# Supplementary material for: Primer PICKR: literature-mined scoring platform for robust RT–qPCR primers
Source: Nat Commun. 2026 May 28;17:6938. doi: 10.1038/s41467-026-73648-2 (PMC13388996; doi:10.1038/s41467-026-73648-2)
Supplement: Supplementary file 3 — Supplementary Data 1 [file 41467_2026_73648_MOESM3_ESM.xlsx]

## Sheet: Sheet1
Table S1. Housekeeping gene statistics.
Housekeeping Gene	Unique Primers	Sum of Occurrences	Occurrences of Most Used Primer
GAPDH	8947	214854	3182
ACTB	2140	52521	2016
HPRT1	843	12890	500
18S	787	20117	1684
B2M	676	7101	270
TBP	496	5292	196
PPIA	422	3667	82
YWHAZ	177	1618	139
SDHA	158	1431	180
RPS18	146	1568	67
GUSB	142	1167	103
PGK1	135	996	47
UBC	118	1195	151
HMBS	139	909	57
TFRC	96	640	47
