# Supplementary material for: Primer PICKR: literature-mined scoring platform for robust RT–qPCR primers
Source: Nat Commun. 2026 May 28;17:6938. doi: 10.1038/s41467-026-73648-2 (PMC13388996; doi:10.1038/s41467-026-73648-2)
Supplement: Supplementary file 4 — Supplementary Data 2 [file 41467_2026_73648_MOESM4_ESM.xlsx]

## Sheet: TableS2
Gene	Species	Forward	Reverse	Forward Tm	Reverse Tm	Theoretical_Tm	f_GC_pct	r_GC_pct	pair_comp	pair_shared_pmcid_count	evidence_score	biophysics_score	synergy_score	pickr_score
GAPDH_1	Homo sapien	GGAGCGAGATCCCTCCAAAAT	GGCTGTTGTCATACTTCTCATGG	60.5	60	60.25	52.4	47.8	4	2781	1	0.969444	0.836667	95.8167
FN1_1	Homo sapien	CGGTGGCTGTCAGTCAAAG	AAACCTCGGCTTCCTCCATAA	59.4	59.8	59.6	57.9	47.6	3	132	1	0.911667	0.88	94.95
HPRT1_1	Homo sapien	CCTGGCGTCGTGATTAGTGAT	CGAGCAAGACGTTCAGTCCT	60.9	60.7	60.8	52.4	55	4	0	0.909774	0.915	0.943333	91.8054
CDK1_1	Homo sapien	GGATGTGCTTATGCAGGATTCC	CATGTACTGACCAGGAGGGATAG	60.1	60.1	60.1	50	52.2	3	34	1	0.989444	0.996667	99.6167
TBP_1	Homo sapien	CACGAACCACGGCACTGATT	TTTTCTTGCTGCCAGTCTGGAC	61.9	62	61.95	55	50	4	82	1	0.785556	0.96	92.7667
RPLP0_1	Homo sapien	TCTACAACCCTGAAGTGCTTGAT	CAATCTGCAGACAGACACTGG	60.4	59.6	60	43.5	52.4	4	37	1	0.915	0.74	92.25
RPS18_1	Homo sapien	GATGGGCGGCGGAAAATAG	GCGTGGATTCTGCATAATGGT	59.7	59.7	59.7	57.9	47.6	3	30	1	0.924444	0.996667	97.6667
SLC2A1_1	Homo sapien	ATTGGCTCCGGTATCGTCAAC	GCTCAGATAGGACATCCAGGGTA	61.1	61.4	61.25	52.4	52.2	4	44	1	0.857222	0.896667	93.65
PGK1_1	Homo sapien	TGGACGTTAAAGGGAAGCGG	GCTCATAAGGACTACCGACTTGG	61	61.1	61.05	55	52.2	3	31	1	0.882222	0.94	95.2667
LDHA_1	Homo sapien	TTGACCTACGTGGCTTGGAAG	GGTAACGGAATCGGGCTGAAT	60.9	61.1	61	52.4	52.4	3	44	1	0.885556	0.933333	95.2333
ALDOA_1	Homo sapien	ATGCCCTACCAATATCCAGCA	GCTCCCAGTGGACTCATCTG	59.6	60.5	60.05	47.6	60	4	30	1	0.91	0.71	91.5
PKM_1	Homo sapien	ATGTCGAAGCCCCATAGTGAA	TGGGTGGTGAATCAATGTCCA	59.8	60.3	60.05	47.6	47.6	4	99	1	0.976667	0.86	96.5
MMP9_1	Homo sapien	TGTACCGCTATGGTTACACTCG	GGCAGGGACAGTTGCTTCT	60.6	60.6	60.6	50	57.9	3	201	1	0.895	0.993333	96.7167
ACTA2_1	Homo sapien	AAAAGACAGCTACGTGGGTGA	GCCATGTTCTATCGGGTACTTC	60.3	59.3	59.8	47.6	50	3	89	1	0.945	0.67	91.75
YAP1_1	Homo sapien	TGACCCTCGTTTTGCCATGA	GTTGCTGCTGGTTGGAGTTG	60.5	60.6	60.55	50	55	3	14	1	0.935556	0.98	97.6667
CCNA2_1	Homo sapien	GGATGGTAGTTTTGAGTCACCAC	CACGAGGATAGCTCTCATACTGT	59.9	59.9	59.9	47.8	47.8	4	24	1	0.986667	0.98	99.2
VIM_1	Homo sapien	GGACCAGCTAACCAACGACA	AAGGTCAAGACGTGCCAGAG	60.6	60.6	60.6	55	55	4	62	1	0.931111	1	97.9333
SNAI1_1	Homo sapien	ACTGCAACAAGGAATACCTCAG	GCACTGGTACTTCTTGACATCTG	59	60	59.5	45.5	47.8	4	50	1	0.941667	0.67	91.65
ICAM1_1	Homo sapien	ATGCCCAGACATCTGTGTCC	GGGGTCTCTATGCCCAACAA	60.4	60	60.2	55	55	4	85	1	0.974444	0.88	96.8333
COL1A1_1	Homo sapien	GTGCGATGACGTGATCTGTGA	CGGTGGTTTCTTGGTCGGT	61.4	60.9	61.15	52.4	57.9	3	63	1	0.832778	0.833333	91.65
COL3A1_1	Homo sapien	TTGAAGGAGGATGTTCCCATCT	ACAGACACATATTTGGCATGGTT	59.5	59.6	59.55	45.5	39.1	4	35	1	0.895417	0.97	96.2625
MMP2_1	Homo sapien	GATACCCCTTTGACGGTAAGGA	CCTTCTCCCAAGGTCCATAGC	59.9	60.5	60.2	50	57.1	4	73	1	0.923889	0.793333	93.5833
PDGFRB_1	Homo sapien	AGCACCTTCGTTCTGACCTG	TATTCTCCCGTGTCTAGCCCA	60.6	60.7	60.65	55	52.4	3	17	1	0.924444	0.96	96.9333
TIMP2_1	Homo sapien	AAGCGGTCAGTGAGAAGGAAG	GGGGCCGTGTAGATAAACTCTAT	60.7	60.1	60.4	52.4	47.8	3	23	1	0.958333	0.81	94.95
HSP90AA1_1	Homo sapien	AGGAGGTTGAGACGTTCGC	AGAGTTCGATCTTGTTTGTTCGG	60.4	59.9	60.15	57.9	43.5	3	18	1	0.892222	0.853333	93.8333
GAPDH_2	Homo sapien	GGAGCGAGATCCCTCCAAAAT	GCTAAGCAGTTGGTGGTGCA	60.5	61.8	61.15	52.4	55	4	3	1	0.869444	0.563333	87.35
FN1_2	Homo sapien	AGGAAGCCGAGGTTTTAACTG	AGGACGCTCATAAGTGTCACC	58.9	60.5	59.7	47.6	52.4	3	42	1	0.912778	0.476667	86.9167
HPRT1_2	Homo sapien	CCTGGCGTCGTGATTAGTGAT	AGACGTTCAGTCCTGTCCATAA	60.9	59.5	60.2	52.4	45.5	4	103	1	0.925556	0.553333	88.8333
VIM_2	Homo sapien	GAACGCCAGATGCGTGAAATG	CCAGAGGGAGTGAATCCAGATTA	61.4	59.7	60.55	52.4	47.8	3	14	1	0.904444	0.426667	85.6667
TBP_2	Homo sapien	CCACTCACAGACTCTCACAAC	CTGCGGTACAATCCCAGAACT	58.9	60.7	59.8	52.4	52.4	3	37	1	0.898333	0.39	84.75
CASP9_2	Homo sapien	GTTTGAGGACCTTCGACCAGCT	CAACGTACCAGGAGCCACTCTT	63.2	62.9	63.05	54.5	54.5	3	25	1	0.671667	0.913333	88.4167
AKT1_2	Homo sapien	TGGACTACCTGCACTCGGAGAA	GTGCCGCAAAAGGTCTTCATGG	63.5	63.5	63.5	54.5	54.5	4	24	1	0.666667	0.996667	89.9333
CCND1_2	Homo sapien	TCCTCTCCAAAATGCCAGAG	GGCGGATTGGAAATGAACTT	57.9	57.3	57.6	50	45	5	32	1	0.732778	0.816667	88.3167
RPLP0_2	Homo sapien	CCCATTCTATCATCAACGGGTACAA	CAGCAAGTGGGAAGGTGTAATCC	61.4	62.1	61.75	44	52.2	4	228	1	0.766111	0.753333	88.05
TGFB1_2	Homo sapien	TACCTGAACCCGTGTTGCTCTC	GTTGCTGAGGTATCGCCAGGAA	62.9	63.3	63.1	54.5	54.5	5	102	1	0.672222	0.87	87.5667
SOD1_2	Homo sapien	GGTGGGCCAAAGGATGAAGAG	CCACAAGCCAAACGACTTCC	61.6	60.3	60.95	57.1	55	4	64	1	0.85	0.57	86.9
CDK2_2	Homo sapien	ATGGATGCCTCTGCTCTCACTG	CCCGATGAGAATGGCAGAAAGC	62.8	62.5	62.65	54.5	54.5	5	25	1	0.702778	0.916667	89.4167
EGFR_2	Homo sapien	TTGCCGCAAAGTGTGTAACG	GTCACCCCTAAATGCCACCG	60.6	61.7	61.15	50	60	3	22	1	0.831111	0.643333	87.8
EEF1A1_2	Homo sapien	AGGTGATTATCCTGAACCATCC	AAAGGTGGATAGTCTGAGAAGC	58	58.2	58.1	45.5	45.5	5	10	0.881671	0.786111	0.923333	86.1335
ENO1_2	Homo sapien	GCCGTGAACGAGAAGTCCTG	ACGCCTGAAGAGACTCGGT	61.6	61.3	61.45	60	57.9	4	16	0.990354	0.755	0.87	89.5677
CDKN1A_2	Homo sapien	TGTCCGTCAGAACCCATGC	AAAGTCGAAGTTCCATCGCTC	60.6	59.3	59.95	57.9	47.6	4	271	1	0.883889	0.553333	87.5833
FASN_2	Homo sapien	AAGGACCTGTCTAGGTTTGATGC	TGGCTTCATAGGTGACTTCCA	61	59.4	60.2	47.8	47.6	4	92	1	0.912778	0.476667	86.9167
IL6_2	Homo sapien	ACTCACCTCTTCAGAACGAATTG	CCATCTTTGGAAGGTTCAGGTTG	59.4	60.4	59.9	43.5	47.8	4	619	1	0.899444	0.646667	89.9167
LOXL2_2	Homo sapien	GGGTGGAGGTGTACTATGATGG	CTTGCCGTAGGAGGAGCTG	60.3	60.5	60.4	54.5	63.2	3	11	0.857972	0.873889	0.933333	87.7819
MAPK1_2	Homo sapien	TCTGGAGCAGTATTACGACCC	CTGGCTGGAATCTAGCAGTCT	59.4	59.9	59.65	52.4	52.4	3	10	0.837064	0.973889	0.91	89.2699
PDGFRA_2	Homo sapien	GAAGCTGTCAACCTGCATGA	CTTCCTTAGCACGGATCAGC	59.1	59.1	59.1	50	55	4	8	0.771852	0.899444	0.983333	85.2426
ZEB1_2	Homo sapien	GATGATGAATGCGAGTCAGATGC	ACAGCAGTGTCTTGTTGTTGT	60.8	59.2	60	47.8	42.9	3	76	1	0.872222	0.483333	85.8333
SDHA_2	Homo sapien	TGGGAACAAGAGGGCATCTG	CCACCACTGCATCAAATTCATG	60.3	59.1	59.7	55	45.5	3	148	1	0.932778	0.596667	89.9167
SCD_2	Homo sapien	CTTGCGATATGCTGTGGTGC	AAGTTGATGTGCCAGCGGTA	60.6	60.6	60.6	55	50	4	6	0.816407	0.931667	0.996667	88.7037
SLC2A1_2	Homo sapien	TCAACACGGCCTTCACTG	CACGATGCTCAGATAGGACATC	58.2	59.1	58.65	55.6	50	3	23	1	0.672778	0.7	84.1833
GAPDH_3	Homo sapien	GAGTCAACGGATTTGGTCGT	TGGTGAAGACGCCAGTGGA	58.9	61.8	60.35	50	57.9	3	0	1	0.794444	0.0166667	74.1667
B2M_3	Homo sapien	GAGGCTATCCAGCGTACTCCA	CGGCAGGCATACTCATCTTTT	61.8	59.4	60.6	57.1	47.6	3	54	1	0.825556	0.203333	78.8333
TBP_3	Homo sapien	CGGCTGTTTAACTTCGCTTC	ATAGGGATTCCGGGAGTCAT	58.4	58	58.2	50	50	3	0	0.720107	0.797222	0.85	76.922
VIM_3	Homo sapien	CTCTGGCACGTCTTGACCTT	TTGTACCATTCTTCTGCCTCCTG	60.6	61	60.8	55	47.8	4	0	0.656932	0.911111	0.88	77.7799
CALR_3	Homo sapien	CCTGCCGTCTACTTCAAGGAG	GAACTTGCCGGAACTGAGAAC	60.8	60.1	60.45	57.1	52.4	4	7	0.732715	0.908333	0.773333	79.3524
FN1_3	Homo sapien	CGGTGGCTGTCAGTCAAAG	TTGCGATGGTACAGCTTATTCTC	59.4	59.5	59.45	57.9	43.5	5	0	0.582381	0.857778	0.953333	73.9191
NCOA4_3	Homo sapien	ACAGTTGCATAAGCCGTCACC	TGAGCCTGCTGTTGAAGTGTC	61.9	61.5	61.7	52.4	52.4	4	5	0.627749	0.814444	0.866667	73.1541
SLC2A1_3	Homo sapien	TTGCAGGCTTCTCCAACTGGAC	CAGAACCAGGAGCACAGTGAAG	63.7	61.8	62.75	54.5	54.5	4	34	1	0.734444	0.36	79.2333
ENO1_3	Homo sapien	AGTCAACCAGATTGGCTCCGTG	CACAACCAGGTCAGCGATGAAG	63.5	62.4	62.95	54.5	54.5	3	8	0.766144	0.699444	0.64	72.0906
PDHB_3	Homo sapien	AAGAGGCGCTTTCACTGGAC	ACTAACCTTGTATGCCCCATCA	61.3	59.8	60.55	55	45.5	3	10	0.836406	0.920556	0.523333	79.9037
CPT1A_3	Homo sapien	TCCAGTTGGCTTATCGTGGTG	TCAGGGAGTAGCGCATGGT	61	61.4	61.2	52.4	57.9	3	0	0.736254	0.827778	0.883333	79.3127
ACSL4_3	Homo sapien	TCTGCTTCTGCTGCCCAATT	CGCCTTCTTGCCAGTCTTTT	60.9	59.7	60.3	50	50	3	9	0.797017	0.931667	0.59	79.6008
SOX9_3	Homo sapien	GACTTCTGAACGAGAGCGAGA	CCGTTCTTCACCGACTTCCT	60.2	60.3	60.25	52.4	55	5	0	0.577988	0.971667	0.95	77.0494
GCLM_3	Homo sapien	GACAAAACACAGTTGGAACAGC	CAGTCAAATCTGGTGGCATC	59.5	57.4	58.45	45.5	50	3	11	0.879516	0.827222	0.316667	75.1258
IL6_3	Homo sapien	AGACAGCCACTCACCTCTTCAG	TTCTGCCAGTGCCTCTTTGCTG	62.3	64.3	63.3	54.5	54.5	4	257	1	0.703333	0.36	78.3
GUSB_3	Homo sapien	AAACGATTGCAGGGTTTCAC	CTCTCGTCGGTGACTGTTCA	57.9	60	58.95	45	55	4	13	0.933043	0.877778	0.266667	78.3188
CCL2_3	Homo sapien	CAGCCAGATGCAATCAATGCC	ATAACAGCAGGTGACTGGGG	61.2	60	60.6	52.4	55	4	0	0.723239	0.931111	0.62	76.4953
HPRT1_3	Homo sapien	TTATGGACAGGACTGAACGTCT	AATCCAGCAGGTCAGCAAAG	59.5	59.1	59.3	45.5	50	4	0	0.604907	0.923333	0.866667	75.2787
IL1A_3	Homo sapien	ACTGCCCAAGATGAAGACCA	CCAAGCACACCCAGTAGTCT	59.6	60	59.8	50	55	4	0	0.618573	0.976111	0.876667	77.7453
SOCS3_3	Homo sapien	GGCCACTCTTCAGCATCTC	ATCGTACTGGTCCAGGAACTC	58.6	59.6	59.1	57.9	52.4	3	9	0.797017	0.854444	0.67	78.8842
TP53_3	Homo sapien	CCTCAGCATCTTATCCGAGTGG	TCCGTCCCAGTAGATTACCAC	61	59.3	60.15	54.5	52.4	4	0	0.85021	0.907222	0.443333	78.5939
PCNA_3	Homo sapien	CCTGCTGGGATATTAGCTCCA	TCATTGCCGGCGCATTTTAG	59.7	60.5	60.1	52.4	50	3	0	0.666585	0.952778	0.716667	76.2459
CCNE1_3	Homo sapien	TGTGTCCTGGATGTTGACTGCC	CTCTATGTCGCACCACTGATACC	63.4	61.2	62.3	54.5	52.2	3	27	1	0.766111	0.256667	78.1167
COL1A2_3	Homo sapien	GAGGGCAACAGCAGGTTCACTTA	TCAGCACCACCGATGTCCA	63.6	61.9	62.75	52.2	57.9	3	14	0.982262	0.687222	0.423333	78.1965
MMP14_3	Homo sapien	CCGATGTGGTGTTCCAGACA	TCGTATGTGGCATACTCGCC	60.6	60.6	60.6	55	55	3	4	0.589893	0.931667	0.996667	77.378
GAPDH_4	Homo sapien	GAAGGTGAAGGTCGGAGTC	ATTTTGGAGGGATCTCGCTCC	57.8	60.5	59.15	57.9	52.4	4	0	0.75	0.808333	0.1	63.75
B2M_4	Homo sapien	AGATGAGTATGCCTGCCGTG	CCTCCATGATGCTGCTTACA	60.5	58.3	59.4	55	50	3	0	0.750239	0.876111	0.256667	68.9286
HPRT1_4	Homo sapien	AGGACTGAACGTCTTGCTCG	AATCCAGCAGGTCAGCAAAG	60.7	59.1	59.9	55	50	5	0	0.654788	0.912778	0.476667	69.6561
VIM_4	Homo sapien	TGTCCAAATCGATGTGGATGTTTC	GTCTCCGGTACTCAGTGGACT	60.5	61.3	60.9	41.7	57.1	5	0	0.562747	0.817222	0.743333	67.5207
PPIA_4	Homo sapien	CAAGACTGAGTGGTTGGATGG	TCGAGTTGTCCACAGTCAGC	59.2	60.6	59.9	52.4	55	5	0	0.606259	0.922778	0.536667	68.7296
PCNA_4	Homo sapien	CTAAAATGCGCCGGCAATGA	ACAGCATCTCCAATATGGCTGA	60.5	60.2	60.35	50	45.5	4	0	0.426428	0.957222	0.896667	67.9714
AREG_4	Homo sapien	TGAGATGTCTTCAGGGAGTG	AGCCAGGTATTTGTGGTTCG	56.9	58.8	57.85	50	50	2	6	0.769647	0.768333	0.366667	68.8657
FN1_4	Homo sapien	AGGAAGCCGAGGTTTTAACTG	TTGCGATGGTACAGCTTATTCTC	58.9	59.5	59.2	47.6	43.5	4	0	0.508352	0.870556	0.78	67.1343
S100A4_4	Homo sapien	AACTAAAGGAGCTGCTGACCC	CTGGGCTGCTTATCTGGGAAG	60.7	61.1	60.9	52.4	57.1	3	0	0.528405	0.858333	0.84	68.9703
ADAMTS4_4	Homo sapien	ACTGGTGGTGGCAGATGACA	TCACTGTTAGCAGGTAGCGCTTT	62.1	63.1	62.6	55	47.8	3	6	0.665955	0.717222	0.666667	68.1477
TIMP1_4	Homo sapien	AATTCCGACCTCGTCATCAG	ACGCTGGTATAAGGTGGTCTG	58.1	60.2	59.15	50	52.4	4	0	0.665995	0.882222	0.293333	65.6331
MMP3_4	Homo sapien	TGAGGACACCAGCATGAACC	TCCCCGTCACCTCCAATCC	60.6	61.7	61.15	55	63.2	4	0	0.622276	0.791667	0.653333	67.9305
CXCL12_4	Homo sapien	AGAGCCAACGTCAAGCATCT	ATCTGAAGGGCACAGTTTGG	60.3	58.7	59.5	50	50	4	1	0.579229	0.911111	0.466667	65.6281
PDK1_4	Homo sapien	TCACCAGGACAGCCAATACA	TACCCAGCGTGACATGAACT	59.3	59.7	59.5	50	50	4	1	0.467107	0.944444	0.873333	69.1554
SLC2A1_4	Homo sapien	ATTGGCTCCGGTATCGTCAAC	GGTCATGAGTATGGCACAACC	61.1	59.6	60.35	52.4	52.4	3	0	0.619997	0.917222	0.503333	68.5832
IL1A_4	Homo sapien	GGAGATGCCTGAGATACCCA	CCAAGCACACCCAGTAGTCT	59	60	59.5	55	55	3	0	0.53904	0.94	0.66	68.352
TNF_4	Homo sapien	CTCATCTACTCCCAGGTCCTC	CGGGCCGATTGATCTCAGC	59.1	61.6	60.35	57.1	63.2	3	0	0.742181	0.736111	0.156667	62.3257
VEGFA_4	Homo sapien	AGGGCAGAATCATCACGAAGT	GCACACAGGATGGCTTGAAGAT	60.1	61.9	61	47.6	50	4	0	0.693679	0.89	0.413333	69.6506
PPARG_4	Homo sapien	CGAGAAGGAGAAGCTGTTGG	TTTCCTGTCAAGATCGCCCT	58.9	59.7	59.3	55	50	4	0	0.54467	0.922222	0.746667	69.8335
IGF2_4	Homo sapien	CCGTGCTTCCGGACAACTT	TGGACTGCTTCCAGGTGTCA	61.2	61.7	61.45	57.9	55	4	2	0.548529	0.793333	0.836667	67.9598
EGR1_4	Homo sapien	AGCCCTACGAGCACCTGAC	AGCGGCCAGTATAGGTGATG	62	60	61	63.2	55	5	2	0.771421	0.805556	0.323333	69.2044
IGFBP3_4	Homo sapien	CGCTACAAAGTTGACTACGAGTC	GTCTTCCATTTCTCTACGGCAGG	60	61.6	60.8	47.8	52.2	3	5	0.627749	0.906111	0.463333	67.8374
CD44_4	Homo sapien	CTGCCGCTTTGCAGGTGTA	GAAAGCCTTGCAGAGGTCAG	61.6	59.5	60.55	57.9	55	5	0	0.728872	0.84	0.29	67.4436
TBP_4	Homo sapien	TGCACAGGAGCCAAGAGTGAA	ACTTCACATCACAGCTCCCC	62.6	60.3	61.45	52.4	55	5	0	0.793019	0.836667	0.246667	69.6843
JUNB_4	Homo sapien	CGGCAGCTACTTTTCTGGTC	GAAGAGGCGAGCTTGAGAGA	59.6	59.8	59.7	55	55	4	1	0.43053	0.966667	0.906667	68.6598
GAPDH_5	Homo sapien	TCCACTGGCGTCTTCACCA	CCTTCCACGATACCAAAGTTGT	61.8	59.3	60.55	57.9	45.5	3	0	0.634607	0.816667	0.15	59.2303
TBP_5	Homo sapien	CACGAACCACGGCACTGATT	GGAAACTTCACATCACAGCTC	61.9	57.8	59.85	55	47.6	4	0	0.588947	0.775	0	52.6974
HPRT1_5	Homo sapien	TGACCTTGATTTATTTTGCATACC	ATGTCCCCTGTTGACTGGTC	56.6	60	58.3	33.3	55	4	0	0.645356	0.748125	0	54.7115
POLR2A_5	Homo sapien	GACACAGGACCACTCATGAAGT	GTGCGGCTGCTTCCATAA	60.6	58.7	59.65	50	55.6	4	0	0.566907	0.719444	0.366667	57.262
CDKN1A_5	Homo sapien	CACTGTCTTGTACCCTTGTGC	TTTCGACCCTGAGAGTCTCCA	59.8	60.9	60.35	52.4	52.4	3	0	0.380455	0.938889	0.633333	59.8561
CCNB1_5	Homo sapien	TTGGTGTCACTGCCATGTTT	CCCAGACCAAAGTTTAAAGCTCTT	58.9	60.1	59.5	45	41.7	5	0	0.334652	0.891667	0.6	55.4826
CDK4_5	Homo sapien	ATTGGTGTCGGTGCCTATGG	CACCTCACGAACTGTGCTGA	60.8	60.9	60.85	55	55	4	0	0.259372	0.907222	0.956667	59.3186
FN1_5	Homo sapien	GGTGACACTTATGAGCGTCCT	TTGCGATGGTACAGCTTATTCTC	60.5	59.5	60	52.4	43.5	3	0	0.287596	0.907778	0.696667	55.5465
CASP3_5	Homo sapien	TTTTTCAGAGGGGATCGTTGTAG	CACGCCATGTCATCATCAAC	59.1	58.2	58.65	43.5	50	4	0	0.432625	0.806111	0.693333	59.6813
CASP9_5	Homo sapien	GCAGTAACCCCGAGCCAGATG	CAACGTACCAGGAGCCACTCTT	63.8	62.9	63.35	61.9	54.5	3	0	0.47593	0.618125	0.716667	56.6736
CYCS_5	Homo sapien	GGGTGATGTTGAGAAAGGCA	AGTCTGCCCTTTCTTCCTTCTT	58.8	60	59.4	55	45.5	4	0	0.245083	0.975556	0.853333	58.5875
BIRC5_5	Homo sapien	GGACCACCGCATCTCTACAT	CAGTGGATGAAGCCAGCCTC	59.9	61.4	60.65	55	60	4	0	0.463375	0.875	0.5	59.4188
BCL2L1_5	Homo sapien	AGGCGACGAGTTTGAACTGC	TCCTTGTCTACGCTTTCCACG	61.9	61	61.45	55	52.4	3	0	0.392943	0.841667	0.71	59.0972
BAK1_5	Homo sapien	GAGATGGTCACCTTACCTCTGC	GTTGATGTCGTCCCCGATGA	60.8	60.5	60.65	54.5	55	3	0	0.283026	0.927778	0.886667	59.7179
MMP3_5	Homo sapien	CGGTTCCGCCTGTCTCAAG	AACCGAGTCAGGTCTGTGAGTG	61.4	62.6	62	63.2	54.5	5	0	0.486028	0.718889	0.603333	57.9347
VIM_5	Homo sapien	CAGGAGGCAGAAGAATGGTACAA	GCTTCAACGGCAAAGTTCTC	61	58.6	59.8	47.8	50	4	0	0.538263	0.867222	0.203333	56.9965
THBS1_5	Homo sapien	TTGTCTTTGGAACCACACCA	TGGACAGCTCATCACAGGAG	58.1	59.8	58.95	45	55	4	1	0.465145	0.883889	0.463333	59.0406
PDK1_5	Homo sapien	GTGAAGATGAGTGACCGAGG	GGAGGTCTCAACACGAGGT	58.4	59.3	58.85	55	57.9	4	0	0.325716	0.828333	0.686667	54.8691
SOCS1_5	Homo sapien	TTCGCCCTTAGCGTGAAGATGG	AGCAGCTCGAAGAGGCAGTC	63.6	62.9	63.25	54.5	60	4	0	0.476629	0.631667	0.763333	58.0481
ZEB1_5	Homo sapien	CGTCTCTTTCAGCATCACCA	AGCAACCACTATGGGTTTGAA	58.6	58.4	58.5	50	42.9	4	0	0.310384	0.791111	0.956667	58.3859
SLC12A2_5	Homo sapien	CCTCTACACAAGCCCTGACTTAC	CGTGAGTTTGGAGCACCTGTCA	61	63.6	62.3	52.2	54.5	4	6	0.665955	0.776111	0.126667	59.1144
SLC2A4_5	Homo sapien	GTACCTGGCGCTGGTATCTG	TTACACGGGTGTCGAAGCC	59.8	58.3	59.05	60	57.9	3	0	0.291048	0.830556	0.916667	57.8024
PFKL_5	Homo sapien	AAGAAGTAGGCTGGCACGACGT	GCGGATGTTCTCCACAATGGAC	60.9	60.6	60.75	54.5	54.5	4	8	0.761907	0.695556	0.21	63.162
CREB1_5	Homo sapien	TTAACCATGACCAATGCAGCA	TTCAGCAGGCTGTGTAGGAA	59.1	59.6	59.35	42.9	50	4	0	0.321021	0.888889	0.843333	59.5844
FOS_5	Homo sapien	CCGGGGATAGCCTCTCTTACT	AGTCTGCGGGTGAGTGGTAG	60.9	61.9	61.4	57.1	60	3	0	0.444589	0.761667	0.656667	58.2128
MMP9_1	Homo sapien	TGTACCGCTATGGTTACACTCG	GGCAGGGACAGTTGCTTCT	60.6	60.6	60.6	50	57.9	3	201	1	0.895	0.993333	96.7167
IL1A_1	Homo sapien	TGTATGTGACTGCCCAAGATGAAG	AGAGGAGGTTGGTCTCACTACC	61.5	61.2	61.35	45.8	54.5	4	22	1	0.845556	0.9	93.3667
CPT1A_1	Homo sapien	ATCAATCGGACTCTGGAAACGG	TCAGGGAGTAGCGCATGGT	61.1	61.4	61.25	50	57.9	4	33	1	0.823333	0.91	92.9
AREG_1	Homo sapien	GTGGTGCTGTCGCTCTTGATA	CCCCAGAAAATGGTTCACGCT	61.1	61.8	61.45	52.4	52.4	3	16	1	0.84	0.746667	90.1333
MMP3_2	Homo sapien	AGTCTTCCAATCCTACTGTTGCT	TCCCCGTCACCTCCAATCC	60.1	61.7	60.9	43.5	63.2	3	44	1	0.779444	0.476667	82.9167
PPARG_2	Homo sapien	TACTGTCGGTTTCAGAAATGCC	GTCAGCGGACTCTGGATTCAG	59.6	61.1	60.35	45.5	57.1	4	33	1	0.872778	0.486667	85.9167
SLC2A4_2	Homo sapien	TGGGCGGCATGATTTCCTC	GCCAGGACATTGTTGACCAG	61.1	59.8	60.45	57.9	55	4	22	1	0.883889	0.553333	87.5833
CREB1_2	Homo sapien	ATTCACAGGAGTCAGTGGATAGT	CACCGTTACAGTGGTGATGG	59.3	59.2	59.25	43.5	55	4	12	0.884805	0.876111	0.96	89.7236
CCN1_3	Homo sapien	GGTCAAAGTTACCGGGCAGT	GAGCACTGGGACCATGAAGT	60.9	60.3	60.6	55	55	4	0	0.533244	0.930556	0.81	70.7789
TFRC_3	Homo sapien	CATGTGGAGATGAAACTTGC	TCCCATAGCAGATACTTCCA	55.6	55.7	55.65	45	45	4	5	0.613199	0.666667	0.976667	70.1933
YWHAZ_4	Homo sapien	CCTGCATGAAGTCTGTAACTGAG	TTTCTCAGCACCTTCCGTCT	59.7	59.6	59.65	47.8	50	5	0	0.433559	0.962778	0.963333	69.828
TUBB2A_3	Homo sapien	CTTCGGCCAGATCTTCAGAC	AGAGAGTGGGTCAGCTGGAA	58.7	60.9	59.8	55	55	4	10	0.849675	0.881111	0.286667	74.6504
COL1A2_1	Homo sapien	GGCCCTCAAGGTTTCCAAGG	CACCCTGTGGTCCAACAACTC	61.6	61.7	61.65	60	57.1	3	21	1	0.733333	0.94	90.8
PCNA_1	Homo sapien	ACACTAAGGGCCGAAGATAACG	ACAGCATCTCCAATATGGCTGA	60.8	60.2	60.5	50	45.5	4	19	1	0.941667	0.803333	94.3167
ADAMTS4_1	Homo sapien	GAGGAGGAGATCGTGTTTCCA	CCAGCTCTAGTAGCAGCGTC	59.8	60.6	60.2	52.4	60	3	20	1	0.915556	0.743333	92.3333
CXCL12_1	Homo sapien	ATTCTCAACACTCCAAACTGTGC	ACTTTAGCTTCGGGTCAATGC	60.4	59.6	60	43.5	47.6	3	68	1	0.915	0.74	92.25
PDK1_1	Homo sapien	CTGTGATACGGATCAGAAACCG	TCCACCAAACAATAAAGAGTGCT	59.5	59.2	59.35	50	39.1	3	47	1	0.876528	0.89	94.0958
SLC2A1_1	Homo sapien	GGTTGTGCCATACTCATGACC	CAGATAGGACATCCAGGGTAGC	59.6	60.1	59.85	52.4	54.5	3	20	1	0.974444	0.846667	96.1667
CCNE1_1	Homo sapien	GCCAGCCTTGGGACAATAATG	CTTGCACGTTGAGTTTGGGT	60.3	59.9	60.1	52.4	50	3	46	1	0.981111	0.886667	97.1667
VEGFA_1	Homo sapien	CTACCTCCACCATGCCAAGT	GCAGTAGCTGCGCTGATAGA	60	60.6	60.3	55	55	4	51	1	0.963333	0.813333	95.1667
GCLM_1	Homo sapien	TGTCTTGGAATGCACTGTATCTC	CCCAGTAAGGCTGTAAATGCTC	59.2	59.7	59.45	43.5	50	4	20	1	0.895556	0.816667	93.2
ACSL4_1	Homo sapien	CATCCCTGGAGCAGATACTCT	TCACTTAGGATTTCCCTGGTCC	59.1	59.8	59.45	52.4	50	4	53	1	0.938333	0.743333	93.0167
CD44_1	Homo sapien	CGGACACCATGGACAAGTTT	GAAAGCCTTGCAGAGGTCAG	59	59.5	59.25	50	55	4	17	1	0.918333	0.856667	94.6833
TP53_1	Homo sapien	GTTCCGAGAGCTGAATGAGG	TTATGGCGGGAGGTAGACTG	58.7	59.3	59	55	55	3	19	1	0.886667	0.82	93
CDK6_1	Homo sapien	CCAGATGGCTCTAACCTCAGT	AACTTCCACGAAAAAGAGGCTT	59.5	59.4	59.45	52.4	40.9	4	28	1	0.898889	0.943333	95.8333
CCNB1_1	Homo sapien	GACCTGTGTCAGGCTTTCTCTG	GGTATTTTGGTCTGACTGCTTGC	61.5	61	61.25	54.5	47.8	5	33	1	0.858333	0.83	92.35
CDK4_1	Homo sapien	ATGGCTACCTCTCGATATGAGC	CATTGGGGACTCTCACACTCT	59.9	59.8	59.85	50	52.4	4	73	1	0.981667	0.95	98.45
CASP3_1	Homo sapien	AGAACTGGACTGTGGCATTGAG	GCTTGTCGGCATACTGTTTCAG	61.2	60.8	61	50	50	3	23	1	0.887778	0.86	93.8333
BIRC5_1	Homo sapien	AGGACCACCGCATCTCTACAT	AAGTCTGGCTCGTTCTCAGTG	61.4	60.6	61	52.4	52.4	3	66	1	0.888333	0.763333	91.9167
CDK1_1	Homo sapien	GGATGTGCTTATGCAGGATTCC	CATGTACTGACCAGGAGGGATAG	60.1	60.1	60.1	50	52.2	3	34	1	0.989444	0.996667	99.6167
THBS1_1	Homo sapien	AGACTCCGCATCGCAAAGG	TCACCACGTTGTTGTCAAGGG	61.1	61.7	61.4	57.9	52.4	3	30	1	0.805	0.806667	90.2833
ITGB1_1	Homo sapien	CCTACTTCTGCACGATGTGATG	CCTTTGCTACGGTTGGTTACATT	59.8	60.2	60	50	43.5	4	53	1	0.937222	0.873333	95.5833
ZEB1_1	Homo sapien	TTACACCTTTGCATACAGAACCC	TTTACGATTACACCCAGACTGC	59.6	59.1	59.35	43.5	45.5	3	44	1	0.883333	0.823333	92.9667
MYC_1	Homo sapien	GTCAAGAGGCGAACACACAAC	TTGGACGGACAGGATGTATGC	60.6	60.8	60.7	52.4	52.4	3	93	1	0.920556	0.95	96.6167
FOS_1	Homo sapien	GGGGCAAGGTGGAACAGTTAT	CCGCTTGGAGTGTATCAGTCA	61	60.5	60.75	52.4	52.4	4	25	1	0.922222	0.833333	94.3333
TIMP1_1	Homo sapien	AGAGTGTCTGCGGATACTTCC	CCAACAGTGTAGGTCTTGGTG	59.9	59.2	59.55	52.4	52.4	3	18	1	0.948333	0.75	93.45
SOD2_1	Mus musculus	TGGACAAACCTGAGCCCTAAG	CCCAAAGTCACGCTTGATAGC	60.32	60.25	60.285	52.4	52.4	3	17	1	0.976111	0.976667	98.8167
CXCL12_1	Mus musculus	TGCATCAGTGACGGTAAACCA	TTCTTCAGCCGTGCAACAATC	60.59	60.38	60.485	47.6	47.6	4	46	1	0.988333	0.93	98.25
ITGB3_1	Mus musculus	GGCGTTGTTGTTGGAGAGTC	CTTCAGGTTACATCGGGGTGA	60.05	60.11	60.08	55	52.4	3	13	0.999524	0.953333	0.98	98.1762
TIMP1_1	Mus musculus	GCAACTCGGACCTGGTCATAA	CGGCCCGTGATGAGAAACT	60.73	60.73	60.73	52.4	57.9	4	64	1	0.932778	1	97.9833
EEF2_1	Mus musculus	TGTCAGTCATCGCCCATGTG	CATCCTTGCGAGTGTCAGTGA	61.04	60.99	61.015	55	52.4	4	26	1	0.942778	0.983333	97.95
B2M_1	Mus musculus	TTCTGGTGCTTGTCTCACTGA	CAGTATGTTCGGCTTCCCATTC	59.9	60.04	59.97	47.6	50	4	87	1	0.941111	0.953333	97.3
FOS_1	Mus musculus	CGGGTTTCAACGCCGACTA	TGGCACTAGAGACGGACAGAT	61.01	61.01	61.01	57.9	52.4	3	22	1	0.901667	1	97.05
PCNA_1	Mus musculus	TTGCACGTATATGCCGAGACC	GGTGAACAGGCTCATTCATCTCT	61.19	61.04	61.115	52.4	47.8	4	19	1	0.931667	0.95	96.95
FN1_1	Mus musculus	CGAGGTGACAGAGACCACAA	CTGGAGTCAAGCCAGACACA	59.98	60.26	60.12	55	55	4	30	1	0.957778	0.906667	96.8667
CD44_1	Mus musculus	TCGATTTGAATGTAACCTGCCG	CAGTCCGGGAGATACTGTAGC	59.98	60.04	60.01	45.5	57.1	3	31	1	0.903889	0.98	96.7167
BCL2_1	Mus musculus	GAACTGGGGGAGGATTGTGG	CATCCCAGCCTCCGTTATCC	60.7	60.62	60.66	60	60	5	10	1	0.898889	0.973333	96.4333
DDIT3_1	Mus musculus	CTGGAAGCCTGGTATGAGGAT	CAGGGTCAAGAGTAGTGAAGGT	59.62	59.77	59.695	52.4	50	4	53	1	0.910556	0.95	96.3167
MAPK1_1	Mus musculus	GGTTGTTCCCAAATGCTGACT	CAACTTCAATCCTCTTGTGAGGG	59.7	59.91	59.805	47.6	47.8	4	22	1	0.922778	0.93	96.2833
JUNB_1	Mus musculus	TCACGACGACTCTTACGCAG	CCTTGAGACCCCGATAGGGA	60.47	60.78	60.625	55	60	3	22	1	0.941111	0.896667	96.1667
HSPA5_1	Mus musculus	TCATCGGACGCACTTGGAA	CAACCACCTTGAATGGCAAGA	59.98	59.7	59.84	52.6	47.6	4	18	1	0.926667	0.906667	95.9333
TGFB1_1	Mus musculus	TTGCTTCAGCTCCACAGAGA	TGGTTGTAGAGGGCAAGGAC	59.61	59.97	59.79	50	55	4	87	1	0.921111	0.88	95.2333
COL1A1_1	Mus musculus	GCTCCTCTTAGGGGCCACT	ATTGGGGACCCTTAGGCCAT	61.36	61.32	61.34	63.2	55	4	69	1	0.845	0.986667	95.0833
NQO1_1	Mus musculus	AGGATGGGAGGTACTCGAATC	AGGCGTCCTTCCTTATATGCTA	59.07	59.17	59.12	52.4	45.5	4	57	1	0.846667	0.966667	94.7333
GAPDH_1	Mus musculus	TGCACCACCAACTGCTTAGC	GGCATGGACTGTGGTCATGAG	61.83	61.67	61.75	55	57.1	5	1269	1	0.819444	0.946667	93.5167
COL3A1_1	Mus musculus	CTGTAACATGGAAACTGGGGAAA	CCATAGCTGAACTGAAAACCACC	59.52	60.47	59.995	43.5	47.8	4	112	1	0.902222	0.683333	90.7333
SLC1A3_2	Mus musculus	ACCAAAAGCAACGGAGAAGAG	GGCATTCCGAAACAGGTAACTC	59.43	60.23	59.83	47.6	50	4	13	0.921498	0.925556	0.733333	88.5082
TBP_2	Mus musculus	ACCCTTCACCAATGACTCCTATG	GAAGCTGCGGTACAATTCCAG	60.48	60.25	60.365	47.8	52.4	4	0	0.755458	0.985	0.923333	85.7895
CDK4_2	Mus musculus	AAGGTCACCCTAGTGTTTGAGC	CCGCTTAGAAACTGACGCATTAG	60.89	60.64	60.765	50	47.8	4	8	0.751963	0.970556	0.916667	85.0481
IL6_2	Mus musculus	AGTTGCCTTCTTGGGACTGA	TCCACGATTTCCCAGAGAAC	59.53	57.89	58.71	50	50	5	214	1	0.801111	0.453333	83.1
