# Supplementary material for: Primer PICKR: literature-mined scoring platform for robust RT–qPCR primers
Source: Nat Commun. 2026 May 28;17:6938. doi: 10.1038/s41467-026-73648-2 (PMC13388996; doi:10.1038/s41467-026-73648-2)
Supplement: Supplementary file 5 — Supplementary Data 3 [file 41467_2026_73648_MOESM5_ESM.xlsx]

## Sheet: off_target_summary_robust_2
Target	Pickr_Score Bin	Specificity	Peak_Count
ACSL4_1	90-100	Multiple Peaks detected	2
ACTA2_1	90-100	Specific	1
ADAMTS4_1	90-100	Specific	0
ALDOA_1	90-100	Specific	1
BIRC5_1	90-100	Specific	1
CASP3_1	90-100	Specific	1
CCNA2_1	90-100	Multiple Peaks detected	2
CCNB1_1	90-100	Specific	1
CCNE1_1	90-100	Specific	1
CD44_1	90-100	Specific	1
CDK1_1	90-100	Specific	1
CDK4_1	90-100	Specific	1
CDK6_1	90-100	Multiple Peaks detected	2
COL1A1_1	90-100	Specific	1
COL1A2_1	90-100	Specific	1
COL3A1_1	90-100	Specific	1
CPT1A_1	90-100	Specific	1
CXCL12_1	90-100	Specific	1
FN1_1	90-100	Specific	1
FOS_1	90-100	Specific	1
GAPDH_1	90-100	Specific	1
HPRT1_1	90-100	Specific	1
HSP90AA1_1	90-100	Specific	1
ICAM_1	90-100	Specific	1
IL1A_1	90-100	Specific	1
ITGB1_1	90-100	Specific	1
LDHA_1	90-100	Specific	1
MMP2_1	90-100	Specific	1
MYC_1	90-100	Specific	1
PCNA_1	90-100	Specific	1
PDGFRB_1	90-100	Multiple Peaks detected	2
PDK1_1	90-100	Specific	1
PGK1_1	90-100	Specific	1
PKM_1	90-100	Specific	1
RPLPO_1	90-100	Specific	1
RSP18_1	90-100	Specific	1
SLC2A1_1	90-100	Specific	1
SNAI_1	90-100	Specific	1
TBP_1	90-100	Specific	1
THBS1_1	90-100	Specific	1
TIMP1_1	90-100	Multiple Peaks detected	2
TIMP2_1	90-100	Specific	1
TP53_1	90-100	Specific	1
VEGFA_1	90-100	Specific	1
VIM_1	90-100	Specific	1
YAP1_1	90-100	Specific	1
ZEB1_1	90-100	Specific	1
AKT1_2	80-90	Specific	1
AREG_2	80-90	Specific	1
CASP9_2	80-90	Specific	1
CCND_2	80-90	Specific	1
CDK2_2	80-90	Multiple Peaks detected	2
CDKN1A_2	80-90	Specific	1
CREB1_2	80-90	Specific	1
EEIFA1_2	80-90	Multiple Peaks detected	2
EGFR_2	80-90	Multiple Peaks detected	2
ENO1_2	80-90	Specific	1
FASN_2	80-90	Specific	1
FN1_2	80-90	Specific	1
GAPDH_2	80-90	Specific	1
HPRT1_2	80-90	Specific	1
IL6_2	80-90	Specific	1
LOX2_2	80-90	Specific	1
MAPK1_2	80-90	Specific	1
PDGFRA_2	80-90	Multiple Peaks detected	2
PPARG_2	80-90	Multiple Peaks detected	2
RPLPO_2	80-90	Specific	1
SCD_2	80-90	Specific	1
SDHA_2	80-90	Specific	1
SLCA4_2	80-90	Specific	1
SOD1_2	80-90	Multiple Peaks detected	2
TBP_2	80-90	Specific	1
TGFb1_2	80-90	Specific	1
VIM_2	80-90	Specific	1
ZEB1_2	80-90	Specific	1
ACSL4_3	70-80	Specific	1
B2M_3	70-80	Specific	1
CALR_3	70-80	Specific	1
CCL2_3	70-80	Specific	1
CCNE1_3	70-80	Specific	1
COL1A2_3	70-80	Specific	1
CPT1A_3	70-80	Specific	0
ENO1_3	70-80	Specific	1
FN1_3	70-80	Specific	1
GAPDH_3	70-80	Specific	1
GCLM_3	70-80	Specific	1
GUSB_3	70-80	Specific	1
HPRT1_3	70-80	Specific	1
IL1A_3	70-80	Specific	0
IL6_3	70-80	Multiple Peaks detected	2
NCOA4_3	70-80	Specific	1
PCNA_3	70-80	Specific	1
PDNB_3	70-80	Specific	1
SLC2A1_3	70-80	Specific	1
SOCS3_3	70-80	Specific	1
Sox9_3	70-80	Multiple Peaks detected	2
TBP_3	70-80	Specific	0
TP53_3	70-80	Multiple Peaks detected	2
TUBB2A_3	70-80	Specific	1
VIM_3	70-80	Specific	1
ADAMTS4_4	60-70	Specific	1
B2M_4	60-70	Specific	1
CCN1_4	60-70	Multiple Peaks detected	2
CD44_4	60-70	Specific	1
CXCL12_4	60-70	Specific	1
EGF1_4	60-70	Specific	1
FN1_4	60-70	Specific	1
GAPDH_4	60-70	Multiple Peaks detected	2
HPRT1_4	60-70	Specific	1
IGF2_4	60-70	Specific	1
IGFBP3_4	60-70	Specific	1
IL1A_4	60-70	Specific	1
MMP3_4	60-70	Specific	0
PCNA_4	60-70	Specific	1
PDK1_4	60-70	Specific	1
PPARg_4	60-70	Specific	1
PPIA_4	60-70	Specific	1
S100A4_4	60-70	Multiple Peaks detected	2
SLC2A1_4	60-70	Specific	1
TBP_4	60-70	Multiple Peaks detected	2
TFRC_4	60-70	Multiple Peaks detected	2
TIMP1_4	60-70	Multiple Peaks detected	2
TNF_4	60-70	Specific	1
VEGFA_4	60-70	Specific	1
VIM_4	60-70	Specific	1
YWMAZ_4	60-70	Multiple Peaks detected	2
BAK1_5	50-60	Specific	1
BCL2A1_5	50-60	Multiple Peaks detected	2
BIRC_5	50-60	Specific	1
CASP3_5	50-60	Specific	1
CASP9_5	50-60	Multiple Peaks detected	2
CCNB1_5	50-60	Specific	1
CDK4_5	50-60	Specific	1
CDKN1A_5	50-60	Specific	1
CREB1_5	50-60	Specific	0
CYCS_5	50-60	Specific	1
FN1_5	50-60	Specific	1
GAPDH_5	50-60	Specific	1
MMP3_5	50-60	Specific	1
PDK1_5	50-60	Specific	1
PFKL_5	50-60	Specific	1
POLR2_5	50-60	Specific	1
SLC12A2_5	50-60	Multiple Peaks detected	2
SLC12A4_5	50-60	Specific	1
SOCS1_5	50-60	Specific	1
TBP_5	50-60	Specific	1
THBS1_5	50-60	Specific	1
VIM_5	50-60	Specific	1
ZEB1_5	50-60	Specific	1
