# Supplementary material for: Primer PICKR: literature-mined scoring platform for robust RT–qPCR primers
Source: Nat Commun. 2026 May 28;17:6938. doi: 10.1038/s41467-026-73648-2 (PMC13388996; doi:10.1038/s41467-026-73648-2)
Supplement: Supplementary file 6 — Supplementary Data 4 [file 41467_2026_73648_MOESM6_ESM.xlsx]

## Sheet: Sheet1
Best human hit (gene/locus)	Raw Sequence	Query coverage (%)	Percent identity (%)	E-value	Classification (on-target / off-target / inconclusive)
ACSL4	GTTATCATCTCTGTACAGCACCTTCACTTAGGATTTCCCTGGTCCCAAGGCTGTCCTTCTCTCCCAAACTTGGATACAGCATGGTCAAAAATTTATCCAGAGTATCTGCTCCAGGGATG	82	97.98	3e-40	On-Target
CDK2	TATGGATGCCTCTGCTCTCACTGGCATTTCCTCTTCCCCTCATCAAGACCCATCTGTTCCAGCTGCTCCAGGGCCCAGCTTTCTGCCATTCTCATCGGG	99	95.92	5e-36	On-Target (BLASTn)
CCN1	TGAGCACTGGGACCATGAAGTTGTTTGAACAATACATTTCTGGCCTTGTAAAGGGTTGTATAGGATGCGAGGCTCCATTCCAAAAACAGGGAGCCGCTTCAGTGAGCTGCCTTTTCCAACTGCAATCAATTCATTGTTTCTCGTCAACTCCACCTCGGAGGCATCGAATCCCAGCTCCTTGCCAAGGAGGCCGTCCTGGTCCTCCATGGGGTCCTTGATACTATCCTCGTCACAGACCCACTCCTCGCAGCACTGCCCGGTAACTTTGACC	100	100	2e-139	On-Target
TIMP1	TAGAGTGTCTGCGGATACTTCCACAGGTCCCACAACCGCAGCGAGGAGTTTCTCATTGCTGGAAAACTGCAGGATGGACTCTTGCACATCACTACCTGCAGTTTTGTGGCTCCCTGGAACAGCCTGAGCTTAGCTCAGCGCCGGGGCTTCACCAAGACCTACACTGTTGG	99	100	8e-83	On-Target
TFRC	CATGTGGAGATGAAACTTGCTGTAGATGAAGAAGAAAATGCTGACAATAACACAAAGGCCAATGTCACAAAACCAAAAAGGTGTAGTGGAAGTATCTGCTATGGGAA	99	100	5e-48	On-Target
SOX9	CGTTCTTCCTGACTTCTGAACGAGAGCGAGAAGCGGCCCTTCGTGGAGGAGGCGGAGCGGCTGCGCGTGCAGCACAAGAAGGACCACCCGGATTACAAGTACCAGCCGCGGCGGAGGAAGTCGGTGAAGAACGGA	92	100	6e-58	On-Target
SLC2A1	GCTCAGATAGGACATCCAGGGTAGCTGCTCCAGCAGTGCTAGCGCGATGGTCATGAGTATGGCACAACCCGCCATGCCAGCGAGGCCTATGAGGTGCAGGGTCCGCCGGCCTGCTCGCTCCACCACAAACAGCGACACGACAGTGAAGGCCGTGTTGACGATACCGGAGCCAATA	99	100	1e-85	On-Target
S100A4	AACTAAAGGAGCTGCTGACCCGGGAGCTGCCCAGCTTCTTGGGGAAAAGGACAGATGAAGCTGCTTTCCAGAAGCTGATGAGCAACTTGGACAGCAACAGGGACAACGAGGTGGACTTCCAAGAGTACTGTGTCTTCCTGTCCTGCATCGCCATGATGTGTAACGAATTCTTTGAAGGCTTCCCAGATAAGCAGCCCAGA	100	100	2e-99	On-Target
PDGFRB	AGCACCTTCGTTCTGACCTGCTCGGGTTCAGCTCCGGTGGTGTGGGAACGGATGTCCCAGGAGCCCCCACAGGAAATGGCCAAGGCCCAGGATGGCACCTTCTCCAGCGTGCTCACACTGACCAACCTCACTGGGCTAGACACGGGAGAATAA	99	100	2e-73	On-Target
BCL2l1	TAGGCGACGAGTTTGAACTGCGGTACCGGCGGGCATTCAGTGACCTGACATCCCAGCTCCACATCACCCCAGGGACAGCATATCAGAGCTTTGAACAGGTAGTGAATGAACTCTTCCGGGATGGGGTAAACTGGGGTCGCATTGTGGCCTTTTTCTCCTTCGGCGGGGCACTGTGCGTGGAAAGCGTAGACAAGGA	99	100	3e-97	On-Target
YWHAZ	CCTGCATGAAGTCTGTAACTGAGCAAGGAGCTGAATTATCCAATGAGGAGAGGAATTTTCTCTCAGTTGCTTATAAAAATGTTGTAGGAGCCCGTAGGTCATCTTGGAGGGTCGTCTCAAGTATTGAACAAAAGACGGAAGGTGCTGAGAAAA	100	99.35	3e-72	On-Target
TP53		-	-	-	No amplification (NTC-dimer) No product detected in sample wells; amplification observed only in NTC, consistent with primer-dimer formation
