# Supplementary material for: Primer PICKR: literature-mined scoring platform for robust RT–qPCR primers
Source: Nat Commun. 2026 May 28;17:6938. doi: 10.1038/s41467-026-73648-2 (PMC13388996; doi:10.1038/s41467-026-73648-2)
Supplement: Supplementary file 7 — Supplementary Data 5 [file 41467_2026_73648_MOESM7_ESM.xlsx]

## Sheet: Sheet1
Gene	Primer	Sequence (5'->3')	Template strand	Length	Start	Stop	Tm	GC%	Self complementarity	Self 3' complementarity
ACSL4	Forward primer	TTGGGAATTTCTCCCCTGCC	Plus	20	1213	1232	59.96	55	5	1
ACSL4	Reverse primer	CCATTTACCCACACCACGGA	Minus	20	1407	1388	59.96	55	2	0
ACTA2	Forward primer	AGCCAAGCACTGTCAGGAAT	Plus	20	27	46	59.6	50	5	2
ACTA2	Reverse primer	TTGTCACACACCAAGGCAGT	Minus	20	107	88	60.03	50	5	1
ADAMTS4	Forward primer	GCCTTTATCCTCAGGGTCCG	Plus	20	4449	4468	59.89	60	5	2
ADAMTS4	Reverse primer	TTCCAGAGGTGAGGGATGGA	Minus	20	4547	4528	59.58	55	4	1
ALDOA	Forward primer	AGCTGAACTAAGGCTGCTCC	Plus	20	1199	1218	59.75	55	4	0
ALDOA	Reverse primer	TTCACAGACAACACCGCACA	Minus	20	1323	1304	60.39	50	2	0
BIRC5	Forward primer	TGACGACCCCATAGAGGAACA	Plus	21	274	294	60.27	52.38	2	0
BIRC5	Reverse primer	CGCACTTTCTCCGCAGTTTC	Minus	20	459	440	60.11	55	4	0
CASP3	Forward primer	CGCGGAAGCAGTGCAGAC	Plus	18	20	37	61.78	66.67	5	1
CASP3	Reverse primer	TGCGAGCACTCACGAAACTC	Minus	20	100	81	60.94	55	4	1
CCNA2	Forward primer	GTTTGGCCCAGACCCAACTA	Plus	20	761	780	59.89	55	7	2
CCNA2	Reverse primer	GGCTCTGCTTCTCTAGCCTG	Minus	20	903	884	59.9	60	4	1
CCNB1	Forward primer	GATACTGCCTCTCCAAGCCC	Plus	20	480	499	59.89	60	2	0
CCNB1	Reverse primer	GTGACTTCCCGACCCAGTAG	Minus	20	706	687	59.47	60	3	1
CCNE1	Forward primer	AGAGGAAGGCAAACGTGACC	Plus	20	275	294	60.25	55	4	1
CCNE1	Reverse primer	TTTGCCCAGCTCAGTACAGG	Minus	20	521	502	59.96	55	4	2
CD44	Forward primer	CACACCCTCCCCTCATTCAC	Plus	20	1221	1240	60.04	60	2	0
CD44	Reverse primer	TGGATGGCTGGTATGAGCTG	Minus	20	1441	1422	59.53	55	4	2
CDK1	Forward primer	GGAAATTGAGCGGAGAGCGA	Plus	20	26	45	60.46	55	4	0
CDK1	Reverse primer	GGTATGGTAGATCCCGGCTT	Minus	20	106	87	58.65	55	4	2
CDK4	Forward primer	GTGTATGGGGCCGTAGGAAC	Plus	20	62	81	60.18	60	4	0
CDK4	Reverse primer	CCATAGGCACCGACACCAAT	Minus	20	208	189	60.11	55	3	2
CDK6	Forward primer	CAGGGAAAGAAAAGTGCAATGA	Plus	22	75	96	57.41	40.91	4	1
CDK6	Reverse primer	CGAAGCGAAGTCCTCAACAC	Minus	20	161	142	59.22	55	3	1
CDKN1A	Forward primer	AGTCAGTTCCTTGTGGAGCC	Plus	20	21	40	59.6	55	3	2
CDKN1A	Reverse primer	CATTAGCGCATCACAGTCGC	Minus	20	204	185	60.04	55	4	2
COL1A1	Forward primer	GTCGGAGCAGACGGGAGTTT	Plus	20	3	22	62.16	60	4	0
COL1A1	Reverse primer	CGGAGGTCCACAAAGCTGAA	Minus	20	149	130	60.25	55	4	0
COL1A2	Forward primer	CTGGTAGTCGTGGTGCAAGT	Plus	20	1396	1415	59.97	55	4	1
COL1A2	Reverse primer	AATGTTGCCAGGCTCTCCTC	Minus	20	1613	1594	60.03	55	5	0
COL3A1	Forward primer	AAAGGCGAAGATGGCAAGGA	Plus	20	1498	1517	59.96	50	3	0
COL3A1	Reverse primer	TCCTGGGATGCCATTTGGTC	Minus	20	1620	1601	60.03	55	6	2
CXCL12	Forward primer	TCCTATACGCAGCGTGCTTT	Plus	20	3401	3420	59.83	50	7	2
CXCL12	Reverse primer	CTGTTGGTGGCTACATTTGAG	Minus	21	3548	3528	57.16	47.62	4	2
FN1_1	Forward primer	GGTCCGGGACTCAATCCAAA	Plus	20	6843	6862	59.67	55	7	0
FN1_1	Reverse primer	TGCCTCTGCTGGTCTTTCAG	Minus	20	7081	7062	59.96	55	3	1
FN1_10	Forward primer	TCGAGCCCTGAGGATGGAAT	Plus	20	5538	5557	60.4	55	5	2
FN1_10	Reverse primer	TTCAGGTCAGTTGGTGCAGG	Minus	20	5725	5706	60.18	55	4	0
FN1_2	Forward primer	CGGGACTCAATCCAAATGCC	Plus	20	6847	6866	59.26	55	5	1
FN1_2	Reverse primer	GCCTCTGCTGGTCTTTCAGT	Minus	20	7080	7061	59.96	55	3	1
FN1_3	Forward primer	TCAGCTTCCTGGCACTTCTG	Plus	20	6641	6660	59.96	55	4	1
FN1_3	Reverse primer	TCCCTGGGGATGTGACCAAT	Minus	20	6814	6795	60.55	55	6	2
FN1_4	Forward primer	TATTGAAGGCTTGCAGCCCA	Plus	20	5333	5352	59.96	50	6	2
FN1_4	Reverse primer	GATTCCATCCTCAGGGCTCG	Minus	20	5558	5539	59.97	60	5	2
FN1_5	Forward primer	TGCTCAGAATCCAAGCGGAG	Plus	20	5378	5397	60.11	55	5	2
FN1_5	Reverse primer	CACCATCAGGTGCAGGGAAT	Minus	20	5586	5567	60.03	55	5	2
FN1_6	Forward primer	GGGGCAAGTTTCCAGGTACA	Plus	20	5507	5526	59.89	55	5	2
FN1_6	Reverse primer	GACTGGGTTCCAATCAGGGG	Minus	20	5695	5676	60.03	60	5	1
FN1_7	Forward primer	CCTACTCGAGCCCTGAGGAT	Plus	20	5533	5552	60.18	60	6	2
FN1_7	Reverse primer	GGACTGGGTTCCAATCAGGG	Minus	20	5696	5677	60.03	60	5	0
FN1_8	Forward primer	CGAGCCCTGAGGATGGAATC	Plus	20	5539	5558	59.97	60	5	3
FN1_8	Reverse primer	ACATTGGGTGGTGTCCACTG	Minus	20	5779	5760	60.18	55	5	3
FN1_9	Forward primer	TGTCAAGTGGCTGCCTTCAA	Plus	20	5216	5235	60.11	50	5	3
FN1_9	Reverse primer	AATGCCAGTCCTTTAGGGCG	Minus	20	5458	5439	60.39	55	4	2
FOS	Forward primer	CAGACTACGAGGCGTCATCC	Plus	20	178	197	59.97	60	4	1
FOS	Reverse primer	TCTGCGGGTGAGTGGTAGTA	Minus	20	259	240	59.96	55	3	3
GAPDH_1	Forward primer	TTCTTTTGCGTCGCCAGCC	Plus	19	37	55	61.9	57.89	5	1
GAPDH_1	Reverse primer	CTTCCCGTTCTCAGCCTTGAC	Minus	21	274	254	60.94	57.14	3	1
GAPDH_10	Forward primer	GATGCCCCCATGTTCGTCAT	Plus	20	455	474	60.47	55	4	2
GAPDH_10	Reverse primer	GGGCCATCCACAGTCTTCTG	Minus	20	648	629	60.39	60	4	2
GAPDH_2	Forward primer	TTTTGCGTCGCCAGCC	Plus	16	40	55	58.52	62.5	5	1
GAPDH_2	Reverse primer	CTTGACGGTGCCATGGAATTTG	Minus	22	259	238	60.67	50	6	1
GAPDH_3	Forward primer	GTCAAGGCTGAGAACGGGAA	Plus	20	254	273	59.97	55	3	0
GAPDH_3	Reverse primer	AAATGAGCCCCAGCCTTCTC	Minus	20	411	392	60.03	55	3	0
GAPDH_4	Forward primer	TTCACCACCATGGAGAAGGC	Plus	20	380	399	59.96	55	7	2
GAPDH_4	Reverse primer	GATGGCATGGACTGTGGTCA	Minus	20	619	600	60.04	55	5	2
GAPDH_5	Forward primer	TCCAAAATCAAGTGGGGCGA	Plus	20	323	342	59.89	50	3	0
GAPDH_5	Reverse primer	TGATGACCCTTTTGGCTCCC	Minus	20	437	418	59.96	55	3	1
GAPDH_6	Forward primer	GGTCACCAGGGCTGCTTTTA	Plus	20	127	146	60.25	55	5	2
GAPDH_6	Reverse primer	TTCCCGTTCTCAGCCTTGAC	Minus	20	273	254	59.97	55	3	1
GAPDH_7	Forward primer	CCCACTCCTCCACCTTTGAC	Plus	20	945	964	59.96	60	2	1
GAPDH_7	Reverse primer	TGGTCCAGGGGTCTTACTCC	Minus	20	1097	1078	60.25	60	5	3
GAPDH_8	Forward primer	TCATGACCACAGTCCATGCC	Plus	20	597	616	60.04	55	6	1
GAPDH_8	Reverse primer	TTCTAGACGGCAGGTCAGGT	Minus	20	826	807	60.25	55	6	0
GAPDH_9	Forward primer	TTCACCACCATGGAGAAGGC	Plus	20	380	399	59.96	55	7	2
GAPDH_9	Reverse primer	GATGGCATGGACTGTGGTCA	Minus	20	619	600	60.04	55	5	2
GCLM	Forward primer	GCACAGCGAGGAGCTTCAT	Plus	19	381	399	60.45	57.89	4	2
GCLM	Reverse primer	GAACAGGCCATGTCAACTGC	Minus	20	611	592	59.76	55	6	2
HPRT1	Forward primer	CCTGGCGTCGTGATTAGTGA	Plus	20	101	120	59.83	55	3	2
HPRT1	Reverse primer	CGAGCAAGACGTTCAGTCCT	Minus	20	237	218	60.04	55	4	2
HSP90AA1	Forward primer	GAAGGTTCGGGAGGCTTCTG	Plus	20	49	68	60.39	60	6	3
HSP90AA1	Reverse primer	ACTGGGCAATTTCTGCCTGA	Minus	20	275	256	59.89	50	4	3
ICAM1	Forward primer	GCTTGGGCACTGCTGTCTA	Plus	19	2112	2130	60	57.89	5	2
ICAM1	Reverse primer	TGGTGACCTTGAATGTGACATGG	Minus	23	2270	2248	61.06	47.83	7	3
ITGB1	Forward primer	GCCGCGCGGAAAAGATG	Plus	17	208	224	59.94	64.71	8	0
ITGB1	Reverse primer	ACATCGTGCAGAAGTAGGCA	Minus	20	413	394	59.39	50	6	2
LDHA	Forward primer	AGCTGTTCCACTTAAGGCCC	Plus	20	136	155	59.96	55	6	3
LDHA	Reverse primer	AGGAATCGGGAATGCACGTC	Minus	20	254	235	60.46	55	4	2
MMP2	Forward primer	GCATCCAGACTTCCTCAGGC	Plus	20	4	23	60.46	60	5	3
MMP2	Reverse primer	GGTCCTGGCAATCCCTTTGTA	Minus	21	79	59	59.99	52.38	3	2
MYC	Forward primer	CCCTCCACTCGGAAGGACTA	Plus	20	1345	1364	60.03	60	5	2
MYC	Reverse primer	GCTGGTGCATTTTCGGTTGT	Minus	20	1440	1421	59.97	50	4	0
PCNA	Forward primer	CGTAGCAGAGTGGTCGTTGT	Plus	20	17	36	60.04	55	2	0
PCNA	Reverse primer	TAGCTGGTTTCGGCTTCAGG	Minus	20	108	89	60.04	55	4	1
PDGFRB	Forward primer	CAGCTCTGGCCCTCAAAGG	Plus	19	478	496	60.38	63.16	4	3
PDGFRB	Reverse primer	GAACGAAGGTGCTGGAGACA	Minus	20	609	590	59.97	55	2	2
PDK1	Forward primer	CCAGTCCAGCGTGGTGTTAT	Plus	20	134	153	60.04	55	4	2
PDK1	Reverse primer	AACTTGAAGTCCTCAGGCCG	Minus	20	343	324	59.96	55	7	3
PGK1	Forward primer	CGGGGAACCAAAGCTCTCAT	Plus	20	1141	1160	60.04	55	4	2
PGK1	Reverse primer	ATTGCTGAGAGCATCCACCC	Minus	20	1341	1322	60.11	55	5	2
PKM	Forward primer	GCTCCGGATCTCTTCGTCTTT	Plus	21	24	44	59.86	52.38	6	0
PKM	Reverse primer	GCTGGGTCTGAATGAAGGCA	Minus	20	137	118	60.32	55	3	0
RPLP0	Forward primer	CGTCCTCGTGGAAGTGACAT	Plus	20	16	35	59.76	55	6	3
RPLP0	Reverse primer	GCATCATGGTGTTCTTGCCC	Minus	20	261	242	59.83	55	6	0
RPS18	Forward primer	ATTAAGGGTGTGGGCCGAAG	Plus	20	142	161	60.03	55	4	0
RPS18	Reverse primer	TGGCTAGGACCTGGCTGTAT	Minus	20	346	327	60.03	55	7	2
SLC2A1	Forward primer	TGGCATCAACGCTGTCTTCT	Plus	20	1072	1091	59.96	50	4	0
SLC2A1	Reverse primer	CTAGCGCGATGGTCATGAGT	Minus	20	1283	1264	59.97	55	6	2
SLC2A1	Forward primer	GGGGTCCTATAAACGCTACGG	Plus	21	271	291	60	57.14	4	1
SLC2A1	Reverse primer	GTCGTTTGGTCTCCTGCTCC	Minus	20	396	377	60.67	60	2	0
SNAI1	Forward primer	AAGATGCACATCCGAAGCCA	Plus	20	588	607	60.04	50	6	1
SNAI1	Reverse primer	CATTCGGGAGAAGGTCCGAG	Minus	20	824	805	59.9	60	4	1
SOCS1	Forward primer	AGCTCCTTCCCCTTCCAGAT	Plus	20	789	808	59.95	55	4	2
SOCS1	Reverse primer	GGGTACCCACATGGTTCCAG	Minus	20	895	876	60.03	60	8	2
TBP	Forward primer	ATCAGAACAACAGCCTGCCA	Plus	20	248	267	59.89	50	5	3
TBP	Reverse primer	GGGTCAGTCCAGTGCCATAA	Minus	20	361	342	59.38	55	3	1
THBS1	Forward primer	AACCTCTACTCCGGACGCAC	Plus	20	57	76	61.59	60	6	2
THBS1	Reverse primer	CAGCAGGGATCCTGTGTGTA	Minus	20	161	142	59.1	55	6	2
TIMP1	Forward primer	GCGGATACTTCCACAGGTCC	Plus	20	325	344	60.18	60	3	3
TIMP1	Reverse primer	GTAGGTCTTGGTGAAGCCCC	Minus	20	476	457	60.04	60	4	2
TIMP2	Forward primer	CCCTCAAGGTCCCTTCCCTA	Plus	20	1786	1805	59.96	60	6	2
TIMP2	Reverse primer	ACACAAGCCCGGATAAAGCA	Minus	20	1892	1873	59.96	50	4	0
TP53	Forward primer	AAGTCTAGAGCCACCGTCCA	Plus	20	6	25	60.25	55	6	0
TP53	Reverse primer	GACGCTAGGATCTGACTGCG	Minus	20	172	153	60.32	60	4	2
VEGFA	Forward primer	CGTACTTGCAGATCTCTCACCA	Plus	22	1582	1603	59.84	50	6	0
VEGFA	Reverse primer	ATTCCAAGAGGGACCGTGCT	Minus	20	1800	1781	61.2	55	3	3
VIM_1	Forward primer	GGACCAGCTAACCAACGACA	Plus	20	914	933	59.97	55	4	0
VIM_1	Reverse primer	AAGGTCAAGACGTGCCAGAG	Minus	20	1091	1072	59.97	55	4	0
VIM_10	Forward primer	GGGACCTCTACGAGGAGGAG	Plus	20	871	890	60.18	65	6	2
VIM_10	Reverse primer	TTCAAGGTCAAGACGTGCCA	Minus	20	1094	1075	59.82	50	4	3
VIM_2	Forward primer	TCACCTGTGAAGTGGATGCC	Plus	20	1408	1427	59.96	55	6	2
VIM_2	Reverse primer	ACGAAGGTGACGAGCCATTT	Minus	20	1574	1555	59.97	50	3	0
VIM_3	Forward primer	AACTTAGGGGCGCTCTTGTC	Plus	20	101	120	60.04	55	4	1
VIM_3	Reverse primer	ATTCAAGTCTCAGCGGGCTC	Minus	20	219	200	60.11	55	4	2
VIM_4	Forward primer	TGGACCAGCTAACCAACGAC	Plus	20	913	932	59.97	55	5	1
VIM_4	Reverse primer	GCCAGAGACGCATTGTCAAC	Minus	20	1078	1059	59.83	55	5	3
VIM_5	Forward primer	GTGGACCAGCTAACCAACGA	Plus	20	912	931	59.97	55	5	0
VIM_5	Reverse primer	CGGCTTCCTCTCTCTGAAGC	Minus	20	1029	1010	60.18	60	5	2
VIM_6	Forward primer	TGAAAGTGTGGCTGCCAAGA	Plus	20	1259	1278	60.11	50	7	3
VIM_6	Reverse primer	CATTTCACGCATCTGGCGTT	Minus	20	1472	1453	59.83	50	4	2
VIM_7	Forward primer	CCTCCTACCGCAGGATGTTC	Plus	20	457	476	59.89	60	7	1
VIM_7	Reverse primer	GGTGGACGTAGTCACGTAGC	Minus	20	536	517	60.18	60	5	2
VIM_8	Forward primer	ACGTCTTGACCTTGAACGCA	Plus	20	1079	1098	60.18	50	4	3
VIM_8	Reverse primer	TCTTGGCAGCCACACTTTCA	Minus	20	1278	1259	60.11	50	7	1
VIM_9	Forward primer	ACCGAGTTCAAGAACACCCG	Plus	20	711	730	60.25	55	6	2
VIM_9	Reverse primer	TAGTTGGCGAAGCGGTCATT	Minus	20	781	762	60.04	50	4	1
YAP1	Forward primer	CCCTCGTTTTGCCATGAACC	Plus	20	1194	1213	59.76	55	4	1
YAP1	Reverse primer	GTTGCTGCTGGTTGGAGTTG	Minus	20	1315	1296	59.97	55	3	0
ZEB1	Forward primer	GCGGCGCAATAACGTTACAAATTA	Plus	24	64	87	61.24	41.67	8	2
ZEB1	Reverse primer	TTCCTTTCCTGTGTCATCCTCC	Minus	22	289	268	59.69	50	3	0
