# Supplementary material for: Primer PICKR: literature-mined scoring platform for robust RT–qPCR primers
Source: Nat Commun. 2026 May 28;17:6938. doi: 10.1038/s41467-026-73648-2 (PMC13388996; doi:10.1038/s41467-026-73648-2)
Supplement: Supplementary file 8 — Supplementary Data 6 [file 41467_2026_73648_MOESM8_ESM.xlsx]

## Sheet: Sheet1
	Tm	GC %	Length
Median	63.3	52	20
Average	60.4	51.8	21.1
STDEV	6.1	6.9	2.3
25-75% IQR	60.3-62.5	52-55	20-22
