# Supplementary material for: Primer PICKR: literature-mined scoring platform for robust RT–qPCR primers
Source: Nat Commun. 2026 May 28;17:6938. doi: 10.1038/s41467-026-73648-2 (PMC13388996; doi:10.1038/s41467-026-73648-2)
Supplement: Supplementary file 11 — Source Data [file 41467_2026_73648_MOESM11_ESM.zip]

Archive with 1,210 entries (1,154 files):
- Fig_1/
- __MACOSX/._Fig_1
- Fig_1/Fig_1.xlsx
- __MACOSX/Fig_1/._Fig_1.xlsx
- Fig_2/
- __MACOSX/._Fig_2
- Fig_2/Fig_2.xlsx
- __MACOSX/Fig_2/._Fig_2.xlsx
- Fig_3/
- __MACOSX/._Fig_3
- Fig_3/Fig_3.xlsx
- __MACOSX/Fig_3/._Fig_3.xlsx
- Fig_4/
- __MACOSX/._Fig_4
- Fig_4/Fig_4.xlsx
- __MACOSX/Fig_4/._Fig_4.xlsx
- Fig_5/
- __MACOSX/._Fig_5
- Fig_5/Fig_5.xlsx
- __MACOSX/Fig_5/._Fig_5.xlsx
- Fig_6/
- __MACOSX/._Fig_6
- Fig_6/Fig6B_Successfull_melting_curve_data_PB_GAPDH_3.csv
- __MACOSX/Fig_6/._Fig6B_Successfull_melting_curve_data_PB_GAPDH_3.csv
- Fig_6/Fig6B_DoublePeaks_1_melting_curve_data_PB_GAPDH_8.csv
- __MACOSX/Fig_6/._Fig6B_DoublePeaks_1_melting_curve_data_PB_GAPDH_8.csv
- Fig_6/Fig_6ACD.xlsx
- __MACOSX/Fig_6/._Fig_6ACD.xlsx
- Fig_6/Fig6B_DoublePeak_2_melting_curve_data_PB_GAPDH_1.csv
- __MACOSX/Fig_6/._Fig6B_DoublePeak_2_melting_curve_data_PB_GAPDH_1.csv
- Suppl_Fig_S1/
- __MACOSX/._Suppl_Fig_S1
- Suppl_Fig_S1/Fig_S1.xlsx
- __MACOSX/Suppl_Fig_S1/._Fig_S1.xlsx
- Suppl_Fig_S2/
- __MACOSX/._Suppl_Fig_S2
- Suppl_Fig_S2/Fig_S2.xlsx
- __MACOSX/Suppl_Fig_S2/._Fig_S2.xlsx
- Suppl_Fig_S3/
- __MACOSX/._Suppl_Fig_S3
- Suppl_Fig_S3/amplification_data_PCNA_1.csv
- __MACOSX/Suppl_Fig_S3/._amplification_data_PCNA_1.csv
- Suppl_Fig_S3/amplification_data_CD44_1.csv
- __MACOSX/Suppl_Fig_S3/._amplification_data_CD44_1.csv
- Suppl_Fig_S3/amplification_data_ADAMTS4_1.csv
- __MACOSX/Suppl_Fig_S3/._amplification_data_ADAMTS4_1.csv
- Suppl_Fig_S3/melting_curve_data_ADAMTS4_1.csv
- __MACOSX/Suppl_Fig_S3/._melting_curve_data_ADAMTS4_1.csv
- Suppl_Fig_S3/melting_curve_data_CD44_1.csv
- __MACOSX/Suppl_Fig_S3/._melting_curve_data_CD44_1.csv
- Suppl_Fig_S3/melting_curve_data_FOS_1.csv
- __MACOSX/Suppl_Fig_S3/._melting_curve_data_FOS_1.csv
- Suppl_Fig_S3/melting_curve_data_BIRC5_1.csv
- __MACOSX/Suppl_Fig_S3/._melting_curve_data_BIRC5_1.csv
- Suppl_Fig_S3/amplification_data_BIRC5_1.csv
- __MACOSX/Suppl_Fig_S3/._amplification_data_BIRC5_1.csv
- Suppl_Fig_S3/amplification_data_FOS_1.csv
- __MACOSX/Suppl_Fig_S3/._amplification_data_FOS_1.csv
- Suppl_Fig_S3/melting_curve_data_PCNA_1.csv
- __MACOSX/Suppl_Fig_S3/._melting_curve_data_PCNA_1.csv
- Suppl_Fig_S4/
- __MACOSX/._Suppl_Fig_S4
- Suppl_Fig_S4/amplification_data_COL3A1_1.csv
- __MACOSX/Suppl_Fig_S4/._amplification_data_COL3A1_1.csv
- Suppl_Fig_S4/amplification_data_VIM_1.csv
- __MACOSX/Suppl_Fig_S4/._amplification_data_VIM_1.csv
- Suppl_Fig_S4/amplification_data_SNAI_1.csv
- __MACOSX/Suppl_Fig_S4/._amplification_data_SNAI_1.csv
- Suppl_Fig_S4/amplification_data_ICAM_1.csv
- __MACOSX/Suppl_Fig_S4/._amplification_data_ICAM_1.csv
- Suppl_Fig_S4/melting_curve_data_MMP2_1.csv
- __MACOSX/Suppl_Fig_S4/._melting_curve_data_MMP2_1.csv
- Suppl_Fig_S4/melting_curve_data_VIM_1.csv
- __MACOSX/Suppl_Fig_S4/._melting_curve_data_VIM_1.csv
- Suppl_Fig_S4/melting_curve_data_COL3A1_1.csv
- __MACOSX/Suppl_Fig_S4/._melting_curve_data_COL3A1_1.csv
- Suppl_Fig_S4/melting_curve_data_ACTA2_1.csv
- __MACOSX/Suppl_Fig_S4/._melting_curve_data_ACTA2_1.csv
- Suppl_Fig_S4/amplification_data_MMP2_1.csv
- __MACOSX/Suppl_Fig_S4/._amplification_data_MMP2_1.csv
- Suppl_Fig_S4/amplification_data_ACTA2_1.csv
- __MACOSX/Suppl_Fig_S4/._amplification_data_ACTA2_1.csv
- Suppl_Fig_S4/melting_curve_data_ICAM_1.csv
- __MACOSX/Suppl_Fig_S4/._melting_curve_data_ICAM_1.csv
- Suppl_Fig_S4/melting_curve_data_SNAI_1.csv
- __MACOSX/Suppl_Fig_S4/._melting_curve_data_SNAI_1.csv
- Suppl_Fig_S5/
- __MACOSX/._Suppl_Fig_S5
- Suppl_Fig_S5/amplification_data_YAP1_1.csv
- __MACOSX/Suppl_Fig_S5/._amplification_data_YAP1_1.csv
- Suppl_Fig_S5/amplification_data_MYC_1.csv
- __MACOSX/Suppl_Fig_S5/._amplification_data_MYC_1.csv
- Suppl_Fig_S5/amplification_data_HSP90AA1_1.csv
- __MACOSX/Suppl_Fig_S5/._amplification_data_HSP90AA1_1.csv
- Suppl_Fig_S5/melting_curve_data_MYC_1.csv
- __MACOSX/Suppl_Fig_S5/._melting_curve_data_MYC_1.csv
- Suppl_Fig_S5/melting_curve_data_CCNE1_1.csv
- __MACOSX/Suppl_Fig_S5/._melting_curve_data_CCNE1_1.csv
- Suppl_Fig_S5/melting_curve_data_CCNA2_1.csv
- __MACOSX/Suppl_Fig_S5/._melting_curve_data_CCNA2_1.csv
- Suppl_Fig_S5/melting_curve_data_HSP90AA1_1.csv
- __MACOSX/Suppl_Fig_S5/._melting_curve_data_HSP90AA1_1.csv
- Suppl_Fig_S5/melting_curve_data_ITGB1_1.csv
- __MACOSX/Suppl_Fig_S5/._melting_curve_data_ITGB1_1.csv
- Suppl_Fig_S5/amplification_data_CCNE1_1.csv
- __MACOSX/Suppl_Fig_S5/._amplification_data_CCNE1_1.csv
- Suppl_Fig_S5/melting_curve_data_YAP1_1.csv
- __MACOSX/Suppl_Fig_S5/._melting_curve_data_YAP1_1.csv
- Suppl_Fig_S5/amplification_data_CCNA2_1.csv
- __MACOSX/Suppl_Fig_S5/._amplification_data_CCNA2_1.csv
- Suppl_Fig_S5/amplification_data_ITGB1_1.csv
- __MACOSX/Suppl_Fig_S5/._amplification_data_ITGB1_1.csv
- Suppl_Fig_S6/
- __MACOSX/._Suppl_Fig_S6
- Suppl_Fig_S6/amplification_data_MMP9_1.csv
- __MACOSX/Suppl_Fig_S6/._amplification_data_MMP9_1.csv
- Suppl_Fig_S6/amplification_data_ZEB1_1.csv
- __MACOSX/Suppl_Fig_S6/._amplification_data_ZEB1_1.csv
- Suppl_Fig_S6/amplification_data_IL1A_1.csv
- __MACOSX/Suppl_Fig_S6/._amplification_data_IL1A_1.csv
- Suppl_Fig_S6/melting_curve_data_PDGFRB_1.csv
- __MACOSX/Suppl_Fig_S6/._melting_curve_data_PDGFRB_1.csv
- Suppl_Fig_S6/amplification_data_COL1A1_1.csv
- __MACOSX/Suppl_Fig_S6/._amplification_data_COL1A1_1.csv
- Suppl_Fig_S6/melting_curve_data_CPT1A_1.csv
- __MACOSX/Suppl_Fig_S6/._melting_curve_data_CPT1A_1.csv
- Suppl_Fig_S6/melting_curve_data_TIMP2_1.csv
- __MACOSX/Suppl_Fig_S6/._melting_curve_data_TIMP2_1.csv
- Suppl_Fig_S6/melting_curve_data_IL1A_1.csv
- __MACOSX/Suppl_Fig_S6/._melting_curve_data_IL1A_1.csv
- Suppl_Fig_S6/amplification_data_CPT1A_1.csv
- __MACOSX/Suppl_Fig_S6/._amplification_data_CPT1A_1.csv
- Suppl_Fig_S6/melting_curve_data_MMP9_1.csv
- __MACOSX/Suppl_Fig_S6/._melting_curve_data_MMP9_1.csv
- Suppl_Fig_S6/amplification_data_TIMP2_1.csv
- __MACOSX/Suppl_Fig_S6/._amplification_data_TIMP2_1.csv
- Suppl_Fig_S6/melting_curve_data_COL1A1_1.csv
- __MACOSX/Suppl_Fig_S6/._melting_curve_data_COL1A1_1.csv
- Suppl_Fig_S6/amplification_data_PDGFRB_1.csv
- __MACOSX/Suppl_Fig_S6/._amplification_data_PDGFRB_1.csv
- Suppl_Fig_S6/melting_curve_data_ZEB1_1.csv
- __MACOSX/Suppl_Fig_S6/._melting_curve_data_ZEB1_1.csv
- Suppl_Fig_S7/
- __MACOSX/._Suppl_Fig_S7
- Suppl_Fig_S7/melting_curve_data_CDK4_1.csv
- __MACOSX/Suppl_Fig_S7/._melting_curve_data_CDK4_1.csv
- Suppl_Fig_S7/melting_curve_data_HPRT1_1.csv
- __MACOSX/Suppl_Fig_S7/._melting_curve_data_HPRT1_1.csv
- Suppl_Fig_S7/amplification_data_ALDOA_1.csv
- __MACOSX/Suppl_Fig_S7/._amplification_data_ALDOA_1.csv
- Suppl_Fig_S7/amplification_data_COL1A2_1.csv
- __MACOSX/Suppl_Fig_S7/._amplification_data_COL1A2_1.csv
- Suppl_Fig_S7/amplification_data_HPRT1_1.csv
- __MACOSX/Suppl_Fig_S7/._amplification_data_HPRT1_1.csv
- Suppl_Fig_S7/melting_curve_data_ALDOA_1.csv
- __MACOSX/Suppl_Fig_S7/._melting_curve_data_ALDOA_1.csv
- Suppl_Fig_S7/melting_curve_data_CASP3_1.csv
- __MACOSX/Suppl_Fig_S7/._melting_curve_data_CASP3_1.csv
- Suppl_Fig_S7/melting_curve_data_COL1A2_1.csv
- __MACOSX/Suppl_Fig_S7/._melting_curve_data_COL1A2_1.csv
- Suppl_Fig_S7/amplification_data_PKM_1.csv
- __MACOSX/Suppl_Fig_S7/._amplification_data_PKM_1.csv
- Suppl_Fig_S7/amplification_data_CDK4_1.csv
- __MACOSX/Suppl_Fig_S7/._amplification_data_CDK4_1.csv
- Suppl_Fig_S7/melting_curve_data_PKM_1.csv
- __MACOSX/Suppl_Fig_S7/._melting_curve_data_PKM_1.csv
- Suppl_Fig_S7/amplification_data_CASP3_1.csv
- __MACOSX/Suppl_Fig_S7/._amplification_data_CASP3_1.csv
- Suppl_Fig_S8/
- __MACOSX/._Suppl_Fig_S8
- Suppl_Fig_S8/melting_curve_data_FN1_1.csv
- __MACOSX/Suppl_Fig_S8/._melting_curve_data_FN1_1.csv
- Suppl_Fig_S8/amplification_data_RSP18_1.csv
- __MACOSX/Suppl_Fig_S8/._amplification_data_RSP18_1.csv
- Suppl_Fig_S8/amplification_data_FN1_1.csv
- __MACOSX/Suppl_Fig_S8/._amplification_data_FN1_1.csv
- Suppl_Fig_S8/melting_curve_data_PGK1_1.csv
- __MACOSX/Suppl_Fig_S8/._melting_curve_data_PGK1_1.csv
- Suppl_Fig_S8/melting_curve_data_RSP18_1.csv
- __MACOSX/Suppl_Fig_S8/._melting_curve_data_RSP18_1.csv
- Suppl_Fig_S8/amplification_data_LDHA_1.csv
- __MACOSX/Suppl_Fig_S8/._amplification_data_LDHA_1.csv
- Suppl_Fig_S8/amplification_data_RPLPO_1.csv
- __MACOSX/Suppl_Fig_S8/._amplification_data_RPLPO_1.csv
- Suppl_Fig_S8/amplification_data_TBP_1.csv
- __MACOSX/Suppl_Fig_S8/._amplification_data_TBP_1.csv
- Suppl_Fig_S8/melting_curve_data_LDHA_1.csv
- __MACOSX/Suppl_Fig_S8/._melting_curve_data_LDHA_1.csv
- Suppl_Fig_S8/amplification_data_PGK1_1.csv
- __MACOSX/Suppl_Fig_S8/._amplification_data_PGK1_1.csv
- Suppl_Fig_S8/melting_curve_data_RPLPO_1.csv
- __MACOSX/Suppl_Fig_S8/._melting_curve_data_RPLPO_1.csv
- Suppl_Fig_S8/melting_curve_data_TBP_1.csv
- __MACOSX/Suppl_Fig_S8/._melting_curve_data_TBP_1.csv
- Suppl_Fig_S9/
- __MACOSX/._Suppl_Fig_S9
- Suppl_Fig_S9/amplification_data_TP53_1.csv
- __MACOSX/Suppl_Fig_S9/._amplification_data_TP53_1.csv
- Suppl_Fig_S9/amplification_data_GAPDH_1.csv
- __MACOSX/Suppl_Fig_S9/._amplification_data_GAPDH_1.csv
- Suppl_Fig_S9/melting_curve_data_GAPDH_1.csv
- __MACOSX/Suppl_Fig_S9/._melting_curve_data_GAPDH_1.csv
- Suppl_Fig_S9/melting_curve_data_CDK1_1.csv
- __MACOSX/Suppl_Fig_S9/._melting_curve_data_CDK1_1.csv
- Suppl_Fig_S9/amplification_data_THBS1_1.csv
- __MACOSX/Suppl_Fig_S9/._amplification_data_THBS1_1.csv
- Suppl_Fig_S9/amplification_data_TIMP1_1.csv
- __MACOSX/Suppl_Fig_S9/._amplification_data_TIMP1_1.csv
- Suppl_Fig_S9/amplification_data_CDK1_1.csv
- __MACOSX/Suppl_Fig_S9/._amplification_data_CDK1_1.csv
- Suppl_Fig_S9/melting_curve_data_ACSL4_1.csv
- __MACOSX/Suppl_Fig_S9/._melting_curve_data_ACSL4_1.csv
- Suppl_Fig_S9/melting_curve_data_TP53_1.csv
- __MACOSX/Suppl_Fig_S9/._melting_curve_data_TP53_1.csv
- Suppl_Fig_S9/melting_curve_data_THBS1_1.csv
- __MACOSX/Suppl_Fig_S9/._melting_curve_data_THBS1_1.csv
- Suppl_Fig_S9/melting_curve_data_TIMP1_1.csv
- __MACOSX/Suppl_Fig_S9/._melting_curve_data_TIMP1_1.csv
- Suppl_Fig_S9/amplification_data_ACSL4_1.csv
- __MACOSX/Suppl_Fig_S9/._amplification_data_ACSL4_1.csv
- Suppl_Fig_S10/
- __MACOSX/._Suppl_Fig_S10
- Suppl_Fig_S10/amplification_data_CCNB1_1.csv
- __MACOSX/Suppl_Fig_S10/._amplification_data_CCNB1_1.csv
- Suppl_Fig_S10/melting_curve_data_CXCL12_1.csv
- __MACOSX/Suppl_Fig_S10/._melting_curve_data_CXCL12_1.csv
- Suppl_Fig_S10/melting_curve_data_CDK6_1.csv
- __MACOSX/Suppl_Fig_S10/._melting_curve_data_CDK6_1.csv
- Suppl_Fig_S10/melting_curve_data_PDK1_1.csv
- __MACOSX/Suppl_Fig_S10/._melting_curve_data_PDK1_1.csv
- Suppl_Fig_S10/melting_curve_data_SLC2A1_1.csv
- __MACOSX/Suppl_Fig_S10/._melting_curve_data_SLC2A1_1.csv
- Suppl_Fig_S10/melting_curve_data_CCNB1_1.csv
- __MACOSX/Suppl_Fig_S10/._melting_curve_data_CCNB1_1.csv
- Suppl_Fig_S10/amplification_data_CXCL12_1.csv
- __MACOSX/Suppl_Fig_S10/._amplification_data_CXCL12_1.csv
- Suppl_Fig_S10/amplification_data_VEGFA_1.csv
- __MACOSX/Suppl_Fig_S10/._amplification_data_VEGFA_1.csv
- Suppl_Fig_S10/amplification_data_CDK6_1.csv
- __MACOSX/Suppl_Fig_S10/._amplification_data_CDK6_1.csv
- Suppl_Fig_S10/amplification_data_SLC2A1_1.csv
- __MACOSX/Suppl_Fig_S10/._amplification_data_SLC2A1_1.csv
- Suppl_Fig_S10/amplification_data_PDK1_1.csv
- __MACOSX/Suppl_Fig_S10/._amplification_data_PDK1_1.csv
- Suppl_Fig_S10/melting_curve_data_VEGFA_1.csv
- __MACOSX/Suppl_Fig_S10/._melting_curve_data_VEGFA_1.csv
- Suppl_Fig_S11/
- __MACOSX/._Suppl_Fig_S11
- Suppl_Fig_S11/amplification_data_SLCA4_2.csv
- __MACOSX/Suppl_Fig_S11/._amplification_data_SLCA4_2.csv
- Suppl_Fig_S11/amplification_data_PPARG_2.csv
- __MACOSX/Suppl_Fig_S11/._amplification_data_PPARG_2.csv
- Suppl_Fig_S11/melting_curve_data_CDK2_2.csv
- __MACOSX/Suppl_Fig_S11/._melting_curve_data_CDK2_2.csv
- Suppl_Fig_S11/melting_curve_data_AREG_2.csv
- __MACOSX/Suppl_Fig_S11/._melting_curve_data_AREG_2.csv
- Suppl_Fig_S11/melting_curve_data_SLCA4_2.csv
- __MACOSX/Suppl_Fig_S11/._melting_curve_data_SLCA4_2.csv
- Suppl_Fig_S11/melting_curve_data_PPARG_2.csv
- __MACOSX/Suppl_Fig_S11/._melting_curve_data_PPARG_2.csv
- Suppl_Fig_S11/amplification_data_CREB1_2.csv
- __MACOSX/Suppl_Fig_S11/._amplification_data_CREB1_2.csv
- Suppl_Fig_S11/melting_curve_data_CREB1_2.csv
- __MACOSX/Suppl_Fig_S11/._melting_curve_data_CREB1_2.csv
- Suppl_Fig_S11/amplification_data_AREG_2.csv
- __MACOSX/Suppl_Fig_S11/._amplification_data_AREG_2.csv
- Suppl_Fig_S11/amplification_data_CDK2_2.csv
- __MACOSX/Suppl_Fig_S11/._amplification_data_CDK2_2.csv
- Suppl_Fig_S12/
- __MACOSX/._Suppl_Fig_S12
- Suppl_Fig_S12/amplification_data_CASP9_2.csv
- __MACOSX/Suppl_Fig_S12/._amplification_data_CASP9_2.csv
- Suppl_Fig_S12/melting_curve_data_TGFB1_2.csv
- __MACOSX/Suppl_Fig_S12/._melting_curve_data_TGFB1_2.csv
- Suppl_Fig_S12/melting_curve_data_FN1_2.csv
- __MACOSX/Suppl_Fig_S12/._melting_curve_data_FN1_2.csv
- Suppl_Fig_S12/amplification_data_FN1_2.csv
- __MACOSX/Suppl_Fig_S12/._amplification_data_FN1_2.csv
- Suppl_Fig_S12/melting_curve_data_CASP9_2.csv
- __MACOSX/Suppl_Fig_S12/._melting_curve_data_CASP9_2.csv
- Suppl_Fig_S12/melting_curve_data_SOD1_2.csv
- __MACOSX/Suppl_Fig_S12/._melting_curve_data_SOD1_2.csv
- Suppl_Fig_S12/amplification_data_TGFB1_2.csv
- __MACOSX/Suppl_Fig_S12/._amplification_data_TGFB1_2.csv
- Suppl_Fig_S12/amplification_data_AKT1_2.csv
- __MACOSX/Suppl_Fig_S12/._amplification_data_AKT1_2.csv
- Suppl_Fig_S12/amplification_data_SOD1_2.csv
- __MACOSX/Suppl_Fig_S12/._amplification_data_SOD1_2.csv
- Suppl_Fig_S12/amplification_data_RPLPO_2.csv
- __MACOSX/Suppl_Fig_S12/._amplification_data_RPLPO_2.csv
- Suppl_Fig_S12/melting_curve_data_AKT1_2.csv
- __MACOSX/Suppl_Fig_S12/._melting_curve_data_AKT1_2.csv
- Suppl_Fig_S12/melting_curve_data_RPLPO_2.csv
- __MACOSX/Suppl_Fig_S12/._melting_curve_data_RPLPO_2.csv
- Suppl_Fig_S13/
- __MACOSX/._Suppl_Fig_S13
- Suppl_Fig_S13/melting_curve_data_HPRT1_2.csv
- __MACOSX/Suppl_Fig_S13/._melting_curve_data_HPRT1_2.csv
- Suppl_Fig_S13/amplification_data_GAPDH_2.csv
- __MACOSX/Suppl_Fig_S13/._amplification_data_GAPDH_2.csv
[truncated: 910 more entries]
