# Supplementary material for: Primer PICKR: literature-mined scoring platform for robust RT–qPCR primers
Source: Nat Commun. 2026 May 28;17:6938. doi: 10.1038/s41467-026-73648-2 (PMC13388996; doi:10.1038/s41467-026-73648-2)
Supplement: Supplementary file 11 — Source Data [file 41467_2026_73648_MOESM11_ESM.zip › Fig_2/Fig_2.xlsx]

## Sheet: Fig 2A
Year	RT-PCR
1995	957
1996	1324
1997	1568
1998	1890
1999	2148
2000	2479
2001	2946
2002	3554
2003	4440
2004	5805
2005	7539
2006	9308
2007	11705
2008	18041
2009	22528
2010	26846
2011	30861
2012	35473
2013	40198
2014	42873
2015	46557
2016	48957
2017	54913
2018	54251
2019	59760
2020	85341
2021	98713
2022	96936
2023	77617
2024	70957
2025	27682

## Sheet: Fig 2B 
Year	Percentage
1995	0.2
1996	0.2
1997	0.3
1998	0.3
1999	0.3
2000	0.3
2001	0.4
2002	0.4
2003	0.5
2004	0.6
2005	0.7
2006	0.8
2007	1.1
2008	1.6
2009	2
2010	2.4
2011	2.9
2012	3.6
2013	3.9
2014	3.9
2015	4.1
2016	4.2
2017	4.6
2018	4.3
2019	4.4
2020	5.2
2021	5.6
2022	5.5
2023	4.5
2024	4
2025	3.7

## Sheet: Fig 2C 
Number of Occurrences	Number of Primers	Cumulative Percentage	Individual Percentage
1	2195749	0.617548	31.6594
2	386504	0.770474	10.5809
3	95712	0.844904	4.01115
4	46583	0.883993	2.57544
5	24465	0.908989	1.74527
6	15644	0.925804	1.42506
7	10524	0.938182	1.10796
8	7747	0.947029	1.02779
9	5537	0.954051	0.820171
10	4395	0.959466	0.824073
11	3389	0.964005	0.65204
12	2841	0.967794	0.781713
13	2371	0.971042	0.547965
14	2033	0.973709	0.647275
15	1669	0.975952	0.550334
16	1404	0.977936	0.629383
17	1242	0.979657	0.453393
18	1077	0.981066	0.624033
19	882	0.982351	0.406923
20	804	0.98346	0.564338
21	694	0.984503	0.444782
22	653	0.985446	0.477918
23	590	0.986299	0.362472
24	534	0.987066	0.5936
25	480	0.98774	0.346615
26	422	0.988379	0.426054
27	400	0.988953	0.398799
28	359	0.989522	0.471703
29	356	0.990067	0.340651
30	341	0.990538	0.50247
31	295	0.990969	0.310149
32	270	0.99135	0.489149
33	238	0.991687	0.372003
34	211	0.992017	0.373327
35	207	0.992332	0.283841
36	197	0.992657	0.483073
37	203	0.992989	0.279954
38	208	0.993241	0.395538
39	158	0.993481	0.332583
40	150	0.993703	0.41134
41	139	0.993946	0.270227
42	152	0.994144	0.396792
43	124	0.994328	0.253451
44	115	0.994497	0.40036
45	106	0.994627	0.293456
46	81	0.994791	0.282671
47	103	0.994959	0.268513
48	105	0.995106	0.441438
49	92	0.995253	0.229414
50	92	0.995386	0.301677
51	83	0.995523	0.277153
52	86	0.995636	0.343452
53	71	0.995739	0.209739
54	64	0.995868	0.327316
55	81	0.995978	0.20769
56	69	0.996077	0.357386
57	62	0.996162	0.243042
58	53	0.996256	0.250538
59	59	0.996349	0.190732
60	58	0.99644	0.351144
61	57	0.99651	0.183598
62	44	0.996594	0.220301
63	52	0.996677	0.236144
64	52	0.996742	0.276456
65	41	0.996825	0.191109
66	52	0.996905	0.249228
67	50	0.996977	0.154977
68	45	0.997044	0.288049
69	42	0.997106	0.192293
70	39	0.997177	0.185326
71	44	0.99725	0.189952
72	46	0.997321	0.297971
73	44	0.997381	0.159701
74	38	0.997428	0.197978
75	29	0.997469	0.219465
76	26	0.997506	0.231922
77	23	0.997559	0.140555
78	33	0.997592	0.210853
79	21	0.997634	0.142004
80	26	0.997672	0.21403
81	24	0.99772	0.171559
82	30	0.997758	0.175962
83	24	0.997809	0.139942
84	32	0.997835	0.238778
85	16	0.997867	0.127917
86	20	0.997909	0.149793
87	26	0.997931	0.141837
88	14	0.997963	0.166765
89	20	0.997992	0.114094
90	18	0.998017	0.160523
91	16	0.998049	0.116658
92	20	0.998081	0.171782
93	20	0.998107	0.167169
94	16	0.99814	0.129672
95	21	0.998166	0.138994
96	16	0.998193	0.230083
97	17	0.99822	0.131108
98	17	0.998246	0.131094
99	16	0.99827	0.128293
100	15	0.998297	0.169998
101	17	0.998327	0.106959
102	19	0.998354	0.163449
103	17	0.99837	0.101901
104	10	0.998393	0.171001
105	14	0.99842	0.1229
106	17	0.998447	0.124071
107	17	0.998466	0.0969129
108	12	0.998504	0.177578
109	24	0.998527	0.083536
110	14	0.998541	0.113425
111	9	0.998567	0.0989891
112	16	0.998588	0.138897
113	13	0.998613	0.0944744
114	16	0.998626	0.114373
115	8	0.99864	0.100954
116	9	0.998664	0.113146
117	15	0.99868	0.132055
118	10	0.998695	0.0904334
119	9	0.998709	0.0779344
120	9	0.998723	0.145474
121	9	0.998733	0.0606977
122	6	0.998754	0.093499
123	13	0.99877	0.0925514
124	10	0.99879	0.126133
125	13	0.998805	0.088831
126	9	0.998816	0.11061
127	7	0.998821	0.0725558
128	3	0.99885	0.0838286
129	18	0.998867	0.111446
130	11	0.998883	0.0905728
131	10	0.998894	0.0784918
132	7	0.99891	0.121395
133	10	0.998917	0.0611575
134	4	0.998926	0.0616174
135	6	0.998937	0.0714828
136	7	0.998955	0.111809
137	11	0.998963	0.0687238
138	5	0.998976	0.11153
139	8	0.998982	0.0813483
140	4	0.998995	0.0721795
141	8	0.999008	0.0844835
142	8	0.999014	0.0910187
143	4	0.999021	0.069741
144	4	0.999024	0.0923006
145	2	0.999029	0.0424299
146	3	0.999035	0.0610321
147	4	0.999043	0.0594018
148	5	0.999049	0.0866154
149	4	0.999064	0.06021
150	9	0.99907	0.0940563
151	4	0.999078	0.0589141
152	5	0.99908	0.0529502
153	1	0.999083	0.0660903
154	2	0.999089	0.0515011
155	4	0.999104	0.0475159
156	9	0.999113	0.0804286
157	6	0.999118	0.0568797
158	3	0.999126	0.0440323
159	5	0.999132	0.0664665
160	4	0.999144	0.0980973
161	7	0.999152	0.0560855
162	5	0.999158	0.0790073
163	4	0.999166	0.0567822
164	5	0.999171	0.0685566
165	3	0.999182	0.0436839
166	7	0.99919	0.0439487
167	5	0.999196	0.0442135
168	4	0.999206	0.0608649
169	6	0.999215	0.0588723
170	6	0.999223	0.0568518
171	5	0.999227	0.0667173
172	2	0.999238	0.0455372
173	7	0.999244	0.0554445
174	4	0.999249	0.0509158
175	3	0.999254	0.0682779
176	3	0.999257	0.0760254
177	2	0.99926	0.0394619
178	2	0.999268	0.0396848
179	5	0.999275	0.0299308
180	4	0.999281	0.0576879
181	4	0.999283	0.04792
182	1	0.999284	0.0329685
183	1	0.999287	0.0280497
184	2	0.999294	0.0512781
185	4	0.9993	0.048979
186	4	0.999307	0.023326
187	4	0.999313	0.0442971
188	4	0.999318	0.07335
189	3	0.999323	0.0474044
190	3	0.999331	0.0344177
191	5	0.999335	0.0372603
192	3	0.999343	0.0508322
193	5	0.999348	0.043029
194	3	0.999359	0.0351422
195	7	0.999367	0.0461921
196	5	0.999374	0.0518912
197	4	0.999382	0.0384307
198	5	0.999383	0.0275899
199	1	0.999386	0.0332751
200	2	0.99939	0.0334423
201	2	0.999394	0.0364103
202	3	0.999396	0.0422208
203	1	0.999401	0.0339439
205	3	0.999407	0.0511667
206	4	0.999415	0.0399914
207	5	0.99942	0.0430569
208	3	0.999423	0.0461503
210	2	0.999425	0.026085
211	1	0.99943	0.0262104
212	3	0.999434	0.0321882
213	3	0.999441	0.0294013
214	4	0.999442	0.0265866
215	1	0.999446	0.035616
217	2	0.999447	0.0298194
218	1	0.999449	0.0389463
219	1	0.999454	0.0391274
221	3	0.999458	0.0211662
222	3	0.999462	0.0273391
223	2	0.999463	0.0335677
224	1	0.999468	0.0337209
225	3	0.99947	0.0307947
226	1	0.999473	0.0247473
227	2	0.999478	0.0155367
228	3	0.999479	0.00936383
229	1	0.999482	0.0344873
232	2	0.999484	0.0188949
235	1	0.999486	0.0284677
236	1	0.99949	0.0254161
237	3	0.999494	0.0255276
238	2	0.999498	0.0256391
239	3	0.999501	0.0128753
240	2	0.999503	0.0420258
242	1	0.999506	0.0162334
244	2	0.999513	0.0228243
245	4	0.999519	0.029471
246	4	0.999521	0.0559043
247	1	0.999525	0.0363267
249	3	0.999529	0.046429
251	2	0.999532	0.0432938
252	2	0.999533	0.0234096
253	1	0.999537	0.0302234
254	2	0.99954	0.0134884
255	2	0.999543	0.0169301
256	2	0.999548	0.0407995
257	3	0.999554	0.0307251
258	4	0.999559	0.020567
260	3	0.999562	0.0344177
261	2	0.999567	0.0207342
262	3	0.999569	0.0208178
263	1	0.99957	0.0348357
264	1	0.999573	0.02798
266	2	0.999575	0.0175572
268	1	0.99958	0.0176269
269	3	0.999583	0.0212358
270	2	0.999585	0.0426389
271	1	0.999589	0.021403
272	3	0.999594	0.0214866
273	3	0.999597	0.0179752
274	2	0.999602	0.0288718
276	3	0.999604	0.0217375
277	1	0.999605	0.0145474
278	1	0.999613	0.0182539
279	5	0.999617	0.0183236
281	2	0.999621	0.0183932
282	3	0.999626	0.0147703
283	3	0.999628	0.0259456
284	1	0.999629	0.0111614
286	1	0.999631	0.0336095
287	1	0.999634	0.0374832
288	2	0.999641	0.015049
289	4	0.999645	0.0226571
291	3	0.999648	0.0151605
292	2	0.999652	0.0380406
295	2	0.999653	0.0229079
296	1	0.999655	0.0229915
297	1	0.999656	0.0384586
298	1	0.999664	0.0231588
299	5	0.999666	0.0154949
300	1	0.999668	0.0311013
301	1	0.999669	0.0156064
303	1	0.999671	0.0234932
305	1	0.999674	0.0235768
307	2	0.999677	0.0315472
309	2	0.999679	0.00395733
310	1	0.99968	0.00794254
311	1	0.999682	0.0278964
313	1	0.999684	0.0199957
314	1	0.999685	0.0361176
316	1	0.999687	0.028189
319	1	0.999688	0.0161638
320	1	0.999692	0.0202744
322	2	0.999693	0.0122064
323	1	0.999695	0.0244964
324	1	0.999696	0.0368701
325	1	0.999698	0.0123318
327	1	0.9997	0.0123736
328	1	0.999703	0.0124154
329	2	0.999704	0.0249145
332	1	0.999708	0.012499
333	2	0.999709	0.0125408
334	1	0.999712	0.0125827
335	2	0.999714	0.0210408
336	1	0.999717	0.00844417
337	2	0.999719	0.00423602
339	1	0.99972	0.0169998
343	1	0.999722	0.0255833
346	1	0.999725	0.0128335
347	2	0.999728	0.0128753
350	2	0.99973	0.0258341
355	1	0.999732	0.0129589
357	1	0.999733	0.00433356
360	1	0.999735	0.026085
362	1	0.999736	0.00872286
363	1	0.99974	0.0131261
364	2	0.999741	0.0043893
365	1	0.999744	0.0132097
367	2	0.999746	0.0176687
370	1	0.999749	0.0177244
371	2	0.999751	0.0266702
372	1	0.999752	0.0312128
374	1	0.999756	0.0134605
376	2	0.999759	0.0180031
377	2	0.99976	0.0316029
378	1	0.999762	0.00905728
379	1	0.999764	0.0181703
381	1	0.999765	0.0136695
385	1	0.999767	0.0274226
387	1	0.999768	0.0229219
388	1	0.999772	0.00459831
389	2	0.999773	0.018449
391	1	0.999775	0.0138785
394	1	0.999776	0.00464011
398	1	0.999778	0.0232702
401	1	0.999781	0.0186719
405	2	0.999784	0.00936383
412	2	0.999786	0.0187834
415	1	0.999787	0.0282587
420	1	0.999789	0.00944744
421	1	0.999792	0.00473765
424	2	0.999797	0.0190064
429	3	0.999799	0.0285931
431	1	0.9998	0.0143384
432	1	0.999802	0.0191736
435	1	0.999805	0.00480732
436	2	0.999808	0.0144638
437	2	0.999811	0.0193408
440	2	0.999813	0.0339439
441	1	0.999815	0.00486306
442	1	0.999816	0.00975399
443	1	0.999818	0.00489093
446	1	0.999823	0.0196195
447	3	0.999824	0.0049188
448	1	0.999829	0.0246637
450	3	0.999831	0.01484
451	1	0.999832	0.0148818
452	1	0.999834	0.0248727
454	1	0.999835	0.0150072
455	1	0.999837	0.030098
457	1	0.999839	0.0100605
459	1	0.99984	0.00504421
462	1	0.999842	0.0152162
466	1	0.999843	0.015258
470	1	0.999845	0.0203998
471	1	0.999847	0.0153416
479	1	0.99985	0.0205113
481	2	0.999851	0.0103114
486	1	0.999855	0.0206785
490	2	0.999856	0.0311013
491	1	0.999858	0.0155925
496	1	0.999859	0.0208457
500	1	0.999861	0.0156761
506	1	0.999863	0.00523929
514	1	0.999864	0.0157597
519	1	0.999866	0.0105343
523	1	0.999867	0.0105622
524	1	0.999869	0.0105901
526	1	0.999871	0.0371627
530	1	0.999872	0.0159687
539	1	0.999874	0.00533683
541	1	0.999875	0.0107294
549	1	0.999877	0.0107573
551	1	0.999879	0.0108409
552	1	0.99988	0.0163031
554	1	0.999882	0.0273112
559	1	0.999883	0.00547617
576	1	0.999885	0.0109802
585	1	0.999887	0.00551797
587	1	0.999888	0.0221834
596	1	0.99989	0.00555978
597	1	0.999891	0.00558764
608	1	0.999893	0.0168465
610	1	0.999895	0.0281472
611	1	0.999896	0.00565732
612	1	0.999898	0.0113425
616	1	0.999899	0.0113704
620	1	0.999901	0.00569912
624	1	0.999903	0.0114261
645	1	0.999904	0.00572699
648	1	0.999906	0.0229637
654	1	0.999907	0.00576879
656	1	0.999909	0.0115654
660	1	0.999911	0.00579666
663	1	0.999912	0.0116212
667	1	0.999914	0.011649
671	1	0.999915	0.00583846
708	1	0.999917	0.0175572
709	1	0.999919	0.0176408
712	1	0.99992	0.0176826
715	1	0.999922	0.00590813
725	1	0.999923	0.0118441
756	1	0.999925	0.023744
758	1	0.999927	0.0237997
770	1	0.999928	0.0119556
780	1	0.99993	0.0119835
796	1	0.999931	0.0240227
814	1	0.999933	0.0120392
818	1	0.999934	0.00603354
844	1	0.999936	0.00604747
853	1	0.999938	0.0242456
854	1	0.999939	0.0121786
877	1	0.999941	0.0122064
880	1	0.999942	0.00614501
881	1	0.999944	0.00615895
894	1	0.999946	0.0123458
896	1	0.999947	0.0123736
907	1	0.999949	0.0310734
955	1	0.99995	0.00622862
986	1	0.999952	0.0249702
999	1	0.999954	0.025026
1030	1	0.999955	0.00627042
1074	1	0.999957	0.0125687
1272	1	0.999958	0.0125966
1312	1	0.99996	0.0126523
1361	1	0.999962	0.00634009
1363	1	0.999963	0.0127081
1400	1	0.999965	0.0127359
1415	1	0.999966	0.0063819
1452	1	0.999968	0.00639583
1458	1	0.99997	0.00640977
1475	1	0.999971	0.00643763
1488	1	0.999973	0.012931
1503	1	0.999974	0.00647944
1581	1	0.999976	0.0259735
1609	1	0.999978	0.0195219
1642	1	0.999979	0.0195637
1731	1	0.999981	0.00654911
1778	1	0.999982	0.0196891
1786	1	0.999984	0.0263079
1803	1	0.999986	0.0131818
1855	1	0.999987	0.00663271
1868	1	0.999989	0.00666058
1910	1	0.99999	0.0268653
1925	1	0.999992	0.00675812
2174	1	0.999994	0.00677206
2446	1	0.999995	0.00678599
2838	1	0.999997	0.0135999
2879	1	0.999998	0.0273112
3018	1	1	0.0136835
5784	1	1	0.00688353

## Sheet: Fig 2E
Theoretical Melt Temperatures	Percentage of Occurrences
36.4	0.00103018
38.3	0.00103018
38.7	0.00103018
40.5	0.00103018
40.7	0.00103018
41	0.00103018
42.1	0.00206037
42.3	0.00103018
42.4	0.00103018
43	0.00103018
43.3	0.00103018
43.6	0.00412074
43.7	0.00103018
43.8	0.00206037
44.1	0.00206037
44.5	0.00206037
44.6	0.00515092
44.8	0.00206037
44.9	0.00206037
45	0.00103018
45.1	0.00206037
45.2	0.00103018
45.5	0.00206037
45.6	0.00103018
45.7	0.00515092
45.8	0.00206037
45.9	0.00515092
46	0.00206037
46.1	0.00206037
46.2	0.00412074
46.3	0.00103018
46.4	0.00103018
46.5	0.00103018
46.6	0.00309055
46.7	0.00206037
46.8	0.00206037
46.9	0.00206037
47	0.00103018
47.1	0.00206037
47.2	0.00309055
47.3	0.00618111
47.4	0.00515092
47.5	0.00309055
47.6	0.00515092
47.7	0.00618111
47.8	0.00515092
47.9	0.00515092
48	0.00412074
48.1	0.00515092
48.2	0.00515092
48.3	0.00618111
48.4	0.00103018
48.5	0.00412074
48.6	0.00927166
48.7	0.00618111
48.8	0.00618111
48.9	0.00721129
49	0.0164829
49.1	0.00721129
49.2	0.00721129
49.3	0.00515092
49.4	0.00515092
49.5	0.0133924
49.6	0.0123622
49.7	0.0144226
49.8	0.0164829
49.9	0.00927166
50	0.00824147
50.1	0.0133924
50.2	0.011332
50.3	0.0185433
50.4	0.0175131
50.5	0.0144226
50.6	0.0185433
50.7	0.0226641
50.8	0.0206037
50.9	0.0164829
51	0.0298753
51.1	0.0154528
51.2	0.0236942
51.3	0.0360565
51.4	0.0216339
51.5	0.0309055
51.6	0.0401772
51.7	0.0370866
51.8	0.0401772
51.9	0.0401772
52	0.0381168
52.1	0.039147
52.2	0.0350263
52.3	0.039147
52.4	0.0401772
52.5	0.0453281
52.6	0.0381168
52.7	0.0319357
52.8	0.0494489
52.9	0.0566601
53	0.0587205
53.1	0.0422376
53.2	0.0700525
53.3	0.0721129
53.4	0.0649016
53.5	0.0628412
53.6	0.0824148
53.7	0.0958071
53.8	0.0906562
53.9	0.100958
54	0.101988
54.1	0.123622
54.2	0.126713
54.3	0.130833
54.4	0.140105
54.5	0.137015
54.6	0.128773
54.7	0.141135
54.8	0.144226
54.9	0.146286
55	0.162769
55.1	0.144226
55.2	0.180282
55.3	0.201916
55.4	0.186463
55.5	0.186463
55.6	0.217369
55.7	0.211188
55.8	0.245184
55.9	0.233852
56	0.264757
56.1	0.28124
56.2	0.276089
56.3	0.355414
56.4	0.316267
56.5	0.351293
56.6	0.363655
56.7	0.416194
56.8	0.39044
56.9	0.430617
57	0.434738
57.1	0.463583
57.2	0.547028
57.3	0.577933
57.4	0.555269
57.5	0.676831
57.6	0.659318
57.7	0.676831
57.8	0.66962
57.9	0.811785
58	0.898321
58.1	0.957041
58.2	1.07757
58.3	1.07345
58.4	1.00855
58.5	1.2321
58.6	1.18368
58.7	1.15793
58.8	1.32276
58.9	1.39899
59	1.63696
59.1	1.96044
59.2	1.66272
59.3	1.66375
59.4	1.65757
59.5	1.75131
59.6	2.10261
59.7	1.77295
59.8	2.52189
59.9	1.30936
60	1.70186
60.1	2.02637
60.2	1.55249
60.3	2.29731
60.4	1.89966
60.5	2.0377
60.6	3.39034
60.7	3.22036
60.8	2.29937
60.9	1.76265
61	1.88215
61.1	1.4845
61.2	1.38972
61.3	1.67508
61.4	1.23931
61.5	1.32894
61.6	1.37427
61.7	1.19501
61.8	0.980736
61.9	0.984856
62	0.734521
62.1	0.677861
62.2	0.760276
62.3	0.623262
62.4	0.638714
62.5	0.632533
62.6	0.629443
62.7	0.578964
62.8	0.515092
62.9	0.50067
63	0.44607
63.1	0.458432
63.2	0.460492
63.3	0.404862
63.4	0.38838
63.5	0.3925
63.6	0.374987
63.7	0.385289
63.8	0.372927
63.9	0.33584
64	0.357474
64.1	0.369836
64.2	0.342021
64.3	0.361595
64.4	0.330689
64.5	0.304935
64.6	0.369836
64.7	0.303904
64.8	0.282271
64.9	0.309055
65	0.260637
65.1	0.244154
65.2	0.180282
65.3	0.188524
65.4	0.157618
65.5	0.150407
65.6	0.156588
65.7	0.184403
65.8	0.146286
65.9	0.132894
66	0.16998
66.1	0.143196
66.2	0.16689
66.3	0.150407
66.4	0.183373
66.5	0.205007
66.6	0.179252
66.7	0.158648
66.8	0.132894
66.9	0.131864
67	0.128773
67.1	0.0927166
67.2	0.103018
67.3	0.094777
67.4	0.0865355
67.5	0.0865355
67.6	0.0834449
67.7	0.0988977
67.8	0.0865355
67.9	0.0772638
68	0.078294
68.1	0.0638714
68.2	0.066962
68.3	0.0638714
68.4	0.0659318
68.5	0.0515092
68.6	0.0484187
68.7	0.0803544
68.8	0.0515092
68.9	0.0721129
69	0.0473885
69.1	0.0535696
69.2	0.0597507
69.3	0.0412074
69.4	0.0453281
69.5	0.039147
69.6	0.0442979
69.7	0.0484187
69.8	0.0432677
69.9	0.0339961
70	0.0267848
70.1	0.0329659
70.2	0.0370866
70.3	0.0319357
70.4	0.0298753
70.5	0.0216339
70.6	0.0298753
70.7	0.0319357
70.8	0.0257546
70.9	0.0267848
71	0.0247244
71.1	0.0216339
71.2	0.0216339
71.3	0.027815
71.4	0.0236942
71.5	0.0236942
71.6	0.0257546
71.7	0.0164829
71.8	0.0206037
71.9	0.0154528
72	0.0164829
72.1	0.0195735
72.2	0.0226641
72.3	0.0206037
72.4	0.0236942
72.5	0.0206037
72.6	0.0123622
72.7	0.0133924
72.8	0.00824147
72.9	0.0175131
73	0.0144226
73.1	0.0133924
73.2	0.0154528
73.3	0.0164829
73.4	0.011332
73.5	0.011332
73.6	0.00824147
73.7	0.00824147
73.8	0.00824147
73.9	0.011332
74	0.00927166
74.1	0.00824147
74.2	0.011332
74.3	0.00927166
74.4	0.00618111
74.5	0.00515092
74.6	0.011332
74.7	0.00721129
74.8	0.00412074
74.9	0.00412074
75	0.0103018
75.1	0.00721129
75.2	0.00412074
75.3	0.00824147
75.4	0.00309055
75.5	0.00515092
75.6	0.00515092
75.7	0.00721129
75.8	0.00618111
75.9	0.00515092
76	0.00206037
76.1	0.00206037
76.2	0.00206037
76.3	0.00515092
76.4	0.00515092
76.5	0.00103018
76.6	0.00927166
76.7	0.00721129
76.8	0.00309055
76.9	0.00515092
77	0.00309055
77.1	0.00206037
77.2	0.00412074
77.3	0.00515092
77.4	0.00515092
77.5	0.00103018
77.6	0.00103018
77.7	0.00206037
77.8	0.00103018
77.9	0.00103018
78	0.00206037
78.1	0.00103018
78.2	0.00412074
78.3	0.00103018
78.4	0.00618111
78.5	0.00309055
78.6	0.00618111
78.7	0.00103018
78.9	0.00103018
79	0.00206037
79.1	0.00412074
79.2	0.00309055
79.3	0.00206037
79.4	0.00206037
79.5	0.00206037
79.6	0.00309055
79.7	0.00103018
79.8	0.00103018
79.9	0.00103018
80.2	0.00206037
80.3	0.00103018
80.6	0.00103018
80.7	0.00206037
80.8	0.00103018
81	0.00103018
81.1	0.00103018
81.2	0.00103018
81.6	0.00103018
81.9	0.00206037
82	0.00103018
82.4	0.00103018
82.5	0.00206037
82.6	0.00103018
82.8	0.00103018
83	0.00206037
83.1	0.00103018
83.4	0.00103018
83.5	0.00103018
83.8	0.00103018
84.1	0.00206037
84.2	0.00103018
84.3	0.00103018
84.6	0.00103018
84.8	0.00103018
84.9	0.00206037
85.2	0.00103018
85.4	0.00103018
86.8	0.00103018
87	0.00103018
87.1	0.00103018
87.7	0.00103018
90.2	0.00103018
96.2	0.00103018
96.3	0.00103018

## Sheet: Fig 2D
Primer Length	Percentage of Occurrences
18	5.69025
19	7.66659
20	33.7734
21	13.2803
22	10.431
23	6.23646
24	5.5595
25	4.29605
26	1.81736
27	1.50796
28	1.24297
29	1.10447
30	1.45658
31	0.771968
32	0.723131
33	0.775229
34	0.59193
35	0.601853
36	0.559147
37	0.41221
38	0.427981
39	0.463068
40	0.610643

## Sheet: Fig 2F
GC content Percentage	Percentage of Occurences
0	0.014423
5	0.00103
9	0.00103
10	0.00103
11	0.00103
13	0.00206
14	0.004121
15	0.003091
16	0.003091
17	0.008241
18	0.00206
19	0.003091
20	0.016483
21	0.014423
22	0.013392
23	0.022664
24	0.026785
25	0.031936
26	0.035026
27	0.063871
28	0.060781
29	0.085505
30	0.16483
31	0.096837
32	0.228701
33	0.402802
34	0.010302
35	0.439889
36	0.520243
37	0.210158
38	0.713918
39	0.932317
40	1.31143
41	1.23416
42	1.2424
43	1.46698
44	2.66509
45	3.53147
46	4.34841
47	0.825178
48	7.41424
49	0.023694
50	18.156
51	0.011332
52	8.46091
53	2.09127
54	0.848872
55	19.3613
56	1.82652
57	3.42845
58	3.71175
59	0.940558
60	5.75976
61	1.69671
62	0.664469
63	1.73998
64	0.291542
65	0.936438
66	0.006181
67	0.774699
68	0.251365
69	0.018543
70	0.370866
71	0.077264
72	0.087566
73	0.028845
74	0.062841
75	0.059751
76	0.017513
77	0.008241
78	0.023694
79	0.009272
80	0.021634
81	0.005151
82	0.007211
83	0.004121
84	0.005151
85	0.006181
86	0.003091
87	0.00206
88	0.00103
89	0.003091
90	0.004121
91	0.00206
95	0.003091
96	0.00103
98	0.00206
100	0.008241

## Sheet: Fig 2G
	Primer Length
Year	Mean	SD	N
1996	23.1273	2.41181	55
1997	24.0471	4.55619	340
1998	23.6803	5.07139	466
1999	22.9394	4.42637	561
2000	22.9521	4.14132	459
2001	23.5989	4.68887	1052
2002	22.5779	4.25081	1386
2003	22.8608	4.07806	2198
2004	22.7984	4.22641	3432
2005	22.769	4.15373	7519
2006	22.489	4.03119	10275
2007	22.6229	4.25888	17227
2008	22.5598	3.93184	25689
2009	22.768	4.33843	38330
2010	22.4012	4.05067	47452
2011	22.6247	4.28979	61262
2012	22.47	4.06505	83249
2013	22.454	4.09779	123698
2014	22.4071	4.16632	136645
2015	23.1346	4.89231	181345
2016	22.2209	4.09267	113241
2017	22.159	4.05406	208018
2018	22.5561	4.5207	249015
2019	21.9145	3.79473	177148
2020	21.9387	3.85478	207122
2021	22.0528	4.01005	229222
2022	21.94	3.89926	261640
2023	21.8829	3.8041	216777
2024	22.0173	3.95803	253732
2025	22.2289	4.25136	109728

## Sheet: Fig 2H
	Primer melt Temp
Year	Mean	SD	N
1996	63.1116	5.31649	55
1997	63.6317	5.76806	340
1998	62.0675	6.17883	466
1999	62.3674	6.3566	561
2000	62.1381	5.7658	459
2001	62.3246	5.76382	1052
2002	61.6884	5.76192	1386
2003	62.0427	5.66565	2198
2004	61.591	5.59309	3432
2005	61.3729	5.23533	7519
2006	60.8671	5.23126	10275
2007	60.8894	5.35916	17227
2008	61.0969	5.03016	25689
2009	61.1609	5.25948	38330
2010	60.8556	5.13362	47452
2011	61.1073	5.32033	61262
2012	61.0136	5.19877	83249
2013	61.0904	5.09466	123698
2014	61.0148	5.08237	136645
2015	61.3286	5.18787	181345
2016	60.819	5.00881	113241
2017	60.7754	4.88773	208018
2018	61.0101	5.12054	249015
2019	60.71	4.68688	177148
2020	60.7643	4.72835	207122
2021	60.7889	4.71002	229222
2022	60.7557	4.60741	261640
2023	60.7724	4.55505	216777
2024	60.9534	4.65698	253732
2025	61.1282	4.80594	109728

## Sheet: Fig 2I
	GC content
Year	Mean	SD	N
1996	52.2	8.23832	55
1997	52.6679	8.33801	340
1998	50.5161	9.89196	466
1999	52.4364	9.48288	561
2000	51.8815	9.56722	459
2001	50.9398	9.73006	1052
2002	51.6162	9.88648	1386
2003	51.6185	9.85225	2198
2004	50.7233	9.63672	3432
2005	50.3448	9.64886	7519
2006	49.773	9.48482	10275
2007	49.6666	9.83913	17227
2008	49.9818	9.39753	25689
2009	49.7728	9.50888	38330
2010	50.0201	9.34133	47452
2011	50.0945	9.58158	61262
2012	50.0808	9.43746	83249
2013	50.3385	9.1888	123698
2014	50.3855	8.96381	136645
2015	49.5176	9.71845	181345
2016	50.4509	8.75412	113241
2017	50.5138	8.6599	208018
2018	50.1813	8.94949	249015
2019	50.9291	8.3194	177148
2020	50.9941	8.29898	207122
2021	50.8163	8.54471	229222
2022	51.0138	8.13597	261640
2023	51.1524	8.02632	216777
2024	51.2596	8.03467	253732
2025	51.2122	8.21821	109728
