# Supplementary material for: Primer PICKR: literature-mined scoring platform for robust RT–qPCR primers
Source: Nat Commun. 2026 May 28;17:6938. doi: 10.1038/s41467-026-73648-2 (PMC13388996; doi:10.1038/s41467-026-73648-2)
Supplement: Supplementary file 11 — Source Data [file 41467_2026_73648_MOESM11_ESM.zip › Fig_3/Fig_3.xlsx]

## Sheet: Fig 3A
Human	Rhesus Monkey	Rat	Mouse	Porcine	Bovine	Zebrafish	Drosphila	Xenopus	C. Elegens
5193	3429	2949	2383	1698	1693	537	288	234	181

## Sheet: Fig 3B
Rhesus Monkey	Rat	Mouse	Zebrafish
47.01	17.4603	10.0624	0.4529

## Sheet: Fig 3C
Number of Off-Target Matches	Percentage of Primers
0	87.9931
1	7.95757
2	1.5936
3	0.512043
4	0.344846
5	0.250797
6	0.0992737
7	0.109724
8	0.167198
9	0.0731491
10	0.104499

## Sheet: Fig 3D
Species	UniqueGeneCount	PercentageOfTotalUnique
worm	181	1
frog	233	0.9957
fly	248	0.8611
zebrafish	332	0.6182
human	1511	0.291
mouse	619	0.2598
rat	371	0.1488
cow	240	0.1418
monkey	403	0.1176
pig	149	0.0878

## Sheet: Fig 3E
gene	occurrence	umap_x	umap_y	final_umap_cluster_id	go_similarity_cluster_1	go_similarity_cluster_2	go_similarity_cluster_3	go_similarity_cluster_4	go_similarity_cluster_5	go_similarity_cluster_6	go_similarity_cluster_7	go_similarity_cluster_8
GAPDH	187436	16.4678	11.0838	5	0.125	0.125	0.125	0.125	0.125	0.125	0.125	0.125
ACTB	45687	-2.47956	3.68541	2	0.696437	0	0	0.164749	0	0	0.138814	0
TNF	31389	18.1769	14.4337	3	0.105206	0.384118	0.07107	0.070843	0.085167	0.113954	0.098946	0.070697
IL6	29770	18.4835	13.9178	3	0.137603	0.333895	0.075549	0.065177	0.109394	0.107542	0.117884	0.052956
IL1B	21912	18.7394	13.6307	3	0.153443	0.330751	0.069906	0.043459	0.123874	0.137015	0.089886	0.051665
POTEI	21854	-2.16223	3.93859	2	0.696437	0	0	0.164749	0	0	0.138814	0
18S	17773	16.6239	10.4595	5	0.125	0.125	0.125	0.125	0.125	0.125	0.125	0.125
COL1A1	10099	-2.19934	-13.6727	1	0.056944	0.055203	0.104572	0.053066	0.447648	0.113411	0.079878	0.089277
BAX	7988	13.8073	12.6416	6	0.02175	0.067142	0.082499	0.461722	0.064059	0.091416	0.066282	0.14513
VEGFA	6975	16.8603	8.59865	7	0.08164	0.110893	0.101302	0.083196	0.137016	0.115319	0.291217	0.079417
HPRT1	10191	-3.1566	3.61233	2	0.848664	0.009261	0.011633	0.012015	0	0.030733	0.006869	0.080825
BCL2	7863	13.3808	12.1779	6	0.035905	0.062271	0.073276	0.462642	0.078357	0.08278	0.084581	0.120188
IL10	9223	17.9028	13.6288	3	0.104528	0.3024	0.118677	0.101252	0.087432	0.100975	0.071334	0.113403
RUNX2	6421	9.59394	12.087	4	0.050688	0.076305	0.341222	0.127688	0.154881	0.070467	0.115388	0.06336
CCL2	8424	18.9906	13.2645	3	0.182653	0.289093	0.085594	0.036327	0.151896	0.102373	0.085813	0.066251
TGFB1	8344	16.9363	8.70453	7	0.058428	0.102639	0.143134	0.096988	0.12426	0.106073	0.311111	0.057368
ACTA2	6572	-3.76373	3.68378	2	0.637885	0.052498	0.066303	0.017034	0.071372	0.065924	0.029012	0.059972
B2M	5322	-3.11007	4.14092	2	0.754071	0.0563	0.015971	0.033138	0.022399	0.049037	0.035378	0.033706
MMP9	5785	-2.153	-14.3388	1	0.11685	0.09616	0.054432	0.079016	0.444643	0.100975	0.07113	0.036793
PPARG	4834	8.9836	11.4598	4	0.060881	0.114655	0.357835	0.076248	0.065467	0.167755	0.082884	0.074275
CDH1	5572	-2.46415	-13.9159	1	0.05377	0.073672	0.082165	0.09566	0.466104	0.080853	0.07922	0.068556
MYC	5100	9.49914	10.827	4	0.09765	0.068618	0.313295	0.137141	0.08065	0.111264	0.070755	0.120627
NANOG	4606	10.1845	11.4982	4	0	0.10327	0.226134	0.154684	0.161255	0.098705	0.120059	0.135893
CXCL8	5328	18.6393	12.7957	3	0.219982	0.23983	0.081825	0.037201	0.129708	0.144835	0.086568	0.06005
TP53	4091	13.9603	12.2056	6	0.052109	0.053474	0.074944	0.421507	0.064506	0.085136	0.07632	0.172003
CDKN1A	4987	15.0422	10.9265	5	0.007897	0.026018	0.045746	0.111655	0.031587	0.020887	0.033305	0.722905
SOX2	4783	9.3342	11.4784	4	0.101056	0.068789	0.31052	0.119734	0.151245	0.113969	0.10303	0.031658
TBP	3870	-3.44421	4.58612	2	0.621054	0.016612	0.1271	0.043461	0.030195	0.112396	0.049181	0
CAT	5041	13.3981	8.80835	0	0.064857	0.060335	0.062872	0.084883	0.107581	0.327377	0.056168	0.235928
NOS2	5864	-3.9526	4.47051	2	0.537285	0.090741	0.041242	0.03644	0.050166	0.118797	0.04553	0.079799
CCND1	4460	13.8071	11.6655	6	0.054015	0.050922	0.122206	0.319145	0.059584	0.09307	0.089607	0.21145
TLR4	2949	19.1581	14.2243	3	0.158215	0.37141	0.081434	0.024555	0.06559	0.159632	0.107586	0.031578
VIM	4729	-2.27203	-14.8993	1	0.265359	0.093401	0.023421	0.048509	0.451975	0.062299	0.055035	0
POU5F1	4186	16.9071	10.8929	5	0.125	0.125	0.125	0.125	0.125	0.125	0.125	0.125
MMP2	3331	-1.47801	-14.7386	1	0.051033	0.075542	0.04123	0.075259	0.430998	0.116469	0.062677	0.146792
IFNG	5147	18.538	14.4559	3	0.11895	0.331618	0.082663	0.09107	0.067971	0.151976	0.108492	0.04726
RPLP0	4336	-3.1889	4.08857	2	0.937831	0	0	0	0	0	0.062169	0
HMOX1	3375	13.5848	7.88906	0	0.082301	0.103029	0.03964	0.065841	0.090251	0.428694	0.086129	0.104115
KANTR	7424	16.1577	10.4464	5	0.125	0.125	0.125	0.125	0.125	0.125	0.125	0.125
CASP3	3171	13.517	12.4413	6	0.082503	0.074969	0.088365	0.348014	0.088206	0.108356	0.077276	0.13231
ACTG1	4141	-3.3803	3.73917	2	0.658732	0.048648	0.012176	0.037888	0.123864	0.032285	0.043179	0.043228
ARG1	4270	19.0586	12.9508	3	0.328002	0.329013	0.175986	0.060166	0	0.038515	0.068318	0
HIF1A	2876	16.8602	9.27612	7	0.094595	0.104028	0.141261	0.095005	0.115641	0.113209	0.244021	0.092239
COL2A1	2500	-2.7449	-13.1402	1	0	0.029079	0.224988	0.088507	0.576279	0.015889	0.065259	0
CXCL10	3467	18.3315	13.0352	3	0.192412	0.266442	0.081315	0.068417	0.082916	0.116563	0.097866	0.094068
PPIA	2582	-2.88091	4.4831	2	0.675198	0.059388	0.041211	0.033987	0.046822	0.043363	0.043964	0.056067
NLRP3	2655	19.3273	13.537	3	0.185789	0.30181	0.101133	0.072685	0.070846	0.146693	0.121045	0
PTGS2	3184	17.5389	13.1777	3	0.102664	0.276988	0.07862	0.05045	0.083263	0.197284	0.046532	0.164199
ALPL	3145	9.21208	12.2492	4	0.045126	0.093717	0.381982	0.069316	0.193783	0.088676	0.069297	0.058103
SOD1	2597	14.1223	8.55735	0	0.120887	0.051712	0.060469	0.078525	0.062665	0.359821	0.052718	0.213202
FAS	2151	13.7362	7.8549	0	0.093479	0.119177	0.080184	0.106965	0.13181	0.314038	0.074162	0.080184
IFNB1	3320	18.3178	14.2176	3	0.087118	0.392592	0.102812	0.094158	0.063738	0.134771	0.08868	0.03613
FN1	2603	-1.41802	-13.9185	1	0.049415	0.075341	0.085108	0.048465	0.428355	0.074304	0.078492	0.16052
CXCL1	2995	17.6423	12.3334	3	0.163307	0.202812	0.097356	0.060149	0.140236	0.103316	0.091216	0.141609
SOD2	2090	14.9227	10.306	5	0.066571	0.038497	0.045616	0.056883	0.037549	0.097723	0.031588	0.625574
SPP1	2283	-2.64579	-14.473	1	0.046752	0.109537	0.138285	0.070908	0.460101	0.113928	0.06049	0
BDNF	1804	14.8036	10.5456	5	0	0.035478	0.022274	0.046211	0.031872	0.029476	0.032815	0.801874
SNAI1	3012	-1.79404	-13.6373	1	0.055678	0.067246	0.106103	0.076287	0.446052	0.08331	0.094142	0.071183
PPARGC1A	2894	8.78425	10.9663	4	0.093046	0.064202	0.329159	0.092599	0.062861	0.15456	0.085412	0.118163
FASN	2272	12.7531	7.92389	0	0.046696	0.068567	0.139019	0.0355	0.123719	0.475495	0.0507	0.060303
NFE2L2	2617	13.1344	8.31381	0	0.102759	0.070234	0.082508	0.085149	0.086287	0.383671	0.077634	0.111758
NQO1	1933	14.0011	8.74098	0	0.217837	0.051553	0.038855	0.067181	0.055643	0.320783	0.061147	0.187001
ACTC1	2910	-3.51921	4.28056	2	0.565107	0.040185	0.050712	0.065649	0.072864	0.084359	0.029667	0.091456
CTNNB1	2181	17.4574	8.94324	7	0.045502	0.069518	0.14778	0.107903	0.124766	0.082435	0.360734	0.061363
CCL5	2514	18.874	14.1251	3	0.146415	0.410397	0.059651	0.061494	0.136379	0.077219	0.086653	0.021792
SOX9	2071	8.77582	12.3203	4	0.048827	0.070815	0.456481	0.083324	0.148051	0.053993	0.110672	0.027838
FABP4	2160	12.7029	7.53867	0	0.069834	0.119166	0.201773	0.025721	0.107943	0.373056	0.102507	0
RPL32	2402	-2.43429	4.24132	2	0.909465	0	0	0	0	0	0.090535	0
SIRT1	2043	16.6162	9.24816	7	0.065164	0.084626	0.120511	0.117095	0.095975	0.127651	0.271521	0.117457
COL3A1	2204	-1.74995	-13.4838	1	0.021028	0.033049	0.117648	0.086115	0.512301	0.032293	0.089922	0.107644
CD36	1847	13.0153	7.70915	0	0.098962	0.108971	0.068094	0.025848	0.051938	0.534007	0.065466	0.046714
CDH2	2639	-2.40087	-13.4541	1	0.031161	0.028636	0.060013	0.087082	0.605909	0.04708	0.100598	0.039521
COX2	1784	17.9784	12.5704	3	0.197789	0.221864	0.139525	0.107993	0.049997	0.092539	0.060807	0.129487
STAT3	1634	17.1411	9.66338	7	0.092086	0.149029	0.120861	0.089275	0.10483	0.137474	0.222759	0.083686
XM	1878	17.0904	10.6155	5	0.125	0.125	0.125	0.125	0.125	0.125	0.125	0.125
MMP13	1619	-3.03649	-13.598	1	0	0.039558	0.150518	0.051669	0.662618	0.066469	0.029169	0
IL4	2633	18.0261	13.4888	3	0.112622	0.302639	0.104921	0.068965	0.115414	0.117191	0.085249	0.092999
IL17A	2315	19.3779	13.643	3	0.18132	0.290559	0.08698	0.044475	0.09796	0.149478	0.093765	0.055463
OCLN	2048	-1.76344	-14.8546	1	0.210659	0.044697	0.056384	0.058274	0.418484	0.099983	0.044064	0.067454
ACAN	1534	-2.79543	-13.9092	1	0	0.059839	0.151811	0.157003	0.4421	0.101076	0.08817	0
AKT1	1717	17.2149	8.74425	7	0.053221	0.085746	0.094889	0.097414	0.098079	0.140561	0.369063	0.061027
RELA	1546	16.8503	10.0224	5	0.119592	0.166409	0.100826	0.096405	0.09431	0.159365	0.197849	0.065242
GPX1	1510	13.6341	9.01697	0	0.092571	0.048546	0.046327	0.097374	0.098489	0.370555	0.053349	0.192789
GFAP	1301	-3.09339	-14.0866	1	0.068545	0.099918	0.050111	0.025838	0.674577	0.066312	0.014699	0
KLF4	1576	9.64531	11.3912	4	0.062022	0.095239	0.314858	0.100818	0.099987	0.134676	0.099672	0.092728
CEBPA	1686	9.40007	11.1488	4	0.049626	0.099979	0.316291	0.095766	0.115373	0.142393	0.103369	0.077203
CDKN2A	1991	13.4013	11.7532	6	0.053265	0.075896	0.09463	0.374472	0.061025	0.086016	0.066942	0.187753
ICAM1	1703	-2.70655	-14.5661	1	0.080746	0.084614	0.030129	0.015528	0.594729	0.140602	0.053652	0
TIMP1	1420	-1.37645	-14.4704	1	0.094913	0.068309	0.06883	0.053249	0.408692	0.091309	0.091181	0.123517
LPL	1113	13.0697	7.36551	0	0	0.066933	0.042186	0.087385	0.121663	0.632458	0.049375	0
POTEF	3018	-2.28206	3.79317	2	0.696437	0	0	0.164749	0	0	0.138814	0
SREBF1	1851	13.2953	7.37239	0	0.108289	0.063399	0.136515	0.088357	0.085501	0.399468	0.080675	0.037796
PTEN	1461	13.1507	12.2506	6	0.063839	0.052369	0.104089	0.443182	0.074633	0.06249	0.056058	0.143341
PPARA	1441	8.74953	11.6757	4	0.059406	0.083423	0.36215	0.088056	0.093411	0.136133	0.103732	0.073689
TJP1	1613	-1.81751	-14.2743	1	0.182262	0.063476	0.053097	0.041062	0.43846	0.034915	0.046954	0.139774
CD44	1647	-1.93793	-14.4474	1	0.100441	0.098769	0.086718	0.063756	0.406885	0.098175	0.102583	0.042671
XBP1	2226	16.3314	10.4894	5	0.125	0.125	0.125	0.125	0.125	0.125	0.125	0.125
CPT1A	1520	13.4968	8.21341	0	0.12139	0.090037	0.113443	0.058043	0.06394	0.390237	0.046447	0.116463
ZEB1	1538	9.5633	11.805	4	0.03042	0.092581	0.337705	0.120374	0.1494	0.076049	0.075474	0.117997
FOXP3	1404	8.71724	11.5895	4	0.093912	0.106257	0.417858	0.077097	0.082286	0.089946	0.076436	0.056208
HSPA5	1388	16.3826	8.80593	7	0.177088	0.052995	0.049775	0.103386	0.046944	0.154188	0.303837	0.111787
