# Supplementary material for: Primer PICKR: literature-mined scoring platform for robust RT–qPCR primers
Source: Nat Commun. 2026 May 28;17:6938. doi: 10.1038/s41467-026-73648-2 (PMC13388996; doi:10.1038/s41467-026-73648-2)
Supplement: Supplementary file 11 — Source Data [file 41467_2026_73648_MOESM11_ESM.zip › Fig_4/Fig_4.xlsx]

## Sheet: Fig 4A
hex_x	hex_y	count		hex_x	hex_y	count
1	5.76963	6		1	6.02365	8
1	12.1932	25		1	12.7148	26
1	18.6168	19		1	19.406	23
1	25.0404	33		1	26.0972	40
1	31.464	46		1	32.7883	55
1	37.8876	52		1	39.4795	55
1	44.3112	100		1	46.1707	87
1	50.7348	125		1	52.8618	149
1	57.1584	154		1	59.553	190
1	63.582	222		1	66.2442	258
1	70.0056	227		1	72.9353	197
1	76.4292	84		1	79.6265	21
1	82.8528	19		1	86.3177	5
1	95.7	2		1	93.0088	1
2.16	5.76963	1		2.16	6.02365	1
2.16	12.1932	2		2.16	12.7148	2
2.16	18.6168	6		2.16	19.406	2
2.16	25.0404	11		2.16	26.0972	9
2.16	31.464	16		2.16	32.7883	14
2.16	37.8876	33		2.16	39.4795	18
2.16	44.3112	24		2.16	46.1707	17
2.16	50.7348	48		2.16	52.8618	26
2.16	57.1584	49		2.16	59.553	40
2.16	63.582	46		2.16	66.2442	69
2.16	70.0056	14		2.16	72.9353	49
2.16	76.4292	3		2.16	79.6265	20
2.16	82.8528	1		2.16	86.3177	5
2.16	89.2764	1		2.16	93.0088	3
3.32	12.1932	1		2.16	99.7	1
3.32	18.6168	5		3.32	19.406	2
3.32	25.0404	11		3.32	26.0972	2
3.32	31.464	19		3.32	32.7883	2
3.32	37.8876	25		3.32	39.4795	13
3.32	44.3112	31		3.32	46.1707	14
3.32	50.7348	29		3.32	52.8618	20
3.32	57.1584	28		3.32	59.553	24
3.32	63.582	15		3.32	66.2442	43
3.32	70.0056	3		3.32	72.9353	43
3.32	76.4292	1		3.32	79.6265	10
4.48	18.6168	4		3.32	86.3177	4
4.48	25.0404	6		3.32	93.0088	2
4.48	31.464	15		4.48	19.406	3
4.48	37.8876	22		4.48	26.0972	2
4.48	44.3112	39		4.48	32.7883	6
4.48	50.7348	38		4.48	39.4795	3
4.48	57.1584	30		4.48	46.1707	12
4.48	63.582	11		4.48	52.8618	16
4.48	70.0056	1		4.48	59.553	23
4.48	76.4292	1		4.48	66.2442	43
5.64	18.6168	2		4.48	72.9353	31
5.64	25.0404	1		4.48	79.6265	18
5.64	31.464	7		4.48	86.3177	4
5.64	37.8876	9		4.48	93.0088	3
5.64	44.3112	14		5.64	32.7883	3
5.64	50.7348	14		5.64	39.4795	2
5.64	57.1584	13		5.64	46.1707	2
5.64	63.582	3		5.64	52.8618	8
5.64	82.8528	1		5.64	59.553	10
6.8	25.0404	2		5.64	66.2442	23
6.8	31.464	4		5.64	72.9353	16
6.8	37.8876	6		5.64	79.6265	12
6.8	44.3112	19		5.64	86.3177	5
6.8	50.7348	18		5.64	93.0088	1
6.8	57.1584	13		6.8	19.406	1
6.8	70.0056	1		6.8	39.4795	1
7.96	31.464	10		6.8	46.1707	4
7.96	37.8876	13		6.8	52.8618	1
7.96	44.3112	17		6.8	59.553	6
7.96	50.7348	13		6.8	66.2442	14
7.96	57.1584	5		6.8	72.9353	20
7.96	63.582	1		6.8	79.6265	10
9.12	18.6168	1		6.8	86.3177	1
9.12	25.0404	1		7.96	26.0972	1
9.12	31.464	6		7.96	32.7883	1
9.12	37.8876	14		7.96	39.4795	4
9.12	44.3112	21		7.96	46.1707	3
9.12	50.7348	17		7.96	52.8618	3
9.12	57.1584	6		7.96	59.553	11
9.12	70.0056	1		7.96	66.2442	17
10.28	18.6168	1		7.96	72.9353	13
10.28	25.0404	2		7.96	79.6265	7
10.28	31.464	3		7.96	86.3177	2
10.28	37.8876	5		7.96	93.0088	1
10.28	44.3112	9		9.12	26.0972	1
10.28	50.7348	11		9.12	46.1707	2
10.28	57.1584	8		9.12	52.8618	2
10.28	63.582	2		9.12	59.553	8
10.28	76.4292	1		9.12	66.2442	11
11.44	18.6168	3		9.12	72.9353	18
11.44	25.0404	1		9.12	79.6265	11
11.44	31.464	1		9.12	86.3177	5
11.44	37.8876	11		9.12	93.0088	3
11.44	44.3112	16		10.28	32.7883	1
11.44	50.7348	14		10.28	52.8618	2
11.44	57.1584	5		10.28	59.553	1
11.44	63.582	1		10.28	66.2442	8
11.44	70.0056	1		10.28	72.9353	20
12.6	25.0404	1		10.28	79.6265	2
12.6	31.464	4		10.28	86.3177	2
12.6	37.8876	5		10.28	93.0088	1
12.6	44.3112	8		11.44	26.0972	1
12.6	50.7348	7		11.44	32.7883	1
12.6	57.1584	1		11.44	39.4795	1
13.76	12.1932	1		11.44	52.8618	2
13.76	25.0404	3		11.44	59.553	5
13.76	31.464	1		11.44	66.2442	12
13.76	37.8876	3		11.44	72.9353	13
13.76	44.3112	6		11.44	79.6265	10
13.76	50.7348	6		11.44	86.3177	4
13.76	57.1584	2		11.44	93.0088	2
14.92	18.6168	2		12.6	39.4795	1
14.92	25.0404	3		12.6	52.8618	1
14.92	37.8876	4		12.6	59.553	4
14.92	44.3112	8		12.6	66.2442	5
14.92	50.7348	10		12.6	72.9353	8
14.92	57.1584	4		12.6	79.6265	4
14.92	63.582	1		13.76	19.406	1
16.08	31.464	1		13.76	32.7883	1
16.08	37.8876	4		13.76	59.553	7
16.08	44.3112	11		13.76	66.2442	2
16.08	50.7348	6		13.76	72.9353	9
16.08	57.1584	1		13.76	79.6265	4
17.24	37.8876	1		13.76	86.3177	2
17.24	44.3112	8		13.76	99.7	1
17.24	50.7348	5		14.92	52.8618	1
17.24	57.1584	2		14.92	59.553	2
17.24	63.582	1		14.92	66.2442	4
18.4	31.464	1		14.92	72.9353	4
18.4	37.8876	3		14.92	79.6265	11
18.4	44.3112	8		14.92	86.3177	3
18.4	50.7348	4		14.92	93.0088	1
18.4	57.1584	1		16.08	52.8618	2
18.4	63.582	1		16.08	59.553	1
19.56	31.464	3		16.08	66.2442	7
19.56	37.8876	2		16.08	72.9353	10
19.56	44.3112	9		16.08	79.6265	5
19.56	50.7348	5		16.08	86.3177	2
19.56	57.1584	3		17.24	59.553	1
20.72	25.0404	2		17.24	66.2442	5
20.72	37.8876	4		17.24	72.9353	5
20.72	44.3112	3		17.24	79.6265	3
20.72	50.7348	1		17.24	86.3177	1
20.72	57.1584	2		18.4	52.8618	1
21.88	25.0404	1		18.4	59.553	2
21.88	31.464	2		18.4	66.2442	2
21.88	37.8876	2		18.4	72.9353	6
21.88	44.3112	7		18.4	79.6265	5
21.88	50.7348	3		18.4	86.3177	1
21.88	57.1584	1		19.56	66.2442	4
23.04	31.464	3		19.56	72.9353	7
23.04	37.8876	6		19.56	79.6265	7
23.04	44.3112	8		19.56	86.3177	6
23.04	50.7348	4		19.56	93.0088	3
23.04	57.1584	2		20.72	66.2442	2
23.04	70.0056	1		20.72	72.9353	3
24.2	18.6168	1		20.72	79.6265	7
24.2	25.0404	1		20.72	86.3177	2
24.2	37.8876	6		20.72	93.0088	3
24.2	44.3112	7		21.88	52.8618	1
24.2	50.7348	3		21.88	59.553	2
24.2	57.1584	2		21.88	66.2442	2
25.36	31.464	1		21.88	72.9353	5
25.36	37.8876	2		21.88	79.6265	2
25.36	44.3112	6		21.88	86.3177	1
25.36	50.7348	1		21.88	93.0088	1
25.36	63.582	1		23.04	59.553	2
26.52	31.464	3		23.04	66.2442	2
26.52	37.8876	1		23.04	72.9353	4
26.52	44.3112	5		23.04	79.6265	3
26.52	50.7348	5		23.04	86.3177	6
27.68	25.0404	1		23.04	93.0088	2
27.68	31.464	1		24.2	32.7883	1
27.68	37.8876	3		24.2	46.1707	2
27.68	44.3112	3		24.2	52.8618	1
27.68	50.7348	3		24.2	72.9353	8
27.68	57.1584	2		24.2	79.6265	2
28.84	31.464	1		24.2	86.3177	2
28.84	37.8876	2		24.2	93.0088	1
28.84	44.3112	3		24.2	99.7	1
28.84	50.7348	4		25.36	32.7883	1
28.84	57.1584	1		25.36	66.2442	2
30	12.1932	1		25.36	72.9353	6
30	25.0404	2		25.36	79.6265	4
30	31.464	9		25.36	93.0088	3
30	37.8876	18		26.52	52.8618	1
30	44.3112	82		26.52	66.2442	2
30	50.7348	147		26.52	72.9353	4
30	57.1584	155		26.52	79.6265	2
30	63.582	152		26.52	86.3177	1
30	70.0056	76		26.52	93.0088	3
30	76.4292	24		27.68	52.8618	1
30	82.8528	13		27.68	59.553	3
30	89.2764	3		27.68	66.2442	1
1.58	8.98143	9		27.68	72.9353	8
1.58	15.405	13		27.68	79.6265	6
1.58	21.8286	16		27.68	86.3177	2
1.58	28.2522	39		27.68	93.0088	1
1.58	34.6758	42		28.84	52.8618	1
1.58	41.0994	64		28.84	66.2442	2
1.58	47.523	77		28.84	72.9353	1
1.58	53.9466	112		28.84	79.6265	4
1.58	60.3702	134		28.84	86.3177	1
1.58	66.7938	137		28.84	93.0088	1
1.58	73.2174	105		30	19.406	1
1.58	79.641	11		30	39.4795	1
1.58	86.0646	4		30	46.1707	1
2.74	15.405	4		30	52.8618	3
2.74	21.8286	6		30	59.553	19
2.74	28.2522	7		30	66.2442	56
2.74	34.6758	23		30	72.9353	111
2.74	41.0994	38		30	79.6265	130
2.74	47.523	41		30	86.3177	144
2.74	53.9466	37		30	93.0088	177
2.74	60.3702	28		30	99.7	37
2.74	66.7938	7		1.58	9.36923	7
2.74	73.2174	1		1.58	16.0604	14
2.74	79.641	1		1.58	22.7516	14
3.9	15.405	3		1.58	29.4427	30
3.9	21.8286	5		1.58	36.1339	36
3.9	28.2522	11		1.58	42.8251	61
3.9	34.6758	18		1.58	49.5162	80
3.9	41.0994	13		1.58	56.2074	93
3.9	47.523	23		1.58	62.8986	143
3.9	53.9466	25		1.58	69.5897	173
3.9	60.3702	21		1.58	76.2809	66
3.9	66.7938	5		1.58	82.9721	21
3.9	73.2174	1		1.58	89.6632	1
5.06	15.405	2		1.58	96.3544	2
5.06	21.8286	3		2.74	16.0604	2
5.06	28.2522	11		2.74	22.7516	2
5.06	34.6758	13		2.74	29.4427	7
5.06	41.0994	33		2.74	36.1339	9
5.06	47.523	38		2.74	42.8251	6
5.06	53.9466	26		2.74	49.5162	21
5.06	60.3702	19		2.74	56.2074	25
5.06	66.7938	2		2.74	62.8986	43
5.06	73.2174	1		2.74	69.5897	34
6.22	21.8286	4		2.74	76.2809	22
6.22	28.2522	7		2.74	82.9721	8
6.22	34.6758	12		2.74	89.6632	2
6.22	41.0994	11		2.74	96.3544	1
6.22	47.523	30		3.9	29.4427	6
6.22	53.9466	17		3.9	36.1339	6
6.22	60.3702	13		3.9	42.8251	7
6.22	66.7938	1		3.9	49.5162	6
7.38	15.405	1		3.9	56.2074	10
7.38	21.8286	1		3.9	62.8986	26
7.38	28.2522	3		3.9	69.5897	33
7.38	34.6758	8		3.9	76.2809	15
7.38	41.0994	6		3.9	82.9721	7
7.38	47.523	9		3.9	89.6632	6
7.38	53.9466	7		3.9	96.3544	1
7.38	60.3702	4		5.06	16.0604	1
8.54	15.405	2		5.06	29.4427	2
8.54	21.8286	2		5.06	36.1339	5
8.54	28.2522	5		5.06	42.8251	3
8.54	34.6758	7		5.06	49.5162	11
8.54	41.0994	25		5.06	56.2074	23
8.54	47.523	27		5.06	62.8986	35
8.54	53.9466	13		5.06	69.5897	39
8.54	60.3702	3		5.06	76.2809	20
9.7	28.2522	2		5.06	82.9721	11
9.7	34.6758	2		5.06	89.6632	2
9.7	41.0994	10		5.06	96.3544	1
9.7	47.523	13		6.22	36.1339	1
9.7	53.9466	9		6.22	42.8251	3
10.86	28.2522	3		6.22	49.5162	1
10.86	34.6758	8		6.22	56.2074	6
10.86	41.0994	8		6.22	62.8986	19
10.86	47.523	12		6.22	69.5897	28
10.86	53.9466	7		6.22	76.2809	14
10.86	60.3702	2		6.22	82.9721	2
12.02	15.405	1		6.22	89.6632	2
12.02	21.8286	1		6.22	96.3544	1
12.02	28.2522	2		7.38	36.1339	2
12.02	34.6758	4		7.38	42.8251	1
12.02	41.0994	6		7.38	49.5162	1
12.02	47.523	16		7.38	56.2074	4
12.02	53.9466	14		7.38	62.8986	7
12.02	60.3702	2		7.38	69.5897	13
12.02	66.7938	1		7.38	76.2809	8
13.18	21.8286	1		7.38	82.9721	4
13.18	28.2522	2		7.38	89.6632	2
13.18	34.6758	8		7.38	96.3544	2
13.18	41.0994	3		8.54	42.8251	5
13.18	47.523	11		8.54	49.5162	5
13.18	53.9466	8		8.54	56.2074	12
13.18	66.7938	1		8.54	62.8986	17
14.34	28.2522	1		8.54	69.5897	25
14.34	34.6758	3		8.54	76.2809	14
14.34	41.0994	8		8.54	82.9721	5
14.34	47.523	8		8.54	89.6632	3
14.34	53.9466	3		9.7	49.5162	3
14.34	66.7938	1		9.7	56.2074	2
15.5	21.8286	2		9.7	62.8986	3
15.5	28.2522	2		9.7	69.5897	12
15.5	34.6758	7		9.7	76.2809	9
15.5	41.0994	11		9.7	82.9721	9
15.5	47.523	12		9.7	89.6632	2
15.5	53.9466	3		9.7	96.3544	1
16.66	28.2522	1		10.86	36.1339	1
16.66	34.6758	1		10.86	42.8251	2
16.66	41.0994	5		10.86	49.5162	4
16.66	47.523	5		10.86	56.2074	2
16.66	53.9466	3		10.86	62.8986	4
17.82	34.6758	2		10.86	69.5897	13
17.82	41.0994	4		10.86	76.2809	7
17.82	47.523	11		10.86	82.9721	4
18.98	34.6758	2		10.86	89.6632	2
18.98	41.0994	6		10.86	96.3544	2
18.98	47.523	6		12.02	42.8251	1
18.98	53.9466	5		12.02	49.5162	1
18.98	60.3702	1		12.02	56.2074	1
20.14	15.405	1		12.02	62.8986	8
20.14	34.6758	2		12.02	69.5897	16
20.14	41.0994	7		12.02	76.2809	10
20.14	47.523	3		12.02	82.9721	7
20.14	53.9466	3		12.02	89.6632	3
21.3	21.8286	1		12.02	96.3544	1
21.3	41.0994	5		13.18	49.5162	1
21.3	47.523	3		13.18	56.2074	3
21.3	53.9466	4		13.18	62.8986	6
21.3	60.3702	2		13.18	69.5897	14
22.46	28.2522	2		13.18	76.2809	10
22.46	34.6758	2		13.18	82.9721	2
22.46	41.0994	6		13.18	89.6632	1
22.46	47.523	4		14.34	42.8251	1
22.46	53.9466	3		14.34	62.8986	3
22.46	60.3702	2		14.34	69.5897	4
23.62	15.405	1		14.34	76.2809	3
23.62	21.8286	1		14.34	82.9721	6
23.62	34.6758	1		14.34	89.6632	1
23.62	41.0994	1		14.34	96.3544	1
23.62	47.523	4		15.5	42.8251	2
23.62	53.9466	2		15.5	49.5162	1
23.62	79.641	1		15.5	56.2074	3
24.78	15.405	1		15.5	62.8986	4
24.78	28.2522	2		15.5	69.5897	12
24.78	34.6758	1		15.5	76.2809	5
24.78	41.0994	5		15.5	82.9721	7
24.78	47.523	7		15.5	89.6632	3
24.78	53.9466	1		15.5	96.3544	2
24.78	60.3702	1		16.66	62.8986	3
24.78	66.7938	1		16.66	69.5897	6
25.94	34.6758	2		16.66	76.2809	1
25.94	41.0994	5		16.66	82.9721	4
25.94	47.523	4		16.66	89.6632	2
25.94	53.9466	2		16.66	96.3544	1
25.94	60.3702	1		17.82	56.2074	2
27.1	34.6758	1		17.82	62.8986	2
27.1	41.0994	3		17.82	69.5897	5
27.1	47.523	3		17.82	76.2809	5
27.1	53.9466	3		17.82	82.9721	3
27.1	60.3702	1		17.82	89.6632	1
28.26	15.405	1		18.98	62.8986	1
28.26	28.2522	1		18.98	69.5897	5
28.26	41.0994	10		18.98	76.2809	2
28.26	47.523	4		18.98	82.9721	4
28.26	53.9466	1		18.98	89.6632	3
28.26	60.3702	1		20.14	22.7516	1
29.42	15.405	1		20.14	49.5162	1
29.42	28.2522	1		20.14	56.2074	1
29.42	34.6758	12		20.14	69.5897	6
29.42	41.0994	28		20.14	76.2809	3
29.42	47.523	50		20.14	82.9721	2
29.42	53.9466	79		20.14	89.6632	2
29.42	60.3702	95		21.3	56.2074	3
29.42	66.7938	44		21.3	62.8986	1
29.42	73.2174	20		21.3	69.5897	2
29.42	79.641	7		21.3	76.2809	3
29.42	86.0646	1		21.3	89.6632	1
				22.46	42.8251	1
				22.46	49.5162	1
				22.46	56.2074	1
				22.46	62.8986	1
				22.46	69.5897	8
				22.46	76.2809	4
				22.46	82.9721	5
				22.46	89.6632	3
				22.46	96.3544	2
				23.62	62.8986	2
				23.62	69.5897	1
				23.62	76.2809	7
				23.62	89.6632	2
				23.62	96.3544	1
				24.78	56.2074	1
				24.78	62.8986	3
				24.78	69.5897	2
				24.78	76.2809	2
				24.78	82.9721	4
				24.78	89.6632	1
				24.78	96.3544	1
				25.94	62.8986	2
				25.94	69.5897	7
				25.94	76.2809	3
				25.94	82.9721	1
				25.94	89.6632	2
				25.94	96.3544	1
				27.1	62.8986	1
				27.1	69.5897	1
				27.1	76.2809	1
				27.1	82.9721	5
				27.1	89.6632	1
				27.1	96.3544	1
				28.26	42.8251	1
				28.26	69.5897	1
				28.26	76.2809	1
				28.26	82.9721	2
				28.26	89.6632	3
				28.26	96.3544	1
				29.42	49.5162	2
				29.42	56.2074	1
				29.42	62.8986	18
				29.42	69.5897	43
				29.42	76.2809	55
				29.42	82.9721	80
				29.42	89.6632	72
				29.42	96.3544	70

## Sheet: Fig 4B
hex_evidence	hex_biophysics	mean_synergy
0.0557496	0.584127	0
0.0557496	0.721825	0.39
0.0557496	0.790675	0
0.0557496	0.859524	0.733333
0.0935197	0.171032	0
0.0935197	0.239881	0
0.0935197	0.30873	0.363333
0.0935197	0.377579	0
0.0935197	0.446429	0.0825
0.0935197	0.515278	0.0869444
0.0935197	0.584127	0.190357
0.0935197	0.652976	0.461408
0.0935197	0.721825	0.277436
0.0935197	0.790675	0.25703
0.0935197	0.859524	0.562392
0.0935197	0.928373	0.754234
0.0935197	0.997222	0.986667
0.13129	0.0333333	0
0.13129	0.239881	0
0.13129	0.30873	0.0344444
0.13129	0.377579	0
0.13129	0.446429	0.127381
0.13129	0.515278	0.1708
0.13129	0.584127	0.135285
0.13129	0.652976	0.238761
0.13129	0.721825	0.282593
0.13129	0.790675	0.307919
0.13129	0.859524	0.548697
0.13129	0.928373	0.738772
0.13129	0.997222	0.953478
0.16906	0.0333333	0
0.16906	0.171032	0
0.16906	0.239881	0.191667
0.16906	0.30873	0.17963
0.16906	0.377579	0.418333
0.16906	0.446429	0.109111
0.16906	0.515278	0.0823611
0.16906	0.584127	0.170617
0.16906	0.652976	0.212016
0.16906	0.721825	0.294054
0.16906	0.790675	0.30582
0.16906	0.859524	0.562662
0.16906	0.928373	0.758318
0.16906	0.997222	0.951333
0.20683	0.171032	0
0.20683	0.239881	0.256
0.20683	0.30873	0.0672727
0.20683	0.377579	0.095
0.20683	0.446429	0.0880952
0.20683	0.515278	0.175025
0.20683	0.584127	0.13526
0.20683	0.652976	0.202919
0.20683	0.721825	0.293319
0.20683	0.790675	0.311555
0.20683	0.859524	0.562183
0.20683	0.928373	0.751552
0.20683	0.997222	0.932825
0.2446	0.239881	0.101667
0.2446	0.30873	0.1175
0.2446	0.377579	0
0.2446	0.446429	0.158205
0.2446	0.515278	0.153265
0.2446	0.584127	0.197942
0.2446	0.652976	0.200913
0.2446	0.721825	0.310406
0.2446	0.790675	0.327477
0.2446	0.859524	0.573061
0.2446	0.928373	0.759343
0.2446	0.997222	0.938272
0.28237	0.0333333	0
0.28237	0.171032	0.296667
0.28237	0.239881	0
0.28237	0.30873	0
0.28237	0.377579	0.0744444
0.28237	0.446429	0.178718
0.28237	0.515278	0.150061
0.28237	0.584127	0.164519
0.28237	0.652976	0.231636
0.28237	0.721825	0.325784
0.28237	0.790675	0.331276
0.28237	0.859524	0.564116
0.28237	0.928373	0.769896
0.28237	0.997222	0.94339
0.32014	0.239881	0.39
0.32014	0.30873	0.130556
0.32014	0.377579	0.257143
0.32014	0.446429	0.239123
0.32014	0.515278	0.227444
0.32014	0.584127	0.124746
0.32014	0.652976	0.232894
0.32014	0.721825	0.406145
0.32014	0.790675	0.417837
0.32014	0.859524	0.592719
0.32014	0.928373	0.74994
0.32014	0.997222	0.941556
0.35791	0.239881	0
0.35791	0.30873	0.204167
0.35791	0.377579	0.272778
0.35791	0.446429	0.347647
0.35791	0.515278	0.356667
0.35791	0.584127	0.321481
0.35791	0.652976	0.358188
0.35791	0.721825	0.406932
0.35791	0.790675	0.450415
0.35791	0.859524	0.611088
0.35791	0.928373	0.768245
0.35791	0.997222	0.932439
0.39568	0.30873	0
0.39568	0.377579	0.208
0.39568	0.446429	0.256429
0.39568	0.515278	0.0688235
0.39568	0.584127	0.20098
0.39568	0.652976	0.304359
0.39568	0.721825	0.415513
0.39568	0.790675	0.501891
0.39568	0.859524	0.609615
0.39568	0.928373	0.754545
0.39568	0.997222	0.932072
0.43345	0.30873	0.856667
0.43345	0.377579	0.0816667
0.43345	0.446429	0.160556
0.43345	0.515278	0.2215
0.43345	0.584127	0.150769
0.43345	0.652976	0.359474
0.43345	0.721825	0.470909
0.43345	0.790675	0.454121
0.43345	0.859524	0.618097
0.43345	0.928373	0.758883
0.43345	0.997222	0.925432
0.47122	0.171032	0
0.47122	0.239881	0.765
0.47122	0.30873	0.365
0.47122	0.377579	0.767963
0.47122	0.446429	0.532667
0.47122	0.515278	0.363
0.47122	0.584127	0.493111
0.47122	0.652976	0.571239
0.47122	0.721825	0.53474
0.47122	0.790675	0.547522
0.47122	0.859524	0.62694
0.47122	0.928373	0.761827
0.47122	0.997222	0.929267
0.50899	0.171032	0.451667
0.50899	0.239881	0.203333
0.50899	0.30873	0.493333
0.50899	0.377579	0.203333
0.50899	0.446429	0.49
0.50899	0.515278	0.220513
0.50899	0.584127	0.26069
0.50899	0.652976	0.533946
0.50899	0.721825	0.461991
0.50899	0.790675	0.490254
0.50899	0.859524	0.601899
0.50899	0.928373	0.767434
0.50899	0.997222	0.939744
0.54676	0.239881	0
0.54676	0.30873	0.538333
0.54676	0.377579	0.201111
0.54676	0.446429	0.187222
0.54676	0.515278	0.574048
0.54676	0.584127	0.496667
0.54676	0.652976	0.592682
0.54676	0.721825	0.561505
0.54676	0.790675	0.484968
0.54676	0.859524	0.601967
0.54676	0.928373	0.773404
0.54676	0.997222	0.944348
0.58453	0.239881	0.646667
0.58453	0.30873	0
0.58453	0.377579	0.756667
0.58453	0.446429	0.213333
0.58453	0.515278	0.265
0.58453	0.584127	0.342222
0.58453	0.652976	0.547094
0.58453	0.721825	0.466124
0.58453	0.790675	0.550187
0.58453	0.859524	0.570833
0.58453	0.928373	0.756341
0.58453	0.997222	0.941111
0.6223	0.30873	0.408333
0.6223	0.377579	0.435
0.6223	0.446429	0.406364
0.6223	0.515278	0.466667
0.6223	0.584127	0.492273
0.6223	0.652976	0.54695
0.6223	0.721825	0.51645
0.6223	0.790675	0.530075
0.6223	0.859524	0.617987
0.6223	0.928373	0.771831
0.6223	0.997222	0.935278
0.66007	0.171032	0
0.66007	0.239881	0
0.66007	0.377579	0.0866667
0.66007	0.446429	0.171905
0.66007	0.515278	0.5525
0.66007	0.584127	0.422381
0.66007	0.652976	0.570381
0.66007	0.721825	0.54031
0.66007	0.790675	0.505231
0.66007	0.859524	0.626751
0.66007	0.928373	0.768882
0.66007	0.997222	0.94614
0.69784	0.446429	0.585556
0.69784	0.515278	0.424444
0.69784	0.584127	0.367222
0.69784	0.652976	0.56359
0.69784	0.721825	0.411667
0.69784	0.790675	0.529359
0.69784	0.859524	0.598958
0.69784	0.928373	0.788642
0.69784	0.997222	0.941111
0.73561	0.30873	0
0.73561	0.446429	0
0.73561	0.515278	0.398889
0.73561	0.584127	0.47
0.73561	0.652976	0.555397
0.73561	0.721825	0.561389
0.73561	0.790675	0.486111
0.73561	0.859524	0.587113
0.73561	0.928373	0.764386
0.73561	0.997222	0.928333
0.77338	0.377579	0.956667
0.77338	0.446429	0.488333
0.77338	0.515278	0.562222
0.77338	0.584127	0.614444
0.77338	0.652976	0.581765
0.77338	0.721825	0.624375
0.77338	0.790675	0.459444
0.77338	0.859524	0.62435
0.77338	0.928373	0.790412
0.77338	0.997222	0.916667
0.81115	0.446429	0.413333
0.81115	0.515278	0.335556
0.81115	0.584127	0.218333
0.81115	0.652976	0.691333
0.81115	0.721825	0.443889
0.81115	0.790675	0.609425
0.81115	0.859524	0.570615
0.81115	0.928373	0.746962
0.81115	0.997222	0.942667
0.84892	0.30873	0.04
0.84892	0.446429	0.7
0.84892	0.515278	0.278333
0.84892	0.584127	0.429394
0.84892	0.652976	0.660417
0.84892	0.721825	0.609792
0.84892	0.790675	0.508611
0.84892	0.859524	0.602876
0.84892	0.928373	0.752756
0.84892	0.997222	0.89
0.88669	0.377579	0.0466667
0.88669	0.446429	0.88
0.88669	0.584127	0.33
0.88669	0.652976	0.575
0.88669	0.721825	0.594615
0.88669	0.790675	0.535733
0.88669	0.859524	0.570317
0.88669	0.928373	0.769444
0.88669	0.997222	0.941667
0.92446	0.515278	0
0.92446	0.584127	0.4475
0.92446	0.652976	0.516
0.92446	0.721825	0.393
0.92446	0.790675	0.550833
0.92446	0.859524	0.505862
0.92446	0.928373	0.74964
0.92446	0.997222	0.934444
0.96223	0.377579	0.0433333
0.96223	0.515278	0.291111
0.96223	0.584127	0.200833
0.96223	0.652976	0.735238
0.96223	0.721825	0.547667
0.96223	0.790675	0.558824
0.96223	0.859524	0.592963
0.96223	0.928373	0.754583
0.96223	0.997222	0.918333
1	0.30873	0.565556
1	0.377579	0.774667
1	0.446429	0.448889
1	0.515278	0.748571
1	0.584127	0.45386
1	0.652976	0.556914
1	0.721825	0.520645
1	0.790675	0.50994
1	0.859524	0.599676
1	0.928373	0.762508
1	0.997222	0.920805
0.0746347	0.343155	0.113333
0.0746347	0.549702	0.158333
0.0746347	0.618552	0.693333
0.0746347	0.687401	0.182222
0.0746347	0.75625	0.088
0.0746347	0.825099	0.424667
0.0746347	0.893948	0.570476
0.0746347	0.962798	0.653333
0.112405	0.0677579	0
0.112405	0.205456	0.246667
0.112405	0.274306	0
0.112405	0.343155	0.488667
0.112405	0.412004	0
0.112405	0.480853	0.140784
0.112405	0.549702	0.163974
0.112405	0.618552	0.261574
0.112405	0.687401	0.276762
0.112405	0.75625	0.241201
0.112405	0.825099	0.354512
0.112405	0.893948	0.642928
0.112405	0.962798	0.82405
0.150175	0.0677579	0
0.150175	0.274306	0
0.150175	0.343155	0
0.150175	0.412004	0.137778
0.150175	0.480853	0.0481818
0.150175	0.549702	0.170215
0.150175	0.618552	0.189222
0.150175	0.687401	0.283333
0.150175	0.75625	0.280575
0.150175	0.825099	0.403779
0.150175	0.893948	0.657865
0.150175	0.962798	0.840406
0.187945	0.0677579	0.566667
0.187945	0.136607	0
0.187945	0.205456	0
0.187945	0.274306	0.0483333
0.187945	0.343155	0.271778
0.187945	0.412004	0.0488889
0.187945	0.480853	0.1242
0.187945	0.549702	0.172381
0.187945	0.618552	0.165773
0.187945	0.687401	0.27232
0.187945	0.75625	0.250754
0.187945	0.825099	0.462707
0.187945	0.893948	0.652533
0.187945	0.962798	0.832759
0.225715	0.205456	0
0.225715	0.274306	0
0.225715	0.343155	0.167949
0.225715	0.412004	0.181458
0.225715	0.480853	0.213604
0.225715	0.549702	0.160163
0.225715	0.618552	0.208509
0.225715	0.687401	0.265322
0.225715	0.75625	0.291363
0.225715	0.825099	0.390528
0.225715	0.893948	0.664721
0.225715	0.962798	0.827605
0.263485	0.205456	0.62
0.263485	0.274306	0.0192593
0.263485	0.343155	0.227083
0.263485	0.412004	0.124267
0.263485	0.480853	0.111014
0.263485	0.549702	0.200172
0.263485	0.618552	0.243186
0.263485	0.687401	0.324817
0.263485	0.75625	0.306472
0.263485	0.825099	0.421673
0.263485	0.893948	0.66035
0.263485	0.962798	0.830242
0.301255	0.205456	0
0.301255	0.274306	0
0.301255	0.343155	0
0.301255	0.412004	0.183778
0.301255	0.480853	0.155833
0.301255	0.549702	0.104715
0.301255	0.618552	0.24119
0.301255	0.687401	0.292489
0.301255	0.75625	0.334799
0.301255	0.825099	0.451127
0.301255	0.893948	0.677572
0.301255	0.962798	0.835591
0.339025	0.0677579	0.78
0.339025	0.205456	0
0.339025	0.274306	0
0.339025	0.343155	0.105385
0.339025	0.412004	0.138571
0.339025	0.480853	0.276032
0.339025	0.549702	0.182473
0.339025	0.618552	0.228398
0.339025	0.687401	0.350597
0.339025	0.75625	0.366195
0.339025	0.825099	0.467496
0.339025	0.893948	0.691575
0.339025	0.962798	0.832682
0.376795	0.274306	0
0.376795	0.343155	0.438889
0.376795	0.412004	0.488667
0.376795	0.480853	0.285
0.376795	0.549702	0.363571
0.376795	0.618552	0.305721
0.376795	0.687401	0.506507
0.376795	0.75625	0.395616
0.376795	0.825099	0.508557
0.376795	0.893948	0.689069
0.376795	0.962798	0.821532
0.414565	0.274306	0
0.414565	0.343155	0
0.414565	0.412004	0.092381
0.414565	0.480853	0.108611
0.414565	0.549702	0.272333
0.414565	0.618552	0.287238
0.414565	0.687401	0.360057
0.414565	0.75625	0.421532
0.414565	0.825099	0.457922
0.414565	0.893948	0.684758
0.414565	0.962798	0.850398
0.452335	0.343155	0.211667
0.452335	0.412004	0
0.452335	0.480853	0.371429
0.452335	0.549702	0
0.452335	0.618552	0.224144
0.452335	0.687401	0.494444
0.452335	0.75625	0.466288
0.452335	0.825099	0.546194
0.452335	0.893948	0.705893
0.452335	0.962798	0.83512
0.490105	0.274306	0.00111111
0.490105	0.343155	0.392778
0.490105	0.412004	0.264444
0.490105	0.480853	0.499861
0.490105	0.549702	0.316667
0.490105	0.618552	0.56293
0.490105	0.687401	0.522175
0.490105	0.75625	0.543772
0.490105	0.825099	0.511163
0.490105	0.893948	0.690966
0.490105	0.962798	0.844922
0.527875	0.274306	0
0.527875	0.343155	0.0893333
0.527875	0.412004	0.425
0.527875	0.480853	0.131667
0.527875	0.549702	0.291905
0.527875	0.618552	0.345402
0.527875	0.687401	0.539293
0.527875	0.75625	0.512695
0.527875	0.825099	0.523303
0.527875	0.893948	0.695556
0.527875	0.962798	0.844435
0.565645	0.274306	0
0.565645	0.343155	0.421667
0.565645	0.412004	0.5475
0.565645	0.480853	0.498333
0.565645	0.549702	0.471667
0.565645	0.618552	0.46631
0.565645	0.687401	0.532196
0.565645	0.75625	0.510863
0.565645	0.825099	0.519869
0.565645	0.893948	0.682075
0.565645	0.962798	0.831323
0.603415	0.274306	0.493333
0.603415	0.343155	0.745
0.603415	0.412004	0.480556
0.603415	0.480853	0.773333
0.603415	0.549702	0.322593
0.603415	0.618552	0.394444
0.603415	0.687401	0.641238
0.603415	0.75625	0.47612
0.603415	0.825099	0.490068
0.603415	0.893948	0.697326
0.603415	0.962798	0.818511
0.641185	0.274306	0
0.641185	0.343155	0.532222
0.641185	0.480853	0.408889
0.641185	0.549702	0.551667
0.641185	0.618552	0.328611
0.641185	0.687401	0.60991
0.641185	0.75625	0.57125
0.641185	0.825099	0.511525
0.641185	0.893948	0.732237
0.641185	0.962798	0.839649
0.678955	0.274306	0.223333
0.678955	0.412004	0.74
0.678955	0.480853	0.6575
0.678955	0.549702	0.484
0.678955	0.618552	0.41131
0.678955	0.687401	0.555691
0.678955	0.75625	0.576284
0.678955	0.825099	0.541038
0.678955	0.893948	0.698062
0.678955	0.962798	0.840458
0.716725	0.343155	0.926667
0.716725	0.412004	0.845
0.716725	0.480853	0.450667
0.716725	0.549702	0.4475
0.716725	0.618552	0.376667
0.716725	0.687401	0.628161
0.716725	0.75625	0.51716
0.716725	0.825099	0.50491
0.716725	0.893948	0.670967
0.716725	0.962798	0.816098
0.754495	0.274306	0
0.754495	0.343155	0.656667
0.754495	0.480853	0.346667
0.754495	0.549702	0.547407
0.754495	0.618552	0.377368
0.754495	0.687401	0.562424
0.754495	0.75625	0.419722
0.754495	0.825099	0.604229
0.754495	0.893948	0.672333
0.754495	0.962798	0.839728
0.792265	0.412004	0.45
0.792265	0.480853	0.602222
0.792265	0.549702	0.675333
0.792265	0.618552	0.474333
0.792265	0.687401	0.388519
0.792265	0.75625	0.37
0.792265	0.825099	0.524975
0.792265	0.893948	0.612317
0.792265	0.962798	0.836667
0.830035	0.343155	0.913333
0.830035	0.480853	0.821667
0.830035	0.549702	0.639524
0.830035	0.618552	0.471111
0.830035	0.687401	0.515385
0.830035	0.75625	0.468958
0.830035	0.825099	0.504685
0.830035	0.893948	0.65404
0.830035	0.962798	0.852469
0.867805	0.205456	0
0.867805	0.343155	0.516667
0.867805	0.412004	0.66
0.867805	0.549702	0
0.867805	0.618552	0.478889
0.867805	0.687401	0.457333
0.867805	0.75625	0.619762
0.867805	0.825099	0.397604
0.867805	0.893948	0.650727
0.867805	0.962798	0.841538
0.905575	0.412004	0
0.905575	0.480853	0.963333
0.905575	0.549702	0.541111
0.905575	0.618552	0.585333
0.905575	0.687401	0.728333
0.905575	0.75625	0.544314
0.905575	0.825099	0.615667
0.905575	0.893948	0.697419
0.905575	0.962798	0.854444
0.943345	0.274306	0.553333
0.943345	0.343155	0.89
0.943345	0.549702	0.165
0.943345	0.618552	0.468667
0.943345	0.687401	0.582083
0.943345	0.75625	0.5575
0.943345	0.825099	0.462
0.943345	0.893948	0.652197
0.943345	0.962798	0.806944
0.981115	0.205456	0
0.981115	0.343155	0
0.981115	0.480853	0.531111
0.981115	0.549702	0.346667
0.981115	0.618552	0.293095
0.981115	0.687401	0.574
0.981115	0.75625	0.523626
0.981115	0.825099	0.451621
0.981115	0.893948	0.689315
0.981115	0.962798	0.831401

## Sheet: Fig 4C
hex_log_occurrence	hex_pickr_score	count
0.778151	4.18318	14
0.778151	11.0058	148
0.778151	17.8284	68
0.778151	24.6511	248
0.778151	31.4737	473
0.778151	38.2963	330
0.778151	45.119	506
0.778151	51.9416	637
0.778151	58.7642	500
0.778151	65.5869	447
0.778151	72.4095	138
0.901844	4.18318	7
0.901844	11.0058	268
0.901844	17.8284	170
0.901844	24.6511	410
0.901844	31.4737	967
0.901844	38.2963	880
0.901844	45.119	1061
0.901844	51.9416	1458
0.901844	58.7642	1112
0.901844	65.5869	505
0.901844	72.4095	347
0.901844	79.2321	3
1.02554	4.18318	4
1.02554	11.0058	84
1.02554	17.8284	122
1.02554	24.6511	148
1.02554	31.4737	436
1.02554	38.2963	576
1.02554	45.119	625
1.02554	51.9416	1036
1.02554	58.7642	954
1.02554	65.5869	393
1.02554	72.4095	313
1.02554	79.2321	72
1.14923	11.0058	39
1.14923	17.8284	62
1.14923	24.6511	78
1.14923	31.4737	226
1.14923	38.2963	373
1.14923	45.119	378
1.14923	51.9416	645
1.14923	58.7642	926
1.14923	65.5869	407
1.14923	72.4095	237
1.14923	79.2321	180
1.14923	86.0547	6
1.27292	11.0058	12
1.27292	17.8284	43
1.27292	24.6511	44
1.27292	31.4737	98
1.27292	38.2963	208
1.27292	45.119	247
1.27292	51.9416	360
1.27292	58.7642	596
1.27292	65.5869	384
1.27292	72.4095	161
1.27292	79.2321	175
1.27292	86.0547	53
1.39661	11.0058	3
1.39661	17.8284	30
1.39661	24.6511	31
1.39661	31.4737	45
1.39661	38.2963	106
1.39661	45.119	136
1.39661	51.9416	230
1.39661	58.7642	449
1.39661	65.5869	393
1.39661	72.4095	131
1.39661	79.2321	101
1.39661	86.0547	108
1.39661	92.8774	12
1.52031	11.0058	3
1.52031	17.8284	10
1.52031	24.6511	15
1.52031	31.4737	17
1.52031	38.2963	44
1.52031	45.119	66
1.52031	51.9416	129
1.52031	58.7642	281
1.52031	65.5869	296
1.52031	72.4095	152
1.52031	79.2321	72
1.52031	86.0547	83
1.52031	92.8774	61
1.644	17.8284	8
1.644	24.6511	8
1.644	31.4737	23
1.644	38.2963	34
1.644	45.119	46
1.644	51.9416	85
1.644	58.7642	137
1.644	65.5869	197
1.644	72.4095	151
1.644	79.2321	39
1.644	86.0547	45
1.644	92.8774	61
1.644	99.7	6
1.76769	11.0058	1
1.76769	24.6511	3
1.76769	31.4737	8
1.76769	38.2963	26
1.76769	45.119	25
1.76769	51.9416	35
1.76769	58.7642	82
1.76769	65.5869	156
1.76769	72.4095	143
1.76769	79.2321	42
1.76769	86.0547	36
1.76769	92.8774	51
1.76769	99.7	5
1.89138	17.8284	2
1.89138	24.6511	6
1.89138	31.4737	6
1.89138	38.2963	11
1.89138	45.119	23
1.89138	51.9416	25
1.89138	58.7642	54
1.89138	65.5869	91
1.89138	72.4095	122
1.89138	79.2321	71
1.89138	86.0547	30
1.89138	92.8774	36
1.89138	99.7	6
2.01508	17.8284	1
2.01508	24.6511	1
2.01508	31.4737	3
2.01508	38.2963	2
2.01508	45.119	7
2.01508	51.9416	18
2.01508	58.7642	21
2.01508	65.5869	44
2.01508	72.4095	75
2.01508	79.2321	62
2.01508	86.0547	21
2.01508	92.8774	44
2.01508	99.7	2
2.13877	24.6511	1
2.13877	31.4737	1
2.13877	38.2963	2
2.13877	45.119	3
2.13877	51.9416	15
2.13877	58.7642	12
2.13877	65.5869	23
2.13877	72.4095	30
2.13877	79.2321	41
2.13877	86.0547	26
2.13877	92.8774	35
2.13877	99.7	1
2.26246	38.2963	1
2.26246	45.119	2
2.26246	51.9416	7
2.26246	58.7642	10
2.26246	65.5869	18
2.26246	72.4095	28
2.26246	79.2321	33
2.26246	86.0547	14
2.26246	92.8774	11
2.26246	99.7	4
2.38615	31.4737	2
2.38615	45.119	4
2.38615	51.9416	5
2.38615	58.7642	4
2.38615	65.5869	6
2.38615	72.4095	14
2.38615	79.2321	14
2.38615	86.0547	10
2.38615	92.8774	10
2.38615	99.7	2
2.50985	45.119	1
2.50985	51.9416	4
2.50985	58.7642	6
2.50985	65.5869	7
2.50985	72.4095	12
2.50985	79.2321	13
2.50985	86.0547	10
2.50985	92.8774	7
2.63354	45.119	3
2.63354	51.9416	4
2.63354	58.7642	6
2.63354	65.5869	6
2.63354	72.4095	2
2.63354	79.2321	8
2.63354	86.0547	7
2.63354	92.8774	2
2.75723	51.9416	2
2.75723	58.7642	1
2.75723	65.5869	2
2.75723	72.4095	1
2.75723	79.2321	4
2.75723	86.0547	2
2.75723	92.8774	2
2.75723	99.7	1
2.88092	65.5869	6
2.88092	72.4095	3
2.88092	79.2321	5
2.88092	86.0547	3
2.88092	92.8774	1
3.00462	58.7642	1
3.00462	65.5869	2
3.00462	72.4095	1
3.00462	86.0547	1
3.00462	92.8774	2
3.12831	51.9416	3
3.12831	58.7642	1
3.12831	65.5869	1
3.252	86.0547	2
3.252	92.8774	2
3.37569	86.0547	2
3.37569	92.8774	1
3.49939	86.0547	1
3.49939	92.8774	1
3.62308	65.5869	1
3.62308	86.0547	1
3.62308	92.8774	3
3.74677	65.5869	7
3.74677	72.4095	3
3.74677	79.2321	1
3.74677	86.0547	2
3.87046	65.5869	1
0.839997	7.5945	81
0.839997	14.4171	180
0.839997	21.2398	176
0.839997	28.0624	607
0.839997	34.885	734
0.839997	41.7076	599
0.839997	48.5303	877
0.839997	55.3529	915
0.839997	62.1755	444
0.839997	68.9982	292
0.839997	75.8208	4
0.96369	7.5945	68
0.96369	14.4171	194
0.96369	21.2398	186
0.96369	28.0624	500
0.96369	34.885	847
0.96369	41.7076	738
0.96369	48.5303	1110
0.96369	55.3529	1426
0.96369	62.1755	690
0.96369	68.9982	388
0.96369	75.8208	162
1.08738	7.5945	29
1.08738	14.4171	98
1.08738	21.2398	82
1.08738	28.0624	218
1.08738	34.885	507
1.08738	41.7076	582
1.08738	48.5303	748
1.08738	55.3529	1213
1.08738	62.1755	785
1.08738	68.9982	281
1.08738	75.8208	258
1.08738	82.6434	37
1.21107	7.5945	7
1.21107	14.4171	48
1.21107	21.2398	46
1.21107	28.0624	89
1.21107	34.885	188
1.21107	41.7076	280
1.21107	48.5303	323
1.21107	55.3529	683
1.21107	62.1755	591
1.21107	68.9982	211
1.21107	75.8208	184
1.21107	82.6434	121
1.33477	7.5945	1
1.33477	14.4171	16
1.33477	21.2398	44
1.33477	28.0624	45
1.33477	34.885	95
1.33477	41.7076	163
1.33477	48.5303	195
1.33477	55.3529	440
1.33477	62.1755	540
1.33477	68.9982	223
1.33477	75.8208	135
1.33477	82.6434	151
1.33477	89.4661	37
1.45846	14.4171	1
1.45846	21.2398	23
1.45846	28.0624	27
1.45846	34.885	50
1.45846	41.7076	83
1.45846	48.5303	122
1.45846	55.3529	259
1.45846	62.1755	368
1.45846	68.9982	259
1.45846	75.8208	98
1.45846	82.6434	126
1.45846	89.4661	72
1.45846	96.2887	5
1.58215	7.5945	2
1.58215	14.4171	1
1.58215	21.2398	15
1.58215	28.0624	15
1.58215	34.885	26
1.58215	41.7076	48
1.58215	48.5303	85
1.58215	55.3529	144
1.58215	62.1755	231
1.58215	68.9982	196
1.58215	75.8208	70
1.58215	82.6434	48
1.58215	89.4661	66
1.58215	96.2887	35
1.70584	7.5945	1
1.70584	14.4171	4
1.70584	21.2398	6
1.70584	28.0624	9
1.70584	34.885	18
1.70584	41.7076	35
1.70584	48.5303	37
1.70584	55.3529	73
1.70584	62.1755	153
1.70584	68.9982	177
1.70584	75.8208	93
1.70584	82.6434	33
1.70584	89.4661	34
1.70584	96.2887	33
1.82954	7.5945	1
1.82954	14.4171	2
1.82954	21.2398	4
1.82954	28.0624	4
1.82954	34.885	13
1.82954	41.7076	16
1.82954	48.5303	23
1.82954	55.3529	43
1.82954	62.1755	79
1.82954	68.9982	117
1.82954	75.8208	93
1.82954	82.6434	39
1.82954	89.4661	41
1.82954	96.2887	40
1.95323	21.2398	1
1.95323	28.0624	2
1.95323	34.885	3
1.95323	41.7076	5
1.95323	48.5303	20
1.95323	55.3529	36
1.95323	62.1755	55
1.95323	68.9982	97
1.95323	75.8208	94
1.95323	82.6434	40
1.95323	89.4661	31
1.95323	96.2887	20
2.07692	28.0624	1
2.07692	34.885	3
2.07692	48.5303	8
2.07692	55.3529	13
2.07692	62.1755	27
2.07692	68.9982	37
2.07692	75.8208	49
2.07692	82.6434	60
2.07692	89.4661	28
2.07692	96.2887	13
2.20061	34.885	2
2.20061	41.7076	3
2.20061	48.5303	7
2.20061	55.3529	3
2.20061	62.1755	19
2.20061	68.9982	13
2.20061	75.8208	47
2.20061	82.6434	34
2.20061	89.4661	12
2.20061	96.2887	15
2.32431	41.7076	1
2.32431	48.5303	3
2.32431	55.3529	6
2.32431	62.1755	14
2.32431	68.9982	8
2.32431	75.8208	19
2.32431	82.6434	21
2.32431	89.4661	6
2.32431	96.2887	11
2.448	48.5303	4
2.448	55.3529	7
2.448	62.1755	9
2.448	68.9982	7
2.448	75.8208	16
2.448	82.6434	13
2.448	89.4661	5
2.448	96.2887	4
2.57169	48.5303	5
2.57169	55.3529	6
2.57169	62.1755	6
2.57169	68.9982	4
2.57169	75.8208	7
2.57169	82.6434	12
2.57169	89.4661	8
2.57169	96.2887	2
2.69538	48.5303	5
2.69538	62.1755	2
2.69538	68.9982	3
2.69538	75.8208	7
2.69538	82.6434	7
2.69538	89.4661	6
2.69538	96.2887	1
2.81908	41.7076	1
2.81908	48.5303	2
2.81908	55.3529	2
2.81908	62.1755	4
2.81908	68.9982	4
2.81908	82.6434	4
2.81908	89.4661	3
2.94277	48.5303	3
2.94277	55.3529	3
2.94277	62.1755	1
2.94277	68.9982	2
2.94277	82.6434	2
2.94277	89.4661	1
3.06646	48.5303	1
3.06646	55.3529	2
3.06646	62.1755	1
3.19015	62.1755	1
3.19015	68.9982	1
3.19015	89.4661	2
3.19015	96.2887	2
3.31385	48.5303	1
3.31385	55.3529	1
3.31385	89.4661	1
3.43754	62.1755	1
3.43754	89.4661	3
3.43754	96.2887	2
3.56123	89.4661	3
3.56123	96.2887	1
3.80862	96.2887	1

## Sheet: Fig 4D
gene	total_occ	evidence_mean	biophys_mean	synergy_mean		gene	total_occ	evidence_max	biophys_max	synergy_max
GAPDH	89659	0.979853	0.87913	0.786		GAPDH	89659	1	0.980556	0.996667
RNU6-1	82838	0.907966	0.31839	0.656444		RNU6-1	82838	1	0.885556	0.946667
ACTB	28647	0.859938	0.380802	0.560667		ACTB	28647	1	0.896667	0.936667
IL6	18261	0.875568	0.574246	0.454889		IL6	18261	1	0.913333	0.996667
IL1B	11125	0.793359	0.902008	0.588056		IL1B	11125	1	0.980556	0.976667
HPRT1	8722	0.857725	0.894278	0.650222		HPRT1	8722	1	0.961111	0.96
CCL2	7654	0.796363	0.335281	0.366222		CCL2	7654	1	0.906111	0.9
VEGFA	7236	0.893906	0.912037	0.784667		VEGFA	7236	1	0.991667	0.98
BAX	6896	0.824117	0.855949	0.666333		BAX	6896	1	0.963333	0.966667
TNF	6805	0.83416	0.62184	0.332778		TNF	6805	1	0.865	0.973333
CDH1	6600	0.798168	0.838148	0.614444		CDH1	6600	1	0.916667	0.996667
COL1A1	6555	0.767871	0.807748	0.446812		COL1A1	6555	1	0.951667	0.996667
BCL2	6348	0.869362	0.86863	0.883556		BCL2	6348	1	0.979444	0.99
MMP9	6203	0.773301	0.826713	0.767889		MMP9	6203	1	0.962222	0.993333
GAPDHS	6077	0.573283	0.850407	0.623778		GAPDHS	6077	1	0.966667	0.993333
CXCL8	5925	0.875918	0.893954	0.824778		CXCL8	5925	1	0.996111	0.98
VIM	5922	0.834951	0.849708	0.789667		VIM	5922	1	0.950556	1
TGFB1	5301	0.694863	0.783364	0.426933		TGFB1	5301	1	0.973889	0.87
CDKN1A	5261	0.850275	0.914981	0.734556		CDKN1A	5261	1	0.987778	0.993333
CXCL10	5239	0.68566	0.801833	0.610111		CXCL10	5239	1	0.954444	0.983333

## Sheet: Fig 4E
	GC Shift	Tm Shift	Î”Tm	Amplicon Size	Occurrence Count	Evidence Score	Biophysics Score	Synergy Score	PICKR Score
GC Shift	1	0.157772	-0.00362729	-0.0176013	-0.0371758	-0.0133318	-0.29221	0.00900735	-0.094129
Tm Shift	0.157772	1	0.301154	-0.0385974	-0.123683	-0.0564781	-0.651826	-0.287526	-0.346268
Î”Tm	-0.00362729	0.301154	1	-0.0295872	-0.131194	-0.179834	-0.470448	-0.996897	-0.662951
Amplicon Size	-0.0176013	-0.0385974	-0.0295872	1	0.00207292	-0.0743175	0.0512516	0.026419	-0.0179851
Occurrence Count	-0.0371758	-0.123683	-0.131194	0.00207292	1	0.51963	0.152515	0.130673	0.433922
Evidence Score	-0.0133318	-0.0564781	-0.179834	-0.0743175	0.51963	1	0.084699	0.178506	0.703923
Biophysics Score	-0.29221	-0.651826	-0.470448	0.0512516	0.152515	0.084699	1	0.462824	0.61146
Synergy Score	0.00900735	-0.287526	-0.996897	0.026419	0.130673	0.178506	0.462824	1	0.659765
PICKR Score	-0.094129	-0.346268	-0.662951	-0.0179851	0.433922	0.703923	0.61146	0.659765	1
