# Supplementary material for: Primer PICKR: literature-mined scoring platform for robust RT–qPCR primers
Source: Nat Commun. 2026 May 28;17:6938. doi: 10.1038/s41467-026-73648-2 (PMC13388996; doi:10.1038/s41467-026-73648-2)
Supplement: Supplementary file 11 — Source Data [file 41467_2026_73648_MOESM11_ESM.zip › Fig_5/Fig_5.xlsx]

## Sheet: Fig 5A
90-100	80-89	70-79	60-69	50-59
98	100	84.6	85.7	83.3

## Sheet: Fig 5B
Evidence	Biophsycis	Synergy
1	0.915556	0.743333
0.709538	0.797222	0.85
0.592491	0.923333	0.866667
0.594171	0.976111	0.876667
0.705824	0.827778	0.883333
0.765042	0.768333	0.366667
0.52135	0.94	0.66
0.54467	0.922222	0.746667
0.645356	0.748125	0
0.282052	0.830556	0.916667
0.321021	0.888889	0.843333

## Sheet: Fig 5C
90-100	80-89	70-79	60-69	50-59
7.5	21	12.5	12.5	12.5

## Sheet: Fig 5D
	65 °C			64.5 °C			63.3 °C			61.4 °C			59 °C			57 °C			55.7 °C			55 °C
Temp (oC)	Biorep1	Biorep2	Biorep3	Biorep1	Biorep2	Biorep3	Biorep1	Biorep2	Biorep3	Biorep1	Biorep2	Biorep3	Biorep1	Biorep2	Biorep3	Biorep1	Biorep2	Biorep3	Biorep1	Biorep2	Biorep3	Biorep1	Biorep2	Biorep3
55	17.6	20.06	21.5	19.85	19.41	21.53	18.46	20.8	21.66	16.87	17.79	18.95	13.47	15.89	16.61	13.17	13.69	14.51	13.91	15.52	16.09	12.29	13.37	13.62
55.5	38.13	43.46	46.57	43.02	42.04	46.65	40.01	45.08	46.94	36.56	38.54	41.06	29.18	34.43	35.98	28.54	29.66	31.43	30.14	33.64	34.85	26.64	28.97	29.5
56	35.2	40.11	42.99	39.71	38.81	43.06	36.93	41.61	43.33	33.74	35.57	37.9	26.94	31.79	33.22	26.34	27.38	29.01	27.83	31.05	32.17	24.59	26.74	27.23
56.5	35.2	40.11	42.99	39.71	38.81	43.06	36.93	41.61	43.33	33.74	35.57	37.9	26.94	31.79	33.22	26.34	27.38	29.01	27.83	31.05	32.17	24.59	26.74	27.23
57	35.2	40.11	42.99	39.71	38.81	43.06	36.93	41.61	43.33	33.74	35.57	37.9	26.94	31.79	33.22	26.34	27.38	29.01	27.83	31.05	32.17	24.59	26.74	27.23
57.5	35.05	39.93	42.87	39.61	38.66	43.01	36.76	41.52	43.25	33.58	35.49	37.74	26.68	31.59	33.08	26.08	27.18	28.74	27.62	30.62	31.82	24.29	26.36	26.89
58	35.95	41.11	43.62	40.1	39.75	43.38	37.72	42.06	43.82	34.54	36.07	38.87	28.19	32.93	33.9	27.7	28.36	30.46	28.76	33.28	34.01	26.04	28.74	29.06
58.5	37.84	43.03	45.41	41.85	40.78	43.91	40.41	43.38	44.35	36.91	36.72	39.88	31.71	34.51	35.61	30.86	31.4	33.76	32.09	38.4	38.4	30.31	33.32	32.54
59	39.81	42.92	46.21	43.98	40.23	43.92	42.53	43.56	44.66	39.48	36.94	40	35.17	35.39	36.97	33.1	33.44	36.25	35.79	41.41	41.38	34.23	36.47	35.98
59.5	40.67	41.6	46.05	45.47	39.89	43.07	44.13	41.69	44.36	41.8	37.26	39.81	37.96	36.58	37.54	35.43	34.01	37.95	38.61	43.08	42.95	37.2	39.11	39.91
60	41.02	40.33	45.01	46.46	39.2	42.02	46.26	40.43	42.54	43.74	36.77	39.06	40.25	36.89	37.67	37.98	33.74	39.1	40.33	44.08	44.06	39.5	40.79	42.45
60.5	42.42	38.18	43.31	47.48	37.28	40.89	47.69	39.51	41.13	45.88	35.82	38.31	42.1	36.49	37.58	39.78	32.77	39.93	42.69	44.37	44.48	41.05	41.13	44.25
61	44.43	35.09	41.61	48.1	35.23	39.29	48.36	38.26	40.87	47.74	35.67	37.98	43.7	36.85	37.07	41.05	31.86	40.18	44.6	44.16	44.43	41.89	41.58	45.68
61.5	45.55	32.82	40.05	47.91	34.15	38.02	49.05	37.6	40.1	48.99	35.27	37.92	45.5	38.07	36.45	42.64	30.77	39.2	44.83	43.1	44.18	42.02	41.6	45.43
62	46.5	31.39	38.48	47.78	32.64	37.27	49.43	37.48	39.57	50.23	33.77	37.71	47.72	39.68	36.21	43.36	28.54	37.61	45.74	41.63	43.33	42.05	40.55	43.58
62.5	47.95	30.2	37.07	47.43	31.31	36.55	50.09	37.18	40.5	51.41	33.06	37.49	49.79	42	36.15	43.73	26.79	35.66	46.68	40.01	41.6	41.65	39.27	41.73
63	48.67	31.01	36.75	47.01	32.55	37.66	51.27	37.3	41.55	52.09	33.97	38.02	51.05	44.81	36.8	44.42	26.28	33.25	46.32	38.24	39.78	40.98	37.9	39.58
63.5	49.15	35.04	37.82	48.15	36.62	41.24	52.85	38.91	42.83	52.74	36.76	39.56	51.86	49.13	38.83	45.14	27.24	31.64	45.95	36.47	37.62	40.41	35.66	36.97
64	51.76	41.54	41.46	51.85	42.9	46.99	56.25	42.99	47.43	54.4	42.52	42.45	52.86	54.61	43.22	46.96	31.88	33.17	46.42	37.25	36.72	39.87	33.88	35.3
64.5	57.63	50.82	48.18	57.78	52.51	56.19	62.36	50.31	54.97	57.25	52.25	49.18	55.23	60.85	50.45	50.99	41.31	38	48.32	41.42	38.76	40.38	35.06	36.3
65	65.94	62.55	57.82	66.77	65.13	68.83	69.83	60.03	63.92	62	65.02	59.93	59.81	68.22	60.73	57.37	53.89	46.28	52.45	48.48	44.3	42.92	39.08	40.66
65.5	76.78	74.39	69.73	78.2	77.97	82.19	79.37	71.87	75.36	69.3	78.29	71.92	67.4	76.21	73.3	65.9	68.42	58.37	59.51	58.17	53.89	48.03	46.16	48.16
66	88.75	85.02	82.29	89.64	89.41	94.43	90.28	84.12	88.07	78.76	90.43	84.37	77.7	83.11	86.28	76.08	82.44	72.23	68.73	70.11	66.4	56.1	56.46	59.08
66.5	99.54	93.39	93.41	99.79	99.28	105.55	100.64	94.12	98.44	88.4	100.47	96.68	88.65	88.59	97.61	86.28	93.43	85.64	79.64	82.3	79.54	66.5	68.56	72.32
67	107.7	98.23	101.84	108.16	105.95	112.95	108.76	101.82	106.12	97.25	106.99	105.28	98.06	93.83	106.65	95.25	101.04	96.67	90.47	92.39	91.34	76.71	80.26	84.83
67.5	112.82	100.52	107.38	113.33	109.17	116.67	114.75	107.27	112.1	104.85	109.7	109.56	105.65	98.73	112.8	101.55	105.25	104.46	99.37	99.93	100.61	86.55	90.01	94.62
68	115.36	101.41	109.89	115.82	110.43	118.71	118.99	109.47	115.35	110.3	110.57	111.96	111.28	103.31	115.56	105.87	106.51	108.3	105.52	105.12	106.11	95.04	96.98	101.75
68.5	116.18	101.07	110.21	117.08	110.86	119.44	121.44	109.95	116.57	113.99	110.53	112.97	114.14	108.23	116.69	108.59	106.55	109.31	109.66	107.93	109.16	100.32	101.57	106.21
69	115.84	100.31	109.48	117.44	110.62	118.7	122.39	110.41	117.03	116.8	109.9	112.56	115.8	113.54	116.92	109.96	106.97	109.08	111.68	108.49	110.45	103.34	103.85	107.91
69.5	115.64	100.49	108.68	117.42	110.35	118.6	122.7	110.07	117.44	118.8	109.4	112.44	118.01	117.93	116.17	111.63	107.34	108.38	111.46	108.36	110.94	106.17	103.68	108.11
70	115.79	101.28	108.27	118.06	110.73	119.33	123.55	110.26	118.12	119.87	110.2	113.3	119.69	120.85	115.56	113.3	107.66	107.17	111.36	108.42	111.05	107.2	102.59	108.1
70.5	115.73	102.34	108.59	118.85	111.62	119.72	124.28	112.11	118.99	120.58	112.1	114.87	120.97	123.24	115.86	114.07	108.16	106.8	112.11	108.28	110.86	106.66	101.64	107.68
71	116.2	103.44	109.52	119.04	112.52	120.42	124.68	113.9	119.66	120.68	113.98	116.34	122.56	124.51	116.59	114.83	109.18	107.1	112.86	107.84	110.38	106.72	100.83	106.53
71.5	117	104.8	110.87	119.44	113.29	121.82	125.04	115.65	121.06	120.58	115.73	117.83	123.53	124.19	118.26	115.55	110.04	107.39	113.64	108.48	110.1	106.57	100.15	106.11
72	117.3	106.1	112.69	120.23	114.62	122.91	126.26	117.78	123.48	120.85	118.11	119.68	123.93	123.51	120.9	115.15	111.05	108.98	114.94	109.35	110.38	105.34	100.82	106.96
72.5	118.05	106.37	114.26	120.71	116.04	123.78	127.17	119.24	125.21	121.68	120.24	121.71	124.3	123.35	123.55	115.49	112.81	111.75	115.83	110.35	111.33	104.66	102.66	107.94
73	119.65	106.36	115.06	121.55	117.42	125.48	127.63	120.09	126.8	123.03	121.42	123.18	124.62	122.19	126.19	117.14	115.29	114.88	116.61	112.24	113.11	105.87	104.86	109.7
73.5	121.63	108.12	116.72	124.06	119.19	127.76	129.39	122.06	129.84	125.07	123.56	124.95	126.08	121.4	129.4	119.48	118.05	119.39	118.21	115.18	116.17	107.7	107.84	113.34
74	125.61	112.49	120.41	129.25	123.32	132.38	134.72	126.83	134.42	129.24	129.89	129.44	130.29	124.3	133.41	124.39	123	125.38	122.53	119.78	121.39	111.39	113.13	118.28
74.5	136.82	123.24	129.14	142.8	134.45	143.39	148.88	138.81	144.06	140.97	144.96	140.33	140.73	134.05	142.85	136.99	136.22	135.81	134.21	131.12	131.46	121.95	123.51	127.71
75	165.59	152.44	153.31	175.45	162.72	170.56	182.56	168.43	170.35	169.41	178.54	165.9	167.3	160.02	168.01	166.77	167.43	161.17	162.96	158.72	155.83	148.14	147.64	152.07
75.5	221.49	207.62	204.9	235.69	216.71	225.26	244.81	225.22	224.14	223.59	239.39	218.05	220.3	212.03	219.9	222.25	223.92	211.92	218.14	211.22	205.77	197.51	195.43	201.47
76	303.32	283.04	282.49	321.11	295.71	308.84	335.22	308.45	306.45	306.42	325.27	300.01	301.11	289.12	300.71	303.55	304.08	289.46	300.33	288.46	282.43	271.23	267.26	276.97
76.5	398.39	366.03	374.45	417.99	387.25	409.39	441.34	405.65	409.45	408.88	421.37	402.16	401.71	380.23	403.13	400.12	395.02	386.04	398.22	378.32	376.6	360.43	353.72	371.19
77	484.59	437.36	462.61	502.22	469.35	506.59	537.67	495.35	512.78	507.92	503.91	505.65	502.2	465.6	507.68	489.91	473.33	482.78	490.48	460.64	470.42	445.56	437.02	465.93
77.5	532.92	469.54	519.2	545.52	514.5	570.51	594.33	548.81	584.96	574.04	546.27	581.15	572.5	517.12	583.04	543.51	511.84	550.22	548.64	508.65	535.11	499.35	490.43	531.81
78	521.7	445.57	517.83	528.36	503.33	573.54	589.41	543.27	598.34	583.9	529.77	599.69	586.71	514.46	600.95	539.87	494.16	561.87	549.72	500.77	544.48	500.37	491.64	543.33
78.5	451.2	372.76	456.96	452.74	435.95	512.13	519.63	477.59	546.48	530.07	455.38	552.58	537.35	455.81	553.89	477.27	422.79	511.21	489.64	437.01	493.44	446.09	437.32	494.72
79	342.91	272.99	356.36	340.64	331.37	404.1	403.69	370.5	442.31	425.37	344.31	452.51	436.32	355.94	453.33	372.09	317.22	412.52	384.98	336.44	395.82	351.08	343.13	398.68
79.5	226.47	172.02	241.58	222.8	218.95	277.67	274.33	251	313.28	299.24	227.29	324.85	310.61	242.63	324.91	253.47	207.06	291.58	265.08	225.78	277.57	241.11	234.56	280.95
80	127.04	91.39	139.05	124.26	123.75	163.51	160.45	146.1	192.14	182.69	128.65	201.87	192.33	143.15	202.23	148.99	116.4	177.69	157.43	129.61	168.19	142.7	137.62	171.24
80.5	59.09	40.48	66.96	57.41	58.01	81.33	78.4	71.46	100.78	94.41	60.94	107.3	101.9	71.21	107.68	74.26	55.17	92.19	78.33	62.78	86.45	71.64	68.21	88.81
81	23.58	16.15	26.98	22.63	22.64	33.3	31.86	29.08	44.08	40.12	24.58	47.73	44.85	29.36	47.53	31.66	22.81	40.26	32.14	26.02	36.93	30.08	28.84	38.34
81.5	10.12	8.4	9.69	9.96	9.57	11.84	12.38	11.54	16.49	14.97	10.38	17.9	17.06	11.68	18.13	13.51	10.95	14.91	12.48	10.99	14.32	11.63	11.81	14.7
82	6.16	6.19	5.12	6.33	6.25	5.88	6.56	6.17	6.98	6.95	6.56	7.41	7.77	6.17	8.13	7.47	7.57	6.09	5.85	6.46	7.03	5.56	6.29	6.89
82.5	4.85	4.39	4.18	4.72	5.05	4.47	5.27	4.49	3.86	4.81	5.34	4.79	4.66	4.23	5.11	5.53	5.48	4.08	4.05	4.85	5.19	3.61	4.45	4.54
83	3.91	3.33	3.23	3.97	4.43	3.54	4.97	4.45	2.37	4.22	4.26	4.01	3.09	3.6	4.5	4.63	4.09	3.2	3.93	4.09	4.92	2.72	2.84	3.45
83.5	2.96	2.52	2.61	3.01	3.91	3.33	4.46	4.84	1.87	4.35	3.96	3.65	2.66	3.21	4.32	3.62	3.33	2.96	3.91	3.53	4.53	2.43	2.09	3.08
84	2.6	1.63	2.62	2.15	3.43	3.57	4.13	4.31	1.91	3.73	3.94	3.47	2.25	3.22	3.33	2.93	2.78	3.43	3.55	3.29	3.92	2.67	2.15	2.87
84.5	3.07	1.69	2.04	2.14	3	3.7	3.48	3.93	2.4	2.61	3.22	3.22	1.82	3.73	2.63	2.95	2.4	3.68	3.42	3.54	3.33	3.04	2.37	2.45
85	3.29	2.29	1.88	2.66	2.53	3.64	2.16	3.87	3.04	2.18	2.8	3.14	2.13	3.61	2.53	3.14	2.42	3.38	3.44	3.66	2.46	3.25	3.09	2.36
85.5	3.15	2.18	2.44	2.99	2.38	3.4	1.39	3.15	3.21	2.29	3.1	2.8	2.6	3.48	2.13	2.88	2.45	3.33	3.62	3.65	1.94	3.47	4.34	2.75
86	3.26	2.14	2.46	3.28	2.51	3.29	1.19	2.7	3.04	2.19	2.56	2.36	2.81	3.86	1.95	2.74	2.45	3.15	3.65	3.96	1.99	3.47	4.37	2.73
86.5	2.88	2.39	2.15	3.23	2.36	3.13	0.74	2.52	2.53	2.45	2.06	2.41	3.27	3.51	2.22	2.62	2.63	2.34	3.23	3.94	1.73	2.93	4.02	2.47
87	1.86	2.17	2.32	2.85	2.14	2.27	0.91	2.16	2.08	3.07	2.45	2.21	3.37	2.58	2.45	2.25	2.62	1.93	3.25	3.22	1.73	2.54	4.02	2.59
87.5	1.66	1.68	2.07	2.46	2.14	1.75	1.99	2.26	1.92	2.97	2.41	1.75	3.02	2.5	2.55	1.83	2.41	2.12	2.88	3.01	2.33	1.91	2.98	2.44
88	1.93	1.71	1.47	2.15	2.1	1.8	2.7	2.55	1.73	2.27	1.76	1.53	2.87	2.46	2.64	2.01	2.31	1.96	1.98	3.18	2.59	1.11	1.56	2.01
88.5	1.73	2.12	1.64	2.03	1.86	1.63	2.62	2.2	1.66	1.53	1.67	1.44	2.87	1.7	2.58	2.18	1.93	1.53	1.31	2.72	2.64	1.04	1.3	2.1
89	1.96	2.59	1.87	1.9	1.88	1.38	2.58	2.34	1.77	1.19	1.83	0.86	2.49	1.35	2.1	2.05	1.42	1.94	1.47	1.94	3.09	1.49	1.21	2.04
89.5	2.5	2.81	1.59	1.9	2.07	1.82	2.73	2.54	1.59	1.15	1.33	1.12	2.26	1.55	1.64	2.14	1.21	2.07	1.54	1.89	3.14	1.67	0.78	1.79
90	2.52	2.81	1.62	1.73	2.2	1.93	2.48	2	1.46	1.59	0.93	1.88	2.26	1.27	1.4	2.08	1.46	1.67	1.64	1.97	2.79	2.15	1.31	2.02
90.5	2.18	2.8	1.95	1.42	2.48	1.99	2.03	2.02	1.81	1.99	1.43	2.12	2.03	1.02	1.16	1.74	1.58	1.81	2.43	1.55	2.51	2.64	2.26	2
91	2.27	2.49	1.68	1.44	2.56	2.35	2.26	2.22	2.14	2.09	2.19	2.43	1.83	1.53	1.3	1.33	1.55	2.2	3.32	1.65	2	2.41	2.37	1.64
91.5	2.22	2.02	1.44	1.81	2.43	2.59	2.46	2	2.58	2.02	2.25	2.92	1.97	1.81	2.12	1.35	1.76	1.88	2.96	2.32	1.75	1.86	2.23	1.84
92	1.99	2.07	1.99	1.52	2.54	2.44	2.09	2.31	2.92	1.59	2.58	2.66	1.85	1.99	2.54	1.62	1.87	1.55	2.55	2.74	1.82	1.5	2.39	1.95
92.5	1.86	2.43	2.24	1.41	2.59	2.39	2.05	2.65	2.52	0.93	3.11	2.11	1.54	2.52	2.66	1.64	1.78	1.88	2.41	3.1	1.49	1.26	1.98	1.36
93	1.89	2.46	2.24	1.22	2.12	2	1.99	2.3	1.87	0.61	2.8	2.03	1.2	2.39	2.77	2.02	1.85	1.79	1.3	3.7	1.15	0.97	0.77	1.21
93.5	1.52	1.97	2.06	1.44	1.37	1.08	1.91	1.81	0.16	0.54	1.61	2.07	1.05	1.64	2.88	1.82	2.27	1.45	0.64	4.35	1.06	0.75	0.21	0.82
94	1.23	1.9	2.01	1.44	1.17	0.79	1.99	1.66	-0.9	0.39	1.27	1.97	0.79	1.57	2.66	1.62	2.24	1.8	0.49	4.81	0.65	0.76	-0.14	0.22
94.5	0.57	0.67	0.81	3.37	-0.41	0.03	2.82	0.64	-4.05	0.29	-0.18	2.89	1.24	0.75	3.42	0	2.72	1.93	1.1	6.02	0.1	0.62	-0.23	-0.94
95	-0.16	-0.44	-0.34	2.6	-1.04	-0.3	1.63	-0.22	-3.26	0.11	-0.9	1.77	0.89	-0.13	1.99	-0.84	1.34	0.76	0.82	3.17	-0.06	0.14	0.05	-0.91
55
55.5
56
56.5
57
57.5
58
58.5
59
59.5
60
60.5
61
61.5
62
62.5
63
63.5
64
64.5
65
65.5
66
66.5
67
67.5
68
68.5
69
69.5
70
70.5
71
71.5
72
72.5
73
73.5
74
74.5
75
75.5
76
76.5
77
77.5
78
78.5
79
79.5
80
80.5
81
81.5
82
82.5
83
83.5
84
84.5
85
85.5
86
86.5
87
87.5
88
88.5
89
89.5
90
90.5
91
91.5
92
92.5
93
93.5
94
94.5
95
55
55.5
56
56.5
57
57.5
58
58.5
59
59.5
60
60.5
61
61.5
62
62.5
63
63.5
64
64.5
65
65.5
66
66.5
67
67.5
68
68.5
69
69.5
70
70.5
71
71.5
72
72.5
73
73.5
74
74.5
75
75.5
76
76.5
77
77.5
78
78.5
79
79.5
80
80.5
81
81.5
82
82.5
83
83.5
84
84.5
85
85.5
86
86.5
87
87.5
88
88.5
89
89.5
90
90.5
91
91.5
92
92.5
93
93.5
94
94.5
95
55
55.5
56
56.5
57
57.5
58
58.5
59
59.5
60
60.5
61
61.5
62
62.5
63
63.5
64
64.5
65
65.5
66
66.5
67
67.5
68
68.5
69
69.5
70
70.5
71
71.5
72
72.5
73
73.5
74
74.5
75
75.5
76
76.5
77
77.5
78
78.5
79
79.5
80
80.5
81
81.5
82
82.5
83
83.5
84
84.5
85
85.5
86
86.5
87
87.5
88
88.5
89
89.5
90
90.5
91
91.5
92
92.5
93
93.5
94
94.5
95

## Sheet: Fig 5E
	65 °C			64.5 °C			63.3 °C			61.4 °C			59 °C			57 °C			55.7 °C			55 °C
Temp (oC)	Biorep1	Biorep2	Biorep3	Biorep1	Biorep2	Biorep3	Biorep1	Biorep2	Biorep3	Biorep1	Biorep2	Biorep3	Biorep1	Biorep2	Biorep3	Biorep1	Biorep2	Biorep3	Biorep1	Biorep2	Biorep3	Biorep1	Biorep2	Biorep3
55	0.474903	2.22	1.67103	0.769807	-0.61	1.39722	3.3767	5.66	1.95815	-0.72585	-1.99	-1.53031	-8.40545	-3.98	-6.88591	-8.50962	-3.44	-7.38346	-8.28576	-6.76	-7.40199	-9.98307	-6.91	-7.22003
55.5	1.02896	4.82	3.62057	1.66792	-1.31	3.02731	7.31618	12.26	4.24267	-1.57268	-4.31	-3.31567	-18.2118	-8.61	-14.9195	-18.4375	-7.46	-15.9975	-17.9525	-14.65	-16.0377	-21.63	-14.97	-15.6434
56	0.949806	4.45	3.34207	1.53961	-1.21	2.79444	6.7534	11.32	3.91631	-1.45171	-3.98	-3.06062	-16.8109	-7.95	-13.7718	-17.0192	-6.89	-14.7669	-16.5715	-13.52	-14.804	-19.9661	-13.82	-14.4401
56.5	0.949806	4.45	3.34207	1.53961	-1.21	2.79444	6.7534	11.32	3.91631	-1.45171	-3.98	-3.06062	-16.8109	-7.95	-13.7718	-17.0192	-6.89	-14.7669	-16.5715	-13.52	-14.804	-19.9661	-13.82	-14.4401
57	0.949806	4.45	3.34207	1.53961	-1.21	2.79444	6.7534	11.32	3.91631	-1.45171	-3.98	-3.06062	-16.8109	-7.95	-13.7718	-17.0192	-6.89	-14.7669	-16.5715	-13.52	-14.804	-19.9661	-13.82	-14.4401
57.5	0.773986	4.63	3.64143	1.38939	-1.16	2.74072	6.61982	11.21	3.77135	-1.69263	-4.05	-3.43712	-17.0096	-8.11	-13.9752	-17.294	-7.02	-15.0669	-16.8016	-13.8	-15.0037	-20.2088	-14.08	-14.6466
58	2.01431	3.57	1.50262	2.30209	-1.45	2.91243	7.47716	12.06	4.45532	-0.23676	-3.67	-1.15824	-15.9031	-7.03	-12.8555	-15.5155	-6.24	-13.12	-15.4155	-11.92	-13.6471	-18.7865	-12.48	-13.3678
58.5	3.04399	1.08	-0.48628	4.21111	-2.04	4.55718	8.90479	12.01	7.48509	2.78938	-2.74	3.62702	-12.6542	-5.64	-9.47286	-12.7674	-4.41	-10.1932	-12.3247	-9.63	-12.1353	-15.4497	-9.33	-10.8053
59	3.70231	-1.43	1.41072	5.70415	-3.17	6.85901	9.42778	11.51	11.4374	5.74567	-1.56	7.65797	-10.1043	-4.45	-6.84217	-10.9248	-2.71	-7.98748	-10.5222	-7.97	-11.071	-11.9324	-8.17	-9.58787
59.5	4.70636	-5.06	3.17448	7.00656	-3.75	8.97968	11.3168	10.67	15.2113	9.47445	-1.43	12.9289	-8.56397	-4.63	-3.0644	-8.43293	-1.75	-4.73314	-9.2018	-6.99	-7.95867	-8.73199	-8.54	-8.67236
60	6.01602	-8.88	3.91359	9.38283	-3.48	11.715	13.6463	8.41	18.2635	13.7415	-1.39	18.4918	-5.07671	-5.43	2.20239	-5.43958	-1.83	-1.51357	-6.08892	-7.08	-6.7103	-6.00568	-7.51	-6.95696
60.5	8.53684	-9.27	6.89636	13.4029	-1.57	14.8528	14.8343	6.98	21.079	17.0703	0.1	24.2086	-0.85243	-4.95	5.89239	-1.64369	-0.94	1.55866	-3.41032	-7.73	-4.85203	-3.51812	-5.91	-4.59706
61	12.4307	-6.25	12.5621	18.681	2.53	18.22	18.0066	7.34	25.823	19.7437	2.27	31.3502	2.40879	-3.09	9.08598	3.46778	0.68	5.76048	-0.96896	-7.11	0.050289	-0.91259	-4.67	-1.77439
61.5	17.8353	-1.02	18.1256	26.08	9.13	23.3685	23.5589	8.75	29.9169	22.9099	6.04	39.2298	8.08908	-0.78	15.5924	10.0235	1.98	11.767	4.63632	-3.03	5.65061	3.07924	-1.15	3.39772
62	25.5519	7.97	26.5097	36.1314	18.72	31.1059	29.2116	10.75	34.8698	26.6845	13.14	47.0344	16.3176	3.34	22.2762	18.6263	4.84	18.9934	12.2406	3.72	12.9282	8.74479	4.37	10.9653
62.5	36.9626	21.74	39.5765	48.1358	31.28	40.2776	36.941	16.34	41.8628	31.5397	23.4	55.4136	24.6816	10.27	30.1237	29.2824	11.13	29.0414	20.2569	13.53	23.7786	17.1759	11.16	20.2608
63	49.3145	36.8	54.235	60.6775	45.42	51.4079	46.9995	25.63	50.2096	38.449	35.47	64.3343	34.8166	18.93	42.3932	41.1885	19.73	41.469	30.4144	25.53	35.2754	28.283	20.95	31.6267
63.5	62.2597	51.49	68.5338	73.5204	59.83	64.8333	56.2369	35.58	59.7463	48.1453	49.5	72.0627	46.9524	28.83	56.5522	54.3715	30.18	54.6938	42.239	39.06	47.4124	40.7809	32.85	44.7419
64	75.4011	67.08	83.0274	85.5354	73.46	77.5932	65.2348	47.97	72.1243	59.7507	63.99	78.8737	57.7798	39.93	70.0057	66.9361	43.37	68.042	53.7056	52.07	60.7954	53.3626	45.04	57.3599
64.5	86.3326	80.83	94.6398	95.1074	84.41	87.7146	75.0248	63.39	84.6229	71.5246	76.35	85.4047	66.5201	52.23	82.7754	77.8348	57.17	80.3145	64.5643	63.55	71.6585	65.2183	57.27	68.7582
65	95.072	89.69	101.357	101.482	92.2	96.1911	82.2865	76.53	95.218	82.567	86.63	91.1916	74.6933	63.43	93.0884	86.8532	69.49	89.4204	74.7183	74.04	79.8799	74.7988	67.85	78.7502
65.5	102.098	95.08	106.158	105.502	97.51	102.527	87.983	86.54	103.799	92.5936	94.88	95.6593	79.9344	73.84	99.4956	93.0441	80.46	95.8516	83.0311	83.44	87.1941	81.693	75.55	85.7088
66	105.649	98.66	108.391	108.096	100.56	105.606	95.254	95.53	109.442	99.9211	100.19	100.036	82.7231	82.67	103.528	96.1627	89.17	100.342	88.5427	89.98	92.2428	86.1311	81.21	89.9494
66.5	107.417	99.23	107.94	109.312	101.69	107.228	101.751	100.54	112.579	104.619	103.17	104.392	86.08	88.93	105.805	98.3638	94.82	102.177	91.4163	93.49	94.859	88.4492	85.11	92.5065
67	110.04	99.21	108.633	110.546	102.56	108.789	106.774	102.78	113.408	108.015	105.62	108.129	90.3532	93.86	108.282	99.7036	98.95	102.946	92.349	96.9	97.3078	89.6373	87.72	94.3503
67.5	111.033	100.77	109.924	112.801	103.82	109.768	111.614	106.01	114.152	110.51	108.15	111.542	94.9589	99.22	109.554	100.128	103.07	103.927	92.5489	99.92	99.4625	90.0428	90.48	94.9779
68	111.026	102.43	110.141	115.321	105.31	110.925	116.41	109.07	115.072	112.475	110.7	115.287	101.258	102.2	110.919	101.082	105.96	104.714	92.5091	101.29	100.142	90.7737	93.08	94.8853
68.5	113.392	104.84	111.362	116.731	107.46	112.025	119.985	111.53	115.981	114.809	113.49	119.144	107.517	104.21	112.181	102.575	108.35	104.982	92.5019	103.61	99.9838	91.4032	95.4	94.995
69	116.053	107.89	112.827	118.345	110.95	112.735	122.285	115.23	117.004	117.105	117.14	122.324	112.676	108.85	111.803	103.721	111.7	105.967	93.3098	107.96	99.9839	91.682	97.81	95.4622
69.5	116.321	110.46	113.238	120.427	115.11	114.006	124.099	119.73	119.915	118.953	121.69	125.559	116.743	113.55	110.157	104.752	115.24	107.443	94.7161	111.89	100.064	91.9994	100.3	94.9578
70	117.683	112.84	115.045	122.172	119.42	115.999	125.796	123.4	122.97	121.153	126.53	129.058	118.684	117.48	111.817	106.475	118.14	109.13	96.0729	115.43	99.9237	93.3059	103.15	95.2887
70.5	120.894	116.85	118.106	124.12	124.92	118.172	127.562	127.75	125.673	124.095	132.79	132.177	120.71	124.92	115.65	109.169	122.97	112.817	98.9068	121.76	101.122	95.1555	107.59	98.461
71	122.936	122.98	121.372	128.106	132.79	121.653	130.212	135.84	129.863	128.767	142.48	135.592	125.467	137.44	120.551	114.241	132.5	119.79	104.734	131.81	106.279	99.8521	115.05	103.451
71.5	126.486	132.75	126.815	133.698	143.76	127.462	135.584	147.84	134.603	136.223	157.24	141.286	133.407	153.91	130.653	123.326	148.28	130.11	113.081	147.96	114.229	109.079	128.42	111.505
72	134.617	148.05	132.821	140.409	159.97	134.214	143.291	163.13	138.701	147.677	178.55	149.044	144.321	177.34	143.747	137.073	172.91	143.43	124.201	173.77	124.618	122.166	150.66	123.822
72.5	143.277	167.31	137.931	148.766	181.66	141	153.054	184.79	144.538	161.998	205.96	158.138	160.322	207.78	154.838	154.147	207.44	158.736	138.119	209.39	138.065	137.942	181.4	137.617
73	150.636	187.72	142.573	158.209	205.22	147.06	163.365	210.12	151.238	176.603	236.89	167.151	177.669	240.9	163.413	171.54	248.55	172.605	151.826	251.02	151.886	154.634	217.88	149.774
73.5	158.188	204.52	145.601	166.153	225.77	151.338	170.658	230.8	155.432	188.65	265.97	173.562	191.997	270.63	168.794	186.148	288.16	181.833	162.48	291.08	161.881	168.989	254.18	158.852
74	162.211	212.88	145.759	170.472	237.87	151.898	172.759	242.65	157.799	195.123	284.19	175.356	200.425	290.2	167.598	193.729	316.3	184.432	168.012	318.65	166.879	176.642	280.65	161.643
74.5	159.396	209.66	144.044	169.988	236.73	148.702	168.993	243.45	157.833	193.586	285.88	171.165	201.338	292.6	161.163	191.504	324.42	179.213	167.314	324.43	164.98	175.445	288.14	156.448
75	152.734	195.42	140.054	164.367	221.37	142.887	159.884	229.57	153.02	184.557	270.61	161.454	192.53	276.4	151.512	179.532	308.81	167.562	159.676	305.9	155.923	165.727	273.57	145.559
75.5	144.064	173.24	134.495	154.389	195.87	135.916	147.12	203.84	145.506	169.747	240.39	148.958	176.123	244.66	140.442	161.144	271.65	152.252	146.099	265.63	142.767	149.624	239.8	131.144
76	133.532	148.87	129.749	142.973	167.09	129.444	133.949	174.62	137.752	153.007	201.66	136.861	156.835	204.02	130.358	140.514	221.72	136.386	129.928	212.38	127.546	129.616	194.07	115.904
76.5	125.933	129.31	127.076	134.859	141.95	125.352	124.667	148.43	131.959	139.385	164.86	127.873	137.901	163.5	123.511	122.322	170.86	123.443	115.09	159.29	113.72	110.92	146.62	103.395
77	126.926	120.09	131.874	135.201	126.75	128.048	123.797	131.62	134.838	132.82	138.55	126.428	124.687	131.97	123.545	112.039	129.13	118.05	105.254	116.77	107.643	98.5744	107.18	97.6092
77.5	148.636	133.68	160.762	159.867	134.55	152.095	143.355	136.68	162.712	146.837	133.09	146.264	128.756	119.91	144.512	122.022	106.69	132.318	111.322	93.08	119.807	100.562	83.91	108.924
78	205.486	180.05	225.004	222.258	176.74	211.417	196.57	176.47	227.611	196.531	160.61	201.369	163.119	138.09	199.193	163.783	113.15	178.188	145.776	95.89	160.7	127.472	83.34	147.656
78.5	290.037	245.87	312.719	310.335	241.46	298.709	276.952	242.78	319.782	273.376	213.32	284.627	222.966	180.33	278.438	225.378	141.04	246.266	200.146	117.09	223.175	174.574	100.75	204.925
79	378.861	310.56	404.063	400.078	308.11	394.385	362.725	314.09	417.152	355.587	270.93	374.978	290.87	228.18	361.312	288.333	174.7	317.146	256.65	142.15	289.017	225.745	123.89	264.154
79.5	454.719	363.02	480.119	474.524	363.97	478.869	436.881	375.11	498.269	428.169	320.58	454.394	351.454	271.43	431.823	342.386	205.91	377.848	305.99	165.11	345.211	270.796	145.86	315.265
80	489.651	378.67	506.978	502.189	385.97	520.208	472.501	403.75	529.87	462.879	343.85	493.765	384.519	294.09	461.95	363.765	221.52	403.093	328.21	174.74	369.149	293.881	157.65	336.342
80.5	453.727	335.46	460.312	455.899	349.14	488.764	440.952	372.45	486.182	430.225	315.66	463.476	363.195	272.63	423.966	327.627	202.56	367.203	299.112	155.74	336.925	272.628	145.44	305.191
81	361.252	255.03	361.37	356.209	269.56	396.272	354.066	292.49	385.083	343.235	246.22	374.026	292.699	214.34	334.104	252.818	157.1	286.927	232.472	118.02	263.09	214.797	113.25	236.919
81.5	251.398	170.75	246.892	243.143	182.2	279.731	248.334	201.32	265.326	238.861	168.87	262.868	205.924	149.37	229.94	171.572	107.59	196.147	159.189	79.59	179.851	148.292	77.75	161.634
82	147.246	93.49	139.807	138.246	102.4	166.432	146.832	116.49	152.41	139.222	97.28	156.454	123.54	88.75	132.679	95.6872	61.58	111.299	90.676	44	101.609	85.7127	45.15	91.5703
82.5	65.8408	36.06	59.2567	58.4557	40.95	75.9926	66.0054	49.24	66.0588	60.9915	40.55	71.9445	56.5936	39.64	57.2418	37.8495	25.37	46.1385	36.7503	16.8	41.3371	35.5789	19.05	37.2193
83	21.685	10.17	17.6381	17.6034	10.02	23.9683	20.896	14.23	19.8845	18.6355	11.5	23.6268	17.9902	14.16	17.5115	10.2661	7.41	12.9551	10.1608	4.71	11.4392	9.38958	5.27	10.5646
83.5	7.17315	4.79	5.31891	5.42239	3.04	5.43212	5.41753	5.63	4.89602	5.3321	5.06	7.04442	6.26509	8.86	6.20061	3.69231	3.85	3.80807	4.09212	2.61	4.21285	3.12586	2.16	4.42469
84	4.39374	3.96	3.79529	3.27088	2.59	1.89248	2.12746	3.93	2.05419	3.64236	4.18	4.52972	5.11648	8.11	5.21406	2.67675	3.74	2.84222	3.244	2.53	3.56191	2.40364	2.56	3.1479
84.5	3.522	3.91	3.27786	2.79003	2.3	1.35761	1.74817	3.08	1.80116	3.74438	3.32	3.83734	5.20425	7.5	5.05147	2.34207	3.92	2.73217	2.58326	2.77	3.76944	2.18572	2.56	2.18263
85	2.31158	4.22	3.13415	2.32587	2.85	1.58644	2.03279	2.92	2.42775	3.43805	2.91	3.03467	5.08551	7.14	4.84852	1.98638	3.66	2.15149	2.46006	2.69	3.76227	2.28504	1.85	1.88131
85.5	1.92595	4.19	3.68246	1.58929	3.49	2.42092	2.43595	3.02	2.77273	3.03903	2.47	2.7007	5.3466	6.49	5.08991	1.84533	3.4	2.34424	2.49936	2.85	3.11025	2.02666	2.05	1.87928
86	2.12664	4.22	3.44878	1.60102	3.26	2.73687	3.30804	3.11	3.16751	2.75735	2.15	2.68009	5.03388	5.7	4.71203	2.16601	3.62	2.77191	2.11408	3.33	2.39163	1.69033	2.81	1.9242
86.5	2.18051	4.38	3.1727	1.90098	2.82	2.65188	3.90803	3.47	3.36097	2.28096	2.09	2.33933	4.18533	5.57	4.13094	2.55023	3.74	2.50098	1.62006	3.47	1.93052	2.07556	2.4	2.22686
87	2.89703	4.54	3.76875	1.67447	2.67	2.93721	3.60126	3.54	3.54211	1.92342	2.44	1.96465	3.60197	5.64	4.14191	2.63309	3.28	2.06457	1.62885	3.24	1.75469	2.44792	2.23	2.57409
87.5	3.77246	3.83	4.08513	2.16381	2.12	3.19024	3.32496	3.45	3.20119	1.6864	2.86	1.91319	3.53902	5.31	4.48152	2.92397	2.51	2.22741	1.91936	2.88	1.79346	2.75485	3.22	3.25908
88	3.53233	3.34	3.86242	3.25163	1.7	2.79792	3.11504	2.93	2.40705	1.40468	2.87	2.05352	3.74293	5.57	4.5599	3.12224	2.23	2.39124	1.49837	2.32	2.03007	3.04335	3.41	3.45189
88.5	3.53472	3.38	3.81162	3.71197	2.1	2.53941	2.43646	1.82	1.7457	1.61849	2.44	2.2569	4.30286	5.81	5.05396	2.74352	2.09	2.14044	1.48612	1.91	2.33964	2.86087	2.57	3.00548
89	3.7704	2.64	3.85224	3.80313	2.64	2.57191	2.23	1.24	1.60751	1.60515	2.37	2.15501	4.90031	5.52	5.43146	2.32581	1.89	2.17433	2.45783	1.5	2.31189	2.56121	2.47	2.82756
89.5	3.15415	1.95	3.68798	4.02617	2.82	2.38879	2.49531	0.97	1.36155	1.44061	2.42	1.94223	4.87797	5.13	5.25237	2.38185	1.7	2.61151	3.24116	1.26	1.91985	2.54044	2.37	2.37778
90	3.21792	2.44	3.70585	3.54553	2.79	1.91755	2.50778	0.88	1.49545	1.56456	1.84	1.91235	4.80441	5.55	5.14438	2.1483	2.15	2.6819	2.88933	1.29	1.93657	2.14014	1.54	1.43344
90.5	4.04337	2.89	3.67929	2.71679	3.24	1.65237	2.51348	0.97	2.09774	1.5674	1.84	1.78302	5.16427	6.18	5.61274	2.07884	2.4	2.58051	3.10892	1.95	2.05168	1.79916	1.47	0.943442
91	4.07238	2.73	3.52715	2.16204	3	1.49647	2.69693	1.84	2.49645	1.39948	2.43	1.23794	5.80022	7.02	6.24895	2.39632	1.96	3.05109	3.46251	2.24	1.49808	2.38379	2.33	0.964174
91.5	4.12036	3.3	3.27892	1.68807	2.55	1.40022	2.81745	2.54	2.83091	1.80878	2.68	1.1439	6.73455	8.33	6.86446	2.48494	1.86	3.38211	2.49048	2.19	1.42174	2.63827	2.81	0.533039
92	4.58199	4	3.06902	1.58619	2.2	1.55394	3.05926	3.09	2.88201	1.93638	2.72	1.84346	8.01519	9.84	7.9022	2.36994	2.43	3.39682	1.33026	2.32	1.85307	2.30387	3.07	0.625651
92.5	4.05205	4.05	3.13361	2.08407	1.82	1.90963	3.22105	3.41	2.44702	1.96472	2.89	2.17152	8.89919	10.73	8.87687	2.33027	2.87	3.49773	1.35144	2.65	1.30393	1.94778	3.22	1.32348
93	3.25216	4.1	3.59084	2.56181	1.49	2.63747	3.271	3.41	2.19588	2.34704	2.85	2.08544	8.90829	10.92	9.29424	2.11329	2.83	3.03459	1.2395	2.51	1.13408	1.80906	2.65	1.71081
93.5	3.61913	3.44	4.02229	3.43205	1.37	2.87977	2.8784	2.74	1.61403	2.48744	2.1	2.21762	8.1851	10.25	8.83311	2.16412	3.56	1.86042	0.183836	2.8	1.05068	0.49712	1.51	2.36497
94	3.40607	3.16	4.45469	4.12637	1.4	3.08037	2.63427	2.22	0.95304	2.53701	1.6	2.23457	7.73685	9.94	8.88935	2.25006	3.94	1.33916	0.405048	3.44	0.725114	-0.4022	0.74	3.06593
94.5	4.48545	1.4	4.92501	5.71377	1.46	2.63143	1.5894	1.22	-0.08714	2.94049	0.4	1.80054	6.9205	8.8	8.31151	3.12806	5.12	-0.08319	-0.58085	4.64	-0.58595	-2.32221	-0.5	4.4069
95	2.7057	-0.34	2.07791	3.17903	0.72	0.738706	0.110206	0.01	-0.59024	1.47091	-0.43	0.593815	2.61008	3.15	3.11736	1.86903	2.85	-0.7589	-0.98785	2.54	-0.82267	-2.03002	-0.75	2.40283
55
55.5
56
56.5
57
57.5
58
58.5
59
59.5
60
60.5
61
61.5
62
62.5
63
63.5
64
64.5
65
65.5
66
66.5
67
67.5
68
68.5
69
69.5
70
70.5
71
71.5
72
72.5
73
73.5
74
74.5
75
75.5
76
76.5
77
77.5
78
78.5
79
79.5
80
80.5
81
81.5
82
82.5
83
83.5
84
84.5
85
85.5
86
86.5
87
87.5
88
88.5
89
89.5
90
90.5
91
91.5
92
92.5
93
93.5
94
94.5
95
55
55.5
56
56.5
57
57.5
58
58.5
59
59.5
60
60.5
61
61.5
62
62.5
63
63.5
64
64.5
65
65.5
66
66.5
67
67.5
68
68.5
69
69.5
70
70.5
71
71.5
72
72.5
73
73.5
74
74.5
75
75.5
76
76.5
77
77.5
78
78.5
79
79.5
80
80.5
81
81.5
82
82.5
83
83.5
84
84.5
85
85.5
86
86.5
87
87.5
88
88.5
89
89.5
90
90.5
91
91.5
92
92.5
93
93.5
94
94.5
95
55
55.5
56
56.5
57
57.5
58
58.5
59
59.5
60
60.5
61
61.5
62
62.5
63
63.5
64
64.5
65
65.5
66
66.5
67
67.5
68
68.5
69
69.5
70
70.5
71
71.5
72
72.5
73
73.5
74
74.5
75
75.5
76
76.5
77
77.5
78
78.5
79
79.5
80
80.5
81
81.5
82
82.5
83
83.5
84
84.5
85
85.5
86
86.5
87
87.5
88
88.5
89
89.5
90
90.5
91
91.5
92
92.5
93
93.5
94
94.5
95

## Sheet: Fig 5F
Bin Center	# values
-3	1
-2.5	0
-2	0
-1.5	0
-1	2
-0.5	4
0	15
0.5	40
1	58
1.5	20
2	5
2.5	4
3	1

## Sheet: Fig 5G
Bin Center	# values
-4	20
-3	35
-2	75
-1	0
0	9
1	0
2	10
3	0
4	0
5	0
6	1

## Sheet: Fig 5H
	90-100	80-89	70-79	60-69	50-59
FN1	0	0.750958	-4.18194	-1.42296	1.8234
GAPDH	0	-0.767217	-2.37019	-2.69859	-1.88517
HPRT1	0	-1.31744	-1.20717	0.344363	-9.01898
TBP	0	-1.03473	-6.38841	-1.66042	-3.56095
VIM	0	-3.80979	-1.33844	-1.32395	-1.02667

## Sheet: Fig5I 
Target	Normalized_Cq	pair_shared_pmcid_count
ACSL4_3	-0.487348	9
B2M_4	3.83762	0
CASP3_5	1.18358	0
CASP9_5	-0.57631	0
CCNB1_5	-1.32293	0
CCNE1_3	-1.0762	27
CD44_4	3.11472	0
CDK4_5	0.0152086	0
CDKN1A_5	-0.329271	0
COL1A2_3	0.0108632	14
CPT1A_3	-1.76955	0
CREB1_5	-0.702443	0
CXCL12_4	-0.459054	1
ENO1_3	-0.0476494	8
FN1_2	0.750958	42
FN1_3	-4.18194	0
FN1_4	-1.42296	0
FN1_5	1.8234	0
GAPDH_2	-0.767217	3
GAPDH_3	-2.37019	0
GAPDH_4	-2.69859	0
GAPDH_5	-1.88517	0
HPRT1_2	-1.31744	103
HPRT1_3	-1.20717	0
HPRT1_4	0.344363	0
IL6_3	2.78686	257
PCNA_3	1.55574	0
PCNA_4	-1.68148	0
PDK1_4	2.43011	1
PDK1_5	5.29441	0
SLC2A1_3	0.649998	34
SLC2A1_4	0.0309158	0
TBP_2	-1.03473	37
TBP_3	-6.38841	0
TBP_4	-1.66042	0
TBP_5	-3.56095	0
THBS1_5	-1.64533	1
TIMP1_4	3.47737	0
TP53_3	3.09123	0
VEGFA_4	-0.407465	0
VIM_2	-3.80979	14
VIM_3	-1.33844	0
VIM_4	-1.32395	0
VIM_5	-1.02667	0
ZEB1_2	2.88273	76
ZEB1_2	2.88273	32
ZEB1_2	2.88273	76
ZEB1_2	2.88273	32
ZEB1_2	2.88273	76
ZEB1_2	2.88273	32
ZEB1_2	2.88273	76
ZEB1_2	2.88273	32
ZEB1_5	-0.960606	0

## Sheet: Fig 5J
Amplification success	Questionable curves
95	12.5
