# Supplementary material for: Primer PICKR: literature-mined scoring platform for robust RT–qPCR primers
Source: Nat Commun. 2026 May 28;17:6938. doi: 10.1038/s41467-026-73648-2 (PMC13388996; doi:10.1038/s41467-026-73648-2)
Supplement: Supplementary file 11 — Source Data [file 41467_2026_73648_MOESM11_ESM.zip › Fig_6/Fig6B_Successfull_melting_curve_data_PB_GAPDH_3.csv]

Temperature	Well	Derivative	Target	melt temp	Replicate
55.0	A3	17.6815842380545	PB_GAPDH_3	65.0	IMR90p2
55.5	A3	38.3100991824488	PB_GAPDH_3	65.0	IMR90p2
56.0	A3	35.3631684761049	PB_GAPDH_3	65.0	IMR90p2
56.5	A3	35.3631684761162	PB_GAPDH_3	65.0	IMR90p2
57.0	A3	35.363168476036	PB_GAPDH_3	65.0	IMR90p2
57.5	A3	35.3106304859762	PB_GAPDH_3	65.0	IMR90p2
58.0	A3	35.8643689137066	PB_GAPDH_3	65.0	IMR90p2
58.5	A3	34.9250397476244	PB_GAPDH_3	65.0	IMR90p2
59.0	A3	33.6836037116773	PB_GAPDH_3	65.0	IMR90p2
59.5	A3	33.5006033762895	PB_GAPDH_3	65.0	IMR90p2
60.0	A3	32.2203216397713	PB_GAPDH_3	65.0	IMR90p2
60.5	A3	30.4758916666749	PB_GAPDH_3	65.0	IMR90p2
61.0	A3	29.8108276251387	PB_GAPDH_3	65.0	IMR90p2
61.5	A3	29.5453999244899	PB_GAPDH_3	65.0	IMR90p2
62.0	A3	28.7739682165454	PB_GAPDH_3	65.0	IMR90p2
62.5	A3	29.2881497808937	PB_GAPDH_3	65.0	IMR90p2
63.0	A3	31.0871421086752	PB_GAPDH_3	65.0	IMR90p2
63.5	A3	34.6786282197704	PB_GAPDH_3	65.0	IMR90p2
64.0	A3	41.2167276652676	PB_GAPDH_3	65.0	IMR90p2
64.5	A3	51.1470037312226	PB_GAPDH_3	65.0	IMR90p2
65.0	A3	63.4736307766534	PB_GAPDH_3	65.0	IMR90p2
65.5	A3	78.3628129998776	PB_GAPDH_3	65.0	IMR90p2
66.0	A3	93.5985396102922	PB_GAPDH_3	65.0	IMR90p2
66.5	A3	106.398216697265	PB_GAPDH_3	65.0	IMR90p2
67.0	A3	115.616634435332	PB_GAPDH_3	65.0	IMR90p2
67.5	A3	121.824906475318	PB_GAPDH_3	65.0	IMR90p2
68.0	A3	125.018124480457	PB_GAPDH_3	65.0	IMR90p2
68.5	A3	125.737484201768	PB_GAPDH_3	65.0	IMR90p2
69.0	A3	124.936530295114	PB_GAPDH_3	65.0	IMR90p2
69.5	A3	124.557178340727	PB_GAPDH_3	65.0	IMR90p2
70.0	A3	125.174997556792	PB_GAPDH_3	65.0	IMR90p2
70.5	A3	125.547574926322	PB_GAPDH_3	65.0	IMR90p2
71.0	A3	126.936250233171	PB_GAPDH_3	65.0	IMR90p2
71.5	A3	129.443868615189	PB_GAPDH_3	65.0	IMR90p2
72.0	A3	131.972207361598	PB_GAPDH_3	65.0	IMR90p2
72.5	A3	133.242346829553	PB_GAPDH_3	65.0	IMR90p2
73.0	A3	134.392762683799	PB_GAPDH_3	65.0	IMR90p2
73.5	A3	135.365907536674	PB_GAPDH_3	65.0	IMR90p2
74.0	A3	136.412780021974	PB_GAPDH_3	65.0	IMR90p2
74.5	A3	136.791925107228	PB_GAPDH_3	65.0	IMR90p2
75.0	A3	137.106225823275	PB_GAPDH_3	65.0	IMR90p2
75.5	A3	138.100487388156	PB_GAPDH_3	65.0	IMR90p2
76.0	A3	137.68243440005	PB_GAPDH_3	65.0	IMR90p2
76.5	A3	135.720004835602	PB_GAPDH_3	65.0	IMR90p2
77.0	A3	134.522176716762	PB_GAPDH_3	65.0	IMR90p2
77.5	A3	133.823488778372	PB_GAPDH_3	65.0	IMR90p2
78.0	A3	132.826091871749	PB_GAPDH_3	65.0	IMR90p2
78.5	A3	135.59308032479	PB_GAPDH_3	65.0	IMR90p2
79.0	A3	144.864845937068	PB_GAPDH_3	65.0	IMR90p2
79.5	A3	161.361662530244	PB_GAPDH_3	65.0	IMR90p2
80.0	A3	190.808689945523	PB_GAPDH_3	65.0	IMR90p2
80.5	A3	246.386540444351	PB_GAPDH_3	65.0	IMR90p2
81.0	A3	331.802482179162	PB_GAPDH_3	65.0	IMR90p2
81.5	A3	425.330862431138	PB_GAPDH_3	65.0	IMR90p2
82.0	A3	502.793283458585	PB_GAPDH_3	65.0	IMR90p2
82.5	A3	548.981827547321	PB_GAPDH_3	65.0	IMR90p2
83.0	A3	536.210905277273	PB_GAPDH_3	65.0	IMR90p2
83.5	A3	450.128545426299	PB_GAPDH_3	65.0	IMR90p2
84.0	A3	327.298699728342	PB_GAPDH_3	65.0	IMR90p2
84.5	A3	208.193269603129	PB_GAPDH_3	65.0	IMR90p2
85.0	A3	106.560563695401	PB_GAPDH_3	65.0	IMR90p2
85.5	A3	37.3067456623982	PB_GAPDH_3	65.0	IMR90p2
86.0	A3	8.91038274373722	PB_GAPDH_3	65.0	IMR90p2
86.5	A3	3.34528504252501	PB_GAPDH_3	65.0	IMR90p2
87.0	A3	2.16594874790053	PB_GAPDH_3	65.0	IMR90p2
87.5	A3	1.8838936608073	PB_GAPDH_3	65.0	IMR90p2
88.0	A3	1.87947342882865	PB_GAPDH_3	65.0	IMR90p2
88.5	A3	1.91889681237575	PB_GAPDH_3	65.0	IMR90p2
89.0	A3	2.33892686036455	PB_GAPDH_3	65.0	IMR90p2
89.5	A3	3.03008243356493	PB_GAPDH_3	65.0	IMR90p2
90.0	A3	3.43798886190501	PB_GAPDH_3	65.0	IMR90p2
90.5	A3	3.68118487124161	PB_GAPDH_3	65.0	IMR90p2
91.0	A3	3.41349120523927	PB_GAPDH_3	65.0	IMR90p2
91.5	A3	3.05374920096858	PB_GAPDH_3	65.0	IMR90p2
92.0	A3	2.7979624009169	PB_GAPDH_3	65.0	IMR90p2
92.5	A3	2.5552543335757	PB_GAPDH_3	65.0	IMR90p2
93.0	A3	2.1569927094929	PB_GAPDH_3	65.0	IMR90p2
93.5	A3	1.77753633902745	PB_GAPDH_3	65.0	IMR90p2
94.0	A3	1.77129652327221	PB_GAPDH_3	65.0	IMR90p2
94.5	A3	1.2704359256968	PB_GAPDH_3	65.0	IMR90p2
95.0	A3	0.303336934141953	PB_GAPDH_3	65.0	IMR90p2
55.0	B3	15.9882227912021	PB_GAPDH_3	64.5	IMR90p2
55.5	B3	34.6411493809403	PB_GAPDH_3	64.5	IMR90p2
56.0	B3	31.9764455824065	PB_GAPDH_3	64.5	IMR90p2
56.5	B3	31.9764455823984	PB_GAPDH_3	64.5	IMR90p2
57.0	B3	31.9764455824513	PB_GAPDH_3	64.5	IMR90p2
57.5	B3	31.9380196187196	PB_GAPDH_3	64.5	IMR90p2
58.0	B3	32.2917303952765	PB_GAPDH_3	64.5	IMR90p2
58.5	B3	32.1381979266796	PB_GAPDH_3	64.5	IMR90p2
59.0	B3	30.4443548773181	PB_GAPDH_3	64.5	IMR90p2
59.5	B3	28.4741911258091	PB_GAPDH_3	64.5	IMR90p2
60.0	B3	27.4055656341768	PB_GAPDH_3	64.5	IMR90p2
60.5	B3	26.3113757732513	PB_GAPDH_3	64.5	IMR90p2
61.0	B3	25.264034419296	PB_GAPDH_3	64.5	IMR90p2
61.5	B3	26.0177873315909	PB_GAPDH_3	64.5	IMR90p2
62.0	B3	27.0784542657805	PB_GAPDH_3	64.5	IMR90p2
62.5	B3	28.2664652518242	PB_GAPDH_3	64.5	IMR90p2
63.0	B3	31.9053762025685	PB_GAPDH_3	64.5	IMR90p2
63.5	B3	38.1302895071374	PB_GAPDH_3	64.5	IMR90p2
64.0	B3	46.4282218237854	PB_GAPDH_3	64.5	IMR90p2
64.5	B3	58.5128277397944	PB_GAPDH_3	64.5	IMR90p2
65.0	B3	73.8099810208275	PB_GAPDH_3	64.5	IMR90p2
65.5	B3	89.2910971304798	PB_GAPDH_3	64.5	IMR90p2
66.0	B3	102.745949421192	PB_GAPDH_3	64.5	IMR90p2
66.5	B3	113.82070162947	PB_GAPDH_3	64.5	IMR90p2
67.0	B3	121.30208492848	PB_GAPDH_3	64.5	IMR90p2
67.5	B3	124.798554627937	PB_GAPDH_3	64.5	IMR90p2
68.0	B3	126.565718383549	PB_GAPDH_3	64.5	IMR90p2
68.5	B3	128.545962699856	PB_GAPDH_3	64.5	IMR90p2
69.0	B3	129.72913880576	PB_GAPDH_3	64.5	IMR90p2
69.5	B3	130.357001689154	PB_GAPDH_3	64.5	IMR90p2
70.0	B3	131.848855372221	PB_GAPDH_3	64.5	IMR90p2
70.5	B3	132.920878049924	PB_GAPDH_3	64.5	IMR90p2
71.0	B3	133.428789479503	PB_GAPDH_3	64.5	IMR90p2
71.5	B3	134.453185362457	PB_GAPDH_3	64.5	IMR90p2
72.0	B3	136.321739804902	PB_GAPDH_3	64.5	IMR90p2
72.5	B3	138.62485846915	PB_GAPDH_3	64.5	IMR90p2
73.0	B3	140.581400167628	PB_GAPDH_3	64.5	IMR90p2
73.5	B3	141.765857082372	PB_GAPDH_3	64.5	IMR90p2
74.0	B3	142.657730502494	PB_GAPDH_3	64.5	IMR90p2
74.5	B3	143.251002235104	PB_GAPDH_3	64.5	IMR90p2
75.0	B3	142.404675749318	PB_GAPDH_3	64.5	IMR90p2
75.5	B3	141.167891444558	PB_GAPDH_3	64.5	IMR90p2
76.0	B3	140.446362644051	PB_GAPDH_3	64.5	IMR90p2
76.5	B3	139.410013324251	PB_GAPDH_3	64.5	IMR90p2
77.0	B3	137.576919397407	PB_GAPDH_3	64.5	IMR90p2
77.5	B3	136.694740495594	PB_GAPDH_3	64.5	IMR90p2
78.0	B3	138.095363753825	PB_GAPDH_3	64.5	IMR90p2
78.5	B3	141.667464793073	PB_GAPDH_3	64.5	IMR90p2
79.0	B3	151.211024165147	PB_GAPDH_3	64.5	IMR90p2
79.5	B3	170.0349194138	PB_GAPDH_3	64.5	IMR90p2
80.0	B3	203.48541406452	PB_GAPDH_3	64.5	IMR90p2
80.5	B3	265.298051698196	PB_GAPDH_3	64.5	IMR90p2
81.0	B3	356.370591698816	PB_GAPDH_3	64.5	IMR90p2
81.5	B3	450.760768408998	PB_GAPDH_3	64.5	IMR90p2
82.0	B3	526.01556526201	PB_GAPDH_3	64.5	IMR90p2
82.5	B3	565.416950712479	PB_GAPDH_3	64.5	IMR90p2
83.0	B3	538.331288882367	PB_GAPDH_3	64.5	IMR90p2
83.5	B3	440.367241863612	PB_GAPDH_3	64.5	IMR90p2
84.0	B3	313.674413431948	PB_GAPDH_3	64.5	IMR90p2
84.5	B3	193.783795556614	PB_GAPDH_3	64.5	IMR90p2
85.0	B3	94.3216252933768	PB_GAPDH_3	64.5	IMR90p2
85.5	B3	31.3137005185498	PB_GAPDH_3	64.5	IMR90p2
86.0	B3	7.85291591489778	PB_GAPDH_3	64.5	IMR90p2
86.5	B3	3.58223130784148	PB_GAPDH_3	64.5	IMR90p2
87.0	B3	2.82457124185754	PB_GAPDH_3	64.5	IMR90p2
87.5	B3	2.80635245529851	PB_GAPDH_3	64.5	IMR90p2
88.0	B3	2.54009600779438	PB_GAPDH_3	64.5	IMR90p2
88.5	B3	1.91181505011753	PB_GAPDH_3	64.5	IMR90p2
89.0	B3	1.97413494047424	PB_GAPDH_3	64.5	IMR90p2
89.5	B3	2.13806809591637	PB_GAPDH_3	64.5	IMR90p2
90.0	B3	1.82778693821626	PB_GAPDH_3	64.5	IMR90p2
90.5	B3	2.12310920445111	PB_GAPDH_3	64.5	IMR90p2
91.0	B3	2.8442139950775	PB_GAPDH_3	64.5	IMR90p2
91.5	B3	3.12997966258644	PB_GAPDH_3	64.5	IMR90p2
92.0	B3	3.09027195854128	PB_GAPDH_3	64.5	IMR90p2
92.5	B3	3.40207703156534	PB_GAPDH_3	64.5	IMR90p2
93.0	B3	3.3417374301896	PB_GAPDH_3	64.5	IMR90p2
93.5	B3	3.95003720164618	PB_GAPDH_3	64.5	IMR90p2
94.0	B3	4.42822216379545	PB_GAPDH_3	64.5	IMR90p2
94.5	B3	7.25568555226391	PB_GAPDH_3	64.5	IMR90p2
95.0	B3	4.6594849448652	PB_GAPDH_3	64.5	IMR90p2
55.0	C3	14.9744897947476	PB_GAPDH_3	63.3	IMR90p2
55.5	C3	32.4447278886221	PB_GAPDH_3	63.3	IMR90p2
56.0	C3	29.9489795894972	PB_GAPDH_3	63.3	IMR90p2
56.5	C3	29.9489795895113	PB_GAPDH_3	63.3	IMR90p2
57.0	C3	29.9489795893876	PB_GAPDH_3	63.3	IMR90p2
57.5	C3	29.9492641299	PB_GAPDH_3	63.3	IMR90p2
58.0	C3	29.9072250792517	PB_GAPDH_3	63.3	IMR90p2
58.5	C3	30.2912902332307	PB_GAPDH_3	63.3	IMR90p2
59.0	C3	29.8843258926515	PB_GAPDH_3	63.3	IMR90p2
59.5	C3	28.822764604477	PB_GAPDH_3	63.3	IMR90p2
60.0	C3	27.9275927999361	PB_GAPDH_3	63.3	IMR90p2
60.5	C3	27.7187856191599	PB_GAPDH_3	63.3	IMR90p2
61.0	C3	27.0363871417596	PB_GAPDH_3	63.3	IMR90p2
61.5	C3	26.7041643960692	PB_GAPDH_3	63.3	IMR90p2
62.0	C3	28.2151540020661	PB_GAPDH_3	63.3	IMR90p2
62.5	C3	30.7225811511776	PB_GAPDH_3	63.3	IMR90p2
63.0	C3	34.1066605162355	PB_GAPDH_3	63.3	IMR90p2
63.5	C3	39.9863051914829	PB_GAPDH_3	63.3	IMR90p2
64.0	C3	49.4517483639106	PB_GAPDH_3	63.3	IMR90p2
64.5	C3	60.9435161742344	PB_GAPDH_3	63.3	IMR90p2
65.0	C3	75.3769704009944	PB_GAPDH_3	63.3	IMR90p2
65.5	C3	91.1629080081627	PB_GAPDH_3	63.3	IMR90p2
66.0	C3	104.361875284233	PB_GAPDH_3	63.3	IMR90p2
66.5	C3	113.986873362382	PB_GAPDH_3	63.3	IMR90p2
67.0	C3	121.115893237175	PB_GAPDH_3	63.3	IMR90p2
67.5	C3	123.463374950991	PB_GAPDH_3	63.3	IMR90p2
68.0	C3	122.901860788962	PB_GAPDH_3	63.3	IMR90p2
68.5	C3	123.991768235072	PB_GAPDH_3	63.3	IMR90p2
69.0	C3	125.526308086528	PB_GAPDH_3	63.3	IMR90p2
69.5	C3	126.430511540538	PB_GAPDH_3	63.3	IMR90p2
70.0	C3	128.993600765875	PB_GAPDH_3	63.3	IMR90p2
70.5	C3	132.705393059115	PB_GAPDH_3	63.3	IMR90p2
71.0	C3	135.477202289966	PB_GAPDH_3	63.3	IMR90p2
71.5	C3	137.871904579462	PB_GAPDH_3	63.3	IMR90p2
72.0	C3	139.658029730709	PB_GAPDH_3	63.3	IMR90p2
72.5	C3	140.893024534558	PB_GAPDH_3	63.3	IMR90p2
73.0	C3	141.344642423019	PB_GAPDH_3	63.3	IMR90p2
73.5	C3	140.614556733992	PB_GAPDH_3	63.3	IMR90p2
74.0	C3	139.367244763686	PB_GAPDH_3	63.3	IMR90p2
74.5	C3	139.274321072089	PB_GAPDH_3	63.3	IMR90p2
75.0	C3	140.022498348879	PB_GAPDH_3	63.3	IMR90p2
75.5	C3	140.667631653669	PB_GAPDH_3	63.3	IMR90p2
76.0	C3	141.703751609747	PB_GAPDH_3	63.3	IMR90p2
76.5	C3	142.712225167631	PB_GAPDH_3	63.3	IMR90p2
77.0	C3	142.303652304058	PB_GAPDH_3	63.3	IMR90p2
77.5	C3	140.572153987494	PB_GAPDH_3	63.3	IMR90p2
78.0	C3	139.908324195659	PB_GAPDH_3	63.3	IMR90p2
78.5	C3	142.397857853196	PB_GAPDH_3	63.3	IMR90p2
79.0	C3	151.102520747001	PB_GAPDH_3	63.3	IMR90p2
79.5	C3	169.599123343322	PB_GAPDH_3	63.3	IMR90p2
80.0	C3	204.048958620295	PB_GAPDH_3	63.3	IMR90p2
80.5	C3	267.649209382303	PB_GAPDH_3	63.3	IMR90p2
81.0	C3	359.223129384059	PB_GAPDH_3	63.3	IMR90p2
81.5	C3	452.804487537552	PB_GAPDH_3	63.3	IMR90p2
82.0	C3	525.812750105758	PB_GAPDH_3	63.3	IMR90p2
82.5	C3	561.928385833033	PB_GAPDH_3	63.3	IMR90p2
83.0	C3	531.515252335896	PB_GAPDH_3	63.3	IMR90p2
83.5	C3	431.217728931697	PB_GAPDH_3	63.3	IMR90p2
84.0	C3	304.350628255754	PB_GAPDH_3	63.3	IMR90p2
84.5	C3	185.998987295313	PB_GAPDH_3	63.3	IMR90p2
85.0	C3	89.066976418261	PB_GAPDH_3	63.3	IMR90p2
85.5	C3	28.7340840828538	PB_GAPDH_3	63.3	IMR90p2
86.0	C3	7.04606351641769	PB_GAPDH_3	63.3	IMR90p2
86.5	C3	3.85078762211106	PB_GAPDH_3	63.3	IMR90p2
87.0	C3	3.75678185583286	PB_GAPDH_3	63.3	IMR90p2
87.5	C3	3.33613511296301	PB_GAPDH_3	63.3	IMR90p2
88.0	C3	2.6256575675522	PB_GAPDH_3	63.3	IMR90p2
88.5	C3	2.14141724897911	PB_GAPDH_3	63.3	IMR90p2
89.0	C3	2.07155799517614	PB_GAPDH_3	63.3	IMR90p2
89.5	C3	2.03952590966782	PB_GAPDH_3	63.3	IMR90p2
90.0	C3	2.2217264850832	PB_GAPDH_3	63.3	IMR90p2
90.5	C3	2.43558913514693	PB_GAPDH_3	63.3	IMR90p2
91.0	C3	2.74345509435324	PB_GAPDH_3	63.3	IMR90p2
91.5	C3	2.57749041304533	PB_GAPDH_3	63.3	IMR90p2
92.0	C3	2.30502649036447	PB_GAPDH_3	63.3	IMR90p2
92.5	C3	2.46909435566977	PB_GAPDH_3	63.3	IMR90p2
93.0	C3	2.70801795786514	PB_GAPDH_3	63.3	IMR90p2
93.5	C3	3.65379401988821	PB_GAPDH_3	63.3	IMR90p2
94.0	C3	4.25612332219151	PB_GAPDH_3	63.3	IMR90p2
94.5	C3	6.67940916046445	PB_GAPDH_3	63.3	IMR90p2
95.0	C3	3.95808460182769	PB_GAPDH_3	63.3	IMR90p2
55.0	D3	13.8160437306478	PB_GAPDH_3	61.4	IMR90p2
55.5	D3	29.934761416406	PB_GAPDH_3	61.4	IMR90p2
56.0	D3	27.6320874612977	PB_GAPDH_3	61.4	IMR90p2
56.5	D3	27.6320874612848	PB_GAPDH_3	61.4	IMR90p2
57.0	D3	27.6320874613809	PB_GAPDH_3	61.4	IMR90p2
57.5	D3	27.5884845667404	PB_GAPDH_3	61.4	IMR90p2
58.0	D3	27.8656698134189	PB_GAPDH_3	61.4	IMR90p2
58.5	D3	28.3329109500182	PB_GAPDH_3	61.4	IMR90p2
59.0	D3	28.5728284353941	PB_GAPDH_3	61.4	IMR90p2
59.5	D3	29.7907828989773	PB_GAPDH_3	61.4	IMR90p2
60.0	D3	31.2753195875068	PB_GAPDH_3	61.4	IMR90p2
60.5	D3	31.2068395929236	PB_GAPDH_3	61.4	IMR90p2
61.0	D3	31.4687226328756	PB_GAPDH_3	61.4	IMR90p2
61.5	D3	32.3995309195229	PB_GAPDH_3	61.4	IMR90p2
62.0	D3	32.4285429966012	PB_GAPDH_3	61.4	IMR90p2
62.5	D3	33.817879263531	PB_GAPDH_3	61.4	IMR90p2
63.0	D3	37.6817824603711	PB_GAPDH_3	61.4	IMR90p2
63.5	D3	42.406457302533	PB_GAPDH_3	61.4	IMR90p2
64.0	D3	49.558445446881	PB_GAPDH_3	61.4	IMR90p2
64.5	D3	60.4630949718528	PB_GAPDH_3	61.4	IMR90p2
65.0	D3	72.6240134265745	PB_GAPDH_3	61.4	IMR90p2
65.5	D3	85.9551518190224	PB_GAPDH_3	61.4	IMR90p2
66.0	D3	99.7301474487947	PB_GAPDH_3	61.4	IMR90p2
66.5	D3	110.789592792986	PB_GAPDH_3	61.4	IMR90p2
67.0	D3	118.337764958584	PB_GAPDH_3	61.4	IMR90p2
67.5	D3	123.50655796527	PB_GAPDH_3	61.4	IMR90p2
68.0	D3	126.200085300777	PB_GAPDH_3	61.4	IMR90p2
68.5	D3	127.054386212094	PB_GAPDH_3	61.4	IMR90p2
69.0	D3	127.914136505452	PB_GAPDH_3	61.4	IMR90p2
69.5	D3	129.234330271989	PB_GAPDH_3	61.4	IMR90p2
70.0	D3	130.901673628625	PB_GAPDH_3	61.4	IMR90p2
70.5	D3	132.827661253812	PB_GAPDH_3	61.4	IMR90p2
71.0	D3	135.843428534087	PB_GAPDH_3	61.4	IMR90p2
71.5	D3	139.248534614733	PB_GAPDH_3	61.4	IMR90p2
72.0	D3	142.454010866343	PB_GAPDH_3	61.4	IMR90p2
72.5	D3	145.672378099488	PB_GAPDH_3	61.4	IMR90p2
73.0	D3	148.323689137105	PB_GAPDH_3	61.4	IMR90p2
73.5	D3	149.220768988151	PB_GAPDH_3	61.4	IMR90p2
74.0	D3	149.260958409676	PB_GAPDH_3	61.4	IMR90p2
74.5	D3	148.959732324208	PB_GAPDH_3	61.4	IMR90p2
75.0	D3	148.264119092171	PB_GAPDH_3	61.4	IMR90p2
75.5	D3	147.761136222469	PB_GAPDH_3	61.4	IMR90p2
76.0	D3	147.612360961913	PB_GAPDH_3	61.4	IMR90p2
76.5	D3	147.094540863663	PB_GAPDH_3	61.4	IMR90p2
77.0	D3	145.576415270121	PB_GAPDH_3	61.4	IMR90p2
77.5	D3	143.437938546023	PB_GAPDH_3	61.4	IMR90p2
78.0	D3	141.585787028997	PB_GAPDH_3	61.4	IMR90p2
78.5	D3	142.74542134534	PB_GAPDH_3	61.4	IMR90p2
79.0	D3	149.961347609622	PB_GAPDH_3	61.4	IMR90p2
79.5	D3	166.825461175767	PB_GAPDH_3	61.4	IMR90p2
80.0	D3	199.58503680558	PB_GAPDH_3	61.4	IMR90p2
80.5	D3	260.808755958389	PB_GAPDH_3	61.4	IMR90p2
81.0	D3	348.779511067351	PB_GAPDH_3	61.4	IMR90p2
81.5	D3	438.419290097433	PB_GAPDH_3	61.4	IMR90p2
82.0	D3	508.174956631355	PB_GAPDH_3	61.4	IMR90p2
82.5	D3	541.927511304403	PB_GAPDH_3	61.4	IMR90p2
83.0	D3	511.857664619373	PB_GAPDH_3	61.4	IMR90p2
83.5	D3	414.888389826684	PB_GAPDH_3	61.4	IMR90p2
84.0	D3	292.759297655265	PB_GAPDH_3	61.4	IMR90p2
84.5	D3	179.037577211774	PB_GAPDH_3	61.4	IMR90p2
85.0	D3	85.6685598540752	PB_GAPDH_3	61.4	IMR90p2
85.5	D3	27.3682408572544	PB_GAPDH_3	61.4	IMR90p2
86.0	D3	6.28737304223318	PB_GAPDH_3	61.4	IMR90p2
86.5	D3	2.93298637126048	PB_GAPDH_3	61.4	IMR90p2
87.0	D3	2.7110882350604	PB_GAPDH_3	61.4	IMR90p2
87.5	D3	2.73862713794205	PB_GAPDH_3	61.4	IMR90p2
88.0	D3	2.35862918673109	PB_GAPDH_3	61.4	IMR90p2
88.5	D3	2.04461592507249	PB_GAPDH_3	61.4	IMR90p2
89.0	D3	2.14824797638641	PB_GAPDH_3	61.4	IMR90p2
89.5	D3	1.84493367921186	PB_GAPDH_3	61.4	IMR90p2
90.0	D3	1.58384542639067	PB_GAPDH_3	61.4	IMR90p2
90.5	D3	1.89881133381459	PB_GAPDH_3	61.4	IMR90p2
91.0	D3	2.48593432361184	PB_GAPDH_3	61.4	IMR90p2
91.5	D3	2.60599521141671	PB_GAPDH_3	61.4	IMR90p2
92.0	D3	2.83248362567042	PB_GAPDH_3	61.4	IMR90p2
92.5	D3	3.16471648330213	PB_GAPDH_3	61.4	IMR90p2
93.0	D3	2.75741187926445	PB_GAPDH_3	61.4	IMR90p2
93.5	D3	2.3508499825387	PB_GAPDH_3	61.4	IMR90p2
94.0	D3	2.26817469996587	PB_GAPDH_3	61.4	IMR90p2
94.5	D3	2.42775994721006	PB_GAPDH_3	61.4	IMR90p2
95.0	D3	1.09900097975088	PB_GAPDH_3	61.4	IMR90p2
55.0	E3	10.5833007206818	PB_GAPDH_3	59.0	IMR90p2
55.5	E3	22.9304848948132	PB_GAPDH_3	59.0	IMR90p2
56.0	E3	21.1666014413661	PB_GAPDH_3	59.0	IMR90p2
56.5	E3	21.166601441362	PB_GAPDH_3	59.0	IMR90p2
57.0	E3	21.166601441382	PB_GAPDH_3	59.0	IMR90p2
57.5	E3	21.0502517174282	PB_GAPDH_3	59.0	IMR90p2
58.0	E3	21.7858195128506	PB_GAPDH_3	59.0	IMR90p2
58.5	E3	23.0518623203197	PB_GAPDH_3	59.0	IMR90p2
59.0	E3	24.1036663287186	PB_GAPDH_3	59.0	IMR90p2
59.5	E3	25.3966908374184	PB_GAPDH_3	59.0	IMR90p2
60.0	E3	25.5773204348327	PB_GAPDH_3	59.0	IMR90p2
60.5	E3	24.8407776313256	PB_GAPDH_3	59.0	IMR90p2
61.0	E3	25.2695623824104	PB_GAPDH_3	59.0	IMR90p2
61.5	E3	25.3200330847376	PB_GAPDH_3	59.0	IMR90p2
62.0	E3	24.7917552890447	PB_GAPDH_3	59.0	IMR90p2
62.5	E3	26.473828864933	PB_GAPDH_3	59.0	IMR90p2
63.0	E3	29.7392685360193	PB_GAPDH_3	59.0	IMR90p2
63.5	E3	33.7286876759581	PB_GAPDH_3	59.0	IMR90p2
64.0	E3	41.7209332800576	PB_GAPDH_3	59.0	IMR90p2
64.5	E3	52.8553505196021	PB_GAPDH_3	59.0	IMR90p2
65.0	E3	64.8347056537448	PB_GAPDH_3	59.0	IMR90p2
65.5	E3	78.9386544349164	PB_GAPDH_3	59.0	IMR90p2
66.0	E3	93.6797286581771	PB_GAPDH_3	59.0	IMR90p2
66.5	E3	104.987345582066	PB_GAPDH_3	59.0	IMR90p2
67.0	E3	114.03999940517	PB_GAPDH_3	59.0	IMR90p2
67.5	E3	121.333832184072	PB_GAPDH_3	59.0	IMR90p2
68.0	E3	124.248714596317	PB_GAPDH_3	59.0	IMR90p2
68.5	E3	125.322770692518	PB_GAPDH_3	59.0	IMR90p2
69.0	E3	126.598690171201	PB_GAPDH_3	59.0	IMR90p2
69.5	E3	126.238533452391	PB_GAPDH_3	59.0	IMR90p2
70.0	E3	125.352832756257	PB_GAPDH_3	59.0	IMR90p2
70.5	E3	127.470627963514	PB_GAPDH_3	59.0	IMR90p2
71.0	E3	130.108295734688	PB_GAPDH_3	59.0	IMR90p2
71.5	E3	132.956580563612	PB_GAPDH_3	59.0	IMR90p2
72.0	E3	137.888764226951	PB_GAPDH_3	59.0	IMR90p2
72.5	E3	142.962974254863	PB_GAPDH_3	59.0	IMR90p2
73.0	E3	146.935279024999	PB_GAPDH_3	59.0	IMR90p2
73.5	E3	149.692774366808	PB_GAPDH_3	59.0	IMR90p2
74.0	E3	151.20671630818	PB_GAPDH_3	59.0	IMR90p2
74.5	E3	151.862911376666	PB_GAPDH_3	59.0	IMR90p2
75.0	E3	152.521209626969	PB_GAPDH_3	59.0	IMR90p2
75.5	E3	151.96811499376	PB_GAPDH_3	59.0	IMR90p2
76.0	E3	151.183890331992	PB_GAPDH_3	59.0	IMR90p2
76.5	E3	149.926460454117	PB_GAPDH_3	59.0	IMR90p2
77.0	E3	147.353561437922	PB_GAPDH_3	59.0	IMR90p2
77.5	E3	144.242539642479	PB_GAPDH_3	59.0	IMR90p2
78.0	E3	141.057182752159	PB_GAPDH_3	59.0	IMR90p2
78.5	E3	140.290144030297	PB_GAPDH_3	59.0	IMR90p2
79.0	E3	145.289158545168	PB_GAPDH_3	59.0	IMR90p2
79.5	E3	158.57175491681	PB_GAPDH_3	59.0	IMR90p2
80.0	E3	184.497230069767	PB_GAPDH_3	59.0	IMR90p2
80.5	E3	236.370575059992	PB_GAPDH_3	59.0	IMR90p2
81.0	E3	315.205762369659	PB_GAPDH_3	59.0	IMR90p2
81.5	E3	396.828764656522	PB_GAPDH_3	59.0	IMR90p2
82.0	E3	460.043409046318	PB_GAPDH_3	59.0	IMR90p2
82.5	E3	493.014765548486	PB_GAPDH_3	59.0	IMR90p2
83.0	E3	469.73671987045	PB_GAPDH_3	59.0	IMR90p2
83.5	E3	382.109445985064	PB_GAPDH_3	59.0	IMR90p2
84.0	E3	269.361332532274	PB_GAPDH_3	59.0	IMR90p2
84.5	E3	165.452090074503	PB_GAPDH_3	59.0	IMR90p2
85.0	E3	79.5870842740669	PB_GAPDH_3	59.0	IMR90p2
85.5	E3	24.5269394403477	PB_GAPDH_3	59.0	IMR90p2
86.0	E3	4.72632292836192	PB_GAPDH_3	59.0	IMR90p2
86.5	E3	2.44840743172301	PB_GAPDH_3	59.0	IMR90p2
87.0	E3	2.68595898327305	PB_GAPDH_3	59.0	IMR90p2
87.5	E3	2.48365645280836	PB_GAPDH_3	59.0	IMR90p2
88.0	E3	1.99416788351084	PB_GAPDH_3	59.0	IMR90p2
88.5	E3	1.98563501526081	PB_GAPDH_3	59.0	IMR90p2
89.0	E3	1.96946429925072	PB_GAPDH_3	59.0	IMR90p2
89.5	E3	1.67276425158332	PB_GAPDH_3	59.0	IMR90p2
90.0	E3	1.76720629678391	PB_GAPDH_3	59.0	IMR90p2
90.5	E3	2.0972149725016	PB_GAPDH_3	59.0	IMR90p2
91.0	E3	2.2869852219867	PB_GAPDH_3	59.0	IMR90p2
91.5	E3	2.54600867482026	PB_GAPDH_3	59.0	IMR90p2
92.0	E3	2.41237633821288	PB_GAPDH_3	59.0	IMR90p2
92.5	E3	2.0663287527093	PB_GAPDH_3	59.0	IMR90p2
93.0	E3	2.10662481250574	PB_GAPDH_3	59.0	IMR90p2
93.5	E3	2.06238468989244	PB_GAPDH_3	59.0	IMR90p2
94.0	E3	1.8011433215442	PB_GAPDH_3	59.0	IMR90p2
94.5	E3	1.99510943399304	PB_GAPDH_3	59.0	IMR90p2
95.0	E3	0.936058033018469	PB_GAPDH_3	59.0	IMR90p2
55.0	F3	8.74852677865852	PB_GAPDH_3	57.0	IMR90p2
55.5	F3	18.9551413537604	PB_GAPDH_3	57.0	IMR90p2
56.0	F3	17.4970535573173	PB_GAPDH_3	57.0	IMR90p2
56.5	F3	17.49705355733	PB_GAPDH_3	57.0	IMR90p2
57.0	F3	17.4970535572313	PB_GAPDH_3	57.0	IMR90p2
57.5	F3	17.2552078367987	PB_GAPDH_3	57.0	IMR90p2
58.0	F3	18.8751862912887	PB_GAPDH_3	57.0	IMR90p2
58.5	F3	20.9487586420759	PB_GAPDH_3	57.0	IMR90p2
59.0	F3	22.0970933804682	PB_GAPDH_3	57.0	IMR90p2
59.5	F3	23.0866530546693	PB_GAPDH_3	57.0	IMR90p2
60.0	F3	23.5907835805849	PB_GAPDH_3	57.0	IMR90p2
60.5	F3	23.7315080354947	PB_GAPDH_3	57.0	IMR90p2
61.0	F3	23.8586968356262	PB_GAPDH_3	57.0	IMR90p2
61.5	F3	24.037812868194	PB_GAPDH_3	57.0	IMR90p2
62.0	F3	24.2410304114683	PB_GAPDH_3	57.0	IMR90p2
62.5	F3	23.9538715010161	PB_GAPDH_3	57.0	IMR90p2
63.0	F3	24.3925474042945	PB_GAPDH_3	57.0	IMR90p2
63.5	F3	27.4029341929302	PB_GAPDH_3	57.0	IMR90p2
64.0	F3	33.2082923383166	PB_GAPDH_3	57.0	IMR90p2
64.5	F3	42.6081031371046	PB_GAPDH_3	57.0	IMR90p2
65.0	F3	55.8301061796059	PB_GAPDH_3	57.0	IMR90p2
65.5	F3	71.1996690073773	PB_GAPDH_3	57.0	IMR90p2
66.0	F3	86.2919243228606	PB_GAPDH_3	57.0	IMR90p2
66.5	F3	99.4649114851982	PB_GAPDH_3	57.0	IMR90p2
67.0	F3	109.038752789007	PB_GAPDH_3	57.0	IMR90p2
67.5	F3	114.90982296401	PB_GAPDH_3	57.0	IMR90p2
68.0	F3	117.946872780325	PB_GAPDH_3	57.0	IMR90p2
68.5	F3	118.636295356344	PB_GAPDH_3	57.0	IMR90p2
69.0	F3	117.828419111369	PB_GAPDH_3	57.0	IMR90p2
69.5	F3	116.456117094523	PB_GAPDH_3	57.0	IMR90p2
70.0	F3	115.459539723712	PB_GAPDH_3	57.0	IMR90p2
70.5	F3	115.552456913307	PB_GAPDH_3	57.0	IMR90p2
71.0	F3	117.500720964766	PB_GAPDH_3	57.0	IMR90p2
71.5	F3	121.541448892658	PB_GAPDH_3	57.0	IMR90p2
72.0	F3	127.226293584821	PB_GAPDH_3	57.0	IMR90p2
72.5	F3	133.536661397396	PB_GAPDH_3	57.0	IMR90p2
73.0	F3	139.0010356481	PB_GAPDH_3	57.0	IMR90p2
73.5	F3	142.730819648871	PB_GAPDH_3	57.0	IMR90p2
74.0	F3	144.221452902459	PB_GAPDH_3	57.0	IMR90p2
74.5	F3	144.733326493493	PB_GAPDH_3	57.0	IMR90p2
75.0	F3	144.943523076064	PB_GAPDH_3	57.0	IMR90p2
75.5	F3	144.509124006188	PB_GAPDH_3	57.0	IMR90p2
76.0	F3	143.959706315661	PB_GAPDH_3	57.0	IMR90p2
76.5	F3	143.209228245023	PB_GAPDH_3	57.0	IMR90p2
77.0	F3	140.807827108694	PB_GAPDH_3	57.0	IMR90p2
77.5	F3	136.487606536645	PB_GAPDH_3	57.0	IMR90p2
78.0	F3	132.057140316838	PB_GAPDH_3	57.0	IMR90p2
78.5	F3	129.35957870104	PB_GAPDH_3	57.0	IMR90p2
79.0	F3	131.396587597607	PB_GAPDH_3	57.0	IMR90p2
79.5	F3	141.423171408477	PB_GAPDH_3	57.0	IMR90p2
80.0	F3	163.394135367825	PB_GAPDH_3	57.0	IMR90p2
80.5	F3	206.807865514309	PB_GAPDH_3	57.0	IMR90p2
81.0	F3	272.304281124777	PB_GAPDH_3	57.0	IMR90p2
81.5	F3	339.302330655114	PB_GAPDH_3	57.0	IMR90p2
82.0	F3	389.180228222391	PB_GAPDH_3	57.0	IMR90p2
82.5	F3	413.472800429963	PB_GAPDH_3	57.0	IMR90p2
83.0	F3	391.430274905558	PB_GAPDH_3	57.0	IMR90p2
83.5	F3	315.735219137093	PB_GAPDH_3	57.0	IMR90p2
84.0	F3	220.33634883088	PB_GAPDH_3	57.0	IMR90p2
84.5	F3	134.832155130888	PB_GAPDH_3	57.0	IMR90p2
85.0	F3	64.0527582196818	PB_GAPDH_3	57.0	IMR90p2
85.5	F3	18.0948262553697	PB_GAPDH_3	57.0	IMR90p2
86.0	F3	2.68572984692736	PB_GAPDH_3	57.0	IMR90p2
86.5	F3	1.8565849124106	PB_GAPDH_3	57.0	IMR90p2
87.0	F3	1.72946010074423	PB_GAPDH_3	57.0	IMR90p2
87.5	F3	2.0012705128774	PB_GAPDH_3	57.0	IMR90p2
88.0	F3	2.64230261888906	PB_GAPDH_3	57.0	IMR90p2
88.5	F3	2.64128625075114	PB_GAPDH_3	57.0	IMR90p2
89.0	F3	2.39800885149538	PB_GAPDH_3	57.0	IMR90p2
89.5	F3	1.96471470871592	PB_GAPDH_3	57.0	IMR90p2
90.0	F3	1.42006510881447	PB_GAPDH_3	57.0	IMR90p2
90.5	F3	1.39025952319327	PB_GAPDH_3	57.0	IMR90p2
91.0	F3	1.77181418451693	PB_GAPDH_3	57.0	IMR90p2
91.5	F3	1.89347475261519	PB_GAPDH_3	57.0	IMR90p2
92.0	F3	2.126742538705	PB_GAPDH_3	57.0	IMR90p2
92.5	F3	2.55899530115738	PB_GAPDH_3	57.0	IMR90p2
93.0	F3	2.65941979193144	PB_GAPDH_3	57.0	IMR90p2
93.5	F3	2.59398793077781	PB_GAPDH_3	57.0	IMR90p2
94.0	F3	2.75591797766697	PB_GAPDH_3	57.0	IMR90p2
94.5	F3	3.03385965384882	PB_GAPDH_3	57.0	IMR90p2
95.0	F3	1.32189926784463	PB_GAPDH_3	57.0	IMR90p2
55.0	G3	5.96494061250019	PB_GAPDH_3	55.7	IMR90p2
55.5	G3	12.9240379937495	PB_GAPDH_3	55.7	IMR90p2
56.0	G3	11.9298812249995	PB_GAPDH_3	55.7	IMR90p2
56.5	G3	11.9298812250033	PB_GAPDH_3	55.7	IMR90p2
57.0	G3	11.9298812249807	PB_GAPDH_3	55.7	IMR90p2
57.5	G3	11.4082865674213	PB_GAPDH_3	55.7	IMR90p2
58.0	G3	14.778730613271	PB_GAPDH_3	55.7	IMR90p2
58.5	G3	20.1815671477772	PB_GAPDH_3	55.7	IMR90p2
59.0	G3	22.8181659749681	PB_GAPDH_3	55.7	IMR90p2
59.5	G3	26.0052319329676	PB_GAPDH_3	55.7	IMR90p2
60.0	G3	28.7809086897598	PB_GAPDH_3	55.7	IMR90p2
60.5	G3	29.3405074623979	PB_GAPDH_3	55.7	IMR90p2
61.0	G3	29.8983855062838	PB_GAPDH_3	55.7	IMR90p2
61.5	G3	31.3422041706078	PB_GAPDH_3	55.7	IMR90p2
62.0	G3	30.9219791822833	PB_GAPDH_3	55.7	IMR90p2
62.5	G3	29.9960363494321	PB_GAPDH_3	55.7	IMR90p2
63.0	G3	29.6919117911229	PB_GAPDH_3	55.7	IMR90p2
63.5	G3	29.2487023496999	PB_GAPDH_3	55.7	IMR90p2
64.0	G3	30.1811686841827	PB_GAPDH_3	55.7	IMR90p2
64.5	G3	34.6514096926074	PB_GAPDH_3	55.7	IMR90p2
65.0	G3	42.8102729887599	PB_GAPDH_3	55.7	IMR90p2
65.5	G3	54.1284331989975	PB_GAPDH_3	55.7	IMR90p2
66.0	G3	68.1992740504777	PB_GAPDH_3	55.7	IMR90p2
66.5	G3	82.1981480154344	PB_GAPDH_3	55.7	IMR90p2
67.0	G3	94.4892294176924	PB_GAPDH_3	55.7	IMR90p2
67.5	G3	104.654245904374	PB_GAPDH_3	55.7	IMR90p2
68.0	G3	112.137384408883	PB_GAPDH_3	55.7	IMR90p2
68.5	G3	116.584236215309	PB_GAPDH_3	55.7	IMR90p2
69.0	G3	119.576645909109	PB_GAPDH_3	55.7	IMR90p2
69.5	G3	122.016977541212	PB_GAPDH_3	55.7	IMR90p2
70.0	G3	123.52591348483	PB_GAPDH_3	55.7	IMR90p2
70.5	G3	125.046769301367	PB_GAPDH_3	55.7	IMR90p2
71.0	G3	127.343483059623	PB_GAPDH_3	55.7	IMR90p2
71.5	G3	129.867996417399	PB_GAPDH_3	55.7	IMR90p2
72.0	G3	132.618107128706	PB_GAPDH_3	55.7	IMR90p2
72.5	G3	136.02111210265	PB_GAPDH_3	55.7	IMR90p2
73.0	G3	138.602675362465	PB_GAPDH_3	55.7	IMR90p2
73.5	G3	139.612839360794	PB_GAPDH_3	55.7	IMR90p2
74.0	G3	140.177871749874	PB_GAPDH_3	55.7	IMR90p2
74.5	G3	140.507147677036	PB_GAPDH_3	55.7	IMR90p2
75.0	G3	140.748066402579	PB_GAPDH_3	55.7	IMR90p2
75.5	G3	142.095504642318	PB_GAPDH_3	55.7	IMR90p2
76.0	G3	144.057047616969	PB_GAPDH_3	55.7	IMR90p2
76.5	G3	144.323152106959	PB_GAPDH_3	55.7	IMR90p2
77.0	G3	142.792408732715	PB_GAPDH_3	55.7	IMR90p2
77.5	G3	138.816231782404	PB_GAPDH_3	55.7	IMR90p2
78.0	G3	132.484843154402	PB_GAPDH_3	55.7	IMR90p2
78.5	G3	127.268148987125	PB_GAPDH_3	55.7	IMR90p2
79.0	G3	127.256342669285	PB_GAPDH_3	55.7	IMR90p2
79.5	G3	134.570008565411	PB_GAPDH_3	55.7	IMR90p2
80.0	G3	152.759443495029	PB_GAPDH_3	55.7	IMR90p2
80.5	G3	190.681839146759	PB_GAPDH_3	55.7	IMR90p2
81.0	G3	247.988921807957	PB_GAPDH_3	55.7	IMR90p2
81.5	G3	305.497689747188	PB_GAPDH_3	55.7	IMR90p2
82.0	G3	347.4455127179	PB_GAPDH_3	55.7	IMR90p2
82.5	G3	366.630675069652	PB_GAPDH_3	55.7	IMR90p2
83.0	G3	344.582558244294	PB_GAPDH_3	55.7	IMR90p2
83.5	G3	276.026223666462	PB_GAPDH_3	55.7	IMR90p2
84.0	G3	192.15971557056	PB_GAPDH_3	55.7	IMR90p2
84.5	G3	117.086366132953	PB_GAPDH_3	55.7	IMR90p2
85.0	G3	55.7024484902951	PB_GAPDH_3	55.7	IMR90p2
85.5	G3	17.6247387378588	PB_GAPDH_3	55.7	IMR90p2
86.0	G3	5.60292810497839	PB_GAPDH_3	55.7	IMR90p2
86.5	G3	4.93065407866271	PB_GAPDH_3	55.7	IMR90p2
87.0	G3	5.40031652350098	PB_GAPDH_3	55.7	IMR90p2
87.5	G3	5.99617910519413	PB_GAPDH_3	55.7	IMR90p2
88.0	G3	6.00001099415545	PB_GAPDH_3	55.7	IMR90p2
88.5	G3	5.93287733937268	PB_GAPDH_3	55.7	IMR90p2
89.0	G3	5.99088797893	PB_GAPDH_3	55.7	IMR90p2
89.5	G3	6.07705646197928	PB_GAPDH_3	55.7	IMR90p2
90.0	G3	5.95282871625716	PB_GAPDH_3	55.7	IMR90p2
90.5	G3	5.86768725196799	PB_GAPDH_3	55.7	IMR90p2
91.0	G3	6.43299338823164	PB_GAPDH_3	55.7	IMR90p2
91.5	G3	6.71381744776778	PB_GAPDH_3	55.7	IMR90p2
92.0	G3	6.04146301672057	PB_GAPDH_3	55.7	IMR90p2
92.5	G3	5.49887092303118	PB_GAPDH_3	55.7	IMR90p2
93.0	G3	4.65686013162696	PB_GAPDH_3	55.7	IMR90p2
93.5	G3	3.70373280490168	PB_GAPDH_3	55.7	IMR90p2
94.0	G3	2.96461770483887	PB_GAPDH_3	55.7	IMR90p2
94.5	G3	3.5609592610794	PB_GAPDH_3	55.7	IMR90p2
95.0	G3	1.87426773807459	PB_GAPDH_3	55.7	IMR90p2
55.0	H3	3.45694018555264	PB_GAPDH_3	55.0	IMR90p2
55.5	H3	7.49003706869712	PB_GAPDH_3	55.0	IMR90p2
56.0	H3	6.91388037110505	PB_GAPDH_3	55.0	IMR90p2
56.5	H3	6.91388037110517	PB_GAPDH_3	55.0	IMR90p2
57.0	H3	6.91388037110016	PB_GAPDH_3	55.0	IMR90p2
57.5	H3	6.44951653654289	PB_GAPDH_3	55.0	IMR90p2
58.0	H3	9.35729516202309	PB_GAPDH_3	55.0	IMR90p2
58.5	H3	14.8189970474781	PB_GAPDH_3	55.0	IMR90p2
59.0	H3	17.8090812727153	PB_GAPDH_3	55.0	IMR90p2
59.5	H3	20.4558390832634	PB_GAPDH_3	55.0	IMR90p2
60.0	H3	23.1015639012966	PB_GAPDH_3	55.0	IMR90p2
60.5	H3	24.9563956831211	PB_GAPDH_3	55.0	IMR90p2
61.0	H3	26.9329539519041	PB_GAPDH_3	55.0	IMR90p2
61.5	H3	29.200824438001	PB_GAPDH_3	55.0	IMR90p2
62.0	H3	30.8750389848997	PB_GAPDH_3	55.0	IMR90p2
62.5	H3	32.1890832409622	PB_GAPDH_3	55.0	IMR90p2
63.0	H3	33.4115859651458	PB_GAPDH_3	55.0	IMR90p2
63.5	H3	33.893929417433	PB_GAPDH_3	55.0	IMR90p2
64.0	H3	35.1507316097787	PB_GAPDH_3	55.0	IMR90p2
64.5	H3	39.0358757417429	PB_GAPDH_3	55.0	IMR90p2
65.0	H3	45.6647173485871	PB_GAPDH_3	55.0	IMR90p2
65.5	H3	55.141981316644	PB_GAPDH_3	55.0	IMR90p2
66.0	H3	67.6344090323724	PB_GAPDH_3	55.0	IMR90p2
66.5	H3	80.8308582126549	PB_GAPDH_3	55.0	IMR90p2
67.0	H3	92.5777703164321	PB_GAPDH_3	55.0	IMR90p2
67.5	H3	101.834496081061	PB_GAPDH_3	55.0	IMR90p2
68.0	H3	107.950711666274	PB_GAPDH_3	55.0	IMR90p2
68.5	H3	111.122449813585	PB_GAPDH_3	55.0	IMR90p2
69.0	H3	112.600075070139	PB_GAPDH_3	55.0	IMR90p2
69.5	H3	112.917094376488	PB_GAPDH_3	55.0	IMR90p2
70.0	H3	113.012327899313	PB_GAPDH_3	55.0	IMR90p2
70.5	H3	113.726793196883	PB_GAPDH_3	55.0	IMR90p2
71.0	H3	114.877740854598	PB_GAPDH_3	55.0	IMR90p2
71.5	H3	116.477118281947	PB_GAPDH_3	55.0	IMR90p2
72.0	H3	119.76199256732	PB_GAPDH_3	55.0	IMR90p2
72.5	H3	123.957519227332	PB_GAPDH_3	55.0	IMR90p2
73.0	H3	127.336211793725	PB_GAPDH_3	55.0	IMR90p2
73.5	H3	130.917623507	PB_GAPDH_3	55.0	IMR90p2
74.0	H3	134.691364765958	PB_GAPDH_3	55.0	IMR90p2
74.5	H3	137.416448884164	PB_GAPDH_3	55.0	IMR90p2
75.0	H3	140.188620915621	PB_GAPDH_3	55.0	IMR90p2
75.5	H3	144.596605688795	PB_GAPDH_3	55.0	IMR90p2
76.0	H3	148.2243119041	PB_GAPDH_3	55.0	IMR90p2
76.5	H3	149.227370294674	PB_GAPDH_3	55.0	IMR90p2
77.0	H3	147.309707371134	PB_GAPDH_3	55.0	IMR90p2
77.5	H3	142.208580574977	PB_GAPDH_3	55.0	IMR90p2
78.0	H3	133.649562891003	PB_GAPDH_3	55.0	IMR90p2
78.5	H3	125.355583383498	PB_GAPDH_3	55.0	IMR90p2
79.0	H3	121.854163861566	PB_GAPDH_3	55.0	IMR90p2
79.5	H3	126.472557739393	PB_GAPDH_3	55.0	IMR90p2
80.0	H3	142.005791966163	PB_GAPDH_3	55.0	IMR90p2
80.5	H3	176.170419589479	PB_GAPDH_3	55.0	IMR90p2
81.0	H3	229.321205782053	PB_GAPDH_3	55.0	IMR90p2
81.5	H3	284.101023028223	PB_GAPDH_3	55.0	IMR90p2
82.0	H3	324.009021821331	PB_GAPDH_3	55.0	IMR90p2
82.5	H3	341.721926728648	PB_GAPDH_3	55.0	IMR90p2
83.0	H3	322.145601742996	PB_GAPDH_3	55.0	IMR90p2
83.5	H3	258.707514007276	PB_GAPDH_3	55.0	IMR90p2
84.0	H3	179.398875626903	PB_GAPDH_3	55.0	IMR90p2
84.5	H3	109.098056367213	PB_GAPDH_3	55.0	IMR90p2
85.0	H3	52.4174481349231	PB_GAPDH_3	55.0	IMR90p2
85.5	H3	16.201846059193	PB_GAPDH_3	55.0	IMR90p2
86.0	H3	4.58154828289736	PB_GAPDH_3	55.0	IMR90p2
86.5	H3	3.87579777920791	PB_GAPDH_3	55.0	IMR90p2
87.0	H3	3.193484100381	PB_GAPDH_3	55.0	IMR90p2
87.5	H3	2.59939195608877	PB_GAPDH_3	55.0	IMR90p2
88.0	H3	2.40340315161757	PB_GAPDH_3	55.0	IMR90p2
88.5	H3	2.30074379174368	PB_GAPDH_3	55.0	IMR90p2
89.0	H3	2.62605122525451	PB_GAPDH_3	55.0	IMR90p2
89.5	H3	3.00846532159733	PB_GAPDH_3	55.0	IMR90p2
90.0	H3	3.02483619685688	PB_GAPDH_3	55.0	IMR90p2
90.5	H3	3.11188109528496	PB_GAPDH_3	55.0	IMR90p2
91.0	H3	3.25513233347675	PB_GAPDH_3	55.0	IMR90p2
91.5	H3	3.40876828022795	PB_GAPDH_3	55.0	IMR90p2
92.0	H3	3.51348486200442	PB_GAPDH_3	55.0	IMR90p2
92.5	H3	3.81529116770849	PB_GAPDH_3	55.0	IMR90p2
93.0	H3	3.77890724791462	PB_GAPDH_3	55.0	IMR90p2
93.5	H3	4.11066160332416	PB_GAPDH_3	55.0	IMR90p2
94.0	H3	4.29567023747302	PB_GAPDH_3	55.0	IMR90p2
94.5	H3	5.70263629487351	PB_GAPDH_3	55.0	IMR90p2
95.0	H3	3.22675376685208	PB_GAPDH_3	55.0	IMR90p2
