# Supplementary material for: Primer PICKR: literature-mined scoring platform for robust RT–qPCR primers
Source: Nat Commun. 2026 May 28;17:6938. doi: 10.1038/s41467-026-73648-2 (PMC13388996; doi:10.1038/s41467-026-73648-2)
Supplement: Supplementary file 11 — Source Data [file 41467_2026_73648_MOESM11_ESM.zip › Fig_6/Fig6B_DoublePeaks_1_melting_curve_data_PB_GAPDH_8.csv]

Temperature	Well	Derivative	Target	melt temp	Replicate
55.0	A8	3.71436460529833	PB_GAPDH_8	65.0	IMR90p2
55.5	A8	8.0477899781456	PB_GAPDH_8	65.0	IMR90p2
56.0	A8	7.42872921059598	PB_GAPDH_8	65.0	IMR90p2
56.5	A8	7.42872921059791	PB_GAPDH_8	65.0	IMR90p2
57.0	A8	7.42872921058984	PB_GAPDH_8	65.0	IMR90p2
57.5	A8	7.28538844961156	PB_GAPDH_8	65.0	IMR90p2
58.0	A8	8.20943598292467	PB_GAPDH_8	65.0	IMR90p2
58.5	A8	9.82253072351728	PB_GAPDH_8	65.0	IMR90p2
59.0	A8	9.89413850540109	PB_GAPDH_8	65.0	IMR90p2
59.5	A8	9.16148286751161	PB_GAPDH_8	65.0	IMR90p2
60.0	A8	8.89270014230192	PB_GAPDH_8	65.0	IMR90p2
60.5	A8	8.77271460156692	PB_GAPDH_8	65.0	IMR90p2
61.0	A8	9.05789828734225	PB_GAPDH_8	65.0	IMR90p2
61.5	A8	10.3777378299286	PB_GAPDH_8	65.0	IMR90p2
62.0	A8	11.6856075624762	PB_GAPDH_8	65.0	IMR90p2
62.5	A8	13.1691796628393	PB_GAPDH_8	65.0	IMR90p2
63.0	A8	15.050637646162	PB_GAPDH_8	65.0	IMR90p2
63.5	A8	16.9982781725764	PB_GAPDH_8	65.0	IMR90p2
64.0	A8	21.5546077105596	PB_GAPDH_8	65.0	IMR90p2
64.5	A8	29.473931114022	PB_GAPDH_8	65.0	IMR90p2
65.0	A8	39.3005039151876	PB_GAPDH_8	65.0	IMR90p2
65.5	A8	50.2220229474758	PB_GAPDH_8	65.0	IMR90p2
66.0	A8	61.2253729046026	PB_GAPDH_8	65.0	IMR90p2
66.5	A8	69.2331188441411	PB_GAPDH_8	65.0	IMR90p2
67.0	A8	74.9017686557117	PB_GAPDH_8	65.0	IMR90p2
67.5	A8	79.1933389285763	PB_GAPDH_8	65.0	IMR90p2
68.0	A8	80.9754469025016	PB_GAPDH_8	65.0	IMR90p2
68.5	A8	81.8699028285558	PB_GAPDH_8	65.0	IMR90p2
69.0	A8	83.6443658514507	PB_GAPDH_8	65.0	IMR90p2
69.5	A8	85.33707654092	PB_GAPDH_8	65.0	IMR90p2
70.0	A8	86.9965459797241	PB_GAPDH_8	65.0	IMR90p2
70.5	A8	90.0040852755137	PB_GAPDH_8	65.0	IMR90p2
71.0	A8	93.4737672560243	PB_GAPDH_8	65.0	IMR90p2
71.5	A8	96.423899302994	PB_GAPDH_8	65.0	IMR90p2
72.0	A8	99.2360559965383	PB_GAPDH_8	65.0	IMR90p2
72.5	A8	103.159958736935	PB_GAPDH_8	65.0	IMR90p2
73.0	A8	108.103376140484	PB_GAPDH_8	65.0	IMR90p2
73.5	A8	113.58080518514	PB_GAPDH_8	65.0	IMR90p2
74.0	A8	119.4040665492	PB_GAPDH_8	65.0	IMR90p2
74.5	A8	125.79304548519	PB_GAPDH_8	65.0	IMR90p2
75.0	A8	129.716625506637	PB_GAPDH_8	65.0	IMR90p2
75.5	A8	129.087894761	PB_GAPDH_8	65.0	IMR90p2
76.0	A8	125.642093277987	PB_GAPDH_8	65.0	IMR90p2
76.5	A8	120.24590605508	PB_GAPDH_8	65.0	IMR90p2
77.0	A8	111.944889087923	PB_GAPDH_8	65.0	IMR90p2
77.5	A8	103.622499900506	PB_GAPDH_8	65.0	IMR90p2
78.0	A8	98.0669241456992	PB_GAPDH_8	65.0	IMR90p2
78.5	A8	93.8384109365722	PB_GAPDH_8	65.0	IMR90p2
79.0	A8	91.0363256544186	PB_GAPDH_8	65.0	IMR90p2
79.5	A8	89.7155965518382	PB_GAPDH_8	65.0	IMR90p2
80.0	A8	88.555310995449	PB_GAPDH_8	65.0	IMR90p2
80.5	A8	86.9501529241742	PB_GAPDH_8	65.0	IMR90p2
81.0	A8	85.2809025910683	PB_GAPDH_8	65.0	IMR90p2
81.5	A8	83.0376860902073	PB_GAPDH_8	65.0	IMR90p2
82.0	A8	80.8176848949856	PB_GAPDH_8	65.0	IMR90p2
82.5	A8	78.9233860143802	PB_GAPDH_8	65.0	IMR90p2
83.0	A8	78.1653969244923	PB_GAPDH_8	65.0	IMR90p2
83.5	A8	82.5065444815953	PB_GAPDH_8	65.0	IMR90p2
84.0	A8	110.149286864774	PB_GAPDH_8	65.0	IMR90p2
84.5	A8	156.99983290514	PB_GAPDH_8	65.0	IMR90p2
85.0	A8	201.326765548923	PB_GAPDH_8	65.0	IMR90p2
85.5	A8	240.479342324287	PB_GAPDH_8	65.0	IMR90p2
86.0	A8	267.706586839489	PB_GAPDH_8	65.0	IMR90p2
86.5	A8	246.083154911166	PB_GAPDH_8	65.0	IMR90p2
87.0	A8	184.399248729501	PB_GAPDH_8	65.0	IMR90p2
87.5	A8	125.443476142673	PB_GAPDH_8	65.0	IMR90p2
88.0	A8	71.1950463613875	PB_GAPDH_8	65.0	IMR90p2
88.5	A8	23.8378305971668	PB_GAPDH_8	65.0	IMR90p2
89.0	A8	2.26905066723737	PB_GAPDH_8	65.0	IMR90p2
89.5	A8	2.06693149455498	PB_GAPDH_8	65.0	IMR90p2
90.0	A8	2.2569655128076	PB_GAPDH_8	65.0	IMR90p2
90.5	A8	2.26308067831081	PB_GAPDH_8	65.0	IMR90p2
91.0	A8	2.53666533000859	PB_GAPDH_8	65.0	IMR90p2
91.5	A8	2.96742693517484	PB_GAPDH_8	65.0	IMR90p2
92.0	A8	3.1587516278812	PB_GAPDH_8	65.0	IMR90p2
92.5	A8	2.84208639479618	PB_GAPDH_8	65.0	IMR90p2
93.0	A8	2.13261552588136	PB_GAPDH_8	65.0	IMR90p2
93.5	A8	1.4559255328935	PB_GAPDH_8	65.0	IMR90p2
94.0	A8	0.931958663854402	PB_GAPDH_8	65.0	IMR90p2
94.5	A8	0.463779049732238	PB_GAPDH_8	65.0	IMR90p2
95.0	A8	0.0797073591556909	PB_GAPDH_8	65.0	IMR90p2
55.0	B8	4.96293363564178	PB_GAPDH_8	64.5	IMR90p2
55.5	B8	10.7530228772241	PB_GAPDH_8	64.5	IMR90p2
56.0	B8	9.92586727128378	PB_GAPDH_8	64.5	IMR90p2
56.5	B8	9.92586727127343	PB_GAPDH_8	64.5	IMR90p2
57.0	B8	9.92586727135938	PB_GAPDH_8	64.5	IMR90p2
57.5	B8	9.86209493415333	PB_GAPDH_8	64.5	IMR90p2
58.0	B8	10.3376456118165	PB_GAPDH_8	64.5	IMR90p2
58.5	B8	10.5845047184532	PB_GAPDH_8	64.5	IMR90p2
59.0	B8	10.3178744255172	PB_GAPDH_8	64.5	IMR90p2
59.5	B8	10.0408145175854	PB_GAPDH_8	64.5	IMR90p2
60.0	B8	10.1924235397853	PB_GAPDH_8	64.5	IMR90p2
60.5	B8	10.1891256351257	PB_GAPDH_8	64.5	IMR90p2
61.0	B8	10.6226539322768	PB_GAPDH_8	64.5	IMR90p2
61.5	B8	12.0140596172131	PB_GAPDH_8	64.5	IMR90p2
62.0	B8	13.2183321173318	PB_GAPDH_8	64.5	IMR90p2
62.5	B8	14.472908224147	PB_GAPDH_8	64.5	IMR90p2
63.0	B8	16.2271165015243	PB_GAPDH_8	64.5	IMR90p2
63.5	B8	19.3219909453795	PB_GAPDH_8	64.5	IMR90p2
64.0	B8	24.9031769232701	PB_GAPDH_8	64.5	IMR90p2
64.5	B8	32.694417288986	PB_GAPDH_8	64.5	IMR90p2
65.0	B8	42.1016005325906	PB_GAPDH_8	64.5	IMR90p2
65.5	B8	53.1285508753739	PB_GAPDH_8	64.5	IMR90p2
66.0	B8	63.4947352376787	PB_GAPDH_8	64.5	IMR90p2
66.5	B8	70.9236326503068	PB_GAPDH_8	64.5	IMR90p2
67.0	B8	76.7293613392984	PB_GAPDH_8	64.5	IMR90p2
67.5	B8	81.1499393531544	PB_GAPDH_8	64.5	IMR90p2
68.0	B8	83.4979453206219	PB_GAPDH_8	64.5	IMR90p2
68.5	B8	84.990941050962	PB_GAPDH_8	64.5	IMR90p2
69.0	B8	86.717947492184	PB_GAPDH_8	64.5	IMR90p2
69.5	B8	88.0447283065023	PB_GAPDH_8	64.5	IMR90p2
70.0	B8	89.3155710166382	PB_GAPDH_8	64.5	IMR90p2
70.5	B8	91.3400514137718	PB_GAPDH_8	64.5	IMR90p2
71.0	B8	93.7274320336327	PB_GAPDH_8	64.5	IMR90p2
71.5	B8	97.0815264486101	PB_GAPDH_8	64.5	IMR90p2
72.0	B8	101.307832067453	PB_GAPDH_8	64.5	IMR90p2
72.5	B8	106.51034387148	PB_GAPDH_8	64.5	IMR90p2
73.0	B8	113.500175736979	PB_GAPDH_8	64.5	IMR90p2
73.5	B8	122.261204230878	PB_GAPDH_8	64.5	IMR90p2
74.0	B8	131.063178048311	PB_GAPDH_8	64.5	IMR90p2
74.5	B8	139.083601823646	PB_GAPDH_8	64.5	IMR90p2
75.0	B8	144.360744682019	PB_GAPDH_8	64.5	IMR90p2
75.5	B8	144.148701650338	PB_GAPDH_8	64.5	IMR90p2
76.0	B8	138.716870297449	PB_GAPDH_8	64.5	IMR90p2
76.5	B8	129.393021529269	PB_GAPDH_8	64.5	IMR90p2
77.0	B8	117.841668745987	PB_GAPDH_8	64.5	IMR90p2
77.5	B8	106.800917515299	PB_GAPDH_8	64.5	IMR90p2
78.0	B8	98.1829076983062	PB_GAPDH_8	64.5	IMR90p2
78.5	B8	92.1192979137929	PB_GAPDH_8	64.5	IMR90p2
79.0	B8	88.3377162295128	PB_GAPDH_8	64.5	IMR90p2
79.5	B8	86.0860626304401	PB_GAPDH_8	64.5	IMR90p2
80.0	B8	84.432790410804	PB_GAPDH_8	64.5	IMR90p2
80.5	B8	82.870803291417	PB_GAPDH_8	64.5	IMR90p2
81.0	B8	80.9375631402393	PB_GAPDH_8	64.5	IMR90p2
81.5	B8	78.757857466321	PB_GAPDH_8	64.5	IMR90p2
82.0	B8	77.0535953249894	PB_GAPDH_8	64.5	IMR90p2
82.5	B8	75.5181761416984	PB_GAPDH_8	64.5	IMR90p2
83.0	B8	74.711943949857	PB_GAPDH_8	64.5	IMR90p2
83.5	B8	81.1737546129467	PB_GAPDH_8	64.5	IMR90p2
84.0	B8	111.355309323517	PB_GAPDH_8	64.5	IMR90p2
84.5	B8	155.302880747459	PB_GAPDH_8	64.5	IMR90p2
85.0	B8	194.793737227355	PB_GAPDH_8	64.5	IMR90p2
85.5	B8	230.748497855165	PB_GAPDH_8	64.5	IMR90p2
86.0	B8	251.035824193518	PB_GAPDH_8	64.5	IMR90p2
86.5	B8	222.705269661104	PB_GAPDH_8	64.5	IMR90p2
87.0	B8	163.360183605527	PB_GAPDH_8	64.5	IMR90p2
87.5	B8	109.744388850749	PB_GAPDH_8	64.5	IMR90p2
88.0	B8	59.2276940829753	PB_GAPDH_8	64.5	IMR90p2
88.5	B8	17.5344271282929	PB_GAPDH_8	64.5	IMR90p2
89.0	B8	1.23999627492634	PB_GAPDH_8	64.5	IMR90p2
89.5	B8	2.19457716733382	PB_GAPDH_8	64.5	IMR90p2
90.0	B8	1.82812914093353	PB_GAPDH_8	64.5	IMR90p2
90.5	B8	1.93954574549497	PB_GAPDH_8	64.5	IMR90p2
91.0	B8	2.35053851386505	PB_GAPDH_8	64.5	IMR90p2
91.5	B8	2.36492203371103	PB_GAPDH_8	64.5	IMR90p2
92.0	B8	2.19935955222314	PB_GAPDH_8	64.5	IMR90p2
92.5	B8	2.31942333696878	PB_GAPDH_8	64.5	IMR90p2
93.0	B8	1.95994298620377	PB_GAPDH_8	64.5	IMR90p2
93.5	B8	1.74135355272853	PB_GAPDH_8	64.5	IMR90p2
94.0	B8	1.96561590250957	PB_GAPDH_8	64.5	IMR90p2
94.5	B8	2.73153062484579	PB_GAPDH_8	64.5	IMR90p2
95.0	B8	1.51830329751209	PB_GAPDH_8	64.5	IMR90p2
55.0	C8	2.85821415024702	PB_GAPDH_8	63.3	IMR90p2
55.5	C8	6.19279732553548	PB_GAPDH_8	63.3	IMR90p2
56.0	C8	5.71642830049507	PB_GAPDH_8	63.3	IMR90p2
56.5	C8	5.7164283004945	PB_GAPDH_8	63.3	IMR90p2
57.0	C8	5.71642830049711	PB_GAPDH_8	63.3	IMR90p2
57.5	C8	5.68165118601894	PB_GAPDH_8	63.3	IMR90p2
58.0	C8	6.19917877939122	PB_GAPDH_8	63.3	IMR90p2
58.5	C8	4.59552374248631	PB_GAPDH_8	63.3	IMR90p2
59.0	C8	2.21496123231043	PB_GAPDH_8	63.3	IMR90p2
59.5	C8	1.43003755839334	PB_GAPDH_8	63.3	IMR90p2
60.0	C8	1.39673358530683	PB_GAPDH_8	63.3	IMR90p2
60.5	C8	1.021382108534	PB_GAPDH_8	63.3	IMR90p2
61.0	C8	0.740471289483594	PB_GAPDH_8	63.3	IMR90p2
61.5	C8	0.561592488676638	PB_GAPDH_8	63.3	IMR90p2
62.0	C8	-0.576330150727131	PB_GAPDH_8	63.3	IMR90p2
62.5	C8	-0.977412326708759	PB_GAPDH_8	63.3	IMR90p2
63.0	C8	-1.68097724513211	PB_GAPDH_8	63.3	IMR90p2
63.5	C8	0.414073318703345	PB_GAPDH_8	63.3	IMR90p2
64.0	C8	7.59549130831931	PB_GAPDH_8	63.3	IMR90p2
64.5	C8	16.7427601747796	PB_GAPDH_8	63.3	IMR90p2
65.0	C8	26.2382377496888	PB_GAPDH_8	63.3	IMR90p2
65.5	C8	38.9608431919818	PB_GAPDH_8	63.3	IMR90p2
66.0	C8	51.1647583106379	PB_GAPDH_8	63.3	IMR90p2
66.5	C8	58.9068121745647	PB_GAPDH_8	63.3	IMR90p2
67.0	C8	65.2581649885728	PB_GAPDH_8	63.3	IMR90p2
67.5	C8	71.2820793628867	PB_GAPDH_8	63.3	IMR90p2
68.0	C8	75.4879749317539	PB_GAPDH_8	63.3	IMR90p2
68.5	C8	77.6724621094093	PB_GAPDH_8	63.3	IMR90p2
69.0	C8	78.8681406695036	PB_GAPDH_8	63.3	IMR90p2
69.5	C8	79.6341280302232	PB_GAPDH_8	63.3	IMR90p2
70.0	C8	81.0758709430353	PB_GAPDH_8	63.3	IMR90p2
70.5	C8	81.2842327560345	PB_GAPDH_8	63.3	IMR90p2
71.0	C8	81.910327506235	PB_GAPDH_8	63.3	IMR90p2
71.5	C8	85.7879718248896	PB_GAPDH_8	63.3	IMR90p2
72.0	C8	91.8952282732195	PB_GAPDH_8	63.3	IMR90p2
72.5	C8	99.1882616839813	PB_GAPDH_8	63.3	IMR90p2
73.0	C8	110.064937095845	PB_GAPDH_8	63.3	IMR90p2
73.5	C8	124.488839227951	PB_GAPDH_8	63.3	IMR90p2
74.0	C8	139.526674085428	PB_GAPDH_8	63.3	IMR90p2
74.5	C8	153.183735992642	PB_GAPDH_8	63.3	IMR90p2
75.0	C8	162.082981225742	PB_GAPDH_8	63.3	IMR90p2
75.5	C8	163.973805129347	PB_GAPDH_8	63.3	IMR90p2
76.0	C8	158.382566319616	PB_GAPDH_8	63.3	IMR90p2
76.5	C8	145.471526294912	PB_GAPDH_8	63.3	IMR90p2
77.0	C8	127.62648219676	PB_GAPDH_8	63.3	IMR90p2
77.5	C8	110.171517630938	PB_GAPDH_8	63.3	IMR90p2
78.0	C8	95.627662739061	PB_GAPDH_8	63.3	IMR90p2
78.5	C8	84.1108230146117	PB_GAPDH_8	63.3	IMR90p2
79.0	C8	76.4944503845655	PB_GAPDH_8	63.3	IMR90p2
79.5	C8	72.7780743121934	PB_GAPDH_8	63.3	IMR90p2
80.0	C8	71.1284180956936	PB_GAPDH_8	63.3	IMR90p2
80.5	C8	69.7748667611227	PB_GAPDH_8	63.3	IMR90p2
81.0	C8	68.2015026176848	PB_GAPDH_8	63.3	IMR90p2
81.5	C8	66.8610758716499	PB_GAPDH_8	63.3	IMR90p2
82.0	C8	65.7931795324722	PB_GAPDH_8	63.3	IMR90p2
82.5	C8	64.1822571629474	PB_GAPDH_8	63.3	IMR90p2
83.0	C8	63.7342542538602	PB_GAPDH_8	63.3	IMR90p2
83.5	C8	70.3200460848553	PB_GAPDH_8	63.3	IMR90p2
84.0	C8	93.4958376994266	PB_GAPDH_8	63.3	IMR90p2
84.5	C8	124.967649667109	PB_GAPDH_8	63.3	IMR90p2
85.0	C8	152.573481316402	PB_GAPDH_8	63.3	IMR90p2
85.5	C8	176.682274725339	PB_GAPDH_8	63.3	IMR90p2
86.0	C8	187.272266191352	PB_GAPDH_8	63.3	IMR90p2
86.5	C8	163.072129773499	PB_GAPDH_8	63.3	IMR90p2
87.0	C8	119.273831260829	PB_GAPDH_8	63.3	IMR90p2
87.5	C8	81.3085925532927	PB_GAPDH_8	63.3	IMR90p2
88.0	C8	45.9375411001311	PB_GAPDH_8	63.3	IMR90p2
88.5	C8	17.2133855766411	PB_GAPDH_8	63.3	IMR90p2
89.0	C8	7.45339720681329	PB_GAPDH_8	63.3	IMR90p2
89.5	C8	9.92201058437115	PB_GAPDH_8	63.3	IMR90p2
90.0	C8	11.1767001344352	PB_GAPDH_8	63.3	IMR90p2
90.5	C8	13.0753331590397	PB_GAPDH_8	63.3	IMR90p2
91.0	C8	16.4746473295861	PB_GAPDH_8	63.3	IMR90p2
91.5	C8	19.4109229159148	PB_GAPDH_8	63.3	IMR90p2
92.0	C8	20.359186717057	PB_GAPDH_8	63.3	IMR90p2
92.5	C8	20.1884024122074	PB_GAPDH_8	63.3	IMR90p2
93.0	C8	19.6198251867204	PB_GAPDH_8	63.3	IMR90p2
93.5	C8	18.068106770787	PB_GAPDH_8	63.3	IMR90p2
94.0	C8	16.586242455296	PB_GAPDH_8	63.3	IMR90p2
94.5	C8	16.8631920787374	PB_GAPDH_8	63.3	IMR90p2
95.0	C8	7.48077764230533	PB_GAPDH_8	63.3	IMR90p2
55.0	D8	11.790740877827	PB_GAPDH_8	61.4	IMR90p2
55.5	D8	25.5466052352922	PB_GAPDH_8	61.4	IMR90p2
56.0	D8	23.5814817556543	PB_GAPDH_8	61.4	IMR90p2
56.5	D8	23.5814817556488	PB_GAPDH_8	61.4	IMR90p2
57.0	D8	23.5814817556957	PB_GAPDH_8	61.4	IMR90p2
57.5	D8	23.6292181558865	PB_GAPDH_8	61.4	IMR90p2
58.0	D8	23.366223394964	PB_GAPDH_8	61.4	IMR90p2
58.5	D8	22.5482697539787	PB_GAPDH_8	61.4	IMR90p2
59.0	D8	21.9874432208111	PB_GAPDH_8	61.4	IMR90p2
59.5	D8	22.0640520518842	PB_GAPDH_8	61.4	IMR90p2
60.0	D8	21.9470903237431	PB_GAPDH_8	61.4	IMR90p2
60.5	D8	21.4392922703996	PB_GAPDH_8	61.4	IMR90p2
61.0	D8	21.1402997072873	PB_GAPDH_8	61.4	IMR90p2
61.5	D8	21.2305222884356	PB_GAPDH_8	61.4	IMR90p2
62.0	D8	21.2164679087853	PB_GAPDH_8	61.4	IMR90p2
62.5	D8	21.8974525898836	PB_GAPDH_8	61.4	IMR90p2
63.0	D8	23.7521724723081	PB_GAPDH_8	61.4	IMR90p2
63.5	D8	26.7087557913311	PB_GAPDH_8	61.4	IMR90p2
64.0	D8	30.7077707424749	PB_GAPDH_8	61.4	IMR90p2
64.5	D8	35.7067555565795	PB_GAPDH_8	61.4	IMR90p2
65.0	D8	41.5856240524846	PB_GAPDH_8	61.4	IMR90p2
65.5	D8	47.7422719876539	PB_GAPDH_8	61.4	IMR90p2
66.0	D8	53.7296167291107	PB_GAPDH_8	61.4	IMR90p2
66.5	D8	59.0402413476967	PB_GAPDH_8	61.4	IMR90p2
67.0	D8	63.7945144139683	PB_GAPDH_8	61.4	IMR90p2
67.5	D8	67.8098426203366	PB_GAPDH_8	61.4	IMR90p2
68.0	D8	71.0440749104615	PB_GAPDH_8	61.4	IMR90p2
68.5	D8	73.5733529906172	PB_GAPDH_8	61.4	IMR90p2
69.0	D8	75.7387561925879	PB_GAPDH_8	61.4	IMR90p2
69.5	D8	78.1839180190296	PB_GAPDH_8	61.4	IMR90p2
70.0	D8	80.5860303051696	PB_GAPDH_8	61.4	IMR90p2
70.5	D8	82.5318564369077	PB_GAPDH_8	61.4	IMR90p2
71.0	D8	84.3977725312446	PB_GAPDH_8	61.4	IMR90p2
71.5	D8	86.5928369046534	PB_GAPDH_8	61.4	IMR90p2
72.0	D8	89.1693187153743	PB_GAPDH_8	61.4	IMR90p2
72.5	D8	93.6625487100174	PB_GAPDH_8	61.4	IMR90p2
73.0	D8	102.292124709642	PB_GAPDH_8	61.4	IMR90p2
73.5	D8	116.011646036748	PB_GAPDH_8	61.4	IMR90p2
74.0	D8	134.12645895278	PB_GAPDH_8	61.4	IMR90p2
74.5	D8	153.977164174081	PB_GAPDH_8	61.4	IMR90p2
75.0	D8	170.705492621882	PB_GAPDH_8	61.4	IMR90p2
75.5	D8	178.898460919712	PB_GAPDH_8	61.4	IMR90p2
76.0	D8	176.118130804037	PB_GAPDH_8	61.4	IMR90p2
76.5	D8	161.587894034166	PB_GAPDH_8	61.4	IMR90p2
77.0	D8	137.724934575466	PB_GAPDH_8	61.4	IMR90p2
77.5	D8	111.064293134812	PB_GAPDH_8	61.4	IMR90p2
78.0	D8	86.8075669080411	PB_GAPDH_8	61.4	IMR90p2
78.5	D8	66.5947761431964	PB_GAPDH_8	61.4	IMR90p2
79.0	D8	52.8102671182385	PB_GAPDH_8	61.4	IMR90p2
79.5	D8	45.1923310969198	PB_GAPDH_8	61.4	IMR90p2
80.0	D8	40.2937802307828	PB_GAPDH_8	61.4	IMR90p2
80.5	D8	37.1743202654306	PB_GAPDH_8	61.4	IMR90p2
81.0	D8	35.5794387292087	PB_GAPDH_8	61.4	IMR90p2
81.5	D8	33.5916566419587	PB_GAPDH_8	61.4	IMR90p2
82.0	D8	31.5001872845094	PB_GAPDH_8	61.4	IMR90p2
82.5	D8	30.0711141406058	PB_GAPDH_8	61.4	IMR90p2
83.0	D8	28.7191684307228	PB_GAPDH_8	61.4	IMR90p2
83.5	D8	29.8183505921535	PB_GAPDH_8	61.4	IMR90p2
84.0	D8	38.7688004416371	PB_GAPDH_8	61.4	IMR90p2
84.5	D8	52.1139164724709	PB_GAPDH_8	61.4	IMR90p2
85.0	D8	64.4392510731352	PB_GAPDH_8	61.4	IMR90p2
85.5	D8	76.0074977160671	PB_GAPDH_8	61.4	IMR90p2
86.0	D8	81.9650578618429	PB_GAPDH_8	61.4	IMR90p2
86.5	D8	72.6076305395753	PB_GAPDH_8	61.4	IMR90p2
87.0	D8	53.6466795051125	PB_GAPDH_8	61.4	IMR90p2
87.5	D8	36.1285764859035	PB_GAPDH_8	61.4	IMR90p2
88.0	D8	19.4738160104452	PB_GAPDH_8	61.4	IMR90p2
88.5	D8	5.82363153872672	PB_GAPDH_8	61.4	IMR90p2
89.0	D8	0.603742448694277	PB_GAPDH_8	61.4	IMR90p2
89.5	D8	1.26758843159729	PB_GAPDH_8	61.4	IMR90p2
90.0	D8	1.64006619410884	PB_GAPDH_8	61.4	IMR90p2
90.5	D8	2.00038004373636	PB_GAPDH_8	61.4	IMR90p2
91.0	D8	2.65937497962267	PB_GAPDH_8	61.4	IMR90p2
91.5	D8	2.75676327049314	PB_GAPDH_8	61.4	IMR90p2
92.0	D8	2.27505739443473	PB_GAPDH_8	61.4	IMR90p2
92.5	D8	2.06031651185975	PB_GAPDH_8	61.4	IMR90p2
93.0	D8	1.45374602940433	PB_GAPDH_8	61.4	IMR90p2
93.5	D8	1.95941143240378	PB_GAPDH_8	61.4	IMR90p2
94.0	D8	2.28970102379253	PB_GAPDH_8	61.4	IMR90p2
94.5	D8	5.05188163730827	PB_GAPDH_8	61.4	IMR90p2
95.0	D8	3.71535376960037	PB_GAPDH_8	61.4	IMR90p2
55.0	E8	18.579117480483	PB_GAPDH_8	59.0	IMR90p2
55.5	E8	40.2547545410461	PB_GAPDH_8	59.0	IMR90p2
56.0	E8	37.1582349609656	PB_GAPDH_8	59.0	IMR90p2
56.5	E8	37.158234960964	PB_GAPDH_8	59.0	IMR90p2
57.0	E8	37.1582349609736	PB_GAPDH_8	59.0	IMR90p2
57.5	E8	37.2972326316692	PB_GAPDH_8	59.0	IMR90p2
58.0	E8	36.4388142596189	PB_GAPDH_8	59.0	IMR90p2
58.5	E8	34.8410320516376	PB_GAPDH_8	59.0	IMR90p2
59.0	E8	32.9956239325571	PB_GAPDH_8	59.0	IMR90p2
59.5	E8	31.3875100337898	PB_GAPDH_8	59.0	IMR90p2
60.0	E8	31.6480609248912	PB_GAPDH_8	59.0	IMR90p2
60.5	E8	32.6996711889967	PB_GAPDH_8	59.0	IMR90p2
61.0	E8	32.9989056707243	PB_GAPDH_8	59.0	IMR90p2
61.5	E8	34.3332333642069	PB_GAPDH_8	59.0	IMR90p2
62.0	E8	36.3804007384167	PB_GAPDH_8	59.0	IMR90p2
62.5	E8	37.2190476002874	PB_GAPDH_8	59.0	IMR90p2
63.0	E8	38.3666291994497	PB_GAPDH_8	59.0	IMR90p2
63.5	E8	40.7418141413697	PB_GAPDH_8	59.0	IMR90p2
64.0	E8	42.4908006578012	PB_GAPDH_8	59.0	IMR90p2
64.5	E8	43.9225238801432	PB_GAPDH_8	59.0	IMR90p2
65.0	E8	46.7659036346129	PB_GAPDH_8	59.0	IMR90p2
65.5	E8	49.7308129579721	PB_GAPDH_8	59.0	IMR90p2
66.0	E8	52.8249933227476	PB_GAPDH_8	59.0	IMR90p2
66.5	E8	56.7607159732203	PB_GAPDH_8	59.0	IMR90p2
67.0	E8	61.1673797042582	PB_GAPDH_8	59.0	IMR90p2
67.5	E8	65.495870664825	PB_GAPDH_8	59.0	IMR90p2
68.0	E8	69.411726480036	PB_GAPDH_8	59.0	IMR90p2
68.5	E8	72.6598070234862	PB_GAPDH_8	59.0	IMR90p2
69.0	E8	75.4452745817563	PB_GAPDH_8	59.0	IMR90p2
69.5	E8	77.5225824611866	PB_GAPDH_8	59.0	IMR90p2
70.0	E8	78.7024293793235	PB_GAPDH_8	59.0	IMR90p2
70.5	E8	79.925281081555	PB_GAPDH_8	59.0	IMR90p2
71.0	E8	81.0733526061548	PB_GAPDH_8	59.0	IMR90p2
71.5	E8	82.4826843980571	PB_GAPDH_8	59.0	IMR90p2
72.0	E8	85.4650460023145	PB_GAPDH_8	59.0	IMR90p2
72.5	E8	90.4795603621122	PB_GAPDH_8	59.0	IMR90p2
73.0	E8	98.4117571259757	PB_GAPDH_8	59.0	IMR90p2
73.5	E8	111.357162994252	PB_GAPDH_8	59.0	IMR90p2
74.0	E8	128.986183088715	PB_GAPDH_8	59.0	IMR90p2
74.5	E8	147.479744147701	PB_GAPDH_8	59.0	IMR90p2
75.0	E8	163.491064390561	PB_GAPDH_8	59.0	IMR90p2
75.5	E8	172.646540541603	PB_GAPDH_8	59.0	IMR90p2
76.0	E8	169.568518085038	PB_GAPDH_8	59.0	IMR90p2
76.5	E8	153.736896868424	PB_GAPDH_8	59.0	IMR90p2
77.0	E8	129.078858583612	PB_GAPDH_8	59.0	IMR90p2
77.5	E8	99.8643913741579	PB_GAPDH_8	59.0	IMR90p2
78.0	E8	71.7390367783989	PB_GAPDH_8	59.0	IMR90p2
78.5	E8	49.6404736596311	PB_GAPDH_8	59.0	IMR90p2
79.0	E8	34.1186503570577	PB_GAPDH_8	59.0	IMR90p2
79.5	E8	24.4326903615572	PB_GAPDH_8	59.0	IMR90p2
80.0	E8	19.6938214038513	PB_GAPDH_8	59.0	IMR90p2
80.5	E8	17.0611620612496	PB_GAPDH_8	59.0	IMR90p2
81.0	E8	14.909720957399	PB_GAPDH_8	59.0	IMR90p2
81.5	E8	13.4137367903291	PB_GAPDH_8	59.0	IMR90p2
82.0	E8	11.9422140360961	PB_GAPDH_8	59.0	IMR90p2
82.5	E8	10.4426482493847	PB_GAPDH_8	59.0	IMR90p2
83.0	E8	9.58996927113662	PB_GAPDH_8	59.0	IMR90p2
83.5	E8	9.95939019582045	PB_GAPDH_8	59.0	IMR90p2
84.0	E8	12.0421215293125	PB_GAPDH_8	59.0	IMR90p2
84.5	E8	15.284667976866	PB_GAPDH_8	59.0	IMR90p2
85.0	E8	18.012668316032	PB_GAPDH_8	59.0	IMR90p2
85.5	E8	20.1825680826268	PB_GAPDH_8	59.0	IMR90p2
86.0	E8	21.0418809962755	PB_GAPDH_8	59.0	IMR90p2
86.5	E8	18.6947911065701	PB_GAPDH_8	59.0	IMR90p2
87.0	E8	14.1917746240225	PB_GAPDH_8	59.0	IMR90p2
87.5	E8	10.1683501920973	PB_GAPDH_8	59.0	IMR90p2
88.0	E8	6.79257753252102	PB_GAPDH_8	59.0	IMR90p2
88.5	E8	3.75532210806375	PB_GAPDH_8	59.0	IMR90p2
89.0	E8	2.11794915217928	PB_GAPDH_8	59.0	IMR90p2
89.5	E8	2.56295670611985	PB_GAPDH_8	59.0	IMR90p2
90.0	E8	2.99668045798984	PB_GAPDH_8	59.0	IMR90p2
90.5	E8	2.75530708480204	PB_GAPDH_8	59.0	IMR90p2
91.0	E8	3.27893653218013	PB_GAPDH_8	59.0	IMR90p2
91.5	E8	3.77455809693078	PB_GAPDH_8	59.0	IMR90p2
92.0	E8	3.42270044239757	PB_GAPDH_8	59.0	IMR90p2
92.5	E8	3.14789383418844	PB_GAPDH_8	59.0	IMR90p2
93.0	E8	2.85191250072722	PB_GAPDH_8	59.0	IMR90p2
93.5	E8	1.16792197056151	PB_GAPDH_8	59.0	IMR90p2
94.0	E8	0.633324336604119	PB_GAPDH_8	59.0	IMR90p2
94.5	E8	-1.62967277325583	PB_GAPDH_8	59.0	IMR90p2
95.0	E8	-1.99049156937303	PB_GAPDH_8	59.0	IMR90p2
55.0	F8	18.4217910027627	PB_GAPDH_8	57.0	IMR90p2
55.5	F8	39.9138805059869	PB_GAPDH_8	57.0	IMR90p2
56.0	F8	36.8435820055272	PB_GAPDH_8	57.0	IMR90p2
56.5	F8	36.8435820055195	PB_GAPDH_8	57.0	IMR90p2
57.0	F8	36.8435820055699	PB_GAPDH_8	57.0	IMR90p2
57.5	F8	36.9774050531558	PB_GAPDH_8	57.0	IMR90p2
58.0	F8	36.1430208013986	PB_GAPDH_8	57.0	IMR90p2
58.5	F8	34.5537428903034	PB_GAPDH_8	57.0	IMR90p2
59.0	F8	33.5671878539649	PB_GAPDH_8	57.0	IMR90p2
59.5	F8	32.9669122257501	PB_GAPDH_8	57.0	IMR90p2
60.0	F8	32.2985888288285	PB_GAPDH_8	57.0	IMR90p2
60.5	F8	31.7706456305564	PB_GAPDH_8	57.0	IMR90p2
61.0	F8	31.8370326234184	PB_GAPDH_8	57.0	IMR90p2
61.5	F8	31.6912553708892	PB_GAPDH_8	57.0	IMR90p2
62.0	F8	31.5213384797162	PB_GAPDH_8	57.0	IMR90p2
62.5	F8	31.7672893539824	PB_GAPDH_8	57.0	IMR90p2
63.0	F8	32.4199736768567	PB_GAPDH_8	57.0	IMR90p2
63.5	F8	33.5897064703072	PB_GAPDH_8	57.0	IMR90p2
64.0	F8	35.6950504301532	PB_GAPDH_8	57.0	IMR90p2
64.5	F8	39.0552765463673	PB_GAPDH_8	57.0	IMR90p2
65.0	F8	43.7078680185855	PB_GAPDH_8	57.0	IMR90p2
65.5	F8	49.3322619327184	PB_GAPDH_8	57.0	IMR90p2
66.0	F8	55.4704061489405	PB_GAPDH_8	57.0	IMR90p2
66.5	F8	61.0139556959451	PB_GAPDH_8	57.0	IMR90p2
67.0	F8	65.4459291862205	PB_GAPDH_8	57.0	IMR90p2
67.5	F8	68.6492177220109	PB_GAPDH_8	57.0	IMR90p2
68.0	F8	70.5174773093652	PB_GAPDH_8	57.0	IMR90p2
68.5	F8	71.0761068146348	PB_GAPDH_8	57.0	IMR90p2
69.0	F8	71.0744942440318	PB_GAPDH_8	57.0	IMR90p2
69.5	F8	71.1371266539411	PB_GAPDH_8	57.0	IMR90p2
70.0	F8	71.2764233973924	PB_GAPDH_8	57.0	IMR90p2
70.5	F8	71.8352295868185	PB_GAPDH_8	57.0	IMR90p2
71.0	F8	72.6917513184541	PB_GAPDH_8	57.0	IMR90p2
71.5	F8	74.6873179190501	PB_GAPDH_8	57.0	IMR90p2
72.0	F8	78.0842633449656	PB_GAPDH_8	57.0	IMR90p2
72.5	F8	83.7371957623592	PB_GAPDH_8	57.0	IMR90p2
73.0	F8	93.1184019134417	PB_GAPDH_8	57.0	IMR90p2
73.5	F8	107.924383683368	PB_GAPDH_8	57.0	IMR90p2
74.0	F8	126.803330153552	PB_GAPDH_8	57.0	IMR90p2
74.5	F8	147.055571022812	PB_GAPDH_8	57.0	IMR90p2
75.0	F8	164.37251577471	PB_GAPDH_8	57.0	IMR90p2
75.5	F8	172.751713702766	PB_GAPDH_8	57.0	IMR90p2
76.0	F8	168.124099001972	PB_GAPDH_8	57.0	IMR90p2
76.5	F8	150.386499115202	PB_GAPDH_8	57.0	IMR90p2
77.0	F8	122.671657061809	PB_GAPDH_8	57.0	IMR90p2
77.5	F8	90.8229056069206	PB_GAPDH_8	57.0	IMR90p2
78.0	F8	61.7246692596098	PB_GAPDH_8	57.0	IMR90p2
78.5	F8	39.2481991656074	PB_GAPDH_8	57.0	IMR90p2
79.0	F8	24.6660865501781	PB_GAPDH_8	57.0	IMR90p2
79.5	F8	16.8150156983427	PB_GAPDH_8	57.0	IMR90p2
80.0	F8	13.1838960483064	PB_GAPDH_8	57.0	IMR90p2
80.5	F8	11.2931300688616	PB_GAPDH_8	57.0	IMR90p2
81.0	F8	9.75972551688108	PB_GAPDH_8	57.0	IMR90p2
81.5	F8	8.14839480960484	PB_GAPDH_8	57.0	IMR90p2
82.0	F8	6.68028810900006	PB_GAPDH_8	57.0	IMR90p2
82.5	F8	5.45677024359463	PB_GAPDH_8	57.0	IMR90p2
83.0	F8	4.65164181209184	PB_GAPDH_8	57.0	IMR90p2
83.5	F8	4.47127508351622	PB_GAPDH_8	57.0	IMR90p2
84.0	F8	5.11283111365276	PB_GAPDH_8	57.0	IMR90p2
84.5	F8	6.01476270686197	PB_GAPDH_8	57.0	IMR90p2
85.0	F8	6.64745172140192	PB_GAPDH_8	57.0	IMR90p2
85.5	F8	7.35620438653257	PB_GAPDH_8	57.0	IMR90p2
86.0	F8	7.81346425171262	PB_GAPDH_8	57.0	IMR90p2
86.5	F8	7.10114453149214	PB_GAPDH_8	57.0	IMR90p2
87.0	F8	6.08796250440599	PB_GAPDH_8	57.0	IMR90p2
87.5	F8	5.59596038659441	PB_GAPDH_8	57.0	IMR90p2
88.0	F8	4.3767861214132	PB_GAPDH_8	57.0	IMR90p2
88.5	F8	2.84770555020674	PB_GAPDH_8	57.0	IMR90p2
89.0	F8	1.99927402120323	PB_GAPDH_8	57.0	IMR90p2
89.5	F8	1.34799581390433	PB_GAPDH_8	57.0	IMR90p2
90.0	F8	0.681460097583056	PB_GAPDH_8	57.0	IMR90p2
90.5	F8	0.887632064724983	PB_GAPDH_8	57.0	IMR90p2
91.0	F8	1.62259877093493	PB_GAPDH_8	57.0	IMR90p2
91.5	F8	1.97367252462277	PB_GAPDH_8	57.0	IMR90p2
92.0	F8	2.18205954576729	PB_GAPDH_8	57.0	IMR90p2
92.5	F8	2.32842839416435	PB_GAPDH_8	57.0	IMR90p2
93.0	F8	2.03191249859862	PB_GAPDH_8	57.0	IMR90p2
93.5	F8	1.89447473728342	PB_GAPDH_8	57.0	IMR90p2
94.0	F8	1.92537250089413	PB_GAPDH_8	57.0	IMR90p2
94.5	F8	2.83850801955964	PB_GAPDH_8	57.0	IMR90p2
95.0	F8	1.72189187059689	PB_GAPDH_8	57.0	IMR90p2
55.0	G8	19.5802774872623	PB_GAPDH_8	55.7	IMR90p2
55.5	G8	42.4239345557352	PB_GAPDH_8	55.7	IMR90p2
56.0	G8	39.160554974524	PB_GAPDH_8	55.7	IMR90p2
56.5	G8	39.1605549745217	PB_GAPDH_8	55.7	IMR90p2
57.0	G8	39.160554974542	PB_GAPDH_8	55.7	IMR90p2
57.5	G8	39.2292800417526	PB_GAPDH_8	55.7	IMR90p2
58.0	G8	38.8928408375259	PB_GAPDH_8	55.7	IMR90p2
58.5	G8	37.4584410553169	PB_GAPDH_8	55.7	IMR90p2
59.0	G8	36.1575038718188	PB_GAPDH_8	55.7	IMR90p2
59.5	G8	35.5251860653489	PB_GAPDH_8	55.7	IMR90p2
60.0	G8	35.0235132480382	PB_GAPDH_8	55.7	IMR90p2
60.5	G8	34.2853454226181	PB_GAPDH_8	55.7	IMR90p2
61.0	G8	34.1581667846034	PB_GAPDH_8	55.7	IMR90p2
61.5	G8	34.3917694126279	PB_GAPDH_8	55.7	IMR90p2
62.0	G8	34.417228920256	PB_GAPDH_8	55.7	IMR90p2
62.5	G8	34.378974055067	PB_GAPDH_8	55.7	IMR90p2
63.0	G8	35.020885793555	PB_GAPDH_8	55.7	IMR90p2
63.5	G8	36.1602875734158	PB_GAPDH_8	55.7	IMR90p2
64.0	G8	37.7875331759368	PB_GAPDH_8	55.7	IMR90p2
64.5	G8	40.648202695357	PB_GAPDH_8	55.7	IMR90p2
65.0	G8	44.4304755367687	PB_GAPDH_8	55.7	IMR90p2
65.5	G8	48.9834199192859	PB_GAPDH_8	55.7	IMR90p2
66.0	G8	53.7708819440336	PB_GAPDH_8	55.7	IMR90p2
66.5	G8	58.6500041973947	PB_GAPDH_8	55.7	IMR90p2
67.0	G8	62.5731409501225	PB_GAPDH_8	55.7	IMR90p2
67.5	G8	65.6596052351628	PB_GAPDH_8	55.7	IMR90p2
68.0	G8	67.2442023485155	PB_GAPDH_8	55.7	IMR90p2
68.5	G8	67.5671857898295	PB_GAPDH_8	55.7	IMR90p2
69.0	G8	67.3669019520408	PB_GAPDH_8	55.7	IMR90p2
69.5	G8	67.2712483031355	PB_GAPDH_8	55.7	IMR90p2
70.0	G8	66.7432908045861	PB_GAPDH_8	55.7	IMR90p2
70.5	G8	66.5296928866761	PB_GAPDH_8	55.7	IMR90p2
71.0	G8	67.3022562217636	PB_GAPDH_8	55.7	IMR90p2
71.5	G8	68.2894370405268	PB_GAPDH_8	55.7	IMR90p2
72.0	G8	70.0266604619687	PB_GAPDH_8	55.7	IMR90p2
72.5	G8	74.9031001125491	PB_GAPDH_8	55.7	IMR90p2
73.0	G8	83.7893054742001	PB_GAPDH_8	55.7	IMR90p2
73.5	G8	96.7030351235411	PB_GAPDH_8	55.7	IMR90p2
74.0	G8	114.328332205669	PB_GAPDH_8	55.7	IMR90p2
74.5	G8	132.938425271682	PB_GAPDH_8	55.7	IMR90p2
75.0	G8	147.335856588013	PB_GAPDH_8	55.7	IMR90p2
75.5	G8	153.724442460507	PB_GAPDH_8	55.7	IMR90p2
76.0	G8	148.801528999232	PB_GAPDH_8	55.7	IMR90p2
76.5	G8	131.194162560706	PB_GAPDH_8	55.7	IMR90p2
77.0	G8	105.860746954885	PB_GAPDH_8	55.7	IMR90p2
77.5	G8	78.4217771546404	PB_GAPDH_8	55.7	IMR90p2
78.0	G8	53.0499560019849	PB_GAPDH_8	55.7	IMR90p2
78.5	G8	33.791463366794	PB_GAPDH_8	55.7	IMR90p2
79.0	G8	21.784187418576	PB_GAPDH_8	55.7	IMR90p2
79.5	G8	14.9762713592223	PB_GAPDH_8	55.7	IMR90p2
80.0	G8	11.5210136502827	PB_GAPDH_8	55.7	IMR90p2
80.5	G8	10.0494050571864	PB_GAPDH_8	55.7	IMR90p2
81.0	G8	8.84332440692953	PB_GAPDH_8	55.7	IMR90p2
81.5	G8	7.69340162490863	PB_GAPDH_8	55.7	IMR90p2
82.0	G8	6.87227343878209	PB_GAPDH_8	55.7	IMR90p2
82.5	G8	6.0145307580072	PB_GAPDH_8	55.7	IMR90p2
83.0	G8	4.92076973321088	PB_GAPDH_8	55.7	IMR90p2
83.5	G8	3.94227224127411	PB_GAPDH_8	55.7	IMR90p2
84.0	G8	3.51220119097991	PB_GAPDH_8	55.7	IMR90p2
84.5	G8	3.74397578933434	PB_GAPDH_8	55.7	IMR90p2
85.0	G8	4.24163153809752	PB_GAPDH_8	55.7	IMR90p2
85.5	G8	4.762212709256	PB_GAPDH_8	55.7	IMR90p2
86.0	G8	5.79482345928432	PB_GAPDH_8	55.7	IMR90p2
86.5	G8	6.21218180380492	PB_GAPDH_8	55.7	IMR90p2
87.0	G8	5.24172187955162	PB_GAPDH_8	55.7	IMR90p2
87.5	G8	4.37248128905316	PB_GAPDH_8	55.7	IMR90p2
88.0	G8	3.74595781497715	PB_GAPDH_8	55.7	IMR90p2
88.5	G8	2.25362158385349	PB_GAPDH_8	55.7	IMR90p2
89.0	G8	1.55229713280346	PB_GAPDH_8	55.7	IMR90p2
89.5	G8	2.05105235572933	PB_GAPDH_8	55.7	IMR90p2
90.0	G8	1.89490831282728	PB_GAPDH_8	55.7	IMR90p2
90.5	G8	1.6783386677613	PB_GAPDH_8	55.7	IMR90p2
91.0	G8	2.28570334764731	PB_GAPDH_8	55.7	IMR90p2
91.5	G8	2.19299942528096	PB_GAPDH_8	55.7	IMR90p2
92.0	G8	1.57984606676126	PB_GAPDH_8	55.7	IMR90p2
92.5	G8	1.80523835325039	PB_GAPDH_8	55.7	IMR90p2
93.0	G8	1.99863066629689	PB_GAPDH_8	55.7	IMR90p2
93.5	G8	1.99850029781106	PB_GAPDH_8	55.7	IMR90p2
94.0	G8	2.21612834184134	PB_GAPDH_8	55.7	IMR90p2
94.5	G8	3.03464080976073	PB_GAPDH_8	55.7	IMR90p2
95.0	G8	1.56573572960406	PB_GAPDH_8	55.7	IMR90p2
55.0	H8	19.5771294595216	PB_GAPDH_8	55.0	IMR90p2
55.5	H8	42.4171138289628	PB_GAPDH_8	55.0	IMR90p2
56.0	H8	39.1542589190425	PB_GAPDH_8	55.0	IMR90p2
56.5	H8	39.1542589190386	PB_GAPDH_8	55.0	IMR90p2
57.0	H8	39.1542589190747	PB_GAPDH_8	55.0	IMR90p2
57.5	H8	39.1691748906435	PB_GAPDH_8	55.0	IMR90p2
58.0	H8	39.0768934716746	PB_GAPDH_8	55.0	IMR90p2
58.5	H8	39.0036592865104	PB_GAPDH_8	55.0	IMR90p2
59.0	H8	38.1418067599167	PB_GAPDH_8	55.0	IMR90p2
59.5	H8	37.2790596162761	PB_GAPDH_8	55.0	IMR90p2
60.0	H8	36.7193470644468	PB_GAPDH_8	55.0	IMR90p2
60.5	H8	35.8205291511845	PB_GAPDH_8	55.0	IMR90p2
61.0	H8	35.2965392856985	PB_GAPDH_8	55.0	IMR90p2
61.5	H8	35.5549387119374	PB_GAPDH_8	55.0	IMR90p2
62.0	H8	36.0859903180599	PB_GAPDH_8	55.0	IMR90p2
62.5	H8	36.6597728775757	PB_GAPDH_8	55.0	IMR90p2
63.0	H8	37.2238830329727	PB_GAPDH_8	55.0	IMR90p2
63.5	H8	37.7133612327315	PB_GAPDH_8	55.0	IMR90p2
64.0	H8	38.3447947722671	PB_GAPDH_8	55.0	IMR90p2
64.5	H8	39.2528406285195	PB_GAPDH_8	55.0	IMR90p2
65.0	H8	40.7510430648701	PB_GAPDH_8	55.0	IMR90p2
65.5	H8	44.0917339406974	PB_GAPDH_8	55.0	IMR90p2
66.0	H8	48.592482224963	PB_GAPDH_8	55.0	IMR90p2
66.5	H8	52.8478935023041	PB_GAPDH_8	55.0	IMR90p2
67.0	H8	57.0740451710433	PB_GAPDH_8	55.0	IMR90p2
67.5	H8	60.3315607199282	PB_GAPDH_8	55.0	IMR90p2
68.0	H8	62.074672392633	PB_GAPDH_8	55.0	IMR90p2
68.5	H8	62.4653195305666	PB_GAPDH_8	55.0	IMR90p2
69.0	H8	62.0758889053678	PB_GAPDH_8	55.0	IMR90p2
69.5	H8	61.6547104329408	PB_GAPDH_8	55.0	IMR90p2
70.0	H8	61.6638842110988	PB_GAPDH_8	55.0	IMR90p2
70.5	H8	60.7399085934114	PB_GAPDH_8	55.0	IMR90p2
71.0	H8	60.0507179388391	PB_GAPDH_8	55.0	IMR90p2
71.5	H8	61.2628057275497	PB_GAPDH_8	55.0	IMR90p2
72.0	H8	62.9430797109274	PB_GAPDH_8	55.0	IMR90p2
72.5	H8	65.9248730928403	PB_GAPDH_8	55.0	IMR90p2
73.0	H8	73.4068098074448	PB_GAPDH_8	55.0	IMR90p2
73.5	H8	85.3123064671793	PB_GAPDH_8	55.0	IMR90p2
74.0	H8	99.9895516086977	PB_GAPDH_8	55.0	IMR90p2
74.5	H8	116.729268884111	PB_GAPDH_8	55.0	IMR90p2
75.0	H8	131.854836692491	PB_GAPDH_8	55.0	IMR90p2
75.5	H8	139.820554778599	PB_GAPDH_8	55.0	IMR90p2
76.0	H8	138.161093604046	PB_GAPDH_8	55.0	IMR90p2
76.5	H8	126.149101032123	PB_GAPDH_8	55.0	IMR90p2
77.0	H8	104.752257288504	PB_GAPDH_8	55.0	IMR90p2
77.5	H8	79.6742148005461	PB_GAPDH_8	55.0	IMR90p2
78.0	H8	56.5766203673648	PB_GAPDH_8	55.0	IMR90p2
78.5	H8	37.2613283734801	PB_GAPDH_8	55.0	IMR90p2
79.0	H8	23.7931615064753	PB_GAPDH_8	55.0	IMR90p2
79.5	H8	16.8890706096767	PB_GAPDH_8	55.0	IMR90p2
80.0	H8	13.3724823604909	PB_GAPDH_8	55.0	IMR90p2
80.5	H8	10.9864389700643	PB_GAPDH_8	55.0	IMR90p2
81.0	H8	9.7182184759406	PB_GAPDH_8	55.0	IMR90p2
81.5	H8	8.35724553722793	PB_GAPDH_8	55.0	IMR90p2
82.0	H8	6.45223333474968	PB_GAPDH_8	55.0	IMR90p2
82.5	H8	4.96783885095886	PB_GAPDH_8	55.0	IMR90p2
83.0	H8	3.99215015929201	PB_GAPDH_8	55.0	IMR90p2
83.5	H8	3.3139184038713	PB_GAPDH_8	55.0	IMR90p2
84.0	H8	3.1384773470005	PB_GAPDH_8	55.0	IMR90p2
84.5	H8	3.830671452768	PB_GAPDH_8	55.0	IMR90p2
85.0	H8	4.33302485154263	PB_GAPDH_8	55.0	IMR90p2
85.5	H8	4.57781357601618	PB_GAPDH_8	55.0	IMR90p2
86.0	H8	4.76218421922295	PB_GAPDH_8	55.0	IMR90p2
86.5	H8	4.75567788016997	PB_GAPDH_8	55.0	IMR90p2
87.0	H8	4.04066482824766	PB_GAPDH_8	55.0	IMR90p2
87.5	H8	3.49351217616965	PB_GAPDH_8	55.0	IMR90p2
88.0	H8	3.26130697629634	PB_GAPDH_8	55.0	IMR90p2
88.5	H8	2.60536356797888	PB_GAPDH_8	55.0	IMR90p2
89.0	H8	2.33864177511651	PB_GAPDH_8	55.0	IMR90p2
89.5	H8	2.46481446060966	PB_GAPDH_8	55.0	IMR90p2
90.0	H8	1.98424123208542	PB_GAPDH_8	55.0	IMR90p2
90.5	H8	1.32650553304165	PB_GAPDH_8	55.0	IMR90p2
91.0	H8	1.65745952442097	PB_GAPDH_8	55.0	IMR90p2
91.5	H8	1.72508111545977	PB_GAPDH_8	55.0	IMR90p2
92.0	H8	1.29601115339352	PB_GAPDH_8	55.0	IMR90p2
92.5	H8	1.65897434155409	PB_GAPDH_8	55.0	IMR90p2
93.0	H8	2.27679275151303	PB_GAPDH_8	55.0	IMR90p2
93.5	H8	1.82629558455534	PB_GAPDH_8	55.0	IMR90p2
94.0	H8	1.80516688755739	PB_GAPDH_8	55.0	IMR90p2
94.5	H8	1.37845203218291	PB_GAPDH_8	55.0	IMR90p2
95.0	H8	0.172587870222344	PB_GAPDH_8	55.0	IMR90p2
