# Supplementary material for: Primer PICKR: literature-mined scoring platform for robust RT–qPCR primers
Source: Nat Commun. 2026 May 28;17:6938. doi: 10.1038/s41467-026-73648-2 (PMC13388996; doi:10.1038/s41467-026-73648-2)
Supplement: Supplementary file 11 — Source Data [file 41467_2026_73648_MOESM11_ESM.zip › Fig_6/Fig_6ACD.xlsx]

## Sheet: Fig 6A
Amplified % success
GAPDH	VIM	FN1
100	90	100
Amplified % Double peaks
GAPDH	VIM	FN1
30	11	20

## Sheet: Fig 6C
GAPDH	VIM	FN1
24.6825	21.5886	28.0124
22.658	23.2708	24.2146
27.1119	22.6823	27.119
21.3868	34.8253	26.6072
25.2617	20.9129	25.6062
21.434	19.7712	25.7133
23.0323	23.4562	24.6384
21.358	23.2443	23.4315
26.1054	22.9585	25.1498
25.1068	19.1146	26.1063

## Sheet: Fig 6D
Amplification success	Double peaks
89.1304	34.7826
