# Supplementary material for: Primer PICKR: literature-mined scoring platform for robust RT–qPCR primers
Source: Nat Commun. 2026 May 28;17:6938. doi: 10.1038/s41467-026-73648-2 (PMC13388996; doi:10.1038/s41467-026-73648-2)
Supplement: Supplementary file 11 — Source Data [file 41467_2026_73648_MOESM11_ESM.zip › Fig_6/Fig6B_DoublePeak_2_melting_curve_data_PB_GAPDH_1.csv]

Temperature	Well	Derivative	Target	melt temp	Replicate
55.0	A1	-3.69158299290689	PB_GAPDH_1	65.0	IMR90p2
55.5	A1	-7.99842981796598	PB_GAPDH_1	65.0	IMR90p2
56.0	A1	-7.38316598581559	PB_GAPDH_1	65.0	IMR90p2
56.5	A1	-7.38316598581127	PB_GAPDH_1	65.0	IMR90p2
57.0	A1	-7.38316598584368	PB_GAPDH_1	65.0	IMR90p2
57.5	A1	-7.23990901717389	PB_GAPDH_1	65.0	IMR90p2
58.0	A1	-8.01028503350778	PB_GAPDH_1	65.0	IMR90p2
58.5	A1	-10.3696402447879	PB_GAPDH_1	65.0	IMR90p2
59.0	A1	-13.4900851293088	PB_GAPDH_1	65.0	IMR90p2
59.5	A1	-16.7786024662961	PB_GAPDH_1	65.0	IMR90p2
60.0	A1	-19.4423559361845	PB_GAPDH_1	65.0	IMR90p2
60.5	A1	-20.6689517228536	PB_GAPDH_1	65.0	IMR90p2
61.0	A1	-19.3160829078942	PB_GAPDH_1	65.0	IMR90p2
61.5	A1	-14.1229377741353	PB_GAPDH_1	65.0	IMR90p2
62.0	A1	-4.82149960657432	PB_GAPDH_1	65.0	IMR90p2
62.5	A1	8.5456754475091	PB_GAPDH_1	65.0	IMR90p2
63.0	A1	25.4744049587559	PB_GAPDH_1	65.0	IMR90p2
63.5	A1	43.672780200675	PB_GAPDH_1	65.0	IMR90p2
64.0	A1	60.7676572107022	PB_GAPDH_1	65.0	IMR90p2
64.5	A1	75.3434076212441	PB_GAPDH_1	65.0	IMR90p2
65.0	A1	86.6833812406127	PB_GAPDH_1	65.0	IMR90p2
65.5	A1	94.7213770273812	PB_GAPDH_1	65.0	IMR90p2
66.0	A1	100.230019154711	PB_GAPDH_1	65.0	IMR90p2
66.5	A1	103.523985192679	PB_GAPDH_1	65.0	IMR90p2
67.0	A1	105.630024163618	PB_GAPDH_1	65.0	IMR90p2
67.5	A1	107.732111854492	PB_GAPDH_1	65.0	IMR90p2
68.0	A1	109.208630439602	PB_GAPDH_1	65.0	IMR90p2
68.5	A1	109.759768207288	PB_GAPDH_1	65.0	IMR90p2
69.0	A1	111.070875076663	PB_GAPDH_1	65.0	IMR90p2
69.5	A1	113.296273596296	PB_GAPDH_1	65.0	IMR90p2
70.0	A1	114.92675766933	PB_GAPDH_1	65.0	IMR90p2
70.5	A1	116.628502503935	PB_GAPDH_1	65.0	IMR90p2
71.0	A1	119.307539756447	PB_GAPDH_1	65.0	IMR90p2
71.5	A1	121.689356563447	PB_GAPDH_1	65.0	IMR90p2
72.0	A1	123.31114700002	PB_GAPDH_1	65.0	IMR90p2
72.5	A1	124.914989311669	PB_GAPDH_1	65.0	IMR90p2
73.0	A1	126.663671255821	PB_GAPDH_1	65.0	IMR90p2
73.5	A1	128.254660694212	PB_GAPDH_1	65.0	IMR90p2
74.0	A1	129.292962245232	PB_GAPDH_1	65.0	IMR90p2
74.5	A1	129.914528957677	PB_GAPDH_1	65.0	IMR90p2
75.0	A1	130.612098905613	PB_GAPDH_1	65.0	IMR90p2
75.5	A1	131.335322091611	PB_GAPDH_1	65.0	IMR90p2
76.0	A1	131.586509408603	PB_GAPDH_1	65.0	IMR90p2
76.5	A1	132.378365747828	PB_GAPDH_1	65.0	IMR90p2
77.0	A1	133.507268753309	PB_GAPDH_1	65.0	IMR90p2
77.5	A1	135.734039517758	PB_GAPDH_1	65.0	IMR90p2
78.0	A1	147.942260469297	PB_GAPDH_1	65.0	IMR90p2
78.5	A1	180.092027939407	PB_GAPDH_1	65.0	IMR90p2
79.0	A1	225.07103625506	PB_GAPDH_1	65.0	IMR90p2
79.5	A1	271.292783283998	PB_GAPDH_1	65.0	IMR90p2
80.0	A1	313.581919219524	PB_GAPDH_1	65.0	IMR90p2
80.5	A1	336.552100827927	PB_GAPDH_1	65.0	IMR90p2
81.0	A1	334.866545261565	PB_GAPDH_1	65.0	IMR90p2
81.5	A1	325.670033364414	PB_GAPDH_1	65.0	IMR90p2
82.0	A1	316.71291482961	PB_GAPDH_1	65.0	IMR90p2
82.5	A1	306.276310478249	PB_GAPDH_1	65.0	IMR90p2
83.0	A1	297.680524704177	PB_GAPDH_1	65.0	IMR90p2
83.5	A1	273.127877921762	PB_GAPDH_1	65.0	IMR90p2
84.0	A1	218.936485204846	PB_GAPDH_1	65.0	IMR90p2
84.5	A1	155.031166504038	PB_GAPDH_1	65.0	IMR90p2
85.0	A1	95.5865576417591	PB_GAPDH_1	65.0	IMR90p2
85.5	A1	43.1764161030819	PB_GAPDH_1	65.0	IMR90p2
86.0	A1	11.2605034843356	PB_GAPDH_1	65.0	IMR90p2
86.5	A1	3.1391390192743	PB_GAPDH_1	65.0	IMR90p2
87.0	A1	3.05119410764496	PB_GAPDH_1	65.0	IMR90p2
87.5	A1	2.47134938691255	PB_GAPDH_1	65.0	IMR90p2
88.0	A1	1.97350378795011	PB_GAPDH_1	65.0	IMR90p2
88.5	A1	1.93053100400732	PB_GAPDH_1	65.0	IMR90p2
89.0	A1	1.95070755058055	PB_GAPDH_1	65.0	IMR90p2
89.5	A1	2.0468128843977	PB_GAPDH_1	65.0	IMR90p2
90.0	A1	2.7212213031022	PB_GAPDH_1	65.0	IMR90p2
90.5	A1	3.20863577670838	PB_GAPDH_1	65.0	IMR90p2
91.0	A1	2.67443603588583	PB_GAPDH_1	65.0	IMR90p2
91.5	A1	2.58109421779557	PB_GAPDH_1	65.0	IMR90p2
92.0	A1	2.69370685137721	PB_GAPDH_1	65.0	IMR90p2
92.5	A1	1.91416843450207	PB_GAPDH_1	65.0	IMR90p2
93.0	A1	1.60438824362831	PB_GAPDH_1	65.0	IMR90p2
93.5	A1	1.79766108013314	PB_GAPDH_1	65.0	IMR90p2
94.0	A1	1.44440865815545	PB_GAPDH_1	65.0	IMR90p2
94.5	A1	0.822314730823337	PB_GAPDH_1	65.0	IMR90p2
95.0	A1	0.111267169211942	PB_GAPDH_1	65.0	IMR90p2
55.0	B1	6.8264075136052	PB_GAPDH_1	64.5	IMR90p2
55.5	B1	14.7905496128126	PB_GAPDH_1	64.5	IMR90p2
56.0	B1	13.6528150272117	PB_GAPDH_1	64.5	IMR90p2
56.5	B1	13.6528150272014	PB_GAPDH_1	64.5	IMR90p2
57.0	B1	13.6528150272759	PB_GAPDH_1	64.5	IMR90p2
57.5	B1	13.5962189937402	PB_GAPDH_1	64.5	IMR90p2
58.0	B1	13.9702721531945	PB_GAPDH_1	64.5	IMR90p2
58.5	B1	14.5736268673949	PB_GAPDH_1	64.5	IMR90p2
59.0	B1	14.3675160363264	PB_GAPDH_1	64.5	IMR90p2
59.5	B1	13.6397379370726	PB_GAPDH_1	64.5	IMR90p2
60.0	B1	12.6743581955033	PB_GAPDH_1	64.5	IMR90p2
60.5	B1	11.5991539620782	PB_GAPDH_1	64.5	IMR90p2
61.0	B1	10.2731355027249	PB_GAPDH_1	64.5	IMR90p2
61.5	B1	9.07471369668963	PB_GAPDH_1	64.5	IMR90p2
62.0	B1	8.77698279652736	PB_GAPDH_1	64.5	IMR90p2
62.5	B1	9.10866614438453	PB_GAPDH_1	64.5	IMR90p2
63.0	B1	10.8477787494758	PB_GAPDH_1	64.5	IMR90p2
63.5	B1	14.6084475607444	PB_GAPDH_1	64.5	IMR90p2
64.0	B1	21.0415972824416	PB_GAPDH_1	64.5	IMR90p2
64.5	B1	30.6532116920658	PB_GAPDH_1	64.5	IMR90p2
65.0	B1	43.3262330503409	PB_GAPDH_1	64.5	IMR90p2
65.5	B1	57.2129248577756	PB_GAPDH_1	64.5	IMR90p2
66.0	B1	71.0100687113875	PB_GAPDH_1	64.5	IMR90p2
66.5	B1	84.2396357528934	PB_GAPDH_1	64.5	IMR90p2
67.0	B1	94.9286569524331	PB_GAPDH_1	64.5	IMR90p2
67.5	B1	101.928440710304	PB_GAPDH_1	64.5	IMR90p2
68.0	B1	107.111839050418	PB_GAPDH_1	64.5	IMR90p2
68.5	B1	111.378361777014	PB_GAPDH_1	64.5	IMR90p2
69.0	B1	113.484899428731	PB_GAPDH_1	64.5	IMR90p2
69.5	B1	115.253248844242	PB_GAPDH_1	64.5	IMR90p2
70.0	B1	117.862015453983	PB_GAPDH_1	64.5	IMR90p2
70.5	B1	120.338114672789	PB_GAPDH_1	64.5	IMR90p2
71.0	B1	122.434019772508	PB_GAPDH_1	64.5	IMR90p2
71.5	B1	124.483965626607	PB_GAPDH_1	64.5	IMR90p2
72.0	B1	125.848777517473	PB_GAPDH_1	64.5	IMR90p2
72.5	B1	127.965647134941	PB_GAPDH_1	64.5	IMR90p2
73.0	B1	130.725269037827	PB_GAPDH_1	64.5	IMR90p2
73.5	B1	133.665739425644	PB_GAPDH_1	64.5	IMR90p2
74.0	B1	138.203870451752	PB_GAPDH_1	64.5	IMR90p2
74.5	B1	143.815409989022	PB_GAPDH_1	64.5	IMR90p2
75.0	B1	147.610912052099	PB_GAPDH_1	64.5	IMR90p2
75.5	B1	148.737460530225	PB_GAPDH_1	64.5	IMR90p2
76.0	B1	148.13498405878	PB_GAPDH_1	64.5	IMR90p2
76.5	B1	144.904869742832	PB_GAPDH_1	64.5	IMR90p2
77.0	B1	138.932117569668	PB_GAPDH_1	64.5	IMR90p2
77.5	B1	133.935046709287	PB_GAPDH_1	64.5	IMR90p2
78.0	B1	140.033126506094	PB_GAPDH_1	64.5	IMR90p2
78.5	B1	166.415282000905	PB_GAPDH_1	64.5	IMR90p2
79.0	B1	208.40033071213	PB_GAPDH_1	64.5	IMR90p2
79.5	B1	254.724149664412	PB_GAPDH_1	64.5	IMR90p2
80.0	B1	297.921581357506	PB_GAPDH_1	64.5	IMR90p2
80.5	B1	322.994156564681	PB_GAPDH_1	64.5	IMR90p2
81.0	B1	322.096890087794	PB_GAPDH_1	64.5	IMR90p2
81.5	B1	310.61575273557	PB_GAPDH_1	64.5	IMR90p2
82.0	B1	298.818022932895	PB_GAPDH_1	64.5	IMR90p2
82.5	B1	286.604764083717	PB_GAPDH_1	64.5	IMR90p2
83.0	B1	277.776626690804	PB_GAPDH_1	64.5	IMR90p2
83.5	B1	258.310049134197	PB_GAPDH_1	64.5	IMR90p2
84.0	B1	211.592118198217	PB_GAPDH_1	64.5	IMR90p2
84.5	B1	153.138486344413	PB_GAPDH_1	64.5	IMR90p2
85.0	B1	97.6233003557563	PB_GAPDH_1	64.5	IMR90p2
85.5	B1	46.7808896008218	PB_GAPDH_1	64.5	IMR90p2
86.0	B1	13.2075227043912	PB_GAPDH_1	64.5	IMR90p2
86.5	B1	3.26030078553163	PB_GAPDH_1	64.5	IMR90p2
87.0	B1	2.70838359087196	PB_GAPDH_1	64.5	IMR90p2
87.5	B1	2.05097990556777	PB_GAPDH_1	64.5	IMR90p2
88.0	B1	1.93849703347718	PB_GAPDH_1	64.5	IMR90p2
88.5	B1	1.93396522636647	PB_GAPDH_1	64.5	IMR90p2
89.0	B1	1.84861684023724	PB_GAPDH_1	64.5	IMR90p2
89.5	B1	1.94669210009295	PB_GAPDH_1	64.5	IMR90p2
90.0	B1	1.98722337400608	PB_GAPDH_1	64.5	IMR90p2
90.5	B1	2.21150619283412	PB_GAPDH_1	64.5	IMR90p2
91.0	B1	2.65388492947454	PB_GAPDH_1	64.5	IMR90p2
91.5	B1	2.2710726840362	PB_GAPDH_1	64.5	IMR90p2
92.0	B1	1.61871156441248	PB_GAPDH_1	64.5	IMR90p2
92.5	B1	1.62100575203868	PB_GAPDH_1	64.5	IMR90p2
93.0	B1	1.35297592463434	PB_GAPDH_1	64.5	IMR90p2
93.5	B1	0.798901698078623	PB_GAPDH_1	64.5	IMR90p2
94.0	B1	1.12530061596016	PB_GAPDH_1	64.5	IMR90p2
94.5	B1	1.46381430208493	PB_GAPDH_1	64.5	IMR90p2
95.0	B1	0.650748256181657	PB_GAPDH_1	64.5	IMR90p2
55.0	C1	5.27168379548789	PB_GAPDH_1	63.3	IMR90p2
55.5	C1	11.4219815568919	PB_GAPDH_1	63.3	IMR90p2
56.0	C1	10.5433675909771	PB_GAPDH_1	63.3	IMR90p2
56.5	C1	10.5433675909765	PB_GAPDH_1	63.3	IMR90p2
57.0	C1	10.5433675909777	PB_GAPDH_1	63.3	IMR90p2
57.5	C1	10.4643382421226	PB_GAPDH_1	63.3	IMR90p2
58.0	C1	10.9722973569711	PB_GAPDH_1	63.3	IMR90p2
58.5	C1	11.9056841408817	PB_GAPDH_1	63.3	IMR90p2
59.0	C1	11.7167572355705	PB_GAPDH_1	63.3	IMR90p2
59.5	C1	11.1216105094238	PB_GAPDH_1	63.3	IMR90p2
60.0	C1	10.9376004447483	PB_GAPDH_1	63.3	IMR90p2
60.5	C1	10.9238865137137	PB_GAPDH_1	63.3	IMR90p2
61.0	C1	10.4469617963221	PB_GAPDH_1	63.3	IMR90p2
61.5	C1	10.1515821868735	PB_GAPDH_1	63.3	IMR90p2
62.0	C1	10.6668329748902	PB_GAPDH_1	63.3	IMR90p2
62.5	C1	11.4432988703645	PB_GAPDH_1	63.3	IMR90p2
63.0	C1	12.9065049228452	PB_GAPDH_1	63.3	IMR90p2
63.5	C1	16.821907704458	PB_GAPDH_1	63.3	IMR90p2
64.0	C1	24.2475450809478	PB_GAPDH_1	63.3	IMR90p2
64.5	C1	34.0519714806983	PB_GAPDH_1	63.3	IMR90p2
65.0	C1	45.436001347337	PB_GAPDH_1	63.3	IMR90p2
65.5	C1	58.5474022237587	PB_GAPDH_1	63.3	IMR90p2
66.0	C1	71.3768320587411	PB_GAPDH_1	63.3	IMR90p2
66.5	C1	80.9944858232752	PB_GAPDH_1	63.3	IMR90p2
67.0	C1	88.3359998017845	PB_GAPDH_1	63.3	IMR90p2
67.5	C1	94.7709554647502	PB_GAPDH_1	63.3	IMR90p2
68.0	C1	99.3367541190106	PB_GAPDH_1	63.3	IMR90p2
68.5	C1	102.804539428248	PB_GAPDH_1	63.3	IMR90p2
69.0	C1	106.790948554893	PB_GAPDH_1	63.3	IMR90p2
69.5	C1	110.583198402814	PB_GAPDH_1	63.3	IMR90p2
70.0	C1	113.830293215685	PB_GAPDH_1	63.3	IMR90p2
70.5	C1	117.300971751792	PB_GAPDH_1	63.3	IMR90p2
71.0	C1	120.415116061823	PB_GAPDH_1	63.3	IMR90p2
71.5	C1	123.103862778999	PB_GAPDH_1	63.3	IMR90p2
72.0	C1	125.790261610643	PB_GAPDH_1	63.3	IMR90p2
72.5	C1	127.677725595918	PB_GAPDH_1	63.3	IMR90p2
73.0	C1	128.920373737482	PB_GAPDH_1	63.3	IMR90p2
73.5	C1	130.277766734798	PB_GAPDH_1	63.3	IMR90p2
74.0	C1	132.312404892359	PB_GAPDH_1	63.3	IMR90p2
74.5	C1	135.574414923893	PB_GAPDH_1	63.3	IMR90p2
75.0	C1	140.926852330439	PB_GAPDH_1	63.3	IMR90p2
75.5	C1	147.132716898761	PB_GAPDH_1	63.3	IMR90p2
76.0	C1	152.707270873243	PB_GAPDH_1	63.3	IMR90p2
76.5	C1	155.572024817814	PB_GAPDH_1	63.3	IMR90p2
77.0	C1	154.302429726622	PB_GAPDH_1	63.3	IMR90p2
77.5	C1	149.583826324189	PB_GAPDH_1	63.3	IMR90p2
78.0	C1	149.352583598157	PB_GAPDH_1	63.3	IMR90p2
78.5	C1	166.253263940173	PB_GAPDH_1	63.3	IMR90p2
79.0	C1	199.008530375283	PB_GAPDH_1	63.3	IMR90p2
79.5	C1	236.416586110107	PB_GAPDH_1	63.3	IMR90p2
80.0	C1	272.749557287201	PB_GAPDH_1	63.3	IMR90p2
80.5	C1	296.411054682817	PB_GAPDH_1	63.3	IMR90p2
81.0	C1	295.929275228569	PB_GAPDH_1	63.3	IMR90p2
81.5	C1	282.613686632109	PB_GAPDH_1	63.3	IMR90p2
82.0	C1	268.238264772488	PB_GAPDH_1	63.3	IMR90p2
82.5	C1	253.341356232216	PB_GAPDH_1	63.3	IMR90p2
83.0	C1	241.037417785931	PB_GAPDH_1	63.3	IMR90p2
83.5	C1	221.118242638955	PB_GAPDH_1	63.3	IMR90p2
84.0	C1	179.531290441163	PB_GAPDH_1	63.3	IMR90p2
84.5	C1	128.726624827643	PB_GAPDH_1	63.3	IMR90p2
85.0	C1	81.6006394851723	PB_GAPDH_1	63.3	IMR90p2
85.5	C1	38.6508777028275	PB_GAPDH_1	63.3	IMR90p2
86.0	C1	10.2648956708915	PB_GAPDH_1	63.3	IMR90p2
86.5	C1	2.49767121221697	PB_GAPDH_1	63.3	IMR90p2
87.0	C1	2.75898840448053	PB_GAPDH_1	63.3	IMR90p2
87.5	C1	1.99326118653153	PB_GAPDH_1	63.3	IMR90p2
88.0	C1	1.82500314359908	PB_GAPDH_1	63.3	IMR90p2
88.5	C1	2.03919129040145	PB_GAPDH_1	63.3	IMR90p2
89.0	C1	1.88126141076566	PB_GAPDH_1	63.3	IMR90p2
89.5	C1	1.85389126683543	PB_GAPDH_1	63.3	IMR90p2
90.0	C1	2.3345216291479	PB_GAPDH_1	63.3	IMR90p2
90.5	C1	2.65725657811356	PB_GAPDH_1	63.3	IMR90p2
91.0	C1	2.9311283724075	PB_GAPDH_1	63.3	IMR90p2
91.5	C1	3.17052305961931	PB_GAPDH_1	63.3	IMR90p2
92.0	C1	2.97376312038068	PB_GAPDH_1	63.3	IMR90p2
92.5	C1	2.87498031496193	PB_GAPDH_1	63.3	IMR90p2
93.0	C1	2.31213598090244	PB_GAPDH_1	63.3	IMR90p2
93.5	C1	2.11828868358879	PB_GAPDH_1	63.3	IMR90p2
94.0	C1	1.99909710265069	PB_GAPDH_1	63.3	IMR90p2
94.5	C1	3.05814820117098	PB_GAPDH_1	63.3	IMR90p2
95.0	C1	1.92803149332326	PB_GAPDH_1	63.3	IMR90p2
55.0	D1	0.831828845341875	PB_GAPDH_1	61.4	IMR90p2
55.5	D1	1.80229583157484	PB_GAPDH_1	61.4	IMR90p2
56.0	D1	1.66365769068443	PB_GAPDH_1	61.4	IMR90p2
56.5	D1	1.66365769068807	PB_GAPDH_1	61.4	IMR90p2
57.0	D1	1.66365769065067	PB_GAPDH_1	61.4	IMR90p2
57.5	D1	1.6046063081161	PB_GAPDH_1	61.4	IMR90p2
58.0	D1	2.00864219233915	PB_GAPDH_1	61.4	IMR90p2
58.5	D1	2.49453928053003	PB_GAPDH_1	61.4	IMR90p2
59.0	D1	2.47372562307442	PB_GAPDH_1	61.4	IMR90p2
59.5	D1	2.2880245135218	PB_GAPDH_1	61.4	IMR90p2
60.0	D1	1.85806815831279	PB_GAPDH_1	61.4	IMR90p2
60.5	D1	1.4571865332789	PB_GAPDH_1	61.4	IMR90p2
61.0	D1	1.2403881000057	PB_GAPDH_1	61.4	IMR90p2
61.5	D1	1.21210171274947	PB_GAPDH_1	61.4	IMR90p2
62.0	D1	1.86651551033071	PB_GAPDH_1	61.4	IMR90p2
62.5	D1	3.4813798167454	PB_GAPDH_1	61.4	IMR90p2
63.0	D1	5.56215704548663	PB_GAPDH_1	61.4	IMR90p2
63.5	D1	9.5923014644012	PB_GAPDH_1	61.4	IMR90p2
64.0	D1	15.5647020197589	PB_GAPDH_1	61.4	IMR90p2
64.5	D1	23.2420696268456	PB_GAPDH_1	61.4	IMR90p2
65.0	D1	34.1612774936463	PB_GAPDH_1	61.4	IMR90p2
65.5	D1	47.501460050556	PB_GAPDH_1	61.4	IMR90p2
66.0	D1	60.2129959333137	PB_GAPDH_1	61.4	IMR90p2
66.5	D1	72.0108243443165	PB_GAPDH_1	61.4	IMR90p2
67.0	D1	82.2761101796387	PB_GAPDH_1	61.4	IMR90p2
67.5	D1	89.1825676941997	PB_GAPDH_1	61.4	IMR90p2
68.0	D1	93.8280454570659	PB_GAPDH_1	61.4	IMR90p2
68.5	D1	97.3198213147729	PB_GAPDH_1	61.4	IMR90p2
69.0	D1	99.9946231064459	PB_GAPDH_1	61.4	IMR90p2
69.5	D1	102.328094596958	PB_GAPDH_1	61.4	IMR90p2
70.0	D1	104.566099146218	PB_GAPDH_1	61.4	IMR90p2
70.5	D1	106.252043193186	PB_GAPDH_1	61.4	IMR90p2
71.0	D1	107.65893454642	PB_GAPDH_1	61.4	IMR90p2
71.5	D1	108.773587818085	PB_GAPDH_1	61.4	IMR90p2
72.0	D1	109.767790637139	PB_GAPDH_1	61.4	IMR90p2
72.5	D1	110.943040896384	PB_GAPDH_1	61.4	IMR90p2
73.0	D1	112.196659888715	PB_GAPDH_1	61.4	IMR90p2
73.5	D1	113.96396658522	PB_GAPDH_1	61.4	IMR90p2
74.0	D1	116.236299552893	PB_GAPDH_1	61.4	IMR90p2
74.5	D1	118.799778001363	PB_GAPDH_1	61.4	IMR90p2
75.0	D1	121.697883475797	PB_GAPDH_1	61.4	IMR90p2
75.5	D1	124.622645734449	PB_GAPDH_1	61.4	IMR90p2
76.0	D1	126.261500093726	PB_GAPDH_1	61.4	IMR90p2
76.5	D1	125.926187058401	PB_GAPDH_1	61.4	IMR90p2
77.0	D1	123.687893431217	PB_GAPDH_1	61.4	IMR90p2
77.5	D1	119.729851979976	PB_GAPDH_1	61.4	IMR90p2
78.0	D1	118.626200586047	PB_GAPDH_1	61.4	IMR90p2
78.5	D1	131.159160354661	PB_GAPDH_1	61.4	IMR90p2
79.0	D1	159.825377393751	PB_GAPDH_1	61.4	IMR90p2
79.5	D1	194.426023753337	PB_GAPDH_1	61.4	IMR90p2
80.0	D1	228.521144161021	PB_GAPDH_1	61.4	IMR90p2
80.5	D1	254.935957427936	PB_GAPDH_1	61.4	IMR90p2
81.0	D1	260.418357193216	PB_GAPDH_1	61.4	IMR90p2
81.5	D1	249.366445688997	PB_GAPDH_1	61.4	IMR90p2
82.0	D1	235.080867430248	PB_GAPDH_1	61.4	IMR90p2
82.5	D1	219.797508194081	PB_GAPDH_1	61.4	IMR90p2
83.0	D1	205.65323706832	PB_GAPDH_1	61.4	IMR90p2
83.5	D1	190.426698741976	PB_GAPDH_1	61.4	IMR90p2
84.0	D1	159.849636199102	PB_GAPDH_1	61.4	IMR90p2
84.5	D1	117.516501884139	PB_GAPDH_1	61.4	IMR90p2
85.0	D1	77.5876591273279	PB_GAPDH_1	61.4	IMR90p2
85.5	D1	41.1883514717975	PB_GAPDH_1	61.4	IMR90p2
86.0	D1	13.7134934658954	PB_GAPDH_1	61.4	IMR90p2
86.5	D1	3.1784060207022	PB_GAPDH_1	61.4	IMR90p2
87.0	D1	2.76699865509244	PB_GAPDH_1	61.4	IMR90p2
87.5	D1	2.40801858204117	PB_GAPDH_1	61.4	IMR90p2
88.0	D1	1.98602384624712	PB_GAPDH_1	61.4	IMR90p2
88.5	D1	1.33425423218148	PB_GAPDH_1	61.4	IMR90p2
89.0	D1	0.992405551127206	PB_GAPDH_1	61.4	IMR90p2
89.5	D1	1.11395261892369	PB_GAPDH_1	61.4	IMR90p2
90.0	D1	1.23374186972688	PB_GAPDH_1	61.4	IMR90p2
90.5	D1	1.55483959300346	PB_GAPDH_1	61.4	IMR90p2
91.0	D1	2.62661246733825	PB_GAPDH_1	61.4	IMR90p2
91.5	D1	3.67490629298214	PB_GAPDH_1	61.4	IMR90p2
92.0	D1	4.28808908577423	PB_GAPDH_1	61.4	IMR90p2
92.5	D1	4.75577014269578	PB_GAPDH_1	61.4	IMR90p2
93.0	D1	4.98589307212535	PB_GAPDH_1	61.4	IMR90p2
93.5	D1	4.82406854859835	PB_GAPDH_1	61.4	IMR90p2
94.0	D1	4.42401117401039	PB_GAPDH_1	61.4	IMR90p2
94.5	D1	4.51144061067441	PB_GAPDH_1	61.4	IMR90p2
95.0	D1	2.02588060073447	PB_GAPDH_1	61.4	IMR90p2
55.0	E1	-10.7997432841377	PB_GAPDH_1	59.0	IMR90p2
55.5	E1	-23.3994437822981	PB_GAPDH_1	59.0	IMR90p2
56.0	E1	-21.5994865682752	PB_GAPDH_1	59.0	IMR90p2
56.5	E1	-21.5994865682671	PB_GAPDH_1	59.0	IMR90p2
57.0	E1	-21.5994865683276	PB_GAPDH_1	59.0	IMR90p2
57.5	E1	-21.7801313397273	PB_GAPDH_1	59.0	IMR90p2
58.0	E1	-20.5435630741429	PB_GAPDH_1	59.0	IMR90p2
58.5	E1	-19.1958231071055	PB_GAPDH_1	59.0	IMR90p2
59.0	E1	-18.4381232332261	PB_GAPDH_1	59.0	IMR90p2
59.5	E1	-17.5331868481439	PB_GAPDH_1	59.0	IMR90p2
60.0	E1	-16.3786098760655	PB_GAPDH_1	59.0	IMR90p2
60.5	E1	-14.3916918346222	PB_GAPDH_1	59.0	IMR90p2
61.0	E1	-11.338353709755	PB_GAPDH_1	59.0	IMR90p2
61.5	E1	-8.01419093327831	PB_GAPDH_1	59.0	IMR90p2
62.0	E1	-4.70256500374524	PB_GAPDH_1	59.0	IMR90p2
62.5	E1	-0.923609178663355	PB_GAPDH_1	59.0	IMR90p2
63.0	E1	2.66701177738128	PB_GAPDH_1	59.0	IMR90p2
63.5	E1	7.3412868824081	PB_GAPDH_1	59.0	IMR90p2
64.0	E1	14.9443991690316	PB_GAPDH_1	59.0	IMR90p2
64.5	E1	25.5979892286748	PB_GAPDH_1	59.0	IMR90p2
65.0	E1	38.1763674931345	PB_GAPDH_1	59.0	IMR90p2
65.5	E1	52.5349347679912	PB_GAPDH_1	59.0	IMR90p2
66.0	E1	66.3413654051706	PB_GAPDH_1	59.0	IMR90p2
66.5	E1	77.8523090290139	PB_GAPDH_1	59.0	IMR90p2
67.0	E1	86.5688874065642	PB_GAPDH_1	59.0	IMR90p2
67.5	E1	92.4699030721662	PB_GAPDH_1	59.0	IMR90p2
68.0	E1	96.0085487233104	PB_GAPDH_1	59.0	IMR90p2
68.5	E1	97.7464690371137	PB_GAPDH_1	59.0	IMR90p2
69.0	E1	97.960826730595	PB_GAPDH_1	59.0	IMR90p2
69.5	E1	97.4228215067802	PB_GAPDH_1	59.0	IMR90p2
70.0	E1	97.4184676697568	PB_GAPDH_1	59.0	IMR90p2
70.5	E1	97.2886878979248	PB_GAPDH_1	59.0	IMR90p2
71.0	E1	97.6152947639471	PB_GAPDH_1	59.0	IMR90p2
71.5	E1	99.1902511955444	PB_GAPDH_1	59.0	IMR90p2
72.0	E1	100.968976084822	PB_GAPDH_1	59.0	IMR90p2
72.5	E1	101.611337229427	PB_GAPDH_1	59.0	IMR90p2
73.0	E1	102.127983361342	PB_GAPDH_1	59.0	IMR90p2
73.5	E1	102.452453272807	PB_GAPDH_1	59.0	IMR90p2
74.0	E1	102.037945128245	PB_GAPDH_1	59.0	IMR90p2
74.5	E1	102.863603657222	PB_GAPDH_1	59.0	IMR90p2
75.0	E1	105.506875450973	PB_GAPDH_1	59.0	IMR90p2
75.5	E1	108.111266361848	PB_GAPDH_1	59.0	IMR90p2
76.0	E1	110.572451863408	PB_GAPDH_1	59.0	IMR90p2
76.5	E1	112.755908743541	PB_GAPDH_1	59.0	IMR90p2
77.0	E1	112.014995181887	PB_GAPDH_1	59.0	IMR90p2
77.5	E1	108.577141838686	PB_GAPDH_1	59.0	IMR90p2
78.0	E1	106.509791754646	PB_GAPDH_1	59.0	IMR90p2
78.5	E1	114.156729212602	PB_GAPDH_1	59.0	IMR90p2
79.0	E1	135.918262626532	PB_GAPDH_1	59.0	IMR90p2
79.5	E1	165.487816642239	PB_GAPDH_1	59.0	IMR90p2
80.0	E1	195.979417966486	PB_GAPDH_1	59.0	IMR90p2
80.5	E1	221.880661902635	PB_GAPDH_1	59.0	IMR90p2
81.0	E1	230.640879902826	PB_GAPDH_1	59.0	IMR90p2
81.5	E1	221.709895077154	PB_GAPDH_1	59.0	IMR90p2
82.0	E1	206.049679446333	PB_GAPDH_1	59.0	IMR90p2
82.5	E1	187.760676715144	PB_GAPDH_1	59.0	IMR90p2
83.0	E1	170.620885796347	PB_GAPDH_1	59.0	IMR90p2
83.5	E1	154.902145414376	PB_GAPDH_1	59.0	IMR90p2
84.0	E1	129.04507808844	PB_GAPDH_1	59.0	IMR90p2
84.5	E1	94.8223448942752	PB_GAPDH_1	59.0	IMR90p2
85.0	E1	63.9112033848708	PB_GAPDH_1	59.0	IMR90p2
85.5	E1	35.0034022924762	PB_GAPDH_1	59.0	IMR90p2
86.0	E1	12.0755615253063	PB_GAPDH_1	59.0	IMR90p2
86.5	E1	3.14394238342891	PB_GAPDH_1	59.0	IMR90p2
87.0	E1	3.00227932363003	PB_GAPDH_1	59.0	IMR90p2
87.5	E1	2.72585131911546	PB_GAPDH_1	59.0	IMR90p2
88.0	E1	2.38769780402953	PB_GAPDH_1	59.0	IMR90p2
88.5	E1	2.00152641453263	PB_GAPDH_1	59.0	IMR90p2
89.0	E1	1.80112776621075	PB_GAPDH_1	59.0	IMR90p2
89.5	E1	2.04172522953854	PB_GAPDH_1	59.0	IMR90p2
90.0	E1	1.97592468697758	PB_GAPDH_1	59.0	IMR90p2
90.5	E1	2.08052051094455	PB_GAPDH_1	59.0	IMR90p2
91.0	E1	2.66170678072751	PB_GAPDH_1	59.0	IMR90p2
91.5	E1	2.96930572434144	PB_GAPDH_1	59.0	IMR90p2
92.0	E1	2.4176388455586	PB_GAPDH_1	59.0	IMR90p2
92.5	E1	2.22455784692687	PB_GAPDH_1	59.0	IMR90p2
93.0	E1	1.84655377215125	PB_GAPDH_1	59.0	IMR90p2
93.5	E1	1.52667691358079	PB_GAPDH_1	59.0	IMR90p2
94.0	E1	1.29370628964739	PB_GAPDH_1	59.0	IMR90p2
94.5	E1	2.37990493251232	PB_GAPDH_1	59.0	IMR90p2
95.0	E1	1.67438896052658	PB_GAPDH_1	59.0	IMR90p2
55.0	F1	-6.49888230201418	PB_GAPDH_1	57.0	IMR90p2
55.5	F1	-14.0809116543631	PB_GAPDH_1	57.0	IMR90p2
56.0	F1	-12.9977646040275	PB_GAPDH_1	57.0	IMR90p2
56.5	F1	-12.9977646040254	PB_GAPDH_1	57.0	IMR90p2
57.0	F1	-12.9977646040469	PB_GAPDH_1	57.0	IMR90p2
57.5	F1	-13.2172032539324	PB_GAPDH_1	57.0	IMR90p2
58.0	F1	-11.835516357782	PB_GAPDH_1	57.0	IMR90p2
58.5	F1	-9.23412202846464	PB_GAPDH_1	57.0	IMR90p2
59.0	F1	-8.27077613899769	PB_GAPDH_1	57.0	IMR90p2
59.5	F1	-8.25430923614738	PB_GAPDH_1	57.0	IMR90p2
60.0	F1	-8.37278065209841	PB_GAPDH_1	57.0	IMR90p2
60.5	F1	-8.83517990308053	PB_GAPDH_1	57.0	IMR90p2
61.0	F1	-8.92929080665226	PB_GAPDH_1	57.0	IMR90p2
61.5	F1	-8.38636216130033	PB_GAPDH_1	57.0	IMR90p2
62.0	F1	-6.6950590801207	PB_GAPDH_1	57.0	IMR90p2
62.5	F1	-4.23557928131424	PB_GAPDH_1	57.0	IMR90p2
63.0	F1	-0.594713155574141	PB_GAPDH_1	57.0	IMR90p2
63.5	F1	4.23547546968496	PB_GAPDH_1	57.0	IMR90p2
64.0	F1	10.3819740378123	PB_GAPDH_1	57.0	IMR90p2
64.5	F1	18.249436305303	PB_GAPDH_1	57.0	IMR90p2
65.0	F1	27.7385007222111	PB_GAPDH_1	57.0	IMR90p2
65.5	F1	38.005663365937	PB_GAPDH_1	57.0	IMR90p2
66.0	F1	48.247742780414	PB_GAPDH_1	57.0	IMR90p2
66.5	F1	57.9777214075395	PB_GAPDH_1	57.0	IMR90p2
67.0	F1	66.6178248191227	PB_GAPDH_1	57.0	IMR90p2
67.5	F1	73.2604589655313	PB_GAPDH_1	57.0	IMR90p2
68.0	F1	77.7539451330282	PB_GAPDH_1	57.0	IMR90p2
68.5	F1	81.2577893609714	PB_GAPDH_1	57.0	IMR90p2
69.0	F1	83.6338345241486	PB_GAPDH_1	57.0	IMR90p2
69.5	F1	84.8903995097644	PB_GAPDH_1	57.0	IMR90p2
70.0	F1	86.0922301019936	PB_GAPDH_1	57.0	IMR90p2
70.5	F1	87.3855274017204	PB_GAPDH_1	57.0	IMR90p2
71.0	F1	88.0890448265475	PB_GAPDH_1	57.0	IMR90p2
71.5	F1	88.6104470894909	PB_GAPDH_1	57.0	IMR90p2
72.0	F1	89.226238501922	PB_GAPDH_1	57.0	IMR90p2
72.5	F1	90.537223797084	PB_GAPDH_1	57.0	IMR90p2
73.0	F1	93.491401942785	PB_GAPDH_1	57.0	IMR90p2
73.5	F1	98.7385413847203	PB_GAPDH_1	57.0	IMR90p2
74.0	F1	105.561505702845	PB_GAPDH_1	57.0	IMR90p2
74.5	F1	112.667411654304	PB_GAPDH_1	57.0	IMR90p2
75.0	F1	117.52588231466	PB_GAPDH_1	57.0	IMR90p2
75.5	F1	118.222117379013	PB_GAPDH_1	57.0	IMR90p2
76.0	F1	113.769621316377	PB_GAPDH_1	57.0	IMR90p2
76.5	F1	104.869132293787	PB_GAPDH_1	57.0	IMR90p2
77.0	F1	93.205718511924	PB_GAPDH_1	57.0	IMR90p2
77.5	F1	81.8040372564917	PB_GAPDH_1	57.0	IMR90p2
78.0	F1	73.9854220505882	PB_GAPDH_1	57.0	IMR90p2
78.5	F1	76.3588418307448	PB_GAPDH_1	57.0	IMR90p2
79.0	F1	91.5279327194402	PB_GAPDH_1	57.0	IMR90p2
79.5	F1	112.476907385163	PB_GAPDH_1	57.0	IMR90p2
80.0	F1	133.498706622949	PB_GAPDH_1	57.0	IMR90p2
80.5	F1	150.807263619055	PB_GAPDH_1	57.0	IMR90p2
81.0	F1	155.898493008269	PB_GAPDH_1	57.0	IMR90p2
81.5	F1	146.609195516511	PB_GAPDH_1	57.0	IMR90p2
82.0	F1	131.601472293124	PB_GAPDH_1	57.0	IMR90p2
82.5	F1	115.901735679322	PB_GAPDH_1	57.0	IMR90p2
83.0	F1	101.657122636122	PB_GAPDH_1	57.0	IMR90p2
83.5	F1	87.8109728858823	PB_GAPDH_1	57.0	IMR90p2
84.0	F1	70.5616755546686	PB_GAPDH_1	57.0	IMR90p2
84.5	F1	51.5796816807894	PB_GAPDH_1	57.0	IMR90p2
85.0	F1	34.3724721426107	PB_GAPDH_1	57.0	IMR90p2
85.5	F1	18.2832292375892	PB_GAPDH_1	57.0	IMR90p2
86.0	F1	6.32983260704367	PB_GAPDH_1	57.0	IMR90p2
86.5	F1	2.34369647321762	PB_GAPDH_1	57.0	IMR90p2
87.0	F1	2.60710336276429	PB_GAPDH_1	57.0	IMR90p2
87.5	F1	2.70960446937329	PB_GAPDH_1	57.0	IMR90p2
88.0	F1	2.72200177006152	PB_GAPDH_1	57.0	IMR90p2
88.5	F1	3.12605248596515	PB_GAPDH_1	57.0	IMR90p2
89.0	F1	3.16103545100776	PB_GAPDH_1	57.0	IMR90p2
89.5	F1	2.7285157136966	PB_GAPDH_1	57.0	IMR90p2
90.0	F1	2.49947723068016	PB_GAPDH_1	57.0	IMR90p2
90.5	F1	2.09610557139831	PB_GAPDH_1	57.0	IMR90p2
91.0	F1	1.75711568921929	PB_GAPDH_1	57.0	IMR90p2
91.5	F1	1.83339783839619	PB_GAPDH_1	57.0	IMR90p2
92.0	F1	1.78142255976377	PB_GAPDH_1	57.0	IMR90p2
92.5	F1	1.34047338524522	PB_GAPDH_1	57.0	IMR90p2
93.0	F1	1.14969401694441	PB_GAPDH_1	57.0	IMR90p2
93.5	F1	0.831356962727	PB_GAPDH_1	57.0	IMR90p2
94.0	F1	0.272547322864057	PB_GAPDH_1	57.0	IMR90p2
94.5	F1	-0.191790136251484	PB_GAPDH_1	57.0	IMR90p2
95.0	F1	-0.289110038114131	PB_GAPDH_1	57.0	IMR90p2
55.0	G1	-13.8415907596652	PB_GAPDH_1	55.7	IMR90p2
55.5	G1	-29.9901133126094	PB_GAPDH_1	55.7	IMR90p2
56.0	G1	-27.6831815193317	PB_GAPDH_1	55.7	IMR90p2
56.5	G1	-27.6831815193303	PB_GAPDH_1	55.7	IMR90p2
57.0	G1	-27.683181519335	PB_GAPDH_1	55.7	IMR90p2
57.5	G1	-27.8122987453145	PB_GAPDH_1	55.7	IMR90p2
58.0	G1	-27.0745300309451	PB_GAPDH_1	55.7	IMR90p2
58.5	G1	-25.2067920401643	PB_GAPDH_1	55.7	IMR90p2
59.0	G1	-22.9114308233488	PB_GAPDH_1	55.7	IMR90p2
59.5	G1	-21.1033200787032	PB_GAPDH_1	55.7	IMR90p2
60.0	G1	-18.5903273371849	PB_GAPDH_1	55.7	IMR90p2
60.5	G1	-14.7764287308075	PB_GAPDH_1	55.7	IMR90p2
61.0	G1	-10.9895915743308	PB_GAPDH_1	55.7	IMR90p2
61.5	G1	-7.22630839278213	PB_GAPDH_1	55.7	IMR90p2
62.0	G1	-2.20632234329469	PB_GAPDH_1	55.7	IMR90p2
62.5	G1	3.17276029375194	PB_GAPDH_1	55.7	IMR90p2
63.0	G1	8.35441620254858	PB_GAPDH_1	55.7	IMR90p2
63.5	G1	14.1329059478375	PB_GAPDH_1	55.7	IMR90p2
64.0	G1	20.8555670367857	PB_GAPDH_1	55.7	IMR90p2
64.5	G1	28.1070322016268	PB_GAPDH_1	55.7	IMR90p2
65.0	G1	35.8479174160984	PB_GAPDH_1	55.7	IMR90p2
65.5	G1	44.1568837397014	PB_GAPDH_1	55.7	IMR90p2
66.0	G1	52.0036551097768	PB_GAPDH_1	55.7	IMR90p2
66.5	G1	58.7608544821792	PB_GAPDH_1	55.7	IMR90p2
67.0	G1	63.8943614755046	PB_GAPDH_1	55.7	IMR90p2
67.5	G1	67.9795063622407	PB_GAPDH_1	55.7	IMR90p2
68.0	G1	70.2939851582058	PB_GAPDH_1	55.7	IMR90p2
68.5	G1	71.028144636656	PB_GAPDH_1	55.7	IMR90p2
69.0	G1	71.4970892257234	PB_GAPDH_1	55.7	IMR90p2
69.5	G1	72.0824803037148	PB_GAPDH_1	55.7	IMR90p2
70.0	G1	71.9171691948204	PB_GAPDH_1	55.7	IMR90p2
70.5	G1	72.1345577928591	PB_GAPDH_1	55.7	IMR90p2
71.0	G1	73.0020728341509	PB_GAPDH_1	55.7	IMR90p2
71.5	G1	73.4956520726814	PB_GAPDH_1	55.7	IMR90p2
72.0	G1	74.0503681419872	PB_GAPDH_1	55.7	IMR90p2
72.5	G1	75.0594789869189	PB_GAPDH_1	55.7	IMR90p2
73.0	G1	76.519888902689	PB_GAPDH_1	55.7	IMR90p2
73.5	G1	79.6265717756467	PB_GAPDH_1	55.7	IMR90p2
74.0	G1	84.4521504004686	PB_GAPDH_1	55.7	IMR90p2
74.5	G1	89.4898376134511	PB_GAPDH_1	55.7	IMR90p2
75.0	G1	93.6934542541042	PB_GAPDH_1	55.7	IMR90p2
75.5	G1	95.6153726340199	PB_GAPDH_1	55.7	IMR90p2
76.0	G1	93.5415580491839	PB_GAPDH_1	55.7	IMR90p2
76.5	G1	86.6498823538758	PB_GAPDH_1	55.7	IMR90p2
77.0	G1	77.0835448211676	PB_GAPDH_1	55.7	IMR90p2
77.5	G1	68.0572866777027	PB_GAPDH_1	55.7	IMR90p2
78.0	G1	61.3079306903475	PB_GAPDH_1	55.7	IMR90p2
78.5	G1	62.7000654669621	PB_GAPDH_1	55.7	IMR90p2
79.0	G1	75.9858610098723	PB_GAPDH_1	55.7	IMR90p2
79.5	G1	94.1746999087013	PB_GAPDH_1	55.7	IMR90p2
80.0	G1	111.252811793284	PB_GAPDH_1	55.7	IMR90p2
80.5	G1	125.618268517421	PB_GAPDH_1	55.7	IMR90p2
81.0	G1	130.520606100638	PB_GAPDH_1	55.7	IMR90p2
81.5	G1	122.94570792965	PB_GAPDH_1	55.7	IMR90p2
82.0	G1	109.994435510658	PB_GAPDH_1	55.7	IMR90p2
82.5	G1	96.6351663535892	PB_GAPDH_1	55.7	IMR90p2
83.0	G1	84.2310363597708	PB_GAPDH_1	55.7	IMR90p2
83.5	G1	71.1708208333475	PB_GAPDH_1	55.7	IMR90p2
84.0	G1	55.4971965953488	PB_GAPDH_1	55.7	IMR90p2
84.5	G1	40.1775722266827	PB_GAPDH_1	55.7	IMR90p2
85.0	G1	26.9585796582383	PB_GAPDH_1	55.7	IMR90p2
85.5	G1	14.3156480590073	PB_GAPDH_1	55.7	IMR90p2
86.0	G1	5.51541985667211	PB_GAPDH_1	55.7	IMR90p2
86.5	G1	3.52413258992647	PB_GAPDH_1	55.7	IMR90p2
87.0	G1	3.44227317781679	PB_GAPDH_1	55.7	IMR90p2
87.5	G1	2.63928852970662	PB_GAPDH_1	55.7	IMR90p2
88.0	G1	2.72184193930877	PB_GAPDH_1	55.7	IMR90p2
88.5	G1	2.9696693906601	PB_GAPDH_1	55.7	IMR90p2
89.0	G1	2.59093719223813	PB_GAPDH_1	55.7	IMR90p2
89.5	G1	2.47783304077257	PB_GAPDH_1	55.7	IMR90p2
90.0	G1	2.47995258187467	PB_GAPDH_1	55.7	IMR90p2
90.5	G1	2.39659514431952	PB_GAPDH_1	55.7	IMR90p2
91.0	G1	2.27040003415618	PB_GAPDH_1	55.7	IMR90p2
91.5	G1	2.31062994402851	PB_GAPDH_1	55.7	IMR90p2
92.0	G1	2.71842860757408	PB_GAPDH_1	55.7	IMR90p2
92.5	G1	2.9060920344732	PB_GAPDH_1	55.7	IMR90p2
93.0	G1	2.97996378605569	PB_GAPDH_1	55.7	IMR90p2
93.5	G1	3.00514059689908	PB_GAPDH_1	55.7	IMR90p2
94.0	G1	3.04904468955851	PB_GAPDH_1	55.7	IMR90p2
94.5	G1	2.59378236832913	PB_GAPDH_1	55.7	IMR90p2
95.0	G1	0.910420615314933	PB_GAPDH_1	55.7	IMR90p2
55.0	H1	6.96033107503831	PB_GAPDH_1	55.0	IMR90p2
55.5	H1	15.0807173292503	PB_GAPDH_1	55.0	IMR90p2
56.0	H1	13.9206621500771	PB_GAPDH_1	55.0	IMR90p2
56.5	H1	13.9206621500772	PB_GAPDH_1	55.0	IMR90p2
57.0	H1	13.920662150073	PB_GAPDH_1	55.0	IMR90p2
57.5	H1	13.8021573370346	PB_GAPDH_1	55.0	IMR90p2
58.0	H1	14.5078646890457	PB_GAPDH_1	55.0	IMR90p2
58.5	H1	16.2135923920461	PB_GAPDH_1	55.0	IMR90p2
59.0	H1	16.9505720505016	PB_GAPDH_1	55.0	IMR90p2
59.5	H1	16.4189279322601	PB_GAPDH_1	55.0	IMR90p2
60.0	H1	15.7769409124073	PB_GAPDH_1	55.0	IMR90p2
60.5	H1	15.5371271348729	PB_GAPDH_1	55.0	IMR90p2
61.0	H1	15.0765479783979	PB_GAPDH_1	55.0	IMR90p2
61.5	H1	14.5460594829455	PB_GAPDH_1	55.0	IMR90p2
62.0	H1	15.2696916403959	PB_GAPDH_1	55.0	IMR90p2
62.5	H1	16.5248412924597	PB_GAPDH_1	55.0	IMR90p2
63.0	H1	17.7031274311583	PB_GAPDH_1	55.0	IMR90p2
63.5	H1	19.3327411774189	PB_GAPDH_1	55.0	IMR90p2
64.0	H1	21.6182616310612	PB_GAPDH_1	55.0	IMR90p2
64.5	H1	22.7713618162833	PB_GAPDH_1	55.0	IMR90p2
65.0	H1	23.3270265202913	PB_GAPDH_1	55.0	IMR90p2
65.5	H1	23.9810320659702	PB_GAPDH_1	55.0	IMR90p2
66.0	H1	23.7793075046642	PB_GAPDH_1	55.0	IMR90p2
66.5	H1	23.2320781671735	PB_GAPDH_1	55.0	IMR90p2
67.0	H1	23.0249740805648	PB_GAPDH_1	55.0	IMR90p2
67.5	H1	22.9001218366491	PB_GAPDH_1	55.0	IMR90p2
68.0	H1	22.8964903890758	PB_GAPDH_1	55.0	IMR90p2
68.5	H1	23.1748049926848	PB_GAPDH_1	55.0	IMR90p2
69.0	H1	22.9537507475554	PB_GAPDH_1	55.0	IMR90p2
69.5	H1	22.8850703305081	PB_GAPDH_1	55.0	IMR90p2
70.0	H1	22.5327196369898	PB_GAPDH_1	55.0	IMR90p2
70.5	H1	21.8653131579765	PB_GAPDH_1	55.0	IMR90p2
71.0	H1	21.301629463418	PB_GAPDH_1	55.0	IMR90p2
71.5	H1	20.7439726516253	PB_GAPDH_1	55.0	IMR90p2
72.0	H1	20.3248178799477	PB_GAPDH_1	55.0	IMR90p2
72.5	H1	20.6338078230302	PB_GAPDH_1	55.0	IMR90p2
73.0	H1	20.6117145985021	PB_GAPDH_1	55.0	IMR90p2
73.5	H1	20.2341251997803	PB_GAPDH_1	55.0	IMR90p2
74.0	H1	20.3091588480957	PB_GAPDH_1	55.0	IMR90p2
74.5	H1	19.8578882945807	PB_GAPDH_1	55.0	IMR90p2
75.0	H1	18.7385204194229	PB_GAPDH_1	55.0	IMR90p2
75.5	H1	18.0218809403988	PB_GAPDH_1	55.0	IMR90p2
76.0	H1	17.8825881000631	PB_GAPDH_1	55.0	IMR90p2
76.5	H1	17.2582586932192	PB_GAPDH_1	55.0	IMR90p2
77.0	H1	16.6724188316323	PB_GAPDH_1	55.0	IMR90p2
77.5	H1	16.3730122288311	PB_GAPDH_1	55.0	IMR90p2
78.0	H1	16.1274621054093	PB_GAPDH_1	55.0	IMR90p2
78.5	H1	16.7668370939939	PB_GAPDH_1	55.0	IMR90p2
79.0	H1	19.9373033924634	PB_GAPDH_1	55.0	IMR90p2
79.5	H1	24.6679007454471	PB_GAPDH_1	55.0	IMR90p2
80.0	H1	29.1314677966599	PB_GAPDH_1	55.0	IMR90p2
80.5	H1	32.67285694111	PB_GAPDH_1	55.0	IMR90p2
81.0	H1	34.2527607411678	PB_GAPDH_1	55.0	IMR90p2
81.5	H1	32.5037950586187	PB_GAPDH_1	55.0	IMR90p2
82.0	H1	28.0062852037275	PB_GAPDH_1	55.0	IMR90p2
82.5	H1	23.3615744738203	PB_GAPDH_1	55.0	IMR90p2
83.0	H1	19.9274449691089	PB_GAPDH_1	55.0	IMR90p2
83.5	H1	16.4417168681208	PB_GAPDH_1	55.0	IMR90p2
84.0	H1	12.4347992795857	PB_GAPDH_1	55.0	IMR90p2
84.5	H1	9.5500343342257	PB_GAPDH_1	55.0	IMR90p2
85.0	H1	7.13169662953112	PB_GAPDH_1	55.0	IMR90p2
85.5	H1	4.32519122152792	PB_GAPDH_1	55.0	IMR90p2
86.0	H1	2.36953101033401	PB_GAPDH_1	55.0	IMR90p2
86.5	H1	2.04819206153746	PB_GAPDH_1	55.0	IMR90p2
87.0	H1	2.31179805023095	PB_GAPDH_1	55.0	IMR90p2
87.5	H1	2.69745953505947	PB_GAPDH_1	55.0	IMR90p2
88.0	H1	2.94765533069159	PB_GAPDH_1	55.0	IMR90p2
88.5	H1	3.12331817705967	PB_GAPDH_1	55.0	IMR90p2
89.0	H1	3.50878694891225	PB_GAPDH_1	55.0	IMR90p2
89.5	H1	3.22324535890505	PB_GAPDH_1	55.0	IMR90p2
90.0	H1	2.44648109529021	PB_GAPDH_1	55.0	IMR90p2
90.5	H1	2.12579322736315	PB_GAPDH_1	55.0	IMR90p2
91.0	H1	2.07399327514349	PB_GAPDH_1	55.0	IMR90p2
91.5	H1	1.60743180777843	PB_GAPDH_1	55.0	IMR90p2
92.0	H1	1.59940723169041	PB_GAPDH_1	55.0	IMR90p2
92.5	H1	2.19180130636994	PB_GAPDH_1	55.0	IMR90p2
93.0	H1	2.21331898349638	PB_GAPDH_1	55.0	IMR90p2
93.5	H1	2.26375242754909	PB_GAPDH_1	55.0	IMR90p2
94.0	H1	2.55075429866713	PB_GAPDH_1	55.0	IMR90p2
94.5	H1	3.22398868236644	PB_GAPDH_1	55.0	IMR90p2
95.0	H1	1.64660441510625	PB_GAPDH_1	55.0	IMR90p2
