# Supplementary material for: Primer PICKR: literature-mined scoring platform for robust RT–qPCR primers
Source: Nat Commun. 2026 May 28;17:6938. doi: 10.1038/s41467-026-73648-2 (PMC13388996; doi:10.1038/s41467-026-73648-2)
Supplement: Supplementary file 11 — Source Data [file 41467_2026_73648_MOESM11_ESM.zip › Suppl_Fig_S1/Fig_S1.xlsx]

## Sheet: Fig S1A
Human	Rhesus Monkey	Rat	Mouse	Porcine	Bovine	Zebrafish	Drosphila	Xenopus	C. Elegens
29.1	11.76	14.88	25.98	8.78	14.18	61.82	86.11	99.56	100

## Sheet: Fig S1B
Off-Target Hamming Distance	Percentage of Primers
1	6.27514
2	4.01275
3	4.86964
4	0.130623

## Sheet: FigS1C
3	4	5	6	7	8	9	10
893	665	553	406	58	2	0	0
