# Supplementary material for: Primer PICKR: literature-mined scoring platform for robust RT–qPCR primers
Source: Nat Commun. 2026 May 28;17:6938. doi: 10.1038/s41467-026-73648-2 (PMC13388996; doi:10.1038/s41467-026-73648-2)
Supplement: Supplementary file 11 — Source Data [file 41467_2026_73648_MOESM11_ESM.zip › Suppl_Fig_S2/Fig_S2.xlsx]

## Sheet: Fig S2A
hex_evidence	hex_biophysics	mean_synergy
-1e-09	0	0
0.08	0.712698	0.863333
0.12	0.498889	0
0.12	0.712698	0.0177778
0.12	0.783968	0
0.12	0.855238	0.415
0.12	0.926508	0.828333
0.16	0.570159	0
0.16	0.641429	0.407037
0.16	0.712698	0.222299
0.16	0.783968	0.202323
0.16	0.855238	0.433862
0.16	0.926508	0.7155
0.16	0.997778	0.931667
0.2	0.498889	0
0.2	0.570159	0.02
0.2	0.641429	0.0880952
0.2	0.712698	0.184505
0.2	0.783968	0.268476
0.2	0.855238	0.556944
0.2	0.926508	0.726954
0.2	0.997778	0.935
0.24	0.498889	0
0.24	0.570159	0.0766667
0.24	0.641429	0.242083
0.24	0.712698	0.226667
0.24	0.783968	0.237339
0.24	0.855238	0.513976
0.24	0.926508	0.703514
0.24	0.997778	0.923519
0.28	0.570159	0.543333
0.28	0.641429	0.163788
0.28	0.712698	0.14567
0.28	0.783968	0.24702
0.28	0.855238	0.531101
0.28	0.926508	0.694096
0.28	0.997778	0.952667
0.32	0.498889	0
0.32	0.570159	0.151111
0.32	0.641429	0.215606
0.32	0.712698	0.189306
0.32	0.783968	0.278201
0.32	0.855238	0.512985
0.32	0.926508	0.723738
0.32	0.997778	0.931613
0.36	0.570159	0
0.36	0.641429	0.163333
0.36	0.712698	0.137319
0.36	0.783968	0.222605
0.36	0.855238	0.489225
0.36	0.926508	0.727509
0.36	0.997778	0.932807
0.4	0.570159	0
0.4	0.641429	0.351852
0.4	0.712698	0.143514
0.4	0.783968	0.261991
0.4	0.855238	0.485431
0.4	0.926508	0.729695
0.4	0.997778	0.926042
0.44	0.641429	0.472407
0.44	0.712698	0.184545
0.44	0.783968	0.220256
0.44	0.855238	0.518868
0.44	0.926508	0.716714
0.44	0.997778	0.928788
0.48	0.498889	0
0.48	0.570159	0.0183333
0.48	0.641429	0.112857
0.48	0.712698	0.134048
0.48	0.783968	0.269153
0.48	0.855238	0.481815
0.48	0.926508	0.693818
0.48	0.997778	0.924667
0.52	0.570159	0
0.52	0.641429	0.277273
0.52	0.712698	0.202162
0.52	0.783968	0.246798
0.52	0.855238	0.536116
0.52	0.926508	0.695974
0.52	0.997778	0.949744
0.56	0.570159	0
0.56	0.641429	0.491481
0.56	0.712698	0.355897
0.56	0.783968	0.226404
0.56	0.855238	0.546634
0.56	0.926508	0.697885
0.56	0.997778	0.927333
0.6	0.498889	0.416667
0.6	0.570159	0.38
0.6	0.641429	0.45125
0.6	0.712698	0.189798
0.6	0.783968	0.267253
0.6	0.855238	0.533394
0.6	0.926508	0.733699
0.6	0.997778	0.940833
0.64	0.570159	0.644167
0.64	0.641429	0.474074
0.64	0.712698	0.263226
0.64	0.783968	0.274464
0.64	0.855238	0.593367
0.64	0.926508	0.727269
0.64	0.997778	0.947576
0.68	0.570159	0.621111
0.68	0.641429	0.282667
0.68	0.712698	0.333778
0.68	0.783968	0.292244
0.68	0.855238	0.52749
0.68	0.926508	0.761648
0.68	0.997778	0.960909
0.72	0.498889	0.91
0.72	0.570159	0.903333
0.72	0.641429	0.567407
0.72	0.712698	0.325909
0.72	0.783968	0.348205
0.72	0.855238	0.54626
0.72	0.926508	0.708535
0.72	0.997778	0.963333
0.76	0.498889	0
0.76	0.570159	0.6
0.76	0.641429	0.593333
0.76	0.712698	0.262
0.76	0.783968	0.275402
0.76	0.855238	0.606175
0.76	0.926508	0.740408
0.76	0.997778	0.939697
0.8	0.570159	0.996667
0.8	0.641429	0.700833
0.8	0.712698	0.385758
0.8	0.783968	0.385909
0.8	0.855238	0.620053
0.8	0.926508	0.736434
0.8	0.997778	0.958889
0.84	0.498889	0
0.84	0.641429	0.244
0.84	0.712698	0.406
0.84	0.783968	0.37303
0.84	0.855238	0.528682
0.84	0.926508	0.700519
0.84	0.997778	0.962778
0.88	0.641429	0.331667
0.88	0.712698	0.30125
0.88	0.783968	0.305942
0.88	0.855238	0.616
0.88	0.926508	0.776286
0.88	0.997778	0.927778
0.92	0.570159	0.846667
0.92	0.641429	0
0.92	0.712698	0.3525
0.92	0.783968	0.389111
0.92	0.855238	0.619009
0.92	0.926508	0.734133
0.92	0.997778	0.988333
0.96	0.570159	0.716667
0.96	0.712698	0.355833
0.96	0.783968	0.385
0.96	0.855238	0.548222
0.96	0.926508	0.740667
0.96	0.997778	0.896667
1	0.498889	0.467778
1	0.570159	0.261667
1	0.641429	0.594762
1	0.712698	0.435946
1	0.783968	0.517259
1	0.855238	0.625943
1	0.926508	0.742586
1	0.997778	0.916667
0.06	0.463254	0
0.1	0.463254	0
0.14	0.534524	0
0.14	0.605794	0
0.14	0.677063	0.263333
0.14	0.748333	0.182899
0.14	0.819603	0.29181
0.14	0.890873	0.672745
0.14	0.962143	0.777143
0.18	0.605794	0.0233333
0.18	0.677063	0.202157
0.18	0.748333	0.164815
0.18	0.819603	0.355081
0.18	0.890873	0.656751
0.18	0.962143	0.818788
0.22	0.463254	0
0.22	0.534524	0
0.22	0.605794	0.403667
0.22	0.677063	0.273333
0.22	0.748333	0.171233
0.22	0.819603	0.331053
0.22	0.890873	0.576975
0.22	0.962143	0.814857
0.26	0.463254	0
0.26	0.534524	0
0.26	0.605794	0.0722222
0.26	0.677063	0.193646
0.26	0.748333	0.204167
0.26	0.819603	0.358626
0.26	0.890873	0.641437
0.26	0.962143	0.827815
0.3	0.534524	0.184444
0.3	0.605794	0
0.3	0.677063	0.140395
0.3	0.748333	0.237246
0.3	0.819603	0.361558
0.3	0.890873	0.610781
0.3	0.962143	0.823298
0.34	0.534524	0.46
0.34	0.605794	0.128833
0.34	0.677063	0.22142
0.34	0.748333	0.201008
0.34	0.819603	0.336201
0.34	0.890873	0.610093
0.34	0.962143	0.815451
0.38	0.534524	0
0.38	0.605794	0.0687879
0.38	0.677063	0.294035
0.38	0.748333	0.189194
0.38	0.819603	0.330599
0.38	0.890873	0.61141
0.38	0.962143	0.834855
0.42	0.534524	0
0.42	0.605794	0.308333
0.42	0.677063	0.176833
0.42	0.748333	0.206413
0.42	0.819603	0.332125
0.42	0.890873	0.616286
0.42	0.962143	0.81465
0.46	0.534524	0
0.46	0.605794	0.344444
0.46	0.677063	0.162906
0.46	0.748333	0.178715
0.46	0.819603	0.326048
0.46	0.890873	0.599463
0.46	0.962143	0.819461
0.5	0.391984	0
0.5	0.534524	0.451667
0.5	0.605794	0.215
0.5	0.677063	0.177576
0.5	0.748333	0.208472
0.5	0.819603	0.382833
0.5	0.890873	0.618282
0.5	0.962143	0.813791
0.54	0.463254	0.64
0.54	0.534524	0.328333
0.54	0.605794	0.328889
0.54	0.677063	0.3225
0.54	0.748333	0.206538
0.54	0.819603	0.338512
0.54	0.890873	0.608495
0.54	0.962143	0.828333
0.58	0.605794	0.115556
0.58	0.677063	0.307778
0.58	0.748333	0.160437
0.58	0.819603	0.321932
0.58	0.890873	0.624095
0.58	0.962143	0.844386
0.62	0.534524	0.336667
0.62	0.605794	0.379167
0.62	0.677063	0.396296
0.62	0.748333	0.354889
0.62	0.819603	0.42806
0.62	0.890873	0.628333
0.62	0.962143	0.843259
0.66	0.534524	0.783333
0.66	0.605794	0.539167
0.66	0.677063	0.583768
0.66	0.748333	0.413426
0.66	0.819603	0.452083
0.66	0.890873	0.643333
0.66	0.962143	0.828768
0.7	0.534524	0
0.7	0.677063	0.438667
0.7	0.748333	0.23873
0.7	0.819603	0.366517
0.7	0.890873	0.607126
0.7	0.962143	0.841222
0.74	0.605794	0.605333
0.74	0.677063	0.724167
0.74	0.748333	0.341316
0.74	0.819603	0.435039
0.74	0.890873	0.695303
0.74	0.962143	0.863462
0.78	0.320714	0.913333
0.78	0.677063	0.52
0.78	0.748333	0.194444
0.78	0.819603	0.331528
0.78	0.890873	0.614697
0.78	0.962143	0.816667
0.82	0.534524	0
0.82	0.605794	0.51
0.82	0.677063	0.382222
0.82	0.748333	0.305802
0.82	0.819603	0.467748
0.82	0.890873	0.646148
0.82	0.962143	0.813636
0.86	0.605794	0.471111
0.86	0.677063	0.441667
0.86	0.748333	0.294762
0.86	0.819603	0.365379
0.86	0.890873	0.620631
0.86	0.962143	0.835
0.9	0.463254	0
0.9	0.534524	0
0.9	0.605794	0.186667
0.9	0.677063	0.565238
0.9	0.748333	0.488095
0.9	0.819603	0.371067
0.9	0.890873	0.613972
0.9	0.962143	0.823077
0.94	0.677063	0.342857
0.94	0.748333	0.261481
0.94	0.819603	0.44321
0.94	0.890873	0.658108
0.94	0.962143	0.800667
0.98	0.605794	0.466667
0.98	0.677063	0.7
0.98	0.748333	0.44
0.98	0.819603	0.453498
0.98	0.890873	0.675728
0.98	0.962143	0.828056

## Sheet: Fig S2B
	GC Shift	Tm Shift	Î”Tm	Amplicon Size	Occurrence Count	Evidence Score	Biophysics Score	Synergy Score	PICKR Score
GC Shift	1	0.14276	-0.0426218	-0.00369094	-0.0379358	-0.00726375	-0.150925	0.0457865	-0.0131102
Tm Shift	0.14276	1	0.253069	-0.0036349	-0.026669	-0.0330036	-0.525107	-0.232588	-0.226531
Î”Tm	-0.0426218	0.253069	1	-0.0128435	0.00159725	-0.130896	-0.527857	-0.924385	-0.613036
Amplicon Size	-0.00369094	-0.0036349	-0.0128435	1	-0.0234825	0.0266246	0.0365697	0.0301314	0.033843
Occurrence Count	-0.0379358	-0.026669	0.00159725	-0.0234825	1	0.450748	0.0302892	-0.00717399	0.315291
Evidence Score	-0.00726375	-0.0330036	-0.130896	0.0266246	0.450748	1	0.221947	0.242099	0.814589
Biophysics Score	-0.150925	-0.525107	-0.527857	0.0365697	0.0302892	0.221947	1	0.628131	0.586568
Synergy Score	0.0457865	-0.232588	-0.924385	0.0301314	-0.00717399	0.242099	0.628131	1	0.714296
PICKR Score	-0.0131102	-0.226531	-0.613036	0.033843	0.315291	0.814589	0.586568	0.714296	1

## Sheet: Fig S2C
gene	total_occ	evidence_mean	biophys_mean	synergy_mean
IL6	60163	0.833129	0.799931	0.370941
IL1B	44838	0.766287	0.822861	0.476611
GAPDH	27949	0.945598	0.827778	0.528
CCL2	27238	0.693526	0.765734	0.497243
IL10	26740	0.746208	0.831991	0.382546
TNF	23864	0.840534	0.868977	0.537807
IFNG	20638	0.706945	0.816641	0.38698
BCL2	18337	0.66972	0.80193	0.526308
ACTB	18159	0.874642	0.874325	0.481429
IL4	17056	0.594743	0.778368	0.322768
IL17A	15660	0.565755	0.713333	0.323083
HPRT1	12607	0.66426	0.748955	0.283254
CXCL1	12441	0.643763	0.808023	0.402561
CXCL10	11567	0.616934	0.739237	0.379671
TGFB1	11098	0.782817	0.799599	0.410543
UCP1	10423	0.478438	0.733603	0.388401
ARG1	9579	0.603338	0.820637	0.393542
ACTA2	9194	0.739201	0.866145	0.525152
SOD2	8794	0.562873	0.830678	0.4344
CXCL2	8218	0.54729	0.766864	0.367443

## Sheet: Fig S2D
hex_x	hex_y	count
1	24.5427	1
1	30.3004	4
1	36.058	10
1	41.8157	17
1	47.5734	23
1	53.331	31
1	59.0887	56
1	64.8464	78
1	70.604	111
1	76.3617	103
1	82.1194	61
1	87.877	17
1	93.6347	19
1	99.3924	1
6.28	18.785	1
6.28	24.5427	2
6.28	30.3004	1
6.28	41.8157	14
6.28	47.5734	20
6.28	53.331	23
6.28	59.0887	38
6.28	64.8464	30
6.28	70.604	8
6.28	76.3617	4
11.56	41.8157	7
11.56	47.5734	14
11.56	53.331	23
11.56	59.0887	21
11.56	64.8464	10
11.56	70.604	4
11.56	82.1194	1
16.84	36.058	2
16.84	41.8157	2
16.84	47.5734	12
16.84	53.331	11
16.84	59.0887	5
16.84	64.8464	2
16.84	70.604	1
22.12	47.5734	5
22.12	53.331	5
22.12	59.0887	8
22.12	64.8464	4
27.4	41.8157	2
27.4	47.5734	8
27.4	53.331	4
27.4	59.0887	3
27.4	70.604	1
32.68	41.8157	2
32.68	47.5734	3
32.68	53.331	7
32.68	59.0887	8
32.68	64.8464	3
37.96	41.8157	1
37.96	47.5734	3
37.96	53.331	1
37.96	59.0887	2
43.24	41.8157	1
43.24	47.5734	2
43.24	53.331	2
43.24	59.0887	3
43.24	70.604	1
48.52	47.5734	2
48.52	53.331	1
48.52	59.0887	5
53.8	41.8157	1
53.8	47.5734	2
53.8	53.331	3
53.8	59.0887	1
59.08	47.5734	2
59.08	53.331	2
59.08	59.0887	1
64.36	41.8157	1
64.36	53.331	2
69.64	70.604	1
74.92	47.5734	1
85.48	47.5734	1
85.48	53.331	1
96.04	53.331	1
96.04	64.8464	1
111.88	47.5734	2
111.88	59.0887	1
3.64	27.4215	5
3.64	33.1792	6
3.64	38.9369	12
3.64	44.6945	19
3.64	50.4522	39
3.64	56.2099	65
3.64	61.9675	67
3.64	67.7252	80
3.64	73.4829	82
3.64	79.2405	53
3.64	84.9982	19
3.64	90.7559	10
3.64	96.5135	6
8.92	27.4215	1
8.92	33.1792	1
8.92	38.9369	4
8.92	44.6945	10
8.92	50.4522	20
8.92	56.2099	27
8.92	61.9675	16
8.92	67.7252	12
8.92	73.4829	1
8.92	79.2405	2
14.2	38.9369	1
14.2	44.6945	5
14.2	50.4522	21
14.2	56.2099	13
14.2	61.9675	11
14.2	67.7252	6
14.2	79.2405	1
19.48	38.9369	2
19.48	44.6945	9
19.48	50.4522	12
19.48	56.2099	11
19.48	61.9675	4
19.48	73.4829	1
24.76	44.6945	2
24.76	50.4522	10
24.76	56.2099	7
24.76	61.9675	5
24.76	67.7252	2
24.76	73.4829	1
30.04	44.6945	1
30.04	50.4522	7
30.04	56.2099	2
30.04	61.9675	4
35.32	44.6945	4
35.32	50.4522	4
35.32	56.2099	4
35.32	61.9675	2
35.32	73.4829	1
40.6	38.9369	1
40.6	61.9675	2
40.6	79.2405	1
45.88	44.6945	1
45.88	50.4522	6
45.88	56.2099	1
45.88	61.9675	2
45.88	67.7252	1
51.16	44.6945	3
51.16	50.4522	3
51.16	56.2099	2
51.16	61.9675	3
56.44	50.4522	3
56.44	56.2099	2
56.44	61.9675	1
61.72	50.4522	2
61.72	56.2099	1
61.72	73.4829	1
67	44.6945	1
67	50.4522	2
67	56.2099	1
67	61.9675	1
72.28	56.2099	1
72.28	61.9675	1
77.56	61.9675	1
82.84	50.4522	2
82.84	67.7252	2
82.84	73.4829	1
88.12	50.4522	1
93.4	56.2099	3
93.4	67.7252	1
98.68	50.4522	1
98.68	61.9675	1
103.96	56.2099	1
109.24	56.2099	1
114.52	50.4522	1
130.36	56.2099	1

## Sheet: Fig S2E
hex_x	hex_y	count
1	26.7806	1
1	31.9671	1
1	37.1537	10
1	42.3402	8
1	47.5268	11
1	52.7134	25
1	57.8999	42
1	63.0865	50
1	68.273	89
1	73.4596	116
1	78.6461	86
1	83.8327	52
1	89.0193	27
1	94.2058	30
1	99.3924	1
6.28	42.3402	1
6.28	52.7134	2
6.28	57.8999	2
6.28	63.0865	1
6.28	68.273	14
6.28	73.4596	23
6.28	78.6461	30
6.28	83.8327	25
6.28	89.0193	24
6.28	94.2058	21
6.28	99.3924	1
11.56	57.8999	1
11.56	68.273	2
11.56	73.4596	7
11.56	78.6461	12
11.56	83.8327	13
11.56	89.0193	14
11.56	94.2058	16
11.56	99.3924	1
16.84	73.4596	3
16.84	78.6461	10
16.84	83.8327	6
16.84	89.0193	8
16.84	94.2058	13
16.84	99.3924	1
22.12	73.4596	1
22.12	78.6461	3
22.12	83.8327	6
22.12	89.0193	2
22.12	94.2058	12
27.4	68.273	1
27.4	78.6461	2
27.4	83.8327	4
27.4	89.0193	6
27.4	94.2058	8
32.68	73.4596	1
32.68	78.6461	3
32.68	83.8327	5
32.68	89.0193	4
32.68	94.2058	8
37.96	68.273	1
37.96	83.8327	2
37.96	89.0193	4
37.96	94.2058	5
43.24	83.8327	3
43.24	89.0193	2
43.24	94.2058	1
48.52	73.4596	1
48.52	78.6461	1
48.52	83.8327	1
48.52	89.0193	4
48.52	94.2058	9
48.52	99.3924	2
53.8	83.8327	3
53.8	94.2058	4
59.08	78.6461	1
59.08	83.8327	1
59.08	89.0193	1
59.08	94.2058	3
64.36	89.0193	1
64.36	94.2058	2
69.64	94.2058	2
80.2	94.2058	2
85.48	94.2058	1
90.76	94.2058	1
96.04	89.0193	2
101.32	89.0193	1
101.32	99.3924	1
111.88	89.0193	1
117.16	94.2058	1
133	94.2058	1
3.64	34.5604	3
3.64	39.747	3
3.64	44.9335	9
3.64	50.1201	10
3.64	55.3066	12
3.64	60.4932	26
3.64	65.6797	50
3.64	70.8663	74
3.64	76.0529	87
3.64	81.2394	74
3.64	86.426	46
3.64	91.6125	38
3.64	96.7991	18
8.92	55.3066	1
8.92	60.4932	7
8.92	65.6797	8
8.92	70.8663	5
8.92	76.0529	14
8.92	81.2394	17
8.92	86.426	13
8.92	91.6125	19
8.92	96.7991	11
14.2	70.8663	2
14.2	76.0529	10
14.2	81.2394	12
14.2	86.426	12
14.2	91.6125	18
14.2	96.7991	6
19.48	65.6797	1
19.48	70.8663	3
19.48	76.0529	3
19.48	81.2394	4
19.48	86.426	9
19.48	91.6125	8
19.48	96.7991	8
24.76	55.3066	1
24.76	70.8663	1
24.76	76.0529	4
24.76	81.2394	2
24.76	86.426	5
24.76	91.6125	4
24.76	96.7991	5
30.04	70.8663	1
30.04	76.0529	1
30.04	81.2394	1
30.04	86.426	1
30.04	91.6125	7
30.04	96.7991	5
35.32	76.0529	2
35.32	86.426	2
35.32	91.6125	3
35.32	96.7991	6
40.6	70.8663	1
40.6	86.426	1
40.6	96.7991	2
45.88	76.0529	1
45.88	86.426	1
45.88	91.6125	1
45.88	96.7991	3
51.16	76.0529	1
51.16	81.2394	1
51.16	86.426	2
51.16	91.6125	2
51.16	96.7991	1
56.44	86.426	1
56.44	91.6125	1
56.44	96.7991	4
61.72	81.2394	1
61.72	86.426	2
61.72	96.7991	1
67	76.0529	1
67	86.426	1
67	91.6125	1
67	96.7991	1
72.28	91.6125	1
72.28	96.7991	1
77.56	91.6125	1
82.84	86.426	2
82.84	96.7991	2
88.12	91.6125	1
93.4	96.7991	3
98.68	86.426	1
109.24	91.6125	2
114.52	96.7991	1

## Sheet: Fig S2F
hex_log_occurrence	hex_pickr_score	count
1	16.7104	1
1	22.6163	1
1	28.5221	19
1	34.428	68
1	40.3338	95
1	46.2397	87
1	52.1455	112
1	58.0514	99
1	63.9572	68
1	69.8631	69
1	75.769	53
1.10251	22.6163	1
1.10251	28.5221	25
1.10251	34.428	143
1.10251	40.3338	155
1.10251	46.2397	123
1.10251	52.1455	181
1.10251	58.0514	180
1.10251	63.9572	91
1.10251	69.8631	79
1.10251	75.769	83
1.10251	81.6748	27
1.20502	28.5221	13
1.20502	34.428	85
1.20502	40.3338	128
1.20502	46.2397	117
1.20502	52.1455	173
1.20502	58.0514	187
1.20502	63.9572	116
1.20502	69.8631	54
1.20502	75.769	85
1.20502	81.6748	48
1.20502	87.5807	3
1.30753	28.5221	9
1.30753	34.428	41
1.30753	40.3338	98
1.30753	46.2397	89
1.30753	52.1455	120
1.30753	58.0514	132
1.30753	63.9572	83
1.30753	69.8631	44
1.30753	75.769	30
1.30753	81.6748	60
1.30753	87.5807	12
1.41004	28.5221	2
1.41004	34.428	37
1.41004	40.3338	98
1.41004	46.2397	146
1.41004	52.1455	134
1.41004	58.0514	142
1.41004	63.9572	116
1.41004	69.8631	56
1.41004	75.769	28
1.41004	81.6748	29
1.41004	87.5807	40
1.41004	93.4865	4
1.51255	28.5221	2
1.51255	34.428	33
1.51255	40.3338	82
1.51255	46.2397	95
1.51255	52.1455	111
1.51255	58.0514	126
1.51255	63.9572	129
1.51255	69.8631	54
1.51255	75.769	30
1.51255	81.6748	34
1.51255	87.5807	43
1.51255	93.4865	27
1.51255	99.3924	1
1.61506	34.428	22
1.61506	40.3338	44
1.61506	46.2397	84
1.61506	52.1455	122
1.61506	58.0514	113
1.61506	63.9572	104
1.61506	69.8631	67
1.61506	75.769	29
1.61506	81.6748	15
1.61506	87.5807	31
1.61506	93.4865	41
1.61506	99.3924	1
1.71758	34.428	6
1.71758	40.3338	22
1.71758	46.2397	49
1.71758	52.1455	77
1.71758	58.0514	78
1.71758	63.9572	87
1.71758	69.8631	50
1.71758	75.769	41
1.71758	81.6748	15
1.71758	87.5807	22
1.71758	93.4865	27
1.71758	99.3924	4
1.82009	34.428	5
1.82009	40.3338	13
1.82009	46.2397	44
1.82009	52.1455	56
1.82009	58.0514	61
1.82009	63.9572	60
1.82009	69.8631	47
1.82009	75.769	29
1.82009	81.6748	15
1.82009	87.5807	20
1.82009	93.4865	19
1.82009	99.3924	1
1.9226	34.428	4
1.9226	40.3338	10
1.9226	46.2397	24
1.9226	52.1455	23
1.9226	58.0514	54
1.9226	63.9572	40
1.9226	69.8631	39
1.9226	75.769	27
1.9226	81.6748	12
1.9226	87.5807	18
1.9226	93.4865	20
1.9226	99.3924	2
2.02511	34.428	2
2.02511	40.3338	7
2.02511	46.2397	12
2.02511	52.1455	13
2.02511	58.0514	41
2.02511	63.9572	31
2.02511	69.8631	40
2.02511	75.769	19
2.02511	81.6748	18
2.02511	87.5807	13
2.02511	93.4865	12
2.12762	40.3338	5
2.12762	46.2397	9
2.12762	52.1455	19
2.12762	58.0514	16
2.12762	63.9572	34
2.12762	69.8631	34
2.12762	75.769	27
2.12762	81.6748	20
2.12762	87.5807	14
2.12762	93.4865	11
2.12762	99.3924	3
2.23013	40.3338	4
2.23013	46.2397	7
2.23013	52.1455	22
2.23013	58.0514	16
2.23013	63.9572	29
2.23013	69.8631	21
2.23013	75.769	14
2.23013	81.6748	14
2.23013	87.5807	7
2.23013	93.4865	13
2.33264	40.3338	2
2.33264	46.2397	1
2.33264	52.1455	15
2.33264	58.0514	12
2.33264	63.9572	16
2.33264	69.8631	19
2.33264	75.769	19
2.33264	81.6748	11
2.33264	87.5807	9
2.33264	93.4865	6
2.43515	46.2397	2
2.43515	52.1455	4
2.43515	58.0514	9
2.43515	63.9572	8
2.43515	69.8631	16
2.43515	75.769	16
2.43515	81.6748	12
2.43515	87.5807	8
2.43515	93.4865	7
2.53766	40.3338	1
2.53766	46.2397	1
2.53766	52.1455	4
2.53766	58.0514	4
2.53766	63.9572	8
2.53766	69.8631	14
2.53766	75.769	8
2.53766	81.6748	6
2.53766	87.5807	3
2.53766	93.4865	8
2.64017	52.1455	2
2.64017	58.0514	3
2.64017	63.9572	2
2.64017	69.8631	9
2.64017	75.769	4
2.64017	81.6748	8
2.64017	87.5807	4
2.64017	93.4865	2
2.74268	52.1455	2
2.74268	58.0514	6
2.74268	63.9572	5
2.74268	69.8631	9
2.74268	75.769	6
2.74268	81.6748	4
2.74268	87.5807	6
2.74268	93.4865	4
2.84519	46.2397	1
2.84519	58.0514	3
2.84519	63.9572	1
2.84519	69.8631	9
2.84519	75.769	8
2.84519	81.6748	6
2.84519	87.5807	8
2.84519	93.4865	6
2.9477	58.0514	1
2.9477	69.8631	4
2.9477	75.769	3
2.9477	81.6748	4
2.9477	87.5807	3
2.9477	93.4865	4
3.05021	58.0514	1
3.05021	81.6748	1
3.05021	87.5807	3
3.05021	93.4865	1
3.15273	81.6748	1
3.15273	87.5807	1
3.15273	93.4865	2
3.25524	69.8631	1
3.25524	81.6748	1
3.25524	93.4865	1
3.46026	87.5807	2
3.46026	93.4865	2
3.56277	93.4865	1
1.05126	19.6633	1
1.05126	25.5692	10
1.05126	31.475	70
1.05126	37.3809	132
1.05126	43.2867	118
1.05126	49.1926	150
1.05126	55.0985	165
1.05126	61.0043	125
1.05126	66.9102	79
1.05126	72.816	72
1.05126	78.7219	35
1.15377	25.5692	4
1.15377	31.475	64
1.15377	37.3809	155
1.15377	43.2867	177
1.15377	49.1926	176
1.15377	55.0985	207
1.15377	61.0043	162
1.15377	66.9102	76
1.15377	72.816	100
1.15377	78.7219	69
1.15377	84.6277	6
1.25628	31.475	28
1.25628	37.3809	103
1.25628	43.2867	127
1.25628	49.1926	118
1.25628	55.0985	171
1.25628	61.0043	149
1.25628	66.9102	75
1.25628	72.816	42
1.25628	78.7219	45
1.25628	84.6277	38
1.35879	31.475	19
1.35879	37.3809	71
1.35879	43.2867	84
1.35879	49.1926	113
1.35879	55.0985	126
1.35879	61.0043	145
1.35879	66.9102	94
1.35879	72.816	36
1.35879	78.7219	38
1.35879	84.6277	49
1.35879	90.5336	11
1.4613	25.5692	1
1.4613	31.475	13
1.4613	37.3809	62
1.4613	43.2867	104
1.4613	49.1926	114
1.4613	55.0985	127
1.4613	61.0043	131
1.4613	66.9102	100
1.4613	72.816	30
1.4613	78.7219	39
1.4613	84.6277	40
1.4613	90.5336	33
1.56381	31.475	6
1.56381	37.3809	20
1.56381	43.2867	95
1.56381	49.1926	112
1.56381	55.0985	107
1.56381	61.0043	143
1.56381	66.9102	118
1.56381	72.816	44
1.56381	78.7219	17
1.56381	84.6277	29
1.56381	90.5336	39
1.56381	96.4395	10
1.66632	31.475	2
1.66632	37.3809	18
1.66632	43.2867	60
1.66632	49.1926	61
1.66632	55.0985	78
1.66632	61.0043	80
1.66632	66.9102	71
1.66632	72.816	45
1.66632	78.7219	21
1.66632	84.6277	20
1.66632	90.5336	38
1.66632	96.4395	19
1.76883	31.475	2
1.76883	37.3809	20
1.76883	43.2867	47
1.76883	49.1926	45
1.76883	55.0985	71
1.76883	61.0043	85
1.76883	66.9102	77
1.76883	72.816	43
1.76883	78.7219	26
1.76883	84.6277	16
1.76883	90.5336	27
1.76883	96.4395	18
1.87134	37.3809	9
1.87134	43.2867	15
1.87134	49.1926	26
1.87134	55.0985	72
1.87134	61.0043	42
1.87134	66.9102	64
1.87134	72.816	32
1.87134	78.7219	26
1.87134	84.6277	16
1.87134	90.5336	12
1.87134	96.4395	14
1.97385	37.3809	8
1.97385	43.2867	11
1.97385	49.1926	30
1.97385	55.0985	31
1.97385	61.0043	46
1.97385	66.9102	36
1.97385	72.816	38
1.97385	78.7219	22
1.97385	84.6277	13
1.97385	90.5336	13
1.97385	96.4395	13
2.07636	37.3809	4
2.07636	43.2867	4
2.07636	49.1926	17
2.07636	55.0985	19
2.07636	61.0043	35
2.07636	66.9102	35
2.07636	72.816	30
2.07636	78.7219	20
2.07636	84.6277	19
2.07636	90.5336	9
2.07636	96.4395	10
2.17887	37.3809	3
2.17887	43.2867	2
2.17887	49.1926	11
2.17887	55.0985	17
2.17887	61.0043	29
2.17887	66.9102	24
2.17887	72.816	29
2.17887	78.7219	23
2.17887	84.6277	15
2.17887	90.5336	12
2.17887	96.4395	6
2.28138	37.3809	1
2.28138	43.2867	3
2.28138	49.1926	11
2.28138	55.0985	11
2.28138	61.0043	24
2.28138	66.9102	19
2.28138	72.816	20
2.28138	78.7219	27
2.28138	84.6277	6
2.28138	90.5336	8
2.28138	96.4395	5
2.3839	43.2867	4
2.3839	49.1926	5
2.3839	55.0985	11
2.3839	61.0043	17
2.3839	66.9102	15
2.3839	72.816	22
2.3839	78.7219	14
2.3839	84.6277	12
2.3839	90.5336	12
2.3839	96.4395	4
2.48641	43.2867	1
2.48641	49.1926	2
2.48641	55.0985	2
2.48641	61.0043	7
2.48641	66.9102	9
2.48641	72.816	13
2.48641	78.7219	5
2.48641	84.6277	6
2.48641	90.5336	7
2.48641	96.4395	1
2.58892	43.2867	1
2.58892	55.0985	2
2.58892	61.0043	8
2.58892	66.9102	9
2.58892	72.816	3
2.58892	78.7219	11
2.58892	84.6277	12
2.58892	90.5336	4
2.58892	96.4395	2
2.69143	49.1926	2
2.69143	55.0985	4
2.69143	61.0043	1
2.69143	66.9102	4
2.69143	72.816	9
2.69143	78.7219	4
2.69143	84.6277	4
2.69143	90.5336	2
2.69143	96.4395	1
2.79394	55.0985	3
2.79394	61.0043	3
2.79394	66.9102	5
2.79394	72.816	9
2.79394	78.7219	5
2.79394	84.6277	5
2.79394	90.5336	2
2.79394	96.4395	1
2.89645	61.0043	7
2.89645	66.9102	3
2.89645	72.816	4
2.89645	78.7219	5
2.89645	84.6277	6
2.89645	90.5336	4
2.89645	96.4395	1
2.99896	61.0043	2
2.99896	66.9102	2
2.99896	72.816	1
2.99896	78.7219	2
2.99896	84.6277	1
2.99896	90.5336	4
2.99896	96.4395	2
3.10147	72.816	2
3.20398	90.5336	2
3.30649	66.9102	2
3.30649	84.6277	1
3.409	72.816	3
3.409	84.6277	1
3.51151	90.5336	1
