# Supplementary material for: Primer PICKR: literature-mined scoring platform for robust RT–qPCR primers
Source: Nat Commun. 2026 May 28;17:6938. doi: 10.1038/s41467-026-73648-2 (PMC13388996; doi:10.1038/s41467-026-73648-2)
Supplement: Supplementary file 11 — Source Data [file 41467_2026_73648_MOESM11_ESM.zip › Suppl_Fig_S3/amplification_data_PCNA_1.csv]

Cycle	Well	Fluorescence	Target	melt temp	Replicate
1	A10	-21.9523186592382	PCNA_1	65.0	IMR90p8
2	A10	-15.8587384813127	PCNA_1	65.0	IMR90p8
3	A10	-13.8403515169125	PCNA_1	65.0	IMR90p8
4	A10	10.2871814715963	PCNA_1	65.0	IMR90p8
5	A10	6.10087146551223	PCNA_1	65.0	IMR90p8
6	A10	5.87159223560002	PCNA_1	65.0	IMR90p8
7	A10	3.89428295312246	PCNA_1	65.0	IMR90p8
8	A10	-6.25916490907366	PCNA_1	65.0	IMR90p8
9	A10	4.39473860892394	PCNA_1	65.0	IMR90p8
10	A10	4.8759395719967	PCNA_1	65.0	IMR90p8
11	A10	-0.939749519952784	PCNA_1	65.0	IMR90p8
12	A10	5.75809845540607	PCNA_1	65.0	IMR90p8
13	A10	3.28103842956216	PCNA_1	65.0	IMR90p8
14	A10	1.56616535980402	PCNA_1	65.0	IMR90p8
15	A10	-16.4352473838894	PCNA_1	65.0	IMR90p8
16	A10	-4.26880516131405	PCNA_1	65.0	IMR90p8
17	A10	-8.88888475982549	PCNA_1	65.0	IMR90p8
18	A10	-9.90620432737433	PCNA_1	65.0	IMR90p8
19	A10	7.11042923563537	PCNA_1	65.0	IMR90p8
20	A10	2.12193270200987	PCNA_1	65.0	IMR90p8
21	A10	3.08946991802213	PCNA_1	65.0	IMR90p8
22	A10	2.51751143265392	PCNA_1	65.0	IMR90p8
23	A10	2.20945255896095	PCNA_1	65.0	IMR90p8
24	A10	7.2121850487697	PCNA_1	65.0	IMR90p8
25	A10	11.5703010917828	PCNA_1	65.0	IMR90p8
26	A10	20.9494555050724	PCNA_1	65.0	IMR90p8
27	A10	37.2958523463781	PCNA_1	65.0	IMR90p8
28	A10	68.3389209998022	PCNA_1	65.0	IMR90p8
29	A10	136.437202409777	PCNA_1	65.0	IMR90p8
30	A10	241.603867166905	PCNA_1	65.0	IMR90p8
31	A10	389.543378764525	PCNA_1	65.0	IMR90p8
32	A10	552.407431987032	PCNA_1	65.0	IMR90p8
33	A10	708.751604430265	PCNA_1	65.0	IMR90p8
34	A10	863.448070873807	PCNA_1	65.0	IMR90p8
35	A10	1031.84170051072	PCNA_1	65.0	IMR90p8
36	A10	1208.01736871083	PCNA_1	65.0	IMR90p8
37	A10	1393.13578703913	PCNA_1	65.0	IMR90p8
38	A10	1571.20890646854	PCNA_1	65.0	IMR90p8
39	A10	1744.08470439464	PCNA_1	65.0	IMR90p8
40	A10	1905.73029447284	PCNA_1	65.0	IMR90p8
1	B10	-6.37135689628803	PCNA_1	64.5	IMR90p8
2	B10	-8.80781256606906	PCNA_1	64.5	IMR90p8
3	B10	-9.61415675391663	PCNA_1	64.5	IMR90p8
4	B10	12.7539999504975	PCNA_1	64.5	IMR90p8
5	B10	3.5093246145525	PCNA_1	64.5	IMR90p8
6	B10	4.98990022482212	PCNA_1	64.5	IMR90p8
7	B10	4.28879189199233	PCNA_1	64.5	IMR90p8
8	B10	-10.4642458407488	PCNA_1	64.5	IMR90p8
9	B10	1.02049765800757	PCNA_1	64.5	IMR90p8
10	B10	5.09055772036209	PCNA_1	64.5	IMR90p8
11	B10	-1.95914741071192	PCNA_1	64.5	IMR90p8
12	B10	9.26169597742864	PCNA_1	64.5	IMR90p8
13	B10	-0.574436436439555	PCNA_1	64.5	IMR90p8
14	B10	3.75854763828693	PCNA_1	64.5	IMR90p8
15	B10	-17.8688067737339	PCNA_1	64.5	IMR90p8
16	B10	-3.41397922321539	PCNA_1	64.5	IMR90p8
17	B10	-1.2101125154345	PCNA_1	64.5	IMR90p8
18	B10	-10.2969846639917	PCNA_1	64.5	IMR90p8
19	B10	0.990071248149434	PCNA_1	64.5	IMR90p8
20	B10	0.0650628751000113	PCNA_1	64.5	IMR90p8
21	B10	4.67462935245021	PCNA_1	64.5	IMR90p8
22	B10	4.86765778154358	PCNA_1	64.5	IMR90p8
23	B10	2.33925195271468	PCNA_1	64.5	IMR90p8
24	B10	6.51552497161447	PCNA_1	64.5	IMR90p8
25	B10	10.7561983798751	PCNA_1	64.5	IMR90p8
26	B10	23.0693408597772	PCNA_1	64.5	IMR90p8
27	B10	42.6241130718868	PCNA_1	64.5	IMR90p8
28	B10	83.9074329780065	PCNA_1	64.5	IMR90p8
29	B10	150.180241251055	PCNA_1	64.5	IMR90p8
30	B10	270.346862364243	PCNA_1	64.5	IMR90p8
31	B10	435.315536000703	PCNA_1	64.5	IMR90p8
32	B10	596.336353559401	PCNA_1	64.5	IMR90p8
33	B10	760.792507741682	PCNA_1	64.5	IMR90p8
34	B10	922.396172028805	PCNA_1	64.5	IMR90p8
35	B10	1100.25575227098	PCNA_1	64.5	IMR90p8
36	B10	1283.56593296287	PCNA_1	64.5	IMR90p8
37	B10	1473.61083855744	PCNA_1	64.5	IMR90p8
38	B10	1657.7052300503	PCNA_1	64.5	IMR90p8
39	B10	1836.06856463386	PCNA_1	64.5	IMR90p8
40	B10	2007.39050833852	PCNA_1	64.5	IMR90p8
1	C10	-5.69758316783373	PCNA_1	63.3	IMR90p8
2	C10	-6.48116412311219	PCNA_1	63.3	IMR90p8
3	C10	-10.5904364972689	PCNA_1	63.3	IMR90p8
4	C10	10.5642841008007	PCNA_1	63.3	IMR90p8
5	C10	0.802750561416815	PCNA_1	63.3	IMR90p8
6	C10	8.72053980566398	PCNA_1	63.3	IMR90p8
7	C10	-3.32901800093259	PCNA_1	63.3	IMR90p8
8	C10	-6.87269583289526	PCNA_1	63.3	IMR90p8
9	C10	6.53955124575577	PCNA_1	63.3	IMR90p8
10	C10	8.00277549612792	PCNA_1	63.3	IMR90p8
11	C10	-3.49398762475721	PCNA_1	63.3	IMR90p8
12	C10	5.16001751391104	PCNA_1	63.3	IMR90p8
13	C10	9.46345523744139	PCNA_1	63.3	IMR90p8
14	C10	1.55482867578166	PCNA_1	63.3	IMR90p8
15	C10	-23.125940329046	PCNA_1	63.3	IMR90p8
16	C10	-3.86436927012346	PCNA_1	63.3	IMR90p8
17	C10	-4.92367481732163	PCNA_1	63.3	IMR90p8
18	C10	1.15291464084794	PCNA_1	63.3	IMR90p8
19	C10	0.842987156581785	PCNA_1	63.3	IMR90p8
20	C10	5.55398148927088	PCNA_1	63.3	IMR90p8
21	C10	-0.882953522622302	PCNA_1	63.3	IMR90p8
22	C10	-0.549717165864422	PCNA_1	63.3	IMR90p8
23	C10	-5.13252570090435	PCNA_1	63.3	IMR90p8
24	C10	-2.57724385796428	PCNA_1	63.3	IMR90p8
25	C10	3.15874337138166	PCNA_1	63.3	IMR90p8
26	C10	10.8667787653139	PCNA_1	63.3	IMR90p8
27	C10	26.4349738500555	PCNA_1	63.3	IMR90p8
28	C10	44.2511936305559	PCNA_1	63.3	IMR90p8
29	C10	93.6668309609872	PCNA_1	63.3	IMR90p8
30	C10	186.553953769171	PCNA_1	63.3	IMR90p8
31	C10	321.123933830324	PCNA_1	63.3	IMR90p8
32	C10	493.256588758487	PCNA_1	63.3	IMR90p8
33	C10	659.452527297234	PCNA_1	63.3	IMR90p8
34	C10	822.865812594187	PCNA_1	63.3	IMR90p8
35	C10	999.853741686108	PCNA_1	63.3	IMR90p8
36	C10	1185.65296703413	PCNA_1	63.3	IMR90p8
37	C10	1383.76945935689	PCNA_1	63.3	IMR90p8
38	C10	1573.48180496838	PCNA_1	63.3	IMR90p8
39	C10	1767.56249850678	PCNA_1	63.3	IMR90p8
40	C10	1959.35150610584	PCNA_1	63.3	IMR90p8
1	D10	-9.59140965335655	PCNA_1	61.4	IMR90p8
2	D10	-11.6756326932691	PCNA_1	61.4	IMR90p8
3	D10	-9.90879799128015	PCNA_1	61.4	IMR90p8
4	D10	12.7854940393199	PCNA_1	61.4	IMR90p8
5	D10	6.03473568258323	PCNA_1	61.4	IMR90p8
6	D10	7.45998729125813	PCNA_1	61.4	IMR90p8
7	D10	-2.4973220772099	PCNA_1	61.4	IMR90p8
8	D10	-7.4606614982722	PCNA_1	61.4	IMR90p8
9	D10	-1.13241269970604	PCNA_1	61.4	IMR90p8
10	D10	10.1520015732444	PCNA_1	61.4	IMR90p8
11	D10	-4.07806755226784	PCNA_1	61.4	IMR90p8
12	D10	8.7437699297252	PCNA_1	61.4	IMR90p8
13	D10	4.55664264352208	PCNA_1	61.4	IMR90p8
14	D10	-1.40485587644844	PCNA_1	61.4	IMR90p8
15	D10	-17.7378297574001	PCNA_1	61.4	IMR90p8
16	D10	-2.76003969102339	PCNA_1	61.4	IMR90p8
17	D10	-3.1490365544596	PCNA_1	61.4	IMR90p8
18	D10	-0.684771687247576	PCNA_1	61.4	IMR90p8
19	D10	2.54168013604931	PCNA_1	61.4	IMR90p8
20	D10	1.15379115224596	PCNA_1	61.4	IMR90p8
21	D10	-3.34918640855858	PCNA_1	61.4	IMR90p8
22	D10	-1.1217482723423	PCNA_1	61.4	IMR90p8
23	D10	-1.70745072860427	PCNA_1	61.4	IMR90p8
24	D10	-0.754511084039223	PCNA_1	61.4	IMR90p8
25	D10	2.18206574728219	PCNA_1	61.4	IMR90p8
26	D10	4.38365050194807	PCNA_1	61.4	IMR90p8
27	D10	9.34544958686183	PCNA_1	61.4	IMR90p8
28	D10	14.096519222157	PCNA_1	61.4	IMR90p8
29	D10	46.2024177364192	PCNA_1	61.4	IMR90p8
30	D10	87.654069781338	PCNA_1	61.4	IMR90p8
31	D10	174.061711954734	PCNA_1	61.4	IMR90p8
32	D10	299.825149440411	PCNA_1	61.4	IMR90p8
33	D10	461.456205253333	PCNA_1	61.4	IMR90p8
34	D10	621.163914771624	PCNA_1	61.4	IMR90p8
35	D10	786.353509414312	PCNA_1	61.4	IMR90p8
36	D10	951.928392114609	PCNA_1	61.4	IMR90p8
37	D10	1132.17311831864	PCNA_1	61.4	IMR90p8
38	D10	1316.01023675403	PCNA_1	61.4	IMR90p8
39	D10	1507.51111751192	PCNA_1	61.4	IMR90p8
40	D10	1696.6373052317	PCNA_1	61.4	IMR90p8
1	E10	-5.45967546693009	PCNA_1	59.0	IMR90p8
2	E10	-9.94677348161349	PCNA_1	59.0	IMR90p8
3	E10	-12.7503590276287	PCNA_1	59.0	IMR90p8
4	E10	15.0326852043299	PCNA_1	59.0	IMR90p8
5	E10	4.94613516089839	PCNA_1	59.0	IMR90p8
6	E10	9.85796101428286	PCNA_1	59.0	IMR90p8
7	E10	-7.5902174757216	PCNA_1	59.0	IMR90p8
8	E10	-4.97799446620638	PCNA_1	59.0	IMR90p8
9	E10	2.78562343699195	PCNA_1	59.0	IMR90p8
10	E10	8.90621682777191	PCNA_1	59.0	IMR90p8
11	E10	-3.92749210097827	PCNA_1	59.0	IMR90p8
12	E10	6.47878027719753	PCNA_1	59.0	IMR90p8
13	E10	4.47628996479625	PCNA_1	59.0	IMR90p8
14	E10	-7.52926390918992	PCNA_1	59.0	IMR90p8
15	E10	-16.2620416085374	PCNA_1	59.0	IMR90p8
16	E10	-3.6078590698653	PCNA_1	59.0	IMR90p8
17	E10	-4.02000753774837	PCNA_1	59.0	IMR90p8
18	E10	2.08741526243011	PCNA_1	59.0	IMR90p8
19	E10	-0.138731190365434	PCNA_1	59.0	IMR90p8
20	E10	4.29944120102891	PCNA_1	59.0	IMR90p8
21	E10	0.562823126140756	PCNA_1	59.0	IMR90p8
22	E10	0.558360187901144	PCNA_1	59.0	IMR90p8
23	E10	4.22019943330452	PCNA_1	59.0	IMR90p8
24	E10	1.38979860408108	PCNA_1	59.0	IMR90p8
25	E10	-0.363067678819334	PCNA_1	59.0	IMR90p8
26	E10	-2.94384447854281	PCNA_1	59.0	IMR90p8
27	E10	-0.1090695429275	PCNA_1	59.0	IMR90p8
28	E10	7.22126698455213	PCNA_1	59.0	IMR90p8
29	E10	9.49043822379508	PCNA_1	59.0	IMR90p8
30	E10	20.5412226962781	PCNA_1	59.0	IMR90p8
31	E10	47.5631872926888	PCNA_1	59.0	IMR90p8
32	E10	90.0029057411061	PCNA_1	59.0	IMR90p8
33	E10	162.296071112497	PCNA_1	59.0	IMR90p8
34	E10	278.952451941758	PCNA_1	59.0	IMR90p8
35	E10	427.844722520866	PCNA_1	59.0	IMR90p8
36	E10	573.218464831759	PCNA_1	59.0	IMR90p8
37	E10	721.852253665651	PCNA_1	59.0	IMR90p8
38	E10	873.263973373354	PCNA_1	59.0	IMR90p8
39	E10	1033.66676209736	PCNA_1	59.0	IMR90p8
40	E10	1196.28204504644	PCNA_1	59.0	IMR90p8
1	F10	5.87335158251381	PCNA_1	57.0	IMR90p8
2	F10	1.35768327369533	PCNA_1	57.0	IMR90p8
3	F10	-10.1497536397828	PCNA_1	57.0	IMR90p8
4	F10	11.1511308908362	PCNA_1	57.0	IMR90p8
5	F10	10.0932305771962	PCNA_1	57.0	IMR90p8
6	F10	6.05145979291456	PCNA_1	57.0	IMR90p8
7	F10	0.340194700022948	PCNA_1	57.0	IMR90p8
8	F10	-7.34310816188145	PCNA_1	57.0	IMR90p8
9	F10	2.35239862690423	PCNA_1	57.0	IMR90p8
10	F10	1.70107932311885	PCNA_1	57.0	IMR90p8
11	F10	-4.0619999258538	PCNA_1	57.0	IMR90p8
12	F10	6.40764462724292	PCNA_1	57.0	IMR90p8
13	F10	1.86612309959492	PCNA_1	57.0	IMR90p8
14	F10	-5.85609605823447	PCNA_1	57.0	IMR90p8
15	F10	-14.0257351694549	PCNA_1	57.0	IMR90p8
16	F10	1.64984453836723	PCNA_1	57.0	IMR90p8
17	F10	-4.56106438814368	PCNA_1	57.0	IMR90p8
18	F10	3.3333784096194	PCNA_1	57.0	IMR90p8
19	F10	4.08862940207337	PCNA_1	57.0	IMR90p8
20	F10	1.70293843597528	PCNA_1	57.0	IMR90p8
21	F10	2.82696596526193	PCNA_1	57.0	IMR90p8
22	F10	-0.241888413315337	PCNA_1	57.0	IMR90p8
23	F10	-2.61440878881194	PCNA_1	57.0	IMR90p8
24	F10	1.9143537673167	PCNA_1	57.0	IMR90p8
25	F10	-4.86093972279923	PCNA_1	57.0	IMR90p8
26	F10	1.62571327959449	PCNA_1	57.0	IMR90p8
27	F10	4.1821644866709	PCNA_1	57.0	IMR90p8
28	F10	-2.25128799085178	PCNA_1	57.0	IMR90p8
29	F10	0.870766912596537	PCNA_1	57.0	IMR90p8
30	F10	7.33156653343985	PCNA_1	57.0	IMR90p8
31	F10	11.2027758945587	PCNA_1	57.0	IMR90p8
32	F10	23.4349777018078	PCNA_1	57.0	IMR90p8
33	F10	38.7287147219708	PCNA_1	57.0	IMR90p8
34	F10	82.2851120541231	PCNA_1	57.0	IMR90p8
35	F10	164.131205374445	PCNA_1	57.0	IMR90p8
36	F10	288.923030971829	PCNA_1	57.0	IMR90p8
37	F10	419.485371956658	PCNA_1	57.0	IMR90p8
38	F10	547.900312148233	PCNA_1	57.0	IMR90p8
39	F10	678.974927558932	PCNA_1	57.0	IMR90p8
40	F10	814.339657648158	PCNA_1	57.0	IMR90p8
1	G10	-1.32174461568593	PCNA_1	55.7	IMR90p8
2	G10	2.34129748260193	PCNA_1	55.7	IMR90p8
3	G10	7.08101536313552	PCNA_1	55.7	IMR90p8
4	G10	8.00847680686911	PCNA_1	55.7	IMR90p8
5	G10	0.365542266632929	PCNA_1	55.7	IMR90p8
6	G10	2.75274416866205	PCNA_1	55.7	IMR90p8
7	G10	-2.94411366033864	PCNA_1	55.7	IMR90p8
8	G10	4.80585580322895	PCNA_1	55.7	IMR90p8
9	G10	6.43048476091462	PCNA_1	55.7	IMR90p8
10	G10	2.17922120030516	PCNA_1	55.7	IMR90p8
11	G10	-11.0630240666055	PCNA_1	55.7	IMR90p8
12	G10	2.93049737535921	PCNA_1	55.7	IMR90p8
13	G10	1.75505451977324	PCNA_1	55.7	IMR90p8
14	G10	-4.53326038715022	PCNA_1	55.7	IMR90p8
15	G10	-13.2799440085751	PCNA_1	55.7	IMR90p8
16	G10	-3.6628190863189	PCNA_1	55.7	IMR90p8
17	G10	-9.78152172509817	PCNA_1	55.7	IMR90p8
18	G10	4.5938444219023	PCNA_1	55.7	IMR90p8
19	G10	0.658187236068443	PCNA_1	55.7	IMR90p8
20	G10	-0.0436021575278573	PCNA_1	55.7	IMR90p8
21	G10	3.51334330974532	PCNA_1	55.7	IMR90p8
22	G10	2.89057745975606	PCNA_1	55.7	IMR90p8
23	G10	1.91196176370977	PCNA_1	55.7	IMR90p8
24	G10	-4.61303759655902	PCNA_1	55.7	IMR90p8
25	G10	-2.68646084356851	PCNA_1	55.7	IMR90p8
26	G10	-0.418282056602038	PCNA_1	55.7	IMR90p8
27	G10	-4.60369266420639	PCNA_1	55.7	IMR90p8
28	G10	1.68761375176473	PCNA_1	55.7	IMR90p8
29	G10	-1.11707994115068	PCNA_1	55.7	IMR90p8
30	G10	3.55692672896203	PCNA_1	55.7	IMR90p8
31	G10	2.2108968573566	PCNA_1	55.7	IMR90p8
32	G10	14.114582752688	PCNA_1	55.7	IMR90p8
33	G10	10.8880428140824	PCNA_1	55.7	IMR90p8
34	G10	39.7363254317456	PCNA_1	55.7	IMR90p8
35	G10	81.7033491513107	PCNA_1	55.7	IMR90p8
36	G10	148.539713899469	PCNA_1	55.7	IMR90p8
37	G10	256.861301472728	PCNA_1	55.7	IMR90p8
38	G10	379.414483266706	PCNA_1	55.7	IMR90p8
39	G10	502.208717554039	PCNA_1	55.7	IMR90p8
40	G10	625.244004334727	PCNA_1	55.7	IMR90p8
1	H10	-8.853263517291	PCNA_1	55.0	IMR90p8
2	H10	-9.69919242547667	PCNA_1	55.0	IMR90p8
3	H10	0.0999895549402936	PCNA_1	55.0	IMR90p8
4	H10	5.1291196420807	PCNA_1	55.0	IMR90p8
5	H10	0.142259476861909	PCNA_1	55.0	IMR90p8
6	H10	3.63286946192557	PCNA_1	55.0	IMR90p8
7	H10	-1.76179121227779	PCNA_1	55.0	IMR90p8
8	H10	2.39919725694153	PCNA_1	55.0	IMR90p8
9	H10	1.47312743129623	PCNA_1	55.0	IMR90p8
10	H10	0.875732433653866	PCNA_1	55.0	IMR90p8
11	H10	-2.00808171920016	PCNA_1	55.0	IMR90p8
12	H10	1.65311643098084	PCNA_1	55.0	IMR90p8
13	H10	5.4334794092706	PCNA_1	55.0	IMR90p8
14	H10	-4.90429903741097	PCNA_1	55.0	IMR90p8
15	H10	-11.8370944478861	PCNA_1	55.0	IMR90p8
16	H10	-1.77411534084786	PCNA_1	55.0	IMR90p8
17	H10	-6.51136406244359	PCNA_1	55.0	IMR90p8
18	H10	6.15426957511318	PCNA_1	55.0	IMR90p8
19	H10	2.04739998191235	PCNA_1	55.0	IMR90p8
20	H10	6.10336976352255	PCNA_1	55.0	IMR90p8
21	H10	3.74477412271335	PCNA_1	55.0	IMR90p8
22	H10	2.42519174044082	PCNA_1	55.0	IMR90p8
23	H10	0.0536694088564218	PCNA_1	55.0	IMR90p8
24	H10	0.705184018865566	PCNA_1	55.0	IMR90p8
25	H10	-0.37893363034209	PCNA_1	55.0	IMR90p8
26	H10	-1.2648621220801	PCNA_1	55.0	IMR90p8
27	H10	0.661374379356403	PCNA_1	55.0	IMR90p8
28	H10	-1.61844161767158	PCNA_1	55.0	IMR90p8
29	H10	-1.07194643162029	PCNA_1	55.0	IMR90p8
30	H10	3.8784040117398	PCNA_1	55.0	IMR90p8
31	H10	2.6109152346794	PCNA_1	55.0	IMR90p8
32	H10	1.59279304148185	PCNA_1	55.0	IMR90p8
33	H10	5.75374070158523	PCNA_1	55.0	IMR90p8
34	H10	14.712972333894	PCNA_1	55.0	IMR90p8
35	H10	48.779597811721	PCNA_1	55.0	IMR90p8
36	H10	93.2035264235437	PCNA_1	55.0	IMR90p8
37	H10	161.525299675969	PCNA_1	55.0	IMR90p8
38	H10	276.235211201633	PCNA_1	55.0	IMR90p8
39	H10	385.989863359837	PCNA_1	55.0	IMR90p8
40	H10	494.088162447254	PCNA_1	55.0	IMR90p8
1	A10	-3.60556367009394	PCNA_1	65.0	IMR90p2
2	A10	-2.66162476625232	PCNA_1	65.0	IMR90p2
3	A10	2.91018534730438	PCNA_1	65.0	IMR90p2
4	A10	0.107079406936464	PCNA_1	65.0	IMR90p2
5	A10	4.53463926751238	PCNA_1	65.0	IMR90p2
6	A10	1.35215292833482	PCNA_1	65.0	IMR90p2
7	A10	3.03254131889935	PCNA_1	65.0	IMR90p2
8	A10	-0.861528471220026	PCNA_1	65.0	IMR90p2
9	A10	0.727037343614938	PCNA_1	65.0	IMR90p2
10	A10	-2.83739612299587	PCNA_1	65.0	IMR90p2
11	A10	1.11687034487659	PCNA_1	65.0	IMR90p2
12	A10	-5.01095029244243	PCNA_1	65.0	IMR90p2
13	A10	3.70155787984004	PCNA_1	65.0	IMR90p2
14	A10	-1.33529883601614	PCNA_1	65.0	IMR90p2
15	A10	-2.71780445970035	PCNA_1	65.0	IMR90p2
16	A10	-3.62665662139534	PCNA_1	65.0	IMR90p2
17	A10	2.06282984475001	PCNA_1	65.0	IMR90p2
18	A10	-5.44582434373979	PCNA_1	65.0	IMR90p2
19	A10	0.585493041901827	PCNA_1	65.0	IMR90p2
20	A10	-1.24347659108889	PCNA_1	65.0	IMR90p2
21	A10	-3.45438259569482	PCNA_1	65.0	IMR90p2
22	A10	0.171467501548705	PCNA_1	65.0	IMR90p2
23	A10	0.313219095113709	PCNA_1	65.0	IMR90p2
24	A10	5.03064811837612	PCNA_1	65.0	IMR90p2
25	A10	8.16991851659259	PCNA_1	65.0	IMR90p2
26	A10	19.4199610227688	PCNA_1	65.0	IMR90p2
27	A10	40.462338089797	PCNA_1	65.0	IMR90p2
28	A10	80.0651283309626	PCNA_1	65.0	IMR90p2
29	A10	151.992325091794	PCNA_1	65.0	IMR90p2
30	A10	268.875267015944	PCNA_1	65.0	IMR90p2
31	A10	433.696461240723	PCNA_1	65.0	IMR90p2
32	A10	592.519817419575	PCNA_1	65.0	IMR90p2
33	A10	750.212924575888	PCNA_1	65.0	IMR90p2
34	A10	914.596780622008	PCNA_1	65.0	IMR90p2
35	A10	1086.56088100617	PCNA_1	65.0	IMR90p2
36	A10	1269.47451094597	PCNA_1	65.0	IMR90p2
37	A10	1453.79034948187	PCNA_1	65.0	IMR90p2
38	A10	1638.02683927075	PCNA_1	65.0	IMR90p2
39	A10	1814.4554448736	PCNA_1	65.0	IMR90p2
40	A10	1984.8024893376	PCNA_1	65.0	IMR90p2
1	B10	3.37078713762594	PCNA_1	64.5	IMR90p2
2	B10	7.48148881703946	PCNA_1	64.5	IMR90p2
3	B10	6.17529130447792	PCNA_1	64.5	IMR90p2
4	B10	-0.387319403158017	PCNA_1	64.5	IMR90p2
5	B10	4.90629652067264	PCNA_1	64.5	IMR90p2
6	B10	1.3923177836341	PCNA_1	64.5	IMR90p2
7	B10	-2.08239308142674	PCNA_1	64.5	IMR90p2
8	B10	-2.84774882730198	PCNA_1	64.5	IMR90p2
9	B10	2.24782043904497	PCNA_1	64.5	IMR90p2
10	B10	0.298459085459854	PCNA_1	64.5	IMR90p2
11	B10	-1.96650864290223	PCNA_1	64.5	IMR90p2
12	B10	-2.92978300018149	PCNA_1	64.5	IMR90p2
13	B10	-4.30061396661949	PCNA_1	64.5	IMR90p2
14	B10	3.00382797606881	PCNA_1	64.5	IMR90p2
15	B10	1.75080062556344	PCNA_1	64.5	IMR90p2
16	B10	0.76045338760332	PCNA_1	64.5	IMR90p2
17	B10	-5.13167655327879	PCNA_1	64.5	IMR90p2
18	B10	0.0297455196646297	PCNA_1	64.5	IMR90p2
19	B10	-4.18032332062785	PCNA_1	64.5	IMR90p2
20	B10	0.0884138104552221	PCNA_1	64.5	IMR90p2
21	B10	-1.40155659300808	PCNA_1	64.5	IMR90p2
22	B10	1.43353747861829	PCNA_1	64.5	IMR90p2
23	B10	-1.6598304980871	PCNA_1	64.5	IMR90p2
24	B10	0.0854027117807163	PCNA_1	64.5	IMR90p2
25	B10	11.7147933625956	PCNA_1	64.5	IMR90p2
26	B10	17.1519385149722	PCNA_1	64.5	IMR90p2
27	B10	40.4147471636857	PCNA_1	64.5	IMR90p2
28	B10	83.2372267939563	PCNA_1	64.5	IMR90p2
29	B10	155.687312247221	PCNA_1	64.5	IMR90p2
30	B10	289.735892021046	PCNA_1	64.5	IMR90p2
31	B10	453.281213088005	PCNA_1	64.5	IMR90p2
32	B10	620.699404774678	PCNA_1	64.5	IMR90p2
33	B10	786.584017650923	PCNA_1	64.5	IMR90p2
34	B10	958.370851617915	PCNA_1	64.5	IMR90p2
35	B10	1139.33726245495	PCNA_1	64.5	IMR90p2
36	B10	1330.48239862814	PCNA_1	64.5	IMR90p2
37	B10	1523.24413078847	PCNA_1	64.5	IMR90p2
38	B10	1713.11410517986	PCNA_1	64.5	IMR90p2
39	B10	1897.00333036509	PCNA_1	64.5	IMR90p2
40	B10	2076.03813579201	PCNA_1	64.5	IMR90p2
1	C10	4.50568355365567	PCNA_1	63.3	IMR90p2
2	C10	1.18967979243052	PCNA_1	63.3	IMR90p2
3	C10	3.73690223108542	PCNA_1	63.3	IMR90p2
4	C10	-2.75980675442861	PCNA_1	63.3	IMR90p2
5	C10	1.49581594319852	PCNA_1	63.3	IMR90p2
6	C10	2.74134501077151	PCNA_1	63.3	IMR90p2
7	C10	-3.55767923768917	PCNA_1	63.3	IMR90p2
8	C10	0.514279279394941	PCNA_1	63.3	IMR90p2
9	C10	1.20725697476564	PCNA_1	63.3	IMR90p2
10	C10	2.90034222295299	PCNA_1	63.3	IMR90p2
11	C10	0.873223425962351	PCNA_1	63.3	IMR90p2
12	C10	-0.32561156211068	PCNA_1	63.3	IMR90p2
13	C10	1.41942434900329	PCNA_1	63.3	IMR90p2
14	C10	5.37224148459381	PCNA_1	63.3	IMR90p2
15	C10	-1.33433937302516	PCNA_1	63.3	IMR90p2
16	C10	3.09213122455549	PCNA_1	63.3	IMR90p2
17	C10	-2.41849044170385	PCNA_1	63.3	IMR90p2
18	C10	-5.24693851167058	PCNA_1	63.3	IMR90p2
19	C10	-8.11526780835402	PCNA_1	63.3	IMR90p2
20	C10	-3.60989920595239	PCNA_1	63.3	IMR90p2
21	C10	-1.08962410919185	PCNA_1	63.3	IMR90p2
22	C10	-1.44737398994857	PCNA_1	63.3	IMR90p2
23	C10	-3.19900449106717	PCNA_1	63.3	IMR90p2
24	C10	0.872835759585541	PCNA_1	63.3	IMR90p2
25	C10	4.69504144840448	PCNA_1	63.3	IMR90p2
26	C10	10.3712550379796	PCNA_1	63.3	IMR90p2
27	C10	27.2063739758341	PCNA_1	63.3	IMR90p2
28	C10	59.329501069215	PCNA_1	63.3	IMR90p2
29	C10	119.977320545952	PCNA_1	63.3	IMR90p2
30	C10	224.450165400063	PCNA_1	63.3	IMR90p2
31	C10	379.938303144661	PCNA_1	63.3	IMR90p2
32	C10	553.882243370165	PCNA_1	63.3	IMR90p2
33	C10	725.021805897463	PCNA_1	63.3	IMR90p2
34	C10	900.117756851528	PCNA_1	63.3	IMR90p2
35	C10	1081.48380351853	PCNA_1	63.3	IMR90p2
36	C10	1274.59270501372	PCNA_1	63.3	IMR90p2
37	C10	1468.81479339569	PCNA_1	63.3	IMR90p2
38	C10	1669.07031334863	PCNA_1	63.3	IMR90p2
39	C10	1865.90806488391	PCNA_1	63.3	IMR90p2
40	C10	2063.19694981793	PCNA_1	63.3	IMR90p2
1	D10	3.53431680677431	PCNA_1	61.4	IMR90p2
2	D10	-1.88733717884134	PCNA_1	61.4	IMR90p2
3	D10	3.41638205047275	PCNA_1	61.4	IMR90p2
4	D10	0.59738368908711	PCNA_1	61.4	IMR90p2
5	D10	5.06001410587851	PCNA_1	61.4	IMR90p2
6	D10	-1.86003814164405	PCNA_1	61.4	IMR90p2
7	D10	1.64370037217759	PCNA_1	61.4	IMR90p2
8	D10	1.95344914497082	PCNA_1	61.4	IMR90p2
9	D10	-1.14140061197122	PCNA_1	61.4	IMR90p2
10	D10	1.76966132479765	PCNA_1	61.4	IMR90p2
11	D10	-0.142151896719042	PCNA_1	61.4	IMR90p2
12	D10	-1.35689941567807	PCNA_1	61.4	IMR90p2
13	D10	-0.298988356457812	PCNA_1	61.4	IMR90p2
14	D10	-4.85321229228975	PCNA_1	61.4	IMR90p2
15	D10	-1.42849732207515	PCNA_1	61.4	IMR90p2
16	D10	-0.369610663551157	PCNA_1	61.4	IMR90p2
17	D10	-2.54520108766837	PCNA_1	61.4	IMR90p2
18	D10	-2.01179706331004	PCNA_1	61.4	IMR90p2
19	D10	0.729754494425379	PCNA_1	61.4	IMR90p2
20	D10	-1.51193265658685	PCNA_1	61.4	IMR90p2
21	D10	2.68899292460719	PCNA_1	61.4	IMR90p2
22	D10	-2.01022884311305	PCNA_1	61.4	IMR90p2
23	D10	-0.425860624222878	PCNA_1	61.4	IMR90p2
24	D10	-1.1020773274895	PCNA_1	61.4	IMR90p2
25	D10	-2.87011094781838	PCNA_1	61.4	IMR90p2
26	D10	2.26385426417073	PCNA_1	61.4	IMR90p2
27	D10	10.9465621063714	PCNA_1	61.4	IMR90p2
28	D10	27.2144308218799	PCNA_1	61.4	IMR90p2
29	D10	53.681337948658	PCNA_1	61.4	IMR90p2
30	D10	110.777313162239	PCNA_1	61.4	IMR90p2
31	D10	200.313660536812	PCNA_1	61.4	IMR90p2
32	D10	344.91529438975	PCNA_1	61.4	IMR90p2
33	D10	512.590157231032	PCNA_1	61.4	IMR90p2
34	D10	675.25699474535	PCNA_1	61.4	IMR90p2
35	D10	835.921089397064	PCNA_1	61.4	IMR90p2
36	D10	1002.78980333421	PCNA_1	61.4	IMR90p2
37	D10	1179.38990684414	PCNA_1	61.4	IMR90p2
38	D10	1366.52835321675	PCNA_1	61.4	IMR90p2
39	D10	1559.55096446002	PCNA_1	61.4	IMR90p2
40	D10	1756.26288593963	PCNA_1	61.4	IMR90p2
1	E10	7.01197915829835	PCNA_1	59.0	IMR90p2
2	E10	0.842836052312578	PCNA_1	59.0	IMR90p2
3	E10	-1.11914793304913	PCNA_1	59.0	IMR90p2
4	E10	-1.62174854543673	PCNA_1	59.0	IMR90p2
5	E10	5.57798981676387	PCNA_1	59.0	IMR90p2
6	E10	1.68383141024606	PCNA_1	59.0	IMR90p2
7	E10	-1.02765674025204	PCNA_1	59.0	IMR90p2
8	E10	0.0333846237131183	PCNA_1	59.0	IMR90p2
9	E10	0.476853715138077	PCNA_1	59.0	IMR90p2
10	E10	-1.80098054482551	PCNA_1	59.0	IMR90p2
11	E10	1.82331708331412	PCNA_1	59.0	IMR90p2
12	E10	-2.29352186429287	PCNA_1	59.0	IMR90p2
13	E10	-1.14090507230503	PCNA_1	59.0	IMR90p2
14	E10	0.222685069127238	PCNA_1	59.0	IMR90p2
15	E10	3.40064601578342	PCNA_1	59.0	IMR90p2
16	E10	-0.677412859498872	PCNA_1	59.0	IMR90p2
17	E10	3.16969662178144	PCNA_1	59.0	IMR90p2
18	E10	-0.342889869178634	PCNA_1	59.0	IMR90p2
19	E10	0.638997044646203	PCNA_1	59.0	IMR90p2
20	E10	2.31832492112699	PCNA_1	59.0	IMR90p2
21	E10	0.526939453656723	PCNA_1	59.0	IMR90p2
22	E10	-1.65881333580137	PCNA_1	59.0	IMR90p2
23	E10	-3.98872949481529	PCNA_1	59.0	IMR90p2
24	E10	-2.57221309115221	PCNA_1	59.0	IMR90p2
25	E10	2.69585698704077	PCNA_1	59.0	IMR90p2
26	E10	1.61361965334481	PCNA_1	59.0	IMR90p2
27	E10	1.99234234404503	PCNA_1	59.0	IMR90p2
28	E10	6.41771935151291	PCNA_1	59.0	IMR90p2
29	E10	10.3059165913282	PCNA_1	59.0	IMR90p2
30	E10	27.2980086761818	PCNA_1	59.0	IMR90p2
31	E10	56.542142925141	PCNA_1	59.0	IMR90p2
32	E10	106.883393617676	PCNA_1	59.0	IMR90p2
33	E10	200.143320583948	PCNA_1	59.0	IMR90p2
34	E10	334.402663181072	PCNA_1	59.0	IMR90p2
35	E10	491.266074667702	PCNA_1	59.0	IMR90p2
36	E10	642.56502497336	PCNA_1	59.0	IMR90p2
37	E10	792.847270461134	PCNA_1	59.0	IMR90p2
38	E10	947.471908649136	PCNA_1	59.0	IMR90p2
39	E10	1115.43404683059	PCNA_1	59.0	IMR90p2
40	E10	1292.18592864241	PCNA_1	59.0	IMR90p2
1	F10	9.91404315563659	PCNA_1	57.0	IMR90p2
2	F10	7.64409099991599	PCNA_1	57.0	IMR90p2
3	F10	6.34841382825152	PCNA_1	57.0	IMR90p2
4	F10	1.14901475533043	PCNA_1	57.0	IMR90p2
5	F10	2.95511685720703	PCNA_1	57.0	IMR90p2
6	F10	-0.615170091244181	PCNA_1	57.0	IMR90p2
7	F10	-0.650129062586075	PCNA_1	57.0	IMR90p2
8	F10	-0.579096828583715	PCNA_1	57.0	IMR90p2
9	F10	-4.43829985183947	PCNA_1	57.0	IMR90p2
10	F10	-0.77866425972843	PCNA_1	57.0	IMR90p2
11	F10	-4.5989485297755	PCNA_1	57.0	IMR90p2
12	F10	-0.0193227941908845	PCNA_1	57.0	IMR90p2
13	F10	-3.36595360224783	PCNA_1	57.0	IMR90p2
14	F10	1.33269524839898	PCNA_1	57.0	IMR90p2
15	F10	2.04699654236811	PCNA_1	57.0	IMR90p2
16	F10	-2.17962483770771	PCNA_1	57.0	IMR90p2
17	F10	3.22817976867236	PCNA_1	57.0	IMR90p2
18	F10	1.28822419497692	PCNA_1	57.0	IMR90p2
19	F10	0.780831260774903	PCNA_1	57.0	IMR90p2
20	F10	0.509184430932237	PCNA_1	57.0	IMR90p2
21	F10	-1.01028775362056	PCNA_1	57.0	IMR90p2
22	F10	1.03291871223382	PCNA_1	57.0	IMR90p2
23	F10	-5.5216215268083	PCNA_1	57.0	IMR90p2
24	F10	3.17283817233601	PCNA_1	57.0	IMR90p2
25	F10	-2.69704145040259	PCNA_1	57.0	IMR90p2
26	F10	1.88258450692501	PCNA_1	57.0	IMR90p2
27	F10	-1.24136589143518	PCNA_1	57.0	IMR90p2
28	F10	1.77472308490542	PCNA_1	57.0	IMR90p2
29	F10	3.67193853471963	PCNA_1	57.0	IMR90p2
30	F10	9.43559342524259	PCNA_1	57.0	IMR90p2
31	F10	17.9579643473053	PCNA_1	57.0	IMR90p2
32	F10	40.0733966969001	PCNA_1	57.0	IMR90p2
33	F10	67.26278145583	PCNA_1	57.0	IMR90p2
34	F10	134.411350854632	PCNA_1	57.0	IMR90p2
35	F10	234.739612748801	PCNA_1	57.0	IMR90p2
36	F10	362.999138814875	PCNA_1	57.0	IMR90p2
37	F10	491.26394937742	PCNA_1	57.0	IMR90p2
38	F10	617.491058100706	PCNA_1	57.0	IMR90p2
39	F10	755.443651493921	PCNA_1	57.0	IMR90p2
40	F10	905.971557889564	PCNA_1	57.0	IMR90p2
1	G10	-39.4920752842349	PCNA_1	55.7	IMR90p2
2	G10	-59.8009185122933	PCNA_1	55.7	IMR90p2
3	G10	-74.1555251826558	PCNA_1	55.7	IMR90p2
4	G10	-41.8580387846555	PCNA_1	55.7	IMR90p2
5	G10	3.12363814088394	PCNA_1	55.7	IMR90p2
6	G10	9.66929535561394	PCNA_1	55.7	IMR90p2
7	G10	13.1391318653195	PCNA_1	55.7	IMR90p2
8	G10	16.9118045627215	PCNA_1	55.7	IMR90p2
9	G10	20.2375836714232	PCNA_1	55.7	IMR90p2
10	G10	20.1850188947951	PCNA_1	55.7	IMR90p2
11	G10	13.6656941329957	PCNA_1	55.7	IMR90p2
12	G10	16.4121237589411	PCNA_1	55.7	IMR90p2
13	G10	16.1095616607172	PCNA_1	55.7	IMR90p2
14	G10	3.93785843258411	PCNA_1	55.7	IMR90p2
15	G10	12.9812937648426	PCNA_1	55.7	IMR90p2
16	G10	12.8236081632313	PCNA_1	55.7	IMR90p2
17	G10	9.56318502889189	PCNA_1	55.7	IMR90p2
18	G10	10.496307295768	PCNA_1	55.7	IMR90p2
19	G10	2.87211632242588	PCNA_1	55.7	IMR90p2
20	G10	0.953385697994236	PCNA_1	55.7	IMR90p2
21	G10	-4.73878647453739	PCNA_1	55.7	IMR90p2
22	G10	-3.00316621346974	PCNA_1	55.7	IMR90p2
23	G10	-9.8782523351756	PCNA_1	55.7	IMR90p2
24	G10	-7.02572628494272	PCNA_1	55.7	IMR90p2
25	G10	-8.72177687505155	PCNA_1	55.7	IMR90p2
26	G10	-9.10311864718824	PCNA_1	55.7	IMR90p2
27	G10	-8.23471765388103	PCNA_1	55.7	IMR90p2
28	G10	-13.8351829821154	PCNA_1	55.7	IMR90p2
29	G10	-10.7729030815681	PCNA_1	55.7	IMR90p2
30	G10	-1.37370641591224	PCNA_1	55.7	IMR90p2
31	G10	0.176726976246755	PCNA_1	55.7	IMR90p2
32	G10	5.30304287189256	PCNA_1	55.7	IMR90p2
33	G10	27.8999925552589	PCNA_1	55.7	IMR90p2
34	G10	53.1111467586143	PCNA_1	55.7	IMR90p2
35	G10	120.952649662758	PCNA_1	55.7	IMR90p2
36	G10	221.181941904616	PCNA_1	55.7	IMR90p2
37	G10	328.550182379211	PCNA_1	55.7	IMR90p2
38	G10	431.132864149518	PCNA_1	55.7	IMR90p2
39	G10	539.578410204707	PCNA_1	55.7	IMR90p2
40	G10	653.886820544779	PCNA_1	55.7	IMR90p2
1	H10	-0.157404537639195	PCNA_1	55.0	IMR90p2
2	H10	3.28324723035712	PCNA_1	55.0	IMR90p2
3	H10	0.560209041439975	PCNA_1	55.0	IMR90p2
4	H10	2.64872941168369	PCNA_1	55.0	IMR90p2
5	H10	4.59183600009919	PCNA_1	55.0	IMR90p2
6	H10	-0.866538736819166	PCNA_1	55.0	IMR90p2
7	H10	0.288674206654832	PCNA_1	55.0	IMR90p2
8	H10	-2.32934043310297	PCNA_1	55.0	IMR90p2
9	H10	1.03228761171613	PCNA_1	55.0	IMR90p2
10	H10	-2.32098772744939	PCNA_1	55.0	IMR90p2
11	H10	-0.680414130340068	PCNA_1	55.0	IMR90p2
12	H10	0.250898772914297	PCNA_1	55.0	IMR90p2
13	H10	-0.146554575593655	PCNA_1	55.0	IMR90p2
14	H10	1.6649927995054	PCNA_1	55.0	IMR90p2
15	H10	3.27971301506432	PCNA_1	55.0	IMR90p2
16	H10	1.66056543838567	PCNA_1	55.0	IMR90p2
17	H10	-0.970619370803888	PCNA_1	55.0	IMR90p2
18	H10	-1.6567532585791	PCNA_1	55.0	IMR90p2
19	H10	-0.225933511784206	PCNA_1	55.0	IMR90p2
20	H10	-1.49030360055849	PCNA_1	55.0	IMR90p2
21	H10	-2.28131450929641	PCNA_1	55.0	IMR90p2
22	H10	4.28959765519903	PCNA_1	55.0	IMR90p2
23	H10	-1.3257521554865	PCNA_1	55.0	IMR90p2
24	H10	-1.5912556981566	PCNA_1	55.0	IMR90p2
25	H10	1.88968958102487	PCNA_1	55.0	IMR90p2
26	H10	1.03272896102453	PCNA_1	55.0	IMR90p2
27	H10	0.491618630105222	PCNA_1	55.0	IMR90p2
28	H10	3.51276163094099	PCNA_1	55.0	IMR90p2
29	H10	-0.945623819592583	PCNA_1	55.0	IMR90p2
30	H10	3.46848246541776	PCNA_1	55.0	IMR90p2
31	H10	0.863100125381607	PCNA_1	55.0	IMR90p2
32	H10	10.1942272895571	PCNA_1	55.0	IMR90p2
33	H10	14.7401358616162	PCNA_1	55.0	IMR90p2
34	H10	34.967191191502	PCNA_1	55.0	IMR90p2
35	H10	65.7641886041279	PCNA_1	55.0	IMR90p2
36	H10	115.370348185746	PCNA_1	55.0	IMR90p2
37	H10	204.398770141875	PCNA_1	55.0	IMR90p2
38	H10	312.539183335353	PCNA_1	55.0	IMR90p2
39	H10	429.513729929553	PCNA_1	55.0	IMR90p2
40	H10	544.017408573754	PCNA_1	55.0	IMR90p2
1	A10	-7.82328878125509	PCNA_1	65.0	IMR90p11
2	A10	-0.0317592036331007	PCNA_1	65.0	IMR90p11
3	A10	-3.93862888783497	PCNA_1	65.0	IMR90p11
4	A10	-0.325950983123676	PCNA_1	65.0	IMR90p11
5	A10	-1.98480796931563	PCNA_1	65.0	IMR90p11
6	A10	3.28432160610555	PCNA_1	65.0	IMR90p11
7	A10	4.06982900757566	PCNA_1	65.0	IMR90p11
8	A10	3.16097565973087	PCNA_1	65.0	IMR90p11
9	A10	2.14528281282446	PCNA_1	65.0	IMR90p11
10	A10	-0.788554617975024	PCNA_1	65.0	IMR90p11
11	A10	0.734389675064904	PCNA_1	65.0	IMR90p11
12	A10	1.49381118066276	PCNA_1	65.0	IMR90p11
13	A10	5.50014340445296	PCNA_1	65.0	IMR90p11
14	A10	-0.877315561644991	PCNA_1	65.0	IMR90p11
15	A10	0.68476894834248	PCNA_1	65.0	IMR90p11
16	A10	-2.23625802627021	PCNA_1	65.0	IMR90p11
17	A10	-3.55365500124208	PCNA_1	65.0	IMR90p11
18	A10	-2.96484708440221	PCNA_1	65.0	IMR90p11
19	A10	0.108324573423488	PCNA_1	65.0	IMR90p11
20	A10	-5.13914671237262	PCNA_1	65.0	IMR90p11
21	A10	-0.224531284230579	PCNA_1	65.0	IMR90p11
22	A10	-3.10641804972192	PCNA_1	65.0	IMR90p11
23	A10	3.97573523097617	PCNA_1	65.0	IMR90p11
24	A10	0.174833879186735	PCNA_1	65.0	IMR90p11
25	A10	6.63992057195128	PCNA_1	65.0	IMR90p11
26	A10	14.5632843909043	PCNA_1	65.0	IMR90p11
27	A10	29.8613295789696	PCNA_1	65.0	IMR90p11
28	A10	58.9750731535669	PCNA_1	65.0	IMR90p11
29	A10	113.694279223083	PCNA_1	65.0	IMR90p11
30	A10	213.462273009813	PCNA_1	65.0	IMR90p11
31	A10	360.103535941769	PCNA_1	65.0	IMR90p11
32	A10	528.184989099642	PCNA_1	65.0	IMR90p11
33	A10	695.245753264054	PCNA_1	65.0	IMR90p11
34	A10	862.884939973691	PCNA_1	65.0	IMR90p11
35	A10	1039.51514558728	PCNA_1	65.0	IMR90p11
36	A10	1223.46684626089	PCNA_1	65.0	IMR90p11
37	A10	1411.39259877743	PCNA_1	65.0	IMR90p11
38	A10	1597.91183857912	PCNA_1	65.0	IMR90p11
39	A10	1779.79514760287	PCNA_1	65.0	IMR90p11
40	A10	1958.79085752708	PCNA_1	65.0	IMR90p11
1	B10	3.54010323382317	PCNA_1	64.5	IMR90p11
2	B10	-0.712707728047462	PCNA_1	64.5	IMR90p11
3	B10	1.75051751409228	PCNA_1	64.5	IMR90p11
4	B10	5.56725954196736	PCNA_1	64.5	IMR90p11
5	B10	-0.288948804562551	PCNA_1	64.5	IMR90p11
6	B10	-1.76982771893927	PCNA_1	64.5	IMR90p11
7	B10	3.62457531969767	PCNA_1	64.5	IMR90p11
8	B10	-0.417739780640659	PCNA_1	64.5	IMR90p11
9	B10	1.32231209475049	PCNA_1	64.5	IMR90p11
10	B10	-1.15648828112944	PCNA_1	64.5	IMR90p11
11	B10	1.84538458309407	PCNA_1	64.5	IMR90p11
12	B10	-3.01326322205614	PCNA_1	64.5	IMR90p11
13	B10	-4.80890008905862	PCNA_1	64.5	IMR90p11
14	B10	0.0600257879541459	PCNA_1	64.5	IMR90p11
15	B10	1.26179084809201	PCNA_1	64.5	IMR90p11
16	B10	-0.941519594140573	PCNA_1	64.5	IMR90p11
17	B10	-1.42217562196038	PCNA_1	64.5	IMR90p11
18	B10	-3.24342203694277	PCNA_1	64.5	IMR90p11
19	B10	-2.34469746827426	PCNA_1	64.5	IMR90p11
20	B10	0.28937444156054	PCNA_1	64.5	IMR90p11
21	B10	-0.874561912362424	PCNA_1	64.5	IMR90p11
22	B10	-5.66724004307571	PCNA_1	64.5	IMR90p11
23	B10	-0.0761265079013356	PCNA_1	64.5	IMR90p11
24	B10	3.17647538888968	PCNA_1	64.5	IMR90p11
25	B10	11.4499993327977	PCNA_1	64.5	IMR90p11
26	B10	16.6206295487632	PCNA_1	64.5	IMR90p11
27	B10	34.3329585006718	PCNA_1	64.5	IMR90p11
28	B10	72.0775062532825	PCNA_1	64.5	IMR90p11
29	B10	138.648457067198	PCNA_1	64.5	IMR90p11
30	B10	255.052290903594	PCNA_1	64.5	IMR90p11
31	B10	424.968100140843	PCNA_1	64.5	IMR90p11
32	B10	601.325808717169	PCNA_1	64.5	IMR90p11
33	B10	775.974460335479	PCNA_1	64.5	IMR90p11
34	B10	950.898856426672	PCNA_1	64.5	IMR90p11
35	B10	1135.76531517568	PCNA_1	64.5	IMR90p11
36	B10	1328.45749444623	PCNA_1	64.5	IMR90p11
37	B10	1525.07575711684	PCNA_1	64.5	IMR90p11
38	B10	1719.64775952317	PCNA_1	64.5	IMR90p11
39	B10	1908.73408020992	PCNA_1	64.5	IMR90p11
40	B10	2094.24955486766	PCNA_1	64.5	IMR90p11
1	C10	6.30880535241795	PCNA_1	63.3	IMR90p11
2	C10	2.91047495655585	PCNA_1	63.3	IMR90p11
3	C10	-1.59320336343535	PCNA_1	63.3	IMR90p11
4	C10	0.68657918220606	PCNA_1	63.3	IMR90p11
5	C10	1.12503695069427	PCNA_1	63.3	IMR90p11
6	C10	1.72252348802522	PCNA_1	63.3	IMR90p11
7	C10	1.64854780233964	PCNA_1	63.3	IMR90p11
8	C10	3.75748148092498	PCNA_1	63.3	IMR90p11
9	C10	-0.19352586631976	PCNA_1	63.3	IMR90p11
10	C10	2.61186096091069	PCNA_1	63.3	IMR90p11
11	C10	0.0931582434736811	PCNA_1	63.3	IMR90p11
12	C10	4.18719256445866	PCNA_1	63.3	IMR90p11
13	C10	-2.09171368222405	PCNA_1	63.3	IMR90p11
14	C10	-0.258511717892816	PCNA_1	63.3	IMR90p11
15	C10	-4.82780516792036	PCNA_1	63.3	IMR90p11
16	C10	-1.45717761740434	PCNA_1	63.3	IMR90p11
17	C10	-5.34233202309179	PCNA_1	63.3	IMR90p11
18	C10	2.37909992129016	PCNA_1	63.3	IMR90p11
19	C10	-1.0464223905883	PCNA_1	63.3	IMR90p11
20	C10	1.1672634317697	PCNA_1	63.3	IMR90p11
21	C10	-0.561935512883792	PCNA_1	63.3	IMR90p11
22	C10	-4.27623523192187	PCNA_1	63.3	IMR90p11
23	C10	-1.20816828010447	PCNA_1	63.3	IMR90p11
24	C10	-0.94055925819066	PCNA_1	63.3	IMR90p11
25	C10	3.25822733855193	PCNA_1	63.3	IMR90p11
26	C10	8.509197832665	PCNA_1	63.3	IMR90p11
27	C10	26.3513767357831	PCNA_1	63.3	IMR90p11
28	C10	54.5527108868564	PCNA_1	63.3	IMR90p11
29	C10	105.376609848172	PCNA_1	63.3	IMR90p11
30	C10	205.152181720425	PCNA_1	63.3	IMR90p11
31	C10	356.652431715567	PCNA_1	63.3	IMR90p11
32	C10	541.869573559643	PCNA_1	63.3	IMR90p11
33	C10	722.85418947742	PCNA_1	63.3	IMR90p11
34	C10	898.624771197542	PCNA_1	63.3	IMR90p11
35	C10	1082.51019939851	PCNA_1	63.3	IMR90p11
36	C10	1273.06022238979	PCNA_1	63.3	IMR90p11
37	C10	1471.91758279697	PCNA_1	63.3	IMR90p11
38	C10	1672.95286555399	PCNA_1	63.3	IMR90p11
39	C10	1872.27860468352	PCNA_1	63.3	IMR90p11
40	C10	2069.23356583134	PCNA_1	63.3	IMR90p11
1	D10	4.16642859621561	PCNA_1	61.4	IMR90p11
2	D10	0.240448931946048	PCNA_1	61.4	IMR90p11
3	D10	-0.320199504675657	PCNA_1	61.4	IMR90p11
4	D10	-0.0797596775851162	PCNA_1	61.4	IMR90p11
5	D10	3.36905990139849	PCNA_1	61.4	IMR90p11
6	D10	0.862090647636705	PCNA_1	61.4	IMR90p11
7	D10	3.3118965786939	PCNA_1	61.4	IMR90p11
8	D10	4.96000472061996	PCNA_1	61.4	IMR90p11
9	D10	-1.58253221376981	PCNA_1	61.4	IMR90p11
10	D10	-1.30184888164422	PCNA_1	61.4	IMR90p11
11	D10	-0.0611757905821833	PCNA_1	61.4	IMR90p11
12	D10	-3.58008539027969	PCNA_1	61.4	IMR90p11
13	D10	-2.53721513582195	PCNA_1	61.4	IMR90p11
14	D10	1.76562019225003	PCNA_1	61.4	IMR90p11
15	D10	-2.52816026492837	PCNA_1	61.4	IMR90p11
16	D10	2.85234701408535	PCNA_1	61.4	IMR90p11
17	D10	1.09488105479159	PCNA_1	61.4	IMR90p11
18	D10	-1.13489663664086	PCNA_1	61.4	IMR90p11
19	D10	-3.64150064321393	PCNA_1	61.4	IMR90p11
20	D10	-0.297923156434535	PCNA_1	61.4	IMR90p11
21	D10	-3.27696114752416	PCNA_1	61.4	IMR90p11
22	D10	-1.03849382277212	PCNA_1	61.4	IMR90p11
23	D10	-0.941467068003476	PCNA_1	61.4	IMR90p11
24	D10	0.245060259216189	PCNA_1	61.4	IMR90p11
25	D10	-1.7739879729379	PCNA_1	61.4	IMR90p11
26	D10	3.90834505206203	PCNA_1	61.4	IMR90p11
27	D10	7.42253033811267	PCNA_1	61.4	IMR90p11
28	D10	18.3639537379845	PCNA_1	61.4	IMR90p11
29	D10	36.9812707252304	PCNA_1	61.4	IMR90p11
30	D10	73.5152258480616	PCNA_1	61.4	IMR90p11
31	D10	142.294074485384	PCNA_1	61.4	IMR90p11
32	D10	258.814975832073	PCNA_1	61.4	IMR90p11
33	D10	425.760112483829	PCNA_1	61.4	IMR90p11
34	D10	590.768013223456	PCNA_1	61.4	IMR90p11
35	D10	754.562507304974	PCNA_1	61.4	IMR90p11
36	D10	922.383810747004	PCNA_1	61.4	IMR90p11
37	D10	1097.66270851841	PCNA_1	61.4	IMR90p11
38	D10	1283.79016310432	PCNA_1	61.4	IMR90p11
39	D10	1474.59289413731	PCNA_1	61.4	IMR90p11
40	D10	1668.77389694247	PCNA_1	61.4	IMR90p11
1	E10	2.4215604641654	PCNA_1	59.0	IMR90p11
2	E10	7.07609374052254	PCNA_1	59.0	IMR90p11
3	E10	1.30779347402904	PCNA_1	59.0	IMR90p11
4	E10	1.70443634850244	PCNA_1	59.0	IMR90p11
5	E10	1.20609778875405	PCNA_1	59.0	IMR90p11
6	E10	1.6426093076775	PCNA_1	59.0	IMR90p11
7	E10	-0.695953488855139	PCNA_1	59.0	IMR90p11
8	E10	1.9224859230053	PCNA_1	59.0	IMR90p11
9	E10	-2.61093145783161	PCNA_1	59.0	IMR90p11
10	E10	-2.12233830798868	PCNA_1	59.0	IMR90p11
11	E10	3.75497784336085	PCNA_1	59.0	IMR90p11
12	E10	-0.278219076413279	PCNA_1	59.0	IMR90p11
13	E10	0.616955042296468	PCNA_1	59.0	IMR90p11
14	E10	-3.56074331887476	PCNA_1	59.0	IMR90p11
15	E10	3.00084275142808	PCNA_1	59.0	IMR90p11
16	E10	0.728114735551571	PCNA_1	59.0	IMR90p11
17	E10	-4.67236647230357	PCNA_1	59.0	IMR90p11
18	E10	0.969098536542788	PCNA_1	59.0	IMR90p11
19	E10	3.61352234676087	PCNA_1	59.0	IMR90p11
20	E10	-0.68319930784719	PCNA_1	59.0	IMR90p11
21	E10	-6.26746820265362	PCNA_1	59.0	IMR90p11
22	E10	3.13322499584683	PCNA_1	59.0	IMR90p11
23	E10	-4.29248766927594	PCNA_1	59.0	IMR90p11
24	E10	-5.53924186059794	PCNA_1	59.0	IMR90p11
25	E10	0.325147599383399	PCNA_1	59.0	IMR90p11
26	E10	1.86568074676006	PCNA_1	59.0	IMR90p11
27	E10	4.49607077944847	PCNA_1	59.0	IMR90p11
28	E10	5.70795843318911	PCNA_1	59.0	IMR90p11
29	E10	10.2574838712139	PCNA_1	59.0	IMR90p11
30	E10	20.5525577724625	PCNA_1	59.0	IMR90p11
31	E10	44.293940208885	PCNA_1	59.0	IMR90p11
32	E10	88.4235291745258	PCNA_1	59.0	IMR90p11
33	E10	167.833123149453	PCNA_1	59.0	IMR90p11
34	E10	288.715653156531	PCNA_1	59.0	IMR90p11
35	E10	452.924839522473	PCNA_1	59.0	IMR90p11
36	E10	605.263141750155	PCNA_1	59.0	IMR90p11
37	E10	756.900528965503	PCNA_1	59.0	IMR90p11
38	E10	917.984616492118	PCNA_1	59.0	IMR90p11
39	E10	1090.00977174506	PCNA_1	59.0	IMR90p11
40	E10	1270.07526578099	PCNA_1	59.0	IMR90p11
1	F10	23.4077068774895	PCNA_1	57.0	IMR90p11
2	F10	13.9044297681808	PCNA_1	57.0	IMR90p11
3	F10	7.6735207018919	PCNA_1	57.0	IMR90p11
4	F10	5.12344381974845	PCNA_1	57.0	IMR90p11
5	F10	6.10981009093939	PCNA_1	57.0	IMR90p11
6	F10	0.497431317102837	PCNA_1	57.0	IMR90p11
7	F10	4.24401184865246	PCNA_1	57.0	IMR90p11
8	F10	0.576734256636882	PCNA_1	57.0	IMR90p11
9	F10	-0.368830259206788	PCNA_1	57.0	IMR90p11
10	F10	-1.60428712830708	PCNA_1	57.0	IMR90p11
11	F10	-3.97095144200739	PCNA_1	57.0	IMR90p11
12	F10	-10.3194194753651	PCNA_1	57.0	IMR90p11
13	F10	-2.34009697152942	PCNA_1	57.0	IMR90p11
14	F10	-6.25698847828244	PCNA_1	57.0	IMR90p11
15	F10	0.223952880241995	PCNA_1	57.0	IMR90p11
16	F10	0.171026930664084	PCNA_1	57.0	IMR90p11
17	F10	-4.28401229765223	PCNA_1	57.0	IMR90p11
18	F10	-1.37878163183086	PCNA_1	57.0	IMR90p11
19	F10	-2.96886886411539	PCNA_1	57.0	IMR90p11
20	F10	-3.40213916890207	PCNA_1	57.0	IMR90p11
21	F10	-1.6276281480059	PCNA_1	57.0	IMR90p11
22	F10	-2.00919168732162	PCNA_1	57.0	IMR90p11
23	F10	1.05408607295885	PCNA_1	57.0	IMR90p11
24	F10	1.54080595381856	PCNA_1	57.0	IMR90p11
25	F10	-2.70461880527864	PCNA_1	57.0	IMR90p11
26	F10	-1.94229210846379	PCNA_1	57.0	IMR90p11
27	F10	3.5135034240916	PCNA_1	57.0	IMR90p11
28	F10	5.9583908273662	PCNA_1	57.0	IMR90p11
29	F10	3.88172342001099	PCNA_1	57.0	IMR90p11
30	F10	6.99792744494835	PCNA_1	57.0	IMR90p11
31	F10	18.8943852401944	PCNA_1	57.0	IMR90p11
32	F10	33.0385197446794	PCNA_1	57.0	IMR90p11
33	F10	62.4567793281553	PCNA_1	57.0	IMR90p11
34	F10	111.316740979673	PCNA_1	57.0	IMR90p11
35	F10	198.875603441839	PCNA_1	57.0	IMR90p11
36	F10	326.499836916211	PCNA_1	57.0	IMR90p11
37	F10	461.879448422181	PCNA_1	57.0	IMR90p11
38	F10	596.895760268656	PCNA_1	57.0	IMR90p11
39	F10	732.963656856466	PCNA_1	57.0	IMR90p11
40	F10	872.4228395253	PCNA_1	57.0	IMR90p11
1	G10	10.4388258822528	PCNA_1	55.7	IMR90p11
2	G10	10.5865461424046	PCNA_1	55.7	IMR90p11
3	G10	2.91280611676575	PCNA_1	55.7	IMR90p11
4	G10	2.63988079341789	PCNA_1	55.7	IMR90p11
5	G10	-0.602850971013595	PCNA_1	55.7	IMR90p11
6	G10	5.9193550168834	PCNA_1	55.7	IMR90p11
7	G10	4.98928163765868	PCNA_1	55.7	IMR90p11
8	G10	-5.24808914999994	PCNA_1	55.7	IMR90p11
9	G10	0.316401801124812	PCNA_1	55.7	IMR90p11
10	G10	-0.718710536145409	PCNA_1	55.7	IMR90p11
11	G10	0.782491532877884	PCNA_1	55.7	IMR90p11
12	G10	-3.18494619475996	PCNA_1	55.7	IMR90p11
13	G10	3.25961748813779	PCNA_1	55.7	IMR90p11
14	G10	-2.36300661754194	PCNA_1	55.7	IMR90p11
15	G10	1.05760483516178	PCNA_1	55.7	IMR90p11
16	G10	2.28303833070686	PCNA_1	55.7	IMR90p11
17	G10	-1.89407385075947	PCNA_1	55.7	IMR90p11
18	G10	-6.38573467980814	PCNA_1	55.7	IMR90p11
19	G10	-5.29208923862552	PCNA_1	55.7	IMR90p11
20	G10	-2.30504936181796	PCNA_1	55.7	IMR90p11
21	G10	-0.514094286286308	PCNA_1	55.7	IMR90p11
22	G10	-5.69013805831582	PCNA_1	55.7	IMR90p11
23	G10	-5.8972104485365	PCNA_1	55.7	IMR90p11
24	G10	-6.1311118208414	PCNA_1	55.7	IMR90p11
25	G10	-3.62967651975578	PCNA_1	55.7	IMR90p11
26	G10	1.25026999300189	PCNA_1	55.7	IMR90p11
27	G10	-1.54742403503633	PCNA_1	55.7	IMR90p11
28	G10	0.598322871360324	PCNA_1	55.7	IMR90p11
29	G10	6.06972648915325	PCNA_1	55.7	IMR90p11
30	G10	5.77094776017202	PCNA_1	55.7	IMR90p11
31	G10	10.2690290600181	PCNA_1	55.7	IMR90p11
32	G10	13.2570444095886	PCNA_1	55.7	IMR90p11
33	G10	27.6397345710825	PCNA_1	55.7	IMR90p11
34	G10	50.0551839133659	PCNA_1	55.7	IMR90p11
35	G10	104.715250944413	PCNA_1	55.7	IMR90p11
36	G10	185.729825056606	PCNA_1	55.7	IMR90p11
37	G10	296.203937014649	PCNA_1	55.7	IMR90p11
38	G10	411.566851248831	PCNA_1	55.7	IMR90p11
39	G10	526.688566222883	PCNA_1	55.7	IMR90p11
40	G10	642.660045908276	PCNA_1	55.7	IMR90p11
1	H10	6.43738688078474	PCNA_1	55.0	IMR90p11
2	H10	4.87819394932922	PCNA_1	55.0	IMR90p11
3	H10	0.0721568625594955	PCNA_1	55.0	IMR90p11
4	H10	1.82570848088517	PCNA_1	55.0	IMR90p11
5	H10	1.0028490486302	PCNA_1	55.0	IMR90p11
6	H10	2.21796704036115	PCNA_1	55.0	IMR90p11
7	H10	-1.82583355481574	PCNA_1	55.0	IMR90p11
8	H10	1.97876895045874	PCNA_1	55.0	IMR90p11
9	H10	-3.27379918028009	PCNA_1	55.0	IMR90p11
10	H10	-0.547087097325857	PCNA_1	55.0	IMR90p11
11	H10	-2.15935311687826	PCNA_1	55.0	IMR90p11
12	H10	0.185508808970553	PCNA_1	55.0	IMR90p11
13	H10	-1.83309428080747	PCNA_1	55.0	IMR90p11
14	H10	2.27311505860735	PCNA_1	55.0	IMR90p11
15	H10	0.792945926848006	PCNA_1	55.0	IMR90p11
16	H10	3.86097056487779	PCNA_1	55.0	IMR90p11
17	H10	3.03835553501267	PCNA_1	55.0	IMR90p11
18	H10	-2.03045897631773	PCNA_1	55.0	IMR90p11
19	H10	2.29965063591635	PCNA_1	55.0	IMR90p11
20	H10	-0.047729492740018	PCNA_1	55.0	IMR90p11
21	H10	2.10045217654715	PCNA_1	55.0	IMR90p11
22	H10	1.47427319850294	PCNA_1	55.0	IMR90p11
23	H10	0.112980111355682	PCNA_1	55.0	IMR90p11
24	H10	-0.460272602031637	PCNA_1	55.0	IMR90p11
25	H10	-2.62375225349342	PCNA_1	55.0	IMR90p11
26	H10	-1.06800328859026	PCNA_1	55.0	IMR90p11
27	H10	-0.457513586650748	PCNA_1	55.0	IMR90p11
28	H10	4.52883398155018	PCNA_1	55.0	IMR90p11
29	H10	-1.3938738595657	PCNA_1	55.0	IMR90p11
30	H10	1.42454456214955	PCNA_1	55.0	IMR90p11
31	H10	2.2050321920965	PCNA_1	55.0	IMR90p11
32	H10	7.73073851852632	PCNA_1	55.0	IMR90p11
33	H10	12.3375784860323	PCNA_1	55.0	IMR90p11
34	H10	26.8674304015449	PCNA_1	55.0	IMR90p11
35	H10	56.2388851771243	PCNA_1	55.0	IMR90p11
36	H10	100.568171846407	PCNA_1	55.0	IMR90p11
37	H10	184.569778987629	PCNA_1	55.0	IMR90p11
38	H10	287.342496961628	PCNA_1	55.0	IMR90p11
39	H10	408.307459887166	PCNA_1	55.0	IMR90p11
40	H10	512.498771862093	PCNA_1	55.0	IMR90p11
