# Supplementary material for: Primer PICKR: literature-mined scoring platform for robust RT–qPCR primers
Source: Nat Commun. 2026 May 28;17:6938. doi: 10.1038/s41467-026-73648-2 (PMC13388996; doi:10.1038/s41467-026-73648-2)
Supplement: Supplementary file 11 — Source Data [file 41467_2026_73648_MOESM11_ESM.zip › Suppl_Fig_S3/amplification_data_CD44_1.csv]

Cycle	Well	Fluorescence	Target	melt temp	Replicate
1	A7	-11.5605926181388	CD44_1	65.0	IMR90p8
2	A7	-5.53834763288887	CD44_1	65.0	IMR90p8
3	A7	-14.2919129478564	CD44_1	65.0	IMR90p8
4	A7	13.1042490650939	CD44_1	65.0	IMR90p8
5	A7	5.06030296891777	CD44_1	65.0	IMR90p8
6	A7	5.4699248400816	CD44_1	65.0	IMR90p8
7	A7	7.69172241803517	CD44_1	65.0	IMR90p8
8	A7	-10.2883440201331	CD44_1	65.0	IMR90p8
9	A7	7.024640621039	CD44_1	65.0	IMR90p8
10	A7	6.94768233943751	CD44_1	65.0	IMR90p8
11	A7	-1.59565540456106	CD44_1	65.0	IMR90p8
12	A7	1.75796606989661	CD44_1	65.0	IMR90p8
13	A7	0.983698185911635	CD44_1	65.0	IMR90p8
14	A7	1.35356438544613	CD44_1	65.0	IMR90p8
15	A7	-15.2599312526045	CD44_1	65.0	IMR90p8
16	A7	-9.80426558900263	CD44_1	65.0	IMR90p8
17	A7	-4.55749350584892	CD44_1	65.0	IMR90p8
18	A7	-7.93392863286863	CD44_1	65.0	IMR90p8
19	A7	0.505607207964658	CD44_1	65.0	IMR90p8
20	A7	-2.58107492582849	CD44_1	65.0	IMR90p8
21	A7	9.97353877839078	CD44_1	65.0	IMR90p8
22	A7	15.8896870199715	CD44_1	65.0	IMR90p8
23	A7	24.4623921657717	CD44_1	65.0	IMR90p8
24	A7	53.8813337372676	CD44_1	65.0	IMR90p8
25	A7	110.011947642608	CD44_1	65.0	IMR90p8
26	A7	203.06618670045	CD44_1	65.0	IMR90p8
27	A7	348.226940673889	CD44_1	65.0	IMR90p8
28	A7	537.67730144125	CD44_1	65.0	IMR90p8
29	A7	735.505377330081	CD44_1	65.0	IMR90p8
30	A7	948.327414126141	CD44_1	65.0	IMR90p8
31	A7	1162.52537446508	CD44_1	65.0	IMR90p8
32	A7	1380.84184873292	CD44_1	65.0	IMR90p8
33	A7	1590.20224973254	CD44_1	65.0	IMR90p8
34	A7	1784.77923120427	CD44_1	65.0	IMR90p8
35	A7	1958.12716286269	CD44_1	65.0	IMR90p8
36	A7	2108.32689416876	CD44_1	65.0	IMR90p8
37	A7	2241.94208694969	CD44_1	65.0	IMR90p8
38	A7	2358.64867422868	CD44_1	65.0	IMR90p8
39	A7	2462.78377840262	CD44_1	65.0	IMR90p8
40	A7	2555.69721229775	CD44_1	65.0	IMR90p8
1	B7	-8.31399358446834	CD44_1	64.5	IMR90p8
2	B7	-7.92955988506128	CD44_1	64.5	IMR90p8
3	B7	-8.08450321326836	CD44_1	64.5	IMR90p8
4	B7	12.9506847932394	CD44_1	64.5	IMR90p8
5	B7	5.40788629365306	CD44_1	64.5	IMR90p8
6	B7	7.90839482693264	CD44_1	64.5	IMR90p8
7	B7	5.80846484319045	CD44_1	64.5	IMR90p8
8	B7	-15.4835842038669	CD44_1	64.5	IMR90p8
9	B7	0.293740914023147	CD44_1	64.5	IMR90p8
10	B7	2.95205263469097	CD44_1	64.5	IMR90p8
11	B7	-3.63039725084127	CD44_1	64.5	IMR90p8
12	B7	6.11284551447625	CD44_1	64.5	IMR90p8
13	B7	-0.324842873742	CD44_1	64.5	IMR90p8
14	B7	0.322514781988502	CD44_1	64.5	IMR90p8
15	B7	-18.7346800399678	CD44_1	64.5	IMR90p8
16	B7	-4.03625269919303	CD44_1	64.5	IMR90p8
17	B7	-2.45609338203349	CD44_1	64.5	IMR90p8
18	B7	-7.27623812456841	CD44_1	64.5	IMR90p8
19	B7	6.46317438837241	CD44_1	64.5	IMR90p8
20	B7	8.79270914366225	CD44_1	64.5	IMR90p8
21	B7	10.9773674023404	CD44_1	64.5	IMR90p8
22	B7	20.9175523264962	CD44_1	64.5	IMR90p8
23	B7	40.8617764115406	CD44_1	64.5	IMR90p8
24	B7	79.1300698128052	CD44_1	64.5	IMR90p8
25	B7	155.083818435473	CD44_1	64.5	IMR90p8
26	B7	276.020375150075	CD44_1	64.5	IMR90p8
27	B7	464.486614873948	CD44_1	64.5	IMR90p8
28	B7	665.050611164584	CD44_1	64.5	IMR90p8
29	B7	878.693247822003	CD44_1	64.5	IMR90p8
30	B7	1104.03980188417	CD44_1	64.5	IMR90p8
31	B7	1332.23413378691	CD44_1	64.5	IMR90p8
32	B7	1556.60787498637	CD44_1	64.5	IMR90p8
33	B7	1766.76299770461	CD44_1	64.5	IMR90p8
34	B7	1959.64578435702	CD44_1	64.5	IMR90p8
35	B7	2131.42212159119	CD44_1	64.5	IMR90p8
36	B7	2281.12390547911	CD44_1	64.5	IMR90p8
37	B7	2409.63176911995	CD44_1	64.5	IMR90p8
38	B7	2523.39978475019	CD44_1	64.5	IMR90p8
39	B7	2622.66901829726	CD44_1	64.5	IMR90p8
40	B7	2713.23639214468	CD44_1	64.5	IMR90p8
1	C7	-4.62787276200106	CD44_1	63.3	IMR90p8
2	C7	-4.95421197854148	CD44_1	63.3	IMR90p8
3	C7	-9.15867582217788	CD44_1	63.3	IMR90p8
4	C7	8.19455162605573	CD44_1	63.3	IMR90p8
5	C7	8.14381919415337	CD44_1	63.3	IMR90p8
6	C7	8.38308365530293	CD44_1	63.3	IMR90p8
7	C7	-4.08922301227949	CD44_1	63.3	IMR90p8
8	C7	-4.75714831691994	CD44_1	63.3	IMR90p8
9	C7	-0.154389656478543	CD44_1	63.3	IMR90p8
10	C7	1.58339533529215	CD44_1	63.3	IMR90p8
11	C7	-2.68693020276623	CD44_1	63.3	IMR90p8
12	C7	5.43920514748606	CD44_1	63.3	IMR90p8
13	C7	7.26772087450945	CD44_1	63.3	IMR90p8
14	C7	1.32900274440863	CD44_1	63.3	IMR90p8
15	C7	-19.3460257159713	CD44_1	63.3	IMR90p8
16	C7	-3.30644196138564	CD44_1	63.3	IMR90p8
17	C7	-3.01558865950892	CD44_1	63.3	IMR90p8
18	C7	-4.59069500358282	CD44_1	63.3	IMR90p8
19	C7	0.866318434061213	CD44_1	63.3	IMR90p8
20	C7	2.95873377275984	CD44_1	63.3	IMR90p8
21	C7	13.911298088653	CD44_1	63.3	IMR90p8
22	C7	25.757023567166	CD44_1	63.3	IMR90p8
23	C7	42.9524478280109	CD44_1	63.3	IMR90p8
24	C7	81.0882576056138	CD44_1	63.3	IMR90p8
25	C7	150.351050749695	CD44_1	63.3	IMR90p8
26	C7	281.10525837239	CD44_1	63.3	IMR90p8
27	C7	474.083921290289	CD44_1	63.3	IMR90p8
28	C7	683.53720445152	CD44_1	63.3	IMR90p8
29	C7	910.538754889907	CD44_1	63.3	IMR90p8
30	C7	1145.31800626322	CD44_1	63.3	IMR90p8
31	C7	1388.94822363739	CD44_1	63.3	IMR90p8
32	C7	1635.90419443585	CD44_1	63.3	IMR90p8
33	C7	1874.61359789546	CD44_1	63.3	IMR90p8
34	C7	2094.56986807808	CD44_1	63.3	IMR90p8
35	C7	2288.95892238949	CD44_1	63.3	IMR90p8
36	C7	2459.70514843371	CD44_1	63.3	IMR90p8
37	C7	2602.88614008551	CD44_1	63.3	IMR90p8
38	C7	2737.13339971549	CD44_1	63.3	IMR90p8
39	C7	2851.58827154752	CD44_1	63.3	IMR90p8
40	C7	2956.46926041785	CD44_1	63.3	IMR90p8
1	D7	-3.64585200256352	CD44_1	61.4	IMR90p8
2	D7	-10.4372561153568	CD44_1	61.4	IMR90p8
3	D7	-9.52642435026701	CD44_1	61.4	IMR90p8
4	D7	11.2067549478261	CD44_1	61.4	IMR90p8
5	D7	11.6440541295242	CD44_1	61.4	IMR90p8
6	D7	6.40409706264245	CD44_1	61.4	IMR90p8
7	D7	-2.95093786762527	CD44_1	61.4	IMR90p8
8	D7	-5.72031215308652	CD44_1	61.4	IMR90p8
9	D7	-4.94143075963439	CD44_1	61.4	IMR90p8
10	D7	4.75064731764132	CD44_1	61.4	IMR90p8
11	D7	-4.22353829652411	CD44_1	61.4	IMR90p8
12	D7	4.29867452770895	CD44_1	61.4	IMR90p8
13	D7	8.4434949636352	CD44_1	61.4	IMR90p8
14	D7	-1.66080023194354	CD44_1	61.4	IMR90p8
15	D7	-15.129572105559	CD44_1	61.4	IMR90p8
16	D7	-2.36240437922152	CD44_1	61.4	IMR90p8
17	D7	-5.09202260204984	CD44_1	61.4	IMR90p8
18	D7	1.16838492414445	CD44_1	61.4	IMR90p8
19	D7	-1.28526053111273	CD44_1	61.4	IMR90p8
20	D7	6.04025753499445	CD44_1	61.4	IMR90p8
21	D7	4.59830855776727	CD44_1	61.4	IMR90p8
22	D7	7.04778130353179	CD44_1	61.4	IMR90p8
23	D7	17.5410703090456	CD44_1	61.4	IMR90p8
24	D7	37.5121870094472	CD44_1	61.4	IMR90p8
25	D7	72.8241101453314	CD44_1	61.4	IMR90p8
26	D7	155.720038082662	CD44_1	61.4	IMR90p8
27	D7	283.939138976339	CD44_1	61.4	IMR90p8
28	D7	474.785536377741	CD44_1	61.4	IMR90p8
29	D7	678.737647026607	CD44_1	61.4	IMR90p8
30	D7	899.40134412628	CD44_1	61.4	IMR90p8
31	D7	1133.88465325138	CD44_1	61.4	IMR90p8
32	D7	1377.38926697467	CD44_1	61.4	IMR90p8
33	D7	1629.98599004707	CD44_1	61.4	IMR90p8
34	D7	1872.70639571469	CD44_1	61.4	IMR90p8
35	D7	2103.6449652054	CD44_1	61.4	IMR90p8
36	D7	2310.75160445527	CD44_1	61.4	IMR90p8
37	D7	2498.82869061274	CD44_1	61.4	IMR90p8
38	D7	2665.98339062108	CD44_1	61.4	IMR90p8
39	D7	2816.63265964191	CD44_1	61.4	IMR90p8
40	D7	2954.1459691745	CD44_1	61.4	IMR90p8
1	E7	3.86484373368057	CD44_1	59.0	IMR90p8
2	E7	-0.398012753852072	CD44_1	59.0	IMR90p8
3	E7	-6.35512262172279	CD44_1	59.0	IMR90p8
4	E7	8.12742995945246	CD44_1	59.0	IMR90p8
5	E7	6.06040375078646	CD44_1	59.0	IMR90p8
6	E7	12.7608445854548	CD44_1	59.0	IMR90p8
7	E7	-3.73895382365436	CD44_1	59.0	IMR90p8
8	E7	-3.99148375935147	CD44_1	59.0	IMR90p8
9	E7	5.91660211843282	CD44_1	59.0	IMR90p8
10	E7	1.93057207921174	CD44_1	59.0	IMR90p8
11	E7	-0.858515754069686	CD44_1	59.0	IMR90p8
12	E7	7.31422256982796	CD44_1	59.0	IMR90p8
13	E7	-0.405182105171207	CD44_1	59.0	IMR90p8
14	E7	-6.91484364347116	CD44_1	59.0	IMR90p8
15	E7	-18.6170073320327	CD44_1	59.0	IMR90p8
16	E7	-6.04053126457438	CD44_1	59.0	IMR90p8
17	E7	-9.34230416240962	CD44_1	59.0	IMR90p8
18	E7	1.19614433336847	CD44_1	59.0	IMR90p8
19	E7	1.25909530470153	CD44_1	59.0	IMR90p8
20	E7	0.57278601072403	CD44_1	59.0	IMR90p8
21	E7	6.06445930799691	CD44_1	59.0	IMR90p8
22	E7	-0.668858370696853	CD44_1	59.0	IMR90p8
23	E7	8.21326640707184	CD44_1	59.0	IMR90p8
24	E7	9.40730774609074	CD44_1	59.0	IMR90p8
25	E7	25.9006875174359	CD44_1	59.0	IMR90p8
26	E7	58.5106068625068	CD44_1	59.0	IMR90p8
27	E7	115.200512123548	CD44_1	59.0	IMR90p8
28	E7	215.559461721358	CD44_1	59.0	IMR90p8
29	E7	358.980876788807	CD44_1	59.0	IMR90p8
30	E7	544.535389860809	CD44_1	59.0	IMR90p8
31	E7	740.610525206858	CD44_1	59.0	IMR90p8
32	E7	950.347733849836	CD44_1	59.0	IMR90p8
33	E7	1173.19082860496	CD44_1	59.0	IMR90p8
34	E7	1400.50745287274	CD44_1	59.0	IMR90p8
35	E7	1628.92356708602	CD44_1	59.0	IMR90p8
36	E7	1848.61132964822	CD44_1	59.0	IMR90p8
37	E7	2062.67768876429	CD44_1	59.0	IMR90p8
38	E7	2258.02586457562	CD44_1	59.0	IMR90p8
39	E7	2444.52300444657	CD44_1	59.0	IMR90p8
40	E7	2620.59618772712	CD44_1	59.0	IMR90p8
1	F7	-5.93300490059391	CD44_1	57.0	IMR90p8
2	F7	-8.19602303377542	CD44_1	57.0	IMR90p8
3	F7	-10.4720982828226	CD44_1	57.0	IMR90p8
4	F7	11.4509659863052	CD44_1	57.0	IMR90p8
5	F7	6.83529019408525	CD44_1	57.0	IMR90p8
6	F7	10.8939117116888	CD44_1	57.0	IMR90p8
7	F7	-8.85184588335778	CD44_1	57.0	IMR90p8
8	F7	-4.87089752054681	CD44_1	57.0	IMR90p8
9	F7	8.31066609693744	CD44_1	57.0	IMR90p8
10	F7	2.01159370602863	CD44_1	57.0	IMR90p8
11	F7	-1.44713404003141	CD44_1	57.0	IMR90p8
12	F7	5.54254441411831	CD44_1	57.0	IMR90p8
13	F7	6.15876378829853	CD44_1	57.0	IMR90p8
14	F7	-4.67489416662647	CD44_1	57.0	IMR90p8
15	F7	-17.9669317859434	CD44_1	57.0	IMR90p8
16	F7	-3.68134596999062	CD44_1	57.0	IMR90p8
17	F7	-11.8195543262477	CD44_1	57.0	IMR90p8
18	F7	-0.268330155537569	CD44_1	57.0	IMR90p8
19	F7	3.08103066821059	CD44_1	57.0	IMR90p8
20	F7	4.31456050186398	CD44_1	57.0	IMR90p8
21	F7	3.6678665772879	CD44_1	57.0	IMR90p8
22	F7	5.50578017963926	CD44_1	57.0	IMR90p8
23	F7	2.50667243379985	CD44_1	57.0	IMR90p8
24	F7	-1.04400498624227	CD44_1	57.0	IMR90p8
25	F7	5.27519228597748	CD44_1	57.0	IMR90p8
26	F7	19.1412697047554	CD44_1	57.0	IMR90p8
27	F7	37.0424258440089	CD44_1	57.0	IMR90p8
28	F7	68.8636767495636	CD44_1	57.0	IMR90p8
29	F7	139.88328818227	CD44_1	57.0	IMR90p8
30	F7	240.163073934245	CD44_1	57.0	IMR90p8
31	F7	395.354325115464	CD44_1	57.0	IMR90p8
32	F7	558.927579099771	CD44_1	57.0	IMR90p8
33	F7	735.518669230974	CD44_1	57.0	IMR90p8
34	F7	923.43589869878	CD44_1	57.0	IMR90p8
35	F7	1125.31288864866	CD44_1	57.0	IMR90p8
36	F7	1334.27103186572	CD44_1	57.0	IMR90p8
37	F7	1548.82895274334	CD44_1	57.0	IMR90p8
38	F7	1760.05259052324	CD44_1	57.0	IMR90p8
39	F7	1965.33850061492	CD44_1	57.0	IMR90p8
40	F7	2161.53230964042	CD44_1	57.0	IMR90p8
1	G7	-5.78183573218803	CD44_1	55.7	IMR90p8
2	G7	-8.71252319558062	CD44_1	55.7	IMR90p8
3	G7	-2.19271613275623	CD44_1	55.7	IMR90p8
4	G7	2.21139597682441	CD44_1	55.7	IMR90p8
5	G7	4.30187433746778	CD44_1	55.7	IMR90p8
6	G7	8.00965244396866	CD44_1	55.7	IMR90p8
7	G7	-6.76529825983198	CD44_1	55.7	IMR90p8
8	G7	3.34425533039212	CD44_1	55.7	IMR90p8
9	G7	5.11874666435369	CD44_1	55.7	IMR90p8
10	G7	0.281982168435661	CD44_1	55.7	IMR90p8
11	G7	-4.6063526216949	CD44_1	55.7	IMR90p8
12	G7	5.00244530471764	CD44_1	55.7	IMR90p8
13	G7	6.9878028403773	CD44_1	55.7	IMR90p8
14	G7	-1.76599286025748	CD44_1	55.7	IMR90p8
15	G7	-16.5927581992005	CD44_1	55.7	IMR90p8
16	G7	-4.73506683801133	CD44_1	55.7	IMR90p8
17	G7	-8.96758416366811	CD44_1	55.7	IMR90p8
18	G7	-1.26472690814717	CD44_1	55.7	IMR90p8
19	G7	2.20622446735888	CD44_1	55.7	IMR90p8
20	G7	0.537474810672848	CD44_1	55.7	IMR90p8
21	G7	3.32526277369971	CD44_1	55.7	IMR90p8
22	G7	1.69626878864347	CD44_1	55.7	IMR90p8
23	G7	2.52383385053054	CD44_1	55.7	IMR90p8
24	G7	1.93301464552997	CD44_1	55.7	IMR90p8
25	G7	6.20625932757957	CD44_1	55.7	IMR90p8
26	G7	9.24258121324738	CD44_1	55.7	IMR90p8
27	G7	18.3920083364628	CD44_1	55.7	IMR90p8
28	G7	39.6354522291099	CD44_1	55.7	IMR90p8
29	G7	66.1888392324609	CD44_1	55.7	IMR90p8
30	G7	121.726305952108	CD44_1	55.7	IMR90p8
31	G7	221.997099347442	CD44_1	55.7	IMR90p8
32	G7	353.196932214056	CD44_1	55.7	IMR90p8
33	G7	507.369474721218	CD44_1	55.7	IMR90p8
34	G7	667.558104029626	CD44_1	55.7	IMR90p8
35	G7	841.557797511914	CD44_1	55.7	IMR90p8
36	G7	1022.68246363961	CD44_1	55.7	IMR90p8
37	G7	1221.84636822101	CD44_1	55.7	IMR90p8
38	G7	1422.20594189229	CD44_1	55.7	IMR90p8
39	G7	1623.81421837356	CD44_1	55.7	IMR90p8
40	G7	1815.80926114026	CD44_1	55.7	IMR90p8
1	H7	-4.39118576373357	CD44_1	55.0	IMR90p8
2	H7	1.26062350685015	CD44_1	55.0	IMR90p8
3	H7	6.11010876146565	CD44_1	55.0	IMR90p8
4	H7	6.28124474129845	CD44_1	55.0	IMR90p8
5	H7	-0.35779021897406	CD44_1	55.0	IMR90p8
6	H7	5.74035543120863	CD44_1	55.0	IMR90p8
7	H7	-5.64301894339496	CD44_1	55.0	IMR90p8
8	H7	7.52738379059156	CD44_1	55.0	IMR90p8
9	H7	4.55670838176502	CD44_1	55.0	IMR90p8
10	H7	-2.51598046904292	CD44_1	55.0	IMR90p8
11	H7	-4.46151376914759	CD44_1	55.0	IMR90p8
12	H7	2.42575440834071	CD44_1	55.0	IMR90p8
13	H7	6.18441292803573	CD44_1	55.0	IMR90p8
14	H7	-5.71139498088405	CD44_1	55.0	IMR90p8
15	H7	-18.3704725019415	CD44_1	55.0	IMR90p8
16	H7	-4.75362625026901	CD44_1	55.0	IMR90p8
17	H7	-6.43675425737229	CD44_1	55.0	IMR90p8
18	H7	4.0923195307987	CD44_1	55.0	IMR90p8
19	H7	1.52909456193447	CD44_1	55.0	IMR90p8
20	H7	0.20073441184195	CD44_1	55.0	IMR90p8
21	H7	-1.69298553479621	CD44_1	55.0	IMR90p8
22	H7	-3.6386561443619	CD44_1	55.0	IMR90p8
23	H7	-0.300724824426197	CD44_1	55.0	IMR90p8
24	H7	0.632980110748122	CD44_1	55.0	IMR90p8
25	H7	-1.74648248878157	CD44_1	55.0	IMR90p8
26	H7	7.30992415031824	CD44_1	55.0	IMR90p8
27	H7	14.7100070714096	CD44_1	55.0	IMR90p8
28	H7	19.2708521186451	CD44_1	55.0	IMR90p8
29	H7	35.7008382957902	CD44_1	55.0	IMR90p8
30	H7	63.1999741737363	CD44_1	55.0	IMR90p8
31	H7	125.098397808276	CD44_1	55.0	IMR90p8
32	H7	217.625377865154	CD44_1	55.0	IMR90p8
33	H7	337.992882581099	CD44_1	55.0	IMR90p8
34	H7	489.97819276577	CD44_1	55.0	IMR90p8
35	H7	646.415378130569	CD44_1	55.0	IMR90p8
36	H7	810.051843501789	CD44_1	55.0	IMR90p8
37	H7	983.200971620621	CD44_1	55.0	IMR90p8
38	H7	1166.60290874276	CD44_1	55.0	IMR90p8
39	H7	1357.62429657058	CD44_1	55.0	IMR90p8
40	H7	1551.31833583797	CD44_1	55.0	IMR90p8
1	A7	0.0311365746124466	CD44_1	65.0	IMR90p2
2	A7	4.30868335553851	CD44_1	65.0	IMR90p2
3	A7	1.87007622398642	CD44_1	65.0	IMR90p2
4	A7	1.63936606400739	CD44_1	65.0	IMR90p2
5	A7	2.80206801530039	CD44_1	65.0	IMR90p2
6	A7	1.42710802470583	CD44_1	65.0	IMR90p2
7	A7	1.11750247384953	CD44_1	65.0	IMR90p2
8	A7	-0.505875685648789	CD44_1	65.0	IMR90p2
9	A7	2.16827348039988	CD44_1	65.0	IMR90p2
10	A7	-3.95175762400322	CD44_1	65.0	IMR90p2
11	A7	-0.0818957574233536	CD44_1	65.0	IMR90p2
12	A7	-0.075894933503605	CD44_1	65.0	IMR90p2
13	A7	0.008885534197816	CD44_1	65.0	IMR90p2
14	A7	-3.28385878782183	CD44_1	65.0	IMR90p2
15	A7	-4.1590680350505	CD44_1	65.0	IMR90p2
16	A7	-0.538715690414847	CD44_1	65.0	IMR90p2
17	A7	0.0195903534799982	CD44_1	65.0	IMR90p2
18	A7	-1.5649956016332	CD44_1	65.0	IMR90p2
19	A7	-2.19045142709138	CD44_1	65.0	IMR90p2
20	A7	-1.14654080445553	CD44_1	65.0	IMR90p2
21	A7	3.65758525601996	CD44_1	65.0	IMR90p2
22	A7	8.51389455337085	CD44_1	65.0	IMR90p2
23	A7	23.1630365928872	CD44_1	65.0	IMR90p2
24	A7	51.2992238424617	CD44_1	65.0	IMR90p2
25	A7	104.121121271895	CD44_1	65.0	IMR90p2
26	A7	202.582901075304	CD44_1	65.0	IMR90p2
27	A7	345.815422781602	CD44_1	65.0	IMR90p2
28	A7	536.23417353726	CD44_1	65.0	IMR90p2
29	A7	737.182014502287	CD44_1	65.0	IMR90p2
30	A7	948.247217509524	CD44_1	65.0	IMR90p2
31	A7	1166.05549767498	CD44_1	65.0	IMR90p2
32	A7	1381.06839184761	CD44_1	65.0	IMR90p2
33	A7	1586.13487863567	CD44_1	65.0	IMR90p2
34	A7	1775.39690930427	CD44_1	65.0	IMR90p2
35	A7	1945.96678165517	CD44_1	65.0	IMR90p2
36	A7	2099.32129391137	CD44_1	65.0	IMR90p2
37	A7	2232.88359357527	CD44_1	65.0	IMR90p2
38	A7	2347.29390242853	CD44_1	65.0	IMR90p2
39	A7	2449.404992895	CD44_1	65.0	IMR90p2
40	A7	2545.78508758852	CD44_1	65.0	IMR90p2
1	B7	5.7910747466558	CD44_1	64.5	IMR90p2
2	B7	6.49104581943993	CD44_1	64.5	IMR90p2
3	B7	3.72068210809584	CD44_1	64.5	IMR90p2
4	B7	6.5237892750788	CD44_1	64.5	IMR90p2
5	B7	3.85818653329125	CD44_1	64.5	IMR90p2
6	B7	0.981726397660168	CD44_1	64.5	IMR90p2
7	B7	2.02351696587539	CD44_1	64.5	IMR90p2
8	B7	-1.00965503726502	CD44_1	64.5	IMR90p2
9	B7	-1.5723532447073	CD44_1	64.5	IMR90p2
10	B7	-2.56761402280517	CD44_1	64.5	IMR90p2
11	B7	-4.1811608596804	CD44_1	64.5	IMR90p2
12	B7	-1.48402217275952	CD44_1	64.5	IMR90p2
13	B7	-1.88782587293508	CD44_1	64.5	IMR90p2
14	B7	-3.71234605925474	CD44_1	64.5	IMR90p2
15	B7	-2.32885183488725	CD44_1	64.5	IMR90p2
16	B7	-2.83850805952352	CD44_1	64.5	IMR90p2
17	B7	-3.54487559113886	CD44_1	64.5	IMR90p2
18	B7	-3.67416393985832	CD44_1	64.5	IMR90p2
19	B7	-2.17286609955818	CD44_1	64.5	IMR90p2
20	B7	-0.776329122208608	CD44_1	64.5	IMR90p2
21	B7	4.11652363551093	CD44_1	64.5	IMR90p2
22	B7	16.5422115912534	CD44_1	64.5	IMR90p2
23	B7	31.346420726954	CD44_1	64.5	IMR90p2
24	B7	71.8880320071926	CD44_1	64.5	IMR90p2
25	B7	138.956798762671	CD44_1	64.5	IMR90p2
26	B7	265.637493006779	CD44_1	64.5	IMR90p2
27	B7	438.37769589316	CD44_1	64.5	IMR90p2
28	B7	650.27656736466	CD44_1	64.5	IMR90p2
29	B7	870.202933540954	CD44_1	64.5	IMR90p2
30	B7	1097.69213541111	CD44_1	64.5	IMR90p2
31	B7	1330.66272341589	CD44_1	64.5	IMR90p2
32	B7	1559.49224664681	CD44_1	64.5	IMR90p2
33	B7	1778.48942567707	CD44_1	64.5	IMR90p2
34	B7	1975.43839469726	CD44_1	64.5	IMR90p2
35	B7	2150.93068204585	CD44_1	64.5	IMR90p2
36	B7	2305.64521141803	CD44_1	64.5	IMR90p2
37	B7	2441.24686740488	CD44_1	64.5	IMR90p2
38	B7	2559.34838487801	CD44_1	64.5	IMR90p2
39	B7	2664.9183287195	CD44_1	64.5	IMR90p2
40	B7	2765.16019931899	CD44_1	64.5	IMR90p2
1	C7	2.68886742219865	CD44_1	63.3	IMR90p2
2	C7	1.02110185158472	CD44_1	63.3	IMR90p2
3	C7	3.1917064361387	CD44_1	63.3	IMR90p2
4	C7	1.20832780169212	CD44_1	63.3	IMR90p2
5	C7	1.05200943016962	CD44_1	63.3	IMR90p2
6	C7	1.92067674381587	CD44_1	63.3	IMR90p2
7	C7	0.449856926974007	CD44_1	63.3	IMR90p2
8	C7	0.175972245501271	CD44_1	63.3	IMR90p2
9	C7	0.7159878041507	CD44_1	63.3	IMR90p2
10	C7	0.322961318170655	CD44_1	63.3	IMR90p2
11	C7	0.653341715950319	CD44_1	63.3	IMR90p2
12	C7	-1.09332880403781	CD44_1	63.3	IMR90p2
13	C7	1.81336545522527	CD44_1	63.3	IMR90p2
14	C7	-7.85931770857906	CD44_1	63.3	IMR90p2
15	C7	-1.1414447690604	CD44_1	63.3	IMR90p2
16	C7	-1.06081779305077	CD44_1	63.3	IMR90p2
17	C7	-1.12494841332182	CD44_1	63.3	IMR90p2
18	C7	-3.41124424863801	CD44_1	63.3	IMR90p2
19	C7	-3.97402501347779	CD44_1	63.3	IMR90p2
20	C7	2.24470412729897	CD44_1	63.3	IMR90p2
21	C7	0.248161040567538	CD44_1	63.3	IMR90p2
22	C7	12.2251216897625	CD44_1	63.3	IMR90p2
23	C7	25.9501169661576	CD44_1	63.3	IMR90p2
24	C7	65.8722683103424	CD44_1	63.3	IMR90p2
25	C7	132.203530261115	CD44_1	63.3	IMR90p2
26	C7	251.521421846338	CD44_1	63.3	IMR90p2
27	C7	432.725238605234	CD44_1	63.3	IMR90p2
28	C7	654.328277571817	CD44_1	63.3	IMR90p2
29	C7	886.815368384648	CD44_1	63.3	IMR90p2
30	C7	1132.46482781711	CD44_1	63.3	IMR90p2
31	C7	1383.75778756466	CD44_1	63.3	IMR90p2
32	C7	1636.37799693295	CD44_1	63.3	IMR90p2
33	C7	1881.23852172841	CD44_1	63.3	IMR90p2
34	C7	2107.68331927618	CD44_1	63.3	IMR90p2
35	C7	2310.13016144936	CD44_1	63.3	IMR90p2
36	C7	2487.05783583064	CD44_1	63.3	IMR90p2
37	C7	2644.07979673776	CD44_1	63.3	IMR90p2
38	C7	2774.92984172201	CD44_1	63.3	IMR90p2
39	C7	2896.93380221352	CD44_1	63.3	IMR90p2
40	C7	3013.64464843969	CD44_1	63.3	IMR90p2
1	D7	8.20934384442035	CD44_1	61.4	IMR90p2
2	D7	2.77350159128491	CD44_1	61.4	IMR90p2
3	D7	5.31550126203183	CD44_1	61.4	IMR90p2
4	D7	1.22037728253872	CD44_1	61.4	IMR90p2
5	D7	1.80544633644013	CD44_1	61.4	IMR90p2
6	D7	7.14790380871636	CD44_1	61.4	IMR90p2
7	D7	0.0814698362619311	CD44_1	61.4	IMR90p2
8	D7	-1.9236765232381	CD44_1	61.4	IMR90p2
9	D7	-1.89104058655676	CD44_1	61.4	IMR90p2
10	D7	-0.0322043282885716	CD44_1	61.4	IMR90p2
11	D7	-0.972606372419705	CD44_1	61.4	IMR90p2
12	D7	3.17401025323625	CD44_1	61.4	IMR90p2
13	D7	-1.97220038953401	CD44_1	61.4	IMR90p2
14	D7	-3.87259214859432	CD44_1	61.4	IMR90p2
15	D7	-4.66811769611286	CD44_1	61.4	IMR90p2
16	D7	-4.66243231539374	CD44_1	61.4	IMR90p2
17	D7	-2.0010429585459	CD44_1	61.4	IMR90p2
18	D7	-2.83669074873205	CD44_1	61.4	IMR90p2
19	D7	-3.42246244593525	CD44_1	61.4	IMR90p2
20	D7	-1.79911062238307	CD44_1	61.4	IMR90p2
21	D7	0.782765822669717	CD44_1	61.4	IMR90p2
22	D7	5.04852875222423	CD44_1	61.4	IMR90p2
23	D7	14.3869177839883	CD44_1	61.4	IMR90p2
24	D7	37.4486976113494	CD44_1	61.4	IMR90p2
25	D7	73.0255917293512	CD44_1	61.4	IMR90p2
26	D7	149.955334580697	CD44_1	61.4	IMR90p2
27	D7	273.549945470068	CD44_1	61.4	IMR90p2
28	D7	460.042277677993	CD44_1	61.4	IMR90p2
29	D7	678.841446208012	CD44_1	61.4	IMR90p2
30	D7	903.980573228349	CD44_1	61.4	IMR90p2
31	D7	1142.71132430157	CD44_1	61.4	IMR90p2
32	D7	1390.06087514958	CD44_1	61.4	IMR90p2
33	D7	1642.02410502762	CD44_1	61.4	IMR90p2
34	D7	1887.62107294597	CD44_1	61.4	IMR90p2
35	D7	2117.89503359676	CD44_1	61.4	IMR90p2
36	D7	2331.7557434496	CD44_1	61.4	IMR90p2
37	D7	2522.03891120554	CD44_1	61.4	IMR90p2
38	D7	2694.55901642332	CD44_1	61.4	IMR90p2
39	D7	2846.94535268609	CD44_1	61.4	IMR90p2
40	D7	2990.09048671997	CD44_1	61.4	IMR90p2
1	E7	13.2483065723909	CD44_1	59.0	IMR90p2
2	E7	7.92146253097735	CD44_1	59.0	IMR90p2
3	E7	1.3976852553842	CD44_1	59.0	IMR90p2
4	E7	3.0902881405832	CD44_1	59.0	IMR90p2
5	E7	6.3996934236161	CD44_1	59.0	IMR90p2
6	E7	1.57248333731332	CD44_1	59.0	IMR90p2
7	E7	0.938155158874451	CD44_1	59.0	IMR90p2
8	E7	0.448586284460816	CD44_1	59.0	IMR90p2
9	E7	-2.8412060063074	CD44_1	59.0	IMR90p2
10	E7	4.8192549959017	CD44_1	59.0	IMR90p2
11	E7	-2.49256261732808	CD44_1	59.0	IMR90p2
12	E7	0.422339471420855	CD44_1	59.0	IMR90p2
13	E7	-0.632472006951502	CD44_1	59.0	IMR90p2
14	E7	-5.94626224601961	CD44_1	59.0	IMR90p2
15	E7	-6.29108133105865	CD44_1	59.0	IMR90p2
16	E7	-4.17812187002528	CD44_1	59.0	IMR90p2
17	E7	-1.73650250183482	CD44_1	59.0	IMR90p2
18	E7	-0.582683998032735	CD44_1	59.0	IMR90p2
19	E7	-5.18721354324543	CD44_1	59.0	IMR90p2
20	E7	-1.90340800553122	CD44_1	59.0	IMR90p2
21	E7	0.839661693617927	CD44_1	59.0	IMR90p2
22	E7	2.83470082034137	CD44_1	59.0	IMR90p2
23	E7	1.43805850436775	CD44_1	59.0	IMR90p2
24	E7	13.8438345202117	CD44_1	59.0	IMR90p2
25	E7	27.682162612492	CD44_1	59.0	IMR90p2
26	E7	52.5756108840355	CD44_1	59.0	IMR90p2
27	E7	105.493150441586	CD44_1	59.0	IMR90p2
28	E7	203.735191884947	CD44_1	59.0	IMR90p2
29	E7	348.431257895408	CD44_1	59.0	IMR90p2
30	E7	538.626480575656	CD44_1	59.0	IMR90p2
31	E7	741.11621208697	CD44_1	59.0	IMR90p2
32	E7	951.8697914444	CD44_1	59.0	IMR90p2
33	E7	1174.5546154003	CD44_1	59.0	IMR90p2
34	E7	1404.32913005588	CD44_1	59.0	IMR90p2
35	E7	1638.34465637939	CD44_1	59.0	IMR90p2
36	E7	1871.7952118908	CD44_1	59.0	IMR90p2
37	E7	2087.34231734719	CD44_1	59.0	IMR90p2
38	E7	2289.82777352593	CD44_1	59.0	IMR90p2
39	E7	2479.55840642211	CD44_1	59.0	IMR90p2
40	E7	2667.15995634006	CD44_1	59.0	IMR90p2
1	F7	9.08550920416155	CD44_1	57.0	IMR90p2
2	F7	2.87845386136314	CD44_1	57.0	IMR90p2
3	F7	3.27121750588776	CD44_1	57.0	IMR90p2
4	F7	-0.412183400978847	CD44_1	57.0	IMR90p2
5	F7	2.59676043681475	CD44_1	57.0	IMR90p2
6	F7	0.175163989730663	CD44_1	57.0	IMR90p2
7	F7	1.31694399974003	CD44_1	57.0	IMR90p2
8	F7	-0.696962507518492	CD44_1	57.0	IMR90p2
9	F7	1.57564766474206	CD44_1	57.0	IMR90p2
10	F7	2.02011807236704	CD44_1	57.0	IMR90p2
11	F7	-1.4134187525724	CD44_1	57.0	IMR90p2
12	F7	-2.78209965104134	CD44_1	57.0	IMR90p2
13	F7	2.82816907015194	CD44_1	57.0	IMR90p2
14	F7	-1.60438144186901	CD44_1	57.0	IMR90p2
15	F7	1.43054901714413	CD44_1	57.0	IMR90p2
16	F7	-1.25372754248474	CD44_1	57.0	IMR90p2
17	F7	-3.41153483737116	CD44_1	57.0	IMR90p2
18	F7	-3.12500105748177	CD44_1	57.0	IMR90p2
19	F7	-3.02223430600952	CD44_1	57.0	IMR90p2
20	F7	0.393557474123099	CD44_1	57.0	IMR90p2
21	F7	-2.89426094771488	CD44_1	57.0	IMR90p2
22	F7	-2.1740501096283	CD44_1	57.0	IMR90p2
23	F7	2.56926500300642	CD44_1	57.0	IMR90p2
24	F7	0.778881305474897	CD44_1	57.0	IMR90p2
25	F7	10.3594856731656	CD44_1	57.0	IMR90p2
26	F7	16.6014552557108	CD44_1	57.0	IMR90p2
27	F7	36.9213234372842	CD44_1	57.0	IMR90p2
28	F7	73.4350279556215	CD44_1	57.0	IMR90p2
29	F7	141.129265672272	CD44_1	57.0	IMR90p2
30	F7	254.291698433653	CD44_1	57.0	IMR90p2
31	F7	409.083637903511	CD44_1	57.0	IMR90p2
32	F7	584.237728498619	CD44_1	57.0	IMR90p2
33	F7	768.172428163412	CD44_1	57.0	IMR90p2
34	F7	962.513529336678	CD44_1	57.0	IMR90p2
35	F7	1167.19947950184	CD44_1	57.0	IMR90p2
36	F7	1382.05968943504	CD44_1	57.0	IMR90p2
37	F7	1601.04321065253	CD44_1	57.0	IMR90p2
38	F7	1817.55537612035	CD44_1	57.0	IMR90p2
39	F7	2026.56599559757	CD44_1	57.0	IMR90p2
40	F7	2232.50022512915	CD44_1	57.0	IMR90p2
1	G7	22.0439808287579	CD44_1	55.7	IMR90p2
2	G7	9.22975926845311	CD44_1	55.7	IMR90p2
3	G7	7.45678972995711	CD44_1	55.7	IMR90p2
4	G7	4.13252341805037	CD44_1	55.7	IMR90p2
5	G7	-1.58348072615399	CD44_1	55.7	IMR90p2
6	G7	2.45373138907144	CD44_1	55.7	IMR90p2
7	G7	-0.369958599606434	CD44_1	55.7	IMR90p2
8	G7	0.577436529858005	CD44_1	55.7	IMR90p2
9	G7	-0.498373315421759	CD44_1	55.7	IMR90p2
10	G7	-3.71669322248317	CD44_1	55.7	IMR90p2
11	G7	-3.16285842143952	CD44_1	55.7	IMR90p2
12	G7	0.191190281306717	CD44_1	55.7	IMR90p2
13	G7	3.32133894383287	CD44_1	55.7	IMR90p2
14	G7	0.365699149317607	CD44_1	55.7	IMR90p2
15	G7	1.32709055951955	CD44_1	55.7	IMR90p2
16	G7	-0.183198866431667	CD44_1	55.7	IMR90p2
17	G7	-3.5333187400397	CD44_1	55.7	IMR90p2
18	G7	-8.22469953528798	CD44_1	55.7	IMR90p2
19	G7	-4.97552775769873	CD44_1	55.7	IMR90p2
20	G7	-6.60322716167138	CD44_1	55.7	IMR90p2
21	G7	-0.134483519834248	CD44_1	55.7	IMR90p2
22	G7	-1.05316584901311	CD44_1	55.7	IMR90p2
23	G7	2.05097941311442	CD44_1	55.7	IMR90p2
24	G7	-0.550030034473821	CD44_1	55.7	IMR90p2
25	G7	-4.55770378040688	CD44_1	55.7	IMR90p2
26	G7	7.57771482522048	CD44_1	55.7	IMR90p2
27	G7	13.2844215238283	CD44_1	55.7	IMR90p2
28	G7	33.844232706082	CD44_1	55.7	IMR90p2
29	G7	67.9440495679437	CD44_1	55.7	IMR90p2
30	G7	130.739568817692	CD44_1	55.7	IMR90p2
31	G7	219.180354634796	CD44_1	55.7	IMR90p2
32	G7	359.017741896451	CD44_1	55.7	IMR90p2
33	G7	518.37112293619	CD44_1	55.7	IMR90p2
34	G7	687.035359514636	CD44_1	55.7	IMR90p2
35	G7	866.237369856144	CD44_1	55.7	IMR90p2
36	G7	1054.29910233762	CD44_1	55.7	IMR90p2
37	G7	1254.37089004266	CD44_1	55.7	IMR90p2
38	G7	1460.36651699186	CD44_1	55.7	IMR90p2
39	G7	1670.65185427647	CD44_1	55.7	IMR90p2
40	G7	1880.97686593459	CD44_1	55.7	IMR90p2
1	H7	-5.34154723241772	CD44_1	55.0	IMR90p2
2	H7	6.03545234969806	CD44_1	55.0	IMR90p2
3	H7	-2.33061331517138	CD44_1	55.0	IMR90p2
4	H7	4.66890457238469	CD44_1	55.0	IMR90p2
5	H7	10.3937690342455	CD44_1	55.0	IMR90p2
6	H7	-0.299100970163181	CD44_1	55.0	IMR90p2
7	H7	-0.489400569446843	CD44_1	55.0	IMR90p2
8	H7	0.963835232705605	CD44_1	55.0	IMR90p2
9	H7	-3.34168060416641	CD44_1	55.0	IMR90p2
10	H7	2.54210106194614	CD44_1	55.0	IMR90p2
11	H7	-0.947919282581552	CD44_1	55.0	IMR90p2
12	H7	-0.336032354323834	CD44_1	55.0	IMR90p2
13	H7	-5.90310361662023	CD44_1	55.0	IMR90p2
14	H7	0.859693022207466	CD44_1	55.0	IMR90p2
15	H7	0.327689766771073	CD44_1	55.0	IMR90p2
16	H7	0.229340401869649	CD44_1	55.0	IMR90p2
17	H7	-2.31347840994567	CD44_1	55.0	IMR90p2
18	H7	-1.50490283070667	CD44_1	55.0	IMR90p2
19	H7	-2.44446269530135	CD44_1	55.0	IMR90p2
20	H7	-2.67340377998835	CD44_1	55.0	IMR90p2
21	H7	-2.99579177203213	CD44_1	55.0	IMR90p2
22	H7	-0.767441959685584	CD44_1	55.0	IMR90p2
23	H7	1.19795026504562	CD44_1	55.0	IMR90p2
24	H7	-1.6735401208789	CD44_1	55.0	IMR90p2
25	H7	5.14232188348342	CD44_1	55.0	IMR90p2
26	H7	9.97294435421463	CD44_1	55.0	IMR90p2
27	H7	14.7118604861853	CD44_1	55.0	IMR90p2
28	H7	25.5247180294773	CD44_1	55.0	IMR90p2
29	H7	42.0018008359675	CD44_1	55.0	IMR90p2
30	H7	85.5055663010039	CD44_1	55.0	IMR90p2
31	H7	149.816383926838	CD44_1	55.0	IMR90p2
32	H7	253.589511450583	CD44_1	55.0	IMR90p2
33	H7	377.093258173497	CD44_1	55.0	IMR90p2
34	H7	522.820453303522	CD44_1	55.0	IMR90p2
35	H7	671.798887614889	CD44_1	55.0	IMR90p2
36	H7	827.551043855347	CD44_1	55.0	IMR90p2
37	H7	993.845391003453	CD44_1	55.0	IMR90p2
38	H7	1170.59401687038	CD44_1	55.0	IMR90p2
39	H7	1356.61490154545	CD44_1	55.0	IMR90p2
40	H7	1546.80305883769	CD44_1	55.0	IMR90p2
1	A7	-5.36602729084098	CD44_1	65.0	IMR90p11
2	A7	-2.20285618539356	CD44_1	65.0	IMR90p11
3	A7	1.51251741384203	CD44_1	65.0	IMR90p11
4	A7	3.38705043281789	CD44_1	65.0	IMR90p11
5	A7	-0.429947397344677	CD44_1	65.0	IMR90p11
6	A7	2.86494271877655	CD44_1	65.0	IMR90p11
7	A7	3.45180039180377	CD44_1	65.0	IMR90p11
8	A7	1.19796922173737	CD44_1	65.0	IMR90p11
9	A7	-1.71074557942893	CD44_1	65.0	IMR90p11
10	A7	-2.03228657405407	CD44_1	65.0	IMR90p11
11	A7	-0.775307822786544	CD44_1	65.0	IMR90p11
12	A7	2.17787844919349	CD44_1	65.0	IMR90p11
13	A7	-0.928754677157031	CD44_1	65.0	IMR90p11
14	A7	-0.303232666858548	CD44_1	65.0	IMR90p11
15	A7	-3.59462617747386	CD44_1	65.0	IMR90p11
16	A7	-5.08505084107264	CD44_1	65.0	IMR90p11
17	A7	-1.58017554137768	CD44_1	65.0	IMR90p11
18	A7	-5.4631419577463	CD44_1	65.0	IMR90p11
19	A7	-0.959368574630844	CD44_1	65.0	IMR90p11
20	A7	1.75710680201018	CD44_1	65.0	IMR90p11
21	A7	2.56774885133336	CD44_1	65.0	IMR90p11
22	A7	11.3561106732755	CD44_1	65.0	IMR90p11
23	A7	21.3673862785777	CD44_1	65.0	IMR90p11
24	A7	50.1504128484362	CD44_1	65.0	IMR90p11
25	A7	107.010456968958	CD44_1	65.0	IMR90p11
26	A7	201.214492951822	CD44_1	65.0	IMR90p11
27	A7	350.746099053203	CD44_1	65.0	IMR90p11
28	A7	542.10512178082	CD44_1	65.0	IMR90p11
29	A7	742.534166240068	CD44_1	65.0	IMR90p11
30	A7	954.535018937924	CD44_1	65.0	IMR90p11
31	A7	1173.60327250353	CD44_1	65.0	IMR90p11
32	A7	1390.31852187557	CD44_1	65.0	IMR90p11
33	A7	1600.39098691973	CD44_1	65.0	IMR90p11
34	A7	1791.64006403277	CD44_1	65.0	IMR90p11
35	A7	1963.70197870048	CD44_1	65.0	IMR90p11
36	A7	2116.99333691206	CD44_1	65.0	IMR90p11
37	A7	2251.85978464128	CD44_1	65.0	IMR90p11
38	A7	2368.66048005753	CD44_1	65.0	IMR90p11
39	A7	2469.29290595349	CD44_1	65.0	IMR90p11
40	A7	2565.07473639446	CD44_1	65.0	IMR90p11
1	B7	6.7215493810636	CD44_1	64.5	IMR90p11
2	B7	1.7806600633271	CD44_1	64.5	IMR90p11
3	B7	3.77995356144947	CD44_1	64.5	IMR90p11
4	B7	2.50525111170464	CD44_1	64.5	IMR90p11
5	B7	6.59475318229352	CD44_1	64.5	IMR90p11
6	B7	4.01921731249922	CD44_1	64.5	IMR90p11
7	B7	1.60098407286659	CD44_1	64.5	IMR90p11
8	B7	1.86590573034755	CD44_1	64.5	IMR90p11
9	B7	-4.14082583703203	CD44_1	64.5	IMR90p11
10	B7	-4.16554164261606	CD44_1	64.5	IMR90p11
11	B7	-2.31125310296648	CD44_1	64.5	IMR90p11
12	B7	-2.57388673892274	CD44_1	64.5	IMR90p11
13	B7	-5.74052013854271	CD44_1	64.5	IMR90p11
14	B7	-0.0350534694966882	CD44_1	64.5	IMR90p11
15	B7	-1.93963353948311	CD44_1	64.5	IMR90p11
16	B7	-6.5000261747482	CD44_1	64.5	IMR90p11
17	B7	-3.8692889950712	CD44_1	64.5	IMR90p11
18	B7	3.57152531399561	CD44_1	64.5	IMR90p11
19	B7	-2.29044529357316	CD44_1	64.5	IMR90p11
20	B7	0.0374967297793773	CD44_1	64.5	IMR90p11
21	B7	5.21760344850645	CD44_1	64.5	IMR90p11
22	B7	12.5135412543191	CD44_1	64.5	IMR90p11
23	B7	34.9795611298191	CD44_1	64.5	IMR90p11
24	B7	65.7006148927526	CD44_1	64.5	IMR90p11
25	B7	139.155115219045	CD44_1	64.5	IMR90p11
26	B7	261.258852658236	CD44_1	64.5	IMR90p11
27	B7	436.757737952932	CD44_1	64.5	IMR90p11
28	B7	646.13526930433	CD44_1	64.5	IMR90p11
29	B7	862.860888252752	CD44_1	64.5	IMR90p11
30	B7	1085.778044252	CD44_1	64.5	IMR90p11
31	B7	1315.72756063051	CD44_1	64.5	IMR90p11
32	B7	1540.91410083282	CD44_1	64.5	IMR90p11
33	B7	1755.87805727022	CD44_1	64.5	IMR90p11
34	B7	1951.19522246195	CD44_1	64.5	IMR90p11
35	B7	2125.15166633506	CD44_1	64.5	IMR90p11
36	B7	2279.37334123636	CD44_1	64.5	IMR90p11
37	B7	2410.77502826655	CD44_1	64.5	IMR90p11
38	B7	2528.12506901993	CD44_1	64.5	IMR90p11
39	B7	2630.66974756547	CD44_1	64.5	IMR90p11
40	B7	2727.11554882889	CD44_1	64.5	IMR90p11
1	C7	4.0664312708891	CD44_1	63.3	IMR90p11
2	C7	2.99465694357286	CD44_1	63.3	IMR90p11
3	C7	3.55311394572027	CD44_1	63.3	IMR90p11
4	C7	2.40219657130001	CD44_1	63.3	IMR90p11
5	C7	1.06774213446761	CD44_1	63.3	IMR90p11
6	C7	-1.39815870816346	CD44_1	63.3	IMR90p11
7	C7	2.14465178474984	CD44_1	63.3	IMR90p11
8	C7	-0.268079006097651	CD44_1	63.3	IMR90p11
9	C7	-2.54984041092757	CD44_1	63.3	IMR90p11
10	C7	4.89695535094552	CD44_1	63.3	IMR90p11
11	C7	0.144612959187725	CD44_1	63.3	IMR90p11
12	C7	2.31939396445478	CD44_1	63.3	IMR90p11
13	C7	-2.91952839267196	CD44_1	63.3	IMR90p11
14	C7	-3.84654572687305	CD44_1	63.3	IMR90p11
15	C7	-3.86638002349491	CD44_1	63.3	IMR90p11
16	C7	-1.02136223447269	CD44_1	63.3	IMR90p11
17	C7	-4.5777439790354	CD44_1	63.3	IMR90p11
18	C7	-0.878469214634151	CD44_1	63.3	IMR90p11
19	C7	-4.69765082954018	CD44_1	63.3	IMR90p11
20	C7	1.88086151215703	CD44_1	63.3	IMR90p11
21	C7	4.74014523748974	CD44_1	63.3	IMR90p11
22	C7	9.51745728199649	CD44_1	63.3	IMR90p11
23	C7	31.7643390606336	CD44_1	63.3	IMR90p11
24	C7	70.7978710294415	CD44_1	63.3	IMR90p11
25	C7	146.926860926558	CD44_1	63.3	IMR90p11
26	C7	276.277965982886	CD44_1	63.3	IMR90p11
27	C7	461.666868527444	CD44_1	63.3	IMR90p11
28	C7	692.396823678577	CD44_1	63.3	IMR90p11
29	C7	928.209766938475	CD44_1	63.3	IMR90p11
30	C7	1169.49091698983	CD44_1	63.3	IMR90p11
31	C7	1419.9426157341	CD44_1	63.3	IMR90p11
32	C7	1667.48928916152	CD44_1	63.3	IMR90p11
33	C7	1906.58823683929	CD44_1	63.3	IMR90p11
34	C7	2126.18486757446	CD44_1	63.3	IMR90p11
35	C7	2325.47197734758	CD44_1	63.3	IMR90p11
36	C7	2500.51591974199	CD44_1	63.3	IMR90p11
37	C7	2657.3277887605	CD44_1	63.3	IMR90p11
38	C7	2789.73853315484	CD44_1	63.3	IMR90p11
39	C7	2905.34490195423	CD44_1	63.3	IMR90p11
40	C7	3007.87603954959	CD44_1	63.3	IMR90p11
1	D7	4.44021285437975	CD44_1	61.4	IMR90p11
2	D7	5.23375948366538	CD44_1	61.4	IMR90p11
3	D7	2.42563562241048	CD44_1	61.4	IMR90p11
4	D7	0.865182201176594	CD44_1	61.4	IMR90p11
5	D7	-0.864658918810619	CD44_1	61.4	IMR90p11
6	D7	5.60687404777855	CD44_1	61.4	IMR90p11
7	D7	4.17849343019998	CD44_1	61.4	IMR90p11
8	D7	-0.825460731578005	CD44_1	61.4	IMR90p11
9	D7	5.64631806675106	CD44_1	61.4	IMR90p11
10	D7	-3.5762487662123	CD44_1	61.4	IMR90p11
11	D7	-0.601140844567908	CD44_1	61.4	IMR90p11
12	D7	2.57067110562866	CD44_1	61.4	IMR90p11
13	D7	-3.16949363286722	CD44_1	61.4	IMR90p11
14	D7	-0.969499537642605	CD44_1	61.4	IMR90p11
15	D7	-5.47370095728093	CD44_1	61.4	IMR90p11
16	D7	0.235644832720936	CD44_1	61.4	IMR90p11
17	D7	-6.1087807164472	CD44_1	61.4	IMR90p11
18	D7	-0.911745278566741	CD44_1	61.4	IMR90p11
19	D7	-4.8248565570907	CD44_1	61.4	IMR90p11
20	D7	-4.80654636094823	CD44_1	61.4	IMR90p11
21	D7	-0.937301636392476	CD44_1	61.4	IMR90p11
22	D7	5.46850139429444	CD44_1	61.4	IMR90p11
23	D7	15.9623095950842	CD44_1	61.4	IMR90p11
24	D7	33.4231166434347	CD44_1	61.4	IMR90p11
25	D7	76.1621906114051	CD44_1	61.4	IMR90p11
26	D7	143.19320055765	CD44_1	61.4	IMR90p11
27	D7	270.374652272436	CD44_1	61.4	IMR90p11
28	D7	464.08273959002	CD44_1	61.4	IMR90p11
29	D7	679.242657118395	CD44_1	61.4	IMR90p11
30	D7	902.16731127047	CD44_1	61.4	IMR90p11
31	D7	1136.3355815032	CD44_1	61.4	IMR90p11
32	D7	1385.03749893282	CD44_1	61.4	IMR90p11
33	D7	1635.95230803945	CD44_1	61.4	IMR90p11
34	D7	1881.47318359552	CD44_1	61.4	IMR90p11
35	D7	2112.69277147374	CD44_1	61.4	IMR90p11
36	D7	2327.61202999922	CD44_1	61.4	IMR90p11
37	D7	2519.7470712032	CD44_1	61.4	IMR90p11
38	D7	2691.08208612287	CD44_1	61.4	IMR90p11
39	D7	2837.41135033254	CD44_1	61.4	IMR90p11
40	D7	2969.34669757162	CD44_1	61.4	IMR90p11
1	E7	9.22729553299405	CD44_1	59.0	IMR90p11
2	E7	2.20860694998237	CD44_1	59.0	IMR90p11
3	E7	3.04982414559254	CD44_1	59.0	IMR90p11
4	E7	2.36679438512465	CD44_1	59.0	IMR90p11
5	E7	1.52608844158522	CD44_1	59.0	IMR90p11
6	E7	4.18167639419653	CD44_1	59.0	IMR90p11
7	E7	-1.85190084543456	CD44_1	59.0	IMR90p11
8	E7	-0.931660052595817	CD44_1	59.0	IMR90p11
9	E7	1.21150456609666	CD44_1	59.0	IMR90p11
10	E7	3.89307305400189	CD44_1	59.0	IMR90p11
11	E7	-3.19159573637171	CD44_1	59.0	IMR90p11
12	E7	-2.46915774697572	CD44_1	59.0	IMR90p11
13	E7	-1.25903705843848	CD44_1	59.0	IMR90p11
14	E7	-0.207939056419946	CD44_1	59.0	IMR90p11
15	E7	0.279145860366498	CD44_1	59.0	IMR90p11
16	E7	-5.38615285691412	CD44_1	59.0	IMR90p11
17	E7	-5.38564829956476	CD44_1	59.0	IMR90p11
18	E7	0.937344756661787	CD44_1	59.0	IMR90p11
19	E7	-0.718845358754606	CD44_1	59.0	IMR90p11
20	E7	-1.66455524861658	CD44_1	59.0	IMR90p11
21	E7	-1.48052109290165	CD44_1	59.0	IMR90p11
22	E7	-0.08771934438073	CD44_1	59.0	IMR90p11
23	E7	-0.586848632461624	CD44_1	59.0	IMR90p11
24	E7	14.1358109146163	CD44_1	59.0	IMR90p11
25	E7	32.3423357352294	CD44_1	59.0	IMR90p11
26	E7	61.9702021288736	CD44_1	59.0	IMR90p11
27	E7	123.699544097748	CD44_1	59.0	IMR90p11
28	E7	223.82508430226	CD44_1	59.0	IMR90p11
29	E7	376.358712721605	CD44_1	59.0	IMR90p11
30	E7	571.521262950176	CD44_1	59.0	IMR90p11
31	E7	773.46674571502	CD44_1	59.0	IMR90p11
32	E7	989.595630666576	CD44_1	59.0	IMR90p11
33	E7	1217.04227060755	CD44_1	59.0	IMR90p11
34	E7	1453.55920700246	CD44_1	59.0	IMR90p11
35	E7	1693.02468143494	CD44_1	59.0	IMR90p11
36	E7	1928.23594792033	CD44_1	59.0	IMR90p11
37	E7	2149.25900830365	CD44_1	59.0	IMR90p11
38	E7	2351.04673626729	CD44_1	59.0	IMR90p11
39	E7	2532.41143660795	CD44_1	59.0	IMR90p11
40	E7	2703.18120669791	CD44_1	59.0	IMR90p11
1	F7	8.57552729758709	CD44_1	57.0	IMR90p11
2	F7	3.30802506645114	CD44_1	57.0	IMR90p11
3	F7	3.75849035065539	CD44_1	57.0	IMR90p11
4	F7	2.76349331846814	CD44_1	57.0	IMR90p11
5	F7	3.92470280512225	CD44_1	57.0	IMR90p11
6	F7	3.56005476554401	CD44_1	57.0	IMR90p11
7	F7	0.330335572361946	CD44_1	57.0	IMR90p11
8	F7	0.622997677015519	CD44_1	57.0	IMR90p11
9	F7	1.2056767548097	CD44_1	57.0	IMR90p11
10	F7	-4.08781102679995	CD44_1	57.0	IMR90p11
11	F7	-1.71820982568534	CD44_1	57.0	IMR90p11
12	F7	-1.39847484937445	CD44_1	57.0	IMR90p11
13	F7	-1.89396503802118	CD44_1	57.0	IMR90p11
14	F7	3.66974814934565	CD44_1	57.0	IMR90p11
15	F7	-5.64575956896715	CD44_1	57.0	IMR90p11
16	F7	2.31023513504533	CD44_1	57.0	IMR90p11
17	F7	-3.52165122042425	CD44_1	57.0	IMR90p11
18	F7	-4.79225508844456	CD44_1	57.0	IMR90p11
19	F7	-1.81827009092694	CD44_1	57.0	IMR90p11
20	F7	-2.05083625213092	CD44_1	57.0	IMR90p11
21	F7	-2.86193282700242	CD44_1	57.0	IMR90p11
22	F7	-5.94690758341812	CD44_1	57.0	IMR90p11
23	F7	-1.2244046535302	CD44_1	57.0	IMR90p11
24	F7	0.436179721053577	CD44_1	57.0	IMR90p11
25	F7	4.92283150843923	CD44_1	57.0	IMR90p11
26	F7	16.1918499666799	CD44_1	57.0	IMR90p11
27	F7	34.7823635975528	CD44_1	57.0	IMR90p11
28	F7	72.2885532732771	CD44_1	57.0	IMR90p11
29	F7	135.335312055257	CD44_1	57.0	IMR90p11
30	F7	251.671746251333	CD44_1	57.0	IMR90p11
31	F7	396.007243250242	CD44_1	57.0	IMR90p11
32	F7	570.812044433975	CD44_1	57.0	IMR90p11
33	F7	752.47411485352	CD44_1	57.0	IMR90p11
34	F7	947.561631695804	CD44_1	57.0	IMR90p11
35	F7	1151.91202125376	CD44_1	57.0	IMR90p11
36	F7	1368.64955679027	CD44_1	57.0	IMR90p11
37	F7	1587.73969156924	CD44_1	57.0	IMR90p11
38	F7	1805.94030740617	CD44_1	57.0	IMR90p11
39	F7	2011.17571525562	CD44_1	57.0	IMR90p11
40	F7	2206.91228466675	CD44_1	57.0	IMR90p11
1	G7	17.5151955436399	CD44_1	55.7	IMR90p11
2	G7	8.12318355697062	CD44_1	55.7	IMR90p11
3	G7	8.12976849770484	CD44_1	55.7	IMR90p11
4	G7	-0.70997376584728	CD44_1	55.7	IMR90p11
5	G7	2.72836437937895	CD44_1	55.7	IMR90p11
6	G7	1.62983942081746	CD44_1	55.7	IMR90p11
7	G7	-5.38244252447112	CD44_1	55.7	IMR90p11
8	G7	1.59089760501683	CD44_1	55.7	IMR90p11
9	G7	-1.17557595384642	CD44_1	55.7	IMR90p11
10	G7	1.53943617306413	CD44_1	55.7	IMR90p11
11	G7	-4.38326443191272	CD44_1	55.7	IMR90p11
12	G7	-1.18207910330466	CD44_1	55.7	IMR90p11
13	G7	-3.96164239153995	CD44_1	55.7	IMR90p11
14	G7	3.47161173212407	CD44_1	55.7	IMR90p11
15	G7	-0.754602195277585	CD44_1	55.7	IMR90p11
16	G7	2.63048338878252	CD44_1	55.7	IMR90p11
17	G7	-4.8154523036178	CD44_1	55.7	IMR90p11
18	G7	-1.5750799275329	CD44_1	55.7	IMR90p11
19	G7	2.95308358858711	CD44_1	55.7	IMR90p11
20	G7	-9.75076418805975	CD44_1	55.7	IMR90p11
21	G7	-0.674112609339772	CD44_1	55.7	IMR90p11
22	G7	3.43332368773508	CD44_1	55.7	IMR90p11
23	G7	2.20520714779741	CD44_1	55.7	IMR90p11
24	G7	-3.1121340614277	CD44_1	55.7	IMR90p11
25	G7	0.233115244621786	CD44_1	55.7	IMR90p11
26	G7	10.0061008583425	CD44_1	55.7	IMR90p11
27	G7	18.37332756458	CD44_1	55.7	IMR90p11
28	G7	35.2583526752301	CD44_1	55.7	IMR90p11
29	G7	68.0225564358216	CD44_1	55.7	IMR90p11
30	G7	134.122014335719	CD44_1	55.7	IMR90p11
31	G7	226.195411670798	CD44_1	55.7	IMR90p11
32	G7	370.572320568332	CD44_1	55.7	IMR90p11
33	G7	532.095124614738	CD44_1	55.7	IMR90p11
34	G7	697.105538680293	CD44_1	55.7	IMR90p11
35	G7	871.571493521019	CD44_1	55.7	IMR90p11
36	G7	1057.78932857274	CD44_1	55.7	IMR90p11
37	G7	1257.77882156324	CD44_1	55.7	IMR90p11
38	G7	1469.80451691011	CD44_1	55.7	IMR90p11
39	G7	1678.89821981142	CD44_1	55.7	IMR90p11
40	G7	1879.81989416032	CD44_1	55.7	IMR90p11
1	H7	10.462377087867	CD44_1	55.0	IMR90p11
2	H7	6.57930991409967	CD44_1	55.0	IMR90p11
3	H7	5.06276419903361	CD44_1	55.0	IMR90p11
4	H7	6.06877171006317	CD44_1	55.0	IMR90p11
5	H7	-2.24376053053811	CD44_1	55.0	IMR90p11
6	H7	-0.592534978396998	CD44_1	55.0	IMR90p11
7	H7	-0.374426769865295	CD44_1	55.0	IMR90p11
8	H7	-0.616351803521866	CD44_1	55.0	IMR90p11
9	H7	2.50684741505211	CD44_1	55.0	IMR90p11
10	H7	-0.008570850705837	CD44_1	55.0	IMR90p11
11	H7	-6.23151054064601	CD44_1	55.0	IMR90p11
12	H7	-0.519108957158551	CD44_1	55.0	IMR90p11
13	H7	0.658604031337745	CD44_1	55.0	IMR90p11
14	H7	-3.21143377797489	CD44_1	55.0	IMR90p11
15	H7	0.989558855213545	CD44_1	55.0	IMR90p11
16	H7	0.878607761156673	CD44_1	55.0	IMR90p11
17	H7	-2.43885574637079	CD44_1	55.0	IMR90p11
18	H7	-0.445785522817005	CD44_1	55.0	IMR90p11
19	H7	2.23069204436933	CD44_1	55.0	IMR90p11
20	H7	-0.758379705091102	CD44_1	55.0	IMR90p11
21	H7	-1.69747332349016	CD44_1	55.0	IMR90p11
22	H7	-0.611466594215926	CD44_1	55.0	IMR90p11
23	H7	-2.56250063685911	CD44_1	55.0	IMR90p11
24	H7	1.61249752964113	CD44_1	55.0	IMR90p11
25	H7	2.55362775566164	CD44_1	55.0	IMR90p11
26	H7	6.43887291565443	CD44_1	55.0	IMR90p11
27	H7	10.6266557230601	CD44_1	55.0	IMR90p11
28	H7	21.3741648511109	CD44_1	55.0	IMR90p11
29	H7	41.8350868421594	CD44_1	55.0	IMR90p11
30	H7	78.3602277058058	CD44_1	55.0	IMR90p11
31	H7	145.551722353199	CD44_1	55.0	IMR90p11
32	H7	249.666869083184	CD44_1	55.0	IMR90p11
33	H7	382.425038920165	CD44_1	55.0	IMR90p11
34	H7	539.054777985146	CD44_1	55.0	IMR90p11
35	H7	698.909355755758	CD44_1	55.0	IMR90p11
36	H7	864.586914168636	CD44_1	55.0	IMR90p11
37	H7	1042.95818410994	CD44_1	55.0	IMR90p11
38	H7	1231.80143529406	CD44_1	55.0	IMR90p11
39	H7	1429.81990309724	CD44_1	55.0	IMR90p11
40	H7	1630.8397300781	CD44_1	55.0	IMR90p11
