# Supplementary material for: Primer PICKR: literature-mined scoring platform for robust RT–qPCR primers
Source: Nat Commun. 2026 May 28;17:6938. doi: 10.1038/s41467-026-73648-2 (PMC13388996; doi:10.1038/s41467-026-73648-2)
Supplement: Supplementary file 11 — Source Data [file 41467_2026_73648_MOESM11_ESM.zip › Suppl_Fig_S3/amplification_data_ADAMTS4_1.csv]

Cycle	Well	Fluorescence	Target	melt temp	Replicate
1	A1	-37.081526357927	ADAMTS4_1	65.0	IMR90p8
2	A1	-24.1719291059144	ADAMTS4_1	65.0	IMR90p8
3	A1	-19.8472350883608	ADAMTS4_1	65.0	IMR90p8
4	A1	5.23418235386862	ADAMTS4_1	65.0	IMR90p8
5	A1	2.30346088620172	ADAMTS4_1	65.0	IMR90p8
6	A1	5.5114541378075	ADAMTS4_1	65.0	IMR90p8
7	A1	7.3787300461795	ADAMTS4_1	65.0	IMR90p8
8	A1	-8.88075558021046	ADAMTS4_1	65.0	IMR90p8
9	A1	9.52207939844311	ADAMTS4_1	65.0	IMR90p8
10	A1	9.56230171064271	ADAMTS4_1	65.0	IMR90p8
11	A1	1.1768786219186	ADAMTS4_1	65.0	IMR90p8
12	A1	2.04404725764743	ADAMTS4_1	65.0	IMR90p8
13	A1	4.08229694400916	ADAMTS4_1	65.0	IMR90p8
14	A1	3.05740871629587	ADAMTS4_1	65.0	IMR90p8
15	A1	-12.1762341698545	ADAMTS4_1	65.0	IMR90p8
16	A1	-14.0691619329777	ADAMTS4_1	65.0	IMR90p8
17	A1	1.24590123173857	ADAMTS4_1	65.0	IMR90p8
18	A1	-8.99376632009671	ADAMTS4_1	65.0	IMR90p8
19	A1	4.29631403670101	ADAMTS4_1	65.0	IMR90p8
20	A1	3.46825296852694	ADAMTS4_1	65.0	IMR90p8
21	A1	3.99481153366605	ADAMTS4_1	65.0	IMR90p8
22	A1	5.4286774513298	ADAMTS4_1	65.0	IMR90p8
23	A1	2.11625275605502	ADAMTS4_1	65.0	IMR90p8
24	A1	0.960752612817032	ADAMTS4_1	65.0	IMR90p8
25	A1	4.10253062040783	ADAMTS4_1	65.0	IMR90p8
26	A1	2.82813287075078	ADAMTS4_1	65.0	IMR90p8
27	A1	4.31370555151534	ADAMTS4_1	65.0	IMR90p8
28	A1	2.23809687362018	ADAMTS4_1	65.0	IMR90p8
29	A1	0.857602699675681	ADAMTS4_1	65.0	IMR90p8
30	A1	-0.560695947290696	ADAMTS4_1	65.0	IMR90p8
31	A1	1.50352576005616	ADAMTS4_1	65.0	IMR90p8
32	A1	2.76544239018358	ADAMTS4_1	65.0	IMR90p8
33	A1	-3.96389369598137	ADAMTS4_1	65.0	IMR90p8
34	A1	-11.1934753426708	ADAMTS4_1	65.0	IMR90p8
35	A1	-9.97033878664661	ADAMTS4_1	65.0	IMR90p8
36	A1	11.496608893759	ADAMTS4_1	65.0	IMR90p8
37	A1	15.0464252532265	ADAMTS4_1	65.0	IMR90p8
38	A1	37.2086067265268	ADAMTS4_1	65.0	IMR90p8
39	A1	80.2592233458918	ADAMTS4_1	65.0	IMR90p8
40	A1	156.671066457552	ADAMTS4_1	65.0	IMR90p8
1	B1	-28.3836330043569	ADAMTS4_1	64.5	IMR90p8
2	B1	-17.6940619446527	ADAMTS4_1	64.5	IMR90p8
3	B1	-18.9547256267138	ADAMTS4_1	64.5	IMR90p8
4	B1	5.83908405928105	ADAMTS4_1	64.5	IMR90p8
5	B1	5.65730766842626	ADAMTS4_1	64.5	IMR90p8
6	B1	7.8942858514929	ADAMTS4_1	64.5	IMR90p8
7	B1	-0.201552091705707	ADAMTS4_1	64.5	IMR90p8
8	B1	-13.0816103367019	ADAMTS4_1	64.5	IMR90p8
9	B1	0.696832826036825	ADAMTS4_1	64.5	IMR90p8
10	B1	6.86401280442169	ADAMTS4_1	64.5	IMR90p8
11	B1	-1.7702366962053	ADAMTS4_1	64.5	IMR90p8
12	B1	6.30290116369451	ADAMTS4_1	64.5	IMR90p8
13	B1	2.25604423105005	ADAMTS4_1	64.5	IMR90p8
14	B1	5.51788948274816	ADAMTS4_1	64.5	IMR90p8
15	B1	-15.8925651735203	ADAMTS4_1	64.5	IMR90p8
16	B1	1.85497937299351	ADAMTS4_1	64.5	IMR90p8
17	B1	1.00187114375876	ADAMTS4_1	64.5	IMR90p8
18	B1	-13.783163425876	ADAMTS4_1	64.5	IMR90p8
19	B1	7.86848480243725	ADAMTS4_1	64.5	IMR90p8
20	B1	3.99260164778161	ADAMTS4_1	64.5	IMR90p8
21	B1	8.63516381416821	ADAMTS4_1	64.5	IMR90p8
22	B1	6.55926137500546	ADAMTS4_1	64.5	IMR90p8
23	B1	-2.32364130652604	ADAMTS4_1	64.5	IMR90p8
24	B1	6.49777645670201	ADAMTS4_1	64.5	IMR90p8
25	B1	3.68761566255444	ADAMTS4_1	64.5	IMR90p8
26	B1	4.18827098470092	ADAMTS4_1	64.5	IMR90p8
27	B1	2.25846454128032	ADAMTS4_1	64.5	IMR90p8
28	B1	2.74716877195533	ADAMTS4_1	64.5	IMR90p8
29	B1	0.146881707004923	ADAMTS4_1	64.5	IMR90p8
30	B1	3.90823380224401	ADAMTS4_1	64.5	IMR90p8
31	B1	-3.50310167881253	ADAMTS4_1	64.5	IMR90p8
32	B1	0.0345944567870902	ADAMTS4_1	64.5	IMR90p8
33	B1	-7.32527354299145	ADAMTS4_1	64.5	IMR90p8
34	B1	-5.3247586683101	ADAMTS4_1	64.5	IMR90p8
35	B1	-5.55946131356905	ADAMTS4_1	64.5	IMR90p8
36	B1	22.8485803625317	ADAMTS4_1	64.5	IMR90p8
37	B1	44.5003504533943	ADAMTS4_1	64.5	IMR90p8
38	B1	88.0785950506224	ADAMTS4_1	64.5	IMR90p8
39	B1	170.813855209397	ADAMTS4_1	64.5	IMR90p8
40	B1	320.418522827504	ADAMTS4_1	64.5	IMR90p8
1	C1	-37.3806340815418	ADAMTS4_1	63.3	IMR90p8
2	C1	-13.4354196364243	ADAMTS4_1	63.3	IMR90p8
3	C1	-13.1642205990211	ADAMTS4_1	63.3	IMR90p8
4	C1	8.92784185017399	ADAMTS4_1	63.3	IMR90p8
5	C1	3.99336458612652	ADAMTS4_1	63.3	IMR90p8
6	C1	1.55642153978215	ADAMTS4_1	63.3	IMR90p8
7	C1	-0.95930115034389	ADAMTS4_1	63.3	IMR90p8
8	C1	-11.1255517670556	ADAMTS4_1	63.3	IMR90p8
9	C1	3.97304915901168	ADAMTS4_1	63.3	IMR90p8
10	C1	3.00877326173759	ADAMTS4_1	63.3	IMR90p8
11	C1	-2.25411478531578	ADAMTS4_1	63.3	IMR90p8
12	C1	4.37994221243389	ADAMTS4_1	63.3	IMR90p8
13	C1	2.21884986923578	ADAMTS4_1	63.3	IMR90p8
14	C1	9.29839023171053	ADAMTS4_1	63.3	IMR90p8
15	C1	-16.0367223402955	ADAMTS4_1	63.3	IMR90p8
16	C1	1.36295217581846	ADAMTS4_1	63.3	IMR90p8
17	C1	-0.127050398288702	ADAMTS4_1	63.3	IMR90p8
18	C1	-4.01056331232803	ADAMTS4_1	63.3	IMR90p8
19	C1	5.77748461729379	ADAMTS4_1	63.3	IMR90p8
20	C1	3.41956511455555	ADAMTS4_1	63.3	IMR90p8
21	C1	5.16355288460318	ADAMTS4_1	63.3	IMR90p8
22	C1	4.10732675294685	ADAMTS4_1	63.3	IMR90p8
23	C1	-2.11591719140642	ADAMTS4_1	63.3	IMR90p8
24	C1	-2.50154016106535	ADAMTS4_1	63.3	IMR90p8
25	C1	3.02740646739358	ADAMTS4_1	63.3	IMR90p8
26	C1	6.15113555282596	ADAMTS4_1	63.3	IMR90p8
27	C1	4.43759939024085	ADAMTS4_1	63.3	IMR90p8
28	C1	-0.707607323424782	ADAMTS4_1	63.3	IMR90p8
29	C1	0.94443021224015	ADAMTS4_1	63.3	IMR90p8
30	C1	3.17402253574892	ADAMTS4_1	63.3	IMR90p8
31	C1	-0.85326851458467	ADAMTS4_1	63.3	IMR90p8
32	C1	2.84874724858355	ADAMTS4_1	63.3	IMR90p8
33	C1	-7.3436015148427	ADAMTS4_1	63.3	IMR90p8
34	C1	-11.0160187221513	ADAMTS4_1	63.3	IMR90p8
35	C1	-9.60178343124289	ADAMTS4_1	63.3	IMR90p8
36	C1	11.7277257192118	ADAMTS4_1	63.3	IMR90p8
37	C1	30.9275044746332	ADAMTS4_1	63.3	IMR90p8
38	C1	57.3312292780015	ADAMTS4_1	63.3	IMR90p8
39	C1	111.364531259894	ADAMTS4_1	63.3	IMR90p8
40	C1	220.594440625525	ADAMTS4_1	63.3	IMR90p8
1	D1	-38.799913632311	ADAMTS4_1	61.4	IMR90p8
2	D1	-29.9266877691971	ADAMTS4_1	61.4	IMR90p8
3	D1	-16.5848554943482	ADAMTS4_1	61.4	IMR90p8
4	D1	1.08266596692147	ADAMTS4_1	61.4	IMR90p8
5	D1	3.6062033352855	ADAMTS4_1	61.4	IMR90p8
6	D1	10.2965253301363	ADAMTS4_1	61.4	IMR90p8
7	D1	-0.823449665176668	ADAMTS4_1	61.4	IMR90p8
8	D1	-5.50263494816363	ADAMTS4_1	61.4	IMR90p8
9	D1	-2.8472747824926	ADAMTS4_1	61.4	IMR90p8
10	D1	5.77497773368805	ADAMTS4_1	61.4	IMR90p8
11	D1	-2.36075568076285	ADAMTS4_1	61.4	IMR90p8
12	D1	7.08989733376711	ADAMTS4_1	61.4	IMR90p8
13	D1	0.873040539476278	ADAMTS4_1	61.4	IMR90p8
14	D1	2.59414748047311	ADAMTS4_1	61.4	IMR90p8
15	D1	-13.1529682199239	ADAMTS4_1	61.4	IMR90p8
16	D1	-0.441490619926753	ADAMTS4_1	61.4	IMR90p8
17	D1	-1.75633220727104	ADAMTS4_1	61.4	IMR90p8
18	D1	5.24959616235583	ADAMTS4_1	61.4	IMR90p8
19	D1	7.2346027150279	ADAMTS4_1	61.4	IMR90p8
20	D1	3.64625434497339	ADAMTS4_1	61.4	IMR90p8
21	D1	1.51740253338858	ADAMTS4_1	61.4	IMR90p8
22	D1	-3.08410571365175	ADAMTS4_1	61.4	IMR90p8
23	D1	5.32961245134447	ADAMTS4_1	61.4	IMR90p8
24	D1	0.965058548784327	ADAMTS4_1	61.4	IMR90p8
25	D1	5.06698797719491	ADAMTS4_1	61.4	IMR90p8
26	D1	6.99906826763618	ADAMTS4_1	61.4	IMR90p8
27	D1	-0.46753123480903	ADAMTS4_1	61.4	IMR90p8
28	D1	4.093789179346	ADAMTS4_1	61.4	IMR90p8
29	D1	3.7393086015295	ADAMTS4_1	61.4	IMR90p8
30	D1	-1.83414045191148	ADAMTS4_1	61.4	IMR90p8
31	D1	-4.12188743476099	ADAMTS4_1	61.4	IMR90p8
32	D1	2.4116072907841	ADAMTS4_1	61.4	IMR90p8
33	D1	-7.22387729801858	ADAMTS4_1	61.4	IMR90p8
34	D1	-8.43261159064332	ADAMTS4_1	61.4	IMR90p8
35	D1	-11.4685269748152	ADAMTS4_1	61.4	IMR90p8
36	D1	9.68151284556143	ADAMTS4_1	61.4	IMR90p8
37	D1	21.4848356965063	ADAMTS4_1	61.4	IMR90p8
38	D1	47.7749489289304	ADAMTS4_1	61.4	IMR90p8
39	D1	101.064153840469	ADAMTS4_1	61.4	IMR90p8
40	D1	198.482040390051	ADAMTS4_1	61.4	IMR90p8
1	E1	-31.4128753269115	ADAMTS4_1	59.0	IMR90p8
2	E1	-12.3006976016459	ADAMTS4_1	59.0	IMR90p8
3	E1	-10.9199281618203	ADAMTS4_1	59.0	IMR90p8
4	E1	10.873683340054	ADAMTS4_1	59.0	IMR90p8
5	E1	10.2824127162935	ADAMTS4_1	59.0	IMR90p8
6	E1	12.3723328791734	ADAMTS4_1	59.0	IMR90p8
7	E1	-1.18001839526278	ADAMTS4_1	59.0	IMR90p8
8	E1	-3.45357548135507	ADAMTS4_1	59.0	IMR90p8
9	E1	-1.99500260508148	ADAMTS4_1	59.0	IMR90p8
10	E1	1.34368466665001	ADAMTS4_1	59.0	IMR90p8
11	E1	3.44691037474377	ADAMTS4_1	59.0	IMR90p8
12	E1	7.62691709138107	ADAMTS4_1	59.0	IMR90p8
13	E1	7.65295692709378	ADAMTS4_1	59.0	IMR90p8
14	E1	2.39515093347927	ADAMTS4_1	59.0	IMR90p8
15	E1	-14.4567868173217	ADAMTS4_1	59.0	IMR90p8
16	E1	1.23884198945507	ADAMTS4_1	59.0	IMR90p8
17	E1	-4.20397509434724	ADAMTS4_1	59.0	IMR90p8
18	E1	4.73440828131243	ADAMTS4_1	59.0	IMR90p8
19	E1	0.3439100687674	ADAMTS4_1	59.0	IMR90p8
20	E1	6.77158863612385	ADAMTS4_1	59.0	IMR90p8
21	E1	6.12739175013257	ADAMTS4_1	59.0	IMR90p8
22	E1	4.90588397612373	ADAMTS4_1	59.0	IMR90p8
23	E1	-2.29799872872582	ADAMTS4_1	59.0	IMR90p8
24	E1	-6.85933579840093	ADAMTS4_1	59.0	IMR90p8
25	E1	-3.75736627869765	ADAMTS4_1	59.0	IMR90p8
26	E1	-0.852088997674855	ADAMTS4_1	59.0	IMR90p8
27	E1	-4.79600662890971	ADAMTS4_1	59.0	IMR90p8
28	E1	-3.98070695643128	ADAMTS4_1	59.0	IMR90p8
29	E1	-6.22830129820159	ADAMTS4_1	59.0	IMR90p8
30	E1	-3.70472724478668	ADAMTS4_1	59.0	IMR90p8
31	E1	-11.2499347501534	ADAMTS4_1	59.0	IMR90p8
32	E1	-7.08296344474275	ADAMTS4_1	59.0	IMR90p8
33	E1	-19.3998533814997	ADAMTS4_1	59.0	IMR90p8
34	E1	-20.4256188586719	ADAMTS4_1	59.0	IMR90p8
35	E1	-21.1217664057563	ADAMTS4_1	59.0	IMR90p8
36	E1	-6.51821251124875	ADAMTS4_1	59.0	IMR90p8
37	E1	1.17251508259687	ADAMTS4_1	59.0	IMR90p8
38	E1	4.79997994828045	ADAMTS4_1	59.0	IMR90p8
39	E1	23.8203145013686	ADAMTS4_1	59.0	IMR90p8
40	E1	58.5620799631438	ADAMTS4_1	59.0	IMR90p8
1	F1	-39.5088927856605	ADAMTS4_1	57.0	IMR90p8
2	F1	-21.7116989332449	ADAMTS4_1	57.0	IMR90p8
3	F1	-19.7678921777983	ADAMTS4_1	57.0	IMR90p8
4	F1	1.63096954751018	ADAMTS4_1	57.0	IMR90p8
5	F1	6.63781177053943	ADAMTS4_1	57.0	IMR90p8
6	F1	9.17297315741644	ADAMTS4_1	57.0	IMR90p8
7	F1	-4.85437093632254	ADAMTS4_1	57.0	IMR90p8
8	F1	-3.01515709606292	ADAMTS4_1	57.0	IMR90p8
9	F1	9.81292218881435	ADAMTS4_1	57.0	IMR90p8
10	F1	7.01155538396006	ADAMTS4_1	57.0	IMR90p8
11	F1	-0.588153805570983	ADAMTS4_1	57.0	IMR90p8
12	F1	4.97122263204164	ADAMTS4_1	57.0	IMR90p8
13	F1	4.27276012650736	ADAMTS4_1	57.0	IMR90p8
14	F1	3.43039672366331	ADAMTS4_1	57.0	IMR90p8
15	F1	-14.040426674112	ADAMTS4_1	57.0	IMR90p8
16	F1	3.67676803172526	ADAMTS4_1	57.0	IMR90p8
17	F1	-2.56836360740408	ADAMTS4_1	57.0	IMR90p8
18	F1	6.31575414871259	ADAMTS4_1	57.0	IMR90p8
19	F1	8.16775212311086	ADAMTS4_1	57.0	IMR90p8
20	F1	5.40638488971263	ADAMTS4_1	57.0	IMR90p8
21	F1	4.73475136503203	ADAMTS4_1	57.0	IMR90p8
22	F1	1.68363113840815	ADAMTS4_1	57.0	IMR90p8
23	F1	0.78834147333373	ADAMTS4_1	57.0	IMR90p8
24	F1	-0.973868766124269	ADAMTS4_1	57.0	IMR90p8
25	F1	1.96894982287768	ADAMTS4_1	57.0	IMR90p8
26	F1	0.954637042741524	ADAMTS4_1	57.0	IMR90p8
27	F1	-4.17353410165197	ADAMTS4_1	57.0	IMR90p8
28	F1	2.73962916098299	ADAMTS4_1	57.0	IMR90p8
29	F1	-0.363441728567977	ADAMTS4_1	57.0	IMR90p8
30	F1	-1.94311430525113	ADAMTS4_1	57.0	IMR90p8
31	F1	-4.05995474582051	ADAMTS4_1	57.0	IMR90p8
32	F1	-7.55887517223618	ADAMTS4_1	57.0	IMR90p8
33	F1	-13.1725503035882	ADAMTS4_1	57.0	IMR90p8
34	F1	-9.59920793560377	ADAMTS4_1	57.0	IMR90p8
35	F1	-18.1449037918715	ADAMTS4_1	57.0	IMR90p8
36	F1	-6.77534588070012	ADAMTS4_1	57.0	IMR90p8
37	F1	-3.04419990172028	ADAMTS4_1	57.0	IMR90p8
38	F1	5.4074838914612	ADAMTS4_1	57.0	IMR90p8
39	F1	8.65176179824175	ADAMTS4_1	57.0	IMR90p8
40	F1	34.2174081500375	ADAMTS4_1	57.0	IMR90p8
1	G1	-43.0403116055431	ADAMTS4_1	55.7	IMR90p8
2	G1	-24.9481877106055	ADAMTS4_1	55.7	IMR90p8
3	G1	-20.4489917438295	ADAMTS4_1	55.7	IMR90p8
4	G1	2.64990691403955	ADAMTS4_1	55.7	IMR90p8
5	G1	0.682732659633075	ADAMTS4_1	55.7	IMR90p8
6	G1	5.24817134340401	ADAMTS4_1	55.7	IMR90p8
7	G1	-4.84306221348743	ADAMTS4_1	55.7	IMR90p8
8	G1	-7.58642274525346	ADAMTS4_1	55.7	IMR90p8
9	G1	5.15487903529856	ADAMTS4_1	55.7	IMR90p8
10	G1	5.5791425743073	ADAMTS4_1	55.7	IMR90p8
11	G1	-1.14612611635403	ADAMTS4_1	55.7	IMR90p8
12	G1	4.5089097215955	ADAMTS4_1	55.7	IMR90p8
13	G1	9.71873174552047	ADAMTS4_1	55.7	IMR90p8
14	G1	-1.70029246382956	ADAMTS4_1	55.7	IMR90p8
15	G1	-10.2796879109678	ADAMTS4_1	55.7	IMR90p8
16	G1	4.02589101255808	ADAMTS4_1	55.7	IMR90p8
17	G1	-2.97649892778099	ADAMTS4_1	55.7	IMR90p8
18	G1	7.42521869108805	ADAMTS4_1	55.7	IMR90p8
19	G1	0.371025766894491	ADAMTS4_1	55.7	IMR90p8
20	G1	8.66861958731442	ADAMTS4_1	55.7	IMR90p8
21	G1	3.02099695936022	ADAMTS4_1	55.7	IMR90p8
22	G1	1.94698386757318	ADAMTS4_1	55.7	IMR90p8
23	G1	3.29148144988221	ADAMTS4_1	55.7	IMR90p8
24	G1	7.42341435606158	ADAMTS4_1	55.7	IMR90p8
25	G1	3.40513835231968	ADAMTS4_1	55.7	IMR90p8
26	G1	2.36990533285871	ADAMTS4_1	55.7	IMR90p8
27	G1	3.47855178347572	ADAMTS4_1	55.7	IMR90p8
28	G1	2.19478484137426	ADAMTS4_1	55.7	IMR90p8
29	G1	1.15955182191328	ADAMTS4_1	55.7	IMR90p8
30	G1	2.9257522032849	ADAMTS4_1	55.7	IMR90p8
31	G1	2.0874944550651	ADAMTS4_1	55.7	IMR90p8
32	G1	-1.40405383680172	ADAMTS4_1	55.7	IMR90p8
33	G1	-7.18474985631019	ADAMTS4_1	55.7	IMR90p8
34	G1	-1.94892641986826	ADAMTS4_1	55.7	IMR90p8
35	G1	-5.8482752394134	ADAMTS4_1	55.7	IMR90p8
36	G1	1.75283669094188	ADAMTS4_1	55.7	IMR90p8
37	G1	-1.73953893007729	ADAMTS4_1	55.7	IMR90p8
38	G1	-2.27428949644172	ADAMTS4_1	55.7	IMR90p8
39	G1	-4.59721785219517	ADAMTS4_1	55.7	IMR90p8
40	G1	-0.702259789953587	ADAMTS4_1	55.7	IMR90p8
1	H1	-66.5729426593189	ADAMTS4_1	55.0	IMR90p8
2	H1	-20.986441244921	ADAMTS4_1	55.0	IMR90p8
3	H1	-1.69151328368798	ADAMTS4_1	55.0	IMR90p8
4	H1	0.0161878092794723	ADAMTS4_1	55.0	IMR90p8
5	H1	-6.8067514100926	ADAMTS4_1	55.0	IMR90p8
6	H1	-1.77347619033117	ADAMTS4_1	55.0	IMR90p8
7	H1	-7.84715514439222	ADAMTS4_1	55.0	IMR90p8
8	H1	6.11153749707955	ADAMTS4_1	55.0	IMR90p8
9	H1	-1.7364159819117	ADAMTS4_1	55.0	IMR90p8
10	H1	2.98100896324786	ADAMTS4_1	55.0	IMR90p8
11	H1	-0.607915447013056	ADAMTS4_1	55.0	IMR90p8
12	H1	5.41129975218109	ADAMTS4_1	55.0	IMR90p8
13	H1	2.18978536274972	ADAMTS4_1	55.0	IMR90p8
14	H1	-2.29342282630796	ADAMTS4_1	55.0	IMR90p8
15	H1	-10.2210815024755	ADAMTS4_1	55.0	IMR90p8
16	H1	2.22577344199317	ADAMTS4_1	55.0	IMR90p8
17	H1	-3.45342296363924	ADAMTS4_1	55.0	IMR90p8
18	H1	10.7419492178401	ADAMTS4_1	55.0	IMR90p8
19	H1	4.15461723033332	ADAMTS4_1	55.0	IMR90p8
20	H1	6.23085096030718	ADAMTS4_1	55.0	IMR90p8
21	H1	6.4400315226535	ADAMTS4_1	55.0	IMR90p8
22	H1	3.21851713322212	ADAMTS4_1	55.0	IMR90p8
23	H1	6.39864147543494	ADAMTS4_1	55.0	IMR90p8
24	H1	2.49411141287055	ADAMTS4_1	55.0	IMR90p8
25	H1	2.64997407381361	ADAMTS4_1	55.0	IMR90p8
26	H1	4.92303496332761	ADAMTS4_1	55.0	IMR90p8
27	H1	6.93341574029591	ADAMTS4_1	55.0	IMR90p8
28	H1	2.62093742940124	ADAMTS4_1	55.0	IMR90p8
29	H1	-1.19203403795291	ADAMTS4_1	55.0	IMR90p8
30	H1	-0.0628633321325651	ADAMTS4_1	55.0	IMR90p8
31	H1	-0.93035260652232	ADAMTS4_1	55.0	IMR90p8
32	H1	-1.87823281728606	ADAMTS4_1	55.0	IMR90p8
33	H1	-3.49649764694641	ADAMTS4_1	55.0	IMR90p8
34	H1	-8.89979221589556	ADAMTS4_1	55.0	IMR90p8
35	H1	-1.64458920453353	ADAMTS4_1	55.0	IMR90p8
36	H1	-0.541419920891258	ADAMTS4_1	55.0	IMR90p8
37	H1	1.31106203425225	ADAMTS4_1	55.0	IMR90p8
38	H1	-2.71263902253258	ADAMTS4_1	55.0	IMR90p8
39	H1	-1.78044360182867	ADAMTS4_1	55.0	IMR90p8
40	H1	1.01822141260163	ADAMTS4_1	55.0	IMR90p8
1	A1	-27.7066192671205	ADAMTS4_1	65.0	IMR90p2
2	A1	-16.5081034927066	ADAMTS4_1	65.0	IMR90p2
3	A1	-3.33729674573488	ADAMTS4_1	65.0	IMR90p2
4	A1	-2.79916330768856	ADAMTS4_1	65.0	IMR90p2
5	A1	1.38040207952963	ADAMTS4_1	65.0	IMR90p2
6	A1	-0.564970686246852	ADAMTS4_1	65.0	IMR90p2
7	A1	0.682549169455797	ADAMTS4_1	65.0	IMR90p2
8	A1	-0.355641783173724	ADAMTS4_1	65.0	IMR90p2
9	A1	4.4670872606448	ADAMTS4_1	65.0	IMR90p2
10	A1	1.44392116400695	ADAMTS4_1	65.0	IMR90p2
11	A1	0.351709989395204	ADAMTS4_1	65.0	IMR90p2
12	A1	0.75899494470832	ADAMTS4_1	65.0	IMR90p2
13	A1	0.863600216021041	ADAMTS4_1	65.0	IMR90p2
14	A1	1.2708851713337	ADAMTS4_1	65.0	IMR90p2
15	A1	1.5464642206357	ADAMTS4_1	65.0	IMR90p2
16	A1	1.00668615179529	ADAMTS4_1	65.0	IMR90p2
17	A1	3.96357470910289	ADAMTS4_1	65.0	IMR90p2
18	A1	-5.35671581521319	ADAMTS4_1	65.0	IMR90p2
19	A1	3.8438895649856	ADAMTS4_1	65.0	IMR90p2
20	A1	2.56911613248894	ADAMTS4_1	65.0	IMR90p2
21	A1	-1.0597719437269	ADAMTS4_1	65.0	IMR90p2
22	A1	1.34565907761908	ADAMTS4_1	65.0	IMR90p2
23	A1	-1.67884521001997	ADAMTS4_1	65.0	IMR90p2
24	A1	-6.3066282615664	ADAMTS4_1	65.0	IMR90p2
25	A1	-0.312699122767299	ADAMTS4_1	65.0	IMR90p2
26	A1	-1.20710756143308	ADAMTS4_1	65.0	IMR90p2
27	A1	0.146264898872232	ADAMTS4_1	65.0	IMR90p2
28	A1	-4.61334278608911	ADAMTS4_1	65.0	IMR90p2
29	A1	1.68314736655248	ADAMTS4_1	65.0	IMR90p2
30	A1	5.79685311770027	ADAMTS4_1	65.0	IMR90p2
31	A1	8.05716990982637	ADAMTS4_1	65.0	IMR90p2
32	A1	18.2700792164278	ADAMTS4_1	65.0	IMR90p2
33	A1	44.6775746460321	ADAMTS4_1	65.0	IMR90p2
34	A1	89.0803649277013	ADAMTS4_1	65.0	IMR90p2
35	A1	175.113200871551	ADAMTS4_1	65.0	IMR90p2
36	A1	318.300670017552	ADAMTS4_1	65.0	IMR90p2
37	A1	527.593775419375	ADAMTS4_1	65.0	IMR90p2
38	A1	762.768962437601	ADAMTS4_1	65.0	IMR90p2
39	A1	998.014067409137	ADAMTS4_1	65.0	IMR90p2
40	A1	1233.32909033398	ADAMTS4_1	65.0	IMR90p2
1	B1	-16.7830626613895	ADAMTS4_1	64.5	IMR90p2
2	B1	-2.02842961346869	ADAMTS4_1	64.5	IMR90p2
3	B1	-3.10131296603731	ADAMTS4_1	64.5	IMR90p2
4	B1	-2.38555929320455	ADAMTS4_1	64.5	IMR90p2
5	B1	-1.24956152389586	ADAMTS4_1	64.5	IMR90p2
6	B1	0.819716581216653	ADAMTS4_1	64.5	IMR90p2
7	B1	2.29753760840686	ADAMTS4_1	64.5	IMR90p2
8	B1	2.13208146677334	ADAMTS4_1	64.5	IMR90p2
9	B1	4.28026325708242	ADAMTS4_1	64.5	IMR90p2
10	B1	-3.62669321853582	ADAMTS4_1	64.5	IMR90p2
11	B1	3.70033343452724	ADAMTS4_1	64.5	IMR90p2
12	B1	-0.527150266846547	ADAMTS4_1	64.5	IMR90p2
13	B1	4.64502142397032	ADAMTS4_1	64.5	IMR90p2
14	B1	3.62530823345742	ADAMTS4_1	64.5	IMR90p2
15	B1	5.91726687966047	ADAMTS4_1	64.5	IMR90p2
16	B1	-2.41017289589081	ADAMTS4_1	64.5	IMR90p2
17	B1	-1.48466517027464	ADAMTS4_1	64.5	IMR90p2
18	B1	-3.72741189228509	ADAMTS4_1	64.5	IMR90p2
19	B1	0.260870043382965	ADAMTS4_1	64.5	IMR90p2
20	B1	-0.508969839243036	ADAMTS4_1	64.5	IMR90p2
21	B1	-2.15904006612027	ADAMTS4_1	64.5	IMR90p2
22	B1	-0.615246179884252	ADAMTS4_1	64.5	IMR90p2
23	B1	-1.80580915459996	ADAMTS4_1	64.5	IMR90p2
24	B1	-1.90553220163838	ADAMTS4_1	64.5	IMR90p2
25	B1	-3.49048537726594	ADAMTS4_1	64.5	IMR90p2
26	B1	-1.19755101425289	ADAMTS4_1	64.5	IMR90p2
27	B1	-1.44190665688166	ADAMTS4_1	64.5	IMR90p2
28	B1	-5.95828768231149	ADAMTS4_1	64.5	IMR90p2
29	B1	1.17191181121188	ADAMTS4_1	64.5	IMR90p2
30	B1	3.05740962113805	ADAMTS4_1	64.5	IMR90p2
31	B1	9.60920245376155	ADAMTS4_1	64.5	IMR90p2
32	B1	21.1431343322001	ADAMTS4_1	64.5	IMR90p2
33	B1	51.8021075528732	ADAMTS4_1	64.5	IMR90p2
34	B1	105.241444553793	ADAMTS4_1	64.5	IMR90p2
35	B1	196.630626527335	ADAMTS4_1	64.5	IMR90p2
36	B1	364.41838077583	ADAMTS4_1	64.5	IMR90p2
37	B1	602.11896643777	ADAMTS4_1	64.5	IMR90p2
38	B1	848.705798765632	ADAMTS4_1	64.5	IMR90p2
39	B1	1102.71531613676	ADAMTS4_1	64.5	IMR90p2
40	B1	1355.92256564362	ADAMTS4_1	64.5	IMR90p2
1	C1	-15.2709273078326	ADAMTS4_1	63.3	IMR90p2
2	C1	-5.40296486745046	ADAMTS4_1	63.3	IMR90p2
3	C1	2.48099438639338	ADAMTS4_1	63.3	IMR90p2
4	C1	1.64955996959179	ADAMTS4_1	63.3	IMR90p2
5	C1	1.38348382963704	ADAMTS4_1	63.3	IMR90p2
6	C1	2.69507447367369	ADAMTS4_1	63.3	IMR90p2
7	C1	3.08643107441003	ADAMTS4_1	63.3	IMR90p2
8	C1	1.15134997112409	ADAMTS4_1	63.3	IMR90p2
9	C1	0.87234711446672	ADAMTS4_1	63.3	IMR90p2
10	C1	-2.36479399541759	ADAMTS4_1	63.3	IMR90p2
11	C1	-2.74855104154221	ADAMTS4_1	63.3	IMR90p2
12	C1	-0.793796556482448	ADAMTS4_1	63.3	IMR90p2
13	C1	1.66168427124785	ADAMTS4_1	63.3	IMR90p2
14	C1	0.475496797756023	ADAMTS4_1	63.3	IMR90p2
15	C1	-1.30190385383275	ADAMTS4_1	63.3	IMR90p2
16	C1	1.65308381743807	ADAMTS4_1	63.3	IMR90p2
17	C1	-5.5670628125572	ADAMTS4_1	63.3	IMR90p2
18	C1	-1.78415776963266	ADAMTS4_1	63.3	IMR90p2
19	C1	1.69619012672911	ADAMTS4_1	63.3	IMR90p2
20	C1	-1.82936173190092	ADAMTS4_1	63.3	IMR90p2
21	C1	-2.34519132921332	ADAMTS4_1	63.3	IMR90p2
22	C1	-0.915674257626961	ADAMTS4_1	63.3	IMR90p2
23	C1	-5.29560886369245	ADAMTS4_1	63.3	IMR90p2
24	C1	0.74715060407334	ADAMTS4_1	63.3	IMR90p2
25	C1	-0.319890878853585	ADAMTS4_1	63.3	IMR90p2
26	C1	-3.8726385141822	ADAMTS4_1	63.3	IMR90p2
27	C1	-4.20346930105052	ADAMTS4_1	63.3	IMR90p2
28	C1	0.709423451066868	ADAMTS4_1	63.3	IMR90p2
29	C1	-2.43576742443565	ADAMTS4_1	63.3	IMR90p2
30	C1	5.21148828843434	ADAMTS4_1	63.3	IMR90p2
31	C1	14.1604348921692	ADAMTS4_1	63.3	IMR90p2
32	C1	21.2033075937979	ADAMTS4_1	63.3	IMR90p2
33	C1	44.9136837526362	ADAMTS4_1	63.3	IMR90p2
34	C1	94.8999937146232	ADAMTS4_1	63.3	IMR90p2
35	C1	181.483485038153	ADAMTS4_1	63.3	IMR90p2
36	C1	331.975679434332	ADAMTS4_1	63.3	IMR90p2
37	C1	552.215910254003	ADAMTS4_1	63.3	IMR90p2
38	C1	811.649625400958	ADAMTS4_1	63.3	IMR90p2
39	C1	1070.68903581122	ADAMTS4_1	63.3	IMR90p2
40	C1	1329.3341414848	ADAMTS4_1	63.3	IMR90p2
1	D1	-17.9197605538275	ADAMTS4_1	61.4	IMR90p2
2	D1	-2.16525002903563	ADAMTS4_1	61.4	IMR90p2
3	D1	-4.274080208334	ADAMTS4_1	61.4	IMR90p2
4	D1	-1.76819845523914	ADAMTS4_1	61.4	IMR90p2
5	D1	3.15496392171463	ADAMTS4_1	61.4	IMR90p2
6	D1	0.388823711488385	ADAMTS4_1	61.4	IMR90p2
7	D1	4.60260872022673	ADAMTS4_1	61.4	IMR90p2
8	D1	-0.0033844213289739	ADAMTS4_1	61.4	IMR90p2
9	D1	-0.969671271681818	ADAMTS4_1	61.4	IMR90p2
10	D1	2.14046702464475	ADAMTS4_1	61.4	IMR90p2
11	D1	-2.0580968633717	ADAMTS4_1	61.4	IMR90p2
12	D1	0.933018317892675	ADAMTS4_1	61.4	IMR90p2
13	D1	0.493438547379355	ADAMTS4_1	61.4	IMR90p2
14	D1	1.39482001992519	ADAMTS4_1	61.4	IMR90p2
15	D1	1.16499409972675	ADAMTS4_1	61.4	IMR90p2
16	D1	1.31711530696157	ADAMTS4_1	61.4	IMR90p2
17	D1	1.40424279163108	ADAMTS4_1	61.4	IMR90p2
18	D1	0.267469787597292	ADAMTS4_1	61.4	IMR90p2
19	D1	-1.11819740776627	ADAMTS4_1	61.4	IMR90p2
20	D1	-4.37054656775081	ADAMTS4_1	61.4	IMR90p2
21	D1	-1.08980569644245	ADAMTS4_1	61.4	IMR90p2
22	D1	1.76948728825391	ADAMTS4_1	61.4	IMR90p2
23	D1	0.0293060365183919	ADAMTS4_1	61.4	IMR90p2
24	D1	2.10043107430829	ADAMTS4_1	61.4	IMR90p2
25	D1	0.267335275681035	ADAMTS4_1	61.4	IMR90p2
26	D1	-2.32783126320737	ADAMTS4_1	61.4	IMR90p2
27	D1	-1.37474297155723	ADAMTS4_1	61.4	IMR90p2
28	D1	-4.04808487480068	ADAMTS4_1	61.4	IMR90p2
29	D1	-4.0279134734028	ADAMTS4_1	61.4	IMR90p2
30	D1	2.76255704994264	ADAMTS4_1	61.4	IMR90p2
31	D1	7.13426139259809	ADAMTS4_1	61.4	IMR90p2
32	D1	11.6901221444832	ADAMTS4_1	61.4	IMR90p2
33	D1	24.6843014953051	ADAMTS4_1	61.4	IMR90p2
34	D1	49.0362785377351	ADAMTS4_1	61.4	IMR90p2
35	D1	102.122111339914	ADAMTS4_1	61.4	IMR90p2
36	D1	192.014494739473	ADAMTS4_1	61.4	IMR90p2
37	D1	345.358396367228	ADAMTS4_1	61.4	IMR90p2
38	D1	566.935960329749	ADAMTS4_1	61.4	IMR90p2
39	D1	801.978665200486	ADAMTS4_1	61.4	IMR90p2
40	D1	1050.48651097944	ADAMTS4_1	61.4	IMR90p2
1	E1	-15.6928121428032	ADAMTS4_1	59.0	IMR90p2
2	E1	-7.26844174481175	ADAMTS4_1	59.0	IMR90p2
3	E1	2.53678077916265	ADAMTS4_1	59.0	IMR90p2
4	E1	-3.87890661030406	ADAMTS4_1	59.0	IMR90p2
5	E1	3.87620206573274	ADAMTS4_1	59.0	IMR90p2
6	E1	0.707173348430388	ADAMTS4_1	59.0	IMR90p2
7	E1	-0.463827994709845	ADAMTS4_1	59.0	IMR90p2
8	E1	-2.04224997463552	ADAMTS4_1	59.0	IMR90p2
9	E1	-0.939753112666494	ADAMTS4_1	59.0	IMR90p2
10	E1	0.42580373404644	ADAMTS4_1	59.0	IMR90p2
11	E1	1.77940948928835	ADAMTS4_1	59.0	IMR90p2
12	E1	0.437434368158392	ADAMTS4_1	59.0	IMR90p2
13	E1	-0.457716271835125	ADAMTS4_1	59.0	IMR90p2
14	E1	-0.708727471502243	ADAMTS4_1	59.0	IMR90p2
15	E1	1.56389282791042	ADAMTS4_1	59.0	IMR90p2
16	E1	0.800448093928026	ADAMTS4_1	59.0	IMR90p2
17	E1	0.720546945267415	ADAMTS4_1	59.0	IMR90p2
18	E1	-0.0301073709565571	ADAMTS4_1	59.0	IMR90p2
19	E1	0.99472141890783	ADAMTS4_1	59.0	IMR90p2
20	E1	-1.78051676294945	ADAMTS4_1	59.0	IMR90p2
21	E1	-1.75483787653138	ADAMTS4_1	59.0	IMR90p2
22	E1	2.17424257720995	ADAMTS4_1	59.0	IMR90p2
23	E1	2.4357723753651	ADAMTS4_1	59.0	IMR90p2
24	E1	-3.82224763756221	ADAMTS4_1	59.0	IMR90p2
25	E1	0.436585359203491	ADAMTS4_1	59.0	IMR90p2
26	E1	4.45747981465956	ADAMTS4_1	59.0	IMR90p2
27	E1	-1.72151691857607	ADAMTS4_1	59.0	IMR90p2
28	E1	-1.57803455425983	ADAMTS4_1	59.0	IMR90p2
29	E1	-0.0158944478325793	ADAMTS4_1	59.0	IMR90p2
30	E1	-0.0038451439909295	ADAMTS4_1	59.0	IMR90p2
31	E1	1.9669345795869	ADAMTS4_1	59.0	IMR90p2
32	E1	0.125833050490201	ADAMTS4_1	59.0	IMR90p2
33	E1	5.4352503454943	ADAMTS4_1	59.0	IMR90p2
34	E1	19.8937008502535	ADAMTS4_1	59.0	IMR90p2
35	E1	40.7930893152311	ADAMTS4_1	59.0	IMR90p2
36	E1	82.7506522372505	ADAMTS4_1	59.0	IMR90p2
37	E1	158.898338227709	ADAMTS4_1	59.0	IMR90p2
38	E1	299.245583246836	ADAMTS4_1	59.0	IMR90p2
39	E1	490.489602377995	ADAMTS4_1	59.0	IMR90p2
40	E1	722.00977721345	ADAMTS4_1	59.0	IMR90p2
1	F1	-30.3323141558699	ADAMTS4_1	57.0	IMR90p2
2	F1	-10.7787355953587	ADAMTS4_1	57.0	IMR90p2
3	F1	-6.27485456879231	ADAMTS4_1	57.0	IMR90p2
4	F1	-6.43858604196748	ADAMTS4_1	57.0	IMR90p2
5	F1	2.91412505502103	ADAMTS4_1	57.0	IMR90p2
6	F1	-1.07361025859973	ADAMTS4_1	57.0	IMR90p2
7	F1	-0.146520179552226	ADAMTS4_1	57.0	IMR90p2
8	F1	-1.69072438622288	ADAMTS4_1	57.0	IMR90p2
9	F1	2.58911394951565	ADAMTS4_1	57.0	IMR90p2
10	F1	3.78010364023794	ADAMTS4_1	57.0	IMR90p2
11	F1	2.34160930742019	ADAMTS4_1	57.0	IMR90p2
12	F1	1.71725259361529	ADAMTS4_1	57.0	IMR90p2
13	F1	1.33094210993477	ADAMTS4_1	57.0	IMR90p2
14	F1	0.207078552589792	ADAMTS4_1	57.0	IMR90p2
15	F1	0.832464546939718	ADAMTS4_1	57.0	IMR90p2
16	F1	4.40220924012738	ADAMTS4_1	57.0	IMR90p2
17	F1	-3.09607743861579	ADAMTS4_1	57.0	IMR90p2
18	F1	2.66911075818598	ADAMTS4_1	57.0	IMR90p2
19	F1	-0.399610011264485	ADAMTS4_1	57.0	IMR90p2
20	F1	5.79951799077526	ADAMTS4_1	57.0	IMR90p2
21	F1	1.08701310912647	ADAMTS4_1	57.0	IMR90p2
22	F1	3.17130705898944	ADAMTS4_1	57.0	IMR90p2
23	F1	3.21826346949729	ADAMTS4_1	57.0	IMR90p2
24	F1	1.7007455930725	ADAMTS4_1	57.0	IMR90p2
25	F1	-3.6285398304808	ADAMTS4_1	57.0	IMR90p2
26	F1	-0.676349345330891	ADAMTS4_1	57.0	IMR90p2
27	F1	0.42171457797258	ADAMTS4_1	57.0	IMR90p2
28	F1	-0.872046308365043	ADAMTS4_1	57.0	IMR90p2
29	F1	-5.91196547112395	ADAMTS4_1	57.0	IMR90p2
30	F1	0.890570634590858	ADAMTS4_1	57.0	IMR90p2
31	F1	-3.29535445711781	ADAMTS4_1	57.0	IMR90p2
32	F1	-0.355947719864616	ADAMTS4_1	57.0	IMR90p2
33	F1	-0.638600774542738	ADAMTS4_1	57.0	IMR90p2
34	F1	7.92704485624017	ADAMTS4_1	57.0	IMR90p2
35	F1	14.2830010742164	ADAMTS4_1	57.0	IMR90p2
36	F1	31.3391874409667	ADAMTS4_1	57.0	IMR90p2
37	F1	70.9651330360311	ADAMTS4_1	57.0	IMR90p2
38	F1	132.084020078488	ADAMTS4_1	57.0	IMR90p2
39	F1	242.192384506637	ADAMTS4_1	57.0	IMR90p2
40	F1	406.551389707166	ADAMTS4_1	57.0	IMR90p2
1	G1	-30.279354287929	ADAMTS4_1	55.7	IMR90p2
2	G1	-13.0383257586373	ADAMTS4_1	55.7	IMR90p2
3	G1	-9.38895671874661	ADAMTS4_1	55.7	IMR90p2
4	G1	-5.83114669043925	ADAMTS4_1	55.7	IMR90p2
5	G1	-1.64339415782979	ADAMTS4_1	55.7	IMR90p2
6	G1	2.55743238852756	ADAMTS4_1	55.7	IMR90p2
7	G1	-2.2977416025451	ADAMTS4_1	55.7	IMR90p2
8	G1	3.15321940805461	ADAMTS4_1	55.7	IMR90p2
9	G1	6.15805725153086	ADAMTS4_1	55.7	IMR90p2
10	G1	3.82651475953708	ADAMTS4_1	55.7	IMR90p2
11	G1	-0.490128415844083	ADAMTS4_1	55.7	IMR90p2
12	G1	1.50291690603717	ADAMTS4_1	55.7	IMR90p2
13	G1	-1.23642609494118	ADAMTS4_1	55.7	IMR90p2
14	G1	2.83367014470878	ADAMTS4_1	55.7	IMR90p2
15	G1	6.63986677268349	ADAMTS4_1	55.7	IMR90p2
16	G1	2.9146806752251	ADAMTS4_1	55.7	IMR90p2
17	G1	4.8559235417315	ADAMTS4_1	55.7	IMR90p2
18	G1	0.604009512500852	ADAMTS4_1	55.7	IMR90p2
19	G1	3.07070829637178	ADAMTS4_1	55.7	IMR90p2
20	G1	0.950043373580684	ADAMTS4_1	55.7	IMR90p2
21	G1	0.0507764397921164	ADAMTS4_1	55.7	IMR90p2
22	G1	1.2947096924654	ADAMTS4_1	55.7	IMR90p2
23	G1	0.342516419927506	ADAMTS4_1	55.7	IMR90p2
24	G1	-3.65852038067715	ADAMTS4_1	55.7	IMR90p2
25	G1	3.09315891506412	ADAMTS4_1	55.7	IMR90p2
26	G1	-5.86294712968311	ADAMTS4_1	55.7	IMR90p2
27	G1	0.927364210390806	ADAMTS4_1	55.7	IMR90p2
28	G1	-1.31262027810999	ADAMTS4_1	55.7	IMR90p2
29	G1	1.81041293738554	ADAMTS4_1	55.7	IMR90p2
30	G1	-2.19047558399961	ADAMTS4_1	55.7	IMR90p2
31	G1	-2.0117054467355	ADAMTS4_1	55.7	IMR90p2
32	G1	1.07245228612192	ADAMTS4_1	55.7	IMR90p2
33	G1	-1.46884414232136	ADAMTS4_1	55.7	IMR90p2
34	G1	2.10135295058308	ADAMTS4_1	55.7	IMR90p2
35	G1	4.59429775786657	ADAMTS4_1	55.7	IMR90p2
36	G1	17.5764942631085	ADAMTS4_1	55.7	IMR90p2
37	G1	38.2351942421174	ADAMTS4_1	55.7	IMR90p2
38	G1	76.4812675765884	ADAMTS4_1	55.7	IMR90p2
39	G1	144.13361257407	ADAMTS4_1	55.7	IMR90p2
40	G1	256.346945614512	ADAMTS4_1	55.7	IMR90p2
1	H1	-53.9640729462108	ADAMTS4_1	55.0	IMR90p2
2	H1	-16.9670069219915	ADAMTS4_1	55.0	IMR90p2
3	H1	-12.8452989066905	ADAMTS4_1	55.0	IMR90p2
4	H1	-10.0770893631188	ADAMTS4_1	55.0	IMR90p2
5	H1	-4.50993264170666	ADAMTS4_1	55.0	IMR90p2
6	H1	4.50196688384131	ADAMTS4_1	55.0	IMR90p2
7	H1	-1.95791904958969	ADAMTS4_1	55.0	IMR90p2
8	H1	0.0339579716282969	ADAMTS4_1	55.0	IMR90p2
9	H1	3.86576680778671	ADAMTS4_1	55.0	IMR90p2
10	H1	-1.27925516396181	ADAMTS4_1	55.0	IMR90p2
11	H1	-2.53431881167353	ADAMTS4_1	55.0	IMR90p2
12	H1	4.9790601832533	ADAMTS4_1	55.0	IMR90p2
13	H1	2.56815526037644	ADAMTS4_1	55.0	IMR90p2
14	H1	3.52209233627127	ADAMTS4_1	55.0	IMR90p2
15	H1	-3.59510362808851	ADAMTS4_1	55.0	IMR90p2
16	H1	0.328801628369092	ADAMTS4_1	55.0	IMR90p2
17	H1	7.08014053644456	ADAMTS4_1	55.0	IMR90p2
18	H1	6.95589351241642	ADAMTS4_1	55.0	IMR90p2
19	H1	2.13940460621916	ADAMTS4_1	55.0	IMR90p2
20	H1	3.71079897647542	ADAMTS4_1	55.0	IMR90p2
21	H1	2.69241522487027	ADAMTS4_1	55.0	IMR90p2
22	H1	-2.45270401428297	ADAMTS4_1	55.0	IMR90p2
23	H1	1.07740029067463	ADAMTS4_1	55.0	IMR90p2
24	H1	1.0452503702636	ADAMTS4_1	55.0	IMR90p2
25	H1	3.70760886201333	ADAMTS4_1	55.0	IMR90p2
26	H1	6.14689602978206	ADAMTS4_1	55.0	IMR90p2
27	H1	-0.470793354360467	ADAMTS4_1	55.0	IMR90p2
28	H1	-1.48917719452629	ADAMTS4_1	55.0	IMR90p2
29	H1	-2.45448784901282	ADAMTS4_1	55.0	IMR90p2
30	H1	-1.17162679631201	ADAMTS4_1	55.0	IMR90p2
31	H1	-2.34683831254188	ADAMTS4_1	55.0	IMR90p2
32	H1	-0.420813304329386	ADAMTS4_1	55.0	IMR90p2
33	H1	-4.22536196703732	ADAMTS4_1	55.0	IMR90p2
34	H1	-3.74522534468224	ADAMTS4_1	55.0	IMR90p2
35	H1	2.34880403621355	ADAMTS4_1	55.0	IMR90p2
36	H1	6.95684855572426	ADAMTS4_1	55.0	IMR90p2
37	H1	10.5131969775393	ADAMTS4_1	55.0	IMR90p2
38	H1	27.1755031474263	ADAMTS4_1	55.0	IMR90p2
39	H1	57.980829172855	ADAMTS4_1	55.0	IMR90p2
40	H1	107.282055447048	ADAMTS4_1	55.0	IMR90p2
1	A1	-23.7386586354719	ADAMTS4_1	65.0	IMR90p11
2	A1	-12.6821088310553	ADAMTS4_1	65.0	IMR90p11
3	A1	-10.7232581490657	ADAMTS4_1	65.0	IMR90p11
4	A1	-5.24140057379736	ADAMTS4_1	65.0	IMR90p11
5	A1	-0.166249474853885	ADAMTS4_1	65.0	IMR90p11
6	A1	4.15842889276337	ADAMTS4_1	65.0	IMR90p11
7	A1	1.54317469300395	ADAMTS4_1	65.0	IMR90p11
8	A1	2.3983779232708	ADAMTS4_1	65.0	IMR90p11
9	A1	1.83407740812527	ADAMTS4_1	65.0	IMR90p11
10	A1	1.88721267733263	ADAMTS4_1	65.0	IMR90p11
11	A1	-0.793037528153036	ADAMTS4_1	65.0	IMR90p11
12	A1	6.33185466524037	ADAMTS4_1	65.0	IMR90p11
13	A1	3.53282534993923	ADAMTS4_1	65.0	IMR90p11
14	A1	3.2971832053463	ADAMTS4_1	65.0	IMR90p11
15	A1	3.46824084500258	ADAMTS4_1	65.0	IMR90p11
16	A1	2.69297351101886	ADAMTS4_1	65.0	IMR90p11
17	A1	-2.65542215634287	ADAMTS4_1	65.0	IMR90p11
18	A1	1.73522781634892	ADAMTS4_1	65.0	IMR90p11
19	A1	-3.60035991594941	ADAMTS4_1	65.0	IMR90p11
20	A1	1.28979692318126	ADAMTS4_1	65.0	IMR90p11
21	A1	0.199041956258498	ADAMTS4_1	65.0	IMR90p11
22	A1	-2.65193813521682	ADAMTS4_1	65.0	IMR90p11
23	A1	-3.08538304107969	ADAMTS4_1	65.0	IMR90p11
24	A1	2.48915674103137	ADAMTS4_1	65.0	IMR90p11
25	A1	-0.415969114286327	ADAMTS4_1	65.0	IMR90p11
26	A1	-0.0343007644673889	ADAMTS4_1	65.0	IMR90p11
27	A1	-0.046161674551513	ADAMTS4_1	65.0	IMR90p11
28	A1	0.164895611893826	ADAMTS4_1	65.0	IMR90p11
29	A1	2.05801125239532	ADAMTS4_1	65.0	IMR90p11
30	A1	-1.76612918922092	ADAMTS4_1	65.0	IMR90p11
31	A1	-2.38334945769202	ADAMTS4_1	65.0	IMR90p11
32	A1	3.71655027652696	ADAMTS4_1	65.0	IMR90p11
33	A1	5.20247227134178	ADAMTS4_1	65.0	IMR90p11
34	A1	17.375358503783	ADAMTS4_1	65.0	IMR90p11
35	A1	37.3698641999058	ADAMTS4_1	65.0	IMR90p11
36	A1	77.6461063676907	ADAMTS4_1	65.0	IMR90p11
37	A1	149.312502655969	ADAMTS4_1	65.0	IMR90p11
38	A1	280.76277278049	ADAMTS4_1	65.0	IMR90p11
39	A1	475.072128428824	ADAMTS4_1	65.0	IMR90p11
40	A1	711.325763008357	ADAMTS4_1	65.0	IMR90p11
1	B1	-13.8454934707261	ADAMTS4_1	64.5	IMR90p11
2	B1	-4.96807213294142	ADAMTS4_1	64.5	IMR90p11
3	B1	1.17596835902077	ADAMTS4_1	64.5	IMR90p11
4	B1	3.62675348478706	ADAMTS4_1	64.5	IMR90p11
5	B1	0.213331177394139	ADAMTS4_1	64.5	IMR90p11
6	B1	2.29643928353562	ADAMTS4_1	64.5	IMR90p11
7	B1	-1.98404697497836	ADAMTS4_1	64.5	IMR90p11
8	B1	1.50441199815077	ADAMTS4_1	64.5	IMR90p11
9	B1	-0.343417290305297	ADAMTS4_1	64.5	IMR90p11
10	B1	-2.41526671663223	ADAMTS4_1	64.5	IMR90p11
11	B1	2.41427364841456	ADAMTS4_1	64.5	IMR90p11
12	B1	-1.27402002028475	ADAMTS4_1	64.5	IMR90p11
13	B1	-2.49173217659472	ADAMTS4_1	64.5	IMR90p11
14	B1	-2.93311118691327	ADAMTS4_1	64.5	IMR90p11
15	B1	3.04019549094846	ADAMTS4_1	64.5	IMR90p11
16	B1	5.76671105410014	ADAMTS4_1	64.5	IMR90p11
17	B1	-1.02447981447676	ADAMTS4_1	64.5	IMR90p11
18	B1	0.0068083869759902	ADAMTS4_1	64.5	IMR90p11
19	B1	1.95686727488965	ADAMTS4_1	64.5	IMR90p11
20	B1	-4.58444666680816	ADAMTS4_1	64.5	IMR90p11
21	B1	-1.38440111361342	ADAMTS4_1	64.5	IMR90p11
22	B1	0.539804391564303	ADAMTS4_1	64.5	IMR90p11
23	B1	-2.81959227496145	ADAMTS4_1	64.5	IMR90p11
24	B1	0.643133402819785	ADAMTS4_1	64.5	IMR90p11
25	B1	-2.29675554384539	ADAMTS4_1	64.5	IMR90p11
26	B1	-2.59325805571825	ADAMTS4_1	64.5	IMR90p11
27	B1	-1.45843266813927	ADAMTS4_1	64.5	IMR90p11
28	B1	-0.979701252966152	ADAMTS4_1	64.5	IMR90p11
29	B1	-1.77571063127652	ADAMTS4_1	64.5	IMR90p11
30	B1	3.4213867883218	ADAMTS4_1	64.5	IMR90p11
31	B1	-0.503733950622518	ADAMTS4_1	64.5	IMR90p11
32	B1	3.61532598462509	ADAMTS4_1	64.5	IMR90p11
33	B1	5.85647793259614	ADAMTS4_1	64.5	IMR90p11
34	B1	11.7636907191713	ADAMTS4_1	64.5	IMR90p11
35	B1	28.3705434783574	ADAMTS4_1	64.5	IMR90p11
36	B1	61.9745316369708	ADAMTS4_1	64.5	IMR90p11
37	B1	118.633642382511	ADAMTS4_1	64.5	IMR90p11
38	B1	232.711285593603	ADAMTS4_1	64.5	IMR90p11
39	B1	414.94454319158	ADAMTS4_1	64.5	IMR90p11
40	B1	660.299415657435	ADAMTS4_1	64.5	IMR90p11
1	C1	-14.2714255322317	ADAMTS4_1	63.3	IMR90p11
2	C1	-6.16710036058021	ADAMTS4_1	63.3	IMR90p11
3	C1	-1.1646946263354	ADAMTS4_1	63.3	IMR90p11
4	C1	-2.34014880792438	ADAMTS4_1	63.3	IMR90p11
5	C1	1.49251518569054	ADAMTS4_1	63.3	IMR90p11
6	C1	1.63155801693392	ADAMTS4_1	63.3	IMR90p11
7	C1	4.34618535421032	ADAMTS4_1	63.3	IMR90p11
8	C1	0.0157637291617903	ADAMTS4_1	63.3	IMR90p11
9	C1	-1.64614767006469	ADAMTS4_1	63.3	IMR90p11
10	C1	-0.928451362253782	ADAMTS4_1	63.3	IMR90p11
11	C1	0.971915255790009	ADAMTS4_1	63.3	IMR90p11
12	C1	-2.46558898176863	ADAMTS4_1	63.3	IMR90p11
13	C1	1.10427185027629	ADAMTS4_1	63.3	IMR90p11
14	C1	-0.452885558920116	ADAMTS4_1	63.3	IMR90p11
15	C1	1.42175070369967	ADAMTS4_1	63.3	IMR90p11
16	C1	3.45296831293263	ADAMTS4_1	63.3	IMR90p11
17	C1	0.25351255797932	ADAMTS4_1	63.3	IMR90p11
18	C1	-3.81410593866167	ADAMTS4_1	63.3	IMR90p11
19	C1	1.76670922164385	ADAMTS4_1	63.3	IMR90p11
20	C1	-2.11725269763974	ADAMTS4_1	63.3	IMR90p11
21	C1	1.63650878274029	ADAMTS4_1	63.3	IMR90p11
22	C1	1.46006828763939	ADAMTS4_1	63.3	IMR90p11
23	C1	-1.16098027499493	ADAMTS4_1	63.3	IMR90p11
24	C1	-1.57424751194731	ADAMTS4_1	63.3	IMR90p11
25	C1	-0.292410880859279	ADAMTS4_1	63.3	IMR90p11
26	C1	-1.98029866664228	ADAMTS4_1	63.3	IMR90p11
27	C1	-1.59247801114316	ADAMTS4_1	63.3	IMR90p11
28	C1	-1.2034356112672	ADAMTS4_1	63.3	IMR90p11
29	C1	0.0137675629812293	ADAMTS4_1	63.3	IMR90p11
30	C1	2.18998489681735	ADAMTS4_1	63.3	IMR90p11
31	C1	0.61953362863369	ADAMTS4_1	63.3	IMR90p11
32	C1	5.00353207969238	ADAMTS4_1	63.3	IMR90p11
33	C1	-2.11295486852941	ADAMTS4_1	63.3	IMR90p11
34	C1	17.6907552849589	ADAMTS4_1	63.3	IMR90p11
35	C1	30.8821010721058	ADAMTS4_1	63.3	IMR90p11
36	C1	63.8698147896835	ADAMTS4_1	63.3	IMR90p11
37	C1	121.452396465012	ADAMTS4_1	63.3	IMR90p11
38	C1	241.499307586881	ADAMTS4_1	63.3	IMR90p11
39	C1	426.494794137236	ADAMTS4_1	63.3	IMR90p11
40	C1	686.021769926111	ADAMTS4_1	63.3	IMR90p11
1	D1	-18.1242289240195	ADAMTS4_1	61.4	IMR90p11
2	D1	-10.6761595771886	ADAMTS4_1	61.4	IMR90p11
3	D1	-2.13738150335257	ADAMTS4_1	61.4	IMR90p11
4	D1	0.657195466997109	ADAMTS4_1	61.4	IMR90p11
5	D1	-5.77483012671746	ADAMTS4_1	61.4	IMR90p11
6	D1	-0.824306546521711	ADAMTS4_1	61.4	IMR90p11
7	D1	3.02233864768323	ADAMTS4_1	61.4	IMR90p11
8	D1	-0.637777650385033	ADAMTS4_1	61.4	IMR90p11
9	D1	1.44766684821616	ADAMTS4_1	61.4	IMR90p11
10	D1	2.67787040120538	ADAMTS4_1	61.4	IMR90p11
11	D1	0.451525462417067	ADAMTS4_1	61.4	IMR90p11
12	D1	1.28794643386891	ADAMTS4_1	61.4	IMR90p11
13	D1	4.04252383276344	ADAMTS4_1	61.4	IMR90p11
14	D1	-2.2459726149973	ADAMTS4_1	61.4	IMR90p11
15	D1	2.25822655392358	ADAMTS4_1	61.4	IMR90p11
16	D1	1.05662045744384	ADAMTS4_1	61.4	IMR90p11
17	D1	-2.93079693194341	ADAMTS4_1	61.4	IMR90p11
18	D1	0.534016928812889	ADAMTS4_1	61.4	IMR90p11
19	D1	2.85518445327534	ADAMTS4_1	61.4	IMR90p11
20	D1	3.87563414633451	ADAMTS4_1	61.4	IMR90p11
21	D1	-0.874342407217227	ADAMTS4_1	61.4	IMR90p11
22	D1	2.51169180614579	ADAMTS4_1	61.4	IMR90p11
23	D1	0.272420175989282	ADAMTS4_1	61.4	IMR90p11
24	D1	-3.18976523752644	ADAMTS4_1	61.4	IMR90p11
25	D1	-2.38028890358373	ADAMTS4_1	61.4	IMR90p11
26	D1	-3.3978662495656	ADAMTS4_1	61.4	IMR90p11
27	D1	-2.23266828438227	ADAMTS4_1	61.4	IMR90p11
28	D1	-0.659657229098684	ADAMTS4_1	61.4	IMR90p11
29	D1	-1.01992451402111	ADAMTS4_1	61.4	IMR90p11
30	D1	1.65684897297479	ADAMTS4_1	61.4	IMR90p11
31	D1	-0.570843811802661	ADAMTS4_1	61.4	IMR90p11
32	D1	3.49957314807807	ADAMTS4_1	61.4	IMR90p11
33	D1	4.00771782659831	ADAMTS4_1	61.4	IMR90p11
34	D1	13.7952620300862	ADAMTS4_1	61.4	IMR90p11
35	D1	30.563233742288	ADAMTS4_1	61.4	IMR90p11
36	D1	59.253257119467	ADAMTS4_1	61.4	IMR90p11
37	D1	118.479314582477	ADAMTS4_1	61.4	IMR90p11
38	D1	224.987419432742	ADAMTS4_1	61.4	IMR90p11
39	D1	394.262659568223	ADAMTS4_1	61.4	IMR90p11
40	D1	626.672434854635	ADAMTS4_1	61.4	IMR90p11
1	E1	-18.8672099627624	ADAMTS4_1	59.0	IMR90p11
2	E1	-2.75671591897617	ADAMTS4_1	59.0	IMR90p11
3	E1	-4.97166609882561	ADAMTS4_1	59.0	IMR90p11
4	E1	-5.54161850203718	ADAMTS4_1	59.0	IMR90p11
5	E1	-0.972951903046123	ADAMTS4_1	59.0	IMR90p11
6	E1	-4.0805755645556	ADAMTS4_1	59.0	IMR90p11
7	E1	-0.721652066129536	ADAMTS4_1	59.0	IMR90p11
8	E1	1.67798230612016	ADAMTS4_1	59.0	IMR90p11
9	E1	-1.04790704353172	ADAMTS4_1	59.0	IMR90p11
10	E1	1.89039579668724	ADAMTS4_1	59.0	IMR90p11
11	E1	4.08065783643406	ADAMTS4_1	59.0	IMR90p11
12	E1	3.78495496276628	ADAMTS4_1	59.0	IMR90p11
13	E1	4.88425296833884	ADAMTS4_1	59.0	IMR90p11
14	E1	2.59163609446023	ADAMTS4_1	59.0	IMR90p11
15	E1	3.59814606810824	ADAMTS4_1	59.0	IMR90p11
16	E1	3.8548762730984	ADAMTS4_1	59.0	IMR90p11
17	E1	0.431677487350498	ADAMTS4_1	59.0	IMR90p11
18	E1	-1.12460587102578	ADAMTS4_1	59.0	IMR90p11
19	E1	4.88976171505101	ADAMTS4_1	59.0	IMR90p11
20	E1	-0.846233152187779	ADAMTS4_1	59.0	IMR90p11
21	E1	-2.73226909036066	ADAMTS4_1	59.0	IMR90p11
22	E1	0.785539762874123	ADAMTS4_1	59.0	IMR90p11
23	E1	1.84483825785856	ADAMTS4_1	59.0	IMR90p11
24	E1	0.103678822938946	ADAMTS4_1	59.0	IMR90p11
25	E1	1.67541087572954	ADAMTS4_1	59.0	IMR90p11
26	E1	-1.01183602740912	ADAMTS4_1	59.0	IMR90p11
27	E1	-1.56899946566773	ADAMTS4_1	59.0	IMR90p11
28	E1	0.581156813549114	ADAMTS4_1	59.0	IMR90p11
29	E1	-5.44459106019758	ADAMTS4_1	59.0	IMR90p11
30	E1	2.80438683364537	ADAMTS4_1	59.0	IMR90p11
31	E1	-1.07957045470584	ADAMTS4_1	59.0	IMR90p11
32	E1	-5.31704454068949	ADAMTS4_1	59.0	IMR90p11
33	E1	1.14379734965405	ADAMTS4_1	59.0	IMR90p11
34	E1	2.8602679039077	ADAMTS4_1	59.0	IMR90p11
35	E1	13.1874104118724	ADAMTS4_1	59.0	IMR90p11
36	E1	29.0739724773221	ADAMTS4_1	59.0	IMR90p11
37	E1	66.0705878021508	ADAMTS4_1	59.0	IMR90p11
38	E1	128.306550744439	ADAMTS4_1	59.0	IMR90p11
39	E1	252.625997728473	ADAMTS4_1	59.0	IMR90p11
40	E1	439.343889259539	ADAMTS4_1	59.0	IMR90p11
1	F1	-18.6904063712445	ADAMTS4_1	57.0	IMR90p11
2	F1	-7.57036065643206	ADAMTS4_1	57.0	IMR90p11
3	F1	-1.43176717759661	ADAMTS4_1	57.0	IMR90p11
4	F1	0.670915026785678	ADAMTS4_1	57.0	IMR90p11
5	F1	4.82371897215762	ADAMTS4_1	57.0	IMR90p11
6	F1	3.68068248875488	ADAMTS4_1	57.0	IMR90p11
7	F1	3.49572802905823	ADAMTS4_1	57.0	IMR90p11
8	F1	1.83903851280274	ADAMTS4_1	57.0	IMR90p11
9	F1	2.49627016656996	ADAMTS4_1	57.0	IMR90p11
10	F1	3.17945544539725	ADAMTS4_1	57.0	IMR90p11
11	F1	4.54702366720494	ADAMTS4_1	57.0	IMR90p11
12	F1	1.03596360551228	ADAMTS4_1	57.0	IMR90p11
13	F1	0.852084941635894	ADAMTS4_1	57.0	IMR90p11
14	F1	5.46522805449604	ADAMTS4_1	57.0	IMR90p11
15	F1	-0.594785359002799	ADAMTS4_1	57.0	IMR90p11
16	F1	1.98140655043926	ADAMTS4_1	57.0	IMR90p11
17	F1	0.653781577318114	ADAMTS4_1	57.0	IMR90p11
18	F1	-0.437404458961282	ADAMTS4_1	57.0	IMR90p11
19	F1	-0.595429718388914	ADAMTS4_1	57.0	IMR90p11
20	F1	0.600189118244089	ADAMTS4_1	57.0	IMR90p11
21	F1	1.13947349316504	ADAMTS4_1	57.0	IMR90p11
22	F1	-1.70096217499622	ADAMTS4_1	57.0	IMR90p11
23	F1	-6.38040261510287	ADAMTS4_1	57.0	IMR90p11
24	F1	-1.59530987545759	ADAMTS4_1	57.0	IMR90p11
25	F1	-4.50062290029518	ADAMTS4_1	57.0	IMR90p11
26	F1	-4.02841098058389	ADAMTS4_1	57.0	IMR90p11
27	F1	-4.97462053163463	ADAMTS4_1	57.0	IMR90p11
28	F1	-5.01469825186678	ADAMTS4_1	57.0	IMR90p11
29	F1	-5.47540320917051	ADAMTS4_1	57.0	IMR90p11
30	F1	-3.10882125448643	ADAMTS4_1	57.0	IMR90p11
31	F1	-6.22525161953854	ADAMTS4_1	57.0	IMR90p11
32	F1	-9.7088510286585	ADAMTS4_1	57.0	IMR90p11
33	F1	-4.58191076564526	ADAMTS4_1	57.0	IMR90p11
34	F1	-12.4824362395561	ADAMTS4_1	57.0	IMR90p11
35	F1	-3.03188363063464	ADAMTS4_1	57.0	IMR90p11
36	F1	0.0825947035582431	ADAMTS4_1	57.0	IMR90p11
37	F1	-9.49981974136927	ADAMTS4_1	57.0	IMR90p11
38	F1	4.72297719594371	ADAMTS4_1	57.0	IMR90p11
39	F1	13.0033985014707	ADAMTS4_1	57.0	IMR90p11
40	F1	43.5919718738865	ADAMTS4_1	57.0	IMR90p11
1	G1	-13.7625865366913	ADAMTS4_1	55.7	IMR90p11
2	G1	-1.36173193768218	ADAMTS4_1	55.7	IMR90p11
3	G1	1.99550675712635	ADAMTS4_1	55.7	IMR90p11
4	G1	-0.405336459999489	ADAMTS4_1	55.7	IMR90p11
5	G1	-3.42334103365647	ADAMTS4_1	55.7	IMR90p11
6	G1	-2.52461260848122	ADAMTS4_1	55.7	IMR90p11
7	G1	-0.112919026084455	ADAMTS4_1	55.7	IMR90p11
8	G1	-2.68464145512644	ADAMTS4_1	55.7	IMR90p11
9	G1	-0.628797663376645	ADAMTS4_1	55.7	IMR90p11
10	G1	1.38811679886976	ADAMTS4_1	55.7	IMR90p11
11	G1	8.20205325774987	ADAMTS4_1	55.7	IMR90p11
12	G1	5.02594652072958	ADAMTS4_1	55.7	IMR90p11
13	G1	0.391468697576784	ADAMTS4_1	55.7	IMR90p11
14	G1	1.27741953491886	ADAMTS4_1	55.7	IMR90p11
15	G1	3.33326374546778	ADAMTS4_1	55.7	IMR90p11
16	G1	0.314960260905991	ADAMTS4_1	55.7	IMR90p11
17	G1	0.951307454309244	ADAMTS4_1	55.7	IMR90p11
18	G1	-0.068818855362224	ADAMTS4_1	55.7	IMR90p11
19	G1	-0.339928765213244	ADAMTS4_1	55.7	IMR90p11
20	G1	-1.95151217991952	ADAMTS4_1	55.7	IMR90p11
21	G1	-2.49798500588804	ADAMTS4_1	55.7	IMR90p11
22	G1	3.48791150594252	ADAMTS4_1	55.7	IMR90p11
23	G1	0.904387240280812	ADAMTS4_1	55.7	IMR90p11
24	G1	-0.576465861724955	ADAMTS4_1	55.7	IMR90p11
25	G1	-0.320752123379862	ADAMTS4_1	55.7	IMR90p11
26	G1	3.78492054403114	ADAMTS4_1	55.7	IMR90p11
27	G1	-0.954828367594928	ADAMTS4_1	55.7	IMR90p11
28	G1	-0.358480370865436	ADAMTS4_1	55.7	IMR90p11
29	G1	-0.129839514441755	ADAMTS4_1	55.7	IMR90p11
30	G1	-3.06799414328725	ADAMTS4_1	55.7	IMR90p11
31	G1	-1.09122949194762	ADAMTS4_1	55.7	IMR90p11
32	G1	-2.72988575298723	ADAMTS4_1	55.7	IMR90p11
33	G1	-0.292337769501501	ADAMTS4_1	55.7	IMR90p11
34	G1	1.46052659579254	ADAMTS4_1	55.7	IMR90p11
35	G1	5.8702489334446	ADAMTS4_1	55.7	IMR90p11
36	G1	-2.31385377156857	ADAMTS4_1	55.7	IMR90p11
37	G1	8.41750835064295	ADAMTS4_1	55.7	IMR90p11
38	G1	11.3931930726394	ADAMTS4_1	55.7	IMR90p11
39	G1	32.1935656916248	ADAMTS4_1	55.7	IMR90p11
40	G1	58.3964102825043	ADAMTS4_1	55.7	IMR90p11
1	H1	-27.6619563806621	ADAMTS4_1	55.0	IMR90p11
2	H1	-6.37937625438144	ADAMTS4_1	55.0	IMR90p11
3	H1	-1.0932604200907	ADAMTS4_1	55.0	IMR90p11
4	H1	-0.0657323430573342	ADAMTS4_1	55.0	IMR90p11
5	H1	0.132683866848311	ADAMTS4_1	55.0	IMR90p11
6	H1	-0.890889233604412	ADAMTS4_1	55.0	IMR90p11
7	H1	4.6182020847441	ADAMTS4_1	55.0	IMR90p11
8	H1	4.44876587649696	ADAMTS4_1	55.0	IMR90p11
9	H1	7.73714951521151	ADAMTS4_1	55.0	IMR90p11
10	H1	6.2142170888219	ADAMTS4_1	55.0	IMR90p11
11	H1	0.22157624722422	ADAMTS4_1	55.0	IMR90p11
12	H1	-1.24955331584806	ADAMTS4_1	55.0	IMR90p11
13	H1	2.23550940743235	ADAMTS4_1	55.0	IMR90p11
14	H1	2.34280344116587	ADAMTS4_1	55.0	IMR90p11
15	H1	-5.27991585248537	ADAMTS4_1	55.0	IMR90p11
16	H1	4.51468761186152	ADAMTS4_1	55.0	IMR90p11
17	H1	0.402418866197422	ADAMTS4_1	55.0	IMR90p11
18	H1	-1.0414900129631	ADAMTS4_1	55.0	IMR90p11
19	H1	-2.01320880744333	ADAMTS4_1	55.0	IMR90p11
20	H1	-1.60396672410525	ADAMTS4_1	55.0	IMR90p11
21	H1	0.830131807069392	ADAMTS4_1	55.0	IMR90p11
22	H1	-2.2574180744964	ADAMTS4_1	55.0	IMR90p11
23	H1	-5.20106705215676	ADAMTS4_1	55.0	IMR90p11
24	H1	-0.572113886667466	ADAMTS4_1	55.0	IMR90p11
25	H1	0.362488445844519	ADAMTS4_1	55.0	IMR90p11
26	H1	-3.32944523212473	ADAMTS4_1	55.0	IMR90p11
27	H1	1.32545660108008	ADAMTS4_1	55.0	IMR90p11
28	H1	-2.32632888874241	ADAMTS4_1	55.0	IMR90p11
29	H1	-2.2329370944849	ADAMTS4_1	55.0	IMR90p11
30	H1	-4.46610584659129	ADAMTS4_1	55.0	IMR90p11
31	H1	-1.25704231478585	ADAMTS4_1	55.0	IMR90p11
32	H1	0.900473655862243	ADAMTS4_1	55.0	IMR90p11
33	H1	-0.885233967966087	ADAMTS4_1	55.0	IMR90p11
34	H1	1.70554320194833	ADAMTS4_1	55.0	IMR90p11
35	H1	-0.0799203924948415	ADAMTS4_1	55.0	IMR90p11
36	H1	-9.6612080658756	ADAMTS4_1	55.0	IMR90p11
37	H1	-1.85116469644345	ADAMTS4_1	55.0	IMR90p11
38	H1	0.870491742705326	ADAMTS4_1	55.0	IMR90p11
39	H1	8.00990593175311	ADAMTS4_1	55.0	IMR90p11
40	H1	19.684975333219	ADAMTS4_1	55.0	IMR90p11
