# Supplementary material for: Primer PICKR: literature-mined scoring platform for robust RT–qPCR primers
Source: Nat Commun. 2026 May 28;17:6938. doi: 10.1038/s41467-026-73648-2 (PMC13388996; doi:10.1038/s41467-026-73648-2)
Supplement: Supplementary file 11 — Source Data [file 41467_2026_73648_MOESM11_ESM.zip › Suppl_Fig_S3/melting_curve_data_ADAMTS4_1.csv]

Temperature	Well	Derivative	Target	melt temp	Replicate
55.0	A1	34.2631569289863	ADAMTS4_1	65.0	IMR90p8
55.5	A1	74.2368400128039	ADAMTS4_1	65.0	IMR90p8
56.0	A1	68.5263138579728	ADAMTS4_1	65.0	IMR90p8
56.5	A1	68.5263138579758	ADAMTS4_1	65.0	IMR90p8
57.0	A1	68.5263138579536	ADAMTS4_1	65.0	IMR90p8
57.5	A1	68.6983154544939	ADAMTS4_1	65.0	IMR90p8
58.0	A1	67.6533618488958	ADAMTS4_1	65.0	IMR90p8
58.5	A1	65.5177148730962	ADAMTS4_1	65.0	IMR90p8
59.0	A1	63.5796747034796	ADAMTS4_1	65.0	IMR90p8
59.5	A1	60.6646786695494	ADAMTS4_1	65.0	IMR90p8
60.0	A1	58.1935112775622	ADAMTS4_1	65.0	IMR90p8
60.5	A1	56.5189638315728	ADAMTS4_1	65.0	IMR90p8
61.0	A1	54.3107036305283	ADAMTS4_1	65.0	IMR90p8
61.5	A1	52.1063143026728	ADAMTS4_1	65.0	IMR90p8
62.0	A1	50.3700639743403	ADAMTS4_1	65.0	IMR90p8
62.5	A1	48.70580788429	ADAMTS4_1	65.0	IMR90p8
63.0	A1	47.4537214498927	ADAMTS4_1	65.0	IMR90p8
63.5	A1	46.8467686796755	ADAMTS4_1	65.0	IMR90p8
64.0	A1	46.7549589652763	ADAMTS4_1	65.0	IMR90p8
64.5	A1	47.2367843397104	ADAMTS4_1	65.0	IMR90p8
65.0	A1	47.578322637505	ADAMTS4_1	65.0	IMR90p8
65.5	A1	47.4328443317066	ADAMTS4_1	65.0	IMR90p8
66.0	A1	46.6365997993244	ADAMTS4_1	65.0	IMR90p8
66.5	A1	45.1059573641063	ADAMTS4_1	65.0	IMR90p8
67.0	A1	43.1236265427828	ADAMTS4_1	65.0	IMR90p8
67.5	A1	41.0257960399474	ADAMTS4_1	65.0	IMR90p8
68.0	A1	38.5030458450765	ADAMTS4_1	65.0	IMR90p8
68.5	A1	36.4743625906772	ADAMTS4_1	65.0	IMR90p8
69.0	A1	34.8931534962924	ADAMTS4_1	65.0	IMR90p8
69.5	A1	32.9673260263855	ADAMTS4_1	65.0	IMR90p8
70.0	A1	31.1488440819858	ADAMTS4_1	65.0	IMR90p8
70.5	A1	29.9693829979554	ADAMTS4_1	65.0	IMR90p8
71.0	A1	28.9181428538425	ADAMTS4_1	65.0	IMR90p8
71.5	A1	28.1140073438628	ADAMTS4_1	65.0	IMR90p8
72.0	A1	27.7384579319561	ADAMTS4_1	65.0	IMR90p8
72.5	A1	27.4907958284193	ADAMTS4_1	65.0	IMR90p8
73.0	A1	27.3951861597357	ADAMTS4_1	65.0	IMR90p8
73.5	A1	26.6939352836625	ADAMTS4_1	65.0	IMR90p8
74.0	A1	24.9222701108031	ADAMTS4_1	65.0	IMR90p8
74.5	A1	23.0497149873115	ADAMTS4_1	65.0	IMR90p8
75.0	A1	21.3280721665924	ADAMTS4_1	65.0	IMR90p8
75.5	A1	19.5569742747694	ADAMTS4_1	65.0	IMR90p8
76.0	A1	18.3798030511016	ADAMTS4_1	65.0	IMR90p8
76.5	A1	17.8328754340647	ADAMTS4_1	65.0	IMR90p8
77.0	A1	17.4297398631546	ADAMTS4_1	65.0	IMR90p8
77.5	A1	17.0833493124752	ADAMTS4_1	65.0	IMR90p8
78.0	A1	16.3222092180632	ADAMTS4_1	65.0	IMR90p8
78.5	A1	15.6004023951737	ADAMTS4_1	65.0	IMR90p8
79.0	A1	15.7429022205012	ADAMTS4_1	65.0	IMR90p8
79.5	A1	15.6744230135034	ADAMTS4_1	65.0	IMR90p8
80.0	A1	15.4403386689978	ADAMTS4_1	65.0	IMR90p8
80.5	A1	15.8101867051481	ADAMTS4_1	65.0	IMR90p8
81.0	A1	15.9582838780723	ADAMTS4_1	65.0	IMR90p8
81.5	A1	15.482671902728	ADAMTS4_1	65.0	IMR90p8
82.0	A1	15.6410825056032	ADAMTS4_1	65.0	IMR90p8
82.5	A1	15.4900552460642	ADAMTS4_1	65.0	IMR90p8
83.0	A1	14.8647880645771	ADAMTS4_1	65.0	IMR90p8
83.5	A1	14.5148504354564	ADAMTS4_1	65.0	IMR90p8
84.0	A1	14.5040508927897	ADAMTS4_1	65.0	IMR90p8
84.5	A1	14.8181068570512	ADAMTS4_1	65.0	IMR90p8
85.0	A1	15.9272183969663	ADAMTS4_1	65.0	IMR90p8
85.5	A1	17.4205665754006	ADAMTS4_1	65.0	IMR90p8
86.0	A1	18.2762906457349	ADAMTS4_1	65.0	IMR90p8
86.5	A1	17.9094352375495	ADAMTS4_1	65.0	IMR90p8
87.0	A1	15.4976620972049	ADAMTS4_1	65.0	IMR90p8
87.5	A1	11.7755341786942	ADAMTS4_1	65.0	IMR90p8
88.0	A1	7.55878717774641	ADAMTS4_1	65.0	IMR90p8
88.5	A1	3.89884009669385	ADAMTS4_1	65.0	IMR90p8
89.0	A1	1.6111633266716	ADAMTS4_1	65.0	IMR90p8
89.5	A1	0.804918410091659	ADAMTS4_1	65.0	IMR90p8
90.0	A1	1.12190702442899	ADAMTS4_1	65.0	IMR90p8
90.5	A1	2.10492098888648	ADAMTS4_1	65.0	IMR90p8
91.0	A1	3.04360064613144	ADAMTS4_1	65.0	IMR90p8
91.5	A1	3.22748934260181	ADAMTS4_1	65.0	IMR90p8
92.0	A1	3.16925876327065	ADAMTS4_1	65.0	IMR90p8
92.5	A1	2.8537586637205	ADAMTS4_1	65.0	IMR90p8
93.0	A1	2.21337586558917	ADAMTS4_1	65.0	IMR90p8
93.5	A1	1.92680915420459	ADAMTS4_1	65.0	IMR90p8
94.0	A1	1.67607690297115	ADAMTS4_1	65.0	IMR90p8
94.5	A1	2.32723902830509	ADAMTS4_1	65.0	IMR90p8
95.0	A1	1.37344499130546	ADAMTS4_1	65.0	IMR90p8
55.0	B1	36.0495490397307	ADAMTS4_1	64.5	IMR90p8
55.5	B1	78.1073562527499	ADAMTS4_1	64.5	IMR90p8
56.0	B1	72.0990980794624	ADAMTS4_1	64.5	IMR90p8
56.5	B1	72.0990980794643	ADAMTS4_1	64.5	IMR90p8
57.0	B1	72.0990980794488	ADAMTS4_1	64.5	IMR90p8
57.5	B1	72.1609498000217	ADAMTS4_1	64.5	IMR90p8
58.0	B1	71.8891488276251	ADAMTS4_1	64.5	IMR90p8
58.5	B1	70.4698822438963	ADAMTS4_1	64.5	IMR90p8
59.0	B1	68.5790575289617	ADAMTS4_1	64.5	IMR90p8
59.5	B1	66.7226189210769	ADAMTS4_1	64.5	IMR90p8
60.0	B1	64.7885018513358	ADAMTS4_1	64.5	IMR90p8
60.5	B1	62.8801580645165	ADAMTS4_1	64.5	IMR90p8
61.0	B1	60.7323378463184	ADAMTS4_1	64.5	IMR90p8
61.5	B1	58.6287882963203	ADAMTS4_1	64.5	IMR90p8
62.0	B1	56.7616128045585	ADAMTS4_1	64.5	IMR90p8
62.5	B1	54.2505737391264	ADAMTS4_1	64.5	IMR90p8
63.0	B1	51.0053147789502	ADAMTS4_1	64.5	IMR90p8
63.5	B1	48.2441344862293	ADAMTS4_1	64.5	IMR90p8
64.0	B1	46.2887086082609	ADAMTS4_1	64.5	IMR90p8
64.5	B1	44.9645475437205	ADAMTS4_1	64.5	IMR90p8
65.0	B1	44.4986880782789	ADAMTS4_1	64.5	IMR90p8
65.5	B1	45.3944177650076	ADAMTS4_1	64.5	IMR90p8
66.0	B1	46.7197503266121	ADAMTS4_1	64.5	IMR90p8
66.5	B1	47.7557683061154	ADAMTS4_1	64.5	IMR90p8
67.0	B1	48.2763986177351	ADAMTS4_1	64.5	IMR90p8
67.5	B1	48.2398247624875	ADAMTS4_1	64.5	IMR90p8
68.0	B1	47.369864249528	ADAMTS4_1	64.5	IMR90p8
68.5	B1	45.8794124515013	ADAMTS4_1	64.5	IMR90p8
69.0	B1	43.822233780258	ADAMTS4_1	64.5	IMR90p8
69.5	B1	41.9442110467184	ADAMTS4_1	64.5	IMR90p8
70.0	B1	40.7490071110778	ADAMTS4_1	64.5	IMR90p8
70.5	B1	39.266043378649	ADAMTS4_1	64.5	IMR90p8
71.0	B1	38.2153438167604	ADAMTS4_1	64.5	IMR90p8
71.5	B1	38.1476438881678	ADAMTS4_1	64.5	IMR90p8
72.0	B1	37.0953390067078	ADAMTS4_1	64.5	IMR90p8
72.5	B1	35.5824114311152	ADAMTS4_1	64.5	IMR90p8
73.0	B1	34.9678740896155	ADAMTS4_1	64.5	IMR90p8
73.5	B1	33.9070382594581	ADAMTS4_1	64.5	IMR90p8
74.0	B1	31.7911816815223	ADAMTS4_1	64.5	IMR90p8
74.5	B1	30.355940222166	ADAMTS4_1	64.5	IMR90p8
75.0	B1	29.4774394504307	ADAMTS4_1	64.5	IMR90p8
75.5	B1	28.0290335729371	ADAMTS4_1	64.5	IMR90p8
76.0	B1	26.5162802927671	ADAMTS4_1	64.5	IMR90p8
76.5	B1	25.7991053551471	ADAMTS4_1	64.5	IMR90p8
77.0	B1	25.4598767212752	ADAMTS4_1	64.5	IMR90p8
77.5	B1	24.418015846373	ADAMTS4_1	64.5	IMR90p8
78.0	B1	23.4011175762791	ADAMTS4_1	64.5	IMR90p8
78.5	B1	23.0103143299561	ADAMTS4_1	64.5	IMR90p8
79.0	B1	22.915509170788	ADAMTS4_1	64.5	IMR90p8
79.5	B1	22.6361933620822	ADAMTS4_1	64.5	IMR90p8
80.0	B1	22.5325294519279	ADAMTS4_1	64.5	IMR90p8
80.5	B1	23.1263850820934	ADAMTS4_1	64.5	IMR90p8
81.0	B1	24.0099062150308	ADAMTS4_1	64.5	IMR90p8
81.5	B1	23.9904306496691	ADAMTS4_1	64.5	IMR90p8
82.0	B1	24.0687095778466	ADAMTS4_1	64.5	IMR90p8
82.5	B1	24.4426987516667	ADAMTS4_1	64.5	IMR90p8
83.0	B1	23.6657445219533	ADAMTS4_1	64.5	IMR90p8
83.5	B1	22.6102099760547	ADAMTS4_1	64.5	IMR90p8
84.0	B1	23.1837435971223	ADAMTS4_1	64.5	IMR90p8
84.5	B1	24.7644035425055	ADAMTS4_1	64.5	IMR90p8
85.0	B1	26.7347178570436	ADAMTS4_1	64.5	IMR90p8
85.5	B1	28.9232925345537	ADAMTS4_1	64.5	IMR90p8
86.0	B1	29.7764113756676	ADAMTS4_1	64.5	IMR90p8
86.5	B1	28.1600527863993	ADAMTS4_1	64.5	IMR90p8
87.0	B1	23.5920485637207	ADAMTS4_1	64.5	IMR90p8
87.5	B1	17.3107415561635	ADAMTS4_1	64.5	IMR90p8
88.0	B1	11.5947249860175	ADAMTS4_1	64.5	IMR90p8
88.5	B1	7.16093598101685	ADAMTS4_1	64.5	IMR90p8
89.0	B1	3.79755856289677	ADAMTS4_1	64.5	IMR90p8
89.5	B1	2.1062111644444	ADAMTS4_1	64.5	IMR90p8
90.0	B1	1.86708992925861	ADAMTS4_1	64.5	IMR90p8
90.5	B1	1.76332304691636	ADAMTS4_1	64.5	IMR90p8
91.0	B1	1.64549419867484	ADAMTS4_1	64.5	IMR90p8
91.5	B1	1.85144153916622	ADAMTS4_1	64.5	IMR90p8
92.0	B1	2.36494801935379	ADAMTS4_1	64.5	IMR90p8
92.5	B1	2.4798077935352	ADAMTS4_1	64.5	IMR90p8
93.0	B1	1.97511013465413	ADAMTS4_1	64.5	IMR90p8
93.5	B1	0.56590030523779	ADAMTS4_1	64.5	IMR90p8
94.0	B1	-0.103284047012096	ADAMTS4_1	64.5	IMR90p8
94.5	B1	-2.7259014944471	ADAMTS4_1	64.5	IMR90p8
95.0	B1	-2.49744585742479	ADAMTS4_1	64.5	IMR90p8
55.0	C1	37.9039541992751	ADAMTS4_1	63.3	IMR90p8
55.5	C1	82.1252340984288	ADAMTS4_1	63.3	IMR90p8
56.0	C1	75.8079083985506	ADAMTS4_1	63.3	IMR90p8
56.5	C1	75.8079083985533	ADAMTS4_1	63.3	IMR90p8
57.0	C1	75.807908398522	ADAMTS4_1	63.3	IMR90p8
57.5	C1	75.9704689196138	ADAMTS4_1	63.3	IMR90p8
58.0	C1	74.9740900020105	ADAMTS4_1	63.3	IMR90p8
58.5	C1	72.9715043393016	ADAMTS4_1	63.3	IMR90p8
59.0	C1	71.4378050498723	ADAMTS4_1	63.3	IMR90p8
59.5	C1	69.6344834596475	ADAMTS4_1	63.3	IMR90p8
60.0	C1	67.446743178671	ADAMTS4_1	63.3	IMR90p8
60.5	C1	65.1272426415478	ADAMTS4_1	63.3	IMR90p8
61.0	C1	63.0182202901798	ADAMTS4_1	63.3	IMR90p8
61.5	C1	60.1683981866547	ADAMTS4_1	63.3	IMR90p8
62.0	C1	56.6571383845742	ADAMTS4_1	63.3	IMR90p8
62.5	C1	53.2616126735356	ADAMTS4_1	63.3	IMR90p8
63.0	C1	50.1327107066856	ADAMTS4_1	63.3	IMR90p8
63.5	C1	47.6520676879512	ADAMTS4_1	63.3	IMR90p8
64.0	C1	46.3109246882053	ADAMTS4_1	63.3	IMR90p8
64.5	C1	45.6715623470373	ADAMTS4_1	63.3	IMR90p8
65.0	C1	45.4855073746281	ADAMTS4_1	63.3	IMR90p8
65.5	C1	46.2438378977917	ADAMTS4_1	63.3	IMR90p8
66.0	C1	46.2457243145353	ADAMTS4_1	63.3	IMR90p8
66.5	C1	45.5038987452166	ADAMTS4_1	63.3	IMR90p8
67.0	C1	45.0376227208426	ADAMTS4_1	63.3	IMR90p8
67.5	C1	44.128820554813	ADAMTS4_1	63.3	IMR90p8
68.0	C1	41.9568734847413	ADAMTS4_1	63.3	IMR90p8
68.5	C1	39.7341564638816	ADAMTS4_1	63.3	IMR90p8
69.0	C1	37.7962327531229	ADAMTS4_1	63.3	IMR90p8
69.5	C1	35.7727635203508	ADAMTS4_1	63.3	IMR90p8
70.0	C1	34.0693521354316	ADAMTS4_1	63.3	IMR90p8
70.5	C1	32.4978248482463	ADAMTS4_1	63.3	IMR90p8
71.0	C1	31.5890893436834	ADAMTS4_1	63.3	IMR90p8
71.5	C1	31.0327735812527	ADAMTS4_1	63.3	IMR90p8
72.0	C1	30.3261448627645	ADAMTS4_1	63.3	IMR90p8
72.5	C1	29.5334846528484	ADAMTS4_1	63.3	IMR90p8
73.0	C1	29.1052851334246	ADAMTS4_1	63.3	IMR90p8
73.5	C1	28.3175225345724	ADAMTS4_1	63.3	IMR90p8
74.0	C1	26.7955734117587	ADAMTS4_1	63.3	IMR90p8
74.5	C1	25.3675816746352	ADAMTS4_1	63.3	IMR90p8
75.0	C1	24.0473096798211	ADAMTS4_1	63.3	IMR90p8
75.5	C1	22.6527449285765	ADAMTS4_1	63.3	IMR90p8
76.0	C1	21.2968100932701	ADAMTS4_1	63.3	IMR90p8
76.5	C1	20.3884698266474	ADAMTS4_1	63.3	IMR90p8
77.0	C1	19.0423632553132	ADAMTS4_1	63.3	IMR90p8
77.5	C1	17.6904221835617	ADAMTS4_1	63.3	IMR90p8
78.0	C1	16.8758576946254	ADAMTS4_1	63.3	IMR90p8
78.5	C1	16.3801571760104	ADAMTS4_1	63.3	IMR90p8
79.0	C1	16.4207852424491	ADAMTS4_1	63.3	IMR90p8
79.5	C1	16.9968620196682	ADAMTS4_1	63.3	IMR90p8
80.0	C1	17.8314102527102	ADAMTS4_1	63.3	IMR90p8
80.5	C1	18.3591519848875	ADAMTS4_1	63.3	IMR90p8
81.0	C1	18.3571460275325	ADAMTS4_1	63.3	IMR90p8
81.5	C1	17.6074365257513	ADAMTS4_1	63.3	IMR90p8
82.0	C1	17.2776369841349	ADAMTS4_1	63.3	IMR90p8
82.5	C1	17.180124445122	ADAMTS4_1	63.3	IMR90p8
83.0	C1	16.5767579860786	ADAMTS4_1	63.3	IMR90p8
83.5	C1	16.1514751618238	ADAMTS4_1	63.3	IMR90p8
84.0	C1	16.6409726248367	ADAMTS4_1	63.3	IMR90p8
84.5	C1	17.7460775003507	ADAMTS4_1	63.3	IMR90p8
85.0	C1	18.4903103152204	ADAMTS4_1	63.3	IMR90p8
85.5	C1	19.1719778398434	ADAMTS4_1	63.3	IMR90p8
86.0	C1	19.8150221187144	ADAMTS4_1	63.3	IMR90p8
86.5	C1	19.1969521004196	ADAMTS4_1	63.3	IMR90p8
87.0	C1	16.00524390218	ADAMTS4_1	63.3	IMR90p8
87.5	C1	11.9698845778432	ADAMTS4_1	63.3	IMR90p8
88.0	C1	8.57236247537207	ADAMTS4_1	63.3	IMR90p8
88.5	C1	5.4711512891397	ADAMTS4_1	63.3	IMR90p8
89.0	C1	3.23583673831848	ADAMTS4_1	63.3	IMR90p8
89.5	C1	2.51478129171102	ADAMTS4_1	63.3	IMR90p8
90.0	C1	2.45925534915773	ADAMTS4_1	63.3	IMR90p8
90.5	C1	2.46035596725898	ADAMTS4_1	63.3	IMR90p8
91.0	C1	2.4706666949383	ADAMTS4_1	63.3	IMR90p8
91.5	C1	2.08385586880075	ADAMTS4_1	63.3	IMR90p8
92.0	C1	1.61205511865734	ADAMTS4_1	63.3	IMR90p8
92.5	C1	1.68730424937957	ADAMTS4_1	63.3	IMR90p8
93.0	C1	1.71858747488596	ADAMTS4_1	63.3	IMR90p8
93.5	C1	2.0035942227542	ADAMTS4_1	63.3	IMR90p8
94.0	C1	2.4973268566153	ADAMTS4_1	63.3	IMR90p8
94.5	C1	3.94145491644832	ADAMTS4_1	63.3	IMR90p8
95.0	C1	2.34445299212194	ADAMTS4_1	63.3	IMR90p8
55.0	D1	37.103456874142	ADAMTS4_1	61.4	IMR90p8
55.5	D1	80.3908232273085	ADAMTS4_1	61.4	IMR90p8
56.0	D1	74.2069137482856	ADAMTS4_1	61.4	IMR90p8
56.5	D1	74.2069137482855	ADAMTS4_1	61.4	IMR90p8
57.0	D1	74.2069137482774	ADAMTS4_1	61.4	IMR90p8
57.5	D1	74.3627138807523	ADAMTS4_1	61.4	IMR90p8
58.0	D1	73.4310928367324	ADAMTS4_1	61.4	IMR90p8
58.5	D1	71.4115163863212	ADAMTS4_1	61.4	IMR90p8
59.0	D1	69.3915825992501	ADAMTS4_1	61.4	IMR90p8
59.5	D1	66.9628193102184	ADAMTS4_1	61.4	IMR90p8
60.0	D1	63.9257496972251	ADAMTS4_1	61.4	IMR90p8
60.5	D1	60.8882506182507	ADAMTS4_1	61.4	IMR90p8
61.0	D1	57.7973877476338	ADAMTS4_1	61.4	IMR90p8
61.5	D1	54.4372299906456	ADAMTS4_1	61.4	IMR90p8
62.0	D1	51.4819407114143	ADAMTS4_1	61.4	IMR90p8
62.5	D1	48.8216156211251	ADAMTS4_1	61.4	IMR90p8
63.0	D1	45.9902066467858	ADAMTS4_1	61.4	IMR90p8
63.5	D1	43.4454536268991	ADAMTS4_1	61.4	IMR90p8
64.0	D1	41.9439897122068	ADAMTS4_1	61.4	IMR90p8
64.5	D1	40.6896855961397	ADAMTS4_1	61.4	IMR90p8
65.0	D1	39.8296955209032	ADAMTS4_1	61.4	IMR90p8
65.5	D1	40.2003469569956	ADAMTS4_1	61.4	IMR90p8
66.0	D1	40.9969196241649	ADAMTS4_1	61.4	IMR90p8
66.5	D1	41.1233315190193	ADAMTS4_1	61.4	IMR90p8
67.0	D1	40.7504231277538	ADAMTS4_1	61.4	IMR90p8
67.5	D1	40.1512387786601	ADAMTS4_1	61.4	IMR90p8
68.0	D1	38.5832441400739	ADAMTS4_1	61.4	IMR90p8
68.5	D1	36.5375588718834	ADAMTS4_1	61.4	IMR90p8
69.0	D1	34.7448496063317	ADAMTS4_1	61.4	IMR90p8
69.5	D1	32.9174597379054	ADAMTS4_1	61.4	IMR90p8
70.0	D1	30.987219564243	ADAMTS4_1	61.4	IMR90p8
70.5	D1	29.5473179884286	ADAMTS4_1	61.4	IMR90p8
71.0	D1	28.4180501508826	ADAMTS4_1	61.4	IMR90p8
71.5	D1	27.1461600760314	ADAMTS4_1	61.4	IMR90p8
72.0	D1	26.5799149893713	ADAMTS4_1	61.4	IMR90p8
72.5	D1	26.7247799214427	ADAMTS4_1	61.4	IMR90p8
73.0	D1	26.5599851164421	ADAMTS4_1	61.4	IMR90p8
73.5	D1	25.8488797882763	ADAMTS4_1	61.4	IMR90p8
74.0	D1	25.3013256846438	ADAMTS4_1	61.4	IMR90p8
74.5	D1	24.229999635071	ADAMTS4_1	61.4	IMR90p8
75.0	D1	22.1212057588278	ADAMTS4_1	61.4	IMR90p8
75.5	D1	20.2777837335693	ADAMTS4_1	61.4	IMR90p8
76.0	D1	19.0552710164062	ADAMTS4_1	61.4	IMR90p8
76.5	D1	17.6493962174733	ADAMTS4_1	61.4	IMR90p8
77.0	D1	16.7070092543452	ADAMTS4_1	61.4	IMR90p8
77.5	D1	16.7377669232608	ADAMTS4_1	61.4	IMR90p8
78.0	D1	16.5528207999121	ADAMTS4_1	61.4	IMR90p8
78.5	D1	16.0373998806573	ADAMTS4_1	61.4	IMR90p8
79.0	D1	16.0956002271429	ADAMTS4_1	61.4	IMR90p8
79.5	D1	15.9798720619523	ADAMTS4_1	61.4	IMR90p8
80.0	D1	15.4542103659698	ADAMTS4_1	61.4	IMR90p8
80.5	D1	15.1149284485021	ADAMTS4_1	61.4	IMR90p8
81.0	D1	15.2803635739076	ADAMTS4_1	61.4	IMR90p8
81.5	D1	15.258822285532	ADAMTS4_1	61.4	IMR90p8
82.0	D1	15.0984362247047	ADAMTS4_1	61.4	IMR90p8
82.5	D1	15.0962131430653	ADAMTS4_1	61.4	IMR90p8
83.0	D1	15.5572322243102	ADAMTS4_1	61.4	IMR90p8
83.5	D1	15.6108652122848	ADAMTS4_1	61.4	IMR90p8
84.0	D1	15.4782864300477	ADAMTS4_1	61.4	IMR90p8
84.5	D1	16.282943405742	ADAMTS4_1	61.4	IMR90p8
85.0	D1	17.2511626572523	ADAMTS4_1	61.4	IMR90p8
85.5	D1	17.5987351491816	ADAMTS4_1	61.4	IMR90p8
86.0	D1	17.8820110284833	ADAMTS4_1	61.4	IMR90p8
86.5	D1	17.2908419304654	ADAMTS4_1	61.4	IMR90p8
87.0	D1	14.7364437775826	ADAMTS4_1	61.4	IMR90p8
87.5	D1	11.4810269035249	ADAMTS4_1	61.4	IMR90p8
88.0	D1	8.17831656542762	ADAMTS4_1	61.4	IMR90p8
88.5	D1	5.29390454236341	ADAMTS4_1	61.4	IMR90p8
89.0	D1	3.48162358772447	ADAMTS4_1	61.4	IMR90p8
89.5	D1	2.91996671604329	ADAMTS4_1	61.4	IMR90p8
90.0	D1	2.65106325473442	ADAMTS4_1	61.4	IMR90p8
90.5	D1	2.63103205250849	ADAMTS4_1	61.4	IMR90p8
91.0	D1	2.94799557607007	ADAMTS4_1	61.4	IMR90p8
91.5	D1	3.31727806537276	ADAMTS4_1	61.4	IMR90p8
92.0	D1	3.63156595948124	ADAMTS4_1	61.4	IMR90p8
92.5	D1	4.20591021925765	ADAMTS4_1	61.4	IMR90p8
93.0	D1	4.49752621364735	ADAMTS4_1	61.4	IMR90p8
93.5	D1	3.28096153940851	ADAMTS4_1	61.4	IMR90p8
94.0	D1	2.79491859561972	ADAMTS4_1	61.4	IMR90p8
94.5	D1	0.371816896338942	ADAMTS4_1	61.4	IMR90p8
95.0	D1	-1.24135011034582	ADAMTS4_1	61.4	IMR90p8
55.0	E1	36.9460735707003	ADAMTS4_1	59.0	IMR90p8
55.5	E1	80.0498260698524	ADAMTS4_1	59.0	IMR90p8
56.0	E1	73.8921471414033	ADAMTS4_1	59.0	IMR90p8
56.5	E1	73.8921471414011	ADAMTS4_1	59.0	IMR90p8
57.0	E1	73.8921471414086	ADAMTS4_1	59.0	IMR90p8
57.5	E1	74.1072904590927	ADAMTS4_1	59.0	IMR90p8
58.0	E1	72.8159247544849	ADAMTS4_1	59.0	IMR90p8
58.5	E1	69.9474446826392	ADAMTS4_1	59.0	IMR90p8
59.0	E1	67.8881381824888	ADAMTS4_1	59.0	IMR90p8
59.5	E1	65.8583240309228	ADAMTS4_1	59.0	IMR90p8
60.0	E1	63.35927258865	ADAMTS4_1	59.0	IMR90p8
60.5	E1	61.3915337254317	ADAMTS4_1	59.0	IMR90p8
61.0	E1	59.1629865169613	ADAMTS4_1	59.0	IMR90p8
61.5	E1	56.3829412938182	ADAMTS4_1	59.0	IMR90p8
62.0	E1	53.4184034798319	ADAMTS4_1	59.0	IMR90p8
62.5	E1	51.1566042842998	ADAMTS4_1	59.0	IMR90p8
63.0	E1	48.8153539139097	ADAMTS4_1	59.0	IMR90p8
63.5	E1	45.9439772417465	ADAMTS4_1	59.0	IMR90p8
64.0	E1	43.6411100696703	ADAMTS4_1	59.0	IMR90p8
64.5	E1	42.0474176919673	ADAMTS4_1	59.0	IMR90p8
65.0	E1	39.7821733048093	ADAMTS4_1	59.0	IMR90p8
65.5	E1	36.9980040772194	ADAMTS4_1	59.0	IMR90p8
66.0	E1	35.394258257507	ADAMTS4_1	59.0	IMR90p8
66.5	E1	34.194874835594	ADAMTS4_1	59.0	IMR90p8
67.0	E1	32.3950964877473	ADAMTS4_1	59.0	IMR90p8
67.5	E1	31.2082506118538	ADAMTS4_1	59.0	IMR90p8
68.0	E1	31.1669803955081	ADAMTS4_1	59.0	IMR90p8
68.5	E1	30.4822308106228	ADAMTS4_1	59.0	IMR90p8
69.0	E1	29.2011677766496	ADAMTS4_1	59.0	IMR90p8
69.5	E1	28.2179662239142	ADAMTS4_1	59.0	IMR90p8
70.0	E1	26.8161389956218	ADAMTS4_1	59.0	IMR90p8
70.5	E1	24.8478854443752	ADAMTS4_1	59.0	IMR90p8
71.0	E1	23.1942027617642	ADAMTS4_1	59.0	IMR90p8
71.5	E1	22.0035501041148	ADAMTS4_1	59.0	IMR90p8
72.0	E1	21.0991163349241	ADAMTS4_1	59.0	IMR90p8
72.5	E1	20.6563459685288	ADAMTS4_1	59.0	IMR90p8
73.0	E1	19.9812023783175	ADAMTS4_1	59.0	IMR90p8
73.5	E1	19.1229451994818	ADAMTS4_1	59.0	IMR90p8
74.0	E1	18.065243147226	ADAMTS4_1	59.0	IMR90p8
74.5	E1	16.7072706353921	ADAMTS4_1	59.0	IMR90p8
75.0	E1	14.901386735443	ADAMTS4_1	59.0	IMR90p8
75.5	E1	13.658195206145	ADAMTS4_1	59.0	IMR90p8
76.0	E1	13.1972462967626	ADAMTS4_1	59.0	IMR90p8
76.5	E1	12.3809946826959	ADAMTS4_1	59.0	IMR90p8
77.0	E1	11.3290946318461	ADAMTS4_1	59.0	IMR90p8
77.5	E1	10.8943280625414	ADAMTS4_1	59.0	IMR90p8
78.0	E1	10.5818458452435	ADAMTS4_1	59.0	IMR90p8
78.5	E1	9.33167666927494	ADAMTS4_1	59.0	IMR90p8
79.0	E1	8.65599847865889	ADAMTS4_1	59.0	IMR90p8
79.5	E1	8.84065764145373	ADAMTS4_1	59.0	IMR90p8
80.0	E1	8.81300693932008	ADAMTS4_1	59.0	IMR90p8
80.5	E1	8.44885581584992	ADAMTS4_1	59.0	IMR90p8
81.0	E1	8.7310778849282	ADAMTS4_1	59.0	IMR90p8
81.5	E1	8.91203155513386	ADAMTS4_1	59.0	IMR90p8
82.0	E1	8.94587790175467	ADAMTS4_1	59.0	IMR90p8
82.5	E1	8.72159439210344	ADAMTS4_1	59.0	IMR90p8
83.0	E1	8.29162082009009	ADAMTS4_1	59.0	IMR90p8
83.5	E1	7.75198987205039	ADAMTS4_1	59.0	IMR90p8
84.0	E1	7.46971989869922	ADAMTS4_1	59.0	IMR90p8
84.5	E1	7.36902269012228	ADAMTS4_1	59.0	IMR90p8
85.0	E1	7.68420701040912	ADAMTS4_1	59.0	IMR90p8
85.5	E1	8.3512516135379	ADAMTS4_1	59.0	IMR90p8
86.0	E1	8.83776371731665	ADAMTS4_1	59.0	IMR90p8
86.5	E1	8.74259032366308	ADAMTS4_1	59.0	IMR90p8
87.0	E1	7.43482328049726	ADAMTS4_1	59.0	IMR90p8
87.5	E1	5.64119020566613	ADAMTS4_1	59.0	IMR90p8
88.0	E1	4.03285167351089	ADAMTS4_1	59.0	IMR90p8
88.5	E1	2.65907240328409	ADAMTS4_1	59.0	IMR90p8
89.0	E1	1.7385791651455	ADAMTS4_1	59.0	IMR90p8
89.5	E1	1.71904607096258	ADAMTS4_1	59.0	IMR90p8
90.0	E1	1.98559186278976	ADAMTS4_1	59.0	IMR90p8
90.5	E1	2.22973559244156	ADAMTS4_1	59.0	IMR90p8
91.0	E1	2.43178154254059	ADAMTS4_1	59.0	IMR90p8
91.5	E1	2.42435276830719	ADAMTS4_1	59.0	IMR90p8
92.0	E1	2.20746198486046	ADAMTS4_1	59.0	IMR90p8
92.5	E1	2.31969418743734	ADAMTS4_1	59.0	IMR90p8
93.0	E1	1.97940583665883	ADAMTS4_1	59.0	IMR90p8
93.5	E1	2.09835131578279	ADAMTS4_1	59.0	IMR90p8
94.0	E1	2.40309143656867	ADAMTS4_1	59.0	IMR90p8
94.5	E1	3.79189542829653	ADAMTS4_1	59.0	IMR90p8
95.0	E1	2.39516011723816	ADAMTS4_1	59.0	IMR90p8
55.0	F1	38.7139722062293	ADAMTS4_1	57.0	IMR90p8
55.5	F1	83.8802731134971	ADAMTS4_1	57.0	IMR90p8
56.0	F1	77.4279444124579	ADAMTS4_1	57.0	IMR90p8
56.5	F1	77.4279444124604	ADAMTS4_1	57.0	IMR90p8
57.0	F1	77.4279444124423	ADAMTS4_1	57.0	IMR90p8
57.5	F1	77.6316086179055	ADAMTS4_1	57.0	IMR90p8
58.0	F1	76.383442348682	ADAMTS4_1	57.0	IMR90p8
58.5	F1	73.9374275844337	ADAMTS4_1	57.0	IMR90p8
59.0	F1	71.5873012653936	ADAMTS4_1	57.0	IMR90p8
59.5	F1	68.757579300186	ADAMTS4_1	57.0	IMR90p8
60.0	F1	65.7959403672168	ADAMTS4_1	57.0	IMR90p8
60.5	F1	62.9872735783077	ADAMTS4_1	57.0	IMR90p8
61.0	F1	59.557197156088	ADAMTS4_1	57.0	IMR90p8
61.5	F1	56.0246071158779	ADAMTS4_1	57.0	IMR90p8
62.0	F1	52.7767866655698	ADAMTS4_1	57.0	IMR90p8
62.5	F1	49.3765201325008	ADAMTS4_1	57.0	IMR90p8
63.0	F1	46.2884661314146	ADAMTS4_1	57.0	IMR90p8
63.5	F1	44.3694841345118	ADAMTS4_1	57.0	IMR90p8
64.0	F1	43.1215844802318	ADAMTS4_1	57.0	IMR90p8
64.5	F1	41.9419926565566	ADAMTS4_1	57.0	IMR90p8
65.0	F1	40.7003004404434	ADAMTS4_1	57.0	IMR90p8
65.5	F1	39.9067168381603	ADAMTS4_1	57.0	IMR90p8
66.0	F1	38.5646412690561	ADAMTS4_1	57.0	IMR90p8
66.5	F1	36.9479142112496	ADAMTS4_1	57.0	IMR90p8
67.0	F1	35.8552486865042	ADAMTS4_1	57.0	IMR90p8
67.5	F1	34.2560862213014	ADAMTS4_1	57.0	IMR90p8
68.0	F1	32.2337870670123	ADAMTS4_1	57.0	IMR90p8
68.5	F1	30.8572020543198	ADAMTS4_1	57.0	IMR90p8
69.0	F1	29.3074321825552	ADAMTS4_1	57.0	IMR90p8
69.5	F1	27.1020480870893	ADAMTS4_1	57.0	IMR90p8
70.0	F1	25.6773258885565	ADAMTS4_1	57.0	IMR90p8
70.5	F1	24.2429968681511	ADAMTS4_1	57.0	IMR90p8
71.0	F1	22.6766063690998	ADAMTS4_1	57.0	IMR90p8
71.5	F1	21.6600379116231	ADAMTS4_1	57.0	IMR90p8
72.0	F1	21.2149738943549	ADAMTS4_1	57.0	IMR90p8
72.5	F1	20.5638730932477	ADAMTS4_1	57.0	IMR90p8
73.0	F1	20.1663393660203	ADAMTS4_1	57.0	IMR90p8
73.5	F1	19.6878954472101	ADAMTS4_1	57.0	IMR90p8
74.0	F1	18.4456190760622	ADAMTS4_1	57.0	IMR90p8
74.5	F1	16.5692627811578	ADAMTS4_1	57.0	IMR90p8
75.0	F1	15.0254824433973	ADAMTS4_1	57.0	IMR90p8
75.5	F1	13.5169302856544	ADAMTS4_1	57.0	IMR90p8
76.0	F1	11.772227884535	ADAMTS4_1	57.0	IMR90p8
76.5	F1	10.9518167088386	ADAMTS4_1	57.0	IMR90p8
77.0	F1	10.978411018528	ADAMTS4_1	57.0	IMR90p8
77.5	F1	10.9005936208094	ADAMTS4_1	57.0	IMR90p8
78.0	F1	10.6764814333292	ADAMTS4_1	57.0	IMR90p8
78.5	F1	10.5667686528764	ADAMTS4_1	57.0	IMR90p8
79.0	F1	10.0840119065797	ADAMTS4_1	57.0	IMR90p8
79.5	F1	9.21134555403978	ADAMTS4_1	57.0	IMR90p8
80.0	F1	8.50563255345435	ADAMTS4_1	57.0	IMR90p8
80.5	F1	8.08237624030755	ADAMTS4_1	57.0	IMR90p8
81.0	F1	7.80842919065464	ADAMTS4_1	57.0	IMR90p8
81.5	F1	7.61298901792026	ADAMTS4_1	57.0	IMR90p8
82.0	F1	7.47786786517838	ADAMTS4_1	57.0	IMR90p8
82.5	F1	7.12546832622132	ADAMTS4_1	57.0	IMR90p8
83.0	F1	6.79689757599118	ADAMTS4_1	57.0	IMR90p8
83.5	F1	6.8393702725005	ADAMTS4_1	57.0	IMR90p8
84.0	F1	6.97616212964539	ADAMTS4_1	57.0	IMR90p8
84.5	F1	7.47724519469409	ADAMTS4_1	57.0	IMR90p8
85.0	F1	8.09506104471552	ADAMTS4_1	57.0	IMR90p8
85.5	F1	8.40296265979907	ADAMTS4_1	57.0	IMR90p8
86.0	F1	7.78431443170689	ADAMTS4_1	57.0	IMR90p8
86.5	F1	6.68440368075051	ADAMTS4_1	57.0	IMR90p8
87.0	F1	5.30431046240386	ADAMTS4_1	57.0	IMR90p8
87.5	F1	3.9959171610659	ADAMTS4_1	57.0	IMR90p8
88.0	F1	2.8806327186594	ADAMTS4_1	57.0	IMR90p8
88.5	F1	2.49750068039043	ADAMTS4_1	57.0	IMR90p8
89.0	F1	2.38836018975121	ADAMTS4_1	57.0	IMR90p8
89.5	F1	1.89453471311765	ADAMTS4_1	57.0	IMR90p8
90.0	F1	1.63297094683679	ADAMTS4_1	57.0	IMR90p8
90.5	F1	1.40790037657996	ADAMTS4_1	57.0	IMR90p8
91.0	F1	1.41741171989418	ADAMTS4_1	57.0	IMR90p8
91.5	F1	1.88062752902323	ADAMTS4_1	57.0	IMR90p8
92.0	F1	2.76944872822816	ADAMTS4_1	57.0	IMR90p8
92.5	F1	3.22008555469887	ADAMTS4_1	57.0	IMR90p8
93.0	F1	3.42595093235656	ADAMTS4_1	57.0	IMR90p8
93.5	F1	3.20348060948533	ADAMTS4_1	57.0	IMR90p8
94.0	F1	2.80330925680755	ADAMTS4_1	57.0	IMR90p8
94.5	F1	2.2819691591294	ADAMTS4_1	57.0	IMR90p8
95.0	F1	0.763920465120009	ADAMTS4_1	57.0	IMR90p8
55.0	G1	38.1616418626234	ADAMTS4_1	55.7	IMR90p8
55.5	G1	82.6835573690175	ADAMTS4_1	55.7	IMR90p8
56.0	G1	76.3232837252469	ADAMTS4_1	55.7	IMR90p8
56.5	G1	76.3232837252422	ADAMTS4_1	55.7	IMR90p8
57.0	G1	76.3232837252799	ADAMTS4_1	55.7	IMR90p8
57.5	G1	76.5167790246843	ADAMTS4_1	55.7	IMR90p8
58.0	G1	75.2984338420895	ADAMTS4_1	55.7	IMR90p8
58.5	G1	73.1389976574283	ADAMTS4_1	55.7	IMR90p8
59.0	G1	71.6180008839942	ADAMTS4_1	55.7	IMR90p8
59.5	G1	68.9929860462462	ADAMTS4_1	55.7	IMR90p8
60.0	G1	66.1221243315304	ADAMTS4_1	55.7	IMR90p8
60.5	G1	63.8201188472297	ADAMTS4_1	55.7	IMR90p8
61.0	G1	60.888514573881	ADAMTS4_1	55.7	IMR90p8
61.5	G1	56.9741573671947	ADAMTS4_1	55.7	IMR90p8
62.0	G1	53.6703155955033	ADAMTS4_1	55.7	IMR90p8
62.5	G1	50.7941540229726	ADAMTS4_1	55.7	IMR90p8
63.0	G1	47.4479350676278	ADAMTS4_1	55.7	IMR90p8
63.5	G1	44.2026441008832	ADAMTS4_1	55.7	IMR90p8
64.0	G1	41.8972905724597	ADAMTS4_1	55.7	IMR90p8
64.5	G1	39.740699779901	ADAMTS4_1	55.7	IMR90p8
65.0	G1	37.3659391268723	ADAMTS4_1	55.7	IMR90p8
65.5	G1	35.4620290589833	ADAMTS4_1	55.7	IMR90p8
66.0	G1	34.0247917254328	ADAMTS4_1	55.7	IMR90p8
66.5	G1	32.9614849945345	ADAMTS4_1	55.7	IMR90p8
67.0	G1	31.8065748106459	ADAMTS4_1	55.7	IMR90p8
67.5	G1	30.6226105224877	ADAMTS4_1	55.7	IMR90p8
68.0	G1	29.4425440697906	ADAMTS4_1	55.7	IMR90p8
68.5	G1	27.9891212043507	ADAMTS4_1	55.7	IMR90p8
69.0	G1	25.9374181773377	ADAMTS4_1	55.7	IMR90p8
69.5	G1	24.2246833551558	ADAMTS4_1	55.7	IMR90p8
70.0	G1	22.5124171044211	ADAMTS4_1	55.7	IMR90p8
70.5	G1	20.8264962148729	ADAMTS4_1	55.7	IMR90p8
71.0	G1	19.934730180439	ADAMTS4_1	55.7	IMR90p8
71.5	G1	19.1980625026421	ADAMTS4_1	55.7	IMR90p8
72.0	G1	18.2219891028303	ADAMTS4_1	55.7	IMR90p8
72.5	G1	18.1477862785331	ADAMTS4_1	55.7	IMR90p8
73.0	G1	18.0124367176913	ADAMTS4_1	55.7	IMR90p8
73.5	G1	17.3824358146405	ADAMTS4_1	55.7	IMR90p8
74.0	G1	16.7514155149011	ADAMTS4_1	55.7	IMR90p8
74.5	G1	15.8707818328872	ADAMTS4_1	55.7	IMR90p8
75.0	G1	14.3000630150343	ADAMTS4_1	55.7	IMR90p8
75.5	G1	12.5058143382375	ADAMTS4_1	55.7	IMR90p8
76.0	G1	10.4571747160097	ADAMTS4_1	55.7	IMR90p8
76.5	G1	8.69665904118528	ADAMTS4_1	55.7	IMR90p8
77.0	G1	7.79241290518172	ADAMTS4_1	55.7	IMR90p8
77.5	G1	7.11028333689256	ADAMTS4_1	55.7	IMR90p8
78.0	G1	7.03548731985359	ADAMTS4_1	55.7	IMR90p8
78.5	G1	7.39597090674255	ADAMTS4_1	55.7	IMR90p8
79.0	G1	7.34491468260291	ADAMTS4_1	55.7	IMR90p8
79.5	G1	6.78986735991987	ADAMTS4_1	55.7	IMR90p8
80.0	G1	6.5512853327524	ADAMTS4_1	55.7	IMR90p8
80.5	G1	5.89916012487635	ADAMTS4_1	55.7	IMR90p8
81.0	G1	4.93493417134499	ADAMTS4_1	55.7	IMR90p8
81.5	G1	4.5815159909875	ADAMTS4_1	55.7	IMR90p8
82.0	G1	4.7350670039624	ADAMTS4_1	55.7	IMR90p8
82.5	G1	4.68445769184348	ADAMTS4_1	55.7	IMR90p8
83.0	G1	4.6463116926368	ADAMTS4_1	55.7	IMR90p8
83.5	G1	4.91693676510579	ADAMTS4_1	55.7	IMR90p8
84.0	G1	5.23612422456307	ADAMTS4_1	55.7	IMR90p8
84.5	G1	5.00817800840048	ADAMTS4_1	55.7	IMR90p8
85.0	G1	4.29383732704662	ADAMTS4_1	55.7	IMR90p8
85.5	G1	3.8212927881865	ADAMTS4_1	55.7	IMR90p8
86.0	G1	3.63254683028947	ADAMTS4_1	55.7	IMR90p8
86.5	G1	3.0269577453131	ADAMTS4_1	55.7	IMR90p8
87.0	G1	2.10555870481221	ADAMTS4_1	55.7	IMR90p8
87.5	G1	1.90512745516367	ADAMTS4_1	55.7	IMR90p8
88.0	G1	1.95832526477272	ADAMTS4_1	55.7	IMR90p8
88.5	G1	1.45266831363108	ADAMTS4_1	55.7	IMR90p8
89.0	G1	1.53085637238053	ADAMTS4_1	55.7	IMR90p8
89.5	G1	2.54854065398797	ADAMTS4_1	55.7	IMR90p8
90.0	G1	2.92591357105545	ADAMTS4_1	55.7	IMR90p8
90.5	G1	2.94862944287553	ADAMTS4_1	55.7	IMR90p8
91.0	G1	3.09583018220133	ADAMTS4_1	55.7	IMR90p8
91.5	G1	2.54273667829852	ADAMTS4_1	55.7	IMR90p8
92.0	G1	1.39747798985491	ADAMTS4_1	55.7	IMR90p8
92.5	G1	1.04534091496288	ADAMTS4_1	55.7	IMR90p8
93.0	G1	1.09593518780071	ADAMTS4_1	55.7	IMR90p8
93.5	G1	2.43637749351643	ADAMTS4_1	55.7	IMR90p8
94.0	G1	3.38205223255733	ADAMTS4_1	55.7	IMR90p8
94.5	G1	7.17112911035025	ADAMTS4_1	55.7	IMR90p8
95.0	G1	5.02543695893115	ADAMTS4_1	55.7	IMR90p8
55.0	H1	34.0188058722745	ADAMTS4_1	55.0	IMR90p8
55.5	H1	73.7074127232603	ADAMTS4_1	55.0	IMR90p8
56.0	H1	68.037611744547	ADAMTS4_1	55.0	IMR90p8
56.5	H1	68.037611744539	ADAMTS4_1	55.0	IMR90p8
57.0	H1	68.037611744611	ADAMTS4_1	55.0	IMR90p8
57.5	H1	68.2380251971348	ADAMTS4_1	55.0	IMR90p8
58.0	H1	67.0009356930242	ADAMTS4_1	55.0	IMR90p8
58.5	H1	64.5955282422076	ADAMTS4_1	55.0	IMR90p8
59.0	H1	62.7460206686194	ADAMTS4_1	55.0	IMR90p8
59.5	H1	60.454055922053	ADAMTS4_1	55.0	IMR90p8
60.0	H1	58.0503061830084	ADAMTS4_1	55.0	IMR90p8
60.5	H1	56.0951932801376	ADAMTS4_1	55.0	IMR90p8
61.0	H1	54.0616565933511	ADAMTS4_1	55.0	IMR90p8
61.5	H1	51.6936715895326	ADAMTS4_1	55.0	IMR90p8
62.0	H1	49.4104084735874	ADAMTS4_1	55.0	IMR90p8
62.5	H1	47.304325490396	ADAMTS4_1	55.0	IMR90p8
63.0	H1	45.3883881655566	ADAMTS4_1	55.0	IMR90p8
63.5	H1	43.5433447457366	ADAMTS4_1	55.0	IMR90p8
64.0	H1	42.2042672951777	ADAMTS4_1	55.0	IMR90p8
64.5	H1	41.0527034580227	ADAMTS4_1	55.0	IMR90p8
65.0	H1	40.1233959149624	ADAMTS4_1	55.0	IMR90p8
65.5	H1	38.9239567338505	ADAMTS4_1	55.0	IMR90p8
66.0	H1	37.3084042527327	ADAMTS4_1	55.0	IMR90p8
66.5	H1	35.2779803902162	ADAMTS4_1	55.0	IMR90p8
67.0	H1	33.0346219645427	ADAMTS4_1	55.0	IMR90p8
67.5	H1	30.5605332433677	ADAMTS4_1	55.0	IMR90p8
68.0	H1	28.1626702639037	ADAMTS4_1	55.0	IMR90p8
68.5	H1	26.2996648662519	ADAMTS4_1	55.0	IMR90p8
69.0	H1	24.3866838549269	ADAMTS4_1	55.0	IMR90p8
69.5	H1	23.0018346041633	ADAMTS4_1	55.0	IMR90p8
70.0	H1	21.6335828035689	ADAMTS4_1	55.0	IMR90p8
70.5	H1	20.3020306474597	ADAMTS4_1	55.0	IMR90p8
71.0	H1	19.3769500299246	ADAMTS4_1	55.0	IMR90p8
71.5	H1	18.8243431970602	ADAMTS4_1	55.0	IMR90p8
72.0	H1	17.6711173407148	ADAMTS4_1	55.0	IMR90p8
72.5	H1	17.0787098857327	ADAMTS4_1	55.0	IMR90p8
73.0	H1	16.9696548264908	ADAMTS4_1	55.0	IMR90p8
73.5	H1	15.8858124969915	ADAMTS4_1	55.0	IMR90p8
74.0	H1	14.972186099166	ADAMTS4_1	55.0	IMR90p8
74.5	H1	14.5989939155398	ADAMTS4_1	55.0	IMR90p8
75.0	H1	13.2274013751691	ADAMTS4_1	55.0	IMR90p8
75.5	H1	11.2504593070464	ADAMTS4_1	55.0	IMR90p8
76.0	H1	10.2186595357617	ADAMTS4_1	55.0	IMR90p8
76.5	H1	8.87427265189831	ADAMTS4_1	55.0	IMR90p8
77.0	H1	6.94761136739442	ADAMTS4_1	55.0	IMR90p8
77.5	H1	6.23585166966114	ADAMTS4_1	55.0	IMR90p8
78.0	H1	6.26633837657801	ADAMTS4_1	55.0	IMR90p8
78.5	H1	5.77363845401771	ADAMTS4_1	55.0	IMR90p8
79.0	H1	5.52856344936134	ADAMTS4_1	55.0	IMR90p8
79.5	H1	6.08458143004862	ADAMTS4_1	55.0	IMR90p8
80.0	H1	5.97834365733985	ADAMTS4_1	55.0	IMR90p8
80.5	H1	5.03111984181015	ADAMTS4_1	55.0	IMR90p8
81.0	H1	4.95633015400983	ADAMTS4_1	55.0	IMR90p8
81.5	H1	5.38782146681399	ADAMTS4_1	55.0	IMR90p8
82.0	H1	5.04354218387135	ADAMTS4_1	55.0	IMR90p8
82.5	H1	4.77716734702602	ADAMTS4_1	55.0	IMR90p8
83.0	H1	5.45250856843523	ADAMTS4_1	55.0	IMR90p8
83.5	H1	5.51495488958926	ADAMTS4_1	55.0	IMR90p8
84.0	H1	4.61056522297622	ADAMTS4_1	55.0	IMR90p8
84.5	H1	4.58107494496005	ADAMTS4_1	55.0	IMR90p8
85.0	H1	4.86526041426941	ADAMTS4_1	55.0	IMR90p8
85.5	H1	4.6657181728126	ADAMTS4_1	55.0	IMR90p8
86.0	H1	4.41088113205694	ADAMTS4_1	55.0	IMR90p8
86.5	H1	4.31333174481591	ADAMTS4_1	55.0	IMR90p8
87.0	H1	3.65747950864443	ADAMTS4_1	55.0	IMR90p8
87.5	H1	3.12796111302953	ADAMTS4_1	55.0	IMR90p8
88.0	H1	2.78117516889432	ADAMTS4_1	55.0	IMR90p8
88.5	H1	2.21478544296696	ADAMTS4_1	55.0	IMR90p8
89.0	H1	1.94823764576051	ADAMTS4_1	55.0	IMR90p8
89.5	H1	2.03016744947433	ADAMTS4_1	55.0	IMR90p8
90.0	H1	1.84112507204929	ADAMTS4_1	55.0	IMR90p8
90.5	H1	1.2370721899448	ADAMTS4_1	55.0	IMR90p8
91.0	H1	1.42243784019314	ADAMTS4_1	55.0	IMR90p8
91.5	H1	1.95987982716372	ADAMTS4_1	55.0	IMR90p8
92.0	H1	2.03957092378153	ADAMTS4_1	55.0	IMR90p8
92.5	H1	2.02370955811335	ADAMTS4_1	55.0	IMR90p8
93.0	H1	2.1784009325217	ADAMTS4_1	55.0	IMR90p8
93.5	H1	2.30607290516258	ADAMTS4_1	55.0	IMR90p8
94.0	H1	1.99102249010451	ADAMTS4_1	55.0	IMR90p8
94.5	H1	2.81297512061286	ADAMTS4_1	55.0	IMR90p8
95.0	H1	1.77252729748346	ADAMTS4_1	55.0	IMR90p8
55.0	A1	6.8841204129568	ADAMTS4_1	65.0	IMR90p2
55.5	A1	14.9155942280726	ADAMTS4_1	65.0	IMR90p2
56.0	A1	13.7682408259132	ADAMTS4_1	65.0	IMR90p2
56.5	A1	13.7682408259208	ADAMTS4_1	65.0	IMR90p2
57.0	A1	13.7682408258619	ADAMTS4_1	65.0	IMR90p2
57.5	A1	13.3406922324565	ADAMTS4_1	65.0	IMR90p2
58.0	A1	15.9814841450087	ADAMTS4_1	65.0	IMR90p2
58.5	A1	21.1410833748805	ADAMTS4_1	65.0	IMR90p2
59.0	A1	25.0172013814935	ADAMTS4_1	65.0	IMR90p2
59.5	A1	28.2841890257328	ADAMTS4_1	65.0	IMR90p2
60.0	A1	30.8446165011228	ADAMTS4_1	65.0	IMR90p2
60.5	A1	32.0243665411845	ADAMTS4_1	65.0	IMR90p2
61.0	A1	32.3612794178692	ADAMTS4_1	65.0	IMR90p2
61.5	A1	32.672375449099	ADAMTS4_1	65.0	IMR90p2
62.0	A1	32.7870599153305	ADAMTS4_1	65.0	IMR90p2
62.5	A1	33.7054293426642	ADAMTS4_1	65.0	IMR90p2
63.0	A1	37.0092886247277	ADAMTS4_1	65.0	IMR90p2
63.5	A1	42.8008870372765	ADAMTS4_1	65.0	IMR90p2
64.0	A1	50.593354085723	ADAMTS4_1	65.0	IMR90p2
64.5	A1	60.4176886310306	ADAMTS4_1	65.0	IMR90p2
65.0	A1	70.9660694757686	ADAMTS4_1	65.0	IMR90p2
65.5	A1	81.0194407126547	ADAMTS4_1	65.0	IMR90p2
66.0	A1	89.8658979455068	ADAMTS4_1	65.0	IMR90p2
66.5	A1	95.9537316619985	ADAMTS4_1	65.0	IMR90p2
67.0	A1	99.4124327017807	ADAMTS4_1	65.0	IMR90p2
67.5	A1	101.458443470074	ADAMTS4_1	65.0	IMR90p2
68.0	A1	101.402893977748	ADAMTS4_1	65.0	IMR90p2
68.5	A1	99.9028112474132	ADAMTS4_1	65.0	IMR90p2
69.0	A1	99.1377724762525	ADAMTS4_1	65.0	IMR90p2
69.5	A1	98.6080869082645	ADAMTS4_1	65.0	IMR90p2
70.0	A1	97.9607089884755	ADAMTS4_1	65.0	IMR90p2
70.5	A1	98.455494322451	ADAMTS4_1	65.0	IMR90p2
71.0	A1	98.9038227984364	ADAMTS4_1	65.0	IMR90p2
71.5	A1	99.1069340656825	ADAMTS4_1	65.0	IMR90p2
72.0	A1	99.8559733504101	ADAMTS4_1	65.0	IMR90p2
72.5	A1	100.219722815746	ADAMTS4_1	65.0	IMR90p2
73.0	A1	99.916377275617	ADAMTS4_1	65.0	IMR90p2
73.5	A1	99.9581052666019	ADAMTS4_1	65.0	IMR90p2
74.0	A1	99.6917224977453	ADAMTS4_1	65.0	IMR90p2
74.5	A1	98.3561124949097	ADAMTS4_1	65.0	IMR90p2
75.0	A1	96.6338654090601	ADAMTS4_1	65.0	IMR90p2
75.5	A1	95.0775909962281	ADAMTS4_1	65.0	IMR90p2
76.0	A1	93.5142374554993	ADAMTS4_1	65.0	IMR90p2
76.5	A1	91.7924059329606	ADAMTS4_1	65.0	IMR90p2
77.0	A1	90.7144547421975	ADAMTS4_1	65.0	IMR90p2
77.5	A1	90.1126902402044	ADAMTS4_1	65.0	IMR90p2
78.0	A1	89.3551153647204	ADAMTS4_1	65.0	IMR90p2
78.5	A1	88.8161252278073	ADAMTS4_1	65.0	IMR90p2
79.0	A1	89.3505428286431	ADAMTS4_1	65.0	IMR90p2
79.5	A1	90.1784486537757	ADAMTS4_1	65.0	IMR90p2
80.0	A1	91.7779222990955	ADAMTS4_1	65.0	IMR90p2
80.5	A1	94.5358354082025	ADAMTS4_1	65.0	IMR90p2
81.0	A1	97.7936847116306	ADAMTS4_1	65.0	IMR90p2
81.5	A1	100.638878133407	ADAMTS4_1	65.0	IMR90p2
82.0	A1	103.152227289325	ADAMTS4_1	65.0	IMR90p2
82.5	A1	104.612585195598	ADAMTS4_1	65.0	IMR90p2
83.0	A1	104.410909451142	ADAMTS4_1	65.0	IMR90p2
83.5	A1	104.443276449723	ADAMTS4_1	65.0	IMR90p2
84.0	A1	109.506831372711	ADAMTS4_1	65.0	IMR90p2
84.5	A1	123.29257956367	ADAMTS4_1	65.0	IMR90p2
85.0	A1	140.577797866789	ADAMTS4_1	65.0	IMR90p2
85.5	A1	155.425116875815	ADAMTS4_1	65.0	IMR90p2
86.0	A1	164.154418305424	ADAMTS4_1	65.0	IMR90p2
86.5	A1	157.868891643254	ADAMTS4_1	65.0	IMR90p2
87.0	A1	130.305176859194	ADAMTS4_1	65.0	IMR90p2
87.5	A1	93.0744192253831	ADAMTS4_1	65.0	IMR90p2
88.0	A1	58.4399941507171	ADAMTS4_1	65.0	IMR90p2
88.5	A1	29.4900041253678	ADAMTS4_1	65.0	IMR90p2
89.0	A1	10.3999252117803	ADAMTS4_1	65.0	IMR90p2
89.5	A1	3.57578913489346	ADAMTS4_1	65.0	IMR90p2
90.0	A1	3.29592252936612	ADAMTS4_1	65.0	IMR90p2
90.5	A1	3.78104017113361	ADAMTS4_1	65.0	IMR90p2
91.0	A1	3.64890031020127	ADAMTS4_1	65.0	IMR90p2
91.5	A1	3.01535922151874	ADAMTS4_1	65.0	IMR90p2
92.0	A1	2.74702787651762	ADAMTS4_1	65.0	IMR90p2
92.5	A1	2.37500920514225	ADAMTS4_1	65.0	IMR90p2
93.0	A1	1.6793806041855	ADAMTS4_1	65.0	IMR90p2
93.5	A1	1.20921220016425	ADAMTS4_1	65.0	IMR90p2
94.0	A1	1.16852234014851	ADAMTS4_1	65.0	IMR90p2
94.5	A1	1.0811235807908	ADAMTS4_1	65.0	IMR90p2
95.0	A1	0.517139085769315	ADAMTS4_1	65.0	IMR90p2
55.0	B1	8.85303202878811	ADAMTS4_1	64.5	IMR90p2
55.5	B1	19.1815693957077	ADAMTS4_1	64.5	IMR90p2
56.0	B1	17.7060640575763	ADAMTS4_1	64.5	IMR90p2
56.5	B1	17.70606405758	ADAMTS4_1	64.5	IMR90p2
57.0	B1	17.7060640575509	ADAMTS4_1	64.5	IMR90p2
57.5	B1	17.1756298825632	ADAMTS4_1	64.5	IMR90p2
58.0	B1	20.310531295005	ADAMTS4_1	64.5	IMR90p2
58.5	B1	27.6150618274413	ADAMTS4_1	64.5	IMR90p2
59.0	B1	33.9954044411336	ADAMTS4_1	64.5	IMR90p2
59.5	B1	38.7533018585664	ADAMTS4_1	64.5	IMR90p2
60.0	B1	41.2545648248923	ADAMTS4_1	64.5	IMR90p2
60.5	B1	43.0359478184802	ADAMTS4_1	64.5	IMR90p2
61.0	B1	44.3911267319136	ADAMTS4_1	64.5	IMR90p2
61.5	B1	44.4325623640437	ADAMTS4_1	64.5	IMR90p2
62.0	B1	44.0862100156853	ADAMTS4_1	64.5	IMR90p2
62.5	B1	44.6942446069037	ADAMTS4_1	64.5	IMR90p2
63.0	B1	45.7148101014903	ADAMTS4_1	64.5	IMR90p2
63.5	B1	47.0575659519739	ADAMTS4_1	64.5	IMR90p2
64.0	B1	50.5081061581845	ADAMTS4_1	64.5	IMR90p2
64.5	B1	56.3408075738856	ADAMTS4_1	64.5	IMR90p2
65.0	B1	64.2952778131144	ADAMTS4_1	64.5	IMR90p2
65.5	B1	73.7158043885946	ADAMTS4_1	64.5	IMR90p2
66.0	B1	83.4843403511081	ADAMTS4_1	64.5	IMR90p2
66.5	B1	92.1347015077142	ADAMTS4_1	64.5	IMR90p2
67.0	B1	98.8281858563757	ADAMTS4_1	64.5	IMR90p2
67.5	B1	102.137722230521	ADAMTS4_1	64.5	IMR90p2
68.0	B1	102.939113661371	ADAMTS4_1	64.5	IMR90p2
68.5	B1	103.181258204032	ADAMTS4_1	64.5	IMR90p2
69.0	B1	102.988028897095	ADAMTS4_1	64.5	IMR90p2
69.5	B1	102.162637498904	ADAMTS4_1	64.5	IMR90p2
70.0	B1	102.07062466419	ADAMTS4_1	64.5	IMR90p2
70.5	B1	102.641845761655	ADAMTS4_1	64.5	IMR90p2
71.0	B1	102.32694963998	ADAMTS4_1	64.5	IMR90p2
71.5	B1	101.85617071197	ADAMTS4_1	64.5	IMR90p2
72.0	B1	101.925214506303	ADAMTS4_1	64.5	IMR90p2
72.5	B1	101.875450939287	ADAMTS4_1	64.5	IMR90p2
73.0	B1	101.651577546975	ADAMTS4_1	64.5	IMR90p2
73.5	B1	101.781993333406	ADAMTS4_1	64.5	IMR90p2
74.0	B1	101.376372322634	ADAMTS4_1	64.5	IMR90p2
74.5	B1	100.410540002522	ADAMTS4_1	64.5	IMR90p2
75.0	B1	99.272781952465	ADAMTS4_1	64.5	IMR90p2
75.5	B1	98.0574682761638	ADAMTS4_1	64.5	IMR90p2
76.0	B1	96.881766585278	ADAMTS4_1	64.5	IMR90p2
76.5	B1	95.9234763753965	ADAMTS4_1	64.5	IMR90p2
77.0	B1	95.1289997603257	ADAMTS4_1	64.5	IMR90p2
77.5	B1	94.503219058104	ADAMTS4_1	64.5	IMR90p2
78.0	B1	93.9063885844602	ADAMTS4_1	64.5	IMR90p2
78.5	B1	93.4614563463711	ADAMTS4_1	64.5	IMR90p2
79.0	B1	93.7374459970846	ADAMTS4_1	64.5	IMR90p2
79.5	B1	94.4675204953153	ADAMTS4_1	64.5	IMR90p2
80.0	B1	96.130356106818	ADAMTS4_1	64.5	IMR90p2
80.5	B1	98.8407261746202	ADAMTS4_1	64.5	IMR90p2
81.0	B1	102.027933179243	ADAMTS4_1	64.5	IMR90p2
81.5	B1	105.186612698357	ADAMTS4_1	64.5	IMR90p2
82.0	B1	107.881917047373	ADAMTS4_1	64.5	IMR90p2
82.5	B1	109.421222804662	ADAMTS4_1	64.5	IMR90p2
83.0	B1	109.742059412579	ADAMTS4_1	64.5	IMR90p2
83.5	B1	110.37438838936	ADAMTS4_1	64.5	IMR90p2
84.0	B1	117.050339758359	ADAMTS4_1	64.5	IMR90p2
84.5	B1	133.52324557832	ADAMTS4_1	64.5	IMR90p2
85.0	B1	152.107552297416	ADAMTS4_1	64.5	IMR90p2
85.5	B1	166.663986460407	ADAMTS4_1	64.5	IMR90p2
86.0	B1	174.812149253331	ADAMTS4_1	64.5	IMR90p2
86.5	B1	165.654844153395	ADAMTS4_1	64.5	IMR90p2
87.0	B1	133.759055507593	ADAMTS4_1	64.5	IMR90p2
87.5	B1	94.3257409944591	ADAMTS4_1	64.5	IMR90p2
88.0	B1	58.9698441988353	ADAMTS4_1	64.5	IMR90p2
88.5	B1	28.9454566428428	ADAMTS4_1	64.5	IMR90p2
89.0	B1	9.60087429007757	ADAMTS4_1	64.5	IMR90p2
89.5	B1	3.26425991276261	ADAMTS4_1	64.5	IMR90p2
90.0	B1	2.72786411629517	ADAMTS4_1	64.5	IMR90p2
90.5	B1	2.49568348308588	ADAMTS4_1	64.5	IMR90p2
91.0	B1	2.56310911945997	ADAMTS4_1	64.5	IMR90p2
91.5	B1	2.36029448946857	ADAMTS4_1	64.5	IMR90p2
92.0	B1	2.31776309247829	ADAMTS4_1	64.5	IMR90p2
92.5	B1	2.46601827569253	ADAMTS4_1	64.5	IMR90p2
93.0	B1	2.15817873693231	ADAMTS4_1	64.5	IMR90p2
93.5	B1	2.68056076335552	ADAMTS4_1	64.5	IMR90p2
94.0	B1	3.13869340872338	ADAMTS4_1	64.5	IMR90p2
94.5	B1	5.56476163779485	ADAMTS4_1	64.5	IMR90p2
95.0	B1	3.70239074505503	ADAMTS4_1	64.5	IMR90p2
55.0	C1	7.36648177442191	ADAMTS4_1	63.3	IMR90p2
55.5	C1	15.9607105112476	ADAMTS4_1	63.3	IMR90p2
56.0	C1	14.7329635488439	ADAMTS4_1	63.3	IMR90p2
56.5	C1	14.7329635488341	ADAMTS4_1	63.3	IMR90p2
57.0	C1	14.7329635489164	ADAMTS4_1	63.3	IMR90p2
57.5	C1	14.1210181437501	ADAMTS4_1	63.3	IMR90p2
58.0	C1	17.8539258596439	ADAMTS4_1	63.3	IMR90p2
58.5	C1	25.5506987469419	ADAMTS4_1	63.3	IMR90p2
59.0	C1	31.5215386284211	ADAMTS4_1	63.3	IMR90p2
59.5	C1	36.344360617183	ADAMTS4_1	63.3	IMR90p2
60.0	C1	40.1035320312347	ADAMTS4_1	63.3	IMR90p2
60.5	C1	43.3641387503756	ADAMTS4_1	63.3	IMR90p2
61.0	C1	46.037335233011	ADAMTS4_1	63.3	IMR90p2
61.5	C1	47.2434173073608	ADAMTS4_1	63.3	IMR90p2
62.0	C1	47.4157308583381	ADAMTS4_1	63.3	IMR90p2
62.5	C1	47.9007681616627	ADAMTS4_1	63.3	IMR90p2
63.0	C1	48.1937364157363	ADAMTS4_1	63.3	IMR90p2
63.5	C1	48.8529478213267	ADAMTS4_1	63.3	IMR90p2
64.0	C1	52.1296239159503	ADAMTS4_1	63.3	IMR90p2
64.5	C1	57.6560481166118	ADAMTS4_1	63.3	IMR90p2
65.0	C1	64.5791951123542	ADAMTS4_1	63.3	IMR90p2
65.5	C1	73.4417464633699	ADAMTS4_1	63.3	IMR90p2
66.0	C1	82.5061726367172	ADAMTS4_1	63.3	IMR90p2
66.5	C1	89.716426953214	ADAMTS4_1	63.3	IMR90p2
67.0	C1	95.4185982901862	ADAMTS4_1	63.3	IMR90p2
67.5	C1	98.8853582495632	ADAMTS4_1	63.3	IMR90p2
68.0	C1	99.6762826670076	ADAMTS4_1	63.3	IMR90p2
68.5	C1	99.8189820905445	ADAMTS4_1	63.3	IMR90p2
69.0	C1	100.197549910445	ADAMTS4_1	63.3	IMR90p2
69.5	C1	100.095850633696	ADAMTS4_1	63.3	IMR90p2
70.0	C1	100.323503446629	ADAMTS4_1	63.3	IMR90p2
70.5	C1	101.262230870048	ADAMTS4_1	63.3	IMR90p2
71.0	C1	101.471836605681	ADAMTS4_1	63.3	IMR90p2
71.5	C1	100.763776705955	ADAMTS4_1	63.3	IMR90p2
72.0	C1	100.01985793559	ADAMTS4_1	63.3	IMR90p2
72.5	C1	99.4750086719291	ADAMTS4_1	63.3	IMR90p2
73.0	C1	98.8551765076929	ADAMTS4_1	63.3	IMR90p2
73.5	C1	98.568678698668	ADAMTS4_1	63.3	IMR90p2
74.0	C1	98.6889305511482	ADAMTS4_1	63.3	IMR90p2
74.5	C1	98.4927948757932	ADAMTS4_1	63.3	IMR90p2
75.0	C1	98.0187954662886	ADAMTS4_1	63.3	IMR90p2
75.5	C1	97.0175505159397	ADAMTS4_1	63.3	IMR90p2
76.0	C1	95.6218432065016	ADAMTS4_1	63.3	IMR90p2
76.5	C1	94.248682527343	ADAMTS4_1	63.3	IMR90p2
77.0	C1	93.1147635264957	ADAMTS4_1	63.3	IMR90p2
77.5	C1	91.772168251304	ADAMTS4_1	63.3	IMR90p2
78.0	C1	90.6676262033598	ADAMTS4_1	63.3	IMR90p2
78.5	C1	90.766950214634	ADAMTS4_1	63.3	IMR90p2
79.0	C1	91.2644071402393	ADAMTS4_1	63.3	IMR90p2
79.5	C1	92.4434676617374	ADAMTS4_1	63.3	IMR90p2
80.0	C1	95.2898199628215	ADAMTS4_1	63.3	IMR90p2
80.5	C1	99.3125632824201	ADAMTS4_1	63.3	IMR90p2
81.0	C1	102.779196944455	ADAMTS4_1	63.3	IMR90p2
81.5	C1	105.754647760797	ADAMTS4_1	63.3	IMR90p2
82.0	C1	108.152690528876	ADAMTS4_1	63.3	IMR90p2
82.5	C1	108.361131360802	ADAMTS4_1	63.3	IMR90p2
83.0	C1	106.946266104574	ADAMTS4_1	63.3	IMR90p2
83.5	C1	106.130748281691	ADAMTS4_1	63.3	IMR90p2
84.0	C1	111.19839336263	ADAMTS4_1	63.3	IMR90p2
84.5	C1	125.147600935714	ADAMTS4_1	63.3	IMR90p2
85.0	C1	142.555026818374	ADAMTS4_1	63.3	IMR90p2
85.5	C1	157.007421609192	ADAMTS4_1	63.3	IMR90p2
86.0	C1	165.481682708849	ADAMTS4_1	63.3	IMR90p2
86.5	C1	158.339940571836	ADAMTS4_1	63.3	IMR90p2
87.0	C1	129.811959757732	ADAMTS4_1	63.3	IMR90p2
87.5	C1	92.2138036462746	ADAMTS4_1	63.3	IMR90p2
88.0	C1	58.0299364012021	ADAMTS4_1	63.3	IMR90p2
88.5	C1	29.4810556730017	ADAMTS4_1	63.3	IMR90p2
89.0	C1	10.5993946715405	ADAMTS4_1	63.3	IMR90p2
89.5	C1	4.0987776577453	ADAMTS4_1	63.3	IMR90p2
90.0	C1	4.03846489221223	ADAMTS4_1	63.3	IMR90p2
90.5	C1	3.85443512688238	ADAMTS4_1	63.3	IMR90p2
91.0	C1	2.44313893477027	ADAMTS4_1	63.3	IMR90p2
91.5	C1	1.50930111752064	ADAMTS4_1	63.3	IMR90p2
92.0	C1	1.21597474233778	ADAMTS4_1	63.3	IMR90p2
92.5	C1	0.862910378158119	ADAMTS4_1	63.3	IMR90p2
93.0	C1	1.26106700887595	ADAMTS4_1	63.3	IMR90p2
93.5	C1	2.62411915513712	ADAMTS4_1	63.3	IMR90p2
94.0	C1	3.2279171768451	ADAMTS4_1	63.3	IMR90p2
94.5	C1	4.32188692508504	ADAMTS4_1	63.3	IMR90p2
95.0	C1	2.36817341936199	ADAMTS4_1	63.3	IMR90p2
55.0	D1	15.230801184215	ADAMTS4_1	61.4	IMR90p2
55.5	D1	33.000069232466	ADAMTS4_1	61.4	IMR90p2
56.0	D1	30.4616023684301	ADAMTS4_1	61.4	IMR90p2
56.5	D1	30.4616023684331	ADAMTS4_1	61.4	IMR90p2
57.0	D1	30.4616023684126	ADAMTS4_1	61.4	IMR90p2
57.5	D1	29.8319094111516	ADAMTS4_1	61.4	IMR90p2
58.0	D1	33.8432321613033	ADAMTS4_1	61.4	IMR90p2
58.5	D1	40.8044304292442	ADAMTS4_1	61.4	IMR90p2
59.0	D1	44.2814898033806	ADAMTS4_1	61.4	IMR90p2
59.5	D1	46.9444363846494	ADAMTS4_1	61.4	IMR90p2
60.0	D1	48.8398105057203	ADAMTS4_1	61.4	IMR90p2
60.5	D1	49.0226870882678	ADAMTS4_1	61.4	IMR90p2
61.0	D1	48.7107778256866	ADAMTS4_1	61.4	IMR90p2
61.5	D1	49.0125700243914	ADAMTS4_1	61.4	IMR90p2
62.0	D1	49.0529011044662	ADAMTS4_1	61.4	IMR90p2
62.5	D1	48.4059172769751	ADAMTS4_1	61.4	IMR90p2
63.0	D1	48.5707722444726	ADAMTS4_1	61.4	IMR90p2
63.5	D1	49.8693668075373	ADAMTS4_1	61.4	IMR90p2
64.0	D1	51.6320946197034	ADAMTS4_1	61.4	IMR90p2
64.5	D1	54.6016579582719	ADAMTS4_1	61.4	IMR90p2
65.0	D1	59.4891221903197	ADAMTS4_1	61.4	IMR90p2
65.5	D1	65.5363329822342	ADAMTS4_1	61.4	IMR90p2
66.0	D1	71.7950697119426	ADAMTS4_1	61.4	IMR90p2
66.5	D1	77.3829029112979	ADAMTS4_1	61.4	IMR90p2
67.0	D1	81.8504537345002	ADAMTS4_1	61.4	IMR90p2
67.5	D1	84.7758937852833	ADAMTS4_1	61.4	IMR90p2
68.0	D1	85.8450005358691	ADAMTS4_1	61.4	IMR90p2
68.5	D1	85.3780567647458	ADAMTS4_1	61.4	IMR90p2
69.0	D1	84.6844151855236	ADAMTS4_1	61.4	IMR90p2
69.5	D1	83.9621139396609	ADAMTS4_1	61.4	IMR90p2
70.0	D1	83.1530348849954	ADAMTS4_1	61.4	IMR90p2
70.5	D1	83.0565594591146	ADAMTS4_1	61.4	IMR90p2
71.0	D1	83.2649252779911	ADAMTS4_1	61.4	IMR90p2
71.5	D1	83.2787278182119	ADAMTS4_1	61.4	IMR90p2
72.0	D1	83.1584509337875	ADAMTS4_1	61.4	IMR90p2
72.5	D1	83.602138138848	ADAMTS4_1	61.4	IMR90p2
73.0	D1	83.2782311427749	ADAMTS4_1	61.4	IMR90p2
73.5	D1	82.6916715859933	ADAMTS4_1	61.4	IMR90p2
74.0	D1	82.0013445579085	ADAMTS4_1	61.4	IMR90p2
74.5	D1	80.7218328520196	ADAMTS4_1	61.4	IMR90p2
75.0	D1	78.7752953530168	ADAMTS4_1	61.4	IMR90p2
75.5	D1	77.1077003724051	ADAMTS4_1	61.4	IMR90p2
76.0	D1	75.6150188379045	ADAMTS4_1	61.4	IMR90p2
76.5	D1	74.1458305764144	ADAMTS4_1	61.4	IMR90p2
77.0	D1	73.6304372797684	ADAMTS4_1	61.4	IMR90p2
77.5	D1	73.0202059588183	ADAMTS4_1	61.4	IMR90p2
78.0	D1	72.679995860806	ADAMTS4_1	61.4	IMR90p2
78.5	D1	72.7468090023004	ADAMTS4_1	61.4	IMR90p2
79.0	D1	73.1210834852672	ADAMTS4_1	61.4	IMR90p2
79.5	D1	73.5754682678103	ADAMTS4_1	61.4	IMR90p2
80.0	D1	74.779549191503	ADAMTS4_1	61.4	IMR90p2
80.5	D1	76.0864302225645	ADAMTS4_1	61.4	IMR90p2
81.0	D1	77.3651899968035	ADAMTS4_1	61.4	IMR90p2
81.5	D1	78.9174256215472	ADAMTS4_1	61.4	IMR90p2
82.0	D1	79.7597447615507	ADAMTS4_1	61.4	IMR90p2
82.5	D1	80.0833041563346	ADAMTS4_1	61.4	IMR90p2
83.0	D1	80.5190617160341	ADAMTS4_1	61.4	IMR90p2
83.5	D1	80.7089779802616	ADAMTS4_1	61.4	IMR90p2
84.0	D1	83.5879223143818	ADAMTS4_1	61.4	IMR90p2
84.5	D1	93.3588116023799	ADAMTS4_1	61.4	IMR90p2
85.0	D1	105.9006706651	ADAMTS4_1	61.4	IMR90p2
85.5	D1	115.834309140923	ADAMTS4_1	61.4	IMR90p2
86.0	D1	122.5148169216	ADAMTS4_1	61.4	IMR90p2
86.5	D1	119.576444146904	ADAMTS4_1	61.4	IMR90p2
87.0	D1	100.561062115937	ADAMTS4_1	61.4	IMR90p2
87.5	D1	73.448821485585	ADAMTS4_1	61.4	IMR90p2
88.0	D1	47.8366082934858	ADAMTS4_1	61.4	IMR90p2
88.5	D1	25.5626600811159	ADAMTS4_1	61.4	IMR90p2
89.0	D1	9.9767657937881	ADAMTS4_1	61.4	IMR90p2
89.5	D1	4.05537719296507	ADAMTS4_1	61.4	IMR90p2
90.0	D1	3.33910890235779	ADAMTS4_1	61.4	IMR90p2
90.5	D1	3.31569494823611	ADAMTS4_1	61.4	IMR90p2
91.0	D1	3.42786132276336	ADAMTS4_1	61.4	IMR90p2
91.5	D1	3.25172288987847	ADAMTS4_1	61.4	IMR90p2
92.0	D1	2.94862391783897	ADAMTS4_1	61.4	IMR90p2
92.5	D1	3.16670223836832	ADAMTS4_1	61.4	IMR90p2
93.0	D1	3.50705450673627	ADAMTS4_1	61.4	IMR90p2
93.5	D1	3.15368291439199	ADAMTS4_1	61.4	IMR90p2
94.0	D1	3.42189913092761	ADAMTS4_1	61.4	IMR90p2
94.5	D1	2.97355223726117	ADAMTS4_1	61.4	IMR90p2
95.0	D1	0.854913409058099	ADAMTS4_1	61.4	IMR90p2
55.0	E1	29.1913880258239	ADAMTS4_1	59.0	IMR90p2
55.5	E1	63.248007389284	ADAMTS4_1	59.0	IMR90p2
56.0	E1	58.3827760516467	ADAMTS4_1	59.0	IMR90p2
56.5	E1	58.3827760516498	ADAMTS4_1	59.0	IMR90p2
57.0	E1	58.3827760516294	ADAMTS4_1	59.0	IMR90p2
57.5	E1	58.2869194354339	ADAMTS4_1	59.0	IMR90p2
58.0	E1	58.9244151322068	ADAMTS4_1	59.0	IMR90p2
58.5	E1	59.8467548033559	ADAMTS4_1	59.0	IMR90p2
59.0	E1	59.8717851006529	ADAMTS4_1	59.0	IMR90p2
59.5	E1	59.8116145297098	ADAMTS4_1	59.0	IMR90p2
60.0	E1	59.0362066365398	ADAMTS4_1	59.0	IMR90p2
60.5	E1	57.7317452782398	ADAMTS4_1	59.0	IMR90p2
61.0	E1	56.495222153856	ADAMTS4_1	59.0	IMR90p2
61.5	E1	54.8785353211454	ADAMTS4_1	59.0	IMR90p2
62.0	E1	52.6234134483527	ADAMTS4_1	59.0	IMR90p2
62.5	E1	51.0120373323783	ADAMTS4_1	59.0	IMR90p2
63.0	E1	50.6712927466075	ADAMTS4_1	59.0	IMR90p2
63.5	E1	50.8972786135352	ADAMTS4_1	59.0	IMR90p2
64.0	E1	52.1672253452218	ADAMTS4_1	59.0	IMR90p2
64.5	E1	54.8024881373385	ADAMTS4_1	59.0	IMR90p2
65.0	E1	58.1675855878256	ADAMTS4_1	59.0	IMR90p2
65.5	E1	61.5699654544879	ADAMTS4_1	59.0	IMR90p2
66.0	E1	65.0716028150241	ADAMTS4_1	59.0	IMR90p2
66.5	E1	67.9602156724832	ADAMTS4_1	59.0	IMR90p2
67.0	E1	69.8028214504585	ADAMTS4_1	59.0	IMR90p2
67.5	E1	70.5913464383061	ADAMTS4_1	59.0	IMR90p2
68.0	E1	70.3540918592394	ADAMTS4_1	59.0	IMR90p2
68.5	E1	69.2370109797878	ADAMTS4_1	59.0	IMR90p2
69.0	E1	68.3945560091711	ADAMTS4_1	59.0	IMR90p2
69.5	E1	67.6962517437908	ADAMTS4_1	59.0	IMR90p2
70.0	E1	67.1839341559947	ADAMTS4_1	59.0	IMR90p2
70.5	E1	67.2622532318042	ADAMTS4_1	59.0	IMR90p2
71.0	E1	67.1837439782688	ADAMTS4_1	59.0	IMR90p2
71.5	E1	66.032621197296	ADAMTS4_1	59.0	IMR90p2
72.0	E1	64.4432621754537	ADAMTS4_1	59.0	IMR90p2
72.5	E1	63.2493280659124	ADAMTS4_1	59.0	IMR90p2
73.0	E1	61.6883728545499	ADAMTS4_1	59.0	IMR90p2
73.5	E1	60.015341231423	ADAMTS4_1	59.0	IMR90p2
74.0	E1	59.1258808179392	ADAMTS4_1	59.0	IMR90p2
74.5	E1	58.7181852598264	ADAMTS4_1	59.0	IMR90p2
75.0	E1	57.0897173681271	ADAMTS4_1	59.0	IMR90p2
75.5	E1	55.0041458187857	ADAMTS4_1	59.0	IMR90p2
76.0	E1	53.8066753447757	ADAMTS4_1	59.0	IMR90p2
76.5	E1	52.4215070185761	ADAMTS4_1	59.0	IMR90p2
77.0	E1	50.8517861832397	ADAMTS4_1	59.0	IMR90p2
77.5	E1	50.0723173342518	ADAMTS4_1	59.0	IMR90p2
78.0	E1	49.8184507300518	ADAMTS4_1	59.0	IMR90p2
78.5	E1	49.3384926435721	ADAMTS4_1	59.0	IMR90p2
79.0	E1	49.1653083564095	ADAMTS4_1	59.0	IMR90p2
79.5	E1	48.9944074334754	ADAMTS4_1	59.0	IMR90p2
80.0	E1	49.1006236330605	ADAMTS4_1	59.0	IMR90p2
80.5	E1	50.0010512980854	ADAMTS4_1	59.0	IMR90p2
81.0	E1	50.8740813982706	ADAMTS4_1	59.0	IMR90p2
81.5	E1	51.7833163923104	ADAMTS4_1	59.0	IMR90p2
82.0	E1	53.0304566270748	ADAMTS4_1	59.0	IMR90p2
82.5	E1	53.7334998731098	ADAMTS4_1	59.0	IMR90p2
83.0	E1	53.6386142341597	ADAMTS4_1	59.0	IMR90p2
83.5	E1	53.3920211621556	ADAMTS4_1	59.0	IMR90p2
84.0	E1	54.1991056048871	ADAMTS4_1	59.0	IMR90p2
84.5	E1	58.7623597339091	ADAMTS4_1	59.0	IMR90p2
85.0	E1	65.6811574512244	ADAMTS4_1	59.0	IMR90p2
85.5	E1	70.8124474298649	ADAMTS4_1	59.0	IMR90p2
86.0	E1	73.8253357249885	ADAMTS4_1	59.0	IMR90p2
86.5	E1	72.2152637106079	ADAMTS4_1	59.0	IMR90p2
87.0	E1	60.5961636954049	ADAMTS4_1	59.0	IMR90p2
87.5	E1	43.5973711452206	ADAMTS4_1	59.0	IMR90p2
88.0	E1	28.6691368718682	ADAMTS4_1	59.0	IMR90p2
88.5	E1	15.9767568823734	ADAMTS4_1	59.0	IMR90p2
89.0	E1	6.48749422757714	ADAMTS4_1	59.0	IMR90p2
89.5	E1	3.07781774074851	ADAMTS4_1	59.0	IMR90p2
90.0	E1	2.99430381051047	ADAMTS4_1	59.0	IMR90p2
90.5	E1	2.72405763432215	ADAMTS4_1	59.0	IMR90p2
91.0	E1	2.38263847399162	ADAMTS4_1	59.0	IMR90p2
91.5	E1	2.1485750911495	ADAMTS4_1	59.0	IMR90p2
92.0	E1	1.93517659855337	ADAMTS4_1	59.0	IMR90p2
92.5	E1	1.9774440499707	ADAMTS4_1	59.0	IMR90p2
93.0	E1	1.94517593927299	ADAMTS4_1	59.0	IMR90p2
93.5	E1	2.98894508286958	ADAMTS4_1	59.0	IMR90p2
94.0	E1	3.55050279915508	ADAMTS4_1	59.0	IMR90p2
94.5	E1	6.34287801325786	ADAMTS4_1	59.0	IMR90p2
95.0	E1	4.27270022227162	ADAMTS4_1	59.0	IMR90p2
55.0	F1	34.2826026300506	ADAMTS4_1	57.0	IMR90p2
55.5	F1	74.2789723651085	ADAMTS4_1	57.0	IMR90p2
56.0	F1	68.5652052600993	ADAMTS4_1	57.0	IMR90p2
56.5	F1	68.5652052601025	ADAMTS4_1	57.0	IMR90p2
57.0	F1	68.5652052600856	ADAMTS4_1	57.0	IMR90p2
57.5	F1	68.6660483849254	ADAMTS4_1	57.0	IMR90p2
58.0	F1	68.1078963331707	ADAMTS4_1	57.0	IMR90p2
58.5	F1	66.4540952610973	ADAMTS4_1	57.0	IMR90p2
59.0	F1	65.0852550003341	ADAMTS4_1	57.0	IMR90p2
59.5	F1	63.6307882867765	ADAMTS4_1	57.0	IMR90p2
60.0	F1	61.3862738101311	ADAMTS4_1	57.0	IMR90p2
60.5	F1	59.3345320576913	ADAMTS4_1	57.0	IMR90p2
61.0	F1	57.8260907475894	ADAMTS4_1	57.0	IMR90p2
61.5	F1	55.8356030062843	ADAMTS4_1	57.0	IMR90p2
62.0	F1	53.3677016773594	ADAMTS4_1	57.0	IMR90p2
62.5	F1	51.1779194693431	ADAMTS4_1	57.0	IMR90p2
63.0	F1	48.9132626307302	ADAMTS4_1	57.0	IMR90p2
63.5	F1	46.4772800646118	ADAMTS4_1	57.0	IMR90p2
64.0	F1	44.9263413730179	ADAMTS4_1	57.0	IMR90p2
64.5	F1	44.6238234868293	ADAMTS4_1	57.0	IMR90p2
65.0	F1	45.2481692626261	ADAMTS4_1	57.0	IMR90p2
65.5	F1	46.7435000375223	ADAMTS4_1	57.0	IMR90p2
66.0	F1	48.6823771487269	ADAMTS4_1	57.0	IMR90p2
66.5	F1	50.2841955685033	ADAMTS4_1	57.0	IMR90p2
67.0	F1	51.3223385340693	ADAMTS4_1	57.0	IMR90p2
67.5	F1	51.7927715494534	ADAMTS4_1	57.0	IMR90p2
68.0	F1	51.1305168346156	ADAMTS4_1	57.0	IMR90p2
68.5	F1	50.156695799062	ADAMTS4_1	57.0	IMR90p2
69.0	F1	49.1608922303894	ADAMTS4_1	57.0	IMR90p2
69.5	F1	47.2580748905878	ADAMTS4_1	57.0	IMR90p2
70.0	F1	45.2415608542902	ADAMTS4_1	57.0	IMR90p2
70.5	F1	44.2667231477445	ADAMTS4_1	57.0	IMR90p2
71.0	F1	43.1223421468538	ADAMTS4_1	57.0	IMR90p2
71.5	F1	41.6545105214691	ADAMTS4_1	57.0	IMR90p2
72.0	F1	41.3156310994012	ADAMTS4_1	57.0	IMR90p2
72.5	F1	41.48599769374	ADAMTS4_1	57.0	IMR90p2
73.0	F1	40.741508652441	ADAMTS4_1	57.0	IMR90p2
73.5	F1	39.7271585879781	ADAMTS4_1	57.0	IMR90p2
74.0	F1	38.963746356754	ADAMTS4_1	57.0	IMR90p2
74.5	F1	37.8985636899006	ADAMTS4_1	57.0	IMR90p2
75.0	F1	36.0502253760176	ADAMTS4_1	57.0	IMR90p2
75.5	F1	34.5465774723091	ADAMTS4_1	57.0	IMR90p2
76.0	F1	34.0060495477524	ADAMTS4_1	57.0	IMR90p2
76.5	F1	34.2379243466305	ADAMTS4_1	57.0	IMR90p2
77.0	F1	35.2461382692421	ADAMTS4_1	57.0	IMR90p2
77.5	F1	36.7981976119779	ADAMTS4_1	57.0	IMR90p2
78.0	F1	38.2850469367016	ADAMTS4_1	57.0	IMR90p2
78.5	F1	39.0745672044191	ADAMTS4_1	57.0	IMR90p2
79.0	F1	38.2255630850225	ADAMTS4_1	57.0	IMR90p2
79.5	F1	35.6036870769778	ADAMTS4_1	57.0	IMR90p2
80.0	F1	33.0517692434943	ADAMTS4_1	57.0	IMR90p2
80.5	F1	31.008806951641	ADAMTS4_1	57.0	IMR90p2
81.0	F1	28.9290215568091	ADAMTS4_1	57.0	IMR90p2
81.5	F1	27.9605222898107	ADAMTS4_1	57.0	IMR90p2
82.0	F1	27.9823364887287	ADAMTS4_1	57.0	IMR90p2
82.5	F1	27.3080733583387	ADAMTS4_1	57.0	IMR90p2
83.0	F1	26.3648326096069	ADAMTS4_1	57.0	IMR90p2
83.5	F1	26.1016282914977	ADAMTS4_1	57.0	IMR90p2
84.0	F1	26.8027631708598	ADAMTS4_1	57.0	IMR90p2
84.5	F1	28.9950941045249	ADAMTS4_1	57.0	IMR90p2
85.0	F1	31.984109778773	ADAMTS4_1	57.0	IMR90p2
85.5	F1	34.0781808247416	ADAMTS4_1	57.0	IMR90p2
86.0	F1	34.8589360533075	ADAMTS4_1	57.0	IMR90p2
86.5	F1	32.5886432782372	ADAMTS4_1	57.0	IMR90p2
87.0	F1	26.2253559985208	ADAMTS4_1	57.0	IMR90p2
87.5	F1	18.6866698610454	ADAMTS4_1	57.0	IMR90p2
88.0	F1	12.6093385132959	ADAMTS4_1	57.0	IMR90p2
88.5	F1	7.27021020959	ADAMTS4_1	57.0	IMR90p2
89.0	F1	3.50559392759232	ADAMTS4_1	57.0	IMR90p2
89.5	F1	2.76156792566076	ADAMTS4_1	57.0	IMR90p2
90.0	F1	2.90216545380412	ADAMTS4_1	57.0	IMR90p2
90.5	F1	2.15503918750272	ADAMTS4_1	57.0	IMR90p2
91.0	F1	1.84149279676774	ADAMTS4_1	57.0	IMR90p2
91.5	F1	2.1952051234199	ADAMTS4_1	57.0	IMR90p2
92.0	F1	2.04350465769278	ADAMTS4_1	57.0	IMR90p2
92.5	F1	1.86567941013186	ADAMTS4_1	57.0	IMR90p2
93.0	F1	2.23386094134042	ADAMTS4_1	57.0	IMR90p2
93.5	F1	1.73699693012526	ADAMTS4_1	57.0	IMR90p2
94.0	F1	1.35396303790526	ADAMTS4_1	57.0	IMR90p2
94.5	F1	-0.0236992385596295	ADAMTS4_1	57.0	IMR90p2
95.0	F1	-0.808903995003448	ADAMTS4_1	57.0	IMR90p2
55.0	G1	35.0642429096492	ADAMTS4_1	55.7	IMR90p2
55.5	G1	75.9725263042415	ADAMTS4_1	55.7	IMR90p2
56.0	G1	70.1284858193006	ADAMTS4_1	55.7	IMR90p2
56.5	G1	70.1284858192918	ADAMTS4_1	55.7	IMR90p2
57.0	G1	70.1284858193553	ADAMTS4_1	55.7	IMR90p2
57.5	G1	70.2037413620034	ADAMTS4_1	55.7	IMR90p2
58.0	G1	69.8071808734701	ADAMTS4_1	55.7	IMR90p2
58.5	G1	68.461978866699	ADAMTS4_1	55.7	IMR90p2
59.0	G1	67.1736344748595	ADAMTS4_1	55.7	IMR90p2
59.5	G1	65.3523773205031	ADAMTS4_1	55.7	IMR90p2
60.0	G1	63.5512802084768	ADAMTS4_1	55.7	IMR90p2
60.5	G1	61.6358656511559	ADAMTS4_1	55.7	IMR90p2
61.0	G1	58.9817187205402	ADAMTS4_1	55.7	IMR90p2
61.5	G1	56.3760432195476	ADAMTS4_1	55.7	IMR90p2
62.0	G1	54.1313786600438	ADAMTS4_1	55.7	IMR90p2
62.5	G1	51.2783960800472	ADAMTS4_1	55.7	IMR90p2
63.0	G1	47.7988373838805	ADAMTS4_1	55.7	IMR90p2
63.5	G1	45.1088901960857	ADAMTS4_1	55.7	IMR90p2
64.0	G1	42.6464197009301	ADAMTS4_1	55.7	IMR90p2
64.5	G1	40.5471757073052	ADAMTS4_1	55.7	IMR90p2
65.0	G1	39.6914203879023	ADAMTS4_1	55.7	IMR90p2
65.5	G1	40.2127366404829	ADAMTS4_1	55.7	IMR90p2
66.0	G1	41.1229717320429	ADAMTS4_1	55.7	IMR90p2
66.5	G1	42.2836949009399	ADAMTS4_1	55.7	IMR90p2
67.0	G1	43.3308102975458	ADAMTS4_1	55.7	IMR90p2
67.5	G1	43.601966657023	ADAMTS4_1	55.7	IMR90p2
68.0	G1	42.9652404314238	ADAMTS4_1	55.7	IMR90p2
68.5	G1	41.8411893225376	ADAMTS4_1	55.7	IMR90p2
69.0	G1	40.551887683677	ADAMTS4_1	55.7	IMR90p2
69.5	G1	38.809422807338	ADAMTS4_1	55.7	IMR90p2
70.0	G1	37.1554598895908	ADAMTS4_1	55.7	IMR90p2
70.5	G1	35.6849968582928	ADAMTS4_1	55.7	IMR90p2
71.0	G1	33.9996223279535	ADAMTS4_1	55.7	IMR90p2
71.5	G1	32.5674264367127	ADAMTS4_1	55.7	IMR90p2
72.0	G1	32.0218791822188	ADAMTS4_1	55.7	IMR90p2
72.5	G1	31.9286067117487	ADAMTS4_1	55.7	IMR90p2
73.0	G1	31.8695521776126	ADAMTS4_1	55.7	IMR90p2
73.5	G1	31.9335040051874	ADAMTS4_1	55.7	IMR90p2
74.0	G1	31.3925035172445	ADAMTS4_1	55.7	IMR90p2
74.5	G1	29.8327343679166	ADAMTS4_1	55.7	IMR90p2
75.0	G1	27.7353405977473	ADAMTS4_1	55.7	IMR90p2
75.5	G1	25.7940445566186	ADAMTS4_1	55.7	IMR90p2
76.0	G1	23.9528297447359	ADAMTS4_1	55.7	IMR90p2
76.5	G1	22.5008161606145	ADAMTS4_1	55.7	IMR90p2
77.0	G1	21.9246280526227	ADAMTS4_1	55.7	IMR90p2
77.5	G1	21.6188795186135	ADAMTS4_1	55.7	IMR90p2
78.0	G1	21.1652304416775	ADAMTS4_1	55.7	IMR90p2
78.5	G1	20.9683496438407	ADAMTS4_1	55.7	IMR90p2
79.0	G1	20.7429706583628	ADAMTS4_1	55.7	IMR90p2
79.5	G1	19.836866942313	ADAMTS4_1	55.7	IMR90p2
80.0	G1	19.0151559690578	ADAMTS4_1	55.7	IMR90p2
80.5	G1	19.1868308962731	ADAMTS4_1	55.7	IMR90p2
81.0	G1	19.2025368691947	ADAMTS4_1	55.7	IMR90p2
81.5	G1	19.3814604448711	ADAMTS4_1	55.7	IMR90p2
82.0	G1	20.3653066069175	ADAMTS4_1	55.7	IMR90p2
82.5	G1	21.2790646052692	ADAMTS4_1	55.7	IMR90p2
83.0	G1	20.9184654308349	ADAMTS4_1	55.7	IMR90p2
83.5	G1	20.1868260159058	ADAMTS4_1	55.7	IMR90p2
84.0	G1	20.1203671277125	ADAMTS4_1	55.7	IMR90p2
84.5	G1	20.6244827531635	ADAMTS4_1	55.7	IMR90p2
85.0	G1	21.338987831818	ADAMTS4_1	55.7	IMR90p2
85.5	G1	22.4029438204749	ADAMTS4_1	55.7	IMR90p2
86.0	G1	23.7593940977555	ADAMTS4_1	55.7	IMR90p2
86.5	G1	22.9731490043016	ADAMTS4_1	55.7	IMR90p2
87.0	G1	19.4886435681348	ADAMTS4_1	55.7	IMR90p2
87.5	G1	15.0383716990997	ADAMTS4_1	55.7	IMR90p2
88.0	G1	10.6079201288036	ADAMTS4_1	55.7	IMR90p2
88.5	G1	5.81633807386106	ADAMTS4_1	55.7	IMR90p2
89.0	G1	2.58962910656646	ADAMTS4_1	55.7	IMR90p2
89.5	G1	1.5996898486755	ADAMTS4_1	55.7	IMR90p2
90.0	G1	1.24813126752235	ADAMTS4_1	55.7	IMR90p2
90.5	G1	1.10656285000323	ADAMTS4_1	55.7	IMR90p2
91.0	G1	2.14205442449975	ADAMTS4_1	55.7	IMR90p2
91.5	G1	2.87275793340177	ADAMTS4_1	55.7	IMR90p2
92.0	G1	2.5561245524699	ADAMTS4_1	55.7	IMR90p2
92.5	G1	2.72562322188162	ADAMTS4_1	55.7	IMR90p2
93.0	G1	2.26763923298836	ADAMTS4_1	55.7	IMR90p2
93.5	G1	1.37681736814818	ADAMTS4_1	55.7	IMR90p2
94.0	G1	0.979284404840712	ADAMTS4_1	55.7	IMR90p2
94.5	G1	1.41346878561131	ADAMTS4_1	55.7	IMR90p2
95.0	G1	0.853717352432398	ADAMTS4_1	55.7	IMR90p2
55.0	H1	31.2474279832844	ADAMTS4_1	55.0	IMR90p2
55.5	H1	67.7027606304488	ADAMTS4_1	55.0	IMR90p2
56.0	H1	62.4948559665672	ADAMTS4_1	55.0	IMR90p2
56.5	H1	62.4948559665683	ADAMTS4_1	55.0	IMR90p2
57.0	H1	62.4948559665689	ADAMTS4_1	55.0	IMR90p2
57.5	H1	62.6766667582332	ADAMTS4_1	55.0	IMR90p2
58.0	H1	61.6675035343751	ADAMTS4_1	55.0	IMR90p2
58.5	H1	58.7790733859666	ADAMTS4_1	55.0	IMR90p2
59.0	H1	55.6847817559292	ADAMTS4_1	55.0	IMR90p2
59.5	H1	53.3010737887956	ADAMTS4_1	55.0	IMR90p2
60.0	H1	51.4974581584709	ADAMTS4_1	55.0	IMR90p2
60.5	H1	49.4145055369573	ADAMTS4_1	55.0	IMR90p2
61.0	H1	47.8281061739856	ADAMTS4_1	55.0	IMR90p2
61.5	H1	46.5265754248119	ADAMTS4_1	55.0	IMR90p2
62.0	H1	44.7627634023269	ADAMTS4_1	55.0	IMR90p2
62.5	H1	43.9956024305116	ADAMTS4_1	55.0	IMR90p2
63.0	H1	44.1003080030692	ADAMTS4_1	55.0	IMR90p2
63.5	H1	44.119519121505	ADAMTS4_1	55.0	IMR90p2
64.0	H1	44.5845298105781	ADAMTS4_1	55.0	IMR90p2
64.5	H1	45.4472268598225	ADAMTS4_1	55.0	IMR90p2
65.0	H1	44.9073966574839	ADAMTS4_1	55.0	IMR90p2
65.5	H1	43.5683966907788	ADAMTS4_1	55.0	IMR90p2
66.0	H1	42.1006841449171	ADAMTS4_1	55.0	IMR90p2
66.5	H1	39.6308431470698	ADAMTS4_1	55.0	IMR90p2
67.0	H1	36.7921611359254	ADAMTS4_1	55.0	IMR90p2
67.5	H1	34.5366436463277	ADAMTS4_1	55.0	IMR90p2
68.0	H1	32.2766208776169	ADAMTS4_1	55.0	IMR90p2
68.5	H1	29.9196750164361	ADAMTS4_1	55.0	IMR90p2
69.0	H1	28.0841845726623	ADAMTS4_1	55.0	IMR90p2
69.5	H1	26.6279353746381	ADAMTS4_1	55.0	IMR90p2
70.0	H1	25.6403323564085	ADAMTS4_1	55.0	IMR90p2
70.5	H1	25.051384466264	ADAMTS4_1	55.0	IMR90p2
71.0	H1	24.981020494367	ADAMTS4_1	55.0	IMR90p2
71.5	H1	25.720417736107	ADAMTS4_1	55.0	IMR90p2
72.0	H1	26.2408659572579	ADAMTS4_1	55.0	IMR90p2
72.5	H1	26.0854381503067	ADAMTS4_1	55.0	IMR90p2
73.0	H1	25.2443397839235	ADAMTS4_1	55.0	IMR90p2
73.5	H1	23.5054882472261	ADAMTS4_1	55.0	IMR90p2
74.0	H1	21.4197679161348	ADAMTS4_1	55.0	IMR90p2
74.5	H1	19.2629415108154	ADAMTS4_1	55.0	IMR90p2
75.0	H1	17.1053882051913	ADAMTS4_1	55.0	IMR90p2
75.5	H1	15.8765931117466	ADAMTS4_1	55.0	IMR90p2
76.0	H1	15.5703501649081	ADAMTS4_1	55.0	IMR90p2
76.5	H1	14.5659956221307	ADAMTS4_1	55.0	IMR90p2
77.0	H1	13.7097937961123	ADAMTS4_1	55.0	IMR90p2
77.5	H1	13.6416387551123	ADAMTS4_1	55.0	IMR90p2
78.0	H1	13.1936093763275	ADAMTS4_1	55.0	IMR90p2
78.5	H1	12.1242231164861	ADAMTS4_1	55.0	IMR90p2
79.0	H1	11.4329997194823	ADAMTS4_1	55.0	IMR90p2
79.5	H1	11.0526828211837	ADAMTS4_1	55.0	IMR90p2
80.0	H1	10.6658869351224	ADAMTS4_1	55.0	IMR90p2
80.5	H1	10.4861818534273	ADAMTS4_1	55.0	IMR90p2
81.0	H1	10.8495878280482	ADAMTS4_1	55.0	IMR90p2
81.5	H1	11.8274596958284	ADAMTS4_1	55.0	IMR90p2
82.0	H1	12.3941799043869	ADAMTS4_1	55.0	IMR90p2
82.5	H1	12.0789502571722	ADAMTS4_1	55.0	IMR90p2
83.0	H1	11.9322421760708	ADAMTS4_1	55.0	IMR90p2
83.5	H1	11.7755679129571	ADAMTS4_1	55.0	IMR90p2
84.0	H1	11.0406800171335	ADAMTS4_1	55.0	IMR90p2
84.5	H1	10.9087508189062	ADAMTS4_1	55.0	IMR90p2
85.0	H1	11.5489092248998	ADAMTS4_1	55.0	IMR90p2
85.5	H1	11.9008841965778	ADAMTS4_1	55.0	IMR90p2
86.0	H1	11.6131279403768	ADAMTS4_1	55.0	IMR90p2
86.5	H1	10.7662842023774	ADAMTS4_1	55.0	IMR90p2
87.0	H1	8.96840329411532	ADAMTS4_1	55.0	IMR90p2
87.5	H1	6.71818859074995	ADAMTS4_1	55.0	IMR90p2
88.0	H1	4.54588597433462	ADAMTS4_1	55.0	IMR90p2
88.5	H1	3.19980032497347	ADAMTS4_1	55.0	IMR90p2
89.0	H1	2.94592024072131	ADAMTS4_1	55.0	IMR90p2
89.5	H1	3.01072359585487	ADAMTS4_1	55.0	IMR90p2
90.0	H1	3.13458315668544	ADAMTS4_1	55.0	IMR90p2
90.5	H1	3.24926131069032	ADAMTS4_1	55.0	IMR90p2
91.0	H1	2.87171116862316	ADAMTS4_1	55.0	IMR90p2
91.5	H1	1.87418181600555	ADAMTS4_1	55.0	IMR90p2
92.0	H1	1.62315522156155	ADAMTS4_1	55.0	IMR90p2
92.5	H1	1.50945403475379	ADAMTS4_1	55.0	IMR90p2
93.0	H1	1.32321828118393	ADAMTS4_1	55.0	IMR90p2
93.5	H1	0.763120946215281	ADAMTS4_1	55.0	IMR90p2
94.0	H1	0.592334058103916	ADAMTS4_1	55.0	IMR90p2
94.5	H1	-1.10782700468735	ADAMTS4_1	55.0	IMR90p2
95.0	H1	-1.52108385710062	ADAMTS4_1	55.0	IMR90p2
55.0	A1	28.3437917429435	ADAMTS4_1	65.0	IMR90p11
55.5	A1	61.4115487763785	ADAMTS4_1	65.0	IMR90p11
56.0	A1	56.6875834858878	ADAMTS4_1	65.0	IMR90p11
56.5	A1	56.6875834858805	ADAMTS4_1	65.0	IMR90p11
57.0	A1	56.6875834859336	ADAMTS4_1	65.0	IMR90p11
57.5	A1	56.6499340565352	ADAMTS4_1	65.0	IMR90p11
58.0	A1	56.9218698441415	ADAMTS4_1	65.0	IMR90p11
58.5	A1	57.2134570906319	ADAMTS4_1	65.0	IMR90p11
59.0	A1	56.6998084069528	ADAMTS4_1	65.0	IMR90p11
59.5	A1	54.9320037996148	ADAMTS4_1	65.0	IMR90p11
60.0	A1	52.65123006853	ADAMTS4_1	65.0	IMR90p11
60.5	A1	51.1804458486949	ADAMTS4_1	65.0	IMR90p11
61.0	A1	49.7350662522283	ADAMTS4_1	65.0	IMR90p11
61.5	A1	47.7674406262576	ADAMTS4_1	65.0	IMR90p11
62.0	A1	46.080928973543	ADAMTS4_1	65.0	IMR90p11
62.5	A1	44.4980915586749	ADAMTS4_1	65.0	IMR90p11
63.0	A1	42.7677526758362	ADAMTS4_1	65.0	IMR90p11
63.5	A1	42.3194974043847	ADAMTS4_1	65.0	IMR90p11
64.0	A1	44.1960782736238	ADAMTS4_1	65.0	IMR90p11
64.5	A1	47.7622409358123	ADAMTS4_1	65.0	IMR90p11
65.0	A1	53.2100004361537	ADAMTS4_1	65.0	IMR90p11
65.5	A1	60.1496120447249	ADAMTS4_1	65.0	IMR90p11
66.0	A1	66.3126274899981	ADAMTS4_1	65.0	IMR90p11
66.5	A1	70.5074843581745	ADAMTS4_1	65.0	IMR90p11
67.0	A1	73.3228394700203	ADAMTS4_1	65.0	IMR90p11
67.5	A1	74.4733769478156	ADAMTS4_1	65.0	IMR90p11
68.0	A1	73.6082852673605	ADAMTS4_1	65.0	IMR90p11
68.5	A1	72.1127722670866	ADAMTS4_1	65.0	IMR90p11
69.0	A1	70.8557676045649	ADAMTS4_1	65.0	IMR90p11
69.5	A1	69.466391567081	ADAMTS4_1	65.0	IMR90p11
70.0	A1	68.0835167425942	ADAMTS4_1	65.0	IMR90p11
70.5	A1	66.933882062036	ADAMTS4_1	65.0	IMR90p11
71.0	A1	65.9282499754294	ADAMTS4_1	65.0	IMR90p11
71.5	A1	65.3057960697596	ADAMTS4_1	65.0	IMR90p11
72.0	A1	64.9879157760096	ADAMTS4_1	65.0	IMR90p11
72.5	A1	64.4891751369823	ADAMTS4_1	65.0	IMR90p11
73.0	A1	64.0986271539956	ADAMTS4_1	65.0	IMR90p11
73.5	A1	63.6901256303285	ADAMTS4_1	65.0	IMR90p11
74.0	A1	62.4378102384484	ADAMTS4_1	65.0	IMR90p11
74.5	A1	60.381975848345	ADAMTS4_1	65.0	IMR90p11
75.0	A1	58.1433161138888	ADAMTS4_1	65.0	IMR90p11
75.5	A1	56.031111725944	ADAMTS4_1	65.0	IMR90p11
76.0	A1	54.0749484867782	ADAMTS4_1	65.0	IMR90p11
76.5	A1	52.5787530421566	ADAMTS4_1	65.0	IMR90p11
77.0	A1	51.7965329547412	ADAMTS4_1	65.0	IMR90p11
77.5	A1	51.5673117681266	ADAMTS4_1	65.0	IMR90p11
78.0	A1	51.0348976149602	ADAMTS4_1	65.0	IMR90p11
78.5	A1	50.5383204013373	ADAMTS4_1	65.0	IMR90p11
79.0	A1	50.6205367519253	ADAMTS4_1	65.0	IMR90p11
79.5	A1	50.8779339764448	ADAMTS4_1	65.0	IMR90p11
80.0	A1	51.3401897505317	ADAMTS4_1	65.0	IMR90p11
80.5	A1	52.6932507218743	ADAMTS4_1	65.0	IMR90p11
81.0	A1	54.3169654761022	ADAMTS4_1	65.0	IMR90p11
81.5	A1	55.7203841416375	ADAMTS4_1	65.0	IMR90p11
82.0	A1	56.9330295891904	ADAMTS4_1	65.0	IMR90p11
82.5	A1	57.3084996454539	ADAMTS4_1	65.0	IMR90p11
83.0	A1	56.8791050561946	ADAMTS4_1	65.0	IMR90p11
83.5	A1	56.2089617225404	ADAMTS4_1	65.0	IMR90p11
84.0	A1	57.0635093998786	ADAMTS4_1	65.0	IMR90p11
84.5	A1	62.0182949316213	ADAMTS4_1	65.0	IMR90p11
85.0	A1	69.2436527567269	ADAMTS4_1	65.0	IMR90p11
85.5	A1	75.1003737673845	ADAMTS4_1	65.0	IMR90p11
86.0	A1	78.6248547042247	ADAMTS4_1	65.0	IMR90p11
86.5	A1	76.0964888781493	ADAMTS4_1	65.0	IMR90p11
87.0	A1	63.4217190035281	ADAMTS4_1	65.0	IMR90p11
87.5	A1	45.6596027871785	ADAMTS4_1	65.0	IMR90p11
88.0	A1	29.347169469904	ADAMTS4_1	65.0	IMR90p11
88.5	A1	15.5412516398442	ADAMTS4_1	65.0	IMR90p11
89.0	A1	5.97173975702378	ADAMTS4_1	65.0	IMR90p11
89.5	A1	2.51969057884543	ADAMTS4_1	65.0	IMR90p11
90.0	A1	2.69026944829244	ADAMTS4_1	65.0	IMR90p11
90.5	A1	2.9044688973965	ADAMTS4_1	65.0	IMR90p11
91.0	A1	2.94785170174185	ADAMTS4_1	65.0	IMR90p11
91.5	A1	3.3914580573624	ADAMTS4_1	65.0	IMR90p11
92.0	A1	3.43719013828337	ADAMTS4_1	65.0	IMR90p11
92.5	A1	3.04073490317654	ADAMTS4_1	65.0	IMR90p11
93.0	A1	3.02730588542562	ADAMTS4_1	65.0	IMR90p11
93.5	A1	3.44888387367456	ADAMTS4_1	65.0	IMR90p11
94.0	A1	3.27268374649276	ADAMTS4_1	65.0	IMR90p11
94.5	A1	4.57192127714671	ADAMTS4_1	65.0	IMR90p11
95.0	A1	2.78637139232052	ADAMTS4_1	65.0	IMR90p11
55.0	B1	32.2765426433989	ADAMTS4_1	64.5	IMR90p11
55.5	B1	69.9325090606968	ADAMTS4_1	64.5	IMR90p11
56.0	B1	64.5530852867961	ADAMTS4_1	64.5	IMR90p11
56.5	B1	64.553085286798	ADAMTS4_1	64.5	IMR90p11
57.0	B1	64.5530852867939	ADAMTS4_1	64.5	IMR90p11
57.5	B1	64.5826630541271	ADAMTS4_1	64.5	IMR90p11
58.0	B1	64.3756092593104	ADAMTS4_1	64.5	IMR90p11
58.5	B1	64.2369199353567	ADAMTS4_1	64.5	IMR90p11
59.0	B1	63.8063778278414	ADAMTS4_1	64.5	IMR90p11
59.5	B1	63.3753936019344	ADAMTS4_1	64.5	IMR90p11
60.0	B1	62.2066946848669	ADAMTS4_1	64.5	IMR90p11
60.5	B1	60.5647272146057	ADAMTS4_1	64.5	IMR90p11
61.0	B1	59.0323553706691	ADAMTS4_1	64.5	IMR90p11
61.5	B1	56.5623065105384	ADAMTS4_1	64.5	IMR90p11
62.0	B1	53.9247912463612	ADAMTS4_1	64.5	IMR90p11
62.5	B1	52.5608783357437	ADAMTS4_1	64.5	IMR90p11
63.0	B1	51.3078365924965	ADAMTS4_1	64.5	IMR90p11
63.5	B1	49.8898990153502	ADAMTS4_1	64.5	IMR90p11
64.0	B1	50.333482328812	ADAMTS4_1	64.5	IMR90p11
64.5	B1	52.1288818412816	ADAMTS4_1	64.5	IMR90p11
65.0	B1	53.9120031264467	ADAMTS4_1	64.5	IMR90p11
65.5	B1	56.6437276118804	ADAMTS4_1	64.5	IMR90p11
66.0	B1	60.3492698271486	ADAMTS4_1	64.5	IMR90p11
66.5	B1	63.3958950976147	ADAMTS4_1	64.5	IMR90p11
67.0	B1	64.9931131767404	ADAMTS4_1	64.5	IMR90p11
67.5	B1	66.0097513094696	ADAMTS4_1	64.5	IMR90p11
68.0	B1	66.2886023797585	ADAMTS4_1	64.5	IMR90p11
68.5	B1	65.557459493617	ADAMTS4_1	64.5	IMR90p11
69.0	B1	64.5055003368717	ADAMTS4_1	64.5	IMR90p11
69.5	B1	63.5739184986694	ADAMTS4_1	64.5	IMR90p11
70.0	B1	62.5464857334407	ADAMTS4_1	64.5	IMR90p11
70.5	B1	61.328890837452	ADAMTS4_1	64.5	IMR90p11
71.0	B1	60.0715901534458	ADAMTS4_1	64.5	IMR90p11
71.5	B1	58.5417875202804	ADAMTS4_1	64.5	IMR90p11
72.0	B1	57.2041681619666	ADAMTS4_1	64.5	IMR90p11
72.5	B1	56.1533023516499	ADAMTS4_1	64.5	IMR90p11
73.0	B1	55.1103536890116	ADAMTS4_1	64.5	IMR90p11
73.5	B1	53.9011955827557	ADAMTS4_1	64.5	IMR90p11
74.0	B1	52.9722210787782	ADAMTS4_1	64.5	IMR90p11
74.5	B1	51.8998085010692	ADAMTS4_1	64.5	IMR90p11
75.0	B1	50.4951589968654	ADAMTS4_1	64.5	IMR90p11
75.5	B1	49.385170160793	ADAMTS4_1	64.5	IMR90p11
76.0	B1	48.6639328234839	ADAMTS4_1	64.5	IMR90p11
76.5	B1	47.5435805579038	ADAMTS4_1	64.5	IMR90p11
77.0	B1	46.5253277949312	ADAMTS4_1	64.5	IMR90p11
77.5	B1	45.7246768850779	ADAMTS4_1	64.5	IMR90p11
78.0	B1	44.97194520697	ADAMTS4_1	64.5	IMR90p11
78.5	B1	44.2728853203342	ADAMTS4_1	64.5	IMR90p11
79.0	B1	43.9627581370892	ADAMTS4_1	64.5	IMR90p11
79.5	B1	44.2642002015069	ADAMTS4_1	64.5	IMR90p11
80.0	B1	44.9477126872178	ADAMTS4_1	64.5	IMR90p11
80.5	B1	45.4343883296116	ADAMTS4_1	64.5	IMR90p11
81.0	B1	46.3395488922029	ADAMTS4_1	64.5	IMR90p11
81.5	B1	47.8867289331924	ADAMTS4_1	64.5	IMR90p11
82.0	B1	48.5788792674527	ADAMTS4_1	64.5	IMR90p11
82.5	B1	48.624592236709	ADAMTS4_1	64.5	IMR90p11
83.0	B1	48.6183075958606	ADAMTS4_1	64.5	IMR90p11
83.5	B1	48.2971400097279	ADAMTS4_1	64.5	IMR90p11
84.0	B1	49.4566774813087	ADAMTS4_1	64.5	IMR90p11
84.5	B1	54.0793399716835	ADAMTS4_1	64.5	IMR90p11
85.0	B1	59.8524143904899	ADAMTS4_1	64.5	IMR90p11
85.5	B1	64.3239232570465	ADAMTS4_1	64.5	IMR90p11
86.0	B1	66.6212680371025	ADAMTS4_1	64.5	IMR90p11
86.5	B1	63.137092982048	ADAMTS4_1	64.5	IMR90p11
87.0	B1	51.6188989927472	ADAMTS4_1	64.5	IMR90p11
87.5	B1	36.9570840743015	ADAMTS4_1	64.5	IMR90p11
88.0	B1	23.668776772635	ADAMTS4_1	64.5	IMR90p11
88.5	B1	12.2157598752619	ADAMTS4_1	64.5	IMR90p11
89.0	B1	4.27647601802886	ADAMTS4_1	64.5	IMR90p11
89.5	B1	1.5640320960315	ADAMTS4_1	64.5	IMR90p11
90.0	B1	1.3924452137187	ADAMTS4_1	64.5	IMR90p11
90.5	B1	1.44858304491805	ADAMTS4_1	64.5	IMR90p11
91.0	B1	1.95399746124582	ADAMTS4_1	64.5	IMR90p11
91.5	B1	2.81082770073544	ADAMTS4_1	64.5	IMR90p11
92.0	B1	3.15611872286803	ADAMTS4_1	64.5	IMR90p11
92.5	B1	3.02669114234953	ADAMTS4_1	64.5	IMR90p11
93.0	B1	2.8224550566195	ADAMTS4_1	64.5	IMR90p11
93.5	B1	2.3291039086559	ADAMTS4_1	64.5	IMR90p11
94.0	B1	1.89454848011673	ADAMTS4_1	64.5	IMR90p11
94.5	B1	1.64277537064544	ADAMTS4_1	64.5	IMR90p11
95.0	B1	0.718921967465747	ADAMTS4_1	64.5	IMR90p11
55.0	C1	32.7850993247146	ADAMTS4_1	63.3	IMR90p11
55.5	C1	71.034381870215	ADAMTS4_1	63.3	IMR90p11
56.0	C1	65.5701986494292	ADAMTS4_1	63.3	IMR90p11
56.5	C1	65.5701986494328	ADAMTS4_1	63.3	IMR90p11
57.0	C1	65.5701986494078	ADAMTS4_1	63.3	IMR90p11
57.5	C1	65.5878621385747	ADAMTS4_1	63.3	IMR90p11
58.0	C1	65.5542008357628	ADAMTS4_1	63.3	IMR90p11
58.5	C1	64.8689638583935	ADAMTS4_1	63.3	IMR90p11
59.0	C1	63.9418593978013	ADAMTS4_1	63.3	IMR90p11
59.5	C1	62.5036630236323	ADAMTS4_1	63.3	IMR90p11
60.0	C1	60.8957708168761	ADAMTS4_1	63.3	IMR90p11
60.5	C1	59.744967058418	ADAMTS4_1	63.3	IMR90p11
61.0	C1	58.6329561056988	ADAMTS4_1	63.3	IMR90p11
61.5	C1	57.0133300351083	ADAMTS4_1	63.3	IMR90p11
62.0	C1	55.1199986657762	ADAMTS4_1	63.3	IMR90p11
62.5	C1	54.2771105220328	ADAMTS4_1	63.3	IMR90p11
63.0	C1	53.5786082559756	ADAMTS4_1	63.3	IMR90p11
63.5	C1	52.6736219197512	ADAMTS4_1	63.3	IMR90p11
64.0	C1	52.9409195957606	ADAMTS4_1	63.3	IMR90p11
64.5	C1	54.4544274026428	ADAMTS4_1	63.3	IMR90p11
65.0	C1	56.0139237261131	ADAMTS4_1	63.3	IMR90p11
65.5	C1	58.0131794068133	ADAMTS4_1	63.3	IMR90p11
66.0	C1	61.2497984951367	ADAMTS4_1	63.3	IMR90p11
66.5	C1	63.971244402014	ADAMTS4_1	63.3	IMR90p11
67.0	C1	65.4740337879957	ADAMTS4_1	63.3	IMR90p11
67.5	C1	66.2467571704391	ADAMTS4_1	63.3	IMR90p11
68.0	C1	66.3736666782468	ADAMTS4_1	63.3	IMR90p11
68.5	C1	65.5570486010166	ADAMTS4_1	63.3	IMR90p11
69.0	C1	64.4841989005006	ADAMTS4_1	63.3	IMR90p11
69.5	C1	63.3348325728181	ADAMTS4_1	63.3	IMR90p11
70.0	C1	62.1867993638352	ADAMTS4_1	63.3	IMR90p11
70.5	C1	61.255385564295	ADAMTS4_1	63.3	IMR90p11
71.0	C1	60.0039280785438	ADAMTS4_1	63.3	IMR90p11
71.5	C1	58.9046108098981	ADAMTS4_1	63.3	IMR90p11
72.0	C1	58.5009732611273	ADAMTS4_1	63.3	IMR90p11
72.5	C1	57.6227478692617	ADAMTS4_1	63.3	IMR90p11
73.0	C1	56.2596094140635	ADAMTS4_1	63.3	IMR90p11
73.5	C1	55.2576846500448	ADAMTS4_1	63.3	IMR90p11
74.0	C1	53.5883672024651	ADAMTS4_1	63.3	IMR90p11
74.5	C1	51.4245561223602	ADAMTS4_1	63.3	IMR90p11
75.0	C1	50.0662347985124	ADAMTS4_1	63.3	IMR90p11
75.5	C1	48.8029945786601	ADAMTS4_1	63.3	IMR90p11
76.0	C1	47.2666976711381	ADAMTS4_1	63.3	IMR90p11
76.5	C1	46.8018255517804	ADAMTS4_1	63.3	IMR90p11
77.0	C1	46.2996597933242	ADAMTS4_1	63.3	IMR90p11
77.5	C1	45.2764838004514	ADAMTS4_1	63.3	IMR90p11
78.0	C1	44.4936366230694	ADAMTS4_1	63.3	IMR90p11
78.5	C1	44.2181798370372	ADAMTS4_1	63.3	IMR90p11
79.0	C1	43.6300673034882	ADAMTS4_1	63.3	IMR90p11
79.5	C1	43.4009354980281	ADAMTS4_1	63.3	IMR90p11
80.0	C1	44.2242515056848	ADAMTS4_1	63.3	IMR90p11
80.5	C1	45.6008331154366	ADAMTS4_1	63.3	IMR90p11
81.0	C1	46.5091346606662	ADAMTS4_1	63.3	IMR90p11
81.5	C1	47.3449980801183	ADAMTS4_1	63.3	IMR90p11
82.0	C1	48.3347284202632	ADAMTS4_1	63.3	IMR90p11
82.5	C1	47.9387097954285	ADAMTS4_1	63.3	IMR90p11
83.0	C1	46.7603304675554	ADAMTS4_1	63.3	IMR90p11
83.5	C1	46.2445066886439	ADAMTS4_1	63.3	IMR90p11
84.0	C1	47.2365746292884	ADAMTS4_1	63.3	IMR90p11
84.5	C1	51.1994862500387	ADAMTS4_1	63.3	IMR90p11
85.0	C1	57.3677427573309	ADAMTS4_1	63.3	IMR90p11
85.5	C1	62.4370003912741	ADAMTS4_1	63.3	IMR90p11
86.0	C1	65.3483132721362	ADAMTS4_1	63.3	IMR90p11
86.5	C1	63.5044256082373	ADAMTS4_1	63.3	IMR90p11
87.0	C1	53.2908421903923	ADAMTS4_1	63.3	IMR90p11
87.5	C1	38.7300818185198	ADAMTS4_1	63.3	IMR90p11
88.0	C1	25.3459173684516	ADAMTS4_1	63.3	IMR90p11
88.5	C1	13.2674409828739	ADAMTS4_1	63.3	IMR90p11
89.0	C1	4.45792051253898	ADAMTS4_1	63.3	IMR90p11
89.5	C1	1.39452594563517	ADAMTS4_1	63.3	IMR90p11
90.0	C1	1.3662297052054	ADAMTS4_1	63.3	IMR90p11
90.5	C1	1.74142548065629	ADAMTS4_1	63.3	IMR90p11
91.0	C1	2.36827986095176	ADAMTS4_1	63.3	IMR90p11
91.5	C1	2.76357366535899	ADAMTS4_1	63.3	IMR90p11
92.0	C1	2.86884016208813	ADAMTS4_1	63.3	IMR90p11
92.5	C1	2.5773895576333	ADAMTS4_1	63.3	IMR90p11
93.0	C1	2.34715458715874	ADAMTS4_1	63.3	IMR90p11
93.5	C1	2.27557070619719	ADAMTS4_1	63.3	IMR90p11
94.0	C1	2.17364442620578	ADAMTS4_1	63.3	IMR90p11
94.5	C1	2.04365304741964	ADAMTS4_1	63.3	IMR90p11
95.0	C1	0.795918605777615	ADAMTS4_1	63.3	IMR90p11
55.0	D1	31.2607949807194	ADAMTS4_1	61.4	IMR90p11
55.5	D1	67.731722458225	ADAMTS4_1	61.4	IMR90p11
56.0	D1	62.5215899614376	ADAMTS4_1	61.4	IMR90p11
56.5	D1	62.5215899614402	ADAMTS4_1	61.4	IMR90p11
57.0	D1	62.5215899614171	ADAMTS4_1	61.4	IMR90p11
57.5	D1	62.500419486225	ADAMTS4_1	61.4	IMR90p11
58.0	D1	62.6574555426818	ADAMTS4_1	61.4	IMR90p11
58.5	D1	62.825255413488	ADAMTS4_1	61.4	IMR90p11
59.0	D1	62.3035043459546	ADAMTS4_1	61.4	IMR90p11
59.5	D1	60.9407657476116	ADAMTS4_1	61.4	IMR90p11
60.0	D1	59.3961843418024	ADAMTS4_1	61.4	IMR90p11
60.5	D1	57.7971905054339	ADAMTS4_1	61.4	IMR90p11
61.0	D1	55.7708806417095	ADAMTS4_1	61.4	IMR90p11
61.5	D1	53.7620291518232	ADAMTS4_1	61.4	IMR90p11
62.0	D1	52.0669750789041	ADAMTS4_1	61.4	IMR90p11
62.5	D1	50.597667462512	ADAMTS4_1	61.4	IMR90p11
63.0	D1	49.8047339177328	ADAMTS4_1	61.4	IMR90p11
63.5	D1	49.1234182575736	ADAMTS4_1	61.4	IMR90p11
64.0	D1	48.7632271249138	ADAMTS4_1	61.4	IMR90p11
64.5	D1	49.1646498078132	ADAMTS4_1	61.4	IMR90p11
65.0	D1	50.3252124931454	ADAMTS4_1	61.4	IMR90p11
65.5	D1	52.2076560080834	ADAMTS4_1	61.4	IMR90p11
66.0	D1	55.2638595990709	ADAMTS4_1	61.4	IMR90p11
66.5	D1	58.3428374781333	ADAMTS4_1	61.4	IMR90p11
67.0	D1	60.5538764002357	ADAMTS4_1	61.4	IMR90p11
67.5	D1	62.044372863238	ADAMTS4_1	61.4	IMR90p11
68.0	D1	61.856094735946	ADAMTS4_1	61.4	IMR90p11
68.5	D1	60.3849176040811	ADAMTS4_1	61.4	IMR90p11
69.0	D1	58.6098769113742	ADAMTS4_1	61.4	IMR90p11
69.5	D1	57.3808116077937	ADAMTS4_1	61.4	IMR90p11
70.0	D1	56.1716243507194	ADAMTS4_1	61.4	IMR90p11
70.5	D1	55.1109007495933	ADAMTS4_1	61.4	IMR90p11
71.0	D1	54.6863788960477	ADAMTS4_1	61.4	IMR90p11
71.5	D1	54.457713088313	ADAMTS4_1	61.4	IMR90p11
72.0	D1	53.734791995294	ADAMTS4_1	61.4	IMR90p11
72.5	D1	52.9196838350442	ADAMTS4_1	61.4	IMR90p11
73.0	D1	52.6022753163812	ADAMTS4_1	61.4	IMR90p11
73.5	D1	51.5162594825522	ADAMTS4_1	61.4	IMR90p11
74.0	D1	50.0481951604592	ADAMTS4_1	61.4	IMR90p11
74.5	D1	48.8453559844076	ADAMTS4_1	61.4	IMR90p11
75.0	D1	47.5352760965471	ADAMTS4_1	61.4	IMR90p11
75.5	D1	45.6703173158911	ADAMTS4_1	61.4	IMR90p11
76.0	D1	44.3283886760906	ADAMTS4_1	61.4	IMR90p11
76.5	D1	43.7576988999446	ADAMTS4_1	61.4	IMR90p11
77.0	D1	42.7334046074259	ADAMTS4_1	61.4	IMR90p11
77.5	D1	42.0887881190356	ADAMTS4_1	61.4	IMR90p11
78.0	D1	42.0563446017828	ADAMTS4_1	61.4	IMR90p11
78.5	D1	41.73710731348	ADAMTS4_1	61.4	IMR90p11
79.0	D1	40.6341896433424	ADAMTS4_1	61.4	IMR90p11
79.5	D1	40.3002001805239	ADAMTS4_1	61.4	IMR90p11
80.0	D1	40.233841978142	ADAMTS4_1	61.4	IMR90p11
80.5	D1	40.1098097823586	ADAMTS4_1	61.4	IMR90p11
81.0	D1	40.6780335846402	ADAMTS4_1	61.4	IMR90p11
81.5	D1	42.3376750215293	ADAMTS4_1	61.4	IMR90p11
82.0	D1	43.5954931102006	ADAMTS4_1	61.4	IMR90p11
82.5	D1	43.863135601069	ADAMTS4_1	61.4	IMR90p11
83.0	D1	44.3505301922765	ADAMTS4_1	61.4	IMR90p11
83.5	D1	44.3668116059886	ADAMTS4_1	61.4	IMR90p11
84.0	D1	44.2824450958349	ADAMTS4_1	61.4	IMR90p11
84.5	D1	47.2604099183256	ADAMTS4_1	61.4	IMR90p11
85.0	D1	52.5993522820132	ADAMTS4_1	61.4	IMR90p11
85.5	D1	56.6999461232382	ADAMTS4_1	61.4	IMR90p11
86.0	D1	59.2799615624924	ADAMTS4_1	61.4	IMR90p11
86.5	D1	58.2628288647525	ADAMTS4_1	61.4	IMR90p11
87.0	D1	49.71275524494	ADAMTS4_1	61.4	IMR90p11
87.5	D1	36.6645291759763	ADAMTS4_1	61.4	IMR90p11
88.0	D1	24.4080109284291	ADAMTS4_1	61.4	IMR90p11
88.5	D1	13.7122174906477	ADAMTS4_1	61.4	IMR90p11
89.0	D1	6.24195862000914	ADAMTS4_1	61.4	IMR90p11
89.5	D1	3.30880517948276	ADAMTS4_1	61.4	IMR90p11
90.0	D1	3.18088062144716	ADAMTS4_1	61.4	IMR90p11
90.5	D1	2.96607718040946	ADAMTS4_1	61.4	IMR90p11
91.0	D1	2.98028679059792	ADAMTS4_1	61.4	IMR90p11
91.5	D1	3.08145743837571	ADAMTS4_1	61.4	IMR90p11
92.0	D1	3.42807777629304	ADAMTS4_1	61.4	IMR90p11
92.5	D1	3.70233410778064	ADAMTS4_1	61.4	IMR90p11
93.0	D1	4.15023639403114	ADAMTS4_1	61.4	IMR90p11
93.5	D1	3.81768998751693	ADAMTS4_1	61.4	IMR90p11
94.0	D1	3.35742700464505	ADAMTS4_1	61.4	IMR90p11
94.5	D1	1.79258808928023	ADAMTS4_1	61.4	IMR90p11
95.0	D1	-0.228438014467088	ADAMTS4_1	61.4	IMR90p11
55.0	E1	36.2282397231658	ADAMTS4_1	59.0	IMR90p11
55.5	E1	78.4945194001929	ADAMTS4_1	59.0	IMR90p11
56.0	E1	72.4564794463317	ADAMTS4_1	59.0	IMR90p11
56.5	E1	72.4564794463269	ADAMTS4_1	59.0	IMR90p11
57.0	E1	72.4564794463721	ADAMTS4_1	59.0	IMR90p11
57.5	E1	72.5787186938048	ADAMTS4_1	59.0	IMR90p11
58.0	E1	71.8671313151856	ADAMTS4_1	59.0	IMR90p11
58.5	E1	70.1324067844615	ADAMTS4_1	59.0	IMR90p11
59.0	E1	68.4314260485069	ADAMTS4_1	59.0	IMR90p11
59.5	E1	67.1965166097154	ADAMTS4_1	59.0	IMR90p11
60.0	E1	65.6145262948645	ADAMTS4_1	59.0	IMR90p11
60.5	E1	63.5026730980486	ADAMTS4_1	59.0	IMR90p11
61.0	E1	62.1589578738779	ADAMTS4_1	59.0	IMR90p11
61.5	E1	60.3178622178792	ADAMTS4_1	59.0	IMR90p11
62.0	E1	57.7452906372939	ADAMTS4_1	59.0	IMR90p11
62.5	E1	55.7078056043341	ADAMTS4_1	59.0	IMR90p11
63.0	E1	53.8640769236711	ADAMTS4_1	59.0	IMR90p11
63.5	E1	51.5571930889611	ADAMTS4_1	59.0	IMR90p11
64.0	E1	50.2796181913301	ADAMTS4_1	59.0	IMR90p11
64.5	E1	50.5608213983828	ADAMTS4_1	59.0	IMR90p11
65.0	E1	50.8147302833977	ADAMTS4_1	59.0	IMR90p11
65.5	E1	51.6930501194673	ADAMTS4_1	59.0	IMR90p11
66.0	E1	53.4132454024257	ADAMTS4_1	59.0	IMR90p11
66.5	E1	54.5005936645122	ADAMTS4_1	59.0	IMR90p11
67.0	E1	54.1623335769748	ADAMTS4_1	59.0	IMR90p11
67.5	E1	53.7219898662719	ADAMTS4_1	59.0	IMR90p11
68.0	E1	53.0104767849101	ADAMTS4_1	59.0	IMR90p11
68.5	E1	51.1520362698681	ADAMTS4_1	59.0	IMR90p11
69.0	E1	49.3630459529587	ADAMTS4_1	59.0	IMR90p11
69.5	E1	48.2686158903383	ADAMTS4_1	59.0	IMR90p11
70.0	E1	47.2879871839215	ADAMTS4_1	59.0	IMR90p11
70.5	E1	45.8889679138111	ADAMTS4_1	59.0	IMR90p11
71.0	E1	45.2776481934162	ADAMTS4_1	59.0	IMR90p11
71.5	E1	45.0299365527287	ADAMTS4_1	59.0	IMR90p11
72.0	E1	44.1583528245164	ADAMTS4_1	59.0	IMR90p11
72.5	E1	42.8240895996	ADAMTS4_1	59.0	IMR90p11
73.0	E1	41.7718491227397	ADAMTS4_1	59.0	IMR90p11
73.5	E1	40.7318671623001	ADAMTS4_1	59.0	IMR90p11
74.0	E1	38.9529877411991	ADAMTS4_1	59.0	IMR90p11
74.5	E1	37.389461046947	ADAMTS4_1	59.0	IMR90p11
75.0	E1	36.2379913803909	ADAMTS4_1	59.0	IMR90p11
75.5	E1	35.006123307591	ADAMTS4_1	59.0	IMR90p11
76.0	E1	33.3371756193999	ADAMTS4_1	59.0	IMR90p11
76.5	E1	32.0662525889877	ADAMTS4_1	59.0	IMR90p11
77.0	E1	31.0970497544236	ADAMTS4_1	59.0	IMR90p11
77.5	E1	30.2686718903216	ADAMTS4_1	59.0	IMR90p11
78.0	E1	29.4170521688171	ADAMTS4_1	59.0	IMR90p11
78.5	E1	29.0612301501219	ADAMTS4_1	59.0	IMR90p11
79.0	E1	29.2124825768208	ADAMTS4_1	59.0	IMR90p11
79.5	E1	29.1732237219914	ADAMTS4_1	59.0	IMR90p11
80.0	E1	29.9943588086009	ADAMTS4_1	59.0	IMR90p11
80.5	E1	33.9849829312662	ADAMTS4_1	59.0	IMR90p11
81.0	E1	39.5783396776883	ADAMTS4_1	59.0	IMR90p11
81.5	E1	44.6342396855661	ADAMTS4_1	59.0	IMR90p11
82.0	E1	49.4211012792126	ADAMTS4_1	59.0	IMR90p11
82.5	E1	51.551042913268	ADAMTS4_1	59.0	IMR90p11
83.0	E1	47.6721115597142	ADAMTS4_1	59.0	IMR90p11
83.5	E1	39.9602153071031	ADAMTS4_1	59.0	IMR90p11
84.0	E1	32.4541304646116	ADAMTS4_1	59.0	IMR90p11
84.5	E1	26.3373594230238	ADAMTS4_1	59.0	IMR90p11
85.0	E1	22.442300983064	ADAMTS4_1	59.0	IMR90p11
85.5	E1	20.9658812151122	ADAMTS4_1	59.0	IMR90p11
86.0	E1	21.0710168633776	ADAMTS4_1	59.0	IMR90p11
86.5	E1	20.2653080036336	ADAMTS4_1	59.0	IMR90p11
87.0	E1	17.1217062375674	ADAMTS4_1	59.0	IMR90p11
87.5	E1	12.6039568199444	ADAMTS4_1	59.0	IMR90p11
88.0	E1	8.97097107582863	ADAMTS4_1	59.0	IMR90p11
88.5	E1	6.10201005224963	ADAMTS4_1	59.0	IMR90p11
89.0	E1	3.92957610089337	ADAMTS4_1	59.0	IMR90p11
89.5	E1	2.98482785411755	ADAMTS4_1	59.0	IMR90p11
90.0	E1	2.88121504427932	ADAMTS4_1	59.0	IMR90p11
90.5	E1	2.65240774631627	ADAMTS4_1	59.0	IMR90p11
91.0	E1	1.97965042951432	ADAMTS4_1	59.0	IMR90p11
91.5	E1	1.44864850924762	ADAMTS4_1	59.0	IMR90p11
92.0	E1	1.78027250523303	ADAMTS4_1	59.0	IMR90p11
92.5	E1	1.94077897173264	ADAMTS4_1	59.0	IMR90p11
93.0	E1	1.73994146254756	ADAMTS4_1	59.0	IMR90p11
93.5	E1	1.04756583844255	ADAMTS4_1	59.0	IMR90p11
94.0	E1	0.758977213912544	ADAMTS4_1	59.0	IMR90p11
94.5	E1	-1.63920661629629	ADAMTS4_1	59.0	IMR90p11
95.0	E1	-2.04492841258809	ADAMTS4_1	59.0	IMR90p11
55.0	F1	37.9317218728601	ADAMTS4_1	57.0	IMR90p11
55.5	F1	82.1853973911969	ADAMTS4_1	57.0	IMR90p11
56.0	F1	75.8634437457202	ADAMTS4_1	57.0	IMR90p11
56.5	F1	75.8634437457233	ADAMTS4_1	57.0	IMR90p11
57.0	F1	75.8634437456979	ADAMTS4_1	57.0	IMR90p11
57.5	F1	76.0036566770115	ADAMTS4_1	57.0	IMR90p11
58.0	F1	75.2560790342975	ADAMTS4_1	57.0	IMR90p11
58.5	F1	72.7864748522428	ADAMTS4_1	57.0	IMR90p11
59.0	F1	70.451580048211	ADAMTS4_1	57.0	IMR90p11
59.5	F1	68.4227644889601	ADAMTS4_1	57.0	IMR90p11
60.0	F1	65.7375436059933	ADAMTS4_1	57.0	IMR90p11
60.5	F1	62.8236388451754	ADAMTS4_1	57.0	IMR90p11
61.0	F1	60.0527582004605	ADAMTS4_1	57.0	IMR90p11
61.5	F1	56.9927928101537	ADAMTS4_1	57.0	IMR90p11
62.0	F1	53.9109192265641	ADAMTS4_1	57.0	IMR90p11
62.5	F1	51.2901583732999	ADAMTS4_1	57.0	IMR90p11
63.0	F1	48.1005290436268	ADAMTS4_1	57.0	IMR90p11
63.5	F1	44.7177461368317	ADAMTS4_1	57.0	IMR90p11
64.0	F1	42.3388214014929	ADAMTS4_1	57.0	IMR90p11
64.5	F1	40.217006564261	ADAMTS4_1	57.0	IMR90p11
65.0	F1	38.326606730964	ADAMTS4_1	57.0	IMR90p11
65.5	F1	37.9871772059778	ADAMTS4_1	57.0	IMR90p11
66.0	F1	38.2592795590966	ADAMTS4_1	57.0	IMR90p11
66.5	F1	37.6246867211241	ADAMTS4_1	57.0	IMR90p11
67.0	F1	36.6316115781304	ADAMTS4_1	57.0	IMR90p11
67.5	F1	35.5494861871705	ADAMTS4_1	57.0	IMR90p11
68.0	F1	33.8222773526139	ADAMTS4_1	57.0	IMR90p11
68.5	F1	31.6179294973359	ADAMTS4_1	57.0	IMR90p11
69.0	F1	29.5341104409055	ADAMTS4_1	57.0	IMR90p11
69.5	F1	27.9632288821468	ADAMTS4_1	57.0	IMR90p11
70.0	F1	25.9562319616321	ADAMTS4_1	57.0	IMR90p11
70.5	F1	23.8844468990328	ADAMTS4_1	57.0	IMR90p11
71.0	F1	22.7801209847575	ADAMTS4_1	57.0	IMR90p11
71.5	F1	22.5458771006247	ADAMTS4_1	57.0	IMR90p11
72.0	F1	22.6180862269301	ADAMTS4_1	57.0	IMR90p11
72.5	F1	23.4762760545744	ADAMTS4_1	57.0	IMR90p11
73.0	F1	23.9776866687339	ADAMTS4_1	57.0	IMR90p11
73.5	F1	23.0629949715911	ADAMTS4_1	57.0	IMR90p11
74.0	F1	21.3878832691004	ADAMTS4_1	57.0	IMR90p11
74.5	F1	18.9310663330457	ADAMTS4_1	57.0	IMR90p11
75.0	F1	16.2659908594347	ADAMTS4_1	57.0	IMR90p11
75.5	F1	14.4819338418537	ADAMTS4_1	57.0	IMR90p11
76.0	F1	13.6428231741656	ADAMTS4_1	57.0	IMR90p11
76.5	F1	12.8972732004251	ADAMTS4_1	57.0	IMR90p11
77.0	F1	12.5316889766562	ADAMTS4_1	57.0	IMR90p11
77.5	F1	12.1805730976815	ADAMTS4_1	57.0	IMR90p11
78.0	F1	11.1525055602042	ADAMTS4_1	57.0	IMR90p11
78.5	F1	10.0876419794649	ADAMTS4_1	57.0	IMR90p11
79.0	F1	9.30482589502782	ADAMTS4_1	57.0	IMR90p11
79.5	F1	8.67319423983849	ADAMTS4_1	57.0	IMR90p11
80.0	F1	8.38326972976603	ADAMTS4_1	57.0	IMR90p11
80.5	F1	8.38503071856803	ADAMTS4_1	57.0	IMR90p11
81.0	F1	8.49790336328948	ADAMTS4_1	57.0	IMR90p11
81.5	F1	8.75785352640889	ADAMTS4_1	57.0	IMR90p11
82.0	F1	8.92992135663076	ADAMTS4_1	57.0	IMR90p11
82.5	F1	8.52414000415348	ADAMTS4_1	57.0	IMR90p11
83.0	F1	8.58911927489419	ADAMTS4_1	57.0	IMR90p11
83.5	F1	8.59585581977382	ADAMTS4_1	57.0	IMR90p11
84.0	F1	8.12862906924528	ADAMTS4_1	57.0	IMR90p11
84.5	F1	8.30615119573457	ADAMTS4_1	57.0	IMR90p11
85.0	F1	8.76337690207322	ADAMTS4_1	57.0	IMR90p11
85.5	F1	7.91832683488917	ADAMTS4_1	57.0	IMR90p11
86.0	F1	6.99496760437955	ADAMTS4_1	57.0	IMR90p11
86.5	F1	6.51251193384428	ADAMTS4_1	57.0	IMR90p11
87.0	F1	5.07785269667261	ADAMTS4_1	57.0	IMR90p11
87.5	F1	3.51792162046485	ADAMTS4_1	57.0	IMR90p11
88.0	F1	3.3100425599639	ADAMTS4_1	57.0	IMR90p11
88.5	F1	3.31989397280279	ADAMTS4_1	57.0	IMR90p11
89.0	F1	2.99958960403563	ADAMTS4_1	57.0	IMR90p11
89.5	F1	3.27450308222973	ADAMTS4_1	57.0	IMR90p11
90.0	F1	3.41467378274996	ADAMTS4_1	57.0	IMR90p11
90.5	F1	2.6884057049374	ADAMTS4_1	57.0	IMR90p11
91.0	F1	1.94496961956884	ADAMTS4_1	57.0	IMR90p11
91.5	F1	1.50906919027574	ADAMTS4_1	57.0	IMR90p11
92.0	F1	0.870918635530813	ADAMTS4_1	57.0	IMR90p11
92.5	F1	0.953468477514832	ADAMTS4_1	57.0	IMR90p11
93.0	F1	1.95949054586112	ADAMTS4_1	57.0	IMR90p11
93.5	F1	2.25006297797074	ADAMTS4_1	57.0	IMR90p11
94.0	F1	2.69148215412292	ADAMTS4_1	57.0	IMR90p11
94.5	F1	2.44099565963074	ADAMTS4_1	57.0	IMR90p11
95.0	F1	0.53129258136255	ADAMTS4_1	57.0	IMR90p11
55.0	G1	36.641175203575	ADAMTS4_1	55.7	IMR90p11
55.5	G1	79.3892129410785	ADAMTS4_1	55.7	IMR90p11
56.0	G1	73.2823504071484	ADAMTS4_1	55.7	IMR90p11
56.5	G1	73.2823504071454	ADAMTS4_1	55.7	IMR90p11
57.0	G1	73.2823504071789	ADAMTS4_1	55.7	IMR90p11
57.5	G1	73.4925789081144	ADAMTS4_1	55.7	IMR90p11
58.0	G1	72.1637541564869	ADAMTS4_1	55.7	IMR90p11
58.5	G1	69.838141021815	ADAMTS4_1	55.7	IMR90p11
59.0	G1	68.2037530203082	ADAMTS4_1	55.7	IMR90p11
59.5	G1	66.3191965718667	ADAMTS4_1	55.7	IMR90p11
60.0	G1	64.0753727447899	ADAMTS4_1	55.7	IMR90p11
60.5	G1	61.6460101920717	ADAMTS4_1	55.7	IMR90p11
61.0	G1	58.5443871643001	ADAMTS4_1	55.7	IMR90p11
61.5	G1	55.2113693557143	ADAMTS4_1	55.7	IMR90p11
62.0	G1	52.3791149643394	ADAMTS4_1	55.7	IMR90p11
62.5	G1	49.0177845118296	ADAMTS4_1	55.7	IMR90p11
63.0	G1	45.7304973684115	ADAMTS4_1	55.7	IMR90p11
63.5	G1	43.7596328051055	ADAMTS4_1	55.7	IMR90p11
64.0	G1	41.8337288026245	ADAMTS4_1	55.7	IMR90p11
64.5	G1	39.4016090899888	ADAMTS4_1	55.7	IMR90p11
65.0	G1	38.3742505889717	ADAMTS4_1	55.7	IMR90p11
65.5	G1	38.318273649702	ADAMTS4_1	55.7	IMR90p11
66.0	G1	37.6665985132101	ADAMTS4_1	55.7	IMR90p11
66.5	G1	37.1272308336427	ADAMTS4_1	55.7	IMR90p11
67.0	G1	36.8211349640939	ADAMTS4_1	55.7	IMR90p11
67.5	G1	35.4326258893164	ADAMTS4_1	55.7	IMR90p11
68.0	G1	33.3091731476003	ADAMTS4_1	55.7	IMR90p11
68.5	G1	31.5715618466279	ADAMTS4_1	55.7	IMR90p11
69.0	G1	29.6655452364101	ADAMTS4_1	55.7	IMR90p11
69.5	G1	27.494711725142	ADAMTS4_1	55.7	IMR90p11
70.0	G1	26.2559315037219	ADAMTS4_1	55.7	IMR90p11
70.5	G1	25.4671036898382	ADAMTS4_1	55.7	IMR90p11
71.0	G1	24.30839799991	ADAMTS4_1	55.7	IMR90p11
71.5	G1	24.0325001593097	ADAMTS4_1	55.7	IMR90p11
72.0	G1	24.6937455659319	ADAMTS4_1	55.7	IMR90p11
72.5	G1	24.7297177107419	ADAMTS4_1	55.7	IMR90p11
73.0	G1	24.5799943253453	ADAMTS4_1	55.7	IMR90p11
73.5	G1	24.3388429137078	ADAMTS4_1	55.7	IMR90p11
74.0	G1	23.1873408097839	ADAMTS4_1	55.7	IMR90p11
74.5	G1	21.0372966224988	ADAMTS4_1	55.7	IMR90p11
75.0	G1	18.4025000746324	ADAMTS4_1	55.7	IMR90p11
75.5	G1	15.6977252228763	ADAMTS4_1	55.7	IMR90p11
76.0	G1	13.7586351355866	ADAMTS4_1	55.7	IMR90p11
76.5	G1	12.2832037439631	ADAMTS4_1	55.7	IMR90p11
77.0	G1	11.0710719779908	ADAMTS4_1	55.7	IMR90p11
77.5	G1	10.6616508919795	ADAMTS4_1	55.7	IMR90p11
78.0	G1	10.8516791548924	ADAMTS4_1	55.7	IMR90p11
78.5	G1	10.7752327539384	ADAMTS4_1	55.7	IMR90p11
79.0	G1	10.2232364387129	ADAMTS4_1	55.7	IMR90p11
79.5	G1	10.1640263959792	ADAMTS4_1	55.7	IMR90p11
80.0	G1	10.4421452214386	ADAMTS4_1	55.7	IMR90p11
80.5	G1	10.0557817842197	ADAMTS4_1	55.7	IMR90p11
81.0	G1	9.4642778469709	ADAMTS4_1	55.7	IMR90p11
81.5	G1	9.7274247113578	ADAMTS4_1	55.7	IMR90p11
82.0	G1	9.7606159863472	ADAMTS4_1	55.7	IMR90p11
82.5	G1	9.50451579588156	ADAMTS4_1	55.7	IMR90p11
83.0	G1	9.37378641249734	ADAMTS4_1	55.7	IMR90p11
83.5	G1	8.90548404067613	ADAMTS4_1	55.7	IMR90p11
84.0	G1	7.98082964731026	ADAMTS4_1	55.7	IMR90p11
84.5	G1	7.62941346785613	ADAMTS4_1	55.7	IMR90p11
85.0	G1	7.34376411364337	ADAMTS4_1	55.7	IMR90p11
85.5	G1	7.32894634763835	ADAMTS4_1	55.7	IMR90p11
86.0	G1	7.84355527279263	ADAMTS4_1	55.7	IMR90p11
86.5	G1	8.22393763993563	ADAMTS4_1	55.7	IMR90p11
87.0	G1	7.8218610463685	ADAMTS4_1	55.7	IMR90p11
87.5	G1	6.70355895620418	ADAMTS4_1	55.7	IMR90p11
88.0	G1	5.13830225085309	ADAMTS4_1	55.7	IMR90p11
88.5	G1	3.94570763460172	ADAMTS4_1	55.7	IMR90p11
89.0	G1	3.14917978002296	ADAMTS4_1	55.7	IMR90p11
89.5	G1	2.25580579794195	ADAMTS4_1	55.7	IMR90p11
90.0	G1	2.2418731309989	ADAMTS4_1	55.7	IMR90p11
90.5	G1	2.89874769248314	ADAMTS4_1	55.7	IMR90p11
91.0	G1	2.96025932218947	ADAMTS4_1	55.7	IMR90p11
91.5	G1	2.53248954496547	ADAMTS4_1	55.7	IMR90p11
92.0	G1	2.57103881595009	ADAMTS4_1	55.7	IMR90p11
92.5	G1	2.70240583013413	ADAMTS4_1	55.7	IMR90p11
93.0	G1	2.41952437498782	ADAMTS4_1	55.7	IMR90p11
93.5	G1	2.97477754430241	ADAMTS4_1	55.7	IMR90p11
94.0	G1	3.627887940157	ADAMTS4_1	55.7	IMR90p11
94.5	G1	5.65971933348231	ADAMTS4_1	55.7	IMR90p11
95.0	G1	3.4491164074156	ADAMTS4_1	55.7	IMR90p11
55.0	H1	33.4562106383426	ADAMTS4_1	55.0	IMR90p11
55.5	H1	72.4884563830758	ADAMTS4_1	55.0	IMR90p11
56.0	H1	66.9124212766853	ADAMTS4_1	55.0	IMR90p11
56.5	H1	66.9124212766799	ADAMTS4_1	55.0	IMR90p11
57.0	H1	66.912421276724	ADAMTS4_1	55.0	IMR90p11
57.5	H1	67.1064230524931	ADAMTS4_1	55.0	IMR90p11
58.0	H1	65.9800233887996	ADAMTS4_1	55.0	IMR90p11
58.5	H1	63.1896809066702	ADAMTS4_1	55.0	IMR90p11
59.0	H1	60.6178838561092	ADAMTS4_1	55.0	IMR90p11
59.5	H1	58.4179511942219	ADAMTS4_1	55.0	IMR90p11
60.0	H1	56.5876243250026	ADAMTS4_1	55.0	IMR90p11
60.5	H1	54.5475904682802	ADAMTS4_1	55.0	IMR90p11
61.0	H1	52.5199909110811	ADAMTS4_1	55.0	IMR90p11
61.5	H1	50.459057855835	ADAMTS4_1	55.0	IMR90p11
62.0	H1	47.9103171796966	ADAMTS4_1	55.0	IMR90p11
62.5	H1	45.8133560379353	ADAMTS4_1	55.0	IMR90p11
63.0	H1	44.2399569899278	ADAMTS4_1	55.0	IMR90p11
63.5	H1	42.9098577668867	ADAMTS4_1	55.0	IMR90p11
64.0	H1	42.0524627301973	ADAMTS4_1	55.0	IMR90p11
64.5	H1	41.6952157063859	ADAMTS4_1	55.0	IMR90p11
65.0	H1	41.0048142493011	ADAMTS4_1	55.0	IMR90p11
65.5	H1	40.3202883991903	ADAMTS4_1	55.0	IMR90p11
66.0	H1	39.1771257742237	ADAMTS4_1	55.0	IMR90p11
66.5	H1	37.3010891501272	ADAMTS4_1	55.0	IMR90p11
67.0	H1	35.3097132153216	ADAMTS4_1	55.0	IMR90p11
67.5	H1	33.0536364084095	ADAMTS4_1	55.0	IMR90p11
68.0	H1	30.2796051890386	ADAMTS4_1	55.0	IMR90p11
68.5	H1	27.4427916732153	ADAMTS4_1	55.0	IMR90p11
69.0	H1	25.2096465967293	ADAMTS4_1	55.0	IMR90p11
69.5	H1	23.4242631552333	ADAMTS4_1	55.0	IMR90p11
70.0	H1	21.8350381516013	ADAMTS4_1	55.0	IMR90p11
70.5	H1	20.7729112606221	ADAMTS4_1	55.0	IMR90p11
71.0	H1	20.8238180217671	ADAMTS4_1	55.0	IMR90p11
71.5	H1	20.9918787076307	ADAMTS4_1	55.0	IMR90p11
72.0	H1	20.8482023929326	ADAMTS4_1	55.0	IMR90p11
72.5	H1	20.9597194894758	ADAMTS4_1	55.0	IMR90p11
73.0	H1	20.8653145932578	ADAMTS4_1	55.0	IMR90p11
73.5	H1	19.9955445781947	ADAMTS4_1	55.0	IMR90p11
74.0	H1	18.5051186261946	ADAMTS4_1	55.0	IMR90p11
74.5	H1	16.8100617670517	ADAMTS4_1	55.0	IMR90p11
75.0	H1	14.7919736684666	ADAMTS4_1	55.0	IMR90p11
75.5	H1	12.7956597357884	ADAMTS4_1	55.0	IMR90p11
76.0	H1	11.0097697093402	ADAMTS4_1	55.0	IMR90p11
76.5	H1	9.72344195418208	ADAMTS4_1	55.0	IMR90p11
77.0	H1	8.83589691297885	ADAMTS4_1	55.0	IMR90p11
77.5	H1	8.40550265150074	ADAMTS4_1	55.0	IMR90p11
78.0	H1	8.45794839464548	ADAMTS4_1	55.0	IMR90p11
78.5	H1	8.81659903519522	ADAMTS4_1	55.0	IMR90p11
79.0	H1	9.02941040780854	ADAMTS4_1	55.0	IMR90p11
79.5	H1	8.87476084095954	ADAMTS4_1	55.0	IMR90p11
80.0	H1	8.79974714337231	ADAMTS4_1	55.0	IMR90p11
80.5	H1	8.33754432347314	ADAMTS4_1	55.0	IMR90p11
81.0	H1	7.28351607674341	ADAMTS4_1	55.0	IMR90p11
81.5	H1	6.63533844443168	ADAMTS4_1	55.0	IMR90p11
82.0	H1	6.78072843711635	ADAMTS4_1	55.0	IMR90p11
82.5	H1	6.36615644158184	ADAMTS4_1	55.0	IMR90p11
83.0	H1	6.08516477279989	ADAMTS4_1	55.0	IMR90p11
83.5	H1	6.2975927041777	ADAMTS4_1	55.0	IMR90p11
84.0	H1	6.05553411993822	ADAMTS4_1	55.0	IMR90p11
84.5	H1	5.24110555802065	ADAMTS4_1	55.0	IMR90p11
85.0	H1	5.18161478774158	ADAMTS4_1	55.0	IMR90p11
85.5	H1	5.17853170366112	ADAMTS4_1	55.0	IMR90p11
86.0	H1	4.93456170883081	ADAMTS4_1	55.0	IMR90p11
86.5	H1	4.95028593395995	ADAMTS4_1	55.0	IMR90p11
87.0	H1	5.15555375791968	ADAMTS4_1	55.0	IMR90p11
87.5	H1	4.91451623610976	ADAMTS4_1	55.0	IMR90p11
88.0	H1	4.37620814210953	ADAMTS4_1	55.0	IMR90p11
88.5	H1	4.11812400992534	ADAMTS4_1	55.0	IMR90p11
89.0	H1	3.94913180789683	ADAMTS4_1	55.0	IMR90p11
89.5	H1	3.59630136151003	ADAMTS4_1	55.0	IMR90p11
90.0	H1	2.97437079568948	ADAMTS4_1	55.0	IMR90p11
90.5	H1	2.50339481916069	ADAMTS4_1	55.0	IMR90p11
91.0	H1	1.99102864558625	ADAMTS4_1	55.0	IMR90p11
91.5	H1	1.64137863351579	ADAMTS4_1	55.0	IMR90p11
92.0	H1	1.23895056380059	ADAMTS4_1	55.0	IMR90p11
92.5	H1	1.01484953237485	ADAMTS4_1	55.0	IMR90p11
93.0	H1	1.22133581318701	ADAMTS4_1	55.0	IMR90p11
93.5	H1	0.30064516540159	ADAMTS4_1	55.0	IMR90p11
94.0	H1	-0.262653475808577	ADAMTS4_1	55.0	IMR90p11
94.5	H1	-2.61522259900568	ADAMTS4_1	55.0	IMR90p11
95.0	H1	-2.45092068075411	ADAMTS4_1	55.0	IMR90p11
