# Supplementary material for: Primer PICKR: literature-mined scoring platform for robust RT–qPCR primers
Source: Nat Commun. 2026 May 28;17:6938. doi: 10.1038/s41467-026-73648-2 (PMC13388996; doi:10.1038/s41467-026-73648-2)
Supplement: Supplementary file 11 — Source Data [file 41467_2026_73648_MOESM11_ESM.zip › Suppl_Fig_S3/melting_curve_data_CD44_1.csv]

Temperature	Well	Derivative	Target	melt temp	Replicate
55.0	A7	12.7097912967602	CD44_1	65.0	IMR90p8
55.5	A7	27.5378811429798	CD44_1	65.0	IMR90p8
56.0	A7	25.4195825935183	CD44_1	65.0	IMR90p8
56.5	A7	25.419582593523	CD44_1	65.0	IMR90p8
57.0	A7	25.4195825934846	CD44_1	65.0	IMR90p8
57.5	A7	24.9185164782366	CD44_1	65.0	IMR90p8
58.0	A7	28.1753353555155	CD44_1	65.0	IMR90p8
58.5	A7	32.9358267091925	CD44_1	65.0	IMR90p8
59.0	A7	37.4470638974317	CD44_1	65.0	IMR90p8
59.5	A7	42.5104003625067	CD44_1	65.0	IMR90p8
60.0	A7	43.7703341534734	CD44_1	65.0	IMR90p8
60.5	A7	41.7091738170202	CD44_1	65.0	IMR90p8
61.0	A7	39.2114275815145	CD44_1	65.0	IMR90p8
61.5	A7	37.3492699382048	CD44_1	65.0	IMR90p8
62.0	A7	33.8660364494692	CD44_1	65.0	IMR90p8
62.5	A7	31.5015906287931	CD44_1	65.0	IMR90p8
63.0	A7	33.3868046322536	CD44_1	65.0	IMR90p8
63.5	A7	36.6799251291884	CD44_1	65.0	IMR90p8
64.0	A7	41.3151030505578	CD44_1	65.0	IMR90p8
64.5	A7	51.7083884107112	CD44_1	65.0	IMR90p8
65.0	A7	66.5879893253843	CD44_1	65.0	IMR90p8
65.5	A7	81.0314407075739	CD44_1	65.0	IMR90p8
66.0	A7	96.0512366623882	CD44_1	65.0	IMR90p8
66.5	A7	109.717569867923	CD44_1	65.0	IMR90p8
67.0	A7	119.235992619779	CD44_1	65.0	IMR90p8
67.5	A7	124.73154087916	CD44_1	65.0	IMR90p8
68.0	A7	128.130249759731	CD44_1	65.0	IMR90p8
68.5	A7	130.125487955139	CD44_1	65.0	IMR90p8
69.0	A7	131.153610117628	CD44_1	65.0	IMR90p8
69.5	A7	132.182580810251	CD44_1	65.0	IMR90p8
70.0	A7	133.472408247647	CD44_1	65.0	IMR90p8
70.5	A7	134.688378171945	CD44_1	65.0	IMR90p8
71.0	A7	135.388437590197	CD44_1	65.0	IMR90p8
71.5	A7	137.064106118372	CD44_1	65.0	IMR90p8
72.0	A7	138.152911255873	CD44_1	65.0	IMR90p8
72.5	A7	138.275348347295	CD44_1	65.0	IMR90p8
73.0	A7	138.906474589473	CD44_1	65.0	IMR90p8
73.5	A7	140.238865376902	CD44_1	65.0	IMR90p8
74.0	A7	139.682730638027	CD44_1	65.0	IMR90p8
74.5	A7	138.60957994352	CD44_1	65.0	IMR90p8
75.0	A7	139.119321365757	CD44_1	65.0	IMR90p8
75.5	A7	139.088244899564	CD44_1	65.0	IMR90p8
76.0	A7	137.322245561868	CD44_1	65.0	IMR90p8
76.5	A7	136.526446118664	CD44_1	65.0	IMR90p8
77.0	A7	136.525864406351	CD44_1	65.0	IMR90p8
77.5	A7	134.857364161444	CD44_1	65.0	IMR90p8
78.0	A7	133.421716768185	CD44_1	65.0	IMR90p8
78.5	A7	133.494154135619	CD44_1	65.0	IMR90p8
79.0	A7	133.25791315844	CD44_1	65.0	IMR90p8
79.5	A7	133.165629723899	CD44_1	65.0	IMR90p8
80.0	A7	134.235531620323	CD44_1	65.0	IMR90p8
80.5	A7	135.899752270185	CD44_1	65.0	IMR90p8
81.0	A7	138.981074533623	CD44_1	65.0	IMR90p8
81.5	A7	151.644946595884	CD44_1	65.0	IMR90p8
82.0	A7	192.178530607076	CD44_1	65.0	IMR90p8
82.5	A7	268.991196039321	CD44_1	65.0	IMR90p8
83.0	A7	360.854874554859	CD44_1	65.0	IMR90p8
83.5	A7	445.457238794499	CD44_1	65.0	IMR90p8
84.0	A7	506.136944413948	CD44_1	65.0	IMR90p8
84.5	A7	505.58489737032	CD44_1	65.0	IMR90p8
85.0	A7	425.878456854941	CD44_1	65.0	IMR90p8
85.5	A7	308.815277627873	CD44_1	65.0	IMR90p8
86.0	A7	195.255151243796	CD44_1	65.0	IMR90p8
86.5	A7	96.2579603355861	CD44_1	65.0	IMR90p8
87.0	A7	30.2730473764939	CD44_1	65.0	IMR90p8
87.5	A7	6.73157507528231	CD44_1	65.0	IMR90p8
88.0	A7	4.51641124612837	CD44_1	65.0	IMR90p8
88.5	A7	3.80298325928675	CD44_1	65.0	IMR90p8
89.0	A7	3.24987198357911	CD44_1	65.0	IMR90p8
89.5	A7	2.72256181782961	CD44_1	65.0	IMR90p8
90.0	A7	2.15341157634532	CD44_1	65.0	IMR90p8
90.5	A7	1.83901385081566	CD44_1	65.0	IMR90p8
91.0	A7	1.79478242279032	CD44_1	65.0	IMR90p8
91.5	A7	1.78065917680772	CD44_1	65.0	IMR90p8
92.0	A7	2.1093217596333	CD44_1	65.0	IMR90p8
92.5	A7	2.36133300570458	CD44_1	65.0	IMR90p8
93.0	A7	2.51485439340178	CD44_1	65.0	IMR90p8
93.5	A7	2.51907033008001	CD44_1	65.0	IMR90p8
94.0	A7	2.39482756330455	CD44_1	65.0	IMR90p8
94.5	A7	1.82678308148417	CD44_1	65.0	IMR90p8
95.0	A7	0.43642419425106	CD44_1	65.0	IMR90p8
55.0	B7	14.4861319564791	CD44_1	64.5	IMR90p8
55.5	B7	31.3866192390383	CD44_1	64.5	IMR90p8
56.0	B7	28.9722639129602	CD44_1	64.5	IMR90p8
56.5	B7	28.9722639129614	CD44_1	64.5	IMR90p8
57.0	B7	28.9722639129525	CD44_1	64.5	IMR90p8
57.5	B7	28.7381258758726	CD44_1	64.5	IMR90p8
58.0	B7	30.2083833045158	CD44_1	64.5	IMR90p8
58.5	B7	32.7990222744484	CD44_1	64.5	IMR90p8
59.0	B7	35.1621216854028	CD44_1	64.5	IMR90p8
59.5	B7	37.8499834375352	CD44_1	64.5	IMR90p8
60.0	B7	39.3688645470688	CD44_1	64.5	IMR90p8
60.5	B7	40.0578047581139	CD44_1	64.5	IMR90p8
61.0	B7	40.7207126415926	CD44_1	64.5	IMR90p8
61.5	B7	40.6250196565113	CD44_1	64.5	IMR90p8
62.0	B7	39.8034161147241	CD44_1	64.5	IMR90p8
62.5	B7	38.8628505517561	CD44_1	64.5	IMR90p8
63.0	B7	38.4504403316869	CD44_1	64.5	IMR90p8
63.5	B7	39.7983195969787	CD44_1	64.5	IMR90p8
64.0	B7	44.6638533356529	CD44_1	64.5	IMR90p8
64.5	B7	53.0915026514474	CD44_1	64.5	IMR90p8
65.0	B7	65.3757155792398	CD44_1	64.5	IMR90p8
65.5	B7	80.783890799682	CD44_1	64.5	IMR90p8
66.0	B7	96.5043666970136	CD44_1	64.5	IMR90p8
66.5	B7	109.94841387506	CD44_1	64.5	IMR90p8
67.0	B7	119.757390991987	CD44_1	64.5	IMR90p8
67.5	B7	126.057028328633	CD44_1	64.5	IMR90p8
68.0	B7	129.414063207876	CD44_1	64.5	IMR90p8
68.5	B7	130.391452217325	CD44_1	64.5	IMR90p8
69.0	B7	130.122247985159	CD44_1	64.5	IMR90p8
69.5	B7	130.810976425831	CD44_1	64.5	IMR90p8
70.0	B7	131.599315834279	CD44_1	64.5	IMR90p8
70.5	B7	132.430562098721	CD44_1	64.5	IMR90p8
71.0	B7	134.182431394648	CD44_1	64.5	IMR90p8
71.5	B7	136.35213659104	CD44_1	64.5	IMR90p8
72.0	B7	137.504060885194	CD44_1	64.5	IMR90p8
72.5	B7	138.548893709913	CD44_1	64.5	IMR90p8
73.0	B7	139.449850447057	CD44_1	64.5	IMR90p8
73.5	B7	139.343231657522	CD44_1	64.5	IMR90p8
74.0	B7	139.299206442422	CD44_1	64.5	IMR90p8
74.5	B7	139.446149002844	CD44_1	64.5	IMR90p8
75.0	B7	139.318210706571	CD44_1	64.5	IMR90p8
75.5	B7	138.552896822799	CD44_1	64.5	IMR90p8
76.0	B7	138.053601334006	CD44_1	64.5	IMR90p8
76.5	B7	137.236154615541	CD44_1	64.5	IMR90p8
77.0	B7	136.223571347503	CD44_1	64.5	IMR90p8
77.5	B7	134.92994658272	CD44_1	64.5	IMR90p8
78.0	B7	133.968350817415	CD44_1	64.5	IMR90p8
78.5	B7	133.233994002463	CD44_1	64.5	IMR90p8
79.0	B7	132.472538578578	CD44_1	64.5	IMR90p8
79.5	B7	132.424318852211	CD44_1	64.5	IMR90p8
80.0	B7	133.627700104294	CD44_1	64.5	IMR90p8
80.5	B7	135.56165523304	CD44_1	64.5	IMR90p8
81.0	B7	140.256412210058	CD44_1	64.5	IMR90p8
81.5	B7	156.737704780228	CD44_1	64.5	IMR90p8
82.0	B7	203.09310299004	CD44_1	64.5	IMR90p8
82.5	B7	284.510897845146	CD44_1	64.5	IMR90p8
83.0	B7	378.627852887651	CD44_1	64.5	IMR90p8
83.5	B7	463.762295898948	CD44_1	64.5	IMR90p8
84.0	B7	520.499531752499	CD44_1	64.5	IMR90p8
84.5	B7	511.126353493394	CD44_1	64.5	IMR90p8
85.0	B7	424.585261221681	CD44_1	64.5	IMR90p8
85.5	B7	305.232204190489	CD44_1	64.5	IMR90p8
86.0	B7	189.881555698631	CD44_1	64.5	IMR90p8
86.5	B7	91.3529802918092	CD44_1	64.5	IMR90p8
87.0	B7	28.1901496095202	CD44_1	64.5	IMR90p8
87.5	B7	6.09922211580943	CD44_1	64.5	IMR90p8
88.0	B7	3.53902712117997	CD44_1	64.5	IMR90p8
88.5	B7	3.04781052177458	CD44_1	64.5	IMR90p8
89.0	B7	2.41421678532237	CD44_1	64.5	IMR90p8
89.5	B7	2.07583962788334	CD44_1	64.5	IMR90p8
90.0	B7	1.92367411312927	CD44_1	64.5	IMR90p8
90.5	B7	2.10086870487908	CD44_1	64.5	IMR90p8
91.0	B7	2.28754792806694	CD44_1	64.5	IMR90p8
91.5	B7	2.35013997871607	CD44_1	64.5	IMR90p8
92.0	B7	2.72971326949363	CD44_1	64.5	IMR90p8
92.5	B7	3.04302909408005	CD44_1	64.5	IMR90p8
93.0	B7	2.7063242878537	CD44_1	64.5	IMR90p8
93.5	B7	2.52330159089183	CD44_1	64.5	IMR90p8
94.0	B7	2.54675449359956	CD44_1	64.5	IMR90p8
94.5	B7	2.68482761511268	CD44_1	64.5	IMR90p8
95.0	B7	1.29087741971625	CD44_1	64.5	IMR90p8
55.0	C7	12.125293823487	CD44_1	63.3	IMR90p8
55.5	C7	26.2714699508886	CD44_1	63.3	IMR90p8
56.0	C7	24.2505876469756	CD44_1	63.3	IMR90p8
56.5	C7	24.2505876469736	CD44_1	63.3	IMR90p8
57.0	C7	24.2505876469893	CD44_1	63.3	IMR90p8
57.5	C7	23.7710646412538	CD44_1	63.3	IMR90p8
58.0	C7	26.8880412047852	CD44_1	63.3	IMR90p8
58.5	C7	31.7656729410926	CD44_1	63.3	IMR90p8
59.0	C7	33.7773302783426	CD44_1	63.3	IMR90p8
59.5	C7	36.5798474942505	CD44_1	63.3	IMR90p8
60.0	C7	38.509131169073	CD44_1	63.3	IMR90p8
60.5	C7	39.9316867380803	CD44_1	63.3	IMR90p8
61.0	C7	42.7499969111559	CD44_1	63.3	IMR90p8
61.5	C7	44.9887251238713	CD44_1	63.3	IMR90p8
62.0	C7	44.6459704728627	CD44_1	63.3	IMR90p8
62.5	C7	44.9749319828193	CD44_1	63.3	IMR90p8
63.0	C7	45.3434115491018	CD44_1	63.3	IMR90p8
63.5	C7	45.9111641650825	CD44_1	63.3	IMR90p8
64.0	C7	51.0512329987653	CD44_1	63.3	IMR90p8
64.5	C7	59.9435860831056	CD44_1	63.3	IMR90p8
65.0	C7	71.2739748124491	CD44_1	63.3	IMR90p8
65.5	C7	86.1390665433069	CD44_1	63.3	IMR90p8
66.0	C7	101.946980949406	CD44_1	63.3	IMR90p8
66.5	C7	114.527812587065	CD44_1	63.3	IMR90p8
67.0	C7	123.84599973749	CD44_1	63.3	IMR90p8
67.5	C7	131.512081649339	CD44_1	63.3	IMR90p8
68.0	C7	134.860879538395	CD44_1	63.3	IMR90p8
68.5	C7	133.941922576692	CD44_1	63.3	IMR90p8
69.0	C7	132.931409964056	CD44_1	63.3	IMR90p8
69.5	C7	132.952709622542	CD44_1	63.3	IMR90p8
70.0	C7	131.428894398088	CD44_1	63.3	IMR90p8
70.5	C7	131.198693994056	CD44_1	63.3	IMR90p8
71.0	C7	134.301612959193	CD44_1	63.3	IMR90p8
71.5	C7	138.110703852257	CD44_1	63.3	IMR90p8
72.0	C7	141.31767535905	CD44_1	63.3	IMR90p8
72.5	C7	143.703066014009	CD44_1	63.3	IMR90p8
73.0	C7	145.915903197203	CD44_1	63.3	IMR90p8
73.5	C7	147.08708878866	CD44_1	63.3	IMR90p8
74.0	C7	146.291290011921	CD44_1	63.3	IMR90p8
74.5	C7	145.372311240964	CD44_1	63.3	IMR90p8
75.0	C7	146.609341406673	CD44_1	63.3	IMR90p8
75.5	C7	146.413504085768	CD44_1	63.3	IMR90p8
76.0	C7	144.678834487064	CD44_1	63.3	IMR90p8
76.5	C7	143.796053023273	CD44_1	63.3	IMR90p8
77.0	C7	142.522369179212	CD44_1	63.3	IMR90p8
77.5	C7	139.42680076762	CD44_1	63.3	IMR90p8
78.0	C7	137.316510223836	CD44_1	63.3	IMR90p8
78.5	C7	137.080210346364	CD44_1	63.3	IMR90p8
79.0	C7	136.621154440639	CD44_1	63.3	IMR90p8
79.5	C7	136.109998224021	CD44_1	63.3	IMR90p8
80.0	C7	137.549171373617	CD44_1	63.3	IMR90p8
80.5	C7	140.058163815441	CD44_1	63.3	IMR90p8
81.0	C7	145.056533017759	CD44_1	63.3	IMR90p8
81.5	C7	163.802591359523	CD44_1	63.3	IMR90p8
82.0	C7	216.702217219208	CD44_1	63.3	IMR90p8
82.5	C7	303.808562674865	CD44_1	63.3	IMR90p8
83.0	C7	400.386694568081	CD44_1	63.3	IMR90p8
83.5	C7	486.282660994595	CD44_1	63.3	IMR90p8
84.0	C7	539.973848477373	CD44_1	63.3	IMR90p8
84.5	C7	520.579736092701	CD44_1	63.3	IMR90p8
85.0	C7	424.148854995887	CD44_1	63.3	IMR90p8
85.5	C7	300.422548238707	CD44_1	63.3	IMR90p8
86.0	C7	182.700182126618	CD44_1	63.3	IMR90p8
86.5	C7	83.8019625472912	CD44_1	63.3	IMR90p8
87.0	C7	23.9624065431508	CD44_1	63.3	IMR90p8
87.5	C7	5.55078738242554	CD44_1	63.3	IMR90p8
88.0	C7	4.05579153520307	CD44_1	63.3	IMR90p8
88.5	C7	3.90449443700851	CD44_1	63.3	IMR90p8
89.0	C7	3.39726842113373	CD44_1	63.3	IMR90p8
89.5	C7	3.34157345469674	CD44_1	63.3	IMR90p8
90.0	C7	3.44393781320792	CD44_1	63.3	IMR90p8
90.5	C7	2.74597705399441	CD44_1	63.3	IMR90p8
91.0	C7	2.18127828835827	CD44_1	63.3	IMR90p8
91.5	C7	2.02294538179217	CD44_1	63.3	IMR90p8
92.0	C7	1.46278053459446	CD44_1	63.3	IMR90p8
92.5	C7	1.01805288841041	CD44_1	63.3	IMR90p8
93.0	C7	1.49432163193427	CD44_1	63.3	IMR90p8
93.5	C7	2.13280108553425	CD44_1	63.3	IMR90p8
94.0	C7	2.37609122743851	CD44_1	63.3	IMR90p8
94.5	C7	3.54390126824109	CD44_1	63.3	IMR90p8
95.0	C7	2.08354590586094	CD44_1	63.3	IMR90p8
55.0	D7	4.73706536932946	CD44_1	61.4	IMR90p8
55.5	D7	10.2636416335458	CD44_1	61.4	IMR90p8
56.0	D7	9.47413073865573	CD44_1	61.4	IMR90p8
56.5	D7	9.47413073864004	CD44_1	61.4	IMR90p8
57.0	D7	9.47413073878533	CD44_1	61.4	IMR90p8
57.5	D7	8.92596870397961	CD44_1	61.4	IMR90p8
58.0	D7	12.3704602624623	CD44_1	61.4	IMR90p8
58.5	D7	18.5246267389941	CD44_1	61.4	IMR90p8
59.0	D7	23.321767913578	CD44_1	61.4	IMR90p8
59.5	D7	28.6612113938006	CD44_1	61.4	IMR90p8
60.0	D7	32.6719350748751	CD44_1	61.4	IMR90p8
60.5	D7	35.6885645070997	CD44_1	61.4	IMR90p8
61.0	D7	39.6312685101157	CD44_1	61.4	IMR90p8
61.5	D7	43.511527465412	CD44_1	61.4	IMR90p8
62.0	D7	46.0539091218327	CD44_1	61.4	IMR90p8
62.5	D7	48.5086744351256	CD44_1	61.4	IMR90p8
63.0	D7	50.9364907657398	CD44_1	61.4	IMR90p8
63.5	D7	53.1775913450763	CD44_1	61.4	IMR90p8
64.0	D7	56.7527044862225	CD44_1	61.4	IMR90p8
64.5	D7	62.5570367430075	CD44_1	61.4	IMR90p8
65.0	D7	70.6508524159055	CD44_1	61.4	IMR90p8
65.5	D7	81.7437313543394	CD44_1	61.4	IMR90p8
66.0	D7	94.4930055807291	CD44_1	61.4	IMR90p8
66.5	D7	106.664438484022	CD44_1	61.4	IMR90p8
67.0	D7	117.450398446956	CD44_1	61.4	IMR90p8
67.5	D7	126.133563067362	CD44_1	61.4	IMR90p8
68.0	D7	131.255636592674	CD44_1	61.4	IMR90p8
68.5	D7	133.722192622205	CD44_1	61.4	IMR90p8
69.0	D7	135.160745032031	CD44_1	61.4	IMR90p8
69.5	D7	136.389633709496	CD44_1	61.4	IMR90p8
70.0	D7	137.759259517788	CD44_1	61.4	IMR90p8
70.5	D7	139.354046569139	CD44_1	61.4	IMR90p8
71.0	D7	141.33579915201	CD44_1	61.4	IMR90p8
71.5	D7	143.177523901672	CD44_1	61.4	IMR90p8
72.0	D7	144.400829522739	CD44_1	61.4	IMR90p8
72.5	D7	144.983930301206	CD44_1	61.4	IMR90p8
73.0	D7	145.641789928111	CD44_1	61.4	IMR90p8
73.5	D7	145.852230906	CD44_1	61.4	IMR90p8
74.0	D7	145.664363276454	CD44_1	61.4	IMR90p8
74.5	D7	145.08727834871	CD44_1	61.4	IMR90p8
75.0	D7	144.348840629576	CD44_1	61.4	IMR90p8
75.5	D7	143.202518445899	CD44_1	61.4	IMR90p8
76.0	D7	141.849115387419	CD44_1	61.4	IMR90p8
76.5	D7	141.072768898736	CD44_1	61.4	IMR90p8
77.0	D7	140.320225863823	CD44_1	61.4	IMR90p8
77.5	D7	139.165759162194	CD44_1	61.4	IMR90p8
78.0	D7	138.514887839803	CD44_1	61.4	IMR90p8
78.5	D7	138.418667482999	CD44_1	61.4	IMR90p8
79.0	D7	137.756548539771	CD44_1	61.4	IMR90p8
79.5	D7	137.769967638443	CD44_1	61.4	IMR90p8
80.0	D7	138.782331762358	CD44_1	61.4	IMR90p8
80.5	D7	140.116859300682	CD44_1	61.4	IMR90p8
81.0	D7	144.446972583495	CD44_1	61.4	IMR90p8
81.5	D7	161.328439146985	CD44_1	61.4	IMR90p8
82.0	D7	209.920618315208	CD44_1	61.4	IMR90p8
82.5	D7	293.183952185403	CD44_1	61.4	IMR90p8
83.0	D7	386.491405655406	CD44_1	61.4	IMR90p8
83.5	D7	469.558318724402	CD44_1	61.4	IMR90p8
84.0	D7	522.543566355089	CD44_1	61.4	IMR90p8
84.5	D7	505.660263621402	CD44_1	61.4	IMR90p8
85.0	D7	413.2667705439	CD44_1	61.4	IMR90p8
85.5	D7	293.510666445185	CD44_1	61.4	IMR90p8
86.0	D7	179.368513161418	CD44_1	61.4	IMR90p8
86.5	D7	83.0869996241779	CD44_1	61.4	IMR90p8
87.0	D7	24.6088000670835	CD44_1	61.4	IMR90p8
87.5	D7	6.11696776557432	CD44_1	61.4	IMR90p8
88.0	D7	4.28253231734726	CD44_1	61.4	IMR90p8
88.5	D7	4.15470145884836	CD44_1	61.4	IMR90p8
89.0	D7	3.88734379081302	CD44_1	61.4	IMR90p8
89.5	D7	3.33792758544928	CD44_1	61.4	IMR90p8
90.0	D7	3.12791497268319	CD44_1	61.4	IMR90p8
90.5	D7	3.22495564608261	CD44_1	61.4	IMR90p8
91.0	D7	2.75589813432538	CD44_1	61.4	IMR90p8
91.5	D7	1.62102514161376	CD44_1	61.4	IMR90p8
92.0	D7	1.1184770481936	CD44_1	61.4	IMR90p8
92.5	D7	1.23009657014063	CD44_1	61.4	IMR90p8
93.0	D7	0.87043810093769	CD44_1	61.4	IMR90p8
93.5	D7	1.7769834795622	CD44_1	61.4	IMR90p8
94.0	D7	2.958269462168	CD44_1	61.4	IMR90p8
94.5	D7	5.81910365838246	CD44_1	61.4	IMR90p8
95.0	D7	3.91522244079476	CD44_1	61.4	IMR90p8
55.0	E7	0.346387308238036	CD44_1	59.0	IMR90p8
55.5	E7	0.750505834515479	CD44_1	59.0	IMR90p8
56.0	E7	0.692774616474026	CD44_1	59.0	IMR90p8
56.5	E7	0.692774616468796	CD44_1	59.0	IMR90p8
57.0	E7	0.692774616510405	CD44_1	59.0	IMR90p8
57.5	E7	0.0283915020338554	CD44_1	59.0	IMR90p8
58.0	E7	4.08671924955502	CD44_1	59.0	IMR90p8
58.5	E7	12.1734471122127	CD44_1	59.0	IMR90p8
59.0	E7	20.0087222130642	CD44_1	59.0	IMR90p8
59.5	E7	28.2471702309424	CD44_1	59.0	IMR90p8
60.0	E7	34.965294293355	CD44_1	59.0	IMR90p8
60.5	E7	39.4985334036479	CD44_1	59.0	IMR90p8
61.0	E7	42.0087102685776	CD44_1	59.0	IMR90p8
61.5	E7	43.3535564277383	CD44_1	59.0	IMR90p8
62.0	E7	45.3937506558964	CD44_1	59.0	IMR90p8
62.5	E7	48.8930847263672	CD44_1	59.0	IMR90p8
63.0	E7	52.2928316681752	CD44_1	59.0	IMR90p8
63.5	E7	55.5394213479472	CD44_1	59.0	IMR90p8
64.0	E7	60.6293503782446	CD44_1	59.0	IMR90p8
64.5	E7	67.2374700142487	CD44_1	59.0	IMR90p8
65.0	E7	73.5065108244914	CD44_1	59.0	IMR90p8
65.5	E7	81.9439514781998	CD44_1	59.0	IMR90p8
66.0	E7	92.5076345537414	CD44_1	59.0	IMR90p8
66.5	E7	101.853754155201	CD44_1	59.0	IMR90p8
67.0	E7	108.785784497415	CD44_1	59.0	IMR90p8
67.5	E7	116.200500550795	CD44_1	59.0	IMR90p8
68.0	E7	122.442741111757	CD44_1	59.0	IMR90p8
68.5	E7	126.635000477607	CD44_1	59.0	IMR90p8
69.0	E7	131.112237532662	CD44_1	59.0	IMR90p8
69.5	E7	135.751318281936	CD44_1	59.0	IMR90p8
70.0	E7	138.475257990389	CD44_1	59.0	IMR90p8
70.5	E7	139.258743824469	CD44_1	59.0	IMR90p8
71.0	E7	139.73122359751	CD44_1	59.0	IMR90p8
71.5	E7	139.15001582286	CD44_1	59.0	IMR90p8
72.0	E7	138.217599309559	CD44_1	59.0	IMR90p8
72.5	E7	136.973325458487	CD44_1	59.0	IMR90p8
73.0	E7	135.963692344962	CD44_1	59.0	IMR90p8
73.5	E7	134.769795035482	CD44_1	59.0	IMR90p8
74.0	E7	133.281659086003	CD44_1	59.0	IMR90p8
74.5	E7	131.107571910656	CD44_1	59.0	IMR90p8
75.0	E7	129.10990978885	CD44_1	59.0	IMR90p8
75.5	E7	127.826731473041	CD44_1	59.0	IMR90p8
76.0	E7	126.138221699972	CD44_1	59.0	IMR90p8
76.5	E7	124.596950768182	CD44_1	59.0	IMR90p8
77.0	E7	123.625387918087	CD44_1	59.0	IMR90p8
77.5	E7	122.252393533571	CD44_1	59.0	IMR90p8
78.0	E7	120.219793096055	CD44_1	59.0	IMR90p8
78.5	E7	119.550679724929	CD44_1	59.0	IMR90p8
79.0	E7	119.166977672297	CD44_1	59.0	IMR90p8
79.5	E7	118.373696784089	CD44_1	59.0	IMR90p8
80.0	E7	119.250100478926	CD44_1	59.0	IMR90p8
80.5	E7	121.889944629177	CD44_1	59.0	IMR90p8
81.0	E7	125.795534598638	CD44_1	59.0	IMR90p8
81.5	E7	139.636826248782	CD44_1	59.0	IMR90p8
82.0	E7	182.161161172284	CD44_1	59.0	IMR90p8
82.5	E7	253.201286295821	CD44_1	59.0	IMR90p8
83.0	E7	330.078186746337	CD44_1	59.0	IMR90p8
83.5	E7	398.662551451061	CD44_1	59.0	IMR90p8
84.0	E7	442.431275668242	CD44_1	59.0	IMR90p8
84.5	E7	425.179480094727	CD44_1	59.0	IMR90p8
85.0	E7	344.426415392651	CD44_1	59.0	IMR90p8
85.5	E7	243.565455078305	CD44_1	59.0	IMR90p8
86.0	E7	148.360315554965	CD44_1	59.0	IMR90p8
86.5	E7	67.591225469651	CD44_1	59.0	IMR90p8
87.0	E7	19.4531608871947	CD44_1	59.0	IMR90p8
87.5	E7	5.04924613368217	CD44_1	59.0	IMR90p8
88.0	E7	3.45732304507652	CD44_1	59.0	IMR90p8
88.5	E7	2.67185571345271	CD44_1	59.0	IMR90p8
89.0	E7	2.34165748924767	CD44_1	59.0	IMR90p8
89.5	E7	2.02799291552441	CD44_1	59.0	IMR90p8
90.0	E7	2.11682056501871	CD44_1	59.0	IMR90p8
90.5	E7	2.67430233201299	CD44_1	59.0	IMR90p8
91.0	E7	2.88747627210319	CD44_1	59.0	IMR90p8
91.5	E7	2.34128164394366	CD44_1	59.0	IMR90p8
92.0	E7	2.10443932988056	CD44_1	59.0	IMR90p8
92.5	E7	2.2965886561276	CD44_1	59.0	IMR90p8
93.0	E7	1.71137023743648	CD44_1	59.0	IMR90p8
93.5	E7	2.39009861106342	CD44_1	59.0	IMR90p8
94.0	E7	3.18798170017254	CD44_1	59.0	IMR90p8
94.5	E7	5.97959065317701	CD44_1	59.0	IMR90p8
95.0	E7	3.98389965255939	CD44_1	59.0	IMR90p8
55.0	F7	-3.43398769477915	CD44_1	57.0	IMR90p8
55.5	F7	-7.44030667202242	CD44_1	57.0	IMR90p8
56.0	F7	-6.86797538956	CD44_1	57.0	IMR90p8
56.5	F7	-6.86797538955318	CD44_1	57.0	IMR90p8
57.0	F7	-6.86797538959843	CD44_1	57.0	IMR90p8
57.5	F7	-7.87168828223855	CD44_1	57.0	IMR90p8
58.0	F7	-1.73296104380131	CD44_1	57.0	IMR90p8
58.5	F7	10.6661031417211	CD44_1	57.0	IMR90p8
59.0	F7	21.1354541672811	CD44_1	57.0	IMR90p8
59.5	F7	29.8750140104369	CD44_1	57.0	IMR90p8
60.0	F7	36.0499022475949	CD44_1	57.0	IMR90p8
60.5	F7	40.9870139715379	CD44_1	57.0	IMR90p8
61.0	F7	44.6152905955909	CD44_1	57.0	IMR90p8
61.5	F7	46.175572351963	CD44_1	57.0	IMR90p8
62.0	F7	46.8986562631031	CD44_1	57.0	IMR90p8
62.5	F7	47.1598758990614	CD44_1	57.0	IMR90p8
63.0	F7	45.9859792719387	CD44_1	57.0	IMR90p8
63.5	F7	45.3999141069712	CD44_1	57.0	IMR90p8
64.0	F7	46.9045839385084	CD44_1	57.0	IMR90p8
64.5	F7	50.7034061628204	CD44_1	57.0	IMR90p8
65.0	F7	57.9302041210188	CD44_1	57.0	IMR90p8
65.5	F7	69.0768346251826	CD44_1	57.0	IMR90p8
66.0	F7	82.0753327280274	CD44_1	57.0	IMR90p8
66.5	F7	94.8347892937102	CD44_1	57.0	IMR90p8
67.0	F7	105.745315121057	CD44_1	57.0	IMR90p8
67.5	F7	113.129239957158	CD44_1	57.0	IMR90p8
68.0	F7	117.012215491049	CD44_1	57.0	IMR90p8
68.5	F7	118.251684122246	CD44_1	57.0	IMR90p8
69.0	F7	117.588670512238	CD44_1	57.0	IMR90p8
69.5	F7	116.367790196953	CD44_1	57.0	IMR90p8
70.0	F7	115.626389044695	CD44_1	57.0	IMR90p8
70.5	F7	115.335872920394	CD44_1	57.0	IMR90p8
71.0	F7	115.35300098367	CD44_1	57.0	IMR90p8
71.5	F7	116.20086052839	CD44_1	57.0	IMR90p8
72.0	F7	117.664210224072	CD44_1	57.0	IMR90p8
72.5	F7	118.928393018979	CD44_1	57.0	IMR90p8
73.0	F7	119.847801959605	CD44_1	57.0	IMR90p8
73.5	F7	120.573627544691	CD44_1	57.0	IMR90p8
74.0	F7	120.889865827031	CD44_1	57.0	IMR90p8
74.5	F7	120.545684527944	CD44_1	57.0	IMR90p8
75.0	F7	119.771566660387	CD44_1	57.0	IMR90p8
75.5	F7	118.749040702551	CD44_1	57.0	IMR90p8
76.0	F7	117.385953639032	CD44_1	57.0	IMR90p8
76.5	F7	115.487039818471	CD44_1	57.0	IMR90p8
77.0	F7	113.23234600772	CD44_1	57.0	IMR90p8
77.5	F7	111.761603374391	CD44_1	57.0	IMR90p8
78.0	F7	110.953489801839	CD44_1	57.0	IMR90p8
78.5	F7	109.802577489039	CD44_1	57.0	IMR90p8
79.0	F7	109.612984907975	CD44_1	57.0	IMR90p8
79.5	F7	110.476308738566	CD44_1	57.0	IMR90p8
80.0	F7	110.844863215363	CD44_1	57.0	IMR90p8
80.5	F7	111.587484107369	CD44_1	57.0	IMR90p8
81.0	F7	115.345736391479	CD44_1	57.0	IMR90p8
81.5	F7	126.968153134149	CD44_1	57.0	IMR90p8
82.0	F7	161.970510373306	CD44_1	57.0	IMR90p8
82.5	F7	222.331492448659	CD44_1	57.0	IMR90p8
83.0	F7	287.320993234134	CD44_1	57.0	IMR90p8
83.5	F7	343.885424412869	CD44_1	57.0	IMR90p8
84.0	F7	379.623893574869	CD44_1	57.0	IMR90p8
84.5	F7	363.128984402155	CD44_1	57.0	IMR90p8
85.0	F7	291.758100604033	CD44_1	57.0	IMR90p8
85.5	F7	204.613696167791	CD44_1	57.0	IMR90p8
86.0	F7	123.434763884589	CD44_1	57.0	IMR90p8
86.5	F7	54.5516177019203	CD44_1	57.0	IMR90p8
87.0	F7	13.5255125536325	CD44_1	57.0	IMR90p8
87.5	F7	2.20205859961078	CD44_1	57.0	IMR90p8
88.0	F7	1.74186578128337	CD44_1	57.0	IMR90p8
88.5	F7	1.49228503617519	CD44_1	57.0	IMR90p8
89.0	F7	1.43109769925064	CD44_1	57.0	IMR90p8
89.5	F7	1.85072329707947	CD44_1	57.0	IMR90p8
90.0	F7	2.32877016192037	CD44_1	57.0	IMR90p8
90.5	F7	2.17838032309896	CD44_1	57.0	IMR90p8
91.0	F7	2.1066558517025	CD44_1	57.0	IMR90p8
91.5	F7	2.38550652812785	CD44_1	57.0	IMR90p8
92.0	F7	2.31331821286506	CD44_1	57.0	IMR90p8
92.5	F7	2.32642192753002	CD44_1	57.0	IMR90p8
93.0	F7	2.48918422336999	CD44_1	57.0	IMR90p8
93.5	F7	2.91925964638074	CD44_1	57.0	IMR90p8
94.0	F7	3.02780787561056	CD44_1	57.0	IMR90p8
94.5	F7	4.44115506271925	CD44_1	57.0	IMR90p8
95.0	F7	2.68421461219037	CD44_1	57.0	IMR90p8
55.0	G7	-4.6613694067288	CD44_1	55.7	IMR90p8
55.5	G7	-10.0996337145795	CD44_1	55.7	IMR90p8
56.0	G7	-9.32273881345793	CD44_1	55.7	IMR90p8
56.5	G7	-9.32273881347089	CD44_1	55.7	IMR90p8
57.0	G7	-9.3227388133663	CD44_1	55.7	IMR90p8
57.5	G7	-10.66655644029	CD44_1	55.7	IMR90p8
58.0	G7	-2.33025346554666	CD44_1	55.7	IMR90p8
58.5	G7	13.8075407411666	CD44_1	55.7	IMR90p8
59.0	G7	24.4496193240959	CD44_1	55.7	IMR90p8
59.5	G7	34.1888011594664	CD44_1	55.7	IMR90p8
60.0	G7	41.8475779347879	CD44_1	55.7	IMR90p8
60.5	G7	45.7158448952732	CD44_1	55.7	IMR90p8
61.0	G7	48.4160135411116	CD44_1	55.7	IMR90p8
61.5	G7	50.5040676045726	CD44_1	55.7	IMR90p8
62.0	G7	49.2936170256332	CD44_1	55.7	IMR90p8
62.5	G7	47.6575080753881	CD44_1	55.7	IMR90p8
63.0	G7	45.9547173173786	CD44_1	55.7	IMR90p8
63.5	G7	42.774045125956	CD44_1	55.7	IMR90p8
64.0	G7	41.0736520437684	CD44_1	55.7	IMR90p8
64.5	G7	42.1119719367634	CD44_1	55.7	IMR90p8
65.0	G7	46.3050107564483	CD44_1	55.7	IMR90p8
65.5	G7	54.2562173730945	CD44_1	55.7	IMR90p8
66.0	G7	65.094663231372	CD44_1	55.7	IMR90p8
66.5	G7	76.6773654843062	CD44_1	55.7	IMR90p8
67.0	G7	89.6330066391993	CD44_1	55.7	IMR90p8
67.5	G7	100.378209656283	CD44_1	55.7	IMR90p8
68.0	G7	107.133944798856	CD44_1	55.7	IMR90p8
68.5	G7	111.738312476121	CD44_1	55.7	IMR90p8
69.0	G7	113.751147672748	CD44_1	55.7	IMR90p8
69.5	G7	112.986756891253	CD44_1	55.7	IMR90p8
70.0	G7	111.298990531784	CD44_1	55.7	IMR90p8
70.5	G7	109.123805597702	CD44_1	55.7	IMR90p8
71.0	G7	107.232407047258	CD44_1	55.7	IMR90p8
71.5	G7	106.1716431536	CD44_1	55.7	IMR90p8
72.0	G7	105.085359437381	CD44_1	55.7	IMR90p8
72.5	G7	104.990820689606	CD44_1	55.7	IMR90p8
73.0	G7	106.542641413619	CD44_1	55.7	IMR90p8
73.5	G7	107.36308471519	CD44_1	55.7	IMR90p8
74.0	G7	108.221691985411	CD44_1	55.7	IMR90p8
74.5	G7	109.233703032553	CD44_1	55.7	IMR90p8
75.0	G7	109.052083312122	CD44_1	55.7	IMR90p8
75.5	G7	107.895187154689	CD44_1	55.7	IMR90p8
76.0	G7	106.865172138691	CD44_1	55.7	IMR90p8
76.5	G7	105.63879928525	CD44_1	55.7	IMR90p8
77.0	G7	104.482079537584	CD44_1	55.7	IMR90p8
77.5	G7	103.188121956412	CD44_1	55.7	IMR90p8
78.0	G7	101.679358720803	CD44_1	55.7	IMR90p8
78.5	G7	100.645296699259	CD44_1	55.7	IMR90p8
79.0	G7	99.5735657053847	CD44_1	55.7	IMR90p8
79.5	G7	98.6947080276244	CD44_1	55.7	IMR90p8
80.0	G7	99.3793697374932	CD44_1	55.7	IMR90p8
80.5	G7	101.163489721144	CD44_1	55.7	IMR90p8
81.0	G7	103.229036964822	CD44_1	55.7	IMR90p8
81.5	G7	111.075239228851	CD44_1	55.7	IMR90p8
82.0	G7	138.391845808931	CD44_1	55.7	IMR90p8
82.5	G7	188.112386456625	CD44_1	55.7	IMR90p8
83.0	G7	243.945807795162	CD44_1	55.7	IMR90p8
83.5	G7	294.970182424731	CD44_1	55.7	IMR90p8
84.0	G7	330.892787948671	CD44_1	55.7	IMR90p8
84.5	G7	323.54386161128	CD44_1	55.7	IMR90p8
85.0	G7	265.095918698188	CD44_1	55.7	IMR90p8
85.5	G7	188.808680132626	CD44_1	55.7	IMR90p8
86.0	G7	116.600704205098	CD44_1	55.7	IMR90p8
86.5	G7	53.6072986397722	CD44_1	55.7	IMR90p8
87.0	G7	14.4689840900782	CD44_1	55.7	IMR90p8
87.5	G7	3.06006845462309	CD44_1	55.7	IMR90p8
88.0	G7	2.82965463826275	CD44_1	55.7	IMR90p8
88.5	G7	2.81935608037838	CD44_1	55.7	IMR90p8
89.0	G7	2.72328437998675	CD44_1	55.7	IMR90p8
89.5	G7	2.45326971907002	CD44_1	55.7	IMR90p8
90.0	G7	2.20209137139972	CD44_1	55.7	IMR90p8
90.5	G7	1.68793182031709	CD44_1	55.7	IMR90p8
91.0	G7	1.35718968294844	CD44_1	55.7	IMR90p8
91.5	G7	1.52285472339503	CD44_1	55.7	IMR90p8
92.0	G7	1.60461102105637	CD44_1	55.7	IMR90p8
92.5	G7	2.00155782241603	CD44_1	55.7	IMR90p8
93.0	G7	2.40260577770096	CD44_1	55.7	IMR90p8
93.5	G7	3.25642355690906	CD44_1	55.7	IMR90p8
94.0	G7	3.69429606777362	CD44_1	55.7	IMR90p8
94.5	G7	5.67814495007019	CD44_1	55.7	IMR90p8
95.0	G7	3.48087285562065	CD44_1	55.7	IMR90p8
55.0	H7	-1.91240257156778	CD44_1	55.0	IMR90p8
55.5	H7	-4.1435389050647	CD44_1	55.0	IMR90p8
56.0	H7	-3.82480514313659	CD44_1	55.0	IMR90p8
56.5	H7	-3.82480514313147	CD44_1	55.0	IMR90p8
57.0	H7	-3.82480514316819	CD44_1	55.0	IMR90p8
57.5	H7	-5.20202021069997	CD44_1	55.0	IMR90p8
58.0	H7	3.29805542128099	CD44_1	55.0	IMR90p8
58.5	H7	19.9926054285953	CD44_1	55.0	IMR90p8
59.0	H7	32.4832457085552	CD44_1	55.0	IMR90p8
59.5	H7	41.8225218797381	CD44_1	55.0	IMR90p8
60.0	H7	47.5104666472724	CD44_1	55.0	IMR90p8
60.5	H7	50.3575145590888	CD44_1	55.0	IMR90p8
61.0	H7	51.1593849257197	CD44_1	55.0	IMR90p8
61.5	H7	50.4765387043835	CD44_1	55.0	IMR90p8
62.0	H7	48.7783155909593	CD44_1	55.0	IMR90p8
62.5	H7	47.3386888983156	CD44_1	55.0	IMR90p8
63.0	H7	46.1641315165191	CD44_1	55.0	IMR90p8
63.5	H7	45.0299259134983	CD44_1	55.0	IMR90p8
64.0	H7	44.9917790379989	CD44_1	55.0	IMR90p8
64.5	H7	46.6127844387303	CD44_1	55.0	IMR90p8
65.0	H7	49.5815182176138	CD44_1	55.0	IMR90p8
65.5	H7	54.5594740479587	CD44_1	55.0	IMR90p8
66.0	H7	62.6063648309532	CD44_1	55.0	IMR90p8
66.5	H7	71.5455885244251	CD44_1	55.0	IMR90p8
67.0	H7	80.2112768766826	CD44_1	55.0	IMR90p8
67.5	H7	88.481217878626	CD44_1	55.0	IMR90p8
68.0	H7	95.0597202504782	CD44_1	55.0	IMR90p8
68.5	H7	98.642447654208	CD44_1	55.0	IMR90p8
69.0	H7	100.531797702332	CD44_1	55.0	IMR90p8
69.5	H7	101.023173928605	CD44_1	55.0	IMR90p8
70.0	H7	100.224210167815	CD44_1	55.0	IMR90p8
70.5	H7	99.158771118611	CD44_1	55.0	IMR90p8
71.0	H7	98.07894694416	CD44_1	55.0	IMR90p8
71.5	H7	97.2123728838299	CD44_1	55.0	IMR90p8
72.0	H7	97.0819343581682	CD44_1	55.0	IMR90p8
72.5	H7	97.1505509102116	CD44_1	55.0	IMR90p8
73.0	H7	97.087430088269	CD44_1	55.0	IMR90p8
73.5	H7	97.6317630369878	CD44_1	55.0	IMR90p8
74.0	H7	98.0814083450884	CD44_1	55.0	IMR90p8
74.5	H7	97.6561029042811	CD44_1	55.0	IMR90p8
75.0	H7	97.1038615706303	CD44_1	55.0	IMR90p8
75.5	H7	96.928577731793	CD44_1	55.0	IMR90p8
76.0	H7	96.1071485741943	CD44_1	55.0	IMR90p8
76.5	H7	94.8531529293292	CD44_1	55.0	IMR90p8
77.0	H7	94.311939134156	CD44_1	55.0	IMR90p8
77.5	H7	94.0233162021855	CD44_1	55.0	IMR90p8
78.0	H7	93.0323044411175	CD44_1	55.0	IMR90p8
78.5	H7	91.6901441980255	CD44_1	55.0	IMR90p8
79.0	H7	90.7565084541242	CD44_1	55.0	IMR90p8
79.5	H7	90.0028885777228	CD44_1	55.0	IMR90p8
80.0	H7	89.2419889209634	CD44_1	55.0	IMR90p8
80.5	H7	89.4656487071612	CD44_1	55.0	IMR90p8
81.0	H7	91.1070727232844	CD44_1	55.0	IMR90p8
81.5	H7	95.79480871647	CD44_1	55.0	IMR90p8
82.0	H7	114.055294262124	CD44_1	55.0	IMR90p8
82.5	H7	154.439296033019	CD44_1	55.0	IMR90p8
83.0	H7	203.223236468717	CD44_1	55.0	IMR90p8
83.5	H7	247.169982835795	CD44_1	55.0	IMR90p8
84.0	H7	281.297895074164	CD44_1	55.0	IMR90p8
84.5	H7	283.624668050282	CD44_1	55.0	IMR90p8
85.0	H7	238.281454969762	CD44_1	55.0	IMR90p8
85.5	H7	171.569355056961	CD44_1	55.0	IMR90p8
86.0	H7	108.764276467278	CD44_1	55.0	IMR90p8
86.5	H7	53.1533121729024	CD44_1	55.0	IMR90p8
87.0	H7	15.5490233869313	CD44_1	55.0	IMR90p8
87.5	H7	3.38330206367158	CD44_1	55.0	IMR90p8
88.0	H7	3.40146558833317	CD44_1	55.0	IMR90p8
88.5	H7	3.52794540962674	CD44_1	55.0	IMR90p8
89.0	H7	3.18703811460858	CD44_1	55.0	IMR90p8
89.5	H7	2.45364881224617	CD44_1	55.0	IMR90p8
90.0	H7	1.77695511119174	CD44_1	55.0	IMR90p8
90.5	H7	1.49427720408431	CD44_1	55.0	IMR90p8
91.0	H7	1.40313412341976	CD44_1	55.0	IMR90p8
91.5	H7	1.12251768932009	CD44_1	55.0	IMR90p8
92.0	H7	1.11435840991732	CD44_1	55.0	IMR90p8
92.5	H7	1.39516886495431	CD44_1	55.0	IMR90p8
93.0	H7	1.53546228527415	CD44_1	55.0	IMR90p8
93.5	H7	1.77627919392552	CD44_1	55.0	IMR90p8
94.0	H7	2.15368783795265	CD44_1	55.0	IMR90p8
94.5	H7	3.19448463020507	CD44_1	55.0	IMR90p8
95.0	H7	1.84082221739862	CD44_1	55.0	IMR90p8
55.0	A7	13.6444785466258	CD44_1	65.0	IMR90p2
55.5	A7	29.5630368510213	CD44_1	65.0	IMR90p2
56.0	A7	27.2889570932502	CD44_1	65.0	IMR90p2
56.5	A7	27.2889570932623	CD44_1	65.0	IMR90p2
57.0	A7	27.2889570931857	CD44_1	65.0	IMR90p2
57.5	A7	27.004249637969	CD44_1	65.0	IMR90p2
58.0	A7	28.7594546442197	CD44_1	65.0	IMR90p2
58.5	A7	32.4817922350608	CD44_1	65.0	IMR90p2
59.0	A7	33.2812411994223	CD44_1	65.0	IMR90p2
59.5	A7	33.4119099995064	CD44_1	65.0	IMR90p2
60.0	A7	34.4152401570968	CD44_1	65.0	IMR90p2
60.5	A7	36.4043611884465	CD44_1	65.0	IMR90p2
61.0	A7	36.6333830815872	CD44_1	65.0	IMR90p2
61.5	A7	36.1967030417911	CD44_1	65.0	IMR90p2
62.0	A7	37.4183494764272	CD44_1	65.0	IMR90p2
62.5	A7	37.7571646832878	CD44_1	65.0	IMR90p2
63.0	A7	37.4332959657047	CD44_1	65.0	IMR90p2
63.5	A7	39.5341195867836	CD44_1	65.0	IMR90p2
64.0	A7	46.0211094295262	CD44_1	65.0	IMR90p2
64.5	A7	55.4198400007797	CD44_1	65.0	IMR90p2
65.0	A7	68.1922659107564	CD44_1	65.0	IMR90p2
65.5	A7	82.7335124699255	CD44_1	65.0	IMR90p2
66.0	A7	98.2342763526473	CD44_1	65.0	IMR90p2
66.5	A7	111.648204068956	CD44_1	65.0	IMR90p2
67.0	A7	120.470130722315	CD44_1	65.0	IMR90p2
67.5	A7	125.734919511048	CD44_1	65.0	IMR90p2
68.0	A7	129.205927334614	CD44_1	65.0	IMR90p2
68.5	A7	130.334323494776	CD44_1	65.0	IMR90p2
69.0	A7	129.852193494399	CD44_1	65.0	IMR90p2
69.5	A7	129.961689665069	CD44_1	65.0	IMR90p2
70.0	A7	130.558586194049	CD44_1	65.0	IMR90p2
70.5	A7	130.699302518331	CD44_1	65.0	IMR90p2
71.0	A7	130.100395671529	CD44_1	65.0	IMR90p2
71.5	A7	130.697359495047	CD44_1	65.0	IMR90p2
72.0	A7	132.132982267732	CD44_1	65.0	IMR90p2
72.5	A7	133.824047132209	CD44_1	65.0	IMR90p2
73.0	A7	136.5277570544	CD44_1	65.0	IMR90p2
73.5	A7	139.667239051506	CD44_1	65.0	IMR90p2
74.0	A7	141.531405075201	CD44_1	65.0	IMR90p2
74.5	A7	141.914476468915	CD44_1	65.0	IMR90p2
75.0	A7	141.359376782149	CD44_1	65.0	IMR90p2
75.5	A7	139.853979168705	CD44_1	65.0	IMR90p2
76.0	A7	138.019567197186	CD44_1	65.0	IMR90p2
76.5	A7	136.106414434774	CD44_1	65.0	IMR90p2
77.0	A7	135.307344111673	CD44_1	65.0	IMR90p2
77.5	A7	134.687380621213	CD44_1	65.0	IMR90p2
78.0	A7	133.244492400719	CD44_1	65.0	IMR90p2
78.5	A7	132.632342591913	CD44_1	65.0	IMR90p2
79.0	A7	133.070407195597	CD44_1	65.0	IMR90p2
79.5	A7	132.907561531606	CD44_1	65.0	IMR90p2
80.0	A7	133.691353415954	CD44_1	65.0	IMR90p2
80.5	A7	136.420196564039	CD44_1	65.0	IMR90p2
81.0	A7	140.490052772598	CD44_1	65.0	IMR90p2
81.5	A7	153.166238730367	CD44_1	65.0	IMR90p2
82.0	A7	194.044526662189	CD44_1	65.0	IMR90p2
82.5	A7	270.706788982568	CD44_1	65.0	IMR90p2
83.0	A7	360.911447479979	CD44_1	65.0	IMR90p2
83.5	A7	443.888990417619	CD44_1	65.0	IMR90p2
84.0	A7	503.061529336646	CD44_1	65.0	IMR90p2
84.5	A7	500.795311804768	CD44_1	65.0	IMR90p2
85.0	A7	420.136448420575	CD44_1	65.0	IMR90p2
85.5	A7	304.18981775161	CD44_1	65.0	IMR90p2
86.0	A7	191.9250472707	CD44_1	65.0	IMR90p2
86.5	A7	94.0606862259708	CD44_1	65.0	IMR90p2
87.0	A7	29.200081666841	CD44_1	65.0	IMR90p2
87.5	A7	6.57875963443416	CD44_1	65.0	IMR90p2
88.0	A7	4.68991395971204	CD44_1	65.0	IMR90p2
88.5	A7	3.80619885364393	CD44_1	65.0	IMR90p2
89.0	A7	3.04014967806529	CD44_1	65.0	IMR90p2
89.5	A7	3.05440407558228	CD44_1	65.0	IMR90p2
90.0	A7	2.83708660189041	CD44_1	65.0	IMR90p2
90.5	A7	2.48326037843822	CD44_1	65.0	IMR90p2
91.0	A7	2.65529765362089	CD44_1	65.0	IMR90p2
91.5	A7	3.04047896448577	CD44_1	65.0	IMR90p2
92.0	A7	3.05065018443673	CD44_1	65.0	IMR90p2
92.5	A7	2.46516221238068	CD44_1	65.0	IMR90p2
93.0	A7	1.98774015833391	CD44_1	65.0	IMR90p2
93.5	A7	1.9821840690874	CD44_1	65.0	IMR90p2
94.0	A7	1.56256445055982	CD44_1	65.0	IMR90p2
94.5	A7	1.91279053737475	CD44_1	65.0	IMR90p2
95.0	A7	1.2705726103008	CD44_1	65.0	IMR90p2
55.0	B7	14.4812311998501	CD44_1	64.5	IMR90p2
55.5	B7	31.3760009330103	CD44_1	64.5	IMR90p2
56.0	B7	28.9624623997038	CD44_1	64.5	IMR90p2
56.5	B7	28.962462399719	CD44_1	64.5	IMR90p2
57.0	B7	28.9624623995805	CD44_1	64.5	IMR90p2
57.5	B7	28.7707455435304	CD44_1	64.5	IMR90p2
58.0	B7	29.9494926324498	CD44_1	64.5	IMR90p2
58.5	B7	32.3372788286185	CD44_1	64.5	IMR90p2
59.0	B7	33.8294641384362	CD44_1	64.5	IMR90p2
59.5	B7	35.2811386073181	CD44_1	64.5	IMR90p2
60.0	B7	36.3324367120783	CD44_1	64.5	IMR90p2
60.5	B7	37.0087239108243	CD44_1	64.5	IMR90p2
61.0	B7	37.7925072959156	CD44_1	64.5	IMR90p2
61.5	B7	37.986635394956	CD44_1	64.5	IMR90p2
62.0	B7	37.9219371492286	CD44_1	64.5	IMR90p2
62.5	B7	38.4685863532709	CD44_1	64.5	IMR90p2
63.0	B7	40.2628480474064	CD44_1	64.5	IMR90p2
63.5	B7	44.3240702895296	CD44_1	64.5	IMR90p2
64.0	B7	51.9706249404519	CD44_1	64.5	IMR90p2
64.5	B7	63.3409749878037	CD44_1	64.5	IMR90p2
65.0	B7	77.6962159279078	CD44_1	64.5	IMR90p2
65.5	B7	92.8823598626159	CD44_1	64.5	IMR90p2
66.0	B7	107.075551728914	CD44_1	64.5	IMR90p2
66.5	B7	118.969320803405	CD44_1	64.5	IMR90p2
67.0	B7	126.308023273619	CD44_1	64.5	IMR90p2
67.5	B7	130.145063576958	CD44_1	64.5	IMR90p2
68.0	B7	132.312540377204	CD44_1	64.5	IMR90p2
68.5	B7	132.592042291556	CD44_1	64.5	IMR90p2
69.0	B7	132.063985109687	CD44_1	64.5	IMR90p2
69.5	B7	132.473190586354	CD44_1	64.5	IMR90p2
70.0	B7	133.157699901082	CD44_1	64.5	IMR90p2
70.5	B7	133.867373758257	CD44_1	64.5	IMR90p2
71.0	B7	135.311531474726	CD44_1	64.5	IMR90p2
71.5	B7	136.752137274359	CD44_1	64.5	IMR90p2
72.0	B7	138.882152934584	CD44_1	64.5	IMR90p2
72.5	B7	140.552902048793	CD44_1	64.5	IMR90p2
73.0	B7	141.089915202556	CD44_1	64.5	IMR90p2
73.5	B7	141.890853378	CD44_1	64.5	IMR90p2
74.0	B7	142.775307945881	CD44_1	64.5	IMR90p2
74.5	B7	141.847293664913	CD44_1	64.5	IMR90p2
75.0	B7	140.866016226219	CD44_1	64.5	IMR90p2
75.5	B7	141.054731804587	CD44_1	64.5	IMR90p2
76.0	B7	139.948851503457	CD44_1	64.5	IMR90p2
76.5	B7	138.424867465747	CD44_1	64.5	IMR90p2
77.0	B7	137.790988837512	CD44_1	64.5	IMR90p2
77.5	B7	136.833382600364	CD44_1	64.5	IMR90p2
78.0	B7	135.249347561871	CD44_1	64.5	IMR90p2
78.5	B7	134.93205125019	CD44_1	64.5	IMR90p2
79.0	B7	134.926978846049	CD44_1	64.5	IMR90p2
79.5	B7	135.042388402798	CD44_1	64.5	IMR90p2
80.0	B7	136.629553155314	CD44_1	64.5	IMR90p2
80.5	B7	139.101025413889	CD44_1	64.5	IMR90p2
81.0	B7	144.00941965929	CD44_1	64.5	IMR90p2
81.5	B7	161.888273623652	CD44_1	64.5	IMR90p2
82.0	B7	212.152280643067	CD44_1	64.5	IMR90p2
82.5	B7	296.619416467669	CD44_1	64.5	IMR90p2
83.0	B7	391.376334649433	CD44_1	64.5	IMR90p2
83.5	B7	475.827710420092	CD44_1	64.5	IMR90p2
84.0	B7	529.154835771188	CD44_1	64.5	IMR90p2
84.5	B7	511.72330428954	CD44_1	64.5	IMR90p2
85.0	B7	417.948651596	CD44_1	64.5	IMR90p2
85.5	B7	296.406553463546	CD44_1	64.5	IMR90p2
86.0	B7	181.169435681903	CD44_1	64.5	IMR90p2
86.5	B7	83.4391694387677	CD44_1	64.5	IMR90p2
87.0	B7	23.7590066897157	CD44_1	64.5	IMR90p2
87.5	B7	5.87478709245283	CD44_1	64.5	IMR90p2
88.0	B7	4.33713317955039	CD44_1	64.5	IMR90p2
88.5	B7	3.42974877118809	CD44_1	64.5	IMR90p2
89.0	B7	3.34339362737069	CD44_1	64.5	IMR90p2
89.5	B7	3.19226386175137	CD44_1	64.5	IMR90p2
90.0	B7	2.16830690689579	CD44_1	64.5	IMR90p2
90.5	B7	1.68463571363299	CD44_1	64.5	IMR90p2
91.0	B7	1.64616731574421	CD44_1	64.5	IMR90p2
91.5	B7	1.456482112706	CD44_1	64.5	IMR90p2
92.0	B7	1.86822691391234	CD44_1	64.5	IMR90p2
92.5	B7	2.28672037684311	CD44_1	64.5	IMR90p2
93.0	B7	2.68360194020283	CD44_1	64.5	IMR90p2
93.5	B7	2.67782433214035	CD44_1	64.5	IMR90p2
94.0	B7	2.54215564313586	CD44_1	64.5	IMR90p2
94.5	B7	1.59415839539929	CD44_1	64.5	IMR90p2
95.0	B7	0.145791470834638	CD44_1	64.5	IMR90p2
55.0	C7	14.2243345378756	CD44_1	63.3	IMR90p2
55.5	C7	30.8193914987305	CD44_1	63.3	IMR90p2
56.0	C7	28.448669075751	CD44_1	63.3	IMR90p2
56.5	C7	28.4486690757369	CD44_1	63.3	IMR90p2
57.0	C7	28.4486690758497	CD44_1	63.3	IMR90p2
57.5	C7	28.1636961857218	CD44_1	63.3	IMR90p2
58.0	C7	29.9122360563808	CD44_1	63.3	IMR90p2
58.5	C7	33.6717393007509	CD44_1	63.3	IMR90p2
59.0	C7	34.6458637704591	CD44_1	63.3	IMR90p2
59.5	C7	35.3311477988805	CD44_1	63.3	IMR90p2
60.0	C7	36.8468852653236	CD44_1	63.3	IMR90p2
60.5	C7	37.1629503258773	CD44_1	63.3	IMR90p2
61.0	C7	37.5885258454286	CD44_1	63.3	IMR90p2
61.5	C7	38.6007121640737	CD44_1	63.3	IMR90p2
62.0	C7	39.5499254955541	CD44_1	63.3	IMR90p2
62.5	C7	40.8985175625896	CD44_1	63.3	IMR90p2
63.0	C7	44.3252275896327	CD44_1	63.3	IMR90p2
63.5	C7	49.0591331615963	CD44_1	63.3	IMR90p2
64.0	C7	58.1225696332135	CD44_1	63.3	IMR90p2
64.5	C7	71.4296944697016	CD44_1	63.3	IMR90p2
65.0	C7	86.22303408329	CD44_1	63.3	IMR90p2
65.5	C7	100.706218517331	CD44_1	63.3	IMR90p2
66.0	C7	115.368059473906	CD44_1	63.3	IMR90p2
66.5	C7	125.707239332009	CD44_1	63.3	IMR90p2
67.0	C7	130.187576632795	CD44_1	63.3	IMR90p2
67.5	C7	133.377425723222	CD44_1	63.3	IMR90p2
68.0	C7	135.271721336842	CD44_1	63.3	IMR90p2
68.5	C7	134.67135555846	CD44_1	63.3	IMR90p2
69.0	C7	134.629650950847	CD44_1	63.3	IMR90p2
69.5	C7	136.411274697233	CD44_1	63.3	IMR90p2
70.0	C7	137.163321261532	CD44_1	63.3	IMR90p2
70.5	C7	137.992779657534	CD44_1	63.3	IMR90p2
71.0	C7	140.205295835643	CD44_1	63.3	IMR90p2
71.5	C7	141.546163916329	CD44_1	63.3	IMR90p2
72.0	C7	142.494868732773	CD44_1	63.3	IMR90p2
72.5	C7	144.672392617213	CD44_1	63.3	IMR90p2
73.0	C7	147.114117786042	CD44_1	63.3	IMR90p2
73.5	C7	148.112172546968	CD44_1	63.3	IMR90p2
74.0	C7	148.757465865403	CD44_1	63.3	IMR90p2
74.5	C7	149.217106407357	CD44_1	63.3	IMR90p2
75.0	C7	147.565475960162	CD44_1	63.3	IMR90p2
75.5	C7	145.515476064027	CD44_1	63.3	IMR90p2
76.0	C7	144.233060906589	CD44_1	63.3	IMR90p2
76.5	C7	143.285584188713	CD44_1	63.3	IMR90p2
77.0	C7	141.994258759847	CD44_1	63.3	IMR90p2
77.5	C7	141.930077067382	CD44_1	63.3	IMR90p2
78.0	C7	141.792404278477	CD44_1	63.3	IMR90p2
78.5	C7	141.82908616483	CD44_1	63.3	IMR90p2
79.0	C7	142.538316650831	CD44_1	63.3	IMR90p2
79.5	C7	143.772507414375	CD44_1	63.3	IMR90p2
80.0	C7	145.132700724937	CD44_1	63.3	IMR90p2
80.5	C7	147.247983083854	CD44_1	63.3	IMR90p2
81.0	C7	153.284825203019	CD44_1	63.3	IMR90p2
81.5	C7	175.618221431643	CD44_1	63.3	IMR90p2
82.0	C7	233.978936749608	CD44_1	63.3	IMR90p2
82.5	C7	325.071602259463	CD44_1	63.3	IMR90p2
83.0	C7	422.035515272386	CD44_1	63.3	IMR90p2
83.5	C7	504.890865935186	CD44_1	63.3	IMR90p2
84.0	C7	548.986156429502	CD44_1	63.3	IMR90p2
84.5	C7	514.792616477093	CD44_1	63.3	IMR90p2
85.0	C7	409.043024722763	CD44_1	63.3	IMR90p2
85.5	C7	283.794363280801	CD44_1	63.3	IMR90p2
86.0	C7	167.418735758029	CD44_1	63.3	IMR90p2
86.5	C7	72.7903167062451	CD44_1	63.3	IMR90p2
87.0	C7	19.7839038985223	CD44_1	63.3	IMR90p2
87.5	C7	4.91574977865315	CD44_1	63.3	IMR90p2
88.0	C7	3.23353791074436	CD44_1	63.3	IMR90p2
88.5	C7	2.72911010819297	CD44_1	63.3	IMR90p2
89.0	C7	2.28714266325369	CD44_1	63.3	IMR90p2
89.5	C7	2.28809512569421	CD44_1	63.3	IMR90p2
90.0	C7	2.8315397124108	CD44_1	63.3	IMR90p2
90.5	C7	3.02572675043115	CD44_1	63.3	IMR90p2
91.0	C7	2.98531223322192	CD44_1	63.3	IMR90p2
91.5	C7	3.29197654276885	CD44_1	63.3	IMR90p2
92.0	C7	3.35026250891707	CD44_1	63.3	IMR90p2
92.5	C7	3.0079918036281	CD44_1	63.3	IMR90p2
93.0	C7	2.57109930034591	CD44_1	63.3	IMR90p2
93.5	C7	2.26564108475458	CD44_1	63.3	IMR90p2
94.0	C7	1.83650586244084	CD44_1	63.3	IMR90p2
94.5	C7	1.98470680647188	CD44_1	63.3	IMR90p2
95.0	C7	1.09097758192775	CD44_1	63.3	IMR90p2
55.0	D7	3.87627271546148	CD44_1	61.4	IMR90p2
55.5	D7	8.39859088349749	CD44_1	61.4	IMR90p2
56.0	D7	7.75254543091887	CD44_1	61.4	IMR90p2
56.5	D7	7.75254543092205	CD44_1	61.4	IMR90p2
57.0	D7	7.75254543091205	CD44_1	61.4	IMR90p2
57.5	D7	7.1815860464435	CD44_1	61.4	IMR90p2
58.0	D7	10.7498113115043	CD44_1	61.4	IMR90p2
58.5	D7	17.3779343307783	CD44_1	61.4	IMR90p2
59.0	D7	21.9455434407744	CD44_1	61.4	IMR90p2
59.5	D7	26.8264224448762	CD44_1	61.4	IMR90p2
60.0	D7	31.5161777118665	CD44_1	61.4	IMR90p2
60.5	D7	35.056940254374	CD44_1	61.4	IMR90p2
61.0	D7	38.5921811434102	CD44_1	61.4	IMR90p2
61.5	D7	41.5636262505218	CD44_1	61.4	IMR90p2
62.0	D7	43.7772266732859	CD44_1	61.4	IMR90p2
62.5	D7	46.644445949084	CD44_1	61.4	IMR90p2
63.0	D7	49.1631608266684	CD44_1	61.4	IMR90p2
63.5	D7	51.484969669229	CD44_1	61.4	IMR90p2
64.0	D7	56.6177902701299	CD44_1	61.4	IMR90p2
64.5	D7	64.2823316993438	CD44_1	61.4	IMR90p2
65.0	D7	73.8244870436993	CD44_1	61.4	IMR90p2
65.5	D7	86.2785644330597	CD44_1	61.4	IMR90p2
66.0	D7	100.122145797222	CD44_1	61.4	IMR90p2
66.5	D7	112.090628469151	CD44_1	61.4	IMR90p2
67.0	D7	121.401324866738	CD44_1	61.4	IMR90p2
67.5	D7	128.1447369366	CD44_1	61.4	IMR90p2
68.0	D7	131.930620148165	CD44_1	61.4	IMR90p2
68.5	D7	133.578053879062	CD44_1	61.4	IMR90p2
69.0	D7	134.599328644592	CD44_1	61.4	IMR90p2
69.5	D7	135.79205346052	CD44_1	61.4	IMR90p2
70.0	D7	137.507278615246	CD44_1	61.4	IMR90p2
70.5	D7	139.398894474432	CD44_1	61.4	IMR90p2
71.0	D7	141.373425283421	CD44_1	61.4	IMR90p2
71.5	D7	143.526521441352	CD44_1	61.4	IMR90p2
72.0	D7	144.863835285087	CD44_1	61.4	IMR90p2
72.5	D7	145.551817646643	CD44_1	61.4	IMR90p2
73.0	D7	146.422645518466	CD44_1	61.4	IMR90p2
73.5	D7	146.76379077846	CD44_1	61.4	IMR90p2
74.0	D7	146.367502600637	CD44_1	61.4	IMR90p2
74.5	D7	147.085655394187	CD44_1	61.4	IMR90p2
75.0	D7	147.57706595446	CD44_1	61.4	IMR90p2
75.5	D7	146.19615578549	CD44_1	61.4	IMR90p2
76.0	D7	145.014507838222	CD44_1	61.4	IMR90p2
76.5	D7	144.122685161583	CD44_1	61.4	IMR90p2
77.0	D7	141.827222518985	CD44_1	61.4	IMR90p2
77.5	D7	139.35507265728	CD44_1	61.4	IMR90p2
78.0	D7	138.923944077023	CD44_1	61.4	IMR90p2
78.5	D7	139.171100389867	CD44_1	61.4	IMR90p2
79.0	D7	139.3274863177	CD44_1	61.4	IMR90p2
79.5	D7	140.149080198546	CD44_1	61.4	IMR90p2
80.0	D7	141.738742327033	CD44_1	61.4	IMR90p2
80.5	D7	143.557185949803	CD44_1	61.4	IMR90p2
81.0	D7	147.318819852504	CD44_1	61.4	IMR90p2
81.5	D7	164.371627165515	CD44_1	61.4	IMR90p2
82.0	D7	214.617522821792	CD44_1	61.4	IMR90p2
82.5	D7	298.977129246323	CD44_1	61.4	IMR90p2
83.0	D7	392.837471192384	CD44_1	61.4	IMR90p2
83.5	D7	477.311157475134	CD44_1	61.4	IMR90p2
84.0	D7	530.019505489874	CD44_1	61.4	IMR90p2
84.5	D7	510.866962666403	CD44_1	61.4	IMR90p2
85.0	D7	416.612494838288	CD44_1	61.4	IMR90p2
85.5	D7	295.2461269052	CD44_1	61.4	IMR90p2
86.0	D7	179.587739957894	CD44_1	61.4	IMR90p2
86.5	D7	82.3147739429894	CD44_1	61.4	IMR90p2
87.0	D7	23.498833886514	CD44_1	61.4	IMR90p2
87.5	D7	5.53927378356065	CD44_1	61.4	IMR90p2
88.0	D7	4.2086376882994	CD44_1	61.4	IMR90p2
88.5	D7	3.43878439707777	CD44_1	61.4	IMR90p2
89.0	D7	2.9215640398632	CD44_1	61.4	IMR90p2
89.5	D7	2.61545967272696	CD44_1	61.4	IMR90p2
90.0	D7	1.87330577470397	CD44_1	61.4	IMR90p2
90.5	D7	1.63481917530311	CD44_1	61.4	IMR90p2
91.0	D7	2.15910581513373	CD44_1	61.4	IMR90p2
91.5	D7	2.29131321385466	CD44_1	61.4	IMR90p2
92.0	D7	2.50778165446906	CD44_1	61.4	IMR90p2
92.5	D7	2.84224686041512	CD44_1	61.4	IMR90p2
93.0	D7	2.25354356988447	CD44_1	61.4	IMR90p2
93.5	D7	1.79952954282294	CD44_1	61.4	IMR90p2
94.0	D7	1.6799827022632	CD44_1	61.4	IMR90p2
94.5	D7	1.90605065013864	CD44_1	61.4	IMR90p2
95.0	D7	1.01571036252147	CD44_1	61.4	IMR90p2
55.0	E7	-1.47692819662757	CD44_1	59.0	IMR90p2
55.5	E7	-3.20001109269333	CD44_1	59.0	IMR90p2
56.0	E7	-2.95385639325696	CD44_1	59.0	IMR90p2
56.5	E7	-2.95385639326105	CD44_1	59.0	IMR90p2
57.0	E7	-2.95385639323013	CD44_1	59.0	IMR90p2
57.5	E7	-3.53684225139295	CD44_1	59.0	IMR90p2
58.0	E7	0.0363547838462637	CD44_1	59.0	IMR90p2
58.5	E7	6.99483792959018	CD44_1	59.0	IMR90p2
59.0	E7	14.1491526944667	CD44_1	59.0	IMR90p2
59.5	E7	21.8740231825411	CD44_1	59.0	IMR90p2
60.0	E7	27.1304386445579	CD44_1	59.0	IMR90p2
60.5	E7	31.8821067926558	CD44_1	59.0	IMR90p2
61.0	E7	36.4203799057823	CD44_1	59.0	IMR90p2
61.5	E7	38.9563809364441	CD44_1	59.0	IMR90p2
62.0	E7	40.3135883370612	CD44_1	59.0	IMR90p2
62.5	E7	41.0012477431088	CD44_1	59.0	IMR90p2
63.0	E7	42.0357030872598	CD44_1	59.0	IMR90p2
63.5	E7	45.9709555804282	CD44_1	59.0	IMR90p2
64.0	E7	52.4968098495103	CD44_1	59.0	IMR90p2
64.5	E7	60.9176460478631	CD44_1	59.0	IMR90p2
65.0	E7	73.7388617442731	CD44_1	59.0	IMR90p2
65.5	E7	87.5249836553779	CD44_1	59.0	IMR90p2
66.0	E7	99.7495049192569	CD44_1	59.0	IMR90p2
66.5	E7	110.660111394247	CD44_1	59.0	IMR90p2
67.0	E7	118.407809856977	CD44_1	59.0	IMR90p2
67.5	E7	122.107261302919	CD44_1	59.0	IMR90p2
68.0	E7	123.974288229177	CD44_1	59.0	IMR90p2
68.5	E7	123.651385707738	CD44_1	59.0	IMR90p2
69.0	E7	122.882210247218	CD44_1	59.0	IMR90p2
69.5	E7	124.604989165314	CD44_1	59.0	IMR90p2
70.0	E7	125.982991119849	CD44_1	59.0	IMR90p2
70.5	E7	127.507567257817	CD44_1	59.0	IMR90p2
71.0	E7	130.480429407299	CD44_1	59.0	IMR90p2
71.5	E7	132.534834145745	CD44_1	59.0	IMR90p2
72.0	E7	133.208696612928	CD44_1	59.0	IMR90p2
72.5	E7	134.59718054011	CD44_1	59.0	IMR90p2
73.0	E7	136.166068057592	CD44_1	59.0	IMR90p2
73.5	E7	136.746129378282	CD44_1	59.0	IMR90p2
74.0	E7	136.929995227386	CD44_1	59.0	IMR90p2
74.5	E7	136.433654650285	CD44_1	59.0	IMR90p2
75.0	E7	135.32703269679	CD44_1	59.0	IMR90p2
75.5	E7	133.572970628133	CD44_1	59.0	IMR90p2
76.0	E7	131.714526033454	CD44_1	59.0	IMR90p2
76.5	E7	130.597973274035	CD44_1	59.0	IMR90p2
77.0	E7	130.213869088255	CD44_1	59.0	IMR90p2
77.5	E7	129.711081396889	CD44_1	59.0	IMR90p2
78.0	E7	128.93327256139	CD44_1	59.0	IMR90p2
78.5	E7	128.576000191022	CD44_1	59.0	IMR90p2
79.0	E7	127.934375740816	CD44_1	59.0	IMR90p2
79.5	E7	127.371654017248	CD44_1	59.0	IMR90p2
80.0	E7	127.985122761774	CD44_1	59.0	IMR90p2
80.5	E7	129.704939370031	CD44_1	59.0	IMR90p2
81.0	E7	133.937787631116	CD44_1	59.0	IMR90p2
81.5	E7	150.527903901974	CD44_1	59.0	IMR90p2
82.0	E7	196.605763718687	CD44_1	59.0	IMR90p2
82.5	E7	271.373927019844	CD44_1	59.0	IMR90p2
83.0	E7	352.094372560624	CD44_1	59.0	IMR90p2
83.5	E7	423.039381463722	CD44_1	59.0	IMR90p2
84.0	E7	464.84816034599	CD44_1	59.0	IMR90p2
84.5	E7	441.562760368829	CD44_1	59.0	IMR90p2
85.0	E7	354.213989373321	CD44_1	59.0	IMR90p2
85.5	E7	247.895015078232	CD44_1	59.0	IMR90p2
86.0	E7	147.942113247715	CD44_1	59.0	IMR90p2
86.5	E7	65.1887502280026	CD44_1	59.0	IMR90p2
87.0	E7	17.6714408275654	CD44_1	59.0	IMR90p2
87.5	E7	4.61660760346513	CD44_1	59.0	IMR90p2
88.0	E7	3.75005519206837	CD44_1	59.0	IMR90p2
88.5	E7	3.60627904815709	CD44_1	59.0	IMR90p2
89.0	E7	3.16835405440094	CD44_1	59.0	IMR90p2
89.5	E7	2.42952935215641	CD44_1	59.0	IMR90p2
90.0	E7	1.67323461078314	CD44_1	59.0	IMR90p2
90.5	E7	1.51206253813592	CD44_1	59.0	IMR90p2
91.0	E7	1.80990379243508	CD44_1	59.0	IMR90p2
91.5	E7	1.80184943980231	CD44_1	59.0	IMR90p2
92.0	E7	2.36192962669662	CD44_1	59.0	IMR90p2
92.5	E7	3.26105764696962	CD44_1	59.0	IMR90p2
93.0	E7	3.56283886821763	CD44_1	59.0	IMR90p2
93.5	E7	2.94718174487343	CD44_1	59.0	IMR90p2
94.0	E7	3.15601302634121	CD44_1	59.0	IMR90p2
94.5	E7	2.31732734560109	CD44_1	59.0	IMR90p2
95.0	E7	0.414759896474322	CD44_1	59.0	IMR90p2
55.0	F7	-5.40068522676597	CD44_1	57.0	IMR90p2
55.5	F7	-11.701484657994	CD44_1	57.0	IMR90p2
56.0	F7	-10.8013704535339	CD44_1	57.0	IMR90p2
56.5	F7	-10.8013704535225	CD44_1	57.0	IMR90p2
57.0	F7	-10.801370453604	CD44_1	57.0	IMR90p2
57.5	F7	-11.7200910877942	CD44_1	57.0	IMR90p2
58.0	F7	-6.14424164407376	CD44_1	57.0	IMR90p2
58.5	F7	5.61180905460628	CD44_1	57.0	IMR90p2
59.0	F7	14.6428274104641	CD44_1	57.0	IMR90p2
59.5	F7	22.700239975824	CD44_1	57.0	IMR90p2
60.0	F7	28.9489859263231	CD44_1	57.0	IMR90p2
60.5	F7	33.5447192605868	CD44_1	57.0	IMR90p2
61.0	F7	37.8837821691596	CD44_1	57.0	IMR90p2
61.5	F7	40.2517775241869	CD44_1	57.0	IMR90p2
62.0	F7	41.1775434772729	CD44_1	57.0	IMR90p2
62.5	F7	42.6422710762604	CD44_1	57.0	IMR90p2
63.0	F7	44.9127668314443	CD44_1	57.0	IMR90p2
63.5	F7	48.0959545024127	CD44_1	57.0	IMR90p2
64.0	F7	54.3479078784538	CD44_1	57.0	IMR90p2
64.5	F7	63.7447426870211	CD44_1	57.0	IMR90p2
65.0	F7	74.9847966713047	CD44_1	57.0	IMR90p2
65.5	F7	86.4784849803236	CD44_1	57.0	IMR90p2
66.0	F7	96.8412792744145	CD44_1	57.0	IMR90p2
66.5	F7	105.557033149735	CD44_1	57.0	IMR90p2
67.0	F7	111.028412621229	CD44_1	57.0	IMR90p2
67.5	F7	113.678969626106	CD44_1	57.0	IMR90p2
68.0	F7	115.444578388899	CD44_1	57.0	IMR90p2
68.5	F7	116.4032132618	CD44_1	57.0	IMR90p2
69.0	F7	116.014433292813	CD44_1	57.0	IMR90p2
69.5	F7	116.239187590385	CD44_1	57.0	IMR90p2
70.0	F7	116.961697029695	CD44_1	57.0	IMR90p2
70.5	F7	117.442275899278	CD44_1	57.0	IMR90p2
71.0	F7	118.790082948708	CD44_1	57.0	IMR90p2
71.5	F7	120.904076459884	CD44_1	57.0	IMR90p2
72.0	F7	122.888503065588	CD44_1	57.0	IMR90p2
72.5	F7	124.627480248481	CD44_1	57.0	IMR90p2
73.0	F7	125.72375794339	CD44_1	57.0	IMR90p2
73.5	F7	125.961957387451	CD44_1	57.0	IMR90p2
74.0	F7	125.872939154288	CD44_1	57.0	IMR90p2
74.5	F7	125.096807941611	CD44_1	57.0	IMR90p2
75.0	F7	123.954516075374	CD44_1	57.0	IMR90p2
75.5	F7	122.829021737899	CD44_1	57.0	IMR90p2
76.0	F7	121.58472203995	CD44_1	57.0	IMR90p2
76.5	F7	120.17287726517	CD44_1	57.0	IMR90p2
77.0	F7	118.989315519667	CD44_1	57.0	IMR90p2
77.5	F7	117.785463599362	CD44_1	57.0	IMR90p2
78.0	F7	116.482997729224	CD44_1	57.0	IMR90p2
78.5	F7	115.732711324988	CD44_1	57.0	IMR90p2
79.0	F7	115.517795492589	CD44_1	57.0	IMR90p2
79.5	F7	115.609826163731	CD44_1	57.0	IMR90p2
80.0	F7	116.455192359553	CD44_1	57.0	IMR90p2
80.5	F7	118.771762658943	CD44_1	57.0	IMR90p2
81.0	F7	122.140402378692	CD44_1	57.0	IMR90p2
81.5	F7	132.914059283809	CD44_1	57.0	IMR90p2
82.0	F7	168.309994285799	CD44_1	57.0	IMR90p2
82.5	F7	229.89805773508	CD44_1	57.0	IMR90p2
83.0	F7	296.84308588293	CD44_1	57.0	IMR90p2
83.5	F7	356.320907144294	CD44_1	57.0	IMR90p2
84.0	F7	395.61474596085	CD44_1	57.0	IMR90p2
84.5	F7	381.410430656813	CD44_1	57.0	IMR90p2
85.0	F7	309.121181983498	CD44_1	57.0	IMR90p2
85.5	F7	218.330696747692	CD44_1	57.0	IMR90p2
86.0	F7	133.380259418592	CD44_1	57.0	IMR90p2
86.5	F7	60.8592203009237	CD44_1	57.0	IMR90p2
87.0	F7	16.5395245222097	CD44_1	57.0	IMR90p2
87.5	F7	3.51918997945353	CD44_1	57.0	IMR90p2
88.0	F7	2.73188252319392	CD44_1	57.0	IMR90p2
88.5	F7	2.37788125665514	CD44_1	57.0	IMR90p2
89.0	F7	1.89670669608842	CD44_1	57.0	IMR90p2
89.5	F7	1.85457267120569	CD44_1	57.0	IMR90p2
90.0	F7	2.25429077946677	CD44_1	57.0	IMR90p2
90.5	F7	2.38416777790582	CD44_1	57.0	IMR90p2
91.0	F7	2.04041899081494	CD44_1	57.0	IMR90p2
91.5	F7	1.76531972135149	CD44_1	57.0	IMR90p2
92.0	F7	1.90608859560376	CD44_1	57.0	IMR90p2
92.5	F7	1.85803278520876	CD44_1	57.0	IMR90p2
93.0	F7	2.10829487661596	CD44_1	57.0	IMR90p2
93.5	F7	3.06000763930882	CD44_1	57.0	IMR90p2
94.0	F7	3.66560464963175	CD44_1	57.0	IMR90p2
94.5	F7	5.22629876514554	CD44_1	57.0	IMR90p2
95.0	F7	3.01000260204671	CD44_1	57.0	IMR90p2
55.0	G7	-4.35071910421561	CD44_1	55.7	IMR90p2
55.5	G7	-9.426558059135	CD44_1	55.7	IMR90p2
56.0	G7	-8.70143820843316	CD44_1	55.7	IMR90p2
56.5	G7	-8.70143820842168	CD44_1	55.7	IMR90p2
57.0	G7	-8.70143820850819	CD44_1	55.7	IMR90p2
57.5	G7	-9.93696113811848	CD44_1	55.7	IMR90p2
58.0	G7	-2.24461309957098	CD44_1	55.7	IMR90p2
58.5	G7	12.4231158401349	CD44_1	55.7	IMR90p2
59.0	G7	21.8388825068474	CD44_1	55.7	IMR90p2
59.5	G7	30.5312395766668	CD44_1	55.7	IMR90p2
60.0	G7	38.1831852372708	CD44_1	55.7	IMR90p2
60.5	G7	42.4389920347754	CD44_1	55.7	IMR90p2
61.0	G7	43.9083386148095	CD44_1	55.7	IMR90p2
61.5	G7	44.1671139763959	CD44_1	55.7	IMR90p2
62.0	G7	42.7955682943301	CD44_1	55.7	IMR90p2
62.5	G7	40.4014354226495	CD44_1	55.7	IMR90p2
63.0	G7	38.9979108959077	CD44_1	55.7	IMR90p2
63.5	G7	38.9013825973991	CD44_1	55.7	IMR90p2
64.0	G7	41.1870826348021	CD44_1	55.7	IMR90p2
64.5	G7	47.0227871907723	CD44_1	55.7	IMR90p2
65.0	G7	55.8188198666999	CD44_1	55.7	IMR90p2
65.5	G7	66.0780652144978	CD44_1	55.7	IMR90p2
66.0	G7	77.8792951596261	CD44_1	55.7	IMR90p2
66.5	G7	89.2890351217078	CD44_1	55.7	IMR90p2
67.0	G7	97.829818794927	CD44_1	55.7	IMR90p2
67.5	G7	103.989999639642	CD44_1	55.7	IMR90p2
68.0	G7	108.570198376195	CD44_1	55.7	IMR90p2
68.5	G7	110.150651500261	CD44_1	55.7	IMR90p2
69.0	G7	110.639751431653	CD44_1	55.7	IMR90p2
69.5	G7	111.261947605728	CD44_1	55.7	IMR90p2
70.0	G7	110.859810380942	CD44_1	55.7	IMR90p2
70.5	G7	110.11004626227	CD44_1	55.7	IMR90p2
71.0	G7	111.018056901767	CD44_1	55.7	IMR90p2
71.5	G7	112.132031159228	CD44_1	55.7	IMR90p2
72.0	G7	113.481437295368	CD44_1	55.7	IMR90p2
72.5	G7	116.06336253726	CD44_1	55.7	IMR90p2
73.0	G7	118.47928515503	CD44_1	55.7	IMR90p2
73.5	G7	119.523830155305	CD44_1	55.7	IMR90p2
74.0	G7	119.769978687605	CD44_1	55.7	IMR90p2
74.5	G7	120.028333412898	CD44_1	55.7	IMR90p2
75.0	G7	119.401056537443	CD44_1	55.7	IMR90p2
75.5	G7	117.705299126211	CD44_1	55.7	IMR90p2
76.0	G7	116.653005722556	CD44_1	55.7	IMR90p2
76.5	G7	115.721301690971	CD44_1	55.7	IMR90p2
77.0	G7	113.080978685814	CD44_1	55.7	IMR90p2
77.5	G7	110.601751452196	CD44_1	55.7	IMR90p2
78.0	G7	109.584633764016	CD44_1	55.7	IMR90p2
78.5	G7	107.927706493566	CD44_1	55.7	IMR90p2
79.0	G7	106.553077001426	CD44_1	55.7	IMR90p2
79.5	G7	107.1036739371	CD44_1	55.7	IMR90p2
80.0	G7	107.904880944565	CD44_1	55.7	IMR90p2
80.5	G7	108.865367005834	CD44_1	55.7	IMR90p2
81.0	G7	111.776422511682	CD44_1	55.7	IMR90p2
81.5	G7	121.23446564237	CD44_1	55.7	IMR90p2
82.0	G7	150.071143585726	CD44_1	55.7	IMR90p2
82.5	G7	202.030194596855	CD44_1	55.7	IMR90p2
83.0	G7	260.118449666674	CD44_1	55.7	IMR90p2
83.5	G7	311.754209535959	CD44_1	55.7	IMR90p2
84.0	G7	345.902135788665	CD44_1	55.7	IMR90p2
84.5	G7	335.142116783352	CD44_1	55.7	IMR90p2
85.0	G7	273.720665009647	CD44_1	55.7	IMR90p2
85.5	G7	194.370939935622	CD44_1	55.7	IMR90p2
86.0	G7	119.683640908625	CD44_1	55.7	IMR90p2
86.5	G7	56.4551989784347	CD44_1	55.7	IMR90p2
87.0	G7	17.6803005144824	CD44_1	55.7	IMR90p2
87.5	G7	6.23521878492568	CD44_1	55.7	IMR90p2
88.0	G7	6.24612999937597	CD44_1	55.7	IMR90p2
88.5	G7	6.25326927516278	CD44_1	55.7	IMR90p2
89.0	G7	5.52357341450227	CD44_1	55.7	IMR90p2
89.5	G7	5.21886442913427	CD44_1	55.7	IMR90p2
90.0	G7	4.87814687191957	CD44_1	55.7	IMR90p2
90.5	G7	4.73886755387673	CD44_1	55.7	IMR90p2
91.0	G7	5.00731150751994	CD44_1	55.7	IMR90p2
91.5	G7	5.24504910280751	CD44_1	55.7	IMR90p2
92.0	G7	5.59190705507211	CD44_1	55.7	IMR90p2
92.5	G7	5.98176144369296	CD44_1	55.7	IMR90p2
93.0	G7	6.01951012027479	CD44_1	55.7	IMR90p2
93.5	G7	6.02833368732155	CD44_1	55.7	IMR90p2
94.0	G7	6.18570781748781	CD44_1	55.7	IMR90p2
94.5	G7	6.73564980522383	CD44_1	55.7	IMR90p2
95.0	G7	3.15677843346998	CD44_1	55.7	IMR90p2
55.0	H7	-2.44130496541095	CD44_1	55.0	IMR90p2
55.5	H7	-5.28949409172412	CD44_1	55.0	IMR90p2
56.0	H7	-4.88260993082224	CD44_1	55.0	IMR90p2
56.5	H7	-4.88260993083452	CD44_1	55.0	IMR90p2
57.0	H7	-4.88260993073948	CD44_1	55.0	IMR90p2
57.5	H7	-5.92267372978483	CD44_1	55.0	IMR90p2
58.0	H7	0.417581425244066	CD44_1	55.0	IMR90p2
58.5	H7	13.4259182962339	CD44_1	55.0	IMR90p2
59.0	H7	24.2045178513881	CD44_1	55.0	IMR90p2
59.5	H7	33.7851417814985	CD44_1	55.0	IMR90p2
60.0	H7	41.913222468841	CD44_1	55.0	IMR90p2
60.5	H7	48.273496252199	CD44_1	55.0	IMR90p2
61.0	H7	53.1647800828434	CD44_1	55.0	IMR90p2
61.5	H7	56.3974279248939	CD44_1	55.0	IMR90p2
62.0	H7	58.1508138975329	CD44_1	55.0	IMR90p2
62.5	H7	59.8575758328742	CD44_1	55.0	IMR90p2
63.0	H7	60.8569359190191	CD44_1	55.0	IMR90p2
63.5	H7	61.6829602513759	CD44_1	55.0	IMR90p2
64.0	H7	63.285744365473	CD44_1	55.0	IMR90p2
64.5	H7	64.9698787388104	CD44_1	55.0	IMR90p2
65.0	H7	66.0609884927806	CD44_1	55.0	IMR90p2
65.5	H7	67.9521916579595	CD44_1	55.0	IMR90p2
66.0	H7	69.9660437800874	CD44_1	55.0	IMR90p2
66.5	H7	71.3360442979459	CD44_1	55.0	IMR90p2
67.0	H7	73.058907353167	CD44_1	55.0	IMR90p2
67.5	H7	75.5032095377775	CD44_1	55.0	IMR90p2
68.0	H7	78.2253404714735	CD44_1	55.0	IMR90p2
68.5	H7	81.3465662674394	CD44_1	55.0	IMR90p2
69.0	H7	85.3745188999256	CD44_1	55.0	IMR90p2
69.5	H7	89.5571908724143	CD44_1	55.0	IMR90p2
70.0	H7	93.5685103586137	CD44_1	55.0	IMR90p2
70.5	H7	97.1691724744633	CD44_1	55.0	IMR90p2
71.0	H7	99.7559645385118	CD44_1	55.0	IMR90p2
71.5	H7	100.927829471938	CD44_1	55.0	IMR90p2
72.0	H7	101.488421744904	CD44_1	55.0	IMR90p2
72.5	H7	101.220072650348	CD44_1	55.0	IMR90p2
73.0	H7	100.173626734613	CD44_1	55.0	IMR90p2
73.5	H7	99.5404678519227	CD44_1	55.0	IMR90p2
74.0	H7	99.36835616949	CD44_1	55.0	IMR90p2
74.5	H7	99.2738398982607	CD44_1	55.0	IMR90p2
75.0	H7	100.288188232606	CD44_1	55.0	IMR90p2
75.5	H7	101.857845329487	CD44_1	55.0	IMR90p2
76.0	H7	103.31834525675	CD44_1	55.0	IMR90p2
76.5	H7	104.301196913706	CD44_1	55.0	IMR90p2
77.0	H7	103.737222140526	CD44_1	55.0	IMR90p2
77.5	H7	100.799636354679	CD44_1	55.0	IMR90p2
78.0	H7	96.4993933605163	CD44_1	55.0	IMR90p2
78.5	H7	91.6288347690546	CD44_1	55.0	IMR90p2
79.0	H7	86.9853469715586	CD44_1	55.0	IMR90p2
79.5	H7	83.5674648618469	CD44_1	55.0	IMR90p2
80.0	H7	82.0546026067676	CD44_1	55.0	IMR90p2
80.5	H7	82.3624221178334	CD44_1	55.0	IMR90p2
81.0	H7	83.1076758406524	CD44_1	55.0	IMR90p2
81.5	H7	86.4081255276652	CD44_1	55.0	IMR90p2
82.0	H7	102.081461887091	CD44_1	55.0	IMR90p2
82.5	H7	135.648372754205	CD44_1	55.0	IMR90p2
83.0	H7	175.974083893565	CD44_1	55.0	IMR90p2
83.5	H7	213.267141523482	CD44_1	55.0	IMR90p2
84.0	H7	242.321581554617	CD44_1	55.0	IMR90p2
84.5	H7	244.095855257793	CD44_1	55.0	IMR90p2
85.0	H7	205.88074511801	CD44_1	55.0	IMR90p2
85.5	H7	149.367403461066	CD44_1	55.0	IMR90p2
86.0	H7	95.659140802397	CD44_1	55.0	IMR90p2
86.5	H7	47.7103667407447	CD44_1	55.0	IMR90p2
87.0	H7	14.8729820808853	CD44_1	55.0	IMR90p2
87.5	H7	3.91302836444379	CD44_1	55.0	IMR90p2
88.0	H7	3.44482738035219	CD44_1	55.0	IMR90p2
88.5	H7	3.00738599415917	CD44_1	55.0	IMR90p2
89.0	H7	2.65172009869053	CD44_1	55.0	IMR90p2
89.5	H7	2.38184364687544	CD44_1	55.0	IMR90p2
90.0	H7	1.98288289193601	CD44_1	55.0	IMR90p2
90.5	H7	1.61420212391181	CD44_1	55.0	IMR90p2
91.0	H7	1.54721764363899	CD44_1	55.0	IMR90p2
91.5	H7	2.029923010152	CD44_1	55.0	IMR90p2
92.0	H7	2.02422656531229	CD44_1	55.0	IMR90p2
92.5	H7	1.48333048205973	CD44_1	55.0	IMR90p2
93.0	H7	1.85841724840134	CD44_1	55.0	IMR90p2
93.5	H7	1.95581257698558	CD44_1	55.0	IMR90p2
94.0	H7	1.394534312899	CD44_1	55.0	IMR90p2
94.5	H7	1.0966124368702	CD44_1	55.0	IMR90p2
95.0	H7	0.438699438088918	CD44_1	55.0	IMR90p2
55.0	A7	10.8506233420792	CD44_1	65.0	IMR90p11
55.5	A7	23.5096839078385	CD44_1	65.0	IMR90p11
56.0	A7	21.7012466841586	CD44_1	65.0	IMR90p11
56.5	A7	21.7012466841506	CD44_1	65.0	IMR90p11
57.0	A7	21.7012466842143	CD44_1	65.0	IMR90p11
57.5	A7	21.5405374027653	CD44_1	65.0	IMR90p11
58.0	A7	22.1035711968755	CD44_1	65.0	IMR90p11
58.5	A7	26.8849098905343	CD44_1	65.0	IMR90p11
59.0	A7	32.3449161392055	CD44_1	65.0	IMR90p11
59.5	A7	35.1905102044843	CD44_1	65.0	IMR90p11
60.0	A7	38.5675532088462	CD44_1	65.0	IMR90p11
60.5	A7	41.9868242619802	CD44_1	65.0	IMR90p11
61.0	A7	43.7466328785774	CD44_1	65.0	IMR90p11
61.5	A7	43.7306757517213	CD44_1	65.0	IMR90p11
62.0	A7	43.3236769103853	CD44_1	65.0	IMR90p11
62.5	A7	41.9782480210131	CD44_1	65.0	IMR90p11
63.0	A7	40.5543877246623	CD44_1	65.0	IMR90p11
63.5	A7	40.5796090296972	CD44_1	65.0	IMR90p11
64.0	A7	44.9653857803517	CD44_1	65.0	IMR90p11
64.5	A7	54.7094719578454	CD44_1	65.0	IMR90p11
65.0	A7	66.8677306386151	CD44_1	65.0	IMR90p11
65.5	A7	82.0882422107316	CD44_1	65.0	IMR90p11
66.0	A7	99.5182084960991	CD44_1	65.0	IMR90p11
66.5	A7	112.547044395244	CD44_1	65.0	IMR90p11
67.0	A7	119.875770760517	CD44_1	65.0	IMR90p11
67.5	A7	127.122517162772	CD44_1	65.0	IMR90p11
68.0	A7	131.585778977696	CD44_1	65.0	IMR90p11
68.5	A7	131.541427620644	CD44_1	65.0	IMR90p11
69.0	A7	132.476408733668	CD44_1	65.0	IMR90p11
69.5	A7	134.516225846594	CD44_1	65.0	IMR90p11
70.0	A7	134.295962167166	CD44_1	65.0	IMR90p11
70.5	A7	132.654560549489	CD44_1	65.0	IMR90p11
71.0	A7	132.016686830985	CD44_1	65.0	IMR90p11
71.5	A7	132.290111433388	CD44_1	65.0	IMR90p11
72.0	A7	132.845542847002	CD44_1	65.0	IMR90p11
72.5	A7	133.933796812248	CD44_1	65.0	IMR90p11
73.0	A7	136.573151606564	CD44_1	65.0	IMR90p11
73.5	A7	139.539209084131	CD44_1	65.0	IMR90p11
74.0	A7	141.299265588179	CD44_1	65.0	IMR90p11
74.5	A7	142.196817211776	CD44_1	65.0	IMR90p11
75.0	A7	142.334938083681	CD44_1	65.0	IMR90p11
75.5	A7	141.505086548914	CD44_1	65.0	IMR90p11
76.0	A7	140.039520890596	CD44_1	65.0	IMR90p11
76.5	A7	138.125433082868	CD44_1	65.0	IMR90p11
77.0	A7	136.311266541038	CD44_1	65.0	IMR90p11
77.5	A7	134.675623365529	CD44_1	65.0	IMR90p11
78.0	A7	133.446712451736	CD44_1	65.0	IMR90p11
78.5	A7	133.197428014879	CD44_1	65.0	IMR90p11
79.0	A7	133.474315411409	CD44_1	65.0	IMR90p11
79.5	A7	134.397025130506	CD44_1	65.0	IMR90p11
80.0	A7	136.096941821378	CD44_1	65.0	IMR90p11
80.5	A7	138.472911313132	CD44_1	65.0	IMR90p11
81.0	A7	142.743413790027	CD44_1	65.0	IMR90p11
81.5	A7	156.669844158633	CD44_1	65.0	IMR90p11
82.0	A7	198.900529500895	CD44_1	65.0	IMR90p11
82.5	A7	277.025632487173	CD44_1	65.0	IMR90p11
83.0	A7	368.155619042394	CD44_1	65.0	IMR90p11
83.5	A7	449.972269134424	CD44_1	65.0	IMR90p11
84.0	A7	506.869116556018	CD44_1	65.0	IMR90p11
84.5	A7	501.118640145863	CD44_1	65.0	IMR90p11
85.0	A7	417.280054714219	CD44_1	65.0	IMR90p11
85.5	A7	299.781357989815	CD44_1	65.0	IMR90p11
86.0	A7	187.593947742048	CD44_1	65.0	IMR90p11
86.5	A7	90.704024651482	CD44_1	65.0	IMR90p11
87.0	A7	27.4683112348412	CD44_1	65.0	IMR90p11
87.5	A7	5.67069993789335	CD44_1	65.0	IMR90p11
88.0	A7	3.69115274924491	CD44_1	65.0	IMR90p11
88.5	A7	3.4491169503624	CD44_1	65.0	IMR90p11
89.0	A7	2.94205745157814	CD44_1	65.0	IMR90p11
89.5	A7	2.3075763494021	CD44_1	65.0	IMR90p11
90.0	A7	1.74742974221653	CD44_1	65.0	IMR90p11
90.5	A7	1.64501580682685	CD44_1	65.0	IMR90p11
91.0	A7	1.57564433220023	CD44_1	65.0	IMR90p11
91.5	A7	1.787521529782	CD44_1	65.0	IMR90p11
92.0	A7	2.70813073686304	CD44_1	65.0	IMR90p11
92.5	A7	3.53868513747778	CD44_1	65.0	IMR90p11
93.0	A7	3.96969951331249	CD44_1	65.0	IMR90p11
93.5	A7	3.48242307712462	CD44_1	65.0	IMR90p11
94.0	A7	3.19367242738684	CD44_1	65.0	IMR90p11
94.5	A7	1.54379542934515	CD44_1	65.0	IMR90p11
95.0	A7	-0.25322110790836	CD44_1	65.0	IMR90p11
55.0	B7	14.7368356548093	CD44_1	64.5	IMR90p11
55.5	B7	31.9298105854177	CD44_1	64.5	IMR90p11
56.0	B7	29.4736713096145	CD44_1	64.5	IMR90p11
56.5	B7	29.4736713096206	CD44_1	64.5	IMR90p11
57.0	B7	29.473671309579	CD44_1	64.5	IMR90p11
57.5	B7	29.2440921818802	CD44_1	64.5	IMR90p11
58.0	B7	30.6544068194953	CD44_1	64.5	IMR90p11
58.5	B7	33.4070764700587	CD44_1	64.5	IMR90p11
59.0	B7	36.0635293904284	CD44_1	64.5	IMR90p11
59.5	B7	38.1925890852863	CD44_1	64.5	IMR90p11
60.0	B7	39.2535912130702	CD44_1	64.5	IMR90p11
60.5	B7	40.0312333985744	CD44_1	64.5	IMR90p11
61.0	B7	40.3537281389667	CD44_1	64.5	IMR90p11
61.5	B7	40.1728438594523	CD44_1	64.5	IMR90p11
62.0	B7	39.9136055449394	CD44_1	64.5	IMR90p11
62.5	B7	40.1200952637187	CD44_1	64.5	IMR90p11
63.0	B7	40.9341546425223	CD44_1	64.5	IMR90p11
63.5	B7	43.4201671270941	CD44_1	64.5	IMR90p11
64.0	B7	48.8978071700537	CD44_1	64.5	IMR90p11
64.5	B7	58.3912257695495	CD44_1	64.5	IMR90p11
65.0	B7	71.9372542097847	CD44_1	64.5	IMR90p11
65.5	B7	87.4217091942361	CD44_1	64.5	IMR90p11
66.0	B7	102.54347654379	CD44_1	64.5	IMR90p11
66.5	B7	115.450258629791	CD44_1	64.5	IMR90p11
67.0	B7	124.10484484886	CD44_1	64.5	IMR90p11
67.5	B7	128.058643023685	CD44_1	64.5	IMR90p11
68.0	B7	129.510290556375	CD44_1	64.5	IMR90p11
68.5	B7	130.13968592445	CD44_1	64.5	IMR90p11
69.0	B7	130.034504127608	CD44_1	64.5	IMR90p11
69.5	B7	130.51619931836	CD44_1	64.5	IMR90p11
70.0	B7	132.131548695619	CD44_1	64.5	IMR90p11
70.5	B7	134.052208882903	CD44_1	64.5	IMR90p11
71.0	B7	135.757769594739	CD44_1	64.5	IMR90p11
71.5	B7	137.363645487946	CD44_1	64.5	IMR90p11
72.0	B7	138.778783435462	CD44_1	64.5	IMR90p11
72.5	B7	139.701385815256	CD44_1	64.5	IMR90p11
73.0	B7	140.477631432961	CD44_1	64.5	IMR90p11
73.5	B7	140.930837009493	CD44_1	64.5	IMR90p11
74.0	B7	141.211524822905	CD44_1	64.5	IMR90p11
74.5	B7	141.252233859452	CD44_1	64.5	IMR90p11
75.0	B7	140.921975276671	CD44_1	64.5	IMR90p11
75.5	B7	139.762722779481	CD44_1	64.5	IMR90p11
76.0	B7	138.386303596495	CD44_1	64.5	IMR90p11
76.5	B7	137.081112404916	CD44_1	64.5	IMR90p11
77.0	B7	135.594139019429	CD44_1	64.5	IMR90p11
77.5	B7	134.266235058708	CD44_1	64.5	IMR90p11
78.0	B7	133.807696546431	CD44_1	64.5	IMR90p11
78.5	B7	133.624493398733	CD44_1	64.5	IMR90p11
79.0	B7	133.468746875018	CD44_1	64.5	IMR90p11
79.5	B7	134.092899642676	CD44_1	64.5	IMR90p11
80.0	B7	135.396720952244	CD44_1	64.5	IMR90p11
80.5	B7	137.315585137191	CD44_1	64.5	IMR90p11
81.0	B7	142.301207128422	CD44_1	64.5	IMR90p11
81.5	B7	160.462220549724	CD44_1	64.5	IMR90p11
82.0	B7	211.05679750972	CD44_1	64.5	IMR90p11
82.5	B7	295.8667528333	CD44_1	64.5	IMR90p11
83.0	B7	389.615492330002	CD44_1	64.5	IMR90p11
83.5	B7	472.77739283614	CD44_1	64.5	IMR90p11
84.0	B7	524.260066667562	CD44_1	64.5	IMR90p11
84.5	B7	504.594589270106	CD44_1	64.5	IMR90p11
85.0	B7	410.103146054318	CD44_1	64.5	IMR90p11
85.5	B7	289.801830719533	CD44_1	64.5	IMR90p11
86.0	B7	176.101088728815	CD44_1	64.5	IMR90p11
86.5	B7	80.8895182768858	CD44_1	64.5	IMR90p11
87.0	B7	23.6472079223835	CD44_1	64.5	IMR90p11
87.5	B7	6.20735650595907	CD44_1	64.5	IMR90p11
88.0	B7	4.73568911563376	CD44_1	64.5	IMR90p11
88.5	B7	3.69765675365937	CD44_1	64.5	IMR90p11
89.0	B7	2.75741645026574	CD44_1	64.5	IMR90p11
89.5	B7	2.24460207598855	CD44_1	64.5	IMR90p11
90.0	B7	1.85900631529586	CD44_1	64.5	IMR90p11
90.5	B7	1.46994215398678	CD44_1	64.5	IMR90p11
91.0	B7	1.75221361203216	CD44_1	64.5	IMR90p11
91.5	B7	2.17409015578738	CD44_1	64.5	IMR90p11
92.0	B7	2.11113332418523	CD44_1	64.5	IMR90p11
92.5	B7	2.22915670764661	CD44_1	64.5	IMR90p11
93.0	B7	2.53007789988447	CD44_1	64.5	IMR90p11
93.5	B7	2.78805564841343	CD44_1	64.5	IMR90p11
94.0	B7	2.81931845822317	CD44_1	64.5	IMR90p11
94.5	B7	3.78567007136041	CD44_1	64.5	IMR90p11
95.0	B7	2.13804318759264	CD44_1	64.5	IMR90p11
55.0	C7	12.0515866548512	CD44_1	63.3	IMR90p11
55.5	C7	26.1117710855092	CD44_1	63.3	IMR90p11
56.0	C7	24.1031733096991	CD44_1	63.3	IMR90p11
56.5	C7	24.1031733096941	CD44_1	63.3	IMR90p11
57.0	C7	24.103173309752	CD44_1	63.3	IMR90p11
57.5	C7	23.7457212754862	CD44_1	63.3	IMR90p11
58.0	C7	26.0349189542324	CD44_1	63.3	IMR90p11
58.5	C7	29.7118854976993	CD44_1	63.3	IMR90p11
59.0	C7	32.9099044221637	CD44_1	63.3	IMR90p11
59.5	C7	35.4227417882362	CD44_1	63.3	IMR90p11
60.0	C7	39.5662347744392	CD44_1	63.3	IMR90p11
60.5	C7	44.2183249779146	CD44_1	63.3	IMR90p11
61.0	C7	45.2345150632168	CD44_1	63.3	IMR90p11
61.5	C7	45.1770462773077	CD44_1	63.3	IMR90p11
62.0	C7	46.3870008220231	CD44_1	63.3	IMR90p11
62.5	C7	46.7342247639263	CD44_1	63.3	IMR90p11
63.0	C7	46.7254990929587	CD44_1	63.3	IMR90p11
63.5	C7	48.6633779361782	CD44_1	63.3	IMR90p11
64.0	C7	53.5814272749076	CD44_1	63.3	IMR90p11
64.5	C7	62.0256812097205	CD44_1	63.3	IMR90p11
65.0	C7	72.6977710075892	CD44_1	63.3	IMR90p11
65.5	C7	85.6585931807665	CD44_1	63.3	IMR90p11
66.0	C7	101.013110202044	CD44_1	63.3	IMR90p11
66.5	C7	114.075059711811	CD44_1	63.3	IMR90p11
67.0	C7	122.945033151418	CD44_1	63.3	IMR90p11
67.5	C7	129.722552017277	CD44_1	63.3	IMR90p11
68.0	C7	132.148652530385	CD44_1	63.3	IMR90p11
68.5	C7	131.753186829603	CD44_1	63.3	IMR90p11
69.0	C7	132.618223065129	CD44_1	63.3	IMR90p11
69.5	C7	133.339236468742	CD44_1	63.3	IMR90p11
70.0	C7	133.761115343343	CD44_1	63.3	IMR90p11
70.5	C7	136.768216865356	CD44_1	63.3	IMR90p11
71.0	C7	139.993646754548	CD44_1	63.3	IMR90p11
71.5	C7	141.861070246606	CD44_1	63.3	IMR90p11
72.0	C7	143.561204420904	CD44_1	63.3	IMR90p11
72.5	C7	145.520419074054	CD44_1	63.3	IMR90p11
73.0	C7	147.135262155721	CD44_1	63.3	IMR90p11
73.5	C7	148.243752808544	CD44_1	63.3	IMR90p11
74.0	C7	148.853300801506	CD44_1	63.3	IMR90p11
74.5	C7	149.282688769564	CD44_1	63.3	IMR90p11
75.0	C7	149.196532509519	CD44_1	63.3	IMR90p11
75.5	C7	148.024309857011	CD44_1	63.3	IMR90p11
76.0	C7	146.20456229378	CD44_1	63.3	IMR90p11
76.5	C7	144.464212484575	CD44_1	63.3	IMR90p11
77.0	C7	143.859555153096	CD44_1	63.3	IMR90p11
77.5	C7	142.841563752438	CD44_1	63.3	IMR90p11
78.0	C7	141.59381695164	CD44_1	63.3	IMR90p11
78.5	C7	141.559729736497	CD44_1	63.3	IMR90p11
79.0	C7	142.341941916938	CD44_1	63.3	IMR90p11
79.5	C7	142.5652280946	CD44_1	63.3	IMR90p11
80.0	C7	142.850791026904	CD44_1	63.3	IMR90p11
80.5	C7	144.723118393638	CD44_1	63.3	IMR90p11
81.0	C7	149.951367561319	CD44_1	63.3	IMR90p11
81.5	C7	168.956489141838	CD44_1	63.3	IMR90p11
82.0	C7	222.742528988058	CD44_1	63.3	IMR90p11
82.5	C7	312.918716707823	CD44_1	63.3	IMR90p11
83.0	C7	411.943087003897	CD44_1	63.3	IMR90p11
83.5	C7	498.806174904375	CD44_1	63.3	IMR90p11
84.0	C7	551.547032771083	CD44_1	63.3	IMR90p11
84.5	C7	528.916511167866	CD44_1	63.3	IMR90p11
85.0	C7	428.854014147837	CD44_1	63.3	IMR90p11
85.5	C7	302.169886844081	CD44_1	63.3	IMR90p11
86.0	C7	182.526061765062	CD44_1	63.3	IMR90p11
86.5	C7	83.26324129578	CD44_1	63.3	IMR90p11
87.0	C7	24.2165055361984	CD44_1	63.3	IMR90p11
87.5	C7	5.91794625458283	CD44_1	63.3	IMR90p11
88.0	C7	4.26396002507516	CD44_1	63.3	IMR90p11
88.5	C7	4.22271815666676	CD44_1	63.3	IMR90p11
89.0	C7	3.13173670944173	CD44_1	63.3	IMR90p11
89.5	C7	2.38361784558913	CD44_1	63.3	IMR90p11
90.0	C7	2.59003067107182	CD44_1	63.3	IMR90p11
90.5	C7	2.7219983251905	CD44_1	63.3	IMR90p11
91.0	C7	2.44327546158905	CD44_1	63.3	IMR90p11
91.5	C7	2.70792539405164	CD44_1	63.3	IMR90p11
92.0	C7	2.78636242124526	CD44_1	63.3	IMR90p11
92.5	C7	2.49185493026209	CD44_1	63.3	IMR90p11
93.0	C7	2.31233366171659	CD44_1	63.3	IMR90p11
93.5	C7	2.36821100484337	CD44_1	63.3	IMR90p11
94.0	C7	2.45775185847248	CD44_1	63.3	IMR90p11
94.5	C7	3.07615513422076	CD44_1	63.3	IMR90p11
95.0	C7	1.71813297644854	CD44_1	63.3	IMR90p11
55.0	D7	4.1528245195841	CD44_1	61.4	IMR90p11
55.5	D7	8.99778645909964	CD44_1	61.4	IMR90p11
56.0	D7	8.30564903916707	CD44_1	61.4	IMR90p11
56.5	D7	8.30564903916456	CD44_1	61.4	IMR90p11
57.0	D7	8.30564903918867	CD44_1	61.4	IMR90p11
57.5	D7	7.83608542342563	CD44_1	61.4	IMR90p11
58.0	D7	10.6552845838091	CD44_1	61.4	IMR90p11
58.5	D7	16.7852202228321	CD44_1	61.4	IMR90p11
59.0	D7	22.1315169225213	CD44_1	61.4	IMR90p11
59.5	D7	27.673409640023	CD44_1	61.4	IMR90p11
60.0	D7	32.6899573154026	CD44_1	61.4	IMR90p11
60.5	D7	36.6631982782592	CD44_1	61.4	IMR90p11
61.0	D7	40.242441339775	CD44_1	61.4	IMR90p11
61.5	D7	43.5763100639504	CD44_1	61.4	IMR90p11
62.0	D7	45.6505941757687	CD44_1	61.4	IMR90p11
62.5	D7	47.1592500494062	CD44_1	61.4	IMR90p11
63.0	D7	49.1653312689818	CD44_1	61.4	IMR90p11
63.5	D7	51.4040100499985	CD44_1	61.4	IMR90p11
64.0	D7	55.2247824282078	CD44_1	61.4	IMR90p11
64.5	D7	62.0754310052537	CD44_1	61.4	IMR90p11
65.0	D7	71.7272423474283	CD44_1	61.4	IMR90p11
65.5	D7	83.4561369347559	CD44_1	61.4	IMR90p11
66.0	D7	97.0005431537636	CD44_1	61.4	IMR90p11
66.5	D7	109.627992534258	CD44_1	61.4	IMR90p11
67.0	D7	119.654020961127	CD44_1	61.4	IMR90p11
67.5	D7	127.020020851242	CD44_1	61.4	IMR90p11
68.0	D7	131.618575471816	CD44_1	61.4	IMR90p11
68.5	D7	133.991039151341	CD44_1	61.4	IMR90p11
69.0	D7	135.664128287928	CD44_1	61.4	IMR90p11
69.5	D7	137.015248869537	CD44_1	61.4	IMR90p11
70.0	D7	138.129954784458	CD44_1	61.4	IMR90p11
70.5	D7	139.740846976197	CD44_1	61.4	IMR90p11
71.0	D7	141.367769751414	CD44_1	61.4	IMR90p11
71.5	D7	142.524075623141	CD44_1	61.4	IMR90p11
72.0	D7	143.93761329188	CD44_1	61.4	IMR90p11
72.5	D7	145.882096861344	CD44_1	61.4	IMR90p11
73.0	D7	147.155325391132	CD44_1	61.4	IMR90p11
73.5	D7	147.662891174487	CD44_1	61.4	IMR90p11
74.0	D7	147.979972213141	CD44_1	61.4	IMR90p11
74.5	D7	147.376180587573	CD44_1	61.4	IMR90p11
75.0	D7	145.758618336758	CD44_1	61.4	IMR90p11
75.5	D7	144.337218196016	CD44_1	61.4	IMR90p11
76.0	D7	142.850652537865	CD44_1	61.4	IMR90p11
76.5	D7	141.70748861437	CD44_1	61.4	IMR90p11
77.0	D7	141.348177659656	CD44_1	61.4	IMR90p11
77.5	D7	140.828671076329	CD44_1	61.4	IMR90p11
78.0	D7	140.190121396046	CD44_1	61.4	IMR90p11
78.5	D7	140.394413376342	CD44_1	61.4	IMR90p11
79.0	D7	140.431779195951	CD44_1	61.4	IMR90p11
79.5	D7	140.284317250274	CD44_1	61.4	IMR90p11
80.0	D7	141.250049213511	CD44_1	61.4	IMR90p11
80.5	D7	142.988956369235	CD44_1	61.4	IMR90p11
81.0	D7	147.344507502913	CD44_1	61.4	IMR90p11
81.5	D7	165.476129480456	CD44_1	61.4	IMR90p11
82.0	D7	217.154125939521	CD44_1	61.4	IMR90p11
82.5	D7	302.325063774884	CD44_1	61.4	IMR90p11
83.0	D7	395.817586988795	CD44_1	61.4	IMR90p11
83.5	D7	478.640317790852	CD44_1	61.4	IMR90p11
84.0	D7	528.393467980881	CD44_1	61.4	IMR90p11
84.5	D7	505.136284375586	CD44_1	61.4	IMR90p11
85.0	D7	408.207533660262	CD44_1	61.4	IMR90p11
85.5	D7	287.085355527662	CD44_1	61.4	IMR90p11
86.0	D7	172.64255412836	CD44_1	61.4	IMR90p11
86.5	D7	77.4309722337827	CD44_1	61.4	IMR90p11
87.0	D7	21.7997211105243	CD44_1	61.4	IMR90p11
87.5	D7	5.66642510681731	CD44_1	61.4	IMR90p11
88.0	D7	4.64294328175595	CD44_1	61.4	IMR90p11
88.5	D7	4.67643498051342	CD44_1	61.4	IMR90p11
89.0	D7	4.47810853597707	CD44_1	61.4	IMR90p11
89.5	D7	3.73600184946463	CD44_1	61.4	IMR90p11
90.0	D7	3.17861883516855	CD44_1	61.4	IMR90p11
90.5	D7	2.88765326992666	CD44_1	61.4	IMR90p11
91.0	D7	2.46231777789217	CD44_1	61.4	IMR90p11
91.5	D7	2.36961482476653	CD44_1	61.4	IMR90p11
92.0	D7	2.61788186063882	CD44_1	61.4	IMR90p11
92.5	D7	2.6713209268346	CD44_1	61.4	IMR90p11
93.0	D7	2.3714455182307	CD44_1	61.4	IMR90p11
93.5	D7	2.11069956586397	CD44_1	61.4	IMR90p11
94.0	D7	2.01094447016226	CD44_1	61.4	IMR90p11
94.5	D7	1.92231304215989	CD44_1	61.4	IMR90p11
95.0	D7	0.896426231263604	CD44_1	61.4	IMR90p11
55.0	E7	-0.471373195775868	CD44_1	59.0	IMR90p11
55.5	E7	-1.02130859084559	CD44_1	59.0	IMR90p11
56.0	E7	-0.942746391547871	CD44_1	59.0	IMR90p11
56.5	E7	-0.942746391550372	CD44_1	59.0	IMR90p11
57.0	E7	-0.942746391542869	CD44_1	59.0	IMR90p11
57.5	E7	-1.6234344106947	CD44_1	59.0	IMR90p11
58.0	E7	2.4997626662223	CD44_1	59.0	IMR90p11
58.5	E7	11.3407928196661	CD44_1	59.0	IMR90p11
59.0	E7	17.4920137377615	CD44_1	59.0	IMR90p11
59.5	E7	23.2544245002805	CD44_1	59.0	IMR90p11
60.0	E7	29.6845462631752	CD44_1	59.0	IMR90p11
60.5	E7	34.4040088135334	CD44_1	59.0	IMR90p11
61.0	E7	37.16291949275	CD44_1	59.0	IMR90p11
61.5	E7	40.073005882876	CD44_1	59.0	IMR90p11
62.0	E7	42.3492099826174	CD44_1	59.0	IMR90p11
62.5	E7	42.8444107296787	CD44_1	59.0	IMR90p11
63.0	E7	44.6184187960509	CD44_1	59.0	IMR90p11
63.5	E7	48.8987361512857	CD44_1	59.0	IMR90p11
64.0	E7	56.3101857410576	CD44_1	59.0	IMR90p11
64.5	E7	66.0193646087107	CD44_1	59.0	IMR90p11
65.0	E7	77.4793441558068	CD44_1	59.0	IMR90p11
65.5	E7	90.1847359700839	CD44_1	59.0	IMR90p11
66.0	E7	101.730884176985	CD44_1	59.0	IMR90p11
66.5	E7	110.658229511789	CD44_1	59.0	IMR90p11
67.0	E7	117.266468990008	CD44_1	59.0	IMR90p11
67.5	E7	121.625501502167	CD44_1	59.0	IMR90p11
68.0	E7	124.358137619604	CD44_1	59.0	IMR90p11
68.5	E7	126.800464766543	CD44_1	59.0	IMR90p11
69.0	E7	129.19463183217	CD44_1	59.0	IMR90p11
69.5	E7	132.498270078923	CD44_1	59.0	IMR90p11
70.0	E7	135.58132888886	CD44_1	59.0	IMR90p11
70.5	E7	136.982049415332	CD44_1	59.0	IMR90p11
71.0	E7	138.057875607251	CD44_1	59.0	IMR90p11
71.5	E7	138.574820724309	CD44_1	59.0	IMR90p11
72.0	E7	137.888854483946	CD44_1	59.0	IMR90p11
72.5	E7	138.537454242903	CD44_1	59.0	IMR90p11
73.0	E7	139.614560678632	CD44_1	59.0	IMR90p11
73.5	E7	139.696607933105	CD44_1	59.0	IMR90p11
74.0	E7	139.428134166897	CD44_1	59.0	IMR90p11
74.5	E7	138.597700443715	CD44_1	59.0	IMR90p11
75.0	E7	136.799901166909	CD44_1	59.0	IMR90p11
75.5	E7	135.660608183452	CD44_1	59.0	IMR90p11
76.0	E7	134.947564187717	CD44_1	59.0	IMR90p11
76.5	E7	133.711121026499	CD44_1	59.0	IMR90p11
77.0	E7	132.877665520373	CD44_1	59.0	IMR90p11
77.5	E7	131.334119157878	CD44_1	59.0	IMR90p11
78.0	E7	129.215845881911	CD44_1	59.0	IMR90p11
78.5	E7	127.615534915673	CD44_1	59.0	IMR90p11
79.0	E7	127.027287032346	CD44_1	59.0	IMR90p11
79.5	E7	126.843354314718	CD44_1	59.0	IMR90p11
80.0	E7	127.840735764276	CD44_1	59.0	IMR90p11
80.5	E7	129.839312490205	CD44_1	59.0	IMR90p11
81.0	E7	133.524107993191	CD44_1	59.0	IMR90p11
81.5	E7	148.715088685756	CD44_1	59.0	IMR90p11
82.0	E7	194.277785320588	CD44_1	59.0	IMR90p11
82.5	E7	269.694498966525	CD44_1	59.0	IMR90p11
83.0	E7	351.990052977856	CD44_1	59.0	IMR90p11
83.5	E7	425.558341062475	CD44_1	59.0	IMR90p11
84.0	E7	470.606754273384	CD44_1	59.0	IMR90p11
84.5	E7	449.587236558973	CD44_1	59.0	IMR90p11
85.0	E7	362.059957474034	CD44_1	59.0	IMR90p11
85.5	E7	254.109034368049	CD44_1	59.0	IMR90p11
86.0	E7	152.615575141799	CD44_1	59.0	IMR90p11
86.5	E7	67.5408499033348	CD44_1	59.0	IMR90p11
87.0	E7	18.0712481021999	CD44_1	59.0	IMR90p11
87.5	E7	4.90338857884103	CD44_1	59.0	IMR90p11
88.0	E7	3.97596021627027	CD44_1	59.0	IMR90p11
88.5	E7	2.9028459365552	CD44_1	59.0	IMR90p11
89.0	E7	2.47848369083039	CD44_1	59.0	IMR90p11
89.5	E7	2.00975309424007	CD44_1	59.0	IMR90p11
90.0	E7	1.41758698770849	CD44_1	59.0	IMR90p11
90.5	E7	1.67439604104152	CD44_1	59.0	IMR90p11
91.0	E7	2.23131851304817	CD44_1	59.0	IMR90p11
91.5	E7	2.31258884222547	CD44_1	59.0	IMR90p11
92.0	E7	2.67744463707663	CD44_1	59.0	IMR90p11
92.5	E7	2.62295775303778	CD44_1	59.0	IMR90p11
93.0	E7	2.4255122616625	CD44_1	59.0	IMR90p11
93.5	E7	1.65262348209461	CD44_1	59.0	IMR90p11
94.0	E7	1.15053636951916	CD44_1	59.0	IMR90p11
94.5	E7	-0.769456093289591	CD44_1	59.0	IMR90p11
95.0	E7	-1.38627361667977	CD44_1	59.0	IMR90p11
55.0	F7	-5.0018440426411	CD44_1	57.0	IMR90p11
55.5	F7	-10.8373287590557	CD44_1	57.0	IMR90p11
56.0	F7	-10.0036880852822	CD44_1	57.0	IMR90p11
56.5	F7	-10.0036880852828	CD44_1	57.0	IMR90p11
57.0	F7	-10.0036880852773	CD44_1	57.0	IMR90p11
57.5	F7	-10.9888362525035	CD44_1	57.0	IMR90p11
58.0	F7	-5.05166946200757	CD44_1	57.0	IMR90p11
58.5	F7	7.72481706829331	CD44_1	57.0	IMR90p11
59.0	F7	18.6393961834523	CD44_1	57.0	IMR90p11
59.5	F7	27.3997551820274	CD44_1	57.0	IMR90p11
60.0	F7	34.3926308495458	CD44_1	57.0	IMR90p11
60.5	F7	40.0691112447948	CD44_1	57.0	IMR90p11
61.0	F7	43.4217619694289	CD44_1	57.0	IMR90p11
61.5	F7	44.9432483565009	CD44_1	57.0	IMR90p11
62.0	F7	45.553058619197	CD44_1	57.0	IMR90p11
62.5	F7	45.370007706866	CD44_1	57.0	IMR90p11
63.0	F7	45.1071939499892	CD44_1	57.0	IMR90p11
63.5	F7	45.9186540121473	CD44_1	57.0	IMR90p11
64.0	F7	48.4114710656962	CD44_1	57.0	IMR90p11
64.5	F7	53.5676780158512	CD44_1	57.0	IMR90p11
65.0	F7	61.9288134949549	CD44_1	57.0	IMR90p11
65.5	F7	72.7215873558756	CD44_1	57.0	IMR90p11
66.0	F7	85.0657526530644	CD44_1	57.0	IMR90p11
66.5	F7	97.1618969036414	CD44_1	57.0	IMR90p11
67.0	F7	106.740281116727	CD44_1	57.0	IMR90p11
67.5	F7	113.038513934883	CD44_1	57.0	IMR90p11
68.0	F7	116.422345010585	CD44_1	57.0	IMR90p11
68.5	F7	116.678768909419	CD44_1	57.0	IMR90p11
69.0	F7	115.669939558826	CD44_1	57.0	IMR90p11
69.5	F7	115.605109455186	CD44_1	57.0	IMR90p11
70.0	F7	115.559948272109	CD44_1	57.0	IMR90p11
70.5	F7	115.79219310055	CD44_1	57.0	IMR90p11
71.0	F7	117.671578339365	CD44_1	57.0	IMR90p11
71.5	F7	119.667360471214	CD44_1	57.0	IMR90p11
72.0	F7	120.586539118068	CD44_1	57.0	IMR90p11
72.5	F7	122.139923451901	CD44_1	57.0	IMR90p11
73.0	F7	123.986143638867	CD44_1	57.0	IMR90p11
73.5	F7	125.056908157824	CD44_1	57.0	IMR90p11
74.0	F7	126.374104082307	CD44_1	57.0	IMR90p11
74.5	F7	127.699222485507	CD44_1	57.0	IMR90p11
75.0	F7	127.976483317398	CD44_1	57.0	IMR90p11
75.5	F7	126.954501635406	CD44_1	57.0	IMR90p11
76.0	F7	125.254496159137	CD44_1	57.0	IMR90p11
76.5	F7	122.360645272621	CD44_1	57.0	IMR90p11
77.0	F7	118.87753600239	CD44_1	57.0	IMR90p11
77.5	F7	116.194201473062	CD44_1	57.0	IMR90p11
78.0	F7	114.662308440879	CD44_1	57.0	IMR90p11
78.5	F7	113.458271517123	CD44_1	57.0	IMR90p11
79.0	F7	113.210460395252	CD44_1	57.0	IMR90p11
79.5	F7	114.318633653256	CD44_1	57.0	IMR90p11
80.0	F7	115.104777673485	CD44_1	57.0	IMR90p11
80.5	F7	116.272080149267	CD44_1	57.0	IMR90p11
81.0	F7	119.865055024584	CD44_1	57.0	IMR90p11
81.5	F7	131.976745554558	CD44_1	57.0	IMR90p11
82.0	F7	168.290653937342	CD44_1	57.0	IMR90p11
82.5	F7	230.043383257433	CD44_1	57.0	IMR90p11
83.0	F7	295.424953921866	CD44_1	57.0	IMR90p11
83.5	F7	351.743520639776	CD44_1	57.0	IMR90p11
84.0	F7	386.265588955706	CD44_1	57.0	IMR90p11
84.5	F7	366.391509907376	CD44_1	57.0	IMR90p11
85.0	F7	291.201351491432	CD44_1	57.0	IMR90p11
85.5	F7	202.379630826298	CD44_1	57.0	IMR90p11
86.0	F7	120.790622974361	CD44_1	57.0	IMR90p11
86.5	F7	52.0608947800196	CD44_1	57.0	IMR90p11
87.0	F7	12.6060486679326	CD44_1	57.0	IMR90p11
87.5	F7	2.88498913275708	CD44_1	57.0	IMR90p11
88.0	F7	2.73249008502808	CD44_1	57.0	IMR90p11
88.5	F7	2.39474127419379	CD44_1	57.0	IMR90p11
89.0	F7	2.09883570969487	CD44_1	57.0	IMR90p11
89.5	F7	2.07453577667206	CD44_1	57.0	IMR90p11
90.0	F7	2.77688737067251	CD44_1	57.0	IMR90p11
90.5	F7	3.20083779960777	CD44_1	57.0	IMR90p11
91.0	F7	2.92560070085125	CD44_1	57.0	IMR90p11
91.5	F7	2.83138451936975	CD44_1	57.0	IMR90p11
92.0	F7	2.82420841403655	CD44_1	57.0	IMR90p11
92.5	F7	2.30228506503516	CD44_1	57.0	IMR90p11
93.0	F7	1.81954072311606	CD44_1	57.0	IMR90p11
93.5	F7	2.17079933366568	CD44_1	57.0	IMR90p11
94.0	F7	2.405962100191	CD44_1	57.0	IMR90p11
94.5	F7	3.38345559171046	CD44_1	57.0	IMR90p11
95.0	F7	2.05099660424901	CD44_1	57.0	IMR90p11
55.0	G7	-6.56980072242254	CD44_1	55.7	IMR90p11
55.5	G7	-14.2345682319158	CD44_1	55.7	IMR90p11
56.0	G7	-13.1396014448453	CD44_1	55.7	IMR90p11
56.5	G7	-13.1396014448326	CD44_1	55.7	IMR90p11
57.0	G7	-13.1396014449376	CD44_1	55.7	IMR90p11
57.5	G7	-14.4014155464978	CD44_1	55.7	IMR90p11
58.0	G7	-6.7197675264855	CD44_1	55.7	IMR90p11
58.5	G7	9.30299488179696	CD44_1	55.7	IMR90p11
59.0	G7	21.3339770682545	CD44_1	55.7	IMR90p11
59.5	G7	31.7545791278297	CD44_1	55.7	IMR90p11
60.0	G7	39.001383092454	CD44_1	55.7	IMR90p11
60.5	G7	41.596226139523	CD44_1	55.7	IMR90p11
61.0	G7	44.1327794331611	CD44_1	55.7	IMR90p11
61.5	G7	45.717954099743	CD44_1	55.7	IMR90p11
62.0	G7	43.6865380284424	CD44_1	55.7	IMR90p11
62.5	G7	41.7323726999582	CD44_1	55.7	IMR90p11
63.0	G7	40.7687855998944	CD44_1	55.7	IMR90p11
63.5	G7	37.5698991165475	CD44_1	55.7	IMR90p11
64.0	G7	35.4950013381189	CD44_1	55.7	IMR90p11
64.5	G7	38.7084175221851	CD44_1	55.7	IMR90p11
65.0	G7	45.7480466748018	CD44_1	55.7	IMR90p11
65.5	G7	57.1877784508989	CD44_1	55.7	IMR90p11
66.0	G7	71.3305435187492	CD44_1	55.7	IMR90p11
66.5	G7	84.7948216066682	CD44_1	55.7	IMR90p11
67.0	G7	97.8717612079181	CD44_1	55.7	IMR90p11
67.5	G7	107.824529762399	CD44_1	55.7	IMR90p11
68.0	G7	112.594003889137	CD44_1	55.7	IMR90p11
68.5	G7	115.960371976191	CD44_1	55.7	IMR90p11
69.0	G7	118.951028721774	CD44_1	55.7	IMR90p11
69.5	G7	118.294617869235	CD44_1	55.7	IMR90p11
70.0	G7	117.09170534986	CD44_1	55.7	IMR90p11
70.5	G7	116.694319275503	CD44_1	55.7	IMR90p11
71.0	G7	115.956478069932	CD44_1	55.7	IMR90p11
71.5	G7	115.959308246062	CD44_1	55.7	IMR90p11
72.0	G7	116.657234908168	CD44_1	55.7	IMR90p11
72.5	G7	117.788950887057	CD44_1	55.7	IMR90p11
73.0	G7	119.837597704091	CD44_1	55.7	IMR90p11
73.5	G7	121.52811770544	CD44_1	55.7	IMR90p11
74.0	G7	121.70882408389	CD44_1	55.7	IMR90p11
74.5	G7	122.155461996513	CD44_1	55.7	IMR90p11
75.0	G7	121.989078965375	CD44_1	55.7	IMR90p11
75.5	G7	120.973003712309	CD44_1	55.7	IMR90p11
76.0	G7	119.721349148044	CD44_1	55.7	IMR90p11
76.5	G7	117.73473777909	CD44_1	55.7	IMR90p11
77.0	G7	115.972445943387	CD44_1	55.7	IMR90p11
77.5	G7	114.564521225049	CD44_1	55.7	IMR90p11
78.0	G7	112.412769915285	CD44_1	55.7	IMR90p11
78.5	G7	110.952584843701	CD44_1	55.7	IMR90p11
79.0	G7	111.225587015925	CD44_1	55.7	IMR90p11
79.5	G7	110.934211225442	CD44_1	55.7	IMR90p11
80.0	G7	111.155238382917	CD44_1	55.7	IMR90p11
80.5	G7	112.825066167187	CD44_1	55.7	IMR90p11
81.0	G7	114.531067712066	CD44_1	55.7	IMR90p11
81.5	G7	122.141215128283	CD44_1	55.7	IMR90p11
82.0	G7	150.949505051557	CD44_1	55.7	IMR90p11
82.5	G7	202.651241644336	CD44_1	55.7	IMR90p11
83.0	G7	260.452633425786	CD44_1	55.7	IMR90p11
83.5	G7	312.966814786287	CD44_1	55.7	IMR90p11
84.0	G7	348.108348019584	CD44_1	55.7	IMR90p11
84.5	G7	337.669995133451	CD44_1	55.7	IMR90p11
85.0	G7	275.968327855425	CD44_1	55.7	IMR90p11
85.5	G7	196.959380488163	CD44_1	55.7	IMR90p11
86.0	G7	122.804022839671	CD44_1	55.7	IMR90p11
86.5	G7	59.3988505350761	CD44_1	55.7	IMR90p11
87.0	G7	20.8600258720194	CD44_1	55.7	IMR90p11
87.5	G7	9.79088636725106	CD44_1	55.7	IMR90p11
88.0	G7	9.0507760165786	CD44_1	55.7	IMR90p11
88.5	G7	8.67514345683134	CD44_1	55.7	IMR90p11
89.0	G7	8.34241790088271	CD44_1	55.7	IMR90p11
89.5	G7	7.74943685434903	CD44_1	55.7	IMR90p11
90.0	G7	7.99026031908835	CD44_1	55.7	IMR90p11
90.5	G7	8.62839264318166	CD44_1	55.7	IMR90p11
91.0	G7	8.82958389522128	CD44_1	55.7	IMR90p11
91.5	G7	9.25443157432755	CD44_1	55.7	IMR90p11
92.0	G7	9.35592128871133	CD44_1	55.7	IMR90p11
92.5	G7	8.75496200911959	CD44_1	55.7	IMR90p11
93.0	G7	7.85012270668119	CD44_1	55.7	IMR90p11
93.5	G7	7.97925272367229	CD44_1	55.7	IMR90p11
94.0	G7	7.58450394411233	CD44_1	55.7	IMR90p11
94.5	G7	9.8556349848904	CD44_1	55.7	IMR90p11
95.0	G7	5.6982638783665	CD44_1	55.7	IMR90p11
55.0	H7	-2.85388263682489	CD44_1	55.0	IMR90p11
55.5	H7	-6.183412379787	CD44_1	55.0	IMR90p11
56.0	H7	-5.70776527365047	CD44_1	55.0	IMR90p11
56.5	H7	-5.70776527364535	CD44_1	55.0	IMR90p11
57.0	H7	-5.70776527368344	CD44_1	55.0	IMR90p11
57.5	H7	-7.11863839888326	CD44_1	55.0	IMR90p11
58.0	H7	1.50565473687675	CD44_1	55.0	IMR90p11
58.5	H7	19.274844367275	CD44_1	55.0	IMR90p11
59.0	H7	32.1442321294631	CD44_1	55.0	IMR90p11
59.5	H7	40.6197355638793	CD44_1	55.0	IMR90p11
60.0	H7	45.9480942547657	CD44_1	55.0	IMR90p11
60.5	H7	49.5734653717684	CD44_1	55.0	IMR90p11
61.0	H7	50.8366445340791	CD44_1	55.0	IMR90p11
61.5	H7	50.4672867497148	CD44_1	55.0	IMR90p11
62.0	H7	49.6834762906443	CD44_1	55.0	IMR90p11
62.5	H7	48.726443848258	CD44_1	55.0	IMR90p11
63.0	H7	47.2649385470741	CD44_1	55.0	IMR90p11
63.5	H7	45.3606231274587	CD44_1	55.0	IMR90p11
64.0	H7	44.6857482240905	CD44_1	55.0	IMR90p11
64.5	H7	46.1190174264682	CD44_1	55.0	IMR90p11
65.0	H7	50.0209747303697	CD44_1	55.0	IMR90p11
65.5	H7	56.6262926982705	CD44_1	55.0	IMR90p11
66.0	H7	66.012932715701	CD44_1	55.0	IMR90p11
66.5	H7	76.577084286862	CD44_1	55.0	IMR90p11
67.0	H7	86.639055988427	CD44_1	55.0	IMR90p11
67.5	H7	94.7411399257252	CD44_1	55.0	IMR90p11
68.0	H7	100.141026615253	CD44_1	55.0	IMR90p11
68.5	H7	103.367965983581	CD44_1	55.0	IMR90p11
69.0	H7	104.507546833603	CD44_1	55.0	IMR90p11
69.5	H7	103.830839425315	CD44_1	55.0	IMR90p11
70.0	H7	102.907428867988	CD44_1	55.0	IMR90p11
70.5	H7	102.738315079454	CD44_1	55.0	IMR90p11
71.0	H7	102.145731152799	CD44_1	55.0	IMR90p11
71.5	H7	101.289065242827	CD44_1	55.0	IMR90p11
72.0	H7	101.532142650999	CD44_1	55.0	IMR90p11
72.5	H7	102.264582608424	CD44_1	55.0	IMR90p11
73.0	H7	102.213527344486	CD44_1	55.0	IMR90p11
73.5	H7	102.311843103695	CD44_1	55.0	IMR90p11
74.0	H7	103.569136321574	CD44_1	55.0	IMR90p11
74.5	H7	104.095096163154	CD44_1	55.0	IMR90p11
75.0	H7	103.336682968054	CD44_1	55.0	IMR90p11
75.5	H7	102.968800992164	CD44_1	55.0	IMR90p11
76.0	H7	102.614292254672	CD44_1	55.0	IMR90p11
76.5	H7	100.826545440099	CD44_1	55.0	IMR90p11
77.0	H7	99.0346599610681	CD44_1	55.0	IMR90p11
77.5	H7	97.8383671277116	CD44_1	55.0	IMR90p11
78.0	H7	96.3351214472348	CD44_1	55.0	IMR90p11
78.5	H7	94.8109835706753	CD44_1	55.0	IMR90p11
79.0	H7	94.169677372479	CD44_1	55.0	IMR90p11
79.5	H7	94.1679348741611	CD44_1	55.0	IMR90p11
80.0	H7	94.8602793266159	CD44_1	55.0	IMR90p11
80.5	H7	96.1141439987915	CD44_1	55.0	IMR90p11
81.0	H7	97.8780881237205	CD44_1	55.0	IMR90p11
81.5	H7	103.052626124266	CD44_1	55.0	IMR90p11
82.0	H7	122.480361539925	CD44_1	55.0	IMR90p11
82.5	H7	163.773670139368	CD44_1	55.0	IMR90p11
83.0	H7	214.089293759565	CD44_1	55.0	IMR90p11
83.5	H7	260.495330674482	CD44_1	55.0	IMR90p11
84.0	H7	296.350963278041	CD44_1	55.0	IMR90p11
84.5	H7	299.094739303804	CD44_1	55.0	IMR90p11
85.0	H7	252.645688079556	CD44_1	55.0	IMR90p11
85.5	H7	183.627284407648	CD44_1	55.0	IMR90p11
86.0	H7	117.726497284473	CD44_1	55.0	IMR90p11
86.5	H7	58.281995749886	CD44_1	55.0	IMR90p11
87.0	H7	17.1511770930579	CD44_1	55.0	IMR90p11
87.5	H7	3.35447228762888	CD44_1	55.0	IMR90p11
88.0	H7	2.7758346413458	CD44_1	55.0	IMR90p11
88.5	H7	2.21268545235608	CD44_1	55.0	IMR90p11
89.0	H7	2.59461941827823	CD44_1	55.0	IMR90p11
89.5	H7	3.39098425180941	CD44_1	55.0	IMR90p11
90.0	H7	3.33337995600687	CD44_1	55.0	IMR90p11
90.5	H7	2.93616616069215	CD44_1	55.0	IMR90p11
91.0	H7	3.05095048023031	CD44_1	55.0	IMR90p11
91.5	H7	2.63475723493406	CD44_1	55.0	IMR90p11
92.0	H7	1.87558884961663	CD44_1	55.0	IMR90p11
92.5	H7	1.66666986281592	CD44_1	55.0	IMR90p11
93.0	H7	2.09535530701459	CD44_1	55.0	IMR90p11
93.5	H7	2.65210679442623	CD44_1	55.0	IMR90p11
94.0	H7	3.00347770036751	CD44_1	55.0	IMR90p11
94.5	H7	4.37366430334532	CD44_1	55.0	IMR90p11
95.0	H7	2.44455072791789	CD44_1	55.0	IMR90p11
