# Supplementary material for: Primer PICKR: literature-mined scoring platform for robust RT–qPCR primers
Source: Nat Commun. 2026 May 28;17:6938. doi: 10.1038/s41467-026-73648-2 (PMC13388996; doi:10.1038/s41467-026-73648-2)
Supplement: Supplementary file 11 — Source Data [file 41467_2026_73648_MOESM11_ESM.zip › Suppl_Fig_S3/melting_curve_data_FOS_1.csv]

Temperature	Well	Derivative	Target	melt temp	Replicate
55.0	A9	26.0421475094149	FOS_1	65.0	IMR90p8
55.5	A9	56.4246529370654	FOS_1	65.0	IMR90p8
56.0	A9	52.0842950188287	FOS_1	65.0	IMR90p8
56.5	A9	52.0842950188323	FOS_1	65.0	IMR90p8
57.0	A9	52.0842950188043	FOS_1	65.0	IMR90p8
57.5	A9	51.7637150604802	FOS_1	65.0	IMR90p8
58.0	A9	53.7115203046205	FOS_1	65.0	IMR90p8
58.5	A9	57.6311621142096	FOS_1	65.0	IMR90p8
59.0	A9	62.1543597346387	FOS_1	65.0	IMR90p8
59.5	A9	65.1228803723591	FOS_1	65.0	IMR90p8
60.0	A9	62.4531954184713	FOS_1	65.0	IMR90p8
60.5	A9	59.4675083859826	FOS_1	65.0	IMR90p8
61.0	A9	57.9912759245904	FOS_1	65.0	IMR90p8
61.5	A9	55.7163323431664	FOS_1	65.0	IMR90p8
62.0	A9	52.559348292306	FOS_1	65.0	IMR90p8
62.5	A9	51.8950707877433	FOS_1	65.0	IMR90p8
63.0	A9	52.7361207794148	FOS_1	65.0	IMR90p8
63.5	A9	52.3958258037486	FOS_1	65.0	IMR90p8
64.0	A9	53.2922557178745	FOS_1	65.0	IMR90p8
64.5	A9	57.1143008851149	FOS_1	65.0	IMR90p8
65.0	A9	63.7976386961968	FOS_1	65.0	IMR90p8
65.5	A9	72.4813949565743	FOS_1	65.0	IMR90p8
66.0	A9	82.4923368027393	FOS_1	65.0	IMR90p8
66.5	A9	91.9263219291757	FOS_1	65.0	IMR90p8
67.0	A9	101.033428255631	FOS_1	65.0	IMR90p8
67.5	A9	107.965518919769	FOS_1	65.0	IMR90p8
68.0	A9	111.951493245789	FOS_1	65.0	IMR90p8
68.5	A9	114.829995724549	FOS_1	65.0	IMR90p8
69.0	A9	116.910403856749	FOS_1	65.0	IMR90p8
69.5	A9	117.298730712547	FOS_1	65.0	IMR90p8
70.0	A9	117.13633488589	FOS_1	65.0	IMR90p8
70.5	A9	116.805932315971	FOS_1	65.0	IMR90p8
71.0	A9	116.555421857757	FOS_1	65.0	IMR90p8
71.5	A9	117.030614668451	FOS_1	65.0	IMR90p8
72.0	A9	117.112787789405	FOS_1	65.0	IMR90p8
72.5	A9	116.679771057754	FOS_1	65.0	IMR90p8
73.0	A9	116.81771829525	FOS_1	65.0	IMR90p8
73.5	A9	117.13635419382	FOS_1	65.0	IMR90p8
74.0	A9	116.493495126553	FOS_1	65.0	IMR90p8
74.5	A9	116.131372996511	FOS_1	65.0	IMR90p8
75.0	A9	116.487570219826	FOS_1	65.0	IMR90p8
75.5	A9	116.978448454954	FOS_1	65.0	IMR90p8
76.0	A9	117.154271550048	FOS_1	65.0	IMR90p8
76.5	A9	120.368080758636	FOS_1	65.0	IMR90p8
77.0	A9	131.79427506273	FOS_1	65.0	IMR90p8
77.5	A9	157.804072619244	FOS_1	65.0	IMR90p8
78.0	A9	207.167185919728	FOS_1	65.0	IMR90p8
78.5	A9	281.129544657201	FOS_1	65.0	IMR90p8
79.0	A9	362.113633057225	FOS_1	65.0	IMR90p8
79.5	A9	427.034341025141	FOS_1	65.0	IMR90p8
80.0	A9	458.010418291672	FOS_1	65.0	IMR90p8
80.5	A9	437.129042214252	FOS_1	65.0	IMR90p8
81.0	A9	361.801109594646	FOS_1	65.0	IMR90p8
81.5	A9	259.482142647608	FOS_1	65.0	IMR90p8
82.0	A9	161.803988202795	FOS_1	65.0	IMR90p8
82.5	A9	82.9554489521252	FOS_1	65.0	IMR90p8
83.0	A9	31.7253338938921	FOS_1	65.0	IMR90p8
83.5	A9	9.74274547829043	FOS_1	65.0	IMR90p8
84.0	A9	5.19919813459285	FOS_1	65.0	IMR90p8
84.5	A9	4.06450945878237	FOS_1	65.0	IMR90p8
85.0	A9	2.66190236065256	FOS_1	65.0	IMR90p8
85.5	A9	2.03237207193655	FOS_1	65.0	IMR90p8
86.0	A9	2.25520534854479	FOS_1	65.0	IMR90p8
86.5	A9	2.23547491228481	FOS_1	65.0	IMR90p8
87.0	A9	2.27631017686076	FOS_1	65.0	IMR90p8
87.5	A9	2.93135177104563	FOS_1	65.0	IMR90p8
88.0	A9	2.74031663428474	FOS_1	65.0	IMR90p8
88.5	A9	2.0053722293128	FOS_1	65.0	IMR90p8
89.0	A9	1.74103638081573	FOS_1	65.0	IMR90p8
89.5	A9	1.57594554071488	FOS_1	65.0	IMR90p8
90.0	A9	1.39692501513468	FOS_1	65.0	IMR90p8
90.5	A9	2.24545082079368	FOS_1	65.0	IMR90p8
91.0	A9	2.94925242572714	FOS_1	65.0	IMR90p8
91.5	A9	2.65315694823602	FOS_1	65.0	IMR90p8
92.0	A9	2.25537416044335	FOS_1	65.0	IMR90p8
92.5	A9	1.78276170789286	FOS_1	65.0	IMR90p8
93.0	A9	1.04805141801535	FOS_1	65.0	IMR90p8
93.5	A9	0.962631750776097	FOS_1	65.0	IMR90p8
94.0	A9	1.10774047453793	FOS_1	65.0	IMR90p8
94.5	A9	2.24762611066222	FOS_1	65.0	IMR90p8
95.0	A9	1.58304404529923	FOS_1	65.0	IMR90p8
55.0	B9	19.9574295472662	FOS_1	64.5	IMR90p8
55.5	B9	43.2410973524106	FOS_1	64.5	IMR90p8
56.0	B9	39.9148590945329	FOS_1	64.5	IMR90p8
56.5	B9	39.9148590945325	FOS_1	64.5	IMR90p8
57.0	B9	39.9148590945343	FOS_1	64.5	IMR90p8
57.5	B9	39.3988199055225	FOS_1	64.5	IMR90p8
58.0	B9	42.6675909035957	FOS_1	64.5	IMR90p8
58.5	B9	48.4814258214482	FOS_1	64.5	IMR90p8
59.0	B9	51.5913188825701	FOS_1	64.5	IMR90p8
59.5	B9	54.0784864546654	FOS_1	64.5	IMR90p8
60.0	B9	55.2456220882586	FOS_1	64.5	IMR90p8
60.5	B9	54.5059126024679	FOS_1	64.5	IMR90p8
61.0	B9	53.2548389139262	FOS_1	64.5	IMR90p8
61.5	B9	52.8136969274807	FOS_1	64.5	IMR90p8
62.0	B9	52.1461097920112	FOS_1	64.5	IMR90p8
62.5	B9	51.2798729475224	FOS_1	64.5	IMR90p8
63.0	B9	52.3297000904603	FOS_1	64.5	IMR90p8
63.5	B9	54.8654048935125	FOS_1	64.5	IMR90p8
64.0	B9	58.8037510941414	FOS_1	64.5	IMR90p8
64.5	B9	64.9959545479796	FOS_1	64.5	IMR90p8
65.0	B9	73.5593379938904	FOS_1	64.5	IMR90p8
65.5	B9	82.7314071063884	FOS_1	64.5	IMR90p8
66.0	B9	92.7555372390258	FOS_1	64.5	IMR90p8
66.5	B9	102.332271440297	FOS_1	64.5	IMR90p8
67.0	B9	109.409771410545	FOS_1	64.5	IMR90p8
67.5	B9	114.47495768145	FOS_1	64.5	IMR90p8
68.0	B9	118.25272017251	FOS_1	64.5	IMR90p8
68.5	B9	119.521112573515	FOS_1	64.5	IMR90p8
69.0	B9	118.908132588342	FOS_1	64.5	IMR90p8
69.5	B9	119.167085069022	FOS_1	64.5	IMR90p8
70.0	B9	120.086648344767	FOS_1	64.5	IMR90p8
70.5	B9	121.040030065409	FOS_1	64.5	IMR90p8
71.0	B9	122.938881769782	FOS_1	64.5	IMR90p8
71.5	B9	125.701936839002	FOS_1	64.5	IMR90p8
72.0	B9	127.278526207436	FOS_1	64.5	IMR90p8
72.5	B9	127.413729270089	FOS_1	64.5	IMR90p8
73.0	B9	126.851540767365	FOS_1	64.5	IMR90p8
73.5	B9	125.707351534088	FOS_1	64.5	IMR90p8
74.0	B9	124.191201444318	FOS_1	64.5	IMR90p8
74.5	B9	123.007879435165	FOS_1	64.5	IMR90p8
75.0	B9	122.497754273557	FOS_1	64.5	IMR90p8
75.5	B9	122.545390685338	FOS_1	64.5	IMR90p8
76.0	B9	123.320817201462	FOS_1	64.5	IMR90p8
76.5	B9	127.809770124999	FOS_1	64.5	IMR90p8
77.0	B9	141.57756932004	FOS_1	64.5	IMR90p8
77.5	B9	172.480937008473	FOS_1	64.5	IMR90p8
78.0	B9	229.356174672868	FOS_1	64.5	IMR90p8
78.5	B9	310.461353241561	FOS_1	64.5	IMR90p8
79.0	B9	395.389111209481	FOS_1	64.5	IMR90p8
79.5	B9	460.761440896806	FOS_1	64.5	IMR90p8
80.0	B9	487.190982862449	FOS_1	64.5	IMR90p8
80.5	B9	456.115363245111	FOS_1	64.5	IMR90p8
81.0	B9	369.710453870636	FOS_1	64.5	IMR90p8
81.5	B9	260.165622233047	FOS_1	64.5	IMR90p8
82.0	B9	158.087146076371	FOS_1	64.5	IMR90p8
82.5	B9	77.4642655084778	FOS_1	64.5	IMR90p8
83.0	B9	28.0111814929869	FOS_1	64.5	IMR90p8
83.5	B9	9.21954666979667	FOS_1	64.5	IMR90p8
84.0	B9	5.69680954068787	FOS_1	64.5	IMR90p8
84.5	B9	4.82589585217306	FOS_1	64.5	IMR90p8
85.0	B9	4.35454961454099	FOS_1	64.5	IMR90p8
85.5	B9	3.71230502032768	FOS_1	64.5	IMR90p8
86.0	B9	2.53104077936479	FOS_1	64.5	IMR90p8
86.5	B9	2.19058478672679	FOS_1	64.5	IMR90p8
87.0	B9	2.09739103120637	FOS_1	64.5	IMR90p8
87.5	B9	1.76212757924895	FOS_1	64.5	IMR90p8
88.0	B9	1.94469086923294	FOS_1	64.5	IMR90p8
88.5	B9	2.55452430207646	FOS_1	64.5	IMR90p8
89.0	B9	2.65903156004856	FOS_1	64.5	IMR90p8
89.5	B9	2.39974268526242	FOS_1	64.5	IMR90p8
90.0	B9	1.85944787305385	FOS_1	64.5	IMR90p8
90.5	B9	1.42251735223817	FOS_1	64.5	IMR90p8
91.0	B9	1.2940082539306	FOS_1	64.5	IMR90p8
91.5	B9	0.979260135407742	FOS_1	64.5	IMR90p8
92.0	B9	1.13274873695468	FOS_1	64.5	IMR90p8
92.5	B9	2.19482888055677	FOS_1	64.5	IMR90p8
93.0	B9	2.71178297624124	FOS_1	64.5	IMR90p8
93.5	B9	3.11898567114508	FOS_1	64.5	IMR90p8
94.0	B9	4.0351933929436	FOS_1	64.5	IMR90p8
94.5	B9	5.57759929885094	FOS_1	64.5	IMR90p8
95.0	B9	3.09994221472596	FOS_1	64.5	IMR90p8
55.0	C9	21.7008826616774	FOS_1	63.3	IMR90p8
55.5	C9	47.0185791003014	FOS_1	63.3	IMR90p8
56.0	C9	43.401765323356	FOS_1	63.3	IMR90p8
56.5	C9	43.4017653233493	FOS_1	63.3	IMR90p8
57.0	C9	43.4017653233894	FOS_1	63.3	IMR90p8
57.5	C9	42.6120474543893	FOS_1	63.3	IMR90p8
58.0	C9	47.8380989023502	FOS_1	63.3	IMR90p8
58.5	C9	55.2468292611296	FOS_1	63.3	IMR90p8
59.0	C9	58.1910876292774	FOS_1	63.3	IMR90p8
59.5	C9	59.6511435529292	FOS_1	63.3	IMR90p8
60.0	C9	59.2138521730603	FOS_1	63.3	IMR90p8
60.5	C9	58.2903849329201	FOS_1	63.3	IMR90p8
61.0	C9	59.1286495698986	FOS_1	63.3	IMR90p8
61.5	C9	60.274766448269	FOS_1	63.3	IMR90p8
62.0	C9	59.2803013596454	FOS_1	63.3	IMR90p8
62.5	C9	59.2285400532127	FOS_1	63.3	IMR90p8
63.0	C9	59.37069262784	FOS_1	63.3	IMR90p8
63.5	C9	57.9670033503559	FOS_1	63.3	IMR90p8
64.0	C9	59.263621485603	FOS_1	63.3	IMR90p8
64.5	C9	64.9122412079795	FOS_1	63.3	IMR90p8
65.0	C9	71.9915472230268	FOS_1	63.3	IMR90p8
65.5	C9	81.1845534184894	FOS_1	63.3	IMR90p8
66.0	C9	94.0571034934922	FOS_1	63.3	IMR90p8
66.5	C9	105.323766813211	FOS_1	63.3	IMR90p8
67.0	C9	112.462667713771	FOS_1	63.3	IMR90p8
67.5	C9	119.025201843092	FOS_1	63.3	IMR90p8
68.0	C9	123.467615478038	FOS_1	63.3	IMR90p8
68.5	C9	123.207436113455	FOS_1	63.3	IMR90p8
69.0	C9	122.178898990926	FOS_1	63.3	IMR90p8
69.5	C9	122.155994666477	FOS_1	63.3	IMR90p8
70.0	C9	119.687358551008	FOS_1	63.3	IMR90p8
70.5	C9	117.492351544705	FOS_1	63.3	IMR90p8
71.0	C9	117.487101900074	FOS_1	63.3	IMR90p8
71.5	C9	118.260494190979	FOS_1	63.3	IMR90p8
72.0	C9	119.736104935361	FOS_1	63.3	IMR90p8
72.5	C9	122.085779065632	FOS_1	63.3	IMR90p8
73.0	C9	123.908845491996	FOS_1	63.3	IMR90p8
73.5	C9	124.97779203843	FOS_1	63.3	IMR90p8
74.0	C9	124.802824699951	FOS_1	63.3	IMR90p8
74.5	C9	123.487663696912	FOS_1	63.3	IMR90p8
75.0	C9	123.174356642479	FOS_1	63.3	IMR90p8
75.5	C9	123.227971930532	FOS_1	63.3	IMR90p8
76.0	C9	123.468720192351	FOS_1	63.3	IMR90p8
76.5	C9	128.272290443014	FOS_1	63.3	IMR90p8
77.0	C9	143.485763644292	FOS_1	63.3	IMR90p8
77.5	C9	175.847177468798	FOS_1	63.3	IMR90p8
78.0	C9	234.051201791913	FOS_1	63.3	IMR90p8
78.5	C9	314.313498883439	FOS_1	63.3	IMR90p8
79.0	C9	394.232992924741	FOS_1	63.3	IMR90p8
79.5	C9	451.07656985259	FOS_1	63.3	IMR90p8
80.0	C9	467.162948401044	FOS_1	63.3	IMR90p8
80.5	C9	426.482726618036	FOS_1	63.3	IMR90p8
81.0	C9	336.095789465485	FOS_1	63.3	IMR90p8
81.5	C9	229.962465797148	FOS_1	63.3	IMR90p8
82.0	C9	135.070350417002	FOS_1	63.3	IMR90p8
82.5	C9	62.8094754823381	FOS_1	63.3	IMR90p8
83.0	C9	20.9481331026824	FOS_1	63.3	IMR90p8
83.5	C9	6.515871207879	FOS_1	63.3	IMR90p8
84.0	C9	4.16681357159445	FOS_1	63.3	IMR90p8
84.5	C9	3.44407796245781	FOS_1	63.3	IMR90p8
85.0	C9	3.14021582780669	FOS_1	63.3	IMR90p8
85.5	C9	2.73362669168318	FOS_1	63.3	IMR90p8
86.0	C9	2.37588202284752	FOS_1	63.3	IMR90p8
86.5	C9	2.44122327536189	FOS_1	63.3	IMR90p8
87.0	C9	2.4575195711688	FOS_1	63.3	IMR90p8
87.5	C9	1.81051270843926	FOS_1	63.3	IMR90p8
88.0	C9	2.16594792218888	FOS_1	63.3	IMR90p8
88.5	C9	2.35120964290894	FOS_1	63.3	IMR90p8
89.0	C9	1.89164598682214	FOS_1	63.3	IMR90p8
89.5	C9	2.1554189072254	FOS_1	63.3	IMR90p8
90.0	C9	2.80513334817101	FOS_1	63.3	IMR90p8
90.5	C9	2.54020804601299	FOS_1	63.3	IMR90p8
91.0	C9	2.56742762998562	FOS_1	63.3	IMR90p8
91.5	C9	2.93145533079047	FOS_1	63.3	IMR90p8
92.0	C9	2.48997471828483	FOS_1	63.3	IMR90p8
92.5	C9	2.43139079218713	FOS_1	63.3	IMR90p8
93.0	C9	2.68243103419877	FOS_1	63.3	IMR90p8
93.5	C9	2.8343870434831	FOS_1	63.3	IMR90p8
94.0	C9	2.94260948818106	FOS_1	63.3	IMR90p8
94.5	C9	3.71694690821556	FOS_1	63.3	IMR90p8
95.0	C9	1.83896799033306	FOS_1	63.3	IMR90p8
55.0	D9	19.023563305254	FOS_1	61.4	IMR90p8
55.5	D9	41.2177204947161	FOS_1	61.4	IMR90p8
56.0	D9	38.0471266105062	FOS_1	61.4	IMR90p8
56.5	D9	38.0471266105008	FOS_1	61.4	IMR90p8
57.0	D9	38.0471266105507	FOS_1	61.4	IMR90p8
57.5	D9	37.3089398884929	FOS_1	61.4	IMR90p8
58.0	D9	41.9181344655112	FOS_1	61.4	IMR90p8
58.5	D9	50.64782625834	FOS_1	61.4	IMR90p8
59.0	D9	56.0774230757289	FOS_1	61.4	IMR90p8
59.5	D9	58.8759120699839	FOS_1	61.4	IMR90p8
60.0	D9	60.3019793498939	FOS_1	61.4	IMR90p8
60.5	D9	60.797191523052	FOS_1	61.4	IMR90p8
61.0	D9	61.1751354524348	FOS_1	61.4	IMR90p8
61.5	D9	61.5555711095365	FOS_1	61.4	IMR90p8
62.0	D9	62.0806822792134	FOS_1	61.4	IMR90p8
62.5	D9	62.8511292522616	FOS_1	61.4	IMR90p8
63.0	D9	63.5199953703064	FOS_1	61.4	IMR90p8
63.5	D9	64.0485103414073	FOS_1	61.4	IMR90p8
64.0	D9	65.2043144412444	FOS_1	61.4	IMR90p8
64.5	D9	68.215548857612	FOS_1	61.4	IMR90p8
65.0	D9	72.7975126895893	FOS_1	61.4	IMR90p8
65.5	D9	79.8881353858274	FOS_1	61.4	IMR90p8
66.0	D9	88.2592210370398	FOS_1	61.4	IMR90p8
66.5	D9	96.739550912382	FOS_1	61.4	IMR90p8
67.0	D9	103.96496977507	FOS_1	61.4	IMR90p8
67.5	D9	109.435087920535	FOS_1	61.4	IMR90p8
68.0	D9	112.976893128714	FOS_1	61.4	IMR90p8
68.5	D9	114.931396410745	FOS_1	61.4	IMR90p8
69.0	D9	115.587196752056	FOS_1	61.4	IMR90p8
69.5	D9	115.275144330739	FOS_1	61.4	IMR90p8
70.0	D9	115.284705291096	FOS_1	61.4	IMR90p8
70.5	D9	115.126431700119	FOS_1	61.4	IMR90p8
71.0	D9	114.915449988145	FOS_1	61.4	IMR90p8
71.5	D9	115.471246253449	FOS_1	61.4	IMR90p8
72.0	D9	116.271481872007	FOS_1	61.4	IMR90p8
72.5	D9	115.931497258663	FOS_1	61.4	IMR90p8
73.0	D9	115.46887917649	FOS_1	61.4	IMR90p8
73.5	D9	114.956971952961	FOS_1	61.4	IMR90p8
74.0	D9	113.266916919465	FOS_1	61.4	IMR90p8
74.5	D9	112.110080119339	FOS_1	61.4	IMR90p8
75.0	D9	112.13507633873	FOS_1	61.4	IMR90p8
75.5	D9	111.917838342688	FOS_1	61.4	IMR90p8
76.0	D9	112.964614798968	FOS_1	61.4	IMR90p8
76.5	D9	118.268754546387	FOS_1	61.4	IMR90p8
77.0	D9	131.342551141762	FOS_1	61.4	IMR90p8
77.5	D9	160.24840713824	FOS_1	61.4	IMR90p8
78.0	D9	213.579697181244	FOS_1	61.4	IMR90p8
78.5	D9	285.948363997397	FOS_1	61.4	IMR90p8
79.0	D9	358.087016899244	FOS_1	61.4	IMR90p8
79.5	D9	410.540299208327	FOS_1	61.4	IMR90p8
80.0	D9	425.911087007455	FOS_1	61.4	IMR90p8
80.5	D9	388.691403399313	FOS_1	61.4	IMR90p8
81.0	D9	305.841105981304	FOS_1	61.4	IMR90p8
81.5	D9	208.965658338179	FOS_1	61.4	IMR90p8
82.0	D9	122.38412208487	FOS_1	61.4	IMR90p8
82.5	D9	56.5383806357477	FOS_1	61.4	IMR90p8
83.0	D9	18.9551955465051	FOS_1	61.4	IMR90p8
83.5	D9	6.68991087556861	FOS_1	61.4	IMR90p8
84.0	D9	5.0422145102882	FOS_1	61.4	IMR90p8
84.5	D9	4.46249840445711	FOS_1	61.4	IMR90p8
85.0	D9	3.86429370133209	FOS_1	61.4	IMR90p8
85.5	D9	3.43366745409298	FOS_1	61.4	IMR90p8
86.0	D9	2.90768169673009	FOS_1	61.4	IMR90p8
86.5	D9	2.17737848510689	FOS_1	61.4	IMR90p8
87.0	D9	1.65552762178658	FOS_1	61.4	IMR90p8
87.5	D9	1.28371082387298	FOS_1	61.4	IMR90p8
88.0	D9	1.03636750687679	FOS_1	61.4	IMR90p8
88.5	D9	1.29311826822351	FOS_1	61.4	IMR90p8
89.0	D9	1.76558169971827	FOS_1	61.4	IMR90p8
89.5	D9	2.08622045460743	FOS_1	61.4	IMR90p8
90.0	D9	2.34583891734133	FOS_1	61.4	IMR90p8
90.5	D9	2.02389255626599	FOS_1	61.4	IMR90p8
91.0	D9	1.50411351942063	FOS_1	61.4	IMR90p8
91.5	D9	1.49691832001241	FOS_1	61.4	IMR90p8
92.0	D9	1.43771257709415	FOS_1	61.4	IMR90p8
92.5	D9	1.5784203333402	FOS_1	61.4	IMR90p8
93.0	D9	2.31926583542986	FOS_1	61.4	IMR90p8
93.5	D9	4.01592482944545	FOS_1	61.4	IMR90p8
94.0	D9	4.64893354567255	FOS_1	61.4	IMR90p8
94.5	D9	7.86393313425913	FOS_1	61.4	IMR90p8
95.0	D9	5.08501089717981	FOS_1	61.4	IMR90p8
55.0	E9	26.8695656960258	FOS_1	59.0	IMR90p8
55.5	E9	58.217392341389	FOS_1	59.0	IMR90p8
56.0	E9	53.7391313920505	FOS_1	59.0	IMR90p8
56.5	E9	53.7391313920577	FOS_1	59.0	IMR90p8
57.0	E9	53.7391313920015	FOS_1	59.0	IMR90p8
57.5	E9	53.2406643678697	FOS_1	59.0	IMR90p8
58.0	E9	56.5480779537202	FOS_1	59.0	IMR90p8
58.5	E9	61.2838818174475	FOS_1	59.0	IMR90p8
59.0	E9	62.3830631213234	FOS_1	59.0	IMR90p8
59.5	E9	61.3818206533425	FOS_1	59.0	IMR90p8
60.0	E9	60.7182833086752	FOS_1	59.0	IMR90p8
60.5	E9	60.1802429300607	FOS_1	59.0	IMR90p8
61.0	E9	58.3803897963685	FOS_1	59.0	IMR90p8
61.5	E9	57.2496734381082	FOS_1	59.0	IMR90p8
62.0	E9	58.2834829032506	FOS_1	59.0	IMR90p8
62.5	E9	59.3213584387519	FOS_1	59.0	IMR90p8
63.0	E9	59.0997734663619	FOS_1	59.0	IMR90p8
63.5	E9	58.8881234446687	FOS_1	59.0	IMR90p8
64.0	E9	59.8526899135777	FOS_1	59.0	IMR90p8
64.5	E9	61.7349363896916	FOS_1	59.0	IMR90p8
65.0	E9	64.5895127375172	FOS_1	59.0	IMR90p8
65.5	E9	70.5892520155345	FOS_1	59.0	IMR90p8
66.0	E9	78.568898128807	FOS_1	59.0	IMR90p8
66.5	E9	85.3856790592612	FOS_1	59.0	IMR90p8
67.0	E9	89.597097640334	FOS_1	59.0	IMR90p8
67.5	E9	93.1439305739538	FOS_1	59.0	IMR90p8
68.0	E9	94.9836501198339	FOS_1	59.0	IMR90p8
68.5	E9	94.1146526530383	FOS_1	59.0	IMR90p8
69.0	E9	93.6319292003965	FOS_1	59.0	IMR90p8
69.5	E9	94.8803898372555	FOS_1	59.0	IMR90p8
70.0	E9	94.942319004179	FOS_1	59.0	IMR90p8
70.5	E9	93.6761494074761	FOS_1	59.0	IMR90p8
71.0	E9	93.5414614178293	FOS_1	59.0	IMR90p8
71.5	E9	93.055815186847	FOS_1	59.0	IMR90p8
72.0	E9	91.6324595970017	FOS_1	59.0	IMR90p8
72.5	E9	90.8904883988463	FOS_1	59.0	IMR90p8
73.0	E9	91.2622276899892	FOS_1	59.0	IMR90p8
73.5	E9	91.6629676618059	FOS_1	59.0	IMR90p8
74.0	E9	91.7963894845291	FOS_1	59.0	IMR90p8
74.5	E9	90.690494468464	FOS_1	59.0	IMR90p8
75.0	E9	89.1580227622028	FOS_1	59.0	IMR90p8
75.5	E9	88.0134145565593	FOS_1	59.0	IMR90p8
76.0	E9	86.7810153540809	FOS_1	59.0	IMR90p8
76.5	E9	87.4310239279604	FOS_1	59.0	IMR90p8
77.0	E9	95.3329449735497	FOS_1	59.0	IMR90p8
77.5	E9	114.429819673064	FOS_1	59.0	IMR90p8
78.0	E9	149.625439407084	FOS_1	59.0	IMR90p8
78.5	E9	200.47556014169	FOS_1	59.0	IMR90p8
79.0	E9	252.283444937087	FOS_1	59.0	IMR90p8
79.5	E9	290.103647371192	FOS_1	59.0	IMR90p8
80.0	E9	303.219609508577	FOS_1	59.0	IMR90p8
80.5	E9	279.245390065799	FOS_1	59.0	IMR90p8
81.0	E9	220.498385070964	FOS_1	59.0	IMR90p8
81.5	E9	151.44522137608	FOS_1	59.0	IMR90p8
82.0	E9	89.4756428212729	FOS_1	59.0	IMR90p8
82.5	E9	41.2227153296672	FOS_1	59.0	IMR90p8
83.0	E9	13.57840431259	FOS_1	59.0	IMR90p8
83.5	E9	5.01041118469209	FOS_1	59.0	IMR90p8
84.0	E9	3.88352345348255	FOS_1	59.0	IMR90p8
84.5	E9	3.54690035716681	FOS_1	59.0	IMR90p8
85.0	E9	3.34528408430106	FOS_1	59.0	IMR90p8
85.5	E9	3.1064242178345	FOS_1	59.0	IMR90p8
86.0	E9	2.88672053661838	FOS_1	59.0	IMR90p8
86.5	E9	2.81281646140718	FOS_1	59.0	IMR90p8
87.0	E9	2.70887007916872	FOS_1	59.0	IMR90p8
87.5	E9	2.6160030920517	FOS_1	59.0	IMR90p8
88.0	E9	2.16800579930151	FOS_1	59.0	IMR90p8
88.5	E9	1.31598324568404	FOS_1	59.0	IMR90p8
89.0	E9	1.08849107082074	FOS_1	59.0	IMR90p8
89.5	E9	1.17451570388943	FOS_1	59.0	IMR90p8
90.0	E9	1.13545926629723	FOS_1	59.0	IMR90p8
90.5	E9	1.52127173604828	FOS_1	59.0	IMR90p8
91.0	E9	2.3016115865687	FOS_1	59.0	IMR90p8
91.5	E9	2.26355629612362	FOS_1	59.0	IMR90p8
92.0	E9	2.00162561997331	FOS_1	59.0	IMR90p8
92.5	E9	2.20273672607476	FOS_1	59.0	IMR90p8
93.0	E9	2.02194858179519	FOS_1	59.0	IMR90p8
93.5	E9	2.93905316101717	FOS_1	59.0	IMR90p8
94.0	E9	3.55105081705443	FOS_1	59.0	IMR90p8
94.5	E9	6.62993027273507	FOS_1	59.0	IMR90p8
95.0	E9	4.4676031321099	FOS_1	59.0	IMR90p8
55.0	F9	26.7253597428652	FOS_1	57.0	IMR90p8
55.5	F9	57.9049461095406	FOS_1	57.0	IMR90p8
56.0	F9	53.450719485728	FOS_1	57.0	IMR90p8
56.5	F9	53.4507194857284	FOS_1	57.0	IMR90p8
57.0	F9	53.4507194857299	FOS_1	57.0	IMR90p8
57.5	F9	53.3425027258123	FOS_1	57.0	IMR90p8
58.0	F9	54.0753590084239	FOS_1	57.0	IMR90p8
58.5	F9	55.0955884700278	FOS_1	57.0	IMR90p8
59.0	F9	54.6422242587734	FOS_1	57.0	IMR90p8
59.5	F9	53.4001505185793	FOS_1	57.0	IMR90p8
60.0	F9	51.4153156038153	FOS_1	57.0	IMR90p8
60.5	F9	49.2755412184547	FOS_1	57.0	IMR90p8
61.0	F9	47.7828174995755	FOS_1	57.0	IMR90p8
61.5	F9	46.7889773489679	FOS_1	57.0	IMR90p8
62.0	F9	46.2122588411183	FOS_1	57.0	IMR90p8
62.5	F9	46.2488327679196	FOS_1	57.0	IMR90p8
63.0	F9	46.1358992501664	FOS_1	57.0	IMR90p8
63.5	F9	45.6628688139705	FOS_1	57.0	IMR90p8
64.0	F9	45.7722632630779	FOS_1	57.0	IMR90p8
64.5	F9	46.6994463531713	FOS_1	57.0	IMR90p8
65.0	F9	48.4066613694339	FOS_1	57.0	IMR90p8
65.5	F9	51.6698431705398	FOS_1	57.0	IMR90p8
66.0	F9	56.2141886176377	FOS_1	57.0	IMR90p8
66.5	F9	60.9063337071947	FOS_1	57.0	IMR90p8
67.0	F9	65.0729708015887	FOS_1	57.0	IMR90p8
67.5	F9	68.3519777537981	FOS_1	57.0	IMR90p8
68.0	F9	70.1503208742654	FOS_1	57.0	IMR90p8
68.5	F9	70.4955955713597	FOS_1	57.0	IMR90p8
69.0	F9	69.7699064183764	FOS_1	57.0	IMR90p8
69.5	F9	68.8200163811639	FOS_1	57.0	IMR90p8
70.0	F9	68.2467423643393	FOS_1	57.0	IMR90p8
70.5	F9	67.9773017997343	FOS_1	57.0	IMR90p8
71.0	F9	68.1781742449145	FOS_1	57.0	IMR90p8
71.5	F9	68.5797694907603	FOS_1	57.0	IMR90p8
72.0	F9	68.4513089014007	FOS_1	57.0	IMR90p8
72.5	F9	67.7956660712632	FOS_1	57.0	IMR90p8
73.0	F9	67.1222479259496	FOS_1	57.0	IMR90p8
73.5	F9	65.9226451720767	FOS_1	57.0	IMR90p8
74.0	F9	64.5345124782148	FOS_1	57.0	IMR90p8
74.5	F9	63.3536216534218	FOS_1	57.0	IMR90p8
75.0	F9	62.2405771488721	FOS_1	57.0	IMR90p8
75.5	F9	61.1512726224577	FOS_1	57.0	IMR90p8
76.0	F9	60.3952677822728	FOS_1	57.0	IMR90p8
76.5	F9	60.5036128532339	FOS_1	57.0	IMR90p8
77.0	F9	63.3269419003348	FOS_1	57.0	IMR90p8
77.5	F9	72.4172012961992	FOS_1	57.0	IMR90p8
78.0	F9	92.698194950047	FOS_1	57.0	IMR90p8
78.5	F9	124.931297840844	FOS_1	57.0	IMR90p8
79.0	F9	160.277572277861	FOS_1	57.0	IMR90p8
79.5	F9	188.682788997671	FOS_1	57.0	IMR90p8
80.0	F9	202.739885312946	FOS_1	57.0	IMR90p8
80.5	F9	192.124941644301	FOS_1	57.0	IMR90p8
81.0	F9	155.385934312398	FOS_1	57.0	IMR90p8
81.5	F9	108.831996825795	FOS_1	57.0	IMR90p8
82.0	F9	66.2651326270067	FOS_1	57.0	IMR90p8
82.5	F9	31.6970215442111	FOS_1	57.0	IMR90p8
83.0	F9	10.5700423386887	FOS_1	57.0	IMR90p8
83.5	F9	3.95912077675956	FOS_1	57.0	IMR90p8
84.0	F9	3.48616873233908	FOS_1	57.0	IMR90p8
84.5	F9	3.25132994891896	FOS_1	57.0	IMR90p8
85.0	F9	3.32558182752013	FOS_1	57.0	IMR90p8
85.5	F9	3.3882766841262	FOS_1	57.0	IMR90p8
86.0	F9	2.9581191201143	FOS_1	57.0	IMR90p8
86.5	F9	2.22580641606896	FOS_1	57.0	IMR90p8
87.0	F9	1.91874029199857	FOS_1	57.0	IMR90p8
87.5	F9	1.74414363267806	FOS_1	57.0	IMR90p8
88.0	F9	1.56054329081394	FOS_1	57.0	IMR90p8
88.5	F9	1.48604695390651	FOS_1	57.0	IMR90p8
89.0	F9	2.05952770073856	FOS_1	57.0	IMR90p8
89.5	F9	2.62615769419352	FOS_1	57.0	IMR90p8
90.0	F9	2.69206574374795	FOS_1	57.0	IMR90p8
90.5	F9	2.81211481460883	FOS_1	57.0	IMR90p8
91.0	F9	2.92621247527114	FOS_1	57.0	IMR90p8
91.5	F9	2.45639765445839	FOS_1	57.0	IMR90p8
92.0	F9	1.63506411783169	FOS_1	57.0	IMR90p8
92.5	F9	1.49323207354468	FOS_1	57.0	IMR90p8
93.0	F9	1.34902038134709	FOS_1	57.0	IMR90p8
93.5	F9	2.22262788259064	FOS_1	57.0	IMR90p8
94.0	F9	2.87260090022374	FOS_1	57.0	IMR90p8
94.5	F9	5.74558537124659	FOS_1	57.0	IMR90p8
95.0	F9	3.94556372018525	FOS_1	57.0	IMR90p8
55.0	G9	22.5923195416483	FOS_1	55.7	IMR90p8
55.5	G9	48.9500256735722	FOS_1	55.7	IMR90p8
56.0	G9	45.1846390832974	FOS_1	55.7	IMR90p8
56.5	G9	45.1846390832989	FOS_1	55.7	IMR90p8
57.0	G9	45.1846390832808	FOS_1	55.7	IMR90p8
57.5	G9	45.2640576506629	FOS_1	55.7	IMR90p8
58.0	G9	44.7180772549332	FOS_1	55.7	IMR90p8
58.5	G9	44.2449676456401	FOS_1	55.7	IMR90p8
59.0	G9	43.2827418228741	FOS_1	55.7	IMR90p8
59.5	G9	41.7113556431117	FOS_1	55.7	IMR90p8
60.0	G9	40.1419784133719	FOS_1	55.7	IMR90p8
60.5	G9	39.2035863843477	FOS_1	55.7	IMR90p8
61.0	G9	38.3578273204078	FOS_1	55.7	IMR90p8
61.5	G9	36.7923543035965	FOS_1	55.7	IMR90p8
62.0	G9	35.4793302445553	FOS_1	55.7	IMR90p8
62.5	G9	34.8584619659833	FOS_1	55.7	IMR90p8
63.0	G9	33.3678402769023	FOS_1	55.7	IMR90p8
63.5	G9	31.5217824406676	FOS_1	55.7	IMR90p8
64.0	G9	31.7628865604703	FOS_1	55.7	IMR90p8
64.5	G9	32.4631660745977	FOS_1	55.7	IMR90p8
65.0	G9	32.3961237783536	FOS_1	55.7	IMR90p8
65.5	G9	33.263597705685	FOS_1	55.7	IMR90p8
66.0	G9	35.50796238139	FOS_1	55.7	IMR90p8
66.5	G9	37.3079742729075	FOS_1	55.7	IMR90p8
67.0	G9	39.2059852937482	FOS_1	55.7	IMR90p8
67.5	G9	41.983256784516	FOS_1	55.7	IMR90p8
68.0	G9	44.1516036331947	FOS_1	55.7	IMR90p8
68.5	G9	44.5336012601016	FOS_1	55.7	IMR90p8
69.0	G9	44.1557348523398	FOS_1	55.7	IMR90p8
69.5	G9	43.6318042076824	FOS_1	55.7	IMR90p8
70.0	G9	42.5657439544667	FOS_1	55.7	IMR90p8
70.5	G9	41.6903948166573	FOS_1	55.7	IMR90p8
71.0	G9	41.8534881358776	FOS_1	55.7	IMR90p8
71.5	G9	42.5398445972797	FOS_1	55.7	IMR90p8
72.0	G9	42.6784625345461	FOS_1	55.7	IMR90p8
72.5	G9	42.4595858673501	FOS_1	55.7	IMR90p8
73.0	G9	42.6212968103504	FOS_1	55.7	IMR90p8
73.5	G9	41.9573127336096	FOS_1	55.7	IMR90p8
74.0	G9	40.2591108054615	FOS_1	55.7	IMR90p8
74.5	G9	39.2446253561639	FOS_1	55.7	IMR90p8
75.0	G9	38.6230337484009	FOS_1	55.7	IMR90p8
75.5	G9	37.1333345911368	FOS_1	55.7	IMR90p8
76.0	G9	36.3441016989079	FOS_1	55.7	IMR90p8
76.5	G9	36.9969029805692	FOS_1	55.7	IMR90p8
77.0	G9	38.3365889312624	FOS_1	55.7	IMR90p8
77.5	G9	42.6835411397283	FOS_1	55.7	IMR90p8
78.0	G9	53.7191023204229	FOS_1	55.7	IMR90p8
78.5	G9	71.3889166546525	FOS_1	55.7	IMR90p8
79.0	G9	90.0923705435799	FOS_1	55.7	IMR90p8
79.5	G9	105.620139946368	FOS_1	55.7	IMR90p8
80.0	G9	113.721290960983	FOS_1	55.7	IMR90p8
80.5	G9	107.816458432446	FOS_1	55.7	IMR90p8
81.0	G9	87.3180879628978	FOS_1	55.7	IMR90p8
81.5	G9	61.9743703513552	FOS_1	55.7	IMR90p8
82.0	G9	38.4338324885841	FOS_1	55.7	IMR90p8
82.5	G9	19.0297540213685	FOS_1	55.7	IMR90p8
83.0	G9	7.80499568952581	FOS_1	55.7	IMR90p8
83.5	G9	4.15723346978046	FOS_1	55.7	IMR90p8
84.0	G9	3.30845291377369	FOS_1	55.7	IMR90p8
84.5	G9	3.15930577040223	FOS_1	55.7	IMR90p8
85.0	G9	3.45852518886574	FOS_1	55.7	IMR90p8
85.5	G9	2.9728152623955	FOS_1	55.7	IMR90p8
86.0	G9	2.71488636339785	FOS_1	55.7	IMR90p8
86.5	G9	2.80282405416733	FOS_1	55.7	IMR90p8
87.0	G9	2.23030632740966	FOS_1	55.7	IMR90p8
87.5	G9	1.52475637535804	FOS_1	55.7	IMR90p8
88.0	G9	1.58310308558697	FOS_1	55.7	IMR90p8
88.5	G9	1.55475876965403	FOS_1	55.7	IMR90p8
89.0	G9	1.58695715167374	FOS_1	55.7	IMR90p8
89.5	G9	2.03393680311905	FOS_1	55.7	IMR90p8
90.0	G9	2.21981871194697	FOS_1	55.7	IMR90p8
90.5	G9	1.7517371575654	FOS_1	55.7	IMR90p8
91.0	G9	1.71125337611016	FOS_1	55.7	IMR90p8
91.5	G9	1.84749318024728	FOS_1	55.7	IMR90p8
92.0	G9	1.69466897665541	FOS_1	55.7	IMR90p8
92.5	G9	1.69997493535141	FOS_1	55.7	IMR90p8
93.0	G9	1.68353508340851	FOS_1	55.7	IMR90p8
93.5	G9	1.4765129071734	FOS_1	55.7	IMR90p8
94.0	G9	1.0711712592348	FOS_1	55.7	IMR90p8
94.5	G9	1.1211850033975	FOS_1	55.7	IMR90p8
95.0	G9	0.569959279877025	FOS_1	55.7	IMR90p8
55.0	H9	19.3177237225918	FOS_1	55.0	IMR90p8
55.5	H9	41.8550680656159	FOS_1	55.0	IMR90p8
56.0	H9	38.635447445183	FOS_1	55.0	IMR90p8
56.5	H9	38.635447445188	FOS_1	55.0	IMR90p8
57.0	H9	38.6354474451499	FOS_1	55.0	IMR90p8
57.5	H9	38.7335223485753	FOS_1	55.0	IMR90p8
58.0	H9	38.09873001585	FOS_1	55.0	IMR90p8
58.5	H9	37.1906296876202	FOS_1	55.0	IMR90p8
59.0	H9	35.993480889961	FOS_1	55.0	IMR90p8
59.5	H9	34.8240228528038	FOS_1	55.0	IMR90p8
60.0	H9	33.8708884697296	FOS_1	55.0	IMR90p8
60.5	H9	32.5873656658231	FOS_1	55.0	IMR90p8
61.0	H9	31.5323040091382	FOS_1	55.0	IMR90p8
61.5	H9	30.5470460247105	FOS_1	55.0	IMR90p8
62.0	H9	29.3278374840171	FOS_1	55.0	IMR90p8
62.5	H9	28.1442673295026	FOS_1	55.0	IMR90p8
63.0	H9	27.3931924824055	FOS_1	55.0	IMR90p8
63.5	H9	26.6202432362149	FOS_1	55.0	IMR90p8
64.0	H9	25.8150743020186	FOS_1	55.0	IMR90p8
64.5	H9	25.5529395498975	FOS_1	55.0	IMR90p8
65.0	H9	25.1521306819246	FOS_1	55.0	IMR90p8
65.5	H9	24.3289634215994	FOS_1	55.0	IMR90p8
66.0	H9	24.1414726238779	FOS_1	55.0	IMR90p8
66.5	H9	24.4872016248656	FOS_1	55.0	IMR90p8
67.0	H9	24.3867268442865	FOS_1	55.0	IMR90p8
67.5	H9	24.7448081598183	FOS_1	55.0	IMR90p8
68.0	H9	26.2071370429027	FOS_1	55.0	IMR90p8
68.5	H9	27.3267896894531	FOS_1	55.0	IMR90p8
69.0	H9	28.3720943304162	FOS_1	55.0	IMR90p8
69.5	H9	29.99294209636	FOS_1	55.0	IMR90p8
70.0	H9	31.6271452132725	FOS_1	55.0	IMR90p8
70.5	H9	32.3557702421114	FOS_1	55.0	IMR90p8
71.0	H9	32.8945569146387	FOS_1	55.0	IMR90p8
71.5	H9	33.4313680681278	FOS_1	55.0	IMR90p8
72.0	H9	33.3774860882258	FOS_1	55.0	IMR90p8
72.5	H9	32.8766745270642	FOS_1	55.0	IMR90p8
73.0	H9	32.4015708895257	FOS_1	55.0	IMR90p8
73.5	H9	31.350551186831	FOS_1	55.0	IMR90p8
74.0	H9	29.6081249419512	FOS_1	55.0	IMR90p8
74.5	H9	28.3361051376482	FOS_1	55.0	IMR90p8
75.0	H9	26.972936972066	FOS_1	55.0	IMR90p8
75.5	H9	25.4351140371002	FOS_1	55.0	IMR90p8
76.0	H9	24.9122457948297	FOS_1	55.0	IMR90p8
76.5	H9	25.043091131139	FOS_1	55.0	IMR90p8
77.0	H9	25.2001783039244	FOS_1	55.0	IMR90p8
77.5	H9	27.4035948989676	FOS_1	55.0	IMR90p8
78.0	H9	33.84570557845	FOS_1	55.0	IMR90p8
78.5	H9	44.2553134036158	FOS_1	55.0	IMR90p8
79.0	H9	56.0854449203933	FOS_1	55.0	IMR90p8
79.5	H9	66.3768104613106	FOS_1	55.0	IMR90p8
80.0	H9	72.2651654015929	FOS_1	55.0	IMR90p8
80.5	H9	69.9364327534307	FOS_1	55.0	IMR90p8
81.0	H9	58.1331680355579	FOS_1	55.0	IMR90p8
81.5	H9	41.9274270081477	FOS_1	55.0	IMR90p8
82.0	H9	26.9493589483636	FOS_1	55.0	IMR90p8
82.5	H9	14.6809782563632	FOS_1	55.0	IMR90p8
83.0	H9	6.58042549740026	FOS_1	55.0	IMR90p8
83.5	H9	3.38405445901719	FOS_1	55.0	IMR90p8
84.0	H9	2.91682017122309	FOS_1	55.0	IMR90p8
84.5	H9	2.71813312611994	FOS_1	55.0	IMR90p8
85.0	H9	2.35372674462917	FOS_1	55.0	IMR90p8
85.5	H9	1.95485740403217	FOS_1	55.0	IMR90p8
86.0	H9	1.76251327531332	FOS_1	55.0	IMR90p8
86.5	H9	2.01125365352226	FOS_1	55.0	IMR90p8
87.0	H9	1.96231133232237	FOS_1	55.0	IMR90p8
87.5	H9	2.03539374940982	FOS_1	55.0	IMR90p8
88.0	H9	2.40119363262835	FOS_1	55.0	IMR90p8
88.5	H9	2.78026651498135	FOS_1	55.0	IMR90p8
89.0	H9	2.73924812553804	FOS_1	55.0	IMR90p8
89.5	H9	2.9842584022328	FOS_1	55.0	IMR90p8
90.0	H9	3.07634132401625	FOS_1	55.0	IMR90p8
90.5	H9	2.83331156306832	FOS_1	55.0	IMR90p8
91.0	H9	2.71142997602487	FOS_1	55.0	IMR90p8
91.5	H9	2.56031069793443	FOS_1	55.0	IMR90p8
92.0	H9	2.18156580915564	FOS_1	55.0	IMR90p8
92.5	H9	2.09359425955086	FOS_1	55.0	IMR90p8
93.0	H9	2.57337237685147	FOS_1	55.0	IMR90p8
93.5	H9	2.9169085759051	FOS_1	55.0	IMR90p8
94.0	H9	3.34320820147724	FOS_1	55.0	IMR90p8
94.5	H9	4.1973826830752	FOS_1	55.0	IMR90p8
95.0	H9	2.12972706054899	FOS_1	55.0	IMR90p8
55.0	A9	24.7695955159068	FOS_1	65.0	IMR90p2
55.5	A9	53.6674569511326	FOS_1	65.0	IMR90p2
56.0	A9	49.5391910318149	FOS_1	65.0	IMR90p2
56.5	A9	49.5391910318051	FOS_1	65.0	IMR90p2
57.0	A9	49.5391910318731	FOS_1	65.0	IMR90p2
57.5	A9	49.0803833372551	FOS_1	65.0	IMR90p2
58.0	A9	52.223634770565	FOS_1	65.0	IMR90p2
58.5	A9	55.9937613259726	FOS_1	65.0	IMR90p2
59.0	A9	55.5082642645521	FOS_1	65.0	IMR90p2
59.5	A9	54.4302349830153	FOS_1	65.0	IMR90p2
60.0	A9	54.668137693369	FOS_1	65.0	IMR90p2
60.5	A9	55.9670460059629	FOS_1	65.0	IMR90p2
61.0	A9	56.2774253022915	FOS_1	65.0	IMR90p2
61.5	A9	57.1532529745804	FOS_1	65.0	IMR90p2
62.0	A9	59.1389260227468	FOS_1	65.0	IMR90p2
62.5	A9	59.0516508548033	FOS_1	65.0	IMR90p2
63.0	A9	58.5373488761969	FOS_1	65.0	IMR90p2
63.5	A9	60.7208468840123	FOS_1	65.0	IMR90p2
64.0	A9	64.9235986239179	FOS_1	65.0	IMR90p2
64.5	A9	71.711918933357	FOS_1	65.0	IMR90p2
65.0	A9	81.6474595497665	FOS_1	65.0	IMR90p2
65.5	A9	92.3556097048028	FOS_1	65.0	IMR90p2
66.0	A9	102.875324709921	FOS_1	65.0	IMR90p2
66.5	A9	112.188789720579	FOS_1	65.0	IMR90p2
67.0	A9	117.512052513673	FOS_1	65.0	IMR90p2
67.5	A9	121.429031244383	FOS_1	65.0	IMR90p2
68.0	A9	125.066024335417	FOS_1	65.0	IMR90p2
68.5	A9	126.53385167095	FOS_1	65.0	IMR90p2
69.0	A9	126.884644418343	FOS_1	65.0	IMR90p2
69.5	A9	128.884626984804	FOS_1	65.0	IMR90p2
70.0	A9	129.714907210028	FOS_1	65.0	IMR90p2
70.5	A9	128.82913089475	FOS_1	65.0	IMR90p2
71.0	A9	129.173276626072	FOS_1	65.0	IMR90p2
71.5	A9	129.957484608506	FOS_1	65.0	IMR90p2
72.0	A9	129.574071843234	FOS_1	65.0	IMR90p2
72.5	A9	129.978080810855	FOS_1	65.0	IMR90p2
73.0	A9	131.185103051503	FOS_1	65.0	IMR90p2
73.5	A9	130.788493770894	FOS_1	65.0	IMR90p2
74.0	A9	129.934198088132	FOS_1	65.0	IMR90p2
74.5	A9	128.874363307371	FOS_1	65.0	IMR90p2
75.0	A9	127.357407277427	FOS_1	65.0	IMR90p2
75.5	A9	126.089944221158	FOS_1	65.0	IMR90p2
76.0	A9	127.133929804688	FOS_1	65.0	IMR90p2
76.5	A9	133.085058103846	FOS_1	65.0	IMR90p2
77.0	A9	151.414026482761	FOS_1	65.0	IMR90p2
77.5	A9	189.342850136586	FOS_1	65.0	IMR90p2
78.0	A9	253.746786457815	FOS_1	65.0	IMR90p2
78.5	A9	340.062482935671	FOS_1	65.0	IMR90p2
79.0	A9	425.193884466859	FOS_1	65.0	IMR90p2
79.5	A9	484.332602274427	FOS_1	65.0	IMR90p2
80.0	A9	499.833736186607	FOS_1	65.0	IMR90p2
80.5	A9	455.909531129098	FOS_1	65.0	IMR90p2
81.0	A9	359.528175244678	FOS_1	65.0	IMR90p2
81.5	A9	247.213431248865	FOS_1	65.0	IMR90p2
82.0	A9	146.63738449384	FOS_1	65.0	IMR90p2
82.5	A9	69.5251954746693	FOS_1	65.0	IMR90p2
83.0	A9	24.9678308250528	FOS_1	65.0	IMR90p2
83.5	A9	9.05115229783155	FOS_1	65.0	IMR90p2
84.0	A9	5.3407167886578	FOS_1	65.0	IMR90p2
84.5	A9	4.32086615978005	FOS_1	65.0	IMR90p2
85.0	A9	3.77691226369609	FOS_1	65.0	IMR90p2
85.5	A9	3.21529927744245	FOS_1	65.0	IMR90p2
86.0	A9	3.27364856015259	FOS_1	65.0	IMR90p2
86.5	A9	3.31096860191144	FOS_1	65.0	IMR90p2
87.0	A9	2.9522702370441	FOS_1	65.0	IMR90p2
87.5	A9	2.66661957818269	FOS_1	65.0	IMR90p2
88.0	A9	2.2633814534222	FOS_1	65.0	IMR90p2
88.5	A9	1.79964530013211	FOS_1	65.0	IMR90p2
89.0	A9	1.56591184516537	FOS_1	65.0	IMR90p2
89.5	A9	1.6700869434527	FOS_1	65.0	IMR90p2
90.0	A9	1.7047612269061	FOS_1	65.0	IMR90p2
90.5	A9	1.60733755695082	FOS_1	65.0	IMR90p2
91.0	A9	1.64557793293619	FOS_1	65.0	IMR90p2
91.5	A9	2.247140516672	FOS_1	65.0	IMR90p2
92.0	A9	2.72195980173734	FOS_1	65.0	IMR90p2
92.5	A9	3.01314155136657	FOS_1	65.0	IMR90p2
93.0	A9	3.83387170530858	FOS_1	65.0	IMR90p2
93.5	A9	3.2167287378781	FOS_1	65.0	IMR90p2
94.0	A9	2.85838627670597	FOS_1	65.0	IMR90p2
94.5	A9	0.387643578809332	FOS_1	65.0	IMR90p2
95.0	A9	-1.22567727126346	FOS_1	65.0	IMR90p2
55.0	B9	23.9631511277998	FOS_1	64.5	IMR90p2
55.5	B9	51.9201607768975	FOS_1	64.5	IMR90p2
56.0	B9	47.9263022555958	FOS_1	64.5	IMR90p2
56.5	B9	47.9263022555979	FOS_1	64.5	IMR90p2
57.0	B9	47.9263022555949	FOS_1	64.5	IMR90p2
57.5	B9	47.5635367361158	FOS_1	64.5	IMR90p2
58.0	B9	49.8332720947276	FOS_1	64.5	IMR90p2
58.5	B9	54.1204692611836	FOS_1	64.5	IMR90p2
59.0	B9	56.5479123490302	FOS_1	64.5	IMR90p2
59.5	B9	57.7711320701362	FOS_1	64.5	IMR90p2
60.0	B9	58.1565121902104	FOS_1	64.5	IMR90p2
60.5	B9	58.1010862406353	FOS_1	64.5	IMR90p2
61.0	B9	57.9010277494642	FOS_1	64.5	IMR90p2
61.5	B9	56.8109887923504	FOS_1	64.5	IMR90p2
62.0	B9	55.9186641883351	FOS_1	64.5	IMR90p2
62.5	B9	55.4717080428962	FOS_1	64.5	IMR90p2
63.0	B9	55.6680854514649	FOS_1	64.5	IMR90p2
63.5	B9	58.7164352145404	FOS_1	64.5	IMR90p2
64.0	B9	64.9953964510596	FOS_1	64.5	IMR90p2
64.5	B9	73.827020837749	FOS_1	64.5	IMR90p2
65.0	B9	85.3175048514656	FOS_1	64.5	IMR90p2
65.5	B9	98.3466794103057	FOS_1	64.5	IMR90p2
66.0	B9	109.691145581399	FOS_1	64.5	IMR90p2
66.5	B9	118.992936864493	FOS_1	64.5	IMR90p2
67.0	B9	125.477554616594	FOS_1	64.5	IMR90p2
67.5	B9	128.754006251551	FOS_1	64.5	IMR90p2
68.0	B9	130.467201112457	FOS_1	64.5	IMR90p2
68.5	B9	131.360383021441	FOS_1	64.5	IMR90p2
69.0	B9	131.765970091422	FOS_1	64.5	IMR90p2
69.5	B9	132.550950360369	FOS_1	64.5	IMR90p2
70.0	B9	133.207473579371	FOS_1	64.5	IMR90p2
70.5	B9	133.44250160068	FOS_1	64.5	IMR90p2
71.0	B9	134.334133900759	FOS_1	64.5	IMR90p2
71.5	B9	134.652083132686	FOS_1	64.5	IMR90p2
72.0	B9	135.063792487223	FOS_1	64.5	IMR90p2
72.5	B9	136.350821287904	FOS_1	64.5	IMR90p2
73.0	B9	137.068747281565	FOS_1	64.5	IMR90p2
73.5	B9	137.56016432336	FOS_1	64.5	IMR90p2
74.0	B9	138.569106719622	FOS_1	64.5	IMR90p2
74.5	B9	138.616776667865	FOS_1	64.5	IMR90p2
75.0	B9	138.247213359339	FOS_1	64.5	IMR90p2
75.5	B9	138.775582176665	FOS_1	64.5	IMR90p2
76.0	B9	140.098741417294	FOS_1	64.5	IMR90p2
76.5	B9	146.394889709652	FOS_1	64.5	IMR90p2
77.0	B9	165.649897540422	FOS_1	64.5	IMR90p2
77.5	B9	206.831462096169	FOS_1	64.5	IMR90p2
78.0	B9	277.556525008733	FOS_1	64.5	IMR90p2
78.5	B9	370.651836433305	FOS_1	64.5	IMR90p2
79.0	B9	461.743379193426	FOS_1	64.5	IMR90p2
79.5	B9	525.440938470115	FOS_1	64.5	IMR90p2
80.0	B9	540.111128288474	FOS_1	64.5	IMR90p2
80.5	B9	489.234288298811	FOS_1	64.5	IMR90p2
81.0	B9	384.252337808274	FOS_1	64.5	IMR90p2
81.5	B9	263.279557132805	FOS_1	64.5	IMR90p2
82.0	B9	155.149162534793	FOS_1	64.5	IMR90p2
82.5	B9	73.0951004166978	FOS_1	64.5	IMR90p2
83.0	B9	26.1095611391604	FOS_1	64.5	IMR90p2
83.5	B9	9.80261723874833	FOS_1	64.5	IMR90p2
84.0	B9	5.9955949421684	FOS_1	64.5	IMR90p2
84.5	B9	4.09864076558347	FOS_1	64.5	IMR90p2
85.0	B9	3.41349494739632	FOS_1	64.5	IMR90p2
85.5	B9	3.52175848163211	FOS_1	64.5	IMR90p2
86.0	B9	3.4070229697565	FOS_1	64.5	IMR90p2
86.5	B9	3.24348882869168	FOS_1	64.5	IMR90p2
87.0	B9	3.36001691242967	FOS_1	64.5	IMR90p2
87.5	B9	3.18872645202015	FOS_1	64.5	IMR90p2
88.0	B9	2.42230598467762	FOS_1	64.5	IMR90p2
88.5	B9	1.78952518715164	FOS_1	64.5	IMR90p2
89.0	B9	1.7553743089623	FOS_1	64.5	IMR90p2
89.5	B9	1.63455783133367	FOS_1	64.5	IMR90p2
90.0	B9	1.63469331247899	FOS_1	64.5	IMR90p2
90.5	B9	1.91666198657487	FOS_1	64.5	IMR90p2
91.0	B9	1.93900515300203	FOS_1	64.5	IMR90p2
91.5	B9	1.91931911422421	FOS_1	64.5	IMR90p2
92.0	B9	2.20533707105898	FOS_1	64.5	IMR90p2
92.5	B9	2.15513817848	FOS_1	64.5	IMR90p2
93.0	B9	2.25806087137693	FOS_1	64.5	IMR90p2
93.5	B9	2.34098130852095	FOS_1	64.5	IMR90p2
94.0	B9	2.27478336339954	FOS_1	64.5	IMR90p2
94.5	B9	1.776861425503	FOS_1	64.5	IMR90p2
95.0	B9	0.47674662220669	FOS_1	64.5	IMR90p2
55.0	C9	16.98437342118	FOS_1	63.3	IMR90p2
55.5	C9	36.7994757458875	FOS_1	63.3	IMR90p2
56.0	C9	33.9687468423577	FOS_1	63.3	IMR90p2
56.5	C9	33.9687468423496	FOS_1	63.3	IMR90p2
57.0	C9	33.9687468424245	FOS_1	63.3	IMR90p2
57.5	C9	33.2306344676081	FOS_1	63.3	IMR90p2
58.0	C9	38.1209361913524	FOS_1	63.3	IMR90p2
58.5	C9	45.1676211318226	FOS_1	63.3	IMR90p2
59.0	C9	46.5130352766636	FOS_1	63.3	IMR90p2
59.5	C9	48.3034419076229	FOS_1	63.3	IMR90p2
60.0	C9	50.0243024751209	FOS_1	63.3	IMR90p2
60.5	C9	49.2354779796233	FOS_1	63.3	IMR90p2
61.0	C9	49.3485204317464	FOS_1	63.3	IMR90p2
61.5	C9	51.6812745318327	FOS_1	63.3	IMR90p2
62.0	C9	52.3576518355069	FOS_1	63.3	IMR90p2
62.5	C9	54.0317923861315	FOS_1	63.3	IMR90p2
63.0	C9	56.8157550390282	FOS_1	63.3	IMR90p2
63.5	C9	58.9728449679631	FOS_1	63.3	IMR90p2
64.0	C9	63.3121253041518	FOS_1	63.3	IMR90p2
64.5	C9	70.1954093661009	FOS_1	63.3	IMR90p2
65.0	C9	79.0188854692057	FOS_1	63.3	IMR90p2
65.5	C9	89.0442023677606	FOS_1	63.3	IMR90p2
66.0	C9	100.231631478856	FOS_1	63.3	IMR90p2
66.5	C9	109.34929067417	FOS_1	63.3	IMR90p2
67.0	C9	116.414540696737	FOS_1	63.3	IMR90p2
67.5	C9	120.679111954492	FOS_1	63.3	IMR90p2
68.0	C9	123.551894123494	FOS_1	63.3	IMR90p2
68.5	C9	125.872478791204	FOS_1	63.3	IMR90p2
69.0	C9	129.249675045846	FOS_1	63.3	IMR90p2
69.5	C9	134.669724544955	FOS_1	63.3	IMR90p2
70.0	C9	140.03228651727	FOS_1	63.3	IMR90p2
70.5	C9	145.077550065721	FOS_1	63.3	IMR90p2
71.0	C9	149.154863361205	FOS_1	63.3	IMR90p2
71.5	C9	150.003018877534	FOS_1	63.3	IMR90p2
72.0	C9	146.807628414937	FOS_1	63.3	IMR90p2
72.5	C9	142.937573318262	FOS_1	63.3	IMR90p2
73.0	C9	138.758835363227	FOS_1	63.3	IMR90p2
73.5	C9	134.477214129471	FOS_1	63.3	IMR90p2
74.0	C9	131.411397578912	FOS_1	63.3	IMR90p2
74.5	C9	129.511214580667	FOS_1	63.3	IMR90p2
75.0	C9	128.432412352637	FOS_1	63.3	IMR90p2
75.5	C9	127.849675583139	FOS_1	63.3	IMR90p2
76.0	C9	128.259458627255	FOS_1	63.3	IMR90p2
76.5	C9	133.009978512045	FOS_1	63.3	IMR90p2
77.0	C9	148.850807014441	FOS_1	63.3	IMR90p2
77.5	C9	184.991768882954	FOS_1	63.3	IMR90p2
78.0	C9	249.498846682461	FOS_1	63.3	IMR90p2
78.5	C9	336.273536155709	FOS_1	63.3	IMR90p2
79.0	C9	423.379106800839	FOS_1	63.3	IMR90p2
79.5	C9	487.013486872375	FOS_1	63.3	IMR90p2
80.0	C9	505.183132653732	FOS_1	63.3	IMR90p2
80.5	C9	461.442207246833	FOS_1	63.3	IMR90p2
81.0	C9	365.862933121902	FOS_1	63.3	IMR90p2
81.5	C9	253.21150460604	FOS_1	63.3	IMR90p2
82.0	C9	150.781240768033	FOS_1	63.3	IMR90p2
82.5	C9	72.6347690668944	FOS_1	63.3	IMR90p2
83.0	C9	27.3960026929992	FOS_1	63.3	IMR90p2
83.5	C9	10.2693384059709	FOS_1	63.3	IMR90p2
84.0	C9	5.73860324913176	FOS_1	63.3	IMR90p2
84.5	C9	4.05959179836134	FOS_1	63.3	IMR90p2
85.0	C9	3.07448784805905	FOS_1	63.3	IMR90p2
85.5	C9	2.65335337613726	FOS_1	63.3	IMR90p2
86.0	C9	3.25281776944593	FOS_1	63.3	IMR90p2
86.5	C9	3.6306642417677	FOS_1	63.3	IMR90p2
87.0	C9	3.16366395761764	FOS_1	63.3	IMR90p2
87.5	C9	2.94614358613399	FOS_1	63.3	IMR90p2
88.0	C9	3.05479291598743	FOS_1	63.3	IMR90p2
88.5	C9	2.69359814311548	FOS_1	63.3	IMR90p2
89.0	C9	2.35814005372123	FOS_1	63.3	IMR90p2
89.5	C9	3.0367429306288	FOS_1	63.3	IMR90p2
90.0	C9	3.3895709764094	FOS_1	63.3	IMR90p2
90.5	C9	2.74297634392821	FOS_1	63.3	IMR90p2
91.0	C9	1.9405887198559	FOS_1	63.3	IMR90p2
91.5	C9	1.5644351756203	FOS_1	63.3	IMR90p2
92.0	C9	1.24597401955339	FOS_1	63.3	IMR90p2
92.5	C9	1.34808890160713	FOS_1	63.3	IMR90p2
93.0	C9	2.15712971927701	FOS_1	63.3	IMR90p2
93.5	C9	3.17583485485983	FOS_1	63.3	IMR90p2
94.0	C9	3.99859435972866	FOS_1	63.3	IMR90p2
94.5	C9	4.91281712569997	FOS_1	63.3	IMR90p2
95.0	C9	2.38274000142809	FOS_1	63.3	IMR90p2
55.0	D9	17.2669259656263	FOS_1	61.4	IMR90p2
55.5	D9	37.4116729255235	FOS_1	61.4	IMR90p2
56.0	D9	34.5338519312515	FOS_1	61.4	IMR90p2
56.5	D9	34.5338519312505	FOS_1	61.4	IMR90p2
57.0	D9	34.5338519312597	FOS_1	61.4	IMR90p2
57.5	D9	33.7831168082691	FOS_1	61.4	IMR90p2
58.0	D9	38.4674105598482	FOS_1	61.4	IMR90p2
58.5	D9	47.4698961545304	FOS_1	61.4	IMR90p2
59.0	D9	52.2249746360003	FOS_1	61.4	IMR90p2
59.5	D9	54.8464916810678	FOS_1	61.4	IMR90p2
60.0	D9	57.3458799243645	FOS_1	61.4	IMR90p2
60.5	D9	58.145259370827	FOS_1	61.4	IMR90p2
61.0	D9	58.4606455574802	FOS_1	61.4	IMR90p2
61.5	D9	59.7425902924758	FOS_1	61.4	IMR90p2
62.0	D9	60.220409754525	FOS_1	61.4	IMR90p2
62.5	D9	60.175193084016	FOS_1	61.4	IMR90p2
63.0	D9	61.5061177804087	FOS_1	61.4	IMR90p2
63.5	D9	63.2651659650775	FOS_1	61.4	IMR90p2
64.0	D9	65.7717269956004	FOS_1	61.4	IMR90p2
64.5	D9	70.8384496703437	FOS_1	61.4	IMR90p2
65.0	D9	77.8799763093904	FOS_1	61.4	IMR90p2
65.5	D9	86.3022014421208	FOS_1	61.4	IMR90p2
66.0	D9	95.6443210025262	FOS_1	61.4	IMR90p2
66.5	D9	104.423247737782	FOS_1	61.4	IMR90p2
67.0	D9	110.713052923794	FOS_1	61.4	IMR90p2
67.5	D9	115.074202191561	FOS_1	61.4	IMR90p2
68.0	D9	117.335088119878	FOS_1	61.4	IMR90p2
68.5	D9	117.76907074241	FOS_1	61.4	IMR90p2
69.0	D9	118.036162799443	FOS_1	61.4	IMR90p2
69.5	D9	118.837827836018	FOS_1	61.4	IMR90p2
70.0	D9	119.145538562013	FOS_1	61.4	IMR90p2
70.5	D9	119.484173987101	FOS_1	61.4	IMR90p2
71.0	D9	120.211197883787	FOS_1	61.4	IMR90p2
71.5	D9	120.224004416745	FOS_1	61.4	IMR90p2
72.0	D9	120.397990091075	FOS_1	61.4	IMR90p2
72.5	D9	121.347506148673	FOS_1	61.4	IMR90p2
73.0	D9	122.168086756335	FOS_1	61.4	IMR90p2
73.5	D9	122.495808546181	FOS_1	61.4	IMR90p2
74.0	D9	123.152691794023	FOS_1	61.4	IMR90p2
74.5	D9	123.068799025696	FOS_1	61.4	IMR90p2
75.0	D9	121.749200249118	FOS_1	61.4	IMR90p2
75.5	D9	120.71775620656	FOS_1	61.4	IMR90p2
76.0	D9	121.438925792174	FOS_1	61.4	IMR90p2
76.5	D9	125.639072268366	FOS_1	61.4	IMR90p2
77.0	D9	140.611760087073	FOS_1	61.4	IMR90p2
77.5	D9	175.44300064762	FOS_1	61.4	IMR90p2
78.0	D9	236.29293480021	FOS_1	61.4	IMR90p2
78.5	D9	316.893954866751	FOS_1	61.4	IMR90p2
79.0	D9	396.29300822279	FOS_1	61.4	IMR90p2
79.5	D9	451.903472101861	FOS_1	61.4	IMR90p2
80.0	D9	465.504913127288	FOS_1	61.4	IMR90p2
80.5	D9	422.177641745989	FOS_1	61.4	IMR90p2
81.0	D9	330.786118616844	FOS_1	61.4	IMR90p2
81.5	D9	225.893444896998	FOS_1	61.4	IMR90p2
82.0	D9	132.90293588242	FOS_1	61.4	IMR90p2
82.5	D9	62.4184111670315	FOS_1	61.4	IMR90p2
83.0	D9	22.0330760068669	FOS_1	61.4	IMR90p2
83.5	D9	8.5036519520832	FOS_1	61.4	IMR90p2
84.0	D9	5.98059494175118	FOS_1	61.4	IMR90p2
84.5	D9	4.7162195635205	FOS_1	61.4	IMR90p2
85.0	D9	3.67148336111194	FOS_1	61.4	IMR90p2
85.5	D9	3.36895657978926	FOS_1	61.4	IMR90p2
86.0	D9	2.90970451055733	FOS_1	61.4	IMR90p2
86.5	D9	2.4064787578364	FOS_1	61.4	IMR90p2
87.0	D9	2.21310606790615	FOS_1	61.4	IMR90p2
87.5	D9	2.48764802630075	FOS_1	61.4	IMR90p2
88.0	D9	2.69439954401213	FOS_1	61.4	IMR90p2
88.5	D9	2.78285990036471	FOS_1	61.4	IMR90p2
89.0	D9	3.15219736495288	FOS_1	61.4	IMR90p2
89.5	D9	3.18947004435177	FOS_1	61.4	IMR90p2
90.0	D9	2.78204293189077	FOS_1	61.4	IMR90p2
90.5	D9	2.31718430334428	FOS_1	61.4	IMR90p2
91.0	D9	2.13375822133298	FOS_1	61.4	IMR90p2
91.5	D9	1.58541932115855	FOS_1	61.4	IMR90p2
92.0	D9	1.37753451690793	FOS_1	61.4	IMR90p2
92.5	D9	1.36321204789476	FOS_1	61.4	IMR90p2
93.0	D9	1.37636708263523	FOS_1	61.4	IMR90p2
93.5	D9	1.81579150861148	FOS_1	61.4	IMR90p2
94.0	D9	1.99200647882236	FOS_1	61.4	IMR90p2
94.5	D9	3.10964980190948	FOS_1	61.4	IMR90p2
95.0	D9	1.88751441984851	FOS_1	61.4	IMR90p2
55.0	E9	15.7698222201044	FOS_1	59.0	IMR90p2
55.5	E9	34.1679481435597	FOS_1	59.0	IMR90p2
56.0	E9	31.539644440208	FOS_1	59.0	IMR90p2
56.5	E9	31.5396444401947	FOS_1	59.0	IMR90p2
57.0	E9	31.5396444403031	FOS_1	59.0	IMR90p2
57.5	E9	30.6417622864799	FOS_1	59.0	IMR90p2
58.0	E9	36.6239206585841	FOS_1	59.0	IMR90p2
58.5	E9	44.5284867992062	FOS_1	59.0	IMR90p2
59.0	E9	49.0735823937454	FOS_1	59.0	IMR90p2
59.5	E9	53.5916391145003	FOS_1	59.0	IMR90p2
60.0	E9	54.524392367622	FOS_1	59.0	IMR90p2
60.5	E9	54.7538418420253	FOS_1	59.0	IMR90p2
61.0	E9	56.2027998793785	FOS_1	59.0	IMR90p2
61.5	E9	55.3228770798436	FOS_1	59.0	IMR90p2
62.0	E9	54.0703038513516	FOS_1	59.0	IMR90p2
62.5	E9	55.2262172315405	FOS_1	59.0	IMR90p2
63.0	E9	55.7570128942085	FOS_1	59.0	IMR90p2
63.5	E9	57.890502809366	FOS_1	59.0	IMR90p2
64.0	E9	63.2932249501657	FOS_1	59.0	IMR90p2
64.5	E9	69.7546877870745	FOS_1	59.0	IMR90p2
65.0	E9	76.7925710635185	FOS_1	59.0	IMR90p2
65.5	E9	85.4029924879967	FOS_1	59.0	IMR90p2
66.0	E9	93.5849042611732	FOS_1	59.0	IMR90p2
66.5	E9	99.9550236632867	FOS_1	59.0	IMR90p2
67.0	E9	104.291209100485	FOS_1	59.0	IMR90p2
67.5	E9	107.816279701382	FOS_1	59.0	IMR90p2
68.0	E9	109.477860837379	FOS_1	59.0	IMR90p2
68.5	E9	108.249966075142	FOS_1	59.0	IMR90p2
69.0	E9	107.725253039818	FOS_1	59.0	IMR90p2
69.5	E9	108.664998214777	FOS_1	59.0	IMR90p2
70.0	E9	109.030312177844	FOS_1	59.0	IMR90p2
70.5	E9	110.38633466561	FOS_1	59.0	IMR90p2
71.0	E9	113.910830074989	FOS_1	59.0	IMR90p2
71.5	E9	116.570055137928	FOS_1	59.0	IMR90p2
72.0	E9	118.206069382758	FOS_1	59.0	IMR90p2
72.5	E9	118.931794283079	FOS_1	59.0	IMR90p2
73.0	E9	118.158982826054	FOS_1	59.0	IMR90p2
73.5	E9	115.594629380838	FOS_1	59.0	IMR90p2
74.0	E9	111.937405772072	FOS_1	59.0	IMR90p2
74.5	E9	108.13795533091	FOS_1	59.0	IMR90p2
75.0	E9	105.40236517177	FOS_1	59.0	IMR90p2
75.5	E9	103.106130217382	FOS_1	59.0	IMR90p2
76.0	E9	102.198259503093	FOS_1	59.0	IMR90p2
76.5	E9	105.285612817583	FOS_1	59.0	IMR90p2
77.0	E9	115.599257763905	FOS_1	59.0	IMR90p2
77.5	E9	139.353839110108	FOS_1	59.0	IMR90p2
78.0	E9	184.070133206205	FOS_1	59.0	IMR90p2
78.5	E9	247.399805813243	FOS_1	59.0	IMR90p2
79.0	E9	311.603063415627	FOS_1	59.0	IMR90p2
79.5	E9	358.693508196085	FOS_1	59.0	IMR90p2
80.0	E9	374.583839374564	FOS_1	59.0	IMR90p2
80.5	E9	345.586687950532	FOS_1	59.0	IMR90p2
81.0	E9	274.217715195831	FOS_1	59.0	IMR90p2
81.5	E9	188.799548334578	FOS_1	59.0	IMR90p2
82.0	E9	112.546752678226	FOS_1	59.0	IMR90p2
82.5	E9	53.5718235337816	FOS_1	59.0	IMR90p2
83.0	E9	18.2405269731509	FOS_1	59.0	IMR90p2
83.5	E9	6.10091211174495	FOS_1	59.0	IMR90p2
84.0	E9	4.64218494299632	FOS_1	59.0	IMR90p2
84.5	E9	3.85602321116312	FOS_1	59.0	IMR90p2
85.0	E9	3.32967647459611	FOS_1	59.0	IMR90p2
85.5	E9	3.48939001011712	FOS_1	59.0	IMR90p2
86.0	E9	3.73918792453355	FOS_1	59.0	IMR90p2
86.5	E9	3.44995069153629	FOS_1	59.0	IMR90p2
87.0	E9	3.29536525068391	FOS_1	59.0	IMR90p2
87.5	E9	3.2185152945903	FOS_1	59.0	IMR90p2
88.0	E9	2.81962095532322	FOS_1	59.0	IMR90p2
88.5	E9	2.13042098629739	FOS_1	59.0	IMR90p2
89.0	E9	1.70712336004277	FOS_1	59.0	IMR90p2
89.5	E9	1.62976425543349	FOS_1	59.0	IMR90p2
90.0	E9	1.29676435825809	FOS_1	59.0	IMR90p2
90.5	E9	1.58404870841122	FOS_1	59.0	IMR90p2
91.0	E9	2.37686679491748	FOS_1	59.0	IMR90p2
91.5	E9	2.50224848868453	FOS_1	59.0	IMR90p2
92.0	E9	2.38216387178977	FOS_1	59.0	IMR90p2
92.5	E9	2.73962786008474	FOS_1	59.0	IMR90p2
93.0	E9	2.32827445296721	FOS_1	59.0	IMR90p2
93.5	E9	1.55635296392717	FOS_1	59.0	IMR90p2
94.0	E9	1.63593432073293	FOS_1	59.0	IMR90p2
94.5	E9	1.45166648996627	FOS_1	59.0	IMR90p2
95.0	E9	0.402052407108101	FOS_1	59.0	IMR90p2
55.0	F9	22.1573478089955	FOS_1	57.0	IMR90p2
55.5	F9	48.0075869194909	FOS_1	57.0	IMR90p2
56.0	F9	44.3146956179925	FOS_1	57.0	IMR90p2
56.5	F9	44.3146956179878	FOS_1	57.0	IMR90p2
57.0	F9	44.3146956180157	FOS_1	57.0	IMR90p2
57.5	F9	43.7563423471091	FOS_1	57.0	IMR90p2
58.0	F9	47.4823072009814	FOS_1	57.0	IMR90p2
58.5	F9	52.5567798847175	FOS_1	57.0	IMR90p2
59.0	F9	54.0764559240862	FOS_1	57.0	IMR90p2
59.5	F9	54.5713451315808	FOS_1	57.0	IMR90p2
60.0	F9	54.1847202224666	FOS_1	57.0	IMR90p2
60.5	F9	53.2633602166364	FOS_1	57.0	IMR90p2
61.0	F9	52.9777106790087	FOS_1	57.0	IMR90p2
61.5	F9	52.232283604311	FOS_1	57.0	IMR90p2
62.0	F9	50.8002533349918	FOS_1	57.0	IMR90p2
62.5	F9	49.7175897174068	FOS_1	57.0	IMR90p2
63.0	F9	48.7695728974228	FOS_1	57.0	IMR90p2
63.5	F9	48.1404551060975	FOS_1	57.0	IMR90p2
64.0	F9	48.9447783364883	FOS_1	57.0	IMR90p2
64.5	F9	51.4136513073289	FOS_1	57.0	IMR90p2
65.0	F9	55.2825313160106	FOS_1	57.0	IMR90p2
65.5	F9	61.2106865023933	FOS_1	57.0	IMR90p2
66.0	F9	67.9898778223931	FOS_1	57.0	IMR90p2
66.5	F9	74.6178964680329	FOS_1	57.0	IMR90p2
67.0	F9	80.0661046218947	FOS_1	57.0	IMR90p2
67.5	F9	84.119699524948	FOS_1	57.0	IMR90p2
68.0	F9	86.1565525948594	FOS_1	57.0	IMR90p2
68.5	F9	86.6142169276499	FOS_1	57.0	IMR90p2
69.0	F9	86.1394127929206	FOS_1	57.0	IMR90p2
69.5	F9	86.052301783953	FOS_1	57.0	IMR90p2
70.0	F9	86.019626189237	FOS_1	57.0	IMR90p2
70.5	F9	85.6274600719362	FOS_1	57.0	IMR90p2
71.0	F9	85.8460529621449	FOS_1	57.0	IMR90p2
71.5	F9	86.341231255036	FOS_1	57.0	IMR90p2
72.0	F9	86.6314078166832	FOS_1	57.0	IMR90p2
72.5	F9	87.8962540097336	FOS_1	57.0	IMR90p2
73.0	F9	92.5946437581509	FOS_1	57.0	IMR90p2
73.5	F9	100.035427798868	FOS_1	57.0	IMR90p2
74.0	F9	108.501655675746	FOS_1	57.0	IMR90p2
74.5	F9	116.208845167919	FOS_1	57.0	IMR90p2
75.0	F9	121.032898990481	FOS_1	57.0	IMR90p2
75.5	F9	119.710673128943	FOS_1	57.0	IMR90p2
76.0	F9	112.286330892874	FOS_1	57.0	IMR90p2
76.5	F9	103.062176802596	FOS_1	57.0	IMR90p2
77.0	F9	97.3799488647556	FOS_1	57.0	IMR90p2
77.5	F9	102.416821265968	FOS_1	57.0	IMR90p2
78.0	F9	124.961366797861	FOS_1	57.0	IMR90p2
78.5	F9	163.8182428776	FOS_1	57.0	IMR90p2
79.0	F9	206.529054257614	FOS_1	57.0	IMR90p2
79.5	F9	239.892543742079	FOS_1	57.0	IMR90p2
80.0	F9	252.605461762384	FOS_1	57.0	IMR90p2
80.5	F9	234.260681133404	FOS_1	57.0	IMR90p2
81.0	F9	186.290356915853	FOS_1	57.0	IMR90p2
81.5	F9	128.186650341497	FOS_1	57.0	IMR90p2
82.0	F9	76.2406587695724	FOS_1	57.0	IMR90p2
82.5	F9	36.1908659331372	FOS_1	57.0	IMR90p2
83.0	F9	12.7270565421829	FOS_1	57.0	IMR90p2
83.5	F9	5.68217467286127	FOS_1	57.0	IMR90p2
84.0	F9	5.33373295478054	FOS_1	57.0	IMR90p2
84.5	F9	5.00896313701418	FOS_1	57.0	IMR90p2
85.0	F9	4.66062676046135	FOS_1	57.0	IMR90p2
85.5	F9	4.34833012596602	FOS_1	57.0	IMR90p2
86.0	F9	3.92457773862583	FOS_1	57.0	IMR90p2
86.5	F9	3.62879693650279	FOS_1	57.0	IMR90p2
87.0	F9	3.5302950275472	FOS_1	57.0	IMR90p2
87.5	F9	2.86615599547707	FOS_1	57.0	IMR90p2
88.0	F9	2.01750231736361	FOS_1	57.0	IMR90p2
88.5	F9	1.52559984601726	FOS_1	57.0	IMR90p2
89.0	F9	1.25119055727805	FOS_1	57.0	IMR90p2
89.5	F9	0.965113743756319	FOS_1	57.0	IMR90p2
90.0	F9	1.29425113950015	FOS_1	57.0	IMR90p2
90.5	F9	2.08086998949221	FOS_1	57.0	IMR90p2
91.0	F9	2.48285980018289	FOS_1	57.0	IMR90p2
91.5	F9	2.39347141807281	FOS_1	57.0	IMR90p2
92.0	F9	2.16867200516981	FOS_1	57.0	IMR90p2
92.5	F9	2.01555236259742	FOS_1	57.0	IMR90p2
93.0	F9	1.75323297797269	FOS_1	57.0	IMR90p2
93.5	F9	2.03100348073713	FOS_1	57.0	IMR90p2
94.0	F9	2.55880423036655	FOS_1	57.0	IMR90p2
94.5	F9	4.13198994520184	FOS_1	57.0	IMR90p2
95.0	F9	2.54664402568591	FOS_1	57.0	IMR90p2
55.0	G9	24.6678984697829	FOS_1	55.7	IMR90p2
55.5	G9	53.4471133511962	FOS_1	55.7	IMR90p2
56.0	G9	49.3357969395656	FOS_1	55.7	IMR90p2
56.5	G9	49.3357969395661	FOS_1	55.7	IMR90p2
57.0	G9	49.3357969395624	FOS_1	55.7	IMR90p2
57.5	G9	49.1939383070564	FOS_1	55.7	IMR90p2
58.0	G9	50.2539475508897	FOS_1	55.7	IMR90p2
58.5	G9	50.9988896582662	FOS_1	55.7	IMR90p2
59.0	G9	48.8571110682927	FOS_1	55.7	IMR90p2
59.5	G9	47.2729744717768	FOS_1	55.7	IMR90p2
60.0	G9	47.5010385829117	FOS_1	55.7	IMR90p2
60.5	G9	46.5959295687674	FOS_1	55.7	IMR90p2
61.0	G9	44.7263133294133	FOS_1	55.7	IMR90p2
61.5	G9	44.3535742657884	FOS_1	55.7	IMR90p2
62.0	G9	44.0190192523315	FOS_1	55.7	IMR90p2
62.5	G9	43.0330512948011	FOS_1	55.7	IMR90p2
63.0	G9	42.2356754424789	FOS_1	55.7	IMR90p2
63.5	G9	42.2314212830224	FOS_1	55.7	IMR90p2
64.0	G9	42.2077430418339	FOS_1	55.7	IMR90p2
64.5	G9	41.6229390029595	FOS_1	55.7	IMR90p2
65.0	G9	41.8223996899146	FOS_1	55.7	IMR90p2
65.5	G9	43.5291760579855	FOS_1	55.7	IMR90p2
66.0	G9	46.0000711061285	FOS_1	55.7	IMR90p2
66.5	G9	49.3624260015482	FOS_1	55.7	IMR90p2
67.0	G9	54.2038941729278	FOS_1	55.7	IMR90p2
67.5	G9	58.2559725548093	FOS_1	55.7	IMR90p2
68.0	G9	61.2172993775458	FOS_1	55.7	IMR90p2
68.5	G9	63.4362066712488	FOS_1	55.7	IMR90p2
69.0	G9	64.3829720706077	FOS_1	55.7	IMR90p2
69.5	G9	64.1709832986758	FOS_1	55.7	IMR90p2
70.0	G9	64.0728264980572	FOS_1	55.7	IMR90p2
70.5	G9	64.0004230681214	FOS_1	55.7	IMR90p2
71.0	G9	64.0977285484565	FOS_1	55.7	IMR90p2
71.5	G9	64.6121325456337	FOS_1	55.7	IMR90p2
72.0	G9	65.0447381811582	FOS_1	55.7	IMR90p2
72.5	G9	65.7923174625861	FOS_1	55.7	IMR90p2
73.0	G9	67.3109223015349	FOS_1	55.7	IMR90p2
73.5	G9	70.3908627053277	FOS_1	55.7	IMR90p2
74.0	G9	74.2526743832005	FOS_1	55.7	IMR90p2
74.5	G9	77.7315988197383	FOS_1	55.7	IMR90p2
75.0	G9	80.1528234872251	FOS_1	55.7	IMR90p2
75.5	G9	80.074327773179	FOS_1	55.7	IMR90p2
76.0	G9	75.7850498176084	FOS_1	55.7	IMR90p2
76.5	G9	69.7207606173081	FOS_1	55.7	IMR90p2
77.0	G9	65.9506390199788	FOS_1	55.7	IMR90p2
77.5	G9	67.7686979530082	FOS_1	55.7	IMR90p2
78.0	G9	80.5032308554049	FOS_1	55.7	IMR90p2
78.5	G9	105.195852084068	FOS_1	55.7	IMR90p2
79.0	G9	133.591862502133	FOS_1	55.7	IMR90p2
79.5	G9	156.305865027878	FOS_1	55.7	IMR90p2
80.0	G9	166.569632440831	FOS_1	55.7	IMR90p2
80.5	G9	156.637436968956	FOS_1	55.7	IMR90p2
81.0	G9	126.395966401502	FOS_1	55.7	IMR90p2
81.5	G9	88.2652689125667	FOS_1	55.7	IMR90p2
82.0	G9	53.9968516454607	FOS_1	55.7	IMR90p2
82.5	G9	27.6453073281867	FOS_1	55.7	IMR90p2
83.0	G9	11.8929795285213	FOS_1	55.7	IMR90p2
83.5	G9	6.57844403517561	FOS_1	55.7	IMR90p2
84.0	G9	5.97380131386871	FOS_1	55.7	IMR90p2
84.5	G9	5.20205008368464	FOS_1	55.7	IMR90p2
85.0	G9	4.11521496794268	FOS_1	55.7	IMR90p2
85.5	G9	3.32293812031105	FOS_1	55.7	IMR90p2
86.0	G9	2.89423022039688	FOS_1	55.7	IMR90p2
86.5	G9	3.14199652745111	FOS_1	55.7	IMR90p2
87.0	G9	3.42256806512927	FOS_1	55.7	IMR90p2
87.5	G9	3.35541855519301	FOS_1	55.7	IMR90p2
88.0	G9	3.78560147974252	FOS_1	55.7	IMR90p2
88.5	G9	4.00208875769283	FOS_1	55.7	IMR90p2
89.0	G9	3.26268743630368	FOS_1	55.7	IMR90p2
89.5	G9	2.98443758604645	FOS_1	55.7	IMR90p2
90.0	G9	3.20586217178618	FOS_1	55.7	IMR90p2
90.5	G9	2.64344332153212	FOS_1	55.7	IMR90p2
91.0	G9	2.60187931193849	FOS_1	55.7	IMR90p2
91.5	G9	3.1614984658392	FOS_1	55.7	IMR90p2
92.0	G9	3.28018719450586	FOS_1	55.7	IMR90p2
92.5	G9	3.63563382513593	FOS_1	55.7	IMR90p2
93.0	G9	3.9730202635161	FOS_1	55.7	IMR90p2
93.5	G9	4.17880759410309	FOS_1	55.7	IMR90p2
94.0	G9	4.50687563350107	FOS_1	55.7	IMR90p2
94.5	G9	5.51045440482108	FOS_1	55.7	IMR90p2
95.0	G9	2.73370850925062	FOS_1	55.7	IMR90p2
55.0	H9	22.384522919086	FOS_1	55.0	IMR90p2
55.5	H9	48.4997996580197	FOS_1	55.0	IMR90p2
56.0	H9	44.769045838172	FOS_1	55.0	IMR90p2
56.5	H9	44.7690458381654	FOS_1	55.0	IMR90p2
57.0	H9	44.769045838217	FOS_1	55.0	IMR90p2
57.5	H9	44.7985994277292	FOS_1	55.0	IMR90p2
58.0	H9	44.6649448360945	FOS_1	55.0	IMR90p2
58.5	H9	43.9990609606604	FOS_1	55.0	IMR90p2
59.0	H9	43.2141686530676	FOS_1	55.0	IMR90p2
59.5	H9	42.4855875052984	FOS_1	55.0	IMR90p2
60.0	H9	41.5243239533665	FOS_1	55.0	IMR90p2
60.5	H9	40.5572360128206	FOS_1	55.0	IMR90p2
61.0	H9	39.8300805570902	FOS_1	55.0	IMR90p2
61.5	H9	38.3999584466333	FOS_1	55.0	IMR90p2
62.0	H9	36.4039595976453	FOS_1	55.0	IMR90p2
62.5	H9	34.9873404950536	FOS_1	55.0	IMR90p2
63.0	H9	33.7272956853803	FOS_1	55.0	IMR90p2
63.5	H9	32.0833716463964	FOS_1	55.0	IMR90p2
64.0	H9	31.2438420311054	FOS_1	55.0	IMR90p2
64.5	H9	31.1591443775297	FOS_1	55.0	IMR90p2
65.0	H9	31.3146314208085	FOS_1	55.0	IMR90p2
65.5	H9	32.4970397935715	FOS_1	55.0	IMR90p2
66.0	H9	35.0662557130427	FOS_1	55.0	IMR90p2
66.5	H9	38.5716454482834	FOS_1	55.0	IMR90p2
67.0	H9	42.1368991128829	FOS_1	55.0	IMR90p2
67.5	H9	45.2673952311615	FOS_1	55.0	IMR90p2
68.0	H9	47.7694911928579	FOS_1	55.0	IMR90p2
68.5	H9	49.2987086794822	FOS_1	55.0	IMR90p2
69.0	H9	49.5768704132255	FOS_1	55.0	IMR90p2
69.5	H9	49.1883784645007	FOS_1	55.0	IMR90p2
70.0	H9	49.0072279714207	FOS_1	55.0	IMR90p2
70.5	H9	48.9520514946338	FOS_1	55.0	IMR90p2
71.0	H9	48.8042330734924	FOS_1	55.0	IMR90p2
71.5	H9	48.9237252697046	FOS_1	55.0	IMR90p2
72.0	H9	49.0162761803396	FOS_1	55.0	IMR90p2
72.5	H9	48.3290171473666	FOS_1	55.0	IMR90p2
73.0	H9	46.8830193323853	FOS_1	55.0	IMR90p2
73.5	H9	45.582723657631	FOS_1	55.0	IMR90p2
74.0	H9	44.172129576993	FOS_1	55.0	IMR90p2
74.5	H9	43.1039744954917	FOS_1	55.0	IMR90p2
75.0	H9	42.7592100115992	FOS_1	55.0	IMR90p2
75.5	H9	42.5807540800258	FOS_1	55.0	IMR90p2
76.0	H9	42.2505346987597	FOS_1	55.0	IMR90p2
76.5	H9	42.6224147746482	FOS_1	55.0	IMR90p2
77.0	H9	44.2758317104993	FOS_1	55.0	IMR90p2
77.5	H9	49.0054262805699	FOS_1	55.0	IMR90p2
78.0	H9	61.0672828634171	FOS_1	55.0	IMR90p2
78.5	H9	80.9436570372829	FOS_1	55.0	IMR90p2
79.0	H9	102.574855502846	FOS_1	55.0	IMR90p2
79.5	H9	120.565679401096	FOS_1	55.0	IMR90p2
80.0	H9	130.885464772275	FOS_1	55.0	IMR90p2
80.5	H9	125.890768746464	FOS_1	55.0	IMR90p2
81.0	H9	103.807555389736	FOS_1	55.0	IMR90p2
81.5	H9	74.7844142790658	FOS_1	55.0	IMR90p2
82.0	H9	47.8258319836425	FOS_1	55.0	IMR90p2
82.5	H9	25.2499305203465	FOS_1	55.0	IMR90p2
83.0	H9	10.6560623757561	FOS_1	55.0	IMR90p2
83.5	H9	5.68379910793527	FOS_1	55.0	IMR90p2
84.0	H9	5.33994978049856	FOS_1	55.0	IMR90p2
84.5	H9	4.98467160277636	FOS_1	55.0	IMR90p2
85.0	H9	4.47785386330696	FOS_1	55.0	IMR90p2
85.5	H9	4.06375631814984	FOS_1	55.0	IMR90p2
86.0	H9	3.62409359345071	FOS_1	55.0	IMR90p2
86.5	H9	3.36837316811801	FOS_1	55.0	IMR90p2
87.0	H9	3.24191388241769	FOS_1	55.0	IMR90p2
87.5	H9	3.46660529697778	FOS_1	55.0	IMR90p2
88.0	H9	4.15071458072674	FOS_1	55.0	IMR90p2
88.5	H9	4.20387162510389	FOS_1	55.0	IMR90p2
89.0	H9	3.81407295473269	FOS_1	55.0	IMR90p2
89.5	H9	3.79880119810053	FOS_1	55.0	IMR90p2
90.0	H9	3.42495713978474	FOS_1	55.0	IMR90p2
90.5	H9	2.90867092168941	FOS_1	55.0	IMR90p2
91.0	H9	2.93951023204761	FOS_1	55.0	IMR90p2
91.5	H9	3.2674789248473	FOS_1	55.0	IMR90p2
92.0	H9	3.35771220824927	FOS_1	55.0	IMR90p2
92.5	H9	3.6329174968709	FOS_1	55.0	IMR90p2
93.0	H9	3.97863037639138	FOS_1	55.0	IMR90p2
93.5	H9	4.06984871175928	FOS_1	55.0	IMR90p2
94.0	H9	4.18787752071597	FOS_1	55.0	IMR90p2
94.5	H9	4.40443611816312	FOS_1	55.0	IMR90p2
95.0	H9	1.97006745695847	FOS_1	55.0	IMR90p2
55.0	A9	21.9415634284408	FOS_1	65.0	IMR90p11
55.5	A9	47.5400540949531	FOS_1	65.0	IMR90p11
56.0	A9	43.8831268568789	FOS_1	65.0	IMR90p11
56.5	A9	43.8831268568824	FOS_1	65.0	IMR90p11
57.0	A9	43.8831268568593	FOS_1	65.0	IMR90p11
57.5	A9	43.5594695366432	FOS_1	65.0	IMR90p11
58.0	A9	45.4025987905603	FOS_1	65.0	IMR90p11
58.5	A9	50.4083273055071	FOS_1	65.0	IMR90p11
59.0	A9	54.3855938311016	FOS_1	65.0	IMR90p11
59.5	A9	56.6478127340969	FOS_1	65.0	IMR90p11
60.0	A9	58.1112285817405	FOS_1	65.0	IMR90p11
60.5	A9	58.8341035911662	FOS_1	65.0	IMR90p11
61.0	A9	59.3551390280558	FOS_1	65.0	IMR90p11
61.5	A9	58.9345990503961	FOS_1	65.0	IMR90p11
62.0	A9	57.8813066419256	FOS_1	65.0	IMR90p11
62.5	A9	57.0687849153519	FOS_1	65.0	IMR90p11
63.0	A9	55.5876116323871	FOS_1	65.0	IMR90p11
63.5	A9	54.5340358411762	FOS_1	65.0	IMR90p11
64.0	A9	57.1742225870776	FOS_1	65.0	IMR90p11
64.5	A9	62.5365581577054	FOS_1	65.0	IMR90p11
65.0	A9	69.2384863162646	FOS_1	65.0	IMR90p11
65.5	A9	80.0108306311804	FOS_1	65.0	IMR90p11
66.0	A9	92.964895442268	FOS_1	65.0	IMR90p11
66.5	A9	102.947002656129	FOS_1	65.0	IMR90p11
67.0	A9	110.373687175088	FOS_1	65.0	IMR90p11
67.5	A9	117.501366995879	FOS_1	65.0	IMR90p11
68.0	A9	121.43294503475	FOS_1	65.0	IMR90p11
68.5	A9	122.557783841837	FOS_1	65.0	IMR90p11
69.0	A9	124.254661317564	FOS_1	65.0	IMR90p11
69.5	A9	125.459017243157	FOS_1	65.0	IMR90p11
70.0	A9	125.614899116762	FOS_1	65.0	IMR90p11
70.5	A9	125.604615698692	FOS_1	65.0	IMR90p11
71.0	A9	125.097465271455	FOS_1	65.0	IMR90p11
71.5	A9	124.699193647339	FOS_1	65.0	IMR90p11
72.0	A9	126.040796042519	FOS_1	65.0	IMR90p11
72.5	A9	127.577011433964	FOS_1	65.0	IMR90p11
73.0	A9	129.680954524192	FOS_1	65.0	IMR90p11
73.5	A9	133.848856353419	FOS_1	65.0	IMR90p11
74.0	A9	138.190515819482	FOS_1	65.0	IMR90p11
74.5	A9	141.325547286201	FOS_1	65.0	IMR90p11
75.0	A9	143.686141499743	FOS_1	65.0	IMR90p11
75.5	A9	144.725619399395	FOS_1	65.0	IMR90p11
76.0	A9	144.291149867827	FOS_1	65.0	IMR90p11
76.5	A9	145.591885512734	FOS_1	65.0	IMR90p11
77.0	A9	155.836648520548	FOS_1	65.0	IMR90p11
77.5	A9	184.805635304234	FOS_1	65.0	IMR90p11
78.0	A9	241.875852937299	FOS_1	65.0	IMR90p11
78.5	A9	323.275550171242	FOS_1	65.0	IMR90p11
79.0	A9	408.495134378985	FOS_1	65.0	IMR90p11
79.5	A9	473.666443637137	FOS_1	65.0	IMR90p11
80.0	A9	497.56646456262	FOS_1	65.0	IMR90p11
80.5	A9	461.620866209755	FOS_1	65.0	IMR90p11
81.0	A9	370.917621757026	FOS_1	65.0	IMR90p11
81.5	A9	259.304258212854	FOS_1	65.0	IMR90p11
82.0	A9	155.817289035097	FOS_1	65.0	IMR90p11
82.5	A9	75.0400159927042	FOS_1	65.0	IMR90p11
83.0	A9	26.9999454789692	FOS_1	65.0	IMR90p11
83.5	A9	9.34323999813165	FOS_1	65.0	IMR90p11
84.0	A9	6.00244461796649	FOS_1	65.0	IMR90p11
84.5	A9	5.71246000307104	FOS_1	65.0	IMR90p11
85.0	A9	5.48798805072533	FOS_1	65.0	IMR90p11
85.5	A9	4.48864718469162	FOS_1	65.0	IMR90p11
86.0	A9	3.84720233265688	FOS_1	65.0	IMR90p11
86.5	A9	3.65514576537225	FOS_1	65.0	IMR90p11
87.0	A9	2.79633648940757	FOS_1	65.0	IMR90p11
87.5	A9	2.58588171419183	FOS_1	65.0	IMR90p11
88.0	A9	2.92625979063808	FOS_1	65.0	IMR90p11
88.5	A9	2.30911338632103	FOS_1	65.0	IMR90p11
89.0	A9	1.91209772809128	FOS_1	65.0	IMR90p11
89.5	A9	2.38157090571235	FOS_1	65.0	IMR90p11
90.0	A9	1.73191299120947	FOS_1	65.0	IMR90p11
90.5	A9	1.37981622119889	FOS_1	65.0	IMR90p11
91.0	A9	2.29118888812667	FOS_1	65.0	IMR90p11
91.5	A9	2.57542242253703	FOS_1	65.0	IMR90p11
92.0	A9	2.43007240479767	FOS_1	65.0	IMR90p11
92.5	A9	3.18939188567145	FOS_1	65.0	IMR90p11
93.0	A9	3.76093995423707	FOS_1	65.0	IMR90p11
93.5	A9	3.8534053854321	FOS_1	65.0	IMR90p11
94.0	A9	4.28046614069194	FOS_1	65.0	IMR90p11
94.5	A9	5.51008371851071	FOS_1	65.0	IMR90p11
95.0	A9	2.91817588260369	FOS_1	65.0	IMR90p11
55.0	B9	19.5433262948457	FOS_1	64.5	IMR90p11
55.5	B9	42.3438736388323	FOS_1	64.5	IMR90p11
56.0	B9	39.0866525896931	FOS_1	64.5	IMR90p11
56.5	B9	39.0866525896897	FOS_1	64.5	IMR90p11
57.0	B9	39.0866525897204	FOS_1	64.5	IMR90p11
57.5	B9	38.587520708767	FOS_1	64.5	IMR90p11
58.0	B9	41.7428395996185	FOS_1	64.5	IMR90p11
58.5	B9	47.4149695577446	FOS_1	64.5	IMR90p11
59.0	B9	50.5491998385321	FOS_1	64.5	IMR90p11
59.5	B9	51.9829671458863	FOS_1	64.5	IMR90p11
60.0	B9	53.3768343045112	FOS_1	64.5	IMR90p11
60.5	B9	53.938154303489	FOS_1	64.5	IMR90p11
61.0	B9	53.6371038630396	FOS_1	64.5	IMR90p11
61.5	B9	53.1319988654229	FOS_1	64.5	IMR90p11
62.0	B9	52.9140022506853	FOS_1	64.5	IMR90p11
62.5	B9	53.0280812118826	FOS_1	64.5	IMR90p11
63.0	B9	54.2485748843538	FOS_1	64.5	IMR90p11
63.5	B9	57.4412451638542	FOS_1	64.5	IMR90p11
64.0	B9	62.8096455879959	FOS_1	64.5	IMR90p11
64.5	B9	71.3922238999983	FOS_1	64.5	IMR90p11
65.0	B9	82.5685817129079	FOS_1	64.5	IMR90p11
65.5	B9	94.4011122111707	FOS_1	64.5	IMR90p11
66.0	B9	105.30184108884	FOS_1	64.5	IMR90p11
66.5	B9	114.921838800985	FOS_1	64.5	IMR90p11
67.0	B9	121.41518586093	FOS_1	64.5	IMR90p11
67.5	B9	125.125976240475	FOS_1	64.5	IMR90p11
68.0	B9	127.718279630414	FOS_1	64.5	IMR90p11
68.5	B9	129.503915570879	FOS_1	64.5	IMR90p11
69.0	B9	130.490177117175	FOS_1	64.5	IMR90p11
69.5	B9	131.777370185139	FOS_1	64.5	IMR90p11
70.0	B9	132.93220652921	FOS_1	64.5	IMR90p11
70.5	B9	133.605942293515	FOS_1	64.5	IMR90p11
71.0	B9	134.537249356924	FOS_1	64.5	IMR90p11
71.5	B9	135.932657560277	FOS_1	64.5	IMR90p11
72.0	B9	137.468971724005	FOS_1	64.5	IMR90p11
72.5	B9	139.658046084854	FOS_1	64.5	IMR90p11
73.0	B9	143.288480151748	FOS_1	64.5	IMR90p11
73.5	B9	147.786593373975	FOS_1	64.5	IMR90p11
74.0	B9	151.629939964772	FOS_1	64.5	IMR90p11
74.5	B9	154.336217233797	FOS_1	64.5	IMR90p11
75.0	B9	155.295324396732	FOS_1	64.5	IMR90p11
75.5	B9	153.373635643746	FOS_1	64.5	IMR90p11
76.0	B9	150.677204145719	FOS_1	64.5	IMR90p11
76.5	B9	152.837147783085	FOS_1	64.5	IMR90p11
77.0	B9	167.019689936948	FOS_1	64.5	IMR90p11
77.5	B9	203.920037471869	FOS_1	64.5	IMR90p11
78.0	B9	272.354470607008	FOS_1	64.5	IMR90p11
78.5	B9	363.703946063464	FOS_1	64.5	IMR90p11
79.0	B9	452.863739844575	FOS_1	64.5	IMR90p11
79.5	B9	515.894870214438	FOS_1	64.5	IMR90p11
80.0	B9	531.089048052328	FOS_1	64.5	IMR90p11
80.5	B9	480.609975049513	FOS_1	64.5	IMR90p11
81.0	B9	376.579143605687	FOS_1	64.5	IMR90p11
81.5	B9	257.535558021858	FOS_1	64.5	IMR90p11
82.0	B9	150.870675634817	FOS_1	64.5	IMR90p11
82.5	B9	69.4456043260499	FOS_1	64.5	IMR90p11
83.0	B9	23.5057822312824	FOS_1	64.5	IMR90p11
83.5	B9	7.79443835028644	FOS_1	64.5	IMR90p11
84.0	B9	4.32267375208301	FOS_1	64.5	IMR90p11
84.5	B9	3.38625434995402	FOS_1	64.5	IMR90p11
85.0	B9	3.56584730723114	FOS_1	64.5	IMR90p11
85.5	B9	3.50859038352627	FOS_1	64.5	IMR90p11
86.0	B9	3.23408177090744	FOS_1	64.5	IMR90p11
86.5	B9	3.45535969546808	FOS_1	64.5	IMR90p11
87.0	B9	3.52118721839219	FOS_1	64.5	IMR90p11
87.5	B9	3.22541957714066	FOS_1	64.5	IMR90p11
88.0	B9	3.62150714493936	FOS_1	64.5	IMR90p11
88.5	B9	4.05971846288327	FOS_1	64.5	IMR90p11
89.0	B9	3.73047758854068	FOS_1	64.5	IMR90p11
89.5	B9	3.50685155414459	FOS_1	64.5	IMR90p11
90.0	B9	3.22461435972008	FOS_1	64.5	IMR90p11
90.5	B9	1.99637846614343	FOS_1	64.5	IMR90p11
91.0	B9	1.23722199857326	FOS_1	64.5	IMR90p11
91.5	B9	1.46102730423928	FOS_1	64.5	IMR90p11
92.0	B9	1.3063909437314	FOS_1	64.5	IMR90p11
92.5	B9	1.05994314239342	FOS_1	64.5	IMR90p11
93.0	B9	1.49192343796727	FOS_1	64.5	IMR90p11
93.5	B9	0.227399948597792	FOS_1	64.5	IMR90p11
94.0	B9	-0.640923197075324	FOS_1	64.5	IMR90p11
94.5	B9	-3.97935719749802	FOS_1	64.5	IMR90p11
95.0	B9	-3.53809503681231	FOS_1	64.5	IMR90p11
55.0	C9	15.2827490313971	FOS_1	63.3	IMR90p11
55.5	C9	33.112622901358	FOS_1	63.3	IMR90p11
56.0	C9	30.5654980627903	FOS_1	63.3	IMR90p11
56.5	C9	30.5654980627869	FOS_1	63.3	IMR90p11
57.0	C9	30.5654980628258	FOS_1	63.3	IMR90p11
57.5	C9	29.9333181127256	FOS_1	63.3	IMR90p11
58.0	C9	33.7275287047451	FOS_1	63.3	IMR90p11
58.5	C9	42.3814457715288	FOS_1	63.3	IMR90p11
59.0	C9	47.3518817745553	FOS_1	63.3	IMR90p11
59.5	C9	48.3854896107271	FOS_1	63.3	IMR90p11
60.0	C9	53.2222040790401	FOS_1	63.3	IMR90p11
60.5	C9	58.5364299551322	FOS_1	63.3	IMR90p11
61.0	C9	58.0962638606532	FOS_1	63.3	IMR90p11
61.5	C9	57.9681503127798	FOS_1	63.3	IMR90p11
62.0	C9	59.958326245729	FOS_1	63.3	IMR90p11
62.5	C9	57.8400804012369	FOS_1	63.3	IMR90p11
63.0	C9	55.9081310269064	FOS_1	63.3	IMR90p11
63.5	C9	58.1464912258656	FOS_1	63.3	IMR90p11
64.0	C9	62.1816807247496	FOS_1	63.3	IMR90p11
64.5	C9	69.4824018470143	FOS_1	63.3	IMR90p11
65.0	C9	80.896450494476	FOS_1	63.3	IMR90p11
65.5	C9	93.16949026534	FOS_1	63.3	IMR90p11
66.0	C9	105.341238537015	FOS_1	63.3	IMR90p11
66.5	C9	115.750715055257	FOS_1	63.3	IMR90p11
67.0	C9	121.266492094572	FOS_1	63.3	IMR90p11
67.5	C9	124.552252921073	FOS_1	63.3	IMR90p11
68.0	C9	125.899157768549	FOS_1	63.3	IMR90p11
68.5	C9	125.744979980284	FOS_1	63.3	IMR90p11
69.0	C9	126.806550637318	FOS_1	63.3	IMR90p11
69.5	C9	129.056665874777	FOS_1	63.3	IMR90p11
70.0	C9	130.875978742811	FOS_1	63.3	IMR90p11
70.5	C9	133.316631400368	FOS_1	63.3	IMR90p11
71.0	C9	135.675171138725	FOS_1	63.3	IMR90p11
71.5	C9	137.59549118965	FOS_1	63.3	IMR90p11
72.0	C9	141.334697360787	FOS_1	63.3	IMR90p11
72.5	C9	147.329033900225	FOS_1	63.3	IMR90p11
73.0	C9	155.197645932659	FOS_1	63.3	IMR90p11
73.5	C9	163.368543790624	FOS_1	63.3	IMR90p11
74.0	C9	168.546909485539	FOS_1	63.3	IMR90p11
74.5	C9	169.35621935574	FOS_1	63.3	IMR90p11
75.0	C9	165.604590179761	FOS_1	63.3	IMR90p11
75.5	C9	157.149836580906	FOS_1	63.3	IMR90p11
76.0	C9	149.577401235194	FOS_1	63.3	IMR90p11
76.5	C9	150.063184346984	FOS_1	63.3	IMR90p11
77.0	C9	164.866474663871	FOS_1	63.3	IMR90p11
77.5	C9	203.479887506944	FOS_1	63.3	IMR90p11
78.0	C9	273.001711613577	FOS_1	63.3	IMR90p11
78.5	C9	359.868041869223	FOS_1	63.3	IMR90p11
79.0	C9	439.686034315105	FOS_1	63.3	IMR90p11
79.5	C9	492.33166640725	FOS_1	63.3	IMR90p11
80.0	C9	496.168758726628	FOS_1	63.3	IMR90p11
80.5	C9	437.321206851172	FOS_1	63.3	IMR90p11
81.0	C9	334.614870261551	FOS_1	63.3	IMR90p11
81.5	C9	224.261450993575	FOS_1	63.3	IMR90p11
82.0	C9	127.027694759303	FOS_1	63.3	IMR90p11
82.5	C9	56.2639212600738	FOS_1	63.3	IMR90p11
83.0	C9	19.5998178314481	FOS_1	63.3	IMR90p11
83.5	C9	7.96614399782641	FOS_1	63.3	IMR90p11
84.0	C9	4.67682404187519	FOS_1	63.3	IMR90p11
84.5	C9	3.92643460954855	FOS_1	63.3	IMR90p11
85.0	C9	4.02182508525925	FOS_1	63.3	IMR90p11
85.5	C9	3.70655001707945	FOS_1	63.3	IMR90p11
86.0	C9	3.43298020842326	FOS_1	63.3	IMR90p11
86.5	C9	3.56615903833955	FOS_1	63.3	IMR90p11
87.0	C9	3.27982081936312	FOS_1	63.3	IMR90p11
87.5	C9	2.63884011991718	FOS_1	63.3	IMR90p11
88.0	C9	2.41423401318576	FOS_1	63.3	IMR90p11
88.5	C9	2.42197139042713	FOS_1	63.3	IMR90p11
89.0	C9	2.28192473490293	FOS_1	63.3	IMR90p11
89.5	C9	1.94813490247134	FOS_1	63.3	IMR90p11
90.0	C9	2.08329922603775	FOS_1	63.3	IMR90p11
90.5	C9	2.21916701325739	FOS_1	63.3	IMR90p11
91.0	C9	2.43604483571886	FOS_1	63.3	IMR90p11
91.5	C9	2.51333301402013	FOS_1	63.3	IMR90p11
92.0	C9	2.35488845771351	FOS_1	63.3	IMR90p11
92.5	C9	2.14514643483557	FOS_1	63.3	IMR90p11
93.0	C9	1.52076682654859	FOS_1	63.3	IMR90p11
93.5	C9	1.70327998708171	FOS_1	63.3	IMR90p11
94.0	C9	1.82235258876568	FOS_1	63.3	IMR90p11
94.5	C9	4.00091724219971	FOS_1	63.3	IMR90p11
95.0	C9	2.92714961008147	FOS_1	63.3	IMR90p11
55.0	D9	8.29568824722674	FOS_1	61.4	IMR90p11
55.5	D9	17.9739912023243	FOS_1	61.4	IMR90p11
56.0	D9	16.5913764944523	FOS_1	61.4	IMR90p11
56.5	D9	16.591376494448	FOS_1	61.4	IMR90p11
57.0	D9	16.5913764944813	FOS_1	61.4	IMR90p11
57.5	D9	15.724583009738	FOS_1	61.4	IMR90p11
58.0	D9	21.0962339681458	FOS_1	61.4	IMR90p11
58.5	D9	31.4127816863733	FOS_1	61.4	IMR90p11
59.0	D9	39.2970953112272	FOS_1	61.4	IMR90p11
59.5	D9	45.8710034842181	FOS_1	61.4	IMR90p11
60.0	D9	51.3139274752522	FOS_1	61.4	IMR90p11
60.5	D9	55.2040613560137	FOS_1	61.4	IMR90p11
61.0	D9	57.4544588901113	FOS_1	61.4	IMR90p11
61.5	D9	59.1689657864098	FOS_1	61.4	IMR90p11
62.0	D9	59.9320575051505	FOS_1	61.4	IMR90p11
62.5	D9	59.8570050387124	FOS_1	61.4	IMR90p11
63.0	D9	60.0041665777591	FOS_1	61.4	IMR90p11
63.5	D9	61.2081662341747	FOS_1	61.4	IMR90p11
64.0	D9	62.9529902342908	FOS_1	61.4	IMR90p11
64.5	D9	66.3875744338001	FOS_1	61.4	IMR90p11
65.0	D9	72.5979902675588	FOS_1	61.4	IMR90p11
65.5	D9	80.6063683032924	FOS_1	61.4	IMR90p11
66.0	D9	89.3786954656852	FOS_1	61.4	IMR90p11
66.5	D9	98.3582883342829	FOS_1	61.4	IMR90p11
67.0	D9	106.317419579076	FOS_1	61.4	IMR90p11
67.5	D9	112.416339848364	FOS_1	61.4	IMR90p11
68.0	D9	116.261465815685	FOS_1	61.4	IMR90p11
68.5	D9	118.28098615835	FOS_1	61.4	IMR90p11
69.0	D9	120.145180629263	FOS_1	61.4	IMR90p11
69.5	D9	121.676536612198	FOS_1	61.4	IMR90p11
70.0	D9	122.976679906168	FOS_1	61.4	IMR90p11
70.5	D9	125.076655123198	FOS_1	61.4	IMR90p11
71.0	D9	127.89382778488	FOS_1	61.4	IMR90p11
71.5	D9	131.135026561549	FOS_1	61.4	IMR90p11
72.0	D9	136.593330616532	FOS_1	61.4	IMR90p11
72.5	D9	144.064463154927	FOS_1	61.4	IMR90p11
73.0	D9	153.271917518866	FOS_1	61.4	IMR90p11
73.5	D9	163.093164638954	FOS_1	61.4	IMR90p11
74.0	D9	170.060342880127	FOS_1	61.4	IMR90p11
74.5	D9	171.610088237264	FOS_1	61.4	IMR90p11
75.0	D9	167.591820108122	FOS_1	61.4	IMR90p11
75.5	D9	158.563414089243	FOS_1	61.4	IMR90p11
76.0	D9	147.004722211494	FOS_1	61.4	IMR90p11
76.5	D9	139.266224989208	FOS_1	61.4	IMR90p11
77.0	D9	143.160509059766	FOS_1	61.4	IMR90p11
77.5	D9	166.836289960149	FOS_1	61.4	IMR90p11
78.0	D9	217.550403644072	FOS_1	61.4	IMR90p11
78.5	D9	290.709225281183	FOS_1	61.4	IMR90p11
79.0	D9	365.171780074218	FOS_1	61.4	IMR90p11
79.5	D9	419.290071823906	FOS_1	61.4	IMR90p11
80.0	D9	435.929777683812	FOS_1	61.4	IMR90p11
80.5	D9	398.841797839044	FOS_1	61.4	IMR90p11
81.0	D9	314.406652226636	FOS_1	61.4	IMR90p11
81.5	D9	215.254966233694	FOS_1	61.4	IMR90p11
82.0	D9	126.303549786111	FOS_1	61.4	IMR90p11
82.5	D9	58.4510711773846	FOS_1	61.4	IMR90p11
83.0	D9	19.4007383995454	FOS_1	61.4	IMR90p11
83.5	D9	6.37643278378749	FOS_1	61.4	IMR90p11
84.0	D9	4.76982345336933	FOS_1	61.4	IMR90p11
84.5	D9	4.67707584811166	FOS_1	61.4	IMR90p11
85.0	D9	4.17531942592359	FOS_1	61.4	IMR90p11
85.5	D9	4.01871376403204	FOS_1	61.4	IMR90p11
86.0	D9	4.10684631620666	FOS_1	61.4	IMR90p11
86.5	D9	3.84894750168081	FOS_1	61.4	IMR90p11
87.0	D9	3.36870846926598	FOS_1	61.4	IMR90p11
87.5	D9	2.91002991874899	FOS_1	61.4	IMR90p11
88.0	D9	2.88771662269937	FOS_1	61.4	IMR90p11
88.5	D9	2.7476001379311	FOS_1	61.4	IMR90p11
89.0	D9	2.06870477366897	FOS_1	61.4	IMR90p11
89.5	D9	1.89129605370073	FOS_1	61.4	IMR90p11
90.0	D9	2.2748581615806	FOS_1	61.4	IMR90p11
90.5	D9	1.79579734205504	FOS_1	61.4	IMR90p11
91.0	D9	1.32606981989579	FOS_1	61.4	IMR90p11
91.5	D9	2.03016372835481	FOS_1	61.4	IMR90p11
92.0	D9	1.96552667207573	FOS_1	61.4	IMR90p11
92.5	D9	1.32774155725087	FOS_1	61.4	IMR90p11
93.0	D9	1.75181027037513	FOS_1	61.4	IMR90p11
93.5	D9	2.43739813783213	FOS_1	61.4	IMR90p11
94.0	D9	2.28664482111981	FOS_1	61.4	IMR90p11
94.5	D9	3.37492294963249	FOS_1	61.4	IMR90p11
95.0	D9	2.12592703261726	FOS_1	61.4	IMR90p11
55.0	E9	16.0918346445225	FOS_1	59.0	IMR90p11
55.5	E9	34.8656417298001	FOS_1	59.0	IMR90p11
56.0	E9	32.1836692890472	FOS_1	59.0	IMR90p11
56.5	E9	32.1836692890309	FOS_1	59.0	IMR90p11
57.0	E9	32.1836692891495	FOS_1	59.0	IMR90p11
57.5	E9	31.1645139906404	FOS_1	59.0	IMR90p11
58.0	E9	37.5816758539842	FOS_1	59.0	IMR90p11
58.5	E9	49.3876381271641	FOS_1	59.0	IMR90p11
59.0	E9	55.5227118750472	FOS_1	59.0	IMR90p11
59.5	E9	59.2629137789335	FOS_1	59.0	IMR90p11
60.0	E9	61.0060195094992	FOS_1	59.0	IMR90p11
60.5	E9	60.5425519704509	FOS_1	59.0	IMR90p11
61.0	E9	59.5988377557245	FOS_1	59.0	IMR90p11
61.5	E9	59.1418984949388	FOS_1	59.0	IMR90p11
62.0	E9	57.8588995113103	FOS_1	59.0	IMR90p11
62.5	E9	56.185906605989	FOS_1	59.0	IMR90p11
63.0	E9	56.3965859773547	FOS_1	59.0	IMR90p11
63.5	E9	57.8021287855019	FOS_1	59.0	IMR90p11
64.0	E9	59.9133581597878	FOS_1	59.0	IMR90p11
64.5	E9	64.0854964439413	FOS_1	59.0	IMR90p11
65.0	E9	71.0544200642396	FOS_1	59.0	IMR90p11
65.5	E9	78.0167135562344	FOS_1	59.0	IMR90p11
66.0	E9	85.3472382135207	FOS_1	59.0	IMR90p11
66.5	E9	93.2608297580222	FOS_1	59.0	IMR90p11
67.0	E9	99.048614092098	FOS_1	59.0	IMR90p11
67.5	E9	102.462926030162	FOS_1	59.0	IMR90p11
68.0	E9	105.64830249766	FOS_1	59.0	IMR90p11
68.5	E9	107.475567000689	FOS_1	59.0	IMR90p11
69.0	E9	108.174879089844	FOS_1	59.0	IMR90p11
69.5	E9	111.23447051529	FOS_1	59.0	IMR90p11
70.0	E9	115.645074861056	FOS_1	59.0	IMR90p11
70.5	E9	120.421054704288	FOS_1	59.0	IMR90p11
71.0	E9	126.071771810055	FOS_1	59.0	IMR90p11
71.5	E9	131.178718427249	FOS_1	59.0	IMR90p11
72.0	E9	133.063244089147	FOS_1	59.0	IMR90p11
72.5	E9	132.863359476618	FOS_1	59.0	IMR90p11
73.0	E9	130.650899683694	FOS_1	59.0	IMR90p11
73.5	E9	126.921892128926	FOS_1	59.0	IMR90p11
74.0	E9	123.861960609287	FOS_1	59.0	IMR90p11
74.5	E9	122.047267523286	FOS_1	59.0	IMR90p11
75.0	E9	120.403064091315	FOS_1	59.0	IMR90p11
75.5	E9	118.137310263953	FOS_1	59.0	IMR90p11
76.0	E9	115.522251262911	FOS_1	59.0	IMR90p11
76.5	E9	113.608023219279	FOS_1	59.0	IMR90p11
77.0	E9	117.35213282157	FOS_1	59.0	IMR90p11
77.5	E9	133.851144384612	FOS_1	59.0	IMR90p11
78.0	E9	171.680175933102	FOS_1	59.0	IMR90p11
78.5	E9	227.822793285823	FOS_1	59.0	IMR90p11
79.0	E9	285.59448001598	FOS_1	59.0	IMR90p11
79.5	E9	329.027884926585	FOS_1	59.0	IMR90p11
80.0	E9	343.875679399931	FOS_1	59.0	IMR90p11
80.5	E9	315.5108292533	FOS_1	59.0	IMR90p11
81.0	E9	248.853790376329	FOS_1	59.0	IMR90p11
81.5	E9	170.694336134417	FOS_1	59.0	IMR90p11
82.0	E9	100.493965745685	FOS_1	59.0	IMR90p11
82.5	E9	46.8336074685714	FOS_1	59.0	IMR90p11
83.0	E9	16.2690640083376	FOS_1	59.0	IMR90p11
83.5	E9	6.15377382899618	FOS_1	59.0	IMR90p11
84.0	E9	4.72444453544358	FOS_1	59.0	IMR90p11
84.5	E9	4.19964393999555	FOS_1	59.0	IMR90p11
85.0	E9	3.73258185801069	FOS_1	59.0	IMR90p11
85.5	E9	3.29942490229087	FOS_1	59.0	IMR90p11
86.0	E9	3.22967091870686	FOS_1	59.0	IMR90p11
86.5	E9	3.42834666598395	FOS_1	59.0	IMR90p11
87.0	E9	3.03105592913056	FOS_1	59.0	IMR90p11
87.5	E9	2.03457175202215	FOS_1	59.0	IMR90p11
88.0	E9	1.78949145292904	FOS_1	59.0	IMR90p11
88.5	E9	1.56760043631465	FOS_1	59.0	IMR90p11
89.0	E9	1.13143800142331	FOS_1	59.0	IMR90p11
89.5	E9	1.5212408789817	FOS_1	59.0	IMR90p11
90.0	E9	1.85832040612951	FOS_1	59.0	IMR90p11
90.5	E9	1.61413722860601	FOS_1	59.0	IMR90p11
91.0	E9	1.90844163368962	FOS_1	59.0	IMR90p11
91.5	E9	1.96267199230579	FOS_1	59.0	IMR90p11
92.0	E9	1.46863577835921	FOS_1	59.0	IMR90p11
92.5	E9	2.2109484901373	FOS_1	59.0	IMR90p11
93.0	E9	2.77767123505032	FOS_1	59.0	IMR90p11
93.5	E9	3.40128572188337	FOS_1	59.0	IMR90p11
94.0	E9	4.28815016741055	FOS_1	59.0	IMR90p11
94.5	E9	6.68726755678426	FOS_1	59.0	IMR90p11
95.0	E9	3.89008801956834	FOS_1	59.0	IMR90p11
55.0	F9	22.0497947918377	FOS_1	57.0	IMR90p11
55.5	F9	47.774555382315	FOS_1	57.0	IMR90p11
56.0	F9	44.0995895836746	FOS_1	57.0	IMR90p11
56.5	F9	44.0995895836688	FOS_1	57.0	IMR90p11
57.0	F9	44.099589583714	FOS_1	57.0	IMR90p11
57.5	F9	43.4919090055373	FOS_1	57.0	IMR90p11
58.0	F9	47.4268142874242	FOS_1	57.0	IMR90p11
58.5	F9	53.78726770511	FOS_1	57.0	IMR90p11
59.0	F9	56.3008082290054	FOS_1	57.0	IMR90p11
59.5	F9	56.7790870717278	FOS_1	57.0	IMR90p11
60.0	F9	56.6500592130375	FOS_1	57.0	IMR90p11
60.5	F9	55.9964786189212	FOS_1	57.0	IMR90p11
61.0	F9	54.7066174137943	FOS_1	57.0	IMR90p11
61.5	F9	53.5668714777285	FOS_1	57.0	IMR90p11
62.0	F9	52.095102581276	FOS_1	57.0	IMR90p11
62.5	F9	50.2611899864038	FOS_1	57.0	IMR90p11
63.0	F9	49.2362629109163	FOS_1	57.0	IMR90p11
63.5	F9	48.8685130151435	FOS_1	57.0	IMR90p11
64.0	F9	49.2569112786213	FOS_1	57.0	IMR90p11
64.5	F9	51.7866170088935	FOS_1	57.0	IMR90p11
65.0	F9	55.9508294999173	FOS_1	57.0	IMR90p11
65.5	F9	61.3886432043691	FOS_1	57.0	IMR90p11
66.0	F9	68.4515380567157	FOS_1	57.0	IMR90p11
66.5	F9	75.3125411107956	FOS_1	57.0	IMR90p11
67.0	F9	80.4418709003672	FOS_1	57.0	IMR90p11
67.5	F9	84.9610064489557	FOS_1	57.0	IMR90p11
68.0	F9	87.6665800347683	FOS_1	57.0	IMR90p11
68.5	F9	87.7106663188889	FOS_1	57.0	IMR90p11
69.0	F9	87.3157503088618	FOS_1	57.0	IMR90p11
69.5	F9	87.3084598054745	FOS_1	57.0	IMR90p11
70.0	F9	86.4440809431048	FOS_1	57.0	IMR90p11
70.5	F9	85.529097883525	FOS_1	57.0	IMR90p11
71.0	F9	85.8111436172104	FOS_1	57.0	IMR90p11
71.5	F9	86.2715283309975	FOS_1	57.0	IMR90p11
72.0	F9	86.5216763526366	FOS_1	57.0	IMR90p11
72.5	F9	87.7348661812074	FOS_1	57.0	IMR90p11
73.0	F9	91.1567936190791	FOS_1	57.0	IMR90p11
73.5	F9	96.0850548224445	FOS_1	57.0	IMR90p11
74.0	F9	101.158297386937	FOS_1	57.0	IMR90p11
74.5	F9	105.558877187665	FOS_1	57.0	IMR90p11
75.0	F9	108.07288716326	FOS_1	57.0	IMR90p11
75.5	F9	106.561663851139	FOS_1	57.0	IMR90p11
76.0	F9	101.361099896498	FOS_1	57.0	IMR90p11
76.5	F9	95.8935923019185	FOS_1	57.0	IMR90p11
77.0	F9	94.5854100480249	FOS_1	57.0	IMR90p11
77.5	F9	103.33800360921	FOS_1	57.0	IMR90p11
78.0	F9	129.156994464728	FOS_1	57.0	IMR90p11
78.5	F9	170.732740410004	FOS_1	57.0	IMR90p11
79.0	F9	216.124403598913	FOS_1	57.0	IMR90p11
79.5	F9	252.25252049688	FOS_1	57.0	IMR90p11
80.0	F9	267.033636265877	FOS_1	57.0	IMR90p11
80.5	F9	248.923489709932	FOS_1	57.0	IMR90p11
81.0	F9	199.83990488869	FOS_1	57.0	IMR90p11
81.5	F9	139.062680445284	FOS_1	57.0	IMR90p11
82.0	F9	83.265843853539	FOS_1	57.0	IMR90p11
82.5	F9	40.088988868462	FOS_1	57.0	IMR90p11
83.0	F9	14.5862412442538	FOS_1	57.0	IMR90p11
83.5	F9	5.78182395464199	FOS_1	57.0	IMR90p11
84.0	F9	4.63091582371447	FOS_1	57.0	IMR90p11
84.5	F9	4.21089044948548	FOS_1	57.0	IMR90p11
85.0	F9	3.70559990657671	FOS_1	57.0	IMR90p11
85.5	F9	3.238520674678	FOS_1	57.0	IMR90p11
86.0	F9	3.18275448574485	FOS_1	57.0	IMR90p11
86.5	F9	3.22555178289286	FOS_1	57.0	IMR90p11
87.0	F9	3.14084168306425	FOS_1	57.0	IMR90p11
87.5	F9	3.07785404127395	FOS_1	57.0	IMR90p11
88.0	F9	3.03194840916427	FOS_1	57.0	IMR90p11
88.5	F9	2.40346924039045	FOS_1	57.0	IMR90p11
89.0	F9	1.71125944280016	FOS_1	57.0	IMR90p11
89.5	F9	1.42893362364038	FOS_1	57.0	IMR90p11
90.0	F9	0.762631199372265	FOS_1	57.0	IMR90p11
90.5	F9	0.70313526213107	FOS_1	57.0	IMR90p11
91.0	F9	1.6363881572845	FOS_1	57.0	IMR90p11
91.5	F9	2.50133547245827	FOS_1	57.0	IMR90p11
92.0	F9	2.857037274628	FOS_1	57.0	IMR90p11
92.5	F9	3.38502832533982	FOS_1	57.0	IMR90p11
93.0	F9	3.35281575289861	FOS_1	57.0	IMR90p11
93.5	F9	1.84040677568652	FOS_1	57.0	IMR90p11
94.0	F9	1.28552138546155	FOS_1	57.0	IMR90p11
94.5	F9	-0.968497388343451	FOS_1	57.0	IMR90p11
95.0	F9	-1.66091099680335	FOS_1	57.0	IMR90p11
55.0	G9	24.6660976774739	FOS_1	55.7	IMR90p11
55.5	G9	53.4432116345266	FOS_1	55.7	IMR90p11
56.0	G9	49.3321953549477	FOS_1	55.7	IMR90p11
56.5	G9	49.3321953549546	FOS_1	55.7	IMR90p11
57.0	G9	49.3321953548959	FOS_1	55.7	IMR90p11
57.5	G9	49.220917704536	FOS_1	55.7	IMR90p11
58.0	G9	49.9149937573872	FOS_1	55.7	IMR90p11
58.5	G9	51.3957112165754	FOS_1	55.7	IMR90p11
59.0	G9	51.2060329441363	FOS_1	55.7	IMR90p11
59.5	G9	49.8540296674363	FOS_1	55.7	IMR90p11
60.0	G9	49.042232065063	FOS_1	55.7	IMR90p11
60.5	G9	48.5189045678204	FOS_1	55.7	IMR90p11
61.0	G9	47.3952810794835	FOS_1	55.7	IMR90p11
61.5	G9	46.0336290498656	FOS_1	55.7	IMR90p11
62.0	G9	45.1716430626112	FOS_1	55.7	IMR90p11
62.5	G9	44.4107825218993	FOS_1	55.7	IMR90p11
63.0	G9	42.9582087511744	FOS_1	55.7	IMR90p11
63.5	G9	41.086442259638	FOS_1	55.7	IMR90p11
64.0	G9	40.1040712816625	FOS_1	55.7	IMR90p11
64.5	G9	39.888223162392	FOS_1	55.7	IMR90p11
65.0	G9	40.5839640642333	FOS_1	55.7	IMR90p11
65.5	G9	43.4585164523578	FOS_1	55.7	IMR90p11
66.0	G9	47.5834300710503	FOS_1	55.7	IMR90p11
66.5	G9	51.7453074883512	FOS_1	55.7	IMR90p11
67.0	G9	56.9151430059995	FOS_1	55.7	IMR90p11
67.5	G9	61.3202112415927	FOS_1	55.7	IMR90p11
68.0	G9	63.1579061448734	FOS_1	55.7	IMR90p11
68.5	G9	64.4945735497321	FOS_1	55.7	IMR90p11
69.0	G9	65.0056390985819	FOS_1	55.7	IMR90p11
69.5	G9	63.3263031294404	FOS_1	55.7	IMR90p11
70.0	G9	62.2290713447748	FOS_1	55.7	IMR90p11
70.5	G9	62.4923061757363	FOS_1	55.7	IMR90p11
71.0	G9	62.5920923790156	FOS_1	55.7	IMR90p11
71.5	G9	63.2316459163271	FOS_1	55.7	IMR90p11
72.0	G9	64.2095267804818	FOS_1	55.7	IMR90p11
72.5	G9	64.636110844923	FOS_1	55.7	IMR90p11
73.0	G9	64.763847112108	FOS_1	55.7	IMR90p11
73.5	G9	64.6436149119842	FOS_1	55.7	IMR90p11
74.0	G9	64.7133493239336	FOS_1	55.7	IMR90p11
74.5	G9	65.4474016447842	FOS_1	55.7	IMR90p11
75.0	G9	65.8764485870698	FOS_1	55.7	IMR90p11
75.5	G9	65.6245660345626	FOS_1	55.7	IMR90p11
76.0	G9	64.6985795471808	FOS_1	55.7	IMR90p11
76.5	G9	62.8663480510183	FOS_1	55.7	IMR90p11
77.0	G9	62.5364126074508	FOS_1	55.7	IMR90p11
77.5	G9	67.4410390751341	FOS_1	55.7	IMR90p11
78.0	G9	82.4893525254481	FOS_1	55.7	IMR90p11
78.5	G9	108.781071384744	FOS_1	55.7	IMR90p11
79.0	G9	138.649968322365	FOS_1	55.7	IMR90p11
79.5	G9	163.29792313193	FOS_1	55.7	IMR90p11
80.0	G9	176.143599596889	FOS_1	55.7	IMR90p11
80.5	G9	167.964363771025	FOS_1	55.7	IMR90p11
81.0	G9	136.869170171313	FOS_1	55.7	IMR90p11
81.5	G9	97.3352262674177	FOS_1	55.7	IMR90p11
82.0	G9	60.9681061648213	FOS_1	55.7	IMR90p11
82.5	G9	30.8602539212297	FOS_1	55.7	IMR90p11
83.0	G9	12.2042723342757	FOS_1	55.7	IMR90p11
83.5	G9	6.11842985717135	FOS_1	55.7	IMR90p11
84.0	G9	4.93472523630874	FOS_1	55.7	IMR90p11
84.5	G9	4.09900430952234	FOS_1	55.7	IMR90p11
85.0	G9	4.23622182485803	FOS_1	55.7	IMR90p11
85.5	G9	4.11894167768588	FOS_1	55.7	IMR90p11
86.0	G9	4.00719894489623	FOS_1	55.7	IMR90p11
86.5	G9	4.23664366253354	FOS_1	55.7	IMR90p11
87.0	G9	3.95092371390734	FOS_1	55.7	IMR90p11
87.5	G9	3.7603983680354	FOS_1	55.7	IMR90p11
88.0	G9	3.69981886346324	FOS_1	55.7	IMR90p11
88.5	G9	2.98468037371532	FOS_1	55.7	IMR90p11
89.0	G9	2.60459697922545	FOS_1	55.7	IMR90p11
89.5	G9	2.85129509966737	FOS_1	55.7	IMR90p11
90.0	G9	2.60250015990084	FOS_1	55.7	IMR90p11
90.5	G9	2.5599831508203	FOS_1	55.7	IMR90p11
91.0	G9	2.93010874949624	FOS_1	55.7	IMR90p11
91.5	G9	3.25578033987603	FOS_1	55.7	IMR90p11
92.0	G9	3.5651338952722	FOS_1	55.7	IMR90p11
92.5	G9	3.37152579089064	FOS_1	55.7	IMR90p11
93.0	G9	3.40780903823389	FOS_1	55.7	IMR90p11
93.5	G9	3.56796944927709	FOS_1	55.7	IMR90p11
94.0	G9	3.11109405341705	FOS_1	55.7	IMR90p11
94.5	G9	2.96397114451821	FOS_1	55.7	IMR90p11
95.0	G9	1.3400190734381	FOS_1	55.7	IMR90p11
55.0	H9	23.3957054809088	FOS_1	55.0	IMR90p11
55.5	H9	50.6906952086352	FOS_1	55.0	IMR90p11
56.0	H9	46.7914109618172	FOS_1	55.0	IMR90p11
56.5	H9	46.791410961816	FOS_1	55.0	IMR90p11
57.0	H9	46.7914109618231	FOS_1	55.0	IMR90p11
57.5	H9	46.6523431407473	FOS_1	55.0	IMR90p11
58.0	H9	47.6527665901014	FOS_1	55.0	IMR90p11
58.5	H9	48.4555635563954	FOS_1	55.0	IMR90p11
59.0	H9	48.0903778774906	FOS_1	55.0	IMR90p11
59.5	H9	47.4739263386509	FOS_1	55.0	IMR90p11
60.0	H9	46.308667627968	FOS_1	55.0	IMR90p11
60.5	H9	44.8448647571198	FOS_1	55.0	IMR90p11
61.0	H9	43.4293629139512	FOS_1	55.0	IMR90p11
61.5	H9	41.9117935187942	FOS_1	55.0	IMR90p11
62.0	H9	40.6116010576903	FOS_1	55.0	IMR90p11
62.5	H9	39.1226802880699	FOS_1	55.0	IMR90p11
63.0	H9	37.8405649345034	FOS_1	55.0	IMR90p11
63.5	H9	36.9320824460551	FOS_1	55.0	IMR90p11
64.0	H9	35.6264711347435	FOS_1	55.0	IMR90p11
64.5	H9	34.6946084333937	FOS_1	55.0	IMR90p11
65.0	H9	35.3983265937119	FOS_1	55.0	IMR90p11
65.5	H9	37.0200802171653	FOS_1	55.0	IMR90p11
66.0	H9	39.2280381953806	FOS_1	55.0	IMR90p11
66.5	H9	42.9722810398132	FOS_1	55.0	IMR90p11
67.0	H9	46.8490582170668	FOS_1	55.0	IMR90p11
67.5	H9	49.7710631818496	FOS_1	55.0	IMR90p11
68.0	H9	51.9640725651664	FOS_1	55.0	IMR90p11
68.5	H9	53.8143096029654	FOS_1	55.0	IMR90p11
69.0	H9	55.0041555147626	FOS_1	55.0	IMR90p11
69.5	H9	55.8020082692506	FOS_1	55.0	IMR90p11
70.0	H9	56.264357062342	FOS_1	55.0	IMR90p11
70.5	H9	56.6018227324706	FOS_1	55.0	IMR90p11
71.0	H9	56.5124264519395	FOS_1	55.0	IMR90p11
71.5	H9	56.1041854688757	FOS_1	55.0	IMR90p11
72.0	H9	55.7286183365175	FOS_1	55.0	IMR90p11
72.5	H9	56.3973635229852	FOS_1	55.0	IMR90p11
73.0	H9	58.4238189961915	FOS_1	55.0	IMR90p11
73.5	H9	62.2230051991914	FOS_1	55.0	IMR90p11
74.0	H9	68.3564075174151	FOS_1	55.0	IMR90p11
74.5	H9	76.2057650001863	FOS_1	55.0	IMR90p11
75.0	H9	83.0356681333132	FOS_1	55.0	IMR90p11
75.5	H9	86.6427326963995	FOS_1	55.0	IMR90p11
76.0	H9	86.1698717286743	FOS_1	55.0	IMR90p11
76.5	H9	80.638413269148	FOS_1	55.0	IMR90p11
77.0	H9	71.9796445281296	FOS_1	55.0	IMR90p11
77.5	H9	65.631745959751	FOS_1	55.0	IMR90p11
78.0	H9	67.7683530062843	FOS_1	55.0	IMR90p11
78.5	H9	79.8175111467465	FOS_1	55.0	IMR90p11
79.0	H9	97.09943492035	FOS_1	55.0	IMR90p11
79.5	H9	113.595600795826	FOS_1	55.0	IMR90p11
80.0	H9	123.477198563423	FOS_1	55.0	IMR90p11
80.5	H9	118.928883328914	FOS_1	55.0	IMR90p11
81.0	H9	98.3062421238351	FOS_1	55.0	IMR90p11
81.5	H9	70.8610117953602	FOS_1	55.0	IMR90p11
82.0	H9	45.2295316131115	FOS_1	55.0	IMR90p11
82.5	H9	24.352553692113	FOS_1	55.0	IMR90p11
83.0	H9	11.1259595801228	FOS_1	55.0	IMR90p11
83.5	H9	6.1231950685081	FOS_1	55.0	IMR90p11
84.0	H9	5.36533275030644	FOS_1	55.0	IMR90p11
84.5	H9	4.70786150046644	FOS_1	55.0	IMR90p11
85.0	H9	3.79442736990256	FOS_1	55.0	IMR90p11
85.5	H9	3.4638624281173	FOS_1	55.0	IMR90p11
86.0	H9	3.46537323140893	FOS_1	55.0	IMR90p11
86.5	H9	3.33925786873925	FOS_1	55.0	IMR90p11
87.0	H9	3.44940114531693	FOS_1	55.0	IMR90p11
87.5	H9	3.72647242671081	FOS_1	55.0	IMR90p11
88.0	H9	3.47693621434104	FOS_1	55.0	IMR90p11
88.5	H9	3.32141248535447	FOS_1	55.0	IMR90p11
89.0	H9	3.55392653567958	FOS_1	55.0	IMR90p11
89.5	H9	3.47636647344808	FOS_1	55.0	IMR90p11
90.0	H9	3.43552194075488	FOS_1	55.0	IMR90p11
90.5	H9	3.63763628242572	FOS_1	55.0	IMR90p11
91.0	H9	3.61461609610899	FOS_1	55.0	IMR90p11
91.5	H9	3.37445965326054	FOS_1	55.0	IMR90p11
92.0	H9	3.38528645000656	FOS_1	55.0	IMR90p11
92.5	H9	3.17255606696853	FOS_1	55.0	IMR90p11
93.0	H9	2.89569215640626	FOS_1	55.0	IMR90p11
93.5	H9	3.27840437591834	FOS_1	55.0	IMR90p11
94.0	H9	3.21354208675291	FOS_1	55.0	IMR90p11
94.5	H9	4.43253222159535	FOS_1	55.0	IMR90p11
95.0	H9	2.58771540708346	FOS_1	55.0	IMR90p11
