# Supplementary material for: Primer PICKR: literature-mined scoring platform for robust RT–qPCR primers
Source: Nat Commun. 2026 May 28;17:6938. doi: 10.1038/s41467-026-73648-2 (PMC13388996; doi:10.1038/s41467-026-73648-2)
Supplement: Supplementary file 11 — Source Data [file 41467_2026_73648_MOESM11_ESM.zip › Suppl_Fig_S3/melting_curve_data_BIRC5_1.csv]

Temperature	Well	Derivative	Target	melt temp	Replicate
55.0	A2	17.64506866585	BIRC5_1	65.0	IMR90p8
55.5	A2	38.2309821093411	BIRC5_1	65.0	IMR90p8
56.0	A2	35.2901373316979	BIRC5_1	65.0	IMR90p8
56.5	A2	35.290137331709	BIRC5_1	65.0	IMR90p8
57.0	A2	35.2901373316197	BIRC5_1	65.0	IMR90p8
57.5	A2	35.1931737631185	BIRC5_1	65.0	IMR90p8
58.0	A2	35.8359014862474	BIRC5_1	65.0	IMR90p8
58.5	A2	36.7776129233873	BIRC5_1	65.0	IMR90p8
59.0	A2	36.8499374001699	BIRC5_1	65.0	IMR90p8
59.5	A2	36.7740205001253	BIRC5_1	65.0	IMR90p8
60.0	A2	36.9452841168481	BIRC5_1	65.0	IMR90p8
60.5	A2	36.7901654591226	BIRC5_1	65.0	IMR90p8
61.0	A2	36.9931487771667	BIRC5_1	65.0	IMR90p8
61.5	A2	37.5278585633612	BIRC5_1	65.0	IMR90p8
62.0	A2	37.012888057182	BIRC5_1	65.0	IMR90p8
62.5	A2	35.9953310070887	BIRC5_1	65.0	IMR90p8
63.0	A2	35.4579181692825	BIRC5_1	65.0	IMR90p8
63.5	A2	36.3392405957454	BIRC5_1	65.0	IMR90p8
64.0	A2	39.8742923046248	BIRC5_1	65.0	IMR90p8
64.5	A2	47.0143669741055	BIRC5_1	65.0	IMR90p8
65.0	A2	58.1387776629299	BIRC5_1	65.0	IMR90p8
65.5	A2	72.6611443461688	BIRC5_1	65.0	IMR90p8
66.0	A2	88.1276788682015	BIRC5_1	65.0	IMR90p8
66.5	A2	102.813548738704	BIRC5_1	65.0	IMR90p8
67.0	A2	115.668533980236	BIRC5_1	65.0	IMR90p8
67.5	A2	124.760659504901	BIRC5_1	65.0	IMR90p8
68.0	A2	130.021974801946	BIRC5_1	65.0	IMR90p8
68.5	A2	133.17549991854	BIRC5_1	65.0	IMR90p8
69.0	A2	134.657826324685	BIRC5_1	65.0	IMR90p8
69.5	A2	134.687720625595	BIRC5_1	65.0	IMR90p8
70.0	A2	134.592669529971	BIRC5_1	65.0	IMR90p8
70.5	A2	135.010273005497	BIRC5_1	65.0	IMR90p8
71.0	A2	135.400556481521	BIRC5_1	65.0	IMR90p8
71.5	A2	135.776937085912	BIRC5_1	65.0	IMR90p8
72.0	A2	136.735245707939	BIRC5_1	65.0	IMR90p8
72.5	A2	138.130702641893	BIRC5_1	65.0	IMR90p8
73.0	A2	138.940921189094	BIRC5_1	65.0	IMR90p8
73.5	A2	139.144869660976	BIRC5_1	65.0	IMR90p8
74.0	A2	139.78824605527	BIRC5_1	65.0	IMR90p8
74.5	A2	139.803797661006	BIRC5_1	65.0	IMR90p8
75.0	A2	138.855053469161	BIRC5_1	65.0	IMR90p8
75.5	A2	138.476779843181	BIRC5_1	65.0	IMR90p8
76.0	A2	138.191041933492	BIRC5_1	65.0	IMR90p8
76.5	A2	136.899716711015	BIRC5_1	65.0	IMR90p8
77.0	A2	135.906807035085	BIRC5_1	65.0	IMR90p8
77.5	A2	135.519204245153	BIRC5_1	65.0	IMR90p8
78.0	A2	134.592969375016	BIRC5_1	65.0	IMR90p8
78.5	A2	134.777543957065	BIRC5_1	65.0	IMR90p8
79.0	A2	137.282565903547	BIRC5_1	65.0	IMR90p8
79.5	A2	141.518596187976	BIRC5_1	65.0	IMR90p8
80.0	A2	147.700226525057	BIRC5_1	65.0	IMR90p8
80.5	A2	156.307798120865	BIRC5_1	65.0	IMR90p8
81.0	A2	166.29085982503	BIRC5_1	65.0	IMR90p8
81.5	A2	176.676502517439	BIRC5_1	65.0	IMR90p8
82.0	A2	188.260044556831	BIRC5_1	65.0	IMR90p8
82.5	A2	206.775111621956	BIRC5_1	65.0	IMR90p8
83.0	A2	243.042255737918	BIRC5_1	65.0	IMR90p8
83.5	A2	296.091551820207	BIRC5_1	65.0	IMR90p8
84.0	A2	351.513813259122	BIRC5_1	65.0	IMR90p8
84.5	A2	396.689609771295	BIRC5_1	65.0	IMR90p8
85.0	A2	416.723300425539	BIRC5_1	65.0	IMR90p8
85.5	A2	389.220081304702	BIRC5_1	65.0	IMR90p8
86.0	A2	315.113341649603	BIRC5_1	65.0	IMR90p8
86.5	A2	223.316192306732	BIRC5_1	65.0	IMR90p8
87.0	A2	136.599918348076	BIRC5_1	65.0	IMR90p8
87.5	A2	66.0454973797986	BIRC5_1	65.0	IMR90p8
88.0	A2	22.4535799721539	BIRC5_1	65.0	IMR90p8
88.5	A2	6.51266615959707	BIRC5_1	65.0	IMR90p8
89.0	A2	4.02210834686434	BIRC5_1	65.0	IMR90p8
89.5	A2	3.44537413747793	BIRC5_1	65.0	IMR90p8
90.0	A2	2.69041924626339	BIRC5_1	65.0	IMR90p8
90.5	A2	2.9511152717505	BIRC5_1	65.0	IMR90p8
91.0	A2	2.9643712106365	BIRC5_1	65.0	IMR90p8
91.5	A2	2.40890068292362	BIRC5_1	65.0	IMR90p8
92.0	A2	2.60163994145796	BIRC5_1	65.0	IMR90p8
92.5	A2	2.95927344149783	BIRC5_1	65.0	IMR90p8
93.0	A2	2.69452798855008	BIRC5_1	65.0	IMR90p8
93.5	A2	2.36135077275748	BIRC5_1	65.0	IMR90p8
94.0	A2	2.46782260588469	BIRC5_1	65.0	IMR90p8
94.5	A2	1.94638230805612	BIRC5_1	65.0	IMR90p8
95.0	A2	0.519476290575028	BIRC5_1	65.0	IMR90p8
55.0	B2	15.6035792354307	BIRC5_1	64.5	IMR90p8
55.5	B2	33.8077550101018	BIRC5_1	64.5	IMR90p8
56.0	B2	31.2071584708633	BIRC5_1	64.5	IMR90p8
56.5	B2	31.207158470869	BIRC5_1	64.5	IMR90p8
57.0	B2	31.207158470811	BIRC5_1	64.5	IMR90p8
57.5	B2	31.0589877676091	BIRC5_1	64.5	IMR90p8
58.0	B2	31.9961887115833	BIRC5_1	64.5	IMR90p8
58.5	B2	33.7332206966591	BIRC5_1	64.5	IMR90p8
59.0	B2	34.3241598591526	BIRC5_1	64.5	IMR90p8
59.5	B2	33.9584820588939	BIRC5_1	64.5	IMR90p8
60.0	B2	33.6969655459843	BIRC5_1	64.5	IMR90p8
60.5	B2	33.6390755634598	BIRC5_1	64.5	IMR90p8
61.0	B2	33.1712482436394	BIRC5_1	64.5	IMR90p8
61.5	B2	33.2539477393368	BIRC5_1	64.5	IMR90p8
62.0	B2	33.6991385487402	BIRC5_1	64.5	IMR90p8
62.5	B2	33.6470524956665	BIRC5_1	64.5	IMR90p8
63.0	B2	34.999012433386	BIRC5_1	64.5	IMR90p8
63.5	B2	38.5215326107382	BIRC5_1	64.5	IMR90p8
64.0	B2	45.1847699267021	BIRC5_1	64.5	IMR90p8
64.5	B2	56.990931961511	BIRC5_1	64.5	IMR90p8
65.0	B2	72.5368229382159	BIRC5_1	64.5	IMR90p8
65.5	B2	89.6114685950597	BIRC5_1	64.5	IMR90p8
66.0	B2	107.577736956468	BIRC5_1	64.5	IMR90p8
66.5	B2	123.239015448435	BIRC5_1	64.5	IMR90p8
67.0	B2	133.52000605591	BIRC5_1	64.5	IMR90p8
67.5	B2	140.159263824984	BIRC5_1	64.5	IMR90p8
68.0	B2	143.919531269866	BIRC5_1	64.5	IMR90p8
68.5	B2	144.620745861697	BIRC5_1	64.5	IMR90p8
69.0	B2	144.204497506384	BIRC5_1	64.5	IMR90p8
69.5	B2	144.622871731605	BIRC5_1	64.5	IMR90p8
70.0	B2	145.234227865765	BIRC5_1	64.5	IMR90p8
70.5	B2	145.919378534182	BIRC5_1	64.5	IMR90p8
71.0	B2	147.365831490445	BIRC5_1	64.5	IMR90p8
71.5	B2	149.435408053913	BIRC5_1	64.5	IMR90p8
72.0	B2	150.707729422771	BIRC5_1	64.5	IMR90p8
72.5	B2	151.711922780909	BIRC5_1	64.5	IMR90p8
73.0	B2	152.545455386387	BIRC5_1	64.5	IMR90p8
73.5	B2	152.73064897458	BIRC5_1	64.5	IMR90p8
74.0	B2	152.04981134896	BIRC5_1	64.5	IMR90p8
74.5	B2	150.821314594026	BIRC5_1	64.5	IMR90p8
75.0	B2	149.582501242238	BIRC5_1	64.5	IMR90p8
75.5	B2	148.512728539378	BIRC5_1	64.5	IMR90p8
76.0	B2	147.167072312368	BIRC5_1	64.5	IMR90p8
76.5	B2	145.845420638545	BIRC5_1	64.5	IMR90p8
77.0	B2	145.433423919732	BIRC5_1	64.5	IMR90p8
77.5	B2	144.612352383673	BIRC5_1	64.5	IMR90p8
78.0	B2	143.979018071012	BIRC5_1	64.5	IMR90p8
78.5	B2	144.17007344078	BIRC5_1	64.5	IMR90p8
79.0	B2	145.703585765347	BIRC5_1	64.5	IMR90p8
79.5	B2	149.155357679273	BIRC5_1	64.5	IMR90p8
80.0	B2	155.178933127487	BIRC5_1	64.5	IMR90p8
80.5	B2	163.415106429184	BIRC5_1	64.5	IMR90p8
81.0	B2	173.856254608438	BIRC5_1	64.5	IMR90p8
81.5	B2	185.310123387655	BIRC5_1	64.5	IMR90p8
82.0	B2	197.985736222061	BIRC5_1	64.5	IMR90p8
82.5	B2	219.234682717433	BIRC5_1	64.5	IMR90p8
83.0	B2	259.368859272255	BIRC5_1	64.5	IMR90p8
83.5	B2	315.512855992229	BIRC5_1	64.5	IMR90p8
84.0	B2	371.978222835797	BIRC5_1	64.5	IMR90p8
84.5	B2	416.522059301883	BIRC5_1	64.5	IMR90p8
85.0	B2	432.46131807307	BIRC5_1	64.5	IMR90p8
85.5	B2	396.89689833035	BIRC5_1	64.5	IMR90p8
86.0	B2	315.767562831369	BIRC5_1	64.5	IMR90p8
86.5	B2	221.244576428275	BIRC5_1	64.5	IMR90p8
87.0	B2	132.959611856415	BIRC5_1	64.5	IMR90p8
87.5	B2	61.6927341902708	BIRC5_1	64.5	IMR90p8
88.0	B2	20.4256557628799	BIRC5_1	64.5	IMR90p8
88.5	B2	6.01998521295286	BIRC5_1	64.5	IMR90p8
89.0	B2	2.83590946221267	BIRC5_1	64.5	IMR90p8
89.5	B2	2.27729519512735	BIRC5_1	64.5	IMR90p8
90.0	B2	2.07863554179852	BIRC5_1	64.5	IMR90p8
90.5	B2	1.98497057418643	BIRC5_1	64.5	IMR90p8
91.0	B2	2.2750927946459	BIRC5_1	64.5	IMR90p8
91.5	B2	2.10119159758915	BIRC5_1	64.5	IMR90p8
92.0	B2	1.79308875683859	BIRC5_1	64.5	IMR90p8
92.5	B2	2.23600263305525	BIRC5_1	64.5	IMR90p8
93.0	B2	2.68117877859004	BIRC5_1	64.5	IMR90p8
93.5	B2	2.26949958079643	BIRC5_1	64.5	IMR90p8
94.0	B2	2.44995146185425	BIRC5_1	64.5	IMR90p8
94.5	B2	1.65408072898077	BIRC5_1	64.5	IMR90p8
95.0	B2	0.0111292907122902	BIRC5_1	64.5	IMR90p8
55.0	C2	14.6773420159118	BIRC5_1	63.3	IMR90p8
55.5	C2	31.8009077011441	BIRC5_1	63.3	IMR90p8
56.0	C2	29.3546840318254	BIRC5_1	63.3	IMR90p8
56.5	C2	29.3546840318252	BIRC5_1	63.3	IMR90p8
57.0	C2	29.3546840318145	BIRC5_1	63.3	IMR90p8
57.5	C2	29.1053955501166	BIRC5_1	63.3	IMR90p8
58.0	C2	30.7345475266966	BIRC5_1	63.3	IMR90p8
58.5	C2	33.1857030512317	BIRC5_1	63.3	IMR90p8
59.0	C2	34.3165043702813	BIRC5_1	63.3	IMR90p8
59.5	C2	36.0856393759841	BIRC5_1	63.3	IMR90p8
60.0	C2	37.1893024796307	BIRC5_1	63.3	IMR90p8
60.5	C2	37.0348399571596	BIRC5_1	63.3	IMR90p8
61.0	C2	37.6289089846143	BIRC5_1	63.3	IMR90p8
61.5	C2	39.5076930519788	BIRC5_1	63.3	IMR90p8
62.0	C2	40.6474936898574	BIRC5_1	63.3	IMR90p8
62.5	C2	41.9773829182982	BIRC5_1	63.3	IMR90p8
63.0	C2	45.1697243580807	BIRC5_1	63.3	IMR90p8
63.5	C2	48.741022058171	BIRC5_1	63.3	IMR90p8
64.0	C2	53.6675760784242	BIRC5_1	63.3	IMR90p8
64.5	C2	62.0861645325974	BIRC5_1	63.3	IMR90p8
65.0	C2	72.4456413608571	BIRC5_1	63.3	IMR90p8
65.5	C2	84.2348071242407	BIRC5_1	63.3	IMR90p8
66.0	C2	97.5646983019624	BIRC5_1	63.3	IMR90p8
66.5	C2	109.933791794325	BIRC5_1	63.3	IMR90p8
67.0	C2	119.88317421317	BIRC5_1	63.3	IMR90p8
67.5	C2	127.8348722365	BIRC5_1	63.3	IMR90p8
68.0	C2	133.268910717158	BIRC5_1	63.3	IMR90p8
68.5	C2	136.810074564963	BIRC5_1	63.3	IMR90p8
69.0	C2	139.933617287053	BIRC5_1	63.3	IMR90p8
69.5	C2	142.354973631124	BIRC5_1	63.3	IMR90p8
70.0	C2	144.897044755853	BIRC5_1	63.3	IMR90p8
70.5	C2	147.742265670939	BIRC5_1	63.3	IMR90p8
71.0	C2	149.811207555953	BIRC5_1	63.3	IMR90p8
71.5	C2	151.130635767325	BIRC5_1	63.3	IMR90p8
72.0	C2	152.078720066742	BIRC5_1	63.3	IMR90p8
72.5	C2	151.767598336977	BIRC5_1	63.3	IMR90p8
73.0	C2	150.658868295688	BIRC5_1	63.3	IMR90p8
73.5	C2	149.700567209878	BIRC5_1	63.3	IMR90p8
74.0	C2	148.701309027638	BIRC5_1	63.3	IMR90p8
74.5	C2	147.376548382062	BIRC5_1	63.3	IMR90p8
75.0	C2	145.839443332444	BIRC5_1	63.3	IMR90p8
75.5	C2	144.035033497268	BIRC5_1	63.3	IMR90p8
76.0	C2	142.495585985538	BIRC5_1	63.3	IMR90p8
76.5	C2	141.048798236043	BIRC5_1	63.3	IMR90p8
77.0	C2	140.436393913739	BIRC5_1	63.3	IMR90p8
77.5	C2	141.130516941245	BIRC5_1	63.3	IMR90p8
78.0	C2	142.572754108569	BIRC5_1	63.3	IMR90p8
78.5	C2	144.27862388995	BIRC5_1	63.3	IMR90p8
79.0	C2	146.40228928929	BIRC5_1	63.3	IMR90p8
79.5	C2	149.915035186837	BIRC5_1	63.3	IMR90p8
80.0	C2	155.19056159335	BIRC5_1	63.3	IMR90p8
80.5	C2	162.625985152682	BIRC5_1	63.3	IMR90p8
81.0	C2	172.149634889982	BIRC5_1	63.3	IMR90p8
81.5	C2	183.47362850373	BIRC5_1	63.3	IMR90p8
82.0	C2	196.288370814439	BIRC5_1	63.3	IMR90p8
82.5	C2	217.770992191835	BIRC5_1	63.3	IMR90p8
83.0	C2	258.225770089189	BIRC5_1	63.3	IMR90p8
83.5	C2	314.50806997696	BIRC5_1	63.3	IMR90p8
84.0	C2	371.131871734493	BIRC5_1	63.3	IMR90p8
84.5	C2	415.308100286652	BIRC5_1	63.3	IMR90p8
85.0	C2	430.061931601673	BIRC5_1	63.3	IMR90p8
85.5	C2	394.206156917327	BIRC5_1	63.3	IMR90p8
86.0	C2	313.156007870776	BIRC5_1	63.3	IMR90p8
86.5	C2	217.951142699603	BIRC5_1	63.3	IMR90p8
87.0	C2	130.490139492693	BIRC5_1	63.3	IMR90p8
87.5	C2	61.2463293249754	BIRC5_1	63.3	IMR90p8
88.0	C2	20.6228707033088	BIRC5_1	63.3	IMR90p8
88.5	C2	6.82997140019893	BIRC5_1	63.3	IMR90p8
89.0	C2	4.55232864288058	BIRC5_1	63.3	IMR90p8
89.5	C2	3.48078107934674	BIRC5_1	63.3	IMR90p8
90.0	C2	2.57999368846708	BIRC5_1	63.3	IMR90p8
90.5	C2	2.41038789960498	BIRC5_1	63.3	IMR90p8
91.0	C2	2.28058501173473	BIRC5_1	63.3	IMR90p8
91.5	C2	2.06958907531276	BIRC5_1	63.3	IMR90p8
92.0	C2	2.18125660760546	BIRC5_1	63.3	IMR90p8
92.5	C2	2.46461328615055	BIRC5_1	63.3	IMR90p8
93.0	C2	2.32881639796716	BIRC5_1	63.3	IMR90p8
93.5	C2	2.52620358555623	BIRC5_1	63.3	IMR90p8
94.0	C2	2.87053063592788	BIRC5_1	63.3	IMR90p8
94.5	C2	3.93298957332485	BIRC5_1	63.3	IMR90p8
95.0	C2	2.32571199742455	BIRC5_1	63.3	IMR90p8
55.0	D2	10.4895835302254	BIRC5_1	61.4	IMR90p8
55.5	D2	22.727430982153	BIRC5_1	61.4	IMR90p8
56.0	D2	20.9791670604473	BIRC5_1	61.4	IMR90p8
56.5	D2	20.97916706046	BIRC5_1	61.4	IMR90p8
57.0	D2	20.9791670603665	BIRC5_1	61.4	IMR90p8
57.5	D2	20.7642904041738	BIRC5_1	61.4	IMR90p8
58.0	D2	22.1143423610713	BIRC5_1	61.4	IMR90p8
58.5	D2	24.5824016776817	BIRC5_1	61.4	IMR90p8
59.0	D2	26.0731926443048	BIRC5_1	61.4	IMR90p8
59.5	D2	27.8683011538274	BIRC5_1	61.4	IMR90p8
60.0	D2	29.3695475999239	BIRC5_1	61.4	IMR90p8
60.5	D2	30.9435098744079	BIRC5_1	61.4	IMR90p8
61.0	D2	33.309285561696	BIRC5_1	61.4	IMR90p8
61.5	D2	35.4097444949391	BIRC5_1	61.4	IMR90p8
62.0	D2	36.9493027914548	BIRC5_1	61.4	IMR90p8
62.5	D2	38.1658639061384	BIRC5_1	61.4	IMR90p8
63.0	D2	39.426370155428	BIRC5_1	61.4	IMR90p8
63.5	D2	41.8604154371785	BIRC5_1	61.4	IMR90p8
64.0	D2	46.7150493422719	BIRC5_1	61.4	IMR90p8
64.5	D2	54.2909563122721	BIRC5_1	61.4	IMR90p8
65.0	D2	65.615034531476	BIRC5_1	61.4	IMR90p8
65.5	D2	79.8104408382048	BIRC5_1	61.4	IMR90p8
66.0	D2	94.0390191953742	BIRC5_1	61.4	IMR90p8
66.5	D2	107.476420790033	BIRC5_1	61.4	IMR90p8
67.0	D2	118.693545366556	BIRC5_1	61.4	IMR90p8
67.5	D2	125.989846117386	BIRC5_1	61.4	IMR90p8
68.0	D2	129.737649298742	BIRC5_1	61.4	IMR90p8
68.5	D2	131.897573193654	BIRC5_1	61.4	IMR90p8
69.0	D2	132.90478291098	BIRC5_1	61.4	IMR90p8
69.5	D2	133.281552672914	BIRC5_1	61.4	IMR90p8
70.0	D2	134.353666661733	BIRC5_1	61.4	IMR90p8
70.5	D2	135.764000734847	BIRC5_1	61.4	IMR90p8
71.0	D2	136.975223634853	BIRC5_1	61.4	IMR90p8
71.5	D2	138.296673050314	BIRC5_1	61.4	IMR90p8
72.0	D2	139.757960619775	BIRC5_1	61.4	IMR90p8
72.5	D2	140.519399480062	BIRC5_1	61.4	IMR90p8
73.0	D2	141.065288714877	BIRC5_1	61.4	IMR90p8
73.5	D2	141.605775387524	BIRC5_1	61.4	IMR90p8
74.0	D2	141.637657123724	BIRC5_1	61.4	IMR90p8
74.5	D2	141.060448421958	BIRC5_1	61.4	IMR90p8
75.0	D2	140.221380412037	BIRC5_1	61.4	IMR90p8
75.5	D2	139.337918987728	BIRC5_1	61.4	IMR90p8
76.0	D2	138.436471252887	BIRC5_1	61.4	IMR90p8
76.5	D2	137.215898812263	BIRC5_1	61.4	IMR90p8
77.0	D2	135.676681893677	BIRC5_1	61.4	IMR90p8
77.5	D2	134.811551146898	BIRC5_1	61.4	IMR90p8
78.0	D2	134.338752693435	BIRC5_1	61.4	IMR90p8
78.5	D2	134.155709950258	BIRC5_1	61.4	IMR90p8
79.0	D2	135.790174495332	BIRC5_1	61.4	IMR90p8
79.5	D2	139.717515495497	BIRC5_1	61.4	IMR90p8
80.0	D2	145.178518749059	BIRC5_1	61.4	IMR90p8
80.5	D2	152.889466204234	BIRC5_1	61.4	IMR90p8
81.0	D2	162.385811740337	BIRC5_1	61.4	IMR90p8
81.5	D2	171.881226983584	BIRC5_1	61.4	IMR90p8
82.0	D2	183.101104811831	BIRC5_1	61.4	IMR90p8
82.5	D2	201.567584303192	BIRC5_1	61.4	IMR90p8
83.0	D2	236.39786896644	BIRC5_1	61.4	IMR90p8
83.5	D2	286.893450802926	BIRC5_1	61.4	IMR90p8
84.0	D2	338.936202013515	BIRC5_1	61.4	IMR90p8
84.5	D2	379.769471923528	BIRC5_1	61.4	IMR90p8
85.0	D2	395.653094620121	BIRC5_1	61.4	IMR90p8
85.5	D2	365.790310065834	BIRC5_1	61.4	IMR90p8
86.0	D2	292.302050308786	BIRC5_1	61.4	IMR90p8
86.5	D2	205.073859326271	BIRC5_1	61.4	IMR90p8
87.0	D2	123.889214770788	BIRC5_1	61.4	IMR90p8
87.5	D2	58.1261553999873	BIRC5_1	61.4	IMR90p8
88.0	D2	19.2193728379962	BIRC5_1	61.4	IMR90p8
88.5	D2	6.14572823296572	BIRC5_1	61.4	IMR90p8
89.0	D2	3.9724405502871	BIRC5_1	61.4	IMR90p8
89.5	D2	3.51094546206622	BIRC5_1	61.4	IMR90p8
90.0	D2	3.45578473902145	BIRC5_1	61.4	IMR90p8
90.5	D2	3.58815265215935	BIRC5_1	61.4	IMR90p8
91.0	D2	3.28101109744625	BIRC5_1	61.4	IMR90p8
91.5	D2	2.4024129542816	BIRC5_1	61.4	IMR90p8
92.0	D2	1.99861309045377	BIRC5_1	61.4	IMR90p8
92.5	D2	1.80461623684505	BIRC5_1	61.4	IMR90p8
93.0	D2	1.29252670958749	BIRC5_1	61.4	IMR90p8
93.5	D2	1.68917461111511	BIRC5_1	61.4	IMR90p8
94.0	D2	2.21360654767835	BIRC5_1	61.4	IMR90p8
94.5	D2	3.49085700369818	BIRC5_1	61.4	IMR90p8
95.0	D2	2.14822915069675	BIRC5_1	61.4	IMR90p8
55.0	E2	2.3725359229129	BIRC5_1	59.0	IMR90p8
55.5	E2	5.1404944996425	BIRC5_1	59.0	IMR90p8
56.0	E2	4.74507184582376	BIRC5_1	59.0	IMR90p8
56.5	E2	4.74507184581626	BIRC5_1	59.0	IMR90p8
57.0	E2	4.7450718458856	BIRC5_1	59.0	IMR90p8
57.5	E2	4.29059087622613	BIRC5_1	59.0	IMR90p8
58.0	E2	7.10736794846116	BIRC5_1	59.0	IMR90p8
58.5	E2	12.4305786214936	BIRC5_1	59.0	IMR90p8
59.0	E2	16.9674678960391	BIRC5_1	59.0	IMR90p8
59.5	E2	22.2001226792502	BIRC5_1	59.0	IMR90p8
60.0	E2	26.6502111242826	BIRC5_1	59.0	IMR90p8
60.5	E2	30.135619246427	BIRC5_1	59.0	IMR90p8
61.0	E2	33.7031249084682	BIRC5_1	59.0	IMR90p8
61.5	E2	36.7010843175051	BIRC5_1	59.0	IMR90p8
62.0	E2	38.9359814444118	BIRC5_1	59.0	IMR90p8
62.5	E2	40.4540967956506	BIRC5_1	59.0	IMR90p8
63.0	E2	41.9557992440447	BIRC5_1	59.0	IMR90p8
63.5	E2	44.674750631899	BIRC5_1	59.0	IMR90p8
64.0	E2	48.8478092942763	BIRC5_1	59.0	IMR90p8
64.5	E2	55.5701737277021	BIRC5_1	59.0	IMR90p8
65.0	E2	66.0927772086849	BIRC5_1	59.0	IMR90p8
65.5	E2	79.1862219773094	BIRC5_1	59.0	IMR90p8
66.0	E2	93.1852989990086	BIRC5_1	59.0	IMR90p8
66.5	E2	107.137039031081	BIRC5_1	59.0	IMR90p8
67.0	E2	118.198011671077	BIRC5_1	59.0	IMR90p8
67.5	E2	125.566911793854	BIRC5_1	59.0	IMR90p8
68.0	E2	130.148450241034	BIRC5_1	59.0	IMR90p8
68.5	E2	132.281970791521	BIRC5_1	59.0	IMR90p8
69.0	E2	132.595424238334	BIRC5_1	59.0	IMR90p8
69.5	E2	132.592911577239	BIRC5_1	59.0	IMR90p8
70.0	E2	132.801555587859	BIRC5_1	59.0	IMR90p8
70.5	E2	133.454821926489	BIRC5_1	59.0	IMR90p8
71.0	E2	134.111997352524	BIRC5_1	59.0	IMR90p8
71.5	E2	135.113659130029	BIRC5_1	59.0	IMR90p8
72.0	E2	136.960195617134	BIRC5_1	59.0	IMR90p8
72.5	E2	138.312376555883	BIRC5_1	59.0	IMR90p8
73.0	E2	139.044765548705	BIRC5_1	59.0	IMR90p8
73.5	E2	139.912219212112	BIRC5_1	59.0	IMR90p8
74.0	E2	140.131790698528	BIRC5_1	59.0	IMR90p8
74.5	E2	139.560325317933	BIRC5_1	59.0	IMR90p8
75.0	E2	139.025687298585	BIRC5_1	59.0	IMR90p8
75.5	E2	138.066312454281	BIRC5_1	59.0	IMR90p8
76.0	E2	136.733872334534	BIRC5_1	59.0	IMR90p8
76.5	E2	135.201721419543	BIRC5_1	59.0	IMR90p8
77.0	E2	133.462589790419	BIRC5_1	59.0	IMR90p8
77.5	E2	131.745473132306	BIRC5_1	59.0	IMR90p8
78.0	E2	130.72073485964	BIRC5_1	59.0	IMR90p8
78.5	E2	130.851989786018	BIRC5_1	59.0	IMR90p8
79.0	E2	132.547248342081	BIRC5_1	59.0	IMR90p8
79.5	E2	135.696181749242	BIRC5_1	59.0	IMR90p8
80.0	E2	141.249433062312	BIRC5_1	59.0	IMR90p8
80.5	E2	148.759052184446	BIRC5_1	59.0	IMR90p8
81.0	E2	157.014413906656	BIRC5_1	59.0	IMR90p8
81.5	E2	166.360109272307	BIRC5_1	59.0	IMR90p8
82.0	E2	176.813659366428	BIRC5_1	59.0	IMR90p8
82.5	E2	191.600969362752	BIRC5_1	59.0	IMR90p8
83.0	E2	221.337652395621	BIRC5_1	59.0	IMR90p8
83.5	E2	266.315019189051	BIRC5_1	59.0	IMR90p8
84.0	E2	311.576885535366	BIRC5_1	59.0	IMR90p8
84.5	E2	347.419969049155	BIRC5_1	59.0	IMR90p8
85.0	E2	363.485081641621	BIRC5_1	59.0	IMR90p8
85.5	E2	337.759783318096	BIRC5_1	59.0	IMR90p8
86.0	E2	270.464621290363	BIRC5_1	59.0	IMR90p8
86.5	E2	190.501912589443	BIRC5_1	59.0	IMR90p8
87.0	E2	116.218717679992	BIRC5_1	59.0	IMR90p8
87.5	E2	54.35685360321	BIRC5_1	59.0	IMR90p8
88.0	E2	16.9742766555229	BIRC5_1	59.0	IMR90p8
88.5	E2	4.82090203811322	BIRC5_1	59.0	IMR90p8
89.0	E2	2.8630735426915	BIRC5_1	59.0	IMR90p8
89.5	E2	2.14416310377658	BIRC5_1	59.0	IMR90p8
90.0	E2	2.30603862990688	BIRC5_1	59.0	IMR90p8
90.5	E2	2.81741261968477	BIRC5_1	59.0	IMR90p8
91.0	E2	2.27055795254154	BIRC5_1	59.0	IMR90p8
91.5	E2	1.76488788159895	BIRC5_1	59.0	IMR90p8
92.0	E2	1.87028893945052	BIRC5_1	59.0	IMR90p8
92.5	E2	1.68792240699929	BIRC5_1	59.0	IMR90p8
93.0	E2	1.46744478811343	BIRC5_1	59.0	IMR90p8
93.5	E2	1.4778141074238	BIRC5_1	59.0	IMR90p8
94.0	E2	1.54636005853399	BIRC5_1	59.0	IMR90p8
94.5	E2	0.910848196820552	BIRC5_1	59.0	IMR90p8
95.0	E2	0.0508098623818114	BIRC5_1	59.0	IMR90p8
55.0	F2	-4.08311524088276	BIRC5_1	57.0	IMR90p8
55.5	F2	-8.84674968857985	BIRC5_1	57.0	IMR90p8
56.0	F2	-8.16623048176609	BIRC5_1	57.0	IMR90p8
56.5	F2	-8.16623048177098	BIRC5_1	57.0	IMR90p8
57.0	F2	-8.16623048172119	BIRC5_1	57.0	IMR90p8
57.5	F2	-8.84464736060136	BIRC5_1	57.0	IMR90p8
58.0	F2	-4.77749674564302	BIRC5_1	57.0	IMR90p8
58.5	F2	4.10864245212031	BIRC5_1	57.0	IMR90p8
59.0	F2	12.0720846743695	BIRC5_1	57.0	IMR90p8
59.5	F2	19.4605541261936	BIRC5_1	57.0	IMR90p8
60.0	F2	25.3732011639025	BIRC5_1	57.0	IMR90p8
60.5	F2	30.0232160128326	BIRC5_1	57.0	IMR90p8
61.0	F2	33.8025680034316	BIRC5_1	57.0	IMR90p8
61.5	F2	36.4210117286116	BIRC5_1	57.0	IMR90p8
62.0	F2	38.4223674526177	BIRC5_1	57.0	IMR90p8
62.5	F2	39.4190899643021	BIRC5_1	57.0	IMR90p8
63.0	F2	39.0507590378655	BIRC5_1	57.0	IMR90p8
63.5	F2	39.2879074376397	BIRC5_1	57.0	IMR90p8
64.0	F2	41.6873476142177	BIRC5_1	57.0	IMR90p8
64.5	F2	45.7349565770729	BIRC5_1	57.0	IMR90p8
65.0	F2	53.423085457218	BIRC5_1	57.0	IMR90p8
65.5	F2	65.7791314201963	BIRC5_1	57.0	IMR90p8
66.0	F2	79.3916806726396	BIRC5_1	57.0	IMR90p8
66.5	F2	92.5129260994538	BIRC5_1	57.0	IMR90p8
67.0	F2	105.258135974977	BIRC5_1	57.0	IMR90p8
67.5	F2	114.631100620875	BIRC5_1	57.0	IMR90p8
68.0	F2	119.645966873193	BIRC5_1	57.0	IMR90p8
68.5	F2	122.525951670986	BIRC5_1	57.0	IMR90p8
69.0	F2	123.295851201612	BIRC5_1	57.0	IMR90p8
69.5	F2	121.875334346242	BIRC5_1	57.0	IMR90p8
70.0	F2	120.099542815214	BIRC5_1	57.0	IMR90p8
70.5	F2	118.856839888731	BIRC5_1	57.0	IMR90p8
71.0	F2	117.988530358726	BIRC5_1	57.0	IMR90p8
71.5	F2	117.68661920509	BIRC5_1	57.0	IMR90p8
72.0	F2	118.5589533289	BIRC5_1	57.0	IMR90p8
72.5	F2	120.587321033619	BIRC5_1	57.0	IMR90p8
73.0	F2	122.75548276265	BIRC5_1	57.0	IMR90p8
73.5	F2	124.494327108209	BIRC5_1	57.0	IMR90p8
74.0	F2	125.970181886069	BIRC5_1	57.0	IMR90p8
74.5	F2	126.355440121556	BIRC5_1	57.0	IMR90p8
75.0	F2	125.549755287468	BIRC5_1	57.0	IMR90p8
75.5	F2	124.498899578626	BIRC5_1	57.0	IMR90p8
76.0	F2	122.974319064597	BIRC5_1	57.0	IMR90p8
76.5	F2	121.040059769755	BIRC5_1	57.0	IMR90p8
77.0	F2	119.218211715607	BIRC5_1	57.0	IMR90p8
77.5	F2	117.622006170765	BIRC5_1	57.0	IMR90p8
78.0	F2	116.205802093599	BIRC5_1	57.0	IMR90p8
78.5	F2	115.572440862623	BIRC5_1	57.0	IMR90p8
79.0	F2	116.422009769306	BIRC5_1	57.0	IMR90p8
79.5	F2	119.409081627426	BIRC5_1	57.0	IMR90p8
80.0	F2	124.61792089291	BIRC5_1	57.0	IMR90p8
80.5	F2	131.719892111042	BIRC5_1	57.0	IMR90p8
81.0	F2	140.405786101592	BIRC5_1	57.0	IMR90p8
81.5	F2	149.531729951187	BIRC5_1	57.0	IMR90p8
82.0	F2	158.319688523568	BIRC5_1	57.0	IMR90p8
82.5	F2	170.422621428889	BIRC5_1	57.0	IMR90p8
83.0	F2	195.006405450602	BIRC5_1	57.0	IMR90p8
83.5	F2	232.477399533211	BIRC5_1	57.0	IMR90p8
84.0	F2	270.399390725045	BIRC5_1	57.0	IMR90p8
84.5	F2	300.277064620549	BIRC5_1	57.0	IMR90p8
85.0	F2	313.291957732764	BIRC5_1	57.0	IMR90p8
85.5	F2	290.599505665887	BIRC5_1	57.0	IMR90p8
86.0	F2	231.467409730264	BIRC5_1	57.0	IMR90p8
86.5	F2	161.920728477759	BIRC5_1	57.0	IMR90p8
87.0	F2	98.1039270793833	BIRC5_1	57.0	IMR90p8
87.5	F2	45.0670771929865	BIRC5_1	57.0	IMR90p8
88.0	F2	13.3840329003041	BIRC5_1	57.0	IMR90p8
88.5	F2	3.92808479407887	BIRC5_1	57.0	IMR90p8
89.0	F2	2.81292297367685	BIRC5_1	57.0	IMR90p8
89.5	F2	2.38119406108348	BIRC5_1	57.0	IMR90p8
90.0	F2	2.84062890600495	BIRC5_1	57.0	IMR90p8
90.5	F2	2.97219392184525	BIRC5_1	57.0	IMR90p8
91.0	F2	2.00377664226767	BIRC5_1	57.0	IMR90p8
91.5	F2	1.35085652929769	BIRC5_1	57.0	IMR90p8
92.0	F2	1.42914669472952	BIRC5_1	57.0	IMR90p8
92.5	F2	1.37878442750588	BIRC5_1	57.0	IMR90p8
93.0	F2	1.70505211132371	BIRC5_1	57.0	IMR90p8
93.5	F2	2.49657300062489	BIRC5_1	57.0	IMR90p8
94.0	F2	3.11966765801236	BIRC5_1	57.0	IMR90p8
94.5	F2	3.45495379703272	BIRC5_1	57.0	IMR90p8
95.0	F2	1.56260817175263	BIRC5_1	57.0	IMR90p8
55.0	G2	-5.31455557713957	BIRC5_1	55.7	IMR90p8
55.5	G2	-11.5148704171356	BIRC5_1	55.7	IMR90p8
56.0	G2	-10.6291111542799	BIRC5_1	55.7	IMR90p8
56.5	G2	-10.6291111542716	BIRC5_1	55.7	IMR90p8
57.0	G2	-10.629111154336	BIRC5_1	55.7	IMR90p8
57.5	G2	-11.5741941387098	BIRC5_1	55.7	IMR90p8
58.0	G2	-5.87393242947769	BIRC5_1	55.7	IMR90p8
58.5	G2	6.31638488060685	BIRC5_1	55.7	IMR90p8
59.0	G2	16.9016961422282	BIRC5_1	55.7	IMR90p8
59.5	G2	26.181219758296	BIRC5_1	55.7	IMR90p8
60.0	G2	33.6364877073664	BIRC5_1	55.7	IMR90p8
60.5	G2	40.543372068554	BIRC5_1	55.7	IMR90p8
61.0	G2	46.6733728495983	BIRC5_1	55.7	IMR90p8
61.5	G2	50.5622084272162	BIRC5_1	55.7	IMR90p8
62.0	G2	53.1825136652991	BIRC5_1	55.7	IMR90p8
62.5	G2	54.7347278365935	BIRC5_1	55.7	IMR90p8
63.0	G2	53.9147895676035	BIRC5_1	55.7	IMR90p8
63.5	G2	52.640429902331	BIRC5_1	55.7	IMR90p8
64.0	G2	52.6724674442545	BIRC5_1	55.7	IMR90p8
64.5	G2	53.7195869728125	BIRC5_1	55.7	IMR90p8
65.0	G2	57.7649613802187	BIRC5_1	55.7	IMR90p8
65.5	G2	65.895111573286	BIRC5_1	55.7	IMR90p8
66.0	G2	76.2237014954569	BIRC5_1	55.7	IMR90p8
66.5	G2	87.8499221900548	BIRC5_1	55.7	IMR90p8
67.0	G2	99.8350407568199	BIRC5_1	55.7	IMR90p8
67.5	G2	109.856267026267	BIRC5_1	55.7	IMR90p8
68.0	G2	116.647320715422	BIRC5_1	55.7	IMR90p8
68.5	G2	120.539500749394	BIRC5_1	55.7	IMR90p8
69.0	G2	122.318607502651	BIRC5_1	55.7	IMR90p8
69.5	G2	122.466121255126	BIRC5_1	55.7	IMR90p8
70.0	G2	121.548064199035	BIRC5_1	55.7	IMR90p8
70.5	G2	120.629900778747	BIRC5_1	55.7	IMR90p8
71.0	G2	119.445263598111	BIRC5_1	55.7	IMR90p8
71.5	G2	117.863788257349	BIRC5_1	55.7	IMR90p8
72.0	G2	116.996814804586	BIRC5_1	55.7	IMR90p8
72.5	G2	116.835206615295	BIRC5_1	55.7	IMR90p8
73.0	G2	117.218662265234	BIRC5_1	55.7	IMR90p8
73.5	G2	118.620590723457	BIRC5_1	55.7	IMR90p8
74.0	G2	120.501019004529	BIRC5_1	55.7	IMR90p8
74.5	G2	121.151438969817	BIRC5_1	55.7	IMR90p8
75.0	G2	120.560285358766	BIRC5_1	55.7	IMR90p8
75.5	G2	118.994218786217	BIRC5_1	55.7	IMR90p8
76.0	G2	116.646290885181	BIRC5_1	55.7	IMR90p8
76.5	G2	113.601088122817	BIRC5_1	55.7	IMR90p8
77.0	G2	111.245410196366	BIRC5_1	55.7	IMR90p8
77.5	G2	110.409134937214	BIRC5_1	55.7	IMR90p8
78.0	G2	110.130920055935	BIRC5_1	55.7	IMR90p8
78.5	G2	110.60356002595	BIRC5_1	55.7	IMR90p8
79.0	G2	112.506230470223	BIRC5_1	55.7	IMR90p8
79.5	G2	115.386687383722	BIRC5_1	55.7	IMR90p8
80.0	G2	119.217547239341	BIRC5_1	55.7	IMR90p8
80.5	G2	125.148226110203	BIRC5_1	55.7	IMR90p8
81.0	G2	131.842364424981	BIRC5_1	55.7	IMR90p8
81.5	G2	138.844359686662	BIRC5_1	55.7	IMR90p8
82.0	G2	146.590783016175	BIRC5_1	55.7	IMR90p8
82.5	G2	157.43880908415	BIRC5_1	55.7	IMR90p8
83.0	G2	179.648509985401	BIRC5_1	55.7	IMR90p8
83.5	G2	213.96699179212	BIRC5_1	55.7	IMR90p8
84.0	G2	248.069936657835	BIRC5_1	55.7	IMR90p8
84.5	G2	273.709566837989	BIRC5_1	55.7	IMR90p8
85.0	G2	284.205850061319	BIRC5_1	55.7	IMR90p8
85.5	G2	261.961147743705	BIRC5_1	55.7	IMR90p8
86.0	G2	206.932792590798	BIRC5_1	55.7	IMR90p8
86.5	G2	143.645315912559	BIRC5_1	55.7	IMR90p8
87.0	G2	86.5402691199044	BIRC5_1	55.7	IMR90p8
87.5	G2	39.507827421323	BIRC5_1	55.7	IMR90p8
88.0	G2	11.6145161230062	BIRC5_1	55.7	IMR90p8
88.5	G2	3.2131256305604	BIRC5_1	55.7	IMR90p8
89.0	G2	2.17583666025274	BIRC5_1	55.7	IMR90p8
89.5	G2	1.97444343339089	BIRC5_1	55.7	IMR90p8
90.0	G2	2.02938982035482	BIRC5_1	55.7	IMR90p8
90.5	G2	2.36825730427984	BIRC5_1	55.7	IMR90p8
91.0	G2	2.77497484186455	BIRC5_1	55.7	IMR90p8
91.5	G2	2.86084503705172	BIRC5_1	55.7	IMR90p8
92.0	G2	2.46913234411761	BIRC5_1	55.7	IMR90p8
92.5	G2	2.36345188682424	BIRC5_1	55.7	IMR90p8
93.0	G2	2.2783397237896	BIRC5_1	55.7	IMR90p8
93.5	G2	2.06735398411399	BIRC5_1	55.7	IMR90p8
94.0	G2	2.24200078395165	BIRC5_1	55.7	IMR90p8
94.5	G2	2.7154175021999	BIRC5_1	55.7	IMR90p8
95.0	G2	1.37416727295317	BIRC5_1	55.7	IMR90p8
55.0	H2	-10.2956242877057	BIRC5_1	55.0	IMR90p8
55.5	H2	-22.3071859566968	BIRC5_1	55.0	IMR90p8
56.0	H2	-20.5912485754125	BIRC5_1	55.0	IMR90p8
56.5	H2	-20.5912485754077	BIRC5_1	55.0	IMR90p8
57.0	H2	-20.5912485754417	BIRC5_1	55.0	IMR90p8
57.5	H2	-21.6971673206282	BIRC5_1	55.0	IMR90p8
58.0	H2	-14.9387100817705	BIRC5_1	55.0	IMR90p8
58.5	H2	-1.2990066350601	BIRC5_1	55.0	IMR90p8
59.0	H2	10.5062627578991	BIRC5_1	55.0	IMR90p8
59.5	H2	21.6529001009135	BIRC5_1	55.0	IMR90p8
60.0	H2	30.8868244103878	BIRC5_1	55.0	IMR90p8
60.5	H2	37.8494237659054	BIRC5_1	55.0	IMR90p8
61.0	H2	42.4437907907095	BIRC5_1	55.0	IMR90p8
61.5	H2	45.2028845931465	BIRC5_1	55.0	IMR90p8
62.0	H2	46.3048024022202	BIRC5_1	55.0	IMR90p8
62.5	H2	46.2785169449129	BIRC5_1	55.0	IMR90p8
63.0	H2	45.4187437414726	BIRC5_1	55.0	IMR90p8
63.5	H2	44.9077813326664	BIRC5_1	55.0	IMR90p8
64.0	H2	44.7468425512367	BIRC5_1	55.0	IMR90p8
64.5	H2	45.5510437677694	BIRC5_1	55.0	IMR90p8
65.0	H2	48.6868036842644	BIRC5_1	55.0	IMR90p8
65.5	H2	54.4160489612142	BIRC5_1	55.0	IMR90p8
66.0	H2	62.6878523077161	BIRC5_1	55.0	IMR90p8
66.5	H2	72.6545003678264	BIRC5_1	55.0	IMR90p8
67.0	H2	83.4197542097676	BIRC5_1	55.0	IMR90p8
67.5	H2	93.6567227340057	BIRC5_1	55.0	IMR90p8
68.0	H2	101.789059329989	BIRC5_1	55.0	IMR90p8
68.5	H2	107.295744426228	BIRC5_1	55.0	IMR90p8
69.0	H2	110.967110457803	BIRC5_1	55.0	IMR90p8
69.5	H2	112.272865192553	BIRC5_1	55.0	IMR90p8
70.0	H2	111.615195808845	BIRC5_1	55.0	IMR90p8
70.5	H2	111.336047631123	BIRC5_1	55.0	IMR90p8
71.0	H2	110.892097081355	BIRC5_1	55.0	IMR90p8
71.5	H2	109.723477728865	BIRC5_1	55.0	IMR90p8
72.0	H2	109.338587130523	BIRC5_1	55.0	IMR90p8
72.5	H2	109.911086413106	BIRC5_1	55.0	IMR90p8
73.0	H2	109.824566084648	BIRC5_1	55.0	IMR90p8
73.5	H2	109.66811132895	BIRC5_1	55.0	IMR90p8
74.0	H2	109.941274034006	BIRC5_1	55.0	IMR90p8
74.5	H2	109.648957693444	BIRC5_1	55.0	IMR90p8
75.0	H2	108.945086079885	BIRC5_1	55.0	IMR90p8
75.5	H2	107.702471390325	BIRC5_1	55.0	IMR90p8
76.0	H2	106.456330139249	BIRC5_1	55.0	IMR90p8
76.5	H2	105.375549298124	BIRC5_1	55.0	IMR90p8
77.0	H2	104.386727288752	BIRC5_1	55.0	IMR90p8
77.5	H2	102.996398529928	BIRC5_1	55.0	IMR90p8
78.0	H2	102.612095376096	BIRC5_1	55.0	IMR90p8
78.5	H2	102.683856204517	BIRC5_1	55.0	IMR90p8
79.0	H2	103.12894777851	BIRC5_1	55.0	IMR90p8
79.5	H2	105.100825711333	BIRC5_1	55.0	IMR90p8
80.0	H2	108.97815622804	BIRC5_1	55.0	IMR90p8
80.5	H2	114.436818048247	BIRC5_1	55.0	IMR90p8
81.0	H2	121.209197684368	BIRC5_1	55.0	IMR90p8
81.5	H2	128.609674154657	BIRC5_1	55.0	IMR90p8
82.0	H2	135.479797802548	BIRC5_1	55.0	IMR90p8
82.5	H2	145.069225790036	BIRC5_1	55.0	IMR90p8
83.0	H2	164.600473073397	BIRC5_1	55.0	IMR90p8
83.5	H2	194.416683633831	BIRC5_1	55.0	IMR90p8
84.0	H2	224.613989876207	BIRC5_1	55.0	IMR90p8
84.5	H2	248.731852695123	BIRC5_1	55.0	IMR90p8
85.0	H2	259.023325405052	BIRC5_1	55.0	IMR90p8
85.5	H2	239.698890566219	BIRC5_1	55.0	IMR90p8
86.0	H2	190.894760981171	BIRC5_1	55.0	IMR90p8
86.5	H2	133.409828482173	BIRC5_1	55.0	IMR90p8
87.0	H2	80.2477969696524	BIRC5_1	55.0	IMR90p8
87.5	H2	36.8376605536707	BIRC5_1	55.0	IMR90p8
88.0	H2	11.3352239626133	BIRC5_1	55.0	IMR90p8
88.5	H2	3.05665885896349	BIRC5_1	55.0	IMR90p8
89.0	H2	2.02299876600387	BIRC5_1	55.0	IMR90p8
89.5	H2	2.24043864422924	BIRC5_1	55.0	IMR90p8
90.0	H2	2.3110228428136	BIRC5_1	55.0	IMR90p8
90.5	H2	2.35395710221809	BIRC5_1	55.0	IMR90p8
91.0	H2	2.75366561261529	BIRC5_1	55.0	IMR90p8
91.5	H2	2.63712694479267	BIRC5_1	55.0	IMR90p8
92.0	H2	2.36331742778913	BIRC5_1	55.0	IMR90p8
92.5	H2	2.34696339967223	BIRC5_1	55.0	IMR90p8
93.0	H2	1.75612886391446	BIRC5_1	55.0	IMR90p8
93.5	H2	1.38563434270782	BIRC5_1	55.0	IMR90p8
94.0	H2	1.50984184358799	BIRC5_1	55.0	IMR90p8
94.5	H2	1.93227016044534	BIRC5_1	55.0	IMR90p8
95.0	H2	1.023861869862	BIRC5_1	55.0	IMR90p8
55.0	A2	16.055161574699	BIRC5_1	65.0	IMR90p2
55.5	A2	34.7861834118476	BIRC5_1	65.0	IMR90p2
56.0	A2	32.110323149396	BIRC5_1	65.0	IMR90p2
56.5	A2	32.1103231493953	BIRC5_1	65.0	IMR90p2
57.0	A2	32.1103231494005	BIRC5_1	65.0	IMR90p2
57.5	A2	32.0148335261861	BIRC5_1	65.0	IMR90p2
58.0	A2	32.6549505580633	BIRC5_1	65.0	IMR90p2
58.5	A2	33.5056528183991	BIRC5_1	65.0	IMR90p2
59.0	A2	33.704996809972	BIRC5_1	65.0	IMR90p2
59.5	A2	33.9354069075464	BIRC5_1	65.0	IMR90p2
60.0	A2	33.7637647425165	BIRC5_1	65.0	IMR90p2
60.5	A2	33.1081573825063	BIRC5_1	65.0	IMR90p2
61.0	A2	32.3155840864076	BIRC5_1	65.0	IMR90p2
61.5	A2	31.07300538761	BIRC5_1	65.0	IMR90p2
62.0	A2	30.3022215888939	BIRC5_1	65.0	IMR90p2
62.5	A2	30.5632985637933	BIRC5_1	65.0	IMR90p2
63.0	A2	31.0701022604301	BIRC5_1	65.0	IMR90p2
63.5	A2	33.7671182913293	BIRC5_1	65.0	IMR90p2
64.0	A2	40.5781211023398	BIRC5_1	65.0	IMR90p2
64.5	A2	50.8114264325989	BIRC5_1	65.0	IMR90p2
65.0	A2	64.6766757842481	BIRC5_1	65.0	IMR90p2
65.5	A2	81.587355109385	BIRC5_1	65.0	IMR90p2
66.0	A2	97.8521684741995	BIRC5_1	65.0	IMR90p2
66.5	A2	111.807194506776	BIRC5_1	65.0	IMR90p2
67.0	A2	122.798125240082	BIRC5_1	65.0	IMR90p2
67.5	A2	128.971068352039	BIRC5_1	65.0	IMR90p2
68.0	A2	132.083690887009	BIRC5_1	65.0	IMR90p2
68.5	A2	134.341283960973	BIRC5_1	65.0	IMR90p2
69.0	A2	135.243432811445	BIRC5_1	65.0	IMR90p2
69.5	A2	135.372426100388	BIRC5_1	65.0	IMR90p2
70.0	A2	135.99584826188	BIRC5_1	65.0	IMR90p2
70.5	A2	136.809863774117	BIRC5_1	65.0	IMR90p2
71.0	A2	137.618511486467	BIRC5_1	65.0	IMR90p2
71.5	A2	138.838360797099	BIRC5_1	65.0	IMR90p2
72.0	A2	141.043060680677	BIRC5_1	65.0	IMR90p2
72.5	A2	145.120958275939	BIRC5_1	65.0	IMR90p2
73.0	A2	149.696038370853	BIRC5_1	65.0	IMR90p2
73.5	A2	153.955172858554	BIRC5_1	65.0	IMR90p2
74.0	A2	157.344396753846	BIRC5_1	65.0	IMR90p2
74.5	A2	158.939885783201	BIRC5_1	65.0	IMR90p2
75.0	A2	157.583116682155	BIRC5_1	65.0	IMR90p2
75.5	A2	153.752696635676	BIRC5_1	65.0	IMR90p2
76.0	A2	148.685316526358	BIRC5_1	65.0	IMR90p2
76.5	A2	144.239378439827	BIRC5_1	65.0	IMR90p2
77.0	A2	140.521966302971	BIRC5_1	65.0	IMR90p2
77.5	A2	137.615189168256	BIRC5_1	65.0	IMR90p2
78.0	A2	137.252517719114	BIRC5_1	65.0	IMR90p2
78.5	A2	138.773314908381	BIRC5_1	65.0	IMR90p2
79.0	A2	141.367965868046	BIRC5_1	65.0	IMR90p2
79.5	A2	145.765480867408	BIRC5_1	65.0	IMR90p2
80.0	A2	152.89212266846	BIRC5_1	65.0	IMR90p2
80.5	A2	161.283792784693	BIRC5_1	65.0	IMR90p2
81.0	A2	171.133542409153	BIRC5_1	65.0	IMR90p2
81.5	A2	182.017060099509	BIRC5_1	65.0	IMR90p2
82.0	A2	194.183063486857	BIRC5_1	65.0	IMR90p2
82.5	A2	213.851843744338	BIRC5_1	65.0	IMR90p2
83.0	A2	252.016190627369	BIRC5_1	65.0	IMR90p2
83.5	A2	306.426008959606	BIRC5_1	65.0	IMR90p2
84.0	A2	361.454320188492	BIRC5_1	65.0	IMR90p2
84.5	A2	405.865683453397	BIRC5_1	65.0	IMR90p2
85.0	A2	423.570212779363	BIRC5_1	65.0	IMR90p2
85.5	A2	391.397062479811	BIRC5_1	65.0	IMR90p2
86.0	A2	313.412367138658	BIRC5_1	65.0	IMR90p2
86.5	A2	221.036779510899	BIRC5_1	65.0	IMR90p2
87.0	A2	134.041985865371	BIRC5_1	65.0	IMR90p2
87.5	A2	63.1870353672899	BIRC5_1	65.0	IMR90p2
88.0	A2	21.3313636214186	BIRC5_1	65.0	IMR90p2
88.5	A2	6.58019273961781	BIRC5_1	65.0	IMR90p2
89.0	A2	3.27157363523969	BIRC5_1	65.0	IMR90p2
89.5	A2	2.0122748444951	BIRC5_1	65.0	IMR90p2
90.0	A2	1.47033747050244	BIRC5_1	65.0	IMR90p2
90.5	A2	1.41075339187	BIRC5_1	65.0	IMR90p2
91.0	A2	1.73152127225404	BIRC5_1	65.0	IMR90p2
91.5	A2	2.0829920381363	BIRC5_1	65.0	IMR90p2
92.0	A2	2.47112395084099	BIRC5_1	65.0	IMR90p2
92.5	A2	2.60472356839324	BIRC5_1	65.0	IMR90p2
93.0	A2	2.07258030935094	BIRC5_1	65.0	IMR90p2
93.5	A2	0.838650009030573	BIRC5_1	65.0	IMR90p2
94.0	A2	0.0937839595372338	BIRC5_1	65.0	IMR90p2
94.5	A2	-1.46047498387492	BIRC5_1	65.0	IMR90p2
95.0	A2	-1.35565549522875	BIRC5_1	65.0	IMR90p2
55.0	B2	14.8973677667936	BIRC5_1	64.5	IMR90p2
55.5	B2	32.2776301613862	BIRC5_1	64.5	IMR90p2
56.0	B2	29.7947355335873	BIRC5_1	64.5	IMR90p2
56.5	B2	29.7947355335905	BIRC5_1	64.5	IMR90p2
57.0	B2	29.794735533568	BIRC5_1	64.5	IMR90p2
57.5	B2	29.8419107644017	BIRC5_1	64.5	IMR90p2
58.0	B2	29.5491038311823	BIRC5_1	64.5	IMR90p2
58.5	B2	29.019820049474	BIRC5_1	64.5	IMR90p2
59.0	B2	28.4407104975796	BIRC5_1	64.5	IMR90p2
59.5	B2	27.4907349619764	BIRC5_1	64.5	IMR90p2
60.0	B2	27.0389892463083	BIRC5_1	64.5	IMR90p2
60.5	B2	27.8474987206562	BIRC5_1	64.5	IMR90p2
61.0	B2	28.9744417199654	BIRC5_1	64.5	IMR90p2
61.5	B2	30.050391550838	BIRC5_1	64.5	IMR90p2
62.0	B2	31.4458578801989	BIRC5_1	64.5	IMR90p2
62.5	B2	33.1863630892224	BIRC5_1	64.5	IMR90p2
63.0	B2	36.283307006287	BIRC5_1	64.5	IMR90p2
63.5	B2	42.3614350561227	BIRC5_1	64.5	IMR90p2
64.0	B2	52.453901819262	BIRC5_1	64.5	IMR90p2
64.5	B2	66.9466254914546	BIRC5_1	64.5	IMR90p2
65.0	B2	84.3077014974688	BIRC5_1	64.5	IMR90p2
65.5	B2	101.956577938049	BIRC5_1	64.5	IMR90p2
66.0	B2	117.938478540137	BIRC5_1	64.5	IMR90p2
66.5	B2	129.828146852375	BIRC5_1	64.5	IMR90p2
67.0	B2	136.754347591209	BIRC5_1	64.5	IMR90p2
67.5	B2	140.646060847231	BIRC5_1	64.5	IMR90p2
68.0	B2	142.519137657813	BIRC5_1	64.5	IMR90p2
68.5	B2	142.870835874336	BIRC5_1	64.5	IMR90p2
69.0	B2	143.841508044664	BIRC5_1	64.5	IMR90p2
69.5	B2	145.815948268812	BIRC5_1	64.5	IMR90p2
70.0	B2	146.850498105453	BIRC5_1	64.5	IMR90p2
70.5	B2	148.141367927609	BIRC5_1	64.5	IMR90p2
71.0	B2	150.436041827903	BIRC5_1	64.5	IMR90p2
71.5	B2	151.469709721276	BIRC5_1	64.5	IMR90p2
72.0	B2	152.039533824045	BIRC5_1	64.5	IMR90p2
72.5	B2	153.92642899454	BIRC5_1	64.5	IMR90p2
73.0	B2	155.668425506321	BIRC5_1	64.5	IMR90p2
73.5	B2	156.012890769726	BIRC5_1	64.5	IMR90p2
74.0	B2	156.744095441582	BIRC5_1	64.5	IMR90p2
74.5	B2	156.873996597005	BIRC5_1	64.5	IMR90p2
75.0	B2	155.409748507247	BIRC5_1	64.5	IMR90p2
75.5	B2	153.19307259389	BIRC5_1	64.5	IMR90p2
76.0	B2	150.989320919175	BIRC5_1	64.5	IMR90p2
76.5	B2	148.892762498821	BIRC5_1	64.5	IMR90p2
77.0	B2	147.103432784085	BIRC5_1	64.5	IMR90p2
77.5	B2	145.822210883249	BIRC5_1	64.5	IMR90p2
78.0	B2	145.594834207113	BIRC5_1	64.5	IMR90p2
78.5	B2	147.031919015498	BIRC5_1	64.5	IMR90p2
79.0	B2	149.576177616847	BIRC5_1	64.5	IMR90p2
79.5	B2	154.381571034183	BIRC5_1	64.5	IMR90p2
80.0	B2	161.671671539384	BIRC5_1	64.5	IMR90p2
80.5	B2	170.473105922582	BIRC5_1	64.5	IMR90p2
81.0	B2	180.056926952036	BIRC5_1	64.5	IMR90p2
81.5	B2	191.198741036021	BIRC5_1	64.5	IMR90p2
82.0	B2	204.296049840482	BIRC5_1	64.5	IMR90p2
82.5	B2	226.448326544727	BIRC5_1	64.5	IMR90p2
83.0	B2	268.617320555007	BIRC5_1	64.5	IMR90p2
83.5	B2	326.710015015906	BIRC5_1	64.5	IMR90p2
84.0	B2	382.851947173337	BIRC5_1	64.5	IMR90p2
84.5	B2	424.756334731011	BIRC5_1	64.5	IMR90p2
85.0	B2	436.164858081407	BIRC5_1	64.5	IMR90p2
85.5	B2	394.896820502252	BIRC5_1	64.5	IMR90p2
86.0	B2	309.60604688772	BIRC5_1	64.5	IMR90p2
86.5	B2	213.349645014593	BIRC5_1	64.5	IMR90p2
87.0	B2	125.856808045923	BIRC5_1	64.5	IMR90p2
87.5	B2	57.0641592907025	BIRC5_1	64.5	IMR90p2
88.0	B2	18.3785751029782	BIRC5_1	64.5	IMR90p2
88.5	B2	5.91188767146872	BIRC5_1	64.5	IMR90p2
89.0	B2	3.82119325962799	BIRC5_1	64.5	IMR90p2
89.5	B2	3.12262924395583	BIRC5_1	64.5	IMR90p2
90.0	B2	2.4954830411973	BIRC5_1	64.5	IMR90p2
90.5	B2	2.16541584682915	BIRC5_1	64.5	IMR90p2
91.0	B2	1.68986740760192	BIRC5_1	64.5	IMR90p2
91.5	B2	1.33816444776886	BIRC5_1	64.5	IMR90p2
92.0	B2	1.33751200531157	BIRC5_1	64.5	IMR90p2
92.5	B2	1.655566763031	BIRC5_1	64.5	IMR90p2
93.0	B2	2.61707802948308	BIRC5_1	64.5	IMR90p2
93.5	B2	3.15340896307561	BIRC5_1	64.5	IMR90p2
94.0	B2	3.5823392354539	BIRC5_1	64.5	IMR90p2
94.5	B2	3.1877638436456	BIRC5_1	64.5	IMR90p2
95.0	B2	0.958229369502305	BIRC5_1	64.5	IMR90p2
55.0	C2	13.8864847523839	BIRC5_1	63.3	IMR90p2
55.5	C2	30.0873836301644	BIRC5_1	63.3	IMR90p2
56.0	C2	27.7729695047653	BIRC5_1	63.3	IMR90p2
56.5	C2	27.7729695047565	BIRC5_1	63.3	IMR90p2
57.0	C2	27.7729695048272	BIRC5_1	63.3	IMR90p2
57.5	C2	27.7223460328019	BIRC5_1	63.3	IMR90p2
58.0	C2	27.9406957464666	BIRC5_1	63.3	IMR90p2
58.5	C2	29.3152149526356	BIRC5_1	63.3	IMR90p2
59.0	C2	29.6989685918888	BIRC5_1	63.3	IMR90p2
59.5	C2	29.2687840243518	BIRC5_1	63.3	IMR90p2
60.0	C2	30.2726303902009	BIRC5_1	63.3	IMR90p2
60.5	C2	31.6301481910959	BIRC5_1	63.3	IMR90p2
61.0	C2	32.7064361961297	BIRC5_1	63.3	IMR90p2
61.5	C2	34.0176326286469	BIRC5_1	63.3	IMR90p2
62.0	C2	36.2486979166733	BIRC5_1	63.3	IMR90p2
62.5	C2	38.1488478464166	BIRC5_1	63.3	IMR90p2
63.0	C2	40.6505798833145	BIRC5_1	63.3	IMR90p2
63.5	C2	46.105859563542	BIRC5_1	63.3	IMR90p2
64.0	C2	55.6588977529968	BIRC5_1	63.3	IMR90p2
64.5	C2	68.2886165789787	BIRC5_1	63.3	IMR90p2
65.0	C2	83.5575348193613	BIRC5_1	63.3	IMR90p2
65.5	C2	100.630712375373	BIRC5_1	63.3	IMR90p2
66.0	C2	115.29146858776	BIRC5_1	63.3	IMR90p2
66.5	C2	125.901763266543	BIRC5_1	63.3	IMR90p2
67.0	C2	133.070984743378	BIRC5_1	63.3	IMR90p2
67.5	C2	137.043407296313	BIRC5_1	63.3	IMR90p2
68.0	C2	138.182188330396	BIRC5_1	63.3	IMR90p2
68.5	C2	138.787693617785	BIRC5_1	63.3	IMR90p2
69.0	C2	139.803102837867	BIRC5_1	63.3	IMR90p2
69.5	C2	141.052203984074	BIRC5_1	63.3	IMR90p2
70.0	C2	142.336656551634	BIRC5_1	63.3	IMR90p2
70.5	C2	144.168169510339	BIRC5_1	63.3	IMR90p2
71.0	C2	146.391211965365	BIRC5_1	63.3	IMR90p2
71.5	C2	148.114606142543	BIRC5_1	63.3	IMR90p2
72.0	C2	149.917811120519	BIRC5_1	63.3	IMR90p2
72.5	C2	152.087166783831	BIRC5_1	63.3	IMR90p2
73.0	C2	152.899941285479	BIRC5_1	63.3	IMR90p2
73.5	C2	153.375102746555	BIRC5_1	63.3	IMR90p2
74.0	C2	154.637092605905	BIRC5_1	63.3	IMR90p2
74.5	C2	154.178605539192	BIRC5_1	63.3	IMR90p2
75.0	C2	152.597939489655	BIRC5_1	63.3	IMR90p2
75.5	C2	151.93364646722	BIRC5_1	63.3	IMR90p2
76.0	C2	150.30044097788	BIRC5_1	63.3	IMR90p2
76.5	C2	147.232134347836	BIRC5_1	63.3	IMR90p2
77.0	C2	145.274447743798	BIRC5_1	63.3	IMR90p2
77.5	C2	143.976274185805	BIRC5_1	63.3	IMR90p2
78.0	C2	143.438335284231	BIRC5_1	63.3	IMR90p2
78.5	C2	144.907280936482	BIRC5_1	63.3	IMR90p2
79.0	C2	148.212390005967	BIRC5_1	63.3	IMR90p2
79.5	C2	154.057513338294	BIRC5_1	63.3	IMR90p2
80.0	C2	162.747724486405	BIRC5_1	63.3	IMR90p2
80.5	C2	171.878378485068	BIRC5_1	63.3	IMR90p2
81.0	C2	181.734885374521	BIRC5_1	63.3	IMR90p2
81.5	C2	193.497025852852	BIRC5_1	63.3	IMR90p2
82.0	C2	206.796874672009	BIRC5_1	63.3	IMR90p2
82.5	C2	230.986163054957	BIRC5_1	63.3	IMR90p2
83.0	C2	276.838687812644	BIRC5_1	63.3	IMR90p2
83.5	C2	333.983189347832	BIRC5_1	63.3	IMR90p2
84.0	C2	385.221537635682	BIRC5_1	63.3	IMR90p2
84.5	C2	421.38803263079	BIRC5_1	63.3	IMR90p2
85.0	C2	422.032624985066	BIRC5_1	63.3	IMR90p2
85.5	C2	368.591447349564	BIRC5_1	63.3	IMR90p2
86.0	C2	279.990733375545	BIRC5_1	63.3	IMR90p2
86.5	C2	187.633758309012	BIRC5_1	63.3	IMR90p2
87.0	C2	105.085600249037	BIRC5_1	63.3	IMR90p2
87.5	C2	43.8745916490059	BIRC5_1	63.3	IMR90p2
88.0	C2	13.4906401303349	BIRC5_1	63.3	IMR90p2
88.5	C2	4.77621770736801	BIRC5_1	63.3	IMR90p2
89.0	C2	2.82602402658648	BIRC5_1	63.3	IMR90p2
89.5	C2	2.05280259537136	BIRC5_1	63.3	IMR90p2
90.0	C2	1.72387155608908	BIRC5_1	63.3	IMR90p2
90.5	C2	1.8835462110535	BIRC5_1	63.3	IMR90p2
91.0	C2	2.01531154863733	BIRC5_1	63.3	IMR90p2
91.5	C2	1.91562398054469	BIRC5_1	63.3	IMR90p2
92.0	C2	2.36856321013033	BIRC5_1	63.3	IMR90p2
92.5	C2	2.84344479680868	BIRC5_1	63.3	IMR90p2
93.0	C2	3.31293645395368	BIRC5_1	63.3	IMR90p2
93.5	C2	3.51555817634465	BIRC5_1	63.3	IMR90p2
94.0	C2	3.85079937981635	BIRC5_1	63.3	IMR90p2
94.5	C2	3.21168107533384	BIRC5_1	63.3	IMR90p2
95.0	C2	0.800960111447409	BIRC5_1	63.3	IMR90p2
55.0	D2	9.87903149774888	BIRC5_1	61.4	IMR90p2
55.5	D2	21.4045682451228	BIRC5_1	61.4	IMR90p2
56.0	D2	19.7580629954996	BIRC5_1	61.4	IMR90p2
56.5	D2	19.7580629955114	BIRC5_1	61.4	IMR90p2
57.0	D2	19.758062995417	BIRC5_1	61.4	IMR90p2
57.5	D2	19.5246121244363	BIRC5_1	61.4	IMR90p2
58.0	D2	20.9146803068918	BIRC5_1	61.4	IMR90p2
58.5	D2	24.0461036628767	BIRC5_1	61.4	IMR90p2
59.0	D2	26.9247322799631	BIRC5_1	61.4	IMR90p2
59.5	D2	28.6591526138741	BIRC5_1	61.4	IMR90p2
60.0	D2	29.039467470888	BIRC5_1	61.4	IMR90p2
60.5	D2	30.3090786164314	BIRC5_1	61.4	IMR90p2
61.0	D2	31.8763183500937	BIRC5_1	61.4	IMR90p2
61.5	D2	32.516711515975	BIRC5_1	61.4	IMR90p2
62.0	D2	33.6071471801376	BIRC5_1	61.4	IMR90p2
62.5	D2	36.2907908705315	BIRC5_1	61.4	IMR90p2
63.0	D2	40.3448886023316	BIRC5_1	61.4	IMR90p2
63.5	D2	46.1477938856528	BIRC5_1	61.4	IMR90p2
64.0	D2	55.2393613588031	BIRC5_1	61.4	IMR90p2
64.5	D2	68.2586541918278	BIRC5_1	61.4	IMR90p2
65.0	D2	83.3525439007055	BIRC5_1	61.4	IMR90p2
65.5	D2	98.0657745155414	BIRC5_1	61.4	IMR90p2
66.0	D2	111.506232882874	BIRC5_1	61.4	IMR90p2
66.5	D2	121.638877435942	BIRC5_1	61.4	IMR90p2
67.0	D2	127.348772607735	BIRC5_1	61.4	IMR90p2
67.5	D2	130.138077740523	BIRC5_1	61.4	IMR90p2
68.0	D2	131.162105541004	BIRC5_1	61.4	IMR90p2
68.5	D2	131.94380944842	BIRC5_1	61.4	IMR90p2
69.0	D2	133.705575890966	BIRC5_1	61.4	IMR90p2
69.5	D2	135.463876265824	BIRC5_1	61.4	IMR90p2
70.0	D2	137.437550888116	BIRC5_1	61.4	IMR90p2
70.5	D2	139.94578426731	BIRC5_1	61.4	IMR90p2
71.0	D2	141.235175809815	BIRC5_1	61.4	IMR90p2
71.5	D2	141.867165879259	BIRC5_1	61.4	IMR90p2
72.0	D2	143.538280207919	BIRC5_1	61.4	IMR90p2
72.5	D2	144.519337935581	BIRC5_1	61.4	IMR90p2
73.0	D2	144.887918278922	BIRC5_1	61.4	IMR90p2
73.5	D2	145.242063035466	BIRC5_1	61.4	IMR90p2
74.0	D2	144.828664591498	BIRC5_1	61.4	IMR90p2
74.5	D2	143.493574756199	BIRC5_1	61.4	IMR90p2
75.0	D2	142.198301992732	BIRC5_1	61.4	IMR90p2
75.5	D2	140.44982530438	BIRC5_1	61.4	IMR90p2
76.0	D2	138.795575667624	BIRC5_1	61.4	IMR90p2
76.5	D2	138.101078027759	BIRC5_1	61.4	IMR90p2
77.0	D2	137.136443580293	BIRC5_1	61.4	IMR90p2
77.5	D2	136.345265901936	BIRC5_1	61.4	IMR90p2
78.0	D2	136.822596815861	BIRC5_1	61.4	IMR90p2
78.5	D2	138.443525626879	BIRC5_1	61.4	IMR90p2
79.0	D2	140.818451623514	BIRC5_1	61.4	IMR90p2
79.5	D2	145.579634915595	BIRC5_1	61.4	IMR90p2
80.0	D2	152.738267132252	BIRC5_1	61.4	IMR90p2
80.5	D2	161.589709995628	BIRC5_1	61.4	IMR90p2
81.0	D2	171.176626576263	BIRC5_1	61.4	IMR90p2
81.5	D2	181.276311099435	BIRC5_1	61.4	IMR90p2
82.0	D2	194.160316267749	BIRC5_1	61.4	IMR90p2
82.5	D2	217.602363555285	BIRC5_1	61.4	IMR90p2
83.0	D2	258.52843025398	BIRC5_1	61.4	IMR90p2
83.5	D2	309.272084357624	BIRC5_1	61.4	IMR90p2
84.0	D2	355.06612958275	BIRC5_1	61.4	IMR90p2
84.5	D2	385.19311249304	BIRC5_1	61.4	IMR90p2
85.0	D2	381.80777820222	BIRC5_1	61.4	IMR90p2
85.5	D2	330.109284385433	BIRC5_1	61.4	IMR90p2
86.0	D2	248.24951182368	BIRC5_1	61.4	IMR90p2
86.5	D2	164.365001489231	BIRC5_1	61.4	IMR90p2
87.0	D2	90.0534092121474	BIRC5_1	61.4	IMR90p2
87.5	D2	36.1314493634507	BIRC5_1	61.4	IMR90p2
88.0	D2	10.6535982675155	BIRC5_1	61.4	IMR90p2
88.5	D2	3.78676272733259	BIRC5_1	61.4	IMR90p2
89.0	D2	2.07020089627275	BIRC5_1	61.4	IMR90p2
89.5	D2	1.69230955207382	BIRC5_1	61.4	IMR90p2
90.0	D2	1.90348962484967	BIRC5_1	61.4	IMR90p2
90.5	D2	2.15037261201434	BIRC5_1	61.4	IMR90p2
91.0	D2	2.22908716694496	BIRC5_1	61.4	IMR90p2
91.5	D2	2.72534675807083	BIRC5_1	61.4	IMR90p2
92.0	D2	3.23294770046988	BIRC5_1	61.4	IMR90p2
92.5	D2	3.06512941414798	BIRC5_1	61.4	IMR90p2
93.0	D2	2.87374802895596	BIRC5_1	61.4	IMR90p2
93.5	D2	3.0245184175381	BIRC5_1	61.4	IMR90p2
94.0	D2	2.88199774879939	BIRC5_1	61.4	IMR90p2
94.5	D2	3.06388792450815	BIRC5_1	61.4	IMR90p2
95.0	D2	1.5586492580448	BIRC5_1	61.4	IMR90p2
55.0	E2	2.14614724888906	BIRC5_1	59.0	IMR90p2
55.5	E2	4.64998570592525	BIRC5_1	59.0	IMR90p2
56.0	E2	4.29229449777699	BIRC5_1	59.0	IMR90p2
56.5	E2	4.29229449777449	BIRC5_1	59.0	IMR90p2
57.0	E2	4.29229449781269	BIRC5_1	59.0	IMR90p2
57.5	E2	4.02253995911178	BIRC5_1	59.0	IMR90p2
58.0	E2	5.50731721258626	BIRC5_1	59.0	IMR90p2
58.5	E2	9.8594418965572	BIRC5_1	59.0	IMR90p2
59.0	E2	14.7159827917619	BIRC5_1	59.0	IMR90p2
59.5	E2	18.093313841606	BIRC5_1	59.0	IMR90p2
60.0	E2	21.208761143964	BIRC5_1	59.0	IMR90p2
60.5	E2	24.5014405786692	BIRC5_1	59.0	IMR90p2
61.0	E2	26.9286353807381	BIRC5_1	59.0	IMR90p2
61.5	E2	28.6075536864053	BIRC5_1	59.0	IMR90p2
62.0	E2	29.7957987404947	BIRC5_1	59.0	IMR90p2
62.5	E2	32.0665418095907	BIRC5_1	59.0	IMR90p2
63.0	E2	35.6356235883691	BIRC5_1	59.0	IMR90p2
63.5	E2	40.2543175809167	BIRC5_1	59.0	IMR90p2
64.0	E2	47.9838829783945	BIRC5_1	59.0	IMR90p2
64.5	E2	60.4406427855354	BIRC5_1	59.0	IMR90p2
65.0	E2	74.4926761354408	BIRC5_1	59.0	IMR90p2
65.5	E2	89.0445030714325	BIRC5_1	59.0	IMR90p2
66.0	E2	103.711881801699	BIRC5_1	59.0	IMR90p2
66.5	E2	115.496560746359	BIRC5_1	59.0	IMR90p2
67.0	E2	122.703415937262	BIRC5_1	59.0	IMR90p2
67.5	E2	126.995640304874	BIRC5_1	59.0	IMR90p2
68.0	E2	129.33256991206	BIRC5_1	59.0	IMR90p2
68.5	E2	129.507954349279	BIRC5_1	59.0	IMR90p2
69.0	E2	129.899209048302	BIRC5_1	59.0	IMR90p2
69.5	E2	130.994038466208	BIRC5_1	59.0	IMR90p2
70.0	E2	131.559584681759	BIRC5_1	59.0	IMR90p2
70.5	E2	132.370922938531	BIRC5_1	59.0	IMR90p2
71.0	E2	134.758534205484	BIRC5_1	59.0	IMR90p2
71.5	E2	136.703044514958	BIRC5_1	59.0	IMR90p2
72.0	E2	138.973819203852	BIRC5_1	59.0	IMR90p2
72.5	E2	143.180889597927	BIRC5_1	59.0	IMR90p2
73.0	E2	147.632871199204	BIRC5_1	59.0	IMR90p2
73.5	E2	150.69206583501	BIRC5_1	59.0	IMR90p2
74.0	E2	153.092631488102	BIRC5_1	59.0	IMR90p2
74.5	E2	153.780574573271	BIRC5_1	59.0	IMR90p2
75.0	E2	151.539627136188	BIRC5_1	59.0	IMR90p2
75.5	E2	147.218857017246	BIRC5_1	59.0	IMR90p2
76.0	E2	142.3471131973	BIRC5_1	59.0	IMR90p2
76.5	E2	137.735127944582	BIRC5_1	59.0	IMR90p2
77.0	E2	133.838090617572	BIRC5_1	59.0	IMR90p2
77.5	E2	131.308421646631	BIRC5_1	59.0	IMR90p2
78.0	E2	130.599923810759	BIRC5_1	59.0	IMR90p2
78.5	E2	131.440357180747	BIRC5_1	59.0	IMR90p2
79.0	E2	133.475026956477	BIRC5_1	59.0	IMR90p2
79.5	E2	137.514107871701	BIRC5_1	59.0	IMR90p2
80.0	E2	143.710388190758	BIRC5_1	59.0	IMR90p2
80.5	E2	151.415191629099	BIRC5_1	59.0	IMR90p2
81.0	E2	160.112269357606	BIRC5_1	59.0	IMR90p2
81.5	E2	169.708943493408	BIRC5_1	59.0	IMR90p2
82.0	E2	179.890298183701	BIRC5_1	59.0	IMR90p2
82.5	E2	197.514230673588	BIRC5_1	59.0	IMR90p2
83.0	E2	231.865573351847	BIRC5_1	59.0	IMR90p2
83.5	E2	276.479289073941	BIRC5_1	59.0	IMR90p2
84.0	E2	316.980506318248	BIRC5_1	59.0	IMR90p2
84.5	E2	346.55591834671	BIRC5_1	59.0	IMR90p2
85.0	E2	349.982374457774	BIRC5_1	59.0	IMR90p2
85.5	E2	308.571568414206	BIRC5_1	59.0	IMR90p2
86.0	E2	235.373999820384	BIRC5_1	59.0	IMR90p2
86.5	E2	158.650719915716	BIRC5_1	59.0	IMR90p2
87.0	E2	89.8488699099727	BIRC5_1	59.0	IMR90p2
87.5	E2	37.3097598331717	BIRC5_1	59.0	IMR90p2
88.0	E2	11.0571519245777	BIRC5_1	59.0	IMR90p2
88.5	E2	4.27505867984996	BIRC5_1	59.0	IMR90p2
89.0	E2	3.10488357996331	BIRC5_1	59.0	IMR90p2
89.5	E2	2.79350203826129	BIRC5_1	59.0	IMR90p2
90.0	E2	2.67850794106857	BIRC5_1	59.0	IMR90p2
90.5	E2	2.14302749142161	BIRC5_1	59.0	IMR90p2
91.0	E2	2.1784815052319	BIRC5_1	59.0	IMR90p2
91.5	E2	2.48356103290456	BIRC5_1	59.0	IMR90p2
92.0	E2	2.10986648093865	BIRC5_1	59.0	IMR90p2
92.5	E2	2.00622416928508	BIRC5_1	59.0	IMR90p2
93.0	E2	2.19616134129336	BIRC5_1	59.0	IMR90p2
93.5	E2	2.37793194168387	BIRC5_1	59.0	IMR90p2
94.0	E2	2.23100179983402	BIRC5_1	59.0	IMR90p2
94.5	E2	3.32111492630582	BIRC5_1	59.0	IMR90p2
95.0	E2	1.93128285872098	BIRC5_1	59.0	IMR90p2
55.0	F2	-2.06372749737693	BIRC5_1	57.0	IMR90p2
55.5	F2	-4.47140957765055	BIRC5_1	57.0	IMR90p2
56.0	F2	-4.12745499475443	BIRC5_1	57.0	IMR90p2
56.5	F2	-4.12745499476227	BIRC5_1	57.0	IMR90p2
57.0	F2	-4.12745499469122	BIRC5_1	57.0	IMR90p2
57.5	F2	-4.78176125155733	BIRC5_1	57.0	IMR90p2
58.0	F2	-0.810910710480698	BIRC5_1	57.0	IMR90p2
58.5	F2	7.49122680808648	BIRC5_1	57.0	IMR90p2
59.0	F2	14.3857091649572	BIRC5_1	57.0	IMR90p2
59.5	F2	20.8618444995666	BIRC5_1	57.0	IMR90p2
60.0	F2	26.0558683920052	BIRC5_1	57.0	IMR90p2
60.5	F2	29.5463981825466	BIRC5_1	57.0	IMR90p2
61.0	F2	32.5773434524257	BIRC5_1	57.0	IMR90p2
61.5	F2	34.317415038855	BIRC5_1	57.0	IMR90p2
62.0	F2	33.578313445492	BIRC5_1	57.0	IMR90p2
62.5	F2	32.2449930302291	BIRC5_1	57.0	IMR90p2
63.0	F2	33.0016429065296	BIRC5_1	57.0	IMR90p2
63.5	F2	35.6288533341859	BIRC5_1	57.0	IMR90p2
64.0	F2	41.3455736746982	BIRC5_1	57.0	IMR90p2
64.5	F2	52.2418928732207	BIRC5_1	57.0	IMR90p2
65.0	F2	67.0044490221861	BIRC5_1	57.0	IMR90p2
65.5	F2	82.1720995269256	BIRC5_1	57.0	IMR90p2
66.0	F2	96.5314159111306	BIRC5_1	57.0	IMR90p2
66.5	F2	108.640267504793	BIRC5_1	57.0	IMR90p2
67.0	F2	116.468117950098	BIRC5_1	57.0	IMR90p2
67.5	F2	120.429363609915	BIRC5_1	57.0	IMR90p2
68.0	F2	122.33839459315	BIRC5_1	57.0	IMR90p2
68.5	F2	122.372191089568	BIRC5_1	57.0	IMR90p2
69.0	F2	121.385535470742	BIRC5_1	57.0	IMR90p2
69.5	F2	120.748249183389	BIRC5_1	57.0	IMR90p2
70.0	F2	119.799497217337	BIRC5_1	57.0	IMR90p2
70.5	F2	118.932279918659	BIRC5_1	57.0	IMR90p2
71.0	F2	118.934983691662	BIRC5_1	57.0	IMR90p2
71.5	F2	119.995620766237	BIRC5_1	57.0	IMR90p2
72.0	F2	121.559622039727	BIRC5_1	57.0	IMR90p2
72.5	F2	123.805866738018	BIRC5_1	57.0	IMR90p2
73.0	F2	125.986917876459	BIRC5_1	57.0	IMR90p2
73.5	F2	127.93237854637	BIRC5_1	57.0	IMR90p2
74.0	F2	128.832951903657	BIRC5_1	57.0	IMR90p2
74.5	F2	128.369165589219	BIRC5_1	57.0	IMR90p2
75.0	F2	127.575295319194	BIRC5_1	57.0	IMR90p2
75.5	F2	126.319520004784	BIRC5_1	57.0	IMR90p2
76.0	F2	123.908741600744	BIRC5_1	57.0	IMR90p2
76.5	F2	121.489731594676	BIRC5_1	57.0	IMR90p2
77.0	F2	119.997668548207	BIRC5_1	57.0	IMR90p2
77.5	F2	117.922636443794	BIRC5_1	57.0	IMR90p2
78.0	F2	116.669706953847	BIRC5_1	57.0	IMR90p2
78.5	F2	117.563449402403	BIRC5_1	57.0	IMR90p2
79.0	F2	120.030603474894	BIRC5_1	57.0	IMR90p2
79.5	F2	124.213891758388	BIRC5_1	57.0	IMR90p2
80.0	F2	131.454308445631	BIRC5_1	57.0	IMR90p2
80.5	F2	140.126712935972	BIRC5_1	57.0	IMR90p2
81.0	F2	148.875395439527	BIRC5_1	57.0	IMR90p2
81.5	F2	157.656670112295	BIRC5_1	57.0	IMR90p2
82.0	F2	166.757261197943	BIRC5_1	57.0	IMR90p2
82.5	F2	182.821646537449	BIRC5_1	57.0	IMR90p2
83.0	F2	213.358328833492	BIRC5_1	57.0	IMR90p2
83.5	F2	251.095108795231	BIRC5_1	57.0	IMR90p2
84.0	F2	283.646660502435	BIRC5_1	57.0	IMR90p2
84.5	F2	305.856401749608	BIRC5_1	57.0	IMR90p2
85.0	F2	302.652745358854	BIRC5_1	57.0	IMR90p2
85.5	F2	259.528456497081	BIRC5_1	57.0	IMR90p2
86.0	F2	192.595007762708	BIRC5_1	57.0	IMR90p2
86.5	F2	126.360570923841	BIRC5_1	57.0	IMR90p2
87.0	F2	67.9119726566079	BIRC5_1	57.0	IMR90p2
87.5	F2	25.401407498946	BIRC5_1	57.0	IMR90p2
88.0	F2	6.77896899646203	BIRC5_1	57.0	IMR90p2
88.5	F2	3.26627390091261	BIRC5_1	57.0	IMR90p2
89.0	F2	3.03481467180177	BIRC5_1	57.0	IMR90p2
89.5	F2	3.28245312254927	BIRC5_1	57.0	IMR90p2
90.0	F2	3.47037776284878	BIRC5_1	57.0	IMR90p2
90.5	F2	3.32416098167613	BIRC5_1	57.0	IMR90p2
91.0	F2	3.25577962980395	BIRC5_1	57.0	IMR90p2
91.5	F2	3.07505223709637	BIRC5_1	57.0	IMR90p2
92.0	F2	2.5095844206507	BIRC5_1	57.0	IMR90p2
92.5	F2	1.89565312867234	BIRC5_1	57.0	IMR90p2
93.0	F2	1.61118627424008	BIRC5_1	57.0	IMR90p2
93.5	F2	2.0822997906173	BIRC5_1	57.0	IMR90p2
94.0	F2	1.93437406209773	BIRC5_1	57.0	IMR90p2
94.5	F2	3.6219351242255	BIRC5_1	57.0	IMR90p2
95.0	F2	2.52781971092804	BIRC5_1	57.0	IMR90p2
55.0	G2	-6.93249849966685	BIRC5_1	55.7	IMR90p2
55.5	G2	-15.0204134159442	BIRC5_1	55.7	IMR90p2
56.0	G2	-13.8649969993321	BIRC5_1	55.7	IMR90p2
56.5	G2	-13.8649969993314	BIRC5_1	55.7	IMR90p2
57.0	G2	-13.8649969993439	BIRC5_1	55.7	IMR90p2
57.5	G2	-14.7748749142332	BIRC5_1	55.7	IMR90p2
58.0	G2	-9.26863452221369	BIRC5_1	55.7	IMR90p2
58.5	G2	2.35977796591305	BIRC5_1	55.7	IMR90p2
59.0	G2	12.263460510023	BIRC5_1	55.7	IMR90p2
59.5	G2	21.0487416156111	BIRC5_1	55.7	IMR90p2
60.0	G2	29.436097658213	BIRC5_1	55.7	IMR90p2
60.5	G2	36.2281663739579	BIRC5_1	55.7	IMR90p2
61.0	G2	41.0840611059346	BIRC5_1	55.7	IMR90p2
61.5	G2	44.7686631817945	BIRC5_1	55.7	IMR90p2
62.0	G2	47.0307519649818	BIRC5_1	55.7	IMR90p2
62.5	G2	48.7135000702668	BIRC5_1	55.7	IMR90p2
63.0	G2	51.0991805703588	BIRC5_1	55.7	IMR90p2
63.5	G2	54.1230526728669	BIRC5_1	55.7	IMR90p2
64.0	G2	58.4285258879506	BIRC5_1	55.7	IMR90p2
64.5	G2	65.3775692195853	BIRC5_1	55.7	IMR90p2
65.0	G2	73.6422707967125	BIRC5_1	55.7	IMR90p2
65.5	G2	82.3706000362536	BIRC5_1	55.7	IMR90p2
66.0	G2	91.6686050125758	BIRC5_1	55.7	IMR90p2
66.5	G2	100.773035781741	BIRC5_1	55.7	IMR90p2
67.0	G2	107.861884149305	BIRC5_1	55.7	IMR90p2
67.5	G2	113.362149495377	BIRC5_1	55.7	IMR90p2
68.0	G2	117.683518902334	BIRC5_1	55.7	IMR90p2
68.5	G2	120.940763678119	BIRC5_1	55.7	IMR90p2
69.0	G2	123.222893969302	BIRC5_1	55.7	IMR90p2
69.5	G2	125.268456803186	BIRC5_1	55.7	IMR90p2
70.0	G2	127.406960546004	BIRC5_1	55.7	IMR90p2
70.5	G2	129.129411710776	BIRC5_1	55.7	IMR90p2
71.0	G2	129.861034072401	BIRC5_1	55.7	IMR90p2
71.5	G2	130.075077510032	BIRC5_1	55.7	IMR90p2
72.0	G2	130.420175536562	BIRC5_1	55.7	IMR90p2
72.5	G2	130.842522158441	BIRC5_1	55.7	IMR90p2
73.0	G2	132.215878277787	BIRC5_1	55.7	IMR90p2
73.5	G2	134.995700502854	BIRC5_1	55.7	IMR90p2
74.0	G2	137.491342807629	BIRC5_1	55.7	IMR90p2
74.5	G2	138.033900402373	BIRC5_1	55.7	IMR90p2
75.0	G2	136.558749699953	BIRC5_1	55.7	IMR90p2
75.5	G2	132.104799108936	BIRC5_1	55.7	IMR90p2
76.0	G2	125.244199094632	BIRC5_1	55.7	IMR90p2
76.5	G2	118.654935857299	BIRC5_1	55.7	IMR90p2
77.0	G2	113.405644068104	BIRC5_1	55.7	IMR90p2
77.5	G2	109.098157835396	BIRC5_1	55.7	IMR90p2
78.0	G2	107.284213412767	BIRC5_1	55.7	IMR90p2
78.5	G2	107.708755975935	BIRC5_1	55.7	IMR90p2
79.0	G2	109.035192011746	BIRC5_1	55.7	IMR90p2
79.5	G2	111.568272714911	BIRC5_1	55.7	IMR90p2
80.0	G2	116.548329114319	BIRC5_1	55.7	IMR90p2
80.5	G2	122.968792858072	BIRC5_1	55.7	IMR90p2
81.0	G2	129.527031842572	BIRC5_1	55.7	IMR90p2
81.5	G2	135.988868880661	BIRC5_1	55.7	IMR90p2
82.0	G2	143.556465240365	BIRC5_1	55.7	IMR90p2
82.5	G2	156.576189644686	BIRC5_1	55.7	IMR90p2
83.0	G2	180.340881293891	BIRC5_1	55.7	IMR90p2
83.5	G2	210.566513432947	BIRC5_1	55.7	IMR90p2
84.0	G2	237.498778975021	BIRC5_1	55.7	IMR90p2
84.5	G2	255.283501451077	BIRC5_1	55.7	IMR90p2
85.0	G2	252.612055228258	BIRC5_1	55.7	IMR90p2
85.5	G2	218.218434779083	BIRC5_1	55.7	IMR90p2
86.0	G2	163.155277689477	BIRC5_1	55.7	IMR90p2
86.5	G2	107.758953840945	BIRC5_1	55.7	IMR90p2
87.0	G2	59.0967372478771	BIRC5_1	55.7	IMR90p2
87.5	G2	23.7139424279799	BIRC5_1	55.7	IMR90p2
88.0	G2	7.16675918031189	BIRC5_1	55.7	IMR90p2
88.5	G2	3.49190746651556	BIRC5_1	55.7	IMR90p2
89.0	G2	2.8848658140206	BIRC5_1	55.7	IMR90p2
89.5	G2	2.39203637350613	BIRC5_1	55.7	IMR90p2
90.0	G2	1.53577377122639	BIRC5_1	55.7	IMR90p2
90.5	G2	1.22873459566591	BIRC5_1	55.7	IMR90p2
91.0	G2	1.78729565966057	BIRC5_1	55.7	IMR90p2
91.5	G2	2.21837557420457	BIRC5_1	55.7	IMR90p2
92.0	G2	2.74377331739282	BIRC5_1	55.7	IMR90p2
92.5	G2	3.14485306324735	BIRC5_1	55.7	IMR90p2
93.0	G2	3.34701699812723	BIRC5_1	55.7	IMR90p2
93.5	G2	2.52892949684667	BIRC5_1	55.7	IMR90p2
94.0	G2	2.03587609119865	BIRC5_1	55.7	IMR90p2
94.5	G2	0.641982074314967	BIRC5_1	55.7	IMR90p2
95.0	G2	-0.445943402261889	BIRC5_1	55.7	IMR90p2
55.0	H2	-10.4355226872266	BIRC5_1	55.0	IMR90p2
55.5	H2	-22.6102991556575	BIRC5_1	55.0	IMR90p2
56.0	H2	-20.871045374454	BIRC5_1	55.0	IMR90p2
56.5	H2	-20.8710453744504	BIRC5_1	55.0	IMR90p2
57.0	H2	-20.8710453744734	BIRC5_1	55.0	IMR90p2
57.5	H2	-21.8404267246067	BIRC5_1	55.0	IMR90p2
58.0	H2	-15.9936522158476	BIRC5_1	55.0	IMR90p2
58.5	H2	-3.50907748218003	BIRC5_1	55.0	IMR90p2
59.0	H2	7.38134536290829	BIRC5_1	55.0	IMR90p2
59.5	H2	17.7320143749632	BIRC5_1	55.0	IMR90p2
60.0	H2	26.4032373750182	BIRC5_1	55.0	IMR90p2
60.5	H2	32.8314476929713	BIRC5_1	55.0	IMR90p2
61.0	H2	37.7186736194153	BIRC5_1	55.0	IMR90p2
61.5	H2	40.6895905078818	BIRC5_1	55.0	IMR90p2
62.0	H2	41.5569257592738	BIRC5_1	55.0	IMR90p2
62.5	H2	41.1430129613992	BIRC5_1	55.0	IMR90p2
63.0	H2	40.3626535004355	BIRC5_1	55.0	IMR90p2
63.5	H2	39.3832972152759	BIRC5_1	55.0	IMR90p2
64.0	H2	39.4846203638082	BIRC5_1	55.0	IMR90p2
64.5	H2	42.7635880029146	BIRC5_1	55.0	IMR90p2
65.0	H2	49.7835141610907	BIRC5_1	55.0	IMR90p2
65.5	H2	59.7781603468584	BIRC5_1	55.0	IMR90p2
66.0	H2	72.2440002519621	BIRC5_1	55.0	IMR90p2
66.5	H2	85.0010074640496	BIRC5_1	55.0	IMR90p2
67.0	H2	95.6576254931114	BIRC5_1	55.0	IMR90p2
67.5	H2	103.801387247137	BIRC5_1	55.0	IMR90p2
68.0	H2	109.507843158716	BIRC5_1	55.0	IMR90p2
68.5	H2	112.345111344072	BIRC5_1	55.0	IMR90p2
69.0	H2	113.141086380344	BIRC5_1	55.0	IMR90p2
69.5	H2	113.116823154856	BIRC5_1	55.0	IMR90p2
70.0	H2	112.407440078138	BIRC5_1	55.0	IMR90p2
70.5	H2	110.890442934441	BIRC5_1	55.0	IMR90p2
71.0	H2	109.705474850213	BIRC5_1	55.0	IMR90p2
71.5	H2	110.493484706364	BIRC5_1	55.0	IMR90p2
72.0	H2	112.775753824968	BIRC5_1	55.0	IMR90p2
72.5	H2	116.409743360289	BIRC5_1	55.0	IMR90p2
73.0	H2	122.057032741856	BIRC5_1	55.0	IMR90p2
73.5	H2	128.068778709732	BIRC5_1	55.0	IMR90p2
74.0	H2	131.768170598868	BIRC5_1	55.0	IMR90p2
74.5	H2	132.889267462058	BIRC5_1	55.0	IMR90p2
75.0	H2	131.304677527217	BIRC5_1	55.0	IMR90p2
75.5	H2	126.130219189651	BIRC5_1	55.0	IMR90p2
76.0	H2	119.526467889422	BIRC5_1	55.0	IMR90p2
76.5	H2	113.806824085947	BIRC5_1	55.0	IMR90p2
77.0	H2	109.132754616241	BIRC5_1	55.0	IMR90p2
77.5	H2	105.52249168301	BIRC5_1	55.0	IMR90p2
78.0	H2	104.174911352731	BIRC5_1	55.0	IMR90p2
78.5	H2	104.320876683	BIRC5_1	55.0	IMR90p2
79.0	H2	105.313005631265	BIRC5_1	55.0	IMR90p2
79.5	H2	108.149613058086	BIRC5_1	55.0	IMR90p2
80.0	H2	113.474722920178	BIRC5_1	55.0	IMR90p2
80.5	H2	120.313631216961	BIRC5_1	55.0	IMR90p2
81.0	H2	127.617189522851	BIRC5_1	55.0	IMR90p2
81.5	H2	135.234837410984	BIRC5_1	55.0	IMR90p2
82.0	H2	142.366086763002	BIRC5_1	55.0	IMR90p2
82.5	H2	152.729179326606	BIRC5_1	55.0	IMR90p2
83.0	H2	174.421380867005	BIRC5_1	55.0	IMR90p2
83.5	H2	204.550332932007	BIRC5_1	55.0	IMR90p2
84.0	H2	231.558461756138	BIRC5_1	55.0	IMR90p2
84.5	H2	250.931554421957	BIRC5_1	55.0	IMR90p2
85.0	H2	253.81878652267	BIRC5_1	55.0	IMR90p2
85.5	H2	224.220436650411	BIRC5_1	55.0	IMR90p2
86.0	H2	170.036914390782	BIRC5_1	55.0	IMR90p2
86.5	H2	114.26587818968	BIRC5_1	55.0	IMR90p2
87.0	H2	64.7397243119489	BIRC5_1	55.0	IMR90p2
87.5	H2	26.2108099113318	BIRC5_1	55.0	IMR90p2
88.0	H2	7.32025859125537	BIRC5_1	55.0	IMR90p2
88.5	H2	3.31613159652778	BIRC5_1	55.0	IMR90p2
89.0	H2	2.74309232567606	BIRC5_1	55.0	IMR90p2
89.5	H2	2.5460706906623	BIRC5_1	55.0	IMR90p2
90.0	H2	2.45149949443606	BIRC5_1	55.0	IMR90p2
90.5	H2	2.05080725551431	BIRC5_1	55.0	IMR90p2
91.0	H2	1.73079634962181	BIRC5_1	55.0	IMR90p2
91.5	H2	1.90517842091288	BIRC5_1	55.0	IMR90p2
92.0	H2	1.89297637682603	BIRC5_1	55.0	IMR90p2
92.5	H2	1.74495859921171	BIRC5_1	55.0	IMR90p2
93.0	H2	1.81186556925945	BIRC5_1	55.0	IMR90p2
93.5	H2	1.8911570455104	BIRC5_1	55.0	IMR90p2
94.0	H2	1.66071759929872	BIRC5_1	55.0	IMR90p2
94.5	H2	1.52456564165431	BIRC5_1	55.0	IMR90p2
95.0	H2	0.623002669609093	BIRC5_1	55.0	IMR90p2
55.0	A2	16.8027141935672	BIRC5_1	65.0	IMR90p11
55.5	A2	36.405880752729	BIRC5_1	65.0	IMR90p11
56.0	A2	33.6054283871345	BIRC5_1	65.0	IMR90p11
56.5	A2	33.6054283871383	BIRC5_1	65.0	IMR90p11
57.0	A2	33.6054283871056	BIRC5_1	65.0	IMR90p11
57.5	A2	33.5341319334566	BIRC5_1	65.0	IMR90p11
58.0	A2	34.0189406307902	BIRC5_1	65.0	IMR90p11
58.5	A2	34.4260091303399	BIRC5_1	65.0	IMR90p11
59.0	A2	35.8646545406023	BIRC5_1	65.0	IMR90p11
59.5	A2	36.7817813043473	BIRC5_1	65.0	IMR90p11
60.0	A2	35.7167800029295	BIRC5_1	65.0	IMR90p11
60.5	A2	35.4810934615655	BIRC5_1	65.0	IMR90p11
61.0	A2	35.2521433108984	BIRC5_1	65.0	IMR90p11
61.5	A2	33.9149497164337	BIRC5_1	65.0	IMR90p11
62.0	A2	32.7004678490491	BIRC5_1	65.0	IMR90p11
62.5	A2	32.8002766485467	BIRC5_1	65.0	IMR90p11
63.0	A2	32.6351795358444	BIRC5_1	65.0	IMR90p11
63.5	A2	33.486339568718	BIRC5_1	65.0	IMR90p11
64.0	A2	36.9630906633763	BIRC5_1	65.0	IMR90p11
64.5	A2	43.7612657113159	BIRC5_1	65.0	IMR90p11
65.0	A2	54.2994413448273	BIRC5_1	65.0	IMR90p11
65.5	A2	68.6372430141806	BIRC5_1	65.0	IMR90p11
66.0	A2	85.0172332672603	BIRC5_1	65.0	IMR90p11
66.5	A2	100.646168670154	BIRC5_1	65.0	IMR90p11
67.0	A2	114.114341371861	BIRC5_1	65.0	IMR90p11
67.5	A2	123.194971384148	BIRC5_1	65.0	IMR90p11
68.0	A2	128.421396724079	BIRC5_1	65.0	IMR90p11
68.5	A2	130.98752523032	BIRC5_1	65.0	IMR90p11
69.0	A2	131.904731184632	BIRC5_1	65.0	IMR90p11
69.5	A2	132.204819653288	BIRC5_1	65.0	IMR90p11
70.0	A2	132.867339396139	BIRC5_1	65.0	IMR90p11
70.5	A2	133.459728682436	BIRC5_1	65.0	IMR90p11
71.0	A2	134.037588431964	BIRC5_1	65.0	IMR90p11
71.5	A2	135.524561578091	BIRC5_1	65.0	IMR90p11
72.0	A2	137.079197888455	BIRC5_1	65.0	IMR90p11
72.5	A2	138.642033499118	BIRC5_1	65.0	IMR90p11
73.0	A2	141.383622504147	BIRC5_1	65.0	IMR90p11
73.5	A2	145.26177743537	BIRC5_1	65.0	IMR90p11
74.0	A2	147.914821941794	BIRC5_1	65.0	IMR90p11
74.5	A2	149.333828202161	BIRC5_1	65.0	IMR90p11
75.0	A2	150.742492043049	BIRC5_1	65.0	IMR90p11
75.5	A2	150.021314337072	BIRC5_1	65.0	IMR90p11
76.0	A2	146.543170141953	BIRC5_1	65.0	IMR90p11
76.5	A2	142.865426102966	BIRC5_1	65.0	IMR90p11
77.0	A2	139.897489440275	BIRC5_1	65.0	IMR90p11
77.5	A2	136.937724436646	BIRC5_1	65.0	IMR90p11
78.0	A2	135.496758622881	BIRC5_1	65.0	IMR90p11
78.5	A2	136.074850831804	BIRC5_1	65.0	IMR90p11
79.0	A2	138.275240376606	BIRC5_1	65.0	IMR90p11
79.5	A2	142.209945619895	BIRC5_1	65.0	IMR90p11
80.0	A2	148.049940925645	BIRC5_1	65.0	IMR90p11
80.5	A2	155.750737479086	BIRC5_1	65.0	IMR90p11
81.0	A2	165.179548695535	BIRC5_1	65.0	IMR90p11
81.5	A2	175.642952033152	BIRC5_1	65.0	IMR90p11
82.0	A2	187.362207632901	BIRC5_1	65.0	IMR90p11
82.5	A2	205.773315846853	BIRC5_1	65.0	IMR90p11
83.0	A2	240.741025117124	BIRC5_1	65.0	IMR90p11
83.5	A2	292.951238189218	BIRC5_1	65.0	IMR90p11
84.0	A2	348.533722916277	BIRC5_1	65.0	IMR90p11
84.5	A2	393.545928648135	BIRC5_1	65.0	IMR90p11
85.0	A2	414.094186828844	BIRC5_1	65.0	IMR90p11
85.5	A2	389.244240514081	BIRC5_1	65.0	IMR90p11
86.0	A2	316.714204711656	BIRC5_1	65.0	IMR90p11
86.5	A2	225.120007524976	BIRC5_1	65.0	IMR90p11
87.0	A2	139.24156669489	BIRC5_1	65.0	IMR90p11
87.5	A2	68.4172403118982	BIRC5_1	65.0	IMR90p11
88.0	A2	23.7364523717214	BIRC5_1	65.0	IMR90p11
88.5	A2	7.05373463607975	BIRC5_1	65.0	IMR90p11
89.0	A2	3.69302025968199	BIRC5_1	65.0	IMR90p11
89.5	A2	2.47655272263609	BIRC5_1	65.0	IMR90p11
90.0	A2	2.27000423342054	BIRC5_1	65.0	IMR90p11
90.5	A2	2.29086974660311	BIRC5_1	65.0	IMR90p11
91.0	A2	2.27596426419558	BIRC5_1	65.0	IMR90p11
91.5	A2	2.70420912355206	BIRC5_1	65.0	IMR90p11
92.0	A2	2.70059250018068	BIRC5_1	65.0	IMR90p11
92.5	A2	2.13780548611982	BIRC5_1	65.0	IMR90p11
93.0	A2	2.04788574695436	BIRC5_1	65.0	IMR90p11
93.5	A2	2.09547597572254	BIRC5_1	65.0	IMR90p11
94.0	A2	1.58420433341558	BIRC5_1	65.0	IMR90p11
94.5	A2	1.69199432349484	BIRC5_1	65.0	IMR90p11
95.0	A2	0.780413194779214	BIRC5_1	65.0	IMR90p11
55.0	B2	13.9727345296471	BIRC5_1	64.5	IMR90p11
55.5	B2	30.2742581475691	BIRC5_1	64.5	IMR90p11
56.0	B2	27.9454690592927	BIRC5_1	64.5	IMR90p11
56.5	B2	27.9454690592922	BIRC5_1	64.5	IMR90p11
57.0	B2	27.9454690593016	BIRC5_1	64.5	IMR90p11
57.5	B2	27.8242107259425	BIRC5_1	64.5	IMR90p11
58.0	B2	28.5848542958088	BIRC5_1	64.5	IMR90p11
58.5	B2	29.9709363488109	BIRC5_1	64.5	IMR90p11
59.0	B2	31.0885679542566	BIRC5_1	64.5	IMR90p11
59.5	B2	31.1642299761093	BIRC5_1	64.5	IMR90p11
60.0	B2	30.3498374113838	BIRC5_1	64.5	IMR90p11
60.5	B2	30.1358504597067	BIRC5_1	64.5	IMR90p11
61.0	B2	29.9042123983209	BIRC5_1	64.5	IMR90p11
61.5	B2	29.3704812628462	BIRC5_1	64.5	IMR90p11
62.0	B2	29.3142627909581	BIRC5_1	64.5	IMR90p11
62.5	B2	30.8080251925578	BIRC5_1	64.5	IMR90p11
63.0	B2	34.317225526858	BIRC5_1	64.5	IMR90p11
63.5	B2	40.066218782054	BIRC5_1	64.5	IMR90p11
64.0	B2	48.8929349935274	BIRC5_1	64.5	IMR90p11
64.5	B2	61.753366303788	BIRC5_1	64.5	IMR90p11
65.0	B2	77.6819102734753	BIRC5_1	64.5	IMR90p11
65.5	B2	94.1989549458201	BIRC5_1	64.5	IMR90p11
66.0	B2	110.22830041191	BIRC5_1	64.5	IMR90p11
66.5	B2	124.125441032542	BIRC5_1	64.5	IMR90p11
67.0	B2	133.511455237572	BIRC5_1	64.5	IMR90p11
67.5	B2	138.723391646313	BIRC5_1	64.5	IMR90p11
68.0	B2	141.677170708821	BIRC5_1	64.5	IMR90p11
68.5	B2	142.851779399552	BIRC5_1	64.5	IMR90p11
69.0	B2	143.102411514203	BIRC5_1	64.5	IMR90p11
69.5	B2	143.813553077392	BIRC5_1	64.5	IMR90p11
70.0	B2	145.068102675268	BIRC5_1	64.5	IMR90p11
70.5	B2	146.365876773176	BIRC5_1	64.5	IMR90p11
71.0	B2	147.635076247161	BIRC5_1	64.5	IMR90p11
71.5	B2	149.682638857801	BIRC5_1	64.5	IMR90p11
72.0	B2	153.27265401304	BIRC5_1	64.5	IMR90p11
72.5	B2	157.426743141663	BIRC5_1	64.5	IMR90p11
73.0	B2	161.087125415407	BIRC5_1	64.5	IMR90p11
73.5	B2	164.874734856093	BIRC5_1	64.5	IMR90p11
74.0	B2	166.992537583033	BIRC5_1	64.5	IMR90p11
74.5	B2	165.626767036321	BIRC5_1	64.5	IMR90p11
75.0	B2	162.229566370031	BIRC5_1	64.5	IMR90p11
75.5	B2	158.356466432828	BIRC5_1	64.5	IMR90p11
76.0	B2	153.750147239502	BIRC5_1	64.5	IMR90p11
76.5	B2	149.204612942625	BIRC5_1	64.5	IMR90p11
77.0	B2	146.608246202118	BIRC5_1	64.5	IMR90p11
77.5	B2	145.091932830206	BIRC5_1	64.5	IMR90p11
78.0	B2	144.100382201007	BIRC5_1	64.5	IMR90p11
78.5	B2	144.496920105839	BIRC5_1	64.5	IMR90p11
79.0	B2	147.382435907271	BIRC5_1	64.5	IMR90p11
79.5	B2	151.589899401523	BIRC5_1	64.5	IMR90p11
80.0	B2	157.907664357881	BIRC5_1	64.5	IMR90p11
80.5	B2	167.042711285311	BIRC5_1	64.5	IMR90p11
81.0	B2	176.995657683209	BIRC5_1	64.5	IMR90p11
81.5	B2	186.94160738694	BIRC5_1	64.5	IMR90p11
82.0	B2	199.220801387368	BIRC5_1	64.5	IMR90p11
82.5	B2	221.009177484027	BIRC5_1	64.5	IMR90p11
83.0	B2	260.995608914779	BIRC5_1	64.5	IMR90p11
83.5	B2	316.326793253685	BIRC5_1	64.5	IMR90p11
84.0	B2	371.437445520315	BIRC5_1	64.5	IMR90p11
84.5	B2	413.428386753861	BIRC5_1	64.5	IMR90p11
85.0	B2	424.091232830547	BIRC5_1	64.5	IMR90p11
85.5	B2	384.061813692017	BIRC5_1	64.5	IMR90p11
86.0	B2	302.04100722737	BIRC5_1	64.5	IMR90p11
86.5	B2	208.327153298177	BIRC5_1	64.5	IMR90p11
87.0	B2	121.733025139179	BIRC5_1	64.5	IMR90p11
87.5	B2	54.6305797430514	BIRC5_1	64.5	IMR90p11
88.0	B2	17.5024983601552	BIRC5_1	64.5	IMR90p11
88.5	B2	4.82374501212126	BIRC5_1	64.5	IMR90p11
89.0	B2	2.37466790793701	BIRC5_1	64.5	IMR90p11
89.5	B2	2.50998385396178	BIRC5_1	64.5	IMR90p11
90.0	B2	3.00109882543023	BIRC5_1	64.5	IMR90p11
90.5	B2	2.83664605564604	BIRC5_1	64.5	IMR90p11
91.0	B2	3.16964361010065	BIRC5_1	64.5	IMR90p11
91.5	B2	3.503234276314	BIRC5_1	64.5	IMR90p11
92.0	B2	3.18882279282951	BIRC5_1	64.5	IMR90p11
92.5	B2	2.47989108767791	BIRC5_1	64.5	IMR90p11
93.0	B2	2.35509375125935	BIRC5_1	64.5	IMR90p11
93.5	B2	1.81081423532737	BIRC5_1	64.5	IMR90p11
94.0	B2	1.23126605786064	BIRC5_1	64.5	IMR90p11
94.5	B2	0.269796617577128	BIRC5_1	64.5	IMR90p11
95.0	B2	-0.425688518860454	BIRC5_1	64.5	IMR90p11
55.0	C2	13.0290833671875	BIRC5_1	63.3	IMR90p11
55.5	C2	28.2296806289044	BIRC5_1	63.3	IMR90p11
56.0	C2	26.0581667343731	BIRC5_1	63.3	IMR90p11
56.5	C2	26.0581667343786	BIRC5_1	63.3	IMR90p11
57.0	C2	26.0581667343477	BIRC5_1	63.3	IMR90p11
57.5	C2	25.8506626643907	BIRC5_1	63.3	IMR90p11
58.0	C2	27.1767192513369	BIRC5_1	63.3	IMR90p11
58.5	C2	29.4989908466996	BIRC5_1	63.3	IMR90p11
59.0	C2	30.1843137677092	BIRC5_1	63.3	IMR90p11
59.5	C2	30.8415392132397	BIRC5_1	63.3	IMR90p11
60.0	C2	31.7827531454316	BIRC5_1	63.3	IMR90p11
60.5	C2	31.7879058351548	BIRC5_1	63.3	IMR90p11
61.0	C2	32.4748704865394	BIRC5_1	63.3	IMR90p11
61.5	C2	34.2755773864546	BIRC5_1	63.3	IMR90p11
62.0	C2	35.2710665272532	BIRC5_1	63.3	IMR90p11
62.5	C2	36.8509004051289	BIRC5_1	63.3	IMR90p11
63.0	C2	40.3354677791745	BIRC5_1	63.3	IMR90p11
63.5	C2	44.4235592095035	BIRC5_1	63.3	IMR90p11
64.0	C2	50.2834984323804	BIRC5_1	63.3	IMR90p11
64.5	C2	59.6979552917069	BIRC5_1	63.3	IMR90p11
65.0	C2	71.2503566844791	BIRC5_1	63.3	IMR90p11
65.5	C2	84.7905442303431	BIRC5_1	63.3	IMR90p11
66.0	C2	99.4362698837274	BIRC5_1	63.3	IMR90p11
66.5	C2	112.270403608904	BIRC5_1	63.3	IMR90p11
67.0	C2	122.600790053323	BIRC5_1	63.3	IMR90p11
67.5	C2	130.333339544626	BIRC5_1	63.3	IMR90p11
68.0	C2	134.290414110857	BIRC5_1	63.3	IMR90p11
68.5	C2	135.944280669622	BIRC5_1	63.3	IMR90p11
69.0	C2	137.254842942808	BIRC5_1	63.3	IMR90p11
69.5	C2	137.991527746551	BIRC5_1	63.3	IMR90p11
70.0	C2	139.194301979463	BIRC5_1	63.3	IMR90p11
70.5	C2	141.234480513317	BIRC5_1	63.3	IMR90p11
71.0	C2	143.505026462211	BIRC5_1	63.3	IMR90p11
71.5	C2	145.953177912171	BIRC5_1	63.3	IMR90p11
72.0	C2	149.040421321469	BIRC5_1	63.3	IMR90p11
72.5	C2	152.17177785613	BIRC5_1	63.3	IMR90p11
73.0	C2	155.146424544621	BIRC5_1	63.3	IMR90p11
73.5	C2	157.329021469532	BIRC5_1	63.3	IMR90p11
74.0	C2	158.119008698981	BIRC5_1	63.3	IMR90p11
74.5	C2	157.154787015443	BIRC5_1	63.3	IMR90p11
75.0	C2	154.227340219669	BIRC5_1	63.3	IMR90p11
75.5	C2	150.499867344497	BIRC5_1	63.3	IMR90p11
76.0	C2	147.177419014459	BIRC5_1	63.3	IMR90p11
76.5	C2	144.521600185922	BIRC5_1	63.3	IMR90p11
77.0	C2	142.415946355629	BIRC5_1	63.3	IMR90p11
77.5	C2	141.278991063868	BIRC5_1	63.3	IMR90p11
78.0	C2	141.444893434987	BIRC5_1	63.3	IMR90p11
78.5	C2	142.707811212941	BIRC5_1	63.3	IMR90p11
79.0	C2	144.932414269242	BIRC5_1	63.3	IMR90p11
79.5	C2	149.07033822826	BIRC5_1	63.3	IMR90p11
80.0	C2	155.842642886271	BIRC5_1	63.3	IMR90p11
80.5	C2	163.720790819567	BIRC5_1	63.3	IMR90p11
81.0	C2	172.732547140762	BIRC5_1	63.3	IMR90p11
81.5	C2	183.66785849978	BIRC5_1	63.3	IMR90p11
82.0	C2	196.084649556711	BIRC5_1	63.3	IMR90p11
82.5	C2	216.522050765144	BIRC5_1	63.3	IMR90p11
83.0	C2	256.354565487271	BIRC5_1	63.3	IMR90p11
83.5	C2	311.842458188502	BIRC5_1	63.3	IMR90p11
84.0	C2	366.661206241	BIRC5_1	63.3	IMR90p11
84.5	C2	410.388587645182	BIRC5_1	63.3	IMR90p11
85.0	C2	425.704702055783	BIRC5_1	63.3	IMR90p11
85.5	C2	390.319172267807	BIRC5_1	63.3	IMR90p11
86.0	C2	310.847704902693	BIRC5_1	63.3	IMR90p11
86.5	C2	217.976153662383	BIRC5_1	63.3	IMR90p11
87.0	C2	130.86266680301	BIRC5_1	63.3	IMR90p11
87.5	C2	61.2079479013885	BIRC5_1	63.3	IMR90p11
88.0	C2	20.639140332221	BIRC5_1	63.3	IMR90p11
88.5	C2	6.3464860247343	BIRC5_1	63.3	IMR90p11
89.0	C2	3.43832189168955	BIRC5_1	63.3	IMR90p11
89.5	C2	2.63318882561958	BIRC5_1	63.3	IMR90p11
90.0	C2	2.48461597477041	BIRC5_1	63.3	IMR90p11
90.5	C2	2.5043603083414	BIRC5_1	63.3	IMR90p11
91.0	C2	2.32490504709608	BIRC5_1	63.3	IMR90p11
91.5	C2	2.09077209563202	BIRC5_1	63.3	IMR90p11
92.0	C2	2.12266075550247	BIRC5_1	63.3	IMR90p11
92.5	C2	1.67105833510641	BIRC5_1	63.3	IMR90p11
93.0	C2	1.56400911139013	BIRC5_1	63.3	IMR90p11
93.5	C2	1.87756146574429	BIRC5_1	63.3	IMR90p11
94.0	C2	1.75554236253134	BIRC5_1	63.3	IMR90p11
94.5	C2	2.22224251335825	BIRC5_1	63.3	IMR90p11
95.0	C2	1.27434442421151	BIRC5_1	63.3	IMR90p11
55.0	D2	9.31532072621485	BIRC5_1	61.4	IMR90p11
55.5	D2	20.183194906801	BIRC5_1	61.4	IMR90p11
56.0	D2	18.6306414524317	BIRC5_1	61.4	IMR90p11
56.5	D2	18.6306414524336	BIRC5_1	61.4	IMR90p11
57.0	D2	18.6306414524065	BIRC5_1	61.4	IMR90p11
57.5	D2	18.471849436959	BIRC5_1	61.4	IMR90p11
58.0	D2	19.4400801145021	BIRC5_1	61.4	IMR90p11
58.5	D2	21.3935265443417	BIRC5_1	61.4	IMR90p11
59.0	D2	23.2177210431128	BIRC5_1	61.4	IMR90p11
59.5	D2	25.2127284473231	BIRC5_1	61.4	IMR90p11
60.0	D2	26.2465549451779	BIRC5_1	61.4	IMR90p11
60.5	D2	26.8917672934033	BIRC5_1	61.4	IMR90p11
61.0	D2	28.437927363429	BIRC5_1	61.4	IMR90p11
61.5	D2	29.7297309605208	BIRC5_1	61.4	IMR90p11
62.0	D2	30.8111563252289	BIRC5_1	61.4	IMR90p11
62.5	D2	32.5765228607652	BIRC5_1	61.4	IMR90p11
63.0	D2	35.1016953839992	BIRC5_1	61.4	IMR90p11
63.5	D2	38.1616093629968	BIRC5_1	61.4	IMR90p11
64.0	D2	43.5207162213242	BIRC5_1	61.4	IMR90p11
64.5	D2	51.7679016484319	BIRC5_1	61.4	IMR90p11
65.0	D2	62.7493568153654	BIRC5_1	61.4	IMR90p11
65.5	D2	76.3866497770456	BIRC5_1	61.4	IMR90p11
66.0	D2	91.5871009354099	BIRC5_1	61.4	IMR90p11
66.5	D2	105.847506998711	BIRC5_1	61.4	IMR90p11
67.0	D2	117.130487582545	BIRC5_1	61.4	IMR90p11
67.5	D2	125.284238488625	BIRC5_1	61.4	IMR90p11
68.0	D2	130.179637469868	BIRC5_1	61.4	IMR90p11
68.5	D2	131.545546599735	BIRC5_1	61.4	IMR90p11
69.0	D2	131.26782802456	BIRC5_1	61.4	IMR90p11
69.5	D2	131.708368925348	BIRC5_1	61.4	IMR90p11
70.0	D2	132.779865841429	BIRC5_1	61.4	IMR90p11
70.5	D2	134.234667143471	BIRC5_1	61.4	IMR90p11
71.0	D2	137.184734866724	BIRC5_1	61.4	IMR90p11
71.5	D2	141.535719839894	BIRC5_1	61.4	IMR90p11
72.0	D2	146.426593189361	BIRC5_1	61.4	IMR90p11
72.5	D2	152.594627977001	BIRC5_1	61.4	IMR90p11
73.0	D2	160.04245333639	BIRC5_1	61.4	IMR90p11
73.5	D2	167.515405812455	BIRC5_1	61.4	IMR90p11
74.0	D2	173.221990740613	BIRC5_1	61.4	IMR90p11
74.5	D2	175.547816555951	BIRC5_1	61.4	IMR90p11
75.0	D2	173.174214884203	BIRC5_1	61.4	IMR90p11
75.5	D2	166.816005041612	BIRC5_1	61.4	IMR90p11
76.0	D2	158.207725847727	BIRC5_1	61.4	IMR90p11
76.5	D2	149.080373682744	BIRC5_1	61.4	IMR90p11
77.0	D2	141.721425696067	BIRC5_1	61.4	IMR90p11
77.5	D2	137.406655426322	BIRC5_1	61.4	IMR90p11
78.0	D2	135.253393260951	BIRC5_1	61.4	IMR90p11
78.5	D2	134.920091879843	BIRC5_1	61.4	IMR90p11
79.0	D2	136.923151154535	BIRC5_1	61.4	IMR90p11
79.5	D2	140.250170341686	BIRC5_1	61.4	IMR90p11
80.0	D2	145.041527177238	BIRC5_1	61.4	IMR90p11
80.5	D2	152.478644772531	BIRC5_1	61.4	IMR90p11
81.0	D2	161.324947651908	BIRC5_1	61.4	IMR90p11
81.5	D2	170.454267358667	BIRC5_1	61.4	IMR90p11
82.0	D2	181.17322124872	BIRC5_1	61.4	IMR90p11
82.5	D2	198.217180024047	BIRC5_1	61.4	IMR90p11
83.0	D2	230.724289610016	BIRC5_1	61.4	IMR90p11
83.5	D2	278.782877938976	BIRC5_1	61.4	IMR90p11
84.0	D2	328.083278992103	BIRC5_1	61.4	IMR90p11
84.5	D2	367.143122138326	BIRC5_1	61.4	IMR90p11
85.0	D2	382.785858958606	BIRC5_1	61.4	IMR90p11
85.5	D2	354.110932514497	BIRC5_1	61.4	IMR90p11
86.0	D2	283.298543704349	BIRC5_1	61.4	IMR90p11
86.5	D2	198.897490253368	BIRC5_1	61.4	IMR90p11
87.0	D2	119.982352335252	BIRC5_1	61.4	IMR90p11
87.5	D2	56.1898688517847	BIRC5_1	61.4	IMR90p11
88.0	D2	18.6879609922357	BIRC5_1	61.4	IMR90p11
88.5	D2	5.71630499307332	BIRC5_1	61.4	IMR90p11
89.0	D2	3.30361629267765	BIRC5_1	61.4	IMR90p11
89.5	D2	3.0706541661271	BIRC5_1	61.4	IMR90p11
90.0	D2	2.75956108205952	BIRC5_1	61.4	IMR90p11
90.5	D2	2.48077523799606	BIRC5_1	61.4	IMR90p11
91.0	D2	2.71699605843924	BIRC5_1	61.4	IMR90p11
91.5	D2	2.97453131646739	BIRC5_1	61.4	IMR90p11
92.0	D2	2.79218675653283	BIRC5_1	61.4	IMR90p11
92.5	D2	2.62184226314247	BIRC5_1	61.4	IMR90p11
93.0	D2	1.964346103119	BIRC5_1	61.4	IMR90p11
93.5	D2	0.86263818887727	BIRC5_1	61.4	IMR90p11
94.0	D2	0.360288804761467	BIRC5_1	61.4	IMR90p11
94.5	D2	-0.451503963930691	BIRC5_1	61.4	IMR90p11
95.0	D2	-0.447869794072858	BIRC5_1	61.4	IMR90p11
55.0	E2	1.76146537262571	BIRC5_1	59.0	IMR90p11
55.5	E2	3.81650830735543	BIRC5_1	59.0	IMR90p11
56.0	E2	3.5229307452496	BIRC5_1	59.0	IMR90p11
56.5	E2	3.5229307452455	BIRC5_1	59.0	IMR90p11
57.0	E2	3.52293074527324	BIRC5_1	59.0	IMR90p11
57.5	E2	3.08911610300129	BIRC5_1	59.0	IMR90p11
58.0	E2	5.71467809356	BIRC5_1	59.0	IMR90p11
58.5	E2	11.2835689579535	BIRC5_1	59.0	IMR90p11
59.0	E2	15.8381505803386	BIRC5_1	59.0	IMR90p11
59.5	E2	19.7151937756539	BIRC5_1	59.0	IMR90p11
60.0	E2	23.3892350693363	BIRC5_1	59.0	IMR90p11
60.5	E2	26.9434657792901	BIRC5_1	59.0	IMR90p11
61.0	E2	29.611877036635	BIRC5_1	59.0	IMR90p11
61.5	E2	32.3766149101168	BIRC5_1	59.0	IMR90p11
62.0	E2	35.0478733887132	BIRC5_1	59.0	IMR90p11
62.5	E2	37.5215669163912	BIRC5_1	59.0	IMR90p11
63.0	E2	40.0701303209122	BIRC5_1	59.0	IMR90p11
63.5	E2	43.809894975349	BIRC5_1	59.0	IMR90p11
64.0	E2	49.420010822312	BIRC5_1	59.0	IMR90p11
64.5	E2	57.2760557322148	BIRC5_1	59.0	IMR90p11
65.0	E2	68.2434622024959	BIRC5_1	59.0	IMR90p11
65.5	E2	82.0151077647109	BIRC5_1	59.0	IMR90p11
66.0	E2	96.4459555902256	BIRC5_1	59.0	IMR90p11
66.5	E2	109.03631664316	BIRC5_1	59.0	IMR90p11
67.0	E2	119.537919061313	BIRC5_1	59.0	IMR90p11
67.5	E2	126.490641035075	BIRC5_1	59.0	IMR90p11
68.0	E2	129.743801003629	BIRC5_1	59.0	IMR90p11
68.5	E2	131.118859620411	BIRC5_1	59.0	IMR90p11
69.0	E2	131.484406745038	BIRC5_1	59.0	IMR90p11
69.5	E2	131.182524786114	BIRC5_1	59.0	IMR90p11
70.0	E2	131.260835527255	BIRC5_1	59.0	IMR90p11
70.5	E2	131.97321133249	BIRC5_1	59.0	IMR90p11
71.0	E2	133.037219448627	BIRC5_1	59.0	IMR90p11
71.5	E2	134.906837788801	BIRC5_1	59.0	IMR90p11
72.0	E2	138.045699040242	BIRC5_1	59.0	IMR90p11
72.5	E2	142.109908762422	BIRC5_1	59.0	IMR90p11
73.0	E2	145.751515375957	BIRC5_1	59.0	IMR90p11
73.5	E2	148.808287771184	BIRC5_1	59.0	IMR90p11
74.0	E2	151.178504217467	BIRC5_1	59.0	IMR90p11
74.5	E2	151.027463006707	BIRC5_1	59.0	IMR90p11
75.0	E2	148.337767446528	BIRC5_1	59.0	IMR90p11
75.5	E2	144.724252331865	BIRC5_1	59.0	IMR90p11
76.0	E2	140.461021841673	BIRC5_1	59.0	IMR90p11
76.5	E2	135.995498681421	BIRC5_1	59.0	IMR90p11
77.0	E2	132.817997375505	BIRC5_1	59.0	IMR90p11
77.5	E2	131.165515783046	BIRC5_1	59.0	IMR90p11
78.0	E2	130.740929612745	BIRC5_1	59.0	IMR90p11
78.5	E2	131.252248671967	BIRC5_1	59.0	IMR90p11
79.0	E2	133.000373203027	BIRC5_1	59.0	IMR90p11
79.5	E2	136.222902721572	BIRC5_1	59.0	IMR90p11
80.0	E2	141.063567631259	BIRC5_1	59.0	IMR90p11
80.5	E2	148.239430352314	BIRC5_1	59.0	IMR90p11
81.0	E2	157.165850402471	BIRC5_1	59.0	IMR90p11
81.5	E2	166.330752850407	BIRC5_1	59.0	IMR90p11
82.0	E2	176.415005587931	BIRC5_1	59.0	IMR90p11
82.5	E2	191.303392978503	BIRC5_1	59.0	IMR90p11
83.0	E2	219.511505673996	BIRC5_1	59.0	IMR90p11
83.5	E2	262.884034709597	BIRC5_1	59.0	IMR90p11
84.0	E2	308.023603616322	BIRC5_1	59.0	IMR90p11
84.5	E2	342.825156915461	BIRC5_1	59.0	IMR90p11
85.0	E2	357.706467794464	BIRC5_1	59.0	IMR90p11
85.5	E2	333.005807777316	BIRC5_1	59.0	IMR90p11
86.0	E2	266.634648646679	BIRC5_1	59.0	IMR90p11
86.5	E2	186.939795272374	BIRC5_1	59.0	IMR90p11
87.0	E2	114.001011638532	BIRC5_1	59.0	IMR90p11
87.5	E2	53.7693928998592	BIRC5_1	59.0	IMR90p11
88.0	E2	16.7964065592582	BIRC5_1	59.0	IMR90p11
88.5	E2	4.34166646942526	BIRC5_1	59.0	IMR90p11
89.0	E2	2.52083494399579	BIRC5_1	59.0	IMR90p11
89.5	E2	2.09439995706384	BIRC5_1	59.0	IMR90p11
90.0	E2	2.09394201955536	BIRC5_1	59.0	IMR90p11
90.5	E2	2.36479513732479	BIRC5_1	59.0	IMR90p11
91.0	E2	2.84113432762558	BIRC5_1	59.0	IMR90p11
91.5	E2	2.91189106097949	BIRC5_1	59.0	IMR90p11
92.0	E2	2.52747622574128	BIRC5_1	59.0	IMR90p11
92.5	E2	2.46840011451479	BIRC5_1	59.0	IMR90p11
93.0	E2	2.59398581447704	BIRC5_1	59.0	IMR90p11
93.5	E2	2.12437436476728	BIRC5_1	59.0	IMR90p11
94.0	E2	2.05016188621573	BIRC5_1	59.0	IMR90p11
94.5	E2	1.65934826680802	BIRC5_1	59.0	IMR90p11
95.0	E2	0.345726378573431	BIRC5_1	59.0	IMR90p11
55.0	F2	-5.35612649047437	BIRC5_1	57.0	IMR90p11
55.5	F2	-11.6049407293611	BIRC5_1	57.0	IMR90p11
56.0	F2	-10.7122529809496	BIRC5_1	57.0	IMR90p11
56.5	F2	-10.7122529809513	BIRC5_1	57.0	IMR90p11
57.0	F2	-10.7122529809388	BIRC5_1	57.0	IMR90p11
57.5	F2	-11.1739366248511	BIRC5_1	57.0	IMR90p11
58.0	F2	-8.42841721877926	BIRC5_1	57.0	IMR90p11
58.5	F2	-2.28728507854396	BIRC5_1	57.0	IMR90p11
59.0	F2	3.7250872675188	BIRC5_1	57.0	IMR90p11
59.5	F2	9.0802066310182	BIRC5_1	57.0	IMR90p11
60.0	F2	13.4779558760295	BIRC5_1	57.0	IMR90p11
60.5	F2	17.863750175671	BIRC5_1	57.0	IMR90p11
61.0	F2	22.2789084290309	BIRC5_1	57.0	IMR90p11
61.5	F2	24.5883204218378	BIRC5_1	57.0	IMR90p11
62.0	F2	26.0133805240707	BIRC5_1	57.0	IMR90p11
62.5	F2	28.5302679807377	BIRC5_1	57.0	IMR90p11
63.0	F2	31.4106707616438	BIRC5_1	57.0	IMR90p11
63.5	F2	34.993428798724	BIRC5_1	57.0	IMR90p11
64.0	F2	42.0821071373063	BIRC5_1	57.0	IMR90p11
64.5	F2	52.7677461039012	BIRC5_1	57.0	IMR90p11
65.0	F2	63.6103729257852	BIRC5_1	57.0	IMR90p11
65.5	F2	75.62991916786	BIRC5_1	57.0	IMR90p11
66.0	F2	88.1261706629741	BIRC5_1	57.0	IMR90p11
66.5	F2	98.2942449442414	BIRC5_1	57.0	IMR90p11
67.0	F2	105.6177311723	BIRC5_1	57.0	IMR90p11
67.5	F2	111.341997769472	BIRC5_1	57.0	IMR90p11
68.0	F2	114.588071237272	BIRC5_1	57.0	IMR90p11
68.5	F2	116.289008718314	BIRC5_1	57.0	IMR90p11
69.0	F2	117.815622972202	BIRC5_1	57.0	IMR90p11
69.5	F2	118.293371411943	BIRC5_1	57.0	IMR90p11
70.0	F2	119.634408361275	BIRC5_1	57.0	IMR90p11
70.5	F2	122.329483090804	BIRC5_1	57.0	IMR90p11
71.0	F2	125.503271890806	BIRC5_1	57.0	IMR90p11
71.5	F2	130.246404868415	BIRC5_1	57.0	IMR90p11
72.0	F2	138.109349034662	BIRC5_1	57.0	IMR90p11
72.5	F2	147.349226486612	BIRC5_1	57.0	IMR90p11
73.0	F2	158.052853789382	BIRC5_1	57.0	IMR90p11
73.5	F2	169.241121946983	BIRC5_1	57.0	IMR90p11
74.0	F2	177.356112359898	BIRC5_1	57.0	IMR90p11
74.5	F2	180.264199016147	BIRC5_1	57.0	IMR90p11
75.0	F2	177.182424826175	BIRC5_1	57.0	IMR90p11
75.5	F2	167.510821568412	BIRC5_1	57.0	IMR90p11
76.0	F2	153.798057438301	BIRC5_1	57.0	IMR90p11
76.5	F2	140.096678983974	BIRC5_1	57.0	IMR90p11
77.0	F2	128.035295686934	BIRC5_1	57.0	IMR90p11
77.5	F2	119.04807229344	BIRC5_1	57.0	IMR90p11
78.0	F2	114.287759798588	BIRC5_1	57.0	IMR90p11
78.5	F2	112.869677364324	BIRC5_1	57.0	IMR90p11
79.0	F2	113.467826420841	BIRC5_1	57.0	IMR90p11
79.5	F2	115.922319612037	BIRC5_1	57.0	IMR90p11
80.0	F2	120.320312510715	BIRC5_1	57.0	IMR90p11
80.5	F2	126.333445412434	BIRC5_1	57.0	IMR90p11
81.0	F2	133.374489320676	BIRC5_1	57.0	IMR90p11
81.5	F2	140.785962778193	BIRC5_1	57.0	IMR90p11
82.0	F2	148.635509030639	BIRC5_1	57.0	IMR90p11
82.5	F2	160.405767991465	BIRC5_1	57.0	IMR90p11
83.0	F2	183.778785508812	BIRC5_1	57.0	IMR90p11
83.5	F2	218.082264571691	BIRC5_1	57.0	IMR90p11
84.0	F2	251.923265597266	BIRC5_1	57.0	IMR90p11
84.5	F2	277.794130516726	BIRC5_1	57.0	IMR90p11
85.0	F2	287.247348397258	BIRC5_1	57.0	IMR90p11
85.5	F2	263.344055911932	BIRC5_1	57.0	IMR90p11
86.0	F2	207.492324601649	BIRC5_1	57.0	IMR90p11
86.5	F2	143.768362212813	BIRC5_1	57.0	IMR90p11
87.0	F2	86.1334682930234	BIRC5_1	57.0	IMR90p11
87.5	F2	39.0693653093637	BIRC5_1	57.0	IMR90p11
88.0	F2	11.4704837185247	BIRC5_1	57.0	IMR90p11
88.5	F2	3.88527112670704	BIRC5_1	57.0	IMR90p11
89.0	F2	3.15813123568233	BIRC5_1	57.0	IMR90p11
89.5	F2	2.24886496937773	BIRC5_1	57.0	IMR90p11
90.0	F2	2.11504928860023	BIRC5_1	57.0	IMR90p11
90.5	F2	2.58797297165393	BIRC5_1	57.0	IMR90p11
91.0	F2	2.00265150918813	BIRC5_1	57.0	IMR90p11
91.5	F2	1.47592220611392	BIRC5_1	57.0	IMR90p11
92.0	F2	1.92411923392478	BIRC5_1	57.0	IMR90p11
92.5	F2	1.92685888500864	BIRC5_1	57.0	IMR90p11
93.0	F2	1.55855268767624	BIRC5_1	57.0	IMR90p11
93.5	F2	1.31739788198928	BIRC5_1	57.0	IMR90p11
94.0	F2	1.38096087954324	BIRC5_1	57.0	IMR90p11
94.5	F2	0.491455445450413	BIRC5_1	57.0	IMR90p11
95.0	F2	-0.274499143051742	BIRC5_1	57.0	IMR90p11
55.0	G2	-7.64555087321571	BIRC5_1	55.7	IMR90p11
55.5	G2	-16.5653602253011	BIRC5_1	55.7	IMR90p11
56.0	G2	-15.2911017464318	BIRC5_1	55.7	IMR90p11
56.5	G2	-15.2911017464373	BIRC5_1	55.7	IMR90p11
57.0	G2	-15.2911017463928	BIRC5_1	55.7	IMR90p11
57.5	G2	-16.2519880510691	BIRC5_1	55.7	IMR90p11
58.0	G2	-10.5610718515264	BIRC5_1	55.7	IMR90p11
58.5	G2	2.54694256457708	BIRC5_1	55.7	IMR90p11
59.0	G2	14.1107722001626	BIRC5_1	55.7	IMR90p11
59.5	G2	24.0014085994347	BIRC5_1	55.7	IMR90p11
60.0	G2	32.1527811417138	BIRC5_1	55.7	IMR90p11
60.5	G2	38.7097442632601	BIRC5_1	55.7	IMR90p11
61.0	G2	43.4366299860222	BIRC5_1	55.7	IMR90p11
61.5	G2	46.1932741174519	BIRC5_1	55.7	IMR90p11
62.0	G2	47.5487103628802	BIRC5_1	55.7	IMR90p11
62.5	G2	47.9324918744323	BIRC5_1	55.7	IMR90p11
63.0	G2	47.7248385190194	BIRC5_1	55.7	IMR90p11
63.5	G2	47.0165917654033	BIRC5_1	55.7	IMR90p11
64.0	G2	46.6853466828809	BIRC5_1	55.7	IMR90p11
64.5	G2	48.9773480615803	BIRC5_1	55.7	IMR90p11
65.0	G2	54.9299250606764	BIRC5_1	55.7	IMR90p11
65.5	G2	64.086271888566	BIRC5_1	55.7	IMR90p11
66.0	G2	76.2025938982325	BIRC5_1	55.7	IMR90p11
66.5	G2	89.693043177336	BIRC5_1	55.7	IMR90p11
67.0	G2	102.026441372179	BIRC5_1	55.7	IMR90p11
67.5	G2	111.855454642046	BIRC5_1	55.7	IMR90p11
68.0	G2	118.367742858549	BIRC5_1	55.7	IMR90p11
68.5	G2	121.402970145502	BIRC5_1	55.7	IMR90p11
69.0	G2	122.661838367912	BIRC5_1	55.7	IMR90p11
69.5	G2	122.452038970763	BIRC5_1	55.7	IMR90p11
70.0	G2	121.016100450741	BIRC5_1	55.7	IMR90p11
70.5	G2	119.715047508352	BIRC5_1	55.7	IMR90p11
71.0	G2	119.198505495133	BIRC5_1	55.7	IMR90p11
71.5	G2	118.564360112561	BIRC5_1	55.7	IMR90p11
72.0	G2	118.57997845783	BIRC5_1	55.7	IMR90p11
72.5	G2	119.733443711751	BIRC5_1	55.7	IMR90p11
73.0	G2	121.522828673618	BIRC5_1	55.7	IMR90p11
73.5	G2	123.597328273819	BIRC5_1	55.7	IMR90p11
74.0	G2	125.510781194114	BIRC5_1	55.7	IMR90p11
74.5	G2	126.239257907356	BIRC5_1	55.7	IMR90p11
75.0	G2	125.774529864898	BIRC5_1	55.7	IMR90p11
75.5	G2	124.114654064372	BIRC5_1	55.7	IMR90p11
76.0	G2	121.537543069925	BIRC5_1	55.7	IMR90p11
76.5	G2	118.732973879453	BIRC5_1	55.7	IMR90p11
77.0	G2	116.286874318916	BIRC5_1	55.7	IMR90p11
77.5	G2	114.30329976549	BIRC5_1	55.7	IMR90p11
78.0	G2	112.959551353338	BIRC5_1	55.7	IMR90p11
78.5	G2	112.574225049867	BIRC5_1	55.7	IMR90p11
79.0	G2	113.415677840773	BIRC5_1	55.7	IMR90p11
79.5	G2	116.096697411414	BIRC5_1	55.7	IMR90p11
80.0	G2	120.530914314429	BIRC5_1	55.7	IMR90p11
80.5	G2	126.938200804208	BIRC5_1	55.7	IMR90p11
81.0	G2	134.400720974674	BIRC5_1	55.7	IMR90p11
81.5	G2	142.099366571131	BIRC5_1	55.7	IMR90p11
82.0	G2	149.34790608152	BIRC5_1	55.7	IMR90p11
82.5	G2	159.961300072485	BIRC5_1	55.7	IMR90p11
83.0	G2	181.771584349116	BIRC5_1	55.7	IMR90p11
83.5	G2	214.087198243976	BIRC5_1	55.7	IMR90p11
84.0	G2	245.837920747196	BIRC5_1	55.7	IMR90p11
84.5	G2	270.55206429169	BIRC5_1	55.7	IMR90p11
85.0	G2	279.635524095079	BIRC5_1	55.7	IMR90p11
85.5	G2	256.034749507674	BIRC5_1	55.7	IMR90p11
86.0	G2	202.120837622183	BIRC5_1	55.7	IMR90p11
86.5	G2	140.813867809107	BIRC5_1	55.7	IMR90p11
87.0	G2	84.9769178590883	BIRC5_1	55.7	IMR90p11
87.5	G2	39.5265912941659	BIRC5_1	55.7	IMR90p11
88.0	G2	13.7523631832689	BIRC5_1	55.7	IMR90p11
88.5	G2	6.13990430448587	BIRC5_1	55.7	IMR90p11
89.0	G2	4.9414553970463	BIRC5_1	55.7	IMR90p11
89.5	G2	4.62684909581537	BIRC5_1	55.7	IMR90p11
90.0	G2	4.90865817512247	BIRC5_1	55.7	IMR90p11
90.5	G2	4.68949150341132	BIRC5_1	55.7	IMR90p11
91.0	G2	4.38399767450363	BIRC5_1	55.7	IMR90p11
91.5	G2	4.92271348973355	BIRC5_1	55.7	IMR90p11
92.0	G2	4.92674905684424	BIRC5_1	55.7	IMR90p11
92.5	G2	4.40535180609294	BIRC5_1	55.7	IMR90p11
93.0	G2	4.56470264656457	BIRC5_1	55.7	IMR90p11
93.5	G2	5.18987539480975	BIRC5_1	55.7	IMR90p11
94.0	G2	5.06035210673252	BIRC5_1	55.7	IMR90p11
94.5	G2	6.29700904159489	BIRC5_1	55.7	IMR90p11
95.0	G2	3.41960896366635	BIRC5_1	55.7	IMR90p11
55.0	H2	-13.5490724277857	BIRC5_1	55.0	IMR90p11
55.5	H2	-29.3563235935347	BIRC5_1	55.0	IMR90p11
56.0	H2	-27.0981448555697	BIRC5_1	55.0	IMR90p11
56.5	H2	-27.0981448555701	BIRC5_1	55.0	IMR90p11
57.0	H2	-27.0981448555726	BIRC5_1	55.0	IMR90p11
57.5	H2	-28.0239795488765	BIRC5_1	55.0	IMR90p11
58.0	H2	-22.4088741123163	BIRC5_1	55.0	IMR90p11
58.5	H2	-10.6307273904835	BIRC5_1	55.0	IMR90p11
59.0	H2	-0.885631154584189	BIRC5_1	55.0	IMR90p11
59.5	H2	7.97602590185102	BIRC5_1	55.0	IMR90p11
60.0	H2	16.7636670264835	BIRC5_1	55.0	IMR90p11
60.5	H2	24.7077447754177	BIRC5_1	55.0	IMR90p11
61.0	H2	30.3149948407937	BIRC5_1	55.0	IMR90p11
61.5	H2	34.3405856692942	BIRC5_1	55.0	IMR90p11
62.0	H2	37.4086234636397	BIRC5_1	55.0	IMR90p11
62.5	H2	39.5084066454849	BIRC5_1	55.0	IMR90p11
63.0	H2	40.5612816723831	BIRC5_1	55.0	IMR90p11
63.5	H2	42.0128882845812	BIRC5_1	55.0	IMR90p11
64.0	H2	44.5502881613903	BIRC5_1	55.0	IMR90p11
64.5	H2	48.1338940477756	BIRC5_1	55.0	IMR90p11
65.0	H2	53.7161100393338	BIRC5_1	55.0	IMR90p11
65.5	H2	61.2466290051058	BIRC5_1	55.0	IMR90p11
66.0	H2	70.0265018756376	BIRC5_1	55.0	IMR90p11
66.5	H2	79.3836885597674	BIRC5_1	55.0	IMR90p11
67.0	H2	88.3504169695958	BIRC5_1	55.0	IMR90p11
67.5	H2	95.9594819712227	BIRC5_1	55.0	IMR90p11
68.0	H2	102.047172675577	BIRC5_1	55.0	IMR90p11
68.5	H2	106.164975910294	BIRC5_1	55.0	IMR90p11
69.0	H2	109.047173522187	BIRC5_1	55.0	IMR90p11
69.5	H2	111.464208441143	BIRC5_1	55.0	IMR90p11
70.0	H2	113.015621420053	BIRC5_1	55.0	IMR90p11
70.5	H2	114.693643104605	BIRC5_1	55.0	IMR90p11
71.0	H2	118.035693858904	BIRC5_1	55.0	IMR90p11
71.5	H2	121.978251338048	BIRC5_1	55.0	IMR90p11
72.0	H2	126.309539889207	BIRC5_1	55.0	IMR90p11
72.5	H2	132.635491820799	BIRC5_1	55.0	IMR90p11
73.0	H2	140.750093749622	BIRC5_1	55.0	IMR90p11
73.5	H2	148.120280757065	BIRC5_1	55.0	IMR90p11
74.0	H2	153.83838342284	BIRC5_1	55.0	IMR90p11
74.5	H2	156.928250407852	BIRC5_1	55.0	IMR90p11
75.0	H2	155.312091794598	BIRC5_1	55.0	IMR90p11
75.5	H2	148.09325555421	BIRC5_1	55.0	IMR90p11
76.0	H2	137.058946590215	BIRC5_1	55.0	IMR90p11
76.5	H2	124.798843243868	BIRC5_1	55.0	IMR90p11
77.0	H2	113.836855804212	BIRC5_1	55.0	IMR90p11
77.5	H2	105.962295756922	BIRC5_1	55.0	IMR90p11
78.0	H2	100.83289936798	BIRC5_1	55.0	IMR90p11
78.5	H2	98.9241150915497	BIRC5_1	55.0	IMR90p11
79.0	H2	100.358472930737	BIRC5_1	55.0	IMR90p11
79.5	H2	102.943015015579	BIRC5_1	55.0	IMR90p11
80.0	H2	106.081116449024	BIRC5_1	55.0	IMR90p11
80.5	H2	111.652140198629	BIRC5_1	55.0	IMR90p11
81.0	H2	118.618958774974	BIRC5_1	55.0	IMR90p11
81.5	H2	124.839373837444	BIRC5_1	55.0	IMR90p11
82.0	H2	131.232581696502	BIRC5_1	55.0	IMR90p11
82.5	H2	140.030727862034	BIRC5_1	55.0	IMR90p11
83.0	H2	156.967973686484	BIRC5_1	55.0	IMR90p11
83.5	H2	183.904792776297	BIRC5_1	55.0	IMR90p11
84.0	H2	212.013966075298	BIRC5_1	55.0	IMR90p11
84.5	H2	234.125504760614	BIRC5_1	55.0	IMR90p11
85.0	H2	244.334412757731	BIRC5_1	55.0	IMR90p11
85.5	H2	228.318415279268	BIRC5_1	55.0	IMR90p11
86.0	H2	182.872231077333	BIRC5_1	55.0	IMR90p11
86.5	H2	128.066659546968	BIRC5_1	55.0	IMR90p11
87.0	H2	77.9521261679647	BIRC5_1	55.0	IMR90p11
87.5	H2	36.142842120879	BIRC5_1	55.0	IMR90p11
88.0	H2	10.8919217046778	BIRC5_1	55.0	IMR90p11
88.5	H2	3.47166421785624	BIRC5_1	55.0	IMR90p11
89.0	H2	3.01941900108108	BIRC5_1	55.0	IMR90p11
89.5	H2	2.81682593550198	BIRC5_1	55.0	IMR90p11
90.0	H2	2.84391313031631	BIRC5_1	55.0	IMR90p11
90.5	H2	2.16521629460988	BIRC5_1	55.0	IMR90p11
91.0	H2	1.84153884599516	BIRC5_1	55.0	IMR90p11
91.5	H2	2.21408157350271	BIRC5_1	55.0	IMR90p11
92.0	H2	2.36910913748454	BIRC5_1	55.0	IMR90p11
92.5	H2	2.70762124144596	BIRC5_1	55.0	IMR90p11
93.0	H2	3.01346574242262	BIRC5_1	55.0	IMR90p11
93.5	H2	2.51324414388972	BIRC5_1	55.0	IMR90p11
94.0	H2	2.20420516078048	BIRC5_1	55.0	IMR90p11
94.5	H2	1.52827772418095	BIRC5_1	55.0	IMR90p11
95.0	H2	0.21341443350957	BIRC5_1	55.0	IMR90p11
