# Supplementary material for: Primer PICKR: literature-mined scoring platform for robust RT–qPCR primers
Source: Nat Commun. 2026 May 28;17:6938. doi: 10.1038/s41467-026-73648-2 (PMC13388996; doi:10.1038/s41467-026-73648-2)
Supplement: Supplementary file 11 — Source Data [file 41467_2026_73648_MOESM11_ESM.zip › Suppl_Fig_S3/amplification_data_BIRC5_1.csv]

Cycle	Well	Fluorescence	Target	melt temp	Replicate
1	A2	-14.293363013408	BIRC5_1	65.0	IMR90p8
2	A2	-11.0730229430173	BIRC5_1	65.0	IMR90p8
3	A2	-9.16765764874754	BIRC5_1	65.0	IMR90p8
4	A2	8.51350290986602	BIRC5_1	65.0	IMR90p8
5	A2	5.71366338419057	BIRC5_1	65.0	IMR90p8
6	A2	7.64523658207099	BIRC5_1	65.0	IMR90p8
7	A2	2.33493614791814	BIRC5_1	65.0	IMR90p8
8	A2	-7.72056825646587	BIRC5_1	65.0	IMR90p8
9	A2	9.34219519996714	BIRC5_1	65.0	IMR90p8
10	A2	8.58038261990896	BIRC5_1	65.0	IMR90p8
11	A2	0.4958332193969	BIRC5_1	65.0	IMR90p8
12	A2	-3.85434515379393	BIRC5_1	65.0	IMR90p8
13	A2	6.93737702128101	BIRC5_1	65.0	IMR90p8
14	A2	-0.279000552651723	BIRC5_1	65.0	IMR90p8
15	A2	-17.8010104787863	BIRC5_1	65.0	IMR90p8
16	A2	-18.6945289612336	BIRC5_1	65.0	IMR90p8
17	A2	-1.76395906406606	BIRC5_1	65.0	IMR90p8
18	A2	-9.90032678147281	BIRC5_1	65.0	IMR90p8
19	A2	0.378961859286392	BIRC5_1	65.0	IMR90p8
20	A2	2.35151022792525	BIRC5_1	65.0	IMR90p8
21	A2	5.12526952480266	BIRC5_1	65.0	IMR90p8
22	A2	11.1316771147876	BIRC5_1	65.0	IMR90p8
23	A2	10.8425423974154	BIRC5_1	65.0	IMR90p8
24	A2	31.7045141501903	BIRC5_1	65.0	IMR90p8
25	A2	67.3797586037526	BIRC5_1	65.0	IMR90p8
26	A2	140.26837646506	BIRC5_1	65.0	IMR90p8
27	A2	257.74480930748	BIRC5_1	65.0	IMR90p8
28	A2	475.543256757813	BIRC5_1	65.0	IMR90p8
29	A2	723.72373642683	BIRC5_1	65.0	IMR90p8
30	A2	1000.03454090271	BIRC5_1	65.0	IMR90p8
31	A2	1282.11162932201	BIRC5_1	65.0	IMR90p8
32	A2	1550.64928926368	BIRC5_1	65.0	IMR90p8
33	A2	1794.79445754872	BIRC5_1	65.0	IMR90p8
34	A2	2008.73246840557	BIRC5_1	65.0	IMR90p8
35	A2	2188.14319705026	BIRC5_1	65.0	IMR90p8
36	A2	2343.65646532212	BIRC5_1	65.0	IMR90p8
37	A2	2472.17002162392	BIRC5_1	65.0	IMR90p8
38	A2	2585.80795900558	BIRC5_1	65.0	IMR90p8
39	A2	2682.1601524317	BIRC5_1	65.0	IMR90p8
40	A2	2771.1995770404	BIRC5_1	65.0	IMR90p8
1	B2	-12.2260047192403	BIRC5_1	64.5	IMR90p8
2	B2	-8.73620125784328	BIRC5_1	64.5	IMR90p8
3	B2	-11.2664444270463	BIRC5_1	64.5	IMR90p8
4	B2	17.7113784364183	BIRC5_1	64.5	IMR90p8
5	B2	5.6896405581092	BIRC5_1	64.5	IMR90p8
6	B2	6.83971278009403	BIRC5_1	64.5	IMR90p8
7	B2	4.08592438796313	BIRC5_1	64.5	IMR90p8
8	B2	-14.1397823984703	BIRC5_1	64.5	IMR90p8
9	B2	2.49391540946317	BIRC5_1	64.5	IMR90p8
10	B2	3.17057806928415	BIRC5_1	64.5	IMR90p8
11	B2	-3.86793088235254	BIRC5_1	64.5	IMR90p8
12	B2	8.27020471547939	BIRC5_1	64.5	IMR90p8
13	B2	3.87301929611431	BIRC5_1	64.5	IMR90p8
14	B2	4.16895432763158	BIRC5_1	64.5	IMR90p8
15	B2	-17.027696027189	BIRC5_1	64.5	IMR90p8
16	B2	-6.26894571986622	BIRC5_1	64.5	IMR90p8
17	B2	-8.07700230526461	BIRC5_1	64.5	IMR90p8
18	B2	-14.4063621457858	BIRC5_1	64.5	IMR90p8
19	B2	3.7271866564015	BIRC5_1	64.5	IMR90p8
20	B2	1.22290778621527	BIRC5_1	64.5	IMR90p8
21	B2	3.33223802365183	BIRC5_1	64.5	IMR90p8
22	B2	7.7810553915765	BIRC5_1	64.5	IMR90p8
23	B2	13.9393666395672	BIRC5_1	64.5	IMR90p8
24	B2	37.1339509310546	BIRC5_1	64.5	IMR90p8
25	B2	78.3354311704661	BIRC5_1	64.5	IMR90p8
26	B2	151.901069015044	BIRC5_1	64.5	IMR90p8
27	B2	284.526561913156	BIRC5_1	64.5	IMR90p8
28	B2	522.03467096463	BIRC5_1	64.5	IMR90p8
29	B2	787.415001725848	BIRC5_1	64.5	IMR90p8
30	B2	1082.63897393075	BIRC5_1	64.5	IMR90p8
31	B2	1379.68976026148	BIRC5_1	64.5	IMR90p8
32	B2	1665.90011175792	BIRC5_1	64.5	IMR90p8
33	B2	1927.70033032418	BIRC5_1	64.5	IMR90p8
34	B2	2158.73762503338	BIRC5_1	64.5	IMR90p8
35	B2	2355.31722949237	BIRC5_1	64.5	IMR90p8
36	B2	2520.62530669438	BIRC5_1	64.5	IMR90p8
37	B2	2660.87007403323	BIRC5_1	64.5	IMR90p8
38	B2	2781.93260138294	BIRC5_1	64.5	IMR90p8
39	B2	2887.36074627177	BIRC5_1	64.5	IMR90p8
40	B2	2982.40412250105	BIRC5_1	64.5	IMR90p8
1	C2	-9.90988561684435	BIRC5_1	63.3	IMR90p8
2	C2	-7.78363174856622	BIRC5_1	63.3	IMR90p8
3	C2	-8.23380395721597	BIRC5_1	63.3	IMR90p8
4	C2	9.73081666139433	BIRC5_1	63.3	IMR90p8
5	C2	11.9751178983847	BIRC5_1	63.3	IMR90p8
6	C2	6.43803908834616	BIRC5_1	63.3	IMR90p8
7	C2	5.90773590535764	BIRC5_1	63.3	IMR90p8
8	C2	-14.9041891646684	BIRC5_1	63.3	IMR90p8
9	C2	-1.11841630346862	BIRC5_1	63.3	IMR90p8
10	C2	7.44850012155894	BIRC5_1	63.3	IMR90p8
11	C2	0.569841266504682	BIRC5_1	63.3	IMR90p8
12	C2	7.70422111622111	BIRC5_1	63.3	IMR90p8
13	C2	-0.423317745206077	BIRC5_1	63.3	IMR90p8
14	C2	-1.82068480943735	BIRC5_1	63.3	IMR90p8
15	C2	-17.5975416490278	BIRC5_1	63.3	IMR90p8
16	C2	-7.23040008386897	BIRC5_1	63.3	IMR90p8
17	C2	-4.19695179795326	BIRC5_1	63.3	IMR90p8
18	C2	-15.9520127706974	BIRC5_1	63.3	IMR90p8
19	C2	1.97382777558732	BIRC5_1	63.3	IMR90p8
20	C2	2.73229127290551	BIRC5_1	63.3	IMR90p8
21	C2	8.90679430521368	BIRC5_1	63.3	IMR90p8
22	C2	7.68137661827541	BIRC5_1	63.3	IMR90p8
23	C2	11.7646825429097	BIRC5_1	63.3	IMR90p8
24	C2	27.1021289946948	BIRC5_1	63.3	IMR90p8
25	C2	56.1487112466002	BIRC5_1	63.3	IMR90p8
26	C2	123.314755953947	BIRC5_1	63.3	IMR90p8
27	C2	228.786000025826	BIRC5_1	63.3	IMR90p8
28	C2	424.024818937506	BIRC5_1	63.3	IMR90p8
29	C2	698.048647426398	BIRC5_1	63.3	IMR90p8
30	C2	990.917941625552	BIRC5_1	63.3	IMR90p8
31	C2	1299.78910164604	BIRC5_1	63.3	IMR90p8
32	C2	1608.11288785769	BIRC5_1	63.3	IMR90p8
33	C2	1899.52800684397	BIRC5_1	63.3	IMR90p8
34	C2	2163.18090166938	BIRC5_1	63.3	IMR90p8
35	C2	2387.75778024475	BIRC5_1	63.3	IMR90p8
36	C2	2575.03392887319	BIRC5_1	63.3	IMR90p8
37	C2	2735.39833207283	BIRC5_1	63.3	IMR90p8
38	C2	2873.9772702183	BIRC5_1	63.3	IMR90p8
39	C2	2994.32851887001	BIRC5_1	63.3	IMR90p8
40	C2	3099.76025033429	BIRC5_1	63.3	IMR90p8
1	D2	-8.42054246212183	BIRC5_1	61.4	IMR90p8
2	D2	-8.87691401326265	BIRC5_1	61.4	IMR90p8
3	D2	-11.7387390419231	BIRC5_1	61.4	IMR90p8
4	D2	9.3768533813718	BIRC5_1	61.4	IMR90p8
5	D2	9.65681537345017	BIRC5_1	61.4	IMR90p8
6	D2	14.7340430420891	BIRC5_1	61.4	IMR90p8
7	D2	-3.04702097707059	BIRC5_1	61.4	IMR90p8
8	D2	-6.95958322900833	BIRC5_1	61.4	IMR90p8
9	D2	-3.24806444987053	BIRC5_1	61.4	IMR90p8
10	D2	8.80933233756014	BIRC5_1	61.4	IMR90p8
11	D2	-4.02849985402736	BIRC5_1	61.4	IMR90p8
12	D2	8.38341322523684	BIRC5_1	61.4	IMR90p8
13	D2	1.63149933542263	BIRC5_1	61.4	IMR90p8
14	D2	-0.126565618116729	BIRC5_1	61.4	IMR90p8
15	D2	-20.3250511950687	BIRC5_1	61.4	IMR90p8
16	D2	-3.70623904871536	BIRC5_1	61.4	IMR90p8
17	D2	-5.95075458624569	BIRC5_1	61.4	IMR90p8
18	D2	-0.4518241185433	BIRC5_1	61.4	IMR90p8
19	D2	1.43275482844365	BIRC5_1	61.4	IMR90p8
20	D2	3.1841644704632	BIRC5_1	61.4	IMR90p8
21	D2	-1.68752566112198	BIRC5_1	61.4	IMR90p8
22	D2	-0.251722393878481	BIRC5_1	61.4	IMR90p8
23	D2	8.13937220990965	BIRC5_1	61.4	IMR90p8
24	D2	8.70822691394187	BIRC5_1	61.4	IMR90p8
25	D2	32.4661147335191	BIRC5_1	61.4	IMR90p8
26	D2	66.9483932180406	BIRC5_1	61.4	IMR90p8
27	D2	126.538939284727	BIRC5_1	61.4	IMR90p8
28	D2	252.668772467453	BIRC5_1	61.4	IMR90p8
29	D2	440.539651490355	BIRC5_1	61.4	IMR90p8
30	D2	711.675301817163	BIRC5_1	61.4	IMR90p8
31	D2	998.794850652799	BIRC5_1	61.4	IMR90p8
32	D2	1303.41041386402	BIRC5_1	61.4	IMR90p8
33	D2	1607.87249679372	BIRC5_1	61.4	IMR90p8
34	D2	1896.35507539425	BIRC5_1	61.4	IMR90p8
35	D2	2157.28151318303	BIRC5_1	61.4	IMR90p8
36	D2	2382.86590098586	BIRC5_1	61.4	IMR90p8
37	D2	2580.28896319433	BIRC5_1	61.4	IMR90p8
38	D2	2748.09623603508	BIRC5_1	61.4	IMR90p8
39	D2	2894.71406437144	BIRC5_1	61.4	IMR90p8
40	D2	3024.44133926942	BIRC5_1	61.4	IMR90p8
1	E2	-5.14171655604241	BIRC5_1	59.0	IMR90p8
2	E2	-9.63189465996629	BIRC5_1	59.0	IMR90p8
3	E2	-8.65322397911859	BIRC5_1	59.0	IMR90p8
4	E2	13.6721644253853	BIRC5_1	59.0	IMR90p8
5	E2	9.81368701529618	BIRC5_1	59.0	IMR90p8
6	E2	10.4366250071666	BIRC5_1	59.0	IMR90p8
7	E2	-1.70273929349196	BIRC5_1	59.0	IMR90p8
8	E2	-9.25569372550171	BIRC5_1	59.0	IMR90p8
9	E2	-0.259060550908544	BIRC5_1	59.0	IMR90p8
10	E2	4.43993133219601	BIRC5_1	59.0	IMR90p8
11	E2	-3.37570275921371	BIRC5_1	59.0	IMR90p8
12	E2	5.45020008407073	BIRC5_1	59.0	IMR90p8
13	E2	1.97220640245951	BIRC5_1	59.0	IMR90p8
14	E2	1.51832666277141	BIRC5_1	59.0	IMR90p8
15	E2	-16.5501247711109	BIRC5_1	59.0	IMR90p8
16	E2	-7.48752062534322	BIRC5_1	59.0	IMR90p8
17	E2	-7.12738085821502	BIRC5_1	59.0	IMR90p8
18	E2	-1.29864498132156	BIRC5_1	59.0	IMR90p8
19	E2	0.534036147248116	BIRC5_1	59.0	IMR90p8
20	E2	2.06525709094649	BIRC5_1	59.0	IMR90p8
21	E2	3.88403592943678	BIRC5_1	59.0	IMR90p8
22	E2	-0.868822142401768	BIRC5_1	59.0	IMR90p8
23	E2	3.80431635915238	BIRC5_1	59.0	IMR90p8
24	E2	4.08566982719731	BIRC5_1	59.0	IMR90p8
25	E2	10.2559902279163	BIRC5_1	59.0	IMR90p8
26	E2	22.000028583514	BIRC5_1	59.0	IMR90p8
27	E2	49.6363356980251	BIRC5_1	59.0	IMR90p8
28	E2	102.576761954937	BIRC5_1	59.0	IMR90p8
29	E2	201.997178042662	BIRC5_1	59.0	IMR90p8
30	E2	365.723002740575	BIRC5_1	59.0	IMR90p8
31	E2	613.01559521875	BIRC5_1	59.0	IMR90p8
32	E2	883.946694112522	BIRC5_1	59.0	IMR90p8
33	E2	1180.73403372079	BIRC5_1	59.0	IMR90p8
34	E2	1489.39132800251	BIRC5_1	59.0	IMR90p8
35	E2	1796.85666962461	BIRC5_1	59.0	IMR90p8
36	E2	2090.26119979186	BIRC5_1	59.0	IMR90p8
37	E2	2356.01773222196	BIRC5_1	59.0	IMR90p8
38	E2	2592.39538017386	BIRC5_1	59.0	IMR90p8
39	E2	2799.1441638013	BIRC5_1	59.0	IMR90p8
40	E2	2986.36388475532	BIRC5_1	59.0	IMR90p8
1	F2	-3.03349365188933	BIRC5_1	57.0	IMR90p8
2	F2	-11.2166850417093	BIRC5_1	57.0	IMR90p8
3	F2	-13.6166417605737	BIRC5_1	57.0	IMR90p8
4	F2	8.9717887084139	BIRC5_1	57.0	IMR90p8
5	F2	13.1845623906902	BIRC5_1	57.0	IMR90p8
6	F2	10.8635036356595	BIRC5_1	57.0	IMR90p8
7	F2	-6.90324329697387	BIRC5_1	57.0	IMR90p8
8	F2	-8.59272662040576	BIRC5_1	57.0	IMR90p8
9	F2	9.31636690555797	BIRC5_1	57.0	IMR90p8
10	F2	5.47093423835577	BIRC5_1	57.0	IMR90p8
11	F2	-0.62215990624054	BIRC5_1	57.0	IMR90p8
12	F2	9.28165299615648	BIRC5_1	57.0	IMR90p8
13	F2	4.94964017618895	BIRC5_1	57.0	IMR90p8
14	F2	-7.44033509343217	BIRC5_1	57.0	IMR90p8
15	F2	-16.307790249296	BIRC5_1	57.0	IMR90p8
16	F2	-5.11606637734212	BIRC5_1	57.0	IMR90p8
17	F2	-13.4571800338476	BIRC5_1	57.0	IMR90p8
18	F2	6.22713520758271	BIRC5_1	57.0	IMR90p8
19	F2	0.408552948464603	BIRC5_1	57.0	IMR90p8
20	F2	0.533321648035781	BIRC5_1	57.0	IMR90p8
21	F2	4.16634544403541	BIRC5_1	57.0	IMR90p8
22	F2	0.728469385990593	BIRC5_1	57.0	IMR90p8
23	F2	2.04907893218251	BIRC5_1	57.0	IMR90p8
24	F2	0.701300602639094	BIRC5_1	57.0	IMR90p8
25	F2	1.92862029536218	BIRC5_1	57.0	IMR90p8
26	F2	8.1911281149014	BIRC5_1	57.0	IMR90p8
27	F2	20.790397312383	BIRC5_1	57.0	IMR90p8
28	F2	44.8244220497609	BIRC5_1	57.0	IMR90p8
29	F2	94.6230488009282	BIRC5_1	57.0	IMR90p8
30	F2	181.87273772616	BIRC5_1	57.0	IMR90p8
31	F2	330.416051944076	BIRC5_1	57.0	IMR90p8
32	F2	547.838369226355	BIRC5_1	57.0	IMR90p8
33	F2	785.079226346688	BIRC5_1	57.0	IMR90p8
34	F2	1049.23182889583	BIRC5_1	57.0	IMR90p8
35	F2	1330.38561924666	BIRC5_1	57.0	IMR90p8
36	F2	1614.78158307764	BIRC5_1	57.0	IMR90p8
37	F2	1894.85279629662	BIRC5_1	57.0	IMR90p8
38	F2	2156.07867006846	BIRC5_1	57.0	IMR90p8
39	F2	2395.52763474364	BIRC5_1	57.0	IMR90p8
40	F2	2613.67340882356	BIRC5_1	57.0	IMR90p8
1	G2	-8.18865538285672	BIRC5_1	55.7	IMR90p8
2	G2	-6.34392703584399	BIRC5_1	55.7	IMR90p8
3	G2	-10.0597491973231	BIRC5_1	55.7	IMR90p8
4	G2	16.6683709549452	BIRC5_1	55.7	IMR90p8
5	G2	10.717816827464	BIRC5_1	55.7	IMR90p8
6	G2	6.81821633637492	BIRC5_1	55.7	IMR90p8
7	G2	-10.2392919649292	BIRC5_1	55.7	IMR90p8
8	G2	-6.55446102191445	BIRC5_1	55.7	IMR90p8
9	G2	4.62297158115325	BIRC5_1	55.7	IMR90p8
10	G2	5.19307930037803	BIRC5_1	55.7	IMR90p8
11	G2	-4.4378004987143	BIRC5_1	55.7	IMR90p8
12	G2	5.09721042092679	BIRC5_1	55.7	IMR90p8
13	G2	2.15662404546356	BIRC5_1	55.7	IMR90p8
14	G2	-2.76784351425613	BIRC5_1	55.7	IMR90p8
15	G2	-19.7074259863689	BIRC5_1	55.7	IMR90p8
16	G2	3.22244328035913	BIRC5_1	55.7	IMR90p8
17	G2	-9.24889601102768	BIRC5_1	55.7	IMR90p8
18	G2	4.58399644357041	BIRC5_1	55.7	IMR90p8
19	G2	-0.0648643128288313	BIRC5_1	55.7	IMR90p8
20	G2	4.09349764573562	BIRC5_1	55.7	IMR90p8
21	G2	3.21801109657008	BIRC5_1	55.7	IMR90p8
22	G2	-0.471835544203714	BIRC5_1	55.7	IMR90p8
23	G2	-1.71609863020194	BIRC5_1	55.7	IMR90p8
24	G2	3.27067087927117	BIRC5_1	55.7	IMR90p8
25	G2	4.90454589728824	BIRC5_1	55.7	IMR90p8
26	G2	4.52856619166323	BIRC5_1	55.7	IMR90p8
27	G2	14.785887197871	BIRC5_1	55.7	IMR90p8
28	G2	28.7897534304584	BIRC5_1	55.7	IMR90p8
29	G2	54.8605635517974	BIRC5_1	55.7	IMR90p8
30	G2	115.410272568205	BIRC5_1	55.7	IMR90p8
31	G2	224.359353392381	BIRC5_1	55.7	IMR90p8
32	G2	380.237072678882	BIRC5_1	55.7	IMR90p8
33	G2	601.584043208235	BIRC5_1	55.7	IMR90p8
34	G2	845.207411799741	BIRC5_1	55.7	IMR90p8
35	G2	1114.81837692525	BIRC5_1	55.7	IMR90p8
36	G2	1397.07060172108	BIRC5_1	55.7	IMR90p8
37	G2	1684.5633397174	BIRC5_1	55.7	IMR90p8
38	G2	1966.3203535752	BIRC5_1	55.7	IMR90p8
39	G2	2234.11744984547	BIRC5_1	55.7	IMR90p8
40	G2	2486.83746742409	BIRC5_1	55.7	IMR90p8
1	H2	-15.2532421640694	BIRC5_1	55.0	IMR90p8
2	H2	0.458137790991259	BIRC5_1	55.0	IMR90p8
3	H2	7.76948477877204	BIRC5_1	55.0	IMR90p8
4	H2	9.45564836645326	BIRC5_1	55.0	IMR90p8
5	H2	5.16090042225051	BIRC5_1	55.0	IMR90p8
6	H2	6.25560693200941	BIRC5_1	55.0	IMR90p8
7	H2	-10.7365659510201	BIRC5_1	55.0	IMR90p8
8	H2	8.70806686289143	BIRC5_1	55.0	IMR90p8
9	H2	2.74370171108512	BIRC5_1	55.0	IMR90p8
10	H2	2.01135462467164	BIRC5_1	55.0	IMR90p8
11	H2	-6.49029904737927	BIRC5_1	55.0	IMR90p8
12	H2	7.72341283034893	BIRC5_1	55.0	IMR90p8
13	H2	0.497476777909014	BIRC5_1	55.0	IMR90p8
14	H2	-7.78039922384232	BIRC5_1	55.0	IMR90p8
15	H2	-22.9466161707701	BIRC5_1	55.0	IMR90p8
16	H2	-1.55578460834658	BIRC5_1	55.0	IMR90p8
17	H2	-13.4222816247661	BIRC5_1	55.0	IMR90p8
18	H2	2.72250754490915	BIRC5_1	55.0	IMR90p8
19	H2	-1.12468421868061	BIRC5_1	55.0	IMR90p8
20	H2	4.84631151124722	BIRC5_1	55.0	IMR90p8
21	H2	1.05082651075827	BIRC5_1	55.0	IMR90p8
22	H2	-2.29685840929005	BIRC5_1	55.0	IMR90p8
23	H2	-3.14822861076664	BIRC5_1	55.0	IMR90p8
24	H2	-0.633657849383326	BIRC5_1	55.0	IMR90p8
25	H2	-1.49807810641823	BIRC5_1	55.0	IMR90p8
26	H2	-0.429224978209731	BIRC5_1	55.0	IMR90p8
27	H2	10.5756192594476	BIRC5_1	55.0	IMR90p8
28	H2	18.3878147754526	BIRC5_1	55.0	IMR90p8
29	H2	31.0102026587938	BIRC5_1	55.0	IMR90p8
30	H2	65.610891657916	BIRC5_1	55.0	IMR90p8
31	H2	137.044486839483	BIRC5_1	55.0	IMR90p8
32	H2	243.692945468368	BIRC5_1	55.0	IMR90p8
33	H2	406.548954629602	BIRC5_1	55.0	IMR90p8
34	H2	631.693967750741	BIRC5_1	55.0	IMR90p8
35	H2	869.646543133297	BIRC5_1	55.0	IMR90p8
36	H2	1120.82776884575	BIRC5_1	55.0	IMR90p8
37	H2	1383.48870949226	BIRC5_1	55.0	IMR90p8
38	H2	1650.63219164351	BIRC5_1	55.0	IMR90p8
39	H2	1917.20586139518	BIRC5_1	55.0	IMR90p8
40	H2	2176.19497400642	BIRC5_1	55.0	IMR90p8
1	A2	-2.51199711493746	BIRC5_1	65.0	IMR90p2
2	A2	1.61679623376358	BIRC5_1	65.0	IMR90p2
3	A2	-0.143259602029957	BIRC5_1	65.0	IMR90p2
4	A2	1.47529735701619	BIRC5_1	65.0	IMR90p2
5	A2	3.06777612288261	BIRC5_1	65.0	IMR90p2
6	A2	5.52767507563294	BIRC5_1	65.0	IMR90p2
7	A2	-1.70012705825093	BIRC5_1	65.0	IMR90p2
8	A2	-0.646929846333933	BIRC5_1	65.0	IMR90p2
9	A2	0.433115335799357	BIRC5_1	65.0	IMR90p2
10	A2	2.63009027617818	BIRC5_1	65.0	IMR90p2
11	A2	1.34344400254895	BIRC5_1	65.0	IMR90p2
12	A2	-2.87414647949117	BIRC5_1	65.0	IMR90p2
13	A2	2.62254920613168	BIRC5_1	65.0	IMR90p2
14	A2	0.232012320263948	BIRC5_1	65.0	IMR90p2
15	A2	-0.068546957059425	BIRC5_1	65.0	IMR90p2
16	A2	-2.52493679593317	BIRC5_1	65.0	IMR90p2
17	A2	-4.78463077945617	BIRC5_1	65.0	IMR90p2
18	A2	0.383419244978541	BIRC5_1	65.0	IMR90p2
19	A2	-10.5387335525324	BIRC5_1	65.0	IMR90p2
20	A2	-5.46240849224978	BIRC5_1	65.0	IMR90p2
21	A2	-3.70017571630297	BIRC5_1	65.0	IMR90p2
22	A2	4.43904388546707	BIRC5_1	65.0	IMR90p2
23	A2	18.6901667218167	BIRC5_1	65.0	IMR90p2
24	A2	35.9111270407357	BIRC5_1	65.0	IMR90p2
25	A2	84.3786988377751	BIRC5_1	65.0	IMR90p2
26	A2	164.985081355122	BIRC5_1	65.0	IMR90p2
27	A2	316.179003535357	BIRC5_1	65.0	IMR90p2
28	A2	535.188893777443	BIRC5_1	65.0	IMR90p2
29	A2	820.422159364904	BIRC5_1	65.0	IMR90p2
30	A2	1104.98936109942	BIRC5_1	65.0	IMR90p2
31	A2	1386.62511269113	BIRC5_1	65.0	IMR90p2
32	A2	1648.5698859139	BIRC5_1	65.0	IMR90p2
33	A2	1886.24937860856	BIRC5_1	65.0	IMR90p2
34	A2	2092.13605066594	BIRC5_1	65.0	IMR90p2
35	A2	2269.0249832875	BIRC5_1	65.0	IMR90p2
36	A2	2418.96646843481	BIRC5_1	65.0	IMR90p2
37	A2	2544.25221171607	BIRC5_1	65.0	IMR90p2
38	A2	2650.7931143148	BIRC5_1	65.0	IMR90p2
39	A2	2745.69690528459	BIRC5_1	65.0	IMR90p2
40	A2	2836.46480541626	BIRC5_1	65.0	IMR90p2
1	B2	4.99812711226787	BIRC5_1	64.5	IMR90p2
2	B2	4.80226570959576	BIRC5_1	64.5	IMR90p2
3	B2	1.01826259998415	BIRC5_1	64.5	IMR90p2
4	B2	3.89966652950261	BIRC5_1	64.5	IMR90p2
5	B2	7.59522678658595	BIRC5_1	64.5	IMR90p2
6	B2	1.03783875612589	BIRC5_1	64.5	IMR90p2
7	B2	2.40768286861066	BIRC5_1	64.5	IMR90p2
8	B2	0.687672686018686	BIRC5_1	64.5	IMR90p2
9	B2	0.308154646956609	BIRC5_1	64.5	IMR90p2
10	B2	-3.22511944158123	BIRC5_1	64.5	IMR90p2
11	B2	-4.45866207125982	BIRC5_1	64.5	IMR90p2
12	B2	1.14284402141448	BIRC5_1	64.5	IMR90p2
13	B2	-1.45726933304786	BIRC5_1	64.5	IMR90p2
14	B2	2.50205923152134	BIRC5_1	64.5	IMR90p2
15	B2	-5.30409590779027	BIRC5_1	64.5	IMR90p2
16	B2	-3.64547440138313	BIRC5_1	64.5	IMR90p2
17	B2	-0.817972057430779	BIRC5_1	64.5	IMR90p2
18	B2	-9.13667360266345	BIRC5_1	64.5	IMR90p2
19	B2	-4.56003457862062	BIRC5_1	64.5	IMR90p2
20	B2	-2.84837391786186	BIRC5_1	64.5	IMR90p2
21	B2	1.6352263803733	BIRC5_1	64.5	IMR90p2
22	B2	1.73056318020645	BIRC5_1	64.5	IMR90p2
23	B2	20.161330839795	BIRC5_1	64.5	IMR90p2
24	B2	41.6024233289772	BIRC5_1	64.5	IMR90p2
25	B2	84.4443792290826	BIRC5_1	64.5	IMR90p2
26	B2	178.471771567151	BIRC5_1	64.5	IMR90p2
27	B2	332.769740457593	BIRC5_1	64.5	IMR90p2
28	B2	570.339120570503	BIRC5_1	64.5	IMR90p2
29	B2	868.967542975561	BIRC5_1	64.5	IMR90p2
30	B2	1169.93596588764	BIRC5_1	64.5	IMR90p2
31	B2	1466.61043438585	BIRC5_1	64.5	IMR90p2
32	B2	1745.67040566243	BIRC5_1	64.5	IMR90p2
33	B2	1999.62786882261	BIRC5_1	64.5	IMR90p2
34	B2	2223.20290355105	BIRC5_1	64.5	IMR90p2
35	B2	2412.44838580415	BIRC5_1	64.5	IMR90p2
36	B2	2574.45309245214	BIRC5_1	64.5	IMR90p2
37	B2	2710.11540648714	BIRC5_1	64.5	IMR90p2
38	B2	2829.79740319352	BIRC5_1	64.5	IMR90p2
39	B2	2931.62398062343	BIRC5_1	64.5	IMR90p2
40	B2	3026.61063102092	BIRC5_1	64.5	IMR90p2
1	C2	1.09611652057265	BIRC5_1	63.3	IMR90p2
2	C2	5.72904260937094	BIRC5_1	63.3	IMR90p2
3	C2	3.02850175023104	BIRC5_1	63.3	IMR90p2
4	C2	1.65464520165324	BIRC5_1	63.3	IMR90p2
5	C2	3.65906272763277	BIRC5_1	63.3	IMR90p2
6	C2	3.127279120818	BIRC5_1	63.3	IMR90p2
7	C2	0.846245962307876	BIRC5_1	63.3	IMR90p2
8	C2	-4.12903553069918	BIRC5_1	63.3	IMR90p2
9	C2	1.97631378325013	BIRC5_1	63.3	IMR90p2
10	C2	-0.303743775956264	BIRC5_1	63.3	IMR90p2
11	C2	-3.30696431909701	BIRC5_1	63.3	IMR90p2
12	C2	1.49680466651535	BIRC5_1	63.3	IMR90p2
13	C2	-0.441549236538322	BIRC5_1	63.3	IMR90p2
14	C2	-0.330169002329967	BIRC5_1	63.3	IMR90p2
15	C2	-1.12560832099371	BIRC5_1	63.3	IMR90p2
16	C2	-4.39175287650596	BIRC5_1	63.3	IMR90p2
17	C2	1.16260949780099	BIRC5_1	63.3	IMR90p2
18	C2	-5.86409619842289	BIRC5_1	63.3	IMR90p2
19	C2	-1.44081094128842	BIRC5_1	63.3	IMR90p2
20	C2	0.958707288019923	BIRC5_1	63.3	IMR90p2
21	C2	-2.5712067072277	BIRC5_1	63.3	IMR90p2
22	C2	0.629278610710116	BIRC5_1	63.3	IMR90p2
23	C2	13.9916226005421	BIRC5_1	63.3	IMR90p2
24	C2	30.2981951774905	BIRC5_1	63.3	IMR90p2
25	C2	62.7859306576515	BIRC5_1	63.3	IMR90p2
26	C2	126.558583022752	BIRC5_1	63.3	IMR90p2
27	C2	249.444019413379	BIRC5_1	63.3	IMR90p2
28	C2	453.813573701981	BIRC5_1	63.3	IMR90p2
29	C2	736.7866113261	BIRC5_1	63.3	IMR90p2
30	C2	1031.25687039907	BIRC5_1	63.3	IMR90p2
31	C2	1336.65512433261	BIRC5_1	63.3	IMR90p2
32	C2	1635.4807163335	BIRC5_1	63.3	IMR90p2
33	C2	1915.85096386856	BIRC5_1	63.3	IMR90p2
34	C2	2169.01956325839	BIRC5_1	63.3	IMR90p2
35	C2	2388.13470478852	BIRC5_1	63.3	IMR90p2
36	C2	2577.48942214793	BIRC5_1	63.3	IMR90p2
37	C2	2737.00958967453	BIRC5_1	63.3	IMR90p2
38	C2	2877.16719953111	BIRC5_1	63.3	IMR90p2
39	C2	2998.50614835445	BIRC5_1	63.3	IMR90p2
40	C2	3110.41609207432	BIRC5_1	63.3	IMR90p2
1	D2	6.9557884794549	BIRC5_1	61.4	IMR90p2
2	D2	0.84018716091532	BIRC5_1	61.4	IMR90p2
3	D2	6.38530694551037	BIRC5_1	61.4	IMR90p2
4	D2	2.76746841395607	BIRC5_1	61.4	IMR90p2
5	D2	-2.67692050403775	BIRC5_1	61.4	IMR90p2
6	D2	4.07696681795278	BIRC5_1	61.4	IMR90p2
7	D2	2.02338752515334	BIRC5_1	61.4	IMR90p2
8	D2	-2.79029195785006	BIRC5_1	61.4	IMR90p2
9	D2	-0.216473992991723	BIRC5_1	61.4	IMR90p2
10	D2	0.148701288130724	BIRC5_1	61.4	IMR90p2
11	D2	4.16798376159795	BIRC5_1	61.4	IMR90p2
12	D2	-2.02628287631251	BIRC5_1	61.4	IMR90p2
13	D2	-0.912091229705766	BIRC5_1	61.4	IMR90p2
14	D2	-1.49300337343448	BIRC5_1	61.4	IMR90p2
15	D2	-2.91512601685599	BIRC5_1	61.4	IMR90p2
16	D2	-4.75773196021055	BIRC5_1	61.4	IMR90p2
17	D2	-1.26369516443947	BIRC5_1	61.4	IMR90p2
18	D2	-1.35936120192719	BIRC5_1	61.4	IMR90p2
19	D2	-5.38389498820834	BIRC5_1	61.4	IMR90p2
20	D2	-1.98278394663021	BIRC5_1	61.4	IMR90p2
21	D2	-1.10407025895074	BIRC5_1	61.4	IMR90p2
22	D2	2.24509038847964	BIRC5_1	61.4	IMR90p2
23	D2	3.96379480794349	BIRC5_1	61.4	IMR90p2
24	D2	12.0981551447971	BIRC5_1	61.4	IMR90p2
25	D2	30.0249658751845	BIRC5_1	61.4	IMR90p2
26	D2	63.3056437301402	BIRC5_1	61.4	IMR90p2
27	D2	133.811534226757	BIRC5_1	61.4	IMR90p2
28	D2	256.529667779746	BIRC5_1	61.4	IMR90p2
29	D2	459.694377638473	BIRC5_1	61.4	IMR90p2
30	D2	730.49889999688	BIRC5_1	61.4	IMR90p2
31	D2	1016.62595028145	BIRC5_1	61.4	IMR90p2
32	D2	1316.32321692812	BIRC5_1	61.4	IMR90p2
33	D2	1617.03680037373	BIRC5_1	61.4	IMR90p2
34	D2	1901.70918665374	BIRC5_1	61.4	IMR90p2
35	D2	2161.98004462866	BIRC5_1	61.4	IMR90p2
36	D2	2391.38674667073	BIRC5_1	61.4	IMR90p2
37	D2	2589.51290174479	BIRC5_1	61.4	IMR90p2
38	D2	2762.19916560716	BIRC5_1	61.4	IMR90p2
39	D2	2909.94537032406	BIRC5_1	61.4	IMR90p2
40	D2	3045.20390338	BIRC5_1	61.4	IMR90p2
1	E2	4.28540430857765	BIRC5_1	59.0	IMR90p2
2	E2	5.42936154696099	BIRC5_1	59.0	IMR90p2
3	E2	-0.775264993261771	BIRC5_1	59.0	IMR90p2
4	E2	4.77278360564787	BIRC5_1	59.0	IMR90p2
5	E2	6.10064116396052	BIRC5_1	59.0	IMR90p2
6	E2	3.53841462443825	BIRC5_1	59.0	IMR90p2
7	E2	0.370828716913366	BIRC5_1	59.0	IMR90p2
8	E2	2.4611095460541	BIRC5_1	59.0	IMR90p2
9	E2	3.31555747951415	BIRC5_1	59.0	IMR90p2
10	E2	-3.04589664879313	BIRC5_1	59.0	IMR90p2
11	E2	-2.07377081051118	BIRC5_1	59.0	IMR90p2
12	E2	-0.771648507721693	BIRC5_1	59.0	IMR90p2
13	E2	0.635350720224778	BIRC5_1	59.0	IMR90p2
14	E2	1.21406613925365	BIRC5_1	59.0	IMR90p2
15	E2	-1.20425950296021	BIRC5_1	59.0	IMR90p2
16	E2	-5.58183244701058	BIRC5_1	59.0	IMR90p2
17	E2	-4.51641862687575	BIRC5_1	59.0	IMR90p2
18	E2	-1.24248447964237	BIRC5_1	59.0	IMR90p2
19	E2	-2.68886931545512	BIRC5_1	59.0	IMR90p2
20	E2	-2.79319885507812	BIRC5_1	59.0	IMR90p2
21	E2	-7.16967075382581	BIRC5_1	59.0	IMR90p2
22	E2	-0.781630650011721	BIRC5_1	59.0	IMR90p2
23	E2	-2.30593816066994	BIRC5_1	59.0	IMR90p2
24	E2	-0.873085551173062	BIRC5_1	59.0	IMR90p2
25	E2	3.85960677318508	BIRC5_1	59.0	IMR90p2
26	E2	20.5932718729168	BIRC5_1	59.0	IMR90p2
27	E2	53.8638337296006	BIRC5_1	59.0	IMR90p2
28	E2	114.238372530707	BIRC5_1	59.0	IMR90p2
29	E2	216.769410294222	BIRC5_1	59.0	IMR90p2
30	E2	391.80810087892	BIRC5_1	59.0	IMR90p2
31	E2	643.554737985803	BIRC5_1	59.0	IMR90p2
32	E2	914.9930029983	BIRC5_1	59.0	IMR90p2
33	E2	1208.84386093161	BIRC5_1	59.0	IMR90p2
34	E2	1514.41550165044	BIRC5_1	59.0	IMR90p2
35	E2	1817.2968458658	BIRC5_1	59.0	IMR90p2
36	E2	2104.65386571583	BIRC5_1	59.0	IMR90p2
37	E2	2364.77908068298	BIRC5_1	59.0	IMR90p2
38	E2	2593.25113738755	BIRC5_1	59.0	IMR90p2
39	E2	2794.92494338752	BIRC5_1	59.0	IMR90p2
40	E2	2981.71403012725	BIRC5_1	59.0	IMR90p2
1	F2	3.65255633652487	BIRC5_1	57.0	IMR90p2
2	F2	2.9570433208346	BIRC5_1	57.0	IMR90p2
3	F2	4.73308620147282	BIRC5_1	57.0	IMR90p2
4	F2	4.22268728834342	BIRC5_1	57.0	IMR90p2
5	F2	1.97670296461638	BIRC5_1	57.0	IMR90p2
6	F2	2.53007601777927	BIRC5_1	57.0	IMR90p2
7	F2	1.03347103385386	BIRC5_1	57.0	IMR90p2
8	F2	-1.50202827873727	BIRC5_1	57.0	IMR90p2
9	F2	2.3638732805739	BIRC5_1	57.0	IMR90p2
10	F2	-7.80922411160782	BIRC5_1	57.0	IMR90p2
11	F2	-0.235682368197558	BIRC5_1	57.0	IMR90p2
12	F2	0.515493443808737	BIRC5_1	57.0	IMR90p2
13	F2	1.42447244320329	BIRC5_1	57.0	IMR90p2
14	F2	-1.29504626802327	BIRC5_1	57.0	IMR90p2
15	F2	-2.20019417402591	BIRC5_1	57.0	IMR90p2
16	F2	-0.713904286613797	BIRC5_1	57.0	IMR90p2
17	F2	-1.92161270092129	BIRC5_1	57.0	IMR90p2
18	F2	-4.24662066946075	BIRC5_1	57.0	IMR90p2
19	F2	-5.69127499045953	BIRC5_1	57.0	IMR90p2
20	F2	-0.589294758077813	BIRC5_1	57.0	IMR90p2
21	F2	-1.94114257051388	BIRC5_1	57.0	IMR90p2
22	F2	0.781107181819607	BIRC5_1	57.0	IMR90p2
23	F2	2.20264416851023	BIRC5_1	57.0	IMR90p2
24	F2	-0.726628393031206	BIRC5_1	57.0	IMR90p2
25	F2	7.70117039326533	BIRC5_1	57.0	IMR90p2
26	F2	7.0974826739116	BIRC5_1	57.0	IMR90p2
27	F2	22.1636277905195	BIRC5_1	57.0	IMR90p2
28	F2	51.3336468478151	BIRC5_1	57.0	IMR90p2
29	F2	94.6736346674693	BIRC5_1	57.0	IMR90p2
30	F2	188.45101527928	BIRC5_1	57.0	IMR90p2
31	F2	344.128207847095	BIRC5_1	57.0	IMR90p2
32	F2	556.954691303653	BIRC5_1	57.0	IMR90p2
33	F2	796.557373165752	BIRC5_1	57.0	IMR90p2
34	F2	1063.63294369492	BIRC5_1	57.0	IMR90p2
35	F2	1350.01887732896	BIRC5_1	57.0	IMR90p2
36	F2	1639.58987379946	BIRC5_1	57.0	IMR90p2
37	F2	1923.7891640937	BIRC5_1	57.0	IMR90p2
38	F2	2189.02873794891	BIRC5_1	57.0	IMR90p2
39	F2	2433.14902490721	BIRC5_1	57.0	IMR90p2
40	F2	2664.01010371977	BIRC5_1	57.0	IMR90p2
1	G2	7.06917142144903	BIRC5_1	55.7	IMR90p2
2	G2	8.87154095297046	BIRC5_1	55.7	IMR90p2
3	G2	4.92970502926437	BIRC5_1	55.7	IMR90p2
4	G2	-0.694428859875643	BIRC5_1	55.7	IMR90p2
5	G2	1.70037356040757	BIRC5_1	55.7	IMR90p2
6	G2	-0.204411016985432	BIRC5_1	55.7	IMR90p2
7	G2	4.05659200557466	BIRC5_1	55.7	IMR90p2
8	G2	3.71752383960757	BIRC5_1	55.7	IMR90p2
9	G2	-3.84000653261319	BIRC5_1	55.7	IMR90p2
10	G2	2.23536729516991	BIRC5_1	55.7	IMR90p2
11	G2	-1.29891201937835	BIRC5_1	55.7	IMR90p2
12	G2	-2.15078104815575	BIRC5_1	55.7	IMR90p2
13	G2	-3.54313209123302	BIRC5_1	55.7	IMR90p2
14	G2	1.48127738654284	BIRC5_1	55.7	IMR90p2
15	G2	-1.21179142831261	BIRC5_1	55.7	IMR90p2
16	G2	-2.97169950909256	BIRC5_1	55.7	IMR90p2
17	G2	6.03474249505098	BIRC5_1	55.7	IMR90p2
18	G2	-3.21691660748183	BIRC5_1	55.7	IMR90p2
19	G2	0.306777241238706	BIRC5_1	55.7	IMR90p2
20	G2	2.08354056787402	BIRC5_1	55.7	IMR90p2
21	G2	-0.779406457016648	BIRC5_1	55.7	IMR90p2
22	G2	-4.20868510743549	BIRC5_1	55.7	IMR90p2
23	G2	-0.131462392786489	BIRC5_1	55.7	IMR90p2
24	G2	-1.30015729546949	BIRC5_1	55.7	IMR90p2
25	G2	2.08000372736979	BIRC5_1	55.7	IMR90p2
26	G2	9.52194866919717	BIRC5_1	55.7	IMR90p2
27	G2	15.110742648526	BIRC5_1	55.7	IMR90p2
28	G2	30.7814985635628	BIRC5_1	55.7	IMR90p2
29	G2	61.3714877971543	BIRC5_1	55.7	IMR90p2
30	G2	118.343763145618	BIRC5_1	55.7	IMR90p2
31	G2	224.135255971818	BIRC5_1	55.7	IMR90p2
32	G2	383.572299453538	BIRC5_1	55.7	IMR90p2
33	G2	607.524156710192	BIRC5_1	55.7	IMR90p2
34	G2	848.10426496647	BIRC5_1	55.7	IMR90p2
35	G2	1111.65298998471	BIRC5_1	55.7	IMR90p2
36	G2	1389.29763529362	BIRC5_1	55.7	IMR90p2
37	G2	1675.96391857437	BIRC5_1	55.7	IMR90p2
38	G2	1959.34422064943	BIRC5_1	55.7	IMR90p2
39	G2	2228.98759609777	BIRC5_1	55.7	IMR90p2
40	G2	2486.12996669407	BIRC5_1	55.7	IMR90p2
1	H2	2.8251619205621	BIRC5_1	55.0	IMR90p2
2	H2	6.70139455908247	BIRC5_1	55.0	IMR90p2
3	H2	4.39854780013729	BIRC5_1	55.0	IMR90p2
4	H2	0.440719500166779	BIRC5_1	55.0	IMR90p2
5	H2	0.307726814822672	BIRC5_1	55.0	IMR90p2
6	H2	0.594364507961927	BIRC5_1	55.0	IMR90p2
7	H2	-0.182888839681709	BIRC5_1	55.0	IMR90p2
8	H2	3.03603548348156	BIRC5_1	55.0	IMR90p2
9	H2	-1.47447152259747	BIRC5_1	55.0	IMR90p2
10	H2	-0.819057292625075	BIRC5_1	55.0	IMR90p2
11	H2	2.24194092066728	BIRC5_1	55.0	IMR90p2
12	H2	-0.0079795760475462	BIRC5_1	55.0	IMR90p2
13	H2	2.93521502131216	BIRC5_1	55.0	IMR90p2
14	H2	-3.91490009259815	BIRC5_1	55.0	IMR90p2
15	H2	-0.985851685143643	BIRC5_1	55.0	IMR90p2
16	H2	0.0510218726108178	BIRC5_1	55.0	IMR90p2
17	H2	1.38996654464609	BIRC5_1	55.0	IMR90p2
18	H2	-1.84494457900291	BIRC5_1	55.0	IMR90p2
19	H2	-1.18953034903097	BIRC5_1	55.0	IMR90p2
20	H2	0.740627565578961	BIRC5_1	55.0	IMR90p2
21	H2	-1.25844320447186	BIRC5_1	55.0	IMR90p2
22	H2	-5.20456400611602	BIRC5_1	55.0	IMR90p2
23	H2	-3.86488984907055	BIRC5_1	55.0	IMR90p2
24	H2	-1.86875827586482	BIRC5_1	55.0	IMR90p2
25	H2	-0.135427403880385	BIRC5_1	55.0	IMR90p2
26	H2	1.54485400316298	BIRC5_1	55.0	IMR90p2
27	H2	13.6369755573628	BIRC5_1	55.0	IMR90p2
28	H2	23.5331423875191	BIRC5_1	55.0	IMR90p2
29	H2	44.6283376311953	BIRC5_1	55.0	IMR90p2
30	H2	83.6020052232675	BIRC5_1	55.0	IMR90p2
31	H2	158.60478829037	BIRC5_1	55.0	IMR90p2
32	H2	283.571690145253	BIRC5_1	55.0	IMR90p2
33	H2	463.064464912253	BIRC5_1	55.0	IMR90p2
34	H2	685.645021192048	BIRC5_1	55.0	IMR90p2
35	H2	925.651784548875	BIRC5_1	55.0	IMR90p2
36	H2	1186.97552648454	BIRC5_1	55.0	IMR90p2
37	H2	1460.26104051841	BIRC5_1	55.0	IMR90p2
38	H2	1739.5450271466	BIRC5_1	55.0	IMR90p2
39	H2	2014.10101543206	BIRC5_1	55.0	IMR90p2
40	H2	2282.62324694676	BIRC5_1	55.0	IMR90p2
1	A2	-2.31903201782688	BIRC5_1	65.0	IMR90p11
2	A2	1.97067721383428	BIRC5_1	65.0	IMR90p11
3	A2	-1.62609487195868	BIRC5_1	65.0	IMR90p11
4	A2	1.55839207570125	BIRC5_1	65.0	IMR90p11
5	A2	-2.99814549786424	BIRC5_1	65.0	IMR90p11
6	A2	5.38032008865002	BIRC5_1	65.0	IMR90p11
7	A2	3.30717090502958	BIRC5_1	65.0	IMR90p11
8	A2	1.10306658136051	BIRC5_1	65.0	IMR90p11
9	A2	-1.95495026754543	BIRC5_1	65.0	IMR90p11
10	A2	0.626372565428937	BIRC5_1	65.0	IMR90p11
11	A2	0.0255342233945157	BIRC5_1	65.0	IMR90p11
12	A2	3.72356179204371	BIRC5_1	65.0	IMR90p11
13	A2	-0.91186747982556	BIRC5_1	65.0	IMR90p11
14	A2	-0.197841869187869	BIRC5_1	65.0	IMR90p11
15	A2	-0.153940429809154	BIRC5_1	65.0	IMR90p11
16	A2	1.34923246714834	BIRC5_1	65.0	IMR90p11
17	A2	-1.14342425557697	BIRC5_1	65.0	IMR90p11
18	A2	-1.38938833458997	BIRC5_1	65.0	IMR90p11
19	A2	-2.66046342905156	BIRC5_1	65.0	IMR90p11
20	A2	-4.86445540052819	BIRC5_1	65.0	IMR90p11
21	A2	-1.84972255697721	BIRC5_1	65.0	IMR90p11
22	A2	3.07133141356599	BIRC5_1	65.0	IMR90p11
23	A2	7.97823919355596	BIRC5_1	65.0	IMR90p11
24	A2	20.2079956834773	BIRC5_1	65.0	IMR90p11
25	A2	51.313160568734	BIRC5_1	65.0	IMR90p11
26	A2	103.358589870451	BIRC5_1	65.0	IMR90p11
27	A2	211.532322097684	BIRC5_1	65.0	IMR90p11
28	A2	389.676284986023	BIRC5_1	65.0	IMR90p11
29	A2	653.494983569291	BIRC5_1	65.0	IMR90p11
30	A2	928.504238204644	BIRC5_1	65.0	IMR90p11
31	A2	1212.00510523595	BIRC5_1	65.0	IMR90p11
32	A2	1486.33076490286	BIRC5_1	65.0	IMR90p11
33	A2	1738.56892502011	BIRC5_1	65.0	IMR90p11
34	A2	1958.04937672023	BIRC5_1	65.0	IMR90p11
35	A2	2150.00494752687	BIRC5_1	65.0	IMR90p11
36	A2	2311.48992762115	BIRC5_1	65.0	IMR90p11
37	A2	2449.84484268691	BIRC5_1	65.0	IMR90p11
38	A2	2565.18284078852	BIRC5_1	65.0	IMR90p11
39	A2	2666.675142268	BIRC5_1	65.0	IMR90p11
40	A2	2760.35037396509	BIRC5_1	65.0	IMR90p11
1	B2	7.60607180942407	BIRC5_1	64.5	IMR90p11
2	B2	-1.32440201046393	BIRC5_1	64.5	IMR90p11
3	B2	4.61230121462222	BIRC5_1	64.5	IMR90p11
4	B2	0.138496591619514	BIRC5_1	64.5	IMR90p11
5	B2	2.80277688491105	BIRC5_1	64.5	IMR90p11
6	B2	6.29389626775946	BIRC5_1	64.5	IMR90p11
7	B2	2.1758102378767	BIRC5_1	64.5	IMR90p11
8	B2	-2.41713014707739	BIRC5_1	64.5	IMR90p11
9	B2	6.7265932332316	BIRC5_1	64.5	IMR90p11
10	B2	-5.01591450818478	BIRC5_1	64.5	IMR90p11
11	B2	-1.4059031017423	BIRC5_1	64.5	IMR90p11
12	B2	-1.87083889937321	BIRC5_1	64.5	IMR90p11
13	B2	1.97624293964782	BIRC5_1	64.5	IMR90p11
14	B2	-1.06513800556513	BIRC5_1	64.5	IMR90p11
15	B2	-4.42201271906151	BIRC5_1	64.5	IMR90p11
16	B2	-3.17867412852229	BIRC5_1	64.5	IMR90p11
17	B2	-2.22266805345726	BIRC5_1	64.5	IMR90p11
18	B2	-9.54985704334558	BIRC5_1	64.5	IMR90p11
19	B2	-5.58497137388213	BIRC5_1	64.5	IMR90p11
20	B2	-3.97274353335524	BIRC5_1	64.5	IMR90p11
21	B2	-1.74222960570933	BIRC5_1	64.5	IMR90p11
22	B2	-0.0121981438496732	BIRC5_1	64.5	IMR90p11
23	B2	4.16341698489214	BIRC5_1	64.5	IMR90p11
24	B2	21.4310875709912	BIRC5_1	64.5	IMR90p11
25	B2	56.3251554864923	BIRC5_1	64.5	IMR90p11
26	B2	110.609260453669	BIRC5_1	64.5	IMR90p11
27	B2	220.522404761523	BIRC5_1	64.5	IMR90p11
28	B2	405.966209453802	BIRC5_1	64.5	IMR90p11
29	B2	680.16422856635	BIRC5_1	64.5	IMR90p11
30	B2	971.880214827246	BIRC5_1	64.5	IMR90p11
31	B2	1273.32796275593	BIRC5_1	64.5	IMR90p11
32	B2	1569.6663960835	BIRC5_1	64.5	IMR90p11
33	B2	1843.02327339416	BIRC5_1	64.5	IMR90p11
34	B2	2089.02116732523	BIRC5_1	64.5	IMR90p11
35	B2	2298.94524342287	BIRC5_1	64.5	IMR90p11
36	B2	2477.63695292991	BIRC5_1	64.5	IMR90p11
37	B2	2630.84073434027	BIRC5_1	64.5	IMR90p11
38	B2	2761.16792506312	BIRC5_1	64.5	IMR90p11
39	B2	2872.73743318781	BIRC5_1	64.5	IMR90p11
40	B2	2971.96845306361	BIRC5_1	64.5	IMR90p11
1	C2	0.945664143197064	BIRC5_1	63.3	IMR90p11
2	C2	1.41103655527195	BIRC5_1	63.3	IMR90p11
3	C2	4.08615862995475	BIRC5_1	63.3	IMR90p11
4	C2	2.79021706871117	BIRC5_1	63.3	IMR90p11
5	C2	1.56048582302901	BIRC5_1	63.3	IMR90p11
6	C2	0.475404148500729	BIRC5_1	63.3	IMR90p11
7	C2	2.97880378760556	BIRC5_1	63.3	IMR90p11
8	C2	2.73468856411	BIRC5_1	63.3	IMR90p11
9	C2	1.47910410078339	BIRC5_1	63.3	IMR90p11
10	C2	-2.09071565950217	BIRC5_1	63.3	IMR90p11
11	C2	-0.953756362890999	BIRC5_1	63.3	IMR90p11
12	C2	0.432598762705766	BIRC5_1	63.3	IMR90p11
13	C2	-0.481639570929929	BIRC5_1	63.3	IMR90p11
14	C2	-4.86657242779802	BIRC5_1	63.3	IMR90p11
15	C2	1.96165921365491	BIRC5_1	63.3	IMR90p11
16	C2	-1.85778384705236	BIRC5_1	63.3	IMR90p11
17	C2	-5.40139255772465	BIRC5_1	63.3	IMR90p11
18	C2	-2.49030584584489	BIRC5_1	63.3	IMR90p11
19	C2	-2.23480056061453	BIRC5_1	63.3	IMR90p11
20	C2	-9.69457882325378	BIRC5_1	63.3	IMR90p11
21	C2	-3.43182054956105	BIRC5_1	63.3	IMR90p11
22	C2	1.28046645950872	BIRC5_1	63.3	IMR90p11
23	C2	7.28030070877821	BIRC5_1	63.3	IMR90p11
24	C2	16.5001006078105	BIRC5_1	63.3	IMR90p11
25	C2	37.9846477166616	BIRC5_1	63.3	IMR90p11
26	C2	86.8374394494822	BIRC5_1	63.3	IMR90p11
27	C2	174.822130423486	BIRC5_1	63.3	IMR90p11
28	C2	333.119974498058	BIRC5_1	63.3	IMR90p11
29	C2	573.124873382877	BIRC5_1	63.3	IMR90p11
30	C2	875.595391090845	BIRC5_1	63.3	IMR90p11
31	C2	1185.83891041808	BIRC5_1	63.3	IMR90p11
32	C2	1494.89494259177	BIRC5_1	63.3	IMR90p11
33	C2	1789.2902233185	BIRC5_1	63.3	IMR90p11
34	C2	2057.64089722798	BIRC5_1	63.3	IMR90p11
35	C2	2296.52483713609	BIRC5_1	63.3	IMR90p11
36	C2	2499.7644256727	BIRC5_1	63.3	IMR90p11
37	C2	2673.53303928894	BIRC5_1	63.3	IMR90p11
38	C2	2818.84317133452	BIRC5_1	63.3	IMR90p11
39	C2	2946.17056932562	BIRC5_1	63.3	IMR90p11
40	C2	3059.63038793947	BIRC5_1	63.3	IMR90p11
1	D2	0.001874270697499	BIRC5_1	61.4	IMR90p11
2	D2	-6.05715446405202	BIRC5_1	61.4	IMR90p11
3	D2	5.39364426400334	BIRC5_1	61.4	IMR90p11
4	D2	2.81934182158238	BIRC5_1	61.4	IMR90p11
5	D2	6.71167058974379	BIRC5_1	61.4	IMR90p11
6	D2	-0.713914516009027	BIRC5_1	61.4	IMR90p11
7	D2	-0.712763831955726	BIRC5_1	61.4	IMR90p11
8	D2	2.49714713349977	BIRC5_1	61.4	IMR90p11
9	D2	1.49928431127182	BIRC5_1	61.4	IMR90p11
10	D2	-2.36378494884138	BIRC5_1	61.4	IMR90p11
11	D2	0.661364991214214	BIRC5_1	61.4	IMR90p11
12	D2	-0.639407646190648	BIRC5_1	61.4	IMR90p11
13	D2	1.70257870301202	BIRC5_1	61.4	IMR90p11
14	D2	-1.35830389217381	BIRC5_1	61.4	IMR90p11
15	D2	-3.77566370502791	BIRC5_1	61.4	IMR90p11
16	D2	-3.56401347713336	BIRC5_1	61.4	IMR90p11
17	D2	-4.22017258779806	BIRC5_1	61.4	IMR90p11
18	D2	-6.17716462075623	BIRC5_1	61.4	IMR90p11
19	D2	-5.84613228161652	BIRC5_1	61.4	IMR90p11
20	D2	-3.74219202639324	BIRC5_1	61.4	IMR90p11
21	D2	-4.04286026541513	BIRC5_1	61.4	IMR90p11
22	D2	-3.44914780168892	BIRC5_1	61.4	IMR90p11
23	D2	4.04449105438835	BIRC5_1	61.4	IMR90p11
24	D2	5.47917015653229	BIRC5_1	61.4	IMR90p11
25	D2	19.7561512828138	BIRC5_1	61.4	IMR90p11
26	D2	47.7037182801191	BIRC5_1	61.4	IMR90p11
27	D2	100.468705108213	BIRC5_1	61.4	IMR90p11
28	D2	198.163453226159	BIRC5_1	61.4	IMR90p11
29	D2	361.451283745626	BIRC5_1	61.4	IMR90p11
30	D2	620.643729915359	BIRC5_1	61.4	IMR90p11
31	D2	902.082275481673	BIRC5_1	61.4	IMR90p11
32	D2	1206.71298841486	BIRC5_1	61.4	IMR90p11
33	D2	1517.13630821016	BIRC5_1	61.4	IMR90p11
34	D2	1817.54720451546	BIRC5_1	61.4	IMR90p11
35	D2	2095.93178132892	BIRC5_1	61.4	IMR90p11
36	D2	2342.91748473243	BIRC5_1	61.4	IMR90p11
37	D2	2558.45223756233	BIRC5_1	61.4	IMR90p11
38	D2	2742.88560820761	BIRC5_1	61.4	IMR90p11
39	D2	2899.43440107363	BIRC5_1	61.4	IMR90p11
40	D2	3037.78606713771	BIRC5_1	61.4	IMR90p11
1	E2	1.17873578290664	BIRC5_1	59.0	IMR90p11
2	E2	1.34838693132269	BIRC5_1	59.0	IMR90p11
3	E2	3.30631799804769	BIRC5_1	59.0	IMR90p11
4	E2	2.95049016869143	BIRC5_1	59.0	IMR90p11
5	E2	2.31893055098772	BIRC5_1	59.0	IMR90p11
6	E2	2.43663726882141	BIRC5_1	59.0	IMR90p11
7	E2	-2.42877956672419	BIRC5_1	59.0	IMR90p11
8	E2	0.843771538960027	BIRC5_1	59.0	IMR90p11
9	E2	1.89463305802792	BIRC5_1	59.0	IMR90p11
10	E2	6.04729374087992	BIRC5_1	59.0	IMR90p11
11	E2	-1.30163019571273	BIRC5_1	59.0	IMR90p11
12	E2	-0.0141799819198241	BIRC5_1	59.0	IMR90p11
13	E2	-1.8295043697467	BIRC5_1	59.0	IMR90p11
14	E2	1.11438854614062	BIRC5_1	59.0	IMR90p11
15	E2	-4.10443890034412	BIRC5_1	59.0	IMR90p11
16	E2	-3.7769784298348	BIRC5_1	59.0	IMR90p11
17	E2	-0.755162225081222	BIRC5_1	59.0	IMR90p11
18	E2	-4.9363150770555	BIRC5_1	59.0	IMR90p11
19	E2	-1.15121144875548	BIRC5_1	59.0	IMR90p11
20	E2	-3.99140299620058	BIRC5_1	59.0	IMR90p11
21	E2	-4.72795844841585	BIRC5_1	59.0	IMR90p11
22	E2	-0.233594093747797	BIRC5_1	59.0	IMR90p11
23	E2	-3.92816677065184	BIRC5_1	59.0	IMR90p11
24	E2	2.7222721442281	BIRC5_1	59.0	IMR90p11
25	E2	3.90374501118686	BIRC5_1	59.0	IMR90p11
26	E2	15.9048585529808	BIRC5_1	59.0	IMR90p11
27	E2	38.8418315402873	BIRC5_1	59.0	IMR90p11
28	E2	79.4586149247552	BIRC5_1	59.0	IMR90p11
29	E2	162.559457787405	BIRC5_1	59.0	IMR90p11
30	E2	309.400352385574	BIRC5_1	59.0	IMR90p11
31	E2	521.637478773117	BIRC5_1	59.0	IMR90p11
32	E2	803.345596234055	BIRC5_1	59.0	IMR90p11
33	E2	1099.622200121	BIRC5_1	59.0	IMR90p11
34	E2	1410.40229224553	BIRC5_1	59.0	IMR90p11
35	E2	1724.40702350369	BIRC5_1	59.0	IMR90p11
36	E2	2028.23793090079	BIRC5_1	59.0	IMR90p11
37	E2	2308.59585643864	BIRC5_1	59.0	IMR90p11
38	E2	2558.25629438669	BIRC5_1	59.0	IMR90p11
39	E2	2775.55822173069	BIRC5_1	59.0	IMR90p11
40	E2	2973.86579465725	BIRC5_1	59.0	IMR90p11
1	F2	-0.0786524493596517	BIRC5_1	57.0	IMR90p11
2	F2	4.92779966286207	BIRC5_1	57.0	IMR90p11
3	F2	0.956790528329748	BIRC5_1	57.0	IMR90p11
4	F2	3.38680860251588	BIRC5_1	57.0	IMR90p11
5	F2	3.14819499029454	BIRC5_1	57.0	IMR90p11
6	F2	2.33129837235765	BIRC5_1	57.0	IMR90p11
7	F2	-1.29776684807484	BIRC5_1	57.0	IMR90p11
8	F2	-2.60148739088845	BIRC5_1	57.0	IMR90p11
9	F2	4.52079595908708	BIRC5_1	57.0	IMR90p11
10	F2	2.40330171946016	BIRC5_1	57.0	IMR90p11
11	F2	-0.0171161178795955	BIRC5_1	57.0	IMR90p11
12	F2	-0.281823613042889	BIRC5_1	57.0	IMR90p11
13	F2	-2.03176075594502	BIRC5_1	57.0	IMR90p11
14	F2	-1.35026053397632	BIRC5_1	57.0	IMR90p11
15	F2	-0.156206339605887	BIRC5_1	57.0	IMR90p11
16	F2	0.525417344102152	BIRC5_1	57.0	IMR90p11
17	F2	-2.6702375680843	BIRC5_1	57.0	IMR90p11
18	F2	0.58782060259	BIRC5_1	57.0	IMR90p11
19	F2	1.67712142152232	BIRC5_1	57.0	IMR90p11
20	F2	-6.67152585705071	BIRC5_1	57.0	IMR90p11
21	F2	-6.59538496154846	BIRC5_1	57.0	IMR90p11
22	F2	-0.30028601895674	BIRC5_1	57.0	IMR90p11
23	F2	-1.13023301838484	BIRC5_1	57.0	IMR90p11
24	F2	-1.14506676213114	BIRC5_1	57.0	IMR90p11
25	F2	3.75638851111171	BIRC5_1	57.0	IMR90p11
26	F2	1.37499464771236	BIRC5_1	57.0	IMR90p11
27	F2	11.9545605793328	BIRC5_1	57.0	IMR90p11
28	F2	33.2349869648679	BIRC5_1	57.0	IMR90p11
29	F2	73.8241103065156	BIRC5_1	57.0	IMR90p11
30	F2	143.740237864108	BIRC5_1	57.0	IMR90p11
31	F2	274.464363579533	BIRC5_1	57.0	IMR90p11
32	F2	458.75462837408	BIRC5_1	57.0	IMR90p11
33	F2	712.874683954153	BIRC5_1	57.0	IMR90p11
34	F2	981.278985338739	BIRC5_1	57.0	IMR90p11
35	F2	1266.78030978909	BIRC5_1	57.0	IMR90p11
36	F2	1561.6627919353	BIRC5_1	57.0	IMR90p11
37	F2	1855.51986384908	BIRC5_1	57.0	IMR90p11
38	F2	2137.33200654951	BIRC5_1	57.0	IMR90p11
39	F2	2392.70542464469	BIRC5_1	57.0	IMR90p11
40	F2	2627.7041827284	BIRC5_1	57.0	IMR90p11
1	G2	11.965797500497	BIRC5_1	55.7	IMR90p11
2	G2	4.59748346988181	BIRC5_1	55.7	IMR90p11
3	G2	0.97520701725216	BIRC5_1	55.7	IMR90p11
4	G2	2.79495535544629	BIRC5_1	55.7	IMR90p11
5	G2	2.32778690541545	BIRC5_1	55.7	IMR90p11
6	G2	2.807661619996	BIRC5_1	55.7	IMR90p11
7	G2	-2.62847813829785	BIRC5_1	55.7	IMR90p11
8	G2	0.636488843012103	BIRC5_1	55.7	IMR90p11
9	G2	2.16856740489993	BIRC5_1	55.7	IMR90p11
10	G2	3.8831950331919	BIRC5_1	55.7	IMR90p11
11	G2	-4.27426714610829	BIRC5_1	55.7	IMR90p11
12	G2	-1.65270797612993	BIRC5_1	55.7	IMR90p11
13	G2	2.34969990446871	BIRC5_1	55.7	IMR90p11
14	G2	-0.220260824740308	BIRC5_1	55.7	IMR90p11
15	G2	1.55937625144725	BIRC5_1	55.7	IMR90p11
16	G2	0.290976684046655	BIRC5_1	55.7	IMR90p11
17	G2	-2.56884884521651	BIRC5_1	55.7	IMR90p11
18	G2	-1.34055749215759	BIRC5_1	55.7	IMR90p11
19	G2	-2.58297148920565	BIRC5_1	55.7	IMR90p11
20	G2	1.3406569639551	BIRC5_1	55.7	IMR90p11
21	G2	-4.4373184043252	BIRC5_1	55.7	IMR90p11
22	G2	-5.31217534682082	BIRC5_1	55.7	IMR90p11
23	G2	-4.55753747746485	BIRC5_1	55.7	IMR90p11
24	G2	3.96750530295276	BIRC5_1	55.7	IMR90p11
25	G2	0.936817700082429	BIRC5_1	55.7	IMR90p11
26	G2	4.84629996268905	BIRC5_1	55.7	IMR90p11
27	G2	8.63784563242416	BIRC5_1	55.7	IMR90p11
28	G2	21.907361016194	BIRC5_1	55.7	IMR90p11
29	G2	46.2705275201915	BIRC5_1	55.7	IMR90p11
30	G2	92.5344359992605	BIRC5_1	55.7	IMR90p11
31	G2	174.722454657876	BIRC5_1	55.7	IMR90p11
32	G2	322.464054262894	BIRC5_1	55.7	IMR90p11
33	G2	527.438124498126	BIRC5_1	55.7	IMR90p11
34	G2	776.330059270313	BIRC5_1	55.7	IMR90p11
35	G2	1038.08623868771	BIRC5_1	55.7	IMR90p11
36	G2	1317.12853291695	BIRC5_1	55.7	IMR90p11
37	G2	1602.8917563626	BIRC5_1	55.7	IMR90p11
38	G2	1888.65114177056	BIRC5_1	55.7	IMR90p11
39	G2	2161.72043551546	BIRC5_1	55.7	IMR90p11
40	G2	2423.23968979573	BIRC5_1	55.7	IMR90p11
1	H2	-0.0978567835941249	BIRC5_1	55.0	IMR90p11
2	H2	0.238276731857695	BIRC5_1	55.0	IMR90p11
3	H2	-1.31777114392389	BIRC5_1	55.0	IMR90p11
4	H2	3.29111820162188	BIRC5_1	55.0	IMR90p11
5	H2	1.57727384874352	BIRC5_1	55.0	IMR90p11
6	H2	4.04313393407756	BIRC5_1	55.0	IMR90p11
7	H2	-0.339950130271518	BIRC5_1	55.0	IMR90p11
8	H2	2.94102318967953	BIRC5_1	55.0	IMR90p11
9	H2	3.84276081728422	BIRC5_1	55.0	IMR90p11
10	H2	-1.74946027798114	BIRC5_1	55.0	IMR90p11
11	H2	-2.47734302156596	BIRC5_1	55.0	IMR90p11
12	H2	-3.29705752046129	BIRC5_1	55.0	IMR90p11
13	H2	0.285745257323924	BIRC5_1	55.0	IMR90p11
14	H2	-0.140433403989846	BIRC5_1	55.0	IMR90p11
15	H2	-0.118930215079672	BIRC5_1	55.0	IMR90p11
16	H2	-1.79400165485458	BIRC5_1	55.0	IMR90p11
17	H2	-3.12711816556885	BIRC5_1	55.0	IMR90p11
18	H2	-1.96185037336591	BIRC5_1	55.0	IMR90p11
19	H2	2.18655632674972	BIRC5_1	55.0	IMR90p11
20	H2	0.156980152413325	BIRC5_1	55.0	IMR90p11
21	H2	-0.269198492644591	BIRC5_1	55.0	IMR90p11
22	H2	-0.655377564412447	BIRC5_1	55.0	IMR90p11
23	H2	-0.187419406558547	BIRC5_1	55.0	IMR90p11
24	H2	1.21345562830948	BIRC5_1	55.0	IMR90p11
25	H2	2.10214100520943	BIRC5_1	55.0	IMR90p11
26	H2	1.15035821114134	BIRC5_1	55.0	IMR90p11
27	H2	4.40547740116426	BIRC5_1	55.0	IMR90p11
28	H2	15.6261300851729	BIRC5_1	55.0	IMR90p11
29	H2	34.0892621261673	BIRC5_1	55.0	IMR90p11
30	H2	64.093978359896	BIRC5_1	55.0	IMR90p11
31	H2	123.555565511153	BIRC5_1	55.0	IMR90p11
32	H2	236.99206939482	BIRC5_1	55.0	IMR90p11
33	H2	393.51606088869	BIRC5_1	55.0	IMR90p11
34	H2	616.956873547736	BIRC5_1	55.0	IMR90p11
35	H2	856.942623903487	BIRC5_1	55.0	IMR90p11
36	H2	1117.58379292374	BIRC5_1	55.0	IMR90p11
37	H2	1394.21303266596	BIRC5_1	55.0	IMR90p11
38	H2	1678.68997142398	BIRC5_1	55.0	IMR90p11
39	H2	1959.03486761279	BIRC5_1	55.0	IMR90p11
40	H2	2230.48124587171	BIRC5_1	55.0	IMR90p11
