# Supplementary material for: Primer PICKR: literature-mined scoring platform for robust RT–qPCR primers
Source: Nat Commun. 2026 May 28;17:6938. doi: 10.1038/s41467-026-73648-2 (PMC13388996; doi:10.1038/s41467-026-73648-2)
Supplement: Supplementary file 11 — Source Data [file 41467_2026_73648_MOESM11_ESM.zip › Suppl_Fig_S3/amplification_data_FOS_1.csv]

Cycle	Well	Fluorescence	Target	melt temp	Replicate
1	A9	-18.9806197265348	FOS_1	65.0	IMR90p8
2	A9	-13.6850093817679	FOS_1	65.0	IMR90p8
3	A9	-12.9250710382939	FOS_1	65.0	IMR90p8
4	A9	7.18379495457339	FOS_1	65.0	IMR90p8
5	A9	10.0077241823678	FOS_1	65.0	IMR90p8
6	A9	6.36513732481626	FOS_1	65.0	IMR90p8
7	A9	2.62962463357871	FOS_1	65.0	IMR90p8
8	A9	-14.3039285819732	FOS_1	65.0	IMR90p8
9	A9	12.1676853130298	FOS_1	65.0	IMR90p8
10	A9	6.48707150986047	FOS_1	65.0	IMR90p8
11	A9	-2.93973222753721	FOS_1	65.0	IMR90p8
12	A9	6.86425472672363	FOS_1	65.0	IMR90p8
13	A9	4.82408972564735	FOS_1	65.0	IMR90p8
14	A9	5.80779476666748	FOS_1	65.0	IMR90p8
15	A9	-16.5283833289486	FOS_1	65.0	IMR90p8
16	A9	-3.79309625226642	FOS_1	65.0	IMR90p8
17	A9	-9.9733284425165	FOS_1	65.0	IMR90p8
18	A9	-12.7888509902805	FOS_1	65.0	IMR90p8
19	A9	4.73175004963196	FOS_1	65.0	IMR90p8
20	A9	0.101856696644973	FOS_1	65.0	IMR90p8
21	A9	6.63330717866711	FOS_1	65.0	IMR90p8
22	A9	1.91170749112371	FOS_1	65.0	IMR90p8
23	A9	-10.3815183931338	FOS_1	65.0	IMR90p8
24	A9	5.10116795695603	FOS_1	65.0	IMR90p8
25	A9	2.44333634078566	FOS_1	65.0	IMR90p8
26	A9	0.509023864170558	FOS_1	65.0	IMR90p8
27	A9	4.66074374442314	FOS_1	65.0	IMR90p8
28	A9	5.99932303219703	FOS_1	65.0	IMR90p8
29	A9	18.1560790998724	FOS_1	65.0	IMR90p8
30	A9	28.774315065471	FOS_1	65.0	IMR90p8
31	A9	54.8654268928362	FOS_1	65.0	IMR90p8
32	A9	107.652969623329	FOS_1	65.0	IMR90p8
33	A9	193.578818086246	FOS_1	65.0	IMR90p8
34	A9	363.566939090662	FOS_1	65.0	IMR90p8
35	A9	646.841564490058	FOS_1	65.0	IMR90p8
36	A9	937.845671643735	FOS_1	65.0	IMR90p8
37	A9	1233.61712631386	FOS_1	65.0	IMR90p8
38	A9	1505.21939543527	FOS_1	65.0	IMR90p8
39	A9	1758.36180592926	FOS_1	65.0	IMR90p8
40	A9	1996.00649203366	FOS_1	65.0	IMR90p8
1	B9	-10.8627043012848	FOS_1	64.5	IMR90p8
2	B9	-9.02155616144591	FOS_1	64.5	IMR90p8
3	B9	-8.35123833685793	FOS_1	64.5	IMR90p8
4	B9	11.3143528589012	FOS_1	64.5	IMR90p8
5	B9	4.55803200994205	FOS_1	64.5	IMR90p8
6	B9	4.53212685800418	FOS_1	64.5	IMR90p8
7	B9	5.59816122683333	FOS_1	64.5	IMR90p8
8	B9	-11.0694056779798	FOS_1	64.5	IMR90p8
9	B9	-0.159197705432234	FOS_1	64.5	IMR90p8
10	B9	6.4272653238927	FOS_1	64.5	IMR90p8
11	B9	1.41933029023676	FOS_1	64.5	IMR90p8
12	B9	4.75913087346271	FOS_1	64.5	IMR90p8
13	B9	4.07567179077023	FOS_1	64.5	IMR90p8
14	B9	-0.695548374802001	FOS_1	64.5	IMR90p8
15	B9	-16.587757707649	FOS_1	64.5	IMR90p8
16	B9	-6.38669875041114	FOS_1	64.5	IMR90p8
17	B9	0.331602380926597	FOS_1	64.5	IMR90p8
18	B9	-9.32980929489304	FOS_1	64.5	IMR90p8
19	B9	3.74926710115415	FOS_1	64.5	IMR90p8
20	B9	3.34263432091211	FOS_1	64.5	IMR90p8
21	B9	5.10500269282147	FOS_1	64.5	IMR90p8
22	B9	1.2137730992672	FOS_1	64.5	IMR90p8
23	B9	-1.69014999885076	FOS_1	64.5	IMR90p8
24	B9	-0.808879420582798	FOS_1	64.5	IMR90p8
25	B9	-0.900993702859523	FOS_1	64.5	IMR90p8
26	B9	2.31989562821582	FOS_1	64.5	IMR90p8
27	B9	1.2688795078202	FOS_1	64.5	IMR90p8
28	B9	7.23705647836823	FOS_1	64.5	IMR90p8
29	B9	16.9254374940933	FOS_1	64.5	IMR90p8
30	B9	30.4523139705798	FOS_1	64.5	IMR90p8
31	B9	61.6974087240947	FOS_1	64.5	IMR90p8
32	B9	124.583515399187	FOS_1	64.5	IMR90p8
33	B9	239.010412027469	FOS_1	64.5	IMR90p8
34	B9	445.62242615372	FOS_1	64.5	IMR90p8
35	B9	752.561485072076	FOS_1	64.5	IMR90p8
36	B9	1061.02505325488	FOS_1	64.5	IMR90p8
37	B9	1366.45621476266	FOS_1	64.5	IMR90p8
38	B9	1646.42576509955	FOS_1	64.5	IMR90p8
39	B9	1905.17954921669	FOS_1	64.5	IMR90p8
40	B9	2147.27448305353	FOS_1	64.5	IMR90p8
1	C9	-8.47938394037465	FOS_1	63.3	IMR90p8
2	C9	-14.1379991974372	FOS_1	63.3	IMR90p8
3	C9	-10.1212196514216	FOS_1	63.3	IMR90p8
4	C9	10.352324366585	FOS_1	63.3	IMR90p8
5	C9	1.90764162130063	FOS_1	63.3	IMR90p8
6	C9	8.59304067884295	FOS_1	63.3	IMR90p8
7	C9	-3.87501359527096	FOS_1	63.3	IMR90p8
8	C9	-8.691086649505	FOS_1	63.3	IMR90p8
9	C9	9.58749085437012	FOS_1	63.3	IMR90p8
10	C9	5.20374021111184	FOS_1	63.3	IMR90p8
11	C9	-2.35986398474142	FOS_1	63.3	IMR90p8
12	C9	7.38734110963742	FOS_1	63.3	IMR90p8
13	C9	3.97772637121261	FOS_1	63.3	IMR90p8
14	C9	0.527868161507286	FOS_1	63.3	IMR90p8
15	C9	-18.9187800701329	FOS_1	63.3	IMR90p8
16	C9	-6.1475919342929	FOS_1	63.3	IMR90p8
17	C9	-1.303748946219	FOS_1	63.3	IMR90p8
18	C9	1.76607909147788	FOS_1	63.3	IMR90p8
19	C9	8.24172429870578	FOS_1	63.3	IMR90p8
20	C9	-0.125154402101543	FOS_1	63.3	IMR90p8
21	C9	-0.735774737952397	FOS_1	63.3	IMR90p8
22	C9	-3.33027625805971	FOS_1	63.3	IMR90p8
23	C9	0.488812044947281	FOS_1	63.3	IMR90p8
24	C9	-2.76386228017509	FOS_1	63.3	IMR90p8
25	C9	0.542435763473804	FOS_1	63.3	IMR90p8
26	C9	2.98202665092185	FOS_1	63.3	IMR90p8
27	C9	2.22652981845886	FOS_1	63.3	IMR90p8
28	C9	4.74514424951394	FOS_1	63.3	IMR90p8
29	C9	11.1146930324549	FOS_1	63.3	IMR90p8
30	C9	26.6460948772874	FOS_1	63.3	IMR90p8
31	C9	55.5855176046375	FOS_1	63.3	IMR90p8
32	C9	99.4841785541012	FOS_1	63.3	IMR90p8
33	C9	183.683751296806	FOS_1	63.3	IMR90p8
34	C9	357.7569989125	FOS_1	63.3	IMR90p8
35	C9	651.57033956032	FOS_1	63.3	IMR90p8
36	C9	963.77792683782	FOS_1	63.3	IMR90p8
37	C9	1293.12663206878	FOS_1	63.3	IMR90p8
38	C9	1608.5507559033	FOS_1	63.3	IMR90p8
39	C9	1901.24295187559	FOS_1	63.3	IMR90p8
40	C9	2172.45634866189	FOS_1	63.3	IMR90p8
1	D9	-8.52078893036969	FOS_1	61.4	IMR90p8
2	D9	-15.1521025352008	FOS_1	61.4	IMR90p8
3	D9	-15.1592091592729	FOS_1	61.4	IMR90p8
4	D9	12.0842365296298	FOS_1	61.4	IMR90p8
5	D9	6.0043806988042	FOS_1	61.4	IMR90p8
6	D9	14.7270492045577	FOS_1	61.4	IMR90p8
7	D9	-4.72071218662404	FOS_1	61.4	IMR90p8
8	D9	-8.43365102029657	FOS_1	61.4	IMR90p8
9	D9	-0.96108220868291	FOS_1	61.4	IMR90p8
10	D9	7.57671022900286	FOS_1	61.4	IMR90p8
11	D9	-5.10149814476563	FOS_1	61.4	IMR90p8
12	D9	6.5120016497026	FOS_1	61.4	IMR90p8
13	D9	8.24157434589006	FOS_1	61.4	IMR90p8
14	D9	0.163691140902301	FOS_1	61.4	IMR90p8
15	D9	-19.2049338591614	FOS_1	61.4	IMR90p8
16	D9	-0.230423063110266	FOS_1	61.4	IMR90p8
17	D9	-4.0745629432331	FOS_1	61.4	IMR90p8
18	D9	2.78080849506705	FOS_1	61.4	IMR90p8
19	D9	3.02381175210394	FOS_1	61.4	IMR90p8
20	D9	-0.189733324186818	FOS_1	61.4	IMR90p8
21	D9	2.01227333486031	FOS_1	61.4	IMR90p8
22	D9	2.66380880035967	FOS_1	61.4	IMR90p8
23	D9	-0.301202353290591	FOS_1	61.4	IMR90p8
24	D9	-2.3048903426602	FOS_1	61.4	IMR90p8
25	D9	-3.75734872600606	FOS_1	61.4	IMR90p8
26	D9	2.11193571598824	FOS_1	61.4	IMR90p8
27	D9	0.580567739257276	FOS_1	61.4	IMR90p8
28	D9	-0.477146775483561	FOS_1	61.4	IMR90p8
29	D9	7.16650890027813	FOS_1	61.4	IMR90p8
30	D9	13.4174965698799	FOS_1	61.4	IMR90p8
31	D9	34.9955091170541	FOS_1	61.4	IMR90p8
32	D9	67.2340247556372	FOS_1	61.4	IMR90p8
33	D9	121.660232516733	FOS_1	61.4	IMR90p8
34	D9	242.08768342524	FOS_1	61.4	IMR90p8
35	D9	457.854729006711	FOS_1	61.4	IMR90p8
36	D9	787.238398639784	FOS_1	61.4	IMR90p8
37	D9	1122.90091315718	FOS_1	61.4	IMR90p8
38	D9	1453.9493153439	FOS_1	61.4	IMR90p8
39	D9	1772.06739420286	FOS_1	61.4	IMR90p8
40	D9	2078.59152701887	FOS_1	61.4	IMR90p8
1	E9	-11.8360076481517	FOS_1	59.0	IMR90p8
2	E9	-12.6645428911302	FOS_1	59.0	IMR90p8
3	E9	-18.2633869072029	FOS_1	59.0	IMR90p8
4	E9	10.4719074494183	FOS_1	59.0	IMR90p8
5	E9	11.6023756054756	FOS_1	59.0	IMR90p8
6	E9	7.77801879740991	FOS_1	59.0	IMR90p8
7	E9	-8.19254934284118	FOS_1	59.0	IMR90p8
8	E9	-5.80002695269241	FOS_1	59.0	IMR90p8
9	E9	5.68923807636838	FOS_1	59.0	IMR90p8
10	E9	6.59702569133606	FOS_1	59.0	IMR90p8
11	E9	-2.94568964754853	FOS_1	59.0	IMR90p8
12	E9	6.88603191066568	FOS_1	59.0	IMR90p8
13	E9	4.80970515516583	FOS_1	59.0	IMR90p8
14	E9	2.9043521776548	FOS_1	59.0	IMR90p8
15	E9	-17.3119078390805	FOS_1	59.0	IMR90p8
16	E9	-6.47983576880733	FOS_1	59.0	IMR90p8
17	E9	-4.50827394416865	FOS_1	59.0	IMR90p8
18	E9	4.98308024536891	FOS_1	59.0	IMR90p8
19	E9	3.39357754246021	FOS_1	59.0	IMR90p8
20	E9	3.74893205165654	FOS_1	59.0	IMR90p8
21	E9	1.85650576492071	FOS_1	59.0	IMR90p8
22	E9	4.11793741389693	FOS_1	59.0	IMR90p8
23	E9	4.11744207703578	FOS_1	59.0	IMR90p8
24	E9	-1.86262792217622	FOS_1	59.0	IMR90p8
25	E9	0.635513087391246	FOS_1	59.0	IMR90p8
26	E9	-0.389849318100914	FOS_1	59.0	IMR90p8
27	E9	-1.427162815065	FOS_1	59.0	IMR90p8
28	E9	-5.25273912226066	FOS_1	59.0	IMR90p8
29	E9	1.62327723364206	FOS_1	59.0	IMR90p8
30	E9	3.72690569523047	FOS_1	59.0	IMR90p8
31	E9	4.76578547766667	FOS_1	59.0	IMR90p8
32	E9	22.8404632114562	FOS_1	59.0	IMR90p8
33	E9	33.1070561172382	FOS_1	59.0	IMR90p8
34	E9	75.3550099506497	FOS_1	59.0	IMR90p8
35	E9	164.03137353788	FOS_1	59.0	IMR90p8
36	E9	341.856408574983	FOS_1	59.0	IMR90p8
37	E9	625.243629616552	FOS_1	59.0	IMR90p8
38	E9	936.186957383054	FOS_1	59.0	IMR90p8
39	E9	1275.68106905691	FOS_1	59.0	IMR90p8
40	E9	1613.28665910436	FOS_1	59.0	IMR90p8
1	F9	-7.54909079654499	FOS_1	57.0	IMR90p8
2	F9	-14.0746206214712	FOS_1	57.0	IMR90p8
3	F9	-12.7262062251725	FOS_1	57.0	IMR90p8
4	F9	10.7447720907726	FOS_1	57.0	IMR90p8
5	F9	10.9235609285579	FOS_1	57.0	IMR90p8
6	F9	4.50412777498559	FOS_1	57.0	IMR90p8
7	F9	-8.04158120673628	FOS_1	57.0	IMR90p8
8	F9	-5.66781913074419	FOS_1	57.0	IMR90p8
9	F9	3.62002170202277	FOS_1	57.0	IMR90p8
10	F9	9.39826274391044	FOS_1	57.0	IMR90p8
11	F9	-3.13415667035861	FOS_1	57.0	IMR90p8
12	F9	3.30151932543231	FOS_1	57.0	IMR90p8
13	F9	3.88786477237591	FOS_1	57.0	IMR90p8
14	F9	0.50425275237194	FOS_1	57.0	IMR90p8
15	F9	-14.9861840860235	FOS_1	57.0	IMR90p8
16	F9	-0.518523229831771	FOS_1	57.0	IMR90p8
17	F9	-7.96416230825389	FOS_1	57.0	IMR90p8
18	F9	6.01716157972578	FOS_1	57.0	IMR90p8
19	F9	4.28987327773166	FOS_1	57.0	IMR90p8
20	F9	2.11502879512318	FOS_1	57.0	IMR90p8
21	F9	0.96627088027617	FOS_1	57.0	IMR90p8
22	F9	5.87744804092063	FOS_1	57.0	IMR90p8
23	F9	1.23092272216081	FOS_1	57.0	IMR90p8
24	F9	-3.44011683932195	FOS_1	57.0	IMR90p8
25	F9	1.47094068162414	FOS_1	57.0	IMR90p8
26	F9	0.715593186030674	FOS_1	57.0	IMR90p8
27	F9	3.28728321618655	FOS_1	57.0	IMR90p8
28	F9	1.37511884612422	FOS_1	57.0	IMR90p8
29	F9	-3.17823673912426	FOS_1	57.0	IMR90p8
30	F9	2.37732376167378	FOS_1	57.0	IMR90p8
31	F9	-0.480807893414749	FOS_1	57.0	IMR90p8
32	F9	5.62621044586604	FOS_1	57.0	IMR90p8
33	F9	7.02681693980776	FOS_1	57.0	IMR90p8
34	F9	25.4377270509654	FOS_1	57.0	IMR90p8
35	F9	64.2095188772878	FOS_1	57.0	IMR90p8
36	F9	159.925941323608	FOS_1	57.0	IMR90p8
37	F9	302.490412192395	FOS_1	57.0	IMR90p8
38	F9	563.92863724755	FOS_1	57.0	IMR90p8
39	F9	853.339241902656	FOS_1	57.0	IMR90p8
40	F9	1170.72222615771	FOS_1	57.0	IMR90p8
1	G9	-3.2740652466955	FOS_1	55.7	IMR90p8
2	G9	-3.51814537319478	FOS_1	55.7	IMR90p8
3	G9	4.17805748933733	FOS_1	55.7	IMR90p8
4	G9	8.46831900413054	FOS_1	55.7	IMR90p8
5	G9	9.09252223510703	FOS_1	55.7	IMR90p8
6	G9	3.41874416046676	FOS_1	55.7	IMR90p8
7	G9	-11.1532312642153	FOS_1	55.7	IMR90p8
8	G9	5.25726462979264	FOS_1	55.7	IMR90p8
9	G9	6.1959783078355	FOS_1	55.7	IMR90p8
10	G9	3.59924043734918	FOS_1	55.7	IMR90p8
11	G9	-7.30509344976053	FOS_1	55.7	IMR90p8
12	G9	3.54570962839398	FOS_1	55.7	IMR90p8
13	G9	4.82600339116925	FOS_1	55.7	IMR90p8
14	G9	-6.22332684735375	FOS_1	55.7	IMR90p8
15	G9	-22.1359003039761	FOS_1	55.7	IMR90p8
16	G9	-7.1450210041121	FOS_1	55.7	IMR90p8
17	G9	-9.96553504756184	FOS_1	55.7	IMR90p8
18	G9	2.56658938564942	FOS_1	55.7	IMR90p8
19	G9	1.70519877677953	FOS_1	55.7	IMR90p8
20	G9	3.05158939238618	FOS_1	55.7	IMR90p8
21	G9	-0.0188019400898156	FOS_1	55.7	IMR90p8
22	G9	3.24683640589774	FOS_1	55.7	IMR90p8
23	G9	-2.03133615105526	FOS_1	55.7	IMR90p8
24	G9	0.826622356633834	FOS_1	55.7	IMR90p8
25	G9	0.503397992944429	FOS_1	55.7	IMR90p8
26	G9	-1.54188237107428	FOS_1	55.7	IMR90p8
27	G9	0.685718315680788	FOS_1	55.7	IMR90p8
28	G9	4.67451964560269	FOS_1	55.7	IMR90p8
29	G9	4.8109232246843	FOS_1	55.7	IMR90p8
30	G9	-2.63600658459427	FOS_1	55.7	IMR90p8
31	G9	3.88923008503798	FOS_1	55.7	IMR90p8
32	G9	4.97294067186385	FOS_1	55.7	IMR90p8
33	G9	2.16632781761609	FOS_1	55.7	IMR90p8
34	G9	10.2420360742722	FOS_1	55.7	IMR90p8
35	G9	37.4979064837917	FOS_1	55.7	IMR90p8
36	G9	77.4369316320549	FOS_1	55.7	IMR90p8
37	G9	149.885371354444	FOS_1	55.7	IMR90p8
38	G9	287.478113482949	FOS_1	55.7	IMR90p8
39	G9	520.363803841306	FOS_1	55.7	IMR90p8
40	G9	771.393653514325	FOS_1	55.7	IMR90p8
1	H9	-19.1719706239901	FOS_1	55.0	IMR90p8
2	H9	-11.0169085410071	FOS_1	55.0	IMR90p8
3	H9	7.6415795855919	FOS_1	55.0	IMR90p8
4	H9	4.25603319027095	FOS_1	55.0	IMR90p8
5	H9	2.57876117588603	FOS_1	55.0	IMR90p8
6	H9	3.07122201312995	FOS_1	55.0	IMR90p8
7	H9	-6.58523280712734	FOS_1	55.0	IMR90p8
8	H9	3.47724595279169	FOS_1	55.0	IMR90p8
9	H9	2.8905735080707	FOS_1	55.0	IMR90p8
10	H9	-1.7695933776522	FOS_1	55.0	IMR90p8
11	H9	-6.40500626164612	FOS_1	55.0	IMR90p8
12	H9	4.65600171424694	FOS_1	55.0	IMR90p8
13	H9	6.60722741048266	FOS_1	55.0	IMR90p8
14	H9	-5.59871229040346	FOS_1	55.0	IMR90p8
15	H9	-18.7515953016523	FOS_1	55.0	IMR90p8
16	H9	-1.93321100388266	FOS_1	55.0	IMR90p8
17	H9	-11.2868627651833	FOS_1	55.0	IMR90p8
18	H9	2.73130681980501	FOS_1	55.0	IMR90p8
19	H9	3.4725454795157	FOS_1	55.0	IMR90p8
20	H9	4.47768375090118	FOS_1	55.0	IMR90p8
21	H9	5.65355190045011	FOS_1	55.0	IMR90p8
22	H9	-1.72926874232417	FOS_1	55.0	IMR90p8
23	H9	1.45779737198745	FOS_1	55.0	IMR90p8
24	H9	3.06744048708833	FOS_1	55.0	IMR90p8
25	H9	-0.0296934891539422	FOS_1	55.0	IMR90p8
26	H9	3.76151249402938	FOS_1	55.0	IMR90p8
27	H9	1.1122996732438	FOS_1	55.0	IMR90p8
28	H9	1.81475826062888	FOS_1	55.0	IMR90p8
29	H9	4.50207363157415	FOS_1	55.0	IMR90p8
30	H9	4.94063260728399	FOS_1	55.0	IMR90p8
31	H9	3.25153086568434	FOS_1	55.0	IMR90p8
32	H9	-0.357915695200973	FOS_1	55.0	IMR90p8
33	H9	-7.4108611123811	FOS_1	55.0	IMR90p8
34	H9	0.376520971934497	FOS_1	55.0	IMR90p8
35	H9	25.1340888680575	FOS_1	55.0	IMR90p8
36	H9	54.0585615876562	FOS_1	55.0	IMR90p8
37	H9	99.8474924333455	FOS_1	55.0	IMR90p8
38	H9	183.060290394098	FOS_1	55.0	IMR90p8
39	H9	339.437780500533	FOS_1	55.0	IMR90p8
40	H9	559.449596783735	FOS_1	55.0	IMR90p8
1	A9	-2.83707211621049	FOS_1	65.0	IMR90p2
2	A9	4.18106992259982	FOS_1	65.0	IMR90p2
3	A9	-0.774694137365714	FOS_1	65.0	IMR90p2
4	A9	-1.17112663130047	FOS_1	65.0	IMR90p2
5	A9	6.50456917496103	FOS_1	65.0	IMR90p2
6	A9	0.706375116173604	FOS_1	65.0	IMR90p2
7	A9	2.74273126647086	FOS_1	65.0	IMR90p2
8	A9	-2.59462385084953	FOS_1	65.0	IMR90p2
9	A9	-2.21494748864006	FOS_1	65.0	IMR90p2
10	A9	1.70041292075712	FOS_1	65.0	IMR90p2
11	A9	2.30410149343879	FOS_1	65.0	IMR90p2
12	A9	1.89560578843884	FOS_1	65.0	IMR90p2
13	A9	0.435414033952839	FOS_1	65.0	IMR90p2
14	A9	-0.235761783592352	FOS_1	65.0	IMR90p2
15	A9	1.78644817680015	FOS_1	65.0	IMR90p2
16	A9	-0.370321480591429	FOS_1	65.0	IMR90p2
17	A9	0.799083375087775	FOS_1	65.0	IMR90p2
18	A9	-0.31976120969648	FOS_1	65.0	IMR90p2
19	A9	-1.09678955170375	FOS_1	65.0	IMR90p2
20	A9	-3.52905353726055	FOS_1	65.0	IMR90p2
21	A9	-4.67497089125527	FOS_1	65.0	IMR90p2
22	A9	0.714144994138678	FOS_1	65.0	IMR90p2
23	A9	-2.24468001859077	FOS_1	65.0	IMR90p2
24	A9	-7.25458983991666	FOS_1	65.0	IMR90p2
25	A9	-1.11743318536674	FOS_1	65.0	IMR90p2
26	A9	-0.618621485998574	FOS_1	65.0	IMR90p2
27	A9	5.09793942904935	FOS_1	65.0	IMR90p2
28	A9	11.7485233129783	FOS_1	65.0	IMR90p2
29	A9	22.3152758757897	FOS_1	65.0	IMR90p2
30	A9	47.5656447672641	FOS_1	65.0	IMR90p2
31	A9	101.419623332091	FOS_1	65.0	IMR90p2
32	A9	200.281405751307	FOS_1	65.0	IMR90p2
33	A9	370.901085546964	FOS_1	65.0	IMR90p2
34	A9	646.798619360433	FOS_1	65.0	IMR90p2
35	A9	936.502557233725	FOS_1	65.0	IMR90p2
36	A9	1234.64978564823	FOS_1	65.0	IMR90p2
37	A9	1516.2520213317	FOS_1	65.0	IMR90p2
38	A9	1775.42506539298	FOS_1	65.0	IMR90p2
39	A9	2010.9151913693	FOS_1	65.0	IMR90p2
40	A9	2229.08444521219	FOS_1	65.0	IMR90p2
1	B9	1.69185973068306	FOS_1	64.5	IMR90p2
2	B9	4.49659534117473	FOS_1	64.5	IMR90p2
3	B9	2.17442516565598	FOS_1	64.5	IMR90p2
4	B9	6.71375764540835	FOS_1	64.5	IMR90p2
5	B9	1.76199069463291	FOS_1	64.5	IMR90p2
6	B9	1.54272481843327	FOS_1	64.5	IMR90p2
7	B9	-0.292865204320151	FOS_1	64.5	IMR90p2
8	B9	0.920649071624212	FOS_1	64.5	IMR90p2
9	B9	-2.51845098143622	FOS_1	64.5	IMR90p2
10	B9	-1.61968005549215	FOS_1	64.5	IMR90p2
11	B9	-2.66722974060986	FOS_1	64.5	IMR90p2
12	B9	1.00492610618312	FOS_1	64.5	IMR90p2
13	B9	-1.01553998463851	FOS_1	64.5	IMR90p2
14	B9	-0.47261890475238	FOS_1	64.5	IMR90p2
15	B9	-0.822615087659415	FOS_1	64.5	IMR90p2
16	B9	0.891269056600777	FOS_1	64.5	IMR90p2
17	B9	-0.866404230232547	FOS_1	64.5	IMR90p2
18	B9	-3.21454047874477	FOS_1	64.5	IMR90p2
19	B9	-3.18405293317392	FOS_1	64.5	IMR90p2
20	B9	-0.879574553177918	FOS_1	64.5	IMR90p2
21	B9	1.97808701765916	FOS_1	64.5	IMR90p2
22	B9	-0.646650029880675	FOS_1	64.5	IMR90p2
23	B9	-4.37550331361808	FOS_1	64.5	IMR90p2
24	B9	-4.0952623462772	FOS_1	64.5	IMR90p2
25	B9	0.562849530696894	FOS_1	64.5	IMR90p2
26	B9	4.07695847345713	FOS_1	64.5	IMR90p2
27	B9	0.0326114636204693	FOS_1	64.5	IMR90p2
28	B9	11.2760366537209	FOS_1	64.5	IMR90p2
29	B9	31.628501597063	FOS_1	64.5	IMR90p2
30	B9	58.1988204895133	FOS_1	64.5	IMR90p2
31	B9	122.310944818648	FOS_1	64.5	IMR90p2
32	B9	230.773565025986	FOS_1	64.5	IMR90p2
33	B9	421.997378819519	FOS_1	64.5	IMR90p2
34	B9	729.878029587845	FOS_1	64.5	IMR90p2
35	B9	1048.19967450769	FOS_1	64.5	IMR90p2
36	B9	1372.26569701537	FOS_1	64.5	IMR90p2
37	B9	1678.05568700364	FOS_1	64.5	IMR90p2
38	B9	1960.26397733935	FOS_1	64.5	IMR90p2
39	B9	2217.10660331379	FOS_1	64.5	IMR90p2
40	B9	2457.47883588688	FOS_1	64.5	IMR90p2
1	C9	1.8569780505627	FOS_1	63.3	IMR90p2
2	C9	3.00699777568707	FOS_1	63.3	IMR90p2
3	C9	2.59397696700262	FOS_1	63.3	IMR90p2
4	C9	-0.882068344815707	FOS_1	63.3	IMR90p2
5	C9	1.68744840707041	FOS_1	63.3	IMR90p2
6	C9	3.29830835409803	FOS_1	63.3	IMR90p2
7	C9	5.57940502282918	FOS_1	63.3	IMR90p2
8	C9	-2.12927781123744	FOS_1	63.3	IMR90p2
9	C9	3.8580071444062	FOS_1	63.3	IMR90p2
10	C9	2.98425956450683	FOS_1	63.3	IMR90p2
11	C9	1.32222774714501	FOS_1	63.3	IMR90p2
12	C9	1.53944408870848	FOS_1	63.3	IMR90p2
13	C9	-6.03862190683594	FOS_1	63.3	IMR90p2
14	C9	-1.35194125478438	FOS_1	63.3	IMR90p2
15	C9	-1.59423218530583	FOS_1	63.3	IMR90p2
16	C9	0.936617905195817	FOS_1	63.3	IMR90p2
17	C9	0.0888375341496612	FOS_1	63.3	IMR90p2
18	C9	-2.7959779379903	FOS_1	63.3	IMR90p2
19	C9	-5.79970269788919	FOS_1	63.3	IMR90p2
20	C9	0.411709694076308	FOS_1	63.3	IMR90p2
21	C9	-4.70795998383346	FOS_1	63.3	IMR90p2
22	C9	-2.07211909690977	FOS_1	63.3	IMR90p2
23	C9	-6.7052085654027	FOS_1	63.3	IMR90p2
24	C9	-1.67682425719886	FOS_1	63.3	IMR90p2
25	C9	-2.57631128468392	FOS_1	63.3	IMR90p2
26	C9	-1.83373465538534	FOS_1	63.3	IMR90p2
27	C9	2.4714868948422	FOS_1	63.3	IMR90p2
28	C9	8.56462362056573	FOS_1	63.3	IMR90p2
29	C9	13.2515481724431	FOS_1	63.3	IMR90p2
30	C9	53.4423553329316	FOS_1	63.3	IMR90p2
31	C9	102.164545115239	FOS_1	63.3	IMR90p2
32	C9	192.069216310718	FOS_1	63.3	IMR90p2
33	C9	369.190643057335	FOS_1	63.3	IMR90p2
34	C9	664.344990296941	FOS_1	63.3	IMR90p2
35	C9	974.799954005776	FOS_1	63.3	IMR90p2
36	C9	1293.6762579777	FOS_1	63.3	IMR90p2
37	C9	1601.09044111711	FOS_1	63.3	IMR90p2
38	C9	1883.5600123141	FOS_1	63.3	IMR90p2
39	C9	2150.26406063902	FOS_1	63.3	IMR90p2
40	C9	2403.55995931767	FOS_1	63.3	IMR90p2
1	D9	2.7829666540224	FOS_1	61.4	IMR90p2
2	D9	0.658353642726524	FOS_1	61.4	IMR90p2
3	D9	3.79184728853579	FOS_1	61.4	IMR90p2
4	D9	2.82427966012483	FOS_1	61.4	IMR90p2
5	D9	4.43304119484992	FOS_1	61.4	IMR90p2
6	D9	0.153931330463365	FOS_1	61.4	IMR90p2
7	D9	-2.58909743010645	FOS_1	61.4	IMR90p2
8	D9	0.190855763599757	FOS_1	61.4	IMR90p2
9	D9	1.75961773043582	FOS_1	61.4	IMR90p2
10	D9	3.69727052962526	FOS_1	61.4	IMR90p2
11	D9	-2.68596313321086	FOS_1	61.4	IMR90p2
12	D9	-2.66755806440278	FOS_1	61.4	IMR90p2
13	D9	-0.217471730898069	FOS_1	61.4	IMR90p2
14	D9	0.60311986545139	FOS_1	61.4	IMR90p2
15	D9	-1.4035753205826	FOS_1	61.4	IMR90p2
16	D9	-2.04248028270285	FOS_1	61.4	IMR90p2
17	D9	2.99720519064067	FOS_1	61.4	IMR90p2
18	D9	0.202354979216125	FOS_1	61.4	IMR90p2
19	D9	2.58756395901855	FOS_1	61.4	IMR90p2
20	D9	-6.85869329407387	FOS_1	61.4	IMR90p2
21	D9	-6.51162558370606	FOS_1	61.4	IMR90p2
22	D9	-2.3002240156784	FOS_1	61.4	IMR90p2
23	D9	-1.37487008552807	FOS_1	61.4	IMR90p2
24	D9	-2.0006044570473	FOS_1	61.4	IMR90p2
25	D9	-3.73035872696937	FOS_1	61.4	IMR90p2
26	D9	2.61090574967648	FOS_1	61.4	IMR90p2
27	D9	0.919816890185757	FOS_1	61.4	IMR90p2
28	D9	4.19807214720504	FOS_1	61.4	IMR90p2
29	D9	12.0378568344972	FOS_1	61.4	IMR90p2
30	D9	25.8976931440916	FOS_1	61.4	IMR90p2
31	D9	50.6674242314375	FOS_1	61.4	IMR90p2
32	D9	99.3361593256409	FOS_1	61.4	IMR90p2
33	D9	209.402902636243	FOS_1	61.4	IMR90p2
34	D9	401.560587971863	FOS_1	61.4	IMR90p2
35	D9	700.871255079448	FOS_1	61.4	IMR90p2
36	D9	1017.94933043691	FOS_1	61.4	IMR90p2
37	D9	1350.50345637436	FOS_1	61.4	IMR90p2
38	D9	1672.21298255365	FOS_1	61.4	IMR90p2
39	D9	1982.04865166209	FOS_1	61.4	IMR90p2
40	D9	2282.30182136956	FOS_1	61.4	IMR90p2
1	E9	5.47082745431908	FOS_1	59.0	IMR90p2
2	E9	3.9619218507255	FOS_1	59.0	IMR90p2
3	E9	0.942662341333744	FOS_1	59.0	IMR90p2
4	E9	2.89175998528981	FOS_1	59.0	IMR90p2
5	E9	4.63086838133631	FOS_1	59.0	IMR90p2
6	E9	1.38770883172492	FOS_1	59.0	IMR90p2
7	E9	-0.0020559405115818	FOS_1	59.0	IMR90p2
8	E9	5.81114691406083	FOS_1	59.0	IMR90p2
9	E9	3.12054640311908	FOS_1	59.0	IMR90p2
10	E9	1.82273186526436	FOS_1	59.0	IMR90p2
11	E9	-0.132636603344508	FOS_1	59.0	IMR90p2
12	E9	0.923182179194555	FOS_1	59.0	IMR90p2
13	E9	-1.71534970189305	FOS_1	59.0	IMR90p2
14	E9	-5.12923912966789	FOS_1	59.0	IMR90p2
15	E9	-4.41609960258529	FOS_1	59.0	IMR90p2
16	E9	-3.8339342820359	FOS_1	59.0	IMR90p2
17	E9	-3.17262756058835	FOS_1	59.0	IMR90p2
18	E9	0.774261901440241	FOS_1	59.0	IMR90p2
19	E9	-2.92938051956025	FOS_1	59.0	IMR90p2
20	E9	-1.51881335626149	FOS_1	59.0	IMR90p2
21	E9	-6.28622095205083	FOS_1	59.0	IMR90p2
22	E9	-3.60103332664858	FOS_1	59.0	IMR90p2
23	E9	-7.12089328441834	FOS_1	59.0	IMR90p2
24	E9	-1.50463555631359	FOS_1	59.0	IMR90p2
25	E9	10.8563028277122	FOS_1	59.0	IMR90p2
26	E9	4.08976611585786	FOS_1	59.0	IMR90p2
27	E9	6.2753290259493	FOS_1	59.0	IMR90p2
28	E9	2.41498429053809	FOS_1	59.0	IMR90p2
29	E9	5.30980776072101	FOS_1	59.0	IMR90p2
30	E9	14.8044357390772	FOS_1	59.0	IMR90p2
31	E9	22.9181085670252	FOS_1	59.0	IMR90p2
32	E9	46.7016093778507	FOS_1	59.0	IMR90p2
33	E9	96.0376449016894	FOS_1	59.0	IMR90p2
34	E9	182.443158034281	FOS_1	59.0	IMR90p2
35	E9	350.215374105433	FOS_1	59.0	IMR90p2
36	E9	638.837637438153	FOS_1	59.0	IMR90p2
37	E9	954.468149235242	FOS_1	59.0	IMR90p2
38	E9	1292.11224733205	FOS_1	59.0	IMR90p2
39	E9	1633.58597937149	FOS_1	59.0	IMR90p2
40	E9	1976.0635218406	FOS_1	59.0	IMR90p2
1	F9	6.16423664014928	FOS_1	57.0	IMR90p2
2	F9	0.69166826933315	FOS_1	57.0	IMR90p2
3	F9	4.27668397775687	FOS_1	57.0	IMR90p2
4	F9	-0.486383640102304	FOS_1	57.0	IMR90p2
5	F9	0.732683840383288	FOS_1	57.0	IMR90p2
6	F9	1.75406847827298	FOS_1	57.0	IMR90p2
7	F9	-0.655241835614561	FOS_1	57.0	IMR90p2
8	F9	1.65405400199325	FOS_1	57.0	IMR90p2
9	F9	-1.95121727723017	FOS_1	57.0	IMR90p2
10	F9	2.82939537798848	FOS_1	57.0	IMR90p2
11	F9	1.22251549146768	FOS_1	57.0	IMR90p2
12	F9	-0.766311522486376	FOS_1	57.0	IMR90p2
13	F9	-0.0995572315241589	FOS_1	57.0	IMR90p2
14	F9	-1.70765661717405	FOS_1	57.0	IMR90p2
15	F9	-0.449445248289521	FOS_1	57.0	IMR90p2
16	F9	-2.32046864631093	FOS_1	57.0	IMR90p2
17	F9	-2.2318806673029	FOS_1	57.0	IMR90p2
18	F9	-0.263553180626786	FOS_1	57.0	IMR90p2
19	F9	-3.10749298435258	FOS_1	57.0	IMR90p2
20	F9	4.32857763032007	FOS_1	57.0	IMR90p2
21	F9	-0.880091540330341	FOS_1	57.0	IMR90p2
22	F9	0.929697785752978	FOS_1	57.0	IMR90p2
23	F9	0.387564088587624	FOS_1	57.0	IMR90p2
24	F9	0.159937717800403	FOS_1	57.0	IMR90p2
25	F9	1.33924609084534	FOS_1	57.0	IMR90p2
26	F9	-2.08298033099163	FOS_1	57.0	IMR90p2
27	F9	-5.00472428704188	FOS_1	57.0	IMR90p2
28	F9	-1.38007321611894	FOS_1	57.0	IMR90p2
29	F9	5.49051704764315	FOS_1	57.0	IMR90p2
30	F9	6.24934247627243	FOS_1	57.0	IMR90p2
31	F9	6.31037259612231	FOS_1	57.0	IMR90p2
32	F9	23.5929242802558	FOS_1	57.0	IMR90p2
33	F9	43.977029260971	FOS_1	57.0	IMR90p2
34	F9	80.7920540446075	FOS_1	57.0	IMR90p2
35	F9	169.963354515249	FOS_1	57.0	IMR90p2
36	F9	311.753725323003	FOS_1	57.0	IMR90p2
37	F9	547.780164001575	FOS_1	57.0	IMR90p2
38	F9	861.019193618942	FOS_1	57.0	IMR90p2
39	F9	1183.03487757541	FOS_1	57.0	IMR90p2
40	F9	1513.82721587099	FOS_1	57.0	IMR90p2
1	G9	14.0142077439004	FOS_1	55.7	IMR90p2
2	G9	9.58686420365666	FOS_1	55.7	IMR90p2
3	G9	5.96207601260494	FOS_1	55.7	IMR90p2
4	G9	6.92468040766062	FOS_1	55.7	IMR90p2
5	G9	2.89196704793812	FOS_1	55.7	IMR90p2
6	G9	-0.20624141889266	FOS_1	55.7	IMR90p2
7	G9	0.28282875431205	FOS_1	55.7	IMR90p2
8	G9	-0.818447448949428	FOS_1	55.7	IMR90p2
9	G9	1.19584784719336	FOS_1	55.7	IMR90p2
10	G9	0.186397489776937	FOS_1	55.7	IMR90p2
11	G9	-2.53132724857596	FOS_1	55.7	IMR90p2
12	G9	1.00771024810228	FOS_1	55.7	IMR90p2
13	G9	-1.84196429608801	FOS_1	55.7	IMR90p2
14	G9	-3.59969931951173	FOS_1	55.7	IMR90p2
15	G9	-0.91479901330149	FOS_1	55.7	IMR90p2
16	G9	-3.80447312894739	FOS_1	55.7	IMR90p2
17	G9	-0.225311456537838	FOS_1	55.7	IMR90p2
18	G9	1.53825460279268	FOS_1	55.7	IMR90p2
19	G9	-5.79283534335718	FOS_1	55.7	IMR90p2
20	G9	-5.88217114948748	FOS_1	55.7	IMR90p2
21	G9	-3.99958177863118	FOS_1	55.7	IMR90p2
22	G9	0.223963359276695	FOS_1	55.7	IMR90p2
23	G9	1.60704556478413	FOS_1	55.7	IMR90p2
24	G9	-2.87309931586515	FOS_1	55.7	IMR90p2
25	G9	-1.52879164076558	FOS_1	55.7	IMR90p2
26	G9	2.29999904560236	FOS_1	55.7	IMR90p2
27	G9	-1.86429573038868	FOS_1	55.7	IMR90p2
28	G9	3.83044758919596	FOS_1	55.7	IMR90p2
29	G9	-0.72750133593081	FOS_1	55.7	IMR90p2
30	G9	5.88650642326138	FOS_1	55.7	IMR90p2
31	G9	9.39956538159504	FOS_1	55.7	IMR90p2
32	G9	12.2023947919556	FOS_1	55.7	IMR90p2
33	G9	23.0772078731138	FOS_1	55.7	IMR90p2
34	G9	42.5203392125013	FOS_1	55.7	IMR90p2
35	G9	81.8142443358906	FOS_1	55.7	IMR90p2
36	G9	163.89366366787	FOS_1	55.7	IMR90p2
37	G9	297.133756735655	FOS_1	55.7	IMR90p2
38	G9	510.860308256004	FOS_1	55.7	IMR90p2
39	G9	798.128189066752	FOS_1	55.7	IMR90p2
40	G9	1093.58102321173	FOS_1	55.7	IMR90p2
1	H9	5.31975926052019	FOS_1	55.0	IMR90p2
2	H9	4.56831926608766	FOS_1	55.0	IMR90p2
3	H9	1.60922190306519	FOS_1	55.0	IMR90p2
4	H9	0.516325827460605	FOS_1	55.0	IMR90p2
5	H9	1.99974007497804	FOS_1	55.0	IMR90p2
6	H9	1.48525066742695	FOS_1	55.0	IMR90p2
7	H9	-0.448979626964046	FOS_1	55.0	IMR90p2
8	H9	-0.0172578038323081	FOS_1	55.0	IMR90p2
9	H9	0.402265316163721	FOS_1	55.0	IMR90p2
10	H9	0.649962864699319	FOS_1	55.0	IMR90p2
11	H9	1.80472386593283	FOS_1	55.0	IMR90p2
12	H9	-1.53607672469752	FOS_1	55.0	IMR90p2
13	H9	-3.99566724417946	FOS_1	55.0	IMR90p2
14	H9	0.83954213060224	FOS_1	55.0	IMR90p2
15	H9	-3.28929879766429	FOS_1	55.0	IMR90p2
16	H9	-1.21454765295675	FOS_1	55.0	IMR90p2
17	H9	2.76664871499997	FOS_1	55.0	IMR90p2
18	H9	0.162057515261949	FOS_1	55.0	IMR90p2
19	H9	0.962188169568435	FOS_1	55.0	IMR90p2
20	H9	-1.35240177507831	FOS_1	55.0	IMR90p2
21	H9	3.3778065963229	FOS_1	55.0	IMR90p2
22	H9	0.826390076157622	FOS_1	55.0	IMR90p2
23	H9	1.77029739407408	FOS_1	55.0	IMR90p2
24	H9	0.349720133128812	FOS_1	55.0	IMR90p2
25	H9	0.68949222686706	FOS_1	55.0	IMR90p2
26	H9	-2.46740801191299	FOS_1	55.0	IMR90p2
27	H9	-1.50947409850687	FOS_1	55.0	IMR90p2
28	H9	-1.16995058120847	FOS_1	55.0	IMR90p2
29	H9	2.37746771257071	FOS_1	55.0	IMR90p2
30	H9	2.90211611480299	FOS_1	55.0	IMR90p2
31	H9	4.70113590494293	FOS_1	55.0	IMR90p2
32	H9	8.74818591709573	FOS_1	55.0	IMR90p2
33	H9	14.9899659020425	FOS_1	55.0	IMR90p2
34	H9	30.4724969898029	FOS_1	55.0	IMR90p2
35	H9	52.9754489422021	FOS_1	55.0	IMR90p2
36	H9	97.9290110761044	FOS_1	55.0	IMR90p2
37	H9	182.843122525057	FOS_1	55.0	IMR90p2
38	H9	331.787038716037	FOS_1	55.0	IMR90p2
39	H9	582.4891376547	FOS_1	55.0	IMR90p2
40	H9	849.219114390228	FOS_1	55.0	IMR90p2
1	A9	-12.7501098849498	FOS_1	65.0	IMR90p11
2	A9	-6.55210884639155	FOS_1	65.0	IMR90p11
3	A9	0.815411328982464	FOS_1	65.0	IMR90p11
4	A9	0.585808040132633	FOS_1	65.0	IMR90p11
5	A9	2.18337103711974	FOS_1	65.0	IMR90p11
6	A9	2.8204750400223	FOS_1	65.0	IMR90p11
7	A9	1.38099741753786	FOS_1	65.0	IMR90p11
8	A9	3.56979209989186	FOS_1	65.0	IMR90p11
9	A9	-0.0774667639179825	FOS_1	65.0	IMR90p11
10	A9	4.33214876372222	FOS_1	65.0	IMR90p11
11	A9	-2.86469725804773	FOS_1	65.0	IMR90p11
12	A9	-0.163468946768717	FOS_1	65.0	IMR90p11
13	A9	-5.74301491777715	FOS_1	65.0	IMR90p11
14	A9	2.15022159672799	FOS_1	65.0	IMR90p11
15	A9	-1.08948055429164	FOS_1	65.0	IMR90p11
16	A9	5.12122217115302	FOS_1	65.0	IMR90p11
17	A9	1.00055399462735	FOS_1	65.0	IMR90p11
18	A9	-3.33022504105156	FOS_1	65.0	IMR90p11
19	A9	-8.0295367306303	FOS_1	65.0	IMR90p11
20	A9	-2.108473912308	FOS_1	65.0	IMR90p11
21	A9	-2.29807761339089	FOS_1	65.0	IMR90p11
22	A9	-1.38501015081783	FOS_1	65.0	IMR90p11
23	A9	-5.92651864577465	FOS_1	65.0	IMR90p11
24	A9	-3.48810160180301	FOS_1	65.0	IMR90p11
25	A9	-1.48285066857079	FOS_1	65.0	IMR90p11
26	A9	0.377279861570514	FOS_1	65.0	IMR90p11
27	A9	8.19137970051452	FOS_1	65.0	IMR90p11
28	A9	12.5491580780122	FOS_1	65.0	IMR90p11
29	A9	20.9160484630543	FOS_1	65.0	IMR90p11
30	A9	52.7465909794837	FOS_1	65.0	IMR90p11
31	A9	98.194431461473	FOS_1	65.0	IMR90p11
32	A9	191.109927802146	FOS_1	65.0	IMR90p11
33	A9	361.645698019025	FOS_1	65.0	IMR90p11
34	A9	631.872105501424	FOS_1	65.0	IMR90p11
35	A9	918.394183490733	FOS_1	65.0	IMR90p11
36	A9	1217.02282128159	FOS_1	65.0	IMR90p11
37	A9	1499.26426967803	FOS_1	65.0	IMR90p11
38	A9	1758.38789106077	FOS_1	65.0	IMR90p11
39	A9	1988.38202052719	FOS_1	65.0	IMR90p11
40	A9	2198.81157183864	FOS_1	65.0	IMR90p11
1	B9	-1.17946518078179	FOS_1	64.5	IMR90p11
2	B9	3.76536701137275	FOS_1	64.5	IMR90p11
3	B9	4.01660982538488	FOS_1	64.5	IMR90p11
4	B9	-0.543446713351386	FOS_1	64.5	IMR90p11
5	B9	-1.0670926573921	FOS_1	64.5	IMR90p11
6	B9	0.814620631706021	FOS_1	64.5	IMR90p11
7	B9	-3.62630047892981	FOS_1	64.5	IMR90p11
8	B9	1.14757700830614	FOS_1	64.5	IMR90p11
9	B9	3.58072897781221	FOS_1	64.5	IMR90p11
10	B9	0.322609588261457	FOS_1	64.5	IMR90p11
11	B9	3.25637536387876	FOS_1	64.5	IMR90p11
12	B9	3.27079122154237	FOS_1	64.5	IMR90p11
13	B9	-0.867318618305035	FOS_1	64.5	IMR90p11
14	B9	-1.47010048104357	FOS_1	64.5	IMR90p11
15	B9	4.32886928662492	FOS_1	64.5	IMR90p11
16	B9	-3.00444117189772	FOS_1	64.5	IMR90p11
17	B9	-4.92173056651927	FOS_1	64.5	IMR90p11
18	B9	1.19175738573585	FOS_1	64.5	IMR90p11
19	B9	-0.382965327957209	FOS_1	64.5	IMR90p11
20	B9	0.670576603240079	FOS_1	64.5	IMR90p11
21	B9	-1.91730603388305	FOS_1	64.5	IMR90p11
22	B9	-1.23229675658558	FOS_1	64.5	IMR90p11
23	B9	-5.55430723568861	FOS_1	64.5	IMR90p11
24	B9	-2.54273741202724	FOS_1	64.5	IMR90p11
25	B9	0.312004816360513	FOS_1	64.5	IMR90p11
26	B9	-2.44660770675182	FOS_1	64.5	IMR90p11
27	B9	5.25723781050783	FOS_1	64.5	IMR90p11
28	B9	9.24305685656509	FOS_1	64.5	IMR90p11
29	B9	28.5417700039598	FOS_1	64.5	IMR90p11
30	B9	61.1291218774363	FOS_1	64.5	IMR90p11
31	B9	119.271204475939	FOS_1	64.5	IMR90p11
32	B9	235.408147505058	FOS_1	64.5	IMR90p11
33	B9	434.082875929707	FOS_1	64.5	IMR90p11
34	B9	743.555517778363	FOS_1	64.5	IMR90p11
35	B9	1059.93336054553	FOS_1	64.5	IMR90p11
36	B9	1376.20610900462	FOS_1	64.5	IMR90p11
37	B9	1671.58740538894	FOS_1	64.5	IMR90p11
38	B9	1944.49997597351	FOS_1	64.5	IMR90p11
39	B9	2186.54835209788	FOS_1	64.5	IMR90p11
40	B9	2406.88550314588	FOS_1	64.5	IMR90p11
1	C9	2.25561976533663	FOS_1	63.3	IMR90p11
2	C9	1.12611604929361	FOS_1	63.3	IMR90p11
3	C9	-3.57796569306993	FOS_1	63.3	IMR90p11
4	C9	4.91499738546327	FOS_1	63.3	IMR90p11
5	C9	4.92938409596582	FOS_1	63.3	IMR90p11
6	C9	3.34014678792619	FOS_1	63.3	IMR90p11
7	C9	-2.28491856216533	FOS_1	63.3	IMR90p11
8	C9	0.14799644453069	FOS_1	63.3	IMR90p11
9	C9	2.92381698381814	FOS_1	63.3	IMR90p11
10	C9	-5.94815622949227	FOS_1	63.3	IMR90p11
11	C9	2.42700363986614	FOS_1	63.3	IMR90p11
12	C9	-0.476853752335501	FOS_1	63.3	IMR90p11
13	C9	2.04788058526265	FOS_1	63.3	IMR90p11
14	C9	-1.972680806266	FOS_1	63.3	IMR90p11
15	C9	-2.3129245463233	FOS_1	63.3	IMR90p11
16	C9	1.90704430368623	FOS_1	63.3	IMR90p11
17	C9	1.06729392071156	FOS_1	63.3	IMR90p11
18	C9	-0.902313901877278	FOS_1	63.3	IMR90p11
19	C9	-0.336582917519991	FOS_1	63.3	IMR90p11
20	C9	-3.08252392168652	FOS_1	63.3	IMR90p11
21	C9	-0.51778987222815	FOS_1	63.3	IMR90p11
22	C9	-0.437419563755611	FOS_1	63.3	IMR90p11
23	C9	-4.10335075356898	FOS_1	63.3	IMR90p11
24	C9	-1.27593657952366	FOS_1	63.3	IMR90p11
25	C9	-6.03283174081071	FOS_1	63.3	IMR90p11
26	C9	1.14551162776115	FOS_1	63.3	IMR90p11
27	C9	5.22157917072991	FOS_1	63.3	IMR90p11
28	C9	9.66567526243125	FOS_1	63.3	IMR90p11
29	C9	19.9727657416806	FOS_1	63.3	IMR90p11
30	C9	52.1664520054478	FOS_1	63.3	IMR90p11
31	C9	100.093266825346	FOS_1	63.3	IMR90p11
32	C9	193.50239330576	FOS_1	63.3	IMR90p11
33	C9	364.663987911538	FOS_1	63.3	IMR90p11
34	C9	655.917789789914	FOS_1	63.3	IMR90p11
35	C9	970.670029844374	FOS_1	63.3	IMR90p11
36	C9	1302.80381600306	FOS_1	63.3	IMR90p11
37	C9	1622.6033772087	FOS_1	63.3	IMR90p11
38	C9	1921.27923794207	FOS_1	63.3	IMR90p11
39	C9	2188.67456762428	FOS_1	63.3	IMR90p11
40	C9	2432.32991284159	FOS_1	63.3	IMR90p11
1	D9	-2.24163743152531	FOS_1	61.4	IMR90p11
2	D9	2.70271407105884	FOS_1	61.4	IMR90p11
3	D9	-0.464051534003374	FOS_1	61.4	IMR90p11
4	D9	-0.213422479833753	FOS_1	61.4	IMR90p11
5	D9	-0.856572171856442	FOS_1	61.4	IMR90p11
6	D9	3.07561063908497	FOS_1	61.4	IMR90p11
7	D9	1.89393031157761	FOS_1	61.4	IMR90p11
8	D9	4.64222318716293	FOS_1	61.4	IMR90p11
9	D9	2.64542972991012	FOS_1	61.4	IMR90p11
10	D9	0.490474729037032	FOS_1	61.4	IMR90p11
11	D9	0.938174890156006	FOS_1	61.4	IMR90p11
12	D9	1.75429328015161	FOS_1	61.4	IMR90p11
13	D9	0.888348931133805	FOS_1	61.4	IMR90p11
14	D9	-3.74999402581443	FOS_1	61.4	IMR90p11
15	D9	3.05945981394143	FOS_1	61.4	IMR90p11
16	D9	-2.9197150522723	FOS_1	61.4	IMR90p11
17	D9	-2.95848074721289	FOS_1	61.4	IMR90p11
18	D9	-2.02322481167539	FOS_1	61.4	IMR90p11
19	D9	0.0937258347480565	FOS_1	61.4	IMR90p11
20	D9	-4.07218332324555	FOS_1	61.4	IMR90p11
21	D9	-0.954999444760688	FOS_1	61.4	IMR90p11
22	D9	-2.24289052464428	FOS_1	61.4	IMR90p11
23	D9	1.22892371702528	FOS_1	61.4	IMR90p11
24	D9	-3.55429592873998	FOS_1	61.4	IMR90p11
25	D9	-2.81684276111264	FOS_1	61.4	IMR90p11
26	D9	-1.21256957233209	FOS_1	61.4	IMR90p11
27	D9	-0.712057864442158	FOS_1	61.4	IMR90p11
28	D9	3.43010784754051	FOS_1	61.4	IMR90p11
29	D9	12.5801541973869	FOS_1	61.4	IMR90p11
30	D9	26.1467387979465	FOS_1	61.4	IMR90p11
31	D9	62.1522346062548	FOS_1	61.4	IMR90p11
32	D9	112.484522221005	FOS_1	61.4	IMR90p11
33	D9	224.086766397347	FOS_1	61.4	IMR90p11
34	D9	416.173995467286	FOS_1	61.4	IMR90p11
35	D9	723.946256998968	FOS_1	61.4	IMR90p11
36	D9	1044.87619272027	FOS_1	61.4	IMR90p11
37	D9	1374.30200939561	FOS_1	61.4	IMR90p11
38	D9	1691.26654994102	FOS_1	61.4	IMR90p11
39	D9	1991.12512917686	FOS_1	61.4	IMR90p11
40	D9	2278.5395403387	FOS_1	61.4	IMR90p11
1	E9	2.73276912552456	FOS_1	59.0	IMR90p11
2	E9	2.12298109894073	FOS_1	59.0	IMR90p11
3	E9	3.35342619999574	FOS_1	59.0	IMR90p11
4	E9	1.46792460422603	FOS_1	59.0	IMR90p11
5	E9	3.17079485559498	FOS_1	59.0	IMR90p11
6	E9	2.14028844179802	FOS_1	59.0	IMR90p11
7	E9	-2.65018658634608	FOS_1	59.0	IMR90p11
8	E9	0.761942542803354	FOS_1	59.0	IMR90p11
9	E9	0.258251042360826	FOS_1	59.0	IMR90p11
10	E9	-1.87700404629823	FOS_1	59.0	IMR90p11
11	E9	2.16547983965756	FOS_1	59.0	IMR90p11
12	E9	0.556686824050757	FOS_1	59.0	IMR90p11
13	E9	4.37648995684503	FOS_1	59.0	IMR90p11
14	E9	-0.321176632099196	FOS_1	59.0	IMR90p11
15	E9	-3.5743508855644	FOS_1	59.0	IMR90p11
16	E9	-0.911482193457687	FOS_1	59.0	IMR90p11
17	E9	-2.25735969411744	FOS_1	59.0	IMR90p11
18	E9	0.208799544480371	FOS_1	59.0	IMR90p11
19	E9	0.45327516667885	FOS_1	59.0	IMR90p11
20	E9	-4.25853780140051	FOS_1	59.0	IMR90p11
21	E9	-0.885315068523596	FOS_1	59.0	IMR90p11
22	E9	-2.94154660995355	FOS_1	59.0	IMR90p11
23	E9	-2.59243795762677	FOS_1	59.0	IMR90p11
24	E9	-3.59672950152344	FOS_1	59.0	IMR90p11
25	E9	3.27304129642016	FOS_1	59.0	IMR90p11
26	E9	-2.38461524004197	FOS_1	59.0	IMR90p11
27	E9	-1.78587112385003	FOS_1	59.0	IMR90p11
28	E9	2.46770409057581	FOS_1	59.0	IMR90p11
29	E9	2.51535254421196	FOS_1	59.0	IMR90p11
30	E9	11.0404715367431	FOS_1	59.0	IMR90p11
31	E9	18.6984075928717	FOS_1	59.0	IMR90p11
32	E9	45.0879689193694	FOS_1	59.0	IMR90p11
33	E9	86.4899306092921	FOS_1	59.0	IMR90p11
34	E9	173.463354825138	FOS_1	59.0	IMR90p11
35	E9	330.829939014259	FOS_1	59.0	IMR90p11
36	E9	580.498925972614	FOS_1	59.0	IMR90p11
37	E9	919.290130520991	FOS_1	59.0	IMR90p11
38	E9	1258.68201206739	FOS_1	59.0	IMR90p11
39	E9	1599.94058555759	FOS_1	59.0	IMR90p11
40	E9	1939.92398159052	FOS_1	59.0	IMR90p11
1	F9	3.70026524935793	FOS_1	57.0	IMR90p11
2	F9	0.756524492340304	FOS_1	57.0	IMR90p11
3	F9	1.24445818016829	FOS_1	57.0	IMR90p11
4	F9	2.25665259698826	FOS_1	57.0	IMR90p11
5	F9	-1.63293172965223	FOS_1	57.0	IMR90p11
6	F9	1.64106971457295	FOS_1	57.0	IMR90p11
7	F9	-1.22267188203568	FOS_1	57.0	IMR90p11
8	F9	0.275982667020799	FOS_1	57.0	IMR90p11
9	F9	-0.418757697295405	FOS_1	57.0	IMR90p11
10	F9	0.699533216719828	FOS_1	57.0	IMR90p11
11	F9	-1.25824061512321	FOS_1	57.0	IMR90p11
12	F9	-1.87541714110966	FOS_1	57.0	IMR90p11
13	F9	-1.45346030308247	FOS_1	57.0	IMR90p11
14	F9	0.742867768712586	FOS_1	57.0	IMR90p11
15	F9	1.40055215254324	FOS_1	57.0	IMR90p11
16	F9	0.863374561006367	FOS_1	57.0	IMR90p11
17	F9	1.11350236581029	FOS_1	57.0	IMR90p11
18	F9	4.07299315030514	FOS_1	57.0	IMR90p11
19	F9	-0.185487845166335	FOS_1	57.0	IMR90p11
20	F9	-1.44570814282315	FOS_1	57.0	IMR90p11
21	F9	-0.327661128645104	FOS_1	57.0	IMR90p11
22	F9	0.304049610299899	FOS_1	57.0	IMR90p11
23	F9	3.14476117411323	FOS_1	57.0	IMR90p11
24	F9	-1.33640037265559	FOS_1	57.0	IMR90p11
25	F9	-0.481033483064493	FOS_1	57.0	IMR90p11
26	F9	-1.78125335401046	FOS_1	57.0	IMR90p11
27	F9	0.822267020939307	FOS_1	57.0	IMR90p11
28	F9	1.12556522644763	FOS_1	57.0	IMR90p11
29	F9	-2.86926004508769	FOS_1	57.0	IMR90p11
30	F9	3.19117326865171	FOS_1	57.0	IMR90p11
31	F9	12.6829122134923	FOS_1	57.0	IMR90p11
32	F9	22.0172125914669	FOS_1	57.0	IMR90p11
33	F9	44.2585705269398	FOS_1	57.0	IMR90p11
34	F9	94.5003587441233	FOS_1	57.0	IMR90p11
35	F9	165.129008733376	FOS_1	57.0	IMR90p11
36	F9	321.619653044881	FOS_1	57.0	IMR90p11
37	F9	563.027955045065	FOS_1	57.0	IMR90p11
38	F9	878.79549094187	FOS_1	57.0	IMR90p11
39	F9	1199.24746615396	FOS_1	57.0	IMR90p11
40	F9	1524.38388068135	FOS_1	57.0	IMR90p11
1	G9	9.04602032056619	FOS_1	55.7	IMR90p11
2	G9	5.60109373748719	FOS_1	55.7	IMR90p11
3	G9	3.28663508413501	FOS_1	55.7	IMR90p11
4	G9	5.19225705101007	FOS_1	55.7	IMR90p11
5	G9	2.12903360335531	FOS_1	55.7	IMR90p11
6	G9	-1.02663545750647	FOS_1	55.7	IMR90p11
7	G9	0.866185544854943	FOS_1	55.7	IMR90p11
8	G9	-0.607062503383077	FOS_1	55.7	IMR90p11
9	G9	-4.56442293048895	FOS_1	55.7	IMR90p11
10	G9	0.574823186709182	FOS_1	55.7	IMR90p11
11	G9	1.11289887648763	FOS_1	55.7	IMR90p11
12	G9	-2.10862322475532	FOS_1	55.7	IMR90p11
13	G9	4.2796336432084	FOS_1	55.7	IMR90p11
14	G9	-2.63513769548217	FOS_1	55.7	IMR90p11
15	G9	-1.87328013301067	FOS_1	55.7	IMR90p11
16	G9	-3.97774098383024	FOS_1	55.7	IMR90p11
17	G9	-1.00712651322101	FOS_1	55.7	IMR90p11
18	G9	-1.00758166382093	FOS_1	55.7	IMR90p11
19	G9	-0.193899158088243	FOS_1	55.7	IMR90p11
20	G9	-0.615081527733764	FOS_1	55.7	IMR90p11
21	G9	-2.18015413350986	FOS_1	55.7	IMR90p11
22	G9	-1.24744850725847	FOS_1	55.7	IMR90p11
23	G9	3.51033826467119	FOS_1	55.7	IMR90p11
24	G9	-0.919825727847183	FOS_1	55.7	IMR90p11
25	G9	-0.697600327149758	FOS_1	55.7	IMR90p11
26	G9	4.52066933727792	FOS_1	55.7	IMR90p11
27	G9	4.70398831515877	FOS_1	55.7	IMR90p11
28	G9	2.44173242374745	FOS_1	55.7	IMR90p11
29	G9	-2.054284524796	FOS_1	55.7	IMR90p11
30	G9	0.916204240660136	FOS_1	55.7	IMR90p11
31	G9	5.04240788073457	FOS_1	55.7	IMR90p11
32	G9	12.9162585885442	FOS_1	55.7	IMR90p11
33	G9	19.5014697770357	FOS_1	55.7	IMR90p11
34	G9	41.5179686312486	FOS_1	55.7	IMR90p11
35	G9	82.9767115875816	FOS_1	55.7	IMR90p11
36	G9	158.743119430234	FOS_1	55.7	IMR90p11
37	G9	289.153114004812	FOS_1	55.7	IMR90p11
38	G9	513.260268099108	FOS_1	55.7	IMR90p11
39	G9	795.375931681241	FOS_1	55.7	IMR90p11
40	G9	1082.05262614249	FOS_1	55.7	IMR90p11
1	H9	7.74775809845005	FOS_1	55.0	IMR90p11
2	H9	3.12779605013156	FOS_1	55.0	IMR90p11
3	H9	0.230982316849804	FOS_1	55.0	IMR90p11
4	H9	3.34032572507931	FOS_1	55.0	IMR90p11
5	H9	-0.016723088312574	FOS_1	55.0	IMR90p11
6	H9	-4.58400666567923	FOS_1	55.0	IMR90p11
7	H9	2.8371219137407	FOS_1	55.0	IMR90p11
8	H9	1.83248290962274	FOS_1	55.0	IMR90p11
9	H9	2.43124559257876	FOS_1	55.0	IMR90p11
10	H9	2.5576941620393	FOS_1	55.0	IMR90p11
11	H9	1.06635511182958	FOS_1	55.0	IMR90p11
12	H9	-0.188037339974926	FOS_1	55.0	IMR90p11
13	H9	2.08009556856177	FOS_1	55.0	IMR90p11
14	H9	-3.7746113262574	FOS_1	55.0	IMR90p11
15	H9	1.39873660547346	FOS_1	55.0	IMR90p11
16	H9	0.419950834663723	FOS_1	55.0	IMR90p11
17	H9	-2.6214914020884	FOS_1	55.0	IMR90p11
18	H9	-1.18164220969402	FOS_1	55.0	IMR90p11
19	H9	-3.73760404896757	FOS_1	55.0	IMR90p11
20	H9	-0.141924196198488	FOS_1	55.0	IMR90p11
21	H9	0.522811313803686	FOS_1	55.0	IMR90p11
22	H9	-1.48071739437501	FOS_1	55.0	IMR90p11
23	H9	-3.7859502010806	FOS_1	55.0	IMR90p11
24	H9	6.00063921750825	FOS_1	55.0	IMR90p11
25	H9	-3.61354000841175	FOS_1	55.0	IMR90p11
26	H9	-0.622000052208932	FOS_1	55.0	IMR90p11
27	H9	-1.73273583072023	FOS_1	55.0	IMR90p11
28	H9	7.10910999289354	FOS_1	55.0	IMR90p11
29	H9	1.21440328317431	FOS_1	55.0	IMR90p11
30	H9	2.61547240146592	FOS_1	55.0	IMR90p11
31	H9	5.77761741823178	FOS_1	55.0	IMR90p11
32	H9	12.8698449841841	FOS_1	55.0	IMR90p11
33	H9	20.6068253488597	FOS_1	55.0	IMR90p11
34	H9	35.4544540215461	FOS_1	55.0	IMR90p11
35	H9	66.720940562469	FOS_1	55.0	IMR90p11
36	H9	129.192690982049	FOS_1	55.0	IMR90p11
37	H9	244.757063080891	FOS_1	55.0	IMR90p11
38	H9	433.210283089059	FOS_1	55.0	IMR90p11
39	H9	698.271978923954	FOS_1	55.0	IMR90p11
40	H9	976.096978020255	FOS_1	55.0	IMR90p11
