# Supplementary material for: Primer PICKR: literature-mined scoring platform for robust RT–qPCR primers
Source: Nat Commun. 2026 May 28;17:6938. doi: 10.1038/s41467-026-73648-2 (PMC13388996; doi:10.1038/s41467-026-73648-2)
Supplement: Supplementary file 11 — Source Data [file 41467_2026_73648_MOESM11_ESM.zip › Suppl_Fig_S3/melting_curve_data_PCNA_1.csv]

Temperature	Well	Derivative	Target	melt temp	Replicate
55.0	A10	-5.58947301659998	PCNA_1	65.0	IMR90p8
55.5	A10	-12.1105248693	PCNA_1	65.0	IMR90p8
56.0	A10	-11.1789460332	PCNA_1	65.0	IMR90p8
56.5	A10	-11.1789460331986	PCNA_1	65.0	IMR90p8
57.0	A10	-11.1789460332095	PCNA_1	65.0	IMR90p8
57.5	A10	-11.9288821498385	PCNA_1	65.0	IMR90p8
58.0	A10	-7.22333304220751	PCNA_1	65.0	IMR90p8
58.5	A10	1.60175956585488	PCNA_1	65.0	IMR90p8
59.0	A10	5.73881160183214	PCNA_1	65.0	IMR90p8
59.5	A10	10.1045812618657	PCNA_1	65.0	IMR90p8
60.0	A10	17.3731514897296	PCNA_1	65.0	IMR90p8
60.5	A10	21.9441704669204	PCNA_1	65.0	IMR90p8
61.0	A10	25.5683745685527	PCNA_1	65.0	IMR90p8
61.5	A10	30.8845893315709	PCNA_1	65.0	IMR90p8
62.0	A10	35.9173590266779	PCNA_1	65.0	IMR90p8
62.5	A10	39.200849473926	PCNA_1	65.0	IMR90p8
63.0	A10	41.9816055734724	PCNA_1	65.0	IMR90p8
63.5	A10	44.7957262656892	PCNA_1	65.0	IMR90p8
64.0	A10	48.5562199071277	PCNA_1	65.0	IMR90p8
64.5	A10	54.5022015581106	PCNA_1	65.0	IMR90p8
65.0	A10	62.8148583187779	PCNA_1	65.0	IMR90p8
65.5	A10	74.1233440668963	PCNA_1	65.0	IMR90p8
66.0	A10	88.3252282659204	PCNA_1	65.0	IMR90p8
66.5	A10	103.329025966573	PCNA_1	65.0	IMR90p8
67.0	A10	114.281154158221	PCNA_1	65.0	IMR90p8
67.5	A10	121.825045388327	PCNA_1	65.0	IMR90p8
68.0	A10	127.412189053598	PCNA_1	65.0	IMR90p8
68.5	A10	128.604275419146	PCNA_1	65.0	IMR90p8
69.0	A10	126.674954059246	PCNA_1	65.0	IMR90p8
69.5	A10	126.218973137226	PCNA_1	65.0	IMR90p8
70.0	A10	126.897855784817	PCNA_1	65.0	IMR90p8
70.5	A10	127.544434814041	PCNA_1	65.0	IMR90p8
71.0	A10	128.397058279153	PCNA_1	65.0	IMR90p8
71.5	A10	128.703239398334	PCNA_1	65.0	IMR90p8
72.0	A10	129.554423754459	PCNA_1	65.0	IMR90p8
72.5	A10	130.178746884999	PCNA_1	65.0	IMR90p8
73.0	A10	129.458991646549	PCNA_1	65.0	IMR90p8
73.5	A10	129.504712057414	PCNA_1	65.0	IMR90p8
74.0	A10	131.622751661934	PCNA_1	65.0	IMR90p8
74.5	A10	132.187330746057	PCNA_1	65.0	IMR90p8
75.0	A10	131.963543406503	PCNA_1	65.0	IMR90p8
75.5	A10	132.916981848432	PCNA_1	65.0	IMR90p8
76.0	A10	138.702626416289	PCNA_1	65.0	IMR90p8
76.5	A10	178.86681613054	PCNA_1	65.0	IMR90p8
77.0	A10	274.454962299348	PCNA_1	65.0	IMR90p8
77.5	A10	395.770546360451	PCNA_1	65.0	IMR90p8
78.0	A10	513.405386444994	PCNA_1	65.0	IMR90p8
78.5	A10	615.248882298381	PCNA_1	65.0	IMR90p8
79.0	A10	641.142550888146	PCNA_1	65.0	IMR90p8
79.5	A10	551.703084304067	PCNA_1	65.0	IMR90p8
80.0	A10	406.725325761224	PCNA_1	65.0	IMR90p8
80.5	A10	262.586659750222	PCNA_1	65.0	IMR90p8
81.0	A10	129.670274872562	PCNA_1	65.0	IMR90p8
81.5	A10	37.2263740196744	PCNA_1	65.0	IMR90p8
82.0	A10	5.22529115312119	PCNA_1	65.0	IMR90p8
82.5	A10	3.25555771439286	PCNA_1	65.0	IMR90p8
83.0	A10	3.40731912042844	PCNA_1	65.0	IMR90p8
83.5	A10	3.45593546370498	PCNA_1	65.0	IMR90p8
84.0	A10	3.48543140685371	PCNA_1	65.0	IMR90p8
84.5	A10	3.2995764829779	PCNA_1	65.0	IMR90p8
85.0	A10	3.70237696390762	PCNA_1	65.0	IMR90p8
85.5	A10	4.07873871306219	PCNA_1	65.0	IMR90p8
86.0	A10	3.39908822712681	PCNA_1	65.0	IMR90p8
86.5	A10	2.90172446809436	PCNA_1	65.0	IMR90p8
87.0	A10	2.86801654090749	PCNA_1	65.0	IMR90p8
87.5	A10	2.32264361557429	PCNA_1	65.0	IMR90p8
88.0	A10	2.17820352701477	PCNA_1	65.0	IMR90p8
88.5	A10	2.61600528661722	PCNA_1	65.0	IMR90p8
89.0	A10	2.7075264338236	PCNA_1	65.0	IMR90p8
89.5	A10	2.06682654403079	PCNA_1	65.0	IMR90p8
90.0	A10	1.6205858840944	PCNA_1	65.0	IMR90p8
90.5	A10	1.20231722045577	PCNA_1	65.0	IMR90p8
91.0	A10	1.02892942708388	PCNA_1	65.0	IMR90p8
91.5	A10	1.38805234136993	PCNA_1	65.0	IMR90p8
92.0	A10	2.07019662583218	PCNA_1	65.0	IMR90p8
92.5	A10	2.80644994564585	PCNA_1	65.0	IMR90p8
93.0	A10	3.10265761687373	PCNA_1	65.0	IMR90p8
93.5	A10	4.6355051513533	PCNA_1	65.0	IMR90p8
94.0	A10	5.05672551342587	PCNA_1	65.0	IMR90p8
94.5	A10	8.68977537373559	PCNA_1	65.0	IMR90p8
95.0	A10	5.79538785657252	PCNA_1	65.0	IMR90p8
55.0	B10	-5.91981547620844	PCNA_1	64.5	IMR90p8
55.5	B10	-12.8262668651184	PCNA_1	64.5	IMR90p8
56.0	B10	-11.8396309524179	PCNA_1	64.5	IMR90p8
56.5	B10	-11.8396309524215	PCNA_1	64.5	IMR90p8
57.0	B10	-11.8396309523945	PCNA_1	64.5	IMR90p8
57.5	B10	-12.3698577163302	PCNA_1	64.5	IMR90p8
58.0	B10	-9.13760983363568	PCNA_1	64.5	IMR90p8
58.5	B10	-2.63002622693773	PCNA_1	64.5	IMR90p8
59.0	B10	3.61797976600462	PCNA_1	64.5	IMR90p8
59.5	B10	9.98822221062744	PCNA_1	64.5	IMR90p8
60.0	B10	16.0665095133563	PCNA_1	64.5	IMR90p8
60.5	B10	21.6921987646158	PCNA_1	64.5	IMR90p8
61.0	B10	26.8699388979217	PCNA_1	64.5	IMR90p8
61.5	B10	31.759584975281	PCNA_1	64.5	IMR90p8
62.0	B10	36.3811185833757	PCNA_1	64.5	IMR90p8
62.5	B10	40.8629500058801	PCNA_1	64.5	IMR90p8
63.0	B10	44.3738892192324	PCNA_1	64.5	IMR90p8
63.5	B10	48.3098156525805	PCNA_1	64.5	IMR90p8
64.0	B10	53.8678541775282	PCNA_1	64.5	IMR90p8
64.5	B10	61.3097569631709	PCNA_1	64.5	IMR90p8
65.0	B10	70.1594541334215	PCNA_1	64.5	IMR90p8
65.5	B10	81.3604326671767	PCNA_1	64.5	IMR90p8
66.0	B10	94.1108316134242	PCNA_1	64.5	IMR90p8
66.5	B10	105.381142196196	PCNA_1	64.5	IMR90p8
67.0	B10	114.348443693297	PCNA_1	64.5	IMR90p8
67.5	B10	121.494268973284	PCNA_1	64.5	IMR90p8
68.0	B10	126.161172766546	PCNA_1	64.5	IMR90p8
68.5	B10	128.209153812443	PCNA_1	64.5	IMR90p8
69.0	B10	129.638814907344	PCNA_1	64.5	IMR90p8
69.5	B10	130.83217767236	PCNA_1	64.5	IMR90p8
70.0	B10	131.765398838011	PCNA_1	64.5	IMR90p8
70.5	B10	132.734554409884	PCNA_1	64.5	IMR90p8
71.0	B10	133.141247975907	PCNA_1	64.5	IMR90p8
71.5	B10	133.352034265848	PCNA_1	64.5	IMR90p8
72.0	B10	133.707787580572	PCNA_1	64.5	IMR90p8
72.5	B10	133.293370102414	PCNA_1	64.5	IMR90p8
73.0	B10	133.079018362324	PCNA_1	64.5	IMR90p8
73.5	B10	133.815537464887	PCNA_1	64.5	IMR90p8
74.0	B10	133.932709516037	PCNA_1	64.5	IMR90p8
74.5	B10	133.931816475347	PCNA_1	64.5	IMR90p8
75.0	B10	135.348899651242	PCNA_1	64.5	IMR90p8
75.5	B10	136.27358891156	PCNA_1	64.5	IMR90p8
76.0	B10	144.26928368041	PCNA_1	64.5	IMR90p8
76.5	B10	194.475867309132	PCNA_1	64.5	IMR90p8
77.0	B10	298.774461818156	PCNA_1	64.5	IMR90p8
77.5	B10	420.921266671431	PCNA_1	64.5	IMR90p8
78.0	B10	538.120523389034	PCNA_1	64.5	IMR90p8
78.5	B10	634.503252171797	PCNA_1	64.5	IMR90p8
79.0	B10	642.682907437569	PCNA_1	64.5	IMR90p8
79.5	B10	536.908092623707	PCNA_1	64.5	IMR90p8
80.0	B10	388.147998854583	PCNA_1	64.5	IMR90p8
80.5	B10	244.357493220354	PCNA_1	64.5	IMR90p8
81.0	B10	113.844717603852	PCNA_1	64.5	IMR90p8
81.5	B10	29.6569498653813	PCNA_1	64.5	IMR90p8
82.0	B10	5.36083542584873	PCNA_1	64.5	IMR90p8
82.5	B10	4.31962600041356	PCNA_1	64.5	IMR90p8
83.0	B10	3.24974167217988	PCNA_1	64.5	IMR90p8
83.5	B10	2.48501561355204	PCNA_1	64.5	IMR90p8
84.0	B10	2.06195690909874	PCNA_1	64.5	IMR90p8
84.5	B10	1.80522328987087	PCNA_1	64.5	IMR90p8
85.0	B10	2.68451469584687	PCNA_1	64.5	IMR90p8
85.5	B10	3.42572365954533	PCNA_1	64.5	IMR90p8
86.0	B10	3.85766153543597	PCNA_1	64.5	IMR90p8
86.5	B10	3.95033330041383	PCNA_1	64.5	IMR90p8
87.0	B10	3.31629913759986	PCNA_1	64.5	IMR90p8
87.5	B10	2.66445764956467	PCNA_1	64.5	IMR90p8
88.0	B10	2.17413509129182	PCNA_1	64.5	IMR90p8
88.5	B10	1.62669908490648	PCNA_1	64.5	IMR90p8
89.0	B10	1.57474737024774	PCNA_1	64.5	IMR90p8
89.5	B10	1.83224312690066	PCNA_1	64.5	IMR90p8
90.0	B10	1.97752576167545	PCNA_1	64.5	IMR90p8
90.5	B10	2.56811532906073	PCNA_1	64.5	IMR90p8
91.0	B10	3.10663150885716	PCNA_1	64.5	IMR90p8
91.5	B10	2.93021455152672	PCNA_1	64.5	IMR90p8
92.0	B10	2.78672486396977	PCNA_1	64.5	IMR90p8
92.5	B10	2.70615481569985	PCNA_1	64.5	IMR90p8
93.0	B10	2.34450526139631	PCNA_1	64.5	IMR90p8
93.5	B10	2.42327387657616	PCNA_1	64.5	IMR90p8
94.0	B10	2.55256593569777	PCNA_1	64.5	IMR90p8
94.5	B10	3.63528144054237	PCNA_1	64.5	IMR90p8
95.0	B10	2.06742508325226	PCNA_1	64.5	IMR90p8
55.0	C10	-7.51663443368511	PCNA_1	63.3	IMR90p8
55.5	C10	-16.2860412729855	PCNA_1	63.3	IMR90p8
56.0	C10	-15.033268867372	PCNA_1	63.3	IMR90p8
56.5	C10	-15.0332688673697	PCNA_1	63.3	IMR90p8
57.0	C10	-15.0332688673834	PCNA_1	63.3	IMR90p8
57.5	C10	-15.5641184532708	PCNA_1	63.3	IMR90p8
58.0	C10	-12.3013156044906	PCNA_1	63.3	IMR90p8
58.5	C10	-5.96449213066535	PCNA_1	63.3	IMR90p8
59.0	C10	-0.189645181223796	PCNA_1	63.3	IMR90p8
59.5	C10	7.59188054929473	PCNA_1	63.3	IMR90p8
60.0	C10	16.3539525426283	PCNA_1	63.3	IMR90p8
60.5	C10	24.0895318499795	PCNA_1	63.3	IMR90p8
61.0	C10	31.5022085976746	PCNA_1	63.3	IMR90p8
61.5	C10	39.4702453383293	PCNA_1	63.3	IMR90p8
62.0	C10	46.2479658654763	PCNA_1	63.3	IMR90p8
62.5	C10	52.0773476095038	PCNA_1	63.3	IMR90p8
63.0	C10	58.225843909385	PCNA_1	63.3	IMR90p8
63.5	C10	64.6472018390934	PCNA_1	63.3	IMR90p8
64.0	C10	70.4734804150429	PCNA_1	63.3	IMR90p8
64.5	C10	76.7300028603003	PCNA_1	63.3	IMR90p8
65.0	C10	83.6810051033125	PCNA_1	63.3	IMR90p8
65.5	C10	90.6287682838589	PCNA_1	63.3	IMR90p8
66.0	C10	96.7102123149099	PCNA_1	63.3	IMR90p8
66.5	C10	101.933543402781	PCNA_1	63.3	IMR90p8
67.0	C10	107.326880933744	PCNA_1	63.3	IMR90p8
67.5	C10	111.984973878465	PCNA_1	63.3	IMR90p8
68.0	C10	116.105478609685	PCNA_1	63.3	IMR90p8
68.5	C10	121.277482138558	PCNA_1	63.3	IMR90p8
69.0	C10	127.165038525747	PCNA_1	63.3	IMR90p8
69.5	C10	131.554713728583	PCNA_1	63.3	IMR90p8
70.0	C10	135.676750513961	PCNA_1	63.3	IMR90p8
70.5	C10	138.898699270192	PCNA_1	63.3	IMR90p8
71.0	C10	139.467029990162	PCNA_1	63.3	IMR90p8
71.5	C10	138.12457107571	PCNA_1	63.3	IMR90p8
72.0	C10	136.313758987352	PCNA_1	63.3	IMR90p8
72.5	C10	134.181379833322	PCNA_1	63.3	IMR90p8
73.0	C10	131.663097904093	PCNA_1	63.3	IMR90p8
73.5	C10	129.988757482044	PCNA_1	63.3	IMR90p8
74.0	C10	129.754148145698	PCNA_1	63.3	IMR90p8
74.5	C10	129.421880740999	PCNA_1	63.3	IMR90p8
75.0	C10	128.393330666065	PCNA_1	63.3	IMR90p8
75.5	C10	128.626797577868	PCNA_1	63.3	IMR90p8
76.0	C10	144.69240273641	PCNA_1	63.3	IMR90p8
76.5	C10	207.887162718595	PCNA_1	63.3	IMR90p8
77.0	C10	314.588409851817	PCNA_1	63.3	IMR90p8
77.5	C10	427.860044185772	PCNA_1	63.3	IMR90p8
78.0	C10	533.837027729014	PCNA_1	63.3	IMR90p8
78.5	C10	603.6592001332	PCNA_1	63.3	IMR90p8
79.0	C10	572.664328856456	PCNA_1	63.3	IMR90p8
79.5	C10	451.254077452708	PCNA_1	63.3	IMR90p8
80.0	C10	312.7889949039	PCNA_1	63.3	IMR90p8
80.5	C10	181.999691375183	PCNA_1	63.3	IMR90p8
81.0	C10	71.7804238589072	PCNA_1	63.3	IMR90p8
81.5	C10	14.5956600401734	PCNA_1	63.3	IMR90p8
82.0	C10	4.46806301886693	PCNA_1	63.3	IMR90p8
82.5	C10	5.16817905561186	PCNA_1	63.3	IMR90p8
83.0	C10	4.59326444692203	PCNA_1	63.3	IMR90p8
83.5	C10	3.72746413559105	PCNA_1	63.3	IMR90p8
84.0	C10	2.74525113404718	PCNA_1	63.3	IMR90p8
84.5	C10	2.45318063239256	PCNA_1	63.3	IMR90p8
85.0	C10	2.48997566613775	PCNA_1	63.3	IMR90p8
85.5	C10	2.79626520193773	PCNA_1	63.3	IMR90p8
86.0	C10	3.29279034032925	PCNA_1	63.3	IMR90p8
86.5	C10	3.62305984884006	PCNA_1	63.3	IMR90p8
87.0	C10	3.4538729263806	PCNA_1	63.3	IMR90p8
87.5	C10	3.14032722690564	PCNA_1	63.3	IMR90p8
88.0	C10	2.5216946447411	PCNA_1	63.3	IMR90p8
88.5	C10	1.92117068216686	PCNA_1	63.3	IMR90p8
89.0	C10	2.15864001987092	PCNA_1	63.3	IMR90p8
89.5	C10	2.50155709018674	PCNA_1	63.3	IMR90p8
90.0	C10	2.50244374225508	PCNA_1	63.3	IMR90p8
90.5	C10	2.96516419355163	PCNA_1	63.3	IMR90p8
91.0	C10	3.02360960252986	PCNA_1	63.3	IMR90p8
91.5	C10	2.01007149868775	PCNA_1	63.3	IMR90p8
92.0	C10	1.64588498409188	PCNA_1	63.3	IMR90p8
92.5	C10	1.92492541493874	PCNA_1	63.3	IMR90p8
93.0	C10	1.80841148233117	PCNA_1	63.3	IMR90p8
93.5	C10	2.50062035258333	PCNA_1	63.3	IMR90p8
94.0	C10	3.25349055727639	PCNA_1	63.3	IMR90p8
94.5	C10	4.65794065855181	PCNA_1	63.3	IMR90p8
95.0	C10	2.57389811529976	PCNA_1	63.3	IMR90p8
55.0	D10	-11.8170942396672	PCNA_1	61.4	IMR90p8
55.5	D10	-25.603704185944	PCNA_1	61.4	IMR90p8
56.0	D10	-23.634188479332	PCNA_1	61.4	IMR90p8
56.5	D10	-23.634188479331	PCNA_1	61.4	IMR90p8
57.0	D10	-23.6341884793507	PCNA_1	61.4	IMR90p8
57.5	D10	-24.4579217753337	PCNA_1	61.4	IMR90p8
58.0	D10	-19.4655038062198	PCNA_1	61.4	IMR90p8
58.5	D10	-9.13464664010462	PCNA_1	61.4	IMR90p8
59.0	D10	0.661150414477561	PCNA_1	61.4	IMR90p8
59.5	D10	10.4893127265821	PCNA_1	61.4	IMR90p8
60.0	D10	18.7949214841723	PCNA_1	61.4	IMR90p8
60.5	D10	26.4844058904605	PCNA_1	61.4	IMR90p8
61.0	D10	34.1626319189169	PCNA_1	61.4	IMR90p8
61.5	D10	40.5076309164112	PCNA_1	61.4	IMR90p8
62.0	D10	45.717787993519	PCNA_1	61.4	IMR90p8
62.5	D10	50.4781716237247	PCNA_1	61.4	IMR90p8
63.0	D10	53.7807605451605	PCNA_1	61.4	IMR90p8
63.5	D10	56.1699046549377	PCNA_1	61.4	IMR90p8
64.0	D10	59.0711692432674	PCNA_1	61.4	IMR90p8
64.5	D10	63.4036223595438	PCNA_1	61.4	IMR90p8
65.0	D10	69.4597995405808	PCNA_1	61.4	IMR90p8
65.5	D10	77.6329378967799	PCNA_1	61.4	IMR90p8
66.0	D10	86.733752853287	PCNA_1	61.4	IMR90p8
66.5	D10	95.7182126434805	PCNA_1	61.4	IMR90p8
67.0	D10	103.69514860702	PCNA_1	61.4	IMR90p8
67.5	D10	109.557557129214	PCNA_1	61.4	IMR90p8
68.0	D10	113.306825654824	PCNA_1	61.4	IMR90p8
68.5	D10	115.715500032988	PCNA_1	61.4	IMR90p8
69.0	D10	117.288384978192	PCNA_1	61.4	IMR90p8
69.5	D10	117.670830947301	PCNA_1	61.4	IMR90p8
70.0	D10	118.242343916958	PCNA_1	61.4	IMR90p8
70.5	D10	119.060071496935	PCNA_1	61.4	IMR90p8
71.0	D10	119.353792482828	PCNA_1	61.4	IMR90p8
71.5	D10	118.98950449921	PCNA_1	61.4	IMR90p8
72.0	D10	119.249237305734	PCNA_1	61.4	IMR90p8
72.5	D10	119.190945492818	PCNA_1	61.4	IMR90p8
73.0	D10	118.555729019751	PCNA_1	61.4	IMR90p8
73.5	D10	118.645052276652	PCNA_1	61.4	IMR90p8
74.0	D10	119.311382749746	PCNA_1	61.4	IMR90p8
74.5	D10	119.569087704905	PCNA_1	61.4	IMR90p8
75.0	D10	119.583162167659	PCNA_1	61.4	IMR90p8
75.5	D10	119.996534293073	PCNA_1	61.4	IMR90p8
76.0	D10	124.425111771976	PCNA_1	61.4	IMR90p8
76.5	D10	160.84530068578	PCNA_1	61.4	IMR90p8
77.0	D10	244.908613963424	PCNA_1	61.4	IMR90p8
77.5	D10	346.811580689004	PCNA_1	61.4	IMR90p8
78.0	D10	444.328085806695	PCNA_1	61.4	IMR90p8
78.5	D10	528.832882211446	PCNA_1	61.4	IMR90p8
79.0	D10	544.304731023222	PCNA_1	61.4	IMR90p8
79.5	D10	459.63023821554	PCNA_1	61.4	IMR90p8
80.0	D10	334.434238712853	PCNA_1	61.4	IMR90p8
80.5	D10	213.438030481047	PCNA_1	61.4	IMR90p8
81.0	D10	101.32719061124	PCNA_1	61.4	IMR90p8
81.5	D10	25.6424788501642	PCNA_1	61.4	IMR90p8
82.0	D10	2.82043148927141	PCNA_1	61.4	IMR90p8
82.5	D10	3.2529287499903	PCNA_1	61.4	IMR90p8
83.0	D10	3.49761261308248	PCNA_1	61.4	IMR90p8
83.5	D10	3.47195978328313	PCNA_1	61.4	IMR90p8
84.0	D10	3.97705404597826	PCNA_1	61.4	IMR90p8
84.5	D10	3.76832334580587	PCNA_1	61.4	IMR90p8
85.0	D10	3.28399951424768	PCNA_1	61.4	IMR90p8
85.5	D10	3.04043577670888	PCNA_1	61.4	IMR90p8
86.0	D10	2.59567236593017	PCNA_1	61.4	IMR90p8
86.5	D10	1.93851884190241	PCNA_1	61.4	IMR90p8
87.0	D10	1.58196947478092	PCNA_1	61.4	IMR90p8
87.5	D10	1.13804934539195	PCNA_1	61.4	IMR90p8
88.0	D10	1.05519774142203	PCNA_1	61.4	IMR90p8
88.5	D10	1.18245245727479	PCNA_1	61.4	IMR90p8
89.0	D10	1.48623047757548	PCNA_1	61.4	IMR90p8
89.5	D10	2.15169740607786	PCNA_1	61.4	IMR90p8
90.0	D10	2.67916270547136	PCNA_1	61.4	IMR90p8
90.5	D10	2.72779269138397	PCNA_1	61.4	IMR90p8
91.0	D10	2.76192498251646	PCNA_1	61.4	IMR90p8
91.5	D10	2.51398074023729	PCNA_1	61.4	IMR90p8
92.0	D10	1.99941442293641	PCNA_1	61.4	IMR90p8
92.5	D10	1.94029086513962	PCNA_1	61.4	IMR90p8
93.0	D10	2.02139406333151	PCNA_1	61.4	IMR90p8
93.5	D10	2.93661737100956	PCNA_1	61.4	IMR90p8
94.0	D10	3.3924052599769	PCNA_1	61.4	IMR90p8
94.5	D10	5.70549678430694	PCNA_1	61.4	IMR90p8
95.0	D10	3.54041372276612	PCNA_1	61.4	IMR90p8
55.0	E10	-3.82803187656464	PCNA_1	59.0	IMR90p8
55.5	E10	-8.29406906589031	PCNA_1	59.0	IMR90p8
56.0	E10	-7.65606375312871	PCNA_1	59.0	IMR90p8
56.5	E10	-7.65606375313916	PCNA_1	59.0	IMR90p8
57.0	E10	-7.65606375306061	PCNA_1	59.0	IMR90p8
57.5	E10	-8.75047282081653	PCNA_1	59.0	IMR90p8
58.0	E10	-2.07468528816128	PCNA_1	59.0	IMR90p8
58.5	E10	11.5397621533416	PCNA_1	59.0	IMR90p8
59.0	E10	23.036965839191	PCNA_1	59.0	IMR90p8
59.5	E10	34.4601974476086	PCNA_1	59.0	IMR90p8
60.0	E10	42.5439072259994	PCNA_1	59.0	IMR90p8
60.5	E10	48.1318465292137	PCNA_1	59.0	IMR90p8
61.0	E10	54.9202394947855	PCNA_1	59.0	IMR90p8
61.5	E10	59.621349022771	PCNA_1	59.0	IMR90p8
62.0	E10	60.7583455010096	PCNA_1	59.0	IMR90p8
62.5	E10	62.2202339505906	PCNA_1	59.0	IMR90p8
63.0	E10	64.0661163087418	PCNA_1	59.0	IMR90p8
63.5	E10	64.4608355280945	PCNA_1	59.0	IMR90p8
64.0	E10	64.6027667764272	PCNA_1	59.0	IMR90p8
64.5	E10	66.0216506488005	PCNA_1	59.0	IMR90p8
65.0	E10	67.7939460318539	PCNA_1	59.0	IMR90p8
65.5	E10	68.8088982812546	PCNA_1	59.0	IMR90p8
66.0	E10	70.2092250105194	PCNA_1	59.0	IMR90p8
66.5	E10	73.8002331496594	PCNA_1	59.0	IMR90p8
67.0	E10	78.5046062068473	PCNA_1	59.0	IMR90p8
67.5	E10	83.15788077536	PCNA_1	59.0	IMR90p8
68.0	E10	88.9487271089184	PCNA_1	59.0	IMR90p8
68.5	E10	94.7248894182618	PCNA_1	59.0	IMR90p8
69.0	E10	97.7540397848119	PCNA_1	59.0	IMR90p8
69.5	E10	99.1177966909029	PCNA_1	59.0	IMR90p8
70.0	E10	100.927767423579	PCNA_1	59.0	IMR90p8
70.5	E10	102.099712877132	PCNA_1	59.0	IMR90p8
71.0	E10	102.024952607523	PCNA_1	59.0	IMR90p8
71.5	E10	102.270483980184	PCNA_1	59.0	IMR90p8
72.0	E10	102.642999335981	PCNA_1	59.0	IMR90p8
72.5	E10	101.478687215014	PCNA_1	59.0	IMR90p8
73.0	E10	99.2920395701266	PCNA_1	59.0	IMR90p8
73.5	E10	97.2068211400133	PCNA_1	59.0	IMR90p8
74.0	E10	95.1954931068066	PCNA_1	59.0	IMR90p8
74.5	E10	93.1155729696727	PCNA_1	59.0	IMR90p8
75.0	E10	91.8134076798058	PCNA_1	59.0	IMR90p8
75.5	E10	91.0383474245375	PCNA_1	59.0	IMR90p8
76.0	E10	91.6990950900336	PCNA_1	59.0	IMR90p8
76.5	E10	111.655285225779	PCNA_1	59.0	IMR90p8
77.0	E10	166.062420193932	PCNA_1	59.0	IMR90p8
77.5	E10	235.024775055745	PCNA_1	59.0	IMR90p8
78.0	E10	300.853934819997	PCNA_1	59.0	IMR90p8
78.5	E10	360.920957578433	PCNA_1	59.0	IMR90p8
79.0	E10	379.43131155177	PCNA_1	59.0	IMR90p8
79.5	E10	326.155478106186	PCNA_1	59.0	IMR90p8
80.0	E10	239.651993848622	PCNA_1	59.0	IMR90p8
80.5	E10	156.249104459741	PCNA_1	59.0	IMR90p8
81.0	E10	78.0125972200542	PCNA_1	59.0	IMR90p8
81.5	E10	22.3654510041334	PCNA_1	59.0	IMR90p8
82.0	E10	4.38062737026792	PCNA_1	59.0	IMR90p8
82.5	E10	4.66394886172725	PCNA_1	59.0	IMR90p8
83.0	E10	4.66562835550616	PCNA_1	59.0	IMR90p8
83.5	E10	3.96434212087752	PCNA_1	59.0	IMR90p8
84.0	E10	3.36561337763004	PCNA_1	59.0	IMR90p8
84.5	E10	2.60428002311079	PCNA_1	59.0	IMR90p8
85.0	E10	1.96926075145115	PCNA_1	59.0	IMR90p8
85.5	E10	2.29360369437126	PCNA_1	59.0	IMR90p8
86.0	E10	2.58555785626635	PCNA_1	59.0	IMR90p8
86.5	E10	2.58736239392533	PCNA_1	59.0	IMR90p8
87.0	E10	2.83079016334364	PCNA_1	59.0	IMR90p8
87.5	E10	2.93219805528651	PCNA_1	59.0	IMR90p8
88.0	E10	2.25300028151719	PCNA_1	59.0	IMR90p8
88.5	E10	2.32143122854478	PCNA_1	59.0	IMR90p8
89.0	E10	2.2734314065039	PCNA_1	59.0	IMR90p8
89.5	E10	1.70470898345189	PCNA_1	59.0	IMR90p8
90.0	E10	1.80194462957678	PCNA_1	59.0	IMR90p8
90.5	E10	1.84160016416985	PCNA_1	59.0	IMR90p8
91.0	E10	1.16250508520801	PCNA_1	59.0	IMR90p8
91.5	E10	1.13749407759684	PCNA_1	59.0	IMR90p8
92.0	E10	1.82155684363403	PCNA_1	59.0	IMR90p8
92.5	E10	1.84055191484646	PCNA_1	59.0	IMR90p8
93.0	E10	2.39347321994961	PCNA_1	59.0	IMR90p8
93.5	E10	2.9330072529209	PCNA_1	59.0	IMR90p8
94.0	E10	2.93709464099447	PCNA_1	59.0	IMR90p8
94.5	E10	2.44751719035776	PCNA_1	59.0	IMR90p8
95.0	E10	0.742493795960399	PCNA_1	59.0	IMR90p8
55.0	F10	10.2223121160774	PCNA_1	57.0	IMR90p8
55.5	F10	22.1483429181682	PCNA_1	57.0	IMR90p8
56.0	F10	20.4446242321552	PCNA_1	57.0	IMR90p8
56.5	F10	20.4446242321567	PCNA_1	57.0	IMR90p8
57.0	F10	20.444624232148	PCNA_1	57.0	IMR90p8
57.5	F10	19.6155487984985	PCNA_1	57.0	IMR90p8
58.0	F10	24.6910016460381	PCNA_1	57.0	IMR90p8
58.5	F10	35.1527812974384	PCNA_1	57.0	IMR90p8
59.0	F10	42.1698008736938	PCNA_1	57.0	IMR90p8
59.5	F10	46.5567691826767	PCNA_1	57.0	IMR90p8
60.0	F10	49.5070487035367	PCNA_1	57.0	IMR90p8
60.5	F10	51.2330245836301	PCNA_1	57.0	IMR90p8
61.0	F10	51.7633007658196	PCNA_1	57.0	IMR90p8
61.5	F10	51.5849310448052	PCNA_1	57.0	IMR90p8
62.0	F10	51.3511607446019	PCNA_1	57.0	IMR90p8
62.5	F10	50.517434569141	PCNA_1	57.0	IMR90p8
63.0	F10	49.4766749191923	PCNA_1	57.0	IMR90p8
63.5	F10	49.0463433368857	PCNA_1	57.0	IMR90p8
64.0	F10	49.2657755668718	PCNA_1	57.0	IMR90p8
64.5	F10	49.9516157728358	PCNA_1	57.0	IMR90p8
65.0	F10	52.2578272197513	PCNA_1	57.0	IMR90p8
65.5	F10	56.5254494070375	PCNA_1	57.0	IMR90p8
66.0	F10	61.9538411743036	PCNA_1	57.0	IMR90p8
66.5	F10	67.5627864989901	PCNA_1	57.0	IMR90p8
67.0	F10	72.9098538297876	PCNA_1	57.0	IMR90p8
67.5	F10	77.3806645276961	PCNA_1	57.0	IMR90p8
68.0	F10	80.0283041565407	PCNA_1	57.0	IMR90p8
68.5	F10	80.7905721615523	PCNA_1	57.0	IMR90p8
69.0	F10	81.0637531978554	PCNA_1	57.0	IMR90p8
69.5	F10	80.6607176538732	PCNA_1	57.0	IMR90p8
70.0	F10	79.5309970801446	PCNA_1	57.0	IMR90p8
70.5	F10	79.0333814157603	PCNA_1	57.0	IMR90p8
71.0	F10	79.1242076444518	PCNA_1	57.0	IMR90p8
71.5	F10	78.5250344349041	PCNA_1	57.0	IMR90p8
72.0	F10	78.3036277513668	PCNA_1	57.0	IMR90p8
72.5	F10	78.3361301992203	PCNA_1	57.0	IMR90p8
73.0	F10	77.5484163733302	PCNA_1	57.0	IMR90p8
73.5	F10	76.6437952423021	PCNA_1	57.0	IMR90p8
74.0	F10	76.3682707620618	PCNA_1	57.0	IMR90p8
74.5	F10	76.0857242797559	PCNA_1	57.0	IMR90p8
75.0	F10	75.4996723891658	PCNA_1	57.0	IMR90p8
75.5	F10	75.0811447497724	PCNA_1	57.0	IMR90p8
76.0	F10	74.1479713976012	PCNA_1	57.0	IMR90p8
76.5	F10	82.8594095384308	PCNA_1	57.0	IMR90p8
77.0	F10	118.153580800619	PCNA_1	57.0	IMR90p8
77.5	F10	169.847744793358	PCNA_1	57.0	IMR90p8
78.0	F10	219.693721752927	PCNA_1	57.0	IMR90p8
78.5	F10	267.333476015467	PCNA_1	57.0	IMR90p8
79.0	F10	292.357911318135	PCNA_1	57.0	IMR90p8
79.5	F10	261.342554855238	PCNA_1	57.0	IMR90p8
80.0	F10	195.950931144658	PCNA_1	57.0	IMR90p8
80.5	F10	131.789594774151	PCNA_1	57.0	IMR90p8
81.0	F10	70.5674362659281	PCNA_1	57.0	IMR90p8
81.5	F10	22.5770790504818	PCNA_1	57.0	IMR90p8
82.0	F10	3.78149644754308	PCNA_1	57.0	IMR90p8
82.5	F10	3.40223877545077	PCNA_1	57.0	IMR90p8
83.0	F10	3.99879725748434	PCNA_1	57.0	IMR90p8
83.5	F10	4.08928627316703	PCNA_1	57.0	IMR90p8
84.0	F10	3.85234934198121	PCNA_1	57.0	IMR90p8
84.5	F10	3.68069022320202	PCNA_1	57.0	IMR90p8
85.0	F10	3.11487654091337	PCNA_1	57.0	IMR90p8
85.5	F10	2.84461152377725	PCNA_1	57.0	IMR90p8
86.0	F10	2.79710026663003	PCNA_1	57.0	IMR90p8
86.5	F10	2.10137439291924	PCNA_1	57.0	IMR90p8
87.0	F10	1.77051859482225	PCNA_1	57.0	IMR90p8
87.5	F10	2.00152548397097	PCNA_1	57.0	IMR90p8
88.0	F10	1.43672555450706	PCNA_1	57.0	IMR90p8
88.5	F10	1.2118834132105	PCNA_1	57.0	IMR90p8
89.0	F10	1.7082572409717	PCNA_1	57.0	IMR90p8
89.5	F10	1.83762958833159	PCNA_1	57.0	IMR90p8
90.0	F10	1.68001339402809	PCNA_1	57.0	IMR90p8
90.5	F10	2.12009992973003	PCNA_1	57.0	IMR90p8
91.0	F10	2.23187935884749	PCNA_1	57.0	IMR90p8
91.5	F10	2.03739336506897	PCNA_1	57.0	IMR90p8
92.0	F10	1.99282517945755	PCNA_1	57.0	IMR90p8
92.5	F10	2.19327794630163	PCNA_1	57.0	IMR90p8
93.0	F10	2.10344586292035	PCNA_1	57.0	IMR90p8
93.5	F10	2.54256000504586	PCNA_1	57.0	IMR90p8
94.0	F10	3.02034407786618	PCNA_1	57.0	IMR90p8
94.5	F10	4.65887488793464	PCNA_1	57.0	IMR90p8
95.0	F10	2.90770465384207	PCNA_1	57.0	IMR90p8
55.0	G10	22.8492329104017	PCNA_1	55.7	IMR90p8
55.5	G10	49.5066713058707	PCNA_1	55.7	IMR90p8
56.0	G10	45.6984658208037	PCNA_1	55.7	IMR90p8
56.5	G10	45.6984658208098	PCNA_1	55.7	IMR90p8
57.0	G10	45.698465820763	PCNA_1	55.7	IMR90p8
57.5	G10	45.1958740658997	PCNA_1	55.7	IMR90p8
58.0	G10	48.4763088878385	PCNA_1	55.7	IMR90p8
58.5	G10	53.5020708523812	PCNA_1	55.7	IMR90p8
59.0	G10	55.8116757641593	PCNA_1	55.7	IMR90p8
59.5	G10	56.2578078027861	PCNA_1	55.7	IMR90p8
60.0	G10	56.1308670496973	PCNA_1	55.7	IMR90p8
60.5	G10	55.3077438000496	PCNA_1	55.7	IMR90p8
61.0	G10	53.4265753289288	PCNA_1	55.7	IMR90p8
61.5	G10	51.3310782304362	PCNA_1	55.7	IMR90p8
62.0	G10	50.0559949296826	PCNA_1	55.7	IMR90p8
62.5	G10	48.5936508269505	PCNA_1	55.7	IMR90p8
63.0	G10	47.2425140868735	PCNA_1	55.7	IMR90p8
63.5	G10	46.9943302124966	PCNA_1	55.7	IMR90p8
64.0	G10	46.2425435342784	PCNA_1	55.7	IMR90p8
64.5	G10	45.9785613861529	PCNA_1	55.7	IMR90p8
65.0	G10	46.6291822402935	PCNA_1	55.7	IMR90p8
65.5	G10	47.8177335966092	PCNA_1	55.7	IMR90p8
66.0	G10	50.1530480269314	PCNA_1	55.7	IMR90p8
66.5	G10	54.1605676896205	PCNA_1	55.7	IMR90p8
67.0	G10	57.6334483652637	PCNA_1	55.7	IMR90p8
67.5	G10	61.2704261806265	PCNA_1	55.7	IMR90p8
68.0	G10	64.4375227625494	PCNA_1	55.7	IMR90p8
68.5	G10	65.6496912700947	PCNA_1	55.7	IMR90p8
69.0	G10	66.2593259861561	PCNA_1	55.7	IMR90p8
69.5	G10	66.6911038440475	PCNA_1	55.7	IMR90p8
70.0	G10	65.5263658963372	PCNA_1	55.7	IMR90p8
70.5	G10	64.7949517789948	PCNA_1	55.7	IMR90p8
71.0	G10	64.9143728838116	PCNA_1	55.7	IMR90p8
71.5	G10	63.6824116641116	PCNA_1	55.7	IMR90p8
72.0	G10	62.2897657325694	PCNA_1	55.7	IMR90p8
72.5	G10	62.1834209634851	PCNA_1	55.7	IMR90p8
73.0	G10	61.5831807425263	PCNA_1	55.7	IMR90p8
73.5	G10	60.5379424234072	PCNA_1	55.7	IMR90p8
74.0	G10	60.2067300107301	PCNA_1	55.7	IMR90p8
74.5	G10	59.5978862322115	PCNA_1	55.7	IMR90p8
75.0	G10	58.2152995171574	PCNA_1	55.7	IMR90p8
75.5	G10	56.550206411645	PCNA_1	55.7	IMR90p8
76.0	G10	54.683093710894	PCNA_1	55.7	IMR90p8
76.5	G10	58.4559021737023	PCNA_1	55.7	IMR90p8
77.0	G10	82.6286924390369	PCNA_1	55.7	IMR90p8
77.5	G10	120.508354788786	PCNA_1	55.7	IMR90p8
78.0	G10	157.068832556323	PCNA_1	55.7	IMR90p8
78.5	G10	192.119688219252	PCNA_1	55.7	IMR90p8
79.0	G10	214.402872476311	PCNA_1	55.7	IMR90p8
79.5	G10	194.981061965834	PCNA_1	55.7	IMR90p8
80.0	G10	146.926195717204	PCNA_1	55.7	IMR90p8
80.5	G10	100.724177778004	PCNA_1	55.7	IMR90p8
81.0	G10	56.5670087828028	PCNA_1	55.7	IMR90p8
81.5	G10	19.502215400159	PCNA_1	55.7	IMR90p8
82.0	G10	4.31828998201166	PCNA_1	55.7	IMR90p8
82.5	G10	4.57110724184304	PCNA_1	55.7	IMR90p8
83.0	G10	4.6049143000277	PCNA_1	55.7	IMR90p8
83.5	G10	4.54414467480501	PCNA_1	55.7	IMR90p8
84.0	G10	4.59907223819727	PCNA_1	55.7	IMR90p8
84.5	G10	4.14775267948971	PCNA_1	55.7	IMR90p8
85.0	G10	3.68798338120496	PCNA_1	55.7	IMR90p8
85.5	G10	3.28620148022276	PCNA_1	55.7	IMR90p8
86.0	G10	2.46536305503616	PCNA_1	55.7	IMR90p8
86.5	G10	1.98516665099186	PCNA_1	55.7	IMR90p8
87.0	G10	1.96060938235269	PCNA_1	55.7	IMR90p8
87.5	G10	1.63736190474901	PCNA_1	55.7	IMR90p8
88.0	G10	1.58541772234088	PCNA_1	55.7	IMR90p8
88.5	G10	2.21390041730314	PCNA_1	55.7	IMR90p8
89.0	G10	2.31672565211886	PCNA_1	55.7	IMR90p8
89.5	G10	2.16452826199514	PCNA_1	55.7	IMR90p8
90.0	G10	2.42890599742231	PCNA_1	55.7	IMR90p8
90.5	G10	2.41394826742902	PCNA_1	55.7	IMR90p8
91.0	G10	1.88046492998961	PCNA_1	55.7	IMR90p8
91.5	G10	1.90275925116401	PCNA_1	55.7	IMR90p8
92.0	G10	2.06989645498066	PCNA_1	55.7	IMR90p8
92.5	G10	1.74780227048353	PCNA_1	55.7	IMR90p8
93.0	G10	1.58450140283344	PCNA_1	55.7	IMR90p8
93.5	G10	1.56723317637062	PCNA_1	55.7	IMR90p8
94.0	G10	1.22464903483836	PCNA_1	55.7	IMR90p8
94.5	G10	0.941621920768682	PCNA_1	55.7	IMR90p8
95.0	G10	0.36092993391361	PCNA_1	55.7	IMR90p8
55.0	H10	26.8828837275295	PCNA_1	55.0	IMR90p8
55.5	H10	58.2462480763126	PCNA_1	55.0	IMR90p8
56.0	H10	53.7657674550569	PCNA_1	55.0	IMR90p8
56.5	H10	53.7657674550632	PCNA_1	55.0	IMR90p8
57.0	H10	53.7657674550215	PCNA_1	55.0	IMR90p8
57.5	H10	53.4804506595329	PCNA_1	55.0	IMR90p8
58.0	H10	55.4071783412163	PCNA_1	55.0	IMR90p8
58.5	H10	57.916939136479	PCNA_1	55.0	IMR90p8
59.0	H10	58.0526329914877	PCNA_1	55.0	IMR90p8
59.5	H10	57.5864749038413	PCNA_1	55.0	IMR90p8
60.0	H10	56.0938220024715	PCNA_1	55.0	IMR90p8
60.5	H10	54.4398382386311	PCNA_1	55.0	IMR90p8
61.0	H10	53.3646840630097	PCNA_1	55.0	IMR90p8
61.5	H10	51.8136703810122	PCNA_1	55.0	IMR90p8
62.0	H10	50.1844459958231	PCNA_1	55.0	IMR90p8
62.5	H10	49.0302349245376	PCNA_1	55.0	IMR90p8
63.0	H10	47.3241689999153	PCNA_1	55.0	IMR90p8
63.5	H10	45.3554703258377	PCNA_1	55.0	IMR90p8
64.0	H10	43.9034305655659	PCNA_1	55.0	IMR90p8
64.5	H10	42.8607930610062	PCNA_1	55.0	IMR90p8
65.0	H10	42.4406044978356	PCNA_1	55.0	IMR90p8
65.5	H10	42.3045415563204	PCNA_1	55.0	IMR90p8
66.0	H10	43.5021164216299	PCNA_1	55.0	IMR90p8
66.5	H10	46.0992362767972	PCNA_1	55.0	IMR90p8
67.0	H10	48.4112392558673	PCNA_1	55.0	IMR90p8
67.5	H10	50.4416255243245	PCNA_1	55.0	IMR90p8
68.0	H10	53.1034911362158	PCNA_1	55.0	IMR90p8
68.5	H10	54.3099365756948	PCNA_1	55.0	IMR90p8
69.0	H10	54.2654535019404	PCNA_1	55.0	IMR90p8
69.5	H10	54.4570261267629	PCNA_1	55.0	IMR90p8
70.0	H10	53.6502980471929	PCNA_1	55.0	IMR90p8
70.5	H10	52.4235171290455	PCNA_1	55.0	IMR90p8
71.0	H10	51.793118653529	PCNA_1	55.0	IMR90p8
71.5	H10	51.1871996590026	PCNA_1	55.0	IMR90p8
72.0	H10	50.6361021815475	PCNA_1	55.0	IMR90p8
72.5	H10	50.3323809015984	PCNA_1	55.0	IMR90p8
73.0	H10	49.4323659674066	PCNA_1	55.0	IMR90p8
73.5	H10	48.5609335975614	PCNA_1	55.0	IMR90p8
74.0	H10	47.7443043827953	PCNA_1	55.0	IMR90p8
74.5	H10	46.5625912915202	PCNA_1	55.0	IMR90p8
75.0	H10	45.9177164861759	PCNA_1	55.0	IMR90p8
75.5	H10	45.9356907906381	PCNA_1	55.0	IMR90p8
76.0	H10	45.3100533540375	PCNA_1	55.0	IMR90p8
76.5	H10	46.4298798500806	PCNA_1	55.0	IMR90p8
77.0	H10	61.9885303259337	PCNA_1	55.0	IMR90p8
77.5	H10	90.1649873629673	PCNA_1	55.0	IMR90p8
78.0	H10	117.677754575479	PCNA_1	55.0	IMR90p8
78.5	H10	143.958018198888	PCNA_1	55.0	IMR90p8
79.0	H10	164.870418815277	PCNA_1	55.0	IMR90p8
79.5	H10	155.344576550634	PCNA_1	55.0	IMR90p8
80.0	H10	119.183998127524	PCNA_1	55.0	IMR90p8
80.5	H10	82.7831858508382	PCNA_1	55.0	IMR90p8
81.0	H10	48.7097735134145	PCNA_1	55.0	IMR90p8
81.5	H10	18.4102621716635	PCNA_1	55.0	IMR90p8
82.0	H10	4.34875993754162	PCNA_1	55.0	IMR90p8
82.5	H10	3.97385173617198	PCNA_1	55.0	IMR90p8
83.0	H10	4.17060652178628	PCNA_1	55.0	IMR90p8
83.5	H10	3.58349481913319	PCNA_1	55.0	IMR90p8
84.0	H10	2.81699779765466	PCNA_1	55.0	IMR90p8
84.5	H10	2.2972894355641	PCNA_1	55.0	IMR90p8
85.0	H10	2.1765425490546	PCNA_1	55.0	IMR90p8
85.5	H10	2.40223587076321	PCNA_1	55.0	IMR90p8
86.0	H10	2.87451236766782	PCNA_1	55.0	IMR90p8
86.5	H10	3.28576185918206	PCNA_1	55.0	IMR90p8
87.0	H10	3.29328465417035	PCNA_1	55.0	IMR90p8
87.5	H10	3.21264707869324	PCNA_1	55.0	IMR90p8
88.0	H10	2.8768071441404	PCNA_1	55.0	IMR90p8
88.5	H10	2.63274538042197	PCNA_1	55.0	IMR90p8
89.0	H10	2.33691302046998	PCNA_1	55.0	IMR90p8
89.5	H10	1.93446473183849	PCNA_1	55.0	IMR90p8
90.0	H10	1.64660487777076	PCNA_1	55.0	IMR90p8
90.5	H10	1.41829626781521	PCNA_1	55.0	IMR90p8
91.0	H10	1.12835623185435	PCNA_1	55.0	IMR90p8
91.5	H10	0.988553014178763	PCNA_1	55.0	IMR90p8
92.0	H10	1.06468834589577	PCNA_1	55.0	IMR90p8
92.5	H10	1.11949871737153	PCNA_1	55.0	IMR90p8
93.0	H10	1.26957599828393	PCNA_1	55.0	IMR90p8
93.5	H10	2.06614689720101	PCNA_1	55.0	IMR90p8
94.0	H10	2.25573961615942	PCNA_1	55.0	IMR90p8
94.5	H10	4.01877072511411	PCNA_1	55.0	IMR90p8
95.0	H10	2.6114958341384	PCNA_1	55.0	IMR90p8
55.0	A10	-2.6869088005742	PCNA_1	65.0	IMR90p2
55.5	A10	-5.82163573457888	PCNA_1	65.0	IMR90p2
56.0	A10	-5.37381760115056	PCNA_1	65.0	IMR90p2
56.5	A10	-5.37381760115636	PCNA_1	65.0	IMR90p2
57.0	A10	-5.37381760110782	PCNA_1	65.0	IMR90p2
57.5	A10	-5.81104298905916	PCNA_1	65.0	IMR90p2
58.0	A10	-3.333471610684	PCNA_1	65.0	IMR90p2
58.5	A10	3.22617936728329	PCNA_1	65.0	IMR90p2
59.0	A10	10.6161883884266	PCNA_1	65.0	IMR90p2
59.5	A10	16.2098227619789	PCNA_1	65.0	IMR90p2
60.0	A10	18.9584430855417	PCNA_1	65.0	IMR90p2
60.5	A10	21.72630407877	PCNA_1	65.0	IMR90p2
61.0	A10	25.5818831461933	PCNA_1	65.0	IMR90p2
61.5	A10	28.2412185952594	PCNA_1	65.0	IMR90p2
62.0	A10	31.0466434464963	PCNA_1	65.0	IMR90p2
62.5	A10	36.4229171336409	PCNA_1	65.0	IMR90p2
63.0	A10	41.4397055388062	PCNA_1	65.0	IMR90p2
63.5	A10	45.8265067622865	PCNA_1	65.0	IMR90p2
64.0	A10	53.1811124035413	PCNA_1	65.0	IMR90p2
64.5	A10	62.0254005405699	PCNA_1	65.0	IMR90p2
65.0	A10	71.5225996950317	PCNA_1	65.0	IMR90p2
65.5	A10	84.2242246737191	PCNA_1	65.0	IMR90p2
66.0	A10	97.0160712435651	PCNA_1	65.0	IMR90p2
66.5	A10	106.993141135937	PCNA_1	65.0	IMR90p2
67.0	A10	116.202650262945	PCNA_1	65.0	IMR90p2
67.5	A10	123.493243015558	PCNA_1	65.0	IMR90p2
68.0	A10	127.052171540284	PCNA_1	65.0	IMR90p2
68.5	A10	128.988718749166	PCNA_1	65.0	IMR90p2
69.0	A10	130.053392254387	PCNA_1	65.0	IMR90p2
69.5	A10	129.763652852363	PCNA_1	65.0	IMR90p2
70.0	A10	129.331789022274	PCNA_1	65.0	IMR90p2
70.5	A10	129.39645510434	PCNA_1	65.0	IMR90p2
71.0	A10	130.512408284328	PCNA_1	65.0	IMR90p2
71.5	A10	131.655321733427	PCNA_1	65.0	IMR90p2
72.0	A10	132.546698694996	PCNA_1	65.0	IMR90p2
72.5	A10	133.195380716619	PCNA_1	65.0	IMR90p2
73.0	A10	132.726036421298	PCNA_1	65.0	IMR90p2
73.5	A10	131.79980690977	PCNA_1	65.0	IMR90p2
74.0	A10	132.020935603965	PCNA_1	65.0	IMR90p2
74.5	A10	133.069691534037	PCNA_1	65.0	IMR90p2
75.0	A10	134.286079006673	PCNA_1	65.0	IMR90p2
75.5	A10	136.0446609787	PCNA_1	65.0	IMR90p2
76.0	A10	143.25033746542	PCNA_1	65.0	IMR90p2
76.5	A10	187.476568301791	PCNA_1	65.0	IMR90p2
77.0	A10	287.880275704474	PCNA_1	65.0	IMR90p2
77.5	A10	411.973159367758	PCNA_1	65.0	IMR90p2
78.0	A10	532.305173216605	PCNA_1	65.0	IMR90p2
78.5	A10	634.347553534166	PCNA_1	65.0	IMR90p2
79.0	A10	655.040071747409	PCNA_1	65.0	IMR90p2
79.5	A10	557.737015862454	PCNA_1	65.0	IMR90p2
80.0	A10	407.515746018625	PCNA_1	65.0	IMR90p2
80.5	A10	260.101814312232	PCNA_1	65.0	IMR90p2
81.0	A10	126.07364070095	PCNA_1	65.0	IMR90p2
81.5	A10	35.7398714197994	PCNA_1	65.0	IMR90p2
82.0	A10	6.37274115878733	PCNA_1	65.0	IMR90p2
82.5	A10	5.81671832501581	PCNA_1	65.0	IMR90p2
83.0	A10	6.26735441011596	PCNA_1	65.0	IMR90p2
83.5	A10	5.77515783400776	PCNA_1	65.0	IMR90p2
84.0	A10	4.96292263338262	PCNA_1	65.0	IMR90p2
84.5	A10	4.65700128718066	PCNA_1	65.0	IMR90p2
85.0	A10	4.55217350586668	PCNA_1	65.0	IMR90p2
85.5	A10	4.33350082862717	PCNA_1	65.0	IMR90p2
86.0	A10	3.77284350439515	PCNA_1	65.0	IMR90p2
86.5	A10	3.0469632920275	PCNA_1	65.0	IMR90p2
87.0	A10	2.1107325942387	PCNA_1	65.0	IMR90p2
87.5	A10	1.36046585158988	PCNA_1	65.0	IMR90p2
88.0	A10	1.00979336190539	PCNA_1	65.0	IMR90p2
88.5	A10	1.35451148825945	PCNA_1	65.0	IMR90p2
89.0	A10	2.09111123273232	PCNA_1	65.0	IMR90p2
89.5	A10	2.56002344554065	PCNA_1	65.0	IMR90p2
90.0	A10	2.77025892258615	PCNA_1	65.0	IMR90p2
90.5	A10	2.56010510887836	PCNA_1	65.0	IMR90p2
91.0	A10	2.06133896251362	PCNA_1	65.0	IMR90p2
91.5	A10	1.74615992259345	PCNA_1	65.0	IMR90p2
92.0	A10	1.89033486758206	PCNA_1	65.0	IMR90p2
92.5	A10	1.97200022913853	PCNA_1	65.0	IMR90p2
93.0	A10	2.61707935395083	PCNA_1	65.0	IMR90p2
93.5	A10	2.60827405689861	PCNA_1	65.0	IMR90p2
94.0	A10	2.46881112504968	PCNA_1	65.0	IMR90p2
94.5	A10	1.37605670662822	PCNA_1	65.0	IMR90p2
95.0	A10	-0.0715849394651968	PCNA_1	65.0	IMR90p2
55.0	B10	-4.11907209287415	PCNA_1	64.5	IMR90p2
55.5	B10	-8.92465620122812	PCNA_1	64.5	IMR90p2
56.0	B10	-8.23814418574909	PCNA_1	64.5	IMR90p2
56.5	B10	-8.23814418574375	PCNA_1	64.5	IMR90p2
57.0	B10	-8.2381441857782	PCNA_1	64.5	IMR90p2
57.5	B10	-8.78790844769708	PCNA_1	64.5	IMR90p2
58.0	B10	-5.41819444914972	PCNA_1	64.5	IMR90p2
58.5	B10	1.31789393816109	PCNA_1	64.5	IMR90p2
59.0	B10	6.83461817023181	PCNA_1	64.5	IMR90p2
59.5	B10	12.8125444346344	PCNA_1	64.5	IMR90p2
60.0	B10	18.669079558724	PCNA_1	64.5	IMR90p2
60.5	B10	23.9075804799988	PCNA_1	64.5	IMR90p2
61.0	B10	29.2126232887416	PCNA_1	64.5	IMR90p2
61.5	B10	34.4621627693962	PCNA_1	64.5	IMR90p2
62.0	B10	39.4122661344247	PCNA_1	64.5	IMR90p2
62.5	B10	44.2604405518058	PCNA_1	64.5	IMR90p2
63.0	B10	48.8504005926457	PCNA_1	64.5	IMR90p2
63.5	B10	53.707312600393	PCNA_1	64.5	IMR90p2
64.0	B10	60.7534736585009	PCNA_1	64.5	IMR90p2
64.5	B10	69.6072346309531	PCNA_1	64.5	IMR90p2
65.0	B10	80.0014299992267	PCNA_1	64.5	IMR90p2
65.5	B10	92.0325936117396	PCNA_1	64.5	IMR90p2
66.0	B10	104.053798423444	PCNA_1	64.5	IMR90p2
66.5	B10	114.011694342213	PCNA_1	64.5	IMR90p2
67.0	B10	121.137630030241	PCNA_1	64.5	IMR90p2
67.5	B10	126.030746251899	PCNA_1	64.5	IMR90p2
68.0	B10	129.144805644448	PCNA_1	64.5	IMR90p2
68.5	B10	130.674002249831	PCNA_1	64.5	IMR90p2
69.0	B10	131.305768618532	PCNA_1	64.5	IMR90p2
69.5	B10	132.370548182521	PCNA_1	64.5	IMR90p2
70.0	B10	133.109236510586	PCNA_1	64.5	IMR90p2
70.5	B10	133.002244708814	PCNA_1	64.5	IMR90p2
71.0	B10	133.175273338918	PCNA_1	64.5	IMR90p2
71.5	B10	133.68257576089	PCNA_1	64.5	IMR90p2
72.0	B10	134.096462169657	PCNA_1	64.5	IMR90p2
72.5	B10	134.820222637412	PCNA_1	64.5	IMR90p2
73.0	B10	136.320060887904	PCNA_1	64.5	IMR90p2
73.5	B10	137.429458186356	PCNA_1	64.5	IMR90p2
74.0	B10	137.600969123179	PCNA_1	64.5	IMR90p2
74.5	B10	137.604770742794	PCNA_1	64.5	IMR90p2
75.0	B10	137.808440328086	PCNA_1	64.5	IMR90p2
75.5	B10	137.368405432789	PCNA_1	64.5	IMR90p2
76.0	B10	148.737262008561	PCNA_1	64.5	IMR90p2
76.5	B10	207.064957430867	PCNA_1	64.5	IMR90p2
77.0	B10	317.991355675777	PCNA_1	64.5	IMR90p2
77.5	B10	442.720725335482	PCNA_1	64.5	IMR90p2
78.0	B10	561.238493886098	PCNA_1	64.5	IMR90p2
78.5	B10	651.494687968488	PCNA_1	64.5	IMR90p2
79.0	B10	644.066553187721	PCNA_1	64.5	IMR90p2
79.5	B10	525.521444265269	PCNA_1	64.5	IMR90p2
80.0	B10	372.72127862646	PCNA_1	64.5	IMR90p2
80.5	B10	227.663386803511	PCNA_1	64.5	IMR90p2
81.0	B10	99.1388981076227	PCNA_1	64.5	IMR90p2
81.5	B10	22.2996323324147	PCNA_1	64.5	IMR90p2
82.0	B10	4.40933508118178	PCNA_1	64.5	IMR90p2
82.5	B10	6.31713622279534	PCNA_1	64.5	IMR90p2
83.0	B10	6.39818730772936	PCNA_1	64.5	IMR90p2
83.5	B10	6.38963642069439	PCNA_1	64.5	IMR90p2
84.0	B10	5.72604921289144	PCNA_1	64.5	IMR90p2
84.5	B10	4.37285540932601	PCNA_1	64.5	IMR90p2
85.0	B10	3.25369125950562	PCNA_1	64.5	IMR90p2
85.5	B10	2.62922309118056	PCNA_1	64.5	IMR90p2
86.0	B10	2.15959404603632	PCNA_1	64.5	IMR90p2
86.5	B10	2.04468032082104	PCNA_1	64.5	IMR90p2
87.0	B10	2.22604091570628	PCNA_1	64.5	IMR90p2
87.5	B10	2.53838614439559	PCNA_1	64.5	IMR90p2
88.0	B10	2.95825065842445	PCNA_1	64.5	IMR90p2
88.5	B10	3.60100457300564	PCNA_1	64.5	IMR90p2
89.0	B10	3.95920378453502	PCNA_1	64.5	IMR90p2
89.5	B10	3.99566907081845	PCNA_1	64.5	IMR90p2
90.0	B10	3.81139887975093	PCNA_1	64.5	IMR90p2
90.5	B10	3.17944918787936	PCNA_1	64.5	IMR90p2
91.0	B10	2.24473549492063	PCNA_1	64.5	IMR90p2
91.5	B10	1.57238766140546	PCNA_1	64.5	IMR90p2
92.0	B10	1.42766416997569	PCNA_1	64.5	IMR90p2
92.5	B10	1.30711547581626	PCNA_1	64.5	IMR90p2
93.0	B10	1.54190589941999	PCNA_1	64.5	IMR90p2
93.5	B10	1.62267489806669	PCNA_1	64.5	IMR90p2
94.0	B10	1.69964387980889	PCNA_1	64.5	IMR90p2
94.5	B10	1.11651465470931	PCNA_1	64.5	IMR90p2
95.0	B10	0.0758664276815466	PCNA_1	64.5	IMR90p2
55.0	C10	-8.66994991698584	PCNA_1	63.3	IMR90p2
55.5	C10	-18.7848914868015	PCNA_1	63.3	IMR90p2
56.0	C10	-17.3398998339705	PCNA_1	63.3	IMR90p2
56.5	C10	-17.3398998339669	PCNA_1	63.3	IMR90p2
57.0	C10	-17.3398998340034	PCNA_1	63.3	IMR90p2
57.5	C10	-17.7528004058626	PCNA_1	63.3	IMR90p2
58.0	C10	-15.6013217186098	PCNA_1	63.3	IMR90p2
58.5	C10	-8.17854331794126	PCNA_1	63.3	IMR90p2
59.0	C10	0.513658828972211	PCNA_1	63.3	IMR90p2
59.5	C10	7.30010635210942	PCNA_1	63.3	IMR90p2
60.0	C10	14.97925150378	PCNA_1	63.3	IMR90p2
60.5	C10	23.9537457527895	PCNA_1	63.3	IMR90p2
61.0	C10	30.076759525682	PCNA_1	63.3	IMR90p2
61.5	C10	34.874019834278	PCNA_1	63.3	IMR90p2
62.0	C10	41.0484655523145	PCNA_1	63.3	IMR90p2
62.5	C10	44.1234095836578	PCNA_1	63.3	IMR90p2
63.0	C10	46.2432924604327	PCNA_1	63.3	IMR90p2
63.5	C10	51.3751316558348	PCNA_1	63.3	IMR90p2
64.0	C10	56.7226896971376	PCNA_1	63.3	IMR90p2
64.5	C10	63.1155918761041	PCNA_1	63.3	IMR90p2
65.0	C10	73.1046081373888	PCNA_1	63.3	IMR90p2
65.5	C10	85.8334143558666	PCNA_1	63.3	IMR90p2
66.0	C10	97.4870983857761	PCNA_1	63.3	IMR90p2
66.5	C10	108.315266625031	PCNA_1	63.3	IMR90p2
67.0	C10	117.616729031785	PCNA_1	63.3	IMR90p2
67.5	C10	123.707738675478	PCNA_1	63.3	IMR90p2
68.0	C10	125.829773306867	PCNA_1	63.3	IMR90p2
68.5	C10	126.752628630783	PCNA_1	63.3	IMR90p2
69.0	C10	127.3296121722	PCNA_1	63.3	IMR90p2
69.5	C10	126.703584959949	PCNA_1	63.3	IMR90p2
70.0	C10	127.854309631167	PCNA_1	63.3	IMR90p2
70.5	C10	129.961780787497	PCNA_1	63.3	IMR90p2
71.0	C10	131.034594615149	PCNA_1	63.3	IMR90p2
71.5	C10	132.287582253284	PCNA_1	63.3	IMR90p2
72.0	C10	134.545332445484	PCNA_1	63.3	IMR90p2
72.5	C10	134.803428621523	PCNA_1	63.3	IMR90p2
73.0	C10	134.477607090282	PCNA_1	63.3	IMR90p2
73.5	C10	135.746488651311	PCNA_1	63.3	IMR90p2
74.0	C10	136.194953359272	PCNA_1	63.3	IMR90p2
74.5	C10	135.688774125925	PCNA_1	63.3	IMR90p2
75.0	C10	136.105048546411	PCNA_1	63.3	IMR90p2
75.5	C10	136.664705502045	PCNA_1	63.3	IMR90p2
76.0	C10	149.234929741829	PCNA_1	63.3	IMR90p2
76.5	C10	208.804182670674	PCNA_1	63.3	IMR90p2
77.0	C10	319.097146652929	PCNA_1	63.3	IMR90p2
77.5	C10	441.739875224452	PCNA_1	63.3	IMR90p2
78.0	C10	557.453269696626	PCNA_1	63.3	IMR90p2
78.5	C10	642.213574914267	PCNA_1	63.3	IMR90p2
79.0	C10	628.788169183407	PCNA_1	63.3	IMR90p2
79.5	C10	508.874529823332	PCNA_1	63.3	IMR90p2
80.0	C10	358.100818644668	PCNA_1	63.3	IMR90p2
80.5	C10	216.125984026033	PCNA_1	63.3	IMR90p2
81.0	C10	92.6061939729191	PCNA_1	63.3	IMR90p2
81.5	C10	20.2370779384449	PCNA_1	63.3	IMR90p2
82.0	C10	3.65785149811256	PCNA_1	63.3	IMR90p2
82.5	C10	5.65433684451062	PCNA_1	63.3	IMR90p2
83.0	C10	5.8015558473769	PCNA_1	63.3	IMR90p2
83.5	C10	5.23319403033611	PCNA_1	63.3	IMR90p2
84.0	C10	4.7600751149007	PCNA_1	63.3	IMR90p2
84.5	C10	4.50729991257845	PCNA_1	63.3	IMR90p2
85.0	C10	3.78885877434152	PCNA_1	63.3	IMR90p2
85.5	C10	2.46826225132008	PCNA_1	63.3	IMR90p2
86.0	C10	1.84844816560644	PCNA_1	63.3	IMR90p2
86.5	C10	2.18205398190918	PCNA_1	63.3	IMR90p2
87.0	C10	2.2013971853828	PCNA_1	63.3	IMR90p2
87.5	C10	2.18783646237495	PCNA_1	63.3	IMR90p2
88.0	C10	3.00749360231515	PCNA_1	63.3	IMR90p2
88.5	C10	3.07717155859376	PCNA_1	63.3	IMR90p2
89.0	C10	2.30699608580318	PCNA_1	63.3	IMR90p2
89.5	C10	2.35485578072741	PCNA_1	63.3	IMR90p2
90.0	C10	2.50297433370366	PCNA_1	63.3	IMR90p2
90.5	C10	2.19308677783306	PCNA_1	63.3	IMR90p2
91.0	C10	2.76666653704575	PCNA_1	63.3	IMR90p2
91.5	C10	3.4853186972918	PCNA_1	63.3	IMR90p2
92.0	C10	2.94999710466112	PCNA_1	63.3	IMR90p2
92.5	C10	2.39150495647004	PCNA_1	63.3	IMR90p2
93.0	C10	2.08135519989838	PCNA_1	63.3	IMR90p2
93.5	C10	1.1688402826598	PCNA_1	63.3	IMR90p2
94.0	C10	0.582693297356684	PCNA_1	63.3	IMR90p2
94.5	C10	0.344324112906008	PCNA_1	63.3	IMR90p2
95.0	C10	0.0734926574835413	PCNA_1	63.3	IMR90p2
55.0	D10	-12.1440871455399	PCNA_1	61.4	IMR90p2
55.5	D10	-26.3121888153369	PCNA_1	61.4	IMR90p2
56.0	D10	-24.2881742910793	PCNA_1	61.4	IMR90p2
56.5	D10	-24.2881742910915	PCNA_1	61.4	IMR90p2
57.0	D10	-24.2881742909891	PCNA_1	61.4	IMR90p2
57.5	D10	-25.08624032553	PCNA_1	61.4	IMR90p2
58.0	D10	-20.2902263753923	PCNA_1	61.4	IMR90p2
58.5	D10	-9.88370798005906	PCNA_1	61.4	IMR90p2
59.0	D10	-0.903654699186404	PCNA_1	61.4	IMR90p2
59.5	D10	7.78916620169935	PCNA_1	61.4	IMR90p2
60.0	D10	16.7613907933554	PCNA_1	61.4	IMR90p2
60.5	D10	25.3562048092498	PCNA_1	61.4	IMR90p2
61.0	D10	32.9315333656232	PCNA_1	61.4	IMR90p2
61.5	D10	39.1836509240426	PCNA_1	61.4	IMR90p2
62.0	D10	44.6589081210158	PCNA_1	61.4	IMR90p2
62.5	D10	49.1171096615833	PCNA_1	61.4	IMR90p2
63.0	D10	52.8139104042773	PCNA_1	61.4	IMR90p2
63.5	D10	56.2257654884999	PCNA_1	61.4	IMR90p2
64.0	D10	59.9670725282595	PCNA_1	61.4	IMR90p2
64.5	D10	64.755755747977	PCNA_1	61.4	IMR90p2
65.0	D10	71.1202261104418	PCNA_1	61.4	IMR90p2
65.5	D10	79.2556175532216	PCNA_1	61.4	IMR90p2
66.0	D10	88.2359521597845	PCNA_1	61.4	IMR90p2
66.5	D10	97.3187094158168	PCNA_1	61.4	IMR90p2
67.0	D10	105.016021947832	PCNA_1	61.4	IMR90p2
67.5	D10	110.846285854933	PCNA_1	61.4	IMR90p2
68.0	D10	114.262136101641	PCNA_1	61.4	IMR90p2
68.5	D10	115.941528946647	PCNA_1	61.4	IMR90p2
69.0	D10	116.68150295759	PCNA_1	61.4	IMR90p2
69.5	D10	117.377572362945	PCNA_1	61.4	IMR90p2
70.0	D10	118.191391617312	PCNA_1	61.4	IMR90p2
70.5	D10	118.934464571308	PCNA_1	61.4	IMR90p2
71.0	D10	120.161386777114	PCNA_1	61.4	IMR90p2
71.5	D10	121.128388973748	PCNA_1	61.4	IMR90p2
72.0	D10	121.310091119115	PCNA_1	61.4	IMR90p2
72.5	D10	121.278694349905	PCNA_1	61.4	IMR90p2
73.0	D10	121.582506298831	PCNA_1	61.4	IMR90p2
73.5	D10	121.294828845137	PCNA_1	61.4	IMR90p2
74.0	D10	121.187806736415	PCNA_1	61.4	IMR90p2
74.5	D10	121.864203677527	PCNA_1	61.4	IMR90p2
75.0	D10	122.418576009516	PCNA_1	61.4	IMR90p2
75.5	D10	122.340410831335	PCNA_1	61.4	IMR90p2
76.0	D10	126.470515138163	PCNA_1	61.4	IMR90p2
76.5	D10	162.795244787922	PCNA_1	61.4	IMR90p2
77.0	D10	248.04979471792	PCNA_1	61.4	IMR90p2
77.5	D10	352.432190008285	PCNA_1	61.4	IMR90p2
78.0	D10	452.704734530486	PCNA_1	61.4	IMR90p2
78.5	D10	540.043905014625	PCNA_1	61.4	IMR90p2
79.0	D10	557.993778178442	PCNA_1	61.4	IMR90p2
79.5	D10	472.697622576943	PCNA_1	61.4	IMR90p2
80.0	D10	344.355449881485	PCNA_1	61.4	IMR90p2
80.5	D10	220.397065917712	PCNA_1	61.4	IMR90p2
81.0	D10	106.032404842796	PCNA_1	61.4	IMR90p2
81.5	D10	29.0321480126082	PCNA_1	61.4	IMR90p2
82.0	D10	5.61094731715951	PCNA_1	61.4	IMR90p2
82.5	D10	5.82341244585291	PCNA_1	61.4	IMR90p2
83.0	D10	6.13020190004505	PCNA_1	61.4	IMR90p2
83.5	D10	5.82600093955131	PCNA_1	61.4	IMR90p2
84.0	D10	5.02317635975811	PCNA_1	61.4	IMR90p2
84.5	D10	4.15814379278578	PCNA_1	61.4	IMR90p2
85.0	D10	3.69338192704259	PCNA_1	61.4	IMR90p2
85.5	D10	3.51274431067037	PCNA_1	61.4	IMR90p2
86.0	D10	3.02397093197101	PCNA_1	61.4	IMR90p2
86.5	D10	2.45062527594195	PCNA_1	61.4	IMR90p2
87.0	D10	2.53703774097397	PCNA_1	61.4	IMR90p2
87.5	D10	2.44826037111056	PCNA_1	61.4	IMR90p2
88.0	D10	2.04110091200272	PCNA_1	61.4	IMR90p2
88.5	D10	2.20733063604348	PCNA_1	61.4	IMR90p2
89.0	D10	2.3343205680689	PCNA_1	61.4	IMR90p2
89.5	D10	1.98597415193598	PCNA_1	61.4	IMR90p2
90.0	D10	2.01708356540257	PCNA_1	61.4	IMR90p2
90.5	D10	2.00925866750316	PCNA_1	61.4	IMR90p2
91.0	D10	1.48084969707566	PCNA_1	61.4	IMR90p2
91.5	D10	2.07867507112462	PCNA_1	61.4	IMR90p2
92.0	D10	2.91622799545519	PCNA_1	61.4	IMR90p2
92.5	D10	2.71968111551962	PCNA_1	61.4	IMR90p2
93.0	D10	2.8832845328044	PCNA_1	61.4	IMR90p2
93.5	D10	3.20185540779158	PCNA_1	61.4	IMR90p2
94.0	D10	2.65998183558133	PCNA_1	61.4	IMR90p2
94.5	D10	2.13535651558743	PCNA_1	61.4	IMR90p2
95.0	D10	0.916024342230799	PCNA_1	61.4	IMR90p2
55.0	E10	-11.2301154400516	PCNA_1	59.0	IMR90p2
55.5	E10	-24.3319167867799	PCNA_1	59.0	IMR90p2
56.0	E10	-22.4602308801045	PCNA_1	59.0	IMR90p2
56.5	E10	-22.4602308801047	PCNA_1	59.0	IMR90p2
57.0	E10	-22.460230880102	PCNA_1	59.0	IMR90p2
57.5	E10	-23.5442423211243	PCNA_1	59.0	IMR90p2
58.0	E10	-17.1026778339079	PCNA_1	59.0	IMR90p2
58.5	E10	-2.39995194784262	PCNA_1	59.0	IMR90p2
59.0	E10	10.1492791558173	PCNA_1	59.0	IMR90p2
59.5	E10	20.1486467348838	PCNA_1	59.0	IMR90p2
60.0	E10	28.34885323939	PCNA_1	59.0	IMR90p2
60.5	E10	35.4731314370516	PCNA_1	59.0	IMR90p2
61.0	E10	41.5130374274315	PCNA_1	59.0	IMR90p2
61.5	E10	46.6823117797694	PCNA_1	59.0	IMR90p2
62.0	E10	50.0339500137286	PCNA_1	59.0	IMR90p2
62.5	E10	52.905457171698	PCNA_1	59.0	IMR90p2
63.0	E10	55.1518329865911	PCNA_1	59.0	IMR90p2
63.5	E10	56.3108523611232	PCNA_1	59.0	IMR90p2
64.0	E10	57.7868817800421	PCNA_1	59.0	IMR90p2
64.5	E10	60.5768923181932	PCNA_1	59.0	IMR90p2
65.0	E10	64.9072656913288	PCNA_1	59.0	IMR90p2
65.5	E10	71.6422835140631	PCNA_1	59.0	IMR90p2
66.0	E10	79.5288867380963	PCNA_1	59.0	IMR90p2
66.5	E10	86.7348336622334	PCNA_1	59.0	IMR90p2
67.0	E10	94.333522858553	PCNA_1	59.0	IMR90p2
67.5	E10	99.7433686883817	PCNA_1	59.0	IMR90p2
68.0	E10	102.629020458738	PCNA_1	59.0	IMR90p2
68.5	E10	105.159450114524	PCNA_1	59.0	IMR90p2
69.0	E10	106.809389406267	PCNA_1	59.0	IMR90p2
69.5	E10	106.688043810833	PCNA_1	59.0	IMR90p2
70.0	E10	107.697984588728	PCNA_1	59.0	IMR90p2
70.5	E10	108.756534004906	PCNA_1	59.0	IMR90p2
71.0	E10	108.862556670866	PCNA_1	59.0	IMR90p2
71.5	E10	110.332653667096	PCNA_1	59.0	IMR90p2
72.0	E10	111.810066174084	PCNA_1	59.0	IMR90p2
72.5	E10	111.821739132595	PCNA_1	59.0	IMR90p2
73.0	E10	112.058094359181	PCNA_1	59.0	IMR90p2
73.5	E10	112.186252443126	PCNA_1	59.0	IMR90p2
74.0	E10	110.444295951231	PCNA_1	59.0	IMR90p2
74.5	E10	108.599269039022	PCNA_1	59.0	IMR90p2
75.0	E10	107.505072722293	PCNA_1	59.0	IMR90p2
75.5	E10	105.879675574511	PCNA_1	59.0	IMR90p2
76.0	E10	104.62111031438	PCNA_1	59.0	IMR90p2
76.5	E10	122.809093321874	PCNA_1	59.0	IMR90p2
77.0	E10	181.716508452119	PCNA_1	59.0	IMR90p2
77.5	E10	260.417014311994	PCNA_1	59.0	IMR90p2
78.0	E10	335.678777978861	PCNA_1	59.0	IMR90p2
78.5	E10	406.724443773268	PCNA_1	59.0	IMR90p2
79.0	E10	436.24475452137	PCNA_1	59.0	IMR90p2
79.5	E10	381.438527937294	PCNA_1	59.0	IMR90p2
80.0	E10	282.755453753238	PCNA_1	59.0	IMR90p2
80.5	E10	187.738128728613	PCNA_1	59.0	IMR90p2
81.0	E10	96.9869431271147	PCNA_1	59.0	IMR90p2
81.5	E10	29.303347485364	PCNA_1	59.0	IMR90p2
82.0	E10	5.87670512700186	PCNA_1	59.0	IMR90p2
82.5	E10	6.11314319682555	PCNA_1	59.0	IMR90p2
83.0	E10	6.13218134657018	PCNA_1	59.0	IMR90p2
83.5	E10	6.16639028971599	PCNA_1	59.0	IMR90p2
84.0	E10	5.70263156503472	PCNA_1	59.0	IMR90p2
84.5	E10	4.43584690091978	PCNA_1	59.0	IMR90p2
85.0	E10	3.45130631774759	PCNA_1	59.0	IMR90p2
85.5	E10	3.3438121671154	PCNA_1	59.0	IMR90p2
86.0	E10	3.13583063626135	PCNA_1	59.0	IMR90p2
86.5	E10	2.86489420137349	PCNA_1	59.0	IMR90p2
87.0	E10	3.24049133978889	PCNA_1	59.0	IMR90p2
87.5	E10	3.55907141617143	PCNA_1	59.0	IMR90p2
88.0	E10	2.84147640018659	PCNA_1	59.0	IMR90p2
88.5	E10	1.9352071127862	PCNA_1	59.0	IMR90p2
89.0	E10	1.66986242870695	PCNA_1	59.0	IMR90p2
89.5	E10	1.58520219419887	PCNA_1	59.0	IMR90p2
90.0	E10	1.68460215963472	PCNA_1	59.0	IMR90p2
90.5	E10	2.01648384332248	PCNA_1	59.0	IMR90p2
91.0	E10	2.41185098217761	PCNA_1	59.0	IMR90p2
91.5	E10	2.79556286384951	PCNA_1	59.0	IMR90p2
92.0	E10	2.64015971119926	PCNA_1	59.0	IMR90p2
92.5	E10	1.99887828293464	PCNA_1	59.0	IMR90p2
93.0	E10	1.97527526146513	PCNA_1	59.0	IMR90p2
93.5	E10	1.81898343743569	PCNA_1	59.0	IMR90p2
94.0	E10	1.40105262769288	PCNA_1	59.0	IMR90p2
94.5	E10	1.01896922385134	PCNA_1	59.0	IMR90p2
95.0	E10	0.316030666374388	PCNA_1	59.0	IMR90p2
55.0	F10	5.48401733004971	PCNA_1	57.0	IMR90p2
55.5	F10	11.8820375484413	PCNA_1	57.0	IMR90p2
56.0	F10	10.9680346600996	PCNA_1	57.0	IMR90p2
56.5	F10	10.9680346601011	PCNA_1	57.0	IMR90p2
57.0	F10	10.9680346600925	PCNA_1	57.0	IMR90p2
57.5	F10	9.89976097878036	PCNA_1	57.0	IMR90p2
58.0	F10	16.6001669127708	PCNA_1	57.0	IMR90p2
58.5	F10	28.9795490956334	PCNA_1	57.0	IMR90p2
59.0	F10	36.8598270812098	PCNA_1	57.0	IMR90p2
59.5	F10	41.6118311615149	PCNA_1	57.0	IMR90p2
60.0	F10	44.5377702740956	PCNA_1	57.0	IMR90p2
60.5	F10	46.6086885570264	PCNA_1	57.0	IMR90p2
61.0	F10	47.7702312225786	PCNA_1	57.0	IMR90p2
61.5	F10	48.2109684745636	PCNA_1	57.0	IMR90p2
62.0	F10	48.5911838332665	PCNA_1	57.0	IMR90p2
62.5	F10	49.01289842454	PCNA_1	57.0	IMR90p2
63.0	F10	48.9140953896789	PCNA_1	57.0	IMR90p2
63.5	F10	48.9056230267387	PCNA_1	57.0	IMR90p2
64.0	F10	49.568062922463	PCNA_1	57.0	IMR90p2
64.5	F10	51.3047214737821	PCNA_1	57.0	IMR90p2
65.0	F10	53.7644407792269	PCNA_1	57.0	IMR90p2
65.5	F10	57.5952179493491	PCNA_1	57.0	IMR90p2
66.0	F10	62.681334385096	PCNA_1	57.0	IMR90p2
66.5	F10	68.46095926745	PCNA_1	57.0	IMR90p2
67.0	F10	74.2468069204366	PCNA_1	57.0	IMR90p2
67.5	F10	79.2639555876788	PCNA_1	57.0	IMR90p2
68.0	F10	82.8131860358136	PCNA_1	57.0	IMR90p2
68.5	F10	84.6041437040781	PCNA_1	57.0	IMR90p2
69.0	F10	85.5151788897601	PCNA_1	57.0	IMR90p2
69.5	F10	85.3224279938119	PCNA_1	57.0	IMR90p2
70.0	F10	84.7086237323754	PCNA_1	57.0	IMR90p2
70.5	F10	84.387377228686	PCNA_1	57.0	IMR90p2
71.0	F10	84.8627296458188	PCNA_1	57.0	IMR90p2
71.5	F10	85.0837347092404	PCNA_1	57.0	IMR90p2
72.0	F10	84.7194090437526	PCNA_1	57.0	IMR90p2
72.5	F10	84.6754550474163	PCNA_1	57.0	IMR90p2
73.0	F10	84.5493747533618	PCNA_1	57.0	IMR90p2
73.5	F10	83.6460273579589	PCNA_1	57.0	IMR90p2
74.0	F10	82.279701585575	PCNA_1	57.0	IMR90p2
74.5	F10	81.5178795087437	PCNA_1	57.0	IMR90p2
75.0	F10	80.794486217784	PCNA_1	57.0	IMR90p2
75.5	F10	80.1841480391244	PCNA_1	57.0	IMR90p2
76.0	F10	79.3572480065287	PCNA_1	57.0	IMR90p2
76.5	F10	88.182989926055	PCNA_1	57.0	IMR90p2
77.0	F10	126.9647844551	PCNA_1	57.0	IMR90p2
77.5	F10	184.697168677932	PCNA_1	57.0	IMR90p2
78.0	F10	240.031778245498	PCNA_1	57.0	IMR90p2
78.5	F10	293.357995807347	PCNA_1	57.0	IMR90p2
79.0	F10	325.462805946572	PCNA_1	57.0	IMR90p2
79.5	F10	295.026638002216	PCNA_1	57.0	IMR90p2
80.0	F10	222.926763482493	PCNA_1	57.0	IMR90p2
80.5	F10	152.34398242169	PCNA_1	57.0	IMR90p2
81.0	F10	84.4443644966638	PCNA_1	57.0	IMR90p2
81.5	F10	28.5853837204451	PCNA_1	57.0	IMR90p2
82.0	F10	5.61578886846132	PCNA_1	57.0	IMR90p2
82.5	F10	4.87689516853823	PCNA_1	57.0	IMR90p2
83.0	F10	4.72515545866247	PCNA_1	57.0	IMR90p2
83.5	F10	4.93834462073931	PCNA_1	57.0	IMR90p2
84.0	F10	4.67021675755279	PCNA_1	57.0	IMR90p2
84.5	F10	4.11764752103346	PCNA_1	57.0	IMR90p2
85.0	F10	4.02980005600261	PCNA_1	57.0	IMR90p2
85.5	F10	3.77088203306016	PCNA_1	57.0	IMR90p2
86.0	F10	3.09294973850888	PCNA_1	57.0	IMR90p2
86.5	F10	3.11985066826401	PCNA_1	57.0	IMR90p2
87.0	F10	3.13693777603589	PCNA_1	57.0	IMR90p2
87.5	F10	3.14749340123717	PCNA_1	57.0	IMR90p2
88.0	F10	3.23065704875535	PCNA_1	57.0	IMR90p2
88.5	F10	3.08456629908937	PCNA_1	57.0	IMR90p2
89.0	F10	3.30045312033377	PCNA_1	57.0	IMR90p2
89.5	F10	2.92988949523902	PCNA_1	57.0	IMR90p2
90.0	F10	2.06714915034809	PCNA_1	57.0	IMR90p2
90.5	F10	2.27992782218138	PCNA_1	57.0	IMR90p2
91.0	F10	2.32745194893499	PCNA_1	57.0	IMR90p2
91.5	F10	1.38819544737589	PCNA_1	57.0	IMR90p2
92.0	F10	1.55590440468518	PCNA_1	57.0	IMR90p2
92.5	F10	1.91626951351196	PCNA_1	57.0	IMR90p2
93.0	F10	1.46859707550692	PCNA_1	57.0	IMR90p2
93.5	F10	1.13565954646168	PCNA_1	57.0	IMR90p2
94.0	F10	1.24135554783379	PCNA_1	57.0	IMR90p2
94.5	F10	0.489812851582883	PCNA_1	57.0	IMR90p2
95.0	F10	-0.227704870514572	PCNA_1	57.0	IMR90p2
55.0	G10	12.0596381230329	PCNA_1	55.7	IMR90p2
55.5	G10	26.1292159332388	PCNA_1	55.7	IMR90p2
56.0	G10	24.1192762460674	PCNA_1	55.7	IMR90p2
56.5	G10	24.1192762460728	PCNA_1	55.7	IMR90p2
57.0	G10	24.1192762460215	PCNA_1	55.7	IMR90p2
57.5	G10	23.410779779445	PCNA_1	55.7	IMR90p2
58.0	G10	27.8805606300557	PCNA_1	55.7	IMR90p2
58.5	G10	35.8268937287397	PCNA_1	55.7	IMR90p2
59.0	G10	41.532247358563	PCNA_1	55.7	IMR90p2
59.5	G10	44.8113487799004	PCNA_1	55.7	IMR90p2
60.0	G10	45.2767736528407	PCNA_1	55.7	IMR90p2
60.5	G10	45.1931275665211	PCNA_1	55.7	IMR90p2
61.0	G10	45.3356398798801	PCNA_1	55.7	IMR90p2
61.5	G10	43.9121915177452	PCNA_1	55.7	IMR90p2
62.0	G10	42.4241871397727	PCNA_1	55.7	IMR90p2
62.5	G10	41.8294227414414	PCNA_1	55.7	IMR90p2
63.0	G10	41.5680734510935	PCNA_1	55.7	IMR90p2
63.5	G10	41.0202702002242	PCNA_1	55.7	IMR90p2
64.0	G10	41.0262936856223	PCNA_1	55.7	IMR90p2
64.5	G10	42.617861510435	PCNA_1	55.7	IMR90p2
65.0	G10	44.1097895282822	PCNA_1	55.7	IMR90p2
65.5	G10	45.922533374247	PCNA_1	55.7	IMR90p2
66.0	G10	49.5070342142232	PCNA_1	55.7	IMR90p2
66.5	G10	54.277540183659	PCNA_1	55.7	IMR90p2
67.0	G10	58.504291665524	PCNA_1	55.7	IMR90p2
67.5	G10	63.6586296446574	PCNA_1	55.7	IMR90p2
68.0	G10	68.6105923172797	PCNA_1	55.7	IMR90p2
68.5	G10	71.8195281922253	PCNA_1	55.7	IMR90p2
69.0	G10	73.3135490524288	PCNA_1	55.7	IMR90p2
69.5	G10	73.9358773671506	PCNA_1	55.7	IMR90p2
70.0	G10	73.83525458884	PCNA_1	55.7	IMR90p2
70.5	G10	73.1702946673494	PCNA_1	55.7	IMR90p2
71.0	G10	72.352106435372	PCNA_1	55.7	IMR90p2
71.5	G10	72.0283718597616	PCNA_1	55.7	IMR90p2
72.0	G10	71.8588599221786	PCNA_1	55.7	IMR90p2
72.5	G10	70.9610054108286	PCNA_1	55.7	IMR90p2
73.0	G10	70.2122460995546	PCNA_1	55.7	IMR90p2
73.5	G10	70.0383368751562	PCNA_1	55.7	IMR90p2
74.0	G10	69.8240380264192	PCNA_1	55.7	IMR90p2
74.5	G10	69.8862881272025	PCNA_1	55.7	IMR90p2
75.0	G10	70.4115571438704	PCNA_1	55.7	IMR90p2
75.5	G10	70.9938912734901	PCNA_1	55.7	IMR90p2
76.0	G10	70.8090996224124	PCNA_1	55.7	IMR90p2
76.5	G10	81.5516891737019	PCNA_1	55.7	IMR90p2
77.0	G10	115.997493150773	PCNA_1	55.7	IMR90p2
77.5	G10	160.460608163938	PCNA_1	55.7	IMR90p2
78.0	G10	201.620126256746	PCNA_1	55.7	IMR90p2
78.5	G10	241.100210308638	PCNA_1	55.7	IMR90p2
79.0	G10	255.437569872118	PCNA_1	55.7	IMR90p2
79.5	G10	219.917751035657	PCNA_1	55.7	IMR90p2
80.0	G10	162.766475451858	PCNA_1	55.7	IMR90p2
80.5	G10	109.7509159665	PCNA_1	55.7	IMR90p2
81.0	G10	58.6869950684814	PCNA_1	55.7	IMR90p2
81.5	G10	21.8158752681243	PCNA_1	55.7	IMR90p2
82.0	G10	10.9055462745094	PCNA_1	55.7	IMR90p2
82.5	G10	11.1749273540785	PCNA_1	55.7	IMR90p2
83.0	G10	10.2553567430182	PCNA_1	55.7	IMR90p2
83.5	G10	9.62131160726824	PCNA_1	55.7	IMR90p2
84.0	G10	9.02729921923668	PCNA_1	55.7	IMR90p2
84.5	G10	8.44500512295576	PCNA_1	55.7	IMR90p2
85.0	G10	8.258739374122	PCNA_1	55.7	IMR90p2
85.5	G10	8.40491441737339	PCNA_1	55.7	IMR90p2
86.0	G10	8.11254395401517	PCNA_1	55.7	IMR90p2
86.5	G10	7.58546324913317	PCNA_1	55.7	IMR90p2
87.0	G10	7.04776450017647	PCNA_1	55.7	IMR90p2
87.5	G10	6.61986887154677	PCNA_1	55.7	IMR90p2
88.0	G10	6.03548653273515	PCNA_1	55.7	IMR90p2
88.5	G10	5.74204242629253	PCNA_1	55.7	IMR90p2
89.0	G10	5.83775641960534	PCNA_1	55.7	IMR90p2
89.5	G10	6.28150456755617	PCNA_1	55.7	IMR90p2
90.0	G10	6.34426444911037	PCNA_1	55.7	IMR90p2
90.5	G10	6.34113438570364	PCNA_1	55.7	IMR90p2
91.0	G10	6.94035349767802	PCNA_1	55.7	IMR90p2
91.5	G10	6.94452952399251	PCNA_1	55.7	IMR90p2
92.0	G10	6.32796526029608	PCNA_1	55.7	IMR90p2
92.5	G10	6.38034283694651	PCNA_1	55.7	IMR90p2
93.0	G10	6.51172394683886	PCNA_1	55.7	IMR90p2
93.5	G10	5.90078380128483	PCNA_1	55.7	IMR90p2
94.0	G10	5.91424040316025	PCNA_1	55.7	IMR90p2
94.5	G10	6.34285926259992	PCNA_1	55.7	IMR90p2
95.0	G10	2.75077140165314	PCNA_1	55.7	IMR90p2
55.0	H10	24.4252005817904	PCNA_1	55.0	IMR90p2
55.5	H10	52.9212679272129	PCNA_1	55.0	IMR90p2
56.0	H10	48.8504011635811	PCNA_1	55.0	IMR90p2
56.5	H10	48.850401163576	PCNA_1	55.0	IMR90p2
57.0	H10	48.850401163616	PCNA_1	55.0	IMR90p2
57.5	H10	48.5587561739904	PCNA_1	55.0	IMR90p2
58.0	H10	50.4233903764369	PCNA_1	55.0	IMR90p2
58.5	H10	53.6548669637948	PCNA_1	55.0	IMR90p2
59.0	H10	54.9753879242053	PCNA_1	55.0	IMR90p2
59.5	H10	54.9136903748353	PCNA_1	55.0	IMR90p2
60.0	H10	54.4025090666062	PCNA_1	55.0	IMR90p2
60.5	H10	54.1257939752242	PCNA_1	55.0	IMR90p2
61.0	H10	53.1961421960948	PCNA_1	55.0	IMR90p2
61.5	H10	51.2745931189821	PCNA_1	55.0	IMR90p2
62.0	H10	49.7721991482503	PCNA_1	55.0	IMR90p2
62.5	H10	48.9816213012172	PCNA_1	55.0	IMR90p2
63.0	H10	47.7004292323514	PCNA_1	55.0	IMR90p2
63.5	H10	45.8278663189603	PCNA_1	55.0	IMR90p2
64.0	H10	44.5369182909101	PCNA_1	55.0	IMR90p2
64.5	H10	43.9404204230516	PCNA_1	55.0	IMR90p2
65.0	H10	43.2802480738616	PCNA_1	55.0	IMR90p2
65.5	H10	43.2603363087239	PCNA_1	55.0	IMR90p2
66.0	H10	45.343597444569	PCNA_1	55.0	IMR90p2
66.5	H10	48.8197088234717	PCNA_1	55.0	IMR90p2
67.0	H10	52.2890770588738	PCNA_1	55.0	IMR90p2
67.5	H10	55.4850263727227	PCNA_1	55.0	IMR90p2
68.0	H10	58.3844174418664	PCNA_1	55.0	IMR90p2
68.5	H10	59.9645145759455	PCNA_1	55.0	IMR90p2
69.0	H10	60.3094695256342	PCNA_1	55.0	IMR90p2
69.5	H10	60.1451341625818	PCNA_1	55.0	IMR90p2
70.0	H10	59.75549018271	PCNA_1	55.0	IMR90p2
70.5	H10	59.7000461710189	PCNA_1	55.0	IMR90p2
71.0	H10	60.0733440323605	PCNA_1	55.0	IMR90p2
71.5	H10	59.8473462572907	PCNA_1	55.0	IMR90p2
72.0	H10	59.3383905583351	PCNA_1	55.0	IMR90p2
72.5	H10	58.6017089559232	PCNA_1	55.0	IMR90p2
73.0	H10	57.0594057680019	PCNA_1	55.0	IMR90p2
73.5	H10	55.0801592095743	PCNA_1	55.0	IMR90p2
74.0	H10	53.6111007061891	PCNA_1	55.0	IMR90p2
74.5	H10	52.3618753571157	PCNA_1	55.0	IMR90p2
75.0	H10	51.5866908454439	PCNA_1	55.0	IMR90p2
75.5	H10	50.9919788403359	PCNA_1	55.0	IMR90p2
76.0	H10	49.5270143695327	PCNA_1	55.0	IMR90p2
76.5	H10	51.2254116233894	PCNA_1	55.0	IMR90p2
77.0	H10	69.9616876720827	PCNA_1	55.0	IMR90p2
77.5	H10	102.20093879522	PCNA_1	55.0	IMR90p2
78.0	H10	133.845385020136	PCNA_1	55.0	IMR90p2
78.5	H10	165.317939597057	PCNA_1	55.0	IMR90p2
79.0	H10	188.955792952613	PCNA_1	55.0	IMR90p2
79.5	H10	177.054761694858	PCNA_1	55.0	IMR90p2
80.0	H10	136.348325699265	PCNA_1	55.0	IMR90p2
80.5	H10	95.6576962443482	PCNA_1	55.0	IMR90p2
81.0	H10	56.2180142260443	PCNA_1	55.0	IMR90p2
81.5	H10	21.8018200017339	PCNA_1	55.0	IMR90p2
82.0	H10	6.25716396799527	PCNA_1	55.0	IMR90p2
82.5	H10	5.82330168815747	PCNA_1	55.0	IMR90p2
83.0	H10	5.94751508933257	PCNA_1	55.0	IMR90p2
83.5	H10	6.30208613871844	PCNA_1	55.0	IMR90p2
84.0	H10	6.18535445272585	PCNA_1	55.0	IMR90p2
84.5	H10	5.0879922888825	PCNA_1	55.0	IMR90p2
85.0	H10	4.2720759689438	PCNA_1	55.0	IMR90p2
85.5	H10	4.0277128937488	PCNA_1	55.0	IMR90p2
86.0	H10	3.0926713691361	PCNA_1	55.0	IMR90p2
86.5	H10	2.57126467274531	PCNA_1	55.0	IMR90p2
87.0	H10	3.04938074072231	PCNA_1	55.0	IMR90p2
87.5	H10	3.19518675956436	PCNA_1	55.0	IMR90p2
88.0	H10	3.02020312400583	PCNA_1	55.0	IMR90p2
88.5	H10	3.33416222428815	PCNA_1	55.0	IMR90p2
89.0	H10	3.4729221243586	PCNA_1	55.0	IMR90p2
89.5	H10	3.2949737833095	PCNA_1	55.0	IMR90p2
90.0	H10	3.2506236392241	PCNA_1	55.0	IMR90p2
90.5	H10	3.02956489367949	PCNA_1	55.0	IMR90p2
91.0	H10	2.66298906517818	PCNA_1	55.0	IMR90p2
91.5	H10	2.24265897965086	PCNA_1	55.0	IMR90p2
92.0	H10	2.26365067521868	PCNA_1	55.0	IMR90p2
92.5	H10	2.3530955824566	PCNA_1	55.0	IMR90p2
93.0	H10	2.90614734704309	PCNA_1	55.0	IMR90p2
93.5	H10	2.88107008392416	PCNA_1	55.0	IMR90p2
94.0	H10	3.12061159549825	PCNA_1	55.0	IMR90p2
94.5	H10	2.11104484852325	PCNA_1	55.0	IMR90p2
95.0	H10	0.164930124747968	PCNA_1	55.0	IMR90p2
55.0	A10	-1.30906335167288	PCNA_1	65.0	IMR90p11
55.5	A10	-2.83630392862483	PCNA_1	65.0	IMR90p11
56.0	A10	-2.61812670334598	PCNA_1	65.0	IMR90p11
56.5	A10	-2.61812670332984	PCNA_1	65.0	IMR90p11
57.0	A10	-2.61812670345807	PCNA_1	65.0	IMR90p11
57.5	A10	-3.09006156908333	PCNA_1	65.0	IMR90p11
58.0	A10	-0.251470923823717	PCNA_1	65.0	IMR90p11
58.5	A10	5.81321022224029	PCNA_1	65.0	IMR90p11
59.0	A10	11.817662429213	PCNA_1	65.0	IMR90p11
59.5	A10	16.1521532256619	PCNA_1	65.0	IMR90p11
60.0	A10	18.9049819028256	PCNA_1	65.0	IMR90p11
60.5	A10	23.1841324227104	PCNA_1	65.0	IMR90p11
61.0	A10	27.0883281925179	PCNA_1	65.0	IMR90p11
61.5	A10	29.192996809023	PCNA_1	65.0	IMR90p11
62.0	A10	32.7200008284589	PCNA_1	65.0	IMR90p11
62.5	A10	38.0033888673605	PCNA_1	65.0	IMR90p11
63.0	A10	42.9177122236334	PCNA_1	65.0	IMR90p11
63.5	A10	48.3430355612177	PCNA_1	65.0	IMR90p11
64.0	A10	55.2035838946614	PCNA_1	65.0	IMR90p11
64.5	A10	64.348913588694	PCNA_1	65.0	IMR90p11
65.0	A10	76.4898105190769	PCNA_1	65.0	IMR90p11
65.5	A10	89.9966468573366	PCNA_1	65.0	IMR90p11
66.0	A10	103.002623094868	PCNA_1	65.0	IMR90p11
66.5	A10	115.006691965493	PCNA_1	65.0	IMR90p11
67.0	A10	124.69880303907	PCNA_1	65.0	IMR90p11
67.5	A10	129.359641714831	PCNA_1	65.0	IMR90p11
68.0	A10	130.874461355199	PCNA_1	65.0	IMR90p11
68.5	A10	131.525787507882	PCNA_1	65.0	IMR90p11
69.0	A10	131.335120677415	PCNA_1	65.0	IMR90p11
69.5	A10	130.507497601049	PCNA_1	65.0	IMR90p11
70.0	A10	130.306256583215	PCNA_1	65.0	IMR90p11
70.5	A10	131.462133351731	PCNA_1	65.0	IMR90p11
71.0	A10	132.870691383351	PCNA_1	65.0	IMR90p11
71.5	A10	133.865298084388	PCNA_1	65.0	IMR90p11
72.0	A10	133.71244363464	PCNA_1	65.0	IMR90p11
72.5	A10	133.923178391655	PCNA_1	65.0	IMR90p11
73.0	A10	133.533107192212	PCNA_1	65.0	IMR90p11
73.5	A10	132.707841172479	PCNA_1	65.0	IMR90p11
74.0	A10	133.12332792779	PCNA_1	65.0	IMR90p11
74.5	A10	134.41275713444	PCNA_1	65.0	IMR90p11
75.0	A10	135.300581125253	PCNA_1	65.0	IMR90p11
75.5	A10	136.058808321263	PCNA_1	65.0	IMR90p11
76.0	A10	145.436815602769	PCNA_1	65.0	IMR90p11
76.5	A10	195.190515371008	PCNA_1	65.0	IMR90p11
77.0	A10	299.102351514223	PCNA_1	65.0	IMR90p11
77.5	A10	422.552492416226	PCNA_1	65.0	IMR90p11
78.0	A10	540.900429091342	PCNA_1	65.0	IMR90p11
78.5	A10	636.482709243642	PCNA_1	65.0	IMR90p11
79.0	A10	644.045569526087	PCNA_1	65.0	IMR90p11
79.5	A10	538.279974781512	PCNA_1	65.0	IMR90p11
80.0	A10	388.541206520153	PCNA_1	65.0	IMR90p11
80.5	A10	243.23841662112	PCNA_1	65.0	IMR90p11
81.0	A10	112.665238887804	PCNA_1	65.0	IMR90p11
81.5	A10	29.190776127945	PCNA_1	65.0	IMR90p11
82.0	A10	4.61166235281883	PCNA_1	65.0	IMR90p11
82.5	A10	4.55693711996349	PCNA_1	65.0	IMR90p11
83.0	A10	5.55674436211478	PCNA_1	65.0	IMR90p11
83.5	A10	5.55604977296565	PCNA_1	65.0	IMR90p11
84.0	A10	4.70834332827337	PCNA_1	65.0	IMR90p11
84.5	A10	4.25608023879107	PCNA_1	65.0	IMR90p11
85.0	A10	3.88875786706217	PCNA_1	65.0	IMR90p11
85.5	A10	2.73197602337132	PCNA_1	65.0	IMR90p11
86.0	A10	1.99296006043977	PCNA_1	65.0	IMR90p11
86.5	A10	2.28975498698526	PCNA_1	65.0	IMR90p11
87.0	A10	2.48913712965623	PCNA_1	65.0	IMR90p11
87.5	A10	2.13950287578416	PCNA_1	65.0	IMR90p11
88.0	A10	2.26769280464799	PCNA_1	65.0	IMR90p11
88.5	A10	2.70832740068448	PCNA_1	65.0	IMR90p11
89.0	A10	2.3121940887599	PCNA_1	65.0	IMR90p11
89.5	A10	1.80844632146182	PCNA_1	65.0	IMR90p11
90.0	A10	2.02016541364685	PCNA_1	65.0	IMR90p11
90.5	A10	2.26807588881309	PCNA_1	65.0	IMR90p11
91.0	A10	2.20239146158264	PCNA_1	65.0	IMR90p11
91.5	A10	2.02126819751578	PCNA_1	65.0	IMR90p11
92.0	A10	1.88645724806105	PCNA_1	65.0	IMR90p11
92.5	A10	1.81374782167461	PCNA_1	65.0	IMR90p11
93.0	A10	1.15929756582989	PCNA_1	65.0	IMR90p11
93.5	A10	0.389036957787994	PCNA_1	65.0	IMR90p11
94.0	A10	0.458864055595541	PCNA_1	65.0	IMR90p11
94.5	A10	0.0680107011560267	PCNA_1	65.0	IMR90p11
95.0	A10	-0.240703104870363	PCNA_1	65.0	IMR90p11
55.0	B10	-5.25868997998464	PCNA_1	64.5	IMR90p11
55.5	B10	-11.3938282899665	PCNA_1	64.5	IMR90p11
56.0	B10	-10.517379959969	PCNA_1	64.5	IMR90p11
56.5	B10	-10.5173799599659	PCNA_1	64.5	IMR90p11
57.0	B10	-10.5173799599931	PCNA_1	64.5	IMR90p11
57.5	B10	-11.0864254933599	PCNA_1	64.5	IMR90p11
58.0	B10	-7.6974282613337	PCNA_1	64.5	IMR90p11
58.5	B10	-0.0694925181539929	PCNA_1	64.5	IMR90p11
59.0	B10	6.52820945358781	PCNA_1	64.5	IMR90p11
59.5	B10	13.2774564302451	PCNA_1	64.5	IMR90p11
60.0	B10	19.9570933587809	PCNA_1	64.5	IMR90p11
60.5	B10	25.3804853160237	PCNA_1	64.5	IMR90p11
61.0	B10	30.18473954686	PCNA_1	64.5	IMR90p11
61.5	B10	35.3336352022853	PCNA_1	64.5	IMR90p11
62.0	B10	40.2029765152022	PCNA_1	64.5	IMR90p11
62.5	B10	44.4929646383673	PCNA_1	64.5	IMR90p11
63.0	B10	49.452921148851	PCNA_1	64.5	IMR90p11
63.5	B10	54.7443855256778	PCNA_1	64.5	IMR90p11
64.0	B10	60.5828170605831	PCNA_1	64.5	IMR90p11
64.5	B10	68.256855642249	PCNA_1	64.5	IMR90p11
65.0	B10	78.4604644195335	PCNA_1	64.5	IMR90p11
65.5	B10	90.5102181374523	PCNA_1	64.5	IMR90p11
66.0	B10	102.97021427181	PCNA_1	64.5	IMR90p11
66.5	B10	114.355405518601	PCNA_1	64.5	IMR90p11
67.0	B10	123.289654351679	PCNA_1	64.5	IMR90p11
67.5	B10	128.974274727922	PCNA_1	64.5	IMR90p11
68.0	B10	131.568551481499	PCNA_1	64.5	IMR90p11
68.5	B10	132.618387535826	PCNA_1	64.5	IMR90p11
69.0	B10	132.942790823245	PCNA_1	64.5	IMR90p11
69.5	B10	133.052303408937	PCNA_1	64.5	IMR90p11
70.0	B10	133.963605102366	PCNA_1	64.5	IMR90p11
70.5	B10	135.308397849058	PCNA_1	64.5	IMR90p11
71.0	B10	136.09043604788	PCNA_1	64.5	IMR90p11
71.5	B10	136.85490562003	PCNA_1	64.5	IMR90p11
72.0	B10	137.997891482717	PCNA_1	64.5	IMR90p11
72.5	B10	138.28142000383	PCNA_1	64.5	IMR90p11
73.0	B10	138.241189046233	PCNA_1	64.5	IMR90p11
73.5	B10	138.771745766452	PCNA_1	64.5	IMR90p11
74.0	B10	139.130929180793	PCNA_1	64.5	IMR90p11
74.5	B10	139.245715503011	PCNA_1	64.5	IMR90p11
75.0	B10	139.98140195516	PCNA_1	64.5	IMR90p11
75.5	B10	140.65155886691	PCNA_1	64.5	IMR90p11
76.0	B10	149.805617046035	PCNA_1	64.5	IMR90p11
76.5	B10	200.001193965359	PCNA_1	64.5	IMR90p11
77.0	B10	304.22225499205	PCNA_1	64.5	IMR90p11
77.5	B10	429.582120919416	PCNA_1	64.5	IMR90p11
78.0	B10	551.194010603784	PCNA_1	64.5	IMR90p11
78.5	B10	649.52371353896	PCNA_1	64.5	IMR90p11
79.0	B10	660.696062213304	PCNA_1	64.5	IMR90p11
79.5	B10	557.332618709966	PCNA_1	64.5	IMR90p11
80.0	B10	405.167191003016	PCNA_1	64.5	IMR90p11
80.5	B10	256.00327384036	PCNA_1	64.5	IMR90p11
81.0	B10	122.126368853947	PCNA_1	64.5	IMR90p11
81.5	B10	33.8863534709228	PCNA_1	64.5	IMR90p11
82.0	B10	6.18588397808497	PCNA_1	64.5	IMR90p11
82.5	B10	6.07428475963548	PCNA_1	64.5	IMR90p11
83.0	B10	6.65828192788149	PCNA_1	64.5	IMR90p11
83.5	B10	6.36897991007652	PCNA_1	64.5	IMR90p11
84.0	B10	6.10867806171439	PCNA_1	64.5	IMR90p11
84.5	B10	5.34317717333073	PCNA_1	64.5	IMR90p11
85.0	B10	4.04652760511789	PCNA_1	64.5	IMR90p11
85.5	B10	2.97080241395935	PCNA_1	64.5	IMR90p11
86.0	B10	2.01949412737844	PCNA_1	64.5	IMR90p11
86.5	B10	1.82621106609412	PCNA_1	64.5	IMR90p11
87.0	B10	2.12874578626685	PCNA_1	64.5	IMR90p11
87.5	B10	2.75326318536639	PCNA_1	64.5	IMR90p11
88.0	B10	3.20333264321749	PCNA_1	64.5	IMR90p11
88.5	B10	3.20637486836557	PCNA_1	64.5	IMR90p11
89.0	B10	2.97646633420453	PCNA_1	64.5	IMR90p11
89.5	B10	2.85863928750064	PCNA_1	64.5	IMR90p11
90.0	B10	2.30190648170105	PCNA_1	64.5	IMR90p11
90.5	B10	1.55434828933761	PCNA_1	64.5	IMR90p11
91.0	B10	1.83566349770012	PCNA_1	64.5	IMR90p11
91.5	B10	2.14669681403439	PCNA_1	64.5	IMR90p11
92.0	B10	1.63008898654039	PCNA_1	64.5	IMR90p11
92.5	B10	1.60350501346943	PCNA_1	64.5	IMR90p11
93.0	B10	2.20524957953302	PCNA_1	64.5	IMR90p11
93.5	B10	2.47881366043083	PCNA_1	64.5	IMR90p11
94.0	B10	2.56805964635902	PCNA_1	64.5	IMR90p11
94.5	B10	3.88421165010556	PCNA_1	64.5	IMR90p11
95.0	B10	2.31982078984407	PCNA_1	64.5	IMR90p11
55.0	C10	-10.4330029652863	PCNA_1	63.3	IMR90p11
55.5	C10	-22.6048397581205	PCNA_1	63.3	IMR90p11
56.0	C10	-20.8660059305728	PCNA_1	63.3	IMR90p11
56.5	C10	-20.866005930567	PCNA_1	63.3	IMR90p11
57.0	C10	-20.8660059306125	PCNA_1	63.3	IMR90p11
57.5	C10	-21.6811588488428	PCNA_1	63.3	IMR90p11
58.0	C10	-16.4904449930482	PCNA_1	63.3	IMR90p11
58.5	C10	-7.93939678750246	PCNA_1	63.3	IMR90p11
59.0	C10	-0.649871433537896	PCNA_1	63.3	IMR90p11
59.5	C10	9.76825432423959	PCNA_1	63.3	IMR90p11
60.0	C10	16.5639495853926	PCNA_1	63.3	IMR90p11
60.5	C10	19.4505237945325	PCNA_1	63.3	IMR90p11
61.0	C10	25.5439509411564	PCNA_1	63.3	IMR90p11
61.5	C10	32.194977999634	PCNA_1	63.3	IMR90p11
62.0	C10	35.6892544547817	PCNA_1	63.3	IMR90p11
62.5	C10	42.8272233069824	PCNA_1	63.3	IMR90p11
63.0	C10	51.573380306269	PCNA_1	63.3	IMR90p11
63.5	C10	58.0580182278221	PCNA_1	63.3	IMR90p11
64.0	C10	65.683943249434	PCNA_1	63.3	IMR90p11
64.5	C10	74.5047104521889	PCNA_1	63.3	IMR90p11
65.0	C10	83.4138467739801	PCNA_1	63.3	IMR90p11
65.5	C10	94.0738779004431	PCNA_1	63.3	IMR90p11
66.0	C10	105.099766981724	PCNA_1	63.3	IMR90p11
66.5	C10	113.679183435598	PCNA_1	63.3	IMR90p11
67.0	C10	121.134834377727	PCNA_1	63.3	IMR90p11
67.5	C10	126.233131108603	PCNA_1	63.3	IMR90p11
68.0	C10	130.018985073719	PCNA_1	63.3	IMR90p11
68.5	C10	132.729971285673	PCNA_1	63.3	IMR90p11
69.0	C10	134.374950604372	PCNA_1	63.3	IMR90p11
69.5	C10	135.947775214261	PCNA_1	63.3	IMR90p11
70.0	C10	138.006437169978	PCNA_1	63.3	IMR90p11
70.5	C10	137.9668302984	PCNA_1	63.3	IMR90p11
71.0	C10	137.450429567389	PCNA_1	63.3	IMR90p11
71.5	C10	138.514453856174	PCNA_1	63.3	IMR90p11
72.0	C10	139.322470174634	PCNA_1	63.3	IMR90p11
72.5	C10	138.906051912752	PCNA_1	63.3	IMR90p11
73.0	C10	139.076021522041	PCNA_1	63.3	IMR90p11
73.5	C10	139.312025020113	PCNA_1	63.3	IMR90p11
74.0	C10	138.731927864447	PCNA_1	63.3	IMR90p11
74.5	C10	138.353591629647	PCNA_1	63.3	IMR90p11
75.0	C10	138.360309719457	PCNA_1	63.3	IMR90p11
75.5	C10	138.375126024014	PCNA_1	63.3	IMR90p11
76.0	C10	149.545720022198	PCNA_1	63.3	IMR90p11
76.5	C10	204.950934669663	PCNA_1	63.3	IMR90p11
77.0	C10	311.743672866701	PCNA_1	63.3	IMR90p11
77.5	C10	435.183860579134	PCNA_1	63.3	IMR90p11
78.0	C10	553.125597321071	PCNA_1	63.3	IMR90p11
78.5	C10	643.003775399668	PCNA_1	63.3	IMR90p11
79.0	C10	638.74204539838	PCNA_1	63.3	IMR90p11
79.5	C10	525.543180531926	PCNA_1	63.3	IMR90p11
80.0	C10	374.688595004883	PCNA_1	63.3	IMR90p11
80.5	C10	230.332581737104	PCNA_1	63.3	IMR90p11
81.0	C10	103.483904881623	PCNA_1	63.3	IMR90p11
81.5	C10	26.1239025095921	PCNA_1	63.3	IMR90p11
82.0	C10	5.86837473117623	PCNA_1	63.3	IMR90p11
82.5	C10	6.47411427462242	PCNA_1	63.3	IMR90p11
83.0	C10	5.70498038751373	PCNA_1	63.3	IMR90p11
83.5	C10	4.31201395886649	PCNA_1	63.3	IMR90p11
84.0	C10	3.33169263360867	PCNA_1	63.3	IMR90p11
84.5	C10	2.59893851021627	PCNA_1	63.3	IMR90p11
85.0	C10	2.59158354907731	PCNA_1	63.3	IMR90p11
85.5	C10	3.0374458050573	PCNA_1	63.3	IMR90p11
86.0	C10	3.2732890369565	PCNA_1	63.3	IMR90p11
86.5	C10	3.35397294258541	PCNA_1	63.3	IMR90p11
87.0	C10	3.52067633805285	PCNA_1	63.3	IMR90p11
87.5	C10	3.30608950293384	PCNA_1	63.3	IMR90p11
88.0	C10	3.12972010287336	PCNA_1	63.3	IMR90p11
88.5	C10	3.34686346158929	PCNA_1	63.3	IMR90p11
89.0	C10	3.20849234939965	PCNA_1	63.3	IMR90p11
89.5	C10	2.51605848083415	PCNA_1	63.3	IMR90p11
90.0	C10	2.31675599207398	PCNA_1	63.3	IMR90p11
90.5	C10	2.12081442535055	PCNA_1	63.3	IMR90p11
91.0	C10	1.5505338653366	PCNA_1	63.3	IMR90p11
91.5	C10	1.68476001916065	PCNA_1	63.3	IMR90p11
92.0	C10	2.28972974926779	PCNA_1	63.3	IMR90p11
92.5	C10	2.37381306646608	PCNA_1	63.3	IMR90p11
93.0	C10	2.47183840057113	PCNA_1	63.3	IMR90p11
93.5	C10	3.29347790218003	PCNA_1	63.3	IMR90p11
94.0	C10	3.25948764019489	PCNA_1	63.3	IMR90p11
94.5	C10	4.42651849916314	PCNA_1	63.3	IMR90p11
95.0	C10	2.53892749361097	PCNA_1	63.3	IMR90p11
55.0	D10	-11.8807058905239	PCNA_1	61.4	IMR90p11
55.5	D10	-25.7415294294686	PCNA_1	61.4	IMR90p11
56.0	D10	-23.761411781048	PCNA_1	61.4	IMR90p11
56.5	D10	-23.7614117810375	PCNA_1	61.4	IMR90p11
57.0	D10	-23.7614117811212	PCNA_1	61.4	IMR90p11
57.5	D10	-24.6395721860443	PCNA_1	61.4	IMR90p11
58.0	D10	-19.332326452046	PCNA_1	61.4	IMR90p11
58.5	D10	-8.13368585787032	PCNA_1	61.4	IMR90p11
59.0	D10	1.95691253537609	PCNA_1	61.4	IMR90p11
59.5	D10	11.0545200792081	PCNA_1	61.4	IMR90p11
60.0	D10	19.9136794436118	PCNA_1	61.4	IMR90p11
60.5	D10	29.0665272416919	PCNA_1	61.4	IMR90p11
61.0	D10	37.0908911303183	PCNA_1	61.4	IMR90p11
61.5	D10	43.5305974435497	PCNA_1	61.4	IMR90p11
62.0	D10	48.7954565000658	PCNA_1	61.4	IMR90p11
62.5	D10	52.7670203489097	PCNA_1	61.4	IMR90p11
63.0	D10	54.7798857892775	PCNA_1	61.4	IMR90p11
63.5	D10	56.4758363608265	PCNA_1	61.4	IMR90p11
64.0	D10	59.5643658151505	PCNA_1	61.4	IMR90p11
64.5	D10	64.5042347152888	PCNA_1	61.4	IMR90p11
65.0	D10	70.9397201170606	PCNA_1	61.4	IMR90p11
65.5	D10	79.7384250486491	PCNA_1	61.4	IMR90p11
66.0	D10	89.5749843287857	PCNA_1	61.4	IMR90p11
66.5	D10	97.7231123275384	PCNA_1	61.4	IMR90p11
67.0	D10	104.353287457579	PCNA_1	61.4	IMR90p11
67.5	D10	109.592621979079	PCNA_1	61.4	IMR90p11
68.0	D10	112.219136506937	PCNA_1	61.4	IMR90p11
68.5	D10	113.425882145614	PCNA_1	61.4	IMR90p11
69.0	D10	115.328742749188	PCNA_1	61.4	IMR90p11
69.5	D10	116.508439942347	PCNA_1	61.4	IMR90p11
70.0	D10	116.880054390015	PCNA_1	61.4	IMR90p11
70.5	D10	117.752893907822	PCNA_1	61.4	IMR90p11
71.0	D10	118.31202666146	PCNA_1	61.4	IMR90p11
71.5	D10	117.970257384293	PCNA_1	61.4	IMR90p11
72.0	D10	117.765696325905	PCNA_1	61.4	IMR90p11
72.5	D10	117.864972148523	PCNA_1	61.4	IMR90p11
73.0	D10	117.977589241319	PCNA_1	61.4	IMR90p11
73.5	D10	117.958113445462	PCNA_1	61.4	IMR90p11
74.0	D10	117.753862157539	PCNA_1	61.4	IMR90p11
74.5	D10	117.509147197457	PCNA_1	61.4	IMR90p11
75.0	D10	117.519822702661	PCNA_1	61.4	IMR90p11
75.5	D10	117.387288232105	PCNA_1	61.4	IMR90p11
76.0	D10	124.066767150081	PCNA_1	61.4	IMR90p11
76.5	D10	166.896553360301	PCNA_1	61.4	IMR90p11
77.0	D10	253.962145014193	PCNA_1	61.4	IMR90p11
77.5	D10	353.166877931973	PCNA_1	61.4	IMR90p11
78.0	D10	447.141017516561	PCNA_1	61.4	IMR90p11
78.5	D10	523.287519910035	PCNA_1	61.4	IMR90p11
79.0	D10	523.05581034438	PCNA_1	61.4	IMR90p11
79.5	D10	429.589671134298	PCNA_1	61.4	IMR90p11
80.0	D10	306.858987101644	PCNA_1	61.4	IMR90p11
80.5	D10	190.12065652652	PCNA_1	61.4	IMR90p11
81.0	D10	84.9186888998351	PCNA_1	61.4	IMR90p11
81.5	D10	20.0435971437164	PCNA_1	61.4	IMR90p11
82.0	D10	4.09928691492382	PCNA_1	61.4	IMR90p11
82.5	D10	5.26414472747518	PCNA_1	61.4	IMR90p11
83.0	D10	5.61450855163662	PCNA_1	61.4	IMR90p11
83.5	D10	5.31419526263113	PCNA_1	61.4	IMR90p11
84.0	D10	5.13925319528857	PCNA_1	61.4	IMR90p11
84.5	D10	4.8369354431311	PCNA_1	61.4	IMR90p11
85.0	D10	4.10039520210108	PCNA_1	61.4	IMR90p11
85.5	D10	3.40040062157601	PCNA_1	61.4	IMR90p11
86.0	D10	2.88016425570595	PCNA_1	61.4	IMR90p11
86.5	D10	2.35905769520576	PCNA_1	61.4	IMR90p11
87.0	D10	2.01219959130964	PCNA_1	61.4	IMR90p11
87.5	D10	1.99599058211794	PCNA_1	61.4	IMR90p11
88.0	D10	1.97889590882954	PCNA_1	61.4	IMR90p11
88.5	D10	1.76386588564083	PCNA_1	61.4	IMR90p11
89.0	D10	1.65823069861062	PCNA_1	61.4	IMR90p11
89.5	D10	1.89692358492226	PCNA_1	61.4	IMR90p11
90.0	D10	1.57168069030399	PCNA_1	61.4	IMR90p11
90.5	D10	1.04399133113952	PCNA_1	61.4	IMR90p11
91.0	D10	1.44724455238742	PCNA_1	61.4	IMR90p11
91.5	D10	1.92008106433849	PCNA_1	61.4	IMR90p11
92.0	D10	1.96143855785755	PCNA_1	61.4	IMR90p11
92.5	D10	2.51364525575065	PCNA_1	61.4	IMR90p11
93.0	D10	3.2513048099193	PCNA_1	61.4	IMR90p11
93.5	D10	2.64500424109025	PCNA_1	61.4	IMR90p11
94.0	D10	2.37174510652181	PCNA_1	61.4	IMR90p11
94.5	D10	0.938896003270258	PCNA_1	61.4	IMR90p11
95.0	D10	-0.504891580579113	PCNA_1	61.4	IMR90p11
55.0	E10	-10.8115676603312	PCNA_1	59.0	IMR90p11
55.5	E10	-23.4250632640523	PCNA_1	59.0	IMR90p11
56.0	E10	-21.6231353206645	PCNA_1	59.0	IMR90p11
56.5	E10	-21.6231353206656	PCNA_1	59.0	IMR90p11
57.0	E10	-21.6231353206535	PCNA_1	59.0	IMR90p11
57.5	E10	-22.9155415204515	PCNA_1	59.0	IMR90p11
58.0	E10	-14.9503407693301	PCNA_1	59.0	IMR90p11
58.5	E10	0.664259422724854	PCNA_1	59.0	IMR90p11
59.0	E10	13.0831917104225	PCNA_1	59.0	IMR90p11
59.5	E10	24.4624624377976	PCNA_1	59.0	IMR90p11
60.0	E10	34.5286634493663	PCNA_1	59.0	IMR90p11
60.5	E10	42.2814270442839	PCNA_1	59.0	IMR90p11
61.0	E10	47.7523789844705	PCNA_1	59.0	IMR90p11
61.5	E10	51.7660066059359	PCNA_1	59.0	IMR90p11
62.0	E10	54.912321685254	PCNA_1	59.0	IMR90p11
62.5	E10	57.4546699073051	PCNA_1	59.0	IMR90p11
63.0	E10	58.1763692567293	PCNA_1	59.0	IMR90p11
63.5	E10	58.7200359506942	PCNA_1	59.0	IMR90p11
64.0	E10	60.8193574440138	PCNA_1	59.0	IMR90p11
64.5	E10	64.0628401019063	PCNA_1	59.0	IMR90p11
65.0	E10	68.0053386658509	PCNA_1	59.0	IMR90p11
65.5	E10	74.5337899070425	PCNA_1	59.0	IMR90p11
66.0	E10	82.518557423084	PCNA_1	59.0	IMR90p11
66.5	E10	88.7901919646263	PCNA_1	59.0	IMR90p11
67.0	E10	93.9794355413009	PCNA_1	59.0	IMR90p11
67.5	E10	98.9622735156941	PCNA_1	59.0	IMR90p11
68.0	E10	102.589647339278	PCNA_1	59.0	IMR90p11
68.5	E10	104.57292852314	PCNA_1	59.0	IMR90p11
69.0	E10	106.417859174709	PCNA_1	59.0	IMR90p11
69.5	E10	107.908276664851	PCNA_1	59.0	IMR90p11
70.0	E10	108.791839714982	PCNA_1	59.0	IMR90p11
70.5	E10	109.191359485039	PCNA_1	59.0	IMR90p11
71.0	E10	109.480977299541	PCNA_1	59.0	IMR90p11
71.5	E10	109.637524569282	PCNA_1	59.0	IMR90p11
72.0	E10	109.230615721899	PCNA_1	59.0	IMR90p11
72.5	E10	107.608307423334	PCNA_1	59.0	IMR90p11
73.0	E10	106.113673483051	PCNA_1	59.0	IMR90p11
73.5	E10	105.289279240693	PCNA_1	59.0	IMR90p11
74.0	E10	104.285379870906	PCNA_1	59.0	IMR90p11
74.5	E10	103.154409786648	PCNA_1	59.0	IMR90p11
75.0	E10	103.177190512593	PCNA_1	59.0	IMR90p11
75.5	E10	102.920160031814	PCNA_1	59.0	IMR90p11
76.0	E10	102.257789155666	PCNA_1	59.0	IMR90p11
76.5	E10	122.328202719368	PCNA_1	59.0	IMR90p11
77.0	E10	182.049805051813	PCNA_1	59.0	IMR90p11
77.5	E10	260.312133124039	PCNA_1	59.0	IMR90p11
78.0	E10	335.353891366888	PCNA_1	59.0	IMR90p11
78.5	E10	405.049744034669	PCNA_1	59.0	IMR90p11
79.0	E10	430.47657587377	PCNA_1	59.0	IMR90p11
79.5	E10	373.70728517563	PCNA_1	59.0	IMR90p11
80.0	E10	275.376678250371	PCNA_1	59.0	IMR90p11
80.5	E10	180.72380635382	PCNA_1	59.0	IMR90p11
81.0	E10	92.0620536007547	PCNA_1	59.0	IMR90p11
81.5	E10	27.0917304941635	PCNA_1	59.0	IMR90p11
82.0	E10	5.22250178624392	PCNA_1	59.0	IMR90p11
82.5	E10	5.84241650806121	PCNA_1	59.0	IMR90p11
83.0	E10	5.9154626354408	PCNA_1	59.0	IMR90p11
83.5	E10	5.14297446058777	PCNA_1	59.0	IMR90p11
84.0	E10	4.42771710192517	PCNA_1	59.0	IMR90p11
84.5	E10	3.65436272513352	PCNA_1	59.0	IMR90p11
85.0	E10	3.51179962595643	PCNA_1	59.0	IMR90p11
85.5	E10	3.87191273988265	PCNA_1	59.0	IMR90p11
86.0	E10	3.84341911704695	PCNA_1	59.0	IMR90p11
86.5	E10	3.79097514142609	PCNA_1	59.0	IMR90p11
87.0	E10	3.68053065793674	PCNA_1	59.0	IMR90p11
87.5	E10	3.0489636849706	PCNA_1	59.0	IMR90p11
88.0	E10	1.93351934011372	PCNA_1	59.0	IMR90p11
88.5	E10	1.39270899665047	PCNA_1	59.0	IMR90p11
89.0	E10	1.22219138442142	PCNA_1	59.0	IMR90p11
89.5	E10	0.778205209878934	PCNA_1	59.0	IMR90p11
90.0	E10	0.961772363694138	PCNA_1	59.0	IMR90p11
90.5	E10	1.84145730189806	PCNA_1	59.0	IMR90p11
91.0	E10	2.3874001171128	PCNA_1	59.0	IMR90p11
91.5	E10	2.57159941662275	PCNA_1	59.0	IMR90p11
92.0	E10	2.99445345159921	PCNA_1	59.0	IMR90p11
92.5	E10	2.72777574138485	PCNA_1	59.0	IMR90p11
93.0	E10	1.82529322453843	PCNA_1	59.0	IMR90p11
93.5	E10	1.64407059442334	PCNA_1	59.0	IMR90p11
94.0	E10	1.32340549916745	PCNA_1	59.0	IMR90p11
94.5	E10	2.06613100427177	PCNA_1	59.0	IMR90p11
95.0	E10	1.49724606351521	PCNA_1	59.0	IMR90p11
55.0	F10	8.18706839391791	PCNA_1	57.0	IMR90p11
55.5	F10	17.7386481868223	PCNA_1	57.0	IMR90p11
56.0	F10	16.374136787835	PCNA_1	57.0	IMR90p11
56.5	F10	16.3741367878457	PCNA_1	57.0	IMR90p11
57.0	F10	16.3741367877662	PCNA_1	57.0	IMR90p11
57.5	F10	15.4008843136984	PCNA_1	57.0	IMR90p11
58.0	F10	21.4811194611239	PCNA_1	57.0	IMR90p11
58.5	F10	32.8828891151115	PCNA_1	57.0	IMR90p11
59.0	F10	40.4833093236925	PCNA_1	57.0	IMR90p11
59.5	F10	45.5405594403859	PCNA_1	57.0	IMR90p11
60.0	F10	49.0264572545711	PCNA_1	57.0	IMR90p11
60.5	F10	50.8264227671307	PCNA_1	57.0	IMR90p11
61.0	F10	51.1641360068323	PCNA_1	57.0	IMR90p11
61.5	F10	51.1004737142791	PCNA_1	57.0	IMR90p11
62.0	F10	50.4081043950554	PCNA_1	57.0	IMR90p11
62.5	F10	49.8548079854371	PCNA_1	57.0	IMR90p11
63.0	F10	49.9870360852242	PCNA_1	57.0	IMR90p11
63.5	F10	50.1333776782629	PCNA_1	57.0	IMR90p11
64.0	F10	50.6222229214627	PCNA_1	57.0	IMR90p11
64.5	F10	52.4962609378957	PCNA_1	57.0	IMR90p11
65.0	F10	55.4207552764684	PCNA_1	57.0	IMR90p11
65.5	F10	59.4655877670193	PCNA_1	57.0	IMR90p11
66.0	F10	64.9306730008359	PCNA_1	57.0	IMR90p11
66.5	F10	70.9038752947507	PCNA_1	57.0	IMR90p11
67.0	F10	75.9800942490585	PCNA_1	57.0	IMR90p11
67.5	F10	79.7291884672068	PCNA_1	57.0	IMR90p11
68.0	F10	82.1368819857553	PCNA_1	57.0	IMR90p11
68.5	F10	83.0141378903483	PCNA_1	57.0	IMR90p11
69.0	F10	82.7141616455236	PCNA_1	57.0	IMR90p11
69.5	F10	82.4475787638344	PCNA_1	57.0	IMR90p11
70.0	F10	82.0213575178345	PCNA_1	57.0	IMR90p11
70.5	F10	81.783683139751	PCNA_1	57.0	IMR90p11
71.0	F10	82.0089973295312	PCNA_1	57.0	IMR90p11
71.5	F10	81.9277185023838	PCNA_1	57.0	IMR90p11
72.0	F10	81.4899954917183	PCNA_1	57.0	IMR90p11
72.5	F10	81.5618105859159	PCNA_1	57.0	IMR90p11
73.0	F10	81.3150082442749	PCNA_1	57.0	IMR90p11
73.5	F10	80.4564020227638	PCNA_1	57.0	IMR90p11
74.0	F10	80.1904622422273	PCNA_1	57.0	IMR90p11
74.5	F10	79.9576700821492	PCNA_1	57.0	IMR90p11
75.0	F10	79.2201173121083	PCNA_1	57.0	IMR90p11
75.5	F10	78.5770843781143	PCNA_1	57.0	IMR90p11
76.0	F10	78.1511552663991	PCNA_1	57.0	IMR90p11
76.5	F10	87.4181754337127	PCNA_1	57.0	IMR90p11
77.0	F10	124.49987727219	PCNA_1	57.0	IMR90p11
77.5	F10	179.141676433115	PCNA_1	57.0	IMR90p11
78.0	F10	231.701760167438	PCNA_1	57.0	IMR90p11
78.5	F10	281.504687368951	PCNA_1	57.0	IMR90p11
79.0	F10	308.832062723147	PCNA_1	57.0	IMR90p11
79.5	F10	277.530913083047	PCNA_1	57.0	IMR90p11
80.0	F10	208.820792426593	PCNA_1	57.0	IMR90p11
80.5	F10	141.44353835991	PCNA_1	57.0	IMR90p11
81.0	F10	77.0628157878191	PCNA_1	57.0	IMR90p11
81.5	F10	26.0231297357024	PCNA_1	57.0	IMR90p11
82.0	F10	5.98151805669346	PCNA_1	57.0	IMR90p11
82.5	F10	5.33688969055009	PCNA_1	57.0	IMR90p11
83.0	F10	5.61282902999847	PCNA_1	57.0	IMR90p11
83.5	F10	6.02024784012565	PCNA_1	57.0	IMR90p11
84.0	F10	5.29991317373799	PCNA_1	57.0	IMR90p11
84.5	F10	4.29050904418273	PCNA_1	57.0	IMR90p11
85.0	F10	4.18793734496876	PCNA_1	57.0	IMR90p11
85.5	F10	3.97792900654372	PCNA_1	57.0	IMR90p11
86.0	F10	3.23163065045571	PCNA_1	57.0	IMR90p11
86.5	F10	2.87853515485102	PCNA_1	57.0	IMR90p11
87.0	F10	2.77514109012304	PCNA_1	57.0	IMR90p11
87.5	F10	2.3458222890132	PCNA_1	57.0	IMR90p11
88.0	F10	2.22703774624983	PCNA_1	57.0	IMR90p11
88.5	F10	2.31078347146206	PCNA_1	57.0	IMR90p11
89.0	F10	2.44190673857213	PCNA_1	57.0	IMR90p11
89.5	F10	2.67557893340074	PCNA_1	57.0	IMR90p11
90.0	F10	2.9869796795362	PCNA_1	57.0	IMR90p11
90.5	F10	2.90558668833279	PCNA_1	57.0	IMR90p11
91.0	F10	2.88163656255534	PCNA_1	57.0	IMR90p11
91.5	F10	2.79059056099391	PCNA_1	57.0	IMR90p11
92.0	F10	2.35979238998448	PCNA_1	57.0	IMR90p11
92.5	F10	2.05032349733733	PCNA_1	57.0	IMR90p11
93.0	F10	1.78203531767764	PCNA_1	57.0	IMR90p11
93.5	F10	1.84306208605432	PCNA_1	57.0	IMR90p11
94.0	F10	1.79608402951493	PCNA_1	57.0	IMR90p11
94.5	F10	2.61120421389336	PCNA_1	57.0	IMR90p11
95.0	F10	1.50164219167158	PCNA_1	57.0	IMR90p11
55.0	G10	17.198526078208	PCNA_1	55.7	IMR90p11
55.5	G10	37.2634731694501	PCNA_1	55.7	IMR90p11
56.0	G10	34.3970521564155	PCNA_1	55.7	IMR90p11
56.5	G10	34.3970521564269	PCNA_1	55.7	IMR90p11
57.0	G10	34.3970521563296	PCNA_1	55.7	IMR90p11
57.5	G10	33.7042748835896	PCNA_1	55.7	IMR90p11
58.0	G10	38.1328269730869	PCNA_1	55.7	IMR90p11
58.5	G10	45.7878277176548	PCNA_1	55.7	IMR90p11
59.0	G10	48.9390891751256	PCNA_1	55.7	IMR90p11
59.5	G10	50.0900009282507	PCNA_1	55.7	IMR90p11
60.0	G10	50.8913165319948	PCNA_1	55.7	IMR90p11
60.5	G10	49.7226158333367	PCNA_1	55.7	IMR90p11
61.0	G10	47.7073426060747	PCNA_1	55.7	IMR90p11
61.5	G10	46.6817183320902	PCNA_1	55.7	IMR90p11
62.0	G10	45.1845489301858	PCNA_1	55.7	IMR90p11
62.5	G10	43.0060816423235	PCNA_1	55.7	IMR90p11
63.0	G10	42.2882794158826	PCNA_1	55.7	IMR90p11
63.5	G10	42.3879156558517	PCNA_1	55.7	IMR90p11
64.0	G10	42.2100859082746	PCNA_1	55.7	IMR90p11
64.5	G10	42.957588215682	PCNA_1	55.7	IMR90p11
65.0	G10	44.9187096391596	PCNA_1	55.7	IMR90p11
65.5	G10	46.8083569580671	PCNA_1	55.7	IMR90p11
66.0	G10	49.6799935197732	PCNA_1	55.7	IMR90p11
66.5	G10	54.4785903400833	PCNA_1	55.7	IMR90p11
67.0	G10	58.7081272638928	PCNA_1	55.7	IMR90p11
67.5	G10	62.4262166742511	PCNA_1	55.7	IMR90p11
68.0	G10	66.7682668611536	PCNA_1	55.7	IMR90p11
68.5	G10	69.3154702076165	PCNA_1	55.7	IMR90p11
69.0	G10	70.1032976411591	PCNA_1	55.7	IMR90p11
69.5	G10	71.317355274289	PCNA_1	55.7	IMR90p11
70.0	G10	71.9401443420048	PCNA_1	55.7	IMR90p11
70.5	G10	71.595913342795	PCNA_1	55.7	IMR90p11
71.0	G10	71.5779134386315	PCNA_1	55.7	IMR90p11
71.5	G10	71.1251790756602	PCNA_1	55.7	IMR90p11
72.0	G10	70.5686567002278	PCNA_1	55.7	IMR90p11
72.5	G10	70.0058520450001	PCNA_1	55.7	IMR90p11
73.0	G10	69.0042352258203	PCNA_1	55.7	IMR90p11
73.5	G10	68.6954454967736	PCNA_1	55.7	IMR90p11
74.0	G10	68.5835441561859	PCNA_1	55.7	IMR90p11
74.5	G10	67.4841758318308	PCNA_1	55.7	IMR90p11
75.0	G10	66.6865697995476	PCNA_1	55.7	IMR90p11
75.5	G10	66.7059139365768	PCNA_1	55.7	IMR90p11
76.0	G10	65.5185161785096	PCNA_1	55.7	IMR90p11
76.5	G10	72.0248228566805	PCNA_1	55.7	IMR90p11
77.0	G10	100.629197197831	PCNA_1	55.7	IMR90p11
77.5	G10	141.346824727537	PCNA_1	55.7	IMR90p11
78.0	G10	179.317438196255	PCNA_1	55.7	IMR90p11
78.5	G10	215.988818535293	PCNA_1	55.7	IMR90p11
79.0	G10	235.551368655369	PCNA_1	55.7	IMR90p11
79.5	G10	210.199394493263	PCNA_1	55.7	IMR90p11
80.0	G10	158.553850586434	PCNA_1	55.7	IMR90p11
80.5	G10	109.685758652222	PCNA_1	55.7	IMR90p11
81.0	G10	62.7039851716273	PCNA_1	55.7	IMR90p11
81.5	G10	25.4763264941931	PCNA_1	55.7	IMR90p11
82.0	G10	11.7570948462422	PCNA_1	55.7	IMR90p11
82.5	G10	11.6328859539306	PCNA_1	55.7	IMR90p11
83.0	G10	10.837102309079	PCNA_1	55.7	IMR90p11
83.5	G10	10.1846264638499	PCNA_1	55.7	IMR90p11
84.0	G10	9.21003237412373	PCNA_1	55.7	IMR90p11
84.5	G10	8.3037269582295	PCNA_1	55.7	IMR90p11
85.0	G10	8.14151048720277	PCNA_1	55.7	IMR90p11
85.5	G10	8.04613697452726	PCNA_1	55.7	IMR90p11
86.0	G10	7.89168284347545	PCNA_1	55.7	IMR90p11
86.5	G10	8.4294404840486	PCNA_1	55.7	IMR90p11
87.0	G10	8.42633243128876	PCNA_1	55.7	IMR90p11
87.5	G10	7.78826096487262	PCNA_1	55.7	IMR90p11
88.0	G10	7.48310597097566	PCNA_1	55.7	IMR90p11
88.5	G10	7.22444108051985	PCNA_1	55.7	IMR90p11
89.0	G10	6.28668450231055	PCNA_1	55.7	IMR90p11
89.5	G10	5.7313776836462	PCNA_1	55.7	IMR90p11
90.0	G10	6.09253778803094	PCNA_1	55.7	IMR90p11
90.5	G10	6.40200524439388	PCNA_1	55.7	IMR90p11
91.0	G10	6.42946175831702	PCNA_1	55.7	IMR90p11
91.5	G10	6.77301973022645	PCNA_1	55.7	IMR90p11
92.0	G10	7.51992978199308	PCNA_1	55.7	IMR90p11
92.5	G10	7.44276572622221	PCNA_1	55.7	IMR90p11
93.0	G10	7.00940464652484	PCNA_1	55.7	IMR90p11
93.5	G10	7.03951312129021	PCNA_1	55.7	IMR90p11
94.0	G10	6.80439755320117	PCNA_1	55.7	IMR90p11
94.5	G10	7.14589251806478	PCNA_1	55.7	IMR90p11
95.0	G10	3.35052189404837	PCNA_1	55.7	IMR90p11
55.0	H10	26.3632656151194	PCNA_1	55.0	IMR90p11
55.5	H10	57.1204088327601	PCNA_1	55.0	IMR90p11
56.0	H10	52.7265312302409	PCNA_1	55.0	IMR90p11
56.5	H10	52.7265312302462	PCNA_1	55.0	IMR90p11
57.0	H10	52.7265312302004	PCNA_1	55.0	IMR90p11
57.5	H10	52.4596143520959	PCNA_1	55.0	IMR90p11
58.0	H10	54.2771740521597	PCNA_1	55.0	IMR90p11
58.5	H10	56.5360478235225	PCNA_1	55.0	IMR90p11
59.0	H10	56.3799322280763	PCNA_1	55.0	IMR90p11
59.5	H10	56.2147323107124	PCNA_1	55.0	IMR90p11
60.0	H10	55.6465894093507	PCNA_1	55.0	IMR90p11
60.5	H10	54.5938175964598	PCNA_1	55.0	IMR90p11
61.0	H10	54.1320533502254	PCNA_1	55.0	IMR90p11
61.5	H10	53.6793196941819	PCNA_1	55.0	IMR90p11
62.0	H10	52.1868109398293	PCNA_1	55.0	IMR90p11
62.5	H10	50.8251317380114	PCNA_1	55.0	IMR90p11
63.0	H10	49.3045649229382	PCNA_1	55.0	IMR90p11
63.5	H10	46.5822880842128	PCNA_1	55.0	IMR90p11
64.0	H10	44.775613771684	PCNA_1	55.0	IMR90p11
64.5	H10	43.7754770152321	PCNA_1	55.0	IMR90p11
65.0	H10	43.1891722812286	PCNA_1	55.0	IMR90p11
65.5	H10	43.7660950928314	PCNA_1	55.0	IMR90p11
66.0	H10	45.8716983915652	PCNA_1	55.0	IMR90p11
66.5	H10	47.7377524498511	PCNA_1	55.0	IMR90p11
67.0	H10	49.7909428823737	PCNA_1	55.0	IMR90p11
67.5	H10	52.485263996137	PCNA_1	55.0	IMR90p11
68.0	H10	54.7179112131557	PCNA_1	55.0	IMR90p11
68.5	H10	56.2242626104634	PCNA_1	55.0	IMR90p11
69.0	H10	57.6300557322893	PCNA_1	55.0	IMR90p11
69.5	H10	58.2390740911789	PCNA_1	55.0	IMR90p11
70.0	H10	57.7528596917813	PCNA_1	55.0	IMR90p11
70.5	H10	56.962979392025	PCNA_1	55.0	IMR90p11
71.0	H10	56.3262407074949	PCNA_1	55.0	IMR90p11
71.5	H10	55.6382136112358	PCNA_1	55.0	IMR90p11
72.0	H10	54.7607417848515	PCNA_1	55.0	IMR90p11
72.5	H10	54.1223730681512	PCNA_1	55.0	IMR90p11
73.0	H10	53.3835333884448	PCNA_1	55.0	IMR90p11
73.5	H10	52.098960853195	PCNA_1	55.0	IMR90p11
74.0	H10	50.7463853702234	PCNA_1	55.0	IMR90p11
74.5	H10	49.9993151284495	PCNA_1	55.0	IMR90p11
75.0	H10	49.0482688457248	PCNA_1	55.0	IMR90p11
75.5	H10	48.2505756731182	PCNA_1	55.0	IMR90p11
76.0	H10	47.6387481024358	PCNA_1	55.0	IMR90p11
76.5	H10	49.0513567790235	PCNA_1	55.0	IMR90p11
77.0	H10	65.4469599368106	PCNA_1	55.0	IMR90p11
77.5	H10	95.2664109099054	PCNA_1	55.0	IMR90p11
78.0	H10	124.288624871621	PCNA_1	55.0	IMR90p11
78.5	H10	151.804983377174	PCNA_1	55.0	IMR90p11
79.0	H10	173.652139517523	PCNA_1	55.0	IMR90p11
79.5	H10	163.931873978337	PCNA_1	55.0	IMR90p11
80.0	H10	126.294655120681	PCNA_1	55.0	IMR90p11
80.5	H10	88.6592591732779	PCNA_1	55.0	IMR90p11
81.0	H10	53.1994454107062	PCNA_1	55.0	IMR90p11
81.5	H10	21.4122050369054	PCNA_1	55.0	IMR90p11
82.0	H10	6.13549749258556	PCNA_1	55.0	IMR90p11
82.5	H10	5.57370533021077	PCNA_1	55.0	IMR90p11
83.0	H10	5.89469838442841	PCNA_1	55.0	IMR90p11
83.5	H10	5.65659070844885	PCNA_1	55.0	IMR90p11
84.0	H10	5.39344188760481	PCNA_1	55.0	IMR90p11
84.5	H10	5.06106591010382	PCNA_1	55.0	IMR90p11
85.0	H10	4.70872305072987	PCNA_1	55.0	IMR90p11
85.5	H10	4.06518296584869	PCNA_1	55.0	IMR90p11
86.0	H10	3.3345947895333	PCNA_1	55.0	IMR90p11
86.5	H10	3.02679243156274	PCNA_1	55.0	IMR90p11
87.0	H10	2.75299935100168	PCNA_1	55.0	IMR90p11
87.5	H10	2.72314689972711	PCNA_1	55.0	IMR90p11
88.0	H10	3.30947435365152	PCNA_1	55.0	IMR90p11
88.5	H10	4.12755033279598	PCNA_1	55.0	IMR90p11
89.0	H10	4.10430852241251	PCNA_1	55.0	IMR90p11
89.5	H10	4.22642985080381	PCNA_1	55.0	IMR90p11
90.0	H10	4.13744870267504	PCNA_1	55.0	IMR90p11
90.5	H10	3.31317256548772	PCNA_1	55.0	IMR90p11
91.0	H10	2.75864769891263	PCNA_1	55.0	IMR90p11
91.5	H10	2.42862819612776	PCNA_1	55.0	IMR90p11
92.0	H10	1.86275729825707	PCNA_1	55.0	IMR90p11
92.5	H10	1.45934121688254	PCNA_1	55.0	IMR90p11
93.0	H10	1.09628153482879	PCNA_1	55.0	IMR90p11
93.5	H10	0.528795423124961	PCNA_1	55.0	IMR90p11
94.0	H10	0.386491414413854	PCNA_1	55.0	IMR90p11
94.5	H10	0.382315663917893	PCNA_1	55.0	IMR90p11
95.0	H10	0.180306242574829	PCNA_1	55.0	IMR90p11
