# Supplementary material for: Primer PICKR: literature-mined scoring platform for robust RT–qPCR primers
Source: Nat Commun. 2026 May 28;17:6938. doi: 10.1038/s41467-026-73648-2 (PMC13388996; doi:10.1038/s41467-026-73648-2)
Supplement: Supplementary file 11 — Source Data [file 41467_2026_73648_MOESM11_ESM.zip › Suppl_Fig_S4/amplification_data_COL3A1_1.csv]

Cycle	Well	Fluorescence	Target	melt temp	Replicate
1	A9	-5.71	COL3A1_1	65.0	IMR90 p11
2	A9	-1.07	COL3A1_1	65.0	IMR90 p11
3	A9	-2.12	COL3A1_1	65.0	IMR90 p11
4	A9	0.83	COL3A1_1	65.0	IMR90 p11
5	A9	0.02	COL3A1_1	65.0	IMR90 p11
6	A9	3.03	COL3A1_1	65.0	IMR90 p11
7	A9	0.13	COL3A1_1	65.0	IMR90 p11
8	A9	-0.46	COL3A1_1	65.0	IMR90 p11
9	A9	0.36	COL3A1_1	65.0	IMR90 p11
10	A9	2.71	COL3A1_1	65.0	IMR90 p11
11	A9	5.56	COL3A1_1	65.0	IMR90 p11
12	A9	-4.3	COL3A1_1	65.0	IMR90 p11
13	A9	-2.66	COL3A1_1	65.0	IMR90 p11
14	A9	2.19	COL3A1_1	65.0	IMR90 p11
15	A9	0.85	COL3A1_1	65.0	IMR90 p11
16	A9	-3.97	COL3A1_1	65.0	IMR90 p11
17	A9	-1.12	COL3A1_1	65.0	IMR90 p11
18	A9	-1.15	COL3A1_1	65.0	IMR90 p11
19	A9	0.35	COL3A1_1	65.0	IMR90 p11
20	A9	-1.9	COL3A1_1	65.0	IMR90 p11
21	A9	2.97	COL3A1_1	65.0	IMR90 p11
22	A9	2.9	COL3A1_1	65.0	IMR90 p11
23	A9	7.36	COL3A1_1	65.0	IMR90 p11
24	A9	12.68	COL3A1_1	65.0	IMR90 p11
25	A9	22.02	COL3A1_1	65.0	IMR90 p11
26	A9	40.59	COL3A1_1	65.0	IMR90 p11
27	A9	69.47	COL3A1_1	65.0	IMR90 p11
28	A9	116.6	COL3A1_1	65.0	IMR90 p11
29	A9	169.86	COL3A1_1	65.0	IMR90 p11
30	A9	236.5	COL3A1_1	65.0	IMR90 p11
31	A9	310.1	COL3A1_1	65.0	IMR90 p11
32	A9	395.84	COL3A1_1	65.0	IMR90 p11
33	A9	483.87	COL3A1_1	65.0	IMR90 p11
34	A9	573.62	COL3A1_1	65.0	IMR90 p11
35	A9	662.41	COL3A1_1	65.0	IMR90 p11
36	A9	754.14	COL3A1_1	65.0	IMR90 p11
37	A9	840.89	COL3A1_1	65.0	IMR90 p11
38	A9	926.22	COL3A1_1	65.0	IMR90 p11
39	A9	1000.93	COL3A1_1	65.0	IMR90 p11
40	A9	1073.52	COL3A1_1	65.0	IMR90 p11
1	B9	7.01	COL3A1_1	64.5	IMR90 p11
2	B9	2.8	COL3A1_1	64.5	IMR90 p11
3	B9	0.37	COL3A1_1	64.5	IMR90 p11
4	B9	1.68	COL3A1_1	64.5	IMR90 p11
5	B9	0.31	COL3A1_1	64.5	IMR90 p11
6	B9	2.63	COL3A1_1	64.5	IMR90 p11
7	B9	2.94	COL3A1_1	64.5	IMR90 p11
8	B9	0.02	COL3A1_1	64.5	IMR90 p11
9	B9	-3.94	COL3A1_1	64.5	IMR90 p11
10	B9	-1.57	COL3A1_1	64.5	IMR90 p11
11	B9	2.02	COL3A1_1	64.5	IMR90 p11
12	B9	2.11	COL3A1_1	64.5	IMR90 p11
13	B9	-1.23	COL3A1_1	64.5	IMR90 p11
14	B9	-0.52	COL3A1_1	64.5	IMR90 p11
15	B9	0.53	COL3A1_1	64.5	IMR90 p11
16	B9	-3.42	COL3A1_1	64.5	IMR90 p11
17	B9	2.74	COL3A1_1	64.5	IMR90 p11
18	B9	-2.47	COL3A1_1	64.5	IMR90 p11
19	B9	-1.26	COL3A1_1	64.5	IMR90 p11
20	B9	-1.31	COL3A1_1	64.5	IMR90 p11
21	B9	0.14	COL3A1_1	64.5	IMR90 p11
22	B9	7.36	COL3A1_1	64.5	IMR90 p11
23	B9	23.99	COL3A1_1	64.5	IMR90 p11
24	B9	35.69	COL3A1_1	64.5	IMR90 p11
25	B9	72.49	COL3A1_1	64.5	IMR90 p11
26	B9	125.61	COL3A1_1	64.5	IMR90 p11
27	B9	193.82	COL3A1_1	64.5	IMR90 p11
28	B9	277.86	COL3A1_1	64.5	IMR90 p11
29	B9	370.1	COL3A1_1	64.5	IMR90 p11
30	B9	468.24	COL3A1_1	64.5	IMR90 p11
31	B9	571.09	COL3A1_1	64.5	IMR90 p11
32	B9	678.57	COL3A1_1	64.5	IMR90 p11
33	B9	787.49	COL3A1_1	64.5	IMR90 p11
34	B9	892.59	COL3A1_1	64.5	IMR90 p11
35	B9	994.75	COL3A1_1	64.5	IMR90 p11
36	B9	1088.62	COL3A1_1	64.5	IMR90 p11
37	B9	1179.81	COL3A1_1	64.5	IMR90 p11
38	B9	1261.15	COL3A1_1	64.5	IMR90 p11
39	B9	1336.07	COL3A1_1	64.5	IMR90 p11
40	B9	1405.38	COL3A1_1	64.5	IMR90 p11
1	C9	-1.19	COL3A1_1	63.3	IMR90 p11
2	C9	-1.84	COL3A1_1	63.3	IMR90 p11
3	C9	-0.8	COL3A1_1	63.3	IMR90 p11
4	C9	0.8	COL3A1_1	63.3	IMR90 p11
5	C9	1.41	COL3A1_1	63.3	IMR90 p11
6	C9	-0.79	COL3A1_1	63.3	IMR90 p11
7	C9	3.72	COL3A1_1	63.3	IMR90 p11
8	C9	-0.72	COL3A1_1	63.3	IMR90 p11
9	C9	-2.04	COL3A1_1	63.3	IMR90 p11
10	C9	1.05	COL3A1_1	63.3	IMR90 p11
11	C9	1.67	COL3A1_1	63.3	IMR90 p11
12	C9	3.92	COL3A1_1	63.3	IMR90 p11
13	C9	-0.6	COL3A1_1	63.3	IMR90 p11
14	C9	-0.57	COL3A1_1	63.3	IMR90 p11
15	C9	-3.72	COL3A1_1	63.3	IMR90 p11
16	C9	-1.6	COL3A1_1	63.3	IMR90 p11
17	C9	-3.57	COL3A1_1	63.3	IMR90 p11
18	C9	0.55	COL3A1_1	63.3	IMR90 p11
19	C9	0.25	COL3A1_1	63.3	IMR90 p11
20	C9	5.91	COL3A1_1	63.3	IMR90 p11
21	C9	15.03	COL3A1_1	63.3	IMR90 p11
22	C9	38.26	COL3A1_1	63.3	IMR90 p11
23	C9	76.66	COL3A1_1	63.3	IMR90 p11
24	C9	136.5	COL3A1_1	63.3	IMR90 p11
25	C9	223.77	COL3A1_1	63.3	IMR90 p11
26	C9	332.2	COL3A1_1	63.3	IMR90 p11
27	C9	442.79	COL3A1_1	63.3	IMR90 p11
28	C9	560.85	COL3A1_1	63.3	IMR90 p11
29	C9	687.39	COL3A1_1	63.3	IMR90 p11
30	C9	816.41	COL3A1_1	63.3	IMR90 p11
31	C9	942.71	COL3A1_1	63.3	IMR90 p11
32	C9	1063.91	COL3A1_1	63.3	IMR90 p11
33	C9	1179.54	COL3A1_1	63.3	IMR90 p11
34	C9	1288.26	COL3A1_1	63.3	IMR90 p11
35	C9	1388.88	COL3A1_1	63.3	IMR90 p11
36	C9	1478.42	COL3A1_1	63.3	IMR90 p11
37	C9	1557.67	COL3A1_1	63.3	IMR90 p11
38	C9	1630.41	COL3A1_1	63.3	IMR90 p11
39	C9	1700.71	COL3A1_1	63.3	IMR90 p11
40	C9	1770.93	COL3A1_1	63.3	IMR90 p11
1	D9	4.03	COL3A1_1	61.4	IMR90 p11
2	D9	-0.3	COL3A1_1	61.4	IMR90 p11
3	D9	-0.21	COL3A1_1	61.4	IMR90 p11
4	D9	5.31	COL3A1_1	61.4	IMR90 p11
5	D9	0.6	COL3A1_1	61.4	IMR90 p11
6	D9	0.93	COL3A1_1	61.4	IMR90 p11
7	D9	2.87	COL3A1_1	61.4	IMR90 p11
8	D9	-0.86	COL3A1_1	61.4	IMR90 p11
9	D9	1.88	COL3A1_1	61.4	IMR90 p11
10	D9	0.55	COL3A1_1	61.4	IMR90 p11
11	D9	1.01	COL3A1_1	61.4	IMR90 p11
12	D9	-3.8	COL3A1_1	61.4	IMR90 p11
13	D9	-2.69	COL3A1_1	61.4	IMR90 p11
14	D9	-3.86	COL3A1_1	61.4	IMR90 p11
15	D9	-1.91	COL3A1_1	61.4	IMR90 p11
16	D9	-5.59	COL3A1_1	61.4	IMR90 p11
17	D9	-1.85	COL3A1_1	61.4	IMR90 p11
18	D9	2.0	COL3A1_1	61.4	IMR90 p11
19	D9	1.29	COL3A1_1	61.4	IMR90 p11
20	D9	11.52	COL3A1_1	61.4	IMR90 p11
21	D9	19.32	COL3A1_1	61.4	IMR90 p11
22	D9	48.93	COL3A1_1	61.4	IMR90 p11
23	D9	95.21	COL3A1_1	61.4	IMR90 p11
24	D9	167.02	COL3A1_1	61.4	IMR90 p11
25	D9	273.61	COL3A1_1	61.4	IMR90 p11
26	D9	392.0	COL3A1_1	61.4	IMR90 p11
27	D9	520.58	COL3A1_1	61.4	IMR90 p11
28	D9	657.1	COL3A1_1	61.4	IMR90 p11
29	D9	801.16	COL3A1_1	61.4	IMR90 p11
30	D9	945.12	COL3A1_1	61.4	IMR90 p11
31	D9	1088.06	COL3A1_1	61.4	IMR90 p11
32	D9	1226.78	COL3A1_1	61.4	IMR90 p11
33	D9	1353.92	COL3A1_1	61.4	IMR90 p11
34	D9	1472.61	COL3A1_1	61.4	IMR90 p11
35	D9	1582.29	COL3A1_1	61.4	IMR90 p11
36	D9	1685.62	COL3A1_1	61.4	IMR90 p11
37	D9	1778.48	COL3A1_1	61.4	IMR90 p11
38	D9	1861.16	COL3A1_1	61.4	IMR90 p11
39	D9	1939.82	COL3A1_1	61.4	IMR90 p11
40	D9	2016.38	COL3A1_1	61.4	IMR90 p11
1	E9	5.39	COL3A1_1	59.0	IMR90 p11
2	E9	-0.01	COL3A1_1	59.0	IMR90 p11
3	E9	-2.1	COL3A1_1	59.0	IMR90 p11
4	E9	4.56	COL3A1_1	59.0	IMR90 p11
5	E9	6.01	COL3A1_1	59.0	IMR90 p11
6	E9	-2.27	COL3A1_1	59.0	IMR90 p11
7	E9	1.85	COL3A1_1	59.0	IMR90 p11
8	E9	-0.68	COL3A1_1	59.0	IMR90 p11
9	E9	-1.67	COL3A1_1	59.0	IMR90 p11
10	E9	-4.21	COL3A1_1	59.0	IMR90 p11
11	E9	0.89	COL3A1_1	59.0	IMR90 p11
12	E9	5.32	COL3A1_1	59.0	IMR90 p11
13	E9	0.05	COL3A1_1	59.0	IMR90 p11
14	E9	-2.59	COL3A1_1	59.0	IMR90 p11
15	E9	-5.78	COL3A1_1	59.0	IMR90 p11
16	E9	-4.02	COL3A1_1	59.0	IMR90 p11
17	E9	-1.48	COL3A1_1	59.0	IMR90 p11
18	E9	-1.3	COL3A1_1	59.0	IMR90 p11
19	E9	3.92	COL3A1_1	59.0	IMR90 p11
20	E9	8.01	COL3A1_1	59.0	IMR90 p11
21	E9	15.81	COL3A1_1	59.0	IMR90 p11
22	E9	29.13	COL3A1_1	59.0	IMR90 p11
23	E9	64.61	COL3A1_1	59.0	IMR90 p11
24	E9	119.46	COL3A1_1	59.0	IMR90 p11
25	E9	205.17	COL3A1_1	59.0	IMR90 p11
26	E9	302.93	COL3A1_1	59.0	IMR90 p11
27	E9	425.13	COL3A1_1	59.0	IMR90 p11
28	E9	554.98	COL3A1_1	59.0	IMR90 p11
29	E9	694.45	COL3A1_1	59.0	IMR90 p11
30	E9	838.86	COL3A1_1	59.0	IMR90 p11
31	E9	985.56	COL3A1_1	59.0	IMR90 p11
32	E9	1131.08	COL3A1_1	59.0	IMR90 p11
33	E9	1274.85	COL3A1_1	59.0	IMR90 p11
34	E9	1412.32	COL3A1_1	59.0	IMR90 p11
35	E9	1540.4	COL3A1_1	59.0	IMR90 p11
36	E9	1658.32	COL3A1_1	59.0	IMR90 p11
37	E9	1770.72	COL3A1_1	59.0	IMR90 p11
38	E9	1876.25	COL3A1_1	59.0	IMR90 p11
39	E9	1979.73	COL3A1_1	59.0	IMR90 p11
40	E9	2080.87	COL3A1_1	59.0	IMR90 p11
1	F9	4.12	COL3A1_1	57.0	IMR90 p11
2	F9	0.48	COL3A1_1	57.0	IMR90 p11
3	F9	0.89	COL3A1_1	57.0	IMR90 p11
4	F9	2.69	COL3A1_1	57.0	IMR90 p11
5	F9	2.51	COL3A1_1	57.0	IMR90 p11
6	F9	1.46	COL3A1_1	57.0	IMR90 p11
7	F9	0.42	COL3A1_1	57.0	IMR90 p11
8	F9	-2.18	COL3A1_1	57.0	IMR90 p11
9	F9	-2.13	COL3A1_1	57.0	IMR90 p11
10	F9	0.48	COL3A1_1	57.0	IMR90 p11
11	F9	-2.23	COL3A1_1	57.0	IMR90 p11
12	F9	1.58	COL3A1_1	57.0	IMR90 p11
13	F9	-0.23	COL3A1_1	57.0	IMR90 p11
14	F9	-2.5	COL3A1_1	57.0	IMR90 p11
15	F9	0.88	COL3A1_1	57.0	IMR90 p11
16	F9	-1.1	COL3A1_1	57.0	IMR90 p11
17	F9	0.04	COL3A1_1	57.0	IMR90 p11
18	F9	1.11	COL3A1_1	57.0	IMR90 p11
19	F9	0.22	COL3A1_1	57.0	IMR90 p11
20	F9	0.02	COL3A1_1	57.0	IMR90 p11
21	F9	4.44	COL3A1_1	57.0	IMR90 p11
22	F9	13.93	COL3A1_1	57.0	IMR90 p11
23	F9	33.45	COL3A1_1	57.0	IMR90 p11
24	F9	60.73	COL3A1_1	57.0	IMR90 p11
25	F9	113.61	COL3A1_1	57.0	IMR90 p11
26	F9	189.16	COL3A1_1	57.0	IMR90 p11
27	F9	274.13	COL3A1_1	57.0	IMR90 p11
28	F9	376.09	COL3A1_1	57.0	IMR90 p11
29	F9	484.01	COL3A1_1	57.0	IMR90 p11
30	F9	602.65	COL3A1_1	57.0	IMR90 p11
31	F9	726.42	COL3A1_1	57.0	IMR90 p11
32	F9	852.66	COL3A1_1	57.0	IMR90 p11
33	F9	977.88	COL3A1_1	57.0	IMR90 p11
34	F9	1101.35	COL3A1_1	57.0	IMR90 p11
35	F9	1222.44	COL3A1_1	57.0	IMR90 p11
36	F9	1337.2	COL3A1_1	57.0	IMR90 p11
37	F9	1445.81	COL3A1_1	57.0	IMR90 p11
38	F9	1548.17	COL3A1_1	57.0	IMR90 p11
39	F9	1645.49	COL3A1_1	57.0	IMR90 p11
40	F9	1739.49	COL3A1_1	57.0	IMR90 p11
1	G9	6.04	COL3A1_1	55.7	IMR90 p11
2	G9	6.04	COL3A1_1	55.7	IMR90 p11
3	G9	4.63	COL3A1_1	55.7	IMR90 p11
4	G9	3.4	COL3A1_1	55.7	IMR90 p11
5	G9	-0.47	COL3A1_1	55.7	IMR90 p11
6	G9	0.24	COL3A1_1	55.7	IMR90 p11
7	G9	-0.23	COL3A1_1	55.7	IMR90 p11
8	G9	0.64	COL3A1_1	55.7	IMR90 p11
9	G9	-0.91	COL3A1_1	55.7	IMR90 p11
10	G9	3.22	COL3A1_1	55.7	IMR90 p11
11	G9	-7.24	COL3A1_1	55.7	IMR90 p11
12	G9	0.08	COL3A1_1	55.7	IMR90 p11
13	G9	0.65	COL3A1_1	55.7	IMR90 p11
14	G9	-0.61	COL3A1_1	55.7	IMR90 p11
15	G9	-2.64	COL3A1_1	55.7	IMR90 p11
16	G9	-2.13	COL3A1_1	55.7	IMR90 p11
17	G9	0.69	COL3A1_1	55.7	IMR90 p11
18	G9	-2.5	COL3A1_1	55.7	IMR90 p11
19	G9	-0.58	COL3A1_1	55.7	IMR90 p11
20	G9	-2.56	COL3A1_1	55.7	IMR90 p11
21	G9	7.27	COL3A1_1	55.7	IMR90 p11
22	G9	5.58	COL3A1_1	55.7	IMR90 p11
23	G9	20.96	COL3A1_1	55.7	IMR90 p11
24	G9	34.15	COL3A1_1	55.7	IMR90 p11
25	G9	70.5	COL3A1_1	55.7	IMR90 p11
26	G9	119.77	COL3A1_1	55.7	IMR90 p11
27	G9	193.55	COL3A1_1	55.7	IMR90 p11
28	G9	275.23	COL3A1_1	55.7	IMR90 p11
29	G9	368.56	COL3A1_1	55.7	IMR90 p11
30	G9	467.93	COL3A1_1	55.7	IMR90 p11
31	G9	578.32	COL3A1_1	55.7	IMR90 p11
32	G9	695.04	COL3A1_1	55.7	IMR90 p11
33	G9	815.18	COL3A1_1	55.7	IMR90 p11
34	G9	933.79	COL3A1_1	55.7	IMR90 p11
35	G9	1048.68	COL3A1_1	55.7	IMR90 p11
36	G9	1164.17	COL3A1_1	55.7	IMR90 p11
37	G9	1273.29	COL3A1_1	55.7	IMR90 p11
38	G9	1379.45	COL3A1_1	55.7	IMR90 p11
39	G9	1477.96	COL3A1_1	55.7	IMR90 p11
40	G9	1575.76	COL3A1_1	55.7	IMR90 p11
1	H9	-4.05	COL3A1_1	55.0	IMR90 p11
2	H9	1.15	COL3A1_1	55.0	IMR90 p11
3	H9	-6.09	COL3A1_1	55.0	IMR90 p11
4	H9	5.68	COL3A1_1	55.0	IMR90 p11
5	H9	1.27	COL3A1_1	55.0	IMR90 p11
6	H9	1.02	COL3A1_1	55.0	IMR90 p11
7	H9	-5.71	COL3A1_1	55.0	IMR90 p11
8	H9	0.14	COL3A1_1	55.0	IMR90 p11
9	H9	0.79	COL3A1_1	55.0	IMR90 p11
10	H9	0.11	COL3A1_1	55.0	IMR90 p11
11	H9	9.01	COL3A1_1	55.0	IMR90 p11
12	H9	3.03	COL3A1_1	55.0	IMR90 p11
13	H9	0.98	COL3A1_1	55.0	IMR90 p11
14	H9	4.4	COL3A1_1	55.0	IMR90 p11
15	H9	-1.37	COL3A1_1	55.0	IMR90 p11
16	H9	1.85	COL3A1_1	55.0	IMR90 p11
17	H9	-3.02	COL3A1_1	55.0	IMR90 p11
18	H9	-1.76	COL3A1_1	55.0	IMR90 p11
19	H9	-3.2	COL3A1_1	55.0	IMR90 p11
20	H9	1.64	COL3A1_1	55.0	IMR90 p11
21	H9	0.85	COL3A1_1	55.0	IMR90 p11
22	H9	0.88	COL3A1_1	55.0	IMR90 p11
23	H9	13.09	COL3A1_1	55.0	IMR90 p11
24	H9	23.2	COL3A1_1	55.0	IMR90 p11
25	H9	46.68	COL3A1_1	55.0	IMR90 p11
26	H9	88.55	COL3A1_1	55.0	IMR90 p11
27	H9	141.68	COL3A1_1	55.0	IMR90 p11
28	H9	211.71	COL3A1_1	55.0	IMR90 p11
29	H9	285.52	COL3A1_1	55.0	IMR90 p11
30	H9	380.13	COL3A1_1	55.0	IMR90 p11
31	H9	476.8	COL3A1_1	55.0	IMR90 p11
32	H9	578.11	COL3A1_1	55.0	IMR90 p11
33	H9	683.69	COL3A1_1	55.0	IMR90 p11
34	H9	792.62	COL3A1_1	55.0	IMR90 p11
35	H9	902.53	COL3A1_1	55.0	IMR90 p11
36	H9	1009.91	COL3A1_1	55.0	IMR90 p11
37	H9	1112.31	COL3A1_1	55.0	IMR90 p11
38	H9	1210.4	COL3A1_1	55.0	IMR90 p11
39	H9	1302.31	COL3A1_1	55.0	IMR90 p11
40	H9	1391.27	COL3A1_1	55.0	IMR90 p11
1	A9	-9.97	COL3A1_1	65.0	IMR90 p2
2	A9	-4.51	COL3A1_1	65.0	IMR90 p2
3	A9	0.3	COL3A1_1	65.0	IMR90 p2
4	A9	-1.24	COL3A1_1	65.0	IMR90 p2
5	A9	-0.59	COL3A1_1	65.0	IMR90 p2
6	A9	3.64	COL3A1_1	65.0	IMR90 p2
7	A9	4.1	COL3A1_1	65.0	IMR90 p2
8	A9	-3.26	COL3A1_1	65.0	IMR90 p2
9	A9	-3.14	COL3A1_1	65.0	IMR90 p2
10	A9	0.67	COL3A1_1	65.0	IMR90 p2
11	A9	1.26	COL3A1_1	65.0	IMR90 p2
12	A9	2.54	COL3A1_1	65.0	IMR90 p2
13	A9	-0.22	COL3A1_1	65.0	IMR90 p2
14	A9	3.79	COL3A1_1	65.0	IMR90 p2
15	A9	-3.19	COL3A1_1	65.0	IMR90 p2
16	A9	0.43	COL3A1_1	65.0	IMR90 p2
17	A9	-0.2	COL3A1_1	65.0	IMR90 p2
18	A9	-1.88	COL3A1_1	65.0	IMR90 p2
19	A9	1.65	COL3A1_1	65.0	IMR90 p2
20	A9	0.36	COL3A1_1	65.0	IMR90 p2
21	A9	-5.77	COL3A1_1	65.0	IMR90 p2
22	A9	2.36	COL3A1_1	65.0	IMR90 p2
23	A9	3.93	COL3A1_1	65.0	IMR90 p2
24	A9	12.96	COL3A1_1	65.0	IMR90 p2
25	A9	22.87	COL3A1_1	65.0	IMR90 p2
26	A9	44.36	COL3A1_1	65.0	IMR90 p2
27	A9	69.47	COL3A1_1	65.0	IMR90 p2
28	A9	99.61	COL3A1_1	65.0	IMR90 p2
29	A9	154.26	COL3A1_1	65.0	IMR90 p2
30	A9	216.21	COL3A1_1	65.0	IMR90 p2
31	A9	284.14	COL3A1_1	65.0	IMR90 p2
32	A9	359.07	COL3A1_1	65.0	IMR90 p2
33	A9	439.99	COL3A1_1	65.0	IMR90 p2
34	A9	522.84	COL3A1_1	65.0	IMR90 p2
35	A9	606.26	COL3A1_1	65.0	IMR90 p2
36	A9	686.49	COL3A1_1	65.0	IMR90 p2
37	A9	767.49	COL3A1_1	65.0	IMR90 p2
38	A9	841.8	COL3A1_1	65.0	IMR90 p2
39	A9	915.82	COL3A1_1	65.0	IMR90 p2
40	A9	984.83	COL3A1_1	65.0	IMR90 p2
1	B9	-0.35	COL3A1_1	64.5	IMR90 p2
2	B9	3.01	COL3A1_1	64.5	IMR90 p2
3	B9	-0.08	COL3A1_1	64.5	IMR90 p2
4	B9	0.75	COL3A1_1	64.5	IMR90 p2
5	B9	2.33	COL3A1_1	64.5	IMR90 p2
6	B9	-0.1	COL3A1_1	64.5	IMR90 p2
7	B9	2.33	COL3A1_1	64.5	IMR90 p2
8	B9	0.09	COL3A1_1	64.5	IMR90 p2
9	B9	2.39	COL3A1_1	64.5	IMR90 p2
10	B9	1.64	COL3A1_1	64.5	IMR90 p2
11	B9	0.38	COL3A1_1	64.5	IMR90 p2
12	B9	2.59	COL3A1_1	64.5	IMR90 p2
13	B9	-3.79	COL3A1_1	64.5	IMR90 p2
14	B9	-3.32	COL3A1_1	64.5	IMR90 p2
15	B9	-0.41	COL3A1_1	64.5	IMR90 p2
16	B9	-3.14	COL3A1_1	64.5	IMR90 p2
17	B9	-6.14	COL3A1_1	64.5	IMR90 p2
18	B9	-0.17	COL3A1_1	64.5	IMR90 p2
19	B9	0.46	COL3A1_1	64.5	IMR90 p2
20	B9	-0.89	COL3A1_1	64.5	IMR90 p2
21	B9	0.73	COL3A1_1	64.5	IMR90 p2
22	B9	10.0	COL3A1_1	64.5	IMR90 p2
23	B9	10.96	COL3A1_1	64.5	IMR90 p2
24	B9	35.61	COL3A1_1	64.5	IMR90 p2
25	B9	62.91	COL3A1_1	64.5	IMR90 p2
26	B9	108.91	COL3A1_1	64.5	IMR90 p2
27	B9	172.12	COL3A1_1	64.5	IMR90 p2
28	B9	249.77	COL3A1_1	64.5	IMR90 p2
29	B9	332.05	COL3A1_1	64.5	IMR90 p2
30	B9	421.03	COL3A1_1	64.5	IMR90 p2
31	B9	519.26	COL3A1_1	64.5	IMR90 p2
32	B9	618.27	COL3A1_1	64.5	IMR90 p2
33	B9	716.27	COL3A1_1	64.5	IMR90 p2
34	B9	811.15	COL3A1_1	64.5	IMR90 p2
35	B9	904.61	COL3A1_1	64.5	IMR90 p2
36	B9	995.77	COL3A1_1	64.5	IMR90 p2
37	B9	1079.61	COL3A1_1	64.5	IMR90 p2
38	B9	1154.65	COL3A1_1	64.5	IMR90 p2
39	B9	1224.32	COL3A1_1	64.5	IMR90 p2
40	B9	1293.2	COL3A1_1	64.5	IMR90 p2
1	C9	-0.7	COL3A1_1	63.3	IMR90 p2
2	C9	3.33	COL3A1_1	63.3	IMR90 p2
3	C9	-1.14	COL3A1_1	63.3	IMR90 p2
4	C9	3.8	COL3A1_1	63.3	IMR90 p2
5	C9	2.12	COL3A1_1	63.3	IMR90 p2
6	C9	-1.47	COL3A1_1	63.3	IMR90 p2
7	C9	-1.01	COL3A1_1	63.3	IMR90 p2
8	C9	2.23	COL3A1_1	63.3	IMR90 p2
9	C9	-0.01	COL3A1_1	63.3	IMR90 p2
10	C9	0.54	COL3A1_1	63.3	IMR90 p2
11	C9	2.13	COL3A1_1	63.3	IMR90 p2
12	C9	-1.62	COL3A1_1	63.3	IMR90 p2
13	C9	4.64	COL3A1_1	63.3	IMR90 p2
14	C9	-6.03	COL3A1_1	63.3	IMR90 p2
15	C9	-1.56	COL3A1_1	63.3	IMR90 p2
16	C9	-2.4	COL3A1_1	63.3	IMR90 p2
17	C9	0.33	COL3A1_1	63.3	IMR90 p2
18	C9	-2.96	COL3A1_1	63.3	IMR90 p2
19	C9	4.11	COL3A1_1	63.3	IMR90 p2
20	C9	4.87	COL3A1_1	63.3	IMR90 p2
21	C9	13.3	COL3A1_1	63.3	IMR90 p2
22	C9	31.12	COL3A1_1	63.3	IMR90 p2
23	C9	66.62	COL3A1_1	63.3	IMR90 p2
24	C9	125.8	COL3A1_1	63.3	IMR90 p2
25	C9	204.82	COL3A1_1	63.3	IMR90 p2
26	C9	298.6	COL3A1_1	63.3	IMR90 p2
27	C9	398.93	COL3A1_1	63.3	IMR90 p2
28	C9	507.38	COL3A1_1	63.3	IMR90 p2
29	C9	621.88	COL3A1_1	63.3	IMR90 p2
30	C9	739.21	COL3A1_1	63.3	IMR90 p2
31	C9	852.55	COL3A1_1	63.3	IMR90 p2
32	C9	964.16	COL3A1_1	63.3	IMR90 p2
33	C9	1071.41	COL3A1_1	63.3	IMR90 p2
34	C9	1169.78	COL3A1_1	63.3	IMR90 p2
35	C9	1257.99	COL3A1_1	63.3	IMR90 p2
36	C9	1339.23	COL3A1_1	63.3	IMR90 p2
37	C9	1413.69	COL3A1_1	63.3	IMR90 p2
38	C9	1485.24	COL3A1_1	63.3	IMR90 p2
39	C9	1549.99	COL3A1_1	63.3	IMR90 p2
40	C9	1614.4	COL3A1_1	63.3	IMR90 p2
1	D9	-1.7	COL3A1_1	61.4	IMR90 p2
2	D9	3.52	COL3A1_1	61.4	IMR90 p2
3	D9	6.04	COL3A1_1	61.4	IMR90 p2
4	D9	-1.17	COL3A1_1	61.4	IMR90 p2
5	D9	1.65	COL3A1_1	61.4	IMR90 p2
6	D9	0.7	COL3A1_1	61.4	IMR90 p2
7	D9	0.27	COL3A1_1	61.4	IMR90 p2
8	D9	-1.01	COL3A1_1	61.4	IMR90 p2
9	D9	-1.62	COL3A1_1	61.4	IMR90 p2
10	D9	1.25	COL3A1_1	61.4	IMR90 p2
11	D9	-1.85	COL3A1_1	61.4	IMR90 p2
12	D9	-1.37	COL3A1_1	61.4	IMR90 p2
13	D9	4.74	COL3A1_1	61.4	IMR90 p2
14	D9	-2.34	COL3A1_1	61.4	IMR90 p2
15	D9	-2.41	COL3A1_1	61.4	IMR90 p2
16	D9	-2.67	COL3A1_1	61.4	IMR90 p2
17	D9	1.12	COL3A1_1	61.4	IMR90 p2
18	D9	-1.91	COL3A1_1	61.4	IMR90 p2
19	D9	0.39	COL3A1_1	61.4	IMR90 p2
20	D9	8.81	COL3A1_1	61.4	IMR90 p2
21	D9	18.72	COL3A1_1	61.4	IMR90 p2
22	D9	46.53	COL3A1_1	61.4	IMR90 p2
23	D9	98.59	COL3A1_1	61.4	IMR90 p2
24	D9	168.82	COL3A1_1	61.4	IMR90 p2
25	D9	269.72	COL3A1_1	61.4	IMR90 p2
26	D9	381.69	COL3A1_1	61.4	IMR90 p2
27	D9	497.4	COL3A1_1	61.4	IMR90 p2
28	D9	622.66	COL3A1_1	61.4	IMR90 p2
29	D9	753.19	COL3A1_1	61.4	IMR90 p2
30	D9	887.35	COL3A1_1	61.4	IMR90 p2
31	D9	1016.49	COL3A1_1	61.4	IMR90 p2
32	D9	1139.34	COL3A1_1	61.4	IMR90 p2
33	D9	1256.33	COL3A1_1	61.4	IMR90 p2
34	D9	1363.96	COL3A1_1	61.4	IMR90 p2
35	D9	1463.62	COL3A1_1	61.4	IMR90 p2
36	D9	1553.47	COL3A1_1	61.4	IMR90 p2
37	D9	1639.39	COL3A1_1	61.4	IMR90 p2
38	D9	1715.61	COL3A1_1	61.4	IMR90 p2
39	D9	1787.67	COL3A1_1	61.4	IMR90 p2
40	D9	1856.04	COL3A1_1	61.4	IMR90 p2
1	E9	5.48	COL3A1_1	59.0	IMR90 p2
2	E9	3.3	COL3A1_1	59.0	IMR90 p2
3	E9	-2.54	COL3A1_1	59.0	IMR90 p2
4	E9	2.62	COL3A1_1	59.0	IMR90 p2
5	E9	4.21	COL3A1_1	59.0	IMR90 p2
6	E9	-1.17	COL3A1_1	59.0	IMR90 p2
7	E9	1.69	COL3A1_1	59.0	IMR90 p2
8	E9	1.87	COL3A1_1	59.0	IMR90 p2
9	E9	-2.08	COL3A1_1	59.0	IMR90 p2
10	E9	1.81	COL3A1_1	59.0	IMR90 p2
11	E9	0.49	COL3A1_1	59.0	IMR90 p2
12	E9	3.44	COL3A1_1	59.0	IMR90 p2
13	E9	-2.87	COL3A1_1	59.0	IMR90 p2
14	E9	0.01	COL3A1_1	59.0	IMR90 p2
15	E9	-0.93	COL3A1_1	59.0	IMR90 p2
16	E9	-4.31	COL3A1_1	59.0	IMR90 p2
17	E9	1.34	COL3A1_1	59.0	IMR90 p2
18	E9	1.07	COL3A1_1	59.0	IMR90 p2
19	E9	4.93	COL3A1_1	59.0	IMR90 p2
20	E9	14.5	COL3A1_1	59.0	IMR90 p2
21	E9	23.42	COL3A1_1	59.0	IMR90 p2
22	E9	37.18	COL3A1_1	59.0	IMR90 p2
23	E9	62.21	COL3A1_1	59.0	IMR90 p2
24	E9	130.06	COL3A1_1	59.0	IMR90 p2
25	E9	206.89	COL3A1_1	59.0	IMR90 p2
26	E9	309.57	COL3A1_1	59.0	IMR90 p2
27	E9	419.02	COL3A1_1	59.0	IMR90 p2
28	E9	538.02	COL3A1_1	59.0	IMR90 p2
29	E9	665.96	COL3A1_1	59.0	IMR90 p2
30	E9	800.36	COL3A1_1	59.0	IMR90 p2
31	E9	934.63	COL3A1_1	59.0	IMR90 p2
32	E9	1067.96	COL3A1_1	59.0	IMR90 p2
33	E9	1198.55	COL3A1_1	59.0	IMR90 p2
34	E9	1324.58	COL3A1_1	59.0	IMR90 p2
35	E9	1442.43	COL3A1_1	59.0	IMR90 p2
36	E9	1550.75	COL3A1_1	59.0	IMR90 p2
37	E9	1651.49	COL3A1_1	59.0	IMR90 p2
38	E9	1747.35	COL3A1_1	59.0	IMR90 p2
39	E9	1837.88	COL3A1_1	59.0	IMR90 p2
40	E9	1923.32	COL3A1_1	59.0	IMR90 p2
1	F9	-3.81	COL3A1_1	57.0	IMR90 p2
2	F9	-0.04	COL3A1_1	57.0	IMR90 p2
3	F9	3.46	COL3A1_1	57.0	IMR90 p2
4	F9	-3.57	COL3A1_1	57.0	IMR90 p2
5	F9	2.97	COL3A1_1	57.0	IMR90 p2
6	F9	3.09	COL3A1_1	57.0	IMR90 p2
7	F9	-0.07	COL3A1_1	57.0	IMR90 p2
8	F9	-0.92	COL3A1_1	57.0	IMR90 p2
9	F9	0.32	COL3A1_1	57.0	IMR90 p2
10	F9	2.19	COL3A1_1	57.0	IMR90 p2
11	F9	4.8	COL3A1_1	57.0	IMR90 p2
12	F9	-2.79	COL3A1_1	57.0	IMR90 p2
13	F9	-1.77	COL3A1_1	57.0	IMR90 p2
14	F9	-1.53	COL3A1_1	57.0	IMR90 p2
15	F9	-4.79	COL3A1_1	57.0	IMR90 p2
16	F9	0.62	COL3A1_1	57.0	IMR90 p2
17	F9	-5.03	COL3A1_1	57.0	IMR90 p2
18	F9	-0.8	COL3A1_1	57.0	IMR90 p2
19	F9	0.51	COL3A1_1	57.0	IMR90 p2
20	F9	4.28	COL3A1_1	57.0	IMR90 p2
21	F9	6.33	COL3A1_1	57.0	IMR90 p2
22	F9	13.56	COL3A1_1	57.0	IMR90 p2
23	F9	32.21	COL3A1_1	57.0	IMR90 p2
24	F9	63.53	COL3A1_1	57.0	IMR90 p2
25	F9	117.82	COL3A1_1	57.0	IMR90 p2
26	F9	194.6	COL3A1_1	57.0	IMR90 p2
27	F9	273.63	COL3A1_1	57.0	IMR90 p2
28	F9	376.56	COL3A1_1	57.0	IMR90 p2
29	F9	487.66	COL3A1_1	57.0	IMR90 p2
30	F9	606.59	COL3A1_1	57.0	IMR90 p2
31	F9	731.73	COL3A1_1	57.0	IMR90 p2
32	F9	858.27	COL3A1_1	57.0	IMR90 p2
33	F9	985.25	COL3A1_1	57.0	IMR90 p2
34	F9	1109.74	COL3A1_1	57.0	IMR90 p2
35	F9	1231.12	COL3A1_1	57.0	IMR90 p2
36	F9	1348.23	COL3A1_1	57.0	IMR90 p2
37	F9	1459.46	COL3A1_1	57.0	IMR90 p2
38	F9	1562.66	COL3A1_1	57.0	IMR90 p2
39	F9	1658.45	COL3A1_1	57.0	IMR90 p2
40	F9	1749.36	COL3A1_1	57.0	IMR90 p2
1	G9	4.68	COL3A1_1	55.7	IMR90 p2
2	G9	8.92	COL3A1_1	55.7	IMR90 p2
3	G9	1.19	COL3A1_1	55.7	IMR90 p2
4	G9	-2.8	COL3A1_1	55.7	IMR90 p2
5	G9	1.6	COL3A1_1	55.7	IMR90 p2
6	G9	2.72	COL3A1_1	55.7	IMR90 p2
7	G9	0.08	COL3A1_1	55.7	IMR90 p2
8	G9	-5.8	COL3A1_1	55.7	IMR90 p2
9	G9	4.62	COL3A1_1	55.7	IMR90 p2
10	G9	4.08	COL3A1_1	55.7	IMR90 p2
11	G9	1.69	COL3A1_1	55.7	IMR90 p2
12	G9	-0.36	COL3A1_1	55.7	IMR90 p2
13	G9	3.12	COL3A1_1	55.7	IMR90 p2
14	G9	-3.92	COL3A1_1	55.7	IMR90 p2
15	G9	-1.85	COL3A1_1	55.7	IMR90 p2
16	G9	-0.54	COL3A1_1	55.7	IMR90 p2
17	G9	-0.67	COL3A1_1	55.7	IMR90 p2
18	G9	-0.89	COL3A1_1	55.7	IMR90 p2
19	G9	-2.6	COL3A1_1	55.7	IMR90 p2
20	G9	1.38	COL3A1_1	55.7	IMR90 p2
21	G9	4.99	COL3A1_1	55.7	IMR90 p2
22	G9	11.43	COL3A1_1	55.7	IMR90 p2
23	G9	23.65	COL3A1_1	55.7	IMR90 p2
24	G9	39.26	COL3A1_1	55.7	IMR90 p2
25	G9	77.47	COL3A1_1	55.7	IMR90 p2
26	G9	126.57	COL3A1_1	55.7	IMR90 p2
27	G9	200.55	COL3A1_1	55.7	IMR90 p2
28	G9	273.59	COL3A1_1	55.7	IMR90 p2
29	G9	365.61	COL3A1_1	55.7	IMR90 p2
30	G9	461.1	COL3A1_1	55.7	IMR90 p2
31	G9	563.55	COL3A1_1	55.7	IMR90 p2
32	G9	672.55	COL3A1_1	55.7	IMR90 p2
33	G9	783.39	COL3A1_1	55.7	IMR90 p2
34	G9	898.18	COL3A1_1	55.7	IMR90 p2
35	G9	1006.71	COL3A1_1	55.7	IMR90 p2
36	G9	1115.03	COL3A1_1	55.7	IMR90 p2
37	G9	1215.23	COL3A1_1	55.7	IMR90 p2
38	G9	1310.08	COL3A1_1	55.7	IMR90 p2
39	G9	1402.74	COL3A1_1	55.7	IMR90 p2
40	G9	1495.51	COL3A1_1	55.7	IMR90 p2
1	H9	-4.4	COL3A1_1	55.0	IMR90 p2
2	H9	1.03	COL3A1_1	55.0	IMR90 p2
3	H9	-1.68	COL3A1_1	55.0	IMR90 p2
4	H9	2.11	COL3A1_1	55.0	IMR90 p2
5	H9	-2.4	COL3A1_1	55.0	IMR90 p2
6	H9	3.72	COL3A1_1	55.0	IMR90 p2
7	H9	3.42	COL3A1_1	55.0	IMR90 p2
8	H9	-1.47	COL3A1_1	55.0	IMR90 p2
9	H9	2.97	COL3A1_1	55.0	IMR90 p2
10	H9	1.38	COL3A1_1	55.0	IMR90 p2
11	H9	1.86	COL3A1_1	55.0	IMR90 p2
12	H9	0.77	COL3A1_1	55.0	IMR90 p2
13	H9	-1.21	COL3A1_1	55.0	IMR90 p2
14	H9	-2.82	COL3A1_1	55.0	IMR90 p2
15	H9	-5.23	COL3A1_1	55.0	IMR90 p2
16	H9	-0.04	COL3A1_1	55.0	IMR90 p2
17	H9	4.12	COL3A1_1	55.0	IMR90 p2
18	H9	-0.25	COL3A1_1	55.0	IMR90 p2
19	H9	0.95	COL3A1_1	55.0	IMR90 p2
20	H9	2.14	COL3A1_1	55.0	IMR90 p2
21	H9	-2.29	COL3A1_1	55.0	IMR90 p2
22	H9	3.74	COL3A1_1	55.0	IMR90 p2
23	H9	11.41	COL3A1_1	55.0	IMR90 p2
24	H9	29.58	COL3A1_1	55.0	IMR90 p2
25	H9	49.66	COL3A1_1	55.0	IMR90 p2
26	H9	94.94	COL3A1_1	55.0	IMR90 p2
27	H9	152.1	COL3A1_1	55.0	IMR90 p2
28	H9	210.41	COL3A1_1	55.0	IMR90 p2
29	H9	295.08	COL3A1_1	55.0	IMR90 p2
30	H9	379.79	COL3A1_1	55.0	IMR90 p2
31	H9	470.62	COL3A1_1	55.0	IMR90 p2
32	H9	567.32	COL3A1_1	55.0	IMR90 p2
33	H9	673.16	COL3A1_1	55.0	IMR90 p2
34	H9	778.51	COL3A1_1	55.0	IMR90 p2
35	H9	883.54	COL3A1_1	55.0	IMR90 p2
36	H9	985.02	COL3A1_1	55.0	IMR90 p2
37	H9	1084.01	COL3A1_1	55.0	IMR90 p2
38	H9	1181.5	COL3A1_1	55.0	IMR90 p2
39	H9	1274.08	COL3A1_1	55.0	IMR90 p2
40	H9	1364.23	COL3A1_1	55.0	IMR90 p2
1	A9	-4.79	COL3A1_1	65.0	IMR90 p8
2	A9	-0.18	COL3A1_1	65.0	IMR90 p8
3	A9	1.83	COL3A1_1	65.0	IMR90 p8
4	A9	1.46	COL3A1_1	65.0	IMR90 p8
5	A9	-2.84	COL3A1_1	65.0	IMR90 p8
6	A9	3.99	COL3A1_1	65.0	IMR90 p8
7	A9	1.27	COL3A1_1	65.0	IMR90 p8
8	A9	0.29	COL3A1_1	65.0	IMR90 p8
9	A9	-3.18	COL3A1_1	65.0	IMR90 p8
10	A9	-2.46	COL3A1_1	65.0	IMR90 p8
11	A9	2.73	COL3A1_1	65.0	IMR90 p8
12	A9	2.92	COL3A1_1	65.0	IMR90 p8
13	A9	-0.1	COL3A1_1	65.0	IMR90 p8
14	A9	-3.3	COL3A1_1	65.0	IMR90 p8
15	A9	-2.07	COL3A1_1	65.0	IMR90 p8
16	A9	0.92	COL3A1_1	65.0	IMR90 p8
17	A9	1.32	COL3A1_1	65.0	IMR90 p8
18	A9	-0.14	COL3A1_1	65.0	IMR90 p8
19	A9	-2.81	COL3A1_1	65.0	IMR90 p8
20	A9	-1.11	COL3A1_1	65.0	IMR90 p8
21	A9	-0.64	COL3A1_1	65.0	IMR90 p8
22	A9	1.89	COL3A1_1	65.0	IMR90 p8
23	A9	2.36	COL3A1_1	65.0	IMR90 p8
24	A9	2.33	COL3A1_1	65.0	IMR90 p8
25	A9	7.03	COL3A1_1	65.0	IMR90 p8
26	A9	14.53	COL3A1_1	65.0	IMR90 p8
27	A9	34.58	COL3A1_1	65.0	IMR90 p8
28	A9	62.22	COL3A1_1	65.0	IMR90 p8
29	A9	103.04	COL3A1_1	65.0	IMR90 p8
30	A9	152.29	COL3A1_1	65.0	IMR90 p8
31	A9	222.75	COL3A1_1	65.0	IMR90 p8
32	A9	303.13	COL3A1_1	65.0	IMR90 p8
33	A9	389.84	COL3A1_1	65.0	IMR90 p8
34	A9	479.61	COL3A1_1	65.0	IMR90 p8
35	A9	571.07	COL3A1_1	65.0	IMR90 p8
36	A9	664.13	COL3A1_1	65.0	IMR90 p8
37	A9	757.66	COL3A1_1	65.0	IMR90 p8
38	A9	847.87	COL3A1_1	65.0	IMR90 p8
39	A9	936.25	COL3A1_1	65.0	IMR90 p8
40	A9	1020.56	COL3A1_1	65.0	IMR90 p8
1	B9	2.47	COL3A1_1	64.5	IMR90 p8
2	B9	3.22	COL3A1_1	64.5	IMR90 p8
3	B9	3.99	COL3A1_1	64.5	IMR90 p8
4	B9	-1.1	COL3A1_1	64.5	IMR90 p8
5	B9	0.01	COL3A1_1	64.5	IMR90 p8
6	B9	4.53	COL3A1_1	64.5	IMR90 p8
7	B9	-0.68	COL3A1_1	64.5	IMR90 p8
8	B9	3.89	COL3A1_1	64.5	IMR90 p8
9	B9	0.6	COL3A1_1	64.5	IMR90 p8
10	B9	-3.31	COL3A1_1	64.5	IMR90 p8
11	B9	0.08	COL3A1_1	64.5	IMR90 p8
12	B9	-1.51	COL3A1_1	64.5	IMR90 p8
13	B9	-2.43	COL3A1_1	64.5	IMR90 p8
14	B9	1.11	COL3A1_1	64.5	IMR90 p8
15	B9	-3.07	COL3A1_1	64.5	IMR90 p8
16	B9	-2.36	COL3A1_1	64.5	IMR90 p8
17	B9	-3.18	COL3A1_1	64.5	IMR90 p8
18	B9	-2.5	COL3A1_1	64.5	IMR90 p8
19	B9	1.05	COL3A1_1	64.5	IMR90 p8
20	B9	3.02	COL3A1_1	64.5	IMR90 p8
21	B9	0.81	COL3A1_1	64.5	IMR90 p8
22	B9	0.2	COL3A1_1	64.5	IMR90 p8
23	B9	6.98	COL3A1_1	64.5	IMR90 p8
24	B9	13.53	COL3A1_1	64.5	IMR90 p8
25	B9	28.04	COL3A1_1	64.5	IMR90 p8
26	B9	57.94	COL3A1_1	64.5	IMR90 p8
27	B9	101.47	COL3A1_1	64.5	IMR90 p8
28	B9	167.75	COL3A1_1	64.5	IMR90 p8
29	B9	248.06	COL3A1_1	64.5	IMR90 p8
30	B9	340.38	COL3A1_1	64.5	IMR90 p8
31	B9	439.15	COL3A1_1	64.5	IMR90 p8
32	B9	545.86	COL3A1_1	64.5	IMR90 p8
33	B9	656.7	COL3A1_1	64.5	IMR90 p8
34	B9	765.49	COL3A1_1	64.5	IMR90 p8
35	B9	870.71	COL3A1_1	64.5	IMR90 p8
36	B9	973.44	COL3A1_1	64.5	IMR90 p8
37	B9	1068.34	COL3A1_1	64.5	IMR90 p8
38	B9	1158.86	COL3A1_1	64.5	IMR90 p8
39	B9	1239.77	COL3A1_1	64.5	IMR90 p8
40	B9	1316.21	COL3A1_1	64.5	IMR90 p8
1	C9	5.38	COL3A1_1	63.3	IMR90 p8
2	C9	5.98	COL3A1_1	63.3	IMR90 p8
3	C9	0.76	COL3A1_1	63.3	IMR90 p8
4	C9	-0.98	COL3A1_1	63.3	IMR90 p8
5	C9	0.99	COL3A1_1	63.3	IMR90 p8
6	C9	-0.68	COL3A1_1	63.3	IMR90 p8
7	C9	6.9	COL3A1_1	63.3	IMR90 p8
8	C9	0.24	COL3A1_1	63.3	IMR90 p8
9	C9	0.36	COL3A1_1	63.3	IMR90 p8
10	C9	0.24	COL3A1_1	63.3	IMR90 p8
11	C9	-0.9	COL3A1_1	63.3	IMR90 p8
12	C9	2.81	COL3A1_1	63.3	IMR90 p8
13	C9	-1.15	COL3A1_1	63.3	IMR90 p8
14	C9	-2.64	COL3A1_1	63.3	IMR90 p8
15	C9	-1.93	COL3A1_1	63.3	IMR90 p8
16	C9	-0.6	COL3A1_1	63.3	IMR90 p8
17	C9	-3.07	COL3A1_1	63.3	IMR90 p8
18	C9	-1.63	COL3A1_1	63.3	IMR90 p8
19	C9	-0.89	COL3A1_1	63.3	IMR90 p8
20	C9	-0.61	COL3A1_1	63.3	IMR90 p8
21	C9	5.46	COL3A1_1	63.3	IMR90 p8
22	C9	4.32	COL3A1_1	63.3	IMR90 p8
23	C9	21.74	COL3A1_1	63.3	IMR90 p8
24	C9	50.83	COL3A1_1	63.3	IMR90 p8
25	C9	90.87	COL3A1_1	63.3	IMR90 p8
26	C9	170.53	COL3A1_1	63.3	IMR90 p8
27	C9	262.18	COL3A1_1	63.3	IMR90 p8
28	C9	378.28	COL3A1_1	63.3	IMR90 p8
29	C9	494.93	COL3A1_1	63.3	IMR90 p8
30	C9	619.2	COL3A1_1	63.3	IMR90 p8
31	C9	746.12	COL3A1_1	63.3	IMR90 p8
32	C9	882.5	COL3A1_1	63.3	IMR90 p8
33	C9	1012.52	COL3A1_1	63.3	IMR90 p8
34	C9	1135.86	COL3A1_1	63.3	IMR90 p8
35	C9	1249.32	COL3A1_1	63.3	IMR90 p8
36	C9	1354.96	COL3A1_1	63.3	IMR90 p8
37	C9	1449.52	COL3A1_1	63.3	IMR90 p8
38	C9	1531.71	COL3A1_1	63.3	IMR90 p8
39	C9	1605.23	COL3A1_1	63.3	IMR90 p8
40	C9	1674.23	COL3A1_1	63.3	IMR90 p8
1	D9	-5.96	COL3A1_1	61.4	IMR90 p8
2	D9	-0.94	COL3A1_1	61.4	IMR90 p8
3	D9	-0.56	COL3A1_1	61.4	IMR90 p8
4	D9	-0.08	COL3A1_1	61.4	IMR90 p8
5	D9	0.71	COL3A1_1	61.4	IMR90 p8
6	D9	4.03	COL3A1_1	61.4	IMR90 p8
7	D9	2.14	COL3A1_1	61.4	IMR90 p8
8	D9	-1.01	COL3A1_1	61.4	IMR90 p8
9	D9	1.84	COL3A1_1	61.4	IMR90 p8
10	D9	1.11	COL3A1_1	61.4	IMR90 p8
11	D9	0.13	COL3A1_1	61.4	IMR90 p8
12	D9	-2.87	COL3A1_1	61.4	IMR90 p8
13	D9	-0.12	COL3A1_1	61.4	IMR90 p8
14	D9	-0.26	COL3A1_1	61.4	IMR90 p8
15	D9	-0.86	COL3A1_1	61.4	IMR90 p8
16	D9	-2.31	COL3A1_1	61.4	IMR90 p8
17	D9	-0.53	COL3A1_1	61.4	IMR90 p8
18	D9	-4.39	COL3A1_1	61.4	IMR90 p8
19	D9	-1.12	COL3A1_1	61.4	IMR90 p8
20	D9	-0.37	COL3A1_1	61.4	IMR90 p8
21	D9	10.03	COL3A1_1	61.4	IMR90 p8
22	D9	13.04	COL3A1_1	61.4	IMR90 p8
23	D9	30.41	COL3A1_1	61.4	IMR90 p8
24	D9	68.42	COL3A1_1	61.4	IMR90 p8
25	D9	127.11	COL3A1_1	61.4	IMR90 p8
26	D9	219.24	COL3A1_1	61.4	IMR90 p8
27	D9	336.5	COL3A1_1	61.4	IMR90 p8
28	D9	463.62	COL3A1_1	61.4	IMR90 p8
29	D9	595.32	COL3A1_1	61.4	IMR90 p8
30	D9	737.01	COL3A1_1	61.4	IMR90 p8
31	D9	879.37	COL3A1_1	61.4	IMR90 p8
32	D9	1028.35	COL3A1_1	61.4	IMR90 p8
33	D9	1168.04	COL3A1_1	61.4	IMR90 p8
34	D9	1301.36	COL3A1_1	61.4	IMR90 p8
35	D9	1420.64	COL3A1_1	61.4	IMR90 p8
36	D9	1532.58	COL3A1_1	61.4	IMR90 p8
37	D9	1634.62	COL3A1_1	61.4	IMR90 p8
38	D9	1727.82	COL3A1_1	61.4	IMR90 p8
39	D9	1814.36	COL3A1_1	61.4	IMR90 p8
40	D9	1896.26	COL3A1_1	61.4	IMR90 p8
1	E9	6.43	COL3A1_1	59.0	IMR90 p8
2	E9	3.77	COL3A1_1	59.0	IMR90 p8
3	E9	-2.65	COL3A1_1	59.0	IMR90 p8
4	E9	-0.85	COL3A1_1	59.0	IMR90 p8
5	E9	1.7	COL3A1_1	59.0	IMR90 p8
6	E9	-1.69	COL3A1_1	59.0	IMR90 p8
7	E9	2.54	COL3A1_1	59.0	IMR90 p8
8	E9	3.18	COL3A1_1	59.0	IMR90 p8
9	E9	1.78	COL3A1_1	59.0	IMR90 p8
10	E9	2.83	COL3A1_1	59.0	IMR90 p8
11	E9	2.97	COL3A1_1	59.0	IMR90 p8
12	E9	0.79	COL3A1_1	59.0	IMR90 p8
13	E9	0.7	COL3A1_1	59.0	IMR90 p8
14	E9	-0.34	COL3A1_1	59.0	IMR90 p8
15	E9	-0.05	COL3A1_1	59.0	IMR90 p8
16	E9	-3.72	COL3A1_1	59.0	IMR90 p8
17	E9	0.74	COL3A1_1	59.0	IMR90 p8
18	E9	-0.4	COL3A1_1	59.0	IMR90 p8
19	E9	-4.1	COL3A1_1	59.0	IMR90 p8
20	E9	0.07	COL3A1_1	59.0	IMR90 p8
21	E9	-0.86	COL3A1_1	59.0	IMR90 p8
22	E9	6.47	COL3A1_1	59.0	IMR90 p8
23	E9	14.92	COL3A1_1	59.0	IMR90 p8
24	E9	38.63	COL3A1_1	59.0	IMR90 p8
25	E9	77.81	COL3A1_1	59.0	IMR90 p8
26	E9	147.74	COL3A1_1	59.0	IMR90 p8
27	E9	248.2	COL3A1_1	59.0	IMR90 p8
28	E9	357.02	COL3A1_1	59.0	IMR90 p8
29	E9	488.63	COL3A1_1	59.0	IMR90 p8
30	E9	625.84	COL3A1_1	59.0	IMR90 p8
31	E9	770.59	COL3A1_1	59.0	IMR90 p8
32	E9	924.67	COL3A1_1	59.0	IMR90 p8
33	E9	1079.48	COL3A1_1	59.0	IMR90 p8
34	E9	1227.54	COL3A1_1	59.0	IMR90 p8
35	E9	1366.3	COL3A1_1	59.0	IMR90 p8
36	E9	1494.97	COL3A1_1	59.0	IMR90 p8
37	E9	1621.51	COL3A1_1	59.0	IMR90 p8
38	E9	1739.67	COL3A1_1	59.0	IMR90 p8
39	E9	1849.6	COL3A1_1	59.0	IMR90 p8
40	E9	1948.87	COL3A1_1	59.0	IMR90 p8
1	F9	3.89	COL3A1_1	57.0	IMR90 p8
2	F9	3.5	COL3A1_1	57.0	IMR90 p8
3	F9	0.89	COL3A1_1	57.0	IMR90 p8
4	F9	-0.72	COL3A1_1	57.0	IMR90 p8
5	F9	-0.74	COL3A1_1	57.0	IMR90 p8
6	F9	3.14	COL3A1_1	57.0	IMR90 p8
7	F9	0.89	COL3A1_1	57.0	IMR90 p8
8	F9	6.82	COL3A1_1	57.0	IMR90 p8
9	F9	1.61	COL3A1_1	57.0	IMR90 p8
10	F9	-0.68	COL3A1_1	57.0	IMR90 p8
11	F9	0.91	COL3A1_1	57.0	IMR90 p8
12	F9	-0.47	COL3A1_1	57.0	IMR90 p8
13	F9	-2.15	COL3A1_1	57.0	IMR90 p8
14	F9	0.49	COL3A1_1	57.0	IMR90 p8
15	F9	-0.43	COL3A1_1	57.0	IMR90 p8
16	F9	-4.39	COL3A1_1	57.0	IMR90 p8
17	F9	-2.46	COL3A1_1	57.0	IMR90 p8
18	F9	-4.47	COL3A1_1	57.0	IMR90 p8
19	F9	-1.8	COL3A1_1	57.0	IMR90 p8
20	F9	0.24	COL3A1_1	57.0	IMR90 p8
21	F9	-0.79	COL3A1_1	57.0	IMR90 p8
22	F9	4.53	COL3A1_1	57.0	IMR90 p8
23	F9	8.41	COL3A1_1	57.0	IMR90 p8
24	F9	15.53	COL3A1_1	57.0	IMR90 p8
25	F9	44.74	COL3A1_1	57.0	IMR90 p8
26	F9	81.7	COL3A1_1	57.0	IMR90 p8
27	F9	146.28	COL3A1_1	57.0	IMR90 p8
28	F9	236.05	COL3A1_1	57.0	IMR90 p8
29	F9	332.93	COL3A1_1	57.0	IMR90 p8
30	F9	450.05	COL3A1_1	57.0	IMR90 p8
31	F9	572.38	COL3A1_1	57.0	IMR90 p8
32	F9	704.23	COL3A1_1	57.0	IMR90 p8
33	F9	841.1	COL3A1_1	57.0	IMR90 p8
34	F9	978.14	COL3A1_1	57.0	IMR90 p8
35	F9	1112.09	COL3A1_1	57.0	IMR90 p8
36	F9	1242.06	COL3A1_1	57.0	IMR90 p8
37	F9	1367.23	COL3A1_1	57.0	IMR90 p8
38	F9	1487.03	COL3A1_1	57.0	IMR90 p8
39	F9	1600.5	COL3A1_1	57.0	IMR90 p8
40	F9	1709.22	COL3A1_1	57.0	IMR90 p8
1	G9	4.97	COL3A1_1	55.7	IMR90 p8
2	G9	3.16	COL3A1_1	55.7	IMR90 p8
3	G9	1.11	COL3A1_1	55.7	IMR90 p8
4	G9	1.67	COL3A1_1	55.7	IMR90 p8
5	G9	1.68	COL3A1_1	55.7	IMR90 p8
6	G9	-0.38	COL3A1_1	55.7	IMR90 p8
7	G9	0.37	COL3A1_1	55.7	IMR90 p8
8	G9	4.34	COL3A1_1	55.7	IMR90 p8
9	G9	-0.91	COL3A1_1	55.7	IMR90 p8
10	G9	1.77	COL3A1_1	55.7	IMR90 p8
11	G9	-5.28	COL3A1_1	55.7	IMR90 p8
12	G9	1.4	COL3A1_1	55.7	IMR90 p8
13	G9	-1.9	COL3A1_1	55.7	IMR90 p8
14	G9	-1.68	COL3A1_1	55.7	IMR90 p8
15	G9	-0.97	COL3A1_1	55.7	IMR90 p8
16	G9	4.72	COL3A1_1	55.7	IMR90 p8
17	G9	0.38	COL3A1_1	55.7	IMR90 p8
18	G9	-3.34	COL3A1_1	55.7	IMR90 p8
19	G9	-5.13	COL3A1_1	55.7	IMR90 p8
20	G9	-0.34	COL3A1_1	55.7	IMR90 p8
21	G9	-0.75	COL3A1_1	55.7	IMR90 p8
22	G9	2.79	COL3A1_1	55.7	IMR90 p8
23	G9	7.2	COL3A1_1	55.7	IMR90 p8
24	G9	7.91	COL3A1_1	55.7	IMR90 p8
25	G9	21.36	COL3A1_1	55.7	IMR90 p8
26	G9	47.33	COL3A1_1	55.7	IMR90 p8
27	G9	88.03	COL3A1_1	55.7	IMR90 p8
28	G9	147.87	COL3A1_1	55.7	IMR90 p8
29	G9	231.83	COL3A1_1	55.7	IMR90 p8
30	G9	330.59	COL3A1_1	55.7	IMR90 p8
31	G9	436.02	COL3A1_1	55.7	IMR90 p8
32	G9	541.94	COL3A1_1	55.7	IMR90 p8
33	G9	652.19	COL3A1_1	55.7	IMR90 p8
34	G9	767.82	COL3A1_1	55.7	IMR90 p8
35	G9	887.19	COL3A1_1	55.7	IMR90 p8
36	G9	1000.49	COL3A1_1	55.7	IMR90 p8
37	G9	1116.96	COL3A1_1	55.7	IMR90 p8
38	G9	1227.25	COL3A1_1	55.7	IMR90 p8
39	G9	1335.18	COL3A1_1	55.7	IMR90 p8
40	G9	1434.33	COL3A1_1	55.7	IMR90 p8
1	H9	-9.01	COL3A1_1	55.0	IMR90 p8
2	H9	-5.22	COL3A1_1	55.0	IMR90 p8
3	H9	-5.24	COL3A1_1	55.0	IMR90 p8
4	H9	-1.3	COL3A1_1	55.0	IMR90 p8
5	H9	4.68	COL3A1_1	55.0	IMR90 p8
6	H9	1.75	COL3A1_1	55.0	IMR90 p8
7	H9	-1.29	COL3A1_1	55.0	IMR90 p8
8	H9	2.81	COL3A1_1	55.0	IMR90 p8
9	H9	-0.77	COL3A1_1	55.0	IMR90 p8
10	H9	3.45	COL3A1_1	55.0	IMR90 p8
11	H9	3.32	COL3A1_1	55.0	IMR90 p8
12	H9	0.06	COL3A1_1	55.0	IMR90 p8
13	H9	-0.84	COL3A1_1	55.0	IMR90 p8
14	H9	1.99	COL3A1_1	55.0	IMR90 p8
15	H9	-1.03	COL3A1_1	55.0	IMR90 p8
16	H9	-2.12	COL3A1_1	55.0	IMR90 p8
17	H9	2.98	COL3A1_1	55.0	IMR90 p8
18	H9	5.01	COL3A1_1	55.0	IMR90 p8
19	H9	-5.35	COL3A1_1	55.0	IMR90 p8
20	H9	-2.27	COL3A1_1	55.0	IMR90 p8
21	H9	1.05	COL3A1_1	55.0	IMR90 p8
22	H9	-0.39	COL3A1_1	55.0	IMR90 p8
23	H9	1.32	COL3A1_1	55.0	IMR90 p8
24	H9	0.87	COL3A1_1	55.0	IMR90 p8
25	H9	16.17	COL3A1_1	55.0	IMR90 p8
26	H9	28.43	COL3A1_1	55.0	IMR90 p8
27	H9	61.3	COL3A1_1	55.0	IMR90 p8
28	H9	110.03	COL3A1_1	55.0	IMR90 p8
29	H9	176.04	COL3A1_1	55.0	IMR90 p8
30	H9	247.24	COL3A1_1	55.0	IMR90 p8
31	H9	339.97	COL3A1_1	55.0	IMR90 p8
32	H9	439.54	COL3A1_1	55.0	IMR90 p8
33	H9	543.67	COL3A1_1	55.0	IMR90 p8
34	H9	652.42	COL3A1_1	55.0	IMR90 p8
35	H9	764.55	COL3A1_1	55.0	IMR90 p8
36	H9	876.78	COL3A1_1	55.0	IMR90 p8
37	H9	988.48	COL3A1_1	55.0	IMR90 p8
38	H9	1092.73	COL3A1_1	55.0	IMR90 p8
39	H9	1194.46	COL3A1_1	55.0	IMR90 p8
40	H9	1293.23	COL3A1_1	55.0	IMR90 p8
