# Supplementary material for: Primer PICKR: literature-mined scoring platform for robust RT–qPCR primers
Source: Nat Commun. 2026 May 28;17:6938. doi: 10.1038/s41467-026-73648-2 (PMC13388996; doi:10.1038/s41467-026-73648-2)
Supplement: Supplementary file 11 — Source Data [file 41467_2026_73648_MOESM11_ESM.zip › Suppl_Fig_S4/amplification_data_VIM_1.csv]

Cycle	Well	Fluorescence	Target	melt temp	Replicate
1	A5	0.81	VIM_1	65.0	IMR90 p11
2	A5	5.41	VIM_1	65.0	IMR90 p11
3	A5	4.5	VIM_1	65.0	IMR90 p11
4	A5	2.77	VIM_1	65.0	IMR90 p11
5	A5	-1.01	VIM_1	65.0	IMR90 p11
6	A5	0.15	VIM_1	65.0	IMR90 p11
7	A5	2.35	VIM_1	65.0	IMR90 p11
8	A5	-3.04	VIM_1	65.0	IMR90 p11
9	A5	-0.16	VIM_1	65.0	IMR90 p11
10	A5	1.86	VIM_1	65.0	IMR90 p11
11	A5	-3.95	VIM_1	65.0	IMR90 p11
12	A5	3.29	VIM_1	65.0	IMR90 p11
13	A5	-2.19	VIM_1	65.0	IMR90 p11
14	A5	-5.82	VIM_1	65.0	IMR90 p11
15	A5	-0.29	VIM_1	65.0	IMR90 p11
16	A5	0.57	VIM_1	65.0	IMR90 p11
17	A5	9.97	VIM_1	65.0	IMR90 p11
18	A5	17.95	VIM_1	65.0	IMR90 p11
19	A5	42.1	VIM_1	65.0	IMR90 p11
20	A5	86.08	VIM_1	65.0	IMR90 p11
21	A5	165.6	VIM_1	65.0	IMR90 p11
22	A5	266.18	VIM_1	65.0	IMR90 p11
23	A5	380.09	VIM_1	65.0	IMR90 p11
24	A5	511.1	VIM_1	65.0	IMR90 p11
25	A5	649.72	VIM_1	65.0	IMR90 p11
26	A5	797.35	VIM_1	65.0	IMR90 p11
27	A5	953.43	VIM_1	65.0	IMR90 p11
28	A5	1105.67	VIM_1	65.0	IMR90 p11
29	A5	1252.99	VIM_1	65.0	IMR90 p11
30	A5	1387.88	VIM_1	65.0	IMR90 p11
31	A5	1515.07	VIM_1	65.0	IMR90 p11
32	A5	1628.35	VIM_1	65.0	IMR90 p11
33	A5	1731.29	VIM_1	65.0	IMR90 p11
34	A5	1825.74	VIM_1	65.0	IMR90 p11
35	A5	1911.43	VIM_1	65.0	IMR90 p11
36	A5	1990.65	VIM_1	65.0	IMR90 p11
37	A5	2059.49	VIM_1	65.0	IMR90 p11
38	A5	2124.6	VIM_1	65.0	IMR90 p11
39	A5	2181.37	VIM_1	65.0	IMR90 p11
40	A5	2234.53	VIM_1	65.0	IMR90 p11
1	B5	1.89	VIM_1	64.5	IMR90 p11
2	B5	1.44	VIM_1	64.5	IMR90 p11
3	B5	4.4	VIM_1	64.5	IMR90 p11
4	B5	3.13	VIM_1	64.5	IMR90 p11
5	B5	0.96	VIM_1	64.5	IMR90 p11
6	B5	-0.12	VIM_1	64.5	IMR90 p11
7	B5	-2.72	VIM_1	64.5	IMR90 p11
8	B5	0.37	VIM_1	64.5	IMR90 p11
9	B5	-1.22	VIM_1	64.5	IMR90 p11
10	B5	1.15	VIM_1	64.5	IMR90 p11
11	B5	-2.71	VIM_1	64.5	IMR90 p11
12	B5	0.18	VIM_1	64.5	IMR90 p11
13	B5	-4.87	VIM_1	64.5	IMR90 p11
14	B5	-5.14	VIM_1	64.5	IMR90 p11
15	B5	0.68	VIM_1	64.5	IMR90 p11
16	B5	1.8	VIM_1	64.5	IMR90 p11
17	B5	9.79	VIM_1	64.5	IMR90 p11
18	B5	22.47	VIM_1	64.5	IMR90 p11
19	B5	50.58	VIM_1	64.5	IMR90 p11
20	B5	100.47	VIM_1	64.5	IMR90 p11
21	B5	172.72	VIM_1	64.5	IMR90 p11
22	B5	289.08	VIM_1	64.5	IMR90 p11
23	B5	410.4	VIM_1	64.5	IMR90 p11
24	B5	550.24	VIM_1	64.5	IMR90 p11
25	B5	696.8	VIM_1	64.5	IMR90 p11
26	B5	854.76	VIM_1	64.5	IMR90 p11
27	B5	1018.3	VIM_1	64.5	IMR90 p11
28	B5	1185.14	VIM_1	64.5	IMR90 p11
29	B5	1342.6	VIM_1	64.5	IMR90 p11
30	B5	1492.49	VIM_1	64.5	IMR90 p11
31	B5	1627.83	VIM_1	64.5	IMR90 p11
32	B5	1753.02	VIM_1	64.5	IMR90 p11
33	B5	1863.93	VIM_1	64.5	IMR90 p11
34	B5	1965.91	VIM_1	64.5	IMR90 p11
35	B5	2058.53	VIM_1	64.5	IMR90 p11
36	B5	2142.93	VIM_1	64.5	IMR90 p11
37	B5	2218.32	VIM_1	64.5	IMR90 p11
38	B5	2287.14	VIM_1	64.5	IMR90 p11
39	B5	2349.63	VIM_1	64.5	IMR90 p11
40	B5	2406.96	VIM_1	64.5	IMR90 p11
1	C5	3.55	VIM_1	63.3	IMR90 p11
2	C5	6.52	VIM_1	63.3	IMR90 p11
3	C5	2.43	VIM_1	63.3	IMR90 p11
4	C5	5.54	VIM_1	63.3	IMR90 p11
5	C5	3.18	VIM_1	63.3	IMR90 p11
6	C5	-2.38	VIM_1	63.3	IMR90 p11
7	C5	-0.45	VIM_1	63.3	IMR90 p11
8	C5	-0.63	VIM_1	63.3	IMR90 p11
9	C5	-1.67	VIM_1	63.3	IMR90 p11
10	C5	-0.24	VIM_1	63.3	IMR90 p11
11	C5	-2.23	VIM_1	63.3	IMR90 p11
12	C5	-3.99	VIM_1	63.3	IMR90 p11
13	C5	-0.17	VIM_1	63.3	IMR90 p11
14	C5	-0.93	VIM_1	63.3	IMR90 p11
15	C5	-1.64	VIM_1	63.3	IMR90 p11
16	C5	1.0	VIM_1	63.3	IMR90 p11
17	C5	9.85	VIM_1	63.3	IMR90 p11
18	C5	25.75	VIM_1	63.3	IMR90 p11
19	C5	42.19	VIM_1	63.3	IMR90 p11
20	C5	89.66	VIM_1	63.3	IMR90 p11
21	C5	164.87	VIM_1	63.3	IMR90 p11
22	C5	273.18	VIM_1	63.3	IMR90 p11
23	C5	402.56	VIM_1	63.3	IMR90 p11
24	C5	537.68	VIM_1	63.3	IMR90 p11
25	C5	684.05	VIM_1	63.3	IMR90 p11
26	C5	847.02	VIM_1	63.3	IMR90 p11
27	C5	1019.99	VIM_1	63.3	IMR90 p11
28	C5	1196.04	VIM_1	63.3	IMR90 p11
29	C5	1365.01	VIM_1	63.3	IMR90 p11
30	C5	1525.76	VIM_1	63.3	IMR90 p11
31	C5	1675.17	VIM_1	63.3	IMR90 p11
32	C5	1814.59	VIM_1	63.3	IMR90 p11
33	C5	1941.52	VIM_1	63.3	IMR90 p11
34	C5	2055.1	VIM_1	63.3	IMR90 p11
35	C5	2157.81	VIM_1	63.3	IMR90 p11
36	C5	2248.51	VIM_1	63.3	IMR90 p11
37	C5	2333.57	VIM_1	63.3	IMR90 p11
38	C5	2409.16	VIM_1	63.3	IMR90 p11
39	C5	2484.31	VIM_1	63.3	IMR90 p11
40	C5	2558.09	VIM_1	63.3	IMR90 p11
1	D5	7.62	VIM_1	61.4	IMR90 p11
2	D5	5.05	VIM_1	61.4	IMR90 p11
3	D5	3.3	VIM_1	61.4	IMR90 p11
4	D5	2.31	VIM_1	61.4	IMR90 p11
5	D5	1.57	VIM_1	61.4	IMR90 p11
6	D5	0.3	VIM_1	61.4	IMR90 p11
7	D5	1.49	VIM_1	61.4	IMR90 p11
8	D5	0.71	VIM_1	61.4	IMR90 p11
9	D5	-2.85	VIM_1	61.4	IMR90 p11
10	D5	-1.2	VIM_1	61.4	IMR90 p11
11	D5	0.24	VIM_1	61.4	IMR90 p11
12	D5	-3.05	VIM_1	61.4	IMR90 p11
13	D5	1.84	VIM_1	61.4	IMR90 p11
14	D5	-5.07	VIM_1	61.4	IMR90 p11
15	D5	-3.9	VIM_1	61.4	IMR90 p11
16	D5	2.31	VIM_1	61.4	IMR90 p11
17	D5	-1.34	VIM_1	61.4	IMR90 p11
18	D5	11.06	VIM_1	61.4	IMR90 p11
19	D5	21.21	VIM_1	61.4	IMR90 p11
20	D5	48.42	VIM_1	61.4	IMR90 p11
21	D5	94.61	VIM_1	61.4	IMR90 p11
22	D5	176.93	VIM_1	61.4	IMR90 p11
23	D5	280.69	VIM_1	61.4	IMR90 p11
24	D5	406.26	VIM_1	61.4	IMR90 p11
25	D5	542.53	VIM_1	61.4	IMR90 p11
26	D5	692.79	VIM_1	61.4	IMR90 p11
27	D5	856.68	VIM_1	61.4	IMR90 p11
28	D5	1033.76	VIM_1	61.4	IMR90 p11
29	D5	1212.27	VIM_1	61.4	IMR90 p11
30	D5	1387.46	VIM_1	61.4	IMR90 p11
31	D5	1556.18	VIM_1	61.4	IMR90 p11
32	D5	1712.29	VIM_1	61.4	IMR90 p11
33	D5	1855.99	VIM_1	61.4	IMR90 p11
34	D5	1990.56	VIM_1	61.4	IMR90 p11
35	D5	2113.81	VIM_1	61.4	IMR90 p11
36	D5	2229.47	VIM_1	61.4	IMR90 p11
37	D5	2330.15	VIM_1	61.4	IMR90 p11
38	D5	2422.29	VIM_1	61.4	IMR90 p11
39	D5	2504.21	VIM_1	61.4	IMR90 p11
40	D5	2581.98	VIM_1	61.4	IMR90 p11
1	E5	3.8	VIM_1	59.0	IMR90 p11
2	E5	5.98	VIM_1	59.0	IMR90 p11
3	E5	2.06	VIM_1	59.0	IMR90 p11
4	E5	2.43	VIM_1	59.0	IMR90 p11
5	E5	-0.75	VIM_1	59.0	IMR90 p11
6	E5	4.63	VIM_1	59.0	IMR90 p11
7	E5	3.48	VIM_1	59.0	IMR90 p11
8	E5	-2.16	VIM_1	59.0	IMR90 p11
9	E5	1.91	VIM_1	59.0	IMR90 p11
10	E5	-2.86	VIM_1	59.0	IMR90 p11
11	E5	-2.97	VIM_1	59.0	IMR90 p11
12	E5	-2.06	VIM_1	59.0	IMR90 p11
13	E5	-1.6	VIM_1	59.0	IMR90 p11
14	E5	-0.08	VIM_1	59.0	IMR90 p11
15	E5	-0.79	VIM_1	59.0	IMR90 p11
16	E5	-4.46	VIM_1	59.0	IMR90 p11
17	E5	-0.41	VIM_1	59.0	IMR90 p11
18	E5	2.43	VIM_1	59.0	IMR90 p11
19	E5	9.62	VIM_1	59.0	IMR90 p11
20	E5	22.54	VIM_1	59.0	IMR90 p11
21	E5	36.71	VIM_1	59.0	IMR90 p11
22	E5	70.59	VIM_1	59.0	IMR90 p11
23	E5	147.65	VIM_1	59.0	IMR90 p11
24	E5	235.62	VIM_1	59.0	IMR90 p11
25	E5	344.69	VIM_1	59.0	IMR90 p11
26	E5	472.17	VIM_1	59.0	IMR90 p11
27	E5	610.08	VIM_1	59.0	IMR90 p11
28	E5	762.02	VIM_1	59.0	IMR90 p11
29	E5	927.37	VIM_1	59.0	IMR90 p11
30	E5	1101.57	VIM_1	59.0	IMR90 p11
31	E5	1278.48	VIM_1	59.0	IMR90 p11
32	E5	1451.22	VIM_1	59.0	IMR90 p11
33	E5	1617.72	VIM_1	59.0	IMR90 p11
34	E5	1776.09	VIM_1	59.0	IMR90 p11
35	E5	1922.57	VIM_1	59.0	IMR90 p11
36	E5	2058.7	VIM_1	59.0	IMR90 p11
37	E5	2183.36	VIM_1	59.0	IMR90 p11
38	E5	2298.32	VIM_1	59.0	IMR90 p11
39	E5	2403.34	VIM_1	59.0	IMR90 p11
40	E5	2504.03	VIM_1	59.0	IMR90 p11
1	F5	4.61	VIM_1	57.0	IMR90 p11
2	F5	8.67	VIM_1	57.0	IMR90 p11
3	F5	-0.71	VIM_1	57.0	IMR90 p11
4	F5	2.87	VIM_1	57.0	IMR90 p11
5	F5	3.88	VIM_1	57.0	IMR90 p11
6	F5	4.95	VIM_1	57.0	IMR90 p11
7	F5	1.36	VIM_1	57.0	IMR90 p11
8	F5	-0.3	VIM_1	57.0	IMR90 p11
9	F5	-3.33	VIM_1	57.0	IMR90 p11
10	F5	-3.54	VIM_1	57.0	IMR90 p11
11	F5	-0.79	VIM_1	57.0	IMR90 p11
12	F5	-1.49	VIM_1	57.0	IMR90 p11
13	F5	-0.43	VIM_1	57.0	IMR90 p11
14	F5	1.25	VIM_1	57.0	IMR90 p11
15	F5	-3.42	VIM_1	57.0	IMR90 p11
16	F5	-0.93	VIM_1	57.0	IMR90 p11
17	F5	1.46	VIM_1	57.0	IMR90 p11
18	F5	-2.44	VIM_1	57.0	IMR90 p11
19	F5	3.11	VIM_1	57.0	IMR90 p11
20	F5	6.82	VIM_1	57.0	IMR90 p11
21	F5	18.46	VIM_1	57.0	IMR90 p11
22	F5	37.12	VIM_1	57.0	IMR90 p11
23	F5	64.88	VIM_1	57.0	IMR90 p11
24	F5	124.79	VIM_1	57.0	IMR90 p11
25	F5	216.23	VIM_1	57.0	IMR90 p11
26	F5	326.23	VIM_1	57.0	IMR90 p11
27	F5	444.97	VIM_1	57.0	IMR90 p11
28	F5	574.8	VIM_1	57.0	IMR90 p11
29	F5	719.15	VIM_1	57.0	IMR90 p11
30	F5	878.65	VIM_1	57.0	IMR90 p11
31	F5	1048.82	VIM_1	57.0	IMR90 p11
32	F5	1226.54	VIM_1	57.0	IMR90 p11
33	F5	1401.98	VIM_1	57.0	IMR90 p11
34	F5	1574.87	VIM_1	57.0	IMR90 p11
35	F5	1741.92	VIM_1	57.0	IMR90 p11
36	F5	1900.44	VIM_1	57.0	IMR90 p11
37	F5	2047.73	VIM_1	57.0	IMR90 p11
38	F5	2181.78	VIM_1	57.0	IMR90 p11
39	F5	2305.28	VIM_1	57.0	IMR90 p11
40	F5	2418.87	VIM_1	57.0	IMR90 p11
1	G5	3.37	VIM_1	55.7	IMR90 p11
2	G5	5.48	VIM_1	55.7	IMR90 p11
3	G5	1.45	VIM_1	55.7	IMR90 p11
4	G5	5.84	VIM_1	55.7	IMR90 p11
5	G5	5.9	VIM_1	55.7	IMR90 p11
6	G5	2.47	VIM_1	55.7	IMR90 p11
7	G5	1.52	VIM_1	55.7	IMR90 p11
8	G5	-2.46	VIM_1	55.7	IMR90 p11
9	G5	0.29	VIM_1	55.7	IMR90 p11
10	G5	-2.01	VIM_1	55.7	IMR90 p11
11	G5	-2.2	VIM_1	55.7	IMR90 p11
12	G5	-3.5	VIM_1	55.7	IMR90 p11
13	G5	-5.6	VIM_1	55.7	IMR90 p11
14	G5	-6.48	VIM_1	55.7	IMR90 p11
15	G5	-2.75	VIM_1	55.7	IMR90 p11
16	G5	-2.85	VIM_1	55.7	IMR90 p11
17	G5	-4.2	VIM_1	55.7	IMR90 p11
18	G5	-6.29	VIM_1	55.7	IMR90 p11
19	G5	-4.58	VIM_1	55.7	IMR90 p11
20	G5	-2.93	VIM_1	55.7	IMR90 p11
21	G5	-1.51	VIM_1	55.7	IMR90 p11
22	G5	0.02	VIM_1	55.7	IMR90 p11
23	G5	4.9	VIM_1	55.7	IMR90 p11
24	G5	17.41	VIM_1	55.7	IMR90 p11
25	G5	30.96	VIM_1	55.7	IMR90 p11
26	G5	63.21	VIM_1	55.7	IMR90 p11
27	G5	116.08	VIM_1	55.7	IMR90 p11
28	G5	183.53	VIM_1	55.7	IMR90 p11
29	G5	263.35	VIM_1	55.7	IMR90 p11
30	G5	354.53	VIM_1	55.7	IMR90 p11
31	G5	469.78	VIM_1	55.7	IMR90 p11
32	G5	595.34	VIM_1	55.7	IMR90 p11
33	G5	735.08	VIM_1	55.7	IMR90 p11
34	G5	881.63	VIM_1	55.7	IMR90 p11
35	G5	1033.94	VIM_1	55.7	IMR90 p11
36	G5	1187.13	VIM_1	55.7	IMR90 p11
37	G5	1340.91	VIM_1	55.7	IMR90 p11
38	G5	1487.68	VIM_1	55.7	IMR90 p11
39	G5	1625.14	VIM_1	55.7	IMR90 p11
40	G5	1754.41	VIM_1	55.7	IMR90 p11
1	H5	0.73	VIM_1	55.0	IMR90 p11
2	H5	-0.83	VIM_1	55.0	IMR90 p11
3	H5	3.1	VIM_1	55.0	IMR90 p11
4	H5	0.88	VIM_1	55.0	IMR90 p11
5	H5	2.2	VIM_1	55.0	IMR90 p11
6	H5	1.46	VIM_1	55.0	IMR90 p11
7	H5	3.97	VIM_1	55.0	IMR90 p11
8	H5	-1.05	VIM_1	55.0	IMR90 p11
9	H5	1.05	VIM_1	55.0	IMR90 p11
10	H5	-3.23	VIM_1	55.0	IMR90 p11
11	H5	1.0	VIM_1	55.0	IMR90 p11
12	H5	0.54	VIM_1	55.0	IMR90 p11
13	H5	-4.39	VIM_1	55.0	IMR90 p11
14	H5	-2.07	VIM_1	55.0	IMR90 p11
15	H5	-2.1	VIM_1	55.0	IMR90 p11
16	H5	-3.69	VIM_1	55.0	IMR90 p11
17	H5	-0.57	VIM_1	55.0	IMR90 p11
18	H5	-2.85	VIM_1	55.0	IMR90 p11
19	H5	0.78	VIM_1	55.0	IMR90 p11
20	H5	-1.41	VIM_1	55.0	IMR90 p11
21	H5	4.78	VIM_1	55.0	IMR90 p11
22	H5	8.83	VIM_1	55.0	IMR90 p11
23	H5	29.55	VIM_1	55.0	IMR90 p11
24	H5	45.79	VIM_1	55.0	IMR90 p11
25	H5	85.63	VIM_1	55.0	IMR90 p11
26	H5	147.43	VIM_1	55.0	IMR90 p11
27	H5	232.72	VIM_1	55.0	IMR90 p11
28	H5	333.07	VIM_1	55.0	IMR90 p11
29	H5	440.27	VIM_1	55.0	IMR90 p11
30	H5	556.38	VIM_1	55.0	IMR90 p11
31	H5	685.2	VIM_1	55.0	IMR90 p11
32	H5	826.95	VIM_1	55.0	IMR90 p11
33	H5	976.3	VIM_1	55.0	IMR90 p11
34	H5	1130.39	VIM_1	55.0	IMR90 p11
35	H5	1284.25	VIM_1	55.0	IMR90 p11
36	H5	1438.18	VIM_1	55.0	IMR90 p11
37	H5	1583.73	VIM_1	55.0	IMR90 p11
38	H5	1722.33	VIM_1	55.0	IMR90 p11
39	H5	1851.37	VIM_1	55.0	IMR90 p11
40	H5	1978.37	VIM_1	55.0	IMR90 p11
1	A5	-3.24	VIM_1	65.0	IMR90 p2
2	A5	0.45	VIM_1	65.0	IMR90 p2
3	A5	-0.33	VIM_1	65.0	IMR90 p2
4	A5	4.15	VIM_1	65.0	IMR90 p2
5	A5	-1.13	VIM_1	65.0	IMR90 p2
6	A5	2.46	VIM_1	65.0	IMR90 p2
7	A5	4.14	VIM_1	65.0	IMR90 p2
8	A5	-2.27	VIM_1	65.0	IMR90 p2
9	A5	-4.3	VIM_1	65.0	IMR90 p2
10	A5	-0.91	VIM_1	65.0	IMR90 p2
11	A5	0.76	VIM_1	65.0	IMR90 p2
12	A5	1.76	VIM_1	65.0	IMR90 p2
13	A5	-1.28	VIM_1	65.0	IMR90 p2
14	A5	-2.69	VIM_1	65.0	IMR90 p2
15	A5	-2.86	VIM_1	65.0	IMR90 p2
16	A5	-1.3	VIM_1	65.0	IMR90 p2
17	A5	8.96	VIM_1	65.0	IMR90 p2
18	A5	24.59	VIM_1	65.0	IMR90 p2
19	A5	46.05	VIM_1	65.0	IMR90 p2
20	A5	86.85	VIM_1	65.0	IMR90 p2
21	A5	154.85	VIM_1	65.0	IMR90 p2
22	A5	252.56	VIM_1	65.0	IMR90 p2
23	A5	366.69	VIM_1	65.0	IMR90 p2
24	A5	485.67	VIM_1	65.0	IMR90 p2
25	A5	616.77	VIM_1	65.0	IMR90 p2
26	A5	758.67	VIM_1	65.0	IMR90 p2
27	A5	905.81	VIM_1	65.0	IMR90 p2
28	A5	1051.24	VIM_1	65.0	IMR90 p2
29	A5	1191.11	VIM_1	65.0	IMR90 p2
30	A5	1321.92	VIM_1	65.0	IMR90 p2
31	A5	1445.38	VIM_1	65.0	IMR90 p2
32	A5	1553.58	VIM_1	65.0	IMR90 p2
33	A5	1659.01	VIM_1	65.0	IMR90 p2
34	A5	1748.44	VIM_1	65.0	IMR90 p2
35	A5	1834.59	VIM_1	65.0	IMR90 p2
36	A5	1907.74	VIM_1	65.0	IMR90 p2
37	A5	1978.52	VIM_1	65.0	IMR90 p2
38	A5	2039.71	VIM_1	65.0	IMR90 p2
39	A5	2096.01	VIM_1	65.0	IMR90 p2
40	A5	2148.01	VIM_1	65.0	IMR90 p2
1	B5	1.49	VIM_1	64.5	IMR90 p2
2	B5	1.99	VIM_1	64.5	IMR90 p2
3	B5	2.86	VIM_1	64.5	IMR90 p2
4	B5	5.8	VIM_1	64.5	IMR90 p2
5	B5	-0.77	VIM_1	64.5	IMR90 p2
6	B5	0.01	VIM_1	64.5	IMR90 p2
7	B5	1.47	VIM_1	64.5	IMR90 p2
8	B5	-2.8	VIM_1	64.5	IMR90 p2
9	B5	-2.44	VIM_1	64.5	IMR90 p2
10	B5	0.51	VIM_1	64.5	IMR90 p2
11	B5	-3.71	VIM_1	64.5	IMR90 p2
12	B5	-2.9	VIM_1	64.5	IMR90 p2
13	B5	-2.15	VIM_1	64.5	IMR90 p2
14	B5	-3.21	VIM_1	64.5	IMR90 p2
15	B5	0.36	VIM_1	64.5	IMR90 p2
16	B5	6.0	VIM_1	64.5	IMR90 p2
17	B5	5.49	VIM_1	64.5	IMR90 p2
18	B5	25.51	VIM_1	64.5	IMR90 p2
19	B5	49.49	VIM_1	64.5	IMR90 p2
20	B5	94.07	VIM_1	64.5	IMR90 p2
21	B5	169.59	VIM_1	64.5	IMR90 p2
22	B5	272.73	VIM_1	64.5	IMR90 p2
23	B5	391.14	VIM_1	64.5	IMR90 p2
24	B5	516.06	VIM_1	64.5	IMR90 p2
25	B5	651.77	VIM_1	64.5	IMR90 p2
26	B5	799.82	VIM_1	64.5	IMR90 p2
27	B5	952.6	VIM_1	64.5	IMR90 p2
28	B5	1103.04	VIM_1	64.5	IMR90 p2
29	B5	1247.8	VIM_1	64.5	IMR90 p2
30	B5	1383.44	VIM_1	64.5	IMR90 p2
31	B5	1510.19	VIM_1	64.5	IMR90 p2
32	B5	1625.05	VIM_1	64.5	IMR90 p2
33	B5	1729.61	VIM_1	64.5	IMR90 p2
34	B5	1823.69	VIM_1	64.5	IMR90 p2
35	B5	1910.66	VIM_1	64.5	IMR90 p2
36	B5	1989.48	VIM_1	64.5	IMR90 p2
37	B5	2062.3	VIM_1	64.5	IMR90 p2
38	B5	2124.61	VIM_1	64.5	IMR90 p2
39	B5	2183.18	VIM_1	64.5	IMR90 p2
40	B5	2238.6	VIM_1	64.5	IMR90 p2
1	C5	0.21	VIM_1	63.3	IMR90 p2
2	C5	-1.09	VIM_1	63.3	IMR90 p2
3	C5	3.3	VIM_1	63.3	IMR90 p2
4	C5	-0.56	VIM_1	63.3	IMR90 p2
5	C5	2.57	VIM_1	63.3	IMR90 p2
6	C5	2.59	VIM_1	63.3	IMR90 p2
7	C5	-0.84	VIM_1	63.3	IMR90 p2
8	C5	-1.71	VIM_1	63.3	IMR90 p2
9	C5	-0.62	VIM_1	63.3	IMR90 p2
10	C5	2.87	VIM_1	63.3	IMR90 p2
11	C5	-2.67	VIM_1	63.3	IMR90 p2
12	C5	0.18	VIM_1	63.3	IMR90 p2
13	C5	-1.1	VIM_1	63.3	IMR90 p2
14	C5	-4.7	VIM_1	63.3	IMR90 p2
15	C5	-2.86	VIM_1	63.3	IMR90 p2
16	C5	3.72	VIM_1	63.3	IMR90 p2
17	C5	7.54	VIM_1	63.3	IMR90 p2
18	C5	19.91	VIM_1	63.3	IMR90 p2
19	C5	39.36	VIM_1	63.3	IMR90 p2
20	C5	88.74	VIM_1	63.3	IMR90 p2
21	C5	165.68	VIM_1	63.3	IMR90 p2
22	C5	269.87	VIM_1	63.3	IMR90 p2
23	C5	384.45	VIM_1	63.3	IMR90 p2
24	C5	508.7	VIM_1	63.3	IMR90 p2
25	C5	650.27	VIM_1	63.3	IMR90 p2
26	C5	802.89	VIM_1	63.3	IMR90 p2
27	C5	966.12	VIM_1	63.3	IMR90 p2
28	C5	1128.96	VIM_1	63.3	IMR90 p2
29	C5	1289.26	VIM_1	63.3	IMR90 p2
30	C5	1438.89	VIM_1	63.3	IMR90 p2
31	C5	1577.8	VIM_1	63.3	IMR90 p2
32	C5	1703.57	VIM_1	63.3	IMR90 p2
33	C5	1823.49	VIM_1	63.3	IMR90 p2
34	C5	1933.72	VIM_1	63.3	IMR90 p2
35	C5	2032.36	VIM_1	63.3	IMR90 p2
36	C5	2117.9	VIM_1	63.3	IMR90 p2
37	C5	2196.72	VIM_1	63.3	IMR90 p2
38	C5	2272.17	VIM_1	63.3	IMR90 p2
39	C5	2338.81	VIM_1	63.3	IMR90 p2
40	C5	2397.47	VIM_1	63.3	IMR90 p2
1	D5	1.68	VIM_1	61.4	IMR90 p2
2	D5	5.88	VIM_1	61.4	IMR90 p2
3	D5	2.48	VIM_1	61.4	IMR90 p2
4	D5	3.21	VIM_1	61.4	IMR90 p2
5	D5	2.65	VIM_1	61.4	IMR90 p2
6	D5	1.34	VIM_1	61.4	IMR90 p2
7	D5	-2.85	VIM_1	61.4	IMR90 p2
8	D5	1.77	VIM_1	61.4	IMR90 p2
9	D5	-0.75	VIM_1	61.4	IMR90 p2
10	D5	0.55	VIM_1	61.4	IMR90 p2
11	D5	-5.15	VIM_1	61.4	IMR90 p2
12	D5	-2.35	VIM_1	61.4	IMR90 p2
13	D5	1.77	VIM_1	61.4	IMR90 p2
14	D5	-3.79	VIM_1	61.4	IMR90 p2
15	D5	-1.76	VIM_1	61.4	IMR90 p2
16	D5	-0.04	VIM_1	61.4	IMR90 p2
17	D5	3.05	VIM_1	61.4	IMR90 p2
18	D5	7.59	VIM_1	61.4	IMR90 p2
19	D5	23.56	VIM_1	61.4	IMR90 p2
20	D5	47.46	VIM_1	61.4	IMR90 p2
21	D5	95.37	VIM_1	61.4	IMR90 p2
22	D5	171.64	VIM_1	61.4	IMR90 p2
23	D5	274.77	VIM_1	61.4	IMR90 p2
24	D5	394.26	VIM_1	61.4	IMR90 p2
25	D5	520.33	VIM_1	61.4	IMR90 p2
26	D5	662.27	VIM_1	61.4	IMR90 p2
27	D5	817.56	VIM_1	61.4	IMR90 p2
28	D5	984.42	VIM_1	61.4	IMR90 p2
29	D5	1152.77	VIM_1	61.4	IMR90 p2
30	D5	1319.8	VIM_1	61.4	IMR90 p2
31	D5	1478.69	VIM_1	61.4	IMR90 p2
32	D5	1626.35	VIM_1	61.4	IMR90 p2
33	D5	1764.3	VIM_1	61.4	IMR90 p2
34	D5	1891.56	VIM_1	61.4	IMR90 p2
35	D5	2011.25	VIM_1	61.4	IMR90 p2
36	D5	2117.32	VIM_1	61.4	IMR90 p2
37	D5	2216.26	VIM_1	61.4	IMR90 p2
38	D5	2303.55	VIM_1	61.4	IMR90 p2
39	D5	2382.79	VIM_1	61.4	IMR90 p2
40	D5	2453.74	VIM_1	61.4	IMR90 p2
1	E5	3.91	VIM_1	59.0	IMR90 p2
2	E5	-0.27	VIM_1	59.0	IMR90 p2
3	E5	-1.66	VIM_1	59.0	IMR90 p2
4	E5	-1.05	VIM_1	59.0	IMR90 p2
5	E5	4.6	VIM_1	59.0	IMR90 p2
6	E5	-0.76	VIM_1	59.0	IMR90 p2
7	E5	7.24	VIM_1	59.0	IMR90 p2
8	E5	-2.95	VIM_1	59.0	IMR90 p2
9	E5	-1.88	VIM_1	59.0	IMR90 p2
10	E5	6.4	VIM_1	59.0	IMR90 p2
11	E5	-1.08	VIM_1	59.0	IMR90 p2
12	E5	-1.85	VIM_1	59.0	IMR90 p2
13	E5	-2.43	VIM_1	59.0	IMR90 p2
14	E5	-0.08	VIM_1	59.0	IMR90 p2
15	E5	-2.76	VIM_1	59.0	IMR90 p2
16	E5	-0.87	VIM_1	59.0	IMR90 p2
17	E5	-1.51	VIM_1	59.0	IMR90 p2
18	E5	3.26	VIM_1	59.0	IMR90 p2
19	E5	4.31	VIM_1	59.0	IMR90 p2
20	E5	23.42	VIM_1	59.0	IMR90 p2
21	E5	40.09	VIM_1	59.0	IMR90 p2
22	E5	74.85	VIM_1	59.0	IMR90 p2
23	E5	139.24	VIM_1	59.0	IMR90 p2
24	E5	226.61	VIM_1	59.0	IMR90 p2
25	E5	327.84	VIM_1	59.0	IMR90 p2
26	E5	439.04	VIM_1	59.0	IMR90 p2
27	E5	558.77	VIM_1	59.0	IMR90 p2
28	E5	695.09	VIM_1	59.0	IMR90 p2
29	E5	842.41	VIM_1	59.0	IMR90 p2
30	E5	998.88	VIM_1	59.0	IMR90 p2
31	E5	1156.02	VIM_1	59.0	IMR90 p2
32	E5	1311.54	VIM_1	59.0	IMR90 p2
33	E5	1459.39	VIM_1	59.0	IMR90 p2
34	E5	1597.27	VIM_1	59.0	IMR90 p2
35	E5	1725.51	VIM_1	59.0	IMR90 p2
36	E5	1843.21	VIM_1	59.0	IMR90 p2
37	E5	1953.16	VIM_1	59.0	IMR90 p2
38	E5	2054.97	VIM_1	59.0	IMR90 p2
39	E5	2148.72	VIM_1	59.0	IMR90 p2
40	E5	2234.36	VIM_1	59.0	IMR90 p2
1	F5	4.86	VIM_1	57.0	IMR90 p2
2	F5	4.52	VIM_1	57.0	IMR90 p2
3	F5	1.88	VIM_1	57.0	IMR90 p2
4	F5	1.82	VIM_1	57.0	IMR90 p2
5	F5	4.0	VIM_1	57.0	IMR90 p2
6	F5	5.12	VIM_1	57.0	IMR90 p2
7	F5	3.05	VIM_1	57.0	IMR90 p2
8	F5	0.94	VIM_1	57.0	IMR90 p2
9	F5	0.45	VIM_1	57.0	IMR90 p2
10	F5	-2.05	VIM_1	57.0	IMR90 p2
11	F5	1.55	VIM_1	57.0	IMR90 p2
12	F5	-1.65	VIM_1	57.0	IMR90 p2
13	F5	-3.3	VIM_1	57.0	IMR90 p2
14	F5	-6.72	VIM_1	57.0	IMR90 p2
15	F5	-1.12	VIM_1	57.0	IMR90 p2
16	F5	-5.97	VIM_1	57.0	IMR90 p2
17	F5	-6.2	VIM_1	57.0	IMR90 p2
18	F5	-6.76	VIM_1	57.0	IMR90 p2
19	F5	-2.56	VIM_1	57.0	IMR90 p2
20	F5	11.14	VIM_1	57.0	IMR90 p2
21	F5	16.93	VIM_1	57.0	IMR90 p2
22	F5	34.0	VIM_1	57.0	IMR90 p2
23	F5	70.35	VIM_1	57.0	IMR90 p2
24	F5	128.51	VIM_1	57.0	IMR90 p2
25	F5	210.92	VIM_1	57.0	IMR90 p2
26	F5	307.82	VIM_1	57.0	IMR90 p2
27	F5	414.71	VIM_1	57.0	IMR90 p2
28	F5	531.33	VIM_1	57.0	IMR90 p2
29	F5	662.28	VIM_1	57.0	IMR90 p2
30	F5	808.8	VIM_1	57.0	IMR90 p2
31	F5	962.87	VIM_1	57.0	IMR90 p2
32	F5	1122.36	VIM_1	57.0	IMR90 p2
33	F5	1280.59	VIM_1	57.0	IMR90 p2
34	F5	1435.61	VIM_1	57.0	IMR90 p2
35	F5	1582.16	VIM_1	57.0	IMR90 p2
36	F5	1719.77	VIM_1	57.0	IMR90 p2
37	F5	1848.96	VIM_1	57.0	IMR90 p2
38	F5	1967.44	VIM_1	57.0	IMR90 p2
39	F5	2077.9	VIM_1	57.0	IMR90 p2
40	F5	2182.27	VIM_1	57.0	IMR90 p2
1	G5	6.64	VIM_1	55.7	IMR90 p2
2	G5	6.29	VIM_1	55.7	IMR90 p2
3	G5	0.73	VIM_1	55.7	IMR90 p2
4	G5	1.17	VIM_1	55.7	IMR90 p2
5	G5	4.86	VIM_1	55.7	IMR90 p2
6	G5	4.68	VIM_1	55.7	IMR90 p2
7	G5	1.78	VIM_1	55.7	IMR90 p2
8	G5	0.11	VIM_1	55.7	IMR90 p2
9	G5	-1.55	VIM_1	55.7	IMR90 p2
10	G5	-1.24	VIM_1	55.7	IMR90 p2
11	G5	-3.83	VIM_1	55.7	IMR90 p2
12	G5	1.54	VIM_1	55.7	IMR90 p2
13	G5	-4.47	VIM_1	55.7	IMR90 p2
14	G5	-4.84	VIM_1	55.7	IMR90 p2
15	G5	-1.65	VIM_1	55.7	IMR90 p2
16	G5	1.08	VIM_1	55.7	IMR90 p2
17	G5	-2.45	VIM_1	55.7	IMR90 p2
18	G5	-1.3	VIM_1	55.7	IMR90 p2
19	G5	-0.25	VIM_1	55.7	IMR90 p2
20	G5	4.75	VIM_1	55.7	IMR90 p2
21	G5	8.33	VIM_1	55.7	IMR90 p2
22	G5	12.61	VIM_1	55.7	IMR90 p2
23	G5	38.67	VIM_1	55.7	IMR90 p2
24	G5	77.65	VIM_1	55.7	IMR90 p2
25	G5	130.96	VIM_1	55.7	IMR90 p2
26	G5	211.22	VIM_1	55.7	IMR90 p2
27	G5	299.55	VIM_1	55.7	IMR90 p2
28	G5	408.54	VIM_1	55.7	IMR90 p2
29	G5	521.42	VIM_1	55.7	IMR90 p2
30	G5	645.2	VIM_1	55.7	IMR90 p2
31	G5	781.75	VIM_1	55.7	IMR90 p2
32	G5	930.97	VIM_1	55.7	IMR90 p2
33	G5	1084.79	VIM_1	55.7	IMR90 p2
34	G5	1239.85	VIM_1	55.7	IMR90 p2
35	G5	1391.66	VIM_1	55.7	IMR90 p2
36	G5	1537.15	VIM_1	55.7	IMR90 p2
37	G5	1673.02	VIM_1	55.7	IMR90 p2
38	G5	1800.07	VIM_1	55.7	IMR90 p2
39	G5	1921.98	VIM_1	55.7	IMR90 p2
40	G5	2043.32	VIM_1	55.7	IMR90 p2
1	H5	1.22	VIM_1	55.0	IMR90 p2
2	H5	-0.63	VIM_1	55.0	IMR90 p2
3	H5	3.24	VIM_1	55.0	IMR90 p2
4	H5	-2.36	VIM_1	55.0	IMR90 p2
5	H5	2.5	VIM_1	55.0	IMR90 p2
6	H5	0.21	VIM_1	55.0	IMR90 p2
7	H5	3.28	VIM_1	55.0	IMR90 p2
8	H5	3.04	VIM_1	55.0	IMR90 p2
9	H5	-2.7	VIM_1	55.0	IMR90 p2
10	H5	-0.34	VIM_1	55.0	IMR90 p2
11	H5	2.23	VIM_1	55.0	IMR90 p2
12	H5	0.89	VIM_1	55.0	IMR90 p2
13	H5	-2.58	VIM_1	55.0	IMR90 p2
14	H5	-2.41	VIM_1	55.0	IMR90 p2
15	H5	-1.27	VIM_1	55.0	IMR90 p2
16	H5	-0.66	VIM_1	55.0	IMR90 p2
17	H5	-4.7	VIM_1	55.0	IMR90 p2
18	H5	-0.82	VIM_1	55.0	IMR90 p2
19	H5	-0.63	VIM_1	55.0	IMR90 p2
20	H5	3.13	VIM_1	55.0	IMR90 p2
21	H5	8.08	VIM_1	55.0	IMR90 p2
22	H5	13.64	VIM_1	55.0	IMR90 p2
23	H5	24.89	VIM_1	55.0	IMR90 p2
24	H5	46.1	VIM_1	55.0	IMR90 p2
25	H5	82.71	VIM_1	55.0	IMR90 p2
26	H5	143.79	VIM_1	55.0	IMR90 p2
27	H5	225.92	VIM_1	55.0	IMR90 p2
28	H5	318.09	VIM_1	55.0	IMR90 p2
29	H5	416.63	VIM_1	55.0	IMR90 p2
30	H5	525.86	VIM_1	55.0	IMR90 p2
31	H5	647.87	VIM_1	55.0	IMR90 p2
32	H5	782.4	VIM_1	55.0	IMR90 p2
33	H5	924.91	VIM_1	55.0	IMR90 p2
34	H5	1070.31	VIM_1	55.0	IMR90 p2
35	H5	1217.75	VIM_1	55.0	IMR90 p2
36	H5	1364.02	VIM_1	55.0	IMR90 p2
37	H5	1503.98	VIM_1	55.0	IMR90 p2
38	H5	1634.04	VIM_1	55.0	IMR90 p2
39	H5	1756.71	VIM_1	55.0	IMR90 p2
40	H5	1876.0	VIM_1	55.0	IMR90 p2
1	A5	-6.39	VIM_1	65.0	IMR90 p8
2	A5	0.27	VIM_1	65.0	IMR90 p8
3	A5	5.01	VIM_1	65.0	IMR90 p8
4	A5	-2.31	VIM_1	65.0	IMR90 p8
5	A5	2.49	VIM_1	65.0	IMR90 p8
6	A5	2.91	VIM_1	65.0	IMR90 p8
7	A5	2.07	VIM_1	65.0	IMR90 p8
8	A5	1.16	VIM_1	65.0	IMR90 p8
9	A5	1.37	VIM_1	65.0	IMR90 p8
10	A5	-4.1	VIM_1	65.0	IMR90 p8
11	A5	-6.59	VIM_1	65.0	IMR90 p8
12	A5	-1.58	VIM_1	65.0	IMR90 p8
13	A5	-2.19	VIM_1	65.0	IMR90 p8
14	A5	-3.36	VIM_1	65.0	IMR90 p8
15	A5	0.87	VIM_1	65.0	IMR90 p8
16	A5	1.86	VIM_1	65.0	IMR90 p8
17	A5	9.92	VIM_1	65.0	IMR90 p8
18	A5	20.99	VIM_1	65.0	IMR90 p8
19	A5	50.84	VIM_1	65.0	IMR90 p8
20	A5	107.75	VIM_1	65.0	IMR90 p8
21	A5	186.96	VIM_1	65.0	IMR90 p8
22	A5	294.85	VIM_1	65.0	IMR90 p8
23	A5	416.08	VIM_1	65.0	IMR90 p8
24	A5	545.18	VIM_1	65.0	IMR90 p8
25	A5	687.32	VIM_1	65.0	IMR90 p8
26	A5	836.87	VIM_1	65.0	IMR90 p8
27	A5	992.77	VIM_1	65.0	IMR90 p8
28	A5	1145.62	VIM_1	65.0	IMR90 p8
29	A5	1294.01	VIM_1	65.0	IMR90 p8
30	A5	1429.1	VIM_1	65.0	IMR90 p8
31	A5	1557.39	VIM_1	65.0	IMR90 p8
32	A5	1676.77	VIM_1	65.0	IMR90 p8
33	A5	1783.09	VIM_1	65.0	IMR90 p8
34	A5	1874.18	VIM_1	65.0	IMR90 p8
35	A5	1951.98	VIM_1	65.0	IMR90 p8
36	A5	2027.94	VIM_1	65.0	IMR90 p8
37	A5	2098.72	VIM_1	65.0	IMR90 p8
38	A5	2163.34	VIM_1	65.0	IMR90 p8
39	A5	2222.29	VIM_1	65.0	IMR90 p8
40	A5	2278.8	VIM_1	65.0	IMR90 p8
1	B5	9.78	VIM_1	64.5	IMR90 p8
2	B5	4.55	VIM_1	64.5	IMR90 p8
3	B5	4.36	VIM_1	64.5	IMR90 p8
4	B5	7.0	VIM_1	64.5	IMR90 p8
5	B5	3.07	VIM_1	64.5	IMR90 p8
6	B5	-0.84	VIM_1	64.5	IMR90 p8
7	B5	-2.87	VIM_1	64.5	IMR90 p8
8	B5	-1.52	VIM_1	64.5	IMR90 p8
9	B5	-0.68	VIM_1	64.5	IMR90 p8
10	B5	-4.46	VIM_1	64.5	IMR90 p8
11	B5	1.04	VIM_1	64.5	IMR90 p8
12	B5	-4.64	VIM_1	64.5	IMR90 p8
13	B5	-1.57	VIM_1	64.5	IMR90 p8
14	B5	-4.01	VIM_1	64.5	IMR90 p8
15	B5	0.3	VIM_1	64.5	IMR90 p8
16	B5	1.24	VIM_1	64.5	IMR90 p8
17	B5	13.17	VIM_1	64.5	IMR90 p8
18	B5	26.04	VIM_1	64.5	IMR90 p8
19	B5	58.49	VIM_1	64.5	IMR90 p8
20	B5	115.43	VIM_1	64.5	IMR90 p8
21	B5	209.71	VIM_1	64.5	IMR90 p8
22	B5	315.26	VIM_1	64.5	IMR90 p8
23	B5	441.01	VIM_1	64.5	IMR90 p8
24	B5	572.22	VIM_1	64.5	IMR90 p8
25	B5	712.08	VIM_1	64.5	IMR90 p8
26	B5	864.29	VIM_1	64.5	IMR90 p8
27	B5	1020.18	VIM_1	64.5	IMR90 p8
28	B5	1176.31	VIM_1	64.5	IMR90 p8
29	B5	1321.91	VIM_1	64.5	IMR90 p8
30	B5	1459.54	VIM_1	64.5	IMR90 p8
31	B5	1584.36	VIM_1	64.5	IMR90 p8
32	B5	1702.77	VIM_1	64.5	IMR90 p8
33	B5	1807.85	VIM_1	64.5	IMR90 p8
34	B5	1902.74	VIM_1	64.5	IMR90 p8
35	B5	1987.68	VIM_1	64.5	IMR90 p8
36	B5	2065.21	VIM_1	64.5	IMR90 p8
37	B5	2136.27	VIM_1	64.5	IMR90 p8
38	B5	2200.3	VIM_1	64.5	IMR90 p8
39	B5	2260.45	VIM_1	64.5	IMR90 p8
40	B5	2317.7	VIM_1	64.5	IMR90 p8
1	C5	5.78	VIM_1	63.3	IMR90 p8
2	C5	9.39	VIM_1	63.3	IMR90 p8
3	C5	4.0	VIM_1	63.3	IMR90 p8
4	C5	3.27	VIM_1	63.3	IMR90 p8
5	C5	2.81	VIM_1	63.3	IMR90 p8
6	C5	1.6	VIM_1	63.3	IMR90 p8
7	C5	0.24	VIM_1	63.3	IMR90 p8
8	C5	-1.38	VIM_1	63.3	IMR90 p8
9	C5	-1.3	VIM_1	63.3	IMR90 p8
10	C5	-1.79	VIM_1	63.3	IMR90 p8
11	C5	-3.47	VIM_1	63.3	IMR90 p8
12	C5	-5.64	VIM_1	63.3	IMR90 p8
13	C5	0.39	VIM_1	63.3	IMR90 p8
14	C5	-2.46	VIM_1	63.3	IMR90 p8
15	C5	0.53	VIM_1	63.3	IMR90 p8
16	C5	-2.84	VIM_1	63.3	IMR90 p8
17	C5	14.66	VIM_1	63.3	IMR90 p8
18	C5	22.8	VIM_1	63.3	IMR90 p8
19	C5	47.74	VIM_1	63.3	IMR90 p8
20	C5	102.11	VIM_1	63.3	IMR90 p8
21	C5	188.19	VIM_1	63.3	IMR90 p8
22	C5	298.58	VIM_1	63.3	IMR90 p8
23	C5	430.84	VIM_1	63.3	IMR90 p8
24	C5	568.43	VIM_1	63.3	IMR90 p8
25	C5	719.3	VIM_1	63.3	IMR90 p8
26	C5	883.38	VIM_1	63.3	IMR90 p8
27	C5	1058.81	VIM_1	63.3	IMR90 p8
28	C5	1236.54	VIM_1	63.3	IMR90 p8
29	C5	1408.51	VIM_1	63.3	IMR90 p8
30	C5	1568.69	VIM_1	63.3	IMR90 p8
31	C5	1717.98	VIM_1	63.3	IMR90 p8
32	C5	1856.75	VIM_1	63.3	IMR90 p8
33	C5	1986.03	VIM_1	63.3	IMR90 p8
34	C5	2101.33	VIM_1	63.3	IMR90 p8
35	C5	2206.0	VIM_1	63.3	IMR90 p8
36	C5	2298.33	VIM_1	63.3	IMR90 p8
37	C5	2381.51	VIM_1	63.3	IMR90 p8
38	C5	2457.48	VIM_1	63.3	IMR90 p8
39	C5	2525.8	VIM_1	63.3	IMR90 p8
40	C5	2587.93	VIM_1	63.3	IMR90 p8
1	D5	3.04	VIM_1	61.4	IMR90 p8
2	D5	5.74	VIM_1	61.4	IMR90 p8
3	D5	2.89	VIM_1	61.4	IMR90 p8
4	D5	2.18	VIM_1	61.4	IMR90 p8
5	D5	-0.81	VIM_1	61.4	IMR90 p8
6	D5	1.63	VIM_1	61.4	IMR90 p8
7	D5	3.68	VIM_1	61.4	IMR90 p8
8	D5	-0.26	VIM_1	61.4	IMR90 p8
9	D5	-0.99	VIM_1	61.4	IMR90 p8
10	D5	-2.55	VIM_1	61.4	IMR90 p8
11	D5	-2.76	VIM_1	61.4	IMR90 p8
12	D5	-1.72	VIM_1	61.4	IMR90 p8
13	D5	1.12	VIM_1	61.4	IMR90 p8
14	D5	-0.58	VIM_1	61.4	IMR90 p8
15	D5	-4.23	VIM_1	61.4	IMR90 p8
16	D5	-2.43	VIM_1	61.4	IMR90 p8
17	D5	-0.17	VIM_1	61.4	IMR90 p8
18	D5	11.33	VIM_1	61.4	IMR90 p8
19	D5	27.51	VIM_1	61.4	IMR90 p8
20	D5	56.78	VIM_1	61.4	IMR90 p8
21	D5	119.38	VIM_1	61.4	IMR90 p8
22	D5	204.42	VIM_1	61.4	IMR90 p8
23	D5	320.79	VIM_1	61.4	IMR90 p8
24	D5	447.37	VIM_1	61.4	IMR90 p8
25	D5	584.63	VIM_1	61.4	IMR90 p8
26	D5	738.46	VIM_1	61.4	IMR90 p8
27	D5	905.17	VIM_1	61.4	IMR90 p8
28	D5	1081.66	VIM_1	61.4	IMR90 p8
29	D5	1257.53	VIM_1	61.4	IMR90 p8
30	D5	1433.64	VIM_1	61.4	IMR90 p8
31	D5	1599.44	VIM_1	61.4	IMR90 p8
32	D5	1759.16	VIM_1	61.4	IMR90 p8
33	D5	1903.5	VIM_1	61.4	IMR90 p8
34	D5	2036.92	VIM_1	61.4	IMR90 p8
35	D5	2157.44	VIM_1	61.4	IMR90 p8
36	D5	2267.39	VIM_1	61.4	IMR90 p8
37	D5	2367.31	VIM_1	61.4	IMR90 p8
38	D5	2457.17	VIM_1	61.4	IMR90 p8
39	D5	2538.59	VIM_1	61.4	IMR90 p8
40	D5	2614.92	VIM_1	61.4	IMR90 p8
1	E5	7.09	VIM_1	59.0	IMR90 p8
2	E5	2.82	VIM_1	59.0	IMR90 p8
3	E5	1.37	VIM_1	59.0	IMR90 p8
4	E5	4.17	VIM_1	59.0	IMR90 p8
5	E5	1.69	VIM_1	59.0	IMR90 p8
6	E5	3.5	VIM_1	59.0	IMR90 p8
7	E5	1.15	VIM_1	59.0	IMR90 p8
8	E5	-0.2	VIM_1	59.0	IMR90 p8
9	E5	-1.17	VIM_1	59.0	IMR90 p8
10	E5	-1.25	VIM_1	59.0	IMR90 p8
11	E5	-0.06	VIM_1	59.0	IMR90 p8
12	E5	-2.17	VIM_1	59.0	IMR90 p8
13	E5	-1.33	VIM_1	59.0	IMR90 p8
14	E5	-6.72	VIM_1	59.0	IMR90 p8
15	E5	-0.27	VIM_1	59.0	IMR90 p8
16	E5	-0.01	VIM_1	59.0	IMR90 p8
17	E5	0.94	VIM_1	59.0	IMR90 p8
18	E5	3.4	VIM_1	59.0	IMR90 p8
19	E5	8.11	VIM_1	59.0	IMR90 p8
20	E5	18.04	VIM_1	59.0	IMR90 p8
21	E5	46.52	VIM_1	59.0	IMR90 p8
22	E5	91.98	VIM_1	59.0	IMR90 p8
23	E5	161.3	VIM_1	59.0	IMR90 p8
24	E5	261.35	VIM_1	59.0	IMR90 p8
25	E5	369.66	VIM_1	59.0	IMR90 p8
26	E5	495.08	VIM_1	59.0	IMR90 p8
27	E5	628.17	VIM_1	59.0	IMR90 p8
28	E5	774.21	VIM_1	59.0	IMR90 p8
29	E5	933.07	VIM_1	59.0	IMR90 p8
30	E5	1101.81	VIM_1	59.0	IMR90 p8
31	E5	1272.01	VIM_1	59.0	IMR90 p8
32	E5	1440.05	VIM_1	59.0	IMR90 p8
33	E5	1596.7	VIM_1	59.0	IMR90 p8
34	E5	1742.32	VIM_1	59.0	IMR90 p8
35	E5	1877.92	VIM_1	59.0	IMR90 p8
36	E5	2003.56	VIM_1	59.0	IMR90 p8
37	E5	2124.21	VIM_1	59.0	IMR90 p8
38	E5	2230.54	VIM_1	59.0	IMR90 p8
39	E5	2330.5	VIM_1	59.0	IMR90 p8
40	E5	2421.89	VIM_1	59.0	IMR90 p8
1	F5	5.53	VIM_1	57.0	IMR90 p8
2	F5	3.24	VIM_1	57.0	IMR90 p8
3	F5	6.01	VIM_1	57.0	IMR90 p8
4	F5	1.62	VIM_1	57.0	IMR90 p8
5	F5	-3.76	VIM_1	57.0	IMR90 p8
6	F5	1.35	VIM_1	57.0	IMR90 p8
7	F5	1.6	VIM_1	57.0	IMR90 p8
8	F5	-2.34	VIM_1	57.0	IMR90 p8
9	F5	0.83	VIM_1	57.0	IMR90 p8
10	F5	2.22	VIM_1	57.0	IMR90 p8
11	F5	-0.53	VIM_1	57.0	IMR90 p8
12	F5	2.69	VIM_1	57.0	IMR90 p8
13	F5	-4.76	VIM_1	57.0	IMR90 p8
14	F5	-1.16	VIM_1	57.0	IMR90 p8
15	F5	-1.72	VIM_1	57.0	IMR90 p8
16	F5	0.98	VIM_1	57.0	IMR90 p8
17	F5	-0.61	VIM_1	57.0	IMR90 p8
18	F5	-1.51	VIM_1	57.0	IMR90 p8
19	F5	1.88	VIM_1	57.0	IMR90 p8
20	F5	7.03	VIM_1	57.0	IMR90 p8
21	F5	19.28	VIM_1	57.0	IMR90 p8
22	F5	41.38	VIM_1	57.0	IMR90 p8
23	F5	79.68	VIM_1	57.0	IMR90 p8
24	F5	143.82	VIM_1	57.0	IMR90 p8
25	F5	238.54	VIM_1	57.0	IMR90 p8
26	F5	345.09	VIM_1	57.0	IMR90 p8
27	F5	464.26	VIM_1	57.0	IMR90 p8
28	F5	594.79	VIM_1	57.0	IMR90 p8
29	F5	738.91	VIM_1	57.0	IMR90 p8
30	F5	898.69	VIM_1	57.0	IMR90 p8
31	F5	1064.59	VIM_1	57.0	IMR90 p8
32	F5	1240.94	VIM_1	57.0	IMR90 p8
33	F5	1414.77	VIM_1	57.0	IMR90 p8
34	F5	1584.92	VIM_1	57.0	IMR90 p8
35	F5	1745.25	VIM_1	57.0	IMR90 p8
36	F5	1897.26	VIM_1	57.0	IMR90 p8
37	F5	2040.71	VIM_1	57.0	IMR90 p8
38	F5	2172.93	VIM_1	57.0	IMR90 p8
39	F5	2293.88	VIM_1	57.0	IMR90 p8
40	F5	2405.52	VIM_1	57.0	IMR90 p8
1	G5	0.77	VIM_1	55.7	IMR90 p8
2	G5	5.51	VIM_1	55.7	IMR90 p8
3	G5	4.83	VIM_1	55.7	IMR90 p8
4	G5	2.4	VIM_1	55.7	IMR90 p8
5	G5	0.93	VIM_1	55.7	IMR90 p8
6	G5	5.67	VIM_1	55.7	IMR90 p8
7	G5	2.4	VIM_1	55.7	IMR90 p8
8	G5	-2.62	VIM_1	55.7	IMR90 p8
9	G5	-1.6	VIM_1	55.7	IMR90 p8
10	G5	-1.35	VIM_1	55.7	IMR90 p8
11	G5	-2.47	VIM_1	55.7	IMR90 p8
12	G5	-1.09	VIM_1	55.7	IMR90 p8
13	G5	-3.1	VIM_1	55.7	IMR90 p8
14	G5	-3.03	VIM_1	55.7	IMR90 p8
15	G5	-5.2	VIM_1	55.7	IMR90 p8
16	G5	-4.59	VIM_1	55.7	IMR90 p8
17	G5	3.75	VIM_1	55.7	IMR90 p8
18	G5	-0.54	VIM_1	55.7	IMR90 p8
19	G5	-0.27	VIM_1	55.7	IMR90 p8
20	G5	2.74	VIM_1	55.7	IMR90 p8
21	G5	11.37	VIM_1	55.7	IMR90 p8
22	G5	24.03	VIM_1	55.7	IMR90 p8
23	G5	43.42	VIM_1	55.7	IMR90 p8
24	G5	94.03	VIM_1	55.7	IMR90 p8
25	G5	152.88	VIM_1	55.7	IMR90 p8
26	G5	235.69	VIM_1	55.7	IMR90 p8
27	G5	341.6	VIM_1	55.7	IMR90 p8
28	G5	454.19	VIM_1	55.7	IMR90 p8
29	G5	574.79	VIM_1	55.7	IMR90 p8
30	G5	713.35	VIM_1	55.7	IMR90 p8
31	G5	860.91	VIM_1	55.7	IMR90 p8
32	G5	1024.63	VIM_1	55.7	IMR90 p8
33	G5	1191.39	VIM_1	55.7	IMR90 p8
34	G5	1357.15	VIM_1	55.7	IMR90 p8
35	G5	1519.82	VIM_1	55.7	IMR90 p8
36	G5	1674.85	VIM_1	55.7	IMR90 p8
37	G5	1825.73	VIM_1	55.7	IMR90 p8
38	G5	1964.08	VIM_1	55.7	IMR90 p8
39	G5	2091.41	VIM_1	55.7	IMR90 p8
40	G5	2209.55	VIM_1	55.7	IMR90 p8
1	H5	0.7	VIM_1	55.0	IMR90 p8
2	H5	1.5	VIM_1	55.0	IMR90 p8
3	H5	4.01	VIM_1	55.0	IMR90 p8
4	H5	0.13	VIM_1	55.0	IMR90 p8
5	H5	2.27	VIM_1	55.0	IMR90 p8
6	H5	-3.31	VIM_1	55.0	IMR90 p8
7	H5	1.01	VIM_1	55.0	IMR90 p8
8	H5	-0.53	VIM_1	55.0	IMR90 p8
9	H5	3.37	VIM_1	55.0	IMR90 p8
10	H5	2.85	VIM_1	55.0	IMR90 p8
11	H5	-1.73	VIM_1	55.0	IMR90 p8
12	H5	-2.67	VIM_1	55.0	IMR90 p8
13	H5	0.47	VIM_1	55.0	IMR90 p8
14	H5	2.02	VIM_1	55.0	IMR90 p8
15	H5	-7.04	VIM_1	55.0	IMR90 p8
16	H5	0.07	VIM_1	55.0	IMR90 p8
17	H5	-3.09	VIM_1	55.0	IMR90 p8
18	H5	-0.07	VIM_1	55.0	IMR90 p8
19	H5	2.86	VIM_1	55.0	IMR90 p8
20	H5	-1.45	VIM_1	55.0	IMR90 p8
21	H5	8.21	VIM_1	55.0	IMR90 p8
22	H5	12.79	VIM_1	55.0	IMR90 p8
23	H5	32.28	VIM_1	55.0	IMR90 p8
24	H5	60.64	VIM_1	55.0	IMR90 p8
25	H5	101.21	VIM_1	55.0	IMR90 p8
26	H5	177.65	VIM_1	55.0	IMR90 p8
27	H5	263.82	VIM_1	55.0	IMR90 p8
28	H5	367.83	VIM_1	55.0	IMR90 p8
29	H5	476.57	VIM_1	55.0	IMR90 p8
30	H5	595.17	VIM_1	55.0	IMR90 p8
31	H5	726.96	VIM_1	55.0	IMR90 p8
32	H5	874.63	VIM_1	55.0	IMR90 p8
33	H5	1026.52	VIM_1	55.0	IMR90 p8
34	H5	1183.76	VIM_1	55.0	IMR90 p8
35	H5	1338.75	VIM_1	55.0	IMR90 p8
36	H5	1491.74	VIM_1	55.0	IMR90 p8
37	H5	1640.2	VIM_1	55.0	IMR90 p8
38	H5	1780.35	VIM_1	55.0	IMR90 p8
39	H5	1914.34	VIM_1	55.0	IMR90 p8
40	H5	2042.19	VIM_1	55.0	IMR90 p8
