# Supplementary material for: Primer PICKR: literature-mined scoring platform for robust RT–qPCR primers
Source: Nat Commun. 2026 May 28;17:6938. doi: 10.1038/s41467-026-73648-2 (PMC13388996; doi:10.1038/s41467-026-73648-2)
Supplement: Supplementary file 11 — Source Data [file 41467_2026_73648_MOESM11_ESM.zip › Suppl_Fig_S4/amplification_data_SNAI_1.csv]

Cycle	Well	Fluorescence	Target	melt temp	Replicate
1	A6	-2.86	SNAI_1	65.0	IMR90 p11
2	A6	0.57	SNAI_1	65.0	IMR90 p11
3	A6	1.13	SNAI_1	65.0	IMR90 p11
4	A6	1.03	SNAI_1	65.0	IMR90 p11
5	A6	0.91	SNAI_1	65.0	IMR90 p11
6	A6	-0.81	SNAI_1	65.0	IMR90 p11
7	A6	2.16	SNAI_1	65.0	IMR90 p11
8	A6	1.8	SNAI_1	65.0	IMR90 p11
9	A6	-3.18	SNAI_1	65.0	IMR90 p11
10	A6	-0.57	SNAI_1	65.0	IMR90 p11
11	A6	-1.29	SNAI_1	65.0	IMR90 p11
12	A6	-1.09	SNAI_1	65.0	IMR90 p11
13	A6	-2.0	SNAI_1	65.0	IMR90 p11
14	A6	0.88	SNAI_1	65.0	IMR90 p11
15	A6	3.61	SNAI_1	65.0	IMR90 p11
16	A6	-0.59	SNAI_1	65.0	IMR90 p11
17	A6	0.27	SNAI_1	65.0	IMR90 p11
18	A6	1.39	SNAI_1	65.0	IMR90 p11
19	A6	0.96	SNAI_1	65.0	IMR90 p11
20	A6	-0.41	SNAI_1	65.0	IMR90 p11
21	A6	0.06	SNAI_1	65.0	IMR90 p11
22	A6	-4.71	SNAI_1	65.0	IMR90 p11
23	A6	-0.85	SNAI_1	65.0	IMR90 p11
24	A6	1.32	SNAI_1	65.0	IMR90 p11
25	A6	0.0	SNAI_1	65.0	IMR90 p11
26	A6	3.9	SNAI_1	65.0	IMR90 p11
27	A6	6.29	SNAI_1	65.0	IMR90 p11
28	A6	12.43	SNAI_1	65.0	IMR90 p11
29	A6	19.9	SNAI_1	65.0	IMR90 p11
30	A6	38.9	SNAI_1	65.0	IMR90 p11
31	A6	73.65	SNAI_1	65.0	IMR90 p11
32	A6	132.66	SNAI_1	65.0	IMR90 p11
33	A6	209.79	SNAI_1	65.0	IMR90 p11
34	A6	304.86	SNAI_1	65.0	IMR90 p11
35	A6	418.7	SNAI_1	65.0	IMR90 p11
36	A6	531.89	SNAI_1	65.0	IMR90 p11
37	A6	646.15	SNAI_1	65.0	IMR90 p11
38	A6	760.29	SNAI_1	65.0	IMR90 p11
39	A6	874.22	SNAI_1	65.0	IMR90 p11
40	A6	986.21	SNAI_1	65.0	IMR90 p11
1	B6	1.6	SNAI_1	64.5	IMR90 p11
2	B6	6.06	SNAI_1	64.5	IMR90 p11
3	B6	2.19	SNAI_1	64.5	IMR90 p11
4	B6	-1.43	SNAI_1	64.5	IMR90 p11
5	B6	1.69	SNAI_1	64.5	IMR90 p11
6	B6	1.8	SNAI_1	64.5	IMR90 p11
7	B6	0.01	SNAI_1	64.5	IMR90 p11
8	B6	-2.77	SNAI_1	64.5	IMR90 p11
9	B6	1.97	SNAI_1	64.5	IMR90 p11
10	B6	2.5	SNAI_1	64.5	IMR90 p11
11	B6	1.37	SNAI_1	64.5	IMR90 p11
12	B6	2.76	SNAI_1	64.5	IMR90 p11
13	B6	-1.46	SNAI_1	64.5	IMR90 p11
14	B6	-1.08	SNAI_1	64.5	IMR90 p11
15	B6	-4.78	SNAI_1	64.5	IMR90 p11
16	B6	-3.51	SNAI_1	64.5	IMR90 p11
17	B6	2.08	SNAI_1	64.5	IMR90 p11
18	B6	-4.53	SNAI_1	64.5	IMR90 p11
19	B6	2.86	SNAI_1	64.5	IMR90 p11
20	B6	0.23	SNAI_1	64.5	IMR90 p11
21	B6	1.63	SNAI_1	64.5	IMR90 p11
22	B6	-1.0	SNAI_1	64.5	IMR90 p11
23	B6	1.6	SNAI_1	64.5	IMR90 p11
24	B6	-0.25	SNAI_1	64.5	IMR90 p11
25	B6	3.95	SNAI_1	64.5	IMR90 p11
26	B6	10.66	SNAI_1	64.5	IMR90 p11
27	B6	19.37	SNAI_1	64.5	IMR90 p11
28	B6	30.09	SNAI_1	64.5	IMR90 p11
29	B6	58.28	SNAI_1	64.5	IMR90 p11
30	B6	108.82	SNAI_1	64.5	IMR90 p11
31	B6	195.32	SNAI_1	64.5	IMR90 p11
32	B6	304.64	SNAI_1	64.5	IMR90 p11
33	B6	439.86	SNAI_1	64.5	IMR90 p11
34	B6	577.89	SNAI_1	64.5	IMR90 p11
35	B6	717.98	SNAI_1	64.5	IMR90 p11
36	B6	853.48	SNAI_1	64.5	IMR90 p11
37	B6	981.53	SNAI_1	64.5	IMR90 p11
38	B6	1099.55	SNAI_1	64.5	IMR90 p11
39	B6	1207.56	SNAI_1	64.5	IMR90 p11
40	B6	1309.78	SNAI_1	64.5	IMR90 p11
1	C6	-1.71	SNAI_1	63.3	IMR90 p11
2	C6	1.15	SNAI_1	63.3	IMR90 p11
3	C6	0.58	SNAI_1	63.3	IMR90 p11
4	C6	0.19	SNAI_1	63.3	IMR90 p11
5	C6	1.53	SNAI_1	63.3	IMR90 p11
6	C6	0.54	SNAI_1	63.3	IMR90 p11
7	C6	4.84	SNAI_1	63.3	IMR90 p11
8	C6	0.93	SNAI_1	63.3	IMR90 p11
9	C6	-2.36	SNAI_1	63.3	IMR90 p11
10	C6	-0.92	SNAI_1	63.3	IMR90 p11
11	C6	0.38	SNAI_1	63.3	IMR90 p11
12	C6	-1.56	SNAI_1	63.3	IMR90 p11
13	C6	-5.72	SNAI_1	63.3	IMR90 p11
14	C6	-0.28	SNAI_1	63.3	IMR90 p11
15	C6	2.16	SNAI_1	63.3	IMR90 p11
16	C6	2.63	SNAI_1	63.3	IMR90 p11
17	C6	1.4	SNAI_1	63.3	IMR90 p11
18	C6	2.95	SNAI_1	63.3	IMR90 p11
19	C6	0.42	SNAI_1	63.3	IMR90 p11
20	C6	-4.11	SNAI_1	63.3	IMR90 p11
21	C6	-2.35	SNAI_1	63.3	IMR90 p11
22	C6	-3.78	SNAI_1	63.3	IMR90 p11
23	C6	-1.07	SNAI_1	63.3	IMR90 p11
24	C6	-2.96	SNAI_1	63.3	IMR90 p11
25	C6	11.62	SNAI_1	63.3	IMR90 p11
26	C6	23.97	SNAI_1	63.3	IMR90 p11
27	C6	51.07	SNAI_1	63.3	IMR90 p11
28	C6	108.02	SNAI_1	63.3	IMR90 p11
29	C6	198.74	SNAI_1	63.3	IMR90 p11
30	C6	348.97	SNAI_1	63.3	IMR90 p11
31	C6	544.63	SNAI_1	63.3	IMR90 p11
32	C6	743.35	SNAI_1	63.3	IMR90 p11
33	C6	941.88	SNAI_1	63.3	IMR90 p11
34	C6	1126.47	SNAI_1	63.3	IMR90 p11
35	C6	1295.66	SNAI_1	63.3	IMR90 p11
36	C6	1449.32	SNAI_1	63.3	IMR90 p11
37	C6	1585.42	SNAI_1	63.3	IMR90 p11
38	C6	1706.39	SNAI_1	63.3	IMR90 p11
39	C6	1809.91	SNAI_1	63.3	IMR90 p11
40	C6	1905.6	SNAI_1	63.3	IMR90 p11
1	D6	2.36	SNAI_1	61.4	IMR90 p11
2	D6	6.45	SNAI_1	61.4	IMR90 p11
3	D6	4.02	SNAI_1	61.4	IMR90 p11
4	D6	-2.52	SNAI_1	61.4	IMR90 p11
5	D6	0.15	SNAI_1	61.4	IMR90 p11
6	D6	-3.03	SNAI_1	61.4	IMR90 p11
7	D6	4.3	SNAI_1	61.4	IMR90 p11
8	D6	0.71	SNAI_1	61.4	IMR90 p11
9	D6	5.31	SNAI_1	61.4	IMR90 p11
10	D6	0.78	SNAI_1	61.4	IMR90 p11
11	D6	2.27	SNAI_1	61.4	IMR90 p11
12	D6	0.95	SNAI_1	61.4	IMR90 p11
13	D6	-1.37	SNAI_1	61.4	IMR90 p11
14	D6	-3.43	SNAI_1	61.4	IMR90 p11
15	D6	-0.16	SNAI_1	61.4	IMR90 p11
16	D6	-3.88	SNAI_1	61.4	IMR90 p11
17	D6	0.57	SNAI_1	61.4	IMR90 p11
18	D6	-4.48	SNAI_1	61.4	IMR90 p11
19	D6	-2.35	SNAI_1	61.4	IMR90 p11
20	D6	-0.53	SNAI_1	61.4	IMR90 p11
21	D6	-6.26	SNAI_1	61.4	IMR90 p11
22	D6	2.09	SNAI_1	61.4	IMR90 p11
23	D6	4.35	SNAI_1	61.4	IMR90 p11
24	D6	9.12	SNAI_1	61.4	IMR90 p11
25	D6	19.54	SNAI_1	61.4	IMR90 p11
26	D6	43.98	SNAI_1	61.4	IMR90 p11
27	D6	88.71	SNAI_1	61.4	IMR90 p11
28	D6	177.46	SNAI_1	61.4	IMR90 p11
29	D6	338.12	SNAI_1	61.4	IMR90 p11
30	D6	572.22	SNAI_1	61.4	IMR90 p11
31	D6	828.11	SNAI_1	61.4	IMR90 p11
32	D6	1073.16	SNAI_1	61.4	IMR90 p11
33	D6	1297.8	SNAI_1	61.4	IMR90 p11
34	D6	1495.02	SNAI_1	61.4	IMR90 p11
35	D6	1670.82	SNAI_1	61.4	IMR90 p11
36	D6	1823.89	SNAI_1	61.4	IMR90 p11
37	D6	1959.76	SNAI_1	61.4	IMR90 p11
38	D6	2076.16	SNAI_1	61.4	IMR90 p11
39	D6	2183.16	SNAI_1	61.4	IMR90 p11
40	D6	2282.5	SNAI_1	61.4	IMR90 p11
1	E6	2.9	SNAI_1	59.0	IMR90 p11
2	E6	4.57	SNAI_1	59.0	IMR90 p11
3	E6	0.55	SNAI_1	59.0	IMR90 p11
4	E6	3.59	SNAI_1	59.0	IMR90 p11
5	E6	7.15	SNAI_1	59.0	IMR90 p11
6	E6	2.1	SNAI_1	59.0	IMR90 p11
7	E6	3.45	SNAI_1	59.0	IMR90 p11
8	E6	-2.28	SNAI_1	59.0	IMR90 p11
9	E6	-1.63	SNAI_1	59.0	IMR90 p11
10	E6	3.54	SNAI_1	59.0	IMR90 p11
11	E6	0.15	SNAI_1	59.0	IMR90 p11
12	E6	-4.62	SNAI_1	59.0	IMR90 p11
13	E6	-4.74	SNAI_1	59.0	IMR90 p11
14	E6	-1.48	SNAI_1	59.0	IMR90 p11
15	E6	-0.91	SNAI_1	59.0	IMR90 p11
16	E6	2.83	SNAI_1	59.0	IMR90 p11
17	E6	-0.73	SNAI_1	59.0	IMR90 p11
18	E6	-5.45	SNAI_1	59.0	IMR90 p11
19	E6	-4.55	SNAI_1	59.0	IMR90 p11
20	E6	-6.41	SNAI_1	59.0	IMR90 p11
21	E6	-2.56	SNAI_1	59.0	IMR90 p11
22	E6	-1.39	SNAI_1	59.0	IMR90 p11
23	E6	0.28	SNAI_1	59.0	IMR90 p11
24	E6	6.15	SNAI_1	59.0	IMR90 p11
25	E6	15.59	SNAI_1	59.0	IMR90 p11
26	E6	39.53	SNAI_1	59.0	IMR90 p11
27	E6	81.49	SNAI_1	59.0	IMR90 p11
28	E6	173.8	SNAI_1	59.0	IMR90 p11
29	E6	322.64	SNAI_1	59.0	IMR90 p11
30	E6	569.46	SNAI_1	59.0	IMR90 p11
31	E6	859.46	SNAI_1	59.0	IMR90 p11
32	E6	1141.59	SNAI_1	59.0	IMR90 p11
33	E6	1400.32	SNAI_1	59.0	IMR90 p11
34	E6	1632.12	SNAI_1	59.0	IMR90 p11
35	E6	1835.54	SNAI_1	59.0	IMR90 p11
36	E6	2016.19	SNAI_1	59.0	IMR90 p11
37	E6	2172.28	SNAI_1	59.0	IMR90 p11
38	E6	2309.71	SNAI_1	59.0	IMR90 p11
39	E6	2428.09	SNAI_1	59.0	IMR90 p11
40	E6	2529.75	SNAI_1	59.0	IMR90 p11
1	F6	6.76	SNAI_1	57.0	IMR90 p11
2	F6	6.89	SNAI_1	57.0	IMR90 p11
3	F6	4.49	SNAI_1	57.0	IMR90 p11
4	F6	1.98	SNAI_1	57.0	IMR90 p11
5	F6	1.22	SNAI_1	57.0	IMR90 p11
6	F6	3.37	SNAI_1	57.0	IMR90 p11
7	F6	1.26	SNAI_1	57.0	IMR90 p11
8	F6	-1.23	SNAI_1	57.0	IMR90 p11
9	F6	1.15	SNAI_1	57.0	IMR90 p11
10	F6	-0.96	SNAI_1	57.0	IMR90 p11
11	F6	-5.66	SNAI_1	57.0	IMR90 p11
12	F6	3.03	SNAI_1	57.0	IMR90 p11
13	F6	-0.02	SNAI_1	57.0	IMR90 p11
14	F6	-1.69	SNAI_1	57.0	IMR90 p11
15	F6	-3.19	SNAI_1	57.0	IMR90 p11
16	F6	3.22	SNAI_1	57.0	IMR90 p11
17	F6	-3.32	SNAI_1	57.0	IMR90 p11
18	F6	-0.53	SNAI_1	57.0	IMR90 p11
19	F6	-7.24	SNAI_1	57.0	IMR90 p11
20	F6	2.35	SNAI_1	57.0	IMR90 p11
21	F6	-0.64	SNAI_1	57.0	IMR90 p11
22	F6	-0.43	SNAI_1	57.0	IMR90 p11
23	F6	-3.45	SNAI_1	57.0	IMR90 p11
24	F6	0.93	SNAI_1	57.0	IMR90 p11
25	F6	14.54	SNAI_1	57.0	IMR90 p11
26	F6	27.83	SNAI_1	57.0	IMR90 p11
27	F6	65.26	SNAI_1	57.0	IMR90 p11
28	F6	135.29	SNAI_1	57.0	IMR90 p11
29	F6	260.53	SNAI_1	57.0	IMR90 p11
30	F6	465.76	SNAI_1	57.0	IMR90 p11
31	F6	745.05	SNAI_1	57.0	IMR90 p11
32	F6	1024.36	SNAI_1	57.0	IMR90 p11
33	F6	1292.9	SNAI_1	57.0	IMR90 p11
34	F6	1532.96	SNAI_1	57.0	IMR90 p11
35	F6	1748.16	SNAI_1	57.0	IMR90 p11
36	F6	1938.66	SNAI_1	57.0	IMR90 p11
37	F6	2107.0	SNAI_1	57.0	IMR90 p11
38	F6	2252.73	SNAI_1	57.0	IMR90 p11
39	F6	2382.6	SNAI_1	57.0	IMR90 p11
40	F6	2503.13	SNAI_1	57.0	IMR90 p11
1	G6	5.8	SNAI_1	55.7	IMR90 p11
2	G6	3.99	SNAI_1	55.7	IMR90 p11
3	G6	-1.72	SNAI_1	55.7	IMR90 p11
4	G6	3.82	SNAI_1	55.7	IMR90 p11
5	G6	4.65	SNAI_1	55.7	IMR90 p11
6	G6	1.77	SNAI_1	55.7	IMR90 p11
7	G6	1.19	SNAI_1	55.7	IMR90 p11
8	G6	1.15	SNAI_1	55.7	IMR90 p11
9	G6	-2.82	SNAI_1	55.7	IMR90 p11
10	G6	1.91	SNAI_1	55.7	IMR90 p11
11	G6	-0.53	SNAI_1	55.7	IMR90 p11
12	G6	0.67	SNAI_1	55.7	IMR90 p11
13	G6	-1.64	SNAI_1	55.7	IMR90 p11
14	G6	1.13	SNAI_1	55.7	IMR90 p11
15	G6	1.74	SNAI_1	55.7	IMR90 p11
16	G6	-5.0	SNAI_1	55.7	IMR90 p11
17	G6	-1.72	SNAI_1	55.7	IMR90 p11
18	G6	-2.88	SNAI_1	55.7	IMR90 p11
19	G6	-1.82	SNAI_1	55.7	IMR90 p11
20	G6	-3.03	SNAI_1	55.7	IMR90 p11
21	G6	-2.38	SNAI_1	55.7	IMR90 p11
22	G6	-3.03	SNAI_1	55.7	IMR90 p11
23	G6	4.09	SNAI_1	55.7	IMR90 p11
24	G6	2.62	SNAI_1	55.7	IMR90 p11
25	G6	10.21	SNAI_1	55.7	IMR90 p11
26	G6	24.57	SNAI_1	55.7	IMR90 p11
27	G6	53.56	SNAI_1	55.7	IMR90 p11
28	G6	111.16	SNAI_1	55.7	IMR90 p11
29	G6	215.57	SNAI_1	55.7	IMR90 p11
30	G6	393.82	SNAI_1	55.7	IMR90 p11
31	G6	656.94	SNAI_1	55.7	IMR90 p11
32	G6	928.79	SNAI_1	55.7	IMR90 p11
33	G6	1196.81	SNAI_1	55.7	IMR90 p11
34	G6	1447.03	SNAI_1	55.7	IMR90 p11
35	G6	1670.56	SNAI_1	55.7	IMR90 p11
36	G6	1872.41	SNAI_1	55.7	IMR90 p11
37	G6	2048.51	SNAI_1	55.7	IMR90 p11
38	G6	2205.24	SNAI_1	55.7	IMR90 p11
39	G6	2341.18	SNAI_1	55.7	IMR90 p11
40	G6	2464.17	SNAI_1	55.7	IMR90 p11
1	H6	-2.01	SNAI_1	55.0	IMR90 p11
2	H6	-0.9	SNAI_1	55.0	IMR90 p11
3	H6	3.05	SNAI_1	55.0	IMR90 p11
4	H6	3.98	SNAI_1	55.0	IMR90 p11
5	H6	-0.64	SNAI_1	55.0	IMR90 p11
6	H6	0.29	SNAI_1	55.0	IMR90 p11
7	H6	2.61	SNAI_1	55.0	IMR90 p11
8	H6	-5.29	SNAI_1	55.0	IMR90 p11
9	H6	3.37	SNAI_1	55.0	IMR90 p11
10	H6	1.26	SNAI_1	55.0	IMR90 p11
11	H6	0.71	SNAI_1	55.0	IMR90 p11
12	H6	-4.09	SNAI_1	55.0	IMR90 p11
13	H6	1.02	SNAI_1	55.0	IMR90 p11
14	H6	-0.85	SNAI_1	55.0	IMR90 p11
15	H6	-5.02	SNAI_1	55.0	IMR90 p11
16	H6	0.48	SNAI_1	55.0	IMR90 p11
17	H6	2.93	SNAI_1	55.0	IMR90 p11
18	H6	-2.19	SNAI_1	55.0	IMR90 p11
19	H6	0.02	SNAI_1	55.0	IMR90 p11
20	H6	-1.92	SNAI_1	55.0	IMR90 p11
21	H6	1.28	SNAI_1	55.0	IMR90 p11
22	H6	0.82	SNAI_1	55.0	IMR90 p11
23	H6	0.52	SNAI_1	55.0	IMR90 p11
24	H6	1.12	SNAI_1	55.0	IMR90 p11
25	H6	5.22	SNAI_1	55.0	IMR90 p11
26	H6	17.08	SNAI_1	55.0	IMR90 p11
27	H6	33.5	SNAI_1	55.0	IMR90 p11
28	H6	75.63	SNAI_1	55.0	IMR90 p11
29	H6	147.85	SNAI_1	55.0	IMR90 p11
30	H6	282.56	SNAI_1	55.0	IMR90 p11
31	H6	494.52	SNAI_1	55.0	IMR90 p11
32	H6	756.25	SNAI_1	55.0	IMR90 p11
33	H6	1015.45	SNAI_1	55.0	IMR90 p11
34	H6	1264.6	SNAI_1	55.0	IMR90 p11
35	H6	1489.55	SNAI_1	55.0	IMR90 p11
36	H6	1690.77	SNAI_1	55.0	IMR90 p11
37	H6	1868.83	SNAI_1	55.0	IMR90 p11
38	H6	2025.66	SNAI_1	55.0	IMR90 p11
39	H6	2161.1	SNAI_1	55.0	IMR90 p11
40	H6	2282.07	SNAI_1	55.0	IMR90 p11
1	A6	-2.1	SNAI_1	65.0	IMR90 p2
2	A6	-0.48	SNAI_1	65.0	IMR90 p2
3	A6	1.28	SNAI_1	65.0	IMR90 p2
4	A6	1.99	SNAI_1	65.0	IMR90 p2
5	A6	-3.15	SNAI_1	65.0	IMR90 p2
6	A6	0.06	SNAI_1	65.0	IMR90 p2
7	A6	4.77	SNAI_1	65.0	IMR90 p2
8	A6	-2.34	SNAI_1	65.0	IMR90 p2
9	A6	1.18	SNAI_1	65.0	IMR90 p2
10	A6	-4.81	SNAI_1	65.0	IMR90 p2
11	A6	-2.36	SNAI_1	65.0	IMR90 p2
12	A6	1.59	SNAI_1	65.0	IMR90 p2
13	A6	1.78	SNAI_1	65.0	IMR90 p2
14	A6	1.43	SNAI_1	65.0	IMR90 p2
15	A6	3.99	SNAI_1	65.0	IMR90 p2
16	A6	5.79	SNAI_1	65.0	IMR90 p2
17	A6	-5.51	SNAI_1	65.0	IMR90 p2
18	A6	-1.2	SNAI_1	65.0	IMR90 p2
19	A6	-2.12	SNAI_1	65.0	IMR90 p2
20	A6	1.45	SNAI_1	65.0	IMR90 p2
21	A6	1.54	SNAI_1	65.0	IMR90 p2
22	A6	1.09	SNAI_1	65.0	IMR90 p2
23	A6	2.3	SNAI_1	65.0	IMR90 p2
24	A6	-5.25	SNAI_1	65.0	IMR90 p2
25	A6	-0.35	SNAI_1	65.0	IMR90 p2
26	A6	1.6	SNAI_1	65.0	IMR90 p2
27	A6	1.64	SNAI_1	65.0	IMR90 p2
28	A6	3.48	SNAI_1	65.0	IMR90 p2
29	A6	17.6	SNAI_1	65.0	IMR90 p2
30	A6	30.53	SNAI_1	65.0	IMR90 p2
31	A6	63.62	SNAI_1	65.0	IMR90 p2
32	A6	116.46	SNAI_1	65.0	IMR90 p2
33	A6	192.48	SNAI_1	65.0	IMR90 p2
34	A6	275.43	SNAI_1	65.0	IMR90 p2
35	A6	375.31	SNAI_1	65.0	IMR90 p2
36	A6	479.27	SNAI_1	65.0	IMR90 p2
37	A6	584.89	SNAI_1	65.0	IMR90 p2
38	A6	692.26	SNAI_1	65.0	IMR90 p2
39	A6	798.65	SNAI_1	65.0	IMR90 p2
40	A6	906.51	SNAI_1	65.0	IMR90 p2
1	B6	0.04	SNAI_1	64.5	IMR90 p2
2	B6	5.91	SNAI_1	64.5	IMR90 p2
3	B6	-2.73	SNAI_1	64.5	IMR90 p2
4	B6	5.44	SNAI_1	64.5	IMR90 p2
5	B6	5.35	SNAI_1	64.5	IMR90 p2
6	B6	-0.89	SNAI_1	64.5	IMR90 p2
7	B6	1.04	SNAI_1	64.5	IMR90 p2
8	B6	-2.04	SNAI_1	64.5	IMR90 p2
9	B6	-1.95	SNAI_1	64.5	IMR90 p2
10	B6	-0.03	SNAI_1	64.5	IMR90 p2
11	B6	0.1	SNAI_1	64.5	IMR90 p2
12	B6	0.74	SNAI_1	64.5	IMR90 p2
13	B6	2.67	SNAI_1	64.5	IMR90 p2
14	B6	1.53	SNAI_1	64.5	IMR90 p2
15	B6	-1.4	SNAI_1	64.5	IMR90 p2
16	B6	-3.79	SNAI_1	64.5	IMR90 p2
17	B6	-0.07	SNAI_1	64.5	IMR90 p2
18	B6	-2.02	SNAI_1	64.5	IMR90 p2
19	B6	-3.74	SNAI_1	64.5	IMR90 p2
20	B6	-1.15	SNAI_1	64.5	IMR90 p2
21	B6	-3.42	SNAI_1	64.5	IMR90 p2
22	B6	0.53	SNAI_1	64.5	IMR90 p2
23	B6	1.17	SNAI_1	64.5	IMR90 p2
24	B6	1.47	SNAI_1	64.5	IMR90 p2
25	B6	3.28	SNAI_1	64.5	IMR90 p2
26	B6	4.89	SNAI_1	64.5	IMR90 p2
27	B6	9.12	SNAI_1	64.5	IMR90 p2
28	B6	24.42	SNAI_1	64.5	IMR90 p2
29	B6	53.74	SNAI_1	64.5	IMR90 p2
30	B6	95.21	SNAI_1	64.5	IMR90 p2
31	B6	165.07	SNAI_1	64.5	IMR90 p2
32	B6	261.44	SNAI_1	64.5	IMR90 p2
33	B6	376.32	SNAI_1	64.5	IMR90 p2
34	B6	495.88	SNAI_1	64.5	IMR90 p2
35	B6	618.47	SNAI_1	64.5	IMR90 p2
36	B6	741.58	SNAI_1	64.5	IMR90 p2
37	B6	858.05	SNAI_1	64.5	IMR90 p2
38	B6	968.97	SNAI_1	64.5	IMR90 p2
39	B6	1068.71	SNAI_1	64.5	IMR90 p2
40	B6	1163.57	SNAI_1	64.5	IMR90 p2
1	C6	-5.75	SNAI_1	63.3	IMR90 p2
2	C6	-0.89	SNAI_1	63.3	IMR90 p2
3	C6	-0.02	SNAI_1	63.3	IMR90 p2
4	C6	2.04	SNAI_1	63.3	IMR90 p2
5	C6	2.04	SNAI_1	63.3	IMR90 p2
6	C6	0.38	SNAI_1	63.3	IMR90 p2
7	C6	3.36	SNAI_1	63.3	IMR90 p2
8	C6	5.13	SNAI_1	63.3	IMR90 p2
9	C6	0.93	SNAI_1	63.3	IMR90 p2
10	C6	0.97	SNAI_1	63.3	IMR90 p2
11	C6	-4.03	SNAI_1	63.3	IMR90 p2
12	C6	0.16	SNAI_1	63.3	IMR90 p2
13	C6	-1.9	SNAI_1	63.3	IMR90 p2
14	C6	1.62	SNAI_1	63.3	IMR90 p2
15	C6	-3.1	SNAI_1	63.3	IMR90 p2
16	C6	-2.32	SNAI_1	63.3	IMR90 p2
17	C6	-1.76	SNAI_1	63.3	IMR90 p2
18	C6	-3.15	SNAI_1	63.3	IMR90 p2
19	C6	-6.36	SNAI_1	63.3	IMR90 p2
20	C6	-1.15	SNAI_1	63.3	IMR90 p2
21	C6	-0.57	SNAI_1	63.3	IMR90 p2
22	C6	-3.62	SNAI_1	63.3	IMR90 p2
23	C6	-1.5	SNAI_1	63.3	IMR90 p2
24	C6	6.42	SNAI_1	63.3	IMR90 p2
25	C6	12.48	SNAI_1	63.3	IMR90 p2
26	C6	21.54	SNAI_1	63.3	IMR90 p2
27	C6	54.74	SNAI_1	63.3	IMR90 p2
28	C6	110.33	SNAI_1	63.3	IMR90 p2
29	C6	206.34	SNAI_1	63.3	IMR90 p2
30	C6	351.55	SNAI_1	63.3	IMR90 p2
31	C6	536.52	SNAI_1	63.3	IMR90 p2
32	C6	719.41	SNAI_1	63.3	IMR90 p2
33	C6	895.9	SNAI_1	63.3	IMR90 p2
34	C6	1061.87	SNAI_1	63.3	IMR90 p2
35	C6	1214.54	SNAI_1	63.3	IMR90 p2
36	C6	1351.9	SNAI_1	63.3	IMR90 p2
37	C6	1473.67	SNAI_1	63.3	IMR90 p2
38	C6	1579.67	SNAI_1	63.3	IMR90 p2
39	C6	1672.56	SNAI_1	63.3	IMR90 p2
40	C6	1757.07	SNAI_1	63.3	IMR90 p2
1	D6	2.17	SNAI_1	61.4	IMR90 p2
2	D6	1.82	SNAI_1	61.4	IMR90 p2
3	D6	0.43	SNAI_1	61.4	IMR90 p2
4	D6	-0.01	SNAI_1	61.4	IMR90 p2
5	D6	3.88	SNAI_1	61.4	IMR90 p2
6	D6	-2.45	SNAI_1	61.4	IMR90 p2
7	D6	-1.06	SNAI_1	61.4	IMR90 p2
8	D6	2.08	SNAI_1	61.4	IMR90 p2
9	D6	-1.6	SNAI_1	61.4	IMR90 p2
10	D6	3.95	SNAI_1	61.4	IMR90 p2
11	D6	7.49	SNAI_1	61.4	IMR90 p2
12	D6	-2.09	SNAI_1	61.4	IMR90 p2
13	D6	2.99	SNAI_1	61.4	IMR90 p2
14	D6	-2.62	SNAI_1	61.4	IMR90 p2
15	D6	-2.62	SNAI_1	61.4	IMR90 p2
16	D6	4.39	SNAI_1	61.4	IMR90 p2
17	D6	-4.17	SNAI_1	61.4	IMR90 p2
18	D6	-3.81	SNAI_1	61.4	IMR90 p2
19	D6	-3.38	SNAI_1	61.4	IMR90 p2
20	D6	-5.68	SNAI_1	61.4	IMR90 p2
21	D6	-3.06	SNAI_1	61.4	IMR90 p2
22	D6	0.61	SNAI_1	61.4	IMR90 p2
23	D6	2.98	SNAI_1	61.4	IMR90 p2
24	D6	11.26	SNAI_1	61.4	IMR90 p2
25	D6	22.75	SNAI_1	61.4	IMR90 p2
26	D6	47.59	SNAI_1	61.4	IMR90 p2
27	D6	100.37	SNAI_1	61.4	IMR90 p2
28	D6	196.43	SNAI_1	61.4	IMR90 p2
29	D6	358.55	SNAI_1	61.4	IMR90 p2
30	D6	583.65	SNAI_1	61.4	IMR90 p2
31	D6	811.86	SNAI_1	61.4	IMR90 p2
32	D6	1034.88	SNAI_1	61.4	IMR90 p2
33	D6	1237.55	SNAI_1	61.4	IMR90 p2
34	D6	1415.92	SNAI_1	61.4	IMR90 p2
35	D6	1570.34	SNAI_1	61.4	IMR90 p2
36	D6	1707.49	SNAI_1	61.4	IMR90 p2
37	D6	1828.81	SNAI_1	61.4	IMR90 p2
38	D6	1937.61	SNAI_1	61.4	IMR90 p2
39	D6	2034.44	SNAI_1	61.4	IMR90 p2
40	D6	2124.13	SNAI_1	61.4	IMR90 p2
1	E6	-1.45	SNAI_1	59.0	IMR90 p2
2	E6	4.61	SNAI_1	59.0	IMR90 p2
3	E6	3.78	SNAI_1	59.0	IMR90 p2
4	E6	2.39	SNAI_1	59.0	IMR90 p2
5	E6	1.91	SNAI_1	59.0	IMR90 p2
6	E6	-1.57	SNAI_1	59.0	IMR90 p2
7	E6	3.31	SNAI_1	59.0	IMR90 p2
8	E6	-2.47	SNAI_1	59.0	IMR90 p2
9	E6	-0.5	SNAI_1	59.0	IMR90 p2
10	E6	-1.02	SNAI_1	59.0	IMR90 p2
11	E6	3.32	SNAI_1	59.0	IMR90 p2
12	E6	0.94	SNAI_1	59.0	IMR90 p2
13	E6	-2.81	SNAI_1	59.0	IMR90 p2
14	E6	-0.85	SNAI_1	59.0	IMR90 p2
15	E6	-2.25	SNAI_1	59.0	IMR90 p2
16	E6	1.07	SNAI_1	59.0	IMR90 p2
17	E6	-1.79	SNAI_1	59.0	IMR90 p2
18	E6	-0.29	SNAI_1	59.0	IMR90 p2
19	E6	-1.35	SNAI_1	59.0	IMR90 p2
20	E6	-5.71	SNAI_1	59.0	IMR90 p2
21	E6	1.47	SNAI_1	59.0	IMR90 p2
22	E6	-4.71	SNAI_1	59.0	IMR90 p2
23	E6	7.17	SNAI_1	59.0	IMR90 p2
24	E6	8.72	SNAI_1	59.0	IMR90 p2
25	E6	22.4	SNAI_1	59.0	IMR90 p2
26	E6	42.63	SNAI_1	59.0	IMR90 p2
27	E6	95.3	SNAI_1	59.0	IMR90 p2
28	E6	193.2	SNAI_1	59.0	IMR90 p2
29	E6	361.32	SNAI_1	59.0	IMR90 p2
30	E6	613.31	SNAI_1	59.0	IMR90 p2
31	E6	873.37	SNAI_1	59.0	IMR90 p2
32	E6	1131.35	SNAI_1	59.0	IMR90 p2
33	E6	1364.94	SNAI_1	59.0	IMR90 p2
34	E6	1571.99	SNAI_1	59.0	IMR90 p2
35	E6	1753.75	SNAI_1	59.0	IMR90 p2
36	E6	1920.41	SNAI_1	59.0	IMR90 p2
37	E6	2065.56	SNAI_1	59.0	IMR90 p2
38	E6	2193.39	SNAI_1	59.0	IMR90 p2
39	E6	2301.35	SNAI_1	59.0	IMR90 p2
40	E6	2401.43	SNAI_1	59.0	IMR90 p2
1	F6	2.47	SNAI_1	57.0	IMR90 p2
2	F6	4.09	SNAI_1	57.0	IMR90 p2
3	F6	4.07	SNAI_1	57.0	IMR90 p2
4	F6	2.01	SNAI_1	57.0	IMR90 p2
5	F6	5.89	SNAI_1	57.0	IMR90 p2
6	F6	1.45	SNAI_1	57.0	IMR90 p2
7	F6	-0.59	SNAI_1	57.0	IMR90 p2
8	F6	-0.58	SNAI_1	57.0	IMR90 p2
9	F6	-3.15	SNAI_1	57.0	IMR90 p2
10	F6	1.29	SNAI_1	57.0	IMR90 p2
11	F6	-3.47	SNAI_1	57.0	IMR90 p2
12	F6	0.22	SNAI_1	57.0	IMR90 p2
13	F6	-2.63	SNAI_1	57.0	IMR90 p2
14	F6	-0.48	SNAI_1	57.0	IMR90 p2
15	F6	-0.65	SNAI_1	57.0	IMR90 p2
16	F6	-1.74	SNAI_1	57.0	IMR90 p2
17	F6	-1.54	SNAI_1	57.0	IMR90 p2
18	F6	-2.42	SNAI_1	57.0	IMR90 p2
19	F6	-0.61	SNAI_1	57.0	IMR90 p2
20	F6	-1.29	SNAI_1	57.0	IMR90 p2
21	F6	4.34	SNAI_1	57.0	IMR90 p2
22	F6	-1.68	SNAI_1	57.0	IMR90 p2
23	F6	3.41	SNAI_1	57.0	IMR90 p2
24	F6	7.56	SNAI_1	57.0	IMR90 p2
25	F6	15.59	SNAI_1	57.0	IMR90 p2
26	F6	37.17	SNAI_1	57.0	IMR90 p2
27	F6	82.38	SNAI_1	57.0	IMR90 p2
28	F6	163.63	SNAI_1	57.0	IMR90 p2
29	F6	311.8	SNAI_1	57.0	IMR90 p2
30	F6	539.18	SNAI_1	57.0	IMR90 p2
31	F6	780.9	SNAI_1	57.0	IMR90 p2
32	F6	1028.55	SNAI_1	57.0	IMR90 p2
33	F6	1260.16	SNAI_1	57.0	IMR90 p2
34	F6	1468.0	SNAI_1	57.0	IMR90 p2
35	F6	1651.6	SNAI_1	57.0	IMR90 p2
36	F6	1816.21	SNAI_1	57.0	IMR90 p2
37	F6	1960.33	SNAI_1	57.0	IMR90 p2
38	F6	2088.95	SNAI_1	57.0	IMR90 p2
39	F6	2202.21	SNAI_1	57.0	IMR90 p2
40	F6	2308.35	SNAI_1	57.0	IMR90 p2
1	G6	8.68	SNAI_1	55.7	IMR90 p2
2	G6	5.36	SNAI_1	55.7	IMR90 p2
3	G6	6.34	SNAI_1	55.7	IMR90 p2
4	G6	1.64	SNAI_1	55.7	IMR90 p2
5	G6	0.49	SNAI_1	55.7	IMR90 p2
6	G6	0.59	SNAI_1	55.7	IMR90 p2
7	G6	3.8	SNAI_1	55.7	IMR90 p2
8	G6	-2.78	SNAI_1	55.7	IMR90 p2
9	G6	-1.01	SNAI_1	55.7	IMR90 p2
10	G6	-1.25	SNAI_1	55.7	IMR90 p2
11	G6	1.46	SNAI_1	55.7	IMR90 p2
12	G6	0.45	SNAI_1	55.7	IMR90 p2
13	G6	-1.96	SNAI_1	55.7	IMR90 p2
14	G6	-2.43	SNAI_1	55.7	IMR90 p2
15	G6	-5.58	SNAI_1	55.7	IMR90 p2
16	G6	-6.17	SNAI_1	55.7	IMR90 p2
17	G6	2.11	SNAI_1	55.7	IMR90 p2
18	G6	3.27	SNAI_1	55.7	IMR90 p2
19	G6	-2.91	SNAI_1	55.7	IMR90 p2
20	G6	1.13	SNAI_1	55.7	IMR90 p2
21	G6	2.89	SNAI_1	55.7	IMR90 p2
22	G6	0.48	SNAI_1	55.7	IMR90 p2
23	G6	0.14	SNAI_1	55.7	IMR90 p2
24	G6	7.53	SNAI_1	55.7	IMR90 p2
25	G6	20.4	SNAI_1	55.7	IMR90 p2
26	G6	35.37	SNAI_1	55.7	IMR90 p2
27	G6	59.13	SNAI_1	55.7	IMR90 p2
28	G6	123.05	SNAI_1	55.7	IMR90 p2
29	G6	236.61	SNAI_1	55.7	IMR90 p2
30	G6	422.46	SNAI_1	55.7	IMR90 p2
31	G6	668.16	SNAI_1	55.7	IMR90 p2
32	G6	915.29	SNAI_1	55.7	IMR90 p2
33	G6	1159.35	SNAI_1	55.7	IMR90 p2
34	G6	1377.68	SNAI_1	55.7	IMR90 p2
35	G6	1576.64	SNAI_1	55.7	IMR90 p2
36	G6	1750.69	SNAI_1	55.7	IMR90 p2
37	G6	1909.45	SNAI_1	55.7	IMR90 p2
38	G6	2047.12	SNAI_1	55.7	IMR90 p2
39	G6	2169.5	SNAI_1	55.7	IMR90 p2
40	G6	2280.08	SNAI_1	55.7	IMR90 p2
1	H6	-1.46	SNAI_1	55.0	IMR90 p2
2	H6	-2.07	SNAI_1	55.0	IMR90 p2
3	H6	1.17	SNAI_1	55.0	IMR90 p2
4	H6	-0.91	SNAI_1	55.0	IMR90 p2
5	H6	1.85	SNAI_1	55.0	IMR90 p2
6	H6	3.81	SNAI_1	55.0	IMR90 p2
7	H6	2.96	SNAI_1	55.0	IMR90 p2
8	H6	0.19	SNAI_1	55.0	IMR90 p2
9	H6	1.08	SNAI_1	55.0	IMR90 p2
10	H6	2.79	SNAI_1	55.0	IMR90 p2
11	H6	0.85	SNAI_1	55.0	IMR90 p2
12	H6	-4.71	SNAI_1	55.0	IMR90 p2
13	H6	0.41	SNAI_1	55.0	IMR90 p2
14	H6	3.49	SNAI_1	55.0	IMR90 p2
15	H6	-1.86	SNAI_1	55.0	IMR90 p2
16	H6	-2.49	SNAI_1	55.0	IMR90 p2
17	H6	-1.3	SNAI_1	55.0	IMR90 p2
18	H6	-4.44	SNAI_1	55.0	IMR90 p2
19	H6	-5.72	SNAI_1	55.0	IMR90 p2
20	H6	0.64	SNAI_1	55.0	IMR90 p2
21	H6	-2.1	SNAI_1	55.0	IMR90 p2
22	H6	-2.83	SNAI_1	55.0	IMR90 p2
23	H6	1.8	SNAI_1	55.0	IMR90 p2
24	H6	7.34	SNAI_1	55.0	IMR90 p2
25	H6	7.63	SNAI_1	55.0	IMR90 p2
26	H6	30.47	SNAI_1	55.0	IMR90 p2
27	H6	52.68	SNAI_1	55.0	IMR90 p2
28	H6	106.13	SNAI_1	55.0	IMR90 p2
29	H6	207.79	SNAI_1	55.0	IMR90 p2
30	H6	374.0	SNAI_1	55.0	IMR90 p2
31	H6	614.78	SNAI_1	55.0	IMR90 p2
32	H6	859.37	SNAI_1	55.0	IMR90 p2
33	H6	1100.33	SNAI_1	55.0	IMR90 p2
34	H6	1323.26	SNAI_1	55.0	IMR90 p2
35	H6	1520.6	SNAI_1	55.0	IMR90 p2
36	H6	1698.04	SNAI_1	55.0	IMR90 p2
37	H6	1855.08	SNAI_1	55.0	IMR90 p2
38	H6	1998.17	SNAI_1	55.0	IMR90 p2
39	H6	2122.22	SNAI_1	55.0	IMR90 p2
40	H6	2234.26	SNAI_1	55.0	IMR90 p2
1	A6	0.08	SNAI_1	65.0	IMR90 p8
2	A6	-1.11	SNAI_1	65.0	IMR90 p8
3	A6	0.28	SNAI_1	65.0	IMR90 p8
4	A6	1.01	SNAI_1	65.0	IMR90 p8
5	A6	1.61	SNAI_1	65.0	IMR90 p8
6	A6	1.7	SNAI_1	65.0	IMR90 p8
7	A6	-2.07	SNAI_1	65.0	IMR90 p8
8	A6	0.32	SNAI_1	65.0	IMR90 p8
9	A6	1.09	SNAI_1	65.0	IMR90 p8
10	A6	-2.3	SNAI_1	65.0	IMR90 p8
11	A6	0.48	SNAI_1	65.0	IMR90 p8
12	A6	-0.47	SNAI_1	65.0	IMR90 p8
13	A6	1.68	SNAI_1	65.0	IMR90 p8
14	A6	-0.24	SNAI_1	65.0	IMR90 p8
15	A6	4.29	SNAI_1	65.0	IMR90 p8
16	A6	0.05	SNAI_1	65.0	IMR90 p8
17	A6	-3.9	SNAI_1	65.0	IMR90 p8
18	A6	0.0	SNAI_1	65.0	IMR90 p8
19	A6	-2.37	SNAI_1	65.0	IMR90 p8
20	A6	0.4	SNAI_1	65.0	IMR90 p8
21	A6	1.16	SNAI_1	65.0	IMR90 p8
22	A6	-0.37	SNAI_1	65.0	IMR90 p8
23	A6	2.1	SNAI_1	65.0	IMR90 p8
24	A6	-2.94	SNAI_1	65.0	IMR90 p8
25	A6	-1.33	SNAI_1	65.0	IMR90 p8
26	A6	1.64	SNAI_1	65.0	IMR90 p8
27	A6	1.17	SNAI_1	65.0	IMR90 p8
28	A6	-1.49	SNAI_1	65.0	IMR90 p8
29	A6	4.06	SNAI_1	65.0	IMR90 p8
30	A6	13.85	SNAI_1	65.0	IMR90 p8
31	A6	22.62	SNAI_1	65.0	IMR90 p8
32	A6	48.53	SNAI_1	65.0	IMR90 p8
33	A6	89.23	SNAI_1	65.0	IMR90 p8
34	A6	163.6	SNAI_1	65.0	IMR90 p8
35	A6	263.05	SNAI_1	65.0	IMR90 p8
36	A6	381.07	SNAI_1	65.0	IMR90 p8
37	A6	498.21	SNAI_1	65.0	IMR90 p8
38	A6	619.1	SNAI_1	65.0	IMR90 p8
39	A6	745.45	SNAI_1	65.0	IMR90 p8
40	A6	875.82	SNAI_1	65.0	IMR90 p8
1	B6	-3.71	SNAI_1	64.5	IMR90 p8
2	B6	-2.03	SNAI_1	64.5	IMR90 p8
3	B6	-1.14	SNAI_1	64.5	IMR90 p8
4	B6	-1.82	SNAI_1	64.5	IMR90 p8
5	B6	1.47	SNAI_1	64.5	IMR90 p8
6	B6	6.31	SNAI_1	64.5	IMR90 p8
7	B6	-0.43	SNAI_1	64.5	IMR90 p8
8	B6	2.73	SNAI_1	64.5	IMR90 p8
9	B6	-0.07	SNAI_1	64.5	IMR90 p8
10	B6	0.08	SNAI_1	64.5	IMR90 p8
11	B6	-0.66	SNAI_1	64.5	IMR90 p8
12	B6	-1.17	SNAI_1	64.5	IMR90 p8
13	B6	1.73	SNAI_1	64.5	IMR90 p8
14	B6	-2.89	SNAI_1	64.5	IMR90 p8
15	B6	2.11	SNAI_1	64.5	IMR90 p8
16	B6	-3.53	SNAI_1	64.5	IMR90 p8
17	B6	-5.39	SNAI_1	64.5	IMR90 p8
18	B6	-1.11	SNAI_1	64.5	IMR90 p8
19	B6	1.01	SNAI_1	64.5	IMR90 p8
20	B6	1.1	SNAI_1	64.5	IMR90 p8
21	B6	4.01	SNAI_1	64.5	IMR90 p8
22	B6	0.48	SNAI_1	64.5	IMR90 p8
23	B6	-0.03	SNAI_1	64.5	IMR90 p8
24	B6	-2.56	SNAI_1	64.5	IMR90 p8
25	B6	-0.43	SNAI_1	64.5	IMR90 p8
26	B6	-2.58	SNAI_1	64.5	IMR90 p8
27	B6	6.06	SNAI_1	64.5	IMR90 p8
28	B6	1.07	SNAI_1	64.5	IMR90 p8
29	B6	17.36	SNAI_1	64.5	IMR90 p8
30	B6	27.41	SNAI_1	64.5	IMR90 p8
31	B6	57.6	SNAI_1	64.5	IMR90 p8
32	B6	101.38	SNAI_1	64.5	IMR90 p8
33	B6	178.46	SNAI_1	64.5	IMR90 p8
34	B6	289.13	SNAI_1	64.5	IMR90 p8
35	B6	418.99	SNAI_1	64.5	IMR90 p8
36	B6	552.78	SNAI_1	64.5	IMR90 p8
37	B6	692.85	SNAI_1	64.5	IMR90 p8
38	B6	831.32	SNAI_1	64.5	IMR90 p8
39	B6	966.04	SNAI_1	64.5	IMR90 p8
40	B6	1094.63	SNAI_1	64.5	IMR90 p8
1	C6	0.07	SNAI_1	63.3	IMR90 p8
2	C6	3.97	SNAI_1	63.3	IMR90 p8
3	C6	1.49	SNAI_1	63.3	IMR90 p8
4	C6	0.3	SNAI_1	63.3	IMR90 p8
5	C6	-1.38	SNAI_1	63.3	IMR90 p8
6	C6	4.85	SNAI_1	63.3	IMR90 p8
7	C6	2.01	SNAI_1	63.3	IMR90 p8
8	C6	0.08	SNAI_1	63.3	IMR90 p8
9	C6	-1.71	SNAI_1	63.3	IMR90 p8
10	C6	-4.81	SNAI_1	63.3	IMR90 p8
11	C6	1.0	SNAI_1	63.3	IMR90 p8
12	C6	-0.49	SNAI_1	63.3	IMR90 p8
13	C6	1.5	SNAI_1	63.3	IMR90 p8
14	C6	5.8	SNAI_1	63.3	IMR90 p8
15	C6	-0.55	SNAI_1	63.3	IMR90 p8
16	C6	-1.55	SNAI_1	63.3	IMR90 p8
17	C6	-0.19	SNAI_1	63.3	IMR90 p8
18	C6	-2.87	SNAI_1	63.3	IMR90 p8
19	C6	-0.56	SNAI_1	63.3	IMR90 p8
20	C6	-3.06	SNAI_1	63.3	IMR90 p8
21	C6	2.49	SNAI_1	63.3	IMR90 p8
22	C6	0.26	SNAI_1	63.3	IMR90 p8
23	C6	-3.67	SNAI_1	63.3	IMR90 p8
24	C6	1.91	SNAI_1	63.3	IMR90 p8
25	C6	-4.12	SNAI_1	63.3	IMR90 p8
26	C6	3.63	SNAI_1	63.3	IMR90 p8
27	C6	5.79	SNAI_1	63.3	IMR90 p8
28	C6	17.28	SNAI_1	63.3	IMR90 p8
29	C6	30.59	SNAI_1	63.3	IMR90 p8
30	C6	64.28	SNAI_1	63.3	IMR90 p8
31	C6	135.37	SNAI_1	63.3	IMR90 p8
32	C6	244.91	SNAI_1	63.3	IMR90 p8
33	C6	411.33	SNAI_1	63.3	IMR90 p8
34	C6	613.71	SNAI_1	63.3	IMR90 p8
35	C6	814.69	SNAI_1	63.3	IMR90 p8
36	C6	1010.9	SNAI_1	63.3	IMR90 p8
37	C6	1189.67	SNAI_1	63.3	IMR90 p8
38	C6	1349.48	SNAI_1	63.3	IMR90 p8
39	C6	1493.44	SNAI_1	63.3	IMR90 p8
40	C6	1629.22	SNAI_1	63.3	IMR90 p8
1	D6	2.11	SNAI_1	61.4	IMR90 p8
2	D6	4.15	SNAI_1	61.4	IMR90 p8
3	D6	1.15	SNAI_1	61.4	IMR90 p8
4	D6	-0.56	SNAI_1	61.4	IMR90 p8
5	D6	2.19	SNAI_1	61.4	IMR90 p8
6	D6	2.62	SNAI_1	61.4	IMR90 p8
7	D6	1.91	SNAI_1	61.4	IMR90 p8
8	D6	1.33	SNAI_1	61.4	IMR90 p8
9	D6	0.77	SNAI_1	61.4	IMR90 p8
10	D6	1.68	SNAI_1	61.4	IMR90 p8
11	D6	-0.13	SNAI_1	61.4	IMR90 p8
12	D6	-1.64	SNAI_1	61.4	IMR90 p8
13	D6	-0.24	SNAI_1	61.4	IMR90 p8
14	D6	2.73	SNAI_1	61.4	IMR90 p8
15	D6	-2.45	SNAI_1	61.4	IMR90 p8
16	D6	-0.27	SNAI_1	61.4	IMR90 p8
17	D6	-1.05	SNAI_1	61.4	IMR90 p8
18	D6	-2.94	SNAI_1	61.4	IMR90 p8
19	D6	-4.46	SNAI_1	61.4	IMR90 p8
20	D6	0.31	SNAI_1	61.4	IMR90 p8
21	D6	0.43	SNAI_1	61.4	IMR90 p8
22	D6	-1.6	SNAI_1	61.4	IMR90 p8
23	D6	-2.44	SNAI_1	61.4	IMR90 p8
24	D6	-5.37	SNAI_1	61.4	IMR90 p8
25	D6	0.9	SNAI_1	61.4	IMR90 p8
26	D6	1.59	SNAI_1	61.4	IMR90 p8
27	D6	13.75	SNAI_1	61.4	IMR90 p8
28	D6	24.44	SNAI_1	61.4	IMR90 p8
29	D6	56.21	SNAI_1	61.4	IMR90 p8
30	D6	112.18	SNAI_1	61.4	IMR90 p8
31	D6	224.79	SNAI_1	61.4	IMR90 p8
32	D6	409.95	SNAI_1	61.4	IMR90 p8
33	D6	676.84	SNAI_1	61.4	IMR90 p8
34	D6	941.64	SNAI_1	61.4	IMR90 p8
35	D6	1194.28	SNAI_1	61.4	IMR90 p8
36	D6	1419.02	SNAI_1	61.4	IMR90 p8
37	D6	1614.5	SNAI_1	61.4	IMR90 p8
38	D6	1782.96	SNAI_1	61.4	IMR90 p8
39	D6	1933.55	SNAI_1	61.4	IMR90 p8
40	D6	2072.17	SNAI_1	61.4	IMR90 p8
1	E6	1.27	SNAI_1	59.0	IMR90 p8
2	E6	2.71	SNAI_1	59.0	IMR90 p8
3	E6	5.41	SNAI_1	59.0	IMR90 p8
4	E6	1.29	SNAI_1	59.0	IMR90 p8
5	E6	-0.16	SNAI_1	59.0	IMR90 p8
6	E6	0.97	SNAI_1	59.0	IMR90 p8
7	E6	-0.18	SNAI_1	59.0	IMR90 p8
8	E6	2.19	SNAI_1	59.0	IMR90 p8
9	E6	1.12	SNAI_1	59.0	IMR90 p8
10	E6	0.44	SNAI_1	59.0	IMR90 p8
11	E6	2.19	SNAI_1	59.0	IMR90 p8
12	E6	-0.49	SNAI_1	59.0	IMR90 p8
13	E6	-0.62	SNAI_1	59.0	IMR90 p8
14	E6	0.45	SNAI_1	59.0	IMR90 p8
15	E6	2.78	SNAI_1	59.0	IMR90 p8
16	E6	-4.07	SNAI_1	59.0	IMR90 p8
17	E6	-5.63	SNAI_1	59.0	IMR90 p8
18	E6	-1.99	SNAI_1	59.0	IMR90 p8
19	E6	-3.95	SNAI_1	59.0	IMR90 p8
20	E6	-3.37	SNAI_1	59.0	IMR90 p8
21	E6	-0.87	SNAI_1	59.0	IMR90 p8
22	E6	-2.23	SNAI_1	59.0	IMR90 p8
23	E6	-0.5	SNAI_1	59.0	IMR90 p8
24	E6	-1.09	SNAI_1	59.0	IMR90 p8
25	E6	0.99	SNAI_1	59.0	IMR90 p8
26	E6	4.61	SNAI_1	59.0	IMR90 p8
27	E6	11.97	SNAI_1	59.0	IMR90 p8
28	E6	32.67	SNAI_1	59.0	IMR90 p8
29	E6	71.49	SNAI_1	59.0	IMR90 p8
30	E6	141.64	SNAI_1	59.0	IMR90 p8
31	E6	274.16	SNAI_1	59.0	IMR90 p8
32	E6	488.99	SNAI_1	59.0	IMR90 p8
33	E6	788.56	SNAI_1	59.0	IMR90 p8
34	E6	1080.66	SNAI_1	59.0	IMR90 p8
35	E6	1355.84	SNAI_1	59.0	IMR90 p8
36	E6	1599.42	SNAI_1	59.0	IMR90 p8
37	E6	1809.71	SNAI_1	59.0	IMR90 p8
38	E6	1991.82	SNAI_1	59.0	IMR90 p8
39	E6	2151.65	SNAI_1	59.0	IMR90 p8
40	E6	2300.49	SNAI_1	59.0	IMR90 p8
1	F6	4.45	SNAI_1	57.0	IMR90 p8
2	F6	5.81	SNAI_1	57.0	IMR90 p8
3	F6	3.43	SNAI_1	57.0	IMR90 p8
4	F6	4.8	SNAI_1	57.0	IMR90 p8
5	F6	1.67	SNAI_1	57.0	IMR90 p8
6	F6	1.88	SNAI_1	57.0	IMR90 p8
7	F6	0.4	SNAI_1	57.0	IMR90 p8
8	F6	-0.67	SNAI_1	57.0	IMR90 p8
9	F6	1.79	SNAI_1	57.0	IMR90 p8
10	F6	-1.57	SNAI_1	57.0	IMR90 p8
11	F6	-2.8	SNAI_1	57.0	IMR90 p8
12	F6	-1.11	SNAI_1	57.0	IMR90 p8
13	F6	-2.3	SNAI_1	57.0	IMR90 p8
14	F6	1.03	SNAI_1	57.0	IMR90 p8
15	F6	-0.89	SNAI_1	57.0	IMR90 p8
16	F6	-1.44	SNAI_1	57.0	IMR90 p8
17	F6	0.93	SNAI_1	57.0	IMR90 p8
18	F6	-0.86	SNAI_1	57.0	IMR90 p8
19	F6	3.23	SNAI_1	57.0	IMR90 p8
20	F6	-2.34	SNAI_1	57.0	IMR90 p8
21	F6	-7.05	SNAI_1	57.0	IMR90 p8
22	F6	-0.24	SNAI_1	57.0	IMR90 p8
23	F6	-3.56	SNAI_1	57.0	IMR90 p8
24	F6	-3.14	SNAI_1	57.0	IMR90 p8
25	F6	-1.2	SNAI_1	57.0	IMR90 p8
26	F6	6.09	SNAI_1	57.0	IMR90 p8
27	F6	13.12	SNAI_1	57.0	IMR90 p8
28	F6	22.24	SNAI_1	57.0	IMR90 p8
29	F6	51.52	SNAI_1	57.0	IMR90 p8
30	F6	103.36	SNAI_1	57.0	IMR90 p8
31	F6	207.02	SNAI_1	57.0	IMR90 p8
32	F6	383.89	SNAI_1	57.0	IMR90 p8
33	F6	654.64	SNAI_1	57.0	IMR90 p8
34	F6	935.09	SNAI_1	57.0	IMR90 p8
35	F6	1211.7	SNAI_1	57.0	IMR90 p8
36	F6	1462.06	SNAI_1	57.0	IMR90 p8
37	F6	1680.08	SNAI_1	57.0	IMR90 p8
38	F6	1872.38	SNAI_1	57.0	IMR90 p8
39	F6	2043.64	SNAI_1	57.0	IMR90 p8
40	F6	2202.3	SNAI_1	57.0	IMR90 p8
1	G6	4.27	SNAI_1	55.7	IMR90 p8
2	G6	3.33	SNAI_1	55.7	IMR90 p8
3	G6	6.85	SNAI_1	55.7	IMR90 p8
4	G6	4.0	SNAI_1	55.7	IMR90 p8
5	G6	1.79	SNAI_1	55.7	IMR90 p8
6	G6	4.26	SNAI_1	55.7	IMR90 p8
7	G6	-0.01	SNAI_1	55.7	IMR90 p8
8	G6	-0.96	SNAI_1	55.7	IMR90 p8
9	G6	-3.01	SNAI_1	55.7	IMR90 p8
10	G6	-0.01	SNAI_1	55.7	IMR90 p8
11	G6	-1.82	SNAI_1	55.7	IMR90 p8
12	G6	-3.56	SNAI_1	55.7	IMR90 p8
13	G6	-1.92	SNAI_1	55.7	IMR90 p8
14	G6	1.01	SNAI_1	55.7	IMR90 p8
15	G6	-1.83	SNAI_1	55.7	IMR90 p8
16	G6	-1.54	SNAI_1	55.7	IMR90 p8
17	G6	-5.58	SNAI_1	55.7	IMR90 p8
18	G6	-2.01	SNAI_1	55.7	IMR90 p8
19	G6	3.06	SNAI_1	55.7	IMR90 p8
20	G6	-1.21	SNAI_1	55.7	IMR90 p8
21	G6	-6.19	SNAI_1	55.7	IMR90 p8
22	G6	-3.0	SNAI_1	55.7	IMR90 p8
23	G6	1.89	SNAI_1	55.7	IMR90 p8
24	G6	-4.47	SNAI_1	55.7	IMR90 p8
25	G6	7.58	SNAI_1	55.7	IMR90 p8
26	G6	2.7	SNAI_1	55.7	IMR90 p8
27	G6	10.58	SNAI_1	55.7	IMR90 p8
28	G6	22.47	SNAI_1	55.7	IMR90 p8
29	G6	36.97	SNAI_1	55.7	IMR90 p8
30	G6	80.78	SNAI_1	55.7	IMR90 p8
31	G6	161.22	SNAI_1	55.7	IMR90 p8
32	G6	300.16	SNAI_1	55.7	IMR90 p8
33	G6	527.22	SNAI_1	55.7	IMR90 p8
34	G6	808.98	SNAI_1	55.7	IMR90 p8
35	G6	1086.68	SNAI_1	55.7	IMR90 p8
36	G6	1351.43	SNAI_1	55.7	IMR90 p8
37	G6	1582.38	SNAI_1	55.7	IMR90 p8
38	G6	1787.81	SNAI_1	55.7	IMR90 p8
39	G6	1967.9	SNAI_1	55.7	IMR90 p8
40	G6	2134.62	SNAI_1	55.7	IMR90 p8
1	H6	0.57	SNAI_1	55.0	IMR90 p8
2	H6	-0.6	SNAI_1	55.0	IMR90 p8
3	H6	4.13	SNAI_1	55.0	IMR90 p8
4	H6	1.77	SNAI_1	55.0	IMR90 p8
5	H6	2.0	SNAI_1	55.0	IMR90 p8
6	H6	-2.8	SNAI_1	55.0	IMR90 p8
7	H6	0.28	SNAI_1	55.0	IMR90 p8
8	H6	2.76	SNAI_1	55.0	IMR90 p8
9	H6	-1.15	SNAI_1	55.0	IMR90 p8
10	H6	-2.37	SNAI_1	55.0	IMR90 p8
11	H6	2.16	SNAI_1	55.0	IMR90 p8
12	H6	1.75	SNAI_1	55.0	IMR90 p8
13	H6	1.4	SNAI_1	55.0	IMR90 p8
14	H6	0.0	SNAI_1	55.0	IMR90 p8
15	H6	-4.35	SNAI_1	55.0	IMR90 p8
16	H6	1.33	SNAI_1	55.0	IMR90 p8
17	H6	1.67	SNAI_1	55.0	IMR90 p8
18	H6	-0.77	SNAI_1	55.0	IMR90 p8
19	H6	-3.5	SNAI_1	55.0	IMR90 p8
20	H6	-3.98	SNAI_1	55.0	IMR90 p8
21	H6	-4.24	SNAI_1	55.0	IMR90 p8
22	H6	-3.59	SNAI_1	55.0	IMR90 p8
23	H6	-0.48	SNAI_1	55.0	IMR90 p8
24	H6	0.8	SNAI_1	55.0	IMR90 p8
25	H6	3.74	SNAI_1	55.0	IMR90 p8
26	H6	2.2	SNAI_1	55.0	IMR90 p8
27	H6	8.38	SNAI_1	55.0	IMR90 p8
28	H6	20.36	SNAI_1	55.0	IMR90 p8
29	H6	34.45	SNAI_1	55.0	IMR90 p8
30	H6	70.62	SNAI_1	55.0	IMR90 p8
31	H6	141.76	SNAI_1	55.0	IMR90 p8
32	H6	272.76	SNAI_1	55.0	IMR90 p8
33	H6	483.68	SNAI_1	55.0	IMR90 p8
34	H6	754.3	SNAI_1	55.0	IMR90 p8
35	H6	1027.89	SNAI_1	55.0	IMR90 p8
36	H6	1291.96	SNAI_1	55.0	IMR90 p8
37	H6	1528.94	SNAI_1	55.0	IMR90 p8
38	H6	1736.54	SNAI_1	55.0	IMR90 p8
39	H6	1920.76	SNAI_1	55.0	IMR90 p8
40	H6	2091.18	SNAI_1	55.0	IMR90 p8
