# Supplementary material for: Primer PICKR: literature-mined scoring platform for robust RT–qPCR primers
Source: Nat Commun. 2026 May 28;17:6938. doi: 10.1038/s41467-026-73648-2 (PMC13388996; doi:10.1038/s41467-026-73648-2)
Supplement: Supplementary file 11 — Source Data [file 41467_2026_73648_MOESM11_ESM.zip › Suppl_Fig_S4/amplification_data_ICAM_1.csv]

Cycle	Well	Fluorescence	Target	melt temp	Replicate
1	A7	-27.58	ICAM_1	65.0	IMR90 p11
2	A7	-16.3	ICAM_1	65.0	IMR90 p11
3	A7	-10.66	ICAM_1	65.0	IMR90 p11
4	A7	-5.96	ICAM_1	65.0	IMR90 p11
5	A7	5.08	ICAM_1	65.0	IMR90 p11
6	A7	4.45	ICAM_1	65.0	IMR90 p11
7	A7	4.84	ICAM_1	65.0	IMR90 p11
8	A7	4.59	ICAM_1	65.0	IMR90 p11
9	A7	1.86	ICAM_1	65.0	IMR90 p11
10	A7	2.52	ICAM_1	65.0	IMR90 p11
11	A7	1.75	ICAM_1	65.0	IMR90 p11
12	A7	1.96	ICAM_1	65.0	IMR90 p11
13	A7	-0.62	ICAM_1	65.0	IMR90 p11
14	A7	2.82	ICAM_1	65.0	IMR90 p11
15	A7	3.05	ICAM_1	65.0	IMR90 p11
16	A7	3.29	ICAM_1	65.0	IMR90 p11
17	A7	0.91	ICAM_1	65.0	IMR90 p11
18	A7	0.79	ICAM_1	65.0	IMR90 p11
19	A7	1.86	ICAM_1	65.0	IMR90 p11
20	A7	-2.11	ICAM_1	65.0	IMR90 p11
21	A7	-2.17	ICAM_1	65.0	IMR90 p11
22	A7	-0.07	ICAM_1	65.0	IMR90 p11
23	A7	-0.84	ICAM_1	65.0	IMR90 p11
24	A7	-3.53	ICAM_1	65.0	IMR90 p11
25	A7	3.67	ICAM_1	65.0	IMR90 p11
26	A7	2.75	ICAM_1	65.0	IMR90 p11
27	A7	16.49	ICAM_1	65.0	IMR90 p11
28	A7	33.25	ICAM_1	65.0	IMR90 p11
29	A7	74.45	ICAM_1	65.0	IMR90 p11
30	A7	147.61	ICAM_1	65.0	IMR90 p11
31	A7	246.74	ICAM_1	65.0	IMR90 p11
32	A7	373.61	ICAM_1	65.0	IMR90 p11
33	A7	506.91	ICAM_1	65.0	IMR90 p11
34	A7	643.94	ICAM_1	65.0	IMR90 p11
35	A7	780.86	ICAM_1	65.0	IMR90 p11
36	A7	915.27	ICAM_1	65.0	IMR90 p11
37	A7	1039.03	ICAM_1	65.0	IMR90 p11
38	A7	1152.94	ICAM_1	65.0	IMR90 p11
39	A7	1253.73	ICAM_1	65.0	IMR90 p11
40	A7	1346.56	ICAM_1	65.0	IMR90 p11
1	B7	0.47	ICAM_1	64.5	IMR90 p11
2	B7	5.27	ICAM_1	64.5	IMR90 p11
3	B7	2.41	ICAM_1	64.5	IMR90 p11
4	B7	-0.48	ICAM_1	64.5	IMR90 p11
5	B7	-0.15	ICAM_1	64.5	IMR90 p11
6	B7	5.2	ICAM_1	64.5	IMR90 p11
7	B7	0.1	ICAM_1	64.5	IMR90 p11
8	B7	-0.29	ICAM_1	64.5	IMR90 p11
9	B7	2.29	ICAM_1	64.5	IMR90 p11
10	B7	-2.23	ICAM_1	64.5	IMR90 p11
11	B7	-0.04	ICAM_1	64.5	IMR90 p11
12	B7	1.59	ICAM_1	64.5	IMR90 p11
13	B7	-0.88	ICAM_1	64.5	IMR90 p11
14	B7	-1.91	ICAM_1	64.5	IMR90 p11
15	B7	0.87	ICAM_1	64.5	IMR90 p11
16	B7	-8.02	ICAM_1	64.5	IMR90 p11
17	B7	2.02	ICAM_1	64.5	IMR90 p11
18	B7	0.14	ICAM_1	64.5	IMR90 p11
19	B7	-2.9	ICAM_1	64.5	IMR90 p11
20	B7	-2.79	ICAM_1	64.5	IMR90 p11
21	B7	-0.41	ICAM_1	64.5	IMR90 p11
22	B7	-2.23	ICAM_1	64.5	IMR90 p11
23	B7	0.32	ICAM_1	64.5	IMR90 p11
24	B7	4.59	ICAM_1	64.5	IMR90 p11
25	B7	7.02	ICAM_1	64.5	IMR90 p11
26	B7	17.79	ICAM_1	64.5	IMR90 p11
27	B7	35.26	ICAM_1	64.5	IMR90 p11
28	B7	75.36	ICAM_1	64.5	IMR90 p11
29	B7	147.08	ICAM_1	64.5	IMR90 p11
30	B7	253.74	ICAM_1	64.5	IMR90 p11
31	B7	389.46	ICAM_1	64.5	IMR90 p11
32	B7	538.48	ICAM_1	64.5	IMR90 p11
33	B7	688.6	ICAM_1	64.5	IMR90 p11
34	B7	840.23	ICAM_1	64.5	IMR90 p11
35	B7	988.73	ICAM_1	64.5	IMR90 p11
36	B7	1129.82	ICAM_1	64.5	IMR90 p11
37	B7	1258.01	ICAM_1	64.5	IMR90 p11
38	B7	1373.47	ICAM_1	64.5	IMR90 p11
39	B7	1477.22	ICAM_1	64.5	IMR90 p11
40	B7	1574.36	ICAM_1	64.5	IMR90 p11
1	C7	6.23	ICAM_1	63.3	IMR90 p11
2	C7	0.82	ICAM_1	63.3	IMR90 p11
3	C7	2.76	ICAM_1	63.3	IMR90 p11
4	C7	-0.71	ICAM_1	63.3	IMR90 p11
5	C7	2.28	ICAM_1	63.3	IMR90 p11
6	C7	3.05	ICAM_1	63.3	IMR90 p11
7	C7	2.19	ICAM_1	63.3	IMR90 p11
8	C7	-1.2	ICAM_1	63.3	IMR90 p11
9	C7	1.46	ICAM_1	63.3	IMR90 p11
10	C7	5.46	ICAM_1	63.3	IMR90 p11
11	C7	-1.56	ICAM_1	63.3	IMR90 p11
12	C7	-3.34	ICAM_1	63.3	IMR90 p11
13	C7	-1.74	ICAM_1	63.3	IMR90 p11
14	C7	-3.72	ICAM_1	63.3	IMR90 p11
15	C7	-2.53	ICAM_1	63.3	IMR90 p11
16	C7	-5.71	ICAM_1	63.3	IMR90 p11
17	C7	-1.23	ICAM_1	63.3	IMR90 p11
18	C7	-1.48	ICAM_1	63.3	IMR90 p11
19	C7	-0.18	ICAM_1	63.3	IMR90 p11
20	C7	-0.88	ICAM_1	63.3	IMR90 p11
21	C7	-0.36	ICAM_1	63.3	IMR90 p11
22	C7	1.11	ICAM_1	63.3	IMR90 p11
23	C7	-2.67	ICAM_1	63.3	IMR90 p11
24	C7	6.18	ICAM_1	63.3	IMR90 p11
25	C7	7.1	ICAM_1	63.3	IMR90 p11
26	C7	22.6	ICAM_1	63.3	IMR90 p11
27	C7	45.0	ICAM_1	63.3	IMR90 p11
28	C7	89.41	ICAM_1	63.3	IMR90 p11
29	C7	172.92	ICAM_1	63.3	IMR90 p11
30	C7	294.45	ICAM_1	63.3	IMR90 p11
31	C7	448.36	ICAM_1	63.3	IMR90 p11
32	C7	614.98	ICAM_1	63.3	IMR90 p11
33	C7	785.79	ICAM_1	63.3	IMR90 p11
34	C7	956.98	ICAM_1	63.3	IMR90 p11
35	C7	1124.55	ICAM_1	63.3	IMR90 p11
36	C7	1278.42	ICAM_1	63.3	IMR90 p11
37	C7	1417.41	ICAM_1	63.3	IMR90 p11
38	C7	1543.96	ICAM_1	63.3	IMR90 p11
39	C7	1661.12	ICAM_1	63.3	IMR90 p11
40	C7	1773.86	ICAM_1	63.3	IMR90 p11
1	D7	7.02	ICAM_1	61.4	IMR90 p11
2	D7	-3.29	ICAM_1	61.4	IMR90 p11
3	D7	0.06	ICAM_1	61.4	IMR90 p11
4	D7	0.8	ICAM_1	61.4	IMR90 p11
5	D7	2.09	ICAM_1	61.4	IMR90 p11
6	D7	0.15	ICAM_1	61.4	IMR90 p11
7	D7	-0.14	ICAM_1	61.4	IMR90 p11
8	D7	-0.65	ICAM_1	61.4	IMR90 p11
9	D7	1.73	ICAM_1	61.4	IMR90 p11
10	D7	0.05	ICAM_1	61.4	IMR90 p11
11	D7	1.2	ICAM_1	61.4	IMR90 p11
12	D7	3.83	ICAM_1	61.4	IMR90 p11
13	D7	-1.28	ICAM_1	61.4	IMR90 p11
14	D7	-3.14	ICAM_1	61.4	IMR90 p11
15	D7	-2.63	ICAM_1	61.4	IMR90 p11
16	D7	3.82	ICAM_1	61.4	IMR90 p11
17	D7	0.5	ICAM_1	61.4	IMR90 p11
18	D7	1.39	ICAM_1	61.4	IMR90 p11
19	D7	-0.71	ICAM_1	61.4	IMR90 p11
20	D7	-4.89	ICAM_1	61.4	IMR90 p11
21	D7	2.37	ICAM_1	61.4	IMR90 p11
22	D7	-2.59	ICAM_1	61.4	IMR90 p11
23	D7	-2.18	ICAM_1	61.4	IMR90 p11
24	D7	-1.68	ICAM_1	61.4	IMR90 p11
25	D7	0.3	ICAM_1	61.4	IMR90 p11
26	D7	8.68	ICAM_1	61.4	IMR90 p11
27	D7	28.99	ICAM_1	61.4	IMR90 p11
28	D7	59.55	ICAM_1	61.4	IMR90 p11
29	D7	124.1	ICAM_1	61.4	IMR90 p11
30	D7	230.3	ICAM_1	61.4	IMR90 p11
31	D7	370.0	ICAM_1	61.4	IMR90 p11
32	D7	537.31	ICAM_1	61.4	IMR90 p11
33	D7	710.25	ICAM_1	61.4	IMR90 p11
34	D7	889.72	ICAM_1	61.4	IMR90 p11
35	D7	1072.49	ICAM_1	61.4	IMR90 p11
36	D7	1248.33	ICAM_1	61.4	IMR90 p11
37	D7	1413.78	ICAM_1	61.4	IMR90 p11
38	D7	1564.91	ICAM_1	61.4	IMR90 p11
39	D7	1700.28	ICAM_1	61.4	IMR90 p11
40	D7	1822.47	ICAM_1	61.4	IMR90 p11
1	E7	-5.02	ICAM_1	59.0	IMR90 p11
2	E7	0.87	ICAM_1	59.0	IMR90 p11
3	E7	-3.71	ICAM_1	59.0	IMR90 p11
4	E7	2.35	ICAM_1	59.0	IMR90 p11
5	E7	3.86	ICAM_1	59.0	IMR90 p11
6	E7	3.74	ICAM_1	59.0	IMR90 p11
7	E7	-0.78	ICAM_1	59.0	IMR90 p11
8	E7	4.08	ICAM_1	59.0	IMR90 p11
9	E7	-0.8	ICAM_1	59.0	IMR90 p11
10	E7	3.49	ICAM_1	59.0	IMR90 p11
11	E7	-2.0	ICAM_1	59.0	IMR90 p11
12	E7	0.55	ICAM_1	59.0	IMR90 p11
13	E7	1.35	ICAM_1	59.0	IMR90 p11
14	E7	-4.45	ICAM_1	59.0	IMR90 p11
15	E7	-3.65	ICAM_1	59.0	IMR90 p11
16	E7	1.52	ICAM_1	59.0	IMR90 p11
17	E7	-2.97	ICAM_1	59.0	IMR90 p11
18	E7	-7.04	ICAM_1	59.0	IMR90 p11
19	E7	-0.41	ICAM_1	59.0	IMR90 p11
20	E7	1.63	ICAM_1	59.0	IMR90 p11
21	E7	-1.69	ICAM_1	59.0	IMR90 p11
22	E7	-0.01	ICAM_1	59.0	IMR90 p11
23	E7	-3.83	ICAM_1	59.0	IMR90 p11
24	E7	0.42	ICAM_1	59.0	IMR90 p11
25	E7	4.2	ICAM_1	59.0	IMR90 p11
26	E7	8.41	ICAM_1	59.0	IMR90 p11
27	E7	15.1	ICAM_1	59.0	IMR90 p11
28	E7	32.69	ICAM_1	59.0	IMR90 p11
29	E7	71.08	ICAM_1	59.0	IMR90 p11
30	E7	137.29	ICAM_1	59.0	IMR90 p11
31	E7	239.19	ICAM_1	59.0	IMR90 p11
32	E7	375.67	ICAM_1	59.0	IMR90 p11
33	E7	527.21	ICAM_1	59.0	IMR90 p11
34	E7	686.88	ICAM_1	59.0	IMR90 p11
35	E7	855.81	ICAM_1	59.0	IMR90 p11
36	E7	1029.74	ICAM_1	59.0	IMR90 p11
37	E7	1197.21	ICAM_1	59.0	IMR90 p11
38	E7	1357.05	ICAM_1	59.0	IMR90 p11
39	E7	1508.58	ICAM_1	59.0	IMR90 p11
40	E7	1658.38	ICAM_1	59.0	IMR90 p11
1	F7	2.57	ICAM_1	57.0	IMR90 p11
2	F7	1.55	ICAM_1	57.0	IMR90 p11
3	F7	4.18	ICAM_1	57.0	IMR90 p11
4	F7	1.49	ICAM_1	57.0	IMR90 p11
5	F7	-2.79	ICAM_1	57.0	IMR90 p11
6	F7	-0.52	ICAM_1	57.0	IMR90 p11
7	F7	-0.52	ICAM_1	57.0	IMR90 p11
8	F7	-0.26	ICAM_1	57.0	IMR90 p11
9	F7	-0.58	ICAM_1	57.0	IMR90 p11
10	F7	4.77	ICAM_1	57.0	IMR90 p11
11	F7	-0.36	ICAM_1	57.0	IMR90 p11
12	F7	2.66	ICAM_1	57.0	IMR90 p11
13	F7	-2.45	ICAM_1	57.0	IMR90 p11
14	F7	-0.48	ICAM_1	57.0	IMR90 p11
15	F7	0.53	ICAM_1	57.0	IMR90 p11
16	F7	0.6	ICAM_1	57.0	IMR90 p11
17	F7	-3.2	ICAM_1	57.0	IMR90 p11
18	F7	-2.24	ICAM_1	57.0	IMR90 p11
19	F7	-1.11	ICAM_1	57.0	IMR90 p11
20	F7	2.21	ICAM_1	57.0	IMR90 p11
21	F7	0.2	ICAM_1	57.0	IMR90 p11
22	F7	1.86	ICAM_1	57.0	IMR90 p11
23	F7	-2.68	ICAM_1	57.0	IMR90 p11
24	F7	-6.25	ICAM_1	57.0	IMR90 p11
25	F7	0.98	ICAM_1	57.0	IMR90 p11
26	F7	1.7	ICAM_1	57.0	IMR90 p11
27	F7	7.54	ICAM_1	57.0	IMR90 p11
28	F7	17.28	ICAM_1	57.0	IMR90 p11
29	F7	32.38	ICAM_1	57.0	IMR90 p11
30	F7	64.98	ICAM_1	57.0	IMR90 p11
31	F7	123.39	ICAM_1	57.0	IMR90 p11
32	F7	217.63	ICAM_1	57.0	IMR90 p11
33	F7	330.93	ICAM_1	57.0	IMR90 p11
34	F7	469.73	ICAM_1	57.0	IMR90 p11
35	F7	613.89	ICAM_1	57.0	IMR90 p11
36	F7	766.0	ICAM_1	57.0	IMR90 p11
37	F7	924.68	ICAM_1	57.0	IMR90 p11
38	F7	1083.34	ICAM_1	57.0	IMR90 p11
39	F7	1237.72	ICAM_1	57.0	IMR90 p11
40	F7	1387.53	ICAM_1	57.0	IMR90 p11
1	G7	12.41	ICAM_1	55.7	IMR90 p11
2	G7	3.31	ICAM_1	55.7	IMR90 p11
3	G7	-0.3	ICAM_1	55.7	IMR90 p11
4	G7	3.48	ICAM_1	55.7	IMR90 p11
5	G7	-1.34	ICAM_1	55.7	IMR90 p11
6	G7	2.13	ICAM_1	55.7	IMR90 p11
7	G7	1.88	ICAM_1	55.7	IMR90 p11
8	G7	-5.33	ICAM_1	55.7	IMR90 p11
9	G7	-1.95	ICAM_1	55.7	IMR90 p11
10	G7	3.07	ICAM_1	55.7	IMR90 p11
11	G7	2.42	ICAM_1	55.7	IMR90 p11
12	G7	0.55	ICAM_1	55.7	IMR90 p11
13	G7	2.06	ICAM_1	55.7	IMR90 p11
14	G7	1.95	ICAM_1	55.7	IMR90 p11
15	G7	-2.53	ICAM_1	55.7	IMR90 p11
16	G7	-2.2	ICAM_1	55.7	IMR90 p11
17	G7	0.44	ICAM_1	55.7	IMR90 p11
18	G7	3.03	ICAM_1	55.7	IMR90 p11
19	G7	1.11	ICAM_1	55.7	IMR90 p11
20	G7	-0.98	ICAM_1	55.7	IMR90 p11
21	G7	0.77	ICAM_1	55.7	IMR90 p11
22	G7	-0.71	ICAM_1	55.7	IMR90 p11
23	G7	-0.91	ICAM_1	55.7	IMR90 p11
24	G7	-4.39	ICAM_1	55.7	IMR90 p11
25	G7	0.18	ICAM_1	55.7	IMR90 p11
26	G7	-4.63	ICAM_1	55.7	IMR90 p11
27	G7	2.6	ICAM_1	55.7	IMR90 p11
28	G7	7.76	ICAM_1	55.7	IMR90 p11
29	G7	15.87	ICAM_1	55.7	IMR90 p11
30	G7	29.78	ICAM_1	55.7	IMR90 p11
31	G7	65.6	ICAM_1	55.7	IMR90 p11
32	G7	130.5	ICAM_1	55.7	IMR90 p11
33	G7	217.07	ICAM_1	55.7	IMR90 p11
34	G7	328.63	ICAM_1	55.7	IMR90 p11
35	G7	452.34	ICAM_1	55.7	IMR90 p11
36	G7	587.27	ICAM_1	55.7	IMR90 p11
37	G7	731.69	ICAM_1	55.7	IMR90 p11
38	G7	881.2	ICAM_1	55.7	IMR90 p11
39	G7	1030.65	ICAM_1	55.7	IMR90 p11
40	G7	1181.75	ICAM_1	55.7	IMR90 p11
1	H7	-1.73	ICAM_1	55.0	IMR90 p11
2	H7	2.55	ICAM_1	55.0	IMR90 p11
3	H7	0.11	ICAM_1	55.0	IMR90 p11
4	H7	5.23	ICAM_1	55.0	IMR90 p11
5	H7	0.06	ICAM_1	55.0	IMR90 p11
6	H7	-1.03	ICAM_1	55.0	IMR90 p11
7	H7	4.35	ICAM_1	55.0	IMR90 p11
8	H7	-1.06	ICAM_1	55.0	IMR90 p11
9	H7	2.77	ICAM_1	55.0	IMR90 p11
10	H7	1.69	ICAM_1	55.0	IMR90 p11
11	H7	0.92	ICAM_1	55.0	IMR90 p11
12	H7	-2.81	ICAM_1	55.0	IMR90 p11
13	H7	1.48	ICAM_1	55.0	IMR90 p11
14	H7	2.47	ICAM_1	55.0	IMR90 p11
15	H7	0.78	ICAM_1	55.0	IMR90 p11
16	H7	-2.11	ICAM_1	55.0	IMR90 p11
17	H7	-3.14	ICAM_1	55.0	IMR90 p11
18	H7	-1.78	ICAM_1	55.0	IMR90 p11
19	H7	-3.42	ICAM_1	55.0	IMR90 p11
20	H7	-3.47	ICAM_1	55.0	IMR90 p11
21	H7	-5.33	ICAM_1	55.0	IMR90 p11
22	H7	-4.97	ICAM_1	55.0	IMR90 p11
23	H7	1.58	ICAM_1	55.0	IMR90 p11
24	H7	0.61	ICAM_1	55.0	IMR90 p11
25	H7	-2.53	ICAM_1	55.0	IMR90 p11
26	H7	-0.85	ICAM_1	55.0	IMR90 p11
27	H7	1.22	ICAM_1	55.0	IMR90 p11
28	H7	4.96	ICAM_1	55.0	IMR90 p11
29	H7	11.38	ICAM_1	55.0	IMR90 p11
30	H7	14.15	ICAM_1	55.0	IMR90 p11
31	H7	44.33	ICAM_1	55.0	IMR90 p11
32	H7	87.47	ICAM_1	55.0	IMR90 p11
33	H7	155.4	ICAM_1	55.0	IMR90 p11
34	H7	257.45	ICAM_1	55.0	IMR90 p11
35	H7	359.13	ICAM_1	55.0	IMR90 p11
36	H7	482.12	ICAM_1	55.0	IMR90 p11
37	H7	611.05	ICAM_1	55.0	IMR90 p11
38	H7	746.78	ICAM_1	55.0	IMR90 p11
39	H7	888.18	ICAM_1	55.0	IMR90 p11
40	H7	1030.19	ICAM_1	55.0	IMR90 p11
1	A7	-12.03	ICAM_1	65.0	IMR90 p2
2	A7	-1.05	ICAM_1	65.0	IMR90 p2
3	A7	0.2	ICAM_1	65.0	IMR90 p2
4	A7	-2.7	ICAM_1	65.0	IMR90 p2
5	A7	3.46	ICAM_1	65.0	IMR90 p2
6	A7	0.22	ICAM_1	65.0	IMR90 p2
7	A7	-1.63	ICAM_1	65.0	IMR90 p2
8	A7	3.39	ICAM_1	65.0	IMR90 p2
9	A7	1.16	ICAM_1	65.0	IMR90 p2
10	A7	-0.78	ICAM_1	65.0	IMR90 p2
11	A7	0.61	ICAM_1	65.0	IMR90 p2
12	A7	0.51	ICAM_1	65.0	IMR90 p2
13	A7	-1.21	ICAM_1	65.0	IMR90 p2
14	A7	3.69	ICAM_1	65.0	IMR90 p2
15	A7	-0.56	ICAM_1	65.0	IMR90 p2
16	A7	5.48	ICAM_1	65.0	IMR90 p2
17	A7	-0.98	ICAM_1	65.0	IMR90 p2
18	A7	-4.0	ICAM_1	65.0	IMR90 p2
19	A7	-1.89	ICAM_1	65.0	IMR90 p2
20	A7	-3.66	ICAM_1	65.0	IMR90 p2
21	A7	0.13	ICAM_1	65.0	IMR90 p2
22	A7	-2.03	ICAM_1	65.0	IMR90 p2
23	A7	-0.92	ICAM_1	65.0	IMR90 p2
24	A7	0.92	ICAM_1	65.0	IMR90 p2
25	A7	6.87	ICAM_1	65.0	IMR90 p2
26	A7	20.85	ICAM_1	65.0	IMR90 p2
27	A7	39.73	ICAM_1	65.0	IMR90 p2
28	A7	75.77	ICAM_1	65.0	IMR90 p2
29	A7	139.56	ICAM_1	65.0	IMR90 p2
30	A7	234.04	ICAM_1	65.0	IMR90 p2
31	A7	347.7	ICAM_1	65.0	IMR90 p2
32	A7	476.23	ICAM_1	65.0	IMR90 p2
33	A7	606.34	ICAM_1	65.0	IMR90 p2
34	A7	733.44	ICAM_1	65.0	IMR90 p2
35	A7	861.92	ICAM_1	65.0	IMR90 p2
36	A7	979.13	ICAM_1	65.0	IMR90 p2
37	A7	1089.72	ICAM_1	65.0	IMR90 p2
38	A7	1189.49	ICAM_1	65.0	IMR90 p2
39	A7	1282.93	ICAM_1	65.0	IMR90 p2
40	A7	1369.97	ICAM_1	65.0	IMR90 p2
1	B7	-7.18	ICAM_1	64.5	IMR90 p2
2	B7	-2.32	ICAM_1	64.5	IMR90 p2
3	B7	-0.76	ICAM_1	64.5	IMR90 p2
4	B7	1.97	ICAM_1	64.5	IMR90 p2
5	B7	2.45	ICAM_1	64.5	IMR90 p2
6	B7	3.21	ICAM_1	64.5	IMR90 p2
7	B7	5.49	ICAM_1	64.5	IMR90 p2
8	B7	-2.1	ICAM_1	64.5	IMR90 p2
9	B7	-3.49	ICAM_1	64.5	IMR90 p2
10	B7	2.39	ICAM_1	64.5	IMR90 p2
11	B7	1.61	ICAM_1	64.5	IMR90 p2
12	B7	-1.32	ICAM_1	64.5	IMR90 p2
13	B7	-1.16	ICAM_1	64.5	IMR90 p2
14	B7	-1.47	ICAM_1	64.5	IMR90 p2
15	B7	-1.84	ICAM_1	64.5	IMR90 p2
16	B7	1.64	ICAM_1	64.5	IMR90 p2
17	B7	-4.03	ICAM_1	64.5	IMR90 p2
18	B7	-3.35	ICAM_1	64.5	IMR90 p2
19	B7	-1.22	ICAM_1	64.5	IMR90 p2
20	B7	-2.74	ICAM_1	64.5	IMR90 p2
21	B7	-3.02	ICAM_1	64.5	IMR90 p2
22	B7	2.05	ICAM_1	64.5	IMR90 p2
23	B7	0.4	ICAM_1	64.5	IMR90 p2
24	B7	-1.04	ICAM_1	64.5	IMR90 p2
25	B7	12.37	ICAM_1	64.5	IMR90 p2
26	B7	23.02	ICAM_1	64.5	IMR90 p2
27	B7	50.24	ICAM_1	64.5	IMR90 p2
28	B7	95.4	ICAM_1	64.5	IMR90 p2
29	B7	179.58	ICAM_1	64.5	IMR90 p2
30	B7	284.76	ICAM_1	64.5	IMR90 p2
31	B7	412.21	ICAM_1	64.5	IMR90 p2
32	B7	543.31	ICAM_1	64.5	IMR90 p2
33	B7	680.98	ICAM_1	64.5	IMR90 p2
34	B7	816.35	ICAM_1	64.5	IMR90 p2
35	B7	945.2	ICAM_1	64.5	IMR90 p2
36	B7	1063.49	ICAM_1	64.5	IMR90 p2
37	B7	1175.63	ICAM_1	64.5	IMR90 p2
38	B7	1277.52	ICAM_1	64.5	IMR90 p2
39	B7	1368.9	ICAM_1	64.5	IMR90 p2
40	B7	1454.42	ICAM_1	64.5	IMR90 p2
1	C7	2.13	ICAM_1	63.3	IMR90 p2
2	C7	2.6	ICAM_1	63.3	IMR90 p2
3	C7	0.59	ICAM_1	63.3	IMR90 p2
4	C7	1.97	ICAM_1	63.3	IMR90 p2
5	C7	2.65	ICAM_1	63.3	IMR90 p2
6	C7	0.3	ICAM_1	63.3	IMR90 p2
7	C7	0.85	ICAM_1	63.3	IMR90 p2
8	C7	-2.0	ICAM_1	63.3	IMR90 p2
9	C7	4.8	ICAM_1	63.3	IMR90 p2
10	C7	-1.95	ICAM_1	63.3	IMR90 p2
11	C7	3.53	ICAM_1	63.3	IMR90 p2
12	C7	-0.83	ICAM_1	63.3	IMR90 p2
13	C7	-0.34	ICAM_1	63.3	IMR90 p2
14	C7	-2.83	ICAM_1	63.3	IMR90 p2
15	C7	-0.14	ICAM_1	63.3	IMR90 p2
16	C7	-0.34	ICAM_1	63.3	IMR90 p2
17	C7	-8.03	ICAM_1	63.3	IMR90 p2
18	C7	-2.55	ICAM_1	63.3	IMR90 p2
19	C7	-3.39	ICAM_1	63.3	IMR90 p2
20	C7	0.05	ICAM_1	63.3	IMR90 p2
21	C7	-2.18	ICAM_1	63.3	IMR90 p2
22	C7	1.12	ICAM_1	63.3	IMR90 p2
23	C7	3.43	ICAM_1	63.3	IMR90 p2
24	C7	9.62	ICAM_1	63.3	IMR90 p2
25	C7	15.99	ICAM_1	63.3	IMR90 p2
26	C7	40.5	ICAM_1	63.3	IMR90 p2
27	C7	71.44	ICAM_1	63.3	IMR90 p2
28	C7	137.59	ICAM_1	63.3	IMR90 p2
29	C7	239.57	ICAM_1	63.3	IMR90 p2
30	C7	378.93	ICAM_1	63.3	IMR90 p2
31	C7	522.25	ICAM_1	63.3	IMR90 p2
32	C7	670.4	ICAM_1	63.3	IMR90 p2
33	C7	825.86	ICAM_1	63.3	IMR90 p2
34	C7	978.62	ICAM_1	63.3	IMR90 p2
35	C7	1124.79	ICAM_1	63.3	IMR90 p2
36	C7	1255.28	ICAM_1	63.3	IMR90 p2
37	C7	1373.9	ICAM_1	63.3	IMR90 p2
38	C7	1482.64	ICAM_1	63.3	IMR90 p2
39	C7	1583.24	ICAM_1	63.3	IMR90 p2
40	C7	1679.19	ICAM_1	63.3	IMR90 p2
1	D7	-2.69	ICAM_1	61.4	IMR90 p2
2	D7	-2.0	ICAM_1	61.4	IMR90 p2
3	D7	-0.91	ICAM_1	61.4	IMR90 p2
4	D7	2.02	ICAM_1	61.4	IMR90 p2
5	D7	0.68	ICAM_1	61.4	IMR90 p2
6	D7	2.8	ICAM_1	61.4	IMR90 p2
7	D7	3.11	ICAM_1	61.4	IMR90 p2
8	D7	-0.14	ICAM_1	61.4	IMR90 p2
9	D7	1.23	ICAM_1	61.4	IMR90 p2
10	D7	-0.3	ICAM_1	61.4	IMR90 p2
11	D7	-0.95	ICAM_1	61.4	IMR90 p2
12	D7	-0.7	ICAM_1	61.4	IMR90 p2
13	D7	-2.94	ICAM_1	61.4	IMR90 p2
14	D7	-0.94	ICAM_1	61.4	IMR90 p2
15	D7	-1.1	ICAM_1	61.4	IMR90 p2
16	D7	0.77	ICAM_1	61.4	IMR90 p2
17	D7	1.25	ICAM_1	61.4	IMR90 p2
18	D7	-5.05	ICAM_1	61.4	IMR90 p2
19	D7	5.43	ICAM_1	61.4	IMR90 p2
20	D7	0.31	ICAM_1	61.4	IMR90 p2
21	D7	-4.08	ICAM_1	61.4	IMR90 p2
22	D7	6.31	ICAM_1	61.4	IMR90 p2
23	D7	-0.16	ICAM_1	61.4	IMR90 p2
24	D7	1.97	ICAM_1	61.4	IMR90 p2
25	D7	13.11	ICAM_1	61.4	IMR90 p2
26	D7	22.23	ICAM_1	61.4	IMR90 p2
27	D7	53.6	ICAM_1	61.4	IMR90 p2
28	D7	102.09	ICAM_1	61.4	IMR90 p2
29	D7	194.13	ICAM_1	61.4	IMR90 p2
30	D7	320.81	ICAM_1	61.4	IMR90 p2
31	D7	466.92	ICAM_1	61.4	IMR90 p2
32	D7	617.55	ICAM_1	61.4	IMR90 p2
33	D7	776.81	ICAM_1	61.4	IMR90 p2
34	D7	939.63	ICAM_1	61.4	IMR90 p2
35	D7	1101.89	ICAM_1	61.4	IMR90 p2
36	D7	1252.35	ICAM_1	61.4	IMR90 p2
37	D7	1393.42	ICAM_1	61.4	IMR90 p2
38	D7	1520.06	ICAM_1	61.4	IMR90 p2
39	D7	1634.75	ICAM_1	61.4	IMR90 p2
40	D7	1738.91	ICAM_1	61.4	IMR90 p2
1	E7	7.55	ICAM_1	59.0	IMR90 p2
2	E7	4.9	ICAM_1	59.0	IMR90 p2
3	E7	5.61	ICAM_1	59.0	IMR90 p2
4	E7	0.55	ICAM_1	59.0	IMR90 p2
5	E7	2.2	ICAM_1	59.0	IMR90 p2
6	E7	-0.89	ICAM_1	59.0	IMR90 p2
7	E7	3.29	ICAM_1	59.0	IMR90 p2
8	E7	0.08	ICAM_1	59.0	IMR90 p2
9	E7	-1.51	ICAM_1	59.0	IMR90 p2
10	E7	-0.5	ICAM_1	59.0	IMR90 p2
11	E7	-1.65	ICAM_1	59.0	IMR90 p2
12	E7	0.86	ICAM_1	59.0	IMR90 p2
13	E7	-3.68	ICAM_1	59.0	IMR90 p2
14	E7	-5.4	ICAM_1	59.0	IMR90 p2
15	E7	2.25	ICAM_1	59.0	IMR90 p2
16	E7	-3.23	ICAM_1	59.0	IMR90 p2
17	E7	-3.94	ICAM_1	59.0	IMR90 p2
18	E7	4.25	ICAM_1	59.0	IMR90 p2
19	E7	3.78	ICAM_1	59.0	IMR90 p2
20	E7	-0.13	ICAM_1	59.0	IMR90 p2
21	E7	-2.32	ICAM_1	59.0	IMR90 p2
22	E7	-0.15	ICAM_1	59.0	IMR90 p2
23	E7	2.64	ICAM_1	59.0	IMR90 p2
24	E7	1.27	ICAM_1	59.0	IMR90 p2
25	E7	4.44	ICAM_1	59.0	IMR90 p2
26	E7	16.2	ICAM_1	59.0	IMR90 p2
27	E7	26.95	ICAM_1	59.0	IMR90 p2
28	E7	51.89	ICAM_1	59.0	IMR90 p2
29	E7	110.45	ICAM_1	59.0	IMR90 p2
30	E7	200.56	ICAM_1	59.0	IMR90 p2
31	E7	319.75	ICAM_1	59.0	IMR90 p2
32	E7	449.18	ICAM_1	59.0	IMR90 p2
33	E7	589.53	ICAM_1	59.0	IMR90 p2
34	E7	737.74	ICAM_1	59.0	IMR90 p2
35	E7	892.28	ICAM_1	59.0	IMR90 p2
36	E7	1040.73	ICAM_1	59.0	IMR90 p2
37	E7	1188.43	ICAM_1	59.0	IMR90 p2
38	E7	1321.43	ICAM_1	59.0	IMR90 p2
39	E7	1447.36	ICAM_1	59.0	IMR90 p2
40	E7	1563.95	ICAM_1	59.0	IMR90 p2
1	F7	5.69	ICAM_1	57.0	IMR90 p2
2	F7	5.71	ICAM_1	57.0	IMR90 p2
3	F7	-2.43	ICAM_1	57.0	IMR90 p2
4	F7	-3.72	ICAM_1	57.0	IMR90 p2
5	F7	3.83	ICAM_1	57.0	IMR90 p2
6	F7	2.07	ICAM_1	57.0	IMR90 p2
7	F7	-0.62	ICAM_1	57.0	IMR90 p2
8	F7	-1.86	ICAM_1	57.0	IMR90 p2
9	F7	2.58	ICAM_1	57.0	IMR90 p2
10	F7	2.26	ICAM_1	57.0	IMR90 p2
11	F7	6.58	ICAM_1	57.0	IMR90 p2
12	F7	0.36	ICAM_1	57.0	IMR90 p2
13	F7	-0.79	ICAM_1	57.0	IMR90 p2
14	F7	0.62	ICAM_1	57.0	IMR90 p2
15	F7	-0.79	ICAM_1	57.0	IMR90 p2
16	F7	-1.34	ICAM_1	57.0	IMR90 p2
17	F7	-1.89	ICAM_1	57.0	IMR90 p2
18	F7	-2.92	ICAM_1	57.0	IMR90 p2
19	F7	6.62	ICAM_1	57.0	IMR90 p2
20	F7	2.63	ICAM_1	57.0	IMR90 p2
21	F7	-4.07	ICAM_1	57.0	IMR90 p2
22	F7	1.0	ICAM_1	57.0	IMR90 p2
23	F7	-2.91	ICAM_1	57.0	IMR90 p2
24	F7	-3.12	ICAM_1	57.0	IMR90 p2
25	F7	3.17	ICAM_1	57.0	IMR90 p2
26	F7	2.68	ICAM_1	57.0	IMR90 p2
27	F7	10.98	ICAM_1	57.0	IMR90 p2
28	F7	24.79	ICAM_1	57.0	IMR90 p2
29	F7	47.62	ICAM_1	57.0	IMR90 p2
30	F7	98.48	ICAM_1	57.0	IMR90 p2
31	F7	172.35	ICAM_1	57.0	IMR90 p2
32	F7	269.45	ICAM_1	57.0	IMR90 p2
33	F7	389.53	ICAM_1	57.0	IMR90 p2
34	F7	513.38	ICAM_1	57.0	IMR90 p2
35	F7	648.06	ICAM_1	57.0	IMR90 p2
36	F7	791.45	ICAM_1	57.0	IMR90 p2
37	F7	939.25	ICAM_1	57.0	IMR90 p2
38	F7	1077.49	ICAM_1	57.0	IMR90 p2
39	F7	1208.87	ICAM_1	57.0	IMR90 p2
40	F7	1333.35	ICAM_1	57.0	IMR90 p2
1	G7	3.41	ICAM_1	55.7	IMR90 p2
2	G7	5.29	ICAM_1	55.7	IMR90 p2
3	G7	-1.18	ICAM_1	55.7	IMR90 p2
4	G7	1.4	ICAM_1	55.7	IMR90 p2
5	G7	3.2	ICAM_1	55.7	IMR90 p2
6	G7	0.71	ICAM_1	55.7	IMR90 p2
7	G7	-0.73	ICAM_1	55.7	IMR90 p2
8	G7	1.85	ICAM_1	55.7	IMR90 p2
9	G7	2.95	ICAM_1	55.7	IMR90 p2
10	G7	-1.45	ICAM_1	55.7	IMR90 p2
11	G7	2.28	ICAM_1	55.7	IMR90 p2
12	G7	4.55	ICAM_1	55.7	IMR90 p2
13	G7	-1.95	ICAM_1	55.7	IMR90 p2
14	G7	-1.27	ICAM_1	55.7	IMR90 p2
15	G7	-3.06	ICAM_1	55.7	IMR90 p2
16	G7	0.52	ICAM_1	55.7	IMR90 p2
17	G7	-4.1	ICAM_1	55.7	IMR90 p2
18	G7	-0.47	ICAM_1	55.7	IMR90 p2
19	G7	-1.14	ICAM_1	55.7	IMR90 p2
20	G7	0.87	ICAM_1	55.7	IMR90 p2
21	G7	-5.0	ICAM_1	55.7	IMR90 p2
22	G7	2.14	ICAM_1	55.7	IMR90 p2
23	G7	-2.34	ICAM_1	55.7	IMR90 p2
24	G7	-5.49	ICAM_1	55.7	IMR90 p2
25	G7	4.28	ICAM_1	55.7	IMR90 p2
26	G7	3.64	ICAM_1	55.7	IMR90 p2
27	G7	7.03	ICAM_1	55.7	IMR90 p2
28	G7	8.17	ICAM_1	55.7	IMR90 p2
29	G7	34.07	ICAM_1	55.7	IMR90 p2
30	G7	55.17	ICAM_1	55.7	IMR90 p2
31	G7	109.51	ICAM_1	55.7	IMR90 p2
32	G7	189.63	ICAM_1	55.7	IMR90 p2
33	G7	293.25	ICAM_1	55.7	IMR90 p2
34	G7	407.99	ICAM_1	55.7	IMR90 p2
35	G7	529.43	ICAM_1	55.7	IMR90 p2
36	G7	661.07	ICAM_1	55.7	IMR90 p2
37	G7	800.67	ICAM_1	55.7	IMR90 p2
38	G7	941.13	ICAM_1	55.7	IMR90 p2
39	G7	1077.7	ICAM_1	55.7	IMR90 p2
40	G7	1208.84	ICAM_1	55.7	IMR90 p2
1	H7	-5.33	ICAM_1	55.0	IMR90 p2
2	H7	-1.98	ICAM_1	55.0	IMR90 p2
3	H7	2.25	ICAM_1	55.0	IMR90 p2
4	H7	3.69	ICAM_1	55.0	IMR90 p2
5	H7	-1.86	ICAM_1	55.0	IMR90 p2
6	H7	-0.35	ICAM_1	55.0	IMR90 p2
7	H7	1.92	ICAM_1	55.0	IMR90 p2
8	H7	-0.59	ICAM_1	55.0	IMR90 p2
9	H7	3.0	ICAM_1	55.0	IMR90 p2
10	H7	-3.67	ICAM_1	55.0	IMR90 p2
11	H7	4.28	ICAM_1	55.0	IMR90 p2
12	H7	-0.56	ICAM_1	55.0	IMR90 p2
13	H7	-1.23	ICAM_1	55.0	IMR90 p2
14	H7	2.08	ICAM_1	55.0	IMR90 p2
15	H7	-1.46	ICAM_1	55.0	IMR90 p2
16	H7	-1.42	ICAM_1	55.0	IMR90 p2
17	H7	-5.0	ICAM_1	55.0	IMR90 p2
18	H7	-1.32	ICAM_1	55.0	IMR90 p2
19	H7	0.09	ICAM_1	55.0	IMR90 p2
20	H7	-1.93	ICAM_1	55.0	IMR90 p2
21	H7	6.65	ICAM_1	55.0	IMR90 p2
22	H7	5.01	ICAM_1	55.0	IMR90 p2
23	H7	-3.16	ICAM_1	55.0	IMR90 p2
24	H7	1.8	ICAM_1	55.0	IMR90 p2
25	H7	3.82	ICAM_1	55.0	IMR90 p2
26	H7	-1.19	ICAM_1	55.0	IMR90 p2
27	H7	5.2	ICAM_1	55.0	IMR90 p2
28	H7	8.96	ICAM_1	55.0	IMR90 p2
29	H7	19.8	ICAM_1	55.0	IMR90 p2
30	H7	37.97	ICAM_1	55.0	IMR90 p2
31	H7	79.6	ICAM_1	55.0	IMR90 p2
32	H7	138.94	ICAM_1	55.0	IMR90 p2
33	H7	226.03	ICAM_1	55.0	IMR90 p2
34	H7	326.14	ICAM_1	55.0	IMR90 p2
35	H7	436.76	ICAM_1	55.0	IMR90 p2
36	H7	556.48	ICAM_1	55.0	IMR90 p2
37	H7	686.04	ICAM_1	55.0	IMR90 p2
38	H7	821.26	ICAM_1	55.0	IMR90 p2
39	H7	956.03	ICAM_1	55.0	IMR90 p2
40	H7	1089.62	ICAM_1	55.0	IMR90 p2
1	A7	-12.53	ICAM_1	65.0	IMR90 p8
2	A7	-2.4	ICAM_1	65.0	IMR90 p8
3	A7	-4.18	ICAM_1	65.0	IMR90 p8
4	A7	2.2	ICAM_1	65.0	IMR90 p8
5	A7	-1.52	ICAM_1	65.0	IMR90 p8
6	A7	2.75	ICAM_1	65.0	IMR90 p8
7	A7	-0.28	ICAM_1	65.0	IMR90 p8
8	A7	0.51	ICAM_1	65.0	IMR90 p8
9	A7	-0.65	ICAM_1	65.0	IMR90 p8
10	A7	2.71	ICAM_1	65.0	IMR90 p8
11	A7	0.16	ICAM_1	65.0	IMR90 p8
12	A7	3.85	ICAM_1	65.0	IMR90 p8
13	A7	3.76	ICAM_1	65.0	IMR90 p8
14	A7	0.21	ICAM_1	65.0	IMR90 p8
15	A7	1.08	ICAM_1	65.0	IMR90 p8
16	A7	-3.88	ICAM_1	65.0	IMR90 p8
17	A7	0.89	ICAM_1	65.0	IMR90 p8
18	A7	-4.1	ICAM_1	65.0	IMR90 p8
19	A7	1.01	ICAM_1	65.0	IMR90 p8
20	A7	0.4	ICAM_1	65.0	IMR90 p8
21	A7	-0.48	ICAM_1	65.0	IMR90 p8
22	A7	-2.53	ICAM_1	65.0	IMR90 p8
23	A7	-2.61	ICAM_1	65.0	IMR90 p8
24	A7	-0.27	ICAM_1	65.0	IMR90 p8
25	A7	4.35	ICAM_1	65.0	IMR90 p8
26	A7	1.87	ICAM_1	65.0	IMR90 p8
27	A7	12.62	ICAM_1	65.0	IMR90 p8
28	A7	25.23	ICAM_1	65.0	IMR90 p8
29	A7	62.05	ICAM_1	65.0	IMR90 p8
30	A7	115.5	ICAM_1	65.0	IMR90 p8
31	A7	201.73	ICAM_1	65.0	IMR90 p8
32	A7	323.38	ICAM_1	65.0	IMR90 p8
33	A7	464.39	ICAM_1	65.0	IMR90 p8
34	A7	605.85	ICAM_1	65.0	IMR90 p8
35	A7	746.19	ICAM_1	65.0	IMR90 p8
36	A7	888.53	ICAM_1	65.0	IMR90 p8
37	A7	1022.94	ICAM_1	65.0	IMR90 p8
38	A7	1147.88	ICAM_1	65.0	IMR90 p8
39	A7	1259.9	ICAM_1	65.0	IMR90 p8
40	A7	1365.62	ICAM_1	65.0	IMR90 p8
1	B7	-5.19	ICAM_1	64.5	IMR90 p8
2	B7	0.68	ICAM_1	64.5	IMR90 p8
3	B7	3.62	ICAM_1	64.5	IMR90 p8
4	B7	1.36	ICAM_1	64.5	IMR90 p8
5	B7	3.64	ICAM_1	64.5	IMR90 p8
6	B7	-2.92	ICAM_1	64.5	IMR90 p8
7	B7	1.66	ICAM_1	64.5	IMR90 p8
8	B7	2.86	ICAM_1	64.5	IMR90 p8
9	B7	-0.41	ICAM_1	64.5	IMR90 p8
10	B7	-0.35	ICAM_1	64.5	IMR90 p8
11	B7	3.17	ICAM_1	64.5	IMR90 p8
12	B7	-1.55	ICAM_1	64.5	IMR90 p8
13	B7	-5.72	ICAM_1	64.5	IMR90 p8
14	B7	1.12	ICAM_1	64.5	IMR90 p8
15	B7	-3.83	ICAM_1	64.5	IMR90 p8
16	B7	-0.27	ICAM_1	64.5	IMR90 p8
17	B7	-1.19	ICAM_1	64.5	IMR90 p8
18	B7	-0.5	ICAM_1	64.5	IMR90 p8
19	B7	-2.66	ICAM_1	64.5	IMR90 p8
20	B7	-7.33	ICAM_1	64.5	IMR90 p8
21	B7	0.58	ICAM_1	64.5	IMR90 p8
22	B7	0.98	ICAM_1	64.5	IMR90 p8
23	B7	-3.58	ICAM_1	64.5	IMR90 p8
24	B7	3.78	ICAM_1	64.5	IMR90 p8
25	B7	3.51	ICAM_1	64.5	IMR90 p8
26	B7	8.51	ICAM_1	64.5	IMR90 p8
27	B7	18.89	ICAM_1	64.5	IMR90 p8
28	B7	42.64	ICAM_1	64.5	IMR90 p8
29	B7	82.81	ICAM_1	64.5	IMR90 p8
30	B7	149.87	ICAM_1	64.5	IMR90 p8
31	B7	266.2	ICAM_1	64.5	IMR90 p8
32	B7	401.07	ICAM_1	64.5	IMR90 p8
33	B7	551.84	ICAM_1	64.5	IMR90 p8
34	B7	703.26	ICAM_1	64.5	IMR90 p8
35	B7	857.81	ICAM_1	64.5	IMR90 p8
36	B7	1004.49	ICAM_1	64.5	IMR90 p8
37	B7	1144.8	ICAM_1	64.5	IMR90 p8
38	B7	1269.18	ICAM_1	64.5	IMR90 p8
39	B7	1385.0	ICAM_1	64.5	IMR90 p8
40	B7	1489.73	ICAM_1	64.5	IMR90 p8
1	C7	-0.31	ICAM_1	63.3	IMR90 p8
2	C7	-0.65	ICAM_1	63.3	IMR90 p8
3	C7	2.33	ICAM_1	63.3	IMR90 p8
4	C7	1.36	ICAM_1	63.3	IMR90 p8
5	C7	2.61	ICAM_1	63.3	IMR90 p8
6	C7	-1.27	ICAM_1	63.3	IMR90 p8
7	C7	-3.92	ICAM_1	63.3	IMR90 p8
8	C7	5.56	ICAM_1	63.3	IMR90 p8
9	C7	4.84	ICAM_1	63.3	IMR90 p8
10	C7	-6.46	ICAM_1	63.3	IMR90 p8
11	C7	-1.94	ICAM_1	63.3	IMR90 p8
12	C7	6.28	ICAM_1	63.3	IMR90 p8
13	C7	3.24	ICAM_1	63.3	IMR90 p8
14	C7	-2.83	ICAM_1	63.3	IMR90 p8
15	C7	-6.02	ICAM_1	63.3	IMR90 p8
16	C7	-0.16	ICAM_1	63.3	IMR90 p8
17	C7	0.11	ICAM_1	63.3	IMR90 p8
18	C7	-3.43	ICAM_1	63.3	IMR90 p8
19	C7	0.77	ICAM_1	63.3	IMR90 p8
20	C7	-2.44	ICAM_1	63.3	IMR90 p8
21	C7	-1.12	ICAM_1	63.3	IMR90 p8
22	C7	-4.92	ICAM_1	63.3	IMR90 p8
23	C7	0.39	ICAM_1	63.3	IMR90 p8
24	C7	-0.47	ICAM_1	63.3	IMR90 p8
25	C7	4.84	ICAM_1	63.3	IMR90 p8
26	C7	7.92	ICAM_1	63.3	IMR90 p8
27	C7	24.65	ICAM_1	63.3	IMR90 p8
28	C7	55.61	ICAM_1	63.3	IMR90 p8
29	C7	103.65	ICAM_1	63.3	IMR90 p8
30	C7	198.84	ICAM_1	63.3	IMR90 p8
31	C7	335.36	ICAM_1	63.3	IMR90 p8
32	C7	491.8	ICAM_1	63.3	IMR90 p8
33	C7	657.28	ICAM_1	63.3	IMR90 p8
34	C7	828.67	ICAM_1	63.3	IMR90 p8
35	C7	996.59	ICAM_1	63.3	IMR90 p8
36	C7	1157.35	ICAM_1	63.3	IMR90 p8
37	C7	1307.89	ICAM_1	63.3	IMR90 p8
38	C7	1444.5	ICAM_1	63.3	IMR90 p8
39	C7	1563.48	ICAM_1	63.3	IMR90 p8
40	C7	1670.99	ICAM_1	63.3	IMR90 p8
1	D7	-3.21	ICAM_1	61.4	IMR90 p8
2	D7	-1.06	ICAM_1	61.4	IMR90 p8
3	D7	-1.89	ICAM_1	61.4	IMR90 p8
4	D7	0.3	ICAM_1	61.4	IMR90 p8
5	D7	0.93	ICAM_1	61.4	IMR90 p8
6	D7	-1.8	ICAM_1	61.4	IMR90 p8
7	D7	3.4	ICAM_1	61.4	IMR90 p8
8	D7	-0.95	ICAM_1	61.4	IMR90 p8
9	D7	1.94	ICAM_1	61.4	IMR90 p8
10	D7	0.9	ICAM_1	61.4	IMR90 p8
11	D7	-1.92	ICAM_1	61.4	IMR90 p8
12	D7	2.44	ICAM_1	61.4	IMR90 p8
13	D7	4.21	ICAM_1	61.4	IMR90 p8
14	D7	0.79	ICAM_1	61.4	IMR90 p8
15	D7	3.44	ICAM_1	61.4	IMR90 p8
16	D7	-2.41	ICAM_1	61.4	IMR90 p8
17	D7	-0.9	ICAM_1	61.4	IMR90 p8
18	D7	1.77	ICAM_1	61.4	IMR90 p8
19	D7	-6.13	ICAM_1	61.4	IMR90 p8
20	D7	1.89	ICAM_1	61.4	IMR90 p8
21	D7	-2.67	ICAM_1	61.4	IMR90 p8
22	D7	-3.46	ICAM_1	61.4	IMR90 p8
23	D7	1.69	ICAM_1	61.4	IMR90 p8
24	D7	2.99	ICAM_1	61.4	IMR90 p8
25	D7	-1.08	ICAM_1	61.4	IMR90 p8
26	D7	3.65	ICAM_1	61.4	IMR90 p8
27	D7	15.05	ICAM_1	61.4	IMR90 p8
28	D7	34.73	ICAM_1	61.4	IMR90 p8
29	D7	71.3	ICAM_1	61.4	IMR90 p8
30	D7	137.14	ICAM_1	61.4	IMR90 p8
31	D7	253.22	ICAM_1	61.4	IMR90 p8
32	D7	398.56	ICAM_1	61.4	IMR90 p8
33	D7	562.75	ICAM_1	61.4	IMR90 p8
34	D7	730.6	ICAM_1	61.4	IMR90 p8
35	D7	906.27	ICAM_1	61.4	IMR90 p8
36	D7	1080.74	ICAM_1	61.4	IMR90 p8
37	D7	1249.72	ICAM_1	61.4	IMR90 p8
38	D7	1402.69	ICAM_1	61.4	IMR90 p8
39	D7	1543.89	ICAM_1	61.4	IMR90 p8
40	D7	1675.94	ICAM_1	61.4	IMR90 p8
1	E7	1.93	ICAM_1	59.0	IMR90 p8
2	E7	1.44	ICAM_1	59.0	IMR90 p8
3	E7	0.24	ICAM_1	59.0	IMR90 p8
4	E7	-2.29	ICAM_1	59.0	IMR90 p8
5	E7	-3.05	ICAM_1	59.0	IMR90 p8
6	E7	0.64	ICAM_1	59.0	IMR90 p8
7	E7	2.4	ICAM_1	59.0	IMR90 p8
8	E7	3.17	ICAM_1	59.0	IMR90 p8
9	E7	3.49	ICAM_1	59.0	IMR90 p8
10	E7	1.33	ICAM_1	59.0	IMR90 p8
11	E7	3.75	ICAM_1	59.0	IMR90 p8
12	E7	4.97	ICAM_1	59.0	IMR90 p8
13	E7	-4.82	ICAM_1	59.0	IMR90 p8
14	E7	2.21	ICAM_1	59.0	IMR90 p8
15	E7	-2.52	ICAM_1	59.0	IMR90 p8
16	E7	-0.67	ICAM_1	59.0	IMR90 p8
17	E7	-2.14	ICAM_1	59.0	IMR90 p8
18	E7	-0.73	ICAM_1	59.0	IMR90 p8
19	E7	0.34	ICAM_1	59.0	IMR90 p8
20	E7	-3.81	ICAM_1	59.0	IMR90 p8
21	E7	-0.61	ICAM_1	59.0	IMR90 p8
22	E7	-0.29	ICAM_1	59.0	IMR90 p8
23	E7	-2.71	ICAM_1	59.0	IMR90 p8
24	E7	-3.87	ICAM_1	59.0	IMR90 p8
25	E7	2.15	ICAM_1	59.0	IMR90 p8
26	E7	2.81	ICAM_1	59.0	IMR90 p8
27	E7	6.59	ICAM_1	59.0	IMR90 p8
28	E7	21.01	ICAM_1	59.0	IMR90 p8
29	E7	42.79	ICAM_1	59.0	IMR90 p8
30	E7	77.64	ICAM_1	59.0	IMR90 p8
31	E7	155.16	ICAM_1	59.0	IMR90 p8
32	E7	259.71	ICAM_1	59.0	IMR90 p8
33	E7	410.23	ICAM_1	59.0	IMR90 p8
34	E7	562.1	ICAM_1	59.0	IMR90 p8
35	E7	723.04	ICAM_1	59.0	IMR90 p8
36	E7	889.58	ICAM_1	59.0	IMR90 p8
37	E7	1059.68	ICAM_1	59.0	IMR90 p8
38	E7	1222.17	ICAM_1	59.0	IMR90 p8
39	E7	1376.83	ICAM_1	59.0	IMR90 p8
40	E7	1522.05	ICAM_1	59.0	IMR90 p8
1	F7	1.85	ICAM_1	57.0	IMR90 p8
2	F7	1.4	ICAM_1	57.0	IMR90 p8
3	F7	-0.61	ICAM_1	57.0	IMR90 p8
4	F7	1.5	ICAM_1	57.0	IMR90 p8
5	F7	2.4	ICAM_1	57.0	IMR90 p8
6	F7	3.03	ICAM_1	57.0	IMR90 p8
7	F7	2.13	ICAM_1	57.0	IMR90 p8
8	F7	1.65	ICAM_1	57.0	IMR90 p8
9	F7	0.66	ICAM_1	57.0	IMR90 p8
10	F7	-3.77	ICAM_1	57.0	IMR90 p8
11	F7	1.83	ICAM_1	57.0	IMR90 p8
12	F7	-1.24	ICAM_1	57.0	IMR90 p8
13	F7	4.06	ICAM_1	57.0	IMR90 p8
14	F7	0.49	ICAM_1	57.0	IMR90 p8
15	F7	-5.92	ICAM_1	57.0	IMR90 p8
16	F7	-3.02	ICAM_1	57.0	IMR90 p8
17	F7	-0.18	ICAM_1	57.0	IMR90 p8
18	F7	-3.48	ICAM_1	57.0	IMR90 p8
19	F7	1.87	ICAM_1	57.0	IMR90 p8
20	F7	-3.19	ICAM_1	57.0	IMR90 p8
21	F7	1.77	ICAM_1	57.0	IMR90 p8
22	F7	-0.37	ICAM_1	57.0	IMR90 p8
23	F7	0.87	ICAM_1	57.0	IMR90 p8
24	F7	-0.32	ICAM_1	57.0	IMR90 p8
25	F7	-1.12	ICAM_1	57.0	IMR90 p8
26	F7	-1.04	ICAM_1	57.0	IMR90 p8
27	F7	3.37	ICAM_1	57.0	IMR90 p8
28	F7	6.35	ICAM_1	57.0	IMR90 p8
29	F7	11.82	ICAM_1	57.0	IMR90 p8
30	F7	31.96	ICAM_1	57.0	IMR90 p8
31	F7	72.06	ICAM_1	57.0	IMR90 p8
32	F7	131.44	ICAM_1	57.0	IMR90 p8
33	F7	233.06	ICAM_1	57.0	IMR90 p8
34	F7	356.34	ICAM_1	57.0	IMR90 p8
35	F7	491.91	ICAM_1	57.0	IMR90 p8
36	F7	635.44	ICAM_1	57.0	IMR90 p8
37	F7	787.21	ICAM_1	57.0	IMR90 p8
38	F7	941.92	ICAM_1	57.0	IMR90 p8
39	F7	1094.38	ICAM_1	57.0	IMR90 p8
40	F7	1244.3	ICAM_1	57.0	IMR90 p8
1	G7	6.75	ICAM_1	55.7	IMR90 p8
2	G7	2.94	ICAM_1	55.7	IMR90 p8
3	G7	2.97	ICAM_1	55.7	IMR90 p8
4	G7	-1.56	ICAM_1	55.7	IMR90 p8
5	G7	2.64	ICAM_1	55.7	IMR90 p8
6	G7	0.77	ICAM_1	55.7	IMR90 p8
7	G7	-1.63	ICAM_1	55.7	IMR90 p8
8	G7	3.18	ICAM_1	55.7	IMR90 p8
9	G7	-6.77	ICAM_1	55.7	IMR90 p8
10	G7	2.58	ICAM_1	55.7	IMR90 p8
11	G7	1.69	ICAM_1	55.7	IMR90 p8
12	G7	0.69	ICAM_1	55.7	IMR90 p8
13	G7	-1.3	ICAM_1	55.7	IMR90 p8
14	G7	2.93	ICAM_1	55.7	IMR90 p8
15	G7	5.12	ICAM_1	55.7	IMR90 p8
16	G7	-0.27	ICAM_1	55.7	IMR90 p8
17	G7	-4.47	ICAM_1	55.7	IMR90 p8
18	G7	-1.24	ICAM_1	55.7	IMR90 p8
19	G7	-4.21	ICAM_1	55.7	IMR90 p8
20	G7	1.54	ICAM_1	55.7	IMR90 p8
21	G7	-0.35	ICAM_1	55.7	IMR90 p8
22	G7	-3.01	ICAM_1	55.7	IMR90 p8
23	G7	0.59	ICAM_1	55.7	IMR90 p8
24	G7	-0.29	ICAM_1	55.7	IMR90 p8
25	G7	1.36	ICAM_1	55.7	IMR90 p8
26	G7	2.27	ICAM_1	55.7	IMR90 p8
27	G7	-0.04	ICAM_1	55.7	IMR90 p8
28	G7	3.94	ICAM_1	55.7	IMR90 p8
29	G7	7.26	ICAM_1	55.7	IMR90 p8
30	G7	19.54	ICAM_1	55.7	IMR90 p8
31	G7	38.14	ICAM_1	55.7	IMR90 p8
32	G7	74.92	ICAM_1	55.7	IMR90 p8
33	G7	145.13	ICAM_1	55.7	IMR90 p8
34	G7	245.78	ICAM_1	55.7	IMR90 p8
35	G7	356.47	ICAM_1	55.7	IMR90 p8
36	G7	483.5	ICAM_1	55.7	IMR90 p8
37	G7	619.58	ICAM_1	55.7	IMR90 p8
38	G7	762.16	ICAM_1	55.7	IMR90 p8
39	G7	912.4	ICAM_1	55.7	IMR90 p8
40	G7	1062.9	ICAM_1	55.7	IMR90 p8
1	H7	-4.89	ICAM_1	55.0	IMR90 p8
2	H7	-4.96	ICAM_1	55.0	IMR90 p8
3	H7	-1.95	ICAM_1	55.0	IMR90 p8
4	H7	0.12	ICAM_1	55.0	IMR90 p8
5	H7	-0.23	ICAM_1	55.0	IMR90 p8
6	H7	-2.28	ICAM_1	55.0	IMR90 p8
7	H7	1.93	ICAM_1	55.0	IMR90 p8
8	H7	0.93	ICAM_1	55.0	IMR90 p8
9	H7	-2.87	ICAM_1	55.0	IMR90 p8
10	H7	3.71	ICAM_1	55.0	IMR90 p8
11	H7	0.06	ICAM_1	55.0	IMR90 p8
12	H7	3.25	ICAM_1	55.0	IMR90 p8
13	H7	0.29	ICAM_1	55.0	IMR90 p8
14	H7	1.27	ICAM_1	55.0	IMR90 p8
15	H7	-1.0	ICAM_1	55.0	IMR90 p8
16	H7	0.22	ICAM_1	55.0	IMR90 p8
17	H7	4.07	ICAM_1	55.0	IMR90 p8
18	H7	0.33	ICAM_1	55.0	IMR90 p8
19	H7	1.23	ICAM_1	55.0	IMR90 p8
20	H7	0.83	ICAM_1	55.0	IMR90 p8
21	H7	-0.19	ICAM_1	55.0	IMR90 p8
22	H7	3.11	ICAM_1	55.0	IMR90 p8
23	H7	0.71	ICAM_1	55.0	IMR90 p8
24	H7	-2.03	ICAM_1	55.0	IMR90 p8
25	H7	-2.95	ICAM_1	55.0	IMR90 p8
26	H7	-1.57	ICAM_1	55.0	IMR90 p8
27	H7	-1.94	ICAM_1	55.0	IMR90 p8
28	H7	2.91	ICAM_1	55.0	IMR90 p8
29	H7	3.36	ICAM_1	55.0	IMR90 p8
30	H7	13.73	ICAM_1	55.0	IMR90 p8
31	H7	22.16	ICAM_1	55.0	IMR90 p8
32	H7	50.46	ICAM_1	55.0	IMR90 p8
33	H7	100.21	ICAM_1	55.0	IMR90 p8
34	H7	179.9	ICAM_1	55.0	IMR90 p8
35	H7	275.56	ICAM_1	55.0	IMR90 p8
36	H7	394.4	ICAM_1	55.0	IMR90 p8
37	H7	517.82	ICAM_1	55.0	IMR90 p8
38	H7	650.38	ICAM_1	55.0	IMR90 p8
39	H7	794.21	ICAM_1	55.0	IMR90 p8
40	H7	944.9	ICAM_1	55.0	IMR90 p8
