# Supplementary material for: Primer PICKR: literature-mined scoring platform for robust RT–qPCR primers
Source: Nat Commun. 2026 May 28;17:6938. doi: 10.1038/s41467-026-73648-2 (PMC13388996; doi:10.1038/s41467-026-73648-2)
Supplement: Supplementary file 11 — Source Data [file 41467_2026_73648_MOESM11_ESM.zip › Suppl_Fig_S4/melting_curve_data_MMP2_1.csv]

Temperature	Well	Derivative	Target	melt temp	Replicate
55.0	A10	15.9	MMP2_1	65.0	IMR90 p11
55.5	A10	34.45	MMP2_1	65.0	IMR90 p11
56.0	A10	31.8	MMP2_1	65.0	IMR90 p11
56.5	A10	31.8	MMP2_1	65.0	IMR90 p11
57.0	A10	31.8	MMP2_1	65.0	IMR90 p11
57.5	A10	31.83	MMP2_1	65.0	IMR90 p11
58.0	A10	31.46	MMP2_1	65.0	IMR90 p11
58.5	A10	32.24	MMP2_1	65.0	IMR90 p11
59.0	A10	35.34	MMP2_1	65.0	IMR90 p11
59.5	A10	37.91	MMP2_1	65.0	IMR90 p11
60.0	A10	38.65	MMP2_1	65.0	IMR90 p11
60.5	A10	40.92	MMP2_1	65.0	IMR90 p11
61.0	A10	43.44	MMP2_1	65.0	IMR90 p11
61.5	A10	43.94	MMP2_1	65.0	IMR90 p11
62.0	A10	44.29	MMP2_1	65.0	IMR90 p11
62.5	A10	45.99	MMP2_1	65.0	IMR90 p11
63.0	A10	47.3	MMP2_1	65.0	IMR90 p11
63.5	A10	48.7	MMP2_1	65.0	IMR90 p11
64.0	A10	52.79	MMP2_1	65.0	IMR90 p11
64.5	A10	59.59	MMP2_1	65.0	IMR90 p11
65.0	A10	68.08	MMP2_1	65.0	IMR90 p11
65.5	A10	78.14	MMP2_1	65.0	IMR90 p11
66.0	A10	88.77	MMP2_1	65.0	IMR90 p11
66.5	A10	98.01	MMP2_1	65.0	IMR90 p11
67.0	A10	105.43	MMP2_1	65.0	IMR90 p11
67.5	A10	109.18	MMP2_1	65.0	IMR90 p11
68.0	A10	110.74	MMP2_1	65.0	IMR90 p11
68.5	A10	112.88	MMP2_1	65.0	IMR90 p11
69.0	A10	114.08	MMP2_1	65.0	IMR90 p11
69.5	A10	113.97	MMP2_1	65.0	IMR90 p11
70.0	A10	115.68	MMP2_1	65.0	IMR90 p11
70.5	A10	117.78	MMP2_1	65.0	IMR90 p11
71.0	A10	117.7	MMP2_1	65.0	IMR90 p11
71.5	A10	117.88	MMP2_1	65.0	IMR90 p11
72.0	A10	119.26	MMP2_1	65.0	IMR90 p11
72.5	A10	120.44	MMP2_1	65.0	IMR90 p11
73.0	A10	121.3	MMP2_1	65.0	IMR90 p11
73.5	A10	122.02	MMP2_1	65.0	IMR90 p11
74.0	A10	122.98	MMP2_1	65.0	IMR90 p11
74.5	A10	122.91	MMP2_1	65.0	IMR90 p11
75.0	A10	121.54	MMP2_1	65.0	IMR90 p11
75.5	A10	119.97	MMP2_1	65.0	IMR90 p11
76.0	A10	118.79	MMP2_1	65.0	IMR90 p11
76.5	A10	117.24	MMP2_1	65.0	IMR90 p11
77.0	A10	117.19	MMP2_1	65.0	IMR90 p11
77.5	A10	119.3	MMP2_1	65.0	IMR90 p11
78.0	A10	124.1	MMP2_1	65.0	IMR90 p11
78.5	A10	134.9	MMP2_1	65.0	IMR90 p11
79.0	A10	158.26	MMP2_1	65.0	IMR90 p11
79.5	A10	205.3	MMP2_1	65.0	IMR90 p11
80.0	A10	273.69	MMP2_1	65.0	IMR90 p11
80.5	A10	344.14	MMP2_1	65.0	IMR90 p11
81.0	A10	400.6	MMP2_1	65.0	IMR90 p11
81.5	A10	427.48	MMP2_1	65.0	IMR90 p11
82.0	A10	399.5	MMP2_1	65.0	IMR90 p11
82.5	A10	319.85	MMP2_1	65.0	IMR90 p11
83.0	A10	223.9	MMP2_1	65.0	IMR90 p11
83.5	A10	134.37	MMP2_1	65.0	IMR90 p11
84.0	A10	61.7	MMP2_1	65.0	IMR90 p11
84.5	A10	19.14	MMP2_1	65.0	IMR90 p11
85.0	A10	5.2	MMP2_1	65.0	IMR90 p11
85.5	A10	3.11	MMP2_1	65.0	IMR90 p11
86.0	A10	3.07	MMP2_1	65.0	IMR90 p11
86.5	A10	2.88	MMP2_1	65.0	IMR90 p11
87.0	A10	2.6	MMP2_1	65.0	IMR90 p11
87.5	A10	2.85	MMP2_1	65.0	IMR90 p11
88.0	A10	2.95	MMP2_1	65.0	IMR90 p11
88.5	A10	2.29	MMP2_1	65.0	IMR90 p11
89.0	A10	2.1	MMP2_1	65.0	IMR90 p11
89.5	A10	2.48	MMP2_1	65.0	IMR90 p11
90.0	A10	2.01	MMP2_1	65.0	IMR90 p11
90.5	A10	1.69	MMP2_1	65.0	IMR90 p11
91.0	A10	2.53	MMP2_1	65.0	IMR90 p11
91.5	A10	2.87	MMP2_1	65.0	IMR90 p11
92.0	A10	2.41	MMP2_1	65.0	IMR90 p11
92.5	A10	3.02	MMP2_1	65.0	IMR90 p11
93.0	A10	3.19	MMP2_1	65.0	IMR90 p11
93.5	A10	2.45	MMP2_1	65.0	IMR90 p11
94.0	A10	2.66	MMP2_1	65.0	IMR90 p11
94.5	A10	2.68	MMP2_1	65.0	IMR90 p11
95.0	A10	0.98	MMP2_1	65.0	IMR90 p11
55.0	B10	17.41	MMP2_1	64.5	IMR90 p11
55.5	B10	37.72	MMP2_1	64.5	IMR90 p11
56.0	B10	34.82	MMP2_1	64.5	IMR90 p11
56.5	B10	34.82	MMP2_1	64.5	IMR90 p11
57.0	B10	34.82	MMP2_1	64.5	IMR90 p11
57.5	B10	34.81	MMP2_1	64.5	IMR90 p11
58.0	B10	34.81	MMP2_1	64.5	IMR90 p11
58.5	B10	35.3	MMP2_1	64.5	IMR90 p11
59.0	B10	36.14	MMP2_1	64.5	IMR90 p11
59.5	B10	37.32	MMP2_1	64.5	IMR90 p11
60.0	B10	38.72	MMP2_1	64.5	IMR90 p11
60.5	B10	40.1	MMP2_1	64.5	IMR90 p11
61.0	B10	41.76	MMP2_1	64.5	IMR90 p11
61.5	B10	42.85	MMP2_1	64.5	IMR90 p11
62.0	B10	43.92	MMP2_1	64.5	IMR90 p11
62.5	B10	45.77	MMP2_1	64.5	IMR90 p11
63.0	B10	47.78	MMP2_1	64.5	IMR90 p11
63.5	B10	50.54	MMP2_1	64.5	IMR90 p11
64.0	B10	55.6	MMP2_1	64.5	IMR90 p11
64.5	B10	62.24	MMP2_1	64.5	IMR90 p11
65.0	B10	70.75	MMP2_1	64.5	IMR90 p11
65.5	B10	81.8	MMP2_1	64.5	IMR90 p11
66.0	B10	92.99	MMP2_1	64.5	IMR90 p11
66.5	B10	102.59	MMP2_1	64.5	IMR90 p11
67.0	B10	110.3	MMP2_1	64.5	IMR90 p11
67.5	B10	114.87	MMP2_1	64.5	IMR90 p11
68.0	B10	116.58	MMP2_1	64.5	IMR90 p11
68.5	B10	117.26	MMP2_1	64.5	IMR90 p11
69.0	B10	117.38	MMP2_1	64.5	IMR90 p11
69.5	B10	117.56	MMP2_1	64.5	IMR90 p11
70.0	B10	118.29	MMP2_1	64.5	IMR90 p11
70.5	B10	119.79	MMP2_1	64.5	IMR90 p11
71.0	B10	121.28	MMP2_1	64.5	IMR90 p11
71.5	B10	122.74	MMP2_1	64.5	IMR90 p11
72.0	B10	124.3	MMP2_1	64.5	IMR90 p11
72.5	B10	125.76	MMP2_1	64.5	IMR90 p11
73.0	B10	126.91	MMP2_1	64.5	IMR90 p11
73.5	B10	127.75	MMP2_1	64.5	IMR90 p11
74.0	B10	127.74	MMP2_1	64.5	IMR90 p11
74.5	B10	126.99	MMP2_1	64.5	IMR90 p11
75.0	B10	126.48	MMP2_1	64.5	IMR90 p11
75.5	B10	125.11	MMP2_1	64.5	IMR90 p11
76.0	B10	123.5	MMP2_1	64.5	IMR90 p11
76.5	B10	122.91	MMP2_1	64.5	IMR90 p11
77.0	B10	123.13	MMP2_1	64.5	IMR90 p11
77.5	B10	124.48	MMP2_1	64.5	IMR90 p11
78.0	B10	129.19	MMP2_1	64.5	IMR90 p11
78.5	B10	140.29	MMP2_1	64.5	IMR90 p11
79.0	B10	166.2	MMP2_1	64.5	IMR90 p11
79.5	B10	218.99	MMP2_1	64.5	IMR90 p11
80.0	B10	293.05	MMP2_1	64.5	IMR90 p11
80.5	B10	367.45	MMP2_1	64.5	IMR90 p11
81.0	B10	426.2	MMP2_1	64.5	IMR90 p11
81.5	B10	450.59	MMP2_1	64.5	IMR90 p11
82.0	B10	415.36	MMP2_1	64.5	IMR90 p11
82.5	B10	328.53	MMP2_1	64.5	IMR90 p11
83.0	B10	227.76	MMP2_1	64.5	IMR90 p11
83.5	B10	134.89	MMP2_1	64.5	IMR90 p11
84.0	B10	60.98	MMP2_1	64.5	IMR90 p11
84.5	B10	19.43	MMP2_1	64.5	IMR90 p11
85.0	B10	6.64	MMP2_1	64.5	IMR90 p11
85.5	B10	4.49	MMP2_1	64.5	IMR90 p11
86.0	B10	3.85	MMP2_1	64.5	IMR90 p11
86.5	B10	3.15	MMP2_1	64.5	IMR90 p11
87.0	B10	2.44	MMP2_1	64.5	IMR90 p11
87.5	B10	2.01	MMP2_1	64.5	IMR90 p11
88.0	B10	1.68	MMP2_1	64.5	IMR90 p11
88.5	B10	1.55	MMP2_1	64.5	IMR90 p11
89.0	B10	1.82	MMP2_1	64.5	IMR90 p11
89.5	B10	1.74	MMP2_1	64.5	IMR90 p11
90.0	B10	1.4	MMP2_1	64.5	IMR90 p11
90.5	B10	1.2	MMP2_1	64.5	IMR90 p11
91.0	B10	1.02	MMP2_1	64.5	IMR90 p11
91.5	B10	1.24	MMP2_1	64.5	IMR90 p11
92.0	B10	1.8	MMP2_1	64.5	IMR90 p11
92.5	B10	2.3	MMP2_1	64.5	IMR90 p11
93.0	B10	2.74	MMP2_1	64.5	IMR90 p11
93.5	B10	2.59	MMP2_1	64.5	IMR90 p11
94.0	B10	2.35	MMP2_1	64.5	IMR90 p11
94.5	B10	1.44	MMP2_1	64.5	IMR90 p11
95.0	B10	0.17	MMP2_1	64.5	IMR90 p11
55.0	C10	17.41	MMP2_1	63.3	IMR90 p11
55.5	C10	37.72	MMP2_1	63.3	IMR90 p11
56.0	C10	34.82	MMP2_1	63.3	IMR90 p11
56.5	C10	34.82	MMP2_1	63.3	IMR90 p11
57.0	C10	34.82	MMP2_1	63.3	IMR90 p11
57.5	C10	34.81	MMP2_1	63.3	IMR90 p11
58.0	C10	34.75	MMP2_1	63.3	IMR90 p11
58.5	C10	35.6	MMP2_1	63.3	IMR90 p11
59.0	C10	35.55	MMP2_1	63.3	IMR90 p11
59.5	C10	35.5	MMP2_1	63.3	IMR90 p11
60.0	C10	36.42	MMP2_1	63.3	IMR90 p11
60.5	C10	37.36	MMP2_1	63.3	IMR90 p11
61.0	C10	38.09	MMP2_1	63.3	IMR90 p11
61.5	C10	40.18	MMP2_1	63.3	IMR90 p11
62.0	C10	42.55	MMP2_1	63.3	IMR90 p11
62.5	C10	44.13	MMP2_1	63.3	IMR90 p11
63.0	C10	47.12	MMP2_1	63.3	IMR90 p11
63.5	C10	50.86	MMP2_1	63.3	IMR90 p11
64.0	C10	54.41	MMP2_1	63.3	IMR90 p11
64.5	C10	60.27	MMP2_1	63.3	IMR90 p11
65.0	C10	70.54	MMP2_1	63.3	IMR90 p11
65.5	C10	80.63	MMP2_1	63.3	IMR90 p11
66.0	C10	90.14	MMP2_1	63.3	IMR90 p11
66.5	C10	100.54	MMP2_1	63.3	IMR90 p11
67.0	C10	108.88	MMP2_1	63.3	IMR90 p11
67.5	C10	112.0	MMP2_1	63.3	IMR90 p11
68.0	C10	114.32	MMP2_1	63.3	IMR90 p11
68.5	C10	116.69	MMP2_1	63.3	IMR90 p11
69.0	C10	117.71	MMP2_1	63.3	IMR90 p11
69.5	C10	119.12	MMP2_1	63.3	IMR90 p11
70.0	C10	121.79	MMP2_1	63.3	IMR90 p11
70.5	C10	124.27	MMP2_1	63.3	IMR90 p11
71.0	C10	126.95	MMP2_1	63.3	IMR90 p11
71.5	C10	129.44	MMP2_1	63.3	IMR90 p11
72.0	C10	130.35	MMP2_1	63.3	IMR90 p11
72.5	C10	131.26	MMP2_1	63.3	IMR90 p11
73.0	C10	132.42	MMP2_1	63.3	IMR90 p11
73.5	C10	132.71	MMP2_1	63.3	IMR90 p11
74.0	C10	131.79	MMP2_1	63.3	IMR90 p11
74.5	C10	131.81	MMP2_1	63.3	IMR90 p11
75.0	C10	131.17	MMP2_1	63.3	IMR90 p11
75.5	C10	129.28	MMP2_1	63.3	IMR90 p11
76.0	C10	127.21	MMP2_1	63.3	IMR90 p11
76.5	C10	126.03	MMP2_1	63.3	IMR90 p11
77.0	C10	125.11	MMP2_1	63.3	IMR90 p11
77.5	C10	126.67	MMP2_1	63.3	IMR90 p11
78.0	C10	132.35	MMP2_1	63.3	IMR90 p11
78.5	C10	144.2	MMP2_1	63.3	IMR90 p11
79.0	C10	172.58	MMP2_1	63.3	IMR90 p11
79.5	C10	229.07	MMP2_1	63.3	IMR90 p11
80.0	C10	305.85	MMP2_1	63.3	IMR90 p11
80.5	C10	382.71	MMP2_1	63.3	IMR90 p11
81.0	C10	444.87	MMP2_1	63.3	IMR90 p11
81.5	C10	469.86	MMP2_1	63.3	IMR90 p11
82.0	C10	432.28	MMP2_1	63.3	IMR90 p11
82.5	C10	343.35	MMP2_1	63.3	IMR90 p11
83.0	C10	239.36	MMP2_1	63.3	IMR90 p11
83.5	C10	141.38	MMP2_1	63.3	IMR90 p11
84.0	C10	64.25	MMP2_1	63.3	IMR90 p11
84.5	C10	20.9	MMP2_1	63.3	IMR90 p11
85.0	C10	6.06	MMP2_1	63.3	IMR90 p11
85.5	C10	3.33	MMP2_1	63.3	IMR90 p11
86.0	C10	3.31	MMP2_1	63.3	IMR90 p11
86.5	C10	2.53	MMP2_1	63.3	IMR90 p11
87.0	C10	2.3	MMP2_1	63.3	IMR90 p11
87.5	C10	2.83	MMP2_1	63.3	IMR90 p11
88.0	C10	2.57	MMP2_1	63.3	IMR90 p11
88.5	C10	2.15	MMP2_1	63.3	IMR90 p11
89.0	C10	2.35	MMP2_1	63.3	IMR90 p11
89.5	C10	2.15	MMP2_1	63.3	IMR90 p11
90.0	C10	1.71	MMP2_1	63.3	IMR90 p11
90.5	C10	1.49	MMP2_1	63.3	IMR90 p11
91.0	C10	1.83	MMP2_1	63.3	IMR90 p11
91.5	C10	2.34	MMP2_1	63.3	IMR90 p11
92.0	C10	2.71	MMP2_1	63.3	IMR90 p11
92.5	C10	3.01	MMP2_1	63.3	IMR90 p11
93.0	C10	3.19	MMP2_1	63.3	IMR90 p11
93.5	C10	2.94	MMP2_1	63.3	IMR90 p11
94.0	C10	2.41	MMP2_1	63.3	IMR90 p11
94.5	C10	2.18	MMP2_1	63.3	IMR90 p11
95.0	C10	0.77	MMP2_1	63.3	IMR90 p11
55.0	D10	14.15	MMP2_1	61.4	IMR90 p11
55.5	D10	30.65	MMP2_1	61.4	IMR90 p11
56.0	D10	28.29	MMP2_1	61.4	IMR90 p11
56.5	D10	28.29	MMP2_1	61.4	IMR90 p11
57.0	D10	28.29	MMP2_1	61.4	IMR90 p11
57.5	D10	28.21	MMP2_1	61.4	IMR90 p11
58.0	D10	28.62	MMP2_1	61.4	IMR90 p11
58.5	D10	30.26	MMP2_1	61.4	IMR90 p11
59.0	D10	31.64	MMP2_1	61.4	IMR90 p11
59.5	D10	33.37	MMP2_1	61.4	IMR90 p11
60.0	D10	35.89	MMP2_1	61.4	IMR90 p11
60.5	D10	37.92	MMP2_1	61.4	IMR90 p11
61.0	D10	39.88	MMP2_1	61.4	IMR90 p11
61.5	D10	41.64	MMP2_1	61.4	IMR90 p11
62.0	D10	43.28	MMP2_1	61.4	IMR90 p11
62.5	D10	44.93	MMP2_1	61.4	IMR90 p11
63.0	D10	47.11	MMP2_1	61.4	IMR90 p11
63.5	D10	49.93	MMP2_1	61.4	IMR90 p11
64.0	D10	55.02	MMP2_1	61.4	IMR90 p11
64.5	D10	62.42	MMP2_1	61.4	IMR90 p11
65.0	D10	71.45	MMP2_1	61.4	IMR90 p11
65.5	D10	82.18	MMP2_1	61.4	IMR90 p11
66.0	D10	93.92	MMP2_1	61.4	IMR90 p11
66.5	D10	104.54	MMP2_1	61.4	IMR90 p11
67.0	D10	113.11	MMP2_1	61.4	IMR90 p11
67.5	D10	119.65	MMP2_1	61.4	IMR90 p11
68.0	D10	123.56	MMP2_1	61.4	IMR90 p11
68.5	D10	125.67	MMP2_1	61.4	IMR90 p11
69.0	D10	127.4	MMP2_1	61.4	IMR90 p11
69.5	D10	129.15	MMP2_1	61.4	IMR90 p11
70.0	D10	130.77	MMP2_1	61.4	IMR90 p11
70.5	D10	134.41	MMP2_1	61.4	IMR90 p11
71.0	D10	139.07	MMP2_1	61.4	IMR90 p11
71.5	D10	143.48	MMP2_1	61.4	IMR90 p11
72.0	D10	148.14	MMP2_1	61.4	IMR90 p11
72.5	D10	152.37	MMP2_1	61.4	IMR90 p11
73.0	D10	153.44	MMP2_1	61.4	IMR90 p11
73.5	D10	151.99	MMP2_1	61.4	IMR90 p11
74.0	D10	149.17	MMP2_1	61.4	IMR90 p11
74.5	D10	144.65	MMP2_1	61.4	IMR90 p11
75.0	D10	140.15	MMP2_1	61.4	IMR90 p11
75.5	D10	136.55	MMP2_1	61.4	IMR90 p11
76.0	D10	133.72	MMP2_1	61.4	IMR90 p11
76.5	D10	131.48	MMP2_1	61.4	IMR90 p11
77.0	D10	130.84	MMP2_1	61.4	IMR90 p11
77.5	D10	131.97	MMP2_1	61.4	IMR90 p11
78.0	D10	136.7	MMP2_1	61.4	IMR90 p11
78.5	D10	148.87	MMP2_1	61.4	IMR90 p11
79.0	D10	178.28	MMP2_1	61.4	IMR90 p11
79.5	D10	236.45	MMP2_1	61.4	IMR90 p11
80.0	D10	316.58	MMP2_1	61.4	IMR90 p11
80.5	D10	397.16	MMP2_1	61.4	IMR90 p11
81.0	D10	461.01	MMP2_1	61.4	IMR90 p11
81.5	D10	486.22	MMP2_1	61.4	IMR90 p11
82.0	D10	446.81	MMP2_1	61.4	IMR90 p11
82.5	D10	353.83	MMP2_1	61.4	IMR90 p11
83.0	D10	245.49	MMP2_1	61.4	IMR90 p11
83.5	D10	144.61	MMP2_1	61.4	IMR90 p11
84.0	D10	65.05	MMP2_1	61.4	IMR90 p11
84.5	D10	20.63	MMP2_1	61.4	IMR90 p11
85.0	D10	6.19	MMP2_1	61.4	IMR90 p11
85.5	D10	3.42	MMP2_1	61.4	IMR90 p11
86.0	D10	2.81	MMP2_1	61.4	IMR90 p11
86.5	D10	2.64	MMP2_1	61.4	IMR90 p11
87.0	D10	2.8	MMP2_1	61.4	IMR90 p11
87.5	D10	2.75	MMP2_1	61.4	IMR90 p11
88.0	D10	2.76	MMP2_1	61.4	IMR90 p11
88.5	D10	2.97	MMP2_1	61.4	IMR90 p11
89.0	D10	2.84	MMP2_1	61.4	IMR90 p11
89.5	D10	2.42	MMP2_1	61.4	IMR90 p11
90.0	D10	2.22	MMP2_1	61.4	IMR90 p11
90.5	D10	2.13	MMP2_1	61.4	IMR90 p11
91.0	D10	2.28	MMP2_1	61.4	IMR90 p11
91.5	D10	2.57	MMP2_1	61.4	IMR90 p11
92.0	D10	2.61	MMP2_1	61.4	IMR90 p11
92.5	D10	2.74	MMP2_1	61.4	IMR90 p11
93.0	D10	2.45	MMP2_1	61.4	IMR90 p11
93.5	D10	1.29	MMP2_1	61.4	IMR90 p11
94.0	D10	0.84	MMP2_1	61.4	IMR90 p11
94.5	D10	-0.6	MMP2_1	61.4	IMR90 p11
95.0	D10	-1.07	MMP2_1	61.4	IMR90 p11
55.0	E10	11.83	MMP2_1	59.0	IMR90 p11
55.5	E10	25.62	MMP2_1	59.0	IMR90 p11
56.0	E10	23.65	MMP2_1	59.0	IMR90 p11
56.5	E10	23.65	MMP2_1	59.0	IMR90 p11
57.0	E10	23.65	MMP2_1	59.0	IMR90 p11
57.5	E10	23.6	MMP2_1	59.0	IMR90 p11
58.0	E10	23.81	MMP2_1	59.0	IMR90 p11
58.5	E10	24.82	MMP2_1	59.0	IMR90 p11
59.0	E10	27.02	MMP2_1	59.0	IMR90 p11
59.5	E10	29.75	MMP2_1	59.0	IMR90 p11
60.0	E10	31.65	MMP2_1	59.0	IMR90 p11
60.5	E10	32.14	MMP2_1	59.0	IMR90 p11
61.0	E10	32.49	MMP2_1	59.0	IMR90 p11
61.5	E10	32.98	MMP2_1	59.0	IMR90 p11
62.0	E10	32.74	MMP2_1	59.0	IMR90 p11
62.5	E10	33.69	MMP2_1	59.0	IMR90 p11
63.0	E10	36.3	MMP2_1	59.0	IMR90 p11
63.5	E10	39.57	MMP2_1	59.0	IMR90 p11
64.0	E10	44.51	MMP2_1	59.0	IMR90 p11
64.5	E10	52.61	MMP2_1	59.0	IMR90 p11
65.0	E10	61.58	MMP2_1	59.0	IMR90 p11
65.5	E10	72.17	MMP2_1	59.0	IMR90 p11
66.0	E10	85.26	MMP2_1	59.0	IMR90 p11
66.5	E10	96.78	MMP2_1	59.0	IMR90 p11
67.0	E10	105.29	MMP2_1	59.0	IMR90 p11
67.5	E10	111.81	MMP2_1	59.0	IMR90 p11
68.0	E10	117.02	MMP2_1	59.0	IMR90 p11
68.5	E10	119.56	MMP2_1	59.0	IMR90 p11
69.0	E10	120.9	MMP2_1	59.0	IMR90 p11
69.5	E10	123.95	MMP2_1	59.0	IMR90 p11
70.0	E10	127.94	MMP2_1	59.0	IMR90 p11
70.5	E10	131.96	MMP2_1	59.0	IMR90 p11
71.0	E10	137.71	MMP2_1	59.0	IMR90 p11
71.5	E10	146.14	MMP2_1	59.0	IMR90 p11
72.0	E10	153.53	MMP2_1	59.0	IMR90 p11
72.5	E10	159.36	MMP2_1	59.0	IMR90 p11
73.0	E10	162.54	MMP2_1	59.0	IMR90 p11
73.5	E10	161.31	MMP2_1	59.0	IMR90 p11
74.0	E10	155.63	MMP2_1	59.0	IMR90 p11
74.5	E10	147.65	MMP2_1	59.0	IMR90 p11
75.0	E10	139.17	MMP2_1	59.0	IMR90 p11
75.5	E10	131.24	MMP2_1	59.0	IMR90 p11
76.0	E10	125.7	MMP2_1	59.0	IMR90 p11
76.5	E10	122.37	MMP2_1	59.0	IMR90 p11
77.0	E10	120.97	MMP2_1	59.0	IMR90 p11
77.5	E10	121.81	MMP2_1	59.0	IMR90 p11
78.0	E10	126.96	MMP2_1	59.0	IMR90 p11
78.5	E10	137.57	MMP2_1	59.0	IMR90 p11
79.0	E10	161.34	MMP2_1	59.0	IMR90 p11
79.5	E10	211.67	MMP2_1	59.0	IMR90 p11
80.0	E10	284.43	MMP2_1	59.0	IMR90 p11
80.5	E10	358.38	MMP2_1	59.0	IMR90 p11
81.0	E10	418.34	MMP2_1	59.0	IMR90 p11
81.5	E10	446.7	MMP2_1	59.0	IMR90 p11
82.0	E10	416.85	MMP2_1	59.0	IMR90 p11
82.5	E10	333.88	MMP2_1	59.0	IMR90 p11
83.0	E10	233.88	MMP2_1	59.0	IMR90 p11
83.5	E10	140.36	MMP2_1	59.0	IMR90 p11
84.0	E10	65.3	MMP2_1	59.0	IMR90 p11
84.5	E10	21.5	MMP2_1	59.0	IMR90 p11
85.0	E10	6.76	MMP2_1	59.0	IMR90 p11
85.5	E10	4.35	MMP2_1	59.0	IMR90 p11
86.0	E10	3.96	MMP2_1	59.0	IMR90 p11
86.5	E10	3.49	MMP2_1	59.0	IMR90 p11
87.0	E10	3.19	MMP2_1	59.0	IMR90 p11
87.5	E10	2.86	MMP2_1	59.0	IMR90 p11
88.0	E10	2.75	MMP2_1	59.0	IMR90 p11
88.5	E10	2.88	MMP2_1	59.0	IMR90 p11
89.0	E10	2.67	MMP2_1	59.0	IMR90 p11
89.5	E10	1.94	MMP2_1	59.0	IMR90 p11
90.0	E10	1.94	MMP2_1	59.0	IMR90 p11
90.5	E10	2.04	MMP2_1	59.0	IMR90 p11
91.0	E10	1.62	MMP2_1	59.0	IMR90 p11
91.5	E10	1.24	MMP2_1	59.0	IMR90 p11
92.0	E10	1.95	MMP2_1	59.0	IMR90 p11
92.5	E10	2.5	MMP2_1	59.0	IMR90 p11
93.0	E10	2.18	MMP2_1	59.0	IMR90 p11
93.5	E10	2.44	MMP2_1	59.0	IMR90 p11
94.0	E10	2.82	MMP2_1	59.0	IMR90 p11
94.5	E10	3.25	MMP2_1	59.0	IMR90 p11
95.0	E10	1.56	MMP2_1	59.0	IMR90 p11
55.0	F10	7.71	MMP2_1	57.0	IMR90 p11
55.5	F10	16.69	MMP2_1	57.0	IMR90 p11
56.0	F10	15.41	MMP2_1	57.0	IMR90 p11
56.5	F10	15.41	MMP2_1	57.0	IMR90 p11
57.0	F10	15.41	MMP2_1	57.0	IMR90 p11
57.5	F10	15.19	MMP2_1	57.0	IMR90 p11
58.0	F10	16.56	MMP2_1	57.0	IMR90 p11
58.5	F10	18.92	MMP2_1	57.0	IMR90 p11
59.0	F10	21.02	MMP2_1	57.0	IMR90 p11
59.5	F10	23.12	MMP2_1	57.0	IMR90 p11
60.0	F10	24.2	MMP2_1	57.0	IMR90 p11
60.5	F10	24.44	MMP2_1	57.0	IMR90 p11
61.0	F10	25.03	MMP2_1	57.0	IMR90 p11
61.5	F10	25.3	MMP2_1	57.0	IMR90 p11
62.0	F10	25.64	MMP2_1	57.0	IMR90 p11
62.5	F10	26.89	MMP2_1	57.0	IMR90 p11
63.0	F10	28.3	MMP2_1	57.0	IMR90 p11
63.5	F10	30.79	MMP2_1	57.0	IMR90 p11
64.0	F10	35.65	MMP2_1	57.0	IMR90 p11
64.5	F10	42.94	MMP2_1	57.0	IMR90 p11
65.0	F10	53.15	MMP2_1	57.0	IMR90 p11
65.5	F10	65.8	MMP2_1	57.0	IMR90 p11
66.0	F10	78.43	MMP2_1	57.0	IMR90 p11
66.5	F10	90.37	MMP2_1	57.0	IMR90 p11
67.0	F10	100.68	MMP2_1	57.0	IMR90 p11
67.5	F10	107.58	MMP2_1	57.0	IMR90 p11
68.0	F10	111.83	MMP2_1	57.0	IMR90 p11
68.5	F10	115.48	MMP2_1	57.0	IMR90 p11
69.0	F10	118.3	MMP2_1	57.0	IMR90 p11
69.5	F10	120.9	MMP2_1	57.0	IMR90 p11
70.0	F10	125.07	MMP2_1	57.0	IMR90 p11
70.5	F10	131.57	MMP2_1	57.0	IMR90 p11
71.0	F10	139.15	MMP2_1	57.0	IMR90 p11
71.5	F10	147.57	MMP2_1	57.0	IMR90 p11
72.0	F10	156.68	MMP2_1	57.0	IMR90 p11
72.5	F10	163.42	MMP2_1	57.0	IMR90 p11
73.0	F10	165.62	MMP2_1	57.0	IMR90 p11
73.5	F10	163.59	MMP2_1	57.0	IMR90 p11
74.0	F10	157.01	MMP2_1	57.0	IMR90 p11
74.5	F10	146.44	MMP2_1	57.0	IMR90 p11
75.0	F10	135.57	MMP2_1	57.0	IMR90 p11
75.5	F10	126.22	MMP2_1	57.0	IMR90 p11
76.0	F10	118.89	MMP2_1	57.0	IMR90 p11
76.5	F10	114.51	MMP2_1	57.0	IMR90 p11
77.0	F10	113.05	MMP2_1	57.0	IMR90 p11
77.5	F10	114.41	MMP2_1	57.0	IMR90 p11
78.0	F10	119.11	MMP2_1	57.0	IMR90 p11
78.5	F10	128.33	MMP2_1	57.0	IMR90 p11
79.0	F10	149.67	MMP2_1	57.0	IMR90 p11
79.5	F10	194.9	MMP2_1	57.0	IMR90 p11
80.0	F10	258.29	MMP2_1	57.0	IMR90 p11
80.5	F10	321.39	MMP2_1	57.0	IMR90 p11
81.0	F10	372.79	MMP2_1	57.0	IMR90 p11
81.5	F10	395.39	MMP2_1	57.0	IMR90 p11
82.0	F10	364.65	MMP2_1	57.0	IMR90 p11
82.5	F10	288.38	MMP2_1	57.0	IMR90 p11
83.0	F10	200.49	MMP2_1	57.0	IMR90 p11
83.5	F10	118.7	MMP2_1	57.0	IMR90 p11
84.0	F10	53.15	MMP2_1	57.0	IMR90 p11
84.5	F10	16.36	MMP2_1	57.0	IMR90 p11
85.0	F10	5.08	MMP2_1	57.0	IMR90 p11
85.5	F10	3.47	MMP2_1	57.0	IMR90 p11
86.0	F10	3.16	MMP2_1	57.0	IMR90 p11
86.5	F10	2.93	MMP2_1	57.0	IMR90 p11
87.0	F10	3.1	MMP2_1	57.0	IMR90 p11
87.5	F10	3.4	MMP2_1	57.0	IMR90 p11
88.0	F10	2.73	MMP2_1	57.0	IMR90 p11
88.5	F10	1.99	MMP2_1	57.0	IMR90 p11
89.0	F10	2.0	MMP2_1	57.0	IMR90 p11
89.5	F10	2.06	MMP2_1	57.0	IMR90 p11
90.0	F10	1.96	MMP2_1	57.0	IMR90 p11
90.5	F10	2.22	MMP2_1	57.0	IMR90 p11
91.0	F10	2.54	MMP2_1	57.0	IMR90 p11
91.5	F10	2.4	MMP2_1	57.0	IMR90 p11
92.0	F10	1.95	MMP2_1	57.0	IMR90 p11
92.5	F10	1.95	MMP2_1	57.0	IMR90 p11
93.0	F10	2.24	MMP2_1	57.0	IMR90 p11
93.5	F10	2.84	MMP2_1	57.0	IMR90 p11
94.0	F10	3.26	MMP2_1	57.0	IMR90 p11
94.5	F10	4.75	MMP2_1	57.0	IMR90 p11
95.0	F10	2.73	MMP2_1	57.0	IMR90 p11
55.0	G10	4.87	MMP2_1	55.7	IMR90 p11
55.5	G10	10.55	MMP2_1	55.7	IMR90 p11
56.0	G10	9.73	MMP2_1	55.7	IMR90 p11
56.5	G10	9.73	MMP2_1	55.7	IMR90 p11
57.0	G10	9.73	MMP2_1	55.7	IMR90 p11
57.5	G10	9.41	MMP2_1	55.7	IMR90 p11
58.0	G10	11.37	MMP2_1	55.7	IMR90 p11
58.5	G10	15.34	MMP2_1	55.7	IMR90 p11
59.0	G10	18.47	MMP2_1	55.7	IMR90 p11
59.5	G10	21.1	MMP2_1	55.7	IMR90 p11
60.0	G10	22.62	MMP2_1	55.7	IMR90 p11
60.5	G10	23.7	MMP2_1	55.7	IMR90 p11
61.0	G10	24.44	MMP2_1	55.7	IMR90 p11
61.5	G10	23.98	MMP2_1	55.7	IMR90 p11
62.0	G10	23.27	MMP2_1	55.7	IMR90 p11
62.5	G10	23.09	MMP2_1	55.7	IMR90 p11
63.0	G10	22.16	MMP2_1	55.7	IMR90 p11
63.5	G10	22.39	MMP2_1	55.7	IMR90 p11
64.0	G10	25.06	MMP2_1	55.7	IMR90 p11
64.5	G10	30.35	MMP2_1	55.7	IMR90 p11
65.0	G10	38.63	MMP2_1	55.7	IMR90 p11
65.5	G10	49.9	MMP2_1	55.7	IMR90 p11
66.0	G10	62.64	MMP2_1	55.7	IMR90 p11
66.5	G10	75.7	MMP2_1	55.7	IMR90 p11
67.0	G10	88.08	MMP2_1	55.7	IMR90 p11
67.5	G10	97.74	MMP2_1	55.7	IMR90 p11
68.0	G10	104.76	MMP2_1	55.7	IMR90 p11
68.5	G10	110.09	MMP2_1	55.7	IMR90 p11
69.0	G10	114.54	MMP2_1	55.7	IMR90 p11
69.5	G10	117.28	MMP2_1	55.7	IMR90 p11
70.0	G10	120.86	MMP2_1	55.7	IMR90 p11
70.5	G10	126.84	MMP2_1	55.7	IMR90 p11
71.0	G10	134.49	MMP2_1	55.7	IMR90 p11
71.5	G10	144.07	MMP2_1	55.7	IMR90 p11
72.0	G10	154.62	MMP2_1	55.7	IMR90 p11
72.5	G10	163.41	MMP2_1	55.7	IMR90 p11
73.0	G10	168.26	MMP2_1	55.7	IMR90 p11
73.5	G10	167.0	MMP2_1	55.7	IMR90 p11
74.0	G10	158.29	MMP2_1	55.7	IMR90 p11
74.5	G10	145.87	MMP2_1	55.7	IMR90 p11
75.0	G10	132.44	MMP2_1	55.7	IMR90 p11
75.5	G10	119.28	MMP2_1	55.7	IMR90 p11
76.0	G10	109.64	MMP2_1	55.7	IMR90 p11
76.5	G10	104.6	MMP2_1	55.7	IMR90 p11
77.0	G10	102.37	MMP2_1	55.7	IMR90 p11
77.5	G10	102.25	MMP2_1	55.7	IMR90 p11
78.0	G10	105.37	MMP2_1	55.7	IMR90 p11
78.5	G10	112.39	MMP2_1	55.7	IMR90 p11
79.0	G10	128.52	MMP2_1	55.7	IMR90 p11
79.5	G10	164.19	MMP2_1	55.7	IMR90 p11
80.0	G10	218.53	MMP2_1	55.7	IMR90 p11
80.5	G10	274.39	MMP2_1	55.7	IMR90 p11
81.0	G10	319.17	MMP2_1	55.7	IMR90 p11
81.5	G10	341.38	MMP2_1	55.7	IMR90 p11
82.0	G10	319.52	MMP2_1	55.7	IMR90 p11
82.5	G10	254.53	MMP2_1	55.7	IMR90 p11
83.0	G10	176.76	MMP2_1	55.7	IMR90 p11
83.5	G10	105.87	MMP2_1	55.7	IMR90 p11
84.0	G10	48.2	MMP2_1	55.7	IMR90 p11
84.5	G10	14.5	MMP2_1	55.7	IMR90 p11
85.0	G10	4.42	MMP2_1	55.7	IMR90 p11
85.5	G10	3.51	MMP2_1	55.7	IMR90 p11
86.0	G10	2.95	MMP2_1	55.7	IMR90 p11
86.5	G10	2.36	MMP2_1	55.7	IMR90 p11
87.0	G10	2.19	MMP2_1	55.7	IMR90 p11
87.5	G10	2.19	MMP2_1	55.7	IMR90 p11
88.0	G10	2.24	MMP2_1	55.7	IMR90 p11
88.5	G10	2.16	MMP2_1	55.7	IMR90 p11
89.0	G10	2.31	MMP2_1	55.7	IMR90 p11
89.5	G10	1.94	MMP2_1	55.7	IMR90 p11
90.0	G10	1.43	MMP2_1	55.7	IMR90 p11
90.5	G10	1.47	MMP2_1	55.7	IMR90 p11
91.0	G10	1.81	MMP2_1	55.7	IMR90 p11
91.5	G10	1.74	MMP2_1	55.7	IMR90 p11
92.0	G10	2.3	MMP2_1	55.7	IMR90 p11
92.5	G10	3.32	MMP2_1	55.7	IMR90 p11
93.0	G10	3.08	MMP2_1	55.7	IMR90 p11
93.5	G10	2.53	MMP2_1	55.7	IMR90 p11
94.0	G10	2.67	MMP2_1	55.7	IMR90 p11
94.5	G10	2.1	MMP2_1	55.7	IMR90 p11
95.0	G10	0.5	MMP2_1	55.7	IMR90 p11
55.0	H10	3.83	MMP2_1	55.0	IMR90 p11
55.5	H10	8.3	MMP2_1	55.0	IMR90 p11
56.0	H10	7.67	MMP2_1	55.0	IMR90 p11
56.5	H10	7.67	MMP2_1	55.0	IMR90 p11
57.0	H10	7.67	MMP2_1	55.0	IMR90 p11
57.5	H10	7.36	MMP2_1	55.0	IMR90 p11
58.0	H10	9.26	MMP2_1	55.0	IMR90 p11
58.5	H10	12.92	MMP2_1	55.0	IMR90 p11
59.0	H10	15.83	MMP2_1	55.0	IMR90 p11
59.5	H10	18.06	MMP2_1	55.0	IMR90 p11
60.0	H10	20.07	MMP2_1	55.0	IMR90 p11
60.5	H10	21.19	MMP2_1	55.0	IMR90 p11
61.0	H10	21.73	MMP2_1	55.0	IMR90 p11
61.5	H10	22.11	MMP2_1	55.0	IMR90 p11
62.0	H10	21.93	MMP2_1	55.0	IMR90 p11
62.5	H10	21.74	MMP2_1	55.0	IMR90 p11
63.0	H10	22.01	MMP2_1	55.0	IMR90 p11
63.5	H10	22.85	MMP2_1	55.0	IMR90 p11
64.0	H10	24.67	MMP2_1	55.0	IMR90 p11
64.5	H10	27.9	MMP2_1	55.0	IMR90 p11
65.0	H10	33.64	MMP2_1	55.0	IMR90 p11
65.5	H10	43.39	MMP2_1	55.0	IMR90 p11
66.0	H10	55.6	MMP2_1	55.0	IMR90 p11
66.5	H10	68.89	MMP2_1	55.0	IMR90 p11
67.0	H10	82.28	MMP2_1	55.0	IMR90 p11
67.5	H10	93.55	MMP2_1	55.0	IMR90 p11
68.0	H10	101.43	MMP2_1	55.0	IMR90 p11
68.5	H10	106.62	MMP2_1	55.0	IMR90 p11
69.0	H10	110.36	MMP2_1	55.0	IMR90 p11
69.5	H10	114.31	MMP2_1	55.0	IMR90 p11
70.0	H10	119.24	MMP2_1	55.0	IMR90 p11
70.5	H10	124.9	MMP2_1	55.0	IMR90 p11
71.0	H10	132.78	MMP2_1	55.0	IMR90 p11
71.5	H10	142.33	MMP2_1	55.0	IMR90 p11
72.0	H10	151.27	MMP2_1	55.0	IMR90 p11
72.5	H10	158.23	MMP2_1	55.0	IMR90 p11
73.0	H10	162.17	MMP2_1	55.0	IMR90 p11
73.5	H10	160.63	MMP2_1	55.0	IMR90 p11
74.0	H10	153.02	MMP2_1	55.0	IMR90 p11
74.5	H10	141.53	MMP2_1	55.0	IMR90 p11
75.0	H10	128.88	MMP2_1	55.0	IMR90 p11
75.5	H10	116.92	MMP2_1	55.0	IMR90 p11
76.0	H10	107.44	MMP2_1	55.0	IMR90 p11
76.5	H10	101.64	MMP2_1	55.0	IMR90 p11
77.0	H10	98.76	MMP2_1	55.0	IMR90 p11
77.5	H10	98.12	MMP2_1	55.0	IMR90 p11
78.0	H10	100.03	MMP2_1	55.0	IMR90 p11
78.5	H10	105.41	MMP2_1	55.0	IMR90 p11
79.0	H10	118.76	MMP2_1	55.0	IMR90 p11
79.5	H10	150.65	MMP2_1	55.0	IMR90 p11
80.0	H10	200.8	MMP2_1	55.0	IMR90 p11
80.5	H10	254.07	MMP2_1	55.0	IMR90 p11
81.0	H10	298.44	MMP2_1	55.0	IMR90 p11
81.5	H10	323.05	MMP2_1	55.0	IMR90 p11
82.0	H10	306.78	MMP2_1	55.0	IMR90 p11
82.5	H10	248.12	MMP2_1	55.0	IMR90 p11
83.0	H10	174.76	MMP2_1	55.0	IMR90 p11
83.5	H10	106.49	MMP2_1	55.0	IMR90 p11
84.0	H10	50.08	MMP2_1	55.0	IMR90 p11
84.5	H10	15.61	MMP2_1	55.0	IMR90 p11
85.0	H10	4.71	MMP2_1	55.0	IMR90 p11
85.5	H10	3.7	MMP2_1	55.0	IMR90 p11
86.0	H10	3.34	MMP2_1	55.0	IMR90 p11
86.5	H10	2.81	MMP2_1	55.0	IMR90 p11
87.0	H10	2.4	MMP2_1	55.0	IMR90 p11
87.5	H10	1.85	MMP2_1	55.0	IMR90 p11
88.0	H10	1.75	MMP2_1	55.0	IMR90 p11
88.5	H10	1.87	MMP2_1	55.0	IMR90 p11
89.0	H10	1.7	MMP2_1	55.0	IMR90 p11
89.5	H10	1.63	MMP2_1	55.0	IMR90 p11
90.0	H10	1.98	MMP2_1	55.0	IMR90 p11
90.5	H10	2.12	MMP2_1	55.0	IMR90 p11
91.0	H10	1.79	MMP2_1	55.0	IMR90 p11
91.5	H10	1.86	MMP2_1	55.0	IMR90 p11
92.0	H10	2.31	MMP2_1	55.0	IMR90 p11
92.5	H10	2.42	MMP2_1	55.0	IMR90 p11
93.0	H10	2.13	MMP2_1	55.0	IMR90 p11
93.5	H10	3.05	MMP2_1	55.0	IMR90 p11
94.0	H10	3.36	MMP2_1	55.0	IMR90 p11
94.5	H10	5.16	MMP2_1	55.0	IMR90 p11
95.0	H10	3.23	MMP2_1	55.0	IMR90 p11
55.0	A10	16.96	MMP2_1	65.0	IMR90 p2
55.5	A10	36.74	MMP2_1	65.0	IMR90 p2
56.0	A10	33.91	MMP2_1	65.0	IMR90 p2
56.5	A10	33.91	MMP2_1	65.0	IMR90 p2
57.0	A10	33.91	MMP2_1	65.0	IMR90 p2
57.5	A10	33.86	MMP2_1	65.0	IMR90 p2
58.0	A10	34.04	MMP2_1	65.0	IMR90 p2
58.5	A10	35.51	MMP2_1	65.0	IMR90 p2
59.0	A10	37.62	MMP2_1	65.0	IMR90 p2
59.5	A10	37.97	MMP2_1	65.0	IMR90 p2
60.0	A10	37.31	MMP2_1	65.0	IMR90 p2
60.5	A10	37.9	MMP2_1	65.0	IMR90 p2
61.0	A10	38.09	MMP2_1	65.0	IMR90 p2
61.5	A10	37.24	MMP2_1	65.0	IMR90 p2
62.0	A10	37.68	MMP2_1	65.0	IMR90 p2
62.5	A10	38.3	MMP2_1	65.0	IMR90 p2
63.0	A10	38.57	MMP2_1	65.0	IMR90 p2
63.5	A10	39.95	MMP2_1	65.0	IMR90 p2
64.0	A10	43.51	MMP2_1	65.0	IMR90 p2
64.5	A10	49.1	MMP2_1	65.0	IMR90 p2
65.0	A10	57.03	MMP2_1	65.0	IMR90 p2
65.5	A10	67.45	MMP2_1	65.0	IMR90 p2
66.0	A10	79.36	MMP2_1	65.0	IMR90 p2
66.5	A10	90.6	MMP2_1	65.0	IMR90 p2
67.0	A10	99.35	MMP2_1	65.0	IMR90 p2
67.5	A10	104.94	MMP2_1	65.0	IMR90 p2
68.0	A10	107.54	MMP2_1	65.0	IMR90 p2
68.5	A10	108.31	MMP2_1	65.0	IMR90 p2
69.0	A10	108.34	MMP2_1	65.0	IMR90 p2
69.5	A10	107.97	MMP2_1	65.0	IMR90 p2
70.0	A10	108.36	MMP2_1	65.0	IMR90 p2
70.5	A10	109.48	MMP2_1	65.0	IMR90 p2
71.0	A10	109.91	MMP2_1	65.0	IMR90 p2
71.5	A10	109.55	MMP2_1	65.0	IMR90 p2
72.0	A10	110.34	MMP2_1	65.0	IMR90 p2
72.5	A10	111.39	MMP2_1	65.0	IMR90 p2
73.0	A10	111.71	MMP2_1	65.0	IMR90 p2
73.5	A10	113.41	MMP2_1	65.0	IMR90 p2
74.0	A10	115.36	MMP2_1	65.0	IMR90 p2
74.5	A10	115.74	MMP2_1	65.0	IMR90 p2
75.0	A10	114.99	MMP2_1	65.0	IMR90 p2
75.5	A10	114.44	MMP2_1	65.0	IMR90 p2
76.0	A10	112.85	MMP2_1	65.0	IMR90 p2
76.5	A10	111.45	MMP2_1	65.0	IMR90 p2
77.0	A10	111.14	MMP2_1	65.0	IMR90 p2
77.5	A10	112.56	MMP2_1	65.0	IMR90 p2
78.0	A10	116.0	MMP2_1	65.0	IMR90 p2
78.5	A10	123.84	MMP2_1	65.0	IMR90 p2
79.0	A10	143.41	MMP2_1	65.0	IMR90 p2
79.5	A10	185.21	MMP2_1	65.0	IMR90 p2
80.0	A10	247.21	MMP2_1	65.0	IMR90 p2
80.5	A10	311.88	MMP2_1	65.0	IMR90 p2
81.0	A10	365.07	MMP2_1	65.0	IMR90 p2
81.5	A10	390.82	MMP2_1	65.0	IMR90 p2
82.0	A10	366.36	MMP2_1	65.0	IMR90 p2
82.5	A10	294.17	MMP2_1	65.0	IMR90 p2
83.0	A10	206.5	MMP2_1	65.0	IMR90 p2
83.5	A10	124.25	MMP2_1	65.0	IMR90 p2
84.0	A10	57.24	MMP2_1	65.0	IMR90 p2
84.5	A10	17.91	MMP2_1	65.0	IMR90 p2
85.0	A10	5.14	MMP2_1	65.0	IMR90 p2
85.5	A10	3.13	MMP2_1	65.0	IMR90 p2
86.0	A10	2.88	MMP2_1	65.0	IMR90 p2
86.5	A10	2.95	MMP2_1	65.0	IMR90 p2
87.0	A10	3.04	MMP2_1	65.0	IMR90 p2
87.5	A10	2.86	MMP2_1	65.0	IMR90 p2
88.0	A10	2.61	MMP2_1	65.0	IMR90 p2
88.5	A10	2.52	MMP2_1	65.0	IMR90 p2
89.0	A10	2.46	MMP2_1	65.0	IMR90 p2
89.5	A10	1.93	MMP2_1	65.0	IMR90 p2
90.0	A10	1.76	MMP2_1	65.0	IMR90 p2
90.5	A10	2.23	MMP2_1	65.0	IMR90 p2
91.0	A10	2.35	MMP2_1	65.0	IMR90 p2
91.5	A10	2.43	MMP2_1	65.0	IMR90 p2
92.0	A10	3.03	MMP2_1	65.0	IMR90 p2
92.5	A10	3.28	MMP2_1	65.0	IMR90 p2
93.0	A10	2.62	MMP2_1	65.0	IMR90 p2
93.5	A10	1.52	MMP2_1	65.0	IMR90 p2
94.0	A10	1.01	MMP2_1	65.0	IMR90 p2
94.5	A10	-1.05	MMP2_1	65.0	IMR90 p2
95.0	A10	-1.54	MMP2_1	65.0	IMR90 p2
55.0	B10	16.46	MMP2_1	64.5	IMR90 p2
55.5	B10	35.66	MMP2_1	64.5	IMR90 p2
56.0	B10	32.92	MMP2_1	64.5	IMR90 p2
56.5	B10	32.92	MMP2_1	64.5	IMR90 p2
57.0	B10	32.92	MMP2_1	64.5	IMR90 p2
57.5	B10	32.82	MMP2_1	64.5	IMR90 p2
58.0	B10	33.39	MMP2_1	64.5	IMR90 p2
58.5	B10	34.53	MMP2_1	64.5	IMR90 p2
59.0	B10	35.5	MMP2_1	64.5	IMR90 p2
59.5	B10	36.59	MMP2_1	64.5	IMR90 p2
60.0	B10	36.88	MMP2_1	64.5	IMR90 p2
60.5	B10	37.37	MMP2_1	64.5	IMR90 p2
61.0	B10	38.61	MMP2_1	64.5	IMR90 p2
61.5	B10	39.48	MMP2_1	64.5	IMR90 p2
62.0	B10	40.53	MMP2_1	64.5	IMR90 p2
62.5	B10	42.29	MMP2_1	64.5	IMR90 p2
63.0	B10	43.72	MMP2_1	64.5	IMR90 p2
63.5	B10	45.57	MMP2_1	64.5	IMR90 p2
64.0	B10	49.46	MMP2_1	64.5	IMR90 p2
64.5	B10	54.58	MMP2_1	64.5	IMR90 p2
65.0	B10	61.88	MMP2_1	64.5	IMR90 p2
65.5	B10	71.83	MMP2_1	64.5	IMR90 p2
66.0	B10	82.62	MMP2_1	64.5	IMR90 p2
66.5	B10	91.93	MMP2_1	64.5	IMR90 p2
67.0	B10	99.74	MMP2_1	64.5	IMR90 p2
67.5	B10	105.65	MMP2_1	64.5	IMR90 p2
68.0	B10	109.08	MMP2_1	64.5	IMR90 p2
68.5	B10	110.23	MMP2_1	64.5	IMR90 p2
69.0	B10	110.78	MMP2_1	64.5	IMR90 p2
69.5	B10	111.73	MMP2_1	64.5	IMR90 p2
70.0	B10	112.4	MMP2_1	64.5	IMR90 p2
70.5	B10	113.01	MMP2_1	64.5	IMR90 p2
71.0	B10	114.25	MMP2_1	64.5	IMR90 p2
71.5	B10	115.79	MMP2_1	64.5	IMR90 p2
72.0	B10	116.99	MMP2_1	64.5	IMR90 p2
72.5	B10	118.08	MMP2_1	64.5	IMR90 p2
73.0	B10	118.89	MMP2_1	64.5	IMR90 p2
73.5	B10	119.86	MMP2_1	64.5	IMR90 p2
74.0	B10	120.28	MMP2_1	64.5	IMR90 p2
74.5	B10	119.65	MMP2_1	64.5	IMR90 p2
75.0	B10	118.51	MMP2_1	64.5	IMR90 p2
75.5	B10	117.44	MMP2_1	64.5	IMR90 p2
76.0	B10	115.72	MMP2_1	64.5	IMR90 p2
76.5	B10	113.94	MMP2_1	64.5	IMR90 p2
77.0	B10	113.36	MMP2_1	64.5	IMR90 p2
77.5	B10	114.54	MMP2_1	64.5	IMR90 p2
78.0	B10	118.63	MMP2_1	64.5	IMR90 p2
78.5	B10	128.47	MMP2_1	64.5	IMR90 p2
79.0	B10	151.93	MMP2_1	64.5	IMR90 p2
79.5	B10	199.16	MMP2_1	64.5	IMR90 p2
80.0	B10	265.47	MMP2_1	64.5	IMR90 p2
80.5	B10	331.92	MMP2_1	64.5	IMR90 p2
81.0	B10	384.28	MMP2_1	64.5	IMR90 p2
81.5	B10	405.63	MMP2_1	64.5	IMR90 p2
82.0	B10	374.18	MMP2_1	64.5	IMR90 p2
82.5	B10	296.49	MMP2_1	64.5	IMR90 p2
83.0	B10	205.41	MMP2_1	64.5	IMR90 p2
83.5	B10	121.71	MMP2_1	64.5	IMR90 p2
84.0	B10	55.63	MMP2_1	64.5	IMR90 p2
84.5	B10	17.61	MMP2_1	64.5	IMR90 p2
85.0	B10	5.16	MMP2_1	64.5	IMR90 p2
85.5	B10	3.38	MMP2_1	64.5	IMR90 p2
86.0	B10	2.81	MMP2_1	64.5	IMR90 p2
86.5	B10	2.26	MMP2_1	64.5	IMR90 p2
87.0	B10	2.09	MMP2_1	64.5	IMR90 p2
87.5	B10	2.14	MMP2_1	64.5	IMR90 p2
88.0	B10	2.06	MMP2_1	64.5	IMR90 p2
88.5	B10	2.03	MMP2_1	64.5	IMR90 p2
89.0	B10	2.02	MMP2_1	64.5	IMR90 p2
89.5	B10	2.14	MMP2_1	64.5	IMR90 p2
90.0	B10	2.42	MMP2_1	64.5	IMR90 p2
90.5	B10	2.55	MMP2_1	64.5	IMR90 p2
91.0	B10	2.79	MMP2_1	64.5	IMR90 p2
91.5	B10	3.07	MMP2_1	64.5	IMR90 p2
92.0	B10	3.17	MMP2_1	64.5	IMR90 p2
92.5	B10	2.93	MMP2_1	64.5	IMR90 p2
93.0	B10	2.63	MMP2_1	64.5	IMR90 p2
93.5	B10	1.55	MMP2_1	64.5	IMR90 p2
94.0	B10	0.83	MMP2_1	64.5	IMR90 p2
94.5	B10	-1.03	MMP2_1	64.5	IMR90 p2
95.0	B10	-1.44	MMP2_1	64.5	IMR90 p2
55.0	C10	14.82	MMP2_1	63.3	IMR90 p2
55.5	C10	32.1	MMP2_1	63.3	IMR90 p2
56.0	C10	29.63	MMP2_1	63.3	IMR90 p2
56.5	C10	29.63	MMP2_1	63.3	IMR90 p2
57.0	C10	29.63	MMP2_1	63.3	IMR90 p2
57.5	C10	29.47	MMP2_1	63.3	IMR90 p2
58.0	C10	30.41	MMP2_1	63.3	IMR90 p2
58.5	C10	32.78	MMP2_1	63.3	IMR90 p2
59.0	C10	34.78	MMP2_1	63.3	IMR90 p2
59.5	C10	36.39	MMP2_1	63.3	IMR90 p2
60.0	C10	37.8	MMP2_1	63.3	IMR90 p2
60.5	C10	37.96	MMP2_1	63.3	IMR90 p2
61.0	C10	38.11	MMP2_1	63.3	IMR90 p2
61.5	C10	37.45	MMP2_1	63.3	IMR90 p2
62.0	C10	36.77	MMP2_1	63.3	IMR90 p2
62.5	C10	38.13	MMP2_1	63.3	IMR90 p2
63.0	C10	39.48	MMP2_1	63.3	IMR90 p2
63.5	C10	41.85	MMP2_1	63.3	IMR90 p2
64.0	C10	47.48	MMP2_1	63.3	IMR90 p2
64.5	C10	55.47	MMP2_1	63.3	IMR90 p2
65.0	C10	63.93	MMP2_1	63.3	IMR90 p2
65.5	C10	73.96	MMP2_1	63.3	IMR90 p2
66.0	C10	84.73	MMP2_1	63.3	IMR90 p2
66.5	C10	93.86	MMP2_1	63.3	IMR90 p2
67.0	C10	100.61	MMP2_1	63.3	IMR90 p2
67.5	C10	105.5	MMP2_1	63.3	IMR90 p2
68.0	C10	109.31	MMP2_1	63.3	IMR90 p2
68.5	C10	111.51	MMP2_1	63.3	IMR90 p2
69.0	C10	112.68	MMP2_1	63.3	IMR90 p2
69.5	C10	113.57	MMP2_1	63.3	IMR90 p2
70.0	C10	114.44	MMP2_1	63.3	IMR90 p2
70.5	C10	115.58	MMP2_1	63.3	IMR90 p2
71.0	C10	117.55	MMP2_1	63.3	IMR90 p2
71.5	C10	119.91	MMP2_1	63.3	IMR90 p2
72.0	C10	122.93	MMP2_1	63.3	IMR90 p2
72.5	C10	126.67	MMP2_1	63.3	IMR90 p2
73.0	C10	129.95	MMP2_1	63.3	IMR90 p2
73.5	C10	132.06	MMP2_1	63.3	IMR90 p2
74.0	C10	132.42	MMP2_1	63.3	IMR90 p2
74.5	C10	131.86	MMP2_1	63.3	IMR90 p2
75.0	C10	130.04	MMP2_1	63.3	IMR90 p2
75.5	C10	126.25	MMP2_1	63.3	IMR90 p2
76.0	C10	122.29	MMP2_1	63.3	IMR90 p2
76.5	C10	120.09	MMP2_1	63.3	IMR90 p2
77.0	C10	118.39	MMP2_1	63.3	IMR90 p2
77.5	C10	118.62	MMP2_1	63.3	IMR90 p2
78.0	C10	123.92	MMP2_1	63.3	IMR90 p2
78.5	C10	135.6	MMP2_1	63.3	IMR90 p2
79.0	C10	162.35	MMP2_1	63.3	IMR90 p2
79.5	C10	215.22	MMP2_1	63.3	IMR90 p2
80.0	C10	285.79	MMP2_1	63.3	IMR90 p2
80.5	C10	354.0	MMP2_1	63.3	IMR90 p2
81.0	C10	407.09	MMP2_1	63.3	IMR90 p2
81.5	C10	425.22	MMP2_1	63.3	IMR90 p2
82.0	C10	385.91	MMP2_1	63.3	IMR90 p2
82.5	C10	301.79	MMP2_1	63.3	IMR90 p2
83.0	C10	207.35	MMP2_1	63.3	IMR90 p2
83.5	C10	120.56	MMP2_1	63.3	IMR90 p2
84.0	C10	52.66	MMP2_1	63.3	IMR90 p2
84.5	C10	15.65	MMP2_1	63.3	IMR90 p2
85.0	C10	4.5	MMP2_1	63.3	IMR90 p2
85.5	C10	2.93	MMP2_1	63.3	IMR90 p2
86.0	C10	2.5	MMP2_1	63.3	IMR90 p2
86.5	C10	2.31	MMP2_1	63.3	IMR90 p2
87.0	C10	2.77	MMP2_1	63.3	IMR90 p2
87.5	C10	3.2	MMP2_1	63.3	IMR90 p2
88.0	C10	2.77	MMP2_1	63.3	IMR90 p2
88.5	C10	2.69	MMP2_1	63.3	IMR90 p2
89.0	C10	3.13	MMP2_1	63.3	IMR90 p2
89.5	C10	2.8	MMP2_1	63.3	IMR90 p2
90.0	C10	2.43	MMP2_1	63.3	IMR90 p2
90.5	C10	2.34	MMP2_1	63.3	IMR90 p2
91.0	C10	1.94	MMP2_1	63.3	IMR90 p2
91.5	C10	1.63	MMP2_1	63.3	IMR90 p2
92.0	C10	1.77	MMP2_1	63.3	IMR90 p2
92.5	C10	1.2	MMP2_1	63.3	IMR90 p2
93.0	C10	1.25	MMP2_1	63.3	IMR90 p2
93.5	C10	1.15	MMP2_1	63.3	IMR90 p2
94.0	C10	0.46	MMP2_1	63.3	IMR90 p2
94.5	C10	-0.75	MMP2_1	63.3	IMR90 p2
95.0	C10	-0.92	MMP2_1	63.3	IMR90 p2
55.0	D10	13.95	MMP2_1	61.4	IMR90 p2
55.5	D10	30.24	MMP2_1	61.4	IMR90 p2
56.0	D10	27.91	MMP2_1	61.4	IMR90 p2
56.5	D10	27.91	MMP2_1	61.4	IMR90 p2
57.0	D10	27.91	MMP2_1	61.4	IMR90 p2
57.5	D10	27.87	MMP2_1	61.4	IMR90 p2
58.0	D10	28.13	MMP2_1	61.4	IMR90 p2
58.5	D10	28.45	MMP2_1	61.4	IMR90 p2
59.0	D10	28.91	MMP2_1	61.4	IMR90 p2
59.5	D10	29.81	MMP2_1	61.4	IMR90 p2
60.0	D10	30.04	MMP2_1	61.4	IMR90 p2
60.5	D10	29.94	MMP2_1	61.4	IMR90 p2
61.0	D10	31.61	MMP2_1	61.4	IMR90 p2
61.5	D10	33.58	MMP2_1	61.4	IMR90 p2
62.0	D10	34.46	MMP2_1	61.4	IMR90 p2
62.5	D10	36.21	MMP2_1	61.4	IMR90 p2
63.0	D10	39.06	MMP2_1	61.4	IMR90 p2
63.5	D10	41.55	MMP2_1	61.4	IMR90 p2
64.0	D10	45.32	MMP2_1	61.4	IMR90 p2
64.5	D10	52.26	MMP2_1	61.4	IMR90 p2
65.0	D10	61.12	MMP2_1	61.4	IMR90 p2
65.5	D10	71.43	MMP2_1	61.4	IMR90 p2
66.0	D10	82.82	MMP2_1	61.4	IMR90 p2
66.5	D10	93.33	MMP2_1	61.4	IMR90 p2
67.0	D10	100.92	MMP2_1	61.4	IMR90 p2
67.5	D10	106.68	MMP2_1	61.4	IMR90 p2
68.0	D10	110.39	MMP2_1	61.4	IMR90 p2
68.5	D10	111.93	MMP2_1	61.4	IMR90 p2
69.0	D10	113.83	MMP2_1	61.4	IMR90 p2
69.5	D10	116.29	MMP2_1	61.4	IMR90 p2
70.0	D10	118.17	MMP2_1	61.4	IMR90 p2
70.5	D10	121.19	MMP2_1	61.4	IMR90 p2
71.0	D10	125.78	MMP2_1	61.4	IMR90 p2
71.5	D10	129.69	MMP2_1	61.4	IMR90 p2
72.0	D10	133.75	MMP2_1	61.4	IMR90 p2
72.5	D10	138.29	MMP2_1	61.4	IMR90 p2
73.0	D10	141.16	MMP2_1	61.4	IMR90 p2
73.5	D10	141.53	MMP2_1	61.4	IMR90 p2
74.0	D10	140.38	MMP2_1	61.4	IMR90 p2
74.5	D10	137.36	MMP2_1	61.4	IMR90 p2
75.0	D10	132.76	MMP2_1	61.4	IMR90 p2
75.5	D10	127.32	MMP2_1	61.4	IMR90 p2
76.0	D10	122.18	MMP2_1	61.4	IMR90 p2
76.5	D10	118.17	MMP2_1	61.4	IMR90 p2
77.0	D10	115.93	MMP2_1	61.4	IMR90 p2
77.5	D10	116.08	MMP2_1	61.4	IMR90 p2
78.0	D10	120.48	MMP2_1	61.4	IMR90 p2
78.5	D10	132.05	MMP2_1	61.4	IMR90 p2
79.0	D10	159.28	MMP2_1	61.4	IMR90 p2
79.5	D10	212.38	MMP2_1	61.4	IMR90 p2
80.0	D10	281.89	MMP2_1	61.4	IMR90 p2
80.5	D10	348.44	MMP2_1	61.4	IMR90 p2
81.0	D10	398.76	MMP2_1	61.4	IMR90 p2
81.5	D10	412.87	MMP2_1	61.4	IMR90 p2
82.0	D10	369.97	MMP2_1	61.4	IMR90 p2
82.5	D10	285.8	MMP2_1	61.4	IMR90 p2
83.0	D10	193.86	MMP2_1	61.4	IMR90 p2
83.5	D10	110.48	MMP2_1	61.4	IMR90 p2
84.0	D10	47.31	MMP2_1	61.4	IMR90 p2
84.5	D10	14.19	MMP2_1	61.4	IMR90 p2
85.0	D10	4.81	MMP2_1	61.4	IMR90 p2
85.5	D10	3.52	MMP2_1	61.4	IMR90 p2
86.0	D10	3.22	MMP2_1	61.4	IMR90 p2
86.5	D10	2.81	MMP2_1	61.4	IMR90 p2
87.0	D10	3.23	MMP2_1	61.4	IMR90 p2
87.5	D10	3.14	MMP2_1	61.4	IMR90 p2
88.0	D10	2.16	MMP2_1	61.4	IMR90 p2
88.5	D10	1.75	MMP2_1	61.4	IMR90 p2
89.0	D10	1.79	MMP2_1	61.4	IMR90 p2
89.5	D10	1.6	MMP2_1	61.4	IMR90 p2
90.0	D10	1.62	MMP2_1	61.4	IMR90 p2
90.5	D10	2.3	MMP2_1	61.4	IMR90 p2
91.0	D10	2.27	MMP2_1	61.4	IMR90 p2
91.5	D10	2.05	MMP2_1	61.4	IMR90 p2
92.0	D10	2.39	MMP2_1	61.4	IMR90 p2
92.5	D10	2.69	MMP2_1	61.4	IMR90 p2
93.0	D10	2.71	MMP2_1	61.4	IMR90 p2
93.5	D10	2.57	MMP2_1	61.4	IMR90 p2
94.0	D10	2.75	MMP2_1	61.4	IMR90 p2
94.5	D10	1.68	MMP2_1	61.4	IMR90 p2
95.0	D10	0.07	MMP2_1	61.4	IMR90 p2
55.0	E10	10.18	MMP2_1	59.0	IMR90 p2
55.5	E10	22.05	MMP2_1	59.0	IMR90 p2
56.0	E10	20.35	MMP2_1	59.0	IMR90 p2
56.5	E10	20.35	MMP2_1	59.0	IMR90 p2
57.0	E10	20.35	MMP2_1	59.0	IMR90 p2
57.5	E10	20.05	MMP2_1	59.0	IMR90 p2
58.0	E10	22.16	MMP2_1	59.0	IMR90 p2
58.5	E10	24.12	MMP2_1	59.0	IMR90 p2
59.0	E10	23.04	MMP2_1	59.0	IMR90 p2
59.5	E10	23.83	MMP2_1	59.0	IMR90 p2
60.0	E10	26.14	MMP2_1	59.0	IMR90 p2
60.5	E10	25.78	MMP2_1	59.0	IMR90 p2
61.0	E10	26.19	MMP2_1	59.0	IMR90 p2
61.5	E10	29.93	MMP2_1	59.0	IMR90 p2
62.0	E10	30.92	MMP2_1	59.0	IMR90 p2
62.5	E10	30.61	MMP2_1	59.0	IMR90 p2
63.0	E10	33.3	MMP2_1	59.0	IMR90 p2
63.5	E10	36.13	MMP2_1	59.0	IMR90 p2
64.0	E10	39.13	MMP2_1	59.0	IMR90 p2
64.5	E10	46.92	MMP2_1	59.0	IMR90 p2
65.0	E10	56.45	MMP2_1	59.0	IMR90 p2
65.5	E10	66.45	MMP2_1	59.0	IMR90 p2
66.0	E10	78.65	MMP2_1	59.0	IMR90 p2
66.5	E10	89.95	MMP2_1	59.0	IMR90 p2
67.0	E10	98.0	MMP2_1	59.0	IMR90 p2
67.5	E10	105.17	MMP2_1	59.0	IMR90 p2
68.0	E10	109.98	MMP2_1	59.0	IMR90 p2
68.5	E10	111.99	MMP2_1	59.0	IMR90 p2
69.0	E10	114.82	MMP2_1	59.0	IMR90 p2
69.5	E10	118.52	MMP2_1	59.0	IMR90 p2
70.0	E10	122.96	MMP2_1	59.0	IMR90 p2
70.5	E10	129.86	MMP2_1	59.0	IMR90 p2
71.0	E10	139.11	MMP2_1	59.0	IMR90 p2
71.5	E10	147.89	MMP2_1	59.0	IMR90 p2
72.0	E10	155.72	MMP2_1	59.0	IMR90 p2
72.5	E10	161.53	MMP2_1	59.0	IMR90 p2
73.0	E10	164.64	MMP2_1	59.0	IMR90 p2
73.5	E10	162.14	MMP2_1	59.0	IMR90 p2
74.0	E10	154.65	MMP2_1	59.0	IMR90 p2
74.5	E10	145.7	MMP2_1	59.0	IMR90 p2
75.0	E10	135.69	MMP2_1	59.0	IMR90 p2
75.5	E10	123.95	MMP2_1	59.0	IMR90 p2
76.0	E10	115.72	MMP2_1	59.0	IMR90 p2
76.5	E10	111.96	MMP2_1	59.0	IMR90 p2
77.0	E10	109.15	MMP2_1	59.0	IMR90 p2
77.5	E10	109.02	MMP2_1	59.0	IMR90 p2
78.0	E10	113.82	MMP2_1	59.0	IMR90 p2
78.5	E10	123.05	MMP2_1	59.0	IMR90 p2
79.0	E10	143.88	MMP2_1	59.0	IMR90 p2
79.5	E10	188.55	MMP2_1	59.0	IMR90 p2
80.0	E10	249.96	MMP2_1	59.0	IMR90 p2
80.5	E10	309.97	MMP2_1	59.0	IMR90 p2
81.0	E10	357.31	MMP2_1	59.0	IMR90 p2
81.5	E10	375.55	MMP2_1	59.0	IMR90 p2
82.0	E10	342.61	MMP2_1	59.0	IMR90 p2
82.5	E10	268.36	MMP2_1	59.0	IMR90 p2
83.0	E10	184.83	MMP2_1	59.0	IMR90 p2
83.5	E10	107.99	MMP2_1	59.0	IMR90 p2
84.0	E10	47.66	MMP2_1	59.0	IMR90 p2
84.5	E10	14.65	MMP2_1	59.0	IMR90 p2
85.0	E10	5.14	MMP2_1	59.0	IMR90 p2
85.5	E10	3.8	MMP2_1	59.0	IMR90 p2
86.0	E10	3.3	MMP2_1	59.0	IMR90 p2
86.5	E10	2.98	MMP2_1	59.0	IMR90 p2
87.0	E10	3.15	MMP2_1	59.0	IMR90 p2
87.5	E10	3.05	MMP2_1	59.0	IMR90 p2
88.0	E10	2.83	MMP2_1	59.0	IMR90 p2
88.5	E10	3.0	MMP2_1	59.0	IMR90 p2
89.0	E10	2.66	MMP2_1	59.0	IMR90 p2
89.5	E10	2.68	MMP2_1	59.0	IMR90 p2
90.0	E10	2.71	MMP2_1	59.0	IMR90 p2
90.5	E10	2.12	MMP2_1	59.0	IMR90 p2
91.0	E10	1.94	MMP2_1	59.0	IMR90 p2
91.5	E10	2.27	MMP2_1	59.0	IMR90 p2
92.0	E10	1.77	MMP2_1	59.0	IMR90 p2
92.5	E10	1.77	MMP2_1	59.0	IMR90 p2
93.0	E10	2.3	MMP2_1	59.0	IMR90 p2
93.5	E10	2.43	MMP2_1	59.0	IMR90 p2
94.0	E10	2.67	MMP2_1	59.0	IMR90 p2
94.5	E10	3.53	MMP2_1	59.0	IMR90 p2
95.0	E10	1.82	MMP2_1	59.0	IMR90 p2
55.0	F10	7.84	MMP2_1	57.0	IMR90 p2
55.5	F10	16.98	MMP2_1	57.0	IMR90 p2
56.0	F10	15.68	MMP2_1	57.0	IMR90 p2
56.5	F10	15.68	MMP2_1	57.0	IMR90 p2
57.0	F10	15.68	MMP2_1	57.0	IMR90 p2
57.5	F10	15.52	MMP2_1	57.0	IMR90 p2
58.0	F10	16.54	MMP2_1	57.0	IMR90 p2
58.5	F10	18.25	MMP2_1	57.0	IMR90 p2
59.0	F10	18.8	MMP2_1	57.0	IMR90 p2
59.5	F10	20.06	MMP2_1	57.0	IMR90 p2
60.0	F10	21.5	MMP2_1	57.0	IMR90 p2
60.5	F10	22.16	MMP2_1	57.0	IMR90 p2
61.0	F10	23.86	MMP2_1	57.0	IMR90 p2
61.5	F10	25.95	MMP2_1	57.0	IMR90 p2
62.0	F10	26.73	MMP2_1	57.0	IMR90 p2
62.5	F10	27.9	MMP2_1	57.0	IMR90 p2
63.0	F10	30.1	MMP2_1	57.0	IMR90 p2
63.5	F10	32.5	MMP2_1	57.0	IMR90 p2
64.0	F10	36.2	MMP2_1	57.0	IMR90 p2
64.5	F10	42.35	MMP2_1	57.0	IMR90 p2
65.0	F10	50.28	MMP2_1	57.0	IMR90 p2
65.5	F10	60.2	MMP2_1	57.0	IMR90 p2
66.0	F10	70.99	MMP2_1	57.0	IMR90 p2
66.5	F10	81.55	MMP2_1	57.0	IMR90 p2
67.0	F10	91.59	MMP2_1	57.0	IMR90 p2
67.5	F10	100.03	MMP2_1	57.0	IMR90 p2
68.0	F10	105.91	MMP2_1	57.0	IMR90 p2
68.5	F10	110.86	MMP2_1	57.0	IMR90 p2
69.0	F10	116.02	MMP2_1	57.0	IMR90 p2
69.5	F10	121.08	MMP2_1	57.0	IMR90 p2
70.0	F10	127.59	MMP2_1	57.0	IMR90 p2
70.5	F10	136.29	MMP2_1	57.0	IMR90 p2
71.0	F10	146.28	MMP2_1	57.0	IMR90 p2
71.5	F10	156.42	MMP2_1	57.0	IMR90 p2
72.0	F10	166.31	MMP2_1	57.0	IMR90 p2
72.5	F10	173.16	MMP2_1	57.0	IMR90 p2
73.0	F10	175.17	MMP2_1	57.0	IMR90 p2
73.5	F10	171.59	MMP2_1	57.0	IMR90 p2
74.0	F10	162.73	MMP2_1	57.0	IMR90 p2
74.5	F10	149.91	MMP2_1	57.0	IMR90 p2
75.0	F10	135.83	MMP2_1	57.0	IMR90 p2
75.5	F10	122.8	MMP2_1	57.0	IMR90 p2
76.0	F10	112.99	MMP2_1	57.0	IMR90 p2
76.5	F10	106.38	MMP2_1	57.0	IMR90 p2
77.0	F10	102.39	MMP2_1	57.0	IMR90 p2
77.5	F10	101.89	MMP2_1	57.0	IMR90 p2
78.0	F10	105.32	MMP2_1	57.0	IMR90 p2
78.5	F10	112.88	MMP2_1	57.0	IMR90 p2
79.0	F10	132.16	MMP2_1	57.0	IMR90 p2
79.5	F10	173.06	MMP2_1	57.0	IMR90 p2
80.0	F10	227.6	MMP2_1	57.0	IMR90 p2
80.5	F10	279.14	MMP2_1	57.0	IMR90 p2
81.0	F10	318.78	MMP2_1	57.0	IMR90 p2
81.5	F10	331.95	MMP2_1	57.0	IMR90 p2
82.0	F10	298.69	MMP2_1	57.0	IMR90 p2
82.5	F10	230.1	MMP2_1	57.0	IMR90 p2
83.0	F10	156.03	MMP2_1	57.0	IMR90 p2
83.5	F10	89.63	MMP2_1	57.0	IMR90 p2
84.0	F10	37.91	MMP2_1	57.0	IMR90 p2
84.5	F10	10.89	MMP2_1	57.0	IMR90 p2
85.0	F10	4.41	MMP2_1	57.0	IMR90 p2
85.5	F10	3.86	MMP2_1	57.0	IMR90 p2
86.0	F10	3.02	MMP2_1	57.0	IMR90 p2
86.5	F10	2.55	MMP2_1	57.0	IMR90 p2
87.0	F10	2.8	MMP2_1	57.0	IMR90 p2
87.5	F10	2.64	MMP2_1	57.0	IMR90 p2
88.0	F10	2.43	MMP2_1	57.0	IMR90 p2
88.5	F10	3.12	MMP2_1	57.0	IMR90 p2
89.0	F10	3.66	MMP2_1	57.0	IMR90 p2
89.5	F10	3.21	MMP2_1	57.0	IMR90 p2
90.0	F10	2.77	MMP2_1	57.0	IMR90 p2
90.5	F10	2.7	MMP2_1	57.0	IMR90 p2
91.0	F10	1.97	MMP2_1	57.0	IMR90 p2
91.5	F10	1.25	MMP2_1	57.0	IMR90 p2
92.0	F10	1.64	MMP2_1	57.0	IMR90 p2
92.5	F10	2.32	MMP2_1	57.0	IMR90 p2
93.0	F10	2.6	MMP2_1	57.0	IMR90 p2
93.5	F10	2.14	MMP2_1	57.0	IMR90 p2
94.0	F10	2.5	MMP2_1	57.0	IMR90 p2
94.5	F10	0.64	MMP2_1	57.0	IMR90 p2
95.0	F10	-0.9	MMP2_1	57.0	IMR90 p2
55.0	G10	3.08	MMP2_1	55.7	IMR90 p2
55.5	G10	6.67	MMP2_1	55.7	IMR90 p2
56.0	G10	6.15	MMP2_1	55.7	IMR90 p2
56.5	G10	6.15	MMP2_1	55.7	IMR90 p2
57.0	G10	6.15	MMP2_1	55.7	IMR90 p2
57.5	G10	5.82	MMP2_1	55.7	IMR90 p2
58.0	G10	7.83	MMP2_1	55.7	IMR90 p2
58.5	G10	12.47	MMP2_1	55.7	IMR90 p2
59.0	G10	15.44	MMP2_1	55.7	IMR90 p2
59.5	G10	16.07	MMP2_1	55.7	IMR90 p2
60.0	G10	18.73	MMP2_1	55.7	IMR90 p2
60.5	G10	20.27	MMP2_1	55.7	IMR90 p2
61.0	G10	19.17	MMP2_1	55.7	IMR90 p2
61.5	G10	19.98	MMP2_1	55.7	IMR90 p2
62.0	G10	21.41	MMP2_1	55.7	IMR90 p2
62.5	G10	21.66	MMP2_1	55.7	IMR90 p2
63.0	G10	23.18	MMP2_1	55.7	IMR90 p2
63.5	G10	25.89	MMP2_1	55.7	IMR90 p2
64.0	G10	29.21	MMP2_1	55.7	IMR90 p2
64.5	G10	36.34	MMP2_1	55.7	IMR90 p2
65.0	G10	45.95	MMP2_1	55.7	IMR90 p2
65.5	G10	56.41	MMP2_1	55.7	IMR90 p2
66.0	G10	69.56	MMP2_1	55.7	IMR90 p2
66.5	G10	83.01	MMP2_1	55.7	IMR90 p2
67.0	G10	92.98	MMP2_1	55.7	IMR90 p2
67.5	G10	100.5	MMP2_1	55.7	IMR90 p2
68.0	G10	107.13	MMP2_1	55.7	IMR90 p2
68.5	G10	111.84	MMP2_1	55.7	IMR90 p2
69.0	G10	115.31	MMP2_1	55.7	IMR90 p2
69.5	G10	120.13	MMP2_1	55.7	IMR90 p2
70.0	G10	127.04	MMP2_1	55.7	IMR90 p2
70.5	G10	135.62	MMP2_1	55.7	IMR90 p2
71.0	G10	145.59	MMP2_1	55.7	IMR90 p2
71.5	G10	157.05	MMP2_1	55.7	IMR90 p2
72.0	G10	167.87	MMP2_1	55.7	IMR90 p2
72.5	G10	175.38	MMP2_1	55.7	IMR90 p2
73.0	G10	178.03	MMP2_1	55.7	IMR90 p2
73.5	G10	174.75	MMP2_1	55.7	IMR90 p2
74.0	G10	165.17	MMP2_1	55.7	IMR90 p2
74.5	G10	151.15	MMP2_1	55.7	IMR90 p2
75.0	G10	135.7	MMP2_1	55.7	IMR90 p2
75.5	G10	121.23	MMP2_1	55.7	IMR90 p2
76.0	G10	109.81	MMP2_1	55.7	IMR90 p2
76.5	G10	102.43	MMP2_1	55.7	IMR90 p2
77.0	G10	98.39	MMP2_1	55.7	IMR90 p2
77.5	G10	97.33	MMP2_1	55.7	IMR90 p2
78.0	G10	99.76	MMP2_1	55.7	IMR90 p2
78.5	G10	106.74	MMP2_1	55.7	IMR90 p2
79.0	G10	123.37	MMP2_1	55.7	IMR90 p2
79.5	G10	159.54	MMP2_1	55.7	IMR90 p2
80.0	G10	210.8	MMP2_1	55.7	IMR90 p2
80.5	G10	259.89	MMP2_1	55.7	IMR90 p2
81.0	G10	296.87	MMP2_1	55.7	IMR90 p2
81.5	G10	310.54	MMP2_1	55.7	IMR90 p2
82.0	G10	281.55	MMP2_1	55.7	IMR90 p2
82.5	G10	217.17	MMP2_1	55.7	IMR90 p2
83.0	G10	147.26	MMP2_1	55.7	IMR90 p2
83.5	G10	84.98	MMP2_1	55.7	IMR90 p2
84.0	G10	35.77	MMP2_1	55.7	IMR90 p2
84.5	G10	9.76	MMP2_1	55.7	IMR90 p2
85.0	G10	3.76	MMP2_1	55.7	IMR90 p2
85.5	G10	3.33	MMP2_1	55.7	IMR90 p2
86.0	G10	3.18	MMP2_1	55.7	IMR90 p2
86.5	G10	3.45	MMP2_1	55.7	IMR90 p2
87.0	G10	3.77	MMP2_1	55.7	IMR90 p2
87.5	G10	3.44	MMP2_1	55.7	IMR90 p2
88.0	G10	2.71	MMP2_1	55.7	IMR90 p2
88.5	G10	2.05	MMP2_1	55.7	IMR90 p2
89.0	G10	1.92	MMP2_1	55.7	IMR90 p2
89.5	G10	1.7	MMP2_1	55.7	IMR90 p2
90.0	G10	1.58	MMP2_1	55.7	IMR90 p2
90.5	G10	2.31	MMP2_1	55.7	IMR90 p2
91.0	G10	3.16	MMP2_1	55.7	IMR90 p2
91.5	G10	2.96	MMP2_1	55.7	IMR90 p2
92.0	G10	2.5	MMP2_1	55.7	IMR90 p2
92.5	G10	2.84	MMP2_1	55.7	IMR90 p2
93.0	G10	2.45	MMP2_1	55.7	IMR90 p2
93.5	G10	1.79	MMP2_1	55.7	IMR90 p2
94.0	G10	2.06	MMP2_1	55.7	IMR90 p2
94.5	G10	2.52	MMP2_1	55.7	IMR90 p2
95.0	G10	1.14	MMP2_1	55.7	IMR90 p2
55.0	H10	4.37	MMP2_1	55.0	IMR90 p2
55.5	H10	9.48	MMP2_1	55.0	IMR90 p2
56.0	H10	8.75	MMP2_1	55.0	IMR90 p2
56.5	H10	8.75	MMP2_1	55.0	IMR90 p2
57.0	H10	8.75	MMP2_1	55.0	IMR90 p2
57.5	H10	8.43	MMP2_1	55.0	IMR90 p2
58.0	H10	10.38	MMP2_1	55.0	IMR90 p2
58.5	H10	14.48	MMP2_1	55.0	IMR90 p2
59.0	H10	17.13	MMP2_1	55.0	IMR90 p2
59.5	H10	18.91	MMP2_1	55.0	IMR90 p2
60.0	H10	20.53	MMP2_1	55.0	IMR90 p2
60.5	H10	21.9	MMP2_1	55.0	IMR90 p2
61.0	H10	23.2	MMP2_1	55.0	IMR90 p2
61.5	H10	24.53	MMP2_1	55.0	IMR90 p2
62.0	H10	25.85	MMP2_1	55.0	IMR90 p2
62.5	H10	27.04	MMP2_1	55.0	IMR90 p2
63.0	H10	27.94	MMP2_1	55.0	IMR90 p2
63.5	H10	28.89	MMP2_1	55.0	IMR90 p2
64.0	H10	30.61	MMP2_1	55.0	IMR90 p2
64.5	H10	33.33	MMP2_1	55.0	IMR90 p2
65.0	H10	38.66	MMP2_1	55.0	IMR90 p2
65.5	H10	46.31	MMP2_1	55.0	IMR90 p2
66.0	H10	55.32	MMP2_1	55.0	IMR90 p2
66.5	H10	65.52	MMP2_1	55.0	IMR90 p2
67.0	H10	76.2	MMP2_1	55.0	IMR90 p2
67.5	H10	85.8	MMP2_1	55.0	IMR90 p2
68.0	H10	93.9	MMP2_1	55.0	IMR90 p2
68.5	H10	100.33	MMP2_1	55.0	IMR90 p2
69.0	H10	105.97	MMP2_1	55.0	IMR90 p2
69.5	H10	111.54	MMP2_1	55.0	IMR90 p2
70.0	H10	116.99	MMP2_1	55.0	IMR90 p2
70.5	H10	123.74	MMP2_1	55.0	IMR90 p2
71.0	H10	133.28	MMP2_1	55.0	IMR90 p2
71.5	H10	144.33	MMP2_1	55.0	IMR90 p2
72.0	H10	154.6	MMP2_1	55.0	IMR90 p2
72.5	H10	162.55	MMP2_1	55.0	IMR90 p2
73.0	H10	165.75	MMP2_1	55.0	IMR90 p2
73.5	H10	162.6	MMP2_1	55.0	IMR90 p2
74.0	H10	152.83	MMP2_1	55.0	IMR90 p2
74.5	H10	138.74	MMP2_1	55.0	IMR90 p2
75.0	H10	123.74	MMP2_1	55.0	IMR90 p2
75.5	H10	110.53	MMP2_1	55.0	IMR90 p2
76.0	H10	99.51	MMP2_1	55.0	IMR90 p2
76.5	H10	91.56	MMP2_1	55.0	IMR90 p2
77.0	H10	87.43	MMP2_1	55.0	IMR90 p2
77.5	H10	86.29	MMP2_1	55.0	IMR90 p2
78.0	H10	87.69	MMP2_1	55.0	IMR90 p2
78.5	H10	93.35	MMP2_1	55.0	IMR90 p2
79.0	H10	107.82	MMP2_1	55.0	IMR90 p2
79.5	H10	138.25	MMP2_1	55.0	IMR90 p2
80.0	H10	181.17	MMP2_1	55.0	IMR90 p2
80.5	H10	223.36	MMP2_1	55.0	IMR90 p2
81.0	H10	256.12	MMP2_1	55.0	IMR90 p2
81.5	H10	269.55	MMP2_1	55.0	IMR90 p2
82.0	H10	247.0	MMP2_1	55.0	IMR90 p2
82.5	H10	193.19	MMP2_1	55.0	IMR90 p2
83.0	H10	132.33	MMP2_1	55.0	IMR90 p2
83.5	H10	77.68	MMP2_1	55.0	IMR90 p2
84.0	H10	34.23	MMP2_1	55.0	IMR90 p2
84.5	H10	10.04	MMP2_1	55.0	IMR90 p2
85.0	H10	3.86	MMP2_1	55.0	IMR90 p2
85.5	H10	3.62	MMP2_1	55.0	IMR90 p2
86.0	H10	2.82	MMP2_1	55.0	IMR90 p2
86.5	H10	2.42	MMP2_1	55.0	IMR90 p2
87.0	H10	2.99	MMP2_1	55.0	IMR90 p2
87.5	H10	2.64	MMP2_1	55.0	IMR90 p2
88.0	H10	2.57	MMP2_1	55.0	IMR90 p2
88.5	H10	3.26	MMP2_1	55.0	IMR90 p2
89.0	H10	3.53	MMP2_1	55.0	IMR90 p2
89.5	H10	3.27	MMP2_1	55.0	IMR90 p2
90.0	H10	3.66	MMP2_1	55.0	IMR90 p2
90.5	H10	3.44	MMP2_1	55.0	IMR90 p2
91.0	H10	2.76	MMP2_1	55.0	IMR90 p2
91.5	H10	2.42	MMP2_1	55.0	IMR90 p2
92.0	H10	2.05	MMP2_1	55.0	IMR90 p2
92.5	H10	1.64	MMP2_1	55.0	IMR90 p2
93.0	H10	2.09	MMP2_1	55.0	IMR90 p2
93.5	H10	2.4	MMP2_1	55.0	IMR90 p2
94.0	H10	2.46	MMP2_1	55.0	IMR90 p2
94.5	H10	2.3	MMP2_1	55.0	IMR90 p2
95.0	H10	0.73	MMP2_1	55.0	IMR90 p2
55.0	A10	16.96	MMP2_1	65.0	IMR90 p8
55.5	A10	36.74	MMP2_1	65.0	IMR90 p8
56.0	A10	33.91	MMP2_1	65.0	IMR90 p8
56.5	A10	33.91	MMP2_1	65.0	IMR90 p8
57.0	A10	33.91	MMP2_1	65.0	IMR90 p8
57.5	A10	33.72	MMP2_1	65.0	IMR90 p8
58.0	A10	34.91	MMP2_1	65.0	IMR90 p8
58.5	A10	37.4	MMP2_1	65.0	IMR90 p8
59.0	A10	39.03	MMP2_1	65.0	IMR90 p8
59.5	A10	38.7	MMP2_1	65.0	IMR90 p8
60.0	A10	39.92	MMP2_1	65.0	IMR90 p8
60.5	A10	43.06	MMP2_1	65.0	IMR90 p8
61.0	A10	43.09	MMP2_1	65.0	IMR90 p8
61.5	A10	44.09	MMP2_1	65.0	IMR90 p8
62.0	A10	45.57	MMP2_1	65.0	IMR90 p8
62.5	A10	43.57	MMP2_1	65.0	IMR90 p8
63.0	A10	41.27	MMP2_1	65.0	IMR90 p8
63.5	A10	42.73	MMP2_1	65.0	IMR90 p8
64.0	A10	44.88	MMP2_1	65.0	IMR90 p8
64.5	A10	50.08	MMP2_1	65.0	IMR90 p8
65.0	A10	61.1	MMP2_1	65.0	IMR90 p8
65.5	A10	72.99	MMP2_1	65.0	IMR90 p8
66.0	A10	84.34	MMP2_1	65.0	IMR90 p8
66.5	A10	95.17	MMP2_1	65.0	IMR90 p8
67.0	A10	103.38	MMP2_1	65.0	IMR90 p8
67.5	A10	107.63	MMP2_1	65.0	IMR90 p8
68.0	A10	110.03	MMP2_1	65.0	IMR90 p8
68.5	A10	110.4	MMP2_1	65.0	IMR90 p8
69.0	A10	110.15	MMP2_1	65.0	IMR90 p8
69.5	A10	110.16	MMP2_1	65.0	IMR90 p8
70.0	A10	109.8	MMP2_1	65.0	IMR90 p8
70.5	A10	110.21	MMP2_1	65.0	IMR90 p8
71.0	A10	111.71	MMP2_1	65.0	IMR90 p8
71.5	A10	112.53	MMP2_1	65.0	IMR90 p8
72.0	A10	112.71	MMP2_1	65.0	IMR90 p8
72.5	A10	114.14	MMP2_1	65.0	IMR90 p8
73.0	A10	114.87	MMP2_1	65.0	IMR90 p8
73.5	A10	114.37	MMP2_1	65.0	IMR90 p8
74.0	A10	114.77	MMP2_1	65.0	IMR90 p8
74.5	A10	115.4	MMP2_1	65.0	IMR90 p8
75.0	A10	114.74	MMP2_1	65.0	IMR90 p8
75.5	A10	113.93	MMP2_1	65.0	IMR90 p8
76.0	A10	113.99	MMP2_1	65.0	IMR90 p8
76.5	A10	113.38	MMP2_1	65.0	IMR90 p8
77.0	A10	113.31	MMP2_1	65.0	IMR90 p8
77.5	A10	114.94	MMP2_1	65.0	IMR90 p8
78.0	A10	118.93	MMP2_1	65.0	IMR90 p8
78.5	A10	127.69	MMP2_1	65.0	IMR90 p8
79.0	A10	146.93	MMP2_1	65.0	IMR90 p8
79.5	A10	187.87	MMP2_1	65.0	IMR90 p8
80.0	A10	252.11	MMP2_1	65.0	IMR90 p8
80.5	A10	321.84	MMP2_1	65.0	IMR90 p8
81.0	A10	379.67	MMP2_1	65.0	IMR90 p8
81.5	A10	412.75	MMP2_1	65.0	IMR90 p8
82.0	A10	396.32	MMP2_1	65.0	IMR90 p8
82.5	A10	325.47	MMP2_1	65.0	IMR90 p8
83.0	A10	232.77	MMP2_1	65.0	IMR90 p8
83.5	A10	144.58	MMP2_1	65.0	IMR90 p8
84.0	A10	70.51	MMP2_1	65.0	IMR90 p8
84.5	A10	23.13	MMP2_1	65.0	IMR90 p8
85.0	A10	5.57	MMP2_1	65.0	IMR90 p8
85.5	A10	2.92	MMP2_1	65.0	IMR90 p8
86.0	A10	2.7	MMP2_1	65.0	IMR90 p8
86.5	A10	2.26	MMP2_1	65.0	IMR90 p8
87.0	A10	2.48	MMP2_1	65.0	IMR90 p8
87.5	A10	2.97	MMP2_1	65.0	IMR90 p8
88.0	A10	2.85	MMP2_1	65.0	IMR90 p8
88.5	A10	2.9	MMP2_1	65.0	IMR90 p8
89.0	A10	3.04	MMP2_1	65.0	IMR90 p8
89.5	A10	3.26	MMP2_1	65.0	IMR90 p8
90.0	A10	3.26	MMP2_1	65.0	IMR90 p8
90.5	A10	2.44	MMP2_1	65.0	IMR90 p8
91.0	A10	1.69	MMP2_1	65.0	IMR90 p8
91.5	A10	2.07	MMP2_1	65.0	IMR90 p8
92.0	A10	1.96	MMP2_1	65.0	IMR90 p8
92.5	A10	1.72	MMP2_1	65.0	IMR90 p8
93.0	A10	2.61	MMP2_1	65.0	IMR90 p8
93.5	A10	3.41	MMP2_1	65.0	IMR90 p8
94.0	A10	3.44	MMP2_1	65.0	IMR90 p8
94.5	A10	4.3	MMP2_1	65.0	IMR90 p8
95.0	A10	2.39	MMP2_1	65.0	IMR90 p8
55.0	B10	18.36	MMP2_1	64.5	IMR90 p8
55.5	B10	39.78	MMP2_1	64.5	IMR90 p8
56.0	B10	36.72	MMP2_1	64.5	IMR90 p8
56.5	B10	36.72	MMP2_1	64.5	IMR90 p8
57.0	B10	36.72	MMP2_1	64.5	IMR90 p8
57.5	B10	36.68	MMP2_1	64.5	IMR90 p8
58.0	B10	36.97	MMP2_1	64.5	IMR90 p8
58.5	B10	37.58	MMP2_1	64.5	IMR90 p8
59.0	B10	37.64	MMP2_1	64.5	IMR90 p8
59.5	B10	37.66	MMP2_1	64.5	IMR90 p8
60.0	B10	38.17	MMP2_1	64.5	IMR90 p8
60.5	B10	39.37	MMP2_1	64.5	IMR90 p8
61.0	B10	40.97	MMP2_1	64.5	IMR90 p8
61.5	B10	42.67	MMP2_1	64.5	IMR90 p8
62.0	B10	44.61	MMP2_1	64.5	IMR90 p8
62.5	B10	46.12	MMP2_1	64.5	IMR90 p8
63.0	B10	47.34	MMP2_1	64.5	IMR90 p8
63.5	B10	49.17	MMP2_1	64.5	IMR90 p8
64.0	B10	52.03	MMP2_1	64.5	IMR90 p8
64.5	B10	56.76	MMP2_1	64.5	IMR90 p8
65.0	B10	63.93	MMP2_1	64.5	IMR90 p8
65.5	B10	72.94	MMP2_1	64.5	IMR90 p8
66.0	B10	83.09	MMP2_1	64.5	IMR90 p8
66.5	B10	92.59	MMP2_1	64.5	IMR90 p8
67.0	B10	100.53	MMP2_1	64.5	IMR90 p8
67.5	B10	106.42	MMP2_1	64.5	IMR90 p8
68.0	B10	109.46	MMP2_1	64.5	IMR90 p8
68.5	B10	110.61	MMP2_1	64.5	IMR90 p8
69.0	B10	111.76	MMP2_1	64.5	IMR90 p8
69.5	B10	112.21	MMP2_1	64.5	IMR90 p8
70.0	B10	112.47	MMP2_1	64.5	IMR90 p8
70.5	B10	113.86	MMP2_1	64.5	IMR90 p8
71.0	B10	115.01	MMP2_1	64.5	IMR90 p8
71.5	B10	115.93	MMP2_1	64.5	IMR90 p8
72.0	B10	117.05	MMP2_1	64.5	IMR90 p8
72.5	B10	117.32	MMP2_1	64.5	IMR90 p8
73.0	B10	117.16	MMP2_1	64.5	IMR90 p8
73.5	B10	117.8	MMP2_1	64.5	IMR90 p8
74.0	B10	117.68	MMP2_1	64.5	IMR90 p8
74.5	B10	117.12	MMP2_1	64.5	IMR90 p8
75.0	B10	117.56	MMP2_1	64.5	IMR90 p8
75.5	B10	117.45	MMP2_1	64.5	IMR90 p8
76.0	B10	116.35	MMP2_1	64.5	IMR90 p8
76.5	B10	115.79	MMP2_1	64.5	IMR90 p8
77.0	B10	116.26	MMP2_1	64.5	IMR90 p8
77.5	B10	117.47	MMP2_1	64.5	IMR90 p8
78.0	B10	121.74	MMP2_1	64.5	IMR90 p8
78.5	B10	131.68	MMP2_1	64.5	IMR90 p8
79.0	B10	152.91	MMP2_1	64.5	IMR90 p8
79.5	B10	197.83	MMP2_1	64.5	IMR90 p8
80.0	B10	266.2	MMP2_1	64.5	IMR90 p8
80.5	B10	338.34	MMP2_1	64.5	IMR90 p8
81.0	B10	398.18	MMP2_1	64.5	IMR90 p8
81.5	B10	430.84	MMP2_1	64.5	IMR90 p8
82.0	B10	409.51	MMP2_1	64.5	IMR90 p8
82.5	B10	333.34	MMP2_1	64.5	IMR90 p8
83.0	B10	237.53	MMP2_1	64.5	IMR90 p8
83.5	B10	146.21	MMP2_1	64.5	IMR90 p8
84.0	B10	69.8	MMP2_1	64.5	IMR90 p8
84.5	B10	22.87	MMP2_1	64.5	IMR90 p8
85.0	B10	6.33	MMP2_1	64.5	IMR90 p8
85.5	B10	2.79	MMP2_1	64.5	IMR90 p8
86.0	B10	2.06	MMP2_1	64.5	IMR90 p8
86.5	B10	2.44	MMP2_1	64.5	IMR90 p8
87.0	B10	2.8	MMP2_1	64.5	IMR90 p8
87.5	B10	3.01	MMP2_1	64.5	IMR90 p8
88.0	B10	3.23	MMP2_1	64.5	IMR90 p8
88.5	B10	3.09	MMP2_1	64.5	IMR90 p8
89.0	B10	2.55	MMP2_1	64.5	IMR90 p8
89.5	B10	2.16	MMP2_1	64.5	IMR90 p8
90.0	B10	1.81	MMP2_1	64.5	IMR90 p8
90.5	B10	1.95	MMP2_1	64.5	IMR90 p8
91.0	B10	2.11	MMP2_1	64.5	IMR90 p8
91.5	B10	2.33	MMP2_1	64.5	IMR90 p8
92.0	B10	2.48	MMP2_1	64.5	IMR90 p8
92.5	B10	2.51	MMP2_1	64.5	IMR90 p8
93.0	B10	2.39	MMP2_1	64.5	IMR90 p8
93.5	B10	2.0	MMP2_1	64.5	IMR90 p8
94.0	B10	1.87	MMP2_1	64.5	IMR90 p8
94.5	B10	1.18	MMP2_1	64.5	IMR90 p8
95.0	B10	0.13	MMP2_1	64.5	IMR90 p8
55.0	C10	15.19	MMP2_1	63.3	IMR90 p8
55.5	C10	32.92	MMP2_1	63.3	IMR90 p8
56.0	C10	30.39	MMP2_1	63.3	IMR90 p8
56.5	C10	30.39	MMP2_1	63.3	IMR90 p8
57.0	C10	30.39	MMP2_1	63.3	IMR90 p8
57.5	C10	30.05	MMP2_1	63.3	IMR90 p8
58.0	C10	32.07	MMP2_1	63.3	IMR90 p8
58.5	C10	36.62	MMP2_1	63.3	IMR90 p8
59.0	C10	39.89	MMP2_1	63.3	IMR90 p8
59.5	C10	40.32	MMP2_1	63.3	IMR90 p8
60.0	C10	42.11	MMP2_1	63.3	IMR90 p8
60.5	C10	44.31	MMP2_1	63.3	IMR90 p8
61.0	C10	44.24	MMP2_1	63.3	IMR90 p8
61.5	C10	45.22	MMP2_1	63.3	IMR90 p8
62.0	C10	48.47	MMP2_1	63.3	IMR90 p8
62.5	C10	51.31	MMP2_1	63.3	IMR90 p8
63.0	C10	53.4	MMP2_1	63.3	IMR90 p8
63.5	C10	57.04	MMP2_1	63.3	IMR90 p8
64.0	C10	61.33	MMP2_1	63.3	IMR90 p8
64.5	C10	66.01	MMP2_1	63.3	IMR90 p8
65.0	C10	71.49	MMP2_1	63.3	IMR90 p8
65.5	C10	78.58	MMP2_1	63.3	IMR90 p8
66.0	C10	86.87	MMP2_1	63.3	IMR90 p8
66.5	C10	94.32	MMP2_1	63.3	IMR90 p8
67.0	C10	101.01	MMP2_1	63.3	IMR90 p8
67.5	C10	107.94	MMP2_1	63.3	IMR90 p8
68.0	C10	112.59	MMP2_1	63.3	IMR90 p8
68.5	C10	114.5	MMP2_1	63.3	IMR90 p8
69.0	C10	117.78	MMP2_1	63.3	IMR90 p8
69.5	C10	121.18	MMP2_1	63.3	IMR90 p8
70.0	C10	122.71	MMP2_1	63.3	IMR90 p8
70.5	C10	125.86	MMP2_1	63.3	IMR90 p8
71.0	C10	129.61	MMP2_1	63.3	IMR90 p8
71.5	C10	130.73	MMP2_1	63.3	IMR90 p8
72.0	C10	131.1	MMP2_1	63.3	IMR90 p8
72.5	C10	131.08	MMP2_1	63.3	IMR90 p8
73.0	C10	128.59	MMP2_1	63.3	IMR90 p8
73.5	C10	126.62	MMP2_1	63.3	IMR90 p8
74.0	C10	125.43	MMP2_1	63.3	IMR90 p8
74.5	C10	123.27	MMP2_1	63.3	IMR90 p8
75.0	C10	122.71	MMP2_1	63.3	IMR90 p8
75.5	C10	123.73	MMP2_1	63.3	IMR90 p8
76.0	C10	123.16	MMP2_1	63.3	IMR90 p8
76.5	C10	122.43	MMP2_1	63.3	IMR90 p8
77.0	C10	123.58	MMP2_1	63.3	IMR90 p8
77.5	C10	124.86	MMP2_1	63.3	IMR90 p8
78.0	C10	127.76	MMP2_1	63.3	IMR90 p8
78.5	C10	137.48	MMP2_1	63.3	IMR90 p8
79.0	C10	161.66	MMP2_1	63.3	IMR90 p8
79.5	C10	211.85	MMP2_1	63.3	IMR90 p8
80.0	C10	285.96	MMP2_1	63.3	IMR90 p8
80.5	C10	364.53	MMP2_1	63.3	IMR90 p8
81.0	C10	429.71	MMP2_1	63.3	IMR90 p8
81.5	C10	462.07	MMP2_1	63.3	IMR90 p8
82.0	C10	434.93	MMP2_1	63.3	IMR90 p8
82.5	C10	351.97	MMP2_1	63.3	IMR90 p8
83.0	C10	249.2	MMP2_1	63.3	IMR90 p8
83.5	C10	151.11	MMP2_1	63.3	IMR90 p8
84.0	C10	71.06	MMP2_1	63.3	IMR90 p8
84.5	C10	23.59	MMP2_1	63.3	IMR90 p8
85.0	C10	6.91	MMP2_1	63.3	IMR90 p8
85.5	C10	3.54	MMP2_1	63.3	IMR90 p8
86.0	C10	3.0	MMP2_1	63.3	IMR90 p8
86.5	C10	2.89	MMP2_1	63.3	IMR90 p8
87.0	C10	2.64	MMP2_1	63.3	IMR90 p8
87.5	C10	2.37	MMP2_1	63.3	IMR90 p8
88.0	C10	2.18	MMP2_1	63.3	IMR90 p8
88.5	C10	2.04	MMP2_1	63.3	IMR90 p8
89.0	C10	1.78	MMP2_1	63.3	IMR90 p8
89.5	C10	1.78	MMP2_1	63.3	IMR90 p8
90.0	C10	2.05	MMP2_1	63.3	IMR90 p8
90.5	C10	2.24	MMP2_1	63.3	IMR90 p8
91.0	C10	2.27	MMP2_1	63.3	IMR90 p8
91.5	C10	2.3	MMP2_1	63.3	IMR90 p8
92.0	C10	2.1	MMP2_1	63.3	IMR90 p8
92.5	C10	1.83	MMP2_1	63.3	IMR90 p8
93.0	C10	1.71	MMP2_1	63.3	IMR90 p8
93.5	C10	1.84	MMP2_1	63.3	IMR90 p8
94.0	C10	2.1	MMP2_1	63.3	IMR90 p8
94.5	C10	2.88	MMP2_1	63.3	IMR90 p8
95.0	C10	1.64	MMP2_1	63.3	IMR90 p8
55.0	D10	14.75	MMP2_1	61.4	IMR90 p8
55.5	D10	31.96	MMP2_1	61.4	IMR90 p8
56.0	D10	29.5	MMP2_1	61.4	IMR90 p8
56.5	D10	29.5	MMP2_1	61.4	IMR90 p8
57.0	D10	29.5	MMP2_1	61.4	IMR90 p8
57.5	D10	29.43	MMP2_1	61.4	IMR90 p8
58.0	D10	29.83	MMP2_1	61.4	IMR90 p8
58.5	D10	31.09	MMP2_1	61.4	IMR90 p8
59.0	D10	31.86	MMP2_1	61.4	IMR90 p8
59.5	D10	32.27	MMP2_1	61.4	IMR90 p8
60.0	D10	34.05	MMP2_1	61.4	IMR90 p8
60.5	D10	36.45	MMP2_1	61.4	IMR90 p8
61.0	D10	37.8	MMP2_1	61.4	IMR90 p8
61.5	D10	39.78	MMP2_1	61.4	IMR90 p8
62.0	D10	42.73	MMP2_1	61.4	IMR90 p8
62.5	D10	44.55	MMP2_1	61.4	IMR90 p8
63.0	D10	46.06	MMP2_1	61.4	IMR90 p8
63.5	D10	48.77	MMP2_1	61.4	IMR90 p8
64.0	D10	52.25	MMP2_1	61.4	IMR90 p8
64.5	D10	56.97	MMP2_1	61.4	IMR90 p8
65.0	D10	64.29	MMP2_1	61.4	IMR90 p8
65.5	D10	73.7	MMP2_1	61.4	IMR90 p8
66.0	D10	83.76	MMP2_1	61.4	IMR90 p8
66.5	D10	93.36	MMP2_1	61.4	IMR90 p8
67.0	D10	101.1	MMP2_1	61.4	IMR90 p8
67.5	D10	106.9	MMP2_1	61.4	IMR90 p8
68.0	D10	110.47	MMP2_1	61.4	IMR90 p8
68.5	D10	112.48	MMP2_1	61.4	IMR90 p8
69.0	D10	114.37	MMP2_1	61.4	IMR90 p8
69.5	D10	116.39	MMP2_1	61.4	IMR90 p8
70.0	D10	117.4	MMP2_1	61.4	IMR90 p8
70.5	D10	118.47	MMP2_1	61.4	IMR90 p8
71.0	D10	120.6	MMP2_1	61.4	IMR90 p8
71.5	D10	122.14	MMP2_1	61.4	IMR90 p8
72.0	D10	123.78	MMP2_1	61.4	IMR90 p8
72.5	D10	126.07	MMP2_1	61.4	IMR90 p8
73.0	D10	127.95	MMP2_1	61.4	IMR90 p8
73.5	D10	128.43	MMP2_1	61.4	IMR90 p8
74.0	D10	128.02	MMP2_1	61.4	IMR90 p8
74.5	D10	126.56	MMP2_1	61.4	IMR90 p8
75.0	D10	124.57	MMP2_1	61.4	IMR90 p8
75.5	D10	122.69	MMP2_1	61.4	IMR90 p8
76.0	D10	121.11	MMP2_1	61.4	IMR90 p8
76.5	D10	120.23	MMP2_1	61.4	IMR90 p8
77.0	D10	120.69	MMP2_1	61.4	IMR90 p8
77.5	D10	122.97	MMP2_1	61.4	IMR90 p8
78.0	D10	127.52	MMP2_1	61.4	IMR90 p8
78.5	D10	137.66	MMP2_1	61.4	IMR90 p8
79.0	D10	161.91	MMP2_1	61.4	IMR90 p8
79.5	D10	212.34	MMP2_1	61.4	IMR90 p8
80.0	D10	285.23	MMP2_1	61.4	IMR90 p8
80.5	D10	360.92	MMP2_1	61.4	IMR90 p8
81.0	D10	423.3	MMP2_1	61.4	IMR90 p8
81.5	D10	453.09	MMP2_1	61.4	IMR90 p8
82.0	D10	423.54	MMP2_1	61.4	IMR90 p8
82.5	D10	340.09	MMP2_1	61.4	IMR90 p8
83.0	D10	239.48	MMP2_1	61.4	IMR90 p8
83.5	D10	144.1	MMP2_1	61.4	IMR90 p8
84.0	D10	66.7	MMP2_1	61.4	IMR90 p8
84.5	D10	21.65	MMP2_1	61.4	IMR90 p8
85.0	D10	6.51	MMP2_1	61.4	IMR90 p8
85.5	D10	3.58	MMP2_1	61.4	IMR90 p8
86.0	D10	2.92	MMP2_1	61.4	IMR90 p8
86.5	D10	2.84	MMP2_1	61.4	IMR90 p8
87.0	D10	2.88	MMP2_1	61.4	IMR90 p8
87.5	D10	2.69	MMP2_1	61.4	IMR90 p8
88.0	D10	2.43	MMP2_1	61.4	IMR90 p8
88.5	D10	2.6	MMP2_1	61.4	IMR90 p8
89.0	D10	2.21	MMP2_1	61.4	IMR90 p8
89.5	D10	1.71	MMP2_1	61.4	IMR90 p8
90.0	D10	2.0	MMP2_1	61.4	IMR90 p8
90.5	D10	2.12	MMP2_1	61.4	IMR90 p8
91.0	D10	1.84	MMP2_1	61.4	IMR90 p8
91.5	D10	2.3	MMP2_1	61.4	IMR90 p8
92.0	D10	2.68	MMP2_1	61.4	IMR90 p8
92.5	D10	2.11	MMP2_1	61.4	IMR90 p8
93.0	D10	1.91	MMP2_1	61.4	IMR90 p8
93.5	D10	1.67	MMP2_1	61.4	IMR90 p8
94.0	D10	1.14	MMP2_1	61.4	IMR90 p8
94.5	D10	0.35	MMP2_1	61.4	IMR90 p8
95.0	D10	-0.14	MMP2_1	61.4	IMR90 p8
55.0	E10	10.21	MMP2_1	59.0	IMR90 p8
55.5	E10	22.12	MMP2_1	59.0	IMR90 p8
56.0	E10	20.42	MMP2_1	59.0	IMR90 p8
56.5	E10	20.42	MMP2_1	59.0	IMR90 p8
57.0	E10	20.42	MMP2_1	59.0	IMR90 p8
57.5	E10	20.18	MMP2_1	59.0	IMR90 p8
58.0	E10	21.7	MMP2_1	59.0	IMR90 p8
58.5	E10	24.24	MMP2_1	59.0	IMR90 p8
59.0	E10	25.52	MMP2_1	59.0	IMR90 p8
59.5	E10	27.27	MMP2_1	59.0	IMR90 p8
60.0	E10	29.06	MMP2_1	59.0	IMR90 p8
60.5	E10	30.46	MMP2_1	59.0	IMR90 p8
61.0	E10	32.38	MMP2_1	59.0	IMR90 p8
61.5	E10	35.38	MMP2_1	59.0	IMR90 p8
62.0	E10	38.68	MMP2_1	59.0	IMR90 p8
62.5	E10	39.64	MMP2_1	59.0	IMR90 p8
63.0	E10	40.56	MMP2_1	59.0	IMR90 p8
63.5	E10	43.71	MMP2_1	59.0	IMR90 p8
64.0	E10	46.95	MMP2_1	59.0	IMR90 p8
64.5	E10	51.3	MMP2_1	59.0	IMR90 p8
65.0	E10	60.04	MMP2_1	59.0	IMR90 p8
65.5	E10	70.71	MMP2_1	59.0	IMR90 p8
66.0	E10	81.17	MMP2_1	59.0	IMR90 p8
66.5	E10	91.73	MMP2_1	59.0	IMR90 p8
67.0	E10	100.92	MMP2_1	59.0	IMR90 p8
67.5	E10	106.84	MMP2_1	59.0	IMR90 p8
68.0	E10	110.22	MMP2_1	59.0	IMR90 p8
68.5	E10	112.72	MMP2_1	59.0	IMR90 p8
69.0	E10	114.4	MMP2_1	59.0	IMR90 p8
69.5	E10	116.21	MMP2_1	59.0	IMR90 p8
70.0	E10	119.21	MMP2_1	59.0	IMR90 p8
70.5	E10	123.24	MMP2_1	59.0	IMR90 p8
71.0	E10	127.29	MMP2_1	59.0	IMR90 p8
71.5	E10	131.61	MMP2_1	59.0	IMR90 p8
72.0	E10	134.77	MMP2_1	59.0	IMR90 p8
72.5	E10	136.23	MMP2_1	59.0	IMR90 p8
73.0	E10	136.31	MMP2_1	59.0	IMR90 p8
73.5	E10	134.77	MMP2_1	59.0	IMR90 p8
74.0	E10	131.25	MMP2_1	59.0	IMR90 p8
74.5	E10	127.84	MMP2_1	59.0	IMR90 p8
75.0	E10	125.37	MMP2_1	59.0	IMR90 p8
75.5	E10	122.27	MMP2_1	59.0	IMR90 p8
76.0	E10	119.07	MMP2_1	59.0	IMR90 p8
76.5	E10	117.7	MMP2_1	59.0	IMR90 p8
77.0	E10	117.65	MMP2_1	59.0	IMR90 p8
77.5	E10	118.72	MMP2_1	59.0	IMR90 p8
78.0	E10	123.96	MMP2_1	59.0	IMR90 p8
78.5	E10	134.32	MMP2_1	59.0	IMR90 p8
79.0	E10	155.82	MMP2_1	59.0	IMR90 p8
79.5	E10	202.0	MMP2_1	59.0	IMR90 p8
80.0	E10	270.43	MMP2_1	59.0	IMR90 p8
80.5	E10	341.3	MMP2_1	59.0	IMR90 p8
81.0	E10	401.32	MMP2_1	59.0	IMR90 p8
81.5	E10	432.94	MMP2_1	59.0	IMR90 p8
82.0	E10	408.22	MMP2_1	59.0	IMR90 p8
82.5	E10	330.39	MMP2_1	59.0	IMR90 p8
83.0	E10	234.29	MMP2_1	59.0	IMR90 p8
83.5	E10	142.54	MMP2_1	59.0	IMR90 p8
84.0	E10	67.49	MMP2_1	59.0	IMR90 p8
84.5	E10	22.84	MMP2_1	59.0	IMR90 p8
85.0	E10	7.04	MMP2_1	59.0	IMR90 p8
85.5	E10	4.13	MMP2_1	59.0	IMR90 p8
86.0	E10	3.55	MMP2_1	59.0	IMR90 p8
86.5	E10	2.41	MMP2_1	59.0	IMR90 p8
87.0	E10	1.5	MMP2_1	59.0	IMR90 p8
87.5	E10	1.77	MMP2_1	59.0	IMR90 p8
88.0	E10	2.15	MMP2_1	59.0	IMR90 p8
88.5	E10	2.13	MMP2_1	59.0	IMR90 p8
89.0	E10	2.41	MMP2_1	59.0	IMR90 p8
89.5	E10	3.14	MMP2_1	59.0	IMR90 p8
90.0	E10	3.12	MMP2_1	59.0	IMR90 p8
90.5	E10	2.48	MMP2_1	59.0	IMR90 p8
91.0	E10	2.07	MMP2_1	59.0	IMR90 p8
91.5	E10	2.11	MMP2_1	59.0	IMR90 p8
92.0	E10	1.78	MMP2_1	59.0	IMR90 p8
92.5	E10	1.31	MMP2_1	59.0	IMR90 p8
93.0	E10	1.46	MMP2_1	59.0	IMR90 p8
93.5	E10	1.08	MMP2_1	59.0	IMR90 p8
94.0	E10	0.78	MMP2_1	59.0	IMR90 p8
94.5	E10	-0.46	MMP2_1	59.0	IMR90 p8
95.0	E10	-0.78	MMP2_1	59.0	IMR90 p8
55.0	F10	7.66	MMP2_1	57.0	IMR90 p8
55.5	F10	16.59	MMP2_1	57.0	IMR90 p8
56.0	F10	15.31	MMP2_1	57.0	IMR90 p8
56.5	F10	15.31	MMP2_1	57.0	IMR90 p8
57.0	F10	15.31	MMP2_1	57.0	IMR90 p8
57.5	F10	15.0	MMP2_1	57.0	IMR90 p8
58.0	F10	16.96	MMP2_1	57.0	IMR90 p8
58.5	F10	20.65	MMP2_1	57.0	IMR90 p8
59.0	F10	23.18	MMP2_1	57.0	IMR90 p8
59.5	F10	26.12	MMP2_1	57.0	IMR90 p8
60.0	F10	28.92	MMP2_1	57.0	IMR90 p8
60.5	F10	30.73	MMP2_1	57.0	IMR90 p8
61.0	F10	32.63	MMP2_1	57.0	IMR90 p8
61.5	F10	34.98	MMP2_1	57.0	IMR90 p8
62.0	F10	36.78	MMP2_1	57.0	IMR90 p8
62.5	F10	38.72	MMP2_1	57.0	IMR90 p8
63.0	F10	41.59	MMP2_1	57.0	IMR90 p8
63.5	F10	44.75	MMP2_1	57.0	IMR90 p8
64.0	F10	48.11	MMP2_1	57.0	IMR90 p8
64.5	F10	52.71	MMP2_1	57.0	IMR90 p8
65.0	F10	58.59	MMP2_1	57.0	IMR90 p8
65.5	F10	65.66	MMP2_1	57.0	IMR90 p8
66.0	F10	73.91	MMP2_1	57.0	IMR90 p8
66.5	F10	82.91	MMP2_1	57.0	IMR90 p8
67.0	F10	91.35	MMP2_1	57.0	IMR90 p8
67.5	F10	98.3	MMP2_1	57.0	IMR90 p8
68.0	F10	103.82	MMP2_1	57.0	IMR90 p8
68.5	F10	107.73	MMP2_1	57.0	IMR90 p8
69.0	F10	110.78	MMP2_1	57.0	IMR90 p8
69.5	F10	114.01	MMP2_1	57.0	IMR90 p8
70.0	F10	118.0	MMP2_1	57.0	IMR90 p8
70.5	F10	122.55	MMP2_1	57.0	IMR90 p8
71.0	F10	127.62	MMP2_1	57.0	IMR90 p8
71.5	F10	132.65	MMP2_1	57.0	IMR90 p8
72.0	F10	136.44	MMP2_1	57.0	IMR90 p8
72.5	F10	138.4	MMP2_1	57.0	IMR90 p8
73.0	F10	138.27	MMP2_1	57.0	IMR90 p8
73.5	F10	135.59	MMP2_1	57.0	IMR90 p8
74.0	F10	130.42	MMP2_1	57.0	IMR90 p8
74.5	F10	124.26	MMP2_1	57.0	IMR90 p8
75.0	F10	118.32	MMP2_1	57.0	IMR90 p8
75.5	F10	113.03	MMP2_1	57.0	IMR90 p8
76.0	F10	109.53	MMP2_1	57.0	IMR90 p8
76.5	F10	108.6	MMP2_1	57.0	IMR90 p8
77.0	F10	109.43	MMP2_1	57.0	IMR90 p8
77.5	F10	111.71	MMP2_1	57.0	IMR90 p8
78.0	F10	116.54	MMP2_1	57.0	IMR90 p8
78.5	F10	125.53	MMP2_1	57.0	IMR90 p8
79.0	F10	144.68	MMP2_1	57.0	IMR90 p8
79.5	F10	186.7	MMP2_1	57.0	IMR90 p8
80.0	F10	249.34	MMP2_1	57.0	IMR90 p8
80.5	F10	313.92	MMP2_1	57.0	IMR90 p8
81.0	F10	367.2	MMP2_1	57.0	IMR90 p8
81.5	F10	393.85	MMP2_1	57.0	IMR90 p8
82.0	F10	368.89	MMP2_1	57.0	IMR90 p8
82.5	F10	295.62	MMP2_1	57.0	IMR90 p8
83.0	F10	207.67	MMP2_1	57.0	IMR90 p8
83.5	F10	125.13	MMP2_1	57.0	IMR90 p8
84.0	F10	57.92	MMP2_1	57.0	IMR90 p8
84.5	F10	18.62	MMP2_1	57.0	IMR90 p8
85.0	F10	5.76	MMP2_1	57.0	IMR90 p8
85.5	F10	3.12	MMP2_1	57.0	IMR90 p8
86.0	F10	2.29	MMP2_1	57.0	IMR90 p8
86.5	F10	1.99	MMP2_1	57.0	IMR90 p8
87.0	F10	1.55	MMP2_1	57.0	IMR90 p8
87.5	F10	1.44	MMP2_1	57.0	IMR90 p8
88.0	F10	1.67	MMP2_1	57.0	IMR90 p8
88.5	F10	1.62	MMP2_1	57.0	IMR90 p8
89.0	F10	1.45	MMP2_1	57.0	IMR90 p8
89.5	F10	1.66	MMP2_1	57.0	IMR90 p8
90.0	F10	2.08	MMP2_1	57.0	IMR90 p8
90.5	F10	2.58	MMP2_1	57.0	IMR90 p8
91.0	F10	2.81	MMP2_1	57.0	IMR90 p8
91.5	F10	2.52	MMP2_1	57.0	IMR90 p8
92.0	F10	2.42	MMP2_1	57.0	IMR90 p8
92.5	F10	1.87	MMP2_1	57.0	IMR90 p8
93.0	F10	0.82	MMP2_1	57.0	IMR90 p8
93.5	F10	-0.21	MMP2_1	57.0	IMR90 p8
94.0	F10	-0.64	MMP2_1	57.0	IMR90 p8
94.5	F10	-2.09	MMP2_1	57.0	IMR90 p8
95.0	F10	-1.61	MMP2_1	57.0	IMR90 p8
55.0	G10	2.21	MMP2_1	55.7	IMR90 p8
55.5	G10	4.8	MMP2_1	55.7	IMR90 p8
56.0	G10	4.43	MMP2_1	55.7	IMR90 p8
56.5	G10	4.43	MMP2_1	55.7	IMR90 p8
57.0	G10	4.43	MMP2_1	55.7	IMR90 p8
57.5	G10	3.9	MMP2_1	55.7	IMR90 p8
58.0	G10	7.31	MMP2_1	55.7	IMR90 p8
58.5	G10	12.65	MMP2_1	55.7	IMR90 p8
59.0	G10	15.53	MMP2_1	55.7	IMR90 p8
59.5	G10	18.54	MMP2_1	55.7	IMR90 p8
60.0	G10	20.78	MMP2_1	55.7	IMR90 p8
60.5	G10	22.88	MMP2_1	55.7	IMR90 p8
61.0	G10	26.33	MMP2_1	55.7	IMR90 p8
61.5	G10	29.53	MMP2_1	55.7	IMR90 p8
62.0	G10	32.28	MMP2_1	55.7	IMR90 p8
62.5	G10	35.58	MMP2_1	55.7	IMR90 p8
63.0	G10	38.03	MMP2_1	55.7	IMR90 p8
63.5	G10	39.71	MMP2_1	55.7	IMR90 p8
64.0	G10	41.84	MMP2_1	55.7	IMR90 p8
64.5	G10	44.26	MMP2_1	55.7	IMR90 p8
65.0	G10	48.24	MMP2_1	55.7	IMR90 p8
65.5	G10	54.28	MMP2_1	55.7	IMR90 p8
66.0	G10	61.71	MMP2_1	55.7	IMR90 p8
66.5	G10	71.48	MMP2_1	55.7	IMR90 p8
67.0	G10	81.94	MMP2_1	55.7	IMR90 p8
67.5	G10	91.21	MMP2_1	55.7	IMR90 p8
68.0	G10	98.9	MMP2_1	55.7	IMR90 p8
68.5	G10	103.94	MMP2_1	55.7	IMR90 p8
69.0	G10	106.55	MMP2_1	55.7	IMR90 p8
69.5	G10	109.1	MMP2_1	55.7	IMR90 p8
70.0	G10	111.51	MMP2_1	55.7	IMR90 p8
70.5	G10	114.29	MMP2_1	55.7	IMR90 p8
71.0	G10	119.26	MMP2_1	55.7	IMR90 p8
71.5	G10	124.85	MMP2_1	55.7	IMR90 p8
72.0	G10	129.58	MMP2_1	55.7	IMR90 p8
72.5	G10	132.66	MMP2_1	55.7	IMR90 p8
73.0	G10	133.43	MMP2_1	55.7	IMR90 p8
73.5	G10	131.12	MMP2_1	55.7	IMR90 p8
74.0	G10	126.32	MMP2_1	55.7	IMR90 p8
74.5	G10	119.81	MMP2_1	55.7	IMR90 p8
75.0	G10	113.92	MMP2_1	55.7	IMR90 p8
75.5	G10	109.52	MMP2_1	55.7	IMR90 p8
76.0	G10	106.11	MMP2_1	55.7	IMR90 p8
76.5	G10	104.17	MMP2_1	55.7	IMR90 p8
77.0	G10	103.82	MMP2_1	55.7	IMR90 p8
77.5	G10	105.2	MMP2_1	55.7	IMR90 p8
78.0	G10	108.77	MMP2_1	55.7	IMR90 p8
78.5	G10	116.52	MMP2_1	55.7	IMR90 p8
79.0	G10	133.69	MMP2_1	55.7	IMR90 p8
79.5	G10	172.22	MMP2_1	55.7	IMR90 p8
80.0	G10	230.13	MMP2_1	55.7	IMR90 p8
80.5	G10	290.27	MMP2_1	55.7	IMR90 p8
81.0	G10	340.45	MMP2_1	55.7	IMR90 p8
81.5	G10	367.41	MMP2_1	55.7	IMR90 p8
82.0	G10	346.99	MMP2_1	55.7	IMR90 p8
82.5	G10	279.75	MMP2_1	55.7	IMR90 p8
83.0	G10	197.18	MMP2_1	55.7	IMR90 p8
83.5	G10	119.23	MMP2_1	55.7	IMR90 p8
84.0	G10	55.1	MMP2_1	55.7	IMR90 p8
84.5	G10	16.67	MMP2_1	55.7	IMR90 p8
85.0	G10	4.23	MMP2_1	55.7	IMR90 p8
85.5	G10	2.85	MMP2_1	55.7	IMR90 p8
86.0	G10	3.01	MMP2_1	55.7	IMR90 p8
86.5	G10	3.04	MMP2_1	55.7	IMR90 p8
87.0	G10	3.26	MMP2_1	55.7	IMR90 p8
87.5	G10	3.07	MMP2_1	55.7	IMR90 p8
88.0	G10	2.74	MMP2_1	55.7	IMR90 p8
88.5	G10	2.57	MMP2_1	55.7	IMR90 p8
89.0	G10	2.24	MMP2_1	55.7	IMR90 p8
89.5	G10	1.93	MMP2_1	55.7	IMR90 p8
90.0	G10	2.28	MMP2_1	55.7	IMR90 p8
90.5	G10	2.24	MMP2_1	55.7	IMR90 p8
91.0	G10	1.98	MMP2_1	55.7	IMR90 p8
91.5	G10	2.32	MMP2_1	55.7	IMR90 p8
92.0	G10	2.21	MMP2_1	55.7	IMR90 p8
92.5	G10	1.88	MMP2_1	55.7	IMR90 p8
93.0	G10	2.04	MMP2_1	55.7	IMR90 p8
93.5	G10	1.56	MMP2_1	55.7	IMR90 p8
94.0	G10	1.15	MMP2_1	55.7	IMR90 p8
94.5	G10	-0.13	MMP2_1	55.7	IMR90 p8
95.0	G10	-0.85	MMP2_1	55.7	IMR90 p8
55.0	H10	3.17	MMP2_1	55.0	IMR90 p8
55.5	H10	6.86	MMP2_1	55.0	IMR90 p8
56.0	H10	6.33	MMP2_1	55.0	IMR90 p8
56.5	H10	6.33	MMP2_1	55.0	IMR90 p8
57.0	H10	6.33	MMP2_1	55.0	IMR90 p8
57.5	H10	5.97	MMP2_1	55.0	IMR90 p8
58.0	H10	8.17	MMP2_1	55.0	IMR90 p8
58.5	H10	12.86	MMP2_1	55.0	IMR90 p8
59.0	H10	17.18	MMP2_1	55.0	IMR90 p8
59.5	H10	20.9	MMP2_1	55.0	IMR90 p8
60.0	H10	23.87	MMP2_1	55.0	IMR90 p8
60.5	H10	26.47	MMP2_1	55.0	IMR90 p8
61.0	H10	28.76	MMP2_1	55.0	IMR90 p8
61.5	H10	30.67	MMP2_1	55.0	IMR90 p8
62.0	H10	32.61	MMP2_1	55.0	IMR90 p8
62.5	H10	34.58	MMP2_1	55.0	IMR90 p8
63.0	H10	36.63	MMP2_1	55.0	IMR90 p8
63.5	H10	38.34	MMP2_1	55.0	IMR90 p8
64.0	H10	39.65	MMP2_1	55.0	IMR90 p8
64.5	H10	41.42	MMP2_1	55.0	IMR90 p8
65.0	H10	44.12	MMP2_1	55.0	IMR90 p8
65.5	H10	48.11	MMP2_1	55.0	IMR90 p8
66.0	H10	54.41	MMP2_1	55.0	IMR90 p8
66.5	H10	62.84	MMP2_1	55.0	IMR90 p8
67.0	H10	71.79	MMP2_1	55.0	IMR90 p8
67.5	H10	80.72	MMP2_1	55.0	IMR90 p8
68.0	H10	88.28	MMP2_1	55.0	IMR90 p8
68.5	H10	93.43	MMP2_1	55.0	IMR90 p8
69.0	H10	96.62	MMP2_1	55.0	IMR90 p8
69.5	H10	99.27	MMP2_1	55.0	IMR90 p8
70.0	H10	101.63	MMP2_1	55.0	IMR90 p8
70.5	H10	104.07	MMP2_1	55.0	IMR90 p8
71.0	H10	107.24	MMP2_1	55.0	IMR90 p8
71.5	H10	111.21	MMP2_1	55.0	IMR90 p8
72.0	H10	114.72	MMP2_1	55.0	IMR90 p8
72.5	H10	116.55	MMP2_1	55.0	IMR90 p8
73.0	H10	117.47	MMP2_1	55.0	IMR90 p8
73.5	H10	116.72	MMP2_1	55.0	IMR90 p8
74.0	H10	113.66	MMP2_1	55.0	IMR90 p8
74.5	H10	109.35	MMP2_1	55.0	IMR90 p8
75.0	H10	105.37	MMP2_1	55.0	IMR90 p8
75.5	H10	101.55	MMP2_1	55.0	IMR90 p8
76.0	H10	98.37	MMP2_1	55.0	IMR90 p8
76.5	H10	96.63	MMP2_1	55.0	IMR90 p8
77.0	H10	95.99	MMP2_1	55.0	IMR90 p8
77.5	H10	96.38	MMP2_1	55.0	IMR90 p8
78.0	H10	98.56	MMP2_1	55.0	IMR90 p8
78.5	H10	104.66	MMP2_1	55.0	IMR90 p8
79.0	H10	117.89	MMP2_1	55.0	IMR90 p8
79.5	H10	148.37	MMP2_1	55.0	IMR90 p8
80.0	H10	198.81	MMP2_1	55.0	IMR90 p8
80.5	H10	254.29	MMP2_1	55.0	IMR90 p8
81.0	H10	300.78	MMP2_1	55.0	IMR90 p8
81.5	H10	329.27	MMP2_1	55.0	IMR90 p8
82.0	H10	318.79	MMP2_1	55.0	IMR90 p8
82.5	H10	262.78	MMP2_1	55.0	IMR90 p8
83.0	H10	188.83	MMP2_1	55.0	IMR90 p8
83.5	H10	118.5	MMP2_1	55.0	IMR90 p8
84.0	H10	58.35	MMP2_1	55.0	IMR90 p8
84.5	H10	19.71	MMP2_1	55.0	IMR90 p8
85.0	H10	5.9	MMP2_1	55.0	IMR90 p8
85.5	H10	3.07	MMP2_1	55.0	IMR90 p8
86.0	H10	2.24	MMP2_1	55.0	IMR90 p8
86.5	H10	2.38	MMP2_1	55.0	IMR90 p8
87.0	H10	2.49	MMP2_1	55.0	IMR90 p8
87.5	H10	2.61	MMP2_1	55.0	IMR90 p8
88.0	H10	3.27	MMP2_1	55.0	IMR90 p8
88.5	H10	3.5	MMP2_1	55.0	IMR90 p8
89.0	H10	2.85	MMP2_1	55.0	IMR90 p8
89.5	H10	2.03	MMP2_1	55.0	IMR90 p8
90.0	H10	1.36	MMP2_1	55.0	IMR90 p8
90.5	H10	1.02	MMP2_1	55.0	IMR90 p8
91.0	H10	0.85	MMP2_1	55.0	IMR90 p8
91.5	H10	0.99	MMP2_1	55.0	IMR90 p8
92.0	H10	1.38	MMP2_1	55.0	IMR90 p8
92.5	H10	1.96	MMP2_1	55.0	IMR90 p8
93.0	H10	1.72	MMP2_1	55.0	IMR90 p8
93.5	H10	2.17	MMP2_1	55.0	IMR90 p8
94.0	H10	2.64	MMP2_1	55.0	IMR90 p8
94.5	H10	4.37	MMP2_1	55.0	IMR90 p8
95.0	H10	2.85	MMP2_1	55.0	IMR90 p8
