# Supplementary material for: Primer PICKR: literature-mined scoring platform for robust RT–qPCR primers
Source: Nat Commun. 2026 May 28;17:6938. doi: 10.1038/s41467-026-73648-2 (PMC13388996; doi:10.1038/s41467-026-73648-2)
Supplement: Supplementary file 11 — Source Data [file 41467_2026_73648_MOESM11_ESM.zip › Suppl_Fig_S4/melting_curve_data_VIM_1.csv]

Temperature	Well	Derivative	Target	melt temp	Replicate
55.0	A5	13.49	VIM_1	65.0	IMR90 p11
55.5	A5	29.23	VIM_1	65.0	IMR90 p11
56.0	A5	26.98	VIM_1	65.0	IMR90 p11
56.5	A5	26.98	VIM_1	65.0	IMR90 p11
57.0	A5	26.98	VIM_1	65.0	IMR90 p11
57.5	A5	26.84	VIM_1	65.0	IMR90 p11
58.0	A5	27.68	VIM_1	65.0	IMR90 p11
58.5	A5	29.73	VIM_1	65.0	IMR90 p11
59.0	A5	29.27	VIM_1	65.0	IMR90 p11
59.5	A5	29.29	VIM_1	65.0	IMR90 p11
60.0	A5	29.29	VIM_1	65.0	IMR90 p11
60.5	A5	27.88	VIM_1	65.0	IMR90 p11
61.0	A5	27.55	VIM_1	65.0	IMR90 p11
61.5	A5	28.19	VIM_1	65.0	IMR90 p11
62.0	A5	28.51	VIM_1	65.0	IMR90 p11
62.5	A5	28.69	VIM_1	65.0	IMR90 p11
63.0	A5	29.96	VIM_1	65.0	IMR90 p11
63.5	A5	31.26	VIM_1	65.0	IMR90 p11
64.0	A5	34.15	VIM_1	65.0	IMR90 p11
64.5	A5	39.95	VIM_1	65.0	IMR90 p11
65.0	A5	49.3	VIM_1	65.0	IMR90 p11
65.5	A5	61.22	VIM_1	65.0	IMR90 p11
66.0	A5	74.46	VIM_1	65.0	IMR90 p11
66.5	A5	87.48	VIM_1	65.0	IMR90 p11
67.0	A5	97.74	VIM_1	65.0	IMR90 p11
67.5	A5	104.22	VIM_1	65.0	IMR90 p11
68.0	A5	108.12	VIM_1	65.0	IMR90 p11
68.5	A5	109.5	VIM_1	65.0	IMR90 p11
69.0	A5	108.4	VIM_1	65.0	IMR90 p11
69.5	A5	107.49	VIM_1	65.0	IMR90 p11
70.0	A5	107.74	VIM_1	65.0	IMR90 p11
70.5	A5	107.74	VIM_1	65.0	IMR90 p11
71.0	A5	108.59	VIM_1	65.0	IMR90 p11
71.5	A5	111.16	VIM_1	65.0	IMR90 p11
72.0	A5	113.27	VIM_1	65.0	IMR90 p11
72.5	A5	114.19	VIM_1	65.0	IMR90 p11
73.0	A5	114.96	VIM_1	65.0	IMR90 p11
73.5	A5	115.62	VIM_1	65.0	IMR90 p11
74.0	A5	115.34	VIM_1	65.0	IMR90 p11
74.5	A5	115.49	VIM_1	65.0	IMR90 p11
75.0	A5	116.44	VIM_1	65.0	IMR90 p11
75.5	A5	117.18	VIM_1	65.0	IMR90 p11
76.0	A5	117.08	VIM_1	65.0	IMR90 p11
76.5	A5	116.41	VIM_1	65.0	IMR90 p11
77.0	A5	115.48	VIM_1	65.0	IMR90 p11
77.5	A5	113.73	VIM_1	65.0	IMR90 p11
78.0	A5	111.72	VIM_1	65.0	IMR90 p11
78.5	A5	110.37	VIM_1	65.0	IMR90 p11
79.0	A5	110.2	VIM_1	65.0	IMR90 p11
79.5	A5	110.99	VIM_1	65.0	IMR90 p11
80.0	A5	117.24	VIM_1	65.0	IMR90 p11
80.5	A5	135.36	VIM_1	65.0	IMR90 p11
81.0	A5	171.65	VIM_1	65.0	IMR90 p11
81.5	A5	233.63	VIM_1	65.0	IMR90 p11
82.0	A5	313.89	VIM_1	65.0	IMR90 p11
82.5	A5	388.13	VIM_1	65.0	IMR90 p11
83.0	A5	436.6	VIM_1	65.0	IMR90 p11
83.5	A5	444.18	VIM_1	65.0	IMR90 p11
84.0	A5	394.57	VIM_1	65.0	IMR90 p11
84.5	A5	300.39	VIM_1	65.0	IMR90 p11
85.0	A5	199.48	VIM_1	65.0	IMR90 p11
85.5	A5	112.1	VIM_1	65.0	IMR90 p11
86.0	A5	46.76	VIM_1	65.0	IMR90 p11
86.5	A5	12.71	VIM_1	65.0	IMR90 p11
87.0	A5	4.17	VIM_1	65.0	IMR90 p11
87.5	A5	2.92	VIM_1	65.0	IMR90 p11
88.0	A5	2.13	VIM_1	65.0	IMR90 p11
88.5	A5	2.36	VIM_1	65.0	IMR90 p11
89.0	A5	2.18	VIM_1	65.0	IMR90 p11
89.5	A5	1.61	VIM_1	65.0	IMR90 p11
90.0	A5	1.65	VIM_1	65.0	IMR90 p11
90.5	A5	2.04	VIM_1	65.0	IMR90 p11
91.0	A5	1.79	VIM_1	65.0	IMR90 p11
91.5	A5	1.92	VIM_1	65.0	IMR90 p11
92.0	A5	2.24	VIM_1	65.0	IMR90 p11
92.5	A5	2.23	VIM_1	65.0	IMR90 p11
93.0	A5	2.67	VIM_1	65.0	IMR90 p11
93.5	A5	2.75	VIM_1	65.0	IMR90 p11
94.0	A5	2.68	VIM_1	65.0	IMR90 p11
94.5	A5	2.04	VIM_1	65.0	IMR90 p11
95.0	A5	0.49	VIM_1	65.0	IMR90 p11
55.0	B5	14.6	VIM_1	64.5	IMR90 p11
55.5	B5	31.62	VIM_1	64.5	IMR90 p11
56.0	B5	29.19	VIM_1	64.5	IMR90 p11
56.5	B5	29.19	VIM_1	64.5	IMR90 p11
57.0	B5	29.19	VIM_1	64.5	IMR90 p11
57.5	B5	29.26	VIM_1	64.5	IMR90 p11
58.0	B5	28.79	VIM_1	64.5	IMR90 p11
58.5	B5	28.04	VIM_1	64.5	IMR90 p11
59.0	B5	27.97	VIM_1	64.5	IMR90 p11
59.5	B5	28.25	VIM_1	64.5	IMR90 p11
60.0	B5	28.49	VIM_1	64.5	IMR90 p11
60.5	B5	29.63	VIM_1	64.5	IMR90 p11
61.0	B5	31.6	VIM_1	64.5	IMR90 p11
61.5	B5	33.38	VIM_1	64.5	IMR90 p11
62.0	B5	34.36	VIM_1	64.5	IMR90 p11
62.5	B5	35.61	VIM_1	64.5	IMR90 p11
63.0	B5	37.34	VIM_1	64.5	IMR90 p11
63.5	B5	39.43	VIM_1	64.5	IMR90 p11
64.0	B5	43.85	VIM_1	64.5	IMR90 p11
64.5	B5	51.91	VIM_1	64.5	IMR90 p11
65.0	B5	62.5	VIM_1	64.5	IMR90 p11
65.5	B5	74.14	VIM_1	64.5	IMR90 p11
66.0	B5	86.39	VIM_1	64.5	IMR90 p11
66.5	B5	97.61	VIM_1	64.5	IMR90 p11
67.0	B5	105.91	VIM_1	64.5	IMR90 p11
67.5	B5	111.27	VIM_1	64.5	IMR90 p11
68.0	B5	114.66	VIM_1	64.5	IMR90 p11
68.5	B5	116.55	VIM_1	64.5	IMR90 p11
69.0	B5	117.2	VIM_1	64.5	IMR90 p11
69.5	B5	117.29	VIM_1	64.5	IMR90 p11
70.0	B5	117.31	VIM_1	64.5	IMR90 p11
70.5	B5	117.5	VIM_1	64.5	IMR90 p11
71.0	B5	117.57	VIM_1	64.5	IMR90 p11
71.5	B5	117.6	VIM_1	64.5	IMR90 p11
72.0	B5	117.95	VIM_1	64.5	IMR90 p11
72.5	B5	118.98	VIM_1	64.5	IMR90 p11
73.0	B5	120.56	VIM_1	64.5	IMR90 p11
73.5	B5	122.13	VIM_1	64.5	IMR90 p11
74.0	B5	123.56	VIM_1	64.5	IMR90 p11
74.5	B5	125.21	VIM_1	64.5	IMR90 p11
75.0	B5	126.12	VIM_1	64.5	IMR90 p11
75.5	B5	126.01	VIM_1	64.5	IMR90 p11
76.0	B5	125.7	VIM_1	64.5	IMR90 p11
76.5	B5	124.75	VIM_1	64.5	IMR90 p11
77.0	B5	122.67	VIM_1	64.5	IMR90 p11
77.5	B5	120.1	VIM_1	64.5	IMR90 p11
78.0	B5	117.12	VIM_1	64.5	IMR90 p11
78.5	B5	114.1	VIM_1	64.5	IMR90 p11
79.0	B5	112.96	VIM_1	64.5	IMR90 p11
79.5	B5	114.66	VIM_1	64.5	IMR90 p11
80.0	B5	122.93	VIM_1	64.5	IMR90 p11
80.5	B5	145.14	VIM_1	64.5	IMR90 p11
81.0	B5	188.54	VIM_1	64.5	IMR90 p11
81.5	B5	256.73	VIM_1	64.5	IMR90 p11
82.0	B5	338.25	VIM_1	64.5	IMR90 p11
82.5	B5	409.52	VIM_1	64.5	IMR90 p11
83.0	B5	450.36	VIM_1	64.5	IMR90 p11
83.5	B5	444.86	VIM_1	64.5	IMR90 p11
84.0	B5	382.28	VIM_1	64.5	IMR90 p11
84.5	B5	282.84	VIM_1	64.5	IMR90 p11
85.0	B5	181.93	VIM_1	64.5	IMR90 p11
85.5	B5	97.65	VIM_1	64.5	IMR90 p11
86.0	B5	38.74	VIM_1	64.5	IMR90 p11
86.5	B5	10.9	VIM_1	64.5	IMR90 p11
87.0	B5	4.14	VIM_1	64.5	IMR90 p11
87.5	B5	3.04	VIM_1	64.5	IMR90 p11
88.0	B5	2.8	VIM_1	64.5	IMR90 p11
88.5	B5	2.21	VIM_1	64.5	IMR90 p11
89.0	B5	1.74	VIM_1	64.5	IMR90 p11
89.5	B5	1.93	VIM_1	64.5	IMR90 p11
90.0	B5	2.36	VIM_1	64.5	IMR90 p11
90.5	B5	2.09	VIM_1	64.5	IMR90 p11
91.0	B5	2.09	VIM_1	64.5	IMR90 p11
91.5	B5	2.29	VIM_1	64.5	IMR90 p11
92.0	B5	2.22	VIM_1	64.5	IMR90 p11
92.5	B5	1.68	VIM_1	64.5	IMR90 p11
93.0	B5	1.83	VIM_1	64.5	IMR90 p11
93.5	B5	1.43	VIM_1	64.5	IMR90 p11
94.0	B5	0.92	VIM_1	64.5	IMR90 p11
94.5	B5	-0.51	VIM_1	64.5	IMR90 p11
95.0	B5	-0.98	VIM_1	64.5	IMR90 p11
55.0	C5	14.11	VIM_1	63.3	IMR90 p11
55.5	C5	30.58	VIM_1	63.3	IMR90 p11
56.0	C5	28.23	VIM_1	63.3	IMR90 p11
56.5	C5	28.23	VIM_1	63.3	IMR90 p11
57.0	C5	28.23	VIM_1	63.3	IMR90 p11
57.5	C5	28.19	VIM_1	63.3	IMR90 p11
58.0	C5	28.44	VIM_1	63.3	IMR90 p11
58.5	C5	28.8	VIM_1	63.3	IMR90 p11
59.0	C5	29.21	VIM_1	63.3	IMR90 p11
59.5	C5	28.52	VIM_1	63.3	IMR90 p11
60.0	C5	27.72	VIM_1	63.3	IMR90 p11
60.5	C5	28.3	VIM_1	63.3	IMR90 p11
61.0	C5	29.13	VIM_1	63.3	IMR90 p11
61.5	C5	30.5	VIM_1	63.3	IMR90 p11
62.0	C5	32.66	VIM_1	63.3	IMR90 p11
62.5	C5	34.88	VIM_1	63.3	IMR90 p11
63.0	C5	35.47	VIM_1	63.3	IMR90 p11
63.5	C5	37.04	VIM_1	63.3	IMR90 p11
64.0	C5	41.54	VIM_1	63.3	IMR90 p11
64.5	C5	48.56	VIM_1	63.3	IMR90 p11
65.0	C5	58.01	VIM_1	63.3	IMR90 p11
65.5	C5	71.5	VIM_1	63.3	IMR90 p11
66.0	C5	84.98	VIM_1	63.3	IMR90 p11
66.5	C5	94.85	VIM_1	63.3	IMR90 p11
67.0	C5	102.91	VIM_1	63.3	IMR90 p11
67.5	C5	108.98	VIM_1	63.3	IMR90 p11
68.0	C5	111.62	VIM_1	63.3	IMR90 p11
68.5	C5	112.51	VIM_1	63.3	IMR90 p11
69.0	C5	114.39	VIM_1	63.3	IMR90 p11
69.5	C5	115.57	VIM_1	63.3	IMR90 p11
70.0	C5	116.65	VIM_1	63.3	IMR90 p11
70.5	C5	117.63	VIM_1	63.3	IMR90 p11
71.0	C5	119.13	VIM_1	63.3	IMR90 p11
71.5	C5	120.36	VIM_1	63.3	IMR90 p11
72.0	C5	121.11	VIM_1	63.3	IMR90 p11
72.5	C5	121.53	VIM_1	63.3	IMR90 p11
73.0	C5	122.24	VIM_1	63.3	IMR90 p11
73.5	C5	122.89	VIM_1	63.3	IMR90 p11
74.0	C5	123.17	VIM_1	63.3	IMR90 p11
74.5	C5	124.74	VIM_1	63.3	IMR90 p11
75.0	C5	127.02	VIM_1	63.3	IMR90 p11
75.5	C5	129.15	VIM_1	63.3	IMR90 p11
76.0	C5	130.42	VIM_1	63.3	IMR90 p11
76.5	C5	130.59	VIM_1	63.3	IMR90 p11
77.0	C5	129.19	VIM_1	63.3	IMR90 p11
77.5	C5	125.99	VIM_1	63.3	IMR90 p11
78.0	C5	121.51	VIM_1	63.3	IMR90 p11
78.5	C5	118.35	VIM_1	63.3	IMR90 p11
79.0	C5	117.18	VIM_1	63.3	IMR90 p11
79.5	C5	118.06	VIM_1	63.3	IMR90 p11
80.0	C5	125.7	VIM_1	63.3	IMR90 p11
80.5	C5	147.1	VIM_1	63.3	IMR90 p11
81.0	C5	188.33	VIM_1	63.3	IMR90 p11
81.5	C5	255.67	VIM_1	63.3	IMR90 p11
82.0	C5	337.93	VIM_1	63.3	IMR90 p11
82.5	C5	410.07	VIM_1	63.3	IMR90 p11
83.0	C5	453.57	VIM_1	63.3	IMR90 p11
83.5	C5	451.43	VIM_1	63.3	IMR90 p11
84.0	C5	390.12	VIM_1	63.3	IMR90 p11
84.5	C5	289.88	VIM_1	63.3	IMR90 p11
85.0	C5	188.19	VIM_1	63.3	IMR90 p11
85.5	C5	101.76	VIM_1	63.3	IMR90 p11
86.0	C5	40.38	VIM_1	63.3	IMR90 p11
86.5	C5	11.03	VIM_1	63.3	IMR90 p11
87.0	C5	3.99	VIM_1	63.3	IMR90 p11
87.5	C5	3.18	VIM_1	63.3	IMR90 p11
88.0	C5	3.16	VIM_1	63.3	IMR90 p11
88.5	C5	2.74	VIM_1	63.3	IMR90 p11
89.0	C5	2.76	VIM_1	63.3	IMR90 p11
89.5	C5	3.09	VIM_1	63.3	IMR90 p11
90.0	C5	2.55	VIM_1	63.3	IMR90 p11
90.5	C5	2.25	VIM_1	63.3	IMR90 p11
91.0	C5	2.89	VIM_1	63.3	IMR90 p11
91.5	C5	2.73	VIM_1	63.3	IMR90 p11
92.0	C5	2.31	VIM_1	63.3	IMR90 p11
92.5	C5	2.47	VIM_1	63.3	IMR90 p11
93.0	C5	1.8	VIM_1	63.3	IMR90 p11
93.5	C5	1.53	VIM_1	63.3	IMR90 p11
94.0	C5	1.38	VIM_1	63.3	IMR90 p11
94.5	C5	2.97	VIM_1	63.3	IMR90 p11
95.0	C5	2.2	VIM_1	63.3	IMR90 p11
55.0	D5	11.47	VIM_1	61.4	IMR90 p11
55.5	D5	24.86	VIM_1	61.4	IMR90 p11
56.0	D5	22.95	VIM_1	61.4	IMR90 p11
56.5	D5	22.95	VIM_1	61.4	IMR90 p11
57.0	D5	22.95	VIM_1	61.4	IMR90 p11
57.5	D5	22.85	VIM_1	61.4	IMR90 p11
58.0	D5	23.51	VIM_1	61.4	IMR90 p11
58.5	D5	24.57	VIM_1	61.4	IMR90 p11
59.0	D5	24.89	VIM_1	61.4	IMR90 p11
59.5	D5	25.43	VIM_1	61.4	IMR90 p11
60.0	D5	26.39	VIM_1	61.4	IMR90 p11
60.5	D5	26.91	VIM_1	61.4	IMR90 p11
61.0	D5	27.9	VIM_1	61.4	IMR90 p11
61.5	D5	29.41	VIM_1	61.4	IMR90 p11
62.0	D5	30.97	VIM_1	61.4	IMR90 p11
62.5	D5	33.3	VIM_1	61.4	IMR90 p11
63.0	D5	36.22	VIM_1	61.4	IMR90 p11
63.5	D5	39.25	VIM_1	61.4	IMR90 p11
64.0	D5	43.61	VIM_1	61.4	IMR90 p11
64.5	D5	50.04	VIM_1	61.4	IMR90 p11
65.0	D5	58.08	VIM_1	61.4	IMR90 p11
65.5	D5	68.21	VIM_1	61.4	IMR90 p11
66.0	D5	79.7	VIM_1	61.4	IMR90 p11
66.5	D5	90.43	VIM_1	61.4	IMR90 p11
67.0	D5	99.04	VIM_1	61.4	IMR90 p11
67.5	D5	105.41	VIM_1	61.4	IMR90 p11
68.0	D5	109.21	VIM_1	61.4	IMR90 p11
68.5	D5	111.17	VIM_1	61.4	IMR90 p11
69.0	D5	112.38	VIM_1	61.4	IMR90 p11
69.5	D5	112.98	VIM_1	61.4	IMR90 p11
70.0	D5	113.54	VIM_1	61.4	IMR90 p11
70.5	D5	114.5	VIM_1	61.4	IMR90 p11
71.0	D5	115.35	VIM_1	61.4	IMR90 p11
71.5	D5	116.37	VIM_1	61.4	IMR90 p11
72.0	D5	118.02	VIM_1	61.4	IMR90 p11
72.5	D5	119.14	VIM_1	61.4	IMR90 p11
73.0	D5	119.95	VIM_1	61.4	IMR90 p11
73.5	D5	121.47	VIM_1	61.4	IMR90 p11
74.0	D5	122.92	VIM_1	61.4	IMR90 p11
74.5	D5	124.25	VIM_1	61.4	IMR90 p11
75.0	D5	126.62	VIM_1	61.4	IMR90 p11
75.5	D5	128.81	VIM_1	61.4	IMR90 p11
76.0	D5	129.1	VIM_1	61.4	IMR90 p11
76.5	D5	128.22	VIM_1	61.4	IMR90 p11
77.0	D5	126.14	VIM_1	61.4	IMR90 p11
77.5	D5	122.23	VIM_1	61.4	IMR90 p11
78.0	D5	117.99	VIM_1	61.4	IMR90 p11
78.5	D5	114.55	VIM_1	61.4	IMR90 p11
79.0	D5	112.47	VIM_1	61.4	IMR90 p11
79.5	D5	113.36	VIM_1	61.4	IMR90 p11
80.0	D5	120.69	VIM_1	61.4	IMR90 p11
80.5	D5	140.23	VIM_1	61.4	IMR90 p11
81.0	D5	180.22	VIM_1	61.4	IMR90 p11
81.5	D5	245.44	VIM_1	61.4	IMR90 p11
82.0	D5	323.15	VIM_1	61.4	IMR90 p11
82.5	D5	390.8	VIM_1	61.4	IMR90 p11
83.0	D5	430.85	VIM_1	61.4	IMR90 p11
83.5	D5	426.41	VIM_1	61.4	IMR90 p11
84.0	D5	365.45	VIM_1	61.4	IMR90 p11
84.5	D5	269.04	VIM_1	61.4	IMR90 p11
85.0	D5	172.53	VIM_1	61.4	IMR90 p11
85.5	D5	91.4	VIM_1	61.4	IMR90 p11
86.0	D5	34.42	VIM_1	61.4	IMR90 p11
86.5	D5	8.57	VIM_1	61.4	IMR90 p11
87.0	D5	3.5	VIM_1	61.4	IMR90 p11
87.5	D5	2.96	VIM_1	61.4	IMR90 p11
88.0	D5	2.8	VIM_1	61.4	IMR90 p11
88.5	D5	2.87	VIM_1	61.4	IMR90 p11
89.0	D5	2.47	VIM_1	61.4	IMR90 p11
89.5	D5	2.29	VIM_1	61.4	IMR90 p11
90.0	D5	2.49	VIM_1	61.4	IMR90 p11
90.5	D5	2.73	VIM_1	61.4	IMR90 p11
91.0	D5	2.96	VIM_1	61.4	IMR90 p11
91.5	D5	2.99	VIM_1	61.4	IMR90 p11
92.0	D5	3.08	VIM_1	61.4	IMR90 p11
92.5	D5	2.83	VIM_1	61.4	IMR90 p11
93.0	D5	2.57	VIM_1	61.4	IMR90 p11
93.5	D5	1.91	VIM_1	61.4	IMR90 p11
94.0	D5	1.59	VIM_1	61.4	IMR90 p11
94.5	D5	0.58	VIM_1	61.4	IMR90 p11
95.0	D5	-0.31	VIM_1	61.4	IMR90 p11
55.0	E5	7.87	VIM_1	59.0	IMR90 p11
55.5	E5	17.05	VIM_1	59.0	IMR90 p11
56.0	E5	15.74	VIM_1	59.0	IMR90 p11
56.5	E5	15.74	VIM_1	59.0	IMR90 p11
57.0	E5	15.74	VIM_1	59.0	IMR90 p11
57.5	E5	15.75	VIM_1	59.0	IMR90 p11
58.0	E5	15.64	VIM_1	59.0	IMR90 p11
58.5	E5	15.58	VIM_1	59.0	IMR90 p11
59.0	E5	15.0	VIM_1	59.0	IMR90 p11
59.5	E5	15.46	VIM_1	59.0	IMR90 p11
60.0	E5	15.95	VIM_1	59.0	IMR90 p11
60.5	E5	16.73	VIM_1	59.0	IMR90 p11
61.0	E5	19.24	VIM_1	59.0	IMR90 p11
61.5	E5	23.36	VIM_1	59.0	IMR90 p11
62.0	E5	26.66	VIM_1	59.0	IMR90 p11
62.5	E5	28.55	VIM_1	59.0	IMR90 p11
63.0	E5	31.65	VIM_1	59.0	IMR90 p11
63.5	E5	35.9	VIM_1	59.0	IMR90 p11
64.0	E5	40.6	VIM_1	59.0	IMR90 p11
64.5	E5	47.45	VIM_1	59.0	IMR90 p11
65.0	E5	58.7	VIM_1	59.0	IMR90 p11
65.5	E5	70.41	VIM_1	59.0	IMR90 p11
66.0	E5	80.6	VIM_1	59.0	IMR90 p11
66.5	E5	90.15	VIM_1	59.0	IMR90 p11
67.0	E5	98.46	VIM_1	59.0	IMR90 p11
67.5	E5	102.76	VIM_1	59.0	IMR90 p11
68.0	E5	104.17	VIM_1	59.0	IMR90 p11
68.5	E5	105.92	VIM_1	59.0	IMR90 p11
69.0	E5	107.49	VIM_1	59.0	IMR90 p11
69.5	E5	107.42	VIM_1	59.0	IMR90 p11
70.0	E5	108.32	VIM_1	59.0	IMR90 p11
70.5	E5	110.87	VIM_1	59.0	IMR90 p11
71.0	E5	112.65	VIM_1	59.0	IMR90 p11
71.5	E5	112.85	VIM_1	59.0	IMR90 p11
72.0	E5	113.21	VIM_1	59.0	IMR90 p11
72.5	E5	114.75	VIM_1	59.0	IMR90 p11
73.0	E5	116.19	VIM_1	59.0	IMR90 p11
73.5	E5	116.28	VIM_1	59.0	IMR90 p11
74.0	E5	118.14	VIM_1	59.0	IMR90 p11
74.5	E5	122.14	VIM_1	59.0	IMR90 p11
75.0	E5	124.35	VIM_1	59.0	IMR90 p11
75.5	E5	125.43	VIM_1	59.0	IMR90 p11
76.0	E5	127.16	VIM_1	59.0	IMR90 p11
76.5	E5	127.04	VIM_1	59.0	IMR90 p11
77.0	E5	123.59	VIM_1	59.0	IMR90 p11
77.5	E5	119.07	VIM_1	59.0	IMR90 p11
78.0	E5	114.9	VIM_1	59.0	IMR90 p11
78.5	E5	111.12	VIM_1	59.0	IMR90 p11
79.0	E5	107.93	VIM_1	59.0	IMR90 p11
79.5	E5	108.15	VIM_1	59.0	IMR90 p11
80.0	E5	115.63	VIM_1	59.0	IMR90 p11
80.5	E5	134.27	VIM_1	59.0	IMR90 p11
81.0	E5	170.35	VIM_1	59.0	IMR90 p11
81.5	E5	229.37	VIM_1	59.0	IMR90 p11
82.0	E5	298.27	VIM_1	59.0	IMR90 p11
82.5	E5	354.77	VIM_1	59.0	IMR90 p11
83.0	E5	385.33	VIM_1	59.0	IMR90 p11
83.5	E5	376.62	VIM_1	59.0	IMR90 p11
84.0	E5	318.26	VIM_1	59.0	IMR90 p11
84.5	E5	230.71	VIM_1	59.0	IMR90 p11
85.0	E5	146.18	VIM_1	59.0	IMR90 p11
85.5	E5	76.65	VIM_1	59.0	IMR90 p11
86.0	E5	28.93	VIM_1	59.0	IMR90 p11
86.5	E5	8.12	VIM_1	59.0	IMR90 p11
87.0	E5	4.76	VIM_1	59.0	IMR90 p11
87.5	E5	4.7	VIM_1	59.0	IMR90 p11
88.0	E5	4.3	VIM_1	59.0	IMR90 p11
88.5	E5	3.83	VIM_1	59.0	IMR90 p11
89.0	E5	3.05	VIM_1	59.0	IMR90 p11
89.5	E5	2.39	VIM_1	59.0	IMR90 p11
90.0	E5	1.87	VIM_1	59.0	IMR90 p11
90.5	E5	1.42	VIM_1	59.0	IMR90 p11
91.0	E5	1.21	VIM_1	59.0	IMR90 p11
91.5	E5	1.41	VIM_1	59.0	IMR90 p11
92.0	E5	1.62	VIM_1	59.0	IMR90 p11
92.5	E5	2.07	VIM_1	59.0	IMR90 p11
93.0	E5	2.89	VIM_1	59.0	IMR90 p11
93.5	E5	3.11	VIM_1	59.0	IMR90 p11
94.0	E5	3.41	VIM_1	59.0	IMR90 p11
94.5	E5	3.22	VIM_1	59.0	IMR90 p11
95.0	E5	1.06	VIM_1	59.0	IMR90 p11
55.0	F5	2.47	VIM_1	57.0	IMR90 p11
55.5	F5	5.34	VIM_1	57.0	IMR90 p11
56.0	F5	4.93	VIM_1	57.0	IMR90 p11
56.5	F5	4.93	VIM_1	57.0	IMR90 p11
57.0	F5	4.93	VIM_1	57.0	IMR90 p11
57.5	F5	4.64	VIM_1	57.0	IMR90 p11
58.0	F5	6.39	VIM_1	57.0	IMR90 p11
58.5	F5	10.37	VIM_1	57.0	IMR90 p11
59.0	F5	13.2	VIM_1	57.0	IMR90 p11
59.5	F5	15.2	VIM_1	57.0	IMR90 p11
60.0	F5	17.29	VIM_1	57.0	IMR90 p11
60.5	F5	18.47	VIM_1	57.0	IMR90 p11
61.0	F5	19.48	VIM_1	57.0	IMR90 p11
61.5	F5	21.27	VIM_1	57.0	IMR90 p11
62.0	F5	23.05	VIM_1	57.0	IMR90 p11
62.5	F5	24.76	VIM_1	57.0	IMR90 p11
63.0	F5	27.09	VIM_1	57.0	IMR90 p11
63.5	F5	29.64	VIM_1	57.0	IMR90 p11
64.0	F5	33.66	VIM_1	57.0	IMR90 p11
64.5	F5	40.85	VIM_1	57.0	IMR90 p11
65.0	F5	50.36	VIM_1	57.0	IMR90 p11
65.5	F5	61.5	VIM_1	57.0	IMR90 p11
66.0	F5	73.53	VIM_1	57.0	IMR90 p11
66.5	F5	84.55	VIM_1	57.0	IMR90 p11
67.0	F5	93.01	VIM_1	57.0	IMR90 p11
67.5	F5	98.9	VIM_1	57.0	IMR90 p11
68.0	F5	102.3	VIM_1	57.0	IMR90 p11
68.5	F5	103.96	VIM_1	57.0	IMR90 p11
69.0	F5	104.07	VIM_1	57.0	IMR90 p11
69.5	F5	103.2	VIM_1	57.0	IMR90 p11
70.0	F5	102.57	VIM_1	57.0	IMR90 p11
70.5	F5	102.18	VIM_1	57.0	IMR90 p11
71.0	F5	102.16	VIM_1	57.0	IMR90 p11
71.5	F5	103.57	VIM_1	57.0	IMR90 p11
72.0	F5	105.89	VIM_1	57.0	IMR90 p11
72.5	F5	108.02	VIM_1	57.0	IMR90 p11
73.0	F5	110.36	VIM_1	57.0	IMR90 p11
73.5	F5	112.66	VIM_1	57.0	IMR90 p11
74.0	F5	114.4	VIM_1	57.0	IMR90 p11
74.5	F5	116.02	VIM_1	57.0	IMR90 p11
75.0	F5	118.14	VIM_1	57.0	IMR90 p11
75.5	F5	120.16	VIM_1	57.0	IMR90 p11
76.0	F5	121.08	VIM_1	57.0	IMR90 p11
76.5	F5	120.77	VIM_1	57.0	IMR90 p11
77.0	F5	119.14	VIM_1	57.0	IMR90 p11
77.5	F5	115.89	VIM_1	57.0	IMR90 p11
78.0	F5	111.53	VIM_1	57.0	IMR90 p11
78.5	F5	107.81	VIM_1	57.0	IMR90 p11
79.0	F5	105.54	VIM_1	57.0	IMR90 p11
79.5	F5	105.76	VIM_1	57.0	IMR90 p11
80.0	F5	111.49	VIM_1	57.0	IMR90 p11
80.5	F5	128.01	VIM_1	57.0	IMR90 p11
81.0	F5	161.77	VIM_1	57.0	IMR90 p11
81.5	F5	216.98	VIM_1	57.0	IMR90 p11
82.0	F5	282.13	VIM_1	57.0	IMR90 p11
82.5	F5	337.53	VIM_1	57.0	IMR90 p11
83.0	F5	369.29	VIM_1	57.0	IMR90 p11
83.5	F5	362.83	VIM_1	57.0	IMR90 p11
84.0	F5	307.66	VIM_1	57.0	IMR90 p11
84.5	F5	224.08	VIM_1	57.0	IMR90 p11
85.0	F5	142.96	VIM_1	57.0	IMR90 p11
85.5	F5	75.32	VIM_1	57.0	IMR90 p11
86.0	F5	28.46	VIM_1	57.0	IMR90 p11
86.5	F5	8.13	VIM_1	57.0	IMR90 p11
87.0	F5	4.72	VIM_1	57.0	IMR90 p11
87.5	F5	3.94	VIM_1	57.0	IMR90 p11
88.0	F5	3.16	VIM_1	57.0	IMR90 p11
88.5	F5	2.8	VIM_1	57.0	IMR90 p11
89.0	F5	3.0	VIM_1	57.0	IMR90 p11
89.5	F5	2.83	VIM_1	57.0	IMR90 p11
90.0	F5	2.35	VIM_1	57.0	IMR90 p11
90.5	F5	2.66	VIM_1	57.0	IMR90 p11
91.0	F5	3.19	VIM_1	57.0	IMR90 p11
91.5	F5	2.9	VIM_1	57.0	IMR90 p11
92.0	F5	2.84	VIM_1	57.0	IMR90 p11
92.5	F5	3.35	VIM_1	57.0	IMR90 p11
93.0	F5	2.84	VIM_1	57.0	IMR90 p11
93.5	F5	1.82	VIM_1	57.0	IMR90 p11
94.0	F5	1.61	VIM_1	57.0	IMR90 p11
94.5	F5	1.04	VIM_1	57.0	IMR90 p11
95.0	F5	0.13	VIM_1	57.0	IMR90 p11
55.0	G5	-10.34	VIM_1	55.7	IMR90 p11
55.5	G5	-22.41	VIM_1	55.7	IMR90 p11
56.0	G5	-20.68	VIM_1	55.7	IMR90 p11
56.5	G5	-20.68	VIM_1	55.7	IMR90 p11
57.0	G5	-20.68	VIM_1	55.7	IMR90 p11
57.5	G5	-20.68	VIM_1	55.7	IMR90 p11
58.0	G5	-20.61	VIM_1	55.7	IMR90 p11
58.5	G5	-21.36	VIM_1	55.7	IMR90 p11
59.0	G5	-21.95	VIM_1	55.7	IMR90 p11
59.5	G5	-20.52	VIM_1	55.7	IMR90 p11
60.0	G5	-18.15	VIM_1	55.7	IMR90 p11
60.5	G5	-13.78	VIM_1	55.7	IMR90 p11
61.0	G5	-3.73	VIM_1	55.7	IMR90 p11
61.5	G5	11.27	VIM_1	55.7	IMR90 p11
62.0	G5	28.33	VIM_1	55.7	IMR90 p11
62.5	G5	47.09	VIM_1	55.7	IMR90 p11
63.0	G5	65.27	VIM_1	55.7	IMR90 p11
63.5	G5	79.03	VIM_1	55.7	IMR90 p11
64.0	G5	88.05	VIM_1	55.7	IMR90 p11
64.5	G5	93.19	VIM_1	55.7	IMR90 p11
65.0	G5	95.13	VIM_1	55.7	IMR90 p11
65.5	G5	95.23	VIM_1	55.7	IMR90 p11
66.0	G5	93.9	VIM_1	55.7	IMR90 p11
66.5	G5	92.32	VIM_1	55.7	IMR90 p11
67.0	G5	91.2	VIM_1	55.7	IMR90 p11
67.5	G5	89.67	VIM_1	55.7	IMR90 p11
68.0	G5	88.47	VIM_1	55.7	IMR90 p11
68.5	G5	88.09	VIM_1	55.7	IMR90 p11
69.0	G5	87.65	VIM_1	55.7	IMR90 p11
69.5	G5	88.53	VIM_1	55.7	IMR90 p11
70.0	G5	90.6	VIM_1	55.7	IMR90 p11
70.5	G5	91.7	VIM_1	55.7	IMR90 p11
71.0	G5	93.76	VIM_1	55.7	IMR90 p11
71.5	G5	96.8	VIM_1	55.7	IMR90 p11
72.0	G5	97.99	VIM_1	55.7	IMR90 p11
72.5	G5	99.78	VIM_1	55.7	IMR90 p11
73.0	G5	104.31	VIM_1	55.7	IMR90 p11
73.5	G5	108.96	VIM_1	55.7	IMR90 p11
74.0	G5	114.08	VIM_1	55.7	IMR90 p11
74.5	G5	120.29	VIM_1	55.7	IMR90 p11
75.0	G5	123.4	VIM_1	55.7	IMR90 p11
75.5	G5	121.46	VIM_1	55.7	IMR90 p11
76.0	G5	116.34	VIM_1	55.7	IMR90 p11
76.5	G5	108.06	VIM_1	55.7	IMR90 p11
77.0	G5	97.77	VIM_1	55.7	IMR90 p11
77.5	G5	89.25	VIM_1	55.7	IMR90 p11
78.0	G5	84.08	VIM_1	55.7	IMR90 p11
78.5	G5	82.49	VIM_1	55.7	IMR90 p11
79.0	G5	88.34	VIM_1	55.7	IMR90 p11
79.5	G5	106.38	VIM_1	55.7	IMR90 p11
80.0	G5	137.49	VIM_1	55.7	IMR90 p11
80.5	G5	173.87	VIM_1	55.7	IMR90 p11
81.0	G5	205.35	VIM_1	55.7	IMR90 p11
81.5	G5	223.31	VIM_1	55.7	IMR90 p11
82.0	G5	216.74	VIM_1	55.7	IMR90 p11
82.5	G5	180.83	VIM_1	55.7	IMR90 p11
83.0	G5	130.23	VIM_1	55.7	IMR90 p11
83.5	G5	81.84	VIM_1	55.7	IMR90 p11
84.0	G5	41.15	VIM_1	55.7	IMR90 p11
84.5	G5	14.22	VIM_1	55.7	IMR90 p11
85.0	G5	3.65	VIM_1	55.7	IMR90 p11
85.5	G5	2.2	VIM_1	55.7	IMR90 p11
86.0	G5	1.71	VIM_1	55.7	IMR90 p11
86.5	G5	1.71	VIM_1	55.7	IMR90 p11
87.0	G5	2.19	VIM_1	55.7	IMR90 p11
87.5	G5	2.26	VIM_1	55.7	IMR90 p11
88.0	G5	1.98	VIM_1	55.7	IMR90 p11
88.5	G5	2.34	VIM_1	55.7	IMR90 p11
89.0	G5	2.26	VIM_1	55.7	IMR90 p11
89.5	G5	1.25	VIM_1	55.7	IMR90 p11
90.0	G5	1.09	VIM_1	55.7	IMR90 p11
90.5	G5	1.37	VIM_1	55.7	IMR90 p11
91.0	G5	0.93	VIM_1	55.7	IMR90 p11
91.5	G5	0.95	VIM_1	55.7	IMR90 p11
92.0	G5	1.85	VIM_1	55.7	IMR90 p11
92.5	G5	1.94	VIM_1	55.7	IMR90 p11
93.0	G5	1.64	VIM_1	55.7	IMR90 p11
93.5	G5	0.96	VIM_1	55.7	IMR90 p11
94.0	G5	0.62	VIM_1	55.7	IMR90 p11
94.5	G5	-1.51	VIM_1	55.7	IMR90 p11
95.0	G5	-1.72	VIM_1	55.7	IMR90 p11
55.0	H5	-1.52	VIM_1	55.0	IMR90 p11
55.5	H5	-3.29	VIM_1	55.0	IMR90 p11
56.0	H5	-3.03	VIM_1	55.0	IMR90 p11
56.5	H5	-3.03	VIM_1	55.0	IMR90 p11
57.0	H5	-3.03	VIM_1	55.0	IMR90 p11
57.5	H5	-3.27	VIM_1	55.0	IMR90 p11
58.0	H5	-1.9	VIM_1	55.0	IMR90 p11
58.5	H5	1.7	VIM_1	55.0	IMR90 p11
59.0	H5	5.87	VIM_1	55.0	IMR90 p11
59.5	H5	9.22	VIM_1	55.0	IMR90 p11
60.0	H5	11.96	VIM_1	55.0	IMR90 p11
60.5	H5	15.44	VIM_1	55.0	IMR90 p11
61.0	H5	18.31	VIM_1	55.0	IMR90 p11
61.5	H5	19.71	VIM_1	55.0	IMR90 p11
62.0	H5	20.82	VIM_1	55.0	IMR90 p11
62.5	H5	22.1	VIM_1	55.0	IMR90 p11
63.0	H5	22.96	VIM_1	55.0	IMR90 p11
63.5	H5	24.15	VIM_1	55.0	IMR90 p11
64.0	H5	26.69	VIM_1	55.0	IMR90 p11
64.5	H5	30.67	VIM_1	55.0	IMR90 p11
65.0	H5	36.47	VIM_1	55.0	IMR90 p11
65.5	H5	44.28	VIM_1	55.0	IMR90 p11
66.0	H5	53.62	VIM_1	55.0	IMR90 p11
66.5	H5	63.57	VIM_1	55.0	IMR90 p11
67.0	H5	73.61	VIM_1	55.0	IMR90 p11
67.5	H5	81.74	VIM_1	55.0	IMR90 p11
68.0	H5	87.1	VIM_1	55.0	IMR90 p11
68.5	H5	90.0	VIM_1	55.0	IMR90 p11
69.0	H5	90.98	VIM_1	55.0	IMR90 p11
69.5	H5	90.46	VIM_1	55.0	IMR90 p11
70.0	H5	89.41	VIM_1	55.0	IMR90 p11
70.5	H5	88.82	VIM_1	55.0	IMR90 p11
71.0	H5	88.35	VIM_1	55.0	IMR90 p11
71.5	H5	87.97	VIM_1	55.0	IMR90 p11
72.0	H5	87.68	VIM_1	55.0	IMR90 p11
72.5	H5	88.18	VIM_1	55.0	IMR90 p11
73.0	H5	89.49	VIM_1	55.0	IMR90 p11
73.5	H5	91.7	VIM_1	55.0	IMR90 p11
74.0	H5	95.07	VIM_1	55.0	IMR90 p11
74.5	H5	99.84	VIM_1	55.0	IMR90 p11
75.0	H5	104.93	VIM_1	55.0	IMR90 p11
75.5	H5	109.02	VIM_1	55.0	IMR90 p11
76.0	H5	111.83	VIM_1	55.0	IMR90 p11
76.5	H5	112.49	VIM_1	55.0	IMR90 p11
77.0	H5	110.22	VIM_1	55.0	IMR90 p11
77.5	H5	105.74	VIM_1	55.0	IMR90 p11
78.0	H5	100.49	VIM_1	55.0	IMR90 p11
78.5	H5	95.25	VIM_1	55.0	IMR90 p11
79.0	H5	91.07	VIM_1	55.0	IMR90 p11
79.5	H5	89.06	VIM_1	55.0	IMR90 p11
80.0	H5	90.7	VIM_1	55.0	IMR90 p11
80.5	H5	100.15	VIM_1	55.0	IMR90 p11
81.0	H5	122.44	VIM_1	55.0	IMR90 p11
81.5	H5	162.1	VIM_1	55.0	IMR90 p11
82.0	H5	212.91	VIM_1	55.0	IMR90 p11
82.5	H5	259.8	VIM_1	55.0	IMR90 p11
83.0	H5	289.69	VIM_1	55.0	IMR90 p11
83.5	H5	291.68	VIM_1	55.0	IMR90 p11
84.0	H5	255.94	VIM_1	55.0	IMR90 p11
84.5	H5	192.53	VIM_1	55.0	IMR90 p11
85.0	H5	126.25	VIM_1	55.0	IMR90 p11
85.5	H5	70.31	VIM_1	55.0	IMR90 p11
86.0	H5	29.69	VIM_1	55.0	IMR90 p11
86.5	H5	9.01	VIM_1	55.0	IMR90 p11
87.0	H5	4.14	VIM_1	55.0	IMR90 p11
87.5	H5	3.55	VIM_1	55.0	IMR90 p11
88.0	H5	2.69	VIM_1	55.0	IMR90 p11
88.5	H5	2.11	VIM_1	55.0	IMR90 p11
89.0	H5	2.25	VIM_1	55.0	IMR90 p11
89.5	H5	1.98	VIM_1	55.0	IMR90 p11
90.0	H5	1.61	VIM_1	55.0	IMR90 p11
90.5	H5	1.82	VIM_1	55.0	IMR90 p11
91.0	H5	2.09	VIM_1	55.0	IMR90 p11
91.5	H5	1.61	VIM_1	55.0	IMR90 p11
92.0	H5	1.78	VIM_1	55.0	IMR90 p11
92.5	H5	2.56	VIM_1	55.0	IMR90 p11
93.0	H5	2.15	VIM_1	55.0	IMR90 p11
93.5	H5	2.08	VIM_1	55.0	IMR90 p11
94.0	H5	2.5	VIM_1	55.0	IMR90 p11
94.5	H5	3.5	VIM_1	55.0	IMR90 p11
95.0	H5	1.98	VIM_1	55.0	IMR90 p11
55.0	A5	15.71	VIM_1	65.0	IMR90 p2
55.5	A5	34.03	VIM_1	65.0	IMR90 p2
56.0	A5	31.41	VIM_1	65.0	IMR90 p2
56.5	A5	31.41	VIM_1	65.0	IMR90 p2
57.0	A5	31.41	VIM_1	65.0	IMR90 p2
57.5	A5	31.29	VIM_1	65.0	IMR90 p2
58.0	A5	32.32	VIM_1	65.0	IMR90 p2
58.5	A5	31.79	VIM_1	65.0	IMR90 p2
59.0	A5	29.76	VIM_1	65.0	IMR90 p2
59.5	A5	28.86	VIM_1	65.0	IMR90 p2
60.0	A5	28.58	VIM_1	65.0	IMR90 p2
60.5	A5	27.76	VIM_1	65.0	IMR90 p2
61.0	A5	27.58	VIM_1	65.0	IMR90 p2
61.5	A5	28.87	VIM_1	65.0	IMR90 p2
62.0	A5	28.36	VIM_1	65.0	IMR90 p2
62.5	A5	27.06	VIM_1	65.0	IMR90 p2
63.0	A5	27.28	VIM_1	65.0	IMR90 p2
63.5	A5	29.01	VIM_1	65.0	IMR90 p2
64.0	A5	32.85	VIM_1	65.0	IMR90 p2
64.5	A5	41.21	VIM_1	65.0	IMR90 p2
65.0	A5	53.03	VIM_1	65.0	IMR90 p2
65.5	A5	66.41	VIM_1	65.0	IMR90 p2
66.0	A5	79.78	VIM_1	65.0	IMR90 p2
66.5	A5	90.79	VIM_1	65.0	IMR90 p2
67.0	A5	99.63	VIM_1	65.0	IMR90 p2
67.5	A5	105.93	VIM_1	65.0	IMR90 p2
68.0	A5	109.43	VIM_1	65.0	IMR90 p2
68.5	A5	110.88	VIM_1	65.0	IMR90 p2
69.0	A5	111.77	VIM_1	65.0	IMR90 p2
69.5	A5	111.58	VIM_1	65.0	IMR90 p2
70.0	A5	111.0	VIM_1	65.0	IMR90 p2
70.5	A5	111.02	VIM_1	65.0	IMR90 p2
71.0	A5	111.47	VIM_1	65.0	IMR90 p2
71.5	A5	112.83	VIM_1	65.0	IMR90 p2
72.0	A5	114.14	VIM_1	65.0	IMR90 p2
72.5	A5	114.64	VIM_1	65.0	IMR90 p2
73.0	A5	114.84	VIM_1	65.0	IMR90 p2
73.5	A5	115.06	VIM_1	65.0	IMR90 p2
74.0	A5	113.95	VIM_1	65.0	IMR90 p2
74.5	A5	113.05	VIM_1	65.0	IMR90 p2
75.0	A5	113.56	VIM_1	65.0	IMR90 p2
75.5	A5	113.74	VIM_1	65.0	IMR90 p2
76.0	A5	113.76	VIM_1	65.0	IMR90 p2
76.5	A5	113.86	VIM_1	65.0	IMR90 p2
77.0	A5	113.0	VIM_1	65.0	IMR90 p2
77.5	A5	110.74	VIM_1	65.0	IMR90 p2
78.0	A5	108.69	VIM_1	65.0	IMR90 p2
78.5	A5	106.6	VIM_1	65.0	IMR90 p2
79.0	A5	105.43	VIM_1	65.0	IMR90 p2
79.5	A5	107.1	VIM_1	65.0	IMR90 p2
80.0	A5	114.26	VIM_1	65.0	IMR90 p2
80.5	A5	132.67	VIM_1	65.0	IMR90 p2
81.0	A5	169.75	VIM_1	65.0	IMR90 p2
81.5	A5	230.81	VIM_1	65.0	IMR90 p2
82.0	A5	305.41	VIM_1	65.0	IMR90 p2
82.5	A5	372.26	VIM_1	65.0	IMR90 p2
83.0	A5	413.38	VIM_1	65.0	IMR90 p2
83.5	A5	413.15	VIM_1	65.0	IMR90 p2
84.0	A5	359.37	VIM_1	65.0	IMR90 p2
84.5	A5	268.57	VIM_1	65.0	IMR90 p2
85.0	A5	174.61	VIM_1	65.0	IMR90 p2
85.5	A5	94.46	VIM_1	65.0	IMR90 p2
86.0	A5	37.22	VIM_1	65.0	IMR90 p2
86.5	A5	9.86	VIM_1	65.0	IMR90 p2
87.0	A5	3.65	VIM_1	65.0	IMR90 p2
87.5	A5	2.96	VIM_1	65.0	IMR90 p2
88.0	A5	3.31	VIM_1	65.0	IMR90 p2
88.5	A5	3.48	VIM_1	65.0	IMR90 p2
89.0	A5	2.65	VIM_1	65.0	IMR90 p2
89.5	A5	2.31	VIM_1	65.0	IMR90 p2
90.0	A5	2.65	VIM_1	65.0	IMR90 p2
90.5	A5	2.58	VIM_1	65.0	IMR90 p2
91.0	A5	2.41	VIM_1	65.0	IMR90 p2
91.5	A5	2.43	VIM_1	65.0	IMR90 p2
92.0	A5	2.0	VIM_1	65.0	IMR90 p2
92.5	A5	1.5	VIM_1	65.0	IMR90 p2
93.0	A5	1.18	VIM_1	65.0	IMR90 p2
93.5	A5	1.15	VIM_1	65.0	IMR90 p2
94.0	A5	1.04	VIM_1	65.0	IMR90 p2
94.5	A5	1.57	VIM_1	65.0	IMR90 p2
95.0	A5	0.91	VIM_1	65.0	IMR90 p2
55.0	B5	13.76	VIM_1	64.5	IMR90 p2
55.5	B5	29.82	VIM_1	64.5	IMR90 p2
56.0	B5	27.53	VIM_1	64.5	IMR90 p2
56.5	B5	27.53	VIM_1	64.5	IMR90 p2
57.0	B5	27.53	VIM_1	64.5	IMR90 p2
57.5	B5	27.53	VIM_1	64.5	IMR90 p2
58.0	B5	27.5	VIM_1	64.5	IMR90 p2
58.5	B5	27.39	VIM_1	64.5	IMR90 p2
59.0	B5	26.72	VIM_1	64.5	IMR90 p2
59.5	B5	24.84	VIM_1	64.5	IMR90 p2
60.0	B5	23.03	VIM_1	64.5	IMR90 p2
60.5	B5	21.52	VIM_1	64.5	IMR90 p2
61.0	B5	20.05	VIM_1	64.5	IMR90 p2
61.5	B5	19.38	VIM_1	64.5	IMR90 p2
62.0	B5	19.68	VIM_1	64.5	IMR90 p2
62.5	B5	21.18	VIM_1	64.5	IMR90 p2
63.0	B5	24.31	VIM_1	64.5	IMR90 p2
63.5	B5	30.15	VIM_1	64.5	IMR90 p2
64.0	B5	38.97	VIM_1	64.5	IMR90 p2
64.5	B5	50.84	VIM_1	64.5	IMR90 p2
65.0	B5	64.73	VIM_1	64.5	IMR90 p2
65.5	B5	78.84	VIM_1	64.5	IMR90 p2
66.0	B5	90.82	VIM_1	64.5	IMR90 p2
66.5	B5	99.52	VIM_1	64.5	IMR90 p2
67.0	B5	104.82	VIM_1	64.5	IMR90 p2
67.5	B5	107.35	VIM_1	64.5	IMR90 p2
68.0	B5	108.09	VIM_1	64.5	IMR90 p2
68.5	B5	108.21	VIM_1	64.5	IMR90 p2
69.0	B5	108.28	VIM_1	64.5	IMR90 p2
69.5	B5	108.59	VIM_1	64.5	IMR90 p2
70.0	B5	109.42	VIM_1	64.5	IMR90 p2
70.5	B5	110.5	VIM_1	64.5	IMR90 p2
71.0	B5	111.95	VIM_1	64.5	IMR90 p2
71.5	B5	113.76	VIM_1	64.5	IMR90 p2
72.0	B5	115.57	VIM_1	64.5	IMR90 p2
72.5	B5	116.66	VIM_1	64.5	IMR90 p2
73.0	B5	117.71	VIM_1	64.5	IMR90 p2
73.5	B5	118.23	VIM_1	64.5	IMR90 p2
74.0	B5	118.43	VIM_1	64.5	IMR90 p2
74.5	B5	119.05	VIM_1	64.5	IMR90 p2
75.0	B5	119.75	VIM_1	64.5	IMR90 p2
75.5	B5	119.83	VIM_1	64.5	IMR90 p2
76.0	B5	120.12	VIM_1	64.5	IMR90 p2
76.5	B5	120.02	VIM_1	64.5	IMR90 p2
77.0	B5	117.93	VIM_1	64.5	IMR90 p2
77.5	B5	115.1	VIM_1	64.5	IMR90 p2
78.0	B5	112.53	VIM_1	64.5	IMR90 p2
78.5	B5	109.86	VIM_1	64.5	IMR90 p2
79.0	B5	107.87	VIM_1	64.5	IMR90 p2
79.5	B5	109.6	VIM_1	64.5	IMR90 p2
80.0	B5	118.5	VIM_1	64.5	IMR90 p2
80.5	B5	139.89	VIM_1	64.5	IMR90 p2
81.0	B5	181.43	VIM_1	64.5	IMR90 p2
81.5	B5	247.04	VIM_1	64.5	IMR90 p2
82.0	B5	322.62	VIM_1	64.5	IMR90 p2
82.5	B5	385.82	VIM_1	64.5	IMR90 p2
83.0	B5	420.55	VIM_1	64.5	IMR90 p2
83.5	B5	410.64	VIM_1	64.5	IMR90 p2
84.0	B5	347.43	VIM_1	64.5	IMR90 p2
84.5	B5	253.65	VIM_1	64.5	IMR90 p2
85.0	B5	161.15	VIM_1	64.5	IMR90 p2
85.5	B5	84.1	VIM_1	64.5	IMR90 p2
86.0	B5	31.87	VIM_1	64.5	IMR90 p2
86.5	B5	8.46	VIM_1	64.5	IMR90 p2
87.0	B5	3.15	VIM_1	64.5	IMR90 p2
87.5	B5	2.74	VIM_1	64.5	IMR90 p2
88.0	B5	3.1	VIM_1	64.5	IMR90 p2
88.5	B5	3.14	VIM_1	64.5	IMR90 p2
89.0	B5	3.1	VIM_1	64.5	IMR90 p2
89.5	B5	3.13	VIM_1	64.5	IMR90 p2
90.0	B5	3.1	VIM_1	64.5	IMR90 p2
90.5	B5	2.86	VIM_1	64.5	IMR90 p2
91.0	B5	2.79	VIM_1	64.5	IMR90 p2
91.5	B5	2.69	VIM_1	64.5	IMR90 p2
92.0	B5	2.39	VIM_1	64.5	IMR90 p2
92.5	B5	2.06	VIM_1	64.5	IMR90 p2
93.0	B5	1.28	VIM_1	64.5	IMR90 p2
93.5	B5	1.13	VIM_1	64.5	IMR90 p2
94.0	B5	1.01	VIM_1	64.5	IMR90 p2
94.5	B5	2.38	VIM_1	64.5	IMR90 p2
95.0	B5	1.89	VIM_1	64.5	IMR90 p2
55.0	C5	12.45	VIM_1	63.3	IMR90 p2
55.5	C5	26.97	VIM_1	63.3	IMR90 p2
56.0	C5	24.89	VIM_1	63.3	IMR90 p2
56.5	C5	24.89	VIM_1	63.3	IMR90 p2
57.0	C5	24.89	VIM_1	63.3	IMR90 p2
57.5	C5	24.87	VIM_1	63.3	IMR90 p2
58.0	C5	25.24	VIM_1	63.3	IMR90 p2
58.5	C5	23.86	VIM_1	63.3	IMR90 p2
59.0	C5	22.52	VIM_1	63.3	IMR90 p2
59.5	C5	22.56	VIM_1	63.3	IMR90 p2
60.0	C5	21.48	VIM_1	63.3	IMR90 p2
60.5	C5	21.68	VIM_1	63.3	IMR90 p2
61.0	C5	22.44	VIM_1	63.3	IMR90 p2
61.5	C5	22.85	VIM_1	63.3	IMR90 p2
62.0	C5	23.53	VIM_1	63.3	IMR90 p2
62.5	C5	24.0	VIM_1	63.3	IMR90 p2
63.0	C5	24.86	VIM_1	63.3	IMR90 p2
63.5	C5	28.53	VIM_1	63.3	IMR90 p2
64.0	C5	35.29	VIM_1	63.3	IMR90 p2
64.5	C5	44.34	VIM_1	63.3	IMR90 p2
65.0	C5	58.22	VIM_1	63.3	IMR90 p2
65.5	C5	73.69	VIM_1	63.3	IMR90 p2
66.0	C5	87.61	VIM_1	63.3	IMR90 p2
66.5	C5	99.37	VIM_1	63.3	IMR90 p2
67.0	C5	107.57	VIM_1	63.3	IMR90 p2
67.5	C5	110.98	VIM_1	63.3	IMR90 p2
68.0	C5	111.84	VIM_1	63.3	IMR90 p2
68.5	C5	111.18	VIM_1	63.3	IMR90 p2
69.0	C5	108.8	VIM_1	63.3	IMR90 p2
69.5	C5	108.42	VIM_1	63.3	IMR90 p2
70.0	C5	110.34	VIM_1	63.3	IMR90 p2
70.5	C5	111.66	VIM_1	63.3	IMR90 p2
71.0	C5	113.18	VIM_1	63.3	IMR90 p2
71.5	C5	117.15	VIM_1	63.3	IMR90 p2
72.0	C5	120.03	VIM_1	63.3	IMR90 p2
72.5	C5	120.75	VIM_1	63.3	IMR90 p2
73.0	C5	122.06	VIM_1	63.3	IMR90 p2
73.5	C5	123.82	VIM_1	63.3	IMR90 p2
74.0	C5	123.91	VIM_1	63.3	IMR90 p2
74.5	C5	124.33	VIM_1	63.3	IMR90 p2
75.0	C5	125.86	VIM_1	63.3	IMR90 p2
75.5	C5	126.78	VIM_1	63.3	IMR90 p2
76.0	C5	127.13	VIM_1	63.3	IMR90 p2
76.5	C5	127.17	VIM_1	63.3	IMR90 p2
77.0	C5	125.41	VIM_1	63.3	IMR90 p2
77.5	C5	121.55	VIM_1	63.3	IMR90 p2
78.0	C5	117.94	VIM_1	63.3	IMR90 p2
78.5	C5	114.71	VIM_1	63.3	IMR90 p2
79.0	C5	112.25	VIM_1	63.3	IMR90 p2
79.5	C5	113.43	VIM_1	63.3	IMR90 p2
80.0	C5	122.52	VIM_1	63.3	IMR90 p2
80.5	C5	143.94	VIM_1	63.3	IMR90 p2
81.0	C5	185.64	VIM_1	63.3	IMR90 p2
81.5	C5	252.7	VIM_1	63.3	IMR90 p2
82.0	C5	329.95	VIM_1	63.3	IMR90 p2
82.5	C5	395.13	VIM_1	63.3	IMR90 p2
83.0	C5	432.25	VIM_1	63.3	IMR90 p2
83.5	C5	423.53	VIM_1	63.3	IMR90 p2
84.0	C5	358.83	VIM_1	63.3	IMR90 p2
84.5	C5	262.41	VIM_1	63.3	IMR90 p2
85.0	C5	166.98	VIM_1	63.3	IMR90 p2
85.5	C5	87.0	VIM_1	63.3	IMR90 p2
86.0	C5	33.21	VIM_1	63.3	IMR90 p2
86.5	C5	9.38	VIM_1	63.3	IMR90 p2
87.0	C5	4.16	VIM_1	63.3	IMR90 p2
87.5	C5	3.84	VIM_1	63.3	IMR90 p2
88.0	C5	3.94	VIM_1	63.3	IMR90 p2
88.5	C5	2.75	VIM_1	63.3	IMR90 p2
89.0	C5	1.76	VIM_1	63.3	IMR90 p2
89.5	C5	1.91	VIM_1	63.3	IMR90 p2
90.0	C5	2.0	VIM_1	63.3	IMR90 p2
90.5	C5	2.0	VIM_1	63.3	IMR90 p2
91.0	C5	2.63	VIM_1	63.3	IMR90 p2
91.5	C5	3.4	VIM_1	63.3	IMR90 p2
92.0	C5	3.32	VIM_1	63.3	IMR90 p2
92.5	C5	2.79	VIM_1	63.3	IMR90 p2
93.0	C5	2.23	VIM_1	63.3	IMR90 p2
93.5	C5	0.83	VIM_1	63.3	IMR90 p2
94.0	C5	0.03	VIM_1	63.3	IMR90 p2
94.5	C5	-2.07	VIM_1	63.3	IMR90 p2
95.0	C5	-1.89	VIM_1	63.3	IMR90 p2
55.0	D5	11.27	VIM_1	61.4	IMR90 p2
55.5	D5	24.42	VIM_1	61.4	IMR90 p2
56.0	D5	22.54	VIM_1	61.4	IMR90 p2
56.5	D5	22.54	VIM_1	61.4	IMR90 p2
57.0	D5	22.54	VIM_1	61.4	IMR90 p2
57.5	D5	22.49	VIM_1	61.4	IMR90 p2
58.0	D5	22.74	VIM_1	61.4	IMR90 p2
58.5	D5	23.48	VIM_1	61.4	IMR90 p2
59.0	D5	23.26	VIM_1	61.4	IMR90 p2
59.5	D5	23.09	VIM_1	61.4	IMR90 p2
60.0	D5	22.94	VIM_1	61.4	IMR90 p2
60.5	D5	22.97	VIM_1	61.4	IMR90 p2
61.0	D5	23.36	VIM_1	61.4	IMR90 p2
61.5	D5	23.6	VIM_1	61.4	IMR90 p2
62.0	D5	23.76	VIM_1	61.4	IMR90 p2
62.5	D5	24.79	VIM_1	61.4	IMR90 p2
63.0	D5	26.52	VIM_1	61.4	IMR90 p2
63.5	D5	29.56	VIM_1	61.4	IMR90 p2
64.0	D5	35.85	VIM_1	61.4	IMR90 p2
64.5	D5	44.99	VIM_1	61.4	IMR90 p2
65.0	D5	56.76	VIM_1	61.4	IMR90 p2
65.5	D5	70.36	VIM_1	61.4	IMR90 p2
66.0	D5	83.46	VIM_1	61.4	IMR90 p2
66.5	D5	94.6	VIM_1	61.4	IMR90 p2
67.0	D5	102.28	VIM_1	61.4	IMR90 p2
67.5	D5	106.1	VIM_1	61.4	IMR90 p2
68.0	D5	108.45	VIM_1	61.4	IMR90 p2
68.5	D5	109.07	VIM_1	61.4	IMR90 p2
69.0	D5	107.93	VIM_1	61.4	IMR90 p2
69.5	D5	108.4	VIM_1	61.4	IMR90 p2
70.0	D5	110.17	VIM_1	61.4	IMR90 p2
70.5	D5	110.44	VIM_1	61.4	IMR90 p2
71.0	D5	111.73	VIM_1	61.4	IMR90 p2
71.5	D5	114.39	VIM_1	61.4	IMR90 p2
72.0	D5	115.62	VIM_1	61.4	IMR90 p2
72.5	D5	116.02	VIM_1	61.4	IMR90 p2
73.0	D5	117.43	VIM_1	61.4	IMR90 p2
73.5	D5	118.43	VIM_1	61.4	IMR90 p2
74.0	D5	118.68	VIM_1	61.4	IMR90 p2
74.5	D5	119.85	VIM_1	61.4	IMR90 p2
75.0	D5	121.58	VIM_1	61.4	IMR90 p2
75.5	D5	122.37	VIM_1	61.4	IMR90 p2
76.0	D5	122.72	VIM_1	61.4	IMR90 p2
76.5	D5	122.36	VIM_1	61.4	IMR90 p2
77.0	D5	120.02	VIM_1	61.4	IMR90 p2
77.5	D5	116.47	VIM_1	61.4	IMR90 p2
78.0	D5	113.26	VIM_1	61.4	IMR90 p2
78.5	D5	110.24	VIM_1	61.4	IMR90 p2
79.0	D5	108.38	VIM_1	61.4	IMR90 p2
79.5	D5	110.2	VIM_1	61.4	IMR90 p2
80.0	D5	119.0	VIM_1	61.4	IMR90 p2
80.5	D5	140.0	VIM_1	61.4	IMR90 p2
81.0	D5	180.63	VIM_1	61.4	IMR90 p2
81.5	D5	244.89	VIM_1	61.4	IMR90 p2
82.0	D5	318.6	VIM_1	61.4	IMR90 p2
82.5	D5	379.37	VIM_1	61.4	IMR90 p2
83.0	D5	411.83	VIM_1	61.4	IMR90 p2
83.5	D5	400.59	VIM_1	61.4	IMR90 p2
84.0	D5	336.96	VIM_1	61.4	IMR90 p2
84.5	D5	244.1	VIM_1	61.4	IMR90 p2
85.0	D5	154.04	VIM_1	61.4	IMR90 p2
85.5	D5	79.85	VIM_1	61.4	IMR90 p2
86.0	D5	30.04	VIM_1	61.4	IMR90 p2
86.5	D5	8.49	VIM_1	61.4	IMR90 p2
87.0	D5	3.99	VIM_1	61.4	IMR90 p2
87.5	D5	3.58	VIM_1	61.4	IMR90 p2
88.0	D5	3.48	VIM_1	61.4	IMR90 p2
88.5	D5	2.77	VIM_1	61.4	IMR90 p2
89.0	D5	2.11	VIM_1	61.4	IMR90 p2
89.5	D5	2.09	VIM_1	61.4	IMR90 p2
90.0	D5	1.85	VIM_1	61.4	IMR90 p2
90.5	D5	1.62	VIM_1	61.4	IMR90 p2
91.0	D5	2.06	VIM_1	61.4	IMR90 p2
91.5	D5	2.3	VIM_1	61.4	IMR90 p2
92.0	D5	2.25	VIM_1	61.4	IMR90 p2
92.5	D5	2.48	VIM_1	61.4	IMR90 p2
93.0	D5	2.52	VIM_1	61.4	IMR90 p2
93.5	D5	2.02	VIM_1	61.4	IMR90 p2
94.0	D5	2.11	VIM_1	61.4	IMR90 p2
94.5	D5	1.87	VIM_1	61.4	IMR90 p2
95.0	D5	0.55	VIM_1	61.4	IMR90 p2
55.0	E5	7.57	VIM_1	59.0	IMR90 p2
55.5	E5	16.39	VIM_1	59.0	IMR90 p2
56.0	E5	15.13	VIM_1	59.0	IMR90 p2
56.5	E5	15.13	VIM_1	59.0	IMR90 p2
57.0	E5	15.13	VIM_1	59.0	IMR90 p2
57.5	E5	14.98	VIM_1	59.0	IMR90 p2
58.0	E5	15.92	VIM_1	59.0	IMR90 p2
58.5	E5	17.8	VIM_1	59.0	IMR90 p2
59.0	E5	18.66	VIM_1	59.0	IMR90 p2
59.5	E5	17.99	VIM_1	59.0	IMR90 p2
60.0	E5	16.27	VIM_1	59.0	IMR90 p2
60.5	E5	15.93	VIM_1	59.0	IMR90 p2
61.0	E5	15.45	VIM_1	59.0	IMR90 p2
61.5	E5	14.78	VIM_1	59.0	IMR90 p2
62.0	E5	16.29	VIM_1	59.0	IMR90 p2
62.5	E5	18.44	VIM_1	59.0	IMR90 p2
63.0	E5	20.14	VIM_1	59.0	IMR90 p2
63.5	E5	23.49	VIM_1	59.0	IMR90 p2
64.0	E5	29.92	VIM_1	59.0	IMR90 p2
64.5	E5	37.61	VIM_1	59.0	IMR90 p2
65.0	E5	48.21	VIM_1	59.0	IMR90 p2
65.5	E5	60.49	VIM_1	59.0	IMR90 p2
66.0	E5	72.56	VIM_1	59.0	IMR90 p2
66.5	E5	82.74	VIM_1	59.0	IMR90 p2
67.0	E5	90.06	VIM_1	59.0	IMR90 p2
67.5	E5	94.53	VIM_1	59.0	IMR90 p2
68.0	E5	97.36	VIM_1	59.0	IMR90 p2
68.5	E5	99.05	VIM_1	59.0	IMR90 p2
69.0	E5	100.19	VIM_1	59.0	IMR90 p2
69.5	E5	100.69	VIM_1	59.0	IMR90 p2
70.0	E5	100.53	VIM_1	59.0	IMR90 p2
70.5	E5	101.07	VIM_1	59.0	IMR90 p2
71.0	E5	101.72	VIM_1	59.0	IMR90 p2
71.5	E5	102.14	VIM_1	59.0	IMR90 p2
72.0	E5	103.56	VIM_1	59.0	IMR90 p2
72.5	E5	105.7	VIM_1	59.0	IMR90 p2
73.0	E5	107.02	VIM_1	59.0	IMR90 p2
73.5	E5	108.32	VIM_1	59.0	IMR90 p2
74.0	E5	109.87	VIM_1	59.0	IMR90 p2
74.5	E5	112.19	VIM_1	59.0	IMR90 p2
75.0	E5	115.02	VIM_1	59.0	IMR90 p2
75.5	E5	117.33	VIM_1	59.0	IMR90 p2
76.0	E5	118.9	VIM_1	59.0	IMR90 p2
76.5	E5	119.15	VIM_1	59.0	IMR90 p2
77.0	E5	116.68	VIM_1	59.0	IMR90 p2
77.5	E5	112.24	VIM_1	59.0	IMR90 p2
78.0	E5	107.45	VIM_1	59.0	IMR90 p2
78.5	E5	103.17	VIM_1	59.0	IMR90 p2
79.0	E5	100.32	VIM_1	59.0	IMR90 p2
79.5	E5	100.34	VIM_1	59.0	IMR90 p2
80.0	E5	106.85	VIM_1	59.0	IMR90 p2
80.5	E5	124.37	VIM_1	59.0	IMR90 p2
81.0	E5	157.51	VIM_1	59.0	IMR90 p2
81.5	E5	210.02	VIM_1	59.0	IMR90 p2
82.0	E5	270.34	VIM_1	59.0	IMR90 p2
82.5	E5	319.37	VIM_1	59.0	IMR90 p2
83.0	E5	344.65	VIM_1	59.0	IMR90 p2
83.5	E5	334.03	VIM_1	59.0	IMR90 p2
84.0	E5	279.48	VIM_1	59.0	IMR90 p2
84.5	E5	201.41	VIM_1	59.0	IMR90 p2
85.0	E5	126.66	VIM_1	59.0	IMR90 p2
85.5	E5	65.25	VIM_1	59.0	IMR90 p2
86.0	E5	24.24	VIM_1	59.0	IMR90 p2
86.5	E5	7.07	VIM_1	59.0	IMR90 p2
87.0	E5	4.41	VIM_1	59.0	IMR90 p2
87.5	E5	4.33	VIM_1	59.0	IMR90 p2
88.0	E5	3.91	VIM_1	59.0	IMR90 p2
88.5	E5	3.31	VIM_1	59.0	IMR90 p2
89.0	E5	3.01	VIM_1	59.0	IMR90 p2
89.5	E5	2.31	VIM_1	59.0	IMR90 p2
90.0	E5	1.79	VIM_1	59.0	IMR90 p2
90.5	E5	1.85	VIM_1	59.0	IMR90 p2
91.0	E5	1.81	VIM_1	59.0	IMR90 p2
91.5	E5	1.79	VIM_1	59.0	IMR90 p2
92.0	E5	2.03	VIM_1	59.0	IMR90 p2
92.5	E5	2.14	VIM_1	59.0	IMR90 p2
93.0	E5	1.99	VIM_1	59.0	IMR90 p2
93.5	E5	1.53	VIM_1	59.0	IMR90 p2
94.0	E5	1.35	VIM_1	59.0	IMR90 p2
94.5	E5	0.49	VIM_1	59.0	IMR90 p2
95.0	E5	-0.23	VIM_1	59.0	IMR90 p2
55.0	F5	4.85	VIM_1	57.0	IMR90 p2
55.5	F5	10.5	VIM_1	57.0	IMR90 p2
56.0	F5	9.69	VIM_1	57.0	IMR90 p2
56.5	F5	9.69	VIM_1	57.0	IMR90 p2
57.0	F5	9.69	VIM_1	57.0	IMR90 p2
57.5	F5	9.48	VIM_1	57.0	IMR90 p2
58.0	F5	10.86	VIM_1	57.0	IMR90 p2
58.5	F5	13.19	VIM_1	57.0	IMR90 p2
59.0	F5	14.43	VIM_1	57.0	IMR90 p2
59.5	F5	14.56	VIM_1	57.0	IMR90 p2
60.0	F5	14.0	VIM_1	57.0	IMR90 p2
60.5	F5	13.5	VIM_1	57.0	IMR90 p2
61.0	F5	13.02	VIM_1	57.0	IMR90 p2
61.5	F5	12.73	VIM_1	57.0	IMR90 p2
62.0	F5	13.08	VIM_1	57.0	IMR90 p2
62.5	F5	13.89	VIM_1	57.0	IMR90 p2
63.0	F5	14.85	VIM_1	57.0	IMR90 p2
63.5	F5	17.11	VIM_1	57.0	IMR90 p2
64.0	F5	21.51	VIM_1	57.0	IMR90 p2
64.5	F5	28.5	VIM_1	57.0	IMR90 p2
65.0	F5	38.63	VIM_1	57.0	IMR90 p2
65.5	F5	50.9	VIM_1	57.0	IMR90 p2
66.0	F5	63.86	VIM_1	57.0	IMR90 p2
66.5	F5	76.54	VIM_1	57.0	IMR90 p2
67.0	F5	86.33	VIM_1	57.0	IMR90 p2
67.5	F5	92.91	VIM_1	57.0	IMR90 p2
68.0	F5	97.32	VIM_1	57.0	IMR90 p2
68.5	F5	98.91	VIM_1	57.0	IMR90 p2
69.0	F5	98.32	VIM_1	57.0	IMR90 p2
69.5	F5	97.91	VIM_1	57.0	IMR90 p2
70.0	F5	97.36	VIM_1	57.0	IMR90 p2
70.5	F5	96.59	VIM_1	57.0	IMR90 p2
71.0	F5	97.17	VIM_1	57.0	IMR90 p2
71.5	F5	98.23	VIM_1	57.0	IMR90 p2
72.0	F5	99.45	VIM_1	57.0	IMR90 p2
72.5	F5	101.56	VIM_1	57.0	IMR90 p2
73.0	F5	103.64	VIM_1	57.0	IMR90 p2
73.5	F5	105.33	VIM_1	57.0	IMR90 p2
74.0	F5	108.6	VIM_1	57.0	IMR90 p2
74.5	F5	112.92	VIM_1	57.0	IMR90 p2
75.0	F5	117.13	VIM_1	57.0	IMR90 p2
75.5	F5	121.84	VIM_1	57.0	IMR90 p2
76.0	F5	126.15	VIM_1	57.0	IMR90 p2
76.5	F5	126.71	VIM_1	57.0	IMR90 p2
77.0	F5	123.79	VIM_1	57.0	IMR90 p2
77.5	F5	118.82	VIM_1	57.0	IMR90 p2
78.0	F5	112.09	VIM_1	57.0	IMR90 p2
78.5	F5	104.93	VIM_1	57.0	IMR90 p2
79.0	F5	100.01	VIM_1	57.0	IMR90 p2
79.5	F5	98.27	VIM_1	57.0	IMR90 p2
80.0	F5	101.8	VIM_1	57.0	IMR90 p2
80.5	F5	115.7	VIM_1	57.0	IMR90 p2
81.0	F5	145.41	VIM_1	57.0	IMR90 p2
81.5	F5	194.07	VIM_1	57.0	IMR90 p2
82.0	F5	251.08	VIM_1	57.0	IMR90 p2
82.5	F5	298.7	VIM_1	57.0	IMR90 p2
83.0	F5	324.48	VIM_1	57.0	IMR90 p2
83.5	F5	316.43	VIM_1	57.0	IMR90 p2
84.0	F5	266.26	VIM_1	57.0	IMR90 p2
84.5	F5	192.57	VIM_1	57.0	IMR90 p2
85.0	F5	122.01	VIM_1	57.0	IMR90 p2
85.5	F5	63.91	VIM_1	57.0	IMR90 p2
86.0	F5	24.18	VIM_1	57.0	IMR90 p2
86.5	F5	7.54	VIM_1	57.0	IMR90 p2
87.0	F5	4.57	VIM_1	57.0	IMR90 p2
87.5	F5	3.68	VIM_1	57.0	IMR90 p2
88.0	F5	3.27	VIM_1	57.0	IMR90 p2
88.5	F5	3.09	VIM_1	57.0	IMR90 p2
89.0	F5	2.43	VIM_1	57.0	IMR90 p2
89.5	F5	1.95	VIM_1	57.0	IMR90 p2
90.0	F5	1.99	VIM_1	57.0	IMR90 p2
90.5	F5	1.96	VIM_1	57.0	IMR90 p2
91.0	F5	1.95	VIM_1	57.0	IMR90 p2
91.5	F5	1.86	VIM_1	57.0	IMR90 p2
92.0	F5	1.97	VIM_1	57.0	IMR90 p2
92.5	F5	1.99	VIM_1	57.0	IMR90 p2
93.0	F5	0.89	VIM_1	57.0	IMR90 p2
93.5	F5	-0.08	VIM_1	57.0	IMR90 p2
94.0	F5	-0.29	VIM_1	57.0	IMR90 p2
94.5	F5	-0.67	VIM_1	57.0	IMR90 p2
95.0	F5	-0.42	VIM_1	57.0	IMR90 p2
55.0	G5	1.35	VIM_1	55.7	IMR90 p2
55.5	G5	2.92	VIM_1	55.7	IMR90 p2
56.0	G5	2.7	VIM_1	55.7	IMR90 p2
56.5	G5	2.7	VIM_1	55.7	IMR90 p2
57.0	G5	2.7	VIM_1	55.7	IMR90 p2
57.5	G5	2.38	VIM_1	55.7	IMR90 p2
58.0	G5	4.32	VIM_1	55.7	IMR90 p2
58.5	G5	8.56	VIM_1	55.7	IMR90 p2
59.0	G5	10.75	VIM_1	55.7	IMR90 p2
59.5	G5	11.92	VIM_1	55.7	IMR90 p2
60.0	G5	12.53	VIM_1	55.7	IMR90 p2
60.5	G5	12.68	VIM_1	55.7	IMR90 p2
61.0	G5	12.68	VIM_1	55.7	IMR90 p2
61.5	G5	12.98	VIM_1	55.7	IMR90 p2
62.0	G5	13.43	VIM_1	55.7	IMR90 p2
62.5	G5	12.88	VIM_1	55.7	IMR90 p2
63.0	G5	12.14	VIM_1	55.7	IMR90 p2
63.5	G5	13.14	VIM_1	55.7	IMR90 p2
64.0	G5	16.51	VIM_1	55.7	IMR90 p2
64.5	G5	22.17	VIM_1	55.7	IMR90 p2
65.0	G5	32.4	VIM_1	55.7	IMR90 p2
65.5	G5	45.59	VIM_1	55.7	IMR90 p2
66.0	G5	59.52	VIM_1	55.7	IMR90 p2
66.5	G5	72.81	VIM_1	55.7	IMR90 p2
67.0	G5	83.9	VIM_1	55.7	IMR90 p2
67.5	G5	91.49	VIM_1	55.7	IMR90 p2
68.0	G5	96.27	VIM_1	55.7	IMR90 p2
68.5	G5	98.42	VIM_1	55.7	IMR90 p2
69.0	G5	97.98	VIM_1	55.7	IMR90 p2
69.5	G5	96.44	VIM_1	55.7	IMR90 p2
70.0	G5	94.28	VIM_1	55.7	IMR90 p2
70.5	G5	92.32	VIM_1	55.7	IMR90 p2
71.0	G5	91.14	VIM_1	55.7	IMR90 p2
71.5	G5	91.36	VIM_1	55.7	IMR90 p2
72.0	G5	93.39	VIM_1	55.7	IMR90 p2
72.5	G5	96.96	VIM_1	55.7	IMR90 p2
73.0	G5	100.89	VIM_1	55.7	IMR90 p2
73.5	G5	104.62	VIM_1	55.7	IMR90 p2
74.0	G5	108.94	VIM_1	55.7	IMR90 p2
74.5	G5	113.48	VIM_1	55.7	IMR90 p2
75.0	G5	118.13	VIM_1	55.7	IMR90 p2
75.5	G5	122.45	VIM_1	55.7	IMR90 p2
76.0	G5	125.66	VIM_1	55.7	IMR90 p2
76.5	G5	126.7	VIM_1	55.7	IMR90 p2
77.0	G5	124.16	VIM_1	55.7	IMR90 p2
77.5	G5	118.13	VIM_1	55.7	IMR90 p2
78.0	G5	110.2	VIM_1	55.7	IMR90 p2
78.5	G5	102.36	VIM_1	55.7	IMR90 p2
79.0	G5	95.64	VIM_1	55.7	IMR90 p2
79.5	G5	92.14	VIM_1	55.7	IMR90 p2
80.0	G5	94.11	VIM_1	55.7	IMR90 p2
80.5	G5	105.74	VIM_1	55.7	IMR90 p2
81.0	G5	132.19	VIM_1	55.7	IMR90 p2
81.5	G5	174.98	VIM_1	55.7	IMR90 p2
82.0	G5	224.16	VIM_1	55.7	IMR90 p2
82.5	G5	265.23	VIM_1	55.7	IMR90 p2
83.0	G5	287.09	VIM_1	55.7	IMR90 p2
83.5	G5	277.67	VIM_1	55.7	IMR90 p2
84.0	G5	231.74	VIM_1	55.7	IMR90 p2
84.5	G5	166.69	VIM_1	55.7	IMR90 p2
85.0	G5	104.84	VIM_1	55.7	IMR90 p2
85.5	G5	53.98	VIM_1	55.7	IMR90 p2
86.0	G5	20.37	VIM_1	55.7	IMR90 p2
86.5	G5	7.25	VIM_1	55.7	IMR90 p2
87.0	G5	5.55	VIM_1	55.7	IMR90 p2
87.5	G5	4.8	VIM_1	55.7	IMR90 p2
88.0	G5	4.33	VIM_1	55.7	IMR90 p2
88.5	G5	3.71	VIM_1	55.7	IMR90 p2
89.0	G5	2.09	VIM_1	55.7	IMR90 p2
89.5	G5	0.69	VIM_1	55.7	IMR90 p2
90.0	G5	0.64	VIM_1	55.7	IMR90 p2
90.5	G5	0.65	VIM_1	55.7	IMR90 p2
91.0	G5	0.37	VIM_1	55.7	IMR90 p2
91.5	G5	0.82	VIM_1	55.7	IMR90 p2
92.0	G5	1.54	VIM_1	55.7	IMR90 p2
92.5	G5	1.86	VIM_1	55.7	IMR90 p2
93.0	G5	1.98	VIM_1	55.7	IMR90 p2
93.5	G5	3.45	VIM_1	55.7	IMR90 p2
94.0	G5	4.12	VIM_1	55.7	IMR90 p2
94.5	G5	7.01	VIM_1	55.7	IMR90 p2
95.0	G5	4.51	VIM_1	55.7	IMR90 p2
55.0	H5	-0.69	VIM_1	55.0	IMR90 p2
55.5	H5	-1.5	VIM_1	55.0	IMR90 p2
56.0	H5	-1.38	VIM_1	55.0	IMR90 p2
56.5	H5	-1.38	VIM_1	55.0	IMR90 p2
57.0	H5	-1.38	VIM_1	55.0	IMR90 p2
57.5	H5	-1.78	VIM_1	55.0	IMR90 p2
58.0	H5	0.75	VIM_1	55.0	IMR90 p2
58.5	H5	5.1	VIM_1	55.0	IMR90 p2
59.0	H5	8.1	VIM_1	55.0	IMR90 p2
59.5	H5	10.96	VIM_1	55.0	IMR90 p2
60.0	H5	13.57	VIM_1	55.0	IMR90 p2
60.5	H5	14.89	VIM_1	55.0	IMR90 p2
61.0	H5	16.12	VIM_1	55.0	IMR90 p2
61.5	H5	17.76	VIM_1	55.0	IMR90 p2
62.0	H5	19.32	VIM_1	55.0	IMR90 p2
62.5	H5	21.32	VIM_1	55.0	IMR90 p2
63.0	H5	23.38	VIM_1	55.0	IMR90 p2
63.5	H5	25.12	VIM_1	55.0	IMR90 p2
64.0	H5	27.23	VIM_1	55.0	IMR90 p2
64.5	H5	30.66	VIM_1	55.0	IMR90 p2
65.0	H5	35.41	VIM_1	55.0	IMR90 p2
65.5	H5	42.55	VIM_1	55.0	IMR90 p2
66.0	H5	52.17	VIM_1	55.0	IMR90 p2
66.5	H5	62.54	VIM_1	55.0	IMR90 p2
67.0	H5	71.93	VIM_1	55.0	IMR90 p2
67.5	H5	79.9	VIM_1	55.0	IMR90 p2
68.0	H5	85.51	VIM_1	55.0	IMR90 p2
68.5	H5	88.23	VIM_1	55.0	IMR90 p2
69.0	H5	88.93	VIM_1	55.0	IMR90 p2
69.5	H5	88.67	VIM_1	55.0	IMR90 p2
70.0	H5	87.7	VIM_1	55.0	IMR90 p2
70.5	H5	86.6	VIM_1	55.0	IMR90 p2
71.0	H5	85.73	VIM_1	55.0	IMR90 p2
71.5	H5	85.36	VIM_1	55.0	IMR90 p2
72.0	H5	85.17	VIM_1	55.0	IMR90 p2
72.5	H5	85.55	VIM_1	55.0	IMR90 p2
73.0	H5	87.24	VIM_1	55.0	IMR90 p2
73.5	H5	89.51	VIM_1	55.0	IMR90 p2
74.0	H5	92.38	VIM_1	55.0	IMR90 p2
74.5	H5	96.62	VIM_1	55.0	IMR90 p2
75.0	H5	101.43	VIM_1	55.0	IMR90 p2
75.5	H5	105.06	VIM_1	55.0	IMR90 p2
76.0	H5	107.28	VIM_1	55.0	IMR90 p2
76.5	H5	107.79	VIM_1	55.0	IMR90 p2
77.0	H5	105.39	VIM_1	55.0	IMR90 p2
77.5	H5	100.44	VIM_1	55.0	IMR90 p2
78.0	H5	94.81	VIM_1	55.0	IMR90 p2
78.5	H5	90.07	VIM_1	55.0	IMR90 p2
79.0	H5	86.5	VIM_1	55.0	IMR90 p2
79.5	H5	84.85	VIM_1	55.0	IMR90 p2
80.0	H5	87.8	VIM_1	55.0	IMR90 p2
80.5	H5	98.52	VIM_1	55.0	IMR90 p2
81.0	H5	121.07	VIM_1	55.0	IMR90 p2
81.5	H5	159.51	VIM_1	55.0	IMR90 p2
82.0	H5	206.51	VIM_1	55.0	IMR90 p2
82.5	H5	246.57	VIM_1	55.0	IMR90 p2
83.0	H5	269.04	VIM_1	55.0	IMR90 p2
83.5	H5	264.64	VIM_1	55.0	IMR90 p2
84.0	H5	224.82	VIM_1	55.0	IMR90 p2
84.5	H5	163.5	VIM_1	55.0	IMR90 p2
85.0	H5	104.17	VIM_1	55.0	IMR90 p2
85.5	H5	55.57	VIM_1	55.0	IMR90 p2
86.0	H5	21.67	VIM_1	55.0	IMR90 p2
86.5	H5	6.56	VIM_1	55.0	IMR90 p2
87.0	H5	3.93	VIM_1	55.0	IMR90 p2
87.5	H5	3.24	VIM_1	55.0	IMR90 p2
88.0	H5	2.49	VIM_1	55.0	IMR90 p2
88.5	H5	2.1	VIM_1	55.0	IMR90 p2
89.0	H5	2.37	VIM_1	55.0	IMR90 p2
89.5	H5	2.53	VIM_1	55.0	IMR90 p2
90.0	H5	2.5	VIM_1	55.0	IMR90 p2
90.5	H5	2.39	VIM_1	55.0	IMR90 p2
91.0	H5	2.34	VIM_1	55.0	IMR90 p2
91.5	H5	2.2	VIM_1	55.0	IMR90 p2
92.0	H5	2.28	VIM_1	55.0	IMR90 p2
92.5	H5	2.3	VIM_1	55.0	IMR90 p2
93.0	H5	2.0	VIM_1	55.0	IMR90 p2
93.5	H5	0.87	VIM_1	55.0	IMR90 p2
94.0	H5	0.17	VIM_1	55.0	IMR90 p2
94.5	H5	-2.12	VIM_1	55.0	IMR90 p2
95.0	H5	-2.07	VIM_1	55.0	IMR90 p2
55.0	A5	17.74	VIM_1	65.0	IMR90 p8
55.5	A5	38.45	VIM_1	65.0	IMR90 p8
56.0	A5	35.49	VIM_1	65.0	IMR90 p8
56.5	A5	35.49	VIM_1	65.0	IMR90 p8
57.0	A5	35.49	VIM_1	65.0	IMR90 p8
57.5	A5	35.44	VIM_1	65.0	IMR90 p8
58.0	A5	35.9	VIM_1	65.0	IMR90 p8
58.5	A5	35.56	VIM_1	65.0	IMR90 p8
59.0	A5	34.37	VIM_1	65.0	IMR90 p8
59.5	A5	34.01	VIM_1	65.0	IMR90 p8
60.0	A5	32.92	VIM_1	65.0	IMR90 p8
60.5	A5	30.98	VIM_1	65.0	IMR90 p8
61.0	A5	29.88	VIM_1	65.0	IMR90 p8
61.5	A5	27.91	VIM_1	65.0	IMR90 p8
62.0	A5	25.22	VIM_1	65.0	IMR90 p8
62.5	A5	24.76	VIM_1	65.0	IMR90 p8
63.0	A5	25.81	VIM_1	65.0	IMR90 p8
63.5	A5	27.08	VIM_1	65.0	IMR90 p8
64.0	A5	31.44	VIM_1	65.0	IMR90 p8
64.5	A5	38.48	VIM_1	65.0	IMR90 p8
65.0	A5	47.72	VIM_1	65.0	IMR90 p8
65.5	A5	60.08	VIM_1	65.0	IMR90 p8
66.0	A5	73.55	VIM_1	65.0	IMR90 p8
66.5	A5	85.96	VIM_1	65.0	IMR90 p8
67.0	A5	97.76	VIM_1	65.0	IMR90 p8
67.5	A5	106.03	VIM_1	65.0	IMR90 p8
68.0	A5	109.58	VIM_1	65.0	IMR90 p8
68.5	A5	111.52	VIM_1	65.0	IMR90 p8
69.0	A5	111.23	VIM_1	65.0	IMR90 p8
69.5	A5	108.96	VIM_1	65.0	IMR90 p8
70.0	A5	107.94	VIM_1	65.0	IMR90 p8
70.5	A5	108.04	VIM_1	65.0	IMR90 p8
71.0	A5	107.84	VIM_1	65.0	IMR90 p8
71.5	A5	109.62	VIM_1	65.0	IMR90 p8
72.0	A5	111.72	VIM_1	65.0	IMR90 p8
72.5	A5	112.39	VIM_1	65.0	IMR90 p8
73.0	A5	113.4	VIM_1	65.0	IMR90 p8
73.5	A5	115.08	VIM_1	65.0	IMR90 p8
74.0	A5	115.28	VIM_1	65.0	IMR90 p8
74.5	A5	115.67	VIM_1	65.0	IMR90 p8
75.0	A5	116.81	VIM_1	65.0	IMR90 p8
75.5	A5	116.42	VIM_1	65.0	IMR90 p8
76.0	A5	115.31	VIM_1	65.0	IMR90 p8
76.5	A5	114.62	VIM_1	65.0	IMR90 p8
77.0	A5	113.18	VIM_1	65.0	IMR90 p8
77.5	A5	111.52	VIM_1	65.0	IMR90 p8
78.0	A5	111.0	VIM_1	65.0	IMR90 p8
78.5	A5	110.42	VIM_1	65.0	IMR90 p8
79.0	A5	110.34	VIM_1	65.0	IMR90 p8
79.5	A5	112.12	VIM_1	65.0	IMR90 p8
80.0	A5	117.72	VIM_1	65.0	IMR90 p8
80.5	A5	132.88	VIM_1	65.0	IMR90 p8
81.0	A5	166.05	VIM_1	65.0	IMR90 p8
81.5	A5	224.66	VIM_1	65.0	IMR90 p8
82.0	A5	303.82	VIM_1	65.0	IMR90 p8
82.5	A5	382.09	VIM_1	65.0	IMR90 p8
83.0	A5	437.61	VIM_1	65.0	IMR90 p8
83.5	A5	453.58	VIM_1	65.0	IMR90 p8
84.0	A5	413.33	VIM_1	65.0	IMR90 p8
84.5	A5	323.94	VIM_1	65.0	IMR90 p8
85.0	A5	220.32	VIM_1	65.0	IMR90 p8
85.5	A5	128.5	VIM_1	65.0	IMR90 p8
86.0	A5	58.24	VIM_1	65.0	IMR90 p8
86.5	A5	17.87	VIM_1	65.0	IMR90 p8
87.0	A5	4.91	VIM_1	65.0	IMR90 p8
87.5	A5	3.12	VIM_1	65.0	IMR90 p8
88.0	A5	2.15	VIM_1	65.0	IMR90 p8
88.5	A5	1.6	VIM_1	65.0	IMR90 p8
89.0	A5	1.49	VIM_1	65.0	IMR90 p8
89.5	A5	1.34	VIM_1	65.0	IMR90 p8
90.0	A5	1.26	VIM_1	65.0	IMR90 p8
90.5	A5	1.84	VIM_1	65.0	IMR90 p8
91.0	A5	2.59	VIM_1	65.0	IMR90 p8
91.5	A5	2.72	VIM_1	65.0	IMR90 p8
92.0	A5	2.47	VIM_1	65.0	IMR90 p8
92.5	A5	2.73	VIM_1	65.0	IMR90 p8
93.0	A5	2.29	VIM_1	65.0	IMR90 p8
93.5	A5	1.67	VIM_1	65.0	IMR90 p8
94.0	A5	2.07	VIM_1	65.0	IMR90 p8
94.5	A5	2.92	VIM_1	65.0	IMR90 p8
95.0	A5	1.66	VIM_1	65.0	IMR90 p8
55.0	B5	14.58	VIM_1	64.5	IMR90 p8
55.5	B5	31.58	VIM_1	64.5	IMR90 p8
56.0	B5	29.15	VIM_1	64.5	IMR90 p8
56.5	B5	29.15	VIM_1	64.5	IMR90 p8
57.0	B5	29.15	VIM_1	64.5	IMR90 p8
57.5	B5	29.15	VIM_1	64.5	IMR90 p8
58.0	B5	29.13	VIM_1	64.5	IMR90 p8
58.5	B5	29.42	VIM_1	64.5	IMR90 p8
59.0	B5	29.26	VIM_1	64.5	IMR90 p8
59.5	B5	27.59	VIM_1	64.5	IMR90 p8
60.0	B5	25.88	VIM_1	64.5	IMR90 p8
60.5	B5	25.36	VIM_1	64.5	IMR90 p8
61.0	B5	25.05	VIM_1	64.5	IMR90 p8
61.5	B5	25.0	VIM_1	64.5	IMR90 p8
62.0	B5	25.9	VIM_1	64.5	IMR90 p8
62.5	B5	26.99	VIM_1	64.5	IMR90 p8
63.0	B5	27.45	VIM_1	64.5	IMR90 p8
63.5	B5	28.53	VIM_1	64.5	IMR90 p8
64.0	B5	32.01	VIM_1	64.5	IMR90 p8
64.5	B5	38.18	VIM_1	64.5	IMR90 p8
65.0	B5	47.25	VIM_1	64.5	IMR90 p8
65.5	B5	59.77	VIM_1	64.5	IMR90 p8
66.0	B5	74.1	VIM_1	64.5	IMR90 p8
66.5	B5	86.69	VIM_1	64.5	IMR90 p8
67.0	B5	96.42	VIM_1	64.5	IMR90 p8
67.5	B5	103.45	VIM_1	64.5	IMR90 p8
68.0	B5	106.74	VIM_1	64.5	IMR90 p8
68.5	B5	107.1	VIM_1	64.5	IMR90 p8
69.0	B5	107.1	VIM_1	64.5	IMR90 p8
69.5	B5	107.13	VIM_1	64.5	IMR90 p8
70.0	B5	107.2	VIM_1	64.5	IMR90 p8
70.5	B5	108.21	VIM_1	64.5	IMR90 p8
71.0	B5	109.58	VIM_1	64.5	IMR90 p8
71.5	B5	111.09	VIM_1	64.5	IMR90 p8
72.0	B5	112.89	VIM_1	64.5	IMR90 p8
72.5	B5	114.31	VIM_1	64.5	IMR90 p8
73.0	B5	115.08	VIM_1	64.5	IMR90 p8
73.5	B5	115.82	VIM_1	64.5	IMR90 p8
74.0	B5	116.15	VIM_1	64.5	IMR90 p8
74.5	B5	115.86	VIM_1	64.5	IMR90 p8
75.0	B5	115.64	VIM_1	64.5	IMR90 p8
75.5	B5	115.56	VIM_1	64.5	IMR90 p8
76.0	B5	115.28	VIM_1	64.5	IMR90 p8
76.5	B5	114.79	VIM_1	64.5	IMR90 p8
77.0	B5	114.11	VIM_1	64.5	IMR90 p8
77.5	B5	112.59	VIM_1	64.5	IMR90 p8
78.0	B5	110.86	VIM_1	64.5	IMR90 p8
78.5	B5	109.61	VIM_1	64.5	IMR90 p8
79.0	B5	108.76	VIM_1	64.5	IMR90 p8
79.5	B5	109.82	VIM_1	64.5	IMR90 p8
80.0	B5	116.75	VIM_1	64.5	IMR90 p8
80.5	B5	134.06	VIM_1	64.5	IMR90 p8
81.0	B5	168.57	VIM_1	64.5	IMR90 p8
81.5	B5	229.23	VIM_1	64.5	IMR90 p8
82.0	B5	309.67	VIM_1	64.5	IMR90 p8
82.5	B5	386.54	VIM_1	64.5	IMR90 p8
83.0	B5	440.15	VIM_1	64.5	IMR90 p8
83.5	B5	454.28	VIM_1	64.5	IMR90 p8
84.0	B5	411.16	VIM_1	64.5	IMR90 p8
84.5	B5	319.91	VIM_1	64.5	IMR90 p8
85.0	B5	216.7	VIM_1	64.5	IMR90 p8
85.5	B5	125.28	VIM_1	64.5	IMR90 p8
86.0	B5	55.58	VIM_1	64.5	IMR90 p8
86.5	B5	16.47	VIM_1	64.5	IMR90 p8
87.0	B5	4.47	VIM_1	64.5	IMR90 p8
87.5	B5	2.86	VIM_1	64.5	IMR90 p8
88.0	B5	2.24	VIM_1	64.5	IMR90 p8
88.5	B5	2.25	VIM_1	64.5	IMR90 p8
89.0	B5	2.24	VIM_1	64.5	IMR90 p8
89.5	B5	1.76	VIM_1	64.5	IMR90 p8
90.0	B5	1.46	VIM_1	64.5	IMR90 p8
90.5	B5	1.53	VIM_1	64.5	IMR90 p8
91.0	B5	1.32	VIM_1	64.5	IMR90 p8
91.5	B5	1.47	VIM_1	64.5	IMR90 p8
92.0	B5	1.93	VIM_1	64.5	IMR90 p8
92.5	B5	2.31	VIM_1	64.5	IMR90 p8
93.0	B5	2.18	VIM_1	64.5	IMR90 p8
93.5	B5	2.03	VIM_1	64.5	IMR90 p8
94.0	B5	2.09	VIM_1	64.5	IMR90 p8
94.5	B5	2.09	VIM_1	64.5	IMR90 p8
95.0	B5	0.98	VIM_1	64.5	IMR90 p8
55.0	C5	13.79	VIM_1	63.3	IMR90 p8
55.5	C5	29.89	VIM_1	63.3	IMR90 p8
56.0	C5	27.59	VIM_1	63.3	IMR90 p8
56.5	C5	27.59	VIM_1	63.3	IMR90 p8
57.0	C5	27.59	VIM_1	63.3	IMR90 p8
57.5	C5	27.75	VIM_1	63.3	IMR90 p8
58.0	C5	26.62	VIM_1	63.3	IMR90 p8
58.5	C5	25.46	VIM_1	63.3	IMR90 p8
59.0	C5	25.53	VIM_1	63.3	IMR90 p8
59.5	C5	25.46	VIM_1	63.3	IMR90 p8
60.0	C5	25.64	VIM_1	63.3	IMR90 p8
60.5	C5	27.11	VIM_1	63.3	IMR90 p8
61.0	C5	27.98	VIM_1	63.3	IMR90 p8
61.5	C5	27.46	VIM_1	63.3	IMR90 p8
62.0	C5	27.46	VIM_1	63.3	IMR90 p8
62.5	C5	27.7	VIM_1	63.3	IMR90 p8
63.0	C5	28.11	VIM_1	63.3	IMR90 p8
63.5	C5	31.41	VIM_1	63.3	IMR90 p8
64.0	C5	39.27	VIM_1	63.3	IMR90 p8
64.5	C5	49.18	VIM_1	63.3	IMR90 p8
65.0	C5	61.37	VIM_1	63.3	IMR90 p8
65.5	C5	75.47	VIM_1	63.3	IMR90 p8
66.0	C5	88.37	VIM_1	63.3	IMR90 p8
66.5	C5	97.99	VIM_1	63.3	IMR90 p8
67.0	C5	105.64	VIM_1	63.3	IMR90 p8
67.5	C5	111.0	VIM_1	63.3	IMR90 p8
68.0	C5	113.46	VIM_1	63.3	IMR90 p8
68.5	C5	115.63	VIM_1	63.3	IMR90 p8
69.0	C5	116.85	VIM_1	63.3	IMR90 p8
69.5	C5	116.71	VIM_1	63.3	IMR90 p8
70.0	C5	117.38	VIM_1	63.3	IMR90 p8
70.5	C5	118.69	VIM_1	63.3	IMR90 p8
71.0	C5	118.32	VIM_1	63.3	IMR90 p8
71.5	C5	118.71	VIM_1	63.3	IMR90 p8
72.0	C5	120.81	VIM_1	63.3	IMR90 p8
72.5	C5	121.98	VIM_1	63.3	IMR90 p8
73.0	C5	123.36	VIM_1	63.3	IMR90 p8
73.5	C5	125.65	VIM_1	63.3	IMR90 p8
74.0	C5	127.43	VIM_1	63.3	IMR90 p8
74.5	C5	127.75	VIM_1	63.3	IMR90 p8
75.0	C5	126.62	VIM_1	63.3	IMR90 p8
75.5	C5	124.55	VIM_1	63.3	IMR90 p8
76.0	C5	122.56	VIM_1	63.3	IMR90 p8
76.5	C5	120.8	VIM_1	63.3	IMR90 p8
77.0	C5	119.03	VIM_1	63.3	IMR90 p8
77.5	C5	118.61	VIM_1	63.3	IMR90 p8
78.0	C5	118.65	VIM_1	63.3	IMR90 p8
78.5	C5	118.27	VIM_1	63.3	IMR90 p8
79.0	C5	118.54	VIM_1	63.3	IMR90 p8
79.5	C5	121.29	VIM_1	63.3	IMR90 p8
80.0	C5	129.39	VIM_1	63.3	IMR90 p8
80.5	C5	149.48	VIM_1	63.3	IMR90 p8
81.0	C5	191.13	VIM_1	63.3	IMR90 p8
81.5	C5	260.35	VIM_1	63.3	IMR90 p8
82.0	C5	346.05	VIM_1	63.3	IMR90 p8
82.5	C5	423.89	VIM_1	63.3	IMR90 p8
83.0	C5	473.92	VIM_1	63.3	IMR90 p8
83.5	C5	477.01	VIM_1	63.3	IMR90 p8
84.0	C5	418.02	VIM_1	63.3	IMR90 p8
84.5	C5	315.49	VIM_1	63.3	IMR90 p8
85.0	C5	207.58	VIM_1	63.3	IMR90 p8
85.5	C5	114.56	VIM_1	63.3	IMR90 p8
86.0	C5	46.72	VIM_1	63.3	IMR90 p8
86.5	C5	12.36	VIM_1	63.3	IMR90 p8
87.0	C5	3.42	VIM_1	63.3	IMR90 p8
87.5	C5	2.35	VIM_1	63.3	IMR90 p8
88.0	C5	1.98	VIM_1	63.3	IMR90 p8
88.5	C5	1.98	VIM_1	63.3	IMR90 p8
89.0	C5	2.09	VIM_1	63.3	IMR90 p8
89.5	C5	1.72	VIM_1	63.3	IMR90 p8
90.0	C5	1.47	VIM_1	63.3	IMR90 p8
90.5	C5	1.55	VIM_1	63.3	IMR90 p8
91.0	C5	1.93	VIM_1	63.3	IMR90 p8
91.5	C5	2.46	VIM_1	63.3	IMR90 p8
92.0	C5	2.87	VIM_1	63.3	IMR90 p8
92.5	C5	3.27	VIM_1	63.3	IMR90 p8
93.0	C5	3.13	VIM_1	63.3	IMR90 p8
93.5	C5	3.0	VIM_1	63.3	IMR90 p8
94.0	C5	2.98	VIM_1	63.3	IMR90 p8
94.5	C5	3.76	VIM_1	63.3	IMR90 p8
95.0	C5	2.05	VIM_1	63.3	IMR90 p8
55.0	D5	11.41	VIM_1	61.4	IMR90 p8
55.5	D5	24.73	VIM_1	61.4	IMR90 p8
56.0	D5	22.83	VIM_1	61.4	IMR90 p8
56.5	D5	22.83	VIM_1	61.4	IMR90 p8
57.0	D5	22.83	VIM_1	61.4	IMR90 p8
57.5	D5	22.75	VIM_1	61.4	IMR90 p8
58.0	D5	23.19	VIM_1	61.4	IMR90 p8
58.5	D5	24.11	VIM_1	61.4	IMR90 p8
59.0	D5	25.5	VIM_1	61.4	IMR90 p8
59.5	D5	26.29	VIM_1	61.4	IMR90 p8
60.0	D5	26.93	VIM_1	61.4	IMR90 p8
60.5	D5	27.7	VIM_1	61.4	IMR90 p8
61.0	D5	27.99	VIM_1	61.4	IMR90 p8
61.5	D5	27.96	VIM_1	61.4	IMR90 p8
62.0	D5	28.56	VIM_1	61.4	IMR90 p8
62.5	D5	30.29	VIM_1	61.4	IMR90 p8
63.0	D5	32.22	VIM_1	61.4	IMR90 p8
63.5	D5	35.02	VIM_1	61.4	IMR90 p8
64.0	D5	39.79	VIM_1	61.4	IMR90 p8
64.5	D5	47.19	VIM_1	61.4	IMR90 p8
65.0	D5	56.58	VIM_1	61.4	IMR90 p8
65.5	D5	68.11	VIM_1	61.4	IMR90 p8
66.0	D5	80.78	VIM_1	61.4	IMR90 p8
66.5	D5	92.29	VIM_1	61.4	IMR90 p8
67.0	D5	101.18	VIM_1	61.4	IMR90 p8
67.5	D5	107.21	VIM_1	61.4	IMR90 p8
68.0	D5	110.31	VIM_1	61.4	IMR90 p8
68.5	D5	111.61	VIM_1	61.4	IMR90 p8
69.0	D5	112.36	VIM_1	61.4	IMR90 p8
69.5	D5	112.61	VIM_1	61.4	IMR90 p8
70.0	D5	112.78	VIM_1	61.4	IMR90 p8
70.5	D5	113.73	VIM_1	61.4	IMR90 p8
71.0	D5	114.67	VIM_1	61.4	IMR90 p8
71.5	D5	115.25	VIM_1	61.4	IMR90 p8
72.0	D5	116.36	VIM_1	61.4	IMR90 p8
72.5	D5	118.06	VIM_1	61.4	IMR90 p8
73.0	D5	119.11	VIM_1	61.4	IMR90 p8
73.5	D5	119.76	VIM_1	61.4	IMR90 p8
74.0	D5	120.68	VIM_1	61.4	IMR90 p8
74.5	D5	121.21	VIM_1	61.4	IMR90 p8
75.0	D5	120.8	VIM_1	61.4	IMR90 p8
75.5	D5	120.64	VIM_1	61.4	IMR90 p8
76.0	D5	120.73	VIM_1	61.4	IMR90 p8
76.5	D5	119.75	VIM_1	61.4	IMR90 p8
77.0	D5	118.32	VIM_1	61.4	IMR90 p8
77.5	D5	117.05	VIM_1	61.4	IMR90 p8
78.0	D5	115.18	VIM_1	61.4	IMR90 p8
78.5	D5	113.07	VIM_1	61.4	IMR90 p8
79.0	D5	112.48	VIM_1	61.4	IMR90 p8
79.5	D5	114.16	VIM_1	61.4	IMR90 p8
80.0	D5	121.45	VIM_1	61.4	IMR90 p8
80.5	D5	140.58	VIM_1	61.4	IMR90 p8
81.0	D5	179.29	VIM_1	61.4	IMR90 p8
81.5	D5	244.12	VIM_1	61.4	IMR90 p8
82.0	D5	325.06	VIM_1	61.4	IMR90 p8
82.5	D5	398.09	VIM_1	61.4	IMR90 p8
83.0	D5	444.71	VIM_1	61.4	IMR90 p8
83.5	D5	448.03	VIM_1	61.4	IMR90 p8
84.0	D5	392.83	VIM_1	61.4	IMR90 p8
84.5	D5	295.82	VIM_1	61.4	IMR90 p8
85.0	D5	194.3	VIM_1	61.4	IMR90 p8
85.5	D5	107.29	VIM_1	61.4	IMR90 p8
86.0	D5	44.35	VIM_1	61.4	IMR90 p8
86.5	D5	12.81	VIM_1	61.4	IMR90 p8
87.0	D5	4.96	VIM_1	61.4	IMR90 p8
87.5	D5	4.35	VIM_1	61.4	IMR90 p8
88.0	D5	3.86	VIM_1	61.4	IMR90 p8
88.5	D5	2.89	VIM_1	61.4	IMR90 p8
89.0	D5	2.41	VIM_1	61.4	IMR90 p8
89.5	D5	2.08	VIM_1	61.4	IMR90 p8
90.0	D5	1.37	VIM_1	61.4	IMR90 p8
90.5	D5	1.48	VIM_1	61.4	IMR90 p8
91.0	D5	1.92	VIM_1	61.4	IMR90 p8
91.5	D5	2.07	VIM_1	61.4	IMR90 p8
92.0	D5	2.05	VIM_1	61.4	IMR90 p8
92.5	D5	2.13	VIM_1	61.4	IMR90 p8
93.0	D5	2.13	VIM_1	61.4	IMR90 p8
93.5	D5	2.18	VIM_1	61.4	IMR90 p8
94.0	D5	2.14	VIM_1	61.4	IMR90 p8
94.5	D5	2.74	VIM_1	61.4	IMR90 p8
95.0	D5	1.49	VIM_1	61.4	IMR90 p8
55.0	E5	5.93	VIM_1	59.0	IMR90 p8
55.5	E5	12.84	VIM_1	59.0	IMR90 p8
56.0	E5	11.86	VIM_1	59.0	IMR90 p8
56.5	E5	11.86	VIM_1	59.0	IMR90 p8
57.0	E5	11.86	VIM_1	59.0	IMR90 p8
57.5	E5	11.76	VIM_1	59.0	IMR90 p8
58.0	E5	12.4	VIM_1	59.0	IMR90 p8
58.5	E5	13.4	VIM_1	59.0	IMR90 p8
59.0	E5	14.61	VIM_1	59.0	IMR90 p8
59.5	E5	16.31	VIM_1	59.0	IMR90 p8
60.0	E5	18.49	VIM_1	59.0	IMR90 p8
60.5	E5	20.91	VIM_1	59.0	IMR90 p8
61.0	E5	22.51	VIM_1	59.0	IMR90 p8
61.5	E5	24.26	VIM_1	59.0	IMR90 p8
62.0	E5	26.18	VIM_1	59.0	IMR90 p8
62.5	E5	28.23	VIM_1	59.0	IMR90 p8
63.0	E5	30.05	VIM_1	59.0	IMR90 p8
63.5	E5	31.76	VIM_1	59.0	IMR90 p8
64.0	E5	35.68	VIM_1	59.0	IMR90 p8
64.5	E5	41.69	VIM_1	59.0	IMR90 p8
65.0	E5	49.13	VIM_1	59.0	IMR90 p8
65.5	E5	59.44	VIM_1	59.0	IMR90 p8
66.0	E5	71.41	VIM_1	59.0	IMR90 p8
66.5	E5	82.07	VIM_1	59.0	IMR90 p8
67.0	E5	90.92	VIM_1	59.0	IMR90 p8
67.5	E5	97.1	VIM_1	59.0	IMR90 p8
68.0	E5	100.77	VIM_1	59.0	IMR90 p8
68.5	E5	102.42	VIM_1	59.0	IMR90 p8
69.0	E5	102.5	VIM_1	59.0	IMR90 p8
69.5	E5	103.04	VIM_1	59.0	IMR90 p8
70.0	E5	103.53	VIM_1	59.0	IMR90 p8
70.5	E5	103.33	VIM_1	59.0	IMR90 p8
71.0	E5	104.63	VIM_1	59.0	IMR90 p8
71.5	E5	106.71	VIM_1	59.0	IMR90 p8
72.0	E5	107.11	VIM_1	59.0	IMR90 p8
72.5	E5	108.69	VIM_1	59.0	IMR90 p8
73.0	E5	111.11	VIM_1	59.0	IMR90 p8
73.5	E5	111.58	VIM_1	59.0	IMR90 p8
74.0	E5	111.72	VIM_1	59.0	IMR90 p8
74.5	E5	112.31	VIM_1	59.0	IMR90 p8
75.0	E5	111.65	VIM_1	59.0	IMR90 p8
75.5	E5	110.3	VIM_1	59.0	IMR90 p8
76.0	E5	109.79	VIM_1	59.0	IMR90 p8
76.5	E5	108.92	VIM_1	59.0	IMR90 p8
77.0	E5	108.03	VIM_1	59.0	IMR90 p8
77.5	E5	107.3	VIM_1	59.0	IMR90 p8
78.0	E5	106.38	VIM_1	59.0	IMR90 p8
78.5	E5	105.13	VIM_1	59.0	IMR90 p8
79.0	E5	104.28	VIM_1	59.0	IMR90 p8
79.5	E5	105.42	VIM_1	59.0	IMR90 p8
80.0	E5	111.65	VIM_1	59.0	IMR90 p8
80.5	E5	127.54	VIM_1	59.0	IMR90 p8
81.0	E5	159.98	VIM_1	59.0	IMR90 p8
81.5	E5	216.1	VIM_1	59.0	IMR90 p8
82.0	E5	286.48	VIM_1	59.0	IMR90 p8
82.5	E5	350.02	VIM_1	59.0	IMR90 p8
83.0	E5	390.9	VIM_1	59.0	IMR90 p8
83.5	E5	394.65	VIM_1	59.0	IMR90 p8
84.0	E5	346.91	VIM_1	59.0	IMR90 p8
84.5	E5	261.8	VIM_1	59.0	IMR90 p8
85.0	E5	171.96	VIM_1	59.0	IMR90 p8
85.5	E5	94.88	VIM_1	59.0	IMR90 p8
86.0	E5	38.63	VIM_1	59.0	IMR90 p8
86.5	E5	10.05	VIM_1	59.0	IMR90 p8
87.0	E5	3.02	VIM_1	59.0	IMR90 p8
87.5	E5	3.13	VIM_1	59.0	IMR90 p8
88.0	E5	3.6	VIM_1	59.0	IMR90 p8
88.5	E5	3.73	VIM_1	59.0	IMR90 p8
89.0	E5	3.9	VIM_1	59.0	IMR90 p8
89.5	E5	3.36	VIM_1	59.0	IMR90 p8
90.0	E5	2.32	VIM_1	59.0	IMR90 p8
90.5	E5	1.7	VIM_1	59.0	IMR90 p8
91.0	E5	1.44	VIM_1	59.0	IMR90 p8
91.5	E5	1.2	VIM_1	59.0	IMR90 p8
92.0	E5	1.86	VIM_1	59.0	IMR90 p8
92.5	E5	2.58	VIM_1	59.0	IMR90 p8
93.0	E5	2.88	VIM_1	59.0	IMR90 p8
93.5	E5	2.29	VIM_1	59.0	IMR90 p8
94.0	E5	2.16	VIM_1	59.0	IMR90 p8
94.5	E5	0.27	VIM_1	59.0	IMR90 p8
95.0	E5	-0.99	VIM_1	59.0	IMR90 p8
55.0	F5	3.1	VIM_1	57.0	IMR90 p8
55.5	F5	6.71	VIM_1	57.0	IMR90 p8
56.0	F5	6.19	VIM_1	57.0	IMR90 p8
56.5	F5	6.19	VIM_1	57.0	IMR90 p8
57.0	F5	6.19	VIM_1	57.0	IMR90 p8
57.5	F5	5.89	VIM_1	57.0	IMR90 p8
58.0	F5	7.81	VIM_1	57.0	IMR90 p8
58.5	F5	11.33	VIM_1	57.0	IMR90 p8
59.0	F5	13.89	VIM_1	57.0	IMR90 p8
59.5	F5	16.0	VIM_1	57.0	IMR90 p8
60.0	F5	18.62	VIM_1	57.0	IMR90 p8
60.5	F5	21.13	VIM_1	57.0	IMR90 p8
61.0	F5	22.9	VIM_1	57.0	IMR90 p8
61.5	F5	24.81	VIM_1	57.0	IMR90 p8
62.0	F5	26.23	VIM_1	57.0	IMR90 p8
62.5	F5	27.34	VIM_1	57.0	IMR90 p8
63.0	F5	28.78	VIM_1	57.0	IMR90 p8
63.5	F5	30.95	VIM_1	57.0	IMR90 p8
64.0	F5	33.97	VIM_1	57.0	IMR90 p8
64.5	F5	39.38	VIM_1	57.0	IMR90 p8
65.0	F5	47.63	VIM_1	57.0	IMR90 p8
65.5	F5	57.87	VIM_1	57.0	IMR90 p8
66.0	F5	69.19	VIM_1	57.0	IMR90 p8
66.5	F5	80.58	VIM_1	57.0	IMR90 p8
67.0	F5	90.32	VIM_1	57.0	IMR90 p8
67.5	F5	97.07	VIM_1	57.0	IMR90 p8
68.0	F5	101.08	VIM_1	57.0	IMR90 p8
68.5	F5	102.86	VIM_1	57.0	IMR90 p8
69.0	F5	103.09	VIM_1	57.0	IMR90 p8
69.5	F5	102.45	VIM_1	57.0	IMR90 p8
70.0	F5	101.94	VIM_1	57.0	IMR90 p8
70.5	F5	101.65	VIM_1	57.0	IMR90 p8
71.0	F5	101.42	VIM_1	57.0	IMR90 p8
71.5	F5	102.26	VIM_1	57.0	IMR90 p8
72.0	F5	103.98	VIM_1	57.0	IMR90 p8
72.5	F5	105.52	VIM_1	57.0	IMR90 p8
73.0	F5	107.32	VIM_1	57.0	IMR90 p8
73.5	F5	109.32	VIM_1	57.0	IMR90 p8
74.0	F5	110.12	VIM_1	57.0	IMR90 p8
74.5	F5	109.84	VIM_1	57.0	IMR90 p8
75.0	F5	109.47	VIM_1	57.0	IMR90 p8
75.5	F5	108.72	VIM_1	57.0	IMR90 p8
76.0	F5	107.6	VIM_1	57.0	IMR90 p8
76.5	F5	106.51	VIM_1	57.0	IMR90 p8
77.0	F5	105.79	VIM_1	57.0	IMR90 p8
77.5	F5	105.22	VIM_1	57.0	IMR90 p8
78.0	F5	104.53	VIM_1	57.0	IMR90 p8
78.5	F5	104.0	VIM_1	57.0	IMR90 p8
79.0	F5	103.87	VIM_1	57.0	IMR90 p8
79.5	F5	105.04	VIM_1	57.0	IMR90 p8
80.0	F5	110.6	VIM_1	57.0	IMR90 p8
80.5	F5	126.11	VIM_1	57.0	IMR90 p8
81.0	F5	158.51	VIM_1	57.0	IMR90 p8
81.5	F5	213.75	VIM_1	57.0	IMR90 p8
82.0	F5	282.18	VIM_1	57.0	IMR90 p8
82.5	F5	342.66	VIM_1	57.0	IMR90 p8
83.0	F5	379.9	VIM_1	57.0	IMR90 p8
83.5	F5	380.22	VIM_1	57.0	IMR90 p8
84.0	F5	330.2	VIM_1	57.0	IMR90 p8
84.5	F5	245.89	VIM_1	57.0	IMR90 p8
85.0	F5	160.27	VIM_1	57.0	IMR90 p8
85.5	F5	87.83	VIM_1	57.0	IMR90 p8
86.0	F5	35.45	VIM_1	57.0	IMR90 p8
86.5	F5	10.53	VIM_1	57.0	IMR90 p8
87.0	F5	4.89	VIM_1	57.0	IMR90 p8
87.5	F5	3.89	VIM_1	57.0	IMR90 p8
88.0	F5	3.57	VIM_1	57.0	IMR90 p8
88.5	F5	2.96	VIM_1	57.0	IMR90 p8
89.0	F5	2.13	VIM_1	57.0	IMR90 p8
89.5	F5	2.06	VIM_1	57.0	IMR90 p8
90.0	F5	2.1	VIM_1	57.0	IMR90 p8
90.5	F5	1.33	VIM_1	57.0	IMR90 p8
91.0	F5	1.28	VIM_1	57.0	IMR90 p8
91.5	F5	1.65	VIM_1	57.0	IMR90 p8
92.0	F5	1.57	VIM_1	57.0	IMR90 p8
92.5	F5	1.4	VIM_1	57.0	IMR90 p8
93.0	F5	1.73	VIM_1	57.0	IMR90 p8
93.5	F5	1.12	VIM_1	57.0	IMR90 p8
94.0	F5	0.55	VIM_1	57.0	IMR90 p8
94.5	F5	-0.89	VIM_1	57.0	IMR90 p8
95.0	F5	-1.17	VIM_1	57.0	IMR90 p8
55.0	G5	-1.79	VIM_1	55.7	IMR90 p8
55.5	G5	-3.88	VIM_1	55.7	IMR90 p8
56.0	G5	-3.58	VIM_1	55.7	IMR90 p8
56.5	G5	-3.58	VIM_1	55.7	IMR90 p8
57.0	G5	-3.58	VIM_1	55.7	IMR90 p8
57.5	G5	-4.01	VIM_1	55.7	IMR90 p8
58.0	G5	-1.39	VIM_1	55.7	IMR90 p8
58.5	G5	4.01	VIM_1	55.7	IMR90 p8
59.0	G5	8.18	VIM_1	55.7	IMR90 p8
59.5	G5	12.08	VIM_1	55.7	IMR90 p8
60.0	G5	16.89	VIM_1	55.7	IMR90 p8
60.5	G5	21.12	VIM_1	55.7	IMR90 p8
61.0	G5	23.55	VIM_1	55.7	IMR90 p8
61.5	G5	25.98	VIM_1	55.7	IMR90 p8
62.0	G5	27.73	VIM_1	55.7	IMR90 p8
62.5	G5	27.52	VIM_1	55.7	IMR90 p8
63.0	G5	27.16	VIM_1	55.7	IMR90 p8
63.5	G5	27.4	VIM_1	55.7	IMR90 p8
64.0	G5	28.55	VIM_1	55.7	IMR90 p8
64.5	G5	31.88	VIM_1	55.7	IMR90 p8
65.0	G5	38.27	VIM_1	55.7	IMR90 p8
65.5	G5	46.98	VIM_1	55.7	IMR90 p8
66.0	G5	58.3	VIM_1	55.7	IMR90 p8
66.5	G5	70.13	VIM_1	55.7	IMR90 p8
67.0	G5	80.71	VIM_1	55.7	IMR90 p8
67.5	G5	89.93	VIM_1	55.7	IMR90 p8
68.0	G5	96.45	VIM_1	55.7	IMR90 p8
68.5	G5	98.74	VIM_1	55.7	IMR90 p8
69.0	G5	98.99	VIM_1	55.7	IMR90 p8
69.5	G5	98.43	VIM_1	55.7	IMR90 p8
70.0	G5	96.64	VIM_1	55.7	IMR90 p8
70.5	G5	95.25	VIM_1	55.7	IMR90 p8
71.0	G5	95.61	VIM_1	55.7	IMR90 p8
71.5	G5	96.72	VIM_1	55.7	IMR90 p8
72.0	G5	97.13	VIM_1	55.7	IMR90 p8
72.5	G5	97.88	VIM_1	55.7	IMR90 p8
73.0	G5	99.09	VIM_1	55.7	IMR90 p8
73.5	G5	100.05	VIM_1	55.7	IMR90 p8
74.0	G5	100.63	VIM_1	55.7	IMR90 p8
74.5	G5	102.32	VIM_1	55.7	IMR90 p8
75.0	G5	103.49	VIM_1	55.7	IMR90 p8
75.5	G5	103.33	VIM_1	55.7	IMR90 p8
76.0	G5	102.81	VIM_1	55.7	IMR90 p8
76.5	G5	102.57	VIM_1	55.7	IMR90 p8
77.0	G5	101.95	VIM_1	55.7	IMR90 p8
77.5	G5	101.34	VIM_1	55.7	IMR90 p8
78.0	G5	101.22	VIM_1	55.7	IMR90 p8
78.5	G5	100.95	VIM_1	55.7	IMR90 p8
79.0	G5	100.22	VIM_1	55.7	IMR90 p8
79.5	G5	99.8	VIM_1	55.7	IMR90 p8
80.0	G5	103.15	VIM_1	55.7	IMR90 p8
80.5	G5	115.5	VIM_1	55.7	IMR90 p8
81.0	G5	142.95	VIM_1	55.7	IMR90 p8
81.5	G5	191.36	VIM_1	55.7	IMR90 p8
82.0	G5	253.81	VIM_1	55.7	IMR90 p8
82.5	G5	310.86	VIM_1	55.7	IMR90 p8
83.0	G5	346.75	VIM_1	55.7	IMR90 p8
83.5	G5	349.63	VIM_1	55.7	IMR90 p8
84.0	G5	307.0	VIM_1	55.7	IMR90 p8
84.5	G5	230.46	VIM_1	55.7	IMR90 p8
85.0	G5	150.89	VIM_1	55.7	IMR90 p8
85.5	G5	83.59	VIM_1	55.7	IMR90 p8
86.0	G5	34.15	VIM_1	55.7	IMR90 p8
86.5	G5	9.37	VIM_1	55.7	IMR90 p8
87.0	G5	4.15	VIM_1	55.7	IMR90 p8
87.5	G5	3.85	VIM_1	55.7	IMR90 p8
88.0	G5	3.32	VIM_1	55.7	IMR90 p8
88.5	G5	3.03	VIM_1	55.7	IMR90 p8
89.0	G5	3.01	VIM_1	55.7	IMR90 p8
89.5	G5	2.99	VIM_1	55.7	IMR90 p8
90.0	G5	2.63	VIM_1	55.7	IMR90 p8
90.5	G5	2.41	VIM_1	55.7	IMR90 p8
91.0	G5	2.33	VIM_1	55.7	IMR90 p8
91.5	G5	2.06	VIM_1	55.7	IMR90 p8
92.0	G5	1.7	VIM_1	55.7	IMR90 p8
92.5	G5	1.79	VIM_1	55.7	IMR90 p8
93.0	G5	2.31	VIM_1	55.7	IMR90 p8
93.5	G5	2.33	VIM_1	55.7	IMR90 p8
94.0	G5	2.55	VIM_1	55.7	IMR90 p8
94.5	G5	2.28	VIM_1	55.7	IMR90 p8
95.0	G5	0.71	VIM_1	55.7	IMR90 p8
55.0	H5	-2.62	VIM_1	55.0	IMR90 p8
55.5	H5	-5.69	VIM_1	55.0	IMR90 p8
56.0	H5	-5.25	VIM_1	55.0	IMR90 p8
56.5	H5	-5.25	VIM_1	55.0	IMR90 p8
57.0	H5	-5.25	VIM_1	55.0	IMR90 p8
57.5	H5	-5.75	VIM_1	55.0	IMR90 p8
58.0	H5	-2.71	VIM_1	55.0	IMR90 p8
58.5	H5	3.64	VIM_1	55.0	IMR90 p8
59.0	H5	9.08	VIM_1	55.0	IMR90 p8
59.5	H5	14.49	VIM_1	55.0	IMR90 p8
60.0	H5	19.28	VIM_1	55.0	IMR90 p8
60.5	H5	23.11	VIM_1	55.0	IMR90 p8
61.0	H5	26.79	VIM_1	55.0	IMR90 p8
61.5	H5	29.58	VIM_1	55.0	IMR90 p8
62.0	H5	31.43	VIM_1	55.0	IMR90 p8
62.5	H5	32.92	VIM_1	55.0	IMR90 p8
63.0	H5	34.17	VIM_1	55.0	IMR90 p8
63.5	H5	34.51	VIM_1	55.0	IMR90 p8
64.0	H5	35.13	VIM_1	55.0	IMR90 p8
64.5	H5	36.87	VIM_1	55.0	IMR90 p8
65.0	H5	39.5	VIM_1	55.0	IMR90 p8
65.5	H5	43.73	VIM_1	55.0	IMR90 p8
66.0	H5	50.75	VIM_1	55.0	IMR90 p8
66.5	H5	59.81	VIM_1	55.0	IMR90 p8
67.0	H5	68.68	VIM_1	55.0	IMR90 p8
67.5	H5	77.23	VIM_1	55.0	IMR90 p8
68.0	H5	84.62	VIM_1	55.0	IMR90 p8
68.5	H5	89.17	VIM_1	55.0	IMR90 p8
69.0	H5	91.41	VIM_1	55.0	IMR90 p8
69.5	H5	92.62	VIM_1	55.0	IMR90 p8
70.0	H5	92.34	VIM_1	55.0	IMR90 p8
70.5	H5	91.61	VIM_1	55.0	IMR90 p8
71.0	H5	91.12	VIM_1	55.0	IMR90 p8
71.5	H5	90.28	VIM_1	55.0	IMR90 p8
72.0	H5	89.95	VIM_1	55.0	IMR90 p8
72.5	H5	91.01	VIM_1	55.0	IMR90 p8
73.0	H5	91.71	VIM_1	55.0	IMR90 p8
73.5	H5	92.49	VIM_1	55.0	IMR90 p8
74.0	H5	93.9	VIM_1	55.0	IMR90 p8
74.5	H5	94.35	VIM_1	55.0	IMR90 p8
75.0	H5	93.75	VIM_1	55.0	IMR90 p8
75.5	H5	93.75	VIM_1	55.0	IMR90 p8
76.0	H5	93.52	VIM_1	55.0	IMR90 p8
76.5	H5	92.78	VIM_1	55.0	IMR90 p8
77.0	H5	93.03	VIM_1	55.0	IMR90 p8
77.5	H5	93.01	VIM_1	55.0	IMR90 p8
78.0	H5	92.29	VIM_1	55.0	IMR90 p8
78.5	H5	92.04	VIM_1	55.0	IMR90 p8
79.0	H5	91.78	VIM_1	55.0	IMR90 p8
79.5	H5	91.33	VIM_1	55.0	IMR90 p8
80.0	H5	94.56	VIM_1	55.0	IMR90 p8
80.5	H5	105.14	VIM_1	55.0	IMR90 p8
81.0	H5	127.51	VIM_1	55.0	IMR90 p8
81.5	H5	169.17	VIM_1	55.0	IMR90 p8
82.0	H5	225.3	VIM_1	55.0	IMR90 p8
82.5	H5	277.72	VIM_1	55.0	IMR90 p8
83.0	H5	313.11	VIM_1	55.0	IMR90 p8
83.5	H5	320.71	VIM_1	55.0	IMR90 p8
84.0	H5	286.52	VIM_1	55.0	IMR90 p8
84.5	H5	218.91	VIM_1	55.0	IMR90 p8
85.0	H5	146.01	VIM_1	55.0	IMR90 p8
85.5	H5	82.91	VIM_1	55.0	IMR90 p8
86.0	H5	35.59	VIM_1	55.0	IMR90 p8
86.5	H5	10.99	VIM_1	55.0	IMR90 p8
87.0	H5	4.99	VIM_1	55.0	IMR90 p8
87.5	H5	4.7	VIM_1	55.0	IMR90 p8
88.0	H5	4.44	VIM_1	55.0	IMR90 p8
88.5	H5	3.87	VIM_1	55.0	IMR90 p8
89.0	H5	3.01	VIM_1	55.0	IMR90 p8
89.5	H5	2.15	VIM_1	55.0	IMR90 p8
90.0	H5	1.47	VIM_1	55.0	IMR90 p8
90.5	H5	1.11	VIM_1	55.0	IMR90 p8
91.0	H5	1.37	VIM_1	55.0	IMR90 p8
91.5	H5	1.91	VIM_1	55.0	IMR90 p8
92.0	H5	2.26	VIM_1	55.0	IMR90 p8
92.5	H5	2.61	VIM_1	55.0	IMR90 p8
93.0	H5	2.65	VIM_1	55.0	IMR90 p8
93.5	H5	2.53	VIM_1	55.0	IMR90 p8
94.0	H5	2.46	VIM_1	55.0	IMR90 p8
94.5	H5	3.1	VIM_1	55.0	IMR90 p8
95.0	H5	1.71	VIM_1	55.0	IMR90 p8
