# Supplementary material for: Primer PICKR: literature-mined scoring platform for robust RT–qPCR primers
Source: Nat Commun. 2026 May 28;17:6938. doi: 10.1038/s41467-026-73648-2 (PMC13388996; doi:10.1038/s41467-026-73648-2)
Supplement: Supplementary file 11 — Source Data [file 41467_2026_73648_MOESM11_ESM.zip › Suppl_Fig_S4/melting_curve_data_COL3A1_1.csv]

Temperature	Well	Derivative	Target	melt temp	Replicate
55.0	A9	8.38	COL3A1_1	65.0	IMR90 p11
55.5	A9	18.15	COL3A1_1	65.0	IMR90 p11
56.0	A9	16.76	COL3A1_1	65.0	IMR90 p11
56.5	A9	16.76	COL3A1_1	65.0	IMR90 p11
57.0	A9	16.76	COL3A1_1	65.0	IMR90 p11
57.5	A9	16.65	COL3A1_1	65.0	IMR90 p11
58.0	A9	17.39	COL3A1_1	65.0	IMR90 p11
58.5	A9	17.92	COL3A1_1	65.0	IMR90 p11
59.0	A9	18.07	COL3A1_1	65.0	IMR90 p11
59.5	A9	19.08	COL3A1_1	65.0	IMR90 p11
60.0	A9	20.93	COL3A1_1	65.0	IMR90 p11
60.5	A9	21.89	COL3A1_1	65.0	IMR90 p11
61.0	A9	23.21	COL3A1_1	65.0	IMR90 p11
61.5	A9	26.38	COL3A1_1	65.0	IMR90 p11
62.0	A9	29.41	COL3A1_1	65.0	IMR90 p11
62.5	A9	31.45	COL3A1_1	65.0	IMR90 p11
63.0	A9	34.71	COL3A1_1	65.0	IMR90 p11
63.5	A9	38.94	COL3A1_1	65.0	IMR90 p11
64.0	A9	42.53	COL3A1_1	65.0	IMR90 p11
64.5	A9	47.56	COL3A1_1	65.0	IMR90 p11
65.0	A9	55.03	COL3A1_1	65.0	IMR90 p11
65.5	A9	63.07	COL3A1_1	65.0	IMR90 p11
66.0	A9	71.35	COL3A1_1	65.0	IMR90 p11
66.5	A9	79.71	COL3A1_1	65.0	IMR90 p11
67.0	A9	85.24	COL3A1_1	65.0	IMR90 p11
67.5	A9	88.58	COL3A1_1	65.0	IMR90 p11
68.0	A9	90.81	COL3A1_1	65.0	IMR90 p11
68.5	A9	90.71	COL3A1_1	65.0	IMR90 p11
69.0	A9	89.01	COL3A1_1	65.0	IMR90 p11
69.5	A9	88.39	COL3A1_1	65.0	IMR90 p11
70.0	A9	87.68	COL3A1_1	65.0	IMR90 p11
70.5	A9	86.76	COL3A1_1	65.0	IMR90 p11
71.0	A9	87.2	COL3A1_1	65.0	IMR90 p11
71.5	A9	88.41	COL3A1_1	65.0	IMR90 p11
72.0	A9	89.58	COL3A1_1	65.0	IMR90 p11
72.5	A9	90.63	COL3A1_1	65.0	IMR90 p11
73.0	A9	91.59	COL3A1_1	65.0	IMR90 p11
73.5	A9	92.42	COL3A1_1	65.0	IMR90 p11
74.0	A9	94.23	COL3A1_1	65.0	IMR90 p11
74.5	A9	101.53	COL3A1_1	65.0	IMR90 p11
75.0	A9	124.36	COL3A1_1	65.0	IMR90 p11
75.5	A9	170.31	COL3A1_1	65.0	IMR90 p11
76.0	A9	231.3	COL3A1_1	65.0	IMR90 p11
76.5	A9	291.73	COL3A1_1	65.0	IMR90 p11
77.0	A9	337.84	COL3A1_1	65.0	IMR90 p11
77.5	A9	350.49	COL3A1_1	65.0	IMR90 p11
78.0	A9	313.39	COL3A1_1	65.0	IMR90 p11
78.5	A9	241.31	COL3A1_1	65.0	IMR90 p11
79.0	A9	162.87	COL3A1_1	65.0	IMR90 p11
79.5	A9	92.11	COL3A1_1	65.0	IMR90 p11
80.0	A9	39.15	COL3A1_1	65.0	IMR90 p11
80.5	A9	12.62	COL3A1_1	65.0	IMR90 p11
81.0	A9	5.8	COL3A1_1	65.0	IMR90 p11
81.5	A9	4.67	COL3A1_1	65.0	IMR90 p11
82.0	A9	4.38	COL3A1_1	65.0	IMR90 p11
82.5	A9	4.42	COL3A1_1	65.0	IMR90 p11
83.0	A9	4.39	COL3A1_1	65.0	IMR90 p11
83.5	A9	3.84	COL3A1_1	65.0	IMR90 p11
84.0	A9	3.48	COL3A1_1	65.0	IMR90 p11
84.5	A9	2.92	COL3A1_1	65.0	IMR90 p11
85.0	A9	2.09	COL3A1_1	65.0	IMR90 p11
85.5	A9	1.9	COL3A1_1	65.0	IMR90 p11
86.0	A9	1.83	COL3A1_1	65.0	IMR90 p11
86.5	A9	1.39	COL3A1_1	65.0	IMR90 p11
87.0	A9	1.53	COL3A1_1	65.0	IMR90 p11
87.5	A9	2.01	COL3A1_1	65.0	IMR90 p11
88.0	A9	1.81	COL3A1_1	65.0	IMR90 p11
88.5	A9	1.73	COL3A1_1	65.0	IMR90 p11
89.0	A9	2.16	COL3A1_1	65.0	IMR90 p11
89.5	A9	2.19	COL3A1_1	65.0	IMR90 p11
90.0	A9	1.88	COL3A1_1	65.0	IMR90 p11
90.5	A9	2.04	COL3A1_1	65.0	IMR90 p11
91.0	A9	2.24	COL3A1_1	65.0	IMR90 p11
91.5	A9	1.86	COL3A1_1	65.0	IMR90 p11
92.0	A9	1.58	COL3A1_1	65.0	IMR90 p11
92.5	A9	1.84	COL3A1_1	65.0	IMR90 p11
93.0	A9	1.88	COL3A1_1	65.0	IMR90 p11
93.5	A9	2.15	COL3A1_1	65.0	IMR90 p11
94.0	A9	2.61	COL3A1_1	65.0	IMR90 p11
94.5	A9	3.72	COL3A1_1	65.0	IMR90 p11
95.0	A9	2.07	COL3A1_1	65.0	IMR90 p11
55.0	B9	13.31	COL3A1_1	64.5	IMR90 p11
55.5	B9	28.83	COL3A1_1	64.5	IMR90 p11
56.0	B9	26.61	COL3A1_1	64.5	IMR90 p11
56.5	B9	26.61	COL3A1_1	64.5	IMR90 p11
57.0	B9	26.61	COL3A1_1	64.5	IMR90 p11
57.5	B9	26.67	COL3A1_1	64.5	IMR90 p11
58.0	B9	26.21	COL3A1_1	64.5	IMR90 p11
58.5	B9	25.94	COL3A1_1	64.5	IMR90 p11
59.0	B9	26.32	COL3A1_1	64.5	IMR90 p11
59.5	B9	26.38	COL3A1_1	64.5	IMR90 p11
60.0	B9	26.27	COL3A1_1	64.5	IMR90 p11
60.5	B9	27.46	COL3A1_1	64.5	IMR90 p11
61.0	B9	29.09	COL3A1_1	64.5	IMR90 p11
61.5	B9	29.99	COL3A1_1	64.5	IMR90 p11
62.0	B9	31.44	COL3A1_1	64.5	IMR90 p11
62.5	B9	33.77	COL3A1_1	64.5	IMR90 p11
63.0	B9	36.11	COL3A1_1	64.5	IMR90 p11
63.5	B9	38.86	COL3A1_1	64.5	IMR90 p11
64.0	B9	43.54	COL3A1_1	64.5	IMR90 p11
64.5	B9	50.36	COL3A1_1	64.5	IMR90 p11
65.0	B9	58.51	COL3A1_1	64.5	IMR90 p11
65.5	B9	67.66	COL3A1_1	64.5	IMR90 p11
66.0	B9	77.3	COL3A1_1	64.5	IMR90 p11
66.5	B9	85.58	COL3A1_1	64.5	IMR90 p11
67.0	B9	91.42	COL3A1_1	64.5	IMR90 p11
67.5	B9	94.91	COL3A1_1	64.5	IMR90 p11
68.0	B9	96.55	COL3A1_1	64.5	IMR90 p11
68.5	B9	97.27	COL3A1_1	64.5	IMR90 p11
69.0	B9	97.74	COL3A1_1	64.5	IMR90 p11
69.5	B9	98.19	COL3A1_1	64.5	IMR90 p11
70.0	B9	99.16	COL3A1_1	64.5	IMR90 p11
70.5	B9	100.16	COL3A1_1	64.5	IMR90 p11
71.0	B9	100.26	COL3A1_1	64.5	IMR90 p11
71.5	B9	100.12	COL3A1_1	64.5	IMR90 p11
72.0	B9	100.43	COL3A1_1	64.5	IMR90 p11
72.5	B9	101.0	COL3A1_1	64.5	IMR90 p11
73.0	B9	102.31	COL3A1_1	64.5	IMR90 p11
73.5	B9	104.73	COL3A1_1	64.5	IMR90 p11
74.0	B9	109.08	COL3A1_1	64.5	IMR90 p11
74.5	B9	121.05	COL3A1_1	64.5	IMR90 p11
75.0	B9	152.07	COL3A1_1	64.5	IMR90 p11
75.5	B9	208.58	COL3A1_1	64.5	IMR90 p11
76.0	B9	280.23	COL3A1_1	64.5	IMR90 p11
76.5	B9	350.26	COL3A1_1	64.5	IMR90 p11
77.0	B9	401.26	COL3A1_1	64.5	IMR90 p11
77.5	B9	408.93	COL3A1_1	64.5	IMR90 p11
78.0	B9	359.91	COL3A1_1	64.5	IMR90 p11
78.5	B9	274.65	COL3A1_1	64.5	IMR90 p11
79.0	B9	183.04	COL3A1_1	64.5	IMR90 p11
79.5	B9	101.23	COL3A1_1	64.5	IMR90 p11
80.0	B9	43.0	COL3A1_1	64.5	IMR90 p11
80.5	B9	15.09	COL3A1_1	64.5	IMR90 p11
81.0	B9	7.09	COL3A1_1	64.5	IMR90 p11
81.5	B9	5.16	COL3A1_1	64.5	IMR90 p11
82.0	B9	4.4	COL3A1_1	64.5	IMR90 p11
82.5	B9	3.71	COL3A1_1	64.5	IMR90 p11
83.0	B9	3.38	COL3A1_1	64.5	IMR90 p11
83.5	B9	3.32	COL3A1_1	64.5	IMR90 p11
84.0	B9	3.11	COL3A1_1	64.5	IMR90 p11
84.5	B9	3.31	COL3A1_1	64.5	IMR90 p11
85.0	B9	3.48	COL3A1_1	64.5	IMR90 p11
85.5	B9	3.14	COL3A1_1	64.5	IMR90 p11
86.0	B9	3.28	COL3A1_1	64.5	IMR90 p11
86.5	B9	3.33	COL3A1_1	64.5	IMR90 p11
87.0	B9	2.77	COL3A1_1	64.5	IMR90 p11
87.5	B9	2.35	COL3A1_1	64.5	IMR90 p11
88.0	B9	2.13	COL3A1_1	64.5	IMR90 p11
88.5	B9	1.68	COL3A1_1	64.5	IMR90 p11
89.0	B9	1.52	COL3A1_1	64.5	IMR90 p11
89.5	B9	1.82	COL3A1_1	64.5	IMR90 p11
90.0	B9	2.0	COL3A1_1	64.5	IMR90 p11
90.5	B9	2.1	COL3A1_1	64.5	IMR90 p11
91.0	B9	2.09	COL3A1_1	64.5	IMR90 p11
91.5	B9	1.76	COL3A1_1	64.5	IMR90 p11
92.0	B9	0.74	COL3A1_1	64.5	IMR90 p11
92.5	B9	0.4	COL3A1_1	64.5	IMR90 p11
93.0	B9	0.49	COL3A1_1	64.5	IMR90 p11
93.5	B9	1.66	COL3A1_1	64.5	IMR90 p11
94.0	B9	2.56	COL3A1_1	64.5	IMR90 p11
94.5	B9	6.22	COL3A1_1	64.5	IMR90 p11
95.0	B9	4.51	COL3A1_1	64.5	IMR90 p11
55.0	C9	15.38	COL3A1_1	63.3	IMR90 p11
55.5	C9	33.32	COL3A1_1	63.3	IMR90 p11
56.0	C9	30.76	COL3A1_1	63.3	IMR90 p11
56.5	C9	30.76	COL3A1_1	63.3	IMR90 p11
57.0	C9	30.76	COL3A1_1	63.3	IMR90 p11
57.5	C9	30.78	COL3A1_1	63.3	IMR90 p11
58.0	C9	30.68	COL3A1_1	63.3	IMR90 p11
58.5	C9	30.29	COL3A1_1	63.3	IMR90 p11
59.0	C9	31.48	COL3A1_1	63.3	IMR90 p11
59.5	C9	30.85	COL3A1_1	63.3	IMR90 p11
60.0	C9	28.57	COL3A1_1	63.3	IMR90 p11
60.5	C9	28.51	COL3A1_1	63.3	IMR90 p11
61.0	C9	28.97	COL3A1_1	63.3	IMR90 p11
61.5	C9	29.16	COL3A1_1	63.3	IMR90 p11
62.0	C9	30.97	COL3A1_1	63.3	IMR90 p11
62.5	C9	33.43	COL3A1_1	63.3	IMR90 p11
63.0	C9	34.26	COL3A1_1	63.3	IMR90 p11
63.5	C9	36.42	COL3A1_1	63.3	IMR90 p11
64.0	C9	40.74	COL3A1_1	63.3	IMR90 p11
64.5	C9	46.33	COL3A1_1	63.3	IMR90 p11
65.0	C9	53.41	COL3A1_1	63.3	IMR90 p11
65.5	C9	64.26	COL3A1_1	63.3	IMR90 p11
66.0	C9	75.8	COL3A1_1	63.3	IMR90 p11
66.5	C9	84.84	COL3A1_1	63.3	IMR90 p11
67.0	C9	92.39	COL3A1_1	63.3	IMR90 p11
67.5	C9	99.45	COL3A1_1	63.3	IMR90 p11
68.0	C9	103.3	COL3A1_1	63.3	IMR90 p11
68.5	C9	103.75	COL3A1_1	63.3	IMR90 p11
69.0	C9	103.85	COL3A1_1	63.3	IMR90 p11
69.5	C9	103.93	COL3A1_1	63.3	IMR90 p11
70.0	C9	103.38	COL3A1_1	63.3	IMR90 p11
70.5	C9	102.44	COL3A1_1	63.3	IMR90 p11
71.0	C9	103.18	COL3A1_1	63.3	IMR90 p11
71.5	C9	104.95	COL3A1_1	63.3	IMR90 p11
72.0	C9	106.0	COL3A1_1	63.3	IMR90 p11
72.5	C9	107.27	COL3A1_1	63.3	IMR90 p11
73.0	C9	109.3	COL3A1_1	63.3	IMR90 p11
73.5	C9	111.18	COL3A1_1	63.3	IMR90 p11
74.0	C9	115.79	COL3A1_1	63.3	IMR90 p11
74.5	C9	130.0	COL3A1_1	63.3	IMR90 p11
75.0	C9	165.24	COL3A1_1	63.3	IMR90 p11
75.5	C9	229.23	COL3A1_1	63.3	IMR90 p11
76.0	C9	311.42	COL3A1_1	63.3	IMR90 p11
76.5	C9	392.24	COL3A1_1	63.3	IMR90 p11
77.0	C9	452.07	COL3A1_1	63.3	IMR90 p11
77.5	C9	463.78	COL3A1_1	63.3	IMR90 p11
78.0	C9	412.8	COL3A1_1	63.3	IMR90 p11
78.5	C9	319.56	COL3A1_1	63.3	IMR90 p11
79.0	C9	215.65	COL3A1_1	63.3	IMR90 p11
79.5	C9	121.78	COL3A1_1	63.3	IMR90 p11
80.0	C9	53.9	COL3A1_1	63.3	IMR90 p11
80.5	C9	19.06	COL3A1_1	63.3	IMR90 p11
81.0	C9	8.12	COL3A1_1	63.3	IMR90 p11
81.5	C9	5.72	COL3A1_1	63.3	IMR90 p11
82.0	C9	4.7	COL3A1_1	63.3	IMR90 p11
82.5	C9	4.35	COL3A1_1	63.3	IMR90 p11
83.0	C9	4.48	COL3A1_1	63.3	IMR90 p11
83.5	C9	4.44	COL3A1_1	63.3	IMR90 p11
84.0	C9	4.39	COL3A1_1	63.3	IMR90 p11
84.5	C9	4.34	COL3A1_1	63.3	IMR90 p11
85.0	C9	3.95	COL3A1_1	63.3	IMR90 p11
85.5	C9	3.35	COL3A1_1	63.3	IMR90 p11
86.0	C9	2.77	COL3A1_1	63.3	IMR90 p11
86.5	C9	2.41	COL3A1_1	63.3	IMR90 p11
87.0	C9	2.19	COL3A1_1	63.3	IMR90 p11
87.5	C9	1.96	COL3A1_1	63.3	IMR90 p11
88.0	C9	1.75	COL3A1_1	63.3	IMR90 p11
88.5	C9	1.33	COL3A1_1	63.3	IMR90 p11
89.0	C9	1.18	COL3A1_1	63.3	IMR90 p11
89.5	C9	1.31	COL3A1_1	63.3	IMR90 p11
90.0	C9	1.51	COL3A1_1	63.3	IMR90 p11
90.5	C9	1.81	COL3A1_1	63.3	IMR90 p11
91.0	C9	2.33	COL3A1_1	63.3	IMR90 p11
91.5	C9	2.66	COL3A1_1	63.3	IMR90 p11
92.0	C9	2.62	COL3A1_1	63.3	IMR90 p11
92.5	C9	2.69	COL3A1_1	63.3	IMR90 p11
93.0	C9	2.96	COL3A1_1	63.3	IMR90 p11
93.5	C9	3.17	COL3A1_1	63.3	IMR90 p11
94.0	C9	3.18	COL3A1_1	63.3	IMR90 p11
94.5	C9	3.7	COL3A1_1	63.3	IMR90 p11
95.0	C9	1.77	COL3A1_1	63.3	IMR90 p11
55.0	D9	15.3	COL3A1_1	61.4	IMR90 p11
55.5	D9	33.15	COL3A1_1	61.4	IMR90 p11
56.0	D9	30.6	COL3A1_1	61.4	IMR90 p11
56.5	D9	30.6	COL3A1_1	61.4	IMR90 p11
57.0	D9	30.6	COL3A1_1	61.4	IMR90 p11
57.5	D9	30.62	COL3A1_1	61.4	IMR90 p11
58.0	D9	30.49	COL3A1_1	61.4	IMR90 p11
58.5	D9	30.6	COL3A1_1	61.4	IMR90 p11
59.0	D9	30.25	COL3A1_1	61.4	IMR90 p11
59.5	D9	29.33	COL3A1_1	61.4	IMR90 p11
60.0	D9	29.06	COL3A1_1	61.4	IMR90 p11
60.5	D9	29.5	COL3A1_1	61.4	IMR90 p11
61.0	D9	29.58	COL3A1_1	61.4	IMR90 p11
61.5	D9	30.03	COL3A1_1	61.4	IMR90 p11
62.0	D9	31.97	COL3A1_1	61.4	IMR90 p11
62.5	D9	34.01	COL3A1_1	61.4	IMR90 p11
63.0	D9	35.62	COL3A1_1	61.4	IMR90 p11
63.5	D9	38.33	COL3A1_1	61.4	IMR90 p11
64.0	D9	42.44	COL3A1_1	61.4	IMR90 p11
64.5	D9	47.47	COL3A1_1	61.4	IMR90 p11
65.0	D9	54.99	COL3A1_1	61.4	IMR90 p11
65.5	D9	64.73	COL3A1_1	61.4	IMR90 p11
66.0	D9	74.7	COL3A1_1	61.4	IMR90 p11
66.5	D9	84.34	COL3A1_1	61.4	IMR90 p11
67.0	D9	92.36	COL3A1_1	61.4	IMR90 p11
67.5	D9	97.63	COL3A1_1	61.4	IMR90 p11
68.0	D9	100.87	COL3A1_1	61.4	IMR90 p11
68.5	D9	103.2	COL3A1_1	61.4	IMR90 p11
69.0	D9	104.63	COL3A1_1	61.4	IMR90 p11
69.5	D9	106.14	COL3A1_1	61.4	IMR90 p11
70.0	D9	107.65	COL3A1_1	61.4	IMR90 p11
70.5	D9	109.01	COL3A1_1	61.4	IMR90 p11
71.0	D9	110.26	COL3A1_1	61.4	IMR90 p11
71.5	D9	111.11	COL3A1_1	61.4	IMR90 p11
72.0	D9	111.71	COL3A1_1	61.4	IMR90 p11
72.5	D9	112.93	COL3A1_1	61.4	IMR90 p11
73.0	D9	114.66	COL3A1_1	61.4	IMR90 p11
73.5	D9	116.84	COL3A1_1	61.4	IMR90 p11
74.0	D9	122.46	COL3A1_1	61.4	IMR90 p11
74.5	D9	138.92	COL3A1_1	61.4	IMR90 p11
75.0	D9	179.04	COL3A1_1	61.4	IMR90 p11
75.5	D9	247.97	COL3A1_1	61.4	IMR90 p11
76.0	D9	334.4	COL3A1_1	61.4	IMR90 p11
76.5	D9	419.1	COL3A1_1	61.4	IMR90 p11
77.0	D9	479.33	COL3A1_1	61.4	IMR90 p11
77.5	D9	486.76	COL3A1_1	61.4	IMR90 p11
78.0	D9	430.22	COL3A1_1	61.4	IMR90 p11
78.5	D9	331.75	COL3A1_1	61.4	IMR90 p11
79.0	D9	223.0	COL3A1_1	61.4	IMR90 p11
79.5	D9	125.51	COL3A1_1	61.4	IMR90 p11
80.0	D9	55.86	COL3A1_1	61.4	IMR90 p11
80.5	D9	20.78	COL3A1_1	61.4	IMR90 p11
81.0	D9	9.28	COL3A1_1	61.4	IMR90 p11
81.5	D9	6.27	COL3A1_1	61.4	IMR90 p11
82.0	D9	5.12	COL3A1_1	61.4	IMR90 p11
82.5	D9	4.46	COL3A1_1	61.4	IMR90 p11
83.0	D9	4.18	COL3A1_1	61.4	IMR90 p11
83.5	D9	3.76	COL3A1_1	61.4	IMR90 p11
84.0	D9	3.12	COL3A1_1	61.4	IMR90 p11
84.5	D9	3.06	COL3A1_1	61.4	IMR90 p11
85.0	D9	3.61	COL3A1_1	61.4	IMR90 p11
85.5	D9	3.53	COL3A1_1	61.4	IMR90 p11
86.0	D9	3.18	COL3A1_1	61.4	IMR90 p11
86.5	D9	3.19	COL3A1_1	61.4	IMR90 p11
87.0	D9	3.06	COL3A1_1	61.4	IMR90 p11
87.5	D9	2.11	COL3A1_1	61.4	IMR90 p11
88.0	D9	1.34	COL3A1_1	61.4	IMR90 p11
88.5	D9	1.38	COL3A1_1	61.4	IMR90 p11
89.0	D9	1.46	COL3A1_1	61.4	IMR90 p11
89.5	D9	1.47	COL3A1_1	61.4	IMR90 p11
90.0	D9	2.03	COL3A1_1	61.4	IMR90 p11
90.5	D9	2.31	COL3A1_1	61.4	IMR90 p11
91.0	D9	1.96	COL3A1_1	61.4	IMR90 p11
91.5	D9	1.75	COL3A1_1	61.4	IMR90 p11
92.0	D9	1.59	COL3A1_1	61.4	IMR90 p11
92.5	D9	1.25	COL3A1_1	61.4	IMR90 p11
93.0	D9	1.15	COL3A1_1	61.4	IMR90 p11
93.5	D9	1.11	COL3A1_1	61.4	IMR90 p11
94.0	D9	0.9	COL3A1_1	61.4	IMR90 p11
94.5	D9	0.39	COL3A1_1	61.4	IMR90 p11
95.0	D9	-0.19	COL3A1_1	61.4	IMR90 p11
55.0	E9	10.52	COL3A1_1	59.0	IMR90 p11
55.5	E9	22.8	COL3A1_1	59.0	IMR90 p11
56.0	E9	21.05	COL3A1_1	59.0	IMR90 p11
56.5	E9	21.05	COL3A1_1	59.0	IMR90 p11
57.0	E9	21.05	COL3A1_1	59.0	IMR90 p11
57.5	E9	21.09	COL3A1_1	59.0	IMR90 p11
58.0	E9	20.66	COL3A1_1	59.0	IMR90 p11
58.5	E9	21.43	COL3A1_1	59.0	IMR90 p11
59.0	E9	21.48	COL3A1_1	59.0	IMR90 p11
59.5	E9	20.37	COL3A1_1	59.0	IMR90 p11
60.0	E9	20.83	COL3A1_1	59.0	IMR90 p11
60.5	E9	22.57	COL3A1_1	59.0	IMR90 p11
61.0	E9	24.04	COL3A1_1	59.0	IMR90 p11
61.5	E9	26.1	COL3A1_1	59.0	IMR90 p11
62.0	E9	28.54	COL3A1_1	59.0	IMR90 p11
62.5	E9	30.22	COL3A1_1	59.0	IMR90 p11
63.0	E9	33.89	COL3A1_1	59.0	IMR90 p11
63.5	E9	38.72	COL3A1_1	59.0	IMR90 p11
64.0	E9	43.3	COL3A1_1	59.0	IMR90 p11
64.5	E9	49.96	COL3A1_1	59.0	IMR90 p11
65.0	E9	60.24	COL3A1_1	59.0	IMR90 p11
65.5	E9	69.83	COL3A1_1	59.0	IMR90 p11
66.0	E9	78.44	COL3A1_1	59.0	IMR90 p11
66.5	E9	88.63	COL3A1_1	59.0	IMR90 p11
67.0	E9	97.24	COL3A1_1	59.0	IMR90 p11
67.5	E9	101.81	COL3A1_1	59.0	IMR90 p11
68.0	E9	104.35	COL3A1_1	59.0	IMR90 p11
68.5	E9	106.41	COL3A1_1	59.0	IMR90 p11
69.0	E9	107.09	COL3A1_1	59.0	IMR90 p11
69.5	E9	106.96	COL3A1_1	59.0	IMR90 p11
70.0	E9	108.22	COL3A1_1	59.0	IMR90 p11
70.5	E9	110.12	COL3A1_1	59.0	IMR90 p11
71.0	E9	111.67	COL3A1_1	59.0	IMR90 p11
71.5	E9	112.32	COL3A1_1	59.0	IMR90 p11
72.0	E9	112.8	COL3A1_1	59.0	IMR90 p11
72.5	E9	113.19	COL3A1_1	59.0	IMR90 p11
73.0	E9	114.39	COL3A1_1	59.0	IMR90 p11
73.5	E9	116.24	COL3A1_1	59.0	IMR90 p11
74.0	E9	120.95	COL3A1_1	59.0	IMR90 p11
74.5	E9	137.42	COL3A1_1	59.0	IMR90 p11
75.0	E9	177.51	COL3A1_1	59.0	IMR90 p11
75.5	E9	245.87	COL3A1_1	59.0	IMR90 p11
76.0	E9	331.73	COL3A1_1	59.0	IMR90 p11
76.5	E9	416.04	COL3A1_1	59.0	IMR90 p11
77.0	E9	474.75	COL3A1_1	59.0	IMR90 p11
77.5	E9	481.09	COL3A1_1	59.0	IMR90 p11
78.0	E9	424.17	COL3A1_1	59.0	IMR90 p11
78.5	E9	325.21	COL3A1_1	59.0	IMR90 p11
79.0	E9	216.64	COL3A1_1	59.0	IMR90 p11
79.5	E9	121.09	COL3A1_1	59.0	IMR90 p11
80.0	E9	53.12	COL3A1_1	59.0	IMR90 p11
80.5	E9	18.81	COL3A1_1	59.0	IMR90 p11
81.0	E9	8.5	COL3A1_1	59.0	IMR90 p11
81.5	E9	6.68	COL3A1_1	59.0	IMR90 p11
82.0	E9	5.64	COL3A1_1	59.0	IMR90 p11
82.5	E9	5.2	COL3A1_1	59.0	IMR90 p11
83.0	E9	5.09	COL3A1_1	59.0	IMR90 p11
83.5	E9	4.41	COL3A1_1	59.0	IMR90 p11
84.0	E9	3.41	COL3A1_1	59.0	IMR90 p11
84.5	E9	2.69	COL3A1_1	59.0	IMR90 p11
85.0	E9	1.91	COL3A1_1	59.0	IMR90 p11
85.5	E9	1.41	COL3A1_1	59.0	IMR90 p11
86.0	E9	1.64	COL3A1_1	59.0	IMR90 p11
86.5	E9	2.05	COL3A1_1	59.0	IMR90 p11
87.0	E9	2.54	COL3A1_1	59.0	IMR90 p11
87.5	E9	3.22	COL3A1_1	59.0	IMR90 p11
88.0	E9	3.69	COL3A1_1	59.0	IMR90 p11
88.5	E9	3.53	COL3A1_1	59.0	IMR90 p11
89.0	E9	3.48	COL3A1_1	59.0	IMR90 p11
89.5	E9	3.63	COL3A1_1	59.0	IMR90 p11
90.0	E9	3.18	COL3A1_1	59.0	IMR90 p11
90.5	E9	2.23	COL3A1_1	59.0	IMR90 p11
91.0	E9	1.95	COL3A1_1	59.0	IMR90 p11
91.5	E9	2.02	COL3A1_1	59.0	IMR90 p11
92.0	E9	1.51	COL3A1_1	59.0	IMR90 p11
92.5	E9	1.49	COL3A1_1	59.0	IMR90 p11
93.0	E9	2.04	COL3A1_1	59.0	IMR90 p11
93.5	E9	1.73	COL3A1_1	59.0	IMR90 p11
94.0	E9	1.51	COL3A1_1	59.0	IMR90 p11
94.5	E9	0.92	COL3A1_1	59.0	IMR90 p11
95.0	E9	0.04	COL3A1_1	59.0	IMR90 p11
55.0	F9	6.77	COL3A1_1	57.0	IMR90 p11
55.5	F9	14.66	COL3A1_1	57.0	IMR90 p11
56.0	F9	13.53	COL3A1_1	57.0	IMR90 p11
56.5	F9	13.53	COL3A1_1	57.0	IMR90 p11
57.0	F9	13.53	COL3A1_1	57.0	IMR90 p11
57.5	F9	13.52	COL3A1_1	57.0	IMR90 p11
58.0	F9	13.57	COL3A1_1	57.0	IMR90 p11
58.5	F9	13.96	COL3A1_1	57.0	IMR90 p11
59.0	F9	14.29	COL3A1_1	57.0	IMR90 p11
59.5	F9	14.54	COL3A1_1	57.0	IMR90 p11
60.0	F9	15.07	COL3A1_1	57.0	IMR90 p11
60.5	F9	16.11	COL3A1_1	57.0	IMR90 p11
61.0	F9	17.19	COL3A1_1	57.0	IMR90 p11
61.5	F9	18.25	COL3A1_1	57.0	IMR90 p11
62.0	F9	19.78	COL3A1_1	57.0	IMR90 p11
62.5	F9	21.53	COL3A1_1	57.0	IMR90 p11
63.0	F9	23.42	COL3A1_1	57.0	IMR90 p11
63.5	F9	26.15	COL3A1_1	57.0	IMR90 p11
64.0	F9	30.58	COL3A1_1	57.0	IMR90 p11
64.5	F9	36.36	COL3A1_1	57.0	IMR90 p11
65.0	F9	43.82	COL3A1_1	57.0	IMR90 p11
65.5	F9	53.05	COL3A1_1	57.0	IMR90 p11
66.0	F9	63.36	COL3A1_1	57.0	IMR90 p11
66.5	F9	73.06	COL3A1_1	57.0	IMR90 p11
67.0	F9	81.53	COL3A1_1	57.0	IMR90 p11
67.5	F9	87.79	COL3A1_1	57.0	IMR90 p11
68.0	F9	91.58	COL3A1_1	57.0	IMR90 p11
68.5	F9	93.46	COL3A1_1	57.0	IMR90 p11
69.0	F9	94.13	COL3A1_1	57.0	IMR90 p11
69.5	F9	94.1	COL3A1_1	57.0	IMR90 p11
70.0	F9	93.84	COL3A1_1	57.0	IMR90 p11
70.5	F9	93.82	COL3A1_1	57.0	IMR90 p11
71.0	F9	93.9	COL3A1_1	57.0	IMR90 p11
71.5	F9	94.74	COL3A1_1	57.0	IMR90 p11
72.0	F9	96.2	COL3A1_1	57.0	IMR90 p11
72.5	F9	97.83	COL3A1_1	57.0	IMR90 p11
73.0	F9	99.93	COL3A1_1	57.0	IMR90 p11
73.5	F9	103.15	COL3A1_1	57.0	IMR90 p11
74.0	F9	107.55	COL3A1_1	57.0	IMR90 p11
74.5	F9	118.78	COL3A1_1	57.0	IMR90 p11
75.0	F9	149.33	COL3A1_1	57.0	IMR90 p11
75.5	F9	206.31	COL3A1_1	57.0	IMR90 p11
76.0	F9	280.36	COL3A1_1	57.0	IMR90 p11
76.5	F9	355.39	COL3A1_1	57.0	IMR90 p11
77.0	F9	413.58	COL3A1_1	57.0	IMR90 p11
77.5	F9	429.52	COL3A1_1	57.0	IMR90 p11
78.0	F9	387.3	COL3A1_1	57.0	IMR90 p11
78.5	F9	303.33	COL3A1_1	57.0	IMR90 p11
79.0	F9	207.53	COL3A1_1	57.0	IMR90 p11
79.5	F9	119.51	COL3A1_1	57.0	IMR90 p11
80.0	F9	53.8	COL3A1_1	57.0	IMR90 p11
80.5	F9	19.08	COL3A1_1	57.0	IMR90 p11
81.0	F9	7.97	COL3A1_1	57.0	IMR90 p11
81.5	F9	5.81	COL3A1_1	57.0	IMR90 p11
82.0	F9	4.97	COL3A1_1	57.0	IMR90 p11
82.5	F9	4.64	COL3A1_1	57.0	IMR90 p11
83.0	F9	4.68	COL3A1_1	57.0	IMR90 p11
83.5	F9	4.07	COL3A1_1	57.0	IMR90 p11
84.0	F9	3.17	COL3A1_1	57.0	IMR90 p11
84.5	F9	2.88	COL3A1_1	57.0	IMR90 p11
85.0	F9	2.83	COL3A1_1	57.0	IMR90 p11
85.5	F9	2.13	COL3A1_1	57.0	IMR90 p11
86.0	F9	1.84	COL3A1_1	57.0	IMR90 p11
86.5	F9	2.34	COL3A1_1	57.0	IMR90 p11
87.0	F9	2.7	COL3A1_1	57.0	IMR90 p11
87.5	F9	2.84	COL3A1_1	57.0	IMR90 p11
88.0	F9	3.26	COL3A1_1	57.0	IMR90 p11
88.5	F9	3.42	COL3A1_1	57.0	IMR90 p11
89.0	F9	2.78	COL3A1_1	57.0	IMR90 p11
89.5	F9	1.95	COL3A1_1	57.0	IMR90 p11
90.0	F9	1.32	COL3A1_1	57.0	IMR90 p11
90.5	F9	1.17	COL3A1_1	57.0	IMR90 p11
91.0	F9	1.55	COL3A1_1	57.0	IMR90 p11
91.5	F9	2.2	COL3A1_1	57.0	IMR90 p11
92.0	F9	2.75	COL3A1_1	57.0	IMR90 p11
92.5	F9	2.95	COL3A1_1	57.0	IMR90 p11
93.0	F9	2.69	COL3A1_1	57.0	IMR90 p11
93.5	F9	2.43	COL3A1_1	57.0	IMR90 p11
94.0	F9	2.07	COL3A1_1	57.0	IMR90 p11
94.5	F9	2.53	COL3A1_1	57.0	IMR90 p11
95.0	F9	1.44	COL3A1_1	57.0	IMR90 p11
55.0	G9	5.4	COL3A1_1	55.7	IMR90 p11
55.5	G9	11.69	COL3A1_1	55.7	IMR90 p11
56.0	G9	10.79	COL3A1_1	55.7	IMR90 p11
56.5	G9	10.79	COL3A1_1	55.7	IMR90 p11
57.0	G9	10.79	COL3A1_1	55.7	IMR90 p11
57.5	G9	10.68	COL3A1_1	55.7	IMR90 p11
58.0	G9	11.43	COL3A1_1	55.7	IMR90 p11
58.5	G9	12.14	COL3A1_1	55.7	IMR90 p11
59.0	G9	12.85	COL3A1_1	55.7	IMR90 p11
59.5	G9	14.74	COL3A1_1	55.7	IMR90 p11
60.0	G9	16.47	COL3A1_1	55.7	IMR90 p11
60.5	G9	17.15	COL3A1_1	55.7	IMR90 p11
61.0	G9	18.04	COL3A1_1	55.7	IMR90 p11
61.5	G9	20.12	COL3A1_1	55.7	IMR90 p11
62.0	G9	21.6	COL3A1_1	55.7	IMR90 p11
62.5	G9	22.14	COL3A1_1	55.7	IMR90 p11
63.0	G9	24.32	COL3A1_1	55.7	IMR90 p11
63.5	G9	26.46	COL3A1_1	55.7	IMR90 p11
64.0	G9	28.23	COL3A1_1	55.7	IMR90 p11
64.5	G9	32.59	COL3A1_1	55.7	IMR90 p11
65.0	G9	40.47	COL3A1_1	55.7	IMR90 p11
65.5	G9	49.99	COL3A1_1	55.7	IMR90 p11
66.0	G9	60.81	COL3A1_1	55.7	IMR90 p11
66.5	G9	71.33	COL3A1_1	55.7	IMR90 p11
67.0	G9	79.66	COL3A1_1	55.7	IMR90 p11
67.5	G9	84.93	COL3A1_1	55.7	IMR90 p11
68.0	G9	87.44	COL3A1_1	55.7	IMR90 p11
68.5	G9	88.4	COL3A1_1	55.7	IMR90 p11
69.0	G9	88.28	COL3A1_1	55.7	IMR90 p11
69.5	G9	88.32	COL3A1_1	55.7	IMR90 p11
70.0	G9	88.39	COL3A1_1	55.7	IMR90 p11
70.5	G9	87.46	COL3A1_1	55.7	IMR90 p11
71.0	G9	86.99	COL3A1_1	55.7	IMR90 p11
71.5	G9	87.75	COL3A1_1	55.7	IMR90 p11
72.0	G9	88.05	COL3A1_1	55.7	IMR90 p11
72.5	G9	89.37	COL3A1_1	55.7	IMR90 p11
73.0	G9	92.21	COL3A1_1	55.7	IMR90 p11
73.5	G9	95.17	COL3A1_1	55.7	IMR90 p11
74.0	G9	99.77	COL3A1_1	55.7	IMR90 p11
74.5	G9	112.22	COL3A1_1	55.7	IMR90 p11
75.0	G9	141.72	COL3A1_1	55.7	IMR90 p11
75.5	G9	194.89	COL3A1_1	55.7	IMR90 p11
76.0	G9	262.59	COL3A1_1	55.7	IMR90 p11
76.5	G9	328.2	COL3A1_1	55.7	IMR90 p11
77.0	G9	375.9	COL3A1_1	55.7	IMR90 p11
77.5	G9	383.58	COL3A1_1	55.7	IMR90 p11
78.0	G9	338.54	COL3A1_1	55.7	IMR90 p11
78.5	G9	259.23	COL3A1_1	55.7	IMR90 p11
79.0	G9	173.1	COL3A1_1	55.7	IMR90 p11
79.5	G9	96.21	COL3A1_1	55.7	IMR90 p11
80.0	G9	41.16	COL3A1_1	55.7	IMR90 p11
80.5	G9	14.41	COL3A1_1	55.7	IMR90 p11
81.0	G9	6.94	COL3A1_1	55.7	IMR90 p11
81.5	G9	5.36	COL3A1_1	55.7	IMR90 p11
82.0	G9	4.32	COL3A1_1	55.7	IMR90 p11
82.5	G9	3.94	COL3A1_1	55.7	IMR90 p11
83.0	G9	3.75	COL3A1_1	55.7	IMR90 p11
83.5	G9	3.17	COL3A1_1	55.7	IMR90 p11
84.0	G9	3.26	COL3A1_1	55.7	IMR90 p11
84.5	G9	3.88	COL3A1_1	55.7	IMR90 p11
85.0	G9	3.73	COL3A1_1	55.7	IMR90 p11
85.5	G9	2.71	COL3A1_1	55.7	IMR90 p11
86.0	G9	1.92	COL3A1_1	55.7	IMR90 p11
86.5	G9	1.57	COL3A1_1	55.7	IMR90 p11
87.0	G9	1.0	COL3A1_1	55.7	IMR90 p11
87.5	G9	0.77	COL3A1_1	55.7	IMR90 p11
88.0	G9	2.05	COL3A1_1	55.7	IMR90 p11
88.5	G9	3.22	COL3A1_1	55.7	IMR90 p11
89.0	G9	3.28	COL3A1_1	55.7	IMR90 p11
89.5	G9	3.25	COL3A1_1	55.7	IMR90 p11
90.0	G9	3.07	COL3A1_1	55.7	IMR90 p11
90.5	G9	2.11	COL3A1_1	55.7	IMR90 p11
91.0	G9	1.59	COL3A1_1	55.7	IMR90 p11
91.5	G9	1.43	COL3A1_1	55.7	IMR90 p11
92.0	G9	1.24	COL3A1_1	55.7	IMR90 p11
92.5	G9	1.75	COL3A1_1	55.7	IMR90 p11
93.0	G9	1.75	COL3A1_1	55.7	IMR90 p11
93.5	G9	2.32	COL3A1_1	55.7	IMR90 p11
94.0	G9	2.89	COL3A1_1	55.7	IMR90 p11
94.5	G9	5.27	COL3A1_1	55.7	IMR90 p11
95.0	G9	3.48	COL3A1_1	55.7	IMR90 p11
55.0	H9	2.91	COL3A1_1	55.0	IMR90 p11
55.5	H9	6.31	COL3A1_1	55.0	IMR90 p11
56.0	H9	5.83	COL3A1_1	55.0	IMR90 p11
56.5	H9	5.83	COL3A1_1	55.0	IMR90 p11
57.0	H9	5.83	COL3A1_1	55.0	IMR90 p11
57.5	H9	5.72	COL3A1_1	55.0	IMR90 p11
58.0	H9	6.29	COL3A1_1	55.0	IMR90 p11
58.5	H9	8.15	COL3A1_1	55.0	IMR90 p11
59.0	H9	10.27	COL3A1_1	55.0	IMR90 p11
59.5	H9	12.29	COL3A1_1	55.0	IMR90 p11
60.0	H9	13.93	COL3A1_1	55.0	IMR90 p11
60.5	H9	15.97	COL3A1_1	55.0	IMR90 p11
61.0	H9	18.24	COL3A1_1	55.0	IMR90 p11
61.5	H9	19.61	COL3A1_1	55.0	IMR90 p11
62.0	H9	20.4	COL3A1_1	55.0	IMR90 p11
62.5	H9	21.72	COL3A1_1	55.0	IMR90 p11
63.0	H9	22.86	COL3A1_1	55.0	IMR90 p11
63.5	H9	23.64	COL3A1_1	55.0	IMR90 p11
64.0	H9	25.49	COL3A1_1	55.0	IMR90 p11
64.5	H9	28.8	COL3A1_1	55.0	IMR90 p11
65.0	H9	34.15	COL3A1_1	55.0	IMR90 p11
65.5	H9	41.33	COL3A1_1	55.0	IMR90 p11
66.0	H9	49.98	COL3A1_1	55.0	IMR90 p11
66.5	H9	59.72	COL3A1_1	55.0	IMR90 p11
67.0	H9	69.1	COL3A1_1	55.0	IMR90 p11
67.5	H9	75.83	COL3A1_1	55.0	IMR90 p11
68.0	H9	80.28	COL3A1_1	55.0	IMR90 p11
68.5	H9	82.77	COL3A1_1	55.0	IMR90 p11
69.0	H9	82.72	COL3A1_1	55.0	IMR90 p11
69.5	H9	81.17	COL3A1_1	55.0	IMR90 p11
70.0	H9	79.81	COL3A1_1	55.0	IMR90 p11
70.5	H9	79.05	COL3A1_1	55.0	IMR90 p11
71.0	H9	79.12	COL3A1_1	55.0	IMR90 p11
71.5	H9	80.0	COL3A1_1	55.0	IMR90 p11
72.0	H9	81.89	COL3A1_1	55.0	IMR90 p11
72.5	H9	84.34	COL3A1_1	55.0	IMR90 p11
73.0	H9	86.61	COL3A1_1	55.0	IMR90 p11
73.5	H9	89.09	COL3A1_1	55.0	IMR90 p11
74.0	H9	92.75	COL3A1_1	55.0	IMR90 p11
74.5	H9	101.21	COL3A1_1	55.0	IMR90 p11
75.0	H9	124.17	COL3A1_1	55.0	IMR90 p11
75.5	H9	169.31	COL3A1_1	55.0	IMR90 p11
76.0	H9	229.31	COL3A1_1	55.0	IMR90 p11
76.5	H9	289.98	COL3A1_1	55.0	IMR90 p11
77.0	H9	337.62	COL3A1_1	55.0	IMR90 p11
77.5	H9	352.44	COL3A1_1	55.0	IMR90 p11
78.0	H9	318.93	COL3A1_1	55.0	IMR90 p11
78.5	H9	249.76	COL3A1_1	55.0	IMR90 p11
79.0	H9	171.55	COL3A1_1	55.0	IMR90 p11
79.5	H9	99.4	COL3A1_1	55.0	IMR90 p11
80.0	H9	44.54	COL3A1_1	55.0	IMR90 p11
80.5	H9	15.42	COL3A1_1	55.0	IMR90 p11
81.0	H9	6.22	COL3A1_1	55.0	IMR90 p11
81.5	H9	4.38	COL3A1_1	55.0	IMR90 p11
82.0	H9	4.1	COL3A1_1	55.0	IMR90 p11
82.5	H9	4.13	COL3A1_1	55.0	IMR90 p11
83.0	H9	4.61	COL3A1_1	55.0	IMR90 p11
83.5	H9	5.16	COL3A1_1	55.0	IMR90 p11
84.0	H9	4.75	COL3A1_1	55.0	IMR90 p11
84.5	H9	4.32	COL3A1_1	55.0	IMR90 p11
85.0	H9	4.23	COL3A1_1	55.0	IMR90 p11
85.5	H9	3.58	COL3A1_1	55.0	IMR90 p11
86.0	H9	2.63	COL3A1_1	55.0	IMR90 p11
86.5	H9	2.61	COL3A1_1	55.0	IMR90 p11
87.0	H9	2.77	COL3A1_1	55.0	IMR90 p11
87.5	H9	2.35	COL3A1_1	55.0	IMR90 p11
88.0	H9	2.52	COL3A1_1	55.0	IMR90 p11
88.5	H9	3.44	COL3A1_1	55.0	IMR90 p11
89.0	H9	3.4	COL3A1_1	55.0	IMR90 p11
89.5	H9	2.88	COL3A1_1	55.0	IMR90 p11
90.0	H9	3.05	COL3A1_1	55.0	IMR90 p11
90.5	H9	2.74	COL3A1_1	55.0	IMR90 p11
91.0	H9	2.16	COL3A1_1	55.0	IMR90 p11
91.5	H9	2.42	COL3A1_1	55.0	IMR90 p11
92.0	H9	3.29	COL3A1_1	55.0	IMR90 p11
92.5	H9	4.04	COL3A1_1	55.0	IMR90 p11
93.0	H9	4.56	COL3A1_1	55.0	IMR90 p11
93.5	H9	4.58	COL3A1_1	55.0	IMR90 p11
94.0	H9	4.64	COL3A1_1	55.0	IMR90 p11
94.5	H9	3.99	COL3A1_1	55.0	IMR90 p11
95.0	H9	1.25	COL3A1_1	55.0	IMR90 p11
55.0	A9	9.44	COL3A1_1	65.0	IMR90 p2
55.5	A9	20.45	COL3A1_1	65.0	IMR90 p2
56.0	A9	18.87	COL3A1_1	65.0	IMR90 p2
56.5	A9	18.87	COL3A1_1	65.0	IMR90 p2
57.0	A9	18.87	COL3A1_1	65.0	IMR90 p2
57.5	A9	18.73	COL3A1_1	65.0	IMR90 p2
58.0	A9	19.82	COL3A1_1	65.0	IMR90 p2
58.5	A9	20.16	COL3A1_1	65.0	IMR90 p2
59.0	A9	19.01	COL3A1_1	65.0	IMR90 p2
59.5	A9	19.23	COL3A1_1	65.0	IMR90 p2
60.0	A9	20.15	COL3A1_1	65.0	IMR90 p2
60.5	A9	20.47	COL3A1_1	65.0	IMR90 p2
61.0	A9	21.72	COL3A1_1	65.0	IMR90 p2
61.5	A9	24.87	COL3A1_1	65.0	IMR90 p2
62.0	A9	27.06	COL3A1_1	65.0	IMR90 p2
62.5	A9	28.86	COL3A1_1	65.0	IMR90 p2
63.0	A9	31.46	COL3A1_1	65.0	IMR90 p2
63.5	A9	34.33	COL3A1_1	65.0	IMR90 p2
64.0	A9	37.29	COL3A1_1	65.0	IMR90 p2
64.5	A9	42.33	COL3A1_1	65.0	IMR90 p2
65.0	A9	49.48	COL3A1_1	65.0	IMR90 p2
65.5	A9	56.84	COL3A1_1	65.0	IMR90 p2
66.0	A9	64.13	COL3A1_1	65.0	IMR90 p2
66.5	A9	70.79	COL3A1_1	65.0	IMR90 p2
67.0	A9	76.35	COL3A1_1	65.0	IMR90 p2
67.5	A9	80.29	COL3A1_1	65.0	IMR90 p2
68.0	A9	82.83	COL3A1_1	65.0	IMR90 p2
68.5	A9	83.84	COL3A1_1	65.0	IMR90 p2
69.0	A9	83.89	COL3A1_1	65.0	IMR90 p2
69.5	A9	82.8	COL3A1_1	65.0	IMR90 p2
70.0	A9	81.56	COL3A1_1	65.0	IMR90 p2
70.5	A9	80.76	COL3A1_1	65.0	IMR90 p2
71.0	A9	80.56	COL3A1_1	65.0	IMR90 p2
71.5	A9	81.33	COL3A1_1	65.0	IMR90 p2
72.0	A9	82.69	COL3A1_1	65.0	IMR90 p2
72.5	A9	83.76	COL3A1_1	65.0	IMR90 p2
73.0	A9	84.75	COL3A1_1	65.0	IMR90 p2
73.5	A9	85.92	COL3A1_1	65.0	IMR90 p2
74.0	A9	87.55	COL3A1_1	65.0	IMR90 p2
74.5	A9	93.59	COL3A1_1	65.0	IMR90 p2
75.0	A9	113.12	COL3A1_1	65.0	IMR90 p2
75.5	A9	154.38	COL3A1_1	65.0	IMR90 p2
76.0	A9	209.82	COL3A1_1	65.0	IMR90 p2
76.5	A9	265.23	COL3A1_1	65.0	IMR90 p2
77.0	A9	309.31	COL3A1_1	65.0	IMR90 p2
77.5	A9	323.55	COL3A1_1	65.0	IMR90 p2
78.0	A9	291.06	COL3A1_1	65.0	IMR90 p2
78.5	A9	225.63	COL3A1_1	65.0	IMR90 p2
79.0	A9	153.48	COL3A1_1	65.0	IMR90 p2
79.5	A9	87.54	COL3A1_1	65.0	IMR90 p2
80.0	A9	38.01	COL3A1_1	65.0	IMR90 p2
80.5	A9	13.07	COL3A1_1	65.0	IMR90 p2
81.0	A9	6.51	COL3A1_1	65.0	IMR90 p2
81.5	A9	6.02	COL3A1_1	65.0	IMR90 p2
82.0	A9	5.81	COL3A1_1	65.0	IMR90 p2
82.5	A9	5.22	COL3A1_1	65.0	IMR90 p2
83.0	A9	5.38	COL3A1_1	65.0	IMR90 p2
83.5	A9	5.46	COL3A1_1	65.0	IMR90 p2
84.0	A9	4.6	COL3A1_1	65.0	IMR90 p2
84.5	A9	3.66	COL3A1_1	65.0	IMR90 p2
85.0	A9	3.26	COL3A1_1	65.0	IMR90 p2
85.5	A9	2.3	COL3A1_1	65.0	IMR90 p2
86.0	A9	1.56	COL3A1_1	65.0	IMR90 p2
86.5	A9	1.5	COL3A1_1	65.0	IMR90 p2
87.0	A9	1.94	COL3A1_1	65.0	IMR90 p2
87.5	A9	1.95	COL3A1_1	65.0	IMR90 p2
88.0	A9	2.09	COL3A1_1	65.0	IMR90 p2
88.5	A9	2.24	COL3A1_1	65.0	IMR90 p2
89.0	A9	2.07	COL3A1_1	65.0	IMR90 p2
89.5	A9	1.74	COL3A1_1	65.0	IMR90 p2
90.0	A9	1.78	COL3A1_1	65.0	IMR90 p2
90.5	A9	1.83	COL3A1_1	65.0	IMR90 p2
91.0	A9	1.63	COL3A1_1	65.0	IMR90 p2
91.5	A9	1.78	COL3A1_1	65.0	IMR90 p2
92.0	A9	2.08	COL3A1_1	65.0	IMR90 p2
92.5	A9	2.36	COL3A1_1	65.0	IMR90 p2
93.0	A9	2.8	COL3A1_1	65.0	IMR90 p2
93.5	A9	3.38	COL3A1_1	65.0	IMR90 p2
94.0	A9	3.53	COL3A1_1	65.0	IMR90 p2
94.5	A9	3.97	COL3A1_1	65.0	IMR90 p2
95.0	A9	1.8	COL3A1_1	65.0	IMR90 p2
55.0	B9	12.14	COL3A1_1	64.5	IMR90 p2
55.5	B9	26.3	COL3A1_1	64.5	IMR90 p2
56.0	B9	24.27	COL3A1_1	64.5	IMR90 p2
56.5	B9	24.27	COL3A1_1	64.5	IMR90 p2
57.0	B9	24.27	COL3A1_1	64.5	IMR90 p2
57.5	B9	24.33	COL3A1_1	64.5	IMR90 p2
58.0	B9	24.11	COL3A1_1	64.5	IMR90 p2
58.5	B9	22.73	COL3A1_1	64.5	IMR90 p2
59.0	B9	21.49	COL3A1_1	64.5	IMR90 p2
59.5	B9	21.02	COL3A1_1	64.5	IMR90 p2
60.0	B9	20.74	COL3A1_1	64.5	IMR90 p2
60.5	B9	20.9	COL3A1_1	64.5	IMR90 p2
61.0	B9	22.07	COL3A1_1	64.5	IMR90 p2
61.5	B9	23.38	COL3A1_1	64.5	IMR90 p2
62.0	B9	24.27	COL3A1_1	64.5	IMR90 p2
62.5	B9	25.51	COL3A1_1	64.5	IMR90 p2
63.0	B9	27.87	COL3A1_1	64.5	IMR90 p2
63.5	B9	31.61	COL3A1_1	64.5	IMR90 p2
64.0	B9	37.12	COL3A1_1	64.5	IMR90 p2
64.5	B9	45.26	COL3A1_1	64.5	IMR90 p2
65.0	B9	55.04	COL3A1_1	64.5	IMR90 p2
65.5	B9	64.9	COL3A1_1	64.5	IMR90 p2
66.0	B9	74.09	COL3A1_1	64.5	IMR90 p2
66.5	B9	81.93	COL3A1_1	64.5	IMR90 p2
67.0	B9	87.41	COL3A1_1	64.5	IMR90 p2
67.5	B9	91.0	COL3A1_1	64.5	IMR90 p2
68.0	B9	93.24	COL3A1_1	64.5	IMR90 p2
68.5	B9	93.86	COL3A1_1	64.5	IMR90 p2
69.0	B9	93.81	COL3A1_1	64.5	IMR90 p2
69.5	B9	93.56	COL3A1_1	64.5	IMR90 p2
70.0	B9	92.93	COL3A1_1	64.5	IMR90 p2
70.5	B9	92.43	COL3A1_1	64.5	IMR90 p2
71.0	B9	92.9	COL3A1_1	64.5	IMR90 p2
71.5	B9	94.12	COL3A1_1	64.5	IMR90 p2
72.0	B9	95.39	COL3A1_1	64.5	IMR90 p2
72.5	B9	97.07	COL3A1_1	64.5	IMR90 p2
73.0	B9	99.13	COL3A1_1	64.5	IMR90 p2
73.5	B9	101.4	COL3A1_1	64.5	IMR90 p2
74.0	B9	104.64	COL3A1_1	64.5	IMR90 p2
74.5	B9	115.27	COL3A1_1	64.5	IMR90 p2
75.0	B9	145.11	COL3A1_1	64.5	IMR90 p2
75.5	B9	199.6	COL3A1_1	64.5	IMR90 p2
76.0	B9	267.14	COL3A1_1	64.5	IMR90 p2
76.5	B9	332.13	COL3A1_1	64.5	IMR90 p2
77.0	B9	379.55	COL3A1_1	64.5	IMR90 p2
77.5	B9	384.23	COL3A1_1	64.5	IMR90 p2
78.0	B9	334.34	COL3A1_1	64.5	IMR90 p2
78.5	B9	252.66	COL3A1_1	64.5	IMR90 p2
79.0	B9	166.77	COL3A1_1	64.5	IMR90 p2
79.5	B9	90.37	COL3A1_1	64.5	IMR90 p2
80.0	B9	37.16	COL3A1_1	64.5	IMR90 p2
80.5	B9	13.22	COL3A1_1	64.5	IMR90 p2
81.0	B9	7.44	COL3A1_1	64.5	IMR90 p2
81.5	B9	6.83	COL3A1_1	64.5	IMR90 p2
82.0	B9	6.33	COL3A1_1	64.5	IMR90 p2
82.5	B9	5.79	COL3A1_1	64.5	IMR90 p2
83.0	B9	5.41	COL3A1_1	64.5	IMR90 p2
83.5	B9	4.62	COL3A1_1	64.5	IMR90 p2
84.0	B9	3.81	COL3A1_1	64.5	IMR90 p2
84.5	B9	3.43	COL3A1_1	64.5	IMR90 p2
85.0	B9	2.84	COL3A1_1	64.5	IMR90 p2
85.5	B9	2.13	COL3A1_1	64.5	IMR90 p2
86.0	B9	2.0	COL3A1_1	64.5	IMR90 p2
86.5	B9	1.78	COL3A1_1	64.5	IMR90 p2
87.0	B9	1.45	COL3A1_1	64.5	IMR90 p2
87.5	B9	1.93	COL3A1_1	64.5	IMR90 p2
88.0	B9	2.55	COL3A1_1	64.5	IMR90 p2
88.5	B9	2.58	COL3A1_1	64.5	IMR90 p2
89.0	B9	2.62	COL3A1_1	64.5	IMR90 p2
89.5	B9	2.99	COL3A1_1	64.5	IMR90 p2
90.0	B9	2.58	COL3A1_1	64.5	IMR90 p2
90.5	B9	1.77	COL3A1_1	64.5	IMR90 p2
91.0	B9	1.66	COL3A1_1	64.5	IMR90 p2
91.5	B9	1.64	COL3A1_1	64.5	IMR90 p2
92.0	B9	1.72	COL3A1_1	64.5	IMR90 p2
92.5	B9	2.13	COL3A1_1	64.5	IMR90 p2
93.0	B9	2.8	COL3A1_1	64.5	IMR90 p2
93.5	B9	2.25	COL3A1_1	64.5	IMR90 p2
94.0	B9	2.13	COL3A1_1	64.5	IMR90 p2
94.5	B9	0.25	COL3A1_1	64.5	IMR90 p2
95.0	B9	-1.07	COL3A1_1	64.5	IMR90 p2
55.0	C9	16.02	COL3A1_1	63.3	IMR90 p2
55.5	C9	34.72	COL3A1_1	63.3	IMR90 p2
56.0	C9	32.05	COL3A1_1	63.3	IMR90 p2
56.5	C9	32.05	COL3A1_1	63.3	IMR90 p2
57.0	C9	32.05	COL3A1_1	63.3	IMR90 p2
57.5	C9	32.14	COL3A1_1	63.3	IMR90 p2
58.0	C9	31.62	COL3A1_1	63.3	IMR90 p2
58.5	C9	29.97	COL3A1_1	63.3	IMR90 p2
59.0	C9	28.23	COL3A1_1	63.3	IMR90 p2
59.5	C9	27.63	COL3A1_1	63.3	IMR90 p2
60.0	C9	27.23	COL3A1_1	63.3	IMR90 p2
60.5	C9	27.45	COL3A1_1	63.3	IMR90 p2
61.0	C9	27.8	COL3A1_1	63.3	IMR90 p2
61.5	C9	28.95	COL3A1_1	63.3	IMR90 p2
62.0	C9	30.08	COL3A1_1	63.3	IMR90 p2
62.5	C9	29.76	COL3A1_1	63.3	IMR90 p2
63.0	C9	31.24	COL3A1_1	63.3	IMR90 p2
63.5	C9	34.08	COL3A1_1	63.3	IMR90 p2
64.0	C9	37.37	COL3A1_1	63.3	IMR90 p2
64.5	C9	42.52	COL3A1_1	63.3	IMR90 p2
65.0	C9	50.6	COL3A1_1	63.3	IMR90 p2
65.5	C9	58.91	COL3A1_1	63.3	IMR90 p2
66.0	C9	67.8	COL3A1_1	63.3	IMR90 p2
66.5	C9	77.12	COL3A1_1	63.3	IMR90 p2
67.0	C9	84.61	COL3A1_1	63.3	IMR90 p2
67.5	C9	89.87	COL3A1_1	63.3	IMR90 p2
68.0	C9	93.59	COL3A1_1	63.3	IMR90 p2
68.5	C9	95.11	COL3A1_1	63.3	IMR90 p2
69.0	C9	95.13	COL3A1_1	63.3	IMR90 p2
69.5	C9	95.71	COL3A1_1	63.3	IMR90 p2
70.0	C9	97.35	COL3A1_1	63.3	IMR90 p2
70.5	C9	98.19	COL3A1_1	63.3	IMR90 p2
71.0	C9	98.73	COL3A1_1	63.3	IMR90 p2
71.5	C9	100.09	COL3A1_1	63.3	IMR90 p2
72.0	C9	101.16	COL3A1_1	63.3	IMR90 p2
72.5	C9	100.96	COL3A1_1	63.3	IMR90 p2
73.0	C9	101.37	COL3A1_1	63.3	IMR90 p2
73.5	C9	104.26	COL3A1_1	63.3	IMR90 p2
74.0	C9	109.46	COL3A1_1	63.3	IMR90 p2
74.5	C9	122.44	COL3A1_1	63.3	IMR90 p2
75.0	C9	156.86	COL3A1_1	63.3	IMR90 p2
75.5	C9	218.84	COL3A1_1	63.3	IMR90 p2
76.0	C9	294.39	COL3A1_1	63.3	IMR90 p2
76.5	C9	366.59	COL3A1_1	63.3	IMR90 p2
77.0	C9	419.3	COL3A1_1	63.3	IMR90 p2
77.5	C9	426.05	COL3A1_1	63.3	IMR90 p2
78.0	C9	373.82	COL3A1_1	63.3	IMR90 p2
78.5	C9	286.01	COL3A1_1	63.3	IMR90 p2
79.0	C9	191.49	COL3A1_1	63.3	IMR90 p2
79.5	C9	106.55	COL3A1_1	63.3	IMR90 p2
80.0	C9	46.05	COL3A1_1	63.3	IMR90 p2
80.5	C9	16.9	COL3A1_1	63.3	IMR90 p2
81.0	C9	7.8	COL3A1_1	63.3	IMR90 p2
81.5	C9	5.45	COL3A1_1	63.3	IMR90 p2
82.0	C9	4.66	COL3A1_1	63.3	IMR90 p2
82.5	C9	4.07	COL3A1_1	63.3	IMR90 p2
83.0	C9	3.61	COL3A1_1	63.3	IMR90 p2
83.5	C9	3.29	COL3A1_1	63.3	IMR90 p2
84.0	C9	3.07	COL3A1_1	63.3	IMR90 p2
84.5	C9	3.18	COL3A1_1	63.3	IMR90 p2
85.0	C9	3.49	COL3A1_1	63.3	IMR90 p2
85.5	C9	3.31	COL3A1_1	63.3	IMR90 p2
86.0	C9	3.13	COL3A1_1	63.3	IMR90 p2
86.5	C9	3.35	COL3A1_1	63.3	IMR90 p2
87.0	C9	2.9	COL3A1_1	63.3	IMR90 p2
87.5	C9	2.28	COL3A1_1	63.3	IMR90 p2
88.0	C9	2.1	COL3A1_1	63.3	IMR90 p2
88.5	C9	1.95	COL3A1_1	63.3	IMR90 p2
89.0	C9	1.59	COL3A1_1	63.3	IMR90 p2
89.5	C9	1.52	COL3A1_1	63.3	IMR90 p2
90.0	C9	1.42	COL3A1_1	63.3	IMR90 p2
90.5	C9	1.32	COL3A1_1	63.3	IMR90 p2
91.0	C9	1.49	COL3A1_1	63.3	IMR90 p2
91.5	C9	1.71	COL3A1_1	63.3	IMR90 p2
92.0	C9	2.01	COL3A1_1	63.3	IMR90 p2
92.5	C9	2.38	COL3A1_1	63.3	IMR90 p2
93.0	C9	2.73	COL3A1_1	63.3	IMR90 p2
93.5	C9	2.35	COL3A1_1	63.3	IMR90 p2
94.0	C9	2.19	COL3A1_1	63.3	IMR90 p2
94.5	C9	1.34	COL3A1_1	63.3	IMR90 p2
95.0	C9	0.07	COL3A1_1	63.3	IMR90 p2
55.0	D9	13.96	COL3A1_1	61.4	IMR90 p2
55.5	D9	30.24	COL3A1_1	61.4	IMR90 p2
56.0	D9	27.91	COL3A1_1	61.4	IMR90 p2
56.5	D9	27.91	COL3A1_1	61.4	IMR90 p2
57.0	D9	27.91	COL3A1_1	61.4	IMR90 p2
57.5	D9	27.89	COL3A1_1	61.4	IMR90 p2
58.0	D9	28.05	COL3A1_1	61.4	IMR90 p2
58.5	D9	28.32	COL3A1_1	61.4	IMR90 p2
59.0	D9	28.58	COL3A1_1	61.4	IMR90 p2
59.5	D9	28.7	COL3A1_1	61.4	IMR90 p2
60.0	D9	28.4	COL3A1_1	61.4	IMR90 p2
60.5	D9	28.45	COL3A1_1	61.4	IMR90 p2
61.0	D9	29.03	COL3A1_1	61.4	IMR90 p2
61.5	D9	29.13	COL3A1_1	61.4	IMR90 p2
62.0	D9	29.56	COL3A1_1	61.4	IMR90 p2
62.5	D9	31.65	COL3A1_1	61.4	IMR90 p2
63.0	D9	33.67	COL3A1_1	61.4	IMR90 p2
63.5	D9	35.79	COL3A1_1	61.4	IMR90 p2
64.0	D9	40.18	COL3A1_1	61.4	IMR90 p2
64.5	D9	45.78	COL3A1_1	61.4	IMR90 p2
65.0	D9	51.66	COL3A1_1	61.4	IMR90 p2
65.5	D9	59.64	COL3A1_1	61.4	IMR90 p2
66.0	D9	69.06	COL3A1_1	61.4	IMR90 p2
66.5	D9	77.82	COL3A1_1	61.4	IMR90 p2
67.0	D9	85.82	COL3A1_1	61.4	IMR90 p2
67.5	D9	92.17	COL3A1_1	61.4	IMR90 p2
68.0	D9	95.84	COL3A1_1	61.4	IMR90 p2
68.5	D9	97.59	COL3A1_1	61.4	IMR90 p2
69.0	D9	98.6	COL3A1_1	61.4	IMR90 p2
69.5	D9	99.28	COL3A1_1	61.4	IMR90 p2
70.0	D9	100.15	COL3A1_1	61.4	IMR90 p2
70.5	D9	101.48	COL3A1_1	61.4	IMR90 p2
71.0	D9	102.9	COL3A1_1	61.4	IMR90 p2
71.5	D9	103.49	COL3A1_1	61.4	IMR90 p2
72.0	D9	103.57	COL3A1_1	61.4	IMR90 p2
72.5	D9	104.2	COL3A1_1	61.4	IMR90 p2
73.0	D9	105.48	COL3A1_1	61.4	IMR90 p2
73.5	D9	107.72	COL3A1_1	61.4	IMR90 p2
74.0	D9	113.7	COL3A1_1	61.4	IMR90 p2
74.5	D9	130.06	COL3A1_1	61.4	IMR90 p2
75.0	D9	168.79	COL3A1_1	61.4	IMR90 p2
75.5	D9	234.3	COL3A1_1	61.4	IMR90 p2
76.0	D9	314.37	COL3A1_1	61.4	IMR90 p2
76.5	D9	391.59	COL3A1_1	61.4	IMR90 p2
77.0	D9	445.93	COL3A1_1	61.4	IMR90 p2
77.5	D9	450.12	COL3A1_1	61.4	IMR90 p2
78.0	D9	394.62	COL3A1_1	61.4	IMR90 p2
78.5	D9	302.44	COL3A1_1	61.4	IMR90 p2
79.0	D9	202.02	COL3A1_1	61.4	IMR90 p2
79.5	D9	112.25	COL3A1_1	61.4	IMR90 p2
80.0	D9	49.31	COL3A1_1	61.4	IMR90 p2
80.5	D9	18.72	COL3A1_1	61.4	IMR90 p2
81.0	D9	8.65	COL3A1_1	61.4	IMR90 p2
81.5	D9	6.17	COL3A1_1	61.4	IMR90 p2
82.0	D9	5.91	COL3A1_1	61.4	IMR90 p2
82.5	D9	5.68	COL3A1_1	61.4	IMR90 p2
83.0	D9	4.81	COL3A1_1	61.4	IMR90 p2
83.5	D9	4.76	COL3A1_1	61.4	IMR90 p2
84.0	D9	4.77	COL3A1_1	61.4	IMR90 p2
84.5	D9	3.7	COL3A1_1	61.4	IMR90 p2
85.0	D9	2.74	COL3A1_1	61.4	IMR90 p2
85.5	D9	2.54	COL3A1_1	61.4	IMR90 p2
86.0	D9	1.99	COL3A1_1	61.4	IMR90 p2
86.5	D9	1.33	COL3A1_1	61.4	IMR90 p2
87.0	D9	1.87	COL3A1_1	61.4	IMR90 p2
87.5	D9	2.7	COL3A1_1	61.4	IMR90 p2
88.0	D9	2.74	COL3A1_1	61.4	IMR90 p2
88.5	D9	2.32	COL3A1_1	61.4	IMR90 p2
89.0	D9	2.22	COL3A1_1	61.4	IMR90 p2
89.5	D9	1.78	COL3A1_1	61.4	IMR90 p2
90.0	D9	1.09	COL3A1_1	61.4	IMR90 p2
90.5	D9	0.83	COL3A1_1	61.4	IMR90 p2
91.0	D9	1.41	COL3A1_1	61.4	IMR90 p2
91.5	D9	2.03	COL3A1_1	61.4	IMR90 p2
92.0	D9	2.17	COL3A1_1	61.4	IMR90 p2
92.5	D9	2.21	COL3A1_1	61.4	IMR90 p2
93.0	D9	2.21	COL3A1_1	61.4	IMR90 p2
93.5	D9	1.33	COL3A1_1	61.4	IMR90 p2
94.0	D9	0.51	COL3A1_1	61.4	IMR90 p2
94.5	D9	-0.78	COL3A1_1	61.4	IMR90 p2
95.0	D9	-1.01	COL3A1_1	61.4	IMR90 p2
55.0	E9	7.33	COL3A1_1	59.0	IMR90 p2
55.5	E9	15.88	COL3A1_1	59.0	IMR90 p2
56.0	E9	14.65	COL3A1_1	59.0	IMR90 p2
56.5	E9	14.65	COL3A1_1	59.0	IMR90 p2
57.0	E9	14.65	COL3A1_1	59.0	IMR90 p2
57.5	E9	14.72	COL3A1_1	59.0	IMR90 p2
58.0	E9	14.18	COL3A1_1	59.0	IMR90 p2
58.5	E9	14.35	COL3A1_1	59.0	IMR90 p2
59.0	E9	14.82	COL3A1_1	59.0	IMR90 p2
59.5	E9	14.32	COL3A1_1	59.0	IMR90 p2
60.0	E9	13.55	COL3A1_1	59.0	IMR90 p2
60.5	E9	14.58	COL3A1_1	59.0	IMR90 p2
61.0	E9	16.03	COL3A1_1	59.0	IMR90 p2
61.5	E9	17.13	COL3A1_1	59.0	IMR90 p2
62.0	E9	20.74	COL3A1_1	59.0	IMR90 p2
62.5	E9	25.73	COL3A1_1	59.0	IMR90 p2
63.0	E9	30.54	COL3A1_1	59.0	IMR90 p2
63.5	E9	37.67	COL3A1_1	59.0	IMR90 p2
64.0	E9	47.14	COL3A1_1	59.0	IMR90 p2
64.5	E9	56.61	COL3A1_1	59.0	IMR90 p2
65.0	E9	68.09	COL3A1_1	59.0	IMR90 p2
65.5	E9	79.25	COL3A1_1	59.0	IMR90 p2
66.0	E9	86.79	COL3A1_1	59.0	IMR90 p2
66.5	E9	91.85	COL3A1_1	59.0	IMR90 p2
67.0	E9	95.5	COL3A1_1	59.0	IMR90 p2
67.5	E9	95.62	COL3A1_1	59.0	IMR90 p2
68.0	E9	96.05	COL3A1_1	59.0	IMR90 p2
68.5	E9	97.73	COL3A1_1	59.0	IMR90 p2
69.0	E9	98.95	COL3A1_1	59.0	IMR90 p2
69.5	E9	99.96	COL3A1_1	59.0	IMR90 p2
70.0	E9	100.91	COL3A1_1	59.0	IMR90 p2
70.5	E9	100.75	COL3A1_1	59.0	IMR90 p2
71.0	E9	100.62	COL3A1_1	59.0	IMR90 p2
71.5	E9	101.45	COL3A1_1	59.0	IMR90 p2
72.0	E9	102.56	COL3A1_1	59.0	IMR90 p2
72.5	E9	104.81	COL3A1_1	59.0	IMR90 p2
73.0	E9	106.72	COL3A1_1	59.0	IMR90 p2
73.5	E9	109.27	COL3A1_1	59.0	IMR90 p2
74.0	E9	114.93	COL3A1_1	59.0	IMR90 p2
74.5	E9	130.73	COL3A1_1	59.0	IMR90 p2
75.0	E9	170.2	COL3A1_1	59.0	IMR90 p2
75.5	E9	238.72	COL3A1_1	59.0	IMR90 p2
76.0	E9	321.07	COL3A1_1	59.0	IMR90 p2
76.5	E9	399.12	COL3A1_1	59.0	IMR90 p2
77.0	E9	453.64	COL3A1_1	59.0	IMR90 p2
77.5	E9	455.56	COL3A1_1	59.0	IMR90 p2
78.0	E9	395.4	COL3A1_1	59.0	IMR90 p2
78.5	E9	300.07	COL3A1_1	59.0	IMR90 p2
79.0	E9	198.67	COL3A1_1	59.0	IMR90 p2
79.5	E9	108.44	COL3A1_1	59.0	IMR90 p2
80.0	E9	46.26	COL3A1_1	59.0	IMR90 p2
80.5	E9	17.77	COL3A1_1	59.0	IMR90 p2
81.0	E9	9.26	COL3A1_1	59.0	IMR90 p2
81.5	E9	7.34	COL3A1_1	59.0	IMR90 p2
82.0	E9	6.87	COL3A1_1	59.0	IMR90 p2
82.5	E9	6.16	COL3A1_1	59.0	IMR90 p2
83.0	E9	4.93	COL3A1_1	59.0	IMR90 p2
83.5	E9	3.75	COL3A1_1	59.0	IMR90 p2
84.0	E9	2.56	COL3A1_1	59.0	IMR90 p2
84.5	E9	2.18	COL3A1_1	59.0	IMR90 p2
85.0	E9	2.48	COL3A1_1	59.0	IMR90 p2
85.5	E9	2.64	COL3A1_1	59.0	IMR90 p2
86.0	E9	3.11	COL3A1_1	59.0	IMR90 p2
86.5	E9	3.79	COL3A1_1	59.0	IMR90 p2
87.0	E9	4.04	COL3A1_1	59.0	IMR90 p2
87.5	E9	3.99	COL3A1_1	59.0	IMR90 p2
88.0	E9	4.01	COL3A1_1	59.0	IMR90 p2
88.5	E9	3.54	COL3A1_1	59.0	IMR90 p2
89.0	E9	2.92	COL3A1_1	59.0	IMR90 p2
89.5	E9	2.26	COL3A1_1	59.0	IMR90 p2
90.0	E9	1.91	COL3A1_1	59.0	IMR90 p2
90.5	E9	1.9	COL3A1_1	59.0	IMR90 p2
91.0	E9	2.38	COL3A1_1	59.0	IMR90 p2
91.5	E9	3.08	COL3A1_1	59.0	IMR90 p2
92.0	E9	3.52	COL3A1_1	59.0	IMR90 p2
92.5	E9	3.59	COL3A1_1	59.0	IMR90 p2
93.0	E9	3.43	COL3A1_1	59.0	IMR90 p2
93.5	E9	3.44	COL3A1_1	59.0	IMR90 p2
94.0	E9	3.17	COL3A1_1	59.0	IMR90 p2
94.5	E9	4.03	COL3A1_1	59.0	IMR90 p2
95.0	E9	2.29	COL3A1_1	59.0	IMR90 p2
55.0	F9	5.87	COL3A1_1	57.0	IMR90 p2
55.5	F9	12.72	COL3A1_1	57.0	IMR90 p2
56.0	F9	11.74	COL3A1_1	57.0	IMR90 p2
56.5	F9	11.74	COL3A1_1	57.0	IMR90 p2
57.0	F9	11.74	COL3A1_1	57.0	IMR90 p2
57.5	F9	11.67	COL3A1_1	57.0	IMR90 p2
58.0	F9	12.16	COL3A1_1	57.0	IMR90 p2
58.5	F9	12.98	COL3A1_1	57.0	IMR90 p2
59.0	F9	12.63	COL3A1_1	57.0	IMR90 p2
59.5	F9	12.0	COL3A1_1	57.0	IMR90 p2
60.0	F9	11.35	COL3A1_1	57.0	IMR90 p2
60.5	F9	10.96	COL3A1_1	57.0	IMR90 p2
61.0	F9	11.46	COL3A1_1	57.0	IMR90 p2
61.5	F9	12.88	COL3A1_1	57.0	IMR90 p2
62.0	F9	14.93	COL3A1_1	57.0	IMR90 p2
62.5	F9	17.77	COL3A1_1	57.0	IMR90 p2
63.0	F9	21.5	COL3A1_1	57.0	IMR90 p2
63.5	F9	26.84	COL3A1_1	57.0	IMR90 p2
64.0	F9	35.16	COL3A1_1	57.0	IMR90 p2
64.5	F9	45.37	COL3A1_1	57.0	IMR90 p2
65.0	F9	56.9	COL3A1_1	57.0	IMR90 p2
65.5	F9	69.57	COL3A1_1	57.0	IMR90 p2
66.0	F9	80.89	COL3A1_1	57.0	IMR90 p2
66.5	F9	88.62	COL3A1_1	57.0	IMR90 p2
67.0	F9	94.02	COL3A1_1	57.0	IMR90 p2
67.5	F9	97.27	COL3A1_1	57.0	IMR90 p2
68.0	F9	97.81	COL3A1_1	57.0	IMR90 p2
68.5	F9	97.36	COL3A1_1	57.0	IMR90 p2
69.0	F9	97.06	COL3A1_1	57.0	IMR90 p2
69.5	F9	96.28	COL3A1_1	57.0	IMR90 p2
70.0	F9	95.31	COL3A1_1	57.0	IMR90 p2
70.5	F9	94.86	COL3A1_1	57.0	IMR90 p2
71.0	F9	94.9	COL3A1_1	57.0	IMR90 p2
71.5	F9	95.44	COL3A1_1	57.0	IMR90 p2
72.0	F9	96.71	COL3A1_1	57.0	IMR90 p2
72.5	F9	98.9	COL3A1_1	57.0	IMR90 p2
73.0	F9	101.7	COL3A1_1	57.0	IMR90 p2
73.5	F9	105.1	COL3A1_1	57.0	IMR90 p2
74.0	F9	111.4	COL3A1_1	57.0	IMR90 p2
74.5	F9	127.46	COL3A1_1	57.0	IMR90 p2
75.0	F9	165.57	COL3A1_1	57.0	IMR90 p2
75.5	F9	229.21	COL3A1_1	57.0	IMR90 p2
76.0	F9	303.93	COL3A1_1	57.0	IMR90 p2
76.5	F9	372.86	COL3A1_1	57.0	IMR90 p2
77.0	F9	418.45	COL3A1_1	57.0	IMR90 p2
77.5	F9	414.03	COL3A1_1	57.0	IMR90 p2
78.0	F9	352.88	COL3A1_1	57.0	IMR90 p2
78.5	F9	262.84	COL3A1_1	57.0	IMR90 p2
79.0	F9	170.16	COL3A1_1	57.0	IMR90 p2
79.5	F9	89.28	COL3A1_1	57.0	IMR90 p2
80.0	F9	35.7	COL3A1_1	57.0	IMR90 p2
80.5	F9	12.73	COL3A1_1	57.0	IMR90 p2
81.0	F9	6.68	COL3A1_1	57.0	IMR90 p2
81.5	F9	5.89	COL3A1_1	57.0	IMR90 p2
82.0	F9	6.07	COL3A1_1	57.0	IMR90 p2
82.5	F9	5.86	COL3A1_1	57.0	IMR90 p2
83.0	F9	5.49	COL3A1_1	57.0	IMR90 p2
83.5	F9	4.7	COL3A1_1	57.0	IMR90 p2
84.0	F9	3.53	COL3A1_1	57.0	IMR90 p2
84.5	F9	2.91	COL3A1_1	57.0	IMR90 p2
85.0	F9	2.52	COL3A1_1	57.0	IMR90 p2
85.5	F9	2.08	COL3A1_1	57.0	IMR90 p2
86.0	F9	2.54	COL3A1_1	57.0	IMR90 p2
86.5	F9	3.27	COL3A1_1	57.0	IMR90 p2
87.0	F9	3.35	COL3A1_1	57.0	IMR90 p2
87.5	F9	3.62	COL3A1_1	57.0	IMR90 p2
88.0	F9	4.13	COL3A1_1	57.0	IMR90 p2
88.5	F9	3.41	COL3A1_1	57.0	IMR90 p2
89.0	F9	2.43	COL3A1_1	57.0	IMR90 p2
89.5	F9	2.02	COL3A1_1	57.0	IMR90 p2
90.0	F9	1.32	COL3A1_1	57.0	IMR90 p2
90.5	F9	0.87	COL3A1_1	57.0	IMR90 p2
91.0	F9	1.39	COL3A1_1	57.0	IMR90 p2
91.5	F9	1.83	COL3A1_1	57.0	IMR90 p2
92.0	F9	2.26	COL3A1_1	57.0	IMR90 p2
92.5	F9	2.86	COL3A1_1	57.0	IMR90 p2
93.0	F9	2.49	COL3A1_1	57.0	IMR90 p2
93.5	F9	1.91	COL3A1_1	57.0	IMR90 p2
94.0	F9	1.74	COL3A1_1	57.0	IMR90 p2
94.5	F9	1.38	COL3A1_1	57.0	IMR90 p2
95.0	F9	0.42	COL3A1_1	57.0	IMR90 p2
55.0	G9	6.53	COL3A1_1	55.7	IMR90 p2
55.5	G9	14.16	COL3A1_1	55.7	IMR90 p2
56.0	G9	13.07	COL3A1_1	55.7	IMR90 p2
56.5	G9	13.07	COL3A1_1	55.7	IMR90 p2
57.0	G9	13.07	COL3A1_1	55.7	IMR90 p2
57.5	G9	12.86	COL3A1_1	55.7	IMR90 p2
58.0	G9	14.29	COL3A1_1	55.7	IMR90 p2
58.5	G9	15.96	COL3A1_1	55.7	IMR90 p2
59.0	G9	16.64	COL3A1_1	55.7	IMR90 p2
59.5	G9	18.21	COL3A1_1	55.7	IMR90 p2
60.0	G9	18.2	COL3A1_1	55.7	IMR90 p2
60.5	G9	18.46	COL3A1_1	55.7	IMR90 p2
61.0	G9	20.36	COL3A1_1	55.7	IMR90 p2
61.5	G9	21.62	COL3A1_1	55.7	IMR90 p2
62.0	G9	22.79	COL3A1_1	55.7	IMR90 p2
62.5	G9	25.06	COL3A1_1	55.7	IMR90 p2
63.0	G9	26.88	COL3A1_1	55.7	IMR90 p2
63.5	G9	28.28	COL3A1_1	55.7	IMR90 p2
64.0	G9	31.01	COL3A1_1	55.7	IMR90 p2
64.5	G9	34.58	COL3A1_1	55.7	IMR90 p2
65.0	G9	40.22	COL3A1_1	55.7	IMR90 p2
65.5	G9	48.02	COL3A1_1	55.7	IMR90 p2
66.0	G9	56.82	COL3A1_1	55.7	IMR90 p2
66.5	G9	65.51	COL3A1_1	55.7	IMR90 p2
67.0	G9	73.73	COL3A1_1	55.7	IMR90 p2
67.5	G9	80.22	COL3A1_1	55.7	IMR90 p2
68.0	G9	83.81	COL3A1_1	55.7	IMR90 p2
68.5	G9	85.18	COL3A1_1	55.7	IMR90 p2
69.0	G9	86.35	COL3A1_1	55.7	IMR90 p2
69.5	G9	86.26	COL3A1_1	55.7	IMR90 p2
70.0	G9	84.45	COL3A1_1	55.7	IMR90 p2
70.5	G9	84.05	COL3A1_1	55.7	IMR90 p2
71.0	G9	84.53	COL3A1_1	55.7	IMR90 p2
71.5	G9	83.39	COL3A1_1	55.7	IMR90 p2
72.0	G9	83.51	COL3A1_1	55.7	IMR90 p2
72.5	G9	86.57	COL3A1_1	55.7	IMR90 p2
73.0	G9	88.42	COL3A1_1	55.7	IMR90 p2
73.5	G9	90.05	COL3A1_1	55.7	IMR90 p2
74.0	G9	95.32	COL3A1_1	55.7	IMR90 p2
74.5	G9	106.88	COL3A1_1	55.7	IMR90 p2
75.0	G9	134.22	COL3A1_1	55.7	IMR90 p2
75.5	G9	185.03	COL3A1_1	55.7	IMR90 p2
76.0	G9	248.22	COL3A1_1	55.7	IMR90 p2
76.5	G9	308.04	COL3A1_1	55.7	IMR90 p2
77.0	G9	350.61	COL3A1_1	55.7	IMR90 p2
77.5	G9	353.9	COL3A1_1	55.7	IMR90 p2
78.0	G9	307.67	COL3A1_1	55.7	IMR90 p2
78.5	G9	232.3	COL3A1_1	55.7	IMR90 p2
79.0	G9	152.64	COL3A1_1	55.7	IMR90 p2
79.5	G9	82.39	COL3A1_1	55.7	IMR90 p2
80.0	G9	33.76	COL3A1_1	55.7	IMR90 p2
80.5	G9	11.65	COL3A1_1	55.7	IMR90 p2
81.0	G9	6.21	COL3A1_1	55.7	IMR90 p2
81.5	G9	5.88	COL3A1_1	55.7	IMR90 p2
82.0	G9	6.07	COL3A1_1	55.7	IMR90 p2
82.5	G9	5.95	COL3A1_1	55.7	IMR90 p2
83.0	G9	5.65	COL3A1_1	55.7	IMR90 p2
83.5	G9	4.8	COL3A1_1	55.7	IMR90 p2
84.0	G9	3.95	COL3A1_1	55.7	IMR90 p2
84.5	G9	3.41	COL3A1_1	55.7	IMR90 p2
85.0	G9	2.69	COL3A1_1	55.7	IMR90 p2
85.5	G9	1.97	COL3A1_1	55.7	IMR90 p2
86.0	G9	1.97	COL3A1_1	55.7	IMR90 p2
86.5	G9	1.76	COL3A1_1	55.7	IMR90 p2
87.0	G9	1.57	COL3A1_1	55.7	IMR90 p2
87.5	G9	1.76	COL3A1_1	55.7	IMR90 p2
88.0	G9	2.11	COL3A1_1	55.7	IMR90 p2
88.5	G9	2.43	COL3A1_1	55.7	IMR90 p2
89.0	G9	2.31	COL3A1_1	55.7	IMR90 p2
89.5	G9	1.98	COL3A1_1	55.7	IMR90 p2
90.0	G9	2.12	COL3A1_1	55.7	IMR90 p2
90.5	G9	2.34	COL3A1_1	55.7	IMR90 p2
91.0	G9	2.31	COL3A1_1	55.7	IMR90 p2
91.5	G9	2.82	COL3A1_1	55.7	IMR90 p2
92.0	G9	2.89	COL3A1_1	55.7	IMR90 p2
92.5	G9	2.33	COL3A1_1	55.7	IMR90 p2
93.0	G9	1.66	COL3A1_1	55.7	IMR90 p2
93.5	G9	1.22	COL3A1_1	55.7	IMR90 p2
94.0	G9	0.73	COL3A1_1	55.7	IMR90 p2
94.5	G9	1.09	COL3A1_1	55.7	IMR90 p2
95.0	G9	0.86	COL3A1_1	55.7	IMR90 p2
55.0	H9	3.57	COL3A1_1	55.0	IMR90 p2
55.5	H9	7.73	COL3A1_1	55.0	IMR90 p2
56.0	H9	7.14	COL3A1_1	55.0	IMR90 p2
56.5	H9	7.14	COL3A1_1	55.0	IMR90 p2
57.0	H9	7.14	COL3A1_1	55.0	IMR90 p2
57.5	H9	6.93	COL3A1_1	55.0	IMR90 p2
58.0	H9	8.26	COL3A1_1	55.0	IMR90 p2
58.5	H9	10.4	COL3A1_1	55.0	IMR90 p2
59.0	H9	11.97	COL3A1_1	55.0	IMR90 p2
59.5	H9	13.48	COL3A1_1	55.0	IMR90 p2
60.0	H9	14.54	COL3A1_1	55.0	IMR90 p2
60.5	H9	15.73	COL3A1_1	55.0	IMR90 p2
61.0	H9	17.61	COL3A1_1	55.0	IMR90 p2
61.5	H9	19.42	COL3A1_1	55.0	IMR90 p2
62.0	H9	21.32	COL3A1_1	55.0	IMR90 p2
62.5	H9	23.33	COL3A1_1	55.0	IMR90 p2
63.0	H9	24.38	COL3A1_1	55.0	IMR90 p2
63.5	H9	25.27	COL3A1_1	55.0	IMR90 p2
64.0	H9	27.09	COL3A1_1	55.0	IMR90 p2
64.5	H9	30.13	COL3A1_1	55.0	IMR90 p2
65.0	H9	34.54	COL3A1_1	55.0	IMR90 p2
65.5	H9	41.14	COL3A1_1	55.0	IMR90 p2
66.0	H9	49.43	COL3A1_1	55.0	IMR90 p2
66.5	H9	58.04	COL3A1_1	55.0	IMR90 p2
67.0	H9	66.45	COL3A1_1	55.0	IMR90 p2
67.5	H9	73.62	COL3A1_1	55.0	IMR90 p2
68.0	H9	78.1	COL3A1_1	55.0	IMR90 p2
68.5	H9	80.69	COL3A1_1	55.0	IMR90 p2
69.0	H9	82.21	COL3A1_1	55.0	IMR90 p2
69.5	H9	81.43	COL3A1_1	55.0	IMR90 p2
70.0	H9	79.82	COL3A1_1	55.0	IMR90 p2
70.5	H9	79.31	COL3A1_1	55.0	IMR90 p2
71.0	H9	78.74	COL3A1_1	55.0	IMR90 p2
71.5	H9	77.98	COL3A1_1	55.0	IMR90 p2
72.0	H9	78.51	COL3A1_1	55.0	IMR90 p2
72.5	H9	80.16	COL3A1_1	55.0	IMR90 p2
73.0	H9	81.93	COL3A1_1	55.0	IMR90 p2
73.5	H9	84.21	COL3A1_1	55.0	IMR90 p2
74.0	H9	88.32	COL3A1_1	55.0	IMR90 p2
74.5	H9	99.08	COL3A1_1	55.0	IMR90 p2
75.0	H9	126.29	COL3A1_1	55.0	IMR90 p2
75.5	H9	174.19	COL3A1_1	55.0	IMR90 p2
76.0	H9	233.2	COL3A1_1	55.0	IMR90 p2
76.5	H9	289.46	COL3A1_1	55.0	IMR90 p2
77.0	H9	329.28	COL3A1_1	55.0	IMR90 p2
77.5	H9	332.44	COL3A1_1	55.0	IMR90 p2
78.0	H9	289.23	COL3A1_1	55.0	IMR90 p2
78.5	H9	218.43	COL3A1_1	55.0	IMR90 p2
79.0	H9	144.42	COL3A1_1	55.0	IMR90 p2
79.5	H9	79.25	COL3A1_1	55.0	IMR90 p2
80.0	H9	33.13	COL3A1_1	55.0	IMR90 p2
80.5	H9	12.44	COL3A1_1	55.0	IMR90 p2
81.0	H9	7.53	COL3A1_1	55.0	IMR90 p2
81.5	H9	6.24	COL3A1_1	55.0	IMR90 p2
82.0	H9	5.54	COL3A1_1	55.0	IMR90 p2
82.5	H9	5.3	COL3A1_1	55.0	IMR90 p2
83.0	H9	4.76	COL3A1_1	55.0	IMR90 p2
83.5	H9	4.27	COL3A1_1	55.0	IMR90 p2
84.0	H9	3.96	COL3A1_1	55.0	IMR90 p2
84.5	H9	3.54	COL3A1_1	55.0	IMR90 p2
85.0	H9	3.3	COL3A1_1	55.0	IMR90 p2
85.5	H9	2.75	COL3A1_1	55.0	IMR90 p2
86.0	H9	2.51	COL3A1_1	55.0	IMR90 p2
86.5	H9	2.76	COL3A1_1	55.0	IMR90 p2
87.0	H9	2.94	COL3A1_1	55.0	IMR90 p2
87.5	H9	3.02	COL3A1_1	55.0	IMR90 p2
88.0	H9	3.63	COL3A1_1	55.0	IMR90 p2
88.5	H9	3.65	COL3A1_1	55.0	IMR90 p2
89.0	H9	3.16	COL3A1_1	55.0	IMR90 p2
89.5	H9	3.12	COL3A1_1	55.0	IMR90 p2
90.0	H9	3.0	COL3A1_1	55.0	IMR90 p2
90.5	H9	2.71	COL3A1_1	55.0	IMR90 p2
91.0	H9	3.23	COL3A1_1	55.0	IMR90 p2
91.5	H9	4.39	COL3A1_1	55.0	IMR90 p2
92.0	H9	4.91	COL3A1_1	55.0	IMR90 p2
92.5	H9	5.18	COL3A1_1	55.0	IMR90 p2
93.0	H9	5.11	COL3A1_1	55.0	IMR90 p2
93.5	H9	4.32	COL3A1_1	55.0	IMR90 p2
94.0	H9	3.52	COL3A1_1	55.0	IMR90 p2
94.5	H9	2.77	COL3A1_1	55.0	IMR90 p2
95.0	H9	0.96	COL3A1_1	55.0	IMR90 p2
55.0	A9	8.99	COL3A1_1	65.0	IMR90 p8
55.5	A9	19.48	COL3A1_1	65.0	IMR90 p8
56.0	A9	17.98	COL3A1_1	65.0	IMR90 p8
56.5	A9	17.98	COL3A1_1	65.0	IMR90 p8
57.0	A9	17.98	COL3A1_1	65.0	IMR90 p8
57.5	A9	17.97	COL3A1_1	65.0	IMR90 p8
58.0	A9	18.06	COL3A1_1	65.0	IMR90 p8
58.5	A9	18.39	COL3A1_1	65.0	IMR90 p8
59.0	A9	19.15	COL3A1_1	65.0	IMR90 p8
59.5	A9	20.93	COL3A1_1	65.0	IMR90 p8
60.0	A9	22.46	COL3A1_1	65.0	IMR90 p8
60.5	A9	23.31	COL3A1_1	65.0	IMR90 p8
61.0	A9	25.09	COL3A1_1	65.0	IMR90 p8
61.5	A9	26.19	COL3A1_1	65.0	IMR90 p8
62.0	A9	28.04	COL3A1_1	65.0	IMR90 p8
62.5	A9	32.18	COL3A1_1	65.0	IMR90 p8
63.0	A9	35.87	COL3A1_1	65.0	IMR90 p8
63.5	A9	38.85	COL3A1_1	65.0	IMR90 p8
64.0	A9	44.09	COL3A1_1	65.0	IMR90 p8
64.5	A9	48.71	COL3A1_1	65.0	IMR90 p8
65.0	A9	51.94	COL3A1_1	65.0	IMR90 p8
65.5	A9	58.07	COL3A1_1	65.0	IMR90 p8
66.0	A9	65.41	COL3A1_1	65.0	IMR90 p8
66.5	A9	71.28	COL3A1_1	65.0	IMR90 p8
67.0	A9	77.14	COL3A1_1	65.0	IMR90 p8
67.5	A9	83.04	COL3A1_1	65.0	IMR90 p8
68.0	A9	85.95	COL3A1_1	65.0	IMR90 p8
68.5	A9	86.74	COL3A1_1	65.0	IMR90 p8
69.0	A9	87.04	COL3A1_1	65.0	IMR90 p8
69.5	A9	86.69	COL3A1_1	65.0	IMR90 p8
70.0	A9	85.75	COL3A1_1	65.0	IMR90 p8
70.5	A9	84.91	COL3A1_1	65.0	IMR90 p8
71.0	A9	84.34	COL3A1_1	65.0	IMR90 p8
71.5	A9	84.48	COL3A1_1	65.0	IMR90 p8
72.0	A9	84.41	COL3A1_1	65.0	IMR90 p8
72.5	A9	84.27	COL3A1_1	65.0	IMR90 p8
73.0	A9	85.66	COL3A1_1	65.0	IMR90 p8
73.5	A9	87.82	COL3A1_1	65.0	IMR90 p8
74.0	A9	90.19	COL3A1_1	65.0	IMR90 p8
74.5	A9	96.45	COL3A1_1	65.0	IMR90 p8
75.0	A9	113.99	COL3A1_1	65.0	IMR90 p8
75.5	A9	152.37	COL3A1_1	65.0	IMR90 p8
76.0	A9	208.56	COL3A1_1	65.0	IMR90 p8
76.5	A9	266.81	COL3A1_1	65.0	IMR90 p8
77.0	A9	315.26	COL3A1_1	65.0	IMR90 p8
77.5	A9	337.9	COL3A1_1	65.0	IMR90 p8
78.0	A9	313.0	COL3A1_1	65.0	IMR90 p8
78.5	A9	247.8	COL3A1_1	65.0	IMR90 p8
79.0	A9	172.25	COL3A1_1	65.0	IMR90 p8
79.5	A9	101.77	COL3A1_1	65.0	IMR90 p8
80.0	A9	45.67	COL3A1_1	65.0	IMR90 p8
80.5	A9	15.08	COL3A1_1	65.0	IMR90 p8
81.0	A9	6.01	COL3A1_1	65.0	IMR90 p8
81.5	A9	4.37	COL3A1_1	65.0	IMR90 p8
82.0	A9	3.5	COL3A1_1	65.0	IMR90 p8
82.5	A9	2.75	COL3A1_1	65.0	IMR90 p8
83.0	A9	2.27	COL3A1_1	65.0	IMR90 p8
83.5	A9	2.12	COL3A1_1	65.0	IMR90 p8
84.0	A9	1.9	COL3A1_1	65.0	IMR90 p8
84.5	A9	2.36	COL3A1_1	65.0	IMR90 p8
85.0	A9	3.01	COL3A1_1	65.0	IMR90 p8
85.5	A9	2.99	COL3A1_1	65.0	IMR90 p8
86.0	A9	3.15	COL3A1_1	65.0	IMR90 p8
86.5	A9	3.34	COL3A1_1	65.0	IMR90 p8
87.0	A9	2.93	COL3A1_1	65.0	IMR90 p8
87.5	A9	2.5	COL3A1_1	65.0	IMR90 p8
88.0	A9	2.36	COL3A1_1	65.0	IMR90 p8
88.5	A9	2.13	COL3A1_1	65.0	IMR90 p8
89.0	A9	2.29	COL3A1_1	65.0	IMR90 p8
89.5	A9	2.34	COL3A1_1	65.0	IMR90 p8
90.0	A9	2.18	COL3A1_1	65.0	IMR90 p8
90.5	A9	2.37	COL3A1_1	65.0	IMR90 p8
91.0	A9	2.42	COL3A1_1	65.0	IMR90 p8
91.5	A9	1.93	COL3A1_1	65.0	IMR90 p8
92.0	A9	1.77	COL3A1_1	65.0	IMR90 p8
92.5	A9	1.86	COL3A1_1	65.0	IMR90 p8
93.0	A9	1.82	COL3A1_1	65.0	IMR90 p8
93.5	A9	2.29	COL3A1_1	65.0	IMR90 p8
94.0	A9	2.68	COL3A1_1	65.0	IMR90 p8
94.5	A9	4.16	COL3A1_1	65.0	IMR90 p8
95.0	A9	2.52	COL3A1_1	65.0	IMR90 p8
55.0	B9	12.09	COL3A1_1	64.5	IMR90 p8
55.5	B9	26.21	COL3A1_1	64.5	IMR90 p8
56.0	B9	24.19	COL3A1_1	64.5	IMR90 p8
56.5	B9	24.19	COL3A1_1	64.5	IMR90 p8
57.0	B9	24.19	COL3A1_1	64.5	IMR90 p8
57.5	B9	24.21	COL3A1_1	64.5	IMR90 p8
58.0	B9	24.21	COL3A1_1	64.5	IMR90 p8
58.5	B9	23.27	COL3A1_1	64.5	IMR90 p8
59.0	B9	22.05	COL3A1_1	64.5	IMR90 p8
59.5	B9	21.89	COL3A1_1	64.5	IMR90 p8
60.0	B9	21.97	COL3A1_1	64.5	IMR90 p8
60.5	B9	22.22	COL3A1_1	64.5	IMR90 p8
61.0	B9	23.3	COL3A1_1	64.5	IMR90 p8
61.5	B9	25.25	COL3A1_1	64.5	IMR90 p8
62.0	B9	26.86	COL3A1_1	64.5	IMR90 p8
62.5	B9	28.37	COL3A1_1	64.5	IMR90 p8
63.0	B9	30.92	COL3A1_1	64.5	IMR90 p8
63.5	B9	34.33	COL3A1_1	64.5	IMR90 p8
64.0	B9	38.85	COL3A1_1	64.5	IMR90 p8
64.5	B9	45.72	COL3A1_1	64.5	IMR90 p8
65.0	B9	54.39	COL3A1_1	64.5	IMR90 p8
65.5	B9	63.64	COL3A1_1	64.5	IMR90 p8
66.0	B9	72.99	COL3A1_1	64.5	IMR90 p8
66.5	B9	81.07	COL3A1_1	64.5	IMR90 p8
67.0	B9	87.05	COL3A1_1	64.5	IMR90 p8
67.5	B9	91.58	COL3A1_1	64.5	IMR90 p8
68.0	B9	94.25	COL3A1_1	64.5	IMR90 p8
68.5	B9	95.21	COL3A1_1	64.5	IMR90 p8
69.0	B9	95.78	COL3A1_1	64.5	IMR90 p8
69.5	B9	95.91	COL3A1_1	64.5	IMR90 p8
70.0	B9	95.22	COL3A1_1	64.5	IMR90 p8
70.5	B9	94.67	COL3A1_1	64.5	IMR90 p8
71.0	B9	94.87	COL3A1_1	64.5	IMR90 p8
71.5	B9	94.99	COL3A1_1	64.5	IMR90 p8
72.0	B9	95.47	COL3A1_1	64.5	IMR90 p8
72.5	B9	96.72	COL3A1_1	64.5	IMR90 p8
73.0	B9	98.42	COL3A1_1	64.5	IMR90 p8
73.5	B9	100.52	COL3A1_1	64.5	IMR90 p8
74.0	B9	104.53	COL3A1_1	64.5	IMR90 p8
74.5	B9	114.11	COL3A1_1	64.5	IMR90 p8
75.0	B9	140.13	COL3A1_1	64.5	IMR90 p8
75.5	B9	192.24	COL3A1_1	64.5	IMR90 p8
76.0	B9	260.53	COL3A1_1	64.5	IMR90 p8
76.5	B9	327.94	COL3A1_1	64.5	IMR90 p8
77.0	B9	381.28	COL3A1_1	64.5	IMR90 p8
77.5	B9	396.97	COL3A1_1	64.5	IMR90 p8
78.0	B9	355.51	COL3A1_1	64.5	IMR90 p8
78.5	B9	275.31	COL3A1_1	64.5	IMR90 p8
79.0	B9	187.42	COL3A1_1	64.5	IMR90 p8
79.5	B9	106.05	COL3A1_1	64.5	IMR90 p8
80.0	B9	44.97	COL3A1_1	64.5	IMR90 p8
80.5	B9	14.96	COL3A1_1	64.5	IMR90 p8
81.0	B9	6.76	COL3A1_1	64.5	IMR90 p8
81.5	B9	4.8	COL3A1_1	64.5	IMR90 p8
82.0	B9	4.61	COL3A1_1	64.5	IMR90 p8
82.5	B9	5.05	COL3A1_1	64.5	IMR90 p8
83.0	B9	4.59	COL3A1_1	64.5	IMR90 p8
83.5	B9	3.91	COL3A1_1	64.5	IMR90 p8
84.0	B9	3.64	COL3A1_1	64.5	IMR90 p8
84.5	B9	2.88	COL3A1_1	64.5	IMR90 p8
85.0	B9	2.13	COL3A1_1	64.5	IMR90 p8
85.5	B9	2.03	COL3A1_1	64.5	IMR90 p8
86.0	B9	1.81	COL3A1_1	64.5	IMR90 p8
86.5	B9	1.46	COL3A1_1	64.5	IMR90 p8
87.0	B9	1.82	COL3A1_1	64.5	IMR90 p8
87.5	B9	2.13	COL3A1_1	64.5	IMR90 p8
88.0	B9	1.83	COL3A1_1	64.5	IMR90 p8
88.5	B9	1.99	COL3A1_1	64.5	IMR90 p8
89.0	B9	2.34	COL3A1_1	64.5	IMR90 p8
89.5	B9	2.33	COL3A1_1	64.5	IMR90 p8
90.0	B9	2.03	COL3A1_1	64.5	IMR90 p8
90.5	B9	2.13	COL3A1_1	64.5	IMR90 p8
91.0	B9	2.13	COL3A1_1	64.5	IMR90 p8
91.5	B9	1.87	COL3A1_1	64.5	IMR90 p8
92.0	B9	1.51	COL3A1_1	64.5	IMR90 p8
92.5	B9	1.56	COL3A1_1	64.5	IMR90 p8
93.0	B9	1.79	COL3A1_1	64.5	IMR90 p8
93.5	B9	2.11	COL3A1_1	64.5	IMR90 p8
94.0	B9	2.62	COL3A1_1	64.5	IMR90 p8
94.5	B9	3.89	COL3A1_1	64.5	IMR90 p8
95.0	B9	2.29	COL3A1_1	64.5	IMR90 p8
55.0	C9	16.22	COL3A1_1	63.3	IMR90 p8
55.5	C9	35.14	COL3A1_1	63.3	IMR90 p8
56.0	C9	32.43	COL3A1_1	63.3	IMR90 p8
56.5	C9	32.43	COL3A1_1	63.3	IMR90 p8
57.0	C9	32.43	COL3A1_1	63.3	IMR90 p8
57.5	C9	32.64	COL3A1_1	63.3	IMR90 p8
58.0	C9	31.51	COL3A1_1	63.3	IMR90 p8
58.5	C9	27.86	COL3A1_1	63.3	IMR90 p8
59.0	C9	25.94	COL3A1_1	63.3	IMR90 p8
59.5	C9	27.17	COL3A1_1	63.3	IMR90 p8
60.0	C9	26.89	COL3A1_1	63.3	IMR90 p8
60.5	C9	27.53	COL3A1_1	63.3	IMR90 p8
61.0	C9	30.42	COL3A1_1	63.3	IMR90 p8
61.5	C9	31.45	COL3A1_1	63.3	IMR90 p8
62.0	C9	31.76	COL3A1_1	63.3	IMR90 p8
62.5	C9	33.78	COL3A1_1	63.3	IMR90 p8
63.0	C9	35.81	COL3A1_1	63.3	IMR90 p8
63.5	C9	37.95	COL3A1_1	63.3	IMR90 p8
64.0	C9	43.16	COL3A1_1	63.3	IMR90 p8
64.5	C9	49.44	COL3A1_1	63.3	IMR90 p8
65.0	C9	56.33	COL3A1_1	63.3	IMR90 p8
65.5	C9	66.0	COL3A1_1	63.3	IMR90 p8
66.0	C9	76.0	COL3A1_1	63.3	IMR90 p8
66.5	C9	83.24	COL3A1_1	63.3	IMR90 p8
67.0	C9	89.56	COL3A1_1	63.3	IMR90 p8
67.5	C9	95.1	COL3A1_1	63.3	IMR90 p8
68.0	C9	97.67	COL3A1_1	63.3	IMR90 p8
68.5	C9	99.35	COL3A1_1	63.3	IMR90 p8
69.0	C9	101.05	COL3A1_1	63.3	IMR90 p8
69.5	C9	101.51	COL3A1_1	63.3	IMR90 p8
70.0	C9	101.58	COL3A1_1	63.3	IMR90 p8
70.5	C9	101.53	COL3A1_1	63.3	IMR90 p8
71.0	C9	100.99	COL3A1_1	63.3	IMR90 p8
71.5	C9	101.71	COL3A1_1	63.3	IMR90 p8
72.0	C9	103.04	COL3A1_1	63.3	IMR90 p8
72.5	C9	103.94	COL3A1_1	63.3	IMR90 p8
73.0	C9	106.05	COL3A1_1	63.3	IMR90 p8
73.5	C9	109.44	COL3A1_1	63.3	IMR90 p8
74.0	C9	114.1	COL3A1_1	63.3	IMR90 p8
74.5	C9	126.69	COL3A1_1	63.3	IMR90 p8
75.0	C9	159.46	COL3A1_1	63.3	IMR90 p8
75.5	C9	219.86	COL3A1_1	63.3	IMR90 p8
76.0	C9	297.82	COL3A1_1	63.3	IMR90 p8
76.5	C9	374.79	COL3A1_1	63.3	IMR90 p8
77.0	C9	432.69	COL3A1_1	63.3	IMR90 p8
77.5	C9	445.77	COL3A1_1	63.3	IMR90 p8
78.0	C9	397.49	COL3A1_1	63.3	IMR90 p8
78.5	C9	307.17	COL3A1_1	63.3	IMR90 p8
79.0	C9	207.29	COL3A1_1	63.3	IMR90 p8
79.5	C9	116.58	COL3A1_1	63.3	IMR90 p8
80.0	C9	50.38	COL3A1_1	63.3	IMR90 p8
80.5	C9	17.0	COL3A1_1	63.3	IMR90 p8
81.0	C9	6.63	COL3A1_1	63.3	IMR90 p8
81.5	C9	4.47	COL3A1_1	63.3	IMR90 p8
82.0	C9	4.24	COL3A1_1	63.3	IMR90 p8
82.5	C9	3.88	COL3A1_1	63.3	IMR90 p8
83.0	C9	3.25	COL3A1_1	63.3	IMR90 p8
83.5	C9	3.29	COL3A1_1	63.3	IMR90 p8
84.0	C9	3.02	COL3A1_1	63.3	IMR90 p8
84.5	C9	2.31	COL3A1_1	63.3	IMR90 p8
85.0	C9	2.25	COL3A1_1	63.3	IMR90 p8
85.5	C9	2.58	COL3A1_1	63.3	IMR90 p8
86.0	C9	2.42	COL3A1_1	63.3	IMR90 p8
86.5	C9	2.7	COL3A1_1	63.3	IMR90 p8
87.0	C9	3.19	COL3A1_1	63.3	IMR90 p8
87.5	C9	3.05	COL3A1_1	63.3	IMR90 p8
88.0	C9	2.87	COL3A1_1	63.3	IMR90 p8
88.5	C9	2.85	COL3A1_1	63.3	IMR90 p8
89.0	C9	2.49	COL3A1_1	63.3	IMR90 p8
89.5	C9	1.78	COL3A1_1	63.3	IMR90 p8
90.0	C9	1.5	COL3A1_1	63.3	IMR90 p8
90.5	C9	1.17	COL3A1_1	63.3	IMR90 p8
91.0	C9	0.57	COL3A1_1	63.3	IMR90 p8
91.5	C9	0.65	COL3A1_1	63.3	IMR90 p8
92.0	C9	1.65	COL3A1_1	63.3	IMR90 p8
92.5	C9	2.16	COL3A1_1	63.3	IMR90 p8
93.0	C9	2.7	COL3A1_1	63.3	IMR90 p8
93.5	C9	2.93	COL3A1_1	63.3	IMR90 p8
94.0	C9	2.87	COL3A1_1	63.3	IMR90 p8
94.5	C9	1.47	COL3A1_1	63.3	IMR90 p8
95.0	C9	-0.12	COL3A1_1	63.3	IMR90 p8
55.0	D9	13.44	COL3A1_1	61.4	IMR90 p8
55.5	D9	29.11	COL3A1_1	61.4	IMR90 p8
56.0	D9	26.87	COL3A1_1	61.4	IMR90 p8
56.5	D9	26.87	COL3A1_1	61.4	IMR90 p8
57.0	D9	26.87	COL3A1_1	61.4	IMR90 p8
57.5	D9	26.82	COL3A1_1	61.4	IMR90 p8
58.0	D9	27.19	COL3A1_1	61.4	IMR90 p8
58.5	D9	27.36	COL3A1_1	61.4	IMR90 p8
59.0	D9	27.39	COL3A1_1	61.4	IMR90 p8
59.5	D9	27.42	COL3A1_1	61.4	IMR90 p8
60.0	D9	27.29	COL3A1_1	61.4	IMR90 p8
60.5	D9	27.93	COL3A1_1	61.4	IMR90 p8
61.0	D9	29.11	COL3A1_1	61.4	IMR90 p8
61.5	D9	29.96	COL3A1_1	61.4	IMR90 p8
62.0	D9	31.58	COL3A1_1	61.4	IMR90 p8
62.5	D9	33.93	COL3A1_1	61.4	IMR90 p8
63.0	D9	35.54	COL3A1_1	61.4	IMR90 p8
63.5	D9	38.24	COL3A1_1	61.4	IMR90 p8
64.0	D9	43.09	COL3A1_1	61.4	IMR90 p8
64.5	D9	48.19	COL3A1_1	61.4	IMR90 p8
65.0	D9	54.54	COL3A1_1	61.4	IMR90 p8
65.5	D9	63.58	COL3A1_1	61.4	IMR90 p8
66.0	D9	72.45	COL3A1_1	61.4	IMR90 p8
66.5	D9	80.19	COL3A1_1	61.4	IMR90 p8
67.0	D9	87.39	COL3A1_1	61.4	IMR90 p8
67.5	D9	92.89	COL3A1_1	61.4	IMR90 p8
68.0	D9	96.06	COL3A1_1	61.4	IMR90 p8
68.5	D9	98.25	COL3A1_1	61.4	IMR90 p8
69.0	D9	99.82	COL3A1_1	61.4	IMR90 p8
69.5	D9	101.19	COL3A1_1	61.4	IMR90 p8
70.0	D9	102.62	COL3A1_1	61.4	IMR90 p8
70.5	D9	103.57	COL3A1_1	61.4	IMR90 p8
71.0	D9	104.14	COL3A1_1	61.4	IMR90 p8
71.5	D9	105.12	COL3A1_1	61.4	IMR90 p8
72.0	D9	106.06	COL3A1_1	61.4	IMR90 p8
72.5	D9	106.82	COL3A1_1	61.4	IMR90 p8
73.0	D9	108.4	COL3A1_1	61.4	IMR90 p8
73.5	D9	111.23	COL3A1_1	61.4	IMR90 p8
74.0	D9	116.43	COL3A1_1	61.4	IMR90 p8
74.5	D9	129.94	COL3A1_1	61.4	IMR90 p8
75.0	D9	165.31	COL3A1_1	61.4	IMR90 p8
75.5	D9	229.63	COL3A1_1	61.4	IMR90 p8
76.0	D9	311.59	COL3A1_1	61.4	IMR90 p8
76.5	D9	392.45	COL3A1_1	61.4	IMR90 p8
77.0	D9	454.14	COL3A1_1	61.4	IMR90 p8
77.5	D9	467.89	COL3A1_1	61.4	IMR90 p8
78.0	D9	417.86	COL3A1_1	61.4	IMR90 p8
78.5	D9	325.17	COL3A1_1	61.4	IMR90 p8
79.0	D9	221.49	COL3A1_1	61.4	IMR90 p8
79.5	D9	125.94	COL3A1_1	61.4	IMR90 p8
80.0	D9	55.77	COL3A1_1	61.4	IMR90 p8
80.5	D9	20.04	COL3A1_1	61.4	IMR90 p8
81.0	D9	7.87	COL3A1_1	61.4	IMR90 p8
81.5	D9	4.74	COL3A1_1	61.4	IMR90 p8
82.0	D9	4.05	COL3A1_1	61.4	IMR90 p8
82.5	D9	4.09	COL3A1_1	61.4	IMR90 p8
83.0	D9	3.64	COL3A1_1	61.4	IMR90 p8
83.5	D9	3.33	COL3A1_1	61.4	IMR90 p8
84.0	D9	3.16	COL3A1_1	61.4	IMR90 p8
84.5	D9	3.07	COL3A1_1	61.4	IMR90 p8
85.0	D9	2.63	COL3A1_1	61.4	IMR90 p8
85.5	D9	2.5	COL3A1_1	61.4	IMR90 p8
86.0	D9	2.75	COL3A1_1	61.4	IMR90 p8
86.5	D9	3.05	COL3A1_1	61.4	IMR90 p8
87.0	D9	3.2	COL3A1_1	61.4	IMR90 p8
87.5	D9	3.1	COL3A1_1	61.4	IMR90 p8
88.0	D9	2.86	COL3A1_1	61.4	IMR90 p8
88.5	D9	2.47	COL3A1_1	61.4	IMR90 p8
89.0	D9	1.88	COL3A1_1	61.4	IMR90 p8
89.5	D9	1.43	COL3A1_1	61.4	IMR90 p8
90.0	D9	1.64	COL3A1_1	61.4	IMR90 p8
90.5	D9	2.23	COL3A1_1	61.4	IMR90 p8
91.0	D9	2.7	COL3A1_1	61.4	IMR90 p8
91.5	D9	3.02	COL3A1_1	61.4	IMR90 p8
92.0	D9	2.98	COL3A1_1	61.4	IMR90 p8
92.5	D9	2.79	COL3A1_1	61.4	IMR90 p8
93.0	D9	2.17	COL3A1_1	61.4	IMR90 p8
93.5	D9	2.1	COL3A1_1	61.4	IMR90 p8
94.0	D9	2.29	COL3A1_1	61.4	IMR90 p8
94.5	D9	3.77	COL3A1_1	61.4	IMR90 p8
95.0	D9	2.51	COL3A1_1	61.4	IMR90 p8
55.0	E9	6.08	COL3A1_1	59.0	IMR90 p8
55.5	E9	13.17	COL3A1_1	59.0	IMR90 p8
56.0	E9	12.16	COL3A1_1	59.0	IMR90 p8
56.5	E9	12.16	COL3A1_1	59.0	IMR90 p8
57.0	E9	12.16	COL3A1_1	59.0	IMR90 p8
57.5	E9	12.17	COL3A1_1	59.0	IMR90 p8
58.0	E9	12.01	COL3A1_1	59.0	IMR90 p8
58.5	E9	12.44	COL3A1_1	59.0	IMR90 p8
59.0	E9	13.29	COL3A1_1	59.0	IMR90 p8
59.5	E9	14.11	COL3A1_1	59.0	IMR90 p8
60.0	E9	15.77	COL3A1_1	59.0	IMR90 p8
60.5	E9	17.93	COL3A1_1	59.0	IMR90 p8
61.0	E9	19.69	COL3A1_1	59.0	IMR90 p8
61.5	E9	21.12	COL3A1_1	59.0	IMR90 p8
62.0	E9	23.36	COL3A1_1	59.0	IMR90 p8
62.5	E9	27.75	COL3A1_1	59.0	IMR90 p8
63.0	E9	33.79	COL3A1_1	59.0	IMR90 p8
63.5	E9	40.38	COL3A1_1	59.0	IMR90 p8
64.0	E9	49.0	COL3A1_1	59.0	IMR90 p8
64.5	E9	58.71	COL3A1_1	59.0	IMR90 p8
65.0	E9	67.51	COL3A1_1	59.0	IMR90 p8
65.5	E9	75.88	COL3A1_1	59.0	IMR90 p8
66.0	E9	83.31	COL3A1_1	59.0	IMR90 p8
66.5	E9	89.82	COL3A1_1	59.0	IMR90 p8
67.0	E9	95.46	COL3A1_1	59.0	IMR90 p8
67.5	E9	99.84	COL3A1_1	59.0	IMR90 p8
68.0	E9	102.72	COL3A1_1	59.0	IMR90 p8
68.5	E9	105.04	COL3A1_1	59.0	IMR90 p8
69.0	E9	106.4	COL3A1_1	59.0	IMR90 p8
69.5	E9	106.47	COL3A1_1	59.0	IMR90 p8
70.0	E9	106.33	COL3A1_1	59.0	IMR90 p8
70.5	E9	106.88	COL3A1_1	59.0	IMR90 p8
71.0	E9	107.83	COL3A1_1	59.0	IMR90 p8
71.5	E9	108.17	COL3A1_1	59.0	IMR90 p8
72.0	E9	108.7	COL3A1_1	59.0	IMR90 p8
72.5	E9	109.69	COL3A1_1	59.0	IMR90 p8
73.0	E9	110.22	COL3A1_1	59.0	IMR90 p8
73.5	E9	111.1	COL3A1_1	59.0	IMR90 p8
74.0	E9	115.6	COL3A1_1	59.0	IMR90 p8
74.5	E9	128.97	COL3A1_1	59.0	IMR90 p8
75.0	E9	163.9	COL3A1_1	59.0	IMR90 p8
75.5	E9	228.94	COL3A1_1	59.0	IMR90 p8
76.0	E9	313.01	COL3A1_1	59.0	IMR90 p8
76.5	E9	395.81	COL3A1_1	59.0	IMR90 p8
77.0	E9	458.39	COL3A1_1	59.0	IMR90 p8
77.5	E9	472.87	COL3A1_1	59.0	IMR90 p8
78.0	E9	421.83	COL3A1_1	59.0	IMR90 p8
78.5	E9	326.61	COL3A1_1	59.0	IMR90 p8
79.0	E9	220.78	COL3A1_1	59.0	IMR90 p8
79.5	E9	124.5	COL3A1_1	59.0	IMR90 p8
80.0	E9	53.8	COL3A1_1	59.0	IMR90 p8
80.5	E9	18.24	COL3A1_1	59.0	IMR90 p8
81.0	E9	7.22	COL3A1_1	59.0	IMR90 p8
81.5	E9	4.86	COL3A1_1	59.0	IMR90 p8
82.0	E9	4.41	COL3A1_1	59.0	IMR90 p8
82.5	E9	4.2	COL3A1_1	59.0	IMR90 p8
83.0	E9	3.73	COL3A1_1	59.0	IMR90 p8
83.5	E9	3.25	COL3A1_1	59.0	IMR90 p8
84.0	E9	2.85	COL3A1_1	59.0	IMR90 p8
84.5	E9	2.13	COL3A1_1	59.0	IMR90 p8
85.0	E9	1.92	COL3A1_1	59.0	IMR90 p8
85.5	E9	2.29	COL3A1_1	59.0	IMR90 p8
86.0	E9	2.27	COL3A1_1	59.0	IMR90 p8
86.5	E9	2.17	COL3A1_1	59.0	IMR90 p8
87.0	E9	2.55	COL3A1_1	59.0	IMR90 p8
87.5	E9	2.62	COL3A1_1	59.0	IMR90 p8
88.0	E9	2.12	COL3A1_1	59.0	IMR90 p8
88.5	E9	2.17	COL3A1_1	59.0	IMR90 p8
89.0	E9	2.21	COL3A1_1	59.0	IMR90 p8
89.5	E9	1.48	COL3A1_1	59.0	IMR90 p8
90.0	E9	1.14	COL3A1_1	59.0	IMR90 p8
90.5	E9	1.57	COL3A1_1	59.0	IMR90 p8
91.0	E9	1.7	COL3A1_1	59.0	IMR90 p8
91.5	E9	2.03	COL3A1_1	59.0	IMR90 p8
92.0	E9	3.15	COL3A1_1	59.0	IMR90 p8
92.5	E9	3.74	COL3A1_1	59.0	IMR90 p8
93.0	E9	3.58	COL3A1_1	59.0	IMR90 p8
93.5	E9	3.5	COL3A1_1	59.0	IMR90 p8
94.0	E9	3.38	COL3A1_1	59.0	IMR90 p8
94.5	E9	3.15	COL3A1_1	59.0	IMR90 p8
95.0	E9	1.34	COL3A1_1	59.0	IMR90 p8
55.0	F9	4.36	COL3A1_1	57.0	IMR90 p8
55.5	F9	9.45	COL3A1_1	57.0	IMR90 p8
56.0	F9	8.72	COL3A1_1	57.0	IMR90 p8
56.5	F9	8.72	COL3A1_1	57.0	IMR90 p8
57.0	F9	8.72	COL3A1_1	57.0	IMR90 p8
57.5	F9	8.54	COL3A1_1	57.0	IMR90 p8
58.0	F9	9.71	COL3A1_1	57.0	IMR90 p8
58.5	F9	11.64	COL3A1_1	57.0	IMR90 p8
59.0	F9	12.99	COL3A1_1	57.0	IMR90 p8
59.5	F9	14.44	COL3A1_1	57.0	IMR90 p8
60.0	F9	15.48	COL3A1_1	57.0	IMR90 p8
60.5	F9	16.74	COL3A1_1	57.0	IMR90 p8
61.0	F9	18.02	COL3A1_1	57.0	IMR90 p8
61.5	F9	19.3	COL3A1_1	57.0	IMR90 p8
62.0	F9	21.41	COL3A1_1	57.0	IMR90 p8
62.5	F9	23.44	COL3A1_1	57.0	IMR90 p8
63.0	F9	25.39	COL3A1_1	57.0	IMR90 p8
63.5	F9	28.71	COL3A1_1	57.0	IMR90 p8
64.0	F9	33.42	COL3A1_1	57.0	IMR90 p8
64.5	F9	39.52	COL3A1_1	57.0	IMR90 p8
65.0	F9	48.59	COL3A1_1	57.0	IMR90 p8
65.5	F9	58.97	COL3A1_1	57.0	IMR90 p8
66.0	F9	69.61	COL3A1_1	57.0	IMR90 p8
66.5	F9	80.28	COL3A1_1	57.0	IMR90 p8
67.0	F9	88.08	COL3A1_1	57.0	IMR90 p8
67.5	F9	92.47	COL3A1_1	57.0	IMR90 p8
68.0	F9	95.51	COL3A1_1	57.0	IMR90 p8
68.5	F9	96.62	COL3A1_1	57.0	IMR90 p8
69.0	F9	95.78	COL3A1_1	57.0	IMR90 p8
69.5	F9	95.79	COL3A1_1	57.0	IMR90 p8
70.0	F9	96.34	COL3A1_1	57.0	IMR90 p8
70.5	F9	96.13	COL3A1_1	57.0	IMR90 p8
71.0	F9	95.81	COL3A1_1	57.0	IMR90 p8
71.5	F9	96.22	COL3A1_1	57.0	IMR90 p8
72.0	F9	96.98	COL3A1_1	57.0	IMR90 p8
72.5	F9	98.07	COL3A1_1	57.0	IMR90 p8
73.0	F9	100.11	COL3A1_1	57.0	IMR90 p8
73.5	F9	103.52	COL3A1_1	57.0	IMR90 p8
74.0	F9	108.56	COL3A1_1	57.0	IMR90 p8
74.5	F9	119.89	COL3A1_1	57.0	IMR90 p8
75.0	F9	150.01	COL3A1_1	57.0	IMR90 p8
75.5	F9	207.75	COL3A1_1	57.0	IMR90 p8
76.0	F9	282.23	COL3A1_1	57.0	IMR90 p8
76.5	F9	355.95	COL3A1_1	57.0	IMR90 p8
77.0	F9	413.62	COL3A1_1	57.0	IMR90 p8
77.5	F9	428.48	COL3A1_1	57.0	IMR90 p8
78.0	F9	382.32	COL3A1_1	57.0	IMR90 p8
78.5	F9	295.89	COL3A1_1	57.0	IMR90 p8
79.0	F9	200.47	COL3A1_1	57.0	IMR90 p8
79.5	F9	112.44	COL3A1_1	57.0	IMR90 p8
80.0	F9	47.78	COL3A1_1	57.0	IMR90 p8
80.5	F9	16.1	COL3A1_1	57.0	IMR90 p8
81.0	F9	6.73	COL3A1_1	57.0	IMR90 p8
81.5	F9	4.79	COL3A1_1	57.0	IMR90 p8
82.0	F9	4.48	COL3A1_1	57.0	IMR90 p8
82.5	F9	4.12	COL3A1_1	57.0	IMR90 p8
83.0	F9	3.46	COL3A1_1	57.0	IMR90 p8
83.5	F9	2.83	COL3A1_1	57.0	IMR90 p8
84.0	F9	2.85	COL3A1_1	57.0	IMR90 p8
84.5	F9	2.89	COL3A1_1	57.0	IMR90 p8
85.0	F9	2.82	COL3A1_1	57.0	IMR90 p8
85.5	F9	2.75	COL3A1_1	57.0	IMR90 p8
86.0	F9	2.82	COL3A1_1	57.0	IMR90 p8
86.5	F9	2.27	COL3A1_1	57.0	IMR90 p8
87.0	F9	2.06	COL3A1_1	57.0	IMR90 p8
87.5	F9	2.33	COL3A1_1	57.0	IMR90 p8
88.0	F9	2.53	COL3A1_1	57.0	IMR90 p8
88.5	F9	2.53	COL3A1_1	57.0	IMR90 p8
89.0	F9	2.65	COL3A1_1	57.0	IMR90 p8
89.5	F9	2.33	COL3A1_1	57.0	IMR90 p8
90.0	F9	1.41	COL3A1_1	57.0	IMR90 p8
90.5	F9	0.93	COL3A1_1	57.0	IMR90 p8
91.0	F9	1.18	COL3A1_1	57.0	IMR90 p8
91.5	F9	1.54	COL3A1_1	57.0	IMR90 p8
92.0	F9	1.61	COL3A1_1	57.0	IMR90 p8
92.5	F9	2.16	COL3A1_1	57.0	IMR90 p8
93.0	F9	1.97	COL3A1_1	57.0	IMR90 p8
93.5	F9	0.77	COL3A1_1	57.0	IMR90 p8
94.0	F9	0.24	COL3A1_1	57.0	IMR90 p8
94.5	F9	-0.95	COL3A1_1	57.0	IMR90 p8
95.0	F9	-1.03	COL3A1_1	57.0	IMR90 p8
55.0	G9	3.7	COL3A1_1	55.7	IMR90 p8
55.5	G9	8.02	COL3A1_1	55.7	IMR90 p8
56.0	G9	7.4	COL3A1_1	55.7	IMR90 p8
56.5	G9	7.4	COL3A1_1	55.7	IMR90 p8
57.0	G9	7.4	COL3A1_1	55.7	IMR90 p8
57.5	G9	7.26	COL3A1_1	55.7	IMR90 p8
58.0	G9	8.18	COL3A1_1	55.7	IMR90 p8
58.5	G9	9.47	COL3A1_1	55.7	IMR90 p8
59.0	G9	10.71	COL3A1_1	55.7	IMR90 p8
59.5	G9	12.18	COL3A1_1	55.7	IMR90 p8
60.0	G9	13.67	COL3A1_1	55.7	IMR90 p8
60.5	G9	15.07	COL3A1_1	55.7	IMR90 p8
61.0	G9	16.44	COL3A1_1	55.7	IMR90 p8
61.5	G9	18.34	COL3A1_1	55.7	IMR90 p8
62.0	G9	20.28	COL3A1_1	55.7	IMR90 p8
62.5	G9	21.96	COL3A1_1	55.7	IMR90 p8
63.0	G9	25.07	COL3A1_1	55.7	IMR90 p8
63.5	G9	29.44	COL3A1_1	55.7	IMR90 p8
64.0	G9	34.36	COL3A1_1	55.7	IMR90 p8
64.5	G9	40.27	COL3A1_1	55.7	IMR90 p8
65.0	G9	47.93	COL3A1_1	55.7	IMR90 p8
65.5	G9	56.16	COL3A1_1	55.7	IMR90 p8
66.0	G9	63.87	COL3A1_1	55.7	IMR90 p8
66.5	G9	71.31	COL3A1_1	55.7	IMR90 p8
67.0	G9	78.22	COL3A1_1	55.7	IMR90 p8
67.5	G9	83.16	COL3A1_1	55.7	IMR90 p8
68.0	G9	85.77	COL3A1_1	55.7	IMR90 p8
68.5	G9	87.63	COL3A1_1	55.7	IMR90 p8
69.0	G9	88.16	COL3A1_1	55.7	IMR90 p8
69.5	G9	87.06	COL3A1_1	55.7	IMR90 p8
70.0	G9	85.59	COL3A1_1	55.7	IMR90 p8
70.5	G9	84.42	COL3A1_1	55.7	IMR90 p8
71.0	G9	83.46	COL3A1_1	55.7	IMR90 p8
71.5	G9	83.2	COL3A1_1	55.7	IMR90 p8
72.0	G9	83.52	COL3A1_1	55.7	IMR90 p8
72.5	G9	84.67	COL3A1_1	55.7	IMR90 p8
73.0	G9	86.14	COL3A1_1	55.7	IMR90 p8
73.5	G9	87.77	COL3A1_1	55.7	IMR90 p8
74.0	G9	91.14	COL3A1_1	55.7	IMR90 p8
74.5	G9	100.27	COL3A1_1	55.7	IMR90 p8
75.0	G9	124.33	COL3A1_1	55.7	IMR90 p8
75.5	G9	172.28	COL3A1_1	55.7	IMR90 p8
76.0	G9	235.88	COL3A1_1	55.7	IMR90 p8
76.5	G9	298.85	COL3A1_1	55.7	IMR90 p8
77.0	G9	348.33	COL3A1_1	55.7	IMR90 p8
77.5	G9	363.21	COL3A1_1	55.7	IMR90 p8
78.0	G9	326.67	COL3A1_1	55.7	IMR90 p8
78.5	G9	253.88	COL3A1_1	55.7	IMR90 p8
79.0	G9	172.59	COL3A1_1	55.7	IMR90 p8
79.5	G9	98.05	COL3A1_1	55.7	IMR90 p8
80.0	G9	42.4	COL3A1_1	55.7	IMR90 p8
80.5	G9	14.14	COL3A1_1	55.7	IMR90 p8
81.0	G9	6.0	COL3A1_1	55.7	IMR90 p8
81.5	G9	4.83	COL3A1_1	55.7	IMR90 p8
82.0	G9	4.91	COL3A1_1	55.7	IMR90 p8
82.5	G9	5.03	COL3A1_1	55.7	IMR90 p8
83.0	G9	4.57	COL3A1_1	55.7	IMR90 p8
83.5	G9	4.27	COL3A1_1	55.7	IMR90 p8
84.0	G9	3.96	COL3A1_1	55.7	IMR90 p8
84.5	G9	2.9	COL3A1_1	55.7	IMR90 p8
85.0	G9	2.0	COL3A1_1	55.7	IMR90 p8
85.5	G9	1.46	COL3A1_1	55.7	IMR90 p8
86.0	G9	0.89	COL3A1_1	55.7	IMR90 p8
86.5	G9	0.88	COL3A1_1	55.7	IMR90 p8
87.0	G9	1.58	COL3A1_1	55.7	IMR90 p8
87.5	G9	2.18	COL3A1_1	55.7	IMR90 p8
88.0	G9	2.81	COL3A1_1	55.7	IMR90 p8
88.5	G9	3.35	COL3A1_1	55.7	IMR90 p8
89.0	G9	3.0	COL3A1_1	55.7	IMR90 p8
89.5	G9	2.35	COL3A1_1	55.7	IMR90 p8
90.0	G9	2.16	COL3A1_1	55.7	IMR90 p8
90.5	G9	1.9	COL3A1_1	55.7	IMR90 p8
91.0	G9	1.34	COL3A1_1	55.7	IMR90 p8
91.5	G9	1.35	COL3A1_1	55.7	IMR90 p8
92.0	G9	1.91	COL3A1_1	55.7	IMR90 p8
92.5	G9	1.63	COL3A1_1	55.7	IMR90 p8
93.0	G9	1.58	COL3A1_1	55.7	IMR90 p8
93.5	G9	1.35	COL3A1_1	55.7	IMR90 p8
94.0	G9	0.99	COL3A1_1	55.7	IMR90 p8
94.5	G9	-0.58	COL3A1_1	55.7	IMR90 p8
95.0	G9	-1.03	COL3A1_1	55.7	IMR90 p8
55.0	H9	1.98	COL3A1_1	55.0	IMR90 p8
55.5	H9	4.29	COL3A1_1	55.0	IMR90 p8
56.0	H9	3.96	COL3A1_1	55.0	IMR90 p8
56.5	H9	3.96	COL3A1_1	55.0	IMR90 p8
57.0	H9	3.96	COL3A1_1	55.0	IMR90 p8
57.5	H9	3.68	COL3A1_1	55.0	IMR90 p8
58.0	H9	5.52	COL3A1_1	55.0	IMR90 p8
58.5	H9	8.55	COL3A1_1	55.0	IMR90 p8
59.0	H9	10.59	COL3A1_1	55.0	IMR90 p8
59.5	H9	12.71	COL3A1_1	55.0	IMR90 p8
60.0	H9	15.17	COL3A1_1	55.0	IMR90 p8
60.5	H9	17.65	COL3A1_1	55.0	IMR90 p8
61.0	H9	20.19	COL3A1_1	55.0	IMR90 p8
61.5	H9	23.23	COL3A1_1	55.0	IMR90 p8
62.0	H9	25.59	COL3A1_1	55.0	IMR90 p8
62.5	H9	27.08	COL3A1_1	55.0	IMR90 p8
63.0	H9	28.71	COL3A1_1	55.0	IMR90 p8
63.5	H9	30.16	COL3A1_1	55.0	IMR90 p8
64.0	H9	31.73	COL3A1_1	55.0	IMR90 p8
64.5	H9	34.7	COL3A1_1	55.0	IMR90 p8
65.0	H9	39.16	COL3A1_1	55.0	IMR90 p8
65.5	H9	44.43	COL3A1_1	55.0	IMR90 p8
66.0	H9	50.49	COL3A1_1	55.0	IMR90 p8
66.5	H9	57.72	COL3A1_1	55.0	IMR90 p8
67.0	H9	64.39	COL3A1_1	55.0	IMR90 p8
67.5	H9	70.04	COL3A1_1	55.0	IMR90 p8
68.0	H9	74.5	COL3A1_1	55.0	IMR90 p8
68.5	H9	77.71	COL3A1_1	55.0	IMR90 p8
69.0	H9	79.07	COL3A1_1	55.0	IMR90 p8
69.5	H9	79.28	COL3A1_1	55.0	IMR90 p8
70.0	H9	78.75	COL3A1_1	55.0	IMR90 p8
70.5	H9	77.94	COL3A1_1	55.0	IMR90 p8
71.0	H9	77.63	COL3A1_1	55.0	IMR90 p8
71.5	H9	77.58	COL3A1_1	55.0	IMR90 p8
72.0	H9	78.13	COL3A1_1	55.0	IMR90 p8
72.5	H9	79.35	COL3A1_1	55.0	IMR90 p8
73.0	H9	81.21	COL3A1_1	55.0	IMR90 p8
73.5	H9	83.1	COL3A1_1	55.0	IMR90 p8
74.0	H9	86.02	COL3A1_1	55.0	IMR90 p8
74.5	H9	93.71	COL3A1_1	55.0	IMR90 p8
75.0	H9	115.07	COL3A1_1	55.0	IMR90 p8
75.5	H9	157.81	COL3A1_1	55.0	IMR90 p8
76.0	H9	215.26	COL3A1_1	55.0	IMR90 p8
76.5	H9	272.91	COL3A1_1	55.0	IMR90 p8
77.0	H9	318.54	COL3A1_1	55.0	IMR90 p8
77.5	H9	333.09	COL3A1_1	55.0	IMR90 p8
78.0	H9	299.85	COL3A1_1	55.0	IMR90 p8
78.5	H9	232.93	COL3A1_1	55.0	IMR90 p8
79.0	H9	158.79	COL3A1_1	55.0	IMR90 p8
79.5	H9	90.29	COL3A1_1	55.0	IMR90 p8
80.0	H9	38.89	COL3A1_1	55.0	IMR90 p8
80.5	H9	13.43	COL3A1_1	55.0	IMR90 p8
81.0	H9	5.88	COL3A1_1	55.0	IMR90 p8
81.5	H9	4.57	COL3A1_1	55.0	IMR90 p8
82.0	H9	5.18	COL3A1_1	55.0	IMR90 p8
82.5	H9	5.03	COL3A1_1	55.0	IMR90 p8
83.0	H9	4.78	COL3A1_1	55.0	IMR90 p8
83.5	H9	5.52	COL3A1_1	55.0	IMR90 p8
84.0	H9	5.26	COL3A1_1	55.0	IMR90 p8
84.5	H9	4.02	COL3A1_1	55.0	IMR90 p8
85.0	H9	3.67	COL3A1_1	55.0	IMR90 p8
85.5	H9	3.04	COL3A1_1	55.0	IMR90 p8
86.0	H9	2.3	COL3A1_1	55.0	IMR90 p8
86.5	H9	2.34	COL3A1_1	55.0	IMR90 p8
87.0	H9	2.73	COL3A1_1	55.0	IMR90 p8
87.5	H9	3.04	COL3A1_1	55.0	IMR90 p8
88.0	H9	3.19	COL3A1_1	55.0	IMR90 p8
88.5	H9	2.84	COL3A1_1	55.0	IMR90 p8
89.0	H9	2.17	COL3A1_1	55.0	IMR90 p8
89.5	H9	1.69	COL3A1_1	55.0	IMR90 p8
90.0	H9	1.31	COL3A1_1	55.0	IMR90 p8
90.5	H9	1.58	COL3A1_1	55.0	IMR90 p8
91.0	H9	2.16	COL3A1_1	55.0	IMR90 p8
91.5	H9	3.08	COL3A1_1	55.0	IMR90 p8
92.0	H9	3.81	COL3A1_1	55.0	IMR90 p8
92.5	H9	3.98	COL3A1_1	55.0	IMR90 p8
93.0	H9	4.15	COL3A1_1	55.0	IMR90 p8
93.5	H9	3.9	COL3A1_1	55.0	IMR90 p8
94.0	H9	3.67	COL3A1_1	55.0	IMR90 p8
94.5	H9	3.11	COL3A1_1	55.0	IMR90 p8
95.0	H9	1.12	COL3A1_1	55.0	IMR90 p8
