# Supplementary material for: Primer PICKR: literature-mined scoring platform for robust RT–qPCR primers
Source: Nat Commun. 2026 May 28;17:6938. doi: 10.1038/s41467-026-73648-2 (PMC13388996; doi:10.1038/s41467-026-73648-2)
Supplement: Supplementary file 11 — Source Data [file 41467_2026_73648_MOESM11_ESM.zip › Suppl_Fig_S4/melting_curve_data_ACTA2_1.csv]

Temperature	Well	Derivative	Target	melt temp	Replicate
55.0	A2	17.6	ACTA2_1	65.0	IMR90 p11
55.5	A2	38.13	ACTA2_1	65.0	IMR90 p11
56.0	A2	35.2	ACTA2_1	65.0	IMR90 p11
56.5	A2	35.2	ACTA2_1	65.0	IMR90 p11
57.0	A2	35.2	ACTA2_1	65.0	IMR90 p11
57.5	A2	35.05	ACTA2_1	65.0	IMR90 p11
58.0	A2	35.95	ACTA2_1	65.0	IMR90 p11
58.5	A2	37.84	ACTA2_1	65.0	IMR90 p11
59.0	A2	39.81	ACTA2_1	65.0	IMR90 p11
59.5	A2	40.67	ACTA2_1	65.0	IMR90 p11
60.0	A2	41.02	ACTA2_1	65.0	IMR90 p11
60.5	A2	42.42	ACTA2_1	65.0	IMR90 p11
61.0	A2	44.43	ACTA2_1	65.0	IMR90 p11
61.5	A2	45.55	ACTA2_1	65.0	IMR90 p11
62.0	A2	46.5	ACTA2_1	65.0	IMR90 p11
62.5	A2	47.95	ACTA2_1	65.0	IMR90 p11
63.0	A2	48.67	ACTA2_1	65.0	IMR90 p11
63.5	A2	49.15	ACTA2_1	65.0	IMR90 p11
64.0	A2	51.76	ACTA2_1	65.0	IMR90 p11
64.5	A2	57.63	ACTA2_1	65.0	IMR90 p11
65.0	A2	65.94	ACTA2_1	65.0	IMR90 p11
65.5	A2	76.78	ACTA2_1	65.0	IMR90 p11
66.0	A2	88.75	ACTA2_1	65.0	IMR90 p11
66.5	A2	99.54	ACTA2_1	65.0	IMR90 p11
67.0	A2	107.7	ACTA2_1	65.0	IMR90 p11
67.5	A2	112.82	ACTA2_1	65.0	IMR90 p11
68.0	A2	115.36	ACTA2_1	65.0	IMR90 p11
68.5	A2	116.18	ACTA2_1	65.0	IMR90 p11
69.0	A2	115.84	ACTA2_1	65.0	IMR90 p11
69.5	A2	115.64	ACTA2_1	65.0	IMR90 p11
70.0	A2	115.79	ACTA2_1	65.0	IMR90 p11
70.5	A2	115.73	ACTA2_1	65.0	IMR90 p11
71.0	A2	116.2	ACTA2_1	65.0	IMR90 p11
71.5	A2	117.0	ACTA2_1	65.0	IMR90 p11
72.0	A2	117.3	ACTA2_1	65.0	IMR90 p11
72.5	A2	118.05	ACTA2_1	65.0	IMR90 p11
73.0	A2	119.65	ACTA2_1	65.0	IMR90 p11
73.5	A2	121.63	ACTA2_1	65.0	IMR90 p11
74.0	A2	125.61	ACTA2_1	65.0	IMR90 p11
74.5	A2	136.82	ACTA2_1	65.0	IMR90 p11
75.0	A2	165.59	ACTA2_1	65.0	IMR90 p11
75.5	A2	221.49	ACTA2_1	65.0	IMR90 p11
76.0	A2	303.32	ACTA2_1	65.0	IMR90 p11
76.5	A2	398.39	ACTA2_1	65.0	IMR90 p11
77.0	A2	484.59	ACTA2_1	65.0	IMR90 p11
77.5	A2	532.92	ACTA2_1	65.0	IMR90 p11
78.0	A2	521.7	ACTA2_1	65.0	IMR90 p11
78.5	A2	451.2	ACTA2_1	65.0	IMR90 p11
79.0	A2	342.91	ACTA2_1	65.0	IMR90 p11
79.5	A2	226.47	ACTA2_1	65.0	IMR90 p11
80.0	A2	127.04	ACTA2_1	65.0	IMR90 p11
80.5	A2	59.09	ACTA2_1	65.0	IMR90 p11
81.0	A2	23.58	ACTA2_1	65.0	IMR90 p11
81.5	A2	10.12	ACTA2_1	65.0	IMR90 p11
82.0	A2	6.16	ACTA2_1	65.0	IMR90 p11
82.5	A2	4.85	ACTA2_1	65.0	IMR90 p11
83.0	A2	3.91	ACTA2_1	65.0	IMR90 p11
83.5	A2	2.96	ACTA2_1	65.0	IMR90 p11
84.0	A2	2.6	ACTA2_1	65.0	IMR90 p11
84.5	A2	3.07	ACTA2_1	65.0	IMR90 p11
85.0	A2	3.29	ACTA2_1	65.0	IMR90 p11
85.5	A2	3.15	ACTA2_1	65.0	IMR90 p11
86.0	A2	3.26	ACTA2_1	65.0	IMR90 p11
86.5	A2	2.88	ACTA2_1	65.0	IMR90 p11
87.0	A2	1.86	ACTA2_1	65.0	IMR90 p11
87.5	A2	1.66	ACTA2_1	65.0	IMR90 p11
88.0	A2	1.93	ACTA2_1	65.0	IMR90 p11
88.5	A2	1.73	ACTA2_1	65.0	IMR90 p11
89.0	A2	1.96	ACTA2_1	65.0	IMR90 p11
89.5	A2	2.5	ACTA2_1	65.0	IMR90 p11
90.0	A2	2.52	ACTA2_1	65.0	IMR90 p11
90.5	A2	2.18	ACTA2_1	65.0	IMR90 p11
91.0	A2	2.27	ACTA2_1	65.0	IMR90 p11
91.5	A2	2.22	ACTA2_1	65.0	IMR90 p11
92.0	A2	1.99	ACTA2_1	65.0	IMR90 p11
92.5	A2	1.86	ACTA2_1	65.0	IMR90 p11
93.0	A2	1.89	ACTA2_1	65.0	IMR90 p11
93.5	A2	1.52	ACTA2_1	65.0	IMR90 p11
94.0	A2	1.23	ACTA2_1	65.0	IMR90 p11
94.5	A2	0.57	ACTA2_1	65.0	IMR90 p11
95.0	A2	-0.16	ACTA2_1	65.0	IMR90 p11
55.0	B2	19.85	ACTA2_1	64.5	IMR90 p11
55.5	B2	43.02	ACTA2_1	64.5	IMR90 p11
56.0	B2	39.71	ACTA2_1	64.5	IMR90 p11
56.5	B2	39.71	ACTA2_1	64.5	IMR90 p11
57.0	B2	39.71	ACTA2_1	64.5	IMR90 p11
57.5	B2	39.61	ACTA2_1	64.5	IMR90 p11
58.0	B2	40.1	ACTA2_1	64.5	IMR90 p11
58.5	B2	41.85	ACTA2_1	64.5	IMR90 p11
59.0	B2	43.98	ACTA2_1	64.5	IMR90 p11
59.5	B2	45.47	ACTA2_1	64.5	IMR90 p11
60.0	B2	46.46	ACTA2_1	64.5	IMR90 p11
60.5	B2	47.48	ACTA2_1	64.5	IMR90 p11
61.0	B2	48.1	ACTA2_1	64.5	IMR90 p11
61.5	B2	47.91	ACTA2_1	64.5	IMR90 p11
62.0	B2	47.78	ACTA2_1	64.5	IMR90 p11
62.5	B2	47.43	ACTA2_1	64.5	IMR90 p11
63.0	B2	47.01	ACTA2_1	64.5	IMR90 p11
63.5	B2	48.15	ACTA2_1	64.5	IMR90 p11
64.0	B2	51.85	ACTA2_1	64.5	IMR90 p11
64.5	B2	57.78	ACTA2_1	64.5	IMR90 p11
65.0	B2	66.77	ACTA2_1	64.5	IMR90 p11
65.5	B2	78.2	ACTA2_1	64.5	IMR90 p11
66.0	B2	89.64	ACTA2_1	64.5	IMR90 p11
66.5	B2	99.79	ACTA2_1	64.5	IMR90 p11
67.0	B2	108.16	ACTA2_1	64.5	IMR90 p11
67.5	B2	113.33	ACTA2_1	64.5	IMR90 p11
68.0	B2	115.82	ACTA2_1	64.5	IMR90 p11
68.5	B2	117.08	ACTA2_1	64.5	IMR90 p11
69.0	B2	117.44	ACTA2_1	64.5	IMR90 p11
69.5	B2	117.42	ACTA2_1	64.5	IMR90 p11
70.0	B2	118.06	ACTA2_1	64.5	IMR90 p11
70.5	B2	118.85	ACTA2_1	64.5	IMR90 p11
71.0	B2	119.04	ACTA2_1	64.5	IMR90 p11
71.5	B2	119.44	ACTA2_1	64.5	IMR90 p11
72.0	B2	120.23	ACTA2_1	64.5	IMR90 p11
72.5	B2	120.71	ACTA2_1	64.5	IMR90 p11
73.0	B2	121.55	ACTA2_1	64.5	IMR90 p11
73.5	B2	124.06	ACTA2_1	64.5	IMR90 p11
74.0	B2	129.25	ACTA2_1	64.5	IMR90 p11
74.5	B2	142.8	ACTA2_1	64.5	IMR90 p11
75.0	B2	175.45	ACTA2_1	64.5	IMR90 p11
75.5	B2	235.69	ACTA2_1	64.5	IMR90 p11
76.0	B2	321.11	ACTA2_1	64.5	IMR90 p11
76.5	B2	417.99	ACTA2_1	64.5	IMR90 p11
77.0	B2	502.22	ACTA2_1	64.5	IMR90 p11
77.5	B2	545.52	ACTA2_1	64.5	IMR90 p11
78.0	B2	528.36	ACTA2_1	64.5	IMR90 p11
78.5	B2	452.74	ACTA2_1	64.5	IMR90 p11
79.0	B2	340.64	ACTA2_1	64.5	IMR90 p11
79.5	B2	222.8	ACTA2_1	64.5	IMR90 p11
80.0	B2	124.26	ACTA2_1	64.5	IMR90 p11
80.5	B2	57.41	ACTA2_1	64.5	IMR90 p11
81.0	B2	22.63	ACTA2_1	64.5	IMR90 p11
81.5	B2	9.96	ACTA2_1	64.5	IMR90 p11
82.0	B2	6.33	ACTA2_1	64.5	IMR90 p11
82.5	B2	4.72	ACTA2_1	64.5	IMR90 p11
83.0	B2	3.97	ACTA2_1	64.5	IMR90 p11
83.5	B2	3.01	ACTA2_1	64.5	IMR90 p11
84.0	B2	2.15	ACTA2_1	64.5	IMR90 p11
84.5	B2	2.14	ACTA2_1	64.5	IMR90 p11
85.0	B2	2.66	ACTA2_1	64.5	IMR90 p11
85.5	B2	2.99	ACTA2_1	64.5	IMR90 p11
86.0	B2	3.28	ACTA2_1	64.5	IMR90 p11
86.5	B2	3.23	ACTA2_1	64.5	IMR90 p11
87.0	B2	2.85	ACTA2_1	64.5	IMR90 p11
87.5	B2	2.46	ACTA2_1	64.5	IMR90 p11
88.0	B2	2.15	ACTA2_1	64.5	IMR90 p11
88.5	B2	2.03	ACTA2_1	64.5	IMR90 p11
89.0	B2	1.9	ACTA2_1	64.5	IMR90 p11
89.5	B2	1.9	ACTA2_1	64.5	IMR90 p11
90.0	B2	1.73	ACTA2_1	64.5	IMR90 p11
90.5	B2	1.42	ACTA2_1	64.5	IMR90 p11
91.0	B2	1.44	ACTA2_1	64.5	IMR90 p11
91.5	B2	1.81	ACTA2_1	64.5	IMR90 p11
92.0	B2	1.52	ACTA2_1	64.5	IMR90 p11
92.5	B2	1.41	ACTA2_1	64.5	IMR90 p11
93.0	B2	1.22	ACTA2_1	64.5	IMR90 p11
93.5	B2	1.44	ACTA2_1	64.5	IMR90 p11
94.0	B2	1.44	ACTA2_1	64.5	IMR90 p11
94.5	B2	3.37	ACTA2_1	64.5	IMR90 p11
95.0	B2	2.6	ACTA2_1	64.5	IMR90 p11
55.0	C2	18.46	ACTA2_1	63.3	IMR90 p11
55.5	C2	40.01	ACTA2_1	63.3	IMR90 p11
56.0	C2	36.93	ACTA2_1	63.3	IMR90 p11
56.5	C2	36.93	ACTA2_1	63.3	IMR90 p11
57.0	C2	36.93	ACTA2_1	63.3	IMR90 p11
57.5	C2	36.76	ACTA2_1	63.3	IMR90 p11
58.0	C2	37.72	ACTA2_1	63.3	IMR90 p11
58.5	C2	40.41	ACTA2_1	63.3	IMR90 p11
59.0	C2	42.53	ACTA2_1	63.3	IMR90 p11
59.5	C2	44.13	ACTA2_1	63.3	IMR90 p11
60.0	C2	46.26	ACTA2_1	63.3	IMR90 p11
60.5	C2	47.69	ACTA2_1	63.3	IMR90 p11
61.0	C2	48.36	ACTA2_1	63.3	IMR90 p11
61.5	C2	49.05	ACTA2_1	63.3	IMR90 p11
62.0	C2	49.43	ACTA2_1	63.3	IMR90 p11
62.5	C2	50.09	ACTA2_1	63.3	IMR90 p11
63.0	C2	51.27	ACTA2_1	63.3	IMR90 p11
63.5	C2	52.85	ACTA2_1	63.3	IMR90 p11
64.0	C2	56.25	ACTA2_1	63.3	IMR90 p11
64.5	C2	62.36	ACTA2_1	63.3	IMR90 p11
65.0	C2	69.83	ACTA2_1	63.3	IMR90 p11
65.5	C2	79.37	ACTA2_1	63.3	IMR90 p11
66.0	C2	90.28	ACTA2_1	63.3	IMR90 p11
66.5	C2	100.64	ACTA2_1	63.3	IMR90 p11
67.0	C2	108.76	ACTA2_1	63.3	IMR90 p11
67.5	C2	114.75	ACTA2_1	63.3	IMR90 p11
68.0	C2	118.99	ACTA2_1	63.3	IMR90 p11
68.5	C2	121.44	ACTA2_1	63.3	IMR90 p11
69.0	C2	122.39	ACTA2_1	63.3	IMR90 p11
69.5	C2	122.7	ACTA2_1	63.3	IMR90 p11
70.0	C2	123.55	ACTA2_1	63.3	IMR90 p11
70.5	C2	124.28	ACTA2_1	63.3	IMR90 p11
71.0	C2	124.68	ACTA2_1	63.3	IMR90 p11
71.5	C2	125.04	ACTA2_1	63.3	IMR90 p11
72.0	C2	126.26	ACTA2_1	63.3	IMR90 p11
72.5	C2	127.17	ACTA2_1	63.3	IMR90 p11
73.0	C2	127.63	ACTA2_1	63.3	IMR90 p11
73.5	C2	129.39	ACTA2_1	63.3	IMR90 p11
74.0	C2	134.72	ACTA2_1	63.3	IMR90 p11
74.5	C2	148.88	ACTA2_1	63.3	IMR90 p11
75.0	C2	182.56	ACTA2_1	63.3	IMR90 p11
75.5	C2	244.81	ACTA2_1	63.3	IMR90 p11
76.0	C2	335.22	ACTA2_1	63.3	IMR90 p11
76.5	C2	441.34	ACTA2_1	63.3	IMR90 p11
77.0	C2	537.67	ACTA2_1	63.3	IMR90 p11
77.5	C2	594.33	ACTA2_1	63.3	IMR90 p11
78.0	C2	589.41	ACTA2_1	63.3	IMR90 p11
78.5	C2	519.63	ACTA2_1	63.3	IMR90 p11
79.0	C2	403.69	ACTA2_1	63.3	IMR90 p11
79.5	C2	274.33	ACTA2_1	63.3	IMR90 p11
80.0	C2	160.45	ACTA2_1	63.3	IMR90 p11
80.5	C2	78.4	ACTA2_1	63.3	IMR90 p11
81.0	C2	31.86	ACTA2_1	63.3	IMR90 p11
81.5	C2	12.38	ACTA2_1	63.3	IMR90 p11
82.0	C2	6.56	ACTA2_1	63.3	IMR90 p11
82.5	C2	5.27	ACTA2_1	63.3	IMR90 p11
83.0	C2	4.97	ACTA2_1	63.3	IMR90 p11
83.5	C2	4.46	ACTA2_1	63.3	IMR90 p11
84.0	C2	4.13	ACTA2_1	63.3	IMR90 p11
84.5	C2	3.48	ACTA2_1	63.3	IMR90 p11
85.0	C2	2.16	ACTA2_1	63.3	IMR90 p11
85.5	C2	1.39	ACTA2_1	63.3	IMR90 p11
86.0	C2	1.19	ACTA2_1	63.3	IMR90 p11
86.5	C2	0.74	ACTA2_1	63.3	IMR90 p11
87.0	C2	0.91	ACTA2_1	63.3	IMR90 p11
87.5	C2	1.99	ACTA2_1	63.3	IMR90 p11
88.0	C2	2.7	ACTA2_1	63.3	IMR90 p11
88.5	C2	2.62	ACTA2_1	63.3	IMR90 p11
89.0	C2	2.58	ACTA2_1	63.3	IMR90 p11
89.5	C2	2.73	ACTA2_1	63.3	IMR90 p11
90.0	C2	2.48	ACTA2_1	63.3	IMR90 p11
90.5	C2	2.03	ACTA2_1	63.3	IMR90 p11
91.0	C2	2.26	ACTA2_1	63.3	IMR90 p11
91.5	C2	2.46	ACTA2_1	63.3	IMR90 p11
92.0	C2	2.09	ACTA2_1	63.3	IMR90 p11
92.5	C2	2.05	ACTA2_1	63.3	IMR90 p11
93.0	C2	1.99	ACTA2_1	63.3	IMR90 p11
93.5	C2	1.91	ACTA2_1	63.3	IMR90 p11
94.0	C2	1.99	ACTA2_1	63.3	IMR90 p11
94.5	C2	2.82	ACTA2_1	63.3	IMR90 p11
95.0	C2	1.63	ACTA2_1	63.3	IMR90 p11
55.0	D2	16.87	ACTA2_1	61.4	IMR90 p11
55.5	D2	36.56	ACTA2_1	61.4	IMR90 p11
56.0	D2	33.74	ACTA2_1	61.4	IMR90 p11
56.5	D2	33.74	ACTA2_1	61.4	IMR90 p11
57.0	D2	33.74	ACTA2_1	61.4	IMR90 p11
57.5	D2	33.58	ACTA2_1	61.4	IMR90 p11
58.0	D2	34.54	ACTA2_1	61.4	IMR90 p11
58.5	D2	36.91	ACTA2_1	61.4	IMR90 p11
59.0	D2	39.48	ACTA2_1	61.4	IMR90 p11
59.5	D2	41.8	ACTA2_1	61.4	IMR90 p11
60.0	D2	43.74	ACTA2_1	61.4	IMR90 p11
60.5	D2	45.88	ACTA2_1	61.4	IMR90 p11
61.0	D2	47.74	ACTA2_1	61.4	IMR90 p11
61.5	D2	48.99	ACTA2_1	61.4	IMR90 p11
62.0	D2	50.23	ACTA2_1	61.4	IMR90 p11
62.5	D2	51.41	ACTA2_1	61.4	IMR90 p11
63.0	D2	52.09	ACTA2_1	61.4	IMR90 p11
63.5	D2	52.74	ACTA2_1	61.4	IMR90 p11
64.0	D2	54.4	ACTA2_1	61.4	IMR90 p11
64.5	D2	57.25	ACTA2_1	61.4	IMR90 p11
65.0	D2	62.0	ACTA2_1	61.4	IMR90 p11
65.5	D2	69.3	ACTA2_1	61.4	IMR90 p11
66.0	D2	78.76	ACTA2_1	61.4	IMR90 p11
66.5	D2	88.4	ACTA2_1	61.4	IMR90 p11
67.0	D2	97.25	ACTA2_1	61.4	IMR90 p11
67.5	D2	104.85	ACTA2_1	61.4	IMR90 p11
68.0	D2	110.3	ACTA2_1	61.4	IMR90 p11
68.5	D2	113.99	ACTA2_1	61.4	IMR90 p11
69.0	D2	116.8	ACTA2_1	61.4	IMR90 p11
69.5	D2	118.8	ACTA2_1	61.4	IMR90 p11
70.0	D2	119.87	ACTA2_1	61.4	IMR90 p11
70.5	D2	120.58	ACTA2_1	61.4	IMR90 p11
71.0	D2	120.68	ACTA2_1	61.4	IMR90 p11
71.5	D2	120.58	ACTA2_1	61.4	IMR90 p11
72.0	D2	120.85	ACTA2_1	61.4	IMR90 p11
72.5	D2	121.68	ACTA2_1	61.4	IMR90 p11
73.0	D2	123.03	ACTA2_1	61.4	IMR90 p11
73.5	D2	125.07	ACTA2_1	61.4	IMR90 p11
74.0	D2	129.24	ACTA2_1	61.4	IMR90 p11
74.5	D2	140.97	ACTA2_1	61.4	IMR90 p11
75.0	D2	169.41	ACTA2_1	61.4	IMR90 p11
75.5	D2	223.59	ACTA2_1	61.4	IMR90 p11
76.0	D2	306.42	ACTA2_1	61.4	IMR90 p11
76.5	D2	408.88	ACTA2_1	61.4	IMR90 p11
77.0	D2	507.92	ACTA2_1	61.4	IMR90 p11
77.5	D2	574.04	ACTA2_1	61.4	IMR90 p11
78.0	D2	583.9	ACTA2_1	61.4	IMR90 p11
78.5	D2	530.07	ACTA2_1	61.4	IMR90 p11
79.0	D2	425.37	ACTA2_1	61.4	IMR90 p11
79.5	D2	299.24	ACTA2_1	61.4	IMR90 p11
80.0	D2	182.69	ACTA2_1	61.4	IMR90 p11
80.5	D2	94.41	ACTA2_1	61.4	IMR90 p11
81.0	D2	40.12	ACTA2_1	61.4	IMR90 p11
81.5	D2	14.97	ACTA2_1	61.4	IMR90 p11
82.0	D2	6.95	ACTA2_1	61.4	IMR90 p11
82.5	D2	4.81	ACTA2_1	61.4	IMR90 p11
83.0	D2	4.22	ACTA2_1	61.4	IMR90 p11
83.5	D2	4.35	ACTA2_1	61.4	IMR90 p11
84.0	D2	3.73	ACTA2_1	61.4	IMR90 p11
84.5	D2	2.61	ACTA2_1	61.4	IMR90 p11
85.0	D2	2.18	ACTA2_1	61.4	IMR90 p11
85.5	D2	2.29	ACTA2_1	61.4	IMR90 p11
86.0	D2	2.19	ACTA2_1	61.4	IMR90 p11
86.5	D2	2.45	ACTA2_1	61.4	IMR90 p11
87.0	D2	3.07	ACTA2_1	61.4	IMR90 p11
87.5	D2	2.97	ACTA2_1	61.4	IMR90 p11
88.0	D2	2.27	ACTA2_1	61.4	IMR90 p11
88.5	D2	1.53	ACTA2_1	61.4	IMR90 p11
89.0	D2	1.19	ACTA2_1	61.4	IMR90 p11
89.5	D2	1.15	ACTA2_1	61.4	IMR90 p11
90.0	D2	1.59	ACTA2_1	61.4	IMR90 p11
90.5	D2	1.99	ACTA2_1	61.4	IMR90 p11
91.0	D2	2.09	ACTA2_1	61.4	IMR90 p11
91.5	D2	2.02	ACTA2_1	61.4	IMR90 p11
92.0	D2	1.59	ACTA2_1	61.4	IMR90 p11
92.5	D2	0.93	ACTA2_1	61.4	IMR90 p11
93.0	D2	0.61	ACTA2_1	61.4	IMR90 p11
93.5	D2	0.54	ACTA2_1	61.4	IMR90 p11
94.0	D2	0.39	ACTA2_1	61.4	IMR90 p11
94.5	D2	0.29	ACTA2_1	61.4	IMR90 p11
95.0	D2	0.11	ACTA2_1	61.4	IMR90 p11
55.0	E2	13.47	ACTA2_1	59.0	IMR90 p11
55.5	E2	29.18	ACTA2_1	59.0	IMR90 p11
56.0	E2	26.94	ACTA2_1	59.0	IMR90 p11
56.5	E2	26.94	ACTA2_1	59.0	IMR90 p11
57.0	E2	26.94	ACTA2_1	59.0	IMR90 p11
57.5	E2	26.68	ACTA2_1	59.0	IMR90 p11
58.0	E2	28.19	ACTA2_1	59.0	IMR90 p11
58.5	E2	31.71	ACTA2_1	59.0	IMR90 p11
59.0	E2	35.17	ACTA2_1	59.0	IMR90 p11
59.5	E2	37.96	ACTA2_1	59.0	IMR90 p11
60.0	E2	40.25	ACTA2_1	59.0	IMR90 p11
60.5	E2	42.1	ACTA2_1	59.0	IMR90 p11
61.0	E2	43.7	ACTA2_1	59.0	IMR90 p11
61.5	E2	45.5	ACTA2_1	59.0	IMR90 p11
62.0	E2	47.72	ACTA2_1	59.0	IMR90 p11
62.5	E2	49.79	ACTA2_1	59.0	IMR90 p11
63.0	E2	51.05	ACTA2_1	59.0	IMR90 p11
63.5	E2	51.86	ACTA2_1	59.0	IMR90 p11
64.0	E2	52.86	ACTA2_1	59.0	IMR90 p11
64.5	E2	55.23	ACTA2_1	59.0	IMR90 p11
65.0	E2	59.81	ACTA2_1	59.0	IMR90 p11
65.5	E2	67.4	ACTA2_1	59.0	IMR90 p11
66.0	E2	77.7	ACTA2_1	59.0	IMR90 p11
66.5	E2	88.65	ACTA2_1	59.0	IMR90 p11
67.0	E2	98.06	ACTA2_1	59.0	IMR90 p11
67.5	E2	105.65	ACTA2_1	59.0	IMR90 p11
68.0	E2	111.28	ACTA2_1	59.0	IMR90 p11
68.5	E2	114.14	ACTA2_1	59.0	IMR90 p11
69.0	E2	115.8	ACTA2_1	59.0	IMR90 p11
69.5	E2	118.01	ACTA2_1	59.0	IMR90 p11
70.0	E2	119.69	ACTA2_1	59.0	IMR90 p11
70.5	E2	120.97	ACTA2_1	59.0	IMR90 p11
71.0	E2	122.56	ACTA2_1	59.0	IMR90 p11
71.5	E2	123.53	ACTA2_1	59.0	IMR90 p11
72.0	E2	123.93	ACTA2_1	59.0	IMR90 p11
72.5	E2	124.3	ACTA2_1	59.0	IMR90 p11
73.0	E2	124.62	ACTA2_1	59.0	IMR90 p11
73.5	E2	126.08	ACTA2_1	59.0	IMR90 p11
74.0	E2	130.29	ACTA2_1	59.0	IMR90 p11
74.5	E2	140.73	ACTA2_1	59.0	IMR90 p11
75.0	E2	167.3	ACTA2_1	59.0	IMR90 p11
75.5	E2	220.3	ACTA2_1	59.0	IMR90 p11
76.0	E2	301.11	ACTA2_1	59.0	IMR90 p11
76.5	E2	401.71	ACTA2_1	59.0	IMR90 p11
77.0	E2	502.2	ACTA2_1	59.0	IMR90 p11
77.5	E2	572.5	ACTA2_1	59.0	IMR90 p11
78.0	E2	586.71	ACTA2_1	59.0	IMR90 p11
78.5	E2	537.35	ACTA2_1	59.0	IMR90 p11
79.0	E2	436.32	ACTA2_1	59.0	IMR90 p11
79.5	E2	310.61	ACTA2_1	59.0	IMR90 p11
80.0	E2	192.33	ACTA2_1	59.0	IMR90 p11
80.5	E2	101.9	ACTA2_1	59.0	IMR90 p11
81.0	E2	44.85	ACTA2_1	59.0	IMR90 p11
81.5	E2	17.06	ACTA2_1	59.0	IMR90 p11
82.0	E2	7.77	ACTA2_1	59.0	IMR90 p11
82.5	E2	4.66	ACTA2_1	59.0	IMR90 p11
83.0	E2	3.09	ACTA2_1	59.0	IMR90 p11
83.5	E2	2.66	ACTA2_1	59.0	IMR90 p11
84.0	E2	2.25	ACTA2_1	59.0	IMR90 p11
84.5	E2	1.82	ACTA2_1	59.0	IMR90 p11
85.0	E2	2.13	ACTA2_1	59.0	IMR90 p11
85.5	E2	2.6	ACTA2_1	59.0	IMR90 p11
86.0	E2	2.81	ACTA2_1	59.0	IMR90 p11
86.5	E2	3.27	ACTA2_1	59.0	IMR90 p11
87.0	E2	3.37	ACTA2_1	59.0	IMR90 p11
87.5	E2	3.02	ACTA2_1	59.0	IMR90 p11
88.0	E2	2.87	ACTA2_1	59.0	IMR90 p11
88.5	E2	2.87	ACTA2_1	59.0	IMR90 p11
89.0	E2	2.49	ACTA2_1	59.0	IMR90 p11
89.5	E2	2.26	ACTA2_1	59.0	IMR90 p11
90.0	E2	2.26	ACTA2_1	59.0	IMR90 p11
90.5	E2	2.03	ACTA2_1	59.0	IMR90 p11
91.0	E2	1.83	ACTA2_1	59.0	IMR90 p11
91.5	E2	1.97	ACTA2_1	59.0	IMR90 p11
92.0	E2	1.85	ACTA2_1	59.0	IMR90 p11
92.5	E2	1.54	ACTA2_1	59.0	IMR90 p11
93.0	E2	1.2	ACTA2_1	59.0	IMR90 p11
93.5	E2	1.05	ACTA2_1	59.0	IMR90 p11
94.0	E2	0.79	ACTA2_1	59.0	IMR90 p11
94.5	E2	1.24	ACTA2_1	59.0	IMR90 p11
95.0	E2	0.89	ACTA2_1	59.0	IMR90 p11
55.0	F2	13.17	ACTA2_1	57.0	IMR90 p11
55.5	F2	28.54	ACTA2_1	57.0	IMR90 p11
56.0	F2	26.34	ACTA2_1	57.0	IMR90 p11
56.5	F2	26.34	ACTA2_1	57.0	IMR90 p11
57.0	F2	26.34	ACTA2_1	57.0	IMR90 p11
57.5	F2	26.08	ACTA2_1	57.0	IMR90 p11
58.0	F2	27.7	ACTA2_1	57.0	IMR90 p11
58.5	F2	30.86	ACTA2_1	57.0	IMR90 p11
59.0	F2	33.1	ACTA2_1	57.0	IMR90 p11
59.5	F2	35.43	ACTA2_1	57.0	IMR90 p11
60.0	F2	37.98	ACTA2_1	57.0	IMR90 p11
60.5	F2	39.78	ACTA2_1	57.0	IMR90 p11
61.0	F2	41.05	ACTA2_1	57.0	IMR90 p11
61.5	F2	42.64	ACTA2_1	57.0	IMR90 p11
62.0	F2	43.36	ACTA2_1	57.0	IMR90 p11
62.5	F2	43.73	ACTA2_1	57.0	IMR90 p11
63.0	F2	44.42	ACTA2_1	57.0	IMR90 p11
63.5	F2	45.14	ACTA2_1	57.0	IMR90 p11
64.0	F2	46.96	ACTA2_1	57.0	IMR90 p11
64.5	F2	50.99	ACTA2_1	57.0	IMR90 p11
65.0	F2	57.37	ACTA2_1	57.0	IMR90 p11
65.5	F2	65.9	ACTA2_1	57.0	IMR90 p11
66.0	F2	76.08	ACTA2_1	57.0	IMR90 p11
66.5	F2	86.28	ACTA2_1	57.0	IMR90 p11
67.0	F2	95.25	ACTA2_1	57.0	IMR90 p11
67.5	F2	101.55	ACTA2_1	57.0	IMR90 p11
68.0	F2	105.87	ACTA2_1	57.0	IMR90 p11
68.5	F2	108.59	ACTA2_1	57.0	IMR90 p11
69.0	F2	109.96	ACTA2_1	57.0	IMR90 p11
69.5	F2	111.63	ACTA2_1	57.0	IMR90 p11
70.0	F2	113.3	ACTA2_1	57.0	IMR90 p11
70.5	F2	114.07	ACTA2_1	57.0	IMR90 p11
71.0	F2	114.83	ACTA2_1	57.0	IMR90 p11
71.5	F2	115.55	ACTA2_1	57.0	IMR90 p11
72.0	F2	115.15	ACTA2_1	57.0	IMR90 p11
72.5	F2	115.49	ACTA2_1	57.0	IMR90 p11
73.0	F2	117.14	ACTA2_1	57.0	IMR90 p11
73.5	F2	119.48	ACTA2_1	57.0	IMR90 p11
74.0	F2	124.39	ACTA2_1	57.0	IMR90 p11
74.5	F2	136.99	ACTA2_1	57.0	IMR90 p11
75.0	F2	166.77	ACTA2_1	57.0	IMR90 p11
75.5	F2	222.25	ACTA2_1	57.0	IMR90 p11
76.0	F2	303.55	ACTA2_1	57.0	IMR90 p11
76.5	F2	400.12	ACTA2_1	57.0	IMR90 p11
77.0	F2	489.91	ACTA2_1	57.0	IMR90 p11
77.5	F2	543.51	ACTA2_1	57.0	IMR90 p11
78.0	F2	539.87	ACTA2_1	57.0	IMR90 p11
78.5	F2	477.27	ACTA2_1	57.0	IMR90 p11
79.0	F2	372.09	ACTA2_1	57.0	IMR90 p11
79.5	F2	253.47	ACTA2_1	57.0	IMR90 p11
80.0	F2	148.99	ACTA2_1	57.0	IMR90 p11
80.5	F2	74.26	ACTA2_1	57.0	IMR90 p11
81.0	F2	31.66	ACTA2_1	57.0	IMR90 p11
81.5	F2	13.51	ACTA2_1	57.0	IMR90 p11
82.0	F2	7.47	ACTA2_1	57.0	IMR90 p11
82.5	F2	5.53	ACTA2_1	57.0	IMR90 p11
83.0	F2	4.63	ACTA2_1	57.0	IMR90 p11
83.5	F2	3.62	ACTA2_1	57.0	IMR90 p11
84.0	F2	2.93	ACTA2_1	57.0	IMR90 p11
84.5	F2	2.95	ACTA2_1	57.0	IMR90 p11
85.0	F2	3.14	ACTA2_1	57.0	IMR90 p11
85.5	F2	2.88	ACTA2_1	57.0	IMR90 p11
86.0	F2	2.74	ACTA2_1	57.0	IMR90 p11
86.5	F2	2.62	ACTA2_1	57.0	IMR90 p11
87.0	F2	2.25	ACTA2_1	57.0	IMR90 p11
87.5	F2	1.83	ACTA2_1	57.0	IMR90 p11
88.0	F2	2.01	ACTA2_1	57.0	IMR90 p11
88.5	F2	2.18	ACTA2_1	57.0	IMR90 p11
89.0	F2	2.05	ACTA2_1	57.0	IMR90 p11
89.5	F2	2.14	ACTA2_1	57.0	IMR90 p11
90.0	F2	2.08	ACTA2_1	57.0	IMR90 p11
90.5	F2	1.74	ACTA2_1	57.0	IMR90 p11
91.0	F2	1.33	ACTA2_1	57.0	IMR90 p11
91.5	F2	1.35	ACTA2_1	57.0	IMR90 p11
92.0	F2	1.62	ACTA2_1	57.0	IMR90 p11
92.5	F2	1.64	ACTA2_1	57.0	IMR90 p11
93.0	F2	2.02	ACTA2_1	57.0	IMR90 p11
93.5	F2	1.82	ACTA2_1	57.0	IMR90 p11
94.0	F2	1.62	ACTA2_1	57.0	IMR90 p11
94.5	F2	0.0	ACTA2_1	57.0	IMR90 p11
95.0	F2	-0.84	ACTA2_1	57.0	IMR90 p11
55.0	G2	13.91	ACTA2_1	55.7	IMR90 p11
55.5	G2	30.14	ACTA2_1	55.7	IMR90 p11
56.0	G2	27.83	ACTA2_1	55.7	IMR90 p11
56.5	G2	27.83	ACTA2_1	55.7	IMR90 p11
57.0	G2	27.83	ACTA2_1	55.7	IMR90 p11
57.5	G2	27.62	ACTA2_1	55.7	IMR90 p11
58.0	G2	28.76	ACTA2_1	55.7	IMR90 p11
58.5	G2	32.09	ACTA2_1	55.7	IMR90 p11
59.0	G2	35.79	ACTA2_1	55.7	IMR90 p11
59.5	G2	38.61	ACTA2_1	55.7	IMR90 p11
60.0	G2	40.33	ACTA2_1	55.7	IMR90 p11
60.5	G2	42.69	ACTA2_1	55.7	IMR90 p11
61.0	G2	44.6	ACTA2_1	55.7	IMR90 p11
61.5	G2	44.83	ACTA2_1	55.7	IMR90 p11
62.0	G2	45.74	ACTA2_1	55.7	IMR90 p11
62.5	G2	46.68	ACTA2_1	55.7	IMR90 p11
63.0	G2	46.32	ACTA2_1	55.7	IMR90 p11
63.5	G2	45.95	ACTA2_1	55.7	IMR90 p11
64.0	G2	46.42	ACTA2_1	55.7	IMR90 p11
64.5	G2	48.32	ACTA2_1	55.7	IMR90 p11
65.0	G2	52.45	ACTA2_1	55.7	IMR90 p11
65.5	G2	59.51	ACTA2_1	55.7	IMR90 p11
66.0	G2	68.73	ACTA2_1	55.7	IMR90 p11
66.5	G2	79.64	ACTA2_1	55.7	IMR90 p11
67.0	G2	90.47	ACTA2_1	55.7	IMR90 p11
67.5	G2	99.37	ACTA2_1	55.7	IMR90 p11
68.0	G2	105.52	ACTA2_1	55.7	IMR90 p11
68.5	G2	109.66	ACTA2_1	55.7	IMR90 p11
69.0	G2	111.68	ACTA2_1	55.7	IMR90 p11
69.5	G2	111.46	ACTA2_1	55.7	IMR90 p11
70.0	G2	111.36	ACTA2_1	55.7	IMR90 p11
70.5	G2	112.11	ACTA2_1	55.7	IMR90 p11
71.0	G2	112.86	ACTA2_1	55.7	IMR90 p11
71.5	G2	113.64	ACTA2_1	55.7	IMR90 p11
72.0	G2	114.94	ACTA2_1	55.7	IMR90 p11
72.5	G2	115.83	ACTA2_1	55.7	IMR90 p11
73.0	G2	116.61	ACTA2_1	55.7	IMR90 p11
73.5	G2	118.21	ACTA2_1	55.7	IMR90 p11
74.0	G2	122.53	ACTA2_1	55.7	IMR90 p11
74.5	G2	134.21	ACTA2_1	55.7	IMR90 p11
75.0	G2	162.96	ACTA2_1	55.7	IMR90 p11
75.5	G2	218.14	ACTA2_1	55.7	IMR90 p11
76.0	G2	300.33	ACTA2_1	55.7	IMR90 p11
76.5	G2	398.22	ACTA2_1	55.7	IMR90 p11
77.0	G2	490.48	ACTA2_1	55.7	IMR90 p11
77.5	G2	548.64	ACTA2_1	55.7	IMR90 p11
78.0	G2	549.72	ACTA2_1	55.7	IMR90 p11
78.5	G2	489.64	ACTA2_1	55.7	IMR90 p11
79.0	G2	384.98	ACTA2_1	55.7	IMR90 p11
79.5	G2	265.08	ACTA2_1	55.7	IMR90 p11
80.0	G2	157.43	ACTA2_1	55.7	IMR90 p11
80.5	G2	78.33	ACTA2_1	55.7	IMR90 p11
81.0	G2	32.14	ACTA2_1	55.7	IMR90 p11
81.5	G2	12.48	ACTA2_1	55.7	IMR90 p11
82.0	G2	5.85	ACTA2_1	55.7	IMR90 p11
82.5	G2	4.05	ACTA2_1	55.7	IMR90 p11
83.0	G2	3.93	ACTA2_1	55.7	IMR90 p11
83.5	G2	3.91	ACTA2_1	55.7	IMR90 p11
84.0	G2	3.55	ACTA2_1	55.7	IMR90 p11
84.5	G2	3.42	ACTA2_1	55.7	IMR90 p11
85.0	G2	3.44	ACTA2_1	55.7	IMR90 p11
85.5	G2	3.62	ACTA2_1	55.7	IMR90 p11
86.0	G2	3.65	ACTA2_1	55.7	IMR90 p11
86.5	G2	3.23	ACTA2_1	55.7	IMR90 p11
87.0	G2	3.25	ACTA2_1	55.7	IMR90 p11
87.5	G2	2.88	ACTA2_1	55.7	IMR90 p11
88.0	G2	1.98	ACTA2_1	55.7	IMR90 p11
88.5	G2	1.31	ACTA2_1	55.7	IMR90 p11
89.0	G2	1.47	ACTA2_1	55.7	IMR90 p11
89.5	G2	1.54	ACTA2_1	55.7	IMR90 p11
90.0	G2	1.64	ACTA2_1	55.7	IMR90 p11
90.5	G2	2.43	ACTA2_1	55.7	IMR90 p11
91.0	G2	3.32	ACTA2_1	55.7	IMR90 p11
91.5	G2	2.96	ACTA2_1	55.7	IMR90 p11
92.0	G2	2.55	ACTA2_1	55.7	IMR90 p11
92.5	G2	2.41	ACTA2_1	55.7	IMR90 p11
93.0	G2	1.3	ACTA2_1	55.7	IMR90 p11
93.5	G2	0.64	ACTA2_1	55.7	IMR90 p11
94.0	G2	0.49	ACTA2_1	55.7	IMR90 p11
94.5	G2	1.1	ACTA2_1	55.7	IMR90 p11
95.0	G2	0.82	ACTA2_1	55.7	IMR90 p11
55.0	H2	12.29	ACTA2_1	55.0	IMR90 p11
55.5	H2	26.64	ACTA2_1	55.0	IMR90 p11
56.0	H2	24.59	ACTA2_1	55.0	IMR90 p11
56.5	H2	24.59	ACTA2_1	55.0	IMR90 p11
57.0	H2	24.59	ACTA2_1	55.0	IMR90 p11
57.5	H2	24.29	ACTA2_1	55.0	IMR90 p11
58.0	H2	26.04	ACTA2_1	55.0	IMR90 p11
58.5	H2	30.31	ACTA2_1	55.0	IMR90 p11
59.0	H2	34.23	ACTA2_1	55.0	IMR90 p11
59.5	H2	37.2	ACTA2_1	55.0	IMR90 p11
60.0	H2	39.5	ACTA2_1	55.0	IMR90 p11
60.5	H2	41.05	ACTA2_1	55.0	IMR90 p11
61.0	H2	41.89	ACTA2_1	55.0	IMR90 p11
61.5	H2	42.02	ACTA2_1	55.0	IMR90 p11
62.0	H2	42.05	ACTA2_1	55.0	IMR90 p11
62.5	H2	41.65	ACTA2_1	55.0	IMR90 p11
63.0	H2	40.98	ACTA2_1	55.0	IMR90 p11
63.5	H2	40.41	ACTA2_1	55.0	IMR90 p11
64.0	H2	39.87	ACTA2_1	55.0	IMR90 p11
64.5	H2	40.38	ACTA2_1	55.0	IMR90 p11
65.0	H2	42.92	ACTA2_1	55.0	IMR90 p11
65.5	H2	48.03	ACTA2_1	55.0	IMR90 p11
66.0	H2	56.1	ACTA2_1	55.0	IMR90 p11
66.5	H2	66.5	ACTA2_1	55.0	IMR90 p11
67.0	H2	76.71	ACTA2_1	55.0	IMR90 p11
67.5	H2	86.55	ACTA2_1	55.0	IMR90 p11
68.0	H2	95.04	ACTA2_1	55.0	IMR90 p11
68.5	H2	100.32	ACTA2_1	55.0	IMR90 p11
69.0	H2	103.34	ACTA2_1	55.0	IMR90 p11
69.5	H2	106.17	ACTA2_1	55.0	IMR90 p11
70.0	H2	107.2	ACTA2_1	55.0	IMR90 p11
70.5	H2	106.66	ACTA2_1	55.0	IMR90 p11
71.0	H2	106.72	ACTA2_1	55.0	IMR90 p11
71.5	H2	106.57	ACTA2_1	55.0	IMR90 p11
72.0	H2	105.34	ACTA2_1	55.0	IMR90 p11
72.5	H2	104.66	ACTA2_1	55.0	IMR90 p11
73.0	H2	105.87	ACTA2_1	55.0	IMR90 p11
73.5	H2	107.7	ACTA2_1	55.0	IMR90 p11
74.0	H2	111.39	ACTA2_1	55.0	IMR90 p11
74.5	H2	121.95	ACTA2_1	55.0	IMR90 p11
75.0	H2	148.14	ACTA2_1	55.0	IMR90 p11
75.5	H2	197.51	ACTA2_1	55.0	IMR90 p11
76.0	H2	271.23	ACTA2_1	55.0	IMR90 p11
76.5	H2	360.43	ACTA2_1	55.0	IMR90 p11
77.0	H2	445.56	ACTA2_1	55.0	IMR90 p11
77.5	H2	499.35	ACTA2_1	55.0	IMR90 p11
78.0	H2	500.37	ACTA2_1	55.0	IMR90 p11
78.5	H2	446.09	ACTA2_1	55.0	IMR90 p11
79.0	H2	351.08	ACTA2_1	55.0	IMR90 p11
79.5	H2	241.11	ACTA2_1	55.0	IMR90 p11
80.0	H2	142.7	ACTA2_1	55.0	IMR90 p11
80.5	H2	71.64	ACTA2_1	55.0	IMR90 p11
81.0	H2	30.08	ACTA2_1	55.0	IMR90 p11
81.5	H2	11.63	ACTA2_1	55.0	IMR90 p11
82.0	H2	5.56	ACTA2_1	55.0	IMR90 p11
82.5	H2	3.61	ACTA2_1	55.0	IMR90 p11
83.0	H2	2.72	ACTA2_1	55.0	IMR90 p11
83.5	H2	2.43	ACTA2_1	55.0	IMR90 p11
84.0	H2	2.67	ACTA2_1	55.0	IMR90 p11
84.5	H2	3.04	ACTA2_1	55.0	IMR90 p11
85.0	H2	3.25	ACTA2_1	55.0	IMR90 p11
85.5	H2	3.47	ACTA2_1	55.0	IMR90 p11
86.0	H2	3.47	ACTA2_1	55.0	IMR90 p11
86.5	H2	2.93	ACTA2_1	55.0	IMR90 p11
87.0	H2	2.54	ACTA2_1	55.0	IMR90 p11
87.5	H2	1.91	ACTA2_1	55.0	IMR90 p11
88.0	H2	1.11	ACTA2_1	55.0	IMR90 p11
88.5	H2	1.04	ACTA2_1	55.0	IMR90 p11
89.0	H2	1.49	ACTA2_1	55.0	IMR90 p11
89.5	H2	1.67	ACTA2_1	55.0	IMR90 p11
90.0	H2	2.15	ACTA2_1	55.0	IMR90 p11
90.5	H2	2.64	ACTA2_1	55.0	IMR90 p11
91.0	H2	2.41	ACTA2_1	55.0	IMR90 p11
91.5	H2	1.86	ACTA2_1	55.0	IMR90 p11
92.0	H2	1.5	ACTA2_1	55.0	IMR90 p11
92.5	H2	1.26	ACTA2_1	55.0	IMR90 p11
93.0	H2	0.97	ACTA2_1	55.0	IMR90 p11
93.5	H2	0.75	ACTA2_1	55.0	IMR90 p11
94.0	H2	0.76	ACTA2_1	55.0	IMR90 p11
94.5	H2	0.62	ACTA2_1	55.0	IMR90 p11
95.0	H2	0.14	ACTA2_1	55.0	IMR90 p11
55.0	A2	20.06	ACTA2_1	65.0	IMR90 p2
55.5	A2	43.46	ACTA2_1	65.0	IMR90 p2
56.0	A2	40.11	ACTA2_1	65.0	IMR90 p2
56.5	A2	40.11	ACTA2_1	65.0	IMR90 p2
57.0	A2	40.11	ACTA2_1	65.0	IMR90 p2
57.5	A2	39.93	ACTA2_1	65.0	IMR90 p2
58.0	A2	41.11	ACTA2_1	65.0	IMR90 p2
58.5	A2	43.03	ACTA2_1	65.0	IMR90 p2
59.0	A2	42.92	ACTA2_1	65.0	IMR90 p2
59.5	A2	41.6	ACTA2_1	65.0	IMR90 p2
60.0	A2	40.33	ACTA2_1	65.0	IMR90 p2
60.5	A2	38.18	ACTA2_1	65.0	IMR90 p2
61.0	A2	35.09	ACTA2_1	65.0	IMR90 p2
61.5	A2	32.82	ACTA2_1	65.0	IMR90 p2
62.0	A2	31.39	ACTA2_1	65.0	IMR90 p2
62.5	A2	30.2	ACTA2_1	65.0	IMR90 p2
63.0	A2	31.01	ACTA2_1	65.0	IMR90 p2
63.5	A2	35.04	ACTA2_1	65.0	IMR90 p2
64.0	A2	41.54	ACTA2_1	65.0	IMR90 p2
64.5	A2	50.82	ACTA2_1	65.0	IMR90 p2
65.0	A2	62.55	ACTA2_1	65.0	IMR90 p2
65.5	A2	74.39	ACTA2_1	65.0	IMR90 p2
66.0	A2	85.02	ACTA2_1	65.0	IMR90 p2
66.5	A2	93.39	ACTA2_1	65.0	IMR90 p2
67.0	A2	98.23	ACTA2_1	65.0	IMR90 p2
67.5	A2	100.52	ACTA2_1	65.0	IMR90 p2
68.0	A2	101.41	ACTA2_1	65.0	IMR90 p2
68.5	A2	101.07	ACTA2_1	65.0	IMR90 p2
69.0	A2	100.31	ACTA2_1	65.0	IMR90 p2
69.5	A2	100.49	ACTA2_1	65.0	IMR90 p2
70.0	A2	101.28	ACTA2_1	65.0	IMR90 p2
70.5	A2	102.34	ACTA2_1	65.0	IMR90 p2
71.0	A2	103.44	ACTA2_1	65.0	IMR90 p2
71.5	A2	104.8	ACTA2_1	65.0	IMR90 p2
72.0	A2	106.1	ACTA2_1	65.0	IMR90 p2
72.5	A2	106.37	ACTA2_1	65.0	IMR90 p2
73.0	A2	106.36	ACTA2_1	65.0	IMR90 p2
73.5	A2	108.12	ACTA2_1	65.0	IMR90 p2
74.0	A2	112.49	ACTA2_1	65.0	IMR90 p2
74.5	A2	123.24	ACTA2_1	65.0	IMR90 p2
75.0	A2	152.44	ACTA2_1	65.0	IMR90 p2
75.5	A2	207.62	ACTA2_1	65.0	IMR90 p2
76.0	A2	283.04	ACTA2_1	65.0	IMR90 p2
76.5	A2	366.03	ACTA2_1	65.0	IMR90 p2
77.0	A2	437.36	ACTA2_1	65.0	IMR90 p2
77.5	A2	469.54	ACTA2_1	65.0	IMR90 p2
78.0	A2	445.57	ACTA2_1	65.0	IMR90 p2
78.5	A2	372.76	ACTA2_1	65.0	IMR90 p2
79.0	A2	272.99	ACTA2_1	65.0	IMR90 p2
79.5	A2	172.02	ACTA2_1	65.0	IMR90 p2
80.0	A2	91.39	ACTA2_1	65.0	IMR90 p2
80.5	A2	40.48	ACTA2_1	65.0	IMR90 p2
81.0	A2	16.15	ACTA2_1	65.0	IMR90 p2
81.5	A2	8.4	ACTA2_1	65.0	IMR90 p2
82.0	A2	6.19	ACTA2_1	65.0	IMR90 p2
82.5	A2	4.39	ACTA2_1	65.0	IMR90 p2
83.0	A2	3.33	ACTA2_1	65.0	IMR90 p2
83.5	A2	2.52	ACTA2_1	65.0	IMR90 p2
84.0	A2	1.63	ACTA2_1	65.0	IMR90 p2
84.5	A2	1.69	ACTA2_1	65.0	IMR90 p2
85.0	A2	2.29	ACTA2_1	65.0	IMR90 p2
85.5	A2	2.18	ACTA2_1	65.0	IMR90 p2
86.0	A2	2.14	ACTA2_1	65.0	IMR90 p2
86.5	A2	2.39	ACTA2_1	65.0	IMR90 p2
87.0	A2	2.17	ACTA2_1	65.0	IMR90 p2
87.5	A2	1.68	ACTA2_1	65.0	IMR90 p2
88.0	A2	1.71	ACTA2_1	65.0	IMR90 p2
88.5	A2	2.12	ACTA2_1	65.0	IMR90 p2
89.0	A2	2.59	ACTA2_1	65.0	IMR90 p2
89.5	A2	2.81	ACTA2_1	65.0	IMR90 p2
90.0	A2	2.81	ACTA2_1	65.0	IMR90 p2
90.5	A2	2.8	ACTA2_1	65.0	IMR90 p2
91.0	A2	2.49	ACTA2_1	65.0	IMR90 p2
91.5	A2	2.02	ACTA2_1	65.0	IMR90 p2
92.0	A2	2.07	ACTA2_1	65.0	IMR90 p2
92.5	A2	2.43	ACTA2_1	65.0	IMR90 p2
93.0	A2	2.46	ACTA2_1	65.0	IMR90 p2
93.5	A2	1.97	ACTA2_1	65.0	IMR90 p2
94.0	A2	1.9	ACTA2_1	65.0	IMR90 p2
94.5	A2	0.67	ACTA2_1	65.0	IMR90 p2
95.0	A2	-0.44	ACTA2_1	65.0	IMR90 p2
55.0	B2	19.41	ACTA2_1	64.5	IMR90 p2
55.5	B2	42.04	ACTA2_1	64.5	IMR90 p2
56.0	B2	38.81	ACTA2_1	64.5	IMR90 p2
56.5	B2	38.81	ACTA2_1	64.5	IMR90 p2
57.0	B2	38.81	ACTA2_1	64.5	IMR90 p2
57.5	B2	38.66	ACTA2_1	64.5	IMR90 p2
58.0	B2	39.75	ACTA2_1	64.5	IMR90 p2
58.5	B2	40.78	ACTA2_1	64.5	IMR90 p2
59.0	B2	40.23	ACTA2_1	64.5	IMR90 p2
59.5	B2	39.89	ACTA2_1	64.5	IMR90 p2
60.0	B2	39.2	ACTA2_1	64.5	IMR90 p2
60.5	B2	37.28	ACTA2_1	64.5	IMR90 p2
61.0	B2	35.23	ACTA2_1	64.5	IMR90 p2
61.5	B2	34.15	ACTA2_1	64.5	IMR90 p2
62.0	B2	32.64	ACTA2_1	64.5	IMR90 p2
62.5	B2	31.31	ACTA2_1	64.5	IMR90 p2
63.0	B2	32.55	ACTA2_1	64.5	IMR90 p2
63.5	B2	36.62	ACTA2_1	64.5	IMR90 p2
64.0	B2	42.9	ACTA2_1	64.5	IMR90 p2
64.5	B2	52.51	ACTA2_1	64.5	IMR90 p2
65.0	B2	65.13	ACTA2_1	64.5	IMR90 p2
65.5	B2	77.97	ACTA2_1	64.5	IMR90 p2
66.0	B2	89.41	ACTA2_1	64.5	IMR90 p2
66.5	B2	99.28	ACTA2_1	64.5	IMR90 p2
67.0	B2	105.95	ACTA2_1	64.5	IMR90 p2
67.5	B2	109.17	ACTA2_1	64.5	IMR90 p2
68.0	B2	110.43	ACTA2_1	64.5	IMR90 p2
68.5	B2	110.86	ACTA2_1	64.5	IMR90 p2
69.0	B2	110.62	ACTA2_1	64.5	IMR90 p2
69.5	B2	110.35	ACTA2_1	64.5	IMR90 p2
70.0	B2	110.73	ACTA2_1	64.5	IMR90 p2
70.5	B2	111.62	ACTA2_1	64.5	IMR90 p2
71.0	B2	112.52	ACTA2_1	64.5	IMR90 p2
71.5	B2	113.29	ACTA2_1	64.5	IMR90 p2
72.0	B2	114.62	ACTA2_1	64.5	IMR90 p2
72.5	B2	116.04	ACTA2_1	64.5	IMR90 p2
73.0	B2	117.42	ACTA2_1	64.5	IMR90 p2
73.5	B2	119.19	ACTA2_1	64.5	IMR90 p2
74.0	B2	123.32	ACTA2_1	64.5	IMR90 p2
74.5	B2	134.45	ACTA2_1	64.5	IMR90 p2
75.0	B2	162.72	ACTA2_1	64.5	IMR90 p2
75.5	B2	216.71	ACTA2_1	64.5	IMR90 p2
76.0	B2	295.71	ACTA2_1	64.5	IMR90 p2
76.5	B2	387.25	ACTA2_1	64.5	IMR90 p2
77.0	B2	469.35	ACTA2_1	64.5	IMR90 p2
77.5	B2	514.5	ACTA2_1	64.5	IMR90 p2
78.0	B2	503.33	ACTA2_1	64.5	IMR90 p2
78.5	B2	435.95	ACTA2_1	64.5	IMR90 p2
79.0	B2	331.37	ACTA2_1	64.5	IMR90 p2
79.5	B2	218.95	ACTA2_1	64.5	IMR90 p2
80.0	B2	123.75	ACTA2_1	64.5	IMR90 p2
80.5	B2	58.01	ACTA2_1	64.5	IMR90 p2
81.0	B2	22.64	ACTA2_1	64.5	IMR90 p2
81.5	B2	9.57	ACTA2_1	64.5	IMR90 p2
82.0	B2	6.25	ACTA2_1	64.5	IMR90 p2
82.5	B2	5.05	ACTA2_1	64.5	IMR90 p2
83.0	B2	4.43	ACTA2_1	64.5	IMR90 p2
83.5	B2	3.91	ACTA2_1	64.5	IMR90 p2
84.0	B2	3.43	ACTA2_1	64.5	IMR90 p2
84.5	B2	3.0	ACTA2_1	64.5	IMR90 p2
85.0	B2	2.53	ACTA2_1	64.5	IMR90 p2
85.5	B2	2.38	ACTA2_1	64.5	IMR90 p2
86.0	B2	2.51	ACTA2_1	64.5	IMR90 p2
86.5	B2	2.36	ACTA2_1	64.5	IMR90 p2
87.0	B2	2.14	ACTA2_1	64.5	IMR90 p2
87.5	B2	2.14	ACTA2_1	64.5	IMR90 p2
88.0	B2	2.1	ACTA2_1	64.5	IMR90 p2
88.5	B2	1.86	ACTA2_1	64.5	IMR90 p2
89.0	B2	1.88	ACTA2_1	64.5	IMR90 p2
89.5	B2	2.07	ACTA2_1	64.5	IMR90 p2
90.0	B2	2.2	ACTA2_1	64.5	IMR90 p2
90.5	B2	2.48	ACTA2_1	64.5	IMR90 p2
91.0	B2	2.56	ACTA2_1	64.5	IMR90 p2
91.5	B2	2.43	ACTA2_1	64.5	IMR90 p2
92.0	B2	2.54	ACTA2_1	64.5	IMR90 p2
92.5	B2	2.59	ACTA2_1	64.5	IMR90 p2
93.0	B2	2.12	ACTA2_1	64.5	IMR90 p2
93.5	B2	1.37	ACTA2_1	64.5	IMR90 p2
94.0	B2	1.17	ACTA2_1	64.5	IMR90 p2
94.5	B2	-0.41	ACTA2_1	64.5	IMR90 p2
95.0	B2	-1.04	ACTA2_1	64.5	IMR90 p2
55.0	C2	20.8	ACTA2_1	63.3	IMR90 p2
55.5	C2	45.08	ACTA2_1	63.3	IMR90 p2
56.0	C2	41.61	ACTA2_1	63.3	IMR90 p2
56.5	C2	41.61	ACTA2_1	63.3	IMR90 p2
57.0	C2	41.61	ACTA2_1	63.3	IMR90 p2
57.5	C2	41.52	ACTA2_1	63.3	IMR90 p2
58.0	C2	42.06	ACTA2_1	63.3	IMR90 p2
58.5	C2	43.38	ACTA2_1	63.3	IMR90 p2
59.0	C2	43.56	ACTA2_1	63.3	IMR90 p2
59.5	C2	41.69	ACTA2_1	63.3	IMR90 p2
60.0	C2	40.43	ACTA2_1	63.3	IMR90 p2
60.5	C2	39.51	ACTA2_1	63.3	IMR90 p2
61.0	C2	38.26	ACTA2_1	63.3	IMR90 p2
61.5	C2	37.6	ACTA2_1	63.3	IMR90 p2
62.0	C2	37.48	ACTA2_1	63.3	IMR90 p2
62.5	C2	37.18	ACTA2_1	63.3	IMR90 p2
63.0	C2	37.3	ACTA2_1	63.3	IMR90 p2
63.5	C2	38.91	ACTA2_1	63.3	IMR90 p2
64.0	C2	42.99	ACTA2_1	63.3	IMR90 p2
64.5	C2	50.31	ACTA2_1	63.3	IMR90 p2
65.0	C2	60.03	ACTA2_1	63.3	IMR90 p2
65.5	C2	71.87	ACTA2_1	63.3	IMR90 p2
66.0	C2	84.12	ACTA2_1	63.3	IMR90 p2
66.5	C2	94.12	ACTA2_1	63.3	IMR90 p2
67.0	C2	101.82	ACTA2_1	63.3	IMR90 p2
67.5	C2	107.27	ACTA2_1	63.3	IMR90 p2
68.0	C2	109.47	ACTA2_1	63.3	IMR90 p2
68.5	C2	109.95	ACTA2_1	63.3	IMR90 p2
69.0	C2	110.41	ACTA2_1	63.3	IMR90 p2
69.5	C2	110.07	ACTA2_1	63.3	IMR90 p2
70.0	C2	110.26	ACTA2_1	63.3	IMR90 p2
70.5	C2	112.11	ACTA2_1	63.3	IMR90 p2
71.0	C2	113.9	ACTA2_1	63.3	IMR90 p2
71.5	C2	115.65	ACTA2_1	63.3	IMR90 p2
72.0	C2	117.78	ACTA2_1	63.3	IMR90 p2
72.5	C2	119.24	ACTA2_1	63.3	IMR90 p2
73.0	C2	120.09	ACTA2_1	63.3	IMR90 p2
73.5	C2	122.06	ACTA2_1	63.3	IMR90 p2
74.0	C2	126.83	ACTA2_1	63.3	IMR90 p2
74.5	C2	138.81	ACTA2_1	63.3	IMR90 p2
75.0	C2	168.43	ACTA2_1	63.3	IMR90 p2
75.5	C2	225.22	ACTA2_1	63.3	IMR90 p2
76.0	C2	308.45	ACTA2_1	63.3	IMR90 p2
76.5	C2	405.65	ACTA2_1	63.3	IMR90 p2
77.0	C2	495.35	ACTA2_1	63.3	IMR90 p2
77.5	C2	548.81	ACTA2_1	63.3	IMR90 p2
78.0	C2	543.27	ACTA2_1	63.3	IMR90 p2
78.5	C2	477.59	ACTA2_1	63.3	IMR90 p2
79.0	C2	370.5	ACTA2_1	63.3	IMR90 p2
79.5	C2	251.0	ACTA2_1	63.3	IMR90 p2
80.0	C2	146.1	ACTA2_1	63.3	IMR90 p2
80.5	C2	71.46	ACTA2_1	63.3	IMR90 p2
81.0	C2	29.08	ACTA2_1	63.3	IMR90 p2
81.5	C2	11.54	ACTA2_1	63.3	IMR90 p2
82.0	C2	6.17	ACTA2_1	63.3	IMR90 p2
82.5	C2	4.49	ACTA2_1	63.3	IMR90 p2
83.0	C2	4.45	ACTA2_1	63.3	IMR90 p2
83.5	C2	4.84	ACTA2_1	63.3	IMR90 p2
84.0	C2	4.31	ACTA2_1	63.3	IMR90 p2
84.5	C2	3.93	ACTA2_1	63.3	IMR90 p2
85.0	C2	3.87	ACTA2_1	63.3	IMR90 p2
85.5	C2	3.15	ACTA2_1	63.3	IMR90 p2
86.0	C2	2.7	ACTA2_1	63.3	IMR90 p2
86.5	C2	2.52	ACTA2_1	63.3	IMR90 p2
87.0	C2	2.16	ACTA2_1	63.3	IMR90 p2
87.5	C2	2.26	ACTA2_1	63.3	IMR90 p2
88.0	C2	2.55	ACTA2_1	63.3	IMR90 p2
88.5	C2	2.2	ACTA2_1	63.3	IMR90 p2
89.0	C2	2.34	ACTA2_1	63.3	IMR90 p2
89.5	C2	2.54	ACTA2_1	63.3	IMR90 p2
90.0	C2	2.0	ACTA2_1	63.3	IMR90 p2
90.5	C2	2.02	ACTA2_1	63.3	IMR90 p2
91.0	C2	2.22	ACTA2_1	63.3	IMR90 p2
91.5	C2	2.0	ACTA2_1	63.3	IMR90 p2
92.0	C2	2.31	ACTA2_1	63.3	IMR90 p2
92.5	C2	2.65	ACTA2_1	63.3	IMR90 p2
93.0	C2	2.3	ACTA2_1	63.3	IMR90 p2
93.5	C2	1.81	ACTA2_1	63.3	IMR90 p2
94.0	C2	1.66	ACTA2_1	63.3	IMR90 p2
94.5	C2	0.64	ACTA2_1	63.3	IMR90 p2
95.0	C2	-0.22	ACTA2_1	63.3	IMR90 p2
55.0	D2	17.79	ACTA2_1	61.4	IMR90 p2
55.5	D2	38.54	ACTA2_1	61.4	IMR90 p2
56.0	D2	35.57	ACTA2_1	61.4	IMR90 p2
56.5	D2	35.57	ACTA2_1	61.4	IMR90 p2
57.0	D2	35.57	ACTA2_1	61.4	IMR90 p2
57.5	D2	35.49	ACTA2_1	61.4	IMR90 p2
58.0	D2	36.07	ACTA2_1	61.4	IMR90 p2
58.5	D2	36.72	ACTA2_1	61.4	IMR90 p2
59.0	D2	36.94	ACTA2_1	61.4	IMR90 p2
59.5	D2	37.26	ACTA2_1	61.4	IMR90 p2
60.0	D2	36.77	ACTA2_1	61.4	IMR90 p2
60.5	D2	35.82	ACTA2_1	61.4	IMR90 p2
61.0	D2	35.67	ACTA2_1	61.4	IMR90 p2
61.5	D2	35.27	ACTA2_1	61.4	IMR90 p2
62.0	D2	33.77	ACTA2_1	61.4	IMR90 p2
62.5	D2	33.06	ACTA2_1	61.4	IMR90 p2
63.0	D2	33.97	ACTA2_1	61.4	IMR90 p2
63.5	D2	36.76	ACTA2_1	61.4	IMR90 p2
64.0	D2	42.52	ACTA2_1	61.4	IMR90 p2
64.5	D2	52.25	ACTA2_1	61.4	IMR90 p2
65.0	D2	65.02	ACTA2_1	61.4	IMR90 p2
65.5	D2	78.29	ACTA2_1	61.4	IMR90 p2
66.0	D2	90.43	ACTA2_1	61.4	IMR90 p2
66.5	D2	100.47	ACTA2_1	61.4	IMR90 p2
67.0	D2	106.99	ACTA2_1	61.4	IMR90 p2
67.5	D2	109.7	ACTA2_1	61.4	IMR90 p2
68.0	D2	110.57	ACTA2_1	61.4	IMR90 p2
68.5	D2	110.53	ACTA2_1	61.4	IMR90 p2
69.0	D2	109.9	ACTA2_1	61.4	IMR90 p2
69.5	D2	109.4	ACTA2_1	61.4	IMR90 p2
70.0	D2	110.2	ACTA2_1	61.4	IMR90 p2
70.5	D2	112.1	ACTA2_1	61.4	IMR90 p2
71.0	D2	113.98	ACTA2_1	61.4	IMR90 p2
71.5	D2	115.73	ACTA2_1	61.4	IMR90 p2
72.0	D2	118.11	ACTA2_1	61.4	IMR90 p2
72.5	D2	120.24	ACTA2_1	61.4	IMR90 p2
73.0	D2	121.42	ACTA2_1	61.4	IMR90 p2
73.5	D2	123.56	ACTA2_1	61.4	IMR90 p2
74.0	D2	129.89	ACTA2_1	61.4	IMR90 p2
74.5	D2	144.96	ACTA2_1	61.4	IMR90 p2
75.0	D2	178.54	ACTA2_1	61.4	IMR90 p2
75.5	D2	239.39	ACTA2_1	61.4	IMR90 p2
76.0	D2	325.27	ACTA2_1	61.4	IMR90 p2
76.5	D2	421.37	ACTA2_1	61.4	IMR90 p2
77.0	D2	503.91	ACTA2_1	61.4	IMR90 p2
77.5	D2	546.27	ACTA2_1	61.4	IMR90 p2
78.0	D2	529.77	ACTA2_1	61.4	IMR90 p2
78.5	D2	455.38	ACTA2_1	61.4	IMR90 p2
79.0	D2	344.31	ACTA2_1	61.4	IMR90 p2
79.5	D2	227.29	ACTA2_1	61.4	IMR90 p2
80.0	D2	128.65	ACTA2_1	61.4	IMR90 p2
80.5	D2	60.94	ACTA2_1	61.4	IMR90 p2
81.0	D2	24.58	ACTA2_1	61.4	IMR90 p2
81.5	D2	10.38	ACTA2_1	61.4	IMR90 p2
82.0	D2	6.56	ACTA2_1	61.4	IMR90 p2
82.5	D2	5.34	ACTA2_1	61.4	IMR90 p2
83.0	D2	4.26	ACTA2_1	61.4	IMR90 p2
83.5	D2	3.96	ACTA2_1	61.4	IMR90 p2
84.0	D2	3.94	ACTA2_1	61.4	IMR90 p2
84.5	D2	3.22	ACTA2_1	61.4	IMR90 p2
85.0	D2	2.8	ACTA2_1	61.4	IMR90 p2
85.5	D2	3.1	ACTA2_1	61.4	IMR90 p2
86.0	D2	2.56	ACTA2_1	61.4	IMR90 p2
86.5	D2	2.06	ACTA2_1	61.4	IMR90 p2
87.0	D2	2.45	ACTA2_1	61.4	IMR90 p2
87.5	D2	2.41	ACTA2_1	61.4	IMR90 p2
88.0	D2	1.76	ACTA2_1	61.4	IMR90 p2
88.5	D2	1.67	ACTA2_1	61.4	IMR90 p2
89.0	D2	1.83	ACTA2_1	61.4	IMR90 p2
89.5	D2	1.33	ACTA2_1	61.4	IMR90 p2
90.0	D2	0.93	ACTA2_1	61.4	IMR90 p2
90.5	D2	1.43	ACTA2_1	61.4	IMR90 p2
91.0	D2	2.19	ACTA2_1	61.4	IMR90 p2
91.5	D2	2.25	ACTA2_1	61.4	IMR90 p2
92.0	D2	2.58	ACTA2_1	61.4	IMR90 p2
92.5	D2	3.11	ACTA2_1	61.4	IMR90 p2
93.0	D2	2.8	ACTA2_1	61.4	IMR90 p2
93.5	D2	1.61	ACTA2_1	61.4	IMR90 p2
94.0	D2	1.27	ACTA2_1	61.4	IMR90 p2
94.5	D2	-0.18	ACTA2_1	61.4	IMR90 p2
95.0	D2	-0.9	ACTA2_1	61.4	IMR90 p2
55.0	E2	15.89	ACTA2_1	59.0	IMR90 p2
55.5	E2	34.43	ACTA2_1	59.0	IMR90 p2
56.0	E2	31.79	ACTA2_1	59.0	IMR90 p2
56.5	E2	31.79	ACTA2_1	59.0	IMR90 p2
57.0	E2	31.79	ACTA2_1	59.0	IMR90 p2
57.5	E2	31.59	ACTA2_1	59.0	IMR90 p2
58.0	E2	32.93	ACTA2_1	59.0	IMR90 p2
58.5	E2	34.51	ACTA2_1	59.0	IMR90 p2
59.0	E2	35.39	ACTA2_1	59.0	IMR90 p2
59.5	E2	36.58	ACTA2_1	59.0	IMR90 p2
60.0	E2	36.89	ACTA2_1	59.0	IMR90 p2
60.5	E2	36.49	ACTA2_1	59.0	IMR90 p2
61.0	E2	36.85	ACTA2_1	59.0	IMR90 p2
61.5	E2	38.07	ACTA2_1	59.0	IMR90 p2
62.0	E2	39.68	ACTA2_1	59.0	IMR90 p2
62.5	E2	42.0	ACTA2_1	59.0	IMR90 p2
63.0	E2	44.81	ACTA2_1	59.0	IMR90 p2
63.5	E2	49.13	ACTA2_1	59.0	IMR90 p2
64.0	E2	54.61	ACTA2_1	59.0	IMR90 p2
64.5	E2	60.85	ACTA2_1	59.0	IMR90 p2
65.0	E2	68.22	ACTA2_1	59.0	IMR90 p2
65.5	E2	76.21	ACTA2_1	59.0	IMR90 p2
66.0	E2	83.11	ACTA2_1	59.0	IMR90 p2
66.5	E2	88.59	ACTA2_1	59.0	IMR90 p2
67.0	E2	93.83	ACTA2_1	59.0	IMR90 p2
67.5	E2	98.73	ACTA2_1	59.0	IMR90 p2
68.0	E2	103.31	ACTA2_1	59.0	IMR90 p2
68.5	E2	108.23	ACTA2_1	59.0	IMR90 p2
69.0	E2	113.54	ACTA2_1	59.0	IMR90 p2
69.5	E2	117.93	ACTA2_1	59.0	IMR90 p2
70.0	E2	120.85	ACTA2_1	59.0	IMR90 p2
70.5	E2	123.24	ACTA2_1	59.0	IMR90 p2
71.0	E2	124.51	ACTA2_1	59.0	IMR90 p2
71.5	E2	124.19	ACTA2_1	59.0	IMR90 p2
72.0	E2	123.51	ACTA2_1	59.0	IMR90 p2
72.5	E2	123.35	ACTA2_1	59.0	IMR90 p2
73.0	E2	122.19	ACTA2_1	59.0	IMR90 p2
73.5	E2	121.4	ACTA2_1	59.0	IMR90 p2
74.0	E2	124.3	ACTA2_1	59.0	IMR90 p2
74.5	E2	134.05	ACTA2_1	59.0	IMR90 p2
75.0	E2	160.02	ACTA2_1	59.0	IMR90 p2
75.5	E2	212.03	ACTA2_1	59.0	IMR90 p2
76.0	E2	289.12	ACTA2_1	59.0	IMR90 p2
76.5	E2	380.23	ACTA2_1	59.0	IMR90 p2
77.0	E2	465.6	ACTA2_1	59.0	IMR90 p2
77.5	E2	517.12	ACTA2_1	59.0	IMR90 p2
78.0	E2	514.46	ACTA2_1	59.0	IMR90 p2
78.5	E2	455.81	ACTA2_1	59.0	IMR90 p2
79.0	E2	355.94	ACTA2_1	59.0	IMR90 p2
79.5	E2	242.63	ACTA2_1	59.0	IMR90 p2
80.0	E2	143.15	ACTA2_1	59.0	IMR90 p2
80.5	E2	71.21	ACTA2_1	59.0	IMR90 p2
81.0	E2	29.36	ACTA2_1	59.0	IMR90 p2
81.5	E2	11.68	ACTA2_1	59.0	IMR90 p2
82.0	E2	6.17	ACTA2_1	59.0	IMR90 p2
82.5	E2	4.23	ACTA2_1	59.0	IMR90 p2
83.0	E2	3.6	ACTA2_1	59.0	IMR90 p2
83.5	E2	3.21	ACTA2_1	59.0	IMR90 p2
84.0	E2	3.22	ACTA2_1	59.0	IMR90 p2
84.5	E2	3.73	ACTA2_1	59.0	IMR90 p2
85.0	E2	3.61	ACTA2_1	59.0	IMR90 p2
85.5	E2	3.48	ACTA2_1	59.0	IMR90 p2
86.0	E2	3.86	ACTA2_1	59.0	IMR90 p2
86.5	E2	3.51	ACTA2_1	59.0	IMR90 p2
87.0	E2	2.58	ACTA2_1	59.0	IMR90 p2
87.5	E2	2.5	ACTA2_1	59.0	IMR90 p2
88.0	E2	2.46	ACTA2_1	59.0	IMR90 p2
88.5	E2	1.7	ACTA2_1	59.0	IMR90 p2
89.0	E2	1.35	ACTA2_1	59.0	IMR90 p2
89.5	E2	1.55	ACTA2_1	59.0	IMR90 p2
90.0	E2	1.27	ACTA2_1	59.0	IMR90 p2
90.5	E2	1.02	ACTA2_1	59.0	IMR90 p2
91.0	E2	1.53	ACTA2_1	59.0	IMR90 p2
91.5	E2	1.81	ACTA2_1	59.0	IMR90 p2
92.0	E2	1.99	ACTA2_1	59.0	IMR90 p2
92.5	E2	2.52	ACTA2_1	59.0	IMR90 p2
93.0	E2	2.39	ACTA2_1	59.0	IMR90 p2
93.5	E2	1.64	ACTA2_1	59.0	IMR90 p2
94.0	E2	1.57	ACTA2_1	59.0	IMR90 p2
94.5	E2	0.75	ACTA2_1	59.0	IMR90 p2
95.0	E2	-0.13	ACTA2_1	59.0	IMR90 p2
55.0	F2	13.69	ACTA2_1	57.0	IMR90 p2
55.5	F2	29.66	ACTA2_1	57.0	IMR90 p2
56.0	F2	27.38	ACTA2_1	57.0	IMR90 p2
56.5	F2	27.38	ACTA2_1	57.0	IMR90 p2
57.0	F2	27.38	ACTA2_1	57.0	IMR90 p2
57.5	F2	27.18	ACTA2_1	57.0	IMR90 p2
58.0	F2	28.36	ACTA2_1	57.0	IMR90 p2
58.5	F2	31.4	ACTA2_1	57.0	IMR90 p2
59.0	F2	33.44	ACTA2_1	57.0	IMR90 p2
59.5	F2	34.01	ACTA2_1	57.0	IMR90 p2
60.0	F2	33.74	ACTA2_1	57.0	IMR90 p2
60.5	F2	32.77	ACTA2_1	57.0	IMR90 p2
61.0	F2	31.86	ACTA2_1	57.0	IMR90 p2
61.5	F2	30.77	ACTA2_1	57.0	IMR90 p2
62.0	F2	28.54	ACTA2_1	57.0	IMR90 p2
62.5	F2	26.79	ACTA2_1	57.0	IMR90 p2
63.0	F2	26.28	ACTA2_1	57.0	IMR90 p2
63.5	F2	27.24	ACTA2_1	57.0	IMR90 p2
64.0	F2	31.88	ACTA2_1	57.0	IMR90 p2
64.5	F2	41.31	ACTA2_1	57.0	IMR90 p2
65.0	F2	53.89	ACTA2_1	57.0	IMR90 p2
65.5	F2	68.42	ACTA2_1	57.0	IMR90 p2
66.0	F2	82.44	ACTA2_1	57.0	IMR90 p2
66.5	F2	93.43	ACTA2_1	57.0	IMR90 p2
67.0	F2	101.04	ACTA2_1	57.0	IMR90 p2
67.5	F2	105.25	ACTA2_1	57.0	IMR90 p2
68.0	F2	106.51	ACTA2_1	57.0	IMR90 p2
68.5	F2	106.55	ACTA2_1	57.0	IMR90 p2
69.0	F2	106.97	ACTA2_1	57.0	IMR90 p2
69.5	F2	107.34	ACTA2_1	57.0	IMR90 p2
70.0	F2	107.66	ACTA2_1	57.0	IMR90 p2
70.5	F2	108.16	ACTA2_1	57.0	IMR90 p2
71.0	F2	109.18	ACTA2_1	57.0	IMR90 p2
71.5	F2	110.04	ACTA2_1	57.0	IMR90 p2
72.0	F2	111.05	ACTA2_1	57.0	IMR90 p2
72.5	F2	112.81	ACTA2_1	57.0	IMR90 p2
73.0	F2	115.29	ACTA2_1	57.0	IMR90 p2
73.5	F2	118.05	ACTA2_1	57.0	IMR90 p2
74.0	F2	123.0	ACTA2_1	57.0	IMR90 p2
74.5	F2	136.22	ACTA2_1	57.0	IMR90 p2
75.0	F2	167.43	ACTA2_1	57.0	IMR90 p2
75.5	F2	223.92	ACTA2_1	57.0	IMR90 p2
76.0	F2	304.08	ACTA2_1	57.0	IMR90 p2
76.5	F2	395.02	ACTA2_1	57.0	IMR90 p2
77.0	F2	473.33	ACTA2_1	57.0	IMR90 p2
77.5	F2	511.84	ACTA2_1	57.0	IMR90 p2
78.0	F2	494.16	ACTA2_1	57.0	IMR90 p2
78.5	F2	422.79	ACTA2_1	57.0	IMR90 p2
79.0	F2	317.22	ACTA2_1	57.0	IMR90 p2
79.5	F2	207.06	ACTA2_1	57.0	IMR90 p2
80.0	F2	116.4	ACTA2_1	57.0	IMR90 p2
80.5	F2	55.17	ACTA2_1	57.0	IMR90 p2
81.0	F2	22.81	ACTA2_1	57.0	IMR90 p2
81.5	F2	10.95	ACTA2_1	57.0	IMR90 p2
82.0	F2	7.57	ACTA2_1	57.0	IMR90 p2
82.5	F2	5.48	ACTA2_1	57.0	IMR90 p2
83.0	F2	4.09	ACTA2_1	57.0	IMR90 p2
83.5	F2	3.33	ACTA2_1	57.0	IMR90 p2
84.0	F2	2.78	ACTA2_1	57.0	IMR90 p2
84.5	F2	2.4	ACTA2_1	57.0	IMR90 p2
85.0	F2	2.42	ACTA2_1	57.0	IMR90 p2
85.5	F2	2.45	ACTA2_1	57.0	IMR90 p2
86.0	F2	2.45	ACTA2_1	57.0	IMR90 p2
86.5	F2	2.63	ACTA2_1	57.0	IMR90 p2
87.0	F2	2.62	ACTA2_1	57.0	IMR90 p2
87.5	F2	2.41	ACTA2_1	57.0	IMR90 p2
88.0	F2	2.31	ACTA2_1	57.0	IMR90 p2
88.5	F2	1.93	ACTA2_1	57.0	IMR90 p2
89.0	F2	1.42	ACTA2_1	57.0	IMR90 p2
89.5	F2	1.21	ACTA2_1	57.0	IMR90 p2
90.0	F2	1.46	ACTA2_1	57.0	IMR90 p2
90.5	F2	1.58	ACTA2_1	57.0	IMR90 p2
91.0	F2	1.55	ACTA2_1	57.0	IMR90 p2
91.5	F2	1.76	ACTA2_1	57.0	IMR90 p2
92.0	F2	1.87	ACTA2_1	57.0	IMR90 p2
92.5	F2	1.78	ACTA2_1	57.0	IMR90 p2
93.0	F2	1.85	ACTA2_1	57.0	IMR90 p2
93.5	F2	2.27	ACTA2_1	57.0	IMR90 p2
94.0	F2	2.24	ACTA2_1	57.0	IMR90 p2
94.5	F2	2.72	ACTA2_1	57.0	IMR90 p2
95.0	F2	1.34	ACTA2_1	57.0	IMR90 p2
55.0	G2	15.52	ACTA2_1	55.7	IMR90 p2
55.5	G2	33.64	ACTA2_1	55.7	IMR90 p2
56.0	G2	31.05	ACTA2_1	55.7	IMR90 p2
56.5	G2	31.05	ACTA2_1	55.7	IMR90 p2
57.0	G2	31.05	ACTA2_1	55.7	IMR90 p2
57.5	G2	30.62	ACTA2_1	55.7	IMR90 p2
58.0	G2	33.28	ACTA2_1	55.7	IMR90 p2
58.5	G2	38.4	ACTA2_1	55.7	IMR90 p2
59.0	G2	41.41	ACTA2_1	55.7	IMR90 p2
59.5	G2	43.08	ACTA2_1	55.7	IMR90 p2
60.0	G2	44.08	ACTA2_1	55.7	IMR90 p2
60.5	G2	44.37	ACTA2_1	55.7	IMR90 p2
61.0	G2	44.16	ACTA2_1	55.7	IMR90 p2
61.5	G2	43.1	ACTA2_1	55.7	IMR90 p2
62.0	G2	41.63	ACTA2_1	55.7	IMR90 p2
62.5	G2	40.01	ACTA2_1	55.7	IMR90 p2
63.0	G2	38.24	ACTA2_1	55.7	IMR90 p2
63.5	G2	36.47	ACTA2_1	55.7	IMR90 p2
64.0	G2	37.25	ACTA2_1	55.7	IMR90 p2
64.5	G2	41.42	ACTA2_1	55.7	IMR90 p2
65.0	G2	48.48	ACTA2_1	55.7	IMR90 p2
65.5	G2	58.17	ACTA2_1	55.7	IMR90 p2
66.0	G2	70.11	ACTA2_1	55.7	IMR90 p2
66.5	G2	82.3	ACTA2_1	55.7	IMR90 p2
67.0	G2	92.39	ACTA2_1	55.7	IMR90 p2
67.5	G2	99.93	ACTA2_1	55.7	IMR90 p2
68.0	G2	105.12	ACTA2_1	55.7	IMR90 p2
68.5	G2	107.93	ACTA2_1	55.7	IMR90 p2
69.0	G2	108.49	ACTA2_1	55.7	IMR90 p2
69.5	G2	108.36	ACTA2_1	55.7	IMR90 p2
70.0	G2	108.42	ACTA2_1	55.7	IMR90 p2
70.5	G2	108.28	ACTA2_1	55.7	IMR90 p2
71.0	G2	107.84	ACTA2_1	55.7	IMR90 p2
71.5	G2	108.48	ACTA2_1	55.7	IMR90 p2
72.0	G2	109.35	ACTA2_1	55.7	IMR90 p2
72.5	G2	110.35	ACTA2_1	55.7	IMR90 p2
73.0	G2	112.24	ACTA2_1	55.7	IMR90 p2
73.5	G2	115.18	ACTA2_1	55.7	IMR90 p2
74.0	G2	119.78	ACTA2_1	55.7	IMR90 p2
74.5	G2	131.12	ACTA2_1	55.7	IMR90 p2
75.0	G2	158.72	ACTA2_1	55.7	IMR90 p2
75.5	G2	211.22	ACTA2_1	55.7	IMR90 p2
76.0	G2	288.46	ACTA2_1	55.7	IMR90 p2
76.5	G2	378.32	ACTA2_1	55.7	IMR90 p2
77.0	G2	460.64	ACTA2_1	55.7	IMR90 p2
77.5	G2	508.65	ACTA2_1	55.7	IMR90 p2
78.0	G2	500.77	ACTA2_1	55.7	IMR90 p2
78.5	G2	437.01	ACTA2_1	55.7	IMR90 p2
79.0	G2	336.44	ACTA2_1	55.7	IMR90 p2
79.5	G2	225.78	ACTA2_1	55.7	IMR90 p2
80.0	G2	129.61	ACTA2_1	55.7	IMR90 p2
80.5	G2	62.78	ACTA2_1	55.7	IMR90 p2
81.0	G2	26.02	ACTA2_1	55.7	IMR90 p2
81.5	G2	10.99	ACTA2_1	55.7	IMR90 p2
82.0	G2	6.46	ACTA2_1	55.7	IMR90 p2
82.5	G2	4.85	ACTA2_1	55.7	IMR90 p2
83.0	G2	4.09	ACTA2_1	55.7	IMR90 p2
83.5	G2	3.53	ACTA2_1	55.7	IMR90 p2
84.0	G2	3.29	ACTA2_1	55.7	IMR90 p2
84.5	G2	3.54	ACTA2_1	55.7	IMR90 p2
85.0	G2	3.66	ACTA2_1	55.7	IMR90 p2
85.5	G2	3.65	ACTA2_1	55.7	IMR90 p2
86.0	G2	3.96	ACTA2_1	55.7	IMR90 p2
86.5	G2	3.94	ACTA2_1	55.7	IMR90 p2
87.0	G2	3.22	ACTA2_1	55.7	IMR90 p2
87.5	G2	3.01	ACTA2_1	55.7	IMR90 p2
88.0	G2	3.18	ACTA2_1	55.7	IMR90 p2
88.5	G2	2.72	ACTA2_1	55.7	IMR90 p2
89.0	G2	1.94	ACTA2_1	55.7	IMR90 p2
89.5	G2	1.89	ACTA2_1	55.7	IMR90 p2
90.0	G2	1.97	ACTA2_1	55.7	IMR90 p2
90.5	G2	1.55	ACTA2_1	55.7	IMR90 p2
91.0	G2	1.65	ACTA2_1	55.7	IMR90 p2
91.5	G2	2.32	ACTA2_1	55.7	IMR90 p2
92.0	G2	2.74	ACTA2_1	55.7	IMR90 p2
92.5	G2	3.1	ACTA2_1	55.7	IMR90 p2
93.0	G2	3.7	ACTA2_1	55.7	IMR90 p2
93.5	G2	4.35	ACTA2_1	55.7	IMR90 p2
94.0	G2	4.81	ACTA2_1	55.7	IMR90 p2
94.5	G2	6.02	ACTA2_1	55.7	IMR90 p2
95.0	G2	3.17	ACTA2_1	55.7	IMR90 p2
55.0	H2	13.37	ACTA2_1	55.0	IMR90 p2
55.5	H2	28.97	ACTA2_1	55.0	IMR90 p2
56.0	H2	26.74	ACTA2_1	55.0	IMR90 p2
56.5	H2	26.74	ACTA2_1	55.0	IMR90 p2
57.0	H2	26.74	ACTA2_1	55.0	IMR90 p2
57.5	H2	26.36	ACTA2_1	55.0	IMR90 p2
58.0	H2	28.74	ACTA2_1	55.0	IMR90 p2
58.5	H2	33.32	ACTA2_1	55.0	IMR90 p2
59.0	H2	36.47	ACTA2_1	55.0	IMR90 p2
59.5	H2	39.11	ACTA2_1	55.0	IMR90 p2
60.0	H2	40.79	ACTA2_1	55.0	IMR90 p2
60.5	H2	41.13	ACTA2_1	55.0	IMR90 p2
61.0	H2	41.58	ACTA2_1	55.0	IMR90 p2
61.5	H2	41.6	ACTA2_1	55.0	IMR90 p2
62.0	H2	40.55	ACTA2_1	55.0	IMR90 p2
62.5	H2	39.27	ACTA2_1	55.0	IMR90 p2
63.0	H2	37.9	ACTA2_1	55.0	IMR90 p2
63.5	H2	35.66	ACTA2_1	55.0	IMR90 p2
64.0	H2	33.88	ACTA2_1	55.0	IMR90 p2
64.5	H2	35.06	ACTA2_1	55.0	IMR90 p2
65.0	H2	39.08	ACTA2_1	55.0	IMR90 p2
65.5	H2	46.16	ACTA2_1	55.0	IMR90 p2
66.0	H2	56.46	ACTA2_1	55.0	IMR90 p2
66.5	H2	68.56	ACTA2_1	55.0	IMR90 p2
67.0	H2	80.26	ACTA2_1	55.0	IMR90 p2
67.5	H2	90.01	ACTA2_1	55.0	IMR90 p2
68.0	H2	96.98	ACTA2_1	55.0	IMR90 p2
68.5	H2	101.57	ACTA2_1	55.0	IMR90 p2
69.0	H2	103.85	ACTA2_1	55.0	IMR90 p2
69.5	H2	103.68	ACTA2_1	55.0	IMR90 p2
70.0	H2	102.59	ACTA2_1	55.0	IMR90 p2
70.5	H2	101.64	ACTA2_1	55.0	IMR90 p2
71.0	H2	100.83	ACTA2_1	55.0	IMR90 p2
71.5	H2	100.15	ACTA2_1	55.0	IMR90 p2
72.0	H2	100.82	ACTA2_1	55.0	IMR90 p2
72.5	H2	102.66	ACTA2_1	55.0	IMR90 p2
73.0	H2	104.86	ACTA2_1	55.0	IMR90 p2
73.5	H2	107.84	ACTA2_1	55.0	IMR90 p2
74.0	H2	113.13	ACTA2_1	55.0	IMR90 p2
74.5	H2	123.51	ACTA2_1	55.0	IMR90 p2
75.0	H2	147.64	ACTA2_1	55.0	IMR90 p2
75.5	H2	195.43	ACTA2_1	55.0	IMR90 p2
76.0	H2	267.26	ACTA2_1	55.0	IMR90 p2
76.5	H2	353.72	ACTA2_1	55.0	IMR90 p2
77.0	H2	437.02	ACTA2_1	55.0	IMR90 p2
77.5	H2	490.43	ACTA2_1	55.0	IMR90 p2
78.0	H2	491.64	ACTA2_1	55.0	IMR90 p2
78.5	H2	437.32	ACTA2_1	55.0	IMR90 p2
79.0	H2	343.13	ACTA2_1	55.0	IMR90 p2
79.5	H2	234.56	ACTA2_1	55.0	IMR90 p2
80.0	H2	137.62	ACTA2_1	55.0	IMR90 p2
80.5	H2	68.21	ACTA2_1	55.0	IMR90 p2
81.0	H2	28.84	ACTA2_1	55.0	IMR90 p2
81.5	H2	11.81	ACTA2_1	55.0	IMR90 p2
82.0	H2	6.29	ACTA2_1	55.0	IMR90 p2
82.5	H2	4.45	ACTA2_1	55.0	IMR90 p2
83.0	H2	2.84	ACTA2_1	55.0	IMR90 p2
83.5	H2	2.09	ACTA2_1	55.0	IMR90 p2
84.0	H2	2.15	ACTA2_1	55.0	IMR90 p2
84.5	H2	2.37	ACTA2_1	55.0	IMR90 p2
85.0	H2	3.09	ACTA2_1	55.0	IMR90 p2
85.5	H2	4.34	ACTA2_1	55.0	IMR90 p2
86.0	H2	4.37	ACTA2_1	55.0	IMR90 p2
86.5	H2	4.02	ACTA2_1	55.0	IMR90 p2
87.0	H2	4.02	ACTA2_1	55.0	IMR90 p2
87.5	H2	2.98	ACTA2_1	55.0	IMR90 p2
88.0	H2	1.56	ACTA2_1	55.0	IMR90 p2
88.5	H2	1.3	ACTA2_1	55.0	IMR90 p2
89.0	H2	1.21	ACTA2_1	55.0	IMR90 p2
89.5	H2	0.78	ACTA2_1	55.0	IMR90 p2
90.0	H2	1.31	ACTA2_1	55.0	IMR90 p2
90.5	H2	2.26	ACTA2_1	55.0	IMR90 p2
91.0	H2	2.37	ACTA2_1	55.0	IMR90 p2
91.5	H2	2.23	ACTA2_1	55.0	IMR90 p2
92.0	H2	2.39	ACTA2_1	55.0	IMR90 p2
92.5	H2	1.98	ACTA2_1	55.0	IMR90 p2
93.0	H2	0.77	ACTA2_1	55.0	IMR90 p2
93.5	H2	0.21	ACTA2_1	55.0	IMR90 p2
94.0	H2	-0.14	ACTA2_1	55.0	IMR90 p2
94.5	H2	-0.23	ACTA2_1	55.0	IMR90 p2
95.0	H2	0.05	ACTA2_1	55.0	IMR90 p2
55.0	A2	21.5	ACTA2_1	65.0	IMR90 p8
55.5	A2	46.57	ACTA2_1	65.0	IMR90 p8
56.0	A2	42.99	ACTA2_1	65.0	IMR90 p8
56.5	A2	42.99	ACTA2_1	65.0	IMR90 p8
57.0	A2	42.99	ACTA2_1	65.0	IMR90 p8
57.5	A2	42.87	ACTA2_1	65.0	IMR90 p8
58.0	A2	43.62	ACTA2_1	65.0	IMR90 p8
58.5	A2	45.41	ACTA2_1	65.0	IMR90 p8
59.0	A2	46.21	ACTA2_1	65.0	IMR90 p8
59.5	A2	46.05	ACTA2_1	65.0	IMR90 p8
60.0	A2	45.01	ACTA2_1	65.0	IMR90 p8
60.5	A2	43.31	ACTA2_1	65.0	IMR90 p8
61.0	A2	41.61	ACTA2_1	65.0	IMR90 p8
61.5	A2	40.05	ACTA2_1	65.0	IMR90 p8
62.0	A2	38.48	ACTA2_1	65.0	IMR90 p8
62.5	A2	37.07	ACTA2_1	65.0	IMR90 p8
63.0	A2	36.75	ACTA2_1	65.0	IMR90 p8
63.5	A2	37.82	ACTA2_1	65.0	IMR90 p8
64.0	A2	41.46	ACTA2_1	65.0	IMR90 p8
64.5	A2	48.18	ACTA2_1	65.0	IMR90 p8
65.0	A2	57.82	ACTA2_1	65.0	IMR90 p8
65.5	A2	69.73	ACTA2_1	65.0	IMR90 p8
66.0	A2	82.29	ACTA2_1	65.0	IMR90 p8
66.5	A2	93.41	ACTA2_1	65.0	IMR90 p8
67.0	A2	101.84	ACTA2_1	65.0	IMR90 p8
67.5	A2	107.38	ACTA2_1	65.0	IMR90 p8
68.0	A2	109.89	ACTA2_1	65.0	IMR90 p8
68.5	A2	110.21	ACTA2_1	65.0	IMR90 p8
69.0	A2	109.48	ACTA2_1	65.0	IMR90 p8
69.5	A2	108.68	ACTA2_1	65.0	IMR90 p8
70.0	A2	108.27	ACTA2_1	65.0	IMR90 p8
70.5	A2	108.59	ACTA2_1	65.0	IMR90 p8
71.0	A2	109.52	ACTA2_1	65.0	IMR90 p8
71.5	A2	110.87	ACTA2_1	65.0	IMR90 p8
72.0	A2	112.69	ACTA2_1	65.0	IMR90 p8
72.5	A2	114.26	ACTA2_1	65.0	IMR90 p8
73.0	A2	115.06	ACTA2_1	65.0	IMR90 p8
73.5	A2	116.72	ACTA2_1	65.0	IMR90 p8
74.0	A2	120.41	ACTA2_1	65.0	IMR90 p8
74.5	A2	129.14	ACTA2_1	65.0	IMR90 p8
75.0	A2	153.31	ACTA2_1	65.0	IMR90 p8
75.5	A2	204.9	ACTA2_1	65.0	IMR90 p8
76.0	A2	282.49	ACTA2_1	65.0	IMR90 p8
76.5	A2	374.45	ACTA2_1	65.0	IMR90 p8
77.0	A2	462.61	ACTA2_1	65.0	IMR90 p8
77.5	A2	519.2	ACTA2_1	65.0	IMR90 p8
78.0	A2	517.83	ACTA2_1	65.0	IMR90 p8
78.5	A2	456.96	ACTA2_1	65.0	IMR90 p8
79.0	A2	356.36	ACTA2_1	65.0	IMR90 p8
79.5	A2	241.58	ACTA2_1	65.0	IMR90 p8
80.0	A2	139.05	ACTA2_1	65.0	IMR90 p8
80.5	A2	66.96	ACTA2_1	65.0	IMR90 p8
81.0	A2	26.98	ACTA2_1	65.0	IMR90 p8
81.5	A2	9.69	ACTA2_1	65.0	IMR90 p8
82.0	A2	5.12	ACTA2_1	65.0	IMR90 p8
82.5	A2	4.18	ACTA2_1	65.0	IMR90 p8
83.0	A2	3.23	ACTA2_1	65.0	IMR90 p8
83.5	A2	2.61	ACTA2_1	65.0	IMR90 p8
84.0	A2	2.62	ACTA2_1	65.0	IMR90 p8
84.5	A2	2.04	ACTA2_1	65.0	IMR90 p8
85.0	A2	1.88	ACTA2_1	65.0	IMR90 p8
85.5	A2	2.44	ACTA2_1	65.0	IMR90 p8
86.0	A2	2.46	ACTA2_1	65.0	IMR90 p8
86.5	A2	2.15	ACTA2_1	65.0	IMR90 p8
87.0	A2	2.32	ACTA2_1	65.0	IMR90 p8
87.5	A2	2.07	ACTA2_1	65.0	IMR90 p8
88.0	A2	1.47	ACTA2_1	65.0	IMR90 p8
88.5	A2	1.64	ACTA2_1	65.0	IMR90 p8
89.0	A2	1.87	ACTA2_1	65.0	IMR90 p8
89.5	A2	1.59	ACTA2_1	65.0	IMR90 p8
90.0	A2	1.62	ACTA2_1	65.0	IMR90 p8
90.5	A2	1.95	ACTA2_1	65.0	IMR90 p8
91.0	A2	1.68	ACTA2_1	65.0	IMR90 p8
91.5	A2	1.44	ACTA2_1	65.0	IMR90 p8
92.0	A2	1.99	ACTA2_1	65.0	IMR90 p8
92.5	A2	2.24	ACTA2_1	65.0	IMR90 p8
93.0	A2	2.24	ACTA2_1	65.0	IMR90 p8
93.5	A2	2.06	ACTA2_1	65.0	IMR90 p8
94.0	A2	2.01	ACTA2_1	65.0	IMR90 p8
94.5	A2	0.81	ACTA2_1	65.0	IMR90 p8
95.0	A2	-0.34	ACTA2_1	65.0	IMR90 p8
55.0	B2	21.53	ACTA2_1	64.5	IMR90 p8
55.5	B2	46.65	ACTA2_1	64.5	IMR90 p8
56.0	B2	43.06	ACTA2_1	64.5	IMR90 p8
56.5	B2	43.06	ACTA2_1	64.5	IMR90 p8
57.0	B2	43.06	ACTA2_1	64.5	IMR90 p8
57.5	B2	43.01	ACTA2_1	64.5	IMR90 p8
58.0	B2	43.38	ACTA2_1	64.5	IMR90 p8
58.5	B2	43.91	ACTA2_1	64.5	IMR90 p8
59.0	B2	43.92	ACTA2_1	64.5	IMR90 p8
59.5	B2	43.07	ACTA2_1	64.5	IMR90 p8
60.0	B2	42.02	ACTA2_1	64.5	IMR90 p8
60.5	B2	40.89	ACTA2_1	64.5	IMR90 p8
61.0	B2	39.29	ACTA2_1	64.5	IMR90 p8
61.5	B2	38.02	ACTA2_1	64.5	IMR90 p8
62.0	B2	37.27	ACTA2_1	64.5	IMR90 p8
62.5	B2	36.55	ACTA2_1	64.5	IMR90 p8
63.0	B2	37.66	ACTA2_1	64.5	IMR90 p8
63.5	B2	41.24	ACTA2_1	64.5	IMR90 p8
64.0	B2	46.99	ACTA2_1	64.5	IMR90 p8
64.5	B2	56.19	ACTA2_1	64.5	IMR90 p8
65.0	B2	68.83	ACTA2_1	64.5	IMR90 p8
65.5	B2	82.19	ACTA2_1	64.5	IMR90 p8
66.0	B2	94.43	ACTA2_1	64.5	IMR90 p8
66.5	B2	105.55	ACTA2_1	64.5	IMR90 p8
67.0	B2	112.95	ACTA2_1	64.5	IMR90 p8
67.5	B2	116.67	ACTA2_1	64.5	IMR90 p8
68.0	B2	118.71	ACTA2_1	64.5	IMR90 p8
68.5	B2	119.44	ACTA2_1	64.5	IMR90 p8
69.0	B2	118.7	ACTA2_1	64.5	IMR90 p8
69.5	B2	118.6	ACTA2_1	64.5	IMR90 p8
70.0	B2	119.33	ACTA2_1	64.5	IMR90 p8
70.5	B2	119.72	ACTA2_1	64.5	IMR90 p8
71.0	B2	120.42	ACTA2_1	64.5	IMR90 p8
71.5	B2	121.82	ACTA2_1	64.5	IMR90 p8
72.0	B2	122.91	ACTA2_1	64.5	IMR90 p8
72.5	B2	123.78	ACTA2_1	64.5	IMR90 p8
73.0	B2	125.48	ACTA2_1	64.5	IMR90 p8
73.5	B2	127.76	ACTA2_1	64.5	IMR90 p8
74.0	B2	132.38	ACTA2_1	64.5	IMR90 p8
74.5	B2	143.39	ACTA2_1	64.5	IMR90 p8
75.0	B2	170.56	ACTA2_1	64.5	IMR90 p8
75.5	B2	225.26	ACTA2_1	64.5	IMR90 p8
76.0	B2	308.84	ACTA2_1	64.5	IMR90 p8
76.5	B2	409.39	ACTA2_1	64.5	IMR90 p8
77.0	B2	506.59	ACTA2_1	64.5	IMR90 p8
77.5	B2	570.51	ACTA2_1	64.5	IMR90 p8
78.0	B2	573.54	ACTA2_1	64.5	IMR90 p8
78.5	B2	512.13	ACTA2_1	64.5	IMR90 p8
79.0	B2	404.1	ACTA2_1	64.5	IMR90 p8
79.5	B2	277.67	ACTA2_1	64.5	IMR90 p8
80.0	B2	163.51	ACTA2_1	64.5	IMR90 p8
80.5	B2	81.33	ACTA2_1	64.5	IMR90 p8
81.0	B2	33.3	ACTA2_1	64.5	IMR90 p8
81.5	B2	11.84	ACTA2_1	64.5	IMR90 p8
82.0	B2	5.88	ACTA2_1	64.5	IMR90 p8
82.5	B2	4.47	ACTA2_1	64.5	IMR90 p8
83.0	B2	3.54	ACTA2_1	64.5	IMR90 p8
83.5	B2	3.33	ACTA2_1	64.5	IMR90 p8
84.0	B2	3.57	ACTA2_1	64.5	IMR90 p8
84.5	B2	3.7	ACTA2_1	64.5	IMR90 p8
85.0	B2	3.64	ACTA2_1	64.5	IMR90 p8
85.5	B2	3.4	ACTA2_1	64.5	IMR90 p8
86.0	B2	3.29	ACTA2_1	64.5	IMR90 p8
86.5	B2	3.13	ACTA2_1	64.5	IMR90 p8
87.0	B2	2.27	ACTA2_1	64.5	IMR90 p8
87.5	B2	1.75	ACTA2_1	64.5	IMR90 p8
88.0	B2	1.8	ACTA2_1	64.5	IMR90 p8
88.5	B2	1.63	ACTA2_1	64.5	IMR90 p8
89.0	B2	1.38	ACTA2_1	64.5	IMR90 p8
89.5	B2	1.82	ACTA2_1	64.5	IMR90 p8
90.0	B2	1.93	ACTA2_1	64.5	IMR90 p8
90.5	B2	1.99	ACTA2_1	64.5	IMR90 p8
91.0	B2	2.35	ACTA2_1	64.5	IMR90 p8
91.5	B2	2.59	ACTA2_1	64.5	IMR90 p8
92.0	B2	2.44	ACTA2_1	64.5	IMR90 p8
92.5	B2	2.39	ACTA2_1	64.5	IMR90 p8
93.0	B2	2.0	ACTA2_1	64.5	IMR90 p8
93.5	B2	1.08	ACTA2_1	64.5	IMR90 p8
94.0	B2	0.79	ACTA2_1	64.5	IMR90 p8
94.5	B2	0.03	ACTA2_1	64.5	IMR90 p8
95.0	B2	-0.3	ACTA2_1	64.5	IMR90 p8
55.0	C2	21.66	ACTA2_1	63.3	IMR90 p8
55.5	C2	46.94	ACTA2_1	63.3	IMR90 p8
56.0	C2	43.33	ACTA2_1	63.3	IMR90 p8
56.5	C2	43.33	ACTA2_1	63.3	IMR90 p8
57.0	C2	43.33	ACTA2_1	63.3	IMR90 p8
57.5	C2	43.25	ACTA2_1	63.3	IMR90 p8
58.0	C2	43.82	ACTA2_1	63.3	IMR90 p8
58.5	C2	44.35	ACTA2_1	63.3	IMR90 p8
59.0	C2	44.66	ACTA2_1	63.3	IMR90 p8
59.5	C2	44.36	ACTA2_1	63.3	IMR90 p8
60.0	C2	42.54	ACTA2_1	63.3	IMR90 p8
60.5	C2	41.13	ACTA2_1	63.3	IMR90 p8
61.0	C2	40.87	ACTA2_1	63.3	IMR90 p8
61.5	C2	40.1	ACTA2_1	63.3	IMR90 p8
62.0	C2	39.57	ACTA2_1	63.3	IMR90 p8
62.5	C2	40.5	ACTA2_1	63.3	IMR90 p8
63.0	C2	41.55	ACTA2_1	63.3	IMR90 p8
63.5	C2	42.83	ACTA2_1	63.3	IMR90 p8
64.0	C2	47.43	ACTA2_1	63.3	IMR90 p8
64.5	C2	54.97	ACTA2_1	63.3	IMR90 p8
65.0	C2	63.92	ACTA2_1	63.3	IMR90 p8
65.5	C2	75.36	ACTA2_1	63.3	IMR90 p8
66.0	C2	88.07	ACTA2_1	63.3	IMR90 p8
66.5	C2	98.44	ACTA2_1	63.3	IMR90 p8
67.0	C2	106.12	ACTA2_1	63.3	IMR90 p8
67.5	C2	112.1	ACTA2_1	63.3	IMR90 p8
68.0	C2	115.35	ACTA2_1	63.3	IMR90 p8
68.5	C2	116.57	ACTA2_1	63.3	IMR90 p8
69.0	C2	117.03	ACTA2_1	63.3	IMR90 p8
69.5	C2	117.44	ACTA2_1	63.3	IMR90 p8
70.0	C2	118.12	ACTA2_1	63.3	IMR90 p8
70.5	C2	118.99	ACTA2_1	63.3	IMR90 p8
71.0	C2	119.66	ACTA2_1	63.3	IMR90 p8
71.5	C2	121.06	ACTA2_1	63.3	IMR90 p8
72.0	C2	123.48	ACTA2_1	63.3	IMR90 p8
72.5	C2	125.21	ACTA2_1	63.3	IMR90 p8
73.0	C2	126.8	ACTA2_1	63.3	IMR90 p8
73.5	C2	129.84	ACTA2_1	63.3	IMR90 p8
74.0	C2	134.42	ACTA2_1	63.3	IMR90 p8
74.5	C2	144.06	ACTA2_1	63.3	IMR90 p8
75.0	C2	170.35	ACTA2_1	63.3	IMR90 p8
75.5	C2	224.14	ACTA2_1	63.3	IMR90 p8
76.0	C2	306.45	ACTA2_1	63.3	IMR90 p8
76.5	C2	409.45	ACTA2_1	63.3	IMR90 p8
77.0	C2	512.78	ACTA2_1	63.3	IMR90 p8
77.5	C2	584.96	ACTA2_1	63.3	IMR90 p8
78.0	C2	598.34	ACTA2_1	63.3	IMR90 p8
78.5	C2	546.48	ACTA2_1	63.3	IMR90 p8
79.0	C2	442.31	ACTA2_1	63.3	IMR90 p8
79.5	C2	313.28	ACTA2_1	63.3	IMR90 p8
80.0	C2	192.14	ACTA2_1	63.3	IMR90 p8
80.5	C2	100.78	ACTA2_1	63.3	IMR90 p8
81.0	C2	44.08	ACTA2_1	63.3	IMR90 p8
81.5	C2	16.49	ACTA2_1	63.3	IMR90 p8
82.0	C2	6.98	ACTA2_1	63.3	IMR90 p8
82.5	C2	3.86	ACTA2_1	63.3	IMR90 p8
83.0	C2	2.37	ACTA2_1	63.3	IMR90 p8
83.5	C2	1.87	ACTA2_1	63.3	IMR90 p8
84.0	C2	1.91	ACTA2_1	63.3	IMR90 p8
84.5	C2	2.4	ACTA2_1	63.3	IMR90 p8
85.0	C2	3.04	ACTA2_1	63.3	IMR90 p8
85.5	C2	3.21	ACTA2_1	63.3	IMR90 p8
86.0	C2	3.04	ACTA2_1	63.3	IMR90 p8
86.5	C2	2.53	ACTA2_1	63.3	IMR90 p8
87.0	C2	2.08	ACTA2_1	63.3	IMR90 p8
87.5	C2	1.92	ACTA2_1	63.3	IMR90 p8
88.0	C2	1.73	ACTA2_1	63.3	IMR90 p8
88.5	C2	1.66	ACTA2_1	63.3	IMR90 p8
89.0	C2	1.77	ACTA2_1	63.3	IMR90 p8
89.5	C2	1.59	ACTA2_1	63.3	IMR90 p8
90.0	C2	1.46	ACTA2_1	63.3	IMR90 p8
90.5	C2	1.81	ACTA2_1	63.3	IMR90 p8
91.0	C2	2.14	ACTA2_1	63.3	IMR90 p8
91.5	C2	2.58	ACTA2_1	63.3	IMR90 p8
92.0	C2	2.92	ACTA2_1	63.3	IMR90 p8
92.5	C2	2.52	ACTA2_1	63.3	IMR90 p8
93.0	C2	1.87	ACTA2_1	63.3	IMR90 p8
93.5	C2	0.16	ACTA2_1	63.3	IMR90 p8
94.0	C2	-0.9	ACTA2_1	63.3	IMR90 p8
94.5	C2	-4.05	ACTA2_1	63.3	IMR90 p8
95.0	C2	-3.26	ACTA2_1	63.3	IMR90 p8
55.0	D2	18.95	ACTA2_1	61.4	IMR90 p8
55.5	D2	41.06	ACTA2_1	61.4	IMR90 p8
56.0	D2	37.9	ACTA2_1	61.4	IMR90 p8
56.5	D2	37.9	ACTA2_1	61.4	IMR90 p8
57.0	D2	37.9	ACTA2_1	61.4	IMR90 p8
57.5	D2	37.74	ACTA2_1	61.4	IMR90 p8
58.0	D2	38.87	ACTA2_1	61.4	IMR90 p8
58.5	D2	39.88	ACTA2_1	61.4	IMR90 p8
59.0	D2	40.0	ACTA2_1	61.4	IMR90 p8
59.5	D2	39.81	ACTA2_1	61.4	IMR90 p8
60.0	D2	39.06	ACTA2_1	61.4	IMR90 p8
60.5	D2	38.31	ACTA2_1	61.4	IMR90 p8
61.0	D2	37.98	ACTA2_1	61.4	IMR90 p8
61.5	D2	37.92	ACTA2_1	61.4	IMR90 p8
62.0	D2	37.71	ACTA2_1	61.4	IMR90 p8
62.5	D2	37.49	ACTA2_1	61.4	IMR90 p8
63.0	D2	38.02	ACTA2_1	61.4	IMR90 p8
63.5	D2	39.56	ACTA2_1	61.4	IMR90 p8
64.0	D2	42.45	ACTA2_1	61.4	IMR90 p8
64.5	D2	49.18	ACTA2_1	61.4	IMR90 p8
65.0	D2	59.93	ACTA2_1	61.4	IMR90 p8
65.5	D2	71.92	ACTA2_1	61.4	IMR90 p8
66.0	D2	84.37	ACTA2_1	61.4	IMR90 p8
66.5	D2	96.68	ACTA2_1	61.4	IMR90 p8
67.0	D2	105.28	ACTA2_1	61.4	IMR90 p8
67.5	D2	109.56	ACTA2_1	61.4	IMR90 p8
68.0	D2	111.96	ACTA2_1	61.4	IMR90 p8
68.5	D2	112.97	ACTA2_1	61.4	IMR90 p8
69.0	D2	112.56	ACTA2_1	61.4	IMR90 p8
69.5	D2	112.44	ACTA2_1	61.4	IMR90 p8
70.0	D2	113.3	ACTA2_1	61.4	IMR90 p8
70.5	D2	114.87	ACTA2_1	61.4	IMR90 p8
71.0	D2	116.34	ACTA2_1	61.4	IMR90 p8
71.5	D2	117.83	ACTA2_1	61.4	IMR90 p8
72.0	D2	119.68	ACTA2_1	61.4	IMR90 p8
72.5	D2	121.71	ACTA2_1	61.4	IMR90 p8
73.0	D2	123.18	ACTA2_1	61.4	IMR90 p8
73.5	D2	124.95	ACTA2_1	61.4	IMR90 p8
74.0	D2	129.44	ACTA2_1	61.4	IMR90 p8
74.5	D2	140.33	ACTA2_1	61.4	IMR90 p8
75.0	D2	165.9	ACTA2_1	61.4	IMR90 p8
75.5	D2	218.05	ACTA2_1	61.4	IMR90 p8
76.0	D2	300.01	ACTA2_1	61.4	IMR90 p8
76.5	D2	402.16	ACTA2_1	61.4	IMR90 p8
77.0	D2	505.65	ACTA2_1	61.4	IMR90 p8
77.5	D2	581.15	ACTA2_1	61.4	IMR90 p8
78.0	D2	599.69	ACTA2_1	61.4	IMR90 p8
78.5	D2	552.58	ACTA2_1	61.4	IMR90 p8
79.0	D2	452.51	ACTA2_1	61.4	IMR90 p8
79.5	D2	324.85	ACTA2_1	61.4	IMR90 p8
80.0	D2	201.87	ACTA2_1	61.4	IMR90 p8
80.5	D2	107.3	ACTA2_1	61.4	IMR90 p8
81.0	D2	47.73	ACTA2_1	61.4	IMR90 p8
81.5	D2	17.9	ACTA2_1	61.4	IMR90 p8
82.0	D2	7.41	ACTA2_1	61.4	IMR90 p8
82.5	D2	4.79	ACTA2_1	61.4	IMR90 p8
83.0	D2	4.01	ACTA2_1	61.4	IMR90 p8
83.5	D2	3.65	ACTA2_1	61.4	IMR90 p8
84.0	D2	3.47	ACTA2_1	61.4	IMR90 p8
84.5	D2	3.22	ACTA2_1	61.4	IMR90 p8
85.0	D2	3.14	ACTA2_1	61.4	IMR90 p8
85.5	D2	2.8	ACTA2_1	61.4	IMR90 p8
86.0	D2	2.36	ACTA2_1	61.4	IMR90 p8
86.5	D2	2.41	ACTA2_1	61.4	IMR90 p8
87.0	D2	2.21	ACTA2_1	61.4	IMR90 p8
87.5	D2	1.75	ACTA2_1	61.4	IMR90 p8
88.0	D2	1.53	ACTA2_1	61.4	IMR90 p8
88.5	D2	1.44	ACTA2_1	61.4	IMR90 p8
89.0	D2	0.86	ACTA2_1	61.4	IMR90 p8
89.5	D2	1.12	ACTA2_1	61.4	IMR90 p8
90.0	D2	1.88	ACTA2_1	61.4	IMR90 p8
90.5	D2	2.12	ACTA2_1	61.4	IMR90 p8
91.0	D2	2.43	ACTA2_1	61.4	IMR90 p8
91.5	D2	2.92	ACTA2_1	61.4	IMR90 p8
92.0	D2	2.66	ACTA2_1	61.4	IMR90 p8
92.5	D2	2.11	ACTA2_1	61.4	IMR90 p8
93.0	D2	2.03	ACTA2_1	61.4	IMR90 p8
93.5	D2	2.07	ACTA2_1	61.4	IMR90 p8
94.0	D2	1.97	ACTA2_1	61.4	IMR90 p8
94.5	D2	2.89	ACTA2_1	61.4	IMR90 p8
95.0	D2	1.77	ACTA2_1	61.4	IMR90 p8
55.0	E2	16.61	ACTA2_1	59.0	IMR90 p8
55.5	E2	35.98	ACTA2_1	59.0	IMR90 p8
56.0	E2	33.22	ACTA2_1	59.0	IMR90 p8
56.5	E2	33.22	ACTA2_1	59.0	IMR90 p8
57.0	E2	33.22	ACTA2_1	59.0	IMR90 p8
57.5	E2	33.08	ACTA2_1	59.0	IMR90 p8
58.0	E2	33.9	ACTA2_1	59.0	IMR90 p8
58.5	E2	35.61	ACTA2_1	59.0	IMR90 p8
59.0	E2	36.97	ACTA2_1	59.0	IMR90 p8
59.5	E2	37.54	ACTA2_1	59.0	IMR90 p8
60.0	E2	37.67	ACTA2_1	59.0	IMR90 p8
60.5	E2	37.58	ACTA2_1	59.0	IMR90 p8
61.0	E2	37.07	ACTA2_1	59.0	IMR90 p8
61.5	E2	36.45	ACTA2_1	59.0	IMR90 p8
62.0	E2	36.21	ACTA2_1	59.0	IMR90 p8
62.5	E2	36.15	ACTA2_1	59.0	IMR90 p8
63.0	E2	36.8	ACTA2_1	59.0	IMR90 p8
63.5	E2	38.83	ACTA2_1	59.0	IMR90 p8
64.0	E2	43.22	ACTA2_1	59.0	IMR90 p8
64.5	E2	50.45	ACTA2_1	59.0	IMR90 p8
65.0	E2	60.73	ACTA2_1	59.0	IMR90 p8
65.5	E2	73.3	ACTA2_1	59.0	IMR90 p8
66.0	E2	86.28	ACTA2_1	59.0	IMR90 p8
66.5	E2	97.61	ACTA2_1	59.0	IMR90 p8
67.0	E2	106.65	ACTA2_1	59.0	IMR90 p8
67.5	E2	112.8	ACTA2_1	59.0	IMR90 p8
68.0	E2	115.56	ACTA2_1	59.0	IMR90 p8
68.5	E2	116.69	ACTA2_1	59.0	IMR90 p8
69.0	E2	116.92	ACTA2_1	59.0	IMR90 p8
69.5	E2	116.17	ACTA2_1	59.0	IMR90 p8
70.0	E2	115.56	ACTA2_1	59.0	IMR90 p8
70.5	E2	115.86	ACTA2_1	59.0	IMR90 p8
71.0	E2	116.59	ACTA2_1	59.0	IMR90 p8
71.5	E2	118.26	ACTA2_1	59.0	IMR90 p8
72.0	E2	120.9	ACTA2_1	59.0	IMR90 p8
72.5	E2	123.55	ACTA2_1	59.0	IMR90 p8
73.0	E2	126.19	ACTA2_1	59.0	IMR90 p8
73.5	E2	129.4	ACTA2_1	59.0	IMR90 p8
74.0	E2	133.41	ACTA2_1	59.0	IMR90 p8
74.5	E2	142.85	ACTA2_1	59.0	IMR90 p8
75.0	E2	168.01	ACTA2_1	59.0	IMR90 p8
75.5	E2	219.9	ACTA2_1	59.0	IMR90 p8
76.0	E2	300.71	ACTA2_1	59.0	IMR90 p8
76.5	E2	403.13	ACTA2_1	59.0	IMR90 p8
77.0	E2	507.68	ACTA2_1	59.0	IMR90 p8
77.5	E2	583.04	ACTA2_1	59.0	IMR90 p8
78.0	E2	600.95	ACTA2_1	59.0	IMR90 p8
78.5	E2	553.89	ACTA2_1	59.0	IMR90 p8
79.0	E2	453.33	ACTA2_1	59.0	IMR90 p8
79.5	E2	324.91	ACTA2_1	59.0	IMR90 p8
80.0	E2	202.23	ACTA2_1	59.0	IMR90 p8
80.5	E2	107.68	ACTA2_1	59.0	IMR90 p8
81.0	E2	47.53	ACTA2_1	59.0	IMR90 p8
81.5	E2	18.13	ACTA2_1	59.0	IMR90 p8
82.0	E2	8.13	ACTA2_1	59.0	IMR90 p8
82.5	E2	5.11	ACTA2_1	59.0	IMR90 p8
83.0	E2	4.5	ACTA2_1	59.0	IMR90 p8
83.5	E2	4.32	ACTA2_1	59.0	IMR90 p8
84.0	E2	3.33	ACTA2_1	59.0	IMR90 p8
84.5	E2	2.63	ACTA2_1	59.0	IMR90 p8
85.0	E2	2.53	ACTA2_1	59.0	IMR90 p8
85.5	E2	2.13	ACTA2_1	59.0	IMR90 p8
86.0	E2	1.95	ACTA2_1	59.0	IMR90 p8
86.5	E2	2.22	ACTA2_1	59.0	IMR90 p8
87.0	E2	2.45	ACTA2_1	59.0	IMR90 p8
87.5	E2	2.55	ACTA2_1	59.0	IMR90 p8
88.0	E2	2.64	ACTA2_1	59.0	IMR90 p8
88.5	E2	2.58	ACTA2_1	59.0	IMR90 p8
89.0	E2	2.1	ACTA2_1	59.0	IMR90 p8
89.5	E2	1.64	ACTA2_1	59.0	IMR90 p8
90.0	E2	1.4	ACTA2_1	59.0	IMR90 p8
90.5	E2	1.16	ACTA2_1	59.0	IMR90 p8
91.0	E2	1.3	ACTA2_1	59.0	IMR90 p8
91.5	E2	2.12	ACTA2_1	59.0	IMR90 p8
92.0	E2	2.54	ACTA2_1	59.0	IMR90 p8
92.5	E2	2.66	ACTA2_1	59.0	IMR90 p8
93.0	E2	2.77	ACTA2_1	59.0	IMR90 p8
93.5	E2	2.88	ACTA2_1	59.0	IMR90 p8
94.0	E2	2.66	ACTA2_1	59.0	IMR90 p8
94.5	E2	3.42	ACTA2_1	59.0	IMR90 p8
95.0	E2	1.99	ACTA2_1	59.0	IMR90 p8
55.0	F2	14.51	ACTA2_1	57.0	IMR90 p8
55.5	F2	31.43	ACTA2_1	57.0	IMR90 p8
56.0	F2	29.01	ACTA2_1	57.0	IMR90 p8
56.5	F2	29.01	ACTA2_1	57.0	IMR90 p8
57.0	F2	29.01	ACTA2_1	57.0	IMR90 p8
57.5	F2	28.74	ACTA2_1	57.0	IMR90 p8
58.0	F2	30.46	ACTA2_1	57.0	IMR90 p8
58.5	F2	33.76	ACTA2_1	57.0	IMR90 p8
59.0	F2	36.25	ACTA2_1	57.0	IMR90 p8
59.5	F2	37.95	ACTA2_1	57.0	IMR90 p8
60.0	F2	39.1	ACTA2_1	57.0	IMR90 p8
60.5	F2	39.93	ACTA2_1	57.0	IMR90 p8
61.0	F2	40.18	ACTA2_1	57.0	IMR90 p8
61.5	F2	39.2	ACTA2_1	57.0	IMR90 p8
62.0	F2	37.61	ACTA2_1	57.0	IMR90 p8
62.5	F2	35.66	ACTA2_1	57.0	IMR90 p8
63.0	F2	33.25	ACTA2_1	57.0	IMR90 p8
63.5	F2	31.64	ACTA2_1	57.0	IMR90 p8
64.0	F2	33.17	ACTA2_1	57.0	IMR90 p8
64.5	F2	38.0	ACTA2_1	57.0	IMR90 p8
65.0	F2	46.28	ACTA2_1	57.0	IMR90 p8
65.5	F2	58.37	ACTA2_1	57.0	IMR90 p8
66.0	F2	72.23	ACTA2_1	57.0	IMR90 p8
66.5	F2	85.64	ACTA2_1	57.0	IMR90 p8
67.0	F2	96.67	ACTA2_1	57.0	IMR90 p8
67.5	F2	104.46	ACTA2_1	57.0	IMR90 p8
68.0	F2	108.3	ACTA2_1	57.0	IMR90 p8
68.5	F2	109.31	ACTA2_1	57.0	IMR90 p8
69.0	F2	109.08	ACTA2_1	57.0	IMR90 p8
69.5	F2	108.38	ACTA2_1	57.0	IMR90 p8
70.0	F2	107.17	ACTA2_1	57.0	IMR90 p8
70.5	F2	106.8	ACTA2_1	57.0	IMR90 p8
71.0	F2	107.1	ACTA2_1	57.0	IMR90 p8
71.5	F2	107.39	ACTA2_1	57.0	IMR90 p8
72.0	F2	108.98	ACTA2_1	57.0	IMR90 p8
72.5	F2	111.75	ACTA2_1	57.0	IMR90 p8
73.0	F2	114.88	ACTA2_1	57.0	IMR90 p8
73.5	F2	119.39	ACTA2_1	57.0	IMR90 p8
74.0	F2	125.38	ACTA2_1	57.0	IMR90 p8
74.5	F2	135.81	ACTA2_1	57.0	IMR90 p8
75.0	F2	161.17	ACTA2_1	57.0	IMR90 p8
75.5	F2	211.92	ACTA2_1	57.0	IMR90 p8
76.0	F2	289.46	ACTA2_1	57.0	IMR90 p8
76.5	F2	386.04	ACTA2_1	57.0	IMR90 p8
77.0	F2	482.78	ACTA2_1	57.0	IMR90 p8
77.5	F2	550.22	ACTA2_1	57.0	IMR90 p8
78.0	F2	561.87	ACTA2_1	57.0	IMR90 p8
78.5	F2	511.21	ACTA2_1	57.0	IMR90 p8
79.0	F2	412.52	ACTA2_1	57.0	IMR90 p8
79.5	F2	291.58	ACTA2_1	57.0	IMR90 p8
80.0	F2	177.69	ACTA2_1	57.0	IMR90 p8
80.5	F2	92.19	ACTA2_1	57.0	IMR90 p8
81.0	F2	40.26	ACTA2_1	57.0	IMR90 p8
81.5	F2	14.91	ACTA2_1	57.0	IMR90 p8
82.0	F2	6.09	ACTA2_1	57.0	IMR90 p8
82.5	F2	4.08	ACTA2_1	57.0	IMR90 p8
83.0	F2	3.2	ACTA2_1	57.0	IMR90 p8
83.5	F2	2.96	ACTA2_1	57.0	IMR90 p8
84.0	F2	3.43	ACTA2_1	57.0	IMR90 p8
84.5	F2	3.68	ACTA2_1	57.0	IMR90 p8
85.0	F2	3.38	ACTA2_1	57.0	IMR90 p8
85.5	F2	3.33	ACTA2_1	57.0	IMR90 p8
86.0	F2	3.15	ACTA2_1	57.0	IMR90 p8
86.5	F2	2.34	ACTA2_1	57.0	IMR90 p8
87.0	F2	1.93	ACTA2_1	57.0	IMR90 p8
87.5	F2	2.12	ACTA2_1	57.0	IMR90 p8
88.0	F2	1.96	ACTA2_1	57.0	IMR90 p8
88.5	F2	1.53	ACTA2_1	57.0	IMR90 p8
89.0	F2	1.94	ACTA2_1	57.0	IMR90 p8
89.5	F2	2.07	ACTA2_1	57.0	IMR90 p8
90.0	F2	1.67	ACTA2_1	57.0	IMR90 p8
90.5	F2	1.81	ACTA2_1	57.0	IMR90 p8
91.0	F2	2.2	ACTA2_1	57.0	IMR90 p8
91.5	F2	1.88	ACTA2_1	57.0	IMR90 p8
92.0	F2	1.55	ACTA2_1	57.0	IMR90 p8
92.5	F2	1.88	ACTA2_1	57.0	IMR90 p8
93.0	F2	1.79	ACTA2_1	57.0	IMR90 p8
93.5	F2	1.45	ACTA2_1	57.0	IMR90 p8
94.0	F2	1.8	ACTA2_1	57.0	IMR90 p8
94.5	F2	1.93	ACTA2_1	57.0	IMR90 p8
95.0	F2	0.76	ACTA2_1	57.0	IMR90 p8
55.0	G2	16.09	ACTA2_1	55.7	IMR90 p8
55.5	G2	34.85	ACTA2_1	55.7	IMR90 p8
56.0	G2	32.17	ACTA2_1	55.7	IMR90 p8
56.5	G2	32.17	ACTA2_1	55.7	IMR90 p8
57.0	G2	32.17	ACTA2_1	55.7	IMR90 p8
57.5	G2	31.82	ACTA2_1	55.7	IMR90 p8
58.0	G2	34.01	ACTA2_1	55.7	IMR90 p8
58.5	G2	38.4	ACTA2_1	55.7	IMR90 p8
59.0	G2	41.38	ACTA2_1	55.7	IMR90 p8
59.5	G2	42.95	ACTA2_1	55.7	IMR90 p8
60.0	G2	44.06	ACTA2_1	55.7	IMR90 p8
60.5	G2	44.48	ACTA2_1	55.7	IMR90 p8
61.0	G2	44.43	ACTA2_1	55.7	IMR90 p8
61.5	G2	44.18	ACTA2_1	55.7	IMR90 p8
62.0	G2	43.33	ACTA2_1	55.7	IMR90 p8
62.5	G2	41.6	ACTA2_1	55.7	IMR90 p8
63.0	G2	39.78	ACTA2_1	55.7	IMR90 p8
63.5	G2	37.62	ACTA2_1	55.7	IMR90 p8
64.0	G2	36.72	ACTA2_1	55.7	IMR90 p8
64.5	G2	38.76	ACTA2_1	55.7	IMR90 p8
65.0	G2	44.3	ACTA2_1	55.7	IMR90 p8
65.5	G2	53.89	ACTA2_1	55.7	IMR90 p8
66.0	G2	66.4	ACTA2_1	55.7	IMR90 p8
66.5	G2	79.54	ACTA2_1	55.7	IMR90 p8
67.0	G2	91.34	ACTA2_1	55.7	IMR90 p8
67.5	G2	100.61	ACTA2_1	55.7	IMR90 p8
68.0	G2	106.11	ACTA2_1	55.7	IMR90 p8
68.5	G2	109.16	ACTA2_1	55.7	IMR90 p8
69.0	G2	110.45	ACTA2_1	55.7	IMR90 p8
69.5	G2	110.94	ACTA2_1	55.7	IMR90 p8
70.0	G2	111.05	ACTA2_1	55.7	IMR90 p8
70.5	G2	110.86	ACTA2_1	55.7	IMR90 p8
71.0	G2	110.38	ACTA2_1	55.7	IMR90 p8
71.5	G2	110.1	ACTA2_1	55.7	IMR90 p8
72.0	G2	110.38	ACTA2_1	55.7	IMR90 p8
72.5	G2	111.33	ACTA2_1	55.7	IMR90 p8
73.0	G2	113.11	ACTA2_1	55.7	IMR90 p8
73.5	G2	116.17	ACTA2_1	55.7	IMR90 p8
74.0	G2	121.39	ACTA2_1	55.7	IMR90 p8
74.5	G2	131.46	ACTA2_1	55.7	IMR90 p8
75.0	G2	155.83	ACTA2_1	55.7	IMR90 p8
75.5	G2	205.77	ACTA2_1	55.7	IMR90 p8
76.0	G2	282.43	ACTA2_1	55.7	IMR90 p8
76.5	G2	376.6	ACTA2_1	55.7	IMR90 p8
77.0	G2	470.42	ACTA2_1	55.7	IMR90 p8
77.5	G2	535.11	ACTA2_1	55.7	IMR90 p8
78.0	G2	544.48	ACTA2_1	55.7	IMR90 p8
78.5	G2	493.44	ACTA2_1	55.7	IMR90 p8
79.0	G2	395.82	ACTA2_1	55.7	IMR90 p8
79.5	G2	277.57	ACTA2_1	55.7	IMR90 p8
80.0	G2	168.19	ACTA2_1	55.7	IMR90 p8
80.5	G2	86.45	ACTA2_1	55.7	IMR90 p8
81.0	G2	36.93	ACTA2_1	55.7	IMR90 p8
81.5	G2	14.32	ACTA2_1	55.7	IMR90 p8
82.0	G2	7.03	ACTA2_1	55.7	IMR90 p8
82.5	G2	5.19	ACTA2_1	55.7	IMR90 p8
83.0	G2	4.92	ACTA2_1	55.7	IMR90 p8
83.5	G2	4.53	ACTA2_1	55.7	IMR90 p8
84.0	G2	3.92	ACTA2_1	55.7	IMR90 p8
84.5	G2	3.33	ACTA2_1	55.7	IMR90 p8
85.0	G2	2.46	ACTA2_1	55.7	IMR90 p8
85.5	G2	1.94	ACTA2_1	55.7	IMR90 p8
86.0	G2	1.99	ACTA2_1	55.7	IMR90 p8
86.5	G2	1.73	ACTA2_1	55.7	IMR90 p8
87.0	G2	1.73	ACTA2_1	55.7	IMR90 p8
87.5	G2	2.33	ACTA2_1	55.7	IMR90 p8
88.0	G2	2.59	ACTA2_1	55.7	IMR90 p8
88.5	G2	2.64	ACTA2_1	55.7	IMR90 p8
89.0	G2	3.09	ACTA2_1	55.7	IMR90 p8
89.5	G2	3.14	ACTA2_1	55.7	IMR90 p8
90.0	G2	2.79	ACTA2_1	55.7	IMR90 p8
90.5	G2	2.51	ACTA2_1	55.7	IMR90 p8
91.0	G2	2.0	ACTA2_1	55.7	IMR90 p8
91.5	G2	1.75	ACTA2_1	55.7	IMR90 p8
92.0	G2	1.82	ACTA2_1	55.7	IMR90 p8
92.5	G2	1.49	ACTA2_1	55.7	IMR90 p8
93.0	G2	1.15	ACTA2_1	55.7	IMR90 p8
93.5	G2	1.06	ACTA2_1	55.7	IMR90 p8
94.0	G2	0.65	ACTA2_1	55.7	IMR90 p8
94.5	G2	0.1	ACTA2_1	55.7	IMR90 p8
95.0	G2	-0.06	ACTA2_1	55.7	IMR90 p8
55.0	H2	13.62	ACTA2_1	55.0	IMR90 p8
55.5	H2	29.5	ACTA2_1	55.0	IMR90 p8
56.0	H2	27.23	ACTA2_1	55.0	IMR90 p8
56.5	H2	27.23	ACTA2_1	55.0	IMR90 p8
57.0	H2	27.23	ACTA2_1	55.0	IMR90 p8
57.5	H2	26.89	ACTA2_1	55.0	IMR90 p8
58.0	H2	29.06	ACTA2_1	55.0	IMR90 p8
58.5	H2	32.54	ACTA2_1	55.0	IMR90 p8
59.0	H2	35.98	ACTA2_1	55.0	IMR90 p8
59.5	H2	39.91	ACTA2_1	55.0	IMR90 p8
60.0	H2	42.45	ACTA2_1	55.0	IMR90 p8
60.5	H2	44.25	ACTA2_1	55.0	IMR90 p8
61.0	H2	45.68	ACTA2_1	55.0	IMR90 p8
61.5	H2	45.43	ACTA2_1	55.0	IMR90 p8
62.0	H2	43.58	ACTA2_1	55.0	IMR90 p8
62.5	H2	41.73	ACTA2_1	55.0	IMR90 p8
63.0	H2	39.58	ACTA2_1	55.0	IMR90 p8
63.5	H2	36.97	ACTA2_1	55.0	IMR90 p8
64.0	H2	35.3	ACTA2_1	55.0	IMR90 p8
64.5	H2	36.3	ACTA2_1	55.0	IMR90 p8
65.0	H2	40.66	ACTA2_1	55.0	IMR90 p8
65.5	H2	48.16	ACTA2_1	55.0	IMR90 p8
66.0	H2	59.08	ACTA2_1	55.0	IMR90 p8
66.5	H2	72.32	ACTA2_1	55.0	IMR90 p8
67.0	H2	84.83	ACTA2_1	55.0	IMR90 p8
67.5	H2	94.62	ACTA2_1	55.0	IMR90 p8
68.0	H2	101.75	ACTA2_1	55.0	IMR90 p8
68.5	H2	106.21	ACTA2_1	55.0	IMR90 p8
69.0	H2	107.91	ACTA2_1	55.0	IMR90 p8
69.5	H2	108.11	ACTA2_1	55.0	IMR90 p8
70.0	H2	108.1	ACTA2_1	55.0	IMR90 p8
70.5	H2	107.68	ACTA2_1	55.0	IMR90 p8
71.0	H2	106.53	ACTA2_1	55.0	IMR90 p8
71.5	H2	106.11	ACTA2_1	55.0	IMR90 p8
72.0	H2	106.96	ACTA2_1	55.0	IMR90 p8
72.5	H2	107.94	ACTA2_1	55.0	IMR90 p8
73.0	H2	109.7	ACTA2_1	55.0	IMR90 p8
73.5	H2	113.34	ACTA2_1	55.0	IMR90 p8
74.0	H2	118.28	ACTA2_1	55.0	IMR90 p8
74.5	H2	127.71	ACTA2_1	55.0	IMR90 p8
75.0	H2	152.07	ACTA2_1	55.0	IMR90 p8
75.5	H2	201.47	ACTA2_1	55.0	IMR90 p8
76.0	H2	276.97	ACTA2_1	55.0	IMR90 p8
76.5	H2	371.19	ACTA2_1	55.0	IMR90 p8
77.0	H2	465.93	ACTA2_1	55.0	IMR90 p8
77.5	H2	531.81	ACTA2_1	55.0	IMR90 p8
78.0	H2	543.33	ACTA2_1	55.0	IMR90 p8
78.5	H2	494.72	ACTA2_1	55.0	IMR90 p8
79.0	H2	398.68	ACTA2_1	55.0	IMR90 p8
79.5	H2	280.95	ACTA2_1	55.0	IMR90 p8
80.0	H2	171.24	ACTA2_1	55.0	IMR90 p8
80.5	H2	88.81	ACTA2_1	55.0	IMR90 p8
81.0	H2	38.34	ACTA2_1	55.0	IMR90 p8
81.5	H2	14.7	ACTA2_1	55.0	IMR90 p8
82.0	H2	6.89	ACTA2_1	55.0	IMR90 p8
82.5	H2	4.54	ACTA2_1	55.0	IMR90 p8
83.0	H2	3.45	ACTA2_1	55.0	IMR90 p8
83.5	H2	3.08	ACTA2_1	55.0	IMR90 p8
84.0	H2	2.87	ACTA2_1	55.0	IMR90 p8
84.5	H2	2.45	ACTA2_1	55.0	IMR90 p8
85.0	H2	2.36	ACTA2_1	55.0	IMR90 p8
85.5	H2	2.75	ACTA2_1	55.0	IMR90 p8
86.0	H2	2.73	ACTA2_1	55.0	IMR90 p8
86.5	H2	2.47	ACTA2_1	55.0	IMR90 p8
87.0	H2	2.59	ACTA2_1	55.0	IMR90 p8
87.5	H2	2.44	ACTA2_1	55.0	IMR90 p8
88.0	H2	2.01	ACTA2_1	55.0	IMR90 p8
88.5	H2	2.1	ACTA2_1	55.0	IMR90 p8
89.0	H2	2.04	ACTA2_1	55.0	IMR90 p8
89.5	H2	1.79	ACTA2_1	55.0	IMR90 p8
90.0	H2	2.02	ACTA2_1	55.0	IMR90 p8
90.5	H2	2.0	ACTA2_1	55.0	IMR90 p8
91.0	H2	1.64	ACTA2_1	55.0	IMR90 p8
91.5	H2	1.84	ACTA2_1	55.0	IMR90 p8
92.0	H2	1.95	ACTA2_1	55.0	IMR90 p8
92.5	H2	1.36	ACTA2_1	55.0	IMR90 p8
93.0	H2	1.21	ACTA2_1	55.0	IMR90 p8
93.5	H2	0.82	ACTA2_1	55.0	IMR90 p8
94.0	H2	0.22	ACTA2_1	55.0	IMR90 p8
94.5	H2	-0.94	ACTA2_1	55.0	IMR90 p8
95.0	H2	-0.91	ACTA2_1	55.0	IMR90 p8
