# Supplementary material for: Primer PICKR: literature-mined scoring platform for robust RT–qPCR primers
Source: Nat Commun. 2026 May 28;17:6938. doi: 10.1038/s41467-026-73648-2 (PMC13388996; doi:10.1038/s41467-026-73648-2)
Supplement: Supplementary file 11 — Source Data [file 41467_2026_73648_MOESM11_ESM.zip › Suppl_Fig_S4/amplification_data_MMP2_1.csv]

Cycle	Well	Fluorescence	Target	melt temp	Replicate
1	A10	-4.99	MMP2_1	65.0	IMR90 p11
2	A10	2.63	MMP2_1	65.0	IMR90 p11
3	A10	2.14	MMP2_1	65.0	IMR90 p11
4	A10	1.42	MMP2_1	65.0	IMR90 p11
5	A10	5.01	MMP2_1	65.0	IMR90 p11
6	A10	-0.42	MMP2_1	65.0	IMR90 p11
7	A10	2.67	MMP2_1	65.0	IMR90 p11
8	A10	-0.12	MMP2_1	65.0	IMR90 p11
9	A10	0.55	MMP2_1	65.0	IMR90 p11
10	A10	0.38	MMP2_1	65.0	IMR90 p11
11	A10	-2.89	MMP2_1	65.0	IMR90 p11
12	A10	-3.36	MMP2_1	65.0	IMR90 p11
13	A10	-0.63	MMP2_1	65.0	IMR90 p11
14	A10	-4.2	MMP2_1	65.0	IMR90 p11
15	A10	-0.9	MMP2_1	65.0	IMR90 p11
16	A10	-3.96	MMP2_1	65.0	IMR90 p11
17	A10	1.73	MMP2_1	65.0	IMR90 p11
18	A10	-1.87	MMP2_1	65.0	IMR90 p11
19	A10	-0.31	MMP2_1	65.0	IMR90 p11
20	A10	-0.7	MMP2_1	65.0	IMR90 p11
21	A10	12.6	MMP2_1	65.0	IMR90 p11
22	A10	20.18	MMP2_1	65.0	IMR90 p11
23	A10	58.21	MMP2_1	65.0	IMR90 p11
24	A10	111.05	MMP2_1	65.0	IMR90 p11
25	A10	200.96	MMP2_1	65.0	IMR90 p11
26	A10	326.38	MMP2_1	65.0	IMR90 p11
27	A10	477.67	MMP2_1	65.0	IMR90 p11
28	A10	634.19	MMP2_1	65.0	IMR90 p11
29	A10	798.9	MMP2_1	65.0	IMR90 p11
30	A10	965.04	MMP2_1	65.0	IMR90 p11
31	A10	1127.57	MMP2_1	65.0	IMR90 p11
32	A10	1278.68	MMP2_1	65.0	IMR90 p11
33	A10	1414.48	MMP2_1	65.0	IMR90 p11
34	A10	1538.68	MMP2_1	65.0	IMR90 p11
35	A10	1651.38	MMP2_1	65.0	IMR90 p11
36	A10	1752.38	MMP2_1	65.0	IMR90 p11
37	A10	1843.11	MMP2_1	65.0	IMR90 p11
38	A10	1923.95	MMP2_1	65.0	IMR90 p11
39	A10	1998.97	MMP2_1	65.0	IMR90 p11
40	A10	2068.27	MMP2_1	65.0	IMR90 p11
1	B10	4.33	MMP2_1	64.5	IMR90 p11
2	B10	-1.36	MMP2_1	64.5	IMR90 p11
3	B10	2.68	MMP2_1	64.5	IMR90 p11
4	B10	0.39	MMP2_1	64.5	IMR90 p11
5	B10	2.44	MMP2_1	64.5	IMR90 p11
6	B10	1.44	MMP2_1	64.5	IMR90 p11
7	B10	0.83	MMP2_1	64.5	IMR90 p11
8	B10	-0.54	MMP2_1	64.5	IMR90 p11
9	B10	-1.09	MMP2_1	64.5	IMR90 p11
10	B10	0.19	MMP2_1	64.5	IMR90 p11
11	B10	4.49	MMP2_1	64.5	IMR90 p11
12	B10	-2.46	MMP2_1	64.5	IMR90 p11
13	B10	-4.42	MMP2_1	64.5	IMR90 p11
14	B10	-1.57	MMP2_1	64.5	IMR90 p11
15	B10	-3.08	MMP2_1	64.5	IMR90 p11
16	B10	-1.2	MMP2_1	64.5	IMR90 p11
17	B10	0.08	MMP2_1	64.5	IMR90 p11
18	B10	-3.87	MMP2_1	64.5	IMR90 p11
19	B10	2.79	MMP2_1	64.5	IMR90 p11
20	B10	9.76	MMP2_1	64.5	IMR90 p11
21	B10	24.99	MMP2_1	64.5	IMR90 p11
22	B10	50.81	MMP2_1	64.5	IMR90 p11
23	B10	97.26	MMP2_1	64.5	IMR90 p11
24	B10	185.06	MMP2_1	64.5	IMR90 p11
25	B10	316.35	MMP2_1	64.5	IMR90 p11
26	B10	473.53	MMP2_1	64.5	IMR90 p11
27	B10	645.94	MMP2_1	64.5	IMR90 p11
28	B10	825.54	MMP2_1	64.5	IMR90 p11
29	B10	1008.58	MMP2_1	64.5	IMR90 p11
30	B10	1186.19	MMP2_1	64.5	IMR90 p11
31	B10	1351.83	MMP2_1	64.5	IMR90 p11
32	B10	1499.99	MMP2_1	64.5	IMR90 p11
33	B10	1634.93	MMP2_1	64.5	IMR90 p11
34	B10	1753.25	MMP2_1	64.5	IMR90 p11
35	B10	1863.46	MMP2_1	64.5	IMR90 p11
36	B10	1959.15	MMP2_1	64.5	IMR90 p11
37	B10	2048.26	MMP2_1	64.5	IMR90 p11
38	B10	2125.6	MMP2_1	64.5	IMR90 p11
39	B10	2199.77	MMP2_1	64.5	IMR90 p11
40	B10	2270.75	MMP2_1	64.5	IMR90 p11
1	C10	1.21	MMP2_1	63.3	IMR90 p11
2	C10	2.71	MMP2_1	63.3	IMR90 p11
3	C10	4.09	MMP2_1	63.3	IMR90 p11
4	C10	-0.09	MMP2_1	63.3	IMR90 p11
5	C10	-0.22	MMP2_1	63.3	IMR90 p11
6	C10	0.95	MMP2_1	63.3	IMR90 p11
7	C10	3.36	MMP2_1	63.3	IMR90 p11
8	C10	-2.73	MMP2_1	63.3	IMR90 p11
9	C10	2.09	MMP2_1	63.3	IMR90 p11
10	C10	-0.98	MMP2_1	63.3	IMR90 p11
11	C10	-3.07	MMP2_1	63.3	IMR90 p11
12	C10	0.12	MMP2_1	63.3	IMR90 p11
13	C10	3.37	MMP2_1	63.3	IMR90 p11
14	C10	0.14	MMP2_1	63.3	IMR90 p11
15	C10	-2.6	MMP2_1	63.3	IMR90 p11
16	C10	-5.79	MMP2_1	63.3	IMR90 p11
17	C10	-1.87	MMP2_1	63.3	IMR90 p11
18	C10	-0.32	MMP2_1	63.3	IMR90 p11
19	C10	0.69	MMP2_1	63.3	IMR90 p11
20	C10	9.72	MMP2_1	63.3	IMR90 p11
21	C10	29.21	MMP2_1	63.3	IMR90 p11
22	C10	64.5	MMP2_1	63.3	IMR90 p11
23	C10	129.66	MMP2_1	63.3	IMR90 p11
24	C10	242.49	MMP2_1	63.3	IMR90 p11
25	C10	397.6	MMP2_1	63.3	IMR90 p11
26	C10	578.36	MMP2_1	63.3	IMR90 p11
27	C10	768.14	MMP2_1	63.3	IMR90 p11
28	C10	965.36	MMP2_1	63.3	IMR90 p11
29	C10	1163.14	MMP2_1	63.3	IMR90 p11
30	C10	1353.19	MMP2_1	63.3	IMR90 p11
31	C10	1529.34	MMP2_1	63.3	IMR90 p11
32	C10	1686.61	MMP2_1	63.3	IMR90 p11
33	C10	1825.77	MMP2_1	63.3	IMR90 p11
34	C10	1948.76	MMP2_1	63.3	IMR90 p11
35	C10	2061.07	MMP2_1	63.3	IMR90 p11
36	C10	2163.06	MMP2_1	63.3	IMR90 p11
37	C10	2254.81	MMP2_1	63.3	IMR90 p11
38	C10	2334.03	MMP2_1	63.3	IMR90 p11
39	C10	2406.34	MMP2_1	63.3	IMR90 p11
40	C10	2477.43	MMP2_1	63.3	IMR90 p11
1	D10	5.96	MMP2_1	61.4	IMR90 p11
2	D10	2.38	MMP2_1	61.4	IMR90 p11
3	D10	0.75	MMP2_1	61.4	IMR90 p11
4	D10	0.79	MMP2_1	61.4	IMR90 p11
5	D10	1.46	MMP2_1	61.4	IMR90 p11
6	D10	1.72	MMP2_1	61.4	IMR90 p11
7	D10	2.87	MMP2_1	61.4	IMR90 p11
8	D10	0.32	MMP2_1	61.4	IMR90 p11
9	D10	1.19	MMP2_1	61.4	IMR90 p11
10	D10	2.32	MMP2_1	61.4	IMR90 p11
11	D10	-1.55	MMP2_1	61.4	IMR90 p11
12	D10	0.33	MMP2_1	61.4	IMR90 p11
13	D10	-4.6	MMP2_1	61.4	IMR90 p11
14	D10	-4.1	MMP2_1	61.4	IMR90 p11
15	D10	-2.03	MMP2_1	61.4	IMR90 p11
16	D10	0.78	MMP2_1	61.4	IMR90 p11
17	D10	0.24	MMP2_1	61.4	IMR90 p11
18	D10	-0.56	MMP2_1	61.4	IMR90 p11
19	D10	0.26	MMP2_1	61.4	IMR90 p11
20	D10	8.46	MMP2_1	61.4	IMR90 p11
21	D10	22.68	MMP2_1	61.4	IMR90 p11
22	D10	49.9	MMP2_1	61.4	IMR90 p11
23	D10	106.38	MMP2_1	61.4	IMR90 p11
24	D10	206.39	MMP2_1	61.4	IMR90 p11
25	D10	356.49	MMP2_1	61.4	IMR90 p11
26	D10	546.98	MMP2_1	61.4	IMR90 p11
27	D10	747.16	MMP2_1	61.4	IMR90 p11
28	D10	962.3	MMP2_1	61.4	IMR90 p11
29	D10	1180.76	MMP2_1	61.4	IMR90 p11
30	D10	1400.46	MMP2_1	61.4	IMR90 p11
31	D10	1606.68	MMP2_1	61.4	IMR90 p11
32	D10	1799.0	MMP2_1	61.4	IMR90 p11
33	D10	1968.89	MMP2_1	61.4	IMR90 p11
34	D10	2122.57	MMP2_1	61.4	IMR90 p11
35	D10	2261.38	MMP2_1	61.4	IMR90 p11
36	D10	2384.01	MMP2_1	61.4	IMR90 p11
37	D10	2489.91	MMP2_1	61.4	IMR90 p11
38	D10	2583.97	MMP2_1	61.4	IMR90 p11
39	D10	2672.57	MMP2_1	61.4	IMR90 p11
40	D10	2759.49	MMP2_1	61.4	IMR90 p11
1	E10	1.68	MMP2_1	59.0	IMR90 p11
2	E10	4.22	MMP2_1	59.0	IMR90 p11
3	E10	5.33	MMP2_1	59.0	IMR90 p11
4	E10	-1.34	MMP2_1	59.0	IMR90 p11
5	E10	-1.64	MMP2_1	59.0	IMR90 p11
6	E10	1.03	MMP2_1	59.0	IMR90 p11
7	E10	5.49	MMP2_1	59.0	IMR90 p11
8	E10	-3.22	MMP2_1	59.0	IMR90 p11
9	E10	4.9	MMP2_1	59.0	IMR90 p11
10	E10	1.42	MMP2_1	59.0	IMR90 p11
11	E10	-1.61	MMP2_1	59.0	IMR90 p11
12	E10	-6.56	MMP2_1	59.0	IMR90 p11
13	E10	5.57	MMP2_1	59.0	IMR90 p11
14	E10	-3.43	MMP2_1	59.0	IMR90 p11
15	E10	-0.45	MMP2_1	59.0	IMR90 p11
16	E10	-4.35	MMP2_1	59.0	IMR90 p11
17	E10	-0.83	MMP2_1	59.0	IMR90 p11
18	E10	-0.63	MMP2_1	59.0	IMR90 p11
19	E10	-2.07	MMP2_1	59.0	IMR90 p11
20	E10	3.79	MMP2_1	59.0	IMR90 p11
21	E10	8.29	MMP2_1	59.0	IMR90 p11
22	E10	26.02	MMP2_1	59.0	IMR90 p11
23	E10	53.05	MMP2_1	59.0	IMR90 p11
24	E10	112.63	MMP2_1	59.0	IMR90 p11
25	E10	208.74	MMP2_1	59.0	IMR90 p11
26	E10	350.22	MMP2_1	59.0	IMR90 p11
27	E10	528.13	MMP2_1	59.0	IMR90 p11
28	E10	714.61	MMP2_1	59.0	IMR90 p11
29	E10	914.83	MMP2_1	59.0	IMR90 p11
30	E10	1130.98	MMP2_1	59.0	IMR90 p11
31	E10	1350.14	MMP2_1	59.0	IMR90 p11
32	E10	1562.59	MMP2_1	59.0	IMR90 p11
33	E10	1758.5	MMP2_1	59.0	IMR90 p11
34	E10	1938.86	MMP2_1	59.0	IMR90 p11
35	E10	2103.75	MMP2_1	59.0	IMR90 p11
36	E10	2250.62	MMP2_1	59.0	IMR90 p11
37	E10	2383.33	MMP2_1	59.0	IMR90 p11
38	E10	2504.81	MMP2_1	59.0	IMR90 p11
39	E10	2605.71	MMP2_1	59.0	IMR90 p11
40	E10	2688.36	MMP2_1	59.0	IMR90 p11
1	F10	-0.63	MMP2_1	57.0	IMR90 p11
2	F10	1.21	MMP2_1	57.0	IMR90 p11
3	F10	1.56	MMP2_1	57.0	IMR90 p11
4	F10	2.43	MMP2_1	57.0	IMR90 p11
5	F10	0.89	MMP2_1	57.0	IMR90 p11
6	F10	3.88	MMP2_1	57.0	IMR90 p11
7	F10	0.97	MMP2_1	57.0	IMR90 p11
8	F10	-1.93	MMP2_1	57.0	IMR90 p11
9	F10	1.54	MMP2_1	57.0	IMR90 p11
10	F10	-2.46	MMP2_1	57.0	IMR90 p11
11	F10	-2.38	MMP2_1	57.0	IMR90 p11
12	F10	1.73	MMP2_1	57.0	IMR90 p11
13	F10	0.08	MMP2_1	57.0	IMR90 p11
14	F10	2.59	MMP2_1	57.0	IMR90 p11
15	F10	-1.6	MMP2_1	57.0	IMR90 p11
16	F10	-2.4	MMP2_1	57.0	IMR90 p11
17	F10	-0.28	MMP2_1	57.0	IMR90 p11
18	F10	-5.04	MMP2_1	57.0	IMR90 p11
19	F10	-5.06	MMP2_1	57.0	IMR90 p11
20	F10	1.87	MMP2_1	57.0	IMR90 p11
21	F10	2.25	MMP2_1	57.0	IMR90 p11
22	F10	10.28	MMP2_1	57.0	IMR90 p11
23	F10	22.72	MMP2_1	57.0	IMR90 p11
24	F10	53.04	MMP2_1	57.0	IMR90 p11
25	F10	108.68	MMP2_1	57.0	IMR90 p11
26	F10	200.57	MMP2_1	57.0	IMR90 p11
27	F10	334.46	MMP2_1	57.0	IMR90 p11
28	F10	495.0	MMP2_1	57.0	IMR90 p11
29	F10	666.77	MMP2_1	57.0	IMR90 p11
30	F10	856.88	MMP2_1	57.0	IMR90 p11
31	F10	1059.35	MMP2_1	57.0	IMR90 p11
32	F10	1268.77	MMP2_1	57.0	IMR90 p11
33	F10	1471.83	MMP2_1	57.0	IMR90 p11
34	F10	1666.47	MMP2_1	57.0	IMR90 p11
35	F10	1847.49	MMP2_1	57.0	IMR90 p11
36	F10	2015.19	MMP2_1	57.0	IMR90 p11
37	F10	2168.25	MMP2_1	57.0	IMR90 p11
38	F10	2306.4	MMP2_1	57.0	IMR90 p11
39	F10	2429.62	MMP2_1	57.0	IMR90 p11
40	F10	2541.52	MMP2_1	57.0	IMR90 p11
1	G10	-1.66	MMP2_1	55.7	IMR90 p11
2	G10	1.17	MMP2_1	55.7	IMR90 p11
3	G10	3.92	MMP2_1	55.7	IMR90 p11
4	G10	3.58	MMP2_1	55.7	IMR90 p11
5	G10	5.95	MMP2_1	55.7	IMR90 p11
6	G10	3.51	MMP2_1	55.7	IMR90 p11
7	G10	-2.9	MMP2_1	55.7	IMR90 p11
8	G10	-4.59	MMP2_1	55.7	IMR90 p11
9	G10	-1.5	MMP2_1	55.7	IMR90 p11
10	G10	0.22	MMP2_1	55.7	IMR90 p11
11	G10	-3.6	MMP2_1	55.7	IMR90 p11
12	G10	-0.48	MMP2_1	55.7	IMR90 p11
13	G10	-5.64	MMP2_1	55.7	IMR90 p11
14	G10	1.21	MMP2_1	55.7	IMR90 p11
15	G10	2.66	MMP2_1	55.7	IMR90 p11
16	G10	-4.93	MMP2_1	55.7	IMR90 p11
17	G10	-1.04	MMP2_1	55.7	IMR90 p11
18	G10	0.76	MMP2_1	55.7	IMR90 p11
19	G10	-1.85	MMP2_1	55.7	IMR90 p11
20	G10	1.65	MMP2_1	55.7	IMR90 p11
21	G10	2.75	MMP2_1	55.7	IMR90 p11
22	G10	8.07	MMP2_1	55.7	IMR90 p11
23	G10	14.65	MMP2_1	55.7	IMR90 p11
24	G10	35.11	MMP2_1	55.7	IMR90 p11
25	G10	70.61	MMP2_1	55.7	IMR90 p11
26	G10	133.31	MMP2_1	55.7	IMR90 p11
27	G10	229.44	MMP2_1	55.7	IMR90 p11
28	G10	361.12	MMP2_1	55.7	IMR90 p11
29	G10	511.48	MMP2_1	55.7	IMR90 p11
30	G10	673.23	MMP2_1	55.7	IMR90 p11
31	G10	851.24	MMP2_1	55.7	IMR90 p11
32	G10	1036.69	MMP2_1	55.7	IMR90 p11
33	G10	1225.41	MMP2_1	55.7	IMR90 p11
34	G10	1409.74	MMP2_1	55.7	IMR90 p11
35	G10	1589.54	MMP2_1	55.7	IMR90 p11
36	G10	1753.47	MMP2_1	55.7	IMR90 p11
37	G10	1906.88	MMP2_1	55.7	IMR90 p11
38	G10	2045.24	MMP2_1	55.7	IMR90 p11
39	G10	2175.08	MMP2_1	55.7	IMR90 p11
40	G10	2293.82	MMP2_1	55.7	IMR90 p11
1	H10	-1.55	MMP2_1	55.0	IMR90 p11
2	H10	1.12	MMP2_1	55.0	IMR90 p11
3	H10	-2.57	MMP2_1	55.0	IMR90 p11
4	H10	1.66	MMP2_1	55.0	IMR90 p11
5	H10	6.84	MMP2_1	55.0	IMR90 p11
6	H10	0.23	MMP2_1	55.0	IMR90 p11
7	H10	-0.11	MMP2_1	55.0	IMR90 p11
8	H10	-0.08	MMP2_1	55.0	IMR90 p11
9	H10	-0.26	MMP2_1	55.0	IMR90 p11
10	H10	2.14	MMP2_1	55.0	IMR90 p11
11	H10	-2.94	MMP2_1	55.0	IMR90 p11
12	H10	-2.4	MMP2_1	55.0	IMR90 p11
13	H10	1.78	MMP2_1	55.0	IMR90 p11
14	H10	-0.45	MMP2_1	55.0	IMR90 p11
15	H10	4.51	MMP2_1	55.0	IMR90 p11
16	H10	-0.62	MMP2_1	55.0	IMR90 p11
17	H10	-1.26	MMP2_1	55.0	IMR90 p11
18	H10	0.49	MMP2_1	55.0	IMR90 p11
19	H10	-3.24	MMP2_1	55.0	IMR90 p11
20	H10	-4.48	MMP2_1	55.0	IMR90 p11
21	H10	1.22	MMP2_1	55.0	IMR90 p11
22	H10	2.39	MMP2_1	55.0	IMR90 p11
23	H10	5.68	MMP2_1	55.0	IMR90 p11
24	H10	21.84	MMP2_1	55.0	IMR90 p11
25	H10	53.77	MMP2_1	55.0	IMR90 p11
26	H10	98.22	MMP2_1	55.0	IMR90 p11
27	H10	180.78	MMP2_1	55.0	IMR90 p11
28	H10	294.41	MMP2_1	55.0	IMR90 p11
29	H10	424.28	MMP2_1	55.0	IMR90 p11
30	H10	577.92	MMP2_1	55.0	IMR90 p11
31	H10	743.94	MMP2_1	55.0	IMR90 p11
32	H10	920.32	MMP2_1	55.0	IMR90 p11
33	H10	1105.79	MMP2_1	55.0	IMR90 p11
34	H10	1289.33	MMP2_1	55.0	IMR90 p11
35	H10	1470.49	MMP2_1	55.0	IMR90 p11
36	H10	1638.15	MMP2_1	55.0	IMR90 p11
37	H10	1793.02	MMP2_1	55.0	IMR90 p11
38	H10	1934.26	MMP2_1	55.0	IMR90 p11
39	H10	2064.73	MMP2_1	55.0	IMR90 p11
40	H10	2188.33	MMP2_1	55.0	IMR90 p11
1	A10	-1.97	MMP2_1	65.0	IMR90 p2
2	A10	2.01	MMP2_1	65.0	IMR90 p2
3	A10	2.67	MMP2_1	65.0	IMR90 p2
4	A10	1.46	MMP2_1	65.0	IMR90 p2
5	A10	0.97	MMP2_1	65.0	IMR90 p2
6	A10	-1.34	MMP2_1	65.0	IMR90 p2
7	A10	4.59	MMP2_1	65.0	IMR90 p2
8	A10	0.74	MMP2_1	65.0	IMR90 p2
9	A10	2.3	MMP2_1	65.0	IMR90 p2
10	A10	-1.22	MMP2_1	65.0	IMR90 p2
11	A10	-2.93	MMP2_1	65.0	IMR90 p2
12	A10	-1.22	MMP2_1	65.0	IMR90 p2
13	A10	-0.11	MMP2_1	65.0	IMR90 p2
14	A10	-1.42	MMP2_1	65.0	IMR90 p2
15	A10	-0.34	MMP2_1	65.0	IMR90 p2
16	A10	-4.41	MMP2_1	65.0	IMR90 p2
17	A10	0.5	MMP2_1	65.0	IMR90 p2
18	A10	-0.46	MMP2_1	65.0	IMR90 p2
19	A10	-4.42	MMP2_1	65.0	IMR90 p2
20	A10	6.53	MMP2_1	65.0	IMR90 p2
21	A10	6.93	MMP2_1	65.0	IMR90 p2
22	A10	18.79	MMP2_1	65.0	IMR90 p2
23	A10	43.72	MMP2_1	65.0	IMR90 p2
24	A10	90.04	MMP2_1	65.0	IMR90 p2
25	A10	163.59	MMP2_1	65.0	IMR90 p2
26	A10	275.03	MMP2_1	65.0	IMR90 p2
27	A10	411.38	MMP2_1	65.0	IMR90 p2
28	A10	552.7	MMP2_1	65.0	IMR90 p2
29	A10	700.79	MMP2_1	65.0	IMR90 p2
30	A10	851.76	MMP2_1	65.0	IMR90 p2
31	A10	1001.14	MMP2_1	65.0	IMR90 p2
32	A10	1142.73	MMP2_1	65.0	IMR90 p2
33	A10	1272.56	MMP2_1	65.0	IMR90 p2
34	A10	1390.04	MMP2_1	65.0	IMR90 p2
35	A10	1493.27	MMP2_1	65.0	IMR90 p2
36	A10	1589.37	MMP2_1	65.0	IMR90 p2
37	A10	1673.36	MMP2_1	65.0	IMR90 p2
38	A10	1751.32	MMP2_1	65.0	IMR90 p2
39	A10	1819.65	MMP2_1	65.0	IMR90 p2
40	A10	1886.02	MMP2_1	65.0	IMR90 p2
1	B10	-1.38	MMP2_1	64.5	IMR90 p2
2	B10	0.79	MMP2_1	64.5	IMR90 p2
3	B10	1.54	MMP2_1	64.5	IMR90 p2
4	B10	2.17	MMP2_1	64.5	IMR90 p2
5	B10	1.71	MMP2_1	64.5	IMR90 p2
6	B10	1.24	MMP2_1	64.5	IMR90 p2
7	B10	1.81	MMP2_1	64.5	IMR90 p2
8	B10	-2.87	MMP2_1	64.5	IMR90 p2
9	B10	-2.13	MMP2_1	64.5	IMR90 p2
10	B10	3.47	MMP2_1	64.5	IMR90 p2
11	B10	-0.81	MMP2_1	64.5	IMR90 p2
12	B10	-1.98	MMP2_1	64.5	IMR90 p2
13	B10	0.71	MMP2_1	64.5	IMR90 p2
14	B10	-3.03	MMP2_1	64.5	IMR90 p2
15	B10	-1.89	MMP2_1	64.5	IMR90 p2
16	B10	-1.73	MMP2_1	64.5	IMR90 p2
17	B10	0.55	MMP2_1	64.5	IMR90 p2
18	B10	-2.29	MMP2_1	64.5	IMR90 p2
19	B10	2.66	MMP2_1	64.5	IMR90 p2
20	B10	6.9	MMP2_1	64.5	IMR90 p2
21	B10	21.81	MMP2_1	64.5	IMR90 p2
22	B10	39.83	MMP2_1	64.5	IMR90 p2
23	B10	85.67	MMP2_1	64.5	IMR90 p2
24	B10	157.75	MMP2_1	64.5	IMR90 p2
25	B10	267.1	MMP2_1	64.5	IMR90 p2
26	B10	413.82	MMP2_1	64.5	IMR90 p2
27	B10	565.35	MMP2_1	64.5	IMR90 p2
28	B10	724.38	MMP2_1	64.5	IMR90 p2
29	B10	887.1	MMP2_1	64.5	IMR90 p2
30	B10	1048.85	MMP2_1	64.5	IMR90 p2
31	B10	1203.13	MMP2_1	64.5	IMR90 p2
32	B10	1343.44	MMP2_1	64.5	IMR90 p2
33	B10	1469.51	MMP2_1	64.5	IMR90 p2
34	B10	1581.11	MMP2_1	64.5	IMR90 p2
35	B10	1680.39	MMP2_1	64.5	IMR90 p2
36	B10	1769.44	MMP2_1	64.5	IMR90 p2
37	B10	1851.9	MMP2_1	64.5	IMR90 p2
38	B10	1926.71	MMP2_1	64.5	IMR90 p2
39	B10	1994.75	MMP2_1	64.5	IMR90 p2
40	B10	2056.42	MMP2_1	64.5	IMR90 p2
1	C10	-3.6	MMP2_1	63.3	IMR90 p2
2	C10	-3.56	MMP2_1	63.3	IMR90 p2
3	C10	3.56	MMP2_1	63.3	IMR90 p2
4	C10	1.36	MMP2_1	63.3	IMR90 p2
5	C10	6.68	MMP2_1	63.3	IMR90 p2
6	C10	-1.56	MMP2_1	63.3	IMR90 p2
7	C10	-1.02	MMP2_1	63.3	IMR90 p2
8	C10	1.7	MMP2_1	63.3	IMR90 p2
9	C10	-5.21	MMP2_1	63.3	IMR90 p2
10	C10	-0.82	MMP2_1	63.3	IMR90 p2
11	C10	-0.63	MMP2_1	63.3	IMR90 p2
12	C10	-2.6	MMP2_1	63.3	IMR90 p2
13	C10	0.45	MMP2_1	63.3	IMR90 p2
14	C10	-1.52	MMP2_1	63.3	IMR90 p2
15	C10	-1.73	MMP2_1	63.3	IMR90 p2
16	C10	0.14	MMP2_1	63.3	IMR90 p2
17	C10	-1.81	MMP2_1	63.3	IMR90 p2
18	C10	-0.11	MMP2_1	63.3	IMR90 p2
19	C10	0.21	MMP2_1	63.3	IMR90 p2
20	C10	9.53	MMP2_1	63.3	IMR90 p2
21	C10	27.9	MMP2_1	63.3	IMR90 p2
22	C10	53.16	MMP2_1	63.3	IMR90 p2
23	C10	103.69	MMP2_1	63.3	IMR90 p2
24	C10	200.81	MMP2_1	63.3	IMR90 p2
25	C10	340.95	MMP2_1	63.3	IMR90 p2
26	C10	507.5	MMP2_1	63.3	IMR90 p2
27	C10	678.88	MMP2_1	63.3	IMR90 p2
28	C10	855.84	MMP2_1	63.3	IMR90 p2
29	C10	1038.7	MMP2_1	63.3	IMR90 p2
30	C10	1216.13	MMP2_1	63.3	IMR90 p2
31	C10	1380.52	MMP2_1	63.3	IMR90 p2
32	C10	1527.7	MMP2_1	63.3	IMR90 p2
33	C10	1657.24	MMP2_1	63.3	IMR90 p2
34	C10	1775.86	MMP2_1	63.3	IMR90 p2
35	C10	1881.8	MMP2_1	63.3	IMR90 p2
36	C10	1976.07	MMP2_1	63.3	IMR90 p2
37	C10	2062.51	MMP2_1	63.3	IMR90 p2
38	C10	2136.8	MMP2_1	63.3	IMR90 p2
39	C10	2208.44	MMP2_1	63.3	IMR90 p2
40	C10	2273.74	MMP2_1	63.3	IMR90 p2
1	D10	-0.23	MMP2_1	61.4	IMR90 p2
2	D10	5.69	MMP2_1	61.4	IMR90 p2
3	D10	3.15	MMP2_1	61.4	IMR90 p2
4	D10	2.45	MMP2_1	61.4	IMR90 p2
5	D10	2.81	MMP2_1	61.4	IMR90 p2
6	D10	1.68	MMP2_1	61.4	IMR90 p2
7	D10	2.91	MMP2_1	61.4	IMR90 p2
8	D10	-0.3	MMP2_1	61.4	IMR90 p2
9	D10	1.38	MMP2_1	61.4	IMR90 p2
10	D10	-0.62	MMP2_1	61.4	IMR90 p2
11	D10	-2.02	MMP2_1	61.4	IMR90 p2
12	D10	-4.63	MMP2_1	61.4	IMR90 p2
13	D10	-0.95	MMP2_1	61.4	IMR90 p2
14	D10	-1.78	MMP2_1	61.4	IMR90 p2
15	D10	-2.41	MMP2_1	61.4	IMR90 p2
16	D10	-7.93	MMP2_1	61.4	IMR90 p2
17	D10	-2.39	MMP2_1	61.4	IMR90 p2
18	D10	-1.41	MMP2_1	61.4	IMR90 p2
19	D10	-4.63	MMP2_1	61.4	IMR90 p2
20	D10	7.18	MMP2_1	61.4	IMR90 p2
21	D10	14.53	MMP2_1	61.4	IMR90 p2
22	D10	39.25	MMP2_1	61.4	IMR90 p2
23	D10	84.78	MMP2_1	61.4	IMR90 p2
24	D10	166.13	MMP2_1	61.4	IMR90 p2
25	D10	289.46	MMP2_1	61.4	IMR90 p2
26	D10	449.69	MMP2_1	61.4	IMR90 p2
27	D10	619.47	MMP2_1	61.4	IMR90 p2
28	D10	800.0	MMP2_1	61.4	IMR90 p2
29	D10	992.07	MMP2_1	61.4	IMR90 p2
30	D10	1182.27	MMP2_1	61.4	IMR90 p2
31	D10	1365.69	MMP2_1	61.4	IMR90 p2
32	D10	1533.6	MMP2_1	61.4	IMR90 p2
33	D10	1684.67	MMP2_1	61.4	IMR90 p2
34	D10	1821.04	MMP2_1	61.4	IMR90 p2
35	D10	1940.59	MMP2_1	61.4	IMR90 p2
36	D10	2049.15	MMP2_1	61.4	IMR90 p2
37	D10	2145.32	MMP2_1	61.4	IMR90 p2
38	D10	2234.51	MMP2_1	61.4	IMR90 p2
39	D10	2314.38	MMP2_1	61.4	IMR90 p2
40	D10	2387.9	MMP2_1	61.4	IMR90 p2
1	E10	8.52	MMP2_1	59.0	IMR90 p2
2	E10	3.06	MMP2_1	59.0	IMR90 p2
3	E10	0.77	MMP2_1	59.0	IMR90 p2
4	E10	2.29	MMP2_1	59.0	IMR90 p2
5	E10	5.04	MMP2_1	59.0	IMR90 p2
6	E10	-3.05	MMP2_1	59.0	IMR90 p2
7	E10	3.85	MMP2_1	59.0	IMR90 p2
8	E10	-3.82	MMP2_1	59.0	IMR90 p2
9	E10	1.56	MMP2_1	59.0	IMR90 p2
10	E10	2.86	MMP2_1	59.0	IMR90 p2
11	E10	0.54	MMP2_1	59.0	IMR90 p2
12	E10	-7.19	MMP2_1	59.0	IMR90 p2
13	E10	1.96	MMP2_1	59.0	IMR90 p2
14	E10	-3.41	MMP2_1	59.0	IMR90 p2
15	E10	0.69	MMP2_1	59.0	IMR90 p2
16	E10	-0.24	MMP2_1	59.0	IMR90 p2
17	E10	0.18	MMP2_1	59.0	IMR90 p2
18	E10	-2.39	MMP2_1	59.0	IMR90 p2
19	E10	-3.64	MMP2_1	59.0	IMR90 p2
20	E10	3.03	MMP2_1	59.0	IMR90 p2
21	E10	8.39	MMP2_1	59.0	IMR90 p2
22	E10	21.65	MMP2_1	59.0	IMR90 p2
23	E10	52.06	MMP2_1	59.0	IMR90 p2
24	E10	98.95	MMP2_1	59.0	IMR90 p2
25	E10	184.08	MMP2_1	59.0	IMR90 p2
26	E10	313.48	MMP2_1	59.0	IMR90 p2
27	E10	466.75	MMP2_1	59.0	IMR90 p2
28	E10	629.85	MMP2_1	59.0	IMR90 p2
29	E10	812.05	MMP2_1	59.0	IMR90 p2
30	E10	1003.36	MMP2_1	59.0	IMR90 p2
31	E10	1199.58	MMP2_1	59.0	IMR90 p2
32	E10	1386.33	MMP2_1	59.0	IMR90 p2
33	E10	1562.28	MMP2_1	59.0	IMR90 p2
34	E10	1722.68	MMP2_1	59.0	IMR90 p2
35	E10	1872.16	MMP2_1	59.0	IMR90 p2
36	E10	2005.64	MMP2_1	59.0	IMR90 p2
37	E10	2127.2	MMP2_1	59.0	IMR90 p2
38	E10	2232.73	MMP2_1	59.0	IMR90 p2
39	E10	2326.39	MMP2_1	59.0	IMR90 p2
40	E10	2412.91	MMP2_1	59.0	IMR90 p2
1	F10	4.57	MMP2_1	57.0	IMR90 p2
2	F10	2.34	MMP2_1	57.0	IMR90 p2
3	F10	2.38	MMP2_1	57.0	IMR90 p2
4	F10	4.35	MMP2_1	57.0	IMR90 p2
5	F10	5.85	MMP2_1	57.0	IMR90 p2
6	F10	-1.12	MMP2_1	57.0	IMR90 p2
7	F10	-0.45	MMP2_1	57.0	IMR90 p2
8	F10	3.44	MMP2_1	57.0	IMR90 p2
9	F10	-1.24	MMP2_1	57.0	IMR90 p2
10	F10	-0.82	MMP2_1	57.0	IMR90 p2
11	F10	-1.18	MMP2_1	57.0	IMR90 p2
12	F10	-4.81	MMP2_1	57.0	IMR90 p2
13	F10	-0.39	MMP2_1	57.0	IMR90 p2
14	F10	-0.23	MMP2_1	57.0	IMR90 p2
15	F10	-5.2	MMP2_1	57.0	IMR90 p2
16	F10	-3.86	MMP2_1	57.0	IMR90 p2
17	F10	1.5	MMP2_1	57.0	IMR90 p2
18	F10	-2.75	MMP2_1	57.0	IMR90 p2
19	F10	-0.87	MMP2_1	57.0	IMR90 p2
20	F10	0.64	MMP2_1	57.0	IMR90 p2
21	F10	6.9	MMP2_1	57.0	IMR90 p2
22	F10	8.0	MMP2_1	57.0	IMR90 p2
23	F10	23.33	MMP2_1	57.0	IMR90 p2
24	F10	48.74	MMP2_1	57.0	IMR90 p2
25	F10	103.55	MMP2_1	57.0	IMR90 p2
26	F10	180.9	MMP2_1	57.0	IMR90 p2
27	F10	295.61	MMP2_1	57.0	IMR90 p2
28	F10	442.23	MMP2_1	57.0	IMR90 p2
29	F10	601.43	MMP2_1	57.0	IMR90 p2
30	F10	775.46	MMP2_1	57.0	IMR90 p2
31	F10	962.82	MMP2_1	57.0	IMR90 p2
32	F10	1152.51	MMP2_1	57.0	IMR90 p2
33	F10	1341.44	MMP2_1	57.0	IMR90 p2
34	F10	1521.49	MMP2_1	57.0	IMR90 p2
35	F10	1691.15	MMP2_1	57.0	IMR90 p2
36	F10	1843.31	MMP2_1	57.0	IMR90 p2
37	F10	1984.62	MMP2_1	57.0	IMR90 p2
38	F10	2109.79	MMP2_1	57.0	IMR90 p2
39	F10	2226.87	MMP2_1	57.0	IMR90 p2
40	F10	2334.46	MMP2_1	57.0	IMR90 p2
1	G10	4.42	MMP2_1	55.7	IMR90 p2
2	G10	5.08	MMP2_1	55.7	IMR90 p2
3	G10	-1.15	MMP2_1	55.7	IMR90 p2
4	G10	1.71	MMP2_1	55.7	IMR90 p2
5	G10	1.48	MMP2_1	55.7	IMR90 p2
6	G10	2.66	MMP2_1	55.7	IMR90 p2
7	G10	1.38	MMP2_1	55.7	IMR90 p2
8	G10	-0.54	MMP2_1	55.7	IMR90 p2
9	G10	0.35	MMP2_1	55.7	IMR90 p2
10	G10	3.42	MMP2_1	55.7	IMR90 p2
11	G10	1.57	MMP2_1	55.7	IMR90 p2
12	G10	0.58	MMP2_1	55.7	IMR90 p2
13	G10	0.55	MMP2_1	55.7	IMR90 p2
14	G10	-6.04	MMP2_1	55.7	IMR90 p2
15	G10	-1.3	MMP2_1	55.7	IMR90 p2
16	G10	-1.75	MMP2_1	55.7	IMR90 p2
17	G10	-4.2	MMP2_1	55.7	IMR90 p2
18	G10	0.95	MMP2_1	55.7	IMR90 p2
19	G10	0.47	MMP2_1	55.7	IMR90 p2
20	G10	0.79	MMP2_1	55.7	IMR90 p2
21	G10	0.29	MMP2_1	55.7	IMR90 p2
22	G10	7.37	MMP2_1	55.7	IMR90 p2
23	G10	15.27	MMP2_1	55.7	IMR90 p2
24	G10	33.8	MMP2_1	55.7	IMR90 p2
25	G10	63.45	MMP2_1	55.7	IMR90 p2
26	G10	127.26	MMP2_1	55.7	IMR90 p2
27	G10	213.41	MMP2_1	55.7	IMR90 p2
28	G10	342.94	MMP2_1	55.7	IMR90 p2
29	G10	486.46	MMP2_1	55.7	IMR90 p2
30	G10	645.09	MMP2_1	55.7	IMR90 p2
31	G10	818.98	MMP2_1	55.7	IMR90 p2
32	G10	1004.32	MMP2_1	55.7	IMR90 p2
33	G10	1193.83	MMP2_1	55.7	IMR90 p2
34	G10	1377.18	MMP2_1	55.7	IMR90 p2
35	G10	1552.43	MMP2_1	55.7	IMR90 p2
36	G10	1712.31	MMP2_1	55.7	IMR90 p2
37	G10	1863.99	MMP2_1	55.7	IMR90 p2
38	G10	2004.46	MMP2_1	55.7	IMR90 p2
39	G10	2131.24	MMP2_1	55.7	IMR90 p2
40	G10	2247.35	MMP2_1	55.7	IMR90 p2
1	H10	1.93	MMP2_1	55.0	IMR90 p2
2	H10	-1.24	MMP2_1	55.0	IMR90 p2
3	H10	2.32	MMP2_1	55.0	IMR90 p2
4	H10	2.15	MMP2_1	55.0	IMR90 p2
5	H10	-1.87	MMP2_1	55.0	IMR90 p2
6	H10	0.58	MMP2_1	55.0	IMR90 p2
7	H10	4.86	MMP2_1	55.0	IMR90 p2
8	H10	4.45	MMP2_1	55.0	IMR90 p2
9	H10	1.08	MMP2_1	55.0	IMR90 p2
10	H10	-2.91	MMP2_1	55.0	IMR90 p2
11	H10	-1.21	MMP2_1	55.0	IMR90 p2
12	H10	-1.75	MMP2_1	55.0	IMR90 p2
13	H10	0.13	MMP2_1	55.0	IMR90 p2
14	H10	-1.94	MMP2_1	55.0	IMR90 p2
15	H10	3.14	MMP2_1	55.0	IMR90 p2
16	H10	-1.63	MMP2_1	55.0	IMR90 p2
17	H10	-3.76	MMP2_1	55.0	IMR90 p2
18	H10	-0.91	MMP2_1	55.0	IMR90 p2
19	H10	-3.58	MMP2_1	55.0	IMR90 p2
20	H10	-3.94	MMP2_1	55.0	IMR90 p2
21	H10	3.47	MMP2_1	55.0	IMR90 p2
22	H10	1.64	MMP2_1	55.0	IMR90 p2
23	H10	10.11	MMP2_1	55.0	IMR90 p2
24	H10	19.63	MMP2_1	55.0	IMR90 p2
25	H10	47.32	MMP2_1	55.0	IMR90 p2
26	H10	82.73	MMP2_1	55.0	IMR90 p2
27	H10	156.13	MMP2_1	55.0	IMR90 p2
28	H10	260.19	MMP2_1	55.0	IMR90 p2
29	H10	383.0	MMP2_1	55.0	IMR90 p2
30	H10	517.38	MMP2_1	55.0	IMR90 p2
31	H10	669.76	MMP2_1	55.0	IMR90 p2
32	H10	834.54	MMP2_1	55.0	IMR90 p2
33	H10	1008.76	MMP2_1	55.0	IMR90 p2
34	H10	1180.39	MMP2_1	55.0	IMR90 p2
35	H10	1346.6	MMP2_1	55.0	IMR90 p2
36	H10	1501.7	MMP2_1	55.0	IMR90 p2
37	H10	1648.95	MMP2_1	55.0	IMR90 p2
38	H10	1783.61	MMP2_1	55.0	IMR90 p2
39	H10	1904.88	MMP2_1	55.0	IMR90 p2
40	H10	2015.11	MMP2_1	55.0	IMR90 p2
1	A10	-6.08	MMP2_1	65.0	IMR90 p8
2	A10	2.85	MMP2_1	65.0	IMR90 p8
3	A10	-0.47	MMP2_1	65.0	IMR90 p8
4	A10	4.51	MMP2_1	65.0	IMR90 p8
5	A10	-1.72	MMP2_1	65.0	IMR90 p8
6	A10	0.23	MMP2_1	65.0	IMR90 p8
7	A10	3.93	MMP2_1	65.0	IMR90 p8
8	A10	2.56	MMP2_1	65.0	IMR90 p8
9	A10	1.54	MMP2_1	65.0	IMR90 p8
10	A10	-0.84	MMP2_1	65.0	IMR90 p8
11	A10	1.93	MMP2_1	65.0	IMR90 p8
12	A10	-2.08	MMP2_1	65.0	IMR90 p8
13	A10	-3.25	MMP2_1	65.0	IMR90 p8
14	A10	-1.77	MMP2_1	65.0	IMR90 p8
15	A10	-2.86	MMP2_1	65.0	IMR90 p8
16	A10	-0.24	MMP2_1	65.0	IMR90 p8
17	A10	-0.31	MMP2_1	65.0	IMR90 p8
18	A10	-0.41	MMP2_1	65.0	IMR90 p8
19	A10	-2.71	MMP2_1	65.0	IMR90 p8
20	A10	-0.5	MMP2_1	65.0	IMR90 p8
21	A10	2.64	MMP2_1	65.0	IMR90 p8
22	A10	7.96	MMP2_1	65.0	IMR90 p8
23	A10	24.62	MMP2_1	65.0	IMR90 p8
24	A10	61.67	MMP2_1	65.0	IMR90 p8
25	A10	123.3	MMP2_1	65.0	IMR90 p8
26	A10	217.39	MMP2_1	65.0	IMR90 p8
27	A10	350.96	MMP2_1	65.0	IMR90 p8
28	A10	502.58	MMP2_1	65.0	IMR90 p8
29	A10	662.63	MMP2_1	65.0	IMR90 p8
30	A10	829.62	MMP2_1	65.0	IMR90 p8
31	A10	997.73	MMP2_1	65.0	IMR90 p8
32	A10	1159.25	MMP2_1	65.0	IMR90 p8
33	A10	1309.56	MMP2_1	65.0	IMR90 p8
34	A10	1443.11	MMP2_1	65.0	IMR90 p8
35	A10	1563.86	MMP2_1	65.0	IMR90 p8
36	A10	1670.58	MMP2_1	65.0	IMR90 p8
37	A10	1767.68	MMP2_1	65.0	IMR90 p8
38	A10	1850.91	MMP2_1	65.0	IMR90 p8
39	A10	1925.12	MMP2_1	65.0	IMR90 p8
40	A10	1994.58	MMP2_1	65.0	IMR90 p8
1	B10	2.95	MMP2_1	64.5	IMR90 p8
2	B10	3.3	MMP2_1	64.5	IMR90 p8
3	B10	4.74	MMP2_1	64.5	IMR90 p8
4	B10	-1.53	MMP2_1	64.5	IMR90 p8
5	B10	1.23	MMP2_1	64.5	IMR90 p8
6	B10	4.83	MMP2_1	64.5	IMR90 p8
7	B10	-0.97	MMP2_1	64.5	IMR90 p8
8	B10	2.88	MMP2_1	64.5	IMR90 p8
9	B10	0.63	MMP2_1	64.5	IMR90 p8
10	B10	-2.87	MMP2_1	64.5	IMR90 p8
11	B10	-3.73	MMP2_1	64.5	IMR90 p8
12	B10	-0.13	MMP2_1	64.5	IMR90 p8
13	B10	-0.06	MMP2_1	64.5	IMR90 p8
14	B10	-0.3	MMP2_1	64.5	IMR90 p8
15	B10	-1.52	MMP2_1	64.5	IMR90 p8
16	B10	-4.84	MMP2_1	64.5	IMR90 p8
17	B10	-4.09	MMP2_1	64.5	IMR90 p8
18	B10	2.3	MMP2_1	64.5	IMR90 p8
19	B10	-6.28	MMP2_1	64.5	IMR90 p8
20	B10	3.89	MMP2_1	64.5	IMR90 p8
21	B10	12.34	MMP2_1	64.5	IMR90 p8
22	B10	23.99	MMP2_1	64.5	IMR90 p8
23	B10	53.95	MMP2_1	64.5	IMR90 p8
24	B10	111.12	MMP2_1	64.5	IMR90 p8
25	B10	201.83	MMP2_1	64.5	IMR90 p8
26	B10	335.15	MMP2_1	64.5	IMR90 p8
27	B10	501.28	MMP2_1	64.5	IMR90 p8
28	B10	673.03	MMP2_1	64.5	IMR90 p8
29	B10	848.11	MMP2_1	64.5	IMR90 p8
30	B10	1028.53	MMP2_1	64.5	IMR90 p8
31	B10	1199.49	MMP2_1	64.5	IMR90 p8
32	B10	1363.13	MMP2_1	64.5	IMR90 p8
33	B10	1506.77	MMP2_1	64.5	IMR90 p8
34	B10	1634.94	MMP2_1	64.5	IMR90 p8
35	B10	1747.37	MMP2_1	64.5	IMR90 p8
36	B10	1848.73	MMP2_1	64.5	IMR90 p8
37	B10	1940.95	MMP2_1	64.5	IMR90 p8
38	B10	2019.93	MMP2_1	64.5	IMR90 p8
39	B10	2092.55	MMP2_1	64.5	IMR90 p8
40	B10	2159.85	MMP2_1	64.5	IMR90 p8
1	C10	3.26	MMP2_1	63.3	IMR90 p8
2	C10	4.78	MMP2_1	63.3	IMR90 p8
3	C10	4.8	MMP2_1	63.3	IMR90 p8
4	C10	3.47	MMP2_1	63.3	IMR90 p8
5	C10	3.4	MMP2_1	63.3	IMR90 p8
6	C10	0.2	MMP2_1	63.3	IMR90 p8
7	C10	-1.57	MMP2_1	63.3	IMR90 p8
8	C10	-0.51	MMP2_1	63.3	IMR90 p8
9	C10	-1.78	MMP2_1	63.3	IMR90 p8
10	C10	0.03	MMP2_1	63.3	IMR90 p8
11	C10	0.86	MMP2_1	63.3	IMR90 p8
12	C10	-0.09	MMP2_1	63.3	IMR90 p8
13	C10	-0.21	MMP2_1	63.3	IMR90 p8
14	C10	-4.02	MMP2_1	63.3	IMR90 p8
15	C10	-2.05	MMP2_1	63.3	IMR90 p8
16	C10	-7.09	MMP2_1	63.3	IMR90 p8
17	C10	-3.82	MMP2_1	63.3	IMR90 p8
18	C10	-0.03	MMP2_1	63.3	IMR90 p8
19	C10	-1.96	MMP2_1	63.3	IMR90 p8
20	C10	2.88	MMP2_1	63.3	IMR90 p8
21	C10	14.92	MMP2_1	63.3	IMR90 p8
22	C10	31.05	MMP2_1	63.3	IMR90 p8
23	C10	68.94	MMP2_1	63.3	IMR90 p8
24	C10	141.81	MMP2_1	63.3	IMR90 p8
25	C10	253.72	MMP2_1	63.3	IMR90 p8
26	C10	420.76	MMP2_1	63.3	IMR90 p8
27	C10	612.9	MMP2_1	63.3	IMR90 p8
28	C10	806.42	MMP2_1	63.3	IMR90 p8
29	C10	1005.48	MMP2_1	63.3	IMR90 p8
30	C10	1204.77	MMP2_1	63.3	IMR90 p8
31	C10	1394.68	MMP2_1	63.3	IMR90 p8
32	C10	1572.56	MMP2_1	63.3	IMR90 p8
33	C10	1729.69	MMP2_1	63.3	IMR90 p8
34	C10	1872.13	MMP2_1	63.3	IMR90 p8
35	C10	1992.08	MMP2_1	63.3	IMR90 p8
36	C10	2098.76	MMP2_1	63.3	IMR90 p8
37	C10	2195.61	MMP2_1	63.3	IMR90 p8
38	C10	2284.25	MMP2_1	63.3	IMR90 p8
39	C10	2367.7	MMP2_1	63.3	IMR90 p8
40	C10	2445.92	MMP2_1	63.3	IMR90 p8
1	D10	2.18	MMP2_1	61.4	IMR90 p8
2	D10	1.91	MMP2_1	61.4	IMR90 p8
3	D10	3.42	MMP2_1	61.4	IMR90 p8
4	D10	3.55	MMP2_1	61.4	IMR90 p8
5	D10	4.08	MMP2_1	61.4	IMR90 p8
6	D10	1.72	MMP2_1	61.4	IMR90 p8
7	D10	-0.34	MMP2_1	61.4	IMR90 p8
8	D10	-2.26	MMP2_1	61.4	IMR90 p8
9	D10	-6.5	MMP2_1	61.4	IMR90 p8
10	D10	2.13	MMP2_1	61.4	IMR90 p8
11	D10	-1.74	MMP2_1	61.4	IMR90 p8
12	D10	-1.23	MMP2_1	61.4	IMR90 p8
13	D10	-1.44	MMP2_1	61.4	IMR90 p8
14	D10	-0.65	MMP2_1	61.4	IMR90 p8
15	D10	-3.24	MMP2_1	61.4	IMR90 p8
16	D10	2.29	MMP2_1	61.4	IMR90 p8
17	D10	-1.61	MMP2_1	61.4	IMR90 p8
18	D10	-1.66	MMP2_1	61.4	IMR90 p8
19	D10	0.94	MMP2_1	61.4	IMR90 p8
20	D10	2.13	MMP2_1	61.4	IMR90 p8
21	D10	7.56	MMP2_1	61.4	IMR90 p8
22	D10	21.86	MMP2_1	61.4	IMR90 p8
23	D10	48.9	MMP2_1	61.4	IMR90 p8
24	D10	105.83	MMP2_1	61.4	IMR90 p8
25	D10	199.47	MMP2_1	61.4	IMR90 p8
26	D10	348.48	MMP2_1	61.4	IMR90 p8
27	D10	532.19	MMP2_1	61.4	IMR90 p8
28	D10	724.46	MMP2_1	61.4	IMR90 p8
29	D10	927.51	MMP2_1	61.4	IMR90 p8
30	D10	1136.32	MMP2_1	61.4	IMR90 p8
31	D10	1340.57	MMP2_1	61.4	IMR90 p8
32	D10	1536.22	MMP2_1	61.4	IMR90 p8
33	D10	1713.57	MMP2_1	61.4	IMR90 p8
34	D10	1872.36	MMP2_1	61.4	IMR90 p8
35	D10	2013.03	MMP2_1	61.4	IMR90 p8
36	D10	2137.57	MMP2_1	61.4	IMR90 p8
37	D10	2250.65	MMP2_1	61.4	IMR90 p8
38	D10	2348.5	MMP2_1	61.4	IMR90 p8
39	D10	2437.05	MMP2_1	61.4	IMR90 p8
40	D10	2518.72	MMP2_1	61.4	IMR90 p8
1	E10	4.74	MMP2_1	59.0	IMR90 p8
2	E10	1.89	MMP2_1	59.0	IMR90 p8
3	E10	8.29	MMP2_1	59.0	IMR90 p8
4	E10	-0.28	MMP2_1	59.0	IMR90 p8
5	E10	1.13	MMP2_1	59.0	IMR90 p8
6	E10	0.83	MMP2_1	59.0	IMR90 p8
7	E10	-1.16	MMP2_1	59.0	IMR90 p8
8	E10	2.62	MMP2_1	59.0	IMR90 p8
9	E10	-1.07	MMP2_1	59.0	IMR90 p8
10	E10	-2.81	MMP2_1	59.0	IMR90 p8
11	E10	0.52	MMP2_1	59.0	IMR90 p8
12	E10	-1.69	MMP2_1	59.0	IMR90 p8
13	E10	-4.38	MMP2_1	59.0	IMR90 p8
14	E10	1.94	MMP2_1	59.0	IMR90 p8
15	E10	0.18	MMP2_1	59.0	IMR90 p8
16	E10	3.76	MMP2_1	59.0	IMR90 p8
17	E10	-3.72	MMP2_1	59.0	IMR90 p8
18	E10	-5.81	MMP2_1	59.0	IMR90 p8
19	E10	-1.22	MMP2_1	59.0	IMR90 p8
20	E10	-2.24	MMP2_1	59.0	IMR90 p8
21	E10	4.31	MMP2_1	59.0	IMR90 p8
22	E10	11.29	MMP2_1	59.0	IMR90 p8
23	E10	25.5	MMP2_1	59.0	IMR90 p8
24	E10	54.83	MMP2_1	59.0	IMR90 p8
25	E10	111.25	MMP2_1	59.0	IMR90 p8
26	E10	215.28	MMP2_1	59.0	IMR90 p8
27	E10	358.52	MMP2_1	59.0	IMR90 p8
28	E10	535.37	MMP2_1	59.0	IMR90 p8
29	E10	723.26	MMP2_1	59.0	IMR90 p8
30	E10	925.77	MMP2_1	59.0	IMR90 p8
31	E10	1136.63	MMP2_1	59.0	IMR90 p8
32	E10	1348.73	MMP2_1	59.0	IMR90 p8
33	E10	1553.11	MMP2_1	59.0	IMR90 p8
34	E10	1744.41	MMP2_1	59.0	IMR90 p8
35	E10	1917.98	MMP2_1	59.0	IMR90 p8
36	E10	2073.56	MMP2_1	59.0	IMR90 p8
37	E10	2213.48	MMP2_1	59.0	IMR90 p8
38	E10	2337.9	MMP2_1	59.0	IMR90 p8
39	E10	2450.18	MMP2_1	59.0	IMR90 p8
40	E10	2553.25	MMP2_1	59.0	IMR90 p8
1	F10	6.84	MMP2_1	57.0	IMR90 p8
2	F10	0.17	MMP2_1	57.0	IMR90 p8
3	F10	4.63	MMP2_1	57.0	IMR90 p8
4	F10	2.0	MMP2_1	57.0	IMR90 p8
5	F10	6.64	MMP2_1	57.0	IMR90 p8
6	F10	1.93	MMP2_1	57.0	IMR90 p8
7	F10	1.72	MMP2_1	57.0	IMR90 p8
8	F10	0.92	MMP2_1	57.0	IMR90 p8
9	F10	-0.99	MMP2_1	57.0	IMR90 p8
10	F10	-0.97	MMP2_1	57.0	IMR90 p8
11	F10	-4.18	MMP2_1	57.0	IMR90 p8
12	F10	0.76	MMP2_1	57.0	IMR90 p8
13	F10	-3.07	MMP2_1	57.0	IMR90 p8
14	F10	-4.15	MMP2_1	57.0	IMR90 p8
15	F10	-6.77	MMP2_1	57.0	IMR90 p8
16	F10	-3.07	MMP2_1	57.0	IMR90 p8
17	F10	-1.65	MMP2_1	57.0	IMR90 p8
18	F10	-2.52	MMP2_1	57.0	IMR90 p8
19	F10	-0.4	MMP2_1	57.0	IMR90 p8
20	F10	-2.41	MMP2_1	57.0	IMR90 p8
21	F10	2.26	MMP2_1	57.0	IMR90 p8
22	F10	5.63	MMP2_1	57.0	IMR90 p8
23	F10	12.79	MMP2_1	57.0	IMR90 p8
24	F10	26.31	MMP2_1	57.0	IMR90 p8
25	F10	57.71	MMP2_1	57.0	IMR90 p8
26	F10	111.33	MMP2_1	57.0	IMR90 p8
27	F10	212.89	MMP2_1	57.0	IMR90 p8
28	F10	347.85	MMP2_1	57.0	IMR90 p8
29	F10	515.82	MMP2_1	57.0	IMR90 p8
30	F10	692.62	MMP2_1	57.0	IMR90 p8
31	F10	884.01	MMP2_1	57.0	IMR90 p8
32	F10	1091.77	MMP2_1	57.0	IMR90 p8
33	F10	1302.62	MMP2_1	57.0	IMR90 p8
34	F10	1506.8	MMP2_1	57.0	IMR90 p8
35	F10	1698.77	MMP2_1	57.0	IMR90 p8
36	F10	1877.43	MMP2_1	57.0	IMR90 p8
37	F10	2041.32	MMP2_1	57.0	IMR90 p8
38	F10	2190.97	MMP2_1	57.0	IMR90 p8
39	F10	2323.98	MMP2_1	57.0	IMR90 p8
40	F10	2445.83	MMP2_1	57.0	IMR90 p8
1	G10	-0.06	MMP2_1	55.7	IMR90 p8
2	G10	2.96	MMP2_1	55.7	IMR90 p8
3	G10	-2.13	MMP2_1	55.7	IMR90 p8
4	G10	1.91	MMP2_1	55.7	IMR90 p8
5	G10	8.41	MMP2_1	55.7	IMR90 p8
6	G10	0.08	MMP2_1	55.7	IMR90 p8
7	G10	-1.75	MMP2_1	55.7	IMR90 p8
8	G10	3.83	MMP2_1	55.7	IMR90 p8
9	G10	-0.24	MMP2_1	55.7	IMR90 p8
10	G10	-3.12	MMP2_1	55.7	IMR90 p8
11	G10	-0.85	MMP2_1	55.7	IMR90 p8
12	G10	-4.53	MMP2_1	55.7	IMR90 p8
13	G10	2.2	MMP2_1	55.7	IMR90 p8
14	G10	4.65	MMP2_1	55.7	IMR90 p8
15	G10	0.87	MMP2_1	55.7	IMR90 p8
16	G10	-3.46	MMP2_1	55.7	IMR90 p8
17	G10	-3.24	MMP2_1	55.7	IMR90 p8
18	G10	-3.72	MMP2_1	55.7	IMR90 p8
19	G10	-0.39	MMP2_1	55.7	IMR90 p8
20	G10	0.91	MMP2_1	55.7	IMR90 p8
21	G10	1.33	MMP2_1	55.7	IMR90 p8
22	G10	0.44	MMP2_1	55.7	IMR90 p8
23	G10	7.27	MMP2_1	55.7	IMR90 p8
24	G10	16.85	MMP2_1	55.7	IMR90 p8
25	G10	36.95	MMP2_1	55.7	IMR90 p8
26	G10	77.01	MMP2_1	55.7	IMR90 p8
27	G10	145.95	MMP2_1	55.7	IMR90 p8
28	G10	248.2	MMP2_1	55.7	IMR90 p8
29	G10	385.64	MMP2_1	55.7	IMR90 p8
30	G10	543.58	MMP2_1	55.7	IMR90 p8
31	G10	713.64	MMP2_1	55.7	IMR90 p8
32	G10	899.03	MMP2_1	55.7	IMR90 p8
33	G10	1095.68	MMP2_1	55.7	IMR90 p8
34	G10	1290.69	MMP2_1	55.7	IMR90 p8
35	G10	1483.05	MMP2_1	55.7	IMR90 p8
36	G10	1666.02	MMP2_1	55.7	IMR90 p8
37	G10	1836.73	MMP2_1	55.7	IMR90 p8
38	G10	1990.39	MMP2_1	55.7	IMR90 p8
39	G10	2124.86	MMP2_1	55.7	IMR90 p8
40	G10	2246.5	MMP2_1	55.7	IMR90 p8
1	H10	-8.6	MMP2_1	55.0	IMR90 p8
2	H10	-3.51	MMP2_1	55.0	IMR90 p8
3	H10	-1.56	MMP2_1	55.0	IMR90 p8
4	H10	2.27	MMP2_1	55.0	IMR90 p8
5	H10	0.54	MMP2_1	55.0	IMR90 p8
6	H10	3.66	MMP2_1	55.0	IMR90 p8
7	H10	3.48	MMP2_1	55.0	IMR90 p8
8	H10	-0.27	MMP2_1	55.0	IMR90 p8
9	H10	1.49	MMP2_1	55.0	IMR90 p8
10	H10	-0.61	MMP2_1	55.0	IMR90 p8
11	H10	-4.41	MMP2_1	55.0	IMR90 p8
12	H10	-0.28	MMP2_1	55.0	IMR90 p8
13	H10	-1.58	MMP2_1	55.0	IMR90 p8
14	H10	-2.56	MMP2_1	55.0	IMR90 p8
15	H10	2.43	MMP2_1	55.0	IMR90 p8
16	H10	0.25	MMP2_1	55.0	IMR90 p8
17	H10	1.83	MMP2_1	55.0	IMR90 p8
18	H10	0.43	MMP2_1	55.0	IMR90 p8
19	H10	-3.35	MMP2_1	55.0	IMR90 p8
20	H10	-3.26	MMP2_1	55.0	IMR90 p8
21	H10	-1.18	MMP2_1	55.0	IMR90 p8
22	H10	1.83	MMP2_1	55.0	IMR90 p8
23	H10	7.27	MMP2_1	55.0	IMR90 p8
24	H10	14.11	MMP2_1	55.0	IMR90 p8
25	H10	29.49	MMP2_1	55.0	IMR90 p8
26	H10	53.81	MMP2_1	55.0	IMR90 p8
27	H10	107.63	MMP2_1	55.0	IMR90 p8
28	H10	186.98	MMP2_1	55.0	IMR90 p8
29	H10	305.38	MMP2_1	55.0	IMR90 p8
30	H10	443.48	MMP2_1	55.0	IMR90 p8
31	H10	590.48	MMP2_1	55.0	IMR90 p8
32	H10	757.24	MMP2_1	55.0	IMR90 p8
33	H10	933.72	MMP2_1	55.0	IMR90 p8
34	H10	1115.33	MMP2_1	55.0	IMR90 p8
35	H10	1294.19	MMP2_1	55.0	IMR90 p8
36	H10	1465.06	MMP2_1	55.0	IMR90 p8
37	H10	1629.98	MMP2_1	55.0	IMR90 p8
38	H10	1780.4	MMP2_1	55.0	IMR90 p8
39	H10	1918.21	MMP2_1	55.0	IMR90 p8
40	H10	2044.62	MMP2_1	55.0	IMR90 p8
