# Supplementary material for: Primer PICKR: literature-mined scoring platform for robust RT–qPCR primers
Source: Nat Commun. 2026 May 28;17:6938. doi: 10.1038/s41467-026-73648-2 (PMC13388996; doi:10.1038/s41467-026-73648-2)
Supplement: Supplementary file 11 — Source Data [file 41467_2026_73648_MOESM11_ESM.zip › Suppl_Fig_S4/amplification_data_ACTA2_1.csv]

Cycle	Well	Fluorescence	Target	melt temp	Replicate
1	A2	1.0	ACTA2_1	65.0	IMR90 p11
2	A2	1.61	ACTA2_1	65.0	IMR90 p11
3	A2	2.25	ACTA2_1	65.0	IMR90 p11
4	A2	4.49	ACTA2_1	65.0	IMR90 p11
5	A2	0.54	ACTA2_1	65.0	IMR90 p11
6	A2	1.14	ACTA2_1	65.0	IMR90 p11
7	A2	-0.27	ACTA2_1	65.0	IMR90 p11
8	A2	-0.49	ACTA2_1	65.0	IMR90 p11
9	A2	3.56	ACTA2_1	65.0	IMR90 p11
10	A2	-2.2	ACTA2_1	65.0	IMR90 p11
11	A2	0.45	ACTA2_1	65.0	IMR90 p11
12	A2	-0.49	ACTA2_1	65.0	IMR90 p11
13	A2	-2.44	ACTA2_1	65.0	IMR90 p11
14	A2	-2.5	ACTA2_1	65.0	IMR90 p11
15	A2	-7.06	ACTA2_1	65.0	IMR90 p11
16	A2	-2.98	ACTA2_1	65.0	IMR90 p11
17	A2	-0.05	ACTA2_1	65.0	IMR90 p11
18	A2	-0.13	ACTA2_1	65.0	IMR90 p11
19	A2	1.54	ACTA2_1	65.0	IMR90 p11
20	A2	3.42	ACTA2_1	65.0	IMR90 p11
21	A2	8.17	ACTA2_1	65.0	IMR90 p11
22	A2	26.94	ACTA2_1	65.0	IMR90 p11
23	A2	56.17	ACTA2_1	65.0	IMR90 p11
24	A2	110.26	ACTA2_1	65.0	IMR90 p11
25	A2	204.64	ACTA2_1	65.0	IMR90 p11
26	A2	347.61	ACTA2_1	65.0	IMR90 p11
27	A2	519.1	ACTA2_1	65.0	IMR90 p11
28	A2	698.01	ACTA2_1	65.0	IMR90 p11
29	A2	882.14	ACTA2_1	65.0	IMR90 p11
30	A2	1063.03	ACTA2_1	65.0	IMR90 p11
31	A2	1231.24	ACTA2_1	65.0	IMR90 p11
32	A2	1384.05	ACTA2_1	65.0	IMR90 p11
33	A2	1518.36	ACTA2_1	65.0	IMR90 p11
34	A2	1636.79	ACTA2_1	65.0	IMR90 p11
35	A2	1743.46	ACTA2_1	65.0	IMR90 p11
36	A2	1835.04	ACTA2_1	65.0	IMR90 p11
37	A2	1918.19	ACTA2_1	65.0	IMR90 p11
38	A2	1988.86	ACTA2_1	65.0	IMR90 p11
39	A2	2055.72	ACTA2_1	65.0	IMR90 p11
40	A2	2117.91	ACTA2_1	65.0	IMR90 p11
1	B2	7.52	ACTA2_1	64.5	IMR90 p11
2	B2	2.52	ACTA2_1	64.5	IMR90 p11
3	B2	1.81	ACTA2_1	64.5	IMR90 p11
4	B2	4.69	ACTA2_1	64.5	IMR90 p11
5	B2	1.99	ACTA2_1	64.5	IMR90 p11
6	B2	-1.27	ACTA2_1	64.5	IMR90 p11
7	B2	3.74	ACTA2_1	64.5	IMR90 p11
8	B2	1.05	ACTA2_1	64.5	IMR90 p11
9	B2	3.06	ACTA2_1	64.5	IMR90 p11
10	B2	-3.28	ACTA2_1	64.5	IMR90 p11
11	B2	-2.57	ACTA2_1	64.5	IMR90 p11
12	B2	-1.14	ACTA2_1	64.5	IMR90 p11
13	B2	-2.78	ACTA2_1	64.5	IMR90 p11
14	B2	-2.81	ACTA2_1	64.5	IMR90 p11
15	B2	-2.41	ACTA2_1	64.5	IMR90 p11
16	B2	0.48	ACTA2_1	64.5	IMR90 p11
17	B2	-5.15	ACTA2_1	64.5	IMR90 p11
18	B2	-4.35	ACTA2_1	64.5	IMR90 p11
19	B2	-3.83	ACTA2_1	64.5	IMR90 p11
20	B2	4.15	ACTA2_1	64.5	IMR90 p11
21	B2	15.8	ACTA2_1	64.5	IMR90 p11
22	B2	43.48	ACTA2_1	64.5	IMR90 p11
23	B2	91.8	ACTA2_1	64.5	IMR90 p11
24	B2	169.75	ACTA2_1	64.5	IMR90 p11
25	B2	302.31	ACTA2_1	64.5	IMR90 p11
26	B2	488.32	ACTA2_1	64.5	IMR90 p11
27	B2	686.2	ACTA2_1	64.5	IMR90 p11
28	B2	884.82	ACTA2_1	64.5	IMR90 p11
29	B2	1078.73	ACTA2_1	64.5	IMR90 p11
30	B2	1260.08	ACTA2_1	64.5	IMR90 p11
31	B2	1423.11	ACTA2_1	64.5	IMR90 p11
32	B2	1569.44	ACTA2_1	64.5	IMR90 p11
33	B2	1698.82	ACTA2_1	64.5	IMR90 p11
34	B2	1814.16	ACTA2_1	64.5	IMR90 p11
35	B2	1914.3	ACTA2_1	64.5	IMR90 p11
36	B2	2003.04	ACTA2_1	64.5	IMR90 p11
37	B2	2080.01	ACTA2_1	64.5	IMR90 p11
38	B2	2149.92	ACTA2_1	64.5	IMR90 p11
39	B2	2211.37	ACTA2_1	64.5	IMR90 p11
40	B2	2267.93	ACTA2_1	64.5	IMR90 p11
1	C2	4.56	ACTA2_1	63.3	IMR90 p11
2	C2	8.5	ACTA2_1	63.3	IMR90 p11
3	C2	2.17	ACTA2_1	63.3	IMR90 p11
4	C2	3.76	ACTA2_1	63.3	IMR90 p11
5	C2	5.37	ACTA2_1	63.3	IMR90 p11
6	C2	2.4	ACTA2_1	63.3	IMR90 p11
7	C2	-0.11	ACTA2_1	63.3	IMR90 p11
8	C2	-1.6	ACTA2_1	63.3	IMR90 p11
9	C2	1.08	ACTA2_1	63.3	IMR90 p11
10	C2	-3.28	ACTA2_1	63.3	IMR90 p11
11	C2	-0.11	ACTA2_1	63.3	IMR90 p11
12	C2	-7.51	ACTA2_1	63.3	IMR90 p11
13	C2	-1.8	ACTA2_1	63.3	IMR90 p11
14	C2	-6.32	ACTA2_1	63.3	IMR90 p11
15	C2	-0.69	ACTA2_1	63.3	IMR90 p11
16	C2	1.39	ACTA2_1	63.3	IMR90 p11
17	C2	-3.97	ACTA2_1	63.3	IMR90 p11
18	C2	2.67	ACTA2_1	63.3	IMR90 p11
19	C2	4.42	ACTA2_1	63.3	IMR90 p11
20	C2	8.97	ACTA2_1	63.3	IMR90 p11
21	C2	29.66	ACTA2_1	63.3	IMR90 p11
22	C2	69.47	ACTA2_1	63.3	IMR90 p11
23	C2	136.07	ACTA2_1	63.3	IMR90 p11
24	C2	256.39	ACTA2_1	63.3	IMR90 p11
25	C2	447.42	ACTA2_1	63.3	IMR90 p11
26	C2	675.4	ACTA2_1	63.3	IMR90 p11
27	C2	911.77	ACTA2_1	63.3	IMR90 p11
28	C2	1148.19	ACTA2_1	63.3	IMR90 p11
29	C2	1367.94	ACTA2_1	63.3	IMR90 p11
30	C2	1566.43	ACTA2_1	63.3	IMR90 p11
31	C2	1743.72	ACTA2_1	63.3	IMR90 p11
32	C2	1899.15	ACTA2_1	63.3	IMR90 p11
33	C2	2034.51	ACTA2_1	63.3	IMR90 p11
34	C2	2154.07	ACTA2_1	63.3	IMR90 p11
35	C2	2260.66	ACTA2_1	63.3	IMR90 p11
36	C2	2354.16	ACTA2_1	63.3	IMR90 p11
37	C2	2434.95	ACTA2_1	63.3	IMR90 p11
38	C2	2506.86	ACTA2_1	63.3	IMR90 p11
39	C2	2570.28	ACTA2_1	63.3	IMR90 p11
40	C2	2628.8	ACTA2_1	63.3	IMR90 p11
1	D2	-0.41	ACTA2_1	61.4	IMR90 p11
2	D2	0.9	ACTA2_1	61.4	IMR90 p11
3	D2	3.79	ACTA2_1	61.4	IMR90 p11
4	D2	-0.46	ACTA2_1	61.4	IMR90 p11
5	D2	1.58	ACTA2_1	61.4	IMR90 p11
6	D2	2.35	ACTA2_1	61.4	IMR90 p11
7	D2	-1.37	ACTA2_1	61.4	IMR90 p11
8	D2	1.33	ACTA2_1	61.4	IMR90 p11
9	D2	3.27	ACTA2_1	61.4	IMR90 p11
10	D2	-0.43	ACTA2_1	61.4	IMR90 p11
11	D2	-2.69	ACTA2_1	61.4	IMR90 p11
12	D2	-3.12	ACTA2_1	61.4	IMR90 p11
13	D2	-0.06	ACTA2_1	61.4	IMR90 p11
14	D2	-0.83	ACTA2_1	61.4	IMR90 p11
15	D2	-3.4	ACTA2_1	61.4	IMR90 p11
16	D2	-2.18	ACTA2_1	61.4	IMR90 p11
17	D2	-3.53	ACTA2_1	61.4	IMR90 p11
18	D2	-1.23	ACTA2_1	61.4	IMR90 p11
19	D2	2.1	ACTA2_1	61.4	IMR90 p11
20	D2	11.03	ACTA2_1	61.4	IMR90 p11
21	D2	28.88	ACTA2_1	61.4	IMR90 p11
22	D2	57.87	ACTA2_1	61.4	IMR90 p11
23	D2	121.36	ACTA2_1	61.4	IMR90 p11
24	D2	228.31	ACTA2_1	61.4	IMR90 p11
25	D2	409.9	ACTA2_1	61.4	IMR90 p11
26	D2	648.23	ACTA2_1	61.4	IMR90 p11
27	D2	892.97	ACTA2_1	61.4	IMR90 p11
28	D2	1138.06	ACTA2_1	61.4	IMR90 p11
29	D2	1372.46	ACTA2_1	61.4	IMR90 p11
30	D2	1587.02	ACTA2_1	61.4	IMR90 p11
31	D2	1781.86	ACTA2_1	61.4	IMR90 p11
32	D2	1951.52	ACTA2_1	61.4	IMR90 p11
33	D2	2101.26	ACTA2_1	61.4	IMR90 p11
34	D2	2230.62	ACTA2_1	61.4	IMR90 p11
35	D2	2346.16	ACTA2_1	61.4	IMR90 p11
36	D2	2446.98	ACTA2_1	61.4	IMR90 p11
37	D2	2535.95	ACTA2_1	61.4	IMR90 p11
38	D2	2612.64	ACTA2_1	61.4	IMR90 p11
39	D2	2680.41	ACTA2_1	61.4	IMR90 p11
40	D2	2742.78	ACTA2_1	61.4	IMR90 p11
1	E2	4.52	ACTA2_1	59.0	IMR90 p11
2	E2	6.81	ACTA2_1	59.0	IMR90 p11
3	E2	2.47	ACTA2_1	59.0	IMR90 p11
4	E2	4.11	ACTA2_1	59.0	IMR90 p11
5	E2	2.73	ACTA2_1	59.0	IMR90 p11
6	E2	-1.57	ACTA2_1	59.0	IMR90 p11
7	E2	-0.53	ACTA2_1	59.0	IMR90 p11
8	E2	-2.31	ACTA2_1	59.0	IMR90 p11
9	E2	3.96	ACTA2_1	59.0	IMR90 p11
10	E2	1.95	ACTA2_1	59.0	IMR90 p11
11	E2	-0.04	ACTA2_1	59.0	IMR90 p11
12	E2	1.1	ACTA2_1	59.0	IMR90 p11
13	E2	-3.33	ACTA2_1	59.0	IMR90 p11
14	E2	-4.0	ACTA2_1	59.0	IMR90 p11
15	E2	-1.34	ACTA2_1	59.0	IMR90 p11
16	E2	-3.44	ACTA2_1	59.0	IMR90 p11
17	E2	-2.6	ACTA2_1	59.0	IMR90 p11
18	E2	-5.15	ACTA2_1	59.0	IMR90 p11
19	E2	-1.44	ACTA2_1	59.0	IMR90 p11
20	E2	5.02	ACTA2_1	59.0	IMR90 p11
21	E2	12.4	ACTA2_1	59.0	IMR90 p11
22	E2	39.95	ACTA2_1	59.0	IMR90 p11
23	E2	76.12	ACTA2_1	59.0	IMR90 p11
24	E2	163.63	ACTA2_1	59.0	IMR90 p11
25	E2	310.64	ACTA2_1	59.0	IMR90 p11
26	E2	515.32	ACTA2_1	59.0	IMR90 p11
27	E2	769.71	ACTA2_1	59.0	IMR90 p11
28	E2	1026.56	ACTA2_1	59.0	IMR90 p11
29	E2	1282.09	ACTA2_1	59.0	IMR90 p11
30	E2	1524.83	ACTA2_1	59.0	IMR90 p11
31	E2	1747.43	ACTA2_1	59.0	IMR90 p11
32	E2	1949.62	ACTA2_1	59.0	IMR90 p11
33	E2	2126.96	ACTA2_1	59.0	IMR90 p11
34	E2	2283.08	ACTA2_1	59.0	IMR90 p11
35	E2	2419.46	ACTA2_1	59.0	IMR90 p11
36	E2	2541.14	ACTA2_1	59.0	IMR90 p11
37	E2	2650.07	ACTA2_1	59.0	IMR90 p11
38	E2	2747.42	ACTA2_1	59.0	IMR90 p11
39	E2	2833.18	ACTA2_1	59.0	IMR90 p11
40	E2	2911.36	ACTA2_1	59.0	IMR90 p11
1	F2	0.44	ACTA2_1	57.0	IMR90 p11
2	F2	8.35	ACTA2_1	57.0	IMR90 p11
3	F2	7.89	ACTA2_1	57.0	IMR90 p11
4	F2	3.75	ACTA2_1	57.0	IMR90 p11
5	F2	4.62	ACTA2_1	57.0	IMR90 p11
6	F2	1.28	ACTA2_1	57.0	IMR90 p11
7	F2	0.55	ACTA2_1	57.0	IMR90 p11
8	F2	-0.51	ACTA2_1	57.0	IMR90 p11
9	F2	-1.33	ACTA2_1	57.0	IMR90 p11
10	F2	-3.68	ACTA2_1	57.0	IMR90 p11
11	F2	-1.22	ACTA2_1	57.0	IMR90 p11
12	F2	-6.46	ACTA2_1	57.0	IMR90 p11
13	F2	-0.42	ACTA2_1	57.0	IMR90 p11
14	F2	-2.77	ACTA2_1	57.0	IMR90 p11
15	F2	1.82	ACTA2_1	57.0	IMR90 p11
16	F2	-4.19	ACTA2_1	57.0	IMR90 p11
17	F2	-7.01	ACTA2_1	57.0	IMR90 p11
18	F2	-5.39	ACTA2_1	57.0	IMR90 p11
19	F2	-1.06	ACTA2_1	57.0	IMR90 p11
20	F2	-0.32	ACTA2_1	57.0	IMR90 p11
21	F2	7.18	ACTA2_1	57.0	IMR90 p11
22	F2	16.37	ACTA2_1	57.0	IMR90 p11
23	F2	47.76	ACTA2_1	57.0	IMR90 p11
24	F2	94.16	ACTA2_1	57.0	IMR90 p11
25	F2	193.48	ACTA2_1	57.0	IMR90 p11
26	F2	342.82	ACTA2_1	57.0	IMR90 p11
27	F2	563.82	ACTA2_1	57.0	IMR90 p11
28	F2	800.06	ACTA2_1	57.0	IMR90 p11
29	F2	1047.68	ACTA2_1	57.0	IMR90 p11
30	F2	1293.77	ACTA2_1	57.0	IMR90 p11
31	F2	1525.7	ACTA2_1	57.0	IMR90 p11
32	F2	1740.38	ACTA2_1	57.0	IMR90 p11
33	F2	1935.75	ACTA2_1	57.0	IMR90 p11
34	F2	2110.4	ACTA2_1	57.0	IMR90 p11
35	F2	2266.78	ACTA2_1	57.0	IMR90 p11
36	F2	2403.79	ACTA2_1	57.0	IMR90 p11
37	F2	2526.13	ACTA2_1	57.0	IMR90 p11
38	F2	2633.68	ACTA2_1	57.0	IMR90 p11
39	F2	2732.11	ACTA2_1	57.0	IMR90 p11
40	F2	2823.85	ACTA2_1	57.0	IMR90 p11
1	G2	4.45	ACTA2_1	55.7	IMR90 p11
2	G2	6.3	ACTA2_1	55.7	IMR90 p11
3	G2	5.47	ACTA2_1	55.7	IMR90 p11
4	G2	7.64	ACTA2_1	55.7	IMR90 p11
5	G2	2.74	ACTA2_1	55.7	IMR90 p11
6	G2	0.19	ACTA2_1	55.7	IMR90 p11
7	G2	-0.97	ACTA2_1	55.7	IMR90 p11
8	G2	3.87	ACTA2_1	55.7	IMR90 p11
9	G2	-2.16	ACTA2_1	55.7	IMR90 p11
10	G2	-2.14	ACTA2_1	55.7	IMR90 p11
11	G2	-2.45	ACTA2_1	55.7	IMR90 p11
12	G2	-0.14	ACTA2_1	55.7	IMR90 p11
13	G2	-3.43	ACTA2_1	55.7	IMR90 p11
14	G2	-3.93	ACTA2_1	55.7	IMR90 p11
15	G2	-4.63	ACTA2_1	55.7	IMR90 p11
16	G2	-2.54	ACTA2_1	55.7	IMR90 p11
17	G2	-8.09	ACTA2_1	55.7	IMR90 p11
18	G2	-0.5	ACTA2_1	55.7	IMR90 p11
19	G2	-2.41	ACTA2_1	55.7	IMR90 p11
20	G2	0.77	ACTA2_1	55.7	IMR90 p11
21	G2	2.42	ACTA2_1	55.7	IMR90 p11
22	G2	20.08	ACTA2_1	55.7	IMR90 p11
23	G2	36.46	ACTA2_1	55.7	IMR90 p11
24	G2	80.68	ACTA2_1	55.7	IMR90 p11
25	G2	161.15	ACTA2_1	55.7	IMR90 p11
26	G2	297.41	ACTA2_1	55.7	IMR90 p11
27	G2	496.76	ACTA2_1	55.7	IMR90 p11
28	G2	738.72	ACTA2_1	55.7	IMR90 p11
29	G2	987.83	ACTA2_1	55.7	IMR90 p11
30	G2	1240.38	ACTA2_1	55.7	IMR90 p11
31	G2	1485.95	ACTA2_1	55.7	IMR90 p11
32	G2	1715.71	ACTA2_1	55.7	IMR90 p11
33	G2	1926.17	ACTA2_1	55.7	IMR90 p11
34	G2	2115.67	ACTA2_1	55.7	IMR90 p11
35	G2	2285.05	ACTA2_1	55.7	IMR90 p11
36	G2	2437.5	ACTA2_1	55.7	IMR90 p11
37	G2	2571.43	ACTA2_1	55.7	IMR90 p11
38	G2	2692.63	ACTA2_1	55.7	IMR90 p11
39	G2	2798.84	ACTA2_1	55.7	IMR90 p11
40	G2	2897.54	ACTA2_1	55.7	IMR90 p11
1	H2	-3.33	ACTA2_1	55.0	IMR90 p11
2	H2	1.36	ACTA2_1	55.0	IMR90 p11
3	H2	5.08	ACTA2_1	55.0	IMR90 p11
4	H2	3.95	ACTA2_1	55.0	IMR90 p11
5	H2	0.36	ACTA2_1	55.0	IMR90 p11
6	H2	-3.07	ACTA2_1	55.0	IMR90 p11
7	H2	-0.83	ACTA2_1	55.0	IMR90 p11
8	H2	1.5	ACTA2_1	55.0	IMR90 p11
9	H2	1.03	ACTA2_1	55.0	IMR90 p11
10	H2	-1.11	ACTA2_1	55.0	IMR90 p11
11	H2	0.75	ACTA2_1	55.0	IMR90 p11
12	H2	1.69	ACTA2_1	55.0	IMR90 p11
13	H2	0.84	ACTA2_1	55.0	IMR90 p11
14	H2	-2.0	ACTA2_1	55.0	IMR90 p11
15	H2	-3.23	ACTA2_1	55.0	IMR90 p11
16	H2	-3.97	ACTA2_1	55.0	IMR90 p11
17	H2	-2.17	ACTA2_1	55.0	IMR90 p11
18	H2	-2.18	ACTA2_1	55.0	IMR90 p11
19	H2	-5.1	ACTA2_1	55.0	IMR90 p11
20	H2	4.93	ACTA2_1	55.0	IMR90 p11
21	H2	0.26	ACTA2_1	55.0	IMR90 p11
22	H2	11.56	ACTA2_1	55.0	IMR90 p11
23	H2	26.77	ACTA2_1	55.0	IMR90 p11
24	H2	60.39	ACTA2_1	55.0	IMR90 p11
25	H2	116.01	ACTA2_1	55.0	IMR90 p11
26	H2	222.7	ACTA2_1	55.0	IMR90 p11
27	H2	376.85	ACTA2_1	55.0	IMR90 p11
28	H2	595.81	ACTA2_1	55.0	IMR90 p11
29	H2	819.84	ACTA2_1	55.0	IMR90 p11
30	H2	1051.7	ACTA2_1	55.0	IMR90 p11
31	H2	1279.65	ACTA2_1	55.0	IMR90 p11
32	H2	1499.49	ACTA2_1	55.0	IMR90 p11
33	H2	1700.53	ACTA2_1	55.0	IMR90 p11
34	H2	1885.54	ACTA2_1	55.0	IMR90 p11
35	H2	2051.9	ACTA2_1	55.0	IMR90 p11
36	H2	2200.67	ACTA2_1	55.0	IMR90 p11
37	H2	2332.4	ACTA2_1	55.0	IMR90 p11
38	H2	2447.8	ACTA2_1	55.0	IMR90 p11
39	H2	2552.3	ACTA2_1	55.0	IMR90 p11
40	H2	2651.24	ACTA2_1	55.0	IMR90 p11
1	A2	0.18	ACTA2_1	65.0	IMR90 p2
2	A2	3.75	ACTA2_1	65.0	IMR90 p2
3	A2	-4.73	ACTA2_1	65.0	IMR90 p2
4	A2	2.88	ACTA2_1	65.0	IMR90 p2
5	A2	4.23	ACTA2_1	65.0	IMR90 p2
6	A2	3.72	ACTA2_1	65.0	IMR90 p2
7	A2	0.6	ACTA2_1	65.0	IMR90 p2
8	A2	1.87	ACTA2_1	65.0	IMR90 p2
9	A2	1.03	ACTA2_1	65.0	IMR90 p2
10	A2	-0.2	ACTA2_1	65.0	IMR90 p2
11	A2	-0.51	ACTA2_1	65.0	IMR90 p2
12	A2	1.29	ACTA2_1	65.0	IMR90 p2
13	A2	1.56	ACTA2_1	65.0	IMR90 p2
14	A2	-3.0	ACTA2_1	65.0	IMR90 p2
15	A2	-2.01	ACTA2_1	65.0	IMR90 p2
16	A2	-3.39	ACTA2_1	65.0	IMR90 p2
17	A2	-2.71	ACTA2_1	65.0	IMR90 p2
18	A2	-1.78	ACTA2_1	65.0	IMR90 p2
19	A2	0.36	ACTA2_1	65.0	IMR90 p2
20	A2	-1.23	ACTA2_1	65.0	IMR90 p2
21	A2	1.61	ACTA2_1	65.0	IMR90 p2
22	A2	9.04	ACTA2_1	65.0	IMR90 p2
23	A2	22.42	ACTA2_1	65.0	IMR90 p2
24	A2	49.32	ACTA2_1	65.0	IMR90 p2
25	A2	98.89	ACTA2_1	65.0	IMR90 p2
26	A2	186.21	ACTA2_1	65.0	IMR90 p2
27	A2	305.92	ACTA2_1	65.0	IMR90 p2
28	A2	458.19	ACTA2_1	65.0	IMR90 p2
29	A2	615.74	ACTA2_1	65.0	IMR90 p2
30	A2	776.2	ACTA2_1	65.0	IMR90 p2
31	A2	935.06	ACTA2_1	65.0	IMR90 p2
32	A2	1083.05	ACTA2_1	65.0	IMR90 p2
33	A2	1216.47	ACTA2_1	65.0	IMR90 p2
34	A2	1333.56	ACTA2_1	65.0	IMR90 p2
35	A2	1438.3	ACTA2_1	65.0	IMR90 p2
36	A2	1529.98	ACTA2_1	65.0	IMR90 p2
37	A2	1613.48	ACTA2_1	65.0	IMR90 p2
38	A2	1682.82	ACTA2_1	65.0	IMR90 p2
39	A2	1748.79	ACTA2_1	65.0	IMR90 p2
40	A2	1811.57	ACTA2_1	65.0	IMR90 p2
1	B2	-3.18	ACTA2_1	64.5	IMR90 p2
2	B2	-2.67	ACTA2_1	64.5	IMR90 p2
3	B2	2.61	ACTA2_1	64.5	IMR90 p2
4	B2	-2.16	ACTA2_1	64.5	IMR90 p2
5	B2	4.13	ACTA2_1	64.5	IMR90 p2
6	B2	2.99	ACTA2_1	64.5	IMR90 p2
7	B2	-0.07	ACTA2_1	64.5	IMR90 p2
8	B2	-2.92	ACTA2_1	64.5	IMR90 p2
9	B2	0.49	ACTA2_1	64.5	IMR90 p2
10	B2	0.74	ACTA2_1	64.5	IMR90 p2
11	B2	0.09	ACTA2_1	64.5	IMR90 p2
12	B2	-1.19	ACTA2_1	64.5	IMR90 p2
13	B2	-0.07	ACTA2_1	64.5	IMR90 p2
14	B2	-1.26	ACTA2_1	64.5	IMR90 p2
15	B2	-1.6	ACTA2_1	64.5	IMR90 p2
16	B2	-5.55	ACTA2_1	64.5	IMR90 p2
17	B2	-0.91	ACTA2_1	64.5	IMR90 p2
18	B2	-0.01	ACTA2_1	64.5	IMR90 p2
19	B2	1.66	ACTA2_1	64.5	IMR90 p2
20	B2	8.02	ACTA2_1	64.5	IMR90 p2
21	B2	16.47	ACTA2_1	64.5	IMR90 p2
22	B2	27.76	ACTA2_1	64.5	IMR90 p2
23	B2	62.29	ACTA2_1	64.5	IMR90 p2
24	B2	121.82	ACTA2_1	64.5	IMR90 p2
25	B2	228.25	ACTA2_1	64.5	IMR90 p2
26	B2	386.1	ACTA2_1	64.5	IMR90 p2
27	B2	568.14	ACTA2_1	64.5	IMR90 p2
28	B2	755.16	ACTA2_1	64.5	IMR90 p2
29	B2	941.2	ACTA2_1	64.5	IMR90 p2
30	B2	1120.53	ACTA2_1	64.5	IMR90 p2
31	B2	1283.97	ACTA2_1	64.5	IMR90 p2
32	B2	1429.41	ACTA2_1	64.5	IMR90 p2
33	B2	1558.53	ACTA2_1	64.5	IMR90 p2
34	B2	1669.86	ACTA2_1	64.5	IMR90 p2
35	B2	1768.63	ACTA2_1	64.5	IMR90 p2
36	B2	1855.1	ACTA2_1	64.5	IMR90 p2
37	B2	1932.32	ACTA2_1	64.5	IMR90 p2
38	B2	1999.67	ACTA2_1	64.5	IMR90 p2
39	B2	2061.33	ACTA2_1	64.5	IMR90 p2
40	B2	2121.9	ACTA2_1	64.5	IMR90 p2
1	C2	2.62	ACTA2_1	63.3	IMR90 p2
2	C2	1.83	ACTA2_1	63.3	IMR90 p2
3	C2	2.2	ACTA2_1	63.3	IMR90 p2
4	C2	2.91	ACTA2_1	63.3	IMR90 p2
5	C2	2.22	ACTA2_1	63.3	IMR90 p2
6	C2	-0.14	ACTA2_1	63.3	IMR90 p2
7	C2	0.44	ACTA2_1	63.3	IMR90 p2
8	C2	-0.95	ACTA2_1	63.3	IMR90 p2
9	C2	-0.62	ACTA2_1	63.3	IMR90 p2
10	C2	-2.72	ACTA2_1	63.3	IMR90 p2
11	C2	1.15	ACTA2_1	63.3	IMR90 p2
12	C2	-0.37	ACTA2_1	63.3	IMR90 p2
13	C2	0.71	ACTA2_1	63.3	IMR90 p2
14	C2	-0.15	ACTA2_1	63.3	IMR90 p2
15	C2	-2.88	ACTA2_1	63.3	IMR90 p2
16	C2	-2.81	ACTA2_1	63.3	IMR90 p2
17	C2	-0.37	ACTA2_1	63.3	IMR90 p2
18	C2	-2.67	ACTA2_1	63.3	IMR90 p2
19	C2	2.01	ACTA2_1	63.3	IMR90 p2
20	C2	8.75	ACTA2_1	63.3	IMR90 p2
21	C2	18.48	ACTA2_1	63.3	IMR90 p2
22	C2	39.59	ACTA2_1	63.3	IMR90 p2
23	C2	88.46	ACTA2_1	63.3	IMR90 p2
24	C2	171.83	ACTA2_1	63.3	IMR90 p2
25	C2	313.31	ACTA2_1	63.3	IMR90 p2
26	C2	515.26	ACTA2_1	63.3	IMR90 p2
27	C2	729.48	ACTA2_1	63.3	IMR90 p2
28	C2	946.79	ACTA2_1	63.3	IMR90 p2
29	C2	1157.07	ACTA2_1	63.3	IMR90 p2
30	C2	1349.4	ACTA2_1	63.3	IMR90 p2
31	C2	1523.44	ACTA2_1	63.3	IMR90 p2
32	C2	1676.2	ACTA2_1	63.3	IMR90 p2
33	C2	1809.49	ACTA2_1	63.3	IMR90 p2
34	C2	1924.68	ACTA2_1	63.3	IMR90 p2
35	C2	2026.27	ACTA2_1	63.3	IMR90 p2
36	C2	2114.45	ACTA2_1	63.3	IMR90 p2
37	C2	2195.38	ACTA2_1	63.3	IMR90 p2
38	C2	2266.09	ACTA2_1	63.3	IMR90 p2
39	C2	2329.19	ACTA2_1	63.3	IMR90 p2
40	C2	2386.73	ACTA2_1	63.3	IMR90 p2
1	D2	4.82	ACTA2_1	61.4	IMR90 p2
2	D2	5.58	ACTA2_1	61.4	IMR90 p2
3	D2	3.91	ACTA2_1	61.4	IMR90 p2
4	D2	7.68	ACTA2_1	61.4	IMR90 p2
5	D2	2.49	ACTA2_1	61.4	IMR90 p2
6	D2	2.64	ACTA2_1	61.4	IMR90 p2
7	D2	1.11	ACTA2_1	61.4	IMR90 p2
8	D2	-0.48	ACTA2_1	61.4	IMR90 p2
9	D2	-3.37	ACTA2_1	61.4	IMR90 p2
10	D2	-0.77	ACTA2_1	61.4	IMR90 p2
11	D2	-4.72	ACTA2_1	61.4	IMR90 p2
12	D2	-2.37	ACTA2_1	61.4	IMR90 p2
13	D2	-1.22	ACTA2_1	61.4	IMR90 p2
14	D2	-3.28	ACTA2_1	61.4	IMR90 p2
15	D2	-1.16	ACTA2_1	61.4	IMR90 p2
16	D2	-5.95	ACTA2_1	61.4	IMR90 p2
17	D2	-2.16	ACTA2_1	61.4	IMR90 p2
18	D2	-2.72	ACTA2_1	61.4	IMR90 p2
19	D2	1.27	ACTA2_1	61.4	IMR90 p2
20	D2	3.05	ACTA2_1	61.4	IMR90 p2
21	D2	16.25	ACTA2_1	61.4	IMR90 p2
22	D2	31.49	ACTA2_1	61.4	IMR90 p2
23	D2	66.93	ACTA2_1	61.4	IMR90 p2
24	D2	136.13	ACTA2_1	61.4	IMR90 p2
25	D2	255.65	ACTA2_1	61.4	IMR90 p2
26	D2	448.35	ACTA2_1	61.4	IMR90 p2
27	D2	668.72	ACTA2_1	61.4	IMR90 p2
28	D2	897.0	ACTA2_1	61.4	IMR90 p2
29	D2	1124.56	ACTA2_1	61.4	IMR90 p2
30	D2	1340.77	ACTA2_1	61.4	IMR90 p2
31	D2	1535.46	ACTA2_1	61.4	IMR90 p2
32	D2	1710.28	ACTA2_1	61.4	IMR90 p2
33	D2	1863.84	ACTA2_1	61.4	IMR90 p2
34	D2	1997.35	ACTA2_1	61.4	IMR90 p2
35	D2	2116.92	ACTA2_1	61.4	IMR90 p2
36	D2	2220.82	ACTA2_1	61.4	IMR90 p2
37	D2	2313.23	ACTA2_1	61.4	IMR90 p2
38	D2	2392.4	ACTA2_1	61.4	IMR90 p2
39	D2	2462.81	ACTA2_1	61.4	IMR90 p2
40	D2	2527.67	ACTA2_1	61.4	IMR90 p2
1	E2	3.23	ACTA2_1	59.0	IMR90 p2
2	E2	3.79	ACTA2_1	59.0	IMR90 p2
3	E2	0.3	ACTA2_1	59.0	IMR90 p2
4	E2	-0.02	ACTA2_1	59.0	IMR90 p2
5	E2	4.67	ACTA2_1	59.0	IMR90 p2
6	E2	2.56	ACTA2_1	59.0	IMR90 p2
7	E2	0.47	ACTA2_1	59.0	IMR90 p2
8	E2	-2.44	ACTA2_1	59.0	IMR90 p2
9	E2	4.39	ACTA2_1	59.0	IMR90 p2
10	E2	4.03	ACTA2_1	59.0	IMR90 p2
11	E2	-2.56	ACTA2_1	59.0	IMR90 p2
12	E2	-3.71	ACTA2_1	59.0	IMR90 p2
13	E2	3.19	ACTA2_1	59.0	IMR90 p2
14	E2	-4.44	ACTA2_1	59.0	IMR90 p2
15	E2	-4.64	ACTA2_1	59.0	IMR90 p2
16	E2	-2.9	ACTA2_1	59.0	IMR90 p2
17	E2	-3.35	ACTA2_1	59.0	IMR90 p2
18	E2	-1.87	ACTA2_1	59.0	IMR90 p2
19	E2	-1.24	ACTA2_1	59.0	IMR90 p2
20	E2	6.1	ACTA2_1	59.0	IMR90 p2
21	E2	9.0	ACTA2_1	59.0	IMR90 p2
22	E2	25.1	ACTA2_1	59.0	IMR90 p2
23	E2	51.23	ACTA2_1	59.0	IMR90 p2
24	E2	103.43	ACTA2_1	59.0	IMR90 p2
25	E2	204.06	ACTA2_1	59.0	IMR90 p2
26	E2	366.05	ACTA2_1	59.0	IMR90 p2
27	E2	583.98	ACTA2_1	59.0	IMR90 p2
28	E2	812.55	ACTA2_1	59.0	IMR90 p2
29	E2	1050.38	ACTA2_1	59.0	IMR90 p2
30	E2	1280.82	ACTA2_1	59.0	IMR90 p2
31	E2	1498.42	ACTA2_1	59.0	IMR90 p2
32	E2	1696.86	ACTA2_1	59.0	IMR90 p2
33	E2	1875.59	ACTA2_1	59.0	IMR90 p2
34	E2	2033.52	ACTA2_1	59.0	IMR90 p2
35	E2	2172.34	ACTA2_1	59.0	IMR90 p2
36	E2	2294.22	ACTA2_1	59.0	IMR90 p2
37	E2	2403.89	ACTA2_1	59.0	IMR90 p2
38	E2	2501.95	ACTA2_1	59.0	IMR90 p2
39	E2	2589.95	ACTA2_1	59.0	IMR90 p2
40	E2	2669.48	ACTA2_1	59.0	IMR90 p2
1	F2	4.11	ACTA2_1	57.0	IMR90 p2
2	F2	4.08	ACTA2_1	57.0	IMR90 p2
3	F2	7.22	ACTA2_1	57.0	IMR90 p2
4	F2	3.21	ACTA2_1	57.0	IMR90 p2
5	F2	3.74	ACTA2_1	57.0	IMR90 p2
6	F2	0.26	ACTA2_1	57.0	IMR90 p2
7	F2	4.35	ACTA2_1	57.0	IMR90 p2
8	F2	-2.47	ACTA2_1	57.0	IMR90 p2
9	F2	-2.42	ACTA2_1	57.0	IMR90 p2
10	F2	-1.61	ACTA2_1	57.0	IMR90 p2
11	F2	3.41	ACTA2_1	57.0	IMR90 p2
12	F2	-6.24	ACTA2_1	57.0	IMR90 p2
13	F2	2.06	ACTA2_1	57.0	IMR90 p2
14	F2	-8.24	ACTA2_1	57.0	IMR90 p2
15	F2	-7.96	ACTA2_1	57.0	IMR90 p2
16	F2	-3.23	ACTA2_1	57.0	IMR90 p2
17	F2	-1.05	ACTA2_1	57.0	IMR90 p2
18	F2	-1.68	ACTA2_1	57.0	IMR90 p2
19	F2	0.99	ACTA2_1	57.0	IMR90 p2
20	F2	0.18	ACTA2_1	57.0	IMR90 p2
21	F2	4.84	ACTA2_1	57.0	IMR90 p2
22	F2	14.26	ACTA2_1	57.0	IMR90 p2
23	F2	31.25	ACTA2_1	57.0	IMR90 p2
24	F2	62.88	ACTA2_1	57.0	IMR90 p2
25	F2	130.31	ACTA2_1	57.0	IMR90 p2
26	F2	242.64	ACTA2_1	57.0	IMR90 p2
27	F2	412.7	ACTA2_1	57.0	IMR90 p2
28	F2	635.94	ACTA2_1	57.0	IMR90 p2
29	F2	864.35	ACTA2_1	57.0	IMR90 p2
30	F2	1095.99	ACTA2_1	57.0	IMR90 p2
31	F2	1319.88	ACTA2_1	57.0	IMR90 p2
32	F2	1530.6	ACTA2_1	57.0	IMR90 p2
33	F2	1724.78	ACTA2_1	57.0	IMR90 p2
34	F2	1898.31	ACTA2_1	57.0	IMR90 p2
35	F2	2055.5	ACTA2_1	57.0	IMR90 p2
36	F2	2193.97	ACTA2_1	57.0	IMR90 p2
37	F2	2319.62	ACTA2_1	57.0	IMR90 p2
38	F2	2429.38	ACTA2_1	57.0	IMR90 p2
39	F2	2525.48	ACTA2_1	57.0	IMR90 p2
40	F2	2611.76	ACTA2_1	57.0	IMR90 p2
1	G2	5.54	ACTA2_1	55.7	IMR90 p2
2	G2	-1.64	ACTA2_1	55.7	IMR90 p2
3	G2	1.83	ACTA2_1	55.7	IMR90 p2
4	G2	-0.61	ACTA2_1	55.7	IMR90 p2
5	G2	4.69	ACTA2_1	55.7	IMR90 p2
6	G2	3.22	ACTA2_1	55.7	IMR90 p2
7	G2	2.19	ACTA2_1	55.7	IMR90 p2
8	G2	0.0	ACTA2_1	55.7	IMR90 p2
9	G2	1.33	ACTA2_1	55.7	IMR90 p2
10	G2	-0.38	ACTA2_1	55.7	IMR90 p2
11	G2	0.86	ACTA2_1	55.7	IMR90 p2
12	G2	-0.44	ACTA2_1	55.7	IMR90 p2
13	G2	-2.12	ACTA2_1	55.7	IMR90 p2
14	G2	-4.52	ACTA2_1	55.7	IMR90 p2
15	G2	-2.21	ACTA2_1	55.7	IMR90 p2
16	G2	-1.79	ACTA2_1	55.7	IMR90 p2
17	G2	-1.93	ACTA2_1	55.7	IMR90 p2
18	G2	-2.59	ACTA2_1	55.7	IMR90 p2
19	G2	-0.89	ACTA2_1	55.7	IMR90 p2
20	G2	-0.65	ACTA2_1	55.7	IMR90 p2
21	G2	3.16	ACTA2_1	55.7	IMR90 p2
22	G2	11.73	ACTA2_1	55.7	IMR90 p2
23	G2	30.23	ACTA2_1	55.7	IMR90 p2
24	G2	54.7	ACTA2_1	55.7	IMR90 p2
25	G2	117.03	ACTA2_1	55.7	IMR90 p2
26	G2	217.31	ACTA2_1	55.7	IMR90 p2
27	G2	377.18	ACTA2_1	55.7	IMR90 p2
28	G2	593.7	ACTA2_1	55.7	IMR90 p2
29	G2	823.47	ACTA2_1	55.7	IMR90 p2
30	G2	1063.79	ACTA2_1	55.7	IMR90 p2
31	G2	1301.73	ACTA2_1	55.7	IMR90 p2
32	G2	1529.8	ACTA2_1	55.7	IMR90 p2
33	G2	1737.94	ACTA2_1	55.7	IMR90 p2
34	G2	1927.52	ACTA2_1	55.7	IMR90 p2
35	G2	2095.4	ACTA2_1	55.7	IMR90 p2
36	G2	2247.47	ACTA2_1	55.7	IMR90 p2
37	G2	2383.9	ACTA2_1	55.7	IMR90 p2
38	G2	2502.23	ACTA2_1	55.7	IMR90 p2
39	G2	2609.56	ACTA2_1	55.7	IMR90 p2
40	G2	2709.51	ACTA2_1	55.7	IMR90 p2
1	H2	-1.21	ACTA2_1	55.0	IMR90 p2
2	H2	4.96	ACTA2_1	55.0	IMR90 p2
3	H2	-0.97	ACTA2_1	55.0	IMR90 p2
4	H2	2.93	ACTA2_1	55.0	IMR90 p2
5	H2	4.01	ACTA2_1	55.0	IMR90 p2
6	H2	1.93	ACTA2_1	55.0	IMR90 p2
7	H2	2.77	ACTA2_1	55.0	IMR90 p2
8	H2	0.58	ACTA2_1	55.0	IMR90 p2
9	H2	0.82	ACTA2_1	55.0	IMR90 p2
10	H2	-2.88	ACTA2_1	55.0	IMR90 p2
11	H2	1.11	ACTA2_1	55.0	IMR90 p2
12	H2	-0.57	ACTA2_1	55.0	IMR90 p2
13	H2	-1.0	ACTA2_1	55.0	IMR90 p2
14	H2	-6.76	ACTA2_1	55.0	IMR90 p2
15	H2	0.78	ACTA2_1	55.0	IMR90 p2
16	H2	-1.91	ACTA2_1	55.0	IMR90 p2
17	H2	-0.4	ACTA2_1	55.0	IMR90 p2
18	H2	0.51	ACTA2_1	55.0	IMR90 p2
19	H2	-5.64	ACTA2_1	55.0	IMR90 p2
20	H2	-1.18	ACTA2_1	55.0	IMR90 p2
21	H2	4.38	ACTA2_1	55.0	IMR90 p2
22	H2	10.09	ACTA2_1	55.0	IMR90 p2
23	H2	18.89	ACTA2_1	55.0	IMR90 p2
24	H2	40.94	ACTA2_1	55.0	IMR90 p2
25	H2	85.34	ACTA2_1	55.0	IMR90 p2
26	H2	165.48	ACTA2_1	55.0	IMR90 p2
27	H2	299.63	ACTA2_1	55.0	IMR90 p2
28	H2	499.98	ACTA2_1	55.0	IMR90 p2
29	H2	712.71	ACTA2_1	55.0	IMR90 p2
30	H2	939.83	ACTA2_1	55.0	IMR90 p2
31	H2	1169.97	ACTA2_1	55.0	IMR90 p2
32	H2	1392.75	ACTA2_1	55.0	IMR90 p2
33	H2	1602.38	ACTA2_1	55.0	IMR90 p2
34	H2	1791.81	ACTA2_1	55.0	IMR90 p2
35	H2	1961.57	ACTA2_1	55.0	IMR90 p2
36	H2	2112.4	ACTA2_1	55.0	IMR90 p2
37	H2	2248.08	ACTA2_1	55.0	IMR90 p2
38	H2	2371.8	ACTA2_1	55.0	IMR90 p2
39	H2	2481.96	ACTA2_1	55.0	IMR90 p2
40	H2	2583.69	ACTA2_1	55.0	IMR90 p2
1	A2	-4.37	ACTA2_1	65.0	IMR90 p8
2	A2	0.6	ACTA2_1	65.0	IMR90 p8
3	A2	1.99	ACTA2_1	65.0	IMR90 p8
4	A2	1.07	ACTA2_1	65.0	IMR90 p8
5	A2	3.99	ACTA2_1	65.0	IMR90 p8
6	A2	3.3	ACTA2_1	65.0	IMR90 p8
7	A2	3.48	ACTA2_1	65.0	IMR90 p8
8	A2	-0.74	ACTA2_1	65.0	IMR90 p8
9	A2	-1.17	ACTA2_1	65.0	IMR90 p8
10	A2	-0.42	ACTA2_1	65.0	IMR90 p8
11	A2	-2.97	ACTA2_1	65.0	IMR90 p8
12	A2	-3.23	ACTA2_1	65.0	IMR90 p8
13	A2	-0.9	ACTA2_1	65.0	IMR90 p8
14	A2	-1.45	ACTA2_1	65.0	IMR90 p8
15	A2	-2.16	ACTA2_1	65.0	IMR90 p8
16	A2	-1.62	ACTA2_1	65.0	IMR90 p8
17	A2	-2.71	ACTA2_1	65.0	IMR90 p8
18	A2	-0.38	ACTA2_1	65.0	IMR90 p8
19	A2	-2.43	ACTA2_1	65.0	IMR90 p8
20	A2	2.22	ACTA2_1	65.0	IMR90 p8
21	A2	12.58	ACTA2_1	65.0	IMR90 p8
22	A2	30.26	ACTA2_1	65.0	IMR90 p8
23	A2	74.12	ACTA2_1	65.0	IMR90 p8
24	A2	148.63	ACTA2_1	65.0	IMR90 p8
25	A2	261.01	ACTA2_1	65.0	IMR90 p8
26	A2	411.72	ACTA2_1	65.0	IMR90 p8
27	A2	587.27	ACTA2_1	65.0	IMR90 p8
28	A2	765.69	ACTA2_1	65.0	IMR90 p8
29	A2	943.37	ACTA2_1	65.0	IMR90 p8
30	A2	1112.66	ACTA2_1	65.0	IMR90 p8
31	A2	1267.49	ACTA2_1	65.0	IMR90 p8
32	A2	1408.3	ACTA2_1	65.0	IMR90 p8
33	A2	1531.3	ACTA2_1	65.0	IMR90 p8
34	A2	1638.54	ACTA2_1	65.0	IMR90 p8
35	A2	1735.32	ACTA2_1	65.0	IMR90 p8
36	A2	1820.39	ACTA2_1	65.0	IMR90 p8
37	A2	1895.67	ACTA2_1	65.0	IMR90 p8
38	A2	1958.65	ACTA2_1	65.0	IMR90 p8
39	A2	2016.26	ACTA2_1	65.0	IMR90 p8
40	A2	2072.17	ACTA2_1	65.0	IMR90 p8
1	B2	1.79	ACTA2_1	64.5	IMR90 p8
2	B2	3.44	ACTA2_1	64.5	IMR90 p8
3	B2	3.14	ACTA2_1	64.5	IMR90 p8
4	B2	3.52	ACTA2_1	64.5	IMR90 p8
5	B2	-0.5	ACTA2_1	64.5	IMR90 p8
6	B2	0.89	ACTA2_1	64.5	IMR90 p8
7	B2	1.92	ACTA2_1	64.5	IMR90 p8
8	B2	-1.54	ACTA2_1	64.5	IMR90 p8
9	B2	3.3	ACTA2_1	64.5	IMR90 p8
10	B2	3.23	ACTA2_1	64.5	IMR90 p8
11	B2	-7.04	ACTA2_1	64.5	IMR90 p8
12	B2	-1.54	ACTA2_1	64.5	IMR90 p8
13	B2	1.94	ACTA2_1	64.5	IMR90 p8
14	B2	-1.01	ACTA2_1	64.5	IMR90 p8
15	B2	-2.66	ACTA2_1	64.5	IMR90 p8
16	B2	-6.65	ACTA2_1	64.5	IMR90 p8
17	B2	-2.68	ACTA2_1	64.5	IMR90 p8
18	B2	-4.41	ACTA2_1	64.5	IMR90 p8
19	B2	3.12	ACTA2_1	64.5	IMR90 p8
20	B2	14.96	ACTA2_1	64.5	IMR90 p8
21	B2	32.14	ACTA2_1	64.5	IMR90 p8
22	B2	71.0	ACTA2_1	64.5	IMR90 p8
23	B2	145.47	ACTA2_1	64.5	IMR90 p8
24	B2	269.53	ACTA2_1	64.5	IMR90 p8
25	B2	438.04	ACTA2_1	64.5	IMR90 p8
26	B2	646.87	ACTA2_1	64.5	IMR90 p8
27	B2	856.34	ACTA2_1	64.5	IMR90 p8
28	B2	1062.97	ACTA2_1	64.5	IMR90 p8
29	B2	1258.13	ACTA2_1	64.5	IMR90 p8
30	B2	1436.04	ACTA2_1	64.5	IMR90 p8
31	B2	1593.1	ACTA2_1	64.5	IMR90 p8
32	B2	1734.52	ACTA2_1	64.5	IMR90 p8
33	B2	1857.78	ACTA2_1	64.5	IMR90 p8
34	B2	1964.38	ACTA2_1	64.5	IMR90 p8
35	B2	2058.22	ACTA2_1	64.5	IMR90 p8
36	B2	2139.82	ACTA2_1	64.5	IMR90 p8
37	B2	2215.35	ACTA2_1	64.5	IMR90 p8
38	B2	2278.73	ACTA2_1	64.5	IMR90 p8
39	B2	2337.97	ACTA2_1	64.5	IMR90 p8
40	B2	2392.48	ACTA2_1	64.5	IMR90 p8
1	C2	0.73	ACTA2_1	63.3	IMR90 p8
2	C2	-2.9	ACTA2_1	63.3	IMR90 p8
3	C2	0.67	ACTA2_1	63.3	IMR90 p8
4	C2	4.58	ACTA2_1	63.3	IMR90 p8
5	C2	-1.15	ACTA2_1	63.3	IMR90 p8
6	C2	-1.76	ACTA2_1	63.3	IMR90 p8
7	C2	5.43	ACTA2_1	63.3	IMR90 p8
8	C2	4.21	ACTA2_1	63.3	IMR90 p8
9	C2	-4.78	ACTA2_1	63.3	IMR90 p8
10	C2	-0.68	ACTA2_1	63.3	IMR90 p8
11	C2	-2.37	ACTA2_1	63.3	IMR90 p8
12	C2	1.45	ACTA2_1	63.3	IMR90 p8
13	C2	-0.73	ACTA2_1	63.3	IMR90 p8
14	C2	-6.74	ACTA2_1	63.3	IMR90 p8
15	C2	-1.64	ACTA2_1	63.3	IMR90 p8
16	C2	-2.0	ACTA2_1	63.3	IMR90 p8
17	C2	-0.28	ACTA2_1	63.3	IMR90 p8
18	C2	2.06	ACTA2_1	63.3	IMR90 p8
19	C2	8.73	ACTA2_1	63.3	IMR90 p8
20	C2	23.96	ACTA2_1	63.3	IMR90 p8
21	C2	45.98	ACTA2_1	63.3	IMR90 p8
22	C2	93.89	ACTA2_1	63.3	IMR90 p8
23	C2	187.84	ACTA2_1	63.3	IMR90 p8
24	C2	346.94	ACTA2_1	63.3	IMR90 p8
25	C2	564.8	ACTA2_1	63.3	IMR90 p8
26	C2	791.52	ACTA2_1	63.3	IMR90 p8
27	C2	1024.77	ACTA2_1	63.3	IMR90 p8
28	C2	1250.57	ACTA2_1	63.3	IMR90 p8
29	C2	1457.8	ACTA2_1	63.3	IMR90 p8
30	C2	1645.77	ACTA2_1	63.3	IMR90 p8
31	C2	1807.97	ACTA2_1	63.3	IMR90 p8
32	C2	1956.35	ACTA2_1	63.3	IMR90 p8
33	C2	2083.07	ACTA2_1	63.3	IMR90 p8
34	C2	2193.5	ACTA2_1	63.3	IMR90 p8
35	C2	2286.98	ACTA2_1	63.3	IMR90 p8
36	C2	2370.24	ACTA2_1	63.3	IMR90 p8
37	C2	2444.64	ACTA2_1	63.3	IMR90 p8
38	C2	2510.15	ACTA2_1	63.3	IMR90 p8
39	C2	2569.06	ACTA2_1	63.3	IMR90 p8
40	C2	2624.7	ACTA2_1	63.3	IMR90 p8
1	D2	8.09	ACTA2_1	61.4	IMR90 p8
2	D2	5.49	ACTA2_1	61.4	IMR90 p8
3	D2	3.14	ACTA2_1	61.4	IMR90 p8
4	D2	2.12	ACTA2_1	61.4	IMR90 p8
5	D2	2.07	ACTA2_1	61.4	IMR90 p8
6	D2	3.14	ACTA2_1	61.4	IMR90 p8
7	D2	0.82	ACTA2_1	61.4	IMR90 p8
8	D2	-1.42	ACTA2_1	61.4	IMR90 p8
9	D2	2.07	ACTA2_1	61.4	IMR90 p8
10	D2	-1.67	ACTA2_1	61.4	IMR90 p8
11	D2	4.73	ACTA2_1	61.4	IMR90 p8
12	D2	-3.23	ACTA2_1	61.4	IMR90 p8
13	D2	-3.31	ACTA2_1	61.4	IMR90 p8
14	D2	-0.65	ACTA2_1	61.4	IMR90 p8
15	D2	-7.74	ACTA2_1	61.4	IMR90 p8
16	D2	-4.56	ACTA2_1	61.4	IMR90 p8
17	D2	-3.07	ACTA2_1	61.4	IMR90 p8
18	D2	0.35	ACTA2_1	61.4	IMR90 p8
19	D2	6.48	ACTA2_1	61.4	IMR90 p8
20	D2	11.64	ACTA2_1	61.4	IMR90 p8
21	D2	32.09	ACTA2_1	61.4	IMR90 p8
22	D2	76.62	ACTA2_1	61.4	IMR90 p8
23	D2	156.7	ACTA2_1	61.4	IMR90 p8
24	D2	302.94	ACTA2_1	61.4	IMR90 p8
25	D2	507.36	ACTA2_1	61.4	IMR90 p8
26	D2	750.29	ACTA2_1	61.4	IMR90 p8
27	D2	993.27	ACTA2_1	61.4	IMR90 p8
28	D2	1233.76	ACTA2_1	61.4	IMR90 p8
29	D2	1458.54	ACTA2_1	61.4	IMR90 p8
30	D2	1662.93	ACTA2_1	61.4	IMR90 p8
31	D2	1843.86	ACTA2_1	61.4	IMR90 p8
32	D2	2007.51	ACTA2_1	61.4	IMR90 p8
33	D2	2149.13	ACTA2_1	61.4	IMR90 p8
34	D2	2270.99	ACTA2_1	61.4	IMR90 p8
35	D2	2374.7	ACTA2_1	61.4	IMR90 p8
36	D2	2467.82	ACTA2_1	61.4	IMR90 p8
37	D2	2551.83	ACTA2_1	61.4	IMR90 p8
38	D2	2626.07	ACTA2_1	61.4	IMR90 p8
39	D2	2691.18	ACTA2_1	61.4	IMR90 p8
40	D2	2749.02	ACTA2_1	61.4	IMR90 p8
1	E2	5.57	ACTA2_1	59.0	IMR90 p8
2	E2	2.6	ACTA2_1	59.0	IMR90 p8
3	E2	4.84	ACTA2_1	59.0	IMR90 p8
4	E2	1.1	ACTA2_1	59.0	IMR90 p8
5	E2	2.08	ACTA2_1	59.0	IMR90 p8
6	E2	6.01	ACTA2_1	59.0	IMR90 p8
7	E2	-0.34	ACTA2_1	59.0	IMR90 p8
8	E2	0.17	ACTA2_1	59.0	IMR90 p8
9	E2	-6.09	ACTA2_1	59.0	IMR90 p8
10	E2	1.45	ACTA2_1	59.0	IMR90 p8
11	E2	-1.99	ACTA2_1	59.0	IMR90 p8
12	E2	-2.62	ACTA2_1	59.0	IMR90 p8
13	E2	0.84	ACTA2_1	59.0	IMR90 p8
14	E2	-3.0	ACTA2_1	59.0	IMR90 p8
15	E2	-2.74	ACTA2_1	59.0	IMR90 p8
16	E2	-1.05	ACTA2_1	59.0	IMR90 p8
17	E2	-6.57	ACTA2_1	59.0	IMR90 p8
18	E2	0.79	ACTA2_1	59.0	IMR90 p8
19	E2	4.73	ACTA2_1	59.0	IMR90 p8
20	E2	11.57	ACTA2_1	59.0	IMR90 p8
21	E2	28.69	ACTA2_1	59.0	IMR90 p8
22	E2	52.06	ACTA2_1	59.0	IMR90 p8
23	E2	106.14	ACTA2_1	59.0	IMR90 p8
24	E2	216.59	ACTA2_1	59.0	IMR90 p8
25	E2	374.49	ACTA2_1	59.0	IMR90 p8
26	E2	615.59	ACTA2_1	59.0	IMR90 p8
27	E2	865.51	ACTA2_1	59.0	IMR90 p8
28	E2	1120.71	ACTA2_1	59.0	IMR90 p8
29	E2	1372.6	ACTA2_1	59.0	IMR90 p8
30	E2	1608.23	ACTA2_1	59.0	IMR90 p8
31	E2	1823.19	ACTA2_1	59.0	IMR90 p8
32	E2	2017.46	ACTA2_1	59.0	IMR90 p8
33	E2	2190.55	ACTA2_1	59.0	IMR90 p8
34	E2	2343.54	ACTA2_1	59.0	IMR90 p8
35	E2	2476.6	ACTA2_1	59.0	IMR90 p8
36	E2	2595.53	ACTA2_1	59.0	IMR90 p8
37	E2	2697.55	ACTA2_1	59.0	IMR90 p8
38	E2	2787.53	ACTA2_1	59.0	IMR90 p8
39	E2	2868.7	ACTA2_1	59.0	IMR90 p8
40	E2	2950.71	ACTA2_1	59.0	IMR90 p8
1	F2	1.36	ACTA2_1	57.0	IMR90 p8
2	F2	2.97	ACTA2_1	57.0	IMR90 p8
3	F2	4.36	ACTA2_1	57.0	IMR90 p8
4	F2	2.49	ACTA2_1	57.0	IMR90 p8
5	F2	0.85	ACTA2_1	57.0	IMR90 p8
6	F2	-0.07	ACTA2_1	57.0	IMR90 p8
7	F2	0.81	ACTA2_1	57.0	IMR90 p8
8	F2	1.0	ACTA2_1	57.0	IMR90 p8
9	F2	-2.22	ACTA2_1	57.0	IMR90 p8
10	F2	0.13	ACTA2_1	57.0	IMR90 p8
11	F2	-1.71	ACTA2_1	57.0	IMR90 p8
12	F2	2.13	ACTA2_1	57.0	IMR90 p8
13	F2	0.38	ACTA2_1	57.0	IMR90 p8
14	F2	-2.48	ACTA2_1	57.0	IMR90 p8
15	F2	-3.87	ACTA2_1	57.0	IMR90 p8
16	F2	-2.8	ACTA2_1	57.0	IMR90 p8
17	F2	0.08	ACTA2_1	57.0	IMR90 p8
18	F2	-5.52	ACTA2_1	57.0	IMR90 p8
19	F2	-1.11	ACTA2_1	57.0	IMR90 p8
20	F2	2.86	ACTA2_1	57.0	IMR90 p8
21	F2	12.18	ACTA2_1	57.0	IMR90 p8
22	F2	32.83	ACTA2_1	57.0	IMR90 p8
23	F2	71.75	ACTA2_1	57.0	IMR90 p8
24	F2	142.35	ACTA2_1	57.0	IMR90 p8
25	F2	266.3	ACTA2_1	57.0	IMR90 p8
26	F2	451.59	ACTA2_1	57.0	IMR90 p8
27	F2	684.84	ACTA2_1	57.0	IMR90 p8
28	F2	926.8	ACTA2_1	57.0	IMR90 p8
29	F2	1170.93	ACTA2_1	57.0	IMR90 p8
30	F2	1408.86	ACTA2_1	57.0	IMR90 p8
31	F2	1629.84	ACTA2_1	57.0	IMR90 p8
32	F2	1836.73	ACTA2_1	57.0	IMR90 p8
33	F2	2021.62	ACTA2_1	57.0	IMR90 p8
34	F2	2185.74	ACTA2_1	57.0	IMR90 p8
35	F2	2329.92	ACTA2_1	57.0	IMR90 p8
36	F2	2456.92	ACTA2_1	57.0	IMR90 p8
37	F2	2572.67	ACTA2_1	57.0	IMR90 p8
38	F2	2672.14	ACTA2_1	57.0	IMR90 p8
39	F2	2763.04	ACTA2_1	57.0	IMR90 p8
40	F2	2845.4	ACTA2_1	57.0	IMR90 p8
1	G2	8.43	ACTA2_1	55.7	IMR90 p8
2	G2	7.93	ACTA2_1	55.7	IMR90 p8
3	G2	7.29	ACTA2_1	55.7	IMR90 p8
4	G2	3.96	ACTA2_1	55.7	IMR90 p8
5	G2	5.4	ACTA2_1	55.7	IMR90 p8
6	G2	-0.55	ACTA2_1	55.7	IMR90 p8
7	G2	0.63	ACTA2_1	55.7	IMR90 p8
8	G2	1.52	ACTA2_1	55.7	IMR90 p8
9	G2	-1.43	ACTA2_1	55.7	IMR90 p8
10	G2	-1.0	ACTA2_1	55.7	IMR90 p8
11	G2	-1.4	ACTA2_1	55.7	IMR90 p8
12	G2	-3.8	ACTA2_1	55.7	IMR90 p8
13	G2	0.18	ACTA2_1	55.7	IMR90 p8
14	G2	-5.98	ACTA2_1	55.7	IMR90 p8
15	G2	-2.33	ACTA2_1	55.7	IMR90 p8
16	G2	-2.28	ACTA2_1	55.7	IMR90 p8
17	G2	-4.43	ACTA2_1	55.7	IMR90 p8
18	G2	-5.22	ACTA2_1	55.7	IMR90 p8
19	G2	-0.94	ACTA2_1	55.7	IMR90 p8
20	G2	1.72	ACTA2_1	55.7	IMR90 p8
21	G2	3.05	ACTA2_1	55.7	IMR90 p8
22	G2	18.66	ACTA2_1	55.7	IMR90 p8
23	G2	49.03	ACTA2_1	55.7	IMR90 p8
24	G2	112.7	ACTA2_1	55.7	IMR90 p8
25	G2	215.16	ACTA2_1	55.7	IMR90 p8
26	G2	374.14	ACTA2_1	55.7	IMR90 p8
27	G2	593.11	ACTA2_1	55.7	IMR90 p8
28	G2	824.66	ACTA2_1	55.7	IMR90 p8
29	G2	1069.52	ACTA2_1	55.7	IMR90 p8
30	G2	1312.89	ACTA2_1	55.7	IMR90 p8
31	G2	1545.17	ACTA2_1	55.7	IMR90 p8
32	G2	1764.04	ACTA2_1	55.7	IMR90 p8
33	G2	1961.99	ACTA2_1	55.7	IMR90 p8
34	G2	2141.42	ACTA2_1	55.7	IMR90 p8
35	G2	2298.19	ACTA2_1	55.7	IMR90 p8
36	G2	2436.01	ACTA2_1	55.7	IMR90 p8
37	G2	2558.25	ACTA2_1	55.7	IMR90 p8
38	G2	2666.97	ACTA2_1	55.7	IMR90 p8
39	G2	2767.49	ACTA2_1	55.7	IMR90 p8
40	G2	2860.95	ACTA2_1	55.7	IMR90 p8
1	H2	0.74	ACTA2_1	55.0	IMR90 p8
2	H2	2.43	ACTA2_1	55.0	IMR90 p8
3	H2	3.28	ACTA2_1	55.0	IMR90 p8
4	H2	2.73	ACTA2_1	55.0	IMR90 p8
5	H2	1.94	ACTA2_1	55.0	IMR90 p8
6	H2	-0.46	ACTA2_1	55.0	IMR90 p8
7	H2	3.24	ACTA2_1	55.0	IMR90 p8
8	H2	2.68	ACTA2_1	55.0	IMR90 p8
9	H2	-0.45	ACTA2_1	55.0	IMR90 p8
10	H2	3.16	ACTA2_1	55.0	IMR90 p8
11	H2	-2.21	ACTA2_1	55.0	IMR90 p8
12	H2	-1.18	ACTA2_1	55.0	IMR90 p8
13	H2	-4.76	ACTA2_1	55.0	IMR90 p8
14	H2	1.87	ACTA2_1	55.0	IMR90 p8
15	H2	-4.27	ACTA2_1	55.0	IMR90 p8
16	H2	-4.5	ACTA2_1	55.0	IMR90 p8
17	H2	-6.19	ACTA2_1	55.0	IMR90 p8
18	H2	-6.32	ACTA2_1	55.0	IMR90 p8
19	H2	0.52	ACTA2_1	55.0	IMR90 p8
20	H2	-1.9	ACTA2_1	55.0	IMR90 p8
21	H2	4.81	ACTA2_1	55.0	IMR90 p8
22	H2	16.5	ACTA2_1	55.0	IMR90 p8
23	H2	44.25	ACTA2_1	55.0	IMR90 p8
24	H2	85.13	ACTA2_1	55.0	IMR90 p8
25	H2	164.2	ACTA2_1	55.0	IMR90 p8
26	H2	305.92	ACTA2_1	55.0	IMR90 p8
27	H2	510.94	ACTA2_1	55.0	IMR90 p8
28	H2	734.37	ACTA2_1	55.0	IMR90 p8
29	H2	974.73	ACTA2_1	55.0	IMR90 p8
30	H2	1214.5	ACTA2_1	55.0	IMR90 p8
31	H2	1448.99	ACTA2_1	55.0	IMR90 p8
32	H2	1675.07	ACTA2_1	55.0	IMR90 p8
33	H2	1883.51	ACTA2_1	55.0	IMR90 p8
34	H2	2069.77	ACTA2_1	55.0	IMR90 p8
35	H2	2233.55	ACTA2_1	55.0	IMR90 p8
36	H2	2379.38	ACTA2_1	55.0	IMR90 p8
37	H2	2511.76	ACTA2_1	55.0	IMR90 p8
38	H2	2627.25	ACTA2_1	55.0	IMR90 p8
39	H2	2731.04	ACTA2_1	55.0	IMR90 p8
40	H2	2826.18	ACTA2_1	55.0	IMR90 p8
