# Supplementary material for: Primer PICKR: literature-mined scoring platform for robust RT–qPCR primers
Source: Nat Commun. 2026 May 28;17:6938. doi: 10.1038/s41467-026-73648-2 (PMC13388996; doi:10.1038/s41467-026-73648-2)
Supplement: Supplementary file 11 — Source Data [file 41467_2026_73648_MOESM11_ESM.zip › Suppl_Fig_S4/melting_curve_data_ICAM_1.csv]

Temperature	Well	Derivative	Target	melt temp	Replicate
55.0	A7	12.67	ICAM_1	65.0	IMR90 p11
55.5	A7	27.45	ICAM_1	65.0	IMR90 p11
56.0	A7	25.34	ICAM_1	65.0	IMR90 p11
56.5	A7	25.34	ICAM_1	65.0	IMR90 p11
57.0	A7	25.34	ICAM_1	65.0	IMR90 p11
57.5	A7	24.81	ICAM_1	65.0	IMR90 p11
58.0	A7	28.19	ICAM_1	65.0	IMR90 p11
58.5	A7	33.94	ICAM_1	65.0	IMR90 p11
59.0	A7	37.33	ICAM_1	65.0	IMR90 p11
59.5	A7	40.49	ICAM_1	65.0	IMR90 p11
60.0	A7	42.49	ICAM_1	65.0	IMR90 p11
60.5	A7	41.93	ICAM_1	65.0	IMR90 p11
61.0	A7	40.82	ICAM_1	65.0	IMR90 p11
61.5	A7	40.68	ICAM_1	65.0	IMR90 p11
62.0	A7	40.09	ICAM_1	65.0	IMR90 p11
62.5	A7	39.64	ICAM_1	65.0	IMR90 p11
63.0	A7	40.62	ICAM_1	65.0	IMR90 p11
63.5	A7	42.4	ICAM_1	65.0	IMR90 p11
64.0	A7	45.52	ICAM_1	65.0	IMR90 p11
64.5	A7	51.88	ICAM_1	65.0	IMR90 p11
65.0	A7	60.69	ICAM_1	65.0	IMR90 p11
65.5	A7	70.01	ICAM_1	65.0	IMR90 p11
66.0	A7	79.79	ICAM_1	65.0	IMR90 p11
66.5	A7	88.33	ICAM_1	65.0	IMR90 p11
67.0	A7	93.33	ICAM_1	65.0	IMR90 p11
67.5	A7	95.84	ICAM_1	65.0	IMR90 p11
68.0	A7	97.19	ICAM_1	65.0	IMR90 p11
68.5	A7	96.55	ICAM_1	65.0	IMR90 p11
69.0	A7	95.16	ICAM_1	65.0	IMR90 p11
69.5	A7	94.19	ICAM_1	65.0	IMR90 p11
70.0	A7	92.87	ICAM_1	65.0	IMR90 p11
70.5	A7	91.87	ICAM_1	65.0	IMR90 p11
71.0	A7	91.38	ICAM_1	65.0	IMR90 p11
71.5	A7	91.15	ICAM_1	65.0	IMR90 p11
72.0	A7	91.62	ICAM_1	65.0	IMR90 p11
72.5	A7	92.45	ICAM_1	65.0	IMR90 p11
73.0	A7	92.22	ICAM_1	65.0	IMR90 p11
73.5	A7	91.95	ICAM_1	65.0	IMR90 p11
74.0	A7	91.21	ICAM_1	65.0	IMR90 p11
74.5	A7	89.47	ICAM_1	65.0	IMR90 p11
75.0	A7	87.65	ICAM_1	65.0	IMR90 p11
75.5	A7	86.54	ICAM_1	65.0	IMR90 p11
76.0	A7	85.62	ICAM_1	65.0	IMR90 p11
76.5	A7	84.88	ICAM_1	65.0	IMR90 p11
77.0	A7	84.44	ICAM_1	65.0	IMR90 p11
77.5	A7	84.05	ICAM_1	65.0	IMR90 p11
78.0	A7	83.41	ICAM_1	65.0	IMR90 p11
78.5	A7	82.36	ICAM_1	65.0	IMR90 p11
79.0	A7	82.0	ICAM_1	65.0	IMR90 p11
79.5	A7	82.49	ICAM_1	65.0	IMR90 p11
80.0	A7	84.94	ICAM_1	65.0	IMR90 p11
80.5	A7	93.31	ICAM_1	65.0	IMR90 p11
81.0	A7	118.72	ICAM_1	65.0	IMR90 p11
81.5	A7	161.58	ICAM_1	65.0	IMR90 p11
82.0	A7	207.86	ICAM_1	65.0	IMR90 p11
82.5	A7	247.76	ICAM_1	65.0	IMR90 p11
83.0	A7	272.98	ICAM_1	65.0	IMR90 p11
83.5	A7	261.84	ICAM_1	65.0	IMR90 p11
84.0	A7	211.4	ICAM_1	65.0	IMR90 p11
84.5	A7	148.71	ICAM_1	65.0	IMR90 p11
85.0	A7	90.18	ICAM_1	65.0	IMR90 p11
85.5	A7	40.95	ICAM_1	65.0	IMR90 p11
86.0	A7	11.29	ICAM_1	65.0	IMR90 p11
86.5	A7	2.83	ICAM_1	65.0	IMR90 p11
87.0	A7	2.45	ICAM_1	65.0	IMR90 p11
87.5	A7	2.61	ICAM_1	65.0	IMR90 p11
88.0	A7	2.4	ICAM_1	65.0	IMR90 p11
88.5	A7	1.84	ICAM_1	65.0	IMR90 p11
89.0	A7	1.6	ICAM_1	65.0	IMR90 p11
89.5	A7	1.84	ICAM_1	65.0	IMR90 p11
90.0	A7	2.13	ICAM_1	65.0	IMR90 p11
90.5	A7	2.03	ICAM_1	65.0	IMR90 p11
91.0	A7	2.29	ICAM_1	65.0	IMR90 p11
91.5	A7	2.7	ICAM_1	65.0	IMR90 p11
92.0	A7	2.68	ICAM_1	65.0	IMR90 p11
92.5	A7	2.25	ICAM_1	65.0	IMR90 p11
93.0	A7	2.26	ICAM_1	65.0	IMR90 p11
93.5	A7	2.11	ICAM_1	65.0	IMR90 p11
94.0	A7	1.59	ICAM_1	65.0	IMR90 p11
94.5	A7	0.95	ICAM_1	65.0	IMR90 p11
95.0	A7	0.06	ICAM_1	65.0	IMR90 p11
55.0	B7	14.07	ICAM_1	64.5	IMR90 p11
55.5	B7	30.49	ICAM_1	64.5	IMR90 p11
56.0	B7	28.15	ICAM_1	64.5	IMR90 p11
56.5	B7	28.15	ICAM_1	64.5	IMR90 p11
57.0	B7	28.15	ICAM_1	64.5	IMR90 p11
57.5	B7	27.99	ICAM_1	64.5	IMR90 p11
58.0	B7	28.9	ICAM_1	64.5	IMR90 p11
58.5	B7	30.87	ICAM_1	64.5	IMR90 p11
59.0	B7	33.33	ICAM_1	64.5	IMR90 p11
59.5	B7	36.26	ICAM_1	64.5	IMR90 p11
60.0	B7	38.41	ICAM_1	64.5	IMR90 p11
60.5	B7	40.57	ICAM_1	64.5	IMR90 p11
61.0	B7	43.02	ICAM_1	64.5	IMR90 p11
61.5	B7	44.69	ICAM_1	64.5	IMR90 p11
62.0	B7	45.86	ICAM_1	64.5	IMR90 p11
62.5	B7	47.09	ICAM_1	64.5	IMR90 p11
63.0	B7	47.67	ICAM_1	64.5	IMR90 p11
63.5	B7	48.94	ICAM_1	64.5	IMR90 p11
64.0	B7	52.31	ICAM_1	64.5	IMR90 p11
64.5	B7	57.31	ICAM_1	64.5	IMR90 p11
65.0	B7	63.65	ICAM_1	64.5	IMR90 p11
65.5	B7	72.1	ICAM_1	64.5	IMR90 p11
66.0	B7	80.85	ICAM_1	64.5	IMR90 p11
66.5	B7	87.29	ICAM_1	64.5	IMR90 p11
67.0	B7	92.03	ICAM_1	64.5	IMR90 p11
67.5	B7	95.88	ICAM_1	64.5	IMR90 p11
68.0	B7	97.48	ICAM_1	64.5	IMR90 p11
68.5	B7	96.81	ICAM_1	64.5	IMR90 p11
69.0	B7	96.85	ICAM_1	64.5	IMR90 p11
69.5	B7	97.28	ICAM_1	64.5	IMR90 p11
70.0	B7	96.72	ICAM_1	64.5	IMR90 p11
70.5	B7	96.23	ICAM_1	64.5	IMR90 p11
71.0	B7	96.92	ICAM_1	64.5	IMR90 p11
71.5	B7	97.2	ICAM_1	64.5	IMR90 p11
72.0	B7	96.57	ICAM_1	64.5	IMR90 p11
72.5	B7	96.32	ICAM_1	64.5	IMR90 p11
73.0	B7	96.61	ICAM_1	64.5	IMR90 p11
73.5	B7	96.44	ICAM_1	64.5	IMR90 p11
74.0	B7	95.78	ICAM_1	64.5	IMR90 p11
74.5	B7	95.1	ICAM_1	64.5	IMR90 p11
75.0	B7	94.35	ICAM_1	64.5	IMR90 p11
75.5	B7	92.83	ICAM_1	64.5	IMR90 p11
76.0	B7	90.99	ICAM_1	64.5	IMR90 p11
76.5	B7	89.87	ICAM_1	64.5	IMR90 p11
77.0	B7	89.28	ICAM_1	64.5	IMR90 p11
77.5	B7	88.38	ICAM_1	64.5	IMR90 p11
78.0	B7	88.13	ICAM_1	64.5	IMR90 p11
78.5	B7	88.73	ICAM_1	64.5	IMR90 p11
79.0	B7	88.67	ICAM_1	64.5	IMR90 p11
79.5	B7	89.0	ICAM_1	64.5	IMR90 p11
80.0	B7	92.11	ICAM_1	64.5	IMR90 p11
80.5	B7	101.07	ICAM_1	64.5	IMR90 p11
81.0	B7	126.95	ICAM_1	64.5	IMR90 p11
81.5	B7	174.25	ICAM_1	64.5	IMR90 p11
82.0	B7	226.86	ICAM_1	64.5	IMR90 p11
82.5	B7	271.57	ICAM_1	64.5	IMR90 p11
83.0	B7	300.86	ICAM_1	64.5	IMR90 p11
83.5	B7	291.88	ICAM_1	64.5	IMR90 p11
84.0	B7	237.9	ICAM_1	64.5	IMR90 p11
84.5	B7	168.52	ICAM_1	64.5	IMR90 p11
85.0	B7	104.17	ICAM_1	64.5	IMR90 p11
85.5	B7	48.74	ICAM_1	64.5	IMR90 p11
86.0	B7	14.5	ICAM_1	64.5	IMR90 p11
86.5	B7	4.33	ICAM_1	64.5	IMR90 p11
87.0	B7	3.39	ICAM_1	64.5	IMR90 p11
87.5	B7	3.05	ICAM_1	64.5	IMR90 p11
88.0	B7	3.24	ICAM_1	64.5	IMR90 p11
88.5	B7	2.93	ICAM_1	64.5	IMR90 p11
89.0	B7	1.96	ICAM_1	64.5	IMR90 p11
89.5	B7	1.95	ICAM_1	64.5	IMR90 p11
90.0	B7	2.07	ICAM_1	64.5	IMR90 p11
90.5	B7	1.76	ICAM_1	64.5	IMR90 p11
91.0	B7	1.64	ICAM_1	64.5	IMR90 p11
91.5	B7	2.4	ICAM_1	64.5	IMR90 p11
92.0	B7	2.31	ICAM_1	64.5	IMR90 p11
92.5	B7	1.72	ICAM_1	64.5	IMR90 p11
93.0	B7	2.08	ICAM_1	64.5	IMR90 p11
93.5	B7	2.25	ICAM_1	64.5	IMR90 p11
94.0	B7	2.14	ICAM_1	64.5	IMR90 p11
94.5	B7	2.24	ICAM_1	64.5	IMR90 p11
95.0	B7	1.03	ICAM_1	64.5	IMR90 p11
55.0	C7	15.51	ICAM_1	63.3	IMR90 p11
55.5	C7	33.6	ICAM_1	63.3	IMR90 p11
56.0	C7	31.01	ICAM_1	63.3	IMR90 p11
56.5	C7	31.01	ICAM_1	63.3	IMR90 p11
57.0	C7	31.01	ICAM_1	63.3	IMR90 p11
57.5	C7	30.89	ICAM_1	63.3	IMR90 p11
58.0	C7	31.71	ICAM_1	63.3	IMR90 p11
58.5	C7	32.56	ICAM_1	63.3	IMR90 p11
59.0	C7	35.23	ICAM_1	63.3	IMR90 p11
59.5	C7	38.09	ICAM_1	63.3	IMR90 p11
60.0	C7	38.59	ICAM_1	63.3	IMR90 p11
60.5	C7	40.61	ICAM_1	63.3	IMR90 p11
61.0	C7	44.13	ICAM_1	63.3	IMR90 p11
61.5	C7	46.49	ICAM_1	63.3	IMR90 p11
62.0	C7	48.37	ICAM_1	63.3	IMR90 p11
62.5	C7	50.69	ICAM_1	63.3	IMR90 p11
63.0	C7	51.24	ICAM_1	63.3	IMR90 p11
63.5	C7	52.1	ICAM_1	63.3	IMR90 p11
64.0	C7	54.98	ICAM_1	63.3	IMR90 p11
64.5	C7	59.08	ICAM_1	63.3	IMR90 p11
65.0	C7	65.26	ICAM_1	63.3	IMR90 p11
65.5	C7	74.57	ICAM_1	63.3	IMR90 p11
66.0	C7	83.37	ICAM_1	63.3	IMR90 p11
66.5	C7	89.79	ICAM_1	63.3	IMR90 p11
67.0	C7	95.67	ICAM_1	63.3	IMR90 p11
67.5	C7	100.07	ICAM_1	63.3	IMR90 p11
68.0	C7	101.21	ICAM_1	63.3	IMR90 p11
68.5	C7	101.25	ICAM_1	63.3	IMR90 p11
69.0	C7	101.68	ICAM_1	63.3	IMR90 p11
69.5	C7	101.4	ICAM_1	63.3	IMR90 p11
70.0	C7	100.86	ICAM_1	63.3	IMR90 p11
70.5	C7	100.73	ICAM_1	63.3	IMR90 p11
71.0	C7	101.58	ICAM_1	63.3	IMR90 p11
71.5	C7	102.05	ICAM_1	63.3	IMR90 p11
72.0	C7	101.58	ICAM_1	63.3	IMR90 p11
72.5	C7	101.16	ICAM_1	63.3	IMR90 p11
73.0	C7	100.85	ICAM_1	63.3	IMR90 p11
73.5	C7	99.19	ICAM_1	63.3	IMR90 p11
74.0	C7	98.58	ICAM_1	63.3	IMR90 p11
74.5	C7	99.1	ICAM_1	63.3	IMR90 p11
75.0	C7	98.79	ICAM_1	63.3	IMR90 p11
75.5	C7	98.58	ICAM_1	63.3	IMR90 p11
76.0	C7	98.8	ICAM_1	63.3	IMR90 p11
76.5	C7	97.68	ICAM_1	63.3	IMR90 p11
77.0	C7	95.86	ICAM_1	63.3	IMR90 p11
77.5	C7	94.44	ICAM_1	63.3	IMR90 p11
78.0	C7	92.93	ICAM_1	63.3	IMR90 p11
78.5	C7	92.12	ICAM_1	63.3	IMR90 p11
79.0	C7	92.37	ICAM_1	63.3	IMR90 p11
79.5	C7	93.84	ICAM_1	63.3	IMR90 p11
80.0	C7	97.79	ICAM_1	63.3	IMR90 p11
80.5	C7	109.54	ICAM_1	63.3	IMR90 p11
81.0	C7	140.77	ICAM_1	63.3	IMR90 p11
81.5	C7	192.35	ICAM_1	63.3	IMR90 p11
82.0	C7	247.95	ICAM_1	63.3	IMR90 p11
82.5	C7	296.14	ICAM_1	63.3	IMR90 p11
83.0	C7	325.01	ICAM_1	63.3	IMR90 p11
83.5	C7	310.11	ICAM_1	63.3	IMR90 p11
84.0	C7	249.94	ICAM_1	63.3	IMR90 p11
84.5	C7	175.56	ICAM_1	63.3	IMR90 p11
85.0	C7	105.9	ICAM_1	63.3	IMR90 p11
85.5	C7	48.01	ICAM_1	63.3	IMR90 p11
86.0	C7	14.2	ICAM_1	63.3	IMR90 p11
86.5	C7	4.7	ICAM_1	63.3	IMR90 p11
87.0	C7	4.5	ICAM_1	63.3	IMR90 p11
87.5	C7	4.65	ICAM_1	63.3	IMR90 p11
88.0	C7	4.26	ICAM_1	63.3	IMR90 p11
88.5	C7	3.41	ICAM_1	63.3	IMR90 p11
89.0	C7	2.58	ICAM_1	63.3	IMR90 p11
89.5	C7	2.37	ICAM_1	63.3	IMR90 p11
90.0	C7	2.2	ICAM_1	63.3	IMR90 p11
90.5	C7	1.9	ICAM_1	63.3	IMR90 p11
91.0	C7	2.13	ICAM_1	63.3	IMR90 p11
91.5	C7	2.66	ICAM_1	63.3	IMR90 p11
92.0	C7	2.17	ICAM_1	63.3	IMR90 p11
92.5	C7	1.82	ICAM_1	63.3	IMR90 p11
93.0	C7	2.28	ICAM_1	63.3	IMR90 p11
93.5	C7	2.03	ICAM_1	63.3	IMR90 p11
94.0	C7	2.0	ICAM_1	63.3	IMR90 p11
94.5	C7	1.9	ICAM_1	63.3	IMR90 p11
95.0	C7	0.68	ICAM_1	63.3	IMR90 p11
55.0	D7	12.18	ICAM_1	61.4	IMR90 p11
55.5	D7	26.39	ICAM_1	61.4	IMR90 p11
56.0	D7	24.36	ICAM_1	61.4	IMR90 p11
56.5	D7	24.36	ICAM_1	61.4	IMR90 p11
57.0	D7	24.36	ICAM_1	61.4	IMR90 p11
57.5	D7	24.25	ICAM_1	61.4	IMR90 p11
58.0	D7	24.77	ICAM_1	61.4	IMR90 p11
58.5	D7	27.23	ICAM_1	61.4	IMR90 p11
59.0	D7	30.76	ICAM_1	61.4	IMR90 p11
59.5	D7	34.71	ICAM_1	61.4	IMR90 p11
60.0	D7	37.98	ICAM_1	61.4	IMR90 p11
60.5	D7	41.15	ICAM_1	61.4	IMR90 p11
61.0	D7	44.54	ICAM_1	61.4	IMR90 p11
61.5	D7	46.73	ICAM_1	61.4	IMR90 p11
62.0	D7	48.14	ICAM_1	61.4	IMR90 p11
62.5	D7	49.94	ICAM_1	61.4	IMR90 p11
63.0	D7	52.07	ICAM_1	61.4	IMR90 p11
63.5	D7	53.66	ICAM_1	61.4	IMR90 p11
64.0	D7	56.56	ICAM_1	61.4	IMR90 p11
64.5	D7	61.84	ICAM_1	61.4	IMR90 p11
65.0	D7	68.64	ICAM_1	61.4	IMR90 p11
65.5	D7	75.98	ICAM_1	61.4	IMR90 p11
66.0	D7	84.19	ICAM_1	61.4	IMR90 p11
66.5	D7	91.76	ICAM_1	61.4	IMR90 p11
67.0	D7	96.67	ICAM_1	61.4	IMR90 p11
67.5	D7	99.15	ICAM_1	61.4	IMR90 p11
68.0	D7	100.95	ICAM_1	61.4	IMR90 p11
68.5	D7	101.69	ICAM_1	61.4	IMR90 p11
69.0	D7	101.68	ICAM_1	61.4	IMR90 p11
69.5	D7	102.59	ICAM_1	61.4	IMR90 p11
70.0	D7	103.73	ICAM_1	61.4	IMR90 p11
70.5	D7	103.79	ICAM_1	61.4	IMR90 p11
71.0	D7	103.91	ICAM_1	61.4	IMR90 p11
71.5	D7	104.22	ICAM_1	61.4	IMR90 p11
72.0	D7	103.24	ICAM_1	61.4	IMR90 p11
72.5	D7	102.19	ICAM_1	61.4	IMR90 p11
73.0	D7	101.85	ICAM_1	61.4	IMR90 p11
73.5	D7	100.68	ICAM_1	61.4	IMR90 p11
74.0	D7	99.29	ICAM_1	61.4	IMR90 p11
74.5	D7	99.05	ICAM_1	61.4	IMR90 p11
75.0	D7	98.34	ICAM_1	61.4	IMR90 p11
75.5	D7	97.37	ICAM_1	61.4	IMR90 p11
76.0	D7	97.31	ICAM_1	61.4	IMR90 p11
76.5	D7	96.4	ICAM_1	61.4	IMR90 p11
77.0	D7	94.66	ICAM_1	61.4	IMR90 p11
77.5	D7	93.98	ICAM_1	61.4	IMR90 p11
78.0	D7	92.99	ICAM_1	61.4	IMR90 p11
78.5	D7	91.6	ICAM_1	61.4	IMR90 p11
79.0	D7	92.05	ICAM_1	61.4	IMR90 p11
79.5	D7	93.83	ICAM_1	61.4	IMR90 p11
80.0	D7	97.46	ICAM_1	61.4	IMR90 p11
80.5	D7	110.79	ICAM_1	61.4	IMR90 p11
81.0	D7	145.61	ICAM_1	61.4	IMR90 p11
81.5	D7	197.93	ICAM_1	61.4	IMR90 p11
82.0	D7	251.46	ICAM_1	61.4	IMR90 p11
82.5	D7	296.82	ICAM_1	61.4	IMR90 p11
83.0	D7	320.3	ICAM_1	61.4	IMR90 p11
83.5	D7	297.25	ICAM_1	61.4	IMR90 p11
84.0	D7	233.18	ICAM_1	61.4	IMR90 p11
84.5	D7	160.81	ICAM_1	61.4	IMR90 p11
85.0	D7	94.06	ICAM_1	61.4	IMR90 p11
85.5	D7	39.71	ICAM_1	61.4	IMR90 p11
86.0	D7	10.92	ICAM_1	61.4	IMR90 p11
86.5	D7	4.72	ICAM_1	61.4	IMR90 p11
87.0	D7	4.26	ICAM_1	61.4	IMR90 p11
87.5	D7	3.98	ICAM_1	61.4	IMR90 p11
88.0	D7	3.82	ICAM_1	61.4	IMR90 p11
88.5	D7	3.05	ICAM_1	61.4	IMR90 p11
89.0	D7	1.85	ICAM_1	61.4	IMR90 p11
89.5	D7	1.26	ICAM_1	61.4	IMR90 p11
90.0	D7	1.11	ICAM_1	61.4	IMR90 p11
90.5	D7	1.15	ICAM_1	61.4	IMR90 p11
91.0	D7	1.63	ICAM_1	61.4	IMR90 p11
91.5	D7	2.45	ICAM_1	61.4	IMR90 p11
92.0	D7	3.21	ICAM_1	61.4	IMR90 p11
92.5	D7	3.59	ICAM_1	61.4	IMR90 p11
93.0	D7	3.38	ICAM_1	61.4	IMR90 p11
93.5	D7	2.86	ICAM_1	61.4	IMR90 p11
94.0	D7	2.74	ICAM_1	61.4	IMR90 p11
94.5	D7	2.33	ICAM_1	61.4	IMR90 p11
95.0	D7	0.85	ICAM_1	61.4	IMR90 p11
55.0	E7	6.32	ICAM_1	59.0	IMR90 p11
55.5	E7	13.69	ICAM_1	59.0	IMR90 p11
56.0	E7	12.63	ICAM_1	59.0	IMR90 p11
56.5	E7	12.63	ICAM_1	59.0	IMR90 p11
57.0	E7	12.63	ICAM_1	59.0	IMR90 p11
57.5	E7	12.4	ICAM_1	59.0	IMR90 p11
58.0	E7	13.7	ICAM_1	59.0	IMR90 p11
58.5	E7	17.18	ICAM_1	59.0	IMR90 p11
59.0	E7	20.39	ICAM_1	59.0	IMR90 p11
59.5	E7	24.98	ICAM_1	59.0	IMR90 p11
60.0	E7	30.19	ICAM_1	59.0	IMR90 p11
60.5	E7	34.41	ICAM_1	59.0	IMR90 p11
61.0	E7	38.53	ICAM_1	59.0	IMR90 p11
61.5	E7	42.77	ICAM_1	59.0	IMR90 p11
62.0	E7	45.95	ICAM_1	59.0	IMR90 p11
62.5	E7	47.09	ICAM_1	59.0	IMR90 p11
63.0	E7	48.84	ICAM_1	59.0	IMR90 p11
63.5	E7	52.33	ICAM_1	59.0	IMR90 p11
64.0	E7	55.6	ICAM_1	59.0	IMR90 p11
64.5	E7	59.34	ICAM_1	59.0	IMR90 p11
65.0	E7	66.18	ICAM_1	59.0	IMR90 p11
65.5	E7	73.35	ICAM_1	59.0	IMR90 p11
66.0	E7	78.5	ICAM_1	59.0	IMR90 p11
66.5	E7	84.28	ICAM_1	59.0	IMR90 p11
67.0	E7	90.18	ICAM_1	59.0	IMR90 p11
67.5	E7	93.55	ICAM_1	59.0	IMR90 p11
68.0	E7	94.87	ICAM_1	59.0	IMR90 p11
68.5	E7	96.0	ICAM_1	59.0	IMR90 p11
69.0	E7	96.49	ICAM_1	59.0	IMR90 p11
69.5	E7	95.08	ICAM_1	59.0	IMR90 p11
70.0	E7	93.76	ICAM_1	59.0	IMR90 p11
70.5	E7	93.64	ICAM_1	59.0	IMR90 p11
71.0	E7	93.76	ICAM_1	59.0	IMR90 p11
71.5	E7	93.31	ICAM_1	59.0	IMR90 p11
72.0	E7	93.56	ICAM_1	59.0	IMR90 p11
72.5	E7	94.07	ICAM_1	59.0	IMR90 p11
73.0	E7	94.53	ICAM_1	59.0	IMR90 p11
73.5	E7	94.36	ICAM_1	59.0	IMR90 p11
74.0	E7	93.66	ICAM_1	59.0	IMR90 p11
74.5	E7	93.65	ICAM_1	59.0	IMR90 p11
75.0	E7	93.4	ICAM_1	59.0	IMR90 p11
75.5	E7	92.29	ICAM_1	59.0	IMR90 p11
76.0	E7	90.99	ICAM_1	59.0	IMR90 p11
76.5	E7	90.23	ICAM_1	59.0	IMR90 p11
77.0	E7	88.92	ICAM_1	59.0	IMR90 p11
77.5	E7	87.3	ICAM_1	59.0	IMR90 p11
78.0	E7	85.9	ICAM_1	59.0	IMR90 p11
78.5	E7	85.13	ICAM_1	59.0	IMR90 p11
79.0	E7	84.69	ICAM_1	59.0	IMR90 p11
79.5	E7	84.93	ICAM_1	59.0	IMR90 p11
80.0	E7	88.13	ICAM_1	59.0	IMR90 p11
80.5	E7	99.04	ICAM_1	59.0	IMR90 p11
81.0	E7	128.69	ICAM_1	59.0	IMR90 p11
81.5	E7	175.9	ICAM_1	59.0	IMR90 p11
82.0	E7	224.97	ICAM_1	59.0	IMR90 p11
82.5	E7	266.01	ICAM_1	59.0	IMR90 p11
83.0	E7	288.72	ICAM_1	59.0	IMR90 p11
83.5	E7	270.68	ICAM_1	59.0	IMR90 p11
84.0	E7	213.84	ICAM_1	59.0	IMR90 p11
84.5	E7	147.96	ICAM_1	59.0	IMR90 p11
85.0	E7	87.82	ICAM_1	59.0	IMR90 p11
85.5	E7	38.51	ICAM_1	59.0	IMR90 p11
86.0	E7	10.49	ICAM_1	59.0	IMR90 p11
86.5	E7	3.35	ICAM_1	59.0	IMR90 p11
87.0	E7	2.92	ICAM_1	59.0	IMR90 p11
87.5	E7	1.88	ICAM_1	59.0	IMR90 p11
88.0	E7	0.99	ICAM_1	59.0	IMR90 p11
88.5	E7	1.24	ICAM_1	59.0	IMR90 p11
89.0	E7	1.68	ICAM_1	59.0	IMR90 p11
89.5	E7	2.23	ICAM_1	59.0	IMR90 p11
90.0	E7	3.08	ICAM_1	59.0	IMR90 p11
90.5	E7	3.34	ICAM_1	59.0	IMR90 p11
91.0	E7	3.29	ICAM_1	59.0	IMR90 p11
91.5	E7	3.15	ICAM_1	59.0	IMR90 p11
92.0	E7	2.48	ICAM_1	59.0	IMR90 p11
92.5	E7	1.95	ICAM_1	59.0	IMR90 p11
93.0	E7	1.91	ICAM_1	59.0	IMR90 p11
93.5	E7	1.28	ICAM_1	59.0	IMR90 p11
94.0	E7	0.95	ICAM_1	59.0	IMR90 p11
94.5	E7	0.16	ICAM_1	59.0	IMR90 p11
95.0	E7	-0.47	ICAM_1	59.0	IMR90 p11
55.0	F7	3.41	ICAM_1	57.0	IMR90 p11
55.5	F7	7.39	ICAM_1	57.0	IMR90 p11
56.0	F7	6.82	ICAM_1	57.0	IMR90 p11
56.5	F7	6.82	ICAM_1	57.0	IMR90 p11
57.0	F7	6.82	ICAM_1	57.0	IMR90 p11
57.5	F7	6.38	ICAM_1	57.0	IMR90 p11
58.0	F7	9.06	ICAM_1	57.0	IMR90 p11
58.5	F7	14.69	ICAM_1	57.0	IMR90 p11
59.0	F7	19.79	ICAM_1	57.0	IMR90 p11
59.5	F7	24.24	ICAM_1	57.0	IMR90 p11
60.0	F7	28.1	ICAM_1	57.0	IMR90 p11
60.5	F7	31.48	ICAM_1	57.0	IMR90 p11
61.0	F7	34.65	ICAM_1	57.0	IMR90 p11
61.5	F7	37.14	ICAM_1	57.0	IMR90 p11
62.0	F7	38.39	ICAM_1	57.0	IMR90 p11
62.5	F7	39.17	ICAM_1	57.0	IMR90 p11
63.0	F7	39.88	ICAM_1	57.0	IMR90 p11
63.5	F7	40.87	ICAM_1	57.0	IMR90 p11
64.0	F7	43.29	ICAM_1	57.0	IMR90 p11
64.5	F7	48.15	ICAM_1	57.0	IMR90 p11
65.0	F7	54.92	ICAM_1	57.0	IMR90 p11
65.5	F7	62.69	ICAM_1	57.0	IMR90 p11
66.0	F7	70.48	ICAM_1	57.0	IMR90 p11
66.5	F7	77.88	ICAM_1	57.0	IMR90 p11
67.0	F7	82.93	ICAM_1	57.0	IMR90 p11
67.5	F7	85.37	ICAM_1	57.0	IMR90 p11
68.0	F7	86.9	ICAM_1	57.0	IMR90 p11
68.5	F7	87.36	ICAM_1	57.0	IMR90 p11
69.0	F7	86.15	ICAM_1	57.0	IMR90 p11
69.5	F7	85.38	ICAM_1	57.0	IMR90 p11
70.0	F7	85.39	ICAM_1	57.0	IMR90 p11
70.5	F7	84.56	ICAM_1	57.0	IMR90 p11
71.0	F7	84.24	ICAM_1	57.0	IMR90 p11
71.5	F7	84.76	ICAM_1	57.0	IMR90 p11
72.0	F7	85.12	ICAM_1	57.0	IMR90 p11
72.5	F7	85.7	ICAM_1	57.0	IMR90 p11
73.0	F7	86.82	ICAM_1	57.0	IMR90 p11
73.5	F7	87.05	ICAM_1	57.0	IMR90 p11
74.0	F7	86.55	ICAM_1	57.0	IMR90 p11
74.5	F7	85.91	ICAM_1	57.0	IMR90 p11
75.0	F7	84.45	ICAM_1	57.0	IMR90 p11
75.5	F7	82.75	ICAM_1	57.0	IMR90 p11
76.0	F7	81.39	ICAM_1	57.0	IMR90 p11
76.5	F7	80.16	ICAM_1	57.0	IMR90 p11
77.0	F7	79.04	ICAM_1	57.0	IMR90 p11
77.5	F7	78.57	ICAM_1	57.0	IMR90 p11
78.0	F7	78.08	ICAM_1	57.0	IMR90 p11
78.5	F7	77.93	ICAM_1	57.0	IMR90 p11
79.0	F7	78.39	ICAM_1	57.0	IMR90 p11
79.5	F7	79.13	ICAM_1	57.0	IMR90 p11
80.0	F7	81.16	ICAM_1	57.0	IMR90 p11
80.5	F7	89.03	ICAM_1	57.0	IMR90 p11
81.0	F7	113.33	ICAM_1	57.0	IMR90 p11
81.5	F7	154.36	ICAM_1	57.0	IMR90 p11
82.0	F7	198.0	ICAM_1	57.0	IMR90 p11
82.5	F7	235.36	ICAM_1	57.0	IMR90 p11
83.0	F7	258.26	ICAM_1	57.0	IMR90 p11
83.5	F7	245.18	ICAM_1	57.0	IMR90 p11
84.0	F7	195.58	ICAM_1	57.0	IMR90 p11
84.5	F7	136.49	ICAM_1	57.0	IMR90 p11
85.0	F7	81.84	ICAM_1	57.0	IMR90 p11
85.5	F7	36.25	ICAM_1	57.0	IMR90 p11
86.0	F7	9.92	ICAM_1	57.0	IMR90 p11
86.5	F7	2.64	ICAM_1	57.0	IMR90 p11
87.0	F7	2.26	ICAM_1	57.0	IMR90 p11
87.5	F7	2.59	ICAM_1	57.0	IMR90 p11
88.0	F7	2.44	ICAM_1	57.0	IMR90 p11
88.5	F7	2.49	ICAM_1	57.0	IMR90 p11
89.0	F7	3.11	ICAM_1	57.0	IMR90 p11
89.5	F7	3.28	ICAM_1	57.0	IMR90 p11
90.0	F7	2.98	ICAM_1	57.0	IMR90 p11
90.5	F7	2.56	ICAM_1	57.0	IMR90 p11
91.0	F7	2.4	ICAM_1	57.0	IMR90 p11
91.5	F7	2.48	ICAM_1	57.0	IMR90 p11
92.0	F7	2.26	ICAM_1	57.0	IMR90 p11
92.5	F7	2.04	ICAM_1	57.0	IMR90 p11
93.0	F7	2.23	ICAM_1	57.0	IMR90 p11
93.5	F7	1.83	ICAM_1	57.0	IMR90 p11
94.0	F7	1.38	ICAM_1	57.0	IMR90 p11
94.5	F7	0.86	ICAM_1	57.0	IMR90 p11
95.0	F7	0.13	ICAM_1	57.0	IMR90 p11
55.0	G7	2.42	ICAM_1	55.7	IMR90 p11
55.5	G7	5.25	ICAM_1	55.7	IMR90 p11
56.0	G7	4.85	ICAM_1	55.7	IMR90 p11
56.5	G7	4.85	ICAM_1	55.7	IMR90 p11
57.0	G7	4.85	ICAM_1	55.7	IMR90 p11
57.5	G7	4.28	ICAM_1	55.7	IMR90 p11
58.0	G7	7.73	ICAM_1	55.7	IMR90 p11
58.5	G7	14.75	ICAM_1	55.7	IMR90 p11
59.0	G7	21.11	ICAM_1	55.7	IMR90 p11
59.5	G7	27.36	ICAM_1	55.7	IMR90 p11
60.0	G7	32.26	ICAM_1	55.7	IMR90 p11
60.5	G7	35.48	ICAM_1	55.7	IMR90 p11
61.0	G7	37.73	ICAM_1	55.7	IMR90 p11
61.5	G7	38.96	ICAM_1	55.7	IMR90 p11
62.0	G7	38.39	ICAM_1	55.7	IMR90 p11
62.5	G7	37.56	ICAM_1	55.7	IMR90 p11
63.0	G7	37.02	ICAM_1	55.7	IMR90 p11
63.5	G7	36.28	ICAM_1	55.7	IMR90 p11
64.0	G7	36.83	ICAM_1	55.7	IMR90 p11
64.5	G7	39.52	ICAM_1	55.7	IMR90 p11
65.0	G7	43.84	ICAM_1	55.7	IMR90 p11
65.5	G7	50.33	ICAM_1	55.7	IMR90 p11
66.0	G7	58.39	ICAM_1	55.7	IMR90 p11
66.5	G7	65.7	ICAM_1	55.7	IMR90 p11
67.0	G7	72.23	ICAM_1	55.7	IMR90 p11
67.5	G7	77.04	ICAM_1	55.7	IMR90 p11
68.0	G7	79.13	ICAM_1	55.7	IMR90 p11
68.5	G7	79.71	ICAM_1	55.7	IMR90 p11
69.0	G7	80.03	ICAM_1	55.7	IMR90 p11
69.5	G7	79.56	ICAM_1	55.7	IMR90 p11
70.0	G7	78.44	ICAM_1	55.7	IMR90 p11
70.5	G7	77.74	ICAM_1	55.7	IMR90 p11
71.0	G7	77.58	ICAM_1	55.7	IMR90 p11
71.5	G7	77.22	ICAM_1	55.7	IMR90 p11
72.0	G7	76.89	ICAM_1	55.7	IMR90 p11
72.5	G7	77.64	ICAM_1	55.7	IMR90 p11
73.0	G7	78.49	ICAM_1	55.7	IMR90 p11
73.5	G7	78.64	ICAM_1	55.7	IMR90 p11
74.0	G7	78.32	ICAM_1	55.7	IMR90 p11
74.5	G7	78.32	ICAM_1	55.7	IMR90 p11
75.0	G7	77.69	ICAM_1	55.7	IMR90 p11
75.5	G7	76.24	ICAM_1	55.7	IMR90 p11
76.0	G7	74.77	ICAM_1	55.7	IMR90 p11
76.5	G7	74.02	ICAM_1	55.7	IMR90 p11
77.0	G7	73.26	ICAM_1	55.7	IMR90 p11
77.5	G7	72.38	ICAM_1	55.7	IMR90 p11
78.0	G7	71.96	ICAM_1	55.7	IMR90 p11
78.5	G7	71.79	ICAM_1	55.7	IMR90 p11
79.0	G7	71.52	ICAM_1	55.7	IMR90 p11
79.5	G7	71.16	ICAM_1	55.7	IMR90 p11
80.0	G7	72.83	ICAM_1	55.7	IMR90 p11
80.5	G7	79.82	ICAM_1	55.7	IMR90 p11
81.0	G7	101.07	ICAM_1	55.7	IMR90 p11
81.5	G7	137.16	ICAM_1	55.7	IMR90 p11
82.0	G7	175.86	ICAM_1	55.7	IMR90 p11
82.5	G7	208.65	ICAM_1	55.7	IMR90 p11
83.0	G7	229.01	ICAM_1	55.7	IMR90 p11
83.5	G7	217.93	ICAM_1	55.7	IMR90 p11
84.0	G7	174.04	ICAM_1	55.7	IMR90 p11
84.5	G7	121.78	ICAM_1	55.7	IMR90 p11
85.0	G7	73.65	ICAM_1	55.7	IMR90 p11
85.5	G7	32.88	ICAM_1	55.7	IMR90 p11
86.0	G7	9.29	ICAM_1	55.7	IMR90 p11
86.5	G7	3.18	ICAM_1	55.7	IMR90 p11
87.0	G7	2.83	ICAM_1	55.7	IMR90 p11
87.5	G7	2.9	ICAM_1	55.7	IMR90 p11
88.0	G7	2.94	ICAM_1	55.7	IMR90 p11
88.5	G7	2.56	ICAM_1	55.7	IMR90 p11
89.0	G7	2.63	ICAM_1	55.7	IMR90 p11
89.5	G7	2.68	ICAM_1	55.7	IMR90 p11
90.0	G7	2.01	ICAM_1	55.7	IMR90 p11
90.5	G7	1.26	ICAM_1	55.7	IMR90 p11
91.0	G7	1.22	ICAM_1	55.7	IMR90 p11
91.5	G7	1.32	ICAM_1	55.7	IMR90 p11
92.0	G7	1.56	ICAM_1	55.7	IMR90 p11
92.5	G7	2.31	ICAM_1	55.7	IMR90 p11
93.0	G7	3.15	ICAM_1	55.7	IMR90 p11
93.5	G7	3.34	ICAM_1	55.7	IMR90 p11
94.0	G7	3.29	ICAM_1	55.7	IMR90 p11
94.5	G7	2.8	ICAM_1	55.7	IMR90 p11
95.0	G7	0.74	ICAM_1	55.7	IMR90 p11
55.0	H7	2.68	ICAM_1	55.0	IMR90 p11
55.5	H7	5.8	ICAM_1	55.0	IMR90 p11
56.0	H7	5.36	ICAM_1	55.0	IMR90 p11
56.5	H7	5.36	ICAM_1	55.0	IMR90 p11
57.0	H7	5.36	ICAM_1	55.0	IMR90 p11
57.5	H7	4.75	ICAM_1	55.0	IMR90 p11
58.0	H7	8.44	ICAM_1	55.0	IMR90 p11
58.5	H7	16.42	ICAM_1	55.0	IMR90 p11
59.0	H7	22.95	ICAM_1	55.0	IMR90 p11
59.5	H7	28.65	ICAM_1	55.0	IMR90 p11
60.0	H7	32.87	ICAM_1	55.0	IMR90 p11
60.5	H7	35.39	ICAM_1	55.0	IMR90 p11
61.0	H7	36.95	ICAM_1	55.0	IMR90 p11
61.5	H7	37.18	ICAM_1	55.0	IMR90 p11
62.0	H7	36.19	ICAM_1	55.0	IMR90 p11
62.5	H7	35.1	ICAM_1	55.0	IMR90 p11
63.0	H7	34.24	ICAM_1	55.0	IMR90 p11
63.5	H7	33.37	ICAM_1	55.0	IMR90 p11
64.0	H7	33.76	ICAM_1	55.0	IMR90 p11
64.5	H7	36.15	ICAM_1	55.0	IMR90 p11
65.0	H7	40.7	ICAM_1	55.0	IMR90 p11
65.5	H7	46.95	ICAM_1	55.0	IMR90 p11
66.0	H7	54.21	ICAM_1	55.0	IMR90 p11
66.5	H7	61.51	ICAM_1	55.0	IMR90 p11
67.0	H7	67.9	ICAM_1	55.0	IMR90 p11
67.5	H7	72.44	ICAM_1	55.0	IMR90 p11
68.0	H7	74.93	ICAM_1	55.0	IMR90 p11
68.5	H7	75.92	ICAM_1	55.0	IMR90 p11
69.0	H7	76.3	ICAM_1	55.0	IMR90 p11
69.5	H7	75.99	ICAM_1	55.0	IMR90 p11
70.0	H7	74.91	ICAM_1	55.0	IMR90 p11
70.5	H7	73.55	ICAM_1	55.0	IMR90 p11
71.0	H7	72.31	ICAM_1	55.0	IMR90 p11
71.5	H7	70.91	ICAM_1	55.0	IMR90 p11
72.0	H7	69.83	ICAM_1	55.0	IMR90 p11
72.5	H7	69.86	ICAM_1	55.0	IMR90 p11
73.0	H7	70.73	ICAM_1	55.0	IMR90 p11
73.5	H7	71.86	ICAM_1	55.0	IMR90 p11
74.0	H7	72.78	ICAM_1	55.0	IMR90 p11
74.5	H7	73.4	ICAM_1	55.0	IMR90 p11
75.0	H7	73.39	ICAM_1	55.0	IMR90 p11
75.5	H7	72.82	ICAM_1	55.0	IMR90 p11
76.0	H7	71.78	ICAM_1	55.0	IMR90 p11
76.5	H7	70.16	ICAM_1	55.0	IMR90 p11
77.0	H7	68.31	ICAM_1	55.0	IMR90 p11
77.5	H7	66.8	ICAM_1	55.0	IMR90 p11
78.0	H7	65.35	ICAM_1	55.0	IMR90 p11
78.5	H7	63.86	ICAM_1	55.0	IMR90 p11
79.0	H7	63.61	ICAM_1	55.0	IMR90 p11
79.5	H7	64.32	ICAM_1	55.0	IMR90 p11
80.0	H7	65.47	ICAM_1	55.0	IMR90 p11
80.5	H7	69.95	ICAM_1	55.0	IMR90 p11
81.0	H7	86.29	ICAM_1	55.0	IMR90 p11
81.5	H7	116.81	ICAM_1	55.0	IMR90 p11
82.0	H7	151.52	ICAM_1	55.0	IMR90 p11
82.5	H7	182.93	ICAM_1	55.0	IMR90 p11
83.0	H7	205.22	ICAM_1	55.0	IMR90 p11
83.5	H7	202.28	ICAM_1	55.0	IMR90 p11
84.0	H7	167.64	ICAM_1	55.0	IMR90 p11
84.5	H7	120.48	ICAM_1	55.0	IMR90 p11
85.0	H7	75.3	ICAM_1	55.0	IMR90 p11
85.5	H7	36.41	ICAM_1	55.0	IMR90 p11
86.0	H7	11.67	ICAM_1	55.0	IMR90 p11
86.5	H7	3.24	ICAM_1	55.0	IMR90 p11
87.0	H7	2.2	ICAM_1	55.0	IMR90 p11
87.5	H7	2.16	ICAM_1	55.0	IMR90 p11
88.0	H7	1.95	ICAM_1	55.0	IMR90 p11
88.5	H7	1.15	ICAM_1	55.0	IMR90 p11
89.0	H7	0.99	ICAM_1	55.0	IMR90 p11
89.5	H7	2.06	ICAM_1	55.0	IMR90 p11
90.0	H7	2.89	ICAM_1	55.0	IMR90 p11
90.5	H7	3.11	ICAM_1	55.0	IMR90 p11
91.0	H7	3.53	ICAM_1	55.0	IMR90 p11
91.5	H7	3.95	ICAM_1	55.0	IMR90 p11
92.0	H7	3.25	ICAM_1	55.0	IMR90 p11
92.5	H7	2.37	ICAM_1	55.0	IMR90 p11
93.0	H7	2.26	ICAM_1	55.0	IMR90 p11
93.5	H7	1.63	ICAM_1	55.0	IMR90 p11
94.0	H7	1.35	ICAM_1	55.0	IMR90 p11
94.5	H7	0.52	ICAM_1	55.0	IMR90 p11
95.0	H7	-0.23	ICAM_1	55.0	IMR90 p11
55.0	A7	13.35	ICAM_1	65.0	IMR90 p2
55.5	A7	28.93	ICAM_1	65.0	IMR90 p2
56.0	A7	26.7	ICAM_1	65.0	IMR90 p2
56.5	A7	26.7	ICAM_1	65.0	IMR90 p2
57.0	A7	26.7	ICAM_1	65.0	IMR90 p2
57.5	A7	26.41	ICAM_1	65.0	IMR90 p2
58.0	A7	28.41	ICAM_1	65.0	IMR90 p2
58.5	A7	30.42	ICAM_1	65.0	IMR90 p2
59.0	A7	31.34	ICAM_1	65.0	IMR90 p2
59.5	A7	32.62	ICAM_1	65.0	IMR90 p2
60.0	A7	32.74	ICAM_1	65.0	IMR90 p2
60.5	A7	32.97	ICAM_1	65.0	IMR90 p2
61.0	A7	33.69	ICAM_1	65.0	IMR90 p2
61.5	A7	34.47	ICAM_1	65.0	IMR90 p2
62.0	A7	34.54	ICAM_1	65.0	IMR90 p2
62.5	A7	34.82	ICAM_1	65.0	IMR90 p2
63.0	A7	35.25	ICAM_1	65.0	IMR90 p2
63.5	A7	36.24	ICAM_1	65.0	IMR90 p2
64.0	A7	39.49	ICAM_1	65.0	IMR90 p2
64.5	A7	45.41	ICAM_1	65.0	IMR90 p2
65.0	A7	52.99	ICAM_1	65.0	IMR90 p2
65.5	A7	61.88	ICAM_1	65.0	IMR90 p2
66.0	A7	71.55	ICAM_1	65.0	IMR90 p2
66.5	A7	79.0	ICAM_1	65.0	IMR90 p2
67.0	A7	84.8	ICAM_1	65.0	IMR90 p2
67.5	A7	89.53	ICAM_1	65.0	IMR90 p2
68.0	A7	92.01	ICAM_1	65.0	IMR90 p2
68.5	A7	92.21	ICAM_1	65.0	IMR90 p2
69.0	A7	92.14	ICAM_1	65.0	IMR90 p2
69.5	A7	91.06	ICAM_1	65.0	IMR90 p2
70.0	A7	89.5	ICAM_1	65.0	IMR90 p2
70.5	A7	88.96	ICAM_1	65.0	IMR90 p2
71.0	A7	88.77	ICAM_1	65.0	IMR90 p2
71.5	A7	88.99	ICAM_1	65.0	IMR90 p2
72.0	A7	89.49	ICAM_1	65.0	IMR90 p2
72.5	A7	89.9	ICAM_1	65.0	IMR90 p2
73.0	A7	89.85	ICAM_1	65.0	IMR90 p2
73.5	A7	90.05	ICAM_1	65.0	IMR90 p2
74.0	A7	90.01	ICAM_1	65.0	IMR90 p2
74.5	A7	89.47	ICAM_1	65.0	IMR90 p2
75.0	A7	88.79	ICAM_1	65.0	IMR90 p2
75.5	A7	88.01	ICAM_1	65.0	IMR90 p2
76.0	A7	86.41	ICAM_1	65.0	IMR90 p2
76.5	A7	84.5	ICAM_1	65.0	IMR90 p2
77.0	A7	83.41	ICAM_1	65.0	IMR90 p2
77.5	A7	82.9	ICAM_1	65.0	IMR90 p2
78.0	A7	82.48	ICAM_1	65.0	IMR90 p2
78.5	A7	82.56	ICAM_1	65.0	IMR90 p2
79.0	A7	83.21	ICAM_1	65.0	IMR90 p2
79.5	A7	84.05	ICAM_1	65.0	IMR90 p2
80.0	A7	85.65	ICAM_1	65.0	IMR90 p2
80.5	A7	91.91	ICAM_1	65.0	IMR90 p2
81.0	A7	112.72	ICAM_1	65.0	IMR90 p2
81.5	A7	153.03	ICAM_1	65.0	IMR90 p2
82.0	A7	201.05	ICAM_1	65.0	IMR90 p2
82.5	A7	244.27	ICAM_1	65.0	IMR90 p2
83.0	A7	274.58	ICAM_1	65.0	IMR90 p2
83.5	A7	273.49	ICAM_1	65.0	IMR90 p2
84.0	A7	230.17	ICAM_1	65.0	IMR90 p2
84.5	A7	166.75	ICAM_1	65.0	IMR90 p2
85.0	A7	105.89	ICAM_1	65.0	IMR90 p2
85.5	A7	53.46	ICAM_1	65.0	IMR90 p2
86.0	A7	18.08	ICAM_1	65.0	IMR90 p2
86.5	A7	4.98	ICAM_1	65.0	IMR90 p2
87.0	A7	3.6	ICAM_1	65.0	IMR90 p2
87.5	A7	3.14	ICAM_1	65.0	IMR90 p2
88.0	A7	2.57	ICAM_1	65.0	IMR90 p2
88.5	A7	2.01	ICAM_1	65.0	IMR90 p2
89.0	A7	1.63	ICAM_1	65.0	IMR90 p2
89.5	A7	1.76	ICAM_1	65.0	IMR90 p2
90.0	A7	2.01	ICAM_1	65.0	IMR90 p2
90.5	A7	2.36	ICAM_1	65.0	IMR90 p2
91.0	A7	2.9	ICAM_1	65.0	IMR90 p2
91.5	A7	3.26	ICAM_1	65.0	IMR90 p2
92.0	A7	2.82	ICAM_1	65.0	IMR90 p2
92.5	A7	2.47	ICAM_1	65.0	IMR90 p2
93.0	A7	1.92	ICAM_1	65.0	IMR90 p2
93.5	A7	1.07	ICAM_1	65.0	IMR90 p2
94.0	A7	0.92	ICAM_1	65.0	IMR90 p2
94.5	A7	1.03	ICAM_1	65.0	IMR90 p2
95.0	A7	0.6	ICAM_1	65.0	IMR90 p2
55.0	B7	13.81	ICAM_1	64.5	IMR90 p2
55.5	B7	29.92	ICAM_1	64.5	IMR90 p2
56.0	B7	27.62	ICAM_1	64.5	IMR90 p2
56.5	B7	27.62	ICAM_1	64.5	IMR90 p2
57.0	B7	27.62	ICAM_1	64.5	IMR90 p2
57.5	B7	27.42	ICAM_1	64.5	IMR90 p2
58.0	B7	28.67	ICAM_1	64.5	IMR90 p2
58.5	B7	31.06	ICAM_1	64.5	IMR90 p2
59.0	B7	32.3	ICAM_1	64.5	IMR90 p2
59.5	B7	33.06	ICAM_1	64.5	IMR90 p2
60.0	B7	33.63	ICAM_1	64.5	IMR90 p2
60.5	B7	33.52	ICAM_1	64.5	IMR90 p2
61.0	B7	33.6	ICAM_1	64.5	IMR90 p2
61.5	B7	33.82	ICAM_1	64.5	IMR90 p2
62.0	B7	33.73	ICAM_1	64.5	IMR90 p2
62.5	B7	34.22	ICAM_1	64.5	IMR90 p2
63.0	B7	35.95	ICAM_1	64.5	IMR90 p2
63.5	B7	39.26	ICAM_1	64.5	IMR90 p2
64.0	B7	44.58	ICAM_1	64.5	IMR90 p2
64.5	B7	52.39	ICAM_1	64.5	IMR90 p2
65.0	B7	61.92	ICAM_1	64.5	IMR90 p2
65.5	B7	71.7	ICAM_1	64.5	IMR90 p2
66.0	B7	80.18	ICAM_1	64.5	IMR90 p2
66.5	B7	86.58	ICAM_1	64.5	IMR90 p2
67.0	B7	90.61	ICAM_1	64.5	IMR90 p2
67.5	B7	92.06	ICAM_1	64.5	IMR90 p2
68.0	B7	92.32	ICAM_1	64.5	IMR90 p2
68.5	B7	92.25	ICAM_1	64.5	IMR90 p2
69.0	B7	91.82	ICAM_1	64.5	IMR90 p2
69.5	B7	91.63	ICAM_1	64.5	IMR90 p2
70.0	B7	91.87	ICAM_1	64.5	IMR90 p2
70.5	B7	91.82	ICAM_1	64.5	IMR90 p2
71.0	B7	91.53	ICAM_1	64.5	IMR90 p2
71.5	B7	91.54	ICAM_1	64.5	IMR90 p2
72.0	B7	91.51	ICAM_1	64.5	IMR90 p2
72.5	B7	91.38	ICAM_1	64.5	IMR90 p2
73.0	B7	90.89	ICAM_1	64.5	IMR90 p2
73.5	B7	90.66	ICAM_1	64.5	IMR90 p2
74.0	B7	90.77	ICAM_1	64.5	IMR90 p2
74.5	B7	89.78	ICAM_1	64.5	IMR90 p2
75.0	B7	88.31	ICAM_1	64.5	IMR90 p2
75.5	B7	87.68	ICAM_1	64.5	IMR90 p2
76.0	B7	86.74	ICAM_1	64.5	IMR90 p2
76.5	B7	85.04	ICAM_1	64.5	IMR90 p2
77.0	B7	84.11	ICAM_1	64.5	IMR90 p2
77.5	B7	83.72	ICAM_1	64.5	IMR90 p2
78.0	B7	83.25	ICAM_1	64.5	IMR90 p2
78.5	B7	82.67	ICAM_1	64.5	IMR90 p2
79.0	B7	82.59	ICAM_1	64.5	IMR90 p2
79.5	B7	83.92	ICAM_1	64.5	IMR90 p2
80.0	B7	87.28	ICAM_1	64.5	IMR90 p2
80.5	B7	97.23	ICAM_1	64.5	IMR90 p2
81.0	B7	126.11	ICAM_1	64.5	IMR90 p2
81.5	B7	172.23	ICAM_1	64.5	IMR90 p2
82.0	B7	218.99	ICAM_1	64.5	IMR90 p2
82.5	B7	258.28	ICAM_1	64.5	IMR90 p2
83.0	B7	280.52	ICAM_1	64.5	IMR90 p2
83.5	B7	262.49	ICAM_1	64.5	IMR90 p2
84.0	B7	206.72	ICAM_1	64.5	IMR90 p2
84.5	B7	143.03	ICAM_1	64.5	IMR90 p2
85.0	B7	84.93	ICAM_1	64.5	IMR90 p2
85.5	B7	36.9	ICAM_1	64.5	IMR90 p2
86.0	B7	9.92	ICAM_1	64.5	IMR90 p2
86.5	B7	3.71	ICAM_1	64.5	IMR90 p2
87.0	B7	3.73	ICAM_1	64.5	IMR90 p2
87.5	B7	2.98	ICAM_1	64.5	IMR90 p2
88.0	B7	2.43	ICAM_1	64.5	IMR90 p2
88.5	B7	2.56	ICAM_1	64.5	IMR90 p2
89.0	B7	2.17	ICAM_1	64.5	IMR90 p2
89.5	B7	1.44	ICAM_1	64.5	IMR90 p2
90.0	B7	1.61	ICAM_1	64.5	IMR90 p2
90.5	B7	1.77	ICAM_1	64.5	IMR90 p2
91.0	B7	1.8	ICAM_1	64.5	IMR90 p2
91.5	B7	2.18	ICAM_1	64.5	IMR90 p2
92.0	B7	2.39	ICAM_1	64.5	IMR90 p2
92.5	B7	2.03	ICAM_1	64.5	IMR90 p2
93.0	B7	1.62	ICAM_1	64.5	IMR90 p2
93.5	B7	1.25	ICAM_1	64.5	IMR90 p2
94.0	B7	0.6	ICAM_1	64.5	IMR90 p2
94.5	B7	0.4	ICAM_1	64.5	IMR90 p2
95.0	B7	0.14	ICAM_1	64.5	IMR90 p2
55.0	C7	14.92	ICAM_1	63.3	IMR90 p2
55.5	C7	32.32	ICAM_1	63.3	IMR90 p2
56.0	C7	29.83	ICAM_1	63.3	IMR90 p2
56.5	C7	29.83	ICAM_1	63.3	IMR90 p2
57.0	C7	29.83	ICAM_1	63.3	IMR90 p2
57.5	C7	29.77	ICAM_1	63.3	IMR90 p2
58.0	C7	30.15	ICAM_1	63.3	IMR90 p2
58.5	C7	30.68	ICAM_1	63.3	IMR90 p2
59.0	C7	30.55	ICAM_1	63.3	IMR90 p2
59.5	C7	31.63	ICAM_1	63.3	IMR90 p2
60.0	C7	33.91	ICAM_1	63.3	IMR90 p2
60.5	C7	36.4	ICAM_1	63.3	IMR90 p2
61.0	C7	38.65	ICAM_1	63.3	IMR90 p2
61.5	C7	42.33	ICAM_1	63.3	IMR90 p2
62.0	C7	45.26	ICAM_1	63.3	IMR90 p2
62.5	C7	45.84	ICAM_1	63.3	IMR90 p2
63.0	C7	47.03	ICAM_1	63.3	IMR90 p2
63.5	C7	49.2	ICAM_1	63.3	IMR90 p2
64.0	C7	51.64	ICAM_1	63.3	IMR90 p2
64.5	C7	55.59	ICAM_1	63.3	IMR90 p2
65.0	C7	62.68	ICAM_1	63.3	IMR90 p2
65.5	C7	70.17	ICAM_1	63.3	IMR90 p2
66.0	C7	77.48	ICAM_1	63.3	IMR90 p2
66.5	C7	84.19	ICAM_1	63.3	IMR90 p2
67.0	C7	89.21	ICAM_1	63.3	IMR90 p2
67.5	C7	92.22	ICAM_1	63.3	IMR90 p2
68.0	C7	94.04	ICAM_1	63.3	IMR90 p2
68.5	C7	95.08	ICAM_1	63.3	IMR90 p2
69.0	C7	95.81	ICAM_1	63.3	IMR90 p2
69.5	C7	97.15	ICAM_1	63.3	IMR90 p2
70.0	C7	99.35	ICAM_1	63.3	IMR90 p2
70.5	C7	101.47	ICAM_1	63.3	IMR90 p2
71.0	C7	102.53	ICAM_1	63.3	IMR90 p2
71.5	C7	102.99	ICAM_1	63.3	IMR90 p2
72.0	C7	102.74	ICAM_1	63.3	IMR90 p2
72.5	C7	100.59	ICAM_1	63.3	IMR90 p2
73.0	C7	98.21	ICAM_1	63.3	IMR90 p2
73.5	C7	96.82	ICAM_1	63.3	IMR90 p2
74.0	C7	95.31	ICAM_1	63.3	IMR90 p2
74.5	C7	94.12	ICAM_1	63.3	IMR90 p2
75.0	C7	93.43	ICAM_1	63.3	IMR90 p2
75.5	C7	92.43	ICAM_1	63.3	IMR90 p2
76.0	C7	91.12	ICAM_1	63.3	IMR90 p2
76.5	C7	89.95	ICAM_1	63.3	IMR90 p2
77.0	C7	88.46	ICAM_1	63.3	IMR90 p2
77.5	C7	87.48	ICAM_1	63.3	IMR90 p2
78.0	C7	87.49	ICAM_1	63.3	IMR90 p2
78.5	C7	88.13	ICAM_1	63.3	IMR90 p2
79.0	C7	89.13	ICAM_1	63.3	IMR90 p2
79.5	C7	90.77	ICAM_1	63.3	IMR90 p2
80.0	C7	94.74	ICAM_1	63.3	IMR90 p2
80.5	C7	105.03	ICAM_1	63.3	IMR90 p2
81.0	C7	133.58	ICAM_1	63.3	IMR90 p2
81.5	C7	181.63	ICAM_1	63.3	IMR90 p2
82.0	C7	232.75	ICAM_1	63.3	IMR90 p2
82.5	C7	276.09	ICAM_1	63.3	IMR90 p2
83.0	C7	302.33	ICAM_1	63.3	IMR90 p2
83.5	C7	287.05	ICAM_1	63.3	IMR90 p2
84.0	C7	229.41	ICAM_1	63.3	IMR90 p2
84.5	C7	160.4	ICAM_1	63.3	IMR90 p2
85.0	C7	96.52	ICAM_1	63.3	IMR90 p2
85.5	C7	43.23	ICAM_1	63.3	IMR90 p2
86.0	C7	12.75	ICAM_1	63.3	IMR90 p2
86.5	C7	4.45	ICAM_1	63.3	IMR90 p2
87.0	C7	3.97	ICAM_1	63.3	IMR90 p2
87.5	C7	3.7	ICAM_1	63.3	IMR90 p2
88.0	C7	3.04	ICAM_1	63.3	IMR90 p2
88.5	C7	2.46	ICAM_1	63.3	IMR90 p2
89.0	C7	2.4	ICAM_1	63.3	IMR90 p2
89.5	C7	2.4	ICAM_1	63.3	IMR90 p2
90.0	C7	2.56	ICAM_1	63.3	IMR90 p2
90.5	C7	2.98	ICAM_1	63.3	IMR90 p2
91.0	C7	3.03	ICAM_1	63.3	IMR90 p2
91.5	C7	3.06	ICAM_1	63.3	IMR90 p2
92.0	C7	2.94	ICAM_1	63.3	IMR90 p2
92.5	C7	2.47	ICAM_1	63.3	IMR90 p2
93.0	C7	1.52	ICAM_1	63.3	IMR90 p2
93.5	C7	0.91	ICAM_1	63.3	IMR90 p2
94.0	C7	0.29	ICAM_1	63.3	IMR90 p2
94.5	C7	-0.21	ICAM_1	63.3	IMR90 p2
95.0	C7	-0.22	ICAM_1	63.3	IMR90 p2
55.0	D7	8.19	ICAM_1	61.4	IMR90 p2
55.5	D7	17.75	ICAM_1	61.4	IMR90 p2
56.0	D7	16.39	ICAM_1	61.4	IMR90 p2
56.5	D7	16.39	ICAM_1	61.4	IMR90 p2
57.0	D7	16.39	ICAM_1	61.4	IMR90 p2
57.5	D7	16.16	ICAM_1	61.4	IMR90 p2
58.0	D7	17.54	ICAM_1	61.4	IMR90 p2
58.5	D7	20.39	ICAM_1	61.4	IMR90 p2
59.0	D7	23.06	ICAM_1	61.4	IMR90 p2
59.5	D7	25.42	ICAM_1	61.4	IMR90 p2
60.0	D7	28.25	ICAM_1	61.4	IMR90 p2
60.5	D7	31.44	ICAM_1	61.4	IMR90 p2
61.0	D7	33.95	ICAM_1	61.4	IMR90 p2
61.5	D7	37.1	ICAM_1	61.4	IMR90 p2
62.0	D7	40.49	ICAM_1	61.4	IMR90 p2
62.5	D7	43.6	ICAM_1	61.4	IMR90 p2
63.0	D7	46.63	ICAM_1	61.4	IMR90 p2
63.5	D7	50.47	ICAM_1	61.4	IMR90 p2
64.0	D7	54.83	ICAM_1	61.4	IMR90 p2
64.5	D7	60.11	ICAM_1	61.4	IMR90 p2
65.0	D7	66.09	ICAM_1	61.4	IMR90 p2
65.5	D7	72.56	ICAM_1	61.4	IMR90 p2
66.0	D7	79.11	ICAM_1	61.4	IMR90 p2
66.5	D7	85.09	ICAM_1	61.4	IMR90 p2
67.0	D7	90.12	ICAM_1	61.4	IMR90 p2
67.5	D7	94.07	ICAM_1	61.4	IMR90 p2
68.0	D7	97.66	ICAM_1	61.4	IMR90 p2
68.5	D7	100.8	ICAM_1	61.4	IMR90 p2
69.0	D7	103.21	ICAM_1	61.4	IMR90 p2
69.5	D7	104.75	ICAM_1	61.4	IMR90 p2
70.0	D7	106.28	ICAM_1	61.4	IMR90 p2
70.5	D7	106.91	ICAM_1	61.4	IMR90 p2
71.0	D7	106.3	ICAM_1	61.4	IMR90 p2
71.5	D7	105.67	ICAM_1	61.4	IMR90 p2
72.0	D7	105.05	ICAM_1	61.4	IMR90 p2
72.5	D7	103.62	ICAM_1	61.4	IMR90 p2
73.0	D7	102.1	ICAM_1	61.4	IMR90 p2
73.5	D7	100.98	ICAM_1	61.4	IMR90 p2
74.0	D7	99.28	ICAM_1	61.4	IMR90 p2
74.5	D7	97.51	ICAM_1	61.4	IMR90 p2
75.0	D7	96.38	ICAM_1	61.4	IMR90 p2
75.5	D7	95.18	ICAM_1	61.4	IMR90 p2
76.0	D7	93.58	ICAM_1	61.4	IMR90 p2
76.5	D7	92.34	ICAM_1	61.4	IMR90 p2
77.0	D7	91.62	ICAM_1	61.4	IMR90 p2
77.5	D7	90.54	ICAM_1	61.4	IMR90 p2
78.0	D7	89.78	ICAM_1	61.4	IMR90 p2
78.5	D7	89.89	ICAM_1	61.4	IMR90 p2
79.0	D7	90.3	ICAM_1	61.4	IMR90 p2
79.5	D7	91.16	ICAM_1	61.4	IMR90 p2
80.0	D7	94.75	ICAM_1	61.4	IMR90 p2
80.5	D7	106.31	ICAM_1	61.4	IMR90 p2
81.0	D7	137.28	ICAM_1	61.4	IMR90 p2
81.5	D7	186.96	ICAM_1	61.4	IMR90 p2
82.0	D7	239.43	ICAM_1	61.4	IMR90 p2
82.5	D7	284.1	ICAM_1	61.4	IMR90 p2
83.0	D7	309.25	ICAM_1	61.4	IMR90 p2
83.5	D7	291.18	ICAM_1	61.4	IMR90 p2
84.0	D7	231.74	ICAM_1	61.4	IMR90 p2
84.5	D7	161.43	ICAM_1	61.4	IMR90 p2
85.0	D7	95.85	ICAM_1	61.4	IMR90 p2
85.5	D7	41.75	ICAM_1	61.4	IMR90 p2
86.0	D7	11.29	ICAM_1	61.4	IMR90 p2
86.5	D7	3.31	ICAM_1	61.4	IMR90 p2
87.0	D7	2.47	ICAM_1	61.4	IMR90 p2
87.5	D7	2.52	ICAM_1	61.4	IMR90 p2
88.0	D7	3.11	ICAM_1	61.4	IMR90 p2
88.5	D7	3.11	ICAM_1	61.4	IMR90 p2
89.0	D7	2.85	ICAM_1	61.4	IMR90 p2
89.5	D7	3.18	ICAM_1	61.4	IMR90 p2
90.0	D7	3.25	ICAM_1	61.4	IMR90 p2
90.5	D7	2.5	ICAM_1	61.4	IMR90 p2
91.0	D7	2.36	ICAM_1	61.4	IMR90 p2
91.5	D7	2.37	ICAM_1	61.4	IMR90 p2
92.0	D7	1.86	ICAM_1	61.4	IMR90 p2
92.5	D7	1.66	ICAM_1	61.4	IMR90 p2
93.0	D7	1.71	ICAM_1	61.4	IMR90 p2
93.5	D7	2.18	ICAM_1	61.4	IMR90 p2
94.0	D7	2.42	ICAM_1	61.4	IMR90 p2
94.5	D7	4.25	ICAM_1	61.4	IMR90 p2
95.0	D7	2.73	ICAM_1	61.4	IMR90 p2
55.0	E7	6.49	ICAM_1	59.0	IMR90 p2
55.5	E7	14.05	ICAM_1	59.0	IMR90 p2
56.0	E7	12.97	ICAM_1	59.0	IMR90 p2
56.5	E7	12.97	ICAM_1	59.0	IMR90 p2
57.0	E7	12.97	ICAM_1	59.0	IMR90 p2
57.5	E7	12.81	ICAM_1	59.0	IMR90 p2
58.0	E7	13.7	ICAM_1	59.0	IMR90 p2
58.5	E7	16.53	ICAM_1	59.0	IMR90 p2
59.0	E7	19.4	ICAM_1	59.0	IMR90 p2
59.5	E7	21.17	ICAM_1	59.0	IMR90 p2
60.0	E7	22.31	ICAM_1	59.0	IMR90 p2
60.5	E7	25.28	ICAM_1	59.0	IMR90 p2
61.0	E7	28.22	ICAM_1	59.0	IMR90 p2
61.5	E7	30.14	ICAM_1	59.0	IMR90 p2
62.0	E7	33.65	ICAM_1	59.0	IMR90 p2
62.5	E7	37.28	ICAM_1	59.0	IMR90 p2
63.0	E7	40.12	ICAM_1	59.0	IMR90 p2
63.5	E7	43.58	ICAM_1	59.0	IMR90 p2
64.0	E7	48.63	ICAM_1	59.0	IMR90 p2
64.5	E7	54.18	ICAM_1	59.0	IMR90 p2
65.0	E7	61.86	ICAM_1	59.0	IMR90 p2
65.5	E7	70.18	ICAM_1	59.0	IMR90 p2
66.0	E7	77.47	ICAM_1	59.0	IMR90 p2
66.5	E7	84.12	ICAM_1	59.0	IMR90 p2
67.0	E7	88.77	ICAM_1	59.0	IMR90 p2
67.5	E7	90.32	ICAM_1	59.0	IMR90 p2
68.0	E7	91.39	ICAM_1	59.0	IMR90 p2
68.5	E7	92.31	ICAM_1	59.0	IMR90 p2
69.0	E7	91.86	ICAM_1	59.0	IMR90 p2
69.5	E7	91.36	ICAM_1	59.0	IMR90 p2
70.0	E7	91.24	ICAM_1	59.0	IMR90 p2
70.5	E7	90.66	ICAM_1	59.0	IMR90 p2
71.0	E7	90.12	ICAM_1	59.0	IMR90 p2
71.5	E7	90.43	ICAM_1	59.0	IMR90 p2
72.0	E7	91.03	ICAM_1	59.0	IMR90 p2
72.5	E7	91.83	ICAM_1	59.0	IMR90 p2
73.0	E7	92.05	ICAM_1	59.0	IMR90 p2
73.5	E7	91.83	ICAM_1	59.0	IMR90 p2
74.0	E7	90.87	ICAM_1	59.0	IMR90 p2
74.5	E7	89.6	ICAM_1	59.0	IMR90 p2
75.0	E7	88.25	ICAM_1	59.0	IMR90 p2
75.5	E7	87.28	ICAM_1	59.0	IMR90 p2
76.0	E7	86.31	ICAM_1	59.0	IMR90 p2
76.5	E7	85.48	ICAM_1	59.0	IMR90 p2
77.0	E7	84.69	ICAM_1	59.0	IMR90 p2
77.5	E7	83.56	ICAM_1	59.0	IMR90 p2
78.0	E7	82.98	ICAM_1	59.0	IMR90 p2
78.5	E7	82.72	ICAM_1	59.0	IMR90 p2
79.0	E7	82.91	ICAM_1	59.0	IMR90 p2
79.5	E7	84.19	ICAM_1	59.0	IMR90 p2
80.0	E7	87.46	ICAM_1	59.0	IMR90 p2
80.5	E7	96.44	ICAM_1	59.0	IMR90 p2
81.0	E7	123.45	ICAM_1	59.0	IMR90 p2
81.5	E7	167.27	ICAM_1	59.0	IMR90 p2
82.0	E7	212.44	ICAM_1	59.0	IMR90 p2
82.5	E7	251.27	ICAM_1	59.0	IMR90 p2
83.0	E7	274.35	ICAM_1	59.0	IMR90 p2
83.5	E7	258.64	ICAM_1	59.0	IMR90 p2
84.0	E7	205.49	ICAM_1	59.0	IMR90 p2
84.5	E7	143.57	ICAM_1	59.0	IMR90 p2
85.0	E7	85.93	ICAM_1	59.0	IMR90 p2
85.5	E7	37.8	ICAM_1	59.0	IMR90 p2
86.0	E7	10.51	ICAM_1	59.0	IMR90 p2
86.5	E7	3.67	ICAM_1	59.0	IMR90 p2
87.0	E7	2.87	ICAM_1	59.0	IMR90 p2
87.5	E7	2.58	ICAM_1	59.0	IMR90 p2
88.0	E7	2.69	ICAM_1	59.0	IMR90 p2
88.5	E7	2.35	ICAM_1	59.0	IMR90 p2
89.0	E7	1.76	ICAM_1	59.0	IMR90 p2
89.5	E7	2.18	ICAM_1	59.0	IMR90 p2
90.0	E7	2.39	ICAM_1	59.0	IMR90 p2
90.5	E7	1.91	ICAM_1	59.0	IMR90 p2
91.0	E7	1.82	ICAM_1	59.0	IMR90 p2
91.5	E7	1.75	ICAM_1	59.0	IMR90 p2
92.0	E7	1.4	ICAM_1	59.0	IMR90 p2
92.5	E7	1.48	ICAM_1	59.0	IMR90 p2
93.0	E7	1.78	ICAM_1	59.0	IMR90 p2
93.5	E7	1.84	ICAM_1	59.0	IMR90 p2
94.0	E7	2.32	ICAM_1	59.0	IMR90 p2
94.5	E7	2.22	ICAM_1	59.0	IMR90 p2
95.0	E7	0.7	ICAM_1	59.0	IMR90 p2
55.0	F7	3.83	ICAM_1	57.0	IMR90 p2
55.5	F7	8.31	ICAM_1	57.0	IMR90 p2
56.0	F7	7.67	ICAM_1	57.0	IMR90 p2
56.5	F7	7.67	ICAM_1	57.0	IMR90 p2
57.0	F7	7.67	ICAM_1	57.0	IMR90 p2
57.5	F7	7.41	ICAM_1	57.0	IMR90 p2
58.0	F7	8.84	ICAM_1	57.0	IMR90 p2
58.5	F7	12.77	ICAM_1	57.0	IMR90 p2
59.0	F7	17.08	ICAM_1	57.0	IMR90 p2
59.5	F7	20.51	ICAM_1	57.0	IMR90 p2
60.0	F7	23.34	ICAM_1	57.0	IMR90 p2
60.5	F7	26.2	ICAM_1	57.0	IMR90 p2
61.0	F7	29.22	ICAM_1	57.0	IMR90 p2
61.5	F7	31.16	ICAM_1	57.0	IMR90 p2
62.0	F7	31.96	ICAM_1	57.0	IMR90 p2
62.5	F7	32.83	ICAM_1	57.0	IMR90 p2
63.0	F7	34.17	ICAM_1	57.0	IMR90 p2
63.5	F7	35.13	ICAM_1	57.0	IMR90 p2
64.0	F7	37.46	ICAM_1	57.0	IMR90 p2
64.5	F7	43.14	ICAM_1	57.0	IMR90 p2
65.0	F7	50.15	ICAM_1	57.0	IMR90 p2
65.5	F7	57.44	ICAM_1	57.0	IMR90 p2
66.0	F7	66.01	ICAM_1	57.0	IMR90 p2
66.5	F7	73.63	ICAM_1	57.0	IMR90 p2
67.0	F7	78.21	ICAM_1	57.0	IMR90 p2
67.5	F7	81.51	ICAM_1	57.0	IMR90 p2
68.0	F7	83.57	ICAM_1	57.0	IMR90 p2
68.5	F7	83.3	ICAM_1	57.0	IMR90 p2
69.0	F7	82.56	ICAM_1	57.0	IMR90 p2
69.5	F7	82.12	ICAM_1	57.0	IMR90 p2
70.0	F7	80.9	ICAM_1	57.0	IMR90 p2
70.5	F7	79.83	ICAM_1	57.0	IMR90 p2
71.0	F7	79.86	ICAM_1	57.0	IMR90 p2
71.5	F7	80.09	ICAM_1	57.0	IMR90 p2
72.0	F7	80.32	ICAM_1	57.0	IMR90 p2
72.5	F7	81.33	ICAM_1	57.0	IMR90 p2
73.0	F7	82.25	ICAM_1	57.0	IMR90 p2
73.5	F7	82.44	ICAM_1	57.0	IMR90 p2
74.0	F7	82.56	ICAM_1	57.0	IMR90 p2
74.5	F7	82.41	ICAM_1	57.0	IMR90 p2
75.0	F7	81.34	ICAM_1	57.0	IMR90 p2
75.5	F7	80.02	ICAM_1	57.0	IMR90 p2
76.0	F7	78.74	ICAM_1	57.0	IMR90 p2
76.5	F7	77.32	ICAM_1	57.0	IMR90 p2
77.0	F7	75.88	ICAM_1	57.0	IMR90 p2
77.5	F7	75.2	ICAM_1	57.0	IMR90 p2
78.0	F7	74.97	ICAM_1	57.0	IMR90 p2
78.5	F7	75.09	ICAM_1	57.0	IMR90 p2
79.0	F7	75.73	ICAM_1	57.0	IMR90 p2
79.5	F7	77.03	ICAM_1	57.0	IMR90 p2
80.0	F7	79.57	ICAM_1	57.0	IMR90 p2
80.5	F7	88.33	ICAM_1	57.0	IMR90 p2
81.0	F7	113.56	ICAM_1	57.0	IMR90 p2
81.5	F7	152.97	ICAM_1	57.0	IMR90 p2
82.0	F7	193.4	ICAM_1	57.0	IMR90 p2
82.5	F7	227.99	ICAM_1	57.0	IMR90 p2
83.0	F7	246.92	ICAM_1	57.0	IMR90 p2
83.5	F7	229.65	ICAM_1	57.0	IMR90 p2
84.0	F7	179.7	ICAM_1	57.0	IMR90 p2
84.5	F7	123.36	ICAM_1	57.0	IMR90 p2
85.0	F7	71.65	ICAM_1	57.0	IMR90 p2
85.5	F7	29.16	ICAM_1	57.0	IMR90 p2
86.0	F7	6.22	ICAM_1	57.0	IMR90 p2
86.5	F7	1.77	ICAM_1	57.0	IMR90 p2
87.0	F7	2.63	ICAM_1	57.0	IMR90 p2
87.5	F7	2.75	ICAM_1	57.0	IMR90 p2
88.0	F7	2.96	ICAM_1	57.0	IMR90 p2
88.5	F7	3.28	ICAM_1	57.0	IMR90 p2
89.0	F7	3.05	ICAM_1	57.0	IMR90 p2
89.5	F7	2.49	ICAM_1	57.0	IMR90 p2
90.0	F7	2.48	ICAM_1	57.0	IMR90 p2
90.5	F7	2.4	ICAM_1	57.0	IMR90 p2
91.0	F7	2.15	ICAM_1	57.0	IMR90 p2
91.5	F7	2.21	ICAM_1	57.0	IMR90 p2
92.0	F7	1.86	ICAM_1	57.0	IMR90 p2
92.5	F7	1.63	ICAM_1	57.0	IMR90 p2
93.0	F7	1.52	ICAM_1	57.0	IMR90 p2
93.5	F7	1.79	ICAM_1	57.0	IMR90 p2
94.0	F7	1.92	ICAM_1	57.0	IMR90 p2
94.5	F7	3.14	ICAM_1	57.0	IMR90 p2
95.0	F7	2.0	ICAM_1	57.0	IMR90 p2
55.0	G7	2.72	ICAM_1	55.7	IMR90 p2
55.5	G7	5.9	ICAM_1	55.7	IMR90 p2
56.0	G7	5.44	ICAM_1	55.7	IMR90 p2
56.5	G7	5.44	ICAM_1	55.7	IMR90 p2
57.0	G7	5.44	ICAM_1	55.7	IMR90 p2
57.5	G7	4.93	ICAM_1	55.7	IMR90 p2
58.0	G7	8.1	ICAM_1	55.7	IMR90 p2
58.5	G7	14.46	ICAM_1	55.7	IMR90 p2
59.0	G7	19.34	ICAM_1	55.7	IMR90 p2
59.5	G7	23.89	ICAM_1	55.7	IMR90 p2
60.0	G7	27.01	ICAM_1	55.7	IMR90 p2
60.5	G7	29.81	ICAM_1	55.7	IMR90 p2
61.0	G7	32.66	ICAM_1	55.7	IMR90 p2
61.5	G7	34.39	ICAM_1	55.7	IMR90 p2
62.0	G7	35.07	ICAM_1	55.7	IMR90 p2
62.5	G7	34.5	ICAM_1	55.7	IMR90 p2
63.0	G7	32.86	ICAM_1	55.7	IMR90 p2
63.5	G7	31.72	ICAM_1	55.7	IMR90 p2
64.0	G7	32.5	ICAM_1	55.7	IMR90 p2
64.5	G7	35.4	ICAM_1	55.7	IMR90 p2
65.0	G7	41.31	ICAM_1	55.7	IMR90 p2
65.5	G7	49.83	ICAM_1	55.7	IMR90 p2
66.0	G7	58.56	ICAM_1	55.7	IMR90 p2
66.5	G7	66.04	ICAM_1	55.7	IMR90 p2
67.0	G7	72.3	ICAM_1	55.7	IMR90 p2
67.5	G7	77.09	ICAM_1	55.7	IMR90 p2
68.0	G7	79.42	ICAM_1	55.7	IMR90 p2
68.5	G7	80.12	ICAM_1	55.7	IMR90 p2
69.0	G7	80.44	ICAM_1	55.7	IMR90 p2
69.5	G7	80.1	ICAM_1	55.7	IMR90 p2
70.0	G7	79.27	ICAM_1	55.7	IMR90 p2
70.5	G7	78.59	ICAM_1	55.7	IMR90 p2
71.0	G7	78.6	ICAM_1	55.7	IMR90 p2
71.5	G7	79.27	ICAM_1	55.7	IMR90 p2
72.0	G7	80.25	ICAM_1	55.7	IMR90 p2
72.5	G7	81.16	ICAM_1	55.7	IMR90 p2
73.0	G7	82.24	ICAM_1	55.7	IMR90 p2
73.5	G7	82.52	ICAM_1	55.7	IMR90 p2
74.0	G7	81.4	ICAM_1	55.7	IMR90 p2
74.5	G7	79.63	ICAM_1	55.7	IMR90 p2
75.0	G7	77.59	ICAM_1	55.7	IMR90 p2
75.5	G7	75.46	ICAM_1	55.7	IMR90 p2
76.0	G7	74.02	ICAM_1	55.7	IMR90 p2
76.5	G7	73.63	ICAM_1	55.7	IMR90 p2
77.0	G7	73.58	ICAM_1	55.7	IMR90 p2
77.5	G7	73.29	ICAM_1	55.7	IMR90 p2
78.0	G7	73.03	ICAM_1	55.7	IMR90 p2
78.5	G7	72.52	ICAM_1	55.7	IMR90 p2
79.0	G7	71.95	ICAM_1	55.7	IMR90 p2
79.5	G7	72.04	ICAM_1	55.7	IMR90 p2
80.0	G7	73.98	ICAM_1	55.7	IMR90 p2
80.5	G7	81.13	ICAM_1	55.7	IMR90 p2
81.0	G7	103.42	ICAM_1	55.7	IMR90 p2
81.5	G7	139.91	ICAM_1	55.7	IMR90 p2
82.0	G7	178.0	ICAM_1	55.7	IMR90 p2
82.5	G7	210.8	ICAM_1	55.7	IMR90 p2
83.0	G7	230.06	ICAM_1	55.7	IMR90 p2
83.5	G7	216.77	ICAM_1	55.7	IMR90 p2
84.0	G7	172.0	ICAM_1	55.7	IMR90 p2
84.5	G7	119.7	ICAM_1	55.7	IMR90 p2
85.0	G7	71.35	ICAM_1	55.7	IMR90 p2
85.5	G7	31.49	ICAM_1	55.7	IMR90 p2
86.0	G7	8.8	ICAM_1	55.7	IMR90 p2
86.5	G7	3.03	ICAM_1	55.7	IMR90 p2
87.0	G7	2.78	ICAM_1	55.7	IMR90 p2
87.5	G7	2.49	ICAM_1	55.7	IMR90 p2
88.0	G7	1.87	ICAM_1	55.7	IMR90 p2
88.5	G7	1.83	ICAM_1	55.7	IMR90 p2
89.0	G7	2.16	ICAM_1	55.7	IMR90 p2
89.5	G7	2.07	ICAM_1	55.7	IMR90 p2
90.0	G7	1.81	ICAM_1	55.7	IMR90 p2
90.5	G7	2.09	ICAM_1	55.7	IMR90 p2
91.0	G7	1.93	ICAM_1	55.7	IMR90 p2
91.5	G7	1.35	ICAM_1	55.7	IMR90 p2
92.0	G7	1.62	ICAM_1	55.7	IMR90 p2
92.5	G7	2.34	ICAM_1	55.7	IMR90 p2
93.0	G7	2.77	ICAM_1	55.7	IMR90 p2
93.5	G7	2.81	ICAM_1	55.7	IMR90 p2
94.0	G7	3.51	ICAM_1	55.7	IMR90 p2
94.5	G7	2.83	ICAM_1	55.7	IMR90 p2
95.0	G7	0.61	ICAM_1	55.7	IMR90 p2
55.0	H7	2.03	ICAM_1	55.0	IMR90 p2
55.5	H7	4.4	ICAM_1	55.0	IMR90 p2
56.0	H7	4.06	ICAM_1	55.0	IMR90 p2
56.5	H7	4.06	ICAM_1	55.0	IMR90 p2
57.0	H7	4.06	ICAM_1	55.0	IMR90 p2
57.5	H7	3.57	ICAM_1	55.0	IMR90 p2
58.0	H7	6.53	ICAM_1	55.0	IMR90 p2
58.5	H7	12.71	ICAM_1	55.0	IMR90 p2
59.0	H7	17.75	ICAM_1	55.0	IMR90 p2
59.5	H7	23.06	ICAM_1	55.0	IMR90 p2
60.0	H7	27.9	ICAM_1	55.0	IMR90 p2
60.5	H7	31.42	ICAM_1	55.0	IMR90 p2
61.0	H7	34.36	ICAM_1	55.0	IMR90 p2
61.5	H7	36.41	ICAM_1	55.0	IMR90 p2
62.0	H7	36.61	ICAM_1	55.0	IMR90 p2
62.5	H7	35.57	ICAM_1	55.0	IMR90 p2
63.0	H7	34.42	ICAM_1	55.0	IMR90 p2
63.5	H7	32.78	ICAM_1	55.0	IMR90 p2
64.0	H7	31.91	ICAM_1	55.0	IMR90 p2
64.5	H7	33.71	ICAM_1	55.0	IMR90 p2
65.0	H7	37.94	ICAM_1	55.0	IMR90 p2
65.5	H7	43.74	ICAM_1	55.0	IMR90 p2
66.0	H7	51.62	ICAM_1	55.0	IMR90 p2
66.5	H7	60.47	ICAM_1	55.0	IMR90 p2
67.0	H7	68.04	ICAM_1	55.0	IMR90 p2
67.5	H7	73.69	ICAM_1	55.0	IMR90 p2
68.0	H7	77.76	ICAM_1	55.0	IMR90 p2
68.5	H7	79.53	ICAM_1	55.0	IMR90 p2
69.0	H7	78.96	ICAM_1	55.0	IMR90 p2
69.5	H7	77.34	ICAM_1	55.0	IMR90 p2
70.0	H7	75.59	ICAM_1	55.0	IMR90 p2
70.5	H7	74.11	ICAM_1	55.0	IMR90 p2
71.0	H7	72.83	ICAM_1	55.0	IMR90 p2
71.5	H7	72.45	ICAM_1	55.0	IMR90 p2
72.0	H7	72.87	ICAM_1	55.0	IMR90 p2
72.5	H7	73.63	ICAM_1	55.0	IMR90 p2
73.0	H7	74.02	ICAM_1	55.0	IMR90 p2
73.5	H7	74.26	ICAM_1	55.0	IMR90 p2
74.0	H7	74.27	ICAM_1	55.0	IMR90 p2
74.5	H7	74.01	ICAM_1	55.0	IMR90 p2
75.0	H7	73.26	ICAM_1	55.0	IMR90 p2
75.5	H7	72.47	ICAM_1	55.0	IMR90 p2
76.0	H7	72.38	ICAM_1	55.0	IMR90 p2
76.5	H7	71.9	ICAM_1	55.0	IMR90 p2
77.0	H7	70.78	ICAM_1	55.0	IMR90 p2
77.5	H7	69.73	ICAM_1	55.0	IMR90 p2
78.0	H7	68.97	ICAM_1	55.0	IMR90 p2
78.5	H7	67.94	ICAM_1	55.0	IMR90 p2
79.0	H7	67.4	ICAM_1	55.0	IMR90 p2
79.5	H7	67.62	ICAM_1	55.0	IMR90 p2
80.0	H7	69.17	ICAM_1	55.0	IMR90 p2
80.5	H7	74.0	ICAM_1	55.0	IMR90 p2
81.0	H7	90.13	ICAM_1	55.0	IMR90 p2
81.5	H7	121.17	ICAM_1	55.0	IMR90 p2
82.0	H7	156.78	ICAM_1	55.0	IMR90 p2
82.5	H7	188.19	ICAM_1	55.0	IMR90 p2
83.0	H7	210.28	ICAM_1	55.0	IMR90 p2
83.5	H7	206.57	ICAM_1	55.0	IMR90 p2
84.0	H7	169.99	ICAM_1	55.0	IMR90 p2
84.5	H7	121.2	ICAM_1	55.0	IMR90 p2
85.0	H7	75.39	ICAM_1	55.0	IMR90 p2
85.5	H7	35.48	ICAM_1	55.0	IMR90 p2
86.0	H7	10.07	ICAM_1	55.0	IMR90 p2
86.5	H7	2.87	ICAM_1	55.0	IMR90 p2
87.0	H7	3.24	ICAM_1	55.0	IMR90 p2
87.5	H7	3.14	ICAM_1	55.0	IMR90 p2
88.0	H7	3.07	ICAM_1	55.0	IMR90 p2
88.5	H7	2.97	ICAM_1	55.0	IMR90 p2
89.0	H7	2.31	ICAM_1	55.0	IMR90 p2
89.5	H7	1.61	ICAM_1	55.0	IMR90 p2
90.0	H7	2.16	ICAM_1	55.0	IMR90 p2
90.5	H7	2.55	ICAM_1	55.0	IMR90 p2
91.0	H7	2.45	ICAM_1	55.0	IMR90 p2
91.5	H7	3.08	ICAM_1	55.0	IMR90 p2
92.0	H7	3.42	ICAM_1	55.0	IMR90 p2
92.5	H7	2.6	ICAM_1	55.0	IMR90 p2
93.0	H7	2.32	ICAM_1	55.0	IMR90 p2
93.5	H7	2.06	ICAM_1	55.0	IMR90 p2
94.0	H7	1.24	ICAM_1	55.0	IMR90 p2
94.5	H7	0.21	ICAM_1	55.0	IMR90 p2
95.0	H7	-0.34	ICAM_1	55.0	IMR90 p2
55.0	A7	13.72	ICAM_1	65.0	IMR90 p8
55.5	A7	29.73	ICAM_1	65.0	IMR90 p8
56.0	A7	27.44	ICAM_1	65.0	IMR90 p8
56.5	A7	27.44	ICAM_1	65.0	IMR90 p8
57.0	A7	27.44	ICAM_1	65.0	IMR90 p8
57.5	A7	27.13	ICAM_1	65.0	IMR90 p8
58.0	A7	29.13	ICAM_1	65.0	IMR90 p8
58.5	A7	32.22	ICAM_1	65.0	IMR90 p8
59.0	A7	34.34	ICAM_1	65.0	IMR90 p8
59.5	A7	37.24	ICAM_1	65.0	IMR90 p8
60.0	A7	39.4	ICAM_1	65.0	IMR90 p8
60.5	A7	39.35	ICAM_1	65.0	IMR90 p8
61.0	A7	39.04	ICAM_1	65.0	IMR90 p8
61.5	A7	37.8	ICAM_1	65.0	IMR90 p8
62.0	A7	36.17	ICAM_1	65.0	IMR90 p8
62.5	A7	36.04	ICAM_1	65.0	IMR90 p8
63.0	A7	37.14	ICAM_1	65.0	IMR90 p8
63.5	A7	38.58	ICAM_1	65.0	IMR90 p8
64.0	A7	42.7	ICAM_1	65.0	IMR90 p8
64.5	A7	48.6	ICAM_1	65.0	IMR90 p8
65.0	A7	55.59	ICAM_1	65.0	IMR90 p8
65.5	A7	64.8	ICAM_1	65.0	IMR90 p8
66.0	A7	74.3	ICAM_1	65.0	IMR90 p8
66.5	A7	82.21	ICAM_1	65.0	IMR90 p8
67.0	A7	88.18	ICAM_1	65.0	IMR90 p8
67.5	A7	91.86	ICAM_1	65.0	IMR90 p8
68.0	A7	92.5	ICAM_1	65.0	IMR90 p8
68.5	A7	92.58	ICAM_1	65.0	IMR90 p8
69.0	A7	91.85	ICAM_1	65.0	IMR90 p8
69.5	A7	90.95	ICAM_1	65.0	IMR90 p8
70.0	A7	90.62	ICAM_1	65.0	IMR90 p8
70.5	A7	90.56	ICAM_1	65.0	IMR90 p8
71.0	A7	90.18	ICAM_1	65.0	IMR90 p8
71.5	A7	90.93	ICAM_1	65.0	IMR90 p8
72.0	A7	91.36	ICAM_1	65.0	IMR90 p8
72.5	A7	90.35	ICAM_1	65.0	IMR90 p8
73.0	A7	90.08	ICAM_1	65.0	IMR90 p8
73.5	A7	90.27	ICAM_1	65.0	IMR90 p8
74.0	A7	88.99	ICAM_1	65.0	IMR90 p8
74.5	A7	88.09	ICAM_1	65.0	IMR90 p8
75.0	A7	89.15	ICAM_1	65.0	IMR90 p8
75.5	A7	89.02	ICAM_1	65.0	IMR90 p8
76.0	A7	87.6	ICAM_1	65.0	IMR90 p8
76.5	A7	86.96	ICAM_1	65.0	IMR90 p8
77.0	A7	86.2	ICAM_1	65.0	IMR90 p8
77.5	A7	84.17	ICAM_1	65.0	IMR90 p8
78.0	A7	82.81	ICAM_1	65.0	IMR90 p8
78.5	A7	82.19	ICAM_1	65.0	IMR90 p8
79.0	A7	81.9	ICAM_1	65.0	IMR90 p8
79.5	A7	82.49	ICAM_1	65.0	IMR90 p8
80.0	A7	84.69	ICAM_1	65.0	IMR90 p8
80.5	A7	90.38	ICAM_1	65.0	IMR90 p8
81.0	A7	108.92	ICAM_1	65.0	IMR90 p8
81.5	A7	147.47	ICAM_1	65.0	IMR90 p8
82.0	A7	195.01	ICAM_1	65.0	IMR90 p8
82.5	A7	238.64	ICAM_1	65.0	IMR90 p8
83.0	A7	272.29	ICAM_1	65.0	IMR90 p8
83.5	A7	277.38	ICAM_1	65.0	IMR90 p8
84.0	A7	238.02	ICAM_1	65.0	IMR90 p8
84.5	A7	175.19	ICAM_1	65.0	IMR90 p8
85.0	A7	113.74	ICAM_1	65.0	IMR90 p8
85.5	A7	58.8	ICAM_1	65.0	IMR90 p8
86.0	A7	19.42	ICAM_1	65.0	IMR90 p8
86.5	A7	4.23	ICAM_1	65.0	IMR90 p8
87.0	A7	2.81	ICAM_1	65.0	IMR90 p8
87.5	A7	2.56	ICAM_1	65.0	IMR90 p8
88.0	A7	2.26	ICAM_1	65.0	IMR90 p8
88.5	A7	2.17	ICAM_1	65.0	IMR90 p8
89.0	A7	1.95	ICAM_1	65.0	IMR90 p8
89.5	A7	1.78	ICAM_1	65.0	IMR90 p8
90.0	A7	1.99	ICAM_1	65.0	IMR90 p8
90.5	A7	2.07	ICAM_1	65.0	IMR90 p8
91.0	A7	2.12	ICAM_1	65.0	IMR90 p8
91.5	A7	2.23	ICAM_1	65.0	IMR90 p8
92.0	A7	2.2	ICAM_1	65.0	IMR90 p8
92.5	A7	2.14	ICAM_1	65.0	IMR90 p8
93.0	A7	2.48	ICAM_1	65.0	IMR90 p8
93.5	A7	3.68	ICAM_1	65.0	IMR90 p8
94.0	A7	4.12	ICAM_1	65.0	IMR90 p8
94.5	A7	6.74	ICAM_1	65.0	IMR90 p8
95.0	A7	4.24	ICAM_1	65.0	IMR90 p8
55.0	B7	13.93	ICAM_1	64.5	IMR90 p8
55.5	B7	30.18	ICAM_1	64.5	IMR90 p8
56.0	B7	27.86	ICAM_1	64.5	IMR90 p8
56.5	B7	27.86	ICAM_1	64.5	IMR90 p8
57.0	B7	27.86	ICAM_1	64.5	IMR90 p8
57.5	B7	27.68	ICAM_1	64.5	IMR90 p8
58.0	B7	28.75	ICAM_1	64.5	IMR90 p8
58.5	B7	31.21	ICAM_1	64.5	IMR90 p8
59.0	B7	33.56	ICAM_1	64.5	IMR90 p8
59.5	B7	35.72	ICAM_1	64.5	IMR90 p8
60.0	B7	37.68	ICAM_1	64.5	IMR90 p8
60.5	B7	39.2	ICAM_1	64.5	IMR90 p8
61.0	B7	40.11	ICAM_1	64.5	IMR90 p8
61.5	B7	40.95	ICAM_1	64.5	IMR90 p8
62.0	B7	41.55	ICAM_1	64.5	IMR90 p8
62.5	B7	41.6	ICAM_1	64.5	IMR90 p8
63.0	B7	41.98	ICAM_1	64.5	IMR90 p8
63.5	B7	44.26	ICAM_1	64.5	IMR90 p8
64.0	B7	48.39	ICAM_1	64.5	IMR90 p8
64.5	B7	54.24	ICAM_1	64.5	IMR90 p8
65.0	B7	62.73	ICAM_1	64.5	IMR90 p8
65.5	B7	72.46	ICAM_1	64.5	IMR90 p8
66.0	B7	80.83	ICAM_1	64.5	IMR90 p8
66.5	B7	87.7	ICAM_1	64.5	IMR90 p8
67.0	B7	93.02	ICAM_1	64.5	IMR90 p8
67.5	B7	95.61	ICAM_1	64.5	IMR90 p8
68.0	B7	96.23	ICAM_1	64.5	IMR90 p8
68.5	B7	96.35	ICAM_1	64.5	IMR90 p8
69.0	B7	95.59	ICAM_1	64.5	IMR90 p8
69.5	B7	94.66	ICAM_1	64.5	IMR90 p8
70.0	B7	94.36	ICAM_1	64.5	IMR90 p8
70.5	B7	93.87	ICAM_1	64.5	IMR90 p8
71.0	B7	93.32	ICAM_1	64.5	IMR90 p8
71.5	B7	93.49	ICAM_1	64.5	IMR90 p8
72.0	B7	93.61	ICAM_1	64.5	IMR90 p8
72.5	B7	93.3	ICAM_1	64.5	IMR90 p8
73.0	B7	93.77	ICAM_1	64.5	IMR90 p8
73.5	B7	94.29	ICAM_1	64.5	IMR90 p8
74.0	B7	94.3	ICAM_1	64.5	IMR90 p8
74.5	B7	93.85	ICAM_1	64.5	IMR90 p8
75.0	B7	92.79	ICAM_1	64.5	IMR90 p8
75.5	B7	91.05	ICAM_1	64.5	IMR90 p8
76.0	B7	89.34	ICAM_1	64.5	IMR90 p8
76.5	B7	87.38	ICAM_1	64.5	IMR90 p8
77.0	B7	85.7	ICAM_1	64.5	IMR90 p8
77.5	B7	85.13	ICAM_1	64.5	IMR90 p8
78.0	B7	84.7	ICAM_1	64.5	IMR90 p8
78.5	B7	84.41	ICAM_1	64.5	IMR90 p8
79.0	B7	84.75	ICAM_1	64.5	IMR90 p8
79.5	B7	85.77	ICAM_1	64.5	IMR90 p8
80.0	B7	88.38	ICAM_1	64.5	IMR90 p8
80.5	B7	96.38	ICAM_1	64.5	IMR90 p8
81.0	B7	120.68	ICAM_1	64.5	IMR90 p8
81.5	B7	164.93	ICAM_1	64.5	IMR90 p8
82.0	B7	214.8	ICAM_1	64.5	IMR90 p8
82.5	B7	258.07	ICAM_1	64.5	IMR90 p8
83.0	B7	287.34	ICAM_1	64.5	IMR90 p8
83.5	B7	280.61	ICAM_1	64.5	IMR90 p8
84.0	B7	230.42	ICAM_1	64.5	IMR90 p8
84.5	B7	163.85	ICAM_1	64.5	IMR90 p8
85.0	B7	101.42	ICAM_1	64.5	IMR90 p8
85.5	B7	48.04	ICAM_1	64.5	IMR90 p8
86.0	B7	14.04	ICAM_1	64.5	IMR90 p8
86.5	B7	3.27	ICAM_1	64.5	IMR90 p8
87.0	B7	2.71	ICAM_1	64.5	IMR90 p8
87.5	B7	2.79	ICAM_1	64.5	IMR90 p8
88.0	B7	2.41	ICAM_1	64.5	IMR90 p8
88.5	B7	2.07	ICAM_1	64.5	IMR90 p8
89.0	B7	2.14	ICAM_1	64.5	IMR90 p8
89.5	B7	2.2	ICAM_1	64.5	IMR90 p8
90.0	B7	2.03	ICAM_1	64.5	IMR90 p8
90.5	B7	1.94	ICAM_1	64.5	IMR90 p8
91.0	B7	2.04	ICAM_1	64.5	IMR90 p8
91.5	B7	1.82	ICAM_1	64.5	IMR90 p8
92.0	B7	1.51	ICAM_1	64.5	IMR90 p8
92.5	B7	1.5	ICAM_1	64.5	IMR90 p8
93.0	B7	1.75	ICAM_1	64.5	IMR90 p8
93.5	B7	2.66	ICAM_1	64.5	IMR90 p8
94.0	B7	3.04	ICAM_1	64.5	IMR90 p8
94.5	B7	5.19	ICAM_1	64.5	IMR90 p8
95.0	B7	3.33	ICAM_1	64.5	IMR90 p8
55.0	C7	14.53	ICAM_1	63.3	IMR90 p8
55.5	C7	31.48	ICAM_1	63.3	IMR90 p8
56.0	C7	29.06	ICAM_1	63.3	IMR90 p8
56.5	C7	29.06	ICAM_1	63.3	IMR90 p8
57.0	C7	29.06	ICAM_1	63.3	IMR90 p8
57.5	C7	28.98	ICAM_1	63.3	IMR90 p8
58.0	C7	29.51	ICAM_1	63.3	IMR90 p8
58.5	C7	30.01	ICAM_1	63.3	IMR90 p8
59.0	C7	31.04	ICAM_1	63.3	IMR90 p8
59.5	C7	33.21	ICAM_1	63.3	IMR90 p8
60.0	C7	35.37	ICAM_1	63.3	IMR90 p8
60.5	C7	37.48	ICAM_1	63.3	IMR90 p8
61.0	C7	39.38	ICAM_1	63.3	IMR90 p8
61.5	C7	39.75	ICAM_1	63.3	IMR90 p8
62.0	C7	40.05	ICAM_1	63.3	IMR90 p8
62.5	C7	40.95	ICAM_1	63.3	IMR90 p8
63.0	C7	42.18	ICAM_1	63.3	IMR90 p8
63.5	C7	45.24	ICAM_1	63.3	IMR90 p8
64.0	C7	51.11	ICAM_1	63.3	IMR90 p8
64.5	C7	57.86	ICAM_1	63.3	IMR90 p8
65.0	C7	65.52	ICAM_1	63.3	IMR90 p8
65.5	C7	74.98	ICAM_1	63.3	IMR90 p8
66.0	C7	83.68	ICAM_1	63.3	IMR90 p8
66.5	C7	90.13	ICAM_1	63.3	IMR90 p8
67.0	C7	94.37	ICAM_1	63.3	IMR90 p8
67.5	C7	97.35	ICAM_1	63.3	IMR90 p8
68.0	C7	98.62	ICAM_1	63.3	IMR90 p8
68.5	C7	98.82	ICAM_1	63.3	IMR90 p8
69.0	C7	98.05	ICAM_1	63.3	IMR90 p8
69.5	C7	98.22	ICAM_1	63.3	IMR90 p8
70.0	C7	98.78	ICAM_1	63.3	IMR90 p8
70.5	C7	98.08	ICAM_1	63.3	IMR90 p8
71.0	C7	97.64	ICAM_1	63.3	IMR90 p8
71.5	C7	98.68	ICAM_1	63.3	IMR90 p8
72.0	C7	99.0	ICAM_1	63.3	IMR90 p8
72.5	C7	98.57	ICAM_1	63.3	IMR90 p8
73.0	C7	99.16	ICAM_1	63.3	IMR90 p8
73.5	C7	99.4	ICAM_1	63.3	IMR90 p8
74.0	C7	99.11	ICAM_1	63.3	IMR90 p8
74.5	C7	98.71	ICAM_1	63.3	IMR90 p8
75.0	C7	97.64	ICAM_1	63.3	IMR90 p8
75.5	C7	95.78	ICAM_1	63.3	IMR90 p8
76.0	C7	93.91	ICAM_1	63.3	IMR90 p8
76.5	C7	91.81	ICAM_1	63.3	IMR90 p8
77.0	C7	90.29	ICAM_1	63.3	IMR90 p8
77.5	C7	89.87	ICAM_1	63.3	IMR90 p8
78.0	C7	89.93	ICAM_1	63.3	IMR90 p8
78.5	C7	90.12	ICAM_1	63.3	IMR90 p8
79.0	C7	90.98	ICAM_1	63.3	IMR90 p8
79.5	C7	92.42	ICAM_1	63.3	IMR90 p8
80.0	C7	95.56	ICAM_1	63.3	IMR90 p8
80.5	C7	104.86	ICAM_1	63.3	IMR90 p8
81.0	C7	132.46	ICAM_1	63.3	IMR90 p8
81.5	C7	180.58	ICAM_1	63.3	IMR90 p8
82.0	C7	233.54	ICAM_1	63.3	IMR90 p8
82.5	C7	279.42	ICAM_1	63.3	IMR90 p8
83.0	C7	309.9	ICAM_1	63.3	IMR90 p8
83.5	C7	300.27	ICAM_1	63.3	IMR90 p8
84.0	C7	244.44	ICAM_1	63.3	IMR90 p8
84.5	C7	173.39	ICAM_1	63.3	IMR90 p8
85.0	C7	107.2	ICAM_1	63.3	IMR90 p8
85.5	C7	49.84	ICAM_1	63.3	IMR90 p8
86.0	C7	14.33	ICAM_1	63.3	IMR90 p8
86.5	C7	4.25	ICAM_1	63.3	IMR90 p8
87.0	C7	3.4	ICAM_1	63.3	IMR90 p8
87.5	C7	2.77	ICAM_1	63.3	IMR90 p8
88.0	C7	2.74	ICAM_1	63.3	IMR90 p8
88.5	C7	2.82	ICAM_1	63.3	IMR90 p8
89.0	C7	2.44	ICAM_1	63.3	IMR90 p8
89.5	C7	2.44	ICAM_1	63.3	IMR90 p8
90.0	C7	2.19	ICAM_1	63.3	IMR90 p8
90.5	C7	1.89	ICAM_1	63.3	IMR90 p8
91.0	C7	1.58	ICAM_1	63.3	IMR90 p8
91.5	C7	1.65	ICAM_1	63.3	IMR90 p8
92.0	C7	1.62	ICAM_1	63.3	IMR90 p8
92.5	C7	1.95	ICAM_1	63.3	IMR90 p8
93.0	C7	2.25	ICAM_1	63.3	IMR90 p8
93.5	C7	2.1	ICAM_1	63.3	IMR90 p8
94.0	C7	2.29	ICAM_1	63.3	IMR90 p8
94.5	C7	2.03	ICAM_1	63.3	IMR90 p8
95.0	C7	0.73	ICAM_1	63.3	IMR90 p8
55.0	D7	7.45	ICAM_1	61.4	IMR90 p8
55.5	D7	16.14	ICAM_1	61.4	IMR90 p8
56.0	D7	14.9	ICAM_1	61.4	IMR90 p8
56.5	D7	14.9	ICAM_1	61.4	IMR90 p8
57.0	D7	14.9	ICAM_1	61.4	IMR90 p8
57.5	D7	14.64	ICAM_1	61.4	IMR90 p8
58.0	D7	16.16	ICAM_1	61.4	IMR90 p8
58.5	D7	19.47	ICAM_1	61.4	IMR90 p8
59.0	D7	22.49	ICAM_1	61.4	IMR90 p8
59.5	D7	24.87	ICAM_1	61.4	IMR90 p8
60.0	D7	27.93	ICAM_1	61.4	IMR90 p8
60.5	D7	31.37	ICAM_1	61.4	IMR90 p8
61.0	D7	34.53	ICAM_1	61.4	IMR90 p8
61.5	D7	37.92	ICAM_1	61.4	IMR90 p8
62.0	D7	41.4	ICAM_1	61.4	IMR90 p8
62.5	D7	43.87	ICAM_1	61.4	IMR90 p8
63.0	D7	45.56	ICAM_1	61.4	IMR90 p8
63.5	D7	47.63	ICAM_1	61.4	IMR90 p8
64.0	D7	50.56	ICAM_1	61.4	IMR90 p8
64.5	D7	55.06	ICAM_1	61.4	IMR90 p8
65.0	D7	61.32	ICAM_1	61.4	IMR90 p8
65.5	D7	69.62	ICAM_1	61.4	IMR90 p8
66.0	D7	78.69	ICAM_1	61.4	IMR90 p8
66.5	D7	86.22	ICAM_1	61.4	IMR90 p8
67.0	D7	92.02	ICAM_1	61.4	IMR90 p8
67.5	D7	96.45	ICAM_1	61.4	IMR90 p8
68.0	D7	97.88	ICAM_1	61.4	IMR90 p8
68.5	D7	97.62	ICAM_1	61.4	IMR90 p8
69.0	D7	98.18	ICAM_1	61.4	IMR90 p8
69.5	D7	98.43	ICAM_1	61.4	IMR90 p8
70.0	D7	98.01	ICAM_1	61.4	IMR90 p8
70.5	D7	98.86	ICAM_1	61.4	IMR90 p8
71.0	D7	99.66	ICAM_1	61.4	IMR90 p8
71.5	D7	99.32	ICAM_1	61.4	IMR90 p8
72.0	D7	98.98	ICAM_1	61.4	IMR90 p8
72.5	D7	98.59	ICAM_1	61.4	IMR90 p8
73.0	D7	97.87	ICAM_1	61.4	IMR90 p8
73.5	D7	97.52	ICAM_1	61.4	IMR90 p8
74.0	D7	96.99	ICAM_1	61.4	IMR90 p8
74.5	D7	96.32	ICAM_1	61.4	IMR90 p8
75.0	D7	96.33	ICAM_1	61.4	IMR90 p8
75.5	D7	96.03	ICAM_1	61.4	IMR90 p8
76.0	D7	94.64	ICAM_1	61.4	IMR90 p8
76.5	D7	93.75	ICAM_1	61.4	IMR90 p8
77.0	D7	92.79	ICAM_1	61.4	IMR90 p8
77.5	D7	90.69	ICAM_1	61.4	IMR90 p8
78.0	D7	89.0	ICAM_1	61.4	IMR90 p8
78.5	D7	88.76	ICAM_1	61.4	IMR90 p8
79.0	D7	88.53	ICAM_1	61.4	IMR90 p8
79.5	D7	89.27	ICAM_1	61.4	IMR90 p8
80.0	D7	92.85	ICAM_1	61.4	IMR90 p8
80.5	D7	101.68	ICAM_1	61.4	IMR90 p8
81.0	D7	128.06	ICAM_1	61.4	IMR90 p8
81.5	D7	176.09	ICAM_1	61.4	IMR90 p8
82.0	D7	229.49	ICAM_1	61.4	IMR90 p8
82.5	D7	275.74	ICAM_1	61.4	IMR90 p8
83.0	D7	307.18	ICAM_1	61.4	IMR90 p8
83.5	D7	298.89	ICAM_1	61.4	IMR90 p8
84.0	D7	244.07	ICAM_1	61.4	IMR90 p8
84.5	D7	173.05	ICAM_1	61.4	IMR90 p8
85.0	D7	106.45	ICAM_1	61.4	IMR90 p8
85.5	D7	49.64	ICAM_1	61.4	IMR90 p8
86.0	D7	14.47	ICAM_1	61.4	IMR90 p8
86.5	D7	3.65	ICAM_1	61.4	IMR90 p8
87.0	D7	3.27	ICAM_1	61.4	IMR90 p8
87.5	D7	3.49	ICAM_1	61.4	IMR90 p8
88.0	D7	2.97	ICAM_1	61.4	IMR90 p8
88.5	D7	2.56	ICAM_1	61.4	IMR90 p8
89.0	D7	2.5	ICAM_1	61.4	IMR90 p8
89.5	D7	2.07	ICAM_1	61.4	IMR90 p8
90.0	D7	2.17	ICAM_1	61.4	IMR90 p8
90.5	D7	2.43	ICAM_1	61.4	IMR90 p8
91.0	D7	2.15	ICAM_1	61.4	IMR90 p8
91.5	D7	2.28	ICAM_1	61.4	IMR90 p8
92.0	D7	2.64	ICAM_1	61.4	IMR90 p8
92.5	D7	2.34	ICAM_1	61.4	IMR90 p8
93.0	D7	2.37	ICAM_1	61.4	IMR90 p8
93.5	D7	2.71	ICAM_1	61.4	IMR90 p8
94.0	D7	2.66	ICAM_1	61.4	IMR90 p8
94.5	D7	2.65	ICAM_1	61.4	IMR90 p8
95.0	D7	1.12	ICAM_1	61.4	IMR90 p8
55.0	E7	5.89	ICAM_1	59.0	IMR90 p8
55.5	E7	12.77	ICAM_1	59.0	IMR90 p8
56.0	E7	11.79	ICAM_1	59.0	IMR90 p8
56.5	E7	11.79	ICAM_1	59.0	IMR90 p8
57.0	E7	11.79	ICAM_1	59.0	IMR90 p8
57.5	E7	11.47	ICAM_1	59.0	IMR90 p8
58.0	E7	13.5	ICAM_1	59.0	IMR90 p8
58.5	E7	16.84	ICAM_1	59.0	IMR90 p8
59.0	E7	19.82	ICAM_1	59.0	IMR90 p8
59.5	E7	23.45	ICAM_1	59.0	IMR90 p8
60.0	E7	27.97	ICAM_1	59.0	IMR90 p8
60.5	E7	31.84	ICAM_1	59.0	IMR90 p8
61.0	E7	33.71	ICAM_1	59.0	IMR90 p8
61.5	E7	35.2	ICAM_1	59.0	IMR90 p8
62.0	E7	36.82	ICAM_1	59.0	IMR90 p8
62.5	E7	38.68	ICAM_1	59.0	IMR90 p8
63.0	E7	40.87	ICAM_1	59.0	IMR90 p8
63.5	E7	44.55	ICAM_1	59.0	IMR90 p8
64.0	E7	50.05	ICAM_1	59.0	IMR90 p8
64.5	E7	56.39	ICAM_1	59.0	IMR90 p8
65.0	E7	62.86	ICAM_1	59.0	IMR90 p8
65.5	E7	70.14	ICAM_1	59.0	IMR90 p8
66.0	E7	76.96	ICAM_1	59.0	IMR90 p8
66.5	E7	82.44	ICAM_1	59.0	IMR90 p8
67.0	E7	86.75	ICAM_1	59.0	IMR90 p8
67.5	E7	89.64	ICAM_1	59.0	IMR90 p8
68.0	E7	91.32	ICAM_1	59.0	IMR90 p8
68.5	E7	91.99	ICAM_1	59.0	IMR90 p8
69.0	E7	91.49	ICAM_1	59.0	IMR90 p8
69.5	E7	91.0	ICAM_1	59.0	IMR90 p8
70.0	E7	90.48	ICAM_1	59.0	IMR90 p8
70.5	E7	89.55	ICAM_1	59.0	IMR90 p8
71.0	E7	89.85	ICAM_1	59.0	IMR90 p8
71.5	E7	91.18	ICAM_1	59.0	IMR90 p8
72.0	E7	91.81	ICAM_1	59.0	IMR90 p8
72.5	E7	92.66	ICAM_1	59.0	IMR90 p8
73.0	E7	93.77	ICAM_1	59.0	IMR90 p8
73.5	E7	93.53	ICAM_1	59.0	IMR90 p8
74.0	E7	92.69	ICAM_1	59.0	IMR90 p8
74.5	E7	91.9	ICAM_1	59.0	IMR90 p8
75.0	E7	90.7	ICAM_1	59.0	IMR90 p8
75.5	E7	88.99	ICAM_1	59.0	IMR90 p8
76.0	E7	87.31	ICAM_1	59.0	IMR90 p8
76.5	E7	85.35	ICAM_1	59.0	IMR90 p8
77.0	E7	83.55	ICAM_1	59.0	IMR90 p8
77.5	E7	82.01	ICAM_1	59.0	IMR90 p8
78.0	E7	80.84	ICAM_1	59.0	IMR90 p8
78.5	E7	80.6	ICAM_1	59.0	IMR90 p8
79.0	E7	81.64	ICAM_1	59.0	IMR90 p8
79.5	E7	83.12	ICAM_1	59.0	IMR90 p8
80.0	E7	85.76	ICAM_1	59.0	IMR90 p8
80.5	E7	93.9	ICAM_1	59.0	IMR90 p8
81.0	E7	118.5	ICAM_1	59.0	IMR90 p8
81.5	E7	160.66	ICAM_1	59.0	IMR90 p8
82.0	E7	206.84	ICAM_1	59.0	IMR90 p8
82.5	E7	247.82	ICAM_1	59.0	IMR90 p8
83.0	E7	274.52	ICAM_1	59.0	IMR90 p8
83.5	E7	264.46	ICAM_1	59.0	IMR90 p8
84.0	E7	213.86	ICAM_1	59.0	IMR90 p8
84.5	E7	150.44	ICAM_1	59.0	IMR90 p8
85.0	E7	91.21	ICAM_1	59.0	IMR90 p8
85.5	E7	41.35	ICAM_1	59.0	IMR90 p8
86.0	E7	11.02	ICAM_1	59.0	IMR90 p8
86.5	E7	2.72	ICAM_1	59.0	IMR90 p8
87.0	E7	3.32	ICAM_1	59.0	IMR90 p8
87.5	E7	3.42	ICAM_1	59.0	IMR90 p8
88.0	E7	2.39	ICAM_1	59.0	IMR90 p8
88.5	E7	2.08	ICAM_1	59.0	IMR90 p8
89.0	E7	2.03	ICAM_1	59.0	IMR90 p8
89.5	E7	0.93	ICAM_1	59.0	IMR90 p8
90.0	E7	0.73	ICAM_1	59.0	IMR90 p8
90.5	E7	1.73	ICAM_1	59.0	IMR90 p8
91.0	E7	1.85	ICAM_1	59.0	IMR90 p8
91.5	E7	1.84	ICAM_1	59.0	IMR90 p8
92.0	E7	2.79	ICAM_1	59.0	IMR90 p8
92.5	E7	2.88	ICAM_1	59.0	IMR90 p8
93.0	E7	2.21	ICAM_1	59.0	IMR90 p8
93.5	E7	1.97	ICAM_1	59.0	IMR90 p8
94.0	E7	1.76	ICAM_1	59.0	IMR90 p8
94.5	E7	1.06	ICAM_1	59.0	IMR90 p8
95.0	E7	0.26	ICAM_1	59.0	IMR90 p8
55.0	F7	2.97	ICAM_1	57.0	IMR90 p8
55.5	F7	6.42	ICAM_1	57.0	IMR90 p8
56.0	F7	5.93	ICAM_1	57.0	IMR90 p8
56.5	F7	5.93	ICAM_1	57.0	IMR90 p8
57.0	F7	5.93	ICAM_1	57.0	IMR90 p8
57.5	F7	5.47	ICAM_1	57.0	IMR90 p8
58.0	F7	8.29	ICAM_1	57.0	IMR90 p8
58.5	F7	13.89	ICAM_1	57.0	IMR90 p8
59.0	F7	19.28	ICAM_1	57.0	IMR90 p8
59.5	F7	24.35	ICAM_1	57.0	IMR90 p8
60.0	F7	28.84	ICAM_1	57.0	IMR90 p8
60.5	F7	32.78	ICAM_1	57.0	IMR90 p8
61.0	F7	35.89	ICAM_1	57.0	IMR90 p8
61.5	F7	37.88	ICAM_1	57.0	IMR90 p8
62.0	F7	38.78	ICAM_1	57.0	IMR90 p8
62.5	F7	39.41	ICAM_1	57.0	IMR90 p8
63.0	F7	39.79	ICAM_1	57.0	IMR90 p8
63.5	F7	40.28	ICAM_1	57.0	IMR90 p8
64.0	F7	41.77	ICAM_1	57.0	IMR90 p8
64.5	F7	44.9	ICAM_1	57.0	IMR90 p8
65.0	F7	49.69	ICAM_1	57.0	IMR90 p8
65.5	F7	56.22	ICAM_1	57.0	IMR90 p8
66.0	F7	63.1	ICAM_1	57.0	IMR90 p8
66.5	F7	69.76	ICAM_1	57.0	IMR90 p8
67.0	F7	75.67	ICAM_1	57.0	IMR90 p8
67.5	F7	79.66	ICAM_1	57.0	IMR90 p8
68.0	F7	81.57	ICAM_1	57.0	IMR90 p8
68.5	F7	82.46	ICAM_1	57.0	IMR90 p8
69.0	F7	82.44	ICAM_1	57.0	IMR90 p8
69.5	F7	81.6	ICAM_1	57.0	IMR90 p8
70.0	F7	80.75	ICAM_1	57.0	IMR90 p8
70.5	F7	79.95	ICAM_1	57.0	IMR90 p8
71.0	F7	79.84	ICAM_1	57.0	IMR90 p8
71.5	F7	80.54	ICAM_1	57.0	IMR90 p8
72.0	F7	81.28	ICAM_1	57.0	IMR90 p8
72.5	F7	81.89	ICAM_1	57.0	IMR90 p8
73.0	F7	82.79	ICAM_1	57.0	IMR90 p8
73.5	F7	82.86	ICAM_1	57.0	IMR90 p8
74.0	F7	81.59	ICAM_1	57.0	IMR90 p8
74.5	F7	80.25	ICAM_1	57.0	IMR90 p8
75.0	F7	79.0	ICAM_1	57.0	IMR90 p8
75.5	F7	77.67	ICAM_1	57.0	IMR90 p8
76.0	F7	76.85	ICAM_1	57.0	IMR90 p8
76.5	F7	76.69	ICAM_1	57.0	IMR90 p8
77.0	F7	76.46	ICAM_1	57.0	IMR90 p8
77.5	F7	76.31	ICAM_1	57.0	IMR90 p8
78.0	F7	76.06	ICAM_1	57.0	IMR90 p8
78.5	F7	75.0	ICAM_1	57.0	IMR90 p8
79.0	F7	73.83	ICAM_1	57.0	IMR90 p8
79.5	F7	73.57	ICAM_1	57.0	IMR90 p8
80.0	F7	74.88	ICAM_1	57.0	IMR90 p8
80.5	F7	80.36	ICAM_1	57.0	IMR90 p8
81.0	F7	101.17	ICAM_1	57.0	IMR90 p8
81.5	F7	139.49	ICAM_1	57.0	IMR90 p8
82.0	F7	181.19	ICAM_1	57.0	IMR90 p8
82.5	F7	217.04	ICAM_1	57.0	IMR90 p8
83.0	F7	242.13	ICAM_1	57.0	IMR90 p8
83.5	F7	235.46	ICAM_1	57.0	IMR90 p8
84.0	F7	190.92	ICAM_1	57.0	IMR90 p8
84.5	F7	134.84	ICAM_1	57.0	IMR90 p8
85.0	F7	83.27	ICAM_1	57.0	IMR90 p8
85.5	F7	38.52	ICAM_1	57.0	IMR90 p8
86.0	F7	10.58	ICAM_1	57.0	IMR90 p8
86.5	F7	2.96	ICAM_1	57.0	IMR90 p8
87.0	F7	2.76	ICAM_1	57.0	IMR90 p8
87.5	F7	2.48	ICAM_1	57.0	IMR90 p8
88.0	F7	1.78	ICAM_1	57.0	IMR90 p8
88.5	F7	1.59	ICAM_1	57.0	IMR90 p8
89.0	F7	1.88	ICAM_1	57.0	IMR90 p8
89.5	F7	2.15	ICAM_1	57.0	IMR90 p8
90.0	F7	2.12	ICAM_1	57.0	IMR90 p8
90.5	F7	2.31	ICAM_1	57.0	IMR90 p8
91.0	F7	2.19	ICAM_1	57.0	IMR90 p8
91.5	F7	1.6	ICAM_1	57.0	IMR90 p8
92.0	F7	1.25	ICAM_1	57.0	IMR90 p8
92.5	F7	1.2	ICAM_1	57.0	IMR90 p8
93.0	F7	1.21	ICAM_1	57.0	IMR90 p8
93.5	F7	1.42	ICAM_1	57.0	IMR90 p8
94.0	F7	1.79	ICAM_1	57.0	IMR90 p8
94.5	F7	2.37	ICAM_1	57.0	IMR90 p8
95.0	F7	1.31	ICAM_1	57.0	IMR90 p8
55.0	G7	3.84	ICAM_1	55.7	IMR90 p8
55.5	G7	8.32	ICAM_1	55.7	IMR90 p8
56.0	G7	7.68	ICAM_1	55.7	IMR90 p8
56.5	G7	7.68	ICAM_1	55.7	IMR90 p8
57.0	G7	7.68	ICAM_1	55.7	IMR90 p8
57.5	G7	7.13	ICAM_1	55.7	IMR90 p8
58.0	G7	10.38	ICAM_1	55.7	IMR90 p8
58.5	G7	17.54	ICAM_1	55.7	IMR90 p8
59.0	G7	24.51	ICAM_1	55.7	IMR90 p8
59.5	G7	30.94	ICAM_1	55.7	IMR90 p8
60.0	G7	35.46	ICAM_1	55.7	IMR90 p8
60.5	G7	38.45	ICAM_1	55.7	IMR90 p8
61.0	G7	40.04	ICAM_1	55.7	IMR90 p8
61.5	G7	40.05	ICAM_1	55.7	IMR90 p8
62.0	G7	39.16	ICAM_1	55.7	IMR90 p8
62.5	G7	37.53	ICAM_1	55.7	IMR90 p8
63.0	G7	36.02	ICAM_1	55.7	IMR90 p8
63.5	G7	34.89	ICAM_1	55.7	IMR90 p8
64.0	G7	34.62	ICAM_1	55.7	IMR90 p8
64.5	G7	36.16	ICAM_1	55.7	IMR90 p8
65.0	G7	40.29	ICAM_1	55.7	IMR90 p8
65.5	G7	46.66	ICAM_1	55.7	IMR90 p8
66.0	G7	54.62	ICAM_1	55.7	IMR90 p8
66.5	G7	62.65	ICAM_1	55.7	IMR90 p8
67.0	G7	69.45	ICAM_1	55.7	IMR90 p8
67.5	G7	74.36	ICAM_1	55.7	IMR90 p8
68.0	G7	76.77	ICAM_1	55.7	IMR90 p8
68.5	G7	77.84	ICAM_1	55.7	IMR90 p8
69.0	G7	78.28	ICAM_1	55.7	IMR90 p8
69.5	G7	77.73	ICAM_1	55.7	IMR90 p8
70.0	G7	77.14	ICAM_1	55.7	IMR90 p8
70.5	G7	76.73	ICAM_1	55.7	IMR90 p8
71.0	G7	75.6	ICAM_1	55.7	IMR90 p8
71.5	G7	74.71	ICAM_1	55.7	IMR90 p8
72.0	G7	74.16	ICAM_1	55.7	IMR90 p8
72.5	G7	73.61	ICAM_1	55.7	IMR90 p8
73.0	G7	73.75	ICAM_1	55.7	IMR90 p8
73.5	G7	74.38	ICAM_1	55.7	IMR90 p8
74.0	G7	74.57	ICAM_1	55.7	IMR90 p8
74.5	G7	75.0	ICAM_1	55.7	IMR90 p8
75.0	G7	74.86	ICAM_1	55.7	IMR90 p8
75.5	G7	73.92	ICAM_1	55.7	IMR90 p8
76.0	G7	72.86	ICAM_1	55.7	IMR90 p8
76.5	G7	72.01	ICAM_1	55.7	IMR90 p8
77.0	G7	71.26	ICAM_1	55.7	IMR90 p8
77.5	G7	70.18	ICAM_1	55.7	IMR90 p8
78.0	G7	69.31	ICAM_1	55.7	IMR90 p8
78.5	G7	68.75	ICAM_1	55.7	IMR90 p8
79.0	G7	67.67	ICAM_1	55.7	IMR90 p8
79.5	G7	66.52	ICAM_1	55.7	IMR90 p8
80.0	G7	67.75	ICAM_1	55.7	IMR90 p8
80.5	G7	72.73	ICAM_1	55.7	IMR90 p8
81.0	G7	89.38	ICAM_1	55.7	IMR90 p8
81.5	G7	121.97	ICAM_1	55.7	IMR90 p8
82.0	G7	159.08	ICAM_1	55.7	IMR90 p8
82.5	G7	191.25	ICAM_1	55.7	IMR90 p8
83.0	G7	213.75	ICAM_1	55.7	IMR90 p8
83.5	G7	209.7	ICAM_1	55.7	IMR90 p8
84.0	G7	172.06	ICAM_1	55.7	IMR90 p8
84.5	G7	122.44	ICAM_1	55.7	IMR90 p8
85.0	G7	76.36	ICAM_1	55.7	IMR90 p8
85.5	G7	36.37	ICAM_1	55.7	IMR90 p8
86.0	G7	10.67	ICAM_1	55.7	IMR90 p8
86.5	G7	3.11	ICAM_1	55.7	IMR90 p8
87.0	G7	3.18	ICAM_1	55.7	IMR90 p8
87.5	G7	2.85	ICAM_1	55.7	IMR90 p8
88.0	G7	2.39	ICAM_1	55.7	IMR90 p8
88.5	G7	2.27	ICAM_1	55.7	IMR90 p8
89.0	G7	2.18	ICAM_1	55.7	IMR90 p8
89.5	G7	1.61	ICAM_1	55.7	IMR90 p8
90.0	G7	1.57	ICAM_1	55.7	IMR90 p8
90.5	G7	2.16	ICAM_1	55.7	IMR90 p8
91.0	G7	2.59	ICAM_1	55.7	IMR90 p8
91.5	G7	2.65	ICAM_1	55.7	IMR90 p8
92.0	G7	3.19	ICAM_1	55.7	IMR90 p8
92.5	G7	3.3	ICAM_1	55.7	IMR90 p8
93.0	G7	2.48	ICAM_1	55.7	IMR90 p8
93.5	G7	1.62	ICAM_1	55.7	IMR90 p8
94.0	G7	1.21	ICAM_1	55.7	IMR90 p8
94.5	G7	0.07	ICAM_1	55.7	IMR90 p8
95.0	G7	-0.53	ICAM_1	55.7	IMR90 p8
55.0	H7	4.31	ICAM_1	55.0	IMR90 p8
55.5	H7	9.34	ICAM_1	55.0	IMR90 p8
56.0	H7	8.62	ICAM_1	55.0	IMR90 p8
56.5	H7	8.62	ICAM_1	55.0	IMR90 p8
57.0	H7	8.62	ICAM_1	55.0	IMR90 p8
57.5	H7	7.96	ICAM_1	55.0	IMR90 p8
58.0	H7	12.02	ICAM_1	55.0	IMR90 p8
58.5	H7	19.93	ICAM_1	55.0	IMR90 p8
59.0	H7	26.94	ICAM_1	55.0	IMR90 p8
59.5	H7	32.69	ICAM_1	55.0	IMR90 p8
60.0	H7	36.33	ICAM_1	55.0	IMR90 p8
60.5	H7	38.94	ICAM_1	55.0	IMR90 p8
61.0	H7	40.49	ICAM_1	55.0	IMR90 p8
61.5	H7	40.11	ICAM_1	55.0	IMR90 p8
62.0	H7	38.92	ICAM_1	55.0	IMR90 p8
62.5	H7	38.19	ICAM_1	55.0	IMR90 p8
63.0	H7	37.05	ICAM_1	55.0	IMR90 p8
63.5	H7	35.77	ICAM_1	55.0	IMR90 p8
64.0	H7	35.67	ICAM_1	55.0	IMR90 p8
64.5	H7	37.28	ICAM_1	55.0	IMR90 p8
65.0	H7	39.57	ICAM_1	55.0	IMR90 p8
65.5	H7	43.82	ICAM_1	55.0	IMR90 p8
66.0	H7	50.28	ICAM_1	55.0	IMR90 p8
66.5	H7	57.18	ICAM_1	55.0	IMR90 p8
67.0	H7	63.47	ICAM_1	55.0	IMR90 p8
67.5	H7	69.16	ICAM_1	55.0	IMR90 p8
68.0	H7	72.92	ICAM_1	55.0	IMR90 p8
68.5	H7	74.41	ICAM_1	55.0	IMR90 p8
69.0	H7	74.59	ICAM_1	55.0	IMR90 p8
69.5	H7	73.61	ICAM_1	55.0	IMR90 p8
70.0	H7	72.09	ICAM_1	55.0	IMR90 p8
70.5	H7	70.74	ICAM_1	55.0	IMR90 p8
71.0	H7	69.68	ICAM_1	55.0	IMR90 p8
71.5	H7	68.84	ICAM_1	55.0	IMR90 p8
72.0	H7	68.77	ICAM_1	55.0	IMR90 p8
72.5	H7	69.39	ICAM_1	55.0	IMR90 p8
73.0	H7	69.95	ICAM_1	55.0	IMR90 p8
73.5	H7	70.23	ICAM_1	55.0	IMR90 p8
74.0	H7	70.66	ICAM_1	55.0	IMR90 p8
74.5	H7	70.59	ICAM_1	55.0	IMR90 p8
75.0	H7	69.44	ICAM_1	55.0	IMR90 p8
75.5	H7	68.27	ICAM_1	55.0	IMR90 p8
76.0	H7	67.55	ICAM_1	55.0	IMR90 p8
76.5	H7	66.34	ICAM_1	55.0	IMR90 p8
77.0	H7	65.08	ICAM_1	55.0	IMR90 p8
77.5	H7	64.43	ICAM_1	55.0	IMR90 p8
78.0	H7	63.52	ICAM_1	55.0	IMR90 p8
78.5	H7	62.55	ICAM_1	55.0	IMR90 p8
79.0	H7	62.47	ICAM_1	55.0	IMR90 p8
79.5	H7	62.29	ICAM_1	55.0	IMR90 p8
80.0	H7	62.69	ICAM_1	55.0	IMR90 p8
80.5	H7	66.57	ICAM_1	55.0	IMR90 p8
81.0	H7	79.71	ICAM_1	55.0	IMR90 p8
81.5	H7	106.58	ICAM_1	55.0	IMR90 p8
82.0	H7	139.99	ICAM_1	55.0	IMR90 p8
82.5	H7	170.05	ICAM_1	55.0	IMR90 p8
83.0	H7	191.98	ICAM_1	55.0	IMR90 p8
83.5	H7	192.72	ICAM_1	55.0	IMR90 p8
84.0	H7	162.33	ICAM_1	55.0	IMR90 p8
84.5	H7	117.55	ICAM_1	55.0	IMR90 p8
85.0	H7	75.15	ICAM_1	55.0	IMR90 p8
85.5	H7	37.92	ICAM_1	55.0	IMR90 p8
86.0	H7	12.28	ICAM_1	55.0	IMR90 p8
86.5	H7	3.33	ICAM_1	55.0	IMR90 p8
87.0	H7	3.26	ICAM_1	55.0	IMR90 p8
87.5	H7	3.08	ICAM_1	55.0	IMR90 p8
88.0	H7	2.05	ICAM_1	55.0	IMR90 p8
88.5	H7	2.1	ICAM_1	55.0	IMR90 p8
89.0	H7	2.57	ICAM_1	55.0	IMR90 p8
89.5	H7	1.4	ICAM_1	55.0	IMR90 p8
90.0	H7	0.97	ICAM_1	55.0	IMR90 p8
90.5	H7	2.12	ICAM_1	55.0	IMR90 p8
91.0	H7	1.93	ICAM_1	55.0	IMR90 p8
91.5	H7	1.16	ICAM_1	55.0	IMR90 p8
92.0	H7	1.74	ICAM_1	55.0	IMR90 p8
92.5	H7	2.22	ICAM_1	55.0	IMR90 p8
93.0	H7	1.74	ICAM_1	55.0	IMR90 p8
93.5	H7	1.95	ICAM_1	55.0	IMR90 p8
94.0	H7	2.55	ICAM_1	55.0	IMR90 p8
94.5	H7	3.23	ICAM_1	55.0	IMR90 p8
95.0	H7	1.7	ICAM_1	55.0	IMR90 p8
