# Supplementary material for: Primer PICKR: literature-mined scoring platform for robust RT–qPCR primers
Source: Nat Commun. 2026 May 28;17:6938. doi: 10.1038/s41467-026-73648-2 (PMC13388996; doi:10.1038/s41467-026-73648-2)
Supplement: Supplementary file 11 — Source Data [file 41467_2026_73648_MOESM11_ESM.zip › Suppl_Fig_S4/melting_curve_data_SNAI_1.csv]

Temperature	Well	Derivative	Target	melt temp	Replicate
55.0	A6	4.94	SNAI_1	65.0	IMR90 p11
55.5	A6	10.71	SNAI_1	65.0	IMR90 p11
56.0	A6	9.89	SNAI_1	65.0	IMR90 p11
56.5	A6	9.89	SNAI_1	65.0	IMR90 p11
57.0	A6	9.89	SNAI_1	65.0	IMR90 p11
57.5	A6	9.56	SNAI_1	65.0	IMR90 p11
58.0	A6	11.44	SNAI_1	65.0	IMR90 p11
58.5	A6	16.04	SNAI_1	65.0	IMR90 p11
59.0	A6	20.57	SNAI_1	65.0	IMR90 p11
59.5	A6	22.59	SNAI_1	65.0	IMR90 p11
60.0	A6	23.31	SNAI_1	65.0	IMR90 p11
60.5	A6	25.16	SNAI_1	65.0	IMR90 p11
61.0	A6	25.71	SNAI_1	65.0	IMR90 p11
61.5	A6	24.5	SNAI_1	65.0	IMR90 p11
62.0	A6	24.88	SNAI_1	65.0	IMR90 p11
62.5	A6	26.19	SNAI_1	65.0	IMR90 p11
63.0	A6	26.57	SNAI_1	65.0	IMR90 p11
63.5	A6	28.79	SNAI_1	65.0	IMR90 p11
64.0	A6	33.81	SNAI_1	65.0	IMR90 p11
64.5	A6	40.16	SNAI_1	65.0	IMR90 p11
65.0	A6	48.12	SNAI_1	65.0	IMR90 p11
65.5	A6	58.33	SNAI_1	65.0	IMR90 p11
66.0	A6	70.03	SNAI_1	65.0	IMR90 p11
66.5	A6	82.64	SNAI_1	65.0	IMR90 p11
67.0	A6	97.89	SNAI_1	65.0	IMR90 p11
67.5	A6	118.59	SNAI_1	65.0	IMR90 p11
68.0	A6	147.33	SNAI_1	65.0	IMR90 p11
68.5	A6	184.27	SNAI_1	65.0	IMR90 p11
69.0	A6	227.31	SNAI_1	65.0	IMR90 p11
69.5	A6	270.31	SNAI_1	65.0	IMR90 p11
70.0	A6	303.26	SNAI_1	65.0	IMR90 p11
70.5	A6	317.05	SNAI_1	65.0	IMR90 p11
71.0	A6	307.96	SNAI_1	65.0	IMR90 p11
71.5	A6	277.77	SNAI_1	65.0	IMR90 p11
72.0	A6	232.01	SNAI_1	65.0	IMR90 p11
72.5	A6	180.73	SNAI_1	65.0	IMR90 p11
73.0	A6	133.71	SNAI_1	65.0	IMR90 p11
73.5	A6	95.73	SNAI_1	65.0	IMR90 p11
74.0	A6	68.07	SNAI_1	65.0	IMR90 p11
74.5	A6	50.74	SNAI_1	65.0	IMR90 p11
75.0	A6	40.96	SNAI_1	65.0	IMR90 p11
75.5	A6	35.4	SNAI_1	65.0	IMR90 p11
76.0	A6	32.64	SNAI_1	65.0	IMR90 p11
76.5	A6	31.74	SNAI_1	65.0	IMR90 p11
77.0	A6	31.42	SNAI_1	65.0	IMR90 p11
77.5	A6	31.06	SNAI_1	65.0	IMR90 p11
78.0	A6	30.77	SNAI_1	65.0	IMR90 p11
78.5	A6	30.76	SNAI_1	65.0	IMR90 p11
79.0	A6	30.65	SNAI_1	65.0	IMR90 p11
79.5	A6	30.52	SNAI_1	65.0	IMR90 p11
80.0	A6	30.91	SNAI_1	65.0	IMR90 p11
80.5	A6	31.24	SNAI_1	65.0	IMR90 p11
81.0	A6	30.72	SNAI_1	65.0	IMR90 p11
81.5	A6	29.8	SNAI_1	65.0	IMR90 p11
82.0	A6	28.51	SNAI_1	65.0	IMR90 p11
82.5	A6	26.41	SNAI_1	65.0	IMR90 p11
83.0	A6	24.38	SNAI_1	65.0	IMR90 p11
83.5	A6	23.04	SNAI_1	65.0	IMR90 p11
84.0	A6	21.69	SNAI_1	65.0	IMR90 p11
84.5	A6	21.78	SNAI_1	65.0	IMR90 p11
85.0	A6	26.35	SNAI_1	65.0	IMR90 p11
85.5	A6	33.17	SNAI_1	65.0	IMR90 p11
86.0	A6	38.73	SNAI_1	65.0	IMR90 p11
86.5	A6	43.58	SNAI_1	65.0	IMR90 p11
87.0	A6	45.26	SNAI_1	65.0	IMR90 p11
87.5	A6	38.61	SNAI_1	65.0	IMR90 p11
88.0	A6	27.44	SNAI_1	65.0	IMR90 p11
88.5	A6	17.61	SNAI_1	65.0	IMR90 p11
89.0	A6	9.01	SNAI_1	65.0	IMR90 p11
89.5	A6	3.14	SNAI_1	65.0	IMR90 p11
90.0	A6	1.58	SNAI_1	65.0	IMR90 p11
90.5	A6	1.89	SNAI_1	65.0	IMR90 p11
91.0	A6	2.21	SNAI_1	65.0	IMR90 p11
91.5	A6	2.81	SNAI_1	65.0	IMR90 p11
92.0	A6	2.25	SNAI_1	65.0	IMR90 p11
92.5	A6	1.8	SNAI_1	65.0	IMR90 p11
93.0	A6	2.64	SNAI_1	65.0	IMR90 p11
93.5	A6	3.31	SNAI_1	65.0	IMR90 p11
94.0	A6	3.41	SNAI_1	65.0	IMR90 p11
94.5	A6	4.66	SNAI_1	65.0	IMR90 p11
95.0	A6	2.61	SNAI_1	65.0	IMR90 p11
55.0	B6	7.63	SNAI_1	64.5	IMR90 p11
55.5	B6	16.53	SNAI_1	64.5	IMR90 p11
56.0	B6	15.26	SNAI_1	64.5	IMR90 p11
56.5	B6	15.26	SNAI_1	64.5	IMR90 p11
57.0	B6	15.26	SNAI_1	64.5	IMR90 p11
57.5	B6	14.91	SNAI_1	64.5	IMR90 p11
58.0	B6	16.97	SNAI_1	64.5	IMR90 p11
58.5	B6	21.93	SNAI_1	64.5	IMR90 p11
59.0	B6	25.65	SNAI_1	64.5	IMR90 p11
59.5	B6	28.3	SNAI_1	64.5	IMR90 p11
60.0	B6	31.31	SNAI_1	64.5	IMR90 p11
60.5	B6	33.89	SNAI_1	64.5	IMR90 p11
61.0	B6	35.12	SNAI_1	64.5	IMR90 p11
61.5	B6	36.17	SNAI_1	64.5	IMR90 p11
62.0	B6	37.56	SNAI_1	64.5	IMR90 p11
62.5	B6	38.12	SNAI_1	64.5	IMR90 p11
63.0	B6	38.98	SNAI_1	64.5	IMR90 p11
63.5	B6	41.23	SNAI_1	64.5	IMR90 p11
64.0	B6	45.5	SNAI_1	64.5	IMR90 p11
64.5	B6	51.56	SNAI_1	64.5	IMR90 p11
65.0	B6	59.81	SNAI_1	64.5	IMR90 p11
65.5	B6	69.61	SNAI_1	64.5	IMR90 p11
66.0	B6	81.02	SNAI_1	64.5	IMR90 p11
66.5	B6	94.9	SNAI_1	64.5	IMR90 p11
67.0	B6	112.91	SNAI_1	64.5	IMR90 p11
67.5	B6	137.85	SNAI_1	64.5	IMR90 p11
68.0	B6	173.13	SNAI_1	64.5	IMR90 p11
68.5	B6	218.7	SNAI_1	64.5	IMR90 p11
69.0	B6	270.59	SNAI_1	64.5	IMR90 p11
69.5	B6	323.36	SNAI_1	64.5	IMR90 p11
70.0	B6	366.53	SNAI_1	64.5	IMR90 p11
70.5	B6	388.97	SNAI_1	64.5	IMR90 p11
71.0	B6	385.61	SNAI_1	64.5	IMR90 p11
71.5	B6	356.26	SNAI_1	64.5	IMR90 p11
72.0	B6	304.88	SNAI_1	64.5	IMR90 p11
72.5	B6	242.08	SNAI_1	64.5	IMR90 p11
73.0	B6	179.36	SNAI_1	64.5	IMR90 p11
73.5	B6	124.92	SNAI_1	64.5	IMR90 p11
74.0	B6	83.33	SNAI_1	64.5	IMR90 p11
74.5	B6	55.09	SNAI_1	64.5	IMR90 p11
75.0	B6	38.02	SNAI_1	64.5	IMR90 p11
75.5	B6	29.34	SNAI_1	64.5	IMR90 p11
76.0	B6	24.61	SNAI_1	64.5	IMR90 p11
76.5	B6	21.58	SNAI_1	64.5	IMR90 p11
77.0	B6	20.49	SNAI_1	64.5	IMR90 p11
77.5	B6	20.47	SNAI_1	64.5	IMR90 p11
78.0	B6	19.61	SNAI_1	64.5	IMR90 p11
78.5	B6	19.28	SNAI_1	64.5	IMR90 p11
79.0	B6	20.33	SNAI_1	64.5	IMR90 p11
79.5	B6	20.76	SNAI_1	64.5	IMR90 p11
80.0	B6	20.31	SNAI_1	64.5	IMR90 p11
80.5	B6	20.54	SNAI_1	64.5	IMR90 p11
81.0	B6	20.44	SNAI_1	64.5	IMR90 p11
81.5	B6	18.95	SNAI_1	64.5	IMR90 p11
82.0	B6	17.68	SNAI_1	64.5	IMR90 p11
82.5	B6	16.68	SNAI_1	64.5	IMR90 p11
83.0	B6	15.23	SNAI_1	64.5	IMR90 p11
83.5	B6	14.06	SNAI_1	64.5	IMR90 p11
84.0	B6	13.58	SNAI_1	64.5	IMR90 p11
84.5	B6	14.27	SNAI_1	64.5	IMR90 p11
85.0	B6	17.33	SNAI_1	64.5	IMR90 p11
85.5	B6	21.21	SNAI_1	64.5	IMR90 p11
86.0	B6	24.58	SNAI_1	64.5	IMR90 p11
86.5	B6	27.25	SNAI_1	64.5	IMR90 p11
87.0	B6	26.77	SNAI_1	64.5	IMR90 p11
87.5	B6	21.76	SNAI_1	64.5	IMR90 p11
88.0	B6	15.55	SNAI_1	64.5	IMR90 p11
88.5	B6	9.64	SNAI_1	64.5	IMR90 p11
89.0	B6	4.34	SNAI_1	64.5	IMR90 p11
89.5	B6	1.68	SNAI_1	64.5	IMR90 p11
90.0	B6	1.29	SNAI_1	64.5	IMR90 p11
90.5	B6	1.3	SNAI_1	64.5	IMR90 p11
91.0	B6	1.76	SNAI_1	64.5	IMR90 p11
91.5	B6	2.41	SNAI_1	64.5	IMR90 p11
92.0	B6	2.07	SNAI_1	64.5	IMR90 p11
92.5	B6	1.61	SNAI_1	64.5	IMR90 p11
93.0	B6	1.6	SNAI_1	64.5	IMR90 p11
93.5	B6	1.11	SNAI_1	64.5	IMR90 p11
94.0	B6	0.57	SNAI_1	64.5	IMR90 p11
94.5	B6	-0.01	SNAI_1	64.5	IMR90 p11
95.0	B6	-0.28	SNAI_1	64.5	IMR90 p11
55.0	C6	13.75	SNAI_1	63.3	IMR90 p11
55.5	C6	29.8	SNAI_1	63.3	IMR90 p11
56.0	C6	27.5	SNAI_1	63.3	IMR90 p11
56.5	C6	27.5	SNAI_1	63.3	IMR90 p11
57.0	C6	27.5	SNAI_1	63.3	IMR90 p11
57.5	C6	27.31	SNAI_1	63.3	IMR90 p11
58.0	C6	28.4	SNAI_1	63.3	IMR90 p11
58.5	C6	31.44	SNAI_1	63.3	IMR90 p11
59.0	C6	34.38	SNAI_1	63.3	IMR90 p11
59.5	C6	38.42	SNAI_1	63.3	IMR90 p11
60.0	C6	43.39	SNAI_1	63.3	IMR90 p11
60.5	C6	46.47	SNAI_1	63.3	IMR90 p11
61.0	C6	48.75	SNAI_1	63.3	IMR90 p11
61.5	C6	51.01	SNAI_1	63.3	IMR90 p11
62.0	C6	52.09	SNAI_1	63.3	IMR90 p11
62.5	C6	51.98	SNAI_1	63.3	IMR90 p11
63.0	C6	53.42	SNAI_1	63.3	IMR90 p11
63.5	C6	55.65	SNAI_1	63.3	IMR90 p11
64.0	C6	58.63	SNAI_1	63.3	IMR90 p11
64.5	C6	64.5	SNAI_1	63.3	IMR90 p11
65.0	C6	73.84	SNAI_1	63.3	IMR90 p11
65.5	C6	84.61	SNAI_1	63.3	IMR90 p11
66.0	C6	97.56	SNAI_1	63.3	IMR90 p11
66.5	C6	115.29	SNAI_1	63.3	IMR90 p11
67.0	C6	138.04	SNAI_1	63.3	IMR90 p11
67.5	C6	168.05	SNAI_1	63.3	IMR90 p11
68.0	C6	210.84	SNAI_1	63.3	IMR90 p11
68.5	C6	267.19	SNAI_1	63.3	IMR90 p11
69.0	C6	331.34	SNAI_1	63.3	IMR90 p11
69.5	C6	397.83	SNAI_1	63.3	IMR90 p11
70.0	C6	456.55	SNAI_1	63.3	IMR90 p11
70.5	C6	493.52	SNAI_1	63.3	IMR90 p11
71.0	C6	499.77	SNAI_1	63.3	IMR90 p11
71.5	C6	473.07	SNAI_1	63.3	IMR90 p11
72.0	C6	415.86	SNAI_1	63.3	IMR90 p11
72.5	C6	338.13	SNAI_1	63.3	IMR90 p11
73.0	C6	253.41	SNAI_1	63.3	IMR90 p11
73.5	C6	174.71	SNAI_1	63.3	IMR90 p11
74.0	C6	111.41	SNAI_1	63.3	IMR90 p11
74.5	C6	66.23	SNAI_1	63.3	IMR90 p11
75.0	C6	37.54	SNAI_1	63.3	IMR90 p11
75.5	C6	21.92	SNAI_1	63.3	IMR90 p11
76.0	C6	13.73	SNAI_1	63.3	IMR90 p11
76.5	C6	9.19	SNAI_1	63.3	IMR90 p11
77.0	C6	7.6	SNAI_1	63.3	IMR90 p11
77.5	C6	7.42	SNAI_1	63.3	IMR90 p11
78.0	C6	7.63	SNAI_1	63.3	IMR90 p11
78.5	C6	8.48	SNAI_1	63.3	IMR90 p11
79.0	C6	9.25	SNAI_1	63.3	IMR90 p11
79.5	C6	9.49	SNAI_1	63.3	IMR90 p11
80.0	C6	9.39	SNAI_1	63.3	IMR90 p11
80.5	C6	9.09	SNAI_1	63.3	IMR90 p11
81.0	C6	8.76	SNAI_1	63.3	IMR90 p11
81.5	C6	8.52	SNAI_1	63.3	IMR90 p11
82.0	C6	7.57	SNAI_1	63.3	IMR90 p11
82.5	C6	6.84	SNAI_1	63.3	IMR90 p11
83.0	C6	6.54	SNAI_1	63.3	IMR90 p11
83.5	C6	6.16	SNAI_1	63.3	IMR90 p11
84.0	C6	5.68	SNAI_1	63.3	IMR90 p11
84.5	C6	6.16	SNAI_1	63.3	IMR90 p11
85.0	C6	7.08	SNAI_1	63.3	IMR90 p11
85.5	C6	7.5	SNAI_1	63.3	IMR90 p11
86.0	C6	7.71	SNAI_1	63.3	IMR90 p11
86.5	C6	7.94	SNAI_1	63.3	IMR90 p11
87.0	C6	7.4	SNAI_1	63.3	IMR90 p11
87.5	C6	6.06	SNAI_1	63.3	IMR90 p11
88.0	C6	4.63	SNAI_1	63.3	IMR90 p11
88.5	C6	3.34	SNAI_1	63.3	IMR90 p11
89.0	C6	2.59	SNAI_1	63.3	IMR90 p11
89.5	C6	2.27	SNAI_1	63.3	IMR90 p11
90.0	C6	1.9	SNAI_1	63.3	IMR90 p11
90.5	C6	2.1	SNAI_1	63.3	IMR90 p11
91.0	C6	2.9	SNAI_1	63.3	IMR90 p11
91.5	C6	3.16	SNAI_1	63.3	IMR90 p11
92.0	C6	3.13	SNAI_1	63.3	IMR90 p11
92.5	C6	3.16	SNAI_1	63.3	IMR90 p11
93.0	C6	3.01	SNAI_1	63.3	IMR90 p11
93.5	C6	1.95	SNAI_1	63.3	IMR90 p11
94.0	C6	1.41	SNAI_1	63.3	IMR90 p11
94.5	C6	0.26	SNAI_1	63.3	IMR90 p11
95.0	C6	-0.4	SNAI_1	63.3	IMR90 p11
55.0	D6	19.51	SNAI_1	61.4	IMR90 p11
55.5	D6	42.27	SNAI_1	61.4	IMR90 p11
56.0	D6	39.02	SNAI_1	61.4	IMR90 p11
56.5	D6	39.02	SNAI_1	61.4	IMR90 p11
57.0	D6	39.02	SNAI_1	61.4	IMR90 p11
57.5	D6	38.91	SNAI_1	61.4	IMR90 p11
58.0	D6	39.62	SNAI_1	61.4	IMR90 p11
58.5	D6	40.75	SNAI_1	61.4	IMR90 p11
59.0	D6	42.08	SNAI_1	61.4	IMR90 p11
59.5	D6	44.25	SNAI_1	61.4	IMR90 p11
60.0	D6	46.29	SNAI_1	61.4	IMR90 p11
60.5	D6	47.71	SNAI_1	61.4	IMR90 p11
61.0	D6	49.42	SNAI_1	61.4	IMR90 p11
61.5	D6	51.2	SNAI_1	61.4	IMR90 p11
62.0	D6	51.93	SNAI_1	61.4	IMR90 p11
62.5	D6	52.5	SNAI_1	61.4	IMR90 p11
63.0	D6	53.56	SNAI_1	61.4	IMR90 p11
63.5	D6	54.51	SNAI_1	61.4	IMR90 p11
64.0	D6	56.3	SNAI_1	61.4	IMR90 p11
64.5	D6	60.75	SNAI_1	61.4	IMR90 p11
65.0	D6	67.16	SNAI_1	61.4	IMR90 p11
65.5	D6	75.81	SNAI_1	61.4	IMR90 p11
66.0	D6	89.28	SNAI_1	61.4	IMR90 p11
66.5	D6	107.18	SNAI_1	61.4	IMR90 p11
67.0	D6	130.44	SNAI_1	61.4	IMR90 p11
67.5	D6	163.42	SNAI_1	61.4	IMR90 p11
68.0	D6	207.88	SNAI_1	61.4	IMR90 p11
68.5	D6	262.19	SNAI_1	61.4	IMR90 p11
69.0	D6	325.53	SNAI_1	61.4	IMR90 p11
69.5	D6	393.18	SNAI_1	61.4	IMR90 p11
70.0	D6	454.65	SNAI_1	61.4	IMR90 p11
70.5	D6	499.31	SNAI_1	61.4	IMR90 p11
71.0	D6	518.08	SNAI_1	61.4	IMR90 p11
71.5	D6	503.59	SNAI_1	61.4	IMR90 p11
72.0	D6	455.4	SNAI_1	61.4	IMR90 p11
72.5	D6	381.72	SNAI_1	61.4	IMR90 p11
73.0	D6	294.17	SNAI_1	61.4	IMR90 p11
73.5	D6	206.95	SNAI_1	61.4	IMR90 p11
74.0	D6	133.25	SNAI_1	61.4	IMR90 p11
74.5	D6	79.05	SNAI_1	61.4	IMR90 p11
75.0	D6	43.21	SNAI_1	61.4	IMR90 p11
75.5	D6	23.12	SNAI_1	61.4	IMR90 p11
76.0	D6	13.56	SNAI_1	61.4	IMR90 p11
76.5	D6	8.72	SNAI_1	61.4	IMR90 p11
77.0	D6	5.99	SNAI_1	61.4	IMR90 p11
77.5	D6	4.7	SNAI_1	61.4	IMR90 p11
78.0	D6	4.08	SNAI_1	61.4	IMR90 p11
78.5	D6	3.67	SNAI_1	61.4	IMR90 p11
79.0	D6	3.72	SNAI_1	61.4	IMR90 p11
79.5	D6	3.77	SNAI_1	61.4	IMR90 p11
80.0	D6	3.93	SNAI_1	61.4	IMR90 p11
80.5	D6	4.33	SNAI_1	61.4	IMR90 p11
81.0	D6	4.86	SNAI_1	61.4	IMR90 p11
81.5	D6	4.84	SNAI_1	61.4	IMR90 p11
82.0	D6	4.55	SNAI_1	61.4	IMR90 p11
82.5	D6	4.56	SNAI_1	61.4	IMR90 p11
83.0	D6	3.99	SNAI_1	61.4	IMR90 p11
83.5	D6	3.29	SNAI_1	61.4	IMR90 p11
84.0	D6	3.47	SNAI_1	61.4	IMR90 p11
84.5	D6	3.52	SNAI_1	61.4	IMR90 p11
85.0	D6	3.02	SNAI_1	61.4	IMR90 p11
85.5	D6	2.91	SNAI_1	61.4	IMR90 p11
86.0	D6	2.72	SNAI_1	61.4	IMR90 p11
86.5	D6	2.14	SNAI_1	61.4	IMR90 p11
87.0	D6	2.32	SNAI_1	61.4	IMR90 p11
87.5	D6	2.84	SNAI_1	61.4	IMR90 p11
88.0	D6	3.33	SNAI_1	61.4	IMR90 p11
88.5	D6	3.49	SNAI_1	61.4	IMR90 p11
89.0	D6	3.31	SNAI_1	61.4	IMR90 p11
89.5	D6	3.02	SNAI_1	61.4	IMR90 p11
90.0	D6	2.36	SNAI_1	61.4	IMR90 p11
90.5	D6	1.59	SNAI_1	61.4	IMR90 p11
91.0	D6	1.66	SNAI_1	61.4	IMR90 p11
91.5	D6	2.16	SNAI_1	61.4	IMR90 p11
92.0	D6	2.08	SNAI_1	61.4	IMR90 p11
92.5	D6	2.3	SNAI_1	61.4	IMR90 p11
93.0	D6	2.47	SNAI_1	61.4	IMR90 p11
93.5	D6	1.99	SNAI_1	61.4	IMR90 p11
94.0	D6	1.61	SNAI_1	61.4	IMR90 p11
94.5	D6	1.17	SNAI_1	61.4	IMR90 p11
95.0	D6	0.25	SNAI_1	61.4	IMR90 p11
55.0	E6	15.13	SNAI_1	59.0	IMR90 p11
55.5	E6	32.78	SNAI_1	59.0	IMR90 p11
56.0	E6	30.26	SNAI_1	59.0	IMR90 p11
56.5	E6	30.26	SNAI_1	59.0	IMR90 p11
57.0	E6	30.26	SNAI_1	59.0	IMR90 p11
57.5	E6	30.07	SNAI_1	59.0	IMR90 p11
58.0	E6	31.19	SNAI_1	59.0	IMR90 p11
58.5	E6	33.81	SNAI_1	59.0	IMR90 p11
59.0	E6	36.69	SNAI_1	59.0	IMR90 p11
59.5	E6	39.46	SNAI_1	59.0	IMR90 p11
60.0	E6	41.29	SNAI_1	59.0	IMR90 p11
60.5	E6	42.83	SNAI_1	59.0	IMR90 p11
61.0	E6	43.75	SNAI_1	59.0	IMR90 p11
61.5	E6	43.61	SNAI_1	59.0	IMR90 p11
62.0	E6	44.04	SNAI_1	59.0	IMR90 p11
62.5	E6	46.65	SNAI_1	59.0	IMR90 p11
63.0	E6	49.0	SNAI_1	59.0	IMR90 p11
63.5	E6	51.26	SNAI_1	59.0	IMR90 p11
64.0	E6	57.12	SNAI_1	59.0	IMR90 p11
64.5	E6	65.61	SNAI_1	59.0	IMR90 p11
65.0	E6	74.32	SNAI_1	59.0	IMR90 p11
65.5	E6	85.63	SNAI_1	59.0	IMR90 p11
66.0	E6	101.13	SNAI_1	59.0	IMR90 p11
66.5	E6	118.74	SNAI_1	59.0	IMR90 p11
67.0	E6	141.12	SNAI_1	59.0	IMR90 p11
67.5	E6	173.02	SNAI_1	59.0	IMR90 p11
68.0	E6	217.09	SNAI_1	59.0	IMR90 p11
68.5	E6	272.6	SNAI_1	59.0	IMR90 p11
69.0	E6	337.9	SNAI_1	59.0	IMR90 p11
69.5	E6	408.47	SNAI_1	59.0	IMR90 p11
70.0	E6	473.54	SNAI_1	59.0	IMR90 p11
70.5	E6	520.89	SNAI_1	59.0	IMR90 p11
71.0	E6	541.76	SNAI_1	59.0	IMR90 p11
71.5	E6	529.36	SNAI_1	59.0	IMR90 p11
72.0	E6	480.9	SNAI_1	59.0	IMR90 p11
72.5	E6	405.05	SNAI_1	59.0	IMR90 p11
73.0	E6	315.3	SNAI_1	59.0	IMR90 p11
73.5	E6	224.48	SNAI_1	59.0	IMR90 p11
74.0	E6	145.46	SNAI_1	59.0	IMR90 p11
74.5	E6	86.67	SNAI_1	59.0	IMR90 p11
75.0	E6	48.01	SNAI_1	59.0	IMR90 p11
75.5	E6	25.13	SNAI_1	59.0	IMR90 p11
76.0	E6	13.94	SNAI_1	59.0	IMR90 p11
76.5	E6	9.08	SNAI_1	59.0	IMR90 p11
77.0	E6	6.68	SNAI_1	59.0	IMR90 p11
77.5	E6	5.43	SNAI_1	59.0	IMR90 p11
78.0	E6	4.81	SNAI_1	59.0	IMR90 p11
78.5	E6	4.26	SNAI_1	59.0	IMR90 p11
79.0	E6	4.25	SNAI_1	59.0	IMR90 p11
79.5	E6	4.26	SNAI_1	59.0	IMR90 p11
80.0	E6	3.95	SNAI_1	59.0	IMR90 p11
80.5	E6	4.03	SNAI_1	59.0	IMR90 p11
81.0	E6	4.08	SNAI_1	59.0	IMR90 p11
81.5	E6	3.55	SNAI_1	59.0	IMR90 p11
82.0	E6	3.11	SNAI_1	59.0	IMR90 p11
82.5	E6	3.35	SNAI_1	59.0	IMR90 p11
83.0	E6	3.58	SNAI_1	59.0	IMR90 p11
83.5	E6	3.55	SNAI_1	59.0	IMR90 p11
84.0	E6	3.81	SNAI_1	59.0	IMR90 p11
84.5	E6	4.3	SNAI_1	59.0	IMR90 p11
85.0	E6	3.86	SNAI_1	59.0	IMR90 p11
85.5	E6	3.23	SNAI_1	59.0	IMR90 p11
86.0	E6	2.87	SNAI_1	59.0	IMR90 p11
86.5	E6	2.47	SNAI_1	59.0	IMR90 p11
87.0	E6	1.93	SNAI_1	59.0	IMR90 p11
87.5	E6	1.76	SNAI_1	59.0	IMR90 p11
88.0	E6	2.01	SNAI_1	59.0	IMR90 p11
88.5	E6	2.52	SNAI_1	59.0	IMR90 p11
89.0	E6	2.44	SNAI_1	59.0	IMR90 p11
89.5	E6	2.19	SNAI_1	59.0	IMR90 p11
90.0	E6	2.5	SNAI_1	59.0	IMR90 p11
90.5	E6	2.04	SNAI_1	59.0	IMR90 p11
91.0	E6	1.46	SNAI_1	59.0	IMR90 p11
91.5	E6	1.4	SNAI_1	59.0	IMR90 p11
92.0	E6	1.44	SNAI_1	59.0	IMR90 p11
92.5	E6	1.42	SNAI_1	59.0	IMR90 p11
93.0	E6	1.46	SNAI_1	59.0	IMR90 p11
93.5	E6	1.67	SNAI_1	59.0	IMR90 p11
94.0	E6	1.87	SNAI_1	59.0	IMR90 p11
94.5	E6	2.68	SNAI_1	59.0	IMR90 p11
95.0	E6	1.51	SNAI_1	59.0	IMR90 p11
55.0	F6	13.2	SNAI_1	57.0	IMR90 p11
55.5	F6	28.6	SNAI_1	57.0	IMR90 p11
56.0	F6	26.4	SNAI_1	57.0	IMR90 p11
56.5	F6	26.4	SNAI_1	57.0	IMR90 p11
57.0	F6	26.4	SNAI_1	57.0	IMR90 p11
57.5	F6	26.2	SNAI_1	57.0	IMR90 p11
58.0	F6	27.39	SNAI_1	57.0	IMR90 p11
58.5	F6	30.03	SNAI_1	57.0	IMR90 p11
59.0	F6	32.46	SNAI_1	57.0	IMR90 p11
59.5	F6	34.25	SNAI_1	57.0	IMR90 p11
60.0	F6	35.49	SNAI_1	57.0	IMR90 p11
60.5	F6	36.53	SNAI_1	57.0	IMR90 p11
61.0	F6	37.19	SNAI_1	57.0	IMR90 p11
61.5	F6	37.9	SNAI_1	57.0	IMR90 p11
62.0	F6	38.48	SNAI_1	57.0	IMR90 p11
62.5	F6	39.18	SNAI_1	57.0	IMR90 p11
63.0	F6	40.53	SNAI_1	57.0	IMR90 p11
63.5	F6	43.21	SNAI_1	57.0	IMR90 p11
64.0	F6	47.61	SNAI_1	57.0	IMR90 p11
64.5	F6	54.52	SNAI_1	57.0	IMR90 p11
65.0	F6	64.44	SNAI_1	57.0	IMR90 p11
65.5	F6	76.9	SNAI_1	57.0	IMR90 p11
66.0	F6	91.84	SNAI_1	57.0	IMR90 p11
66.5	F6	110.65	SNAI_1	57.0	IMR90 p11
67.0	F6	135.14	SNAI_1	57.0	IMR90 p11
67.5	F6	167.07	SNAI_1	57.0	IMR90 p11
68.0	F6	209.11	SNAI_1	57.0	IMR90 p11
68.5	F6	261.62	SNAI_1	57.0	IMR90 p11
69.0	F6	322.7	SNAI_1	57.0	IMR90 p11
69.5	F6	387.19	SNAI_1	57.0	IMR90 p11
70.0	F6	446.21	SNAI_1	57.0	IMR90 p11
70.5	F6	489.76	SNAI_1	57.0	IMR90 p11
71.0	F6	508.19	SNAI_1	57.0	IMR90 p11
71.5	F6	494.2	SNAI_1	57.0	IMR90 p11
72.0	F6	447.88	SNAI_1	57.0	IMR90 p11
72.5	F6	376.55	SNAI_1	57.0	IMR90 p11
73.0	F6	291.11	SNAI_1	57.0	IMR90 p11
73.5	F6	205.84	SNAI_1	57.0	IMR90 p11
74.0	F6	133.07	SNAI_1	57.0	IMR90 p11
74.5	F6	78.45	SNAI_1	57.0	IMR90 p11
75.0	F6	42.41	SNAI_1	57.0	IMR90 p11
75.5	F6	22.11	SNAI_1	57.0	IMR90 p11
76.0	F6	12.42	SNAI_1	57.0	IMR90 p11
76.5	F6	7.81	SNAI_1	57.0	IMR90 p11
77.0	F6	5.55	SNAI_1	57.0	IMR90 p11
77.5	F6	4.68	SNAI_1	57.0	IMR90 p11
78.0	F6	4.15	SNAI_1	57.0	IMR90 p11
78.5	F6	3.31	SNAI_1	57.0	IMR90 p11
79.0	F6	3.23	SNAI_1	57.0	IMR90 p11
79.5	F6	3.85	SNAI_1	57.0	IMR90 p11
80.0	F6	4.14	SNAI_1	57.0	IMR90 p11
80.5	F6	4.55	SNAI_1	57.0	IMR90 p11
81.0	F6	5.37	SNAI_1	57.0	IMR90 p11
81.5	F6	5.63	SNAI_1	57.0	IMR90 p11
82.0	F6	5.09	SNAI_1	57.0	IMR90 p11
82.5	F6	4.68	SNAI_1	57.0	IMR90 p11
83.0	F6	4.31	SNAI_1	57.0	IMR90 p11
83.5	F6	3.26	SNAI_1	57.0	IMR90 p11
84.0	F6	2.3	SNAI_1	57.0	IMR90 p11
84.5	F6	1.78	SNAI_1	57.0	IMR90 p11
85.0	F6	1.45	SNAI_1	57.0	IMR90 p11
85.5	F6	1.22	SNAI_1	57.0	IMR90 p11
86.0	F6	1.66	SNAI_1	57.0	IMR90 p11
86.5	F6	2.27	SNAI_1	57.0	IMR90 p11
87.0	F6	2.77	SNAI_1	57.0	IMR90 p11
87.5	F6	2.99	SNAI_1	57.0	IMR90 p11
88.0	F6	3.06	SNAI_1	57.0	IMR90 p11
88.5	F6	3.17	SNAI_1	57.0	IMR90 p11
89.0	F6	2.87	SNAI_1	57.0	IMR90 p11
89.5	F6	2.74	SNAI_1	57.0	IMR90 p11
90.0	F6	2.79	SNAI_1	57.0	IMR90 p11
90.5	F6	2.53	SNAI_1	57.0	IMR90 p11
91.0	F6	1.75	SNAI_1	57.0	IMR90 p11
91.5	F6	1.86	SNAI_1	57.0	IMR90 p11
92.0	F6	1.91	SNAI_1	57.0	IMR90 p11
92.5	F6	1.31	SNAI_1	57.0	IMR90 p11
93.0	F6	1.64	SNAI_1	57.0	IMR90 p11
93.5	F6	1.73	SNAI_1	57.0	IMR90 p11
94.0	F6	1.27	SNAI_1	57.0	IMR90 p11
94.5	F6	0.01	SNAI_1	57.0	IMR90 p11
95.0	F6	-0.59	SNAI_1	57.0	IMR90 p11
55.0	G6	12.86	SNAI_1	55.7	IMR90 p11
55.5	G6	27.85	SNAI_1	55.7	IMR90 p11
56.0	G6	25.71	SNAI_1	55.7	IMR90 p11
56.5	G6	25.71	SNAI_1	55.7	IMR90 p11
57.0	G6	25.71	SNAI_1	55.7	IMR90 p11
57.5	G6	25.54	SNAI_1	55.7	IMR90 p11
58.0	G6	26.47	SNAI_1	55.7	IMR90 p11
58.5	G6	29.67	SNAI_1	55.7	IMR90 p11
59.0	G6	31.51	SNAI_1	55.7	IMR90 p11
59.5	G6	32.83	SNAI_1	55.7	IMR90 p11
60.0	G6	35.88	SNAI_1	55.7	IMR90 p11
60.5	G6	38.2	SNAI_1	55.7	IMR90 p11
61.0	G6	39.04	SNAI_1	55.7	IMR90 p11
61.5	G6	39.25	SNAI_1	55.7	IMR90 p11
62.0	G6	39.04	SNAI_1	55.7	IMR90 p11
62.5	G6	38.46	SNAI_1	55.7	IMR90 p11
63.0	G6	37.95	SNAI_1	55.7	IMR90 p11
63.5	G6	37.72	SNAI_1	55.7	IMR90 p11
64.0	G6	40.02	SNAI_1	55.7	IMR90 p11
64.5	G6	45.03	SNAI_1	55.7	IMR90 p11
65.0	G6	52.48	SNAI_1	55.7	IMR90 p11
65.5	G6	63.59	SNAI_1	55.7	IMR90 p11
66.0	G6	79.44	SNAI_1	55.7	IMR90 p11
66.5	G6	99.47	SNAI_1	55.7	IMR90 p11
67.0	G6	124.82	SNAI_1	55.7	IMR90 p11
67.5	G6	158.13	SNAI_1	55.7	IMR90 p11
68.0	G6	200.5	SNAI_1	55.7	IMR90 p11
68.5	G6	251.62	SNAI_1	55.7	IMR90 p11
69.0	G6	310.1	SNAI_1	55.7	IMR90 p11
69.5	G6	371.48	SNAI_1	55.7	IMR90 p11
70.0	G6	427.72	SNAI_1	55.7	IMR90 p11
70.5	G6	468.82	SNAI_1	55.7	IMR90 p11
71.0	G6	484.97	SNAI_1	55.7	IMR90 p11
71.5	G6	470.91	SNAI_1	55.7	IMR90 p11
72.0	G6	426.19	SNAI_1	55.7	IMR90 p11
72.5	G6	356.72	SNAI_1	55.7	IMR90 p11
73.0	G6	274.88	SNAI_1	55.7	IMR90 p11
73.5	G6	194.56	SNAI_1	55.7	IMR90 p11
74.0	G6	125.58	SNAI_1	55.7	IMR90 p11
74.5	G6	73.81	SNAI_1	55.7	IMR90 p11
75.0	G6	40.29	SNAI_1	55.7	IMR90 p11
75.5	G6	21.09	SNAI_1	55.7	IMR90 p11
76.0	G6	11.72	SNAI_1	55.7	IMR90 p11
76.5	G6	7.81	SNAI_1	55.7	IMR90 p11
77.0	G6	6.13	SNAI_1	55.7	IMR90 p11
77.5	G6	5.8	SNAI_1	55.7	IMR90 p11
78.0	G6	5.93	SNAI_1	55.7	IMR90 p11
78.5	G6	5.12	SNAI_1	55.7	IMR90 p11
79.0	G6	4.27	SNAI_1	55.7	IMR90 p11
79.5	G6	4.26	SNAI_1	55.7	IMR90 p11
80.0	G6	3.5	SNAI_1	55.7	IMR90 p11
80.5	G6	3.01	SNAI_1	55.7	IMR90 p11
81.0	G6	3.95	SNAI_1	55.7	IMR90 p11
81.5	G6	4.46	SNAI_1	55.7	IMR90 p11
82.0	G6	4.35	SNAI_1	55.7	IMR90 p11
82.5	G6	4.68	SNAI_1	55.7	IMR90 p11
83.0	G6	4.52	SNAI_1	55.7	IMR90 p11
83.5	G6	3.31	SNAI_1	55.7	IMR90 p11
84.0	G6	2.7	SNAI_1	55.7	IMR90 p11
84.5	G6	2.61	SNAI_1	55.7	IMR90 p11
85.0	G6	2.2	SNAI_1	55.7	IMR90 p11
85.5	G6	2.23	SNAI_1	55.7	IMR90 p11
86.0	G6	3.05	SNAI_1	55.7	IMR90 p11
86.5	G6	3.46	SNAI_1	55.7	IMR90 p11
87.0	G6	3.08	SNAI_1	55.7	IMR90 p11
87.5	G6	2.99	SNAI_1	55.7	IMR90 p11
88.0	G6	2.5	SNAI_1	55.7	IMR90 p11
88.5	G6	1.72	SNAI_1	55.7	IMR90 p11
89.0	G6	1.67	SNAI_1	55.7	IMR90 p11
89.5	G6	1.73	SNAI_1	55.7	IMR90 p11
90.0	G6	1.65	SNAI_1	55.7	IMR90 p11
90.5	G6	2.24	SNAI_1	55.7	IMR90 p11
91.0	G6	2.61	SNAI_1	55.7	IMR90 p11
91.5	G6	2.1	SNAI_1	55.7	IMR90 p11
92.0	G6	1.92	SNAI_1	55.7	IMR90 p11
92.5	G6	2.13	SNAI_1	55.7	IMR90 p11
93.0	G6	1.52	SNAI_1	55.7	IMR90 p11
93.5	G6	1.77	SNAI_1	55.7	IMR90 p11
94.0	G6	2.2	SNAI_1	55.7	IMR90 p11
94.5	G6	4.05	SNAI_1	55.7	IMR90 p11
95.0	G6	2.74	SNAI_1	55.7	IMR90 p11
55.0	H6	11.32	SNAI_1	55.0	IMR90 p11
55.5	H6	24.53	SNAI_1	55.0	IMR90 p11
56.0	H6	22.65	SNAI_1	55.0	IMR90 p11
56.5	H6	22.65	SNAI_1	55.0	IMR90 p11
57.0	H6	22.65	SNAI_1	55.0	IMR90 p11
57.5	H6	22.36	SNAI_1	55.0	IMR90 p11
58.0	H6	24.05	SNAI_1	55.0	IMR90 p11
58.5	H6	27.97	SNAI_1	55.0	IMR90 p11
59.0	H6	31.52	SNAI_1	55.0	IMR90 p11
59.5	H6	34.13	SNAI_1	55.0	IMR90 p11
60.0	H6	35.52	SNAI_1	55.0	IMR90 p11
60.5	H6	36.27	SNAI_1	55.0	IMR90 p11
61.0	H6	37.04	SNAI_1	55.0	IMR90 p11
61.5	H6	37.09	SNAI_1	55.0	IMR90 p11
62.0	H6	36.41	SNAI_1	55.0	IMR90 p11
62.5	H6	36.1	SNAI_1	55.0	IMR90 p11
63.0	H6	35.9	SNAI_1	55.0	IMR90 p11
63.5	H6	35.48	SNAI_1	55.0	IMR90 p11
64.0	H6	36.82	SNAI_1	55.0	IMR90 p11
64.5	H6	40.54	SNAI_1	55.0	IMR90 p11
65.0	H6	46.14	SNAI_1	55.0	IMR90 p11
65.5	H6	55.49	SNAI_1	55.0	IMR90 p11
66.0	H6	69.12	SNAI_1	55.0	IMR90 p11
66.5	H6	86.19	SNAI_1	55.0	IMR90 p11
67.0	H6	108.91	SNAI_1	55.0	IMR90 p11
67.5	H6	139.61	SNAI_1	55.0	IMR90 p11
68.0	H6	178.07	SNAI_1	55.0	IMR90 p11
68.5	H6	225.1	SNAI_1	55.0	IMR90 p11
69.0	H6	279.65	SNAI_1	55.0	IMR90 p11
69.5	H6	336.32	SNAI_1	55.0	IMR90 p11
70.0	H6	388.2	SNAI_1	55.0	IMR90 p11
70.5	H6	426.98	SNAI_1	55.0	IMR90 p11
71.0	H6	443.86	SNAI_1	55.0	IMR90 p11
71.5	H6	433.65	SNAI_1	55.0	IMR90 p11
72.0	H6	396.22	SNAI_1	55.0	IMR90 p11
72.5	H6	336.56	SNAI_1	55.0	IMR90 p11
73.0	H6	264.23	SNAI_1	55.0	IMR90 p11
73.5	H6	190.7	SNAI_1	55.0	IMR90 p11
74.0	H6	126.39	SNAI_1	55.0	IMR90 p11
74.5	H6	76.86	SNAI_1	55.0	IMR90 p11
75.0	H6	42.73	SNAI_1	55.0	IMR90 p11
75.5	H6	22.34	SNAI_1	55.0	IMR90 p11
76.0	H6	11.92	SNAI_1	55.0	IMR90 p11
76.5	H6	6.72	SNAI_1	55.0	IMR90 p11
77.0	H6	4.35	SNAI_1	55.0	IMR90 p11
77.5	H6	3.54	SNAI_1	55.0	IMR90 p11
78.0	H6	3.25	SNAI_1	55.0	IMR90 p11
78.5	H6	3.31	SNAI_1	55.0	IMR90 p11
79.0	H6	3.55	SNAI_1	55.0	IMR90 p11
79.5	H6	3.73	SNAI_1	55.0	IMR90 p11
80.0	H6	3.88	SNAI_1	55.0	IMR90 p11
80.5	H6	4.12	SNAI_1	55.0	IMR90 p11
81.0	H6	4.32	SNAI_1	55.0	IMR90 p11
81.5	H6	4.21	SNAI_1	55.0	IMR90 p11
82.0	H6	4.12	SNAI_1	55.0	IMR90 p11
82.5	H6	4.21	SNAI_1	55.0	IMR90 p11
83.0	H6	4.19	SNAI_1	55.0	IMR90 p11
83.5	H6	3.89	SNAI_1	55.0	IMR90 p11
84.0	H6	3.87	SNAI_1	55.0	IMR90 p11
84.5	H6	3.72	SNAI_1	55.0	IMR90 p11
85.0	H6	3.01	SNAI_1	55.0	IMR90 p11
85.5	H6	2.5	SNAI_1	55.0	IMR90 p11
86.0	H6	2.13	SNAI_1	55.0	IMR90 p11
86.5	H6	1.48	SNAI_1	55.0	IMR90 p11
87.0	H6	1.16	SNAI_1	55.0	IMR90 p11
87.5	H6	1.51	SNAI_1	55.0	IMR90 p11
88.0	H6	1.2	SNAI_1	55.0	IMR90 p11
88.5	H6	1.05	SNAI_1	55.0	IMR90 p11
89.0	H6	1.86	SNAI_1	55.0	IMR90 p11
89.5	H6	2.01	SNAI_1	55.0	IMR90 p11
90.0	H6	1.78	SNAI_1	55.0	IMR90 p11
90.5	H6	2.43	SNAI_1	55.0	IMR90 p11
91.0	H6	2.61	SNAI_1	55.0	IMR90 p11
91.5	H6	1.86	SNAI_1	55.0	IMR90 p11
92.0	H6	1.78	SNAI_1	55.0	IMR90 p11
92.5	H6	1.6	SNAI_1	55.0	IMR90 p11
93.0	H6	1.19	SNAI_1	55.0	IMR90 p11
93.5	H6	1.18	SNAI_1	55.0	IMR90 p11
94.0	H6	1.07	SNAI_1	55.0	IMR90 p11
94.5	H6	1.07	SNAI_1	55.0	IMR90 p11
95.0	H6	0.48	SNAI_1	55.0	IMR90 p11
55.0	A6	5.58	SNAI_1	65.0	IMR90 p2
55.5	A6	12.1	SNAI_1	65.0	IMR90 p2
56.0	A6	11.17	SNAI_1	65.0	IMR90 p2
56.5	A6	11.17	SNAI_1	65.0	IMR90 p2
57.0	A6	11.17	SNAI_1	65.0	IMR90 p2
57.5	A6	10.85	SNAI_1	65.0	IMR90 p2
58.0	A6	12.74	SNAI_1	65.0	IMR90 p2
58.5	A6	16.95	SNAI_1	65.0	IMR90 p2
59.0	A6	19.92	SNAI_1	65.0	IMR90 p2
59.5	A6	21.04	SNAI_1	65.0	IMR90 p2
60.0	A6	20.96	SNAI_1	65.0	IMR90 p2
60.5	A6	20.67	SNAI_1	65.0	IMR90 p2
61.0	A6	19.43	SNAI_1	65.0	IMR90 p2
61.5	A6	17.39	SNAI_1	65.0	IMR90 p2
62.0	A6	16.15	SNAI_1	65.0	IMR90 p2
62.5	A6	15.84	SNAI_1	65.0	IMR90 p2
63.0	A6	16.53	SNAI_1	65.0	IMR90 p2
63.5	A6	19.19	SNAI_1	65.0	IMR90 p2
64.0	A6	24.67	SNAI_1	65.0	IMR90 p2
64.5	A6	32.48	SNAI_1	65.0	IMR90 p2
65.0	A6	42.21	SNAI_1	65.0	IMR90 p2
65.5	A6	53.31	SNAI_1	65.0	IMR90 p2
66.0	A6	65.35	SNAI_1	65.0	IMR90 p2
66.5	A6	78.19	SNAI_1	65.0	IMR90 p2
67.0	A6	92.18	SNAI_1	65.0	IMR90 p2
67.5	A6	110.06	SNAI_1	65.0	IMR90 p2
68.0	A6	135.48	SNAI_1	65.0	IMR90 p2
68.5	A6	169.08	SNAI_1	65.0	IMR90 p2
69.0	A6	207.04	SNAI_1	65.0	IMR90 p2
69.5	A6	244.81	SNAI_1	65.0	IMR90 p2
70.0	A6	273.94	SNAI_1	65.0	IMR90 p2
70.5	A6	284.35	SNAI_1	65.0	IMR90 p2
71.0	A6	273.68	SNAI_1	65.0	IMR90 p2
71.5	A6	244.66	SNAI_1	65.0	IMR90 p2
72.0	A6	202.6	SNAI_1	65.0	IMR90 p2
72.5	A6	157.08	SNAI_1	65.0	IMR90 p2
73.0	A6	117.01	SNAI_1	65.0	IMR90 p2
73.5	A6	85.05	SNAI_1	65.0	IMR90 p2
74.0	A6	63.05	SNAI_1	65.0	IMR90 p2
74.5	A6	50.03	SNAI_1	65.0	IMR90 p2
75.0	A6	42.11	SNAI_1	65.0	IMR90 p2
75.5	A6	37.75	SNAI_1	65.0	IMR90 p2
76.0	A6	36.04	SNAI_1	65.0	IMR90 p2
76.5	A6	35.09	SNAI_1	65.0	IMR90 p2
77.0	A6	34.37	SNAI_1	65.0	IMR90 p2
77.5	A6	34.38	SNAI_1	65.0	IMR90 p2
78.0	A6	34.25	SNAI_1	65.0	IMR90 p2
78.5	A6	34.27	SNAI_1	65.0	IMR90 p2
79.0	A6	34.53	SNAI_1	65.0	IMR90 p2
79.5	A6	34.84	SNAI_1	65.0	IMR90 p2
80.0	A6	35.03	SNAI_1	65.0	IMR90 p2
80.5	A6	34.72	SNAI_1	65.0	IMR90 p2
81.0	A6	33.96	SNAI_1	65.0	IMR90 p2
81.5	A6	32.69	SNAI_1	65.0	IMR90 p2
82.0	A6	30.66	SNAI_1	65.0	IMR90 p2
82.5	A6	28.65	SNAI_1	65.0	IMR90 p2
83.0	A6	27.06	SNAI_1	65.0	IMR90 p2
83.5	A6	25.21	SNAI_1	65.0	IMR90 p2
84.0	A6	23.72	SNAI_1	65.0	IMR90 p2
84.5	A6	24.93	SNAI_1	65.0	IMR90 p2
85.0	A6	30.26	SNAI_1	65.0	IMR90 p2
85.5	A6	37.77	SNAI_1	65.0	IMR90 p2
86.0	A6	44.77	SNAI_1	65.0	IMR90 p2
86.5	A6	50.68	SNAI_1	65.0	IMR90 p2
87.0	A6	52.44	SNAI_1	65.0	IMR90 p2
87.5	A6	44.89	SNAI_1	65.0	IMR90 p2
88.0	A6	32.6	SNAI_1	65.0	IMR90 p2
88.5	A6	21.64	SNAI_1	65.0	IMR90 p2
89.0	A6	11.82	SNAI_1	65.0	IMR90 p2
89.5	A6	4.15	SNAI_1	65.0	IMR90 p2
90.0	A6	1.65	SNAI_1	65.0	IMR90 p2
90.5	A6	1.89	SNAI_1	65.0	IMR90 p2
91.0	A6	1.74	SNAI_1	65.0	IMR90 p2
91.5	A6	1.6	SNAI_1	65.0	IMR90 p2
92.0	A6	1.8	SNAI_1	65.0	IMR90 p2
92.5	A6	2.28	SNAI_1	65.0	IMR90 p2
93.0	A6	2.51	SNAI_1	65.0	IMR90 p2
93.5	A6	3.07	SNAI_1	65.0	IMR90 p2
94.0	A6	3.42	SNAI_1	65.0	IMR90 p2
94.5	A6	4.38	SNAI_1	65.0	IMR90 p2
95.0	A6	2.28	SNAI_1	65.0	IMR90 p2
55.0	B6	7.79	SNAI_1	64.5	IMR90 p2
55.5	B6	16.89	SNAI_1	64.5	IMR90 p2
56.0	B6	15.59	SNAI_1	64.5	IMR90 p2
56.5	B6	15.59	SNAI_1	64.5	IMR90 p2
57.0	B6	15.59	SNAI_1	64.5	IMR90 p2
57.5	B6	15.23	SNAI_1	64.5	IMR90 p2
58.0	B6	17.48	SNAI_1	64.5	IMR90 p2
58.5	B6	21.66	SNAI_1	64.5	IMR90 p2
59.0	B6	24.4	SNAI_1	64.5	IMR90 p2
59.5	B6	26.44	SNAI_1	64.5	IMR90 p2
60.0	B6	27.75	SNAI_1	64.5	IMR90 p2
60.5	B6	27.59	SNAI_1	64.5	IMR90 p2
61.0	B6	27.07	SNAI_1	64.5	IMR90 p2
61.5	B6	26.88	SNAI_1	64.5	IMR90 p2
62.0	B6	25.92	SNAI_1	64.5	IMR90 p2
62.5	B6	25.3	SNAI_1	64.5	IMR90 p2
63.0	B6	26.73	SNAI_1	64.5	IMR90 p2
63.5	B6	30.18	SNAI_1	64.5	IMR90 p2
64.0	B6	35.84	SNAI_1	64.5	IMR90 p2
64.5	B6	44.4	SNAI_1	64.5	IMR90 p2
65.0	B6	55.44	SNAI_1	64.5	IMR90 p2
65.5	B6	67.54	SNAI_1	64.5	IMR90 p2
66.0	B6	79.69	SNAI_1	64.5	IMR90 p2
66.5	B6	92.95	SNAI_1	64.5	IMR90 p2
67.0	B6	109.78	SNAI_1	64.5	IMR90 p2
67.5	B6	132.56	SNAI_1	64.5	IMR90 p2
68.0	B6	164.33	SNAI_1	64.5	IMR90 p2
68.5	B6	206.36	SNAI_1	64.5	IMR90 p2
69.0	B6	254.4	SNAI_1	64.5	IMR90 p2
69.5	B6	300.59	SNAI_1	64.5	IMR90 p2
70.0	B6	335.77	SNAI_1	64.5	IMR90 p2
70.5	B6	351.04	SNAI_1	64.5	IMR90 p2
71.0	B6	341.2	SNAI_1	64.5	IMR90 p2
71.5	B6	307.71	SNAI_1	64.5	IMR90 p2
72.0	B6	257.87	SNAI_1	64.5	IMR90 p2
72.5	B6	201.27	SNAI_1	64.5	IMR90 p2
73.0	B6	147.24	SNAI_1	64.5	IMR90 p2
73.5	B6	102.78	SNAI_1	64.5	IMR90 p2
74.0	B6	70.42	SNAI_1	64.5	IMR90 p2
74.5	B6	48.8	SNAI_1	64.5	IMR90 p2
75.0	B6	35.93	SNAI_1	64.5	IMR90 p2
75.5	B6	28.61	SNAI_1	64.5	IMR90 p2
76.0	B6	24.38	SNAI_1	64.5	IMR90 p2
76.5	B6	22.2	SNAI_1	64.5	IMR90 p2
77.0	B6	21.75	SNAI_1	64.5	IMR90 p2
77.5	B6	21.84	SNAI_1	64.5	IMR90 p2
78.0	B6	22.02	SNAI_1	64.5	IMR90 p2
78.5	B6	22.24	SNAI_1	64.5	IMR90 p2
79.0	B6	22.57	SNAI_1	64.5	IMR90 p2
79.5	B6	22.7	SNAI_1	64.5	IMR90 p2
80.0	B6	22.4	SNAI_1	64.5	IMR90 p2
80.5	B6	22.5	SNAI_1	64.5	IMR90 p2
81.0	B6	22.28	SNAI_1	64.5	IMR90 p2
81.5	B6	21.46	SNAI_1	64.5	IMR90 p2
82.0	B6	20.1	SNAI_1	64.5	IMR90 p2
82.5	B6	18.76	SNAI_1	64.5	IMR90 p2
83.0	B6	17.16	SNAI_1	64.5	IMR90 p2
83.5	B6	15.88	SNAI_1	64.5	IMR90 p2
84.0	B6	14.74	SNAI_1	64.5	IMR90 p2
84.5	B6	15.31	SNAI_1	64.5	IMR90 p2
85.0	B6	18.33	SNAI_1	64.5	IMR90 p2
85.5	B6	22.08	SNAI_1	64.5	IMR90 p2
86.0	B6	25.57	SNAI_1	64.5	IMR90 p2
86.5	B6	28.67	SNAI_1	64.5	IMR90 p2
87.0	B6	28.65	SNAI_1	64.5	IMR90 p2
87.5	B6	23.71	SNAI_1	64.5	IMR90 p2
88.0	B6	17.15	SNAI_1	64.5	IMR90 p2
88.5	B6	11.13	SNAI_1	64.5	IMR90 p2
89.0	B6	5.95	SNAI_1	64.5	IMR90 p2
89.5	B6	2.43	SNAI_1	64.5	IMR90 p2
90.0	B6	1.65	SNAI_1	64.5	IMR90 p2
90.5	B6	1.71	SNAI_1	64.5	IMR90 p2
91.0	B6	1.58	SNAI_1	64.5	IMR90 p2
91.5	B6	1.38	SNAI_1	64.5	IMR90 p2
92.0	B6	1.42	SNAI_1	64.5	IMR90 p2
92.5	B6	1.4	SNAI_1	64.5	IMR90 p2
93.0	B6	1.69	SNAI_1	64.5	IMR90 p2
93.5	B6	1.85	SNAI_1	64.5	IMR90 p2
94.0	B6	1.71	SNAI_1	64.5	IMR90 p2
94.5	B6	1.34	SNAI_1	64.5	IMR90 p2
95.0	B6	0.25	SNAI_1	64.5	IMR90 p2
55.0	C6	13.69	SNAI_1	63.3	IMR90 p2
55.5	C6	29.65	SNAI_1	63.3	IMR90 p2
56.0	C6	27.37	SNAI_1	63.3	IMR90 p2
56.5	C6	27.37	SNAI_1	63.3	IMR90 p2
57.0	C6	27.37	SNAI_1	63.3	IMR90 p2
57.5	C6	27.33	SNAI_1	63.3	IMR90 p2
58.0	C6	27.34	SNAI_1	63.3	IMR90 p2
58.5	C6	29.47	SNAI_1	63.3	IMR90 p2
59.0	C6	31.96	SNAI_1	63.3	IMR90 p2
59.5	C6	32.54	SNAI_1	63.3	IMR90 p2
60.0	C6	33.97	SNAI_1	63.3	IMR90 p2
60.5	C6	35.95	SNAI_1	63.3	IMR90 p2
61.0	C6	37.17	SNAI_1	63.3	IMR90 p2
61.5	C6	38.29	SNAI_1	63.3	IMR90 p2
62.0	C6	39.81	SNAI_1	63.3	IMR90 p2
62.5	C6	41.04	SNAI_1	63.3	IMR90 p2
63.0	C6	42.41	SNAI_1	63.3	IMR90 p2
63.5	C6	45.17	SNAI_1	63.3	IMR90 p2
64.0	C6	49.91	SNAI_1	63.3	IMR90 p2
64.5	C6	57.73	SNAI_1	63.3	IMR90 p2
65.0	C6	67.5	SNAI_1	63.3	IMR90 p2
65.5	C6	79.5	SNAI_1	63.3	IMR90 p2
66.0	C6	93.73	SNAI_1	63.3	IMR90 p2
66.5	C6	109.76	SNAI_1	63.3	IMR90 p2
67.0	C6	129.79	SNAI_1	63.3	IMR90 p2
67.5	C6	158.17	SNAI_1	63.3	IMR90 p2
68.0	C6	198.14	SNAI_1	63.3	IMR90 p2
68.5	C6	250.04	SNAI_1	63.3	IMR90 p2
69.0	C6	311.47	SNAI_1	63.3	IMR90 p2
69.5	C6	374.91	SNAI_1	63.3	IMR90 p2
70.0	C6	429.56	SNAI_1	63.3	IMR90 p2
70.5	C6	464.11	SNAI_1	63.3	IMR90 p2
71.0	C6	469.75	SNAI_1	63.3	IMR90 p2
71.5	C6	443.29	SNAI_1	63.3	IMR90 p2
72.0	C6	389.13	SNAI_1	63.3	IMR90 p2
72.5	C6	316.58	SNAI_1	63.3	IMR90 p2
73.0	C6	237.35	SNAI_1	63.3	IMR90 p2
73.5	C6	164.08	SNAI_1	63.3	IMR90 p2
74.0	C6	105.28	SNAI_1	63.3	IMR90 p2
74.5	C6	63.07	SNAI_1	63.3	IMR90 p2
75.0	C6	36.4	SNAI_1	63.3	IMR90 p2
75.5	C6	22.21	SNAI_1	63.3	IMR90 p2
76.0	C6	15.52	SNAI_1	63.3	IMR90 p2
76.5	C6	12.21	SNAI_1	63.3	IMR90 p2
77.0	C6	10.55	SNAI_1	63.3	IMR90 p2
77.5	C6	9.8	SNAI_1	63.3	IMR90 p2
78.0	C6	9.36	SNAI_1	63.3	IMR90 p2
78.5	C6	8.78	SNAI_1	63.3	IMR90 p2
79.0	C6	8.63	SNAI_1	63.3	IMR90 p2
79.5	C6	9.01	SNAI_1	63.3	IMR90 p2
80.0	C6	9.4	SNAI_1	63.3	IMR90 p2
80.5	C6	9.34	SNAI_1	63.3	IMR90 p2
81.0	C6	9.35	SNAI_1	63.3	IMR90 p2
81.5	C6	9.29	SNAI_1	63.3	IMR90 p2
82.0	C6	8.93	SNAI_1	63.3	IMR90 p2
82.5	C6	8.37	SNAI_1	63.3	IMR90 p2
83.0	C6	7.8	SNAI_1	63.3	IMR90 p2
83.5	C6	7.13	SNAI_1	63.3	IMR90 p2
84.0	C6	6.43	SNAI_1	63.3	IMR90 p2
84.5	C6	6.26	SNAI_1	63.3	IMR90 p2
85.0	C6	6.61	SNAI_1	63.3	IMR90 p2
85.5	C6	7.08	SNAI_1	63.3	IMR90 p2
86.0	C6	8.16	SNAI_1	63.3	IMR90 p2
86.5	C6	9.53	SNAI_1	63.3	IMR90 p2
87.0	C6	9.52	SNAI_1	63.3	IMR90 p2
87.5	C6	8.5	SNAI_1	63.3	IMR90 p2
88.0	C6	7.56	SNAI_1	63.3	IMR90 p2
88.5	C6	5.73	SNAI_1	63.3	IMR90 p2
89.0	C6	3.3	SNAI_1	63.3	IMR90 p2
89.5	C6	2.19	SNAI_1	63.3	IMR90 p2
90.0	C6	1.75	SNAI_1	63.3	IMR90 p2
90.5	C6	1.24	SNAI_1	63.3	IMR90 p2
91.0	C6	1.48	SNAI_1	63.3	IMR90 p2
91.5	C6	2.11	SNAI_1	63.3	IMR90 p2
92.0	C6	2.05	SNAI_1	63.3	IMR90 p2
92.5	C6	2.02	SNAI_1	63.3	IMR90 p2
93.0	C6	2.14	SNAI_1	63.3	IMR90 p2
93.5	C6	1.55	SNAI_1	63.3	IMR90 p2
94.0	C6	1.32	SNAI_1	63.3	IMR90 p2
94.5	C6	0.6	SNAI_1	63.3	IMR90 p2
95.0	C6	-0.19	SNAI_1	63.3	IMR90 p2
55.0	D6	17.82	SNAI_1	61.4	IMR90 p2
55.5	D6	38.61	SNAI_1	61.4	IMR90 p2
56.0	D6	35.64	SNAI_1	61.4	IMR90 p2
56.5	D6	35.64	SNAI_1	61.4	IMR90 p2
57.0	D6	35.64	SNAI_1	61.4	IMR90 p2
57.5	D6	35.54	SNAI_1	61.4	IMR90 p2
58.0	D6	36.23	SNAI_1	61.4	IMR90 p2
58.5	D6	37.12	SNAI_1	61.4	IMR90 p2
59.0	D6	37.41	SNAI_1	61.4	IMR90 p2
59.5	D6	38.1	SNAI_1	61.4	IMR90 p2
60.0	D6	38.68	SNAI_1	61.4	IMR90 p2
60.5	D6	39.08	SNAI_1	61.4	IMR90 p2
61.0	D6	40.76	SNAI_1	61.4	IMR90 p2
61.5	D6	43.15	SNAI_1	61.4	IMR90 p2
62.0	D6	45.61	SNAI_1	61.4	IMR90 p2
62.5	D6	48.49	SNAI_1	61.4	IMR90 p2
63.0	D6	51.03	SNAI_1	61.4	IMR90 p2
63.5	D6	52.85	SNAI_1	61.4	IMR90 p2
64.0	D6	55.59	SNAI_1	61.4	IMR90 p2
64.5	D6	59.86	SNAI_1	61.4	IMR90 p2
65.0	D6	65.26	SNAI_1	61.4	IMR90 p2
65.5	D6	73.07	SNAI_1	61.4	IMR90 p2
66.0	D6	84.48	SNAI_1	61.4	IMR90 p2
66.5	D6	100.24	SNAI_1	61.4	IMR90 p2
67.0	D6	122.11	SNAI_1	61.4	IMR90 p2
67.5	D6	153.08	SNAI_1	61.4	IMR90 p2
68.0	D6	194.89	SNAI_1	61.4	IMR90 p2
68.5	D6	247.75	SNAI_1	61.4	IMR90 p2
69.0	D6	309.34	SNAI_1	61.4	IMR90 p2
69.5	D6	373.41	SNAI_1	61.4	IMR90 p2
70.0	D6	431.7	SNAI_1	61.4	IMR90 p2
70.5	D6	473.79	SNAI_1	61.4	IMR90 p2
71.0	D6	489.16	SNAI_1	61.4	IMR90 p2
71.5	D6	472.63	SNAI_1	61.4	IMR90 p2
72.0	D6	426.13	SNAI_1	61.4	IMR90 p2
72.5	D6	355.89	SNAI_1	61.4	IMR90 p2
73.0	D6	273.53	SNAI_1	61.4	IMR90 p2
73.5	D6	193.58	SNAI_1	61.4	IMR90 p2
74.0	D6	125.57	SNAI_1	61.4	IMR90 p2
74.5	D6	74.28	SNAI_1	61.4	IMR90 p2
75.0	D6	40.78	SNAI_1	61.4	IMR90 p2
75.5	D6	21.82	SNAI_1	61.4	IMR90 p2
76.0	D6	11.81	SNAI_1	61.4	IMR90 p2
76.5	D6	7.1	SNAI_1	61.4	IMR90 p2
77.0	D6	5.5	SNAI_1	61.4	IMR90 p2
77.5	D6	4.97	SNAI_1	61.4	IMR90 p2
78.0	D6	4.7	SNAI_1	61.4	IMR90 p2
78.5	D6	5.05	SNAI_1	61.4	IMR90 p2
79.0	D6	5.63	SNAI_1	61.4	IMR90 p2
79.5	D6	5.8	SNAI_1	61.4	IMR90 p2
80.0	D6	6.18	SNAI_1	61.4	IMR90 p2
80.5	D6	6.26	SNAI_1	61.4	IMR90 p2
81.0	D6	5.72	SNAI_1	61.4	IMR90 p2
81.5	D6	5.58	SNAI_1	61.4	IMR90 p2
82.0	D6	5.16	SNAI_1	61.4	IMR90 p2
82.5	D6	4.15	SNAI_1	61.4	IMR90 p2
83.0	D6	3.81	SNAI_1	61.4	IMR90 p2
83.5	D6	3.54	SNAI_1	61.4	IMR90 p2
84.0	D6	2.93	SNAI_1	61.4	IMR90 p2
84.5	D6	2.89	SNAI_1	61.4	IMR90 p2
85.0	D6	2.89	SNAI_1	61.4	IMR90 p2
85.5	D6	2.41	SNAI_1	61.4	IMR90 p2
86.0	D6	2.63	SNAI_1	61.4	IMR90 p2
86.5	D6	3.09	SNAI_1	61.4	IMR90 p2
87.0	D6	3.25	SNAI_1	61.4	IMR90 p2
87.5	D6	3.38	SNAI_1	61.4	IMR90 p2
88.0	D6	3.59	SNAI_1	61.4	IMR90 p2
88.5	D6	3.32	SNAI_1	61.4	IMR90 p2
89.0	D6	2.46	SNAI_1	61.4	IMR90 p2
89.5	D6	1.68	SNAI_1	61.4	IMR90 p2
90.0	D6	1.62	SNAI_1	61.4	IMR90 p2
90.5	D6	1.92	SNAI_1	61.4	IMR90 p2
91.0	D6	2.01	SNAI_1	61.4	IMR90 p2
91.5	D6	2.41	SNAI_1	61.4	IMR90 p2
92.0	D6	2.94	SNAI_1	61.4	IMR90 p2
92.5	D6	2.56	SNAI_1	61.4	IMR90 p2
93.0	D6	1.82	SNAI_1	61.4	IMR90 p2
93.5	D6	1.54	SNAI_1	61.4	IMR90 p2
94.0	D6	1.03	SNAI_1	61.4	IMR90 p2
94.5	D6	0.81	SNAI_1	61.4	IMR90 p2
95.0	D6	0.41	SNAI_1	61.4	IMR90 p2
55.0	E6	16.08	SNAI_1	59.0	IMR90 p2
55.5	E6	34.84	SNAI_1	59.0	IMR90 p2
56.0	E6	32.16	SNAI_1	59.0	IMR90 p2
56.5	E6	32.16	SNAI_1	59.0	IMR90 p2
57.0	E6	32.16	SNAI_1	59.0	IMR90 p2
57.5	E6	31.93	SNAI_1	59.0	IMR90 p2
58.0	E6	33.54	SNAI_1	59.0	IMR90 p2
58.5	E6	35.37	SNAI_1	59.0	IMR90 p2
59.0	E6	35.73	SNAI_1	59.0	IMR90 p2
59.5	E6	36.77	SNAI_1	59.0	IMR90 p2
60.0	E6	38.86	SNAI_1	59.0	IMR90 p2
60.5	E6	38.76	SNAI_1	59.0	IMR90 p2
61.0	E6	38.25	SNAI_1	59.0	IMR90 p2
61.5	E6	40.3	SNAI_1	59.0	IMR90 p2
62.0	E6	41.09	SNAI_1	59.0	IMR90 p2
62.5	E6	40.56	SNAI_1	59.0	IMR90 p2
63.0	E6	42.42	SNAI_1	59.0	IMR90 p2
63.5	E6	46.34	SNAI_1	59.0	IMR90 p2
64.0	E6	50.64	SNAI_1	59.0	IMR90 p2
64.5	E6	58.72	SNAI_1	59.0	IMR90 p2
65.0	E6	69.69	SNAI_1	59.0	IMR90 p2
65.5	E6	83.0	SNAI_1	59.0	IMR90 p2
66.0	E6	98.58	SNAI_1	59.0	IMR90 p2
66.5	E6	116.82	SNAI_1	59.0	IMR90 p2
67.0	E6	140.3	SNAI_1	59.0	IMR90 p2
67.5	E6	172.09	SNAI_1	59.0	IMR90 p2
68.0	E6	212.79	SNAI_1	59.0	IMR90 p2
68.5	E6	264.51	SNAI_1	59.0	IMR90 p2
69.0	E6	327.15	SNAI_1	59.0	IMR90 p2
69.5	E6	393.05	SNAI_1	59.0	IMR90 p2
70.0	E6	454.14	SNAI_1	59.0	IMR90 p2
70.5	E6	499.88	SNAI_1	59.0	IMR90 p2
71.0	E6	518.48	SNAI_1	59.0	IMR90 p2
71.5	E6	502.6	SNAI_1	59.0	IMR90 p2
72.0	E6	453.7	SNAI_1	59.0	IMR90 p2
72.5	E6	378.59	SNAI_1	59.0	IMR90 p2
73.0	E6	290.42	SNAI_1	59.0	IMR90 p2
73.5	E6	204.31	SNAI_1	59.0	IMR90 p2
74.0	E6	131.44	SNAI_1	59.0	IMR90 p2
74.5	E6	77.3	SNAI_1	59.0	IMR90 p2
75.0	E6	42.08	SNAI_1	59.0	IMR90 p2
75.5	E6	21.93	SNAI_1	59.0	IMR90 p2
76.0	E6	11.58	SNAI_1	59.0	IMR90 p2
76.5	E6	6.9	SNAI_1	59.0	IMR90 p2
77.0	E6	5.01	SNAI_1	59.0	IMR90 p2
77.5	E6	4.41	SNAI_1	59.0	IMR90 p2
78.0	E6	4.47	SNAI_1	59.0	IMR90 p2
78.5	E6	4.84	SNAI_1	59.0	IMR90 p2
79.0	E6	5.17	SNAI_1	59.0	IMR90 p2
79.5	E6	5.57	SNAI_1	59.0	IMR90 p2
80.0	E6	5.83	SNAI_1	59.0	IMR90 p2
80.5	E6	5.83	SNAI_1	59.0	IMR90 p2
81.0	E6	5.83	SNAI_1	59.0	IMR90 p2
81.5	E6	5.55	SNAI_1	59.0	IMR90 p2
82.0	E6	4.8	SNAI_1	59.0	IMR90 p2
82.5	E6	4.08	SNAI_1	59.0	IMR90 p2
83.0	E6	3.5	SNAI_1	59.0	IMR90 p2
83.5	E6	2.74	SNAI_1	59.0	IMR90 p2
84.0	E6	2.26	SNAI_1	59.0	IMR90 p2
84.5	E6	2.22	SNAI_1	59.0	IMR90 p2
85.0	E6	2.36	SNAI_1	59.0	IMR90 p2
85.5	E6	2.41	SNAI_1	59.0	IMR90 p2
86.0	E6	2.7	SNAI_1	59.0	IMR90 p2
86.5	E6	3.17	SNAI_1	59.0	IMR90 p2
87.0	E6	3.44	SNAI_1	59.0	IMR90 p2
87.5	E6	3.65	SNAI_1	59.0	IMR90 p2
88.0	E6	3.98	SNAI_1	59.0	IMR90 p2
88.5	E6	3.66	SNAI_1	59.0	IMR90 p2
89.0	E6	2.84	SNAI_1	59.0	IMR90 p2
89.5	E6	2.17	SNAI_1	59.0	IMR90 p2
90.0	E6	1.58	SNAI_1	59.0	IMR90 p2
90.5	E6	1.27	SNAI_1	59.0	IMR90 p2
91.0	E6	1.36	SNAI_1	59.0	IMR90 p2
91.5	E6	1.78	SNAI_1	59.0	IMR90 p2
92.0	E6	2.32	SNAI_1	59.0	IMR90 p2
92.5	E6	2.36	SNAI_1	59.0	IMR90 p2
93.0	E6	2.27	SNAI_1	59.0	IMR90 p2
93.5	E6	1.8	SNAI_1	59.0	IMR90 p2
94.0	E6	1.32	SNAI_1	59.0	IMR90 p2
94.5	E6	0.0	SNAI_1	59.0	IMR90 p2
95.0	E6	-0.66	SNAI_1	59.0	IMR90 p2
55.0	F6	13.4	SNAI_1	57.0	IMR90 p2
55.5	F6	29.04	SNAI_1	57.0	IMR90 p2
56.0	F6	26.81	SNAI_1	57.0	IMR90 p2
56.5	F6	26.81	SNAI_1	57.0	IMR90 p2
57.0	F6	26.81	SNAI_1	57.0	IMR90 p2
57.5	F6	26.61	SNAI_1	57.0	IMR90 p2
58.0	F6	27.93	SNAI_1	57.0	IMR90 p2
58.5	F6	29.96	SNAI_1	57.0	IMR90 p2
59.0	F6	30.6	SNAI_1	57.0	IMR90 p2
59.5	F6	30.41	SNAI_1	57.0	IMR90 p2
60.0	F6	30.41	SNAI_1	57.0	IMR90 p2
60.5	F6	30.18	SNAI_1	57.0	IMR90 p2
61.0	F6	30.32	SNAI_1	57.0	IMR90 p2
61.5	F6	31.04	SNAI_1	57.0	IMR90 p2
62.0	F6	31.92	SNAI_1	57.0	IMR90 p2
62.5	F6	32.77	SNAI_1	57.0	IMR90 p2
63.0	F6	33.79	SNAI_1	57.0	IMR90 p2
63.5	F6	35.65	SNAI_1	57.0	IMR90 p2
64.0	F6	39.32	SNAI_1	57.0	IMR90 p2
64.5	F6	46.19	SNAI_1	57.0	IMR90 p2
65.0	F6	56.23	SNAI_1	57.0	IMR90 p2
65.5	F6	69.19	SNAI_1	57.0	IMR90 p2
66.0	F6	85.12	SNAI_1	57.0	IMR90 p2
66.5	F6	104.4	SNAI_1	57.0	IMR90 p2
67.0	F6	128.21	SNAI_1	57.0	IMR90 p2
67.5	F6	158.37	SNAI_1	57.0	IMR90 p2
68.0	F6	197.57	SNAI_1	57.0	IMR90 p2
68.5	F6	246.8	SNAI_1	57.0	IMR90 p2
69.0	F6	304.39	SNAI_1	57.0	IMR90 p2
69.5	F6	364.73	SNAI_1	57.0	IMR90 p2
70.0	F6	420.06	SNAI_1	57.0	IMR90 p2
70.5	F6	460.44	SNAI_1	57.0	IMR90 p2
71.0	F6	475.52	SNAI_1	57.0	IMR90 p2
71.5	F6	459.31	SNAI_1	57.0	IMR90 p2
72.0	F6	413.1	SNAI_1	57.0	IMR90 p2
72.5	F6	344.15	SNAI_1	57.0	IMR90 p2
73.0	F6	263.33	SNAI_1	57.0	IMR90 p2
73.5	F6	184.85	SNAI_1	57.0	IMR90 p2
74.0	F6	118.65	SNAI_1	57.0	IMR90 p2
74.5	F6	69.39	SNAI_1	57.0	IMR90 p2
75.0	F6	37.24	SNAI_1	57.0	IMR90 p2
75.5	F6	19.21	SNAI_1	57.0	IMR90 p2
76.0	F6	9.84	SNAI_1	57.0	IMR90 p2
76.5	F6	6.05	SNAI_1	57.0	IMR90 p2
77.0	F6	5.13	SNAI_1	57.0	IMR90 p2
77.5	F6	4.67	SNAI_1	57.0	IMR90 p2
78.0	F6	4.74	SNAI_1	57.0	IMR90 p2
78.5	F6	5.07	SNAI_1	57.0	IMR90 p2
79.0	F6	4.83	SNAI_1	57.0	IMR90 p2
79.5	F6	4.67	SNAI_1	57.0	IMR90 p2
80.0	F6	4.88	SNAI_1	57.0	IMR90 p2
80.5	F6	4.7	SNAI_1	57.0	IMR90 p2
81.0	F6	4.73	SNAI_1	57.0	IMR90 p2
81.5	F6	4.84	SNAI_1	57.0	IMR90 p2
82.0	F6	4.5	SNAI_1	57.0	IMR90 p2
82.5	F6	4.12	SNAI_1	57.0	IMR90 p2
83.0	F6	3.76	SNAI_1	57.0	IMR90 p2
83.5	F6	3.38	SNAI_1	57.0	IMR90 p2
84.0	F6	3.0	SNAI_1	57.0	IMR90 p2
84.5	F6	2.44	SNAI_1	57.0	IMR90 p2
85.0	F6	2.25	SNAI_1	57.0	IMR90 p2
85.5	F6	2.51	SNAI_1	57.0	IMR90 p2
86.0	F6	2.48	SNAI_1	57.0	IMR90 p2
86.5	F6	2.36	SNAI_1	57.0	IMR90 p2
87.0	F6	2.51	SNAI_1	57.0	IMR90 p2
87.5	F6	2.55	SNAI_1	57.0	IMR90 p2
88.0	F6	2.37	SNAI_1	57.0	IMR90 p2
88.5	F6	2.02	SNAI_1	57.0	IMR90 p2
89.0	F6	1.88	SNAI_1	57.0	IMR90 p2
89.5	F6	1.94	SNAI_1	57.0	IMR90 p2
90.0	F6	1.91	SNAI_1	57.0	IMR90 p2
90.5	F6	1.63	SNAI_1	57.0	IMR90 p2
91.0	F6	1.52	SNAI_1	57.0	IMR90 p2
91.5	F6	1.76	SNAI_1	57.0	IMR90 p2
92.0	F6	2.05	SNAI_1	57.0	IMR90 p2
92.5	F6	1.94	SNAI_1	57.0	IMR90 p2
93.0	F6	2.29	SNAI_1	57.0	IMR90 p2
93.5	F6	2.92	SNAI_1	57.0	IMR90 p2
94.0	F6	2.71	SNAI_1	57.0	IMR90 p2
94.5	F6	3.0	SNAI_1	57.0	IMR90 p2
95.0	F6	1.5	SNAI_1	57.0	IMR90 p2
55.0	G6	12.24	SNAI_1	55.7	IMR90 p2
55.5	G6	26.53	SNAI_1	55.7	IMR90 p2
56.0	G6	24.49	SNAI_1	55.7	IMR90 p2
56.5	G6	24.49	SNAI_1	55.7	IMR90 p2
57.0	G6	24.49	SNAI_1	55.7	IMR90 p2
57.5	G6	24.23	SNAI_1	55.7	IMR90 p2
58.0	G6	25.78	SNAI_1	55.7	IMR90 p2
58.5	G6	28.85	SNAI_1	55.7	IMR90 p2
59.0	G6	31.3	SNAI_1	55.7	IMR90 p2
59.5	G6	32.43	SNAI_1	55.7	IMR90 p2
60.0	G6	33.79	SNAI_1	55.7	IMR90 p2
60.5	G6	34.6	SNAI_1	55.7	IMR90 p2
61.0	G6	34.58	SNAI_1	55.7	IMR90 p2
61.5	G6	34.91	SNAI_1	55.7	IMR90 p2
62.0	G6	34.94	SNAI_1	55.7	IMR90 p2
62.5	G6	34.45	SNAI_1	55.7	IMR90 p2
63.0	G6	33.93	SNAI_1	55.7	IMR90 p2
63.5	G6	33.6	SNAI_1	55.7	IMR90 p2
64.0	G6	34.25	SNAI_1	55.7	IMR90 p2
64.5	G6	38.2	SNAI_1	55.7	IMR90 p2
65.0	G6	45.47	SNAI_1	55.7	IMR90 p2
65.5	G6	56.93	SNAI_1	55.7	IMR90 p2
66.0	G6	73.18	SNAI_1	55.7	IMR90 p2
66.5	G6	93.95	SNAI_1	55.7	IMR90 p2
67.0	G6	119.54	SNAI_1	55.7	IMR90 p2
67.5	G6	151.77	SNAI_1	55.7	IMR90 p2
68.0	G6	192.39	SNAI_1	55.7	IMR90 p2
68.5	G6	241.12	SNAI_1	55.7	IMR90 p2
69.0	G6	296.61	SNAI_1	55.7	IMR90 p2
69.5	G6	354.1	SNAI_1	55.7	IMR90 p2
70.0	G6	405.86	SNAI_1	55.7	IMR90 p2
70.5	G6	441.68	SNAI_1	55.7	IMR90 p2
71.0	G6	453.42	SNAI_1	55.7	IMR90 p2
71.5	G6	436.3	SNAI_1	55.7	IMR90 p2
72.0	G6	390.7	SNAI_1	55.7	IMR90 p2
72.5	G6	323.69	SNAI_1	55.7	IMR90 p2
73.0	G6	247.05	SNAI_1	55.7	IMR90 p2
73.5	G6	173.08	SNAI_1	55.7	IMR90 p2
74.0	G6	110.74	SNAI_1	55.7	IMR90 p2
74.5	G6	65.0	SNAI_1	55.7	IMR90 p2
75.0	G6	35.48	SNAI_1	55.7	IMR90 p2
75.5	G6	18.76	SNAI_1	55.7	IMR90 p2
76.0	G6	10.23	SNAI_1	55.7	IMR90 p2
76.5	G6	6.2	SNAI_1	55.7	IMR90 p2
77.0	G6	4.79	SNAI_1	55.7	IMR90 p2
77.5	G6	4.33	SNAI_1	55.7	IMR90 p2
78.0	G6	4.1	SNAI_1	55.7	IMR90 p2
78.5	G6	4.1	SNAI_1	55.7	IMR90 p2
79.0	G6	4.42	SNAI_1	55.7	IMR90 p2
79.5	G6	4.27	SNAI_1	55.7	IMR90 p2
80.0	G6	4.18	SNAI_1	55.7	IMR90 p2
80.5	G6	4.75	SNAI_1	55.7	IMR90 p2
81.0	G6	5.07	SNAI_1	55.7	IMR90 p2
81.5	G6	4.81	SNAI_1	55.7	IMR90 p2
82.0	G6	4.77	SNAI_1	55.7	IMR90 p2
82.5	G6	4.8	SNAI_1	55.7	IMR90 p2
83.0	G6	3.9	SNAI_1	55.7	IMR90 p2
83.5	G6	3.39	SNAI_1	55.7	IMR90 p2
84.0	G6	3.32	SNAI_1	55.7	IMR90 p2
84.5	G6	2.77	SNAI_1	55.7	IMR90 p2
85.0	G6	2.14	SNAI_1	55.7	IMR90 p2
85.5	G6	2.22	SNAI_1	55.7	IMR90 p2
86.0	G6	2.04	SNAI_1	55.7	IMR90 p2
86.5	G6	1.86	SNAI_1	55.7	IMR90 p2
87.0	G6	2.07	SNAI_1	55.7	IMR90 p2
87.5	G6	2.33	SNAI_1	55.7	IMR90 p2
88.0	G6	2.56	SNAI_1	55.7	IMR90 p2
88.5	G6	2.79	SNAI_1	55.7	IMR90 p2
89.0	G6	2.9	SNAI_1	55.7	IMR90 p2
89.5	G6	3.03	SNAI_1	55.7	IMR90 p2
90.0	G6	3.07	SNAI_1	55.7	IMR90 p2
90.5	G6	3.04	SNAI_1	55.7	IMR90 p2
91.0	G6	2.8	SNAI_1	55.7	IMR90 p2
91.5	G6	2.05	SNAI_1	55.7	IMR90 p2
92.0	G6	1.21	SNAI_1	55.7	IMR90 p2
92.5	G6	0.94	SNAI_1	55.7	IMR90 p2
93.0	G6	0.3	SNAI_1	55.7	IMR90 p2
93.5	G6	0.52	SNAI_1	55.7	IMR90 p2
94.0	G6	1.21	SNAI_1	55.7	IMR90 p2
94.5	G6	3.11	SNAI_1	55.7	IMR90 p2
95.0	G6	2.29	SNAI_1	55.7	IMR90 p2
55.0	H6	12.19	SNAI_1	55.0	IMR90 p2
55.5	H6	26.4	SNAI_1	55.0	IMR90 p2
56.0	H6	24.37	SNAI_1	55.0	IMR90 p2
56.5	H6	24.37	SNAI_1	55.0	IMR90 p2
57.0	H6	24.37	SNAI_1	55.0	IMR90 p2
57.5	H6	24.2	SNAI_1	55.0	IMR90 p2
58.0	H6	25.21	SNAI_1	55.0	IMR90 p2
58.5	H6	27.79	SNAI_1	55.0	IMR90 p2
59.0	H6	29.89	SNAI_1	55.0	IMR90 p2
59.5	H6	31.2	SNAI_1	55.0	IMR90 p2
60.0	H6	31.83	SNAI_1	55.0	IMR90 p2
60.5	H6	32.43	SNAI_1	55.0	IMR90 p2
61.0	H6	32.92	SNAI_1	55.0	IMR90 p2
61.5	H6	33.03	SNAI_1	55.0	IMR90 p2
62.0	H6	33.15	SNAI_1	55.0	IMR90 p2
62.5	H6	33.42	SNAI_1	55.0	IMR90 p2
63.0	H6	33.51	SNAI_1	55.0	IMR90 p2
63.5	H6	33.62	SNAI_1	55.0	IMR90 p2
64.0	H6	34.72	SNAI_1	55.0	IMR90 p2
64.5	H6	38.07	SNAI_1	55.0	IMR90 p2
65.0	H6	44.61	SNAI_1	55.0	IMR90 p2
65.5	H6	54.36	SNAI_1	55.0	IMR90 p2
66.0	H6	68.39	SNAI_1	55.0	IMR90 p2
66.5	H6	87.59	SNAI_1	55.0	IMR90 p2
67.0	H6	111.96	SNAI_1	55.0	IMR90 p2
67.5	H6	142.33	SNAI_1	55.0	IMR90 p2
68.0	H6	181.34	SNAI_1	55.0	IMR90 p2
68.5	H6	228.83	SNAI_1	55.0	IMR90 p2
69.0	H6	282.1	SNAI_1	55.0	IMR90 p2
69.5	H6	337.62	SNAI_1	55.0	IMR90 p2
70.0	H6	388.44	SNAI_1	55.0	IMR90 p2
70.5	H6	424.61	SNAI_1	55.0	IMR90 p2
71.0	H6	437.63	SNAI_1	55.0	IMR90 p2
71.5	H6	423.39	SNAI_1	55.0	IMR90 p2
72.0	H6	381.97	SNAI_1	55.0	IMR90 p2
72.5	H6	319.38	SNAI_1	55.0	IMR90 p2
73.0	H6	246.39	SNAI_1	55.0	IMR90 p2
73.5	H6	174.91	SNAI_1	55.0	IMR90 p2
74.0	H6	113.67	SNAI_1	55.0	IMR90 p2
74.5	H6	67.46	SNAI_1	55.0	IMR90 p2
75.0	H6	37.19	SNAI_1	55.0	IMR90 p2
75.5	H6	19.74	SNAI_1	55.0	IMR90 p2
76.0	H6	10.44	SNAI_1	55.0	IMR90 p2
76.5	H6	6.29	SNAI_1	55.0	IMR90 p2
77.0	H6	5.01	SNAI_1	55.0	IMR90 p2
77.5	H6	4.1	SNAI_1	55.0	IMR90 p2
78.0	H6	3.63	SNAI_1	55.0	IMR90 p2
78.5	H6	3.89	SNAI_1	55.0	IMR90 p2
79.0	H6	4.0	SNAI_1	55.0	IMR90 p2
79.5	H6	3.78	SNAI_1	55.0	IMR90 p2
80.0	H6	4.29	SNAI_1	55.0	IMR90 p2
80.5	H6	4.88	SNAI_1	55.0	IMR90 p2
81.0	H6	5.07	SNAI_1	55.0	IMR90 p2
81.5	H6	5.09	SNAI_1	55.0	IMR90 p2
82.0	H6	5.25	SNAI_1	55.0	IMR90 p2
82.5	H6	5.04	SNAI_1	55.0	IMR90 p2
83.0	H6	4.14	SNAI_1	55.0	IMR90 p2
83.5	H6	3.56	SNAI_1	55.0	IMR90 p2
84.0	H6	3.36	SNAI_1	55.0	IMR90 p2
84.5	H6	2.97	SNAI_1	55.0	IMR90 p2
85.0	H6	2.71	SNAI_1	55.0	IMR90 p2
85.5	H6	2.61	SNAI_1	55.0	IMR90 p2
86.0	H6	2.08	SNAI_1	55.0	IMR90 p2
86.5	H6	1.84	SNAI_1	55.0	IMR90 p2
87.0	H6	1.42	SNAI_1	55.0	IMR90 p2
87.5	H6	0.87	SNAI_1	55.0	IMR90 p2
88.0	H6	1.26	SNAI_1	55.0	IMR90 p2
88.5	H6	1.95	SNAI_1	55.0	IMR90 p2
89.0	H6	1.95	SNAI_1	55.0	IMR90 p2
89.5	H6	2.33	SNAI_1	55.0	IMR90 p2
90.0	H6	2.44	SNAI_1	55.0	IMR90 p2
90.5	H6	1.94	SNAI_1	55.0	IMR90 p2
91.0	H6	1.73	SNAI_1	55.0	IMR90 p2
91.5	H6	1.53	SNAI_1	55.0	IMR90 p2
92.0	H6	1.36	SNAI_1	55.0	IMR90 p2
92.5	H6	2.03	SNAI_1	55.0	IMR90 p2
93.0	H6	2.62	SNAI_1	55.0	IMR90 p2
93.5	H6	3.1	SNAI_1	55.0	IMR90 p2
94.0	H6	3.95	SNAI_1	55.0	IMR90 p2
94.5	H6	5.36	SNAI_1	55.0	IMR90 p2
95.0	H6	2.88	SNAI_1	55.0	IMR90 p2
55.0	A6	2.14	SNAI_1	65.0	IMR90 p8
55.5	A6	4.64	SNAI_1	65.0	IMR90 p8
56.0	A6	4.29	SNAI_1	65.0	IMR90 p8
56.5	A6	4.29	SNAI_1	65.0	IMR90 p8
57.0	A6	4.29	SNAI_1	65.0	IMR90 p8
57.5	A6	4.13	SNAI_1	65.0	IMR90 p8
58.0	A6	5.11	SNAI_1	65.0	IMR90 p8
58.5	A6	7.3	SNAI_1	65.0	IMR90 p8
59.0	A6	7.96	SNAI_1	65.0	IMR90 p8
59.5	A6	7.16	SNAI_1	65.0	IMR90 p8
60.0	A6	7.02	SNAI_1	65.0	IMR90 p8
60.5	A6	8.15	SNAI_1	65.0	IMR90 p8
61.0	A6	9.18	SNAI_1	65.0	IMR90 p8
61.5	A6	12.17	SNAI_1	65.0	IMR90 p8
62.0	A6	16.46	SNAI_1	65.0	IMR90 p8
62.5	A6	19.35	SNAI_1	65.0	IMR90 p8
63.0	A6	22.81	SNAI_1	65.0	IMR90 p8
63.5	A6	28.05	SNAI_1	65.0	IMR90 p8
64.0	A6	32.74	SNAI_1	65.0	IMR90 p8
64.5	A6	38.55	SNAI_1	65.0	IMR90 p8
65.0	A6	47.21	SNAI_1	65.0	IMR90 p8
65.5	A6	56.3	SNAI_1	65.0	IMR90 p8
66.0	A6	65.3	SNAI_1	65.0	IMR90 p8
66.5	A6	74.64	SNAI_1	65.0	IMR90 p8
67.0	A6	84.43	SNAI_1	65.0	IMR90 p8
67.5	A6	96.82	SNAI_1	65.0	IMR90 p8
68.0	A6	115.18	SNAI_1	65.0	IMR90 p8
68.5	A6	139.08	SNAI_1	65.0	IMR90 p8
69.0	A6	166.99	SNAI_1	65.0	IMR90 p8
69.5	A6	194.46	SNAI_1	65.0	IMR90 p8
70.0	A6	213.62	SNAI_1	65.0	IMR90 p8
70.5	A6	217.69	SNAI_1	65.0	IMR90 p8
71.0	A6	205.77	SNAI_1	65.0	IMR90 p8
71.5	A6	180.45	SNAI_1	65.0	IMR90 p8
72.0	A6	148.06	SNAI_1	65.0	IMR90 p8
72.5	A6	116.25	SNAI_1	65.0	IMR90 p8
73.0	A6	90.17	SNAI_1	65.0	IMR90 p8
73.5	A6	72.03	SNAI_1	65.0	IMR90 p8
74.0	A6	61.72	SNAI_1	65.0	IMR90 p8
74.5	A6	56.28	SNAI_1	65.0	IMR90 p8
75.0	A6	53.23	SNAI_1	65.0	IMR90 p8
75.5	A6	52.01	SNAI_1	65.0	IMR90 p8
76.0	A6	51.6	SNAI_1	65.0	IMR90 p8
76.5	A6	50.9	SNAI_1	65.0	IMR90 p8
77.0	A6	50.35	SNAI_1	65.0	IMR90 p8
77.5	A6	50.57	SNAI_1	65.0	IMR90 p8
78.0	A6	50.83	SNAI_1	65.0	IMR90 p8
78.5	A6	50.94	SNAI_1	65.0	IMR90 p8
79.0	A6	51.87	SNAI_1	65.0	IMR90 p8
79.5	A6	52.86	SNAI_1	65.0	IMR90 p8
80.0	A6	52.67	SNAI_1	65.0	IMR90 p8
80.5	A6	52.06	SNAI_1	65.0	IMR90 p8
81.0	A6	51.19	SNAI_1	65.0	IMR90 p8
81.5	A6	49.18	SNAI_1	65.0	IMR90 p8
82.0	A6	46.42	SNAI_1	65.0	IMR90 p8
82.5	A6	44.12	SNAI_1	65.0	IMR90 p8
83.0	A6	41.9	SNAI_1	65.0	IMR90 p8
83.5	A6	39.66	SNAI_1	65.0	IMR90 p8
84.0	A6	38.1	SNAI_1	65.0	IMR90 p8
84.5	A6	39.72	SNAI_1	65.0	IMR90 p8
85.0	A6	48.01	SNAI_1	65.0	IMR90 p8
85.5	A6	60.29	SNAI_1	65.0	IMR90 p8
86.0	A6	71.5	SNAI_1	65.0	IMR90 p8
86.5	A6	81.25	SNAI_1	65.0	IMR90 p8
87.0	A6	85.48	SNAI_1	65.0	IMR90 p8
87.5	A6	75.1	SNAI_1	65.0	IMR90 p8
88.0	A6	55.4	SNAI_1	65.0	IMR90 p8
88.5	A6	37.34	SNAI_1	65.0	IMR90 p8
89.0	A6	20.7	SNAI_1	65.0	IMR90 p8
89.5	A6	6.99	SNAI_1	65.0	IMR90 p8
90.0	A6	1.25	SNAI_1	65.0	IMR90 p8
90.5	A6	1.42	SNAI_1	65.0	IMR90 p8
91.0	A6	1.49	SNAI_1	65.0	IMR90 p8
91.5	A6	1.35	SNAI_1	65.0	IMR90 p8
92.0	A6	1.61	SNAI_1	65.0	IMR90 p8
92.5	A6	2.19	SNAI_1	65.0	IMR90 p8
93.0	A6	2.36	SNAI_1	65.0	IMR90 p8
93.5	A6	2.47	SNAI_1	65.0	IMR90 p8
94.0	A6	2.89	SNAI_1	65.0	IMR90 p8
94.5	A6	3.43	SNAI_1	65.0	IMR90 p8
95.0	A6	1.71	SNAI_1	65.0	IMR90 p8
55.0	B6	6.02	SNAI_1	64.5	IMR90 p8
55.5	B6	13.05	SNAI_1	64.5	IMR90 p8
56.0	B6	12.05	SNAI_1	64.5	IMR90 p8
56.5	B6	12.05	SNAI_1	64.5	IMR90 p8
57.0	B6	12.05	SNAI_1	64.5	IMR90 p8
57.5	B6	11.67	SNAI_1	64.5	IMR90 p8
58.0	B6	14.06	SNAI_1	64.5	IMR90 p8
58.5	B6	18.2	SNAI_1	64.5	IMR90 p8
59.0	B6	20.15	SNAI_1	64.5	IMR90 p8
59.5	B6	20.92	SNAI_1	64.5	IMR90 p8
60.0	B6	21.52	SNAI_1	64.5	IMR90 p8
60.5	B6	21.45	SNAI_1	64.5	IMR90 p8
61.0	B6	20.43	SNAI_1	64.5	IMR90 p8
61.5	B6	19.47	SNAI_1	64.5	IMR90 p8
62.0	B6	19.2	SNAI_1	64.5	IMR90 p8
62.5	B6	19.21	SNAI_1	64.5	IMR90 p8
63.0	B6	19.97	SNAI_1	64.5	IMR90 p8
63.5	B6	22.75	SNAI_1	64.5	IMR90 p8
64.0	B6	27.61	SNAI_1	64.5	IMR90 p8
64.5	B6	34.75	SNAI_1	64.5	IMR90 p8
65.0	B6	44.24	SNAI_1	64.5	IMR90 p8
65.5	B6	55.48	SNAI_1	64.5	IMR90 p8
66.0	B6	67.76	SNAI_1	64.5	IMR90 p8
66.5	B6	80.82	SNAI_1	64.5	IMR90 p8
67.0	B6	95.46	SNAI_1	64.5	IMR90 p8
67.5	B6	114.85	SNAI_1	64.5	IMR90 p8
68.0	B6	141.75	SNAI_1	64.5	IMR90 p8
68.5	B6	176.78	SNAI_1	64.5	IMR90 p8
69.0	B6	217.78	SNAI_1	64.5	IMR90 p8
69.5	B6	258.65	SNAI_1	64.5	IMR90 p8
70.0	B6	289.71	SNAI_1	64.5	IMR90 p8
70.5	B6	302.34	SNAI_1	64.5	IMR90 p8
71.0	B6	292.82	SNAI_1	64.5	IMR90 p8
71.5	B6	262.64	SNAI_1	64.5	IMR90 p8
72.0	B6	218.35	SNAI_1	64.5	IMR90 p8
72.5	B6	169.61	SNAI_1	64.5	IMR90 p8
73.0	B6	125.45	SNAI_1	64.5	IMR90 p8
73.5	B6	90.93	SNAI_1	64.5	IMR90 p8
74.0	B6	67.05	SNAI_1	64.5	IMR90 p8
74.5	B6	52.58	SNAI_1	64.5	IMR90 p8
75.0	B6	44.82	SNAI_1	64.5	IMR90 p8
75.5	B6	40.62	SNAI_1	64.5	IMR90 p8
76.0	B6	38.29	SNAI_1	64.5	IMR90 p8
76.5	B6	37.28	SNAI_1	64.5	IMR90 p8
77.0	B6	36.76	SNAI_1	64.5	IMR90 p8
77.5	B6	36.6	SNAI_1	64.5	IMR90 p8
78.0	B6	36.57	SNAI_1	64.5	IMR90 p8
78.5	B6	36.42	SNAI_1	64.5	IMR90 p8
79.0	B6	36.74	SNAI_1	64.5	IMR90 p8
79.5	B6	37.06	SNAI_1	64.5	IMR90 p8
80.0	B6	36.97	SNAI_1	64.5	IMR90 p8
80.5	B6	37.17	SNAI_1	64.5	IMR90 p8
81.0	B6	37.1	SNAI_1	64.5	IMR90 p8
81.5	B6	35.99	SNAI_1	64.5	IMR90 p8
82.0	B6	34.56	SNAI_1	64.5	IMR90 p8
82.5	B6	32.57	SNAI_1	64.5	IMR90 p8
83.0	B6	30.15	SNAI_1	64.5	IMR90 p8
83.5	B6	28.38	SNAI_1	64.5	IMR90 p8
84.0	B6	26.91	SNAI_1	64.5	IMR90 p8
84.5	B6	27.5	SNAI_1	64.5	IMR90 p8
85.0	B6	33.9	SNAI_1	64.5	IMR90 p8
85.5	B6	42.89	SNAI_1	64.5	IMR90 p8
86.0	B6	50.02	SNAI_1	64.5	IMR90 p8
86.5	B6	56.08	SNAI_1	64.5	IMR90 p8
87.0	B6	58.07	SNAI_1	64.5	IMR90 p8
87.5	B6	49.52	SNAI_1	64.5	IMR90 p8
88.0	B6	35.51	SNAI_1	64.5	IMR90 p8
88.5	B6	23.52	SNAI_1	64.5	IMR90 p8
89.0	B6	12.78	SNAI_1	64.5	IMR90 p8
89.5	B6	4.03	SNAI_1	64.5	IMR90 p8
90.0	B6	0.86	SNAI_1	64.5	IMR90 p8
90.5	B6	0.79	SNAI_1	64.5	IMR90 p8
91.0	B6	0.54	SNAI_1	64.5	IMR90 p8
91.5	B6	0.85	SNAI_1	64.5	IMR90 p8
92.0	B6	1.32	SNAI_1	64.5	IMR90 p8
92.5	B6	1.54	SNAI_1	64.5	IMR90 p8
93.0	B6	1.69	SNAI_1	64.5	IMR90 p8
93.5	B6	1.57	SNAI_1	64.5	IMR90 p8
94.0	B6	1.05	SNAI_1	64.5	IMR90 p8
94.5	B6	0.63	SNAI_1	64.5	IMR90 p8
95.0	B6	0.14	SNAI_1	64.5	IMR90 p8
55.0	C6	10.66	SNAI_1	63.3	IMR90 p8
55.5	C6	23.09	SNAI_1	63.3	IMR90 p8
56.0	C6	21.31	SNAI_1	63.3	IMR90 p8
56.5	C6	21.31	SNAI_1	63.3	IMR90 p8
57.0	C6	21.31	SNAI_1	63.3	IMR90 p8
57.5	C6	20.92	SNAI_1	63.3	IMR90 p8
58.0	C6	23.37	SNAI_1	63.3	IMR90 p8
58.5	C6	27.91	SNAI_1	63.3	IMR90 p8
59.0	C6	30.82	SNAI_1	63.3	IMR90 p8
59.5	C6	32.04	SNAI_1	63.3	IMR90 p8
60.0	C6	32.86	SNAI_1	63.3	IMR90 p8
60.5	C6	33.68	SNAI_1	63.3	IMR90 p8
61.0	C6	34.09	SNAI_1	63.3	IMR90 p8
61.5	C6	35.77	SNAI_1	63.3	IMR90 p8
62.0	C6	38.19	SNAI_1	63.3	IMR90 p8
62.5	C6	40.19	SNAI_1	63.3	IMR90 p8
63.0	C6	42.32	SNAI_1	63.3	IMR90 p8
63.5	C6	44.73	SNAI_1	63.3	IMR90 p8
64.0	C6	46.57	SNAI_1	63.3	IMR90 p8
64.5	C6	50.07	SNAI_1	63.3	IMR90 p8
65.0	C6	56.77	SNAI_1	63.3	IMR90 p8
65.5	C6	65.67	SNAI_1	63.3	IMR90 p8
66.0	C6	77.14	SNAI_1	63.3	IMR90 p8
66.5	C6	92.99	SNAI_1	63.3	IMR90 p8
67.0	C6	114.11	SNAI_1	63.3	IMR90 p8
67.5	C6	141.64	SNAI_1	63.3	IMR90 p8
68.0	C6	178.3	SNAI_1	63.3	IMR90 p8
68.5	C6	225.75	SNAI_1	63.3	IMR90 p8
69.0	C6	281.55	SNAI_1	63.3	IMR90 p8
69.5	C6	338.73	SNAI_1	63.3	IMR90 p8
70.0	C6	387.99	SNAI_1	63.3	IMR90 p8
70.5	C6	418.63	SNAI_1	63.3	IMR90 p8
71.0	C6	422.3	SNAI_1	63.3	IMR90 p8
71.5	C6	396.49	SNAI_1	63.3	IMR90 p8
72.0	C6	345.59	SNAI_1	63.3	IMR90 p8
72.5	C6	278.94	SNAI_1	63.3	IMR90 p8
73.0	C6	209.06	SNAI_1	63.3	IMR90 p8
73.5	C6	146.28	SNAI_1	63.3	IMR90 p8
74.0	C6	96.43	SNAI_1	63.3	IMR90 p8
74.5	C6	62.06	SNAI_1	63.3	IMR90 p8
75.0	C6	41.04	SNAI_1	63.3	IMR90 p8
75.5	C6	29.4	SNAI_1	63.3	IMR90 p8
76.0	C6	23.69	SNAI_1	63.3	IMR90 p8
76.5	C6	21.06	SNAI_1	63.3	IMR90 p8
77.0	C6	19.58	SNAI_1	63.3	IMR90 p8
77.5	C6	19.1	SNAI_1	63.3	IMR90 p8
78.0	C6	18.81	SNAI_1	63.3	IMR90 p8
78.5	C6	18.63	SNAI_1	63.3	IMR90 p8
79.0	C6	19.38	SNAI_1	63.3	IMR90 p8
79.5	C6	19.82	SNAI_1	63.3	IMR90 p8
80.0	C6	19.8	SNAI_1	63.3	IMR90 p8
80.5	C6	20.06	SNAI_1	63.3	IMR90 p8
81.0	C6	19.94	SNAI_1	63.3	IMR90 p8
81.5	C6	18.7	SNAI_1	63.3	IMR90 p8
82.0	C6	17.51	SNAI_1	63.3	IMR90 p8
82.5	C6	16.59	SNAI_1	63.3	IMR90 p8
83.0	C6	15.52	SNAI_1	63.3	IMR90 p8
83.5	C6	14.3	SNAI_1	63.3	IMR90 p8
84.0	C6	13.54	SNAI_1	63.3	IMR90 p8
84.5	C6	14.25	SNAI_1	63.3	IMR90 p8
85.0	C6	16.7	SNAI_1	63.3	IMR90 p8
85.5	C6	19.86	SNAI_1	63.3	IMR90 p8
86.0	C6	22.96	SNAI_1	63.3	IMR90 p8
86.5	C6	25.9	SNAI_1	63.3	IMR90 p8
87.0	C6	26.07	SNAI_1	63.3	IMR90 p8
87.5	C6	21.94	SNAI_1	63.3	IMR90 p8
88.0	C6	15.99	SNAI_1	63.3	IMR90 p8
88.5	C6	10.63	SNAI_1	63.3	IMR90 p8
89.0	C6	5.61	SNAI_1	63.3	IMR90 p8
89.5	C6	2.2	SNAI_1	63.3	IMR90 p8
90.0	C6	1.55	SNAI_1	63.3	IMR90 p8
90.5	C6	1.92	SNAI_1	63.3	IMR90 p8
91.0	C6	2.16	SNAI_1	63.3	IMR90 p8
91.5	C6	2.36	SNAI_1	63.3	IMR90 p8
92.0	C6	2.6	SNAI_1	63.3	IMR90 p8
92.5	C6	2.56	SNAI_1	63.3	IMR90 p8
93.0	C6	2.74	SNAI_1	63.3	IMR90 p8
93.5	C6	2.63	SNAI_1	63.3	IMR90 p8
94.0	C6	2.46	SNAI_1	63.3	IMR90 p8
94.5	C6	2.03	SNAI_1	63.3	IMR90 p8
95.0	C6	0.54	SNAI_1	63.3	IMR90 p8
55.0	D6	14.59	SNAI_1	61.4	IMR90 p8
55.5	D6	31.62	SNAI_1	61.4	IMR90 p8
56.0	D6	29.18	SNAI_1	61.4	IMR90 p8
56.5	D6	29.18	SNAI_1	61.4	IMR90 p8
57.0	D6	29.18	SNAI_1	61.4	IMR90 p8
57.5	D6	28.93	SNAI_1	61.4	IMR90 p8
58.0	D6	30.66	SNAI_1	61.4	IMR90 p8
58.5	D6	32.75	SNAI_1	61.4	IMR90 p8
59.0	D6	34.24	SNAI_1	61.4	IMR90 p8
59.5	D6	35.83	SNAI_1	61.4	IMR90 p8
60.0	D6	36.9	SNAI_1	61.4	IMR90 p8
60.5	D6	38.08	SNAI_1	61.4	IMR90 p8
61.0	D6	39.78	SNAI_1	61.4	IMR90 p8
61.5	D6	41.4	SNAI_1	61.4	IMR90 p8
62.0	D6	42.59	SNAI_1	61.4	IMR90 p8
62.5	D6	43.83	SNAI_1	61.4	IMR90 p8
63.0	D6	45.26	SNAI_1	61.4	IMR90 p8
63.5	D6	47.16	SNAI_1	61.4	IMR90 p8
64.0	D6	50.64	SNAI_1	61.4	IMR90 p8
64.5	D6	56.85	SNAI_1	61.4	IMR90 p8
65.0	D6	65.77	SNAI_1	61.4	IMR90 p8
65.5	D6	76.77	SNAI_1	61.4	IMR90 p8
66.0	D6	90.47	SNAI_1	61.4	IMR90 p8
66.5	D6	107.42	SNAI_1	61.4	IMR90 p8
67.0	D6	128.81	SNAI_1	61.4	IMR90 p8
67.5	D6	158.35	SNAI_1	61.4	IMR90 p8
68.0	D6	199.11	SNAI_1	61.4	IMR90 p8
68.5	D6	251.23	SNAI_1	61.4	IMR90 p8
69.0	D6	312.93	SNAI_1	61.4	IMR90 p8
69.5	D6	378.82	SNAI_1	61.4	IMR90 p8
70.0	D6	438.23	SNAI_1	61.4	IMR90 p8
70.5	D6	479.66	SNAI_1	61.4	IMR90 p8
71.0	D6	493.86	SNAI_1	61.4	IMR90 p8
71.5	D6	475.4	SNAI_1	61.4	IMR90 p8
72.0	D6	425.06	SNAI_1	61.4	IMR90 p8
72.5	D6	351.22	SNAI_1	61.4	IMR90 p8
73.0	D6	266.99	SNAI_1	61.4	IMR90 p8
73.5	D6	185.88	SNAI_1	61.4	IMR90 p8
74.0	D6	118.13	SNAI_1	61.4	IMR90 p8
74.5	D6	68.73	SNAI_1	61.4	IMR90 p8
75.0	D6	37.22	SNAI_1	61.4	IMR90 p8
75.5	D6	20.12	SNAI_1	61.4	IMR90 p8
76.0	D6	12.32	SNAI_1	61.4	IMR90 p8
76.5	D6	8.89	SNAI_1	61.4	IMR90 p8
77.0	D6	7.57	SNAI_1	61.4	IMR90 p8
77.5	D6	7.1	SNAI_1	61.4	IMR90 p8
78.0	D6	6.21	SNAI_1	61.4	IMR90 p8
78.5	D6	5.34	SNAI_1	61.4	IMR90 p8
79.0	D6	4.86	SNAI_1	61.4	IMR90 p8
79.5	D6	4.73	SNAI_1	61.4	IMR90 p8
80.0	D6	4.84	SNAI_1	61.4	IMR90 p8
80.5	D6	5.68	SNAI_1	61.4	IMR90 p8
81.0	D6	6.09	SNAI_1	61.4	IMR90 p8
81.5	D6	6.15	SNAI_1	61.4	IMR90 p8
82.0	D6	6.2	SNAI_1	61.4	IMR90 p8
82.5	D6	6.2	SNAI_1	61.4	IMR90 p8
83.0	D6	5.45	SNAI_1	61.4	IMR90 p8
83.5	D6	4.84	SNAI_1	61.4	IMR90 p8
84.0	D6	4.81	SNAI_1	61.4	IMR90 p8
84.5	D6	4.33	SNAI_1	61.4	IMR90 p8
85.0	D6	4.08	SNAI_1	61.4	IMR90 p8
85.5	D6	4.72	SNAI_1	61.4	IMR90 p8
86.0	D6	5.68	SNAI_1	61.4	IMR90 p8
86.5	D6	6.05	SNAI_1	61.4	IMR90 p8
87.0	D6	6.17	SNAI_1	61.4	IMR90 p8
87.5	D6	5.95	SNAI_1	61.4	IMR90 p8
88.0	D6	5.05	SNAI_1	61.4	IMR90 p8
88.5	D6	3.62	SNAI_1	61.4	IMR90 p8
89.0	D6	2.68	SNAI_1	61.4	IMR90 p8
89.5	D6	2.3	SNAI_1	61.4	IMR90 p8
90.0	D6	1.78	SNAI_1	61.4	IMR90 p8
90.5	D6	1.79	SNAI_1	61.4	IMR90 p8
91.0	D6	2.27	SNAI_1	61.4	IMR90 p8
91.5	D6	2.01	SNAI_1	61.4	IMR90 p8
92.0	D6	1.81	SNAI_1	61.4	IMR90 p8
92.5	D6	2.29	SNAI_1	61.4	IMR90 p8
93.0	D6	2.27	SNAI_1	61.4	IMR90 p8
93.5	D6	2.24	SNAI_1	61.4	IMR90 p8
94.0	D6	2.8	SNAI_1	61.4	IMR90 p8
94.5	D6	3.56	SNAI_1	61.4	IMR90 p8
95.0	D6	1.77	SNAI_1	61.4	IMR90 p8
55.0	E6	9.72	SNAI_1	59.0	IMR90 p8
55.5	E6	21.06	SNAI_1	59.0	IMR90 p8
56.0	E6	19.44	SNAI_1	59.0	IMR90 p8
56.5	E6	19.44	SNAI_1	59.0	IMR90 p8
57.0	E6	19.44	SNAI_1	59.0	IMR90 p8
57.5	E6	19.23	SNAI_1	59.0	IMR90 p8
58.0	E6	20.42	SNAI_1	59.0	IMR90 p8
58.5	E6	23.97	SNAI_1	59.0	IMR90 p8
59.0	E6	26.67	SNAI_1	59.0	IMR90 p8
59.5	E6	28.37	SNAI_1	59.0	IMR90 p8
60.0	E6	29.95	SNAI_1	59.0	IMR90 p8
60.5	E6	31.73	SNAI_1	59.0	IMR90 p8
61.0	E6	34.19	SNAI_1	59.0	IMR90 p8
61.5	E6	37.03	SNAI_1	59.0	IMR90 p8
62.0	E6	40.11	SNAI_1	59.0	IMR90 p8
62.5	E6	43.19	SNAI_1	59.0	IMR90 p8
63.0	E6	47.55	SNAI_1	59.0	IMR90 p8
63.5	E6	53.54	SNAI_1	59.0	IMR90 p8
64.0	E6	60.57	SNAI_1	59.0	IMR90 p8
64.5	E6	69.52	SNAI_1	59.0	IMR90 p8
65.0	E6	80.4	SNAI_1	59.0	IMR90 p8
65.5	E6	91.37	SNAI_1	59.0	IMR90 p8
66.0	E6	103.25	SNAI_1	59.0	IMR90 p8
66.5	E6	117.85	SNAI_1	59.0	IMR90 p8
67.0	E6	137.46	SNAI_1	59.0	IMR90 p8
67.5	E6	166.19	SNAI_1	59.0	IMR90 p8
68.0	E6	206.7	SNAI_1	59.0	IMR90 p8
68.5	E6	258.58	SNAI_1	59.0	IMR90 p8
69.0	E6	321.09	SNAI_1	59.0	IMR90 p8
69.5	E6	388.18	SNAI_1	59.0	IMR90 p8
70.0	E6	448.75	SNAI_1	59.0	IMR90 p8
70.5	E6	492.46	SNAI_1	59.0	IMR90 p8
71.0	E6	509.62	SNAI_1	59.0	IMR90 p8
71.5	E6	493.47	SNAI_1	59.0	IMR90 p8
72.0	E6	444.25	SNAI_1	59.0	IMR90 p8
72.5	E6	370.08	SNAI_1	59.0	IMR90 p8
73.0	E6	283.83	SNAI_1	59.0	IMR90 p8
73.5	E6	199.97	SNAI_1	59.0	IMR90 p8
74.0	E6	129.05	SNAI_1	59.0	IMR90 p8
74.5	E6	76.32	SNAI_1	59.0	IMR90 p8
75.0	E6	41.98	SNAI_1	59.0	IMR90 p8
75.5	E6	22.45	SNAI_1	59.0	IMR90 p8
76.0	E6	12.53	SNAI_1	59.0	IMR90 p8
76.5	E6	7.33	SNAI_1	59.0	IMR90 p8
77.0	E6	4.8	SNAI_1	59.0	IMR90 p8
77.5	E6	4.17	SNAI_1	59.0	IMR90 p8
78.0	E6	4.18	SNAI_1	59.0	IMR90 p8
78.5	E6	3.84	SNAI_1	59.0	IMR90 p8
79.0	E6	3.86	SNAI_1	59.0	IMR90 p8
79.5	E6	4.33	SNAI_1	59.0	IMR90 p8
80.0	E6	4.24	SNAI_1	59.0	IMR90 p8
80.5	E6	4.0	SNAI_1	59.0	IMR90 p8
81.0	E6	4.04	SNAI_1	59.0	IMR90 p8
81.5	E6	4.06	SNAI_1	59.0	IMR90 p8
82.0	E6	3.8	SNAI_1	59.0	IMR90 p8
82.5	E6	3.61	SNAI_1	59.0	IMR90 p8
83.0	E6	3.49	SNAI_1	59.0	IMR90 p8
83.5	E6	3.27	SNAI_1	59.0	IMR90 p8
84.0	E6	3.22	SNAI_1	59.0	IMR90 p8
84.5	E6	3.31	SNAI_1	59.0	IMR90 p8
85.0	E6	3.36	SNAI_1	59.0	IMR90 p8
85.5	E6	3.1	SNAI_1	59.0	IMR90 p8
86.0	E6	2.97	SNAI_1	59.0	IMR90 p8
86.5	E6	2.84	SNAI_1	59.0	IMR90 p8
87.0	E6	2.44	SNAI_1	59.0	IMR90 p8
87.5	E6	2.21	SNAI_1	59.0	IMR90 p8
88.0	E6	1.98	SNAI_1	59.0	IMR90 p8
88.5	E6	1.67	SNAI_1	59.0	IMR90 p8
89.0	E6	1.31	SNAI_1	59.0	IMR90 p8
89.5	E6	1.03	SNAI_1	59.0	IMR90 p8
90.0	E6	0.98	SNAI_1	59.0	IMR90 p8
90.5	E6	1.19	SNAI_1	59.0	IMR90 p8
91.0	E6	1.54	SNAI_1	59.0	IMR90 p8
91.5	E6	1.86	SNAI_1	59.0	IMR90 p8
92.0	E6	2.2	SNAI_1	59.0	IMR90 p8
92.5	E6	2.24	SNAI_1	59.0	IMR90 p8
93.0	E6	2.08	SNAI_1	59.0	IMR90 p8
93.5	E6	2.38	SNAI_1	59.0	IMR90 p8
94.0	E6	2.35	SNAI_1	59.0	IMR90 p8
94.5	E6	3.47	SNAI_1	59.0	IMR90 p8
95.0	E6	2.14	SNAI_1	59.0	IMR90 p8
55.0	F6	11.13	SNAI_1	57.0	IMR90 p8
55.5	F6	24.13	SNAI_1	57.0	IMR90 p8
56.0	F6	22.27	SNAI_1	57.0	IMR90 p8
56.5	F6	22.27	SNAI_1	57.0	IMR90 p8
57.0	F6	22.27	SNAI_1	57.0	IMR90 p8
57.5	F6	21.97	SNAI_1	57.0	IMR90 p8
58.0	F6	23.84	SNAI_1	57.0	IMR90 p8
58.5	F6	27.38	SNAI_1	57.0	IMR90 p8
59.0	F6	29.95	SNAI_1	57.0	IMR90 p8
59.5	F6	31.97	SNAI_1	57.0	IMR90 p8
60.0	F6	33.64	SNAI_1	57.0	IMR90 p8
60.5	F6	34.96	SNAI_1	57.0	IMR90 p8
61.0	F6	36.45	SNAI_1	57.0	IMR90 p8
61.5	F6	37.93	SNAI_1	57.0	IMR90 p8
62.0	F6	39.19	SNAI_1	57.0	IMR90 p8
62.5	F6	39.95	SNAI_1	57.0	IMR90 p8
63.0	F6	40.43	SNAI_1	57.0	IMR90 p8
63.5	F6	41.39	SNAI_1	57.0	IMR90 p8
64.0	F6	43.73	SNAI_1	57.0	IMR90 p8
64.5	F6	48.37	SNAI_1	57.0	IMR90 p8
65.0	F6	55.52	SNAI_1	57.0	IMR90 p8
65.5	F6	65.91	SNAI_1	57.0	IMR90 p8
66.0	F6	79.85	SNAI_1	57.0	IMR90 p8
66.5	F6	97.27	SNAI_1	57.0	IMR90 p8
67.0	F6	119.67	SNAI_1	57.0	IMR90 p8
67.5	F6	150.39	SNAI_1	57.0	IMR90 p8
68.0	F6	190.9	SNAI_1	57.0	IMR90 p8
68.5	F6	240.88	SNAI_1	57.0	IMR90 p8
69.0	F6	299.13	SNAI_1	57.0	IMR90 p8
69.5	F6	360.42	SNAI_1	57.0	IMR90 p8
70.0	F6	415.0	SNAI_1	57.0	IMR90 p8
70.5	F6	452.75	SNAI_1	57.0	IMR90 p8
71.0	F6	465.42	SNAI_1	57.0	IMR90 p8
71.5	F6	447.45	SNAI_1	57.0	IMR90 p8
72.0	F6	399.75	SNAI_1	57.0	IMR90 p8
72.5	F6	330.61	SNAI_1	57.0	IMR90 p8
73.0	F6	251.66	SNAI_1	57.0	IMR90 p8
73.5	F6	175.11	SNAI_1	57.0	IMR90 p8
74.0	F6	111.4	SNAI_1	57.0	IMR90 p8
74.5	F6	65.0	SNAI_1	57.0	IMR90 p8
75.0	F6	34.72	SNAI_1	57.0	IMR90 p8
75.5	F6	17.94	SNAI_1	57.0	IMR90 p8
76.0	F6	10.1	SNAI_1	57.0	IMR90 p8
76.5	F6	6.56	SNAI_1	57.0	IMR90 p8
77.0	F6	4.87	SNAI_1	57.0	IMR90 p8
77.5	F6	4.33	SNAI_1	57.0	IMR90 p8
78.0	F6	3.82	SNAI_1	57.0	IMR90 p8
78.5	F6	3.39	SNAI_1	57.0	IMR90 p8
79.0	F6	3.22	SNAI_1	57.0	IMR90 p8
79.5	F6	3.03	SNAI_1	57.0	IMR90 p8
80.0	F6	3.23	SNAI_1	57.0	IMR90 p8
80.5	F6	3.68	SNAI_1	57.0	IMR90 p8
81.0	F6	3.94	SNAI_1	57.0	IMR90 p8
81.5	F6	3.89	SNAI_1	57.0	IMR90 p8
82.0	F6	4.06	SNAI_1	57.0	IMR90 p8
82.5	F6	3.65	SNAI_1	57.0	IMR90 p8
83.0	F6	3.15	SNAI_1	57.0	IMR90 p8
83.5	F6	2.56	SNAI_1	57.0	IMR90 p8
84.0	F6	1.82	SNAI_1	57.0	IMR90 p8
84.5	F6	1.84	SNAI_1	57.0	IMR90 p8
85.0	F6	2.53	SNAI_1	57.0	IMR90 p8
85.5	F6	2.39	SNAI_1	57.0	IMR90 p8
86.0	F6	2.35	SNAI_1	57.0	IMR90 p8
86.5	F6	2.98	SNAI_1	57.0	IMR90 p8
87.0	F6	2.2	SNAI_1	57.0	IMR90 p8
87.5	F6	1.36	SNAI_1	57.0	IMR90 p8
88.0	F6	1.67	SNAI_1	57.0	IMR90 p8
88.5	F6	1.74	SNAI_1	57.0	IMR90 p8
89.0	F6	1.24	SNAI_1	57.0	IMR90 p8
89.5	F6	1.53	SNAI_1	57.0	IMR90 p8
90.0	F6	1.36	SNAI_1	57.0	IMR90 p8
90.5	F6	1.04	SNAI_1	57.0	IMR90 p8
91.0	F6	1.11	SNAI_1	57.0	IMR90 p8
91.5	F6	1.06	SNAI_1	57.0	IMR90 p8
92.0	F6	1.31	SNAI_1	57.0	IMR90 p8
92.5	F6	1.88	SNAI_1	57.0	IMR90 p8
93.0	F6	2.01	SNAI_1	57.0	IMR90 p8
93.5	F6	2.28	SNAI_1	57.0	IMR90 p8
94.0	F6	2.78	SNAI_1	57.0	IMR90 p8
94.5	F6	3.52	SNAI_1	57.0	IMR90 p8
95.0	F6	1.88	SNAI_1	57.0	IMR90 p8
55.0	G6	8.79	SNAI_1	55.7	IMR90 p8
55.5	G6	19.04	SNAI_1	55.7	IMR90 p8
56.0	G6	17.57	SNAI_1	55.7	IMR90 p8
56.5	G6	17.57	SNAI_1	55.7	IMR90 p8
57.0	G6	17.57	SNAI_1	55.7	IMR90 p8
57.5	G6	17.12	SNAI_1	55.7	IMR90 p8
58.0	G6	19.85	SNAI_1	55.7	IMR90 p8
58.5	G6	25.65	SNAI_1	55.7	IMR90 p8
59.0	G6	30.17	SNAI_1	55.7	IMR90 p8
59.5	G6	33.39	SNAI_1	55.7	IMR90 p8
60.0	G6	35.24	SNAI_1	55.7	IMR90 p8
60.5	G6	36.27	SNAI_1	55.7	IMR90 p8
61.0	G6	36.82	SNAI_1	55.7	IMR90 p8
61.5	G6	36.3	SNAI_1	55.7	IMR90 p8
62.0	G6	36.33	SNAI_1	55.7	IMR90 p8
62.5	G6	38.03	SNAI_1	55.7	IMR90 p8
63.0	G6	38.62	SNAI_1	55.7	IMR90 p8
63.5	G6	39.12	SNAI_1	55.7	IMR90 p8
64.0	G6	41.54	SNAI_1	55.7	IMR90 p8
64.5	G6	44.38	SNAI_1	55.7	IMR90 p8
65.0	G6	47.95	SNAI_1	55.7	IMR90 p8
65.5	G6	56.16	SNAI_1	55.7	IMR90 p8
66.0	G6	68.22	SNAI_1	55.7	IMR90 p8
66.5	G6	83.92	SNAI_1	55.7	IMR90 p8
67.0	G6	106.84	SNAI_1	55.7	IMR90 p8
67.5	G6	138.4	SNAI_1	55.7	IMR90 p8
68.0	G6	179.08	SNAI_1	55.7	IMR90 p8
68.5	G6	229.24	SNAI_1	55.7	IMR90 p8
69.0	G6	287.31	SNAI_1	55.7	IMR90 p8
69.5	G6	346.54	SNAI_1	55.7	IMR90 p8
70.0	G6	398.14	SNAI_1	55.7	IMR90 p8
70.5	G6	432.37	SNAI_1	55.7	IMR90 p8
71.0	G6	441.93	SNAI_1	55.7	IMR90 p8
71.5	G6	422.16	SNAI_1	55.7	IMR90 p8
72.0	G6	375.35	SNAI_1	55.7	IMR90 p8
72.5	G6	309.78	SNAI_1	55.7	IMR90 p8
73.0	G6	236.0	SNAI_1	55.7	IMR90 p8
73.5	G6	165.19	SNAI_1	55.7	IMR90 p8
74.0	G6	105.99	SNAI_1	55.7	IMR90 p8
74.5	G6	62.11	SNAI_1	55.7	IMR90 p8
75.0	G6	33.1	SNAI_1	55.7	IMR90 p8
75.5	G6	16.69	SNAI_1	55.7	IMR90 p8
76.0	G6	8.25	SNAI_1	55.7	IMR90 p8
76.5	G6	4.9	SNAI_1	55.7	IMR90 p8
77.0	G6	4.28	SNAI_1	55.7	IMR90 p8
77.5	G6	4.46	SNAI_1	55.7	IMR90 p8
78.0	G6	4.87	SNAI_1	55.7	IMR90 p8
78.5	G6	5.68	SNAI_1	55.7	IMR90 p8
79.0	G6	5.51	SNAI_1	55.7	IMR90 p8
79.5	G6	4.6	SNAI_1	55.7	IMR90 p8
80.0	G6	4.4	SNAI_1	55.7	IMR90 p8
80.5	G6	3.74	SNAI_1	55.7	IMR90 p8
81.0	G6	2.72	SNAI_1	55.7	IMR90 p8
81.5	G6	2.64	SNAI_1	55.7	IMR90 p8
82.0	G6	3.05	SNAI_1	55.7	IMR90 p8
82.5	G6	2.44	SNAI_1	55.7	IMR90 p8
83.0	G6	2.48	SNAI_1	55.7	IMR90 p8
83.5	G6	2.76	SNAI_1	55.7	IMR90 p8
84.0	G6	2.11	SNAI_1	55.7	IMR90 p8
84.5	G6	1.73	SNAI_1	55.7	IMR90 p8
85.0	G6	2.3	SNAI_1	55.7	IMR90 p8
85.5	G6	2.27	SNAI_1	55.7	IMR90 p8
86.0	G6	2.07	SNAI_1	55.7	IMR90 p8
86.5	G6	2.85	SNAI_1	55.7	IMR90 p8
87.0	G6	3.04	SNAI_1	55.7	IMR90 p8
87.5	G6	2.82	SNAI_1	55.7	IMR90 p8
88.0	G6	2.89	SNAI_1	55.7	IMR90 p8
88.5	G6	2.77	SNAI_1	55.7	IMR90 p8
89.0	G6	2.05	SNAI_1	55.7	IMR90 p8
89.5	G6	1.63	SNAI_1	55.7	IMR90 p8
90.0	G6	1.3	SNAI_1	55.7	IMR90 p8
90.5	G6	1.0	SNAI_1	55.7	IMR90 p8
91.0	G6	0.93	SNAI_1	55.7	IMR90 p8
91.5	G6	1.05	SNAI_1	55.7	IMR90 p8
92.0	G6	1.29	SNAI_1	55.7	IMR90 p8
92.5	G6	1.21	SNAI_1	55.7	IMR90 p8
93.0	G6	1.23	SNAI_1	55.7	IMR90 p8
93.5	G6	1.27	SNAI_1	55.7	IMR90 p8
94.0	G6	1.09	SNAI_1	55.7	IMR90 p8
94.5	G6	0.87	SNAI_1	55.7	IMR90 p8
95.0	G6	0.3	SNAI_1	55.7	IMR90 p8
55.0	H6	9.15	SNAI_1	55.0	IMR90 p8
55.5	H6	19.82	SNAI_1	55.0	IMR90 p8
56.0	H6	18.3	SNAI_1	55.0	IMR90 p8
56.5	H6	18.3	SNAI_1	55.0	IMR90 p8
57.0	H6	18.3	SNAI_1	55.0	IMR90 p8
57.5	H6	17.88	SNAI_1	55.0	IMR90 p8
58.0	H6	20.48	SNAI_1	55.0	IMR90 p8
58.5	H6	25.07	SNAI_1	55.0	IMR90 p8
59.0	H6	28.86	SNAI_1	55.0	IMR90 p8
59.5	H6	32.8	SNAI_1	55.0	IMR90 p8
60.0	H6	35.26	SNAI_1	55.0	IMR90 p8
60.5	H6	36.56	SNAI_1	55.0	IMR90 p8
61.0	H6	37.95	SNAI_1	55.0	IMR90 p8
61.5	H6	38.98	SNAI_1	55.0	IMR90 p8
62.0	H6	38.43	SNAI_1	55.0	IMR90 p8
62.5	H6	37.94	SNAI_1	55.0	IMR90 p8
63.0	H6	38.5	SNAI_1	55.0	IMR90 p8
63.5	H6	38.9	SNAI_1	55.0	IMR90 p8
64.0	H6	39.24	SNAI_1	55.0	IMR90 p8
64.5	H6	41.64	SNAI_1	55.0	IMR90 p8
65.0	H6	47.03	SNAI_1	55.0	IMR90 p8
65.5	H6	54.37	SNAI_1	55.0	IMR90 p8
66.0	H6	64.98	SNAI_1	55.0	IMR90 p8
66.5	H6	81.11	SNAI_1	55.0	IMR90 p8
67.0	H6	102.96	SNAI_1	55.0	IMR90 p8
67.5	H6	131.57	SNAI_1	55.0	IMR90 p8
68.0	H6	169.57	SNAI_1	55.0	IMR90 p8
68.5	H6	217.16	SNAI_1	55.0	IMR90 p8
69.0	H6	271.55	SNAI_1	55.0	IMR90 p8
69.5	H6	328.25	SNAI_1	55.0	IMR90 p8
70.0	H6	379.1	SNAI_1	55.0	IMR90 p8
70.5	H6	413.66	SNAI_1	55.0	IMR90 p8
71.0	H6	424.46	SNAI_1	55.0	IMR90 p8
71.5	H6	407.71	SNAI_1	55.0	IMR90 p8
72.0	H6	364.02	SNAI_1	55.0	IMR90 p8
72.5	H6	300.5	SNAI_1	55.0	IMR90 p8
73.0	H6	229.33	SNAI_1	55.0	IMR90 p8
73.5	H6	161.1	SNAI_1	55.0	IMR90 p8
74.0	H6	102.98	SNAI_1	55.0	IMR90 p8
74.5	H6	60.23	SNAI_1	55.0	IMR90 p8
75.0	H6	33.14	SNAI_1	55.0	IMR90 p8
75.5	H6	17.56	SNAI_1	55.0	IMR90 p8
76.0	H6	9.32	SNAI_1	55.0	IMR90 p8
76.5	H6	6.44	SNAI_1	55.0	IMR90 p8
77.0	H6	5.67	SNAI_1	55.0	IMR90 p8
77.5	H6	4.9	SNAI_1	55.0	IMR90 p8
78.0	H6	4.39	SNAI_1	55.0	IMR90 p8
78.5	H6	4.01	SNAI_1	55.0	IMR90 p8
79.0	H6	3.32	SNAI_1	55.0	IMR90 p8
79.5	H6	2.82	SNAI_1	55.0	IMR90 p8
80.0	H6	2.65	SNAI_1	55.0	IMR90 p8
80.5	H6	2.53	SNAI_1	55.0	IMR90 p8
81.0	H6	2.98	SNAI_1	55.0	IMR90 p8
81.5	H6	3.23	SNAI_1	55.0	IMR90 p8
82.0	H6	2.77	SNAI_1	55.0	IMR90 p8
82.5	H6	2.67	SNAI_1	55.0	IMR90 p8
83.0	H6	3.04	SNAI_1	55.0	IMR90 p8
83.5	H6	3.09	SNAI_1	55.0	IMR90 p8
84.0	H6	2.97	SNAI_1	55.0	IMR90 p8
84.5	H6	3.09	SNAI_1	55.0	IMR90 p8
85.0	H6	2.9	SNAI_1	55.0	IMR90 p8
85.5	H6	2.32	SNAI_1	55.0	IMR90 p8
86.0	H6	1.67	SNAI_1	55.0	IMR90 p8
86.5	H6	1.38	SNAI_1	55.0	IMR90 p8
87.0	H6	1.49	SNAI_1	55.0	IMR90 p8
87.5	H6	1.74	SNAI_1	55.0	IMR90 p8
88.0	H6	1.73	SNAI_1	55.0	IMR90 p8
88.5	H6	1.82	SNAI_1	55.0	IMR90 p8
89.0	H6	2.06	SNAI_1	55.0	IMR90 p8
89.5	H6	2.03	SNAI_1	55.0	IMR90 p8
90.0	H6	2.05	SNAI_1	55.0	IMR90 p8
90.5	H6	2.02	SNAI_1	55.0	IMR90 p8
91.0	H6	1.93	SNAI_1	55.0	IMR90 p8
91.5	H6	1.68	SNAI_1	55.0	IMR90 p8
92.0	H6	1.54	SNAI_1	55.0	IMR90 p8
92.5	H6	1.6	SNAI_1	55.0	IMR90 p8
93.0	H6	1.8	SNAI_1	55.0	IMR90 p8
93.5	H6	2.46	SNAI_1	55.0	IMR90 p8
94.0	H6	2.89	SNAI_1	55.0	IMR90 p8
94.5	H6	4.33	SNAI_1	55.0	IMR90 p8
95.0	H6	2.55	SNAI_1	55.0	IMR90 p8
