# Supplementary material for: Primer PICKR: literature-mined scoring platform for robust RT–qPCR primers
Source: Nat Commun. 2026 May 28;17:6938. doi: 10.1038/s41467-026-73648-2 (PMC13388996; doi:10.1038/s41467-026-73648-2)
Supplement: Supplementary file 11 — Source Data [file 41467_2026_73648_MOESM11_ESM.zip › Suppl_Fig_S5/amplification_data_YAP1_1.csv]

Cycle	Well	Fluorescence	Target	melt temp	Replicate
1	A3	-7.0	YAP1_1	65.0	IMR90 p11
2	A3	-0.63	YAP1_1	65.0	IMR90 p11
3	A3	-0.05	YAP1_1	65.0	IMR90 p11
4	A3	3.04	YAP1_1	65.0	IMR90 p11
5	A3	-1.92	YAP1_1	65.0	IMR90 p11
6	A3	1.73	YAP1_1	65.0	IMR90 p11
7	A3	5.53	YAP1_1	65.0	IMR90 p11
8	A3	1.75	YAP1_1	65.0	IMR90 p11
9	A3	-0.4	YAP1_1	65.0	IMR90 p11
10	A3	-0.18	YAP1_1	65.0	IMR90 p11
11	A3	-3.89	YAP1_1	65.0	IMR90 p11
12	A3	0.66	YAP1_1	65.0	IMR90 p11
13	A3	-1.59	YAP1_1	65.0	IMR90 p11
14	A3	-2.67	YAP1_1	65.0	IMR90 p11
15	A3	-1.44	YAP1_1	65.0	IMR90 p11
16	A3	-0.93	YAP1_1	65.0	IMR90 p11
17	A3	1.06	YAP1_1	65.0	IMR90 p11
18	A3	-1.18	YAP1_1	65.0	IMR90 p11
19	A3	1.13	YAP1_1	65.0	IMR90 p11
20	A3	-0.32	YAP1_1	65.0	IMR90 p11
21	A3	-4.11	YAP1_1	65.0	IMR90 p11
22	A3	1.27	YAP1_1	65.0	IMR90 p11
23	A3	2.53	YAP1_1	65.0	IMR90 p11
24	A3	5.52	YAP1_1	65.0	IMR90 p11
25	A3	16.78	YAP1_1	65.0	IMR90 p11
26	A3	38.81	YAP1_1	65.0	IMR90 p11
27	A3	73.07	YAP1_1	65.0	IMR90 p11
28	A3	141.74	YAP1_1	65.0	IMR90 p11
29	A3	229.2	YAP1_1	65.0	IMR90 p11
30	A3	329.29	YAP1_1	65.0	IMR90 p11
31	A3	436.96	YAP1_1	65.0	IMR90 p11
32	A3	545.22	YAP1_1	65.0	IMR90 p11
33	A3	655.3	YAP1_1	65.0	IMR90 p11
34	A3	768.13	YAP1_1	65.0	IMR90 p11
35	A3	880.27	YAP1_1	65.0	IMR90 p11
36	A3	989.92	YAP1_1	65.0	IMR90 p11
37	A3	1092.05	YAP1_1	65.0	IMR90 p11
38	A3	1189.73	YAP1_1	65.0	IMR90 p11
39	A3	1278.32	YAP1_1	65.0	IMR90 p11
40	A3	1362.04	YAP1_1	65.0	IMR90 p11
1	B3	4.49	YAP1_1	64.5	IMR90 p11
2	B3	1.58	YAP1_1	64.5	IMR90 p11
3	B3	-3.04	YAP1_1	64.5	IMR90 p11
4	B3	2.69	YAP1_1	64.5	IMR90 p11
5	B3	-0.16	YAP1_1	64.5	IMR90 p11
6	B3	0.48	YAP1_1	64.5	IMR90 p11
7	B3	1.6	YAP1_1	64.5	IMR90 p11
8	B3	4.52	YAP1_1	64.5	IMR90 p11
9	B3	2.22	YAP1_1	64.5	IMR90 p11
10	B3	3.48	YAP1_1	64.5	IMR90 p11
11	B3	0.63	YAP1_1	64.5	IMR90 p11
12	B3	-4.07	YAP1_1	64.5	IMR90 p11
13	B3	-1.45	YAP1_1	64.5	IMR90 p11
14	B3	-0.5	YAP1_1	64.5	IMR90 p11
15	B3	3.26	YAP1_1	64.5	IMR90 p11
16	B3	-3.73	YAP1_1	64.5	IMR90 p11
17	B3	0.33	YAP1_1	64.5	IMR90 p11
18	B3	-4.55	YAP1_1	64.5	IMR90 p11
19	B3	-4.75	YAP1_1	64.5	IMR90 p11
20	B3	-3.03	YAP1_1	64.5	IMR90 p11
21	B3	2.21	YAP1_1	64.5	IMR90 p11
22	B3	0.49	YAP1_1	64.5	IMR90 p11
23	B3	1.57	YAP1_1	64.5	IMR90 p11
24	B3	7.82	YAP1_1	64.5	IMR90 p11
25	B3	17.07	YAP1_1	64.5	IMR90 p11
26	B3	36.63	YAP1_1	64.5	IMR90 p11
27	B3	78.78	YAP1_1	64.5	IMR90 p11
28	B3	145.06	YAP1_1	64.5	IMR90 p11
29	B3	240.05	YAP1_1	64.5	IMR90 p11
30	B3	354.35	YAP1_1	64.5	IMR90 p11
31	B3	467.09	YAP1_1	64.5	IMR90 p11
32	B3	580.48	YAP1_1	64.5	IMR90 p11
33	B3	698.97	YAP1_1	64.5	IMR90 p11
34	B3	820.97	YAP1_1	64.5	IMR90 p11
35	B3	946.29	YAP1_1	64.5	IMR90 p11
36	B3	1064.66	YAP1_1	64.5	IMR90 p11
37	B3	1173.93	YAP1_1	64.5	IMR90 p11
38	B3	1277.4	YAP1_1	64.5	IMR90 p11
39	B3	1375.88	YAP1_1	64.5	IMR90 p11
40	B3	1470.47	YAP1_1	64.5	IMR90 p11
1	C3	2.55	YAP1_1	63.3	IMR90 p11
2	C3	6.06	YAP1_1	63.3	IMR90 p11
3	C3	5.32	YAP1_1	63.3	IMR90 p11
4	C3	-1.4	YAP1_1	63.3	IMR90 p11
5	C3	1.79	YAP1_1	63.3	IMR90 p11
6	C3	2.39	YAP1_1	63.3	IMR90 p11
7	C3	1.04	YAP1_1	63.3	IMR90 p11
8	C3	-6.82	YAP1_1	63.3	IMR90 p11
9	C3	-0.38	YAP1_1	63.3	IMR90 p11
10	C3	-1.58	YAP1_1	63.3	IMR90 p11
11	C3	4.26	YAP1_1	63.3	IMR90 p11
12	C3	-1.01	YAP1_1	63.3	IMR90 p11
13	C3	-0.5	YAP1_1	63.3	IMR90 p11
14	C3	-4.17	YAP1_1	63.3	IMR90 p11
15	C3	-0.95	YAP1_1	63.3	IMR90 p11
16	C3	4.53	YAP1_1	63.3	IMR90 p11
17	C3	3.21	YAP1_1	63.3	IMR90 p11
18	C3	-0.52	YAP1_1	63.3	IMR90 p11
19	C3	-0.63	YAP1_1	63.3	IMR90 p11
20	C3	-2.05	YAP1_1	63.3	IMR90 p11
21	C3	-6.7	YAP1_1	63.3	IMR90 p11
22	C3	2.15	YAP1_1	63.3	IMR90 p11
23	C3	4.32	YAP1_1	63.3	IMR90 p11
24	C3	3.58	YAP1_1	63.3	IMR90 p11
25	C3	13.45	YAP1_1	63.3	IMR90 p11
26	C3	29.37	YAP1_1	63.3	IMR90 p11
27	C3	60.83	YAP1_1	63.3	IMR90 p11
28	C3	122.23	YAP1_1	63.3	IMR90 p11
29	C3	208.15	YAP1_1	63.3	IMR90 p11
30	C3	315.69	YAP1_1	63.3	IMR90 p11
31	C3	429.58	YAP1_1	63.3	IMR90 p11
32	C3	544.1	YAP1_1	63.3	IMR90 p11
33	C3	664.58	YAP1_1	63.3	IMR90 p11
34	C3	790.31	YAP1_1	63.3	IMR90 p11
35	C3	918.11	YAP1_1	63.3	IMR90 p11
36	C3	1041.22	YAP1_1	63.3	IMR90 p11
37	C3	1157.15	YAP1_1	63.3	IMR90 p11
38	C3	1268.09	YAP1_1	63.3	IMR90 p11
39	C3	1372.81	YAP1_1	63.3	IMR90 p11
40	C3	1473.51	YAP1_1	63.3	IMR90 p11
1	D3	2.76	YAP1_1	61.4	IMR90 p11
2	D3	4.57	YAP1_1	61.4	IMR90 p11
3	D3	-0.22	YAP1_1	61.4	IMR90 p11
4	D3	2.33	YAP1_1	61.4	IMR90 p11
5	D3	-0.07	YAP1_1	61.4	IMR90 p11
6	D3	0.55	YAP1_1	61.4	IMR90 p11
7	D3	-0.7	YAP1_1	61.4	IMR90 p11
8	D3	0.39	YAP1_1	61.4	IMR90 p11
9	D3	0.33	YAP1_1	61.4	IMR90 p11
10	D3	0.86	YAP1_1	61.4	IMR90 p11
11	D3	-0.13	YAP1_1	61.4	IMR90 p11
12	D3	-0.27	YAP1_1	61.4	IMR90 p11
13	D3	2.05	YAP1_1	61.4	IMR90 p11
14	D3	0.5	YAP1_1	61.4	IMR90 p11
15	D3	0.54	YAP1_1	61.4	IMR90 p11
16	D3	0.17	YAP1_1	61.4	IMR90 p11
17	D3	0.52	YAP1_1	61.4	IMR90 p11
18	D3	2.48	YAP1_1	61.4	IMR90 p11
19	D3	-4.21	YAP1_1	61.4	IMR90 p11
20	D3	-4.98	YAP1_1	61.4	IMR90 p11
21	D3	-2.15	YAP1_1	61.4	IMR90 p11
22	D3	-3.52	YAP1_1	61.4	IMR90 p11
23	D3	1.82	YAP1_1	61.4	IMR90 p11
24	D3	0.62	YAP1_1	61.4	IMR90 p11
25	D3	7.94	YAP1_1	61.4	IMR90 p11
26	D3	19.34	YAP1_1	61.4	IMR90 p11
27	D3	38.93	YAP1_1	61.4	IMR90 p11
28	D3	76.42	YAP1_1	61.4	IMR90 p11
29	D3	132.72	YAP1_1	61.4	IMR90 p11
30	D3	224.26	YAP1_1	61.4	IMR90 p11
31	D3	334.38	YAP1_1	61.4	IMR90 p11
32	D3	449.67	YAP1_1	61.4	IMR90 p11
33	D3	567.67	YAP1_1	61.4	IMR90 p11
34	D3	689.84	YAP1_1	61.4	IMR90 p11
35	D3	819.84	YAP1_1	61.4	IMR90 p11
36	D3	952.89	YAP1_1	61.4	IMR90 p11
37	D3	1084.25	YAP1_1	61.4	IMR90 p11
38	D3	1210.14	YAP1_1	61.4	IMR90 p11
39	D3	1331.44	YAP1_1	61.4	IMR90 p11
40	D3	1451.45	YAP1_1	61.4	IMR90 p11
1	E3	2.62	YAP1_1	59.0	IMR90 p11
2	E3	3.41	YAP1_1	59.0	IMR90 p11
3	E3	2.23	YAP1_1	59.0	IMR90 p11
4	E3	-2.11	YAP1_1	59.0	IMR90 p11
5	E3	-1.13	YAP1_1	59.0	IMR90 p11
6	E3	-0.42	YAP1_1	59.0	IMR90 p11
7	E3	0.07	YAP1_1	59.0	IMR90 p11
8	E3	-0.98	YAP1_1	59.0	IMR90 p11
9	E3	-0.31	YAP1_1	59.0	IMR90 p11
10	E3	0.89	YAP1_1	59.0	IMR90 p11
11	E3	2.06	YAP1_1	59.0	IMR90 p11
12	E3	3.68	YAP1_1	59.0	IMR90 p11
13	E3	-2.11	YAP1_1	59.0	IMR90 p11
14	E3	4.34	YAP1_1	59.0	IMR90 p11
15	E3	1.58	YAP1_1	59.0	IMR90 p11
16	E3	1.34	YAP1_1	59.0	IMR90 p11
17	E3	0.29	YAP1_1	59.0	IMR90 p11
18	E3	0.61	YAP1_1	59.0	IMR90 p11
19	E3	-1.07	YAP1_1	59.0	IMR90 p11
20	E3	-3.34	YAP1_1	59.0	IMR90 p11
21	E3	-1.21	YAP1_1	59.0	IMR90 p11
22	E3	-2.83	YAP1_1	59.0	IMR90 p11
23	E3	-0.87	YAP1_1	59.0	IMR90 p11
24	E3	2.55	YAP1_1	59.0	IMR90 p11
25	E3	0.48	YAP1_1	59.0	IMR90 p11
26	E3	2.23	YAP1_1	59.0	IMR90 p11
27	E3	14.66	YAP1_1	59.0	IMR90 p11
28	E3	22.47	YAP1_1	59.0	IMR90 p11
29	E3	41.27	YAP1_1	59.0	IMR90 p11
30	E3	84.77	YAP1_1	59.0	IMR90 p11
31	E3	152.8	YAP1_1	59.0	IMR90 p11
32	E3	242.78	YAP1_1	59.0	IMR90 p11
33	E3	347.32	YAP1_1	59.0	IMR90 p11
34	E3	462.09	YAP1_1	59.0	IMR90 p11
35	E3	580.79	YAP1_1	59.0	IMR90 p11
36	E3	709.45	YAP1_1	59.0	IMR90 p11
37	E3	845.31	YAP1_1	59.0	IMR90 p11
38	E3	983.79	YAP1_1	59.0	IMR90 p11
39	E3	1121.41	YAP1_1	59.0	IMR90 p11
40	E3	1257.68	YAP1_1	59.0	IMR90 p11
1	F3	3.72	YAP1_1	57.0	IMR90 p11
2	F3	3.18	YAP1_1	57.0	IMR90 p11
3	F3	0.15	YAP1_1	57.0	IMR90 p11
4	F3	2.09	YAP1_1	57.0	IMR90 p11
5	F3	4.24	YAP1_1	57.0	IMR90 p11
6	F3	0.07	YAP1_1	57.0	IMR90 p11
7	F3	-0.39	YAP1_1	57.0	IMR90 p11
8	F3	-1.39	YAP1_1	57.0	IMR90 p11
9	F3	2.93	YAP1_1	57.0	IMR90 p11
10	F3	0.15	YAP1_1	57.0	IMR90 p11
11	F3	-2.24	YAP1_1	57.0	IMR90 p11
12	F3	-1.33	YAP1_1	57.0	IMR90 p11
13	F3	-0.03	YAP1_1	57.0	IMR90 p11
14	F3	-2.19	YAP1_1	57.0	IMR90 p11
15	F3	-0.53	YAP1_1	57.0	IMR90 p11
16	F3	-0.59	YAP1_1	57.0	IMR90 p11
17	F3	-2.26	YAP1_1	57.0	IMR90 p11
18	F3	1.84	YAP1_1	57.0	IMR90 p11
19	F3	2.29	YAP1_1	57.0	IMR90 p11
20	F3	1.01	YAP1_1	57.0	IMR90 p11
21	F3	0.22	YAP1_1	57.0	IMR90 p11
22	F3	1.66	YAP1_1	57.0	IMR90 p11
23	F3	0.39	YAP1_1	57.0	IMR90 p11
24	F3	-0.17	YAP1_1	57.0	IMR90 p11
25	F3	-4.67	YAP1_1	57.0	IMR90 p11
26	F3	0.08	YAP1_1	57.0	IMR90 p11
27	F3	6.24	YAP1_1	57.0	IMR90 p11
28	F3	6.94	YAP1_1	57.0	IMR90 p11
29	F3	18.42	YAP1_1	57.0	IMR90 p11
30	F3	31.3	YAP1_1	57.0	IMR90 p11
31	F3	59.73	YAP1_1	57.0	IMR90 p11
32	F3	112.85	YAP1_1	57.0	IMR90 p11
33	F3	186.16	YAP1_1	57.0	IMR90 p11
34	F3	271.95	YAP1_1	57.0	IMR90 p11
35	F3	368.59	YAP1_1	57.0	IMR90 p11
36	F3	467.59	YAP1_1	57.0	IMR90 p11
37	F3	571.48	YAP1_1	57.0	IMR90 p11
38	F3	680.63	YAP1_1	57.0	IMR90 p11
39	F3	798.05	YAP1_1	57.0	IMR90 p11
40	F3	921.21	YAP1_1	57.0	IMR90 p11
1	G3	1.96	YAP1_1	55.7	IMR90 p11
2	G3	4.6	YAP1_1	55.7	IMR90 p11
3	G3	2.76	YAP1_1	55.7	IMR90 p11
4	G3	2.52	YAP1_1	55.7	IMR90 p11
5	G3	2.61	YAP1_1	55.7	IMR90 p11
6	G3	-1.57	YAP1_1	55.7	IMR90 p11
7	G3	1.86	YAP1_1	55.7	IMR90 p11
8	G3	1.02	YAP1_1	55.7	IMR90 p11
9	G3	-1.86	YAP1_1	55.7	IMR90 p11
10	G3	-5.95	YAP1_1	55.7	IMR90 p11
11	G3	0.8	YAP1_1	55.7	IMR90 p11
12	G3	-2.71	YAP1_1	55.7	IMR90 p11
13	G3	0.02	YAP1_1	55.7	IMR90 p11
14	G3	3.44	YAP1_1	55.7	IMR90 p11
15	G3	-2.48	YAP1_1	55.7	IMR90 p11
16	G3	-1.19	YAP1_1	55.7	IMR90 p11
17	G3	1.97	YAP1_1	55.7	IMR90 p11
18	G3	-2.03	YAP1_1	55.7	IMR90 p11
19	G3	-2.19	YAP1_1	55.7	IMR90 p11
20	G3	-2.69	YAP1_1	55.7	IMR90 p11
21	G3	-0.9	YAP1_1	55.7	IMR90 p11
22	G3	-0.96	YAP1_1	55.7	IMR90 p11
23	G3	0.93	YAP1_1	55.7	IMR90 p11
24	G3	-1.59	YAP1_1	55.7	IMR90 p11
25	G3	-2.87	YAP1_1	55.7	IMR90 p11
26	G3	-2.13	YAP1_1	55.7	IMR90 p11
27	G3	-5.18	YAP1_1	55.7	IMR90 p11
28	G3	-0.73	YAP1_1	55.7	IMR90 p11
29	G3	1.83	YAP1_1	55.7	IMR90 p11
30	G3	1.72	YAP1_1	55.7	IMR90 p11
31	G3	9.86	YAP1_1	55.7	IMR90 p11
32	G3	21.59	YAP1_1	55.7	IMR90 p11
33	G3	38.95	YAP1_1	55.7	IMR90 p11
34	G3	72.58	YAP1_1	55.7	IMR90 p11
35	G3	122.43	YAP1_1	55.7	IMR90 p11
36	G3	183.35	YAP1_1	55.7	IMR90 p11
37	G3	258.63	YAP1_1	55.7	IMR90 p11
38	G3	347.98	YAP1_1	55.7	IMR90 p11
39	G3	449.82	YAP1_1	55.7	IMR90 p11
40	G3	556.81	YAP1_1	55.7	IMR90 p11
1	H3	-2.07	YAP1_1	55.0	IMR90 p11
2	H3	1.74	YAP1_1	55.0	IMR90 p11
3	H3	-2.74	YAP1_1	55.0	IMR90 p11
4	H3	-1.11	YAP1_1	55.0	IMR90 p11
5	H3	3.87	YAP1_1	55.0	IMR90 p11
6	H3	3.47	YAP1_1	55.0	IMR90 p11
7	H3	-2.26	YAP1_1	55.0	IMR90 p11
8	H3	1.95	YAP1_1	55.0	IMR90 p11
9	H3	2.99	YAP1_1	55.0	IMR90 p11
10	H3	1.21	YAP1_1	55.0	IMR90 p11
11	H3	1.87	YAP1_1	55.0	IMR90 p11
12	H3	0.25	YAP1_1	55.0	IMR90 p11
13	H3	1.45	YAP1_1	55.0	IMR90 p11
14	H3	2.08	YAP1_1	55.0	IMR90 p11
15	H3	-2.39	YAP1_1	55.0	IMR90 p11
16	H3	-2.2	YAP1_1	55.0	IMR90 p11
17	H3	2.21	YAP1_1	55.0	IMR90 p11
18	H3	-0.42	YAP1_1	55.0	IMR90 p11
19	H3	-2.58	YAP1_1	55.0	IMR90 p11
20	H3	-2.51	YAP1_1	55.0	IMR90 p11
21	H3	2.15	YAP1_1	55.0	IMR90 p11
22	H3	-3.46	YAP1_1	55.0	IMR90 p11
23	H3	-0.98	YAP1_1	55.0	IMR90 p11
24	H3	0.73	YAP1_1	55.0	IMR90 p11
25	H3	1.2	YAP1_1	55.0	IMR90 p11
26	H3	-3.93	YAP1_1	55.0	IMR90 p11
27	H3	-0.18	YAP1_1	55.0	IMR90 p11
28	H3	3.84	YAP1_1	55.0	IMR90 p11
29	H3	6.15	YAP1_1	55.0	IMR90 p11
30	H3	11.07	YAP1_1	55.0	IMR90 p11
31	H3	22.05	YAP1_1	55.0	IMR90 p11
32	H3	38.07	YAP1_1	55.0	IMR90 p11
33	H3	73.9	YAP1_1	55.0	IMR90 p11
34	H3	130.21	YAP1_1	55.0	IMR90 p11
35	H3	200.21	YAP1_1	55.0	IMR90 p11
36	H3	278.29	YAP1_1	55.0	IMR90 p11
37	H3	366.56	YAP1_1	55.0	IMR90 p11
38	H3	457.24	YAP1_1	55.0	IMR90 p11
39	H3	555.27	YAP1_1	55.0	IMR90 p11
40	H3	659.27	YAP1_1	55.0	IMR90 p11
1	A3	-4.88	YAP1_1	65.0	IMR90 p2
2	A3	4.66	YAP1_1	65.0	IMR90 p2
3	A3	-0.63	YAP1_1	65.0	IMR90 p2
4	A3	-0.82	YAP1_1	65.0	IMR90 p2
5	A3	1.84	YAP1_1	65.0	IMR90 p2
6	A3	2.45	YAP1_1	65.0	IMR90 p2
7	A3	-0.22	YAP1_1	65.0	IMR90 p2
8	A3	-0.47	YAP1_1	65.0	IMR90 p2
9	A3	5.57	YAP1_1	65.0	IMR90 p2
10	A3	0.68	YAP1_1	65.0	IMR90 p2
11	A3	-1.5	YAP1_1	65.0	IMR90 p2
12	A3	-1.69	YAP1_1	65.0	IMR90 p2
13	A3	1.58	YAP1_1	65.0	IMR90 p2
14	A3	0.16	YAP1_1	65.0	IMR90 p2
15	A3	-3.9	YAP1_1	65.0	IMR90 p2
16	A3	3.49	YAP1_1	65.0	IMR90 p2
17	A3	-1.53	YAP1_1	65.0	IMR90 p2
18	A3	-0.69	YAP1_1	65.0	IMR90 p2
19	A3	0.17	YAP1_1	65.0	IMR90 p2
20	A3	-5.91	YAP1_1	65.0	IMR90 p2
21	A3	-2.47	YAP1_1	65.0	IMR90 p2
22	A3	1.54	YAP1_1	65.0	IMR90 p2
23	A3	1.18	YAP1_1	65.0	IMR90 p2
24	A3	7.11	YAP1_1	65.0	IMR90 p2
25	A3	15.28	YAP1_1	65.0	IMR90 p2
26	A3	28.86	YAP1_1	65.0	IMR90 p2
27	A3	70.56	YAP1_1	65.0	IMR90 p2
28	A3	126.84	YAP1_1	65.0	IMR90 p2
29	A3	208.45	YAP1_1	65.0	IMR90 p2
30	A3	298.05	YAP1_1	65.0	IMR90 p2
31	A3	393.39	YAP1_1	65.0	IMR90 p2
32	A3	490.82	YAP1_1	65.0	IMR90 p2
33	A3	592.62	YAP1_1	65.0	IMR90 p2
34	A3	695.16	YAP1_1	65.0	IMR90 p2
35	A3	796.53	YAP1_1	65.0	IMR90 p2
36	A3	893.84	YAP1_1	65.0	IMR90 p2
37	A3	987.41	YAP1_1	65.0	IMR90 p2
38	A3	1074.45	YAP1_1	65.0	IMR90 p2
39	A3	1156.67	YAP1_1	65.0	IMR90 p2
40	A3	1235.49	YAP1_1	65.0	IMR90 p2
1	B3	-3.95	YAP1_1	64.5	IMR90 p2
2	B3	0.27	YAP1_1	64.5	IMR90 p2
3	B3	1.11	YAP1_1	64.5	IMR90 p2
4	B3	-0.43	YAP1_1	64.5	IMR90 p2
5	B3	0.83	YAP1_1	64.5	IMR90 p2
6	B3	2.13	YAP1_1	64.5	IMR90 p2
7	B3	-2.64	YAP1_1	64.5	IMR90 p2
8	B3	-1.47	YAP1_1	64.5	IMR90 p2
9	B3	-2.53	YAP1_1	64.5	IMR90 p2
10	B3	3.58	YAP1_1	64.5	IMR90 p2
11	B3	2.56	YAP1_1	64.5	IMR90 p2
12	B3	-0.41	YAP1_1	64.5	IMR90 p2
13	B3	1.16	YAP1_1	64.5	IMR90 p2
14	B3	-0.34	YAP1_1	64.5	IMR90 p2
15	B3	5.07	YAP1_1	64.5	IMR90 p2
16	B3	-2.33	YAP1_1	64.5	IMR90 p2
17	B3	-1.99	YAP1_1	64.5	IMR90 p2
18	B3	-1.89	YAP1_1	64.5	IMR90 p2
19	B3	2.5	YAP1_1	64.5	IMR90 p2
20	B3	-6.01	YAP1_1	64.5	IMR90 p2
21	B3	-4.37	YAP1_1	64.5	IMR90 p2
22	B3	2.95	YAP1_1	64.5	IMR90 p2
23	B3	6.1	YAP1_1	64.5	IMR90 p2
24	B3	10.41	YAP1_1	64.5	IMR90 p2
25	B3	18.89	YAP1_1	64.5	IMR90 p2
26	B3	42.93	YAP1_1	64.5	IMR90 p2
27	B3	81.86	YAP1_1	64.5	IMR90 p2
28	B3	150.82	YAP1_1	64.5	IMR90 p2
29	B3	239.11	YAP1_1	64.5	IMR90 p2
30	B3	341.98	YAP1_1	64.5	IMR90 p2
31	B3	446.01	YAP1_1	64.5	IMR90 p2
32	B3	550.93	YAP1_1	64.5	IMR90 p2
33	B3	662.55	YAP1_1	64.5	IMR90 p2
34	B3	776.04	YAP1_1	64.5	IMR90 p2
35	B3	889.19	YAP1_1	64.5	IMR90 p2
36	B3	997.52	YAP1_1	64.5	IMR90 p2
37	B3	1100.27	YAP1_1	64.5	IMR90 p2
38	B3	1196.94	YAP1_1	64.5	IMR90 p2
39	B3	1286.61	YAP1_1	64.5	IMR90 p2
40	B3	1372.62	YAP1_1	64.5	IMR90 p2
1	C3	4.62	YAP1_1	63.3	IMR90 p2
2	C3	-2.28	YAP1_1	63.3	IMR90 p2
3	C3	1.19	YAP1_1	63.3	IMR90 p2
4	C3	-1.98	YAP1_1	63.3	IMR90 p2
5	C3	0.21	YAP1_1	63.3	IMR90 p2
6	C3	0.47	YAP1_1	63.3	IMR90 p2
7	C3	0.06	YAP1_1	63.3	IMR90 p2
8	C3	2.38	YAP1_1	63.3	IMR90 p2
9	C3	1.43	YAP1_1	63.3	IMR90 p2
10	C3	1.12	YAP1_1	63.3	IMR90 p2
11	C3	-0.54	YAP1_1	63.3	IMR90 p2
12	C3	3.89	YAP1_1	63.3	IMR90 p2
13	C3	-1.1	YAP1_1	63.3	IMR90 p2
14	C3	-1.52	YAP1_1	63.3	IMR90 p2
15	C3	4.21	YAP1_1	63.3	IMR90 p2
16	C3	-3.67	YAP1_1	63.3	IMR90 p2
17	C3	-0.32	YAP1_1	63.3	IMR90 p2
18	C3	-2.52	YAP1_1	63.3	IMR90 p2
19	C3	-2.12	YAP1_1	63.3	IMR90 p2
20	C3	-0.44	YAP1_1	63.3	IMR90 p2
21	C3	-3.03	YAP1_1	63.3	IMR90 p2
22	C3	-0.51	YAP1_1	63.3	IMR90 p2
23	C3	-0.02	YAP1_1	63.3	IMR90 p2
24	C3	8.06	YAP1_1	63.3	IMR90 p2
25	C3	22.32	YAP1_1	63.3	IMR90 p2
26	C3	38.93	YAP1_1	63.3	IMR90 p2
27	C3	67.9	YAP1_1	63.3	IMR90 p2
28	C3	133.55	YAP1_1	63.3	IMR90 p2
29	C3	224.2	YAP1_1	63.3	IMR90 p2
30	C3	324.48	YAP1_1	63.3	IMR90 p2
31	C3	427.24	YAP1_1	63.3	IMR90 p2
32	C3	533.05	YAP1_1	63.3	IMR90 p2
33	C3	644.5	YAP1_1	63.3	IMR90 p2
34	C3	759.51	YAP1_1	63.3	IMR90 p2
35	C3	874.94	YAP1_1	63.3	IMR90 p2
36	C3	987.1	YAP1_1	63.3	IMR90 p2
37	C3	1094.38	YAP1_1	63.3	IMR90 p2
38	C3	1196.12	YAP1_1	63.3	IMR90 p2
39	C3	1292.16	YAP1_1	63.3	IMR90 p2
40	C3	1385.55	YAP1_1	63.3	IMR90 p2
1	D3	-6.75	YAP1_1	61.4	IMR90 p2
2	D3	2.7	YAP1_1	61.4	IMR90 p2
3	D3	0.79	YAP1_1	61.4	IMR90 p2
4	D3	7.57	YAP1_1	61.4	IMR90 p2
5	D3	-0.29	YAP1_1	61.4	IMR90 p2
6	D3	1.12	YAP1_1	61.4	IMR90 p2
7	D3	-0.01	YAP1_1	61.4	IMR90 p2
8	D3	-1.42	YAP1_1	61.4	IMR90 p2
9	D3	-3.22	YAP1_1	61.4	IMR90 p2
10	D3	2.02	YAP1_1	61.4	IMR90 p2
11	D3	-0.44	YAP1_1	61.4	IMR90 p2
12	D3	-0.5	YAP1_1	61.4	IMR90 p2
13	D3	2.21	YAP1_1	61.4	IMR90 p2
14	D3	-2.04	YAP1_1	61.4	IMR90 p2
15	D3	-2.78	YAP1_1	61.4	IMR90 p2
16	D3	-2.51	YAP1_1	61.4	IMR90 p2
17	D3	-3.99	YAP1_1	61.4	IMR90 p2
18	D3	0.57	YAP1_1	61.4	IMR90 p2
19	D3	-4.04	YAP1_1	61.4	IMR90 p2
20	D3	0.77	YAP1_1	61.4	IMR90 p2
21	D3	2.03	YAP1_1	61.4	IMR90 p2
22	D3	-4.07	YAP1_1	61.4	IMR90 p2
23	D3	3.02	YAP1_1	61.4	IMR90 p2
24	D3	2.1	YAP1_1	61.4	IMR90 p2
25	D3	7.03	YAP1_1	61.4	IMR90 p2
26	D3	16.43	YAP1_1	61.4	IMR90 p2
27	D3	32.56	YAP1_1	61.4	IMR90 p2
28	D3	75.44	YAP1_1	61.4	IMR90 p2
29	D3	134.03	YAP1_1	61.4	IMR90 p2
30	D3	226.77	YAP1_1	61.4	IMR90 p2
31	D3	323.24	YAP1_1	61.4	IMR90 p2
32	D3	432.18	YAP1_1	61.4	IMR90 p2
33	D3	543.89	YAP1_1	61.4	IMR90 p2
34	D3	658.6	YAP1_1	61.4	IMR90 p2
35	D3	780.62	YAP1_1	61.4	IMR90 p2
36	D3	904.42	YAP1_1	61.4	IMR90 p2
37	D3	1028.95	YAP1_1	61.4	IMR90 p2
38	D3	1148.9	YAP1_1	61.4	IMR90 p2
39	D3	1261.99	YAP1_1	61.4	IMR90 p2
40	D3	1369.03	YAP1_1	61.4	IMR90 p2
1	E3	4.45	YAP1_1	59.0	IMR90 p2
2	E3	5.25	YAP1_1	59.0	IMR90 p2
3	E3	2.23	YAP1_1	59.0	IMR90 p2
4	E3	3.23	YAP1_1	59.0	IMR90 p2
5	E3	-1.92	YAP1_1	59.0	IMR90 p2
6	E3	1.68	YAP1_1	59.0	IMR90 p2
7	E3	0.08	YAP1_1	59.0	IMR90 p2
8	E3	-0.77	YAP1_1	59.0	IMR90 p2
9	E3	-2.0	YAP1_1	59.0	IMR90 p2
10	E3	1.69	YAP1_1	59.0	IMR90 p2
11	E3	-1.8	YAP1_1	59.0	IMR90 p2
12	E3	1.33	YAP1_1	59.0	IMR90 p2
13	E3	4.12	YAP1_1	59.0	IMR90 p2
14	E3	-6.39	YAP1_1	59.0	IMR90 p2
15	E3	2.6	YAP1_1	59.0	IMR90 p2
16	E3	-1.25	YAP1_1	59.0	IMR90 p2
17	E3	1.76	YAP1_1	59.0	IMR90 p2
18	E3	-1.13	YAP1_1	59.0	IMR90 p2
19	E3	0.28	YAP1_1	59.0	IMR90 p2
20	E3	1.9	YAP1_1	59.0	IMR90 p2
21	E3	-3.43	YAP1_1	59.0	IMR90 p2
22	E3	-1.29	YAP1_1	59.0	IMR90 p2
23	E3	0.99	YAP1_1	59.0	IMR90 p2
24	E3	6.4	YAP1_1	59.0	IMR90 p2
25	E3	-0.49	YAP1_1	59.0	IMR90 p2
26	E3	9.51	YAP1_1	59.0	IMR90 p2
27	E3	10.85	YAP1_1	59.0	IMR90 p2
28	E3	25.57	YAP1_1	59.0	IMR90 p2
29	E3	53.25	YAP1_1	59.0	IMR90 p2
30	E3	102.0	YAP1_1	59.0	IMR90 p2
31	E3	163.22	YAP1_1	59.0	IMR90 p2
32	E3	257.01	YAP1_1	59.0	IMR90 p2
33	E3	353.59	YAP1_1	59.0	IMR90 p2
34	E3	453.81	YAP1_1	59.0	IMR90 p2
35	E3	559.09	YAP1_1	59.0	IMR90 p2
36	E3	672.71	YAP1_1	59.0	IMR90 p2
37	E3	790.85	YAP1_1	59.0	IMR90 p2
38	E3	912.45	YAP1_1	59.0	IMR90 p2
39	E3	1035.02	YAP1_1	59.0	IMR90 p2
40	E3	1158.93	YAP1_1	59.0	IMR90 p2
1	F3	0.98	YAP1_1	57.0	IMR90 p2
2	F3	2.2	YAP1_1	57.0	IMR90 p2
3	F3	1.27	YAP1_1	57.0	IMR90 p2
4	F3	2.89	YAP1_1	57.0	IMR90 p2
5	F3	0.88	YAP1_1	57.0	IMR90 p2
6	F3	2.16	YAP1_1	57.0	IMR90 p2
7	F3	1.25	YAP1_1	57.0	IMR90 p2
8	F3	0.21	YAP1_1	57.0	IMR90 p2
9	F3	-0.17	YAP1_1	57.0	IMR90 p2
10	F3	-0.71	YAP1_1	57.0	IMR90 p2
11	F3	-0.16	YAP1_1	57.0	IMR90 p2
12	F3	3.2	YAP1_1	57.0	IMR90 p2
13	F3	-1.08	YAP1_1	57.0	IMR90 p2
14	F3	-5.3	YAP1_1	57.0	IMR90 p2
15	F3	-4.63	YAP1_1	57.0	IMR90 p2
16	F3	-1.67	YAP1_1	57.0	IMR90 p2
17	F3	-3.65	YAP1_1	57.0	IMR90 p2
18	F3	1.52	YAP1_1	57.0	IMR90 p2
19	F3	-1.45	YAP1_1	57.0	IMR90 p2
20	F3	0.93	YAP1_1	57.0	IMR90 p2
21	F3	-3.8	YAP1_1	57.0	IMR90 p2
22	F3	2.01	YAP1_1	57.0	IMR90 p2
23	F3	1.61	YAP1_1	57.0	IMR90 p2
24	F3	-3.23	YAP1_1	57.0	IMR90 p2
25	F3	-0.05	YAP1_1	57.0	IMR90 p2
26	F3	3.01	YAP1_1	57.0	IMR90 p2
27	F3	6.79	YAP1_1	57.0	IMR90 p2
28	F3	7.59	YAP1_1	57.0	IMR90 p2
29	F3	17.63	YAP1_1	57.0	IMR90 p2
30	F3	35.72	YAP1_1	57.0	IMR90 p2
31	F3	65.53	YAP1_1	57.0	IMR90 p2
32	F3	114.67	YAP1_1	57.0	IMR90 p2
33	F3	183.93	YAP1_1	57.0	IMR90 p2
34	F3	259.4	YAP1_1	57.0	IMR90 p2
35	F3	347.19	YAP1_1	57.0	IMR90 p2
36	F3	437.44	YAP1_1	57.0	IMR90 p2
37	F3	532.16	YAP1_1	57.0	IMR90 p2
38	F3	633.73	YAP1_1	57.0	IMR90 p2
39	F3	740.59	YAP1_1	57.0	IMR90 p2
40	F3	850.74	YAP1_1	57.0	IMR90 p2
1	G3	-12.05	YAP1_1	55.7	IMR90 p2
2	G3	-7.01	YAP1_1	55.7	IMR90 p2
3	G3	-4.5	YAP1_1	55.7	IMR90 p2
4	G3	2.34	YAP1_1	55.7	IMR90 p2
5	G3	8.4	YAP1_1	55.7	IMR90 p2
6	G3	4.97	YAP1_1	55.7	IMR90 p2
7	G3	3.49	YAP1_1	55.7	IMR90 p2
8	G3	6.74	YAP1_1	55.7	IMR90 p2
9	G3	4.28	YAP1_1	55.7	IMR90 p2
10	G3	-4.03	YAP1_1	55.7	IMR90 p2
11	G3	1.02	YAP1_1	55.7	IMR90 p2
12	G3	0.61	YAP1_1	55.7	IMR90 p2
13	G3	-3.99	YAP1_1	55.7	IMR90 p2
14	G3	-5.07	YAP1_1	55.7	IMR90 p2
15	G3	-7.03	YAP1_1	55.7	IMR90 p2
16	G3	-5.09	YAP1_1	55.7	IMR90 p2
17	G3	-8.44	YAP1_1	55.7	IMR90 p2
18	G3	-4.58	YAP1_1	55.7	IMR90 p2
19	G3	-3.73	YAP1_1	55.7	IMR90 p2
20	G3	-5.02	YAP1_1	55.7	IMR90 p2
21	G3	-5.48	YAP1_1	55.7	IMR90 p2
22	G3	-3.29	YAP1_1	55.7	IMR90 p2
23	G3	-5.75	YAP1_1	55.7	IMR90 p2
24	G3	-1.63	YAP1_1	55.7	IMR90 p2
25	G3	-4.09	YAP1_1	55.7	IMR90 p2
26	G3	-2.54	YAP1_1	55.7	IMR90 p2
27	G3	-0.01	YAP1_1	55.7	IMR90 p2
28	G3	4.45	YAP1_1	55.7	IMR90 p2
29	G3	11.28	YAP1_1	55.7	IMR90 p2
30	G3	13.3	YAP1_1	55.7	IMR90 p2
31	G3	34.76	YAP1_1	55.7	IMR90 p2
32	G3	62.73	YAP1_1	55.7	IMR90 p2
33	G3	110.51	YAP1_1	55.7	IMR90 p2
34	G3	182.78	YAP1_1	55.7	IMR90 p2
35	G3	257.45	YAP1_1	55.7	IMR90 p2
36	G3	339.2	YAP1_1	55.7	IMR90 p2
37	G3	426.04	YAP1_1	55.7	IMR90 p2
38	G3	520.15	YAP1_1	55.7	IMR90 p2
39	G3	624.08	YAP1_1	55.7	IMR90 p2
40	G3	732.94	YAP1_1	55.7	IMR90 p2
1	H3	-9.73	YAP1_1	55.0	IMR90 p2
2	H3	-2.39	YAP1_1	55.0	IMR90 p2
3	H3	0.54	YAP1_1	55.0	IMR90 p2
4	H3	-1.75	YAP1_1	55.0	IMR90 p2
5	H3	1.4	YAP1_1	55.0	IMR90 p2
6	H3	5.76	YAP1_1	55.0	IMR90 p2
7	H3	5.62	YAP1_1	55.0	IMR90 p2
8	H3	2.78	YAP1_1	55.0	IMR90 p2
9	H3	3.46	YAP1_1	55.0	IMR90 p2
10	H3	-0.53	YAP1_1	55.0	IMR90 p2
11	H3	-0.07	YAP1_1	55.0	IMR90 p2
12	H3	-0.1	YAP1_1	55.0	IMR90 p2
13	H3	1.25	YAP1_1	55.0	IMR90 p2
14	H3	-3.13	YAP1_1	55.0	IMR90 p2
15	H3	2.57	YAP1_1	55.0	IMR90 p2
16	H3	-5.15	YAP1_1	55.0	IMR90 p2
17	H3	-0.0	YAP1_1	55.0	IMR90 p2
18	H3	-0.64	YAP1_1	55.0	IMR90 p2
19	H3	-4.84	YAP1_1	55.0	IMR90 p2
20	H3	-0.24	YAP1_1	55.0	IMR90 p2
21	H3	2.55	YAP1_1	55.0	IMR90 p2
22	H3	-4.14	YAP1_1	55.0	IMR90 p2
23	H3	-6.01	YAP1_1	55.0	IMR90 p2
24	H3	1.97	YAP1_1	55.0	IMR90 p2
25	H3	-3.01	YAP1_1	55.0	IMR90 p2
26	H3	-5.8	YAP1_1	55.0	IMR90 p2
27	H3	2.48	YAP1_1	55.0	IMR90 p2
28	H3	0.22	YAP1_1	55.0	IMR90 p2
29	H3	6.72	YAP1_1	55.0	IMR90 p2
30	H3	13.04	YAP1_1	55.0	IMR90 p2
31	H3	21.59	YAP1_1	55.0	IMR90 p2
32	H3	41.3	YAP1_1	55.0	IMR90 p2
33	H3	78.58	YAP1_1	55.0	IMR90 p2
34	H3	134.61	YAP1_1	55.0	IMR90 p2
35	H3	197.9	YAP1_1	55.0	IMR90 p2
36	H3	280.66	YAP1_1	55.0	IMR90 p2
37	H3	361.7	YAP1_1	55.0	IMR90 p2
38	H3	449.78	YAP1_1	55.0	IMR90 p2
39	H3	545.23	YAP1_1	55.0	IMR90 p2
40	H3	645.37	YAP1_1	55.0	IMR90 p2
1	A3	-5.25	YAP1_1	65.0	IMR90 p8
2	A3	0.01	YAP1_1	65.0	IMR90 p8
3	A3	2.03	YAP1_1	65.0	IMR90 p8
4	A3	2.51	YAP1_1	65.0	IMR90 p8
5	A3	0.18	YAP1_1	65.0	IMR90 p8
6	A3	2.12	YAP1_1	65.0	IMR90 p8
7	A3	-1.74	YAP1_1	65.0	IMR90 p8
8	A3	2.26	YAP1_1	65.0	IMR90 p8
9	A3	-3.45	YAP1_1	65.0	IMR90 p8
10	A3	0.56	YAP1_1	65.0	IMR90 p8
11	A3	1.01	YAP1_1	65.0	IMR90 p8
12	A3	1.31	YAP1_1	65.0	IMR90 p8
13	A3	1.54	YAP1_1	65.0	IMR90 p8
14	A3	-1.52	YAP1_1	65.0	IMR90 p8
15	A3	-2.9	YAP1_1	65.0	IMR90 p8
16	A3	-0.51	YAP1_1	65.0	IMR90 p8
17	A3	-1.02	YAP1_1	65.0	IMR90 p8
18	A3	-2.61	YAP1_1	65.0	IMR90 p8
19	A3	-1.17	YAP1_1	65.0	IMR90 p8
20	A3	-1.44	YAP1_1	65.0	IMR90 p8
21	A3	-2.98	YAP1_1	65.0	IMR90 p8
22	A3	5.18	YAP1_1	65.0	IMR90 p8
23	A3	-3.68	YAP1_1	65.0	IMR90 p8
24	A3	10.11	YAP1_1	65.0	IMR90 p8
25	A3	12.84	YAP1_1	65.0	IMR90 p8
26	A3	35.97	YAP1_1	65.0	IMR90 p8
27	A3	71.59	YAP1_1	65.0	IMR90 p8
28	A3	134.34	YAP1_1	65.0	IMR90 p8
29	A3	228.75	YAP1_1	65.0	IMR90 p8
30	A3	327.07	YAP1_1	65.0	IMR90 p8
31	A3	434.34	YAP1_1	65.0	IMR90 p8
32	A3	546.36	YAP1_1	65.0	IMR90 p8
33	A3	659.88	YAP1_1	65.0	IMR90 p8
34	A3	777.06	YAP1_1	65.0	IMR90 p8
35	A3	891.17	YAP1_1	65.0	IMR90 p8
36	A3	1002.1	YAP1_1	65.0	IMR90 p8
37	A3	1106.52	YAP1_1	65.0	IMR90 p8
38	A3	1203.84	YAP1_1	65.0	IMR90 p8
39	A3	1295.93	YAP1_1	65.0	IMR90 p8
40	A3	1384.63	YAP1_1	65.0	IMR90 p8
1	B3	-4.71	YAP1_1	64.5	IMR90 p8
2	B3	1.18	YAP1_1	64.5	IMR90 p8
3	B3	1.54	YAP1_1	64.5	IMR90 p8
4	B3	-2.19	YAP1_1	64.5	IMR90 p8
5	B3	6.05	YAP1_1	64.5	IMR90 p8
6	B3	4.99	YAP1_1	64.5	IMR90 p8
7	B3	2.18	YAP1_1	64.5	IMR90 p8
8	B3	6.37	YAP1_1	64.5	IMR90 p8
9	B3	-4.7	YAP1_1	64.5	IMR90 p8
10	B3	-3.35	YAP1_1	64.5	IMR90 p8
11	B3	-3.33	YAP1_1	64.5	IMR90 p8
12	B3	-4.58	YAP1_1	64.5	IMR90 p8
13	B3	-3.54	YAP1_1	64.5	IMR90 p8
14	B3	1.12	YAP1_1	64.5	IMR90 p8
15	B3	-3.07	YAP1_1	64.5	IMR90 p8
16	B3	0.5	YAP1_1	64.5	IMR90 p8
17	B3	1.14	YAP1_1	64.5	IMR90 p8
18	B3	0.26	YAP1_1	64.5	IMR90 p8
19	B3	-3.26	YAP1_1	64.5	IMR90 p8
20	B3	-0.71	YAP1_1	64.5	IMR90 p8
21	B3	2.45	YAP1_1	64.5	IMR90 p8
22	B3	-1.39	YAP1_1	64.5	IMR90 p8
23	B3	-1.11	YAP1_1	64.5	IMR90 p8
24	B3	10.26	YAP1_1	64.5	IMR90 p8
25	B3	17.77	YAP1_1	64.5	IMR90 p8
26	B3	43.22	YAP1_1	64.5	IMR90 p8
27	B3	79.88	YAP1_1	64.5	IMR90 p8
28	B3	149.29	YAP1_1	64.5	IMR90 p8
29	B3	253.18	YAP1_1	64.5	IMR90 p8
30	B3	363.06	YAP1_1	64.5	IMR90 p8
31	B3	475.97	YAP1_1	64.5	IMR90 p8
32	B3	595.6	YAP1_1	64.5	IMR90 p8
33	B3	721.05	YAP1_1	64.5	IMR90 p8
34	B3	843.07	YAP1_1	64.5	IMR90 p8
35	B3	964.63	YAP1_1	64.5	IMR90 p8
36	B3	1081.94	YAP1_1	64.5	IMR90 p8
37	B3	1199.0	YAP1_1	64.5	IMR90 p8
38	B3	1305.96	YAP1_1	64.5	IMR90 p8
39	B3	1404.56	YAP1_1	64.5	IMR90 p8
40	B3	1496.67	YAP1_1	64.5	IMR90 p8
1	C3	-2.36	YAP1_1	63.3	IMR90 p8
2	C3	1.7	YAP1_1	63.3	IMR90 p8
3	C3	2.58	YAP1_1	63.3	IMR90 p8
4	C3	-2.96	YAP1_1	63.3	IMR90 p8
5	C3	3.77	YAP1_1	63.3	IMR90 p8
6	C3	2.59	YAP1_1	63.3	IMR90 p8
7	C3	-2.52	YAP1_1	63.3	IMR90 p8
8	C3	1.78	YAP1_1	63.3	IMR90 p8
9	C3	1.56	YAP1_1	63.3	IMR90 p8
10	C3	0.76	YAP1_1	63.3	IMR90 p8
11	C3	-0.15	YAP1_1	63.3	IMR90 p8
12	C3	0.07	YAP1_1	63.3	IMR90 p8
13	C3	-0.95	YAP1_1	63.3	IMR90 p8
14	C3	-0.02	YAP1_1	63.3	IMR90 p8
15	C3	-1.67	YAP1_1	63.3	IMR90 p8
16	C3	-1.9	YAP1_1	63.3	IMR90 p8
17	C3	0.73	YAP1_1	63.3	IMR90 p8
18	C3	-4.07	YAP1_1	63.3	IMR90 p8
19	C3	-4.07	YAP1_1	63.3	IMR90 p8
20	C3	-2.94	YAP1_1	63.3	IMR90 p8
21	C3	-0.86	YAP1_1	63.3	IMR90 p8
22	C3	2.38	YAP1_1	63.3	IMR90 p8
23	C3	1.59	YAP1_1	63.3	IMR90 p8
24	C3	8.43	YAP1_1	63.3	IMR90 p8
25	C3	18.41	YAP1_1	63.3	IMR90 p8
26	C3	32.2	YAP1_1	63.3	IMR90 p8
27	C3	70.79	YAP1_1	63.3	IMR90 p8
28	C3	135.73	YAP1_1	63.3	IMR90 p8
29	C3	235.14	YAP1_1	63.3	IMR90 p8
30	C3	345.05	YAP1_1	63.3	IMR90 p8
31	C3	458.07	YAP1_1	63.3	IMR90 p8
32	C3	575.41	YAP1_1	63.3	IMR90 p8
33	C3	699.09	YAP1_1	63.3	IMR90 p8
34	C3	827.3	YAP1_1	63.3	IMR90 p8
35	C3	958.79	YAP1_1	63.3	IMR90 p8
36	C3	1086.5	YAP1_1	63.3	IMR90 p8
37	C3	1208.62	YAP1_1	63.3	IMR90 p8
38	C3	1324.67	YAP1_1	63.3	IMR90 p8
39	C3	1433.06	YAP1_1	63.3	IMR90 p8
40	C3	1536.26	YAP1_1	63.3	IMR90 p8
1	D3	3.56	YAP1_1	61.4	IMR90 p8
2	D3	3.17	YAP1_1	61.4	IMR90 p8
3	D3	1.74	YAP1_1	61.4	IMR90 p8
4	D3	0.93	YAP1_1	61.4	IMR90 p8
5	D3	1.4	YAP1_1	61.4	IMR90 p8
6	D3	2.23	YAP1_1	61.4	IMR90 p8
7	D3	-2.65	YAP1_1	61.4	IMR90 p8
8	D3	1.68	YAP1_1	61.4	IMR90 p8
9	D3	0.56	YAP1_1	61.4	IMR90 p8
10	D3	-0.61	YAP1_1	61.4	IMR90 p8
11	D3	2.52	YAP1_1	61.4	IMR90 p8
12	D3	3.64	YAP1_1	61.4	IMR90 p8
13	D3	-1.43	YAP1_1	61.4	IMR90 p8
14	D3	-0.07	YAP1_1	61.4	IMR90 p8
15	D3	-1.77	YAP1_1	61.4	IMR90 p8
16	D3	-2.51	YAP1_1	61.4	IMR90 p8
17	D3	1.08	YAP1_1	61.4	IMR90 p8
18	D3	-1.65	YAP1_1	61.4	IMR90 p8
19	D3	-5.11	YAP1_1	61.4	IMR90 p8
20	D3	-3.62	YAP1_1	61.4	IMR90 p8
21	D3	-3.35	YAP1_1	61.4	IMR90 p8
22	D3	1.32	YAP1_1	61.4	IMR90 p8
23	D3	0.26	YAP1_1	61.4	IMR90 p8
24	D3	3.73	YAP1_1	61.4	IMR90 p8
25	D3	8.62	YAP1_1	61.4	IMR90 p8
26	D3	14.5	YAP1_1	61.4	IMR90 p8
27	D3	37.07	YAP1_1	61.4	IMR90 p8
28	D3	68.79	YAP1_1	61.4	IMR90 p8
29	D3	136.84	YAP1_1	61.4	IMR90 p8
30	D3	222.04	YAP1_1	61.4	IMR90 p8
31	D3	340.32	YAP1_1	61.4	IMR90 p8
32	D3	453.33	YAP1_1	61.4	IMR90 p8
33	D3	572.47	YAP1_1	61.4	IMR90 p8
34	D3	699.69	YAP1_1	61.4	IMR90 p8
35	D3	827.48	YAP1_1	61.4	IMR90 p8
36	D3	958.48	YAP1_1	61.4	IMR90 p8
37	D3	1090.1	YAP1_1	61.4	IMR90 p8
38	D3	1221.12	YAP1_1	61.4	IMR90 p8
39	D3	1346.05	YAP1_1	61.4	IMR90 p8
40	D3	1465.53	YAP1_1	61.4	IMR90 p8
1	E3	2.08	YAP1_1	59.0	IMR90 p8
2	E3	-3.52	YAP1_1	59.0	IMR90 p8
3	E3	-0.99	YAP1_1	59.0	IMR90 p8
4	E3	-1.66	YAP1_1	59.0	IMR90 p8
5	E3	2.96	YAP1_1	59.0	IMR90 p8
6	E3	0.62	YAP1_1	59.0	IMR90 p8
7	E3	3.6	YAP1_1	59.0	IMR90 p8
8	E3	3.52	YAP1_1	59.0	IMR90 p8
9	E3	-1.99	YAP1_1	59.0	IMR90 p8
10	E3	-1.78	YAP1_1	59.0	IMR90 p8
11	E3	1.89	YAP1_1	59.0	IMR90 p8
12	E3	0.51	YAP1_1	59.0	IMR90 p8
13	E3	0.14	YAP1_1	59.0	IMR90 p8
14	E3	0.89	YAP1_1	59.0	IMR90 p8
15	E3	-0.02	YAP1_1	59.0	IMR90 p8
16	E3	-3.71	YAP1_1	59.0	IMR90 p8
17	E3	3.06	YAP1_1	59.0	IMR90 p8
18	E3	-3.7	YAP1_1	59.0	IMR90 p8
19	E3	-0.4	YAP1_1	59.0	IMR90 p8
20	E3	-1.72	YAP1_1	59.0	IMR90 p8
21	E3	-2.57	YAP1_1	59.0	IMR90 p8
22	E3	3.06	YAP1_1	59.0	IMR90 p8
23	E3	-0.29	YAP1_1	59.0	IMR90 p8
24	E3	1.93	YAP1_1	59.0	IMR90 p8
25	E3	3.86	YAP1_1	59.0	IMR90 p8
26	E3	5.22	YAP1_1	59.0	IMR90 p8
27	E3	15.35	YAP1_1	59.0	IMR90 p8
28	E3	26.84	YAP1_1	59.0	IMR90 p8
29	E3	44.04	YAP1_1	59.0	IMR90 p8
30	E3	91.89	YAP1_1	59.0	IMR90 p8
31	E3	157.57	YAP1_1	59.0	IMR90 p8
32	E3	259.36	YAP1_1	59.0	IMR90 p8
33	E3	369.83	YAP1_1	59.0	IMR90 p8
34	E3	477.67	YAP1_1	59.0	IMR90 p8
35	E3	592.72	YAP1_1	59.0	IMR90 p8
36	E3	718.34	YAP1_1	59.0	IMR90 p8
37	E3	852.35	YAP1_1	59.0	IMR90 p8
38	E3	990.45	YAP1_1	59.0	IMR90 p8
39	E3	1127.66	YAP1_1	59.0	IMR90 p8
40	E3	1261.38	YAP1_1	59.0	IMR90 p8
1	F3	5.02	YAP1_1	57.0	IMR90 p8
2	F3	4.38	YAP1_1	57.0	IMR90 p8
3	F3	1.42	YAP1_1	57.0	IMR90 p8
4	F3	0.39	YAP1_1	57.0	IMR90 p8
5	F3	2.67	YAP1_1	57.0	IMR90 p8
6	F3	0.76	YAP1_1	57.0	IMR90 p8
7	F3	-0.1	YAP1_1	57.0	IMR90 p8
8	F3	1.83	YAP1_1	57.0	IMR90 p8
9	F3	1.08	YAP1_1	57.0	IMR90 p8
10	F3	-3.47	YAP1_1	57.0	IMR90 p8
11	F3	-1.82	YAP1_1	57.0	IMR90 p8
12	F3	1.5	YAP1_1	57.0	IMR90 p8
13	F3	-3.47	YAP1_1	57.0	IMR90 p8
14	F3	1.11	YAP1_1	57.0	IMR90 p8
15	F3	2.32	YAP1_1	57.0	IMR90 p8
16	F3	-1.7	YAP1_1	57.0	IMR90 p8
17	F3	2.31	YAP1_1	57.0	IMR90 p8
18	F3	-1.93	YAP1_1	57.0	IMR90 p8
19	F3	0.66	YAP1_1	57.0	IMR90 p8
20	F3	0.09	YAP1_1	57.0	IMR90 p8
21	F3	-0.66	YAP1_1	57.0	IMR90 p8
22	F3	0.49	YAP1_1	57.0	IMR90 p8
23	F3	1.37	YAP1_1	57.0	IMR90 p8
24	F3	-0.9	YAP1_1	57.0	IMR90 p8
25	F3	-1.82	YAP1_1	57.0	IMR90 p8
26	F3	-0.32	YAP1_1	57.0	IMR90 p8
27	F3	5.56	YAP1_1	57.0	IMR90 p8
28	F3	7.98	YAP1_1	57.0	IMR90 p8
29	F3	17.21	YAP1_1	57.0	IMR90 p8
30	F3	29.8	YAP1_1	57.0	IMR90 p8
31	F3	57.31	YAP1_1	57.0	IMR90 p8
32	F3	103.83	YAP1_1	57.0	IMR90 p8
33	F3	180.61	YAP1_1	57.0	IMR90 p8
34	F3	270.77	YAP1_1	57.0	IMR90 p8
35	F3	370.22	YAP1_1	57.0	IMR90 p8
36	F3	471.41	YAP1_1	57.0	IMR90 p8
37	F3	578.49	YAP1_1	57.0	IMR90 p8
38	F3	690.76	YAP1_1	57.0	IMR90 p8
39	F3	809.52	YAP1_1	57.0	IMR90 p8
40	F3	930.6	YAP1_1	57.0	IMR90 p8
1	G3	0.63	YAP1_1	55.7	IMR90 p8
2	G3	1.47	YAP1_1	55.7	IMR90 p8
3	G3	6.52	YAP1_1	55.7	IMR90 p8
4	G3	1.27	YAP1_1	55.7	IMR90 p8
5	G3	0.3	YAP1_1	55.7	IMR90 p8
6	G3	2.66	YAP1_1	55.7	IMR90 p8
7	G3	-2.42	YAP1_1	55.7	IMR90 p8
8	G3	0.14	YAP1_1	55.7	IMR90 p8
9	G3	2.53	YAP1_1	55.7	IMR90 p8
10	G3	-2.86	YAP1_1	55.7	IMR90 p8
11	G3	-0.81	YAP1_1	55.7	IMR90 p8
12	G3	-1.83	YAP1_1	55.7	IMR90 p8
13	G3	1.99	YAP1_1	55.7	IMR90 p8
14	G3	-3.72	YAP1_1	55.7	IMR90 p8
15	G3	0.15	YAP1_1	55.7	IMR90 p8
16	G3	-1.84	YAP1_1	55.7	IMR90 p8
17	G3	-1.22	YAP1_1	55.7	IMR90 p8
18	G3	0.48	YAP1_1	55.7	IMR90 p8
19	G3	-2.51	YAP1_1	55.7	IMR90 p8
20	G3	1.64	YAP1_1	55.7	IMR90 p8
21	G3	2.94	YAP1_1	55.7	IMR90 p8
22	G3	-2.67	YAP1_1	55.7	IMR90 p8
23	G3	-3.85	YAP1_1	55.7	IMR90 p8
24	G3	-2.4	YAP1_1	55.7	IMR90 p8
25	G3	0.99	YAP1_1	55.7	IMR90 p8
26	G3	-0.09	YAP1_1	55.7	IMR90 p8
27	G3	3.79	YAP1_1	55.7	IMR90 p8
28	G3	7.72	YAP1_1	55.7	IMR90 p8
29	G3	11.79	YAP1_1	55.7	IMR90 p8
30	G3	20.02	YAP1_1	55.7	IMR90 p8
31	G3	35.09	YAP1_1	55.7	IMR90 p8
32	G3	63.73	YAP1_1	55.7	IMR90 p8
33	G3	113.62	YAP1_1	55.7	IMR90 p8
34	G3	186.1	YAP1_1	55.7	IMR90 p8
35	G3	264.81	YAP1_1	55.7	IMR90 p8
36	G3	361.77	YAP1_1	55.7	IMR90 p8
37	G3	459.95	YAP1_1	55.7	IMR90 p8
38	G3	563.35	YAP1_1	55.7	IMR90 p8
39	G3	671.35	YAP1_1	55.7	IMR90 p8
40	G3	782.71	YAP1_1	55.7	IMR90 p8
1	H3	-9.92	YAP1_1	55.0	IMR90 p8
2	H3	-3.69	YAP1_1	55.0	IMR90 p8
3	H3	-2.13	YAP1_1	55.0	IMR90 p8
4	H3	2.15	YAP1_1	55.0	IMR90 p8
5	H3	0.06	YAP1_1	55.0	IMR90 p8
6	H3	1.51	YAP1_1	55.0	IMR90 p8
7	H3	-3.01	YAP1_1	55.0	IMR90 p8
8	H3	1.23	YAP1_1	55.0	IMR90 p8
9	H3	-1.39	YAP1_1	55.0	IMR90 p8
10	H3	1.78	YAP1_1	55.0	IMR90 p8
11	H3	-3.28	YAP1_1	55.0	IMR90 p8
12	H3	0.95	YAP1_1	55.0	IMR90 p8
13	H3	-1.29	YAP1_1	55.0	IMR90 p8
14	H3	3.09	YAP1_1	55.0	IMR90 p8
15	H3	3.43	YAP1_1	55.0	IMR90 p8
16	H3	2.54	YAP1_1	55.0	IMR90 p8
17	H3	4.57	YAP1_1	55.0	IMR90 p8
18	H3	1.06	YAP1_1	55.0	IMR90 p8
19	H3	-0.87	YAP1_1	55.0	IMR90 p8
20	H3	-2.93	YAP1_1	55.0	IMR90 p8
21	H3	-1.91	YAP1_1	55.0	IMR90 p8
22	H3	-1.48	YAP1_1	55.0	IMR90 p8
23	H3	-0.93	YAP1_1	55.0	IMR90 p8
24	H3	1.35	YAP1_1	55.0	IMR90 p8
25	H3	-1.45	YAP1_1	55.0	IMR90 p8
26	H3	2.22	YAP1_1	55.0	IMR90 p8
27	H3	-1.35	YAP1_1	55.0	IMR90 p8
28	H3	1.29	YAP1_1	55.0	IMR90 p8
29	H3	5.75	YAP1_1	55.0	IMR90 p8
30	H3	12.0	YAP1_1	55.0	IMR90 p8
31	H3	24.09	YAP1_1	55.0	IMR90 p8
32	H3	44.33	YAP1_1	55.0	IMR90 p8
33	H3	76.95	YAP1_1	55.0	IMR90 p8
34	H3	129.85	YAP1_1	55.0	IMR90 p8
35	H3	205.43	YAP1_1	55.0	IMR90 p8
36	H3	293.82	YAP1_1	55.0	IMR90 p8
37	H3	380.37	YAP1_1	55.0	IMR90 p8
38	H3	471.81	YAP1_1	55.0	IMR90 p8
39	H3	570.8	YAP1_1	55.0	IMR90 p8
40	H3	676.4	YAP1_1	55.0	IMR90 p8
