# Supplementary material for: Primer PICKR: literature-mined scoring platform for robust RT–qPCR primers
Source: Nat Commun. 2026 May 28;17:6938. doi: 10.1038/s41467-026-73648-2 (PMC13388996; doi:10.1038/s41467-026-73648-2)
Supplement: Supplementary file 11 — Source Data [file 41467_2026_73648_MOESM11_ESM.zip › Suppl_Fig_S5/amplification_data_MYC_1.csv]

Cycle	Well	Fluorescence	Target	melt temp	Replicate
1	A12	-32.4900774857647	MYC_1	65.0	IMR90p8
2	A12	-19.0554005736376	MYC_1	65.0	IMR90p8
3	A12	-15.965604075031	MYC_1	65.0	IMR90p8
4	A12	7.01287236179724	MYC_1	65.0	IMR90p8
5	A12	9.31352155479635	MYC_1	65.0	IMR90p8
6	A12	9.23565964515592	MYC_1	65.0	IMR90p8
7	A12	5.64807924013076	MYC_1	65.0	IMR90p8
8	A12	-12.5967919851773	MYC_1	65.0	IMR90p8
9	A12	4.63724263107815	MYC_1	65.0	IMR90p8
10	A12	9.42347495030845	MYC_1	65.0	IMR90p8
11	A12	-1.97317632873819	MYC_1	65.0	IMR90p8
12	A12	9.43750540988685	MYC_1	65.0	IMR90p8
13	A12	1.57826345321746	MYC_1	65.0	IMR90p8
14	A12	5.44328612984418	MYC_1	65.0	IMR90p8
15	A12	-18.1642104823814	MYC_1	65.0	IMR90p8
16	A12	-9.56679904001339	MYC_1	65.0	IMR90p8
17	A12	-5.41189311926473	MYC_1	65.0	IMR90p8
18	A12	-11.2740833010757	MYC_1	65.0	IMR90p8
19	A12	5.02690370096161	MYC_1	65.0	IMR90p8
20	A12	4.18563533610541	MYC_1	65.0	IMR90p8
21	A12	5.00191018838814	MYC_1	65.0	IMR90p8
22	A12	3.39943046675035	MYC_1	65.0	IMR90p8
23	A12	1.2174447586608	MYC_1	65.0	IMR90p8
24	A12	6.09476647000929	MYC_1	65.0	IMR90p8
25	A12	9.57919066111799	MYC_1	65.0	IMR90p8
26	A12	26.1818817478529	MYC_1	65.0	IMR90p8
27	A12	44.6906499743668	MYC_1	65.0	IMR90p8
28	A12	82.5492108924259	MYC_1	65.0	IMR90p8
29	A12	155.779831868173	MYC_1	65.0	IMR90p8
30	A12	267.93320656775	MYC_1	65.0	IMR90p8
31	A12	408.361654077398	MYC_1	65.0	IMR90p8
32	A12	548.872936340122	MYC_1	65.0	IMR90p8
33	A12	695.492208713928	MYC_1	65.0	IMR90p8
34	A12	852.443240788368	MYC_1	65.0	IMR90p8
35	A12	1024.2742688006	MYC_1	65.0	IMR90p8
36	A12	1199.56689382685	MYC_1	65.0	IMR90p8
37	A12	1378.26379147979	MYC_1	65.0	IMR90p8
38	A12	1544.6618695691	MYC_1	65.0	IMR90p8
39	A12	1704.11467812356	MYC_1	65.0	IMR90p8
40	A12	1854.03319583841	MYC_1	65.0	IMR90p8
1	B12	-15.4267731027439	MYC_1	64.5	IMR90p8
2	B12	-12.079048656261	MYC_1	64.5	IMR90p8
3	B12	-10.1909314465297	MYC_1	64.5	IMR90p8
4	B12	9.44369147538555	MYC_1	64.5	IMR90p8
5	B12	7.7304943315944	MYC_1	64.5	IMR90p8
6	B12	5.71461750380195	MYC_1	64.5	IMR90p8
7	B12	2.05631924807949	MYC_1	64.5	IMR90p8
8	B12	-13.8397859882652	MYC_1	64.5	IMR90p8
9	B12	5.1361967174721	MYC_1	64.5	IMR90p8
10	B12	6.66979405669463	MYC_1	64.5	IMR90p8
11	B12	-4.3761186618317	MYC_1	64.5	IMR90p8
12	B12	8.19944423236484	MYC_1	64.5	IMR90p8
13	B12	4.43626905148494	MYC_1	64.5	IMR90p8
14	B12	6.17962024102144	MYC_1	64.5	IMR90p8
15	B12	-19.2329683125517	MYC_1	64.5	IMR90p8
16	B12	-4.16097869532632	MYC_1	64.5	IMR90p8
17	B12	-2.53456703943903	MYC_1	64.5	IMR90p8
18	B12	-8.77039865577444	MYC_1	64.5	IMR90p8
19	B12	1.92627124446881	MYC_1	64.5	IMR90p8
20	B12	1.17208821630311	MYC_1	64.5	IMR90p8
21	B12	6.66271633169708	MYC_1	64.5	IMR90p8
22	B12	1.72857808644312	MYC_1	64.5	IMR90p8
23	B12	0.292207245102418	MYC_1	64.5	IMR90p8
24	B12	7.37219905929715	MYC_1	64.5	IMR90p8
25	B12	13.2314912785964	MYC_1	64.5	IMR90p8
26	B12	25.846189410091	MYC_1	64.5	IMR90p8
27	B12	45.571543067259	MYC_1	64.5	IMR90p8
28	B12	93.3495230054295	MYC_1	64.5	IMR90p8
29	B12	177.630526494206	MYC_1	64.5	IMR90p8
30	B12	289.96269286503	MYC_1	64.5	IMR90p8
31	B12	427.901260419146	MYC_1	64.5	IMR90p8
32	B12	564.2666652393	MYC_1	64.5	IMR90p8
33	B12	707.147697907904	MYC_1	64.5	IMR90p8
34	B12	862.844691418235	MYC_1	64.5	IMR90p8
35	B12	1033.39574624273	MYC_1	64.5	IMR90p8
36	B12	1207.18457927165	MYC_1	64.5	IMR90p8
37	B12	1379.40497374794	MYC_1	64.5	IMR90p8
38	B12	1542.80927587252	MYC_1	64.5	IMR90p8
39	B12	1699.15961117536	MYC_1	64.5	IMR90p8
40	B12	1848.6704236718	MYC_1	64.5	IMR90p8
1	C12	-17.9462149997116	MYC_1	63.3	IMR90p8
2	C12	-19.223849517849	MYC_1	63.3	IMR90p8
3	C12	-11.549253126745	MYC_1	63.3	IMR90p8
4	C12	11.9635784749289	MYC_1	63.3	IMR90p8
5	C12	4.6930813442923	MYC_1	63.3	IMR90p8
6	C12	8.66026869418602	MYC_1	63.3	IMR90p8
7	C12	-2.62042937467959	MYC_1	63.3	IMR90p8
8	C12	-7.52644855708195	MYC_1	63.3	IMR90p8
9	C12	3.23713830716497	MYC_1	63.3	IMR90p8
10	C12	9.01845256245633	MYC_1	63.3	IMR90p8
11	C12	-1.92042841464036	MYC_1	63.3	IMR90p8
12	C12	2.59932250523389	MYC_1	63.3	IMR90p8
13	C12	4.18677925335805	MYC_1	63.3	IMR90p8
14	C12	5.78838219138743	MYC_1	63.3	IMR90p8
15	C12	-19.1886416685093	MYC_1	63.3	IMR90p8
16	C12	-7.91250766983103	MYC_1	63.3	IMR90p8
17	C12	-4.10323690681798	MYC_1	63.3	IMR90p8
18	C12	1.06076688900021	MYC_1	63.3	IMR90p8
19	C12	-0.53247399305701	MYC_1	63.3	IMR90p8
20	C12	0.845228904752275	MYC_1	63.3	IMR90p8
21	C12	5.00924341418568	MYC_1	63.3	IMR90p8
22	C12	4.7837927560422	MYC_1	63.3	IMR90p8
23	C12	-0.818673464940275	MYC_1	63.3	IMR90p8
24	C12	-1.951317421162	MYC_1	63.3	IMR90p8
25	C12	8.24666472776607	MYC_1	63.3	IMR90p8
26	C12	19.7466982020487	MYC_1	63.3	IMR90p8
27	C12	40.8807748012568	MYC_1	63.3	IMR90p8
28	C12	84.6648526369054	MYC_1	63.3	IMR90p8
29	C12	158.562998082465	MYC_1	63.3	IMR90p8
30	C12	275.327025737949	MYC_1	63.3	IMR90p8
31	C12	416.934699604454	MYC_1	63.3	IMR90p8
32	C12	556.781081587841	MYC_1	63.3	IMR90p8
33	C12	701.193356280554	MYC_1	63.3	IMR90p8
34	C12	858.811587654563	MYC_1	63.3	IMR90p8
35	C12	1036.76504104387	MYC_1	63.3	IMR90p8
36	C12	1223.31540279751	MYC_1	63.3	IMR90p8
37	C12	1411.29428589722	MYC_1	63.3	IMR90p8
38	C12	1587.37694632156	MYC_1	63.3	IMR90p8
39	C12	1762.63093792893	MYC_1	63.3	IMR90p8
40	C12	1936.3205532246	MYC_1	63.3	IMR90p8
1	D12	-17.5912215465041	MYC_1	61.4	IMR90p8
2	D12	-10.3205486239549	MYC_1	61.4	IMR90p8
3	D12	-11.6206281109589	MYC_1	61.4	IMR90p8
4	D12	14.6442311567876	MYC_1	61.4	IMR90p8
5	D12	5.65385838347538	MYC_1	61.4	IMR90p8
6	D12	9.59895677911436	MYC_1	61.4	IMR90p8
7	D12	-1.34944379690478	MYC_1	61.4	IMR90p8
8	D12	-8.82728115447253	MYC_1	61.4	IMR90p8
9	D12	-1.21501757093074	MYC_1	61.4	IMR90p8
10	D12	1.44107024457571	MYC_1	61.4	IMR90p8
11	D12	-3.81483926836245	MYC_1	61.4	IMR90p8
12	D12	5.66350145325487	MYC_1	61.4	IMR90p8
13	D12	6.51936465344306	MYC_1	61.4	IMR90p8
14	D12	-2.063207610885	MYC_1	61.4	IMR90p8
15	D12	-17.3492539192125	MYC_1	61.4	IMR90p8
16	D12	2.04031411055303	MYC_1	61.4	IMR90p8
17	D12	1.29266622714158	MYC_1	61.4	IMR90p8
18	D12	4.86898808594788	MYC_1	61.4	IMR90p8
19	D12	2.20244999980196	MYC_1	61.4	IMR90p8
20	D12	3.08441048136638	MYC_1	61.4	IMR90p8
21	D12	0.99518328323893	MYC_1	61.4	IMR90p8
22	D12	1.77226683964591	MYC_1	61.4	IMR90p8
23	D12	3.77202022352731	MYC_1	61.4	IMR90p8
24	D12	-1.27413445390357	MYC_1	61.4	IMR90p8
25	D12	3.3281599621796	MYC_1	61.4	IMR90p8
26	D12	8.11422495768556	MYC_1	61.4	IMR90p8
27	D12	18.8414458134466	MYC_1	61.4	IMR90p8
28	D12	36.6676150032354	MYC_1	61.4	IMR90p8
29	D12	70.7797072710164	MYC_1	61.4	IMR90p8
30	D12	130.050798284759	MYC_1	61.4	IMR90p8
31	D12	233.739343552682	MYC_1	61.4	IMR90p8
32	D12	360.300207315348	MYC_1	61.4	IMR90p8
33	D12	479.525981934607	MYC_1	61.4	IMR90p8
34	D12	610.192167755812	MYC_1	61.4	IMR90p8
35	D12	763.270465126583	MYC_1	61.4	IMR90p8
36	D12	927.574422185078	MYC_1	61.4	IMR90p8
37	D12	1103.36264697458	MYC_1	61.4	IMR90p8
38	D12	1277.93274660831	MYC_1	61.4	IMR90p8
39	D12	1456.2361657754	MYC_1	61.4	IMR90p8
40	D12	1633.71146094757	MYC_1	61.4	IMR90p8
1	E12	-14.6353987331395	MYC_1	59.0	IMR90p8
2	E12	-13.3316826882387	MYC_1	59.0	IMR90p8
3	E12	-14.6434225583898	MYC_1	59.0	IMR90p8
4	E12	12.9902552010408	MYC_1	59.0	IMR90p8
5	E12	9.15402621811791	MYC_1	59.0	IMR90p8
6	E12	9.07702525252398	MYC_1	59.0	IMR90p8
7	E12	-6.47078557274608	MYC_1	59.0	IMR90p8
8	E12	-5.7971882266479	MYC_1	59.0	IMR90p8
9	E12	3.03779190062778	MYC_1	59.0	IMR90p8
10	E12	5.97197818618133	MYC_1	59.0	IMR90p8
11	E12	0.479300528520071	MYC_1	59.0	IMR90p8
12	E12	9.32842644985521	MYC_1	59.0	IMR90p8
13	E12	1.3524857211255	MYC_1	59.0	IMR90p8
14	E12	-7.95246515919189	MYC_1	59.0	IMR90p8
15	E12	-14.233183684747	MYC_1	59.0	IMR90p8
16	E12	-1.12520332252598	MYC_1	59.0	IMR90p8
17	E12	-8.82565629769397	MYC_1	59.0	IMR90p8
18	E12	2.46795262238402	MYC_1	59.0	IMR90p8
19	E12	2.70777753069524	MYC_1	59.0	IMR90p8
20	E12	7.67877126273652	MYC_1	59.0	IMR90p8
21	E12	-4.08347036400164	MYC_1	59.0	IMR90p8
22	E12	-0.308317478581102	MYC_1	59.0	IMR90p8
23	E12	-2.43529648126423	MYC_1	59.0	IMR90p8
24	E12	1.82558043098379	MYC_1	59.0	IMR90p8
25	E12	0.25091506070612	MYC_1	59.0	IMR90p8
26	E12	2.4216948910439	MYC_1	59.0	IMR90p8
27	E12	6.95927863237648	MYC_1	59.0	IMR90p8
28	E12	10.0112685338627	MYC_1	59.0	IMR90p8
29	E12	24.2631384428582	MYC_1	59.0	IMR90p8
30	E12	44.9156714841934	MYC_1	59.0	IMR90p8
31	E12	81.0281622493903	MYC_1	59.0	IMR90p8
32	E12	156.679377846343	MYC_1	59.0	IMR90p8
33	E12	247.618591969113	MYC_1	59.0	IMR90p8
34	E12	361.709891373208	MYC_1	59.0	IMR90p8
35	E12	482.680374025356	MYC_1	59.0	IMR90p8
36	E12	611.722320868922	MYC_1	59.0	IMR90p8
37	E12	759.916014623288	MYC_1	59.0	IMR90p8
38	E12	916.654244150752	MYC_1	59.0	IMR90p8
39	E12	1084.06149495183	MYC_1	59.0	IMR90p8
40	E12	1252.20930432636	MYC_1	59.0	IMR90p8
1	F12	-10.1491200028991	MYC_1	57.0	IMR90p8
2	F12	-9.89748742596566	MYC_1	57.0	IMR90p8
3	F12	-9.02646478025372	MYC_1	57.0	IMR90p8
4	F12	12.0734809544124	MYC_1	57.0	IMR90p8
5	F12	9.73660461413147	MYC_1	57.0	IMR90p8
6	F12	11.5267572287084	MYC_1	57.0	IMR90p8
7	F12	-3.10096304054468	MYC_1	57.0	IMR90p8
8	F12	-8.27671753847289	MYC_1	57.0	IMR90p8
9	F12	4.91002642677131	MYC_1	57.0	IMR90p8
10	F12	7.25261214711918	MYC_1	57.0	IMR90p8
11	F12	-7.54572199171162	MYC_1	57.0	IMR90p8
12	F12	6.40418433671812	MYC_1	57.0	IMR90p8
13	F12	0.373201232636802	MYC_1	57.0	IMR90p8
14	F12	-4.05365271618803	MYC_1	57.0	IMR90p8
15	F12	-18.1556531267111	MYC_1	57.0	IMR90p8
16	F12	-3.39027294180232	MYC_1	57.0	IMR90p8
17	F12	-10.7752604432826	MYC_1	57.0	IMR90p8
18	F12	3.89719317818935	MYC_1	57.0	IMR90p8
19	F12	1.31056341613839	MYC_1	57.0	IMR90p8
20	F12	0.419281344248247	MYC_1	57.0	IMR90p8
21	F12	4.26038759521771	MYC_1	57.0	IMR90p8
22	F12	2.31716557401614	MYC_1	57.0	IMR90p8
23	F12	2.28124019172401	MYC_1	57.0	IMR90p8
24	F12	1.75763228027017	MYC_1	57.0	IMR90p8
25	F12	2.70767677155072	MYC_1	57.0	IMR90p8
26	F12	0.448604475747288	MYC_1	57.0	IMR90p8
27	F12	-0.402434124861429	MYC_1	57.0	IMR90p8
28	F12	8.05203733390454	MYC_1	57.0	IMR90p8
29	F12	4.33566357806512	MYC_1	57.0	IMR90p8
30	F12	17.2066730850884	MYC_1	57.0	IMR90p8
31	F12	26.7005203386329	MYC_1	57.0	IMR90p8
32	F12	56.0294036982918	MYC_1	57.0	IMR90p8
33	F12	102.183595119822	MYC_1	57.0	IMR90p8
34	F12	179.623063054566	MYC_1	57.0	IMR90p8
35	F12	280.184845046153	MYC_1	57.0	IMR90p8
36	F12	393.448478715058	MYC_1	57.0	IMR90p8
37	F12	508.70156739605	MYC_1	57.0	IMR90p8
38	F12	628.717689141866	MYC_1	57.0	IMR90p8
39	F12	765.204156651067	MYC_1	57.0	IMR90p8
40	F12	909.43297829266	MYC_1	57.0	IMR90p8
1	G12	-21.3980684844196	MYC_1	55.7	IMR90p8
2	G12	-8.43208584233889	MYC_1	55.7	IMR90p8
3	G12	6.71473080459373	MYC_1	55.7	IMR90p8
4	G12	4.16892778229385	MYC_1	55.7	IMR90p8
5	G12	6.80209366416375	MYC_1	55.7	IMR90p8
6	G12	6.17553837224523	MYC_1	55.7	IMR90p8
7	G12	-4.44237328961299	MYC_1	55.7	IMR90p8
8	G12	-0.481298548524592	MYC_1	55.7	IMR90p8
9	G12	6.27975368074613	MYC_1	55.7	IMR90p8
10	G12	-2.89158811341713	MYC_1	55.7	IMR90p8
11	G12	-0.691713906407585	MYC_1	55.7	IMR90p8
12	G12	5.24105440485664	MYC_1	55.7	IMR90p8
13	G12	1.64331143324625	MYC_1	55.7	IMR90p8
14	G12	-6.17414242708264	MYC_1	55.7	IMR90p8
15	G12	-20.0906816499792	MYC_1	55.7	IMR90p8
16	G12	-4.27253431252393	MYC_1	55.7	IMR90p8
17	G12	-16.0461616993121	MYC_1	55.7	IMR90p8
18	G12	3.97779347209143	MYC_1	55.7	IMR90p8
19	G12	3.61391829271815	MYC_1	55.7	IMR90p8
20	G12	5.36587410343964	MYC_1	55.7	IMR90p8
21	G12	-1.34671354534657	MYC_1	55.7	IMR90p8
22	G12	-4.10324601726506	MYC_1	55.7	IMR90p8
23	G12	3.55108558138545	MYC_1	55.7	IMR90p8
24	G12	-1.97871304001683	MYC_1	55.7	IMR90p8
25	G12	-1.31662042299331	MYC_1	55.7	IMR90p8
26	G12	4.98406714164867	MYC_1	55.7	IMR90p8
27	G12	4.2643421162179	MYC_1	55.7	IMR90p8
28	G12	5.33411011376393	MYC_1	55.7	IMR90p8
29	G12	7.37484331840733	MYC_1	55.7	IMR90p8
30	G12	8.19485789418286	MYC_1	55.7	IMR90p8
31	G12	15.4285821394442	MYC_1	55.7	IMR90p8
32	G12	23.898027384233	MYC_1	55.7	IMR90p8
33	G12	45.1706293902967	MYC_1	55.7	IMR90p8
34	G12	89.7366401194399	MYC_1	55.7	IMR90p8
35	G12	176.957196475627	MYC_1	55.7	IMR90p8
36	G12	263.887868391534	MYC_1	55.7	IMR90p8
37	G12	363.443177533365	MYC_1	55.7	IMR90p8
38	G12	466.043727676219	MYC_1	55.7	IMR90p8
39	G12	575.615295977666	MYC_1	55.7	IMR90p8
40	G12	693.533846530148	MYC_1	55.7	IMR90p8
1	H12	-33.2461963160563	MYC_1	55.0	IMR90p8
2	H12	-16.2600359326884	MYC_1	55.0	IMR90p8
3	H12	8.28446220916067	MYC_1	55.0	IMR90p8
4	H12	7.06471925976939	MYC_1	55.0	IMR90p8
5	H12	3.80792496406457	MYC_1	55.0	IMR90p8
6	H12	0.853810352360597	MYC_1	55.0	IMR90p8
7	H12	-3.53272793713313	MYC_1	55.0	IMR90p8
8	H12	4.75120409493229	MYC_1	55.0	IMR90p8
9	H12	5.43839562121184	MYC_1	55.0	IMR90p8
10	H12	1.61599762913511	MYC_1	55.0	IMR90p8
11	H12	-4.86137590667886	MYC_1	55.0	IMR90p8
12	H12	3.88280277183549	MYC_1	55.0	IMR90p8
13	H12	1.67794842544208	MYC_1	55.0	IMR90p8
14	H12	-7.87560767674904	MYC_1	55.0	IMR90p8
15	H12	-23.2911787938783	MYC_1	55.0	IMR90p8
16	H12	-4.17504113287123	MYC_1	55.0	IMR90p8
17	H12	-11.586055488372	MYC_1	55.0	IMR90p8
18	H12	4.61206373245113	MYC_1	55.0	IMR90p8
19	H12	3.95768057960595	MYC_1	55.0	IMR90p8
20	H12	0.897713443440807	MYC_1	55.0	IMR90p8
21	H12	6.31741155599229	MYC_1	55.0	IMR90p8
22	H12	1.71989991705414	MYC_1	55.0	IMR90p8
23	H12	-1.34006721911101	MYC_1	55.0	IMR90p8
24	H12	-5.59575667273521	MYC_1	55.0	IMR90p8
25	H12	0.480157342279199	MYC_1	55.0	IMR90p8
26	H12	3.90060858153902	MYC_1	55.0	IMR90p8
27	H12	3.0235448876042	MYC_1	55.0	IMR90p8
28	H12	4.13036237792585	MYC_1	55.0	IMR90p8
29	H12	5.39620255476575	MYC_1	55.0	IMR90p8
30	H12	4.57108952375756	MYC_1	55.0	IMR90p8
31	H12	4.98169234881289	MYC_1	55.0	IMR90p8
32	H12	6.9567933563012	MYC_1	55.0	IMR90p8
33	H12	20.0387289262121	MYC_1	55.0	IMR90p8
34	H12	44.2807856848499	MYC_1	55.0	IMR90p8
35	H12	105.43452367389	MYC_1	55.0	IMR90p8
36	H12	178.7728821904	MYC_1	55.0	IMR90p8
37	H12	259.183615455812	MYC_1	55.0	IMR90p8
38	H12	352.927365652711	MYC_1	55.0	IMR90p8
39	H12	450.457008777434	MYC_1	55.0	IMR90p8
40	H12	551.772544829982	MYC_1	55.0	IMR90p8
1	A12	-18.012305541175	MYC_1	65.0	IMR90p2
2	A12	-4.96660672791904	MYC_1	65.0	IMR90p2
3	A12	-4.77724229961359	MYC_1	65.0	IMR90p2
4	A12	1.22266191749577	MYC_1	65.0	IMR90p2
5	A12	3.64676621570106	MYC_1	65.0	IMR90p2
6	A12	1.75907972623736	MYC_1	65.0	IMR90p2
7	A12	-2.08639066610658	MYC_1	65.0	IMR90p2
8	A12	-0.411318086771189	MYC_1	65.0	IMR90p2
9	A12	3.03765320413868	MYC_1	65.0	IMR90p2
10	A12	2.66165783589759	MYC_1	65.0	IMR90p2
11	A12	0.130807505410758	MYC_1	65.0	IMR90p2
12	A12	-1.65175815906969	MYC_1	65.0	IMR90p2
13	A12	3.44072447025837	MYC_1	65.0	IMR90p2
14	A12	-0.970349618457931	MYC_1	65.0	IMR90p2
15	A12	0.665828577367847	MYC_1	65.0	IMR90p2
16	A12	0.893973077998908	MYC_1	65.0	IMR90p2
17	A12	3.55513317483019	MYC_1	65.0	IMR90p2
18	A12	1.66757575281872	MYC_1	65.0	IMR90p2
19	A12	-2.67764538289202	MYC_1	65.0	IMR90p2
20	A12	-3.00059984392465	MYC_1	65.0	IMR90p2
21	A12	-2.07501648606149	MYC_1	65.0	IMR90p2
22	A12	1.79491125601271	MYC_1	65.0	IMR90p2
23	A12	0.578809946987349	MYC_1	65.0	IMR90p2
24	A12	0.176717297370033	MYC_1	65.0	IMR90p2
25	A12	1.87764400420792	MYC_1	65.0	IMR90p2
26	A12	12.8854296545505	MYC_1	65.0	IMR90p2
27	A12	26.2987993984866	MYC_1	65.0	IMR90p2
28	A12	61.5196234754271	MYC_1	65.0	IMR90p2
29	A12	120.821525319671	MYC_1	65.0	IMR90p2
30	A12	218.441922292144	MYC_1	65.0	IMR90p2
31	A12	350.53999221419	MYC_1	65.0	IMR90p2
32	A12	487.319043987597	MYC_1	65.0	IMR90p2
33	A12	627.900888028612	MYC_1	65.0	IMR90p2
34	A12	780.124565577475	MYC_1	65.0	IMR90p2
35	A12	943.582838724074	MYC_1	65.0	IMR90p2
36	A12	1115.53708773472	MYC_1	65.0	IMR90p2
37	A12	1284.43294515019	MYC_1	65.0	IMR90p2
38	A12	1449.41559227884	MYC_1	65.0	IMR90p2
39	A12	1607.56343427165	MYC_1	65.0	IMR90p2
40	A12	1762.5917973476	MYC_1	65.0	IMR90p2
1	B12	-5.28957579806638	MYC_1	64.5	IMR90p2
2	B12	0.448310258070251	MYC_1	64.5	IMR90p2
3	B12	4.2153537740428	MYC_1	64.5	IMR90p2
4	B12	2.38208187736291	MYC_1	64.5	IMR90p2
5	B12	2.12686097288042	MYC_1	64.5	IMR90p2
6	B12	-2.16405796080016	MYC_1	64.5	IMR90p2
7	B12	-1.42112838675075	MYC_1	64.5	IMR90p2
8	B12	1.08433377521169	MYC_1	64.5	IMR90p2
9	B12	1.48544724749172	MYC_1	64.5	IMR90p2
10	B12	-0.425741084419769	MYC_1	64.5	IMR90p2
11	B12	-2.53497607500003	MYC_1	64.5	IMR90p2
12	B12	-1.26546677673014	MYC_1	64.5	IMR90p2
13	B12	-1.85008395531349	MYC_1	64.5	IMR90p2
14	B12	1.8769599892039	MYC_1	64.5	IMR90p2
15	B12	2.17330898194359	MYC_1	64.5	IMR90p2
16	B12	-2.7610176925873	MYC_1	64.5	IMR90p2
17	B12	2.62246274335712	MYC_1	64.5	IMR90p2
18	B12	-0.170048433120428	MYC_1	64.5	IMR90p2
19	B12	-2.58196310770199	MYC_1	64.5	IMR90p2
20	B12	-3.21841835777877	MYC_1	64.5	IMR90p2
21	B12	0.284612955085322	MYC_1	64.5	IMR90p2
22	B12	-4.57057758921292	MYC_1	64.5	IMR90p2
23	B12	2.78363198016996	MYC_1	64.5	IMR90p2
24	B12	-0.11364334804739	MYC_1	64.5	IMR90p2
25	B12	9.21394170415533	MYC_1	64.5	IMR90p2
26	B12	18.6982415035168	MYC_1	64.5	IMR90p2
27	B12	47.1779484180797	MYC_1	64.5	IMR90p2
28	B12	92.5736991250251	MYC_1	64.5	IMR90p2
29	B12	180.849349433719	MYC_1	64.5	IMR90p2
30	B12	304.34035918799	MYC_1	64.5	IMR90p2
31	B12	442.540469593381	MYC_1	64.5	IMR90p2
32	B12	580.910963018033	MYC_1	64.5	IMR90p2
33	B12	726.734695959097	MYC_1	64.5	IMR90p2
34	B12	885.085781647847	MYC_1	64.5	IMR90p2
35	B12	1052.9667656727	MYC_1	64.5	IMR90p2
36	B12	1225.42230490258	MYC_1	64.5	IMR90p2
37	B12	1394.29799376319	MYC_1	64.5	IMR90p2
38	B12	1556.15001771407	MYC_1	64.5	IMR90p2
39	B12	1711.97300029105	MYC_1	64.5	IMR90p2
40	B12	1864.84723383714	MYC_1	64.5	IMR90p2
1	C12	-11.508032608639	MYC_1	63.3	IMR90p2
2	C12	-2.25238137241377	MYC_1	63.3	IMR90p2
3	C12	3.38805620171433	MYC_1	63.3	IMR90p2
4	C12	2.64087152913862	MYC_1	63.3	IMR90p2
5	C12	2.03833496345214	MYC_1	63.3	IMR90p2
6	C12	-5.87400909084499	MYC_1	63.3	IMR90p2
7	C12	1.13397480737058	MYC_1	63.3	IMR90p2
8	C12	0.570690626456781	MYC_1	63.3	IMR90p2
9	C12	0.99302110650433	MYC_1	63.3	IMR90p2
10	C12	-1.04304444123954	MYC_1	63.3	IMR90p2
11	C12	4.99202305127073	MYC_1	63.3	IMR90p2
12	C12	1.95791941574998	MYC_1	63.3	IMR90p2
13	C12	-0.669603209916659	MYC_1	63.3	IMR90p2
14	C12	-1.52275460181545	MYC_1	63.3	IMR90p2
15	C12	-4.72758811549966	MYC_1	63.3	IMR90p2
16	C12	2.81892659840742	MYC_1	63.3	IMR90p2
17	C12	-3.20015269694204	MYC_1	63.3	IMR90p2
18	C12	-2.69879876547111	MYC_1	63.3	IMR90p2
19	C12	-1.59294675535966	MYC_1	63.3	IMR90p2
20	C12	-0.119423168032881	MYC_1	63.3	IMR90p2
21	C12	-0.866836574982244	MYC_1	63.3	IMR90p2
22	C12	0.410103835802602	MYC_1	63.3	IMR90p2
23	C12	-0.78389023562886	MYC_1	63.3	IMR90p2
24	C12	1.55658269342939	MYC_1	63.3	IMR90p2
25	C12	7.98639516265484	MYC_1	63.3	IMR90p2
26	C12	13.8504891754387	MYC_1	63.3	IMR90p2
27	C12	40.1036339727739	MYC_1	63.3	IMR90p2
28	C12	78.4484826186999	MYC_1	63.3	IMR90p2
29	C12	143.359260796155	MYC_1	63.3	IMR90p2
30	C12	253.174074574262	MYC_1	63.3	IMR90p2
31	C12	389.935907731955	MYC_1	63.3	IMR90p2
32	C12	531.696282791529	MYC_1	63.3	IMR90p2
33	C12	680.143320455595	MYC_1	63.3	IMR90p2
34	C12	842.344445869269	MYC_1	63.3	IMR90p2
35	C12	1016.19642260271	MYC_1	63.3	IMR90p2
36	C12	1198.23771264978	MYC_1	63.3	IMR90p2
37	C12	1377.26028463039	MYC_1	63.3	IMR90p2
38	C12	1557.21626128769	MYC_1	63.3	IMR90p2
39	C12	1735.67761974307	MYC_1	63.3	IMR90p2
40	C12	1916.7849662315	MYC_1	63.3	IMR90p2
1	D12	-4.31668668172142	MYC_1	61.4	IMR90p2
2	D12	3.634514613394	MYC_1	61.4	IMR90p2
3	D12	3.59274491766337	MYC_1	61.4	IMR90p2
4	D12	-0.851546176292686	MYC_1	61.4	IMR90p2
5	D12	2.90677295611113	MYC_1	61.4	IMR90p2
6	D12	-0.775445541712088	MYC_1	61.4	IMR90p2
7	D12	-3.03792315269448	MYC_1	61.4	IMR90p2
8	D12	-0.0154648087618625	MYC_1	61.4	IMR90p2
9	D12	3.46602785485948	MYC_1	61.4	IMR90p2
10	D12	3.53011068359001	MYC_1	61.4	IMR90p2
11	D12	-4.44962274742829	MYC_1	61.4	IMR90p2
12	D12	-0.297534935991735	MYC_1	61.4	IMR90p2
13	D12	0.989461620039037	MYC_1	61.4	IMR90p2
14	D12	2.17036175178328	MYC_1	61.4	IMR90p2
15	D12	-2.93037813375076	MYC_1	61.4	IMR90p2
16	D12	-1.9989875239512	MYC_1	61.4	IMR90p2
17	D12	4.82147941937774	MYC_1	61.4	IMR90p2
18	D12	-1.00253848611692	MYC_1	61.4	IMR90p2
19	D12	-2.0952725318557	MYC_1	61.4	IMR90p2
20	D12	0.901088956733474	MYC_1	61.4	IMR90p2
21	D12	-1.42760045939895	MYC_1	61.4	IMR90p2
22	D12	-0.456339223873783	MYC_1	61.4	IMR90p2
23	D12	-3.19136575181346	MYC_1	61.4	IMR90p2
24	D12	2.09046605341155	MYC_1	61.4	IMR90p2
25	D12	1.97100747457534	MYC_1	61.4	IMR90p2
26	D12	4.46774731375945	MYC_1	61.4	IMR90p2
27	D12	17.124378768347	MYC_1	61.4	IMR90p2
28	D12	34.1198715943392	MYC_1	61.4	IMR90p2
29	D12	64.193145107824	MYC_1	61.4	IMR90p2
30	D12	129.890792284315	MYC_1	61.4	IMR90p2
31	D12	226.122748000071	MYC_1	61.4	IMR90p2
32	D12	356.677271753235	MYC_1	61.4	IMR90p2
33	D12	484.912785031001	MYC_1	61.4	IMR90p2
34	D12	622.170444979221	MYC_1	61.4	IMR90p2
35	D12	770.365061423936	MYC_1	61.4	IMR90p2
36	D12	935.28849029273	MYC_1	61.4	IMR90p2
37	D12	1107.34090100563	MYC_1	61.4	IMR90p2
38	D12	1285.40064600694	MYC_1	61.4	IMR90p2
39	D12	1468.62635215851	MYC_1	61.4	IMR90p2
40	D12	1655.84339784474	MYC_1	61.4	IMR90p2
1	E12	1.47768183317157	MYC_1	59.0	IMR90p2
2	E12	2.69275842708885	MYC_1	59.0	IMR90p2
3	E12	1.93822013516183	MYC_1	59.0	IMR90p2
4	E12	2.5623238764374	MYC_1	59.0	IMR90p2
5	E12	0.137195459648865	MYC_1	59.0	IMR90p2
6	E12	5.42844605330811	MYC_1	59.0	IMR90p2
7	E12	-1.76773054171781	MYC_1	59.0	IMR90p2
8	E12	-0.959970314675502	MYC_1	59.0	IMR90p2
9	E12	1.74191959294967	MYC_1	59.0	IMR90p2
10	E12	-1.74795524697856	MYC_1	59.0	IMR90p2
11	E12	0.20479452911195	MYC_1	59.0	IMR90p2
12	E12	-4.6389682446511	MYC_1	59.0	IMR90p2
13	E12	-1.34672062445725	MYC_1	59.0	IMR90p2
14	E12	-2.4829621439917	MYC_1	59.0	IMR90p2
15	E12	3.49193966179837	MYC_1	59.0	IMR90p2
16	E12	-2.1540096395056	MYC_1	59.0	IMR90p2
17	E12	-1.01649667421589	MYC_1	59.0	IMR90p2
18	E12	-2.19285807254801	MYC_1	59.0	IMR90p2
19	E12	1.83572312218121	MYC_1	59.0	IMR90p2
20	E12	3.21030697077003	MYC_1	59.0	IMR90p2
21	E12	1.25858777327267	MYC_1	59.0	IMR90p2
22	E12	-4.99138117390703	MYC_1	59.0	IMR90p2
23	E12	-2.98704485771214	MYC_1	59.0	IMR90p2
24	E12	0.253495999380903	MYC_1	59.0	IMR90p2
25	E12	4.75560748479666	MYC_1	59.0	IMR90p2
26	E12	4.59130678370411	MYC_1	59.0	IMR90p2
27	E12	7.70087359638046	MYC_1	59.0	IMR90p2
28	E12	11.8212841228114	MYC_1	59.0	IMR90p2
29	E12	27.4704725248093	MYC_1	59.0	IMR90p2
30	E12	45.9599971151847	MYC_1	59.0	IMR90p2
31	E12	85.4144175139168	MYC_1	59.0	IMR90p2
32	E12	152.762691872611	MYC_1	59.0	IMR90p2
33	E12	256.864595944388	MYC_1	59.0	IMR90p2
34	E12	374.859628568033	MYC_1	59.0	IMR90p2
35	E12	495.948760409736	MYC_1	59.0	IMR90p2
36	E12	626.471485495004	MYC_1	59.0	IMR90p2
37	E12	770.853203768632	MYC_1	59.0	IMR90p2
38	E12	931.298002715618	MYC_1	59.0	IMR90p2
39	E12	1105.52761395735	MYC_1	59.0	IMR90p2
40	E12	1289.11663754903	MYC_1	59.0	IMR90p2
1	F12	-1.0150542583001	MYC_1	57.0	IMR90p2
2	F12	5.51878020409504	MYC_1	57.0	IMR90p2
3	F12	0.983338719457151	MYC_1	57.0	IMR90p2
4	F12	4.74304834669965	MYC_1	57.0	IMR90p2
5	F12	4.12598343432865	MYC_1	57.0	IMR90p2
6	F12	3.4429397005315	MYC_1	57.0	IMR90p2
7	F12	-1.05250221265078	MYC_1	57.0	IMR90p2
8	F12	0.169673567597329	MYC_1	57.0	IMR90p2
9	F12	-2.52444220470625	MYC_1	57.0	IMR90p2
10	F12	2.37903957482422	MYC_1	57.0	IMR90p2
11	F12	-4.00955278736228	MYC_1	57.0	IMR90p2
12	F12	-0.486787922520762	MYC_1	57.0	IMR90p2
13	F12	-0.368620728080259	MYC_1	57.0	IMR90p2
14	F12	3.91755059197658	MYC_1	57.0	IMR90p2
15	F12	-0.0122876248333341	MYC_1	57.0	IMR90p2
16	F12	-3.12798822263039	MYC_1	57.0	IMR90p2
17	F12	-4.02188718287562	MYC_1	57.0	IMR90p2
18	F12	0.421969201572665	MYC_1	57.0	IMR90p2
19	F12	-1.34008736221585	MYC_1	57.0	IMR90p2
20	F12	-1.29960585060826	MYC_1	57.0	IMR90p2
21	F12	0.790373074973559	MYC_1	57.0	IMR90p2
22	F12	-2.08838239043826	MYC_1	57.0	IMR90p2
23	F12	1.8559668720759	MYC_1	57.0	IMR90p2
24	F12	-3.32385795271512	MYC_1	57.0	IMR90p2
25	F12	-3.1914261036859	MYC_1	57.0	IMR90p2
26	F12	1.89571251593225	MYC_1	57.0	IMR90p2
27	F12	-0.259998427802657	MYC_1	57.0	IMR90p2
28	F12	6.33871236692266	MYC_1	57.0	IMR90p2
29	F12	7.22004211675267	MYC_1	57.0	IMR90p2
30	F12	16.2506723968218	MYC_1	57.0	IMR90p2
31	F12	36.9672798459765	MYC_1	57.0	IMR90p2
32	F12	62.297737680844	MYC_1	57.0	IMR90p2
33	F12	117.992873005336	MYC_1	57.0	IMR90p2
34	F12	205.774366917673	MYC_1	57.0	IMR90p2
35	F12	300.983843240636	MYC_1	57.0	IMR90p2
36	F12	409.02207871133	MYC_1	57.0	IMR90p2
37	F12	520.714746741658	MYC_1	57.0	IMR90p2
38	F12	641.43780624165	MYC_1	57.0	IMR90p2
39	F12	779.122148215197	MYC_1	57.0	IMR90p2
40	F12	929.982121990289	MYC_1	57.0	IMR90p2
1	G12	-0.334304338213769	MYC_1	55.7	IMR90p2
2	G12	4.45801837810905	MYC_1	55.7	IMR90p2
3	G12	3.78271404796396	MYC_1	55.7	IMR90p2
4	G12	5.8926214874532	MYC_1	55.7	IMR90p2
5	G12	-0.435180966164808	MYC_1	55.7	IMR90p2
6	G12	5.57993082925577	MYC_1	55.7	IMR90p2
7	G12	2.83977057263974	MYC_1	55.7	IMR90p2
8	G12	-0.0444149360341726	MYC_1	55.7	IMR90p2
9	G12	-3.75663554412904	MYC_1	55.7	IMR90p2
10	G12	-1.88245499364484	MYC_1	55.7	IMR90p2
11	G12	-1.20411528978138	MYC_1	55.7	IMR90p2
12	G12	-8.40008146663286	MYC_1	55.7	IMR90p2
13	G12	1.26840582165551	MYC_1	55.7	IMR90p2
14	G12	1.99869618844605	MYC_1	55.7	IMR90p2
15	G12	0.810958323985233	MYC_1	55.7	IMR90p2
16	G12	-3.08626270692594	MYC_1	55.7	IMR90p2
17	G12	-1.36976549929386	MYC_1	55.7	IMR90p2
18	G12	-0.507645171202057	MYC_1	55.7	IMR90p2
19	G12	-2.70854291264868	MYC_1	55.7	IMR90p2
20	G12	0.0728211212708629	MYC_1	55.7	IMR90p2
21	G12	0.067877381919061	MYC_1	55.7	IMR90p2
22	G12	1.60047445706277	MYC_1	55.7	IMR90p2
23	G12	-0.0878660310540909	MYC_1	55.7	IMR90p2
24	G12	-0.395613323496491	MYC_1	55.7	IMR90p2
25	G12	0.873328126536308	MYC_1	55.7	IMR90p2
26	G12	4.90333946333249	MYC_1	55.7	IMR90p2
27	G12	-1.33239334458949	MYC_1	55.7	IMR90p2
28	G12	5.667465701521	MYC_1	55.7	IMR90p2
29	G12	1.63951436390153	MYC_1	55.7	IMR90p2
30	G12	2.58065472624412	MYC_1	55.7	IMR90p2
31	G12	15.4709381693651	MYC_1	55.7	IMR90p2
32	G12	27.8609815004206	MYC_1	55.7	IMR90p2
33	G12	49.3608064711834	MYC_1	55.7	IMR90p2
34	G12	98.1094839604325	MYC_1	55.7	IMR90p2
35	G12	172.13545904037	MYC_1	55.7	IMR90p2
36	G12	264.328432303496	MYC_1	55.7	IMR90p2
37	G12	363.185968616145	MYC_1	55.7	IMR90p2
38	G12	468.418802771483	MYC_1	55.7	IMR90p2
39	G12	583.1772263658	MYC_1	55.7	IMR90p2
40	G12	707.461239399096	MYC_1	55.7	IMR90p2
1	H12	-10.6713754834013	MYC_1	55.0	IMR90p2
2	H12	-0.476735386088421	MYC_1	55.0	IMR90p2
3	H12	3.68516101544355	MYC_1	55.0	IMR90p2
4	H12	-1.15687338784574	MYC_1	55.0	IMR90p2
5	H12	2.95197768177286	MYC_1	55.0	IMR90p2
6	H12	0.830038967593282	MYC_1	55.0	IMR90p2
7	H12	-1.50165359690072	MYC_1	55.0	IMR90p2
8	H12	-2.50665582092188	MYC_1	55.0	IMR90p2
9	H12	1.023664744087	MYC_1	55.0	IMR90p2
10	H12	1.93876666260576	MYC_1	55.0	IMR90p2
11	H12	1.60510147227342	MYC_1	55.0	IMR90p2
12	H12	2.4014241755558	MYC_1	55.0	IMR90p2
13	H12	1.00264844531057	MYC_1	55.0	IMR90p2
14	H12	-1.40782376296465	MYC_1	55.0	IMR90p2
15	H12	-0.940521924885616	MYC_1	55.0	IMR90p2
16	H12	-0.288100118912098	MYC_1	55.0	IMR90p2
17	H12	0.377368100695094	MYC_1	55.0	IMR90p2
18	H12	-0.587873461874096	MYC_1	55.0	IMR90p2
19	H12	1.0496597411011	MYC_1	55.0	IMR90p2
20	H12	-3.84554423014606	MYC_1	55.0	IMR90p2
21	H12	1.09159005429137	MYC_1	55.0	IMR90p2
22	H12	3.66313578847166	MYC_1	55.0	IMR90p2
23	H12	-0.916457669606643	MYC_1	55.0	IMR90p2
24	H12	-2.15840581176735	MYC_1	55.0	IMR90p2
25	H12	0.334360260541416	MYC_1	55.0	IMR90p2
26	H12	0.645078469439795	MYC_1	55.0	IMR90p2
27	H12	1.32335373289061	MYC_1	55.0	IMR90p2
28	H12	-0.378221895921342	MYC_1	55.0	IMR90p2
29	H12	2.84953817223141	MYC_1	55.0	IMR90p2
30	H12	2.60794362423621	MYC_1	55.0	IMR90p2
31	H12	5.04754294679788	MYC_1	55.0	IMR90p2
32	H12	14.8090126093593	MYC_1	55.0	IMR90p2
33	H12	32.4834480230743	MYC_1	55.0	IMR90p2
34	H12	54.390642149101	MYC_1	55.0	IMR90p2
35	H12	102.325609416494	MYC_1	55.0	IMR90p2
36	H12	173.906786832238	MYC_1	55.0	IMR90p2
37	H12	266.652128714927	MYC_1	55.0	IMR90p2
38	H12	358.701380462453	MYC_1	55.0	IMR90p2
39	H12	458.194130039342	MYC_1	55.0	IMR90p2
40	H12	563.541126106869	MYC_1	55.0	IMR90p2
1	A12	-12.59849717629	MYC_1	65.0	IMR90p11
2	A12	-2.92687274895297	MYC_1	65.0	IMR90p11
3	A12	-4.41511333676544	MYC_1	65.0	IMR90p11
4	A12	1.22058643115724	MYC_1	65.0	IMR90p11
5	A12	2.29474230955975	MYC_1	65.0	IMR90p11
6	A12	2.34477760828304	MYC_1	65.0	IMR90p11
7	A12	-2.07539804186081	MYC_1	65.0	IMR90p11
8	A12	3.41628642300429	MYC_1	65.0	IMR90p11
9	A12	0.88901750883133	MYC_1	65.0	IMR90p11
10	A12	3.10816864205981	MYC_1	65.0	IMR90p11
11	A12	0.711759257478207	MYC_1	65.0	IMR90p11
12	A12	-0.460875351415325	MYC_1	65.0	IMR90p11
13	A12	-0.634381637910337	MYC_1	65.0	IMR90p11
14	A12	1.58354986901031	MYC_1	65.0	IMR90p11
15	A12	-4.09856336972007	MYC_1	65.0	IMR90p11
16	A12	3.6150483986612	MYC_1	65.0	IMR90p11
17	A12	-1.71243433285827	MYC_1	65.0	IMR90p11
18	A12	0.440863844345586	MYC_1	65.0	IMR90p11
19	A12	-0.639949818767946	MYC_1	65.0	IMR90p11
20	A12	-0.630775109756087	MYC_1	65.0	IMR90p11
21	A12	0.128879398097979	MYC_1	65.0	IMR90p11
22	A12	-3.60727179182777	MYC_1	65.0	IMR90p11
23	A12	-5.79295171713056	MYC_1	65.0	IMR90p11
24	A12	3.89172953074876	MYC_1	65.0	IMR90p11
25	A12	6.80721469897708	MYC_1	65.0	IMR90p11
26	A12	21.7767176177458	MYC_1	65.0	IMR90p11
27	A12	38.9009588043859	MYC_1	65.0	IMR90p11
28	A12	80.5010261329662	MYC_1	65.0	IMR90p11
29	A12	150.837011578975	MYC_1	65.0	IMR90p11
30	A12	260.278189611227	MYC_1	65.0	IMR90p11
31	A12	405.670801627771	MYC_1	65.0	IMR90p11
32	A12	543.62814065546	MYC_1	65.0	IMR90p11
33	A12	690.694845494977	MYC_1	65.0	IMR90p11
34	A12	849.499689963668	MYC_1	65.0	IMR90p11
35	A12	1021.3355928398	MYC_1	65.0	IMR90p11
36	A12	1194.95475545152	MYC_1	65.0	IMR90p11
37	A12	1366.3614513043	MYC_1	65.0	IMR90p11
38	A12	1531.33583344248	MYC_1	65.0	IMR90p11
39	A12	1688.12522032302	MYC_1	65.0	IMR90p11
40	A12	1838.09656462311	MYC_1	65.0	IMR90p11
1	B12	-9.28552546660285	MYC_1	64.5	IMR90p11
2	B12	-5.19725953328316	MYC_1	64.5	IMR90p11
3	B12	1.94075034718935	MYC_1	64.5	IMR90p11
4	B12	-1.27906589251643	MYC_1	64.5	IMR90p11
5	B12	0.706296107846811	MYC_1	64.5	IMR90p11
6	B12	1.56144610554884	MYC_1	64.5	IMR90p11
7	B12	0.340013241391262	MYC_1	64.5	IMR90p11
8	B12	3.87537837939362	MYC_1	64.5	IMR90p11
9	B12	0.945671225890237	MYC_1	64.5	IMR90p11
10	B12	-2.06439126957002	MYC_1	64.5	IMR90p11
11	B12	-0.552794684513628	MYC_1	64.5	IMR90p11
12	B12	-0.801291532987761	MYC_1	64.5	IMR90p11
13	B12	0.855181447475388	MYC_1	64.5	IMR90p11
14	B12	-2.05000401675807	MYC_1	64.5	IMR90p11
15	B12	0.987298264933088	MYC_1	64.5	IMR90p11
16	B12	2.3161013926092	MYC_1	64.5	IMR90p11
17	B12	0.213458770636407	MYC_1	64.5	IMR90p11
18	B12	0.134584517780695	MYC_1	64.5	IMR90p11
19	B12	0.621070087387579	MYC_1	64.5	IMR90p11
20	B12	-2.26972538771679	MYC_1	64.5	IMR90p11
21	B12	-3.49151427735433	MYC_1	64.5	IMR90p11
22	B12	-3.04478438119941	MYC_1	64.5	IMR90p11
23	B12	-1.20343521634595	MYC_1	64.5	IMR90p11
24	B12	2.47691872045152	MYC_1	64.5	IMR90p11
25	B12	7.78896256763619	MYC_1	64.5	IMR90p11
26	B12	22.8660241939137	MYC_1	64.5	IMR90p11
27	B12	48.5257848044798	MYC_1	64.5	IMR90p11
28	B12	96.5316344902676	MYC_1	64.5	IMR90p11
29	B12	175.296065487245	MYC_1	64.5	IMR90p11
30	B12	291.20863677735	MYC_1	64.5	IMR90p11
31	B12	440.101698817175	MYC_1	64.5	IMR90p11
32	B12	581.57615342167	MYC_1	64.5	IMR90p11
33	B12	731.783311292961	MYC_1	64.5	IMR90p11
34	B12	891.551802697018	MYC_1	64.5	IMR90p11
35	B12	1064.579073882	MYC_1	64.5	IMR90p11
36	B12	1241.53657366704	MYC_1	64.5	IMR90p11
37	B12	1417.71809551061	MYC_1	64.5	IMR90p11
38	B12	1587.38884916688	MYC_1	64.5	IMR90p11
39	B12	1746.942351565	MYC_1	64.5	IMR90p11
40	B12	1900.25617898052	MYC_1	64.5	IMR90p11
1	C12	-4.61964179509005	MYC_1	63.3	IMR90p11
2	C12	2.66379991068652	MYC_1	63.3	IMR90p11
3	C12	-1.06896644581411	MYC_1	63.3	IMR90p11
4	C12	0.22052277553621	MYC_1	63.3	IMR90p11
5	C12	0.0103862011519595	MYC_1	63.3	IMR90p11
6	C12	5.26971865543374	MYC_1	63.3	IMR90p11
7	C12	2.03668779373174	MYC_1	63.3	IMR90p11
8	C12	4.27190615061454	MYC_1	63.3	IMR90p11
9	C12	-0.314768790298331	MYC_1	63.3	IMR90p11
10	C12	-3.39011096378499	MYC_1	63.3	IMR90p11
11	C12	0.712519069405516	MYC_1	63.3	IMR90p11
12	C12	-1.92830795853206	MYC_1	63.3	IMR90p11
13	C12	0.136294909679236	MYC_1	63.3	IMR90p11
14	C12	-0.704193048969501	MYC_1	63.3	IMR90p11
15	C12	-1.88627020375225	MYC_1	63.3	IMR90p11
16	C12	-0.545188679319381	MYC_1	63.3	IMR90p11
17	C12	3.35975313875451	MYC_1	63.3	IMR90p11
18	C12	0.836844096362711	MYC_1	63.3	IMR90p11
19	C12	-1.43631151280988	MYC_1	63.3	IMR90p11
20	C12	-6.45651098755479	MYC_1	63.3	IMR90p11
21	C12	-0.382926370533369	MYC_1	63.3	IMR90p11
22	C12	0.0121822384744519	MYC_1	63.3	IMR90p11
23	C12	0.630215298617259	MYC_1	63.3	IMR90p11
24	C12	4.89064852642923	MYC_1	63.3	IMR90p11
25	C12	3.57675097668107	MYC_1	63.3	IMR90p11
26	C12	20.3768065307549	MYC_1	63.3	IMR90p11
27	C12	34.797990456133	MYC_1	63.3	IMR90p11
28	C12	76.5605791579319	MYC_1	63.3	IMR90p11
29	C12	147.438106600025	MYC_1	63.3	IMR90p11
30	C12	249.101403183925	MYC_1	63.3	IMR90p11
31	C12	390.252682161758	MYC_1	63.3	IMR90p11
32	C12	532.043316440916	MYC_1	63.3	IMR90p11
33	C12	680.875371272511	MYC_1	63.3	IMR90p11
34	C12	843.917083901862	MYC_1	63.3	IMR90p11
35	C12	1020.60326313347	MYC_1	63.3	IMR90p11
36	C12	1205.10613366464	MYC_1	63.3	IMR90p11
37	C12	1388.05352246845	MYC_1	63.3	IMR90p11
38	C12	1566.19874293241	MYC_1	63.3	IMR90p11
39	C12	1740.04567335773	MYC_1	63.3	IMR90p11
40	C12	1911.79824952601	MYC_1	63.3	IMR90p11
1	D12	-3.19318449696766	MYC_1	61.4	IMR90p11
2	D12	-1.5452542742637	MYC_1	61.4	IMR90p11
3	D12	2.48217893782112	MYC_1	61.4	IMR90p11
4	D12	-0.364346738403583	MYC_1	61.4	IMR90p11
5	D12	0.982123515771491	MYC_1	61.4	IMR90p11
6	D12	-1.51012973588831	MYC_1	61.4	IMR90p11
7	D12	6.47480629970414	MYC_1	61.4	IMR90p11
8	D12	1.26136237116953	MYC_1	61.4	IMR90p11
9	D12	-1.84894888998952	MYC_1	61.4	IMR90p11
10	D12	-1.43575333998979	MYC_1	61.4	IMR90p11
11	D12	0.318159614702836	MYC_1	61.4	IMR90p11
12	D12	1.07294457534545	MYC_1	61.4	IMR90p11
13	D12	1.47199388300396	MYC_1	61.4	IMR90p11
14	D12	-4.31962219153729	MYC_1	61.4	IMR90p11
15	D12	-3.49875593273009	MYC_1	61.4	IMR90p11
16	D12	0.213070558687832	MYC_1	61.4	IMR90p11
17	D12	2.41465407024816	MYC_1	61.4	IMR90p11
18	D12	1.77590962271506	MYC_1	61.4	IMR90p11
19	D12	-0.111601990913186	MYC_1	61.4	IMR90p11
20	D12	0.761100852235813	MYC_1	61.4	IMR90p11
21	D12	-0.850803945438201	MYC_1	61.4	IMR90p11
22	D12	-3.76342657451551	MYC_1	61.4	IMR90p11
23	D12	1.49996113661155	MYC_1	61.4	IMR90p11
24	D12	-5.19774306485533	MYC_1	61.4	IMR90p11
25	D12	4.75803361277758	MYC_1	61.4	IMR90p11
26	D12	6.18316958702144	MYC_1	61.4	IMR90p11
27	D12	9.75011876955205	MYC_1	61.4	IMR90p11
28	D12	33.7851287067697	MYC_1	61.4	IMR90p11
29	D12	62.498266258568	MYC_1	61.4	IMR90p11
30	D12	125.994203483027	MYC_1	61.4	IMR90p11
31	D12	218.788971564353	MYC_1	61.4	IMR90p11
32	D12	335.574334916071	MYC_1	61.4	IMR90p11
33	D12	460.508924616829	MYC_1	61.4	IMR90p11
34	D12	588.537143669401	MYC_1	61.4	IMR90p11
35	D12	726.126222510596	MYC_1	61.4	IMR90p11
36	D12	877.902972522003	MYC_1	61.4	IMR90p11
37	D12	1043.4554632949	MYC_1	61.4	IMR90p11
38	D12	1219.65081906585	MYC_1	61.4	IMR90p11
39	D12	1395.70589969099	MYC_1	61.4	IMR90p11
40	D12	1567.45380945808	MYC_1	61.4	IMR90p11
1	E12	-5.19648528463267	MYC_1	59.0	IMR90p11
2	E12	0.810744320557205	MYC_1	59.0	IMR90p11
3	E12	0.0873185829673275	MYC_1	59.0	IMR90p11
4	E12	0.0203470998812918	MYC_1	59.0	IMR90p11
5	E12	0.427148956483052	MYC_1	59.0	IMR90p11
6	E12	0.0193295388507977	MYC_1	59.0	IMR90p11
7	E12	4.63194023510914	MYC_1	59.0	IMR90p11
8	E12	1.24025010581727	MYC_1	59.0	IMR90p11
9	E12	-0.626826066667945	MYC_1	59.0	IMR90p11
10	E12	-1.71890854413869	MYC_1	59.0	IMR90p11
11	E12	-1.61393062098477	MYC_1	59.0	IMR90p11
12	E12	4.56281351124744	MYC_1	59.0	IMR90p11
13	E12	1.93343045675738	MYC_1	59.0	IMR90p11
14	E12	-0.853755785120939	MYC_1	59.0	IMR90p11
15	E12	-2.01157118242418	MYC_1	59.0	IMR90p11
16	E12	-1.47305940492834	MYC_1	59.0	IMR90p11
17	E12	-0.133340450161541	MYC_1	59.0	IMR90p11
18	E12	-5.06245516532999	MYC_1	59.0	IMR90p11
19	E12	1.45611287494103	MYC_1	59.0	IMR90p11
20	E12	1.15329027041707	MYC_1	59.0	IMR90p11
21	E12	-0.687808606873659	MYC_1	59.0	IMR90p11
22	E12	-2.79183150858853	MYC_1	59.0	IMR90p11
23	E12	3.0304024966822	MYC_1	59.0	IMR90p11
24	E12	1.51905619918807	MYC_1	59.0	IMR90p11
25	E12	0.939651179360681	MYC_1	59.0	IMR90p11
26	E12	-0.638767573343557	MYC_1	59.0	IMR90p11
27	E12	3.1721478404852	MYC_1	59.0	IMR90p11
28	E12	9.86278580041608	MYC_1	59.0	IMR90p11
29	E12	18.7740112429133	MYC_1	59.0	IMR90p11
30	E12	34.600284867663	MYC_1	59.0	IMR90p11
31	E12	76.7156662346324	MYC_1	59.0	IMR90p11
32	E12	142.649451051895	MYC_1	59.0	IMR90p11
33	E12	240.828875631619	MYC_1	59.0	IMR90p11
34	E12	361.721208355512	MYC_1	59.0	IMR90p11
35	E12	482.522745532177	MYC_1	59.0	IMR90p11
36	E12	610.558111738875	MYC_1	59.0	IMR90p11
37	E12	750.743709118664	MYC_1	59.0	IMR90p11
38	E12	905.117009498011	MYC_1	59.0	IMR90p11
39	E12	1073.69980555604	MYC_1	59.0	IMR90p11
40	E12	1251.57569514969	MYC_1	59.0	IMR90p11
1	F12	-2.42962002583954	MYC_1	57.0	IMR90p11
2	F12	-1.41336999052101	MYC_1	57.0	IMR90p11
3	F12	2.797490014716	MYC_1	57.0	IMR90p11
4	F12	3.32801857148888	MYC_1	57.0	IMR90p11
5	F12	2.93745470181602	MYC_1	57.0	IMR90p11
6	F12	-0.200387339818462	MYC_1	57.0	IMR90p11
7	F12	-0.576805119596429	MYC_1	57.0	IMR90p11
8	F12	-0.888579777967607	MYC_1	57.0	IMR90p11
9	F12	-0.647687040435358	MYC_1	57.0	IMR90p11
10	F12	-2.95737203215549	MYC_1	57.0	IMR90p11
11	F12	-0.297841742229139	MYC_1	57.0	IMR90p11
12	F12	-0.0442567390141448	MYC_1	57.0	IMR90p11
13	F12	-3.024178377103	MYC_1	57.0	IMR90p11
14	F12	-1.10122571399552	MYC_1	57.0	IMR90p11
15	F12	2.6232885707459	MYC_1	57.0	IMR90p11
16	F12	-0.527480452692089	MYC_1	57.0	IMR90p11
17	F12	1.19900645368352	MYC_1	57.0	IMR90p11
18	F12	-3.05577973913205	MYC_1	57.0	IMR90p11
19	F12	2.32494103363115	MYC_1	57.0	IMR90p11
20	F12	0.790369724304583	MYC_1	57.0	IMR90p11
21	F12	3.58184982611692	MYC_1	57.0	IMR90p11
22	F12	-4.02558352785991	MYC_1	57.0	IMR90p11
23	F12	0.369050203395091	MYC_1	57.0	IMR90p11
24	F12	5.35514103968535	MYC_1	57.0	IMR90p11
25	F12	-1.67278630127566	MYC_1	57.0	IMR90p11
26	F12	-1.57688719940143	MYC_1	57.0	IMR90p11
27	F12	3.61883957747477	MYC_1	57.0	IMR90p11
28	F12	3.01876646352866	MYC_1	57.0	IMR90p11
29	F12	10.1997119341336	MYC_1	57.0	IMR90p11
30	F12	15.7111630195977	MYC_1	57.0	IMR90p11
31	F12	29.122898418676	MYC_1	57.0	IMR90p11
32	F12	56.4689933392465	MYC_1	57.0	IMR90p11
33	F12	106.778623604096	MYC_1	57.0	IMR90p11
34	F12	191.869342885196	MYC_1	57.0	IMR90p11
35	F12	284.834865833108	MYC_1	57.0	IMR90p11
36	F12	387.592795253168	MYC_1	57.0	IMR90p11
37	F12	495.47738187566	MYC_1	57.0	IMR90p11
38	F12	614.166939108705	MYC_1	57.0	IMR90p11
39	F12	742.044674302579	MYC_1	57.0	IMR90p11
40	F12	876.56082248589	MYC_1	57.0	IMR90p11
1	G12	-3.22488705395381	MYC_1	55.7	IMR90p11
2	G12	0.743302794543069	MYC_1	55.7	IMR90p11
3	G12	2.50347348894411	MYC_1	55.7	IMR90p11
4	G12	1.93598320931187	MYC_1	55.7	IMR90p11
5	G12	0.936177620591479	MYC_1	55.7	IMR90p11
6	G12	6.32387030880227	MYC_1	55.7	IMR90p11
7	G12	-0.0527069158179074	MYC_1	55.7	IMR90p11
8	G12	3.94134213981624	MYC_1	55.7	IMR90p11
9	G12	-0.279404461201921	MYC_1	55.7	IMR90p11
10	G12	2.28209627988781	MYC_1	55.7	IMR90p11
11	G12	-0.506102006586843	MYC_1	55.7	IMR90p11
12	G12	-3.05759270400904	MYC_1	55.7	IMR90p11
13	G12	-2.82167695697035	MYC_1	55.7	IMR90p11
14	G12	0.436157633557741	MYC_1	55.7	IMR90p11
15	G12	-1.53680801183737	MYC_1	55.7	IMR90p11
16	G12	-3.91756892873582	MYC_1	55.7	IMR90p11
17	G12	-3.8134836882823	MYC_1	55.7	IMR90p11
18	G12	-1.67246626640053	MYC_1	55.7	IMR90p11
19	G12	0.705133997495068	MYC_1	55.7	IMR90p11
20	G12	0.282520231324725	MYC_1	55.7	IMR90p11
21	G12	-0.691307166754996	MYC_1	55.7	IMR90p11
22	G12	-3.34755564134366	MYC_1	55.7	IMR90p11
23	G12	-0.299718625019977	MYC_1	55.7	IMR90p11
24	G12	-1.32647228775613	MYC_1	55.7	IMR90p11
25	G12	0.32772105921822	MYC_1	55.7	IMR90p11
26	G12	1.69362479870733	MYC_1	55.7	IMR90p11
27	G12	0.495533591303229	MYC_1	55.7	IMR90p11
28	G12	-1.16158129140604	MYC_1	55.7	IMR90p11
29	G12	9.05032564087878	MYC_1	55.7	IMR90p11
30	G12	4.63287644238881	MYC_1	55.7	IMR90p11
31	G12	16.1853800562435	MYC_1	55.7	IMR90p11
32	G12	31.5633286975808	MYC_1	55.7	IMR90p11
33	G12	52.6467045344489	MYC_1	55.7	IMR90p11
34	G12	99.0598079613337	MYC_1	55.7	IMR90p11
35	G12	171.513370660619	MYC_1	55.7	IMR90p11
36	G12	264.222801828023	MYC_1	55.7	IMR90p11
37	G12	353.856432798372	MYC_1	55.7	IMR90p11
38	G12	453.365842399361	MYC_1	55.7	IMR90p11
39	G12	561.279664731789	MYC_1	55.7	IMR90p11
40	G12	677.597899795656	MYC_1	55.7	IMR90p11
1	H12	-10.0868932777557	MYC_1	55.0	IMR90p11
2	H12	-2.32955016515825	MYC_1	55.0	IMR90p11
3	H12	0.471267593545235	MYC_1	55.0	IMR90p11
4	H12	3.58805412225774	MYC_1	55.0	IMR90p11
5	H12	-0.499109796938228	MYC_1	55.0	IMR90p11
6	H12	0.962209901967071	MYC_1	55.0	IMR90p11
7	H12	2.60644822292852	MYC_1	55.0	IMR90p11
8	H12	2.80485439285985	MYC_1	55.0	IMR90p11
9	H12	3.59495565652423	MYC_1	55.0	IMR90p11
10	H12	-0.978907292279018	MYC_1	55.0	IMR90p11
11	H12	-0.517458103574882	MYC_1	55.0	IMR90p11
12	H12	0.141430905232937	MYC_1	55.0	IMR90p11
13	H12	-1.6319740763015	MYC_1	55.0	IMR90p11
14	H12	-4.35146648268619	MYC_1	55.0	IMR90p11
15	H12	2.90515109827447	MYC_1	55.0	IMR90p11
16	H12	-0.221041624405643	MYC_1	55.0	IMR90p11
17	H12	2.72391491300459	MYC_1	55.0	IMR90p11
18	H12	-2.74286533952454	MYC_1	55.0	IMR90p11
19	H12	-1.75508030229821	MYC_1	55.0	IMR90p11
20	H12	0.243669559823957	MYC_1	55.0	IMR90p11
21	H12	-3.39605701277924	MYC_1	55.0	IMR90p11
22	H12	-1.52803746335758	MYC_1	55.0	IMR90p11
23	H12	1.8772827594812	MYC_1	55.0	IMR90p11
24	H12	-1.07903646948898	MYC_1	55.0	IMR90p11
25	H12	0.237525548186113	MYC_1	55.0	IMR90p11
26	H12	2.66968542088443	MYC_1	55.0	IMR90p11
27	H12	0.633480547942327	MYC_1	55.0	IMR90p11
28	H12	-1.73028624718881	MYC_1	55.0	IMR90p11
29	H12	-1.75541723355491	MYC_1	55.0	IMR90p11
30	H12	3.17427697133417	MYC_1	55.0	IMR90p11
31	H12	7.44776039680892	MYC_1	55.0	IMR90p11
32	H12	12.799157130853	MYC_1	55.0	IMR90p11
33	H12	32.2029637770452	MYC_1	55.0	IMR90p11
34	H12	58.5196242095262	MYC_1	55.0	IMR90p11
35	H12	105.501187623489	MYC_1	55.0	IMR90p11
36	H12	169.491587323237	MYC_1	55.0	IMR90p11
37	H12	257.80027601455	MYC_1	55.0	IMR90p11
38	H12	335.449438358663	MYC_1	55.0	IMR90p11
39	H12	422.632109605793	MYC_1	55.0	IMR90p11
40	H12	513.092502833444	MYC_1	55.0	IMR90p11
