# Supplementary material for: Primer PICKR: literature-mined scoring platform for robust RT–qPCR primers
Source: Nat Commun. 2026 May 28;17:6938. doi: 10.1038/s41467-026-73648-2 (PMC13388996; doi:10.1038/s41467-026-73648-2)
Supplement: Supplementary file 11 — Source Data [file 41467_2026_73648_MOESM11_ESM.zip › Suppl_Fig_S5/amplification_data_HSP90AA1_1.csv]

Cycle	Well	Fluorescence	Target	melt temp	Replicate
1	A1	-8.73	HSP90AA1_1	65.0	IMR90 p11
2	A1	-2.63	HSP90AA1_1	65.0	IMR90 p11
3	A1	-2.15	HSP90AA1_1	65.0	IMR90 p11
4	A1	-1.28	HSP90AA1_1	65.0	IMR90 p11
5	A1	0.18	HSP90AA1_1	65.0	IMR90 p11
6	A1	8.07	HSP90AA1_1	65.0	IMR90 p11
7	A1	1.07	HSP90AA1_1	65.0	IMR90 p11
8	A1	-0.92	HSP90AA1_1	65.0	IMR90 p11
9	A1	5.69	HSP90AA1_1	65.0	IMR90 p11
10	A1	-4.29	HSP90AA1_1	65.0	IMR90 p11
11	A1	1.18	HSP90AA1_1	65.0	IMR90 p11
12	A1	1.99	HSP90AA1_1	65.0	IMR90 p11
13	A1	-0.12	HSP90AA1_1	65.0	IMR90 p11
14	A1	-3.28	HSP90AA1_1	65.0	IMR90 p11
15	A1	-1.96	HSP90AA1_1	65.0	IMR90 p11
16	A1	-2.38	HSP90AA1_1	65.0	IMR90 p11
17	A1	-1.41	HSP90AA1_1	65.0	IMR90 p11
18	A1	2.12	HSP90AA1_1	65.0	IMR90 p11
19	A1	-2.91	HSP90AA1_1	65.0	IMR90 p11
20	A1	-2.09	HSP90AA1_1	65.0	IMR90 p11
21	A1	0.56	HSP90AA1_1	65.0	IMR90 p11
22	A1	1.96	HSP90AA1_1	65.0	IMR90 p11
23	A1	6.03	HSP90AA1_1	65.0	IMR90 p11
24	A1	9.29	HSP90AA1_1	65.0	IMR90 p11
25	A1	24.61	HSP90AA1_1	65.0	IMR90 p11
26	A1	48.78	HSP90AA1_1	65.0	IMR90 p11
27	A1	104.23	HSP90AA1_1	65.0	IMR90 p11
28	A1	188.8	HSP90AA1_1	65.0	IMR90 p11
29	A1	292.19	HSP90AA1_1	65.0	IMR90 p11
30	A1	417.77	HSP90AA1_1	65.0	IMR90 p11
31	A1	532.57	HSP90AA1_1	65.0	IMR90 p11
32	A1	639.7	HSP90AA1_1	65.0	IMR90 p11
33	A1	751.09	HSP90AA1_1	65.0	IMR90 p11
34	A1	871.84	HSP90AA1_1	65.0	IMR90 p11
35	A1	999.38	HSP90AA1_1	65.0	IMR90 p11
36	A1	1129.22	HSP90AA1_1	65.0	IMR90 p11
37	A1	1254.89	HSP90AA1_1	65.0	IMR90 p11
38	A1	1378.06	HSP90AA1_1	65.0	IMR90 p11
39	A1	1496.65	HSP90AA1_1	65.0	IMR90 p11
40	A1	1612.74	HSP90AA1_1	65.0	IMR90 p11
1	B1	-6.02	HSP90AA1_1	64.5	IMR90 p11
2	B1	-5.79	HSP90AA1_1	64.5	IMR90 p11
3	B1	0.11	HSP90AA1_1	64.5	IMR90 p11
4	B1	0.33	HSP90AA1_1	64.5	IMR90 p11
5	B1	2.22	HSP90AA1_1	64.5	IMR90 p11
6	B1	1.39	HSP90AA1_1	64.5	IMR90 p11
7	B1	-1.02	HSP90AA1_1	64.5	IMR90 p11
8	B1	-1.16	HSP90AA1_1	64.5	IMR90 p11
9	B1	-0.58	HSP90AA1_1	64.5	IMR90 p11
10	B1	1.46	HSP90AA1_1	64.5	IMR90 p11
11	B1	2.67	HSP90AA1_1	64.5	IMR90 p11
12	B1	-1.81	HSP90AA1_1	64.5	IMR90 p11
13	B1	-1.02	HSP90AA1_1	64.5	IMR90 p11
14	B1	-2.81	HSP90AA1_1	64.5	IMR90 p11
15	B1	5.38	HSP90AA1_1	64.5	IMR90 p11
16	B1	-1.35	HSP90AA1_1	64.5	IMR90 p11
17	B1	1.12	HSP90AA1_1	64.5	IMR90 p11
18	B1	0.59	HSP90AA1_1	64.5	IMR90 p11
19	B1	0.57	HSP90AA1_1	64.5	IMR90 p11
20	B1	-3.78	HSP90AA1_1	64.5	IMR90 p11
21	B1	-1.38	HSP90AA1_1	64.5	IMR90 p11
22	B1	-0.05	HSP90AA1_1	64.5	IMR90 p11
23	B1	4.84	HSP90AA1_1	64.5	IMR90 p11
24	B1	11.39	HSP90AA1_1	64.5	IMR90 p11
25	B1	29.22	HSP90AA1_1	64.5	IMR90 p11
26	B1	54.65	HSP90AA1_1	64.5	IMR90 p11
27	B1	100.49	HSP90AA1_1	64.5	IMR90 p11
28	B1	180.95	HSP90AA1_1	64.5	IMR90 p11
29	B1	302.38	HSP90AA1_1	64.5	IMR90 p11
30	B1	432.76	HSP90AA1_1	64.5	IMR90 p11
31	B1	552.49	HSP90AA1_1	64.5	IMR90 p11
32	B1	671.5	HSP90AA1_1	64.5	IMR90 p11
33	B1	793.5	HSP90AA1_1	64.5	IMR90 p11
34	B1	925.73	HSP90AA1_1	64.5	IMR90 p11
35	B1	1063.47	HSP90AA1_1	64.5	IMR90 p11
36	B1	1206.02	HSP90AA1_1	64.5	IMR90 p11
37	B1	1344.51	HSP90AA1_1	64.5	IMR90 p11
38	B1	1479.82	HSP90AA1_1	64.5	IMR90 p11
39	B1	1605.16	HSP90AA1_1	64.5	IMR90 p11
40	B1	1726.35	HSP90AA1_1	64.5	IMR90 p11
1	C1	-7.26	HSP90AA1_1	63.3	IMR90 p11
2	C1	-0.13	HSP90AA1_1	63.3	IMR90 p11
3	C1	2.32	HSP90AA1_1	63.3	IMR90 p11
4	C1	-0.18	HSP90AA1_1	63.3	IMR90 p11
5	C1	1.28	HSP90AA1_1	63.3	IMR90 p11
6	C1	-0.24	HSP90AA1_1	63.3	IMR90 p11
7	C1	2.16	HSP90AA1_1	63.3	IMR90 p11
8	C1	-1.38	HSP90AA1_1	63.3	IMR90 p11
9	C1	2.44	HSP90AA1_1	63.3	IMR90 p11
10	C1	0.39	HSP90AA1_1	63.3	IMR90 p11
11	C1	2.32	HSP90AA1_1	63.3	IMR90 p11
12	C1	1.21	HSP90AA1_1	63.3	IMR90 p11
13	C1	-4.94	HSP90AA1_1	63.3	IMR90 p11
14	C1	-0.89	HSP90AA1_1	63.3	IMR90 p11
15	C1	-2.15	HSP90AA1_1	63.3	IMR90 p11
16	C1	-1.15	HSP90AA1_1	63.3	IMR90 p11
17	C1	0.66	HSP90AA1_1	63.3	IMR90 p11
18	C1	1.22	HSP90AA1_1	63.3	IMR90 p11
19	C1	-2.93	HSP90AA1_1	63.3	IMR90 p11
20	C1	-3.4	HSP90AA1_1	63.3	IMR90 p11
21	C1	-1.09	HSP90AA1_1	63.3	IMR90 p11
22	C1	-1.56	HSP90AA1_1	63.3	IMR90 p11
23	C1	0.88	HSP90AA1_1	63.3	IMR90 p11
24	C1	10.07	HSP90AA1_1	63.3	IMR90 p11
25	C1	14.85	HSP90AA1_1	63.3	IMR90 p11
26	C1	35.73	HSP90AA1_1	63.3	IMR90 p11
27	C1	72.32	HSP90AA1_1	63.3	IMR90 p11
28	C1	131.86	HSP90AA1_1	63.3	IMR90 p11
29	C1	237.64	HSP90AA1_1	63.3	IMR90 p11
30	C1	362.69	HSP90AA1_1	63.3	IMR90 p11
31	C1	487.36	HSP90AA1_1	63.3	IMR90 p11
32	C1	610.63	HSP90AA1_1	63.3	IMR90 p11
33	C1	730.87	HSP90AA1_1	63.3	IMR90 p11
34	C1	859.97	HSP90AA1_1	63.3	IMR90 p11
35	C1	991.26	HSP90AA1_1	63.3	IMR90 p11
36	C1	1130.8	HSP90AA1_1	63.3	IMR90 p11
37	C1	1272.14	HSP90AA1_1	63.3	IMR90 p11
38	C1	1415.41	HSP90AA1_1	63.3	IMR90 p11
39	C1	1555.73	HSP90AA1_1	63.3	IMR90 p11
40	C1	1694.09	HSP90AA1_1	63.3	IMR90 p11
1	D1	-8.24	HSP90AA1_1	61.4	IMR90 p11
2	D1	-3.62	HSP90AA1_1	61.4	IMR90 p11
3	D1	-0.33	HSP90AA1_1	61.4	IMR90 p11
4	D1	-5.34	HSP90AA1_1	61.4	IMR90 p11
5	D1	4.55	HSP90AA1_1	61.4	IMR90 p11
6	D1	2.05	HSP90AA1_1	61.4	IMR90 p11
7	D1	-0.25	HSP90AA1_1	61.4	IMR90 p11
8	D1	2.28	HSP90AA1_1	61.4	IMR90 p11
9	D1	-1.78	HSP90AA1_1	61.4	IMR90 p11
10	D1	2.09	HSP90AA1_1	61.4	IMR90 p11
11	D1	0.77	HSP90AA1_1	61.4	IMR90 p11
12	D1	5.64	HSP90AA1_1	61.4	IMR90 p11
13	D1	0.95	HSP90AA1_1	61.4	IMR90 p11
14	D1	-0.89	HSP90AA1_1	61.4	IMR90 p11
15	D1	-2.96	HSP90AA1_1	61.4	IMR90 p11
16	D1	1.76	HSP90AA1_1	61.4	IMR90 p11
17	D1	-0.57	HSP90AA1_1	61.4	IMR90 p11
18	D1	-1.4	HSP90AA1_1	61.4	IMR90 p11
19	D1	-2.9	HSP90AA1_1	61.4	IMR90 p11
20	D1	-1.37	HSP90AA1_1	61.4	IMR90 p11
21	D1	-3.79	HSP90AA1_1	61.4	IMR90 p11
22	D1	-4.1	HSP90AA1_1	61.4	IMR90 p11
23	D1	-1.28	HSP90AA1_1	61.4	IMR90 p11
24	D1	3.23	HSP90AA1_1	61.4	IMR90 p11
25	D1	8.57	HSP90AA1_1	61.4	IMR90 p11
26	D1	10.5	HSP90AA1_1	61.4	IMR90 p11
27	D1	22.58	HSP90AA1_1	61.4	IMR90 p11
28	D1	44.06	HSP90AA1_1	61.4	IMR90 p11
29	D1	91.73	HSP90AA1_1	61.4	IMR90 p11
30	D1	157.29	HSP90AA1_1	61.4	IMR90 p11
31	D1	274.14	HSP90AA1_1	61.4	IMR90 p11
32	D1	408.96	HSP90AA1_1	61.4	IMR90 p11
33	D1	534.69	HSP90AA1_1	61.4	IMR90 p11
34	D1	661.67	HSP90AA1_1	61.4	IMR90 p11
35	D1	796.5	HSP90AA1_1	61.4	IMR90 p11
36	D1	937.06	HSP90AA1_1	61.4	IMR90 p11
37	D1	1083.55	HSP90AA1_1	61.4	IMR90 p11
38	D1	1232.36	HSP90AA1_1	61.4	IMR90 p11
39	D1	1383.13	HSP90AA1_1	61.4	IMR90 p11
40	D1	1533.46	HSP90AA1_1	61.4	IMR90 p11
1	E1	-6.21	HSP90AA1_1	59.0	IMR90 p11
2	E1	-2.63	HSP90AA1_1	59.0	IMR90 p11
3	E1	0.57	HSP90AA1_1	59.0	IMR90 p11
4	E1	2.72	HSP90AA1_1	59.0	IMR90 p11
5	E1	-2.88	HSP90AA1_1	59.0	IMR90 p11
6	E1	-4.9	HSP90AA1_1	59.0	IMR90 p11
7	E1	-0.73	HSP90AA1_1	59.0	IMR90 p11
8	E1	4.01	HSP90AA1_1	59.0	IMR90 p11
9	E1	3.29	HSP90AA1_1	59.0	IMR90 p11
10	E1	4.51	HSP90AA1_1	59.0	IMR90 p11
11	E1	0.93	HSP90AA1_1	59.0	IMR90 p11
12	E1	1.51	HSP90AA1_1	59.0	IMR90 p11
13	E1	-6.68	HSP90AA1_1	59.0	IMR90 p11
14	E1	4.19	HSP90AA1_1	59.0	IMR90 p11
15	E1	-0.97	HSP90AA1_1	59.0	IMR90 p11
16	E1	0.07	HSP90AA1_1	59.0	IMR90 p11
17	E1	-1.1	HSP90AA1_1	59.0	IMR90 p11
18	E1	3.05	HSP90AA1_1	59.0	IMR90 p11
19	E1	-2.45	HSP90AA1_1	59.0	IMR90 p11
20	E1	0.59	HSP90AA1_1	59.0	IMR90 p11
21	E1	-5.34	HSP90AA1_1	59.0	IMR90 p11
22	E1	-1.87	HSP90AA1_1	59.0	IMR90 p11
23	E1	1.13	HSP90AA1_1	59.0	IMR90 p11
24	E1	-1.75	HSP90AA1_1	59.0	IMR90 p11
25	E1	0.91	HSP90AA1_1	59.0	IMR90 p11
26	E1	1.84	HSP90AA1_1	59.0	IMR90 p11
27	E1	4.15	HSP90AA1_1	59.0	IMR90 p11
28	E1	9.58	HSP90AA1_1	59.0	IMR90 p11
29	E1	17.96	HSP90AA1_1	59.0	IMR90 p11
30	E1	37.52	HSP90AA1_1	59.0	IMR90 p11
31	E1	69.7	HSP90AA1_1	59.0	IMR90 p11
32	E1	130.16	HSP90AA1_1	59.0	IMR90 p11
33	E1	229.88	HSP90AA1_1	59.0	IMR90 p11
34	E1	356.61	HSP90AA1_1	59.0	IMR90 p11
35	E1	485.74	HSP90AA1_1	59.0	IMR90 p11
36	E1	613.96	HSP90AA1_1	59.0	IMR90 p11
37	E1	746.47	HSP90AA1_1	59.0	IMR90 p11
38	E1	888.14	HSP90AA1_1	59.0	IMR90 p11
39	E1	1037.99	HSP90AA1_1	59.0	IMR90 p11
40	E1	1190.84	HSP90AA1_1	59.0	IMR90 p11
1	F1	-5.86	HSP90AA1_1	57.0	IMR90 p11
2	F1	-4.14	HSP90AA1_1	57.0	IMR90 p11
3	F1	0.69	HSP90AA1_1	57.0	IMR90 p11
4	F1	-1.06	HSP90AA1_1	57.0	IMR90 p11
5	F1	-1.39	HSP90AA1_1	57.0	IMR90 p11
6	F1	1.47	HSP90AA1_1	57.0	IMR90 p11
7	F1	3.09	HSP90AA1_1	57.0	IMR90 p11
8	F1	1.31	HSP90AA1_1	57.0	IMR90 p11
9	F1	-0.76	HSP90AA1_1	57.0	IMR90 p11
10	F1	-2.91	HSP90AA1_1	57.0	IMR90 p11
11	F1	0.92	HSP90AA1_1	57.0	IMR90 p11
12	F1	3.57	HSP90AA1_1	57.0	IMR90 p11
13	F1	3.4	HSP90AA1_1	57.0	IMR90 p11
14	F1	1.69	HSP90AA1_1	57.0	IMR90 p11
15	F1	-4.6	HSP90AA1_1	57.0	IMR90 p11
16	F1	0.48	HSP90AA1_1	57.0	IMR90 p11
17	F1	3.49	HSP90AA1_1	57.0	IMR90 p11
18	F1	-0.18	HSP90AA1_1	57.0	IMR90 p11
19	F1	0.91	HSP90AA1_1	57.0	IMR90 p11
20	F1	0.99	HSP90AA1_1	57.0	IMR90 p11
21	F1	-0.73	HSP90AA1_1	57.0	IMR90 p11
22	F1	0.99	HSP90AA1_1	57.0	IMR90 p11
23	F1	-4.54	HSP90AA1_1	57.0	IMR90 p11
24	F1	-0.57	HSP90AA1_1	57.0	IMR90 p11
25	F1	-0.28	HSP90AA1_1	57.0	IMR90 p11
26	F1	-0.35	HSP90AA1_1	57.0	IMR90 p11
27	F1	-2.42	HSP90AA1_1	57.0	IMR90 p11
28	F1	-4.2	HSP90AA1_1	57.0	IMR90 p11
29	F1	1.82	HSP90AA1_1	57.0	IMR90 p11
30	F1	9.12	HSP90AA1_1	57.0	IMR90 p11
31	F1	14.36	HSP90AA1_1	57.0	IMR90 p11
32	F1	39.22	HSP90AA1_1	57.0	IMR90 p11
33	F1	70.73	HSP90AA1_1	57.0	IMR90 p11
34	F1	124.07	HSP90AA1_1	57.0	IMR90 p11
35	F1	215.42	HSP90AA1_1	57.0	IMR90 p11
36	F1	352.91	HSP90AA1_1	57.0	IMR90 p11
37	F1	474.98	HSP90AA1_1	57.0	IMR90 p11
38	F1	598.38	HSP90AA1_1	57.0	IMR90 p11
39	F1	727.4	HSP90AA1_1	57.0	IMR90 p11
40	F1	860.74	HSP90AA1_1	57.0	IMR90 p11
1	G1	-12.62	HSP90AA1_1	55.7	IMR90 p11
2	G1	-4.28	HSP90AA1_1	55.7	IMR90 p11
3	G1	-1.08	HSP90AA1_1	55.7	IMR90 p11
4	G1	-3.09	HSP90AA1_1	55.7	IMR90 p11
5	G1	2.34	HSP90AA1_1	55.7	IMR90 p11
6	G1	-0.02	HSP90AA1_1	55.7	IMR90 p11
7	G1	1.18	HSP90AA1_1	55.7	IMR90 p11
8	G1	-0.65	HSP90AA1_1	55.7	IMR90 p11
9	G1	-0.83	HSP90AA1_1	55.7	IMR90 p11
10	G1	1.03	HSP90AA1_1	55.7	IMR90 p11
11	G1	0.2	HSP90AA1_1	55.7	IMR90 p11
12	G1	0.73	HSP90AA1_1	55.7	IMR90 p11
13	G1	1.99	HSP90AA1_1	55.7	IMR90 p11
14	G1	2.66	HSP90AA1_1	55.7	IMR90 p11
15	G1	0.73	HSP90AA1_1	55.7	IMR90 p11
16	G1	3.93	HSP90AA1_1	55.7	IMR90 p11
17	G1	-1.38	HSP90AA1_1	55.7	IMR90 p11
18	G1	0.81	HSP90AA1_1	55.7	IMR90 p11
19	G1	-0.49	HSP90AA1_1	55.7	IMR90 p11
20	G1	-2.15	HSP90AA1_1	55.7	IMR90 p11
21	G1	0.94	HSP90AA1_1	55.7	IMR90 p11
22	G1	-1.24	HSP90AA1_1	55.7	IMR90 p11
23	G1	2.01	HSP90AA1_1	55.7	IMR90 p11
24	G1	0.32	HSP90AA1_1	55.7	IMR90 p11
25	G1	-0.6	HSP90AA1_1	55.7	IMR90 p11
26	G1	-2.28	HSP90AA1_1	55.7	IMR90 p11
27	G1	-0.24	HSP90AA1_1	55.7	IMR90 p11
28	G1	1.64	HSP90AA1_1	55.7	IMR90 p11
29	G1	-0.22	HSP90AA1_1	55.7	IMR90 p11
30	G1	3.89	HSP90AA1_1	55.7	IMR90 p11
31	G1	8.52	HSP90AA1_1	55.7	IMR90 p11
32	G1	21.8	HSP90AA1_1	55.7	IMR90 p11
33	G1	34.05	HSP90AA1_1	55.7	IMR90 p11
34	G1	58.18	HSP90AA1_1	55.7	IMR90 p11
35	G1	106.84	HSP90AA1_1	55.7	IMR90 p11
36	G1	191.43	HSP90AA1_1	55.7	IMR90 p11
37	G1	301.79	HSP90AA1_1	55.7	IMR90 p11
38	G1	426.67	HSP90AA1_1	55.7	IMR90 p11
39	G1	548.99	HSP90AA1_1	55.7	IMR90 p11
40	G1	668.74	HSP90AA1_1	55.7	IMR90 p11
1	H1	-20.78	HSP90AA1_1	55.0	IMR90 p11
2	H1	-7.46	HSP90AA1_1	55.0	IMR90 p11
3	H1	-0.13	HSP90AA1_1	55.0	IMR90 p11
4	H1	1.73	HSP90AA1_1	55.0	IMR90 p11
5	H1	-0.37	HSP90AA1_1	55.0	IMR90 p11
6	H1	3.99	HSP90AA1_1	55.0	IMR90 p11
7	H1	-0.76	HSP90AA1_1	55.0	IMR90 p11
8	H1	-2.1	HSP90AA1_1	55.0	IMR90 p11
9	H1	1.88	HSP90AA1_1	55.0	IMR90 p11
10	H1	-1.15	HSP90AA1_1	55.0	IMR90 p11
11	H1	-0.58	HSP90AA1_1	55.0	IMR90 p11
12	H1	6.37	HSP90AA1_1	55.0	IMR90 p11
13	H1	1.51	HSP90AA1_1	55.0	IMR90 p11
14	H1	0.83	HSP90AA1_1	55.0	IMR90 p11
15	H1	-1.8	HSP90AA1_1	55.0	IMR90 p11
16	H1	1.53	HSP90AA1_1	55.0	IMR90 p11
17	H1	0.85	HSP90AA1_1	55.0	IMR90 p11
18	H1	2.51	HSP90AA1_1	55.0	IMR90 p11
19	H1	-2.39	HSP90AA1_1	55.0	IMR90 p11
20	H1	-4.29	HSP90AA1_1	55.0	IMR90 p11
21	H1	-1.31	HSP90AA1_1	55.0	IMR90 p11
22	H1	-5.89	HSP90AA1_1	55.0	IMR90 p11
23	H1	0.71	HSP90AA1_1	55.0	IMR90 p11
24	H1	-2.19	HSP90AA1_1	55.0	IMR90 p11
25	H1	3.46	HSP90AA1_1	55.0	IMR90 p11
26	H1	0.94	HSP90AA1_1	55.0	IMR90 p11
27	H1	2.23	HSP90AA1_1	55.0	IMR90 p11
28	H1	-1.03	HSP90AA1_1	55.0	IMR90 p11
29	H1	2.54	HSP90AA1_1	55.0	IMR90 p11
30	H1	4.08	HSP90AA1_1	55.0	IMR90 p11
31	H1	8.06	HSP90AA1_1	55.0	IMR90 p11
32	H1	13.12	HSP90AA1_1	55.0	IMR90 p11
33	H1	20.95	HSP90AA1_1	55.0	IMR90 p11
34	H1	33.52	HSP90AA1_1	55.0	IMR90 p11
35	H1	59.15	HSP90AA1_1	55.0	IMR90 p11
36	H1	105.47	HSP90AA1_1	55.0	IMR90 p11
37	H1	185.5	HSP90AA1_1	55.0	IMR90 p11
38	H1	284.83	HSP90AA1_1	55.0	IMR90 p11
39	H1	400.94	HSP90AA1_1	55.0	IMR90 p11
40	H1	513.59	HSP90AA1_1	55.0	IMR90 p11
1	A1	-4.48	HSP90AA1_1	65.0	IMR90 p8
2	A1	-7.28	HSP90AA1_1	65.0	IMR90 p8
3	A1	-3.38	HSP90AA1_1	65.0	IMR90 p8
4	A1	-1.18	HSP90AA1_1	65.0	IMR90 p8
5	A1	2.84	HSP90AA1_1	65.0	IMR90 p8
6	A1	-0.89	HSP90AA1_1	65.0	IMR90 p8
7	A1	2.42	HSP90AA1_1	65.0	IMR90 p8
8	A1	4.61	HSP90AA1_1	65.0	IMR90 p8
9	A1	1.23	HSP90AA1_1	65.0	IMR90 p8
10	A1	2.21	HSP90AA1_1	65.0	IMR90 p8
11	A1	-0.33	HSP90AA1_1	65.0	IMR90 p8
12	A1	1.89	HSP90AA1_1	65.0	IMR90 p8
13	A1	4.02	HSP90AA1_1	65.0	IMR90 p8
14	A1	-4.72	HSP90AA1_1	65.0	IMR90 p8
15	A1	-1.76	HSP90AA1_1	65.0	IMR90 p8
16	A1	-2.02	HSP90AA1_1	65.0	IMR90 p8
17	A1	0.65	HSP90AA1_1	65.0	IMR90 p8
18	A1	-4.19	HSP90AA1_1	65.0	IMR90 p8
19	A1	0.25	HSP90AA1_1	65.0	IMR90 p8
20	A1	-2.6	HSP90AA1_1	65.0	IMR90 p8
21	A1	-4.85	HSP90AA1_1	65.0	IMR90 p8
22	A1	5.83	HSP90AA1_1	65.0	IMR90 p8
23	A1	5.8	HSP90AA1_1	65.0	IMR90 p8
24	A1	20.53	HSP90AA1_1	65.0	IMR90 p8
25	A1	48.65	HSP90AA1_1	65.0	IMR90 p8
26	A1	95.98	HSP90AA1_1	65.0	IMR90 p8
27	A1	171.5	HSP90AA1_1	65.0	IMR90 p8
28	A1	278.96	HSP90AA1_1	65.0	IMR90 p8
29	A1	397.94	HSP90AA1_1	65.0	IMR90 p8
30	A1	512.0	HSP90AA1_1	65.0	IMR90 p8
31	A1	622.72	HSP90AA1_1	65.0	IMR90 p8
32	A1	742.43	HSP90AA1_1	65.0	IMR90 p8
33	A1	868.0	HSP90AA1_1	65.0	IMR90 p8
34	A1	1000.14	HSP90AA1_1	65.0	IMR90 p8
35	A1	1133.52	HSP90AA1_1	65.0	IMR90 p8
36	A1	1267.43	HSP90AA1_1	65.0	IMR90 p8
37	A1	1396.36	HSP90AA1_1	65.0	IMR90 p8
38	A1	1516.11	HSP90AA1_1	65.0	IMR90 p8
39	A1	1630.85	HSP90AA1_1	65.0	IMR90 p8
40	A1	1743.81	HSP90AA1_1	65.0	IMR90 p8
1	B1	-3.56	HSP90AA1_1	64.5	IMR90 p8
2	B1	2.05	HSP90AA1_1	64.5	IMR90 p8
3	B1	2.29	HSP90AA1_1	64.5	IMR90 p8
4	B1	-2.18	HSP90AA1_1	64.5	IMR90 p8
5	B1	3.59	HSP90AA1_1	64.5	IMR90 p8
6	B1	-2.8	HSP90AA1_1	64.5	IMR90 p8
7	B1	-1.9	HSP90AA1_1	64.5	IMR90 p8
8	B1	6.76	HSP90AA1_1	64.5	IMR90 p8
9	B1	6.95	HSP90AA1_1	64.5	IMR90 p8
10	B1	0.55	HSP90AA1_1	64.5	IMR90 p8
11	B1	-3.55	HSP90AA1_1	64.5	IMR90 p8
12	B1	1.16	HSP90AA1_1	64.5	IMR90 p8
13	B1	-3.3	HSP90AA1_1	64.5	IMR90 p8
14	B1	-3.44	HSP90AA1_1	64.5	IMR90 p8
15	B1	-3.93	HSP90AA1_1	64.5	IMR90 p8
16	B1	-1.69	HSP90AA1_1	64.5	IMR90 p8
17	B1	0.89	HSP90AA1_1	64.5	IMR90 p8
18	B1	-3.26	HSP90AA1_1	64.5	IMR90 p8
19	B1	2.92	HSP90AA1_1	64.5	IMR90 p8
20	B1	-0.15	HSP90AA1_1	64.5	IMR90 p8
21	B1	-4.52	HSP90AA1_1	64.5	IMR90 p8
22	B1	0.86	HSP90AA1_1	64.5	IMR90 p8
23	B1	9.94	HSP90AA1_1	64.5	IMR90 p8
24	B1	25.01	HSP90AA1_1	64.5	IMR90 p8
25	B1	52.97	HSP90AA1_1	64.5	IMR90 p8
26	B1	103.29	HSP90AA1_1	64.5	IMR90 p8
27	B1	186.18	HSP90AA1_1	64.5	IMR90 p8
28	B1	305.13	HSP90AA1_1	64.5	IMR90 p8
29	B1	425.29	HSP90AA1_1	64.5	IMR90 p8
30	B1	542.56	HSP90AA1_1	64.5	IMR90 p8
31	B1	657.25	HSP90AA1_1	64.5	IMR90 p8
32	B1	782.69	HSP90AA1_1	64.5	IMR90 p8
33	B1	915.79	HSP90AA1_1	64.5	IMR90 p8
34	B1	1055.57	HSP90AA1_1	64.5	IMR90 p8
35	B1	1196.61	HSP90AA1_1	64.5	IMR90 p8
36	B1	1334.67	HSP90AA1_1	64.5	IMR90 p8
37	B1	1471.22	HSP90AA1_1	64.5	IMR90 p8
38	B1	1599.9	HSP90AA1_1	64.5	IMR90 p8
39	B1	1722.08	HSP90AA1_1	64.5	IMR90 p8
40	B1	1836.93	HSP90AA1_1	64.5	IMR90 p8
1	C1	-9.79	HSP90AA1_1	63.3	IMR90 p8
2	C1	1.45	HSP90AA1_1	63.3	IMR90 p8
3	C1	-0.98	HSP90AA1_1	63.3	IMR90 p8
4	C1	2.41	HSP90AA1_1	63.3	IMR90 p8
5	C1	2.42	HSP90AA1_1	63.3	IMR90 p8
6	C1	2.3	HSP90AA1_1	63.3	IMR90 p8
7	C1	0.4	HSP90AA1_1	63.3	IMR90 p8
8	C1	-1.3	HSP90AA1_1	63.3	IMR90 p8
9	C1	3.11	HSP90AA1_1	63.3	IMR90 p8
10	C1	-2.32	HSP90AA1_1	63.3	IMR90 p8
11	C1	2.52	HSP90AA1_1	63.3	IMR90 p8
12	C1	-3.39	HSP90AA1_1	63.3	IMR90 p8
13	C1	-0.58	HSP90AA1_1	63.3	IMR90 p8
14	C1	1.94	HSP90AA1_1	63.3	IMR90 p8
15	C1	-2.05	HSP90AA1_1	63.3	IMR90 p8
16	C1	1.73	HSP90AA1_1	63.3	IMR90 p8
17	C1	-3.59	HSP90AA1_1	63.3	IMR90 p8
18	C1	-4.44	HSP90AA1_1	63.3	IMR90 p8
19	C1	-3.55	HSP90AA1_1	63.3	IMR90 p8
20	C1	-4.36	HSP90AA1_1	63.3	IMR90 p8
21	C1	6.55	HSP90AA1_1	63.3	IMR90 p8
22	C1	4.1	HSP90AA1_1	63.3	IMR90 p8
23	C1	4.65	HSP90AA1_1	63.3	IMR90 p8
24	C1	19.16	HSP90AA1_1	63.3	IMR90 p8
25	C1	32.42	HSP90AA1_1	63.3	IMR90 p8
26	C1	64.22	HSP90AA1_1	63.3	IMR90 p8
27	C1	130.65	HSP90AA1_1	63.3	IMR90 p8
28	C1	228.02	HSP90AA1_1	63.3	IMR90 p8
29	C1	356.57	HSP90AA1_1	63.3	IMR90 p8
30	C1	478.39	HSP90AA1_1	63.3	IMR90 p8
31	C1	597.62	HSP90AA1_1	63.3	IMR90 p8
32	C1	725.58	HSP90AA1_1	63.3	IMR90 p8
33	C1	856.53	HSP90AA1_1	63.3	IMR90 p8
34	C1	996.45	HSP90AA1_1	63.3	IMR90 p8
35	C1	1139.25	HSP90AA1_1	63.3	IMR90 p8
36	C1	1283.85	HSP90AA1_1	63.3	IMR90 p8
37	C1	1427.1	HSP90AA1_1	63.3	IMR90 p8
38	C1	1561.21	HSP90AA1_1	63.3	IMR90 p8
39	C1	1691.37	HSP90AA1_1	63.3	IMR90 p8
40	C1	1815.38	HSP90AA1_1	63.3	IMR90 p8
1	D1	-8.92	HSP90AA1_1	61.4	IMR90 p8
2	D1	2.07	HSP90AA1_1	61.4	IMR90 p8
3	D1	-2.64	HSP90AA1_1	61.4	IMR90 p8
4	D1	3.17	HSP90AA1_1	61.4	IMR90 p8
5	D1	5.54	HSP90AA1_1	61.4	IMR90 p8
6	D1	-0.29	HSP90AA1_1	61.4	IMR90 p8
7	D1	-1.07	HSP90AA1_1	61.4	IMR90 p8
8	D1	-1.39	HSP90AA1_1	61.4	IMR90 p8
9	D1	2.7	HSP90AA1_1	61.4	IMR90 p8
10	D1	-0.64	HSP90AA1_1	61.4	IMR90 p8
11	D1	-4.39	HSP90AA1_1	61.4	IMR90 p8
12	D1	5.87	HSP90AA1_1	61.4	IMR90 p8
13	D1	-1.51	HSP90AA1_1	61.4	IMR90 p8
14	D1	1.41	HSP90AA1_1	61.4	IMR90 p8
15	D1	0.01	HSP90AA1_1	61.4	IMR90 p8
16	D1	0.39	HSP90AA1_1	61.4	IMR90 p8
17	D1	0.11	HSP90AA1_1	61.4	IMR90 p8
18	D1	-1.4	HSP90AA1_1	61.4	IMR90 p8
19	D1	-0.56	HSP90AA1_1	61.4	IMR90 p8
20	D1	0.03	HSP90AA1_1	61.4	IMR90 p8
21	D1	-7.63	HSP90AA1_1	61.4	IMR90 p8
22	D1	-0.6	HSP90AA1_1	61.4	IMR90 p8
23	D1	-0.08	HSP90AA1_1	61.4	IMR90 p8
24	D1	1.59	HSP90AA1_1	61.4	IMR90 p8
25	D1	8.41	HSP90AA1_1	61.4	IMR90 p8
26	D1	20.79	HSP90AA1_1	61.4	IMR90 p8
27	D1	41.27	HSP90AA1_1	61.4	IMR90 p8
28	D1	92.47	HSP90AA1_1	61.4	IMR90 p8
29	D1	164.1	HSP90AA1_1	61.4	IMR90 p8
30	D1	277.75	HSP90AA1_1	61.4	IMR90 p8
31	D1	401.67	HSP90AA1_1	61.4	IMR90 p8
32	D1	524.82	HSP90AA1_1	61.4	IMR90 p8
33	D1	645.45	HSP90AA1_1	61.4	IMR90 p8
34	D1	769.27	HSP90AA1_1	61.4	IMR90 p8
35	D1	902.49	HSP90AA1_1	61.4	IMR90 p8
36	D1	1040.91	HSP90AA1_1	61.4	IMR90 p8
37	D1	1184.74	HSP90AA1_1	61.4	IMR90 p8
38	D1	1324.03	HSP90AA1_1	61.4	IMR90 p8
39	D1	1462.7	HSP90AA1_1	61.4	IMR90 p8
40	D1	1597.68	HSP90AA1_1	61.4	IMR90 p8
1	E1	-6.42	HSP90AA1_1	59.0	IMR90 p8
2	E1	-0.96	HSP90AA1_1	59.0	IMR90 p8
3	E1	-3.33	HSP90AA1_1	59.0	IMR90 p8
4	E1	1.44	HSP90AA1_1	59.0	IMR90 p8
5	E1	1.41	HSP90AA1_1	59.0	IMR90 p8
6	E1	3.11	HSP90AA1_1	59.0	IMR90 p8
7	E1	0.91	HSP90AA1_1	59.0	IMR90 p8
8	E1	-4.24	HSP90AA1_1	59.0	IMR90 p8
9	E1	-0.41	HSP90AA1_1	59.0	IMR90 p8
10	E1	-1.22	HSP90AA1_1	59.0	IMR90 p8
11	E1	2.86	HSP90AA1_1	59.0	IMR90 p8
12	E1	-0.84	HSP90AA1_1	59.0	IMR90 p8
13	E1	-0.1	HSP90AA1_1	59.0	IMR90 p8
14	E1	4.61	HSP90AA1_1	59.0	IMR90 p8
15	E1	0.61	HSP90AA1_1	59.0	IMR90 p8
16	E1	5.38	HSP90AA1_1	59.0	IMR90 p8
17	E1	1.49	HSP90AA1_1	59.0	IMR90 p8
18	E1	-1.46	HSP90AA1_1	59.0	IMR90 p8
19	E1	0.07	HSP90AA1_1	59.0	IMR90 p8
20	E1	-3.46	HSP90AA1_1	59.0	IMR90 p8
21	E1	-1.98	HSP90AA1_1	59.0	IMR90 p8
22	E1	4.09	HSP90AA1_1	59.0	IMR90 p8
23	E1	-1.7	HSP90AA1_1	59.0	IMR90 p8
24	E1	-6.25	HSP90AA1_1	59.0	IMR90 p8
25	E1	0.73	HSP90AA1_1	59.0	IMR90 p8
26	E1	5.07	HSP90AA1_1	59.0	IMR90 p8
27	E1	6.54	HSP90AA1_1	59.0	IMR90 p8
28	E1	22.54	HSP90AA1_1	59.0	IMR90 p8
29	E1	44.21	HSP90AA1_1	59.0	IMR90 p8
30	E1	83.2	HSP90AA1_1	59.0	IMR90 p8
31	E1	140.64	HSP90AA1_1	59.0	IMR90 p8
32	E1	241.17	HSP90AA1_1	59.0	IMR90 p8
33	E1	371.58	HSP90AA1_1	59.0	IMR90 p8
34	E1	492.42	HSP90AA1_1	59.0	IMR90 p8
35	E1	617.94	HSP90AA1_1	59.0	IMR90 p8
36	E1	743.67	HSP90AA1_1	59.0	IMR90 p8
37	E1	878.31	HSP90AA1_1	59.0	IMR90 p8
38	E1	1015.42	HSP90AA1_1	59.0	IMR90 p8
39	E1	1165.0	HSP90AA1_1	59.0	IMR90 p8
40	E1	1321.24	HSP90AA1_1	59.0	IMR90 p8
1	F1	-5.96	HSP90AA1_1	57.0	IMR90 p8
2	F1	-2.15	HSP90AA1_1	57.0	IMR90 p8
3	F1	0.8	HSP90AA1_1	57.0	IMR90 p8
4	F1	0.93	HSP90AA1_1	57.0	IMR90 p8
5	F1	1.7	HSP90AA1_1	57.0	IMR90 p8
6	F1	1.64	HSP90AA1_1	57.0	IMR90 p8
7	F1	2.27	HSP90AA1_1	57.0	IMR90 p8
8	F1	1.72	HSP90AA1_1	57.0	IMR90 p8
9	F1	3.52	HSP90AA1_1	57.0	IMR90 p8
10	F1	0.54	HSP90AA1_1	57.0	IMR90 p8
11	F1	2.15	HSP90AA1_1	57.0	IMR90 p8
12	F1	1.93	HSP90AA1_1	57.0	IMR90 p8
13	F1	-4.11	HSP90AA1_1	57.0	IMR90 p8
14	F1	2.46	HSP90AA1_1	57.0	IMR90 p8
15	F1	-2.38	HSP90AA1_1	57.0	IMR90 p8
16	F1	-1.06	HSP90AA1_1	57.0	IMR90 p8
17	F1	-3.11	HSP90AA1_1	57.0	IMR90 p8
18	F1	-1.97	HSP90AA1_1	57.0	IMR90 p8
19	F1	-3.41	HSP90AA1_1	57.0	IMR90 p8
20	F1	-0.18	HSP90AA1_1	57.0	IMR90 p8
21	F1	-2.76	HSP90AA1_1	57.0	IMR90 p8
22	F1	-2.07	HSP90AA1_1	57.0	IMR90 p8
23	F1	-0.51	HSP90AA1_1	57.0	IMR90 p8
24	F1	-0.67	HSP90AA1_1	57.0	IMR90 p8
25	F1	-2.07	HSP90AA1_1	57.0	IMR90 p8
26	F1	-0.59	HSP90AA1_1	57.0	IMR90 p8
27	F1	-0.17	HSP90AA1_1	57.0	IMR90 p8
28	F1	4.32	HSP90AA1_1	57.0	IMR90 p8
29	F1	11.94	HSP90AA1_1	57.0	IMR90 p8
30	F1	16.75	HSP90AA1_1	57.0	IMR90 p8
31	F1	43.5	HSP90AA1_1	57.0	IMR90 p8
32	F1	81.65	HSP90AA1_1	57.0	IMR90 p8
33	F1	161.71	HSP90AA1_1	57.0	IMR90 p8
34	F1	262.18	HSP90AA1_1	57.0	IMR90 p8
35	F1	385.77	HSP90AA1_1	57.0	IMR90 p8
36	F1	510.52	HSP90AA1_1	57.0	IMR90 p8
37	F1	636.27	HSP90AA1_1	57.0	IMR90 p8
38	F1	763.2	HSP90AA1_1	57.0	IMR90 p8
39	F1	900.79	HSP90AA1_1	57.0	IMR90 p8
40	F1	1044.34	HSP90AA1_1	57.0	IMR90 p8
1	G1	-12.49	HSP90AA1_1	55.7	IMR90 p8
2	G1	-0.6	HSP90AA1_1	55.7	IMR90 p8
3	G1	-0.3	HSP90AA1_1	55.7	IMR90 p8
4	G1	-2.48	HSP90AA1_1	55.7	IMR90 p8
5	G1	2.15	HSP90AA1_1	55.7	IMR90 p8
6	G1	-0.98	HSP90AA1_1	55.7	IMR90 p8
7	G1	4.97	HSP90AA1_1	55.7	IMR90 p8
8	G1	-1.84	HSP90AA1_1	55.7	IMR90 p8
9	G1	1.48	HSP90AA1_1	55.7	IMR90 p8
10	G1	1.23	HSP90AA1_1	55.7	IMR90 p8
11	G1	1.35	HSP90AA1_1	55.7	IMR90 p8
12	G1	1.83	HSP90AA1_1	55.7	IMR90 p8
13	G1	-2.11	HSP90AA1_1	55.7	IMR90 p8
14	G1	1.19	HSP90AA1_1	55.7	IMR90 p8
15	G1	-2.04	HSP90AA1_1	55.7	IMR90 p8
16	G1	3.61	HSP90AA1_1	55.7	IMR90 p8
17	G1	-0.99	HSP90AA1_1	55.7	IMR90 p8
18	G1	0.28	HSP90AA1_1	55.7	IMR90 p8
19	G1	-4.36	HSP90AA1_1	55.7	IMR90 p8
20	G1	0.28	HSP90AA1_1	55.7	IMR90 p8
21	G1	3.45	HSP90AA1_1	55.7	IMR90 p8
22	G1	2.33	HSP90AA1_1	55.7	IMR90 p8
23	G1	-0.49	HSP90AA1_1	55.7	IMR90 p8
24	G1	-0.46	HSP90AA1_1	55.7	IMR90 p8
25	G1	1.37	HSP90AA1_1	55.7	IMR90 p8
26	G1	-0.2	HSP90AA1_1	55.7	IMR90 p8
27	G1	1.22	HSP90AA1_1	55.7	IMR90 p8
28	G1	2.33	HSP90AA1_1	55.7	IMR90 p8
29	G1	5.34	HSP90AA1_1	55.7	IMR90 p8
30	G1	9.09	HSP90AA1_1	55.7	IMR90 p8
31	G1	16.52	HSP90AA1_1	55.7	IMR90 p8
32	G1	32.7	HSP90AA1_1	55.7	IMR90 p8
33	G1	57.57	HSP90AA1_1	55.7	IMR90 p8
34	G1	107.46	HSP90AA1_1	55.7	IMR90 p8
35	G1	183.63	HSP90AA1_1	55.7	IMR90 p8
36	G1	296.0	HSP90AA1_1	55.7	IMR90 p8
37	G1	413.32	HSP90AA1_1	55.7	IMR90 p8
38	G1	531.69	HSP90AA1_1	55.7	IMR90 p8
39	G1	650.09	HSP90AA1_1	55.7	IMR90 p8
40	G1	770.09	HSP90AA1_1	55.7	IMR90 p8
1	H1	-21.27	HSP90AA1_1	55.0	IMR90 p8
2	H1	-8.59	HSP90AA1_1	55.0	IMR90 p8
3	H1	-2.15	HSP90AA1_1	55.0	IMR90 p8
4	H1	-1.41	HSP90AA1_1	55.0	IMR90 p8
5	H1	-1.21	HSP90AA1_1	55.0	IMR90 p8
6	H1	-0.26	HSP90AA1_1	55.0	IMR90 p8
7	H1	0.4	HSP90AA1_1	55.0	IMR90 p8
8	H1	1.78	HSP90AA1_1	55.0	IMR90 p8
9	H1	3.51	HSP90AA1_1	55.0	IMR90 p8
10	H1	-0.14	HSP90AA1_1	55.0	IMR90 p8
11	H1	-3.41	HSP90AA1_1	55.0	IMR90 p8
12	H1	3.77	HSP90AA1_1	55.0	IMR90 p8
13	H1	3.49	HSP90AA1_1	55.0	IMR90 p8
14	H1	2.69	HSP90AA1_1	55.0	IMR90 p8
15	H1	-1.7	HSP90AA1_1	55.0	IMR90 p8
16	H1	1.18	HSP90AA1_1	55.0	IMR90 p8
17	H1	2.64	HSP90AA1_1	55.0	IMR90 p8
18	H1	1.84	HSP90AA1_1	55.0	IMR90 p8
19	H1	0.92	HSP90AA1_1	55.0	IMR90 p8
20	H1	-1.21	HSP90AA1_1	55.0	IMR90 p8
21	H1	-2.75	HSP90AA1_1	55.0	IMR90 p8
22	H1	2.53	HSP90AA1_1	55.0	IMR90 p8
23	H1	-2.32	HSP90AA1_1	55.0	IMR90 p8
24	H1	-3.22	HSP90AA1_1	55.0	IMR90 p8
25	H1	-5.54	HSP90AA1_1	55.0	IMR90 p8
26	H1	-0.46	HSP90AA1_1	55.0	IMR90 p8
27	H1	3.73	HSP90AA1_1	55.0	IMR90 p8
28	H1	3.31	HSP90AA1_1	55.0	IMR90 p8
29	H1	2.61	HSP90AA1_1	55.0	IMR90 p8
30	H1	7.95	HSP90AA1_1	55.0	IMR90 p8
31	H1	13.85	HSP90AA1_1	55.0	IMR90 p8
32	H1	23.35	HSP90AA1_1	55.0	IMR90 p8
33	H1	35.33	HSP90AA1_1	55.0	IMR90 p8
34	H1	68.73	HSP90AA1_1	55.0	IMR90 p8
35	H1	112.36	HSP90AA1_1	55.0	IMR90 p8
36	H1	194.69	HSP90AA1_1	55.0	IMR90 p8
37	H1	295.47	HSP90AA1_1	55.0	IMR90 p8
38	H1	406.34	HSP90AA1_1	55.0	IMR90 p8
39	H1	514.93	HSP90AA1_1	55.0	IMR90 p8
40	H1	621.23	HSP90AA1_1	55.0	IMR90 p8
