# Supplementary material for: Primer PICKR: literature-mined scoring platform for robust RT–qPCR primers
Source: Nat Commun. 2026 May 28;17:6938. doi: 10.1038/s41467-026-73648-2 (PMC13388996; doi:10.1038/s41467-026-73648-2)
Supplement: Supplementary file 11 — Source Data [file 41467_2026_73648_MOESM11_ESM.zip › Suppl_Fig_S5/melting_curve_data_MYC_1.csv]

Temperature	Well	Derivative	Target	melt temp	Replicate
55.0	A12	-3.03808802120568	MYC_1	65.0	IMR90p8
55.5	A12	-6.58252404594577	MYC_1	65.0	IMR90p8
56.0	A12	-6.07617604241227	MYC_1	65.0	IMR90p8
56.5	A12	-6.0761760424075	MYC_1	65.0	IMR90p8
57.0	A12	-6.07617604244456	MYC_1	65.0	IMR90p8
57.5	A12	-6.3153591009584	MYC_1	65.0	IMR90p8
58.0	A12	-4.6103647669039	MYC_1	65.0	IMR90p8
58.5	A12	-3.06713493905465	MYC_1	65.0	IMR90p8
59.0	A12	-4.46919585893966	MYC_1	65.0	IMR90p8
59.5	A12	-2.71629066039623	MYC_1	65.0	IMR90p8
60.0	A12	1.2095147626203	MYC_1	65.0	IMR90p8
60.5	A12	3.08696133060016	MYC_1	65.0	IMR90p8
61.0	A12	6.36298880920367	MYC_1	65.0	IMR90p8
61.5	A12	12.8494166517876	MYC_1	65.0	IMR90p8
62.0	A12	20.9869985616871	MYC_1	65.0	IMR90p8
62.5	A12	30.9512486652616	MYC_1	65.0	IMR90p8
63.0	A12	43.9741670132076	MYC_1	65.0	IMR90p8
63.5	A12	59.2405028021573	MYC_1	65.0	IMR90p8
64.0	A12	74.3864381438855	MYC_1	65.0	IMR90p8
64.5	A12	87.6642394226342	MYC_1	65.0	IMR90p8
65.0	A12	99.0540753163034	MYC_1	65.0	IMR90p8
65.5	A12	107.24479753777	MYC_1	65.0	IMR90p8
66.0	A12	112.591250508741	MYC_1	65.0	IMR90p8
66.5	A12	117.129529368047	MYC_1	65.0	IMR90p8
67.0	A12	119.433367570516	MYC_1	65.0	IMR90p8
67.5	A12	119.470009172666	MYC_1	65.0	IMR90p8
68.0	A12	120.65773918857	MYC_1	65.0	IMR90p8
68.5	A12	121.213318289978	MYC_1	65.0	IMR90p8
69.0	A12	119.707141055787	MYC_1	65.0	IMR90p8
69.5	A12	119.033543809146	MYC_1	65.0	IMR90p8
70.0	A12	120.139233300149	MYC_1	65.0	IMR90p8
70.5	A12	120.46030444326	MYC_1	65.0	IMR90p8
71.0	A12	120.15535003232	MYC_1	65.0	IMR90p8
71.5	A12	120.386307051526	MYC_1	65.0	IMR90p8
72.0	A12	120.743673278632	MYC_1	65.0	IMR90p8
72.5	A12	120.14043336872	MYC_1	65.0	IMR90p8
73.0	A12	119.305489749173	MYC_1	65.0	IMR90p8
73.5	A12	119.784006969654	MYC_1	65.0	IMR90p8
74.0	A12	120.795784231461	MYC_1	65.0	IMR90p8
74.5	A12	121.263371021479	MYC_1	65.0	IMR90p8
75.0	A12	121.484373764289	MYC_1	65.0	IMR90p8
75.5	A12	121.22063829414	MYC_1	65.0	IMR90p8
76.0	A12	120.047206482805	MYC_1	65.0	IMR90p8
76.5	A12	119.207932272517	MYC_1	65.0	IMR90p8
77.0	A12	120.447489243329	MYC_1	65.0	IMR90p8
77.5	A12	124.99421334699	MYC_1	65.0	IMR90p8
78.0	A12	134.601264265128	MYC_1	65.0	IMR90p8
78.5	A12	153.824022947696	MYC_1	65.0	IMR90p8
79.0	A12	192.93887995063	MYC_1	65.0	IMR90p8
79.5	A12	259.10073367222	MYC_1	65.0	IMR90p8
80.0	A12	335.110311326109	MYC_1	65.0	IMR90p8
80.5	A12	399.420540932252	MYC_1	65.0	IMR90p8
81.0	A12	440.214552437853	MYC_1	65.0	IMR90p8
81.5	A12	434.969309881766	MYC_1	65.0	IMR90p8
82.0	A12	365.738830686554	MYC_1	65.0	IMR90p8
82.5	A12	263.36018538823	MYC_1	65.0	IMR90p8
83.0	A12	166.51631071575	MYC_1	65.0	IMR90p8
83.5	A12	84.1713584802851	MYC_1	65.0	IMR90p8
84.0	A12	26.9066522485448	MYC_1	65.0	IMR90p8
84.5	A12	4.80679380604687	MYC_1	65.0	IMR90p8
85.0	A12	3.32627433386136	MYC_1	65.0	IMR90p8
85.5	A12	3.48827889752829	MYC_1	65.0	IMR90p8
86.0	A12	2.98236755107712	MYC_1	65.0	IMR90p8
86.5	A12	2.96521919298641	MYC_1	65.0	IMR90p8
87.0	A12	3.52383623389738	MYC_1	65.0	IMR90p8
87.5	A12	3.89153160643571	MYC_1	65.0	IMR90p8
88.0	A12	3.52389893150291	MYC_1	65.0	IMR90p8
88.5	A12	4.09956670037604	MYC_1	65.0	IMR90p8
89.0	A12	5.04868590553548	MYC_1	65.0	IMR90p8
89.5	A12	4.56187283744435	MYC_1	65.0	IMR90p8
90.0	A12	3.83673355674938	MYC_1	65.0	IMR90p8
90.5	A12	4.25896081776273	MYC_1	65.0	IMR90p8
91.0	A12	3.75552711308757	MYC_1	65.0	IMR90p8
91.5	A12	2.48617749496373	MYC_1	65.0	IMR90p8
92.0	A12	3.13464130657712	MYC_1	65.0	IMR90p8
92.5	A12	4.19197934033645	MYC_1	65.0	IMR90p8
93.0	A12	4.65995941497152	MYC_1	65.0	IMR90p8
93.5	A12	5.16102671992269	MYC_1	65.0	IMR90p8
94.0	A12	6.14072267598175	MYC_1	65.0	IMR90p8
94.5	A12	6.04984974330154	MYC_1	65.0	IMR90p8
95.0	A12	2.31905409015843	MYC_1	65.0	IMR90p8
55.0	B12	-2.56863721984985	MYC_1	64.5	IMR90p8
55.5	B12	-5.56538064300787	MYC_1	64.5	IMR90p8
56.0	B12	-5.13727443969958	MYC_1	64.5	IMR90p8
56.5	B12	-5.13727443970606	MYC_1	64.5	IMR90p8
57.0	B12	-5.13727443965013	MYC_1	64.5	IMR90p8
57.5	B12	-5.24858886168329	MYC_1	64.5	IMR90p8
58.0	B12	-4.63971540693615	MYC_1	64.5	IMR90p8
58.5	B12	-2.84569089322611	MYC_1	64.5	IMR90p8
59.0	B12	-0.639383168518521	MYC_1	64.5	IMR90p8
59.5	B12	1.07482733850918	MYC_1	64.5	IMR90p8
60.0	B12	2.71340370176392	MYC_1	64.5	IMR90p8
60.5	B12	5.12118665520404	MYC_1	64.5	IMR90p8
61.0	B12	8.68790683986367	MYC_1	64.5	IMR90p8
61.5	B12	14.0039714780244	MYC_1	64.5	IMR90p8
62.0	B12	21.7590789447102	MYC_1	64.5	IMR90p8
62.5	B12	32.0318131416624	MYC_1	64.5	IMR90p8
63.0	B12	43.9828613249393	MYC_1	64.5	IMR90p8
63.5	B12	57.6478436293966	MYC_1	64.5	IMR90p8
64.0	B12	71.4269534031862	MYC_1	64.5	IMR90p8
64.5	B12	83.8412493861291	MYC_1	64.5	IMR90p8
65.0	B12	94.3916369013668	MYC_1	64.5	IMR90p8
65.5	B12	102.520612746237	MYC_1	64.5	IMR90p8
66.0	B12	107.626059834888	MYC_1	64.5	IMR90p8
66.5	B12	110.953237763825	MYC_1	64.5	IMR90p8
67.0	B12	113.535340024109	MYC_1	64.5	IMR90p8
67.5	B12	114.894113092489	MYC_1	64.5	IMR90p8
68.0	B12	115.802790305781	MYC_1	64.5	IMR90p8
68.5	B12	116.733467735803	MYC_1	64.5	IMR90p8
69.0	B12	117.335351873223	MYC_1	64.5	IMR90p8
69.5	B12	117.60043961221	MYC_1	64.5	IMR90p8
70.0	B12	117.955340257275	MYC_1	64.5	IMR90p8
70.5	B12	118.664926612382	MYC_1	64.5	IMR90p8
71.0	B12	119.375018264677	MYC_1	64.5	IMR90p8
71.5	B12	119.872011007367	MYC_1	64.5	IMR90p8
72.0	B12	119.886299651677	MYC_1	64.5	IMR90p8
72.5	B12	119.677746368044	MYC_1	64.5	IMR90p8
73.0	B12	119.116436035439	MYC_1	64.5	IMR90p8
73.5	B12	118.244942822274	MYC_1	64.5	IMR90p8
74.0	B12	117.391632524444	MYC_1	64.5	IMR90p8
74.5	B12	116.554566561832	MYC_1	64.5	IMR90p8
75.0	B12	115.771270418638	MYC_1	64.5	IMR90p8
75.5	B12	114.74462002651	MYC_1	64.5	IMR90p8
76.0	B12	113.876824196745	MYC_1	64.5	IMR90p8
76.5	B12	113.673071342358	MYC_1	64.5	IMR90p8
77.0	B12	115.866809656468	MYC_1	64.5	IMR90p8
77.5	B12	121.508458291881	MYC_1	64.5	IMR90p8
78.0	B12	131.955840052823	MYC_1	64.5	IMR90p8
78.5	B12	151.307238769071	MYC_1	64.5	IMR90p8
79.0	B12	190.848186434908	MYC_1	64.5	IMR90p8
79.5	B12	255.792516077867	MYC_1	64.5	IMR90p8
80.0	B12	328.113399976464	MYC_1	64.5	IMR90p8
80.5	B12	388.508905005321	MYC_1	64.5	IMR90p8
81.0	B12	426.323439442342	MYC_1	64.5	IMR90p8
81.5	B12	417.683584806119	MYC_1	64.5	IMR90p8
82.0	B12	347.649656382333	MYC_1	64.5	IMR90p8
82.5	B12	248.620696027227	MYC_1	64.5	IMR90p8
83.0	B12	155.319658065082	MYC_1	64.5	IMR90p8
83.5	B12	76.2690175638338	MYC_1	64.5	IMR90p8
84.0	B12	22.9877722422127	MYC_1	64.5	IMR90p8
84.5	B12	3.41703602515662	MYC_1	64.5	IMR90p8
85.0	B12	2.11851709364839	MYC_1	64.5	IMR90p8
85.5	B12	2.60114131593775	MYC_1	64.5	IMR90p8
86.0	B12	2.67166159395458	MYC_1	64.5	IMR90p8
86.5	B12	2.71438376283885	MYC_1	64.5	IMR90p8
87.0	B12	2.97768437082021	MYC_1	64.5	IMR90p8
87.5	B12	3.36002221043805	MYC_1	64.5	IMR90p8
88.0	B12	3.48663096023682	MYC_1	64.5	IMR90p8
88.5	B12	3.42920943195139	MYC_1	64.5	IMR90p8
89.0	B12	3.28280279448921	MYC_1	64.5	IMR90p8
89.5	B12	3.22660413320716	MYC_1	64.5	IMR90p8
90.0	B12	3.32382636996994	MYC_1	64.5	IMR90p8
90.5	B12	3.14058557246443	MYC_1	64.5	IMR90p8
91.0	B12	2.86393511935739	MYC_1	64.5	IMR90p8
91.5	B12	2.78444855809539	MYC_1	64.5	IMR90p8
92.0	B12	2.44646075173273	MYC_1	64.5	IMR90p8
92.5	B12	1.94485039900081	MYC_1	64.5	IMR90p8
93.0	B12	2.16091968146401	MYC_1	64.5	IMR90p8
93.5	B12	2.78914819157814	MYC_1	64.5	IMR90p8
94.0	B12	3.11173795923395	MYC_1	64.5	IMR90p8
94.5	B12	4.43986270711429	MYC_1	64.5	IMR90p8
95.0	B12	2.59433238302262	MYC_1	64.5	IMR90p8
55.0	C12	1.77170558270689	MYC_1	63.3	IMR90p8
55.5	C12	3.83869542919786	MYC_1	63.3	IMR90p8
56.0	C12	3.54341116541332	MYC_1	63.3	IMR90p8
56.5	C12	3.54341116542651	MYC_1	63.3	IMR90p8
57.0	C12	3.54341116533249	MYC_1	63.3	IMR90p8
57.5	C12	3.34587019067908	MYC_1	63.3	IMR90p8
58.0	C12	4.85998022255194	MYC_1	63.3	IMR90p8
58.5	C12	5.05666569266953	MYC_1	63.3	IMR90p8
59.0	C12	5.46951416167133	MYC_1	63.3	IMR90p8
59.5	C12	9.58581771731258	MYC_1	63.3	IMR90p8
60.0	C12	13.0206512868148	MYC_1	63.3	IMR90p8
60.5	C12	16.9398492156641	MYC_1	63.3	IMR90p8
61.0	C12	22.3423295369009	MYC_1	63.3	IMR90p8
61.5	C12	26.5751742769583	MYC_1	63.3	IMR90p8
62.0	C12	29.7060181166916	MYC_1	63.3	IMR90p8
62.5	C12	33.0415954290612	MYC_1	63.3	IMR90p8
63.0	C12	35.0184012422359	MYC_1	63.3	IMR90p8
63.5	C12	39.1299440929826	MYC_1	63.3	IMR90p8
64.0	C12	45.8757498151515	MYC_1	63.3	IMR90p8
64.5	C12	53.151186739309	MYC_1	63.3	IMR90p8
65.0	C12	63.4465851697169	MYC_1	63.3	IMR90p8
65.5	C12	76.4804458297546	MYC_1	63.3	IMR90p8
66.0	C12	87.45168330805	MYC_1	63.3	IMR90p8
66.5	C12	97.1771265565557	MYC_1	63.3	IMR90p8
67.0	C12	106.314630002284	MYC_1	63.3	IMR90p8
67.5	C12	112.507247063026	MYC_1	63.3	IMR90p8
68.0	C12	116.950356262023	MYC_1	63.3	IMR90p8
68.5	C12	120.371298955172	MYC_1	63.3	IMR90p8
69.0	C12	122.452689342721	MYC_1	63.3	IMR90p8
69.5	C12	124.175743988857	MYC_1	63.3	IMR90p8
70.0	C12	125.759493474879	MYC_1	63.3	IMR90p8
70.5	C12	125.739927847634	MYC_1	63.3	IMR90p8
71.0	C12	125.777080564456	MYC_1	63.3	IMR90p8
71.5	C12	125.777752381966	MYC_1	63.3	IMR90p8
72.0	C12	124.745409836511	MYC_1	63.3	IMR90p8
72.5	C12	123.573593292966	MYC_1	63.3	IMR90p8
73.0	C12	122.903242333618	MYC_1	63.3	IMR90p8
73.5	C12	121.790673091909	MYC_1	63.3	IMR90p8
74.0	C12	121.290464154322	MYC_1	63.3	IMR90p8
74.5	C12	121.263152039901	MYC_1	63.3	IMR90p8
75.0	C12	120.289318820102	MYC_1	63.3	IMR90p8
75.5	C12	119.563659129311	MYC_1	63.3	IMR90p8
76.0	C12	119.76512117742	MYC_1	63.3	IMR90p8
76.5	C12	119.911772762683	MYC_1	63.3	IMR90p8
77.0	C12	121.221810764646	MYC_1	63.3	IMR90p8
77.5	C12	126.227215854192	MYC_1	63.3	IMR90p8
78.0	C12	136.210412307749	MYC_1	63.3	IMR90p8
78.5	C12	153.747714359069	MYC_1	63.3	IMR90p8
79.0	C12	190.511116739835	MYC_1	63.3	IMR90p8
79.5	C12	254.539227550761	MYC_1	63.3	IMR90p8
80.0	C12	326.674563808934	MYC_1	63.3	IMR90p8
80.5	C12	385.703191923647	MYC_1	63.3	IMR90p8
81.0	C12	423.553282677795	MYC_1	63.3	IMR90p8
81.5	C12	416.540138007969	MYC_1	63.3	IMR90p8
82.0	C12	346.940824711903	MYC_1	63.3	IMR90p8
82.5	C12	247.822466600755	MYC_1	63.3	IMR90p8
83.0	C12	155.399119010418	MYC_1	63.3	IMR90p8
83.5	C12	76.6552679552632	MYC_1	63.3	IMR90p8
84.0	C12	23.1585710819592	MYC_1	63.3	IMR90p8
84.5	C12	3.69332254345665	MYC_1	63.3	IMR90p8
85.0	C12	2.93024183733866	MYC_1	63.3	IMR90p8
85.5	C12	3.42589775831095	MYC_1	63.3	IMR90p8
86.0	C12	3.0170732623032	MYC_1	63.3	IMR90p8
86.5	C12	2.7002901044815	MYC_1	63.3	IMR90p8
87.0	C12	2.67972911284835	MYC_1	63.3	IMR90p8
87.5	C12	2.2481602100317	MYC_1	63.3	IMR90p8
88.0	C12	1.84629747439845	MYC_1	63.3	IMR90p8
88.5	C12	2.16719523867079	MYC_1	63.3	IMR90p8
89.0	C12	2.13352213797401	MYC_1	63.3	IMR90p8
89.5	C12	1.81826583305917	MYC_1	63.3	IMR90p8
90.0	C12	2.13415039054888	MYC_1	63.3	IMR90p8
90.5	C12	2.47593564330492	MYC_1	63.3	IMR90p8
91.0	C12	2.08280888684322	MYC_1	63.3	IMR90p8
91.5	C12	2.04047155883734	MYC_1	63.3	IMR90p8
92.0	C12	2.18913114546427	MYC_1	63.3	IMR90p8
92.5	C12	1.86491828046559	MYC_1	63.3	IMR90p8
93.0	C12	1.92779763877405	MYC_1	63.3	IMR90p8
93.5	C12	2.80831262417013	MYC_1	63.3	IMR90p8
94.0	C12	3.18521001909437	MYC_1	63.3	IMR90p8
94.5	C12	4.71922377492581	MYC_1	63.3	IMR90p8
95.0	C12	2.8980560510289	MYC_1	63.3	IMR90p8
55.0	D12	-8.88370529890028	MYC_1	61.4	IMR90p8
55.5	D12	-19.2480281476169	MYC_1	61.4	IMR90p8
56.0	D12	-17.7674105978002	MYC_1	61.4	IMR90p8
56.5	D12	-17.7674105978058	MYC_1	61.4	IMR90p8
57.0	D12	-17.7674105977633	MYC_1	61.4	IMR90p8
57.5	D12	-18.0921163689301	MYC_1	61.4	IMR90p8
58.0	D12	-16.2358587684489	MYC_1	61.4	IMR90p8
58.5	D12	-11.3983553795406	MYC_1	61.4	IMR90p8
59.0	D12	-6.82018866574356	MYC_1	61.4	IMR90p8
59.5	D12	-1.76717340683854	MYC_1	61.4	IMR90p8
60.0	D12	3.26291248417908	MYC_1	61.4	IMR90p8
60.5	D12	7.90895743373994	MYC_1	61.4	IMR90p8
61.0	D12	12.8868336756087	MYC_1	61.4	IMR90p8
61.5	D12	17.9215153977585	MYC_1	61.4	IMR90p8
62.0	D12	23.0300127965319	MYC_1	61.4	IMR90p8
62.5	D12	29.3919879233155	MYC_1	61.4	IMR90p8
63.0	D12	37.3924128648819	MYC_1	61.4	IMR90p8
63.5	D12	45.790798914182	MYC_1	61.4	IMR90p8
64.0	D12	55.5847956125405	MYC_1	61.4	IMR90p8
64.5	D12	66.4431242060509	MYC_1	61.4	IMR90p8
65.0	D12	76.536669999889	MYC_1	61.4	IMR90p8
65.5	D12	85.1596101709204	MYC_1	61.4	IMR90p8
66.0	D12	92.9323180347402	MYC_1	61.4	IMR90p8
66.5	D12	98.4778243673034	MYC_1	61.4	IMR90p8
67.0	D12	101.992152594531	MYC_1	61.4	IMR90p8
67.5	D12	104.94551599316	MYC_1	61.4	IMR90p8
68.0	D12	107.175441111611	MYC_1	61.4	IMR90p8
68.5	D12	108.461677525498	MYC_1	61.4	IMR90p8
69.0	D12	109.533273808483	MYC_1	61.4	IMR90p8
69.5	D12	110.376604934939	MYC_1	61.4	IMR90p8
70.0	D12	110.098368607755	MYC_1	61.4	IMR90p8
70.5	D12	109.709097739953	MYC_1	61.4	IMR90p8
71.0	D12	109.696389099186	MYC_1	61.4	IMR90p8
71.5	D12	109.333424773645	MYC_1	61.4	IMR90p8
72.0	D12	107.85267084459	MYC_1	61.4	IMR90p8
72.5	D12	106.493917306172	MYC_1	61.4	IMR90p8
73.0	D12	105.346285462434	MYC_1	61.4	IMR90p8
73.5	D12	103.149309414913	MYC_1	61.4	IMR90p8
74.0	D12	100.78482892032	MYC_1	61.4	IMR90p8
74.5	D12	100.069521367111	MYC_1	61.4	IMR90p8
75.0	D12	99.7062856442963	MYC_1	61.4	IMR90p8
75.5	D12	98.2626136286008	MYC_1	61.4	IMR90p8
76.0	D12	98.021723337166	MYC_1	61.4	IMR90p8
76.5	D12	98.8354922853496	MYC_1	61.4	IMR90p8
77.0	D12	99.222110512613	MYC_1	61.4	IMR90p8
77.5	D12	101.830585442198	MYC_1	61.4	IMR90p8
78.0	D12	109.6152984547	MYC_1	61.4	IMR90p8
78.5	D12	123.014779627469	MYC_1	61.4	IMR90p8
79.0	D12	149.744431608483	MYC_1	61.4	IMR90p8
79.5	D12	200.272322195519	MYC_1	61.4	IMR90p8
80.0	D12	260.907135842906	MYC_1	61.4	IMR90p8
80.5	D12	311.353259670286	MYC_1	61.4	IMR90p8
81.0	D12	345.452110570216	MYC_1	61.4	IMR90p8
81.5	D12	347.868006912614	MYC_1	61.4	IMR90p8
82.0	D12	298.002379098502	MYC_1	61.4	IMR90p8
82.5	D12	217.235515399968	MYC_1	61.4	IMR90p8
83.0	D12	140.561184424035	MYC_1	61.4	IMR90p8
83.5	D12	74.4502452124304	MYC_1	61.4	IMR90p8
84.0	D12	25.7742139883061	MYC_1	61.4	IMR90p8
84.5	D12	5.44313666696775	MYC_1	61.4	IMR90p8
85.0	D12	3.6149499100909	MYC_1	61.4	IMR90p8
85.5	D12	3.36728094328191	MYC_1	61.4	IMR90p8
86.0	D12	2.80853486412127	MYC_1	61.4	IMR90p8
86.5	D12	2.61496761329153	MYC_1	61.4	IMR90p8
87.0	D12	2.21656585897301	MYC_1	61.4	IMR90p8
87.5	D12	1.53230955148103	MYC_1	61.4	IMR90p8
88.0	D12	1.4945204357532	MYC_1	61.4	IMR90p8
88.5	D12	1.86499270436036	MYC_1	61.4	IMR90p8
89.0	D12	1.77433215164206	MYC_1	61.4	IMR90p8
89.5	D12	1.78508309540274	MYC_1	61.4	IMR90p8
90.0	D12	2.68027362504574	MYC_1	61.4	IMR90p8
90.5	D12	2.73065791952001	MYC_1	61.4	IMR90p8
91.0	D12	1.92707373343399	MYC_1	61.4	IMR90p8
91.5	D12	2.0956547236558	MYC_1	61.4	IMR90p8
92.0	D12	2.38477547988305	MYC_1	61.4	IMR90p8
92.5	D12	1.8405249162804	MYC_1	61.4	IMR90p8
93.0	D12	1.89988405551134	MYC_1	61.4	IMR90p8
93.5	D12	2.575382657028	MYC_1	61.4	IMR90p8
94.0	D12	2.4690965815343	MYC_1	61.4	IMR90p8
94.5	D12	2.87741738749713	MYC_1	61.4	IMR90p8
95.0	D12	1.535694721178	MYC_1	61.4	IMR90p8
55.0	E12	-18.0926339942952	MYC_1	59.0	IMR90p8
55.5	E12	-39.200706987639	MYC_1	59.0	IMR90p8
56.0	E12	-36.1852679885899	MYC_1	59.0	IMR90p8
56.5	E12	-36.1852679885938	MYC_1	59.0	IMR90p8
57.0	E12	-36.1852679885702	MYC_1	59.0	IMR90p8
57.5	E12	-36.6817685729429	MYC_1	59.0	IMR90p8
58.0	E12	-33.8581092611787	MYC_1	59.0	IMR90p8
58.5	E12	-26.4035510510769	MYC_1	59.0	IMR90p8
59.0	E12	-18.8580303000094	MYC_1	59.0	IMR90p8
59.5	E12	-11.7611740245799	MYC_1	59.0	IMR90p8
60.0	E12	-4.60130634713937	MYC_1	59.0	IMR90p8
60.5	E12	3.14006594968669	MYC_1	59.0	IMR90p8
61.0	E12	10.0623336903271	MYC_1	59.0	IMR90p8
61.5	E12	15.8566283249164	MYC_1	59.0	IMR90p8
62.0	E12	20.890251556295	MYC_1	59.0	IMR90p8
62.5	E12	25.802195504121	MYC_1	59.0	IMR90p8
63.0	E12	31.409248192732	MYC_1	59.0	IMR90p8
63.5	E12	38.9325079440246	MYC_1	59.0	IMR90p8
64.0	E12	47.5274850165413	MYC_1	59.0	IMR90p8
64.5	E12	56.94501547509	MYC_1	59.0	IMR90p8
65.0	E12	66.7201419467326	MYC_1	59.0	IMR90p8
65.5	E12	74.0445627385815	MYC_1	59.0	IMR90p8
66.0	E12	79.3498537630395	MYC_1	59.0	IMR90p8
66.5	E12	84.5166531844192	MYC_1	59.0	IMR90p8
67.0	E12	87.9846842112087	MYC_1	59.0	IMR90p8
67.5	E12	89.3844689994713	MYC_1	59.0	IMR90p8
68.0	E12	91.0365179679718	MYC_1	59.0	IMR90p8
68.5	E12	91.3782042251457	MYC_1	59.0	IMR90p8
69.0	E12	89.1724866973925	MYC_1	59.0	IMR90p8
69.5	E12	87.0018920652195	MYC_1	59.0	IMR90p8
70.0	E12	86.0808166649458	MYC_1	59.0	IMR90p8
70.5	E12	85.2552264563503	MYC_1	59.0	IMR90p8
71.0	E12	85.1429940047723	MYC_1	59.0	IMR90p8
71.5	E12	85.0056795691572	MYC_1	59.0	IMR90p8
72.0	E12	84.8516534457515	MYC_1	59.0	IMR90p8
72.5	E12	84.5411041386915	MYC_1	59.0	IMR90p8
73.0	E12	83.7577998732702	MYC_1	59.0	IMR90p8
73.5	E12	82.5235118711406	MYC_1	59.0	IMR90p8
74.0	E12	82.6785994602571	MYC_1	59.0	IMR90p8
74.5	E12	83.1433529601541	MYC_1	59.0	IMR90p8
75.0	E12	82.4527917102524	MYC_1	59.0	IMR90p8
75.5	E12	81.7018251904033	MYC_1	59.0	IMR90p8
76.0	E12	81.7528780868157	MYC_1	59.0	IMR90p8
76.5	E12	81.6349672592339	MYC_1	59.0	IMR90p8
77.0	E12	81.1613390889735	MYC_1	59.0	IMR90p8
77.5	E12	82.8893378773964	MYC_1	59.0	IMR90p8
78.0	E12	88.1516255106219	MYC_1	59.0	IMR90p8
78.5	E12	97.250438499914	MYC_1	59.0	IMR90p8
79.0	E12	115.833729662024	MYC_1	59.0	IMR90p8
79.5	E12	152.94243041965	MYC_1	59.0	IMR90p8
80.0	E12	198.46135393662	MYC_1	59.0	IMR90p8
80.5	E12	236.445440985065	MYC_1	59.0	IMR90p8
81.0	E12	262.57654937601	MYC_1	59.0	IMR90p8
81.5	E12	265.977146427074	MYC_1	59.0	IMR90p8
82.0	E12	229.793867002616	MYC_1	59.0	IMR90p8
82.5	E12	169.231795184578	MYC_1	59.0	IMR90p8
83.0	E12	111.22171235862	MYC_1	59.0	IMR90p8
83.5	E12	60.9245124444627	MYC_1	59.0	IMR90p8
84.0	E12	23.4820965311055	MYC_1	59.0	IMR90p8
84.5	E12	7.05634269176642	MYC_1	59.0	IMR90p8
85.0	E12	5.30208569054946	MYC_1	59.0	IMR90p8
85.5	E12	5.41508790081946	MYC_1	59.0	IMR90p8
86.0	E12	5.29328029564238	MYC_1	59.0	IMR90p8
86.5	E12	5.22763040043299	MYC_1	59.0	IMR90p8
87.0	E12	5.29910901723241	MYC_1	59.0	IMR90p8
87.5	E12	5.16108892719365	MYC_1	59.0	IMR90p8
88.0	E12	4.76104689554273	MYC_1	59.0	IMR90p8
88.5	E12	4.40972302860388	MYC_1	59.0	IMR90p8
89.0	E12	4.06554664068051	MYC_1	59.0	IMR90p8
89.5	E12	3.73100021944435	MYC_1	59.0	IMR90p8
90.0	E12	3.43937888764629	MYC_1	59.0	IMR90p8
90.5	E12	3.83276118165583	MYC_1	59.0	IMR90p8
91.0	E12	4.8720294637186	MYC_1	59.0	IMR90p8
91.5	E12	6.32669756404266	MYC_1	59.0	IMR90p8
92.0	E12	7.9400544303698	MYC_1	59.0	IMR90p8
92.5	E12	9.42374060599377	MYC_1	59.0	IMR90p8
93.0	E12	10.4974160246575	MYC_1	59.0	IMR90p8
93.5	E12	10.4683305731946	MYC_1	59.0	IMR90p8
94.0	E12	10.4087240721225	MYC_1	59.0	IMR90p8
94.5	E12	10.0915314409569	MYC_1	59.0	IMR90p8
95.0	E12	4.04408294616559	MYC_1	59.0	IMR90p8
55.0	F12	-18.6578410901591	MYC_1	57.0	IMR90p8
55.5	F12	-40.4253223620121	MYC_1	57.0	IMR90p8
56.0	F12	-37.315682180319	MYC_1	57.0	IMR90p8
56.5	F12	-37.315682180312	MYC_1	57.0	IMR90p8
57.0	F12	-37.3156821803583	MYC_1	57.0	IMR90p8
57.5	F12	-38.0522189722452	MYC_1	57.0	IMR90p8
58.0	F12	-33.7031409088573	MYC_1	57.0	IMR90p8
58.5	F12	-23.6448468574356	MYC_1	57.0	IMR90p8
59.0	F12	-14.2562064767274	MYC_1	57.0	IMR90p8
59.5	F12	-5.44905506153123	MYC_1	57.0	IMR90p8
60.0	F12	3.30353447732182	MYC_1	57.0	IMR90p8
60.5	F12	11.3292875938804	MYC_1	57.0	IMR90p8
61.0	F12	18.2433246641953	MYC_1	57.0	IMR90p8
61.5	F12	24.6779047025243	MYC_1	57.0	IMR90p8
62.0	F12	30.3938511409293	MYC_1	57.0	IMR90p8
62.5	F12	35.0676176551732	MYC_1	57.0	IMR90p8
63.0	F12	40.2283643876699	MYC_1	57.0	IMR90p8
63.5	F12	45.7147090111528	MYC_1	57.0	IMR90p8
64.0	F12	50.9494839435637	MYC_1	57.0	IMR90p8
64.5	F12	56.7220788040262	MYC_1	57.0	IMR90p8
65.0	F12	62.4162631787899	MYC_1	57.0	IMR90p8
65.5	F12	66.725149515819	MYC_1	57.0	IMR90p8
66.0	F12	70.2820045577161	MYC_1	57.0	IMR90p8
66.5	F12	72.6031369442582	MYC_1	57.0	IMR90p8
67.0	F12	73.1764098824116	MYC_1	57.0	IMR90p8
67.5	F12	73.1865982123545	MYC_1	57.0	IMR90p8
68.0	F12	72.8408751810173	MYC_1	57.0	IMR90p8
68.5	F12	71.9286134913081	MYC_1	57.0	IMR90p8
69.0	F12	71.3273160323522	MYC_1	57.0	IMR90p8
69.5	F12	71.0553464405498	MYC_1	57.0	IMR90p8
70.0	F12	70.5783199625997	MYC_1	57.0	IMR90p8
70.5	F12	70.4244197803596	MYC_1	57.0	IMR90p8
71.0	F12	70.3331313030043	MYC_1	57.0	IMR90p8
71.5	F12	69.9273703782022	MYC_1	57.0	IMR90p8
72.0	F12	69.3342477927399	MYC_1	57.0	IMR90p8
72.5	F12	68.8987456812721	MYC_1	57.0	IMR90p8
73.0	F12	68.0901174131124	MYC_1	57.0	IMR90p8
73.5	F12	66.9499359186718	MYC_1	57.0	IMR90p8
74.0	F12	66.0245398213597	MYC_1	57.0	IMR90p8
74.5	F12	65.3680364038158	MYC_1	57.0	IMR90p8
75.0	F12	64.3528626871544	MYC_1	57.0	IMR90p8
75.5	F12	63.3840408997801	MYC_1	57.0	IMR90p8
76.0	F12	62.8528480175386	MYC_1	57.0	IMR90p8
76.5	F12	62.3103882007072	MYC_1	57.0	IMR90p8
77.0	F12	62.3082006759898	MYC_1	57.0	IMR90p8
77.5	F12	64.0015262909177	MYC_1	57.0	IMR90p8
78.0	F12	67.8226442919902	MYC_1	57.0	IMR90p8
78.5	F12	74.8975357463195	MYC_1	57.0	IMR90p8
79.0	F12	89.7829612931085	MYC_1	57.0	IMR90p8
79.5	F12	117.639622966409	MYC_1	57.0	IMR90p8
80.0	F12	151.130162788852	MYC_1	57.0	IMR90p8
80.5	F12	178.840780376304	MYC_1	57.0	IMR90p8
81.0	F12	197.005541719972	MYC_1	57.0	IMR90p8
81.5	F12	197.382037299923	MYC_1	57.0	IMR90p8
82.0	F12	168.102564959613	MYC_1	57.0	IMR90p8
82.5	F12	121.593528209061	MYC_1	57.0	IMR90p8
83.0	F12	78.3919025457409	MYC_1	57.0	IMR90p8
83.5	F12	41.4134220922226	MYC_1	57.0	IMR90p8
84.0	F12	14.0616805759127	MYC_1	57.0	IMR90p8
84.5	F12	2.81339989137678	MYC_1	57.0	IMR90p8
85.0	F12	1.86973248483639	MYC_1	57.0	IMR90p8
85.5	F12	1.52989318822051	MYC_1	57.0	IMR90p8
86.0	F12	1.33572640839697	MYC_1	57.0	IMR90p8
86.5	F12	1.76758110678543	MYC_1	57.0	IMR90p8
87.0	F12	2.1778219115094	MYC_1	57.0	IMR90p8
87.5	F12	2.49340652433369	MYC_1	57.0	IMR90p8
88.0	F12	2.82791455758957	MYC_1	57.0	IMR90p8
88.5	F12	2.89347388158978	MYC_1	57.0	IMR90p8
89.0	F12	2.74293338231536	MYC_1	57.0	IMR90p8
89.5	F12	2.48871535982875	MYC_1	57.0	IMR90p8
90.0	F12	2.66754556644173	MYC_1	57.0	IMR90p8
90.5	F12	2.91965532890663	MYC_1	57.0	IMR90p8
91.0	F12	2.8627489430109	MYC_1	57.0	IMR90p8
91.5	F12	2.61295564955412	MYC_1	57.0	IMR90p8
92.0	F12	2.66329533304747	MYC_1	57.0	IMR90p8
92.5	F12	2.13423316196025	MYC_1	57.0	IMR90p8
93.0	F12	1.45906448227356	MYC_1	57.0	IMR90p8
93.5	F12	2.09473294777371	MYC_1	57.0	IMR90p8
94.0	F12	1.99409784480849	MYC_1	57.0	IMR90p8
94.5	F12	3.77255285221327	MYC_1	57.0	IMR90p8
95.0	F12	2.6919851465459	MYC_1	57.0	IMR90p8
55.0	G12	-13.2206911559266	MYC_1	55.7	IMR90p8
55.5	G12	-28.6448308378397	MYC_1	55.7	IMR90p8
56.0	G12	-26.441382311852	MYC_1	55.7	IMR90p8
56.5	G12	-26.4413823118497	MYC_1	55.7	IMR90p8
57.0	G12	-26.4413823118721	MYC_1	55.7	IMR90p8
57.5	G12	-27.3033121580354	MYC_1	55.7	IMR90p8
58.0	G12	-21.943519209171	MYC_1	55.7	IMR90p8
58.5	G12	-11.8855425772525	MYC_1	55.7	IMR90p8
59.0	G12	-3.93147523343043	MYC_1	55.7	IMR90p8
59.5	G12	4.78796407524726	MYC_1	55.7	IMR90p8
60.0	G12	13.3794702861239	MYC_1	55.7	IMR90p8
60.5	G12	19.0337380542943	MYC_1	55.7	IMR90p8
61.0	G12	23.1812460371279	MYC_1	55.7	IMR90p8
61.5	G12	27.8309696103311	MYC_1	55.7	IMR90p8
62.0	G12	31.0445547506583	MYC_1	55.7	IMR90p8
62.5	G12	31.8127655326897	MYC_1	55.7	IMR90p8
63.0	G12	34.1264187594983	MYC_1	55.7	IMR90p8
63.5	G12	38.2485282683925	MYC_1	55.7	IMR90p8
64.0	G12	40.8414299806745	MYC_1	55.7	IMR90p8
64.5	G12	43.9779955295442	MYC_1	55.7	IMR90p8
65.0	G12	48.8417251241973	MYC_1	55.7	IMR90p8
65.5	G12	52.7136589989219	MYC_1	55.7	IMR90p8
66.0	G12	55.4743785363993	MYC_1	55.7	IMR90p8
66.5	G12	58.4248468919118	MYC_1	55.7	IMR90p8
67.0	G12	59.6108403932594	MYC_1	55.7	IMR90p8
67.5	G12	59.4203059131834	MYC_1	55.7	IMR90p8
68.0	G12	59.4623658976216	MYC_1	55.7	IMR90p8
68.5	G12	59.2102700508655	MYC_1	55.7	IMR90p8
69.0	G12	58.4817094702147	MYC_1	55.7	IMR90p8
69.5	G12	58.3904044354373	MYC_1	55.7	IMR90p8
70.0	G12	58.6886221570288	MYC_1	55.7	IMR90p8
70.5	G12	58.382276272754	MYC_1	55.7	IMR90p8
71.0	G12	57.2637661769429	MYC_1	55.7	IMR90p8
71.5	G12	56.2981526314094	MYC_1	55.7	IMR90p8
72.0	G12	55.6055863027834	MYC_1	55.7	IMR90p8
72.5	G12	54.5367444595887	MYC_1	55.7	IMR90p8
73.0	G12	53.2107701951124	MYC_1	55.7	IMR90p8
73.5	G12	52.7612749230902	MYC_1	55.7	IMR90p8
74.0	G12	52.2928092893494	MYC_1	55.7	IMR90p8
74.5	G12	51.2103196602378	MYC_1	55.7	IMR90p8
75.0	G12	50.3759550711689	MYC_1	55.7	IMR90p8
75.5	G12	49.9399786986445	MYC_1	55.7	IMR90p8
76.0	G12	49.344197897943	MYC_1	55.7	IMR90p8
76.5	G12	48.8048991465515	MYC_1	55.7	IMR90p8
77.0	G12	48.9284934264566	MYC_1	55.7	IMR90p8
77.5	G12	49.9642973251459	MYC_1	55.7	IMR90p8
78.0	G12	52.5454283013513	MYC_1	55.7	IMR90p8
78.5	G12	57.6304838596745	MYC_1	55.7	IMR90p8
79.0	G12	68.8302996611507	MYC_1	55.7	IMR90p8
79.5	G12	89.8721782485237	MYC_1	55.7	IMR90p8
80.0	G12	115.475008979653	MYC_1	55.7	IMR90p8
80.5	G12	136.886922272324	MYC_1	55.7	IMR90p8
81.0	G12	151.041053842636	MYC_1	55.7	IMR90p8
81.5	G12	151.643692223891	MYC_1	55.7	IMR90p8
82.0	G12	129.844171860773	MYC_1	55.7	IMR90p8
82.5	G12	94.5780754197725	MYC_1	55.7	IMR90p8
83.0	G12	61.6026102235069	MYC_1	55.7	IMR90p8
83.5	G12	33.2822417421719	MYC_1	55.7	IMR90p8
84.0	G12	11.9819520733265	MYC_1	55.7	IMR90p8
84.5	G12	3.16967626458631	MYC_1	55.7	IMR90p8
85.0	G12	2.4256370150905	MYC_1	55.7	IMR90p8
85.5	G12	1.82287398758842	MYC_1	55.7	IMR90p8
86.0	G12	1.70470489149682	MYC_1	55.7	IMR90p8
86.5	G12	2.32516732341958	MYC_1	55.7	IMR90p8
87.0	G12	2.24260313740319	MYC_1	55.7	IMR90p8
87.5	G12	2.11863062061946	MYC_1	55.7	IMR90p8
88.0	G12	2.42050272883898	MYC_1	55.7	IMR90p8
88.5	G12	2.1810038580536	MYC_1	55.7	IMR90p8
89.0	G12	1.68322883447001	MYC_1	55.7	IMR90p8
89.5	G12	1.78697144614665	MYC_1	55.7	IMR90p8
90.0	G12	2.10761058752394	MYC_1	55.7	IMR90p8
90.5	G12	2.38741360527376	MYC_1	55.7	IMR90p8
91.0	G12	2.52669136298999	MYC_1	55.7	IMR90p8
91.5	G12	2.68808092905488	MYC_1	55.7	IMR90p8
92.0	G12	2.91744897996858	MYC_1	55.7	IMR90p8
92.5	G12	2.66534510447622	MYC_1	55.7	IMR90p8
93.0	G12	2.277982961178	MYC_1	55.7	IMR90p8
93.5	G12	2.06679974262903	MYC_1	55.7	IMR90p8
94.0	G12	1.82238804929005	MYC_1	55.7	IMR90p8
94.5	G12	1.38857027750413	MYC_1	55.7	IMR90p8
95.0	G12	0.461326162700459	MYC_1	55.7	IMR90p8
55.0	H12	-6.74964655987151	MYC_1	55.0	IMR90p8
55.5	H12	-14.6242342130557	MYC_1	55.0	IMR90p8
56.0	H12	-13.4992931197442	MYC_1	55.0	IMR90p8
56.5	H12	-13.4992931197467	MYC_1	55.0	IMR90p8
57.0	H12	-13.4992931197224	MYC_1	55.0	IMR90p8
57.5	H12	-14.2303469861115	MYC_1	55.0	IMR90p8
58.0	H12	-9.76949250852704	MYC_1	55.0	IMR90p8
58.5	H12	-0.655709037161955	MYC_1	55.0	IMR90p8
59.0	H12	7.00251146502558	MYC_1	55.0	IMR90p8
59.5	H12	12.951778004843	MYC_1	55.0	IMR90p8
60.0	H12	17.7051193316064	MYC_1	55.0	IMR90p8
60.5	H12	21.5782718421417	MYC_1	55.0	IMR90p8
61.0	H12	23.8093934832556	MYC_1	55.0	IMR90p8
61.5	H12	24.6656895078921	MYC_1	55.0	IMR90p8
62.0	H12	25.5964935522001	MYC_1	55.0	IMR90p8
62.5	H12	26.709074223089	MYC_1	55.0	IMR90p8
63.0	H12	27.6492299243635	MYC_1	55.0	IMR90p8
63.5	H12	29.8838983311578	MYC_1	55.0	IMR90p8
64.0	H12	33.5408064821628	MYC_1	55.0	IMR90p8
64.5	H12	37.3062037363504	MYC_1	55.0	IMR90p8
65.0	H12	40.5326383562182	MYC_1	55.0	IMR90p8
65.5	H12	44.0149913319791	MYC_1	55.0	IMR90p8
66.0	H12	46.7677230222757	MYC_1	55.0	IMR90p8
66.5	H12	48.1259431215818	MYC_1	55.0	IMR90p8
67.0	H12	48.5288433363806	MYC_1	55.0	IMR90p8
67.5	H12	48.8304010746729	MYC_1	55.0	IMR90p8
68.0	H12	48.4264343905186	MYC_1	55.0	IMR90p8
68.5	H12	47.3451614309188	MYC_1	55.0	IMR90p8
69.0	H12	46.424514503033	MYC_1	55.0	IMR90p8
69.5	H12	45.7254937753195	MYC_1	55.0	IMR90p8
70.0	H12	44.8410846694159	MYC_1	55.0	IMR90p8
70.5	H12	44.1276086168821	MYC_1	55.0	IMR90p8
71.0	H12	43.858169328178	MYC_1	55.0	IMR90p8
71.5	H12	43.7412532886856	MYC_1	55.0	IMR90p8
72.0	H12	43.8601696037629	MYC_1	55.0	IMR90p8
72.5	H12	44.1579936092569	MYC_1	55.0	IMR90p8
73.0	H12	44.1788853940599	MYC_1	55.0	IMR90p8
73.5	H12	43.8701443898473	MYC_1	55.0	IMR90p8
74.0	H12	43.6036667019631	MYC_1	55.0	IMR90p8
74.5	H12	42.7153429970559	MYC_1	55.0	IMR90p8
75.0	H12	41.5897303037907	MYC_1	55.0	IMR90p8
75.5	H12	40.9548198519319	MYC_1	55.0	IMR90p8
76.0	H12	40.3312735933694	MYC_1	55.0	IMR90p8
76.5	H12	39.3414446919637	MYC_1	55.0	IMR90p8
77.0	H12	39.1628858211169	MYC_1	55.0	IMR90p8
77.5	H12	39.5161731801878	MYC_1	55.0	IMR90p8
78.0	H12	40.9163131505315	MYC_1	55.0	IMR90p8
78.5	H12	44.9779944719313	MYC_1	55.0	IMR90p8
79.0	H12	52.7804665266996	MYC_1	55.0	IMR90p8
79.5	H12	68.1472156350329	MYC_1	55.0	IMR90p8
80.0	H12	88.7831609310271	MYC_1	55.0	IMR90p8
80.5	H12	106.693211261807	MYC_1	55.0	IMR90p8
81.0	H12	118.230042672172	MYC_1	55.0	IMR90p8
81.5	H12	121.068658000825	MYC_1	55.0	IMR90p8
82.0	H12	106.916316188108	MYC_1	55.0	IMR90p8
82.5	H12	79.6114067722339	MYC_1	55.0	IMR90p8
83.0	H12	52.4688459695512	MYC_1	55.0	IMR90p8
83.5	H12	29.7055704589579	MYC_1	55.0	IMR90p8
84.0	H12	12.4321821678093	MYC_1	55.0	IMR90p8
84.5	H12	3.61492874996225	MYC_1	55.0	IMR90p8
85.0	H12	2.16007801619384	MYC_1	55.0	IMR90p8
85.5	H12	2.6217372547311	MYC_1	55.0	IMR90p8
86.0	H12	2.63796876752508	MYC_1	55.0	IMR90p8
86.5	H12	1.90238701598361	MYC_1	55.0	IMR90p8
87.0	H12	2.12245010742839	MYC_1	55.0	IMR90p8
87.5	H12	2.81804405576855	MYC_1	55.0	IMR90p8
88.0	H12	2.63922713002654	MYC_1	55.0	IMR90p8
88.5	H12	2.44290204315274	MYC_1	55.0	IMR90p8
89.0	H12	2.75806028005354	MYC_1	55.0	IMR90p8
89.5	H12	2.45321404682517	MYC_1	55.0	IMR90p8
90.0	H12	2.0274323514829	MYC_1	55.0	IMR90p8
90.5	H12	2.08065723186286	MYC_1	55.0	IMR90p8
91.0	H12	2.08486002006367	MYC_1	55.0	IMR90p8
91.5	H12	2.13528315218309	MYC_1	55.0	IMR90p8
92.0	H12	2.43784956508603	MYC_1	55.0	IMR90p8
92.5	H12	2.6004365520642	MYC_1	55.0	IMR90p8
93.0	H12	2.46701537149357	MYC_1	55.0	IMR90p8
93.5	H12	2.94418097593933	MYC_1	55.0	IMR90p8
94.0	H12	3.04853479053958	MYC_1	55.0	IMR90p8
94.5	H12	4.42566344589835	MYC_1	55.0	IMR90p8
95.0	H12	2.69683359714503	MYC_1	55.0	IMR90p8
55.0	A12	-2.30375818360494	MYC_1	65.0	IMR90p2
55.5	A12	-4.99147606447593	MYC_1	65.0	IMR90p2
56.0	A12	-4.60751636720852	MYC_1	65.0	IMR90p2
56.5	A12	-4.60751636720192	MYC_1	65.0	IMR90p2
57.0	A12	-4.6075163672557	MYC_1	65.0	IMR90p2
57.5	A12	-4.61035076504027	MYC_1	65.0	IMR90p2
58.0	A12	-4.70222712526856	MYC_1	65.0	IMR90p2
58.5	A12	-4.00098619124196	MYC_1	65.0	IMR90p2
59.0	A12	-2.45223104581146	MYC_1	65.0	IMR90p2
59.5	A12	-2.28013211447637	MYC_1	65.0	IMR90p2
60.0	A12	-3.35601977163446	MYC_1	65.0	IMR90p2
60.5	A12	-2.09927727275749	MYC_1	65.0	IMR90p2
61.0	A12	2.11663077730066	MYC_1	65.0	IMR90p2
61.5	A12	7.97183617149278	MYC_1	65.0	IMR90p2
62.0	A12	17.8947282906307	MYC_1	65.0	IMR90p2
62.5	A12	33.0059722366134	MYC_1	65.0	IMR90p2
63.0	A12	48.972393851408	MYC_1	65.0	IMR90p2
63.5	A12	64.2830670145619	MYC_1	65.0	IMR90p2
64.0	A12	80.1793565344506	MYC_1	65.0	IMR90p2
64.5	A12	92.6844550843713	MYC_1	65.0	IMR90p2
65.0	A12	100.405840814299	MYC_1	65.0	IMR90p2
65.5	A12	106.739943304713	MYC_1	65.0	IMR90p2
66.0	A12	110.699134909485	MYC_1	65.0	IMR90p2
66.5	A12	112.111121783758	MYC_1	65.0	IMR90p2
67.0	A12	113.810017131857	MYC_1	65.0	IMR90p2
67.5	A12	115.3705131737	MYC_1	65.0	IMR90p2
68.0	A12	115.251170950073	MYC_1	65.0	IMR90p2
68.5	A12	115.971356617642	MYC_1	65.0	IMR90p2
69.0	A12	116.560070316938	MYC_1	65.0	IMR90p2
69.5	A12	115.922475890168	MYC_1	65.0	IMR90p2
70.0	A12	115.960719587191	MYC_1	65.0	IMR90p2
70.5	A12	117.16683543868	MYC_1	65.0	IMR90p2
71.0	A12	118.123122953601	MYC_1	65.0	IMR90p2
71.5	A12	118.904865231285	MYC_1	65.0	IMR90p2
72.0	A12	121.500289418565	MYC_1	65.0	IMR90p2
72.5	A12	124.758563529271	MYC_1	65.0	IMR90p2
73.0	A12	126.977504371315	MYC_1	65.0	IMR90p2
73.5	A12	128.155809631991	MYC_1	65.0	IMR90p2
74.0	A12	129.297233606335	MYC_1	65.0	IMR90p2
74.5	A12	128.313566019131	MYC_1	65.0	IMR90p2
75.0	A12	124.804648160806	MYC_1	65.0	IMR90p2
75.5	A12	121.048084288206	MYC_1	65.0	IMR90p2
76.0	A12	118.038173256072	MYC_1	65.0	IMR90p2
76.5	A12	115.776484610978	MYC_1	65.0	IMR90p2
77.0	A12	116.084562081108	MYC_1	65.0	IMR90p2
77.5	A12	121.815310790676	MYC_1	65.0	IMR90p2
78.0	A12	133.555154612182	MYC_1	65.0	IMR90p2
78.5	A12	154.472499572315	MYC_1	65.0	IMR90p2
79.0	A12	197.131372892516	MYC_1	65.0	IMR90p2
79.5	A12	263.67526439299	MYC_1	65.0	IMR90p2
80.0	A12	331.89087324503	MYC_1	65.0	IMR90p2
80.5	A12	385.060574130635	MYC_1	65.0	IMR90p2
81.0	A12	415.011557015501	MYC_1	65.0	IMR90p2
81.5	A12	395.90738900446	MYC_1	65.0	IMR90p2
82.0	A12	319.708830299552	MYC_1	65.0	IMR90p2
82.5	A12	223.924949373252	MYC_1	65.0	IMR90p2
83.0	A12	138.090507254664	MYC_1	65.0	IMR90p2
83.5	A12	66.2814358305131	MYC_1	65.0	IMR90p2
84.0	A12	20.1386338681617	MYC_1	65.0	IMR90p2
84.5	A12	5.39004784439084	MYC_1	65.0	IMR90p2
85.0	A12	4.86551764249992	MYC_1	65.0	IMR90p2
85.5	A12	3.65112945425716	MYC_1	65.0	IMR90p2
86.0	A12	2.255143025687	MYC_1	65.0	IMR90p2
86.5	A12	2.68743757031245	MYC_1	65.0	IMR90p2
87.0	A12	2.98370177540289	MYC_1	65.0	IMR90p2
87.5	A12	2.99167587296427	MYC_1	65.0	IMR90p2
88.0	A12	3.62602834801555	MYC_1	65.0	IMR90p2
88.5	A12	4.22252598744086	MYC_1	65.0	IMR90p2
89.0	A12	4.03730964301877	MYC_1	65.0	IMR90p2
89.5	A12	4.20806861528831	MYC_1	65.0	IMR90p2
90.0	A12	4.14641775488474	MYC_1	65.0	IMR90p2
90.5	A12	3.62495792741515	MYC_1	65.0	IMR90p2
91.0	A12	3.5382325294791	MYC_1	65.0	IMR90p2
91.5	A12	3.3207755282433	MYC_1	65.0	IMR90p2
92.0	A12	3.16514421255516	MYC_1	65.0	IMR90p2
92.5	A12	3.56711158040144	MYC_1	65.0	IMR90p2
93.0	A12	4.02334879369795	MYC_1	65.0	IMR90p2
93.5	A12	4.42194835554466	MYC_1	65.0	IMR90p2
94.0	A12	4.88758228569174	MYC_1	65.0	IMR90p2
94.5	A12	6.03998415858638	MYC_1	65.0	IMR90p2
95.0	A12	3.04504166241537	MYC_1	65.0	IMR90p2
55.0	B12	-1.81686054657803	MYC_1	64.5	IMR90p2
55.5	B12	-3.93653118425277	MYC_1	64.5	IMR90p2
56.0	B12	-3.63372109315549	MYC_1	64.5	IMR90p2
56.5	B12	-3.63372109315787	MYC_1	64.5	IMR90p2
57.0	B12	-3.633721093144	MYC_1	64.5	IMR90p2
57.5	B12	-3.79499061845058	MYC_1	64.5	IMR90p2
58.0	B12	-2.72944329992561	MYC_1	64.5	IMR90p2
58.5	B12	-1.26296298556531	MYC_1	64.5	IMR90p2
59.0	B12	-0.37224099894172	MYC_1	64.5	IMR90p2
59.5	B12	1.10835447165175	MYC_1	64.5	IMR90p2
60.0	B12	2.47336098574772	MYC_1	64.5	IMR90p2
60.5	B12	4.7748850416134	MYC_1	64.5	IMR90p2
61.0	B12	9.11739593786649	MYC_1	64.5	IMR90p2
61.5	B12	14.8765283342639	MYC_1	64.5	IMR90p2
62.0	B12	22.5015490288637	MYC_1	64.5	IMR90p2
62.5	B12	33.0589295981893	MYC_1	64.5	IMR90p2
63.0	B12	45.1764235642776	MYC_1	64.5	IMR90p2
63.5	B12	57.8264695595186	MYC_1	64.5	IMR90p2
64.0	B12	70.4478308531835	MYC_1	64.5	IMR90p2
64.5	B12	81.8774224470828	MYC_1	64.5	IMR90p2
65.0	B12	90.8566451478628	MYC_1	64.5	IMR90p2
65.5	B12	97.5829278190862	MYC_1	64.5	IMR90p2
66.0	B12	102.463070634451	MYC_1	64.5	IMR90p2
66.5	B12	106.331448547972	MYC_1	64.5	IMR90p2
67.0	B12	109.242543841376	MYC_1	64.5	IMR90p2
67.5	B12	111.794194783675	MYC_1	64.5	IMR90p2
68.0	B12	114.707204034793	MYC_1	64.5	IMR90p2
68.5	B12	117.00831715282	MYC_1	64.5	IMR90p2
69.0	B12	118.372919429961	MYC_1	64.5	IMR90p2
69.5	B12	119.504272224523	MYC_1	64.5	IMR90p2
70.0	B12	120.24279350623	MYC_1	64.5	IMR90p2
70.5	B12	120.058999157896	MYC_1	64.5	IMR90p2
71.0	B12	120.159886599556	MYC_1	64.5	IMR90p2
71.5	B12	120.613723684276	MYC_1	64.5	IMR90p2
72.0	B12	120.78521424353	MYC_1	64.5	IMR90p2
72.5	B12	121.318174558569	MYC_1	64.5	IMR90p2
73.0	B12	122.488276522615	MYC_1	64.5	IMR90p2
73.5	B12	123.674307950932	MYC_1	64.5	IMR90p2
74.0	B12	125.228257890663	MYC_1	64.5	IMR90p2
74.5	B12	128.401648801126	MYC_1	64.5	IMR90p2
75.0	B12	132.164013036994	MYC_1	64.5	IMR90p2
75.5	B12	135.404895280803	MYC_1	64.5	IMR90p2
76.0	B12	138.48269493921	MYC_1	64.5	IMR90p2
76.5	B12	140.404425325066	MYC_1	64.5	IMR90p2
77.0	B12	140.389933641561	MYC_1	64.5	IMR90p2
77.5	B12	140.204707290667	MYC_1	64.5	IMR90p2
78.0	B12	143.459122313841	MYC_1	64.5	IMR90p2
78.5	B12	154.788954691005	MYC_1	64.5	IMR90p2
79.0	B12	184.621199110578	MYC_1	64.5	IMR90p2
79.5	B12	241.654894085462	MYC_1	64.5	IMR90p2
80.0	B12	310.923631143453	MYC_1	64.5	IMR90p2
80.5	B12	369.907720516926	MYC_1	64.5	IMR90p2
81.0	B12	407.962977578936	MYC_1	64.5	IMR90p2
81.5	B12	405.3889306866	MYC_1	64.5	IMR90p2
82.0	B12	343.130498279089	MYC_1	64.5	IMR90p2
82.5	B12	248.308582008149	MYC_1	64.5	IMR90p2
83.0	B12	158.505254877122	MYC_1	64.5	IMR90p2
83.5	B12	81.5397966772626	MYC_1	64.5	IMR90p2
84.0	B12	27.0998919935124	MYC_1	64.5	IMR90p2
84.5	B12	5.37323493550497	MYC_1	64.5	IMR90p2
85.0	B12	3.10698670065307	MYC_1	64.5	IMR90p2
85.5	B12	2.69837475386333	MYC_1	64.5	IMR90p2
86.0	B12	2.2360626240029	MYC_1	64.5	IMR90p2
86.5	B12	2.15954077026174	MYC_1	64.5	IMR90p2
87.0	B12	2.6689064519029	MYC_1	64.5	IMR90p2
87.5	B12	2.97534094007995	MYC_1	64.5	IMR90p2
88.0	B12	3.14803571041415	MYC_1	64.5	IMR90p2
88.5	B12	3.59276613119789	MYC_1	64.5	IMR90p2
89.0	B12	3.57505206593328	MYC_1	64.5	IMR90p2
89.5	B12	2.83979189965811	MYC_1	64.5	IMR90p2
90.0	B12	2.62895564064058	MYC_1	64.5	IMR90p2
90.5	B12	2.68500937273865	MYC_1	64.5	IMR90p2
91.0	B12	2.46058562910525	MYC_1	64.5	IMR90p2
91.5	B12	2.59586995548818	MYC_1	64.5	IMR90p2
92.0	B12	3.01467772596959	MYC_1	64.5	IMR90p2
92.5	B12	3.22668690376867	MYC_1	64.5	IMR90p2
93.0	B12	3.46981441201257	MYC_1	64.5	IMR90p2
93.5	B12	4.20206280556613	MYC_1	64.5	IMR90p2
94.0	B12	4.38692459426142	MYC_1	64.5	IMR90p2
94.5	B12	5.89372397624487	MYC_1	64.5	IMR90p2
95.0	B12	3.2941975142125	MYC_1	64.5	IMR90p2
55.0	C12	1.1140213913867	MYC_1	63.3	IMR90p2
55.5	C12	2.41371301467132	MYC_1	63.3	IMR90p2
56.0	C12	2.22804278277351	MYC_1	63.3	IMR90p2
56.5	C12	2.22804278276624	MYC_1	63.3	IMR90p2
57.0	C12	2.22804278282763	MYC_1	63.3	IMR90p2
57.5	C12	2.29209160826815	MYC_1	63.3	IMR90p2
58.0	C12	1.56790802897615	MYC_1	63.3	IMR90p2
58.5	C12	2.73874527987186	MYC_1	63.3	IMR90p2
59.0	C12	6.69140233385167	MYC_1	63.3	IMR90p2
59.5	C12	9.84547766896401	MYC_1	63.3	IMR90p2
60.0	C12	12.8091726024236	MYC_1	63.3	IMR90p2
60.5	C12	18.5030177775641	MYC_1	63.3	IMR90p2
61.0	C12	22.978993277973	MYC_1	63.3	IMR90p2
61.5	C12	25.3117355393343	MYC_1	63.3	IMR90p2
62.0	C12	29.5189997434259	MYC_1	63.3	IMR90p2
62.5	C12	32.9578270041861	MYC_1	63.3	IMR90p2
63.0	C12	35.5291937580473	MYC_1	63.3	IMR90p2
63.5	C12	40.7372587185498	MYC_1	63.3	IMR90p2
64.0	C12	47.5662093064021	MYC_1	63.3	IMR90p2
64.5	C12	55.476307523671	MYC_1	63.3	IMR90p2
65.0	C12	65.4636595895039	MYC_1	63.3	IMR90p2
65.5	C12	77.0995149295819	MYC_1	63.3	IMR90p2
66.0	C12	88.7178752296986	MYC_1	63.3	IMR90p2
66.5	C12	99.2574679412525	MYC_1	63.3	IMR90p2
67.0	C12	106.830297828119	MYC_1	63.3	IMR90p2
67.5	C12	112.809935736327	MYC_1	63.3	IMR90p2
68.0	C12	117.431881603388	MYC_1	63.3	IMR90p2
68.5	C12	119.710084536742	MYC_1	63.3	IMR90p2
69.0	C12	120.935841718671	MYC_1	63.3	IMR90p2
69.5	C12	122.613183933164	MYC_1	63.3	IMR90p2
70.0	C12	124.755740903218	MYC_1	63.3	IMR90p2
70.5	C12	124.937900372203	MYC_1	63.3	IMR90p2
71.0	C12	125.163147139162	MYC_1	63.3	IMR90p2
71.5	C12	126.223516075736	MYC_1	63.3	IMR90p2
72.0	C12	126.566509522807	MYC_1	63.3	IMR90p2
72.5	C12	124.853873727454	MYC_1	63.3	IMR90p2
73.0	C12	124.226809182917	MYC_1	63.3	IMR90p2
73.5	C12	123.603013343061	MYC_1	63.3	IMR90p2
74.0	C12	121.643451814984	MYC_1	63.3	IMR90p2
74.5	C12	119.824043304564	MYC_1	63.3	IMR90p2
75.0	C12	118.40246724257	MYC_1	63.3	IMR90p2
75.5	C12	117.205341825932	MYC_1	63.3	IMR90p2
76.0	C12	116.575966641128	MYC_1	63.3	IMR90p2
76.5	C12	116.812110570191	MYC_1	63.3	IMR90p2
77.0	C12	118.722183777199	MYC_1	63.3	IMR90p2
77.5	C12	124.33942513667	MYC_1	63.3	IMR90p2
78.0	C12	133.465499986023	MYC_1	63.3	IMR90p2
78.5	C12	150.697685630017	MYC_1	63.3	IMR90p2
79.0	C12	188.446398560935	MYC_1	63.3	IMR90p2
79.5	C12	251.61110604927	MYC_1	63.3	IMR90p2
80.0	C12	321.528161224296	MYC_1	63.3	IMR90p2
80.5	C12	379.934075663635	MYC_1	63.3	IMR90p2
81.0	C12	416.511668274045	MYC_1	63.3	IMR90p2
81.5	C12	406.66871548945	MYC_1	63.3	IMR90p2
82.0	C12	336.750271378103	MYC_1	63.3	IMR90p2
82.5	C12	240.117595010122	MYC_1	63.3	IMR90p2
83.0	C12	149.635509682235	MYC_1	63.3	IMR90p2
83.5	C12	72.6446736433437	MYC_1	63.3	IMR90p2
84.0	C12	21.6364168726071	MYC_1	63.3	IMR90p2
84.5	C12	3.89945813175365	MYC_1	63.3	IMR90p2
85.0	C12	3.24102973025731	MYC_1	63.3	IMR90p2
85.5	C12	3.96726767040383	MYC_1	63.3	IMR90p2
86.0	C12	4.37786925984244	MYC_1	63.3	IMR90p2
86.5	C12	4.45038587877013	MYC_1	63.3	IMR90p2
87.0	C12	3.96545027721771	MYC_1	63.3	IMR90p2
87.5	C12	2.96932519293563	MYC_1	63.3	IMR90p2
88.0	C12	2.1426249939214	MYC_1	63.3	IMR90p2
88.5	C12	1.3323788551985	MYC_1	63.3	IMR90p2
89.0	C12	0.639899347450068	MYC_1	63.3	IMR90p2
89.5	C12	0.704879986292269	MYC_1	63.3	IMR90p2
90.0	C12	1.16934135092578	MYC_1	63.3	IMR90p2
90.5	C12	1.54688573470395	MYC_1	63.3	IMR90p2
91.0	C12	2.52583849256615	MYC_1	63.3	IMR90p2
91.5	C12	3.03284292770064	MYC_1	63.3	IMR90p2
92.0	C12	2.70318112765074	MYC_1	63.3	IMR90p2
92.5	C12	2.68849154018761	MYC_1	63.3	IMR90p2
93.0	C12	2.13165244141845	MYC_1	63.3	IMR90p2
93.5	C12	1.63626442900488	MYC_1	63.3	IMR90p2
94.0	C12	1.64454782751085	MYC_1	63.3	IMR90p2
94.5	C12	2.99826447799427	MYC_1	63.3	IMR90p2
95.0	C12	2.0166733040823	MYC_1	63.3	IMR90p2
55.0	D12	-8.01799249141777	MYC_1	61.4	IMR90p2
55.5	D12	-17.3723170647382	MYC_1	61.4	IMR90p2
56.0	D12	-16.0359849828344	MYC_1	61.4	IMR90p2
56.5	D12	-16.0359849828235	MYC_1	61.4	IMR90p2
57.0	D12	-16.0359849829097	MYC_1	61.4	IMR90p2
57.5	D12	-16.2851601165369	MYC_1	61.4	IMR90p2
58.0	D12	-14.7468685328115	MYC_1	61.4	IMR90p2
58.5	D12	-11.8191214383165	MYC_1	61.4	IMR90p2
59.0	D12	-9.24019512274424	MYC_1	61.4	IMR90p2
59.5	D12	-5.04064861268614	MYC_1	61.4	IMR90p2
60.0	D12	-0.440013979915193	MYC_1	61.4	IMR90p2
60.5	D12	4.0074290979727	MYC_1	61.4	IMR90p2
61.0	D12	10.3016100370799	MYC_1	61.4	IMR90p2
61.5	D12	17.5778825638654	MYC_1	61.4	IMR90p2
62.0	D12	24.8197339138273	MYC_1	61.4	IMR90p2
62.5	D12	33.2717597411305	MYC_1	61.4	IMR90p2
63.0	D12	43.2814340059472	MYC_1	61.4	IMR90p2
63.5	D12	53.1256352583129	MYC_1	61.4	IMR90p2
64.0	D12	62.7470563799595	MYC_1	61.4	IMR90p2
64.5	D12	72.9441813254393	MYC_1	61.4	IMR90p2
65.0	D12	81.6336459237251	MYC_1	61.4	IMR90p2
65.5	D12	88.716031487269	MYC_1	61.4	IMR90p2
66.0	D12	95.2825071864711	MYC_1	61.4	IMR90p2
66.5	D12	100.253376323172	MYC_1	61.4	IMR90p2
67.0	D12	102.93226272472	MYC_1	61.4	IMR90p2
67.5	D12	105.564046994341	MYC_1	61.4	IMR90p2
68.0	D12	107.636214598278	MYC_1	61.4	IMR90p2
68.5	D12	108.092591781676	MYC_1	61.4	IMR90p2
69.0	D12	108.98638963689	MYC_1	61.4	IMR90p2
69.5	D12	110.194775389941	MYC_1	61.4	IMR90p2
70.0	D12	110.28319034202	MYC_1	61.4	IMR90p2
70.5	D12	110.22847026143	MYC_1	61.4	IMR90p2
71.0	D12	111.038943557224	MYC_1	61.4	IMR90p2
71.5	D12	111.745216069595	MYC_1	61.4	IMR90p2
72.0	D12	113.520787786148	MYC_1	61.4	IMR90p2
72.5	D12	117.108625990165	MYC_1	61.4	IMR90p2
73.0	D12	121.12961494322	MYC_1	61.4	IMR90p2
73.5	D12	124.260634505344	MYC_1	61.4	IMR90p2
74.0	D12	125.296982388736	MYC_1	61.4	IMR90p2
74.5	D12	122.736967580815	MYC_1	61.4	IMR90p2
75.0	D12	117.525804748803	MYC_1	61.4	IMR90p2
75.5	D12	110.857705867233	MYC_1	61.4	IMR90p2
76.0	D12	103.880451616763	MYC_1	61.4	IMR90p2
76.5	D12	99.2297022054779	MYC_1	61.4	IMR90p2
77.0	D12	98.261245919315	MYC_1	61.4	IMR90p2
77.5	D12	100.037058304733	MYC_1	61.4	IMR90p2
78.0	D12	106.212500474968	MYC_1	61.4	IMR90p2
78.5	D12	119.531758221101	MYC_1	61.4	IMR90p2
79.0	D12	144.176860852397	MYC_1	61.4	IMR90p2
79.5	D12	189.265209870446	MYC_1	61.4	IMR90p2
80.0	D12	246.131095201925	MYC_1	61.4	IMR90p2
80.5	D12	294.531740735979	MYC_1	61.4	IMR90p2
81.0	D12	326.038514903156	MYC_1	61.4	IMR90p2
81.5	D12	329.207393396144	MYC_1	61.4	IMR90p2
82.0	D12	284.14664794905	MYC_1	61.4	IMR90p2
82.5	D12	207.781023590447	MYC_1	61.4	IMR90p2
83.0	D12	134.333420489205	MYC_1	61.4	IMR90p2
83.5	D12	71.7233953884427	MYC_1	61.4	IMR90p2
84.0	D12	25.370429561262	MYC_1	61.4	IMR90p2
84.5	D12	5.41922577967063	MYC_1	61.4	IMR90p2
85.0	D12	3.49978201501409	MYC_1	61.4	IMR90p2
85.5	D12	3.33443427244879	MYC_1	61.4	IMR90p2
86.0	D12	2.88616198574022	MYC_1	61.4	IMR90p2
86.5	D12	2.70013337959017	MYC_1	61.4	IMR90p2
87.0	D12	2.36294006736438	MYC_1	61.4	IMR90p2
87.5	D12	2.22406677477255	MYC_1	61.4	IMR90p2
88.0	D12	2.69327073611834	MYC_1	61.4	IMR90p2
88.5	D12	3.04375478314904	MYC_1	61.4	IMR90p2
89.0	D12	3.01982029585395	MYC_1	61.4	IMR90p2
89.5	D12	3.10705308262408	MYC_1	61.4	IMR90p2
90.0	D12	3.05184700818927	MYC_1	61.4	IMR90p2
90.5	D12	2.69634979824616	MYC_1	61.4	IMR90p2
91.0	D12	2.34343833004499	MYC_1	61.4	IMR90p2
91.5	D12	2.17825305471717	MYC_1	61.4	IMR90p2
92.0	D12	2.07902805077845	MYC_1	61.4	IMR90p2
92.5	D12	1.97744541642641	MYC_1	61.4	IMR90p2
93.0	D12	2.16713528095534	MYC_1	61.4	IMR90p2
93.5	D12	2.7962913115266	MYC_1	61.4	IMR90p2
94.0	D12	3.03555443111929	MYC_1	61.4	IMR90p2
94.5	D12	4.44359965925344	MYC_1	61.4	IMR90p2
95.0	D12	2.68702044232316	MYC_1	61.4	IMR90p2
55.0	E12	-19.9906060448603	MYC_1	59.0	IMR90p2
55.5	E12	-43.3129797638643	MYC_1	59.0	IMR90p2
56.0	E12	-39.98121208972	MYC_1	59.0	IMR90p2
56.5	E12	-39.981212089711	MYC_1	59.0	IMR90p2
57.0	E12	-39.9812120897848	MYC_1	59.0	IMR90p2
57.5	E12	-40.5626500893297	MYC_1	59.0	IMR90p2
58.0	E12	-37.2279546311046	MYC_1	59.0	IMR90p2
58.5	E12	-28.5975847548044	MYC_1	59.0	IMR90p2
59.0	E12	-20.6287344769464	MYC_1	59.0	IMR90p2
59.5	E12	-12.8704230307204	MYC_1	59.0	IMR90p2
60.0	E12	-5.01266603339923	MYC_1	59.0	IMR90p2
60.5	E12	1.54770856329208	MYC_1	59.0	IMR90p2
61.0	E12	8.04022938072762	MYC_1	59.0	IMR90p2
61.5	E12	15.6185571951988	MYC_1	59.0	IMR90p2
62.0	E12	22.8883104688565	MYC_1	59.0	IMR90p2
62.5	E12	30.0483189023693	MYC_1	59.0	IMR90p2
63.0	E12	39.5119659764645	MYC_1	59.0	IMR90p2
63.5	E12	50.2168257732181	MYC_1	59.0	IMR90p2
64.0	E12	59.8212872949449	MYC_1	59.0	IMR90p2
64.5	E12	68.0060353461598	MYC_1	59.0	IMR90p2
65.0	E12	76.3203870317363	MYC_1	59.0	IMR90p2
65.5	E12	82.9859048726591	MYC_1	59.0	IMR90p2
66.0	E12	85.9156258077281	MYC_1	59.0	IMR90p2
66.5	E12	88.2202334674932	MYC_1	59.0	IMR90p2
67.0	E12	90.8960395426765	MYC_1	59.0	IMR90p2
67.5	E12	90.6561619897587	MYC_1	59.0	IMR90p2
68.0	E12	89.9783653488909	MYC_1	59.0	IMR90p2
68.5	E12	91.0706834443655	MYC_1	59.0	IMR90p2
69.0	E12	91.2907985078562	MYC_1	59.0	IMR90p2
69.5	E12	90.7657792787611	MYC_1	59.0	IMR90p2
70.0	E12	90.4739926590948	MYC_1	59.0	IMR90p2
70.5	E12	89.0514770630435	MYC_1	59.0	IMR90p2
71.0	E12	87.8597954636148	MYC_1	59.0	IMR90p2
71.5	E12	86.6131651865413	MYC_1	59.0	IMR90p2
72.0	E12	84.890072125495	MYC_1	59.0	IMR90p2
72.5	E12	85.1197522998566	MYC_1	59.0	IMR90p2
73.0	E12	85.958831657911	MYC_1	59.0	IMR90p2
73.5	E12	85.1248183509126	MYC_1	59.0	IMR90p2
74.0	E12	84.970391712399	MYC_1	59.0	IMR90p2
74.5	E12	85.6958584562908	MYC_1	59.0	IMR90p2
75.0	E12	84.8357365313794	MYC_1	59.0	IMR90p2
75.5	E12	83.9389339488195	MYC_1	59.0	IMR90p2
76.0	E12	84.0997530506409	MYC_1	59.0	IMR90p2
76.5	E12	83.9608599207655	MYC_1	59.0	IMR90p2
77.0	E12	84.0126230793492	MYC_1	59.0	IMR90p2
77.5	E12	86.0958290696087	MYC_1	59.0	IMR90p2
78.0	E12	91.4457084468479	MYC_1	59.0	IMR90p2
78.5	E12	101.014144127909	MYC_1	59.0	IMR90p2
79.0	E12	120.420329258027	MYC_1	59.0	IMR90p2
79.5	E12	157.642044219252	MYC_1	59.0	IMR90p2
80.0	E12	203.061362002895	MYC_1	59.0	IMR90p2
80.5	E12	240.781174635824	MYC_1	59.0	IMR90p2
81.0	E12	266.149439071	MYC_1	59.0	IMR90p2
81.5	E12	268.662564119969	MYC_1	59.0	IMR90p2
82.0	E12	231.443045752122	MYC_1	59.0	IMR90p2
82.5	E12	170.01278895253	MYC_1	59.0	IMR90p2
83.0	E12	111.392341503193	MYC_1	59.0	IMR90p2
83.5	E12	60.7379739098565	MYC_1	59.0	IMR90p2
84.0	E12	23.0390224689853	MYC_1	59.0	IMR90p2
84.5	E12	6.61702081712906	MYC_1	59.0	IMR90p2
85.0	E12	4.54753671631329	MYC_1	59.0	IMR90p2
85.5	E12	4.48365989405727	MYC_1	59.0	IMR90p2
86.0	E12	4.49859673869673	MYC_1	59.0	IMR90p2
86.5	E12	4.59101226305989	MYC_1	59.0	IMR90p2
87.0	E12	4.79895984291312	MYC_1	59.0	IMR90p2
87.5	E12	5.04653620822756	MYC_1	59.0	IMR90p2
88.0	E12	5.15334496086632	MYC_1	59.0	IMR90p2
88.5	E12	5.22510192655756	MYC_1	59.0	IMR90p2
89.0	E12	4.79027218239924	MYC_1	59.0	IMR90p2
89.5	E12	4.4864148351632	MYC_1	59.0	IMR90p2
90.0	E12	4.6871793550194	MYC_1	59.0	IMR90p2
90.5	E12	5.05908550849915	MYC_1	59.0	IMR90p2
91.0	E12	5.52401997087043	MYC_1	59.0	IMR90p2
91.5	E12	6.759925996574	MYC_1	59.0	IMR90p2
92.0	E12	8.02329662204465	MYC_1	59.0	IMR90p2
92.5	E12	8.53446099491464	MYC_1	59.0	IMR90p2
93.0	E12	8.69478535515032	MYC_1	59.0	IMR90p2
93.5	E12	8.01809974531511	MYC_1	59.0	IMR90p2
94.0	E12	7.67941155936524	MYC_1	59.0	IMR90p2
94.5	E12	6.4449500159858	MYC_1	59.0	IMR90p2
95.0	E12	2.1722639942418	MYC_1	59.0	IMR90p2
55.0	F12	-19.511450632489	MYC_1	57.0	IMR90p2
55.5	F12	-42.2748097037261	MYC_1	57.0	IMR90p2
56.0	F12	-39.0229012649779	MYC_1	57.0	IMR90p2
56.5	F12	-39.0229012649843	MYC_1	57.0	IMR90p2
57.0	F12	-39.0229012649364	MYC_1	57.0	IMR90p2
57.5	F12	-39.7958964331375	MYC_1	57.0	IMR90p2
58.0	F12	-35.0185299014935	MYC_1	57.0	IMR90p2
58.5	F12	-25.8408101772677	MYC_1	57.0	IMR90p2
59.0	F12	-18.1529851787083	MYC_1	57.0	IMR90p2
59.5	F12	-10.1491915752588	MYC_1	57.0	IMR90p2
60.0	F12	-2.55105560464438	MYC_1	57.0	IMR90p2
60.5	F12	4.8107446287944	MYC_1	57.0	IMR90p2
61.0	F12	12.4065979504684	MYC_1	57.0	IMR90p2
61.5	F12	20.1136389019804	MYC_1	57.0	IMR90p2
62.0	F12	26.915530905959	MYC_1	57.0	IMR90p2
62.5	F12	33.861228477648	MYC_1	57.0	IMR90p2
63.0	F12	40.6121376022676	MYC_1	57.0	IMR90p2
63.5	F12	46.8047761399877	MYC_1	57.0	IMR90p2
64.0	F12	52.4868216076666	MYC_1	57.0	IMR90p2
64.5	F12	58.1305106815296	MYC_1	57.0	IMR90p2
65.0	F12	63.4683017838673	MYC_1	57.0	IMR90p2
65.5	F12	67.1449601118616	MYC_1	57.0	IMR90p2
66.0	F12	69.641948287136	MYC_1	57.0	IMR90p2
66.5	F12	71.6327115812443	MYC_1	57.0	IMR90p2
67.0	F12	73.1555175663339	MYC_1	57.0	IMR90p2
67.5	F12	73.0885838227749	MYC_1	57.0	IMR90p2
68.0	F12	73.0308438320686	MYC_1	57.0	IMR90p2
68.5	F12	73.2722603667538	MYC_1	57.0	IMR90p2
69.0	F12	72.6583312099759	MYC_1	57.0	IMR90p2
69.5	F12	71.7221179746969	MYC_1	57.0	IMR90p2
70.0	F12	71.6603982981958	MYC_1	57.0	IMR90p2
70.5	F12	71.6110687034458	MYC_1	57.0	IMR90p2
71.0	F12	71.0213764124692	MYC_1	57.0	IMR90p2
71.5	F12	71.047413007668	MYC_1	57.0	IMR90p2
72.0	F12	70.7406010279716	MYC_1	57.0	IMR90p2
72.5	F12	69.7802885358487	MYC_1	57.0	IMR90p2
73.0	F12	69.3797825543545	MYC_1	57.0	IMR90p2
73.5	F12	69.2517964065024	MYC_1	57.0	IMR90p2
74.0	F12	68.4314708488713	MYC_1	57.0	IMR90p2
74.5	F12	67.9328088890343	MYC_1	57.0	IMR90p2
75.0	F12	67.7712418816512	MYC_1	57.0	IMR90p2
75.5	F12	67.0564260154795	MYC_1	57.0	IMR90p2
76.0	F12	67.3963756833324	MYC_1	57.0	IMR90p2
76.5	F12	69.3994002506287	MYC_1	57.0	IMR90p2
77.0	F12	71.5185613777776	MYC_1	57.0	IMR90p2
77.5	F12	73.7593444025675	MYC_1	57.0	IMR90p2
78.0	F12	77.3386867846824	MYC_1	57.0	IMR90p2
78.5	F12	82.1364077925342	MYC_1	57.0	IMR90p2
79.0	F12	91.6123581051071	MYC_1	57.0	IMR90p2
79.5	F12	114.136225777572	MYC_1	57.0	IMR90p2
80.0	F12	145.16669614278	MYC_1	57.0	IMR90p2
80.5	F12	172.577670318952	MYC_1	57.0	IMR90p2
81.0	F12	192.095647815247	MYC_1	57.0	IMR90p2
81.5	F12	196.582942524153	MYC_1	57.0	IMR90p2
82.0	F12	172.085086501904	MYC_1	57.0	IMR90p2
82.5	F12	127.214775965745	MYC_1	57.0	IMR90p2
83.0	F12	83.292321340046	MYC_1	57.0	IMR90p2
83.5	F12	45.4189007003808	MYC_1	57.0	IMR90p2
84.0	F12	16.4784648463843	MYC_1	57.0	IMR90p2
84.5	F12	3.4424595763308	MYC_1	57.0	IMR90p2
85.0	F12	2.4783324133042	MYC_1	57.0	IMR90p2
85.5	F12	2.75899490817073	MYC_1	57.0	IMR90p2
86.0	F12	2.75944587148888	MYC_1	57.0	IMR90p2
86.5	F12	3.40914506013235	MYC_1	57.0	IMR90p2
87.0	F12	3.89105804037985	MYC_1	57.0	IMR90p2
87.5	F12	3.88424278006698	MYC_1	57.0	IMR90p2
88.0	F12	4.02687800452372	MYC_1	57.0	IMR90p2
88.5	F12	4.32554535836846	MYC_1	57.0	IMR90p2
89.0	F12	4.24801277274241	MYC_1	57.0	IMR90p2
89.5	F12	3.85696313956794	MYC_1	57.0	IMR90p2
90.0	F12	3.42880934754282	MYC_1	57.0	IMR90p2
90.5	F12	3.12570706748141	MYC_1	57.0	IMR90p2
91.0	F12	2.48587442839505	MYC_1	57.0	IMR90p2
91.5	F12	2.00030708788012	MYC_1	57.0	IMR90p2
92.0	F12	2.02477997178721	MYC_1	57.0	IMR90p2
92.5	F12	2.13870098356199	MYC_1	57.0	IMR90p2
93.0	F12	2.42173376110082	MYC_1	57.0	IMR90p2
93.5	F12	2.38340728747897	MYC_1	57.0	IMR90p2
94.0	F12	2.48712408850338	MYC_1	57.0	IMR90p2
94.5	F12	1.84334620941422	MYC_1	57.0	IMR90p2
95.0	F12	0.40039261511879	MYC_1	57.0	IMR90p2
55.0	G12	-11.9077867442646	MYC_1	55.7	IMR90p2
55.5	G12	-25.8002046125741	MYC_1	55.7	IMR90p2
56.0	G12	-23.8155734885299	MYC_1	55.7	IMR90p2
56.5	G12	-23.8155734885315	MYC_1	55.7	IMR90p2
57.0	G12	-23.8155734885081	MYC_1	55.7	IMR90p2
57.5	G12	-24.6144027202723	MYC_1	55.7	IMR90p2
58.0	G12	-19.7133954790211	MYC_1	55.7	IMR90p2
58.5	G12	-10.0327507419985	MYC_1	55.7	IMR90p2
59.0	G12	-1.37222153150742	MYC_1	55.7	IMR90p2
59.5	G12	6.85471763113162	MYC_1	55.7	IMR90p2
60.0	G12	13.73712125449	MYC_1	55.7	IMR90p2
60.5	G12	18.7763916208482	MYC_1	55.7	IMR90p2
61.0	G12	23.1025160804127	MYC_1	55.7	IMR90p2
61.5	G12	26.3561074343471	MYC_1	55.7	IMR90p2
62.0	G12	28.5176647087986	MYC_1	55.7	IMR90p2
62.5	G12	30.8474960760265	MYC_1	55.7	IMR90p2
63.0	G12	34.2311289867429	MYC_1	55.7	IMR90p2
63.5	G12	38.0650884585857	MYC_1	55.7	IMR90p2
64.0	G12	42.2949994279012	MYC_1	55.7	IMR90p2
64.5	G12	47.2434591220301	MYC_1	55.7	IMR90p2
65.0	G12	51.9475817726379	MYC_1	55.7	IMR90p2
65.5	G12	55.6398439982174	MYC_1	55.7	IMR90p2
66.0	G12	58.1051306571114	MYC_1	55.7	IMR90p2
66.5	G12	59.6021000219027	MYC_1	55.7	IMR90p2
67.0	G12	59.6697597474622	MYC_1	55.7	IMR90p2
67.5	G12	59.2495061074918	MYC_1	55.7	IMR90p2
68.0	G12	59.0811595334638	MYC_1	55.7	IMR90p2
68.5	G12	58.8732319298847	MYC_1	55.7	IMR90p2
69.0	G12	58.0445989861033	MYC_1	55.7	IMR90p2
69.5	G12	57.8164554627475	MYC_1	55.7	IMR90p2
70.0	G12	57.4469286002058	MYC_1	55.7	IMR90p2
70.5	G12	56.4034689566786	MYC_1	55.7	IMR90p2
71.0	G12	55.7042445438843	MYC_1	55.7	IMR90p2
71.5	G12	55.964119976899	MYC_1	55.7	IMR90p2
72.0	G12	55.8696853547336	MYC_1	55.7	IMR90p2
72.5	G12	55.616946380896	MYC_1	55.7	IMR90p2
73.0	G12	55.6768284580847	MYC_1	55.7	IMR90p2
73.5	G12	55.0067347747563	MYC_1	55.7	IMR90p2
74.0	G12	53.8757726225508	MYC_1	55.7	IMR90p2
74.5	G12	53.1050838603646	MYC_1	55.7	IMR90p2
75.0	G12	52.1757566285509	MYC_1	55.7	IMR90p2
75.5	G12	51.2437805028831	MYC_1	55.7	IMR90p2
76.0	G12	50.8949905691523	MYC_1	55.7	IMR90p2
76.5	G12	50.2955114536328	MYC_1	55.7	IMR90p2
77.0	G12	49.5947359514735	MYC_1	55.7	IMR90p2
77.5	G12	50.6556242869237	MYC_1	55.7	IMR90p2
78.0	G12	53.5980641312077	MYC_1	55.7	IMR90p2
78.5	G12	58.8169712193502	MYC_1	55.7	IMR90p2
79.0	G12	70.2758293053367	MYC_1	55.7	IMR90p2
79.5	G12	92.2881652747342	MYC_1	55.7	IMR90p2
80.0	G12	118.006869128787	MYC_1	55.7	IMR90p2
80.5	G12	139.163134671702	MYC_1	55.7	IMR90p2
81.0	G12	153.683582923195	MYC_1	55.7	IMR90p2
81.5	G12	154.364423198297	MYC_1	55.7	IMR90p2
82.0	G12	131.860060697604	MYC_1	55.7	IMR90p2
82.5	G12	96.3511303759855	MYC_1	55.7	IMR90p2
83.0	G12	62.8714691198424	MYC_1	55.7	IMR90p2
83.5	G12	33.4811233226159	MYC_1	55.7	IMR90p2
84.0	G12	12.1187069222314	MYC_1	55.7	IMR90p2
84.5	G12	3.29777517122096	MYC_1	55.7	IMR90p2
85.0	G12	2.33125276859039	MYC_1	55.7	IMR90p2
85.5	G12	2.2533007145974	MYC_1	55.7	IMR90p2
86.0	G12	2.73109572434248	MYC_1	55.7	IMR90p2
86.5	G12	2.99807594416853	MYC_1	55.7	IMR90p2
87.0	G12	3.33855806993921	MYC_1	55.7	IMR90p2
87.5	G12	3.80203466205228	MYC_1	55.7	IMR90p2
88.0	G12	3.7132700448517	MYC_1	55.7	IMR90p2
88.5	G12	3.09860225332704	MYC_1	55.7	IMR90p2
89.0	G12	2.98425090593577	MYC_1	55.7	IMR90p2
89.5	G12	2.79194604717071	MYC_1	55.7	IMR90p2
90.0	G12	2.5252580177202	MYC_1	55.7	IMR90p2
90.5	G12	2.87388918911182	MYC_1	55.7	IMR90p2
91.0	G12	3.28428612068018	MYC_1	55.7	IMR90p2
91.5	G12	3.26633201676299	MYC_1	55.7	IMR90p2
92.0	G12	3.23153030690008	MYC_1	55.7	IMR90p2
92.5	G12	2.69649400612582	MYC_1	55.7	IMR90p2
93.0	G12	1.88822053900799	MYC_1	55.7	IMR90p2
93.5	G12	0.789893972670939	MYC_1	55.7	IMR90p2
94.0	G12	-0.192927002589613	MYC_1	55.7	IMR90p2
94.5	G12	-1.96357402004082	MYC_1	55.7	IMR90p2
95.0	G12	-1.6473158719707	MYC_1	55.7	IMR90p2
55.0	H12	-6.68446980626879	MYC_1	55.0	IMR90p2
55.5	H12	-14.483017913582	MYC_1	55.0	IMR90p2
56.0	H12	-13.3689396125363	MYC_1	55.0	IMR90p2
56.5	H12	-13.3689396125337	MYC_1	55.0	IMR90p2
57.0	H12	-13.3689396125513	MYC_1	55.0	IMR90p2
57.5	H12	-14.1247076034259	MYC_1	55.0	IMR90p2
58.0	H12	-9.43598249025729	MYC_1	55.0	IMR90p2
58.5	H12	-0.394392103438918	MYC_1	55.0	IMR90p2
59.0	H12	5.86467241275795	MYC_1	55.0	IMR90p2
59.5	H12	11.0576037899002	MYC_1	55.0	IMR90p2
60.0	H12	15.8270392877574	MYC_1	55.0	IMR90p2
60.5	H12	19.3434156771845	MYC_1	55.0	IMR90p2
61.0	H12	22.1336310114123	MYC_1	55.0	IMR90p2
61.5	H12	24.8476059496969	MYC_1	55.0	IMR90p2
62.0	H12	26.1773299647518	MYC_1	55.0	IMR90p2
62.5	H12	27.0573690095702	MYC_1	55.0	IMR90p2
63.0	H12	28.8465151630124	MYC_1	55.0	IMR90p2
63.5	H12	30.865599517021	MYC_1	55.0	IMR90p2
64.0	H12	33.3598411815476	MYC_1	55.0	IMR90p2
64.5	H12	37.4436900761684	MYC_1	55.0	IMR90p2
65.0	H12	42.0543620160141	MYC_1	55.0	IMR90p2
65.5	H12	45.5846801711631	MYC_1	55.0	IMR90p2
66.0	H12	47.9471307271735	MYC_1	55.0	IMR90p2
66.5	H12	49.3730481548932	MYC_1	55.0	IMR90p2
67.0	H12	49.5443999173893	MYC_1	55.0	IMR90p2
67.5	H12	48.1356404080301	MYC_1	55.0	IMR90p2
68.0	H12	47.1881892842756	MYC_1	55.0	IMR90p2
68.5	H12	47.7019486513188	MYC_1	55.0	IMR90p2
69.0	H12	47.6058812409176	MYC_1	55.0	IMR90p2
69.5	H12	47.3558427136993	MYC_1	55.0	IMR90p2
70.0	H12	48.2968858633113	MYC_1	55.0	IMR90p2
70.5	H12	48.1321378950411	MYC_1	55.0	IMR90p2
71.0	H12	46.4258820243518	MYC_1	55.0	IMR90p2
71.5	H12	46.1225535312955	MYC_1	55.0	IMR90p2
72.0	H12	46.2011513164987	MYC_1	55.0	IMR90p2
72.5	H12	45.2374726191225	MYC_1	55.0	IMR90p2
73.0	H12	45.2497548697391	MYC_1	55.0	IMR90p2
73.5	H12	46.0969240026362	MYC_1	55.0	IMR90p2
74.0	H12	45.5594878962065	MYC_1	55.0	IMR90p2
74.5	H12	44.242484741971	MYC_1	55.0	IMR90p2
75.0	H12	43.5876795248695	MYC_1	55.0	IMR90p2
75.5	H12	42.3544892166468	MYC_1	55.0	IMR90p2
76.0	H12	40.8929585318029	MYC_1	55.0	IMR90p2
76.5	H12	40.2544539871055	MYC_1	55.0	IMR90p2
77.0	H12	40.4843175177717	MYC_1	55.0	IMR90p2
77.5	H12	41.2947789725396	MYC_1	55.0	IMR90p2
78.0	H12	43.3411339513713	MYC_1	55.0	IMR90p2
78.5	H12	47.0495299541898	MYC_1	55.0	IMR90p2
79.0	H12	54.3474507624919	MYC_1	55.0	IMR90p2
79.5	H12	69.7279293365631	MYC_1	55.0	IMR90p2
80.0	H12	89.960695207818	MYC_1	55.0	IMR90p2
80.5	H12	107.616486960045	MYC_1	55.0	IMR90p2
81.0	H12	120.344051078124	MYC_1	55.0	IMR90p2
81.5	H12	124.076091021139	MYC_1	55.0	IMR90p2
82.0	H12	109.639866351553	MYC_1	55.0	IMR90p2
82.5	H12	82.14852683264	MYC_1	55.0	IMR90p2
83.0	H12	55.0626171633568	MYC_1	55.0	IMR90p2
83.5	H12	31.5350966562394	MYC_1	55.0	IMR90p2
84.0	H12	13.1439356639219	MYC_1	55.0	IMR90p2
84.5	H12	4.46303544919141	MYC_1	55.0	IMR90p2
85.0	H12	3.34134738537989	MYC_1	55.0	IMR90p2
85.5	H12	3.38090593299262	MYC_1	55.0	IMR90p2
86.0	H12	3.23310662269125	MYC_1	55.0	IMR90p2
86.5	H12	3.53573776457131	MYC_1	55.0	IMR90p2
87.0	H12	3.66984642635316	MYC_1	55.0	IMR90p2
87.5	H12	3.51905441327347	MYC_1	55.0	IMR90p2
88.0	H12	3.73878466995455	MYC_1	55.0	IMR90p2
88.5	H12	3.49943682374737	MYC_1	55.0	IMR90p2
89.0	H12	2.65683634350177	MYC_1	55.0	IMR90p2
89.5	H12	2.16898450901726	MYC_1	55.0	IMR90p2
90.0	H12	1.86027141639994	MYC_1	55.0	IMR90p2
90.5	H12	1.13177867968835	MYC_1	55.0	IMR90p2
91.0	H12	1.13703856873394	MYC_1	55.0	IMR90p2
91.5	H12	1.67808812077106	MYC_1	55.0	IMR90p2
92.0	H12	1.90172762719811	MYC_1	55.0	IMR90p2
92.5	H12	2.33510613427615	MYC_1	55.0	IMR90p2
93.0	H12	2.91243582921271	MYC_1	55.0	IMR90p2
93.5	H12	3.24111826031094	MYC_1	55.0	IMR90p2
94.0	H12	3.32160155183618	MYC_1	55.0	IMR90p2
94.5	H12	4.08729905728813	MYC_1	55.0	IMR90p2
95.0	H12	2.09734474014675	MYC_1	55.0	IMR90p2
55.0	A12	0.835849367989567	MYC_1	65.0	IMR90p11
55.5	A12	1.81100696397766	MYC_1	65.0	IMR90p11
56.0	A12	1.67169873597936	MYC_1	65.0	IMR90p11
56.5	A12	1.67169873597595	MYC_1	65.0	IMR90p11
57.0	A12	1.67169873600233	MYC_1	65.0	IMR90p11
57.5	A12	1.56344628015529	MYC_1	65.0	IMR90p11
58.0	A12	2.37261005649157	MYC_1	65.0	IMR90p11
58.5	A12	2.68393541348155	MYC_1	65.0	IMR90p11
59.0	A12	2.98516579732075	MYC_1	65.0	IMR90p11
59.5	A12	2.38485629731031	MYC_1	65.0	IMR90p11
60.0	A12	1.91238981265906	MYC_1	65.0	IMR90p11
60.5	A12	3.30378804052918	MYC_1	65.0	IMR90p11
61.0	A12	5.08874740391366	MYC_1	65.0	IMR90p11
61.5	A12	8.25604865871389	MYC_1	65.0	IMR90p11
62.0	A12	15.63830344089	MYC_1	65.0	IMR90p11
62.5	A12	27.4462563187667	MYC_1	65.0	IMR90p11
63.0	A12	40.95686183776	MYC_1	65.0	IMR90p11
63.5	A12	55.3282043306792	MYC_1	65.0	IMR90p11
64.0	A12	70.0823616669753	MYC_1	65.0	IMR90p11
64.5	A12	83.7218145519855	MYC_1	65.0	IMR90p11
65.0	A12	94.3509454063693	MYC_1	65.0	IMR90p11
65.5	A12	103.073190536904	MYC_1	65.0	IMR90p11
66.0	A12	110.819131779765	MYC_1	65.0	IMR90p11
66.5	A12	115.769538776325	MYC_1	65.0	IMR90p11
67.0	A12	118.335545370635	MYC_1	65.0	IMR90p11
67.5	A12	119.890389589355	MYC_1	65.0	IMR90p11
68.0	A12	120.010693024922	MYC_1	65.0	IMR90p11
68.5	A12	119.233874027765	MYC_1	65.0	IMR90p11
69.0	A12	119.103858217627	MYC_1	65.0	IMR90p11
69.5	A12	118.958334652162	MYC_1	65.0	IMR90p11
70.0	A12	118.611904182039	MYC_1	65.0	IMR90p11
70.5	A12	119.479663289466	MYC_1	65.0	IMR90p11
71.0	A12	120.403462067832	MYC_1	65.0	IMR90p11
71.5	A12	120.415987828971	MYC_1	65.0	IMR90p11
72.0	A12	120.032506453227	MYC_1	65.0	IMR90p11
72.5	A12	120.527433138903	MYC_1	65.0	IMR90p11
73.0	A12	121.092427768611	MYC_1	65.0	IMR90p11
73.5	A12	121.859134501951	MYC_1	65.0	IMR90p11
74.0	A12	123.521107279931	MYC_1	65.0	IMR90p11
74.5	A12	125.524244863204	MYC_1	65.0	IMR90p11
75.0	A12	125.917239520016	MYC_1	65.0	IMR90p11
75.5	A12	124.383928686499	MYC_1	65.0	IMR90p11
76.0	A12	122.267056995094	MYC_1	65.0	IMR90p11
76.5	A12	120.65556199139	MYC_1	65.0	IMR90p11
77.0	A12	121.205579171525	MYC_1	65.0	IMR90p11
77.5	A12	125.879401437029	MYC_1	65.0	IMR90p11
78.0	A12	136.685791396675	MYC_1	65.0	IMR90p11
78.5	A12	156.242694505095	MYC_1	65.0	IMR90p11
79.0	A12	196.527460485357	MYC_1	65.0	IMR90p11
79.5	A12	263.125641221209	MYC_1	65.0	IMR90p11
80.0	A12	336.384992792928	MYC_1	65.0	IMR90p11
80.5	A12	396.501093894441	MYC_1	65.0	IMR90p11
81.0	A12	434.271720352409	MYC_1	65.0	IMR90p11
81.5	A12	423.969991550385	MYC_1	65.0	IMR90p11
82.0	A12	351.151541431174	MYC_1	65.0	IMR90p11
82.5	A12	250.703887273087	MYC_1	65.0	IMR90p11
83.0	A12	157.029054030115	MYC_1	65.0	IMR90p11
83.5	A12	78.0150482653295	MYC_1	65.0	IMR90p11
84.0	A12	25.3488617521139	MYC_1	65.0	IMR90p11
84.5	A12	6.4505841096784	MYC_1	65.0	IMR90p11
85.0	A12	5.69257537777099	MYC_1	65.0	IMR90p11
85.5	A12	5.97940705862044	MYC_1	65.0	IMR90p11
86.0	A12	4.8002419480099	MYC_1	65.0	IMR90p11
86.5	A12	3.89493118174698	MYC_1	65.0	IMR90p11
87.0	A12	3.63699133073158	MYC_1	65.0	IMR90p11
87.5	A12	3.00312390838468	MYC_1	65.0	IMR90p11
88.0	A12	2.83234251007968	MYC_1	65.0	IMR90p11
88.5	A12	3.61242966141231	MYC_1	65.0	IMR90p11
89.0	A12	4.24657365130724	MYC_1	65.0	IMR90p11
89.5	A12	4.33365034503447	MYC_1	65.0	IMR90p11
90.0	A12	3.93666377495839	MYC_1	65.0	IMR90p11
90.5	A12	3.58844675051705	MYC_1	65.0	IMR90p11
91.0	A12	3.14698325896262	MYC_1	65.0	IMR90p11
91.5	A12	2.96806404978804	MYC_1	65.0	IMR90p11
92.0	A12	3.42573509785689	MYC_1	65.0	IMR90p11
92.5	A12	4.40212688291922	MYC_1	65.0	IMR90p11
93.0	A12	4.91606845585994	MYC_1	65.0	IMR90p11
93.5	A12	4.80552063914882	MYC_1	65.0	IMR90p11
94.0	A12	4.99755103764358	MYC_1	65.0	IMR90p11
94.5	A12	4.34618472053774	MYC_1	65.0	IMR90p11
95.0	A12	1.44201164683648	MYC_1	65.0	IMR90p11
55.0	B12	0.949629106861721	MYC_1	64.5	IMR90p11
55.5	B12	2.05752973153335	MYC_1	64.5	IMR90p11
56.0	B12	1.89925821372401	MYC_1	64.5	IMR90p11
56.5	B12	1.89925821373049	MYC_1	64.5	IMR90p11
57.0	B12	1.89925821367672	MYC_1	64.5	IMR90p11
57.5	B12	1.7572720852969	MYC_1	64.5	IMR90p11
58.0	B12	2.65700640474756	MYC_1	64.5	IMR90p11
58.5	B12	4.17959996320633	MYC_1	64.5	IMR90p11
59.0	B12	5.47486768936369	MYC_1	64.5	IMR90p11
59.5	B12	7.0751770032075	MYC_1	64.5	IMR90p11
60.0	B12	8.75667304794979	MYC_1	64.5	IMR90p11
60.5	B12	11.6381823683861	MYC_1	64.5	IMR90p11
61.0	B12	15.1169222004436	MYC_1	64.5	IMR90p11
61.5	B12	17.5635219330551	MYC_1	64.5	IMR90p11
62.0	B12	21.6008694275577	MYC_1	64.5	IMR90p11
62.5	B12	28.2062025493992	MYC_1	64.5	IMR90p11
63.0	B12	35.5041268718345	MYC_1	64.5	IMR90p11
63.5	B12	44.8204087382546	MYC_1	64.5	IMR90p11
64.0	B12	57.5018804488724	MYC_1	64.5	IMR90p11
64.5	B12	71.0647400201984	MYC_1	64.5	IMR90p11
65.0	B12	84.0877914716318	MYC_1	64.5	IMR90p11
65.5	B12	96.4742202411475	MYC_1	64.5	IMR90p11
66.0	B12	106.38989101261	MYC_1	64.5	IMR90p11
66.5	B12	112.682062588517	MYC_1	64.5	IMR90p11
67.0	B12	116.553035711655	MYC_1	64.5	IMR90p11
67.5	B12	118.473057449625	MYC_1	64.5	IMR90p11
68.0	B12	118.265153623533	MYC_1	64.5	IMR90p11
68.5	B12	117.780053508904	MYC_1	64.5	IMR90p11
69.0	B12	118.268898264765	MYC_1	64.5	IMR90p11
69.5	B12	118.901232086212	MYC_1	64.5	IMR90p11
70.0	B12	119.814553772822	MYC_1	64.5	IMR90p11
70.5	B12	121.042196130615	MYC_1	64.5	IMR90p11
71.0	B12	121.399174753304	MYC_1	64.5	IMR90p11
71.5	B12	120.97926051575	MYC_1	64.5	IMR90p11
72.0	B12	120.470356308244	MYC_1	64.5	IMR90p11
72.5	B12	119.369811342483	MYC_1	64.5	IMR90p11
73.0	B12	118.164080236438	MYC_1	64.5	IMR90p11
73.5	B12	117.99926654733	MYC_1	64.5	IMR90p11
74.0	B12	118.366337304529	MYC_1	64.5	IMR90p11
74.5	B12	117.786929223331	MYC_1	64.5	IMR90p11
75.0	B12	116.907709298358	MYC_1	64.5	IMR90p11
75.5	B12	117.035865791862	MYC_1	64.5	IMR90p11
76.0	B12	116.557180433838	MYC_1	64.5	IMR90p11
76.5	B12	115.763618634367	MYC_1	64.5	IMR90p11
77.0	B12	117.396450832461	MYC_1	64.5	IMR90p11
77.5	B12	122.723847007231	MYC_1	64.5	IMR90p11
78.0	B12	132.581962693974	MYC_1	64.5	IMR90p11
78.5	B12	151.978635572599	MYC_1	64.5	IMR90p11
79.0	B12	193.493684694644	MYC_1	64.5	IMR90p11
79.5	B12	262.604273114001	MYC_1	64.5	IMR90p11
80.0	B12	339.715333184332	MYC_1	64.5	IMR90p11
80.5	B12	403.633254262416	MYC_1	64.5	IMR90p11
81.0	B12	444.173733072645	MYC_1	64.5	IMR90p11
81.5	B12	435.437433254737	MYC_1	64.5	IMR90p11
82.0	B12	361.968850297418	MYC_1	64.5	IMR90p11
82.5	B12	259.073981644324	MYC_1	64.5	IMR90p11
83.0	B12	162.636783961976	MYC_1	64.5	IMR90p11
83.5	B12	80.0085629956729	MYC_1	64.5	IMR90p11
84.0	B12	24.1682512904389	MYC_1	64.5	IMR90p11
84.5	B12	4.03346529075964	MYC_1	64.5	IMR90p11
85.0	B12	2.09409256180533	MYC_1	64.5	IMR90p11
85.5	B12	1.80998917049641	MYC_1	64.5	IMR90p11
86.0	B12	2.16881707549885	MYC_1	64.5	IMR90p11
86.5	B12	2.9248045652725	MYC_1	64.5	IMR90p11
87.0	B12	3.24365252468692	MYC_1	64.5	IMR90p11
87.5	B12	3.55198743090386	MYC_1	64.5	IMR90p11
88.0	B12	3.53134212980234	MYC_1	64.5	IMR90p11
88.5	B12	2.76095854026903	MYC_1	64.5	IMR90p11
89.0	B12	2.25297683735437	MYC_1	64.5	IMR90p11
89.5	B12	2.10298089895764	MYC_1	64.5	IMR90p11
90.0	B12	1.8929955332278	MYC_1	64.5	IMR90p11
90.5	B12	2.02867468915019	MYC_1	64.5	IMR90p11
91.0	B12	2.62140584279257	MYC_1	64.5	IMR90p11
91.5	B12	2.28810687398862	MYC_1	64.5	IMR90p11
92.0	B12	1.60860400272952	MYC_1	64.5	IMR90p11
92.5	B12	1.40788985149322	MYC_1	64.5	IMR90p11
93.0	B12	1.03448656083305	MYC_1	64.5	IMR90p11
93.5	B12	0.855882306294632	MYC_1	64.5	IMR90p11
94.0	B12	0.980594344088843	MYC_1	64.5	IMR90p11
94.5	B12	1.9630826499652	MYC_1	64.5	IMR90p11
95.0	B12	1.22126837893535	MYC_1	64.5	IMR90p11
55.0	C12	-1.96588405245598	MYC_1	63.3	IMR90p11
55.5	C12	-4.25941544698651	MYC_1	63.3	IMR90p11
56.0	C12	-3.9317681049107	MYC_1	63.3	IMR90p11
56.5	C12	-3.9317681049198	MYC_1	63.3	IMR90p11
57.0	C12	-3.93176810485124	MYC_1	63.3	IMR90p11
57.5	C12	-4.37373058682476	MYC_1	63.3	IMR90p11
58.0	C12	-1.29406948837243	MYC_1	63.3	IMR90p11
58.5	C12	1.67052310514259	MYC_1	63.3	IMR90p11
59.0	C12	2.49770740090923	MYC_1	63.3	IMR90p11
59.5	C12	6.87687385286813	MYC_1	63.3	IMR90p11
60.0	C12	10.6670334361686	MYC_1	63.3	IMR90p11
60.5	C12	11.5866717620098	MYC_1	63.3	IMR90p11
61.0	C12	14.3032277339331	MYC_1	63.3	IMR90p11
61.5	C12	18.2631935888393	MYC_1	63.3	IMR90p11
62.0	C12	20.3754120293793	MYC_1	63.3	IMR90p11
62.5	C12	26.4111497217534	MYC_1	63.3	IMR90p11
63.0	C12	35.6665883566426	MYC_1	63.3	IMR90p11
63.5	C12	45.3167860151815	MYC_1	63.3	IMR90p11
64.0	C12	58.338025880706	MYC_1	63.3	IMR90p11
64.5	C12	72.0823827957064	MYC_1	63.3	IMR90p11
65.0	C12	82.938361919284	MYC_1	63.3	IMR90p11
65.5	C12	93.553348966086	MYC_1	63.3	IMR90p11
66.0	C12	103.118311163732	MYC_1	63.3	IMR90p11
66.5	C12	107.769643936413	MYC_1	63.3	IMR90p11
67.0	C12	111.362990795602	MYC_1	63.3	IMR90p11
67.5	C12	114.688224586668	MYC_1	63.3	IMR90p11
68.0	C12	116.346204914051	MYC_1	63.3	IMR90p11
68.5	C12	117.491699882954	MYC_1	63.3	IMR90p11
69.0	C12	118.845286788806	MYC_1	63.3	IMR90p11
69.5	C12	119.401675867894	MYC_1	63.3	IMR90p11
70.0	C12	120.192716931102	MYC_1	63.3	IMR90p11
70.5	C12	119.901206940064	MYC_1	63.3	IMR90p11
71.0	C12	118.111822775847	MYC_1	63.3	IMR90p11
71.5	C12	117.592090030043	MYC_1	63.3	IMR90p11
72.0	C12	116.912080593625	MYC_1	63.3	IMR90p11
72.5	C12	114.984209312547	MYC_1	63.3	IMR90p11
73.0	C12	114.337082245977	MYC_1	63.3	IMR90p11
73.5	C12	114.864125153257	MYC_1	63.3	IMR90p11
74.0	C12	114.933161849341	MYC_1	63.3	IMR90p11
74.5	C12	115.881453280599	MYC_1	63.3	IMR90p11
75.0	C12	117.478246855132	MYC_1	63.3	IMR90p11
75.5	C12	117.930474211818	MYC_1	63.3	IMR90p11
76.0	C12	117.794179286394	MYC_1	63.3	IMR90p11
76.5	C12	118.069282856753	MYC_1	63.3	IMR90p11
77.0	C12	119.448556836174	MYC_1	63.3	IMR90p11
77.5	C12	123.328575150929	MYC_1	63.3	IMR90p11
78.0	C12	132.737162820839	MYC_1	63.3	IMR90p11
78.5	C12	151.374411905926	MYC_1	63.3	IMR90p11
79.0	C12	189.252589278896	MYC_1	63.3	IMR90p11
79.5	C12	253.847453300793	MYC_1	63.3	IMR90p11
80.0	C12	327.720950783534	MYC_1	63.3	IMR90p11
80.5	C12	388.526881027724	MYC_1	63.3	IMR90p11
81.0	C12	426.996416618597	MYC_1	63.3	IMR90p11
81.5	C12	420.789274788531	MYC_1	63.3	IMR90p11
82.0	C12	351.685189386826	MYC_1	63.3	IMR90p11
82.5	C12	252.18896554157	MYC_1	63.3	IMR90p11
83.0	C12	159.569653383608	MYC_1	63.3	IMR90p11
83.5	C12	80.2388358448071	MYC_1	63.3	IMR90p11
84.0	C12	25.1508423593909	MYC_1	63.3	IMR90p11
84.5	C12	4.8842196317446	MYC_1	63.3	IMR90p11
85.0	C12	3.53156234902303	MYC_1	63.3	IMR90p11
85.5	C12	3.14216922869838	MYC_1	63.3	IMR90p11
86.0	C12	2.77786314313028	MYC_1	63.3	IMR90p11
86.5	C12	3.0085986702569	MYC_1	63.3	IMR90p11
87.0	C12	3.04483955320114	MYC_1	63.3	IMR90p11
87.5	C12	2.70893475806849	MYC_1	63.3	IMR90p11
88.0	C12	2.55271199437158	MYC_1	63.3	IMR90p11
88.5	C12	2.89068141655264	MYC_1	63.3	IMR90p11
89.0	C12	2.61956313739739	MYC_1	63.3	IMR90p11
89.5	C12	2.07884104825263	MYC_1	63.3	IMR90p11
90.0	C12	2.06070499204219	MYC_1	63.3	IMR90p11
90.5	C12	2.06896899491005	MYC_1	63.3	IMR90p11
91.0	C12	1.64046452107607	MYC_1	63.3	IMR90p11
91.5	C12	2.32221450995536	MYC_1	63.3	IMR90p11
92.0	C12	3.06923443577227	MYC_1	63.3	IMR90p11
92.5	C12	2.87645313042492	MYC_1	63.3	IMR90p11
93.0	C12	2.85780173410814	MYC_1	63.3	IMR90p11
93.5	C12	2.96810115838304	MYC_1	63.3	IMR90p11
94.0	C12	2.45682466019355	MYC_1	63.3	IMR90p11
94.5	C12	2.47715842794435	MYC_1	63.3	IMR90p11
95.0	C12	1.33513948636539	MYC_1	63.3	IMR90p11
55.0	D12	-2.3263934343106	MYC_1	61.4	IMR90p11
55.5	D12	-5.04051910767271	MYC_1	61.4	IMR90p11
56.0	D12	-4.65278686862098	MYC_1	61.4	IMR90p11
56.5	D12	-4.65278686861245	MYC_1	61.4	IMR90p11
57.0	D12	-4.65278686868066	MYC_1	61.4	IMR90p11
57.5	D12	-5.03391858399414	MYC_1	61.4	IMR90p11
58.0	D12	-2.71595660517301	MYC_1	61.4	IMR90p11
58.5	D12	2.11547019268778	MYC_1	61.4	IMR90p11
59.0	D12	5.88405460622391	MYC_1	61.4	IMR90p11
59.5	D12	9.48349277578961	MYC_1	61.4	IMR90p11
60.0	D12	12.3689279535294	MYC_1	61.4	IMR90p11
60.5	D12	14.5970394694339	MYC_1	61.4	IMR90p11
61.0	D12	16.7318560931757	MYC_1	61.4	IMR90p11
61.5	D12	18.2380391277236	MYC_1	61.4	IMR90p11
62.0	D12	20.2710657787256	MYC_1	61.4	IMR90p11
62.5	D12	24.5086456188996	MYC_1	61.4	IMR90p11
63.0	D12	29.7693745393561	MYC_1	61.4	IMR90p11
63.5	D12	35.3993989792912	MYC_1	61.4	IMR90p11
64.0	D12	43.0488773756875	MYC_1	61.4	IMR90p11
64.5	D12	51.6938756345181	MYC_1	61.4	IMR90p11
65.0	D12	59.2680129257873	MYC_1	61.4	IMR90p11
65.5	D12	67.1639897612688	MYC_1	61.4	IMR90p11
66.0	D12	75.8219705773373	MYC_1	61.4	IMR90p11
66.5	D12	83.3087667150604	MYC_1	61.4	IMR90p11
67.0	D12	89.5340580462234	MYC_1	61.4	IMR90p11
67.5	D12	95.3691779157887	MYC_1	61.4	IMR90p11
68.0	D12	100.366675211998	MYC_1	61.4	IMR90p11
68.5	D12	104.293533342453	MYC_1	61.4	IMR90p11
69.0	D12	107.730907367327	MYC_1	61.4	IMR90p11
69.5	D12	110.544741213419	MYC_1	61.4	IMR90p11
70.0	D12	112.897471530618	MYC_1	61.4	IMR90p11
70.5	D12	115.287913789596	MYC_1	61.4	IMR90p11
71.0	D12	118.343840169372	MYC_1	61.4	IMR90p11
71.5	D12	123.214713081886	MYC_1	61.4	IMR90p11
72.0	D12	129.823925164942	MYC_1	61.4	IMR90p11
72.5	D12	137.104177045071	MYC_1	61.4	IMR90p11
73.0	D12	144.503418311723	MYC_1	61.4	IMR90p11
73.5	D12	151.095854621605	MYC_1	61.4	IMR90p11
74.0	D12	154.2892333479	MYC_1	61.4	IMR90p11
74.5	D12	153.44464335551	MYC_1	61.4	IMR90p11
75.0	D12	149.055241558103	MYC_1	61.4	IMR90p11
75.5	D12	140.297752801674	MYC_1	61.4	IMR90p11
76.0	D12	127.914218631122	MYC_1	61.4	IMR90p11
76.5	D12	114.621604431738	MYC_1	61.4	IMR90p11
77.0	D12	103.516409460846	MYC_1	61.4	IMR90p11
77.5	D12	96.5636653000893	MYC_1	61.4	IMR90p11
78.0	D12	95.8212415547059	MYC_1	61.4	IMR90p11
78.5	D12	102.62052468311	MYC_1	61.4	IMR90p11
79.0	D12	122.655422870252	MYC_1	61.4	IMR90p11
79.5	D12	160.522856977415	MYC_1	61.4	IMR90p11
80.0	D12	205.223040533828	MYC_1	61.4	IMR90p11
80.5	D12	242.278396776168	MYC_1	61.4	IMR90p11
81.0	D12	266.780262957446	MYC_1	61.4	IMR90p11
81.5	D12	265.801324420808	MYC_1	61.4	IMR90p11
82.0	D12	225.147550861675	MYC_1	61.4	IMR90p11
82.5	D12	162.681455368336	MYC_1	61.4	IMR90p11
83.0	D12	104.293549373982	MYC_1	61.4	IMR90p11
83.5	D12	54.9244964103485	MYC_1	61.4	IMR90p11
84.0	D12	19.2457232061872	MYC_1	61.4	IMR90p11
84.5	D12	5.00887432150643	MYC_1	61.4	IMR90p11
85.0	D12	4.48586295920995	MYC_1	61.4	IMR90p11
85.5	D12	4.65284479892324	MYC_1	61.4	IMR90p11
86.0	D12	3.2542386815191	MYC_1	61.4	IMR90p11
86.5	D12	2.73531253975557	MYC_1	61.4	IMR90p11
87.0	D12	2.8538917337471	MYC_1	61.4	IMR90p11
87.5	D12	2.18821232617773	MYC_1	61.4	IMR90p11
88.0	D12	1.72035077983605	MYC_1	61.4	IMR90p11
88.5	D12	2.15327929093667	MYC_1	61.4	IMR90p11
89.0	D12	2.09242751136446	MYC_1	61.4	IMR90p11
89.5	D12	1.93093108355629	MYC_1	61.4	IMR90p11
90.0	D12	2.22878186299488	MYC_1	61.4	IMR90p11
90.5	D12	2.17231657823208	MYC_1	61.4	IMR90p11
91.0	D12	2.21552602645028	MYC_1	61.4	IMR90p11
91.5	D12	2.52575528165698	MYC_1	61.4	IMR90p11
92.0	D12	2.26543639793272	MYC_1	61.4	IMR90p11
92.5	D12	2.13714626672203	MYC_1	61.4	IMR90p11
93.0	D12	2.20984719490912	MYC_1	61.4	IMR90p11
93.5	D12	1.91653770753464	MYC_1	61.4	IMR90p11
94.0	D12	1.89137171058263	MYC_1	61.4	IMR90p11
94.5	D12	2.22910203106329	MYC_1	61.4	IMR90p11
95.0	D12	1.1266984868891	MYC_1	61.4	IMR90p11
55.0	E12	-20.959854034213	MYC_1	59.0	IMR90p11
55.5	E12	-45.413017074128	MYC_1	59.0	IMR90p11
56.0	E12	-41.9197080684266	MYC_1	59.0	IMR90p11
56.5	E12	-41.919708068417	MYC_1	59.0	IMR90p11
57.0	E12	-41.9197080684922	MYC_1	59.0	IMR90p11
57.5	E12	-42.5198089722227	MYC_1	59.0	IMR90p11
58.0	E12	-38.9514936132534	MYC_1	59.0	IMR90p11
58.5	E12	-30.8828572143734	MYC_1	59.0	IMR90p11
59.0	E12	-23.7614273742524	MYC_1	59.0	IMR90p11
59.5	E12	-16.8391131699741	MYC_1	59.0	IMR90p11
60.0	E12	-8.90939586059631	MYC_1	59.0	IMR90p11
60.5	E12	-1.44856806868574	MYC_1	59.0	IMR90p11
61.0	E12	4.90066347891025	MYC_1	59.0	IMR90p11
61.5	E12	10.9969868566286	MYC_1	59.0	IMR90p11
62.0	E12	17.8657263799892	MYC_1	59.0	IMR90p11
62.5	E12	25.8105631094253	MYC_1	59.0	IMR90p11
63.0	E12	34.3322357338938	MYC_1	59.0	IMR90p11
63.5	E12	43.4355761114304	MYC_1	59.0	IMR90p11
64.0	E12	53.5942207232249	MYC_1	59.0	IMR90p11
64.5	E12	63.9084474766854	MYC_1	59.0	IMR90p11
65.0	E12	72.3521937572763	MYC_1	59.0	IMR90p11
65.5	E12	79.3420905631143	MYC_1	59.0	IMR90p11
66.0	E12	85.165837619633	MYC_1	59.0	IMR90p11
66.5	E12	88.2375732272086	MYC_1	59.0	IMR90p11
67.0	E12	89.0430243118246	MYC_1	59.0	IMR90p11
67.5	E12	89.6846802122794	MYC_1	59.0	IMR90p11
68.0	E12	89.5943627136847	MYC_1	59.0	IMR90p11
68.5	E12	89.2966742522777	MYC_1	59.0	IMR90p11
69.0	E12	90.0413705002686	MYC_1	59.0	IMR90p11
69.5	E12	90.1742084236373	MYC_1	59.0	IMR90p11
70.0	E12	89.553946697527	MYC_1	59.0	IMR90p11
70.5	E12	89.1163484026903	MYC_1	59.0	IMR90p11
71.0	E12	87.954927524504	MYC_1	59.0	IMR90p11
71.5	E12	86.0818651678277	MYC_1	59.0	IMR90p11
72.0	E12	85.3879617100035	MYC_1	59.0	IMR90p11
72.5	E12	84.921028000356	MYC_1	59.0	IMR90p11
73.0	E12	84.9556391228231	MYC_1	59.0	IMR90p11
73.5	E12	86.2915468687717	MYC_1	59.0	IMR90p11
74.0	E12	88.1017641752965	MYC_1	59.0	IMR90p11
74.5	E12	89.2848950301135	MYC_1	59.0	IMR90p11
75.0	E12	90.1934122602901	MYC_1	59.0	IMR90p11
75.5	E12	90.4497200082513	MYC_1	59.0	IMR90p11
76.0	E12	88.9774048897041	MYC_1	59.0	IMR90p11
76.5	E12	86.9789340276898	MYC_1	59.0	IMR90p11
77.0	E12	85.5194648773789	MYC_1	59.0	IMR90p11
77.5	E12	86.0654865876079	MYC_1	59.0	IMR90p11
78.0	E12	89.7231508093481	MYC_1	59.0	IMR90p11
78.5	E12	98.2499179714823	MYC_1	59.0	IMR90p11
79.0	E12	117.650604461953	MYC_1	59.0	IMR90p11
79.5	E12	154.263983483792	MYC_1	59.0	IMR90p11
80.0	E12	197.189913388215	MYC_1	59.0	IMR90p11
80.5	E12	232.802546398408	MYC_1	59.0	IMR90p11
81.0	E12	256.751014422599	MYC_1	59.0	IMR90p11
81.5	E12	256.173403063697	MYC_1	59.0	IMR90p11
82.0	E12	217.361117024635	MYC_1	59.0	IMR90p11
82.5	E12	157.833897792049	MYC_1	59.0	IMR90p11
83.0	E12	101.891036807906	MYC_1	59.0	IMR90p11
83.5	E12	54.1356635377913	MYC_1	59.0	IMR90p11
84.0	E12	20.208696571388	MYC_1	59.0	IMR90p11
84.5	E12	6.92094799825895	MYC_1	59.0	IMR90p11
85.0	E12	6.53710928369924	MYC_1	59.0	IMR90p11
85.5	E12	6.90716695266434	MYC_1	59.0	IMR90p11
86.0	E12	6.50695068739071	MYC_1	59.0	IMR90p11
86.5	E12	6.35354894400933	MYC_1	59.0	IMR90p11
87.0	E12	5.97583197288469	MYC_1	59.0	IMR90p11
87.5	E12	5.11897320169834	MYC_1	59.0	IMR90p11
88.0	E12	4.66504141785219	MYC_1	59.0	IMR90p11
88.5	E12	4.59278670477721	MYC_1	59.0	IMR90p11
89.0	E12	3.99059625022056	MYC_1	59.0	IMR90p11
89.5	E12	3.82358508311728	MYC_1	59.0	IMR90p11
90.0	E12	4.23387903181481	MYC_1	59.0	IMR90p11
90.5	E12	4.57737706985921	MYC_1	59.0	IMR90p11
91.0	E12	5.20457927828517	MYC_1	59.0	IMR90p11
91.5	E12	6.32908892225049	MYC_1	59.0	IMR90p11
92.0	E12	7.33933551442232	MYC_1	59.0	IMR90p11
92.5	E12	8.33803837443816	MYC_1	59.0	IMR90p11
93.0	E12	9.04726434771658	MYC_1	59.0	IMR90p11
93.5	E12	8.95151357170374	MYC_1	59.0	IMR90p11
94.0	E12	9.28571916148212	MYC_1	59.0	IMR90p11
94.5	E12	9.49083391768772	MYC_1	59.0	IMR90p11
95.0	E12	4.04688735097534	MYC_1	59.0	IMR90p11
55.0	F12	-18.8672007761219	MYC_1	57.0	IMR90p11
55.5	F12	-40.8789350149302	MYC_1	57.0	IMR90p11
56.0	F12	-37.7344015522433	MYC_1	57.0	IMR90p11
56.5	F12	-37.734401552251	MYC_1	57.0	IMR90p11
57.0	F12	-37.7344015521954	MYC_1	57.0	IMR90p11
57.5	F12	-38.3459671690936	MYC_1	57.0	IMR90p11
58.0	F12	-34.6785302644493	MYC_1	57.0	IMR90p11
58.5	F12	-26.8261984484885	MYC_1	57.0	IMR90p11
59.0	F12	-18.7401664278649	MYC_1	57.0	IMR90p11
59.5	F12	-10.3226489541665	MYC_1	57.0	IMR90p11
60.0	F12	-2.43308821170615	MYC_1	57.0	IMR90p11
60.5	F12	4.90559587221196	MYC_1	57.0	IMR90p11
61.0	F12	11.8878835708341	MYC_1	57.0	IMR90p11
61.5	F12	18.1310507724212	MYC_1	57.0	IMR90p11
62.0	F12	23.6075504662792	MYC_1	57.0	IMR90p11
62.5	F12	29.4887311510256	MYC_1	57.0	IMR90p11
63.0	F12	35.5455702052828	MYC_1	57.0	IMR90p11
63.5	F12	41.1198560328577	MYC_1	57.0	IMR90p11
64.0	F12	46.3579690729408	MYC_1	57.0	IMR90p11
64.5	F12	52.1295286507714	MYC_1	57.0	IMR90p11
65.0	F12	57.5618142157173	MYC_1	57.0	IMR90p11
65.5	F12	62.5447426779211	MYC_1	57.0	IMR90p11
66.0	F12	67.0078273159774	MYC_1	57.0	IMR90p11
66.5	F12	70.1895281966371	MYC_1	57.0	IMR90p11
67.0	F12	71.7135255786537	MYC_1	57.0	IMR90p11
67.5	F12	71.9964181690768	MYC_1	57.0	IMR90p11
68.0	F12	71.0415076954256	MYC_1	57.0	IMR90p11
68.5	F12	69.7700488152063	MYC_1	57.0	IMR90p11
69.0	F12	69.2141554258167	MYC_1	57.0	IMR90p11
69.5	F12	68.9221664346147	MYC_1	57.0	IMR90p11
70.0	F12	68.8247934399108	MYC_1	57.0	IMR90p11
70.5	F12	69.3640843718019	MYC_1	57.0	IMR90p11
71.0	F12	69.8703766627269	MYC_1	57.0	IMR90p11
71.5	F12	69.6220676306258	MYC_1	57.0	IMR90p11
72.0	F12	69.6775955399562	MYC_1	57.0	IMR90p11
72.5	F12	70.2875286583449	MYC_1	57.0	IMR90p11
73.0	F12	70.9847539394276	MYC_1	57.0	IMR90p11
73.5	F12	71.4760021715711	MYC_1	57.0	IMR90p11
74.0	F12	72.1960832431706	MYC_1	57.0	IMR90p11
74.5	F12	72.2732330535366	MYC_1	57.0	IMR90p11
75.0	F12	71.3683067186658	MYC_1	57.0	IMR90p11
75.5	F12	70.1946344923155	MYC_1	57.0	IMR90p11
76.0	F12	69.1009159709231	MYC_1	57.0	IMR90p11
76.5	F12	68.021870721613	MYC_1	57.0	IMR90p11
77.0	F12	67.2006982408186	MYC_1	57.0	IMR90p11
77.5	F12	67.3627328226964	MYC_1	57.0	IMR90p11
78.0	F12	69.1364321570063	MYC_1	57.0	IMR90p11
78.5	F12	73.7539911230917	MYC_1	57.0	IMR90p11
79.0	F12	85.8140463012313	MYC_1	57.0	IMR90p11
79.5	F12	110.78201335973	MYC_1	57.0	IMR90p11
80.0	F12	140.724681825572	MYC_1	57.0	IMR90p11
80.5	F12	165.155211307384	MYC_1	57.0	IMR90p11
81.0	F12	182.043888168196	MYC_1	57.0	IMR90p11
81.5	F12	182.000501368316	MYC_1	57.0	IMR90p11
82.0	F12	153.8920775534	MYC_1	57.0	IMR90p11
82.5	F12	111.477349662841	MYC_1	57.0	IMR90p11
83.0	F12	72.5587134988826	MYC_1	57.0	IMR90p11
83.5	F12	38.2564851233616	MYC_1	57.0	IMR90p11
84.0	F12	13.4077138820943	MYC_1	57.0	IMR90p11
84.5	F12	3.96703875465823	MYC_1	57.0	IMR90p11
85.0	F12	3.59159329776799	MYC_1	57.0	IMR90p11
85.5	F12	3.42007621242209	MYC_1	57.0	IMR90p11
86.0	F12	3.01243844755106	MYC_1	57.0	IMR90p11
86.5	F12	2.79572333029859	MYC_1	57.0	IMR90p11
87.0	F12	2.55160461492892	MYC_1	57.0	IMR90p11
87.5	F12	1.97368819219503	MYC_1	57.0	IMR90p11
88.0	F12	1.75576620282823	MYC_1	57.0	IMR90p11
88.5	F12	2.31812801161954	MYC_1	57.0	IMR90p11
89.0	F12	2.97109794847586	MYC_1	57.0	IMR90p11
89.5	F12	3.22452054118276	MYC_1	57.0	IMR90p11
90.0	F12	3.00769249793319	MYC_1	57.0	IMR90p11
90.5	F12	2.74942484102598	MYC_1	57.0	IMR90p11
91.0	F12	2.52111166876085	MYC_1	57.0	IMR90p11
91.5	F12	1.96823592063885	MYC_1	57.0	IMR90p11
92.0	F12	1.47810953765457	MYC_1	57.0	IMR90p11
92.5	F12	1.76904164019464	MYC_1	57.0	IMR90p11
93.0	F12	1.58104945403426	MYC_1	57.0	IMR90p11
93.5	F12	1.1140710202958	MYC_1	57.0	IMR90p11
94.0	F12	1.10849698021667	MYC_1	57.0	IMR90p11
94.5	F12	1.32620154173702	MYC_1	57.0	IMR90p11
95.0	F12	0.651130009246401	MYC_1	57.0	IMR90p11
55.0	G12	-15.2632052800391	MYC_1	55.7	IMR90p11
55.5	G12	-33.0702781067519	MYC_1	55.7	IMR90p11
56.0	G12	-30.5264105600787	MYC_1	55.7	IMR90p11
56.5	G12	-30.5264105600758	MYC_1	55.7	IMR90p11
57.0	G12	-30.5264105600911	MYC_1	55.7	IMR90p11
57.5	G12	-31.2487337517008	MYC_1	55.7	IMR90p11
58.0	G12	-27.0074500614538	MYC_1	55.7	IMR90p11
58.5	G12	-16.9192174722206	MYC_1	55.7	IMR90p11
59.0	G12	-7.87525569716274	MYC_1	55.7	IMR90p11
59.5	G12	0.0033724484882213	MYC_1	55.7	IMR90p11
60.0	G12	7.27907974360539	MYC_1	55.7	IMR90p11
60.5	G12	13.6470041784452	MYC_1	55.7	IMR90p11
61.0	G12	18.7047447162357	MYC_1	55.7	IMR90p11
61.5	G12	23.0014711922785	MYC_1	55.7	IMR90p11
62.0	G12	27.1816150852424	MYC_1	55.7	IMR90p11
62.5	G12	31.1459480108638	MYC_1	55.7	IMR90p11
63.0	G12	35.3107704993581	MYC_1	55.7	IMR90p11
63.5	G12	39.2286658619971	MYC_1	55.7	IMR90p11
64.0	G12	43.3609510859279	MYC_1	55.7	IMR90p11
64.5	G12	47.8125714017508	MYC_1	55.7	IMR90p11
65.0	G12	51.8745209700793	MYC_1	55.7	IMR90p11
65.5	G12	54.9222188974928	MYC_1	55.7	IMR90p11
66.0	G12	57.2457390446535	MYC_1	55.7	IMR90p11
66.5	G12	58.7079823510182	MYC_1	55.7	IMR90p11
67.0	G12	58.6770065241736	MYC_1	55.7	IMR90p11
67.5	G12	57.3793130936136	MYC_1	55.7	IMR90p11
68.0	G12	56.6727059138126	MYC_1	55.7	IMR90p11
68.5	G12	56.5293937492565	MYC_1	55.7	IMR90p11
69.0	G12	56.3171959984187	MYC_1	55.7	IMR90p11
69.5	G12	56.3383953678573	MYC_1	55.7	IMR90p11
70.0	G12	56.6182658073179	MYC_1	55.7	IMR90p11
70.5	G12	56.805141459212	MYC_1	55.7	IMR90p11
71.0	G12	56.8192289373325	MYC_1	55.7	IMR90p11
71.5	G12	56.3296761430831	MYC_1	55.7	IMR90p11
72.0	G12	55.7971929279045	MYC_1	55.7	IMR90p11
72.5	G12	56.0837859430922	MYC_1	55.7	IMR90p11
73.0	G12	56.2463808071795	MYC_1	55.7	IMR90p11
73.5	G12	56.1692142576539	MYC_1	55.7	IMR90p11
74.0	G12	56.5799598867079	MYC_1	55.7	IMR90p11
74.5	G12	57.19573972474	MYC_1	55.7	IMR90p11
75.0	G12	56.8960501372781	MYC_1	55.7	IMR90p11
75.5	G12	56.1628558548583	MYC_1	55.7	IMR90p11
76.0	G12	55.4613332985248	MYC_1	55.7	IMR90p11
76.5	G12	54.4976294322827	MYC_1	55.7	IMR90p11
77.0	G12	53.4651228009531	MYC_1	55.7	IMR90p11
77.5	G12	53.6703105011904	MYC_1	55.7	IMR90p11
78.0	G12	55.1805493084098	MYC_1	55.7	IMR90p11
78.5	G12	58.3274371062281	MYC_1	55.7	IMR90p11
79.0	G12	67.0337895010977	MYC_1	55.7	IMR90p11
79.5	G12	85.6988966296332	MYC_1	55.7	IMR90p11
80.0	G12	108.273708156057	MYC_1	55.7	IMR90p11
80.5	G12	127.046779442737	MYC_1	55.7	IMR90p11
81.0	G12	140.412671000444	MYC_1	55.7	IMR90p11
81.5	G12	141.243479884618	MYC_1	55.7	IMR90p11
82.0	G12	120.544513712425	MYC_1	55.7	IMR90p11
82.5	G12	87.9317916954561	MYC_1	55.7	IMR90p11
83.0	G12	57.29436467546	MYC_1	55.7	IMR90p11
83.5	G12	30.4354181832464	MYC_1	55.7	IMR90p11
84.0	G12	10.826401341842	MYC_1	55.7	IMR90p11
84.5	G12	2.86261530035671	MYC_1	55.7	IMR90p11
85.0	G12	2.27310763237165	MYC_1	55.7	IMR90p11
85.5	G12	2.46323727342605	MYC_1	55.7	IMR90p11
86.0	G12	2.65016930017123	MYC_1	55.7	IMR90p11
86.5	G12	3.18076658482721	MYC_1	55.7	IMR90p11
87.0	G12	3.4030630712308	MYC_1	55.7	IMR90p11
87.5	G12	3.10026014443451	MYC_1	55.7	IMR90p11
88.0	G12	2.97684400440528	MYC_1	55.7	IMR90p11
88.5	G12	2.75663495766491	MYC_1	55.7	IMR90p11
89.0	G12	2.19546820309773	MYC_1	55.7	IMR90p11
89.5	G12	2.12459202853665	MYC_1	55.7	IMR90p11
90.0	G12	2.29834522105762	MYC_1	55.7	IMR90p11
90.5	G12	2.37376154487492	MYC_1	55.7	IMR90p11
91.0	G12	2.72559209949981	MYC_1	55.7	IMR90p11
91.5	G12	2.38902121830614	MYC_1	55.7	IMR90p11
92.0	G12	1.75907969649347	MYC_1	55.7	IMR90p11
92.5	G12	1.73664549122253	MYC_1	55.7	IMR90p11
93.0	G12	1.27326617670292	MYC_1	55.7	IMR90p11
93.5	G12	1.11042308597473	MYC_1	55.7	IMR90p11
94.0	G12	1.5415859471168	MYC_1	55.7	IMR90p11
94.5	G12	2.91109202485131	MYC_1	55.7	IMR90p11
95.0	G12	1.84616188796144	MYC_1	55.7	IMR90p11
55.0	H12	-10.6564718947883	MYC_1	55.0	IMR90p11
55.5	H12	-23.0890224387069	MYC_1	55.0	IMR90p11
56.0	H12	-21.3129437895756	MYC_1	55.0	IMR90p11
56.5	H12	-21.3129437895826	MYC_1	55.0	IMR90p11
57.0	H12	-21.3129437895326	MYC_1	55.0	IMR90p11
57.5	H12	-21.9946633026744	MYC_1	55.0	IMR90p11
58.0	H12	-17.8807368068893	MYC_1	55.0	IMR90p11
58.5	H12	-9.08164576161255	MYC_1	55.0	IMR90p11
59.0	H12	-1.59955175316099	MYC_1	55.0	IMR90p11
59.5	H12	4.80199541758304	MYC_1	55.0	IMR90p11
60.0	H12	10.9331228616874	MYC_1	55.0	IMR90p11
60.5	H12	16.0676875285094	MYC_1	55.0	IMR90p11
61.0	H12	19.353348273939	MYC_1	55.0	IMR90p11
61.5	H12	21.2224127715759	MYC_1	55.0	IMR90p11
62.0	H12	22.3718414945342	MYC_1	55.0	IMR90p11
62.5	H12	23.6861832125601	MYC_1	55.0	IMR90p11
63.0	H12	25.5593148518169	MYC_1	55.0	IMR90p11
63.5	H12	28.2197644559279	MYC_1	55.0	IMR90p11
64.0	H12	31.6310036938618	MYC_1	55.0	IMR90p11
64.5	H12	35.8283708935066	MYC_1	55.0	IMR90p11
65.0	H12	39.4666064821205	MYC_1	55.0	IMR90p11
65.5	H12	42.5342375508337	MYC_1	55.0	IMR90p11
66.0	H12	45.0589105211299	MYC_1	55.0	IMR90p11
66.5	H12	46.6440451513931	MYC_1	55.0	IMR90p11
67.0	H12	47.1769620222857	MYC_1	55.0	IMR90p11
67.5	H12	47.1924890395361	MYC_1	55.0	IMR90p11
68.0	H12	46.2991143593514	MYC_1	55.0	IMR90p11
68.5	H12	45.0344127569002	MYC_1	55.0	IMR90p11
69.0	H12	44.8390680667569	MYC_1	55.0	IMR90p11
69.5	H12	44.7826174825931	MYC_1	55.0	IMR90p11
70.0	H12	44.5114337068221	MYC_1	55.0	IMR90p11
70.5	H12	45.0384511731249	MYC_1	55.0	IMR90p11
71.0	H12	45.8182893442845	MYC_1	55.0	IMR90p11
71.5	H12	45.3391312497446	MYC_1	55.0	IMR90p11
72.0	H12	44.8372601272908	MYC_1	55.0	IMR90p11
72.5	H12	45.1680592193294	MYC_1	55.0	IMR90p11
73.0	H12	45.4279580226898	MYC_1	55.0	IMR90p11
73.5	H12	45.8231324191788	MYC_1	55.0	IMR90p11
74.0	H12	46.9654972481185	MYC_1	55.0	IMR90p11
74.5	H12	47.8350127420994	MYC_1	55.0	IMR90p11
75.0	H12	47.574938323527	MYC_1	55.0	IMR90p11
75.5	H12	46.622986318137	MYC_1	55.0	IMR90p11
76.0	H12	45.3678571837396	MYC_1	55.0	IMR90p11
76.5	H12	43.5092710241506	MYC_1	55.0	IMR90p11
77.0	H12	41.9225809329373	MYC_1	55.0	IMR90p11
77.5	H12	41.5587016454646	MYC_1	55.0	IMR90p11
78.0	H12	42.404938647232	MYC_1	55.0	IMR90p11
78.5	H12	44.0441457471074	MYC_1	55.0	IMR90p11
79.0	H12	49.352816864404	MYC_1	55.0	IMR90p11
79.5	H12	61.893418716315	MYC_1	55.0	IMR90p11
80.0	H12	78.6346357657371	MYC_1	55.0	IMR90p11
80.5	H12	93.8707452924112	MYC_1	55.0	IMR90p11
81.0	H12	105.765347905712	MYC_1	55.0	IMR90p11
81.5	H12	109.791840702761	MYC_1	55.0	IMR90p11
82.0	H12	98.3047494873587	MYC_1	55.0	IMR90p11
82.5	H12	74.9944081979014	MYC_1	55.0	IMR90p11
83.0	H12	50.9540760729864	MYC_1	55.0	IMR90p11
83.5	H12	29.9244488833917	MYC_1	55.0	IMR90p11
84.0	H12	13.1423019222386	MYC_1	55.0	IMR90p11
84.5	H12	4.30898959450946	MYC_1	55.0	IMR90p11
85.0	H12	2.68616961025987	MYC_1	55.0	IMR90p11
85.5	H12	2.68884844326539	MYC_1	55.0	IMR90p11
86.0	H12	1.92266767837486	MYC_1	55.0	IMR90p11
86.5	H12	1.71215406056598	MYC_1	55.0	IMR90p11
87.0	H12	2.40598336888218	MYC_1	55.0	IMR90p11
87.5	H12	2.67911135591544	MYC_1	55.0	IMR90p11
88.0	H12	2.75952697249255	MYC_1	55.0	IMR90p11
88.5	H12	3.59574714380256	MYC_1	55.0	IMR90p11
89.0	H12	4.02267791852506	MYC_1	55.0	IMR90p11
89.5	H12	3.47670290643958	MYC_1	55.0	IMR90p11
90.0	H12	3.15641978878517	MYC_1	55.0	IMR90p11
90.5	H12	2.70638709083551	MYC_1	55.0	IMR90p11
91.0	H12	1.92040517571405	MYC_1	55.0	IMR90p11
91.5	H12	1.54458503474666	MYC_1	55.0	IMR90p11
92.0	H12	1.66068293991196	MYC_1	55.0	IMR90p11
92.5	H12	2.07468691775711	MYC_1	55.0	IMR90p11
93.0	H12	2.74629207594506	MYC_1	55.0	IMR90p11
93.5	H12	3.53073551809035	MYC_1	55.0	IMR90p11
94.0	H12	3.9155627095804	MYC_1	55.0	IMR90p11
94.5	H12	4.92090549649424	MYC_1	55.0	IMR90p11
95.0	H12	2.45646662478998	MYC_1	55.0	IMR90p11
