# Supplementary material for: Primer PICKR: literature-mined scoring platform for robust RT–qPCR primers
Source: Nat Commun. 2026 May 28;17:6938. doi: 10.1038/s41467-026-73648-2 (PMC13388996; doi:10.1038/s41467-026-73648-2)
Supplement: Supplementary file 11 — Source Data [file 41467_2026_73648_MOESM11_ESM.zip › Suppl_Fig_S5/melting_curve_data_CCNE1_1.csv]

Temperature	Well	Derivative	Target	melt temp	Replicate
55.0	A6	24.1699713205211	CCNE1_1	65.0	IMR90p8
55.5	A6	52.3682711944637	CCNE1_1	65.0	IMR90p8
56.0	A6	48.3399426410433	CCNE1_1	65.0	IMR90p8
56.5	A6	48.3399426410379	CCNE1_1	65.0	IMR90p8
57.0	A6	48.3399426410773	CCNE1_1	65.0	IMR90p8
57.5	A6	48.1750828820043	CCNE1_1	65.0	IMR90p8
58.0	A6	49.1074222551675	CCNE1_1	65.0	IMR90p8
58.5	A6	51.8479049794927	CCNE1_1	65.0	IMR90p8
59.0	A6	52.8525083250618	CCNE1_1	65.0	IMR90p8
59.5	A6	53.4539349373636	CCNE1_1	65.0	IMR90p8
60.0	A6	53.7726448894235	CCNE1_1	65.0	IMR90p8
60.5	A6	53.4708119514954	CCNE1_1	65.0	IMR90p8
61.0	A6	53.4062119664818	CCNE1_1	65.0	IMR90p8
61.5	A6	52.0425683086446	CCNE1_1	65.0	IMR90p8
62.0	A6	50.7272770482916	CCNE1_1	65.0	IMR90p8
62.5	A6	50.5068929604616	CCNE1_1	65.0	IMR90p8
63.0	A6	49.6604708073163	CCNE1_1	65.0	IMR90p8
63.5	A6	49.2883408519173	CCNE1_1	65.0	IMR90p8
64.0	A6	52.9781663450416	CCNE1_1	65.0	IMR90p8
64.5	A6	58.2649736032005	CCNE1_1	65.0	IMR90p8
65.0	A6	64.9386249609113	CCNE1_1	65.0	IMR90p8
65.5	A6	75.1885879020605	CCNE1_1	65.0	IMR90p8
66.0	A6	87.0914564998386	CCNE1_1	65.0	IMR90p8
66.5	A6	97.7107685406069	CCNE1_1	65.0	IMR90p8
67.0	A6	106.170163249391	CCNE1_1	65.0	IMR90p8
67.5	A6	112.674219677112	CCNE1_1	65.0	IMR90p8
68.0	A6	116.222936037072	CCNE1_1	65.0	IMR90p8
68.5	A6	116.825486988399	CCNE1_1	65.0	IMR90p8
69.0	A6	116.386581279682	CCNE1_1	65.0	IMR90p8
69.5	A6	116.236359766503	CCNE1_1	65.0	IMR90p8
70.0	A6	115.479070429734	CCNE1_1	65.0	IMR90p8
70.5	A6	114.953489951794	CCNE1_1	65.0	IMR90p8
71.0	A6	115.279480911346	CCNE1_1	65.0	IMR90p8
71.5	A6	115.152902446672	CCNE1_1	65.0	IMR90p8
72.0	A6	115.282328474028	CCNE1_1	65.0	IMR90p8
72.5	A6	116.018925259094	CCNE1_1	65.0	IMR90p8
73.0	A6	116.35460841082	CCNE1_1	65.0	IMR90p8
73.5	A6	116.133018059612	CCNE1_1	65.0	IMR90p8
74.0	A6	116.522993076596	CCNE1_1	65.0	IMR90p8
74.5	A6	116.277965597828	CCNE1_1	65.0	IMR90p8
75.0	A6	115.268978164317	CCNE1_1	65.0	IMR90p8
75.5	A6	114.451056114717	CCNE1_1	65.0	IMR90p8
76.0	A6	113.618994274936	CCNE1_1	65.0	IMR90p8
76.5	A6	112.337912464163	CCNE1_1	65.0	IMR90p8
77.0	A6	112.680125434558	CCNE1_1	65.0	IMR90p8
77.5	A6	116.888723860868	CCNE1_1	65.0	IMR90p8
78.0	A6	133.953366332829	CCNE1_1	65.0	IMR90p8
78.5	A6	182.454818601097	CCNE1_1	65.0	IMR90p8
79.0	A6	261.403134352914	CCNE1_1	65.0	IMR90p8
79.5	A6	347.672131400785	CCNE1_1	65.0	IMR90p8
80.0	A6	424.492380625779	CCNE1_1	65.0	IMR90p8
80.5	A6	471.450448659518	CCNE1_1	65.0	IMR90p8
81.0	A6	452.151607858658	CCNE1_1	65.0	IMR90p8
81.5	A6	367.493521237883	CCNE1_1	65.0	IMR90p8
82.0	A6	260.393135491181	CCNE1_1	65.0	IMR90p8
82.5	A6	157.634168295729	CCNE1_1	65.0	IMR90p8
83.0	A6	71.7393714074883	CCNE1_1	65.0	IMR90p8
83.5	A6	21.4412798431308	CCNE1_1	65.0	IMR90p8
84.0	A6	6.15827529257035	CCNE1_1	65.0	IMR90p8
84.5	A6	4.40474677049519	CCNE1_1	65.0	IMR90p8
85.0	A6	4.47982349145855	CCNE1_1	65.0	IMR90p8
85.5	A6	4.56238768575435	CCNE1_1	65.0	IMR90p8
86.0	A6	3.85787976572709	CCNE1_1	65.0	IMR90p8
86.5	A6	3.32062655676833	CCNE1_1	65.0	IMR90p8
87.0	A6	2.94832283989876	CCNE1_1	65.0	IMR90p8
87.5	A6	2.29534715613568	CCNE1_1	65.0	IMR90p8
88.0	A6	2.18924238372523	CCNE1_1	65.0	IMR90p8
88.5	A6	1.95832916523665	CCNE1_1	65.0	IMR90p8
89.0	A6	1.30915444978018	CCNE1_1	65.0	IMR90p8
89.5	A6	1.44076260852097	CCNE1_1	65.0	IMR90p8
90.0	A6	1.62676487230959	CCNE1_1	65.0	IMR90p8
90.5	A6	0.935572668449367	CCNE1_1	65.0	IMR90p8
91.0	A6	1.24417602668723	CCNE1_1	65.0	IMR90p8
91.5	A6	1.81991577846833	CCNE1_1	65.0	IMR90p8
92.0	A6	1.212032412594	CCNE1_1	65.0	IMR90p8
92.5	A6	1.05296348527077	CCNE1_1	65.0	IMR90p8
93.0	A6	1.45352922023653	CCNE1_1	65.0	IMR90p8
93.5	A6	1.2855077937898	CCNE1_1	65.0	IMR90p8
94.0	A6	1.27285876930932	CCNE1_1	65.0	IMR90p8
94.5	A6	1.84096209065342	CCNE1_1	65.0	IMR90p8
95.0	A6	0.953535425006748	CCNE1_1	65.0	IMR90p8
55.0	B6	24.2415912169558	CCNE1_1	64.5	IMR90p8
55.5	B6	52.5234476367374	CCNE1_1	64.5	IMR90p8
56.0	B6	48.4831824339107	CCNE1_1	64.5	IMR90p8
56.5	B6	48.4831824339167	CCNE1_1	64.5	IMR90p8
57.0	B6	48.4831824338695	CCNE1_1	64.5	IMR90p8
57.5	B6	48.3948471798593	CCNE1_1	64.5	IMR90p8
58.0	B6	48.8287583972589	CCNE1_1	64.5	IMR90p8
58.5	B6	50.63263261056	CCNE1_1	64.5	IMR90p8
59.0	B6	52.5132212786802	CCNE1_1	64.5	IMR90p8
59.5	B6	53.4783961372547	CCNE1_1	64.5	IMR90p8
60.0	B6	53.8665586164528	CCNE1_1	64.5	IMR90p8
60.5	B6	54.2218637727576	CCNE1_1	64.5	IMR90p8
61.0	B6	53.9236315279269	CCNE1_1	64.5	IMR90p8
61.5	B6	52.9550083262571	CCNE1_1	64.5	IMR90p8
62.0	B6	51.5552497644939	CCNE1_1	64.5	IMR90p8
62.5	B6	50.3812070564175	CCNE1_1	64.5	IMR90p8
63.0	B6	50.320278137467	CCNE1_1	64.5	IMR90p8
63.5	B6	51.7320098761433	CCNE1_1	64.5	IMR90p8
64.0	B6	56.4531566499986	CCNE1_1	64.5	IMR90p8
64.5	B6	65.3781539360853	CCNE1_1	64.5	IMR90p8
65.0	B6	76.1580373625706	CCNE1_1	64.5	IMR90p8
65.5	B6	87.837122745522	CCNE1_1	64.5	IMR90p8
66.0	B6	99.7883247388337	CCNE1_1	64.5	IMR90p8
66.5	B6	109.195208913586	CCNE1_1	64.5	IMR90p8
67.0	B6	114.826418901544	CCNE1_1	64.5	IMR90p8
67.5	B6	118.375940713236	CCNE1_1	64.5	IMR90p8
68.0	B6	119.999317866946	CCNE1_1	64.5	IMR90p8
68.5	B6	119.695835281297	CCNE1_1	64.5	IMR90p8
69.0	B6	119.288647544739	CCNE1_1	64.5	IMR90p8
69.5	B6	119.365485180394	CCNE1_1	64.5	IMR90p8
70.0	B6	119.370285933563	CCNE1_1	64.5	IMR90p8
70.5	B6	120.040062745095	CCNE1_1	64.5	IMR90p8
71.0	B6	121.223686336285	CCNE1_1	64.5	IMR90p8
71.5	B6	121.981141833922	CCNE1_1	64.5	IMR90p8
72.0	B6	123.202464183277	CCNE1_1	64.5	IMR90p8
72.5	B6	124.099257481656	CCNE1_1	64.5	IMR90p8
73.0	B6	123.893805946962	CCNE1_1	64.5	IMR90p8
73.5	B6	123.895294499639	CCNE1_1	64.5	IMR90p8
74.0	B6	124.125460990505	CCNE1_1	64.5	IMR90p8
74.5	B6	122.926789845806	CCNE1_1	64.5	IMR90p8
75.0	B6	121.978384534524	CCNE1_1	64.5	IMR90p8
75.5	B6	121.109617202278	CCNE1_1	64.5	IMR90p8
76.0	B6	119.084627189063	CCNE1_1	64.5	IMR90p8
76.5	B6	117.146060369508	CCNE1_1	64.5	IMR90p8
77.0	B6	117.28577399234	CCNE1_1	64.5	IMR90p8
77.5	B6	122.706312880946	CCNE1_1	64.5	IMR90p8
78.0	B6	146.546669005249	CCNE1_1	64.5	IMR90p8
78.5	B6	204.986818330285	CCNE1_1	64.5	IMR90p8
79.0	B6	290.896553637985	CCNE1_1	64.5	IMR90p8
79.5	B6	381.054906854899	CCNE1_1	64.5	IMR90p8
80.0	B6	457.466518281961	CCNE1_1	64.5	IMR90p8
80.5	B6	493.624931019185	CCNE1_1	64.5	IMR90p8
81.0	B6	457.816451463219	CCNE1_1	64.5	IMR90p8
81.5	B6	362.131567887394	CCNE1_1	64.5	IMR90p8
82.0	B6	249.85254596901	CCNE1_1	64.5	IMR90p8
82.5	B6	144.782461174332	CCNE1_1	64.5	IMR90p8
83.0	B6	62.1022046454654	CCNE1_1	64.5	IMR90p8
83.5	B6	17.8822342233364	CCNE1_1	64.5	IMR90p8
84.0	B6	5.54963019778887	CCNE1_1	64.5	IMR90p8
84.5	B6	3.97354395527532	CCNE1_1	64.5	IMR90p8
85.0	B6	3.64138875522605	CCNE1_1	64.5	IMR90p8
85.5	B6	3.18123554331413	CCNE1_1	64.5	IMR90p8
86.0	B6	2.21059324249023	CCNE1_1	64.5	IMR90p8
86.5	B6	1.9021266604293	CCNE1_1	64.5	IMR90p8
87.0	B6	2.17301740168608	CCNE1_1	64.5	IMR90p8
87.5	B6	2.31232338662744	CCNE1_1	64.5	IMR90p8
88.0	B6	2.24149399863632	CCNE1_1	64.5	IMR90p8
88.5	B6	2.49189077833194	CCNE1_1	64.5	IMR90p8
89.0	B6	2.46966673614776	CCNE1_1	64.5	IMR90p8
89.5	B6	1.91705347735166	CCNE1_1	64.5	IMR90p8
90.0	B6	1.60502500427452	CCNE1_1	64.5	IMR90p8
90.5	B6	1.53230198746081	CCNE1_1	64.5	IMR90p8
91.0	B6	1.29242996313883	CCNE1_1	64.5	IMR90p8
91.5	B6	1.20522304939294	CCNE1_1	64.5	IMR90p8
92.0	B6	1.54861220033467	CCNE1_1	64.5	IMR90p8
92.5	B6	1.83497372770483	CCNE1_1	64.5	IMR90p8
93.0	B6	2.41569593981444	CCNE1_1	64.5	IMR90p8
93.5	B6	2.81502480732826	CCNE1_1	64.5	IMR90p8
94.0	B6	3.09149715402737	CCNE1_1	64.5	IMR90p8
94.5	B6	3.15292769300959	CCNE1_1	64.5	IMR90p8
95.0	B6	1.26359737005259	CCNE1_1	64.5	IMR90p8
55.0	C6	22.5049714885745	CCNE1_1	63.3	IMR90p8
55.5	C6	48.7607715585759	CCNE1_1	63.3	IMR90p8
56.0	C6	45.0099429771469	CCNE1_1	63.3	IMR90p8
56.5	C6	45.0099429771451	CCNE1_1	63.3	IMR90p8
57.0	C6	45.0099429771674	CCNE1_1	63.3	IMR90p8
57.5	C6	44.7159005179116	CCNE1_1	63.3	IMR90p8
58.0	C6	46.4258779608233	CCNE1_1	63.3	IMR90p8
58.5	C6	50.7250637670779	CCNE1_1	63.3	IMR90p8
59.0	C6	54.099484666927	CCNE1_1	63.3	IMR90p8
59.5	C6	56.1915231811234	CCNE1_1	63.3	IMR90p8
60.0	C6	57.125735855261	CCNE1_1	63.3	IMR90p8
60.5	C6	56.494679579204	CCNE1_1	63.3	IMR90p8
61.0	C6	55.7320119296163	CCNE1_1	63.3	IMR90p8
61.5	C6	54.6653708061745	CCNE1_1	63.3	IMR90p8
62.0	C6	53.5299053784556	CCNE1_1	63.3	IMR90p8
62.5	C6	54.1275205860451	CCNE1_1	63.3	IMR90p8
63.0	C6	56.466311646374	CCNE1_1	63.3	IMR90p8
63.5	C6	58.9468810714304	CCNE1_1	63.3	IMR90p8
64.0	C6	62.816657692858	CCNE1_1	63.3	IMR90p8
64.5	C6	70.7875818841691	CCNE1_1	63.3	IMR90p8
65.0	C6	80.6535274399904	CCNE1_1	63.3	IMR90p8
65.5	C6	90.8039766869022	CCNE1_1	63.3	IMR90p8
66.0	C6	102.566830447863	CCNE1_1	63.3	IMR90p8
66.5	C6	114.166016676098	CCNE1_1	63.3	IMR90p8
67.0	C6	122.281688810892	CCNE1_1	63.3	IMR90p8
67.5	C6	126.294462029605	CCNE1_1	63.3	IMR90p8
68.0	C6	128.908984414394	CCNE1_1	63.3	IMR90p8
68.5	C6	129.981874962723	CCNE1_1	63.3	IMR90p8
69.0	C6	129.012335886465	CCNE1_1	63.3	IMR90p8
69.5	C6	128.283009012341	CCNE1_1	63.3	IMR90p8
70.0	C6	129.465612176109	CCNE1_1	63.3	IMR90p8
70.5	C6	130.173706287218	CCNE1_1	63.3	IMR90p8
71.0	C6	130.118379619203	CCNE1_1	63.3	IMR90p8
71.5	C6	131.344546784051	CCNE1_1	63.3	IMR90p8
72.0	C6	132.306645058977	CCNE1_1	63.3	IMR90p8
72.5	C6	132.461458540448	CCNE1_1	63.3	IMR90p8
73.0	C6	132.872751190082	CCNE1_1	63.3	IMR90p8
73.5	C6	133.083578977504	CCNE1_1	63.3	IMR90p8
74.0	C6	132.490148170958	CCNE1_1	63.3	IMR90p8
74.5	C6	131.529910774023	CCNE1_1	63.3	IMR90p8
75.0	C6	129.379331253695	CCNE1_1	63.3	IMR90p8
75.5	C6	126.620508881517	CCNE1_1	63.3	IMR90p8
76.0	C6	125.607920655145	CCNE1_1	63.3	IMR90p8
76.5	C6	125.317778233975	CCNE1_1	63.3	IMR90p8
77.0	C6	126.039859858026	CCNE1_1	63.3	IMR90p8
77.5	C6	134.583163437571	CCNE1_1	63.3	IMR90p8
78.0	C6	164.09490830737	CCNE1_1	63.3	IMR90p8
78.5	C6	228.236199874809	CCNE1_1	63.3	IMR90p8
79.0	C6	320.417295583074	CCNE1_1	63.3	IMR90p8
79.5	C6	417.233693584846	CCNE1_1	63.3	IMR90p8
80.0	C6	497.319535212808	CCNE1_1	63.3	IMR90p8
80.5	C6	531.947436653393	CCNE1_1	63.3	IMR90p8
81.0	C6	489.381505042937	CCNE1_1	63.3	IMR90p8
81.5	C6	384.447545497212	CCNE1_1	63.3	IMR90p8
82.0	C6	263.171861647369	CCNE1_1	63.3	IMR90p8
82.5	C6	150.921062630825	CCNE1_1	63.3	IMR90p8
83.0	C6	63.9485169045788	CCNE1_1	63.3	IMR90p8
83.5	C6	18.3336198555298	CCNE1_1	63.3	IMR90p8
84.0	C6	6.20004248825217	CCNE1_1	63.3	IMR90p8
84.5	C6	4.73503142417093	CCNE1_1	63.3	IMR90p8
85.0	C6	4.31194061457057	CCNE1_1	63.3	IMR90p8
85.5	C6	3.48391356858167	CCNE1_1	63.3	IMR90p8
86.0	C6	2.57122532159127	CCNE1_1	63.3	IMR90p8
86.5	C6	1.99060714981766	CCNE1_1	63.3	IMR90p8
87.0	C6	1.78709380849318	CCNE1_1	63.3	IMR90p8
87.5	C6	1.77282959015747	CCNE1_1	63.3	IMR90p8
88.0	C6	1.9731852537297	CCNE1_1	63.3	IMR90p8
88.5	C6	2.36189877127867	CCNE1_1	63.3	IMR90p8
89.0	C6	2.83646144200731	CCNE1_1	63.3	IMR90p8
89.5	C6	3.00972152765843	CCNE1_1	63.3	IMR90p8
90.0	C6	2.72190704753507	CCNE1_1	63.3	IMR90p8
90.5	C6	2.73339693214575	CCNE1_1	63.3	IMR90p8
91.0	C6	2.58651467937807	CCNE1_1	63.3	IMR90p8
91.5	C6	1.94340893044227	CCNE1_1	63.3	IMR90p8
92.0	C6	1.69749308005493	CCNE1_1	63.3	IMR90p8
92.5	C6	2.09074425684406	CCNE1_1	63.3	IMR90p8
93.0	C6	1.87968706417001	CCNE1_1	63.3	IMR90p8
93.5	C6	2.37275787340542	CCNE1_1	63.3	IMR90p8
94.0	C6	2.99595386239429	CCNE1_1	63.3	IMR90p8
94.5	C6	4.87036213577306	CCNE1_1	63.3	IMR90p8
95.0	C6	3.01436579764817	CCNE1_1	63.3	IMR90p8
55.0	D6	19.6586042645528	CCNE1_1	61.4	IMR90p8
55.5	D6	42.5936425731981	CCNE1_1	61.4	IMR90p8
56.0	D6	39.3172085291059	CCNE1_1	61.4	IMR90p8
56.5	D6	39.3172085291011	CCNE1_1	61.4	IMR90p8
57.0	D6	39.3172085291416	CCNE1_1	61.4	IMR90p8
57.5	D6	38.9058160139437	CCNE1_1	61.4	IMR90p8
58.0	D6	41.4549399686174	CCNE1_1	61.4	IMR90p8
58.5	D6	46.3567165599585	CCNE1_1	61.4	IMR90p8
59.0	D6	50.0403715831239	CCNE1_1	61.4	IMR90p8
59.5	D6	53.494703470257	CCNE1_1	61.4	IMR90p8
60.0	D6	55.819433395201	CCNE1_1	61.4	IMR90p8
60.5	D6	56.939895916442	CCNE1_1	61.4	IMR90p8
61.0	D6	58.1336527210063	CCNE1_1	61.4	IMR90p8
61.5	D6	58.5518793394651	CCNE1_1	61.4	IMR90p8
62.0	D6	58.6387979930779	CCNE1_1	61.4	IMR90p8
62.5	D6	59.1137023100033	CCNE1_1	61.4	IMR90p8
63.0	D6	59.5161665266553	CCNE1_1	61.4	IMR90p8
63.5	D6	60.1747536864077	CCNE1_1	61.4	IMR90p8
64.0	D6	62.5796807223966	CCNE1_1	61.4	IMR90p8
64.5	D6	67.7410940387126	CCNE1_1	61.4	IMR90p8
65.0	D6	75.8443780698154	CCNE1_1	61.4	IMR90p8
65.5	D6	86.4029844928851	CCNE1_1	61.4	IMR90p8
66.0	D6	98.3341552884295	CCNE1_1	61.4	IMR90p8
66.5	D6	109.99472482654	CCNE1_1	61.4	IMR90p8
67.0	D6	118.790383451082	CCNE1_1	61.4	IMR90p8
67.5	D6	124.454146490573	CCNE1_1	61.4	IMR90p8
68.0	D6	127.587305288437	CCNE1_1	61.4	IMR90p8
68.5	D6	128.300350441359	CCNE1_1	61.4	IMR90p8
69.0	D6	127.527164591293	CCNE1_1	61.4	IMR90p8
69.5	D6	127.01552677481	CCNE1_1	61.4	IMR90p8
70.0	D6	126.899477105129	CCNE1_1	61.4	IMR90p8
70.5	D6	127.107007941554	CCNE1_1	61.4	IMR90p8
71.0	D6	127.76452466529	CCNE1_1	61.4	IMR90p8
71.5	D6	128.596837179481	CCNE1_1	61.4	IMR90p8
72.0	D6	129.467077644718	CCNE1_1	61.4	IMR90p8
72.5	D6	130.086357348905	CCNE1_1	61.4	IMR90p8
73.0	D6	130.405148053951	CCNE1_1	61.4	IMR90p8
73.5	D6	130.636688487937	CCNE1_1	61.4	IMR90p8
74.0	D6	130.393205807506	CCNE1_1	61.4	IMR90p8
74.5	D6	129.386929587215	CCNE1_1	61.4	IMR90p8
75.0	D6	128.278347109905	CCNE1_1	61.4	IMR90p8
75.5	D6	126.749518974199	CCNE1_1	61.4	IMR90p8
76.0	D6	124.502986488846	CCNE1_1	61.4	IMR90p8
76.5	D6	123.163274241806	CCNE1_1	61.4	IMR90p8
77.0	D6	123.850386269163	CCNE1_1	61.4	IMR90p8
77.5	D6	129.101718117429	CCNE1_1	61.4	IMR90p8
78.0	D6	152.01844400724	CCNE1_1	61.4	IMR90p8
78.5	D6	210.116763122526	CCNE1_1	61.4	IMR90p8
79.0	D6	297.4804017366	CCNE1_1	61.4	IMR90p8
79.5	D6	389.627588351756	CCNE1_1	61.4	IMR90p8
80.0	D6	469.048370587469	CCNE1_1	61.4	IMR90p8
80.5	D6	509.710090925754	CCNE1_1	61.4	IMR90p8
81.0	D6	476.729147117571	CCNE1_1	61.4	IMR90p8
81.5	D6	379.420378881827	CCNE1_1	61.4	IMR90p8
82.0	D6	263.517046515578	CCNE1_1	61.4	IMR90p8
82.5	D6	154.505311929125	CCNE1_1	61.4	IMR90p8
83.0	D6	66.9860904548974	CCNE1_1	61.4	IMR90p8
83.5	D6	19.0164639191014	CCNE1_1	61.4	IMR90p8
84.0	D6	5.67065518451022	CCNE1_1	61.4	IMR90p8
84.5	D6	4.62684450592292	CCNE1_1	61.4	IMR90p8
85.0	D6	5.07009954894352	CCNE1_1	61.4	IMR90p8
85.5	D6	5.22837315447373	CCNE1_1	61.4	IMR90p8
86.0	D6	4.44977621515585	CCNE1_1	61.4	IMR90p8
86.5	D6	3.64044455219556	CCNE1_1	61.4	IMR90p8
87.0	D6	2.70726422194815	CCNE1_1	61.4	IMR90p8
87.5	D6	1.90960383171256	CCNE1_1	61.4	IMR90p8
88.0	D6	1.58974701844778	CCNE1_1	61.4	IMR90p8
88.5	D6	1.4174999401377	CCNE1_1	61.4	IMR90p8
89.0	D6	1.50425787348996	CCNE1_1	61.4	IMR90p8
89.5	D6	1.93798030079796	CCNE1_1	61.4	IMR90p8
90.0	D6	1.96333288558009	CCNE1_1	61.4	IMR90p8
90.5	D6	1.78967399715378	CCNE1_1	61.4	IMR90p8
91.0	D6	2.34757219230806	CCNE1_1	61.4	IMR90p8
91.5	D6	2.81006811139292	CCNE1_1	61.4	IMR90p8
92.0	D6	2.68711210014504	CCNE1_1	61.4	IMR90p8
92.5	D6	2.49151986081512	CCNE1_1	61.4	IMR90p8
93.0	D6	2.28417982256065	CCNE1_1	61.4	IMR90p8
93.5	D6	2.07963741786699	CCNE1_1	61.4	IMR90p8
94.0	D6	1.58219436243382	CCNE1_1	61.4	IMR90p8
94.5	D6	2.30407641785735	CCNE1_1	61.4	IMR90p8
95.0	D6	1.54746895421442	CCNE1_1	61.4	IMR90p8
55.0	E6	19.6003874146684	CCNE1_1	59.0	IMR90p8
55.5	E6	42.4675060651145	CCNE1_1	59.0	IMR90p8
56.0	E6	39.2007748293365	CCNE1_1	59.0	IMR90p8
56.5	E6	39.2007748293421	CCNE1_1	59.0	IMR90p8
57.0	E6	39.2007748292966	CCNE1_1	59.0	IMR90p8
57.5	E6	38.5439158091775	CCNE1_1	59.0	IMR90p8
58.0	E6	42.6283337731529	CCNE1_1	59.0	IMR90p8
58.5	E6	50.5144549948742	CCNE1_1	59.0	IMR90p8
59.0	E6	55.344207634865	CCNE1_1	59.0	IMR90p8
59.5	E6	58.4948925818248	CCNE1_1	59.0	IMR90p8
60.0	E6	61.9221966949075	CCNE1_1	59.0	IMR90p8
60.5	E6	64.2820830150902	CCNE1_1	59.0	IMR90p8
61.0	E6	65.7901935854069	CCNE1_1	59.0	IMR90p8
61.5	E6	67.7464745653742	CCNE1_1	59.0	IMR90p8
62.0	E6	69.5072982381299	CCNE1_1	59.0	IMR90p8
62.5	E6	69.2216427566432	CCNE1_1	59.0	IMR90p8
63.0	E6	68.311668642555	CCNE1_1	59.0	IMR90p8
63.5	E6	69.4203732532317	CCNE1_1	59.0	IMR90p8
64.0	E6	70.5716797586576	CCNE1_1	59.0	IMR90p8
64.5	E6	71.7971830179922	CCNE1_1	59.0	IMR90p8
65.0	E6	75.5591638733555	CCNE1_1	59.0	IMR90p8
65.5	E6	80.7310199308196	CCNE1_1	59.0	IMR90p8
66.0	E6	84.9706490792398	CCNE1_1	59.0	IMR90p8
66.5	E6	91.1715211358214	CCNE1_1	59.0	IMR90p8
67.0	E6	99.2624878884288	CCNE1_1	59.0	IMR90p8
67.5	E6	106.025625378835	CCNE1_1	59.0	IMR90p8
68.0	E6	112.153471031258	CCNE1_1	59.0	IMR90p8
68.5	E6	118.45630296676	CCNE1_1	59.0	IMR90p8
69.0	E6	121.973683456759	CCNE1_1	59.0	IMR90p8
69.5	E6	122.8650111754	CCNE1_1	59.0	IMR90p8
70.0	E6	122.984270385641	CCNE1_1	59.0	IMR90p8
70.5	E6	122.657964432709	CCNE1_1	59.0	IMR90p8
71.0	E6	121.858176575442	CCNE1_1	59.0	IMR90p8
71.5	E6	121.289988048013	CCNE1_1	59.0	IMR90p8
72.0	E6	120.412424183198	CCNE1_1	59.0	IMR90p8
72.5	E6	119.391196983693	CCNE1_1	59.0	IMR90p8
73.0	E6	118.09699474331	CCNE1_1	59.0	IMR90p8
73.5	E6	115.518077080194	CCNE1_1	59.0	IMR90p8
74.0	E6	112.62211866953	CCNE1_1	59.0	IMR90p8
74.5	E6	110.648027518087	CCNE1_1	59.0	IMR90p8
75.0	E6	109.059439256936	CCNE1_1	59.0	IMR90p8
75.5	E6	107.049924665344	CCNE1_1	59.0	IMR90p8
76.0	E6	106.29324118393	CCNE1_1	59.0	IMR90p8
76.5	E6	106.323423702102	CCNE1_1	59.0	IMR90p8
77.0	E6	106.808446944702	CCNE1_1	59.0	IMR90p8
77.5	E6	111.074706199357	CCNE1_1	59.0	IMR90p8
78.0	E6	130.129942980982	CCNE1_1	59.0	IMR90p8
78.5	E6	178.187585377985	CCNE1_1	59.0	IMR90p8
79.0	E6	250.31836669757	CCNE1_1	59.0	IMR90p8
79.5	E6	325.967587055609	CCNE1_1	59.0	IMR90p8
80.0	E6	390.193311269972	CCNE1_1	59.0	IMR90p8
80.5	E6	421.555902857998	CCNE1_1	59.0	IMR90p8
81.0	E6	390.531138440274	CCNE1_1	59.0	IMR90p8
81.5	E6	307.279000671036	CCNE1_1	59.0	IMR90p8
82.0	E6	211.044753111842	CCNE1_1	59.0	IMR90p8
82.5	E6	121.788752996855	CCNE1_1	59.0	IMR90p8
83.0	E6	51.4710882449737	CCNE1_1	59.0	IMR90p8
83.5	E6	13.9095805647805	CCNE1_1	59.0	IMR90p8
84.0	E6	3.84402655481608	CCNE1_1	59.0	IMR90p8
84.5	E6	2.72705092526547	CCNE1_1	59.0	IMR90p8
85.0	E6	2.79870193106029	CCNE1_1	59.0	IMR90p8
85.5	E6	2.32278133399382	CCNE1_1	59.0	IMR90p8
86.0	E6	2.45699865022038	CCNE1_1	59.0	IMR90p8
86.5	E6	3.32290003845918	CCNE1_1	59.0	IMR90p8
87.0	E6	3.58726638271884	CCNE1_1	59.0	IMR90p8
87.5	E6	3.12100603180892	CCNE1_1	59.0	IMR90p8
88.0	E6	2.87055113483399	CCNE1_1	59.0	IMR90p8
88.5	E6	2.24241293980799	CCNE1_1	59.0	IMR90p8
89.0	E6	1.28460348884596	CCNE1_1	59.0	IMR90p8
89.5	E6	1.376171946478	CCNE1_1	59.0	IMR90p8
90.0	E6	1.65328826258792	CCNE1_1	59.0	IMR90p8
90.5	E6	1.71188798704503	CCNE1_1	59.0	IMR90p8
91.0	E6	1.9387910476226	CCNE1_1	59.0	IMR90p8
91.5	E6	2.23668096104552	CCNE1_1	59.0	IMR90p8
92.0	E6	1.77584863439853	CCNE1_1	59.0	IMR90p8
92.5	E6	1.23314559589477	CCNE1_1	59.0	IMR90p8
93.0	E6	1.40324458668397	CCNE1_1	59.0	IMR90p8
93.5	E6	1.57973628770714	CCNE1_1	59.0	IMR90p8
94.0	E6	1.48781569933084	CCNE1_1	59.0	IMR90p8
94.5	E6	2.00395731959446	CCNE1_1	59.0	IMR90p8
95.0	E6	1.09478150366152	CCNE1_1	59.0	IMR90p8
55.0	F6	17.255733883953	CCNE1_1	57.0	IMR90p8
55.5	F6	37.3874234152302	CCNE1_1	57.0	IMR90p8
56.0	F6	34.5114677679047	CCNE1_1	57.0	IMR90p8
56.5	F6	34.5114677678929	CCNE1_1	57.0	IMR90p8
57.0	F6	34.5114677679917	CCNE1_1	57.0	IMR90p8
57.5	F6	33.8895676316832	CCNE1_1	57.0	IMR90p8
58.0	F6	37.5106261974562	CCNE1_1	57.0	IMR90p8
58.5	F6	46.5911469776539	CCNE1_1	57.0	IMR90p8
59.0	F6	53.5712923807059	CCNE1_1	57.0	IMR90p8
59.5	F6	57.7803763986835	CCNE1_1	57.0	IMR90p8
60.0	F6	59.8363144707217	CCNE1_1	57.0	IMR90p8
60.5	F6	60.0358089094867	CCNE1_1	57.0	IMR90p8
61.0	F6	58.9168399748207	CCNE1_1	57.0	IMR90p8
61.5	F6	57.2089328634925	CCNE1_1	57.0	IMR90p8
62.0	F6	55.6289711802491	CCNE1_1	57.0	IMR90p8
62.5	F6	53.8299412424844	CCNE1_1	57.0	IMR90p8
63.0	F6	53.0077466956515	CCNE1_1	57.0	IMR90p8
63.5	F6	53.1422856315611	CCNE1_1	57.0	IMR90p8
64.0	F6	54.3229983249711	CCNE1_1	57.0	IMR90p8
64.5	F6	57.3762237331443	CCNE1_1	57.0	IMR90p8
65.0	F6	63.030568308577	CCNE1_1	57.0	IMR90p8
65.5	F6	70.4176422333181	CCNE1_1	57.0	IMR90p8
66.0	F6	78.9409860318538	CCNE1_1	57.0	IMR90p8
66.5	F6	87.9550778579758	CCNE1_1	57.0	IMR90p8
67.0	F6	95.107951600422	CCNE1_1	57.0	IMR90p8
67.5	F6	100.288074539384	CCNE1_1	57.0	IMR90p8
68.0	F6	104.236362458883	CCNE1_1	57.0	IMR90p8
68.5	F6	105.947146463428	CCNE1_1	57.0	IMR90p8
69.0	F6	105.438817004809	CCNE1_1	57.0	IMR90p8
69.5	F6	105.127923682678	CCNE1_1	57.0	IMR90p8
70.0	F6	104.989282193363	CCNE1_1	57.0	IMR90p8
70.5	F6	103.574281023034	CCNE1_1	57.0	IMR90p8
71.0	F6	102.113039665467	CCNE1_1	57.0	IMR90p8
71.5	F6	101.37547019915	CCNE1_1	57.0	IMR90p8
72.0	F6	100.924781181926	CCNE1_1	57.0	IMR90p8
72.5	F6	100.465989543784	CCNE1_1	57.0	IMR90p8
73.0	F6	100.577284749274	CCNE1_1	57.0	IMR90p8
73.5	F6	100.843139652676	CCNE1_1	57.0	IMR90p8
74.0	F6	101.230622408549	CCNE1_1	57.0	IMR90p8
74.5	F6	100.961386912092	CCNE1_1	57.0	IMR90p8
75.0	F6	99.8897412261001	CCNE1_1	57.0	IMR90p8
75.5	F6	98.4249153169397	CCNE1_1	57.0	IMR90p8
76.0	F6	97.3690389858822	CCNE1_1	57.0	IMR90p8
76.5	F6	96.1309090557011	CCNE1_1	57.0	IMR90p8
77.0	F6	95.3282793902274	CCNE1_1	57.0	IMR90p8
77.5	F6	98.4285840058122	CCNE1_1	57.0	IMR90p8
78.0	F6	113.155329128282	CCNE1_1	57.0	IMR90p8
78.5	F6	153.075751935755	CCNE1_1	57.0	IMR90p8
79.0	F6	215.305856694574	CCNE1_1	57.0	IMR90p8
79.5	F6	280.486112363779	CCNE1_1	57.0	IMR90p8
80.0	F6	335.56632056458	CCNE1_1	57.0	IMR90p8
80.5	F6	364.882054419713	CCNE1_1	57.0	IMR90p8
81.0	F6	339.965570998161	CCNE1_1	57.0	IMR90p8
81.5	F6	266.766484928612	CCNE1_1	57.0	IMR90p8
82.0	F6	182.979032602201	CCNE1_1	57.0	IMR90p8
82.5	F6	106.100341950843	CCNE1_1	57.0	IMR90p8
83.0	F6	43.9693143598511	CCNE1_1	57.0	IMR90p8
83.5	F6	10.4996462362997	CCNE1_1	57.0	IMR90p8
84.0	F6	2.82362740743218	CCNE1_1	57.0	IMR90p8
84.5	F6	2.84389164959345	CCNE1_1	57.0	IMR90p8
85.0	F6	2.86778866094642	CCNE1_1	57.0	IMR90p8
85.5	F6	2.53872767107828	CCNE1_1	57.0	IMR90p8
86.0	F6	2.43261139751934	CCNE1_1	57.0	IMR90p8
86.5	F6	2.86201383803262	CCNE1_1	57.0	IMR90p8
87.0	F6	2.9417803146153	CCNE1_1	57.0	IMR90p8
87.5	F6	2.65918232292756	CCNE1_1	57.0	IMR90p8
88.0	F6	2.28178281415813	CCNE1_1	57.0	IMR90p8
88.5	F6	1.78183949644756	CCNE1_1	57.0	IMR90p8
89.0	F6	1.36361639906079	CCNE1_1	57.0	IMR90p8
89.5	F6	1.04307518783219	CCNE1_1	57.0	IMR90p8
90.0	F6	1.18138191467528	CCNE1_1	57.0	IMR90p8
90.5	F6	1.64612352427298	CCNE1_1	57.0	IMR90p8
91.0	F6	2.02191275606526	CCNE1_1	57.0	IMR90p8
91.5	F6	1.95495242612151	CCNE1_1	57.0	IMR90p8
92.0	F6	2.06541295980719	CCNE1_1	57.0	IMR90p8
92.5	F6	2.05639907864776	CCNE1_1	57.0	IMR90p8
93.0	F6	1.9791325818058	CCNE1_1	57.0	IMR90p8
93.5	F6	3.08398445632275	CCNE1_1	57.0	IMR90p8
94.0	F6	3.43331347047751	CCNE1_1	57.0	IMR90p8
94.5	F6	5.92731534336053	CCNE1_1	57.0	IMR90p8
95.0	F6	3.8492040712772	CCNE1_1	57.0	IMR90p8
55.0	G6	19.8615608336447	CCNE1_1	55.7	IMR90p8
55.5	G6	43.033381806229	CCNE1_1	55.7	IMR90p8
56.0	G6	39.7231216672875	CCNE1_1	55.7	IMR90p8
56.5	G6	39.723121667292	CCNE1_1	55.7	IMR90p8
57.0	G6	39.723121667265	CCNE1_1	55.7	IMR90p8
57.5	G6	39.0651286206769	CCNE1_1	55.7	IMR90p8
58.0	G6	43.1763368881735	CCNE1_1	55.7	IMR90p8
58.5	G6	50.7471033616756	CCNE1_1	55.7	IMR90p8
59.0	G6	56.9435107759089	CCNE1_1	55.7	IMR90p8
59.5	G6	60.5253606694612	CCNE1_1	55.7	IMR90p8
60.0	G6	61.3461982651515	CCNE1_1	55.7	IMR90p8
60.5	G6	62.1706349989704	CCNE1_1	55.7	IMR90p8
61.0	G6	62.0317976608754	CCNE1_1	55.7	IMR90p8
61.5	G6	59.2412751331656	CCNE1_1	55.7	IMR90p8
62.0	G6	56.8322681445489	CCNE1_1	55.7	IMR90p8
62.5	G6	54.9858725306893	CCNE1_1	55.7	IMR90p8
63.0	G6	52.3646360133764	CCNE1_1	55.7	IMR90p8
63.5	G6	50.4933527334124	CCNE1_1	55.7	IMR90p8
64.0	G6	50.857660587329	CCNE1_1	55.7	IMR90p8
64.5	G6	52.2627124407009	CCNE1_1	55.7	IMR90p8
65.0	G6	54.3827040069782	CCNE1_1	55.7	IMR90p8
65.5	G6	59.8578635379923	CCNE1_1	55.7	IMR90p8
66.0	G6	67.6267127037435	CCNE1_1	55.7	IMR90p8
66.5	G6	75.5088502446105	CCNE1_1	55.7	IMR90p8
67.0	G6	82.8327914666817	CCNE1_1	55.7	IMR90p8
67.5	G6	89.6446078011729	CCNE1_1	55.7	IMR90p8
68.0	G6	93.8101994964356	CCNE1_1	55.7	IMR90p8
68.5	G6	94.6847859014372	CCNE1_1	55.7	IMR90p8
69.0	G6	94.6609277596252	CCNE1_1	55.7	IMR90p8
69.5	G6	94.3171697748569	CCNE1_1	55.7	IMR90p8
70.0	G6	92.8683972018354	CCNE1_1	55.7	IMR90p8
70.5	G6	91.3913692265437	CCNE1_1	55.7	IMR90p8
71.0	G6	91.0540690656863	CCNE1_1	55.7	IMR90p8
71.5	G6	90.3015968458469	CCNE1_1	55.7	IMR90p8
72.0	G6	89.3315022697977	CCNE1_1	55.7	IMR90p8
72.5	G6	89.5744349642316	CCNE1_1	55.7	IMR90p8
73.0	G6	89.4186877770155	CCNE1_1	55.7	IMR90p8
73.5	G6	88.6402433764672	CCNE1_1	55.7	IMR90p8
74.0	G6	88.2663481231019	CCNE1_1	55.7	IMR90p8
74.5	G6	87.7979519046202	CCNE1_1	55.7	IMR90p8
75.0	G6	86.4990747827426	CCNE1_1	55.7	IMR90p8
75.5	G6	85.7337258101455	CCNE1_1	55.7	IMR90p8
76.0	G6	85.2577782816203	CCNE1_1	55.7	IMR90p8
76.5	G6	84.4530824663573	CCNE1_1	55.7	IMR90p8
77.0	G6	83.5846432179418	CCNE1_1	55.7	IMR90p8
77.5	G6	84.7174288817325	CCNE1_1	55.7	IMR90p8
78.0	G6	94.5008039336894	CCNE1_1	55.7	IMR90p8
78.5	G6	126.153091235575	CCNE1_1	55.7	IMR90p8
79.0	G6	178.291785668709	CCNE1_1	55.7	IMR90p8
79.5	G6	235.011586952178	CCNE1_1	55.7	IMR90p8
80.0	G6	285.492110879026	CCNE1_1	55.7	IMR90p8
80.5	G6	315.167673121629	CCNE1_1	55.7	IMR90p8
81.0	G6	298.490887094646	CCNE1_1	55.7	IMR90p8
81.5	G6	238.325037829246	CCNE1_1	55.7	IMR90p8
82.0	G6	166.144147705436	CCNE1_1	55.7	IMR90p8
82.5	G6	98.3029336003369	CCNE1_1	55.7	IMR90p8
83.0	G6	42.8154481193772	CCNE1_1	55.7	IMR90p8
83.5	G6	11.6920750337109	CCNE1_1	55.7	IMR90p8
84.0	G6	3.41930270730035	CCNE1_1	55.7	IMR90p8
84.5	G6	2.88634032518945	CCNE1_1	55.7	IMR90p8
85.0	G6	2.53516152123871	CCNE1_1	55.7	IMR90p8
85.5	G6	1.99177879119401	CCNE1_1	55.7	IMR90p8
86.0	G6	1.82343207383957	CCNE1_1	55.7	IMR90p8
86.5	G6	2.00768698425458	CCNE1_1	55.7	IMR90p8
87.0	G6	2.12885190414659	CCNE1_1	55.7	IMR90p8
87.5	G6	2.27185070920353	CCNE1_1	55.7	IMR90p8
88.0	G6	2.43112094927693	CCNE1_1	55.7	IMR90p8
88.5	G6	2.45499270978422	CCNE1_1	55.7	IMR90p8
89.0	G6	2.33056693591681	CCNE1_1	55.7	IMR90p8
89.5	G6	1.96503963927103	CCNE1_1	55.7	IMR90p8
90.0	G6	1.87854522821311	CCNE1_1	55.7	IMR90p8
90.5	G6	1.64938158805052	CCNE1_1	55.7	IMR90p8
91.0	G6	1.00601203077719	CCNE1_1	55.7	IMR90p8
91.5	G6	0.726187333164035	CCNE1_1	55.7	IMR90p8
92.0	G6	0.919951575528842	CCNE1_1	55.7	IMR90p8
92.5	G6	0.917893187969867	CCNE1_1	55.7	IMR90p8
93.0	G6	1.21635566041164	CCNE1_1	55.7	IMR90p8
93.5	G6	2.37082328390863	CCNE1_1	55.7	IMR90p8
94.0	G6	2.87963184453622	CCNE1_1	55.7	IMR90p8
94.5	G6	4.45053764877014	CCNE1_1	55.7	IMR90p8
95.0	G6	2.72327465309138	CCNE1_1	55.7	IMR90p8
55.0	H6	18.2529025334517	CCNE1_1	55.0	IMR90p8
55.5	H6	39.5479554891457	CCNE1_1	55.0	IMR90p8
56.0	H6	36.5058050669029	CCNE1_1	55.0	IMR90p8
56.5	H6	36.505805066896	CCNE1_1	55.0	IMR90p8
57.0	H6	36.505805066948	CCNE1_1	55.0	IMR90p8
57.5	H6	35.8580869006291	CCNE1_1	55.0	IMR90p8
58.0	H6	39.9186652766278	CCNE1_1	55.0	IMR90p8
58.5	H6	47.4870960439721	CCNE1_1	55.0	IMR90p8
59.0	H6	51.9405668740847	CCNE1_1	55.0	IMR90p8
59.5	H6	54.5569218006827	CCNE1_1	55.0	IMR90p8
60.0	H6	55.9978292651178	CCNE1_1	55.0	IMR90p8
60.5	H6	55.9586107350036	CCNE1_1	55.0	IMR90p8
61.0	H6	54.9513742389001	CCNE1_1	55.0	IMR90p8
61.5	H6	54.1221887551362	CCNE1_1	55.0	IMR90p8
62.0	H6	52.4530803087246	CCNE1_1	55.0	IMR90p8
62.5	H6	49.6970601991452	CCNE1_1	55.0	IMR90p8
63.0	H6	47.8373322526554	CCNE1_1	55.0	IMR90p8
63.5	H6	46.6297993689309	CCNE1_1	55.0	IMR90p8
64.0	H6	45.3529036827821	CCNE1_1	55.0	IMR90p8
64.5	H6	45.7034597446042	CCNE1_1	55.0	IMR90p8
65.0	H6	48.2069255790451	CCNE1_1	55.0	IMR90p8
65.5	H6	52.4296718572023	CCNE1_1	55.0	IMR90p8
66.0	H6	58.4337680115613	CCNE1_1	55.0	IMR90p8
66.5	H6	64.9754864967695	CCNE1_1	55.0	IMR90p8
67.0	H6	71.5950582020639	CCNE1_1	55.0	IMR90p8
67.5	H6	77.4594325920494	CCNE1_1	55.0	IMR90p8
68.0	H6	80.7558380115984	CCNE1_1	55.0	IMR90p8
68.5	H6	82.2971709601949	CCNE1_1	55.0	IMR90p8
69.0	H6	83.1770911472004	CCNE1_1	55.0	IMR90p8
69.5	H6	82.4370609286516	CCNE1_1	55.0	IMR90p8
70.0	H6	80.9820067678669	CCNE1_1	55.0	IMR90p8
70.5	H6	80.3488225790713	CCNE1_1	55.0	IMR90p8
71.0	H6	79.3131230624311	CCNE1_1	55.0	IMR90p8
71.5	H6	77.9270207075593	CCNE1_1	55.0	IMR90p8
72.0	H6	77.7556860665499	CCNE1_1	55.0	IMR90p8
72.5	H6	77.7420917460387	CCNE1_1	55.0	IMR90p8
73.0	H6	77.2650627576708	CCNE1_1	55.0	IMR90p8
73.5	H6	77.5903669502883	CCNE1_1	55.0	IMR90p8
74.0	H6	78.1154839828772	CCNE1_1	55.0	IMR90p8
74.5	H6	77.6134712477119	CCNE1_1	55.0	IMR90p8
75.0	H6	76.7864606982131	CCNE1_1	55.0	IMR90p8
75.5	H6	76.1619963103747	CCNE1_1	55.0	IMR90p8
76.0	H6	75.0714468273216	CCNE1_1	55.0	IMR90p8
76.5	H6	73.6980246800367	CCNE1_1	55.0	IMR90p8
77.0	H6	72.6221827554265	CCNE1_1	55.0	IMR90p8
77.5	H6	73.0020985029352	CCNE1_1	55.0	IMR90p8
78.0	H6	79.268240479877	CCNE1_1	55.0	IMR90p8
78.5	H6	102.670738907562	CCNE1_1	55.0	IMR90p8
79.0	H6	145.7132862645	CCNE1_1	55.0	IMR90p8
79.5	H6	194.35731981889	CCNE1_1	55.0	IMR90p8
80.0	H6	238.099303159516	CCNE1_1	55.0	IMR90p8
80.5	H6	267.925984440948	CCNE1_1	55.0	IMR90p8
81.0	H6	261.214804374679	CCNE1_1	55.0	IMR90p8
81.5	H6	213.284204369281	CCNE1_1	55.0	IMR90p8
82.0	H6	151.387759691179	CCNE1_1	55.0	IMR90p8
82.5	H6	93.2510926079995	CCNE1_1	55.0	IMR90p8
83.0	H6	43.4713892668583	CCNE1_1	55.0	IMR90p8
83.5	H6	13.011010271498	CCNE1_1	55.0	IMR90p8
84.0	H6	3.86923870342866	CCNE1_1	55.0	IMR90p8
84.5	H6	3.16468885136146	CCNE1_1	55.0	IMR90p8
85.0	H6	2.73207409833071	CCNE1_1	55.0	IMR90p8
85.5	H6	1.97140247324108	CCNE1_1	55.0	IMR90p8
86.0	H6	1.36065073623467	CCNE1_1	55.0	IMR90p8
86.5	H6	1.58604640643824	CCNE1_1	55.0	IMR90p8
87.0	H6	1.89311075417214	CCNE1_1	55.0	IMR90p8
87.5	H6	1.89657213391985	CCNE1_1	55.0	IMR90p8
88.0	H6	2.15555088407456	CCNE1_1	55.0	IMR90p8
88.5	H6	2.31329832486699	CCNE1_1	55.0	IMR90p8
89.0	H6	2.10917778923499	CCNE1_1	55.0	IMR90p8
89.5	H6	1.69925673944493	CCNE1_1	55.0	IMR90p8
90.0	H6	1.19748799104542	CCNE1_1	55.0	IMR90p8
90.5	H6	0.783635824316207	CCNE1_1	55.0	IMR90p8
91.0	H6	0.534851129988795	CCNE1_1	55.0	IMR90p8
91.5	H6	0.417884900586103	CCNE1_1	55.0	IMR90p8
92.0	H6	0.766426646327147	CCNE1_1	55.0	IMR90p8
92.5	H6	1.29132657029777	CCNE1_1	55.0	IMR90p8
93.0	H6	1.72695166585146	CCNE1_1	55.0	IMR90p8
93.5	H6	2.05246048991557	CCNE1_1	55.0	IMR90p8
94.0	H6	2.32314971207722	CCNE1_1	55.0	IMR90p8
94.5	H6	2.30085477268119	CCNE1_1	55.0	IMR90p8
95.0	H6	0.907703883012232	CCNE1_1	55.0	IMR90p8
55.0	A6	24.5351499734176	CCNE1_1	65.0	IMR90p2
55.5	A6	53.1594916090718	CCNE1_1	65.0	IMR90p2
56.0	A6	49.0702999468355	CCNE1_1	65.0	IMR90p2
56.5	A6	49.0702999468316	CCNE1_1	65.0	IMR90p2
57.0	A6	49.0702999468648	CCNE1_1	65.0	IMR90p2
57.5	A6	48.8757406229896	CCNE1_1	65.0	IMR90p2
58.0	A6	50.0103742458258	CCNE1_1	65.0	IMR90p2
58.5	A6	52.7614366375343	CCNE1_1	65.0	IMR90p2
59.0	A6	55.6192982934609	CCNE1_1	65.0	IMR90p2
59.5	A6	56.5822344369253	CCNE1_1	65.0	IMR90p2
60.0	A6	55.4398797976545	CCNE1_1	65.0	IMR90p2
60.5	A6	53.2143853094351	CCNE1_1	65.0	IMR90p2
61.0	A6	50.9608453950395	CCNE1_1	65.0	IMR90p2
61.5	A6	48.5371347355074	CCNE1_1	65.0	IMR90p2
62.0	A6	46.2477968417221	CCNE1_1	65.0	IMR90p2
62.5	A6	45.4841254494546	CCNE1_1	65.0	IMR90p2
63.0	A6	46.4233647431274	CCNE1_1	65.0	IMR90p2
63.5	A6	50.2186208038657	CCNE1_1	65.0	IMR90p2
64.0	A6	56.6935592138842	CCNE1_1	65.0	IMR90p2
64.5	A6	66.0524469123841	CCNE1_1	65.0	IMR90p2
65.0	A6	77.2724936899139	CCNE1_1	65.0	IMR90p2
65.5	A6	89.5086062964572	CCNE1_1	65.0	IMR90p2
66.0	A6	99.5347525112159	CCNE1_1	65.0	IMR90p2
66.5	A6	106.491631682271	CCNE1_1	65.0	IMR90p2
67.0	A6	112.024823108017	CCNE1_1	65.0	IMR90p2
67.5	A6	115.353268553909	CCNE1_1	65.0	IMR90p2
68.0	A6	116.195795696129	CCNE1_1	65.0	IMR90p2
68.5	A6	115.972081897365	CCNE1_1	65.0	IMR90p2
69.0	A6	115.969934709572	CCNE1_1	65.0	IMR90p2
69.5	A6	114.829965337059	CCNE1_1	65.0	IMR90p2
70.0	A6	113.207421180496	CCNE1_1	65.0	IMR90p2
70.5	A6	112.12993622947	CCNE1_1	65.0	IMR90p2
71.0	A6	112.118746365753	CCNE1_1	65.0	IMR90p2
71.5	A6	112.314944921341	CCNE1_1	65.0	IMR90p2
72.0	A6	112.353342691048	CCNE1_1	65.0	IMR90p2
72.5	A6	112.607506025481	CCNE1_1	65.0	IMR90p2
73.0	A6	112.89602752435	CCNE1_1	65.0	IMR90p2
73.5	A6	112.801653792694	CCNE1_1	65.0	IMR90p2
74.0	A6	112.045386004317	CCNE1_1	65.0	IMR90p2
74.5	A6	111.589948722057	CCNE1_1	65.0	IMR90p2
75.0	A6	111.438093921077	CCNE1_1	65.0	IMR90p2
75.5	A6	110.328596794409	CCNE1_1	65.0	IMR90p2
76.0	A6	109.184694106629	CCNE1_1	65.0	IMR90p2
76.5	A6	109.115815025986	CCNE1_1	65.0	IMR90p2
77.0	A6	110.114779509464	CCNE1_1	65.0	IMR90p2
77.5	A6	116.524531263534	CCNE1_1	65.0	IMR90p2
78.0	A6	142.496257557938	CCNE1_1	65.0	IMR90p2
78.5	A6	200.00456139505	CCNE1_1	65.0	IMR90p2
79.0	A6	277.995344971562	CCNE1_1	65.0	IMR90p2
79.5	A6	354.964585831435	CCNE1_1	65.0	IMR90p2
80.0	A6	416.390898923505	CCNE1_1	65.0	IMR90p2
80.5	A6	436.961324200139	CCNE1_1	65.0	IMR90p2
81.0	A6	390.580056096327	CCNE1_1	65.0	IMR90p2
81.5	A6	297.840136621184	CCNE1_1	65.0	IMR90p2
82.0	A6	198.881932550656	CCNE1_1	65.0	IMR90p2
82.5	A6	109.768626478683	CCNE1_1	65.0	IMR90p2
83.0	A6	43.2237148245333	CCNE1_1	65.0	IMR90p2
83.5	A6	11.4944066372727	CCNE1_1	65.0	IMR90p2
84.0	A6	4.4410791867665	CCNE1_1	65.0	IMR90p2
84.5	A6	4.27164612568981	CCNE1_1	65.0	IMR90p2
85.0	A6	4.11077361769952	CCNE1_1	65.0	IMR90p2
85.5	A6	2.77775704898016	CCNE1_1	65.0	IMR90p2
86.0	A6	2.34134612147744	CCNE1_1	65.0	IMR90p2
86.5	A6	2.64416992075599	CCNE1_1	65.0	IMR90p2
87.0	A6	1.79475693057196	CCNE1_1	65.0	IMR90p2
87.5	A6	1.26072123157263	CCNE1_1	65.0	IMR90p2
88.0	A6	1.89256988468946	CCNE1_1	65.0	IMR90p2
88.5	A6	2.02838679513792	CCNE1_1	65.0	IMR90p2
89.0	A6	1.84616463008587	CCNE1_1	65.0	IMR90p2
89.5	A6	2.48542993778483	CCNE1_1	65.0	IMR90p2
90.0	A6	2.82415324756107	CCNE1_1	65.0	IMR90p2
90.5	A6	2.46914386082193	CCNE1_1	65.0	IMR90p2
91.0	A6	2.5644037993672	CCNE1_1	65.0	IMR90p2
91.5	A6	2.87781957772353	CCNE1_1	65.0	IMR90p2
92.0	A6	2.3244729260457	CCNE1_1	65.0	IMR90p2
92.5	A6	1.95730904931389	CCNE1_1	65.0	IMR90p2
93.0	A6	1.96210821932215	CCNE1_1	65.0	IMR90p2
93.5	A6	2.09238569512326	CCNE1_1	65.0	IMR90p2
94.0	A6	2.12298012762091	CCNE1_1	65.0	IMR90p2
94.5	A6	3.45818227346996	CCNE1_1	65.0	IMR90p2
95.0	A6	2.22789059103303	CCNE1_1	65.0	IMR90p2
55.0	B6	23.4454441483102	CCNE1_1	64.5	IMR90p2
55.5	B6	50.7984623213375	CCNE1_1	64.5	IMR90p2
56.0	B6	46.8908882966184	CCNE1_1	64.5	IMR90p2
56.5	B6	46.8908882966259	CCNE1_1	64.5	IMR90p2
57.0	B6	46.8908882965712	CCNE1_1	64.5	IMR90p2
57.5	B6	46.6206835824403	CCNE1_1	64.5	IMR90p2
58.0	B6	48.3430952154592	CCNE1_1	64.5	IMR90p2
58.5	B6	51.3713095209067	CCNE1_1	64.5	IMR90p2
59.0	B6	52.6174607709154	CCNE1_1	64.5	IMR90p2
59.5	B6	52.7587039335976	CCNE1_1	64.5	IMR90p2
60.0	B6	52.3651091929692	CCNE1_1	64.5	IMR90p2
60.5	B6	51.8173756559426	CCNE1_1	64.5	IMR90p2
61.0	B6	51.5542590762044	CCNE1_1	64.5	IMR90p2
61.5	B6	51.1404211320113	CCNE1_1	64.5	IMR90p2
62.0	B6	50.1671921053219	CCNE1_1	64.5	IMR90p2
62.5	B6	49.9206269656421	CCNE1_1	64.5	IMR90p2
63.0	B6	50.7407105542521	CCNE1_1	64.5	IMR90p2
63.5	B6	53.019576060304	CCNE1_1	64.5	IMR90p2
64.0	B6	59.0729225043993	CCNE1_1	64.5	IMR90p2
64.5	B6	68.8910588975921	CCNE1_1	64.5	IMR90p2
65.0	B6	80.5213497086017	CCNE1_1	64.5	IMR90p2
65.5	B6	92.6658808122883	CCNE1_1	64.5	IMR90p2
66.0	B6	103.622945274037	CCNE1_1	64.5	IMR90p2
66.5	B6	111.480847696872	CCNE1_1	64.5	IMR90p2
67.0	B6	115.991055010166	CCNE1_1	64.5	IMR90p2
67.5	B6	117.850201892172	CCNE1_1	64.5	IMR90p2
68.0	B6	118.137124088366	CCNE1_1	64.5	IMR90p2
68.5	B6	117.823377627349	CCNE1_1	64.5	IMR90p2
69.0	B6	117.448117162046	CCNE1_1	64.5	IMR90p2
69.5	B6	117.298944047027	CCNE1_1	64.5	IMR90p2
70.0	B6	117.591266067347	CCNE1_1	64.5	IMR90p2
70.5	B6	118.525560756417	CCNE1_1	64.5	IMR90p2
71.0	B6	119.788250273127	CCNE1_1	64.5	IMR90p2
71.5	B6	120.766996403185	CCNE1_1	64.5	IMR90p2
72.0	B6	121.558792212523	CCNE1_1	64.5	IMR90p2
72.5	B6	122.573962415317	CCNE1_1	64.5	IMR90p2
73.0	B6	122.639258115416	CCNE1_1	64.5	IMR90p2
73.5	B6	121.822336805138	CCNE1_1	64.5	IMR90p2
74.0	B6	120.978642660162	CCNE1_1	64.5	IMR90p2
74.5	B6	120.168160228471	CCNE1_1	64.5	IMR90p2
75.0	B6	118.928549462772	CCNE1_1	64.5	IMR90p2
75.5	B6	117.47323030937	CCNE1_1	64.5	IMR90p2
76.0	B6	116.274921792097	CCNE1_1	64.5	IMR90p2
76.5	B6	115.498668387141	CCNE1_1	64.5	IMR90p2
77.0	B6	116.292467676722	CCNE1_1	64.5	IMR90p2
77.5	B6	122.202116413805	CCNE1_1	64.5	IMR90p2
78.0	B6	146.217560923836	CCNE1_1	64.5	IMR90p2
78.5	B6	203.664038452964	CCNE1_1	64.5	IMR90p2
79.0	B6	287.582973155446	CCNE1_1	64.5	IMR90p2
79.5	B6	374.344414621702	CCNE1_1	64.5	IMR90p2
80.0	B6	447.254626735882	CCNE1_1	64.5	IMR90p2
80.5	B6	480.942305387013	CCNE1_1	64.5	IMR90p2
81.0	B6	443.81165308148	CCNE1_1	64.5	IMR90p2
81.5	B6	349.051752479058	CCNE1_1	64.5	IMR90p2
82.0	B6	239.911067205709	CCNE1_1	64.5	IMR90p2
82.5	B6	138.649998583759	CCNE1_1	64.5	IMR90p2
83.0	B6	58.9272884107528	CCNE1_1	64.5	IMR90p2
83.5	B6	17.1487184867701	CCNE1_1	64.5	IMR90p2
84.0	B6	5.8296877153951	CCNE1_1	64.5	IMR90p2
84.5	B6	4.29346766021064	CCNE1_1	64.5	IMR90p2
85.0	B6	4.05331763602129	CCNE1_1	64.5	IMR90p2
85.5	B6	3.63754324711334	CCNE1_1	64.5	IMR90p2
86.0	B6	2.84710583469769	CCNE1_1	64.5	IMR90p2
86.5	B6	2.71809791952683	CCNE1_1	64.5	IMR90p2
87.0	B6	2.47076819840044	CCNE1_1	64.5	IMR90p2
87.5	B6	1.89202012822699	CCNE1_1	64.5	IMR90p2
88.0	B6	1.99251243190059	CCNE1_1	64.5	IMR90p2
88.5	B6	1.81763356926831	CCNE1_1	64.5	IMR90p2
89.0	B6	1.41327689364221	CCNE1_1	64.5	IMR90p2
89.5	B6	1.5525423616096	CCNE1_1	64.5	IMR90p2
90.0	B6	1.78343085872325	CCNE1_1	64.5	IMR90p2
90.5	B6	1.62735093009263	CCNE1_1	64.5	IMR90p2
91.0	B6	1.81550552402729	CCNE1_1	64.5	IMR90p2
91.5	B6	2.21417719697041	CCNE1_1	64.5	IMR90p2
92.0	B6	2.67852120307839	CCNE1_1	64.5	IMR90p2
92.5	B6	2.60228832214915	CCNE1_1	64.5	IMR90p2
93.0	B6	2.46661980130261	CCNE1_1	64.5	IMR90p2
93.5	B6	1.46407539049216	CCNE1_1	64.5	IMR90p2
94.0	B6	0.724733288166647	CCNE1_1	64.5	IMR90p2
94.5	B6	-1.8487028015042	CCNE1_1	64.5	IMR90p2
95.0	B6	-2.10285730210074	CCNE1_1	64.5	IMR90p2
55.0	C6	21.4110620457964	CCNE1_1	63.3	IMR90p2
55.5	C6	46.390634432558	CCNE1_1	63.3	IMR90p2
56.0	C6	42.8221240915921	CCNE1_1	63.3	IMR90p2
56.5	C6	42.8221240916021	CCNE1_1	63.3	IMR90p2
57.0	C6	42.8221240915158	CCNE1_1	63.3	IMR90p2
57.5	C6	42.6257005804894	CCNE1_1	63.3	IMR90p2
58.0	C6	43.7661929581425	CCNE1_1	63.3	IMR90p2
58.5	C6	46.4088764081977	CCNE1_1	63.3	IMR90p2
59.0	C6	50.2714623907085	CCNE1_1	63.3	IMR90p2
59.5	C6	53.8688897728321	CCNE1_1	63.3	IMR90p2
60.0	C6	55.8204641692677	CCNE1_1	63.3	IMR90p2
60.5	C6	58.1377917603431	CCNE1_1	63.3	IMR90p2
61.0	C6	60.3064125771548	CCNE1_1	63.3	IMR90p2
61.5	C6	61.0530213679577	CCNE1_1	63.3	IMR90p2
62.0	C6	60.6455976378762	CCNE1_1	63.3	IMR90p2
62.5	C6	60.600847212754	CCNE1_1	63.3	IMR90p2
63.0	C6	61.5745965002233	CCNE1_1	63.3	IMR90p2
63.5	C6	63.3413663390234	CCNE1_1	63.3	IMR90p2
64.0	C6	66.6699982104734	CCNE1_1	63.3	IMR90p2
64.5	C6	73.7967127178626	CCNE1_1	63.3	IMR90p2
65.0	C6	83.6934659550958	CCNE1_1	63.3	IMR90p2
65.5	C6	94.7921145297496	CCNE1_1	63.3	IMR90p2
66.0	C6	106.316110082788	CCNE1_1	63.3	IMR90p2
66.5	C6	116.535483651259	CCNE1_1	63.3	IMR90p2
67.0	C6	123.251686447811	CCNE1_1	63.3	IMR90p2
67.5	C6	126.658495138977	CCNE1_1	63.3	IMR90p2
68.0	C6	128.610467860929	CCNE1_1	63.3	IMR90p2
68.5	C6	129.082157219613	CCNE1_1	63.3	IMR90p2
69.0	C6	128.477107184609	CCNE1_1	63.3	IMR90p2
69.5	C6	128.158523512694	CCNE1_1	63.3	IMR90p2
70.0	C6	128.712633587478	CCNE1_1	63.3	IMR90p2
70.5	C6	128.624799611761	CCNE1_1	63.3	IMR90p2
71.0	C6	128.491075765927	CCNE1_1	63.3	IMR90p2
71.5	C6	129.778524348163	CCNE1_1	63.3	IMR90p2
72.0	C6	131.288765979562	CCNE1_1	63.3	IMR90p2
72.5	C6	131.95749493311	CCNE1_1	63.3	IMR90p2
73.0	C6	132.414474365406	CCNE1_1	63.3	IMR90p2
73.5	C6	132.586410932857	CCNE1_1	63.3	IMR90p2
74.0	C6	131.882959901519	CCNE1_1	63.3	IMR90p2
74.5	C6	130.930125223052	CCNE1_1	63.3	IMR90p2
75.0	C6	129.740581670677	CCNE1_1	63.3	IMR90p2
75.5	C6	128.174491876636	CCNE1_1	63.3	IMR90p2
76.0	C6	126.579223533028	CCNE1_1	63.3	IMR90p2
76.5	C6	125.392625543226	CCNE1_1	63.3	IMR90p2
77.0	C6	126.260167692988	CCNE1_1	63.3	IMR90p2
77.5	C6	133.17148303874	CCNE1_1	63.3	IMR90p2
78.0	C6	160.663480497424	CCNE1_1	63.3	IMR90p2
78.5	C6	224.990551296959	CCNE1_1	63.3	IMR90p2
79.0	C6	316.279141563708	CCNE1_1	63.3	IMR90p2
79.5	C6	408.943168721416	CCNE1_1	63.3	IMR90p2
80.0	C6	486.303667956337	CCNE1_1	63.3	IMR90p2
80.5	C6	518.96796480761	CCNE1_1	63.3	IMR90p2
81.0	C6	474.429200693801	CCNE1_1	63.3	IMR90p2
81.5	C6	370.447951668447	CCNE1_1	63.3	IMR90p2
82.0	C6	252.8463526197	CCNE1_1	63.3	IMR90p2
82.5	C6	144.174398579238	CCNE1_1	63.3	IMR90p2
83.0	C6	60.4772441723568	CCNE1_1	63.3	IMR90p2
83.5	C6	17.4194344160944	CCNE1_1	63.3	IMR90p2
84.0	C6	6.15661121411847	CCNE1_1	63.3	IMR90p2
84.5	C6	5.32093928035442	CCNE1_1	63.3	IMR90p2
85.0	C6	5.24461377142279	CCNE1_1	63.3	IMR90p2
85.5	C6	4.54314244580723	CCNE1_1	63.3	IMR90p2
86.0	C6	3.94015694164631	CCNE1_1	63.3	IMR90p2
86.5	C6	3.77797932344254	CCNE1_1	63.3	IMR90p2
87.0	C6	3.18393510432236	CCNE1_1	63.3	IMR90p2
87.5	C6	2.78408678646514	CCNE1_1	63.3	IMR90p2
88.0	C6	2.65998747531177	CCNE1_1	63.3	IMR90p2
88.5	C6	2.51308866252504	CCNE1_1	63.3	IMR90p2
89.0	C6	2.60740354469209	CCNE1_1	63.3	IMR90p2
89.5	C6	3.04723612381667	CCNE1_1	63.3	IMR90p2
90.0	C6	2.99789670758838	CCNE1_1	63.3	IMR90p2
90.5	C6	2.8197696458073	CCNE1_1	63.3	IMR90p2
91.0	C6	2.62477224645562	CCNE1_1	63.3	IMR90p2
91.5	C6	1.99069399043378	CCNE1_1	63.3	IMR90p2
92.0	C6	1.42308948383493	CCNE1_1	63.3	IMR90p2
92.5	C6	1.25273807086199	CCNE1_1	63.3	IMR90p2
93.0	C6	1.23215142939745	CCNE1_1	63.3	IMR90p2
93.5	C6	0.985482947243497	CCNE1_1	63.3	IMR90p2
94.0	C6	1.06397674807607	CCNE1_1	63.3	IMR90p2
94.5	C6	0.630044693991238	CCNE1_1	63.3	IMR90p2
95.0	C6	-0.0410196878897864	CCNE1_1	63.3	IMR90p2
55.0	D6	16.7545823260397	CCNE1_1	61.4	IMR90p2
55.5	D6	36.301595039753	CCNE1_1	61.4	IMR90p2
56.0	D6	33.5091646520806	CCNE1_1	61.4	IMR90p2
56.5	D6	33.5091646520767	CCNE1_1	61.4	IMR90p2
57.0	D6	33.509164652095	CCNE1_1	61.4	IMR90p2
57.5	D6	33.0747068855703	CCNE1_1	61.4	IMR90p2
58.0	D6	35.7223547808527	CCNE1_1	61.4	IMR90p2
58.5	D6	41.1902522391243	CCNE1_1	61.4	IMR90p2
59.0	D6	45.5235915908636	CCNE1_1	61.4	IMR90p2
59.5	D6	49.2641778306879	CCNE1_1	61.4	IMR90p2
60.0	D6	51.8427149488671	CCNE1_1	61.4	IMR90p2
60.5	D6	53.7469551362475	CCNE1_1	61.4	IMR90p2
61.0	D6	55.3036422611649	CCNE1_1	61.4	IMR90p2
61.5	D6	55.8522179753028	CCNE1_1	61.4	IMR90p2
62.0	D6	55.3885150944653	CCNE1_1	61.4	IMR90p2
62.5	D6	55.2488002719311	CCNE1_1	61.4	IMR90p2
63.0	D6	56.1552576867065	CCNE1_1	61.4	IMR90p2
63.5	D6	58.2008233151337	CCNE1_1	61.4	IMR90p2
64.0	D6	62.3389605888261	CCNE1_1	61.4	IMR90p2
64.5	D6	69.103618067046	CCNE1_1	61.4	IMR90p2
65.0	D6	77.9632029563639	CCNE1_1	61.4	IMR90p2
65.5	D6	87.7533455554601	CCNE1_1	61.4	IMR90p2
66.0	D6	98.0339917827963	CCNE1_1	61.4	IMR90p2
66.5	D6	107.01506754278	CCNE1_1	61.4	IMR90p2
67.0	D6	114.044513143322	CCNE1_1	61.4	IMR90p2
67.5	D6	119.282768578828	CCNE1_1	61.4	IMR90p2
68.0	D6	122.038787943388	CCNE1_1	61.4	IMR90p2
68.5	D6	122.45591997143	CCNE1_1	61.4	IMR90p2
69.0	D6	122.930287856359	CCNE1_1	61.4	IMR90p2
69.5	D6	123.094642879434	CCNE1_1	61.4	IMR90p2
70.0	D6	122.463132759301	CCNE1_1	61.4	IMR90p2
70.5	D6	123.156621700897	CCNE1_1	61.4	IMR90p2
71.0	D6	125.072777591795	CCNE1_1	61.4	IMR90p2
71.5	D6	126.349961256026	CCNE1_1	61.4	IMR90p2
72.0	D6	128.129501240487	CCNE1_1	61.4	IMR90p2
72.5	D6	130.945082026293	CCNE1_1	61.4	IMR90p2
73.0	D6	132.890640091606	CCNE1_1	61.4	IMR90p2
73.5	D6	133.690825715249	CCNE1_1	61.4	IMR90p2
74.0	D6	133.396079729319	CCNE1_1	61.4	IMR90p2
74.5	D6	131.9036218724	CCNE1_1	61.4	IMR90p2
75.0	D6	129.187673015158	CCNE1_1	61.4	IMR90p2
75.5	D6	125.988959964938	CCNE1_1	61.4	IMR90p2
76.0	D6	122.845359441549	CCNE1_1	61.4	IMR90p2
76.5	D6	121.293963545779	CCNE1_1	61.4	IMR90p2
77.0	D6	122.004830899483	CCNE1_1	61.4	IMR90p2
77.5	D6	127.180589476617	CCNE1_1	61.4	IMR90p2
78.0	D6	148.981440618035	CCNE1_1	61.4	IMR90p2
78.5	D6	203.770288970505	CCNE1_1	61.4	IMR90p2
79.0	D6	285.250544662642	CCNE1_1	61.4	IMR90p2
79.5	D6	370.105559364464	CCNE1_1	61.4	IMR90p2
80.0	D6	442.937236421665	CCNE1_1	61.4	IMR90p2
80.5	D6	479.062116743409	CCNE1_1	61.4	IMR90p2
81.0	D6	445.446285561933	CCNE1_1	61.4	IMR90p2
81.5	D6	352.794468724097	CCNE1_1	61.4	IMR90p2
82.0	D6	244.269802095465	CCNE1_1	61.4	IMR90p2
82.5	D6	142.858726505718	CCNE1_1	61.4	IMR90p2
83.0	D6	62.0610281567027	CCNE1_1	61.4	IMR90p2
83.5	D6	18.4493320828259	CCNE1_1	61.4	IMR90p2
84.0	D6	6.40786822915913	CCNE1_1	61.4	IMR90p2
84.5	D6	5.0528569476329	CCNE1_1	61.4	IMR90p2
85.0	D6	4.44546459851131	CCNE1_1	61.4	IMR90p2
85.5	D6	3.73099064364874	CCNE1_1	61.4	IMR90p2
86.0	D6	3.21668052244394	CCNE1_1	61.4	IMR90p2
86.5	D6	2.78389358800001	CCNE1_1	61.4	IMR90p2
87.0	D6	2.57087363073236	CCNE1_1	61.4	IMR90p2
87.5	D6	2.83306932112652	CCNE1_1	61.4	IMR90p2
88.0	D6	3.29714758381141	CCNE1_1	61.4	IMR90p2
88.5	D6	3.2214278828182	CCNE1_1	61.4	IMR90p2
89.0	D6	3.32373437049887	CCNE1_1	61.4	IMR90p2
89.5	D6	3.40838240557042	CCNE1_1	61.4	IMR90p2
90.0	D6	2.97517407253349	CCNE1_1	61.4	IMR90p2
90.5	D6	2.57904600727585	CCNE1_1	61.4	IMR90p2
91.0	D6	2.19094491801388	CCNE1_1	61.4	IMR90p2
91.5	D6	1.87903579705863	CCNE1_1	61.4	IMR90p2
92.0	D6	1.9607377289081	CCNE1_1	61.4	IMR90p2
92.5	D6	2.0748588889889	CCNE1_1	61.4	IMR90p2
93.0	D6	2.31853741293861	CCNE1_1	61.4	IMR90p2
93.5	D6	2.61378118462926	CCNE1_1	61.4	IMR90p2
94.0	D6	2.77173817828651	CCNE1_1	61.4	IMR90p2
94.5	D6	2.48584766704624	CCNE1_1	61.4	IMR90p2
95.0	D6	0.882344189558978	CCNE1_1	61.4	IMR90p2
55.0	E6	15.5645228270662	CCNE1_1	59.0	IMR90p2
55.5	E6	33.7231327919765	CCNE1_1	59.0	IMR90p2
56.0	E6	31.1290456541321	CCNE1_1	59.0	IMR90p2
56.5	E6	31.1290456541282	CCNE1_1	59.0	IMR90p2
57.0	E6	31.1290456541591	CCNE1_1	59.0	IMR90p2
57.5	E6	30.4178437275099	CCNE1_1	59.0	IMR90p2
58.0	E6	34.776953559774	CCNE1_1	59.0	IMR90p2
58.5	E6	43.8853212564489	CCNE1_1	59.0	IMR90p2
59.0	E6	48.6137810589343	CCNE1_1	59.0	IMR90p2
59.5	E6	51.5286656333707	CCNE1_1	59.0	IMR90p2
60.0	E6	55.319855409037	CCNE1_1	59.0	IMR90p2
60.5	E6	55.7892463843484	CCNE1_1	59.0	IMR90p2
61.0	E6	54.6753860982888	CCNE1_1	59.0	IMR90p2
61.5	E6	55.7366708980849	CCNE1_1	59.0	IMR90p2
62.0	E6	56.3193211598476	CCNE1_1	59.0	IMR90p2
62.5	E6	56.3058742419347	CCNE1_1	59.0	IMR90p2
63.0	E6	59.2924632052751	CCNE1_1	59.0	IMR90p2
63.5	E6	63.6706451881992	CCNE1_1	59.0	IMR90p2
64.0	E6	68.606318677489	CCNE1_1	59.0	IMR90p2
64.5	E6	75.7935966963718	CCNE1_1	59.0	IMR90p2
65.0	E6	84.1391235810182	CCNE1_1	59.0	IMR90p2
65.5	E6	91.522526980998	CCNE1_1	59.0	IMR90p2
66.0	E6	97.7857038498793	CCNE1_1	59.0	IMR90p2
66.5	E6	103.836602799037	CCNE1_1	59.0	IMR90p2
67.0	E6	108.172516313555	CCNE1_1	59.0	IMR90p2
67.5	E6	110.303183154466	CCNE1_1	59.0	IMR90p2
68.0	E6	111.95090253385	CCNE1_1	59.0	IMR90p2
68.5	E6	114.543573965076	CCNE1_1	59.0	IMR90p2
69.0	E6	115.535581350744	CCNE1_1	59.0	IMR90p2
69.5	E6	115.167824521189	CCNE1_1	59.0	IMR90p2
70.0	E6	115.897536047678	CCNE1_1	59.0	IMR90p2
70.5	E6	116.697434979964	CCNE1_1	59.0	IMR90p2
71.0	E6	116.126982106627	CCNE1_1	59.0	IMR90p2
71.5	E6	116.105803251961	CCNE1_1	59.0	IMR90p2
72.0	E6	117.451517843285	CCNE1_1	59.0	IMR90p2
72.5	E6	118.65136687554	CCNE1_1	59.0	IMR90p2
73.0	E6	119.612438255424	CCNE1_1	59.0	IMR90p2
73.5	E6	120.513030705418	CCNE1_1	59.0	IMR90p2
74.0	E6	121.249126213171	CCNE1_1	59.0	IMR90p2
74.5	E6	121.156073105948	CCNE1_1	59.0	IMR90p2
75.0	E6	119.304285107385	CCNE1_1	59.0	IMR90p2
75.5	E6	116.506868005008	CCNE1_1	59.0	IMR90p2
76.0	E6	113.906716646215	CCNE1_1	59.0	IMR90p2
76.5	E6	110.946395177476	CCNE1_1	59.0	IMR90p2
77.0	E6	108.926530423417	CCNE1_1	59.0	IMR90p2
77.5	E6	112.265167765144	CCNE1_1	59.0	IMR90p2
78.0	E6	131.4897460098	CCNE1_1	59.0	IMR90p2
78.5	E6	180.582447147562	CCNE1_1	59.0	IMR90p2
79.0	E6	253.059591631195	CCNE1_1	59.0	IMR90p2
79.5	E6	327.305848373835	CCNE1_1	59.0	IMR90p2
80.0	E6	389.863754966633	CCNE1_1	59.0	IMR90p2
80.5	E6	418.338503427804	CCNE1_1	59.0	IMR90p2
81.0	E6	383.421908526343	CCNE1_1	59.0	IMR90p2
81.5	E6	298.412867001118	CCNE1_1	59.0	IMR90p2
82.0	E6	203.805580832308	CCNE1_1	59.0	IMR90p2
82.5	E6	116.854944431081	CCNE1_1	59.0	IMR90p2
83.0	E6	48.6990485543603	CCNE1_1	59.0	IMR90p2
83.5	E6	13.7342606518151	CCNE1_1	59.0	IMR90p2
84.0	E6	5.66504541593929	CCNE1_1	59.0	IMR90p2
84.5	E6	4.75990401071772	CCNE1_1	59.0	IMR90p2
85.0	E6	3.74249724847135	CCNE1_1	59.0	IMR90p2
85.5	E6	3.41511332403081	CCNE1_1	59.0	IMR90p2
86.0	E6	3.4248235222114	CCNE1_1	59.0	IMR90p2
86.5	E6	3.26108224840198	CCNE1_1	59.0	IMR90p2
87.0	E6	3.21456348749706	CCNE1_1	59.0	IMR90p2
87.5	E6	3.49624758011026	CCNE1_1	59.0	IMR90p2
88.0	E6	3.00355974535159	CCNE1_1	59.0	IMR90p2
88.5	E6	2.47605574311058	CCNE1_1	59.0	IMR90p2
89.0	E6	2.57713093477003	CCNE1_1	59.0	IMR90p2
89.5	E6	2.58395884485867	CCNE1_1	59.0	IMR90p2
90.0	E6	2.48419135748259	CCNE1_1	59.0	IMR90p2
90.5	E6	2.90939150075133	CCNE1_1	59.0	IMR90p2
91.0	E6	3.07550898388939	CCNE1_1	59.0	IMR90p2
91.5	E6	2.6560737157285	CCNE1_1	59.0	IMR90p2
92.0	E6	2.52094394730688	CCNE1_1	59.0	IMR90p2
92.5	E6	2.23177474692488	CCNE1_1	59.0	IMR90p2
93.0	E6	1.93965593296161	CCNE1_1	59.0	IMR90p2
93.5	E6	3.03600138771293	CCNE1_1	59.0	IMR90p2
94.0	E6	3.62889394510177	CCNE1_1	59.0	IMR90p2
94.5	E6	6.33118059708369	CCNE1_1	59.0	IMR90p2
95.0	E6	4.23677748782558	CCNE1_1	59.0	IMR90p2
55.0	F6	13.5441865638612	CCNE1_1	57.0	IMR90p2
55.5	F6	29.3457375550328	CCNE1_1	57.0	IMR90p2
56.0	F6	27.0883731277225	CCNE1_1	57.0	IMR90p2
56.5	F6	27.0883731277269	CCNE1_1	57.0	IMR90p2
57.0	F6	27.0883731276946	CCNE1_1	57.0	IMR90p2
57.5	F6	26.4387781398136	CCNE1_1	57.0	IMR90p2
58.0	F6	30.428324645487	CCNE1_1	57.0	IMR90p2
58.5	F6	38.4961011604676	CCNE1_1	57.0	IMR90p2
59.0	F6	44.1970836537596	CCNE1_1	57.0	IMR90p2
59.5	F6	47.7175665544193	CCNE1_1	57.0	IMR90p2
60.0	F6	50.5422806971792	CCNE1_1	57.0	IMR90p2
60.5	F6	51.7458946081041	CCNE1_1	57.0	IMR90p2
61.0	F6	51.2611801868979	CCNE1_1	57.0	IMR90p2
61.5	F6	50.772222164957	CCNE1_1	57.0	IMR90p2
62.0	F6	49.8734848412452	CCNE1_1	57.0	IMR90p2
62.5	F6	48.3163034818899	CCNE1_1	57.0	IMR90p2
63.0	F6	48.2287322399278	CCNE1_1	57.0	IMR90p2
63.5	F6	49.3757820557795	CCNE1_1	57.0	IMR90p2
64.0	F6	51.4736482568849	CCNE1_1	57.0	IMR90p2
64.5	F6	56.3589434748877	CCNE1_1	57.0	IMR90p2
65.0	F6	63.4122326109708	CCNE1_1	57.0	IMR90p2
65.5	F6	71.4484278438274	CCNE1_1	57.0	IMR90p2
66.0	F6	79.7012884352214	CCNE1_1	57.0	IMR90p2
66.5	F6	87.5205859846031	CCNE1_1	57.0	IMR90p2
67.0	F6	93.5510955757641	CCNE1_1	57.0	IMR90p2
67.5	F6	97.7908288036729	CCNE1_1	57.0	IMR90p2
68.0	F6	99.9172865899649	CCNE1_1	57.0	IMR90p2
68.5	F6	100.954121433864	CCNE1_1	57.0	IMR90p2
69.0	F6	101.290288986968	CCNE1_1	57.0	IMR90p2
69.5	F6	100.633396978282	CCNE1_1	57.0	IMR90p2
70.0	F6	99.9610525350097	CCNE1_1	57.0	IMR90p2
70.5	F6	100.663373960789	CCNE1_1	57.0	IMR90p2
71.0	F6	102.65694356338	CCNE1_1	57.0	IMR90p2
71.5	F6	106.545247440696	CCNE1_1	57.0	IMR90p2
72.0	F6	114.402944982656	CCNE1_1	57.0	IMR90p2
72.5	F6	123.920754349585	CCNE1_1	57.0	IMR90p2
73.0	F6	132.474135037241	CCNE1_1	57.0	IMR90p2
73.5	F6	138.965117796438	CCNE1_1	57.0	IMR90p2
74.0	F6	141.181019423782	CCNE1_1	57.0	IMR90p2
74.5	F6	136.420107075403	CCNE1_1	57.0	IMR90p2
75.0	F6	126.657149196641	CCNE1_1	57.0	IMR90p2
75.5	F6	115.256469768558	CCNE1_1	57.0	IMR90p2
76.0	F6	104.329498391747	CCNE1_1	57.0	IMR90p2
76.5	F6	95.641036106361	CCNE1_1	57.0	IMR90p2
77.0	F6	90.7265369685424	CCNE1_1	57.0	IMR90p2
77.5	F6	91.2882621724931	CCNE1_1	57.0	IMR90p2
78.0	F6	102.5334761273	CCNE1_1	57.0	IMR90p2
78.5	F6	136.709098698669	CCNE1_1	57.0	IMR90p2
79.0	F6	190.648100268681	CCNE1_1	57.0	IMR90p2
79.5	F6	246.681949197929	CCNE1_1	57.0	IMR90p2
80.0	F6	294.964275283474	CCNE1_1	57.0	IMR90p2
80.5	F6	321.646164334771	CCNE1_1	57.0	IMR90p2
81.0	F6	300.315203926203	CCNE1_1	57.0	IMR90p2
81.5	F6	236.471371448031	CCNE1_1	57.0	IMR90p2
82.0	F6	163.535906265441	CCNE1_1	57.0	IMR90p2
82.5	F6	95.8680624642189	CCNE1_1	57.0	IMR90p2
83.0	F6	41.168942568576	CCNE1_1	57.0	IMR90p2
83.5	F6	11.6096766664783	CCNE1_1	57.0	IMR90p2
84.0	F6	4.40299725869653	CCNE1_1	57.0	IMR90p2
84.5	F6	4.4854998106303	CCNE1_1	57.0	IMR90p2
85.0	F6	4.63962106858759	CCNE1_1	57.0	IMR90p2
85.5	F6	3.60156183285693	CCNE1_1	57.0	IMR90p2
86.0	F6	3.21587380792226	CCNE1_1	57.0	IMR90p2
86.5	F6	3.55685082857968	CCNE1_1	57.0	IMR90p2
87.0	F6	2.83584933255747	CCNE1_1	57.0	IMR90p2
87.5	F6	2.36796538687054	CCNE1_1	57.0	IMR90p2
88.0	F6	2.81937936613775	CCNE1_1	57.0	IMR90p2
88.5	F6	2.36723586379588	CCNE1_1	57.0	IMR90p2
89.0	F6	1.58642949243853	CCNE1_1	57.0	IMR90p2
89.5	F6	1.54397033032956	CCNE1_1	57.0	IMR90p2
90.0	F6	1.31254827076992	CCNE1_1	57.0	IMR90p2
90.5	F6	1.0338336625889	CCNE1_1	57.0	IMR90p2
91.0	F6	1.4435576951642	CCNE1_1	57.0	IMR90p2
91.5	F6	1.89960378731189	CCNE1_1	57.0	IMR90p2
92.0	F6	2.32146757429086	CCNE1_1	57.0	IMR90p2
92.5	F6	2.84553956833497	CCNE1_1	57.0	IMR90p2
93.0	F6	3.16738818552381	CCNE1_1	57.0	IMR90p2
93.5	F6	3.2720629517645	CCNE1_1	57.0	IMR90p2
94.0	F6	3.35757495983216	CCNE1_1	57.0	IMR90p2
94.5	F6	3.26334278335844	CCNE1_1	57.0	IMR90p2
95.0	F6	1.20107175537623	CCNE1_1	57.0	IMR90p2
55.0	G6	16.2604671832684	CCNE1_1	55.7	IMR90p2
55.5	G6	35.2310122304139	CCNE1_1	55.7	IMR90p2
56.0	G6	32.5209343665349	CCNE1_1	55.7	IMR90p2
56.5	G6	32.5209343665255	CCNE1_1	55.7	IMR90p2
57.0	G6	32.5209343666063	CCNE1_1	55.7	IMR90p2
57.5	G6	31.6808227152808	CCNE1_1	55.7	IMR90p2
58.0	G6	37.0299407505368	CCNE1_1	55.7	IMR90p2
58.5	G6	46.1246905802412	CCNE1_1	55.7	IMR90p2
59.0	G6	52.28867222777	CCNE1_1	55.7	IMR90p2
59.5	G6	57.2622261458871	CCNE1_1	55.7	IMR90p2
60.0	G6	58.334596333749	CCNE1_1	55.7	IMR90p2
60.5	G6	57.3895714053091	CCNE1_1	55.7	IMR90p2
61.0	G6	57.1087998647779	CCNE1_1	55.7	IMR90p2
61.5	G6	55.4837669835536	CCNE1_1	55.7	IMR90p2
62.0	G6	52.7287256248522	CCNE1_1	55.7	IMR90p2
62.5	G6	51.0225220106032	CCNE1_1	55.7	IMR90p2
63.0	G6	49.9390677930591	CCNE1_1	55.7	IMR90p2
63.5	G6	48.3069223476668	CCNE1_1	55.7	IMR90p2
64.0	G6	47.9876962802415	CCNE1_1	55.7	IMR90p2
64.5	G6	49.7607895035037	CCNE1_1	55.7	IMR90p2
65.0	G6	53.614933100949	CCNE1_1	55.7	IMR90p2
65.5	G6	59.8389694731567	CCNE1_1	55.7	IMR90p2
66.0	G6	67.6262226991295	CCNE1_1	55.7	IMR90p2
66.5	G6	75.4092322174727	CCNE1_1	55.7	IMR90p2
67.0	G6	82.2184596201685	CCNE1_1	55.7	IMR90p2
67.5	G6	88.0172335478717	CCNE1_1	55.7	IMR90p2
68.0	G6	91.1551519164294	CCNE1_1	55.7	IMR90p2
68.5	G6	92.5081343299513	CCNE1_1	55.7	IMR90p2
69.0	G6	93.1852574374526	CCNE1_1	55.7	IMR90p2
69.5	G6	92.61785242655	CCNE1_1	55.7	IMR90p2
70.0	G6	90.7711614404582	CCNE1_1	55.7	IMR90p2
70.5	G6	89.7802998591966	CCNE1_1	55.7	IMR90p2
71.0	G6	89.4700921127844	CCNE1_1	55.7	IMR90p2
71.5	G6	89.5887818499534	CCNE1_1	55.7	IMR90p2
72.0	G6	91.4907881755531	CCNE1_1	55.7	IMR90p2
72.5	G6	95.5902409589355	CCNE1_1	55.7	IMR90p2
73.0	G6	100.230605810244	CCNE1_1	55.7	IMR90p2
73.5	G6	104.12841342768	CCNE1_1	55.7	IMR90p2
74.0	G6	106.697664981108	CCNE1_1	55.7	IMR90p2
74.5	G6	106.440613794539	CCNE1_1	55.7	IMR90p2
75.0	G6	102.393703970775	CCNE1_1	55.7	IMR90p2
75.5	G6	96.3191294167385	CCNE1_1	55.7	IMR90p2
76.0	G6	90.1194188467621	CCNE1_1	55.7	IMR90p2
76.5	G6	84.0291474678301	CCNE1_1	55.7	IMR90p2
77.0	G6	79.9449404946306	CCNE1_1	55.7	IMR90p2
77.5	G6	79.6475656567748	CCNE1_1	55.7	IMR90p2
78.0	G6	86.6889390643981	CCNE1_1	55.7	IMR90p2
78.5	G6	113.45144043948	CCNE1_1	55.7	IMR90p2
79.0	G6	160.20447777649	CCNE1_1	55.7	IMR90p2
79.5	G6	209.667864659957	CCNE1_1	55.7	IMR90p2
80.0	G6	252.946927108806	CCNE1_1	55.7	IMR90p2
80.5	G6	280.553832361924	CCNE1_1	55.7	IMR90p2
81.0	G6	266.603892121218	CCNE1_1	55.7	IMR90p2
81.5	G6	211.85560782515	CCNE1_1	55.7	IMR90p2
82.0	G6	148.032363479306	CCNE1_1	55.7	IMR90p2
82.5	G6	88.9409826447429	CCNE1_1	55.7	IMR90p2
83.0	G6	39.3092265077736	CCNE1_1	55.7	IMR90p2
83.5	G6	11.5283612278118	CCNE1_1	55.7	IMR90p2
84.0	G6	4.78708790920075	CCNE1_1	55.7	IMR90p2
84.5	G6	4.11499713906676	CCNE1_1	55.7	IMR90p2
85.0	G6	3.60427247370865	CCNE1_1	55.7	IMR90p2
85.5	G6	2.76413934215304	CCNE1_1	55.7	IMR90p2
86.0	G6	2.27659934120828	CCNE1_1	55.7	IMR90p2
86.5	G6	2.85856728150407	CCNE1_1	55.7	IMR90p2
87.0	G6	3.02471740269914	CCNE1_1	55.7	IMR90p2
87.5	G6	2.48021603882677	CCNE1_1	55.7	IMR90p2
88.0	G6	2.84096556514891	CCNE1_1	55.7	IMR90p2
88.5	G6	3.2520912436857	CCNE1_1	55.7	IMR90p2
89.0	G6	2.49181200838899	CCNE1_1	55.7	IMR90p2
89.5	G6	2.42129462203371	CCNE1_1	55.7	IMR90p2
90.0	G6	2.85102108660254	CCNE1_1	55.7	IMR90p2
90.5	G6	2.2062788069988	CCNE1_1	55.7	IMR90p2
91.0	G6	1.62295731629411	CCNE1_1	55.7	IMR90p2
91.5	G6	1.91393704053593	CCNE1_1	55.7	IMR90p2
92.0	G6	1.85857339499051	CCNE1_1	55.7	IMR90p2
92.5	G6	1.33379144688075	CCNE1_1	55.7	IMR90p2
93.0	G6	1.27994914834676	CCNE1_1	55.7	IMR90p2
93.5	G6	0.776739445422038	CCNE1_1	55.7	IMR90p2
94.0	G6	0.154700444677303	CCNE1_1	55.7	IMR90p2
94.5	G6	-1.15031001190999	CCNE1_1	55.7	IMR90p2
95.0	G6	-1.10033969360092	CCNE1_1	55.7	IMR90p2
55.0	H6	19.7929535413293	CCNE1_1	55.0	IMR90p2
55.5	H6	42.8847326728801	CCNE1_1	55.0	IMR90p2
56.0	H6	39.5859070826594	CCNE1_1	55.0	IMR90p2
56.5	H6	39.5859070826613	CCNE1_1	55.0	IMR90p2
57.0	H6	39.5859070826479	CCNE1_1	55.0	IMR90p2
57.5	H6	39.0427290418017	CCNE1_1	55.0	IMR90p2
58.0	H6	42.4862322000638	CCNE1_1	55.0	IMR90p2
58.5	H6	48.6876840387419	CCNE1_1	55.0	IMR90p2
59.0	H6	51.4017619918053	CCNE1_1	55.0	IMR90p2
59.5	H6	52.1345608461627	CCNE1_1	55.0	IMR90p2
60.0	H6	52.0478141836746	CCNE1_1	55.0	IMR90p2
60.5	H6	51.3888849851463	CCNE1_1	55.0	IMR90p2
61.0	H6	50.7100257390053	CCNE1_1	55.0	IMR90p2
61.5	H6	50.0741100529941	CCNE1_1	55.0	IMR90p2
62.0	H6	49.0836849904824	CCNE1_1	55.0	IMR90p2
62.5	H6	47.1739442929339	CCNE1_1	55.0	IMR90p2
63.0	H6	45.6282935222654	CCNE1_1	55.0	IMR90p2
63.5	H6	44.7094745188001	CCNE1_1	55.0	IMR90p2
64.0	H6	43.855897632189	CCNE1_1	55.0	IMR90p2
64.5	H6	44.4590541350893	CCNE1_1	55.0	IMR90p2
65.0	H6	47.6492763049054	CCNE1_1	55.0	IMR90p2
65.5	H6	52.368758570473	CCNE1_1	55.0	IMR90p2
66.0	H6	57.7587795712725	CCNE1_1	55.0	IMR90p2
66.5	H6	64.1622310791983	CCNE1_1	55.0	IMR90p2
67.0	H6	70.4834045316461	CCNE1_1	55.0	IMR90p2
67.5	H6	75.0833733141641	CCNE1_1	55.0	IMR90p2
68.0	H6	77.7108569202899	CCNE1_1	55.0	IMR90p2
68.5	H6	79.0379884568392	CCNE1_1	55.0	IMR90p2
69.0	H6	79.2557980861907	CCNE1_1	55.0	IMR90p2
69.5	H6	78.5883029499655	CCNE1_1	55.0	IMR90p2
70.0	H6	77.9493235901161	CCNE1_1	55.0	IMR90p2
70.5	H6	78.017331151285	CCNE1_1	55.0	IMR90p2
71.0	H6	77.6452117420995	CCNE1_1	55.0	IMR90p2
71.5	H6	76.9055434090079	CCNE1_1	55.0	IMR90p2
72.0	H6	76.5229399951468	CCNE1_1	55.0	IMR90p2
72.5	H6	75.9067565287808	CCNE1_1	55.0	IMR90p2
73.0	H6	74.546034014327	CCNE1_1	55.0	IMR90p2
73.5	H6	74.2138708069178	CCNE1_1	55.0	IMR90p2
74.0	H6	74.3250323641031	CCNE1_1	55.0	IMR90p2
74.5	H6	73.6777508449691	CCNE1_1	55.0	IMR90p2
75.0	H6	73.1506729870225	CCNE1_1	55.0	IMR90p2
75.5	H6	72.6031954729516	CCNE1_1	55.0	IMR90p2
76.0	H6	71.3139523953821	CCNE1_1	55.0	IMR90p2
76.5	H6	69.8999704480589	CCNE1_1	55.0	IMR90p2
77.0	H6	69.1823684008708	CCNE1_1	55.0	IMR90p2
77.5	H6	69.1108871663445	CCNE1_1	55.0	IMR90p2
78.0	H6	74.6867762846596	CCNE1_1	55.0	IMR90p2
78.5	H6	96.6792246174849	CCNE1_1	55.0	IMR90p2
79.0	H6	136.023762792525	CCNE1_1	55.0	IMR90p2
79.5	H6	179.784347416989	CCNE1_1	55.0	IMR90p2
80.0	H6	219.929138424439	CCNE1_1	55.0	IMR90p2
80.5	H6	247.22039790959	CCNE1_1	55.0	IMR90p2
81.0	H6	239.433668886114	CCNE1_1	55.0	IMR90p2
81.5	H6	194.53972507593	CCNE1_1	55.0	IMR90p2
82.0	H6	137.970758619572	CCNE1_1	55.0	IMR90p2
82.5	H6	84.2243959957041	CCNE1_1	55.0	IMR90p2
83.0	H6	38.3642917300868	CCNE1_1	55.0	IMR90p2
83.5	H6	11.766980513387	CCNE1_1	55.0	IMR90p2
84.0	H6	4.78409420996735	CCNE1_1	55.0	IMR90p2
84.5	H6	4.50310891905053	CCNE1_1	55.0	IMR90p2
85.0	H6	4.22649865449574	CCNE1_1	55.0	IMR90p2
85.5	H6	3.64903241153161	CCNE1_1	55.0	IMR90p2
86.0	H6	2.55771284572461	CCNE1_1	55.0	IMR90p2
86.5	H6	1.61183487372631	CCNE1_1	55.0	IMR90p2
87.0	H6	1.37112263627318	CCNE1_1	55.0	IMR90p2
87.5	H6	1.57959713692867	CCNE1_1	55.0	IMR90p2
88.0	H6	1.67092760470445	CCNE1_1	55.0	IMR90p2
88.5	H6	1.86184472001651	CCNE1_1	55.0	IMR90p2
89.0	H6	2.25463710470746	CCNE1_1	55.0	IMR90p2
89.5	H6	2.14248164802757	CCNE1_1	55.0	IMR90p2
90.0	H6	1.86425371280683	CCNE1_1	55.0	IMR90p2
90.5	H6	2.05707571100658	CCNE1_1	55.0	IMR90p2
91.0	H6	2.48707901025199	CCNE1_1	55.0	IMR90p2
91.5	H6	2.81539765199665	CCNE1_1	55.0	IMR90p2
92.0	H6	3.1299137371966	CCNE1_1	55.0	IMR90p2
92.5	H6	3.08963912544391	CCNE1_1	55.0	IMR90p2
93.0	H6	2.78834327964933	CCNE1_1	55.0	IMR90p2
93.5	H6	2.30406215704051	CCNE1_1	55.0	IMR90p2
94.0	H6	1.81389866927361	CCNE1_1	55.0	IMR90p2
94.5	H6	1.52551962214579	CCNE1_1	55.0	IMR90p2
95.0	H6	0.634275795698386	CCNE1_1	55.0	IMR90p2
55.0	A6	24.346936185702	CCNE1_1	65.0	IMR90p11
55.5	A6	52.7516950690217	CCNE1_1	65.0	IMR90p11
56.0	A6	48.6938723714056	CCNE1_1	65.0	IMR90p11
56.5	A6	48.6938723714107	CCNE1_1	65.0	IMR90p11
57.0	A6	48.6938723713595	CCNE1_1	65.0	IMR90p11
57.5	A6	48.2623245887607	CCNE1_1	65.0	IMR90p11
58.0	A6	51.2753112828682	CCNE1_1	65.0	IMR90p11
58.5	A6	54.3053235516765	CCNE1_1	65.0	IMR90p11
59.0	A6	54.3024050139535	CCNE1_1	65.0	IMR90p11
59.5	A6	54.3641751747825	CCNE1_1	65.0	IMR90p11
60.0	A6	53.3050739890562	CCNE1_1	65.0	IMR90p11
60.5	A6	51.0932842984558	CCNE1_1	65.0	IMR90p11
61.0	A6	48.7197995062104	CCNE1_1	65.0	IMR90p11
61.5	A6	47.1195751219	CCNE1_1	65.0	IMR90p11
62.0	A6	45.808417837279	CCNE1_1	65.0	IMR90p11
62.5	A6	45.0840815169412	CCNE1_1	65.0	IMR90p11
63.0	A6	44.8123057939882	CCNE1_1	65.0	IMR90p11
63.5	A6	46.1908249827884	CCNE1_1	65.0	IMR90p11
64.0	A6	49.1179872128348	CCNE1_1	65.0	IMR90p11
64.5	A6	53.0175515347618	CCNE1_1	65.0	IMR90p11
65.0	A6	60.4348958068955	CCNE1_1	65.0	IMR90p11
65.5	A6	71.1913446198822	CCNE1_1	65.0	IMR90p11
66.0	A6	81.9200767800608	CCNE1_1	65.0	IMR90p11
66.5	A6	92.1626795737473	CCNE1_1	65.0	IMR90p11
67.0	A6	102.51888152892	CCNE1_1	65.0	IMR90p11
67.5	A6	109.011497495094	CCNE1_1	65.0	IMR90p11
68.0	A6	111.088273029561	CCNE1_1	65.0	IMR90p11
68.5	A6	112.064261734132	CCNE1_1	65.0	IMR90p11
69.0	A6	112.151108768121	CCNE1_1	65.0	IMR90p11
69.5	A6	110.815853143113	CCNE1_1	65.0	IMR90p11
70.0	A6	109.879297271826	CCNE1_1	65.0	IMR90p11
70.5	A6	110.630565237735	CCNE1_1	65.0	IMR90p11
71.0	A6	111.382564771835	CCNE1_1	65.0	IMR90p11
71.5	A6	111.78931635979	CCNE1_1	65.0	IMR90p11
72.0	A6	112.384183690576	CCNE1_1	65.0	IMR90p11
72.5	A6	113.134749726743	CCNE1_1	65.0	IMR90p11
73.0	A6	113.406582204791	CCNE1_1	65.0	IMR90p11
73.5	A6	114.49432478431	CCNE1_1	65.0	IMR90p11
74.0	A6	116.05460458591	CCNE1_1	65.0	IMR90p11
74.5	A6	116.528922120924	CCNE1_1	65.0	IMR90p11
75.0	A6	116.508967750858	CCNE1_1	65.0	IMR90p11
75.5	A6	116.295273374277	CCNE1_1	65.0	IMR90p11
76.0	A6	114.466368057822	CCNE1_1	65.0	IMR90p11
76.5	A6	111.541544053292	CCNE1_1	65.0	IMR90p11
77.0	A6	110.86158700857	CCNE1_1	65.0	IMR90p11
77.5	A6	113.432832122025	CCNE1_1	65.0	IMR90p11
78.0	A6	126.344152602103	CCNE1_1	65.0	IMR90p11
78.5	A6	166.569243012794	CCNE1_1	65.0	IMR90p11
79.0	A6	238.381533544799	CCNE1_1	65.0	IMR90p11
79.5	A6	321.019178973229	CCNE1_1	65.0	IMR90p11
80.0	A6	396.203533408151	CCNE1_1	65.0	IMR90p11
80.5	A6	446.173217709451	CCNE1_1	65.0	IMR90p11
81.0	A6	438.670876177205	CCNE1_1	65.0	IMR90p11
81.5	A6	365.970492133644	CCNE1_1	65.0	IMR90p11
82.0	A6	264.096966832659	CCNE1_1	65.0	IMR90p11
82.5	A6	164.671314824124	CCNE1_1	65.0	IMR90p11
83.0	A6	80.5852630070692	CCNE1_1	65.0	IMR90p11
83.5	A6	27.370026490713	CCNE1_1	65.0	IMR90p11
84.0	A6	8.00944315485413	CCNE1_1	65.0	IMR90p11
84.5	A6	5.22925541373974	CCNE1_1	65.0	IMR90p11
85.0	A6	4.54777287533216	CCNE1_1	65.0	IMR90p11
85.5	A6	3.50204071711465	CCNE1_1	65.0	IMR90p11
86.0	A6	2.38095898140949	CCNE1_1	65.0	IMR90p11
86.5	A6	2.10809572129432	CCNE1_1	65.0	IMR90p11
87.0	A6	2.14444401518239	CCNE1_1	65.0	IMR90p11
87.5	A6	2.06893577357914	CCNE1_1	65.0	IMR90p11
88.0	A6	2.1972034216405	CCNE1_1	65.0	IMR90p11
88.5	A6	2.27631566498331	CCNE1_1	65.0	IMR90p11
89.0	A6	2.05655933614912	CCNE1_1	65.0	IMR90p11
89.5	A6	2.19196437037527	CCNE1_1	65.0	IMR90p11
90.0	A6	2.18342077368084	CCNE1_1	65.0	IMR90p11
90.5	A6	1.85998120936375	CCNE1_1	65.0	IMR90p11
91.0	A6	1.95394657113587	CCNE1_1	65.0	IMR90p11
91.5	A6	1.83468078295988	CCNE1_1	65.0	IMR90p11
92.0	A6	1.58787164680825	CCNE1_1	65.0	IMR90p11
92.5	A6	1.92342816030623	CCNE1_1	65.0	IMR90p11
93.0	A6	2.45417984165914	CCNE1_1	65.0	IMR90p11
93.5	A6	2.50643638017755	CCNE1_1	65.0	IMR90p11
94.0	A6	2.89491749803159	CCNE1_1	65.0	IMR90p11
94.5	A6	3.07823734235484	CCNE1_1	65.0	IMR90p11
95.0	A6	1.23169546755156	CCNE1_1	65.0	IMR90p11
55.0	B6	21.9238557972008	CCNE1_1	64.5	IMR90p11
55.5	B6	47.5016875606028	CCNE1_1	64.5	IMR90p11
56.0	B6	43.8477115944025	CCNE1_1	64.5	IMR90p11
56.5	B6	43.8477115944048	CCNE1_1	64.5	IMR90p11
57.0	B6	43.8477115943792	CCNE1_1	64.5	IMR90p11
57.5	B6	43.5999317456154	CCNE1_1	64.5	IMR90p11
58.0	B6	45.1429416194973	CCNE1_1	64.5	IMR90p11
58.5	B6	48.0874817705043	CCNE1_1	64.5	IMR90p11
59.0	B6	50.0198548944744	CCNE1_1	64.5	IMR90p11
59.5	B6	51.1681905170951	CCNE1_1	64.5	IMR90p11
60.0	B6	52.0657091938214	CCNE1_1	64.5	IMR90p11
60.5	B6	51.9185899848726	CCNE1_1	64.5	IMR90p11
61.0	B6	50.6062870365604	CCNE1_1	64.5	IMR90p11
61.5	B6	49.4153370725472	CCNE1_1	64.5	IMR90p11
62.0	B6	48.5716602659389	CCNE1_1	64.5	IMR90p11
62.5	B6	47.8141731551026	CCNE1_1	64.5	IMR90p11
63.0	B6	48.1148155586629	CCNE1_1	64.5	IMR90p11
63.5	B6	50.5245892701951	CCNE1_1	64.5	IMR90p11
64.0	B6	55.244568993846	CCNE1_1	64.5	IMR90p11
64.5	B6	62.4797651795352	CCNE1_1	64.5	IMR90p11
65.0	B6	72.5892396216833	CCNE1_1	64.5	IMR90p11
65.5	B6	84.7395400095184	CCNE1_1	64.5	IMR90p11
66.0	B6	96.8251246023555	CCNE1_1	64.5	IMR90p11
66.5	B6	106.604274511324	CCNE1_1	64.5	IMR90p11
67.0	B6	113.767681669392	CCNE1_1	64.5	IMR90p11
67.5	B6	118.210175788043	CCNE1_1	64.5	IMR90p11
68.0	B6	119.774132045073	CCNE1_1	64.5	IMR90p11
68.5	B6	119.594797287231	CCNE1_1	64.5	IMR90p11
69.0	B6	119.880796999901	CCNE1_1	64.5	IMR90p11
69.5	B6	120.374265886268	CCNE1_1	64.5	IMR90p11
70.0	B6	120.601579162298	CCNE1_1	64.5	IMR90p11
70.5	B6	121.910454675739	CCNE1_1	64.5	IMR90p11
71.0	B6	123.945949943491	CCNE1_1	64.5	IMR90p11
71.5	B6	126.146586002584	CCNE1_1	64.5	IMR90p11
72.0	B6	129.333079069935	CCNE1_1	64.5	IMR90p11
72.5	B6	134.035506287113	CCNE1_1	64.5	IMR90p11
73.0	B6	139.408700432167	CCNE1_1	64.5	IMR90p11
73.5	B6	144.764194086717	CCNE1_1	64.5	IMR90p11
74.0	B6	148.321557413869	CCNE1_1	64.5	IMR90p11
74.5	B6	148.999791824637	CCNE1_1	64.5	IMR90p11
75.0	B6	146.28232043619	CCNE1_1	64.5	IMR90p11
75.5	B6	139.707833091459	CCNE1_1	64.5	IMR90p11
76.0	B6	131.504801956819	CCNE1_1	64.5	IMR90p11
76.5	B6	124.140554767637	CCNE1_1	64.5	IMR90p11
77.0	B6	118.914140577469	CCNE1_1	64.5	IMR90p11
77.5	B6	120.274236275624	CCNE1_1	64.5	IMR90p11
78.0	B6	139.714629136147	CCNE1_1	64.5	IMR90p11
78.5	B6	190.860920304673	CCNE1_1	64.5	IMR90p11
79.0	B6	270.533550661507	CCNE1_1	64.5	IMR90p11
79.5	B6	357.564669086062	CCNE1_1	64.5	IMR90p11
80.0	B6	432.331133140501	CCNE1_1	64.5	IMR90p11
80.5	B6	471.74744660655	CCNE1_1	64.5	IMR90p11
81.0	B6	445.594442155106	CCNE1_1	64.5	IMR90p11
81.5	B6	358.40026362925	CCNE1_1	64.5	IMR90p11
82.0	B6	250.062255694039	CCNE1_1	64.5	IMR90p11
82.5	B6	148.167062029901	CCNE1_1	64.5	IMR90p11
83.0	B6	66.2614320190871	CCNE1_1	64.5	IMR90p11
83.5	B6	19.1996058463149	CCNE1_1	64.5	IMR90p11
84.0	B6	4.71053209327397	CCNE1_1	64.5	IMR90p11
84.5	B6	3.39512848744653	CCNE1_1	64.5	IMR90p11
85.0	B6	3.50911998493984	CCNE1_1	64.5	IMR90p11
85.5	B6	3.48430490115879	CCNE1_1	64.5	IMR90p11
86.0	B6	3.3073590663999	CCNE1_1	64.5	IMR90p11
86.5	B6	3.10608699557969	CCNE1_1	64.5	IMR90p11
87.0	B6	3.26856602648985	CCNE1_1	64.5	IMR90p11
87.5	B6	3.2790690670106	CCNE1_1	64.5	IMR90p11
88.0	B6	2.98789496373189	CCNE1_1	64.5	IMR90p11
88.5	B6	2.81523533357858	CCNE1_1	64.5	IMR90p11
89.0	B6	2.8851575623857	CCNE1_1	64.5	IMR90p11
89.5	B6	2.64111451588701	CCNE1_1	64.5	IMR90p11
90.0	B6	2.22950327206837	CCNE1_1	64.5	IMR90p11
90.5	B6	1.96035550739589	CCNE1_1	64.5	IMR90p11
91.0	B6	1.98320403902875	CCNE1_1	64.5	IMR90p11
91.5	B6	1.85530708599208	CCNE1_1	64.5	IMR90p11
92.0	B6	1.71091153283766	CCNE1_1	64.5	IMR90p11
92.5	B6	1.94930882671127	CCNE1_1	64.5	IMR90p11
93.0	B6	2.15116886894037	CCNE1_1	64.5	IMR90p11
93.5	B6	2.98387423800688	CCNE1_1	64.5	IMR90p11
94.0	B6	3.36411199697318	CCNE1_1	64.5	IMR90p11
94.5	B6	5.58167744019806	CCNE1_1	64.5	IMR90p11
95.0	B6	3.51381532617756	CCNE1_1	64.5	IMR90p11
55.0	C6	21.6677609684486	CCNE1_1	63.3	IMR90p11
55.5	C6	46.9468154316369	CCNE1_1	63.3	IMR90p11
56.0	C6	43.3355219368938	CCNE1_1	63.3	IMR90p11
56.5	C6	43.3355219368917	CCNE1_1	63.3	IMR90p11
57.0	C6	43.3355219369246	CCNE1_1	63.3	IMR90p11
57.5	C6	42.9824951163233	CCNE1_1	63.3	IMR90p11
58.0	C6	45.0883514851527	CCNE1_1	63.3	IMR90p11
58.5	C6	50.0112559181517	CCNE1_1	63.3	IMR90p11
59.0	C6	52.7384377262532	CCNE1_1	63.3	IMR90p11
59.5	C6	54.7044678546239	CCNE1_1	63.3	IMR90p11
60.0	C6	55.4699780506753	CCNE1_1	63.3	IMR90p11
60.5	C6	55.3914258188216	CCNE1_1	63.3	IMR90p11
61.0	C6	56.1435530745784	CCNE1_1	63.3	IMR90p11
61.5	C6	56.5405917942556	CCNE1_1	63.3	IMR90p11
62.0	C6	56.6884442203565	CCNE1_1	63.3	IMR90p11
62.5	C6	57.8757434995272	CCNE1_1	63.3	IMR90p11
63.0	C6	59.1804129453348	CCNE1_1	63.3	IMR90p11
63.5	C6	60.9774013581099	CCNE1_1	63.3	IMR90p11
64.0	C6	65.5147380552178	CCNE1_1	63.3	IMR90p11
64.5	C6	71.8877685122858	CCNE1_1	63.3	IMR90p11
65.0	C6	80.5723359081105	CCNE1_1	63.3	IMR90p11
65.5	C6	91.8927945273623	CCNE1_1	63.3	IMR90p11
66.0	C6	103.347624513263	CCNE1_1	63.3	IMR90p11
66.5	C6	113.097797271479	CCNE1_1	63.3	IMR90p11
67.0	C6	121.232499771531	CCNE1_1	63.3	IMR90p11
67.5	C6	125.446384065258	CCNE1_1	63.3	IMR90p11
68.0	C6	127.142140543251	CCNE1_1	63.3	IMR90p11
68.5	C6	127.780158301827	CCNE1_1	63.3	IMR90p11
69.0	C6	126.495895776036	CCNE1_1	63.3	IMR90p11
69.5	C6	125.166213079228	CCNE1_1	63.3	IMR90p11
70.0	C6	126.221326310578	CCNE1_1	63.3	IMR90p11
70.5	C6	127.215299076957	CCNE1_1	63.3	IMR90p11
71.0	C6	127.362954784197	CCNE1_1	63.3	IMR90p11
71.5	C6	129.22533967883	CCNE1_1	63.3	IMR90p11
72.0	C6	130.91462898605	CCNE1_1	63.3	IMR90p11
72.5	C6	130.567738587312	CCNE1_1	63.3	IMR90p11
73.0	C6	130.026356668301	CCNE1_1	63.3	IMR90p11
73.5	C6	130.290533041778	CCNE1_1	63.3	IMR90p11
74.0	C6	129.896838081257	CCNE1_1	63.3	IMR90p11
74.5	C6	128.685414168816	CCNE1_1	63.3	IMR90p11
75.0	C6	127.82923668849	CCNE1_1	63.3	IMR90p11
75.5	C6	127.085625253967	CCNE1_1	63.3	IMR90p11
76.0	C6	125.763126311447	CCNE1_1	63.3	IMR90p11
76.5	C6	124.228012774378	CCNE1_1	63.3	IMR90p11
77.0	C6	124.635653088446	CCNE1_1	63.3	IMR90p11
77.5	C6	130.678005121382	CCNE1_1	63.3	IMR90p11
78.0	C6	155.157647247814	CCNE1_1	63.3	IMR90p11
78.5	C6	214.332998384864	CCNE1_1	63.3	IMR90p11
79.0	C6	302.767004543682	CCNE1_1	63.3	IMR90p11
79.5	C6	396.295086238327	CCNE1_1	63.3	IMR90p11
80.0	C6	475.363530679135	CCNE1_1	63.3	IMR90p11
80.5	C6	512.749631568707	CCNE1_1	63.3	IMR90p11
81.0	C6	477.064372412106	CCNE1_1	63.3	IMR90p11
81.5	C6	378.9493685542	CCNE1_1	63.3	IMR90p11
82.0	C6	261.752888202028	CCNE1_1	63.3	IMR90p11
82.5	C6	153.102548625766	CCNE1_1	63.3	IMR90p11
83.0	C6	67.6478892125837	CCNE1_1	63.3	IMR90p11
83.5	C6	20.2011596387036	CCNE1_1	63.3	IMR90p11
84.0	C6	6.12949909119754	CCNE1_1	63.3	IMR90p11
84.5	C6	4.83411110992341	CCNE1_1	63.3	IMR90p11
85.0	C6	3.9014486335862	CCNE1_1	63.3	IMR90p11
85.5	C6	3.08085759800713	CCNE1_1	63.3	IMR90p11
86.0	C6	3.24837555818516	CCNE1_1	63.3	IMR90p11
86.5	C6	3.45492154030052	CCNE1_1	63.3	IMR90p11
87.0	C6	3.48283262876197	CCNE1_1	63.3	IMR90p11
87.5	C6	3.64216016687089	CCNE1_1	63.3	IMR90p11
88.0	C6	3.63151712560659	CCNE1_1	63.3	IMR90p11
88.5	C6	3.26279773532406	CCNE1_1	63.3	IMR90p11
89.0	C6	2.62025091214349	CCNE1_1	63.3	IMR90p11
89.5	C6	2.05942668928151	CCNE1_1	63.3	IMR90p11
90.0	C6	1.98992169305706	CCNE1_1	63.3	IMR90p11
90.5	C6	2.24358880031855	CCNE1_1	63.3	IMR90p11
91.0	C6	2.51978141155928	CCNE1_1	63.3	IMR90p11
91.5	C6	3.04743320821319	CCNE1_1	63.3	IMR90p11
92.0	C6	3.44810536932653	CCNE1_1	63.3	IMR90p11
92.5	C6	3.40830497897349	CCNE1_1	63.3	IMR90p11
93.0	C6	3.01324262768657	CCNE1_1	63.3	IMR90p11
93.5	C6	2.85970126858177	CCNE1_1	63.3	IMR90p11
94.0	C6	2.78305025533541	CCNE1_1	63.3	IMR90p11
94.5	C6	3.43491182971934	CCNE1_1	63.3	IMR90p11
95.0	C6	1.92884607593646	CCNE1_1	63.3	IMR90p11
55.0	D6	18.4053609531283	CCNE1_1	61.4	IMR90p11
55.5	D6	39.8782820651128	CCNE1_1	61.4	IMR90p11
56.0	D6	36.8107219062588	CCNE1_1	61.4	IMR90p11
56.5	D6	36.8107219062545	CCNE1_1	61.4	IMR90p11
57.0	D6	36.8107219062861	CCNE1_1	61.4	IMR90p11
57.5	D6	36.3476197797116	CCNE1_1	61.4	IMR90p11
58.0	D6	39.1694158833124	CCNE1_1	61.4	IMR90p11
58.5	D6	44.9880960395576	CCNE1_1	61.4	IMR90p11
59.0	D6	49.7563545355539	CCNE1_1	61.4	IMR90p11
59.5	D6	53.4066395373318	CCNE1_1	61.4	IMR90p11
60.0	D6	55.8709490884397	CCNE1_1	61.4	IMR90p11
60.5	D6	58.1265263032432	CCNE1_1	61.4	IMR90p11
61.0	D6	59.5457435115777	CCNE1_1	61.4	IMR90p11
61.5	D6	60.3224319466608	CCNE1_1	61.4	IMR90p11
62.0	D6	60.9875603075698	CCNE1_1	61.4	IMR90p11
62.5	D6	61.5465372280937	CCNE1_1	61.4	IMR90p11
63.0	D6	62.107253355632	CCNE1_1	61.4	IMR90p11
63.5	D6	63.6166955369321	CCNE1_1	61.4	IMR90p11
64.0	D6	66.5178373348535	CCNE1_1	61.4	IMR90p11
64.5	D6	71.6314096468436	CCNE1_1	61.4	IMR90p11
65.0	D6	79.8525466791093	CCNE1_1	61.4	IMR90p11
65.5	D6	89.7744562519599	CCNE1_1	61.4	IMR90p11
66.0	D6	100.161936203143	CCNE1_1	61.4	IMR90p11
66.5	D6	109.755268845957	CCNE1_1	61.4	IMR90p11
67.0	D6	117.720033667522	CCNE1_1	61.4	IMR90p11
67.5	D6	122.837532191028	CCNE1_1	61.4	IMR90p11
68.0	D6	125.56243778044	CCNE1_1	61.4	IMR90p11
68.5	D6	126.672239241925	CCNE1_1	61.4	IMR90p11
69.0	D6	127.232147559829	CCNE1_1	61.4	IMR90p11
69.5	D6	127.731417418603	CCNE1_1	61.4	IMR90p11
70.0	D6	128.660281990746	CCNE1_1	61.4	IMR90p11
70.5	D6	130.126724484557	CCNE1_1	61.4	IMR90p11
71.0	D6	131.211449430693	CCNE1_1	61.4	IMR90p11
71.5	D6	131.915451920709	CCNE1_1	61.4	IMR90p11
72.0	D6	132.187058239523	CCNE1_1	61.4	IMR90p11
72.5	D6	131.945972675426	CCNE1_1	61.4	IMR90p11
73.0	D6	131.763016722997	CCNE1_1	61.4	IMR90p11
73.5	D6	132.995387045511	CCNE1_1	61.4	IMR90p11
74.0	D6	134.536016219168	CCNE1_1	61.4	IMR90p11
74.5	D6	135.385058934463	CCNE1_1	61.4	IMR90p11
75.0	D6	135.377226985521	CCNE1_1	61.4	IMR90p11
75.5	D6	133.799800175743	CCNE1_1	61.4	IMR90p11
76.0	D6	130.385911834404	CCNE1_1	61.4	IMR90p11
76.5	D6	126.3684020303	CCNE1_1	61.4	IMR90p11
77.0	D6	124.1761414252	CCNE1_1	61.4	IMR90p11
77.5	D6	127.44506299045	CCNE1_1	61.4	IMR90p11
78.0	D6	148.926562514342	CCNE1_1	61.4	IMR90p11
78.5	D6	203.99132526432	CCNE1_1	61.4	IMR90p11
79.0	D6	286.183488098014	CCNE1_1	61.4	IMR90p11
79.5	D6	372.14376474123	CCNE1_1	61.4	IMR90p11
80.0	D6	445.004969889636	CCNE1_1	61.4	IMR90p11
80.5	D6	479.383173493878	CCNE1_1	61.4	IMR90p11
81.0	D6	443.935141042681	CCNE1_1	61.4	IMR90p11
81.5	D6	350.301639869441	CCNE1_1	61.4	IMR90p11
82.0	D6	241.14003841849	CCNE1_1	61.4	IMR90p11
82.5	D6	139.74702433733	CCNE1_1	61.4	IMR90p11
83.0	D6	59.8096716806953	CCNE1_1	61.4	IMR90p11
83.5	D6	17.0039168897957	CCNE1_1	61.4	IMR90p11
84.0	D6	5.57729135571492	CCNE1_1	61.4	IMR90p11
84.5	D6	4.50021297916771	CCNE1_1	61.4	IMR90p11
85.0	D6	4.33481351453429	CCNE1_1	61.4	IMR90p11
85.5	D6	3.99276009246074	CCNE1_1	61.4	IMR90p11
86.0	D6	3.38185804080962	CCNE1_1	61.4	IMR90p11
86.5	D6	3.0090121452468	CCNE1_1	61.4	IMR90p11
87.0	D6	3.10227050353586	CCNE1_1	61.4	IMR90p11
87.5	D6	2.88918963062673	CCNE1_1	61.4	IMR90p11
88.0	D6	2.72262437574085	CCNE1_1	61.4	IMR90p11
88.5	D6	3.06724714926719	CCNE1_1	61.4	IMR90p11
89.0	D6	3.05555228731259	CCNE1_1	61.4	IMR90p11
89.5	D6	2.63302858160506	CCNE1_1	61.4	IMR90p11
90.0	D6	2.49493392731279	CCNE1_1	61.4	IMR90p11
90.5	D6	2.6223628251168	CCNE1_1	61.4	IMR90p11
91.0	D6	2.40113496199643	CCNE1_1	61.4	IMR90p11
91.5	D6	2.2242541488875	CCNE1_1	61.4	IMR90p11
92.0	D6	2.1593519903318	CCNE1_1	61.4	IMR90p11
92.5	D6	2.20620777728095	CCNE1_1	61.4	IMR90p11
93.0	D6	1.70716172210115	CCNE1_1	61.4	IMR90p11
93.5	D6	1.60966795130304	CCNE1_1	61.4	IMR90p11
94.0	D6	1.74665585887715	CCNE1_1	61.4	IMR90p11
94.5	D6	2.51029129756489	CCNE1_1	61.4	IMR90p11
95.0	D6	1.47206802334767	CCNE1_1	61.4	IMR90p11
55.0	E6	15.5645027363209	CCNE1_1	59.0	IMR90p11
55.5	E6	33.7230892620285	CCNE1_1	59.0	IMR90p11
56.0	E6	31.1290054726417	CCNE1_1	59.0	IMR90p11
56.5	E6	31.1290054726292	CCNE1_1	59.0	IMR90p11
57.0	E6	31.1290054727283	CCNE1_1	59.0	IMR90p11
57.5	E6	30.4596134955576	CCNE1_1	59.0	IMR90p11
58.0	E6	34.5615466801715	CCNE1_1	59.0	IMR90p11
58.5	E6	42.9052590230833	CCNE1_1	59.0	IMR90p11
59.0	E6	49.1682303776322	CCNE1_1	59.0	IMR90p11
59.5	E6	52.4200007034422	CCNE1_1	59.0	IMR90p11
60.0	E6	54.6841937094415	CCNE1_1	59.0	IMR90p11
60.5	E6	57.2854369828673	CCNE1_1	59.0	IMR90p11
61.0	E6	59.0032968112764	CCNE1_1	59.0	IMR90p11
61.5	E6	59.4654130675031	CCNE1_1	59.0	IMR90p11
62.0	E6	60.0161754303373	CCNE1_1	59.0	IMR90p11
62.5	E6	61.1363990496109	CCNE1_1	59.0	IMR90p11
63.0	E6	60.6540199660077	CCNE1_1	59.0	IMR90p11
63.5	E6	60.3469246763087	CCNE1_1	59.0	IMR90p11
64.0	E6	62.2258889555746	CCNE1_1	59.0	IMR90p11
64.5	E6	66.1146821437254	CCNE1_1	59.0	IMR90p11
65.0	E6	72.3788135247938	CCNE1_1	59.0	IMR90p11
65.5	E6	81.5661557658458	CCNE1_1	59.0	IMR90p11
66.0	E6	91.5053289957154	CCNE1_1	59.0	IMR90p11
66.5	E6	100.715436059116	CCNE1_1	59.0	IMR90p11
67.0	E6	108.230227267262	CCNE1_1	59.0	IMR90p11
67.5	E6	112.598840952202	CCNE1_1	59.0	IMR90p11
68.0	E6	114.049955363659	CCNE1_1	59.0	IMR90p11
68.5	E6	114.057063940056	CCNE1_1	59.0	IMR90p11
69.0	E6	113.274124261846	CCNE1_1	59.0	IMR90p11
69.5	E6	112.451006280593	CCNE1_1	59.0	IMR90p11
70.0	E6	112.602739434826	CCNE1_1	59.0	IMR90p11
70.5	E6	113.720077521057	CCNE1_1	59.0	IMR90p11
71.0	E6	115.160470364453	CCNE1_1	59.0	IMR90p11
71.5	E6	116.559897472655	CCNE1_1	59.0	IMR90p11
72.0	E6	118.412292797224	CCNE1_1	59.0	IMR90p11
72.5	E6	119.763801293437	CCNE1_1	59.0	IMR90p11
73.0	E6	120.557222255057	CCNE1_1	59.0	IMR90p11
73.5	E6	120.850270380622	CCNE1_1	59.0	IMR90p11
74.0	E6	120.396170536695	CCNE1_1	59.0	IMR90p11
74.5	E6	118.284301262738	CCNE1_1	59.0	IMR90p11
75.0	E6	115.155721861886	CCNE1_1	59.0	IMR90p11
75.5	E6	111.616338371111	CCNE1_1	59.0	IMR90p11
76.0	E6	108.158393298505	CCNE1_1	59.0	IMR90p11
76.5	E6	105.470733888965	CCNE1_1	59.0	IMR90p11
77.0	E6	104.589536557893	CCNE1_1	59.0	IMR90p11
77.5	E6	108.649019413142	CCNE1_1	59.0	IMR90p11
78.0	E6	127.650102776909	CCNE1_1	59.0	IMR90p11
78.5	E6	175.687968951975	CCNE1_1	59.0	IMR90p11
79.0	E6	247.142051087574	CCNE1_1	59.0	IMR90p11
79.5	E6	321.023392592616	CCNE1_1	59.0	IMR90p11
80.0	E6	383.595908054132	CCNE1_1	59.0	IMR90p11
80.5	E6	413.527178706619	CCNE1_1	59.0	IMR90p11
81.0	E6	381.617575355838	CCNE1_1	59.0	IMR90p11
81.5	E6	299.022330134277	CCNE1_1	59.0	IMR90p11
82.0	E6	205.174105356818	CCNE1_1	59.0	IMR90p11
82.5	E6	118.369778150936	CCNE1_1	59.0	IMR90p11
83.0	E6	49.600577570777	CCNE1_1	59.0	IMR90p11
83.5	E6	13.8754719893425	CCNE1_1	59.0	IMR90p11
84.0	E6	4.91721848245942	CCNE1_1	59.0	IMR90p11
84.5	E6	3.56356479994633	CCNE1_1	59.0	IMR90p11
85.0	E6	2.79215273756495	CCNE1_1	59.0	IMR90p11
85.5	E6	2.36032573713885	CCNE1_1	59.0	IMR90p11
86.0	E6	1.96946320381875	CCNE1_1	59.0	IMR90p11
86.5	E6	2.0835273798948	CCNE1_1	59.0	IMR90p11
87.0	E6	2.68471410752568	CCNE1_1	59.0	IMR90p11
87.5	E6	3.1380488714542	CCNE1_1	59.0	IMR90p11
88.0	E6	3.01370865331734	CCNE1_1	59.0	IMR90p11
88.5	E6	2.49829360093548	CCNE1_1	59.0	IMR90p11
89.0	E6	2.35138454354473	CCNE1_1	59.0	IMR90p11
89.5	E6	1.93081983562502	CCNE1_1	59.0	IMR90p11
90.0	E6	1.19118967970377	CCNE1_1	59.0	IMR90p11
90.5	E6	1.33029654198475	CCNE1_1	59.0	IMR90p11
91.0	E6	1.79779545787778	CCNE1_1	59.0	IMR90p11
91.5	E6	1.63205834862401	CCNE1_1	59.0	IMR90p11
92.0	E6	1.77152583580579	CCNE1_1	59.0	IMR90p11
92.5	E6	2.287776226419	CCNE1_1	59.0	IMR90p11
93.0	E6	2.339046893974	CCNE1_1	59.0	IMR90p11
93.5	E6	2.60092500144918	CCNE1_1	59.0	IMR90p11
94.0	E6	2.84679000040302	CCNE1_1	59.0	IMR90p11
94.5	E6	3.68651588779591	CCNE1_1	59.0	IMR90p11
95.0	E6	1.93848911466881	CCNE1_1	59.0	IMR90p11
55.0	F6	17.240176712463	CCNE1_1	57.0	IMR90p11
55.5	F6	37.3537162103379	CCNE1_1	57.0	IMR90p11
56.0	F6	34.4803534249281	CCNE1_1	57.0	IMR90p11
56.5	F6	34.4803534249273	CCNE1_1	57.0	IMR90p11
57.0	F6	34.4803534249338	CCNE1_1	57.0	IMR90p11
57.5	F6	33.7223715817224	CCNE1_1	57.0	IMR90p11
58.0	F6	38.4327983069001	CCNE1_1	57.0	IMR90p11
58.5	F6	47.6025963544546	CCNE1_1	57.0	IMR90p11
59.0	F6	52.9290269952151	CCNE1_1	57.0	IMR90p11
59.5	F6	55.8642852464336	CCNE1_1	57.0	IMR90p11
60.0	F6	57.7378866169283	CCNE1_1	57.0	IMR90p11
60.5	F6	57.8786560869191	CCNE1_1	57.0	IMR90p11
61.0	F6	56.8140614050405	CCNE1_1	57.0	IMR90p11
61.5	F6	55.7544178754009	CCNE1_1	57.0	IMR90p11
62.0	F6	54.8498922787946	CCNE1_1	57.0	IMR90p11
62.5	F6	53.6010944106813	CCNE1_1	57.0	IMR90p11
63.0	F6	52.5248927875926	CCNE1_1	57.0	IMR90p11
63.5	F6	51.8361853269786	CCNE1_1	57.0	IMR90p11
64.0	F6	53.1172555911908	CCNE1_1	57.0	IMR90p11
64.5	F6	56.5457691698413	CCNE1_1	57.0	IMR90p11
65.0	F6	61.5373940701523	CCNE1_1	57.0	IMR90p11
65.5	F6	69.3451994569973	CCNE1_1	57.0	IMR90p11
66.0	F6	78.8445005801182	CCNE1_1	57.0	IMR90p11
66.5	F6	86.869302261486	CCNE1_1	57.0	IMR90p11
67.0	F6	92.7804903481416	CCNE1_1	57.0	IMR90p11
67.5	F6	97.8377639982061	CCNE1_1	57.0	IMR90p11
68.0	F6	100.184448397028	CCNE1_1	57.0	IMR90p11
68.5	F6	100.079355406589	CCNE1_1	57.0	IMR90p11
69.0	F6	99.4964442351867	CCNE1_1	57.0	IMR90p11
69.5	F6	99.1275013124521	CCNE1_1	57.0	IMR90p11
70.0	F6	98.1119828146905	CCNE1_1	57.0	IMR90p11
70.5	F6	97.0288017043571	CCNE1_1	57.0	IMR90p11
71.0	F6	96.7653584535375	CCNE1_1	57.0	IMR90p11
71.5	F6	96.7244126888281	CCNE1_1	57.0	IMR90p11
72.0	F6	96.8457494881051	CCNE1_1	57.0	IMR90p11
72.5	F6	97.3190087546258	CCNE1_1	57.0	IMR90p11
73.0	F6	98.5116920397647	CCNE1_1	57.0	IMR90p11
73.5	F6	100.114703767448	CCNE1_1	57.0	IMR90p11
74.0	F6	101.799023265788	CCNE1_1	57.0	IMR90p11
74.5	F6	102.648356904058	CCNE1_1	57.0	IMR90p11
75.0	F6	102.65852139512	CCNE1_1	57.0	IMR90p11
75.5	F6	101.604037563811	CCNE1_1	57.0	IMR90p11
76.0	F6	99.1165559515873	CCNE1_1	57.0	IMR90p11
76.5	F6	96.0591569834285	CCNE1_1	57.0	IMR90p11
77.0	F6	93.8757096361267	CCNE1_1	57.0	IMR90p11
77.5	F6	94.4467903661557	CCNE1_1	57.0	IMR90p11
78.0	F6	105.631816713555	CCNE1_1	57.0	IMR90p11
78.5	F6	141.075065754106	CCNE1_1	57.0	IMR90p11
79.0	F6	197.067555477628	CCNE1_1	57.0	IMR90p11
79.5	F6	255.619597593929	CCNE1_1	57.0	IMR90p11
80.0	F6	306.745760344133	CCNE1_1	57.0	IMR90p11
80.5	F6	334.375568544283	CCNE1_1	57.0	IMR90p11
81.0	F6	312.002045771714	CCNE1_1	57.0	IMR90p11
81.5	F6	246.077697163073	CCNE1_1	57.0	IMR90p11
82.0	F6	170.464938771163	CCNE1_1	57.0	IMR90p11
82.5	F6	100.127933496665	CCNE1_1	57.0	IMR90p11
83.0	F6	42.9857552479445	CCNE1_1	57.0	IMR90p11
83.5	F6	12.2521412595033	CCNE1_1	57.0	IMR90p11
84.0	F6	4.82103040947987	CCNE1_1	57.0	IMR90p11
84.5	F6	4.18850090510477	CCNE1_1	57.0	IMR90p11
85.0	F6	3.60741109752058	CCNE1_1	57.0	IMR90p11
85.5	F6	3.37001745176076	CCNE1_1	57.0	IMR90p11
86.0	F6	2.86644394399468	CCNE1_1	57.0	IMR90p11
86.5	F6	2.4230213408041	CCNE1_1	57.0	IMR90p11
87.0	F6	2.0712060701544	CCNE1_1	57.0	IMR90p11
87.5	F6	1.63376736183506	CCNE1_1	57.0	IMR90p11
88.0	F6	1.13614035014467	CCNE1_1	57.0	IMR90p11
88.5	F6	1.23880088407964	CCNE1_1	57.0	IMR90p11
89.0	F6	1.85800853390134	CCNE1_1	57.0	IMR90p11
89.5	F6	2.2043529459379	CCNE1_1	57.0	IMR90p11
90.0	F6	2.15248492462092	CCNE1_1	57.0	IMR90p11
90.5	F6	2.16491198429895	CCNE1_1	57.0	IMR90p11
91.0	F6	2.2015519709019	CCNE1_1	57.0	IMR90p11
91.5	F6	1.46164041995485	CCNE1_1	57.0	IMR90p11
92.0	F6	1.11550895706478	CCNE1_1	57.0	IMR90p11
92.5	F6	1.63266094955981	CCNE1_1	57.0	IMR90p11
93.0	F6	1.98192936111587	CCNE1_1	57.0	IMR90p11
93.5	F6	2.16816134076572	CCNE1_1	57.0	IMR90p11
94.0	F6	2.68417538493713	CCNE1_1	57.0	IMR90p11
94.5	F6	3.26523091191393	CCNE1_1	57.0	IMR90p11
95.0	F6	1.47504146712799	CCNE1_1	57.0	IMR90p11
55.0	G6	20.1502714786851	CCNE1_1	55.7	IMR90p11
55.5	G6	43.6589215371509	CCNE1_1	55.7	IMR90p11
56.0	G6	40.3005429573692	CCNE1_1	55.7	IMR90p11
56.5	G6	40.300542957361	CCNE1_1	55.7	IMR90p11
57.0	G6	40.3005429574284	CCNE1_1	55.7	IMR90p11
57.5	G6	39.4686929828588	CCNE1_1	55.7	IMR90p11
58.0	G6	44.8747098552607	CCNE1_1	55.7	IMR90p11
58.5	G6	53.4056956020335	CCNE1_1	55.7	IMR90p11
59.0	G6	56.8277605976641	CCNE1_1	55.7	IMR90p11
59.5	G6	58.7853593283597	CCNE1_1	55.7	IMR90p11
60.0	G6	60.1336380283014	CCNE1_1	55.7	IMR90p11
60.5	G6	59.6540749993721	CCNE1_1	55.7	IMR90p11
61.0	G6	57.8239670743485	CCNE1_1	55.7	IMR90p11
61.5	G6	56.2029281624785	CCNE1_1	55.7	IMR90p11
62.0	G6	54.7042861712797	CCNE1_1	55.7	IMR90p11
62.5	G6	52.8680211506179	CCNE1_1	55.7	IMR90p11
63.0	G6	51.1831421257921	CCNE1_1	55.7	IMR90p11
63.5	G6	50.3527436257917	CCNE1_1	55.7	IMR90p11
64.0	G6	50.3098223852719	CCNE1_1	55.7	IMR90p11
64.5	G6	50.6770812968604	CCNE1_1	55.7	IMR90p11
65.0	G6	53.1637994898581	CCNE1_1	55.7	IMR90p11
65.5	G6	58.1686871172053	CCNE1_1	55.7	IMR90p11
66.0	G6	65.0568619320607	CCNE1_1	55.7	IMR90p11
66.5	G6	73.2526796030124	CCNE1_1	55.7	IMR90p11
67.0	G6	81.2834463004867	CCNE1_1	55.7	IMR90p11
67.5	G6	87.9723783675088	CCNE1_1	55.7	IMR90p11
68.0	G6	91.973661188615	CCNE1_1	55.7	IMR90p11
68.5	G6	93.0873652806455	CCNE1_1	55.7	IMR90p11
69.0	G6	93.1174720459398	CCNE1_1	55.7	IMR90p11
69.5	G6	92.7879756744843	CCNE1_1	55.7	IMR90p11
70.0	G6	90.9712338238211	CCNE1_1	55.7	IMR90p11
70.5	G6	89.5350646900829	CCNE1_1	55.7	IMR90p11
71.0	G6	88.8939093397825	CCNE1_1	55.7	IMR90p11
71.5	G6	87.6823350940301	CCNE1_1	55.7	IMR90p11
72.0	G6	86.0694391947567	CCNE1_1	55.7	IMR90p11
72.5	G6	85.6010821848294	CCNE1_1	55.7	IMR90p11
73.0	G6	85.5887550181948	CCNE1_1	55.7	IMR90p11
73.5	G6	85.4056956456333	CCNE1_1	55.7	IMR90p11
74.0	G6	85.6657973540601	CCNE1_1	55.7	IMR90p11
74.5	G6	86.1247038533373	CCNE1_1	55.7	IMR90p11
75.0	G6	85.911124748262	CCNE1_1	55.7	IMR90p11
75.5	G6	85.1400001019907	CCNE1_1	55.7	IMR90p11
76.0	G6	84.6104946409253	CCNE1_1	55.7	IMR90p11
76.5	G6	83.4539827616823	CCNE1_1	55.7	IMR90p11
77.0	G6	82.1769243939719	CCNE1_1	55.7	IMR90p11
77.5	G6	83.0314377326149	CCNE1_1	55.7	IMR90p11
78.0	G6	92.3784206911469	CCNE1_1	55.7	IMR90p11
78.5	G6	121.25291056448	CCNE1_1	55.7	IMR90p11
79.0	G6	168.499420154219	CCNE1_1	55.7	IMR90p11
79.5	G6	219.908599859362	CCNE1_1	55.7	IMR90p11
80.0	G6	265.222509690914	CCNE1_1	55.7	IMR90p11
80.5	G6	291.038832279235	CCNE1_1	55.7	IMR90p11
81.0	G6	274.590359223164	CCNE1_1	55.7	IMR90p11
81.5	G6	218.665792959509	CCNE1_1	55.7	IMR90p11
82.0	G6	152.2271134698	CCNE1_1	55.7	IMR90p11
82.5	G6	90.1539225382603	CCNE1_1	55.7	IMR90p11
83.0	G6	39.077563865984	CCNE1_1	55.7	IMR90p11
83.5	G6	10.8785892130215	CCNE1_1	55.7	IMR90p11
84.0	G6	4.33782360466313	CCNE1_1	55.7	IMR90p11
84.5	G6	3.81926127781333	CCNE1_1	55.7	IMR90p11
85.0	G6	3.27879645373235	CCNE1_1	55.7	IMR90p11
85.5	G6	3.46744458098772	CCNE1_1	55.7	IMR90p11
86.0	G6	3.13397606379965	CCNE1_1	55.7	IMR90p11
86.5	G6	2.43692216689061	CCNE1_1	55.7	IMR90p11
87.0	G6	2.58578892939693	CCNE1_1	55.7	IMR90p11
87.5	G6	2.87859289000079	CCNE1_1	55.7	IMR90p11
88.0	G6	2.54284590298943	CCNE1_1	55.7	IMR90p11
88.5	G6	3.11350576269587	CCNE1_1	55.7	IMR90p11
89.0	G6	3.64810201629155	CCNE1_1	55.7	IMR90p11
89.5	G6	3.25783132268015	CCNE1_1	55.7	IMR90p11
90.0	G6	2.89269542796438	CCNE1_1	55.7	IMR90p11
90.5	G6	2.80667529974374	CCNE1_1	55.7	IMR90p11
91.0	G6	1.90648999378311	CCNE1_1	55.7	IMR90p11
91.5	G6	1.46976212257755	CCNE1_1	55.7	IMR90p11
92.0	G6	2.12786435244857	CCNE1_1	55.7	IMR90p11
92.5	G6	2.43650126780949	CCNE1_1	55.7	IMR90p11
93.0	G6	2.801186611942	CCNE1_1	55.7	IMR90p11
93.5	G6	2.28548619768225	CCNE1_1	55.7	IMR90p11
94.0	G6	2.17719963977413	CCNE1_1	55.7	IMR90p11
94.5	G6	-0.41295684279396	CCNE1_1	55.7	IMR90p11
95.0	G6	-1.59847921101266	CCNE1_1	55.7	IMR90p11
55.0	H6	18.0099569586207	CCNE1_1	55.0	IMR90p11
55.5	H6	39.0215734103434	CCNE1_1	55.0	IMR90p11
56.0	H6	36.0199139172391	CCNE1_1	55.0	IMR90p11
56.5	H6	36.0199139172362	CCNE1_1	55.0	IMR90p11
57.0	H6	36.0199139172713	CCNE1_1	55.0	IMR90p11
57.5	H6	35.3502711295559	CCNE1_1	55.0	IMR90p11
58.0	H6	39.6231226328922	CCNE1_1	55.0	IMR90p11
58.5	H6	47.0031721597165	CCNE1_1	55.0	IMR90p11
59.0	H6	50.5931990445366	CCNE1_1	55.0	IMR90p11
59.5	H6	52.420804858683	CCNE1_1	55.0	IMR90p11
60.0	H6	53.1990040837412	CCNE1_1	55.0	IMR90p11
60.5	H6	52.80524371811	CCNE1_1	55.0	IMR90p11
61.0	H6	51.2928953629261	CCNE1_1	55.0	IMR90p11
61.5	H6	49.3116727472024	CCNE1_1	55.0	IMR90p11
62.0	H6	47.336105901867	CCNE1_1	55.0	IMR90p11
62.5	H6	45.632603170257	CCNE1_1	55.0	IMR90p11
63.0	H6	44.820082970959	CCNE1_1	55.0	IMR90p11
63.5	H6	45.355689870841	CCNE1_1	55.0	IMR90p11
64.0	H6	47.1118819097741	CCNE1_1	55.0	IMR90p11
64.5	H6	50.1961411835782	CCNE1_1	55.0	IMR90p11
65.0	H6	54.5651493062595	CCNE1_1	55.0	IMR90p11
65.5	H6	59.0914260031999	CCNE1_1	55.0	IMR90p11
66.0	H6	63.5683083073336	CCNE1_1	55.0	IMR90p11
66.5	H6	68.1549255627179	CCNE1_1	55.0	IMR90p11
67.0	H6	71.3310946325038	CCNE1_1	55.0	IMR90p11
67.5	H6	73.5439650467946	CCNE1_1	55.0	IMR90p11
68.0	H6	75.1821632961168	CCNE1_1	55.0	IMR90p11
68.5	H6	76.0128614698953	CCNE1_1	55.0	IMR90p11
69.0	H6	76.5086488780767	CCNE1_1	55.0	IMR90p11
69.5	H6	77.4166494937821	CCNE1_1	55.0	IMR90p11
70.0	H6	78.425962497818	CCNE1_1	55.0	IMR90p11
70.5	H6	79.3864059375896	CCNE1_1	55.0	IMR90p11
71.0	H6	80.6579246429311	CCNE1_1	55.0	IMR90p11
71.5	H6	81.6068635859517	CCNE1_1	55.0	IMR90p11
72.0	H6	82.2949480835681	CCNE1_1	55.0	IMR90p11
72.5	H6	82.3422335545532	CCNE1_1	55.0	IMR90p11
73.0	H6	81.7564575336335	CCNE1_1	55.0	IMR90p11
73.5	H6	80.3586999534336	CCNE1_1	55.0	IMR90p11
74.0	H6	78.6089959963765	CCNE1_1	55.0	IMR90p11
74.5	H6	76.2685547213372	CCNE1_1	55.0	IMR90p11
75.0	H6	73.8684377469083	CCNE1_1	55.0	IMR90p11
75.5	H6	72.4054010639352	CCNE1_1	55.0	IMR90p11
76.0	H6	71.2472213271851	CCNE1_1	55.0	IMR90p11
76.5	H6	69.9221242009947	CCNE1_1	55.0	IMR90p11
77.0	H6	69.5294579566432	CCNE1_1	55.0	IMR90p11
77.5	H6	70.3421008656106	CCNE1_1	55.0	IMR90p11
78.0	H6	74.7941277503901	CCNE1_1	55.0	IMR90p11
78.5	H6	94.9056415619775	CCNE1_1	55.0	IMR90p11
79.0	H6	133.952783832235	CCNE1_1	55.0	IMR90p11
79.5	H6	177.886026154993	CCNE1_1	55.0	IMR90p11
80.0	H6	217.349881411594	CCNE1_1	55.0	IMR90p11
80.5	H6	245.916261900355	CCNE1_1	55.0	IMR90p11
81.0	H6	241.597449588205	CCNE1_1	55.0	IMR90p11
81.5	H6	198.272022532348	CCNE1_1	55.0	IMR90p11
82.0	H6	141.312464820705	CCNE1_1	55.0	IMR90p11
82.5	H6	87.8105429741217	CCNE1_1	55.0	IMR90p11
83.0	H6	41.4508638330614	CCNE1_1	55.0	IMR90p11
83.5	H6	12.1436024074393	CCNE1_1	55.0	IMR90p11
84.0	H6	3.27645606497975	CCNE1_1	55.0	IMR90p11
84.5	H6	3.30264335344862	CCNE1_1	55.0	IMR90p11
85.0	H6	3.58247135542922	CCNE1_1	55.0	IMR90p11
85.5	H6	3.40199343052007	CCNE1_1	55.0	IMR90p11
86.0	H6	3.85048333042096	CCNE1_1	55.0	IMR90p11
86.5	H6	4.26939627460968	CCNE1_1	55.0	IMR90p11
87.0	H6	4.08053739282462	CCNE1_1	55.0	IMR90p11
87.5	H6	3.70108709606114	CCNE1_1	55.0	IMR90p11
88.0	H6	3.34811053846556	CCNE1_1	55.0	IMR90p11
88.5	H6	2.88301805227013	CCNE1_1	55.0	IMR90p11
89.0	H6	2.3534950208379	CCNE1_1	55.0	IMR90p11
89.5	H6	1.34791104917201	CCNE1_1	55.0	IMR90p11
90.0	H6	0.673391007555892	CCNE1_1	55.0	IMR90p11
90.5	H6	0.628228757391923	CCNE1_1	55.0	IMR90p11
91.0	H6	0.280951011258765	CCNE1_1	55.0	IMR90p11
91.5	H6	0.220948337206664	CCNE1_1	55.0	IMR90p11
92.0	H6	1.28903156012979	CCNE1_1	55.0	IMR90p11
92.5	H6	2.0838087037186	CCNE1_1	55.0	IMR90p11
93.0	H6	1.97511539149332	CCNE1_1	55.0	IMR90p11
93.5	H6	2.31094806293021	CCNE1_1	55.0	IMR90p11
94.0	H6	2.49980146700034	CCNE1_1	55.0	IMR90p11
94.5	H6	2.62393037628078	CCNE1_1	55.0	IMR90p11
95.0	H6	1.23268416879216	CCNE1_1	55.0	IMR90p11
