# Supplementary material for: Primer PICKR: literature-mined scoring platform for robust RT–qPCR primers
Source: Nat Commun. 2026 May 28;17:6938. doi: 10.1038/s41467-026-73648-2 (PMC13388996; doi:10.1038/s41467-026-73648-2)
Supplement: Supplementary file 11 — Source Data [file 41467_2026_73648_MOESM11_ESM.zip › Suppl_Fig_S5/melting_curve_data_CCNA2_1.csv]

Temperature	Well	Derivative	Target	melt temp	Replicate
55.0	A4	18.22	CCNA2_1	65.0	IMR90 p11
55.5	A4	39.49	CCNA2_1	65.0	IMR90 p11
56.0	A4	36.45	CCNA2_1	65.0	IMR90 p11
56.5	A4	36.45	CCNA2_1	65.0	IMR90 p11
57.0	A4	36.45	CCNA2_1	65.0	IMR90 p11
57.5	A4	36.46	CCNA2_1	65.0	IMR90 p11
58.0	A4	36.34	CCNA2_1	65.0	IMR90 p11
58.5	A4	36.32	CCNA2_1	65.0	IMR90 p11
59.0	A4	37.59	CCNA2_1	65.0	IMR90 p11
59.5	A4	38.49	CCNA2_1	65.0	IMR90 p11
60.0	A4	38.28	CCNA2_1	65.0	IMR90 p11
60.5	A4	38.87	CCNA2_1	65.0	IMR90 p11
61.0	A4	39.82	CCNA2_1	65.0	IMR90 p11
61.5	A4	39.58	CCNA2_1	65.0	IMR90 p11
62.0	A4	39.58	CCNA2_1	65.0	IMR90 p11
62.5	A4	40.76	CCNA2_1	65.0	IMR90 p11
63.0	A4	42.22	CCNA2_1	65.0	IMR90 p11
63.5	A4	44.1	CCNA2_1	65.0	IMR90 p11
64.0	A4	48.17	CCNA2_1	65.0	IMR90 p11
64.5	A4	54.53	CCNA2_1	65.0	IMR90 p11
65.0	A4	62.21	CCNA2_1	65.0	IMR90 p11
65.5	A4	71.78	CCNA2_1	65.0	IMR90 p11
66.0	A4	82.28	CCNA2_1	65.0	IMR90 p11
66.5	A4	91.64	CCNA2_1	65.0	IMR90 p11
67.0	A4	100.1	CCNA2_1	65.0	IMR90 p11
67.5	A4	109.56	CCNA2_1	65.0	IMR90 p11
68.0	A4	122.11	CCNA2_1	65.0	IMR90 p11
68.5	A4	141.79	CCNA2_1	65.0	IMR90 p11
69.0	A4	171.71	CCNA2_1	65.0	IMR90 p11
69.5	A4	214.31	CCNA2_1	65.0	IMR90 p11
70.0	A4	268.28	CCNA2_1	65.0	IMR90 p11
70.5	A4	326.56	CCNA2_1	65.0	IMR90 p11
71.0	A4	378.92	CCNA2_1	65.0	IMR90 p11
71.5	A4	414.57	CCNA2_1	65.0	IMR90 p11
72.0	A4	422.39	CCNA2_1	65.0	IMR90 p11
72.5	A4	398.21	CCNA2_1	65.0	IMR90 p11
73.0	A4	346.84	CCNA2_1	65.0	IMR90 p11
73.5	A4	277.75	CCNA2_1	65.0	IMR90 p11
74.0	A4	204.39	CCNA2_1	65.0	IMR90 p11
74.5	A4	142.55	CCNA2_1	65.0	IMR90 p11
75.0	A4	103.21	CCNA2_1	65.0	IMR90 p11
75.5	A4	83.58	CCNA2_1	65.0	IMR90 p11
76.0	A4	76.93	CCNA2_1	65.0	IMR90 p11
76.5	A4	78.88	CCNA2_1	65.0	IMR90 p11
77.0	A4	79.54	CCNA2_1	65.0	IMR90 p11
77.5	A4	67.68	CCNA2_1	65.0	IMR90 p11
78.0	A4	49.21	CCNA2_1	65.0	IMR90 p11
78.5	A4	33.54	CCNA2_1	65.0	IMR90 p11
79.0	A4	19.33	CCNA2_1	65.0	IMR90 p11
79.5	A4	8.2	CCNA2_1	65.0	IMR90 p11
80.0	A4	4.73	CCNA2_1	65.0	IMR90 p11
80.5	A4	5.94	CCNA2_1	65.0	IMR90 p11
81.0	A4	5.84	CCNA2_1	65.0	IMR90 p11
81.5	A4	4.94	CCNA2_1	65.0	IMR90 p11
82.0	A4	4.64	CCNA2_1	65.0	IMR90 p11
82.5	A4	4.41	CCNA2_1	65.0	IMR90 p11
83.0	A4	3.53	CCNA2_1	65.0	IMR90 p11
83.5	A4	2.87	CCNA2_1	65.0	IMR90 p11
84.0	A4	2.89	CCNA2_1	65.0	IMR90 p11
84.5	A4	2.48	CCNA2_1	65.0	IMR90 p11
85.0	A4	1.96	CCNA2_1	65.0	IMR90 p11
85.5	A4	2.02	CCNA2_1	65.0	IMR90 p11
86.0	A4	2.01	CCNA2_1	65.0	IMR90 p11
86.5	A4	1.44	CCNA2_1	65.0	IMR90 p11
87.0	A4	1.43	CCNA2_1	65.0	IMR90 p11
87.5	A4	1.56	CCNA2_1	65.0	IMR90 p11
88.0	A4	1.38	CCNA2_1	65.0	IMR90 p11
88.5	A4	1.66	CCNA2_1	65.0	IMR90 p11
89.0	A4	2.56	CCNA2_1	65.0	IMR90 p11
89.5	A4	2.82	CCNA2_1	65.0	IMR90 p11
90.0	A4	2.81	CCNA2_1	65.0	IMR90 p11
90.5	A4	2.92	CCNA2_1	65.0	IMR90 p11
91.0	A4	2.64	CCNA2_1	65.0	IMR90 p11
91.5	A4	2.09	CCNA2_1	65.0	IMR90 p11
92.0	A4	1.89	CCNA2_1	65.0	IMR90 p11
92.5	A4	1.92	CCNA2_1	65.0	IMR90 p11
93.0	A4	1.96	CCNA2_1	65.0	IMR90 p11
93.5	A4	1.72	CCNA2_1	65.0	IMR90 p11
94.0	A4	1.54	CCNA2_1	65.0	IMR90 p11
94.5	A4	0.76	CCNA2_1	65.0	IMR90 p11
95.0	A4	-0.2	CCNA2_1	65.0	IMR90 p11
55.0	B4	19.9	CCNA2_1	64.5	IMR90 p11
55.5	B4	43.13	CCNA2_1	64.5	IMR90 p11
56.0	B4	39.81	CCNA2_1	64.5	IMR90 p11
56.5	B4	39.81	CCNA2_1	64.5	IMR90 p11
57.0	B4	39.81	CCNA2_1	64.5	IMR90 p11
57.5	B4	39.72	CCNA2_1	64.5	IMR90 p11
58.0	B4	40.25	CCNA2_1	64.5	IMR90 p11
58.5	B4	41.31	CCNA2_1	64.5	IMR90 p11
59.0	B4	41.78	CCNA2_1	64.5	IMR90 p11
59.5	B4	42.49	CCNA2_1	64.5	IMR90 p11
60.0	B4	43.52	CCNA2_1	64.5	IMR90 p11
60.5	B4	44.37	CCNA2_1	64.5	IMR90 p11
61.0	B4	45.31	CCNA2_1	64.5	IMR90 p11
61.5	B4	46.17	CCNA2_1	64.5	IMR90 p11
62.0	B4	46.18	CCNA2_1	64.5	IMR90 p11
62.5	B4	45.82	CCNA2_1	64.5	IMR90 p11
63.0	B4	46.69	CCNA2_1	64.5	IMR90 p11
63.5	B4	48.46	CCNA2_1	64.5	IMR90 p11
64.0	B4	51.71	CCNA2_1	64.5	IMR90 p11
64.5	B4	57.86	CCNA2_1	64.5	IMR90 p11
65.0	B4	66.71	CCNA2_1	64.5	IMR90 p11
65.5	B4	76.26	CCNA2_1	64.5	IMR90 p11
66.0	B4	86.38	CCNA2_1	64.5	IMR90 p11
66.5	B4	96.82	CCNA2_1	64.5	IMR90 p11
67.0	B4	106.36	CCNA2_1	64.5	IMR90 p11
67.5	B4	116.2	CCNA2_1	64.5	IMR90 p11
68.0	B4	130.55	CCNA2_1	64.5	IMR90 p11
68.5	B4	152.97	CCNA2_1	64.5	IMR90 p11
69.0	B4	186.15	CCNA2_1	64.5	IMR90 p11
69.5	B4	233.04	CCNA2_1	64.5	IMR90 p11
70.0	B4	291.75	CCNA2_1	64.5	IMR90 p11
70.5	B4	354.82	CCNA2_1	64.5	IMR90 p11
71.0	B4	411.93	CCNA2_1	64.5	IMR90 p11
71.5	B4	451.49	CCNA2_1	64.5	IMR90 p11
72.0	B4	462.15	CCNA2_1	64.5	IMR90 p11
72.5	B4	439.54	CCNA2_1	64.5	IMR90 p11
73.0	B4	387.11	CCNA2_1	64.5	IMR90 p11
73.5	B4	314.04	CCNA2_1	64.5	IMR90 p11
74.0	B4	234.04	CCNA2_1	64.5	IMR90 p11
74.5	B4	163.43	CCNA2_1	64.5	IMR90 p11
75.0	B4	112.86	CCNA2_1	64.5	IMR90 p11
75.5	B4	82.22	CCNA2_1	64.5	IMR90 p11
76.0	B4	67.31	CCNA2_1	64.5	IMR90 p11
76.5	B4	63.43	CCNA2_1	64.5	IMR90 p11
77.0	B4	60.8	CCNA2_1	64.5	IMR90 p11
77.5	B4	50.97	CCNA2_1	64.5	IMR90 p11
78.0	B4	37.46	CCNA2_1	64.5	IMR90 p11
78.5	B4	25.68	CCNA2_1	64.5	IMR90 p11
79.0	B4	14.66	CCNA2_1	64.5	IMR90 p11
79.5	B4	6.47	CCNA2_1	64.5	IMR90 p11
80.0	B4	4.22	CCNA2_1	64.5	IMR90 p11
80.5	B4	5.07	CCNA2_1	64.5	IMR90 p11
81.0	B4	5.07	CCNA2_1	64.5	IMR90 p11
81.5	B4	5.08	CCNA2_1	64.5	IMR90 p11
82.0	B4	5.21	CCNA2_1	64.5	IMR90 p11
82.5	B4	4.77	CCNA2_1	64.5	IMR90 p11
83.0	B4	4.04	CCNA2_1	64.5	IMR90 p11
83.5	B4	3.4	CCNA2_1	64.5	IMR90 p11
84.0	B4	3.05	CCNA2_1	64.5	IMR90 p11
84.5	B4	2.55	CCNA2_1	64.5	IMR90 p11
85.0	B4	2.15	CCNA2_1	64.5	IMR90 p11
85.5	B4	2.02	CCNA2_1	64.5	IMR90 p11
86.0	B4	2.15	CCNA2_1	64.5	IMR90 p11
86.5	B4	1.74	CCNA2_1	64.5	IMR90 p11
87.0	B4	1.48	CCNA2_1	64.5	IMR90 p11
87.5	B4	1.3	CCNA2_1	64.5	IMR90 p11
88.0	B4	1.12	CCNA2_1	64.5	IMR90 p11
88.5	B4	1.35	CCNA2_1	64.5	IMR90 p11
89.0	B4	1.81	CCNA2_1	64.5	IMR90 p11
89.5	B4	2.1	CCNA2_1	64.5	IMR90 p11
90.0	B4	3.11	CCNA2_1	64.5	IMR90 p11
90.5	B4	3.32	CCNA2_1	64.5	IMR90 p11
91.0	B4	2.34	CCNA2_1	64.5	IMR90 p11
91.5	B4	2.02	CCNA2_1	64.5	IMR90 p11
92.0	B4	1.98	CCNA2_1	64.5	IMR90 p11
92.5	B4	0.96	CCNA2_1	64.5	IMR90 p11
93.0	B4	0.93	CCNA2_1	64.5	IMR90 p11
93.5	B4	2.67	CCNA2_1	64.5	IMR90 p11
94.0	B4	2.69	CCNA2_1	64.5	IMR90 p11
94.5	B4	5.07	CCNA2_1	64.5	IMR90 p11
95.0	B4	3.56	CCNA2_1	64.5	IMR90 p11
55.0	C4	19.64	CCNA2_1	63.3	IMR90 p11
55.5	C4	42.56	CCNA2_1	63.3	IMR90 p11
56.0	C4	39.28	CCNA2_1	63.3	IMR90 p11
56.5	C4	39.28	CCNA2_1	63.3	IMR90 p11
57.0	C4	39.28	CCNA2_1	63.3	IMR90 p11
57.5	C4	39.07	CCNA2_1	63.3	IMR90 p11
58.0	C4	40.34	CCNA2_1	63.3	IMR90 p11
58.5	C4	43.35	CCNA2_1	63.3	IMR90 p11
59.0	C4	45.44	CCNA2_1	63.3	IMR90 p11
59.5	C4	47.48	CCNA2_1	63.3	IMR90 p11
60.0	C4	50.23	CCNA2_1	63.3	IMR90 p11
60.5	C4	51.41	CCNA2_1	63.3	IMR90 p11
61.0	C4	51.15	CCNA2_1	63.3	IMR90 p11
61.5	C4	50.91	CCNA2_1	63.3	IMR90 p11
62.0	C4	50.62	CCNA2_1	63.3	IMR90 p11
62.5	C4	50.96	CCNA2_1	63.3	IMR90 p11
63.0	C4	52.51	CCNA2_1	63.3	IMR90 p11
63.5	C4	55.2	CCNA2_1	63.3	IMR90 p11
64.0	C4	59.62	CCNA2_1	63.3	IMR90 p11
64.5	C4	65.73	CCNA2_1	63.3	IMR90 p11
65.0	C4	73.25	CCNA2_1	63.3	IMR90 p11
65.5	C4	81.94	CCNA2_1	63.3	IMR90 p11
66.0	C4	92.06	CCNA2_1	63.3	IMR90 p11
66.5	C4	102.37	CCNA2_1	63.3	IMR90 p11
67.0	C4	112.25	CCNA2_1	63.3	IMR90 p11
67.5	C4	123.69	CCNA2_1	63.3	IMR90 p11
68.0	C4	140.54	CCNA2_1	63.3	IMR90 p11
68.5	C4	165.68	CCNA2_1	63.3	IMR90 p11
69.0	C4	202.31	CCNA2_1	63.3	IMR90 p11
69.5	C4	254.54	CCNA2_1	63.3	IMR90 p11
70.0	C4	319.92	CCNA2_1	63.3	IMR90 p11
70.5	C4	391.6	CCNA2_1	63.3	IMR90 p11
71.0	C4	460.54	CCNA2_1	63.3	IMR90 p11
71.5	C4	513.94	CCNA2_1	63.3	IMR90 p11
72.0	C4	537.41	CCNA2_1	63.3	IMR90 p11
72.5	C4	524.63	CCNA2_1	63.3	IMR90 p11
73.0	C4	475.53	CCNA2_1	63.3	IMR90 p11
73.5	C4	397.06	CCNA2_1	63.3	IMR90 p11
74.0	C4	304.48	CCNA2_1	63.3	IMR90 p11
74.5	C4	214.95	CCNA2_1	63.3	IMR90 p11
75.0	C4	141.32	CCNA2_1	63.3	IMR90 p11
75.5	C4	88.81	CCNA2_1	63.3	IMR90 p11
76.0	C4	56.32	CCNA2_1	63.3	IMR90 p11
76.5	C4	39.66	CCNA2_1	63.3	IMR90 p11
77.0	C4	31.62	CCNA2_1	63.3	IMR90 p11
77.5	C4	24.49	CCNA2_1	63.3	IMR90 p11
78.0	C4	18.0	CCNA2_1	63.3	IMR90 p11
78.5	C4	13.35	CCNA2_1	63.3	IMR90 p11
79.0	C4	8.83	CCNA2_1	63.3	IMR90 p11
79.5	C4	5.12	CCNA2_1	63.3	IMR90 p11
80.0	C4	4.45	CCNA2_1	63.3	IMR90 p11
80.5	C4	4.83	CCNA2_1	63.3	IMR90 p11
81.0	C4	4.91	CCNA2_1	63.3	IMR90 p11
81.5	C4	5.46	CCNA2_1	63.3	IMR90 p11
82.0	C4	6.02	CCNA2_1	63.3	IMR90 p11
82.5	C4	5.65	CCNA2_1	63.3	IMR90 p11
83.0	C4	4.8	CCNA2_1	63.3	IMR90 p11
83.5	C4	3.68	CCNA2_1	63.3	IMR90 p11
84.0	C4	2.59	CCNA2_1	63.3	IMR90 p11
84.5	C4	1.9	CCNA2_1	63.3	IMR90 p11
85.0	C4	1.72	CCNA2_1	63.3	IMR90 p11
85.5	C4	2.41	CCNA2_1	63.3	IMR90 p11
86.0	C4	3.25	CCNA2_1	63.3	IMR90 p11
86.5	C4	3.66	CCNA2_1	63.3	IMR90 p11
87.0	C4	3.84	CCNA2_1	63.3	IMR90 p11
87.5	C4	3.74	CCNA2_1	63.3	IMR90 p11
88.0	C4	3.05	CCNA2_1	63.3	IMR90 p11
88.5	C4	2.79	CCNA2_1	63.3	IMR90 p11
89.0	C4	2.53	CCNA2_1	63.3	IMR90 p11
89.5	C4	2.01	CCNA2_1	63.3	IMR90 p11
90.0	C4	1.79	CCNA2_1	63.3	IMR90 p11
90.5	C4	1.46	CCNA2_1	63.3	IMR90 p11
91.0	C4	0.72	CCNA2_1	63.3	IMR90 p11
91.5	C4	0.55	CCNA2_1	63.3	IMR90 p11
92.0	C4	0.88	CCNA2_1	63.3	IMR90 p11
92.5	C4	1.18	CCNA2_1	63.3	IMR90 p11
93.0	C4	1.85	CCNA2_1	63.3	IMR90 p11
93.5	C4	2.57	CCNA2_1	63.3	IMR90 p11
94.0	C4	2.97	CCNA2_1	63.3	IMR90 p11
94.5	C4	3.31	CCNA2_1	63.3	IMR90 p11
95.0	C4	1.54	CCNA2_1	63.3	IMR90 p11
55.0	D4	17.58	CCNA2_1	61.4	IMR90 p11
55.5	D4	38.1	CCNA2_1	61.4	IMR90 p11
56.0	D4	35.17	CCNA2_1	61.4	IMR90 p11
56.5	D4	35.17	CCNA2_1	61.4	IMR90 p11
57.0	D4	35.17	CCNA2_1	61.4	IMR90 p11
57.5	D4	35.01	CCNA2_1	61.4	IMR90 p11
58.0	D4	35.98	CCNA2_1	61.4	IMR90 p11
58.5	D4	37.93	CCNA2_1	61.4	IMR90 p11
59.0	D4	39.9	CCNA2_1	61.4	IMR90 p11
59.5	D4	41.9	CCNA2_1	61.4	IMR90 p11
60.0	D4	43.97	CCNA2_1	61.4	IMR90 p11
60.5	D4	46.06	CCNA2_1	61.4	IMR90 p11
61.0	D4	47.89	CCNA2_1	61.4	IMR90 p11
61.5	D4	49.37	CCNA2_1	61.4	IMR90 p11
62.0	D4	50.69	CCNA2_1	61.4	IMR90 p11
62.5	D4	51.49	CCNA2_1	61.4	IMR90 p11
63.0	D4	51.53	CCNA2_1	61.4	IMR90 p11
63.5	D4	51.83	CCNA2_1	61.4	IMR90 p11
64.0	D4	53.39	CCNA2_1	61.4	IMR90 p11
64.5	D4	56.23	CCNA2_1	61.4	IMR90 p11
65.0	D4	61.11	CCNA2_1	61.4	IMR90 p11
65.5	D4	68.85	CCNA2_1	61.4	IMR90 p11
66.0	D4	78.08	CCNA2_1	61.4	IMR90 p11
66.5	D4	87.84	CCNA2_1	61.4	IMR90 p11
67.0	D4	98.8	CCNA2_1	61.4	IMR90 p11
67.5	D4	111.48	CCNA2_1	61.4	IMR90 p11
68.0	D4	127.63	CCNA2_1	61.4	IMR90 p11
68.5	D4	151.94	CCNA2_1	61.4	IMR90 p11
69.0	D4	187.11	CCNA2_1	61.4	IMR90 p11
69.5	D4	234.29	CCNA2_1	61.4	IMR90 p11
70.0	D4	293.98	CCNA2_1	61.4	IMR90 p11
70.5	D4	361.84	CCNA2_1	61.4	IMR90 p11
71.0	D4	428.77	CCNA2_1	61.4	IMR90 p11
71.5	D4	484.6	CCNA2_1	61.4	IMR90 p11
72.0	D4	517.4	CCNA2_1	61.4	IMR90 p11
72.5	D4	517.04	CCNA2_1	61.4	IMR90 p11
73.0	D4	480.82	CCNA2_1	61.4	IMR90 p11
73.5	D4	413.59	CCNA2_1	61.4	IMR90 p11
74.0	D4	326.94	CCNA2_1	61.4	IMR90 p11
74.5	D4	236.54	CCNA2_1	61.4	IMR90 p11
75.0	D4	156.86	CCNA2_1	61.4	IMR90 p11
75.5	D4	95.91	CCNA2_1	61.4	IMR90 p11
76.0	D4	55.27	CCNA2_1	61.4	IMR90 p11
76.5	D4	31.7	CCNA2_1	61.4	IMR90 p11
77.0	D4	19.94	CCNA2_1	61.4	IMR90 p11
77.5	D4	13.76	CCNA2_1	61.4	IMR90 p11
78.0	D4	10.1	CCNA2_1	61.4	IMR90 p11
78.5	D4	7.94	CCNA2_1	61.4	IMR90 p11
79.0	D4	6.35	CCNA2_1	61.4	IMR90 p11
79.5	D4	5.42	CCNA2_1	61.4	IMR90 p11
80.0	D4	5.18	CCNA2_1	61.4	IMR90 p11
80.5	D4	5.04	CCNA2_1	61.4	IMR90 p11
81.0	D4	4.9	CCNA2_1	61.4	IMR90 p11
81.5	D4	5.36	CCNA2_1	61.4	IMR90 p11
82.0	D4	4.95	CCNA2_1	61.4	IMR90 p11
82.5	D4	4.18	CCNA2_1	61.4	IMR90 p11
83.0	D4	3.98	CCNA2_1	61.4	IMR90 p11
83.5	D4	3.73	CCNA2_1	61.4	IMR90 p11
84.0	D4	3.0	CCNA2_1	61.4	IMR90 p11
84.5	D4	2.89	CCNA2_1	61.4	IMR90 p11
85.0	D4	2.88	CCNA2_1	61.4	IMR90 p11
85.5	D4	2.18	CCNA2_1	61.4	IMR90 p11
86.0	D4	1.61	CCNA2_1	61.4	IMR90 p11
86.5	D4	1.3	CCNA2_1	61.4	IMR90 p11
87.0	D4	0.96	CCNA2_1	61.4	IMR90 p11
87.5	D4	1.04	CCNA2_1	61.4	IMR90 p11
88.0	D4	1.89	CCNA2_1	61.4	IMR90 p11
88.5	D4	2.75	CCNA2_1	61.4	IMR90 p11
89.0	D4	3.35	CCNA2_1	61.4	IMR90 p11
89.5	D4	3.48	CCNA2_1	61.4	IMR90 p11
90.0	D4	3.08	CCNA2_1	61.4	IMR90 p11
90.5	D4	2.33	CCNA2_1	61.4	IMR90 p11
91.0	D4	1.27	CCNA2_1	61.4	IMR90 p11
91.5	D4	0.27	CCNA2_1	61.4	IMR90 p11
92.0	D4	0.28	CCNA2_1	61.4	IMR90 p11
92.5	D4	0.72	CCNA2_1	61.4	IMR90 p11
93.0	D4	1.22	CCNA2_1	61.4	IMR90 p11
93.5	D4	1.88	CCNA2_1	61.4	IMR90 p11
94.0	D4	2.51	CCNA2_1	61.4	IMR90 p11
94.5	D4	2.64	CCNA2_1	61.4	IMR90 p11
95.0	D4	1.01	CCNA2_1	61.4	IMR90 p11
55.0	E4	16.11	CCNA2_1	59.0	IMR90 p11
55.5	E4	34.91	CCNA2_1	59.0	IMR90 p11
56.0	E4	32.23	CCNA2_1	59.0	IMR90 p11
56.5	E4	32.23	CCNA2_1	59.0	IMR90 p11
57.0	E4	32.23	CCNA2_1	59.0	IMR90 p11
57.5	E4	32.04	CCNA2_1	59.0	IMR90 p11
58.0	E4	33.09	CCNA2_1	59.0	IMR90 p11
58.5	E4	35.87	CCNA2_1	59.0	IMR90 p11
59.0	E4	38.52	CCNA2_1	59.0	IMR90 p11
59.5	E4	40.91	CCNA2_1	59.0	IMR90 p11
60.0	E4	42.78	CCNA2_1	59.0	IMR90 p11
60.5	E4	44.67	CCNA2_1	59.0	IMR90 p11
61.0	E4	47.06	CCNA2_1	59.0	IMR90 p11
61.5	E4	48.5	CCNA2_1	59.0	IMR90 p11
62.0	E4	48.99	CCNA2_1	59.0	IMR90 p11
62.5	E4	49.95	CCNA2_1	59.0	IMR90 p11
63.0	E4	52.01	CCNA2_1	59.0	IMR90 p11
63.5	E4	53.39	CCNA2_1	59.0	IMR90 p11
64.0	E4	55.85	CCNA2_1	59.0	IMR90 p11
64.5	E4	61.89	CCNA2_1	59.0	IMR90 p11
65.0	E4	69.86	CCNA2_1	59.0	IMR90 p11
65.5	E4	78.48	CCNA2_1	59.0	IMR90 p11
66.0	E4	88.27	CCNA2_1	59.0	IMR90 p11
66.5	E4	99.21	CCNA2_1	59.0	IMR90 p11
67.0	E4	109.43	CCNA2_1	59.0	IMR90 p11
67.5	E4	120.58	CCNA2_1	59.0	IMR90 p11
68.0	E4	137.92	CCNA2_1	59.0	IMR90 p11
68.5	E4	164.41	CCNA2_1	59.0	IMR90 p11
69.0	E4	201.36	CCNA2_1	59.0	IMR90 p11
69.5	E4	252.29	CCNA2_1	59.0	IMR90 p11
70.0	E4	316.75	CCNA2_1	59.0	IMR90 p11
70.5	E4	387.17	CCNA2_1	59.0	IMR90 p11
71.0	E4	456.1	CCNA2_1	59.0	IMR90 p11
71.5	E4	512.62	CCNA2_1	59.0	IMR90 p11
72.0	E4	542.8	CCNA2_1	59.0	IMR90 p11
72.5	E4	537.58	CCNA2_1	59.0	IMR90 p11
73.0	E4	495.61	CCNA2_1	59.0	IMR90 p11
73.5	E4	421.97	CCNA2_1	59.0	IMR90 p11
74.0	E4	329.94	CCNA2_1	59.0	IMR90 p11
74.5	E4	236.08	CCNA2_1	59.0	IMR90 p11
75.0	E4	153.79	CCNA2_1	59.0	IMR90 p11
75.5	E4	91.39	CCNA2_1	59.0	IMR90 p11
76.0	E4	50.41	CCNA2_1	59.0	IMR90 p11
76.5	E4	26.88	CCNA2_1	59.0	IMR90 p11
77.0	E4	15.16	CCNA2_1	59.0	IMR90 p11
77.5	E4	10.1	CCNA2_1	59.0	IMR90 p11
78.0	E4	7.73	CCNA2_1	59.0	IMR90 p11
78.5	E4	6.35	CCNA2_1	59.0	IMR90 p11
79.0	E4	5.64	CCNA2_1	59.0	IMR90 p11
79.5	E4	5.21	CCNA2_1	59.0	IMR90 p11
80.0	E4	5.06	CCNA2_1	59.0	IMR90 p11
80.5	E4	5.11	CCNA2_1	59.0	IMR90 p11
81.0	E4	5.34	CCNA2_1	59.0	IMR90 p11
81.5	E4	5.53	CCNA2_1	59.0	IMR90 p11
82.0	E4	5.16	CCNA2_1	59.0	IMR90 p11
82.5	E4	4.57	CCNA2_1	59.0	IMR90 p11
83.0	E4	3.84	CCNA2_1	59.0	IMR90 p11
83.5	E4	3.11	CCNA2_1	59.0	IMR90 p11
84.0	E4	2.46	CCNA2_1	59.0	IMR90 p11
84.5	E4	2.44	CCNA2_1	59.0	IMR90 p11
85.0	E4	2.44	CCNA2_1	59.0	IMR90 p11
85.5	E4	2.74	CCNA2_1	59.0	IMR90 p11
86.0	E4	2.87	CCNA2_1	59.0	IMR90 p11
86.5	E4	2.74	CCNA2_1	59.0	IMR90 p11
87.0	E4	2.74	CCNA2_1	59.0	IMR90 p11
87.5	E4	2.8	CCNA2_1	59.0	IMR90 p11
88.0	E4	2.79	CCNA2_1	59.0	IMR90 p11
88.5	E4	2.79	CCNA2_1	59.0	IMR90 p11
89.0	E4	2.65	CCNA2_1	59.0	IMR90 p11
89.5	E4	2.32	CCNA2_1	59.0	IMR90 p11
90.0	E4	2.02	CCNA2_1	59.0	IMR90 p11
90.5	E4	1.4	CCNA2_1	59.0	IMR90 p11
91.0	E4	1.26	CCNA2_1	59.0	IMR90 p11
91.5	E4	1.72	CCNA2_1	59.0	IMR90 p11
92.0	E4	1.94	CCNA2_1	59.0	IMR90 p11
92.5	E4	2.08	CCNA2_1	59.0	IMR90 p11
93.0	E4	2.57	CCNA2_1	59.0	IMR90 p11
93.5	E4	2.8	CCNA2_1	59.0	IMR90 p11
94.0	E4	2.7	CCNA2_1	59.0	IMR90 p11
94.5	E4	3.1	CCNA2_1	59.0	IMR90 p11
95.0	E4	1.55	CCNA2_1	59.0	IMR90 p11
55.0	F4	14.78	CCNA2_1	57.0	IMR90 p11
55.5	F4	32.01	CCNA2_1	57.0	IMR90 p11
56.0	F4	29.55	CCNA2_1	57.0	IMR90 p11
56.5	F4	29.55	CCNA2_1	57.0	IMR90 p11
57.0	F4	29.55	CCNA2_1	57.0	IMR90 p11
57.5	F4	29.34	CCNA2_1	57.0	IMR90 p11
58.0	F4	30.69	CCNA2_1	57.0	IMR90 p11
58.5	F4	33.17	CCNA2_1	57.0	IMR90 p11
59.0	F4	34.82	CCNA2_1	57.0	IMR90 p11
59.5	F4	36.95	CCNA2_1	57.0	IMR90 p11
60.0	F4	39.15	CCNA2_1	57.0	IMR90 p11
60.5	F4	40.43	CCNA2_1	57.0	IMR90 p11
61.0	F4	41.61	CCNA2_1	57.0	IMR90 p11
61.5	F4	43.18	CCNA2_1	57.0	IMR90 p11
62.0	F4	43.69	CCNA2_1	57.0	IMR90 p11
62.5	F4	43.42	CCNA2_1	57.0	IMR90 p11
63.0	F4	43.97	CCNA2_1	57.0	IMR90 p11
63.5	F4	45.34	CCNA2_1	57.0	IMR90 p11
64.0	F4	48.03	CCNA2_1	57.0	IMR90 p11
64.5	F4	53.28	CCNA2_1	57.0	IMR90 p11
65.0	F4	61.03	CCNA2_1	57.0	IMR90 p11
65.5	F4	71.12	CCNA2_1	57.0	IMR90 p11
66.0	F4	82.71	CCNA2_1	57.0	IMR90 p11
66.5	F4	93.72	CCNA2_1	57.0	IMR90 p11
67.0	F4	105.03	CCNA2_1	57.0	IMR90 p11
67.5	F4	118.03	CCNA2_1	57.0	IMR90 p11
68.0	F4	134.32	CCNA2_1	57.0	IMR90 p11
68.5	F4	158.28	CCNA2_1	57.0	IMR90 p11
69.0	F4	194.61	CCNA2_1	57.0	IMR90 p11
69.5	F4	244.22	CCNA2_1	57.0	IMR90 p11
70.0	F4	305.36	CCNA2_1	57.0	IMR90 p11
70.5	F4	373.66	CCNA2_1	57.0	IMR90 p11
71.0	F4	439.96	CCNA2_1	57.0	IMR90 p11
71.5	F4	492.15	CCNA2_1	57.0	IMR90 p11
72.0	F4	517.46	CCNA2_1	57.0	IMR90 p11
72.5	F4	508.51	CCNA2_1	57.0	IMR90 p11
73.0	F4	464.92	CCNA2_1	57.0	IMR90 p11
73.5	F4	391.94	CCNA2_1	57.0	IMR90 p11
74.0	F4	302.51	CCNA2_1	57.0	IMR90 p11
74.5	F4	213.72	CCNA2_1	57.0	IMR90 p11
75.0	F4	137.92	CCNA2_1	57.0	IMR90 p11
75.5	F4	80.46	CCNA2_1	57.0	IMR90 p11
76.0	F4	43.5	CCNA2_1	57.0	IMR90 p11
76.5	F4	23.22	CCNA2_1	57.0	IMR90 p11
77.0	F4	12.88	CCNA2_1	57.0	IMR90 p11
77.5	F4	8.48	CCNA2_1	57.0	IMR90 p11
78.0	F4	7.12	CCNA2_1	57.0	IMR90 p11
78.5	F4	6.16	CCNA2_1	57.0	IMR90 p11
79.0	F4	5.31	CCNA2_1	57.0	IMR90 p11
79.5	F4	5.15	CCNA2_1	57.0	IMR90 p11
80.0	F4	4.67	CCNA2_1	57.0	IMR90 p11
80.5	F4	4.27	CCNA2_1	57.0	IMR90 p11
81.0	F4	4.71	CCNA2_1	57.0	IMR90 p11
81.5	F4	4.98	CCNA2_1	57.0	IMR90 p11
82.0	F4	5.06	CCNA2_1	57.0	IMR90 p11
82.5	F4	5.21	CCNA2_1	57.0	IMR90 p11
83.0	F4	4.84	CCNA2_1	57.0	IMR90 p11
83.5	F4	4.11	CCNA2_1	57.0	IMR90 p11
84.0	F4	4.01	CCNA2_1	57.0	IMR90 p11
84.5	F4	3.72	CCNA2_1	57.0	IMR90 p11
85.0	F4	2.92	CCNA2_1	57.0	IMR90 p11
85.5	F4	2.71	CCNA2_1	57.0	IMR90 p11
86.0	F4	2.49	CCNA2_1	57.0	IMR90 p11
86.5	F4	2.09	CCNA2_1	57.0	IMR90 p11
87.0	F4	2.06	CCNA2_1	57.0	IMR90 p11
87.5	F4	2.37	CCNA2_1	57.0	IMR90 p11
88.0	F4	2.07	CCNA2_1	57.0	IMR90 p11
88.5	F4	1.66	CCNA2_1	57.0	IMR90 p11
89.0	F4	1.55	CCNA2_1	57.0	IMR90 p11
89.5	F4	1.38	CCNA2_1	57.0	IMR90 p11
90.0	F4	1.31	CCNA2_1	57.0	IMR90 p11
90.5	F4	1.93	CCNA2_1	57.0	IMR90 p11
91.0	F4	2.87	CCNA2_1	57.0	IMR90 p11
91.5	F4	3.1	CCNA2_1	57.0	IMR90 p11
92.0	F4	2.99	CCNA2_1	57.0	IMR90 p11
92.5	F4	2.83	CCNA2_1	57.0	IMR90 p11
93.0	F4	2.14	CCNA2_1	57.0	IMR90 p11
93.5	F4	1.03	CCNA2_1	57.0	IMR90 p11
94.0	F4	0.6	CCNA2_1	57.0	IMR90 p11
94.5	F4	-0.17	CCNA2_1	57.0	IMR90 p11
95.0	F4	-0.47	CCNA2_1	57.0	IMR90 p11
55.0	G4	14.71	CCNA2_1	55.7	IMR90 p11
55.5	G4	31.87	CCNA2_1	55.7	IMR90 p11
56.0	G4	29.42	CCNA2_1	55.7	IMR90 p11
56.5	G4	29.42	CCNA2_1	55.7	IMR90 p11
57.0	G4	29.42	CCNA2_1	55.7	IMR90 p11
57.5	G4	29.17	CCNA2_1	55.7	IMR90 p11
58.0	G4	30.57	CCNA2_1	55.7	IMR90 p11
58.5	G4	34.39	CCNA2_1	55.7	IMR90 p11
59.0	G4	36.91	CCNA2_1	55.7	IMR90 p11
59.5	G4	38.28	CCNA2_1	55.7	IMR90 p11
60.0	G4	40.6	CCNA2_1	55.7	IMR90 p11
60.5	G4	42.82	CCNA2_1	55.7	IMR90 p11
61.0	G4	43.48	CCNA2_1	55.7	IMR90 p11
61.5	G4	44.22	CCNA2_1	55.7	IMR90 p11
62.0	G4	45.19	CCNA2_1	55.7	IMR90 p11
62.5	G4	44.46	CCNA2_1	55.7	IMR90 p11
63.0	G4	43.11	CCNA2_1	55.7	IMR90 p11
63.5	G4	43.14	CCNA2_1	55.7	IMR90 p11
64.0	G4	43.93	CCNA2_1	55.7	IMR90 p11
64.5	G4	47.1	CCNA2_1	55.7	IMR90 p11
65.0	G4	53.53	CCNA2_1	55.7	IMR90 p11
65.5	G4	61.66	CCNA2_1	55.7	IMR90 p11
66.0	G4	71.85	CCNA2_1	55.7	IMR90 p11
66.5	G4	83.65	CCNA2_1	55.7	IMR90 p11
67.0	G4	95.33	CCNA2_1	55.7	IMR90 p11
67.5	G4	108.35	CCNA2_1	55.7	IMR90 p11
68.0	G4	126.79	CCNA2_1	55.7	IMR90 p11
68.5	G4	151.74	CCNA2_1	55.7	IMR90 p11
69.0	G4	185.99	CCNA2_1	55.7	IMR90 p11
69.5	G4	232.29	CCNA2_1	55.7	IMR90 p11
70.0	G4	289.45	CCNA2_1	55.7	IMR90 p11
70.5	G4	352.51	CCNA2_1	55.7	IMR90 p11
71.0	G4	414.02	CCNA2_1	55.7	IMR90 p11
71.5	G4	463.08	CCNA2_1	55.7	IMR90 p11
72.0	G4	487.9	CCNA2_1	55.7	IMR90 p11
72.5	G4	480.97	CCNA2_1	55.7	IMR90 p11
73.0	G4	440.79	CCNA2_1	55.7	IMR90 p11
73.5	G4	372.82	CCNA2_1	55.7	IMR90 p11
74.0	G4	289.43	CCNA2_1	55.7	IMR90 p11
74.5	G4	205.73	CCNA2_1	55.7	IMR90 p11
75.0	G4	133.37	CCNA2_1	55.7	IMR90 p11
75.5	G4	78.45	CCNA2_1	55.7	IMR90 p11
76.0	G4	42.45	CCNA2_1	55.7	IMR90 p11
76.5	G4	22.03	CCNA2_1	55.7	IMR90 p11
77.0	G4	11.57	CCNA2_1	55.7	IMR90 p11
77.5	G4	6.92	CCNA2_1	55.7	IMR90 p11
78.0	G4	5.31	CCNA2_1	55.7	IMR90 p11
78.5	G4	4.6	CCNA2_1	55.7	IMR90 p11
79.0	G4	4.54	CCNA2_1	55.7	IMR90 p11
79.5	G4	5.12	CCNA2_1	55.7	IMR90 p11
80.0	G4	4.91	CCNA2_1	55.7	IMR90 p11
80.5	G4	4.45	CCNA2_1	55.7	IMR90 p11
81.0	G4	4.67	CCNA2_1	55.7	IMR90 p11
81.5	G4	4.33	CCNA2_1	55.7	IMR90 p11
82.0	G4	3.38	CCNA2_1	55.7	IMR90 p11
82.5	G4	3.47	CCNA2_1	55.7	IMR90 p11
83.0	G4	3.84	CCNA2_1	55.7	IMR90 p11
83.5	G4	3.6	CCNA2_1	55.7	IMR90 p11
84.0	G4	3.79	CCNA2_1	55.7	IMR90 p11
84.5	G4	4.18	CCNA2_1	55.7	IMR90 p11
85.0	G4	3.78	CCNA2_1	55.7	IMR90 p11
85.5	G4	3.37	CCNA2_1	55.7	IMR90 p11
86.0	G4	3.28	CCNA2_1	55.7	IMR90 p11
86.5	G4	2.69	CCNA2_1	55.7	IMR90 p11
87.0	G4	2.43	CCNA2_1	55.7	IMR90 p11
87.5	G4	2.76	CCNA2_1	55.7	IMR90 p11
88.0	G4	2.42	CCNA2_1	55.7	IMR90 p11
88.5	G4	2.07	CCNA2_1	55.7	IMR90 p11
89.0	G4	2.21	CCNA2_1	55.7	IMR90 p11
89.5	G4	1.57	CCNA2_1	55.7	IMR90 p11
90.0	G4	0.69	CCNA2_1	55.7	IMR90 p11
90.5	G4	0.62	CCNA2_1	55.7	IMR90 p11
91.0	G4	0.71	CCNA2_1	55.7	IMR90 p11
91.5	G4	0.93	CCNA2_1	55.7	IMR90 p11
92.0	G4	1.46	CCNA2_1	55.7	IMR90 p11
92.5	G4	2.15	CCNA2_1	55.7	IMR90 p11
93.0	G4	2.42	CCNA2_1	55.7	IMR90 p11
93.5	G4	3.14	CCNA2_1	55.7	IMR90 p11
94.0	G4	3.44	CCNA2_1	55.7	IMR90 p11
94.5	G4	5.38	CCNA2_1	55.7	IMR90 p11
95.0	G4	3.4	CCNA2_1	55.7	IMR90 p11
55.0	H4	13.11	CCNA2_1	55.0	IMR90 p11
55.5	H4	28.39	CCNA2_1	55.0	IMR90 p11
56.0	H4	26.21	CCNA2_1	55.0	IMR90 p11
56.5	H4	26.21	CCNA2_1	55.0	IMR90 p11
57.0	H4	26.21	CCNA2_1	55.0	IMR90 p11
57.5	H4	25.89	CCNA2_1	55.0	IMR90 p11
58.0	H4	27.87	CCNA2_1	55.0	IMR90 p11
58.5	H4	31.66	CCNA2_1	55.0	IMR90 p11
59.0	H4	34.65	CCNA2_1	55.0	IMR90 p11
59.5	H4	37.09	CCNA2_1	55.0	IMR90 p11
60.0	H4	39.16	CCNA2_1	55.0	IMR90 p11
60.5	H4	40.92	CCNA2_1	55.0	IMR90 p11
61.0	H4	41.77	CCNA2_1	55.0	IMR90 p11
61.5	H4	42.04	CCNA2_1	55.0	IMR90 p11
62.0	H4	42.17	CCNA2_1	55.0	IMR90 p11
62.5	H4	41.78	CCNA2_1	55.0	IMR90 p11
63.0	H4	40.19	CCNA2_1	55.0	IMR90 p11
63.5	H4	39.23	CCNA2_1	55.0	IMR90 p11
64.0	H4	39.41	CCNA2_1	55.0	IMR90 p11
64.5	H4	40.28	CCNA2_1	55.0	IMR90 p11
65.0	H4	43.84	CCNA2_1	55.0	IMR90 p11
65.5	H4	51.03	CCNA2_1	55.0	IMR90 p11
66.0	H4	60.14	CCNA2_1	55.0	IMR90 p11
66.5	H4	70.6	CCNA2_1	55.0	IMR90 p11
67.0	H4	82.88	CCNA2_1	55.0	IMR90 p11
67.5	H4	96.56	CCNA2_1	55.0	IMR90 p11
68.0	H4	112.68	CCNA2_1	55.0	IMR90 p11
68.5	H4	134.84	CCNA2_1	55.0	IMR90 p11
69.0	H4	166.08	CCNA2_1	55.0	IMR90 p11
69.5	H4	208.14	CCNA2_1	55.0	IMR90 p11
70.0	H4	260.65	CCNA2_1	55.0	IMR90 p11
70.5	H4	319.85	CCNA2_1	55.0	IMR90 p11
71.0	H4	378.4	CCNA2_1	55.0	IMR90 p11
71.5	H4	426.06	CCNA2_1	55.0	IMR90 p11
72.0	H4	451.87	CCNA2_1	55.0	IMR90 p11
72.5	H4	447.95	CCNA2_1	55.0	IMR90 p11
73.0	H4	413.33	CCNA2_1	55.0	IMR90 p11
73.5	H4	352.56	CCNA2_1	55.0	IMR90 p11
74.0	H4	275.77	CCNA2_1	55.0	IMR90 p11
74.5	H4	197.1	CCNA2_1	55.0	IMR90 p11
75.0	H4	128.83	CCNA2_1	55.0	IMR90 p11
75.5	H4	76.74	CCNA2_1	55.0	IMR90 p11
76.0	H4	41.82	CCNA2_1	55.0	IMR90 p11
76.5	H4	22.03	CCNA2_1	55.0	IMR90 p11
77.0	H4	12.23	CCNA2_1	55.0	IMR90 p11
77.5	H4	7.67	CCNA2_1	55.0	IMR90 p11
78.0	H4	5.65	CCNA2_1	55.0	IMR90 p11
78.5	H4	4.79	CCNA2_1	55.0	IMR90 p11
79.0	H4	4.34	CCNA2_1	55.0	IMR90 p11
79.5	H4	4.32	CCNA2_1	55.0	IMR90 p11
80.0	H4	4.21	CCNA2_1	55.0	IMR90 p11
80.5	H4	4.02	CCNA2_1	55.0	IMR90 p11
81.0	H4	4.48	CCNA2_1	55.0	IMR90 p11
81.5	H4	5.02	CCNA2_1	55.0	IMR90 p11
82.0	H4	4.75	CCNA2_1	55.0	IMR90 p11
82.5	H4	4.53	CCNA2_1	55.0	IMR90 p11
83.0	H4	4.65	CCNA2_1	55.0	IMR90 p11
83.5	H4	3.94	CCNA2_1	55.0	IMR90 p11
84.0	H4	3.08	CCNA2_1	55.0	IMR90 p11
84.5	H4	2.94	CCNA2_1	55.0	IMR90 p11
85.0	H4	2.97	CCNA2_1	55.0	IMR90 p11
85.5	H4	2.33	CCNA2_1	55.0	IMR90 p11
86.0	H4	1.73	CCNA2_1	55.0	IMR90 p11
86.5	H4	1.82	CCNA2_1	55.0	IMR90 p11
87.0	H4	1.75	CCNA2_1	55.0	IMR90 p11
87.5	H4	1.3	CCNA2_1	55.0	IMR90 p11
88.0	H4	1.76	CCNA2_1	55.0	IMR90 p11
88.5	H4	2.42	CCNA2_1	55.0	IMR90 p11
89.0	H4	1.98	CCNA2_1	55.0	IMR90 p11
89.5	H4	1.92	CCNA2_1	55.0	IMR90 p11
90.0	H4	2.13	CCNA2_1	55.0	IMR90 p11
90.5	H4	1.41	CCNA2_1	55.0	IMR90 p11
91.0	H4	1.28	CCNA2_1	55.0	IMR90 p11
91.5	H4	1.9	CCNA2_1	55.0	IMR90 p11
92.0	H4	2.01	CCNA2_1	55.0	IMR90 p11
92.5	H4	2.26	CCNA2_1	55.0	IMR90 p11
93.0	H4	2.82	CCNA2_1	55.0	IMR90 p11
93.5	H4	3.24	CCNA2_1	55.0	IMR90 p11
94.0	H4	3.3	CCNA2_1	55.0	IMR90 p11
94.5	H4	4.43	CCNA2_1	55.0	IMR90 p11
95.0	H4	2.44	CCNA2_1	55.0	IMR90 p11
55.0	A4	10.55	CCNA2_1	65.0	IMR90 p2
55.5	A4	22.86	CCNA2_1	65.0	IMR90 p2
56.0	A4	21.1	CCNA2_1	65.0	IMR90 p2
56.5	A4	21.1	CCNA2_1	65.0	IMR90 p2
57.0	A4	21.1	CCNA2_1	65.0	IMR90 p2
57.5	A4	20.96	CCNA2_1	65.0	IMR90 p2
58.0	A4	21.91	CCNA2_1	65.0	IMR90 p2
58.5	A4	23.19	CCNA2_1	65.0	IMR90 p2
59.0	A4	23.45	CCNA2_1	65.0	IMR90 p2
59.5	A4	23.36	CCNA2_1	65.0	IMR90 p2
60.0	A4	22.68	CCNA2_1	65.0	IMR90 p2
60.5	A4	22.0	CCNA2_1	65.0	IMR90 p2
61.0	A4	21.17	CCNA2_1	65.0	IMR90 p2
61.5	A4	20.67	CCNA2_1	65.0	IMR90 p2
62.0	A4	20.8	CCNA2_1	65.0	IMR90 p2
62.5	A4	21.6	CCNA2_1	65.0	IMR90 p2
63.0	A4	24.52	CCNA2_1	65.0	IMR90 p2
63.5	A4	30.69	CCNA2_1	65.0	IMR90 p2
64.0	A4	39.1	CCNA2_1	65.0	IMR90 p2
64.5	A4	49.46	CCNA2_1	65.0	IMR90 p2
65.0	A4	62.56	CCNA2_1	65.0	IMR90 p2
65.5	A4	75.06	CCNA2_1	65.0	IMR90 p2
66.0	A4	84.86	CCNA2_1	65.0	IMR90 p2
66.5	A4	93.28	CCNA2_1	65.0	IMR90 p2
67.0	A4	99.98	CCNA2_1	65.0	IMR90 p2
67.5	A4	105.23	CCNA2_1	65.0	IMR90 p2
68.0	A4	113.5	CCNA2_1	65.0	IMR90 p2
68.5	A4	129.25	CCNA2_1	65.0	IMR90 p2
69.0	A4	154.6	CCNA2_1	65.0	IMR90 p2
69.5	A4	190.86	CCNA2_1	65.0	IMR90 p2
70.0	A4	236.26	CCNA2_1	65.0	IMR90 p2
70.5	A4	283.98	CCNA2_1	65.0	IMR90 p2
71.0	A4	322.67	CCNA2_1	65.0	IMR90 p2
71.5	A4	342.39	CCNA2_1	65.0	IMR90 p2
72.0	A4	338.24	CCNA2_1	65.0	IMR90 p2
72.5	A4	308.53	CCNA2_1	65.0	IMR90 p2
73.0	A4	258.97	CCNA2_1	65.0	IMR90 p2
73.5	A4	202.44	CCNA2_1	65.0	IMR90 p2
74.0	A4	149.64	CCNA2_1	65.0	IMR90 p2
74.5	A4	116.36	CCNA2_1	65.0	IMR90 p2
75.0	A4	111.57	CCNA2_1	65.0	IMR90 p2
75.5	A4	123.04	CCNA2_1	65.0	IMR90 p2
76.0	A4	140.01	CCNA2_1	65.0	IMR90 p2
76.5	A4	159.79	CCNA2_1	65.0	IMR90 p2
77.0	A4	160.74	CCNA2_1	65.0	IMR90 p2
77.5	A4	131.71	CCNA2_1	65.0	IMR90 p2
78.0	A4	94.69	CCNA2_1	65.0	IMR90 p2
78.5	A4	61.14	CCNA2_1	65.0	IMR90 p2
79.0	A4	29.44	CCNA2_1	65.0	IMR90 p2
79.5	A4	9.3	CCNA2_1	65.0	IMR90 p2
80.0	A4	5.38	CCNA2_1	65.0	IMR90 p2
80.5	A4	6.01	CCNA2_1	65.0	IMR90 p2
81.0	A4	5.94	CCNA2_1	65.0	IMR90 p2
81.5	A4	5.62	CCNA2_1	65.0	IMR90 p2
82.0	A4	4.75	CCNA2_1	65.0	IMR90 p2
82.5	A4	3.8	CCNA2_1	65.0	IMR90 p2
83.0	A4	3.29	CCNA2_1	65.0	IMR90 p2
83.5	A4	2.65	CCNA2_1	65.0	IMR90 p2
84.0	A4	2.33	CCNA2_1	65.0	IMR90 p2
84.5	A4	2.63	CCNA2_1	65.0	IMR90 p2
85.0	A4	2.81	CCNA2_1	65.0	IMR90 p2
85.5	A4	2.86	CCNA2_1	65.0	IMR90 p2
86.0	A4	3.31	CCNA2_1	65.0	IMR90 p2
86.5	A4	3.63	CCNA2_1	65.0	IMR90 p2
87.0	A4	3.67	CCNA2_1	65.0	IMR90 p2
87.5	A4	3.79	CCNA2_1	65.0	IMR90 p2
88.0	A4	3.73	CCNA2_1	65.0	IMR90 p2
88.5	A4	3.13	CCNA2_1	65.0	IMR90 p2
89.0	A4	2.33	CCNA2_1	65.0	IMR90 p2
89.5	A4	1.8	CCNA2_1	65.0	IMR90 p2
90.0	A4	1.57	CCNA2_1	65.0	IMR90 p2
90.5	A4	1.32	CCNA2_1	65.0	IMR90 p2
91.0	A4	1.46	CCNA2_1	65.0	IMR90 p2
91.5	A4	2.13	CCNA2_1	65.0	IMR90 p2
92.0	A4	2.74	CCNA2_1	65.0	IMR90 p2
92.5	A4	2.67	CCNA2_1	65.0	IMR90 p2
93.0	A4	3.14	CCNA2_1	65.0	IMR90 p2
93.5	A4	2.75	CCNA2_1	65.0	IMR90 p2
94.0	A4	2.05	CCNA2_1	65.0	IMR90 p2
94.5	A4	0.14	CCNA2_1	65.0	IMR90 p2
95.0	A4	-1.01	CCNA2_1	65.0	IMR90 p2
55.0	B4	15.16	CCNA2_1	64.5	IMR90 p2
55.5	B4	32.85	CCNA2_1	64.5	IMR90 p2
56.0	B4	30.33	CCNA2_1	64.5	IMR90 p2
56.5	B4	30.33	CCNA2_1	64.5	IMR90 p2
57.0	B4	30.33	CCNA2_1	64.5	IMR90 p2
57.5	B4	30.21	CCNA2_1	64.5	IMR90 p2
58.0	B4	31.02	CCNA2_1	64.5	IMR90 p2
58.5	B4	31.95	CCNA2_1	64.5	IMR90 p2
59.0	B4	31.54	CCNA2_1	64.5	IMR90 p2
59.5	B4	30.58	CCNA2_1	64.5	IMR90 p2
60.0	B4	29.88	CCNA2_1	64.5	IMR90 p2
60.5	B4	28.82	CCNA2_1	64.5	IMR90 p2
61.0	B4	27.47	CCNA2_1	64.5	IMR90 p2
61.5	B4	27.07	CCNA2_1	64.5	IMR90 p2
62.0	B4	27.15	CCNA2_1	64.5	IMR90 p2
62.5	B4	27.2	CCNA2_1	64.5	IMR90 p2
63.0	B4	28.3	CCNA2_1	64.5	IMR90 p2
63.5	B4	32.21	CCNA2_1	64.5	IMR90 p2
64.0	B4	38.5	CCNA2_1	64.5	IMR90 p2
64.5	B4	47.52	CCNA2_1	64.5	IMR90 p2
65.0	B4	58.98	CCNA2_1	64.5	IMR90 p2
65.5	B4	71.02	CCNA2_1	64.5	IMR90 p2
66.0	B4	81.62	CCNA2_1	64.5	IMR90 p2
66.5	B4	90.53	CCNA2_1	64.5	IMR90 p2
67.0	B4	98.1	CCNA2_1	64.5	IMR90 p2
67.5	B4	105.6	CCNA2_1	64.5	IMR90 p2
68.0	B4	116.43	CCNA2_1	64.5	IMR90 p2
68.5	B4	134.54	CCNA2_1	64.5	IMR90 p2
69.0	B4	163.03	CCNA2_1	64.5	IMR90 p2
69.5	B4	202.31	CCNA2_1	64.5	IMR90 p2
70.0	B4	250.67	CCNA2_1	64.5	IMR90 p2
70.5	B4	301.98	CCNA2_1	64.5	IMR90 p2
71.0	B4	344.78	CCNA2_1	64.5	IMR90 p2
71.5	B4	368.11	CCNA2_1	64.5	IMR90 p2
72.0	B4	366.65	CCNA2_1	64.5	IMR90 p2
72.5	B4	338.53	CCNA2_1	64.5	IMR90 p2
73.0	B4	287.88	CCNA2_1	64.5	IMR90 p2
73.5	B4	226.68	CCNA2_1	64.5	IMR90 p2
74.0	B4	167.71	CCNA2_1	64.5	IMR90 p2
74.5	B4	126.81	CCNA2_1	64.5	IMR90 p2
75.0	B4	112.2	CCNA2_1	64.5	IMR90 p2
75.5	B4	114.25	CCNA2_1	64.5	IMR90 p2
76.0	B4	125.04	CCNA2_1	64.5	IMR90 p2
76.5	B4	140.12	CCNA2_1	64.5	IMR90 p2
77.0	B4	139.05	CCNA2_1	64.5	IMR90 p2
77.5	B4	113.18	CCNA2_1	64.5	IMR90 p2
78.0	B4	81.34	CCNA2_1	64.5	IMR90 p2
78.5	B4	52.34	CCNA2_1	64.5	IMR90 p2
79.0	B4	25.21	CCNA2_1	64.5	IMR90 p2
79.5	B4	8.64	CCNA2_1	64.5	IMR90 p2
80.0	B4	5.43	CCNA2_1	64.5	IMR90 p2
80.5	B4	6.16	CCNA2_1	64.5	IMR90 p2
81.0	B4	5.97	CCNA2_1	64.5	IMR90 p2
81.5	B4	5.36	CCNA2_1	64.5	IMR90 p2
82.0	B4	4.95	CCNA2_1	64.5	IMR90 p2
82.5	B4	4.47	CCNA2_1	64.5	IMR90 p2
83.0	B4	3.42	CCNA2_1	64.5	IMR90 p2
83.5	B4	2.49	CCNA2_1	64.5	IMR90 p2
84.0	B4	2.19	CCNA2_1	64.5	IMR90 p2
84.5	B4	1.75	CCNA2_1	64.5	IMR90 p2
85.0	B4	1.69	CCNA2_1	64.5	IMR90 p2
85.5	B4	2.62	CCNA2_1	64.5	IMR90 p2
86.0	B4	3.44	CCNA2_1	64.5	IMR90 p2
86.5	B4	3.32	CCNA2_1	64.5	IMR90 p2
87.0	B4	3.31	CCNA2_1	64.5	IMR90 p2
87.5	B4	3.22	CCNA2_1	64.5	IMR90 p2
88.0	B4	2.38	CCNA2_1	64.5	IMR90 p2
88.5	B4	1.63	CCNA2_1	64.5	IMR90 p2
89.0	B4	1.47	CCNA2_1	64.5	IMR90 p2
89.5	B4	0.98	CCNA2_1	64.5	IMR90 p2
90.0	B4	0.44	CCNA2_1	64.5	IMR90 p2
90.5	B4	0.68	CCNA2_1	64.5	IMR90 p2
91.0	B4	1.43	CCNA2_1	64.5	IMR90 p2
91.5	B4	2.01	CCNA2_1	64.5	IMR90 p2
92.0	B4	2.6	CCNA2_1	64.5	IMR90 p2
92.5	B4	3.38	CCNA2_1	64.5	IMR90 p2
93.0	B4	3.47	CCNA2_1	64.5	IMR90 p2
93.5	B4	2.7	CCNA2_1	64.5	IMR90 p2
94.0	B4	2.47	CCNA2_1	64.5	IMR90 p2
94.5	B4	1.69	CCNA2_1	64.5	IMR90 p2
95.0	B4	0.24	CCNA2_1	64.5	IMR90 p2
55.0	C4	2.83	CCNA2_1	63.3	IMR90 p2
55.5	C4	6.14	CCNA2_1	63.3	IMR90 p2
56.0	C4	5.67	CCNA2_1	63.3	IMR90 p2
56.5	C4	5.67	CCNA2_1	63.3	IMR90 p2
57.0	C4	5.67	CCNA2_1	63.3	IMR90 p2
57.5	C4	5.48	CCNA2_1	63.3	IMR90 p2
58.0	C4	6.64	CCNA2_1	63.3	IMR90 p2
58.5	C4	8.8	CCNA2_1	63.3	IMR90 p2
59.0	C4	10.1	CCNA2_1	63.3	IMR90 p2
59.5	C4	11.24	CCNA2_1	63.3	IMR90 p2
60.0	C4	12.38	CCNA2_1	63.3	IMR90 p2
60.5	C4	13.25	CCNA2_1	63.3	IMR90 p2
61.0	C4	14.69	CCNA2_1	63.3	IMR90 p2
61.5	C4	16.65	CCNA2_1	63.3	IMR90 p2
62.0	C4	19.08	CCNA2_1	63.3	IMR90 p2
62.5	C4	22.66	CCNA2_1	63.3	IMR90 p2
63.0	C4	27.55	CCNA2_1	63.3	IMR90 p2
63.5	C4	33.5	CCNA2_1	63.3	IMR90 p2
64.0	C4	41.28	CCNA2_1	63.3	IMR90 p2
64.5	C4	51.21	CCNA2_1	63.3	IMR90 p2
65.0	C4	62.07	CCNA2_1	63.3	IMR90 p2
65.5	C4	72.76	CCNA2_1	63.3	IMR90 p2
66.0	C4	82.88	CCNA2_1	63.3	IMR90 p2
66.5	C4	91.54	CCNA2_1	63.3	IMR90 p2
67.0	C4	98.17	CCNA2_1	63.3	IMR90 p2
67.5	C4	104.6	CCNA2_1	63.3	IMR90 p2
68.0	C4	113.64	CCNA2_1	63.3	IMR90 p2
68.5	C4	127.81	CCNA2_1	63.3	IMR90 p2
69.0	C4	149.68	CCNA2_1	63.3	IMR90 p2
69.5	C4	179.33	CCNA2_1	63.3	IMR90 p2
70.0	C4	213.34	CCNA2_1	63.3	IMR90 p2
70.5	C4	245.27	CCNA2_1	63.3	IMR90 p2
71.0	C4	266.78	CCNA2_1	63.3	IMR90 p2
71.5	C4	271.68	CCNA2_1	63.3	IMR90 p2
72.0	C4	258.27	CCNA2_1	63.3	IMR90 p2
72.5	C4	228.81	CCNA2_1	63.3	IMR90 p2
73.0	C4	190.39	CCNA2_1	63.3	IMR90 p2
73.5	C4	152.38	CCNA2_1	63.3	IMR90 p2
74.0	C4	124.42	CCNA2_1	63.3	IMR90 p2
74.5	C4	129.27	CCNA2_1	63.3	IMR90 p2
75.0	C4	169.45	CCNA2_1	63.3	IMR90 p2
75.5	C4	220.14	CCNA2_1	63.3	IMR90 p2
76.0	C4	270.67	CCNA2_1	63.3	IMR90 p2
76.5	C4	312.32	CCNA2_1	63.3	IMR90 p2
77.0	C4	304.26	CCNA2_1	63.3	IMR90 p2
77.5	C4	242.21	CCNA2_1	63.3	IMR90 p2
78.0	C4	170.44	CCNA2_1	63.3	IMR90 p2
78.5	C4	103.35	CCNA2_1	63.3	IMR90 p2
79.0	C4	43.04	CCNA2_1	63.3	IMR90 p2
79.5	C4	9.44	CCNA2_1	63.3	IMR90 p2
80.0	C4	4.31	CCNA2_1	63.3	IMR90 p2
80.5	C4	5.52	CCNA2_1	63.3	IMR90 p2
81.0	C4	5.83	CCNA2_1	63.3	IMR90 p2
81.5	C4	5.96	CCNA2_1	63.3	IMR90 p2
82.0	C4	6.0	CCNA2_1	63.3	IMR90 p2
82.5	C4	5.57	CCNA2_1	63.3	IMR90 p2
83.0	C4	4.48	CCNA2_1	63.3	IMR90 p2
83.5	C4	3.61	CCNA2_1	63.3	IMR90 p2
84.0	C4	3.33	CCNA2_1	63.3	IMR90 p2
84.5	C4	2.86	CCNA2_1	63.3	IMR90 p2
85.0	C4	2.65	CCNA2_1	63.3	IMR90 p2
85.5	C4	3.09	CCNA2_1	63.3	IMR90 p2
86.0	C4	3.54	CCNA2_1	63.3	IMR90 p2
86.5	C4	3.44	CCNA2_1	63.3	IMR90 p2
87.0	C4	3.07	CCNA2_1	63.3	IMR90 p2
87.5	C4	2.88	CCNA2_1	63.3	IMR90 p2
88.0	C4	2.67	CCNA2_1	63.3	IMR90 p2
88.5	C4	2.07	CCNA2_1	63.3	IMR90 p2
89.0	C4	1.7	CCNA2_1	63.3	IMR90 p2
89.5	C4	2.1	CCNA2_1	63.3	IMR90 p2
90.0	C4	2.34	CCNA2_1	63.3	IMR90 p2
90.5	C4	2.27	CCNA2_1	63.3	IMR90 p2
91.0	C4	2.42	CCNA2_1	63.3	IMR90 p2
91.5	C4	2.31	CCNA2_1	63.3	IMR90 p2
92.0	C4	1.91	CCNA2_1	63.3	IMR90 p2
92.5	C4	1.83	CCNA2_1	63.3	IMR90 p2
93.0	C4	1.95	CCNA2_1	63.3	IMR90 p2
93.5	C4	2.68	CCNA2_1	63.3	IMR90 p2
94.0	C4	3.17	CCNA2_1	63.3	IMR90 p2
94.5	C4	5.12	CCNA2_1	63.3	IMR90 p2
95.0	C4	3.14	CCNA2_1	63.3	IMR90 p2
55.0	D4	13.09	CCNA2_1	61.4	IMR90 p2
55.5	D4	28.37	CCNA2_1	61.4	IMR90 p2
56.0	D4	26.19	CCNA2_1	61.4	IMR90 p2
56.5	D4	26.19	CCNA2_1	61.4	IMR90 p2
57.0	D4	26.19	CCNA2_1	61.4	IMR90 p2
57.5	D4	25.92	CCNA2_1	61.4	IMR90 p2
58.0	D4	27.59	CCNA2_1	61.4	IMR90 p2
58.5	D4	30.83	CCNA2_1	61.4	IMR90 p2
59.0	D4	32.12	CCNA2_1	61.4	IMR90 p2
59.5	D4	32.04	CCNA2_1	61.4	IMR90 p2
60.0	D4	31.29	CCNA2_1	61.4	IMR90 p2
60.5	D4	30.16	CCNA2_1	61.4	IMR90 p2
61.0	D4	29.49	CCNA2_1	61.4	IMR90 p2
61.5	D4	29.25	CCNA2_1	61.4	IMR90 p2
62.0	D4	30.46	CCNA2_1	61.4	IMR90 p2
62.5	D4	32.81	CCNA2_1	61.4	IMR90 p2
63.0	D4	35.32	CCNA2_1	61.4	IMR90 p2
63.5	D4	39.0	CCNA2_1	61.4	IMR90 p2
64.0	D4	44.9	CCNA2_1	61.4	IMR90 p2
64.5	D4	52.55	CCNA2_1	61.4	IMR90 p2
65.0	D4	61.33	CCNA2_1	61.4	IMR90 p2
65.5	D4	71.15	CCNA2_1	61.4	IMR90 p2
66.0	D4	80.6	CCNA2_1	61.4	IMR90 p2
66.5	D4	89.2	CCNA2_1	61.4	IMR90 p2
67.0	D4	96.59	CCNA2_1	61.4	IMR90 p2
67.5	D4	104.89	CCNA2_1	61.4	IMR90 p2
68.0	D4	117.23	CCNA2_1	61.4	IMR90 p2
68.5	D4	137.13	CCNA2_1	61.4	IMR90 p2
69.0	D4	167.85	CCNA2_1	61.4	IMR90 p2
69.5	D4	210.31	CCNA2_1	61.4	IMR90 p2
70.0	D4	262.14	CCNA2_1	61.4	IMR90 p2
70.5	D4	316.4	CCNA2_1	61.4	IMR90 p2
71.0	D4	361.53	CCNA2_1	61.4	IMR90 p2
71.5	D4	385.61	CCNA2_1	61.4	IMR90 p2
72.0	D4	382.95	CCNA2_1	61.4	IMR90 p2
72.5	D4	351.58	CCNA2_1	61.4	IMR90 p2
73.0	D4	296.26	CCNA2_1	61.4	IMR90 p2
73.5	D4	230.35	CCNA2_1	61.4	IMR90 p2
74.0	D4	167.15	CCNA2_1	61.4	IMR90 p2
74.5	D4	120.92	CCNA2_1	61.4	IMR90 p2
75.0	D4	99.41	CCNA2_1	61.4	IMR90 p2
75.5	D4	95.37	CCNA2_1	61.4	IMR90 p2
76.0	D4	100.23	CCNA2_1	61.4	IMR90 p2
76.5	D4	109.91	CCNA2_1	61.4	IMR90 p2
77.0	D4	108.42	CCNA2_1	61.4	IMR90 p2
77.5	D4	87.87	CCNA2_1	61.4	IMR90 p2
78.0	D4	62.85	CCNA2_1	61.4	IMR90 p2
78.5	D4	40.62	CCNA2_1	61.4	IMR90 p2
79.0	D4	20.31	CCNA2_1	61.4	IMR90 p2
79.5	D4	7.5	CCNA2_1	61.4	IMR90 p2
80.0	D4	5.28	CCNA2_1	61.4	IMR90 p2
80.5	D4	6.39	CCNA2_1	61.4	IMR90 p2
81.0	D4	6.85	CCNA2_1	61.4	IMR90 p2
81.5	D4	6.18	CCNA2_1	61.4	IMR90 p2
82.0	D4	5.39	CCNA2_1	61.4	IMR90 p2
82.5	D4	4.96	CCNA2_1	61.4	IMR90 p2
83.0	D4	4.37	CCNA2_1	61.4	IMR90 p2
83.5	D4	3.14	CCNA2_1	61.4	IMR90 p2
84.0	D4	2.22	CCNA2_1	61.4	IMR90 p2
84.5	D4	2.4	CCNA2_1	61.4	IMR90 p2
85.0	D4	2.21	CCNA2_1	61.4	IMR90 p2
85.5	D4	1.77	CCNA2_1	61.4	IMR90 p2
86.0	D4	2.34	CCNA2_1	61.4	IMR90 p2
86.5	D4	3.45	CCNA2_1	61.4	IMR90 p2
87.0	D4	3.51	CCNA2_1	61.4	IMR90 p2
87.5	D4	3.44	CCNA2_1	61.4	IMR90 p2
88.0	D4	3.71	CCNA2_1	61.4	IMR90 p2
88.5	D4	3.34	CCNA2_1	61.4	IMR90 p2
89.0	D4	2.32	CCNA2_1	61.4	IMR90 p2
89.5	D4	1.93	CCNA2_1	61.4	IMR90 p2
90.0	D4	1.74	CCNA2_1	61.4	IMR90 p2
90.5	D4	1.09	CCNA2_1	61.4	IMR90 p2
91.0	D4	1.13	CCNA2_1	61.4	IMR90 p2
91.5	D4	1.83	CCNA2_1	61.4	IMR90 p2
92.0	D4	2.13	CCNA2_1	61.4	IMR90 p2
92.5	D4	2.77	CCNA2_1	61.4	IMR90 p2
93.0	D4	3.3	CCNA2_1	61.4	IMR90 p2
93.5	D4	3.07	CCNA2_1	61.4	IMR90 p2
94.0	D4	3.17	CCNA2_1	61.4	IMR90 p2
94.5	D4	2.97	CCNA2_1	61.4	IMR90 p2
95.0	D4	1.12	CCNA2_1	61.4	IMR90 p2
55.0	E4	15.2	CCNA2_1	59.0	IMR90 p2
55.5	E4	32.94	CCNA2_1	59.0	IMR90 p2
56.0	E4	30.4	CCNA2_1	59.0	IMR90 p2
56.5	E4	30.4	CCNA2_1	59.0	IMR90 p2
57.0	E4	30.4	CCNA2_1	59.0	IMR90 p2
57.5	E4	30.19	CCNA2_1	59.0	IMR90 p2
58.0	E4	31.53	CCNA2_1	59.0	IMR90 p2
58.5	E4	34.08	CCNA2_1	59.0	IMR90 p2
59.0	E4	34.09	CCNA2_1	59.0	IMR90 p2
59.5	E4	34.35	CCNA2_1	59.0	IMR90 p2
60.0	E4	35.78	CCNA2_1	59.0	IMR90 p2
60.5	E4	35.97	CCNA2_1	59.0	IMR90 p2
61.0	E4	36.34	CCNA2_1	59.0	IMR90 p2
61.5	E4	37.58	CCNA2_1	59.0	IMR90 p2
62.0	E4	37.9	CCNA2_1	59.0	IMR90 p2
62.5	E4	37.51	CCNA2_1	59.0	IMR90 p2
63.0	E4	37.83	CCNA2_1	59.0	IMR90 p2
63.5	E4	39.09	CCNA2_1	59.0	IMR90 p2
64.0	E4	42.3	CCNA2_1	59.0	IMR90 p2
64.5	E4	48.56	CCNA2_1	59.0	IMR90 p2
65.0	E4	57.72	CCNA2_1	59.0	IMR90 p2
65.5	E4	68.87	CCNA2_1	59.0	IMR90 p2
66.0	E4	80.17	CCNA2_1	59.0	IMR90 p2
66.5	E4	91.52	CCNA2_1	59.0	IMR90 p2
67.0	E4	103.16	CCNA2_1	59.0	IMR90 p2
67.5	E4	114.81	CCNA2_1	59.0	IMR90 p2
68.0	E4	129.69	CCNA2_1	59.0	IMR90 p2
68.5	E4	152.86	CCNA2_1	59.0	IMR90 p2
69.0	E4	186.19	CCNA2_1	59.0	IMR90 p2
69.5	E4	231.28	CCNA2_1	59.0	IMR90 p2
70.0	E4	289.76	CCNA2_1	59.0	IMR90 p2
70.5	E4	356.31	CCNA2_1	59.0	IMR90 p2
71.0	E4	420.26	CCNA2_1	59.0	IMR90 p2
71.5	E4	471.09	CCNA2_1	59.0	IMR90 p2
72.0	E4	497.9	CCNA2_1	59.0	IMR90 p2
72.5	E4	490.84	CCNA2_1	59.0	IMR90 p2
73.0	E4	448.81	CCNA2_1	59.0	IMR90 p2
73.5	E4	379.47	CCNA2_1	59.0	IMR90 p2
74.0	E4	294.86	CCNA2_1	59.0	IMR90 p2
74.5	E4	209.05	CCNA2_1	59.0	IMR90 p2
75.0	E4	135.32	CCNA2_1	59.0	IMR90 p2
75.5	E4	80.21	CCNA2_1	59.0	IMR90 p2
76.0	E4	44.25	CCNA2_1	59.0	IMR90 p2
76.5	E4	24.36	CCNA2_1	59.0	IMR90 p2
77.0	E4	14.99	CCNA2_1	59.0	IMR90 p2
77.5	E4	10.62	CCNA2_1	59.0	IMR90 p2
78.0	E4	8.71	CCNA2_1	59.0	IMR90 p2
78.5	E4	7.57	CCNA2_1	59.0	IMR90 p2
79.0	E4	5.92	CCNA2_1	59.0	IMR90 p2
79.5	E4	4.86	CCNA2_1	59.0	IMR90 p2
80.0	E4	4.7	CCNA2_1	59.0	IMR90 p2
80.5	E4	4.45	CCNA2_1	59.0	IMR90 p2
81.0	E4	4.66	CCNA2_1	59.0	IMR90 p2
81.5	E4	5.74	CCNA2_1	59.0	IMR90 p2
82.0	E4	5.92	CCNA2_1	59.0	IMR90 p2
82.5	E4	5.22	CCNA2_1	59.0	IMR90 p2
83.0	E4	5.03	CCNA2_1	59.0	IMR90 p2
83.5	E4	4.19	CCNA2_1	59.0	IMR90 p2
84.0	E4	2.82	CCNA2_1	59.0	IMR90 p2
84.5	E4	2.46	CCNA2_1	59.0	IMR90 p2
85.0	E4	2.82	CCNA2_1	59.0	IMR90 p2
85.5	E4	2.33	CCNA2_1	59.0	IMR90 p2
86.0	E4	2.35	CCNA2_1	59.0	IMR90 p2
86.5	E4	2.86	CCNA2_1	59.0	IMR90 p2
87.0	E4	2.86	CCNA2_1	59.0	IMR90 p2
87.5	E4	2.79	CCNA2_1	59.0	IMR90 p2
88.0	E4	3.27	CCNA2_1	59.0	IMR90 p2
88.5	E4	3.58	CCNA2_1	59.0	IMR90 p2
89.0	E4	3.29	CCNA2_1	59.0	IMR90 p2
89.5	E4	3.09	CCNA2_1	59.0	IMR90 p2
90.0	E4	2.56	CCNA2_1	59.0	IMR90 p2
90.5	E4	2.01	CCNA2_1	59.0	IMR90 p2
91.0	E4	1.42	CCNA2_1	59.0	IMR90 p2
91.5	E4	1.22	CCNA2_1	59.0	IMR90 p2
92.0	E4	0.97	CCNA2_1	59.0	IMR90 p2
92.5	E4	0.78	CCNA2_1	59.0	IMR90 p2
93.0	E4	0.82	CCNA2_1	59.0	IMR90 p2
93.5	E4	1.36	CCNA2_1	59.0	IMR90 p2
94.0	E4	1.57	CCNA2_1	59.0	IMR90 p2
94.5	E4	2.83	CCNA2_1	59.0	IMR90 p2
95.0	E4	1.97	CCNA2_1	59.0	IMR90 p2
55.0	F4	15.24	CCNA2_1	57.0	IMR90 p2
55.5	F4	33.02	CCNA2_1	57.0	IMR90 p2
56.0	F4	30.48	CCNA2_1	57.0	IMR90 p2
56.5	F4	30.48	CCNA2_1	57.0	IMR90 p2
57.0	F4	30.48	CCNA2_1	57.0	IMR90 p2
57.5	F4	30.02	CCNA2_1	57.0	IMR90 p2
58.0	F4	32.96	CCNA2_1	57.0	IMR90 p2
58.5	F4	38.19	CCNA2_1	57.0	IMR90 p2
59.0	F4	41.48	CCNA2_1	57.0	IMR90 p2
59.5	F4	43.91	CCNA2_1	57.0	IMR90 p2
60.0	F4	44.96	CCNA2_1	57.0	IMR90 p2
60.5	F4	44.55	CCNA2_1	57.0	IMR90 p2
61.0	F4	43.95	CCNA2_1	57.0	IMR90 p2
61.5	F4	43.74	CCNA2_1	57.0	IMR90 p2
62.0	F4	42.02	CCNA2_1	57.0	IMR90 p2
62.5	F4	39.85	CCNA2_1	57.0	IMR90 p2
63.0	F4	38.78	CCNA2_1	57.0	IMR90 p2
63.5	F4	38.29	CCNA2_1	57.0	IMR90 p2
64.0	F4	39.55	CCNA2_1	57.0	IMR90 p2
64.5	F4	44.7	CCNA2_1	57.0	IMR90 p2
65.0	F4	52.64	CCNA2_1	57.0	IMR90 p2
65.5	F4	62.0	CCNA2_1	57.0	IMR90 p2
66.0	F4	72.1	CCNA2_1	57.0	IMR90 p2
66.5	F4	81.38	CCNA2_1	57.0	IMR90 p2
67.0	F4	89.63	CCNA2_1	57.0	IMR90 p2
67.5	F4	98.14	CCNA2_1	57.0	IMR90 p2
68.0	F4	109.92	CCNA2_1	57.0	IMR90 p2
68.5	F4	128.82	CCNA2_1	57.0	IMR90 p2
69.0	F4	158.84	CCNA2_1	57.0	IMR90 p2
69.5	F4	200.96	CCNA2_1	57.0	IMR90 p2
70.0	F4	253.87	CCNA2_1	57.0	IMR90 p2
70.5	F4	310.91	CCNA2_1	57.0	IMR90 p2
71.0	F4	360.66	CCNA2_1	57.0	IMR90 p2
71.5	F4	390.96	CCNA2_1	57.0	IMR90 p2
72.0	F4	393.3	CCNA2_1	57.0	IMR90 p2
72.5	F4	364.81	CCNA2_1	57.0	IMR90 p2
73.0	F4	310.41	CCNA2_1	57.0	IMR90 p2
73.5	F4	241.97	CCNA2_1	57.0	IMR90 p2
74.0	F4	172.0	CCNA2_1	57.0	IMR90 p2
74.5	F4	111.97	CCNA2_1	57.0	IMR90 p2
75.0	F4	68.26	CCNA2_1	57.0	IMR90 p2
75.5	F4	40.61	CCNA2_1	57.0	IMR90 p2
76.0	F4	24.87	CCNA2_1	57.0	IMR90 p2
76.5	F4	17.83	CCNA2_1	57.0	IMR90 p2
77.0	F4	15.05	CCNA2_1	57.0	IMR90 p2
77.5	F4	12.12	CCNA2_1	57.0	IMR90 p2
78.0	F4	9.41	CCNA2_1	57.0	IMR90 p2
78.5	F4	8.29	CCNA2_1	57.0	IMR90 p2
79.0	F4	6.88	CCNA2_1	57.0	IMR90 p2
79.5	F4	5.33	CCNA2_1	57.0	IMR90 p2
80.0	F4	5.5	CCNA2_1	57.0	IMR90 p2
80.5	F4	5.86	CCNA2_1	57.0	IMR90 p2
81.0	F4	5.34	CCNA2_1	57.0	IMR90 p2
81.5	F4	5.22	CCNA2_1	57.0	IMR90 p2
82.0	F4	5.3	CCNA2_1	57.0	IMR90 p2
82.5	F4	4.74	CCNA2_1	57.0	IMR90 p2
83.0	F4	4.44	CCNA2_1	57.0	IMR90 p2
83.5	F4	4.22	CCNA2_1	57.0	IMR90 p2
84.0	F4	3.38	CCNA2_1	57.0	IMR90 p2
84.5	F4	2.33	CCNA2_1	57.0	IMR90 p2
85.0	F4	1.82	CCNA2_1	57.0	IMR90 p2
85.5	F4	1.37	CCNA2_1	57.0	IMR90 p2
86.0	F4	1.17	CCNA2_1	57.0	IMR90 p2
86.5	F4	2.13	CCNA2_1	57.0	IMR90 p2
87.0	F4	3.38	CCNA2_1	57.0	IMR90 p2
87.5	F4	3.94	CCNA2_1	57.0	IMR90 p2
88.0	F4	4.19	CCNA2_1	57.0	IMR90 p2
88.5	F4	4.21	CCNA2_1	57.0	IMR90 p2
89.0	F4	3.45	CCNA2_1	57.0	IMR90 p2
89.5	F4	2.55	CCNA2_1	57.0	IMR90 p2
90.0	F4	2.03	CCNA2_1	57.0	IMR90 p2
90.5	F4	1.88	CCNA2_1	57.0	IMR90 p2
91.0	F4	1.88	CCNA2_1	57.0	IMR90 p2
91.5	F4	1.93	CCNA2_1	57.0	IMR90 p2
92.0	F4	1.83	CCNA2_1	57.0	IMR90 p2
92.5	F4	1.59	CCNA2_1	57.0	IMR90 p2
93.0	F4	1.24	CCNA2_1	57.0	IMR90 p2
93.5	F4	1.01	CCNA2_1	57.0	IMR90 p2
94.0	F4	0.88	CCNA2_1	57.0	IMR90 p2
94.5	F4	1.28	CCNA2_1	57.0	IMR90 p2
95.0	F4	0.84	CCNA2_1	57.0	IMR90 p2
55.0	G4	12.54	CCNA2_1	55.7	IMR90 p2
55.5	G4	27.17	CCNA2_1	55.7	IMR90 p2
56.0	G4	25.08	CCNA2_1	55.7	IMR90 p2
56.5	G4	25.08	CCNA2_1	55.7	IMR90 p2
57.0	G4	25.08	CCNA2_1	55.7	IMR90 p2
57.5	G4	24.64	CCNA2_1	55.7	IMR90 p2
58.0	G4	27.51	CCNA2_1	55.7	IMR90 p2
58.5	G4	32.03	CCNA2_1	55.7	IMR90 p2
59.0	G4	34.05	CCNA2_1	55.7	IMR90 p2
59.5	G4	35.57	CCNA2_1	55.7	IMR90 p2
60.0	G4	37.68	CCNA2_1	55.7	IMR90 p2
60.5	G4	38.09	CCNA2_1	55.7	IMR90 p2
61.0	G4	37.08	CCNA2_1	55.7	IMR90 p2
61.5	G4	36.44	CCNA2_1	55.7	IMR90 p2
62.0	G4	35.09	CCNA2_1	55.7	IMR90 p2
62.5	G4	33.6	CCNA2_1	55.7	IMR90 p2
63.0	G4	33.7	CCNA2_1	55.7	IMR90 p2
63.5	G4	34.99	CCNA2_1	55.7	IMR90 p2
64.0	G4	38.16	CCNA2_1	55.7	IMR90 p2
64.5	G4	44.89	CCNA2_1	55.7	IMR90 p2
65.0	G4	54.04	CCNA2_1	55.7	IMR90 p2
65.5	G4	64.27	CCNA2_1	55.7	IMR90 p2
66.0	G4	75.37	CCNA2_1	55.7	IMR90 p2
66.5	G4	86.65	CCNA2_1	55.7	IMR90 p2
67.0	G4	96.88	CCNA2_1	55.7	IMR90 p2
67.5	G4	107.18	CCNA2_1	55.7	IMR90 p2
68.0	G4	120.86	CCNA2_1	55.7	IMR90 p2
68.5	G4	142.39	CCNA2_1	55.7	IMR90 p2
69.0	G4	174.11	CCNA2_1	55.7	IMR90 p2
69.5	G4	217.63	CCNA2_1	55.7	IMR90 p2
70.0	G4	272.22	CCNA2_1	55.7	IMR90 p2
70.5	G4	332.23	CCNA2_1	55.7	IMR90 p2
71.0	G4	387.35	CCNA2_1	55.7	IMR90 p2
71.5	G4	426.19	CCNA2_1	55.7	IMR90 p2
72.0	G4	439.32	CCNA2_1	55.7	IMR90 p2
72.5	G4	420.88	CCNA2_1	55.7	IMR90 p2
73.0	G4	372.76	CCNA2_1	55.7	IMR90 p2
73.5	G4	303.44	CCNA2_1	55.7	IMR90 p2
74.0	G4	225.86	CCNA2_1	55.7	IMR90 p2
74.5	G4	153.07	CCNA2_1	55.7	IMR90 p2
75.0	G4	94.45	CCNA2_1	55.7	IMR90 p2
75.5	G4	53.16	CCNA2_1	55.7	IMR90 p2
76.0	G4	28.24	CCNA2_1	55.7	IMR90 p2
76.5	G4	15.51	CCNA2_1	55.7	IMR90 p2
77.0	G4	9.62	CCNA2_1	55.7	IMR90 p2
77.5	G4	7.67	CCNA2_1	55.7	IMR90 p2
78.0	G4	6.84	CCNA2_1	55.7	IMR90 p2
78.5	G4	5.66	CCNA2_1	55.7	IMR90 p2
79.0	G4	5.09	CCNA2_1	55.7	IMR90 p2
79.5	G4	4.94	CCNA2_1	55.7	IMR90 p2
80.0	G4	3.99	CCNA2_1	55.7	IMR90 p2
80.5	G4	4.03	CCNA2_1	55.7	IMR90 p2
81.0	G4	4.93	CCNA2_1	55.7	IMR90 p2
81.5	G4	5.27	CCNA2_1	55.7	IMR90 p2
82.0	G4	5.68	CCNA2_1	55.7	IMR90 p2
82.5	G4	6.15	CCNA2_1	55.7	IMR90 p2
83.0	G4	5.42	CCNA2_1	55.7	IMR90 p2
83.5	G4	4.53	CCNA2_1	55.7	IMR90 p2
84.0	G4	3.81	CCNA2_1	55.7	IMR90 p2
84.5	G4	2.57	CCNA2_1	55.7	IMR90 p2
85.0	G4	2.09	CCNA2_1	55.7	IMR90 p2
85.5	G4	2.56	CCNA2_1	55.7	IMR90 p2
86.0	G4	2.51	CCNA2_1	55.7	IMR90 p2
86.5	G4	2.16	CCNA2_1	55.7	IMR90 p2
87.0	G4	2.75	CCNA2_1	55.7	IMR90 p2
87.5	G4	2.43	CCNA2_1	55.7	IMR90 p2
88.0	G4	1.51	CCNA2_1	55.7	IMR90 p2
88.5	G4	1.8	CCNA2_1	55.7	IMR90 p2
89.0	G4	2.36	CCNA2_1	55.7	IMR90 p2
89.5	G4	1.67	CCNA2_1	55.7	IMR90 p2
90.0	G4	1.68	CCNA2_1	55.7	IMR90 p2
90.5	G4	2.32	CCNA2_1	55.7	IMR90 p2
91.0	G4	1.95	CCNA2_1	55.7	IMR90 p2
91.5	G4	1.89	CCNA2_1	55.7	IMR90 p2
92.0	G4	2.88	CCNA2_1	55.7	IMR90 p2
92.5	G4	3.39	CCNA2_1	55.7	IMR90 p2
93.0	G4	3.31	CCNA2_1	55.7	IMR90 p2
93.5	G4	3.16	CCNA2_1	55.7	IMR90 p2
94.0	G4	2.95	CCNA2_1	55.7	IMR90 p2
94.5	G4	1.86	CCNA2_1	55.7	IMR90 p2
95.0	G4	0.23	CCNA2_1	55.7	IMR90 p2
55.0	H4	17.32	CCNA2_1	55.0	IMR90 p2
55.5	H4	37.52	CCNA2_1	55.0	IMR90 p2
56.0	H4	34.63	CCNA2_1	55.0	IMR90 p2
56.5	H4	34.63	CCNA2_1	55.0	IMR90 p2
57.0	H4	34.63	CCNA2_1	55.0	IMR90 p2
57.5	H4	34.18	CCNA2_1	55.0	IMR90 p2
58.0	H4	37.02	CCNA2_1	55.0	IMR90 p2
58.5	H4	42.19	CCNA2_1	55.0	IMR90 p2
59.0	H4	45.29	CCNA2_1	55.0	IMR90 p2
59.5	H4	47.02	CCNA2_1	55.0	IMR90 p2
60.0	H4	47.55	CCNA2_1	55.0	IMR90 p2
60.5	H4	46.91	CCNA2_1	55.0	IMR90 p2
61.0	H4	46.13	CCNA2_1	55.0	IMR90 p2
61.5	H4	45.21	CCNA2_1	55.0	IMR90 p2
62.0	H4	43.27	CCNA2_1	55.0	IMR90 p2
62.5	H4	41.05	CCNA2_1	55.0	IMR90 p2
63.0	H4	39.45	CCNA2_1	55.0	IMR90 p2
63.5	H4	37.68	CCNA2_1	55.0	IMR90 p2
64.0	H4	36.34	CCNA2_1	55.0	IMR90 p2
64.5	H4	37.47	CCNA2_1	55.0	IMR90 p2
65.0	H4	40.61	CCNA2_1	55.0	IMR90 p2
65.5	H4	45.16	CCNA2_1	55.0	IMR90 p2
66.0	H4	51.8	CCNA2_1	55.0	IMR90 p2
66.5	H4	59.68	CCNA2_1	55.0	IMR90 p2
67.0	H4	67.66	CCNA2_1	55.0	IMR90 p2
67.5	H4	76.26	CCNA2_1	55.0	IMR90 p2
68.0	H4	87.64	CCNA2_1	55.0	IMR90 p2
68.5	H4	104.73	CCNA2_1	55.0	IMR90 p2
69.0	H4	130.55	CCNA2_1	55.0	IMR90 p2
69.5	H4	166.82	CCNA2_1	55.0	IMR90 p2
70.0	H4	212.24	CCNA2_1	55.0	IMR90 p2
70.5	H4	260.64	CCNA2_1	55.0	IMR90 p2
71.0	H4	301.17	CCNA2_1	55.0	IMR90 p2
71.5	H4	323.8	CCNA2_1	55.0	IMR90 p2
72.0	H4	322.19	CCNA2_1	55.0	IMR90 p2
72.5	H4	294.86	CCNA2_1	55.0	IMR90 p2
73.0	H4	246.07	CCNA2_1	55.0	IMR90 p2
73.5	H4	187.68	CCNA2_1	55.0	IMR90 p2
74.0	H4	130.91	CCNA2_1	55.0	IMR90 p2
74.5	H4	83.14	CCNA2_1	55.0	IMR90 p2
75.0	H4	48.6	CCNA2_1	55.0	IMR90 p2
75.5	H4	27.65	CCNA2_1	55.0	IMR90 p2
76.0	H4	16.59	CCNA2_1	55.0	IMR90 p2
76.5	H4	11.28	CCNA2_1	55.0	IMR90 p2
77.0	H4	8.85	CCNA2_1	55.0	IMR90 p2
77.5	H4	7.59	CCNA2_1	55.0	IMR90 p2
78.0	H4	7.19	CCNA2_1	55.0	IMR90 p2
78.5	H4	6.37	CCNA2_1	55.0	IMR90 p2
79.0	H4	5.62	CCNA2_1	55.0	IMR90 p2
79.5	H4	5.62	CCNA2_1	55.0	IMR90 p2
80.0	H4	5.67	CCNA2_1	55.0	IMR90 p2
80.5	H4	5.33	CCNA2_1	55.0	IMR90 p2
81.0	H4	5.35	CCNA2_1	55.0	IMR90 p2
81.5	H4	5.28	CCNA2_1	55.0	IMR90 p2
82.0	H4	4.83	CCNA2_1	55.0	IMR90 p2
82.5	H4	4.25	CCNA2_1	55.0	IMR90 p2
83.0	H4	3.45	CCNA2_1	55.0	IMR90 p2
83.5	H4	2.71	CCNA2_1	55.0	IMR90 p2
84.0	H4	2.59	CCNA2_1	55.0	IMR90 p2
84.5	H4	2.46	CCNA2_1	55.0	IMR90 p2
85.0	H4	2.13	CCNA2_1	55.0	IMR90 p2
85.5	H4	2.13	CCNA2_1	55.0	IMR90 p2
86.0	H4	2.47	CCNA2_1	55.0	IMR90 p2
86.5	H4	2.61	CCNA2_1	55.0	IMR90 p2
87.0	H4	2.62	CCNA2_1	55.0	IMR90 p2
87.5	H4	2.99	CCNA2_1	55.0	IMR90 p2
88.0	H4	3.4	CCNA2_1	55.0	IMR90 p2
88.5	H4	3.35	CCNA2_1	55.0	IMR90 p2
89.0	H4	2.7	CCNA2_1	55.0	IMR90 p2
89.5	H4	2.14	CCNA2_1	55.0	IMR90 p2
90.0	H4	1.77	CCNA2_1	55.0	IMR90 p2
90.5	H4	1.22	CCNA2_1	55.0	IMR90 p2
91.0	H4	0.98	CCNA2_1	55.0	IMR90 p2
91.5	H4	0.95	CCNA2_1	55.0	IMR90 p2
92.0	H4	1.01	CCNA2_1	55.0	IMR90 p2
92.5	H4	1.22	CCNA2_1	55.0	IMR90 p2
93.0	H4	1.39	CCNA2_1	55.0	IMR90 p2
93.5	H4	1.93	CCNA2_1	55.0	IMR90 p2
94.0	H4	2.3	CCNA2_1	55.0	IMR90 p2
94.5	H4	3.84	CCNA2_1	55.0	IMR90 p2
95.0	H4	2.33	CCNA2_1	55.0	IMR90 p2
55.0	A4	6.86	CCNA2_1	65.0	IMR90 p8
55.5	A4	14.87	CCNA2_1	65.0	IMR90 p8
56.0	A4	13.72	CCNA2_1	65.0	IMR90 p8
56.5	A4	13.72	CCNA2_1	65.0	IMR90 p8
57.0	A4	13.72	CCNA2_1	65.0	IMR90 p8
57.5	A4	13.47	CCNA2_1	65.0	IMR90 p8
58.0	A4	15.21	CCNA2_1	65.0	IMR90 p8
58.5	A4	17.07	CCNA2_1	65.0	IMR90 p8
59.0	A4	17.63	CCNA2_1	65.0	IMR90 p8
59.5	A4	17.94	CCNA2_1	65.0	IMR90 p8
60.0	A4	17.28	CCNA2_1	65.0	IMR90 p8
60.5	A4	16.79	CCNA2_1	65.0	IMR90 p8
61.0	A4	17.15	CCNA2_1	65.0	IMR90 p8
61.5	A4	18.24	CCNA2_1	65.0	IMR90 p8
62.0	A4	19.75	CCNA2_1	65.0	IMR90 p8
62.5	A4	22.26	CCNA2_1	65.0	IMR90 p8
63.0	A4	25.41	CCNA2_1	65.0	IMR90 p8
63.5	A4	29.29	CCNA2_1	65.0	IMR90 p8
64.0	A4	35.16	CCNA2_1	65.0	IMR90 p8
64.5	A4	44.25	CCNA2_1	65.0	IMR90 p8
65.0	A4	54.61	CCNA2_1	65.0	IMR90 p8
65.5	A4	65.77	CCNA2_1	65.0	IMR90 p8
66.0	A4	78.48	CCNA2_1	65.0	IMR90 p8
66.5	A4	89.75	CCNA2_1	65.0	IMR90 p8
67.0	A4	97.44	CCNA2_1	65.0	IMR90 p8
67.5	A4	105.02	CCNA2_1	65.0	IMR90 p8
68.0	A4	114.63	CCNA2_1	65.0	IMR90 p8
68.5	A4	126.82	CCNA2_1	65.0	IMR90 p8
69.0	A4	146.16	CCNA2_1	65.0	IMR90 p8
69.5	A4	175.88	CCNA2_1	65.0	IMR90 p8
70.0	A4	212.95	CCNA2_1	65.0	IMR90 p8
70.5	A4	250.79	CCNA2_1	65.0	IMR90 p8
71.0	A4	282.35	CCNA2_1	65.0	IMR90 p8
71.5	A4	298.88	CCNA2_1	65.0	IMR90 p8
72.0	A4	293.9	CCNA2_1	65.0	IMR90 p8
72.5	A4	268.1	CCNA2_1	65.0	IMR90 p8
73.0	A4	228.44	CCNA2_1	65.0	IMR90 p8
73.5	A4	183.5	CCNA2_1	65.0	IMR90 p8
74.0	A4	142.26	CCNA2_1	65.0	IMR90 p8
74.5	A4	123.03	CCNA2_1	65.0	IMR90 p8
75.0	A4	140.94	CCNA2_1	65.0	IMR90 p8
75.5	A4	180.5	CCNA2_1	65.0	IMR90 p8
76.0	A4	223.46	CCNA2_1	65.0	IMR90 p8
76.5	A4	266.73	CCNA2_1	65.0	IMR90 p8
77.0	A4	284.39	CCNA2_1	65.0	IMR90 p8
77.5	A4	247.67	CCNA2_1	65.0	IMR90 p8
78.0	A4	182.69	CCNA2_1	65.0	IMR90 p8
78.5	A4	120.76	CCNA2_1	65.0	IMR90 p8
79.0	A4	62.05	CCNA2_1	65.0	IMR90 p8
79.5	A4	18.18	CCNA2_1	65.0	IMR90 p8
80.0	A4	3.01	CCNA2_1	65.0	IMR90 p8
80.5	A4	3.51	CCNA2_1	65.0	IMR90 p8
81.0	A4	4.0	CCNA2_1	65.0	IMR90 p8
81.5	A4	4.0	CCNA2_1	65.0	IMR90 p8
82.0	A4	3.72	CCNA2_1	65.0	IMR90 p8
82.5	A4	3.5	CCNA2_1	65.0	IMR90 p8
83.0	A4	3.4	CCNA2_1	65.0	IMR90 p8
83.5	A4	3.22	CCNA2_1	65.0	IMR90 p8
84.0	A4	3.15	CCNA2_1	65.0	IMR90 p8
84.5	A4	3.15	CCNA2_1	65.0	IMR90 p8
85.0	A4	3.15	CCNA2_1	65.0	IMR90 p8
85.5	A4	3.03	CCNA2_1	65.0	IMR90 p8
86.0	A4	2.86	CCNA2_1	65.0	IMR90 p8
86.5	A4	2.46	CCNA2_1	65.0	IMR90 p8
87.0	A4	2.04	CCNA2_1	65.0	IMR90 p8
87.5	A4	1.52	CCNA2_1	65.0	IMR90 p8
88.0	A4	1.2	CCNA2_1	65.0	IMR90 p8
88.5	A4	0.98	CCNA2_1	65.0	IMR90 p8
89.0	A4	1.26	CCNA2_1	65.0	IMR90 p8
89.5	A4	1.85	CCNA2_1	65.0	IMR90 p8
90.0	A4	2.33	CCNA2_1	65.0	IMR90 p8
90.5	A4	2.75	CCNA2_1	65.0	IMR90 p8
91.0	A4	2.85	CCNA2_1	65.0	IMR90 p8
91.5	A4	2.32	CCNA2_1	65.0	IMR90 p8
92.0	A4	1.42	CCNA2_1	65.0	IMR90 p8
92.5	A4	0.98	CCNA2_1	65.0	IMR90 p8
93.0	A4	0.91	CCNA2_1	65.0	IMR90 p8
93.5	A4	1.28	CCNA2_1	65.0	IMR90 p8
94.0	A4	1.66	CCNA2_1	65.0	IMR90 p8
94.5	A4	2.96	CCNA2_1	65.0	IMR90 p8
95.0	A4	1.79	CCNA2_1	65.0	IMR90 p8
55.0	B4	14.85	CCNA2_1	64.5	IMR90 p8
55.5	B4	32.19	CCNA2_1	64.5	IMR90 p8
56.0	B4	29.71	CCNA2_1	64.5	IMR90 p8
56.5	B4	29.71	CCNA2_1	64.5	IMR90 p8
57.0	B4	29.71	CCNA2_1	64.5	IMR90 p8
57.5	B4	29.62	CCNA2_1	64.5	IMR90 p8
58.0	B4	30.31	CCNA2_1	64.5	IMR90 p8
58.5	B4	30.36	CCNA2_1	64.5	IMR90 p8
59.0	B4	29.91	CCNA2_1	64.5	IMR90 p8
59.5	B4	29.66	CCNA2_1	64.5	IMR90 p8
60.0	B4	28.4	CCNA2_1	64.5	IMR90 p8
60.5	B4	27.2	CCNA2_1	64.5	IMR90 p8
61.0	B4	26.76	CCNA2_1	64.5	IMR90 p8
61.5	B4	26.59	CCNA2_1	64.5	IMR90 p8
62.0	B4	26.8	CCNA2_1	64.5	IMR90 p8
62.5	B4	27.56	CCNA2_1	64.5	IMR90 p8
63.0	B4	29.15	CCNA2_1	64.5	IMR90 p8
63.5	B4	32.66	CCNA2_1	64.5	IMR90 p8
64.0	B4	38.51	CCNA2_1	64.5	IMR90 p8
64.5	B4	46.78	CCNA2_1	64.5	IMR90 p8
65.0	B4	57.64	CCNA2_1	64.5	IMR90 p8
65.5	B4	69.59	CCNA2_1	64.5	IMR90 p8
66.0	B4	80.59	CCNA2_1	64.5	IMR90 p8
66.5	B4	90.42	CCNA2_1	64.5	IMR90 p8
67.0	B4	98.4	CCNA2_1	64.5	IMR90 p8
67.5	B4	106.09	CCNA2_1	64.5	IMR90 p8
68.0	B4	117.0	CCNA2_1	64.5	IMR90 p8
68.5	B4	134.09	CCNA2_1	64.5	IMR90 p8
69.0	B4	159.89	CCNA2_1	64.5	IMR90 p8
69.5	B4	197.23	CCNA2_1	64.5	IMR90 p8
70.0	B4	243.34	CCNA2_1	64.5	IMR90 p8
70.5	B4	291.09	CCNA2_1	64.5	IMR90 p8
71.0	B4	332.45	CCNA2_1	64.5	IMR90 p8
71.5	B4	357.54	CCNA2_1	64.5	IMR90 p8
72.0	B4	357.85	CCNA2_1	64.5	IMR90 p8
72.5	B4	332.38	CCNA2_1	64.5	IMR90 p8
73.0	B4	286.4	CCNA2_1	64.5	IMR90 p8
73.5	B4	229.26	CCNA2_1	64.5	IMR90 p8
74.0	B4	172.55	CCNA2_1	64.5	IMR90 p8
74.5	B4	133.51	CCNA2_1	64.5	IMR90 p8
75.0	B4	125.64	CCNA2_1	64.5	IMR90 p8
75.5	B4	138.91	CCNA2_1	64.5	IMR90 p8
76.0	B4	159.62	CCNA2_1	64.5	IMR90 p8
76.5	B4	184.34	CCNA2_1	64.5	IMR90 p8
77.0	B4	193.11	CCNA2_1	64.5	IMR90 p8
77.5	B4	165.47	CCNA2_1	64.5	IMR90 p8
78.0	B4	121.01	CCNA2_1	64.5	IMR90 p8
78.5	B4	79.91	CCNA2_1	64.5	IMR90 p8
79.0	B4	40.39	CCNA2_1	64.5	IMR90 p8
79.5	B4	11.8	CCNA2_1	64.5	IMR90 p8
80.0	B4	3.33	CCNA2_1	64.5	IMR90 p8
80.5	B4	3.74	CCNA2_1	64.5	IMR90 p8
81.0	B4	3.41	CCNA2_1	64.5	IMR90 p8
81.5	B4	3.82	CCNA2_1	64.5	IMR90 p8
82.0	B4	3.99	CCNA2_1	64.5	IMR90 p8
82.5	B4	3.36	CCNA2_1	64.5	IMR90 p8
83.0	B4	3.36	CCNA2_1	64.5	IMR90 p8
83.5	B4	3.82	CCNA2_1	64.5	IMR90 p8
84.0	B4	3.56	CCNA2_1	64.5	IMR90 p8
84.5	B4	2.75	CCNA2_1	64.5	IMR90 p8
85.0	B4	2.61	CCNA2_1	64.5	IMR90 p8
85.5	B4	2.42	CCNA2_1	64.5	IMR90 p8
86.0	B4	2.08	CCNA2_1	64.5	IMR90 p8
86.5	B4	2.17	CCNA2_1	64.5	IMR90 p8
87.0	B4	2.86	CCNA2_1	64.5	IMR90 p8
87.5	B4	2.83	CCNA2_1	64.5	IMR90 p8
88.0	B4	2.79	CCNA2_1	64.5	IMR90 p8
88.5	B4	2.56	CCNA2_1	64.5	IMR90 p8
89.0	B4	1.97	CCNA2_1	64.5	IMR90 p8
89.5	B4	1.74	CCNA2_1	64.5	IMR90 p8
90.0	B4	1.82	CCNA2_1	64.5	IMR90 p8
90.5	B4	1.97	CCNA2_1	64.5	IMR90 p8
91.0	B4	2.28	CCNA2_1	64.5	IMR90 p8
91.5	B4	2.36	CCNA2_1	64.5	IMR90 p8
92.0	B4	1.68	CCNA2_1	64.5	IMR90 p8
92.5	B4	1.68	CCNA2_1	64.5	IMR90 p8
93.0	B4	1.31	CCNA2_1	64.5	IMR90 p8
93.5	B4	1.71	CCNA2_1	64.5	IMR90 p8
94.0	B4	2.37	CCNA2_1	64.5	IMR90 p8
94.5	B4	5.02	CCNA2_1	64.5	IMR90 p8
95.0	B4	3.49	CCNA2_1	64.5	IMR90 p8
55.0	C4	17.95	CCNA2_1	63.3	IMR90 p8
55.5	C4	38.89	CCNA2_1	63.3	IMR90 p8
56.0	C4	35.9	CCNA2_1	63.3	IMR90 p8
56.5	C4	35.9	CCNA2_1	63.3	IMR90 p8
57.0	C4	35.9	CCNA2_1	63.3	IMR90 p8
57.5	C4	35.68	CCNA2_1	63.3	IMR90 p8
58.0	C4	37.07	CCNA2_1	63.3	IMR90 p8
58.5	C4	39.69	CCNA2_1	63.3	IMR90 p8
59.0	C4	40.03	CCNA2_1	63.3	IMR90 p8
59.5	C4	38.32	CCNA2_1	63.3	IMR90 p8
60.0	C4	36.93	CCNA2_1	63.3	IMR90 p8
60.5	C4	35.86	CCNA2_1	63.3	IMR90 p8
61.0	C4	34.68	CCNA2_1	63.3	IMR90 p8
61.5	C4	34.55	CCNA2_1	63.3	IMR90 p8
62.0	C4	35.76	CCNA2_1	63.3	IMR90 p8
62.5	C4	37.21	CCNA2_1	63.3	IMR90 p8
63.0	C4	39.2	CCNA2_1	63.3	IMR90 p8
63.5	C4	42.72	CCNA2_1	63.3	IMR90 p8
64.0	C4	47.52	CCNA2_1	63.3	IMR90 p8
64.5	C4	53.72	CCNA2_1	63.3	IMR90 p8
65.0	C4	62.3	CCNA2_1	63.3	IMR90 p8
65.5	C4	73.09	CCNA2_1	63.3	IMR90 p8
66.0	C4	84.06	CCNA2_1	63.3	IMR90 p8
66.5	C4	94.58	CCNA2_1	63.3	IMR90 p8
67.0	C4	104.76	CCNA2_1	63.3	IMR90 p8
67.5	C4	115.44	CCNA2_1	63.3	IMR90 p8
68.0	C4	129.06	CCNA2_1	63.3	IMR90 p8
68.5	C4	150.0	CCNA2_1	63.3	IMR90 p8
69.0	C4	181.89	CCNA2_1	63.3	IMR90 p8
69.5	C4	227.4	CCNA2_1	63.3	IMR90 p8
70.0	C4	284.68	CCNA2_1	63.3	IMR90 p8
70.5	C4	347.19	CCNA2_1	63.3	IMR90 p8
71.0	C4	405.18	CCNA2_1	63.3	IMR90 p8
71.5	C4	446.8	CCNA2_1	63.3	IMR90 p8
72.0	C4	459.89	CCNA2_1	63.3	IMR90 p8
72.5	C4	439.7	CCNA2_1	63.3	IMR90 p8
73.0	C4	389.79	CCNA2_1	63.3	IMR90 p8
73.5	C4	319.14	CCNA2_1	63.3	IMR90 p8
74.0	C4	240.93	CCNA2_1	63.3	IMR90 p8
74.5	C4	173.22	CCNA2_1	63.3	IMR90 p8
75.0	C4	131.46	CCNA2_1	63.3	IMR90 p8
75.5	C4	112.37	CCNA2_1	63.3	IMR90 p8
76.0	C4	107.49	CCNA2_1	63.3	IMR90 p8
76.5	C4	113.24	CCNA2_1	63.3	IMR90 p8
77.0	C4	116.54	CCNA2_1	63.3	IMR90 p8
77.5	C4	100.43	CCNA2_1	63.3	IMR90 p8
78.0	C4	73.89	CCNA2_1	63.3	IMR90 p8
78.5	C4	49.8	CCNA2_1	63.3	IMR90 p8
79.0	C4	26.95	CCNA2_1	63.3	IMR90 p8
79.5	C4	9.33	CCNA2_1	63.3	IMR90 p8
80.0	C4	3.42	CCNA2_1	63.3	IMR90 p8
80.5	C4	3.85	CCNA2_1	63.3	IMR90 p8
81.0	C4	3.64	CCNA2_1	63.3	IMR90 p8
81.5	C4	3.77	CCNA2_1	63.3	IMR90 p8
82.0	C4	4.06	CCNA2_1	63.3	IMR90 p8
82.5	C4	3.82	CCNA2_1	63.3	IMR90 p8
83.0	C4	3.78	CCNA2_1	63.3	IMR90 p8
83.5	C4	4.43	CCNA2_1	63.3	IMR90 p8
84.0	C4	4.26	CCNA2_1	63.3	IMR90 p8
84.5	C4	3.46	CCNA2_1	63.3	IMR90 p8
85.0	C4	3.47	CCNA2_1	63.3	IMR90 p8
85.5	C4	3.46	CCNA2_1	63.3	IMR90 p8
86.0	C4	2.85	CCNA2_1	63.3	IMR90 p8
86.5	C4	2.38	CCNA2_1	63.3	IMR90 p8
87.0	C4	2.3	CCNA2_1	63.3	IMR90 p8
87.5	C4	2.23	CCNA2_1	63.3	IMR90 p8
88.0	C4	2.04	CCNA2_1	63.3	IMR90 p8
88.5	C4	2.08	CCNA2_1	63.3	IMR90 p8
89.0	C4	2.43	CCNA2_1	63.3	IMR90 p8
89.5	C4	2.47	CCNA2_1	63.3	IMR90 p8
90.0	C4	2.11	CCNA2_1	63.3	IMR90 p8
90.5	C4	1.99	CCNA2_1	63.3	IMR90 p8
91.0	C4	1.87	CCNA2_1	63.3	IMR90 p8
91.5	C4	1.61	CCNA2_1	63.3	IMR90 p8
92.0	C4	2.1	CCNA2_1	63.3	IMR90 p8
92.5	C4	2.95	CCNA2_1	63.3	IMR90 p8
93.0	C4	3.33	CCNA2_1	63.3	IMR90 p8
93.5	C4	3.65	CCNA2_1	63.3	IMR90 p8
94.0	C4	4.13	CCNA2_1	63.3	IMR90 p8
94.5	C4	4.38	CCNA2_1	63.3	IMR90 p8
95.0	C4	1.9	CCNA2_1	63.3	IMR90 p8
55.0	D4	16.4	CCNA2_1	61.4	IMR90 p8
55.5	D4	35.52	CCNA2_1	61.4	IMR90 p8
56.0	D4	32.79	CCNA2_1	61.4	IMR90 p8
56.5	D4	32.79	CCNA2_1	61.4	IMR90 p8
57.0	D4	32.79	CCNA2_1	61.4	IMR90 p8
57.5	D4	32.56	CCNA2_1	61.4	IMR90 p8
58.0	D4	34.07	CCNA2_1	61.4	IMR90 p8
58.5	D4	36.41	CCNA2_1	61.4	IMR90 p8
59.0	D4	37.54	CCNA2_1	61.4	IMR90 p8
59.5	D4	38.44	CCNA2_1	61.4	IMR90 p8
60.0	D4	39.09	CCNA2_1	61.4	IMR90 p8
60.5	D4	40.16	CCNA2_1	61.4	IMR90 p8
61.0	D4	41.21	CCNA2_1	61.4	IMR90 p8
61.5	D4	41.77	CCNA2_1	61.4	IMR90 p8
62.0	D4	42.34	CCNA2_1	61.4	IMR90 p8
62.5	D4	43.12	CCNA2_1	61.4	IMR90 p8
63.0	D4	43.61	CCNA2_1	61.4	IMR90 p8
63.5	D4	44.79	CCNA2_1	61.4	IMR90 p8
64.0	D4	48.18	CCNA2_1	61.4	IMR90 p8
64.5	D4	53.36	CCNA2_1	61.4	IMR90 p8
65.0	D4	60.85	CCNA2_1	61.4	IMR90 p8
65.5	D4	70.53	CCNA2_1	61.4	IMR90 p8
66.0	D4	80.84	CCNA2_1	61.4	IMR90 p8
66.5	D4	90.87	CCNA2_1	61.4	IMR90 p8
67.0	D4	100.91	CCNA2_1	61.4	IMR90 p8
67.5	D4	111.4	CCNA2_1	61.4	IMR90 p8
68.0	D4	125.14	CCNA2_1	61.4	IMR90 p8
68.5	D4	147.0	CCNA2_1	61.4	IMR90 p8
69.0	D4	180.02	CCNA2_1	61.4	IMR90 p8
69.5	D4	226.48	CCNA2_1	61.4	IMR90 p8
70.0	D4	286.08	CCNA2_1	61.4	IMR90 p8
70.5	D4	353.05	CCNA2_1	61.4	IMR90 p8
71.0	D4	417.39	CCNA2_1	61.4	IMR90 p8
71.5	D4	468.06	CCNA2_1	61.4	IMR90 p8
72.0	D4	493.01	CCNA2_1	61.4	IMR90 p8
72.5	D4	483.82	CCNA2_1	61.4	IMR90 p8
73.0	D4	440.94	CCNA2_1	61.4	IMR90 p8
73.5	D4	371.47	CCNA2_1	61.4	IMR90 p8
74.0	D4	287.78	CCNA2_1	61.4	IMR90 p8
74.5	D4	205.09	CCNA2_1	61.4	IMR90 p8
75.0	D4	138.31	CCNA2_1	61.4	IMR90 p8
75.5	D4	92.11	CCNA2_1	61.4	IMR90 p8
76.0	D4	63.67	CCNA2_1	61.4	IMR90 p8
76.5	D4	49.64	CCNA2_1	61.4	IMR90 p8
77.0	D4	43.74	CCNA2_1	61.4	IMR90 p8
77.5	D4	36.6	CCNA2_1	61.4	IMR90 p8
78.0	D4	27.23	CCNA2_1	61.4	IMR90 p8
78.5	D4	19.6	CCNA2_1	61.4	IMR90 p8
79.0	D4	12.3	CCNA2_1	61.4	IMR90 p8
79.5	D4	6.31	CCNA2_1	61.4	IMR90 p8
80.0	D4	3.95	CCNA2_1	61.4	IMR90 p8
80.5	D4	3.69	CCNA2_1	61.4	IMR90 p8
81.0	D4	3.52	CCNA2_1	61.4	IMR90 p8
81.5	D4	3.88	CCNA2_1	61.4	IMR90 p8
82.0	D4	3.89	CCNA2_1	61.4	IMR90 p8
82.5	D4	3.41	CCNA2_1	61.4	IMR90 p8
83.0	D4	3.09	CCNA2_1	61.4	IMR90 p8
83.5	D4	2.83	CCNA2_1	61.4	IMR90 p8
84.0	D4	2.96	CCNA2_1	61.4	IMR90 p8
84.5	D4	3.23	CCNA2_1	61.4	IMR90 p8
85.0	D4	3.27	CCNA2_1	61.4	IMR90 p8
85.5	D4	3.53	CCNA2_1	61.4	IMR90 p8
86.0	D4	3.63	CCNA2_1	61.4	IMR90 p8
86.5	D4	3.04	CCNA2_1	61.4	IMR90 p8
87.0	D4	2.66	CCNA2_1	61.4	IMR90 p8
87.5	D4	2.57	CCNA2_1	61.4	IMR90 p8
88.0	D4	2.04	CCNA2_1	61.4	IMR90 p8
88.5	D4	1.48	CCNA2_1	61.4	IMR90 p8
89.0	D4	1.05	CCNA2_1	61.4	IMR90 p8
89.5	D4	0.87	CCNA2_1	61.4	IMR90 p8
90.0	D4	1.25	CCNA2_1	61.4	IMR90 p8
90.5	D4	1.62	CCNA2_1	61.4	IMR90 p8
91.0	D4	2.15	CCNA2_1	61.4	IMR90 p8
91.5	D4	3.04	CCNA2_1	61.4	IMR90 p8
92.0	D4	3.29	CCNA2_1	61.4	IMR90 p8
92.5	D4	3.06	CCNA2_1	61.4	IMR90 p8
93.0	D4	3.27	CCNA2_1	61.4	IMR90 p8
93.5	D4	3.85	CCNA2_1	61.4	IMR90 p8
94.0	D4	3.85	CCNA2_1	61.4	IMR90 p8
94.5	D4	5.45	CCNA2_1	61.4	IMR90 p8
95.0	D4	3.21	CCNA2_1	61.4	IMR90 p8
55.0	E4	14.9	CCNA2_1	59.0	IMR90 p8
55.5	E4	32.29	CCNA2_1	59.0	IMR90 p8
56.0	E4	29.81	CCNA2_1	59.0	IMR90 p8
56.5	E4	29.81	CCNA2_1	59.0	IMR90 p8
57.0	E4	29.81	CCNA2_1	59.0	IMR90 p8
57.5	E4	29.52	CCNA2_1	59.0	IMR90 p8
58.0	E4	31.2	CCNA2_1	59.0	IMR90 p8
58.5	E4	35.59	CCNA2_1	59.0	IMR90 p8
59.0	E4	39.04	CCNA2_1	59.0	IMR90 p8
59.5	E4	40.91	CCNA2_1	59.0	IMR90 p8
60.0	E4	42.08	CCNA2_1	59.0	IMR90 p8
60.5	E4	42.69	CCNA2_1	59.0	IMR90 p8
61.0	E4	41.9	CCNA2_1	59.0	IMR90 p8
61.5	E4	40.3	CCNA2_1	59.0	IMR90 p8
62.0	E4	39.87	CCNA2_1	59.0	IMR90 p8
62.5	E4	39.81	CCNA2_1	59.0	IMR90 p8
63.0	E4	40.29	CCNA2_1	59.0	IMR90 p8
63.5	E4	43.23	CCNA2_1	59.0	IMR90 p8
64.0	E4	48.14	CCNA2_1	59.0	IMR90 p8
64.5	E4	54.53	CCNA2_1	59.0	IMR90 p8
65.0	E4	63.69	CCNA2_1	59.0	IMR90 p8
65.5	E4	74.47	CCNA2_1	59.0	IMR90 p8
66.0	E4	84.75	CCNA2_1	59.0	IMR90 p8
66.5	E4	94.52	CCNA2_1	59.0	IMR90 p8
67.0	E4	104.55	CCNA2_1	59.0	IMR90 p8
67.5	E4	115.48	CCNA2_1	59.0	IMR90 p8
68.0	E4	130.6	CCNA2_1	59.0	IMR90 p8
68.5	E4	154.18	CCNA2_1	59.0	IMR90 p8
69.0	E4	189.14	CCNA2_1	59.0	IMR90 p8
69.5	E4	236.96	CCNA2_1	59.0	IMR90 p8
70.0	E4	297.44	CCNA2_1	59.0	IMR90 p8
70.5	E4	364.66	CCNA2_1	59.0	IMR90 p8
71.0	E4	428.97	CCNA2_1	59.0	IMR90 p8
71.5	E4	480.15	CCNA2_1	59.0	IMR90 p8
72.0	E4	504.66	CCNA2_1	59.0	IMR90 p8
72.5	E4	493.79	CCNA2_1	59.0	IMR90 p8
73.0	E4	448.91	CCNA2_1	59.0	IMR90 p8
73.5	E4	376.81	CCNA2_1	59.0	IMR90 p8
74.0	E4	289.18	CCNA2_1	59.0	IMR90 p8
74.5	E4	203.05	CCNA2_1	59.0	IMR90 p8
75.0	E4	131.14	CCNA2_1	59.0	IMR90 p8
75.5	E4	78.08	CCNA2_1	59.0	IMR90 p8
76.0	E4	43.72	CCNA2_1	59.0	IMR90 p8
76.5	E4	24.78	CCNA2_1	59.0	IMR90 p8
77.0	E4	15.85	CCNA2_1	59.0	IMR90 p8
77.5	E4	11.0	CCNA2_1	59.0	IMR90 p8
78.0	E4	7.63	CCNA2_1	59.0	IMR90 p8
78.5	E4	6.16	CCNA2_1	59.0	IMR90 p8
79.0	E4	5.61	CCNA2_1	59.0	IMR90 p8
79.5	E4	4.79	CCNA2_1	59.0	IMR90 p8
80.0	E4	4.53	CCNA2_1	59.0	IMR90 p8
80.5	E4	4.94	CCNA2_1	59.0	IMR90 p8
81.0	E4	4.9	CCNA2_1	59.0	IMR90 p8
81.5	E4	4.29	CCNA2_1	59.0	IMR90 p8
82.0	E4	3.82	CCNA2_1	59.0	IMR90 p8
82.5	E4	3.59	CCNA2_1	59.0	IMR90 p8
83.0	E4	3.42	CCNA2_1	59.0	IMR90 p8
83.5	E4	3.25	CCNA2_1	59.0	IMR90 p8
84.0	E4	3.31	CCNA2_1	59.0	IMR90 p8
84.5	E4	3.46	CCNA2_1	59.0	IMR90 p8
85.0	E4	3.59	CCNA2_1	59.0	IMR90 p8
85.5	E4	3.66	CCNA2_1	59.0	IMR90 p8
86.0	E4	3.61	CCNA2_1	59.0	IMR90 p8
86.5	E4	3.52	CCNA2_1	59.0	IMR90 p8
87.0	E4	3.23	CCNA2_1	59.0	IMR90 p8
87.5	E4	2.82	CCNA2_1	59.0	IMR90 p8
88.0	E4	2.17	CCNA2_1	59.0	IMR90 p8
88.5	E4	1.57	CCNA2_1	59.0	IMR90 p8
89.0	E4	1.5	CCNA2_1	59.0	IMR90 p8
89.5	E4	1.35	CCNA2_1	59.0	IMR90 p8
90.0	E4	0.71	CCNA2_1	59.0	IMR90 p8
90.5	E4	0.69	CCNA2_1	59.0	IMR90 p8
91.0	E4	1.21	CCNA2_1	59.0	IMR90 p8
91.5	E4	0.93	CCNA2_1	59.0	IMR90 p8
92.0	E4	1.39	CCNA2_1	59.0	IMR90 p8
92.5	E4	2.75	CCNA2_1	59.0	IMR90 p8
93.0	E4	3.42	CCNA2_1	59.0	IMR90 p8
93.5	E4	3.65	CCNA2_1	59.0	IMR90 p8
94.0	E4	4.31	CCNA2_1	59.0	IMR90 p8
94.5	E4	4.67	CCNA2_1	59.0	IMR90 p8
95.0	E4	1.94	CCNA2_1	59.0	IMR90 p8
55.0	F4	14.67	CCNA2_1	57.0	IMR90 p8
55.5	F4	31.78	CCNA2_1	57.0	IMR90 p8
56.0	F4	29.34	CCNA2_1	57.0	IMR90 p8
56.5	F4	29.34	CCNA2_1	57.0	IMR90 p8
57.0	F4	29.34	CCNA2_1	57.0	IMR90 p8
57.5	F4	29.07	CCNA2_1	57.0	IMR90 p8
58.0	F4	30.66	CCNA2_1	57.0	IMR90 p8
58.5	F4	34.31	CCNA2_1	57.0	IMR90 p8
59.0	F4	37.7	CCNA2_1	57.0	IMR90 p8
59.5	F4	40.23	CCNA2_1	57.0	IMR90 p8
60.0	F4	41.76	CCNA2_1	57.0	IMR90 p8
60.5	F4	43.24	CCNA2_1	57.0	IMR90 p8
61.0	F4	44.44	CCNA2_1	57.0	IMR90 p8
61.5	F4	44.43	CCNA2_1	57.0	IMR90 p8
62.0	F4	43.69	CCNA2_1	57.0	IMR90 p8
62.5	F4	43.18	CCNA2_1	57.0	IMR90 p8
63.0	F4	42.74	CCNA2_1	57.0	IMR90 p8
63.5	F4	42.63	CCNA2_1	57.0	IMR90 p8
64.0	F4	44.65	CCNA2_1	57.0	IMR90 p8
64.5	F4	49.63	CCNA2_1	57.0	IMR90 p8
65.0	F4	56.97	CCNA2_1	57.0	IMR90 p8
65.5	F4	66.5	CCNA2_1	57.0	IMR90 p8
66.0	F4	77.74	CCNA2_1	57.0	IMR90 p8
66.5	F4	89.15	CCNA2_1	57.0	IMR90 p8
67.0	F4	99.83	CCNA2_1	57.0	IMR90 p8
67.5	F4	111.29	CCNA2_1	57.0	IMR90 p8
68.0	F4	126.31	CCNA2_1	57.0	IMR90 p8
68.5	F4	148.31	CCNA2_1	57.0	IMR90 p8
69.0	F4	180.84	CCNA2_1	57.0	IMR90 p8
69.5	F4	226.97	CCNA2_1	57.0	IMR90 p8
70.0	F4	285.56	CCNA2_1	57.0	IMR90 p8
70.5	F4	350.65	CCNA2_1	57.0	IMR90 p8
71.0	F4	413.89	CCNA2_1	57.0	IMR90 p8
71.5	F4	463.84	CCNA2_1	57.0	IMR90 p8
72.0	F4	487.32	CCNA2_1	57.0	IMR90 p8
72.5	F4	477.23	CCNA2_1	57.0	IMR90 p8
73.0	F4	434.56	CCNA2_1	57.0	IMR90 p8
73.5	F4	364.91	CCNA2_1	57.0	IMR90 p8
74.0	F4	280.35	CCNA2_1	57.0	IMR90 p8
74.5	F4	197.18	CCNA2_1	57.0	IMR90 p8
75.0	F4	127.2	CCNA2_1	57.0	IMR90 p8
75.5	F4	74.85	CCNA2_1	57.0	IMR90 p8
76.0	F4	41.02	CCNA2_1	57.0	IMR90 p8
76.5	F4	22.66	CCNA2_1	57.0	IMR90 p8
77.0	F4	13.56	CCNA2_1	57.0	IMR90 p8
77.5	F4	8.86	CCNA2_1	57.0	IMR90 p8
78.0	F4	6.36	CCNA2_1	57.0	IMR90 p8
78.5	F4	4.99	CCNA2_1	57.0	IMR90 p8
79.0	F4	4.37	CCNA2_1	57.0	IMR90 p8
79.5	F4	3.82	CCNA2_1	57.0	IMR90 p8
80.0	F4	3.36	CCNA2_1	57.0	IMR90 p8
80.5	F4	3.48	CCNA2_1	57.0	IMR90 p8
81.0	F4	3.8	CCNA2_1	57.0	IMR90 p8
81.5	F4	3.59	CCNA2_1	57.0	IMR90 p8
82.0	F4	3.74	CCNA2_1	57.0	IMR90 p8
82.5	F4	4.25	CCNA2_1	57.0	IMR90 p8
83.0	F4	4.24	CCNA2_1	57.0	IMR90 p8
83.5	F4	4.0	CCNA2_1	57.0	IMR90 p8
84.0	F4	3.91	CCNA2_1	57.0	IMR90 p8
84.5	F4	3.94	CCNA2_1	57.0	IMR90 p8
85.0	F4	3.74	CCNA2_1	57.0	IMR90 p8
85.5	F4	3.45	CCNA2_1	57.0	IMR90 p8
86.0	F4	3.13	CCNA2_1	57.0	IMR90 p8
86.5	F4	2.62	CCNA2_1	57.0	IMR90 p8
87.0	F4	2.14	CCNA2_1	57.0	IMR90 p8
87.5	F4	1.73	CCNA2_1	57.0	IMR90 p8
88.0	F4	1.7	CCNA2_1	57.0	IMR90 p8
88.5	F4	1.91	CCNA2_1	57.0	IMR90 p8
89.0	F4	2.24	CCNA2_1	57.0	IMR90 p8
89.5	F4	2.1	CCNA2_1	57.0	IMR90 p8
90.0	F4	1.62	CCNA2_1	57.0	IMR90 p8
90.5	F4	1.3	CCNA2_1	57.0	IMR90 p8
91.0	F4	0.96	CCNA2_1	57.0	IMR90 p8
91.5	F4	0.91	CCNA2_1	57.0	IMR90 p8
92.0	F4	1.32	CCNA2_1	57.0	IMR90 p8
92.5	F4	2.39	CCNA2_1	57.0	IMR90 p8
93.0	F4	3.0	CCNA2_1	57.0	IMR90 p8
93.5	F4	3.38	CCNA2_1	57.0	IMR90 p8
94.0	F4	3.94	CCNA2_1	57.0	IMR90 p8
94.5	F4	4.33	CCNA2_1	57.0	IMR90 p8
95.0	F4	1.95	CCNA2_1	57.0	IMR90 p8
55.0	G4	13.41	CCNA2_1	55.7	IMR90 p8
55.5	G4	29.05	CCNA2_1	55.7	IMR90 p8
56.0	G4	26.82	CCNA2_1	55.7	IMR90 p8
56.5	G4	26.82	CCNA2_1	55.7	IMR90 p8
57.0	G4	26.82	CCNA2_1	55.7	IMR90 p8
57.5	G4	26.37	CCNA2_1	55.7	IMR90 p8
58.0	G4	29.13	CCNA2_1	55.7	IMR90 p8
58.5	G4	34.36	CCNA2_1	55.7	IMR90 p8
59.0	G4	37.83	CCNA2_1	55.7	IMR90 p8
59.5	G4	41.11	CCNA2_1	55.7	IMR90 p8
60.0	G4	43.36	CCNA2_1	55.7	IMR90 p8
60.5	G4	44.45	CCNA2_1	55.7	IMR90 p8
61.0	G4	45.49	CCNA2_1	55.7	IMR90 p8
61.5	G4	45.08	CCNA2_1	55.7	IMR90 p8
62.0	G4	44.21	CCNA2_1	55.7	IMR90 p8
62.5	G4	43.99	CCNA2_1	55.7	IMR90 p8
63.0	G4	42.43	CCNA2_1	55.7	IMR90 p8
63.5	G4	40.25	CCNA2_1	55.7	IMR90 p8
64.0	G4	40.42	CCNA2_1	55.7	IMR90 p8
64.5	G4	42.84	CCNA2_1	55.7	IMR90 p8
65.0	G4	46.83	CCNA2_1	55.7	IMR90 p8
65.5	G4	54.37	CCNA2_1	55.7	IMR90 p8
66.0	G4	64.7	CCNA2_1	55.7	IMR90 p8
66.5	G4	75.92	CCNA2_1	55.7	IMR90 p8
67.0	G4	87.69	CCNA2_1	55.7	IMR90 p8
67.5	G4	100.76	CCNA2_1	55.7	IMR90 p8
68.0	G4	117.03	CCNA2_1	55.7	IMR90 p8
68.5	G4	139.56	CCNA2_1	55.7	IMR90 p8
69.0	G4	171.06	CCNA2_1	55.7	IMR90 p8
69.5	G4	213.89	CCNA2_1	55.7	IMR90 p8
70.0	G4	268.99	CCNA2_1	55.7	IMR90 p8
70.5	G4	330.43	CCNA2_1	55.7	IMR90 p8
71.0	G4	388.86	CCNA2_1	55.7	IMR90 p8
71.5	G4	435.06	CCNA2_1	55.7	IMR90 p8
72.0	G4	457.66	CCNA2_1	55.7	IMR90 p8
72.5	G4	447.97	CCNA2_1	55.7	IMR90 p8
73.0	G4	406.86	CCNA2_1	55.7	IMR90 p8
73.5	G4	341.6	CCNA2_1	55.7	IMR90 p8
74.0	G4	263.01	CCNA2_1	55.7	IMR90 p8
74.5	G4	184.95	CCNA2_1	55.7	IMR90 p8
75.0	G4	118.67	CCNA2_1	55.7	IMR90 p8
75.5	G4	69.69	CCNA2_1	55.7	IMR90 p8
76.0	G4	38.46	CCNA2_1	55.7	IMR90 p8
76.5	G4	20.73	CCNA2_1	55.7	IMR90 p8
77.0	G4	11.82	CCNA2_1	55.7	IMR90 p8
77.5	G4	8.13	CCNA2_1	55.7	IMR90 p8
78.0	G4	6.43	CCNA2_1	55.7	IMR90 p8
78.5	G4	5.14	CCNA2_1	55.7	IMR90 p8
79.0	G4	4.49	CCNA2_1	55.7	IMR90 p8
79.5	G4	4.29	CCNA2_1	55.7	IMR90 p8
80.0	G4	3.91	CCNA2_1	55.7	IMR90 p8
80.5	G4	3.35	CCNA2_1	55.7	IMR90 p8
81.0	G4	3.34	CCNA2_1	55.7	IMR90 p8
81.5	G4	3.72	CCNA2_1	55.7	IMR90 p8
82.0	G4	3.66	CCNA2_1	55.7	IMR90 p8
82.5	G4	3.83	CCNA2_1	55.7	IMR90 p8
83.0	G4	4.21	CCNA2_1	55.7	IMR90 p8
83.5	G4	3.84	CCNA2_1	55.7	IMR90 p8
84.0	G4	3.19	CCNA2_1	55.7	IMR90 p8
84.5	G4	3.09	CCNA2_1	55.7	IMR90 p8
85.0	G4	2.89	CCNA2_1	55.7	IMR90 p8
85.5	G4	2.57	CCNA2_1	55.7	IMR90 p8
86.0	G4	2.44	CCNA2_1	55.7	IMR90 p8
86.5	G4	2.01	CCNA2_1	55.7	IMR90 p8
87.0	G4	1.55	CCNA2_1	55.7	IMR90 p8
87.5	G4	1.31	CCNA2_1	55.7	IMR90 p8
88.0	G4	0.99	CCNA2_1	55.7	IMR90 p8
88.5	G4	0.88	CCNA2_1	55.7	IMR90 p8
89.0	G4	1.5	CCNA2_1	55.7	IMR90 p8
89.5	G4	2.06	CCNA2_1	55.7	IMR90 p8
90.0	G4	2.15	CCNA2_1	55.7	IMR90 p8
90.5	G4	2.69	CCNA2_1	55.7	IMR90 p8
91.0	G4	3.02	CCNA2_1	55.7	IMR90 p8
91.5	G4	2.78	CCNA2_1	55.7	IMR90 p8
92.0	G4	2.47	CCNA2_1	55.7	IMR90 p8
92.5	G4	2.05	CCNA2_1	55.7	IMR90 p8
93.0	G4	1.69	CCNA2_1	55.7	IMR90 p8
93.5	G4	1.74	CCNA2_1	55.7	IMR90 p8
94.0	G4	1.65	CCNA2_1	55.7	IMR90 p8
94.5	G4	2.3	CCNA2_1	55.7	IMR90 p8
95.0	G4	1.45	CCNA2_1	55.7	IMR90 p8
55.0	H4	13.05	CCNA2_1	55.0	IMR90 p8
55.5	H4	28.28	CCNA2_1	55.0	IMR90 p8
56.0	H4	26.1	CCNA2_1	55.0	IMR90 p8
56.5	H4	26.1	CCNA2_1	55.0	IMR90 p8
57.0	H4	26.1	CCNA2_1	55.0	IMR90 p8
57.5	H4	25.65	CCNA2_1	55.0	IMR90 p8
58.0	H4	28.53	CCNA2_1	55.0	IMR90 p8
58.5	H4	33.49	CCNA2_1	55.0	IMR90 p8
59.0	H4	36.89	CCNA2_1	55.0	IMR90 p8
59.5	H4	40.36	CCNA2_1	55.0	IMR90 p8
60.0	H4	43.17	CCNA2_1	55.0	IMR90 p8
60.5	H4	45.11	CCNA2_1	55.0	IMR90 p8
61.0	H4	46.52	CCNA2_1	55.0	IMR90 p8
61.5	H4	46.44	CCNA2_1	55.0	IMR90 p8
62.0	H4	45.26	CCNA2_1	55.0	IMR90 p8
62.5	H4	43.85	CCNA2_1	55.0	IMR90 p8
63.0	H4	41.59	CCNA2_1	55.0	IMR90 p8
63.5	H4	39.45	CCNA2_1	55.0	IMR90 p8
64.0	H4	39.03	CCNA2_1	55.0	IMR90 p8
64.5	H4	40.05	CCNA2_1	55.0	IMR90 p8
65.0	H4	42.89	CCNA2_1	55.0	IMR90 p8
65.5	H4	48.97	CCNA2_1	55.0	IMR90 p8
66.0	H4	57.45	CCNA2_1	55.0	IMR90 p8
66.5	H4	67.31	CCNA2_1	55.0	IMR90 p8
67.0	H4	78.77	CCNA2_1	55.0	IMR90 p8
67.5	H4	92.35	CCNA2_1	55.0	IMR90 p8
68.0	H4	108.65	CCNA2_1	55.0	IMR90 p8
68.5	H4	130.62	CCNA2_1	55.0	IMR90 p8
69.0	H4	161.69	CCNA2_1	55.0	IMR90 p8
69.5	H4	203.79	CCNA2_1	55.0	IMR90 p8
70.0	H4	256.2	CCNA2_1	55.0	IMR90 p8
70.5	H4	314.54	CCNA2_1	55.0	IMR90 p8
71.0	H4	371.2	CCNA2_1	55.0	IMR90 p8
71.5	H4	415.65	CCNA2_1	55.0	IMR90 p8
72.0	H4	436.52	CCNA2_1	55.0	IMR90 p8
72.5	H4	426.68	CCNA2_1	55.0	IMR90 p8
73.0	H4	387.46	CCNA2_1	55.0	IMR90 p8
73.5	H4	324.99	CCNA2_1	55.0	IMR90 p8
74.0	H4	249.77	CCNA2_1	55.0	IMR90 p8
74.5	H4	175.28	CCNA2_1	55.0	IMR90 p8
75.0	H4	112.71	CCNA2_1	55.0	IMR90 p8
75.5	H4	66.62	CCNA2_1	55.0	IMR90 p8
76.0	H4	36.14	CCNA2_1	55.0	IMR90 p8
76.5	H4	18.64	CCNA2_1	55.0	IMR90 p8
77.0	H4	10.38	CCNA2_1	55.0	IMR90 p8
77.5	H4	7.15	CCNA2_1	55.0	IMR90 p8
78.0	H4	5.27	CCNA2_1	55.0	IMR90 p8
78.5	H4	4.42	CCNA2_1	55.0	IMR90 p8
79.0	H4	4.45	CCNA2_1	55.0	IMR90 p8
79.5	H4	4.44	CCNA2_1	55.0	IMR90 p8
80.0	H4	3.87	CCNA2_1	55.0	IMR90 p8
80.5	H4	3.53	CCNA2_1	55.0	IMR90 p8
81.0	H4	3.74	CCNA2_1	55.0	IMR90 p8
81.5	H4	3.68	CCNA2_1	55.0	IMR90 p8
82.0	H4	3.26	CCNA2_1	55.0	IMR90 p8
82.5	H4	2.96	CCNA2_1	55.0	IMR90 p8
83.0	H4	3.26	CCNA2_1	55.0	IMR90 p8
83.5	H4	3.12	CCNA2_1	55.0	IMR90 p8
84.0	H4	2.75	CCNA2_1	55.0	IMR90 p8
84.5	H4	3.15	CCNA2_1	55.0	IMR90 p8
85.0	H4	3.67	CCNA2_1	55.0	IMR90 p8
85.5	H4	3.26	CCNA2_1	55.0	IMR90 p8
86.0	H4	3.25	CCNA2_1	55.0	IMR90 p8
86.5	H4	3.64	CCNA2_1	55.0	IMR90 p8
87.0	H4	2.99	CCNA2_1	55.0	IMR90 p8
87.5	H4	2.3	CCNA2_1	55.0	IMR90 p8
88.0	H4	2.38	CCNA2_1	55.0	IMR90 p8
88.5	H4	2.01	CCNA2_1	55.0	IMR90 p8
89.0	H4	1.41	CCNA2_1	55.0	IMR90 p8
89.5	H4	1.91	CCNA2_1	55.0	IMR90 p8
90.0	H4	2.35	CCNA2_1	55.0	IMR90 p8
90.5	H4	1.97	CCNA2_1	55.0	IMR90 p8
91.0	H4	2.01	CCNA2_1	55.0	IMR90 p8
91.5	H4	2.56	CCNA2_1	55.0	IMR90 p8
92.0	H4	1.92	CCNA2_1	55.0	IMR90 p8
92.5	H4	1.57	CCNA2_1	55.0	IMR90 p8
93.0	H4	1.94	CCNA2_1	55.0	IMR90 p8
93.5	H4	2.2	CCNA2_1	55.0	IMR90 p8
94.0	H4	2.41	CCNA2_1	55.0	IMR90 p8
94.5	H4	3.69	CCNA2_1	55.0	IMR90 p8
95.0	H4	2.28	CCNA2_1	55.0	IMR90 p8
