# Supplementary material for: Primer PICKR: literature-mined scoring platform for robust RT–qPCR primers
Source: Nat Commun. 2026 May 28;17:6938. doi: 10.1038/s41467-026-73648-2 (PMC13388996; doi:10.1038/s41467-026-73648-2)
Supplement: Supplementary file 11 — Source Data [file 41467_2026_73648_MOESM11_ESM.zip › Suppl_Fig_S5/melting_curve_data_HSP90AA1_1.csv]

Temperature	Well	Derivative	Target	melt temp	Replicate
55.0	A1	-2.47	HSP90AA1_1	65.0	IMR90 p11
55.5	A1	-5.34	HSP90AA1_1	65.0	IMR90 p11
56.0	A1	-4.93	HSP90AA1_1	65.0	IMR90 p11
56.5	A1	-4.93	HSP90AA1_1	65.0	IMR90 p11
57.0	A1	-4.93	HSP90AA1_1	65.0	IMR90 p11
57.5	A1	-5.11	HSP90AA1_1	65.0	IMR90 p11
58.0	A1	-4.05	HSP90AA1_1	65.0	IMR90 p11
58.5	A1	-1.65	HSP90AA1_1	65.0	IMR90 p11
59.0	A1	0.03	HSP90AA1_1	65.0	IMR90 p11
59.5	A1	1.29	HSP90AA1_1	65.0	IMR90 p11
60.0	A1	1.79	HSP90AA1_1	65.0	IMR90 p11
60.5	A1	2.53	HSP90AA1_1	65.0	IMR90 p11
61.0	A1	3.81	HSP90AA1_1	65.0	IMR90 p11
61.5	A1	5.17	HSP90AA1_1	65.0	IMR90 p11
62.0	A1	7.45	HSP90AA1_1	65.0	IMR90 p11
62.5	A1	10.22	HSP90AA1_1	65.0	IMR90 p11
63.0	A1	12.46	HSP90AA1_1	65.0	IMR90 p11
63.5	A1	15.09	HSP90AA1_1	65.0	IMR90 p11
64.0	A1	19.54	HSP90AA1_1	65.0	IMR90 p11
64.5	A1	25.77	HSP90AA1_1	65.0	IMR90 p11
65.0	A1	34.33	HSP90AA1_1	65.0	IMR90 p11
65.5	A1	45.75	HSP90AA1_1	65.0	IMR90 p11
66.0	A1	59.11	HSP90AA1_1	65.0	IMR90 p11
66.5	A1	72.08	HSP90AA1_1	65.0	IMR90 p11
67.0	A1	83.03	HSP90AA1_1	65.0	IMR90 p11
67.5	A1	91.05	HSP90AA1_1	65.0	IMR90 p11
68.0	A1	96.91	HSP90AA1_1	65.0	IMR90 p11
68.5	A1	100.47	HSP90AA1_1	65.0	IMR90 p11
69.0	A1	102.04	HSP90AA1_1	65.0	IMR90 p11
69.5	A1	104.09	HSP90AA1_1	65.0	IMR90 p11
70.0	A1	108.34	HSP90AA1_1	65.0	IMR90 p11
70.5	A1	113.29	HSP90AA1_1	65.0	IMR90 p11
71.0	A1	120.04	HSP90AA1_1	65.0	IMR90 p11
71.5	A1	129.84	HSP90AA1_1	65.0	IMR90 p11
72.0	A1	138.73	HSP90AA1_1	65.0	IMR90 p11
72.5	A1	144.58	HSP90AA1_1	65.0	IMR90 p11
73.0	A1	147.74	HSP90AA1_1	65.0	IMR90 p11
73.5	A1	146.26	HSP90AA1_1	65.0	IMR90 p11
74.0	A1	140.12	HSP90AA1_1	65.0	IMR90 p11
74.5	A1	134.04	HSP90AA1_1	65.0	IMR90 p11
75.0	A1	136.7	HSP90AA1_1	65.0	IMR90 p11
75.5	A1	177.75	HSP90AA1_1	65.0	IMR90 p11
76.0	A1	266.38	HSP90AA1_1	65.0	IMR90 p11
76.5	A1	368.6	HSP90AA1_1	65.0	IMR90 p11
77.0	A1	464.39	HSP90AA1_1	65.0	IMR90 p11
77.5	A1	539.63	HSP90AA1_1	65.0	IMR90 p11
78.0	A1	535.92	HSP90AA1_1	65.0	IMR90 p11
78.5	A1	437.5	HSP90AA1_1	65.0	IMR90 p11
79.0	A1	310.57	HSP90AA1_1	65.0	IMR90 p11
79.5	A1	190.94	HSP90AA1_1	65.0	IMR90 p11
80.0	A1	84.11	HSP90AA1_1	65.0	IMR90 p11
80.5	A1	19.14	HSP90AA1_1	65.0	IMR90 p11
81.0	A1	3.45	HSP90AA1_1	65.0	IMR90 p11
81.5	A1	4.45	HSP90AA1_1	65.0	IMR90 p11
82.0	A1	4.4	HSP90AA1_1	65.0	IMR90 p11
82.5	A1	4.33	HSP90AA1_1	65.0	IMR90 p11
83.0	A1	3.93	HSP90AA1_1	65.0	IMR90 p11
83.5	A1	3.37	HSP90AA1_1	65.0	IMR90 p11
84.0	A1	2.83	HSP90AA1_1	65.0	IMR90 p11
84.5	A1	2.26	HSP90AA1_1	65.0	IMR90 p11
85.0	A1	1.69	HSP90AA1_1	65.0	IMR90 p11
85.5	A1	1.65	HSP90AA1_1	65.0	IMR90 p11
86.0	A1	2.18	HSP90AA1_1	65.0	IMR90 p11
86.5	A1	2.72	HSP90AA1_1	65.0	IMR90 p11
87.0	A1	3.25	HSP90AA1_1	65.0	IMR90 p11
87.5	A1	3.68	HSP90AA1_1	65.0	IMR90 p11
88.0	A1	3.39	HSP90AA1_1	65.0	IMR90 p11
88.5	A1	2.59	HSP90AA1_1	65.0	IMR90 p11
89.0	A1	2.0	HSP90AA1_1	65.0	IMR90 p11
89.5	A1	1.58	HSP90AA1_1	65.0	IMR90 p11
90.0	A1	1.16	HSP90AA1_1	65.0	IMR90 p11
90.5	A1	1.1	HSP90AA1_1	65.0	IMR90 p11
91.0	A1	1.79	HSP90AA1_1	65.0	IMR90 p11
91.5	A1	2.31	HSP90AA1_1	65.0	IMR90 p11
92.0	A1	2.14	HSP90AA1_1	65.0	IMR90 p11
92.5	A1	2.22	HSP90AA1_1	65.0	IMR90 p11
93.0	A1	2.34	HSP90AA1_1	65.0	IMR90 p11
93.5	A1	2.44	HSP90AA1_1	65.0	IMR90 p11
94.0	A1	2.49	HSP90AA1_1	65.0	IMR90 p11
94.5	A1	4.09	HSP90AA1_1	65.0	IMR90 p11
95.0	A1	2.63	HSP90AA1_1	65.0	IMR90 p11
55.0	B1	-9.09	HSP90AA1_1	64.5	IMR90 p11
55.5	B1	-19.69	HSP90AA1_1	64.5	IMR90 p11
56.0	B1	-18.17	HSP90AA1_1	64.5	IMR90 p11
56.5	B1	-18.17	HSP90AA1_1	64.5	IMR90 p11
57.0	B1	-18.17	HSP90AA1_1	64.5	IMR90 p11
57.5	B1	-18.47	HSP90AA1_1	64.5	IMR90 p11
58.0	B1	-16.68	HSP90AA1_1	64.5	IMR90 p11
58.5	B1	-13.12	HSP90AA1_1	64.5	IMR90 p11
59.0	B1	-9.85	HSP90AA1_1	64.5	IMR90 p11
59.5	B1	-5.93	HSP90AA1_1	64.5	IMR90 p11
60.0	B1	-2.46	HSP90AA1_1	64.5	IMR90 p11
60.5	B1	0.85	HSP90AA1_1	64.5	IMR90 p11
61.0	B1	4.7	HSP90AA1_1	64.5	IMR90 p11
61.5	B1	8.81	HSP90AA1_1	64.5	IMR90 p11
62.0	B1	12.67	HSP90AA1_1	64.5	IMR90 p11
62.5	B1	16.44	HSP90AA1_1	64.5	IMR90 p11
63.0	B1	20.1	HSP90AA1_1	64.5	IMR90 p11
63.5	B1	24.6	HSP90AA1_1	64.5	IMR90 p11
64.0	B1	31.03	HSP90AA1_1	64.5	IMR90 p11
64.5	B1	38.89	HSP90AA1_1	64.5	IMR90 p11
65.0	B1	49.28	HSP90AA1_1	64.5	IMR90 p11
65.5	B1	62.15	HSP90AA1_1	64.5	IMR90 p11
66.0	B1	74.46	HSP90AA1_1	64.5	IMR90 p11
66.5	B1	84.91	HSP90AA1_1	64.5	IMR90 p11
67.0	B1	93.87	HSP90AA1_1	64.5	IMR90 p11
67.5	B1	100.52	HSP90AA1_1	64.5	IMR90 p11
68.0	B1	104.05	HSP90AA1_1	64.5	IMR90 p11
68.5	B1	106.16	HSP90AA1_1	64.5	IMR90 p11
69.0	B1	108.26	HSP90AA1_1	64.5	IMR90 p11
69.5	B1	109.76	HSP90AA1_1	64.5	IMR90 p11
70.0	B1	110.08	HSP90AA1_1	64.5	IMR90 p11
70.5	B1	110.84	HSP90AA1_1	64.5	IMR90 p11
71.0	B1	112.87	HSP90AA1_1	64.5	IMR90 p11
71.5	B1	115.07	HSP90AA1_1	64.5	IMR90 p11
72.0	B1	118.36	HSP90AA1_1	64.5	IMR90 p11
72.5	B1	122.85	HSP90AA1_1	64.5	IMR90 p11
73.0	B1	127.46	HSP90AA1_1	64.5	IMR90 p11
73.5	B1	131.08	HSP90AA1_1	64.5	IMR90 p11
74.0	B1	133.9	HSP90AA1_1	64.5	IMR90 p11
74.5	B1	135.8	HSP90AA1_1	64.5	IMR90 p11
75.0	B1	150.88	HSP90AA1_1	64.5	IMR90 p11
75.5	B1	212.0	HSP90AA1_1	64.5	IMR90 p11
76.0	B1	315.22	HSP90AA1_1	64.5	IMR90 p11
76.5	B1	423.95	HSP90AA1_1	64.5	IMR90 p11
77.0	B1	525.3	HSP90AA1_1	64.5	IMR90 p11
77.5	B1	593.6	HSP90AA1_1	64.5	IMR90 p11
78.0	B1	564.12	HSP90AA1_1	64.5	IMR90 p11
78.5	B1	444.82	HSP90AA1_1	64.5	IMR90 p11
79.0	B1	308.71	HSP90AA1_1	64.5	IMR90 p11
79.5	B1	180.62	HSP90AA1_1	64.5	IMR90 p11
80.0	B1	71.67	HSP90AA1_1	64.5	IMR90 p11
80.5	B1	14.22	HSP90AA1_1	64.5	IMR90 p11
81.0	B1	3.95	HSP90AA1_1	64.5	IMR90 p11
81.5	B1	4.71	HSP90AA1_1	64.5	IMR90 p11
82.0	B1	4.8	HSP90AA1_1	64.5	IMR90 p11
82.5	B1	4.5	HSP90AA1_1	64.5	IMR90 p11
83.0	B1	3.72	HSP90AA1_1	64.5	IMR90 p11
83.5	B1	3.57	HSP90AA1_1	64.5	IMR90 p11
84.0	B1	3.48	HSP90AA1_1	64.5	IMR90 p11
84.5	B1	3.0	HSP90AA1_1	64.5	IMR90 p11
85.0	B1	2.83	HSP90AA1_1	64.5	IMR90 p11
85.5	B1	2.91	HSP90AA1_1	64.5	IMR90 p11
86.0	B1	2.66	HSP90AA1_1	64.5	IMR90 p11
86.5	B1	2.33	HSP90AA1_1	64.5	IMR90 p11
87.0	B1	2.2	HSP90AA1_1	64.5	IMR90 p11
87.5	B1	1.98	HSP90AA1_1	64.5	IMR90 p11
88.0	B1	1.79	HSP90AA1_1	64.5	IMR90 p11
88.5	B1	2.04	HSP90AA1_1	64.5	IMR90 p11
89.0	B1	2.09	HSP90AA1_1	64.5	IMR90 p11
89.5	B1	1.86	HSP90AA1_1	64.5	IMR90 p11
90.0	B1	2.03	HSP90AA1_1	64.5	IMR90 p11
90.5	B1	1.98	HSP90AA1_1	64.5	IMR90 p11
91.0	B1	1.54	HSP90AA1_1	64.5	IMR90 p11
91.5	B1	1.67	HSP90AA1_1	64.5	IMR90 p11
92.0	B1	2.06	HSP90AA1_1	64.5	IMR90 p11
92.5	B1	1.98	HSP90AA1_1	64.5	IMR90 p11
93.0	B1	2.03	HSP90AA1_1	64.5	IMR90 p11
93.5	B1	1.37	HSP90AA1_1	64.5	IMR90 p11
94.0	B1	0.97	HSP90AA1_1	64.5	IMR90 p11
94.5	B1	-0.95	HSP90AA1_1	64.5	IMR90 p11
95.0	B1	-1.46	HSP90AA1_1	64.5	IMR90 p11
55.0	C1	-5.03	HSP90AA1_1	63.3	IMR90 p11
55.5	C1	-10.91	HSP90AA1_1	63.3	IMR90 p11
56.0	C1	-10.07	HSP90AA1_1	63.3	IMR90 p11
56.5	C1	-10.07	HSP90AA1_1	63.3	IMR90 p11
57.0	C1	-10.07	HSP90AA1_1	63.3	IMR90 p11
57.5	C1	-10.32	HSP90AA1_1	63.3	IMR90 p11
58.0	C1	-8.75	HSP90AA1_1	63.3	IMR90 p11
58.5	C1	-5.94	HSP90AA1_1	63.3	IMR90 p11
59.0	C1	-3.07	HSP90AA1_1	63.3	IMR90 p11
59.5	C1	0.05	HSP90AA1_1	63.3	IMR90 p11
60.0	C1	2.89	HSP90AA1_1	63.3	IMR90 p11
60.5	C1	5.48	HSP90AA1_1	63.3	IMR90 p11
61.0	C1	8.3	HSP90AA1_1	63.3	IMR90 p11
61.5	C1	11.2	HSP90AA1_1	63.3	IMR90 p11
62.0	C1	13.79	HSP90AA1_1	63.3	IMR90 p11
62.5	C1	16.69	HSP90AA1_1	63.3	IMR90 p11
63.0	C1	19.9	HSP90AA1_1	63.3	IMR90 p11
63.5	C1	23.21	HSP90AA1_1	63.3	IMR90 p11
64.0	C1	27.5	HSP90AA1_1	63.3	IMR90 p11
64.5	C1	33.61	HSP90AA1_1	63.3	IMR90 p11
65.0	C1	41.21	HSP90AA1_1	63.3	IMR90 p11
65.5	C1	51.23	HSP90AA1_1	63.3	IMR90 p11
66.0	C1	62.9	HSP90AA1_1	63.3	IMR90 p11
66.5	C1	73.89	HSP90AA1_1	63.3	IMR90 p11
67.0	C1	83.74	HSP90AA1_1	63.3	IMR90 p11
67.5	C1	91.94	HSP90AA1_1	63.3	IMR90 p11
68.0	C1	97.46	HSP90AA1_1	63.3	IMR90 p11
68.5	C1	101.19	HSP90AA1_1	63.3	IMR90 p11
69.0	C1	103.67	HSP90AA1_1	63.3	IMR90 p11
69.5	C1	105.32	HSP90AA1_1	63.3	IMR90 p11
70.0	C1	106.72	HSP90AA1_1	63.3	IMR90 p11
70.5	C1	108.48	HSP90AA1_1	63.3	IMR90 p11
71.0	C1	111.61	HSP90AA1_1	63.3	IMR90 p11
71.5	C1	117.44	HSP90AA1_1	63.3	IMR90 p11
72.0	C1	125.68	HSP90AA1_1	63.3	IMR90 p11
72.5	C1	135.57	HSP90AA1_1	63.3	IMR90 p11
73.0	C1	145.77	HSP90AA1_1	63.3	IMR90 p11
73.5	C1	153.31	HSP90AA1_1	63.3	IMR90 p11
74.0	C1	157.07	HSP90AA1_1	63.3	IMR90 p11
74.5	C1	156.88	HSP90AA1_1	63.3	IMR90 p11
75.0	C1	159.98	HSP90AA1_1	63.3	IMR90 p11
75.5	C1	197.31	HSP90AA1_1	63.3	IMR90 p11
76.0	C1	277.03	HSP90AA1_1	63.3	IMR90 p11
76.5	C1	366.47	HSP90AA1_1	63.3	IMR90 p11
77.0	C1	449.94	HSP90AA1_1	63.3	IMR90 p11
77.5	C1	515.73	HSP90AA1_1	63.3	IMR90 p11
78.0	C1	505.77	HSP90AA1_1	63.3	IMR90 p11
78.5	C1	407.31	HSP90AA1_1	63.3	IMR90 p11
79.0	C1	285.98	HSP90AA1_1	63.3	IMR90 p11
79.5	C1	173.68	HSP90AA1_1	63.3	IMR90 p11
80.0	C1	74.07	HSP90AA1_1	63.3	IMR90 p11
80.5	C1	14.91	HSP90AA1_1	63.3	IMR90 p11
81.0	C1	2.86	HSP90AA1_1	63.3	IMR90 p11
81.5	C1	5.35	HSP90AA1_1	63.3	IMR90 p11
82.0	C1	5.36	HSP90AA1_1	63.3	IMR90 p11
82.5	C1	4.7	HSP90AA1_1	63.3	IMR90 p11
83.0	C1	4.41	HSP90AA1_1	63.3	IMR90 p11
83.5	C1	3.86	HSP90AA1_1	63.3	IMR90 p11
84.0	C1	2.89	HSP90AA1_1	63.3	IMR90 p11
84.5	C1	2.66	HSP90AA1_1	63.3	IMR90 p11
85.0	C1	2.91	HSP90AA1_1	63.3	IMR90 p11
85.5	C1	2.91	HSP90AA1_1	63.3	IMR90 p11
86.0	C1	2.81	HSP90AA1_1	63.3	IMR90 p11
86.5	C1	2.49	HSP90AA1_1	63.3	IMR90 p11
87.0	C1	2.37	HSP90AA1_1	63.3	IMR90 p11
87.5	C1	1.86	HSP90AA1_1	63.3	IMR90 p11
88.0	C1	1.12	HSP90AA1_1	63.3	IMR90 p11
88.5	C1	1.12	HSP90AA1_1	63.3	IMR90 p11
89.0	C1	1.77	HSP90AA1_1	63.3	IMR90 p11
89.5	C1	1.88	HSP90AA1_1	63.3	IMR90 p11
90.0	C1	1.91	HSP90AA1_1	63.3	IMR90 p11
90.5	C1	2.15	HSP90AA1_1	63.3	IMR90 p11
91.0	C1	1.85	HSP90AA1_1	63.3	IMR90 p11
91.5	C1	1.54	HSP90AA1_1	63.3	IMR90 p11
92.0	C1	1.53	HSP90AA1_1	63.3	IMR90 p11
92.5	C1	1.93	HSP90AA1_1	63.3	IMR90 p11
93.0	C1	2.74	HSP90AA1_1	63.3	IMR90 p11
93.5	C1	3.39	HSP90AA1_1	63.3	IMR90 p11
94.0	C1	3.82	HSP90AA1_1	63.3	IMR90 p11
94.5	C1	4.36	HSP90AA1_1	63.3	IMR90 p11
95.0	C1	2.02	HSP90AA1_1	63.3	IMR90 p11
55.0	D1	-18.18	HSP90AA1_1	61.4	IMR90 p11
55.5	D1	-39.39	HSP90AA1_1	61.4	IMR90 p11
56.0	D1	-36.36	HSP90AA1_1	61.4	IMR90 p11
56.5	D1	-36.36	HSP90AA1_1	61.4	IMR90 p11
57.0	D1	-36.36	HSP90AA1_1	61.4	IMR90 p11
57.5	D1	-37.15	HSP90AA1_1	61.4	IMR90 p11
58.0	D1	-32.36	HSP90AA1_1	61.4	IMR90 p11
58.5	D1	-21.99	HSP90AA1_1	61.4	IMR90 p11
59.0	D1	-12.73	HSP90AA1_1	61.4	IMR90 p11
59.5	D1	-3.71	HSP90AA1_1	61.4	IMR90 p11
60.0	D1	5.54	HSP90AA1_1	61.4	IMR90 p11
60.5	D1	14.53	HSP90AA1_1	61.4	IMR90 p11
61.0	D1	22.14	HSP90AA1_1	61.4	IMR90 p11
61.5	D1	28.83	HSP90AA1_1	61.4	IMR90 p11
62.0	D1	34.6	HSP90AA1_1	61.4	IMR90 p11
62.5	D1	38.26	HSP90AA1_1	61.4	IMR90 p11
63.0	D1	40.23	HSP90AA1_1	61.4	IMR90 p11
63.5	D1	42.12	HSP90AA1_1	61.4	IMR90 p11
64.0	D1	43.77	HSP90AA1_1	61.4	IMR90 p11
64.5	D1	46.16	HSP90AA1_1	61.4	IMR90 p11
65.0	D1	51.4	HSP90AA1_1	61.4	IMR90 p11
65.5	D1	58.72	HSP90AA1_1	61.4	IMR90 p11
66.0	D1	66.7	HSP90AA1_1	61.4	IMR90 p11
66.5	D1	75.5	HSP90AA1_1	61.4	IMR90 p11
67.0	D1	83.91	HSP90AA1_1	61.4	IMR90 p11
67.5	D1	89.94	HSP90AA1_1	61.4	IMR90 p11
68.0	D1	93.95	HSP90AA1_1	61.4	IMR90 p11
68.5	D1	96.76	HSP90AA1_1	61.4	IMR90 p11
69.0	D1	98.59	HSP90AA1_1	61.4	IMR90 p11
69.5	D1	99.1	HSP90AA1_1	61.4	IMR90 p11
70.0	D1	98.87	HSP90AA1_1	61.4	IMR90 p11
70.5	D1	99.09	HSP90AA1_1	61.4	IMR90 p11
71.0	D1	98.79	HSP90AA1_1	61.4	IMR90 p11
71.5	D1	97.54	HSP90AA1_1	61.4	IMR90 p11
72.0	D1	97.14	HSP90AA1_1	61.4	IMR90 p11
72.5	D1	98.19	HSP90AA1_1	61.4	IMR90 p11
73.0	D1	98.85	HSP90AA1_1	61.4	IMR90 p11
73.5	D1	99.54	HSP90AA1_1	61.4	IMR90 p11
74.0	D1	102.19	HSP90AA1_1	61.4	IMR90 p11
74.5	D1	105.67	HSP90AA1_1	61.4	IMR90 p11
75.0	D1	113.19	HSP90AA1_1	61.4	IMR90 p11
75.5	D1	153.33	HSP90AA1_1	61.4	IMR90 p11
76.0	D1	238.72	HSP90AA1_1	61.4	IMR90 p11
76.5	D1	335.79	HSP90AA1_1	61.4	IMR90 p11
77.0	D1	425.09	HSP90AA1_1	61.4	IMR90 p11
77.5	D1	500.18	HSP90AA1_1	61.4	IMR90 p11
78.0	D1	505.93	HSP90AA1_1	61.4	IMR90 p11
78.5	D1	417.75	HSP90AA1_1	61.4	IMR90 p11
79.0	D1	298.37	HSP90AA1_1	61.4	IMR90 p11
79.5	D1	186.9	HSP90AA1_1	61.4	IMR90 p11
80.0	D1	85.02	HSP90AA1_1	61.4	IMR90 p11
80.5	D1	19.52	HSP90AA1_1	61.4	IMR90 p11
81.0	D1	3.1	HSP90AA1_1	61.4	IMR90 p11
81.5	D1	5.01	HSP90AA1_1	61.4	IMR90 p11
82.0	D1	5.25	HSP90AA1_1	61.4	IMR90 p11
82.5	D1	4.9	HSP90AA1_1	61.4	IMR90 p11
83.0	D1	5.08	HSP90AA1_1	61.4	IMR90 p11
83.5	D1	4.86	HSP90AA1_1	61.4	IMR90 p11
84.0	D1	3.93	HSP90AA1_1	61.4	IMR90 p11
84.5	D1	3.42	HSP90AA1_1	61.4	IMR90 p11
85.0	D1	3.29	HSP90AA1_1	61.4	IMR90 p11
85.5	D1	2.51	HSP90AA1_1	61.4	IMR90 p11
86.0	D1	2.03	HSP90AA1_1	61.4	IMR90 p11
86.5	D1	2.6	HSP90AA1_1	61.4	IMR90 p11
87.0	D1	2.51	HSP90AA1_1	61.4	IMR90 p11
87.5	D1	2.25	HSP90AA1_1	61.4	IMR90 p11
88.0	D1	2.72	HSP90AA1_1	61.4	IMR90 p11
88.5	D1	2.87	HSP90AA1_1	61.4	IMR90 p11
89.0	D1	2.4	HSP90AA1_1	61.4	IMR90 p11
89.5	D1	2.5	HSP90AA1_1	61.4	IMR90 p11
90.0	D1	2.48	HSP90AA1_1	61.4	IMR90 p11
90.5	D1	2.29	HSP90AA1_1	61.4	IMR90 p11
91.0	D1	2.59	HSP90AA1_1	61.4	IMR90 p11
91.5	D1	3.03	HSP90AA1_1	61.4	IMR90 p11
92.0	D1	3.44	HSP90AA1_1	61.4	IMR90 p11
92.5	D1	3.9	HSP90AA1_1	61.4	IMR90 p11
93.0	D1	4.07	HSP90AA1_1	61.4	IMR90 p11
93.5	D1	3.34	HSP90AA1_1	61.4	IMR90 p11
94.0	D1	3.11	HSP90AA1_1	61.4	IMR90 p11
94.5	D1	1.73	HSP90AA1_1	61.4	IMR90 p11
95.0	D1	0.02	HSP90AA1_1	61.4	IMR90 p11
55.0	E1	-14.83	HSP90AA1_1	59.0	IMR90 p11
55.5	E1	-32.12	HSP90AA1_1	59.0	IMR90 p11
56.0	E1	-29.65	HSP90AA1_1	59.0	IMR90 p11
56.5	E1	-29.65	HSP90AA1_1	59.0	IMR90 p11
57.0	E1	-29.65	HSP90AA1_1	59.0	IMR90 p11
57.5	E1	-30.88	HSP90AA1_1	59.0	IMR90 p11
58.0	E1	-23.39	HSP90AA1_1	59.0	IMR90 p11
58.5	E1	-8.1	HSP90AA1_1	59.0	IMR90 p11
59.0	E1	3.66	HSP90AA1_1	59.0	IMR90 p11
59.5	E1	13.7	HSP90AA1_1	59.0	IMR90 p11
60.0	E1	22.43	HSP90AA1_1	59.0	IMR90 p11
60.5	E1	28.72	HSP90AA1_1	59.0	IMR90 p11
61.0	E1	32.85	HSP90AA1_1	59.0	IMR90 p11
61.5	E1	36.32	HSP90AA1_1	59.0	IMR90 p11
62.0	E1	38.71	HSP90AA1_1	59.0	IMR90 p11
62.5	E1	40.04	HSP90AA1_1	59.0	IMR90 p11
63.0	E1	41.64	HSP90AA1_1	59.0	IMR90 p11
63.5	E1	43.64	HSP90AA1_1	59.0	IMR90 p11
64.0	E1	45.59	HSP90AA1_1	59.0	IMR90 p11
64.5	E1	48.67	HSP90AA1_1	59.0	IMR90 p11
65.0	E1	53.5	HSP90AA1_1	59.0	IMR90 p11
65.5	E1	58.86	HSP90AA1_1	59.0	IMR90 p11
66.0	E1	64.79	HSP90AA1_1	59.0	IMR90 p11
66.5	E1	71.38	HSP90AA1_1	59.0	IMR90 p11
67.0	E1	76.82	HSP90AA1_1	59.0	IMR90 p11
67.5	E1	80.06	HSP90AA1_1	59.0	IMR90 p11
68.0	E1	82.43	HSP90AA1_1	59.0	IMR90 p11
68.5	E1	83.69	HSP90AA1_1	59.0	IMR90 p11
69.0	E1	83.86	HSP90AA1_1	59.0	IMR90 p11
69.5	E1	83.69	HSP90AA1_1	59.0	IMR90 p11
70.0	E1	83.72	HSP90AA1_1	59.0	IMR90 p11
70.5	E1	83.59	HSP90AA1_1	59.0	IMR90 p11
71.0	E1	83.54	HSP90AA1_1	59.0	IMR90 p11
71.5	E1	83.43	HSP90AA1_1	59.0	IMR90 p11
72.0	E1	83.29	HSP90AA1_1	59.0	IMR90 p11
72.5	E1	83.46	HSP90AA1_1	59.0	IMR90 p11
73.0	E1	83.92	HSP90AA1_1	59.0	IMR90 p11
73.5	E1	84.51	HSP90AA1_1	59.0	IMR90 p11
74.0	E1	85.2	HSP90AA1_1	59.0	IMR90 p11
74.5	E1	86.99	HSP90AA1_1	59.0	IMR90 p11
75.0	E1	90.86	HSP90AA1_1	59.0	IMR90 p11
75.5	E1	116.62	HSP90AA1_1	59.0	IMR90 p11
76.0	E1	177.47	HSP90AA1_1	59.0	IMR90 p11
76.5	E1	250.18	HSP90AA1_1	59.0	IMR90 p11
77.0	E1	317.1	HSP90AA1_1	59.0	IMR90 p11
77.5	E1	375.98	HSP90AA1_1	59.0	IMR90 p11
78.0	E1	386.86	HSP90AA1_1	59.0	IMR90 p11
78.5	E1	323.53	HSP90AA1_1	59.0	IMR90 p11
79.0	E1	232.77	HSP90AA1_1	59.0	IMR90 p11
79.5	E1	148.16	HSP90AA1_1	59.0	IMR90 p11
80.0	E1	69.69	HSP90AA1_1	59.0	IMR90 p11
80.5	E1	17.45	HSP90AA1_1	59.0	IMR90 p11
81.0	E1	3.92	HSP90AA1_1	59.0	IMR90 p11
81.5	E1	5.41	HSP90AA1_1	59.0	IMR90 p11
82.0	E1	5.61	HSP90AA1_1	59.0	IMR90 p11
82.5	E1	5.3	HSP90AA1_1	59.0	IMR90 p11
83.0	E1	4.17	HSP90AA1_1	59.0	IMR90 p11
83.5	E1	3.27	HSP90AA1_1	59.0	IMR90 p11
84.0	E1	2.98	HSP90AA1_1	59.0	IMR90 p11
84.5	E1	2.53	HSP90AA1_1	59.0	IMR90 p11
85.0	E1	2.23	HSP90AA1_1	59.0	IMR90 p11
85.5	E1	2.44	HSP90AA1_1	59.0	IMR90 p11
86.0	E1	2.43	HSP90AA1_1	59.0	IMR90 p11
86.5	E1	2.06	HSP90AA1_1	59.0	IMR90 p11
87.0	E1	1.93	HSP90AA1_1	59.0	IMR90 p11
87.5	E1	1.79	HSP90AA1_1	59.0	IMR90 p11
88.0	E1	1.66	HSP90AA1_1	59.0	IMR90 p11
88.5	E1	2.04	HSP90AA1_1	59.0	IMR90 p11
89.0	E1	2.2	HSP90AA1_1	59.0	IMR90 p11
89.5	E1	2.43	HSP90AA1_1	59.0	IMR90 p11
90.0	E1	2.84	HSP90AA1_1	59.0	IMR90 p11
90.5	E1	2.59	HSP90AA1_1	59.0	IMR90 p11
91.0	E1	1.84	HSP90AA1_1	59.0	IMR90 p11
91.5	E1	1.76	HSP90AA1_1	59.0	IMR90 p11
92.0	E1	1.51	HSP90AA1_1	59.0	IMR90 p11
92.5	E1	0.89	HSP90AA1_1	59.0	IMR90 p11
93.0	E1	0.87	HSP90AA1_1	59.0	IMR90 p11
93.5	E1	1.15	HSP90AA1_1	59.0	IMR90 p11
94.0	E1	1.02	HSP90AA1_1	59.0	IMR90 p11
94.5	E1	1.36	HSP90AA1_1	59.0	IMR90 p11
95.0	E1	0.88	HSP90AA1_1	59.0	IMR90 p11
55.0	F1	-3.6	HSP90AA1_1	57.0	IMR90 p11
55.5	F1	-7.8	HSP90AA1_1	57.0	IMR90 p11
56.0	F1	-7.2	HSP90AA1_1	57.0	IMR90 p11
56.5	F1	-7.2	HSP90AA1_1	57.0	IMR90 p11
57.0	F1	-7.2	HSP90AA1_1	57.0	IMR90 p11
57.5	F1	-8.23	HSP90AA1_1	57.0	IMR90 p11
58.0	F1	-1.79	HSP90AA1_1	57.0	IMR90 p11
58.5	F1	10.37	HSP90AA1_1	57.0	IMR90 p11
59.0	F1	18.03	HSP90AA1_1	57.0	IMR90 p11
59.5	F1	22.56	HSP90AA1_1	57.0	IMR90 p11
60.0	F1	25.55	HSP90AA1_1	57.0	IMR90 p11
60.5	F1	27.77	HSP90AA1_1	57.0	IMR90 p11
61.0	F1	28.95	HSP90AA1_1	57.0	IMR90 p11
61.5	F1	29.65	HSP90AA1_1	57.0	IMR90 p11
62.0	F1	30.67	HSP90AA1_1	57.0	IMR90 p11
62.5	F1	31.69	HSP90AA1_1	57.0	IMR90 p11
63.0	F1	32.07	HSP90AA1_1	57.0	IMR90 p11
63.5	F1	32.35	HSP90AA1_1	57.0	IMR90 p11
64.0	F1	33.34	HSP90AA1_1	57.0	IMR90 p11
64.5	F1	35.03	HSP90AA1_1	57.0	IMR90 p11
65.0	F1	37.25	HSP90AA1_1	57.0	IMR90 p11
65.5	F1	41.28	HSP90AA1_1	57.0	IMR90 p11
66.0	F1	47.09	HSP90AA1_1	57.0	IMR90 p11
66.5	F1	53.13	HSP90AA1_1	57.0	IMR90 p11
67.0	F1	58.39	HSP90AA1_1	57.0	IMR90 p11
67.5	F1	63.04	HSP90AA1_1	57.0	IMR90 p11
68.0	F1	66.26	HSP90AA1_1	57.0	IMR90 p11
68.5	F1	67.15	HSP90AA1_1	57.0	IMR90 p11
69.0	F1	66.82	HSP90AA1_1	57.0	IMR90 p11
69.5	F1	66.58	HSP90AA1_1	57.0	IMR90 p11
70.0	F1	66.31	HSP90AA1_1	57.0	IMR90 p11
70.5	F1	66.08	HSP90AA1_1	57.0	IMR90 p11
71.0	F1	66.48	HSP90AA1_1	57.0	IMR90 p11
71.5	F1	66.99	HSP90AA1_1	57.0	IMR90 p11
72.0	F1	66.97	HSP90AA1_1	57.0	IMR90 p11
72.5	F1	66.52	HSP90AA1_1	57.0	IMR90 p11
73.0	F1	66.04	HSP90AA1_1	57.0	IMR90 p11
73.5	F1	65.74	HSP90AA1_1	57.0	IMR90 p11
74.0	F1	65.93	HSP90AA1_1	57.0	IMR90 p11
74.5	F1	67.25	HSP90AA1_1	57.0	IMR90 p11
75.0	F1	70.12	HSP90AA1_1	57.0	IMR90 p11
75.5	F1	89.65	HSP90AA1_1	57.0	IMR90 p11
76.0	F1	135.48	HSP90AA1_1	57.0	IMR90 p11
76.5	F1	188.88	HSP90AA1_1	57.0	IMR90 p11
77.0	F1	237.28	HSP90AA1_1	57.0	IMR90 p11
77.5	F1	280.53	HSP90AA1_1	57.0	IMR90 p11
78.0	F1	287.14	HSP90AA1_1	57.0	IMR90 p11
78.5	F1	238.22	HSP90AA1_1	57.0	IMR90 p11
79.0	F1	170.83	HSP90AA1_1	57.0	IMR90 p11
79.5	F1	108.8	HSP90AA1_1	57.0	IMR90 p11
80.0	F1	50.7	HSP90AA1_1	57.0	IMR90 p11
80.5	F1	12.47	HSP90AA1_1	57.0	IMR90 p11
81.0	F1	3.38	HSP90AA1_1	57.0	IMR90 p11
81.5	F1	4.87	HSP90AA1_1	57.0	IMR90 p11
82.0	F1	4.77	HSP90AA1_1	57.0	IMR90 p11
82.5	F1	4.4	HSP90AA1_1	57.0	IMR90 p11
83.0	F1	4.44	HSP90AA1_1	57.0	IMR90 p11
83.5	F1	3.94	HSP90AA1_1	57.0	IMR90 p11
84.0	F1	3.27	HSP90AA1_1	57.0	IMR90 p11
84.5	F1	3.13	HSP90AA1_1	57.0	IMR90 p11
85.0	F1	2.8	HSP90AA1_1	57.0	IMR90 p11
85.5	F1	2.06	HSP90AA1_1	57.0	IMR90 p11
86.0	F1	2.28	HSP90AA1_1	57.0	IMR90 p11
86.5	F1	2.55	HSP90AA1_1	57.0	IMR90 p11
87.0	F1	2.18	HSP90AA1_1	57.0	IMR90 p11
87.5	F1	2.33	HSP90AA1_1	57.0	IMR90 p11
88.0	F1	2.5	HSP90AA1_1	57.0	IMR90 p11
88.5	F1	1.91	HSP90AA1_1	57.0	IMR90 p11
89.0	F1	1.37	HSP90AA1_1	57.0	IMR90 p11
89.5	F1	1.46	HSP90AA1_1	57.0	IMR90 p11
90.0	F1	1.72	HSP90AA1_1	57.0	IMR90 p11
90.5	F1	1.8	HSP90AA1_1	57.0	IMR90 p11
91.0	F1	1.67	HSP90AA1_1	57.0	IMR90 p11
91.5	F1	1.87	HSP90AA1_1	57.0	IMR90 p11
92.0	F1	2.35	HSP90AA1_1	57.0	IMR90 p11
92.5	F1	2.05	HSP90AA1_1	57.0	IMR90 p11
93.0	F1	2.08	HSP90AA1_1	57.0	IMR90 p11
93.5	F1	2.34	HSP90AA1_1	57.0	IMR90 p11
94.0	F1	2.17	HSP90AA1_1	57.0	IMR90 p11
94.5	F1	1.46	HSP90AA1_1	57.0	IMR90 p11
95.0	F1	0.33	HSP90AA1_1	57.0	IMR90 p11
55.0	G1	6.95	HSP90AA1_1	55.7	IMR90 p11
55.5	G1	15.05	HSP90AA1_1	55.7	IMR90 p11
56.0	G1	13.89	HSP90AA1_1	55.7	IMR90 p11
56.5	G1	13.89	HSP90AA1_1	55.7	IMR90 p11
57.0	G1	13.89	HSP90AA1_1	55.7	IMR90 p11
57.5	G1	13.33	HSP90AA1_1	55.7	IMR90 p11
58.0	G1	16.99	HSP90AA1_1	55.7	IMR90 p11
58.5	G1	22.94	HSP90AA1_1	55.7	IMR90 p11
59.0	G1	26.03	HSP90AA1_1	55.7	IMR90 p11
59.5	G1	28.11	HSP90AA1_1	55.7	IMR90 p11
60.0	G1	28.79	HSP90AA1_1	55.7	IMR90 p11
60.5	G1	28.39	HSP90AA1_1	55.7	IMR90 p11
61.0	G1	28.56	HSP90AA1_1	55.7	IMR90 p11
61.5	G1	28.62	HSP90AA1_1	55.7	IMR90 p11
62.0	G1	27.92	HSP90AA1_1	55.7	IMR90 p11
62.5	G1	27.8	HSP90AA1_1	55.7	IMR90 p11
63.0	G1	28.28	HSP90AA1_1	55.7	IMR90 p11
63.5	G1	28.06	HSP90AA1_1	55.7	IMR90 p11
64.0	G1	28.19	HSP90AA1_1	55.7	IMR90 p11
64.5	G1	29.32	HSP90AA1_1	55.7	IMR90 p11
65.0	G1	30.94	HSP90AA1_1	55.7	IMR90 p11
65.5	G1	33.83	HSP90AA1_1	55.7	IMR90 p11
66.0	G1	37.84	HSP90AA1_1	55.7	IMR90 p11
66.5	G1	42.31	HSP90AA1_1	55.7	IMR90 p11
67.0	G1	46.53	HSP90AA1_1	55.7	IMR90 p11
67.5	G1	50.06	HSP90AA1_1	55.7	IMR90 p11
68.0	G1	52.19	HSP90AA1_1	55.7	IMR90 p11
68.5	G1	53.1	HSP90AA1_1	55.7	IMR90 p11
69.0	G1	53.1	HSP90AA1_1	55.7	IMR90 p11
69.5	G1	52.77	HSP90AA1_1	55.7	IMR90 p11
70.0	G1	52.4	HSP90AA1_1	55.7	IMR90 p11
70.5	G1	52.3	HSP90AA1_1	55.7	IMR90 p11
71.0	G1	52.45	HSP90AA1_1	55.7	IMR90 p11
71.5	G1	52.06	HSP90AA1_1	55.7	IMR90 p11
72.0	G1	51.5	HSP90AA1_1	55.7	IMR90 p11
72.5	G1	51.07	HSP90AA1_1	55.7	IMR90 p11
73.0	G1	50.16	HSP90AA1_1	55.7	IMR90 p11
73.5	G1	49.49	HSP90AA1_1	55.7	IMR90 p11
74.0	G1	50.1	HSP90AA1_1	55.7	IMR90 p11
74.5	G1	51.23	HSP90AA1_1	55.7	IMR90 p11
75.0	G1	52.49	HSP90AA1_1	55.7	IMR90 p11
75.5	G1	64.44	HSP90AA1_1	55.7	IMR90 p11
76.0	G1	95.44	HSP90AA1_1	55.7	IMR90 p11
76.5	G1	132.47	HSP90AA1_1	55.7	IMR90 p11
77.0	G1	165.93	HSP90AA1_1	55.7	IMR90 p11
77.5	G1	197.11	HSP90AA1_1	55.7	IMR90 p11
78.0	G1	205.43	HSP90AA1_1	55.7	IMR90 p11
78.5	G1	173.08	HSP90AA1_1	55.7	IMR90 p11
79.0	G1	125.46	HSP90AA1_1	55.7	IMR90 p11
79.5	G1	82.18	HSP90AA1_1	55.7	IMR90 p11
80.0	G1	40.74	HSP90AA1_1	55.7	IMR90 p11
80.5	G1	11.97	HSP90AA1_1	55.7	IMR90 p11
81.0	G1	4.88	HSP90AA1_1	55.7	IMR90 p11
81.5	G1	5.76	HSP90AA1_1	55.7	IMR90 p11
82.0	G1	5.1	HSP90AA1_1	55.7	IMR90 p11
82.5	G1	4.72	HSP90AA1_1	55.7	IMR90 p11
83.0	G1	3.98	HSP90AA1_1	55.7	IMR90 p11
83.5	G1	3.02	HSP90AA1_1	55.7	IMR90 p11
84.0	G1	2.7	HSP90AA1_1	55.7	IMR90 p11
84.5	G1	2.8	HSP90AA1_1	55.7	IMR90 p11
85.0	G1	2.56	HSP90AA1_1	55.7	IMR90 p11
85.5	G1	2.3	HSP90AA1_1	55.7	IMR90 p11
86.0	G1	2.01	HSP90AA1_1	55.7	IMR90 p11
86.5	G1	1.74	HSP90AA1_1	55.7	IMR90 p11
87.0	G1	1.44	HSP90AA1_1	55.7	IMR90 p11
87.5	G1	1.49	HSP90AA1_1	55.7	IMR90 p11
88.0	G1	1.68	HSP90AA1_1	55.7	IMR90 p11
88.5	G1	1.88	HSP90AA1_1	55.7	IMR90 p11
89.0	G1	1.92	HSP90AA1_1	55.7	IMR90 p11
89.5	G1	2.06	HSP90AA1_1	55.7	IMR90 p11
90.0	G1	2.4	HSP90AA1_1	55.7	IMR90 p11
90.5	G1	2.58	HSP90AA1_1	55.7	IMR90 p11
91.0	G1	2.5	HSP90AA1_1	55.7	IMR90 p11
91.5	G1	2.5	HSP90AA1_1	55.7	IMR90 p11
92.0	G1	2.5	HSP90AA1_1	55.7	IMR90 p11
92.5	G1	1.98	HSP90AA1_1	55.7	IMR90 p11
93.0	G1	1.75	HSP90AA1_1	55.7	IMR90 p11
93.5	G1	1.88	HSP90AA1_1	55.7	IMR90 p11
94.0	G1	1.71	HSP90AA1_1	55.7	IMR90 p11
94.5	G1	1.84	HSP90AA1_1	55.7	IMR90 p11
95.0	G1	0.87	HSP90AA1_1	55.7	IMR90 p11
55.0	H1	10.53	HSP90AA1_1	55.0	IMR90 p11
55.5	H1	22.82	HSP90AA1_1	55.0	IMR90 p11
56.0	H1	21.06	HSP90AA1_1	55.0	IMR90 p11
56.5	H1	21.06	HSP90AA1_1	55.0	IMR90 p11
57.0	H1	21.06	HSP90AA1_1	55.0	IMR90 p11
57.5	H1	20.86	HSP90AA1_1	55.0	IMR90 p11
58.0	H1	22.16	HSP90AA1_1	55.0	IMR90 p11
58.5	H1	24.45	HSP90AA1_1	55.0	IMR90 p11
59.0	H1	25.32	HSP90AA1_1	55.0	IMR90 p11
59.5	H1	25.06	HSP90AA1_1	55.0	IMR90 p11
60.0	H1	24.58	HSP90AA1_1	55.0	IMR90 p11
60.5	H1	24.45	HSP90AA1_1	55.0	IMR90 p11
61.0	H1	24.02	HSP90AA1_1	55.0	IMR90 p11
61.5	H1	23.64	HSP90AA1_1	55.0	IMR90 p11
62.0	H1	23.51	HSP90AA1_1	55.0	IMR90 p11
62.5	H1	23.27	HSP90AA1_1	55.0	IMR90 p11
63.0	H1	23.09	HSP90AA1_1	55.0	IMR90 p11
63.5	H1	22.69	HSP90AA1_1	55.0	IMR90 p11
64.0	H1	23.12	HSP90AA1_1	55.0	IMR90 p11
64.5	H1	24.72	HSP90AA1_1	55.0	IMR90 p11
65.0	H1	27.24	HSP90AA1_1	55.0	IMR90 p11
65.5	H1	30.01	HSP90AA1_1	55.0	IMR90 p11
66.0	H1	33.29	HSP90AA1_1	55.0	IMR90 p11
66.5	H1	36.31	HSP90AA1_1	55.0	IMR90 p11
67.0	H1	38.27	HSP90AA1_1	55.0	IMR90 p11
67.5	H1	39.53	HSP90AA1_1	55.0	IMR90 p11
68.0	H1	40.33	HSP90AA1_1	55.0	IMR90 p11
68.5	H1	40.5	HSP90AA1_1	55.0	IMR90 p11
69.0	H1	40.27	HSP90AA1_1	55.0	IMR90 p11
69.5	H1	40.38	HSP90AA1_1	55.0	IMR90 p11
70.0	H1	40.28	HSP90AA1_1	55.0	IMR90 p11
70.5	H1	39.93	HSP90AA1_1	55.0	IMR90 p11
71.0	H1	40.14	HSP90AA1_1	55.0	IMR90 p11
71.5	H1	40.06	HSP90AA1_1	55.0	IMR90 p11
72.0	H1	39.43	HSP90AA1_1	55.0	IMR90 p11
72.5	H1	39.33	HSP90AA1_1	55.0	IMR90 p11
73.0	H1	39.32	HSP90AA1_1	55.0	IMR90 p11
73.5	H1	38.7	HSP90AA1_1	55.0	IMR90 p11
74.0	H1	38.79	HSP90AA1_1	55.0	IMR90 p11
74.5	H1	39.22	HSP90AA1_1	55.0	IMR90 p11
75.0	H1	38.71	HSP90AA1_1	55.0	IMR90 p11
75.5	H1	43.66	HSP90AA1_1	55.0	IMR90 p11
76.0	H1	63.17	HSP90AA1_1	55.0	IMR90 p11
76.5	H1	89.72	HSP90AA1_1	55.0	IMR90 p11
77.0	H1	113.93	HSP90AA1_1	55.0	IMR90 p11
77.5	H1	137.36	HSP90AA1_1	55.0	IMR90 p11
78.0	H1	149.05	HSP90AA1_1	55.0	IMR90 p11
78.5	H1	130.85	HSP90AA1_1	55.0	IMR90 p11
79.0	H1	96.09	HSP90AA1_1	55.0	IMR90 p11
79.5	H1	64.69	HSP90AA1_1	55.0	IMR90 p11
80.0	H1	34.73	HSP90AA1_1	55.0	IMR90 p11
80.5	H1	11.22	HSP90AA1_1	55.0	IMR90 p11
81.0	H1	3.28	HSP90AA1_1	55.0	IMR90 p11
81.5	H1	4.25	HSP90AA1_1	55.0	IMR90 p11
82.0	H1	4.16	HSP90AA1_1	55.0	IMR90 p11
82.5	H1	4.23	HSP90AA1_1	55.0	IMR90 p11
83.0	H1	3.85	HSP90AA1_1	55.0	IMR90 p11
83.5	H1	3.39	HSP90AA1_1	55.0	IMR90 p11
84.0	H1	3.76	HSP90AA1_1	55.0	IMR90 p11
84.5	H1	3.67	HSP90AA1_1	55.0	IMR90 p11
85.0	H1	2.95	HSP90AA1_1	55.0	IMR90 p11
85.5	H1	2.82	HSP90AA1_1	55.0	IMR90 p11
86.0	H1	2.55	HSP90AA1_1	55.0	IMR90 p11
86.5	H1	1.57	HSP90AA1_1	55.0	IMR90 p11
87.0	H1	1.53	HSP90AA1_1	55.0	IMR90 p11
87.5	H1	1.72	HSP90AA1_1	55.0	IMR90 p11
88.0	H1	1.56	HSP90AA1_1	55.0	IMR90 p11
88.5	H1	1.99	HSP90AA1_1	55.0	IMR90 p11
89.0	H1	2.56	HSP90AA1_1	55.0	IMR90 p11
89.5	H1	2.38	HSP90AA1_1	55.0	IMR90 p11
90.0	H1	2.22	HSP90AA1_1	55.0	IMR90 p11
90.5	H1	2.41	HSP90AA1_1	55.0	IMR90 p11
91.0	H1	2.28	HSP90AA1_1	55.0	IMR90 p11
91.5	H1	1.97	HSP90AA1_1	55.0	IMR90 p11
92.0	H1	1.85	HSP90AA1_1	55.0	IMR90 p11
92.5	H1	1.94	HSP90AA1_1	55.0	IMR90 p11
93.0	H1	1.88	HSP90AA1_1	55.0	IMR90 p11
93.5	H1	1.67	HSP90AA1_1	55.0	IMR90 p11
94.0	H1	1.78	HSP90AA1_1	55.0	IMR90 p11
94.5	H1	1.81	HSP90AA1_1	55.0	IMR90 p11
95.0	H1	0.73	HSP90AA1_1	55.0	IMR90 p11
55.0	A1	-15.24	HSP90AA1_1	65.0	IMR90 p8
55.5	A1	-33.03	HSP90AA1_1	65.0	IMR90 p8
56.0	A1	-30.49	HSP90AA1_1	65.0	IMR90 p8
56.5	A1	-30.49	HSP90AA1_1	65.0	IMR90 p8
57.0	A1	-30.49	HSP90AA1_1	65.0	IMR90 p8
57.5	A1	-30.46	HSP90AA1_1	65.0	IMR90 p8
58.0	A1	-30.71	HSP90AA1_1	65.0	IMR90 p8
58.5	A1	-30.34	HSP90AA1_1	65.0	IMR90 p8
59.0	A1	-28.79	HSP90AA1_1	65.0	IMR90 p8
59.5	A1	-27.54	HSP90AA1_1	65.0	IMR90 p8
60.0	A1	-26.09	HSP90AA1_1	65.0	IMR90 p8
60.5	A1	-21.81	HSP90AA1_1	65.0	IMR90 p8
61.0	A1	-15.38	HSP90AA1_1	65.0	IMR90 p8
61.5	A1	-7.83	HSP90AA1_1	65.0	IMR90 p8
62.0	A1	3.63	HSP90AA1_1	65.0	IMR90 p8
62.5	A1	19.17	HSP90AA1_1	65.0	IMR90 p8
63.0	A1	35.82	HSP90AA1_1	65.0	IMR90 p8
63.5	A1	52.3	HSP90AA1_1	65.0	IMR90 p8
64.0	A1	68.59	HSP90AA1_1	65.0	IMR90 p8
64.5	A1	81.73	HSP90AA1_1	65.0	IMR90 p8
65.0	A1	90.27	HSP90AA1_1	65.0	IMR90 p8
65.5	A1	95.77	HSP90AA1_1	65.0	IMR90 p8
66.0	A1	99.2	HSP90AA1_1	65.0	IMR90 p8
66.5	A1	100.51	HSP90AA1_1	65.0	IMR90 p8
67.0	A1	100.31	HSP90AA1_1	65.0	IMR90 p8
67.5	A1	100.25	HSP90AA1_1	65.0	IMR90 p8
68.0	A1	100.05	HSP90AA1_1	65.0	IMR90 p8
68.5	A1	99.42	HSP90AA1_1	65.0	IMR90 p8
69.0	A1	98.72	HSP90AA1_1	65.0	IMR90 p8
69.5	A1	99.2	HSP90AA1_1	65.0	IMR90 p8
70.0	A1	100.3	HSP90AA1_1	65.0	IMR90 p8
70.5	A1	101.17	HSP90AA1_1	65.0	IMR90 p8
71.0	A1	102.33	HSP90AA1_1	65.0	IMR90 p8
71.5	A1	103.9	HSP90AA1_1	65.0	IMR90 p8
72.0	A1	105.4	HSP90AA1_1	65.0	IMR90 p8
72.5	A1	106.36	HSP90AA1_1	65.0	IMR90 p8
73.0	A1	107.75	HSP90AA1_1	65.0	IMR90 p8
73.5	A1	110.32	HSP90AA1_1	65.0	IMR90 p8
74.0	A1	113.53	HSP90AA1_1	65.0	IMR90 p8
74.5	A1	116.81	HSP90AA1_1	65.0	IMR90 p8
75.0	A1	129.38	HSP90AA1_1	65.0	IMR90 p8
75.5	A1	184.76	HSP90AA1_1	65.0	IMR90 p8
76.0	A1	292.11	HSP90AA1_1	65.0	IMR90 p8
76.5	A1	415.22	HSP90AA1_1	65.0	IMR90 p8
77.0	A1	532.26	HSP90AA1_1	65.0	IMR90 p8
77.5	A1	625.66	HSP90AA1_1	65.0	IMR90 p8
78.0	A1	628.38	HSP90AA1_1	65.0	IMR90 p8
78.5	A1	519.87	HSP90AA1_1	65.0	IMR90 p8
79.0	A1	372.3	HSP90AA1_1	65.0	IMR90 p8
79.5	A1	230.47	HSP90AA1_1	65.0	IMR90 p8
80.0	A1	103.44	HSP90AA1_1	65.0	IMR90 p8
80.5	A1	23.91	HSP90AA1_1	65.0	IMR90 p8
81.0	A1	2.65	HSP90AA1_1	65.0	IMR90 p8
81.5	A1	3.84	HSP90AA1_1	65.0	IMR90 p8
82.0	A1	4.36	HSP90AA1_1	65.0	IMR90 p8
82.5	A1	4.12	HSP90AA1_1	65.0	IMR90 p8
83.0	A1	4.0	HSP90AA1_1	65.0	IMR90 p8
83.5	A1	3.3	HSP90AA1_1	65.0	IMR90 p8
84.0	A1	2.55	HSP90AA1_1	65.0	IMR90 p8
84.5	A1	2.61	HSP90AA1_1	65.0	IMR90 p8
85.0	A1	3.09	HSP90AA1_1	65.0	IMR90 p8
85.5	A1	3.21	HSP90AA1_1	65.0	IMR90 p8
86.0	A1	3.62	HSP90AA1_1	65.0	IMR90 p8
86.5	A1	3.67	HSP90AA1_1	65.0	IMR90 p8
87.0	A1	3.0	HSP90AA1_1	65.0	IMR90 p8
87.5	A1	2.24	HSP90AA1_1	65.0	IMR90 p8
88.0	A1	2.08	HSP90AA1_1	65.0	IMR90 p8
88.5	A1	1.95	HSP90AA1_1	65.0	IMR90 p8
89.0	A1	2.11	HSP90AA1_1	65.0	IMR90 p8
89.5	A1	2.64	HSP90AA1_1	65.0	IMR90 p8
90.0	A1	2.74	HSP90AA1_1	65.0	IMR90 p8
90.5	A1	2.53	HSP90AA1_1	65.0	IMR90 p8
91.0	A1	2.35	HSP90AA1_1	65.0	IMR90 p8
91.5	A1	2.26	HSP90AA1_1	65.0	IMR90 p8
92.0	A1	2.16	HSP90AA1_1	65.0	IMR90 p8
92.5	A1	2.15	HSP90AA1_1	65.0	IMR90 p8
93.0	A1	2.1	HSP90AA1_1	65.0	IMR90 p8
93.5	A1	2.09	HSP90AA1_1	65.0	IMR90 p8
94.0	A1	1.9	HSP90AA1_1	65.0	IMR90 p8
94.5	A1	1.87	HSP90AA1_1	65.0	IMR90 p8
95.0	A1	0.87	HSP90AA1_1	65.0	IMR90 p8
55.0	B1	-4.85	HSP90AA1_1	64.5	IMR90 p8
55.5	B1	-10.5	HSP90AA1_1	64.5	IMR90 p8
56.0	B1	-9.69	HSP90AA1_1	64.5	IMR90 p8
56.5	B1	-9.69	HSP90AA1_1	64.5	IMR90 p8
57.0	B1	-9.69	HSP90AA1_1	64.5	IMR90 p8
57.5	B1	-10.0	HSP90AA1_1	64.5	IMR90 p8
58.0	B1	-8.13	HSP90AA1_1	64.5	IMR90 p8
58.5	B1	-4.04	HSP90AA1_1	64.5	IMR90 p8
59.0	B1	-1.02	HSP90AA1_1	64.5	IMR90 p8
59.5	B1	1.37	HSP90AA1_1	64.5	IMR90 p8
60.0	B1	3.92	HSP90AA1_1	64.5	IMR90 p8
60.5	B1	6.49	HSP90AA1_1	64.5	IMR90 p8
61.0	B1	8.63	HSP90AA1_1	64.5	IMR90 p8
61.5	B1	10.78	HSP90AA1_1	64.5	IMR90 p8
62.0	B1	13.56	HSP90AA1_1	64.5	IMR90 p8
62.5	B1	16.41	HSP90AA1_1	64.5	IMR90 p8
63.0	B1	19.8	HSP90AA1_1	64.5	IMR90 p8
63.5	B1	24.79	HSP90AA1_1	64.5	IMR90 p8
64.0	B1	31.99	HSP90AA1_1	64.5	IMR90 p8
64.5	B1	41.56	HSP90AA1_1	64.5	IMR90 p8
65.0	B1	53.16	HSP90AA1_1	64.5	IMR90 p8
65.5	B1	65.71	HSP90AA1_1	64.5	IMR90 p8
66.0	B1	78.75	HSP90AA1_1	64.5	IMR90 p8
66.5	B1	89.55	HSP90AA1_1	64.5	IMR90 p8
67.0	B1	96.66	HSP90AA1_1	64.5	IMR90 p8
67.5	B1	101.62	HSP90AA1_1	64.5	IMR90 p8
68.0	B1	104.37	HSP90AA1_1	64.5	IMR90 p8
68.5	B1	104.56	HSP90AA1_1	64.5	IMR90 p8
69.0	B1	104.99	HSP90AA1_1	64.5	IMR90 p8
69.5	B1	106.28	HSP90AA1_1	64.5	IMR90 p8
70.0	B1	106.59	HSP90AA1_1	64.5	IMR90 p8
70.5	B1	107.45	HSP90AA1_1	64.5	IMR90 p8
71.0	B1	108.72	HSP90AA1_1	64.5	IMR90 p8
71.5	B1	109.33	HSP90AA1_1	64.5	IMR90 p8
72.0	B1	109.94	HSP90AA1_1	64.5	IMR90 p8
72.5	B1	111.13	HSP90AA1_1	64.5	IMR90 p8
73.0	B1	112.42	HSP90AA1_1	64.5	IMR90 p8
73.5	B1	114.41	HSP90AA1_1	64.5	IMR90 p8
74.0	B1	117.62	HSP90AA1_1	64.5	IMR90 p8
74.5	B1	121.82	HSP90AA1_1	64.5	IMR90 p8
75.0	B1	140.24	HSP90AA1_1	64.5	IMR90 p8
75.5	B1	207.11	HSP90AA1_1	64.5	IMR90 p8
76.0	B1	321.88	HSP90AA1_1	64.5	IMR90 p8
76.5	B1	444.57	HSP90AA1_1	64.5	IMR90 p8
77.0	B1	558.92	HSP90AA1_1	64.5	IMR90 p8
77.5	B1	639.62	HSP90AA1_1	64.5	IMR90 p8
78.0	B1	616.78	HSP90AA1_1	64.5	IMR90 p8
78.5	B1	491.88	HSP90AA1_1	64.5	IMR90 p8
79.0	B1	343.45	HSP90AA1_1	64.5	IMR90 p8
79.5	B1	202.89	HSP90AA1_1	64.5	IMR90 p8
80.0	B1	81.87	HSP90AA1_1	64.5	IMR90 p8
80.5	B1	15.75	HSP90AA1_1	64.5	IMR90 p8
81.0	B1	2.52	HSP90AA1_1	64.5	IMR90 p8
81.5	B1	3.57	HSP90AA1_1	64.5	IMR90 p8
82.0	B1	3.9	HSP90AA1_1	64.5	IMR90 p8
82.5	B1	3.61	HSP90AA1_1	64.5	IMR90 p8
83.0	B1	2.92	HSP90AA1_1	64.5	IMR90 p8
83.5	B1	2.84	HSP90AA1_1	64.5	IMR90 p8
84.0	B1	2.82	HSP90AA1_1	64.5	IMR90 p8
84.5	B1	2.84	HSP90AA1_1	64.5	IMR90 p8
85.0	B1	2.86	HSP90AA1_1	64.5	IMR90 p8
85.5	B1	2.82	HSP90AA1_1	64.5	IMR90 p8
86.0	B1	2.86	HSP90AA1_1	64.5	IMR90 p8
86.5	B1	2.71	HSP90AA1_1	64.5	IMR90 p8
87.0	B1	2.26	HSP90AA1_1	64.5	IMR90 p8
87.5	B1	2.25	HSP90AA1_1	64.5	IMR90 p8
88.0	B1	2.3	HSP90AA1_1	64.5	IMR90 p8
88.5	B1	2.14	HSP90AA1_1	64.5	IMR90 p8
89.0	B1	1.89	HSP90AA1_1	64.5	IMR90 p8
89.5	B1	1.64	HSP90AA1_1	64.5	IMR90 p8
90.0	B1	1.57	HSP90AA1_1	64.5	IMR90 p8
90.5	B1	1.48	HSP90AA1_1	64.5	IMR90 p8
91.0	B1	1.48	HSP90AA1_1	64.5	IMR90 p8
91.5	B1	1.86	HSP90AA1_1	64.5	IMR90 p8
92.0	B1	2.49	HSP90AA1_1	64.5	IMR90 p8
92.5	B1	2.37	HSP90AA1_1	64.5	IMR90 p8
93.0	B1	1.9	HSP90AA1_1	64.5	IMR90 p8
93.5	B1	1.23	HSP90AA1_1	64.5	IMR90 p8
94.0	B1	0.59	HSP90AA1_1	64.5	IMR90 p8
94.5	B1	-0.66	HSP90AA1_1	64.5	IMR90 p8
95.0	B1	-0.8	HSP90AA1_1	64.5	IMR90 p8
55.0	C1	-7.98	HSP90AA1_1	63.3	IMR90 p8
55.5	C1	-17.29	HSP90AA1_1	63.3	IMR90 p8
56.0	C1	-15.96	HSP90AA1_1	63.3	IMR90 p8
56.5	C1	-15.96	HSP90AA1_1	63.3	IMR90 p8
57.0	C1	-15.96	HSP90AA1_1	63.3	IMR90 p8
57.5	C1	-16.45	HSP90AA1_1	63.3	IMR90 p8
58.0	C1	-13.28	HSP90AA1_1	63.3	IMR90 p8
58.5	C1	-8.22	HSP90AA1_1	63.3	IMR90 p8
59.0	C1	-4.56	HSP90AA1_1	63.3	IMR90 p8
59.5	C1	-1.15	HSP90AA1_1	63.3	IMR90 p8
60.0	C1	1.2	HSP90AA1_1	63.3	IMR90 p8
60.5	C1	4.16	HSP90AA1_1	63.3	IMR90 p8
61.0	C1	7.44	HSP90AA1_1	63.3	IMR90 p8
61.5	C1	10.12	HSP90AA1_1	63.3	IMR90 p8
62.0	C1	12.86	HSP90AA1_1	63.3	IMR90 p8
62.5	C1	16.92	HSP90AA1_1	63.3	IMR90 p8
63.0	C1	21.04	HSP90AA1_1	63.3	IMR90 p8
63.5	C1	26.17	HSP90AA1_1	63.3	IMR90 p8
64.0	C1	33.96	HSP90AA1_1	63.3	IMR90 p8
64.5	C1	43.49	HSP90AA1_1	63.3	IMR90 p8
65.0	C1	54.25	HSP90AA1_1	63.3	IMR90 p8
65.5	C1	66.25	HSP90AA1_1	63.3	IMR90 p8
66.0	C1	78.09	HSP90AA1_1	63.3	IMR90 p8
66.5	C1	87.91	HSP90AA1_1	63.3	IMR90 p8
67.0	C1	95.41	HSP90AA1_1	63.3	IMR90 p8
67.5	C1	100.16	HSP90AA1_1	63.3	IMR90 p8
68.0	C1	102.78	HSP90AA1_1	63.3	IMR90 p8
68.5	C1	103.89	HSP90AA1_1	63.3	IMR90 p8
69.0	C1	103.91	HSP90AA1_1	63.3	IMR90 p8
69.5	C1	104.04	HSP90AA1_1	63.3	IMR90 p8
70.0	C1	104.72	HSP90AA1_1	63.3	IMR90 p8
70.5	C1	105.41	HSP90AA1_1	63.3	IMR90 p8
71.0	C1	106.55	HSP90AA1_1	63.3	IMR90 p8
71.5	C1	108.12	HSP90AA1_1	63.3	IMR90 p8
72.0	C1	109.43	HSP90AA1_1	63.3	IMR90 p8
72.5	C1	110.36	HSP90AA1_1	63.3	IMR90 p8
73.0	C1	111.29	HSP90AA1_1	63.3	IMR90 p8
73.5	C1	112.69	HSP90AA1_1	63.3	IMR90 p8
74.0	C1	115.06	HSP90AA1_1	63.3	IMR90 p8
74.5	C1	118.29	HSP90AA1_1	63.3	IMR90 p8
75.0	C1	131.4	HSP90AA1_1	63.3	IMR90 p8
75.5	C1	188.49	HSP90AA1_1	63.3	IMR90 p8
76.0	C1	295.26	HSP90AA1_1	63.3	IMR90 p8
76.5	C1	413.66	HSP90AA1_1	63.3	IMR90 p8
77.0	C1	524.38	HSP90AA1_1	63.3	IMR90 p8
77.5	C1	610.49	HSP90AA1_1	63.3	IMR90 p8
78.0	C1	604.25	HSP90AA1_1	63.3	IMR90 p8
78.5	C1	491.62	HSP90AA1_1	63.3	IMR90 p8
79.0	C1	348.11	HSP90AA1_1	63.3	IMR90 p8
79.5	C1	212.39	HSP90AA1_1	63.3	IMR90 p8
80.0	C1	91.75	HSP90AA1_1	63.3	IMR90 p8
80.5	C1	19.58	HSP90AA1_1	63.3	IMR90 p8
81.0	C1	3.36	HSP90AA1_1	63.3	IMR90 p8
81.5	C1	4.8	HSP90AA1_1	63.3	IMR90 p8
82.0	C1	5.49	HSP90AA1_1	63.3	IMR90 p8
82.5	C1	5.63	HSP90AA1_1	63.3	IMR90 p8
83.0	C1	4.58	HSP90AA1_1	63.3	IMR90 p8
83.5	C1	3.48	HSP90AA1_1	63.3	IMR90 p8
84.0	C1	3.06	HSP90AA1_1	63.3	IMR90 p8
84.5	C1	2.01	HSP90AA1_1	63.3	IMR90 p8
85.0	C1	1.25	HSP90AA1_1	63.3	IMR90 p8
85.5	C1	1.58	HSP90AA1_1	63.3	IMR90 p8
86.0	C1	1.66	HSP90AA1_1	63.3	IMR90 p8
86.5	C1	1.63	HSP90AA1_1	63.3	IMR90 p8
87.0	C1	2.1	HSP90AA1_1	63.3	IMR90 p8
87.5	C1	2.24	HSP90AA1_1	63.3	IMR90 p8
88.0	C1	1.92	HSP90AA1_1	63.3	IMR90 p8
88.5	C1	2.05	HSP90AA1_1	63.3	IMR90 p8
89.0	C1	2.3	HSP90AA1_1	63.3	IMR90 p8
89.5	C1	2.3	HSP90AA1_1	63.3	IMR90 p8
90.0	C1	2.3	HSP90AA1_1	63.3	IMR90 p8
90.5	C1	2.73	HSP90AA1_1	63.3	IMR90 p8
91.0	C1	2.67	HSP90AA1_1	63.3	IMR90 p8
91.5	C1	2.16	HSP90AA1_1	63.3	IMR90 p8
92.0	C1	1.9	HSP90AA1_1	63.3	IMR90 p8
92.5	C1	1.64	HSP90AA1_1	63.3	IMR90 p8
93.0	C1	1.36	HSP90AA1_1	63.3	IMR90 p8
93.5	C1	0.99	HSP90AA1_1	63.3	IMR90 p8
94.0	C1	0.88	HSP90AA1_1	63.3	IMR90 p8
94.5	C1	0.11	HSP90AA1_1	63.3	IMR90 p8
95.0	C1	-0.37	HSP90AA1_1	63.3	IMR90 p8
55.0	D1	-13.56	HSP90AA1_1	61.4	IMR90 p8
55.5	D1	-29.37	HSP90AA1_1	61.4	IMR90 p8
56.0	D1	-27.11	HSP90AA1_1	61.4	IMR90 p8
56.5	D1	-27.11	HSP90AA1_1	61.4	IMR90 p8
57.0	D1	-27.11	HSP90AA1_1	61.4	IMR90 p8
57.5	D1	-27.7	HSP90AA1_1	61.4	IMR90 p8
58.0	D1	-24.08	HSP90AA1_1	61.4	IMR90 p8
58.5	D1	-17.09	HSP90AA1_1	61.4	IMR90 p8
59.0	D1	-11.37	HSP90AA1_1	61.4	IMR90 p8
59.5	D1	-5.71	HSP90AA1_1	61.4	IMR90 p8
60.0	D1	-0.26	HSP90AA1_1	61.4	IMR90 p8
60.5	D1	4.61	HSP90AA1_1	61.4	IMR90 p8
61.0	D1	9.09	HSP90AA1_1	61.4	IMR90 p8
61.5	D1	13.31	HSP90AA1_1	61.4	IMR90 p8
62.0	D1	17.26	HSP90AA1_1	61.4	IMR90 p8
62.5	D1	20.82	HSP90AA1_1	61.4	IMR90 p8
63.0	D1	24.03	HSP90AA1_1	61.4	IMR90 p8
63.5	D1	27.9	HSP90AA1_1	61.4	IMR90 p8
64.0	D1	32.93	HSP90AA1_1	61.4	IMR90 p8
64.5	D1	39.18	HSP90AA1_1	61.4	IMR90 p8
65.0	D1	47.68	HSP90AA1_1	61.4	IMR90 p8
65.5	D1	57.85	HSP90AA1_1	61.4	IMR90 p8
66.0	D1	68.07	HSP90AA1_1	61.4	IMR90 p8
66.5	D1	77.14	HSP90AA1_1	61.4	IMR90 p8
67.0	D1	84.44	HSP90AA1_1	61.4	IMR90 p8
67.5	D1	89.17	HSP90AA1_1	61.4	IMR90 p8
68.0	D1	91.81	HSP90AA1_1	61.4	IMR90 p8
68.5	D1	93.09	HSP90AA1_1	61.4	IMR90 p8
69.0	D1	93.77	HSP90AA1_1	61.4	IMR90 p8
69.5	D1	94.51	HSP90AA1_1	61.4	IMR90 p8
70.0	D1	95.1	HSP90AA1_1	61.4	IMR90 p8
70.5	D1	95.29	HSP90AA1_1	61.4	IMR90 p8
71.0	D1	95.62	HSP90AA1_1	61.4	IMR90 p8
71.5	D1	96.45	HSP90AA1_1	61.4	IMR90 p8
72.0	D1	97.25	HSP90AA1_1	61.4	IMR90 p8
72.5	D1	98.9	HSP90AA1_1	61.4	IMR90 p8
73.0	D1	101.78	HSP90AA1_1	61.4	IMR90 p8
73.5	D1	104.78	HSP90AA1_1	61.4	IMR90 p8
74.0	D1	107.67	HSP90AA1_1	61.4	IMR90 p8
74.5	D1	111.06	HSP90AA1_1	61.4	IMR90 p8
75.0	D1	116.91	HSP90AA1_1	61.4	IMR90 p8
75.5	D1	151.53	HSP90AA1_1	61.4	IMR90 p8
76.0	D1	232.08	HSP90AA1_1	61.4	IMR90 p8
76.5	D1	330.44	HSP90AA1_1	61.4	IMR90 p8
77.0	D1	423.54	HSP90AA1_1	61.4	IMR90 p8
77.5	D1	504.93	HSP90AA1_1	61.4	IMR90 p8
78.0	D1	522.32	HSP90AA1_1	61.4	IMR90 p8
78.5	D1	442.8	HSP90AA1_1	61.4	IMR90 p8
79.0	D1	322.24	HSP90AA1_1	61.4	IMR90 p8
79.5	D1	206.04	HSP90AA1_1	61.4	IMR90 p8
80.0	D1	98.83	HSP90AA1_1	61.4	IMR90 p8
80.5	D1	25.78	HSP90AA1_1	61.4	IMR90 p8
81.0	D1	3.63	HSP90AA1_1	61.4	IMR90 p8
81.5	D1	4.07	HSP90AA1_1	61.4	IMR90 p8
82.0	D1	4.23	HSP90AA1_1	61.4	IMR90 p8
82.5	D1	3.85	HSP90AA1_1	61.4	IMR90 p8
83.0	D1	3.71	HSP90AA1_1	61.4	IMR90 p8
83.5	D1	3.1	HSP90AA1_1	61.4	IMR90 p8
84.0	D1	2.84	HSP90AA1_1	61.4	IMR90 p8
84.5	D1	2.99	HSP90AA1_1	61.4	IMR90 p8
85.0	D1	3.23	HSP90AA1_1	61.4	IMR90 p8
85.5	D1	3.26	HSP90AA1_1	61.4	IMR90 p8
86.0	D1	3.22	HSP90AA1_1	61.4	IMR90 p8
86.5	D1	2.76	HSP90AA1_1	61.4	IMR90 p8
87.0	D1	2.62	HSP90AA1_1	61.4	IMR90 p8
87.5	D1	2.6	HSP90AA1_1	61.4	IMR90 p8
88.0	D1	2.46	HSP90AA1_1	61.4	IMR90 p8
88.5	D1	2.86	HSP90AA1_1	61.4	IMR90 p8
89.0	D1	3.54	HSP90AA1_1	61.4	IMR90 p8
89.5	D1	3.53	HSP90AA1_1	61.4	IMR90 p8
90.0	D1	2.99	HSP90AA1_1	61.4	IMR90 p8
90.5	D1	2.8	HSP90AA1_1	61.4	IMR90 p8
91.0	D1	2.59	HSP90AA1_1	61.4	IMR90 p8
91.5	D1	2.14	HSP90AA1_1	61.4	IMR90 p8
92.0	D1	2.34	HSP90AA1_1	61.4	IMR90 p8
92.5	D1	3.45	HSP90AA1_1	61.4	IMR90 p8
93.0	D1	4.12	HSP90AA1_1	61.4	IMR90 p8
93.5	D1	4.76	HSP90AA1_1	61.4	IMR90 p8
94.0	D1	5.54	HSP90AA1_1	61.4	IMR90 p8
94.5	D1	6.81	HSP90AA1_1	61.4	IMR90 p8
95.0	D1	3.31	HSP90AA1_1	61.4	IMR90 p8
55.0	E1	-22.74	HSP90AA1_1	59.0	IMR90 p8
55.5	E1	-49.27	HSP90AA1_1	59.0	IMR90 p8
56.0	E1	-45.48	HSP90AA1_1	59.0	IMR90 p8
56.5	E1	-45.48	HSP90AA1_1	59.0	IMR90 p8
57.0	E1	-45.48	HSP90AA1_1	59.0	IMR90 p8
57.5	E1	-46.21	HSP90AA1_1	59.0	IMR90 p8
58.0	E1	-41.75	HSP90AA1_1	59.0	IMR90 p8
58.5	E1	-32.99	HSP90AA1_1	59.0	IMR90 p8
59.0	E1	-25.45	HSP90AA1_1	59.0	IMR90 p8
59.5	E1	-17.56	HSP90AA1_1	59.0	IMR90 p8
60.0	E1	-10.1	HSP90AA1_1	59.0	IMR90 p8
60.5	E1	-2.72	HSP90AA1_1	59.0	IMR90 p8
61.0	E1	4.83	HSP90AA1_1	59.0	IMR90 p8
61.5	E1	11.45	HSP90AA1_1	59.0	IMR90 p8
62.0	E1	17.02	HSP90AA1_1	59.0	IMR90 p8
62.5	E1	21.73	HSP90AA1_1	59.0	IMR90 p8
63.0	E1	25.94	HSP90AA1_1	59.0	IMR90 p8
63.5	E1	30.69	HSP90AA1_1	59.0	IMR90 p8
64.0	E1	36.61	HSP90AA1_1	59.0	IMR90 p8
64.5	E1	44.26	HSP90AA1_1	59.0	IMR90 p8
65.0	E1	54.15	HSP90AA1_1	59.0	IMR90 p8
65.5	E1	64.62	HSP90AA1_1	59.0	IMR90 p8
66.0	E1	73.69	HSP90AA1_1	59.0	IMR90 p8
66.5	E1	81.49	HSP90AA1_1	59.0	IMR90 p8
67.0	E1	87.06	HSP90AA1_1	59.0	IMR90 p8
67.5	E1	89.28	HSP90AA1_1	59.0	IMR90 p8
68.0	E1	89.76	HSP90AA1_1	59.0	IMR90 p8
68.5	E1	89.84	HSP90AA1_1	59.0	IMR90 p8
69.0	E1	89.05	HSP90AA1_1	59.0	IMR90 p8
69.5	E1	88.45	HSP90AA1_1	59.0	IMR90 p8
70.0	E1	89.08	HSP90AA1_1	59.0	IMR90 p8
70.5	E1	90.53	HSP90AA1_1	59.0	IMR90 p8
71.0	E1	93.16	HSP90AA1_1	59.0	IMR90 p8
71.5	E1	98.11	HSP90AA1_1	59.0	IMR90 p8
72.0	E1	104.29	HSP90AA1_1	59.0	IMR90 p8
72.5	E1	110.27	HSP90AA1_1	59.0	IMR90 p8
73.0	E1	114.95	HSP90AA1_1	59.0	IMR90 p8
73.5	E1	117.83	HSP90AA1_1	59.0	IMR90 p8
74.0	E1	117.72	HSP90AA1_1	59.0	IMR90 p8
74.5	E1	114.97	HSP90AA1_1	59.0	IMR90 p8
75.0	E1	112.69	HSP90AA1_1	59.0	IMR90 p8
75.5	E1	133.72	HSP90AA1_1	59.0	IMR90 p8
76.0	E1	193.13	HSP90AA1_1	59.0	IMR90 p8
76.5	E1	266.59	HSP90AA1_1	59.0	IMR90 p8
77.0	E1	336.24	HSP90AA1_1	59.0	IMR90 p8
77.5	E1	399.72	HSP90AA1_1	59.0	IMR90 p8
78.0	E1	413.78	HSP90AA1_1	59.0	IMR90 p8
78.5	E1	348.02	HSP90AA1_1	59.0	IMR90 p8
79.0	E1	251.98	HSP90AA1_1	59.0	IMR90 p8
79.5	E1	161.87	HSP90AA1_1	59.0	IMR90 p8
80.0	E1	76.86	HSP90AA1_1	59.0	IMR90 p8
80.5	E1	18.88	HSP90AA1_1	59.0	IMR90 p8
81.0	E1	2.87	HSP90AA1_1	59.0	IMR90 p8
81.5	E1	3.92	HSP90AA1_1	59.0	IMR90 p8
82.0	E1	4.03	HSP90AA1_1	59.0	IMR90 p8
82.5	E1	4.13	HSP90AA1_1	59.0	IMR90 p8
83.0	E1	3.61	HSP90AA1_1	59.0	IMR90 p8
83.5	E1	3.36	HSP90AA1_1	59.0	IMR90 p8
84.0	E1	3.24	HSP90AA1_1	59.0	IMR90 p8
84.5	E1	2.72	HSP90AA1_1	59.0	IMR90 p8
85.0	E1	2.47	HSP90AA1_1	59.0	IMR90 p8
85.5	E1	2.41	HSP90AA1_1	59.0	IMR90 p8
86.0	E1	2.41	HSP90AA1_1	59.0	IMR90 p8
86.5	E1	2.17	HSP90AA1_1	59.0	IMR90 p8
87.0	E1	2.07	HSP90AA1_1	59.0	IMR90 p8
87.5	E1	2.08	HSP90AA1_1	59.0	IMR90 p8
88.0	E1	2.2	HSP90AA1_1	59.0	IMR90 p8
88.5	E1	1.92	HSP90AA1_1	59.0	IMR90 p8
89.0	E1	1.86	HSP90AA1_1	59.0	IMR90 p8
89.5	E1	2.11	HSP90AA1_1	59.0	IMR90 p8
90.0	E1	2.12	HSP90AA1_1	59.0	IMR90 p8
90.5	E1	2.17	HSP90AA1_1	59.0	IMR90 p8
91.0	E1	2.22	HSP90AA1_1	59.0	IMR90 p8
91.5	E1	2.27	HSP90AA1_1	59.0	IMR90 p8
92.0	E1	2.26	HSP90AA1_1	59.0	IMR90 p8
92.5	E1	2.05	HSP90AA1_1	59.0	IMR90 p8
93.0	E1	1.33	HSP90AA1_1	59.0	IMR90 p8
93.5	E1	0.54	HSP90AA1_1	59.0	IMR90 p8
94.0	E1	0.07	HSP90AA1_1	59.0	IMR90 p8
94.5	E1	-1.02	HSP90AA1_1	59.0	IMR90 p8
95.0	E1	-0.87	HSP90AA1_1	59.0	IMR90 p8
55.0	F1	-11.73	HSP90AA1_1	57.0	IMR90 p8
55.5	F1	-25.41	HSP90AA1_1	57.0	IMR90 p8
56.0	F1	-23.46	HSP90AA1_1	57.0	IMR90 p8
56.5	F1	-23.46	HSP90AA1_1	57.0	IMR90 p8
57.0	F1	-23.46	HSP90AA1_1	57.0	IMR90 p8
57.5	F1	-24.59	HSP90AA1_1	57.0	IMR90 p8
58.0	F1	-17.66	HSP90AA1_1	57.0	IMR90 p8
58.5	F1	-3.53	HSP90AA1_1	57.0	IMR90 p8
59.0	F1	7.32	HSP90AA1_1	57.0	IMR90 p8
59.5	F1	15.86	HSP90AA1_1	57.0	IMR90 p8
60.0	F1	21.37	HSP90AA1_1	57.0	IMR90 p8
60.5	F1	25.21	HSP90AA1_1	57.0	IMR90 p8
61.0	F1	27.34	HSP90AA1_1	57.0	IMR90 p8
61.5	F1	27.66	HSP90AA1_1	57.0	IMR90 p8
62.0	F1	27.3	HSP90AA1_1	57.0	IMR90 p8
62.5	F1	26.75	HSP90AA1_1	57.0	IMR90 p8
63.0	F1	26.12	HSP90AA1_1	57.0	IMR90 p8
63.5	F1	26.14	HSP90AA1_1	57.0	IMR90 p8
64.0	F1	28.22	HSP90AA1_1	57.0	IMR90 p8
64.5	F1	32.16	HSP90AA1_1	57.0	IMR90 p8
65.0	F1	38.5	HSP90AA1_1	57.0	IMR90 p8
65.5	F1	46.79	HSP90AA1_1	57.0	IMR90 p8
66.0	F1	55.67	HSP90AA1_1	57.0	IMR90 p8
66.5	F1	63.86	HSP90AA1_1	57.0	IMR90 p8
67.0	F1	70.66	HSP90AA1_1	57.0	IMR90 p8
67.5	F1	75.0	HSP90AA1_1	57.0	IMR90 p8
68.0	F1	76.86	HSP90AA1_1	57.0	IMR90 p8
68.5	F1	77.4	HSP90AA1_1	57.0	IMR90 p8
69.0	F1	76.7	HSP90AA1_1	57.0	IMR90 p8
69.5	F1	75.43	HSP90AA1_1	57.0	IMR90 p8
70.0	F1	74.89	HSP90AA1_1	57.0	IMR90 p8
70.5	F1	75.14	HSP90AA1_1	57.0	IMR90 p8
71.0	F1	75.5	HSP90AA1_1	57.0	IMR90 p8
71.5	F1	76.02	HSP90AA1_1	57.0	IMR90 p8
72.0	F1	76.73	HSP90AA1_1	57.0	IMR90 p8
72.5	F1	77.29	HSP90AA1_1	57.0	IMR90 p8
73.0	F1	77.37	HSP90AA1_1	57.0	IMR90 p8
73.5	F1	77.5	HSP90AA1_1	57.0	IMR90 p8
74.0	F1	78.7	HSP90AA1_1	57.0	IMR90 p8
74.5	F1	80.6	HSP90AA1_1	57.0	IMR90 p8
75.0	F1	83.38	HSP90AA1_1	57.0	IMR90 p8
75.5	F1	105.6	HSP90AA1_1	57.0	IMR90 p8
76.0	F1	161.3	HSP90AA1_1	57.0	IMR90 p8
76.5	F1	228.1	HSP90AA1_1	57.0	IMR90 p8
77.0	F1	289.29	HSP90AA1_1	57.0	IMR90 p8
77.5	F1	345.0	HSP90AA1_1	57.0	IMR90 p8
78.0	F1	359.23	HSP90AA1_1	57.0	IMR90 p8
78.5	F1	302.97	HSP90AA1_1	57.0	IMR90 p8
79.0	F1	218.83	HSP90AA1_1	57.0	IMR90 p8
79.5	F1	140.95	HSP90AA1_1	57.0	IMR90 p8
80.0	F1	67.47	HSP90AA1_1	57.0	IMR90 p8
80.5	F1	16.21	HSP90AA1_1	57.0	IMR90 p8
81.0	F1	2.04	HSP90AA1_1	57.0	IMR90 p8
81.5	F1	3.81	HSP90AA1_1	57.0	IMR90 p8
82.0	F1	3.95	HSP90AA1_1	57.0	IMR90 p8
82.5	F1	3.96	HSP90AA1_1	57.0	IMR90 p8
83.0	F1	3.79	HSP90AA1_1	57.0	IMR90 p8
83.5	F1	3.38	HSP90AA1_1	57.0	IMR90 p8
84.0	F1	3.01	HSP90AA1_1	57.0	IMR90 p8
84.5	F1	3.26	HSP90AA1_1	57.0	IMR90 p8
85.0	F1	3.37	HSP90AA1_1	57.0	IMR90 p8
85.5	F1	3.47	HSP90AA1_1	57.0	IMR90 p8
86.0	F1	3.41	HSP90AA1_1	57.0	IMR90 p8
86.5	F1	2.97	HSP90AA1_1	57.0	IMR90 p8
87.0	F1	1.95	HSP90AA1_1	57.0	IMR90 p8
87.5	F1	1.21	HSP90AA1_1	57.0	IMR90 p8
88.0	F1	1.14	HSP90AA1_1	57.0	IMR90 p8
88.5	F1	1.38	HSP90AA1_1	57.0	IMR90 p8
89.0	F1	1.58	HSP90AA1_1	57.0	IMR90 p8
89.5	F1	2.12	HSP90AA1_1	57.0	IMR90 p8
90.0	F1	2.64	HSP90AA1_1	57.0	IMR90 p8
90.5	F1	2.06	HSP90AA1_1	57.0	IMR90 p8
91.0	F1	1.71	HSP90AA1_1	57.0	IMR90 p8
91.5	F1	1.86	HSP90AA1_1	57.0	IMR90 p8
92.0	F1	1.77	HSP90AA1_1	57.0	IMR90 p8
92.5	F1	1.68	HSP90AA1_1	57.0	IMR90 p8
93.0	F1	2.28	HSP90AA1_1	57.0	IMR90 p8
93.5	F1	1.92	HSP90AA1_1	57.0	IMR90 p8
94.0	F1	1.78	HSP90AA1_1	57.0	IMR90 p8
94.5	F1	0.64	HSP90AA1_1	57.0	IMR90 p8
95.0	F1	-0.47	HSP90AA1_1	57.0	IMR90 p8
55.0	G1	-2.49	HSP90AA1_1	55.7	IMR90 p8
55.5	G1	-5.38	HSP90AA1_1	55.7	IMR90 p8
56.0	G1	-4.97	HSP90AA1_1	55.7	IMR90 p8
56.5	G1	-4.97	HSP90AA1_1	55.7	IMR90 p8
57.0	G1	-4.97	HSP90AA1_1	55.7	IMR90 p8
57.5	G1	-5.73	HSP90AA1_1	55.7	IMR90 p8
58.0	G1	-0.98	HSP90AA1_1	55.7	IMR90 p8
58.5	G1	7.85	HSP90AA1_1	55.7	IMR90 p8
59.0	G1	12.8	HSP90AA1_1	55.7	IMR90 p8
59.5	G1	15.22	HSP90AA1_1	55.7	IMR90 p8
60.0	G1	16.54	HSP90AA1_1	55.7	IMR90 p8
60.5	G1	17.51	HSP90AA1_1	55.7	IMR90 p8
61.0	G1	18.62	HSP90AA1_1	55.7	IMR90 p8
61.5	G1	20.99	HSP90AA1_1	55.7	IMR90 p8
62.0	G1	24.87	HSP90AA1_1	55.7	IMR90 p8
62.5	G1	29.77	HSP90AA1_1	55.7	IMR90 p8
63.0	G1	36.16	HSP90AA1_1	55.7	IMR90 p8
63.5	G1	42.64	HSP90AA1_1	55.7	IMR90 p8
64.0	G1	48.28	HSP90AA1_1	55.7	IMR90 p8
64.5	G1	53.11	HSP90AA1_1	55.7	IMR90 p8
65.0	G1	56.71	HSP90AA1_1	55.7	IMR90 p8
65.5	G1	59.11	HSP90AA1_1	55.7	IMR90 p8
66.0	G1	60.58	HSP90AA1_1	55.7	IMR90 p8
66.5	G1	61.27	HSP90AA1_1	55.7	IMR90 p8
67.0	G1	61.8	HSP90AA1_1	55.7	IMR90 p8
67.5	G1	62.36	HSP90AA1_1	55.7	IMR90 p8
68.0	G1	61.55	HSP90AA1_1	55.7	IMR90 p8
68.5	G1	60.57	HSP90AA1_1	55.7	IMR90 p8
69.0	G1	60.37	HSP90AA1_1	55.7	IMR90 p8
69.5	G1	59.52	HSP90AA1_1	55.7	IMR90 p8
70.0	G1	58.26	HSP90AA1_1	55.7	IMR90 p8
70.5	G1	58.23	HSP90AA1_1	55.7	IMR90 p8
71.0	G1	58.57	HSP90AA1_1	55.7	IMR90 p8
71.5	G1	58.16	HSP90AA1_1	55.7	IMR90 p8
72.0	G1	58.08	HSP90AA1_1	55.7	IMR90 p8
72.5	G1	58.23	HSP90AA1_1	55.7	IMR90 p8
73.0	G1	58.13	HSP90AA1_1	55.7	IMR90 p8
73.5	G1	58.16	HSP90AA1_1	55.7	IMR90 p8
74.0	G1	58.74	HSP90AA1_1	55.7	IMR90 p8
74.5	G1	59.55	HSP90AA1_1	55.7	IMR90 p8
75.0	G1	60.75	HSP90AA1_1	55.7	IMR90 p8
75.5	G1	73.87	HSP90AA1_1	55.7	IMR90 p8
76.0	G1	109.75	HSP90AA1_1	55.7	IMR90 p8
76.5	G1	154.61	HSP90AA1_1	55.7	IMR90 p8
77.0	G1	195.89	HSP90AA1_1	55.7	IMR90 p8
77.5	G1	234.26	HSP90AA1_1	55.7	IMR90 p8
78.0	G1	246.65	HSP90AA1_1	55.7	IMR90 p8
78.5	G1	210.57	HSP90AA1_1	55.7	IMR90 p8
79.0	G1	153.27	HSP90AA1_1	55.7	IMR90 p8
79.5	G1	100.3	HSP90AA1_1	55.7	IMR90 p8
80.0	G1	50.04	HSP90AA1_1	55.7	IMR90 p8
80.5	G1	13.75	HSP90AA1_1	55.7	IMR90 p8
81.0	G1	2.88	HSP90AA1_1	55.7	IMR90 p8
81.5	G1	4.0	HSP90AA1_1	55.7	IMR90 p8
82.0	G1	4.08	HSP90AA1_1	55.7	IMR90 p8
82.5	G1	3.67	HSP90AA1_1	55.7	IMR90 p8
83.0	G1	2.98	HSP90AA1_1	55.7	IMR90 p8
83.5	G1	2.49	HSP90AA1_1	55.7	IMR90 p8
84.0	G1	1.99	HSP90AA1_1	55.7	IMR90 p8
84.5	G1	1.87	HSP90AA1_1	55.7	IMR90 p8
85.0	G1	2.26	HSP90AA1_1	55.7	IMR90 p8
85.5	G1	2.88	HSP90AA1_1	55.7	IMR90 p8
86.0	G1	3.03	HSP90AA1_1	55.7	IMR90 p8
86.5	G1	2.96	HSP90AA1_1	55.7	IMR90 p8
87.0	G1	2.85	HSP90AA1_1	55.7	IMR90 p8
87.5	G1	2.52	HSP90AA1_1	55.7	IMR90 p8
88.0	G1	2.04	HSP90AA1_1	55.7	IMR90 p8
88.5	G1	2.32	HSP90AA1_1	55.7	IMR90 p8
89.0	G1	2.82	HSP90AA1_1	55.7	IMR90 p8
89.5	G1	2.52	HSP90AA1_1	55.7	IMR90 p8
90.0	G1	2.29	HSP90AA1_1	55.7	IMR90 p8
90.5	G1	2.46	HSP90AA1_1	55.7	IMR90 p8
91.0	G1	2.36	HSP90AA1_1	55.7	IMR90 p8
91.5	G1	2.24	HSP90AA1_1	55.7	IMR90 p8
92.0	G1	2.43	HSP90AA1_1	55.7	IMR90 p8
92.5	G1	2.53	HSP90AA1_1	55.7	IMR90 p8
93.0	G1	2.28	HSP90AA1_1	55.7	IMR90 p8
93.5	G1	1.52	HSP90AA1_1	55.7	IMR90 p8
94.0	G1	1.19	HSP90AA1_1	55.7	IMR90 p8
94.5	G1	0.34	HSP90AA1_1	55.7	IMR90 p8
95.0	G1	-0.23	HSP90AA1_1	55.7	IMR90 p8
55.0	H1	3.72	HSP90AA1_1	55.0	IMR90 p8
55.5	H1	8.06	HSP90AA1_1	55.0	IMR90 p8
56.0	H1	7.44	HSP90AA1_1	55.0	IMR90 p8
56.5	H1	7.44	HSP90AA1_1	55.0	IMR90 p8
57.0	H1	7.44	HSP90AA1_1	55.0	IMR90 p8
57.5	H1	6.88	HSP90AA1_1	55.0	IMR90 p8
58.0	H1	10.6	HSP90AA1_1	55.0	IMR90 p8
58.5	H1	15.84	HSP90AA1_1	55.0	IMR90 p8
59.0	H1	17.09	HSP90AA1_1	55.0	IMR90 p8
59.5	H1	17.72	HSP90AA1_1	55.0	IMR90 p8
60.0	H1	17.37	HSP90AA1_1	55.0	IMR90 p8
60.5	H1	16.32	HSP90AA1_1	55.0	IMR90 p8
61.0	H1	16.22	HSP90AA1_1	55.0	IMR90 p8
61.5	H1	17.27	HSP90AA1_1	55.0	IMR90 p8
62.0	H1	18.5	HSP90AA1_1	55.0	IMR90 p8
62.5	H1	20.84	HSP90AA1_1	55.0	IMR90 p8
63.0	H1	24.47	HSP90AA1_1	55.0	IMR90 p8
63.5	H1	28.59	HSP90AA1_1	55.0	IMR90 p8
64.0	H1	33.31	HSP90AA1_1	55.0	IMR90 p8
64.5	H1	38.8	HSP90AA1_1	55.0	IMR90 p8
65.0	H1	43.51	HSP90AA1_1	55.0	IMR90 p8
65.5	H1	46.5	HSP90AA1_1	55.0	IMR90 p8
66.0	H1	48.79	HSP90AA1_1	55.0	IMR90 p8
66.5	H1	49.83	HSP90AA1_1	55.0	IMR90 p8
67.0	H1	49.61	HSP90AA1_1	55.0	IMR90 p8
67.5	H1	49.38	HSP90AA1_1	55.0	IMR90 p8
68.0	H1	49.56	HSP90AA1_1	55.0	IMR90 p8
68.5	H1	49.41	HSP90AA1_1	55.0	IMR90 p8
69.0	H1	49.23	HSP90AA1_1	55.0	IMR90 p8
69.5	H1	49.13	HSP90AA1_1	55.0	IMR90 p8
70.0	H1	48.93	HSP90AA1_1	55.0	IMR90 p8
70.5	H1	48.6	HSP90AA1_1	55.0	IMR90 p8
71.0	H1	47.86	HSP90AA1_1	55.0	IMR90 p8
71.5	H1	47.26	HSP90AA1_1	55.0	IMR90 p8
72.0	H1	46.61	HSP90AA1_1	55.0	IMR90 p8
72.5	H1	45.67	HSP90AA1_1	55.0	IMR90 p8
73.0	H1	44.99	HSP90AA1_1	55.0	IMR90 p8
73.5	H1	44.83	HSP90AA1_1	55.0	IMR90 p8
74.0	H1	44.93	HSP90AA1_1	55.0	IMR90 p8
74.5	H1	45.6	HSP90AA1_1	55.0	IMR90 p8
75.0	H1	47.07	HSP90AA1_1	55.0	IMR90 p8
75.5	H1	54.12	HSP90AA1_1	55.0	IMR90 p8
76.0	H1	79.25	HSP90AA1_1	55.0	IMR90 p8
76.5	H1	115.45	HSP90AA1_1	55.0	IMR90 p8
77.0	H1	148.9	HSP90AA1_1	55.0	IMR90 p8
77.5	H1	179.74	HSP90AA1_1	55.0	IMR90 p8
78.0	H1	197.42	HSP90AA1_1	55.0	IMR90 p8
78.5	H1	177.19	HSP90AA1_1	55.0	IMR90 p8
79.0	H1	132.33	HSP90AA1_1	55.0	IMR90 p8
79.5	H1	89.91	HSP90AA1_1	55.0	IMR90 p8
80.0	H1	49.43	HSP90AA1_1	55.0	IMR90 p8
80.5	H1	16.43	HSP90AA1_1	55.0	IMR90 p8
81.0	H1	3.16	HSP90AA1_1	55.0	IMR90 p8
81.5	H1	3.04	HSP90AA1_1	55.0	IMR90 p8
82.0	H1	3.15	HSP90AA1_1	55.0	IMR90 p8
82.5	H1	3.42	HSP90AA1_1	55.0	IMR90 p8
83.0	H1	3.32	HSP90AA1_1	55.0	IMR90 p8
83.5	H1	3.11	HSP90AA1_1	55.0	IMR90 p8
84.0	H1	3.31	HSP90AA1_1	55.0	IMR90 p8
84.5	H1	2.75	HSP90AA1_1	55.0	IMR90 p8
85.0	H1	2.23	HSP90AA1_1	55.0	IMR90 p8
85.5	H1	2.57	HSP90AA1_1	55.0	IMR90 p8
86.0	H1	2.72	HSP90AA1_1	55.0	IMR90 p8
86.5	H1	2.43	HSP90AA1_1	55.0	IMR90 p8
87.0	H1	2.63	HSP90AA1_1	55.0	IMR90 p8
87.5	H1	2.85	HSP90AA1_1	55.0	IMR90 p8
88.0	H1	2.04	HSP90AA1_1	55.0	IMR90 p8
88.5	H1	1.75	HSP90AA1_1	55.0	IMR90 p8
89.0	H1	1.97	HSP90AA1_1	55.0	IMR90 p8
89.5	H1	2.05	HSP90AA1_1	55.0	IMR90 p8
90.0	H1	2.1	HSP90AA1_1	55.0	IMR90 p8
90.5	H1	2.36	HSP90AA1_1	55.0	IMR90 p8
91.0	H1	2.48	HSP90AA1_1	55.0	IMR90 p8
91.5	H1	2.01	HSP90AA1_1	55.0	IMR90 p8
92.0	H1	1.37	HSP90AA1_1	55.0	IMR90 p8
92.5	H1	0.93	HSP90AA1_1	55.0	IMR90 p8
93.0	H1	0.47	HSP90AA1_1	55.0	IMR90 p8
93.5	H1	0.55	HSP90AA1_1	55.0	IMR90 p8
94.0	H1	0.71	HSP90AA1_1	55.0	IMR90 p8
94.5	H1	2.21	HSP90AA1_1	55.0	IMR90 p8
95.0	H1	1.75	HSP90AA1_1	55.0	IMR90 p8
