# Supplementary material for: Primer PICKR: literature-mined scoring platform for robust RT–qPCR primers
Source: Nat Commun. 2026 May 28;17:6938. doi: 10.1038/s41467-026-73648-2 (PMC13388996; doi:10.1038/s41467-026-73648-2)
Supplement: Supplementary file 11 — Source Data [file 41467_2026_73648_MOESM11_ESM.zip › Suppl_Fig_S5/melting_curve_data_ITGB1_1.csv]

Temperature	Well	Derivative	Target	melt temp	Replicate
55.0	A11	-1.03133038329418	ITGB1_1	65.0	IMR90p8
55.5	A11	-2.23454916380445	ITGB1_1	65.0	IMR90p8
56.0	A11	-2.06266076658869	ITGB1_1	65.0	IMR90p8
56.5	A11	-2.06266076658335	ITGB1_1	65.0	IMR90p8
57.0	A11	-2.06266076662928	ITGB1_1	65.0	IMR90p8
57.5	A11	-2.37043893238285	ITGB1_1	65.0	IMR90p8
58.0	A11	-0.728170478052448	ITGB1_1	65.0	IMR90p8
58.5	A11	4.24728216272229	ITGB1_1	65.0	IMR90p8
59.0	A11	12.6309134399983	ITGB1_1	65.0	IMR90p8
59.5	A11	19.018460547721	ITGB1_1	65.0	IMR90p8
60.0	A11	20.4752746909086	ITGB1_1	65.0	IMR90p8
60.5	A11	24.8377980781796	ITGB1_1	65.0	IMR90p8
61.0	A11	31.5748173002502	ITGB1_1	65.0	IMR90p8
61.5	A11	35.7835412293131	ITGB1_1	65.0	IMR90p8
62.0	A11	39.4149332577471	ITGB1_1	65.0	IMR90p8
62.5	A11	43.7092464490311	ITGB1_1	65.0	IMR90p8
63.0	A11	47.1275119032435	ITGB1_1	65.0	IMR90p8
63.5	A11	48.8951989317527	ITGB1_1	65.0	IMR90p8
64.0	A11	52.9153708631164	ITGB1_1	65.0	IMR90p8
64.5	A11	60.8475908467542	ITGB1_1	65.0	IMR90p8
65.0	A11	70.4468825525961	ITGB1_1	65.0	IMR90p8
65.5	A11	81.6323910506421	ITGB1_1	65.0	IMR90p8
66.0	A11	94.2447087903072	ITGB1_1	65.0	IMR90p8
66.5	A11	104.646352737822	ITGB1_1	65.0	IMR90p8
67.0	A11	112.726454271215	ITGB1_1	65.0	IMR90p8
67.5	A11	120.682721410372	ITGB1_1	65.0	IMR90p8
68.0	A11	124.575680672076	ITGB1_1	65.0	IMR90p8
68.5	A11	125.982267570441	ITGB1_1	65.0	IMR90p8
69.0	A11	128.359547463914	ITGB1_1	65.0	IMR90p8
69.5	A11	129.335916011189	ITGB1_1	65.0	IMR90p8
70.0	A11	128.670284053842	ITGB1_1	65.0	IMR90p8
70.5	A11	130.534156616685	ITGB1_1	65.0	IMR90p8
71.0	A11	135.128373765236	ITGB1_1	65.0	IMR90p8
71.5	A11	141.047150204657	ITGB1_1	65.0	IMR90p8
72.0	A11	151.487490302085	ITGB1_1	65.0	IMR90p8
72.5	A11	170.242280421998	ITGB1_1	65.0	IMR90p8
73.0	A11	203.712597023233	ITGB1_1	65.0	IMR90p8
73.5	A11	264.926447742581	ITGB1_1	65.0	IMR90p8
74.0	A11	359.035944049327	ITGB1_1	65.0	IMR90p8
74.5	A11	468.579743221112	ITGB1_1	65.0	IMR90p8
75.0	A11	565.384418708744	ITGB1_1	65.0	IMR90p8
75.5	A11	624.641485917679	ITGB1_1	65.0	IMR90p8
76.0	A11	617.564897300584	ITGB1_1	65.0	IMR90p8
76.5	A11	531.591003835175	ITGB1_1	65.0	IMR90p8
77.0	A11	396.22427596435	ITGB1_1	65.0	IMR90p8
77.5	A11	255.712813493235	ITGB1_1	65.0	IMR90p8
78.0	A11	136.460210507986	ITGB1_1	65.0	IMR90p8
78.5	A11	53.4937111897177	ITGB1_1	65.0	IMR90p8
79.0	A11	13.752562073987	ITGB1_1	65.0	IMR90p8
79.5	A11	4.03682831970019	ITGB1_1	65.0	IMR90p8
80.0	A11	4.13555292278596	ITGB1_1	65.0	IMR90p8
80.5	A11	4.5206165819763	ITGB1_1	65.0	IMR90p8
81.0	A11	4.84356025701624	ITGB1_1	65.0	IMR90p8
81.5	A11	5.12418321130093	ITGB1_1	65.0	IMR90p8
82.0	A11	5.43367820212649	ITGB1_1	65.0	IMR90p8
82.5	A11	5.36184590570173	ITGB1_1	65.0	IMR90p8
83.0	A11	5.15934976445061	ITGB1_1	65.0	IMR90p8
83.5	A11	4.8974064396661	ITGB1_1	65.0	IMR90p8
84.0	A11	4.73741971367275	ITGB1_1	65.0	IMR90p8
84.5	A11	3.68057327524519	ITGB1_1	65.0	IMR90p8
85.0	A11	2.39480728390049	ITGB1_1	65.0	IMR90p8
85.5	A11	1.56735385304518	ITGB1_1	65.0	IMR90p8
86.0	A11	1.13633002866385	ITGB1_1	65.0	IMR90p8
86.5	A11	1.09878176133969	ITGB1_1	65.0	IMR90p8
87.0	A11	1.28542659348085	ITGB1_1	65.0	IMR90p8
87.5	A11	1.82022416263266	ITGB1_1	65.0	IMR90p8
88.0	A11	2.264357339181	ITGB1_1	65.0	IMR90p8
88.5	A11	2.45842573922812	ITGB1_1	65.0	IMR90p8
89.0	A11	2.25588680293748	ITGB1_1	65.0	IMR90p8
89.5	A11	2.77376050185478	ITGB1_1	65.0	IMR90p8
90.0	A11	3.00259910066268	ITGB1_1	65.0	IMR90p8
90.5	A11	2.48608078424741	ITGB1_1	65.0	IMR90p8
91.0	A11	2.27753909893659	ITGB1_1	65.0	IMR90p8
91.5	A11	2.50524430558551	ITGB1_1	65.0	IMR90p8
92.0	A11	1.93232145149386	ITGB1_1	65.0	IMR90p8
92.5	A11	1.81195470736924	ITGB1_1	65.0	IMR90p8
93.0	A11	2.56143439169466	ITGB1_1	65.0	IMR90p8
93.5	A11	2.93079795672975	ITGB1_1	65.0	IMR90p8
94.0	A11	3.19105670670973	ITGB1_1	65.0	IMR90p8
94.5	A11	3.89579031993202	ITGB1_1	65.0	IMR90p8
95.0	A11	1.90926522568628	ITGB1_1	65.0	IMR90p8
55.0	B11	-1.61355738549094	ITGB1_1	64.5	IMR90p8
55.5	B11	-3.49604100189663	ITGB1_1	64.5	IMR90p8
56.0	B11	-3.22711477098051	ITGB1_1	64.5	IMR90p8
56.5	B11	-3.2271147709921	ITGB1_1	64.5	IMR90p8
57.0	B11	-3.22711477091275	ITGB1_1	64.5	IMR90p8
57.5	B11	-3.60177424413973	ITGB1_1	64.5	IMR90p8
58.0	B11	-1.3314151387533	ITGB1_1	64.5	IMR90p8
58.5	B11	3.3645802795503	ITGB1_1	64.5	IMR90p8
59.0	B11	7.82913807459636	ITGB1_1	64.5	IMR90p8
59.5	B11	12.5035498930779	ITGB1_1	64.5	IMR90p8
60.0	B11	16.711603662634	ITGB1_1	64.5	IMR90p8
60.5	B11	20.7989135720753	ITGB1_1	64.5	IMR90p8
61.0	B11	25.4736345651114	ITGB1_1	64.5	IMR90p8
61.5	B11	29.6663164969386	ITGB1_1	64.5	IMR90p8
62.0	B11	33.5820015835188	ITGB1_1	64.5	IMR90p8
62.5	B11	37.3048913432156	ITGB1_1	64.5	IMR90p8
63.0	B11	40.4618549930194	ITGB1_1	64.5	IMR90p8
63.5	B11	44.6085407905213	ITGB1_1	64.5	IMR90p8
64.0	B11	51.3356030930375	ITGB1_1	64.5	IMR90p8
64.5	B11	60.5392407073499	ITGB1_1	64.5	IMR90p8
65.0	B11	72.1362333576299	ITGB1_1	64.5	IMR90p8
65.5	B11	86.2912020924495	ITGB1_1	64.5	IMR90p8
66.0	B11	100.219393066201	ITGB1_1	64.5	IMR90p8
66.5	B11	112.277006024632	ITGB1_1	64.5	IMR90p8
67.0	B11	121.651820302355	ITGB1_1	64.5	IMR90p8
67.5	B11	127.803223672606	ITGB1_1	64.5	IMR90p8
68.0	B11	131.31141848122	ITGB1_1	64.5	IMR90p8
68.5	B11	132.958910234438	ITGB1_1	64.5	IMR90p8
69.0	B11	133.279047400961	ITGB1_1	64.5	IMR90p8
69.5	B11	133.62990131549	ITGB1_1	64.5	IMR90p8
70.0	B11	135.116587077875	ITGB1_1	64.5	IMR90p8
70.5	B11	137.50081356375	ITGB1_1	64.5	IMR90p8
71.0	B11	141.904077344307	ITGB1_1	64.5	IMR90p8
71.5	B11	150.00112303378	ITGB1_1	64.5	IMR90p8
72.0	B11	163.183911108891	ITGB1_1	64.5	IMR90p8
72.5	B11	185.029545717653	ITGB1_1	64.5	IMR90p8
73.0	B11	225.001906940675	ITGB1_1	64.5	IMR90p8
73.5	B11	297.234215513373	ITGB1_1	64.5	IMR90p8
74.0	B11	401.529459814003	ITGB1_1	64.5	IMR90p8
74.5	B11	515.815706101102	ITGB1_1	64.5	IMR90p8
75.0	B11	612.826600318064	ITGB1_1	64.5	IMR90p8
75.5	B11	665.062780694446	ITGB1_1	64.5	IMR90p8
76.0	B11	641.380767475045	ITGB1_1	64.5	IMR90p8
76.5	B11	538.113339188516	ITGB1_1	64.5	IMR90p8
77.0	B11	392.750490482549	ITGB1_1	64.5	IMR90p8
77.5	B11	246.87323812213	ITGB1_1	64.5	IMR90p8
78.0	B11	126.295132306927	ITGB1_1	64.5	IMR90p8
78.5	B11	47.9661530678449	ITGB1_1	64.5	IMR90p8
79.0	B11	13.081450339715	ITGB1_1	64.5	IMR90p8
79.5	B11	4.32478185082965	ITGB1_1	64.5	IMR90p8
80.0	B11	4.54013214553322	ITGB1_1	64.5	IMR90p8
80.5	B11	5.18828124534679	ITGB1_1	64.5	IMR90p8
81.0	B11	4.48283975156431	ITGB1_1	64.5	IMR90p8
81.5	B11	4.39735364193109	ITGB1_1	64.5	IMR90p8
82.0	B11	5.19859654721165	ITGB1_1	64.5	IMR90p8
82.5	B11	5.1061887797033	ITGB1_1	64.5	IMR90p8
83.0	B11	4.6059418611348	ITGB1_1	64.5	IMR90p8
83.5	B11	4.70190737882126	ITGB1_1	64.5	IMR90p8
84.0	B11	4.59936442031943	ITGB1_1	64.5	IMR90p8
84.5	B11	3.87521726087982	ITGB1_1	64.5	IMR90p8
85.0	B11	3.08646701532996	ITGB1_1	64.5	IMR90p8
85.5	B11	2.33113330377626	ITGB1_1	64.5	IMR90p8
86.0	B11	2.04906368489219	ITGB1_1	64.5	IMR90p8
86.5	B11	1.82567733354108	ITGB1_1	64.5	IMR90p8
87.0	B11	1.97957431204509	ITGB1_1	64.5	IMR90p8
87.5	B11	2.3967558146104	ITGB1_1	64.5	IMR90p8
88.0	B11	2.69982831296204	ITGB1_1	64.5	IMR90p8
88.5	B11	2.8909428659457	ITGB1_1	64.5	IMR90p8
89.0	B11	3.39022941712796	ITGB1_1	64.5	IMR90p8
89.5	B11	3.10132621724637	ITGB1_1	64.5	IMR90p8
90.0	B11	2.41987938801844	ITGB1_1	64.5	IMR90p8
90.5	B11	2.59349014638536	ITGB1_1	64.5	IMR90p8
91.0	B11	2.4989837651496	ITGB1_1	64.5	IMR90p8
91.5	B11	1.94829610526943	ITGB1_1	64.5	IMR90p8
92.0	B11	2.15643370859465	ITGB1_1	64.5	IMR90p8
92.5	B11	2.9365926975222	ITGB1_1	64.5	IMR90p8
93.0	B11	2.4886549296416	ITGB1_1	64.5	IMR90p8
93.5	B11	2.5399146218013	ITGB1_1	64.5	IMR90p8
94.0	B11	2.90975517320771	ITGB1_1	64.5	IMR90p8
94.5	B11	3.90944735023663	ITGB1_1	64.5	IMR90p8
95.0	B11	2.2324678446937	ITGB1_1	64.5	IMR90p8
55.0	C11	2.17806147417036	ITGB1_1	63.3	IMR90p8
55.5	C11	4.71913319403393	ITGB1_1	63.3	IMR90p8
56.0	C11	4.35612294833732	ITGB1_1	63.3	IMR90p8
56.5	C11	4.35612294832447	ITGB1_1	63.3	IMR90p8
57.0	C11	4.35612294843975	ITGB1_1	63.3	IMR90p8
57.5	C11	3.75974802512826	ITGB1_1	63.3	IMR90p8
58.0	C11	7.34508565651504	ITGB1_1	63.3	IMR90p8
58.5	C11	15.3846340667484	ITGB1_1	63.3	IMR90p8
59.0	C11	20.5064263173215	ITGB1_1	63.3	IMR90p8
59.5	C11	23.135381098554	ITGB1_1	63.3	IMR90p8
60.0	C11	25.7592215279493	ITGB1_1	63.3	IMR90p8
60.5	C11	27.2474274982259	ITGB1_1	63.3	IMR90p8
61.0	C11	28.2743104025524	ITGB1_1	63.3	IMR90p8
61.5	C11	29.8141289553785	ITGB1_1	63.3	IMR90p8
62.0	C11	31.2037668764336	ITGB1_1	63.3	IMR90p8
62.5	C11	33.8399030814585	ITGB1_1	63.3	IMR90p8
63.0	C11	38.0481588010675	ITGB1_1	63.3	IMR90p8
63.5	C11	41.0375922532527	ITGB1_1	63.3	IMR90p8
64.0	C11	45.5256949664346	ITGB1_1	63.3	IMR90p8
64.5	C11	53.7348436820157	ITGB1_1	63.3	IMR90p8
65.0	C11	63.0839787030197	ITGB1_1	63.3	IMR90p8
65.5	C11	73.9891007683339	ITGB1_1	63.3	IMR90p8
66.0	C11	88.9898882013604	ITGB1_1	63.3	IMR90p8
66.5	C11	103.919944578765	ITGB1_1	63.3	IMR90p8
67.0	C11	114.811273485001	ITGB1_1	63.3	IMR90p8
67.5	C11	124.151830792565	ITGB1_1	63.3	IMR90p8
68.0	C11	130.710560551009	ITGB1_1	63.3	IMR90p8
68.5	C11	132.433486391607	ITGB1_1	63.3	IMR90p8
69.0	C11	132.868349460668	ITGB1_1	63.3	IMR90p8
69.5	C11	134.387271324055	ITGB1_1	63.3	IMR90p8
70.0	C11	134.274285815429	ITGB1_1	63.3	IMR90p8
70.5	C11	135.156681442652	ITGB1_1	63.3	IMR90p8
71.0	C11	140.568704452176	ITGB1_1	63.3	IMR90p8
71.5	C11	149.458169202966	ITGB1_1	63.3	IMR90p8
72.0	C11	162.962195723836	ITGB1_1	63.3	IMR90p8
72.5	C11	186.627587734595	ITGB1_1	63.3	IMR90p8
73.0	C11	230.057257293663	ITGB1_1	63.3	IMR90p8
73.5	C11	305.566763818561	ITGB1_1	63.3	IMR90p8
74.0	C11	413.473973577131	ITGB1_1	63.3	IMR90p8
74.5	C11	534.648668422915	ITGB1_1	63.3	IMR90p8
75.0	C11	640.589725122711	ITGB1_1	63.3	IMR90p8
75.5	C11	699.027999581851	ITGB1_1	63.3	IMR90p8
76.0	C11	679.394710171452	ITGB1_1	63.3	IMR90p8
76.5	C11	577.697448265109	ITGB1_1	63.3	IMR90p8
77.0	C11	427.515847223463	ITGB1_1	63.3	IMR90p8
77.5	C11	272.934146166314	ITGB1_1	63.3	IMR90p8
78.0	C11	143.905531591158	ITGB1_1	63.3	IMR90p8
78.5	C11	57.5382834909886	ITGB1_1	63.3	IMR90p8
79.0	C11	17.2173921847549	ITGB1_1	63.3	IMR90p8
79.5	C11	6.51786071154072	ITGB1_1	63.3	IMR90p8
80.0	C11	5.61872896770967	ITGB1_1	63.3	IMR90p8
80.5	C11	5.80076968346788	ITGB1_1	63.3	IMR90p8
81.0	C11	5.72516525037292	ITGB1_1	63.3	IMR90p8
81.5	C11	5.37497631786817	ITGB1_1	63.3	IMR90p8
82.0	C11	4.93382451663871	ITGB1_1	63.3	IMR90p8
82.5	C11	4.41351383496152	ITGB1_1	63.3	IMR90p8
83.0	C11	4.08811553015488	ITGB1_1	63.3	IMR90p8
83.5	C11	4.23315962547889	ITGB1_1	63.3	IMR90p8
84.0	C11	3.82822559484259	ITGB1_1	63.3	IMR90p8
84.5	C11	3.53072643268689	ITGB1_1	63.3	IMR90p8
85.0	C11	3.53195560245814	ITGB1_1	63.3	IMR90p8
85.5	C11	2.97490362807832	ITGB1_1	63.3	IMR90p8
86.0	C11	2.45303239266985	ITGB1_1	63.3	IMR90p8
86.5	C11	2.58746280591151	ITGB1_1	63.3	IMR90p8
87.0	C11	2.75245749301752	ITGB1_1	63.3	IMR90p8
87.5	C11	2.81108407462864	ITGB1_1	63.3	IMR90p8
88.0	C11	3.30817528137908	ITGB1_1	63.3	IMR90p8
88.5	C11	3.27884876344956	ITGB1_1	63.3	IMR90p8
89.0	C11	3.2741886795917	ITGB1_1	63.3	IMR90p8
89.5	C11	3.25188557906858	ITGB1_1	63.3	IMR90p8
90.0	C11	3.04416061573124	ITGB1_1	63.3	IMR90p8
90.5	C11	2.82602349422177	ITGB1_1	63.3	IMR90p8
91.0	C11	2.54842415654952	ITGB1_1	63.3	IMR90p8
91.5	C11	2.24518783583278	ITGB1_1	63.3	IMR90p8
92.0	C11	2.46144438660139	ITGB1_1	63.3	IMR90p8
92.5	C11	2.32522052258776	ITGB1_1	63.3	IMR90p8
93.0	C11	1.8932965356197	ITGB1_1	63.3	IMR90p8
93.5	C11	0.881382505568922	ITGB1_1	63.3	IMR90p8
94.0	C11	0.129764086609839	ITGB1_1	63.3	IMR90p8
94.5	C11	-2.87255875456071	ITGB1_1	63.3	IMR90p8
95.0	C11	-2.78442778033991	ITGB1_1	63.3	IMR90p8
55.0	D11	3.76371304423685	ITGB1_1	61.4	IMR90p8
55.5	D11	8.15471159584547	ITGB1_1	61.4	IMR90p8
56.0	D11	7.52742608847188	ITGB1_1	61.4	IMR90p8
56.5	D11	7.52742608848519	ITGB1_1	61.4	IMR90p8
57.0	D11	7.5274260883873	ITGB1_1	61.4	IMR90p8
57.5	D11	7.02993228562104	ITGB1_1	61.4	IMR90p8
58.0	D11	10.1227470844134	ITGB1_1	61.4	IMR90p8
58.5	D11	15.795013441399	ITGB1_1	61.4	IMR90p8
59.0	D11	21.2539552831354	ITGB1_1	61.4	IMR90p8
59.5	D11	27.934893383245	ITGB1_1	61.4	IMR90p8
60.0	D11	33.7703676330792	ITGB1_1	61.4	IMR90p8
60.5	D11	38.8492789335928	ITGB1_1	61.4	IMR90p8
61.0	D11	44.3570853730478	ITGB1_1	61.4	IMR90p8
61.5	D11	48.6250496854537	ITGB1_1	61.4	IMR90p8
62.0	D11	52.2360861382443	ITGB1_1	61.4	IMR90p8
62.5	D11	56.4225325572399	ITGB1_1	61.4	IMR90p8
63.0	D11	60.0973641062399	ITGB1_1	61.4	IMR90p8
63.5	D11	63.7244493097583	ITGB1_1	61.4	IMR90p8
64.0	D11	68.4331729443296	ITGB1_1	61.4	IMR90p8
64.5	D11	73.1839720262448	ITGB1_1	61.4	IMR90p8
65.0	D11	76.9734334585379	ITGB1_1	61.4	IMR90p8
65.5	D11	80.7263054343424	ITGB1_1	61.4	IMR90p8
66.0	D11	84.4024477914685	ITGB1_1	61.4	IMR90p8
66.5	D11	87.5951059433655	ITGB1_1	61.4	IMR90p8
67.0	D11	90.4094891858969	ITGB1_1	61.4	IMR90p8
67.5	D11	94.2537742015927	ITGB1_1	61.4	IMR90p8
68.0	D11	98.8400931861133	ITGB1_1	61.4	IMR90p8
68.5	D11	103.625134105787	ITGB1_1	61.4	IMR90p8
69.0	D11	108.55101333846	ITGB1_1	61.4	IMR90p8
69.5	D11	113.701150993996	ITGB1_1	61.4	IMR90p8
70.0	D11	118.268309333261	ITGB1_1	61.4	IMR90p8
70.5	D11	122.21206641264	ITGB1_1	61.4	IMR90p8
71.0	D11	126.546058615055	ITGB1_1	61.4	IMR90p8
71.5	D11	132.998373976968	ITGB1_1	61.4	IMR90p8
72.0	D11	143.523751839494	ITGB1_1	61.4	IMR90p8
72.5	D11	161.209524785884	ITGB1_1	61.4	IMR90p8
73.0	D11	194.091118296882	ITGB1_1	61.4	IMR90p8
73.5	D11	253.352661788625	ITGB1_1	61.4	IMR90p8
74.0	D11	340.125449674719	ITGB1_1	61.4	IMR90p8
74.5	D11	437.567723390916	ITGB1_1	61.4	IMR90p8
75.0	D11	522.901773656672	ITGB1_1	61.4	IMR90p8
75.5	D11	572.088771299537	ITGB1_1	61.4	IMR90p8
76.0	D11	559.048184161117	ITGB1_1	61.4	IMR90p8
76.5	D11	477.428784029139	ITGB1_1	61.4	IMR90p8
77.0	D11	354.999176778952	ITGB1_1	61.4	IMR90p8
77.5	D11	228.20163153612	ITGB1_1	61.4	IMR90p8
78.0	D11	120.8417100502	ITGB1_1	61.4	IMR90p8
78.5	D11	47.6988637974017	ITGB1_1	61.4	IMR90p8
79.0	D11	12.9753172015622	ITGB1_1	61.4	IMR90p8
79.5	D11	4.14359760931887	ITGB1_1	61.4	IMR90p8
80.0	D11	3.85359754989508	ITGB1_1	61.4	IMR90p8
80.5	D11	4.27786536052935	ITGB1_1	61.4	IMR90p8
81.0	D11	4.91177553749384	ITGB1_1	61.4	IMR90p8
81.5	D11	5.11037575835178	ITGB1_1	61.4	IMR90p8
82.0	D11	4.23642053689758	ITGB1_1	61.4	IMR90p8
82.5	D11	3.43461396376819	ITGB1_1	61.4	IMR90p8
83.0	D11	3.22138679308733	ITGB1_1	61.4	IMR90p8
83.5	D11	3.10091227316337	ITGB1_1	61.4	IMR90p8
84.0	D11	3.22019094701869	ITGB1_1	61.4	IMR90p8
84.5	D11	3.76325243376795	ITGB1_1	61.4	IMR90p8
85.0	D11	4.36683315943742	ITGB1_1	61.4	IMR90p8
85.5	D11	4.27870123929182	ITGB1_1	61.4	IMR90p8
86.0	D11	3.72599226620372	ITGB1_1	61.4	IMR90p8
86.5	D11	3.16777274359771	ITGB1_1	61.4	IMR90p8
87.0	D11	2.63237228539566	ITGB1_1	61.4	IMR90p8
87.5	D11	1.82156729096113	ITGB1_1	61.4	IMR90p8
88.0	D11	1.52243737802524	ITGB1_1	61.4	IMR90p8
88.5	D11	1.55797259497893	ITGB1_1	61.4	IMR90p8
89.0	D11	1.57543521789836	ITGB1_1	61.4	IMR90p8
89.5	D11	1.81766032554998	ITGB1_1	61.4	IMR90p8
90.0	D11	2.23520510663951	ITGB1_1	61.4	IMR90p8
90.5	D11	2.14304091180696	ITGB1_1	61.4	IMR90p8
91.0	D11	2.1109372046626	ITGB1_1	61.4	IMR90p8
91.5	D11	2.02667323112792	ITGB1_1	61.4	IMR90p8
92.0	D11	1.7544278955358	ITGB1_1	61.4	IMR90p8
92.5	D11	1.63781896480197	ITGB1_1	61.4	IMR90p8
93.0	D11	1.48691937780796	ITGB1_1	61.4	IMR90p8
93.5	D11	1.28771901525624	ITGB1_1	61.4	IMR90p8
94.0	D11	1.01991184623392	ITGB1_1	61.4	IMR90p8
94.5	D11	0.885058738918985	ITGB1_1	61.4	IMR90p8
95.0	D11	0.228189485423343	ITGB1_1	61.4	IMR90p8
55.0	E11	-2.87036341547287	ITGB1_1	59.0	IMR90p8
55.5	E11	-6.21912073352428	ITGB1_1	59.0	IMR90p8
56.0	E11	-5.7407268309455	ITGB1_1	59.0	IMR90p8
56.5	E11	-5.74072683093118	ITGB1_1	59.0	IMR90p8
57.0	E11	-5.74072683104248	ITGB1_1	59.0	IMR90p8
57.5	E11	-6.49790764000079	ITGB1_1	59.0	IMR90p8
58.0	E11	-1.84782745339157	ITGB1_1	59.0	IMR90p8
58.5	E11	7.39364617359388	ITGB1_1	59.0	IMR90p8
59.0	E11	14.8491398264648	ITGB1_1	59.0	IMR90p8
59.5	E11	21.9639550011339	ITGB1_1	59.0	IMR90p8
60.0	E11	30.5671797152199	ITGB1_1	59.0	IMR90p8
60.5	E11	37.9507598994884	ITGB1_1	59.0	IMR90p8
61.0	E11	43.34263005789	ITGB1_1	59.0	IMR90p8
61.5	E11	49.4879077516817	ITGB1_1	59.0	IMR90p8
62.0	E11	57.138719996895	ITGB1_1	59.0	IMR90p8
62.5	E11	63.7206912111053	ITGB1_1	59.0	IMR90p8
63.0	E11	69.373942253278	ITGB1_1	59.0	IMR90p8
63.5	E11	74.0827328802178	ITGB1_1	59.0	IMR90p8
64.0	E11	78.6331876874084	ITGB1_1	59.0	IMR90p8
64.5	E11	82.5703058243097	ITGB1_1	59.0	IMR90p8
65.0	E11	85.2873383851073	ITGB1_1	59.0	IMR90p8
65.5	E11	89.646380560644	ITGB1_1	59.0	IMR90p8
66.0	E11	94.5765643899418	ITGB1_1	59.0	IMR90p8
66.5	E11	96.7979373007687	ITGB1_1	59.0	IMR90p8
67.0	E11	97.4103641406659	ITGB1_1	59.0	IMR90p8
67.5	E11	99.8501575391515	ITGB1_1	59.0	IMR90p8
68.0	E11	100.815925447526	ITGB1_1	59.0	IMR90p8
68.5	E11	101.931274232208	ITGB1_1	59.0	IMR90p8
69.0	E11	105.847139258338	ITGB1_1	59.0	IMR90p8
69.5	E11	110.845406701601	ITGB1_1	59.0	IMR90p8
70.0	E11	113.218916266655	ITGB1_1	59.0	IMR90p8
70.5	E11	115.20013971633	ITGB1_1	59.0	IMR90p8
71.0	E11	118.446013551967	ITGB1_1	59.0	IMR90p8
71.5	E11	122.659236575012	ITGB1_1	59.0	IMR90p8
72.0	E11	130.089671734087	ITGB1_1	59.0	IMR90p8
72.5	E11	144.40126212838	ITGB1_1	59.0	IMR90p8
73.0	E11	171.340409989987	ITGB1_1	59.0	IMR90p8
73.5	E11	220.567851976644	ITGB1_1	59.0	IMR90p8
74.0	E11	296.470150481942	ITGB1_1	59.0	IMR90p8
74.5	E11	383.221919876598	ITGB1_1	59.0	IMR90p8
75.0	E11	460.555159648885	ITGB1_1	59.0	IMR90p8
75.5	E11	508.842576322437	ITGB1_1	59.0	IMR90p8
76.0	E11	502.856027114858	ITGB1_1	59.0	IMR90p8
76.5	E11	432.593010808761	ITGB1_1	59.0	IMR90p8
77.0	E11	323.56194155425	ITGB1_1	59.0	IMR90p8
77.5	E11	209.821149645927	ITGB1_1	59.0	IMR90p8
78.0	E11	112.344402705569	ITGB1_1	59.0	IMR90p8
78.5	E11	45.2877303889483	ITGB1_1	59.0	IMR90p8
79.0	E11	12.8884848382608	ITGB1_1	59.0	IMR90p8
79.5	E11	4.41507261864967	ITGB1_1	59.0	IMR90p8
80.0	E11	4.07575495127156	ITGB1_1	59.0	IMR90p8
80.5	E11	3.87901493184148	ITGB1_1	59.0	IMR90p8
81.0	E11	3.61728243549646	ITGB1_1	59.0	IMR90p8
81.5	E11	4.30798445646406	ITGB1_1	59.0	IMR90p8
82.0	E11	4.62926575325417	ITGB1_1	59.0	IMR90p8
82.5	E11	4.62265910585694	ITGB1_1	59.0	IMR90p8
83.0	E11	4.86065735734269	ITGB1_1	59.0	IMR90p8
83.5	E11	4.3647791443359	ITGB1_1	59.0	IMR90p8
84.0	E11	3.54120712625041	ITGB1_1	59.0	IMR90p8
84.5	E11	3.02129294722522	ITGB1_1	59.0	IMR90p8
85.0	E11	2.47171830173653	ITGB1_1	59.0	IMR90p8
85.5	E11	2.02237543063887	ITGB1_1	59.0	IMR90p8
86.0	E11	2.52196975859289	ITGB1_1	59.0	IMR90p8
86.5	E11	2.61497829125364	ITGB1_1	59.0	IMR90p8
87.0	E11	2.34739855444838	ITGB1_1	59.0	IMR90p8
87.5	E11	2.41206337280187	ITGB1_1	59.0	IMR90p8
88.0	E11	2.27496196645478	ITGB1_1	59.0	IMR90p8
88.5	E11	1.65664667777816	ITGB1_1	59.0	IMR90p8
89.0	E11	1.55141513692882	ITGB1_1	59.0	IMR90p8
89.5	E11	2.09261308717436	ITGB1_1	59.0	IMR90p8
90.0	E11	2.1415330403338	ITGB1_1	59.0	IMR90p8
90.5	E11	1.89402452628906	ITGB1_1	59.0	IMR90p8
91.0	E11	2.01335879846835	ITGB1_1	59.0	IMR90p8
91.5	E11	1.96189936451105	ITGB1_1	59.0	IMR90p8
92.0	E11	1.21836201248408	ITGB1_1	59.0	IMR90p8
92.5	E11	1.2964834558623	ITGB1_1	59.0	IMR90p8
93.0	E11	1.56813110809145	ITGB1_1	59.0	IMR90p8
93.5	E11	2.08273749088357	ITGB1_1	59.0	IMR90p8
94.0	E11	2.47597785231505	ITGB1_1	59.0	IMR90p8
94.5	E11	4.3935912840218	ITGB1_1	59.0	IMR90p8
95.0	E11	2.74678459048505	ITGB1_1	59.0	IMR90p8
55.0	F11	-10.6253748055872	ITGB1_1	57.0	IMR90p8
55.5	F11	-23.0216454121053	ITGB1_1	57.0	IMR90p8
56.0	F11	-21.250749611174	ITGB1_1	57.0	IMR90p8
56.5	F11	-21.2507496111751	ITGB1_1	57.0	IMR90p8
57.0	F11	-21.2507496111638	ITGB1_1	57.0	IMR90p8
57.5	F11	-22.3621742420206	ITGB1_1	57.0	IMR90p8
58.0	F11	-15.5940856348019	ITGB1_1	57.0	IMR90p8
58.5	F11	-1.55336416591138	ITGB1_1	57.0	IMR90p8
59.0	F11	9.36358271915026	ITGB1_1	57.0	IMR90p8
59.5	F11	19.2344825806251	ITGB1_1	57.0	IMR90p8
60.0	F11	27.4314264721698	ITGB1_1	57.0	IMR90p8
60.5	F11	34.086378698689	ITGB1_1	57.0	IMR90p8
61.0	F11	39.8839540626806	ITGB1_1	57.0	IMR90p8
61.5	F11	44.4918780787076	ITGB1_1	57.0	IMR90p8
62.0	F11	47.9130648480432	ITGB1_1	57.0	IMR90p8
62.5	F11	51.0109174170238	ITGB1_1	57.0	IMR90p8
63.0	F11	53.4655009585316	ITGB1_1	57.0	IMR90p8
63.5	F11	54.8803715074815	ITGB1_1	57.0	IMR90p8
64.0	F11	56.4296573175179	ITGB1_1	57.0	IMR90p8
64.5	F11	58.2327321549864	ITGB1_1	57.0	IMR90p8
65.0	F11	60.9749451670924	ITGB1_1	57.0	IMR90p8
65.5	F11	65.5036199735273	ITGB1_1	57.0	IMR90p8
66.0	F11	72.0212225613005	ITGB1_1	57.0	IMR90p8
66.5	F11	79.9764886371883	ITGB1_1	57.0	IMR90p8
67.0	F11	88.2222284610763	ITGB1_1	57.0	IMR90p8
67.5	F11	95.2441128514809	ITGB1_1	57.0	IMR90p8
68.0	F11	101.136903727289	ITGB1_1	57.0	IMR90p8
68.5	F11	104.808714736043	ITGB1_1	57.0	IMR90p8
69.0	F11	106.056487548069	ITGB1_1	57.0	IMR90p8
69.5	F11	106.793409688403	ITGB1_1	57.0	IMR90p8
70.0	F11	107.567070226167	ITGB1_1	57.0	IMR90p8
70.5	F11	107.903747387628	ITGB1_1	57.0	IMR90p8
71.0	F11	109.309068186575	ITGB1_1	57.0	IMR90p8
71.5	F11	113.145900059279	ITGB1_1	57.0	IMR90p8
72.0	F11	119.520102105959	ITGB1_1	57.0	IMR90p8
72.5	F11	131.087518911418	ITGB1_1	57.0	IMR90p8
73.0	F11	153.382910808612	ITGB1_1	57.0	IMR90p8
73.5	F11	196.561248538997	ITGB1_1	57.0	IMR90p8
74.0	F11	266.511986246502	ITGB1_1	57.0	IMR90p8
74.5	F11	349.638525186363	ITGB1_1	57.0	IMR90p8
75.0	F11	423.423774339075	ITGB1_1	57.0	IMR90p8
75.5	F11	470.240142341233	ITGB1_1	57.0	IMR90p8
76.0	F11	469.11703072172	ITGB1_1	57.0	IMR90p8
76.5	F11	405.347021843504	ITGB1_1	57.0	IMR90p8
77.0	F11	301.568937564054	ITGB1_1	57.0	IMR90p8
77.5	F11	195.450480709402	ITGB1_1	57.0	IMR90p8
78.0	F11	105.316241346675	ITGB1_1	57.0	IMR90p8
78.5	F11	41.1142680346903	ITGB1_1	57.0	IMR90p8
79.0	F11	10.5993840197701	ITGB1_1	57.0	IMR90p8
79.5	F11	4.19333621981889	ITGB1_1	57.0	IMR90p8
80.0	F11	4.02614224655474	ITGB1_1	57.0	IMR90p8
80.5	F11	3.85926550461522	ITGB1_1	57.0	IMR90p8
81.0	F11	4.32354722113809	ITGB1_1	57.0	IMR90p8
81.5	F11	4.97858582415205	ITGB1_1	57.0	IMR90p8
82.0	F11	5.37521632192477	ITGB1_1	57.0	IMR90p8
82.5	F11	5.67167474476742	ITGB1_1	57.0	IMR90p8
83.0	F11	5.64944866133612	ITGB1_1	57.0	IMR90p8
83.5	F11	4.93176082120226	ITGB1_1	57.0	IMR90p8
84.0	F11	3.97012528844721	ITGB1_1	57.0	IMR90p8
84.5	F11	2.93696034634411	ITGB1_1	57.0	IMR90p8
85.0	F11	2.44378153010655	ITGB1_1	57.0	IMR90p8
85.5	F11	2.11996288584578	ITGB1_1	57.0	IMR90p8
86.0	F11	1.92801849985926	ITGB1_1	57.0	IMR90p8
86.5	F11	2.6271602904431	ITGB1_1	57.0	IMR90p8
87.0	F11	3.22466966309634	ITGB1_1	57.0	IMR90p8
87.5	F11	2.82359908322519	ITGB1_1	57.0	IMR90p8
88.0	F11	2.5627027907978	ITGB1_1	57.0	IMR90p8
88.5	F11	2.66489386810207	ITGB1_1	57.0	IMR90p8
89.0	F11	2.09985518006539	ITGB1_1	57.0	IMR90p8
89.5	F11	1.80509991961895	ITGB1_1	57.0	IMR90p8
90.0	F11	1.7666238324498	ITGB1_1	57.0	IMR90p8
90.5	F11	1.78816639891238	ITGB1_1	57.0	IMR90p8
91.0	F11	1.9968149337758	ITGB1_1	57.0	IMR90p8
91.5	F11	2.16342398190841	ITGB1_1	57.0	IMR90p8
92.0	F11	1.93067271148362	ITGB1_1	57.0	IMR90p8
92.5	F11	2.21919073665532	ITGB1_1	57.0	IMR90p8
93.0	F11	2.23450903522775	ITGB1_1	57.0	IMR90p8
93.5	F11	2.28690171226964	ITGB1_1	57.0	IMR90p8
94.0	F11	2.55058725339245	ITGB1_1	57.0	IMR90p8
94.5	F11	3.87934804521615	ITGB1_1	57.0	IMR90p8
95.0	F11	2.34115839378933	ITGB1_1	57.0	IMR90p8
55.0	G11	-8.20249420915388	ITGB1_1	55.7	IMR90p8
55.5	G11	-17.7720707865001	ITGB1_1	55.7	IMR90p8
56.0	G11	-16.4049884183078	ITGB1_1	55.7	IMR90p8
56.5	G11	-16.4049884183078	ITGB1_1	55.7	IMR90p8
57.0	G11	-16.4049884183078	ITGB1_1	55.7	IMR90p8
57.5	G11	-17.7139469822733	ITGB1_1	55.7	IMR90p8
58.0	G11	-9.74014743573582	ITGB1_1	55.7	IMR90p8
58.5	G11	6.99032800061752	ITGB1_1	55.7	IMR90p8
59.0	G11	18.6586979250988	ITGB1_1	55.7	IMR90p8
59.5	G11	26.7188979226014	ITGB1_1	55.7	IMR90p8
60.0	G11	32.8569641596125	ITGB1_1	55.7	IMR90p8
60.5	G11	38.1493960931776	ITGB1_1	55.7	IMR90p8
61.0	G11	42.9902733991273	ITGB1_1	55.7	IMR90p8
61.5	G11	46.7413314351533	ITGB1_1	55.7	IMR90p8
62.0	G11	48.4212122687343	ITGB1_1	55.7	IMR90p8
62.5	G11	50.230676556086	ITGB1_1	55.7	IMR90p8
63.0	G11	51.5703226477273	ITGB1_1	55.7	IMR90p8
63.5	G11	50.4422076129387	ITGB1_1	55.7	IMR90p8
64.0	G11	51.0463863377041	ITGB1_1	55.7	IMR90p8
64.5	G11	52.8070388848427	ITGB1_1	55.7	IMR90p8
65.0	G11	54.5217406141985	ITGB1_1	55.7	IMR90p8
65.5	G11	57.6793225651334	ITGB1_1	55.7	IMR90p8
66.0	G11	62.2296772819751	ITGB1_1	55.7	IMR90p8
66.5	G11	67.218422445222	ITGB1_1	55.7	IMR90p8
67.0	G11	75.0709231053344	ITGB1_1	55.7	IMR90p8
67.5	G11	83.0551278300029	ITGB1_1	55.7	IMR90p8
68.0	G11	89.19356243444	ITGB1_1	55.7	IMR90p8
68.5	G11	95.3394646974338	ITGB1_1	55.7	IMR90p8
69.0	G11	98.5405587462283	ITGB1_1	55.7	IMR90p8
69.5	G11	98.1739323836758	ITGB1_1	55.7	IMR90p8
70.0	G11	97.7938072641745	ITGB1_1	55.7	IMR90p8
70.5	G11	97.6380190797048	ITGB1_1	55.7	IMR90p8
71.0	G11	97.3587052089076	ITGB1_1	55.7	IMR90p8
71.5	G11	100.564460117991	ITGB1_1	55.7	IMR90p8
72.0	G11	106.749461814941	ITGB1_1	55.7	IMR90p8
72.5	G11	116.399646820719	ITGB1_1	55.7	IMR90p8
73.0	G11	135.211219501972	ITGB1_1	55.7	IMR90p8
73.5	G11	171.378974933351	ITGB1_1	55.7	IMR90p8
74.0	G11	231.101443663302	ITGB1_1	55.7	IMR90p8
74.5	G11	304.575209651457	ITGB1_1	55.7	IMR90p8
75.0	G11	370.766434803701	ITGB1_1	55.7	IMR90p8
75.5	G11	413.956820499949	ITGB1_1	55.7	IMR90p8
76.0	G11	417.060366403731	ITGB1_1	55.7	IMR90p8
76.5	G11	363.581193183926	ITGB1_1	55.7	IMR90p8
77.0	G11	271.495510577522	ITGB1_1	55.7	IMR90p8
77.5	G11	177.075477186675	ITGB1_1	55.7	IMR90p8
78.0	G11	96.6108731193962	ITGB1_1	55.7	IMR90p8
78.5	G11	37.9395582474033	ITGB1_1	55.7	IMR90p8
79.0	G11	10.0352417257446	ITGB1_1	55.7	IMR90p8
79.5	G11	4.97357270369503	ITGB1_1	55.7	IMR90p8
80.0	G11	5.02141015547113	ITGB1_1	55.7	IMR90p8
80.5	G11	4.57903903663617	ITGB1_1	55.7	IMR90p8
81.0	G11	4.80854075435036	ITGB1_1	55.7	IMR90p8
81.5	G11	5.34229530259569	ITGB1_1	55.7	IMR90p8
82.0	G11	5.49183836418905	ITGB1_1	55.7	IMR90p8
82.5	G11	6.00866194274818	ITGB1_1	55.7	IMR90p8
83.0	G11	6.5675034285826	ITGB1_1	55.7	IMR90p8
83.5	G11	6.51374994850642	ITGB1_1	55.7	IMR90p8
84.0	G11	6.07446243174888	ITGB1_1	55.7	IMR90p8
84.5	G11	5.42258271714729	ITGB1_1	55.7	IMR90p8
85.0	G11	4.37167191380479	ITGB1_1	55.7	IMR90p8
85.5	G11	3.41499944361328	ITGB1_1	55.7	IMR90p8
86.0	G11	2.99189015858065	ITGB1_1	55.7	IMR90p8
86.5	G11	2.51746658059761	ITGB1_1	55.7	IMR90p8
87.0	G11	2.18296410892555	ITGB1_1	55.7	IMR90p8
87.5	G11	2.72693415223949	ITGB1_1	55.7	IMR90p8
88.0	G11	2.99649815131806	ITGB1_1	55.7	IMR90p8
88.5	G11	2.466087600837	ITGB1_1	55.7	IMR90p8
89.0	G11	2.11251149800364	ITGB1_1	55.7	IMR90p8
89.5	G11	2.33557109341683	ITGB1_1	55.7	IMR90p8
90.0	G11	1.911099641558	ITGB1_1	55.7	IMR90p8
90.5	G11	1.60347168407958	ITGB1_1	55.7	IMR90p8
91.0	G11	2.13861270849077	ITGB1_1	55.7	IMR90p8
91.5	G11	2.79155178112262	ITGB1_1	55.7	IMR90p8
92.0	G11	2.98594696503375	ITGB1_1	55.7	IMR90p8
92.5	G11	3.05248604992204	ITGB1_1	55.7	IMR90p8
93.0	G11	3.61104920698909	ITGB1_1	55.7	IMR90p8
93.5	G11	3.70677974206859	ITGB1_1	55.7	IMR90p8
94.0	G11	3.60195921471529	ITGB1_1	55.7	IMR90p8
94.5	G11	3.65503960242029	ITGB1_1	55.7	IMR90p8
95.0	G11	1.57557653112679	ITGB1_1	55.7	IMR90p8
55.0	H11	-5.08543671388213	ITGB1_1	55.0	IMR90p8
55.5	H11	-11.0184462134113	ITGB1_1	55.0	IMR90p8
56.0	H11	-10.1708734277634	ITGB1_1	55.0	IMR90p8
56.5	H11	-10.1708734277639	ITGB1_1	55.0	IMR90p8
57.0	H11	-10.1708734277581	ITGB1_1	55.0	IMR90p8
57.5	H11	-11.2405638199025	ITGB1_1	55.0	IMR90p8
58.0	H11	-4.66829220325576	ITGB1_1	55.0	IMR90p8
58.5	H11	8.6285392616694	ITGB1_1	55.0	IMR90p8
59.0	H11	17.7461677090922	ITGB1_1	55.0	IMR90p8
59.5	H11	23.6468338997122	ITGB1_1	55.0	IMR90p8
60.0	H11	28.0933610592656	ITGB1_1	55.0	IMR90p8
60.5	H11	31.3917869603501	ITGB1_1	55.0	IMR90p8
61.0	H11	33.3396615270206	ITGB1_1	55.0	IMR90p8
61.5	H11	35.0274231498416	ITGB1_1	55.0	IMR90p8
62.0	H11	36.7994969320704	ITGB1_1	55.0	IMR90p8
62.5	H11	38.3081160973071	ITGB1_1	55.0	IMR90p8
63.0	H11	39.7970048474785	ITGB1_1	55.0	IMR90p8
63.5	H11	41.8972306657103	ITGB1_1	55.0	IMR90p8
64.0	H11	44.8048664078412	ITGB1_1	55.0	IMR90p8
64.5	H11	48.9939113144703	ITGB1_1	55.0	IMR90p8
65.0	H11	54.5502510070498	ITGB1_1	55.0	IMR90p8
65.5	H11	61.0815741499597	ITGB1_1	55.0	IMR90p8
66.0	H11	67.5109678022666	ITGB1_1	55.0	IMR90p8
66.5	H11	72.8807299797514	ITGB1_1	55.0	IMR90p8
67.0	H11	77.3747295179988	ITGB1_1	55.0	IMR90p8
67.5	H11	80.095823100495	ITGB1_1	55.0	IMR90p8
68.0	H11	80.5571083089452	ITGB1_1	55.0	IMR90p8
68.5	H11	80.5600253144934	ITGB1_1	55.0	IMR90p8
69.0	H11	80.9762690043656	ITGB1_1	55.0	IMR90p8
69.5	H11	80.0435282575517	ITGB1_1	55.0	IMR90p8
70.0	H11	79.6118953475628	ITGB1_1	55.0	IMR90p8
70.5	H11	80.8198462539877	ITGB1_1	55.0	IMR90p8
71.0	H11	81.6883533390711	ITGB1_1	55.0	IMR90p8
71.5	H11	82.677701577225	ITGB1_1	55.0	IMR90p8
72.0	H11	86.7012574057237	ITGB1_1	55.0	IMR90p8
72.5	H11	94.1956459843972	ITGB1_1	55.0	IMR90p8
73.0	H11	107.35701967765	ITGB1_1	55.0	IMR90p8
73.5	H11	134.99809787727	ITGB1_1	55.0	IMR90p8
74.0	H11	183.273171693021	ITGB1_1	55.0	IMR90p8
74.5	H11	242.354632294745	ITGB1_1	55.0	IMR90p8
75.0	H11	295.48852651567	ITGB1_1	55.0	IMR90p8
75.5	H11	331.631217336942	ITGB1_1	55.0	IMR90p8
76.0	H11	335.515253275998	ITGB1_1	55.0	IMR90p8
76.5	H11	293.352076070379	ITGB1_1	55.0	IMR90p8
77.0	H11	219.786200549305	ITGB1_1	55.0	IMR90p8
77.5	H11	143.599616618954	ITGB1_1	55.0	IMR90p8
78.0	H11	78.4337325609184	ITGB1_1	55.0	IMR90p8
78.5	H11	31.1625345471004	ITGB1_1	55.0	IMR90p8
79.0	H11	8.06274386518987	ITGB1_1	55.0	IMR90p8
79.5	H11	3.66577940282303	ITGB1_1	55.0	IMR90p8
80.0	H11	4.18176179254988	ITGB1_1	55.0	IMR90p8
80.5	H11	3.70430615623076	ITGB1_1	55.0	IMR90p8
81.0	H11	3.78505030894115	ITGB1_1	55.0	IMR90p8
81.5	H11	4.95153346393806	ITGB1_1	55.0	IMR90p8
82.0	H11	4.96500930723369	ITGB1_1	55.0	IMR90p8
82.5	H11	4.78071165874883	ITGB1_1	55.0	IMR90p8
83.0	H11	5.37631406404097	ITGB1_1	55.0	IMR90p8
83.5	H11	4.70898365796313	ITGB1_1	55.0	IMR90p8
84.0	H11	3.55079156908732	ITGB1_1	55.0	IMR90p8
84.5	H11	3.82792470926574	ITGB1_1	55.0	IMR90p8
85.0	H11	4.07559945193066	ITGB1_1	55.0	IMR90p8
85.5	H11	3.49126827547008	ITGB1_1	55.0	IMR90p8
86.0	H11	3.57204850814384	ITGB1_1	55.0	IMR90p8
86.5	H11	3.46411613477676	ITGB1_1	55.0	IMR90p8
87.0	H11	2.03394085347077	ITGB1_1	55.0	IMR90p8
87.5	H11	1.02901408721488	ITGB1_1	55.0	IMR90p8
88.0	H11	1.23689536048073	ITGB1_1	55.0	IMR90p8
88.5	H11	1.51374575947551	ITGB1_1	55.0	IMR90p8
89.0	H11	1.98414944721156	ITGB1_1	55.0	IMR90p8
89.5	H11	3.01439786311289	ITGB1_1	55.0	IMR90p8
90.0	H11	3.37214637932544	ITGB1_1	55.0	IMR90p8
90.5	H11	2.92358487711164	ITGB1_1	55.0	IMR90p8
91.0	H11	2.21237684504166	ITGB1_1	55.0	IMR90p8
91.5	H11	1.42187570537584	ITGB1_1	55.0	IMR90p8
92.0	H11	1.27276346931598	ITGB1_1	55.0	IMR90p8
92.5	H11	1.58902402153331	ITGB1_1	55.0	IMR90p8
93.0	H11	1.97597362267851	ITGB1_1	55.0	IMR90p8
93.5	H11	1.98908199027341	ITGB1_1	55.0	IMR90p8
94.0	H11	2.34735213530331	ITGB1_1	55.0	IMR90p8
94.5	H11	1.3217690329696	ITGB1_1	55.0	IMR90p8
95.0	H11	-0.159504254784395	ITGB1_1	55.0	IMR90p8
55.0	A11	-3.62158538962581	ITGB1_1	65.0	IMR90p2
55.5	A11	-7.84676834418872	ITGB1_1	65.0	IMR90p2
56.0	A11	-7.24317077925014	ITGB1_1	65.0	IMR90p2
56.5	A11	-7.24317077926185	ITGB1_1	65.0	IMR90p2
57.0	A11	-7.2431707791817	ITGB1_1	65.0	IMR90p2
57.5	A11	-7.84272065387529	ITGB1_1	65.0	IMR90p2
58.0	A11	-4.05903203821856	ITGB1_1	65.0	IMR90p2
58.5	A11	2.80568464000942	ITGB1_1	65.0	IMR90p2
59.0	A11	6.09261468530883	ITGB1_1	65.0	IMR90p2
59.5	A11	10.7605430500188	ITGB1_1	65.0	IMR90p2
60.0	A11	17.9626815580167	ITGB1_1	65.0	IMR90p2
60.5	A11	22.1359720185404	ITGB1_1	65.0	IMR90p2
61.0	A11	25.2126089035124	ITGB1_1	65.0	IMR90p2
61.5	A11	32.6435860963176	ITGB1_1	65.0	IMR90p2
62.0	A11	39.8579547640298	ITGB1_1	65.0	IMR90p2
62.5	A11	42.9641568777383	ITGB1_1	65.0	IMR90p2
63.0	A11	48.0799200723289	ITGB1_1	65.0	IMR90p2
63.5	A11	54.3595335383641	ITGB1_1	65.0	IMR90p2
64.0	A11	56.5888240663619	ITGB1_1	65.0	IMR90p2
64.5	A11	60.7007171942199	ITGB1_1	65.0	IMR90p2
65.0	A11	69.7774505497441	ITGB1_1	65.0	IMR90p2
65.5	A11	78.7858345623473	ITGB1_1	65.0	IMR90p2
66.0	A11	88.9561878909656	ITGB1_1	65.0	IMR90p2
66.5	A11	101.020294077683	ITGB1_1	65.0	IMR90p2
67.0	A11	108.689214966724	ITGB1_1	65.0	IMR90p2
67.5	A11	113.621187304803	ITGB1_1	65.0	IMR90p2
68.0	A11	119.058633386645	ITGB1_1	65.0	IMR90p2
68.5	A11	121.589730410592	ITGB1_1	65.0	IMR90p2
69.0	A11	122.964713720563	ITGB1_1	65.0	IMR90p2
69.5	A11	126.662230072327	ITGB1_1	65.0	IMR90p2
70.0	A11	129.303822424109	ITGB1_1	65.0	IMR90p2
70.5	A11	129.883265510656	ITGB1_1	65.0	IMR90p2
71.0	A11	132.204295959742	ITGB1_1	65.0	IMR90p2
71.5	A11	137.08204090016	ITGB1_1	65.0	IMR90p2
72.0	A11	145.75585577948	ITGB1_1	65.0	IMR90p2
72.5	A11	162.740354759975	ITGB1_1	65.0	IMR90p2
73.0	A11	194.74621269285	ITGB1_1	65.0	IMR90p2
73.5	A11	252.797423651058	ITGB1_1	65.0	IMR90p2
74.0	A11	342.633203680819	ITGB1_1	65.0	IMR90p2
74.5	A11	449.313583517774	ITGB1_1	65.0	IMR90p2
75.0	A11	546.925618784828	ITGB1_1	65.0	IMR90p2
75.5	A11	611.027506474555	ITGB1_1	65.0	IMR90p2
76.0	A11	613.897258566624	ITGB1_1	65.0	IMR90p2
76.5	A11	539.793304092552	ITGB1_1	65.0	IMR90p2
77.0	A11	412.119245663501	ITGB1_1	65.0	IMR90p2
77.5	A11	273.059402463059	ITGB1_1	65.0	IMR90p2
78.0	A11	151.375127282671	ITGB1_1	65.0	IMR90p2
78.5	A11	64.083633955444	ITGB1_1	65.0	IMR90p2
79.0	A11	18.9674546808963	ITGB1_1	65.0	IMR90p2
79.5	A11	5.30927530190104	ITGB1_1	65.0	IMR90p2
80.0	A11	4.54615121182542	ITGB1_1	65.0	IMR90p2
80.5	A11	5.62375878896034	ITGB1_1	65.0	IMR90p2
81.0	A11	5.6574895151449	ITGB1_1	65.0	IMR90p2
81.5	A11	5.67657789709153	ITGB1_1	65.0	IMR90p2
82.0	A11	6.17798604269876	ITGB1_1	65.0	IMR90p2
82.5	A11	6.05437192851463	ITGB1_1	65.0	IMR90p2
83.0	A11	5.10726127438613	ITGB1_1	65.0	IMR90p2
83.5	A11	4.44863992304732	ITGB1_1	65.0	IMR90p2
84.0	A11	3.87771427473524	ITGB1_1	65.0	IMR90p2
84.5	A11	3.5905707817177	ITGB1_1	65.0	IMR90p2
85.0	A11	3.45590277249215	ITGB1_1	65.0	IMR90p2
85.5	A11	3.44191603911173	ITGB1_1	65.0	IMR90p2
86.0	A11	3.62682700175804	ITGB1_1	65.0	IMR90p2
86.5	A11	4.02571341450926	ITGB1_1	65.0	IMR90p2
87.0	A11	3.53202075779438	ITGB1_1	65.0	IMR90p2
87.5	A11	2.86339940792425	ITGB1_1	65.0	IMR90p2
88.0	A11	2.94780947987647	ITGB1_1	65.0	IMR90p2
88.5	A11	2.76025970004173	ITGB1_1	65.0	IMR90p2
89.0	A11	1.82495351363508	ITGB1_1	65.0	IMR90p2
89.5	A11	1.39450155948873	ITGB1_1	65.0	IMR90p2
90.0	A11	1.83770934365396	ITGB1_1	65.0	IMR90p2
90.5	A11	1.11696650306089	ITGB1_1	65.0	IMR90p2
91.0	A11	0.600769420920415	ITGB1_1	65.0	IMR90p2
91.5	A11	1.62192659367906	ITGB1_1	65.0	IMR90p2
92.0	A11	2.59415848927699	ITGB1_1	65.0	IMR90p2
92.5	A11	2.34856289583502	ITGB1_1	65.0	IMR90p2
93.0	A11	2.89828469025292	ITGB1_1	65.0	IMR90p2
93.5	A11	3.50897251711717	ITGB1_1	65.0	IMR90p2
94.0	A11	2.88732333741632	ITGB1_1	65.0	IMR90p2
94.5	A11	2.71460830317778	ITGB1_1	65.0	IMR90p2
95.0	A11	1.22084240375511	ITGB1_1	65.0	IMR90p2
55.0	B11	-0.777393990793257	ITGB1_1	64.5	IMR90p2
55.5	B11	-1.6843536467178	ITGB1_1	64.5	IMR90p2
56.0	B11	-1.5547879815856	ITGB1_1	64.5	IMR90p2
56.5	B11	-1.55478798159197	ITGB1_1	64.5	IMR90p2
57.0	B11	-1.55478798154616	ITGB1_1	64.5	IMR90p2
57.5	B11	-1.91647717461888	ITGB1_1	64.5	IMR90p2
58.0	B11	0.300073380041454	ITGB1_1	64.5	IMR90p2
58.5	B11	4.71002847443776	ITGB1_1	64.5	IMR90p2
59.0	B11	8.52108395356106	ITGB1_1	64.5	IMR90p2
59.5	B11	12.5092236544141	ITGB1_1	64.5	IMR90p2
60.0	B11	16.515490105586	ITGB1_1	64.5	IMR90p2
60.5	B11	21.3794247380079	ITGB1_1	64.5	IMR90p2
61.0	B11	26.5049079294422	ITGB1_1	64.5	IMR90p2
61.5	B11	30.6358945130817	ITGB1_1	64.5	IMR90p2
62.0	B11	34.8451714247182	ITGB1_1	64.5	IMR90p2
62.5	B11	39.2854121445203	ITGB1_1	64.5	IMR90p2
63.0	B11	43.0257186536694	ITGB1_1	64.5	IMR90p2
63.5	B11	47.7851667784068	ITGB1_1	64.5	IMR90p2
64.0	B11	54.9422044380691	ITGB1_1	64.5	IMR90p2
64.5	B11	63.9473666322447	ITGB1_1	64.5	IMR90p2
65.0	B11	75.1402131445071	ITGB1_1	64.5	IMR90p2
65.5	B11	87.9678520648706	ITGB1_1	64.5	IMR90p2
66.0	B11	100.548880899213	ITGB1_1	64.5	IMR90p2
66.5	B11	111.663865391148	ITGB1_1	64.5	IMR90p2
67.0	B11	120.158421736937	ITGB1_1	64.5	IMR90p2
67.5	B11	125.546236181646	ITGB1_1	64.5	IMR90p2
68.0	B11	128.888821344286	ITGB1_1	64.5	IMR90p2
68.5	B11	130.905622081689	ITGB1_1	64.5	IMR90p2
69.0	B11	132.070019161604	ITGB1_1	64.5	IMR90p2
69.5	B11	133.698329480194	ITGB1_1	64.5	IMR90p2
70.0	B11	135.476799569788	ITGB1_1	64.5	IMR90p2
70.5	B11	137.595366659342	ITGB1_1	64.5	IMR90p2
71.0	B11	141.103672919502	ITGB1_1	64.5	IMR90p2
71.5	B11	147.460997273852	ITGB1_1	64.5	IMR90p2
72.0	B11	159.17891078915	ITGB1_1	64.5	IMR90p2
72.5	B11	180.188123864833	ITGB1_1	64.5	IMR90p2
73.0	B11	219.119058687325	ITGB1_1	64.5	IMR90p2
73.5	B11	289.279320625205	ITGB1_1	64.5	IMR90p2
74.0	B11	392.640521757933	ITGB1_1	64.5	IMR90p2
74.5	B11	508.765924075899	ITGB1_1	64.5	IMR90p2
75.0	B11	611.069502211523	ITGB1_1	64.5	IMR90p2
75.5	B11	670.790109977552	ITGB1_1	64.5	IMR90p2
76.0	B11	657.083933404102	ITGB1_1	64.5	IMR90p2
76.5	B11	562.540049583811	ITGB1_1	64.5	IMR90p2
77.0	B11	419.186772422915	ITGB1_1	64.5	IMR90p2
77.5	B11	269.538539594593	ITGB1_1	64.5	IMR90p2
78.0	B11	142.965086149281	ITGB1_1	64.5	IMR90p2
78.5	B11	57.2427096635381	ITGB1_1	64.5	IMR90p2
79.0	B11	16.1638726276243	ITGB1_1	64.5	IMR90p2
79.5	B11	5.37599402926372	ITGB1_1	64.5	IMR90p2
80.0	B11	5.42302701151186	ITGB1_1	64.5	IMR90p2
80.5	B11	6.26948288726686	ITGB1_1	64.5	IMR90p2
81.0	B11	6.52736126531278	ITGB1_1	64.5	IMR90p2
81.5	B11	6.72202205526639	ITGB1_1	64.5	IMR90p2
82.0	B11	6.35296241477448	ITGB1_1	64.5	IMR90p2
82.5	B11	5.8711407622078	ITGB1_1	64.5	IMR90p2
83.0	B11	5.40890405385454	ITGB1_1	64.5	IMR90p2
83.5	B11	4.69402798380236	ITGB1_1	64.5	IMR90p2
84.0	B11	3.99819036677013	ITGB1_1	64.5	IMR90p2
84.5	B11	4.0076423710334	ITGB1_1	64.5	IMR90p2
85.0	B11	3.40224608068382	ITGB1_1	64.5	IMR90p2
85.5	B11	3.01660500963533	ITGB1_1	64.5	IMR90p2
86.0	B11	3.57336024103586	ITGB1_1	64.5	IMR90p2
86.5	B11	3.38379036213519	ITGB1_1	64.5	IMR90p2
87.0	B11	2.74690804347483	ITGB1_1	64.5	IMR90p2
87.5	B11	2.93557577131782	ITGB1_1	64.5	IMR90p2
88.0	B11	2.69544282593097	ITGB1_1	64.5	IMR90p2
88.5	B11	2.06448930392128	ITGB1_1	64.5	IMR90p2
89.0	B11	2.45270404584915	ITGB1_1	64.5	IMR90p2
89.5	B11	2.63373584746307	ITGB1_1	64.5	IMR90p2
90.0	B11	2.37045413459157	ITGB1_1	64.5	IMR90p2
90.5	B11	2.43296287080142	ITGB1_1	64.5	IMR90p2
91.0	B11	2.43586640068395	ITGB1_1	64.5	IMR90p2
91.5	B11	1.9868840591584	ITGB1_1	64.5	IMR90p2
92.0	B11	1.75337692757915	ITGB1_1	64.5	IMR90p2
92.5	B11	2.2475093442535	ITGB1_1	64.5	IMR90p2
93.0	B11	2.63840193198308	ITGB1_1	64.5	IMR90p2
93.5	B11	2.96396531642176	ITGB1_1	64.5	IMR90p2
94.0	B11	3.66995709144408	ITGB1_1	64.5	IMR90p2
94.5	B11	4.72235381046335	ITGB1_1	64.5	IMR90p2
95.0	B11	2.34405234393239	ITGB1_1	64.5	IMR90p2
55.0	C11	2.32464354977583	ITGB1_1	63.3	IMR90p2
55.5	C11	5.03672769117884	ITGB1_1	63.3	IMR90p2
56.0	C11	4.64928709954961	ITGB1_1	63.3	IMR90p2
56.5	C11	4.64928709954893	ITGB1_1	63.3	IMR90p2
57.0	C11	4.64928709956371	ITGB1_1	63.3	IMR90p2
57.5	C11	4.11802623450967	ITGB1_1	63.3	IMR90p2
58.0	C11	7.65549884313509	ITGB1_1	63.3	IMR90p2
58.5	C11	12.2991433888046	ITGB1_1	63.3	IMR90p2
59.0	C11	15.0910692139144	ITGB1_1	63.3	IMR90p2
59.5	C11	19.8086943053968	ITGB1_1	63.3	IMR90p2
60.0	C11	21.964050633984	ITGB1_1	63.3	IMR90p2
60.5	C11	22.6662720625411	ITGB1_1	63.3	IMR90p2
61.0	C11	26.9689664363814	ITGB1_1	63.3	IMR90p2
61.5	C11	31.7892855821636	ITGB1_1	63.3	IMR90p2
62.0	C11	33.9191942686264	ITGB1_1	63.3	IMR90p2
62.5	C11	39.7707181397511	ITGB1_1	63.3	IMR90p2
63.0	C11	46.431063994087	ITGB1_1	63.3	IMR90p2
63.5	C11	49.5349148100132	ITGB1_1	63.3	IMR90p2
64.0	C11	55.5328507335574	ITGB1_1	63.3	IMR90p2
64.5	C11	65.037850489014	ITGB1_1	63.3	IMR90p2
65.0	C11	73.4736905550187	ITGB1_1	63.3	IMR90p2
65.5	C11	83.0319984821177	ITGB1_1	63.3	IMR90p2
66.0	C11	96.7143171060159	ITGB1_1	63.3	IMR90p2
66.5	C11	107.771270278795	ITGB1_1	63.3	IMR90p2
67.0	C11	115.385371488632	ITGB1_1	63.3	IMR90p2
67.5	C11	122.89412130363	ITGB1_1	63.3	IMR90p2
68.0	C11	129.702695860569	ITGB1_1	63.3	IMR90p2
68.5	C11	133.072043943653	ITGB1_1	63.3	IMR90p2
69.0	C11	135.924066781606	ITGB1_1	63.3	IMR90p2
69.5	C11	139.055390452293	ITGB1_1	63.3	IMR90p2
70.0	C11	139.72742864917	ITGB1_1	63.3	IMR90p2
70.5	C11	140.507113761665	ITGB1_1	63.3	IMR90p2
71.0	C11	143.137041083616	ITGB1_1	63.3	IMR90p2
71.5	C11	148.638997889712	ITGB1_1	63.3	IMR90p2
72.0	C11	161.139301071348	ITGB1_1	63.3	IMR90p2
72.5	C11	185.539347379293	ITGB1_1	63.3	IMR90p2
73.0	C11	229.068397421811	ITGB1_1	63.3	IMR90p2
73.5	C11	306.970933558821	ITGB1_1	63.3	IMR90p2
74.0	C11	419.400178663892	ITGB1_1	63.3	IMR90p2
74.5	C11	542.642960001503	ITGB1_1	63.3	IMR90p2
75.0	C11	649.602590548576	ITGB1_1	63.3	IMR90p2
75.5	C11	710.179909026874	ITGB1_1	63.3	IMR90p2
76.0	C11	690.457567754989	ITGB1_1	63.3	IMR90p2
76.5	C11	586.428990242753	ITGB1_1	63.3	IMR90p2
77.0	C11	434.46511903298	ITGB1_1	63.3	IMR90p2
77.5	C11	277.598135758322	ITGB1_1	63.3	IMR90p2
78.0	C11	145.793692455039	ITGB1_1	63.3	IMR90p2
78.5	C11	58.3834588088317	ITGB1_1	63.3	IMR90p2
79.0	C11	17.6832552572608	ITGB1_1	63.3	IMR90p2
79.5	C11	6.78694519918179	ITGB1_1	63.3	IMR90p2
80.0	C11	5.95618057235566	ITGB1_1	63.3	IMR90p2
80.5	C11	5.91233612169032	ITGB1_1	63.3	IMR90p2
81.0	C11	5.43381336460243	ITGB1_1	63.3	IMR90p2
81.5	C11	5.16313517222778	ITGB1_1	63.3	IMR90p2
82.0	C11	5.33613110714157	ITGB1_1	63.3	IMR90p2
82.5	C11	5.62422353167779	ITGB1_1	63.3	IMR90p2
83.0	C11	5.97638039195374	ITGB1_1	63.3	IMR90p2
83.5	C11	6.25193062542104	ITGB1_1	63.3	IMR90p2
84.0	C11	5.77795922480675	ITGB1_1	63.3	IMR90p2
84.5	C11	5.01100431454131	ITGB1_1	63.3	IMR90p2
85.0	C11	4.29768412776679	ITGB1_1	63.3	IMR90p2
85.5	C11	3.56117261954552	ITGB1_1	63.3	IMR90p2
86.0	C11	3.28427317537324	ITGB1_1	63.3	IMR90p2
86.5	C11	3.12683975106512	ITGB1_1	63.3	IMR90p2
87.0	C11	2.87013475439386	ITGB1_1	63.3	IMR90p2
87.5	C11	2.8752965666983	ITGB1_1	63.3	IMR90p2
88.0	C11	2.8725870324248	ITGB1_1	63.3	IMR90p2
88.5	C11	2.34009561747939	ITGB1_1	63.3	IMR90p2
89.0	C11	2.27596888358221	ITGB1_1	63.3	IMR90p2
89.5	C11	2.33805617273583	ITGB1_1	63.3	IMR90p2
90.0	C11	2.42539771642504	ITGB1_1	63.3	IMR90p2
90.5	C11	2.91641950906063	ITGB1_1	63.3	IMR90p2
91.0	C11	3.20712340586505	ITGB1_1	63.3	IMR90p2
91.5	C11	3.37890157426409	ITGB1_1	63.3	IMR90p2
92.0	C11	4.12271316803947	ITGB1_1	63.3	IMR90p2
92.5	C11	4.06691931910893	ITGB1_1	63.3	IMR90p2
93.0	C11	3.4116310444731	ITGB1_1	63.3	IMR90p2
93.5	C11	2.24067470650459	ITGB1_1	63.3	IMR90p2
94.0	C11	1.43657640996679	ITGB1_1	63.3	IMR90p2
94.5	C11	-1.56970904073188	ITGB1_1	63.3	IMR90p2
95.0	C11	-2.18375033198146	ITGB1_1	63.3	IMR90p2
55.0	D11	-0.660391115030052	ITGB1_1	61.4	IMR90p2
55.5	D11	-1.43084741589871	ITGB1_1	61.4	IMR90p2
56.0	D11	-1.32078223006113	ITGB1_1	61.4	IMR90p2
56.5	D11	-1.32078223006295	ITGB1_1	61.4	IMR90p2
57.0	D11	-1.32078223005055	ITGB1_1	61.4	IMR90p2
57.5	D11	-1.80298111048057	ITGB1_1	61.4	IMR90p2
58.0	D11	1.01832514871296	ITGB1_1	61.4	IMR90p2
58.5	D11	7.92484831373088	ITGB1_1	61.4	IMR90p2
59.0	D11	13.4583799935535	ITGB1_1	61.4	IMR90p2
59.5	D11	17.0463496488275	ITGB1_1	61.4	IMR90p2
60.0	D11	20.8143868545117	ITGB1_1	61.4	IMR90p2
60.5	D11	25.8307247515828	ITGB1_1	61.4	IMR90p2
61.0	D11	30.2298493636522	ITGB1_1	61.4	IMR90p2
61.5	D11	34.7519594216345	ITGB1_1	61.4	IMR90p2
62.0	D11	39.9074320847137	ITGB1_1	61.4	IMR90p2
62.5	D11	44.2714755321739	ITGB1_1	61.4	IMR90p2
63.0	D11	47.9995248258233	ITGB1_1	61.4	IMR90p2
63.5	D11	51.3172852180054	ITGB1_1	61.4	IMR90p2
64.0	D11	54.9161456018031	ITGB1_1	61.4	IMR90p2
64.5	D11	59.9844379186721	ITGB1_1	61.4	IMR90p2
65.0	D11	66.6849796033104	ITGB1_1	61.4	IMR90p2
65.5	D11	74.9989893493388	ITGB1_1	61.4	IMR90p2
66.0	D11	86.0043743561381	ITGB1_1	61.4	IMR90p2
66.5	D11	97.1774584423022	ITGB1_1	61.4	IMR90p2
67.0	D11	106.489417041456	ITGB1_1	61.4	IMR90p2
67.5	D11	114.301886023788	ITGB1_1	61.4	IMR90p2
68.0	D11	120.05650987108	ITGB1_1	61.4	IMR90p2
68.5	D11	123.086576778092	ITGB1_1	61.4	IMR90p2
69.0	D11	124.839574622717	ITGB1_1	61.4	IMR90p2
69.5	D11	126.57480599758	ITGB1_1	61.4	IMR90p2
70.0	D11	128.438029788609	ITGB1_1	61.4	IMR90p2
70.5	D11	130.629599728149	ITGB1_1	61.4	IMR90p2
71.0	D11	134.262702091653	ITGB1_1	61.4	IMR90p2
71.5	D11	141.168738871972	ITGB1_1	61.4	IMR90p2
72.0	D11	152.660450790987	ITGB1_1	61.4	IMR90p2
72.5	D11	171.738137499816	ITGB1_1	61.4	IMR90p2
73.0	D11	207.858966164643	ITGB1_1	61.4	IMR90p2
73.5	D11	273.806658943437	ITGB1_1	61.4	IMR90p2
74.0	D11	371.838384149082	ITGB1_1	61.4	IMR90p2
74.5	D11	485.864648911636	ITGB1_1	61.4	IMR90p2
75.0	D11	589.614334459771	ITGB1_1	61.4	IMR90p2
75.5	D11	654.324111592681	ITGB1_1	61.4	IMR90p2
76.0	D11	649.617952784632	ITGB1_1	61.4	IMR90p2
76.5	D11	565.138004269905	ITGB1_1	61.4	IMR90p2
77.0	D11	428.193203536487	ITGB1_1	61.4	IMR90p2
77.5	D11	281.304014518341	ITGB1_1	61.4	IMR90p2
78.0	D11	154.072805772902	ITGB1_1	61.4	IMR90p2
78.5	D11	65.0703351322421	ITGB1_1	61.4	IMR90p2
79.0	D11	20.2869555550197	ITGB1_1	61.4	IMR90p2
79.5	D11	6.59171400450816	ITGB1_1	61.4	IMR90p2
80.0	D11	4.96213389603622	ITGB1_1	61.4	IMR90p2
80.5	D11	5.32054968868033	ITGB1_1	61.4	IMR90p2
81.0	D11	5.41385322496262	ITGB1_1	61.4	IMR90p2
81.5	D11	5.70350334474273	ITGB1_1	61.4	IMR90p2
82.0	D11	6.32087183094012	ITGB1_1	61.4	IMR90p2
82.5	D11	6.44305897883919	ITGB1_1	61.4	IMR90p2
83.0	D11	6.14746909472274	ITGB1_1	61.4	IMR90p2
83.5	D11	5.80943741701788	ITGB1_1	61.4	IMR90p2
84.0	D11	5.3205817007904	ITGB1_1	61.4	IMR90p2
84.5	D11	4.75093068492646	ITGB1_1	61.4	IMR90p2
85.0	D11	4.44738038327773	ITGB1_1	61.4	IMR90p2
85.5	D11	3.96749619433399	ITGB1_1	61.4	IMR90p2
86.0	D11	3.30254162622214	ITGB1_1	61.4	IMR90p2
86.5	D11	2.38382338962748	ITGB1_1	61.4	IMR90p2
87.0	D11	1.57906866400691	ITGB1_1	61.4	IMR90p2
87.5	D11	1.08655329383481	ITGB1_1	61.4	IMR90p2
88.0	D11	0.799936383140903	ITGB1_1	61.4	IMR90p2
88.5	D11	0.798016512162633	ITGB1_1	61.4	IMR90p2
89.0	D11	1.40156557641575	ITGB1_1	61.4	IMR90p2
89.5	D11	1.89456783394843	ITGB1_1	61.4	IMR90p2
90.0	D11	2.04207180177406	ITGB1_1	61.4	IMR90p2
90.5	D11	2.88263656531672	ITGB1_1	61.4	IMR90p2
91.0	D11	3.70548979490121	ITGB1_1	61.4	IMR90p2
91.5	D11	3.38795867954201	ITGB1_1	61.4	IMR90p2
92.0	D11	2.96700203251777	ITGB1_1	61.4	IMR90p2
92.5	D11	2.97388814973152	ITGB1_1	61.4	IMR90p2
93.0	D11	2.00434004059093	ITGB1_1	61.4	IMR90p2
93.5	D11	1.18409048564359	ITGB1_1	61.4	IMR90p2
94.0	D11	1.31713496618858	ITGB1_1	61.4	IMR90p2
94.5	D11	1.83688461249875	ITGB1_1	61.4	IMR90p2
95.0	D11	1.02635438970191	ITGB1_1	61.4	IMR90p2
55.0	E11	-9.01352392067804	ITGB1_1	59.0	IMR90p2
55.5	E11	-19.5293018281359	ITGB1_1	59.0	IMR90p2
56.0	E11	-18.0270478413571	ITGB1_1	59.0	IMR90p2
56.5	E11	-18.0270478413565	ITGB1_1	59.0	IMR90p2
57.0	E11	-18.0270478413582	ITGB1_1	59.0	IMR90p2
57.5	E11	-18.9376349287155	ITGB1_1	59.0	IMR90p2
58.0	E11	-13.0772080511921	ITGB1_1	59.0	IMR90p2
58.5	E11	-4.01162738025687	ITGB1_1	59.0	IMR90p2
59.0	E11	4.23872468998684	ITGB1_1	59.0	IMR90p2
59.5	E11	14.8572137375023	ITGB1_1	59.0	IMR90p2
60.0	E11	22.523542223138	ITGB1_1	59.0	IMR90p2
60.5	E11	29.496515802943	ITGB1_1	59.0	IMR90p2
61.0	E11	38.3887925580775	ITGB1_1	59.0	IMR90p2
61.5	E11	43.4690407397927	ITGB1_1	59.0	IMR90p2
62.0	E11	46.6876996372656	ITGB1_1	59.0	IMR90p2
62.5	E11	52.9587722636927	ITGB1_1	59.0	IMR90p2
63.0	E11	57.4007403348564	ITGB1_1	59.0	IMR90p2
63.5	E11	59.3600652899182	ITGB1_1	59.0	IMR90p2
64.0	E11	63.127250641642	ITGB1_1	59.0	IMR90p2
64.5	E11	70.041960274702	ITGB1_1	59.0	IMR90p2
65.0	E11	76.3297199816519	ITGB1_1	59.0	IMR90p2
65.5	E11	82.3186629569373	ITGB1_1	59.0	IMR90p2
66.0	E11	91.080003903044	ITGB1_1	59.0	IMR90p2
66.5	E11	101.154982534649	ITGB1_1	59.0	IMR90p2
67.0	E11	107.068196832473	ITGB1_1	59.0	IMR90p2
67.5	E11	112.445936536136	ITGB1_1	59.0	IMR90p2
68.0	E11	118.332026228572	ITGB1_1	59.0	IMR90p2
68.5	E11	120.925669575944	ITGB1_1	59.0	IMR90p2
69.0	E11	123.104390406303	ITGB1_1	59.0	IMR90p2
69.5	E11	125.956522330211	ITGB1_1	59.0	IMR90p2
70.0	E11	127.618524816792	ITGB1_1	59.0	IMR90p2
70.5	E11	130.814780359357	ITGB1_1	59.0	IMR90p2
71.0	E11	136.085156392727	ITGB1_1	59.0	IMR90p2
71.5	E11	141.442317084591	ITGB1_1	59.0	IMR90p2
72.0	E11	151.774832109839	ITGB1_1	59.0	IMR90p2
72.5	E11	169.698224954112	ITGB1_1	59.0	IMR90p2
73.0	E11	199.894782672529	ITGB1_1	59.0	IMR90p2
73.5	E11	257.793395726933	ITGB1_1	59.0	IMR90p2
74.0	E11	348.103997635717	ITGB1_1	59.0	IMR90p2
74.5	E11	451.098366494671	ITGB1_1	59.0	IMR90p2
75.0	E11	542.866522385438	ITGB1_1	59.0	IMR90p2
75.5	E11	599.807948929822	ITGB1_1	59.0	IMR90p2
76.0	E11	592.034125211451	ITGB1_1	59.0	IMR90p2
76.5	E11	508.627232982535	ITGB1_1	59.0	IMR90p2
77.0	E11	379.225767124823	ITGB1_1	59.0	IMR90p2
77.5	E11	244.911015861433	ITGB1_1	59.0	IMR90p2
78.0	E11	130.478272597298	ITGB1_1	59.0	IMR90p2
78.5	E11	51.4396766516729	ITGB1_1	59.0	IMR90p2
79.0	E11	14.0736252364467	ITGB1_1	59.0	IMR90p2
79.5	E11	4.9490663537232	ITGB1_1	59.0	IMR90p2
80.0	E11	4.67536050777119	ITGB1_1	59.0	IMR90p2
80.5	E11	5.20144103570726	ITGB1_1	59.0	IMR90p2
81.0	E11	5.67582663905972	ITGB1_1	59.0	IMR90p2
81.5	E11	6.12534430750497	ITGB1_1	59.0	IMR90p2
82.0	E11	6.85564230911234	ITGB1_1	59.0	IMR90p2
82.5	E11	6.95043002785792	ITGB1_1	59.0	IMR90p2
83.0	E11	6.41047836255296	ITGB1_1	59.0	IMR90p2
83.5	E11	6.1495415910212	ITGB1_1	59.0	IMR90p2
84.0	E11	5.46098880627994	ITGB1_1	59.0	IMR90p2
84.5	E11	4.02325381002572	ITGB1_1	59.0	IMR90p2
85.0	E11	3.45582839003185	ITGB1_1	59.0	IMR90p2
85.5	E11	3.24286012138413	ITGB1_1	59.0	IMR90p2
86.0	E11	2.53846006921248	ITGB1_1	59.0	IMR90p2
86.5	E11	2.50500147250295	ITGB1_1	59.0	IMR90p2
87.0	E11	2.88832036674199	ITGB1_1	59.0	IMR90p2
87.5	E11	2.44495197507666	ITGB1_1	59.0	IMR90p2
88.0	E11	2.19560575463152	ITGB1_1	59.0	IMR90p2
88.5	E11	2.23823618583498	ITGB1_1	59.0	IMR90p2
89.0	E11	1.61293385110071	ITGB1_1	59.0	IMR90p2
89.5	E11	1.23245928227675	ITGB1_1	59.0	IMR90p2
90.0	E11	1.82629690302656	ITGB1_1	59.0	IMR90p2
90.5	E11	2.17453257924757	ITGB1_1	59.0	IMR90p2
91.0	E11	2.21826643033097	ITGB1_1	59.0	IMR90p2
91.5	E11	2.89822837550327	ITGB1_1	59.0	IMR90p2
92.0	E11	3.25513335910426	ITGB1_1	59.0	IMR90p2
92.5	E11	2.88016050929599	ITGB1_1	59.0	IMR90p2
93.0	E11	2.97472171444252	ITGB1_1	59.0	IMR90p2
93.5	E11	3.78750904836346	ITGB1_1	59.0	IMR90p2
94.0	E11	3.77370268477415	ITGB1_1	59.0	IMR90p2
94.5	E11	5.19744954374409	ITGB1_1	59.0	IMR90p2
95.0	E11	3.02861035750647	ITGB1_1	59.0	IMR90p2
55.0	F11	-10.6019608498483	ITGB1_1	57.0	IMR90p2
55.5	F11	-22.9709151746712	ITGB1_1	57.0	IMR90p2
56.0	F11	-21.2039216996965	ITGB1_1	57.0	IMR90p2
56.5	F11	-21.2039216997047	ITGB1_1	57.0	IMR90p2
57.0	F11	-21.2039216996392	ITGB1_1	57.0	IMR90p2
57.5	F11	-22.3887878626567	ITGB1_1	57.0	IMR90p2
58.0	F11	-15.1262387995405	ITGB1_1	57.0	IMR90p2
58.5	F11	-0.501499257038404	ITGB1_1	57.0	IMR90p2
59.0	F11	11.016411704299	ITGB1_1	57.0	IMR90p2
59.5	F11	20.8465160603414	ITGB1_1	57.0	IMR90p2
60.0	F11	28.8718748298401	ITGB1_1	57.0	IMR90p2
60.5	F11	35.4648725574757	ITGB1_1	57.0	IMR90p2
61.0	F11	40.8171345343362	ITGB1_1	57.0	IMR90p2
61.5	F11	45.6265459664801	ITGB1_1	57.0	IMR90p2
62.0	F11	49.899293823146	ITGB1_1	57.0	IMR90p2
62.5	F11	53.1755077598248	ITGB1_1	57.0	IMR90p2
63.0	F11	55.5077987915569	ITGB1_1	57.0	IMR90p2
63.5	F11	57.0405788621922	ITGB1_1	57.0	IMR90p2
64.0	F11	58.1912109235341	ITGB1_1	57.0	IMR90p2
64.5	F11	59.8256373211826	ITGB1_1	57.0	IMR90p2
65.0	F11	62.5881505841924	ITGB1_1	57.0	IMR90p2
65.5	F11	66.9309525022528	ITGB1_1	57.0	IMR90p2
66.0	F11	73.7993827849435	ITGB1_1	57.0	IMR90p2
66.5	F11	81.5855334300054	ITGB1_1	57.0	IMR90p2
67.0	F11	88.7313237072565	ITGB1_1	57.0	IMR90p2
67.5	F11	95.7555549584183	ITGB1_1	57.0	IMR90p2
68.0	F11	101.317836514585	ITGB1_1	57.0	IMR90p2
68.5	F11	103.976904199019	ITGB1_1	57.0	IMR90p2
69.0	F11	105.334314569737	ITGB1_1	57.0	IMR90p2
69.5	F11	106.499381294084	ITGB1_1	57.0	IMR90p2
70.0	F11	106.758865458214	ITGB1_1	57.0	IMR90p2
70.5	F11	107.737676386417	ITGB1_1	57.0	IMR90p2
71.0	F11	110.35714168671	ITGB1_1	57.0	IMR90p2
71.5	F11	114.392754616201	ITGB1_1	57.0	IMR90p2
72.0	F11	121.569573725032	ITGB1_1	57.0	IMR90p2
72.5	F11	134.239345287551	ITGB1_1	57.0	IMR90p2
73.0	F11	156.709927512014	ITGB1_1	57.0	IMR90p2
73.5	F11	199.688239429715	ITGB1_1	57.0	IMR90p2
74.0	F11	270.356114264839	ITGB1_1	57.0	IMR90p2
74.5	F11	354.510694171975	ITGB1_1	57.0	IMR90p2
75.0	F11	429.810264094311	ITGB1_1	57.0	IMR90p2
75.5	F11	478.823107137632	ITGB1_1	57.0	IMR90p2
76.0	F11	479.188864657793	ITGB1_1	57.0	IMR90p2
76.5	F11	415.676454893111	ITGB1_1	57.0	IMR90p2
77.0	F11	310.742156356771	ITGB1_1	57.0	IMR90p2
77.5	F11	202.259025329429	ITGB1_1	57.0	IMR90p2
78.0	F11	109.50922895207	ITGB1_1	57.0	IMR90p2
78.5	F11	43.9683225110676	ITGB1_1	57.0	IMR90p2
79.0	F11	12.9222962188668	ITGB1_1	57.0	IMR90p2
79.5	F11	6.05867000413565	ITGB1_1	57.0	IMR90p2
80.0	F11	5.81869787820011	ITGB1_1	57.0	IMR90p2
80.5	F11	5.60427892053275	ITGB1_1	57.0	IMR90p2
81.0	F11	5.20009986913425	ITGB1_1	57.0	IMR90p2
81.5	F11	5.27271075528938	ITGB1_1	57.0	IMR90p2
82.0	F11	5.72864197655571	ITGB1_1	57.0	IMR90p2
82.5	F11	6.35574309929359	ITGB1_1	57.0	IMR90p2
83.0	F11	6.49286667069805	ITGB1_1	57.0	IMR90p2
83.5	F11	5.99233177457194	ITGB1_1	57.0	IMR90p2
84.0	F11	5.33771214257661	ITGB1_1	57.0	IMR90p2
84.5	F11	4.69595745663622	ITGB1_1	57.0	IMR90p2
85.0	F11	3.75074850453706	ITGB1_1	57.0	IMR90p2
85.5	F11	3.20656944703001	ITGB1_1	57.0	IMR90p2
86.0	F11	3.25727955025752	ITGB1_1	57.0	IMR90p2
86.5	F11	2.8877741760939	ITGB1_1	57.0	IMR90p2
87.0	F11	2.41662624148188	ITGB1_1	57.0	IMR90p2
87.5	F11	2.40784222608198	ITGB1_1	57.0	IMR90p2
88.0	F11	2.29718424958719	ITGB1_1	57.0	IMR90p2
88.5	F11	2.30477396176019	ITGB1_1	57.0	IMR90p2
89.0	F11	2.63227797389987	ITGB1_1	57.0	IMR90p2
89.5	F11	2.45128456197875	ITGB1_1	57.0	IMR90p2
90.0	F11	2.04127980179811	ITGB1_1	57.0	IMR90p2
90.5	F11	2.01709936471985	ITGB1_1	57.0	IMR90p2
91.0	F11	1.76024533180913	ITGB1_1	57.0	IMR90p2
91.5	F11	1.23204429496377	ITGB1_1	57.0	IMR90p2
92.0	F11	1.41559581864198	ITGB1_1	57.0	IMR90p2
92.5	F11	1.59021882721055	ITGB1_1	57.0	IMR90p2
93.0	F11	1.26086628912418	ITGB1_1	57.0	IMR90p2
93.5	F11	1.40880216922955	ITGB1_1	57.0	IMR90p2
94.0	F11	1.56253070359577	ITGB1_1	57.0	IMR90p2
94.5	F11	2.32676906905641	ITGB1_1	57.0	IMR90p2
95.0	F11	1.47416853726514	ITGB1_1	57.0	IMR90p2
55.0	G11	-6.60675501193191	ITGB1_1	55.7	IMR90p2
55.5	G11	-14.3146358591853	ITGB1_1	55.7	IMR90p2
56.0	G11	-13.2135100238634	ITGB1_1	55.7	IMR90p2
56.5	G11	-13.2135100238777	ITGB1_1	55.7	IMR90p2
57.0	G11	-13.2135100237558	ITGB1_1	55.7	IMR90p2
57.5	G11	-14.3783167105991	ITGB1_1	55.7	IMR90p2
58.0	G11	-7.14804208687178	ITGB1_1	55.7	IMR90p2
58.5	G11	6.84351644877688	ITGB1_1	55.7	IMR90p2
59.0	G11	15.8102251062244	ITGB1_1	55.7	IMR90p2
59.5	G11	23.7857272811309	ITGB1_1	55.7	IMR90p2
60.0	G11	30.9539657875134	ITGB1_1	55.7	IMR90p2
60.5	G11	36.3343252252954	ITGB1_1	55.7	IMR90p2
61.0	G11	40.4490029233743	ITGB1_1	55.7	IMR90p2
61.5	G11	43.7113706587043	ITGB1_1	55.7	IMR90p2
62.0	G11	45.6044617350261	ITGB1_1	55.7	IMR90p2
62.5	G11	46.7979818461018	ITGB1_1	55.7	IMR90p2
63.0	G11	47.5622095777015	ITGB1_1	55.7	IMR90p2
63.5	G11	47.8661970129904	ITGB1_1	55.7	IMR90p2
64.0	G11	48.1737324985299	ITGB1_1	55.7	IMR90p2
64.5	G11	48.0369960039702	ITGB1_1	55.7	IMR90p2
65.0	G11	49.6465131349071	ITGB1_1	55.7	IMR90p2
65.5	G11	53.8886272717064	ITGB1_1	55.7	IMR90p2
66.0	G11	59.4526141054367	ITGB1_1	55.7	IMR90p2
66.5	G11	67.1977438010642	ITGB1_1	55.7	IMR90p2
67.0	G11	77.1857134006982	ITGB1_1	55.7	IMR90p2
67.5	G11	84.4852402622918	ITGB1_1	55.7	IMR90p2
68.0	G11	89.2117632661558	ITGB1_1	55.7	IMR90p2
68.5	G11	93.8559860294778	ITGB1_1	55.7	IMR90p2
69.0	G11	97.0038335650504	ITGB1_1	55.7	IMR90p2
69.5	G11	97.9014089769863	ITGB1_1	55.7	IMR90p2
70.0	G11	99.4686491015063	ITGB1_1	55.7	IMR90p2
70.5	G11	101.151201862309	ITGB1_1	55.7	IMR90p2
71.0	G11	102.065083381865	ITGB1_1	55.7	IMR90p2
71.5	G11	103.951440423976	ITGB1_1	55.7	IMR90p2
72.0	G11	108.196505223748	ITGB1_1	55.7	IMR90p2
72.5	G11	117.07177104991	ITGB1_1	55.7	IMR90p2
73.0	G11	134.71711556332	ITGB1_1	55.7	IMR90p2
73.5	G11	169.694232499886	ITGB1_1	55.7	IMR90p2
74.0	G11	228.36685035111	ITGB1_1	55.7	IMR90p2
74.5	G11	301.514511407049	ITGB1_1	55.7	IMR90p2
75.0	G11	368.507621070379	ITGB1_1	55.7	IMR90p2
75.5	G11	413.779461394812	ITGB1_1	55.7	IMR90p2
76.0	G11	419.164309160789	ITGB1_1	55.7	IMR90p2
76.5	G11	368.897173422172	ITGB1_1	55.7	IMR90p2
77.0	G11	279.280593109684	ITGB1_1	55.7	IMR90p2
77.5	G11	184.582788365203	ITGB1_1	55.7	IMR90p2
78.0	G11	103.113937805101	ITGB1_1	55.7	IMR90p2
78.5	G11	44.1546911210444	ITGB1_1	55.7	IMR90p2
79.0	G11	15.4821317980122	ITGB1_1	55.7	IMR90p2
79.5	G11	9.12863351342372	ITGB1_1	55.7	IMR90p2
80.0	G11	9.34944340845203	ITGB1_1	55.7	IMR90p2
80.5	G11	9.18953518079121	ITGB1_1	55.7	IMR90p2
81.0	G11	8.74866246970294	ITGB1_1	55.7	IMR90p2
81.5	G11	8.6974820744544	ITGB1_1	55.7	IMR90p2
82.0	G11	9.12937625785258	ITGB1_1	55.7	IMR90p2
82.5	G11	9.71885047682167	ITGB1_1	55.7	IMR90p2
83.0	G11	10.3492284096469	ITGB1_1	55.7	IMR90p2
83.5	G11	10.629966986969	ITGB1_1	55.7	IMR90p2
84.0	G11	10.3942716922235	ITGB1_1	55.7	IMR90p2
84.5	G11	10.0192493723991	ITGB1_1	55.7	IMR90p2
85.0	G11	8.87674825319652	ITGB1_1	55.7	IMR90p2
85.5	G11	7.55146216444012	ITGB1_1	55.7	IMR90p2
86.0	G11	6.9615449037255	ITGB1_1	55.7	IMR90p2
86.5	G11	6.70938030032374	ITGB1_1	55.7	IMR90p2
87.0	G11	5.98583782048945	ITGB1_1	55.7	IMR90p2
87.5	G11	5.88898200866942	ITGB1_1	55.7	IMR90p2
88.0	G11	6.36606295755354	ITGB1_1	55.7	IMR90p2
88.5	G11	5.99850202983572	ITGB1_1	55.7	IMR90p2
89.0	G11	5.17404335665475	ITGB1_1	55.7	IMR90p2
89.5	G11	5.13686978562617	ITGB1_1	55.7	IMR90p2
90.0	G11	5.28402752631382	ITGB1_1	55.7	IMR90p2
90.5	G11	4.74687266816682	ITGB1_1	55.7	IMR90p2
91.0	G11	4.74114563896762	ITGB1_1	55.7	IMR90p2
91.5	G11	5.28420504129923	ITGB1_1	55.7	IMR90p2
92.0	G11	5.55566946669842	ITGB1_1	55.7	IMR90p2
92.5	G11	5.73400894647955	ITGB1_1	55.7	IMR90p2
93.0	G11	6.23599823959648	ITGB1_1	55.7	IMR90p2
93.5	G11	6.33924352153878	ITGB1_1	55.7	IMR90p2
94.0	G11	6.46198401671109	ITGB1_1	55.7	IMR90p2
94.5	G11	6.50953104173232	ITGB1_1	55.7	IMR90p2
95.0	G11	2.67132396683155	ITGB1_1	55.7	IMR90p2
55.0	H11	-3.01151889499727	ITGB1_1	55.0	IMR90p2
55.5	H11	-6.52495760582781	ITGB1_1	55.0	IMR90p2
56.0	H11	-6.02303778999487	ITGB1_1	55.0	IMR90p2
56.5	H11	-6.02303779000977	ITGB1_1	55.0	IMR90p2
57.0	H11	-6.02303778989381	ITGB1_1	55.0	IMR90p2
57.5	H11	-7.14645580481397	ITGB1_1	55.0	IMR90p2
58.0	H11	-0.111932785867111	ITGB1_1	55.0	IMR90p2
58.5	H11	12.8884849229142	ITGB1_1	55.0	IMR90p2
59.0	H11	21.8379003207706	ITGB1_1	55.0	IMR90p2
59.5	H11	28.3330720206186	ITGB1_1	55.0	IMR90p2
60.0	H11	32.3768002909552	ITGB1_1	55.0	IMR90p2
60.5	H11	35.5086183008001	ITGB1_1	55.0	IMR90p2
61.0	H11	37.6993234232211	ITGB1_1	55.0	IMR90p2
61.5	H11	38.8088910461267	ITGB1_1	55.0	IMR90p2
62.0	H11	40.0356401669247	ITGB1_1	55.0	IMR90p2
62.5	H11	41.7209381127633	ITGB1_1	55.0	IMR90p2
63.0	H11	42.7541950145031	ITGB1_1	55.0	IMR90p2
63.5	H11	43.4022863952716	ITGB1_1	55.0	IMR90p2
64.0	H11	44.7794130663706	ITGB1_1	55.0	IMR90p2
64.5	H11	46.6829357685261	ITGB1_1	55.0	IMR90p2
65.0	H11	49.3111828178997	ITGB1_1	55.0	IMR90p2
65.5	H11	53.4823701283019	ITGB1_1	55.0	IMR90p2
66.0	H11	59.4302181140204	ITGB1_1	55.0	IMR90p2
66.5	H11	65.6416769857989	ITGB1_1	55.0	IMR90p2
67.0	H11	71.2028115989533	ITGB1_1	55.0	IMR90p2
67.5	H11	76.0365001002083	ITGB1_1	55.0	IMR90p2
68.0	H11	79.8980771596961	ITGB1_1	55.0	IMR90p2
68.5	H11	82.4950587115291	ITGB1_1	55.0	IMR90p2
69.0	H11	83.8462334900914	ITGB1_1	55.0	IMR90p2
69.5	H11	84.906775724128	ITGB1_1	55.0	IMR90p2
70.0	H11	85.9816906933505	ITGB1_1	55.0	IMR90p2
70.5	H11	86.6824080831833	ITGB1_1	55.0	IMR90p2
71.0	H11	87.1350443741868	ITGB1_1	55.0	IMR90p2
71.5	H11	88.5168313295229	ITGB1_1	55.0	IMR90p2
72.0	H11	91.7786655512147	ITGB1_1	55.0	IMR90p2
72.5	H11	97.9228362338597	ITGB1_1	55.0	IMR90p2
73.0	H11	110.797479208384	ITGB1_1	55.0	IMR90p2
73.5	H11	137.653112646287	ITGB1_1	55.0	IMR90p2
74.0	H11	185.215212926158	ITGB1_1	55.0	IMR90p2
74.5	H11	246.165316925467	ITGB1_1	55.0	IMR90p2
75.0	H11	303.215268041196	ITGB1_1	55.0	IMR90p2
75.5	H11	343.25824744566	ITGB1_1	55.0	IMR90p2
76.0	H11	351.995628125255	ITGB1_1	55.0	IMR90p2
76.5	H11	314.053573161951	ITGB1_1	55.0	IMR90p2
77.0	H11	239.842651110794	ITGB1_1	55.0	IMR90p2
77.5	H11	159.970978766426	ITGB1_1	55.0	IMR90p2
78.0	H11	90.4147654655434	ITGB1_1	55.0	IMR90p2
78.5	H11	38.117004484838	ITGB1_1	55.0	IMR90p2
79.0	H11	11.2191256010367	ITGB1_1	55.0	IMR90p2
79.5	H11	5.42437424324095	ITGB1_1	55.0	IMR90p2
80.0	H11	6.14234271677316	ITGB1_1	55.0	IMR90p2
80.5	H11	6.6584228330745	ITGB1_1	55.0	IMR90p2
81.0	H11	6.91478453174983	ITGB1_1	55.0	IMR90p2
81.5	H11	6.86258691725334	ITGB1_1	55.0	IMR90p2
82.0	H11	6.73452960398191	ITGB1_1	55.0	IMR90p2
82.5	H11	6.29537454419011	ITGB1_1	55.0	IMR90p2
83.0	H11	5.76097420678872	ITGB1_1	55.0	IMR90p2
83.5	H11	5.65473577905237	ITGB1_1	55.0	IMR90p2
84.0	H11	5.35947241975509	ITGB1_1	55.0	IMR90p2
84.5	H11	4.74039449501265	ITGB1_1	55.0	IMR90p2
85.0	H11	4.30309967260121	ITGB1_1	55.0	IMR90p2
85.5	H11	4.30460909700344	ITGB1_1	55.0	IMR90p2
86.0	H11	3.85208665466206	ITGB1_1	55.0	IMR90p2
86.5	H11	3.6017744496865	ITGB1_1	55.0	IMR90p2
87.0	H11	3.50418467388346	ITGB1_1	55.0	IMR90p2
87.5	H11	3.28052302902898	ITGB1_1	55.0	IMR90p2
88.0	H11	2.91147711611546	ITGB1_1	55.0	IMR90p2
88.5	H11	2.73006161013512	ITGB1_1	55.0	IMR90p2
89.0	H11	2.69674907746281	ITGB1_1	55.0	IMR90p2
89.5	H11	2.79288921902287	ITGB1_1	55.0	IMR90p2
90.0	H11	2.76267600247314	ITGB1_1	55.0	IMR90p2
90.5	H11	2.46250822144981	ITGB1_1	55.0	IMR90p2
91.0	H11	2.71088285621676	ITGB1_1	55.0	IMR90p2
91.5	H11	2.9685972099395	ITGB1_1	55.0	IMR90p2
92.0	H11	2.6443533509883	ITGB1_1	55.0	IMR90p2
92.5	H11	2.7048741525046	ITGB1_1	55.0	IMR90p2
93.0	H11	2.80953905580355	ITGB1_1	55.0	IMR90p2
93.5	H11	2.74721581312286	ITGB1_1	55.0	IMR90p2
94.0	H11	2.83627799720125	ITGB1_1	55.0	IMR90p2
94.5	H11	4.0455345350133	ITGB1_1	55.0	IMR90p2
95.0	H11	2.41055203101223	ITGB1_1	55.0	IMR90p2
55.0	A11	-4.51335493216436	ITGB1_1	65.0	IMR90p11
55.5	A11	-9.77893568635625	ITGB1_1	65.0	IMR90p11
56.0	A11	-9.02670986432884	ITGB1_1	65.0	IMR90p11
56.5	A11	-9.02670986433156	ITGB1_1	65.0	IMR90p11
57.0	A11	-9.02670986431292	ITGB1_1	65.0	IMR90p11
57.5	A11	-9.53484159562674	ITGB1_1	65.0	IMR90p11
58.0	A11	-6.68976100449061	ITGB1_1	65.0	IMR90p11
58.5	A11	1.36841372917115	ITGB1_1	65.0	IMR90p11
59.0	A11	8.61589836674625	ITGB1_1	65.0	IMR90p11
59.5	A11	14.9948216363624	ITGB1_1	65.0	IMR90p11
60.0	A11	21.4163105084958	ITGB1_1	65.0	IMR90p11
60.5	A11	27.7174109086491	ITGB1_1	65.0	IMR90p11
61.0	A11	34.7001097892555	ITGB1_1	65.0	IMR90p11
61.5	A11	41.0143244895154	ITGB1_1	65.0	IMR90p11
62.0	A11	45.3749136778745	ITGB1_1	65.0	IMR90p11
62.5	A11	48.1413338135152	ITGB1_1	65.0	IMR90p11
63.0	A11	50.711846740634	ITGB1_1	65.0	IMR90p11
63.5	A11	53.3984071725999	ITGB1_1	65.0	IMR90p11
64.0	A11	57.902748471447	ITGB1_1	65.0	IMR90p11
64.5	A11	65.3242381832177	ITGB1_1	65.0	IMR90p11
65.0	A11	74.4752920072401	ITGB1_1	65.0	IMR90p11
65.5	A11	85.2463751102904	ITGB1_1	65.0	IMR90p11
66.0	A11	96.6202746616341	ITGB1_1	65.0	IMR90p11
66.5	A11	106.524477286463	ITGB1_1	65.0	IMR90p11
67.0	A11	113.924879884852	ITGB1_1	65.0	IMR90p11
67.5	A11	120.33517546024	ITGB1_1	65.0	IMR90p11
68.0	A11	124.480847140826	ITGB1_1	65.0	IMR90p11
68.5	A11	126.142534519702	ITGB1_1	65.0	IMR90p11
69.0	A11	127.86403292581	ITGB1_1	65.0	IMR90p11
69.5	A11	129.606735938834	ITGB1_1	65.0	IMR90p11
70.0	A11	130.75875569614	ITGB1_1	65.0	IMR90p11
70.5	A11	132.101547105932	ITGB1_1	65.0	IMR90p11
71.0	A11	134.968337389066	ITGB1_1	65.0	IMR90p11
71.5	A11	140.09063465454	ITGB1_1	65.0	IMR90p11
72.0	A11	150.7539851773	ITGB1_1	65.0	IMR90p11
72.5	A11	169.280199325205	ITGB1_1	65.0	IMR90p11
73.0	A11	203.288626522389	ITGB1_1	65.0	IMR90p11
73.5	A11	266.45477384784	ITGB1_1	65.0	IMR90p11
74.0	A11	361.932329576485	ITGB1_1	65.0	IMR90p11
74.5	A11	471.773794503277	ITGB1_1	65.0	IMR90p11
75.0	A11	570.315269881609	ITGB1_1	65.0	IMR90p11
75.5	A11	632.41009546472	ITGB1_1	65.0	IMR90p11
76.0	A11	627.273063615905	ITGB1_1	65.0	IMR90p11
76.5	A11	542.606289718932	ITGB1_1	65.0	IMR90p11
77.0	A11	407.762473338381	ITGB1_1	65.0	IMR90p11
77.5	A11	265.639558940823	ITGB1_1	65.0	IMR90p11
78.0	A11	142.936945009916	ITGB1_1	65.0	IMR90p11
78.5	A11	57.3914322400242	ITGB1_1	65.0	IMR90p11
79.0	A11	16.2103735842576	ITGB1_1	65.0	IMR90p11
79.5	A11	4.96209659748592	ITGB1_1	65.0	IMR90p11
80.0	A11	4.33401259482304	ITGB1_1	65.0	IMR90p11
80.5	A11	4.9645883849949	ITGB1_1	65.0	IMR90p11
81.0	A11	5.29587908962304	ITGB1_1	65.0	IMR90p11
81.5	A11	5.43687389169514	ITGB1_1	65.0	IMR90p11
82.0	A11	5.42768388440282	ITGB1_1	65.0	IMR90p11
82.5	A11	5.03812503118758	ITGB1_1	65.0	IMR90p11
83.0	A11	4.55540021394739	ITGB1_1	65.0	IMR90p11
83.5	A11	4.12437886407287	ITGB1_1	65.0	IMR90p11
84.0	A11	3.45766946952227	ITGB1_1	65.0	IMR90p11
84.5	A11	3.3177349995064	ITGB1_1	65.0	IMR90p11
85.0	A11	3.73839922495489	ITGB1_1	65.0	IMR90p11
85.5	A11	3.70259759520161	ITGB1_1	65.0	IMR90p11
86.0	A11	3.25692730619591	ITGB1_1	65.0	IMR90p11
86.5	A11	3.04929153354527	ITGB1_1	65.0	IMR90p11
87.0	A11	2.68671489053816	ITGB1_1	65.0	IMR90p11
87.5	A11	2.035220881177	ITGB1_1	65.0	IMR90p11
88.0	A11	1.8834814302179	ITGB1_1	65.0	IMR90p11
88.5	A11	2.38949839658125	ITGB1_1	65.0	IMR90p11
89.0	A11	2.76207779699462	ITGB1_1	65.0	IMR90p11
89.5	A11	3.01847448876401	ITGB1_1	65.0	IMR90p11
90.0	A11	2.85070525673018	ITGB1_1	65.0	IMR90p11
90.5	A11	2.62400648131592	ITGB1_1	65.0	IMR90p11
91.0	A11	2.19985959445205	ITGB1_1	65.0	IMR90p11
91.5	A11	1.84602790704815	ITGB1_1	65.0	IMR90p11
92.0	A11	2.0180154757918	ITGB1_1	65.0	IMR90p11
92.5	A11	2.55890926745633	ITGB1_1	65.0	IMR90p11
93.0	A11	2.83757137127731	ITGB1_1	65.0	IMR90p11
93.5	A11	2.27846237444965	ITGB1_1	65.0	IMR90p11
94.0	A11	2.43324590389511	ITGB1_1	65.0	IMR90p11
94.5	A11	0.800356209980237	ITGB1_1	65.0	IMR90p11
95.0	A11	-0.590997039528702	ITGB1_1	65.0	IMR90p11
55.0	B11	-0.929017052146037	ITGB1_1	64.5	IMR90p11
55.5	B11	-2.01287027965066	ITGB1_1	64.5	IMR90p11
56.0	B11	-1.85803410429298	ITGB1_1	64.5	IMR90p11
56.5	B11	-1.85803410429139	ITGB1_1	64.5	IMR90p11
57.0	B11	-1.85803410429583	ITGB1_1	64.5	IMR90p11
57.5	B11	-2.20596185684064	ITGB1_1	64.5	IMR90p11
58.0	B11	-0.121926389291957	ITGB1_1	64.5	IMR90p11
58.5	B11	4.42666944705979	ITGB1_1	64.5	IMR90p11
59.0	B11	8.59240387477621	ITGB1_1	64.5	IMR90p11
59.5	B11	12.9262979779892	ITGB1_1	64.5	IMR90p11
60.0	B11	17.5029272207252	ITGB1_1	64.5	IMR90p11
60.5	B11	21.990455526577	ITGB1_1	64.5	IMR90p11
61.0	B11	26.0539790075439	ITGB1_1	64.5	IMR90p11
61.5	B11	29.5920815116126	ITGB1_1	64.5	IMR90p11
62.0	B11	33.0749550965641	ITGB1_1	64.5	IMR90p11
62.5	B11	36.6943152760703	ITGB1_1	64.5	IMR90p11
63.0	B11	40.3332124763231	ITGB1_1	64.5	IMR90p11
63.5	B11	44.9673716511259	ITGB1_1	64.5	IMR90p11
64.0	B11	51.4863644204859	ITGB1_1	64.5	IMR90p11
64.5	B11	59.9874801877221	ITGB1_1	64.5	IMR90p11
65.0	B11	70.5557219832123	ITGB1_1	64.5	IMR90p11
65.5	B11	83.2741326977831	ITGB1_1	64.5	IMR90p11
66.0	B11	96.5446464545969	ITGB1_1	64.5	IMR90p11
66.5	B11	107.686461918968	ITGB1_1	64.5	IMR90p11
67.0	B11	116.382309157597	ITGB1_1	64.5	IMR90p11
67.5	B11	122.870153188544	ITGB1_1	64.5	IMR90p11
68.0	B11	126.464516018215	ITGB1_1	64.5	IMR90p11
68.5	B11	128.015854552735	ITGB1_1	64.5	IMR90p11
69.0	B11	130.07916711937	ITGB1_1	64.5	IMR90p11
69.5	B11	132.103242363225	ITGB1_1	64.5	IMR90p11
70.0	B11	133.424343257869	ITGB1_1	64.5	IMR90p11
70.5	B11	135.539522379942	ITGB1_1	64.5	IMR90p11
71.0	B11	139.154947541047	ITGB1_1	64.5	IMR90p11
71.5	B11	145.195869939542	ITGB1_1	64.5	IMR90p11
72.0	B11	156.571530760751	ITGB1_1	64.5	IMR90p11
72.5	B11	177.645018866716	ITGB1_1	64.5	IMR90p11
73.0	B11	216.83833133101	ITGB1_1	64.5	IMR90p11
73.5	B11	287.421371142425	ITGB1_1	64.5	IMR90p11
74.0	B11	390.492859224749	ITGB1_1	64.5	IMR90p11
74.5	B11	505.806577398144	ITGB1_1	64.5	IMR90p11
75.0	B11	605.310018120894	ITGB1_1	64.5	IMR90p11
75.5	B11	661.826563355239	ITGB1_1	64.5	IMR90p11
76.0	B11	645.808643764309	ITGB1_1	64.5	IMR90p11
76.5	B11	549.327862433535	ITGB1_1	64.5	IMR90p11
77.0	B11	405.957129835442	ITGB1_1	64.5	IMR90p11
77.5	B11	259.920548711043	ITGB1_1	64.5	IMR90p11
78.0	B11	137.0721120076	ITGB1_1	64.5	IMR90p11
78.5	B11	53.552932020704	ITGB1_1	64.5	IMR90p11
79.0	B11	15.3226253324902	ITGB1_1	64.5	IMR90p11
79.5	B11	6.2935496164518	ITGB1_1	64.5	IMR90p11
80.0	B11	5.90297418441526	ITGB1_1	64.5	IMR90p11
80.5	B11	6.40731860028217	ITGB1_1	64.5	IMR90p11
81.0	B11	6.8902519363873	ITGB1_1	64.5	IMR90p11
81.5	B11	6.59350128169666	ITGB1_1	64.5	IMR90p11
82.0	B11	6.01978196768749	ITGB1_1	64.5	IMR90p11
82.5	B11	5.31446743115623	ITGB1_1	64.5	IMR90p11
83.0	B11	4.60360397800412	ITGB1_1	64.5	IMR90p11
83.5	B11	4.55710288494373	ITGB1_1	64.5	IMR90p11
84.0	B11	4.17456948711884	ITGB1_1	64.5	IMR90p11
84.5	B11	3.49634889329832	ITGB1_1	64.5	IMR90p11
85.0	B11	3.44839989207469	ITGB1_1	64.5	IMR90p11
85.5	B11	3.56011050568708	ITGB1_1	64.5	IMR90p11
86.0	B11	3.09680608830053	ITGB1_1	64.5	IMR90p11
86.5	B11	3.28002384419591	ITGB1_1	64.5	IMR90p11
87.0	B11	3.87057455575376	ITGB1_1	64.5	IMR90p11
87.5	B11	3.59397617925055	ITGB1_1	64.5	IMR90p11
88.0	B11	3.03525491562334	ITGB1_1	64.5	IMR90p11
88.5	B11	3.03460950450921	ITGB1_1	64.5	IMR90p11
89.0	B11	2.86793638906977	ITGB1_1	64.5	IMR90p11
89.5	B11	2.38980534746781	ITGB1_1	64.5	IMR90p11
90.0	B11	2.74314471601349	ITGB1_1	64.5	IMR90p11
90.5	B11	3.32417320864261	ITGB1_1	64.5	IMR90p11
91.0	B11	3.0413455651684	ITGB1_1	64.5	IMR90p11
91.5	B11	2.47883157846252	ITGB1_1	64.5	IMR90p11
92.0	B11	2.59606833132096	ITGB1_1	64.5	IMR90p11
92.5	B11	2.47313662339769	ITGB1_1	64.5	IMR90p11
93.0	B11	1.91373874456247	ITGB1_1	64.5	IMR90p11
93.5	B11	2.00707871135847	ITGB1_1	64.5	IMR90p11
94.0	B11	2.34335553587471	ITGB1_1	64.5	IMR90p11
94.5	B11	2.69230765707653	ITGB1_1	64.5	IMR90p11
95.0	B11	1.32448838487153	ITGB1_1	64.5	IMR90p11
55.0	C11	1.67912704331002	ITGB1_1	63.3	IMR90p11
55.5	C11	3.63810859383602	ITGB1_1	63.3	IMR90p11
56.0	C11	3.35825408661617	ITGB1_1	63.3	IMR90p11
56.5	C11	3.35825408662026	ITGB1_1	63.3	IMR90p11
57.0	C11	3.35825408660412	ITGB1_1	63.3	IMR90p11
57.5	C11	3.14773509614224	ITGB1_1	63.3	IMR90p11
58.0	C11	4.02751102389971	ITGB1_1	63.3	IMR90p11
58.5	C11	9.52110638594331	ITGB1_1	63.3	IMR90p11
59.0	C11	14.3241056966028	ITGB1_1	63.3	IMR90p11
59.5	C11	14.7657429671033	ITGB1_1	63.3	IMR90p11
60.0	C11	19.2843807044314	ITGB1_1	63.3	IMR90p11
60.5	C11	27.377710970781	ITGB1_1	63.3	IMR90p11
61.0	C11	31.9770561694479	ITGB1_1	63.3	IMR90p11
61.5	C11	35.947093696685	ITGB1_1	63.3	IMR90p11
62.0	C11	42.7121771030108	ITGB1_1	63.3	IMR90p11
62.5	C11	44.3623979322299	ITGB1_1	63.3	IMR90p11
63.0	C11	44.2894274731594	ITGB1_1	63.3	IMR90p11
63.5	C11	46.452157176612	ITGB1_1	63.3	IMR90p11
64.0	C11	48.9579433813644	ITGB1_1	63.3	IMR90p11
64.5	C11	55.1029072755605	ITGB1_1	63.3	IMR90p11
65.0	C11	66.5574908389781	ITGB1_1	63.3	IMR90p11
65.5	C11	78.9462233104971	ITGB1_1	63.3	IMR90p11
66.0	C11	92.09059037576	ITGB1_1	63.3	IMR90p11
66.5	C11	106.516169806926	ITGB1_1	63.3	IMR90p11
67.0	C11	116.110687608389	ITGB1_1	63.3	IMR90p11
67.5	C11	123.248166792995	ITGB1_1	63.3	IMR90p11
68.0	C11	128.413761854665	ITGB1_1	63.3	IMR90p11
68.5	C11	131.438691358766	ITGB1_1	63.3	IMR90p11
69.0	C11	133.745076634201	ITGB1_1	63.3	IMR90p11
69.5	C11	136.615930238249	ITGB1_1	63.3	IMR90p11
70.0	C11	137.982365636249	ITGB1_1	63.3	IMR90p11
70.5	C11	141.322721108531	ITGB1_1	63.3	IMR90p11
71.0	C11	147.144562797086	ITGB1_1	63.3	IMR90p11
71.5	C11	153.900368800626	ITGB1_1	63.3	IMR90p11
72.0	C11	167.261205995042	ITGB1_1	63.3	IMR90p11
72.5	C11	191.880704005094	ITGB1_1	63.3	IMR90p11
73.0	C11	234.879342870638	ITGB1_1	63.3	IMR90p11
73.5	C11	310.581397247585	ITGB1_1	63.3	IMR90p11
74.0	C11	421.553382905256	ITGB1_1	63.3	IMR90p11
74.5	C11	544.230002782044	ITGB1_1	63.3	IMR90p11
75.0	C11	650.74645143402	ITGB1_1	63.3	IMR90p11
75.5	C11	711.508730923313	ITGB1_1	63.3	IMR90p11
76.0	C11	693.945398530481	ITGB1_1	63.3	IMR90p11
76.5	C11	591.724096805016	ITGB1_1	63.3	IMR90p11
77.0	C11	440.125674182679	ITGB1_1	63.3	IMR90p11
77.5	C11	282.800869613231	ITGB1_1	63.3	IMR90p11
78.0	C11	149.530833751201	ITGB1_1	63.3	IMR90p11
78.5	C11	59.9424665086031	ITGB1_1	63.3	IMR90p11
79.0	C11	17.6049506572649	ITGB1_1	63.3	IMR90p11
79.5	C11	6.08675586494365	ITGB1_1	63.3	IMR90p11
80.0	C11	5.6526992242737	ITGB1_1	63.3	IMR90p11
80.5	C11	7.14884030341392	ITGB1_1	63.3	IMR90p11
81.0	C11	7.47776506047688	ITGB1_1	63.3	IMR90p11
81.5	C11	7.2380167489369	ITGB1_1	63.3	IMR90p11
82.0	C11	7.31065648824608	ITGB1_1	63.3	IMR90p11
82.5	C11	6.93630491546054	ITGB1_1	63.3	IMR90p11
83.0	C11	5.52587701630199	ITGB1_1	63.3	IMR90p11
83.5	C11	4.83516260708586	ITGB1_1	63.3	IMR90p11
84.0	C11	4.57418746804234	ITGB1_1	63.3	IMR90p11
84.5	C11	3.48992687218094	ITGB1_1	63.3	IMR90p11
85.0	C11	3.02879287719662	ITGB1_1	63.3	IMR90p11
85.5	C11	3.34437170098283	ITGB1_1	63.3	IMR90p11
86.0	C11	3.15202111207367	ITGB1_1	63.3	IMR90p11
86.5	C11	2.94522702067746	ITGB1_1	63.3	IMR90p11
87.0	C11	3.47738714126189	ITGB1_1	63.3	IMR90p11
87.5	C11	3.17047929636578	ITGB1_1	63.3	IMR90p11
88.0	C11	2.43714872724388	ITGB1_1	63.3	IMR90p11
88.5	C11	2.41315615805581	ITGB1_1	63.3	IMR90p11
89.0	C11	2.32145587240495	ITGB1_1	63.3	IMR90p11
89.5	C11	1.9620684352991	ITGB1_1	63.3	IMR90p11
90.0	C11	2.14159047390569	ITGB1_1	63.3	IMR90p11
90.5	C11	2.6442447224203	ITGB1_1	63.3	IMR90p11
91.0	C11	3.0335550017673	ITGB1_1	63.3	IMR90p11
91.5	C11	3.27084807435415	ITGB1_1	63.3	IMR90p11
92.0	C11	3.13345042138985	ITGB1_1	63.3	IMR90p11
92.5	C11	3.07688399781841	ITGB1_1	63.3	IMR90p11
93.0	C11	2.95692517709062	ITGB1_1	63.3	IMR90p11
93.5	C11	2.21788844856439	ITGB1_1	63.3	IMR90p11
94.0	C11	2.07836811743994	ITGB1_1	63.3	IMR90p11
94.5	C11	1.60913063124747	ITGB1_1	63.3	IMR90p11
95.0	C11	0.396092138851714	ITGB1_1	63.3	IMR90p11
55.0	D11	-1.70036509152828	ITGB1_1	61.4	IMR90p11
55.5	D11	-3.68412436497886	ITGB1_1	61.4	IMR90p11
56.0	D11	-3.40073018305748	ITGB1_1	61.4	IMR90p11
56.5	D11	-3.40073018306498	ITGB1_1	61.4	IMR90p11
57.0	D11	-3.40073018299984	ITGB1_1	61.4	IMR90p11
57.5	D11	-3.95136208865983	ITGB1_1	61.4	IMR90p11
58.0	D11	-0.491701437329766	ITGB1_1	61.4	IMR90p11
58.5	D11	5.58886267882906	ITGB1_1	61.4	IMR90p11
59.0	D11	11.0415639241481	ITGB1_1	61.4	IMR90p11
59.5	D11	17.5685847173081	ITGB1_1	61.4	IMR90p11
60.0	D11	23.6000304784016	ITGB1_1	61.4	IMR90p11
60.5	D11	29.0697884796597	ITGB1_1	61.4	IMR90p11
61.0	D11	34.7501543525819	ITGB1_1	61.4	IMR90p11
61.5	D11	39.739016348267	ITGB1_1	61.4	IMR90p11
62.0	D11	43.1252504743475	ITGB1_1	61.4	IMR90p11
62.5	D11	46.7189175931987	ITGB1_1	61.4	IMR90p11
63.0	D11	50.4325864818373	ITGB1_1	61.4	IMR90p11
63.5	D11	54.1258597261815	ITGB1_1	61.4	IMR90p11
64.0	D11	58.8514073160495	ITGB1_1	61.4	IMR90p11
64.5	D11	65.9921392746576	ITGB1_1	61.4	IMR90p11
65.0	D11	74.9481570322583	ITGB1_1	61.4	IMR90p11
65.5	D11	85.2938646148325	ITGB1_1	61.4	IMR90p11
66.0	D11	96.9336310444728	ITGB1_1	61.4	IMR90p11
66.5	D11	107.480795395988	ITGB1_1	61.4	IMR90p11
67.0	D11	115.796538122583	ITGB1_1	61.4	IMR90p11
67.5	D11	122.210710077763	ITGB1_1	61.4	IMR90p11
68.0	D11	126.454397517405	ITGB1_1	61.4	IMR90p11
68.5	D11	128.237598861691	ITGB1_1	61.4	IMR90p11
69.0	D11	129.349316562482	ITGB1_1	61.4	IMR90p11
69.5	D11	130.368912680206	ITGB1_1	61.4	IMR90p11
70.0	D11	131.635066544477	ITGB1_1	61.4	IMR90p11
70.5	D11	133.970918225871	ITGB1_1	61.4	IMR90p11
71.0	D11	138.169738317658	ITGB1_1	61.4	IMR90p11
71.5	D11	146.820830472497	ITGB1_1	61.4	IMR90p11
72.0	D11	161.5080495167	ITGB1_1	61.4	IMR90p11
72.5	D11	185.032470699385	ITGB1_1	61.4	IMR90p11
73.0	D11	228.833855439886	ITGB1_1	61.4	IMR90p11
73.5	D11	306.390074753216	ITGB1_1	61.4	IMR90p11
74.0	D11	412.9969774918	ITGB1_1	61.4	IMR90p11
74.5	D11	526.654874376981	ITGB1_1	61.4	IMR90p11
75.0	D11	621.491735120004	ITGB1_1	61.4	IMR90p11
75.5	D11	667.261878563609	ITGB1_1	61.4	IMR90p11
76.0	D11	635.05498124475	ITGB1_1	61.4	IMR90p11
76.5	D11	526.359832441924	ITGB1_1	61.4	IMR90p11
77.0	D11	379.450464168712	ITGB1_1	61.4	IMR90p11
77.5	D11	235.053582352005	ITGB1_1	61.4	IMR90p11
78.0	D11	117.753182900245	ITGB1_1	61.4	IMR90p11
78.5	D11	43.1350839010266	ITGB1_1	61.4	IMR90p11
79.0	D11	11.7842768042443	ITGB1_1	61.4	IMR90p11
79.5	D11	4.89038547180178	ITGB1_1	61.4	IMR90p11
80.0	D11	4.5796907294374	ITGB1_1	61.4	IMR90p11
80.5	D11	5.38184283419849	ITGB1_1	61.4	IMR90p11
81.0	D11	5.97408337117656	ITGB1_1	61.4	IMR90p11
81.5	D11	6.0147223217304	ITGB1_1	61.4	IMR90p11
82.0	D11	6.67198947024997	ITGB1_1	61.4	IMR90p11
82.5	D11	7.01119284702389	ITGB1_1	61.4	IMR90p11
83.0	D11	6.22013294528142	ITGB1_1	61.4	IMR90p11
83.5	D11	5.21541559105765	ITGB1_1	61.4	IMR90p11
84.0	D11	4.26737163862316	ITGB1_1	61.4	IMR90p11
84.5	D11	3.11731193216292	ITGB1_1	61.4	IMR90p11
85.0	D11	2.46918702410989	ITGB1_1	61.4	IMR90p11
85.5	D11	2.46467675618629	ITGB1_1	61.4	IMR90p11
86.0	D11	2.72504777478781	ITGB1_1	61.4	IMR90p11
86.5	D11	2.99785557373275	ITGB1_1	61.4	IMR90p11
87.0	D11	3.01823891987971	ITGB1_1	61.4	IMR90p11
87.5	D11	2.53174733251984	ITGB1_1	61.4	IMR90p11
88.0	D11	2.02929717916828	ITGB1_1	61.4	IMR90p11
88.5	D11	1.47238871349606	ITGB1_1	61.4	IMR90p11
89.0	D11	1.13727397474037	ITGB1_1	61.4	IMR90p11
89.5	D11	1.2359544628236	ITGB1_1	61.4	IMR90p11
90.0	D11	1.48227314204587	ITGB1_1	61.4	IMR90p11
90.5	D11	1.5540540688026	ITGB1_1	61.4	IMR90p11
91.0	D11	1.87970471254221	ITGB1_1	61.4	IMR90p11
91.5	D11	2.48136771559194	ITGB1_1	61.4	IMR90p11
92.0	D11	2.70688536180336	ITGB1_1	61.4	IMR90p11
92.5	D11	2.88606566945708	ITGB1_1	61.4	IMR90p11
93.0	D11	3.03433064390498	ITGB1_1	61.4	IMR90p11
93.5	D11	2.19127395308095	ITGB1_1	61.4	IMR90p11
94.0	D11	1.57827988338795	ITGB1_1	61.4	IMR90p11
94.5	D11	-0.301110073389282	ITGB1_1	61.4	IMR90p11
95.0	D11	-1.1302073516631	ITGB1_1	61.4	IMR90p11
55.0	E11	-7.24281217485441	ITGB1_1	59.0	IMR90p11
55.5	E11	-15.6927597121852	ITGB1_1	59.0	IMR90p11
56.0	E11	-14.4856243497094	ITGB1_1	59.0	IMR90p11
56.5	E11	-14.4856243496984	ITGB1_1	59.0	IMR90p11
57.0	E11	-14.485624349776	ITGB1_1	59.0	IMR90p11
57.5	E11	-15.3523864187222	ITGB1_1	59.0	IMR90p11
58.0	E11	-10.0779479052881	ITGB1_1	59.0	IMR90p11
58.5	E11	0.863736003886174	ITGB1_1	59.0	IMR90p11
59.0	E11	9.69695728162549	ITGB1_1	59.0	IMR90p11
59.5	E11	17.1548816370935	ITGB1_1	59.0	IMR90p11
60.0	E11	23.7839531254991	ITGB1_1	59.0	IMR90p11
60.5	E11	31.208906934684	ITGB1_1	59.0	IMR90p11
61.0	E11	36.9587117038526	ITGB1_1	59.0	IMR90p11
61.5	E11	41.1661046526173	ITGB1_1	59.0	IMR90p11
62.0	E11	46.1181066323666	ITGB1_1	59.0	IMR90p11
62.5	E11	50.2479316145079	ITGB1_1	59.0	IMR90p11
63.0	E11	52.54862436221	ITGB1_1	59.0	IMR90p11
63.5	E11	55.7860452477138	ITGB1_1	59.0	IMR90p11
64.0	E11	60.7419991808856	ITGB1_1	59.0	IMR90p11
64.5	E11	65.5014757956931	ITGB1_1	59.0	IMR90p11
65.0	E11	72.6037043358682	ITGB1_1	59.0	IMR90p11
65.5	E11	82.0295751261287	ITGB1_1	59.0	IMR90p11
66.0	E11	92.339596494037	ITGB1_1	59.0	IMR90p11
66.5	E11	102.089861631372	ITGB1_1	59.0	IMR90p11
67.0	E11	111.066611141488	ITGB1_1	59.0	IMR90p11
67.5	E11	117.604746781121	ITGB1_1	59.0	IMR90p11
68.0	E11	120.88500495501	ITGB1_1	59.0	IMR90p11
68.5	E11	121.829263160948	ITGB1_1	59.0	IMR90p11
69.0	E11	122.520677488802	ITGB1_1	59.0	IMR90p11
69.5	E11	123.203414969461	ITGB1_1	59.0	IMR90p11
70.0	E11	123.70761901507	ITGB1_1	59.0	IMR90p11
70.5	E11	126.003581419144	ITGB1_1	59.0	IMR90p11
71.0	E11	130.339338760311	ITGB1_1	59.0	IMR90p11
71.5	E11	136.372184610454	ITGB1_1	59.0	IMR90p11
72.0	E11	146.235430505681	ITGB1_1	59.0	IMR90p11
72.5	E11	165.185071260551	ITGB1_1	59.0	IMR90p11
73.0	E11	198.340199046617	ITGB1_1	59.0	IMR90p11
73.5	E11	258.254798961351	ITGB1_1	59.0	IMR90p11
74.0	E11	349.451670008679	ITGB1_1	59.0	IMR90p11
74.5	E11	454.081431556329	ITGB1_1	59.0	IMR90p11
75.0	E11	544.173334239948	ITGB1_1	59.0	IMR90p11
75.5	E11	597.547582208964	ITGB1_1	59.0	IMR90p11
76.0	E11	587.241294020634	ITGB1_1	59.0	IMR90p11
76.5	E11	501.645570140107	ITGB1_1	59.0	IMR90p11
77.0	E11	370.996134832386	ITGB1_1	59.0	IMR90p11
77.5	E11	237.742243237115	ITGB1_1	59.0	IMR90p11
78.0	E11	125.841261060699	ITGB1_1	59.0	IMR90p11
78.5	E11	49.3896265968186	ITGB1_1	59.0	IMR90p11
79.0	E11	14.4738064093129	ITGB1_1	59.0	IMR90p11
79.5	E11	6.60554400201175	ITGB1_1	59.0	IMR90p11
80.0	E11	6.74218704606136	ITGB1_1	59.0	IMR90p11
80.5	E11	6.58038287601289	ITGB1_1	59.0	IMR90p11
81.0	E11	6.10266806572736	ITGB1_1	59.0	IMR90p11
81.5	E11	5.80629459098253	ITGB1_1	59.0	IMR90p11
82.0	E11	5.86749849923257	ITGB1_1	59.0	IMR90p11
82.5	E11	5.66431752733354	ITGB1_1	59.0	IMR90p11
83.0	E11	5.64994267711177	ITGB1_1	59.0	IMR90p11
83.5	E11	5.59303397749954	ITGB1_1	59.0	IMR90p11
84.0	E11	5.12974968023576	ITGB1_1	59.0	IMR90p11
84.5	E11	4.32798074168682	ITGB1_1	59.0	IMR90p11
85.0	E11	3.81534788588647	ITGB1_1	59.0	IMR90p11
85.5	E11	3.21289614189072	ITGB1_1	59.0	IMR90p11
86.0	E11	2.53382520353011	ITGB1_1	59.0	IMR90p11
86.5	E11	2.06004672745394	ITGB1_1	59.0	IMR90p11
87.0	E11	1.93397888546338	ITGB1_1	59.0	IMR90p11
87.5	E11	2.0075503447863	ITGB1_1	59.0	IMR90p11
88.0	E11	1.90721905538152	ITGB1_1	59.0	IMR90p11
88.5	E11	2.0625144238366	ITGB1_1	59.0	IMR90p11
89.0	E11	2.07289378836157	ITGB1_1	59.0	IMR90p11
89.5	E11	1.7403706410139	ITGB1_1	59.0	IMR90p11
90.0	E11	1.46057307210225	ITGB1_1	59.0	IMR90p11
90.5	E11	1.65975577683821	ITGB1_1	59.0	IMR90p11
91.0	E11	1.84013426760492	ITGB1_1	59.0	IMR90p11
91.5	E11	2.35496397501311	ITGB1_1	59.0	IMR90p11
92.0	E11	2.90101035618909	ITGB1_1	59.0	IMR90p11
92.5	E11	2.9756089453922	ITGB1_1	59.0	IMR90p11
93.0	E11	2.80355716351187	ITGB1_1	59.0	IMR90p11
93.5	E11	2.55949737093823	ITGB1_1	59.0	IMR90p11
94.0	E11	2.19657906576441	ITGB1_1	59.0	IMR90p11
94.5	E11	2.11537304418999	ITGB1_1	59.0	IMR90p11
95.0	E11	1.0132387103402	ITGB1_1	59.0	IMR90p11
55.0	F11	-10.9377803718918	ITGB1_1	57.0	IMR90p11
55.5	F11	-23.6985241391002	ITGB1_1	57.0	IMR90p11
56.0	F11	-21.8755607437856	ITGB1_1	57.0	IMR90p11
56.5	F11	-21.8755607437881	ITGB1_1	57.0	IMR90p11
57.0	F11	-21.8755607437715	ITGB1_1	57.0	IMR90p11
57.5	F11	-23.0558803883919	ITGB1_1	57.0	IMR90p11
58.0	F11	-15.8086806752572	ITGB1_1	57.0	IMR90p11
58.5	F11	-1.29315452486856	ITGB1_1	57.0	IMR90p11
59.0	F11	9.85832625053627	ITGB1_1	57.0	IMR90p11
59.5	F11	19.2727571682643	ITGB1_1	57.0	IMR90p11
60.0	F11	27.9411781882627	ITGB1_1	57.0	IMR90p11
60.5	F11	35.1972400352167	ITGB1_1	57.0	IMR90p11
61.0	F11	40.8223382095821	ITGB1_1	57.0	IMR90p11
61.5	F11	45.0606966427597	ITGB1_1	57.0	IMR90p11
62.0	F11	48.8106684886185	ITGB1_1	57.0	IMR90p11
62.5	F11	51.9516336555974	ITGB1_1	57.0	IMR90p11
63.0	F11	53.9221950511833	ITGB1_1	57.0	IMR90p11
63.5	F11	55.3909414461394	ITGB1_1	57.0	IMR90p11
64.0	F11	57.3393730007815	ITGB1_1	57.0	IMR90p11
64.5	F11	59.6953983554432	ITGB1_1	57.0	IMR90p11
65.0	F11	62.881633400794	ITGB1_1	57.0	IMR90p11
65.5	F11	68.1370799173316	ITGB1_1	57.0	IMR90p11
66.0	F11	74.8964624154978	ITGB1_1	57.0	IMR90p11
66.5	F11	82.2572907729455	ITGB1_1	57.0	IMR90p11
67.0	F11	90.0508508148459	ITGB1_1	57.0	IMR90p11
67.5	F11	96.9840616009056	ITGB1_1	57.0	IMR90p11
68.0	F11	101.675774986228	ITGB1_1	57.0	IMR90p11
68.5	F11	104.95587218159	ITGB1_1	57.0	IMR90p11
69.0	F11	107.291580221343	ITGB1_1	57.0	IMR90p11
69.5	F11	108.109033431443	ITGB1_1	57.0	IMR90p11
70.0	F11	108.521152284415	ITGB1_1	57.0	IMR90p11
70.5	F11	109.443859018806	ITGB1_1	57.0	IMR90p11
71.0	F11	111.115859770026	ITGB1_1	57.0	IMR90p11
71.5	F11	114.119657753716	ITGB1_1	57.0	IMR90p11
72.0	F11	120.185460217581	ITGB1_1	57.0	IMR90p11
72.5	F11	131.887879506266	ITGB1_1	57.0	IMR90p11
73.0	F11	154.444658973212	ITGB1_1	57.0	IMR90p11
73.5	F11	198.135768653625	ITGB1_1	57.0	IMR90p11
74.0	F11	268.447401741059	ITGB1_1	57.0	IMR90p11
74.5	F11	352.308275295051	ITGB1_1	57.0	IMR90p11
75.0	F11	427.036933565559	ITGB1_1	57.0	IMR90p11
75.5	F11	475.389114839552	ITGB1_1	57.0	IMR90p11
76.0	F11	474.931847326691	ITGB1_1	57.0	IMR90p11
76.5	F11	411.41365661563	ITGB1_1	57.0	IMR90p11
77.0	F11	307.208503125401	ITGB1_1	57.0	IMR90p11
77.5	F11	199.959681315685	ITGB1_1	57.0	IMR90p11
78.0	F11	108.051016829746	ITGB1_1	57.0	IMR90p11
78.5	F11	42.6095912412306	ITGB1_1	57.0	IMR90p11
79.0	F11	11.6461609725474	ITGB1_1	57.0	IMR90p11
79.5	F11	5.00817188891608	ITGB1_1	57.0	IMR90p11
80.0	F11	5.03378315205066	ITGB1_1	57.0	IMR90p11
80.5	F11	4.44663075250099	ITGB1_1	57.0	IMR90p11
81.0	F11	4.5520025219007	ITGB1_1	57.0	IMR90p11
81.5	F11	5.10612483436603	ITGB1_1	57.0	IMR90p11
82.0	F11	5.09059585054183	ITGB1_1	57.0	IMR90p11
82.5	F11	4.67800515703743	ITGB1_1	57.0	IMR90p11
83.0	F11	4.76419242033717	ITGB1_1	57.0	IMR90p11
83.5	F11	4.48690916876916	ITGB1_1	57.0	IMR90p11
84.0	F11	3.97685993700543	ITGB1_1	57.0	IMR90p11
84.5	F11	3.65714564905414	ITGB1_1	57.0	IMR90p11
85.0	F11	3.46714257526395	ITGB1_1	57.0	IMR90p11
85.5	F11	3.67065784624032	ITGB1_1	57.0	IMR90p11
86.0	F11	3.46413221993021	ITGB1_1	57.0	IMR90p11
86.5	F11	3.13058942479756	ITGB1_1	57.0	IMR90p11
87.0	F11	3.40500668291247	ITGB1_1	57.0	IMR90p11
87.5	F11	3.68519655116285	ITGB1_1	57.0	IMR90p11
88.0	F11	3.06175363279567	ITGB1_1	57.0	IMR90p11
88.5	F11	2.92400794619374	ITGB1_1	57.0	IMR90p11
89.0	F11	3.04938649018965	ITGB1_1	57.0	IMR90p11
89.5	F11	2.32934161263159	ITGB1_1	57.0	IMR90p11
90.0	F11	1.27333347239801	ITGB1_1	57.0	IMR90p11
90.5	F11	1.13390534855381	ITGB1_1	57.0	IMR90p11
91.0	F11	1.28930083662664	ITGB1_1	57.0	IMR90p11
91.5	F11	1.06441066518937	ITGB1_1	57.0	IMR90p11
92.0	F11	1.2188721410098	ITGB1_1	57.0	IMR90p11
92.5	F11	2.17558191611596	ITGB1_1	57.0	IMR90p11
93.0	F11	2.54985289484631	ITGB1_1	57.0	IMR90p11
93.5	F11	2.51760479641479	ITGB1_1	57.0	IMR90p11
94.0	F11	3.0231923283531	ITGB1_1	57.0	IMR90p11
94.5	F11	3.64259093834966	ITGB1_1	57.0	IMR90p11
95.0	F11	1.74735286839399	ITGB1_1	57.0	IMR90p11
55.0	G11	-11.1359653474336	ITGB1_1	55.7	IMR90p11
55.5	G11	-24.12792491944	ITGB1_1	55.7	IMR90p11
56.0	G11	-22.2719306948668	ITGB1_1	55.7	IMR90p11
56.5	G11	-22.2719306948665	ITGB1_1	55.7	IMR90p11
57.0	G11	-22.2719306948743	ITGB1_1	55.7	IMR90p11
57.5	G11	-23.6600407341215	ITGB1_1	55.7	IMR90p11
58.0	G11	-14.9950292268666	ITGB1_1	55.7	IMR90p11
58.5	G11	1.05208068478282	ITGB1_1	55.7	IMR90p11
59.0	G11	13.5920153912622	ITGB1_1	55.7	IMR90p11
59.5	G11	23.7190209386052	ITGB1_1	55.7	IMR90p11
60.0	G11	31.3445794779253	ITGB1_1	55.7	IMR90p11
60.5	G11	38.384026059994	ITGB1_1	55.7	IMR90p11
61.0	G11	44.177186231979	ITGB1_1	55.7	IMR90p11
61.5	G11	47.3889257724874	ITGB1_1	55.7	IMR90p11
62.0	G11	49.4205952845768	ITGB1_1	55.7	IMR90p11
62.5	G11	51.3878480872463	ITGB1_1	55.7	IMR90p11
63.0	G11	51.7715253515628	ITGB1_1	55.7	IMR90p11
63.5	G11	50.7393881060813	ITGB1_1	55.7	IMR90p11
64.0	G11	51.0964996636893	ITGB1_1	55.7	IMR90p11
64.5	G11	53.5211083907852	ITGB1_1	55.7	IMR90p11
65.0	G11	56.7303406883084	ITGB1_1	55.7	IMR90p11
65.5	G11	61.6439062762448	ITGB1_1	55.7	IMR90p11
66.0	G11	68.8332919304594	ITGB1_1	55.7	IMR90p11
66.5	G11	76.5340030518099	ITGB1_1	55.7	IMR90p11
67.0	G11	84.5440779594933	ITGB1_1	55.7	IMR90p11
67.5	G11	92.9921007636229	ITGB1_1	55.7	IMR90p11
68.0	G11	98.7753437421885	ITGB1_1	55.7	IMR90p11
68.5	G11	102.939035455194	ITGB1_1	55.7	IMR90p11
69.0	G11	106.049605417964	ITGB1_1	55.7	IMR90p11
69.5	G11	106.58813375487	ITGB1_1	55.7	IMR90p11
70.0	G11	105.076037906803	ITGB1_1	55.7	IMR90p11
70.5	G11	104.829536097492	ITGB1_1	55.7	IMR90p11
71.0	G11	105.950767258625	ITGB1_1	55.7	IMR90p11
71.5	G11	108.417747234976	ITGB1_1	55.7	IMR90p11
72.0	G11	113.681618705799	ITGB1_1	55.7	IMR90p11
72.5	G11	123.85396146646	ITGB1_1	55.7	IMR90p11
73.0	G11	142.294628583661	ITGB1_1	55.7	IMR90p11
73.5	G11	177.268895797413	ITGB1_1	55.7	IMR90p11
74.0	G11	235.612028013325	ITGB1_1	55.7	IMR90p11
74.5	G11	306.474409495854	ITGB1_1	55.7	IMR90p11
75.0	G11	370.7212082605	ITGB1_1	55.7	IMR90p11
75.5	G11	413.412624153559	ITGB1_1	55.7	IMR90p11
76.0	G11	414.566785644999	ITGB1_1	55.7	IMR90p11
76.5	G11	360.395227963073	ITGB1_1	55.7	IMR90p11
77.0	G11	270.67946356089	ITGB1_1	55.7	IMR90p11
77.5	G11	177.149593434588	ITGB1_1	55.7	IMR90p11
78.0	G11	96.3037469104106	ITGB1_1	55.7	IMR90p11
78.5	G11	39.4324815258722	ITGB1_1	55.7	IMR90p11
79.0	G11	12.8740583175452	ITGB1_1	55.7	IMR90p11
79.5	G11	6.80943815836838	ITGB1_1	55.7	IMR90p11
80.0	G11	6.80787900015099	ITGB1_1	55.7	IMR90p11
80.5	G11	7.30516780671837	ITGB1_1	55.7	IMR90p11
81.0	G11	7.35820101484484	ITGB1_1	55.7	IMR90p11
81.5	G11	7.34678771516496	ITGB1_1	55.7	IMR90p11
82.0	G11	7.60210202387293	ITGB1_1	55.7	IMR90p11
82.5	G11	7.68830257114007	ITGB1_1	55.7	IMR90p11
83.0	G11	7.3269981922648	ITGB1_1	55.7	IMR90p11
83.5	G11	6.94087333906384	ITGB1_1	55.7	IMR90p11
84.0	G11	6.29852237072197	ITGB1_1	55.7	IMR90p11
84.5	G11	5.64486526610119	ITGB1_1	55.7	IMR90p11
85.0	G11	5.61837279642629	ITGB1_1	55.7	IMR90p11
85.5	G11	5.60400891043338	ITGB1_1	55.7	IMR90p11
86.0	G11	5.30249344625452	ITGB1_1	55.7	IMR90p11
86.5	G11	5.08964655188572	ITGB1_1	55.7	IMR90p11
87.0	G11	5.12761785995741	ITGB1_1	55.7	IMR90p11
87.5	G11	4.51230491820178	ITGB1_1	55.7	IMR90p11
88.0	G11	4.02843314679666	ITGB1_1	55.7	IMR90p11
88.5	G11	3.9793351287189	ITGB1_1	55.7	IMR90p11
89.0	G11	4.09616261096562	ITGB1_1	55.7	IMR90p11
89.5	G11	3.96678763309541	ITGB1_1	55.7	IMR90p11
90.0	G11	3.78074590260405	ITGB1_1	55.7	IMR90p11
90.5	G11	3.71028545242774	ITGB1_1	55.7	IMR90p11
91.0	G11	3.52061982953768	ITGB1_1	55.7	IMR90p11
91.5	G11	3.21824520308718	ITGB1_1	55.7	IMR90p11
92.0	G11	3.0108460305355	ITGB1_1	55.7	IMR90p11
92.5	G11	3.29057011012856	ITGB1_1	55.7	IMR90p11
93.0	G11	3.25058810026269	ITGB1_1	55.7	IMR90p11
93.5	G11	3.1676678063904	ITGB1_1	55.7	IMR90p11
94.0	G11	3.41528814319747	ITGB1_1	55.7	IMR90p11
94.5	G11	3.77269966623192	ITGB1_1	55.7	IMR90p11
95.0	G11	1.71506586248881	ITGB1_1	55.7	IMR90p11
55.0	H11	-4.88842190661069	ITGB1_1	55.0	IMR90p11
55.5	H11	-10.5915807976561	ITGB1_1	55.0	IMR90p11
56.0	H11	-9.77684381322103	ITGB1_1	55.0	IMR90p11
56.5	H11	-9.7768438132199	ITGB1_1	55.0	IMR90p11
57.0	H11	-9.7768438132249	ITGB1_1	55.0	IMR90p11
57.5	H11	-10.864338224987	ITGB1_1	55.0	IMR90p11
58.0	H11	-4.19364769292088	ITGB1_1	55.0	IMR90p11
58.5	H11	9.33231002452715	ITGB1_1	55.0	IMR90p11
59.0	H11	19.0454284232463	ITGB1_1	55.0	IMR90p11
59.5	H11	26.3072707497752	ITGB1_1	55.0	IMR90p11
60.0	H11	31.6801726992562	ITGB1_1	55.0	IMR90p11
60.5	H11	35.2891687639546	ITGB1_1	55.0	IMR90p11
61.0	H11	37.5568546122732	ITGB1_1	55.0	IMR90p11
61.5	H11	38.9476373213427	ITGB1_1	55.0	IMR90p11
62.0	H11	39.8560109155299	ITGB1_1	55.0	IMR90p11
62.5	H11	40.373262069184	ITGB1_1	55.0	IMR90p11
63.0	H11	40.4301579840833	ITGB1_1	55.0	IMR90p11
63.5	H11	40.9998240100722	ITGB1_1	55.0	IMR90p11
64.0	H11	42.1181240040875	ITGB1_1	55.0	IMR90p11
64.5	H11	43.8587405723162	ITGB1_1	55.0	IMR90p11
65.0	H11	47.0568399956456	ITGB1_1	55.0	IMR90p11
65.5	H11	52.3421122056219	ITGB1_1	55.0	IMR90p11
66.0	H11	58.9439980521129	ITGB1_1	55.0	IMR90p11
66.5	H11	66.0183257663164	ITGB1_1	55.0	IMR90p11
67.0	H11	73.4595967591387	ITGB1_1	55.0	IMR90p11
67.5	H11	80.0121159559304	ITGB1_1	55.0	IMR90p11
68.0	H11	84.6629931991338	ITGB1_1	55.0	IMR90p11
68.5	H11	87.1382989471656	ITGB1_1	55.0	IMR90p11
69.0	H11	88.5273292121155	ITGB1_1	55.0	IMR90p11
69.5	H11	88.4300179257449	ITGB1_1	55.0	IMR90p11
70.0	H11	87.1258683645949	ITGB1_1	55.0	IMR90p11
70.5	H11	86.0541649636122	ITGB1_1	55.0	IMR90p11
71.0	H11	85.9590257300217	ITGB1_1	55.0	IMR90p11
71.5	H11	86.7860719942363	ITGB1_1	55.0	IMR90p11
72.0	H11	89.667835446696	ITGB1_1	55.0	IMR90p11
72.5	H11	96.6035420095626	ITGB1_1	55.0	IMR90p11
73.0	H11	110.324701736043	ITGB1_1	55.0	IMR90p11
73.5	H11	137.79135171869	ITGB1_1	55.0	IMR90p11
74.0	H11	185.408505206156	ITGB1_1	55.0	IMR90p11
74.5	H11	244.724218017751	ITGB1_1	55.0	IMR90p11
75.0	H11	298.581058869776	ITGB1_1	55.0	IMR90p11
75.5	H11	335.851761360306	ITGB1_1	55.0	IMR90p11
76.0	H11	341.088699737534	ITGB1_1	55.0	IMR90p11
76.5	H11	299.362822943169	ITGB1_1	55.0	IMR90p11
77.0	H11	225.503208847332	ITGB1_1	55.0	IMR90p11
77.5	H11	149.056609521061	ITGB1_1	55.0	IMR90p11
78.0	H11	81.9785180798654	ITGB1_1	55.0	IMR90p11
78.5	H11	32.4888980115837	ITGB1_1	55.0	IMR90p11
79.0	H11	9.26212938429541	ITGB1_1	55.0	IMR90p11
79.5	H11	4.91476926848765	ITGB1_1	55.0	IMR90p11
80.0	H11	5.20745827748698	ITGB1_1	55.0	IMR90p11
80.5	H11	5.80631470866126	ITGB1_1	55.0	IMR90p11
81.0	H11	6.53520975472253	ITGB1_1	55.0	IMR90p11
81.5	H11	6.54348119529152	ITGB1_1	55.0	IMR90p11
82.0	H11	6.46739741570809	ITGB1_1	55.0	IMR90p11
82.5	H11	5.9975416032467	ITGB1_1	55.0	IMR90p11
83.0	H11	5.21285151088188	ITGB1_1	55.0	IMR90p11
83.5	H11	4.57617651979575	ITGB1_1	55.0	IMR90p11
84.0	H11	4.34358604101783	ITGB1_1	55.0	IMR90p11
84.5	H11	3.97422664938637	ITGB1_1	55.0	IMR90p11
85.0	H11	4.00197723707873	ITGB1_1	55.0	IMR90p11
85.5	H11	4.3063298475459	ITGB1_1	55.0	IMR90p11
86.0	H11	4.28103241994251	ITGB1_1	55.0	IMR90p11
86.5	H11	3.70810775959347	ITGB1_1	55.0	IMR90p11
87.0	H11	3.01808596992606	ITGB1_1	55.0	IMR90p11
87.5	H11	2.52553626367768	ITGB1_1	55.0	IMR90p11
88.0	H11	1.95722507948943	ITGB1_1	55.0	IMR90p11
88.5	H11	1.6222771222719	ITGB1_1	55.0	IMR90p11
89.0	H11	2.14954314055177	ITGB1_1	55.0	IMR90p11
89.5	H11	2.5512667953804	ITGB1_1	55.0	IMR90p11
90.0	H11	2.36675154578643	ITGB1_1	55.0	IMR90p11
90.5	H11	3.09551522059792	ITGB1_1	55.0	IMR90p11
91.0	H11	3.52962754988511	ITGB1_1	55.0	IMR90p11
91.5	H11	2.84026444488097	ITGB1_1	55.0	IMR90p11
92.0	H11	2.75785980075847	ITGB1_1	55.0	IMR90p11
92.5	H11	3.08345154217	ITGB1_1	55.0	IMR90p11
93.0	H11	2.36335293998872	ITGB1_1	55.0	IMR90p11
93.5	H11	2.30525569179684	ITGB1_1	55.0	IMR90p11
94.0	H11	2.64884979801866	ITGB1_1	55.0	IMR90p11
94.5	H11	3.57582471232411	ITGB1_1	55.0	IMR90p11
95.0	H11	2.01498303845267	ITGB1_1	55.0	IMR90p11
