# Supplementary material for: Primer PICKR: literature-mined scoring platform for robust RT–qPCR primers
Source: Nat Commun. 2026 May 28;17:6938. doi: 10.1038/s41467-026-73648-2 (PMC13388996; doi:10.1038/s41467-026-73648-2)
Supplement: Supplementary file 11 — Source Data [file 41467_2026_73648_MOESM11_ESM.zip › Suppl_Fig_S5/amplification_data_CCNE1_1.csv]

Cycle	Well	Fluorescence	Target	melt temp	Replicate
1	A6	-11.7269990586583	CCNE1_1	65.0	IMR90p8
2	A6	-13.562773772459	CCNE1_1	65.0	IMR90p8
3	A6	-13.9672111035534	CCNE1_1	65.0	IMR90p8
4	A6	11.3672109373329	CCNE1_1	65.0	IMR90p8
5	A6	2.16956392109478	CCNE1_1	65.0	IMR90p8
6	A6	6.24909172996013	CCNE1_1	65.0	IMR90p8
7	A6	5.68793755052275	CCNE1_1	65.0	IMR90p8
8	A6	-7.79516206216022	CCNE1_1	65.0	IMR90p8
9	A6	10.7826357550498	CCNE1_1	65.0	IMR90p8
10	A6	6.23859741788965	CCNE1_1	65.0	IMR90p8
11	A6	-2.85406108083635	CCNE1_1	65.0	IMR90p8
12	A6	-2.11338958172064	CCNE1_1	65.0	IMR90p8
13	A6	7.47242069773574	CCNE1_1	65.0	IMR90p8
14	A6	0.167924130501888	CCNE1_1	65.0	IMR90p8
15	A6	-13.8924863683656	CCNE1_1	65.0	IMR90p8
16	A6	-6.50153024361407	CCNE1_1	65.0	IMR90p8
17	A6	-2.80381728846487	CCNE1_1	65.0	IMR90p8
18	A6	-13.9336387258591	CCNE1_1	65.0	IMR90p8
19	A6	2.86916740338347	CCNE1_1	65.0	IMR90p8
20	A6	4.79262075087308	CCNE1_1	65.0	IMR90p8
21	A6	5.8080350463606	CCNE1_1	65.0	IMR90p8
22	A6	1.13302250266679	CCNE1_1	65.0	IMR90p8
23	A6	2.85867309131299	CCNE1_1	65.0	IMR90p8
24	A6	1.17983830931462	CCNE1_1	65.0	IMR90p8
25	A6	5.16730358404175	CCNE1_1	65.0	IMR90p8
26	A6	9.06171142501307	CCNE1_1	65.0	IMR90p8
27	A6	19.7136078436861	CCNE1_1	65.0	IMR90p8
28	A6	48.0970216087417	CCNE1_1	65.0	IMR90p8
29	A6	87.9559221846271	CCNE1_1	65.0	IMR90p8
30	A6	175.93942911769	CCNE1_1	65.0	IMR90p8
31	A6	319.827830143921	CCNE1_1	65.0	IMR90p8
32	A6	533.458325695912	CCNE1_1	65.0	IMR90p8
33	A6	756.3167393353	CCNE1_1	65.0	IMR90p8
34	A6	983.841851158348	CCNE1_1	65.0	IMR90p8
35	A6	1208.49243046266	CCNE1_1	65.0	IMR90p8
36	A6	1414.07850803621	CCNE1_1	65.0	IMR90p8
37	A6	1601.80485743617	CCNE1_1	65.0	IMR90p8
38	A6	1761.41857255227	CCNE1_1	65.0	IMR90p8
39	A6	1900.94284728808	CCNE1_1	65.0	IMR90p8
40	A6	2023.73412799015	CCNE1_1	65.0	IMR90p8
1	B6	-6.05567610248318	CCNE1_1	64.5	IMR90p8
2	B6	-11.7356491809378	CCNE1_1	64.5	IMR90p8
3	B6	-10.8175112048439	CCNE1_1	64.5	IMR90p8
4	B6	9.35784868504879	CCNE1_1	64.5	IMR90p8
5	B6	7.83051426248176	CCNE1_1	64.5	IMR90p8
6	B6	4.88368285289971	CCNE1_1	64.5	IMR90p8
7	B6	3.02879096408515	CCNE1_1	64.5	IMR90p8
8	B6	-9.10587926569588	CCNE1_1	64.5	IMR90p8
9	B6	1.96044230146663	CCNE1_1	64.5	IMR90p8
10	B6	6.25621622339577	CCNE1_1	64.5	IMR90p8
11	B6	-3.3677488118401	CCNE1_1	64.5	IMR90p8
12	B6	7.38272209447905	CCNE1_1	64.5	IMR90p8
13	B6	1.91225918581813	CCNE1_1	64.5	IMR90p8
14	B6	0.608824803470725	CCNE1_1	64.5	IMR90p8
15	B6	-17.9004113929468	CCNE1_1	64.5	IMR90p8
16	B6	-0.433558228443871	CCNE1_1	64.5	IMR90p8
17	B6	-1.61832564470797	CCNE1_1	64.5	IMR90p8
18	B6	-6.81293785022217	CCNE1_1	64.5	IMR90p8
19	B6	3.24155486215341	CCNE1_1	64.5	IMR90p8
20	B6	1.21471359604539	CCNE1_1	64.5	IMR90p8
21	B6	3.89416337142029	CCNE1_1	64.5	IMR90p8
22	B6	2.18317237991505	CCNE1_1	64.5	IMR90p8
23	B6	-3.06339048852624	CCNE1_1	64.5	IMR90p8
24	B6	4.02002732600522	CCNE1_1	64.5	IMR90p8
25	B6	5.64742437022051	CCNE1_1	64.5	IMR90p8
26	B6	11.219282181507	CCNE1_1	64.5	IMR90p8
27	B6	26.8990804795353	CCNE1_1	64.5	IMR90p8
28	B6	58.9835810707923	CCNE1_1	64.5	IMR90p8
29	B6	116.425127066681	CCNE1_1	64.5	IMR90p8
30	B6	218.282782566215	CCNE1_1	64.5	IMR90p8
31	B6	389.624946325764	CCNE1_1	64.5	IMR90p8
32	B6	631.243910012697	CCNE1_1	64.5	IMR90p8
33	B6	877.669540182571	CCNE1_1	64.5	IMR90p8
34	B6	1124.81378057257	CCNE1_1	64.5	IMR90p8
35	B6	1363.13810408636	CCNE1_1	64.5	IMR90p8
36	B6	1581.07883487795	CCNE1_1	64.5	IMR90p8
37	B6	1776.68191778623	CCNE1_1	64.5	IMR90p8
38	B6	1945.70600815425	CCNE1_1	64.5	IMR90p8
39	B6	2092.13824309348	CCNE1_1	64.5	IMR90p8
40	B6	2222.02073402782	CCNE1_1	64.5	IMR90p8
1	C6	-11.8922557166202	CCNE1_1	63.3	IMR90p8
2	C6	-11.2917065586867	CCNE1_1	63.3	IMR90p8
3	C6	-12.2546683862506	CCNE1_1	63.3	IMR90p8
4	C6	9.33809481765729	CCNE1_1	63.3	IMR90p8
5	C6	11.4371644327116	CCNE1_1	63.3	IMR90p8
6	C6	8.72604168042972	CCNE1_1	63.3	IMR90p8
7	C6	-1.67548648380307	CCNE1_1	63.3	IMR90p8
8	C6	-9.90814402878686	CCNE1_1	63.3	IMR90p8
9	C6	3.48264246123517	CCNE1_1	63.3	IMR90p8
10	C6	2.57174432427155	CCNE1_1	63.3	IMR90p8
11	C6	-2.34802140039437	CCNE1_1	63.3	IMR90p8
12	C6	9.83399706775845	CCNE1_1	63.3	IMR90p8
13	C6	8.05481555042161	CCNE1_1	63.3	IMR90p8
14	C6	1.93909512773871	CCNE1_1	63.3	IMR90p8
15	C6	-19.5834201550206	CCNE1_1	63.3	IMR90p8
16	C6	-2.73475164729416	CCNE1_1	63.3	IMR90p8
17	C6	-5.39428170000019	CCNE1_1	63.3	IMR90p8
18	C6	-11.8126818066839	CCNE1_1	63.3	IMR90p8
19	C6	5.4423229927479	CCNE1_1	63.3	IMR90p8
20	C6	2.32364363130728	CCNE1_1	63.3	IMR90p8
21	C6	2.75346283757654	CCNE1_1	63.3	IMR90p8
22	C6	0.488920666604372	CCNE1_1	63.3	IMR90p8
23	C6	2.03531327606152	CCNE1_1	63.3	IMR90p8
24	C6	-5.94637043087459	CCNE1_1	63.3	IMR90p8
25	C6	3.34250786921484	CCNE1_1	63.3	IMR90p8
26	C6	11.9222397595199	CCNE1_1	63.3	IMR90p8
27	C6	30.7416180425789	CCNE1_1	63.3	IMR90p8
28	C6	56.0689753813949	CCNE1_1	63.3	IMR90p8
29	C6	112.8111181019	CCNE1_1	63.3	IMR90p8
30	C6	222.002454993459	CCNE1_1	63.3	IMR90p8
31	C6	416.687400154543	CCNE1_1	63.3	IMR90p8
32	C6	686.299416735321	CCNE1_1	63.3	IMR90p8
33	C6	964.323754334547	CCNE1_1	63.3	IMR90p8
34	C6	1248.49973362582	CCNE1_1	63.3	IMR90p8
35	C6	1524.45570661031	CCNE1_1	63.3	IMR90p8
36	C6	1778.20607551926	CCNE1_1	63.3	IMR90p8
37	C6	2007.88775810086	CCNE1_1	63.3	IMR90p8
38	C6	2203.18687164394	CCNE1_1	63.3	IMR90p8
39	C6	2374.10617725629	CCNE1_1	63.3	IMR90p8
40	C6	2524.76943651616	CCNE1_1	63.3	IMR90p8
1	D6	-8.63732609346471	CCNE1_1	61.4	IMR90p8
2	D6	-11.7800974458005	CCNE1_1	61.4	IMR90p8
3	D6	-13.8190928995691	CCNE1_1	61.4	IMR90p8
4	D6	16.1765612913464	CCNE1_1	61.4	IMR90p8
5	D6	9.61602176959877	CCNE1_1	61.4	IMR90p8
6	D6	10.7722288410041	CCNE1_1	61.4	IMR90p8
7	D6	-1.94019599061721	CCNE1_1	61.4	IMR90p8
8	D6	-6.67332266215317	CCNE1_1	61.4	IMR90p8
9	D6	-5.59625448856787	CCNE1_1	61.4	IMR90p8
10	D6	2.2230519278969	CCNE1_1	61.4	IMR90p8
11	D6	-2.2991010362507	CCNE1_1	61.4	IMR90p8
12	D6	9.80589740960704	CCNE1_1	61.4	IMR90p8
13	D6	5.58508891817382	CCNE1_1	61.4	IMR90p8
14	D6	-7.40294271676794	CCNE1_1	61.4	IMR90p8
15	D6	-16.7504102900143	CCNE1_1	61.4	IMR90p8
16	D6	-2.73921829746405	CCNE1_1	61.4	IMR90p8
17	D6	0.12490330069204	CCNE1_1	61.4	IMR90p8
18	D6	-0.770087164120923	CCNE1_1	61.4	IMR90p8
19	D6	2.56780385038473	CCNE1_1	61.4	IMR90p8
20	D6	0.515996511102458	CCNE1_1	61.4	IMR90p8
21	D6	1.7239103456086	CCNE1_1	61.4	IMR90p8
22	D6	1.85500644855665	CCNE1_1	61.4	IMR90p8
23	D6	3.51047646367624	CCNE1_1	61.4	IMR90p8
24	D6	-0.092661172973294	CCNE1_1	61.4	IMR90p8
25	D6	1.75951950620174	CCNE1_1	61.4	IMR90p8
26	D6	5.58374677364645	CCNE1_1	61.4	IMR90p8
27	D6	15.3093742297169	CCNE1_1	61.4	IMR90p8
28	D6	36.8002414898428	CCNE1_1	61.4	IMR90p8
29	D6	79.9277062095971	CCNE1_1	61.4	IMR90p8
30	D6	151.881935257911	CCNE1_1	61.4	IMR90p8
31	D6	294.897972380328	CCNE1_1	61.4	IMR90p8
32	D6	537.941710519932	CCNE1_1	61.4	IMR90p8
33	D6	807.60391509325	CCNE1_1	61.4	IMR90p8
34	D6	1106.04938984561	CCNE1_1	61.4	IMR90p8
35	D6	1411.57989690854	CCNE1_1	61.4	IMR90p8
36	D6	1702.92699210107	CCNE1_1	61.4	IMR90p8
37	D6	1970.9944982393	CCNE1_1	61.4	IMR90p8
38	D6	2207.76850616844	CCNE1_1	61.4	IMR90p8
39	D6	2414.22618424826	CCNE1_1	61.4	IMR90p8
40	D6	2597.29890591734	CCNE1_1	61.4	IMR90p8
1	E6	-9.16288398703455	CCNE1_1	59.0	IMR90p8
2	E6	-12.3451838692031	CCNE1_1	59.0	IMR90p8
3	E6	-8.00792536861582	CCNE1_1	59.0	IMR90p8
4	E6	10.0390596013658	CCNE1_1	59.0	IMR90p8
5	E6	3.87386494971361	CCNE1_1	59.0	IMR90p8
6	E6	11.1282826215183	CCNE1_1	59.0	IMR90p8
7	E6	-3.43657813593927	CCNE1_1	59.0	IMR90p8
8	E6	-5.30389611476539	CCNE1_1	59.0	IMR90p8
9	E6	5.49987788424733	CCNE1_1	59.0	IMR90p8
10	E6	3.63341766492022	CCNE1_1	59.0	IMR90p8
11	E6	-4.17603158969087	CCNE1_1	59.0	IMR90p8
12	E6	7.6009025310791	CCNE1_1	59.0	IMR90p8
13	E6	7.75832306746361	CCNE1_1	59.0	IMR90p8
14	E6	-8.39798405430156	CCNE1_1	59.0	IMR90p8
15	E6	-17.4810786338253	CCNE1_1	59.0	IMR90p8
16	E6	-4.49525831277924	CCNE1_1	59.0	IMR90p8
17	E6	-7.82157721946851	CCNE1_1	59.0	IMR90p8
18	E6	5.42814207395168	CCNE1_1	59.0	IMR90p8
19	E6	4.55971994240144	CCNE1_1	59.0	IMR90p8
20	E6	-1.13304074639063	CCNE1_1	59.0	IMR90p8
21	E6	-1.94853661571096	CCNE1_1	59.0	IMR90p8
22	E6	1.58665261022088	CCNE1_1	59.0	IMR90p8
23	E6	3.75405161223853	CCNE1_1	59.0	IMR90p8
24	E6	0.769917313210044	CCNE1_1	59.0	IMR90p8
25	E6	-4.59418523282102	CCNE1_1	59.0	IMR90p8
26	E6	4.18582585028526	CCNE1_1	59.0	IMR90p8
27	E6	8.9827088758434	CCNE1_1	59.0	IMR90p8
28	E6	14.5159254759365	CCNE1_1	59.0	IMR90p8
29	E6	35.8236072190102	CCNE1_1	59.0	IMR90p8
30	E6	73.8506220307845	CCNE1_1	59.0	IMR90p8
31	E6	148.854439774213	CCNE1_1	59.0	IMR90p8
32	E6	290.648154279622	CCNE1_1	59.0	IMR90p8
33	E6	519.346991939897	CCNE1_1	59.0	IMR90p8
34	E6	776.438826051257	CCNE1_1	59.0	IMR90p8
35	E6	1065.71396206662	CCNE1_1	59.0	IMR90p8
36	E6	1358.0081035705	CCNE1_1	59.0	IMR90p8
37	E6	1646.42448156388	CCNE1_1	59.0	IMR90p8
38	E6	1914.9174012099	CCNE1_1	59.0	IMR90p8
39	E6	2157.13354553968	CCNE1_1	59.0	IMR90p8
40	E6	2374.62409683335	CCNE1_1	59.0	IMR90p8
1	F6	-12.6803721062388	CCNE1_1	57.0	IMR90p8
2	F6	-9.88761174687443	CCNE1_1	57.0	IMR90p8
3	F6	-12.2078428603695	CCNE1_1	57.0	IMR90p8
4	F6	13.8390584319818	CCNE1_1	57.0	IMR90p8
5	F6	12.727714105079	CCNE1_1	57.0	IMR90p8
6	F6	6.24081761429352	CCNE1_1	57.0	IMR90p8
7	F6	-3.92774674916882	CCNE1_1	57.0	IMR90p8
8	F6	-9.29770639488152	CCNE1_1	57.0	IMR90p8
9	F6	3.2753172705934	CCNE1_1	57.0	IMR90p8
10	F6	6.75148476993718	CCNE1_1	57.0	IMR90p8
11	F6	-1.2469827980517	CCNE1_1	57.0	IMR90p8
12	F6	2.57076831342602	CCNE1_1	57.0	IMR90p8
13	F6	1.76210367052408	CCNE1_1	57.0	IMR90p8
14	F6	-3.55504925501691	CCNE1_1	57.0	IMR90p8
15	F6	-17.5344289243017	CCNE1_1	57.0	IMR90p8
16	F6	-2.22814352124897	CCNE1_1	57.0	IMR90p8
17	F6	-10.2795337162202	CCNE1_1	57.0	IMR90p8
18	F6	4.79114370901561	CCNE1_1	57.0	IMR90p8
19	F6	5.24417286574089	CCNE1_1	57.0	IMR90p8
20	F6	4.84208923269352	CCNE1_1	57.0	IMR90p8
21	F6	0.73492334367802	CCNE1_1	57.0	IMR90p8
22	F6	1.98916342864095	CCNE1_1	57.0	IMR90p8
23	F6	-1.02728243873753	CCNE1_1	57.0	IMR90p8
24	F6	-0.614132204495036	CCNE1_1	57.0	IMR90p8
25	F6	3.75605140779908	CCNE1_1	57.0	IMR90p8
26	F6	-1.58695489929232	CCNE1_1	57.0	IMR90p8
27	F6	4.49259934221527	CCNE1_1	57.0	IMR90p8
28	F6	3.05247804993542	CCNE1_1	57.0	IMR90p8
29	F6	18.7794899067962	CCNE1_1	57.0	IMR90p8
30	F6	39.9232729981254	CCNE1_1	57.0	IMR90p8
31	F6	75.7755595540593	CCNE1_1	57.0	IMR90p8
32	F6	153.468496496408	CCNE1_1	57.0	IMR90p8
33	F6	279.310785905761	CCNE1_1	57.0	IMR90p8
34	F6	497.671823665574	CCNE1_1	57.0	IMR90p8
35	F6	740.937861145372	CCNE1_1	57.0	IMR90p8
36	F6	1013.14034909768	CCNE1_1	57.0	IMR90p8
37	F6	1292.91446359378	CCNE1_1	57.0	IMR90p8
38	F6	1570.25655875613	CCNE1_1	57.0	IMR90p8
39	F6	1830.72023795705	CCNE1_1	57.0	IMR90p8
40	F6	2076.43545299654	CCNE1_1	57.0	IMR90p8
1	G6	-3.73378974750358	CCNE1_1	55.7	IMR90p8
2	G6	-9.08330442053057	CCNE1_1	55.7	IMR90p8
3	G6	-6.87570435084172	CCNE1_1	55.7	IMR90p8
4	G6	7.82090788044661	CCNE1_1	55.7	IMR90p8
5	G6	6.76988394960881	CCNE1_1	55.7	IMR90p8
6	G6	8.96589840161005	CCNE1_1	55.7	IMR90p8
7	G6	-6.03229317620935	CCNE1_1	55.7	IMR90p8
8	G6	2.00012250612417	CCNE1_1	55.7	IMR90p8
9	G6	4.68137531652656	CCNE1_1	55.7	IMR90p8
10	G6	9.28272985202193	CCNE1_1	55.7	IMR90p8
11	G6	-3.57219180879656	CCNE1_1	55.7	IMR90p8
12	G6	4.61656312016021	CCNE1_1	55.7	IMR90p8
13	G6	4.05211934208774	CCNE1_1	55.7	IMR90p8
14	G6	-8.64512127774287	CCNE1_1	55.7	IMR90p8
15	G6	-18.7400730613062	CCNE1_1	55.7	IMR90p8
16	G6	-10.2094919032156	CCNE1_1	55.7	IMR90p8
17	G6	-10.2084540047304	CCNE1_1	55.7	IMR90p8
18	G6	1.16234019993817	CCNE1_1	55.7	IMR90p8
19	G6	3.1734785838712	CCNE1_1	55.7	IMR90p8
20	G6	0.636860813187013	CCNE1_1	55.7	IMR90p8
21	G6	2.3853190845748	CCNE1_1	55.7	IMR90p8
22	G6	5.85595402697754	CCNE1_1	55.7	IMR90p8
23	G6	2.84592669412996	CCNE1_1	55.7	IMR90p8
24	G6	0.0599221763459354	CCNE1_1	55.7	IMR90p8
25	G6	0.993876154050668	CCNE1_1	55.7	IMR90p8
26	G6	-2.19980774773603	CCNE1_1	55.7	IMR90p8
27	G6	3.21592830659847	CCNE1_1	55.7	IMR90p8
28	G6	8.04118288231348	CCNE1_1	55.7	IMR90p8
29	G6	13.3120424400349	CCNE1_1	55.7	IMR90p8
30	G6	25.1423439167884	CCNE1_1	55.7	IMR90p8
31	G6	51.7882218157342	CCNE1_1	55.7	IMR90p8
32	G6	96.3103702392918	CCNE1_1	55.7	IMR90p8
33	G6	163.84970348942	CCNE1_1	55.7	IMR90p8
34	G6	308.614815575455	CCNE1_1	55.7	IMR90p8
35	G6	533.726366770004	CCNE1_1	55.7	IMR90p8
36	G6	773.735535450781	CCNE1_1	55.7	IMR90p8
37	G6	1034.09716994054	CCNE1_1	55.7	IMR90p8
38	G6	1302.72699655927	CCNE1_1	55.7	IMR90p8
39	G6	1570.30507033266	CCNE1_1	55.7	IMR90p8
40	G6	1831.37654293795	CCNE1_1	55.7	IMR90p8
1	H6	-5.45787215841938	CCNE1_1	55.0	IMR90p8
2	H6	-2.42921063187214	CCNE1_1	55.0	IMR90p8
3	H6	11.4433590254007	CCNE1_1	55.0	IMR90p8
4	H6	11.5786367238802	CCNE1_1	55.0	IMR90p8
5	H6	2.59303653122788	CCNE1_1	55.0	IMR90p8
6	H6	10.2479897634948	CCNE1_1	55.0	IMR90p8
7	H6	-6.11338506563607	CCNE1_1	55.0	IMR90p8
8	H6	7.61455255528517	CCNE1_1	55.0	IMR90p8
9	H6	1.96757445764069	CCNE1_1	55.0	IMR90p8
10	H6	0.460430728190204	CCNE1_1	55.0	IMR90p8
11	H6	-3.85973133528796	CCNE1_1	55.0	IMR90p8
12	H6	3.67729602259533	CCNE1_1	55.0	IMR90p8
13	H6	0.737728615355536	CCNE1_1	55.0	IMR90p8
14	H6	-8.02519103620716	CCNE1_1	55.0	IMR90p8
15	H6	-21.9808602381813	CCNE1_1	55.0	IMR90p8
16	H6	-6.84623029578597	CCNE1_1	55.0	IMR90p8
17	H6	-15.4124451794414	CCNE1_1	55.0	IMR90p8
18	H6	7.63526996819792	CCNE1_1	55.0	IMR90p8
19	H6	-1.02277275820734	CCNE1_1	55.0	IMR90p8
20	H6	2.87270855690485	CCNE1_1	55.0	IMR90p8
21	H6	-2.23561610266006	CCNE1_1	55.0	IMR90p8
22	H6	-1.533759108504	CCNE1_1	55.0	IMR90p8
23	H6	-2.18676564748694	CCNE1_1	55.0	IMR90p8
24	H6	-3.79866333862401	CCNE1_1	55.0	IMR90p8
25	H6	-7.77736696787088	CCNE1_1	55.0	IMR90p8
26	H6	-2.51507102814867	CCNE1_1	55.0	IMR90p8
27	H6	-1.52346104076742	CCNE1_1	55.0	IMR90p8
28	H6	5.89466546050471	CCNE1_1	55.0	IMR90p8
29	H6	0.838047564040608	CCNE1_1	55.0	IMR90p8
30	H6	9.45299051123675	CCNE1_1	55.0	IMR90p8
31	H6	24.9033507379172	CCNE1_1	55.0	IMR90p8
32	H6	39.2226235247936	CCNE1_1	55.0	IMR90p8
33	H6	89.0728529777302	CCNE1_1	55.0	IMR90p8
34	H6	185.508206735933	CCNE1_1	55.0	IMR90p8
35	H6	347.182005122059	CCNE1_1	55.0	IMR90p8
36	H6	563.267531036426	CCNE1_1	55.0	IMR90p8
37	H6	793.505719936463	CCNE1_1	55.0	IMR90p8
38	H6	1040.73143980554	CCNE1_1	55.0	IMR90p8
39	H6	1296.60189178467	CCNE1_1	55.0	IMR90p8
40	H6	1555.61824118246	CCNE1_1	55.0	IMR90p8
1	A6	0.0958473793753001	CCNE1_1	65.0	IMR90p2
2	A6	2.45584787484086	CCNE1_1	65.0	IMR90p2
3	A6	-0.388861877739146	CCNE1_1	65.0	IMR90p2
4	A6	4.60084699257141	CCNE1_1	65.0	IMR90p2
5	A6	1.54529547674156	CCNE1_1	65.0	IMR90p2
6	A6	2.36908300623827	CCNE1_1	65.0	IMR90p2
7	A6	-1.88219704258108	CCNE1_1	65.0	IMR90p2
8	A6	-0.796592841039455	CCNE1_1	65.0	IMR90p2
9	A6	0.248787471439755	CCNE1_1	65.0	IMR90p2
10	A6	-0.111314754213254	CCNE1_1	65.0	IMR90p2
11	A6	1.44758685068882	CCNE1_1	65.0	IMR90p2
12	A6	0.0884709379552078	CCNE1_1	65.0	IMR90p2
13	A6	-0.46943404654121	CCNE1_1	65.0	IMR90p2
14	A6	-3.15634061173296	CCNE1_1	65.0	IMR90p2
15	A6	3.0161701007919	CCNE1_1	65.0	IMR90p2
16	A6	2.23436507607585	CCNE1_1	65.0	IMR90p2
17	A6	-3.37044675759853	CCNE1_1	65.0	IMR90p2
18	A6	-1.99531397078817	CCNE1_1	65.0	IMR90p2
19	A6	-0.436412365886099	CCNE1_1	65.0	IMR90p2
20	A6	-1.7305385311447	CCNE1_1	65.0	IMR90p2
21	A6	-0.434429432561046	CCNE1_1	65.0	IMR90p2
22	A6	-3.56853592272546	CCNE1_1	65.0	IMR90p2
23	A6	1.67070169990893	CCNE1_1	65.0	IMR90p2
24	A6	-3.36886258637242	CCNE1_1	65.0	IMR90p2
25	A6	-0.417180405589534	CCNE1_1	65.0	IMR90p2
26	A6	0.0249039397131128	CCNE1_1	65.0	IMR90p2
27	A6	11.192483622719	CCNE1_1	65.0	IMR90p2
28	A6	20.1119249266799	CCNE1_1	65.0	IMR90p2
29	A6	40.4684300171812	CCNE1_1	65.0	IMR90p2
30	A6	90.3608330770485	CCNE1_1	65.0	IMR90p2
31	A6	171.84071280165	CCNE1_1	65.0	IMR90p2
32	A6	318.033070222586	CCNE1_1	65.0	IMR90p2
33	A6	521.865423847457	CCNE1_1	65.0	IMR90p2
34	A6	748.272365655215	CCNE1_1	65.0	IMR90p2
35	A6	972.155480990542	CCNE1_1	65.0	IMR90p2
36	A6	1188.60303363341	CCNE1_1	65.0	IMR90p2
37	A6	1390.192565656	CCNE1_1	65.0	IMR90p2
38	A6	1570.67557487315	CCNE1_1	65.0	IMR90p2
39	A6	1731.8969196529	CCNE1_1	65.0	IMR90p2
40	A6	1881.89236792911	CCNE1_1	65.0	IMR90p2
1	B6	8.86341540362946	CCNE1_1	64.5	IMR90p2
2	B6	9.10647214698974	CCNE1_1	64.5	IMR90p2
3	B6	1.23850945396316	CCNE1_1	64.5	IMR90p2
4	B6	5.30711731028396	CCNE1_1	64.5	IMR90p2
5	B6	-1.81169818490844	CCNE1_1	64.5	IMR90p2
6	B6	3.03191025079695	CCNE1_1	64.5	IMR90p2
7	B6	-2.50924810269044	CCNE1_1	64.5	IMR90p2
8	B6	-0.701591834777901	CCNE1_1	64.5	IMR90p2
9	B6	3.82629736054969	CCNE1_1	64.5	IMR90p2
10	B6	0.19121614684218	CCNE1_1	64.5	IMR90p2
11	B6	1.85412695236619	CCNE1_1	64.5	IMR90p2
12	B6	-3.60825175733999	CCNE1_1	64.5	IMR90p2
13	B6	0.394146178672145	CCNE1_1	64.5	IMR90p2
14	B6	0.545609762799813	CCNE1_1	64.5	IMR90p2
15	B6	-1.10437076752169	CCNE1_1	64.5	IMR90p2
16	B6	-4.96335202144883	CCNE1_1	64.5	IMR90p2
17	B6	-0.999621140296313	CCNE1_1	64.5	IMR90p2
18	B6	-0.520957007212928	CCNE1_1	64.5	IMR90p2
19	B6	-1.09290030684633	CCNE1_1	64.5	IMR90p2
20	B6	-1.86155773288874	CCNE1_1	64.5	IMR90p2
21	B6	-2.76239103102898	CCNE1_1	64.5	IMR90p2
22	B6	-0.285473364156132	CCNE1_1	64.5	IMR90p2
23	B6	-1.2253307434803	CCNE1_1	64.5	IMR90p2
24	B6	-0.548506934261695	CCNE1_1	64.5	IMR90p2
25	B6	4.25521533547317	CCNE1_1	64.5	IMR90p2
26	B6	8.16566323475217	CCNE1_1	64.5	IMR90p2
27	B6	18.2931179824236	CCNE1_1	64.5	IMR90p2
28	B6	37.6623103664842	CCNE1_1	64.5	IMR90p2
29	B6	72.1607230398413	CCNE1_1	64.5	IMR90p2
30	B6	139.062078966865	CCNE1_1	64.5	IMR90p2
31	B6	267.33570874293	CCNE1_1	64.5	IMR90p2
32	B6	465.108116560292	CCNE1_1	64.5	IMR90p2
33	B6	720.138597040524	CCNE1_1	64.5	IMR90p2
34	B6	975.760912551062	CCNE1_1	64.5	IMR90p2
35	B6	1225.43751913204	CCNE1_1	64.5	IMR90p2
36	B6	1458.18744844188	CCNE1_1	64.5	IMR90p2
37	B6	1669.49820414289	CCNE1_1	64.5	IMR90p2
38	B6	1856.64417698072	CCNE1_1	64.5	IMR90p2
39	B6	2022.86378769281	CCNE1_1	64.5	IMR90p2
40	B6	2174.22063012999	CCNE1_1	64.5	IMR90p2
1	C6	8.86451293767368	CCNE1_1	63.3	IMR90p2
2	C6	-0.0648664929444749	CCNE1_1	63.3	IMR90p2
3	C6	6.06985412634413	CCNE1_1	63.3	IMR90p2
4	C6	0.663105896904199	CCNE1_1	63.3	IMR90p2
5	C6	-1.24732405761733	CCNE1_1	63.3	IMR90p2
6	C6	2.87522299760485	CCNE1_1	63.3	IMR90p2
7	C6	1.41148843932569	CCNE1_1	63.3	IMR90p2
8	C6	3.36661280151793	CCNE1_1	63.3	IMR90p2
9	C6	-1.4101281527719	CCNE1_1	63.3	IMR90p2
10	C6	3.1731456736652	CCNE1_1	63.3	IMR90p2
11	C6	-0.82714707446803	CCNE1_1	63.3	IMR90p2
12	C6	-1.68527836491967	CCNE1_1	63.3	IMR90p2
13	C6	-1.9134164049492	CCNE1_1	63.3	IMR90p2
14	C6	-6.17638926562768	CCNE1_1	63.3	IMR90p2
15	C6	-0.0426442456423501	CCNE1_1	63.3	IMR90p2
16	C6	-0.821995892313225	CCNE1_1	63.3	IMR90p2
17	C6	0.225821246310716	CCNE1_1	63.3	IMR90p2
18	C6	-0.580718470161628	CCNE1_1	63.3	IMR90p2
19	C6	-3.8446776437595	CCNE1_1	63.3	IMR90p2
20	C6	0.90968527211453	CCNE1_1	63.3	IMR90p2
21	C6	-1.92097922222229	CCNE1_1	63.3	IMR90p2
22	C6	-6.18481263532158	CCNE1_1	63.3	IMR90p2
23	C6	1.35636323332346	CCNE1_1	63.3	IMR90p2
24	C6	1.58895196450885	CCNE1_1	63.3	IMR90p2
25	C6	-0.715877704903505	CCNE1_1	63.3	IMR90p2
26	C6	0.804502207305177	CCNE1_1	63.3	IMR90p2
27	C6	13.1959856599833	CCNE1_1	63.3	IMR90p2
28	C6	31.6075318312273	CCNE1_1	63.3	IMR90p2
29	C6	72.6018789738882	CCNE1_1	63.3	IMR90p2
30	C6	141.819460449974	CCNE1_1	63.3	IMR90p2
31	C6	269.452025591445	CCNE1_1	63.3	IMR90p2
32	C6	487.259006626528	CCNE1_1	63.3	IMR90p2
33	C6	774.611404392083	CCNE1_1	63.3	IMR90p2
34	C6	1065.86332762668	CCNE1_1	63.3	IMR90p2
35	C6	1355.87981688628	CCNE1_1	63.3	IMR90p2
36	C6	1631.7350486756	CCNE1_1	63.3	IMR90p2
37	C6	1882.56219990515	CCNE1_1	63.3	IMR90p2
38	C6	2110.25854098105	CCNE1_1	63.3	IMR90p2
39	C6	2307.08594307067	CCNE1_1	63.3	IMR90p2
40	C6	2485.33061656952	CCNE1_1	63.3	IMR90p2
1	D6	1.61163768580627	CCNE1_1	61.4	IMR90p2
2	D6	7.62250375687927	CCNE1_1	61.4	IMR90p2
3	D6	0.56752868614376	CCNE1_1	61.4	IMR90p2
4	D6	2.21501597117003	CCNE1_1	61.4	IMR90p2
5	D6	3.90226969574178	CCNE1_1	61.4	IMR90p2
6	D6	2.67064686932827	CCNE1_1	61.4	IMR90p2
7	D6	2.42486713939525	CCNE1_1	61.4	IMR90p2
8	D6	3.25724139290924	CCNE1_1	61.4	IMR90p2
9	D6	1.61867690405643	CCNE1_1	61.4	IMR90p2
10	D6	0.452907030649385	CCNE1_1	61.4	IMR90p2
11	D6	-1.68602314828831	CCNE1_1	61.4	IMR90p2
12	D6	-5.54615439893769	CCNE1_1	61.4	IMR90p2
13	D6	-3.29415601134224	CCNE1_1	61.4	IMR90p2
14	D6	1.36318245974644	CCNE1_1	61.4	IMR90p2
15	D6	-3.45596290652793	CCNE1_1	61.4	IMR90p2
16	D6	0.017485809412392	CCNE1_1	61.4	IMR90p2
17	D6	-3.22399871416656	CCNE1_1	61.4	IMR90p2
18	D6	-1.66967059724902	CCNE1_1	61.4	IMR90p2
19	D6	-1.78350052134419	CCNE1_1	61.4	IMR90p2
20	D6	0.429590934319549	CCNE1_1	61.4	IMR90p2
21	D6	1.4583146545674	CCNE1_1	61.4	IMR90p2
22	D6	-2.37560233356226	CCNE1_1	61.4	IMR90p2
23	D6	-2.7005225882458	CCNE1_1	61.4	IMR90p2
24	D6	1.97096207274853	CCNE1_1	61.4	IMR90p2
25	D6	0.568482688718632	CCNE1_1	61.4	IMR90p2
26	D6	5.2648453820002	CCNE1_1	61.4	IMR90p2
27	D6	7.03123933186316	CCNE1_1	61.4	IMR90p2
28	D6	18.0632699675998	CCNE1_1	61.4	IMR90p2
29	D6	41.4521150714568	CCNE1_1	61.4	IMR90p2
30	D6	87.4508393173633	CCNE1_1	61.4	IMR90p2
31	D6	171.779641856092	CCNE1_1	61.4	IMR90p2
32	D6	340.787791602279	CCNE1_1	61.4	IMR90p2
33	D6	578.465327414846	CCNE1_1	61.4	IMR90p2
34	D6	877.354190258247	CCNE1_1	61.4	IMR90p2
35	D6	1177.75495938535	CCNE1_1	61.4	IMR90p2
36	D6	1476.81051080408	CCNE1_1	61.4	IMR90p2
37	D6	1758.75586705538	CCNE1_1	61.4	IMR90p2
38	D6	2018.97243071678	CCNE1_1	61.4	IMR90p2
39	D6	2248.15387830289	CCNE1_1	61.4	IMR90p2
40	D6	2456.70627766471	CCNE1_1	61.4	IMR90p2
1	E6	9.27222362371276	CCNE1_1	59.0	IMR90p2
2	E6	2.02232206005101	CCNE1_1	59.0	IMR90p2
3	E6	-4.09771607377706	CCNE1_1	59.0	IMR90p2
4	E6	3.95367667565642	CCNE1_1	59.0	IMR90p2
5	E6	3.85467424876151	CCNE1_1	59.0	IMR90p2
6	E6	2.20434432524735	CCNE1_1	59.0	IMR90p2
7	E6	1.35620092927502	CCNE1_1	59.0	IMR90p2
8	E6	-0.885466859099779	CCNE1_1	59.0	IMR90p2
9	E6	0.1196653092411	CCNE1_1	59.0	IMR90p2
10	E6	1.28247597820564	CCNE1_1	59.0	IMR90p2
11	E6	2.34040972201319	CCNE1_1	59.0	IMR90p2
12	E6	0.467399257408943	CCNE1_1	59.0	IMR90p2
13	E6	0.157786677129025	CCNE1_1	59.0	IMR90p2
14	E6	0.0850008278434871	CCNE1_1	59.0	IMR90p2
15	E6	-4.1018872855243	CCNE1_1	59.0	IMR90p2
16	E6	0.833321991370212	CCNE1_1	59.0	IMR90p2
17	E6	-0.0405552223810446	CCNE1_1	59.0	IMR90p2
18	E6	0.556776086266382	CCNE1_1	59.0	IMR90p2
19	E6	-2.57817207779044	CCNE1_1	59.0	IMR90p2
20	E6	2.19935378215951	CCNE1_1	59.0	IMR90p2
21	E6	-0.72596030202476	CCNE1_1	59.0	IMR90p2
22	E6	-3.70371740899918	CCNE1_1	59.0	IMR90p2
23	E6	-1.59396328505227	CCNE1_1	59.0	IMR90p2
24	E6	-3.29721947079634	CCNE1_1	59.0	IMR90p2
25	E6	-0.503818645523097	CCNE1_1	59.0	IMR90p2
26	E6	-0.747334349470293	CCNE1_1	59.0	IMR90p2
27	E6	1.61229290824986	CCNE1_1	59.0	IMR90p2
28	E6	11.0829433622816	CCNE1_1	59.0	IMR90p2
29	E6	22.0510148339877	CCNE1_1	59.0	IMR90p2
30	E6	49.3463507326005	CCNE1_1	59.0	IMR90p2
31	E6	95.2680717821645	CCNE1_1	59.0	IMR90p2
32	E6	192.993635374355	CCNE1_1	59.0	IMR90p2
33	E6	357.548361621051	CCNE1_1	59.0	IMR90p2
34	E6	617.674864568782	CCNE1_1	59.0	IMR90p2
35	E6	896.217236596542	CCNE1_1	59.0	IMR90p2
36	E6	1193.06629187724	CCNE1_1	59.0	IMR90p2
37	E6	1490.4544791201	CCNE1_1	59.0	IMR90p2
38	E6	1776.91473416043	CCNE1_1	59.0	IMR90p2
39	E6	2044.7616918304	CCNE1_1	59.0	IMR90p2
40	E6	2297.88620493176	CCNE1_1	59.0	IMR90p2
1	F6	11.6744487180836	CCNE1_1	57.0	IMR90p2
2	F6	5.2459749515433	CCNE1_1	57.0	IMR90p2
3	F6	4.61585297530974	CCNE1_1	57.0	IMR90p2
4	F6	1.01368855887449	CCNE1_1	57.0	IMR90p2
5	F6	1.27660690646462	CCNE1_1	57.0	IMR90p2
6	F6	1.57867006500146	CCNE1_1	57.0	IMR90p2
7	F6	1.23708158286354	CCNE1_1	57.0	IMR90p2
8	F6	0.0146478549818312	CCNE1_1	57.0	IMR90p2
9	F6	1.80218392778579	CCNE1_1	57.0	IMR90p2
10	F6	2.43278015187479	CCNE1_1	57.0	IMR90p2
11	F6	-3.23240983122014	CCNE1_1	57.0	IMR90p2
12	F6	-1.05036681427919	CCNE1_1	57.0	IMR90p2
13	F6	0.30363629356907	CCNE1_1	57.0	IMR90p2
14	F6	-4.52156268896169	CCNE1_1	57.0	IMR90p2
15	F6	-0.0646659954095412	CCNE1_1	57.0	IMR90p2
16	F6	0.303250116133768	CCNE1_1	57.0	IMR90p2
17	F6	-0.182849747962337	CCNE1_1	57.0	IMR90p2
18	F6	0.670305802387247	CCNE1_1	57.0	IMR90p2
19	F6	-4.12660080033447	CCNE1_1	57.0	IMR90p2
20	F6	-1.94443654988163	CCNE1_1	57.0	IMR90p2
21	F6	0.631139552625882	CCNE1_1	57.0	IMR90p2
22	F6	-0.35446699715294	CCNE1_1	57.0	IMR90p2
23	F6	-0.866906730141181	CCNE1_1	57.0	IMR90p2
24	F6	-0.407040384216089	CCNE1_1	57.0	IMR90p2
25	F6	1.3014707187649	CCNE1_1	57.0	IMR90p2
26	F6	-5.36370882310484	CCNE1_1	57.0	IMR90p2
27	F6	3.41802001985343	CCNE1_1	57.0	IMR90p2
28	F6	3.07533422706683	CCNE1_1	57.0	IMR90p2
29	F6	8.2014920430197	CCNE1_1	57.0	IMR90p2
30	F6	26.3290968419642	CCNE1_1	57.0	IMR90p2
31	F6	45.3232759002567	CCNE1_1	57.0	IMR90p2
32	F6	89.4501173053436	CCNE1_1	57.0	IMR90p2
33	F6	180.886086353259	CCNE1_1	57.0	IMR90p2
34	F6	336.061969944751	CCNE1_1	57.0	IMR90p2
35	F6	551.80943297168	CCNE1_1	57.0	IMR90p2
36	F6	825.8944291498	CCNE1_1	57.0	IMR90p2
37	F6	1107.97120999115	CCNE1_1	57.0	IMR90p2
38	F6	1398.28985412872	CCNE1_1	57.0	IMR90p2
39	F6	1685.47983245557	CCNE1_1	57.0	IMR90p2
40	F6	1966.9383272098	CCNE1_1	57.0	IMR90p2
1	G6	12.2731015042282	CCNE1_1	55.7	IMR90p2
2	G6	10.613638531891	CCNE1_1	55.7	IMR90p2
3	G6	5.19531608429588	CCNE1_1	55.7	IMR90p2
4	G6	4.8638927783395	CCNE1_1	55.7	IMR90p2
5	G6	-0.107973459622826	CCNE1_1	55.7	IMR90p2
6	G6	0.38876267166097	CCNE1_1	55.7	IMR90p2
7	G6	-0.99472495528471	CCNE1_1	55.7	IMR90p2
8	G6	-0.31298852946793	CCNE1_1	55.7	IMR90p2
9	G6	1.10361351882466	CCNE1_1	55.7	IMR90p2
10	G6	-2.02790416068592	CCNE1_1	55.7	IMR90p2
11	G6	0.308812257545469	CCNE1_1	55.7	IMR90p2
12	G6	-0.166392417571387	CCNE1_1	55.7	IMR90p2
13	G6	-3.3369340692343	CCNE1_1	55.7	IMR90p2
14	G6	1.602437391683	CCNE1_1	55.7	IMR90p2
15	G6	-3.4085723465796	CCNE1_1	55.7	IMR90p2
16	G6	-3.71402274283673	CCNE1_1	55.7	IMR90p2
17	G6	-0.3908509983562	CCNE1_1	55.7	IMR90p2
18	G6	0.933800611901916	CCNE1_1	55.7	IMR90p2
19	G6	2.21882098064771	CCNE1_1	55.7	IMR90p2
20	G6	-2.83084444259976	CCNE1_1	55.7	IMR90p2
21	G6	-3.59592649828255	CCNE1_1	55.7	IMR90p2
22	G6	0.896988985600728	CCNE1_1	55.7	IMR90p2
23	G6	0.919947050618248	CCNE1_1	55.7	IMR90p2
24	G6	1.65350991289688	CCNE1_1	55.7	IMR90p2
25	G6	1.01940723022426	CCNE1_1	55.7	IMR90p2
26	G6	-1.33602128807161	CCNE1_1	55.7	IMR90p2
27	G6	-2.44268264027187	CCNE1_1	55.7	IMR90p2
28	G6	3.89020785980256	CCNE1_1	55.7	IMR90p2
29	G6	6.45106821807985	CCNE1_1	55.7	IMR90p2
30	G6	14.9400392782254	CCNE1_1	55.7	IMR90p2
31	G6	27.6604214541312	CCNE1_1	55.7	IMR90p2
32	G6	44.1556495861382	CCNE1_1	55.7	IMR90p2
33	G6	99.1115608963419	CCNE1_1	55.7	IMR90p2
34	G6	197.814188685802	CCNE1_1	55.7	IMR90p2
35	G6	353.683547615246	CCNE1_1	55.7	IMR90p2
36	G6	591.064423405278	CCNE1_1	55.7	IMR90p2
37	G6	843.457171570648	CCNE1_1	55.7	IMR90p2
38	G6	1116.39124531888	CCNE1_1	55.7	IMR90p2
39	G6	1398.88163988558	CCNE1_1	55.7	IMR90p2
40	G6	1691.96663687738	CCNE1_1	55.7	IMR90p2
1	H6	5.64266073135423	CCNE1_1	55.0	IMR90p2
2	H6	5.64428935514525	CCNE1_1	55.0	IMR90p2
3	H6	5.55531181361312	CCNE1_1	55.0	IMR90p2
4	H6	-0.791279200829194	CCNE1_1	55.0	IMR90p2
5	H6	1.1305729611513	CCNE1_1	55.0	IMR90p2
6	H6	-0.142294335529641	CCNE1_1	55.0	IMR90p2
7	H6	-0.533951561062167	CCNE1_1	55.0	IMR90p2
8	H6	-2.87180501636385	CCNE1_1	55.0	IMR90p2
9	H6	1.48172839044537	CCNE1_1	55.0	IMR90p2
10	H6	4.27101269492005	CCNE1_1	55.0	IMR90p2
11	H6	0.251833358070144	CCNE1_1	55.0	IMR90p2
12	H6	-0.23274970114835	CCNE1_1	55.0	IMR90p2
13	H6	-0.650504208057555	CCNE1_1	55.0	IMR90p2
14	H6	0.52123645073334	CCNE1_1	55.0	IMR90p2
15	H6	2.32540935820543	CCNE1_1	55.0	IMR90p2
16	H6	-1.64181931571738	CCNE1_1	55.0	IMR90p2
17	H6	-0.207273781655203	CCNE1_1	55.0	IMR90p2
18	H6	-4.25340686208529	CCNE1_1	55.0	IMR90p2
19	H6	-2.10874979759046	CCNE1_1	55.0	IMR90p2
20	H6	2.83746565646652	CCNE1_1	55.0	IMR90p2
21	H6	1.05203983674119	CCNE1_1	55.0	IMR90p2
22	H6	-0.0109486938490591	CCNE1_1	55.0	IMR90p2
23	H6	-1.44076849439034	CCNE1_1	55.0	IMR90p2
24	H6	-3.79167302175938	CCNE1_1	55.0	IMR90p2
25	H6	-0.80446099261053	CCNE1_1	55.0	IMR90p2
26	H6	1.1565396216497	CCNE1_1	55.0	IMR90p2
27	H6	-5.34822311080279	CCNE1_1	55.0	IMR90p2
28	H6	-1.81004725600633	CCNE1_1	55.0	IMR90p2
29	H6	4.73846506579685	CCNE1_1	55.0	IMR90p2
30	H6	10.1171155330621	CCNE1_1	55.0	IMR90p2
31	H6	9.48850596600187	CCNE1_1	55.0	IMR90p2
32	H6	34.7567006267454	CCNE1_1	55.0	IMR90p2
33	H6	59.0235608455469	CCNE1_1	55.0	IMR90p2
34	H6	124.698628834334	CCNE1_1	55.0	IMR90p2
35	H6	225.128466071187	CCNE1_1	55.0	IMR90p2
36	H6	399.19543555612	CCNE1_1	55.0	IMR90p2
37	H6	629.255872749604	CCNE1_1	55.0	IMR90p2
38	H6	875.02915045033	CCNE1_1	55.0	IMR90p2
39	H6	1141.15936545705	CCNE1_1	55.0	IMR90p2
40	H6	1417.72670489405	CCNE1_1	55.0	IMR90p2
1	A6	1.16009360409817	CCNE1_1	65.0	IMR90p11
2	A6	2.87718889821736	CCNE1_1	65.0	IMR90p11
3	A6	-0.084183074732664	CCNE1_1	65.0	IMR90p11
4	A6	2.27718320675467	CCNE1_1	65.0	IMR90p11
5	A6	1.10333388622394	CCNE1_1	65.0	IMR90p11
6	A6	3.30776020453641	CCNE1_1	65.0	IMR90p11
7	A6	-0.350696640496153	CCNE1_1	65.0	IMR90p11
8	A6	-1.84062098823597	CCNE1_1	65.0	IMR90p11
9	A6	2.88766179929007	CCNE1_1	65.0	IMR90p11
10	A6	-0.587007079234809	CCNE1_1	65.0	IMR90p11
11	A6	-0.800979035195724	CCNE1_1	65.0	IMR90p11
12	A6	-4.86746126176331	CCNE1_1	65.0	IMR90p11
13	A6	2.13434310820094	CCNE1_1	65.0	IMR90p11
14	A6	3.39206267727604	CCNE1_1	65.0	IMR90p11
15	A6	-0.0827373102151796	CCNE1_1	65.0	IMR90p11
16	A6	0.597314804896996	CCNE1_1	65.0	IMR90p11
17	A6	3.47122751881443	CCNE1_1	65.0	IMR90p11
18	A6	-0.633922438687023	CCNE1_1	65.0	IMR90p11
19	A6	-1.72886060635437	CCNE1_1	65.0	IMR90p11
20	A6	-2.25868285139586	CCNE1_1	65.0	IMR90p11
21	A6	-0.0680463131120632	CCNE1_1	65.0	IMR90p11
22	A6	-2.79369879181695	CCNE1_1	65.0	IMR90p11
23	A6	-2.00865701490147	CCNE1_1	65.0	IMR90p11
24	A6	-0.462403846309826	CCNE1_1	65.0	IMR90p11
25	A6	-0.951982618224974	CCNE1_1	65.0	IMR90p11
26	A6	1.52718742738125	CCNE1_1	65.0	IMR90p11
27	A6	8.24034518339295	CCNE1_1	65.0	IMR90p11
28	A6	18.936614203978	CCNE1_1	65.0	IMR90p11
29	A6	47.5881879721151	CCNE1_1	65.0	IMR90p11
30	A6	100.834377416402	CCNE1_1	65.0	IMR90p11
31	A6	199.402643932046	CCNE1_1	65.0	IMR90p11
32	A6	364.57836342548	CCNE1_1	65.0	IMR90p11
33	A6	588.773903760064	CCNE1_1	65.0	IMR90p11
34	A6	816.531526891913	CCNE1_1	65.0	IMR90p11
35	A6	1046.08122548756	CCNE1_1	65.0	IMR90p11
36	A6	1261.37752511682	CCNE1_1	65.0	IMR90p11
37	A6	1456.51407080923	CCNE1_1	65.0	IMR90p11
38	A6	1628.11685973335	CCNE1_1	65.0	IMR90p11
39	A6	1782.52572380723	CCNE1_1	65.0	IMR90p11
40	A6	1928.72322604876	CCNE1_1	65.0	IMR90p11
1	B6	3.18066370949418	CCNE1_1	64.5	IMR90p11
2	B6	4.86360276608002	CCNE1_1	64.5	IMR90p11
3	B6	3.46903175729994	CCNE1_1	64.5	IMR90p11
4	B6	-0.224913829819798	CCNE1_1	64.5	IMR90p11
5	B6	7.41210798868315	CCNE1_1	64.5	IMR90p11
6	B6	2.90269209184089	CCNE1_1	64.5	IMR90p11
7	B6	0.85225648553569	CCNE1_1	64.5	IMR90p11
8	B6	1.52180973086206	CCNE1_1	64.5	IMR90p11
9	B6	-1.98836640124682	CCNE1_1	64.5	IMR90p11
10	B6	7.35779266570307	CCNE1_1	64.5	IMR90p11
11	B6	-5.60410297042199	CCNE1_1	64.5	IMR90p11
12	B6	0.152469115238546	CCNE1_1	64.5	IMR90p11
13	B6	-0.938089729717831	CCNE1_1	64.5	IMR90p11
14	B6	0.625713231112513	CCNE1_1	64.5	IMR90p11
15	B6	-4.00225570750763	CCNE1_1	64.5	IMR90p11
16	B6	-3.84513602479501	CCNE1_1	64.5	IMR90p11
17	B6	-5.02850770589521	CCNE1_1	64.5	IMR90p11
18	B6	-2.38691126175672	CCNE1_1	64.5	IMR90p11
19	B6	-2.17675229394717	CCNE1_1	64.5	IMR90p11
20	B6	-2.20317616815191	CCNE1_1	64.5	IMR90p11
21	B6	-3.61056092017543	CCNE1_1	64.5	IMR90p11
22	B6	-0.377507371001684	CCNE1_1	64.5	IMR90p11
23	B6	-4.62388622719482	CCNE1_1	64.5	IMR90p11
24	B6	-4.18982720890199	CCNE1_1	64.5	IMR90p11
25	B6	-0.956773659728242	CCNE1_1	64.5	IMR90p11
26	B6	9.07279275085421	CCNE1_1	64.5	IMR90p11
27	B6	17.3398246018869	CCNE1_1	64.5	IMR90p11
28	B6	28.9597322870068	CCNE1_1	64.5	IMR90p11
29	B6	68.0394765983933	CCNE1_1	64.5	IMR90p11
30	B6	137.233533799973	CCNE1_1	64.5	IMR90p11
31	B6	266.145608555562	CCNE1_1	64.5	IMR90p11
32	B6	464.645838178045	CCNE1_1	64.5	IMR90p11
33	B6	725.458050794126	CCNE1_1	64.5	IMR90p11
34	B6	984.964594307745	CCNE1_1	64.5	IMR90p11
35	B6	1239.47596349854	CCNE1_1	64.5	IMR90p11
36	B6	1475.06350191049	CCNE1_1	64.5	IMR90p11
37	B6	1688.05456168697	CCNE1_1	64.5	IMR90p11
38	B6	1875.12392613265	CCNE1_1	64.5	IMR90p11
39	B6	2037.8355322389	CCNE1_1	64.5	IMR90p11
40	B6	2183.40676204523	CCNE1_1	64.5	IMR90p11
1	C6	2.83173451090261	CCNE1_1	63.3	IMR90p11
2	C6	-0.246153802794652	CCNE1_1	63.3	IMR90p11
3	C6	2.22200847834301	CCNE1_1	63.3	IMR90p11
4	C6	0.760328587593904	CCNE1_1	63.3	IMR90p11
5	C6	1.12581815578733	CCNE1_1	63.3	IMR90p11
6	C6	2.55618653835472	CCNE1_1	63.3	IMR90p11
7	C6	0.831942435205747	CCNE1_1	63.3	IMR90p11
8	C6	1.92060712424427	CCNE1_1	63.3	IMR90p11
9	C6	2.9304802170127	CCNE1_1	63.3	IMR90p11
10	C6	1.28392420814089	CCNE1_1	63.3	IMR90p11
11	C6	-0.24263308086438	CCNE1_1	63.3	IMR90p11
12	C6	0.293354550140975	CCNE1_1	63.3	IMR90p11
13	C6	-4.19121978340127	CCNE1_1	63.3	IMR90p11
14	C6	-1.11855800996045	CCNE1_1	63.3	IMR90p11
15	C6	-0.42429129320908	CCNE1_1	63.3	IMR90p11
16	C6	1.12388052211008	CCNE1_1	63.3	IMR90p11
17	C6	-0.0350035699948421	CCNE1_1	63.3	IMR90p11
18	C6	-3.06008145831447	CCNE1_1	63.3	IMR90p11
19	C6	-3.12933722048001	CCNE1_1	63.3	IMR90p11
20	C6	-2.13226289472141	CCNE1_1	63.3	IMR90p11
21	C6	-4.11954697606143	CCNE1_1	63.3	IMR90p11
22	C6	-4.67416341411172	CCNE1_1	63.3	IMR90p11
23	C6	-3.82220949144448	CCNE1_1	63.3	IMR90p11
24	C6	-0.56564707453299	CCNE1_1	63.3	IMR90p11
25	C6	-0.817583814706722	CCNE1_1	63.3	IMR90p11
26	C6	6.21235298241209	CCNE1_1	63.3	IMR90p11
27	C6	14.0043597580966	CCNE1_1	63.3	IMR90p11
28	C6	31.0516237783595	CCNE1_1	63.3	IMR90p11
29	C6	61.0847298143681	CCNE1_1	63.3	IMR90p11
30	C6	121.036297171357	CCNE1_1	63.3	IMR90p11
31	C6	241.69099184035	CCNE1_1	63.3	IMR90p11
32	C6	440.386679712717	CCNE1_1	63.3	IMR90p11
33	C6	725.874332997374	CCNE1_1	63.3	IMR90p11
34	C6	1017.35176870723	CCNE1_1	63.3	IMR90p11
35	C6	1309.79282523173	CCNE1_1	63.3	IMR90p11
36	C6	1587.37163764791	CCNE1_1	63.3	IMR90p11
37	C6	1840.62350062238	CCNE1_1	63.3	IMR90p11
38	C6	2066.97660803947	CCNE1_1	63.3	IMR90p11
39	C6	2263.15737756992	CCNE1_1	63.3	IMR90p11
40	C6	2444.65042265349	CCNE1_1	63.3	IMR90p11
1	D6	3.16305748517698	CCNE1_1	61.4	IMR90p11
2	D6	0.128839410275305	CCNE1_1	61.4	IMR90p11
3	D6	3.67895199369787	CCNE1_1	61.4	IMR90p11
4	D6	-1.34023933615526	CCNE1_1	61.4	IMR90p11
5	D6	2.06522987235667	CCNE1_1	61.4	IMR90p11
6	D6	-2.57237488020064	CCNE1_1	61.4	IMR90p11
7	D6	0.74114409333697	CCNE1_1	61.4	IMR90p11
8	D6	-0.96551645021691	CCNE1_1	61.4	IMR90p11
9	D6	1.09923549098858	CCNE1_1	61.4	IMR90p11
10	D6	0.208048704496377	CCNE1_1	61.4	IMR90p11
11	D6	0.472459346317009	CCNE1_1	61.4	IMR90p11
12	D6	-2.22126390073709	CCNE1_1	61.4	IMR90p11
13	D6	0.291171394668709	CCNE1_1	61.4	IMR90p11
14	D6	1.3177689504023	CCNE1_1	61.4	IMR90p11
15	D6	2.29277670429929	CCNE1_1	61.4	IMR90p11
16	D6	-0.164120015413118	CCNE1_1	61.4	IMR90p11
17	D6	0.810887730657669	CCNE1_1	61.4	IMR90p11
18	D6	5.87353986829748	CCNE1_1	61.4	IMR90p11
19	D6	1.61555973009081	CCNE1_1	61.4	IMR90p11
20	D6	-3.8114323274699	CCNE1_1	61.4	IMR90p11
21	D6	-1.50875074677106	CCNE1_1	61.4	IMR90p11
22	D6	-2.19140317251822	CCNE1_1	61.4	IMR90p11
23	D6	-1.38748609097047	CCNE1_1	61.4	IMR90p11
24	D6	-2.84525219911029	CCNE1_1	61.4	IMR90p11
25	D6	-3.5008317429365	CCNE1_1	61.4	IMR90p11
26	D6	2.37717755022186	CCNE1_1	61.4	IMR90p11
27	D6	7.85946373048409	CCNE1_1	61.4	IMR90p11
28	D6	16.6817055346901	CCNE1_1	61.4	IMR90p11
29	D6	41.6846327565659	CCNE1_1	61.4	IMR90p11
30	D6	87.6409949861081	CCNE1_1	61.4	IMR90p11
31	D6	172.664863974923	CCNE1_1	61.4	IMR90p11
32	D6	326.146169635484	CCNE1_1	61.4	IMR90p11
33	D6	564.60963493004	CCNE1_1	61.4	IMR90p11
34	D6	874.971904526963	CCNE1_1	61.4	IMR90p11
35	D6	1184.60661139314	CCNE1_1	61.4	IMR90p11
36	D6	1493.83387608205	CCNE1_1	61.4	IMR90p11
37	D6	1786.54638643219	CCNE1_1	61.4	IMR90p11
38	D6	2055.82164781693	CCNE1_1	61.4	IMR90p11
39	D6	2291.73468658009	CCNE1_1	61.4	IMR90p11
40	D6	2507.43957072123	CCNE1_1	61.4	IMR90p11
1	E6	-0.505077725936644	CCNE1_1	59.0	IMR90p11
2	E6	-2.504927189706	CCNE1_1	59.0	IMR90p11
3	E6	-1.20651292245293	CCNE1_1	59.0	IMR90p11
4	E6	3.28613222295462	CCNE1_1	59.0	IMR90p11
5	E6	2.20505369212015	CCNE1_1	59.0	IMR90p11
6	E6	4.4237017140822	CCNE1_1	59.0	IMR90p11
7	E6	0.0441218865307746	CCNE1_1	59.0	IMR90p11
8	E6	-0.537443942606842	CCNE1_1	59.0	IMR90p11
9	E6	-1.20950252494185	CCNE1_1	59.0	IMR90p11
10	E6	-1.22558953850967	CCNE1_1	59.0	IMR90p11
11	E6	-0.597293182385329	CCNE1_1	59.0	IMR90p11
12	E6	1.3316018294463	CCNE1_1	59.0	IMR90p11
13	E6	1.53941483260769	CCNE1_1	59.0	IMR90p11
14	E6	3.28452843871673	CCNE1_1	59.0	IMR90p11
15	E6	-1.72528842637212	CCNE1_1	59.0	IMR90p11
16	E6	-1.05808725937004	CCNE1_1	59.0	IMR90p11
17	E6	2.64614910583759	CCNE1_1	59.0	IMR90p11
18	E6	-2.36476267227408	CCNE1_1	59.0	IMR90p11
19	E6	-3.15620726807219	CCNE1_1	59.0	IMR90p11
20	E6	-4.23716097054103	CCNE1_1	59.0	IMR90p11
21	E6	0.295483978328775	CCNE1_1	59.0	IMR90p11
22	E6	-4.36104133643676	CCNE1_1	59.0	IMR90p11
23	E6	-3.20616523195349	CCNE1_1	59.0	IMR90p11
24	E6	-0.895447799320209	CCNE1_1	59.0	IMR90p11
25	E6	-3.04151209052679	CCNE1_1	59.0	IMR90p11
26	E6	2.016493107516	CCNE1_1	59.0	IMR90p11
27	E6	4.5507470041166	CCNE1_1	59.0	IMR90p11
28	E6	10.0693547813362	CCNE1_1	59.0	IMR90p11
29	E6	17.5329440729724	CCNE1_1	59.0	IMR90p11
30	E6	41.8090369375154	CCNE1_1	59.0	IMR90p11
31	E6	82.3048334228665	CCNE1_1	59.0	IMR90p11
32	E6	172.135100869391	CCNE1_1	59.0	IMR90p11
33	E6	317.81734315111	CCNE1_1	59.0	IMR90p11
34	E6	546.654279806846	CCNE1_1	59.0	IMR90p11
35	E6	839.113242072999	CCNE1_1	59.0	IMR90p11
36	E6	1135.98850763619	CCNE1_1	59.0	IMR90p11
37	E6	1436.23734751101	CCNE1_1	59.0	IMR90p11
38	E6	1730.96142545689	CCNE1_1	59.0	IMR90p11
39	E6	2001.7792854778	CCNE1_1	59.0	IMR90p11
40	E6	2249.73365655915	CCNE1_1	59.0	IMR90p11
1	F6	6.19182738681275	CCNE1_1	57.0	IMR90p11
2	F6	2.54245839823989	CCNE1_1	57.0	IMR90p11
3	F6	8.8971306602557	CCNE1_1	57.0	IMR90p11
4	F6	3.78790030832442	CCNE1_1	57.0	IMR90p11
5	F6	2.16363165959865	CCNE1_1	57.0	IMR90p11
6	F6	4.27127616738608	CCNE1_1	57.0	IMR90p11
7	F6	3.72358149014826	CCNE1_1	57.0	IMR90p11
8	F6	1.58663718721527	CCNE1_1	57.0	IMR90p11
9	F6	-2.14175532082618	CCNE1_1	57.0	IMR90p11
10	F6	-1.37470709691888	CCNE1_1	57.0	IMR90p11
11	F6	-0.331808157219712	CCNE1_1	57.0	IMR90p11
12	F6	-3.21825657588352	CCNE1_1	57.0	IMR90p11
13	F6	-2.30730752395266	CCNE1_1	57.0	IMR90p11
14	F6	-1.76293991042121	CCNE1_1	57.0	IMR90p11
15	F6	-2.37526804811978	CCNE1_1	57.0	IMR90p11
16	F6	-2.72637781888034	CCNE1_1	57.0	IMR90p11
17	F6	-3.75918925170481	CCNE1_1	57.0	IMR90p11
18	F6	0.241726912682225	CCNE1_1	57.0	IMR90p11
19	F6	-4.70970044471323	CCNE1_1	57.0	IMR90p11
20	F6	-1.85145501727084	CCNE1_1	57.0	IMR90p11
21	F6	-0.440023423671391	CCNE1_1	57.0	IMR90p11
22	F6	-2.36831229986592	CCNE1_1	57.0	IMR90p11
23	F6	-5.32049269232357	CCNE1_1	57.0	IMR90p11
24	F6	-0.820069661497655	CCNE1_1	57.0	IMR90p11
25	F6	1.11696608111197	CCNE1_1	57.0	IMR90p11
26	F6	-5.42493211419514	CCNE1_1	57.0	IMR90p11
27	F6	-2.73875758799386	CCNE1_1	57.0	IMR90p11
28	F6	-2.43109514116986	CCNE1_1	57.0	IMR90p11
29	F6	13.321159075881	CCNE1_1	57.0	IMR90p11
30	F6	17.4140254788658	CCNE1_1	57.0	IMR90p11
31	F6	34.5598000029199	CCNE1_1	57.0	IMR90p11
32	F6	79.0868671293892	CCNE1_1	57.0	IMR90p11
33	F6	156.476394123857	CCNE1_1	57.0	IMR90p11
34	F6	298.958380328049	CCNE1_1	57.0	IMR90p11
35	F6	508.2567541834	CCNE1_1	57.0	IMR90p11
36	F6	778.652662233101	CCNE1_1	57.0	IMR90p11
37	F6	1056.9838226046	CCNE1_1	57.0	IMR90p11
38	F6	1346.8519854927	CCNE1_1	57.0	IMR90p11
39	F6	1629.60400449899	CCNE1_1	57.0	IMR90p11
40	F6	1905.59960300409	CCNE1_1	57.0	IMR90p11
1	G6	16.4210592147579	CCNE1_1	55.7	IMR90p11
2	G6	5.33363461100635	CCNE1_1	55.7	IMR90p11
3	G6	6.2872922857423	CCNE1_1	55.7	IMR90p11
4	G6	-2.19662774028939	CCNE1_1	55.7	IMR90p11
5	G6	2.22675701780463	CCNE1_1	55.7	IMR90p11
6	G6	6.54501286077175	CCNE1_1	55.7	IMR90p11
7	G6	2.37312390811667	CCNE1_1	55.7	IMR90p11
8	G6	-1.9051135697282	CCNE1_1	55.7	IMR90p11
9	G6	-3.29215452065682	CCNE1_1	55.7	IMR90p11
10	G6	-0.0776631232106411	CCNE1_1	55.7	IMR90p11
11	G6	-3.97407147723106	CCNE1_1	55.7	IMR90p11
12	G6	1.21246788408735	CCNE1_1	55.7	IMR90p11
13	G6	-0.29250252228303	CCNE1_1	55.7	IMR90p11
14	G6	-0.877238885353563	CCNE1_1	55.7	IMR90p11
15	G6	-5.4179045369583	CCNE1_1	55.7	IMR90p11
16	G6	2.08226854197073	CCNE1_1	55.7	IMR90p11
17	G6	-3.32668034538756	CCNE1_1	55.7	IMR90p11
18	G6	-2.1621670790023	CCNE1_1	55.7	IMR90p11
19	G6	-1.19545658052766	CCNE1_1	55.7	IMR90p11
20	G6	-2.68725644030337	CCNE1_1	55.7	IMR90p11
21	G6	3.70793273312893	CCNE1_1	55.7	IMR90p11
22	G6	1.20516804845738	CCNE1_1	55.7	IMR90p11
23	G6	-0.536385244537087	CCNE1_1	55.7	IMR90p11
24	G6	1.36324213095213	CCNE1_1	55.7	IMR90p11
25	G6	-0.562211639237375	CCNE1_1	55.7	IMR90p11
26	G6	1.98204300578118	CCNE1_1	55.7	IMR90p11
27	G6	1.47717928990642	CCNE1_1	55.7	IMR90p11
28	G6	4.95447730889555	CCNE1_1	55.7	IMR90p11
29	G6	8.79920588548021	CCNE1_1	55.7	IMR90p11
30	G6	16.7860853960096	CCNE1_1	55.7	IMR90p11
31	G6	27.7028058532915	CCNE1_1	55.7	IMR90p11
32	G6	53.6448584600962	CCNE1_1	55.7	IMR90p11
33	G6	109.636476824238	CCNE1_1	55.7	IMR90p11
34	G6	199.751856634091	CCNE1_1	55.7	IMR90p11
35	G6	366.226449466038	CCNE1_1	55.7	IMR90p11
36	G6	604.677973587563	CCNE1_1	55.7	IMR90p11
37	G6	859.595633502077	CCNE1_1	55.7	IMR90p11
38	G6	1132.90753872202	CCNE1_1	55.7	IMR90p11
39	G6	1409.14165124008	CCNE1_1	55.7	IMR90p11
40	G6	1682.76458544012	CCNE1_1	55.7	IMR90p11
1	H6	5.14880255018124	CCNE1_1	55.0	IMR90p11
2	H6	4.58508553035153	CCNE1_1	55.0	IMR90p11
3	H6	3.32478315860635	CCNE1_1	55.0	IMR90p11
4	H6	0.461452905325586	CCNE1_1	55.0	IMR90p11
5	H6	-4.49197349161841	CCNE1_1	55.0	IMR90p11
6	H6	1.11008994920576	CCNE1_1	55.0	IMR90p11
7	H6	3.41146430829258	CCNE1_1	55.0	IMR90p11
8	H6	-3.51316774476845	CCNE1_1	55.0	IMR90p11
9	H6	-0.0018064346986648	CCNE1_1	55.0	IMR90p11
10	H6	2.85309489769224	CCNE1_1	55.0	IMR90p11
11	H6	1.7897453466212	CCNE1_1	55.0	IMR90p11
12	H6	2.47551949509261	CCNE1_1	55.0	IMR90p11
13	H6	3.60800009030982	CCNE1_1	55.0	IMR90p11
14	H6	0.0741892154992456	CCNE1_1	55.0	IMR90p11
15	H6	-1.55439426484691	CCNE1_1	55.0	IMR90p11
16	H6	-2.20933744816102	CCNE1_1	55.0	IMR90p11
17	H6	-2.94378415934989	CCNE1_1	55.0	IMR90p11
18	H6	1.4484178464586	CCNE1_1	55.0	IMR90p11
19	H6	-0.915649536015735	CCNE1_1	55.0	IMR90p11
20	H6	0.453657888428552	CCNE1_1	55.0	IMR90p11
21	H6	1.12565567852334	CCNE1_1	55.0	IMR90p11
22	H6	4.45299099543126	CCNE1_1	55.0	IMR90p11
23	H6	-2.98492469881603	CCNE1_1	55.0	IMR90p11
24	H6	-1.89146799016407	CCNE1_1	55.0	IMR90p11
25	H6	-0.575086830376222	CCNE1_1	55.0	IMR90p11
26	H6	-1.00697970312285	CCNE1_1	55.0	IMR90p11
27	H6	-1.99045636716437	CCNE1_1	55.0	IMR90p11
28	H6	2.9145493558367	CCNE1_1	55.0	IMR90p11
29	H6	5.01897088938449	CCNE1_1	55.0	IMR90p11
30	H6	4.70585723731983	CCNE1_1	55.0	IMR90p11
31	H6	14.8812850063	CCNE1_1	55.0	IMR90p11
32	H6	35.3508755021126	CCNE1_1	55.0	IMR90p11
33	H6	66.5587732495651	CCNE1_1	55.0	IMR90p11
34	H6	129.222416219993	CCNE1_1	55.0	IMR90p11
35	H6	242.887975277724	CCNE1_1	55.0	IMR90p11
36	H6	418.532106968731	CCNE1_1	55.0	IMR90p11
37	H6	651.825785455366	CCNE1_1	55.0	IMR90p11
38	H6	899.429994367086	CCNE1_1	55.0	IMR90p11
39	H6	1159.76728809539	CCNE1_1	55.0	IMR90p11
40	H6	1426.11201465015	CCNE1_1	55.0	IMR90p11
