# Supplementary material for: Primer PICKR: literature-mined scoring platform for robust RT–qPCR primers
Source: Nat Commun. 2026 May 28;17:6938. doi: 10.1038/s41467-026-73648-2 (PMC13388996; doi:10.1038/s41467-026-73648-2)
Supplement: Supplementary file 11 — Source Data [file 41467_2026_73648_MOESM11_ESM.zip › Suppl_Fig_S5/melting_curve_data_YAP1_1.csv]

Temperature	Well	Derivative	Target	melt temp	Replicate
55.0	A3	8.34	YAP1_1	65.0	IMR90 p11
55.5	A3	18.07	YAP1_1	65.0	IMR90 p11
56.0	A3	16.68	YAP1_1	65.0	IMR90 p11
56.5	A3	16.68	YAP1_1	65.0	IMR90 p11
57.0	A3	16.68	YAP1_1	65.0	IMR90 p11
57.5	A3	16.66	YAP1_1	65.0	IMR90 p11
58.0	A3	16.7	YAP1_1	65.0	IMR90 p11
58.5	A3	17.32	YAP1_1	65.0	IMR90 p11
59.0	A3	17.11	YAP1_1	65.0	IMR90 p11
59.5	A3	16.38	YAP1_1	65.0	IMR90 p11
60.0	A3	16.08	YAP1_1	65.0	IMR90 p11
60.5	A3	16.05	YAP1_1	65.0	IMR90 p11
61.0	A3	15.76	YAP1_1	65.0	IMR90 p11
61.5	A3	16.49	YAP1_1	65.0	IMR90 p11
62.0	A3	17.77	YAP1_1	65.0	IMR90 p11
62.5	A3	18.63	YAP1_1	65.0	IMR90 p11
63.0	A3	19.79	YAP1_1	65.0	IMR90 p11
63.5	A3	22.15	YAP1_1	65.0	IMR90 p11
64.0	A3	25.59	YAP1_1	65.0	IMR90 p11
64.5	A3	30.4	YAP1_1	65.0	IMR90 p11
65.0	A3	37.31	YAP1_1	65.0	IMR90 p11
65.5	A3	46.55	YAP1_1	65.0	IMR90 p11
66.0	A3	57.07	YAP1_1	65.0	IMR90 p11
66.5	A3	66.87	YAP1_1	65.0	IMR90 p11
67.0	A3	75.56	YAP1_1	65.0	IMR90 p11
67.5	A3	82.76	YAP1_1	65.0	IMR90 p11
68.0	A3	87.31	YAP1_1	65.0	IMR90 p11
68.5	A3	89.24	YAP1_1	65.0	IMR90 p11
69.0	A3	90.73	YAP1_1	65.0	IMR90 p11
69.5	A3	91.3	YAP1_1	65.0	IMR90 p11
70.0	A3	91.29	YAP1_1	65.0	IMR90 p11
70.5	A3	91.54	YAP1_1	65.0	IMR90 p11
71.0	A3	91.89	YAP1_1	65.0	IMR90 p11
71.5	A3	91.5	YAP1_1	65.0	IMR90 p11
72.0	A3	91.28	YAP1_1	65.0	IMR90 p11
72.5	A3	91.23	YAP1_1	65.0	IMR90 p11
73.0	A3	91.0	YAP1_1	65.0	IMR90 p11
73.5	A3	91.05	YAP1_1	65.0	IMR90 p11
74.0	A3	91.32	YAP1_1	65.0	IMR90 p11
74.5	A3	91.91	YAP1_1	65.0	IMR90 p11
75.0	A3	91.94	YAP1_1	65.0	IMR90 p11
75.5	A3	90.91	YAP1_1	65.0	IMR90 p11
76.0	A3	89.12	YAP1_1	65.0	IMR90 p11
76.5	A3	87.51	YAP1_1	65.0	IMR90 p11
77.0	A3	85.12	YAP1_1	65.0	IMR90 p11
77.5	A3	82.47	YAP1_1	65.0	IMR90 p11
78.0	A3	81.44	YAP1_1	65.0	IMR90 p11
78.5	A3	81.84	YAP1_1	65.0	IMR90 p11
79.0	A3	82.82	YAP1_1	65.0	IMR90 p11
79.5	A3	85.69	YAP1_1	65.0	IMR90 p11
80.0	A3	91.88	YAP1_1	65.0	IMR90 p11
80.5	A3	100.57	YAP1_1	65.0	IMR90 p11
81.0	A3	113.08	YAP1_1	65.0	IMR90 p11
81.5	A3	135.72	YAP1_1	65.0	IMR90 p11
82.0	A3	170.19	YAP1_1	65.0	IMR90 p11
82.5	A3	204.51	YAP1_1	65.0	IMR90 p11
83.0	A3	229.26	YAP1_1	65.0	IMR90 p11
83.5	A3	241.45	YAP1_1	65.0	IMR90 p11
84.0	A3	228.35	YAP1_1	65.0	IMR90 p11
84.5	A3	183.97	YAP1_1	65.0	IMR90 p11
85.0	A3	129.02	YAP1_1	65.0	IMR90 p11
85.5	A3	80.68	YAP1_1	65.0	IMR90 p11
86.0	A3	39.56	YAP1_1	65.0	IMR90 p11
86.5	A3	12.28	YAP1_1	65.0	IMR90 p11
87.0	A3	3.22	YAP1_1	65.0	IMR90 p11
87.5	A3	2.15	YAP1_1	65.0	IMR90 p11
88.0	A3	0.76	YAP1_1	65.0	IMR90 p11
88.5	A3	0.43	YAP1_1	65.0	IMR90 p11
89.0	A3	1.34	YAP1_1	65.0	IMR90 p11
89.5	A3	1.79	YAP1_1	65.0	IMR90 p11
90.0	A3	2.2	YAP1_1	65.0	IMR90 p11
90.5	A3	3.12	YAP1_1	65.0	IMR90 p11
91.0	A3	3.45	YAP1_1	65.0	IMR90 p11
91.5	A3	2.78	YAP1_1	65.0	IMR90 p11
92.0	A3	2.44	YAP1_1	65.0	IMR90 p11
92.5	A3	2.29	YAP1_1	65.0	IMR90 p11
93.0	A3	1.61	YAP1_1	65.0	IMR90 p11
93.5	A3	1.5	YAP1_1	65.0	IMR90 p11
94.0	A3	1.76	YAP1_1	65.0	IMR90 p11
94.5	A3	2.6	YAP1_1	65.0	IMR90 p11
95.0	A3	1.56	YAP1_1	65.0	IMR90 p11
55.0	B3	8.57	YAP1_1	64.5	IMR90 p11
55.5	B3	18.58	YAP1_1	64.5	IMR90 p11
56.0	B3	17.15	YAP1_1	64.5	IMR90 p11
56.5	B3	17.15	YAP1_1	64.5	IMR90 p11
57.0	B3	17.15	YAP1_1	64.5	IMR90 p11
57.5	B3	17.19	YAP1_1	64.5	IMR90 p11
58.0	B3	16.87	YAP1_1	64.5	IMR90 p11
58.5	B3	16.61	YAP1_1	64.5	IMR90 p11
59.0	B3	16.7	YAP1_1	64.5	IMR90 p11
59.5	B3	16.42	YAP1_1	64.5	IMR90 p11
60.0	B3	16.24	YAP1_1	64.5	IMR90 p11
60.5	B3	16.62	YAP1_1	64.5	IMR90 p11
61.0	B3	17.55	YAP1_1	64.5	IMR90 p11
61.5	B3	18.38	YAP1_1	64.5	IMR90 p11
62.0	B3	18.81	YAP1_1	64.5	IMR90 p11
62.5	B3	20.1	YAP1_1	64.5	IMR90 p11
63.0	B3	21.63	YAP1_1	64.5	IMR90 p11
63.5	B3	23.15	YAP1_1	64.5	IMR90 p11
64.0	B3	27.06	YAP1_1	64.5	IMR90 p11
64.5	B3	33.95	YAP1_1	64.5	IMR90 p11
65.0	B3	42.47	YAP1_1	64.5	IMR90 p11
65.5	B3	52.62	YAP1_1	64.5	IMR90 p11
66.0	B3	63.82	YAP1_1	64.5	IMR90 p11
66.5	B3	73.43	YAP1_1	64.5	IMR90 p11
67.0	B3	80.89	YAP1_1	64.5	IMR90 p11
67.5	B3	86.8	YAP1_1	64.5	IMR90 p11
68.0	B3	90.75	YAP1_1	64.5	IMR90 p11
68.5	B3	92.79	YAP1_1	64.5	IMR90 p11
69.0	B3	94.35	YAP1_1	64.5	IMR90 p11
69.5	B3	95.54	YAP1_1	64.5	IMR90 p11
70.0	B3	95.62	YAP1_1	64.5	IMR90 p11
70.5	B3	95.58	YAP1_1	64.5	IMR90 p11
71.0	B3	95.64	YAP1_1	64.5	IMR90 p11
71.5	B3	95.13	YAP1_1	64.5	IMR90 p11
72.0	B3	94.83	YAP1_1	64.5	IMR90 p11
72.5	B3	95.45	YAP1_1	64.5	IMR90 p11
73.0	B3	95.68	YAP1_1	64.5	IMR90 p11
73.5	B3	95.89	YAP1_1	64.5	IMR90 p11
74.0	B3	97.03	YAP1_1	64.5	IMR90 p11
74.5	B3	97.41	YAP1_1	64.5	IMR90 p11
75.0	B3	96.46	YAP1_1	64.5	IMR90 p11
75.5	B3	95.23	YAP1_1	64.5	IMR90 p11
76.0	B3	93.35	YAP1_1	64.5	IMR90 p11
76.5	B3	90.19	YAP1_1	64.5	IMR90 p11
77.0	B3	87.28	YAP1_1	64.5	IMR90 p11
77.5	B3	85.42	YAP1_1	64.5	IMR90 p11
78.0	B3	84.54	YAP1_1	64.5	IMR90 p11
78.5	B3	85.01	YAP1_1	64.5	IMR90 p11
79.0	B3	87.32	YAP1_1	64.5	IMR90 p11
79.5	B3	91.59	YAP1_1	64.5	IMR90 p11
80.0	B3	97.98	YAP1_1	64.5	IMR90 p11
80.5	B3	107.81	YAP1_1	64.5	IMR90 p11
81.0	B3	122.55	YAP1_1	64.5	IMR90 p11
81.5	B3	148.54	YAP1_1	64.5	IMR90 p11
82.0	B3	185.22	YAP1_1	64.5	IMR90 p11
82.5	B3	219.3	YAP1_1	64.5	IMR90 p11
83.0	B3	242.08	YAP1_1	64.5	IMR90 p11
83.5	B3	249.77	YAP1_1	64.5	IMR90 p11
84.0	B3	228.51	YAP1_1	64.5	IMR90 p11
84.5	B3	177.45	YAP1_1	64.5	IMR90 p11
85.0	B3	120.74	YAP1_1	64.5	IMR90 p11
85.5	B3	71.6	YAP1_1	64.5	IMR90 p11
86.0	B3	32.1	YAP1_1	64.5	IMR90 p11
86.5	B3	9.05	YAP1_1	64.5	IMR90 p11
87.0	B3	2.86	YAP1_1	64.5	IMR90 p11
87.5	B3	2.62	YAP1_1	64.5	IMR90 p11
88.0	B3	2.52	YAP1_1	64.5	IMR90 p11
88.5	B3	2.25	YAP1_1	64.5	IMR90 p11
89.0	B3	1.86	YAP1_1	64.5	IMR90 p11
89.5	B3	2.39	YAP1_1	64.5	IMR90 p11
90.0	B3	2.92	YAP1_1	64.5	IMR90 p11
90.5	B3	3.06	YAP1_1	64.5	IMR90 p11
91.0	B3	2.89	YAP1_1	64.5	IMR90 p11
91.5	B3	3.11	YAP1_1	64.5	IMR90 p11
92.0	B3	3.24	YAP1_1	64.5	IMR90 p11
92.5	B3	2.81	YAP1_1	64.5	IMR90 p11
93.0	B3	2.77	YAP1_1	64.5	IMR90 p11
93.5	B3	2.89	YAP1_1	64.5	IMR90 p11
94.0	B3	2.73	YAP1_1	64.5	IMR90 p11
94.5	B3	2.31	YAP1_1	64.5	IMR90 p11
95.0	B3	0.88	YAP1_1	64.5	IMR90 p11
55.0	C3	8.07	YAP1_1	63.3	IMR90 p11
55.5	C3	17.49	YAP1_1	63.3	IMR90 p11
56.0	C3	16.14	YAP1_1	63.3	IMR90 p11
56.5	C3	16.14	YAP1_1	63.3	IMR90 p11
57.0	C3	16.14	YAP1_1	63.3	IMR90 p11
57.5	C3	16.24	YAP1_1	63.3	IMR90 p11
58.0	C3	15.55	YAP1_1	63.3	IMR90 p11
58.5	C3	14.5	YAP1_1	63.3	IMR90 p11
59.0	C3	15.18	YAP1_1	63.3	IMR90 p11
59.5	C3	15.79	YAP1_1	63.3	IMR90 p11
60.0	C3	14.92	YAP1_1	63.3	IMR90 p11
60.5	C3	15.55	YAP1_1	63.3	IMR90 p11
61.0	C3	17.35	YAP1_1	63.3	IMR90 p11
61.5	C3	17.58	YAP1_1	63.3	IMR90 p11
62.0	C3	18.25	YAP1_1	63.3	IMR90 p11
62.5	C3	19.81	YAP1_1	63.3	IMR90 p11
63.0	C3	20.71	YAP1_1	63.3	IMR90 p11
63.5	C3	22.37	YAP1_1	63.3	IMR90 p11
64.0	C3	26.11	YAP1_1	63.3	IMR90 p11
64.5	C3	31.37	YAP1_1	63.3	IMR90 p11
65.0	C3	38.64	YAP1_1	63.3	IMR90 p11
65.5	C3	47.97	YAP1_1	63.3	IMR90 p11
66.0	C3	57.48	YAP1_1	63.3	IMR90 p11
66.5	C3	66.5	YAP1_1	63.3	IMR90 p11
67.0	C3	74.14	YAP1_1	63.3	IMR90 p11
67.5	C3	80.2	YAP1_1	63.3	IMR90 p11
68.0	C3	84.48	YAP1_1	63.3	IMR90 p11
68.5	C3	86.8	YAP1_1	63.3	IMR90 p11
69.0	C3	88.33	YAP1_1	63.3	IMR90 p11
69.5	C3	90.14	YAP1_1	63.3	IMR90 p11
70.0	C3	91.07	YAP1_1	63.3	IMR90 p11
70.5	C3	91.48	YAP1_1	63.3	IMR90 p11
71.0	C3	93.46	YAP1_1	63.3	IMR90 p11
71.5	C3	95.3	YAP1_1	63.3	IMR90 p11
72.0	C3	96.26	YAP1_1	63.3	IMR90 p11
72.5	C3	98.88	YAP1_1	63.3	IMR90 p11
73.0	C3	103.17	YAP1_1	63.3	IMR90 p11
73.5	C3	106.15	YAP1_1	63.3	IMR90 p11
74.0	C3	108.65	YAP1_1	63.3	IMR90 p11
74.5	C3	110.81	YAP1_1	63.3	IMR90 p11
75.0	C3	109.33	YAP1_1	63.3	IMR90 p11
75.5	C3	104.24	YAP1_1	63.3	IMR90 p11
76.0	C3	98.83	YAP1_1	63.3	IMR90 p11
76.5	C3	92.94	YAP1_1	63.3	IMR90 p11
77.0	C3	86.89	YAP1_1	63.3	IMR90 p11
77.5	C3	83.33	YAP1_1	63.3	IMR90 p11
78.0	C3	82.05	YAP1_1	63.3	IMR90 p11
78.5	C3	81.66	YAP1_1	63.3	IMR90 p11
79.0	C3	83.27	YAP1_1	63.3	IMR90 p11
79.5	C3	87.02	YAP1_1	63.3	IMR90 p11
80.0	C3	92.7	YAP1_1	63.3	IMR90 p11
80.5	C3	101.45	YAP1_1	63.3	IMR90 p11
81.0	C3	115.86	YAP1_1	63.3	IMR90 p11
81.5	C3	141.68	YAP1_1	63.3	IMR90 p11
82.0	C3	175.73	YAP1_1	63.3	IMR90 p11
82.5	C3	205.98	YAP1_1	63.3	IMR90 p11
83.0	C3	226.43	YAP1_1	63.3	IMR90 p11
83.5	C3	230.99	YAP1_1	63.3	IMR90 p11
84.0	C3	205.93	YAP1_1	63.3	IMR90 p11
84.5	C3	156.84	YAP1_1	63.3	IMR90 p11
85.0	C3	105.32	YAP1_1	63.3	IMR90 p11
85.5	C3	60.09	YAP1_1	63.3	IMR90 p11
86.0	C3	24.87	YAP1_1	63.3	IMR90 p11
86.5	C3	6.62	YAP1_1	63.3	IMR90 p11
87.0	C3	2.33	YAP1_1	63.3	IMR90 p11
87.5	C3	2.25	YAP1_1	63.3	IMR90 p11
88.0	C3	2.52	YAP1_1	63.3	IMR90 p11
88.5	C3	2.48	YAP1_1	63.3	IMR90 p11
89.0	C3	2.28	YAP1_1	63.3	IMR90 p11
89.5	C3	2.35	YAP1_1	63.3	IMR90 p11
90.0	C3	2.02	YAP1_1	63.3	IMR90 p11
90.5	C3	1.52	YAP1_1	63.3	IMR90 p11
91.0	C3	1.31	YAP1_1	63.3	IMR90 p11
91.5	C3	1.36	YAP1_1	63.3	IMR90 p11
92.0	C3	1.1	YAP1_1	63.3	IMR90 p11
92.5	C3	1.08	YAP1_1	63.3	IMR90 p11
93.0	C3	1.23	YAP1_1	63.3	IMR90 p11
93.5	C3	1.29	YAP1_1	63.3	IMR90 p11
94.0	C3	1.4	YAP1_1	63.3	IMR90 p11
94.5	C3	1.99	YAP1_1	63.3	IMR90 p11
95.0	C3	1.2	YAP1_1	63.3	IMR90 p11
55.0	D3	3.26	YAP1_1	61.4	IMR90 p11
55.5	D3	7.06	YAP1_1	61.4	IMR90 p11
56.0	D3	6.51	YAP1_1	61.4	IMR90 p11
56.5	D3	6.51	YAP1_1	61.4	IMR90 p11
57.0	D3	6.51	YAP1_1	61.4	IMR90 p11
57.5	D3	6.4	YAP1_1	61.4	IMR90 p11
58.0	D3	7.13	YAP1_1	61.4	IMR90 p11
58.5	D3	8.52	YAP1_1	61.4	IMR90 p11
59.0	D3	8.84	YAP1_1	61.4	IMR90 p11
59.5	D3	9.07	YAP1_1	61.4	IMR90 p11
60.0	D3	10.07	YAP1_1	61.4	IMR90 p11
60.5	D3	10.56	YAP1_1	61.4	IMR90 p11
61.0	D3	10.7	YAP1_1	61.4	IMR90 p11
61.5	D3	12.32	YAP1_1	61.4	IMR90 p11
62.0	D3	13.98	YAP1_1	61.4	IMR90 p11
62.5	D3	14.69	YAP1_1	61.4	IMR90 p11
63.0	D3	16.07	YAP1_1	61.4	IMR90 p11
63.5	D3	17.95	YAP1_1	61.4	IMR90 p11
64.0	D3	20.08	YAP1_1	61.4	IMR90 p11
64.5	D3	23.2	YAP1_1	61.4	IMR90 p11
65.0	D3	28.1	YAP1_1	61.4	IMR90 p11
65.5	D3	34.68	YAP1_1	61.4	IMR90 p11
66.0	D3	42.71	YAP1_1	61.4	IMR90 p11
66.5	D3	51.06	YAP1_1	61.4	IMR90 p11
67.0	D3	59.42	YAP1_1	61.4	IMR90 p11
67.5	D3	67.26	YAP1_1	61.4	IMR90 p11
68.0	D3	73.7	YAP1_1	61.4	IMR90 p11
68.5	D3	78.52	YAP1_1	61.4	IMR90 p11
69.0	D3	82.19	YAP1_1	61.4	IMR90 p11
69.5	D3	84.98	YAP1_1	61.4	IMR90 p11
70.0	D3	86.86	YAP1_1	61.4	IMR90 p11
70.5	D3	88.51	YAP1_1	61.4	IMR90 p11
71.0	D3	90.33	YAP1_1	61.4	IMR90 p11
71.5	D3	92.46	YAP1_1	61.4	IMR90 p11
72.0	D3	95.6	YAP1_1	61.4	IMR90 p11
72.5	D3	100.92	YAP1_1	61.4	IMR90 p11
73.0	D3	108.36	YAP1_1	61.4	IMR90 p11
73.5	D3	117.26	YAP1_1	61.4	IMR90 p11
74.0	D3	126.11	YAP1_1	61.4	IMR90 p11
74.5	D3	132.09	YAP1_1	61.4	IMR90 p11
75.0	D3	132.69	YAP1_1	61.4	IMR90 p11
75.5	D3	126.99	YAP1_1	61.4	IMR90 p11
76.0	D3	116.19	YAP1_1	61.4	IMR90 p11
76.5	D3	103.17	YAP1_1	61.4	IMR90 p11
77.0	D3	90.95	YAP1_1	61.4	IMR90 p11
77.5	D3	81.5	YAP1_1	61.4	IMR90 p11
78.0	D3	75.79	YAP1_1	61.4	IMR90 p11
78.5	D3	73.59	YAP1_1	61.4	IMR90 p11
79.0	D3	74.16	YAP1_1	61.4	IMR90 p11
79.5	D3	76.84	YAP1_1	61.4	IMR90 p11
80.0	D3	81.74	YAP1_1	61.4	IMR90 p11
80.5	D3	89.38	YAP1_1	61.4	IMR90 p11
81.0	D3	100.89	YAP1_1	61.4	IMR90 p11
81.5	D3	121.46	YAP1_1	61.4	IMR90 p11
82.0	D3	150.61	YAP1_1	61.4	IMR90 p11
82.5	D3	177.34	YAP1_1	61.4	IMR90 p11
83.0	D3	195.56	YAP1_1	61.4	IMR90 p11
83.5	D3	202.3	YAP1_1	61.4	IMR90 p11
84.0	D3	185.09	YAP1_1	61.4	IMR90 p11
84.5	D3	143.7	YAP1_1	61.4	IMR90 p11
85.0	D3	98.07	YAP1_1	61.4	IMR90 p11
85.5	D3	58.29	YAP1_1	61.4	IMR90 p11
86.0	D3	25.66	YAP1_1	61.4	IMR90 p11
86.5	D3	6.79	YAP1_1	61.4	IMR90 p11
87.0	D3	1.91	YAP1_1	61.4	IMR90 p11
87.5	D3	2.08	YAP1_1	61.4	IMR90 p11
88.0	D3	1.63	YAP1_1	61.4	IMR90 p11
88.5	D3	1.4	YAP1_1	61.4	IMR90 p11
89.0	D3	1.82	YAP1_1	61.4	IMR90 p11
89.5	D3	1.99	YAP1_1	61.4	IMR90 p11
90.0	D3	1.71	YAP1_1	61.4	IMR90 p11
90.5	D3	2.43	YAP1_1	61.4	IMR90 p11
91.0	D3	2.86	YAP1_1	61.4	IMR90 p11
91.5	D3	2.24	YAP1_1	61.4	IMR90 p11
92.0	D3	2.48	YAP1_1	61.4	IMR90 p11
92.5	D3	2.71	YAP1_1	61.4	IMR90 p11
93.0	D3	2.03	YAP1_1	61.4	IMR90 p11
93.5	D3	1.27	YAP1_1	61.4	IMR90 p11
94.0	D3	1.3	YAP1_1	61.4	IMR90 p11
94.5	D3	0.35	YAP1_1	61.4	IMR90 p11
95.0	D3	-0.31	YAP1_1	61.4	IMR90 p11
55.0	E3	-6.73	YAP1_1	59.0	IMR90 p11
55.5	E3	-14.58	YAP1_1	59.0	IMR90 p11
56.0	E3	-13.46	YAP1_1	59.0	IMR90 p11
56.5	E3	-13.46	YAP1_1	59.0	IMR90 p11
57.0	E3	-13.46	YAP1_1	59.0	IMR90 p11
57.5	E3	-13.49	YAP1_1	59.0	IMR90 p11
58.0	E3	-13.35	YAP1_1	59.0	IMR90 p11
58.5	E3	-12.72	YAP1_1	59.0	IMR90 p11
59.0	E3	-12.38	YAP1_1	59.0	IMR90 p11
59.5	E3	-11.97	YAP1_1	59.0	IMR90 p11
60.0	E3	-10.2	YAP1_1	59.0	IMR90 p11
60.5	E3	-8.12	YAP1_1	59.0	IMR90 p11
61.0	E3	-6.55	YAP1_1	59.0	IMR90 p11
61.5	E3	-3.82	YAP1_1	59.0	IMR90 p11
62.0	E3	-0.04	YAP1_1	59.0	IMR90 p11
62.5	E3	3.27	YAP1_1	59.0	IMR90 p11
63.0	E3	7.08	YAP1_1	59.0	IMR90 p11
63.5	E3	12.3	YAP1_1	59.0	IMR90 p11
64.0	E3	18.33	YAP1_1	59.0	IMR90 p11
64.5	E3	25.03	YAP1_1	59.0	IMR90 p11
65.0	E3	33.58	YAP1_1	59.0	IMR90 p11
65.5	E3	43.56	YAP1_1	59.0	IMR90 p11
66.0	E3	53.39	YAP1_1	59.0	IMR90 p11
66.5	E3	61.78	YAP1_1	59.0	IMR90 p11
67.0	E3	69.2	YAP1_1	59.0	IMR90 p11
67.5	E3	75.0	YAP1_1	59.0	IMR90 p11
68.0	E3	78.13	YAP1_1	59.0	IMR90 p11
68.5	E3	80.53	YAP1_1	59.0	IMR90 p11
69.0	E3	82.37	YAP1_1	59.0	IMR90 p11
69.5	E3	82.84	YAP1_1	59.0	IMR90 p11
70.0	E3	83.21	YAP1_1	59.0	IMR90 p11
70.5	E3	84.1	YAP1_1	59.0	IMR90 p11
71.0	E3	84.31	YAP1_1	59.0	IMR90 p11
71.5	E3	85.27	YAP1_1	59.0	IMR90 p11
72.0	E3	87.44	YAP1_1	59.0	IMR90 p11
72.5	E3	89.76	YAP1_1	59.0	IMR90 p11
73.0	E3	92.7	YAP1_1	59.0	IMR90 p11
73.5	E3	95.78	YAP1_1	59.0	IMR90 p11
74.0	E3	98.01	YAP1_1	59.0	IMR90 p11
74.5	E3	98.68	YAP1_1	59.0	IMR90 p11
75.0	E3	97.1	YAP1_1	59.0	IMR90 p11
75.5	E3	93.1	YAP1_1	59.0	IMR90 p11
76.0	E3	87.57	YAP1_1	59.0	IMR90 p11
76.5	E3	81.12	YAP1_1	59.0	IMR90 p11
77.0	E3	75.37	YAP1_1	59.0	IMR90 p11
77.5	E3	71.23	YAP1_1	59.0	IMR90 p11
78.0	E3	68.39	YAP1_1	59.0	IMR90 p11
78.5	E3	67.77	YAP1_1	59.0	IMR90 p11
79.0	E3	69.19	YAP1_1	59.0	IMR90 p11
79.5	E3	71.93	YAP1_1	59.0	IMR90 p11
80.0	E3	76.61	YAP1_1	59.0	IMR90 p11
80.5	E3	84.4	YAP1_1	59.0	IMR90 p11
81.0	E3	95.8	YAP1_1	59.0	IMR90 p11
81.5	E3	115.46	YAP1_1	59.0	IMR90 p11
82.0	E3	141.22	YAP1_1	59.0	IMR90 p11
82.5	E3	163.08	YAP1_1	59.0	IMR90 p11
83.0	E3	176.3	YAP1_1	59.0	IMR90 p11
83.5	E3	177.79	YAP1_1	59.0	IMR90 p11
84.0	E3	157.64	YAP1_1	59.0	IMR90 p11
84.5	E3	118.74	YAP1_1	59.0	IMR90 p11
85.0	E3	78.81	YAP1_1	59.0	IMR90 p11
85.5	E3	45.2	YAP1_1	59.0	IMR90 p11
86.0	E3	18.79	YAP1_1	59.0	IMR90 p11
86.5	E3	4.01	YAP1_1	59.0	IMR90 p11
87.0	E3	1.18	YAP1_1	59.0	IMR90 p11
87.5	E3	1.8	YAP1_1	59.0	IMR90 p11
88.0	E3	1.44	YAP1_1	59.0	IMR90 p11
88.5	E3	1.13	YAP1_1	59.0	IMR90 p11
89.0	E3	2.08	YAP1_1	59.0	IMR90 p11
89.5	E3	2.46	YAP1_1	59.0	IMR90 p11
90.0	E3	2.12	YAP1_1	59.0	IMR90 p11
90.5	E3	2.35	YAP1_1	59.0	IMR90 p11
91.0	E3	2.57	YAP1_1	59.0	IMR90 p11
91.5	E3	2.38	YAP1_1	59.0	IMR90 p11
92.0	E3	2.16	YAP1_1	59.0	IMR90 p11
92.5	E3	2.3	YAP1_1	59.0	IMR90 p11
93.0	E3	2.43	YAP1_1	59.0	IMR90 p11
93.5	E3	2.84	YAP1_1	59.0	IMR90 p11
94.0	E3	3.03	YAP1_1	59.0	IMR90 p11
94.5	E3	4.08	YAP1_1	59.0	IMR90 p11
95.0	E3	2.26	YAP1_1	59.0	IMR90 p11
55.0	F3	-12.8	YAP1_1	57.0	IMR90 p11
55.5	F3	-27.73	YAP1_1	57.0	IMR90 p11
56.0	F3	-25.6	YAP1_1	57.0	IMR90 p11
56.5	F3	-25.6	YAP1_1	57.0	IMR90 p11
57.0	F3	-25.6	YAP1_1	57.0	IMR90 p11
57.5	F3	-25.56	YAP1_1	57.0	IMR90 p11
58.0	F3	-25.91	YAP1_1	57.0	IMR90 p11
58.5	F3	-25.79	YAP1_1	57.0	IMR90 p11
59.0	F3	-23.71	YAP1_1	57.0	IMR90 p11
59.5	F3	-21.09	YAP1_1	57.0	IMR90 p11
60.0	F3	-18.3	YAP1_1	57.0	IMR90 p11
60.5	F3	-14.42	YAP1_1	57.0	IMR90 p11
61.0	F3	-9.95	YAP1_1	57.0	IMR90 p11
61.5	F3	-5.62	YAP1_1	57.0	IMR90 p11
62.0	F3	-1.25	YAP1_1	57.0	IMR90 p11
62.5	F3	3.36	YAP1_1	57.0	IMR90 p11
63.0	F3	7.9	YAP1_1	57.0	IMR90 p11
63.5	F3	12.28	YAP1_1	57.0	IMR90 p11
64.0	F3	17.01	YAP1_1	57.0	IMR90 p11
64.5	F3	23.04	YAP1_1	57.0	IMR90 p11
65.0	F3	29.83	YAP1_1	57.0	IMR90 p11
65.5	F3	36.9	YAP1_1	57.0	IMR90 p11
66.0	F3	43.99	YAP1_1	57.0	IMR90 p11
66.5	F3	50.53	YAP1_1	57.0	IMR90 p11
67.0	F3	55.61	YAP1_1	57.0	IMR90 p11
67.5	F3	59.26	YAP1_1	57.0	IMR90 p11
68.0	F3	61.72	YAP1_1	57.0	IMR90 p11
68.5	F3	63.38	YAP1_1	57.0	IMR90 p11
69.0	F3	64.43	YAP1_1	57.0	IMR90 p11
69.5	F3	64.73	YAP1_1	57.0	IMR90 p11
70.0	F3	64.44	YAP1_1	57.0	IMR90 p11
70.5	F3	63.97	YAP1_1	57.0	IMR90 p11
71.0	F3	63.46	YAP1_1	57.0	IMR90 p11
71.5	F3	62.85	YAP1_1	57.0	IMR90 p11
72.0	F3	62.57	YAP1_1	57.0	IMR90 p11
72.5	F3	62.63	YAP1_1	57.0	IMR90 p11
73.0	F3	63.48	YAP1_1	57.0	IMR90 p11
73.5	F3	64.85	YAP1_1	57.0	IMR90 p11
74.0	F3	66.7	YAP1_1	57.0	IMR90 p11
74.5	F3	68.86	YAP1_1	57.0	IMR90 p11
75.0	F3	70.86	YAP1_1	57.0	IMR90 p11
75.5	F3	71.65	YAP1_1	57.0	IMR90 p11
76.0	F3	70.53	YAP1_1	57.0	IMR90 p11
76.5	F3	67.72	YAP1_1	57.0	IMR90 p11
77.0	F3	63.98	YAP1_1	57.0	IMR90 p11
77.5	F3	60.04	YAP1_1	57.0	IMR90 p11
78.0	F3	56.74	YAP1_1	57.0	IMR90 p11
78.5	F3	55.28	YAP1_1	57.0	IMR90 p11
79.0	F3	55.72	YAP1_1	57.0	IMR90 p11
79.5	F3	57.32	YAP1_1	57.0	IMR90 p11
80.0	F3	60.68	YAP1_1	57.0	IMR90 p11
80.5	F3	65.85	YAP1_1	57.0	IMR90 p11
81.0	F3	73.23	YAP1_1	57.0	IMR90 p11
81.5	F3	86.21	YAP1_1	57.0	IMR90 p11
82.0	F3	105.43	YAP1_1	57.0	IMR90 p11
82.5	F3	123.71	YAP1_1	57.0	IMR90 p11
83.0	F3	135.76	YAP1_1	57.0	IMR90 p11
83.5	F3	139.75	YAP1_1	57.0	IMR90 p11
84.0	F3	128.71	YAP1_1	57.0	IMR90 p11
84.5	F3	101.15	YAP1_1	57.0	IMR90 p11
85.0	F3	68.75	YAP1_1	57.0	IMR90 p11
85.5	F3	41.13	YAP1_1	57.0	IMR90 p11
86.0	F3	19.38	YAP1_1	57.0	IMR90 p11
86.5	F3	5.93	YAP1_1	57.0	IMR90 p11
87.0	F3	2.23	YAP1_1	57.0	IMR90 p11
87.5	F3	3.05	YAP1_1	57.0	IMR90 p11
88.0	F3	3.17	YAP1_1	57.0	IMR90 p11
88.5	F3	2.73	YAP1_1	57.0	IMR90 p11
89.0	F3	2.74	YAP1_1	57.0	IMR90 p11
89.5	F3	2.24	YAP1_1	57.0	IMR90 p11
90.0	F3	1.73	YAP1_1	57.0	IMR90 p11
90.5	F3	1.67	YAP1_1	57.0	IMR90 p11
91.0	F3	1.29	YAP1_1	57.0	IMR90 p11
91.5	F3	1.08	YAP1_1	57.0	IMR90 p11
92.0	F3	1.41	YAP1_1	57.0	IMR90 p11
92.5	F3	1.19	YAP1_1	57.0	IMR90 p11
93.0	F3	0.72	YAP1_1	57.0	IMR90 p11
93.5	F3	0.73	YAP1_1	57.0	IMR90 p11
94.0	F3	0.3	YAP1_1	57.0	IMR90 p11
94.5	F3	0.03	YAP1_1	57.0	IMR90 p11
95.0	F3	0.03	YAP1_1	57.0	IMR90 p11
55.0	G3	-15.14	YAP1_1	55.7	IMR90 p11
55.5	G3	-32.81	YAP1_1	55.7	IMR90 p11
56.0	G3	-30.28	YAP1_1	55.7	IMR90 p11
56.5	G3	-30.28	YAP1_1	55.7	IMR90 p11
57.0	G3	-30.28	YAP1_1	55.7	IMR90 p11
57.5	G3	-30.29	YAP1_1	55.7	IMR90 p11
58.0	G3	-30.29	YAP1_1	55.7	IMR90 p11
58.5	G3	-29.76	YAP1_1	55.7	IMR90 p11
59.0	G3	-28.72	YAP1_1	55.7	IMR90 p11
59.5	G3	-26.06	YAP1_1	55.7	IMR90 p11
60.0	G3	-20.61	YAP1_1	55.7	IMR90 p11
60.5	G3	-13.85	YAP1_1	55.7	IMR90 p11
61.0	G3	-5.03	YAP1_1	55.7	IMR90 p11
61.5	G3	6.29	YAP1_1	55.7	IMR90 p11
62.0	G3	17.9	YAP1_1	55.7	IMR90 p11
62.5	G3	27.63	YAP1_1	55.7	IMR90 p11
63.0	G3	36.31	YAP1_1	55.7	IMR90 p11
63.5	G3	42.21	YAP1_1	55.7	IMR90 p11
64.0	G3	44.32	YAP1_1	55.7	IMR90 p11
64.5	G3	45.66	YAP1_1	55.7	IMR90 p11
65.0	G3	46.39	YAP1_1	55.7	IMR90 p11
65.5	G3	45.54	YAP1_1	55.7	IMR90 p11
66.0	G3	44.72	YAP1_1	55.7	IMR90 p11
66.5	G3	45.21	YAP1_1	55.7	IMR90 p11
67.0	G3	44.53	YAP1_1	55.7	IMR90 p11
67.5	G3	43.49	YAP1_1	55.7	IMR90 p11
68.0	G3	43.77	YAP1_1	55.7	IMR90 p11
68.5	G3	44.42	YAP1_1	55.7	IMR90 p11
69.0	G3	44.34	YAP1_1	55.7	IMR90 p11
69.5	G3	44.63	YAP1_1	55.7	IMR90 p11
70.0	G3	45.65	YAP1_1	55.7	IMR90 p11
70.5	G3	46.07	YAP1_1	55.7	IMR90 p11
71.0	G3	46.43	YAP1_1	55.7	IMR90 p11
71.5	G3	48.68	YAP1_1	55.7	IMR90 p11
72.0	G3	52.77	YAP1_1	55.7	IMR90 p11
72.5	G3	57.48	YAP1_1	55.7	IMR90 p11
73.0	G3	62.83	YAP1_1	55.7	IMR90 p11
73.5	G3	68.15	YAP1_1	55.7	IMR90 p11
74.0	G3	69.88	YAP1_1	55.7	IMR90 p11
74.5	G3	67.36	YAP1_1	55.7	IMR90 p11
75.0	G3	61.99	YAP1_1	55.7	IMR90 p11
75.5	G3	54.26	YAP1_1	55.7	IMR90 p11
76.0	G3	45.26	YAP1_1	55.7	IMR90 p11
76.5	G3	37.86	YAP1_1	55.7	IMR90 p11
77.0	G3	32.91	YAP1_1	55.7	IMR90 p11
77.5	G3	30.34	YAP1_1	55.7	IMR90 p11
78.0	G3	30.28	YAP1_1	55.7	IMR90 p11
78.5	G3	31.16	YAP1_1	55.7	IMR90 p11
79.0	G3	33.24	YAP1_1	55.7	IMR90 p11
79.5	G3	37.03	YAP1_1	55.7	IMR90 p11
80.0	G3	42.52	YAP1_1	55.7	IMR90 p11
80.5	G3	48.76	YAP1_1	55.7	IMR90 p11
81.0	G3	54.29	YAP1_1	55.7	IMR90 p11
81.5	G3	57.05	YAP1_1	55.7	IMR90 p11
82.0	G3	55.26	YAP1_1	55.7	IMR90 p11
82.5	G3	47.3	YAP1_1	55.7	IMR90 p11
83.0	G3	35.0	YAP1_1	55.7	IMR90 p11
83.5	G3	23.33	YAP1_1	55.7	IMR90 p11
84.0	G3	13.65	YAP1_1	55.7	IMR90 p11
84.5	G3	6.76	YAP1_1	55.7	IMR90 p11
85.0	G3	3.85	YAP1_1	55.7	IMR90 p11
85.5	G3	3.48	YAP1_1	55.7	IMR90 p11
86.0	G3	2.87	YAP1_1	55.7	IMR90 p11
86.5	G3	2.18	YAP1_1	55.7	IMR90 p11
87.0	G3	1.84	YAP1_1	55.7	IMR90 p11
87.5	G3	1.44	YAP1_1	55.7	IMR90 p11
88.0	G3	1.04	YAP1_1	55.7	IMR90 p11
88.5	G3	0.93	YAP1_1	55.7	IMR90 p11
89.0	G3	1.12	YAP1_1	55.7	IMR90 p11
89.5	G3	1.12	YAP1_1	55.7	IMR90 p11
90.0	G3	0.91	YAP1_1	55.7	IMR90 p11
90.5	G3	1.18	YAP1_1	55.7	IMR90 p11
91.0	G3	1.89	YAP1_1	55.7	IMR90 p11
91.5	G3	2.0	YAP1_1	55.7	IMR90 p11
92.0	G3	1.74	YAP1_1	55.7	IMR90 p11
92.5	G3	1.81	YAP1_1	55.7	IMR90 p11
93.0	G3	1.61	YAP1_1	55.7	IMR90 p11
93.5	G3	0.52	YAP1_1	55.7	IMR90 p11
94.0	G3	0.41	YAP1_1	55.7	IMR90 p11
94.5	G3	-0.6	YAP1_1	55.7	IMR90 p11
95.0	G3	-0.84	YAP1_1	55.7	IMR90 p11
55.0	H3	-11.04	YAP1_1	55.0	IMR90 p11
55.5	H3	-23.91	YAP1_1	55.0	IMR90 p11
56.0	H3	-22.07	YAP1_1	55.0	IMR90 p11
56.5	H3	-22.07	YAP1_1	55.0	IMR90 p11
57.0	H3	-22.07	YAP1_1	55.0	IMR90 p11
57.5	H3	-22.12	YAP1_1	55.0	IMR90 p11
58.0	H3	-21.96	YAP1_1	55.0	IMR90 p11
58.5	H3	-20.78	YAP1_1	55.0	IMR90 p11
59.0	H3	-18.61	YAP1_1	55.0	IMR90 p11
59.5	H3	-16.11	YAP1_1	55.0	IMR90 p11
60.0	H3	-13.78	YAP1_1	55.0	IMR90 p11
60.5	H3	-10.58	YAP1_1	55.0	IMR90 p11
61.0	H3	-6.54	YAP1_1	55.0	IMR90 p11
61.5	H3	-2.88	YAP1_1	55.0	IMR90 p11
62.0	H3	1.04	YAP1_1	55.0	IMR90 p11
62.5	H3	5.99	YAP1_1	55.0	IMR90 p11
63.0	H3	10.1	YAP1_1	55.0	IMR90 p11
63.5	H3	13.06	YAP1_1	55.0	IMR90 p11
64.0	H3	16.57	YAP1_1	55.0	IMR90 p11
64.5	H3	19.63	YAP1_1	55.0	IMR90 p11
65.0	H3	22.03	YAP1_1	55.0	IMR90 p11
65.5	H3	25.9	YAP1_1	55.0	IMR90 p11
66.0	H3	30.41	YAP1_1	55.0	IMR90 p11
66.5	H3	34.62	YAP1_1	55.0	IMR90 p11
67.0	H3	39.28	YAP1_1	55.0	IMR90 p11
67.5	H3	43.57	YAP1_1	55.0	IMR90 p11
68.0	H3	46.23	YAP1_1	55.0	IMR90 p11
68.5	H3	48.15	YAP1_1	55.0	IMR90 p11
69.0	H3	49.05	YAP1_1	55.0	IMR90 p11
69.5	H3	48.98	YAP1_1	55.0	IMR90 p11
70.0	H3	48.97	YAP1_1	55.0	IMR90 p11
70.5	H3	49.04	YAP1_1	55.0	IMR90 p11
71.0	H3	48.87	YAP1_1	55.0	IMR90 p11
71.5	H3	48.86	YAP1_1	55.0	IMR90 p11
72.0	H3	49.3	YAP1_1	55.0	IMR90 p11
72.5	H3	50.15	YAP1_1	55.0	IMR90 p11
73.0	H3	51.86	YAP1_1	55.0	IMR90 p11
73.5	H3	54.7	YAP1_1	55.0	IMR90 p11
74.0	H3	59.05	YAP1_1	55.0	IMR90 p11
74.5	H3	63.42	YAP1_1	55.0	IMR90 p11
75.0	H3	66.34	YAP1_1	55.0	IMR90 p11
75.5	H3	67.42	YAP1_1	55.0	IMR90 p11
76.0	H3	65.89	YAP1_1	55.0	IMR90 p11
76.5	H3	61.1	YAP1_1	55.0	IMR90 p11
77.0	H3	54.55	YAP1_1	55.0	IMR90 p11
77.5	H3	48.29	YAP1_1	55.0	IMR90 p11
78.0	H3	42.98	YAP1_1	55.0	IMR90 p11
78.5	H3	39.04	YAP1_1	55.0	IMR90 p11
79.0	H3	37.3	YAP1_1	55.0	IMR90 p11
79.5	H3	37.97	YAP1_1	55.0	IMR90 p11
80.0	H3	39.8	YAP1_1	55.0	IMR90 p11
80.5	H3	42.69	YAP1_1	55.0	IMR90 p11
81.0	H3	47.99	YAP1_1	55.0	IMR90 p11
81.5	H3	55.93	YAP1_1	55.0	IMR90 p11
82.0	H3	66.78	YAP1_1	55.0	IMR90 p11
82.5	H3	77.9	YAP1_1	55.0	IMR90 p11
83.0	H3	85.21	YAP1_1	55.0	IMR90 p11
83.5	H3	86.78	YAP1_1	55.0	IMR90 p11
84.0	H3	80.9	YAP1_1	55.0	IMR90 p11
84.5	H3	65.09	YAP1_1	55.0	IMR90 p11
85.0	H3	45.21	YAP1_1	55.0	IMR90 p11
85.5	H3	28.31	YAP1_1	55.0	IMR90 p11
86.0	H3	14.95	YAP1_1	55.0	IMR90 p11
86.5	H3	5.56	YAP1_1	55.0	IMR90 p11
87.0	H3	2.38	YAP1_1	55.0	IMR90 p11
87.5	H3	2.27	YAP1_1	55.0	IMR90 p11
88.0	H3	1.89	YAP1_1	55.0	IMR90 p11
88.5	H3	1.76	YAP1_1	55.0	IMR90 p11
89.0	H3	2.11	YAP1_1	55.0	IMR90 p11
89.5	H3	2.17	YAP1_1	55.0	IMR90 p11
90.0	H3	2.19	YAP1_1	55.0	IMR90 p11
90.5	H3	2.28	YAP1_1	55.0	IMR90 p11
91.0	H3	1.98	YAP1_1	55.0	IMR90 p11
91.5	H3	1.85	YAP1_1	55.0	IMR90 p11
92.0	H3	1.98	YAP1_1	55.0	IMR90 p11
92.5	H3	2.22	YAP1_1	55.0	IMR90 p11
93.0	H3	2.54	YAP1_1	55.0	IMR90 p11
93.5	H3	2.3	YAP1_1	55.0	IMR90 p11
94.0	H3	2.17	YAP1_1	55.0	IMR90 p11
94.5	H3	0.81	YAP1_1	55.0	IMR90 p11
95.0	H3	-0.56	YAP1_1	55.0	IMR90 p11
55.0	A3	10.13	YAP1_1	65.0	IMR90 p2
55.5	A3	21.95	YAP1_1	65.0	IMR90 p2
56.0	A3	20.26	YAP1_1	65.0	IMR90 p2
56.5	A3	20.26	YAP1_1	65.0	IMR90 p2
57.0	A3	20.26	YAP1_1	65.0	IMR90 p2
57.5	A3	20.26	YAP1_1	65.0	IMR90 p2
58.0	A3	20.3	YAP1_1	65.0	IMR90 p2
58.5	A3	19.93	YAP1_1	65.0	IMR90 p2
59.0	A3	18.94	YAP1_1	65.0	IMR90 p2
59.5	A3	17.65	YAP1_1	65.0	IMR90 p2
60.0	A3	16.09	YAP1_1	65.0	IMR90 p2
60.5	A3	14.36	YAP1_1	65.0	IMR90 p2
61.0	A3	12.64	YAP1_1	65.0	IMR90 p2
61.5	A3	11.55	YAP1_1	65.0	IMR90 p2
62.0	A3	11.05	YAP1_1	65.0	IMR90 p2
62.5	A3	11.27	YAP1_1	65.0	IMR90 p2
63.0	A3	11.71	YAP1_1	65.0	IMR90 p2
63.5	A3	13.23	YAP1_1	65.0	IMR90 p2
64.0	A3	16.89	YAP1_1	65.0	IMR90 p2
64.5	A3	22.8	YAP1_1	65.0	IMR90 p2
65.0	A3	31.07	YAP1_1	65.0	IMR90 p2
65.5	A3	41.93	YAP1_1	65.0	IMR90 p2
66.0	A3	53.78	YAP1_1	65.0	IMR90 p2
66.5	A3	63.84	YAP1_1	65.0	IMR90 p2
67.0	A3	71.92	YAP1_1	65.0	IMR90 p2
67.5	A3	77.83	YAP1_1	65.0	IMR90 p2
68.0	A3	81.37	YAP1_1	65.0	IMR90 p2
68.5	A3	82.59	YAP1_1	65.0	IMR90 p2
69.0	A3	83.26	YAP1_1	65.0	IMR90 p2
69.5	A3	83.76	YAP1_1	65.0	IMR90 p2
70.0	A3	83.6	YAP1_1	65.0	IMR90 p2
70.5	A3	82.67	YAP1_1	65.0	IMR90 p2
71.0	A3	82.6	YAP1_1	65.0	IMR90 p2
71.5	A3	83.23	YAP1_1	65.0	IMR90 p2
72.0	A3	83.61	YAP1_1	65.0	IMR90 p2
72.5	A3	85.11	YAP1_1	65.0	IMR90 p2
73.0	A3	88.27	YAP1_1	65.0	IMR90 p2
73.5	A3	91.4	YAP1_1	65.0	IMR90 p2
74.0	A3	93.47	YAP1_1	65.0	IMR90 p2
74.5	A3	94.92	YAP1_1	65.0	IMR90 p2
75.0	A3	94.65	YAP1_1	65.0	IMR90 p2
75.5	A3	92.32	YAP1_1	65.0	IMR90 p2
76.0	A3	88.46	YAP1_1	65.0	IMR90 p2
76.5	A3	84.37	YAP1_1	65.0	IMR90 p2
77.0	A3	80.7	YAP1_1	65.0	IMR90 p2
77.5	A3	78.06	YAP1_1	65.0	IMR90 p2
78.0	A3	76.62	YAP1_1	65.0	IMR90 p2
78.5	A3	76.59	YAP1_1	65.0	IMR90 p2
79.0	A3	77.97	YAP1_1	65.0	IMR90 p2
79.5	A3	81.17	YAP1_1	65.0	IMR90 p2
80.0	A3	85.85	YAP1_1	65.0	IMR90 p2
80.5	A3	92.65	YAP1_1	65.0	IMR90 p2
81.0	A3	103.87	YAP1_1	65.0	IMR90 p2
81.5	A3	124.5	YAP1_1	65.0	IMR90 p2
82.0	A3	154.79	YAP1_1	65.0	IMR90 p2
82.5	A3	185.32	YAP1_1	65.0	IMR90 p2
83.0	A3	207.97	YAP1_1	65.0	IMR90 p2
83.5	A3	217.76	YAP1_1	65.0	IMR90 p2
84.0	A3	203.77	YAP1_1	65.0	IMR90 p2
84.5	A3	162.79	YAP1_1	65.0	IMR90 p2
85.0	A3	112.74	YAP1_1	65.0	IMR90 p2
85.5	A3	68.28	YAP1_1	65.0	IMR90 p2
86.0	A3	32.35	YAP1_1	65.0	IMR90 p2
86.5	A3	9.79	YAP1_1	65.0	IMR90 p2
87.0	A3	2.72	YAP1_1	65.0	IMR90 p2
87.5	A3	3.28	YAP1_1	65.0	IMR90 p2
88.0	A3	3.48	YAP1_1	65.0	IMR90 p2
88.5	A3	2.9	YAP1_1	65.0	IMR90 p2
89.0	A3	2.69	YAP1_1	65.0	IMR90 p2
89.5	A3	2.54	YAP1_1	65.0	IMR90 p2
90.0	A3	1.84	YAP1_1	65.0	IMR90 p2
90.5	A3	1.46	YAP1_1	65.0	IMR90 p2
91.0	A3	1.36	YAP1_1	65.0	IMR90 p2
91.5	A3	0.97	YAP1_1	65.0	IMR90 p2
92.0	A3	1.02	YAP1_1	65.0	IMR90 p2
92.5	A3	1.31	YAP1_1	65.0	IMR90 p2
93.0	A3	1.4	YAP1_1	65.0	IMR90 p2
93.5	A3	1.77	YAP1_1	65.0	IMR90 p2
94.0	A3	2.27	YAP1_1	65.0	IMR90 p2
94.5	A3	3.06	YAP1_1	65.0	IMR90 p2
95.0	A3	1.71	YAP1_1	65.0	IMR90 p2
55.0	B3	10.12	YAP1_1	64.5	IMR90 p2
55.5	B3	21.92	YAP1_1	64.5	IMR90 p2
56.0	B3	20.24	YAP1_1	64.5	IMR90 p2
56.5	B3	20.24	YAP1_1	64.5	IMR90 p2
57.0	B3	20.24	YAP1_1	64.5	IMR90 p2
57.5	B3	20.33	YAP1_1	64.5	IMR90 p2
58.0	B3	19.83	YAP1_1	64.5	IMR90 p2
58.5	B3	18.36	YAP1_1	64.5	IMR90 p2
59.0	B3	16.47	YAP1_1	64.5	IMR90 p2
59.5	B3	14.79	YAP1_1	64.5	IMR90 p2
60.0	B3	12.38	YAP1_1	64.5	IMR90 p2
60.5	B3	10.06	YAP1_1	64.5	IMR90 p2
61.0	B3	8.87	YAP1_1	64.5	IMR90 p2
61.5	B3	8.44	YAP1_1	64.5	IMR90 p2
62.0	B3	8.56	YAP1_1	64.5	IMR90 p2
62.5	B3	9.5	YAP1_1	64.5	IMR90 p2
63.0	B3	11.66	YAP1_1	64.5	IMR90 p2
63.5	B3	15.46	YAP1_1	64.5	IMR90 p2
64.0	B3	21.1	YAP1_1	64.5	IMR90 p2
64.5	B3	29.18	YAP1_1	64.5	IMR90 p2
65.0	B3	39.56	YAP1_1	64.5	IMR90 p2
65.5	B3	50.83	YAP1_1	64.5	IMR90 p2
66.0	B3	62.05	YAP1_1	64.5	IMR90 p2
66.5	B3	71.71	YAP1_1	64.5	IMR90 p2
67.0	B3	78.38	YAP1_1	64.5	IMR90 p2
67.5	B3	83.17	YAP1_1	64.5	IMR90 p2
68.0	B3	86.23	YAP1_1	64.5	IMR90 p2
68.5	B3	86.88	YAP1_1	64.5	IMR90 p2
69.0	B3	87.21	YAP1_1	64.5	IMR90 p2
69.5	B3	88.07	YAP1_1	64.5	IMR90 p2
70.0	B3	88.23	YAP1_1	64.5	IMR90 p2
70.5	B3	88.59	YAP1_1	64.5	IMR90 p2
71.0	B3	90.19	YAP1_1	64.5	IMR90 p2
71.5	B3	91.41	YAP1_1	64.5	IMR90 p2
72.0	B3	92.6	YAP1_1	64.5	IMR90 p2
72.5	B3	94.47	YAP1_1	64.5	IMR90 p2
73.0	B3	96.39	YAP1_1	64.5	IMR90 p2
73.5	B3	97.64	YAP1_1	64.5	IMR90 p2
74.0	B3	98.73	YAP1_1	64.5	IMR90 p2
74.5	B3	98.81	YAP1_1	64.5	IMR90 p2
75.0	B3	97.17	YAP1_1	64.5	IMR90 p2
75.5	B3	94.17	YAP1_1	64.5	IMR90 p2
76.0	B3	90.4	YAP1_1	64.5	IMR90 p2
76.5	B3	86.32	YAP1_1	64.5	IMR90 p2
77.0	B3	82.97	YAP1_1	64.5	IMR90 p2
77.5	B3	80.78	YAP1_1	64.5	IMR90 p2
78.0	B3	79.88	YAP1_1	64.5	IMR90 p2
78.5	B3	80.98	YAP1_1	64.5	IMR90 p2
79.0	B3	83.44	YAP1_1	64.5	IMR90 p2
79.5	B3	87.49	YAP1_1	64.5	IMR90 p2
80.0	B3	93.75	YAP1_1	64.5	IMR90 p2
80.5	B3	102.48	YAP1_1	64.5	IMR90 p2
81.0	B3	115.29	YAP1_1	64.5	IMR90 p2
81.5	B3	138.82	YAP1_1	64.5	IMR90 p2
82.0	B3	171.54	YAP1_1	64.5	IMR90 p2
82.5	B3	202.32	YAP1_1	64.5	IMR90 p2
83.0	B3	224.02	YAP1_1	64.5	IMR90 p2
83.5	B3	231.42	YAP1_1	64.5	IMR90 p2
84.0	B3	211.88	YAP1_1	64.5	IMR90 p2
84.5	B3	165.57	YAP1_1	64.5	IMR90 p2
85.0	B3	113.22	YAP1_1	64.5	IMR90 p2
85.5	B3	67.02	YAP1_1	64.5	IMR90 p2
86.0	B3	30.02	YAP1_1	64.5	IMR90 p2
86.5	B3	8.59	YAP1_1	64.5	IMR90 p2
87.0	B3	3.24	YAP1_1	64.5	IMR90 p2
87.5	B3	3.5	YAP1_1	64.5	IMR90 p2
88.0	B3	3.77	YAP1_1	64.5	IMR90 p2
88.5	B3	3.83	YAP1_1	64.5	IMR90 p2
89.0	B3	3.35	YAP1_1	64.5	IMR90 p2
89.5	B3	2.37	YAP1_1	64.5	IMR90 p2
90.0	B3	1.58	YAP1_1	64.5	IMR90 p2
90.5	B3	1.37	YAP1_1	64.5	IMR90 p2
91.0	B3	1.5	YAP1_1	64.5	IMR90 p2
91.5	B3	2.0	YAP1_1	64.5	IMR90 p2
92.0	B3	2.91	YAP1_1	64.5	IMR90 p2
92.5	B3	3.55	YAP1_1	64.5	IMR90 p2
93.0	B3	3.28	YAP1_1	64.5	IMR90 p2
93.5	B3	1.89	YAP1_1	64.5	IMR90 p2
94.0	B3	1.21	YAP1_1	64.5	IMR90 p2
94.5	B3	-1.44	YAP1_1	64.5	IMR90 p2
95.0	B3	-2.0	YAP1_1	64.5	IMR90 p2
55.0	C3	8.52	YAP1_1	63.3	IMR90 p2
55.5	C3	18.46	YAP1_1	63.3	IMR90 p2
56.0	C3	17.04	YAP1_1	63.3	IMR90 p2
56.5	C3	17.04	YAP1_1	63.3	IMR90 p2
57.0	C3	17.04	YAP1_1	63.3	IMR90 p2
57.5	C3	17.09	YAP1_1	63.3	IMR90 p2
58.0	C3	16.83	YAP1_1	63.3	IMR90 p2
58.5	C3	15.81	YAP1_1	63.3	IMR90 p2
59.0	C3	13.75	YAP1_1	63.3	IMR90 p2
59.5	C3	12.05	YAP1_1	63.3	IMR90 p2
60.0	C3	11.35	YAP1_1	63.3	IMR90 p2
60.5	C3	10.95	YAP1_1	63.3	IMR90 p2
61.0	C3	10.34	YAP1_1	63.3	IMR90 p2
61.5	C3	10.37	YAP1_1	63.3	IMR90 p2
62.0	C3	10.51	YAP1_1	63.3	IMR90 p2
62.5	C3	10.49	YAP1_1	63.3	IMR90 p2
63.0	C3	11.17	YAP1_1	63.3	IMR90 p2
63.5	C3	13.09	YAP1_1	63.3	IMR90 p2
64.0	C3	16.9	YAP1_1	63.3	IMR90 p2
64.5	C3	22.67	YAP1_1	63.3	IMR90 p2
65.0	C3	30.14	YAP1_1	63.3	IMR90 p2
65.5	C3	39.01	YAP1_1	63.3	IMR90 p2
66.0	C3	48.18	YAP1_1	63.3	IMR90 p2
66.5	C3	56.53	YAP1_1	63.3	IMR90 p2
67.0	C3	63.87	YAP1_1	63.3	IMR90 p2
67.5	C3	69.83	YAP1_1	63.3	IMR90 p2
68.0	C3	74.11	YAP1_1	63.3	IMR90 p2
68.5	C3	77.57	YAP1_1	63.3	IMR90 p2
69.0	C3	80.89	YAP1_1	63.3	IMR90 p2
69.5	C3	83.86	YAP1_1	63.3	IMR90 p2
70.0	C3	87.05	YAP1_1	63.3	IMR90 p2
70.5	C3	90.15	YAP1_1	63.3	IMR90 p2
71.0	C3	93.28	YAP1_1	63.3	IMR90 p2
71.5	C3	95.92	YAP1_1	63.3	IMR90 p2
72.0	C3	98.3	YAP1_1	63.3	IMR90 p2
72.5	C3	101.14	YAP1_1	63.3	IMR90 p2
73.0	C3	104.63	YAP1_1	63.3	IMR90 p2
73.5	C3	107.63	YAP1_1	63.3	IMR90 p2
74.0	C3	109.48	YAP1_1	63.3	IMR90 p2
74.5	C3	109.84	YAP1_1	63.3	IMR90 p2
75.0	C3	107.63	YAP1_1	63.3	IMR90 p2
75.5	C3	102.8	YAP1_1	63.3	IMR90 p2
76.0	C3	96.25	YAP1_1	63.3	IMR90 p2
76.5	C3	89.99	YAP1_1	63.3	IMR90 p2
77.0	C3	84.91	YAP1_1	63.3	IMR90 p2
77.5	C3	81.1	YAP1_1	63.3	IMR90 p2
78.0	C3	79.21	YAP1_1	63.3	IMR90 p2
78.5	C3	79.9	YAP1_1	63.3	IMR90 p2
79.0	C3	82.04	YAP1_1	63.3	IMR90 p2
79.5	C3	84.89	YAP1_1	63.3	IMR90 p2
80.0	C3	89.75	YAP1_1	63.3	IMR90 p2
80.5	C3	97.24	YAP1_1	63.3	IMR90 p2
81.0	C3	108.17	YAP1_1	63.3	IMR90 p2
81.5	C3	129.06	YAP1_1	63.3	IMR90 p2
82.0	C3	160.11	YAP1_1	63.3	IMR90 p2
82.5	C3	189.33	YAP1_1	63.3	IMR90 p2
83.0	C3	209.66	YAP1_1	63.3	IMR90 p2
83.5	C3	217.59	YAP1_1	63.3	IMR90 p2
84.0	C3	199.97	YAP1_1	63.3	IMR90 p2
84.5	C3	156.18	YAP1_1	63.3	IMR90 p2
85.0	C3	106.91	YAP1_1	63.3	IMR90 p2
85.5	C3	64.17	YAP1_1	63.3	IMR90 p2
86.0	C3	29.39	YAP1_1	63.3	IMR90 p2
86.5	C3	8.79	YAP1_1	63.3	IMR90 p2
87.0	C3	3.41	YAP1_1	63.3	IMR90 p2
87.5	C3	3.35	YAP1_1	63.3	IMR90 p2
88.0	C3	2.43	YAP1_1	63.3	IMR90 p2
88.5	C3	1.87	YAP1_1	63.3	IMR90 p2
89.0	C3	1.93	YAP1_1	63.3	IMR90 p2
89.5	C3	1.96	YAP1_1	63.3	IMR90 p2
90.0	C3	2.18	YAP1_1	63.3	IMR90 p2
90.5	C3	2.55	YAP1_1	63.3	IMR90 p2
91.0	C3	2.75	YAP1_1	63.3	IMR90 p2
91.5	C3	2.75	YAP1_1	63.3	IMR90 p2
92.0	C3	2.44	YAP1_1	63.3	IMR90 p2
92.5	C3	1.89	YAP1_1	63.3	IMR90 p2
93.0	C3	1.59	YAP1_1	63.3	IMR90 p2
93.5	C3	0.55	YAP1_1	63.3	IMR90 p2
94.0	C3	0.03	YAP1_1	63.3	IMR90 p2
94.5	C3	-1.36	YAP1_1	63.3	IMR90 p2
95.0	C3	-1.3	YAP1_1	63.3	IMR90 p2
55.0	D3	3.01	YAP1_1	61.4	IMR90 p2
55.5	D3	6.53	YAP1_1	61.4	IMR90 p2
56.0	D3	6.03	YAP1_1	61.4	IMR90 p2
56.5	D3	6.03	YAP1_1	61.4	IMR90 p2
57.0	D3	6.03	YAP1_1	61.4	IMR90 p2
57.5	D3	5.94	YAP1_1	61.4	IMR90 p2
58.0	D3	6.56	YAP1_1	61.4	IMR90 p2
58.5	D3	6.91	YAP1_1	61.4	IMR90 p2
59.0	D3	6.01	YAP1_1	61.4	IMR90 p2
59.5	D3	4.82	YAP1_1	61.4	IMR90 p2
60.0	D3	3.62	YAP1_1	61.4	IMR90 p2
60.5	D3	2.22	YAP1_1	61.4	IMR90 p2
61.0	D3	0.97	YAP1_1	61.4	IMR90 p2
61.5	D3	1.64	YAP1_1	61.4	IMR90 p2
62.0	D3	3.41	YAP1_1	61.4	IMR90 p2
62.5	D3	4.45	YAP1_1	61.4	IMR90 p2
63.0	D3	5.99	YAP1_1	61.4	IMR90 p2
63.5	D3	9.29	YAP1_1	61.4	IMR90 p2
64.0	D3	13.59	YAP1_1	61.4	IMR90 p2
64.5	D3	19.45	YAP1_1	61.4	IMR90 p2
65.0	D3	28.46	YAP1_1	61.4	IMR90 p2
65.5	D3	39.56	YAP1_1	61.4	IMR90 p2
66.0	D3	50.57	YAP1_1	61.4	IMR90 p2
66.5	D3	59.93	YAP1_1	61.4	IMR90 p2
67.0	D3	67.37	YAP1_1	61.4	IMR90 p2
67.5	D3	72.88	YAP1_1	61.4	IMR90 p2
68.0	D3	76.36	YAP1_1	61.4	IMR90 p2
68.5	D3	78.73	YAP1_1	61.4	IMR90 p2
69.0	D3	81.07	YAP1_1	61.4	IMR90 p2
69.5	D3	83.31	YAP1_1	61.4	IMR90 p2
70.0	D3	84.78	YAP1_1	61.4	IMR90 p2
70.5	D3	86.26	YAP1_1	61.4	IMR90 p2
71.0	D3	87.91	YAP1_1	61.4	IMR90 p2
71.5	D3	89.4	YAP1_1	61.4	IMR90 p2
72.0	D3	91.33	YAP1_1	61.4	IMR90 p2
72.5	D3	94.47	YAP1_1	61.4	IMR90 p2
73.0	D3	98.64	YAP1_1	61.4	IMR90 p2
73.5	D3	102.96	YAP1_1	61.4	IMR90 p2
74.0	D3	106.54	YAP1_1	61.4	IMR90 p2
74.5	D3	108.21	YAP1_1	61.4	IMR90 p2
75.0	D3	107.19	YAP1_1	61.4	IMR90 p2
75.5	D3	102.54	YAP1_1	61.4	IMR90 p2
76.0	D3	95.56	YAP1_1	61.4	IMR90 p2
76.5	D3	89.01	YAP1_1	61.4	IMR90 p2
77.0	D3	83.3	YAP1_1	61.4	IMR90 p2
77.5	D3	78.62	YAP1_1	61.4	IMR90 p2
78.0	D3	76.47	YAP1_1	61.4	IMR90 p2
78.5	D3	76.53	YAP1_1	61.4	IMR90 p2
79.0	D3	77.18	YAP1_1	61.4	IMR90 p2
79.5	D3	79.46	YAP1_1	61.4	IMR90 p2
80.0	D3	84.81	YAP1_1	61.4	IMR90 p2
80.5	D3	92.6	YAP1_1	61.4	IMR90 p2
81.0	D3	104.35	YAP1_1	61.4	IMR90 p2
81.5	D3	126.36	YAP1_1	61.4	IMR90 p2
82.0	D3	156.71	YAP1_1	61.4	IMR90 p2
82.5	D3	183.62	YAP1_1	61.4	IMR90 p2
83.0	D3	201.83	YAP1_1	61.4	IMR90 p2
83.5	D3	207.43	YAP1_1	61.4	IMR90 p2
84.0	D3	187.79	YAP1_1	61.4	IMR90 p2
84.5	D3	144.8	YAP1_1	61.4	IMR90 p2
85.0	D3	98.19	YAP1_1	61.4	IMR90 p2
85.5	D3	57.65	YAP1_1	61.4	IMR90 p2
86.0	D3	25.39	YAP1_1	61.4	IMR90 p2
86.5	D3	7.27	YAP1_1	61.4	IMR90 p2
87.0	D3	2.73	YAP1_1	61.4	IMR90 p2
87.5	D3	3.14	YAP1_1	61.4	IMR90 p2
88.0	D3	3.18	YAP1_1	61.4	IMR90 p2
88.5	D3	2.7	YAP1_1	61.4	IMR90 p2
89.0	D3	2.88	YAP1_1	61.4	IMR90 p2
89.5	D3	2.93	YAP1_1	61.4	IMR90 p2
90.0	D3	1.9	YAP1_1	61.4	IMR90 p2
90.5	D3	1.31	YAP1_1	61.4	IMR90 p2
91.0	D3	1.56	YAP1_1	61.4	IMR90 p2
91.5	D3	1.3	YAP1_1	61.4	IMR90 p2
92.0	D3	1.21	YAP1_1	61.4	IMR90 p2
92.5	D3	1.89	YAP1_1	61.4	IMR90 p2
93.0	D3	2.04	YAP1_1	61.4	IMR90 p2
93.5	D3	0.82	YAP1_1	61.4	IMR90 p2
94.0	D3	0.53	YAP1_1	61.4	IMR90 p2
94.5	D3	-1.51	YAP1_1	61.4	IMR90 p2
95.0	D3	-1.86	YAP1_1	61.4	IMR90 p2
55.0	E3	-6.3	YAP1_1	59.0	IMR90 p2
55.5	E3	-13.65	YAP1_1	59.0	IMR90 p2
56.0	E3	-12.6	YAP1_1	59.0	IMR90 p2
56.5	E3	-12.6	YAP1_1	59.0	IMR90 p2
57.0	E3	-12.6	YAP1_1	59.0	IMR90 p2
57.5	E3	-12.72	YAP1_1	59.0	IMR90 p2
58.0	E3	-11.88	YAP1_1	59.0	IMR90 p2
58.5	E3	-10.83	YAP1_1	59.0	IMR90 p2
59.0	E3	-10.81	YAP1_1	59.0	IMR90 p2
59.5	E3	-11.44	YAP1_1	59.0	IMR90 p2
60.0	E3	-12.19	YAP1_1	59.0	IMR90 p2
60.5	E3	-12.83	YAP1_1	59.0	IMR90 p2
61.0	E3	-12.98	YAP1_1	59.0	IMR90 p2
61.5	E3	-11.84	YAP1_1	59.0	IMR90 p2
62.0	E3	-10.31	YAP1_1	59.0	IMR90 p2
62.5	E3	-8.29	YAP1_1	59.0	IMR90 p2
63.0	E3	-4.62	YAP1_1	59.0	IMR90 p2
63.5	E3	0.84	YAP1_1	59.0	IMR90 p2
64.0	E3	7.99	YAP1_1	59.0	IMR90 p2
64.5	E3	17.27	YAP1_1	59.0	IMR90 p2
65.0	E3	28.46	YAP1_1	59.0	IMR90 p2
65.5	E3	40.14	YAP1_1	59.0	IMR90 p2
66.0	E3	50.65	YAP1_1	59.0	IMR90 p2
66.5	E3	59.02	YAP1_1	59.0	IMR90 p2
67.0	E3	65.65	YAP1_1	59.0	IMR90 p2
67.5	E3	70.56	YAP1_1	59.0	IMR90 p2
68.0	E3	73.27	YAP1_1	59.0	IMR90 p2
68.5	E3	74.82	YAP1_1	59.0	IMR90 p2
69.0	E3	76.37	YAP1_1	59.0	IMR90 p2
69.5	E3	77.02	YAP1_1	59.0	IMR90 p2
70.0	E3	76.68	YAP1_1	59.0	IMR90 p2
70.5	E3	77.06	YAP1_1	59.0	IMR90 p2
71.0	E3	78.0	YAP1_1	59.0	IMR90 p2
71.5	E3	79.26	YAP1_1	59.0	IMR90 p2
72.0	E3	81.56	YAP1_1	59.0	IMR90 p2
72.5	E3	84.79	YAP1_1	59.0	IMR90 p2
73.0	E3	88.56	YAP1_1	59.0	IMR90 p2
73.5	E3	92.01	YAP1_1	59.0	IMR90 p2
74.0	E3	93.71	YAP1_1	59.0	IMR90 p2
74.5	E3	93.93	YAP1_1	59.0	IMR90 p2
75.0	E3	92.06	YAP1_1	59.0	IMR90 p2
75.5	E3	87.18	YAP1_1	59.0	IMR90 p2
76.0	E3	81.84	YAP1_1	59.0	IMR90 p2
76.5	E3	77.24	YAP1_1	59.0	IMR90 p2
77.0	E3	72.7	YAP1_1	59.0	IMR90 p2
77.5	E3	69.41	YAP1_1	59.0	IMR90 p2
78.0	E3	67.8	YAP1_1	59.0	IMR90 p2
78.5	E3	66.77	YAP1_1	59.0	IMR90 p2
79.0	E3	66.99	YAP1_1	59.0	IMR90 p2
79.5	E3	68.86	YAP1_1	59.0	IMR90 p2
80.0	E3	72.8	YAP1_1	59.0	IMR90 p2
80.5	E3	79.5	YAP1_1	59.0	IMR90 p2
81.0	E3	89.54	YAP1_1	59.0	IMR90 p2
81.5	E3	106.7	YAP1_1	59.0	IMR90 p2
82.0	E3	130.83	YAP1_1	59.0	IMR90 p2
82.5	E3	152.85	YAP1_1	59.0	IMR90 p2
83.0	E3	167.43	YAP1_1	59.0	IMR90 p2
83.5	E3	172.2	YAP1_1	59.0	IMR90 p2
84.0	E3	157.34	YAP1_1	59.0	IMR90 p2
84.5	E3	122.9	YAP1_1	59.0	IMR90 p2
85.0	E3	84.46	YAP1_1	59.0	IMR90 p2
85.5	E3	50.8	YAP1_1	59.0	IMR90 p2
86.0	E3	23.41	YAP1_1	59.0	IMR90 p2
86.5	E3	7.35	YAP1_1	59.0	IMR90 p2
87.0	E3	2.51	YAP1_1	59.0	IMR90 p2
87.5	E3	2.0	YAP1_1	59.0	IMR90 p2
88.0	E3	1.72	YAP1_1	59.0	IMR90 p2
88.5	E3	1.26	YAP1_1	59.0	IMR90 p2
89.0	E3	1.49	YAP1_1	59.0	IMR90 p2
89.5	E3	2.42	YAP1_1	59.0	IMR90 p2
90.0	E3	2.87	YAP1_1	59.0	IMR90 p2
90.5	E3	3.06	YAP1_1	59.0	IMR90 p2
91.0	E3	3.42	YAP1_1	59.0	IMR90 p2
91.5	E3	3.16	YAP1_1	59.0	IMR90 p2
92.0	E3	2.41	YAP1_1	59.0	IMR90 p2
92.5	E3	2.03	YAP1_1	59.0	IMR90 p2
93.0	E3	1.72	YAP1_1	59.0	IMR90 p2
93.5	E3	0.7	YAP1_1	59.0	IMR90 p2
94.0	E3	0.4	YAP1_1	59.0	IMR90 p2
94.5	E3	-1.14	YAP1_1	59.0	IMR90 p2
95.0	E3	-1.39	YAP1_1	59.0	IMR90 p2
55.0	F3	-7.32	YAP1_1	57.0	IMR90 p2
55.5	F3	-15.86	YAP1_1	57.0	IMR90 p2
56.0	F3	-14.64	YAP1_1	57.0	IMR90 p2
56.5	F3	-14.64	YAP1_1	57.0	IMR90 p2
57.0	F3	-14.64	YAP1_1	57.0	IMR90 p2
57.5	F3	-14.82	YAP1_1	57.0	IMR90 p2
58.0	F3	-13.62	YAP1_1	57.0	IMR90 p2
58.5	F3	-11.74	YAP1_1	57.0	IMR90 p2
59.0	F3	-11.12	YAP1_1	57.0	IMR90 p2
59.5	F3	-11.43	YAP1_1	57.0	IMR90 p2
60.0	F3	-11.4	YAP1_1	57.0	IMR90 p2
60.5	F3	-11.4	YAP1_1	57.0	IMR90 p2
61.0	F3	-11.31	YAP1_1	57.0	IMR90 p2
61.5	F3	-10.3	YAP1_1	57.0	IMR90 p2
62.0	F3	-8.66	YAP1_1	57.0	IMR90 p2
62.5	F3	-6.73	YAP1_1	57.0	IMR90 p2
63.0	F3	-4.08	YAP1_1	57.0	IMR90 p2
63.5	F3	-0.76	YAP1_1	57.0	IMR90 p2
64.0	F3	4.0	YAP1_1	57.0	IMR90 p2
64.5	F3	10.37	YAP1_1	57.0	IMR90 p2
65.0	F3	18.08	YAP1_1	57.0	IMR90 p2
65.5	F3	27.0	YAP1_1	57.0	IMR90 p2
66.0	F3	36.04	YAP1_1	57.0	IMR90 p2
66.5	F3	44.09	YAP1_1	57.0	IMR90 p2
67.0	F3	50.72	YAP1_1	57.0	IMR90 p2
67.5	F3	55.67	YAP1_1	57.0	IMR90 p2
68.0	F3	58.23	YAP1_1	57.0	IMR90 p2
68.5	F3	59.8	YAP1_1	57.0	IMR90 p2
69.0	F3	60.59	YAP1_1	57.0	IMR90 p2
69.5	F3	60.61	YAP1_1	57.0	IMR90 p2
70.0	F3	60.92	YAP1_1	57.0	IMR90 p2
70.5	F3	61.87	YAP1_1	57.0	IMR90 p2
71.0	F3	62.68	YAP1_1	57.0	IMR90 p2
71.5	F3	64.33	YAP1_1	57.0	IMR90 p2
72.0	F3	67.27	YAP1_1	57.0	IMR90 p2
72.5	F3	70.17	YAP1_1	57.0	IMR90 p2
73.0	F3	73.87	YAP1_1	57.0	IMR90 p2
73.5	F3	79.21	YAP1_1	57.0	IMR90 p2
74.0	F3	83.37	YAP1_1	57.0	IMR90 p2
74.5	F3	85.01	YAP1_1	57.0	IMR90 p2
75.0	F3	84.57	YAP1_1	57.0	IMR90 p2
75.5	F3	80.61	YAP1_1	57.0	IMR90 p2
76.0	F3	73.09	YAP1_1	57.0	IMR90 p2
76.5	F3	64.84	YAP1_1	57.0	IMR90 p2
77.0	F3	57.57	YAP1_1	57.0	IMR90 p2
77.5	F3	51.81	YAP1_1	57.0	IMR90 p2
78.0	F3	48.64	YAP1_1	57.0	IMR90 p2
78.5	F3	47.44	YAP1_1	57.0	IMR90 p2
79.0	F3	47.88	YAP1_1	57.0	IMR90 p2
79.5	F3	49.54	YAP1_1	57.0	IMR90 p2
80.0	F3	52.13	YAP1_1	57.0	IMR90 p2
80.5	F3	55.96	YAP1_1	57.0	IMR90 p2
81.0	F3	61.98	YAP1_1	57.0	IMR90 p2
81.5	F3	72.78	YAP1_1	57.0	IMR90 p2
82.0	F3	88.07	YAP1_1	57.0	IMR90 p2
82.5	F3	102.46	YAP1_1	57.0	IMR90 p2
83.0	F3	111.94	YAP1_1	57.0	IMR90 p2
83.5	F3	114.73	YAP1_1	57.0	IMR90 p2
84.0	F3	104.14	YAP1_1	57.0	IMR90 p2
84.5	F3	80.37	YAP1_1	57.0	IMR90 p2
85.0	F3	54.44	YAP1_1	57.0	IMR90 p2
85.5	F3	32.11	YAP1_1	57.0	IMR90 p2
86.0	F3	13.93	YAP1_1	57.0	IMR90 p2
86.5	F3	4.1	YAP1_1	57.0	IMR90 p2
87.0	F3	2.54	YAP1_1	57.0	IMR90 p2
87.5	F3	2.47	YAP1_1	57.0	IMR90 p2
88.0	F3	2.24	YAP1_1	57.0	IMR90 p2
88.5	F3	2.76	YAP1_1	57.0	IMR90 p2
89.0	F3	2.54	YAP1_1	57.0	IMR90 p2
89.5	F3	1.45	YAP1_1	57.0	IMR90 p2
90.0	F3	1.51	YAP1_1	57.0	IMR90 p2
90.5	F3	1.85	YAP1_1	57.0	IMR90 p2
91.0	F3	1.49	YAP1_1	57.0	IMR90 p2
91.5	F3	1.74	YAP1_1	57.0	IMR90 p2
92.0	F3	2.61	YAP1_1	57.0	IMR90 p2
92.5	F3	2.8	YAP1_1	57.0	IMR90 p2
93.0	F3	2.59	YAP1_1	57.0	IMR90 p2
93.5	F3	2.25	YAP1_1	57.0	IMR90 p2
94.0	F3	1.87	YAP1_1	57.0	IMR90 p2
94.5	F3	0.81	YAP1_1	57.0	IMR90 p2
95.0	F3	-0.16	YAP1_1	57.0	IMR90 p2
55.0	G3	-6.22	YAP1_1	55.7	IMR90 p2
55.5	G3	-13.47	YAP1_1	55.7	IMR90 p2
56.0	G3	-12.43	YAP1_1	55.7	IMR90 p2
56.5	G3	-12.43	YAP1_1	55.7	IMR90 p2
57.0	G3	-12.43	YAP1_1	55.7	IMR90 p2
57.5	G3	-12.48	YAP1_1	55.7	IMR90 p2
58.0	G3	-12.23	YAP1_1	55.7	IMR90 p2
58.5	G3	-11.33	YAP1_1	55.7	IMR90 p2
59.0	G3	-10.9	YAP1_1	55.7	IMR90 p2
59.5	G3	-11.05	YAP1_1	55.7	IMR90 p2
60.0	G3	-11.56	YAP1_1	55.7	IMR90 p2
60.5	G3	-11.59	YAP1_1	55.7	IMR90 p2
61.0	G3	-10.84	YAP1_1	55.7	IMR90 p2
61.5	G3	-10.02	YAP1_1	55.7	IMR90 p2
62.0	G3	-8.66	YAP1_1	55.7	IMR90 p2
62.5	G3	-7.21	YAP1_1	55.7	IMR90 p2
63.0	G3	-5.59	YAP1_1	55.7	IMR90 p2
63.5	G3	-2.97	YAP1_1	55.7	IMR90 p2
64.0	G3	1.07	YAP1_1	55.7	IMR90 p2
64.5	G3	6.38	YAP1_1	55.7	IMR90 p2
65.0	G3	13.92	YAP1_1	55.7	IMR90 p2
65.5	G3	23.02	YAP1_1	55.7	IMR90 p2
66.0	G3	32.24	YAP1_1	55.7	IMR90 p2
66.5	G3	40.4	YAP1_1	55.7	IMR90 p2
67.0	G3	46.82	YAP1_1	55.7	IMR90 p2
67.5	G3	51.57	YAP1_1	55.7	IMR90 p2
68.0	G3	54.24	YAP1_1	55.7	IMR90 p2
68.5	G3	54.84	YAP1_1	55.7	IMR90 p2
69.0	G3	54.94	YAP1_1	55.7	IMR90 p2
69.5	G3	54.93	YAP1_1	55.7	IMR90 p2
70.0	G3	54.25	YAP1_1	55.7	IMR90 p2
70.5	G3	53.81	YAP1_1	55.7	IMR90 p2
71.0	G3	53.95	YAP1_1	55.7	IMR90 p2
71.5	G3	54.98	YAP1_1	55.7	IMR90 p2
72.0	G3	57.45	YAP1_1	55.7	IMR90 p2
72.5	G3	61.67	YAP1_1	55.7	IMR90 p2
73.0	G3	67.13	YAP1_1	55.7	IMR90 p2
73.5	G3	74.0	YAP1_1	55.7	IMR90 p2
74.0	G3	80.76	YAP1_1	55.7	IMR90 p2
74.5	G3	85.2	YAP1_1	55.7	IMR90 p2
75.0	G3	86.49	YAP1_1	55.7	IMR90 p2
75.5	G3	84.06	YAP1_1	55.7	IMR90 p2
76.0	G3	77.87	YAP1_1	55.7	IMR90 p2
76.5	G3	68.85	YAP1_1	55.7	IMR90 p2
77.0	G3	59.16	YAP1_1	55.7	IMR90 p2
77.5	G3	50.56	YAP1_1	55.7	IMR90 p2
78.0	G3	44.4	YAP1_1	55.7	IMR90 p2
78.5	G3	40.48	YAP1_1	55.7	IMR90 p2
79.0	G3	39.01	YAP1_1	55.7	IMR90 p2
79.5	G3	39.87	YAP1_1	55.7	IMR90 p2
80.0	G3	41.85	YAP1_1	55.7	IMR90 p2
80.5	G3	44.79	YAP1_1	55.7	IMR90 p2
81.0	G3	49.53	YAP1_1	55.7	IMR90 p2
81.5	G3	57.52	YAP1_1	55.7	IMR90 p2
82.0	G3	68.25	YAP1_1	55.7	IMR90 p2
82.5	G3	78.35	YAP1_1	55.7	IMR90 p2
83.0	G3	84.84	YAP1_1	55.7	IMR90 p2
83.5	G3	86.04	YAP1_1	55.7	IMR90 p2
84.0	G3	77.94	YAP1_1	55.7	IMR90 p2
84.5	G3	60.69	YAP1_1	55.7	IMR90 p2
85.0	G3	41.52	YAP1_1	55.7	IMR90 p2
85.5	G3	25.06	YAP1_1	55.7	IMR90 p2
86.0	G3	12.08	YAP1_1	55.7	IMR90 p2
86.5	G3	4.78	YAP1_1	55.7	IMR90 p2
87.0	G3	2.99	YAP1_1	55.7	IMR90 p2
87.5	G3	2.88	YAP1_1	55.7	IMR90 p2
88.0	G3	2.66	YAP1_1	55.7	IMR90 p2
88.5	G3	2.45	YAP1_1	55.7	IMR90 p2
89.0	G3	2.19	YAP1_1	55.7	IMR90 p2
89.5	G3	2.18	YAP1_1	55.7	IMR90 p2
90.0	G3	2.39	YAP1_1	55.7	IMR90 p2
90.5	G3	2.32	YAP1_1	55.7	IMR90 p2
91.0	G3	2.56	YAP1_1	55.7	IMR90 p2
91.5	G3	2.54	YAP1_1	55.7	IMR90 p2
92.0	G3	2.2	YAP1_1	55.7	IMR90 p2
92.5	G3	2.18	YAP1_1	55.7	IMR90 p2
93.0	G3	2.07	YAP1_1	55.7	IMR90 p2
93.5	G3	1.62	YAP1_1	55.7	IMR90 p2
94.0	G3	1.56	YAP1_1	55.7	IMR90 p2
94.5	G3	1.6	YAP1_1	55.7	IMR90 p2
95.0	G3	0.55	YAP1_1	55.7	IMR90 p2
55.0	H3	-12.2	YAP1_1	55.0	IMR90 p2
55.5	H3	-26.43	YAP1_1	55.0	IMR90 p2
56.0	H3	-24.4	YAP1_1	55.0	IMR90 p2
56.5	H3	-24.4	YAP1_1	55.0	IMR90 p2
57.0	H3	-24.4	YAP1_1	55.0	IMR90 p2
57.5	H3	-24.6	YAP1_1	55.0	IMR90 p2
58.0	H3	-23.37	YAP1_1	55.0	IMR90 p2
58.5	H3	-20.97	YAP1_1	55.0	IMR90 p2
59.0	H3	-19.01	YAP1_1	55.0	IMR90 p2
59.5	H3	-16.22	YAP1_1	55.0	IMR90 p2
60.0	H3	-12.99	YAP1_1	55.0	IMR90 p2
60.5	H3	-9.58	YAP1_1	55.0	IMR90 p2
61.0	H3	-5.83	YAP1_1	55.0	IMR90 p2
61.5	H3	-1.8	YAP1_1	55.0	IMR90 p2
62.0	H3	1.81	YAP1_1	55.0	IMR90 p2
62.5	H3	5.02	YAP1_1	55.0	IMR90 p2
63.0	H3	7.76	YAP1_1	55.0	IMR90 p2
63.5	H3	9.99	YAP1_1	55.0	IMR90 p2
64.0	H3	12.55	YAP1_1	55.0	IMR90 p2
64.5	H3	15.65	YAP1_1	55.0	IMR90 p2
65.0	H3	19.34	YAP1_1	55.0	IMR90 p2
65.5	H3	24.3	YAP1_1	55.0	IMR90 p2
66.0	H3	30.36	YAP1_1	55.0	IMR90 p2
66.5	H3	35.97	YAP1_1	55.0	IMR90 p2
67.0	H3	40.98	YAP1_1	55.0	IMR90 p2
67.5	H3	45.56	YAP1_1	55.0	IMR90 p2
68.0	H3	48.47	YAP1_1	55.0	IMR90 p2
68.5	H3	49.56	YAP1_1	55.0	IMR90 p2
69.0	H3	50.08	YAP1_1	55.0	IMR90 p2
69.5	H3	49.95	YAP1_1	55.0	IMR90 p2
70.0	H3	49.43	YAP1_1	55.0	IMR90 p2
70.5	H3	49.47	YAP1_1	55.0	IMR90 p2
71.0	H3	50.19	YAP1_1	55.0	IMR90 p2
71.5	H3	51.04	YAP1_1	55.0	IMR90 p2
72.0	H3	52.51	YAP1_1	55.0	IMR90 p2
72.5	H3	54.32	YAP1_1	55.0	IMR90 p2
73.0	H3	56.29	YAP1_1	55.0	IMR90 p2
73.5	H3	58.69	YAP1_1	55.0	IMR90 p2
74.0	H3	61.11	YAP1_1	55.0	IMR90 p2
74.5	H3	62.75	YAP1_1	55.0	IMR90 p2
75.0	H3	62.87	YAP1_1	55.0	IMR90 p2
75.5	H3	60.98	YAP1_1	55.0	IMR90 p2
76.0	H3	57.0	YAP1_1	55.0	IMR90 p2
76.5	H3	52.15	YAP1_1	55.0	IMR90 p2
77.0	H3	47.3	YAP1_1	55.0	IMR90 p2
77.5	H3	43.3	YAP1_1	55.0	IMR90 p2
78.0	H3	40.8	YAP1_1	55.0	IMR90 p2
78.5	H3	39.7	YAP1_1	55.0	IMR90 p2
79.0	H3	39.58	YAP1_1	55.0	IMR90 p2
79.5	H3	40.37	YAP1_1	55.0	IMR90 p2
80.0	H3	42.5	YAP1_1	55.0	IMR90 p2
80.5	H3	45.53	YAP1_1	55.0	IMR90 p2
81.0	H3	49.97	YAP1_1	55.0	IMR90 p2
81.5	H3	58.14	YAP1_1	55.0	IMR90 p2
82.0	H3	69.91	YAP1_1	55.0	IMR90 p2
82.5	H3	80.33	YAP1_1	55.0	IMR90 p2
83.0	H3	87.24	YAP1_1	55.0	IMR90 p2
83.5	H3	89.96	YAP1_1	55.0	IMR90 p2
84.0	H3	82.94	YAP1_1	55.0	IMR90 p2
84.5	H3	65.25	YAP1_1	55.0	IMR90 p2
85.0	H3	45.48	YAP1_1	55.0	IMR90 p2
85.5	H3	28.34	YAP1_1	55.0	IMR90 p2
86.0	H3	13.7	YAP1_1	55.0	IMR90 p2
86.5	H3	4.75	YAP1_1	55.0	IMR90 p2
87.0	H3	2.46	YAP1_1	55.0	IMR90 p2
87.5	H3	2.55	YAP1_1	55.0	IMR90 p2
88.0	H3	2.29	YAP1_1	55.0	IMR90 p2
88.5	H3	2.39	YAP1_1	55.0	IMR90 p2
89.0	H3	2.47	YAP1_1	55.0	IMR90 p2
89.5	H3	2.54	YAP1_1	55.0	IMR90 p2
90.0	H3	2.66	YAP1_1	55.0	IMR90 p2
90.5	H3	2.98	YAP1_1	55.0	IMR90 p2
91.0	H3	3.53	YAP1_1	55.0	IMR90 p2
91.5	H3	4.24	YAP1_1	55.0	IMR90 p2
92.0	H3	4.58	YAP1_1	55.0	IMR90 p2
92.5	H3	4.45	YAP1_1	55.0	IMR90 p2
93.0	H3	4.21	YAP1_1	55.0	IMR90 p2
93.5	H3	2.94	YAP1_1	55.0	IMR90 p2
94.0	H3	2.14	YAP1_1	55.0	IMR90 p2
94.5	H3	0.19	YAP1_1	55.0	IMR90 p2
95.0	H3	-0.87	YAP1_1	55.0	IMR90 p2
55.0	A3	11.68	YAP1_1	65.0	IMR90 p8
55.5	A3	25.31	YAP1_1	65.0	IMR90 p8
56.0	A3	23.36	YAP1_1	65.0	IMR90 p8
56.5	A3	23.36	YAP1_1	65.0	IMR90 p8
57.0	A3	23.36	YAP1_1	65.0	IMR90 p8
57.5	A3	23.43	YAP1_1	65.0	IMR90 p8
58.0	A3	23.13	YAP1_1	65.0	IMR90 p8
58.5	A3	21.86	YAP1_1	65.0	IMR90 p8
59.0	A3	20.43	YAP1_1	65.0	IMR90 p8
59.5	A3	19.35	YAP1_1	65.0	IMR90 p8
60.0	A3	17.68	YAP1_1	65.0	IMR90 p8
60.5	A3	15.97	YAP1_1	65.0	IMR90 p8
61.0	A3	15.23	YAP1_1	65.0	IMR90 p8
61.5	A3	14.12	YAP1_1	65.0	IMR90 p8
62.0	A3	13.55	YAP1_1	65.0	IMR90 p8
62.5	A3	14.75	YAP1_1	65.0	IMR90 p8
63.0	A3	16.11	YAP1_1	65.0	IMR90 p8
63.5	A3	18.03	YAP1_1	65.0	IMR90 p8
64.0	A3	22.59	YAP1_1	65.0	IMR90 p8
64.5	A3	28.81	YAP1_1	65.0	IMR90 p8
65.0	A3	36.58	YAP1_1	65.0	IMR90 p8
65.5	A3	47.24	YAP1_1	65.0	IMR90 p8
66.0	A3	58.76	YAP1_1	65.0	IMR90 p8
66.5	A3	69.08	YAP1_1	65.0	IMR90 p8
67.0	A3	78.16	YAP1_1	65.0	IMR90 p8
67.5	A3	84.92	YAP1_1	65.0	IMR90 p8
68.0	A3	88.73	YAP1_1	65.0	IMR90 p8
68.5	A3	90.2	YAP1_1	65.0	IMR90 p8
69.0	A3	90.34	YAP1_1	65.0	IMR90 p8
69.5	A3	89.71	YAP1_1	65.0	IMR90 p8
70.0	A3	88.97	YAP1_1	65.0	IMR90 p8
70.5	A3	88.4	YAP1_1	65.0	IMR90 p8
71.0	A3	88.47	YAP1_1	65.0	IMR90 p8
71.5	A3	89.58	YAP1_1	65.0	IMR90 p8
72.0	A3	90.12	YAP1_1	65.0	IMR90 p8
72.5	A3	90.54	YAP1_1	65.0	IMR90 p8
73.0	A3	91.45	YAP1_1	65.0	IMR90 p8
73.5	A3	91.47	YAP1_1	65.0	IMR90 p8
74.0	A3	90.62	YAP1_1	65.0	IMR90 p8
74.5	A3	90.43	YAP1_1	65.0	IMR90 p8
75.0	A3	89.84	YAP1_1	65.0	IMR90 p8
75.5	A3	88.28	YAP1_1	65.0	IMR90 p8
76.0	A3	87.45	YAP1_1	65.0	IMR90 p8
76.5	A3	86.37	YAP1_1	65.0	IMR90 p8
77.0	A3	85.14	YAP1_1	65.0	IMR90 p8
77.5	A3	84.12	YAP1_1	65.0	IMR90 p8
78.0	A3	83.05	YAP1_1	65.0	IMR90 p8
78.5	A3	82.73	YAP1_1	65.0	IMR90 p8
79.0	A3	83.95	YAP1_1	65.0	IMR90 p8
79.5	A3	86.66	YAP1_1	65.0	IMR90 p8
80.0	A3	91.96	YAP1_1	65.0	IMR90 p8
80.5	A3	100.78	YAP1_1	65.0	IMR90 p8
81.0	A3	113.04	YAP1_1	65.0	IMR90 p8
81.5	A3	133.91	YAP1_1	65.0	IMR90 p8
82.0	A3	167.17	YAP1_1	65.0	IMR90 p8
82.5	A3	202.96	YAP1_1	65.0	IMR90 p8
83.0	A3	230.59	YAP1_1	65.0	IMR90 p8
83.5	A3	246.18	YAP1_1	65.0	IMR90 p8
84.0	A3	237.79	YAP1_1	65.0	IMR90 p8
84.5	A3	196.93	YAP1_1	65.0	IMR90 p8
85.0	A3	140.75	YAP1_1	65.0	IMR90 p8
85.5	A3	88.74	YAP1_1	65.0	IMR90 p8
86.0	A3	44.39	YAP1_1	65.0	IMR90 p8
86.5	A3	14.23	YAP1_1	65.0	IMR90 p8
87.0	A3	3.08	YAP1_1	65.0	IMR90 p8
87.5	A3	2.41	YAP1_1	65.0	IMR90 p8
88.0	A3	2.24	YAP1_1	65.0	IMR90 p8
88.5	A3	2.21	YAP1_1	65.0	IMR90 p8
89.0	A3	2.35	YAP1_1	65.0	IMR90 p8
89.5	A3	1.94	YAP1_1	65.0	IMR90 p8
90.0	A3	1.27	YAP1_1	65.0	IMR90 p8
90.5	A3	1.04	YAP1_1	65.0	IMR90 p8
91.0	A3	1.23	YAP1_1	65.0	IMR90 p8
91.5	A3	1.54	YAP1_1	65.0	IMR90 p8
92.0	A3	1.69	YAP1_1	65.0	IMR90 p8
92.5	A3	1.97	YAP1_1	65.0	IMR90 p8
93.0	A3	2.34	YAP1_1	65.0	IMR90 p8
93.5	A3	2.02	YAP1_1	65.0	IMR90 p8
94.0	A3	1.92	YAP1_1	65.0	IMR90 p8
94.5	A3	1.62	YAP1_1	65.0	IMR90 p8
95.0	A3	0.57	YAP1_1	65.0	IMR90 p8
55.0	B3	10.78	YAP1_1	64.5	IMR90 p8
55.5	B3	23.35	YAP1_1	64.5	IMR90 p8
56.0	B3	21.56	YAP1_1	64.5	IMR90 p8
56.5	B3	21.56	YAP1_1	64.5	IMR90 p8
57.0	B3	21.56	YAP1_1	64.5	IMR90 p8
57.5	B3	21.58	YAP1_1	64.5	IMR90 p8
58.0	B3	21.58	YAP1_1	64.5	IMR90 p8
58.5	B3	20.22	YAP1_1	64.5	IMR90 p8
59.0	B3	18.5	YAP1_1	64.5	IMR90 p8
59.5	B3	17.04	YAP1_1	64.5	IMR90 p8
60.0	B3	14.85	YAP1_1	64.5	IMR90 p8
60.5	B3	13.02	YAP1_1	64.5	IMR90 p8
61.0	B3	12.55	YAP1_1	64.5	IMR90 p8
61.5	B3	12.24	YAP1_1	64.5	IMR90 p8
62.0	B3	11.99	YAP1_1	64.5	IMR90 p8
62.5	B3	12.97	YAP1_1	64.5	IMR90 p8
63.0	B3	14.54	YAP1_1	64.5	IMR90 p8
63.5	B3	17.5	YAP1_1	64.5	IMR90 p8
64.0	B3	23.06	YAP1_1	64.5	IMR90 p8
64.5	B3	31.38	YAP1_1	64.5	IMR90 p8
65.0	B3	41.51	YAP1_1	64.5	IMR90 p8
65.5	B3	53.08	YAP1_1	64.5	IMR90 p8
66.0	B3	64.86	YAP1_1	64.5	IMR90 p8
66.5	B3	74.78	YAP1_1	64.5	IMR90 p8
67.0	B3	82.35	YAP1_1	64.5	IMR90 p8
67.5	B3	88.03	YAP1_1	64.5	IMR90 p8
68.0	B3	91.27	YAP1_1	64.5	IMR90 p8
68.5	B3	92.54	YAP1_1	64.5	IMR90 p8
69.0	B3	93.69	YAP1_1	64.5	IMR90 p8
69.5	B3	94.53	YAP1_1	64.5	IMR90 p8
70.0	B3	94.57	YAP1_1	64.5	IMR90 p8
70.5	B3	94.5	YAP1_1	64.5	IMR90 p8
71.0	B3	94.56	YAP1_1	64.5	IMR90 p8
71.5	B3	94.29	YAP1_1	64.5	IMR90 p8
72.0	B3	94.05	YAP1_1	64.5	IMR90 p8
72.5	B3	94.28	YAP1_1	64.5	IMR90 p8
73.0	B3	95.25	YAP1_1	64.5	IMR90 p8
73.5	B3	96.33	YAP1_1	64.5	IMR90 p8
74.0	B3	96.83	YAP1_1	64.5	IMR90 p8
74.5	B3	97.17	YAP1_1	64.5	IMR90 p8
75.0	B3	96.66	YAP1_1	64.5	IMR90 p8
75.5	B3	94.95	YAP1_1	64.5	IMR90 p8
76.0	B3	92.97	YAP1_1	64.5	IMR90 p8
76.5	B3	90.58	YAP1_1	64.5	IMR90 p8
77.0	B3	87.87	YAP1_1	64.5	IMR90 p8
77.5	B3	86.2	YAP1_1	64.5	IMR90 p8
78.0	B3	85.78	YAP1_1	64.5	IMR90 p8
78.5	B3	86.18	YAP1_1	64.5	IMR90 p8
79.0	B3	88.4	YAP1_1	64.5	IMR90 p8
79.5	B3	92.84	YAP1_1	64.5	IMR90 p8
80.0	B3	99.17	YAP1_1	64.5	IMR90 p8
80.5	B3	107.44	YAP1_1	64.5	IMR90 p8
81.0	B3	119.8	YAP1_1	64.5	IMR90 p8
81.5	B3	143.13	YAP1_1	64.5	IMR90 p8
82.0	B3	178.86	YAP1_1	64.5	IMR90 p8
82.5	B3	215.07	YAP1_1	64.5	IMR90 p8
83.0	B3	243.06	YAP1_1	64.5	IMR90 p8
83.5	B3	258.0	YAP1_1	64.5	IMR90 p8
84.0	B3	244.73	YAP1_1	64.5	IMR90 p8
84.5	B3	197.76	YAP1_1	64.5	IMR90 p8
85.0	B3	139.15	YAP1_1	64.5	IMR90 p8
85.5	B3	85.85	YAP1_1	64.5	IMR90 p8
86.0	B3	40.76	YAP1_1	64.5	IMR90 p8
86.5	B3	12.28	YAP1_1	64.5	IMR90 p8
87.0	B3	3.42	YAP1_1	64.5	IMR90 p8
87.5	B3	3.18	YAP1_1	64.5	IMR90 p8
88.0	B3	3.02	YAP1_1	64.5	IMR90 p8
88.5	B3	2.96	YAP1_1	64.5	IMR90 p8
89.0	B3	2.52	YAP1_1	64.5	IMR90 p8
89.5	B3	1.86	YAP1_1	64.5	IMR90 p8
90.0	B3	1.52	YAP1_1	64.5	IMR90 p8
90.5	B3	1.71	YAP1_1	64.5	IMR90 p8
91.0	B3	2.1	YAP1_1	64.5	IMR90 p8
91.5	B3	2.27	YAP1_1	64.5	IMR90 p8
92.0	B3	2.33	YAP1_1	64.5	IMR90 p8
92.5	B3	2.49	YAP1_1	64.5	IMR90 p8
93.0	B3	2.65	YAP1_1	64.5	IMR90 p8
93.5	B3	2.81	YAP1_1	64.5	IMR90 p8
94.0	B3	3.06	YAP1_1	64.5	IMR90 p8
94.5	B3	4.07	YAP1_1	64.5	IMR90 p8
95.0	B3	2.18	YAP1_1	64.5	IMR90 p8
55.0	C3	7.73	YAP1_1	63.3	IMR90 p8
55.5	C3	16.74	YAP1_1	63.3	IMR90 p8
56.0	C3	15.45	YAP1_1	63.3	IMR90 p8
56.5	C3	15.45	YAP1_1	63.3	IMR90 p8
57.0	C3	15.45	YAP1_1	63.3	IMR90 p8
57.5	C3	15.49	YAP1_1	63.3	IMR90 p8
58.0	C3	15.4	YAP1_1	63.3	IMR90 p8
58.5	C3	14.08	YAP1_1	63.3	IMR90 p8
59.0	C3	12.42	YAP1_1	63.3	IMR90 p8
59.5	C3	11.38	YAP1_1	63.3	IMR90 p8
60.0	C3	11.11	YAP1_1	63.3	IMR90 p8
60.5	C3	10.82	YAP1_1	63.3	IMR90 p8
61.0	C3	10.17	YAP1_1	63.3	IMR90 p8
61.5	C3	10.0	YAP1_1	63.3	IMR90 p8
62.0	C3	10.2	YAP1_1	63.3	IMR90 p8
62.5	C3	10.8	YAP1_1	63.3	IMR90 p8
63.0	C3	12.62	YAP1_1	63.3	IMR90 p8
63.5	C3	16.81	YAP1_1	63.3	IMR90 p8
64.0	C3	23.12	YAP1_1	63.3	IMR90 p8
64.5	C3	31.23	YAP1_1	63.3	IMR90 p8
65.0	C3	41.04	YAP1_1	63.3	IMR90 p8
65.5	C3	52.05	YAP1_1	63.3	IMR90 p8
66.0	C3	62.68	YAP1_1	63.3	IMR90 p8
66.5	C3	72.34	YAP1_1	63.3	IMR90 p8
67.0	C3	80.28	YAP1_1	63.3	IMR90 p8
67.5	C3	85.32	YAP1_1	63.3	IMR90 p8
68.0	C3	88.61	YAP1_1	63.3	IMR90 p8
68.5	C3	91.17	YAP1_1	63.3	IMR90 p8
69.0	C3	91.96	YAP1_1	63.3	IMR90 p8
69.5	C3	92.05	YAP1_1	63.3	IMR90 p8
70.0	C3	92.79	YAP1_1	63.3	IMR90 p8
70.5	C3	93.23	YAP1_1	63.3	IMR90 p8
71.0	C3	92.89	YAP1_1	63.3	IMR90 p8
71.5	C3	92.86	YAP1_1	63.3	IMR90 p8
72.0	C3	92.97	YAP1_1	63.3	IMR90 p8
72.5	C3	93.37	YAP1_1	63.3	IMR90 p8
73.0	C3	93.74	YAP1_1	63.3	IMR90 p8
73.5	C3	93.85	YAP1_1	63.3	IMR90 p8
74.0	C3	94.41	YAP1_1	63.3	IMR90 p8
74.5	C3	94.63	YAP1_1	63.3	IMR90 p8
75.0	C3	93.85	YAP1_1	63.3	IMR90 p8
75.5	C3	92.73	YAP1_1	63.3	IMR90 p8
76.0	C3	91.44	YAP1_1	63.3	IMR90 p8
76.5	C3	89.48	YAP1_1	63.3	IMR90 p8
77.0	C3	87.85	YAP1_1	63.3	IMR90 p8
77.5	C3	86.58	YAP1_1	63.3	IMR90 p8
78.0	C3	85.65	YAP1_1	63.3	IMR90 p8
78.5	C3	86.25	YAP1_1	63.3	IMR90 p8
79.0	C3	88.37	YAP1_1	63.3	IMR90 p8
79.5	C3	91.91	YAP1_1	63.3	IMR90 p8
80.0	C3	98.32	YAP1_1	63.3	IMR90 p8
80.5	C3	107.47	YAP1_1	63.3	IMR90 p8
81.0	C3	120.66	YAP1_1	63.3	IMR90 p8
81.5	C3	145.38	YAP1_1	63.3	IMR90 p8
82.0	C3	182.17	YAP1_1	63.3	IMR90 p8
82.5	C3	218.09	YAP1_1	63.3	IMR90 p8
83.0	C3	245.42	YAP1_1	63.3	IMR90 p8
83.5	C3	258.54	YAP1_1	63.3	IMR90 p8
84.0	C3	241.81	YAP1_1	63.3	IMR90 p8
84.5	C3	193.26	YAP1_1	63.3	IMR90 p8
85.0	C3	134.77	YAP1_1	63.3	IMR90 p8
85.5	C3	81.48	YAP1_1	63.3	IMR90 p8
86.0	C3	37.8	YAP1_1	63.3	IMR90 p8
86.5	C3	11.29	YAP1_1	63.3	IMR90 p8
87.0	C3	2.46	YAP1_1	63.3	IMR90 p8
87.5	C3	1.88	YAP1_1	63.3	IMR90 p8
88.0	C3	2.39	YAP1_1	63.3	IMR90 p8
88.5	C3	2.01	YAP1_1	63.3	IMR90 p8
89.0	C3	1.6	YAP1_1	63.3	IMR90 p8
89.5	C3	2.07	YAP1_1	63.3	IMR90 p8
90.0	C3	2.11	YAP1_1	63.3	IMR90 p8
90.5	C3	1.46	YAP1_1	63.3	IMR90 p8
91.0	C3	1.19	YAP1_1	63.3	IMR90 p8
91.5	C3	1.07	YAP1_1	63.3	IMR90 p8
92.0	C3	1.05	YAP1_1	63.3	IMR90 p8
92.5	C3	1.46	YAP1_1	63.3	IMR90 p8
93.0	C3	2.05	YAP1_1	63.3	IMR90 p8
93.5	C3	2.71	YAP1_1	63.3	IMR90 p8
94.0	C3	3.2	YAP1_1	63.3	IMR90 p8
94.5	C3	3.62	YAP1_1	63.3	IMR90 p8
95.0	C3	1.64	YAP1_1	63.3	IMR90 p8
55.0	D3	0.24	YAP1_1	61.4	IMR90 p8
55.5	D3	0.52	YAP1_1	61.4	IMR90 p8
56.0	D3	0.48	YAP1_1	61.4	IMR90 p8
56.5	D3	0.48	YAP1_1	61.4	IMR90 p8
57.0	D3	0.48	YAP1_1	61.4	IMR90 p8
57.5	D3	0.52	YAP1_1	61.4	IMR90 p8
58.0	D3	0.15	YAP1_1	61.4	IMR90 p8
58.5	D3	0.19	YAP1_1	61.4	IMR90 p8
59.0	D3	0.63	YAP1_1	61.4	IMR90 p8
59.5	D3	0.18	YAP1_1	61.4	IMR90 p8
60.0	D3	-0.18	YAP1_1	61.4	IMR90 p8
60.5	D3	0.12	YAP1_1	61.4	IMR90 p8
61.0	D3	0.41	YAP1_1	61.4	IMR90 p8
61.5	D3	1.01	YAP1_1	61.4	IMR90 p8
62.0	D3	3.21	YAP1_1	61.4	IMR90 p8
62.5	D3	6.19	YAP1_1	61.4	IMR90 p8
63.0	D3	9.33	YAP1_1	61.4	IMR90 p8
63.5	D3	13.66	YAP1_1	61.4	IMR90 p8
64.0	D3	19.44	YAP1_1	61.4	IMR90 p8
64.5	D3	26.65	YAP1_1	61.4	IMR90 p8
65.0	D3	35.13	YAP1_1	61.4	IMR90 p8
65.5	D3	45.27	YAP1_1	61.4	IMR90 p8
66.0	D3	56.25	YAP1_1	61.4	IMR90 p8
66.5	D3	66.05	YAP1_1	61.4	IMR90 p8
67.0	D3	73.78	YAP1_1	61.4	IMR90 p8
67.5	D3	79.84	YAP1_1	61.4	IMR90 p8
68.0	D3	83.94	YAP1_1	61.4	IMR90 p8
68.5	D3	86.07	YAP1_1	61.4	IMR90 p8
69.0	D3	87.56	YAP1_1	61.4	IMR90 p8
69.5	D3	88.72	YAP1_1	61.4	IMR90 p8
70.0	D3	89.48	YAP1_1	61.4	IMR90 p8
70.5	D3	89.85	YAP1_1	61.4	IMR90 p8
71.0	D3	89.9	YAP1_1	61.4	IMR90 p8
71.5	D3	89.93	YAP1_1	61.4	IMR90 p8
72.0	D3	90.39	YAP1_1	61.4	IMR90 p8
72.5	D3	91.12	YAP1_1	61.4	IMR90 p8
73.0	D3	91.6	YAP1_1	61.4	IMR90 p8
73.5	D3	92.07	YAP1_1	61.4	IMR90 p8
74.0	D3	92.13	YAP1_1	61.4	IMR90 p8
74.5	D3	90.88	YAP1_1	61.4	IMR90 p8
75.0	D3	88.69	YAP1_1	61.4	IMR90 p8
75.5	D3	87.03	YAP1_1	61.4	IMR90 p8
76.0	D3	85.3	YAP1_1	61.4	IMR90 p8
76.5	D3	83.41	YAP1_1	61.4	IMR90 p8
77.0	D3	82.71	YAP1_1	61.4	IMR90 p8
77.5	D3	82.9	YAP1_1	61.4	IMR90 p8
78.0	D3	82.55	YAP1_1	61.4	IMR90 p8
78.5	D3	82.69	YAP1_1	61.4	IMR90 p8
79.0	D3	84.45	YAP1_1	61.4	IMR90 p8
79.5	D3	87.35	YAP1_1	61.4	IMR90 p8
80.0	D3	92.05	YAP1_1	61.4	IMR90 p8
80.5	D3	100.13	YAP1_1	61.4	IMR90 p8
81.0	D3	112.52	YAP1_1	61.4	IMR90 p8
81.5	D3	133.55	YAP1_1	61.4	IMR90 p8
82.0	D3	166.34	YAP1_1	61.4	IMR90 p8
82.5	D3	200.39	YAP1_1	61.4	IMR90 p8
83.0	D3	225.54	YAP1_1	61.4	IMR90 p8
83.5	D3	237.92	YAP1_1	61.4	IMR90 p8
84.0	D3	226.16	YAP1_1	61.4	IMR90 p8
84.5	D3	183.47	YAP1_1	61.4	IMR90 p8
85.0	D3	128.87	YAP1_1	61.4	IMR90 p8
85.5	D3	79.6	YAP1_1	61.4	IMR90 p8
86.0	D3	38.68	YAP1_1	61.4	IMR90 p8
86.5	D3	11.98	YAP1_1	61.4	IMR90 p8
87.0	D3	2.52	YAP1_1	61.4	IMR90 p8
87.5	D3	1.82	YAP1_1	61.4	IMR90 p8
88.0	D3	1.7	YAP1_1	61.4	IMR90 p8
88.5	D3	1.21	YAP1_1	61.4	IMR90 p8
89.0	D3	1.2	YAP1_1	61.4	IMR90 p8
89.5	D3	1.77	YAP1_1	61.4	IMR90 p8
90.0	D3	1.71	YAP1_1	61.4	IMR90 p8
90.5	D3	1.88	YAP1_1	61.4	IMR90 p8
91.0	D3	2.39	YAP1_1	61.4	IMR90 p8
91.5	D3	2.22	YAP1_1	61.4	IMR90 p8
92.0	D3	1.96	YAP1_1	61.4	IMR90 p8
92.5	D3	2.37	YAP1_1	61.4	IMR90 p8
93.0	D3	2.61	YAP1_1	61.4	IMR90 p8
93.5	D3	2.9	YAP1_1	61.4	IMR90 p8
94.0	D3	3.24	YAP1_1	61.4	IMR90 p8
94.5	D3	4.29	YAP1_1	61.4	IMR90 p8
95.0	D3	2.26	YAP1_1	61.4	IMR90 p8
55.0	E3	-10.53	YAP1_1	59.0	IMR90 p8
55.5	E3	-22.81	YAP1_1	59.0	IMR90 p8
56.0	E3	-21.06	YAP1_1	59.0	IMR90 p8
56.5	E3	-21.06	YAP1_1	59.0	IMR90 p8
57.0	E3	-21.06	YAP1_1	59.0	IMR90 p8
57.5	E3	-21.25	YAP1_1	59.0	IMR90 p8
58.0	E3	-20.08	YAP1_1	59.0	IMR90 p8
58.5	E3	-17.7	YAP1_1	59.0	IMR90 p8
59.0	E3	-16.89	YAP1_1	59.0	IMR90 p8
59.5	E3	-16.07	YAP1_1	59.0	IMR90 p8
60.0	E3	-14.28	YAP1_1	59.0	IMR90 p8
60.5	E3	-12.29	YAP1_1	59.0	IMR90 p8
61.0	E3	-10.07	YAP1_1	59.0	IMR90 p8
61.5	E3	-6.5	YAP1_1	59.0	IMR90 p8
62.0	E3	-2.17	YAP1_1	59.0	IMR90 p8
62.5	E3	1.9	YAP1_1	59.0	IMR90 p8
63.0	E3	6.19	YAP1_1	59.0	IMR90 p8
63.5	E3	11.21	YAP1_1	59.0	IMR90 p8
64.0	E3	17.9	YAP1_1	59.0	IMR90 p8
64.5	E3	26.34	YAP1_1	59.0	IMR90 p8
65.0	E3	36.25	YAP1_1	59.0	IMR90 p8
65.5	E3	46.94	YAP1_1	59.0	IMR90 p8
66.0	E3	57.73	YAP1_1	59.0	IMR90 p8
66.5	E3	67.08	YAP1_1	59.0	IMR90 p8
67.0	E3	73.6	YAP1_1	59.0	IMR90 p8
67.5	E3	77.43	YAP1_1	59.0	IMR90 p8
68.0	E3	79.92	YAP1_1	59.0	IMR90 p8
68.5	E3	80.43	YAP1_1	59.0	IMR90 p8
69.0	E3	79.65	YAP1_1	59.0	IMR90 p8
69.5	E3	79.36	YAP1_1	59.0	IMR90 p8
70.0	E3	79.67	YAP1_1	59.0	IMR90 p8
70.5	E3	79.77	YAP1_1	59.0	IMR90 p8
71.0	E3	80.33	YAP1_1	59.0	IMR90 p8
71.5	E3	81.12	YAP1_1	59.0	IMR90 p8
72.0	E3	81.89	YAP1_1	59.0	IMR90 p8
72.5	E3	82.7	YAP1_1	59.0	IMR90 p8
73.0	E3	82.93	YAP1_1	59.0	IMR90 p8
73.5	E3	83.08	YAP1_1	59.0	IMR90 p8
74.0	E3	82.81	YAP1_1	59.0	IMR90 p8
74.5	E3	81.63	YAP1_1	59.0	IMR90 p8
75.0	E3	79.99	YAP1_1	59.0	IMR90 p8
75.5	E3	78.62	YAP1_1	59.0	IMR90 p8
76.0	E3	76.94	YAP1_1	59.0	IMR90 p8
76.5	E3	75.54	YAP1_1	59.0	IMR90 p8
77.0	E3	75.0	YAP1_1	59.0	IMR90 p8
77.5	E3	74.33	YAP1_1	59.0	IMR90 p8
78.0	E3	73.61	YAP1_1	59.0	IMR90 p8
78.5	E3	73.76	YAP1_1	59.0	IMR90 p8
79.0	E3	74.44	YAP1_1	59.0	IMR90 p8
79.5	E3	76.42	YAP1_1	59.0	IMR90 p8
80.0	E3	81.08	YAP1_1	59.0	IMR90 p8
80.5	E3	88.29	YAP1_1	59.0	IMR90 p8
81.0	E3	98.74	YAP1_1	59.0	IMR90 p8
81.5	E3	117.53	YAP1_1	59.0	IMR90 p8
82.0	E3	145.47	YAP1_1	59.0	IMR90 p8
82.5	E3	172.98	YAP1_1	59.0	IMR90 p8
83.0	E3	192.82	YAP1_1	59.0	IMR90 p8
83.5	E3	201.94	YAP1_1	59.0	IMR90 p8
84.0	E3	190.29	YAP1_1	59.0	IMR90 p8
84.5	E3	152.96	YAP1_1	59.0	IMR90 p8
85.0	E3	106.86	YAP1_1	59.0	IMR90 p8
85.5	E3	66.17	YAP1_1	59.0	IMR90 p8
86.0	E3	32.0	YAP1_1	59.0	IMR90 p8
86.5	E3	9.73	YAP1_1	59.0	IMR90 p8
87.0	E3	2.97	YAP1_1	59.0	IMR90 p8
87.5	E3	3.15	YAP1_1	59.0	IMR90 p8
88.0	E3	2.91	YAP1_1	59.0	IMR90 p8
88.5	E3	2.95	YAP1_1	59.0	IMR90 p8
89.0	E3	2.95	YAP1_1	59.0	IMR90 p8
89.5	E3	2.1	YAP1_1	59.0	IMR90 p8
90.0	E3	1.18	YAP1_1	59.0	IMR90 p8
90.5	E3	0.72	YAP1_1	59.0	IMR90 p8
91.0	E3	0.63	YAP1_1	59.0	IMR90 p8
91.5	E3	0.76	YAP1_1	59.0	IMR90 p8
92.0	E3	1.45	YAP1_1	59.0	IMR90 p8
92.5	E3	2.23	YAP1_1	59.0	IMR90 p8
93.0	E3	2.64	YAP1_1	59.0	IMR90 p8
93.5	E3	2.72	YAP1_1	59.0	IMR90 p8
94.0	E3	2.71	YAP1_1	59.0	IMR90 p8
94.5	E3	2.59	YAP1_1	59.0	IMR90 p8
95.0	E3	0.96	YAP1_1	59.0	IMR90 p8
55.0	F3	-14.74	YAP1_1	57.0	IMR90 p8
55.5	F3	-31.94	YAP1_1	57.0	IMR90 p8
56.0	F3	-29.49	YAP1_1	57.0	IMR90 p8
56.5	F3	-29.49	YAP1_1	57.0	IMR90 p8
57.0	F3	-29.49	YAP1_1	57.0	IMR90 p8
57.5	F3	-29.78	YAP1_1	57.0	IMR90 p8
58.0	F3	-28.0	YAP1_1	57.0	IMR90 p8
58.5	F3	-24.33	YAP1_1	57.0	IMR90 p8
59.0	F3	-20.67	YAP1_1	57.0	IMR90 p8
59.5	F3	-16.38	YAP1_1	57.0	IMR90 p8
60.0	F3	-12.31	YAP1_1	57.0	IMR90 p8
60.5	F3	-8.97	YAP1_1	57.0	IMR90 p8
61.0	F3	-5.29	YAP1_1	57.0	IMR90 p8
61.5	F3	-0.84	YAP1_1	57.0	IMR90 p8
62.0	F3	2.97	YAP1_1	57.0	IMR90 p8
62.5	F3	6.48	YAP1_1	57.0	IMR90 p8
63.0	F3	11.32	YAP1_1	57.0	IMR90 p8
63.5	F3	16.43	YAP1_1	57.0	IMR90 p8
64.0	F3	21.41	YAP1_1	57.0	IMR90 p8
64.5	F3	27.86	YAP1_1	57.0	IMR90 p8
65.0	F3	35.13	YAP1_1	57.0	IMR90 p8
65.5	F3	42.14	YAP1_1	57.0	IMR90 p8
66.0	F3	48.7	YAP1_1	57.0	IMR90 p8
66.5	F3	54.52	YAP1_1	57.0	IMR90 p8
67.0	F3	58.98	YAP1_1	57.0	IMR90 p8
67.5	F3	62.12	YAP1_1	57.0	IMR90 p8
68.0	F3	63.91	YAP1_1	57.0	IMR90 p8
68.5	F3	64.84	YAP1_1	57.0	IMR90 p8
69.0	F3	65.13	YAP1_1	57.0	IMR90 p8
69.5	F3	64.29	YAP1_1	57.0	IMR90 p8
70.0	F3	63.52	YAP1_1	57.0	IMR90 p8
70.5	F3	63.59	YAP1_1	57.0	IMR90 p8
71.0	F3	63.78	YAP1_1	57.0	IMR90 p8
71.5	F3	64.2	YAP1_1	57.0	IMR90 p8
72.0	F3	65.18	YAP1_1	57.0	IMR90 p8
72.5	F3	65.66	YAP1_1	57.0	IMR90 p8
73.0	F3	65.4	YAP1_1	57.0	IMR90 p8
73.5	F3	65.15	YAP1_1	57.0	IMR90 p8
74.0	F3	64.52	YAP1_1	57.0	IMR90 p8
74.5	F3	63.78	YAP1_1	57.0	IMR90 p8
75.0	F3	62.91	YAP1_1	57.0	IMR90 p8
75.5	F3	61.67	YAP1_1	57.0	IMR90 p8
76.0	F3	60.12	YAP1_1	57.0	IMR90 p8
76.5	F3	58.5	YAP1_1	57.0	IMR90 p8
77.0	F3	57.27	YAP1_1	57.0	IMR90 p8
77.5	F3	56.68	YAP1_1	57.0	IMR90 p8
78.0	F3	56.01	YAP1_1	57.0	IMR90 p8
78.5	F3	55.58	YAP1_1	57.0	IMR90 p8
79.0	F3	56.59	YAP1_1	57.0	IMR90 p8
79.5	F3	58.36	YAP1_1	57.0	IMR90 p8
80.0	F3	61.14	YAP1_1	57.0	IMR90 p8
80.5	F3	66.48	YAP1_1	57.0	IMR90 p8
81.0	F3	74.83	YAP1_1	57.0	IMR90 p8
81.5	F3	88.38	YAP1_1	57.0	IMR90 p8
82.0	F3	108.67	YAP1_1	57.0	IMR90 p8
82.5	F3	128.75	YAP1_1	57.0	IMR90 p8
83.0	F3	142.96	YAP1_1	57.0	IMR90 p8
83.5	F3	149.31	YAP1_1	57.0	IMR90 p8
84.0	F3	140.1	YAP1_1	57.0	IMR90 p8
84.5	F3	112.13	YAP1_1	57.0	IMR90 p8
85.0	F3	78.28	YAP1_1	57.0	IMR90 p8
85.5	F3	48.4	YAP1_1	57.0	IMR90 p8
86.0	F3	23.21	YAP1_1	57.0	IMR90 p8
86.5	F3	7.16	YAP1_1	57.0	IMR90 p8
87.0	F3	2.35	YAP1_1	57.0	IMR90 p8
87.5	F3	2.39	YAP1_1	57.0	IMR90 p8
88.0	F3	2.06	YAP1_1	57.0	IMR90 p8
88.5	F3	1.83	YAP1_1	57.0	IMR90 p8
89.0	F3	1.93	YAP1_1	57.0	IMR90 p8
89.5	F3	1.76	YAP1_1	57.0	IMR90 p8
90.0	F3	1.57	YAP1_1	57.0	IMR90 p8
90.5	F3	1.64	YAP1_1	57.0	IMR90 p8
91.0	F3	1.88	YAP1_1	57.0	IMR90 p8
91.5	F3	1.97	YAP1_1	57.0	IMR90 p8
92.0	F3	1.98	YAP1_1	57.0	IMR90 p8
92.5	F3	1.96	YAP1_1	57.0	IMR90 p8
93.0	F3	1.89	YAP1_1	57.0	IMR90 p8
93.5	F3	1.48	YAP1_1	57.0	IMR90 p8
94.0	F3	1.21	YAP1_1	57.0	IMR90 p8
94.5	F3	0.7	YAP1_1	57.0	IMR90 p8
95.0	F3	-0.0	YAP1_1	57.0	IMR90 p8
55.0	G3	-16.29	YAP1_1	55.7	IMR90 p8
55.5	G3	-35.29	YAP1_1	55.7	IMR90 p8
56.0	G3	-32.57	YAP1_1	55.7	IMR90 p8
56.5	G3	-32.57	YAP1_1	55.7	IMR90 p8
57.0	G3	-32.57	YAP1_1	55.7	IMR90 p8
57.5	G3	-32.98	YAP1_1	55.7	IMR90 p8
58.0	G3	-30.65	YAP1_1	55.7	IMR90 p8
58.5	G3	-24.9	YAP1_1	55.7	IMR90 p8
59.0	G3	-19.0	YAP1_1	55.7	IMR90 p8
59.5	G3	-13.6	YAP1_1	55.7	IMR90 p8
60.0	G3	-8.08	YAP1_1	55.7	IMR90 p8
60.5	G3	-2.46	YAP1_1	55.7	IMR90 p8
61.0	G3	1.93	YAP1_1	55.7	IMR90 p8
61.5	G3	5.96	YAP1_1	55.7	IMR90 p8
62.0	G3	10.25	YAP1_1	55.7	IMR90 p8
62.5	G3	13.43	YAP1_1	55.7	IMR90 p8
63.0	G3	15.44	YAP1_1	55.7	IMR90 p8
63.5	G3	17.44	YAP1_1	55.7	IMR90 p8
64.0	G3	19.67	YAP1_1	55.7	IMR90 p8
64.5	G3	22.15	YAP1_1	55.7	IMR90 p8
65.0	G3	25.77	YAP1_1	55.7	IMR90 p8
65.5	G3	30.98	YAP1_1	55.7	IMR90 p8
66.0	G3	37.15	YAP1_1	55.7	IMR90 p8
66.5	G3	43.35	YAP1_1	55.7	IMR90 p8
67.0	G3	48.93	YAP1_1	55.7	IMR90 p8
67.5	G3	53.7	YAP1_1	55.7	IMR90 p8
68.0	G3	57.14	YAP1_1	55.7	IMR90 p8
68.5	G3	58.87	YAP1_1	55.7	IMR90 p8
69.0	G3	59.35	YAP1_1	55.7	IMR90 p8
69.5	G3	59.25	YAP1_1	55.7	IMR90 p8
70.0	G3	58.17	YAP1_1	55.7	IMR90 p8
70.5	G3	56.37	YAP1_1	55.7	IMR90 p8
71.0	G3	55.32	YAP1_1	55.7	IMR90 p8
71.5	G3	55.33	YAP1_1	55.7	IMR90 p8
72.0	G3	55.1	YAP1_1	55.7	IMR90 p8
72.5	G3	55.53	YAP1_1	55.7	IMR90 p8
73.0	G3	56.99	YAP1_1	55.7	IMR90 p8
73.5	G3	57.9	YAP1_1	55.7	IMR90 p8
74.0	G3	57.78	YAP1_1	55.7	IMR90 p8
74.5	G3	57.74	YAP1_1	55.7	IMR90 p8
75.0	G3	57.34	YAP1_1	55.7	IMR90 p8
75.5	G3	55.61	YAP1_1	55.7	IMR90 p8
76.0	G3	53.7	YAP1_1	55.7	IMR90 p8
76.5	G3	52.09	YAP1_1	55.7	IMR90 p8
77.0	G3	50.59	YAP1_1	55.7	IMR90 p8
77.5	G3	49.17	YAP1_1	55.7	IMR90 p8
78.0	G3	48.87	YAP1_1	55.7	IMR90 p8
78.5	G3	48.88	YAP1_1	55.7	IMR90 p8
79.0	G3	49.12	YAP1_1	55.7	IMR90 p8
79.5	G3	50.87	YAP1_1	55.7	IMR90 p8
80.0	G3	54.21	YAP1_1	55.7	IMR90 p8
80.5	G3	58.67	YAP1_1	55.7	IMR90 p8
81.0	G3	65.54	YAP1_1	55.7	IMR90 p8
81.5	G3	77.38	YAP1_1	55.7	IMR90 p8
82.0	G3	93.66	YAP1_1	55.7	IMR90 p8
82.5	G3	109.05	YAP1_1	55.7	IMR90 p8
83.0	G3	119.94	YAP1_1	55.7	IMR90 p8
83.5	G3	124.1	YAP1_1	55.7	IMR90 p8
84.0	G3	115.22	YAP1_1	55.7	IMR90 p8
84.5	G3	91.74	YAP1_1	55.7	IMR90 p8
85.0	G3	64.15	YAP1_1	55.7	IMR90 p8
85.5	G3	39.46	YAP1_1	55.7	IMR90 p8
86.0	G3	19.04	YAP1_1	55.7	IMR90 p8
86.5	G3	6.89	YAP1_1	55.7	IMR90 p8
87.0	G3	3.6	YAP1_1	55.7	IMR90 p8
87.5	G3	3.28	YAP1_1	55.7	IMR90 p8
88.0	G3	2.98	YAP1_1	55.7	IMR90 p8
88.5	G3	3.19	YAP1_1	55.7	IMR90 p8
89.0	G3	2.58	YAP1_1	55.7	IMR90 p8
89.5	G3	1.41	YAP1_1	55.7	IMR90 p8
90.0	G3	1.25	YAP1_1	55.7	IMR90 p8
90.5	G3	1.63	YAP1_1	55.7	IMR90 p8
91.0	G3	1.48	YAP1_1	55.7	IMR90 p8
91.5	G3	1.88	YAP1_1	55.7	IMR90 p8
92.0	G3	2.74	YAP1_1	55.7	IMR90 p8
92.5	G3	3.05	YAP1_1	55.7	IMR90 p8
93.0	G3	2.54	YAP1_1	55.7	IMR90 p8
93.5	G3	2.04	YAP1_1	55.7	IMR90 p8
94.0	G3	1.68	YAP1_1	55.7	IMR90 p8
94.5	G3	1.03	YAP1_1	55.7	IMR90 p8
95.0	G3	0.21	YAP1_1	55.7	IMR90 p8
55.0	H3	-14.33	YAP1_1	55.0	IMR90 p8
55.5	H3	-31.04	YAP1_1	55.0	IMR90 p8
56.0	H3	-28.65	YAP1_1	55.0	IMR90 p8
56.5	H3	-28.65	YAP1_1	55.0	IMR90 p8
57.0	H3	-28.65	YAP1_1	55.0	IMR90 p8
57.5	H3	-29.13	YAP1_1	55.0	IMR90 p8
58.0	H3	-26.23	YAP1_1	55.0	IMR90 p8
58.5	H3	-20.03	YAP1_1	55.0	IMR90 p8
59.0	H3	-14.52	YAP1_1	55.0	IMR90 p8
59.5	H3	-8.76	YAP1_1	55.0	IMR90 p8
60.0	H3	-2.76	YAP1_1	55.0	IMR90 p8
60.5	H3	2.61	YAP1_1	55.0	IMR90 p8
61.0	H3	7.22	YAP1_1	55.0	IMR90 p8
61.5	H3	11.71	YAP1_1	55.0	IMR90 p8
62.0	H3	15.41	YAP1_1	55.0	IMR90 p8
62.5	H3	17.7	YAP1_1	55.0	IMR90 p8
63.0	H3	19.23	YAP1_1	55.0	IMR90 p8
63.5	H3	20.44	YAP1_1	55.0	IMR90 p8
64.0	H3	21.73	YAP1_1	55.0	IMR90 p8
64.5	H3	22.81	YAP1_1	55.0	IMR90 p8
65.0	H3	24.24	YAP1_1	55.0	IMR90 p8
65.5	H3	27.15	YAP1_1	55.0	IMR90 p8
66.0	H3	31.0	YAP1_1	55.0	IMR90 p8
66.5	H3	35.15	YAP1_1	55.0	IMR90 p8
67.0	H3	39.59	YAP1_1	55.0	IMR90 p8
67.5	H3	43.78	YAP1_1	55.0	IMR90 p8
68.0	H3	46.98	YAP1_1	55.0	IMR90 p8
68.5	H3	48.54	YAP1_1	55.0	IMR90 p8
69.0	H3	49.05	YAP1_1	55.0	IMR90 p8
69.5	H3	49.48	YAP1_1	55.0	IMR90 p8
70.0	H3	49.43	YAP1_1	55.0	IMR90 p8
70.5	H3	48.66	YAP1_1	55.0	IMR90 p8
71.0	H3	48.56	YAP1_1	55.0	IMR90 p8
71.5	H3	48.62	YAP1_1	55.0	IMR90 p8
72.0	H3	48.31	YAP1_1	55.0	IMR90 p8
72.5	H3	48.42	YAP1_1	55.0	IMR90 p8
73.0	H3	49.02	YAP1_1	55.0	IMR90 p8
73.5	H3	49.53	YAP1_1	55.0	IMR90 p8
74.0	H3	49.1	YAP1_1	55.0	IMR90 p8
74.5	H3	47.97	YAP1_1	55.0	IMR90 p8
75.0	H3	46.74	YAP1_1	55.0	IMR90 p8
75.5	H3	45.52	YAP1_1	55.0	IMR90 p8
76.0	H3	43.66	YAP1_1	55.0	IMR90 p8
76.5	H3	42.72	YAP1_1	55.0	IMR90 p8
77.0	H3	43.0	YAP1_1	55.0	IMR90 p8
77.5	H3	43.21	YAP1_1	55.0	IMR90 p8
78.0	H3	42.71	YAP1_1	55.0	IMR90 p8
78.5	H3	42.96	YAP1_1	55.0	IMR90 p8
79.0	H3	43.56	YAP1_1	55.0	IMR90 p8
79.5	H3	44.02	YAP1_1	55.0	IMR90 p8
80.0	H3	45.82	YAP1_1	55.0	IMR90 p8
80.5	H3	49.73	YAP1_1	55.0	IMR90 p8
81.0	H3	55.1	YAP1_1	55.0	IMR90 p8
81.5	H3	63.89	YAP1_1	55.0	IMR90 p8
82.0	H3	77.71	YAP1_1	55.0	IMR90 p8
82.5	H3	91.23	YAP1_1	55.0	IMR90 p8
83.0	H3	100.11	YAP1_1	55.0	IMR90 p8
83.5	H3	103.97	YAP1_1	55.0	IMR90 p8
84.0	H3	98.66	YAP1_1	55.0	IMR90 p8
84.5	H3	80.07	YAP1_1	55.0	IMR90 p8
85.0	H3	56.48	YAP1_1	55.0	IMR90 p8
85.5	H3	36.0	YAP1_1	55.0	IMR90 p8
86.0	H3	19.14	YAP1_1	55.0	IMR90 p8
86.5	H3	7.28	YAP1_1	55.0	IMR90 p8
87.0	H3	2.83	YAP1_1	55.0	IMR90 p8
87.5	H3	2.42	YAP1_1	55.0	IMR90 p8
88.0	H3	2.21	YAP1_1	55.0	IMR90 p8
88.5	H3	1.43	YAP1_1	55.0	IMR90 p8
89.0	H3	1.08	YAP1_1	55.0	IMR90 p8
89.5	H3	1.47	YAP1_1	55.0	IMR90 p8
90.0	H3	1.72	YAP1_1	55.0	IMR90 p8
90.5	H3	1.99	YAP1_1	55.0	IMR90 p8
91.0	H3	2.67	YAP1_1	55.0	IMR90 p8
91.5	H3	3.25	YAP1_1	55.0	IMR90 p8
92.0	H3	3.58	YAP1_1	55.0	IMR90 p8
92.5	H3	3.81	YAP1_1	55.0	IMR90 p8
93.0	H3	3.57	YAP1_1	55.0	IMR90 p8
93.5	H3	3.43	YAP1_1	55.0	IMR90 p8
94.0	H3	3.16	YAP1_1	55.0	IMR90 p8
94.5	H3	3.33	YAP1_1	55.0	IMR90 p8
95.0	H3	1.58	YAP1_1	55.0	IMR90 p8
