# Supplementary material for: Primer PICKR: literature-mined scoring platform for robust RT–qPCR primers
Source: Nat Commun. 2026 May 28;17:6938. doi: 10.1038/s41467-026-73648-2 (PMC13388996; doi:10.1038/s41467-026-73648-2)
Supplement: Supplementary file 11 — Source Data [file 41467_2026_73648_MOESM11_ESM.zip › Suppl_Fig_S5/amplification_data_CCNA2_1.csv]

Cycle	Well	Fluorescence	Target	melt temp	Replicate
1	A4	-4.94	CCNA2_1	65.0	IMR90 p11
2	A4	3.94	CCNA2_1	65.0	IMR90 p11
3	A4	-2.11	CCNA2_1	65.0	IMR90 p11
4	A4	0.15	CCNA2_1	65.0	IMR90 p11
5	A4	3.92	CCNA2_1	65.0	IMR90 p11
6	A4	5.97	CCNA2_1	65.0	IMR90 p11
7	A4	2.75	CCNA2_1	65.0	IMR90 p11
8	A4	-2.7	CCNA2_1	65.0	IMR90 p11
9	A4	4.08	CCNA2_1	65.0	IMR90 p11
10	A4	0.4	CCNA2_1	65.0	IMR90 p11
11	A4	-2.31	CCNA2_1	65.0	IMR90 p11
12	A4	-3.98	CCNA2_1	65.0	IMR90 p11
13	A4	0.37	CCNA2_1	65.0	IMR90 p11
14	A4	-3.96	CCNA2_1	65.0	IMR90 p11
15	A4	0.95	CCNA2_1	65.0	IMR90 p11
16	A4	-3.84	CCNA2_1	65.0	IMR90 p11
17	A4	2.31	CCNA2_1	65.0	IMR90 p11
18	A4	-3.64	CCNA2_1	65.0	IMR90 p11
19	A4	3.15	CCNA2_1	65.0	IMR90 p11
20	A4	-2.83	CCNA2_1	65.0	IMR90 p11
21	A4	6.22	CCNA2_1	65.0	IMR90 p11
22	A4	-4.46	CCNA2_1	65.0	IMR90 p11
23	A4	-3.57	CCNA2_1	65.0	IMR90 p11
24	A4	-1.0	CCNA2_1	65.0	IMR90 p11
25	A4	0.24	CCNA2_1	65.0	IMR90 p11
26	A4	-0.65	CCNA2_1	65.0	IMR90 p11
27	A4	10.19	CCNA2_1	65.0	IMR90 p11
28	A4	19.64	CCNA2_1	65.0	IMR90 p11
29	A4	35.75	CCNA2_1	65.0	IMR90 p11
30	A4	75.64	CCNA2_1	65.0	IMR90 p11
31	A4	151.14	CCNA2_1	65.0	IMR90 p11
32	A4	260.76	CCNA2_1	65.0	IMR90 p11
33	A4	412.37	CCNA2_1	65.0	IMR90 p11
34	A4	592.23	CCNA2_1	65.0	IMR90 p11
35	A4	776.27	CCNA2_1	65.0	IMR90 p11
36	A4	958.33	CCNA2_1	65.0	IMR90 p11
37	A4	1130.36	CCNA2_1	65.0	IMR90 p11
38	A4	1284.1	CCNA2_1	65.0	IMR90 p11
39	A4	1421.08	CCNA2_1	65.0	IMR90 p11
40	A4	1544.63	CCNA2_1	65.0	IMR90 p11
1	B4	0.35	CCNA2_1	64.5	IMR90 p11
2	B4	7.38	CCNA2_1	64.5	IMR90 p11
3	B4	0.82	CCNA2_1	64.5	IMR90 p11
4	B4	-0.44	CCNA2_1	64.5	IMR90 p11
5	B4	7.26	CCNA2_1	64.5	IMR90 p11
6	B4	0.79	CCNA2_1	64.5	IMR90 p11
7	B4	1.49	CCNA2_1	64.5	IMR90 p11
8	B4	2.93	CCNA2_1	64.5	IMR90 p11
9	B4	0.43	CCNA2_1	64.5	IMR90 p11
10	B4	-1.22	CCNA2_1	64.5	IMR90 p11
11	B4	-0.52	CCNA2_1	64.5	IMR90 p11
12	B4	-2.22	CCNA2_1	64.5	IMR90 p11
13	B4	-1.08	CCNA2_1	64.5	IMR90 p11
14	B4	0.02	CCNA2_1	64.5	IMR90 p11
15	B4	-1.41	CCNA2_1	64.5	IMR90 p11
16	B4	0.96	CCNA2_1	64.5	IMR90 p11
17	B4	-1.96	CCNA2_1	64.5	IMR90 p11
18	B4	-6.49	CCNA2_1	64.5	IMR90 p11
19	B4	-1.46	CCNA2_1	64.5	IMR90 p11
20	B4	-2.91	CCNA2_1	64.5	IMR90 p11
21	B4	-2.87	CCNA2_1	64.5	IMR90 p11
22	B4	1.28	CCNA2_1	64.5	IMR90 p11
23	B4	-3.37	CCNA2_1	64.5	IMR90 p11
24	B4	0.15	CCNA2_1	64.5	IMR90 p11
25	B4	-2.5	CCNA2_1	64.5	IMR90 p11
26	B4	5.13	CCNA2_1	64.5	IMR90 p11
27	B4	12.34	CCNA2_1	64.5	IMR90 p11
28	B4	28.46	CCNA2_1	64.5	IMR90 p11
29	B4	54.52	CCNA2_1	64.5	IMR90 p11
30	B4	111.24	CCNA2_1	64.5	IMR90 p11
31	B4	203.84	CCNA2_1	64.5	IMR90 p11
32	B4	359.18	CCNA2_1	64.5	IMR90 p11
33	B4	562.19	CCNA2_1	64.5	IMR90 p11
34	B4	773.77	CCNA2_1	64.5	IMR90 p11
35	B4	989.25	CCNA2_1	64.5	IMR90 p11
36	B4	1188.27	CCNA2_1	64.5	IMR90 p11
37	B4	1368.12	CCNA2_1	64.5	IMR90 p11
38	B4	1523.07	CCNA2_1	64.5	IMR90 p11
39	B4	1659.58	CCNA2_1	64.5	IMR90 p11
40	B4	1782.76	CCNA2_1	64.5	IMR90 p11
1	C4	2.85	CCNA2_1	63.3	IMR90 p11
2	C4	2.01	CCNA2_1	63.3	IMR90 p11
3	C4	3.56	CCNA2_1	63.3	IMR90 p11
4	C4	0.42	CCNA2_1	63.3	IMR90 p11
5	C4	2.88	CCNA2_1	63.3	IMR90 p11
6	C4	2.39	CCNA2_1	63.3	IMR90 p11
7	C4	0.6	CCNA2_1	63.3	IMR90 p11
8	C4	1.07	CCNA2_1	63.3	IMR90 p11
9	C4	1.47	CCNA2_1	63.3	IMR90 p11
10	C4	-2.46	CCNA2_1	63.3	IMR90 p11
11	C4	-0.25	CCNA2_1	63.3	IMR90 p11
12	C4	1.12	CCNA2_1	63.3	IMR90 p11
13	C4	3.82	CCNA2_1	63.3	IMR90 p11
14	C4	-3.59	CCNA2_1	63.3	IMR90 p11
15	C4	-4.3	CCNA2_1	63.3	IMR90 p11
16	C4	-2.5	CCNA2_1	63.3	IMR90 p11
17	C4	-2.66	CCNA2_1	63.3	IMR90 p11
18	C4	-1.37	CCNA2_1	63.3	IMR90 p11
19	C4	-3.64	CCNA2_1	63.3	IMR90 p11
20	C4	-2.48	CCNA2_1	63.3	IMR90 p11
21	C4	-3.83	CCNA2_1	63.3	IMR90 p11
22	C4	-3.16	CCNA2_1	63.3	IMR90 p11
23	C4	-0.64	CCNA2_1	63.3	IMR90 p11
24	C4	1.98	CCNA2_1	63.3	IMR90 p11
25	C4	3.46	CCNA2_1	63.3	IMR90 p11
26	C4	13.36	CCNA2_1	63.3	IMR90 p11
27	C4	25.45	CCNA2_1	63.3	IMR90 p11
28	C4	46.13	CCNA2_1	63.3	IMR90 p11
29	C4	100.14	CCNA2_1	63.3	IMR90 p11
30	C4	196.28	CCNA2_1	63.3	IMR90 p11
31	C4	360.13	CCNA2_1	63.3	IMR90 p11
32	C4	616.48	CCNA2_1	63.3	IMR90 p11
33	C4	889.25	CCNA2_1	63.3	IMR90 p11
34	C4	1163.72	CCNA2_1	63.3	IMR90 p11
35	C4	1409.96	CCNA2_1	63.3	IMR90 p11
36	C4	1617.88	CCNA2_1	63.3	IMR90 p11
37	C4	1799.1	CCNA2_1	63.3	IMR90 p11
38	C4	1954.34	CCNA2_1	63.3	IMR90 p11
39	C4	2090.14	CCNA2_1	63.3	IMR90 p11
40	C4	2209.61	CCNA2_1	63.3	IMR90 p11
1	D4	3.17	CCNA2_1	61.4	IMR90 p11
2	D4	1.47	CCNA2_1	61.4	IMR90 p11
3	D4	0.44	CCNA2_1	61.4	IMR90 p11
4	D4	1.92	CCNA2_1	61.4	IMR90 p11
5	D4	3.13	CCNA2_1	61.4	IMR90 p11
6	D4	-0.12	CCNA2_1	61.4	IMR90 p11
7	D4	1.36	CCNA2_1	61.4	IMR90 p11
8	D4	-1.48	CCNA2_1	61.4	IMR90 p11
9	D4	-0.96	CCNA2_1	61.4	IMR90 p11
10	D4	3.39	CCNA2_1	61.4	IMR90 p11
11	D4	1.19	CCNA2_1	61.4	IMR90 p11
12	D4	2.38	CCNA2_1	61.4	IMR90 p11
13	D4	-2.58	CCNA2_1	61.4	IMR90 p11
14	D4	-0.3	CCNA2_1	61.4	IMR90 p11
15	D4	-3.96	CCNA2_1	61.4	IMR90 p11
16	D4	2.86	CCNA2_1	61.4	IMR90 p11
17	D4	1.4	CCNA2_1	61.4	IMR90 p11
18	D4	-3.68	CCNA2_1	61.4	IMR90 p11
19	D4	-3.12	CCNA2_1	61.4	IMR90 p11
20	D4	-3.54	CCNA2_1	61.4	IMR90 p11
21	D4	-5.08	CCNA2_1	61.4	IMR90 p11
22	D4	-3.61	CCNA2_1	61.4	IMR90 p11
23	D4	2.99	CCNA2_1	61.4	IMR90 p11
24	D4	0.64	CCNA2_1	61.4	IMR90 p11
25	D4	5.48	CCNA2_1	61.4	IMR90 p11
26	D4	7.16	CCNA2_1	61.4	IMR90 p11
27	D4	22.53	CCNA2_1	61.4	IMR90 p11
28	D4	48.84	CCNA2_1	61.4	IMR90 p11
29	D4	97.78	CCNA2_1	61.4	IMR90 p11
30	D4	191.99	CCNA2_1	61.4	IMR90 p11
31	D4	365.75	CCNA2_1	61.4	IMR90 p11
32	D4	642.59	CCNA2_1	61.4	IMR90 p11
33	D4	930.81	CCNA2_1	61.4	IMR90 p11
34	D4	1216.01	CCNA2_1	61.4	IMR90 p11
35	D4	1470.76	CCNA2_1	61.4	IMR90 p11
36	D4	1686.8	CCNA2_1	61.4	IMR90 p11
37	D4	1871.08	CCNA2_1	61.4	IMR90 p11
38	D4	2023.14	CCNA2_1	61.4	IMR90 p11
39	D4	2155.53	CCNA2_1	61.4	IMR90 p11
40	D4	2275.69	CCNA2_1	61.4	IMR90 p11
1	E4	9.86	CCNA2_1	59.0	IMR90 p11
2	E4	1.06	CCNA2_1	59.0	IMR90 p11
3	E4	4.46	CCNA2_1	59.0	IMR90 p11
4	E4	0.93	CCNA2_1	59.0	IMR90 p11
5	E4	3.88	CCNA2_1	59.0	IMR90 p11
6	E4	-0.71	CCNA2_1	59.0	IMR90 p11
7	E4	7.0	CCNA2_1	59.0	IMR90 p11
8	E4	1.25	CCNA2_1	59.0	IMR90 p11
9	E4	-0.31	CCNA2_1	59.0	IMR90 p11
10	E4	-1.03	CCNA2_1	59.0	IMR90 p11
11	E4	-2.22	CCNA2_1	59.0	IMR90 p11
12	E4	-0.82	CCNA2_1	59.0	IMR90 p11
13	E4	2.01	CCNA2_1	59.0	IMR90 p11
14	E4	-3.11	CCNA2_1	59.0	IMR90 p11
15	E4	0.1	CCNA2_1	59.0	IMR90 p11
16	E4	-0.74	CCNA2_1	59.0	IMR90 p11
17	E4	-4.71	CCNA2_1	59.0	IMR90 p11
18	E4	-2.26	CCNA2_1	59.0	IMR90 p11
19	E4	-1.91	CCNA2_1	59.0	IMR90 p11
20	E4	-7.48	CCNA2_1	59.0	IMR90 p11
21	E4	-3.42	CCNA2_1	59.0	IMR90 p11
22	E4	-1.3	CCNA2_1	59.0	IMR90 p11
23	E4	-5.28	CCNA2_1	59.0	IMR90 p11
24	E4	-1.69	CCNA2_1	59.0	IMR90 p11
25	E4	1.99	CCNA2_1	59.0	IMR90 p11
26	E4	7.04	CCNA2_1	59.0	IMR90 p11
27	E4	16.27	CCNA2_1	59.0	IMR90 p11
28	E4	41.03	CCNA2_1	59.0	IMR90 p11
29	E4	92.78	CCNA2_1	59.0	IMR90 p11
30	E4	178.46	CCNA2_1	59.0	IMR90 p11
31	E4	339.46	CCNA2_1	59.0	IMR90 p11
32	E4	594.71	CCNA2_1	59.0	IMR90 p11
33	E4	933.52	CCNA2_1	59.0	IMR90 p11
34	E4	1257.28	CCNA2_1	59.0	IMR90 p11
35	E4	1551.29	CCNA2_1	59.0	IMR90 p11
36	E4	1807.09	CCNA2_1	59.0	IMR90 p11
37	E4	2024.33	CCNA2_1	59.0	IMR90 p11
38	E4	2208.78	CCNA2_1	59.0	IMR90 p11
39	E4	2366.23	CCNA2_1	59.0	IMR90 p11
40	E4	2508.76	CCNA2_1	59.0	IMR90 p11
1	F4	0.64	CCNA2_1	57.0	IMR90 p11
2	F4	5.11	CCNA2_1	57.0	IMR90 p11
3	F4	-2.32	CCNA2_1	57.0	IMR90 p11
4	F4	3.09	CCNA2_1	57.0	IMR90 p11
5	F4	2.47	CCNA2_1	57.0	IMR90 p11
6	F4	5.1	CCNA2_1	57.0	IMR90 p11
7	F4	1.62	CCNA2_1	57.0	IMR90 p11
8	F4	2.07	CCNA2_1	57.0	IMR90 p11
9	F4	-1.4	CCNA2_1	57.0	IMR90 p11
10	F4	0.09	CCNA2_1	57.0	IMR90 p11
11	F4	3.41	CCNA2_1	57.0	IMR90 p11
12	F4	-0.83	CCNA2_1	57.0	IMR90 p11
13	F4	0.68	CCNA2_1	57.0	IMR90 p11
14	F4	-4.35	CCNA2_1	57.0	IMR90 p11
15	F4	0.02	CCNA2_1	57.0	IMR90 p11
16	F4	1.94	CCNA2_1	57.0	IMR90 p11
17	F4	-3.67	CCNA2_1	57.0	IMR90 p11
18	F4	-3.73	CCNA2_1	57.0	IMR90 p11
19	F4	-1.4	CCNA2_1	57.0	IMR90 p11
20	F4	-3.43	CCNA2_1	57.0	IMR90 p11
21	F4	-5.01	CCNA2_1	57.0	IMR90 p11
22	F4	-2.73	CCNA2_1	57.0	IMR90 p11
23	F4	-4.18	CCNA2_1	57.0	IMR90 p11
24	F4	4.59	CCNA2_1	57.0	IMR90 p11
25	F4	3.86	CCNA2_1	57.0	IMR90 p11
26	F4	1.32	CCNA2_1	57.0	IMR90 p11
27	F4	11.0	CCNA2_1	57.0	IMR90 p11
28	F4	28.46	CCNA2_1	57.0	IMR90 p11
29	F4	67.06	CCNA2_1	57.0	IMR90 p11
30	F4	134.08	CCNA2_1	57.0	IMR90 p11
31	F4	256.71	CCNA2_1	57.0	IMR90 p11
32	F4	472.21	CCNA2_1	57.0	IMR90 p11
33	F4	784.85	CCNA2_1	57.0	IMR90 p11
34	F4	1096.88	CCNA2_1	57.0	IMR90 p11
35	F4	1398.51	CCNA2_1	57.0	IMR90 p11
36	F4	1662.46	CCNA2_1	57.0	IMR90 p11
37	F4	1893.22	CCNA2_1	57.0	IMR90 p11
38	F4	2090.48	CCNA2_1	57.0	IMR90 p11
39	F4	2260.63	CCNA2_1	57.0	IMR90 p11
40	F4	2411.36	CCNA2_1	57.0	IMR90 p11
1	G4	4.82	CCNA2_1	55.7	IMR90 p11
2	G4	5.99	CCNA2_1	55.7	IMR90 p11
3	G4	2.01	CCNA2_1	55.7	IMR90 p11
4	G4	3.15	CCNA2_1	55.7	IMR90 p11
5	G4	1.45	CCNA2_1	55.7	IMR90 p11
6	G4	-0.21	CCNA2_1	55.7	IMR90 p11
7	G4	1.23	CCNA2_1	55.7	IMR90 p11
8	G4	-2.09	CCNA2_1	55.7	IMR90 p11
9	G4	1.79	CCNA2_1	55.7	IMR90 p11
10	G4	2.92	CCNA2_1	55.7	IMR90 p11
11	G4	1.64	CCNA2_1	55.7	IMR90 p11
12	G4	-2.04	CCNA2_1	55.7	IMR90 p11
13	G4	0.04	CCNA2_1	55.7	IMR90 p11
14	G4	-1.96	CCNA2_1	55.7	IMR90 p11
15	G4	1.96	CCNA2_1	55.7	IMR90 p11
16	G4	-2.41	CCNA2_1	55.7	IMR90 p11
17	G4	-2.51	CCNA2_1	55.7	IMR90 p11
18	G4	-0.28	CCNA2_1	55.7	IMR90 p11
19	G4	-1.47	CCNA2_1	55.7	IMR90 p11
20	G4	-6.61	CCNA2_1	55.7	IMR90 p11
21	G4	-1.87	CCNA2_1	55.7	IMR90 p11
22	G4	0.18	CCNA2_1	55.7	IMR90 p11
23	G4	-1.63	CCNA2_1	55.7	IMR90 p11
24	G4	0.17	CCNA2_1	55.7	IMR90 p11
25	G4	-2.9	CCNA2_1	55.7	IMR90 p11
26	G4	5.76	CCNA2_1	55.7	IMR90 p11
27	G4	10.39	CCNA2_1	55.7	IMR90 p11
28	G4	29.06	CCNA2_1	55.7	IMR90 p11
29	G4	65.42	CCNA2_1	55.7	IMR90 p11
30	G4	130.02	CCNA2_1	55.7	IMR90 p11
31	G4	254.69	CCNA2_1	55.7	IMR90 p11
32	G4	455.55	CCNA2_1	55.7	IMR90 p11
33	G4	755.01	CCNA2_1	55.7	IMR90 p11
34	G4	1052.91	CCNA2_1	55.7	IMR90 p11
35	G4	1341.07	CCNA2_1	55.7	IMR90 p11
36	G4	1596.7	CCNA2_1	55.7	IMR90 p11
37	G4	1821.77	CCNA2_1	55.7	IMR90 p11
38	G4	2013.69	CCNA2_1	55.7	IMR90 p11
39	G4	2183.85	CCNA2_1	55.7	IMR90 p11
40	G4	2338.68	CCNA2_1	55.7	IMR90 p11
1	H4	-0.44	CCNA2_1	55.0	IMR90 p11
2	H4	0.57	CCNA2_1	55.0	IMR90 p11
3	H4	4.89	CCNA2_1	55.0	IMR90 p11
4	H4	3.37	CCNA2_1	55.0	IMR90 p11
5	H4	2.3	CCNA2_1	55.0	IMR90 p11
6	H4	-1.19	CCNA2_1	55.0	IMR90 p11
7	H4	2.1	CCNA2_1	55.0	IMR90 p11
8	H4	2.66	CCNA2_1	55.0	IMR90 p11
9	H4	-1.04	CCNA2_1	55.0	IMR90 p11
10	H4	-0.9	CCNA2_1	55.0	IMR90 p11
11	H4	0.58	CCNA2_1	55.0	IMR90 p11
12	H4	-4.25	CCNA2_1	55.0	IMR90 p11
13	H4	1.3	CCNA2_1	55.0	IMR90 p11
14	H4	0.09	CCNA2_1	55.0	IMR90 p11
15	H4	-2.1	CCNA2_1	55.0	IMR90 p11
16	H4	-1.56	CCNA2_1	55.0	IMR90 p11
17	H4	-0.8	CCNA2_1	55.0	IMR90 p11
18	H4	-3.11	CCNA2_1	55.0	IMR90 p11
19	H4	-5.11	CCNA2_1	55.0	IMR90 p11
20	H4	-1.86	CCNA2_1	55.0	IMR90 p11
21	H4	-3.33	CCNA2_1	55.0	IMR90 p11
22	H4	-0.72	CCNA2_1	55.0	IMR90 p11
23	H4	1.44	CCNA2_1	55.0	IMR90 p11
24	H4	0.69	CCNA2_1	55.0	IMR90 p11
25	H4	2.48	CCNA2_1	55.0	IMR90 p11
26	H4	4.34	CCNA2_1	55.0	IMR90 p11
27	H4	8.51	CCNA2_1	55.0	IMR90 p11
28	H4	23.42	CCNA2_1	55.0	IMR90 p11
29	H4	48.27	CCNA2_1	55.0	IMR90 p11
30	H4	94.05	CCNA2_1	55.0	IMR90 p11
31	H4	190.1	CCNA2_1	55.0	IMR90 p11
32	H4	352.52	CCNA2_1	55.0	IMR90 p11
33	H4	613.68	CCNA2_1	55.0	IMR90 p11
34	H4	884.78	CCNA2_1	55.0	IMR90 p11
35	H4	1156.64	CCNA2_1	55.0	IMR90 p11
36	H4	1404.36	CCNA2_1	55.0	IMR90 p11
37	H4	1623.42	CCNA2_1	55.0	IMR90 p11
38	H4	1812.75	CCNA2_1	55.0	IMR90 p11
39	H4	1973.51	CCNA2_1	55.0	IMR90 p11
40	H4	2115.41	CCNA2_1	55.0	IMR90 p11
1	A4	-8.62	CCNA2_1	65.0	IMR90 p2
2	A4	0.13	CCNA2_1	65.0	IMR90 p2
3	A4	-2.43	CCNA2_1	65.0	IMR90 p2
4	A4	0.88	CCNA2_1	65.0	IMR90 p2
5	A4	5.04	CCNA2_1	65.0	IMR90 p2
6	A4	-0.79	CCNA2_1	65.0	IMR90 p2
7	A4	0.89	CCNA2_1	65.0	IMR90 p2
8	A4	0.66	CCNA2_1	65.0	IMR90 p2
9	A4	-1.18	CCNA2_1	65.0	IMR90 p2
10	A4	-0.06	CCNA2_1	65.0	IMR90 p2
11	A4	2.43	CCNA2_1	65.0	IMR90 p2
12	A4	3.39	CCNA2_1	65.0	IMR90 p2
13	A4	2.48	CCNA2_1	65.0	IMR90 p2
14	A4	1.98	CCNA2_1	65.0	IMR90 p2
15	A4	-0.62	CCNA2_1	65.0	IMR90 p2
16	A4	3.94	CCNA2_1	65.0	IMR90 p2
17	A4	-4.93	CCNA2_1	65.0	IMR90 p2
18	A4	-2.85	CCNA2_1	65.0	IMR90 p2
19	A4	-5.47	CCNA2_1	65.0	IMR90 p2
20	A4	-4.34	CCNA2_1	65.0	IMR90 p2
21	A4	-1.18	CCNA2_1	65.0	IMR90 p2
22	A4	-2.92	CCNA2_1	65.0	IMR90 p2
23	A4	-8.35	CCNA2_1	65.0	IMR90 p2
24	A4	1.53	CCNA2_1	65.0	IMR90 p2
25	A4	-1.15	CCNA2_1	65.0	IMR90 p2
26	A4	5.75	CCNA2_1	65.0	IMR90 p2
27	A4	11.82	CCNA2_1	65.0	IMR90 p2
28	A4	16.78	CCNA2_1	65.0	IMR90 p2
29	A4	33.34	CCNA2_1	65.0	IMR90 p2
30	A4	66.29	CCNA2_1	65.0	IMR90 p2
31	A4	129.97	CCNA2_1	65.0	IMR90 p2
32	A4	220.7	CCNA2_1	65.0	IMR90 p2
33	A4	344.44	CCNA2_1	65.0	IMR90 p2
34	A4	481.1	CCNA2_1	65.0	IMR90 p2
35	A4	626.75	CCNA2_1	65.0	IMR90 p2
36	A4	780.56	CCNA2_1	65.0	IMR90 p2
37	A4	934.57	CCNA2_1	65.0	IMR90 p2
38	A4	1078.92	CCNA2_1	65.0	IMR90 p2
39	A4	1211.26	CCNA2_1	65.0	IMR90 p2
40	A4	1336.43	CCNA2_1	65.0	IMR90 p2
1	B4	0.86	CCNA2_1	64.5	IMR90 p2
2	B4	1.82	CCNA2_1	64.5	IMR90 p2
3	B4	-0.08	CCNA2_1	64.5	IMR90 p2
4	B4	1.42	CCNA2_1	64.5	IMR90 p2
5	B4	1.88	CCNA2_1	64.5	IMR90 p2
6	B4	-1.46	CCNA2_1	64.5	IMR90 p2
7	B4	-3.78	CCNA2_1	64.5	IMR90 p2
8	B4	-0.06	CCNA2_1	64.5	IMR90 p2
9	B4	5.14	CCNA2_1	64.5	IMR90 p2
10	B4	3.0	CCNA2_1	64.5	IMR90 p2
11	B4	0.78	CCNA2_1	64.5	IMR90 p2
12	B4	0.34	CCNA2_1	64.5	IMR90 p2
13	B4	0.96	CCNA2_1	64.5	IMR90 p2
14	B4	1.44	CCNA2_1	64.5	IMR90 p2
15	B4	-0.09	CCNA2_1	64.5	IMR90 p2
16	B4	0.45	CCNA2_1	64.5	IMR90 p2
17	B4	0.46	CCNA2_1	64.5	IMR90 p2
18	B4	-3.95	CCNA2_1	64.5	IMR90 p2
19	B4	-1.38	CCNA2_1	64.5	IMR90 p2
20	B4	-0.03	CCNA2_1	64.5	IMR90 p2
21	B4	-5.81	CCNA2_1	64.5	IMR90 p2
22	B4	-5.51	CCNA2_1	64.5	IMR90 p2
23	B4	-2.2	CCNA2_1	64.5	IMR90 p2
24	B4	2.17	CCNA2_1	64.5	IMR90 p2
25	B4	-0.69	CCNA2_1	64.5	IMR90 p2
26	B4	4.34	CCNA2_1	64.5	IMR90 p2
27	B4	7.5	CCNA2_1	64.5	IMR90 p2
28	B4	18.2	CCNA2_1	64.5	IMR90 p2
29	B4	44.63	CCNA2_1	64.5	IMR90 p2
30	B4	84.44	CCNA2_1	64.5	IMR90 p2
31	B4	163.3	CCNA2_1	64.5	IMR90 p2
32	B4	278.71	CCNA2_1	64.5	IMR90 p2
33	B4	423.99	CCNA2_1	64.5	IMR90 p2
34	B4	583.74	CCNA2_1	64.5	IMR90 p2
35	B4	758.62	CCNA2_1	64.5	IMR90 p2
36	B4	936.44	CCNA2_1	64.5	IMR90 p2
37	B4	1103.85	CCNA2_1	64.5	IMR90 p2
38	B4	1255.26	CCNA2_1	64.5	IMR90 p2
39	B4	1388.8	CCNA2_1	64.5	IMR90 p2
40	B4	1511.62	CCNA2_1	64.5	IMR90 p2
1	C4	-6.56	CCNA2_1	63.3	IMR90 p2
2	C4	-3.57	CCNA2_1	63.3	IMR90 p2
3	C4	-1.39	CCNA2_1	63.3	IMR90 p2
4	C4	-2.11	CCNA2_1	63.3	IMR90 p2
5	C4	0.8	CCNA2_1	63.3	IMR90 p2
6	C4	-1.37	CCNA2_1	63.3	IMR90 p2
7	C4	1.2	CCNA2_1	63.3	IMR90 p2
8	C4	2.96	CCNA2_1	63.3	IMR90 p2
9	C4	3.11	CCNA2_1	63.3	IMR90 p2
10	C4	1.9	CCNA2_1	63.3	IMR90 p2
11	C4	3.64	CCNA2_1	63.3	IMR90 p2
12	C4	1.55	CCNA2_1	63.3	IMR90 p2
13	C4	3.0	CCNA2_1	63.3	IMR90 p2
14	C4	1.11	CCNA2_1	63.3	IMR90 p2
15	C4	-1.32	CCNA2_1	63.3	IMR90 p2
16	C4	-4.75	CCNA2_1	63.3	IMR90 p2
17	C4	-3.89	CCNA2_1	63.3	IMR90 p2
18	C4	1.67	CCNA2_1	63.3	IMR90 p2
19	C4	-2.15	CCNA2_1	63.3	IMR90 p2
20	C4	-5.47	CCNA2_1	63.3	IMR90 p2
21	C4	-3.55	CCNA2_1	63.3	IMR90 p2
22	C4	4.68	CCNA2_1	63.3	IMR90 p2
23	C4	-3.27	CCNA2_1	63.3	IMR90 p2
24	C4	0.94	CCNA2_1	63.3	IMR90 p2
25	C4	-1.85	CCNA2_1	63.3	IMR90 p2
26	C4	1.69	CCNA2_1	63.3	IMR90 p2
27	C4	-0.25	CCNA2_1	63.3	IMR90 p2
28	C4	7.34	CCNA2_1	63.3	IMR90 p2
29	C4	24.7	CCNA2_1	63.3	IMR90 p2
30	C4	42.25	CCNA2_1	63.3	IMR90 p2
31	C4	82.68	CCNA2_1	63.3	IMR90 p2
32	C4	159.24	CCNA2_1	63.3	IMR90 p2
33	C4	277.96	CCNA2_1	63.3	IMR90 p2
34	C4	436.22	CCNA2_1	63.3	IMR90 p2
35	C4	589.7	CCNA2_1	63.3	IMR90 p2
36	C4	752.96	CCNA2_1	63.3	IMR90 p2
37	C4	931.44	CCNA2_1	63.3	IMR90 p2
38	C4	1125.1	CCNA2_1	63.3	IMR90 p2
39	C4	1316.59	CCNA2_1	63.3	IMR90 p2
40	C4	1502.14	CCNA2_1	63.3	IMR90 p2
1	D4	-0.98	CCNA2_1	61.4	IMR90 p2
2	D4	-2.26	CCNA2_1	61.4	IMR90 p2
3	D4	-2.13	CCNA2_1	61.4	IMR90 p2
4	D4	-1.68	CCNA2_1	61.4	IMR90 p2
5	D4	0.1	CCNA2_1	61.4	IMR90 p2
6	D4	-1.01	CCNA2_1	61.4	IMR90 p2
7	D4	3.05	CCNA2_1	61.4	IMR90 p2
8	D4	3.75	CCNA2_1	61.4	IMR90 p2
9	D4	-0.05	CCNA2_1	61.4	IMR90 p2
10	D4	1.35	CCNA2_1	61.4	IMR90 p2
11	D4	-0.76	CCNA2_1	61.4	IMR90 p2
12	D4	3.77	CCNA2_1	61.4	IMR90 p2
13	D4	4.52	CCNA2_1	61.4	IMR90 p2
14	D4	-3.81	CCNA2_1	61.4	IMR90 p2
15	D4	-2.34	CCNA2_1	61.4	IMR90 p2
16	D4	0.2	CCNA2_1	61.4	IMR90 p2
17	D4	2.85	CCNA2_1	61.4	IMR90 p2
18	D4	3.56	CCNA2_1	61.4	IMR90 p2
19	D4	-1.48	CCNA2_1	61.4	IMR90 p2
20	D4	-1.33	CCNA2_1	61.4	IMR90 p2
21	D4	-3.32	CCNA2_1	61.4	IMR90 p2
22	D4	-0.25	CCNA2_1	61.4	IMR90 p2
23	D4	1.0	CCNA2_1	61.4	IMR90 p2
24	D4	1.2	CCNA2_1	61.4	IMR90 p2
25	D4	-4.05	CCNA2_1	61.4	IMR90 p2
26	D4	2.37	CCNA2_1	61.4	IMR90 p2
27	D4	-0.31	CCNA2_1	61.4	IMR90 p2
28	D4	3.06	CCNA2_1	61.4	IMR90 p2
29	D4	9.47	CCNA2_1	61.4	IMR90 p2
30	D4	23.48	CCNA2_1	61.4	IMR90 p2
31	D4	45.17	CCNA2_1	61.4	IMR90 p2
32	D4	95.28	CCNA2_1	61.4	IMR90 p2
33	D4	182.37	CCNA2_1	61.4	IMR90 p2
34	D4	314.77	CCNA2_1	61.4	IMR90 p2
35	D4	509.28	CCNA2_1	61.4	IMR90 p2
36	D4	736.63	CCNA2_1	61.4	IMR90 p2
37	D4	995.84	CCNA2_1	61.4	IMR90 p2
38	D4	1255.41	CCNA2_1	61.4	IMR90 p2
39	D4	1488.21	CCNA2_1	61.4	IMR90 p2
40	D4	1695.22	CCNA2_1	61.4	IMR90 p2
1	E4	0.67	CCNA2_1	59.0	IMR90 p2
2	E4	1.62	CCNA2_1	59.0	IMR90 p2
3	E4	8.5	CCNA2_1	59.0	IMR90 p2
4	E4	-0.48	CCNA2_1	59.0	IMR90 p2
5	E4	0.75	CCNA2_1	59.0	IMR90 p2
6	E4	-0.02	CCNA2_1	59.0	IMR90 p2
7	E4	1.41	CCNA2_1	59.0	IMR90 p2
8	E4	-1.06	CCNA2_1	59.0	IMR90 p2
9	E4	0.84	CCNA2_1	59.0	IMR90 p2
10	E4	0.03	CCNA2_1	59.0	IMR90 p2
11	E4	4.09	CCNA2_1	59.0	IMR90 p2
12	E4	-1.47	CCNA2_1	59.0	IMR90 p2
13	E4	-0.85	CCNA2_1	59.0	IMR90 p2
14	E4	-2.74	CCNA2_1	59.0	IMR90 p2
15	E4	1.42	CCNA2_1	59.0	IMR90 p2
16	E4	-2.29	CCNA2_1	59.0	IMR90 p2
17	E4	2.95	CCNA2_1	59.0	IMR90 p2
18	E4	-5.42	CCNA2_1	59.0	IMR90 p2
19	E4	0.07	CCNA2_1	59.0	IMR90 p2
20	E4	-6.08	CCNA2_1	59.0	IMR90 p2
21	E4	-4.3	CCNA2_1	59.0	IMR90 p2
22	E4	-1.29	CCNA2_1	59.0	IMR90 p2
23	E4	-0.08	CCNA2_1	59.0	IMR90 p2
24	E4	-5.37	CCNA2_1	59.0	IMR90 p2
25	E4	5.1	CCNA2_1	59.0	IMR90 p2
26	E4	4.68	CCNA2_1	59.0	IMR90 p2
27	E4	12.06	CCNA2_1	59.0	IMR90 p2
28	E4	33.7	CCNA2_1	59.0	IMR90 p2
29	E4	71.89	CCNA2_1	59.0	IMR90 p2
30	E4	148.93	CCNA2_1	59.0	IMR90 p2
31	E4	290.02	CCNA2_1	59.0	IMR90 p2
32	E4	537.95	CCNA2_1	59.0	IMR90 p2
33	E4	813.3	CCNA2_1	59.0	IMR90 p2
34	E4	1103.09	CCNA2_1	59.0	IMR90 p2
35	E4	1369.41	CCNA2_1	59.0	IMR90 p2
36	E4	1598.21	CCNA2_1	59.0	IMR90 p2
37	E4	1794.95	CCNA2_1	59.0	IMR90 p2
38	E4	1962.85	CCNA2_1	59.0	IMR90 p2
39	E4	2106.52	CCNA2_1	59.0	IMR90 p2
40	E4	2233.45	CCNA2_1	59.0	IMR90 p2
1	F4	7.51	CCNA2_1	57.0	IMR90 p2
2	F4	0.91	CCNA2_1	57.0	IMR90 p2
3	F4	2.8	CCNA2_1	57.0	IMR90 p2
4	F4	-1.84	CCNA2_1	57.0	IMR90 p2
5	F4	-1.66	CCNA2_1	57.0	IMR90 p2
6	F4	0.89	CCNA2_1	57.0	IMR90 p2
7	F4	0.55	CCNA2_1	57.0	IMR90 p2
8	F4	2.51	CCNA2_1	57.0	IMR90 p2
9	F4	-1.36	CCNA2_1	57.0	IMR90 p2
10	F4	-0.29	CCNA2_1	57.0	IMR90 p2
11	F4	3.74	CCNA2_1	57.0	IMR90 p2
12	F4	-2.44	CCNA2_1	57.0	IMR90 p2
13	F4	0.9	CCNA2_1	57.0	IMR90 p2
14	F4	1.87	CCNA2_1	57.0	IMR90 p2
15	F4	0.57	CCNA2_1	57.0	IMR90 p2
16	F4	-1.74	CCNA2_1	57.0	IMR90 p2
17	F4	3.03	CCNA2_1	57.0	IMR90 p2
18	F4	0.83	CCNA2_1	57.0	IMR90 p2
19	F4	-2.89	CCNA2_1	57.0	IMR90 p2
20	F4	-1.48	CCNA2_1	57.0	IMR90 p2
21	F4	0.89	CCNA2_1	57.0	IMR90 p2
22	F4	2.54	CCNA2_1	57.0	IMR90 p2
23	F4	-2.17	CCNA2_1	57.0	IMR90 p2
24	F4	3.38	CCNA2_1	57.0	IMR90 p2
25	F4	0.81	CCNA2_1	57.0	IMR90 p2
26	F4	-5.16	CCNA2_1	57.0	IMR90 p2
27	F4	1.53	CCNA2_1	57.0	IMR90 p2
28	F4	1.89	CCNA2_1	57.0	IMR90 p2
29	F4	1.37	CCNA2_1	57.0	IMR90 p2
30	F4	11.06	CCNA2_1	57.0	IMR90 p2
31	F4	19.71	CCNA2_1	57.0	IMR90 p2
32	F4	42.83	CCNA2_1	57.0	IMR90 p2
33	F4	91.86	CCNA2_1	57.0	IMR90 p2
34	F4	182.9	CCNA2_1	57.0	IMR90 p2
35	F4	341.43	CCNA2_1	57.0	IMR90 p2
36	F4	606.32	CCNA2_1	57.0	IMR90 p2
37	F4	892.3	CCNA2_1	57.0	IMR90 p2
38	F4	1187.63	CCNA2_1	57.0	IMR90 p2
39	F4	1456.85	CCNA2_1	57.0	IMR90 p2
40	F4	1699.31	CCNA2_1	57.0	IMR90 p2
1	G4	1.44	CCNA2_1	55.7	IMR90 p2
2	G4	0.39	CCNA2_1	55.7	IMR90 p2
3	G4	-0.93	CCNA2_1	55.7	IMR90 p2
4	G4	1.61	CCNA2_1	55.7	IMR90 p2
5	G4	0.48	CCNA2_1	55.7	IMR90 p2
6	G4	0.63	CCNA2_1	55.7	IMR90 p2
7	G4	-1.92	CCNA2_1	55.7	IMR90 p2
8	G4	3.36	CCNA2_1	55.7	IMR90 p2
9	G4	-3.14	CCNA2_1	55.7	IMR90 p2
10	G4	3.49	CCNA2_1	55.7	IMR90 p2
11	G4	2.47	CCNA2_1	55.7	IMR90 p2
12	G4	4.13	CCNA2_1	55.7	IMR90 p2
13	G4	2.41	CCNA2_1	55.7	IMR90 p2
14	G4	-2.04	CCNA2_1	55.7	IMR90 p2
15	G4	-0.4	CCNA2_1	55.7	IMR90 p2
16	G4	-1.22	CCNA2_1	55.7	IMR90 p2
17	G4	-1.41	CCNA2_1	55.7	IMR90 p2
18	G4	-0.14	CCNA2_1	55.7	IMR90 p2
19	G4	-2.93	CCNA2_1	55.7	IMR90 p2
20	G4	-3.22	CCNA2_1	55.7	IMR90 p2
21	G4	0.35	CCNA2_1	55.7	IMR90 p2
22	G4	1.81	CCNA2_1	55.7	IMR90 p2
23	G4	-2.31	CCNA2_1	55.7	IMR90 p2
24	G4	-2.9	CCNA2_1	55.7	IMR90 p2
25	G4	1.31	CCNA2_1	55.7	IMR90 p2
26	G4	2.53	CCNA2_1	55.7	IMR90 p2
27	G4	5.84	CCNA2_1	55.7	IMR90 p2
28	G4	12.99	CCNA2_1	55.7	IMR90 p2
29	G4	22.93	CCNA2_1	55.7	IMR90 p2
30	G4	50.31	CCNA2_1	55.7	IMR90 p2
31	G4	96.66	CCNA2_1	55.7	IMR90 p2
32	G4	194.49	CCNA2_1	55.7	IMR90 p2
33	G4	351.58	CCNA2_1	55.7	IMR90 p2
34	G4	618.54	CCNA2_1	55.7	IMR90 p2
35	G4	895.74	CCNA2_1	55.7	IMR90 p2
36	G4	1169.73	CCNA2_1	55.7	IMR90 p2
37	G4	1419.44	CCNA2_1	55.7	IMR90 p2
38	G4	1638.36	CCNA2_1	55.7	IMR90 p2
39	G4	1832.74	CCNA2_1	55.7	IMR90 p2
40	G4	2007.72	CCNA2_1	55.7	IMR90 p2
1	H4	0.95	CCNA2_1	55.0	IMR90 p2
2	H4	3.33	CCNA2_1	55.0	IMR90 p2
3	H4	-2.1	CCNA2_1	55.0	IMR90 p2
4	H4	-2.29	CCNA2_1	55.0	IMR90 p2
5	H4	1.2	CCNA2_1	55.0	IMR90 p2
6	H4	2.62	CCNA2_1	55.0	IMR90 p2
7	H4	-0.2	CCNA2_1	55.0	IMR90 p2
8	H4	3.32	CCNA2_1	55.0	IMR90 p2
9	H4	3.28	CCNA2_1	55.0	IMR90 p2
10	H4	-4.52	CCNA2_1	55.0	IMR90 p2
11	H4	1.16	CCNA2_1	55.0	IMR90 p2
12	H4	-1.59	CCNA2_1	55.0	IMR90 p2
13	H4	2.35	CCNA2_1	55.0	IMR90 p2
14	H4	-0.33	CCNA2_1	55.0	IMR90 p2
15	H4	1.75	CCNA2_1	55.0	IMR90 p2
16	H4	2.08	CCNA2_1	55.0	IMR90 p2
17	H4	0.76	CCNA2_1	55.0	IMR90 p2
18	H4	-0.45	CCNA2_1	55.0	IMR90 p2
19	H4	0.05	CCNA2_1	55.0	IMR90 p2
20	H4	3.16	CCNA2_1	55.0	IMR90 p2
21	H4	-1.29	CCNA2_1	55.0	IMR90 p2
22	H4	-1.47	CCNA2_1	55.0	IMR90 p2
23	H4	-1.94	CCNA2_1	55.0	IMR90 p2
24	H4	0.95	CCNA2_1	55.0	IMR90 p2
25	H4	0.15	CCNA2_1	55.0	IMR90 p2
26	H4	-5.95	CCNA2_1	55.0	IMR90 p2
27	H4	-1.03	CCNA2_1	55.0	IMR90 p2
28	H4	-0.41	CCNA2_1	55.0	IMR90 p2
29	H4	1.6	CCNA2_1	55.0	IMR90 p2
30	H4	5.59	CCNA2_1	55.0	IMR90 p2
31	H4	12.33	CCNA2_1	55.0	IMR90 p2
32	H4	21.25	CCNA2_1	55.0	IMR90 p2
33	H4	43.39	CCNA2_1	55.0	IMR90 p2
34	H4	90.1	CCNA2_1	55.0	IMR90 p2
35	H4	171.53	CCNA2_1	55.0	IMR90 p2
36	H4	312.72	CCNA2_1	55.0	IMR90 p2
37	H4	565.79	CCNA2_1	55.0	IMR90 p2
38	H4	835.86	CCNA2_1	55.0	IMR90 p2
39	H4	1113.23	CCNA2_1	55.0	IMR90 p2
40	H4	1380.75	CCNA2_1	55.0	IMR90 p2
1	A4	-6.32	CCNA2_1	65.0	IMR90 p8
2	A4	-6.34	CCNA2_1	65.0	IMR90 p8
3	A4	-2.42	CCNA2_1	65.0	IMR90 p8
4	A4	2.52	CCNA2_1	65.0	IMR90 p8
5	A4	-1.0	CCNA2_1	65.0	IMR90 p8
6	A4	-1.38	CCNA2_1	65.0	IMR90 p8
7	A4	0.54	CCNA2_1	65.0	IMR90 p8
8	A4	4.12	CCNA2_1	65.0	IMR90 p8
9	A4	1.49	CCNA2_1	65.0	IMR90 p8
10	A4	-1.53	CCNA2_1	65.0	IMR90 p8
11	A4	2.82	CCNA2_1	65.0	IMR90 p8
12	A4	2.68	CCNA2_1	65.0	IMR90 p8
13	A4	-2.25	CCNA2_1	65.0	IMR90 p8
14	A4	-0.98	CCNA2_1	65.0	IMR90 p8
15	A4	-1.71	CCNA2_1	65.0	IMR90 p8
16	A4	3.78	CCNA2_1	65.0	IMR90 p8
17	A4	0.67	CCNA2_1	65.0	IMR90 p8
18	A4	-3.38	CCNA2_1	65.0	IMR90 p8
19	A4	2.16	CCNA2_1	65.0	IMR90 p8
20	A4	-0.07	CCNA2_1	65.0	IMR90 p8
21	A4	-0.08	CCNA2_1	65.0	IMR90 p8
22	A4	-4.45	CCNA2_1	65.0	IMR90 p8
23	A4	-1.67	CCNA2_1	65.0	IMR90 p8
24	A4	-2.47	CCNA2_1	65.0	IMR90 p8
25	A4	-0.98	CCNA2_1	65.0	IMR90 p8
26	A4	3.1	CCNA2_1	65.0	IMR90 p8
27	A4	5.34	CCNA2_1	65.0	IMR90 p8
28	A4	13.1	CCNA2_1	65.0	IMR90 p8
29	A4	24.94	CCNA2_1	65.0	IMR90 p8
30	A4	54.09	CCNA2_1	65.0	IMR90 p8
31	A4	115.33	CCNA2_1	65.0	IMR90 p8
32	A4	212.03	CCNA2_1	65.0	IMR90 p8
33	A4	349.04	CCNA2_1	65.0	IMR90 p8
34	A4	485.58	CCNA2_1	65.0	IMR90 p8
35	A4	626.65	CCNA2_1	65.0	IMR90 p8
36	A4	774.27	CCNA2_1	65.0	IMR90 p8
37	A4	930.92	CCNA2_1	65.0	IMR90 p8
38	A4	1087.05	CCNA2_1	65.0	IMR90 p8
39	A4	1236.73	CCNA2_1	65.0	IMR90 p8
40	A4	1378.09	CCNA2_1	65.0	IMR90 p8
1	B4	-2.9	CCNA2_1	64.5	IMR90 p8
2	B4	-1.94	CCNA2_1	64.5	IMR90 p8
3	B4	-1.43	CCNA2_1	64.5	IMR90 p8
4	B4	2.78	CCNA2_1	64.5	IMR90 p8
5	B4	-0.62	CCNA2_1	64.5	IMR90 p8
6	B4	3.79	CCNA2_1	64.5	IMR90 p8
7	B4	-3.13	CCNA2_1	64.5	IMR90 p8
8	B4	2.89	CCNA2_1	64.5	IMR90 p8
9	B4	-0.33	CCNA2_1	64.5	IMR90 p8
10	B4	-0.8	CCNA2_1	64.5	IMR90 p8
11	B4	1.5	CCNA2_1	64.5	IMR90 p8
12	B4	-0.85	CCNA2_1	64.5	IMR90 p8
13	B4	2.32	CCNA2_1	64.5	IMR90 p8
14	B4	0.13	CCNA2_1	64.5	IMR90 p8
15	B4	1.76	CCNA2_1	64.5	IMR90 p8
16	B4	-3.22	CCNA2_1	64.5	IMR90 p8
17	B4	0.89	CCNA2_1	64.5	IMR90 p8
18	B4	0.96	CCNA2_1	64.5	IMR90 p8
19	B4	-2.45	CCNA2_1	64.5	IMR90 p8
20	B4	-3.43	CCNA2_1	64.5	IMR90 p8
21	B4	-2.7	CCNA2_1	64.5	IMR90 p8
22	B4	-0.66	CCNA2_1	64.5	IMR90 p8
23	B4	-2.27	CCNA2_1	64.5	IMR90 p8
24	B4	-1.43	CCNA2_1	64.5	IMR90 p8
25	B4	-3.47	CCNA2_1	64.5	IMR90 p8
26	B4	4.95	CCNA2_1	64.5	IMR90 p8
27	B4	8.04	CCNA2_1	64.5	IMR90 p8
28	B4	16.71	CCNA2_1	64.5	IMR90 p8
29	B4	38.56	CCNA2_1	64.5	IMR90 p8
30	B4	73.79	CCNA2_1	64.5	IMR90 p8
31	B4	142.4	CCNA2_1	64.5	IMR90 p8
32	B4	255.21	CCNA2_1	64.5	IMR90 p8
33	B4	399.55	CCNA2_1	64.5	IMR90 p8
34	B4	563.63	CCNA2_1	64.5	IMR90 p8
35	B4	739.64	CCNA2_1	64.5	IMR90 p8
36	B4	924.85	CCNA2_1	64.5	IMR90 p8
37	B4	1110.64	CCNA2_1	64.5	IMR90 p8
38	B4	1281.08	CCNA2_1	64.5	IMR90 p8
39	B4	1432.32	CCNA2_1	64.5	IMR90 p8
40	B4	1570.24	CCNA2_1	64.5	IMR90 p8
1	C4	-4.61	CCNA2_1	63.3	IMR90 p8
2	C4	2.95	CCNA2_1	63.3	IMR90 p8
3	C4	3.39	CCNA2_1	63.3	IMR90 p8
4	C4	1.59	CCNA2_1	63.3	IMR90 p8
5	C4	1.18	CCNA2_1	63.3	IMR90 p8
6	C4	-2.62	CCNA2_1	63.3	IMR90 p8
7	C4	-4.79	CCNA2_1	63.3	IMR90 p8
8	C4	0.53	CCNA2_1	63.3	IMR90 p8
9	C4	2.82	CCNA2_1	63.3	IMR90 p8
10	C4	-0.19	CCNA2_1	63.3	IMR90 p8
11	C4	0.14	CCNA2_1	63.3	IMR90 p8
12	C4	1.28	CCNA2_1	63.3	IMR90 p8
13	C4	0.85	CCNA2_1	63.3	IMR90 p8
14	C4	4.69	CCNA2_1	63.3	IMR90 p8
15	C4	1.44	CCNA2_1	63.3	IMR90 p8
16	C4	0.52	CCNA2_1	63.3	IMR90 p8
17	C4	-2.93	CCNA2_1	63.3	IMR90 p8
18	C4	-3.21	CCNA2_1	63.3	IMR90 p8
19	C4	-0.58	CCNA2_1	63.3	IMR90 p8
20	C4	-3.76	CCNA2_1	63.3	IMR90 p8
21	C4	-2.11	CCNA2_1	63.3	IMR90 p8
22	C4	0.29	CCNA2_1	63.3	IMR90 p8
23	C4	-2.26	CCNA2_1	63.3	IMR90 p8
24	C4	-1.95	CCNA2_1	63.3	IMR90 p8
25	C4	2.99	CCNA2_1	63.3	IMR90 p8
26	C4	-1.37	CCNA2_1	63.3	IMR90 p8
27	C4	8.83	CCNA2_1	63.3	IMR90 p8
28	C4	18.74	CCNA2_1	63.3	IMR90 p8
29	C4	38.22	CCNA2_1	63.3	IMR90 p8
30	C4	82.83	CCNA2_1	63.3	IMR90 p8
31	C4	163.63	CCNA2_1	63.3	IMR90 p8
32	C4	291.1	CCNA2_1	63.3	IMR90 p8
33	C4	490.77	CCNA2_1	63.3	IMR90 p8
34	C4	716.7	CCNA2_1	63.3	IMR90 p8
35	C4	967.41	CCNA2_1	63.3	IMR90 p8
36	C4	1218.68	CCNA2_1	63.3	IMR90 p8
37	C4	1446.47	CCNA2_1	63.3	IMR90 p8
38	C4	1641.62	CCNA2_1	63.3	IMR90 p8
39	C4	1811.74	CCNA2_1	63.3	IMR90 p8
40	C4	1967.27	CCNA2_1	63.3	IMR90 p8
1	D4	4.37	CCNA2_1	61.4	IMR90 p8
2	D4	0.71	CCNA2_1	61.4	IMR90 p8
3	D4	-0.75	CCNA2_1	61.4	IMR90 p8
4	D4	4.72	CCNA2_1	61.4	IMR90 p8
5	D4	-0.12	CCNA2_1	61.4	IMR90 p8
6	D4	-1.05	CCNA2_1	61.4	IMR90 p8
7	D4	2.59	CCNA2_1	61.4	IMR90 p8
8	D4	1.67	CCNA2_1	61.4	IMR90 p8
9	D4	-1.5	CCNA2_1	61.4	IMR90 p8
10	D4	1.65	CCNA2_1	61.4	IMR90 p8
11	D4	-2.15	CCNA2_1	61.4	IMR90 p8
12	D4	1.19	CCNA2_1	61.4	IMR90 p8
13	D4	2.84	CCNA2_1	61.4	IMR90 p8
14	D4	1.13	CCNA2_1	61.4	IMR90 p8
15	D4	4.47	CCNA2_1	61.4	IMR90 p8
16	D4	-1.38	CCNA2_1	61.4	IMR90 p8
17	D4	-1.2	CCNA2_1	61.4	IMR90 p8
18	D4	0.42	CCNA2_1	61.4	IMR90 p8
19	D4	-4.7	CCNA2_1	61.4	IMR90 p8
20	D4	-5.28	CCNA2_1	61.4	IMR90 p8
21	D4	-0.5	CCNA2_1	61.4	IMR90 p8
22	D4	-3.91	CCNA2_1	61.4	IMR90 p8
23	D4	-0.81	CCNA2_1	61.4	IMR90 p8
24	D4	-1.51	CCNA2_1	61.4	IMR90 p8
25	D4	-2.3	CCNA2_1	61.4	IMR90 p8
26	D4	3.45	CCNA2_1	61.4	IMR90 p8
27	D4	2.01	CCNA2_1	61.4	IMR90 p8
28	D4	9.95	CCNA2_1	61.4	IMR90 p8
29	D4	30.33	CCNA2_1	61.4	IMR90 p8
30	D4	68.88	CCNA2_1	61.4	IMR90 p8
31	D4	142.57	CCNA2_1	61.4	IMR90 p8
32	D4	262.82	CCNA2_1	61.4	IMR90 p8
33	D4	461.2	CCNA2_1	61.4	IMR90 p8
34	D4	753.15	CCNA2_1	61.4	IMR90 p8
35	D4	1048.09	CCNA2_1	61.4	IMR90 p8
36	D4	1331.22	CCNA2_1	61.4	IMR90 p8
37	D4	1578.0	CCNA2_1	61.4	IMR90 p8
38	D4	1786.98	CCNA2_1	61.4	IMR90 p8
39	D4	1962.5	CCNA2_1	61.4	IMR90 p8
40	D4	2119.41	CCNA2_1	61.4	IMR90 p8
1	E4	4.44	CCNA2_1	59.0	IMR90 p8
2	E4	2.9	CCNA2_1	59.0	IMR90 p8
3	E4	7.76	CCNA2_1	59.0	IMR90 p8
4	E4	0.2	CCNA2_1	59.0	IMR90 p8
5	E4	1.28	CCNA2_1	59.0	IMR90 p8
6	E4	1.69	CCNA2_1	59.0	IMR90 p8
7	E4	0.92	CCNA2_1	59.0	IMR90 p8
8	E4	1.5	CCNA2_1	59.0	IMR90 p8
9	E4	0.52	CCNA2_1	59.0	IMR90 p8
10	E4	-1.18	CCNA2_1	59.0	IMR90 p8
11	E4	-1.14	CCNA2_1	59.0	IMR90 p8
12	E4	1.79	CCNA2_1	59.0	IMR90 p8
13	E4	4.18	CCNA2_1	59.0	IMR90 p8
14	E4	-2.19	CCNA2_1	59.0	IMR90 p8
15	E4	-0.24	CCNA2_1	59.0	IMR90 p8
16	E4	-7.75	CCNA2_1	59.0	IMR90 p8
17	E4	-3.31	CCNA2_1	59.0	IMR90 p8
18	E4	-3.6	CCNA2_1	59.0	IMR90 p8
19	E4	-5.72	CCNA2_1	59.0	IMR90 p8
20	E4	-1.91	CCNA2_1	59.0	IMR90 p8
21	E4	1.64	CCNA2_1	59.0	IMR90 p8
22	E4	-4.39	CCNA2_1	59.0	IMR90 p8
23	E4	-0.99	CCNA2_1	59.0	IMR90 p8
24	E4	-5.14	CCNA2_1	59.0	IMR90 p8
25	E4	2.04	CCNA2_1	59.0	IMR90 p8
26	E4	2.54	CCNA2_1	59.0	IMR90 p8
27	E4	1.28	CCNA2_1	59.0	IMR90 p8
28	E4	16.75	CCNA2_1	59.0	IMR90 p8
29	E4	34.05	CCNA2_1	59.0	IMR90 p8
30	E4	61.13	CCNA2_1	59.0	IMR90 p8
31	E4	133.5	CCNA2_1	59.0	IMR90 p8
32	E4	248.06	CCNA2_1	59.0	IMR90 p8
33	E4	456.64	CCNA2_1	59.0	IMR90 p8
34	E4	772.11	CCNA2_1	59.0	IMR90 p8
35	E4	1090.71	CCNA2_1	59.0	IMR90 p8
36	E4	1392.85	CCNA2_1	59.0	IMR90 p8
37	E4	1658.17	CCNA2_1	59.0	IMR90 p8
38	E4	1881.47	CCNA2_1	59.0	IMR90 p8
39	E4	2072.64	CCNA2_1	59.0	IMR90 p8
40	E4	2243.08	CCNA2_1	59.0	IMR90 p8
1	F4	-0.25	CCNA2_1	57.0	IMR90 p8
2	F4	-0.77	CCNA2_1	57.0	IMR90 p8
3	F4	2.85	CCNA2_1	57.0	IMR90 p8
4	F4	-2.14	CCNA2_1	57.0	IMR90 p8
5	F4	0.72	CCNA2_1	57.0	IMR90 p8
6	F4	1.95	CCNA2_1	57.0	IMR90 p8
7	F4	0.46	CCNA2_1	57.0	IMR90 p8
8	F4	1.07	CCNA2_1	57.0	IMR90 p8
9	F4	-0.11	CCNA2_1	57.0	IMR90 p8
10	F4	3.31	CCNA2_1	57.0	IMR90 p8
11	F4	1.79	CCNA2_1	57.0	IMR90 p8
12	F4	-3.65	CCNA2_1	57.0	IMR90 p8
13	F4	1.99	CCNA2_1	57.0	IMR90 p8
14	F4	0.36	CCNA2_1	57.0	IMR90 p8
15	F4	-3.44	CCNA2_1	57.0	IMR90 p8
16	F4	0.2	CCNA2_1	57.0	IMR90 p8
17	F4	3.05	CCNA2_1	57.0	IMR90 p8
18	F4	0.52	CCNA2_1	57.0	IMR90 p8
19	F4	-0.09	CCNA2_1	57.0	IMR90 p8
20	F4	-0.32	CCNA2_1	57.0	IMR90 p8
21	F4	0.53	CCNA2_1	57.0	IMR90 p8
22	F4	-2.24	CCNA2_1	57.0	IMR90 p8
23	F4	-2.22	CCNA2_1	57.0	IMR90 p8
24	F4	-3.96	CCNA2_1	57.0	IMR90 p8
25	F4	-6.91	CCNA2_1	57.0	IMR90 p8
26	F4	1.17	CCNA2_1	57.0	IMR90 p8
27	F4	3.47	CCNA2_1	57.0	IMR90 p8
28	F4	10.95	CCNA2_1	57.0	IMR90 p8
29	F4	26.57	CCNA2_1	57.0	IMR90 p8
30	F4	55.97	CCNA2_1	57.0	IMR90 p8
31	F4	106.14	CCNA2_1	57.0	IMR90 p8
32	F4	214.25	CCNA2_1	57.0	IMR90 p8
33	F4	402.06	CCNA2_1	57.0	IMR90 p8
34	F4	704.32	CCNA2_1	57.0	IMR90 p8
35	F4	1015.05	CCNA2_1	57.0	IMR90 p8
36	F4	1320.27	CCNA2_1	57.0	IMR90 p8
37	F4	1593.3	CCNA2_1	57.0	IMR90 p8
38	F4	1828.67	CCNA2_1	57.0	IMR90 p8
39	F4	2031.53	CCNA2_1	57.0	IMR90 p8
40	F4	2213.31	CCNA2_1	57.0	IMR90 p8
1	G4	3.21	CCNA2_1	55.7	IMR90 p8
2	G4	10.19	CCNA2_1	55.7	IMR90 p8
3	G4	-0.53	CCNA2_1	55.7	IMR90 p8
4	G4	1.87	CCNA2_1	55.7	IMR90 p8
5	G4	3.42	CCNA2_1	55.7	IMR90 p8
6	G4	3.2	CCNA2_1	55.7	IMR90 p8
7	G4	0.22	CCNA2_1	55.7	IMR90 p8
8	G4	2.81	CCNA2_1	55.7	IMR90 p8
9	G4	3.63	CCNA2_1	55.7	IMR90 p8
10	G4	1.95	CCNA2_1	55.7	IMR90 p8
11	G4	-2.68	CCNA2_1	55.7	IMR90 p8
12	G4	-0.4	CCNA2_1	55.7	IMR90 p8
13	G4	-2.24	CCNA2_1	55.7	IMR90 p8
14	G4	-1.26	CCNA2_1	55.7	IMR90 p8
15	G4	0.31	CCNA2_1	55.7	IMR90 p8
16	G4	-2.5	CCNA2_1	55.7	IMR90 p8
17	G4	-0.97	CCNA2_1	55.7	IMR90 p8
18	G4	-1.81	CCNA2_1	55.7	IMR90 p8
19	G4	-2.57	CCNA2_1	55.7	IMR90 p8
20	G4	-5.29	CCNA2_1	55.7	IMR90 p8
21	G4	-2.08	CCNA2_1	55.7	IMR90 p8
22	G4	-2.99	CCNA2_1	55.7	IMR90 p8
23	G4	-2.57	CCNA2_1	55.7	IMR90 p8
24	G4	2.84	CCNA2_1	55.7	IMR90 p8
25	G4	-0.35	CCNA2_1	55.7	IMR90 p8
26	G4	1.46	CCNA2_1	55.7	IMR90 p8
27	G4	3.08	CCNA2_1	55.7	IMR90 p8
28	G4	10.9	CCNA2_1	55.7	IMR90 p8
29	G4	24.15	CCNA2_1	55.7	IMR90 p8
30	G4	48.06	CCNA2_1	55.7	IMR90 p8
31	G4	105.34	CCNA2_1	55.7	IMR90 p8
32	G4	197.15	CCNA2_1	55.7	IMR90 p8
33	G4	365.74	CCNA2_1	55.7	IMR90 p8
34	G4	645.54	CCNA2_1	55.7	IMR90 p8
35	G4	937.35	CCNA2_1	55.7	IMR90 p8
36	G4	1227.82	CCNA2_1	55.7	IMR90 p8
37	G4	1490.53	CCNA2_1	55.7	IMR90 p8
38	G4	1715.12	CCNA2_1	55.7	IMR90 p8
39	G4	1911.77	CCNA2_1	55.7	IMR90 p8
40	G4	2091.59	CCNA2_1	55.7	IMR90 p8
1	H4	-0.08	CCNA2_1	55.0	IMR90 p8
2	H4	1.55	CCNA2_1	55.0	IMR90 p8
3	H4	3.33	CCNA2_1	55.0	IMR90 p8
4	H4	2.5	CCNA2_1	55.0	IMR90 p8
5	H4	1.41	CCNA2_1	55.0	IMR90 p8
6	H4	2.0	CCNA2_1	55.0	IMR90 p8
7	H4	0.01	CCNA2_1	55.0	IMR90 p8
8	H4	0.35	CCNA2_1	55.0	IMR90 p8
9	H4	0.24	CCNA2_1	55.0	IMR90 p8
10	H4	-0.17	CCNA2_1	55.0	IMR90 p8
11	H4	2.21	CCNA2_1	55.0	IMR90 p8
12	H4	0.29	CCNA2_1	55.0	IMR90 p8
13	H4	-1.51	CCNA2_1	55.0	IMR90 p8
14	H4	-3.41	CCNA2_1	55.0	IMR90 p8
15	H4	-0.9	CCNA2_1	55.0	IMR90 p8
16	H4	-0.41	CCNA2_1	55.0	IMR90 p8
17	H4	0.8	CCNA2_1	55.0	IMR90 p8
18	H4	-0.26	CCNA2_1	55.0	IMR90 p8
19	H4	-0.37	CCNA2_1	55.0	IMR90 p8
20	H4	-5.59	CCNA2_1	55.0	IMR90 p8
21	H4	2.13	CCNA2_1	55.0	IMR90 p8
22	H4	-1.51	CCNA2_1	55.0	IMR90 p8
23	H4	-5.19	CCNA2_1	55.0	IMR90 p8
24	H4	-4.87	CCNA2_1	55.0	IMR90 p8
25	H4	-3.87	CCNA2_1	55.0	IMR90 p8
26	H4	-1.38	CCNA2_1	55.0	IMR90 p8
27	H4	3.24	CCNA2_1	55.0	IMR90 p8
28	H4	3.45	CCNA2_1	55.0	IMR90 p8
29	H4	13.91	CCNA2_1	55.0	IMR90 p8
30	H4	39.7	CCNA2_1	55.0	IMR90 p8
31	H4	79.13	CCNA2_1	55.0	IMR90 p8
32	H4	161.16	CCNA2_1	55.0	IMR90 p8
33	H4	304.29	CCNA2_1	55.0	IMR90 p8
34	H4	532.05	CCNA2_1	55.0	IMR90 p8
35	H4	824.25	CCNA2_1	55.0	IMR90 p8
36	H4	1107.93	CCNA2_1	55.0	IMR90 p8
37	H4	1371.11	CCNA2_1	55.0	IMR90 p8
38	H4	1601.22	CCNA2_1	55.0	IMR90 p8
39	H4	1800.32	CCNA2_1	55.0	IMR90 p8
40	H4	1980.38	CCNA2_1	55.0	IMR90 p8
