# Supplementary material for: Primer PICKR: literature-mined scoring platform for robust RT–qPCR primers
Source: Nat Commun. 2026 May 28;17:6938. doi: 10.1038/s41467-026-73648-2 (PMC13388996; doi:10.1038/s41467-026-73648-2)
Supplement: Supplementary file 11 — Source Data [file 41467_2026_73648_MOESM11_ESM.zip › Suppl_Fig_S5/amplification_data_ITGB1_1.csv]

Cycle	Well	Fluorescence	Target	melt temp	Replicate
1	A11	-20.0190381957782	ITGB1_1	65.0	IMR90p8
2	A11	-12.2660091526427	ITGB1_1	65.0	IMR90p8
3	A11	-19.1836669810377	ITGB1_1	65.0	IMR90p8
4	A11	9.74547625865034	ITGB1_1	65.0	IMR90p8
5	A11	7.10081143013167	ITGB1_1	65.0	IMR90p8
6	A11	4.27127053354479	ITGB1_1	65.0	IMR90p8
7	A11	5.30705407857386	ITGB1_1	65.0	IMR90p8
8	A11	-10.6534534066514	ITGB1_1	65.0	IMR90p8
9	A11	8.37739095588631	ITGB1_1	65.0	IMR90p8
10	A11	8.83464411376781	ITGB1_1	65.0	IMR90p8
11	A11	-1.21056035103493	ITGB1_1	65.0	IMR90p8
12	A11	10.445484432611	ITGB1_1	65.0	IMR90p8
13	A11	0.335289831665705	ITGB1_1	65.0	IMR90p8
14	A11	4.69664750348829	ITGB1_1	65.0	IMR90p8
15	A11	-20.2288860690478	ITGB1_1	65.0	IMR90p8
16	A11	-9.74271545105603	ITGB1_1	65.0	IMR90p8
17	A11	-1.58199886336206	ITGB1_1	65.0	IMR90p8
18	A11	-8.49954474265496	ITGB1_1	65.0	IMR90p8
19	A11	6.45633356867529	ITGB1_1	65.0	IMR90p8
20	A11	7.64992030109215	ITGB1_1	65.0	IMR90p8
21	A11	5.39988539095657	ITGB1_1	65.0	IMR90p8
22	A11	8.22272296070287	ITGB1_1	65.0	IMR90p8
23	A11	13.0177345230604	ITGB1_1	65.0	IMR90p8
24	A11	19.2194305723042	ITGB1_1	65.0	IMR90p8
25	A11	36.3441958451385	ITGB1_1	65.0	IMR90p8
26	A11	62.56605101681	ITGB1_1	65.0	IMR90p8
27	A11	111.080838079734	ITGB1_1	65.0	IMR90p8
28	A11	185.885587381539	ITGB1_1	65.0	IMR90p8
29	A11	287.72980308736	ITGB1_1	65.0	IMR90p8
30	A11	404.177891849818	ITGB1_1	65.0	IMR90p8
31	A11	524.078547229687	ITGB1_1	65.0	IMR90p8
32	A11	644.877681808844	ITGB1_1	65.0	IMR90p8
33	A11	772.209679099256	ITGB1_1	65.0	IMR90p8
34	A11	904.865440734552	ITGB1_1	65.0	IMR90p8
35	A11	1047.52425981414	ITGB1_1	65.0	IMR90p8
36	A11	1192.15046285578	ITGB1_1	65.0	IMR90p8
37	A11	1337.24560398428	ITGB1_1	65.0	IMR90p8
38	A11	1475.2161806095	ITGB1_1	65.0	IMR90p8
39	A11	1608.06431477264	ITGB1_1	65.0	IMR90p8
40	A11	1732.98147474872	ITGB1_1	65.0	IMR90p8
1	B11	-15.9027918368056	ITGB1_1	64.5	IMR90p8
2	B11	-8.03068651639796	ITGB1_1	64.5	IMR90p8
3	B11	-11.0571136848475	ITGB1_1	64.5	IMR90p8
4	B11	12.2716548967396	ITGB1_1	64.5	IMR90p8
5	B11	8.54900598283803	ITGB1_1	64.5	IMR90p8
6	B11	5.97049115245591	ITGB1_1	64.5	IMR90p8
7	B11	-0.197741316221254	ITGB1_1	64.5	IMR90p8
8	B11	-11.4258071856325	ITGB1_1	64.5	IMR90p8
9	B11	1.19028085231548	ITGB1_1	64.5	IMR90p8
10	B11	2.79050173989208	ITGB1_1	64.5	IMR90p8
11	B11	4.1549847415713	ITGB1_1	64.5	IMR90p8
12	B11	6.37459794126062	ITGB1_1	64.5	IMR90p8
13	B11	-1.42410486387598	ITGB1_1	64.5	IMR90p8
14	B11	3.95046583023804	ITGB1_1	64.5	IMR90p8
15	B11	-18.214799911239	ITGB1_1	64.5	IMR90p8
16	B11	-2.98301700549382	ITGB1_1	64.5	IMR90p8
17	B11	-1.76363690345488	ITGB1_1	64.5	IMR90p8
18	B11	-11.9008512397763	ITGB1_1	64.5	IMR90p8
19	B11	8.65453242096191	ITGB1_1	64.5	IMR90p8
20	B11	0.568271721033398	ITGB1_1	64.5	IMR90p8
21	B11	7.70306745901053	ITGB1_1	64.5	IMR90p8
22	B11	7.20135964657129	ITGB1_1	64.5	IMR90p8
23	B11	14.7437119937067	ITGB1_1	64.5	IMR90p8
24	B11	32.8675295722283	ITGB1_1	64.5	IMR90p8
25	B11	52.2659811760172	ITGB1_1	64.5	IMR90p8
26	B11	104.594195162935	ITGB1_1	64.5	IMR90p8
27	B11	185.485029966913	ITGB1_1	64.5	IMR90p8
28	B11	301.538170978263	ITGB1_1	64.5	IMR90p8
29	B11	430.876942008683	ITGB1_1	64.5	IMR90p8
30	B11	561.504121818585	ITGB1_1	64.5	IMR90p8
31	B11	694.974769245873	ITGB1_1	64.5	IMR90p8
32	B11	835.403909261951	ITGB1_1	64.5	IMR90p8
33	B11	982.115834267579	ITGB1_1	64.5	IMR90p8
34	B11	1133.73998329291	ITGB1_1	64.5	IMR90p8
35	B11	1289.85928041213	ITGB1_1	64.5	IMR90p8
36	B11	1441.92122964511	ITGB1_1	64.5	IMR90p8
37	B11	1590.92052862327	ITGB1_1	64.5	IMR90p8
38	B11	1728.22929556612	ITGB1_1	64.5	IMR90p8
39	B11	1860.21041492055	ITGB1_1	64.5	IMR90p8
40	B11	1985.68469118708	ITGB1_1	64.5	IMR90p8
1	C11	-9.01972869827523	ITGB1_1	63.3	IMR90p8
2	C11	-8.74651775761231	ITGB1_1	63.3	IMR90p8
3	C11	-10.9697348777149	ITGB1_1	63.3	IMR90p8
4	C11	10.9659268233918	ITGB1_1	63.3	IMR90p8
5	C11	4.3521382980407	ITGB1_1	63.3	IMR90p8
6	C11	11.9072223614571	ITGB1_1	63.3	IMR90p8
7	C11	1.7307890784914	ITGB1_1	63.3	IMR90p8
8	C11	-9.40552027889407	ITGB1_1	63.3	IMR90p8
9	C11	7.89080919235494	ITGB1_1	63.3	IMR90p8
10	C11	6.88818006275187	ITGB1_1	63.3	IMR90p8
11	C11	-7.16614650498423	ITGB1_1	63.3	IMR90p8
12	C11	5.55559752350837	ITGB1_1	63.3	IMR90p8
13	C11	4.33053175264149	ITGB1_1	63.3	IMR90p8
14	C11	-0.233522635447116	ITGB1_1	63.3	IMR90p8
15	C11	-20.3080289366349	ITGB1_1	63.3	IMR90p8
16	C11	-5.53619217789901	ITGB1_1	63.3	IMR90p8
17	C11	-1.88435139268495	ITGB1_1	63.3	IMR90p8
18	C11	0.623713572400447	ITGB1_1	63.3	IMR90p8
19	C11	-1.50865955099152	ITGB1_1	63.3	IMR90p8
20	C11	0.60599499484033	ITGB1_1	63.3	IMR90p8
21	C11	-3.68220869010156	ITGB1_1	63.3	IMR90p8
22	C11	4.55701438509777	ITGB1_1	63.3	IMR90p8
23	C11	16.9103397243798	ITGB1_1	63.3	IMR90p8
24	C11	28.7384213189835	ITGB1_1	63.3	IMR90p8
25	C11	69.1298663691246	ITGB1_1	63.3	IMR90p8
26	C11	134.484087285753	ITGB1_1	63.3	IMR90p8
27	C11	239.337885014577	ITGB1_1	63.3	IMR90p8
28	C11	381.813962595282	ITGB1_1	63.3	IMR90p8
29	C11	534.51537777895	ITGB1_1	63.3	IMR90p8
30	C11	687.611474280029	ITGB1_1	63.3	IMR90p8
31	C11	846.745557531199	ITGB1_1	63.3	IMR90p8
32	C11	1012.75024482135	ITGB1_1	63.3	IMR90p8
33	C11	1188.66613487093	ITGB1_1	63.3	IMR90p8
34	C11	1361.4055547417	ITGB1_1	63.3	IMR90p8
35	C11	1532.84741955176	ITGB1_1	63.3	IMR90p8
36	C11	1694.20289582453	ITGB1_1	63.3	IMR90p8
37	C11	1852.29401667718	ITGB1_1	63.3	IMR90p8
38	C11	2005.19331591963	ITGB1_1	63.3	IMR90p8
39	C11	2144.32554119039	ITGB1_1	63.3	IMR90p8
40	C11	2270.31302687785	ITGB1_1	63.3	IMR90p8
1	D11	-9.58576982056047	ITGB1_1	61.4	IMR90p8
2	D11	-11.0784348906768	ITGB1_1	61.4	IMR90p8
3	D11	-11.1378141349915	ITGB1_1	61.4	IMR90p8
4	D11	13.0538797810054	ITGB1_1	61.4	IMR90p8
5	D11	7.65711021200786	ITGB1_1	61.4	IMR90p8
6	D11	12.6848631038324	ITGB1_1	61.4	IMR90p8
7	D11	0.254754253986903	ITGB1_1	61.4	IMR90p8
8	D11	-5.83847919117579	ITGB1_1	61.4	IMR90p8
9	D11	-8.50124573804305	ITGB1_1	61.4	IMR90p8
10	D11	8.04126183658855	ITGB1_1	61.4	IMR90p8
11	D11	-3.41557240982502	ITGB1_1	61.4	IMR90p8
12	D11	6.56713504804702	ITGB1_1	61.4	IMR90p8
13	D11	3.44497525583574	ITGB1_1	61.4	IMR90p8
14	D11	-4.13494165521797	ITGB1_1	61.4	IMR90p8
15	D11	-20.2700190222899	ITGB1_1	61.4	IMR90p8
16	D11	-5.92358476947675	ITGB1_1	61.4	IMR90p8
17	D11	-0.0157118555630404	ITGB1_1	61.4	IMR90p8
18	D11	1.3835433256404	ITGB1_1	61.4	IMR90p8
19	D11	2.16451244806694	ITGB1_1	61.4	IMR90p8
20	D11	-1.9837339119058	ITGB1_1	61.4	IMR90p8
21	D11	1.93915276837652	ITGB1_1	61.4	IMR90p8
22	D11	3.20767764287211	ITGB1_1	61.4	IMR90p8
23	D11	13.0456229020328	ITGB1_1	61.4	IMR90p8
24	D11	11.0664933497164	ITGB1_1	61.4	IMR90p8
25	D11	30.9344593956371	ITGB1_1	61.4	IMR90p8
26	D11	66.7857844910541	ITGB1_1	61.4	IMR90p8
27	D11	128.546588096874	ITGB1_1	61.4	IMR90p8
28	D11	235.092033843346	ITGB1_1	61.4	IMR90p8
29	D11	371.476184296235	ITGB1_1	61.4	IMR90p8
30	D11	516.764190456119	ITGB1_1	61.4	IMR90p8
31	D11	670.723244526021	ITGB1_1	61.4	IMR90p8
32	D11	830.163489425553	ITGB1_1	61.4	IMR90p8
33	D11	998.336494055698	ITGB1_1	61.4	IMR90p8
34	D11	1169.14296652726	ITGB1_1	61.4	IMR90p8
35	D11	1343.84020243905	ITGB1_1	61.4	IMR90p8
36	D11	1514.65090250779	ITGB1_1	61.4	IMR90p8
37	D11	1680.33068170287	ITGB1_1	61.4	IMR90p8
38	D11	1834.94284824783	ITGB1_1	61.4	IMR90p8
39	D11	1981.11121981155	ITGB1_1	61.4	IMR90p8
40	D11	2119.95771611693	ITGB1_1	61.4	IMR90p8
1	E11	-9.11999419109225	ITGB1_1	59.0	IMR90p8
2	E11	-13.6239053209356	ITGB1_1	59.0	IMR90p8
3	E11	-16.8933119670992	ITGB1_1	59.0	IMR90p8
4	E11	8.02075456394959	ITGB1_1	59.0	IMR90p8
5	E11	9.93140901076049	ITGB1_1	59.0	IMR90p8
6	E11	11.539383773571	ITGB1_1	59.0	IMR90p8
7	E11	-6.81998851446269	ITGB1_1	59.0	IMR90p8
8	E11	-7.81430772533577	ITGB1_1	59.0	IMR90p8
9	E11	9.34313937175375	ITGB1_1	59.0	IMR90p8
10	E11	5.75921853961972	ITGB1_1	59.0	IMR90p8
11	E11	-1.68966522769051	ITGB1_1	59.0	IMR90p8
12	E11	4.65058025136477	ITGB1_1	59.0	IMR90p8
13	E11	3.26151395293209	ITGB1_1	59.0	IMR90p8
14	E11	0.098076420731104	ITGB1_1	59.0	IMR90p8
15	E11	-17.1960682226909	ITGB1_1	59.0	IMR90p8
16	E11	1.39514012495283	ITGB1_1	59.0	IMR90p8
17	E11	-8.14395686667194	ITGB1_1	59.0	IMR90p8
18	E11	5.41218256965385	ITGB1_1	59.0	IMR90p8
19	E11	6.21894640422624	ITGB1_1	59.0	IMR90p8
20	E11	0.951628973402421	ITGB1_1	59.0	IMR90p8
21	E11	4.38690123221113	ITGB1_1	59.0	IMR90p8
22	E11	0.0925002070916889	ITGB1_1	59.0	IMR90p8
23	E11	-1.08559274189656	ITGB1_1	59.0	IMR90p8
24	E11	1.11395751291684	ITGB1_1	59.0	IMR90p8
25	E11	8.95150321599704	ITGB1_1	59.0	IMR90p8
26	E11	20.207911193464	ITGB1_1	59.0	IMR90p8
27	E11	43.7422364091285	ITGB1_1	59.0	IMR90p8
28	E11	77.8052293112937	ITGB1_1	59.0	IMR90p8
29	E11	140.628889689187	ITGB1_1	59.0	IMR90p8
30	E11	249.459862035209	ITGB1_1	59.0	IMR90p8
31	E11	396.455071878157	ITGB1_1	59.0	IMR90p8
32	E11	549.076306774445	ITGB1_1	59.0	IMR90p8
33	E11	708.594467013558	ITGB1_1	59.0	IMR90p8
34	E11	872.875178072325	ITGB1_1	59.0	IMR90p8
35	E11	1051.46605343608	ITGB1_1	59.0	IMR90p8
36	E11	1234.36437076234	ITGB1_1	59.0	IMR90p8
37	E11	1423.81286211451	ITGB1_1	59.0	IMR90p8
38	E11	1604.54241375205	ITGB1_1	59.0	IMR90p8
39	E11	1786.85790330149	ITGB1_1	59.0	IMR90p8
40	E11	1965.49334803737	ITGB1_1	59.0	IMR90p8
1	F11	-7.72749973098462	ITGB1_1	57.0	IMR90p8
2	F11	-7.25840221924136	ITGB1_1	57.0	IMR90p8
3	F11	-10.0632925581031	ITGB1_1	57.0	IMR90p8
4	F11	14.0933559809678	ITGB1_1	57.0	IMR90p8
5	F11	10.5005457226885	ITGB1_1	57.0	IMR90p8
6	F11	10.444282940648	ITGB1_1	57.0	IMR90p8
7	F11	-7.54251944574889	ITGB1_1	57.0	IMR90p8
8	F11	-10.1352198481636	ITGB1_1	57.0	IMR90p8
9	F11	3.99019607985929	ITGB1_1	57.0	IMR90p8
10	F11	0.0695844555066287	ITGB1_1	57.0	IMR90p8
11	F11	-0.447040042764002	ITGB1_1	57.0	IMR90p8
12	F11	4.83310421176748	ITGB1_1	57.0	IMR90p8
13	F11	5.72268495475146	ITGB1_1	57.0	IMR90p8
14	F11	-0.907165936226193	ITGB1_1	57.0	IMR90p8
15	F11	-18.5640952445206	ITGB1_1	57.0	IMR90p8
16	F11	-2.51833463459798	ITGB1_1	57.0	IMR90p8
17	F11	-10.1073209373571	ITGB1_1	57.0	IMR90p8
18	F11	5.08430169936173	ITGB1_1	57.0	IMR90p8
19	F11	1.68807470079628	ITGB1_1	57.0	IMR90p8
20	F11	0.540847997292531	ITGB1_1	57.0	IMR90p8
21	F11	1.65432878049614	ITGB1_1	57.0	IMR90p8
22	F11	-1.40019456191703	ITGB1_1	57.0	IMR90p8
23	F11	3.9461677006052	ITGB1_1	57.0	IMR90p8
24	F11	5.54635067993422	ITGB1_1	57.0	IMR90p8
25	F11	5.40972281179666	ITGB1_1	57.0	IMR90p8
26	F11	6.33954702606161	ITGB1_1	57.0	IMR90p8
27	F11	15.3661137623058	ITGB1_1	57.0	IMR90p8
28	F11	24.3139008547691	ITGB1_1	57.0	IMR90p8
29	F11	41.568428219352	ITGB1_1	57.0	IMR90p8
30	F11	79.6983416867815	ITGB1_1	57.0	IMR90p8
31	F11	140.396922404092	ITGB1_1	57.0	IMR90p8
32	F11	252.676778350585	ITGB1_1	57.0	IMR90p8
33	F11	389.839899488322	ITGB1_1	57.0	IMR90p8
34	F11	534.42103686459	ITGB1_1	57.0	IMR90p8
35	F11	696.70401043355	ITGB1_1	57.0	IMR90p8
36	F11	869.130297915318	ITGB1_1	57.0	IMR90p8
37	F11	1056.1652100417	ITGB1_1	57.0	IMR90p8
38	F11	1245.67171308333	ITGB1_1	57.0	IMR90p8
39	F11	1440.11152104408	ITGB1_1	57.0	IMR90p8
40	F11	1634.31880815208	ITGB1_1	57.0	IMR90p8
1	G11	-2.76087358292807	ITGB1_1	55.7	IMR90p8
2	G11	-0.451299220753754	ITGB1_1	55.7	IMR90p8
3	G11	12.2041347636223	ITGB1_1	55.7	IMR90p8
4	G11	6.90208321964838	ITGB1_1	55.7	IMR90p8
5	G11	2.2456345149576	ITGB1_1	55.7	IMR90p8
6	G11	7.92005073792461	ITGB1_1	55.7	IMR90p8
7	G11	-9.61869897366068	ITGB1_1	55.7	IMR90p8
8	G11	0.118727725396184	ITGB1_1	55.7	IMR90p8
9	G11	2.48012543706272	ITGB1_1	55.7	IMR90p8
10	G11	-2.95265641361857	ITGB1_1	55.7	IMR90p8
11	G11	-1.41806863495685	ITGB1_1	55.7	IMR90p8
12	G11	5.21621010161243	ITGB1_1	55.7	IMR90p8
13	G11	1.55877508400272	ITGB1_1	55.7	IMR90p8
14	G11	-5.08277430407452	ITGB1_1	55.7	IMR90p8
15	G11	-24.646498005553	ITGB1_1	55.7	IMR90p8
16	G11	-1.35763525297671	ITGB1_1	55.7	IMR90p8
17	G11	-12.009269044087	ITGB1_1	55.7	IMR90p8
18	G11	0.921898700296424	ITGB1_1	55.7	IMR90p8
19	G11	-1.53969547069255	ITGB1_1	55.7	IMR90p8
20	G11	4.75300681105136	ITGB1_1	55.7	IMR90p8
21	G11	2.14653614344979	ITGB1_1	55.7	IMR90p8
22	G11	0.815661565553	ITGB1_1	55.7	IMR90p8
23	G11	-0.621065536804963	ITGB1_1	55.7	IMR90p8
24	G11	0.597916376878402	ITGB1_1	55.7	IMR90p8
25	G11	-1.06283847682425	ITGB1_1	55.7	IMR90p8
26	G11	9.44981859346399	ITGB1_1	55.7	IMR90p8
27	G11	11.7335394361094	ITGB1_1	55.7	IMR90p8
28	G11	13.6094597697702	ITGB1_1	55.7	IMR90p8
29	G11	23.8323638468328	ITGB1_1	55.7	IMR90p8
30	G11	35.5937880259717	ITGB1_1	55.7	IMR90p8
31	G11	71.6989850281107	ITGB1_1	55.7	IMR90p8
32	G11	127.297990904544	ITGB1_1	55.7	IMR90p8
33	G11	223.659838334811	ITGB1_1	55.7	IMR90p8
34	G11	360.336897994211	ITGB1_1	55.7	IMR90p8
35	G11	517.69541570771	ITGB1_1	55.7	IMR90p8
36	G11	677.836233172966	ITGB1_1	55.7	IMR90p8
37	G11	846.534195123913	ITGB1_1	55.7	IMR90p8
38	G11	1024.11416797114	ITGB1_1	55.7	IMR90p8
39	G11	1209.82594936795	ITGB1_1	55.7	IMR90p8
40	G11	1397.89469458044	ITGB1_1	55.7	IMR90p8
1	H11	-11.7034172954327	ITGB1_1	55.0	IMR90p8
2	H11	-6.22993324091476	ITGB1_1	55.0	IMR90p8
3	H11	11.5471981987189	ITGB1_1	55.0	IMR90p8
4	H11	3.04741702299407	ITGB1_1	55.0	IMR90p8
5	H11	4.10436272737024	ITGB1_1	55.0	IMR90p8
6	H11	8.85443959624308	ITGB1_1	55.0	IMR90p8
7	H11	-1.49849245703081	ITGB1_1	55.0	IMR90p8
8	H11	1.59635989050776	ITGB1_1	55.0	IMR90p8
9	H11	8.22653692023823	ITGB1_1	55.0	IMR90p8
10	H11	3.22330364929712	ITGB1_1	55.0	IMR90p8
11	H11	-7.14243174503963	ITGB1_1	55.0	IMR90p8
12	H11	-1.8788251924334	ITGB1_1	55.0	IMR90p8
13	H11	-1.26967956849739	ITGB1_1	55.0	IMR90p8
14	H11	-7.17900069283314	ITGB1_1	55.0	IMR90p8
15	H11	-19.2539864187015	ITGB1_1	55.0	IMR90p8
16	H11	-5.52571237658685	ITGB1_1	55.0	IMR90p8
17	H11	-7.95275546475477	ITGB1_1	55.0	IMR90p8
18	H11	-0.611974644667498	ITGB1_1	55.0	IMR90p8
19	H11	-2.52646051980946	ITGB1_1	55.0	IMR90p8
20	H11	2.09288604235553	ITGB1_1	55.0	IMR90p8
21	H11	-0.0311097832759515	ITGB1_1	55.0	IMR90p8
22	H11	0.184625421406963	ITGB1_1	55.0	IMR90p8
23	H11	1.75376076027305	ITGB1_1	55.0	IMR90p8
24	H11	-0.922543873590257	ITGB1_1	55.0	IMR90p8
25	H11	-3.30958800913231	ITGB1_1	55.0	IMR90p8
26	H11	5.54264003235176	ITGB1_1	55.0	IMR90p8
27	H11	4.3515610409695	ITGB1_1	55.0	IMR90p8
28	H11	9.70724117767031	ITGB1_1	55.0	IMR90p8
29	H11	9.88297681089807	ITGB1_1	55.0	IMR90p8
30	H11	16.9208340471582	ITGB1_1	55.0	IMR90p8
31	H11	30.5314298892986	ITGB1_1	55.0	IMR90p8
32	H11	53.6183845818518	ITGB1_1	55.0	IMR90p8
33	H11	96.6476802281641	ITGB1_1	55.0	IMR90p8
34	H11	183.829446248431	ITGB1_1	55.0	IMR90p8
35	H11	314.824030282175	ITGB1_1	55.0	IMR90p8
36	H11	452.850929756297	ITGB1_1	55.0	IMR90p8
37	H11	598.037476212899	ITGB1_1	55.0	IMR90p8
38	H11	750.506458266177	ITGB1_1	55.0	IMR90p8
39	H11	918.83668309761	ITGB1_1	55.0	IMR90p8
40	H11	1096.30249866204	ITGB1_1	55.0	IMR90p8
1	A11	-5.09023949068569	ITGB1_1	65.0	IMR90p2
2	A11	1.22836060466307	ITGB1_1	65.0	IMR90p2
3	A11	-1.60209618710269	ITGB1_1	65.0	IMR90p2
4	A11	1.77261627695134	ITGB1_1	65.0	IMR90p2
5	A11	-0.583081337583735	ITGB1_1	65.0	IMR90p2
6	A11	4.0661378329828	ITGB1_1	65.0	IMR90p2
7	A11	1.01324439995324	ITGB1_1	65.0	IMR90p2
8	A11	3.95430318743365	ITGB1_1	65.0	IMR90p2
9	A11	-1.5845312695028	ITGB1_1	65.0	IMR90p2
10	A11	3.31566082196332	ITGB1_1	65.0	IMR90p2
11	A11	0.511301311574243	ITGB1_1	65.0	IMR90p2
12	A11	-2.92231974975948	ITGB1_1	65.0	IMR90p2
13	A11	-0.217957791298431	ITGB1_1	65.0	IMR90p2
14	A11	-1.47087050883556	ITGB1_1	65.0	IMR90p2
15	A11	0.707887324708281	ITGB1_1	65.0	IMR90p2
16	A11	0.993494709248353	ITGB1_1	65.0	IMR90p2
17	A11	-6.88362352359763	ITGB1_1	65.0	IMR90p2
18	A11	-1.32721075793143	ITGB1_1	65.0	IMR90p2
19	A11	-3.13158098193617	ITGB1_1	65.0	IMR90p2
20	A11	-1.63709197660773	ITGB1_1	65.0	IMR90p2
21	A11	-1.00989501930826	ITGB1_1	65.0	IMR90p2
22	A11	4.74454869553256	ITGB1_1	65.0	IMR90p2
23	A11	7.81635325879006	ITGB1_1	65.0	IMR90p2
24	A11	12.2948425511931	ITGB1_1	65.0	IMR90p2
25	A11	29.537944889471	ITGB1_1	65.0	IMR90p2
26	A11	59.1095813588977	ITGB1_1	65.0	IMR90p2
27	A11	107.729551208184	ITGB1_1	65.0	IMR90p2
28	A11	191.511705711356	ITGB1_1	65.0	IMR90p2
29	A11	301.859548552963	ITGB1_1	65.0	IMR90p2
30	A11	417.145350455699	ITGB1_1	65.0	IMR90p2
31	A11	534.455524585654	ITGB1_1	65.0	IMR90p2
32	A11	655.065051661585	ITGB1_1	65.0	IMR90p2
33	A11	781.358008224393	ITGB1_1	65.0	IMR90p2
34	A11	916.006653825248	ITGB1_1	65.0	IMR90p2
35	A11	1057.52587653805	ITGB1_1	65.0	IMR90p2
36	A11	1197.53728130542	ITGB1_1	65.0	IMR90p2
37	A11	1335.52036287959	ITGB1_1	65.0	IMR90p2
38	A11	1467.00944869035	ITGB1_1	65.0	IMR90p2
39	A11	1596.57546558529	ITGB1_1	65.0	IMR90p2
40	A11	1722.45648114102	ITGB1_1	65.0	IMR90p2
1	B11	1.0504698414361	ITGB1_1	64.5	IMR90p2
2	B11	0.970683578401804	ITGB1_1	64.5	IMR90p2
3	B11	3.32269232118779	ITGB1_1	64.5	IMR90p2
4	B11	1.17949722938101	ITGB1_1	64.5	IMR90p2
5	B11	0.769958285343364	ITGB1_1	64.5	IMR90p2
6	B11	4.91024055197659	ITGB1_1	64.5	IMR90p2
7	B11	-1.01936929528483	ITGB1_1	64.5	IMR90p2
8	B11	0.281789060997653	ITGB1_1	64.5	IMR90p2
9	B11	2.86953497197055	ITGB1_1	64.5	IMR90p2
10	B11	-4.46591347205185	ITGB1_1	64.5	IMR90p2
11	B11	0.883136331976857	ITGB1_1	64.5	IMR90p2
12	B11	-3.49502672243261	ITGB1_1	64.5	IMR90p2
13	B11	-0.0391273674085824	ITGB1_1	64.5	IMR90p2
14	B11	3.07506833146317	ITGB1_1	64.5	IMR90p2
15	B11	-2.74868899133662	ITGB1_1	64.5	IMR90p2
16	B11	-2.57958369078096	ITGB1_1	64.5	IMR90p2
17	B11	0.0093660652373728	ITGB1_1	64.5	IMR90p2
18	B11	-4.0145248243075	ITGB1_1	64.5	IMR90p2
19	B11	-3.5944466028518	ITGB1_1	64.5	IMR90p2
20	B11	-1.21622624222664	ITGB1_1	64.5	IMR90p2
21	B11	2.01687823524435	ITGB1_1	64.5	IMR90p2
22	B11	2.68560496827104	ITGB1_1	64.5	IMR90p2
23	B11	9.59891366699685	ITGB1_1	64.5	IMR90p2
24	B11	25.9902841909725	ITGB1_1	64.5	IMR90p2
25	B11	48.4275603967076	ITGB1_1	64.5	IMR90p2
26	B11	96.9310281649841	ITGB1_1	64.5	IMR90p2
27	B11	176.903428518863	ITGB1_1	64.5	IMR90p2
28	B11	299.873290526716	ITGB1_1	64.5	IMR90p2
29	B11	431.636595718636	ITGB1_1	64.5	IMR90p2
30	B11	569.000375731306	ITGB1_1	64.5	IMR90p2
31	B11	708.708199931585	ITGB1_1	64.5	IMR90p2
32	B11	851.154324066614	ITGB1_1	64.5	IMR90p2
33	B11	1003.24456595277	ITGB1_1	64.5	IMR90p2
34	B11	1159.85200243112	ITGB1_1	64.5	IMR90p2
35	B11	1317.09479798519	ITGB1_1	64.5	IMR90p2
36	B11	1472.26067982448	ITGB1_1	64.5	IMR90p2
37	B11	1619.74105919772	ITGB1_1	64.5	IMR90p2
38	B11	1761.38093177115	ITGB1_1	64.5	IMR90p2
39	B11	1897.01810415308	ITGB1_1	64.5	IMR90p2
40	B11	2030.49546217729	ITGB1_1	64.5	IMR90p2
1	C11	4.52336941526073	ITGB1_1	63.3	IMR90p2
2	C11	3.6276357688148	ITGB1_1	63.3	IMR90p2
3	C11	3.89005364831564	ITGB1_1	63.3	IMR90p2
4	C11	0.694818789871533	ITGB1_1	63.3	IMR90p2
5	C11	1.52126187227714	ITGB1_1	63.3	IMR90p2
6	C11	2.93952102694311	ITGB1_1	63.3	IMR90p2
7	C11	1.30854455761437	ITGB1_1	63.3	IMR90p2
8	C11	-0.30914611573553	ITGB1_1	63.3	IMR90p2
9	C11	3.06800123556286	ITGB1_1	63.3	IMR90p2
10	C11	0.543131904136317	ITGB1_1	63.3	IMR90p2
11	C11	-0.746140909040605	ITGB1_1	63.3	IMR90p2
12	C11	-2.89052651198881	ITGB1_1	63.3	IMR90p2
13	C11	-2.51030501655532	ITGB1_1	63.3	IMR90p2
14	C11	-1.53887034302488	ITGB1_1	63.3	IMR90p2
15	C11	-1.8949824221263	ITGB1_1	63.3	IMR90p2
16	C11	-1.39695731076017	ITGB1_1	63.3	IMR90p2
17	C11	-1.76588058903781	ITGB1_1	63.3	IMR90p2
18	C11	-4.84329851783423	ITGB1_1	63.3	IMR90p2
19	C11	-2.16236996423822	ITGB1_1	63.3	IMR90p2
20	C11	-1.20374634644941	ITGB1_1	63.3	IMR90p2
21	C11	2.67168791960512	ITGB1_1	63.3	IMR90p2
22	C11	1.54057803292108	ITGB1_1	63.3	IMR90p2
23	C11	12.0686237472733	ITGB1_1	63.3	IMR90p2
24	C11	29.3530543794764	ITGB1_1	63.3	IMR90p2
25	C11	58.7567420429491	ITGB1_1	63.3	IMR90p2
26	C11	113.030535005859	ITGB1_1	63.3	IMR90p2
27	C11	209.67070527725	ITGB1_1	63.3	IMR90p2
28	C11	361.678201091711	ITGB1_1	63.3	IMR90p2
29	C11	519.183211064972	ITGB1_1	63.3	IMR90p2
30	C11	679.72521256529	ITGB1_1	63.3	IMR90p2
31	C11	846.581428290383	ITGB1_1	63.3	IMR90p2
32	C11	1018.02933710649	ITGB1_1	63.3	IMR90p2
33	C11	1194.18295996599	ITGB1_1	63.3	IMR90p2
34	C11	1369.19302590335	ITGB1_1	63.3	IMR90p2
35	C11	1544.17715715803	ITGB1_1	63.3	IMR90p2
36	C11	1716.42706834587	ITGB1_1	63.3	IMR90p2
37	C11	1885.35158944705	ITGB1_1	63.3	IMR90p2
38	C11	2039.96943390197	ITGB1_1	63.3	IMR90p2
39	C11	2185.08363990326	ITGB1_1	63.3	IMR90p2
40	C11	2323.85742573857	ITGB1_1	63.3	IMR90p2
1	D11	3.49725974970215	ITGB1_1	61.4	IMR90p2
2	D11	6.86239600750696	ITGB1_1	61.4	IMR90p2
3	D11	8.04498853627047	ITGB1_1	61.4	IMR90p2
4	D11	4.03580141300017	ITGB1_1	61.4	IMR90p2
5	D11	1.57782919676038	ITGB1_1	61.4	IMR90p2
6	D11	-3.56219346251328	ITGB1_1	61.4	IMR90p2
7	D11	2.65522317328441	ITGB1_1	61.4	IMR90p2
8	D11	0.0267529207408188	ITGB1_1	61.4	IMR90p2
9	D11	3.95651719002808	ITGB1_1	61.4	IMR90p2
10	D11	-3.11567989040168	ITGB1_1	61.4	IMR90p2
11	D11	-0.973097646709448	ITGB1_1	61.4	IMR90p2
12	D11	-1.69560665842164	ITGB1_1	61.4	IMR90p2
13	D11	-7.4012330140672	ITGB1_1	61.4	IMR90p2
14	D11	3.31174521359389	ITGB1_1	61.4	IMR90p2
15	D11	-6.12603627870021	ITGB1_1	61.4	IMR90p2
16	D11	-0.921535620062514	ITGB1_1	61.4	IMR90p2
17	D11	-0.342235064074885	ITGB1_1	61.4	IMR90p2
18	D11	-4.0628769329528	ITGB1_1	61.4	IMR90p2
19	D11	-3.89246868187183	ITGB1_1	61.4	IMR90p2
20	D11	1.10361399333942	ITGB1_1	61.4	IMR90p2
21	D11	-2.93287832127999	ITGB1_1	61.4	IMR90p2
22	D11	0.300784244739589	ITGB1_1	61.4	IMR90p2
23	D11	5.07273411110828	ITGB1_1	61.4	IMR90p2
24	D11	13.3274459930453	ITGB1_1	61.4	IMR90p2
25	D11	29.4034114334459	ITGB1_1	61.4	IMR90p2
26	D11	57.283524123241	ITGB1_1	61.4	IMR90p2
27	D11	121.168130769871	ITGB1_1	61.4	IMR90p2
28	D11	216.481787808205	ITGB1_1	61.4	IMR90p2
29	D11	368.278620355196	ITGB1_1	61.4	IMR90p2
30	D11	532.301141244217	ITGB1_1	61.4	IMR90p2
31	D11	699.605420833661	ITGB1_1	61.4	IMR90p2
32	D11	874.165106973427	ITGB1_1	61.4	IMR90p2
33	D11	1055.07422924522	ITGB1_1	61.4	IMR90p2
34	D11	1243.65547312164	ITGB1_1	61.4	IMR90p2
35	D11	1435.09351579034	ITGB1_1	61.4	IMR90p2
36	D11	1622.45670050465	ITGB1_1	61.4	IMR90p2
37	D11	1803.23428779221	ITGB1_1	61.4	IMR90p2
38	D11	1972.41370612483	ITGB1_1	61.4	IMR90p2
39	D11	2134.8540093577	ITGB1_1	61.4	IMR90p2
40	D11	2292.12835144032	ITGB1_1	61.4	IMR90p2
1	E11	6.94685565954524	ITGB1_1	59.0	IMR90p2
2	E11	3.6824373519853	ITGB1_1	59.0	IMR90p2
3	E11	4.13736693655164	ITGB1_1	59.0	IMR90p2
4	E11	0.0707568808184078	ITGB1_1	59.0	IMR90p2
5	E11	0.855319797125503	ITGB1_1	59.0	IMR90p2
6	E11	2.38804271255458	ITGB1_1	59.0	IMR90p2
7	E11	-2.16502282905867	ITGB1_1	59.0	IMR90p2
8	E11	2.83851410527359	ITGB1_1	59.0	IMR90p2
9	E11	0.389208966612387	ITGB1_1	59.0	IMR90p2
10	E11	-0.0890221828958602	ITGB1_1	59.0	IMR90p2
11	E11	2.02223111967987	ITGB1_1	59.0	IMR90p2
12	E11	-2.8854647688604	ITGB1_1	59.0	IMR90p2
13	E11	2.05185581696924	ITGB1_1	59.0	IMR90p2
14	E11	-2.09365311548572	ITGB1_1	59.0	IMR90p2
15	E11	1.28051348584631	ITGB1_1	59.0	IMR90p2
16	E11	-0.762335047115357	ITGB1_1	59.0	IMR90p2
17	E11	-3.26432743074793	ITGB1_1	59.0	IMR90p2
18	E11	-1.71855344630558	ITGB1_1	59.0	IMR90p2
19	E11	-4.47041877329684	ITGB1_1	59.0	IMR90p2
20	E11	-3.97561392622765	ITGB1_1	59.0	IMR90p2
21	E11	-0.957172861999879	ITGB1_1	59.0	IMR90p2
22	E11	2.95540063172029	ITGB1_1	59.0	IMR90p2
23	E11	1.81973947476172	ITGB1_1	59.0	IMR90p2
24	E11	2.39344827456489	ITGB1_1	59.0	IMR90p2
25	E11	7.6996656931201	ITGB1_1	59.0	IMR90p2
26	E11	17.6852253681182	ITGB1_1	59.0	IMR90p2
27	E11	29.9963699901318	ITGB1_1	59.0	IMR90p2
28	E11	58.0430776985736	ITGB1_1	59.0	IMR90p2
29	E11	117.808347457923	ITGB1_1	59.0	IMR90p2
30	E11	208.923898835023	ITGB1_1	59.0	IMR90p2
31	E11	358.587344050943	ITGB1_1	59.0	IMR90p2
32	E11	534.225048762799	ITGB1_1	59.0	IMR90p2
33	E11	713.219041137799	ITGB1_1	59.0	IMR90p2
34	E11	899.288982526757	ITGB1_1	59.0	IMR90p2
35	E11	1095.07345442852	ITGB1_1	59.0	IMR90p2
36	E11	1300.31357028334	ITGB1_1	59.0	IMR90p2
37	E11	1514.69792506443	ITGB1_1	59.0	IMR90p2
38	E11	1727.96074709447	ITGB1_1	59.0	IMR90p2
39	E11	1943.14663804031	ITGB1_1	59.0	IMR90p2
40	E11	2156.84734157793	ITGB1_1	59.0	IMR90p2
1	F11	6.88611324635531	ITGB1_1	57.0	IMR90p2
2	F11	1.89906929653944	ITGB1_1	57.0	IMR90p2
3	F11	3.66841717064563	ITGB1_1	57.0	IMR90p2
4	F11	3.79546631513585	ITGB1_1	57.0	IMR90p2
5	F11	0.0971890926625747	ITGB1_1	57.0	IMR90p2
6	F11	4.45699701815738	ITGB1_1	57.0	IMR90p2
7	F11	0.0225089194632346	ITGB1_1	57.0	IMR90p2
8	F11	-2.05919890202131	ITGB1_1	57.0	IMR90p2
9	F11	-1.22289041828435	ITGB1_1	57.0	IMR90p2
10	F11	-1.81815135673878	ITGB1_1	57.0	IMR90p2
11	F11	-1.04781716971365	ITGB1_1	57.0	IMR90p2
12	F11	-2.48526420716507	ITGB1_1	57.0	IMR90p2
13	F11	-2.85784460452987	ITGB1_1	57.0	IMR90p2
14	F11	-3.99358755728417	ITGB1_1	57.0	IMR90p2
15	F11	5.16470554390162	ITGB1_1	57.0	IMR90p2
16	F11	0.0987607958290937	ITGB1_1	57.0	IMR90p2
17	F11	0.857266865117253	ITGB1_1	57.0	IMR90p2
18	F11	0.483587894714674	ITGB1_1	57.0	IMR90p2
19	F11	-0.0855757623635327	ITGB1_1	57.0	IMR90p2
20	F11	-4.59896458640605	ITGB1_1	57.0	IMR90p2
21	F11	1.46899490176611	ITGB1_1	57.0	IMR90p2
22	F11	1.22751185937614	ITGB1_1	57.0	IMR90p2
23	F11	-0.814442095213963	ITGB1_1	57.0	IMR90p2
24	F11	1.57343573749495	ITGB1_1	57.0	IMR90p2
25	F11	3.86924280017593	ITGB1_1	57.0	IMR90p2
26	F11	2.45789301095101	ITGB1_1	57.0	IMR90p2
27	F11	9.38011285671473	ITGB1_1	57.0	IMR90p2
28	F11	19.9307063843398	ITGB1_1	57.0	IMR90p2
29	F11	35.1489345610171	ITGB1_1	57.0	IMR90p2
30	F11	65.4302984322917	ITGB1_1	57.0	IMR90p2
31	F11	127.600824058738	ITGB1_1	57.0	IMR90p2
32	F11	227.273647092762	ITGB1_1	57.0	IMR90p2
33	F11	361.859870886758	ITGB1_1	57.0	IMR90p2
34	F11	525.207039503343	ITGB1_1	57.0	IMR90p2
35	F11	691.415446280604	ITGB1_1	57.0	IMR90p2
36	F11	865.633654180421	ITGB1_1	57.0	IMR90p2
37	F11	1048.22091062018	ITGB1_1	57.0	IMR90p2
38	F11	1242.80055945162	ITGB1_1	57.0	IMR90p2
39	F11	1447.49733612703	ITGB1_1	57.0	IMR90p2
40	F11	1661.24230896021	ITGB1_1	57.0	IMR90p2
1	G11	17.7246388074996	ITGB1_1	55.7	IMR90p2
2	G11	12.186720427133	ITGB1_1	55.7	IMR90p2
3	G11	7.08357232650951	ITGB1_1	55.7	IMR90p2
4	G11	0.454970901896559	ITGB1_1	55.7	IMR90p2
5	G11	1.75234584630198	ITGB1_1	55.7	IMR90p2
6	G11	-0.551807851748436	ITGB1_1	55.7	IMR90p2
7	G11	1.35131044779655	ITGB1_1	55.7	IMR90p2
8	G11	5.50210608086491	ITGB1_1	55.7	IMR90p2
9	G11	-1.10092248692717	ITGB1_1	55.7	IMR90p2
10	G11	-5.99431673723529	ITGB1_1	55.7	IMR90p2
11	G11	0.101439570346429	ITGB1_1	55.7	IMR90p2
12	G11	-1.19052985002145	ITGB1_1	55.7	IMR90p2
13	G11	-4.2566266043309	ITGB1_1	55.7	IMR90p2
14	G11	-1.24986159237415	ITGB1_1	55.7	IMR90p2
15	G11	1.00764315427205	ITGB1_1	55.7	IMR90p2
16	G11	-0.55993306941582	ITGB1_1	55.7	IMR90p2
17	G11	0.619918827154834	ITGB1_1	55.7	IMR90p2
18	G11	-3.84020591323178	ITGB1_1	55.7	IMR90p2
19	G11	-1.12197439537067	ITGB1_1	55.7	IMR90p2
20	G11	0.990794441508115	ITGB1_1	55.7	IMR90p2
21	G11	-1.14252606539776	ITGB1_1	55.7	IMR90p2
22	G11	1.73267372077225	ITGB1_1	55.7	IMR90p2
23	G11	-0.676497582659522	ITGB1_1	55.7	IMR90p2
24	G11	-2.02017376612821	ITGB1_1	55.7	IMR90p2
25	G11	-0.959344819527814	ITGB1_1	55.7	IMR90p2
26	G11	5.2812883004267	ITGB1_1	55.7	IMR90p2
27	G11	6.88148311918394	ITGB1_1	55.7	IMR90p2
28	G11	9.00689699531495	ITGB1_1	55.7	IMR90p2
29	G11	17.535310166897	ITGB1_1	55.7	IMR90p2
30	G11	36.3027805341781	ITGB1_1	55.7	IMR90p2
31	G11	69.5554204594614	ITGB1_1	55.7	IMR90p2
32	G11	120.76474230665	ITGB1_1	55.7	IMR90p2
33	G11	208.937672113662	ITGB1_1	55.7	IMR90p2
34	G11	344.391404203166	ITGB1_1	55.7	IMR90p2
35	G11	501.890853411304	ITGB1_1	55.7	IMR90p2
36	G11	659.972601882518	ITGB1_1	55.7	IMR90p2
37	G11	822.89156357545	ITGB1_1	55.7	IMR90p2
38	G11	999.104692390773	ITGB1_1	55.7	IMR90p2
39	G11	1190.53091094706	ITGB1_1	55.7	IMR90p2
40	G11	1392.91530528568	ITGB1_1	55.7	IMR90p2
1	H11	3.14170179190114	ITGB1_1	55.0	IMR90p2
2	H11	3.95639432596226	ITGB1_1	55.0	IMR90p2
3	H11	3.50830118679414	ITGB1_1	55.0	IMR90p2
4	H11	1.75986188437219	ITGB1_1	55.0	IMR90p2
5	H11	-0.304683110048245	ITGB1_1	55.0	IMR90p2
6	H11	2.12646119609371	ITGB1_1	55.0	IMR90p2
7	H11	0.798133585080905	ITGB1_1	55.0	IMR90p2
8	H11	-1.00323191087864	ITGB1_1	55.0	IMR90p2
9	H11	0.11292065618909	ITGB1_1	55.0	IMR90p2
10	H11	0.598963850399741	ITGB1_1	55.0	IMR90p2
11	H11	-1.03179954478765	ITGB1_1	55.0	IMR90p2
12	H11	1.63617149234915	ITGB1_1	55.0	IMR90p2
13	H11	2.18709204026209	ITGB1_1	55.0	IMR90p2
14	H11	-0.244882283162951	ITGB1_1	55.0	IMR90p2
15	H11	-2.46710275627356	ITGB1_1	55.0	IMR90p2
16	H11	0.384524849801892	ITGB1_1	55.0	IMR90p2
17	H11	2.61897037938706	ITGB1_1	55.0	IMR90p2
18	H11	-1.86408596341334	ITGB1_1	55.0	IMR90p2
19	H11	0.882664717504667	ITGB1_1	55.0	IMR90p2
20	H11	1.02615711274257	ITGB1_1	55.0	IMR90p2
21	H11	-5.31005018110773	ITGB1_1	55.0	IMR90p2
22	H11	-0.658069482758492	ITGB1_1	55.0	IMR90p2
23	H11	-2.7616392175878	ITGB1_1	55.0	IMR90p2
24	H11	0.892418815855308	ITGB1_1	55.0	IMR90p2
25	H11	-0.409682878923832	ITGB1_1	55.0	IMR90p2
26	H11	1.23220171455569	ITGB1_1	55.0	IMR90p2
27	H11	7.02916393334772	ITGB1_1	55.0	IMR90p2
28	H11	3.1114666965409	ITGB1_1	55.0	IMR90p2
29	H11	9.02501271756137	ITGB1_1	55.0	IMR90p2
30	H11	14.8750304637197	ITGB1_1	55.0	IMR90p2
31	H11	35.6429219045353	ITGB1_1	55.0	IMR90p2
32	H11	58.5269055935696	ITGB1_1	55.0	IMR90p2
33	H11	109.582165489669	ITGB1_1	55.0	IMR90p2
34	H11	197.92835281712	ITGB1_1	55.0	IMR90p2
35	H11	321.975411237012	ITGB1_1	55.0	IMR90p2
36	H11	467.708197709131	ITGB1_1	55.0	IMR90p2
37	H11	620.280829913722	ITGB1_1	55.0	IMR90p2
38	H11	781.195812147439	ITGB1_1	55.0	IMR90p2
39	H11	954.98878708146	ITGB1_1	55.0	IMR90p2
40	H11	1138.10158129187	ITGB1_1	55.0	IMR90p2
1	A11	-10.3289321731409	ITGB1_1	65.0	IMR90p11
2	A11	-0.249453605740655	ITGB1_1	65.0	IMR90p11
3	A11	-0.133509654919635	ITGB1_1	65.0	IMR90p11
4	A11	4.01884587881796	ITGB1_1	65.0	IMR90p11
5	A11	-1.30760801034785	ITGB1_1	65.0	IMR90p11
6	A11	3.56682149530161	ITGB1_1	65.0	IMR90p11
7	A11	0.0947381123737614	ITGB1_1	65.0	IMR90p11
8	A11	-1.57637214048918	ITGB1_1	65.0	IMR90p11
9	A11	0.380022981049478	ITGB1_1	65.0	IMR90p11
10	A11	0.482178042424039	ITGB1_1	65.0	IMR90p11
11	A11	0.980182539457019	ITGB1_1	65.0	IMR90p11
12	A11	-1.78311130513839	ITGB1_1	65.0	IMR90p11
13	A11	2.74972795707754	ITGB1_1	65.0	IMR90p11
14	A11	4.04991892618591	ITGB1_1	65.0	IMR90p11
15	A11	-2.64310542260773	ITGB1_1	65.0	IMR90p11
16	A11	-1.71278026751133	ITGB1_1	65.0	IMR90p11
17	A11	-4.55365078759542	ITGB1_1	65.0	IMR90p11
18	A11	-2.28151887529293	ITGB1_1	65.0	IMR90p11
19	A11	-0.207189730901973	ITGB1_1	65.0	IMR90p11
20	A11	-2.41769292517483	ITGB1_1	65.0	IMR90p11
21	A11	-2.02578485729236	ITGB1_1	65.0	IMR90p11
22	A11	2.41510440675256	ITGB1_1	65.0	IMR90p11
23	A11	9.38060088490829	ITGB1_1	65.0	IMR90p11
24	A11	9.20714913032862	ITGB1_1	65.0	IMR90p11
25	A11	25.8859566221072	ITGB1_1	65.0	IMR90p11
26	A11	48.5717732025114	ITGB1_1	65.0	IMR90p11
27	A11	102.476893946845	ITGB1_1	65.0	IMR90p11
28	A11	179.569078284007	ITGB1_1	65.0	IMR90p11
29	A11	286.593751244413	ITGB1_1	65.0	IMR90p11
30	A11	405.960243763168	ITGB1_1	65.0	IMR90p11
31	A11	526.045577565721	ITGB1_1	65.0	IMR90p11
32	A11	649.899257988012	ITGB1_1	65.0	IMR90p11
33	A11	782.822672927772	ITGB1_1	65.0	IMR90p11
34	A11	919.558377765907	ITGB1_1	65.0	IMR90p11
35	A11	1063.00203648864	ITGB1_1	65.0	IMR90p11
36	A11	1208.45708342978	ITGB1_1	65.0	IMR90p11
37	A11	1355.5292153472	ITGB1_1	65.0	IMR90p11
38	A11	1495.9107435502	ITGB1_1	65.0	IMR90p11
39	A11	1627.57232444619	ITGB1_1	65.0	IMR90p11
40	A11	1754.38283516932	ITGB1_1	65.0	IMR90p11
1	B11	-2.49914232767924	ITGB1_1	64.5	IMR90p11
2	B11	2.892674221378	ITGB1_1	64.5	IMR90p11
3	B11	1.18531409724164	ITGB1_1	64.5	IMR90p11
4	B11	3.94655685387261	ITGB1_1	64.5	IMR90p11
5	B11	-1.42809670189445	ITGB1_1	64.5	IMR90p11
6	B11	4.85665275864085	ITGB1_1	64.5	IMR90p11
7	B11	-0.319954014297309	ITGB1_1	64.5	IMR90p11
8	B11	-3.99948816718006	ITGB1_1	64.5	IMR90p11
9	B11	1.60208242979616	ITGB1_1	64.5	IMR90p11
10	B11	1.85383992547486	ITGB1_1	64.5	IMR90p11
11	B11	-0.576812987580524	ITGB1_1	64.5	IMR90p11
12	B11	-3.58489105457875	ITGB1_1	64.5	IMR90p11
13	B11	1.53022892227136	ITGB1_1	64.5	IMR90p11
14	B11	2.50417375435882	ITGB1_1	64.5	IMR90p11
15	B11	-0.189044691334857	ITGB1_1	64.5	IMR90p11
16	B11	1.71916586879206	ITGB1_1	64.5	IMR90p11
17	B11	-5.99521848647919	ITGB1_1	64.5	IMR90p11
18	B11	-0.577418540592589	ITGB1_1	64.5	IMR90p11
19	B11	-4.58561560019143	ITGB1_1	64.5	IMR90p11
20	B11	-2.03412654023305	ITGB1_1	64.5	IMR90p11
21	B11	3.909033654827	ITGB1_1	64.5	IMR90p11
22	B11	0.532537173389301	ITGB1_1	64.5	IMR90p11
23	B11	8.05299761515653	ITGB1_1	64.5	IMR90p11
24	B11	26.4979756617236	ITGB1_1	64.5	IMR90p11
25	B11	50.3963101666354	ITGB1_1	64.5	IMR90p11
26	B11	95.2222262964774	ITGB1_1	64.5	IMR90p11
27	B11	181.519771857245	ITGB1_1	64.5	IMR90p11
28	B11	297.381638825587	ITGB1_1	64.5	IMR90p11
29	B11	431.999767793774	ITGB1_1	64.5	IMR90p11
30	B11	558.907117110879	ITGB1_1	64.5	IMR90p11
31	B11	691.602451300044	ITGB1_1	64.5	IMR90p11
32	B11	832.061818767556	ITGB1_1	64.5	IMR90p11
33	B11	979.974514540784	ITGB1_1	64.5	IMR90p11
34	B11	1132.52299109843	ITGB1_1	64.5	IMR90p11
35	B11	1285.12395730957	ITGB1_1	64.5	IMR90p11
36	B11	1435.48595778156	ITGB1_1	64.5	IMR90p11
37	B11	1578.64895494364	ITGB1_1	64.5	IMR90p11
38	B11	1715.98020474849	ITGB1_1	64.5	IMR90p11
39	B11	1843.06232934024	ITGB1_1	64.5	IMR90p11
40	B11	1965.41207818334	ITGB1_1	64.5	IMR90p11
1	C11	-1.89371579401177	ITGB1_1	63.3	IMR90p11
2	C11	0.702990148687604	ITGB1_1	63.3	IMR90p11
3	C11	2.30069646581751	ITGB1_1	63.3	IMR90p11
4	C11	1.90024642811659	ITGB1_1	63.3	IMR90p11
5	C11	2.31429300252557	ITGB1_1	63.3	IMR90p11
6	C11	4.01785167000298	ITGB1_1	63.3	IMR90p11
7	C11	-0.128540746301042	ITGB1_1	63.3	IMR90p11
8	C11	-1.92274943759003	ITGB1_1	63.3	IMR90p11
9	C11	2.54027829140068	ITGB1_1	63.3	IMR90p11
10	C11	0.260823923526004	ITGB1_1	63.3	IMR90p11
11	C11	-4.16251001270393	ITGB1_1	63.3	IMR90p11
12	C11	2.95562488720589	ITGB1_1	63.3	IMR90p11
13	C11	0.558366974472847	ITGB1_1	63.3	IMR90p11
14	C11	-1.36743257470334	ITGB1_1	63.3	IMR90p11
15	C11	0.533183691378326	ITGB1_1	63.3	IMR90p11
16	C11	-2.30003855611631	ITGB1_1	63.3	IMR90p11
17	C11	-6.8400852649911	ITGB1_1	63.3	IMR90p11
18	C11	-4.62495343427099	ITGB1_1	63.3	IMR90p11
19	C11	-5.05125683964707	ITGB1_1	63.3	IMR90p11
20	C11	-3.57245861721685	ITGB1_1	63.3	IMR90p11
21	C11	0.260216933335869	ITGB1_1	63.3	IMR90p11
22	C11	6.97066666216233	ITGB1_1	63.3	IMR90p11
23	C11	13.0120991377462	ITGB1_1	63.3	IMR90p11
24	C11	30.4492637034614	ITGB1_1	63.3	IMR90p11
25	C11	62.1482273453994	ITGB1_1	63.3	IMR90p11
26	C11	126.723669533005	ITGB1_1	63.3	IMR90p11
27	C11	225.27764758105	ITGB1_1	63.3	IMR90p11
28	C11	376.81936124341	ITGB1_1	63.3	IMR90p11
29	C11	538.421817138089	ITGB1_1	63.3	IMR90p11
30	C11	698.661227720946	ITGB1_1	63.3	IMR90p11
31	C11	863.312539760711	ITGB1_1	63.3	IMR90p11
32	C11	1033.80920971599	ITGB1_1	63.3	IMR90p11
33	C11	1212.28497332813	ITGB1_1	63.3	IMR90p11
34	C11	1391.30388321135	ITGB1_1	63.3	IMR90p11
35	C11	1568.74090162581	ITGB1_1	63.3	IMR90p11
36	C11	1742.01126046575	ITGB1_1	63.3	IMR90p11
37	C11	1909.08162550906	ITGB1_1	63.3	IMR90p11
38	C11	2068.26514812524	ITGB1_1	63.3	IMR90p11
39	C11	2211.8978024891	ITGB1_1	63.3	IMR90p11
40	C11	2343.6739234398	ITGB1_1	63.3	IMR90p11
1	D11	-2.70711243244341	ITGB1_1	61.4	IMR90p11
2	D11	-3.45919175373137	ITGB1_1	61.4	IMR90p11
3	D11	3.07110389565014	ITGB1_1	61.4	IMR90p11
4	D11	1.99013264283622	ITGB1_1	61.4	IMR90p11
5	D11	0.527573391282658	ITGB1_1	61.4	IMR90p11
6	D11	0.998177602279156	ITGB1_1	61.4	IMR90p11
7	D11	3.49264931612788	ITGB1_1	61.4	IMR90p11
8	D11	5.59250417522298	ITGB1_1	61.4	IMR90p11
9	D11	-1.39048371813215	ITGB1_1	61.4	IMR90p11
10	D11	-3.07583879024651	ITGB1_1	61.4	IMR90p11
11	D11	-2.76438589579448	ITGB1_1	61.4	IMR90p11
12	D11	1.59715222951945	ITGB1_1	61.4	IMR90p11
13	D11	-0.982339553915608	ITGB1_1	61.4	IMR90p11
14	D11	1.6171375668182	ITGB1_1	61.4	IMR90p11
15	D11	-3.41977354839764	ITGB1_1	61.4	IMR90p11
16	D11	-4.21208272175545	ITGB1_1	61.4	IMR90p11
17	D11	-6.60780271461817	ITGB1_1	61.4	IMR90p11
18	D11	-3.32394250508651	ITGB1_1	61.4	IMR90p11
19	D11	2.10160217426574	ITGB1_1	61.4	IMR90p11
20	D11	-1.14812645318807	ITGB1_1	61.4	IMR90p11
21	D11	-4.71370536972199	ITGB1_1	61.4	IMR90p11
22	D11	-1.71984206653633	ITGB1_1	61.4	IMR90p11
23	D11	3.67984923008044	ITGB1_1	61.4	IMR90p11
24	D11	15.0865496153224	ITGB1_1	61.4	IMR90p11
25	D11	28.8329811381332	ITGB1_1	61.4	IMR90p11
26	D11	53.4495406020642	ITGB1_1	61.4	IMR90p11
27	D11	109.062477876507	ITGB1_1	61.4	IMR90p11
28	D11	203.756215434791	ITGB1_1	61.4	IMR90p11
29	D11	342.878870433573	ITGB1_1	61.4	IMR90p11
30	D11	509.588174012056	ITGB1_1	61.4	IMR90p11
31	D11	678.194934412108	ITGB1_1	61.4	IMR90p11
32	D11	855.04360971812	ITGB1_1	61.4	IMR90p11
33	D11	1041.22502243058	ITGB1_1	61.4	IMR90p11
34	D11	1236.45461017191	ITGB1_1	61.4	IMR90p11
35	D11	1433.09512460857	ITGB1_1	61.4	IMR90p11
36	D11	1628.215207273	ITGB1_1	61.4	IMR90p11
37	D11	1817.78366558497	ITGB1_1	61.4	IMR90p11
38	D11	1999.71495184961	ITGB1_1	61.4	IMR90p11
39	D11	2166.24902885204	ITGB1_1	61.4	IMR90p11
40	D11	2321.89013973713	ITGB1_1	61.4	IMR90p11
1	E11	0.112457801798882	ITGB1_1	59.0	IMR90p11
2	E11	2.45413475061832	ITGB1_1	59.0	IMR90p11
3	E11	-0.541198390432328	ITGB1_1	59.0	IMR90p11
4	E11	4.49569653577646	ITGB1_1	59.0	IMR90p11
5	E11	-2.46960013099942	ITGB1_1	59.0	IMR90p11
6	E11	3.32838731009952	ITGB1_1	59.0	IMR90p11
7	E11	-0.941328364620404	ITGB1_1	59.0	IMR90p11
8	E11	1.95254373323769	ITGB1_1	59.0	IMR90p11
9	E11	1.98034317127167	ITGB1_1	59.0	IMR90p11
10	E11	-0.515364218672858	ITGB1_1	59.0	IMR90p11
11	E11	1.10400644340598	ITGB1_1	59.0	IMR90p11
12	E11	-3.69252705570125	ITGB1_1	59.0	IMR90p11
13	E11	2.30338198613254	ITGB1_1	59.0	IMR90p11
14	E11	0.136207753330382	ITGB1_1	59.0	IMR90p11
15	E11	-1.65011974357276	ITGB1_1	59.0	IMR90p11
16	E11	1.63838212264864	ITGB1_1	59.0	IMR90p11
17	E11	-4.27473050397111	ITGB1_1	59.0	IMR90p11
18	E11	-2.68243272381324	ITGB1_1	59.0	IMR90p11
19	E11	-0.748675171676041	ITGB1_1	59.0	IMR90p11
20	E11	-0.0763675771654562	ITGB1_1	59.0	IMR90p11
21	E11	-2.91377863892603	ITGB1_1	59.0	IMR90p11
22	E11	0.702399989719652	ITGB1_1	59.0	IMR90p11
23	E11	-2.1608644547764	ITGB1_1	59.0	IMR90p11
24	E11	3.28358735298116	ITGB1_1	59.0	IMR90p11
25	E11	7.46536970392663	ITGB1_1	59.0	IMR90p11
26	E11	19.9548683071262	ITGB1_1	59.0	IMR90p11
27	E11	35.5720173340037	ITGB1_1	59.0	IMR90p11
28	E11	66.6482680130307	ITGB1_1	59.0	IMR90p11
29	E11	120.150255928814	ITGB1_1	59.0	IMR90p11
30	E11	223.865854512835	ITGB1_1	59.0	IMR90p11
31	E11	362.809233792637	ITGB1_1	59.0	IMR90p11
32	E11	533.791312065112	ITGB1_1	59.0	IMR90p11
33	E11	710.434417229196	ITGB1_1	59.0	IMR90p11
34	E11	896.30552882988	ITGB1_1	59.0	IMR90p11
35	E11	1092.91584907635	ITGB1_1	59.0	IMR90p11
36	E11	1303.24507927915	ITGB1_1	59.0	IMR90p11
37	E11	1516.69845028222	ITGB1_1	59.0	IMR90p11
38	E11	1729.59513896113	ITGB1_1	59.0	IMR90p11
39	E11	1932.47554212378	ITGB1_1	59.0	IMR90p11
40	E11	2132.36744938122	ITGB1_1	59.0	IMR90p11
1	F11	6.24034740306433	ITGB1_1	57.0	IMR90p11
2	F11	2.95576179518321	ITGB1_1	57.0	IMR90p11
3	F11	4.83575474011514	ITGB1_1	57.0	IMR90p11
4	F11	2.15445522090249	ITGB1_1	57.0	IMR90p11
5	F11	-2.43182391834398	ITGB1_1	57.0	IMR90p11
6	F11	5.40225173790168	ITGB1_1	57.0	IMR90p11
7	F11	-1.6425375529243	ITGB1_1	57.0	IMR90p11
8	F11	4.54911658141918	ITGB1_1	57.0	IMR90p11
9	F11	1.04087494763235	ITGB1_1	57.0	IMR90p11
10	F11	-1.1021377250554	ITGB1_1	57.0	IMR90p11
11	F11	0.673344385554628	ITGB1_1	57.0	IMR90p11
12	F11	-2.12612488557352	ITGB1_1	57.0	IMR90p11
13	F11	-2.61159427178063	ITGB1_1	57.0	IMR90p11
14	F11	-0.981232667893892	ITGB1_1	57.0	IMR90p11
15	F11	-3.83313992011108	ITGB1_1	57.0	IMR90p11
16	F11	-4.93604191095028	ITGB1_1	57.0	IMR90p11
17	F11	0.243916249794893	ITGB1_1	57.0	IMR90p11
18	F11	-3.10786401569976	ITGB1_1	57.0	IMR90p11
19	F11	2.03221634809142	ITGB1_1	57.0	IMR90p11
20	F11	-2.7651582520607	ITGB1_1	57.0	IMR90p11
21	F11	-0.701142634128246	ITGB1_1	57.0	IMR90p11
22	F11	-0.332474784072019	ITGB1_1	57.0	IMR90p11
23	F11	-1.89573754390676	ITGB1_1	57.0	IMR90p11
24	F11	3.28409849333593	ITGB1_1	57.0	IMR90p11
25	F11	6.55785730342359	ITGB1_1	57.0	IMR90p11
26	F11	5.2572746681758	ITGB1_1	57.0	IMR90p11
27	F11	8.29408368858412	ITGB1_1	57.0	IMR90p11
28	F11	21.413226372008	ITGB1_1	57.0	IMR90p11
29	F11	34.4934659335013	ITGB1_1	57.0	IMR90p11
30	F11	69.3929849244646	ITGB1_1	57.0	IMR90p11
31	F11	137.405680120993	ITGB1_1	57.0	IMR90p11
32	F11	236.992553220869	ITGB1_1	57.0	IMR90p11
33	F11	376.526943314567	ITGB1_1	57.0	IMR90p11
34	F11	535.747038220734	ITGB1_1	57.0	IMR90p11
35	F11	699.708459481028	ITGB1_1	57.0	IMR90p11
36	F11	873.883533631946	ITGB1_1	57.0	IMR90p11
37	F11	1056.85261124467	ITGB1_1	57.0	IMR90p11
38	F11	1252.90940836306	ITGB1_1	57.0	IMR90p11
39	F11	1452.30954525501	ITGB1_1	57.0	IMR90p11
40	F11	1651.41628569449	ITGB1_1	57.0	IMR90p11
1	G11	10.9126262743584	ITGB1_1	55.7	IMR90p11
2	G11	4.22683811118804	ITGB1_1	55.7	IMR90p11
3	G11	5.75557591661845	ITGB1_1	55.7	IMR90p11
4	G11	3.20961136451297	ITGB1_1	55.7	IMR90p11
5	G11	1.85961967307958	ITGB1_1	55.7	IMR90p11
6	G11	0.536192934396695	ITGB1_1	55.7	IMR90p11
7	G11	1.35617803000559	ITGB1_1	55.7	IMR90p11
8	G11	-0.204075475259742	ITGB1_1	55.7	IMR90p11
9	G11	-3.90672503478436	ITGB1_1	55.7	IMR90p11
10	G11	1.05284001367409	ITGB1_1	55.7	IMR90p11
11	G11	-4.06968250522732	ITGB1_1	55.7	IMR90p11
12	G11	-3.05337811778963	ITGB1_1	55.7	IMR90p11
13	G11	-2.23352507182062	ITGB1_1	55.7	IMR90p11
14	G11	-1.57293861219478	ITGB1_1	55.7	IMR90p11
15	G11	1.06117360995086	ITGB1_1	55.7	IMR90p11
16	G11	-3.43099992416819	ITGB1_1	55.7	IMR90p11
17	G11	3.32989751567402	ITGB1_1	55.7	IMR90p11
18	G11	1.88879913838218	ITGB1_1	55.7	IMR90p11
19	G11	-1.88007928445904	ITGB1_1	55.7	IMR90p11
20	G11	-0.67974242565424	ITGB1_1	55.7	IMR90p11
21	G11	1.08595425561271	ITGB1_1	55.7	IMR90p11
22	G11	-0.158316953116355	ITGB1_1	55.7	IMR90p11
23	G11	4.1839376075709	ITGB1_1	55.7	IMR90p11
24	G11	-2.87051552122148	ITGB1_1	55.7	IMR90p11
25	G11	0.932232599738654	ITGB1_1	55.7	IMR90p11
26	G11	2.46110253915504	ITGB1_1	55.7	IMR90p11
27	G11	3.34545638138798	ITGB1_1	55.7	IMR90p11
28	G11	12.9068123844309	ITGB1_1	55.7	IMR90p11
29	G11	23.03217598326	ITGB1_1	55.7	IMR90p11
30	G11	40.729166125891	ITGB1_1	55.7	IMR90p11
31	G11	72.2685555204275	ITGB1_1	55.7	IMR90p11
32	G11	129.859995452892	ITGB1_1	55.7	IMR90p11
33	G11	231.014770537629	ITGB1_1	55.7	IMR90p11
34	G11	360.404322293248	ITGB1_1	55.7	IMR90p11
35	G11	516.833535974824	ITGB1_1	55.7	IMR90p11
36	G11	677.810510804508	ITGB1_1	55.7	IMR90p11
37	G11	849.026920129581	ITGB1_1	55.7	IMR90p11
38	G11	1031.64017299596	ITGB1_1	55.7	IMR90p11
39	G11	1224.32710024569	ITGB1_1	55.7	IMR90p11
40	G11	1421.39602853147	ITGB1_1	55.7	IMR90p11
1	H11	-1.30201245641547	ITGB1_1	55.0	IMR90p11
2	H11	-3.84830107064363	ITGB1_1	55.0	IMR90p11
3	H11	0.0726497048931378	ITGB1_1	55.0	IMR90p11
4	H11	3.29641702548861	ITGB1_1	55.0	IMR90p11
5	H11	0.815981678784738	ITGB1_1	55.0	IMR90p11
6	H11	5.80204267971567	ITGB1_1	55.0	IMR90p11
7	H11	2.32259378213212	ITGB1_1	55.0	IMR90p11
8	H11	-0.145167933919311	ITGB1_1	55.0	IMR90p11
9	H11	0.332413920575164	ITGB1_1	55.0	IMR90p11
10	H11	-3.31789158709717	ITGB1_1	55.0	IMR90p11
11	H11	-0.764604737419177	ITGB1_1	55.0	IMR90p11
12	H11	-2.6267631783976	ITGB1_1	55.0	IMR90p11
13	H11	-2.68881431296677	ITGB1_1	55.0	IMR90p11
14	H11	-0.0433334796930467	ITGB1_1	55.0	IMR90p11
15	H11	-2.51084195244039	ITGB1_1	55.0	IMR90p11
16	H11	0.411094638316172	ITGB1_1	55.0	IMR90p11
17	H11	0.796970448097454	ITGB1_1	55.0	IMR90p11
18	H11	-1.2370108389282	ITGB1_1	55.0	IMR90p11
19	H11	-1.04930850955407	ITGB1_1	55.0	IMR90p11
20	H11	3.12152205995699	ITGB1_1	55.0	IMR90p11
21	H11	1.60119382992343	ITGB1_1	55.0	IMR90p11
22	H11	1.59109339138649	ITGB1_1	55.0	IMR90p11
23	H11	-1.24409886060403	ITGB1_1	55.0	IMR90p11
24	H11	-2.94954706701765	ITGB1_1	55.0	IMR90p11
25	H11	2.75980367509692	ITGB1_1	55.0	IMR90p11
26	H11	-1.23220550439191	ITGB1_1	55.0	IMR90p11
27	H11	2.38606466157808	ITGB1_1	55.0	IMR90p11
28	H11	4.01948859805543	ITGB1_1	55.0	IMR90p11
29	H11	6.21838898438682	ITGB1_1	55.0	IMR90p11
30	H11	19.1305897165653	ITGB1_1	55.0	IMR90p11
31	H11	35.5792091587878	ITGB1_1	55.0	IMR90p11
32	H11	69.9043505847294	ITGB1_1	55.0	IMR90p11
33	H11	125.682566027191	ITGB1_1	55.0	IMR90p11
34	H11	217.226961294238	ITGB1_1	55.0	IMR90p11
35	H11	344.829051494473	ITGB1_1	55.0	IMR90p11
36	H11	485.750568521156	ITGB1_1	55.0	IMR90p11
37	H11	632.907272107226	ITGB1_1	55.0	IMR90p11
38	H11	790.6502540471	ITGB1_1	55.0	IMR90p11
39	H11	956.810109729839	ITGB1_1	55.0	IMR90p11
40	H11	1130.88778861183	ITGB1_1	55.0	IMR90p11
