# Supplementary material for: Primer PICKR: literature-mined scoring platform for robust RT–qPCR primers
Source: Nat Commun. 2026 May 28;17:6938. doi: 10.1038/s41467-026-73648-2 (PMC13388996; doi:10.1038/s41467-026-73648-2)
Supplement: Supplementary file 11 — Source Data [file 41467_2026_73648_MOESM11_ESM.zip › Suppl_Fig_S6/amplification_data_MMP9_1.csv]

Cycle	Well	Fluorescence	Target	melt temp	Replicate
1	A1	-19.66	MMP9_1	65.0	IMR90 p2
2	A1	-14.04	MMP9_1	65.0	IMR90 p2
3	A1	-8.54	MMP9_1	65.0	IMR90 p2
4	A1	-5.68	MMP9_1	65.0	IMR90 p2
5	A1	-1.79	MMP9_1	65.0	IMR90 p2
6	A1	1.64	MMP9_1	65.0	IMR90 p2
7	A1	4.54	MMP9_1	65.0	IMR90 p2
8	A1	1.2	MMP9_1	65.0	IMR90 p2
9	A1	-0.61	MMP9_1	65.0	IMR90 p2
10	A1	3.79	MMP9_1	65.0	IMR90 p2
11	A1	-0.91	MMP9_1	65.0	IMR90 p2
12	A1	2.85	MMP9_1	65.0	IMR90 p2
13	A1	2.33	MMP9_1	65.0	IMR90 p2
14	A1	3.6	MMP9_1	65.0	IMR90 p2
15	A1	1.18	MMP9_1	65.0	IMR90 p2
16	A1	-0.62	MMP9_1	65.0	IMR90 p2
17	A1	1.65	MMP9_1	65.0	IMR90 p2
18	A1	5.69	MMP9_1	65.0	IMR90 p2
19	A1	-0.56	MMP9_1	65.0	IMR90 p2
20	A1	3.39	MMP9_1	65.0	IMR90 p2
21	A1	-1.86	MMP9_1	65.0	IMR90 p2
22	A1	1.41	MMP9_1	65.0	IMR90 p2
23	A1	2.65	MMP9_1	65.0	IMR90 p2
24	A1	1.29	MMP9_1	65.0	IMR90 p2
25	A1	0.32	MMP9_1	65.0	IMR90 p2
26	A1	-4.95	MMP9_1	65.0	IMR90 p2
27	A1	-0.48	MMP9_1	65.0	IMR90 p2
28	A1	-3.01	MMP9_1	65.0	IMR90 p2
29	A1	-0.05	MMP9_1	65.0	IMR90 p2
30	A1	-3.37	MMP9_1	65.0	IMR90 p2
31	A1	-0.24	MMP9_1	65.0	IMR90 p2
32	A1	-2.16	MMP9_1	65.0	IMR90 p2
33	A1	3.43	MMP9_1	65.0	IMR90 p2
34	A1	6.08	MMP9_1	65.0	IMR90 p2
35	A1	19.87	MMP9_1	65.0	IMR90 p2
36	A1	34.28	MMP9_1	65.0	IMR90 p2
37	A1	76.38	MMP9_1	65.0	IMR90 p2
38	A1	146.35	MMP9_1	65.0	IMR90 p2
39	A1	254.33	MMP9_1	65.0	IMR90 p2
40	A1	374.3	MMP9_1	65.0	IMR90 p2
1	B1	-9.67	MMP9_1	64.5	IMR90 p2
2	B1	-3.43	MMP9_1	64.5	IMR90 p2
3	B1	-1.66	MMP9_1	64.5	IMR90 p2
4	B1	2.46	MMP9_1	64.5	IMR90 p2
5	B1	-1.32	MMP9_1	64.5	IMR90 p2
6	B1	2.36	MMP9_1	64.5	IMR90 p2
7	B1	3.83	MMP9_1	64.5	IMR90 p2
8	B1	-6.57	MMP9_1	64.5	IMR90 p2
9	B1	2.27	MMP9_1	64.5	IMR90 p2
10	B1	1.0	MMP9_1	64.5	IMR90 p2
11	B1	-0.97	MMP9_1	64.5	IMR90 p2
12	B1	0.48	MMP9_1	64.5	IMR90 p2
13	B1	2.58	MMP9_1	64.5	IMR90 p2
14	B1	1.94	MMP9_1	64.5	IMR90 p2
15	B1	-2.37	MMP9_1	64.5	IMR90 p2
16	B1	-2.99	MMP9_1	64.5	IMR90 p2
17	B1	-1.73	MMP9_1	64.5	IMR90 p2
18	B1	3.08	MMP9_1	64.5	IMR90 p2
19	B1	1.48	MMP9_1	64.5	IMR90 p2
20	B1	-2.91	MMP9_1	64.5	IMR90 p2
21	B1	-1.2	MMP9_1	64.5	IMR90 p2
22	B1	2.61	MMP9_1	64.5	IMR90 p2
23	B1	-2.95	MMP9_1	64.5	IMR90 p2
24	B1	-0.12	MMP9_1	64.5	IMR90 p2
25	B1	0.18	MMP9_1	64.5	IMR90 p2
26	B1	2.22	MMP9_1	64.5	IMR90 p2
27	B1	-2.59	MMP9_1	64.5	IMR90 p2
28	B1	1.28	MMP9_1	64.5	IMR90 p2
29	B1	-0.07	MMP9_1	64.5	IMR90 p2
30	B1	0.2	MMP9_1	64.5	IMR90 p2
31	B1	-1.65	MMP9_1	64.5	IMR90 p2
32	B1	3.61	MMP9_1	64.5	IMR90 p2
33	B1	8.67	MMP9_1	64.5	IMR90 p2
34	B1	18.61	MMP9_1	64.5	IMR90 p2
35	B1	41.26	MMP9_1	64.5	IMR90 p2
36	B1	74.94	MMP9_1	64.5	IMR90 p2
37	B1	163.75	MMP9_1	64.5	IMR90 p2
38	B1	269.52	MMP9_1	64.5	IMR90 p2
39	B1	412.91	MMP9_1	64.5	IMR90 p2
40	B1	556.63	MMP9_1	64.5	IMR90 p2
1	C1	-21.96	MMP9_1	63.3	IMR90 p2
2	C1	-10.94	MMP9_1	63.3	IMR90 p2
3	C1	-1.14	MMP9_1	63.3	IMR90 p2
4	C1	3.9	MMP9_1	63.3	IMR90 p2
5	C1	0.63	MMP9_1	63.3	IMR90 p2
6	C1	-1.66	MMP9_1	63.3	IMR90 p2
7	C1	-0.18	MMP9_1	63.3	IMR90 p2
8	C1	0.49	MMP9_1	63.3	IMR90 p2
9	C1	0.86	MMP9_1	63.3	IMR90 p2
10	C1	-0.96	MMP9_1	63.3	IMR90 p2
11	C1	-0.19	MMP9_1	63.3	IMR90 p2
12	C1	-1.41	MMP9_1	63.3	IMR90 p2
13	C1	-0.66	MMP9_1	63.3	IMR90 p2
14	C1	1.19	MMP9_1	63.3	IMR90 p2
15	C1	2.71	MMP9_1	63.3	IMR90 p2
16	C1	2.34	MMP9_1	63.3	IMR90 p2
17	C1	-1.42	MMP9_1	63.3	IMR90 p2
18	C1	3.97	MMP9_1	63.3	IMR90 p2
19	C1	-1.77	MMP9_1	63.3	IMR90 p2
20	C1	2.45	MMP9_1	63.3	IMR90 p2
21	C1	-0.14	MMP9_1	63.3	IMR90 p2
22	C1	-0.19	MMP9_1	63.3	IMR90 p2
23	C1	1.19	MMP9_1	63.3	IMR90 p2
24	C1	-2.39	MMP9_1	63.3	IMR90 p2
25	C1	-2.98	MMP9_1	63.3	IMR90 p2
26	C1	-1.06	MMP9_1	63.3	IMR90 p2
27	C1	5.06	MMP9_1	63.3	IMR90 p2
28	C1	1.86	MMP9_1	63.3	IMR90 p2
29	C1	-4.09	MMP9_1	63.3	IMR90 p2
30	C1	-1.35	MMP9_1	63.3	IMR90 p2
31	C1	4.26	MMP9_1	63.3	IMR90 p2
32	C1	7.91	MMP9_1	63.3	IMR90 p2
33	C1	15.81	MMP9_1	63.3	IMR90 p2
34	C1	32.1	MMP9_1	63.3	IMR90 p2
35	C1	73.15	MMP9_1	63.3	IMR90 p2
36	C1	135.03	MMP9_1	63.3	IMR90 p2
37	C1	243.22	MMP9_1	63.3	IMR90 p2
38	C1	381.45	MMP9_1	63.3	IMR90 p2
39	C1	530.52	MMP9_1	63.3	IMR90 p2
40	C1	676.74	MMP9_1	63.3	IMR90 p2
1	D1	-16.52	MMP9_1	61.4	IMR90 p2
2	D1	-6.77	MMP9_1	61.4	IMR90 p2
3	D1	-1.4	MMP9_1	61.4	IMR90 p2
4	D1	0.17	MMP9_1	61.4	IMR90 p2
5	D1	-2.16	MMP9_1	61.4	IMR90 p2
6	D1	2.96	MMP9_1	61.4	IMR90 p2
7	D1	0.19	MMP9_1	61.4	IMR90 p2
8	D1	1.1	MMP9_1	61.4	IMR90 p2
9	D1	0.14	MMP9_1	61.4	IMR90 p2
10	D1	-2.62	MMP9_1	61.4	IMR90 p2
11	D1	-4.05	MMP9_1	61.4	IMR90 p2
12	D1	0.59	MMP9_1	61.4	IMR90 p2
13	D1	0.55	MMP9_1	61.4	IMR90 p2
14	D1	2.92	MMP9_1	61.4	IMR90 p2
15	D1	-0.0	MMP9_1	61.4	IMR90 p2
16	D1	0.69	MMP9_1	61.4	IMR90 p2
17	D1	4.92	MMP9_1	61.4	IMR90 p2
18	D1	-0.24	MMP9_1	61.4	IMR90 p2
19	D1	3.76	MMP9_1	61.4	IMR90 p2
20	D1	2.29	MMP9_1	61.4	IMR90 p2
21	D1	-3.25	MMP9_1	61.4	IMR90 p2
22	D1	0.08	MMP9_1	61.4	IMR90 p2
23	D1	0.97	MMP9_1	61.4	IMR90 p2
24	D1	-0.2	MMP9_1	61.4	IMR90 p2
25	D1	0.57	MMP9_1	61.4	IMR90 p2
26	D1	-2.1	MMP9_1	61.4	IMR90 p2
27	D1	-4.02	MMP9_1	61.4	IMR90 p2
28	D1	-1.97	MMP9_1	61.4	IMR90 p2
29	D1	0.11	MMP9_1	61.4	IMR90 p2
30	D1	1.62	MMP9_1	61.4	IMR90 p2
31	D1	0.14	MMP9_1	61.4	IMR90 p2
32	D1	1.44	MMP9_1	61.4	IMR90 p2
33	D1	3.82	MMP9_1	61.4	IMR90 p2
34	D1	12.94	MMP9_1	61.4	IMR90 p2
35	D1	29.87	MMP9_1	61.4	IMR90 p2
36	D1	57.88	MMP9_1	61.4	IMR90 p2
37	D1	119.59	MMP9_1	61.4	IMR90 p2
38	D1	215.73	MMP9_1	61.4	IMR90 p2
39	D1	350.19	MMP9_1	61.4	IMR90 p2
40	D1	493.31	MMP9_1	61.4	IMR90 p2
1	E1	-18.79	MMP9_1	59.0	IMR90 p2
2	E1	-9.44	MMP9_1	59.0	IMR90 p2
3	E1	-4.65	MMP9_1	59.0	IMR90 p2
4	E1	0.25	MMP9_1	59.0	IMR90 p2
5	E1	-2.47	MMP9_1	59.0	IMR90 p2
6	E1	2.77	MMP9_1	59.0	IMR90 p2
7	E1	1.01	MMP9_1	59.0	IMR90 p2
8	E1	3.29	MMP9_1	59.0	IMR90 p2
9	E1	1.49	MMP9_1	59.0	IMR90 p2
10	E1	0.9	MMP9_1	59.0	IMR90 p2
11	E1	-0.03	MMP9_1	59.0	IMR90 p2
12	E1	3.76	MMP9_1	59.0	IMR90 p2
13	E1	1.14	MMP9_1	59.0	IMR90 p2
14	E1	-0.8	MMP9_1	59.0	IMR90 p2
15	E1	0.14	MMP9_1	59.0	IMR90 p2
16	E1	-0.27	MMP9_1	59.0	IMR90 p2
17	E1	-0.03	MMP9_1	59.0	IMR90 p2
18	E1	-2.26	MMP9_1	59.0	IMR90 p2
19	E1	-1.48	MMP9_1	59.0	IMR90 p2
20	E1	-0.62	MMP9_1	59.0	IMR90 p2
21	E1	-3.0	MMP9_1	59.0	IMR90 p2
22	E1	4.5	MMP9_1	59.0	IMR90 p2
23	E1	1.12	MMP9_1	59.0	IMR90 p2
24	E1	2.44	MMP9_1	59.0	IMR90 p2
25	E1	-2.99	MMP9_1	59.0	IMR90 p2
26	E1	2.46	MMP9_1	59.0	IMR90 p2
27	E1	-0.63	MMP9_1	59.0	IMR90 p2
28	E1	-0.86	MMP9_1	59.0	IMR90 p2
29	E1	0.69	MMP9_1	59.0	IMR90 p2
30	E1	0.08	MMP9_1	59.0	IMR90 p2
31	E1	-0.59	MMP9_1	59.0	IMR90 p2
32	E1	-2.95	MMP9_1	59.0	IMR90 p2
33	E1	3.95	MMP9_1	59.0	IMR90 p2
34	E1	-0.16	MMP9_1	59.0	IMR90 p2
35	E1	6.76	MMP9_1	59.0	IMR90 p2
36	E1	7.32	MMP9_1	59.0	IMR90 p2
37	E1	25.52	MMP9_1	59.0	IMR90 p2
38	E1	57.95	MMP9_1	59.0	IMR90 p2
39	E1	104.2	MMP9_1	59.0	IMR90 p2
40	E1	197.86	MMP9_1	59.0	IMR90 p2
1	F1	-31.08	MMP9_1	57.0	IMR90 p2
2	F1	-10.17	MMP9_1	57.0	IMR90 p2
3	F1	-6.85	MMP9_1	57.0	IMR90 p2
4	F1	-10.23	MMP9_1	57.0	IMR90 p2
5	F1	-1.25	MMP9_1	57.0	IMR90 p2
6	F1	1.57	MMP9_1	57.0	IMR90 p2
7	F1	4.92	MMP9_1	57.0	IMR90 p2
8	F1	0.72	MMP9_1	57.0	IMR90 p2
9	F1	-0.05	MMP9_1	57.0	IMR90 p2
10	F1	3.71	MMP9_1	57.0	IMR90 p2
11	F1	4.48	MMP9_1	57.0	IMR90 p2
12	F1	4.32	MMP9_1	57.0	IMR90 p2
13	F1	0.84	MMP9_1	57.0	IMR90 p2
14	F1	2.76	MMP9_1	57.0	IMR90 p2
15	F1	-0.19	MMP9_1	57.0	IMR90 p2
16	F1	4.23	MMP9_1	57.0	IMR90 p2
17	F1	-0.07	MMP9_1	57.0	IMR90 p2
18	F1	1.66	MMP9_1	57.0	IMR90 p2
19	F1	-0.3	MMP9_1	57.0	IMR90 p2
20	F1	4.72	MMP9_1	57.0	IMR90 p2
21	F1	-1.76	MMP9_1	57.0	IMR90 p2
22	F1	-3.24	MMP9_1	57.0	IMR90 p2
23	F1	-0.28	MMP9_1	57.0	IMR90 p2
24	F1	3.37	MMP9_1	57.0	IMR90 p2
25	F1	-2.19	MMP9_1	57.0	IMR90 p2
26	F1	-4.37	MMP9_1	57.0	IMR90 p2
27	F1	4.22	MMP9_1	57.0	IMR90 p2
28	F1	-0.19	MMP9_1	57.0	IMR90 p2
29	F1	0.1	MMP9_1	57.0	IMR90 p2
30	F1	-3.5	MMP9_1	57.0	IMR90 p2
31	F1	1.7	MMP9_1	57.0	IMR90 p2
32	F1	1.36	MMP9_1	57.0	IMR90 p2
33	F1	-4.55	MMP9_1	57.0	IMR90 p2
34	F1	4.07	MMP9_1	57.0	IMR90 p2
35	F1	15.21	MMP9_1	57.0	IMR90 p2
36	F1	29.32	MMP9_1	57.0	IMR90 p2
37	F1	67.27	MMP9_1	57.0	IMR90 p2
38	F1	126.9	MMP9_1	57.0	IMR90 p2
39	F1	213.21	MMP9_1	57.0	IMR90 p2
40	F1	331.6	MMP9_1	57.0	IMR90 p2
1	G1	-29.02	MMP9_1	55.7	IMR90 p2
2	G1	-11.93	MMP9_1	55.7	IMR90 p2
3	G1	-7.7	MMP9_1	55.7	IMR90 p2
4	G1	-3.04	MMP9_1	55.7	IMR90 p2
5	G1	-1.26	MMP9_1	55.7	IMR90 p2
6	G1	3.69	MMP9_1	55.7	IMR90 p2
7	G1	-3.08	MMP9_1	55.7	IMR90 p2
8	G1	-2.03	MMP9_1	55.7	IMR90 p2
9	G1	-2.27	MMP9_1	55.7	IMR90 p2
10	G1	4.95	MMP9_1	55.7	IMR90 p2
11	G1	3.86	MMP9_1	55.7	IMR90 p2
12	G1	2.46	MMP9_1	55.7	IMR90 p2
13	G1	4.34	MMP9_1	55.7	IMR90 p2
14	G1	1.16	MMP9_1	55.7	IMR90 p2
15	G1	5.02	MMP9_1	55.7	IMR90 p2
16	G1	2.37	MMP9_1	55.7	IMR90 p2
17	G1	3.74	MMP9_1	55.7	IMR90 p2
18	G1	-2.96	MMP9_1	55.7	IMR90 p2
19	G1	-0.9	MMP9_1	55.7	IMR90 p2
20	G1	6.06	MMP9_1	55.7	IMR90 p2
21	G1	2.18	MMP9_1	55.7	IMR90 p2
22	G1	3.24	MMP9_1	55.7	IMR90 p2
23	G1	3.08	MMP9_1	55.7	IMR90 p2
24	G1	3.05	MMP9_1	55.7	IMR90 p2
25	G1	-2.17	MMP9_1	55.7	IMR90 p2
26	G1	-2.95	MMP9_1	55.7	IMR90 p2
27	G1	4.52	MMP9_1	55.7	IMR90 p2
28	G1	-0.09	MMP9_1	55.7	IMR90 p2
29	G1	1.13	MMP9_1	55.7	IMR90 p2
30	G1	-2.37	MMP9_1	55.7	IMR90 p2
31	G1	-0.9	MMP9_1	55.7	IMR90 p2
32	G1	-1.44	MMP9_1	55.7	IMR90 p2
33	G1	-3.73	MMP9_1	55.7	IMR90 p2
34	G1	-1.67	MMP9_1	55.7	IMR90 p2
35	G1	6.13	MMP9_1	55.7	IMR90 p2
36	G1	4.7	MMP9_1	55.7	IMR90 p2
37	G1	18.14	MMP9_1	55.7	IMR90 p2
38	G1	39.8	MMP9_1	55.7	IMR90 p2
39	G1	82.18	MMP9_1	55.7	IMR90 p2
40	G1	139.82	MMP9_1	55.7	IMR90 p2
1	H1	-33.16	MMP9_1	55.0	IMR90 p2
2	H1	-14.32	MMP9_1	55.0	IMR90 p2
3	H1	-11.16	MMP9_1	55.0	IMR90 p2
4	H1	-3.89	MMP9_1	55.0	IMR90 p2
5	H1	-1.54	MMP9_1	55.0	IMR90 p2
6	H1	0.91	MMP9_1	55.0	IMR90 p2
7	H1	3.08	MMP9_1	55.0	IMR90 p2
8	H1	-1.36	MMP9_1	55.0	IMR90 p2
9	H1	2.62	MMP9_1	55.0	IMR90 p2
10	H1	0.44	MMP9_1	55.0	IMR90 p2
11	H1	7.45	MMP9_1	55.0	IMR90 p2
12	H1	4.79	MMP9_1	55.0	IMR90 p2
13	H1	0.9	MMP9_1	55.0	IMR90 p2
14	H1	1.65	MMP9_1	55.0	IMR90 p2
15	H1	0.52	MMP9_1	55.0	IMR90 p2
16	H1	1.36	MMP9_1	55.0	IMR90 p2
17	H1	0.43	MMP9_1	55.0	IMR90 p2
18	H1	1.51	MMP9_1	55.0	IMR90 p2
19	H1	4.9	MMP9_1	55.0	IMR90 p2
20	H1	6.87	MMP9_1	55.0	IMR90 p2
21	H1	2.23	MMP9_1	55.0	IMR90 p2
22	H1	-7.23	MMP9_1	55.0	IMR90 p2
23	H1	1.36	MMP9_1	55.0	IMR90 p2
24	H1	-0.19	MMP9_1	55.0	IMR90 p2
25	H1	-1.32	MMP9_1	55.0	IMR90 p2
26	H1	3.16	MMP9_1	55.0	IMR90 p2
27	H1	-1.57	MMP9_1	55.0	IMR90 p2
28	H1	2.02	MMP9_1	55.0	IMR90 p2
29	H1	-0.26	MMP9_1	55.0	IMR90 p2
30	H1	-6.01	MMP9_1	55.0	IMR90 p2
31	H1	1.1	MMP9_1	55.0	IMR90 p2
32	H1	1.31	MMP9_1	55.0	IMR90 p2
33	H1	2.06	MMP9_1	55.0	IMR90 p2
34	H1	-4.4	MMP9_1	55.0	IMR90 p2
35	H1	-1.1	MMP9_1	55.0	IMR90 p2
36	H1	0.36	MMP9_1	55.0	IMR90 p2
37	H1	4.04	MMP9_1	55.0	IMR90 p2
38	H1	14.5	MMP9_1	55.0	IMR90 p2
39	H1	28.02	MMP9_1	55.0	IMR90 p2
40	H1	58.37	MMP9_1	55.0	IMR90 p2
1	A5	-8.32237283411678	MMP9_1	65.0	IMR90p2
2	A5	-1.91929881932583	MMP9_1	65.0	IMR90p2
3	A5	-0.551651820803727	MMP9_1	65.0	IMR90p2
4	A5	0.396961115218801	MMP9_1	65.0	IMR90p2
5	A5	2.21118856004568	MMP9_1	65.0	IMR90p2
6	A5	0.661176742407406	MMP9_1	65.0	IMR90p2
7	A5	-0.731275787668437	MMP9_1	65.0	IMR90p2
8	A5	3.73962349803332	MMP9_1	65.0	IMR90p2
9	A5	-1.04450001166879	MMP9_1	65.0	IMR90p2
10	A5	-1.47660398974222	MMP9_1	65.0	IMR90p2
11	A5	0.521638966517457	MMP9_1	65.0	IMR90p2
12	A5	1.2722191637813	MMP9_1	65.0	IMR90p2
13	A5	-2.63057934718518	MMP9_1	65.0	IMR90p2
14	A5	1.23460174310185	MMP9_1	65.0	IMR90p2
15	A5	2.09017390878398	MMP9_1	65.0	IMR90p2
16	A5	-1.65493634238146	MMP9_1	65.0	IMR90p2
17	A5	0.98902449831121	MMP9_1	65.0	IMR90p2
18	A5	-0.0617244093659792	MMP9_1	65.0	IMR90p2
19	A5	-1.70404547862199	MMP9_1	65.0	IMR90p2
20	A5	-1.30908499509906	MMP9_1	65.0	IMR90p2
21	A5	-3.19993995864206	MMP9_1	65.0	IMR90p2
22	A5	-0.241592226649573	MMP9_1	65.0	IMR90p2
23	A5	-2.48793813592874	MMP9_1	65.0	IMR90p2
24	A5	1.71906174536161	MMP9_1	65.0	IMR90p2
25	A5	0.721483002178047	MMP9_1	65.0	IMR90p2
26	A5	4.62568773800103	MMP9_1	65.0	IMR90p2
27	A5	1.36727295223318	MMP9_1	65.0	IMR90p2
28	A5	-1.27406199932693	MMP9_1	65.0	IMR90p2
29	A5	-1.81201824339087	MMP9_1	65.0	IMR90p2
30	A5	1.56791729019915	MMP9_1	65.0	IMR90p2
31	A5	1.6209436634449	MMP9_1	65.0	IMR90p2
32	A5	4.30368494460345	MMP9_1	65.0	IMR90p2
33	A5	12.4149175130933	MMP9_1	65.0	IMR90p2
34	A5	22.7608758062188	MMP9_1	65.0	IMR90p2
35	A5	51.8524869220164	MMP9_1	65.0	IMR90p2
36	A5	100.936322870904	MMP9_1	65.0	IMR90p2
37	A5	194.489194585669	MMP9_1	65.0	IMR90p2
38	A5	345.525484126616	MMP9_1	65.0	IMR90p2
39	A5	534.866525278663	MMP9_1	65.0	IMR90p2
40	A5	726.205268696679	MMP9_1	65.0	IMR90p2
1	B5	1.55426443192755	MMP9_1	64.5	IMR90p2
2	B5	6.91068929229778	MMP9_1	64.5	IMR90p2
3	B5	1.5793083362164	MMP9_1	64.5	IMR90p2
4	B5	1.11152003947382	MMP9_1	64.5	IMR90p2
5	B5	-0.591362963727988	MMP9_1	64.5	IMR90p2
6	B5	1.20241688169699	MMP9_1	64.5	IMR90p2
7	B5	-0.8818105054429	MMP9_1	64.5	IMR90p2
8	B5	0.688069299762446	MMP9_1	64.5	IMR90p2
9	B5	1.48185985880264	MMP9_1	64.5	IMR90p2
10	B5	2.4345442797603	MMP9_1	64.5	IMR90p2
11	B5	0.915676631330371	MMP9_1	64.5	IMR90p2
12	B5	-2.31255595689254	MMP9_1	64.5	IMR90p2
13	B5	0.887909224465602	MMP9_1	64.5	IMR90p2
14	B5	-0.775949902435059	MMP9_1	64.5	IMR90p2
15	B5	1.56928744945753	MMP9_1	64.5	IMR90p2
16	B5	-1.2773707935944	MMP9_1	64.5	IMR90p2
17	B5	-3.80928338964623	MMP9_1	64.5	IMR90p2
18	B5	-1.35794948930698	MMP9_1	64.5	IMR90p2
19	B5	-0.748174394718717	MMP9_1	64.5	IMR90p2
20	B5	1.46620389936606	MMP9_1	64.5	IMR90p2
21	B5	0.026244703652992	MMP9_1	64.5	IMR90p2
22	B5	-2.78127458964946	MMP9_1	64.5	IMR90p2
23	B5	-2.63089175277582	MMP9_1	64.5	IMR90p2
24	B5	0.240925466771387	MMP9_1	64.5	IMR90p2
25	B5	-1.34403903752082	MMP9_1	64.5	IMR90p2
26	B5	1.72449011928393	MMP9_1	64.5	IMR90p2
27	B5	-0.229135707440491	MMP9_1	64.5	IMR90p2
28	B5	0.381858728431325	MMP9_1	64.5	IMR90p2
29	B5	2.33258145648279	MMP9_1	64.5	IMR90p2
30	B5	4.29733518175181	MMP9_1	64.5	IMR90p2
31	B5	3.56639253239746	MMP9_1	64.5	IMR90p2
32	B5	9.85584964446707	MMP9_1	64.5	IMR90p2
33	B5	14.0021715362013	MMP9_1	64.5	IMR90p2
34	B5	26.0877923371331	MMP9_1	64.5	IMR90p2
35	B5	53.3425189130435	MMP9_1	64.5	IMR90p2
36	B5	102.458718588105	MMP9_1	64.5	IMR90p2
37	B5	206.413599029028	MMP9_1	64.5	IMR90p2
38	B5	359.675887864601	MMP9_1	64.5	IMR90p2
39	B5	553.354612666665	MMP9_1	64.5	IMR90p2
40	B5	750.157613082392	MMP9_1	64.5	IMR90p2
1	C5	0.990509653569461	MMP9_1	63.3	IMR90p2
2	C5	5.29936051361165	MMP9_1	63.3	IMR90p2
3	C5	4.10034738348122	MMP9_1	63.3	IMR90p2
4	C5	1.8757272746866	MMP9_1	63.3	IMR90p2
5	C5	2.08352845873242	MMP9_1	63.3	IMR90p2
6	C5	-0.745593204339912	MMP9_1	63.3	IMR90p2
7	C5	3.11545735832715	MMP9_1	63.3	IMR90p2
8	C5	-0.71267799182624	MMP9_1	63.3	IMR90p2
9	C5	-0.899388940583322	MMP9_1	63.3	IMR90p2
10	C5	-2.01914289988736	MMP9_1	63.3	IMR90p2
11	C5	2.36751200819845	MMP9_1	63.3	IMR90p2
12	C5	-0.34294838366759	MMP9_1	63.3	IMR90p2
13	C5	1.83604303793754	MMP9_1	63.3	IMR90p2
14	C5	-1.45270385571757	MMP9_1	63.3	IMR90p2
15	C5	-2.021118032083	MMP9_1	63.3	IMR90p2
16	C5	-1.11686505937678	MMP9_1	63.3	IMR90p2
17	C5	-1.79003829096246	MMP9_1	63.3	IMR90p2
18	C5	5.60756010646855	MMP9_1	63.3	IMR90p2
19	C5	-5.09476616665143	MMP9_1	63.3	IMR90p2
20	C5	-3.08674861279178	MMP9_1	63.3	IMR90p2
21	C5	-1.23652608397651	MMP9_1	63.3	IMR90p2
22	C5	-0.358252360000279	MMP9_1	63.3	IMR90p2
23	C5	-4.2783381048198	MMP9_1	63.3	IMR90p2
24	C5	-0.101437056663599	MMP9_1	63.3	IMR90p2
25	C5	2.18231345570484	MMP9_1	63.3	IMR90p2
26	C5	0.0374564968874438	MMP9_1	63.3	IMR90p2
27	C5	-1.97643389232371	MMP9_1	63.3	IMR90p2
28	C5	-1.33619858683733	MMP9_1	63.3	IMR90p2
29	C5	-1.37791491717053	MMP9_1	63.3	IMR90p2
30	C5	-1.68364897559013	MMP9_1	63.3	IMR90p2
31	C5	4.12360407092638	MMP9_1	63.3	IMR90p2
32	C5	10.6542569602075	MMP9_1	63.3	IMR90p2
33	C5	16.6454098710819	MMP9_1	63.3	IMR90p2
34	C5	43.4579218550602	MMP9_1	63.3	IMR90p2
35	C5	85.2556391452536	MMP9_1	63.3	IMR90p2
36	C5	172.758232619399	MMP9_1	63.3	IMR90p2
37	C5	310.264680609649	MMP9_1	63.3	IMR90p2
38	C5	505.043583340244	MMP9_1	63.3	IMR90p2
39	C5	729.884634432777	MMP9_1	63.3	IMR90p2
40	C5	965.294271967794	MMP9_1	63.3	IMR90p2
1	D5	4.42034708440769	MMP9_1	61.4	IMR90p2
2	D5	-0.307941493522776	MMP9_1	61.4	IMR90p2
3	D5	2.4574688847697	MMP9_1	61.4	IMR90p2
4	D5	-2.27069615362552	MMP9_1	61.4	IMR90p2
5	D5	5.91026601784142	MMP9_1	61.4	IMR90p2
6	D5	-3.996747363753	MMP9_1	61.4	IMR90p2
7	D5	-0.784876907283888	MMP9_1	61.4	IMR90p2
8	D5	-0.255172836759812	MMP9_1	61.4	IMR90p2
9	D5	0.235263361787474	MMP9_1	61.4	IMR90p2
10	D5	2.10678401078212	MMP9_1	61.4	IMR90p2
11	D5	2.75526734233836	MMP9_1	61.4	IMR90p2
12	D5	-1.07900795471778	MMP9_1	61.4	IMR90p2
13	D5	-2.25745478105	MMP9_1	61.4	IMR90p2
14	D5	0.0343020478658218	MMP9_1	61.4	IMR90p2
15	D5	0.2091318716366	MMP9_1	61.4	IMR90p2
16	D5	0.187378435693518	MMP9_1	61.4	IMR90p2
17	D5	2.42621234968783	MMP9_1	61.4	IMR90p2
18	D5	-1.10501582761844	MMP9_1	61.4	IMR90p2
19	D5	-2.59956002988247	MMP9_1	61.4	IMR90p2
20	D5	-5.56530481991194	MMP9_1	61.4	IMR90p2
21	D5	2.86419116812613	MMP9_1	61.4	IMR90p2
22	D5	2.48793123148334	MMP9_1	61.4	IMR90p2
23	D5	-3.63302541644816	MMP9_1	61.4	IMR90p2
24	D5	2.20735374805145	MMP9_1	61.4	IMR90p2
25	D5	4.07875086296781	MMP9_1	61.4	IMR90p2
26	D5	-1.30697151256891	MMP9_1	61.4	IMR90p2
27	D5	-1.70932884265085	MMP9_1	61.4	IMR90p2
28	D5	2.77728226988074	MMP9_1	61.4	IMR90p2
29	D5	0.875428960497629	MMP9_1	61.4	IMR90p2
30	D5	-0.683869033628525	MMP9_1	61.4	IMR90p2
31	D5	0.0952207294617438	MMP9_1	61.4	IMR90p2
32	D5	0.796754206840887	MMP9_1	61.4	IMR90p2
33	D5	9.46332034123861	MMP9_1	61.4	IMR90p2
34	D5	15.738084811956	MMP9_1	61.4	IMR90p2
35	D5	43.5696914992177	MMP9_1	61.4	IMR90p2
36	D5	81.4846047907999	MMP9_1	61.4	IMR90p2
37	D5	166.168041407293	MMP9_1	61.4	IMR90p2
38	D5	301.933263700809	MMP9_1	61.4	IMR90p2
39	D5	473.715775052083	MMP9_1	61.4	IMR90p2
40	D5	681.094248133003	MMP9_1	61.4	IMR90p2
1	E5	3.14479695334785	MMP9_1	59.0	IMR90p2
2	E5	4.61599918398679	MMP9_1	59.0	IMR90p2
3	E5	0.342745254659349	MMP9_1	59.0	IMR90p2
4	E5	3.44332559324039	MMP9_1	59.0	IMR90p2
5	E5	-2.31552216086175	MMP9_1	59.0	IMR90p2
6	E5	1.8900409316916	MMP9_1	59.0	IMR90p2
7	E5	-3.09332191832709	MMP9_1	59.0	IMR90p2
8	E5	1.97930505546947	MMP9_1	59.0	IMR90p2
9	E5	1.09662997910573	MMP9_1	59.0	IMR90p2
10	E5	0.320178657312681	MMP9_1	59.0	IMR90p2
11	E5	3.15819557521672	MMP9_1	59.0	IMR90p2
12	E5	-2.38992285159247	MMP9_1	59.0	IMR90p2
13	E5	-2.5229665048405	MMP9_1	59.0	IMR90p2
14	E5	1.47149598028909	MMP9_1	59.0	IMR90p2
15	E5	-0.291169668093062	MMP9_1	59.0	IMR90p2
16	E5	-0.463364551471386	MMP9_1	59.0	IMR90p2
17	E5	5.84523055935188	MMP9_1	59.0	IMR90p2
18	E5	-0.807626884905858	MMP9_1	59.0	IMR90p2
19	E5	-0.296541889302262	MMP9_1	59.0	IMR90p2
20	E5	-0.0081263926344945	MMP9_1	59.0	IMR90p2
21	E5	-5.68795075439039	MMP9_1	59.0	IMR90p2
22	E5	-4.42735071539164	MMP9_1	59.0	IMR90p2
23	E5	1.06575982948789	MMP9_1	59.0	IMR90p2
24	E5	0.919662240130492	MMP9_1	59.0	IMR90p2
25	E5	1.74648110107728	MMP9_1	59.0	IMR90p2
26	E5	0.0885646920514773	MMP9_1	59.0	IMR90p2
27	E5	7.38300316327104	MMP9_1	59.0	IMR90p2
28	E5	-2.72628641172741	MMP9_1	59.0	IMR90p2
29	E5	-1.22910325955354	MMP9_1	59.0	IMR90p2
30	E5	-2.54518836761326	MMP9_1	59.0	IMR90p2
31	E5	-0.864359959222838	MMP9_1	59.0	IMR90p2
32	E5	5.24740825479103	MMP9_1	59.0	IMR90p2
33	E5	5.52166597104133	MMP9_1	59.0	IMR90p2
34	E5	21.3866163431885	MMP9_1	59.0	IMR90p2
35	E5	44.0868593375139	MMP9_1	59.0	IMR90p2
36	E5	91.6824453659524	MMP9_1	59.0	IMR90p2
37	E5	174.599116388456	MMP9_1	59.0	IMR90p2
38	E5	307.966364482907	MMP9_1	59.0	IMR90p2
39	E5	493.93933830652	MMP9_1	59.0	IMR90p2
40	E5	691.966411180619	MMP9_1	59.0	IMR90p2
1	F5	13.0195355419546	MMP9_1	57.0	IMR90p2
2	F5	8.06144644115875	MMP9_1	57.0	IMR90p2
3	F5	5.56076100533346	MMP9_1	57.0	IMR90p2
4	F5	3.79764696500661	MMP9_1	57.0	IMR90p2
5	F5	6.06813005570439	MMP9_1	57.0	IMR90p2
6	F5	1.39979414335585	MMP9_1	57.0	IMR90p2
7	F5	-3.02000784635175	MMP9_1	57.0	IMR90p2
8	F5	-2.10279384467594	MMP9_1	57.0	IMR90p2
9	F5	-0.870217368050817	MMP9_1	57.0	IMR90p2
10	F5	-1.00383669897246	MMP9_1	57.0	IMR90p2
11	F5	-0.138817188337725	MMP9_1	57.0	IMR90p2
12	F5	1.79118170137508	MMP9_1	57.0	IMR90p2
13	F5	-0.222905155627359	MMP9_1	57.0	IMR90p2
14	F5	-0.88336637756538	MMP9_1	57.0	IMR90p2
15	F5	-3.06831426211602	MMP9_1	57.0	IMR90p2
16	F5	1.60910335619155	MMP9_1	57.0	IMR90p2
17	F5	0.528177395930015	MMP9_1	57.0	IMR90p2
18	F5	-5.27112224312077	MMP9_1	57.0	IMR90p2
19	F5	-0.0943288595390186	MMP9_1	57.0	IMR90p2
20	F5	-5.68374329102153	MMP9_1	57.0	IMR90p2
21	F5	1.08352081236171	MMP9_1	57.0	IMR90p2
22	F5	-1.95543290416344	MMP9_1	57.0	IMR90p2
23	F5	0.0395745518853801	MMP9_1	57.0	IMR90p2
24	F5	-0.856606661381647	MMP9_1	57.0	IMR90p2
25	F5	1.61181037853203	MMP9_1	57.0	IMR90p2
26	F5	0.464768535019175	MMP9_1	57.0	IMR90p2
27	F5	0.0423724031334132	MMP9_1	57.0	IMR90p2
28	F5	4.4816121809481	MMP9_1	57.0	IMR90p2
29	F5	1.66655889508911	MMP9_1	57.0	IMR90p2
30	F5	-0.0447355738597253	MMP9_1	57.0	IMR90p2
31	F5	-2.12493823580508	MMP9_1	57.0	IMR90p2
32	F5	-2.60026059076699	MMP9_1	57.0	IMR90p2
33	F5	1.35361849425817	MMP9_1	57.0	IMR90p2
34	F5	9.63246094250644	MMP9_1	57.0	IMR90p2
35	F5	12.3106316875233	MMP9_1	57.0	IMR90p2
36	F5	30.2898580133556	MMP9_1	57.0	IMR90p2
37	F5	58.6938506998358	MMP9_1	57.0	IMR90p2
38	F5	116.148157240812	MMP9_1	57.0	IMR90p2
39	F5	203.269085851272	MMP9_1	57.0	IMR90p2
40	F5	340.407773560757	MMP9_1	57.0	IMR90p2
1	G5	13.4151972819704	MMP9_1	55.7	IMR90p2
2	G5	5.34986667894509	MMP9_1	55.7	IMR90p2
3	G5	2.69994888087058	MMP9_1	55.7	IMR90p2
4	G5	-0.331393805030984	MMP9_1	55.7	IMR90p2
5	G5	1.43547056370153	MMP9_1	55.7	IMR90p2
6	G5	1.46590723221652	MMP9_1	55.7	IMR90p2
7	G5	2.83828074309486	MMP9_1	55.7	IMR90p2
8	G5	2.16067621688399	MMP9_1	55.7	IMR90p2
9	G5	0.259182364068238	MMP9_1	55.7	IMR90p2
10	G5	-2.43045663677958	MMP9_1	55.7	IMR90p2
11	G5	1.21652683891853	MMP9_1	55.7	IMR90p2
12	G5	-0.947786403905411	MMP9_1	55.7	IMR90p2
13	G5	0.68740651443386	MMP9_1	55.7	IMR90p2
14	G5	-0.726670881228074	MMP9_1	55.7	IMR90p2
15	G5	-4.52033958374386	MMP9_1	55.7	IMR90p2
16	G5	3.62122969648044	MMP9_1	55.7	IMR90p2
17	G5	0.11647774004723	MMP9_1	55.7	IMR90p2
18	G5	-1.27160702192532	MMP9_1	55.7	IMR90p2
19	G5	1.45427121357716	MMP9_1	55.7	IMR90p2
20	G5	-5.08654595219832	MMP9_1	55.7	IMR90p2
21	G5	-3.95113834852782	MMP9_1	55.7	IMR90p2
22	G5	-0.0284088077546585	MMP9_1	55.7	IMR90p2
23	G5	-3.30940020567778	MMP9_1	55.7	IMR90p2
24	G5	-2.06897642292142	MMP9_1	55.7	IMR90p2
25	G5	0.079486453462323	MMP9_1	55.7	IMR90p2
26	G5	2.68634136598985	MMP9_1	55.7	IMR90p2
27	G5	1.00986275435162	MMP9_1	55.7	IMR90p2
28	G5	2.90745688866764	MMP9_1	55.7	IMR90p2
29	G5	-3.2528762768884	MMP9_1	55.7	IMR90p2
30	G5	7.15062048692971	MMP9_1	55.7	IMR90p2
31	G5	2.96218192031984	MMP9_1	55.7	IMR90p2
32	G5	-1.00207704666491	MMP9_1	55.7	IMR90p2
33	G5	-0.274226489634202	MMP9_1	55.7	IMR90p2
34	G5	1.72935977079578	MMP9_1	55.7	IMR90p2
35	G5	8.89776874548988	MMP9_1	55.7	IMR90p2
36	G5	5.6297041678904	MMP9_1	55.7	IMR90p2
37	G5	16.2558809750426	MMP9_1	55.7	IMR90p2
38	G5	32.640430053998	MMP9_1	55.7	IMR90p2
39	G5	64.6534523873556	MMP9_1	55.7	IMR90p2
40	G5	121.628891351253	MMP9_1	55.7	IMR90p2
1	H5	6.06668355464035	MMP9_1	55.0	IMR90p2
2	H5	6.62753872237181	MMP9_1	55.0	IMR90p2
3	H5	1.45685284916226	MMP9_1	55.0	IMR90p2
4	H5	0.230548778689808	MMP9_1	55.0	IMR90p2
5	H5	0.921995467954275	MMP9_1	55.0	IMR90p2
6	H5	0.27383914904658	MMP9_1	55.0	IMR90p2
7	H5	-0.677972453166603	MMP9_1	55.0	IMR90p2
8	H5	1.13164977399811	MMP9_1	55.0	IMR90p2
9	H5	3.17785483233229	MMP9_1	55.0	IMR90p2
10	H5	1.41204454327135	MMP9_1	55.0	IMR90p2
11	H5	2.19655586164936	MMP9_1	55.0	IMR90p2
12	H5	0.98192515505616	MMP9_1	55.0	IMR90p2
13	H5	-1.13851552672759	MMP9_1	55.0	IMR90p2
14	H5	0.369263729370687	MMP9_1	55.0	IMR90p2
15	H5	-0.463524757779851	MMP9_1	55.0	IMR90p2
16	H5	1.05610057633385	MMP9_1	55.0	IMR90p2
17	H5	-0.512882475471997	MMP9_1	55.0	IMR90p2
18	H5	-1.43664561633886	MMP9_1	55.0	IMR90p2
19	H5	-2.66420301311427	MMP9_1	55.0	IMR90p2
20	H5	-3.22027014074456	MMP9_1	55.0	IMR90p2
21	H5	-0.189092642304331	MMP9_1	55.0	IMR90p2
22	H5	-2.13880327840752	MMP9_1	55.0	IMR90p2
23	H5	-0.408204491810466	MMP9_1	55.0	IMR90p2
24	H5	-0.0312498012731339	MMP9_1	55.0	IMR90p2
25	H5	-1.37647186069717	MMP9_1	55.0	IMR90p2
26	H5	-1.94671939525824	MMP9_1	55.0	IMR90p2
27	H5	-0.386955236957874	MMP9_1	55.0	IMR90p2
28	H5	1.9349612717906	MMP9_1	55.0	IMR90p2
29	H5	3.24521612206354	MMP9_1	55.0	IMR90p2
30	H5	-1.53094494623974	MMP9_1	55.0	IMR90p2
31	H5	-1.28583547411654	MMP9_1	55.0	IMR90p2
32	H5	4.98046399007762	MMP9_1	55.0	IMR90p2
33	H5	4.05534175140201	MMP9_1	55.0	IMR90p2
34	H5	7.04787813441226	MMP9_1	55.0	IMR90p2
35	H5	21.4627311661952	MMP9_1	55.0	IMR90p2
36	H5	44.22578744051	MMP9_1	55.0	IMR90p2
37	H5	90.3863979177931	MMP9_1	55.0	IMR90p2
38	H5	172.69457344712	MMP9_1	55.0	IMR90p2
39	H5	291.257828314933	MMP9_1	55.0	IMR90p2
40	H5	441.946350230059	MMP9_1	55.0	IMR90p2
