# Supplementary material for: Primer PICKR: literature-mined scoring platform for robust RT–qPCR primers
Source: Nat Commun. 2026 May 28;17:6938. doi: 10.1038/s41467-026-73648-2 (PMC13388996; doi:10.1038/s41467-026-73648-2)
Supplement: Supplementary file 11 — Source Data [file 41467_2026_73648_MOESM11_ESM.zip › Suppl_Fig_S6/amplification_data_ZEB1_1.csv]

Cycle	Well	Fluorescence	Target	melt temp	Replicate
1	A1	-11.1909037083792	ZEB1_1	65.0	IMR90p8
2	A1	-7.49997306399337	ZEB1_1	65.0	IMR90p8
3	A1	0.699224634238817	ZEB1_1	65.0	IMR90p8
4	A1	-2.27549367909069	ZEB1_1	65.0	IMR90p8
5	A1	-0.202217294784532	ZEB1_1	65.0	IMR90p8
6	A1	4.59260459633288	ZEB1_1	65.0	IMR90p8
7	A1	0.120474002621904	ZEB1_1	65.0	IMR90p8
8	A1	2.64044216772027	ZEB1_1	65.0	IMR90p8
9	A1	-0.702188282621137	ZEB1_1	65.0	IMR90p8
10	A1	-2.05936295026731	ZEB1_1	65.0	IMR90p8
11	A1	4.20788227266348	ZEB1_1	65.0	IMR90p8
12	A1	-3.0256822329934	ZEB1_1	65.0	IMR90p8
13	A1	3.05779508954129	ZEB1_1	65.0	IMR90p8
14	A1	-1.19143257011729	ZEB1_1	65.0	IMR90p8
15	A1	-5.99344857953201	ZEB1_1	65.0	IMR90p8
16	A1	-1.67239118117368	ZEB1_1	65.0	IMR90p8
17	A1	-2.59493638123058	ZEB1_1	65.0	IMR90p8
18	A1	2.64611120277459	ZEB1_1	65.0	IMR90p8
19	A1	5.45560976146498	ZEB1_1	65.0	IMR90p8
20	A1	0.746875038818871	ZEB1_1	65.0	IMR90p8
21	A1	-2.31990486206269	ZEB1_1	65.0	IMR90p8
22	A1	1.29102744321153	ZEB1_1	65.0	IMR90p8
23	A1	1.16944930828367	ZEB1_1	65.0	IMR90p8
24	A1	1.45567170103322	ZEB1_1	65.0	IMR90p8
25	A1	11.337289547223	ZEB1_1	65.0	IMR90p8
26	A1	17.1828328664806	ZEB1_1	65.0	IMR90p8
27	A1	30.2323337361386	ZEB1_1	65.0	IMR90p8
28	A1	55.5857356620472	ZEB1_1	65.0	IMR90p8
29	A1	92.861433581299	ZEB1_1	65.0	IMR90p8
30	A1	145.687465091075	ZEB1_1	65.0	IMR90p8
31	A1	189.496756017705	ZEB1_1	65.0	IMR90p8
32	A1	237.576614894708	ZEB1_1	65.0	IMR90p8
33	A1	290.533941078618	ZEB1_1	65.0	IMR90p8
34	A1	343.815652402694	ZEB1_1	65.0	IMR90p8
35	A1	401.238010588627	ZEB1_1	65.0	IMR90p8
36	A1	463.388451069544	ZEB1_1	65.0	IMR90p8
37	A1	528.575197614631	ZEB1_1	65.0	IMR90p8
38	A1	594.896857398403	ZEB1_1	65.0	IMR90p8
39	A1	662.953332435375	ZEB1_1	65.0	IMR90p8
40	A1	733.888684837343	ZEB1_1	65.0	IMR90p8
1	B1	-12.4725527466426	ZEB1_1	64.5	IMR90p8
2	B1	-3.00561785144009	ZEB1_1	64.5	IMR90p8
3	B1	-0.57199998427086	ZEB1_1	64.5	IMR90p8
4	B1	2.3351382685687	ZEB1_1	64.5	IMR90p8
5	B1	2.21840647931094	ZEB1_1	64.5	IMR90p8
6	B1	-0.315749361203416	ZEB1_1	64.5	IMR90p8
7	B1	0.947880840865764	ZEB1_1	64.5	IMR90p8
8	B1	1.43686346167488	ZEB1_1	64.5	IMR90p8
9	B1	2.14903603857283	ZEB1_1	64.5	IMR90p8
10	B1	0.0084234936030043	ZEB1_1	64.5	IMR90p8
11	B1	-0.738678245674237	ZEB1_1	64.5	IMR90p8
12	B1	-1.01234872307123	ZEB1_1	64.5	IMR90p8
13	B1	-0.155920206799237	ZEB1_1	64.5	IMR90p8
14	B1	0.372818151950923	ZEB1_1	64.5	IMR90p8
15	B1	-0.427320967109608	ZEB1_1	64.5	IMR90p8
16	B1	-5.06571182305333	ZEB1_1	64.5	IMR90p8
17	B1	1.29919457319556	ZEB1_1	64.5	IMR90p8
18	B1	-1.57775165900966	ZEB1_1	64.5	IMR90p8
19	B1	-4.57285649013465	ZEB1_1	64.5	IMR90p8
20	B1	-0.218793173256472	ZEB1_1	64.5	IMR90p8
21	B1	-1.03197026211319	ZEB1_1	64.5	IMR90p8
22	B1	-4.47318943900382	ZEB1_1	64.5	IMR90p8
23	B1	5.97850262816155	ZEB1_1	64.5	IMR90p8
24	B1	8.01882101229376	ZEB1_1	64.5	IMR90p8
25	B1	8.50733684017723	ZEB1_1	64.5	IMR90p8
26	B1	26.1632101890327	ZEB1_1	64.5	IMR90p8
27	B1	49.0635499432115	ZEB1_1	64.5	IMR90p8
28	B1	84.6094931142534	ZEB1_1	64.5	IMR90p8
29	B1	139.346681746972	ZEB1_1	64.5	IMR90p8
30	B1	198.067982202555	ZEB1_1	64.5	IMR90p8
31	B1	249.637161090179	ZEB1_1	64.5	IMR90p8
32	B1	305.443855049037	ZEB1_1	64.5	IMR90p8
33	B1	361.631888474281	ZEB1_1	64.5	IMR90p8
34	B1	421.268133213488	ZEB1_1	64.5	IMR90p8
35	B1	485.461606730994	ZEB1_1	64.5	IMR90p8
36	B1	555.429655754187	ZEB1_1	64.5	IMR90p8
37	B1	629.244896105379	ZEB1_1	64.5	IMR90p8
38	B1	702.437834457933	ZEB1_1	64.5	IMR90p8
39	B1	776.919493867017	ZEB1_1	64.5	IMR90p8
40	B1	851.550386662742	ZEB1_1	64.5	IMR90p8
1	C1	-1.29345168066857	ZEB1_1	63.3	IMR90p8
2	C1	-3.85400555812157	ZEB1_1	63.3	IMR90p8
3	C1	4.41559001735868	ZEB1_1	63.3	IMR90p8
4	C1	1.07981133391149	ZEB1_1	63.3	IMR90p8
5	C1	5.23663530357226	ZEB1_1	63.3	IMR90p8
6	C1	3.3853425670718	ZEB1_1	63.3	IMR90p8
7	C1	4.806718382501	ZEB1_1	63.3	IMR90p8
8	C1	1.4710512751526	ZEB1_1	63.3	IMR90p8
9	C1	-0.196564174912055	ZEB1_1	63.3	IMR90p8
10	C1	-1.50821820282044	ZEB1_1	63.3	IMR90p8
11	C1	0.373863702461222	ZEB1_1	63.3	IMR90p8
12	C1	-6.13004143245144	ZEB1_1	63.3	IMR90p8
13	C1	-0.725425953243303	ZEB1_1	63.3	IMR90p8
14	C1	-2.707449045266	ZEB1_1	63.3	IMR90p8
15	C1	-0.930355567102197	ZEB1_1	63.3	IMR90p8
16	C1	-3.91150401146842	ZEB1_1	63.3	IMR90p8
17	C1	-5.63193419772006	ZEB1_1	63.3	IMR90p8
18	C1	-1.64583989468838	ZEB1_1	63.3	IMR90p8
19	C1	-1.8939585029616	ZEB1_1	63.3	IMR90p8
20	C1	-3.90183485842363	ZEB1_1	63.3	IMR90p8
21	C1	-5.9111540640688	ZEB1_1	63.3	IMR90p8
22	C1	-2.16177489065376	ZEB1_1	63.3	IMR90p8
23	C1	0.298482031305412	ZEB1_1	63.3	IMR90p8
24	C1	-3.74753310196184	ZEB1_1	63.3	IMR90p8
25	C1	10.2144398725986	ZEB1_1	63.3	IMR90p8
26	C1	17.2635407969651	ZEB1_1	63.3	IMR90p8
27	C1	36.1677686379307	ZEB1_1	63.3	IMR90p8
28	C1	76.9321354695176	ZEB1_1	63.3	IMR90p8
29	C1	125.978840293434	ZEB1_1	63.3	IMR90p8
30	C1	185.830559429237	ZEB1_1	63.3	IMR90p8
31	C1	236.046037322254	ZEB1_1	63.3	IMR90p8
32	C1	292.558357805461	ZEB1_1	63.3	IMR90p8
33	C1	348.746740748727	ZEB1_1	63.3	IMR90p8
34	C1	407.23123347871	ZEB1_1	63.3	IMR90p8
35	C1	470.460676592796	ZEB1_1	63.3	IMR90p8
36	C1	538.185684432107	ZEB1_1	63.3	IMR90p8
37	C1	606.79580160642	ZEB1_1	63.3	IMR90p8
38	C1	677.189607134578	ZEB1_1	63.3	IMR90p8
39	C1	750.746585279402	ZEB1_1	63.3	IMR90p8
40	C1	828.457144104456	ZEB1_1	63.3	IMR90p8
1	D1	-3.2211040288089	ZEB1_1	61.4	IMR90p8
2	D1	2.17112438172899	ZEB1_1	61.4	IMR90p8
3	D1	-0.350202724317569	ZEB1_1	61.4	IMR90p8
4	D1	4.1875317640679	ZEB1_1	61.4	IMR90p8
5	D1	0.628523730473717	ZEB1_1	61.4	IMR90p8
6	D1	0.906660630883835	ZEB1_1	61.4	IMR90p8
7	D1	3.4864983441903	ZEB1_1	61.4	IMR90p8
8	D1	1.18905314469112	ZEB1_1	61.4	IMR90p8
9	D1	2.80890108097219	ZEB1_1	61.4	IMR90p8
10	D1	-3.31373802315602	ZEB1_1	61.4	IMR90p8
11	D1	0.396069527808322	ZEB1_1	61.4	IMR90p8
12	D1	2.26542694865657	ZEB1_1	61.4	IMR90p8
13	D1	-0.268714016306149	ZEB1_1	61.4	IMR90p8
14	D1	-3.10542178038168	ZEB1_1	61.4	IMR90p8
15	D1	-6.55979692241863	ZEB1_1	61.4	IMR90p8
16	D1	0.396692483352126	ZEB1_1	61.4	IMR90p8
17	D1	0.0703327524815904	ZEB1_1	61.4	IMR90p8
18	D1	-2.75234181139376	ZEB1_1	61.4	IMR90p8
19	D1	-0.107870771389116	ZEB1_1	61.4	IMR90p8
20	D1	-3.14140554920004	ZEB1_1	61.4	IMR90p8
21	D1	-4.00616523624421	ZEB1_1	61.4	IMR90p8
22	D1	3.38384719573605	ZEB1_1	61.4	IMR90p8
23	D1	-3.02732567180374	ZEB1_1	61.4	IMR90p8
24	D1	-0.408594869354147	ZEB1_1	61.4	IMR90p8
25	D1	4.8785305298984	ZEB1_1	61.4	IMR90p8
26	D1	8.8768723323592	ZEB1_1	61.4	IMR90p8
27	D1	16.7794492063499	ZEB1_1	61.4	IMR90p8
28	D1	37.2754351905746	ZEB1_1	61.4	IMR90p8
29	D1	76.9629100192815	ZEB1_1	61.4	IMR90p8
30	D1	121.618878254393	ZEB1_1	61.4	IMR90p8
31	D1	171.993803961713	ZEB1_1	61.4	IMR90p8
32	D1	221.735934495989	ZEB1_1	61.4	IMR90p8
33	D1	271.886715199671	ZEB1_1	61.4	IMR90p8
34	D1	325.608762286783	ZEB1_1	61.4	IMR90p8
35	D1	382.695771174802	ZEB1_1	61.4	IMR90p8
36	D1	444.60232478589	ZEB1_1	61.4	IMR90p8
37	D1	506.390665418931	ZEB1_1	61.4	IMR90p8
38	D1	569.817735242023	ZEB1_1	61.4	IMR90p8
39	D1	633.463945091401	ZEB1_1	61.4	IMR90p8
40	D1	701.141621866872	ZEB1_1	61.4	IMR90p8
1	E1	-3.45211135522959	ZEB1_1	59.0	IMR90p8
2	E1	-1.17292848663146	ZEB1_1	59.0	IMR90p8
3	E1	-3.61123956760912	ZEB1_1	59.0	IMR90p8
4	E1	0.469029807648894	ZEB1_1	59.0	IMR90p8
5	E1	1.2105544655119	ZEB1_1	59.0	IMR90p8
6	E1	2.9124267287466	ZEB1_1	59.0	IMR90p8
7	E1	-0.119536811241232	ZEB1_1	59.0	IMR90p8
8	E1	3.10670942076104	ZEB1_1	59.0	IMR90p8
9	E1	2.28472214708836	ZEB1_1	59.0	IMR90p8
10	E1	2.52698386123666	ZEB1_1	59.0	IMR90p8
11	E1	-0.411825896993378	ZEB1_1	59.0	IMR90p8
12	E1	-0.432602152671734	ZEB1_1	59.0	IMR90p8
13	E1	-3.2793317341484	ZEB1_1	59.0	IMR90p8
14	E1	-3.06329729375739	ZEB1_1	59.0	IMR90p8
15	E1	1.85818283064145	ZEB1_1	59.0	IMR90p8
16	E1	-1.64610081838327	ZEB1_1	59.0	IMR90p8
17	E1	-1.37701008720023	ZEB1_1	59.0	IMR90p8
18	E1	2.09887570254068	ZEB1_1	59.0	IMR90p8
19	E1	1.48688598675972	ZEB1_1	59.0	IMR90p8
20	E1	0.335374401928675	ZEB1_1	59.0	IMR90p8
21	E1	-1.00026606428764	ZEB1_1	59.0	IMR90p8
22	E1	0.859409673740629	ZEB1_1	59.0	IMR90p8
23	E1	-1.8295168197651	ZEB1_1	59.0	IMR90p8
24	E1	2.57928584699084	ZEB1_1	59.0	IMR90p8
25	E1	0.652432004435923	ZEB1_1	59.0	IMR90p8
26	E1	0.631884069184707	ZEB1_1	59.0	IMR90p8
27	E1	4.00289292896105	ZEB1_1	59.0	IMR90p8
28	E1	15.6027232966603	ZEB1_1	59.0	IMR90p8
29	E1	25.361583987758	ZEB1_1	59.0	IMR90p8
30	E1	46.385946503111	ZEB1_1	59.0	IMR90p8
31	E1	81.448685055535	ZEB1_1	59.0	IMR90p8
32	E1	122.334659563479	ZEB1_1	59.0	IMR90p8
33	E1	172.133831227634	ZEB1_1	59.0	IMR90p8
34	E1	216.490378909706	ZEB1_1	59.0	IMR90p8
35	E1	267.564166700423	ZEB1_1	59.0	IMR90p8
36	E1	318.011381559732	ZEB1_1	59.0	IMR90p8
37	E1	370.565765742751	ZEB1_1	59.0	IMR90p8
38	E1	426.18756101684	ZEB1_1	59.0	IMR90p8
39	E1	482.26052798318	ZEB1_1	59.0	IMR90p8
40	E1	539.534421151858	ZEB1_1	59.0	IMR90p8
1	F1	2.01041932211638	ZEB1_1	57.0	IMR90p8
2	F1	0.242806166910214	ZEB1_1	57.0	IMR90p8
3	F1	0.379821920350423	ZEB1_1	57.0	IMR90p8
4	F1	1.32035806646354	ZEB1_1	57.0	IMR90p8
5	F1	3.95502240360793	ZEB1_1	57.0	IMR90p8
6	F1	-1.92644907908198	ZEB1_1	57.0	IMR90p8
7	F1	4.03391888190799	ZEB1_1	57.0	IMR90p8
8	F1	-0.717808483482258	ZEB1_1	57.0	IMR90p8
9	F1	-1.81541380927183	ZEB1_1	57.0	IMR90p8
10	F1	1.02997997749071	ZEB1_1	57.0	IMR90p8
11	F1	2.42916256908939	ZEB1_1	57.0	IMR90p8
12	F1	-2.7435212950495	ZEB1_1	57.0	IMR90p8
13	F1	-0.752020798928697	ZEB1_1	57.0	IMR90p8
14	F1	-3.11109077716401	ZEB1_1	57.0	IMR90p8
15	F1	0.706487924878275	ZEB1_1	57.0	IMR90p8
16	F1	-1.49489355372361	ZEB1_1	57.0	IMR90p8
17	F1	-1.00191353157288	ZEB1_1	57.0	IMR90p8
18	F1	1.23934052311188	ZEB1_1	57.0	IMR90p8
19	F1	4.91290316225923	ZEB1_1	57.0	IMR90p8
20	F1	3.18407082716385	ZEB1_1	57.0	IMR90p8
21	F1	0.27233800847489	ZEB1_1	57.0	IMR90p8
22	F1	2.63151069886271	ZEB1_1	57.0	IMR90p8
23	F1	-6.10345961672419	ZEB1_1	57.0	IMR90p8
24	F1	-3.04709230635808	ZEB1_1	57.0	IMR90p8
25	F1	-2.81812691689402	ZEB1_1	57.0	IMR90p8
26	F1	1.22444244389544	ZEB1_1	57.0	IMR90p8
27	F1	2.68936331700161	ZEB1_1	57.0	IMR90p8
28	F1	5.18025532718093	ZEB1_1	57.0	IMR90p8
29	F1	6.69821794266772	ZEB1_1	57.0	IMR90p8
30	F1	17.7336523033919	ZEB1_1	57.0	IMR90p8
31	F1	31.6344102934277	ZEB1_1	57.0	IMR90p8
32	F1	49.0047712451615	ZEB1_1	57.0	IMR90p8
33	F1	83.7006817797114	ZEB1_1	57.0	IMR90p8
34	F1	123.930674213675	ZEB1_1	57.0	IMR90p8
35	F1	164.988220405664	ZEB1_1	57.0	IMR90p8
36	F1	213.538734276206	ZEB1_1	57.0	IMR90p8
37	F1	254.084339153419	ZEB1_1	57.0	IMR90p8
38	F1	297.262999612949	ZEB1_1	57.0	IMR90p8
39	F1	343.723538038776	ZEB1_1	57.0	IMR90p8
40	F1	393.4659544309	ZEB1_1	57.0	IMR90p8
1	G1	-2.12404598498506	ZEB1_1	55.7	IMR90p8
2	G1	2.95166258197196	ZEB1_1	55.7	IMR90p8
3	G1	1.19331175602429	ZEB1_1	55.7	IMR90p8
4	G1	6.23012516581457	ZEB1_1	55.7	IMR90p8
5	G1	-0.930979519681387	ZEB1_1	55.7	IMR90p8
6	G1	-0.0088849922217377	ZEB1_1	55.7	IMR90p8
7	G1	0.769078475469996	ZEB1_1	55.7	IMR90p8
8	G1	2.69116247913644	ZEB1_1	55.7	IMR90p8
9	G1	0.616961192375129	ZEB1_1	55.7	IMR90p8
10	G1	1.46089269430195	ZEB1_1	55.7	IMR90p8
11	G1	2.92249393626116	ZEB1_1	55.7	IMR90p8
12	G1	-2.58337801126208	ZEB1_1	55.7	IMR90p8
13	G1	-3.30381999296242	ZEB1_1	55.7	IMR90p8
14	G1	-1.97319308288252	ZEB1_1	55.7	IMR90p8
15	G1	-3.73264837074794	ZEB1_1	55.7	IMR90p8
16	G1	-2.16530988018758	ZEB1_1	55.7	IMR90p8
17	G1	-3.18843155976401	ZEB1_1	55.7	IMR90p8
18	G1	4.97737312445724	ZEB1_1	55.7	IMR90p8
19	G1	1.74635452817165	ZEB1_1	55.7	IMR90p8
20	G1	-1.23492335267838	ZEB1_1	55.7	IMR90p8
21	G1	2.52715407932601	ZEB1_1	55.7	IMR90p8
22	G1	0.558060624400696	ZEB1_1	55.7	IMR90p8
23	G1	-5.98548996873069	ZEB1_1	55.7	IMR90p8
24	G1	0.31301756243829	ZEB1_1	55.7	IMR90p8
25	G1	-0.065836453553402	ZEB1_1	55.7	IMR90p8
26	G1	-3.33564772664477	ZEB1_1	55.7	IMR90p8
27	G1	2.26555017017517	ZEB1_1	55.7	IMR90p8
28	G1	3.58301925506657	ZEB1_1	55.7	IMR90p8
29	G1	-1.22531192428642	ZEB1_1	55.7	IMR90p8
30	G1	7.9654875359879	ZEB1_1	55.7	IMR90p8
31	G1	10.387079495566	ZEB1_1	55.7	IMR90p8
32	G1	21.0891985860808	ZEB1_1	55.7	IMR90p8
33	G1	32.9082614487802	ZEB1_1	55.7	IMR90p8
34	G1	55.5998823148575	ZEB1_1	55.7	IMR90p8
35	G1	88.1484775364474	ZEB1_1	55.7	IMR90p8
36	G1	128.190769565526	ZEB1_1	55.7	IMR90p8
37	G1	170.165359921658	ZEB1_1	55.7	IMR90p8
38	G1	202.884679670592	ZEB1_1	55.7	IMR90p8
39	G1	244.110013217127	ZEB1_1	55.7	IMR90p8
40	G1	287.556904941261	ZEB1_1	55.7	IMR90p8
1	H1	-3.33081879907877	ZEB1_1	55.0	IMR90p8
2	H1	-2.62173592260342	ZEB1_1	55.0	IMR90p8
3	H1	3.17413543344901	ZEB1_1	55.0	IMR90p8
4	H1	-0.151731605829355	ZEB1_1	55.0	IMR90p8
5	H1	-1.12494092401903	ZEB1_1	55.0	IMR90p8
6	H1	-2.25486256885551	ZEB1_1	55.0	IMR90p8
7	H1	3.08150134877951	ZEB1_1	55.0	IMR90p8
8	H1	3.61985485748119	ZEB1_1	55.0	IMR90p8
9	H1	6.72136432590241	ZEB1_1	55.0	IMR90p8
10	H1	0.67430692852713	ZEB1_1	55.0	IMR90p8
11	H1	-0.023180035709629	ZEB1_1	55.0	IMR90p8
12	H1	-0.864798998519291	ZEB1_1	55.0	IMR90p8
13	H1	-1.31142859248803	ZEB1_1	55.0	IMR90p8
14	H1	-1.16770499736185	ZEB1_1	55.0	IMR90p8
15	H1	-2.127987631417	ZEB1_1	55.0	IMR90p8
16	H1	-3.6526544885869	ZEB1_1	55.0	IMR90p8
17	H1	-0.563955926480503	ZEB1_1	55.0	IMR90p8
18	H1	0.631592099839054	ZEB1_1	55.0	IMR90p8
19	H1	4.07504888743551	ZEB1_1	55.0	IMR90p8
20	H1	-5.42868510384551	ZEB1_1	55.0	IMR90p8
21	H1	-2.14327520041388	ZEB1_1	55.0	IMR90p8
22	H1	-1.42126483056018	ZEB1_1	55.0	IMR90p8
23	H1	0.602567042645205	ZEB1_1	55.0	IMR90p8
24	H1	-0.85600295866243	ZEB1_1	55.0	IMR90p8
25	H1	2.39038261348878	ZEB1_1	55.0	IMR90p8
26	H1	3.97970116150964	ZEB1_1	55.0	IMR90p8
27	H1	0.798710510403453	ZEB1_1	55.0	IMR90p8
28	H1	-0.542415931680807	ZEB1_1	55.0	IMR90p8
29	H1	1.09982885869158	ZEB1_1	55.0	IMR90p8
30	H1	4.20158155750596	ZEB1_1	55.0	IMR90p8
31	H1	5.56797592431167	ZEB1_1	55.0	IMR90p8
32	H1	8.64374779505033	ZEB1_1	55.0	IMR90p8
33	H1	14.6115668906205	ZEB1_1	55.0	IMR90p8
34	H1	28.1500271184709	ZEB1_1	55.0	IMR90p8
35	H1	49.6415813670119	ZEB1_1	55.0	IMR90p8
36	H1	80.7155896791937	ZEB1_1	55.0	IMR90p8
37	H1	110.291442939938	ZEB1_1	55.0	IMR90p8
38	H1	148.161598322789	ZEB1_1	55.0	IMR90p8
39	H1	180.773276022785	ZEB1_1	55.0	IMR90p8
40	H1	219.747689321044	ZEB1_1	55.0	IMR90p8
1	A1	-1.6012145210866	ZEB1_1	65.0	IMR90p2
2	A1	1.04621817161433	ZEB1_1	65.0	IMR90p2
3	A1	1.44573640514318	ZEB1_1	65.0	IMR90p2
4	A1	-1.17728554057749	ZEB1_1	65.0	IMR90p2
5	A1	1.06234651600607	ZEB1_1	65.0	IMR90p2
6	A1	1.59392511792475	ZEB1_1	65.0	IMR90p2
7	A1	2.27040299117698	ZEB1_1	65.0	IMR90p2
8	A1	-0.576762723460433	ZEB1_1	65.0	IMR90p2
9	A1	0.94092567719008	ZEB1_1	65.0	IMR90p2
10	A1	1.8000618984056	ZEB1_1	65.0	IMR90p2
11	A1	0.452525652800432	ZEB1_1	65.0	IMR90p2
12	A1	0.260830735344825	ZEB1_1	65.0	IMR90p2
13	A1	3.3159304497367	ZEB1_1	65.0	IMR90p2
14	A1	-2.2654630685729	ZEB1_1	65.0	IMR90p2
15	A1	-1.14253786390873	ZEB1_1	65.0	IMR90p2
16	A1	1.91245091432347	ZEB1_1	65.0	IMR90p2
17	A1	-3.44528624363875	ZEB1_1	65.0	IMR90p2
18	A1	0.175284019674564	ZEB1_1	65.0	IMR90p2
19	A1	-1.02846223107235	ZEB1_1	65.0	IMR90p2
20	A1	-4.59781508386641	ZEB1_1	65.0	IMR90p2
21	A1	1.19153462195436	ZEB1_1	65.0	IMR90p2
22	A1	-0.393803928077887	ZEB1_1	65.0	IMR90p2
23	A1	-5.80446734827046	ZEB1_1	65.0	IMR90p2
24	A1	0.471440549109502	ZEB1_1	65.0	IMR90p2
25	A1	12.5447367413099	ZEB1_1	65.0	IMR90p2
26	A1	20.3968584523354	ZEB1_1	65.0	IMR90p2
27	A1	41.4211655249705	ZEB1_1	65.0	IMR90p2
28	A1	73.7504563328125	ZEB1_1	65.0	IMR90p2
29	A1	121.656180204693	ZEB1_1	65.0	IMR90p2
30	A1	165.565963988299	ZEB1_1	65.0	IMR90p2
31	A1	208.581367110155	ZEB1_1	65.0	IMR90p2
32	A1	254.313692688244	ZEB1_1	65.0	IMR90p2
33	A1	302.547820385899	ZEB1_1	65.0	IMR90p2
34	A1	356.464935632953	ZEB1_1	65.0	IMR90p2
35	A1	414.645623432515	ZEB1_1	65.0	IMR90p2
36	A1	479.587341283282	ZEB1_1	65.0	IMR90p2
37	A1	544.392801364456	ZEB1_1	65.0	IMR90p2
38	A1	611.498644379406	ZEB1_1	65.0	IMR90p2
39	A1	676.321703046246	ZEB1_1	65.0	IMR90p2
40	A1	742.578079755941	ZEB1_1	65.0	IMR90p2
1	B1	-8.30484894298615	ZEB1_1	64.5	IMR90p2
2	B1	-1.53066940756071	ZEB1_1	64.5	IMR90p2
3	B1	1.8402433212118	ZEB1_1	64.5	IMR90p2
4	B1	3.2532402042184	ZEB1_1	64.5	IMR90p2
5	B1	-2.44610575128354	ZEB1_1	64.5	IMR90p2
6	B1	-0.534821655852284	ZEB1_1	64.5	IMR90p2
7	B1	0.798927901653315	ZEB1_1	64.5	IMR90p2
8	B1	-2.95509322930957	ZEB1_1	64.5	IMR90p2
9	B1	-1.74036671758086	ZEB1_1	64.5	IMR90p2
10	B1	0.0531138721912612	ZEB1_1	64.5	IMR90p2
11	B1	6.73667436419146	ZEB1_1	64.5	IMR90p2
12	B1	2.35108464797486	ZEB1_1	64.5	IMR90p2
13	B1	0.333274550596798	ZEB1_1	64.5	IMR90p2
14	B1	-4.19621606952478	ZEB1_1	64.5	IMR90p2
15	B1	1.54028135490762	ZEB1_1	64.5	IMR90p2
16	B1	-3.12005149267043	ZEB1_1	64.5	IMR90p2
17	B1	1.39353192066619	ZEB1_1	64.5	IMR90p2
18	B1	-3.62218283219772	ZEB1_1	64.5	IMR90p2
19	B1	2.75956131450357	ZEB1_1	64.5	IMR90p2
20	B1	-1.71786639353832	ZEB1_1	64.5	IMR90p2
21	B1	-0.554846951591571	ZEB1_1	64.5	IMR90p2
22	B1	-0.339022371275405	ZEB1_1	64.5	IMR90p2
23	B1	4.93796749727744	ZEB1_1	64.5	IMR90p2
24	B1	7.13802971330733	ZEB1_1	64.5	IMR90p2
25	B1	17.1474083843846	ZEB1_1	64.5	IMR90p2
26	B1	36.4764437319604	ZEB1_1	64.5	IMR90p2
27	B1	64.0730805344401	ZEB1_1	64.5	IMR90p2
28	B1	108.798301647029	ZEB1_1	64.5	IMR90p2
29	B1	156.072529150193	ZEB1_1	64.5	IMR90p2
30	B1	204.779541526086	ZEB1_1	64.5	IMR90p2
31	B1	252.681157509268	ZEB1_1	64.5	IMR90p2
32	B1	301.419551662767	ZEB1_1	64.5	IMR90p2
33	B1	355.757723220137	ZEB1_1	64.5	IMR90p2
34	B1	411.712258091493	ZEB1_1	64.5	IMR90p2
35	B1	473.669860211462	ZEB1_1	64.5	IMR90p2
36	B1	539.150398193526	ZEB1_1	64.5	IMR90p2
37	B1	605.538000634579	ZEB1_1	64.5	IMR90p2
38	B1	674.444845469896	ZEB1_1	64.5	IMR90p2
39	B1	743.83814348544	ZEB1_1	64.5	IMR90p2
40	B1	815.35239448465	ZEB1_1	64.5	IMR90p2
1	C1	-9.21353108610811	ZEB1_1	63.3	IMR90p2
2	C1	-1.32950132225551	ZEB1_1	63.3	IMR90p2
3	C1	-1.33381249402828	ZEB1_1	63.3	IMR90p2
4	C1	5.68215690605075	ZEB1_1	63.3	IMR90p2
5	C1	2.07630902273149	ZEB1_1	63.3	IMR90p2
6	C1	-1.34443930888801	ZEB1_1	63.3	IMR90p2
7	C1	1.34647489385861	ZEB1_1	63.3	IMR90p2
8	C1	0.80374464941724	ZEB1_1	63.3	IMR90p2
9	C1	-3.34160951031572	ZEB1_1	63.3	IMR90p2
10	C1	-1.68826579363804	ZEB1_1	63.3	IMR90p2
11	C1	-2.78354091582059	ZEB1_1	63.3	IMR90p2
12	C1	0.144311775422921	ZEB1_1	63.3	IMR90p2
13	C1	0.942187189028118	ZEB1_1	63.3	IMR90p2
14	C1	0.491295436537712	ZEB1_1	63.3	IMR90p2
15	C1	2.60403487209987	ZEB1_1	63.3	IMR90p2
16	C1	2.32498052192841	ZEB1_1	63.3	IMR90p2
17	C1	-4.06804269071336	ZEB1_1	63.3	IMR90p2
18	C1	0.18771242491357	ZEB1_1	63.3	IMR90p2
19	C1	-3.52301242935846	ZEB1_1	63.3	IMR90p2
20	C1	0.0751887928790893	ZEB1_1	63.3	IMR90p2
21	C1	1.74001606512502	ZEB1_1	63.3	IMR90p2
22	C1	2.7488647703376	ZEB1_1	63.3	IMR90p2
23	C1	1.78553948293938	ZEB1_1	63.3	IMR90p2
24	C1	7.23689199606861	ZEB1_1	63.3	IMR90p2
25	C1	20.9702391715941	ZEB1_1	63.3	IMR90p2
26	C1	33.8482296183115	ZEB1_1	63.3	IMR90p2
27	C1	65.1949323331451	ZEB1_1	63.3	IMR90p2
28	C1	109.541970464192	ZEB1_1	63.3	IMR90p2
29	C1	159.935782674204	ZEB1_1	63.3	IMR90p2
30	C1	216.270867897347	ZEB1_1	63.3	IMR90p2
31	C1	268.163685310131	ZEB1_1	63.3	IMR90p2
32	C1	319.473377219509	ZEB1_1	63.3	IMR90p2
33	C1	374.077911877613	ZEB1_1	63.3	IMR90p2
34	C1	432.415697552045	ZEB1_1	63.3	IMR90p2
35	C1	493.601706413458	ZEB1_1	63.3	IMR90p2
36	C1	559.752180682635	ZEB1_1	63.3	IMR90p2
37	C1	627.575971452553	ZEB1_1	63.3	IMR90p2
38	C1	700.088168371989	ZEB1_1	63.3	IMR90p2
39	C1	770.597901733246	ZEB1_1	63.3	IMR90p2
40	C1	840.420000153694	ZEB1_1	63.3	IMR90p2
1	D1	-4.05874572479934	ZEB1_1	61.4	IMR90p2
2	D1	0.336563031599326	ZEB1_1	61.4	IMR90p2
3	D1	0.461298503017133	ZEB1_1	61.4	IMR90p2
4	D1	1.74198826161	ZEB1_1	61.4	IMR90p2
5	D1	-0.617752906083297	ZEB1_1	61.4	IMR90p2
6	D1	1.46512341985272	ZEB1_1	61.4	IMR90p2
7	D1	-2.18362836777578	ZEB1_1	61.4	IMR90p2
8	D1	-0.0088018225278574	ZEB1_1	61.4	IMR90p2
9	D1	1.63921892501685	ZEB1_1	61.4	IMR90p2
10	D1	2.65722877050166	ZEB1_1	61.4	IMR90p2
11	D1	1.48027084313253	ZEB1_1	61.4	IMR90p2
12	D1	2.31426707288347	ZEB1_1	61.4	IMR90p2
13	D1	-1.88558543585032	ZEB1_1	61.4	IMR90p2
14	D1	-0.408181435755523	ZEB1_1	61.4	IMR90p2
15	D1	-2.07171953819579	ZEB1_1	61.4	IMR90p2
16	D1	-0.356626427679657	ZEB1_1	61.4	IMR90p2
17	D1	-0.824323633488348	ZEB1_1	61.4	IMR90p2
18	D1	0.351489503665107	ZEB1_1	61.4	IMR90p2
19	D1	-1.54898859548712	ZEB1_1	61.4	IMR90p2
20	D1	-3.71167640966632	ZEB1_1	61.4	IMR90p2
21	D1	0.578754906970062	ZEB1_1	61.4	IMR90p2
22	D1	0.860317966471939	ZEB1_1	61.4	IMR90p2
23	D1	4.54647869637483	ZEB1_1	61.4	IMR90p2
24	D1	1.81916314365208	ZEB1_1	61.4	IMR90p2
25	D1	2.60023310874612	ZEB1_1	61.4	IMR90p2
26	D1	12.517303172981	ZEB1_1	61.4	IMR90p2
27	D1	31.1227021727	ZEB1_1	61.4	IMR90p2
28	D1	61.2050379335292	ZEB1_1	61.4	IMR90p2
29	D1	101.827515836988	ZEB1_1	61.4	IMR90p2
30	D1	148.840041648205	ZEB1_1	61.4	IMR90p2
31	D1	197.73157171852	ZEB1_1	61.4	IMR90p2
32	D1	247.131837206805	ZEB1_1	61.4	IMR90p2
33	D1	296.742058764246	ZEB1_1	61.4	IMR90p2
34	D1	347.671248899426	ZEB1_1	61.4	IMR90p2
35	D1	402.938157820125	ZEB1_1	61.4	IMR90p2
36	D1	462.731730879799	ZEB1_1	61.4	IMR90p2
37	D1	524.799020360922	ZEB1_1	61.4	IMR90p2
38	D1	588.610275908413	ZEB1_1	61.4	IMR90p2
39	D1	655.002271959689	ZEB1_1	61.4	IMR90p2
40	D1	725.118943723693	ZEB1_1	61.4	IMR90p2
1	E1	-6.3755834704989	ZEB1_1	59.0	IMR90p2
2	E1	7.45739420506516	ZEB1_1	59.0	IMR90p2
3	E1	-0.280258625761689	ZEB1_1	59.0	IMR90p2
4	E1	1.98526661258802	ZEB1_1	59.0	IMR90p2
5	E1	10.2448888580657	ZEB1_1	59.0	IMR90p2
6	E1	-2.48771802288866	ZEB1_1	59.0	IMR90p2
7	E1	5.62678394846535	ZEB1_1	59.0	IMR90p2
8	E1	-1.45320043617721	ZEB1_1	59.0	IMR90p2
9	E1	9.25078585710889	ZEB1_1	59.0	IMR90p2
10	E1	-2.31085778590568	ZEB1_1	59.0	IMR90p2
11	E1	2.72793813804719	ZEB1_1	59.0	IMR90p2
12	E1	-7.88895258340881	ZEB1_1	59.0	IMR90p2
13	E1	3.05197549920422	ZEB1_1	59.0	IMR90p2
14	E1	-5.71054476056815	ZEB1_1	59.0	IMR90p2
15	E1	5.70403680574782	ZEB1_1	59.0	IMR90p2
16	E1	-5.78003248470623	ZEB1_1	59.0	IMR90p2
17	E1	2.53141103146436	ZEB1_1	59.0	IMR90p2
18	E1	-10.818506194475	ZEB1_1	59.0	IMR90p2
19	E1	3.97348509718086	ZEB1_1	59.0	IMR90p2
20	E1	-2.75089290434153	ZEB1_1	59.0	IMR90p2
21	E1	-10.0550067969516	ZEB1_1	59.0	IMR90p2
22	E1	0.228366812004424	ZEB1_1	59.0	IMR90p2
23	E1	-6.31344517220168	ZEB1_1	59.0	IMR90p2
24	E1	-6.41326000359004	ZEB1_1	59.0	IMR90p2
25	E1	0.479662482209733	ZEB1_1	59.0	IMR90p2
26	E1	-5.40483969945217	ZEB1_1	59.0	IMR90p2
27	E1	13.2383292648319	ZEB1_1	59.0	IMR90p2
28	E1	20.3552677759462	ZEB1_1	59.0	IMR90p2
29	E1	28.0492844902087	ZEB1_1	59.0	IMR90p2
30	E1	62.8226396225527	ZEB1_1	59.0	IMR90p2
31	E1	103.602027968854	ZEB1_1	59.0	IMR90p2
32	E1	150.586594264852	ZEB1_1	59.0	IMR90p2
33	E1	179.470621722101	ZEB1_1	59.0	IMR90p2
34	E1	226.670185186818	ZEB1_1	59.0	IMR90p2
35	E1	273.313250548665	ZEB1_1	59.0	IMR90p2
36	E1	318.589057668499	ZEB1_1	59.0	IMR90p2
37	E1	370.051709993179	ZEB1_1	59.0	IMR90p2
38	E1	425.987973889304	ZEB1_1	59.0	IMR90p2
39	E1	486.358455963734	ZEB1_1	59.0	IMR90p2
40	E1	546.838530364979	ZEB1_1	59.0	IMR90p2
1	F1	-3.50010448839794	ZEB1_1	57.0	IMR90p2
2	F1	1.93580587761562	ZEB1_1	57.0	IMR90p2
3	F1	2.45456631331308	ZEB1_1	57.0	IMR90p2
4	F1	-0.0884769396184311	ZEB1_1	57.0	IMR90p2
5	F1	0.0635873313640332	ZEB1_1	57.0	IMR90p2
6	F1	-0.823132164359322	ZEB1_1	57.0	IMR90p2
7	F1	1.41793407666501	ZEB1_1	57.0	IMR90p2
8	F1	-1.07218281337828	ZEB1_1	57.0	IMR90p2
9	F1	-0.276710902204286	ZEB1_1	57.0	IMR90p2
10	F1	0.939474127942503	ZEB1_1	57.0	IMR90p2
11	F1	-1.52466038421744	ZEB1_1	57.0	IMR90p2
12	F1	2.13699341292931	ZEB1_1	57.0	IMR90p2
13	F1	-1.90468524577409	ZEB1_1	57.0	IMR90p2
14	F1	-0.623737758833613	ZEB1_1	57.0	IMR90p2
15	F1	2.23572947399907	ZEB1_1	57.0	IMR90p2
16	F1	1.82243344107565	ZEB1_1	57.0	IMR90p2
17	F1	1.0795000771468	ZEB1_1	57.0	IMR90p2
18	F1	0.732287504975375	ZEB1_1	57.0	IMR90p2
19	F1	-0.654168873873914	ZEB1_1	57.0	IMR90p2
20	F1	3.58515498455017	ZEB1_1	57.0	IMR90p2
21	F1	1.00285755542745	ZEB1_1	57.0	IMR90p2
22	F1	0.667480800656904	ZEB1_1	57.0	IMR90p2
23	F1	-2.50591432883903	ZEB1_1	57.0	IMR90p2
24	F1	1.57536249599298	ZEB1_1	57.0	IMR90p2
25	F1	-1.09852587609657	ZEB1_1	57.0	IMR90p2
26	F1	3.00970852283172	ZEB1_1	57.0	IMR90p2
27	F1	1.89910245122701	ZEB1_1	57.0	IMR90p2
28	F1	7.04549021247749	ZEB1_1	57.0	IMR90p2
29	F1	12.4153022584196	ZEB1_1	57.0	IMR90p2
30	F1	25.2778328853196	ZEB1_1	57.0	IMR90p2
31	F1	37.7198802122866	ZEB1_1	57.0	IMR90p2
32	F1	72.5881478135866	ZEB1_1	57.0	IMR90p2
33	F1	107.743491253626	ZEB1_1	57.0	IMR90p2
34	F1	144.188939951217	ZEB1_1	57.0	IMR90p2
35	F1	184.169716625915	ZEB1_1	57.0	IMR90p2
36	F1	226.371445115691	ZEB1_1	57.0	IMR90p2
37	F1	267.811641867303	ZEB1_1	57.0	IMR90p2
38	F1	309.269113416225	ZEB1_1	57.0	IMR90p2
39	F1	354.39357692524	ZEB1_1	57.0	IMR90p2
40	F1	402.606950571535	ZEB1_1	57.0	IMR90p2
1	G1	-2.95444261304056	ZEB1_1	55.7	IMR90p2
2	G1	3.40523632101076	ZEB1_1	55.7	IMR90p2
3	G1	1.87901735676223	ZEB1_1	55.7	IMR90p2
4	G1	-1.9336471136935	ZEB1_1	55.7	IMR90p2
5	G1	4.7287113163693	ZEB1_1	55.7	IMR90p2
6	G1	-1.45075694881552	ZEB1_1	55.7	IMR90p2
7	G1	2.4916305060151	ZEB1_1	55.7	IMR90p2
8	G1	0.544800005930938	ZEB1_1	55.7	IMR90p2
9	G1	-0.784707462701135	ZEB1_1	55.7	IMR90p2
10	G1	1.76426767893599	ZEB1_1	55.7	IMR90p2
11	G1	2.02632229761275	ZEB1_1	55.7	IMR90p2
12	G1	-4.03545806076545	ZEB1_1	55.7	IMR90p2
13	G1	0.944838907152189	ZEB1_1	55.7	IMR90p2
14	G1	-0.896010869888869	ZEB1_1	55.7	IMR90p2
15	G1	-2.10759906713974	ZEB1_1	55.7	IMR90p2
16	G1	0.389193725824498	ZEB1_1	55.7	IMR90p2
17	G1	0.664174976197955	ZEB1_1	55.7	IMR90p2
18	G1	1.43780364631903	ZEB1_1	55.7	IMR90p2
19	G1	2.12022533034087	ZEB1_1	55.7	IMR90p2
20	G1	-0.103187037290809	ZEB1_1	55.7	IMR90p2
21	G1	1.11776543893347	ZEB1_1	55.7	IMR90p2
22	G1	0.314953358445564	ZEB1_1	55.7	IMR90p2
23	G1	-0.423225268166789	ZEB1_1	55.7	IMR90p2
24	G1	2.38843067353901	ZEB1_1	55.7	IMR90p2
25	G1	0.902211259681735	ZEB1_1	55.7	IMR90p2
26	G1	-0.0715745963689187	ZEB1_1	55.7	IMR90p2
27	G1	0.925721455621897	ZEB1_1	55.7	IMR90p2
28	G1	1.75227687303868	ZEB1_1	55.7	IMR90p2
29	G1	-2.74524643147743	ZEB1_1	55.7	IMR90p2
30	G1	10.2800860199536	ZEB1_1	55.7	IMR90p2
31	G1	15.4713560619516	ZEB1_1	55.7	IMR90p2
32	G1	34.3721097647785	ZEB1_1	55.7	IMR90p2
33	G1	54.1677391405397	ZEB1_1	55.7	IMR90p2
34	G1	82.3092511047184	ZEB1_1	55.7	IMR90p2
35	G1	117.785318634791	ZEB1_1	55.7	IMR90p2
36	G1	153.56430974869	ZEB1_1	55.7	IMR90p2
37	G1	195.653115332531	ZEB1_1	55.7	IMR90p2
38	G1	234.3372803936	ZEB1_1	55.7	IMR90p2
39	G1	273.845257804542	ZEB1_1	55.7	IMR90p2
40	G1	314.177047565357	ZEB1_1	55.7	IMR90p2
1	H1	-3.19083081647659	ZEB1_1	55.0	IMR90p2
2	H1	0.784331548294631	ZEB1_1	55.0	IMR90p2
3	H1	3.40596535920758	ZEB1_1	55.0	IMR90p2
4	H1	-2.04439383083809	ZEB1_1	55.0	IMR90p2
5	H1	2.56222502486116	ZEB1_1	55.0	IMR90p2
6	H1	-3.83422160148348	ZEB1_1	55.0	IMR90p2
7	H1	0.417766918737016	ZEB1_1	55.0	IMR90p2
8	H1	5.54997776605296	ZEB1_1	55.0	IMR90p2
9	H1	-0.347193771828643	ZEB1_1	55.0	IMR90p2
10	H1	2.93211004835803	ZEB1_1	55.0	IMR90p2
11	H1	-0.941064748134522	ZEB1_1	55.0	IMR90p2
12	H1	1.5227660236319	ZEB1_1	55.0	IMR90p2
13	H1	2.35612638419889	ZEB1_1	55.0	IMR90p2
14	H1	-0.0043816224260808	ZEB1_1	55.0	IMR90p2
15	H1	-4.24389397428513	ZEB1_1	55.0	IMR90p2
16	H1	-3.20089576296687	ZEB1_1	55.0	IMR90p2
17	H1	1.14315861878731	ZEB1_1	55.0	IMR90p2
18	H1	-2.70282705217369	ZEB1_1	55.0	IMR90p2
19	H1	-3.84053736119176	ZEB1_1	55.0	IMR90p2
20	H1	3.48652834882341	ZEB1_1	55.0	IMR90p2
21	H1	4.24074863535861	ZEB1_1	55.0	IMR90p2
22	H1	0.119040058475093	ZEB1_1	55.0	IMR90p2
23	H1	-3.41121144048611	ZEB1_1	55.0	IMR90p2
24	H1	-1.2240907372302	ZEB1_1	55.0	IMR90p2
25	H1	0.214629019087624	ZEB1_1	55.0	IMR90p2
26	H1	4.04503057828242	ZEB1_1	55.0	IMR90p2
27	H1	2.39488614323227	ZEB1_1	55.0	IMR90p2
28	H1	1.4142361692202	ZEB1_1	55.0	IMR90p2
29	H1	3.32527314282788	ZEB1_1	55.0	IMR90p2
30	H1	5.22374396980649	ZEB1_1	55.0	IMR90p2
31	H1	10.3297414078206	ZEB1_1	55.0	IMR90p2
32	H1	15.6978046991835	ZEB1_1	55.0	IMR90p2
33	H1	24.917786960998	ZEB1_1	55.0	IMR90p2
34	H1	38.0949174392663	ZEB1_1	55.0	IMR90p2
35	H1	71.1464691346928	ZEB1_1	55.0	IMR90p2
36	H1	100.649766162234	ZEB1_1	55.0	IMR90p2
37	H1	132.860230345532	ZEB1_1	55.0	IMR90p2
38	H1	169.251504061152	ZEB1_1	55.0	IMR90p2
39	H1	203.223047492625	ZEB1_1	55.0	IMR90p2
40	H1	233.935113500719	ZEB1_1	55.0	IMR90p2
1	A1	-7.45257727882108	ZEB1_1	65.0	IMR90p11
2	A1	-0.57797422190697	ZEB1_1	65.0	IMR90p11
3	A1	-4.7443619365049	ZEB1_1	65.0	IMR90p11
4	A1	3.23402128334192	ZEB1_1	65.0	IMR90p11
5	A1	-0.183216615250331	ZEB1_1	65.0	IMR90p11
6	A1	2.22167823134896	ZEB1_1	65.0	IMR90p11
7	A1	-1.32750947308114	ZEB1_1	65.0	IMR90p11
8	A1	-1.40697825358211	ZEB1_1	65.0	IMR90p11
9	A1	0.249742731822607	ZEB1_1	65.0	IMR90p11
10	A1	1.78746289236778	ZEB1_1	65.0	IMR90p11
11	A1	3.24651421394356	ZEB1_1	65.0	IMR90p11
12	A1	0.327674531432422	ZEB1_1	65.0	IMR90p11
13	A1	1.36599872194165	ZEB1_1	65.0	IMR90p11
14	A1	1.14262905498799	ZEB1_1	65.0	IMR90p11
15	A1	1.76035892565051	ZEB1_1	65.0	IMR90p11
16	A1	0.774669368472132	ZEB1_1	65.0	IMR90p11
17	A1	-0.618554851126191	ZEB1_1	65.0	IMR90p11
18	A1	-6.11370856382291	ZEB1_1	65.0	IMR90p11
19	A1	3.00867572829384	ZEB1_1	65.0	IMR90p11
20	A1	-1.8812295224302	ZEB1_1	65.0	IMR90p11
21	A1	3.02119978769815	ZEB1_1	65.0	IMR90p11
22	A1	-1.26310216743695	ZEB1_1	65.0	IMR90p11
23	A1	5.58431699909124	ZEB1_1	65.0	IMR90p11
24	A1	9.51480525699299	ZEB1_1	65.0	IMR90p11
25	A1	19.0448577229172	ZEB1_1	65.0	IMR90p11
26	A1	28.3249327592312	ZEB1_1	65.0	IMR90p11
27	A1	54.5354262176106	ZEB1_1	65.0	IMR90p11
28	A1	98.9660841045848	ZEB1_1	65.0	IMR90p11
29	A1	144.420401999208	ZEB1_1	65.0	IMR90p11
30	A1	192.583219356482	ZEB1_1	65.0	IMR90p11
31	A1	241.955783621302	ZEB1_1	65.0	IMR90p11
32	A1	291.971836732108	ZEB1_1	65.0	IMR90p11
33	A1	343.688154488947	ZEB1_1	65.0	IMR90p11
34	A1	397.647906878659	ZEB1_1	65.0	IMR90p11
35	A1	459.301636803313	ZEB1_1	65.0	IMR90p11
36	A1	527.107421982471	ZEB1_1	65.0	IMR90p11
37	A1	595.592459138927	ZEB1_1	65.0	IMR90p11
38	A1	664.918717915917	ZEB1_1	65.0	IMR90p11
39	A1	734.770779553827	ZEB1_1	65.0	IMR90p11
40	A1	810.078277343023	ZEB1_1	65.0	IMR90p11
1	B1	-0.857788593013083	ZEB1_1	64.5	IMR90p11
2	B1	-3.72425137975051	ZEB1_1	64.5	IMR90p11
3	B1	1.65028415628194	ZEB1_1	64.5	IMR90p11
4	B1	-0.021424386795843	ZEB1_1	64.5	IMR90p11
5	B1	-2.08667624529562	ZEB1_1	64.5	IMR90p11
6	B1	2.98604420238325	ZEB1_1	64.5	IMR90p11
7	B1	3.24759668342176	ZEB1_1	64.5	IMR90p11
8	B1	2.12843224977223	ZEB1_1	64.5	IMR90p11
9	B1	4.04641969290242	ZEB1_1	64.5	IMR90p11
10	B1	-5.14374512525819	ZEB1_1	64.5	IMR90p11
11	B1	-0.39980164295639	ZEB1_1	64.5	IMR90p11
12	B1	-1.36105182772508	ZEB1_1	64.5	IMR90p11
13	B1	-1.88875918587837	ZEB1_1	64.5	IMR90p11
14	B1	-0.154539454506903	ZEB1_1	64.5	IMR90p11
15	B1	1.97297943452713	ZEB1_1	64.5	IMR90p11
16	B1	-3.79846314225324	ZEB1_1	64.5	IMR90p11
17	B1	-4.58920554716997	ZEB1_1	64.5	IMR90p11
18	B1	1.69263766979248	ZEB1_1	64.5	IMR90p11
19	B1	0.692252427284984	ZEB1_1	64.5	IMR90p11
20	B1	-1.58372896340234	ZEB1_1	64.5	IMR90p11
21	B1	-2.00558379224185	ZEB1_1	64.5	IMR90p11
22	B1	6.3000292508691	ZEB1_1	64.5	IMR90p11
23	B1	3.3015050279696	ZEB1_1	64.5	IMR90p11
24	B1	8.25544626041255	ZEB1_1	64.5	IMR90p11
25	B1	14.182415955509	ZEB1_1	64.5	IMR90p11
26	B1	42.6389201589554	ZEB1_1	64.5	IMR90p11
27	B1	69.2694584224814	ZEB1_1	64.5	IMR90p11
28	B1	112.396765838059	ZEB1_1	64.5	IMR90p11
29	B1	170.429046168059	ZEB1_1	64.5	IMR90p11
30	B1	218.472403381527	ZEB1_1	64.5	IMR90p11
31	B1	267.580628073841	ZEB1_1	64.5	IMR90p11
32	B1	325.666482178744	ZEB1_1	64.5	IMR90p11
33	B1	385.434876794337	ZEB1_1	64.5	IMR90p11
34	B1	448.2219832872	ZEB1_1	64.5	IMR90p11
35	B1	512.818900968437	ZEB1_1	64.5	IMR90p11
36	B1	579.716372014366	ZEB1_1	64.5	IMR90p11
37	B1	649.540792722256	ZEB1_1	64.5	IMR90p11
38	B1	723.426971743357	ZEB1_1	64.5	IMR90p11
39	B1	798.947152301767	ZEB1_1	64.5	IMR90p11
40	B1	874.138766733635	ZEB1_1	64.5	IMR90p11
1	C1	-6.11044860249922	ZEB1_1	63.3	IMR90p11
2	C1	-0.831896368292291	ZEB1_1	63.3	IMR90p11
3	C1	-1.32365840209968	ZEB1_1	63.3	IMR90p11
4	C1	0.313357716634528	ZEB1_1	63.3	IMR90p11
5	C1	2.64779515182909	ZEB1_1	63.3	IMR90p11
6	C1	-1.53720976055229	ZEB1_1	63.3	IMR90p11
7	C1	3.89914566104335	ZEB1_1	63.3	IMR90p11
8	C1	-1.58877212154994	ZEB1_1	63.3	IMR90p11
9	C1	-2.15931368404654	ZEB1_1	63.3	IMR90p11
10	C1	0.805249072227525	ZEB1_1	63.3	IMR90p11
11	C1	-1.14514563482317	ZEB1_1	63.3	IMR90p11
12	C1	2.05671168057461	ZEB1_1	63.3	IMR90p11
13	C1	1.02533149598139	ZEB1_1	63.3	IMR90p11
14	C1	-1.25359635552104	ZEB1_1	63.3	IMR90p11
15	C1	2.11852284056067	ZEB1_1	63.3	IMR90p11
16	C1	4.87379980605056	ZEB1_1	63.3	IMR90p11
17	C1	1.55452694524683	ZEB1_1	63.3	IMR90p11
18	C1	-0.145758288638262	ZEB1_1	63.3	IMR90p11
19	C1	-5.43587352932309	ZEB1_1	63.3	IMR90p11
20	C1	-1.3531619290161	ZEB1_1	63.3	IMR90p11
21	C1	-0.898948205662691	ZEB1_1	63.3	IMR90p11
22	C1	-1.15497080802561	ZEB1_1	63.3	IMR90p11
23	C1	4.55809870844678	ZEB1_1	63.3	IMR90p11
24	C1	5.59059887273406	ZEB1_1	63.3	IMR90p11
25	C1	20.2679441661389	ZEB1_1	63.3	IMR90p11
26	C1	32.7763056745966	ZEB1_1	63.3	IMR90p11
27	C1	68.8923324024759	ZEB1_1	63.3	IMR90p11
28	C1	111.607918150925	ZEB1_1	63.3	IMR90p11
29	C1	167.547517402081	ZEB1_1	63.3	IMR90p11
30	C1	224.971487402074	ZEB1_1	63.3	IMR90p11
31	C1	275.705039620601	ZEB1_1	63.3	IMR90p11
32	C1	333.488763913595	ZEB1_1	63.3	IMR90p11
33	C1	391.89048683789	ZEB1_1	63.3	IMR90p11
34	C1	454.963343411793	ZEB1_1	63.3	IMR90p11
35	C1	519.499266030902	ZEB1_1	63.3	IMR90p11
36	C1	588.237185968062	ZEB1_1	63.3	IMR90p11
37	C1	657.456877589371	ZEB1_1	63.3	IMR90p11
38	C1	732.395058685257	ZEB1_1	63.3	IMR90p11
39	C1	810.005847684812	ZEB1_1	63.3	IMR90p11
40	C1	889.956335203629	ZEB1_1	63.3	IMR90p11
1	D1	-10.5619030810258	ZEB1_1	61.4	IMR90p11
2	D1	-7.04737443064823	ZEB1_1	61.4	IMR90p11
3	D1	1.16087560821006	ZEB1_1	61.4	IMR90p11
4	D1	0.903136412537151	ZEB1_1	61.4	IMR90p11
5	D1	-2.403237469533	ZEB1_1	61.4	IMR90p11
6	D1	1.88762432683552	ZEB1_1	61.4	IMR90p11
7	D1	-1.52484597952116	ZEB1_1	61.4	IMR90p11
8	D1	-0.586631190627031	ZEB1_1	61.4	IMR90p11
9	D1	3.42873718743431	ZEB1_1	61.4	IMR90p11
10	D1	1.00224049236931	ZEB1_1	61.4	IMR90p11
11	D1	1.21826789663328	ZEB1_1	61.4	IMR90p11
12	D1	3.62901940052052	ZEB1_1	61.4	IMR90p11
13	D1	0.637276180630579	ZEB1_1	61.4	IMR90p11
14	D1	-3.78615908319989	ZEB1_1	61.4	IMR90p11
15	D1	0.358737443717473	ZEB1_1	61.4	IMR90p11
16	D1	-1.68582932120944	ZEB1_1	61.4	IMR90p11
17	D1	-1.37820889990599	ZEB1_1	61.4	IMR90p11
18	D1	-0.583537692746177	ZEB1_1	61.4	IMR90p11
19	D1	-1.95798109264024	ZEB1_1	61.4	IMR90p11
20	D1	1.28094092674246	ZEB1_1	61.4	IMR90p11
21	D1	-3.39322336965643	ZEB1_1	61.4	IMR90p11
22	D1	1.64689894691583	ZEB1_1	61.4	IMR90p11
23	D1	5.6091140643357	ZEB1_1	61.4	IMR90p11
24	D1	3.93199101959453	ZEB1_1	61.4	IMR90p11
25	D1	11.1270821630478	ZEB1_1	61.4	IMR90p11
26	D1	15.1551497273435	ZEB1_1	61.4	IMR90p11
27	D1	36.2455876351496	ZEB1_1	61.4	IMR90p11
28	D1	67.6938362355995	ZEB1_1	61.4	IMR90p11
29	D1	109.433692223292	ZEB1_1	61.4	IMR90p11
30	D1	158.404684125051	ZEB1_1	61.4	IMR90p11
31	D1	210.437352461618	ZEB1_1	61.4	IMR90p11
32	D1	265.493036231047	ZEB1_1	61.4	IMR90p11
33	D1	318.034724676024	ZEB1_1	61.4	IMR90p11
34	D1	372.824195653142	ZEB1_1	61.4	IMR90p11
35	D1	431.131834320397	ZEB1_1	61.4	IMR90p11
36	D1	492.257011699812	ZEB1_1	61.4	IMR90p11
37	D1	556.996530940919	ZEB1_1	61.4	IMR90p11
38	D1	624.606275152814	ZEB1_1	61.4	IMR90p11
39	D1	696.190159132637	ZEB1_1	61.4	IMR90p11
40	D1	769.461145795105	ZEB1_1	61.4	IMR90p11
1	E1	-2.85009840907605	ZEB1_1	59.0	IMR90p11
2	E1	-2.74714166117928	ZEB1_1	59.0	IMR90p11
3	E1	1.31198402944074	ZEB1_1	59.0	IMR90p11
4	E1	1.40068082157723	ZEB1_1	59.0	IMR90p11
5	E1	5.63042262450563	ZEB1_1	59.0	IMR90p11
6	E1	-1.32678888930013	ZEB1_1	59.0	IMR90p11
7	E1	-0.90920136593104	ZEB1_1	59.0	IMR90p11
8	E1	6.67221184516711	ZEB1_1	59.0	IMR90p11
9	E1	1.59631365299128	ZEB1_1	59.0	IMR90p11
10	E1	0.160636334714582	ZEB1_1	59.0	IMR90p11
11	E1	-2.05126016545682	ZEB1_1	59.0	IMR90p11
12	E1	-2.09306602659581	ZEB1_1	59.0	IMR90p11
13	E1	-4.94934596698567	ZEB1_1	59.0	IMR90p11
14	E1	-1.66569140751562	ZEB1_1	59.0	IMR90p11
15	E1	1.84077344257412	ZEB1_1	59.0	IMR90p11
16	E1	0.680931029925432	ZEB1_1	59.0	IMR90p11
17	E1	1.94059051408021	ZEB1_1	59.0	IMR90p11
18	E1	-3.95164037205222	ZEB1_1	59.0	IMR90p11
19	E1	-3.88868316185699	ZEB1_1	59.0	IMR90p11
20	E1	0.774712776246815	ZEB1_1	59.0	IMR90p11
21	E1	-3.27740806558222	ZEB1_1	59.0	IMR90p11
22	E1	-1.49203020558889	ZEB1_1	59.0	IMR90p11
23	E1	-3.75599159249532	ZEB1_1	59.0	IMR90p11
24	E1	1.84032093521637	ZEB1_1	59.0	IMR90p11
25	E1	-0.647068013129683	ZEB1_1	59.0	IMR90p11
26	E1	6.5925271866713	ZEB1_1	59.0	IMR90p11
27	E1	7.9832750155706	ZEB1_1	59.0	IMR90p11
28	E1	17.3260041414806	ZEB1_1	59.0	IMR90p11
29	E1	37.1322930569008	ZEB1_1	59.0	IMR90p11
30	E1	66.0348149190704	ZEB1_1	59.0	IMR90p11
31	E1	102.824334220293	ZEB1_1	59.0	IMR90p11
32	E1	151.300431248008	ZEB1_1	59.0	IMR90p11
33	E1	204.245384881202	ZEB1_1	59.0	IMR90p11
34	E1	247.05483325821	ZEB1_1	59.0	IMR90p11
35	E1	293.002544787986	ZEB1_1	59.0	IMR90p11
36	E1	342.775094998938	ZEB1_1	59.0	IMR90p11
37	E1	396.254185158656	ZEB1_1	59.0	IMR90p11
38	E1	454.583881290631	ZEB1_1	59.0	IMR90p11
39	E1	513.014508523927	ZEB1_1	59.0	IMR90p11
40	E1	571.664365590952	ZEB1_1	59.0	IMR90p11
1	F1	-4.02700055797368	ZEB1_1	57.0	IMR90p11
2	F1	1.69324383618914	ZEB1_1	57.0	IMR90p11
3	F1	-1.49727729757115	ZEB1_1	57.0	IMR90p11
4	F1	1.85726807165793	ZEB1_1	57.0	IMR90p11
5	F1	4.09389125181269	ZEB1_1	57.0	IMR90p11
6	F1	1.08593647461885	ZEB1_1	57.0	IMR90p11
7	F1	5.6505834934419	ZEB1_1	57.0	IMR90p11
8	F1	1.42069058825109	ZEB1_1	57.0	IMR90p11
9	F1	-1.00886284634998	ZEB1_1	57.0	IMR90p11
10	F1	-1.37452176450097	ZEB1_1	57.0	IMR90p11
11	F1	1.36282775832387	ZEB1_1	57.0	IMR90p11
12	F1	-0.146735383375471	ZEB1_1	57.0	IMR90p11
13	F1	1.06624031951606	ZEB1_1	57.0	IMR90p11
14	F1	-2.37536846934199	ZEB1_1	57.0	IMR90p11
15	F1	-2.03079121487053	ZEB1_1	57.0	IMR90p11
16	F1	-2.30451389086556	ZEB1_1	57.0	IMR90p11
17	F1	-1.19750585700149	ZEB1_1	57.0	IMR90p11
18	F1	-1.91780902330856	ZEB1_1	57.0	IMR90p11
19	F1	3.26414872916757	ZEB1_1	57.0	IMR90p11
20	F1	-2.33329072006518	ZEB1_1	57.0	IMR90p11
21	F1	-5.86684974752097	ZEB1_1	57.0	IMR90p11
22	F1	-2.9068195112809	ZEB1_1	57.0	IMR90p11
23	F1	-0.117634570061	ZEB1_1	57.0	IMR90p11
24	F1	2.12020810922331	ZEB1_1	57.0	IMR90p11
25	F1	4.0813401608375	ZEB1_1	57.0	IMR90p11
26	F1	2.95349346709236	ZEB1_1	57.0	IMR90p11
27	F1	6.11132628985069	ZEB1_1	57.0	IMR90p11
28	F1	4.07640370282161	ZEB1_1	57.0	IMR90p11
29	F1	12.7277204207608	ZEB1_1	57.0	IMR90p11
30	F1	24.6931366611234	ZEB1_1	57.0	IMR90p11
31	F1	41.7702157478907	ZEB1_1	57.0	IMR90p11
32	F1	70.9024044347539	ZEB1_1	57.0	IMR90p11
33	F1	112.416532619676	ZEB1_1	57.0	IMR90p11
34	F1	148.567793463473	ZEB1_1	57.0	IMR90p11
35	F1	196.812341287437	ZEB1_1	57.0	IMR90p11
36	F1	236.012346013557	ZEB1_1	57.0	IMR90p11
37	F1	281.374403735903	ZEB1_1	57.0	IMR90p11
38	F1	330.28951442072	ZEB1_1	57.0	IMR90p11
39	F1	383.038037909083	ZEB1_1	57.0	IMR90p11
40	F1	438.021052776998	ZEB1_1	57.0	IMR90p11
1	G1	-6.24257594931396	ZEB1_1	55.7	IMR90p11
2	G1	3.12796053820057	ZEB1_1	55.7	IMR90p11
3	G1	-3.06487978537007	ZEB1_1	55.7	IMR90p11
4	G1	3.1755752533104	ZEB1_1	55.7	IMR90p11
5	G1	2.41134227322891	ZEB1_1	55.7	IMR90p11
6	G1	-0.364088671616173	ZEB1_1	55.7	IMR90p11
7	G1	2.07822936003367	ZEB1_1	55.7	IMR90p11
8	G1	1.20911945479475	ZEB1_1	55.7	IMR90p11
9	G1	-0.12060187586485	ZEB1_1	55.7	IMR90p11
10	G1	-0.780317176408971	ZEB1_1	55.7	IMR90p11
11	G1	3.04271776992937	ZEB1_1	55.7	IMR90p11
12	G1	-2.08623112543182	ZEB1_1	55.7	IMR90p11
13	G1	-1.24731047304113	ZEB1_1	55.7	IMR90p11
14	G1	3.90351539993526	ZEB1_1	55.7	IMR90p11
15	G1	1.92917966275309	ZEB1_1	55.7	IMR90p11
16	G1	-2.37050968516724	ZEB1_1	55.7	IMR90p11
17	G1	-0.190987275159387	ZEB1_1	55.7	IMR90p11
18	G1	0.477319138316489	ZEB1_1	55.7	IMR90p11
19	G1	-1.5369005040161	ZEB1_1	55.7	IMR90p11
20	G1	-1.47309353401806	ZEB1_1	55.7	IMR90p11
21	G1	0.234110538548066	ZEB1_1	55.7	IMR90p11
22	G1	-1.10865285217142	ZEB1_1	55.7	IMR90p11
23	G1	-1.22983778654634	ZEB1_1	55.7	IMR90p11
24	G1	1.1607734820027	ZEB1_1	55.7	IMR90p11
25	G1	2.69614414487341	ZEB1_1	55.7	IMR90p11
26	G1	3.21934226204939	ZEB1_1	55.7	IMR90p11
27	G1	1.28512181689757	ZEB1_1	55.7	IMR90p11
28	G1	4.8185200654093	ZEB1_1	55.7	IMR90p11
29	G1	6.9460910261887	ZEB1_1	55.7	IMR90p11
30	G1	14.0421345312566	ZEB1_1	55.7	IMR90p11
31	G1	18.4306563796281	ZEB1_1	55.7	IMR90p11
32	G1	32.2967544590069	ZEB1_1	55.7	IMR90p11
33	G1	48.5546527222268	ZEB1_1	55.7	IMR90p11
34	G1	87.3301215350234	ZEB1_1	55.7	IMR90p11
35	G1	126.670215183248	ZEB1_1	55.7	IMR90p11
36	G1	164.052036733595	ZEB1_1	55.7	IMR90p11
37	G1	201.316302461123	ZEB1_1	55.7	IMR90p11
38	G1	240.248591707076	ZEB1_1	55.7	IMR90p11
39	G1	285.881428425786	ZEB1_1	55.7	IMR90p11
40	G1	331.207559259856	ZEB1_1	55.7	IMR90p11
1	H1	-3.77447902118183	ZEB1_1	55.0	IMR90p11
2	H1	-3.14524089611314	ZEB1_1	55.0	IMR90p11
3	H1	0.639201672218405	ZEB1_1	55.0	IMR90p11
4	H1	-2.33310132745964	ZEB1_1	55.0	IMR90p11
5	H1	1.83292817367374	ZEB1_1	55.0	IMR90p11
6	H1	-1.86266541495888	ZEB1_1	55.0	IMR90p11
7	H1	-3.8226678421488	ZEB1_1	55.0	IMR90p11
8	H1	-0.774675143158674	ZEB1_1	55.0	IMR90p11
9	H1	-2.32700451630853	ZEB1_1	55.0	IMR90p11
10	H1	6.13642347313771	ZEB1_1	55.0	IMR90p11
11	H1	2.72960727842701	ZEB1_1	55.0	IMR90p11
12	H1	3.62286187582185	ZEB1_1	55.0	IMR90p11
13	H1	0.0194623038910322	ZEB1_1	55.0	IMR90p11
14	H1	3.13330814630217	ZEB1_1	55.0	IMR90p11
15	H1	3.9204764250253	ZEB1_1	55.0	IMR90p11
16	H1	4.16812839883141	ZEB1_1	55.0	IMR90p11
17	H1	1.68240477037943	ZEB1_1	55.0	IMR90p11
18	H1	-2.1577045333247	ZEB1_1	55.0	IMR90p11
19	H1	0.0761506967282912	ZEB1_1	55.0	IMR90p11
20	H1	-4.10577928887051	ZEB1_1	55.0	IMR90p11
21	H1	1.42682123833856	ZEB1_1	55.0	IMR90p11
22	H1	-1.25658814794542	ZEB1_1	55.0	IMR90p11
23	H1	4.24979768287358	ZEB1_1	55.0	IMR90p11
24	H1	-0.339688767856387	ZEB1_1	55.0	IMR90p11
25	H1	-1.05105071985372	ZEB1_1	55.0	IMR90p11
26	H1	3.96899870558036	ZEB1_1	55.0	IMR90p11
27	H1	-4.03825600615164	ZEB1_1	55.0	IMR90p11
28	H1	-0.0172294448748289	ZEB1_1	55.0	IMR90p11
29	H1	1.40017546107356	ZEB1_1	55.0	IMR90p11
30	H1	3.21366494115546	ZEB1_1	55.0	IMR90p11
31	H1	9.63906472982853	ZEB1_1	55.0	IMR90p11
32	H1	19.4962527696207	ZEB1_1	55.0	IMR90p11
33	H1	28.5384465950597	ZEB1_1	55.0	IMR90p11
34	H1	48.8593059636878	ZEB1_1	55.0	IMR90p11
35	H1	75.8837484222677	ZEB1_1	55.0	IMR90p11
36	H1	114.51538495822	ZEB1_1	55.0	IMR90p11
37	H1	147.743666779047	ZEB1_1	55.0	IMR90p11
38	H1	180.210487924904	ZEB1_1	55.0	IMR90p11
39	H1	223.915246456575	ZEB1_1	55.0	IMR90p11
40	H1	268.199628706029	ZEB1_1	55.0	IMR90p11
