# Supplementary material for: Primer PICKR: literature-mined scoring platform for robust RT–qPCR primers
Source: Nat Commun. 2026 May 28;17:6938. doi: 10.1038/s41467-026-73648-2 (PMC13388996; doi:10.1038/s41467-026-73648-2)
Supplement: Supplementary file 11 — Source Data [file 41467_2026_73648_MOESM11_ESM.zip › Suppl_Fig_S6/amplification_data_IL1A_1.csv]

Cycle	Well	Fluorescence	Target	melt temp	Replicate
1	A1	-10.9506797268496	IL1A_1	65.0	IMR90p2
2	A1	-3.40044135808148	IL1A_1	65.0	IMR90p2
3	A1	-2.97438665494747	IL1A_1	65.0	IMR90p2
4	A1	-0.393006345026151	IL1A_1	65.0	IMR90p2
5	A1	1.97814928205071	IL1A_1	65.0	IMR90p2
6	A1	4.61331798715401	IL1A_1	65.0	IMR90p2
7	A1	1.38415927717642	IL1A_1	65.0	IMR90p2
8	A1	2.34885807436558	IL1A_1	65.0	IMR90p2
9	A1	0.895046197460033	IL1A_1	65.0	IMR90p2
10	A1	-3.58179055151004	IL1A_1	65.0	IMR90p2
11	A1	3.1674807521299	IL1A_1	65.0	IMR90p2
12	A1	-1.41446019756222	IL1A_1	65.0	IMR90p2
13	A1	-4.40667866861304	IL1A_1	65.0	IMR90p2
14	A1	-2.31112988643736	IL1A_1	65.0	IMR90p2
15	A1	-0.0186404367896102	IL1A_1	65.0	IMR90p2
16	A1	5.37552309943248	IL1A_1	65.0	IMR90p2
17	A1	3.3445142980122	IL1A_1	65.0	IMR90p2
18	A1	-1.98754893064643	IL1A_1	65.0	IMR90p2
19	A1	0.370679727864626	IL1A_1	65.0	IMR90p2
20	A1	-1.99008180758756	IL1A_1	65.0	IMR90p2
21	A1	-0.498917080330557	IL1A_1	65.0	IMR90p2
22	A1	0.373945435124369	IL1A_1	65.0	IMR90p2
23	A1	0.576457310574369	IL1A_1	65.0	IMR90p2
24	A1	0.055806168939398	IL1A_1	65.0	IMR90p2
25	A1	-2.71286977150339	IL1A_1	65.0	IMR90p2
26	A1	4.32482080544241	IL1A_1	65.0	IMR90p2
27	A1	-3.50368692204256	IL1A_1	65.0	IMR90p2
28	A1	0.944519188944014	IL1A_1	65.0	IMR90p2
29	A1	3.42102337512597	IL1A_1	65.0	IMR90p2
30	A1	12.325881439303	IL1A_1	65.0	IMR90p2
31	A1	23.7671825590296	IL1A_1	65.0	IMR90p2
32	A1	52.7963314352182	IL1A_1	65.0	IMR90p2
33	A1	106.511811881807	IL1A_1	65.0	IMR90p2
34	A1	211.255154920178	IL1A_1	65.0	IMR90p2
35	A1	376.952235160565	IL1A_1	65.0	IMR90p2
36	A1	592.928776720377	IL1A_1	65.0	IMR90p2
37	A1	816.016678303937	IL1A_1	65.0	IMR90p2
38	A1	1041.02366834419	IL1A_1	65.0	IMR90p2
39	A1	1260.20300042515	IL1A_1	65.0	IMR90p2
40	A1	1471.0437530401	IL1A_1	65.0	IMR90p2
1	B1	-6.86497181995901	IL1A_1	64.5	IMR90p2
2	B1	-6.21883012879653	IL1A_1	64.5	IMR90p2
3	B1	-2.45795760586316	IL1A_1	64.5	IMR90p2
4	B1	1.7106995212921	IL1A_1	64.5	IMR90p2
5	B1	-0.52275437156095	IL1A_1	64.5	IMR90p2
6	B1	0.0833877035356636	IL1A_1	64.5	IMR90p2
7	B1	3.09511376195223	IL1A_1	64.5	IMR90p2
8	B1	5.09465554268763	IL1A_1	64.5	IMR90p2
9	B1	0.299148172525292	IL1A_1	64.5	IMR90p2
10	B1	1.53564167405921	IL1A_1	64.5	IMR90p2
11	B1	-0.631601256050089	IL1A_1	64.5	IMR90p2
12	B1	-7.33329995782378	IL1A_1	64.5	IMR90p2
13	B1	-0.799058398936268	IL1A_1	64.5	IMR90p2
14	B1	4.78911120665271	IL1A_1	64.5	IMR90p2
15	B1	-0.571999859881544	IL1A_1	64.5	IMR90p2
16	B1	1.67753924244971	IL1A_1	64.5	IMR90p2
17	B1	-1.59469947704338	IL1A_1	64.5	IMR90p2
18	B1	2.36408980199121	IL1A_1	64.5	IMR90p2
19	B1	1.57647383753329	IL1A_1	64.5	IMR90p2
20	B1	-2.78550931390828	IL1A_1	64.5	IMR90p2
21	B1	0.305126060103248	IL1A_1	64.5	IMR90p2
22	B1	-3.08491626868135	IL1A_1	64.5	IMR90p2
23	B1	-1.92634101971271	IL1A_1	64.5	IMR90p2
24	B1	-6.72282419406156	IL1A_1	64.5	IMR90p2
25	B1	-0.516254016054972	IL1A_1	64.5	IMR90p2
26	B1	1.91682724822522	IL1A_1	64.5	IMR90p2
27	B1	1.16919590372027	IL1A_1	64.5	IMR90p2
28	B1	2.84009010467071	IL1A_1	64.5	IMR90p2
29	B1	4.90486785439316	IL1A_1	64.5	IMR90p2
30	B1	16.5140633246219	IL1A_1	64.5	IMR90p2
31	B1	28.0572900320599	IL1A_1	64.5	IMR90p2
32	B1	59.4220003167479	IL1A_1	64.5	IMR90p2
33	B1	120.126649544562	IL1A_1	64.5	IMR90p2
34	B1	222.960720767467	IL1A_1	64.5	IMR90p2
35	B1	398.579134149797	IL1A_1	64.5	IMR90p2
36	B1	624.92724793025	IL1A_1	64.5	IMR90p2
37	B1	856.967144284661	IL1A_1	64.5	IMR90p2
38	B1	1089.22191981938	IL1A_1	64.5	IMR90p2
39	B1	1316.67870130143	IL1A_1	64.5	IMR90p2
40	B1	1536.25323919608	IL1A_1	64.5	IMR90p2
1	C1	-13.7511848003969	IL1A_1	63.3	IMR90p2
2	C1	-0.0453589291892058	IL1A_1	63.3	IMR90p2
3	C1	-1.82533728566386	IL1A_1	63.3	IMR90p2
4	C1	0.458043282081235	IL1A_1	63.3	IMR90p2
5	C1	-2.13631666976289	IL1A_1	63.3	IMR90p2
6	C1	1.11888880423749	IL1A_1	63.3	IMR90p2
7	C1	3.97946435985432	IL1A_1	63.3	IMR90p2
8	C1	5.26371534037298	IL1A_1	63.3	IMR90p2
9	C1	1.85435807035765	IL1A_1	63.3	IMR90p2
10	C1	0.417290851594771	IL1A_1	63.3	IMR90p2
11	C1	-0.534531789078301	IL1A_1	63.3	IMR90p2
12	C1	-0.631113764984093	IL1A_1	63.3	IMR90p2
13	C1	0.954957463699884	IL1A_1	63.3	IMR90p2
14	C1	-2.05988605140055	IL1A_1	63.3	IMR90p2
15	C1	-2.02562167886344	IL1A_1	63.3	IMR90p2
16	C1	-1.71453100387498	IL1A_1	63.3	IMR90p2
17	C1	1.05421059228684	IL1A_1	63.3	IMR90p2
18	C1	-0.265169102938216	IL1A_1	63.3	IMR90p2
19	C1	-0.0200476221289136	IL1A_1	63.3	IMR90p2
20	C1	2.67089008384619	IL1A_1	63.3	IMR90p2
21	C1	1.66602476862954	IL1A_1	63.3	IMR90p2
22	C1	1.89820834726243	IL1A_1	63.3	IMR90p2
23	C1	-2.23309257021083	IL1A_1	63.3	IMR90p2
24	C1	-4.07905201379481	IL1A_1	63.3	IMR90p2
25	C1	-2.64992444442441	IL1A_1	63.3	IMR90p2
26	C1	-1.57676313229513	IL1A_1	63.3	IMR90p2
27	C1	-1.26677552063393	IL1A_1	63.3	IMR90p2
28	C1	3.15927658193687	IL1A_1	63.3	IMR90p2
29	C1	2.0897669853598	IL1A_1	63.3	IMR90p2
30	C1	4.59571233565021	IL1A_1	63.3	IMR90p2
31	C1	18.9187312265976	IL1A_1	63.3	IMR90p2
32	C1	34.8195292001519	IL1A_1	63.3	IMR90p2
33	C1	78.46881782427	IL1A_1	63.3	IMR90p2
34	C1	153.836665337036	IL1A_1	63.3	IMR90p2
35	C1	298.110603876838	IL1A_1	63.3	IMR90p2
36	C1	496.700058055842	IL1A_1	63.3	IMR90p2
37	C1	730.968533308717	IL1A_1	63.3	IMR90p2
38	C1	967.300648615191	IL1A_1	63.3	IMR90p2
39	C1	1203.20350373998	IL1A_1	63.3	IMR90p2
40	C1	1434.95236940589	IL1A_1	63.3	IMR90p2
1	D1	-11.1692737689759	IL1A_1	61.4	IMR90p2
2	D1	-4.6623543122505	IL1A_1	61.4	IMR90p2
3	D1	-6.01595755678682	IL1A_1	61.4	IMR90p2
4	D1	-2.53181393112482	IL1A_1	61.4	IMR90p2
5	D1	2.71304855523886	IL1A_1	61.4	IMR90p2
6	D1	0.386647686033484	IL1A_1	61.4	IMR90p2
7	D1	4.13335248292151	IL1A_1	61.4	IMR90p2
8	D1	5.21276878324716	IL1A_1	61.4	IMR90p2
9	D1	1.5456505708089	IL1A_1	61.4	IMR90p2
10	D1	-2.16134806692753	IL1A_1	61.4	IMR90p2
11	D1	5.63433812918265	IL1A_1	61.4	IMR90p2
12	D1	0.403702497595077	IL1A_1	61.4	IMR90p2
13	D1	5.22832020417627	IL1A_1	61.4	IMR90p2
14	D1	-0.64767441087406	IL1A_1	61.4	IMR90p2
15	D1	-4.5633265459528	IL1A_1	61.4	IMR90p2
16	D1	4.00747290835034	IL1A_1	61.4	IMR90p2
17	D1	-0.842440034151878	IL1A_1	61.4	IMR90p2
18	D1	1.02404112137629	IL1A_1	61.4	IMR90p2
19	D1	-2.11661690949268	IL1A_1	61.4	IMR90p2
20	D1	-2.22097090779926	IL1A_1	61.4	IMR90p2
21	D1	1.56439450489734	IL1A_1	61.4	IMR90p2
22	D1	-1.16846780677997	IL1A_1	61.4	IMR90p2
23	D1	-7.17507339374333	IL1A_1	61.4	IMR90p2
24	D1	-0.339620856406327	IL1A_1	61.4	IMR90p2
25	D1	-1.77188499803424	IL1A_1	61.4	IMR90p2
26	D1	-0.706734521263115	IL1A_1	61.4	IMR90p2
27	D1	-0.166704866082455	IL1A_1	61.4	IMR90p2
28	D1	1.13502830565676	IL1A_1	61.4	IMR90p2
29	D1	2.37139214288391	IL1A_1	61.4	IMR90p2
30	D1	6.63053070063779	IL1A_1	61.4	IMR90p2
31	D1	7.4588539046963	IL1A_1	61.4	IMR90p2
32	D1	25.100896770316	IL1A_1	61.4	IMR90p2
33	D1	55.0315901969452	IL1A_1	61.4	IMR90p2
34	D1	113.697950501909	IL1A_1	61.4	IMR90p2
35	D1	221.355981045293	IL1A_1	61.4	IMR90p2
36	D1	390.347500819694	IL1A_1	61.4	IMR90p2
37	D1	605.630935036243	IL1A_1	61.4	IMR90p2
38	D1	827.114631519643	IL1A_1	61.4	IMR90p2
39	D1	1055.16614732445	IL1A_1	61.4	IMR90p2
40	D1	1283.71679560429	IL1A_1	61.4	IMR90p2
1	E1	-12.1240191426887	IL1A_1	59.0	IMR90p2
2	E1	-2.0590103461841	IL1A_1	59.0	IMR90p2
3	E1	-2.05060345444053	IL1A_1	59.0	IMR90p2
4	E1	-2.48828562404196	IL1A_1	59.0	IMR90p2
5	E1	6.02612765426284	IL1A_1	59.0	IMR90p2
6	E1	1.38129355514457	IL1A_1	59.0	IMR90p2
7	E1	-0.160403058443535	IL1A_1	59.0	IMR90p2
8	E1	-0.611135750568792	IL1A_1	59.0	IMR90p2
9	E1	5.52367075771463	IL1A_1	59.0	IMR90p2
10	E1	4.99403888583311	IL1A_1	59.0	IMR90p2
11	E1	-4.42196400858666	IL1A_1	59.0	IMR90p2
12	E1	1.38394157058519	IL1A_1	59.0	IMR90p2
13	E1	1.49771737383435	IL1A_1	59.0	IMR90p2
14	E1	-2.00213134059186	IL1A_1	59.0	IMR90p2
15	E1	-0.941416811320323	IL1A_1	59.0	IMR90p2
16	E1	2.4061024860348	IL1A_1	59.0	IMR90p2
17	E1	-1.63300406456574	IL1A_1	59.0	IMR90p2
18	E1	-3.74030443960783	IL1A_1	59.0	IMR90p2
19	E1	2.394377853067	IL1A_1	59.0	IMR90p2
20	E1	-0.357181363317977	IL1A_1	59.0	IMR90p2
21	E1	-1.22852178910534	IL1A_1	59.0	IMR90p2
22	E1	-1.3115729905121	IL1A_1	59.0	IMR90p2
23	E1	-4.33886355120103	IL1A_1	59.0	IMR90p2
24	E1	3.17544074861871	IL1A_1	59.0	IMR90p2
25	E1	0.162296378483461	IL1A_1	59.0	IMR90p2
26	E1	-5.95508558501206	IL1A_1	59.0	IMR90p2
27	E1	1.13983536117985	IL1A_1	59.0	IMR90p2
28	E1	3.08041573949004	IL1A_1	59.0	IMR90p2
29	E1	3.2212650067172	IL1A_1	59.0	IMR90p2
30	E1	4.4797823840413	IL1A_1	59.0	IMR90p2
31	E1	1.80699730689594	IL1A_1	59.0	IMR90p2
32	E1	11.0309204447867	IL1A_1	59.0	IMR90p2
33	E1	18.3353451843313	IL1A_1	59.0	IMR90p2
34	E1	46.2774790304061	IL1A_1	59.0	IMR90p2
35	E1	96.499618076959	IL1A_1	59.0	IMR90p2
36	E1	182.082841689031	IL1A_1	59.0	IMR90p2
37	E1	329.341258188273	IL1A_1	59.0	IMR90p2
38	E1	534.240135566953	IL1A_1	59.0	IMR90p2
39	E1	747.034898278504	IL1A_1	59.0	IMR90p2
40	E1	967.725546322926	IL1A_1	59.0	IMR90p2
1	F1	-15.543060155213	IL1A_1	57.0	IMR90p2
2	F1	-9.98135800373893	IL1A_1	57.0	IMR90p2
3	F1	-4.09003038463015	IL1A_1	57.0	IMR90p2
4	F1	-5.34934786595159	IL1A_1	57.0	IMR90p2
5	F1	2.22318098220785	IL1A_1	57.0	IMR90p2
6	F1	1.92275053264711	IL1A_1	57.0	IMR90p2
7	F1	4.36960772255907	IL1A_1	57.0	IMR90p2
8	F1	2.24187977699921	IL1A_1	57.0	IMR90p2
9	F1	4.09727988898885	IL1A_1	57.0	IMR90p2
10	F1	0.656035016645546	IL1A_1	57.0	IMR90p2
11	F1	1.76217494346611	IL1A_1	57.0	IMR90p2
12	F1	-0.70714037433163	IL1A_1	57.0	IMR90p2
13	F1	-2.15157741203757	IL1A_1	57.0	IMR90p2
14	F1	-0.0594780644273669	IL1A_1	57.0	IMR90p2
15	F1	1.12568532585738	IL1A_1	57.0	IMR90p2
16	F1	-0.554486439088123	IL1A_1	57.0	IMR90p2
17	F1	3.1802896893596	IL1A_1	57.0	IMR90p2
18	F1	0.514030835321591	IL1A_1	57.0	IMR90p2
19	F1	-2.0472348656931	IL1A_1	57.0	IMR90p2
20	F1	-2.78119153322541	IL1A_1	57.0	IMR90p2
21	F1	-1.89907939933028	IL1A_1	57.0	IMR90p2
22	F1	-1.33109867061012	IL1A_1	57.0	IMR90p2
23	F1	3.7710961877151	IL1A_1	57.0	IMR90p2
24	F1	4.7711396853847	IL1A_1	57.0	IMR90p2
25	F1	-1.1945961653214	IL1A_1	57.0	IMR90p2
26	F1	2.44894957804263	IL1A_1	57.0	IMR90p2
27	F1	1.64914036664368	IL1A_1	57.0	IMR90p2
28	F1	-1.51675331985052	IL1A_1	57.0	IMR90p2
29	F1	-2.38241561019277	IL1A_1	57.0	IMR90p2
30	F1	0.169074751448079	IL1A_1	57.0	IMR90p2
31	F1	3.79969359434654	IL1A_1	57.0	IMR90p2
32	F1	9.25664711388981	IL1A_1	57.0	IMR90p2
33	F1	18.9591516483001	IL1A_1	57.0	IMR90p2
34	F1	29.4900685692419	IL1A_1	57.0	IMR90p2
35	F1	63.1570790797364	IL1A_1	57.0	IMR90p2
36	F1	116.434611195714	IL1A_1	57.0	IMR90p2
37	F1	225.658129287354	IL1A_1	57.0	IMR90p2
38	F1	380.178868811465	IL1A_1	57.0	IMR90p2
39	F1	581.854413801578	IL1A_1	57.0	IMR90p2
40	F1	792.907013229859	IL1A_1	57.0	IMR90p2
1	G1	-13.859397428691	IL1A_1	55.7	IMR90p2
2	G1	-1.20377165207083	IL1A_1	55.7	IMR90p2
3	G1	-2.19276640628732	IL1A_1	55.7	IMR90p2
4	G1	-0.960789258684144	IL1A_1	55.7	IMR90p2
5	G1	3.21601418677164	IL1A_1	55.7	IMR90p2
6	G1	1.35886798851834	IL1A_1	55.7	IMR90p2
7	G1	1.13121652741984	IL1A_1	55.7	IMR90p2
8	G1	4.07231160503125	IL1A_1	55.7	IMR90p2
9	G1	1.87370565045148	IL1A_1	55.7	IMR90p2
10	G1	-1.31109885781461	IL1A_1	55.7	IMR90p2
11	G1	-1.55070136998938	IL1A_1	55.7	IMR90p2
12	G1	5.87289622587105	IL1A_1	55.7	IMR90p2
13	G1	0.821038801851046	IL1A_1	55.7	IMR90p2
14	G1	1.75104722020569	IL1A_1	55.7	IMR90p2
15	G1	-2.76143638313806	IL1A_1	55.7	IMR90p2
16	G1	1.94110323746645	IL1A_1	55.7	IMR90p2
17	G1	1.43895340051131	IL1A_1	55.7	IMR90p2
18	G1	0.0813140349418973	IL1A_1	55.7	IMR90p2
19	G1	-2.81497823915151	IL1A_1	55.7	IMR90p2
20	G1	-6.60294674578063	IL1A_1	55.7	IMR90p2
21	G1	-1.94053931028247	IL1A_1	55.7	IMR90p2
22	G1	1.06556618896775	IL1A_1	55.7	IMR90p2
23	G1	0.247433263125913	IL1A_1	55.7	IMR90p2
24	G1	2.62316870447467	IL1A_1	55.7	IMR90p2
25	G1	2.3435666190112	IL1A_1	55.7	IMR90p2
26	G1	-1.06418405344721	IL1A_1	55.7	IMR90p2
27	G1	0.930225218462056	IL1A_1	55.7	IMR90p2
28	G1	1.88608629406144	IL1A_1	55.7	IMR90p2
29	G1	5.05121502218435	IL1A_1	55.7	IMR90p2
30	G1	-0.814912832695882	IL1A_1	55.7	IMR90p2
31	G1	-2.12073491724595	IL1A_1	55.7	IMR90p2
32	G1	6.17141225760588	IL1A_1	55.7	IMR90p2
33	G1	7.74482719535126	IL1A_1	55.7	IMR90p2
34	G1	23.9228536267856	IL1A_1	55.7	IMR90p2
35	G1	50.6956445975529	IL1A_1	55.7	IMR90p2
36	G1	98.6443062567337	IL1A_1	55.7	IMR90p2
37	G1	194.440747970642	IL1A_1	55.7	IMR90p2
38	G1	336.849278603704	IL1A_1	55.7	IMR90p2
39	G1	541.175054786381	IL1A_1	55.7	IMR90p2
40	G1	759.333366331936	IL1A_1	55.7	IMR90p2
1	H1	-35.7032823076097	IL1A_1	55.0	IMR90p2
2	H1	-5.73751505270957	IL1A_1	55.0	IMR90p2
3	H1	2.43371787441174	IL1A_1	55.0	IMR90p2
4	H1	-4.40584321095639	IL1A_1	55.0	IMR90p2
5	H1	1.50468207035965	IL1A_1	55.0	IMR90p2
6	H1	0.723704144166277	IL1A_1	55.0	IMR90p2
7	H1	1.91611970971462	IL1A_1	55.0	IMR90p2
8	H1	2.65975959551952	IL1A_1	55.0	IMR90p2
9	H1	0.960011024982123	IL1A_1	55.0	IMR90p2
10	H1	-0.662044517937375	IL1A_1	55.0	IMR90p2
11	H1	4.24959976766422	IL1A_1	55.0	IMR90p2
12	H1	1.85240843759675	IL1A_1	55.0	IMR90p2
13	H1	0.112549461333401	IL1A_1	55.0	IMR90p2
14	H1	-0.536367824750869	IL1A_1	55.0	IMR90p2
15	H1	0.509951745054423	IL1A_1	55.0	IMR90p2
16	H1	-1.92613040001834	IL1A_1	55.0	IMR90p2
17	H1	-1.55015826629824	IL1A_1	55.0	IMR90p2
18	H1	2.52027548104797	IL1A_1	55.0	IMR90p2
19	H1	-0.639103069020166	IL1A_1	55.0	IMR90p2
20	H1	-2.03725814449081	IL1A_1	55.0	IMR90p2
21	H1	-0.884975460593978	IL1A_1	55.0	IMR90p2
22	H1	-2.15240013658013	IL1A_1	55.0	IMR90p2
23	H1	1.48462360018993	IL1A_1	55.0	IMR90p2
24	H1	-2.35924846743001	IL1A_1	55.0	IMR90p2
25	H1	3.4465326210825	IL1A_1	55.0	IMR90p2
26	H1	3.33687710901222	IL1A_1	55.0	IMR90p2
27	H1	1.91189357690746	IL1A_1	55.0	IMR90p2
28	H1	2.89320195859545	IL1A_1	55.0	IMR90p2
29	H1	1.90284801396865	IL1A_1	55.0	IMR90p2
30	H1	-1.80907424176485	IL1A_1	55.0	IMR90p2
31	H1	0.210027922819791	IL1A_1	55.0	IMR90p2
32	H1	0.376490929773809	IL1A_1	55.0	IMR90p2
33	H1	7.75968176818014	IL1A_1	55.0	IMR90p2
34	H1	6.26944314813227	IL1A_1	55.0	IMR90p2
35	H1	16.9512692418193	IL1A_1	55.0	IMR90p2
36	H1	33.3244977739919	IL1A_1	55.0	IMR90p2
37	H1	67.4185120602051	IL1A_1	55.0	IMR90p2
38	H1	125.974111650962	IL1A_1	55.0	IMR90p2
39	H1	225.621330673819	IL1A_1	55.0	IMR90p2
40	H1	380.10820857572	IL1A_1	55.0	IMR90p2
