# Supplementary material for: Primer PICKR: literature-mined scoring platform for robust RT–qPCR primers
Source: Nat Commun. 2026 May 28;17:6938. doi: 10.1038/s41467-026-73648-2 (PMC13388996; doi:10.1038/s41467-026-73648-2)
Supplement: Supplementary file 11 — Source Data [file 41467_2026_73648_MOESM11_ESM.zip › Suppl_Fig_S6/melting_curve_data_PDGFRB_1.csv]

Temperature	Well	Derivative	Target	melt temp	Replicate
55.0	A11	17.26	PDGFRB_1	65.0	IMR90 p11
55.5	A11	37.4	PDGFRB_1	65.0	IMR90 p11
56.0	A11	34.53	PDGFRB_1	65.0	IMR90 p11
56.5	A11	34.53	PDGFRB_1	65.0	IMR90 p11
57.0	A11	34.53	PDGFRB_1	65.0	IMR90 p11
57.5	A11	34.32	PDGFRB_1	65.0	IMR90 p11
58.0	A11	35.86	PDGFRB_1	65.0	IMR90 p11
58.5	A11	36.42	PDGFRB_1	65.0	IMR90 p11
59.0	A11	35.66	PDGFRB_1	65.0	IMR90 p11
59.5	A11	35.96	PDGFRB_1	65.0	IMR90 p11
60.0	A11	37.51	PDGFRB_1	65.0	IMR90 p11
60.5	A11	36.7	PDGFRB_1	65.0	IMR90 p11
61.0	A11	34.61	PDGFRB_1	65.0	IMR90 p11
61.5	A11	35.24	PDGFRB_1	65.0	IMR90 p11
62.0	A11	36.26	PDGFRB_1	65.0	IMR90 p11
62.5	A11	34.54	PDGFRB_1	65.0	IMR90 p11
63.0	A11	34.21	PDGFRB_1	65.0	IMR90 p11
63.5	A11	37.31	PDGFRB_1	65.0	IMR90 p11
64.0	A11	40.37	PDGFRB_1	65.0	IMR90 p11
64.5	A11	45.46	PDGFRB_1	65.0	IMR90 p11
65.0	A11	55.13	PDGFRB_1	65.0	IMR90 p11
65.5	A11	66.39	PDGFRB_1	65.0	IMR90 p11
66.0	A11	77.33	PDGFRB_1	65.0	IMR90 p11
66.5	A11	88.7	PDGFRB_1	65.0	IMR90 p11
67.0	A11	97.07	PDGFRB_1	65.0	IMR90 p11
67.5	A11	103.26	PDGFRB_1	65.0	IMR90 p11
68.0	A11	108.56	PDGFRB_1	65.0	IMR90 p11
68.5	A11	111.02	PDGFRB_1	65.0	IMR90 p11
69.0	A11	112.35	PDGFRB_1	65.0	IMR90 p11
69.5	A11	117.32	PDGFRB_1	65.0	IMR90 p11
70.0	A11	124.58	PDGFRB_1	65.0	IMR90 p11
70.5	A11	135.57	PDGFRB_1	65.0	IMR90 p11
71.0	A11	154.59	PDGFRB_1	65.0	IMR90 p11
71.5	A11	178.91	PDGFRB_1	65.0	IMR90 p11
72.0	A11	204.83	PDGFRB_1	65.0	IMR90 p11
72.5	A11	231.52	PDGFRB_1	65.0	IMR90 p11
73.0	A11	254.15	PDGFRB_1	65.0	IMR90 p11
73.5	A11	266.97	PDGFRB_1	65.0	IMR90 p11
74.0	A11	267.73	PDGFRB_1	65.0	IMR90 p11
74.5	A11	256.0	PDGFRB_1	65.0	IMR90 p11
75.0	A11	232.44	PDGFRB_1	65.0	IMR90 p11
75.5	A11	201.15	PDGFRB_1	65.0	IMR90 p11
76.0	A11	167.28	PDGFRB_1	65.0	IMR90 p11
76.5	A11	135.57	PDGFRB_1	65.0	IMR90 p11
77.0	A11	109.56	PDGFRB_1	65.0	IMR90 p11
77.5	A11	90.78	PDGFRB_1	65.0	IMR90 p11
78.0	A11	78.42	PDGFRB_1	65.0	IMR90 p11
78.5	A11	70.79	PDGFRB_1	65.0	IMR90 p11
79.0	A11	67.05	PDGFRB_1	65.0	IMR90 p11
79.5	A11	65.01	PDGFRB_1	65.0	IMR90 p11
80.0	A11	63.35	PDGFRB_1	65.0	IMR90 p11
80.5	A11	62.18	PDGFRB_1	65.0	IMR90 p11
81.0	A11	61.86	PDGFRB_1	65.0	IMR90 p11
81.5	A11	62.42	PDGFRB_1	65.0	IMR90 p11
82.0	A11	70.59	PDGFRB_1	65.0	IMR90 p11
82.5	A11	95.59	PDGFRB_1	65.0	IMR90 p11
83.0	A11	128.08	PDGFRB_1	65.0	IMR90 p11
83.5	A11	157.06	PDGFRB_1	65.0	IMR90 p11
84.0	A11	182.16	PDGFRB_1	65.0	IMR90 p11
84.5	A11	189.63	PDGFRB_1	65.0	IMR90 p11
85.0	A11	161.72	PDGFRB_1	65.0	IMR90 p11
85.5	A11	116.84	PDGFRB_1	65.0	IMR90 p11
86.0	A11	76.18	PDGFRB_1	65.0	IMR90 p11
86.5	A11	38.02	PDGFRB_1	65.0	IMR90 p11
87.0	A11	10.02	PDGFRB_1	65.0	IMR90 p11
87.5	A11	1.54	PDGFRB_1	65.0	IMR90 p11
88.0	A11	2.52	PDGFRB_1	65.0	IMR90 p11
88.5	A11	2.19	PDGFRB_1	65.0	IMR90 p11
89.0	A11	2.53	PDGFRB_1	65.0	IMR90 p11
89.5	A11	2.72	PDGFRB_1	65.0	IMR90 p11
90.0	A11	2.13	PDGFRB_1	65.0	IMR90 p11
90.5	A11	1.96	PDGFRB_1	65.0	IMR90 p11
91.0	A11	2.25	PDGFRB_1	65.0	IMR90 p11
91.5	A11	2.12	PDGFRB_1	65.0	IMR90 p11
92.0	A11	2.35	PDGFRB_1	65.0	IMR90 p11
92.5	A11	3.03	PDGFRB_1	65.0	IMR90 p11
93.0	A11	3.04	PDGFRB_1	65.0	IMR90 p11
93.5	A11	2.48	PDGFRB_1	65.0	IMR90 p11
94.0	A11	2.6	PDGFRB_1	65.0	IMR90 p11
94.5	A11	1.79	PDGFRB_1	65.0	IMR90 p11
95.0	A11	0.23	PDGFRB_1	65.0	IMR90 p11
55.0	B11	17.75	PDGFRB_1	64.5	IMR90 p11
55.5	B11	38.45	PDGFRB_1	64.5	IMR90 p11
56.0	B11	35.49	PDGFRB_1	64.5	IMR90 p11
56.5	B11	35.49	PDGFRB_1	64.5	IMR90 p11
57.0	B11	35.49	PDGFRB_1	64.5	IMR90 p11
57.5	B11	35.56	PDGFRB_1	64.5	IMR90 p11
58.0	B11	35.19	PDGFRB_1	64.5	IMR90 p11
58.5	B11	34.16	PDGFRB_1	64.5	IMR90 p11
59.0	B11	33.78	PDGFRB_1	64.5	IMR90 p11
59.5	B11	34.34	PDGFRB_1	64.5	IMR90 p11
60.0	B11	34.71	PDGFRB_1	64.5	IMR90 p11
60.5	B11	35.54	PDGFRB_1	64.5	IMR90 p11
61.0	B11	37.32	PDGFRB_1	64.5	IMR90 p11
61.5	B11	38.32	PDGFRB_1	64.5	IMR90 p11
62.0	B11	38.07	PDGFRB_1	64.5	IMR90 p11
62.5	B11	38.89	PDGFRB_1	64.5	IMR90 p11
63.0	B11	40.64	PDGFRB_1	64.5	IMR90 p11
63.5	B11	41.84	PDGFRB_1	64.5	IMR90 p11
64.0	B11	44.92	PDGFRB_1	64.5	IMR90 p11
64.5	B11	51.89	PDGFRB_1	64.5	IMR90 p11
65.0	B11	60.04	PDGFRB_1	64.5	IMR90 p11
65.5	B11	68.57	PDGFRB_1	64.5	IMR90 p11
66.0	B11	78.9	PDGFRB_1	64.5	IMR90 p11
66.5	B11	88.52	PDGFRB_1	64.5	IMR90 p11
67.0	B11	95.14	PDGFRB_1	64.5	IMR90 p11
67.5	B11	99.71	PDGFRB_1	64.5	IMR90 p11
68.0	B11	104.04	PDGFRB_1	64.5	IMR90 p11
68.5	B11	107.84	PDGFRB_1	64.5	IMR90 p11
69.0	B11	112.31	PDGFRB_1	64.5	IMR90 p11
69.5	B11	119.66	PDGFRB_1	64.5	IMR90 p11
70.0	B11	130.91	PDGFRB_1	64.5	IMR90 p11
70.5	B11	145.75	PDGFRB_1	64.5	IMR90 p11
71.0	B11	164.98	PDGFRB_1	64.5	IMR90 p11
71.5	B11	188.83	PDGFRB_1	64.5	IMR90 p11
72.0	B11	214.54	PDGFRB_1	64.5	IMR90 p11
72.5	B11	240.12	PDGFRB_1	64.5	IMR90 p11
73.0	B11	262.35	PDGFRB_1	64.5	IMR90 p11
73.5	B11	276.29	PDGFRB_1	64.5	IMR90 p11
74.0	B11	278.02	PDGFRB_1	64.5	IMR90 p11
74.5	B11	267.14	PDGFRB_1	64.5	IMR90 p11
75.0	B11	243.78	PDGFRB_1	64.5	IMR90 p11
75.5	B11	211.03	PDGFRB_1	64.5	IMR90 p11
76.0	B11	174.75	PDGFRB_1	64.5	IMR90 p11
76.5	B11	140.58	PDGFRB_1	64.5	IMR90 p11
77.0	B11	112.0	PDGFRB_1	64.5	IMR90 p11
77.5	B11	90.48	PDGFRB_1	64.5	IMR90 p11
78.0	B11	76.34	PDGFRB_1	64.5	IMR90 p11
78.5	B11	67.93	PDGFRB_1	64.5	IMR90 p11
79.0	B11	62.92	PDGFRB_1	64.5	IMR90 p11
79.5	B11	59.87	PDGFRB_1	64.5	IMR90 p11
80.0	B11	58.72	PDGFRB_1	64.5	IMR90 p11
80.5	B11	58.19	PDGFRB_1	64.5	IMR90 p11
81.0	B11	58.15	PDGFRB_1	64.5	IMR90 p11
81.5	B11	59.59	PDGFRB_1	64.5	IMR90 p11
82.0	B11	69.44	PDGFRB_1	64.5	IMR90 p11
82.5	B11	93.78	PDGFRB_1	64.5	IMR90 p11
83.0	B11	123.34	PDGFRB_1	64.5	IMR90 p11
83.5	B11	149.54	PDGFRB_1	64.5	IMR90 p11
84.0	B11	171.46	PDGFRB_1	64.5	IMR90 p11
84.5	B11	174.58	PDGFRB_1	64.5	IMR90 p11
85.0	B11	145.88	PDGFRB_1	64.5	IMR90 p11
85.5	B11	104.28	PDGFRB_1	64.5	IMR90 p11
86.0	B11	66.71	PDGFRB_1	64.5	IMR90 p11
86.5	B11	32.17	PDGFRB_1	64.5	IMR90 p11
87.0	B11	8.08	PDGFRB_1	64.5	IMR90 p11
87.5	B11	1.13	PDGFRB_1	64.5	IMR90 p11
88.0	B11	1.81	PDGFRB_1	64.5	IMR90 p11
88.5	B11	1.95	PDGFRB_1	64.5	IMR90 p11
89.0	B11	2.48	PDGFRB_1	64.5	IMR90 p11
89.5	B11	2.86	PDGFRB_1	64.5	IMR90 p11
90.0	B11	2.91	PDGFRB_1	64.5	IMR90 p11
90.5	B11	3.23	PDGFRB_1	64.5	IMR90 p11
91.0	B11	2.97	PDGFRB_1	64.5	IMR90 p11
91.5	B11	2.22	PDGFRB_1	64.5	IMR90 p11
92.0	B11	1.97	PDGFRB_1	64.5	IMR90 p11
92.5	B11	2.02	PDGFRB_1	64.5	IMR90 p11
93.0	B11	1.67	PDGFRB_1	64.5	IMR90 p11
93.5	B11	1.9	PDGFRB_1	64.5	IMR90 p11
94.0	B11	2.35	PDGFRB_1	64.5	IMR90 p11
94.5	B11	3.14	PDGFRB_1	64.5	IMR90 p11
95.0	B11	1.78	PDGFRB_1	64.5	IMR90 p11
55.0	C11	18.07	PDGFRB_1	63.3	IMR90 p11
55.5	C11	39.15	PDGFRB_1	63.3	IMR90 p11
56.0	C11	36.14	PDGFRB_1	63.3	IMR90 p11
56.5	C11	36.14	PDGFRB_1	63.3	IMR90 p11
57.0	C11	36.14	PDGFRB_1	63.3	IMR90 p11
57.5	C11	36.1	PDGFRB_1	63.3	IMR90 p11
58.0	C11	36.43	PDGFRB_1	63.3	IMR90 p11
58.5	C11	36.0	PDGFRB_1	63.3	IMR90 p11
59.0	C11	36.06	PDGFRB_1	63.3	IMR90 p11
59.5	C11	35.93	PDGFRB_1	63.3	IMR90 p11
60.0	C11	35.19	PDGFRB_1	63.3	IMR90 p11
60.5	C11	34.8	PDGFRB_1	63.3	IMR90 p11
61.0	C11	36.1	PDGFRB_1	63.3	IMR90 p11
61.5	C11	38.3	PDGFRB_1	63.3	IMR90 p11
62.0	C11	39.54	PDGFRB_1	63.3	IMR90 p11
62.5	C11	41.41	PDGFRB_1	63.3	IMR90 p11
63.0	C11	43.33	PDGFRB_1	63.3	IMR90 p11
63.5	C11	45.37	PDGFRB_1	63.3	IMR90 p11
64.0	C11	49.3	PDGFRB_1	63.3	IMR90 p11
64.5	C11	55.94	PDGFRB_1	63.3	IMR90 p11
65.0	C11	62.31	PDGFRB_1	63.3	IMR90 p11
65.5	C11	71.5	PDGFRB_1	63.3	IMR90 p11
66.0	C11	81.5	PDGFRB_1	63.3	IMR90 p11
66.5	C11	88.59	PDGFRB_1	63.3	IMR90 p11
67.0	C11	95.04	PDGFRB_1	63.3	IMR90 p11
67.5	C11	102.49	PDGFRB_1	63.3	IMR90 p11
68.0	C11	107.72	PDGFRB_1	63.3	IMR90 p11
68.5	C11	112.02	PDGFRB_1	63.3	IMR90 p11
69.0	C11	117.94	PDGFRB_1	63.3	IMR90 p11
69.5	C11	124.75	PDGFRB_1	63.3	IMR90 p11
70.0	C11	134.15	PDGFRB_1	63.3	IMR90 p11
70.5	C11	148.63	PDGFRB_1	63.3	IMR90 p11
71.0	C11	169.29	PDGFRB_1	63.3	IMR90 p11
71.5	C11	195.27	PDGFRB_1	63.3	IMR90 p11
72.0	C11	226.1	PDGFRB_1	63.3	IMR90 p11
72.5	C11	258.56	PDGFRB_1	63.3	IMR90 p11
73.0	C11	287.72	PDGFRB_1	63.3	IMR90 p11
73.5	C11	308.59	PDGFRB_1	63.3	IMR90 p11
74.0	C11	317.86	PDGFRB_1	63.3	IMR90 p11
74.5	C11	311.1	PDGFRB_1	63.3	IMR90 p11
75.0	C11	288.0	PDGFRB_1	63.3	IMR90 p11
75.5	C11	252.24	PDGFRB_1	63.3	IMR90 p11
76.0	C11	209.55	PDGFRB_1	63.3	IMR90 p11
76.5	C11	165.91	PDGFRB_1	63.3	IMR90 p11
77.0	C11	127.65	PDGFRB_1	63.3	IMR90 p11
77.5	C11	97.86	PDGFRB_1	63.3	IMR90 p11
78.0	C11	76.97	PDGFRB_1	63.3	IMR90 p11
78.5	C11	63.71	PDGFRB_1	63.3	IMR90 p11
79.0	C11	56.21	PDGFRB_1	63.3	IMR90 p11
79.5	C11	52.1	PDGFRB_1	63.3	IMR90 p11
80.0	C11	50.09	PDGFRB_1	63.3	IMR90 p11
80.5	C11	49.98	PDGFRB_1	63.3	IMR90 p11
81.0	C11	50.41	PDGFRB_1	63.3	IMR90 p11
81.5	C11	50.94	PDGFRB_1	63.3	IMR90 p11
82.0	C11	57.51	PDGFRB_1	63.3	IMR90 p11
82.5	C11	76.29	PDGFRB_1	63.3	IMR90 p11
83.0	C11	99.54	PDGFRB_1	63.3	IMR90 p11
83.5	C11	120.35	PDGFRB_1	63.3	IMR90 p11
84.0	C11	138.74	PDGFRB_1	63.3	IMR90 p11
84.5	C11	143.22	PDGFRB_1	63.3	IMR90 p11
85.0	C11	121.22	PDGFRB_1	63.3	IMR90 p11
85.5	C11	87.08	PDGFRB_1	63.3	IMR90 p11
86.0	C11	56.18	PDGFRB_1	63.3	IMR90 p11
86.5	C11	27.97	PDGFRB_1	63.3	IMR90 p11
87.0	C11	7.63	PDGFRB_1	63.3	IMR90 p11
87.5	C11	1.4	PDGFRB_1	63.3	IMR90 p11
88.0	C11	2.52	PDGFRB_1	63.3	IMR90 p11
88.5	C11	2.72	PDGFRB_1	63.3	IMR90 p11
89.0	C11	2.08	PDGFRB_1	63.3	IMR90 p11
89.5	C11	1.87	PDGFRB_1	63.3	IMR90 p11
90.0	C11	1.55	PDGFRB_1	63.3	IMR90 p11
90.5	C11	0.5	PDGFRB_1	63.3	IMR90 p11
91.0	C11	0.51	PDGFRB_1	63.3	IMR90 p11
91.5	C11	1.5	PDGFRB_1	63.3	IMR90 p11
92.0	C11	1.24	PDGFRB_1	63.3	IMR90 p11
92.5	C11	1.53	PDGFRB_1	63.3	IMR90 p11
93.0	C11	2.39	PDGFRB_1	63.3	IMR90 p11
93.5	C11	2.28	PDGFRB_1	63.3	IMR90 p11
94.0	C11	2.25	PDGFRB_1	63.3	IMR90 p11
94.5	C11	3.0	PDGFRB_1	63.3	IMR90 p11
95.0	C11	1.64	PDGFRB_1	63.3	IMR90 p11
55.0	D11	15.86	PDGFRB_1	61.4	IMR90 p11
55.5	D11	34.35	PDGFRB_1	61.4	IMR90 p11
56.0	D11	31.71	PDGFRB_1	61.4	IMR90 p11
56.5	D11	31.71	PDGFRB_1	61.4	IMR90 p11
57.0	D11	31.71	PDGFRB_1	61.4	IMR90 p11
57.5	D11	31.69	PDGFRB_1	61.4	IMR90 p11
58.0	D11	31.8	PDGFRB_1	61.4	IMR90 p11
58.5	D11	32.02	PDGFRB_1	61.4	IMR90 p11
59.0	D11	32.77	PDGFRB_1	61.4	IMR90 p11
59.5	D11	33.76	PDGFRB_1	61.4	IMR90 p11
60.0	D11	35.05	PDGFRB_1	61.4	IMR90 p11
60.5	D11	36.34	PDGFRB_1	61.4	IMR90 p11
61.0	D11	37.88	PDGFRB_1	61.4	IMR90 p11
61.5	D11	39.13	PDGFRB_1	61.4	IMR90 p11
62.0	D11	40.54	PDGFRB_1	61.4	IMR90 p11
62.5	D11	42.64	PDGFRB_1	61.4	IMR90 p11
63.0	D11	44.74	PDGFRB_1	61.4	IMR90 p11
63.5	D11	47.31	PDGFRB_1	61.4	IMR90 p11
64.0	D11	51.53	PDGFRB_1	61.4	IMR90 p11
64.5	D11	57.25	PDGFRB_1	61.4	IMR90 p11
65.0	D11	64.27	PDGFRB_1	61.4	IMR90 p11
65.5	D11	73.3	PDGFRB_1	61.4	IMR90 p11
66.0	D11	82.58	PDGFRB_1	61.4	IMR90 p11
66.5	D11	90.52	PDGFRB_1	61.4	IMR90 p11
67.0	D11	97.24	PDGFRB_1	61.4	IMR90 p11
67.5	D11	102.47	PDGFRB_1	61.4	IMR90 p11
68.0	D11	106.01	PDGFRB_1	61.4	IMR90 p11
68.5	D11	110.12	PDGFRB_1	61.4	IMR90 p11
69.0	D11	116.28	PDGFRB_1	61.4	IMR90 p11
69.5	D11	124.91	PDGFRB_1	61.4	IMR90 p11
70.0	D11	137.66	PDGFRB_1	61.4	IMR90 p11
70.5	D11	155.39	PDGFRB_1	61.4	IMR90 p11
71.0	D11	177.62	PDGFRB_1	61.4	IMR90 p11
71.5	D11	204.95	PDGFRB_1	61.4	IMR90 p11
72.0	D11	237.23	PDGFRB_1	61.4	IMR90 p11
72.5	D11	271.46	PDGFRB_1	61.4	IMR90 p11
73.0	D11	303.9	PDGFRB_1	61.4	IMR90 p11
73.5	D11	330.2	PDGFRB_1	61.4	IMR90 p11
74.0	D11	344.01	PDGFRB_1	61.4	IMR90 p11
74.5	D11	340.28	PDGFRB_1	61.4	IMR90 p11
75.0	D11	318.13	PDGFRB_1	61.4	IMR90 p11
75.5	D11	279.74	PDGFRB_1	61.4	IMR90 p11
76.0	D11	230.94	PDGFRB_1	61.4	IMR90 p11
76.5	D11	180.05	PDGFRB_1	61.4	IMR90 p11
77.0	D11	134.26	PDGFRB_1	61.4	IMR90 p11
77.5	D11	98.01	PDGFRB_1	61.4	IMR90 p11
78.0	D11	72.8	PDGFRB_1	61.4	IMR90 p11
78.5	D11	56.72	PDGFRB_1	61.4	IMR90 p11
79.0	D11	47.18	PDGFRB_1	61.4	IMR90 p11
79.5	D11	42.27	PDGFRB_1	61.4	IMR90 p11
80.0	D11	39.32	PDGFRB_1	61.4	IMR90 p11
80.5	D11	37.59	PDGFRB_1	61.4	IMR90 p11
81.0	D11	37.22	PDGFRB_1	61.4	IMR90 p11
81.5	D11	37.52	PDGFRB_1	61.4	IMR90 p11
82.0	D11	41.32	PDGFRB_1	61.4	IMR90 p11
82.5	D11	54.11	PDGFRB_1	61.4	IMR90 p11
83.0	D11	70.92	PDGFRB_1	61.4	IMR90 p11
83.5	D11	85.48	PDGFRB_1	61.4	IMR90 p11
84.0	D11	97.81	PDGFRB_1	61.4	IMR90 p11
84.5	D11	101.09	PDGFRB_1	61.4	IMR90 p11
85.0	D11	85.48	PDGFRB_1	61.4	IMR90 p11
85.5	D11	60.67	PDGFRB_1	61.4	IMR90 p11
86.0	D11	38.87	PDGFRB_1	61.4	IMR90 p11
86.5	D11	19.28	PDGFRB_1	61.4	IMR90 p11
87.0	D11	5.09	PDGFRB_1	61.4	IMR90 p11
87.5	D11	1.31	PDGFRB_1	61.4	IMR90 p11
88.0	D11	2.58	PDGFRB_1	61.4	IMR90 p11
88.5	D11	2.32	PDGFRB_1	61.4	IMR90 p11
89.0	D11	2.03	PDGFRB_1	61.4	IMR90 p11
89.5	D11	1.9	PDGFRB_1	61.4	IMR90 p11
90.0	D11	1.7	PDGFRB_1	61.4	IMR90 p11
90.5	D11	1.94	PDGFRB_1	61.4	IMR90 p11
91.0	D11	2.49	PDGFRB_1	61.4	IMR90 p11
91.5	D11	2.92	PDGFRB_1	61.4	IMR90 p11
92.0	D11	2.98	PDGFRB_1	61.4	IMR90 p11
92.5	D11	2.58	PDGFRB_1	61.4	IMR90 p11
93.0	D11	2.29	PDGFRB_1	61.4	IMR90 p11
93.5	D11	1.81	PDGFRB_1	61.4	IMR90 p11
94.0	D11	1.34	PDGFRB_1	61.4	IMR90 p11
94.5	D11	0.6	PDGFRB_1	61.4	IMR90 p11
95.0	D11	-0.07	PDGFRB_1	61.4	IMR90 p11
55.0	E11	14.23	PDGFRB_1	59.0	IMR90 p11
55.5	E11	30.83	PDGFRB_1	59.0	IMR90 p11
56.0	E11	28.46	PDGFRB_1	59.0	IMR90 p11
56.5	E11	28.46	PDGFRB_1	59.0	IMR90 p11
57.0	E11	28.46	PDGFRB_1	59.0	IMR90 p11
57.5	E11	28.43	PDGFRB_1	59.0	IMR90 p11
58.0	E11	28.41	PDGFRB_1	59.0	IMR90 p11
58.5	E11	30.26	PDGFRB_1	59.0	IMR90 p11
59.0	E11	31.77	PDGFRB_1	59.0	IMR90 p11
59.5	E11	31.26	PDGFRB_1	59.0	IMR90 p11
60.0	E11	31.65	PDGFRB_1	59.0	IMR90 p11
60.5	E11	33.02	PDGFRB_1	59.0	IMR90 p11
61.0	E11	33.34	PDGFRB_1	59.0	IMR90 p11
61.5	E11	33.85	PDGFRB_1	59.0	IMR90 p11
62.0	E11	36.69	PDGFRB_1	59.0	IMR90 p11
62.5	E11	39.33	PDGFRB_1	59.0	IMR90 p11
63.0	E11	41.96	PDGFRB_1	59.0	IMR90 p11
63.5	E11	46.93	PDGFRB_1	59.0	IMR90 p11
64.0	E11	52.81	PDGFRB_1	59.0	IMR90 p11
64.5	E11	58.24	PDGFRB_1	59.0	IMR90 p11
65.0	E11	66.0	PDGFRB_1	59.0	IMR90 p11
65.5	E11	75.23	PDGFRB_1	59.0	IMR90 p11
66.0	E11	82.59	PDGFRB_1	59.0	IMR90 p11
66.5	E11	90.3	PDGFRB_1	59.0	IMR90 p11
67.0	E11	98.65	PDGFRB_1	59.0	IMR90 p11
67.5	E11	103.7	PDGFRB_1	59.0	IMR90 p11
68.0	E11	106.22	PDGFRB_1	59.0	IMR90 p11
68.5	E11	110.33	PDGFRB_1	59.0	IMR90 p11
69.0	E11	115.99	PDGFRB_1	59.0	IMR90 p11
69.5	E11	122.65	PDGFRB_1	59.0	IMR90 p11
70.0	E11	135.61	PDGFRB_1	59.0	IMR90 p11
70.5	E11	155.74	PDGFRB_1	59.0	IMR90 p11
71.0	E11	181.07	PDGFRB_1	59.0	IMR90 p11
71.5	E11	211.58	PDGFRB_1	59.0	IMR90 p11
72.0	E11	247.91	PDGFRB_1	59.0	IMR90 p11
72.5	E11	287.72	PDGFRB_1	59.0	IMR90 p11
73.0	E11	326.36	PDGFRB_1	59.0	IMR90 p11
73.5	E11	357.92	PDGFRB_1	59.0	IMR90 p11
74.0	E11	376.35	PDGFRB_1	59.0	IMR90 p11
74.5	E11	376.97	PDGFRB_1	59.0	IMR90 p11
75.0	E11	354.8	PDGFRB_1	59.0	IMR90 p11
75.5	E11	312.75	PDGFRB_1	59.0	IMR90 p11
76.0	E11	258.21	PDGFRB_1	59.0	IMR90 p11
76.5	E11	199.27	PDGFRB_1	59.0	IMR90 p11
77.0	E11	143.8	PDGFRB_1	59.0	IMR90 p11
77.5	E11	98.87	PDGFRB_1	59.0	IMR90 p11
78.0	E11	66.31	PDGFRB_1	59.0	IMR90 p11
78.5	E11	45.22	PDGFRB_1	59.0	IMR90 p11
79.0	E11	32.98	PDGFRB_1	59.0	IMR90 p11
79.5	E11	26.09	PDGFRB_1	59.0	IMR90 p11
80.0	E11	22.73	PDGFRB_1	59.0	IMR90 p11
80.5	E11	21.42	PDGFRB_1	59.0	IMR90 p11
81.0	E11	20.84	PDGFRB_1	59.0	IMR90 p11
81.5	E11	20.65	PDGFRB_1	59.0	IMR90 p11
82.0	E11	22.29	PDGFRB_1	59.0	IMR90 p11
82.5	E11	27.02	PDGFRB_1	59.0	IMR90 p11
83.0	E11	33.34	PDGFRB_1	59.0	IMR90 p11
83.5	E11	38.89	PDGFRB_1	59.0	IMR90 p11
84.0	E11	43.88	PDGFRB_1	59.0	IMR90 p11
84.5	E11	45.78	PDGFRB_1	59.0	IMR90 p11
85.0	E11	39.68	PDGFRB_1	59.0	IMR90 p11
85.5	E11	28.83	PDGFRB_1	59.0	IMR90 p11
86.0	E11	19.18	PDGFRB_1	59.0	IMR90 p11
86.5	E11	10.12	PDGFRB_1	59.0	IMR90 p11
87.0	E11	2.61	PDGFRB_1	59.0	IMR90 p11
87.5	E11	0.5	PDGFRB_1	59.0	IMR90 p11
88.0	E11	1.67	PDGFRB_1	59.0	IMR90 p11
88.5	E11	2.1	PDGFRB_1	59.0	IMR90 p11
89.0	E11	2.46	PDGFRB_1	59.0	IMR90 p11
89.5	E11	3.13	PDGFRB_1	59.0	IMR90 p11
90.0	E11	2.65	PDGFRB_1	59.0	IMR90 p11
90.5	E11	1.97	PDGFRB_1	59.0	IMR90 p11
91.0	E11	1.72	PDGFRB_1	59.0	IMR90 p11
91.5	E11	1.28	PDGFRB_1	59.0	IMR90 p11
92.0	E11	0.99	PDGFRB_1	59.0	IMR90 p11
92.5	E11	1.2	PDGFRB_1	59.0	IMR90 p11
93.0	E11	1.24	PDGFRB_1	59.0	IMR90 p11
93.5	E11	0.62	PDGFRB_1	59.0	IMR90 p11
94.0	E11	0.72	PDGFRB_1	59.0	IMR90 p11
94.5	E11	-0.59	PDGFRB_1	59.0	IMR90 p11
95.0	E11	-1.05	PDGFRB_1	59.0	IMR90 p11
55.0	F11	12.14	PDGFRB_1	57.0	IMR90 p11
55.5	F11	26.31	PDGFRB_1	57.0	IMR90 p11
56.0	F11	24.29	PDGFRB_1	57.0	IMR90 p11
56.5	F11	24.29	PDGFRB_1	57.0	IMR90 p11
57.0	F11	24.29	PDGFRB_1	57.0	IMR90 p11
57.5	F11	24.31	PDGFRB_1	57.0	IMR90 p11
58.0	F11	24.07	PDGFRB_1	57.0	IMR90 p11
58.5	F11	24.12	PDGFRB_1	57.0	IMR90 p11
59.0	F11	25.17	PDGFRB_1	57.0	IMR90 p11
59.5	F11	27.0	PDGFRB_1	57.0	IMR90 p11
60.0	F11	28.0	PDGFRB_1	57.0	IMR90 p11
60.5	F11	28.9	PDGFRB_1	57.0	IMR90 p11
61.0	F11	30.68	PDGFRB_1	57.0	IMR90 p11
61.5	F11	31.82	PDGFRB_1	57.0	IMR90 p11
62.0	F11	31.67	PDGFRB_1	57.0	IMR90 p11
62.5	F11	32.7	PDGFRB_1	57.0	IMR90 p11
63.0	F11	34.77	PDGFRB_1	57.0	IMR90 p11
63.5	F11	36.59	PDGFRB_1	57.0	IMR90 p11
64.0	F11	40.02	PDGFRB_1	57.0	IMR90 p11
64.5	F11	46.1	PDGFRB_1	57.0	IMR90 p11
65.0	F11	53.71	PDGFRB_1	57.0	IMR90 p11
65.5	F11	63.02	PDGFRB_1	57.0	IMR90 p11
66.0	F11	73.51	PDGFRB_1	57.0	IMR90 p11
66.5	F11	83.35	PDGFRB_1	57.0	IMR90 p11
67.0	F11	91.87	PDGFRB_1	57.0	IMR90 p11
67.5	F11	98.31	PDGFRB_1	57.0	IMR90 p11
68.0	F11	102.82	PDGFRB_1	57.0	IMR90 p11
68.5	F11	106.63	PDGFRB_1	57.0	IMR90 p11
69.0	F11	111.45	PDGFRB_1	57.0	IMR90 p11
69.5	F11	118.24	PDGFRB_1	57.0	IMR90 p11
70.0	F11	128.79	PDGFRB_1	57.0	IMR90 p11
70.5	F11	144.73	PDGFRB_1	57.0	IMR90 p11
71.0	F11	168.06	PDGFRB_1	57.0	IMR90 p11
71.5	F11	197.93	PDGFRB_1	57.0	IMR90 p11
72.0	F11	233.27	PDGFRB_1	57.0	IMR90 p11
72.5	F11	273.16	PDGFRB_1	57.0	IMR90 p11
73.0	F11	312.86	PDGFRB_1	57.0	IMR90 p11
73.5	F11	344.14	PDGFRB_1	57.0	IMR90 p11
74.0	F11	361.96	PDGFRB_1	57.0	IMR90 p11
74.5	F11	362.18	PDGFRB_1	57.0	IMR90 p11
75.0	F11	340.42	PDGFRB_1	57.0	IMR90 p11
75.5	F11	298.79	PDGFRB_1	57.0	IMR90 p11
76.0	F11	245.03	PDGFRB_1	57.0	IMR90 p11
76.5	F11	187.0	PDGFRB_1	57.0	IMR90 p11
77.0	F11	132.1	PDGFRB_1	57.0	IMR90 p11
77.5	F11	87.79	PDGFRB_1	57.0	IMR90 p11
78.0	F11	56.1	PDGFRB_1	57.0	IMR90 p11
78.5	F11	35.25	PDGFRB_1	57.0	IMR90 p11
79.0	F11	23.15	PDGFRB_1	57.0	IMR90 p11
79.5	F11	17.21	PDGFRB_1	57.0	IMR90 p11
80.0	F11	14.29	PDGFRB_1	57.0	IMR90 p11
80.5	F11	12.99	PDGFRB_1	57.0	IMR90 p11
81.0	F11	12.48	PDGFRB_1	57.0	IMR90 p11
81.5	F11	12.26	PDGFRB_1	57.0	IMR90 p11
82.0	F11	12.88	PDGFRB_1	57.0	IMR90 p11
82.5	F11	14.48	PDGFRB_1	57.0	IMR90 p11
83.0	F11	16.46	PDGFRB_1	57.0	IMR90 p11
83.5	F11	19.36	PDGFRB_1	57.0	IMR90 p11
84.0	F11	22.46	PDGFRB_1	57.0	IMR90 p11
84.5	F11	23.26	PDGFRB_1	57.0	IMR90 p11
85.0	F11	20.87	PDGFRB_1	57.0	IMR90 p11
85.5	F11	16.95	PDGFRB_1	57.0	IMR90 p11
86.0	F11	12.23	PDGFRB_1	57.0	IMR90 p11
86.5	F11	7.05	PDGFRB_1	57.0	IMR90 p11
87.0	F11	3.28	PDGFRB_1	57.0	IMR90 p11
87.5	F11	1.55	PDGFRB_1	57.0	IMR90 p11
88.0	F11	0.98	PDGFRB_1	57.0	IMR90 p11
88.5	F11	0.8	PDGFRB_1	57.0	IMR90 p11
89.0	F11	1.24	PDGFRB_1	57.0	IMR90 p11
89.5	F11	1.86	PDGFRB_1	57.0	IMR90 p11
90.0	F11	2.29	PDGFRB_1	57.0	IMR90 p11
90.5	F11	2.46	PDGFRB_1	57.0	IMR90 p11
91.0	F11	2.47	PDGFRB_1	57.0	IMR90 p11
91.5	F11	2.29	PDGFRB_1	57.0	IMR90 p11
92.0	F11	1.9	PDGFRB_1	57.0	IMR90 p11
92.5	F11	1.67	PDGFRB_1	57.0	IMR90 p11
93.0	F11	1.73	PDGFRB_1	57.0	IMR90 p11
93.5	F11	1.49	PDGFRB_1	57.0	IMR90 p11
94.0	F11	1.47	PDGFRB_1	57.0	IMR90 p11
94.5	F11	0.81	PDGFRB_1	57.0	IMR90 p11
95.0	F11	-0.08	PDGFRB_1	57.0	IMR90 p11
55.0	G11	11.97	PDGFRB_1	55.7	IMR90 p11
55.5	G11	25.94	PDGFRB_1	55.7	IMR90 p11
56.0	G11	23.94	PDGFRB_1	55.7	IMR90 p11
56.5	G11	23.94	PDGFRB_1	55.7	IMR90 p11
57.0	G11	23.94	PDGFRB_1	55.7	IMR90 p11
57.5	G11	23.91	PDGFRB_1	55.7	IMR90 p11
58.0	G11	24.1	PDGFRB_1	55.7	IMR90 p11
58.5	G11	24.65	PDGFRB_1	55.7	IMR90 p11
59.0	G11	25.68	PDGFRB_1	55.7	IMR90 p11
59.5	G11	27.34	PDGFRB_1	55.7	IMR90 p11
60.0	G11	29.64	PDGFRB_1	55.7	IMR90 p11
60.5	G11	31.07	PDGFRB_1	55.7	IMR90 p11
61.0	G11	31.96	PDGFRB_1	55.7	IMR90 p11
61.5	G11	34.36	PDGFRB_1	55.7	IMR90 p11
62.0	G11	36.22	PDGFRB_1	55.7	IMR90 p11
62.5	G11	35.47	PDGFRB_1	55.7	IMR90 p11
63.0	G11	36.52	PDGFRB_1	55.7	IMR90 p11
63.5	G11	38.19	PDGFRB_1	55.7	IMR90 p11
64.0	G11	38.71	PDGFRB_1	55.7	IMR90 p11
64.5	G11	41.49	PDGFRB_1	55.7	IMR90 p11
65.0	G11	47.91	PDGFRB_1	55.7	IMR90 p11
65.5	G11	56.25	PDGFRB_1	55.7	IMR90 p11
66.0	G11	66.73	PDGFRB_1	55.7	IMR90 p11
66.5	G11	78.51	PDGFRB_1	55.7	IMR90 p11
67.0	G11	88.21	PDGFRB_1	55.7	IMR90 p11
67.5	G11	96.43	PDGFRB_1	55.7	IMR90 p11
68.0	G11	102.67	PDGFRB_1	55.7	IMR90 p11
68.5	G11	107.3	PDGFRB_1	55.7	IMR90 p11
69.0	G11	111.92	PDGFRB_1	55.7	IMR90 p11
69.5	G11	120.17	PDGFRB_1	55.7	IMR90 p11
70.0	G11	132.09	PDGFRB_1	55.7	IMR90 p11
70.5	G11	148.54	PDGFRB_1	55.7	IMR90 p11
71.0	G11	172.41	PDGFRB_1	55.7	IMR90 p11
71.5	G11	203.21	PDGFRB_1	55.7	IMR90 p11
72.0	G11	238.66	PDGFRB_1	55.7	IMR90 p11
72.5	G11	277.39	PDGFRB_1	55.7	IMR90 p11
73.0	G11	315.64	PDGFRB_1	55.7	IMR90 p11
73.5	G11	345.41	PDGFRB_1	55.7	IMR90 p11
74.0	G11	361.61	PDGFRB_1	55.7	IMR90 p11
74.5	G11	359.22	PDGFRB_1	55.7	IMR90 p11
75.0	G11	335.33	PDGFRB_1	55.7	IMR90 p11
75.5	G11	292.47	PDGFRB_1	55.7	IMR90 p11
76.0	G11	237.6	PDGFRB_1	55.7	IMR90 p11
76.5	G11	179.2	PDGFRB_1	55.7	IMR90 p11
77.0	G11	125.46	PDGFRB_1	55.7	IMR90 p11
77.5	G11	82.31	PDGFRB_1	55.7	IMR90 p11
78.0	G11	51.62	PDGFRB_1	55.7	IMR90 p11
78.5	G11	32.47	PDGFRB_1	55.7	IMR90 p11
79.0	G11	21.38	PDGFRB_1	55.7	IMR90 p11
79.5	G11	15.45	PDGFRB_1	55.7	IMR90 p11
80.0	G11	12.85	PDGFRB_1	55.7	IMR90 p11
80.5	G11	12.18	PDGFRB_1	55.7	IMR90 p11
81.0	G11	11.81	PDGFRB_1	55.7	IMR90 p11
81.5	G11	11.21	PDGFRB_1	55.7	IMR90 p11
82.0	G11	11.31	PDGFRB_1	55.7	IMR90 p11
82.5	G11	12.4	PDGFRB_1	55.7	IMR90 p11
83.0	G11	13.43	PDGFRB_1	55.7	IMR90 p11
83.5	G11	14.24	PDGFRB_1	55.7	IMR90 p11
84.0	G11	15.87	PDGFRB_1	55.7	IMR90 p11
84.5	G11	16.76	PDGFRB_1	55.7	IMR90 p11
85.0	G11	14.72	PDGFRB_1	55.7	IMR90 p11
85.5	G11	11.66	PDGFRB_1	55.7	IMR90 p11
86.0	G11	9.3	PDGFRB_1	55.7	IMR90 p11
86.5	G11	6.49	PDGFRB_1	55.7	IMR90 p11
87.0	G11	3.86	PDGFRB_1	55.7	IMR90 p11
87.5	G11	2.8	PDGFRB_1	55.7	IMR90 p11
88.0	G11	2.36	PDGFRB_1	55.7	IMR90 p11
88.5	G11	1.86	PDGFRB_1	55.7	IMR90 p11
89.0	G11	1.49	PDGFRB_1	55.7	IMR90 p11
89.5	G11	1.67	PDGFRB_1	55.7	IMR90 p11
90.0	G11	2.22	PDGFRB_1	55.7	IMR90 p11
90.5	G11	2.56	PDGFRB_1	55.7	IMR90 p11
91.0	G11	2.72	PDGFRB_1	55.7	IMR90 p11
91.5	G11	3.01	PDGFRB_1	55.7	IMR90 p11
92.0	G11	2.63	PDGFRB_1	55.7	IMR90 p11
92.5	G11	1.66	PDGFRB_1	55.7	IMR90 p11
93.0	G11	1.1	PDGFRB_1	55.7	IMR90 p11
93.5	G11	0.8	PDGFRB_1	55.7	IMR90 p11
94.0	G11	0.38	PDGFRB_1	55.7	IMR90 p11
94.5	G11	0.67	PDGFRB_1	55.7	IMR90 p11
95.0	G11	0.63	PDGFRB_1	55.7	IMR90 p11
55.0	H11	1.26	PDGFRB_1	55.0	IMR90 p11
55.5	H11	2.73	PDGFRB_1	55.0	IMR90 p11
56.0	H11	2.52	PDGFRB_1	55.0	IMR90 p11
56.5	H11	2.52	PDGFRB_1	55.0	IMR90 p11
57.0	H11	2.52	PDGFRB_1	55.0	IMR90 p11
57.5	H11	2.52	PDGFRB_1	55.0	IMR90 p11
58.0	H11	2.52	PDGFRB_1	55.0	IMR90 p11
58.5	H11	2.57	PDGFRB_1	55.0	IMR90 p11
59.0	H11	2.89	PDGFRB_1	55.0	IMR90 p11
59.5	H11	3.61	PDGFRB_1	55.0	IMR90 p11
60.0	H11	4.41	PDGFRB_1	55.0	IMR90 p11
60.5	H11	5.31	PDGFRB_1	55.0	IMR90 p11
61.0	H11	7.46	PDGFRB_1	55.0	IMR90 p11
61.5	H11	11.92	PDGFRB_1	55.0	IMR90 p11
62.0	H11	18.83	PDGFRB_1	55.0	IMR90 p11
62.5	H11	28.47	PDGFRB_1	55.0	IMR90 p11
63.0	H11	40.76	PDGFRB_1	55.0	IMR90 p11
63.5	H11	53.81	PDGFRB_1	55.0	IMR90 p11
64.0	H11	66.12	PDGFRB_1	55.0	IMR90 p11
64.5	H11	77.23	PDGFRB_1	55.0	IMR90 p11
65.0	H11	85.41	PDGFRB_1	55.0	IMR90 p11
65.5	H11	90.61	PDGFRB_1	55.0	IMR90 p11
66.0	H11	94.2	PDGFRB_1	55.0	IMR90 p11
66.5	H11	95.78	PDGFRB_1	55.0	IMR90 p11
67.0	H11	95.69	PDGFRB_1	55.0	IMR90 p11
67.5	H11	96.13	PDGFRB_1	55.0	IMR90 p11
68.0	H11	97.44	PDGFRB_1	55.0	IMR90 p11
68.5	H11	98.91	PDGFRB_1	55.0	IMR90 p11
69.0	H11	102.05	PDGFRB_1	55.0	IMR90 p11
69.5	H11	108.67	PDGFRB_1	55.0	IMR90 p11
70.0	H11	118.84	PDGFRB_1	55.0	IMR90 p11
70.5	H11	133.37	PDGFRB_1	55.0	IMR90 p11
71.0	H11	155.04	PDGFRB_1	55.0	IMR90 p11
71.5	H11	183.7	PDGFRB_1	55.0	IMR90 p11
72.0	H11	216.9	PDGFRB_1	55.0	IMR90 p11
72.5	H11	253.17	PDGFRB_1	55.0	IMR90 p11
73.0	H11	288.88	PDGFRB_1	55.0	IMR90 p11
73.5	H11	316.55	PDGFRB_1	55.0	IMR90 p11
74.0	H11	331.0	PDGFRB_1	55.0	IMR90 p11
74.5	H11	328.63	PDGFRB_1	55.0	IMR90 p11
75.0	H11	306.97	PDGFRB_1	55.0	IMR90 p11
75.5	H11	267.97	PDGFRB_1	55.0	IMR90 p11
76.0	H11	217.91	PDGFRB_1	55.0	IMR90 p11
76.5	H11	164.59	PDGFRB_1	55.0	IMR90 p11
77.0	H11	115.25	PDGFRB_1	55.0	IMR90 p11
77.5	H11	75.08	PDGFRB_1	55.0	IMR90 p11
78.0	H11	46.35	PDGFRB_1	55.0	IMR90 p11
78.5	H11	28.58	PDGFRB_1	55.0	IMR90 p11
79.0	H11	18.42	PDGFRB_1	55.0	IMR90 p11
79.5	H11	13.06	PDGFRB_1	55.0	IMR90 p11
80.0	H11	10.5	PDGFRB_1	55.0	IMR90 p11
80.5	H11	9.03	PDGFRB_1	55.0	IMR90 p11
81.0	H11	7.84	PDGFRB_1	55.0	IMR90 p11
81.5	H11	7.22	PDGFRB_1	55.0	IMR90 p11
82.0	H11	7.19	PDGFRB_1	55.0	IMR90 p11
82.5	H11	8.2	PDGFRB_1	55.0	IMR90 p11
83.0	H11	9.5	PDGFRB_1	55.0	IMR90 p11
83.5	H11	10.15	PDGFRB_1	55.0	IMR90 p11
84.0	H11	10.77	PDGFRB_1	55.0	IMR90 p11
84.5	H11	11.06	PDGFRB_1	55.0	IMR90 p11
85.0	H11	9.3	PDGFRB_1	55.0	IMR90 p11
85.5	H11	7.02	PDGFRB_1	55.0	IMR90 p11
86.0	H11	5.72	PDGFRB_1	55.0	IMR90 p11
86.5	H11	4.16	PDGFRB_1	55.0	IMR90 p11
87.0	H11	2.65	PDGFRB_1	55.0	IMR90 p11
87.5	H11	2.3	PDGFRB_1	55.0	IMR90 p11
88.0	H11	2.45	PDGFRB_1	55.0	IMR90 p11
88.5	H11	2.57	PDGFRB_1	55.0	IMR90 p11
89.0	H11	2.88	PDGFRB_1	55.0	IMR90 p11
89.5	H11	2.84	PDGFRB_1	55.0	IMR90 p11
90.0	H11	2.76	PDGFRB_1	55.0	IMR90 p11
90.5	H11	2.55	PDGFRB_1	55.0	IMR90 p11
91.0	H11	1.96	PDGFRB_1	55.0	IMR90 p11
91.5	H11	1.92	PDGFRB_1	55.0	IMR90 p11
92.0	H11	1.93	PDGFRB_1	55.0	IMR90 p11
92.5	H11	1.77	PDGFRB_1	55.0	IMR90 p11
93.0	H11	2.04	PDGFRB_1	55.0	IMR90 p11
93.5	H11	2.85	PDGFRB_1	55.0	IMR90 p11
94.0	H11	2.94	PDGFRB_1	55.0	IMR90 p11
94.5	H11	4.46	PDGFRB_1	55.0	IMR90 p11
95.0	H11	2.86	PDGFRB_1	55.0	IMR90 p11
55.0	A11	19.01	PDGFRB_1	65.0	IMR90 p2
55.5	A11	41.19	PDGFRB_1	65.0	IMR90 p2
56.0	A11	38.02	PDGFRB_1	65.0	IMR90 p2
56.5	A11	38.02	PDGFRB_1	65.0	IMR90 p2
57.0	A11	38.02	PDGFRB_1	65.0	IMR90 p2
57.5	A11	37.96	PDGFRB_1	65.0	IMR90 p2
58.0	A11	38.57	PDGFRB_1	65.0	IMR90 p2
58.5	A11	38.17	PDGFRB_1	65.0	IMR90 p2
59.0	A11	36.26	PDGFRB_1	65.0	IMR90 p2
59.5	A11	34.88	PDGFRB_1	65.0	IMR90 p2
60.0	A11	34.12	PDGFRB_1	65.0	IMR90 p2
60.5	A11	33.2	PDGFRB_1	65.0	IMR90 p2
61.0	A11	32.85	PDGFRB_1	65.0	IMR90 p2
61.5	A11	34.26	PDGFRB_1	65.0	IMR90 p2
62.0	A11	35.16	PDGFRB_1	65.0	IMR90 p2
62.5	A11	35.88	PDGFRB_1	65.0	IMR90 p2
63.0	A11	36.82	PDGFRB_1	65.0	IMR90 p2
63.5	A11	37.52	PDGFRB_1	65.0	IMR90 p2
64.0	A11	39.12	PDGFRB_1	65.0	IMR90 p2
64.5	A11	43.61	PDGFRB_1	65.0	IMR90 p2
65.0	A11	51.1	PDGFRB_1	65.0	IMR90 p2
65.5	A11	60.04	PDGFRB_1	65.0	IMR90 p2
66.0	A11	70.5	PDGFRB_1	65.0	IMR90 p2
66.5	A11	80.59	PDGFRB_1	65.0	IMR90 p2
67.0	A11	88.62	PDGFRB_1	65.0	IMR90 p2
67.5	A11	94.7	PDGFRB_1	65.0	IMR90 p2
68.0	A11	99.62	PDGFRB_1	65.0	IMR90 p2
68.5	A11	102.6	PDGFRB_1	65.0	IMR90 p2
69.0	A11	105.52	PDGFRB_1	65.0	IMR90 p2
69.5	A11	110.68	PDGFRB_1	65.0	IMR90 p2
70.0	A11	118.43	PDGFRB_1	65.0	IMR90 p2
70.5	A11	129.92	PDGFRB_1	65.0	IMR90 p2
71.0	A11	146.03	PDGFRB_1	65.0	IMR90 p2
71.5	A11	165.83	PDGFRB_1	65.0	IMR90 p2
72.0	A11	187.81	PDGFRB_1	65.0	IMR90 p2
72.5	A11	209.4	PDGFRB_1	65.0	IMR90 p2
73.0	A11	226.53	PDGFRB_1	65.0	IMR90 p2
73.5	A11	236.48	PDGFRB_1	65.0	IMR90 p2
74.0	A11	236.66	PDGFRB_1	65.0	IMR90 p2
74.5	A11	224.49	PDGFRB_1	65.0	IMR90 p2
75.0	A11	202.75	PDGFRB_1	65.0	IMR90 p2
75.5	A11	176.19	PDGFRB_1	65.0	IMR90 p2
76.0	A11	147.84	PDGFRB_1	65.0	IMR90 p2
76.5	A11	121.64	PDGFRB_1	65.0	IMR90 p2
77.0	A11	101.54	PDGFRB_1	65.0	IMR90 p2
77.5	A11	87.19	PDGFRB_1	65.0	IMR90 p2
78.0	A11	77.36	PDGFRB_1	65.0	IMR90 p2
78.5	A11	71.8	PDGFRB_1	65.0	IMR90 p2
79.0	A11	68.67	PDGFRB_1	65.0	IMR90 p2
79.5	A11	66.35	PDGFRB_1	65.0	IMR90 p2
80.0	A11	64.65	PDGFRB_1	65.0	IMR90 p2
80.5	A11	63.57	PDGFRB_1	65.0	IMR90 p2
81.0	A11	62.73	PDGFRB_1	65.0	IMR90 p2
81.5	A11	62.95	PDGFRB_1	65.0	IMR90 p2
82.0	A11	70.87	PDGFRB_1	65.0	IMR90 p2
82.5	A11	96.8	PDGFRB_1	65.0	IMR90 p2
83.0	A11	131.23	PDGFRB_1	65.0	IMR90 p2
83.5	A11	161.41	PDGFRB_1	65.0	IMR90 p2
84.0	A11	187.72	PDGFRB_1	65.0	IMR90 p2
84.5	A11	197.44	PDGFRB_1	65.0	IMR90 p2
85.0	A11	169.62	PDGFRB_1	65.0	IMR90 p2
85.5	A11	122.38	PDGFRB_1	65.0	IMR90 p2
86.0	A11	80.1	PDGFRB_1	65.0	IMR90 p2
86.5	A11	40.98	PDGFRB_1	65.0	IMR90 p2
87.0	A11	11.4	PDGFRB_1	65.0	IMR90 p2
87.5	A11	1.58	PDGFRB_1	65.0	IMR90 p2
88.0	A11	2.5	PDGFRB_1	65.0	IMR90 p2
88.5	A11	2.23	PDGFRB_1	65.0	IMR90 p2
89.0	A11	1.89	PDGFRB_1	65.0	IMR90 p2
89.5	A11	1.74	PDGFRB_1	65.0	IMR90 p2
90.0	A11	1.79	PDGFRB_1	65.0	IMR90 p2
90.5	A11	1.93	PDGFRB_1	65.0	IMR90 p2
91.0	A11	2.52	PDGFRB_1	65.0	IMR90 p2
91.5	A11	3.21	PDGFRB_1	65.0	IMR90 p2
92.0	A11	3.39	PDGFRB_1	65.0	IMR90 p2
92.5	A11	3.43	PDGFRB_1	65.0	IMR90 p2
93.0	A11	3.38	PDGFRB_1	65.0	IMR90 p2
93.5	A11	2.78	PDGFRB_1	65.0	IMR90 p2
94.0	A11	2.4	PDGFRB_1	65.0	IMR90 p2
94.5	A11	1.8	PDGFRB_1	65.0	IMR90 p2
95.0	A11	0.45	PDGFRB_1	65.0	IMR90 p2
55.0	B11	14.94	PDGFRB_1	64.5	IMR90 p2
55.5	B11	32.38	PDGFRB_1	64.5	IMR90 p2
56.0	B11	29.89	PDGFRB_1	64.5	IMR90 p2
56.5	B11	29.89	PDGFRB_1	64.5	IMR90 p2
57.0	B11	29.89	PDGFRB_1	64.5	IMR90 p2
57.5	B11	29.83	PDGFRB_1	64.5	IMR90 p2
58.0	B11	30.23	PDGFRB_1	64.5	IMR90 p2
58.5	B11	30.54	PDGFRB_1	64.5	IMR90 p2
59.0	B11	29.91	PDGFRB_1	64.5	IMR90 p2
59.5	B11	28.89	PDGFRB_1	64.5	IMR90 p2
60.0	B11	28.57	PDGFRB_1	64.5	IMR90 p2
60.5	B11	28.63	PDGFRB_1	64.5	IMR90 p2
61.0	B11	28.78	PDGFRB_1	64.5	IMR90 p2
61.5	B11	29.82	PDGFRB_1	64.5	IMR90 p2
62.0	B11	31.05	PDGFRB_1	64.5	IMR90 p2
62.5	B11	31.74	PDGFRB_1	64.5	IMR90 p2
63.0	B11	32.19	PDGFRB_1	64.5	IMR90 p2
63.5	B11	33.24	PDGFRB_1	64.5	IMR90 p2
64.0	B11	36.06	PDGFRB_1	64.5	IMR90 p2
64.5	B11	42.24	PDGFRB_1	64.5	IMR90 p2
65.0	B11	51.32	PDGFRB_1	64.5	IMR90 p2
65.5	B11	62.51	PDGFRB_1	64.5	IMR90 p2
66.0	B11	74.77	PDGFRB_1	64.5	IMR90 p2
66.5	B11	85.99	PDGFRB_1	64.5	IMR90 p2
67.0	B11	94.02	PDGFRB_1	64.5	IMR90 p2
67.5	B11	99.31	PDGFRB_1	64.5	IMR90 p2
68.0	B11	103.29	PDGFRB_1	64.5	IMR90 p2
68.5	B11	106.64	PDGFRB_1	64.5	IMR90 p2
69.0	B11	110.6	PDGFRB_1	64.5	IMR90 p2
69.5	B11	116.93	PDGFRB_1	64.5	IMR90 p2
70.0	B11	127.12	PDGFRB_1	64.5	IMR90 p2
70.5	B11	140.93	PDGFRB_1	64.5	IMR90 p2
71.0	B11	158.66	PDGFRB_1	64.5	IMR90 p2
71.5	B11	180.35	PDGFRB_1	64.5	IMR90 p2
72.0	B11	204.67	PDGFRB_1	64.5	IMR90 p2
72.5	B11	228.48	PDGFRB_1	64.5	IMR90 p2
73.0	B11	248.34	PDGFRB_1	64.5	IMR90 p2
73.5	B11	260.28	PDGFRB_1	64.5	IMR90 p2
74.0	B11	261.04	PDGFRB_1	64.5	IMR90 p2
74.5	B11	249.24	PDGFRB_1	64.5	IMR90 p2
75.0	B11	225.94	PDGFRB_1	64.5	IMR90 p2
75.5	B11	194.84	PDGFRB_1	64.5	IMR90 p2
76.0	B11	161.67	PDGFRB_1	64.5	IMR90 p2
76.5	B11	131.3	PDGFRB_1	64.5	IMR90 p2
77.0	B11	106.49	PDGFRB_1	64.5	IMR90 p2
77.5	B11	88.78	PDGFRB_1	64.5	IMR90 p2
78.0	B11	77.97	PDGFRB_1	64.5	IMR90 p2
78.5	B11	71.67	PDGFRB_1	64.5	IMR90 p2
79.0	B11	67.63	PDGFRB_1	64.5	IMR90 p2
79.5	B11	65.36	PDGFRB_1	64.5	IMR90 p2
80.0	B11	64.1	PDGFRB_1	64.5	IMR90 p2
80.5	B11	63.23	PDGFRB_1	64.5	IMR90 p2
81.0	B11	62.84	PDGFRB_1	64.5	IMR90 p2
81.5	B11	64.3	PDGFRB_1	64.5	IMR90 p2
82.0	B11	74.44	PDGFRB_1	64.5	IMR90 p2
82.5	B11	99.11	PDGFRB_1	64.5	IMR90 p2
83.0	B11	128.9	PDGFRB_1	64.5	IMR90 p2
83.5	B11	155.15	PDGFRB_1	64.5	IMR90 p2
84.0	B11	176.69	PDGFRB_1	64.5	IMR90 p2
84.5	B11	179.03	PDGFRB_1	64.5	IMR90 p2
85.0	B11	149.76	PDGFRB_1	64.5	IMR90 p2
85.5	B11	107.93	PDGFRB_1	64.5	IMR90 p2
86.0	B11	70.23	PDGFRB_1	64.5	IMR90 p2
86.5	B11	35.72	PDGFRB_1	64.5	IMR90 p2
87.0	B11	12.07	PDGFRB_1	64.5	IMR90 p2
87.5	B11	5.23	PDGFRB_1	64.5	IMR90 p2
88.0	B11	5.99	PDGFRB_1	64.5	IMR90 p2
88.5	B11	6.04	PDGFRB_1	64.5	IMR90 p2
89.0	B11	5.91	PDGFRB_1	64.5	IMR90 p2
89.5	B11	6.04	PDGFRB_1	64.5	IMR90 p2
90.0	B11	6.85	PDGFRB_1	64.5	IMR90 p2
90.5	B11	6.97	PDGFRB_1	64.5	IMR90 p2
91.0	B11	6.85	PDGFRB_1	64.5	IMR90 p2
91.5	B11	7.41	PDGFRB_1	64.5	IMR90 p2
92.0	B11	7.41	PDGFRB_1	64.5	IMR90 p2
92.5	B11	6.74	PDGFRB_1	64.5	IMR90 p2
93.0	B11	6.66	PDGFRB_1	64.5	IMR90 p2
93.5	B11	6.73	PDGFRB_1	64.5	IMR90 p2
94.0	B11	6.32	PDGFRB_1	64.5	IMR90 p2
94.5	B11	6.6	PDGFRB_1	64.5	IMR90 p2
95.0	B11	2.96	PDGFRB_1	64.5	IMR90 p2
55.0	C11	17.42	PDGFRB_1	63.3	IMR90 p2
55.5	C11	37.75	PDGFRB_1	63.3	IMR90 p2
56.0	C11	34.85	PDGFRB_1	63.3	IMR90 p2
56.5	C11	34.85	PDGFRB_1	63.3	IMR90 p2
57.0	C11	34.85	PDGFRB_1	63.3	IMR90 p2
57.5	C11	34.96	PDGFRB_1	63.3	IMR90 p2
58.0	C11	34.35	PDGFRB_1	63.3	IMR90 p2
58.5	C11	32.3	PDGFRB_1	63.3	IMR90 p2
59.0	C11	31.67	PDGFRB_1	63.3	IMR90 p2
59.5	C11	30.87	PDGFRB_1	63.3	IMR90 p2
60.0	C11	29.4	PDGFRB_1	63.3	IMR90 p2
60.5	C11	30.69	PDGFRB_1	63.3	IMR90 p2
61.0	C11	31.95	PDGFRB_1	63.3	IMR90 p2
61.5	C11	32.83	PDGFRB_1	63.3	IMR90 p2
62.0	C11	35.79	PDGFRB_1	63.3	IMR90 p2
62.5	C11	37.57	PDGFRB_1	63.3	IMR90 p2
63.0	C11	37.94	PDGFRB_1	63.3	IMR90 p2
63.5	C11	39.67	PDGFRB_1	63.3	IMR90 p2
64.0	C11	42.8	PDGFRB_1	63.3	IMR90 p2
64.5	C11	47.03	PDGFRB_1	63.3	IMR90 p2
65.0	C11	54.47	PDGFRB_1	63.3	IMR90 p2
65.5	C11	64.76	PDGFRB_1	63.3	IMR90 p2
66.0	C11	76.47	PDGFRB_1	63.3	IMR90 p2
66.5	C11	88.28	PDGFRB_1	63.3	IMR90 p2
67.0	C11	97.15	PDGFRB_1	63.3	IMR90 p2
67.5	C11	103.23	PDGFRB_1	63.3	IMR90 p2
68.0	C11	107.61	PDGFRB_1	63.3	IMR90 p2
68.5	C11	109.91	PDGFRB_1	63.3	IMR90 p2
69.0	C11	112.24	PDGFRB_1	63.3	IMR90 p2
69.5	C11	118.86	PDGFRB_1	63.3	IMR90 p2
70.0	C11	129.77	PDGFRB_1	63.3	IMR90 p2
70.5	C11	144.62	PDGFRB_1	63.3	IMR90 p2
71.0	C11	165.2	PDGFRB_1	63.3	IMR90 p2
71.5	C11	190.31	PDGFRB_1	63.3	IMR90 p2
72.0	C11	217.42	PDGFRB_1	63.3	IMR90 p2
72.5	C11	245.09	PDGFRB_1	63.3	IMR90 p2
73.0	C11	269.57	PDGFRB_1	63.3	IMR90 p2
73.5	C11	286.42	PDGFRB_1	63.3	IMR90 p2
74.0	C11	292.25	PDGFRB_1	63.3	IMR90 p2
74.5	C11	283.59	PDGFRB_1	63.3	IMR90 p2
75.0	C11	260.61	PDGFRB_1	63.3	IMR90 p2
75.5	C11	227.78	PDGFRB_1	63.3	IMR90 p2
76.0	C11	189.49	PDGFRB_1	63.3	IMR90 p2
76.5	C11	150.91	PDGFRB_1	63.3	IMR90 p2
77.0	C11	118.29	PDGFRB_1	63.3	IMR90 p2
77.5	C11	93.93	PDGFRB_1	63.3	IMR90 p2
78.0	C11	77.03	PDGFRB_1	63.3	IMR90 p2
78.5	C11	66.78	PDGFRB_1	63.3	IMR90 p2
79.0	C11	61.23	PDGFRB_1	63.3	IMR90 p2
79.5	C11	58.06	PDGFRB_1	63.3	IMR90 p2
80.0	C11	56.35	PDGFRB_1	63.3	IMR90 p2
80.5	C11	55.38	PDGFRB_1	63.3	IMR90 p2
81.0	C11	54.35	PDGFRB_1	63.3	IMR90 p2
81.5	C11	54.68	PDGFRB_1	63.3	IMR90 p2
82.0	C11	62.37	PDGFRB_1	63.3	IMR90 p2
82.5	C11	82.63	PDGFRB_1	63.3	IMR90 p2
83.0	C11	107.87	PDGFRB_1	63.3	IMR90 p2
83.5	C11	130.57	PDGFRB_1	63.3	IMR90 p2
84.0	C11	149.63	PDGFRB_1	63.3	IMR90 p2
84.5	C11	152.76	PDGFRB_1	63.3	IMR90 p2
85.0	C11	128.52	PDGFRB_1	63.3	IMR90 p2
85.5	C11	92.65	PDGFRB_1	63.3	IMR90 p2
86.0	C11	60.42	PDGFRB_1	63.3	IMR90 p2
86.5	C11	30.75	PDGFRB_1	63.3	IMR90 p2
87.0	C11	9.89	PDGFRB_1	63.3	IMR90 p2
87.5	C11	3.86	PDGFRB_1	63.3	IMR90 p2
88.0	C11	4.49	PDGFRB_1	63.3	IMR90 p2
88.5	C11	4.76	PDGFRB_1	63.3	IMR90 p2
89.0	C11	4.95	PDGFRB_1	63.3	IMR90 p2
89.5	C11	4.82	PDGFRB_1	63.3	IMR90 p2
90.0	C11	4.63	PDGFRB_1	63.3	IMR90 p2
90.5	C11	4.64	PDGFRB_1	63.3	IMR90 p2
91.0	C11	4.27	PDGFRB_1	63.3	IMR90 p2
91.5	C11	4.58	PDGFRB_1	63.3	IMR90 p2
92.0	C11	5.31	PDGFRB_1	63.3	IMR90 p2
92.5	C11	5.42	PDGFRB_1	63.3	IMR90 p2
93.0	C11	5.65	PDGFRB_1	63.3	IMR90 p2
93.5	C11	5.5	PDGFRB_1	63.3	IMR90 p2
94.0	C11	5.06	PDGFRB_1	63.3	IMR90 p2
94.5	C11	4.17	PDGFRB_1	63.3	IMR90 p2
95.0	C11	1.48	PDGFRB_1	63.3	IMR90 p2
55.0	D11	15.77	PDGFRB_1	61.4	IMR90 p2
55.5	D11	34.16	PDGFRB_1	61.4	IMR90 p2
56.0	D11	31.53	PDGFRB_1	61.4	IMR90 p2
56.5	D11	31.53	PDGFRB_1	61.4	IMR90 p2
57.0	D11	31.53	PDGFRB_1	61.4	IMR90 p2
57.5	D11	31.48	PDGFRB_1	61.4	IMR90 p2
58.0	D11	31.85	PDGFRB_1	61.4	IMR90 p2
58.5	D11	32.28	PDGFRB_1	61.4	IMR90 p2
59.0	D11	31.86	PDGFRB_1	61.4	IMR90 p2
59.5	D11	32.13	PDGFRB_1	61.4	IMR90 p2
60.0	D11	33.45	PDGFRB_1	61.4	IMR90 p2
60.5	D11	33.99	PDGFRB_1	61.4	IMR90 p2
61.0	D11	35.18	PDGFRB_1	61.4	IMR90 p2
61.5	D11	37.47	PDGFRB_1	61.4	IMR90 p2
62.0	D11	38.83	PDGFRB_1	61.4	IMR90 p2
62.5	D11	39.75	PDGFRB_1	61.4	IMR90 p2
63.0	D11	41.44	PDGFRB_1	61.4	IMR90 p2
63.5	D11	42.98	PDGFRB_1	61.4	IMR90 p2
64.0	D11	45.04	PDGFRB_1	61.4	IMR90 p2
64.5	D11	49.39	PDGFRB_1	61.4	IMR90 p2
65.0	D11	55.45	PDGFRB_1	61.4	IMR90 p2
65.5	D11	62.91	PDGFRB_1	61.4	IMR90 p2
66.0	D11	72.29	PDGFRB_1	61.4	IMR90 p2
66.5	D11	81.83	PDGFRB_1	61.4	IMR90 p2
67.0	D11	89.71	PDGFRB_1	61.4	IMR90 p2
67.5	D11	96.28	PDGFRB_1	61.4	IMR90 p2
68.0	D11	101.74	PDGFRB_1	61.4	IMR90 p2
68.5	D11	105.71	PDGFRB_1	61.4	IMR90 p2
69.0	D11	109.91	PDGFRB_1	61.4	IMR90 p2
69.5	D11	116.96	PDGFRB_1	61.4	IMR90 p2
70.0	D11	127.22	PDGFRB_1	61.4	IMR90 p2
70.5	D11	141.79	PDGFRB_1	61.4	IMR90 p2
71.0	D11	161.99	PDGFRB_1	61.4	IMR90 p2
71.5	D11	187.5	PDGFRB_1	61.4	IMR90 p2
72.0	D11	216.87	PDGFRB_1	61.4	IMR90 p2
72.5	D11	248.58	PDGFRB_1	61.4	IMR90 p2
73.0	D11	279.18	PDGFRB_1	61.4	IMR90 p2
73.5	D11	303.83	PDGFRB_1	61.4	IMR90 p2
74.0	D11	316.9	PDGFRB_1	61.4	IMR90 p2
74.5	D11	313.95	PDGFRB_1	61.4	IMR90 p2
75.0	D11	294.19	PDGFRB_1	61.4	IMR90 p2
75.5	D11	259.36	PDGFRB_1	61.4	IMR90 p2
76.0	D11	214.51	PDGFRB_1	61.4	IMR90 p2
76.5	D11	167.49	PDGFRB_1	61.4	IMR90 p2
77.0	D11	125.1	PDGFRB_1	61.4	IMR90 p2
77.5	D11	91.15	PDGFRB_1	61.4	IMR90 p2
78.0	D11	67.26	PDGFRB_1	61.4	IMR90 p2
78.5	D11	52.22	PDGFRB_1	61.4	IMR90 p2
79.0	D11	43.76	PDGFRB_1	61.4	IMR90 p2
79.5	D11	39.87	PDGFRB_1	61.4	IMR90 p2
80.0	D11	38.02	PDGFRB_1	61.4	IMR90 p2
80.5	D11	36.92	PDGFRB_1	61.4	IMR90 p2
81.0	D11	36.56	PDGFRB_1	61.4	IMR90 p2
81.5	D11	36.29	PDGFRB_1	61.4	IMR90 p2
82.0	D11	38.73	PDGFRB_1	61.4	IMR90 p2
82.5	D11	49.24	PDGFRB_1	61.4	IMR90 p2
83.0	D11	64.09	PDGFRB_1	61.4	IMR90 p2
83.5	D11	77.12	PDGFRB_1	61.4	IMR90 p2
84.0	D11	88.84	PDGFRB_1	61.4	IMR90 p2
84.5	D11	92.98	PDGFRB_1	61.4	IMR90 p2
85.0	D11	79.71	PDGFRB_1	61.4	IMR90 p2
85.5	D11	57.58	PDGFRB_1	61.4	IMR90 p2
86.0	D11	38.06	PDGFRB_1	61.4	IMR90 p2
86.5	D11	19.85	PDGFRB_1	61.4	IMR90 p2
87.0	D11	6.55	PDGFRB_1	61.4	IMR90 p2
87.5	D11	3.07	PDGFRB_1	61.4	IMR90 p2
88.0	D11	3.84	PDGFRB_1	61.4	IMR90 p2
88.5	D11	3.45	PDGFRB_1	61.4	IMR90 p2
89.0	D11	3.29	PDGFRB_1	61.4	IMR90 p2
89.5	D11	2.63	PDGFRB_1	61.4	IMR90 p2
90.0	D11	1.63	PDGFRB_1	61.4	IMR90 p2
90.5	D11	1.34	PDGFRB_1	61.4	IMR90 p2
91.0	D11	1.46	PDGFRB_1	61.4	IMR90 p2
91.5	D11	1.52	PDGFRB_1	61.4	IMR90 p2
92.0	D11	1.69	PDGFRB_1	61.4	IMR90 p2
92.5	D11	1.97	PDGFRB_1	61.4	IMR90 p2
93.0	D11	1.95	PDGFRB_1	61.4	IMR90 p2
93.5	D11	2.29	PDGFRB_1	61.4	IMR90 p2
94.0	D11	2.31	PDGFRB_1	61.4	IMR90 p2
94.5	D11	3.36	PDGFRB_1	61.4	IMR90 p2
95.0	D11	2.0	PDGFRB_1	61.4	IMR90 p2
55.0	E11	10.33	PDGFRB_1	59.0	IMR90 p2
55.5	E11	22.39	PDGFRB_1	59.0	IMR90 p2
56.0	E11	20.66	PDGFRB_1	59.0	IMR90 p2
56.5	E11	20.66	PDGFRB_1	59.0	IMR90 p2
57.0	E11	20.66	PDGFRB_1	59.0	IMR90 p2
57.5	E11	20.5	PDGFRB_1	59.0	IMR90 p2
58.0	E11	21.37	PDGFRB_1	59.0	IMR90 p2
58.5	E11	24.53	PDGFRB_1	59.0	IMR90 p2
59.0	E11	27.52	PDGFRB_1	59.0	IMR90 p2
59.5	E11	28.96	PDGFRB_1	59.0	IMR90 p2
60.0	E11	28.51	PDGFRB_1	59.0	IMR90 p2
60.5	E11	28.92	PDGFRB_1	59.0	IMR90 p2
61.0	E11	29.58	PDGFRB_1	59.0	IMR90 p2
61.5	E11	29.29	PDGFRB_1	59.0	IMR90 p2
62.0	E11	31.48	PDGFRB_1	59.0	IMR90 p2
62.5	E11	35.87	PDGFRB_1	59.0	IMR90 p2
63.0	E11	40.91	PDGFRB_1	59.0	IMR90 p2
63.5	E11	47.28	PDGFRB_1	59.0	IMR90 p2
64.0	E11	55.27	PDGFRB_1	59.0	IMR90 p2
64.5	E11	64.21	PDGFRB_1	59.0	IMR90 p2
65.0	E11	74.83	PDGFRB_1	59.0	IMR90 p2
65.5	E11	84.01	PDGFRB_1	59.0	IMR90 p2
66.0	E11	90.32	PDGFRB_1	59.0	IMR90 p2
66.5	E11	96.06	PDGFRB_1	59.0	IMR90 p2
67.0	E11	100.26	PDGFRB_1	59.0	IMR90 p2
67.5	E11	100.95	PDGFRB_1	59.0	IMR90 p2
68.0	E11	102.16	PDGFRB_1	59.0	IMR90 p2
68.5	E11	106.02	PDGFRB_1	59.0	IMR90 p2
69.0	E11	111.5	PDGFRB_1	59.0	IMR90 p2
69.5	E11	118.79	PDGFRB_1	59.0	IMR90 p2
70.0	E11	130.83	PDGFRB_1	59.0	IMR90 p2
70.5	E11	147.66	PDGFRB_1	59.0	IMR90 p2
71.0	E11	168.68	PDGFRB_1	59.0	IMR90 p2
71.5	E11	196.07	PDGFRB_1	59.0	IMR90 p2
72.0	E11	229.75	PDGFRB_1	59.0	IMR90 p2
72.5	E11	266.44	PDGFRB_1	59.0	IMR90 p2
73.0	E11	301.76	PDGFRB_1	59.0	IMR90 p2
73.5	E11	330.91	PDGFRB_1	59.0	IMR90 p2
74.0	E11	345.97	PDGFRB_1	59.0	IMR90 p2
74.5	E11	342.82	PDGFRB_1	59.0	IMR90 p2
75.0	E11	319.73	PDGFRB_1	59.0	IMR90 p2
75.5	E11	279.5	PDGFRB_1	59.0	IMR90 p2
76.0	E11	228.66	PDGFRB_1	59.0	IMR90 p2
76.5	E11	175.1	PDGFRB_1	59.0	IMR90 p2
77.0	E11	125.92	PDGFRB_1	59.0	IMR90 p2
77.5	E11	86.62	PDGFRB_1	59.0	IMR90 p2
78.0	E11	58.73	PDGFRB_1	59.0	IMR90 p2
78.5	E11	40.8	PDGFRB_1	59.0	IMR90 p2
79.0	E11	30.87	PDGFRB_1	59.0	IMR90 p2
79.5	E11	25.7	PDGFRB_1	59.0	IMR90 p2
80.0	E11	23.33	PDGFRB_1	59.0	IMR90 p2
80.5	E11	22.5	PDGFRB_1	59.0	IMR90 p2
81.0	E11	21.64	PDGFRB_1	59.0	IMR90 p2
81.5	E11	20.69	PDGFRB_1	59.0	IMR90 p2
82.0	E11	22.35	PDGFRB_1	59.0	IMR90 p2
82.5	E11	27.79	PDGFRB_1	59.0	IMR90 p2
83.0	E11	34.23	PDGFRB_1	59.0	IMR90 p2
83.5	E11	40.49	PDGFRB_1	59.0	IMR90 p2
84.0	E11	46.25	PDGFRB_1	59.0	IMR90 p2
84.5	E11	46.73	PDGFRB_1	59.0	IMR90 p2
85.0	E11	39.08	PDGFRB_1	59.0	IMR90 p2
85.5	E11	28.33	PDGFRB_1	59.0	IMR90 p2
86.0	E11	18.28	PDGFRB_1	59.0	IMR90 p2
86.5	E11	9.27	PDGFRB_1	59.0	IMR90 p2
87.0	E11	3.56	PDGFRB_1	59.0	IMR90 p2
87.5	E11	2.07	PDGFRB_1	59.0	IMR90 p2
88.0	E11	2.5	PDGFRB_1	59.0	IMR90 p2
88.5	E11	2.87	PDGFRB_1	59.0	IMR90 p2
89.0	E11	3.08	PDGFRB_1	59.0	IMR90 p2
89.5	E11	3.01	PDGFRB_1	59.0	IMR90 p2
90.0	E11	2.82	PDGFRB_1	59.0	IMR90 p2
90.5	E11	2.69	PDGFRB_1	59.0	IMR90 p2
91.0	E11	2.78	PDGFRB_1	59.0	IMR90 p2
91.5	E11	2.31	PDGFRB_1	59.0	IMR90 p2
92.0	E11	1.86	PDGFRB_1	59.0	IMR90 p2
92.5	E11	1.69	PDGFRB_1	59.0	IMR90 p2
93.0	E11	1.43	PDGFRB_1	59.0	IMR90 p2
93.5	E11	0.58	PDGFRB_1	59.0	IMR90 p2
94.0	E11	0.37	PDGFRB_1	59.0	IMR90 p2
94.5	E11	-0.77	PDGFRB_1	59.0	IMR90 p2
95.0	E11	-1.08	PDGFRB_1	59.0	IMR90 p2
55.0	F11	10.71	PDGFRB_1	57.0	IMR90 p2
55.5	F11	23.21	PDGFRB_1	57.0	IMR90 p2
56.0	F11	21.43	PDGFRB_1	57.0	IMR90 p2
56.5	F11	21.43	PDGFRB_1	57.0	IMR90 p2
57.0	F11	21.43	PDGFRB_1	57.0	IMR90 p2
57.5	F11	21.22	PDGFRB_1	57.0	IMR90 p2
58.0	F11	22.62	PDGFRB_1	57.0	IMR90 p2
58.5	F11	24.23	PDGFRB_1	57.0	IMR90 p2
59.0	F11	24.29	PDGFRB_1	57.0	IMR90 p2
59.5	F11	23.97	PDGFRB_1	57.0	IMR90 p2
60.0	F11	24.1	PDGFRB_1	57.0	IMR90 p2
60.5	F11	24.33	PDGFRB_1	57.0	IMR90 p2
61.0	F11	25.21	PDGFRB_1	57.0	IMR90 p2
61.5	F11	27.33	PDGFRB_1	57.0	IMR90 p2
62.0	F11	29.88	PDGFRB_1	57.0	IMR90 p2
62.5	F11	32.51	PDGFRB_1	57.0	IMR90 p2
63.0	F11	34.97	PDGFRB_1	57.0	IMR90 p2
63.5	F11	37.82	PDGFRB_1	57.0	IMR90 p2
64.0	F11	41.43	PDGFRB_1	57.0	IMR90 p2
64.5	F11	46.08	PDGFRB_1	57.0	IMR90 p2
65.0	F11	52.33	PDGFRB_1	57.0	IMR90 p2
65.5	F11	61.37	PDGFRB_1	57.0	IMR90 p2
66.0	F11	71.08	PDGFRB_1	57.0	IMR90 p2
66.5	F11	80.04	PDGFRB_1	57.0	IMR90 p2
67.0	F11	88.39	PDGFRB_1	57.0	IMR90 p2
67.5	F11	94.69	PDGFRB_1	57.0	IMR90 p2
68.0	F11	98.22	PDGFRB_1	57.0	IMR90 p2
68.5	F11	101.61	PDGFRB_1	57.0	IMR90 p2
69.0	F11	106.35	PDGFRB_1	57.0	IMR90 p2
69.5	F11	113.35	PDGFRB_1	57.0	IMR90 p2
70.0	F11	125.0	PDGFRB_1	57.0	IMR90 p2
70.5	F11	142.11	PDGFRB_1	57.0	IMR90 p2
71.0	F11	164.43	PDGFRB_1	57.0	IMR90 p2
71.5	F11	192.55	PDGFRB_1	57.0	IMR90 p2
72.0	F11	225.78	PDGFRB_1	57.0	IMR90 p2
72.5	F11	261.29	PDGFRB_1	57.0	IMR90 p2
73.0	F11	295.74	PDGFRB_1	57.0	IMR90 p2
73.5	F11	324.03	PDGFRB_1	57.0	IMR90 p2
74.0	F11	339.39	PDGFRB_1	57.0	IMR90 p2
74.5	F11	336.22	PDGFRB_1	57.0	IMR90 p2
75.0	F11	313.54	PDGFRB_1	57.0	IMR90 p2
75.5	F11	273.88	PDGFRB_1	57.0	IMR90 p2
76.0	F11	222.87	PDGFRB_1	57.0	IMR90 p2
76.5	F11	169.0	PDGFRB_1	57.0	IMR90 p2
77.0	F11	120.62	PDGFRB_1	57.0	IMR90 p2
77.5	F11	81.84	PDGFRB_1	57.0	IMR90 p2
78.0	F11	53.76	PDGFRB_1	57.0	IMR90 p2
78.5	F11	35.63	PDGFRB_1	57.0	IMR90 p2
79.0	F11	25.24	PDGFRB_1	57.0	IMR90 p2
79.5	F11	19.71	PDGFRB_1	57.0	IMR90 p2
80.0	F11	17.28	PDGFRB_1	57.0	IMR90 p2
80.5	F11	16.69	PDGFRB_1	57.0	IMR90 p2
81.0	F11	16.29	PDGFRB_1	57.0	IMR90 p2
81.5	F11	15.77	PDGFRB_1	57.0	IMR90 p2
82.0	F11	16.22	PDGFRB_1	57.0	IMR90 p2
82.5	F11	17.98	PDGFRB_1	57.0	IMR90 p2
83.0	F11	20.37	PDGFRB_1	57.0	IMR90 p2
83.5	F11	23.64	PDGFRB_1	57.0	IMR90 p2
84.0	F11	26.61	PDGFRB_1	57.0	IMR90 p2
84.5	F11	27.17	PDGFRB_1	57.0	IMR90 p2
85.0	F11	23.93	PDGFRB_1	57.0	IMR90 p2
85.5	F11	18.47	PDGFRB_1	57.0	IMR90 p2
86.0	F11	13.39	PDGFRB_1	57.0	IMR90 p2
86.5	F11	9.18	PDGFRB_1	57.0	IMR90 p2
87.0	F11	5.91	PDGFRB_1	57.0	IMR90 p2
87.5	F11	4.99	PDGFRB_1	57.0	IMR90 p2
88.0	F11	5.76	PDGFRB_1	57.0	IMR90 p2
88.5	F11	5.54	PDGFRB_1	57.0	IMR90 p2
89.0	F11	4.91	PDGFRB_1	57.0	IMR90 p2
89.5	F11	4.77	PDGFRB_1	57.0	IMR90 p2
90.0	F11	4.36	PDGFRB_1	57.0	IMR90 p2
90.5	F11	4.19	PDGFRB_1	57.0	IMR90 p2
91.0	F11	4.37	PDGFRB_1	57.0	IMR90 p2
91.5	F11	4.29	PDGFRB_1	57.0	IMR90 p2
92.0	F11	4.48	PDGFRB_1	57.0	IMR90 p2
92.5	F11	4.96	PDGFRB_1	57.0	IMR90 p2
93.0	F11	4.78	PDGFRB_1	57.0	IMR90 p2
93.5	F11	4.43	PDGFRB_1	57.0	IMR90 p2
94.0	F11	4.76	PDGFRB_1	57.0	IMR90 p2
94.5	F11	4.46	PDGFRB_1	57.0	IMR90 p2
95.0	F11	1.67	PDGFRB_1	57.0	IMR90 p2
55.0	G11	12.09	PDGFRB_1	55.7	IMR90 p2
55.5	G11	26.21	PDGFRB_1	55.7	IMR90 p2
56.0	G11	24.19	PDGFRB_1	55.7	IMR90 p2
56.5	G11	24.19	PDGFRB_1	55.7	IMR90 p2
57.0	G11	24.19	PDGFRB_1	55.7	IMR90 p2
57.5	G11	24.12	PDGFRB_1	55.7	IMR90 p2
58.0	G11	24.74	PDGFRB_1	55.7	IMR90 p2
58.5	G11	24.1	PDGFRB_1	55.7	IMR90 p2
59.0	G11	23.31	PDGFRB_1	55.7	IMR90 p2
59.5	G11	24.83	PDGFRB_1	55.7	IMR90 p2
60.0	G11	25.82	PDGFRB_1	55.7	IMR90 p2
60.5	G11	26.84	PDGFRB_1	55.7	IMR90 p2
61.0	G11	28.87	PDGFRB_1	55.7	IMR90 p2
61.5	G11	30.12	PDGFRB_1	55.7	IMR90 p2
62.0	G11	29.71	PDGFRB_1	55.7	IMR90 p2
62.5	G11	29.8	PDGFRB_1	55.7	IMR90 p2
63.0	G11	30.1	PDGFRB_1	55.7	IMR90 p2
63.5	G11	31.27	PDGFRB_1	55.7	IMR90 p2
64.0	G11	33.79	PDGFRB_1	55.7	IMR90 p2
64.5	G11	36.92	PDGFRB_1	55.7	IMR90 p2
65.0	G11	42.94	PDGFRB_1	55.7	IMR90 p2
65.5	G11	52.38	PDGFRB_1	55.7	IMR90 p2
66.0	G11	62.24	PDGFRB_1	55.7	IMR90 p2
66.5	G11	72.1	PDGFRB_1	55.7	IMR90 p2
67.0	G11	83.05	PDGFRB_1	55.7	IMR90 p2
67.5	G11	92.19	PDGFRB_1	55.7	IMR90 p2
68.0	G11	97.66	PDGFRB_1	55.7	IMR90 p2
68.5	G11	101.87	PDGFRB_1	55.7	IMR90 p2
69.0	G11	107.47	PDGFRB_1	55.7	IMR90 p2
69.5	G11	113.73	PDGFRB_1	55.7	IMR90 p2
70.0	G11	123.24	PDGFRB_1	55.7	IMR90 p2
70.5	G11	140.08	PDGFRB_1	55.7	IMR90 p2
71.0	G11	163.81	PDGFRB_1	55.7	IMR90 p2
71.5	G11	192.1	PDGFRB_1	55.7	IMR90 p2
72.0	G11	226.59	PDGFRB_1	55.7	IMR90 p2
72.5	G11	264.26	PDGFRB_1	55.7	IMR90 p2
73.0	G11	297.88	PDGFRB_1	55.7	IMR90 p2
73.5	G11	323.0	PDGFRB_1	55.7	IMR90 p2
74.0	G11	335.72	PDGFRB_1	55.7	IMR90 p2
74.5	G11	329.91	PDGFRB_1	55.7	IMR90 p2
75.0	G11	304.18	PDGFRB_1	55.7	IMR90 p2
75.5	G11	262.72	PDGFRB_1	55.7	IMR90 p2
76.0	G11	211.82	PDGFRB_1	55.7	IMR90 p2
76.5	G11	159.23	PDGFRB_1	55.7	IMR90 p2
77.0	G11	111.86	PDGFRB_1	55.7	IMR90 p2
77.5	G11	74.41	PDGFRB_1	55.7	IMR90 p2
78.0	G11	48.35	PDGFRB_1	55.7	IMR90 p2
78.5	G11	32.09	PDGFRB_1	55.7	IMR90 p2
79.0	G11	22.64	PDGFRB_1	55.7	IMR90 p2
79.5	G11	17.8	PDGFRB_1	55.7	IMR90 p2
80.0	G11	15.26	PDGFRB_1	55.7	IMR90 p2
80.5	G11	13.87	PDGFRB_1	55.7	IMR90 p2
81.0	G11	13.24	PDGFRB_1	55.7	IMR90 p2
81.5	G11	12.76	PDGFRB_1	55.7	IMR90 p2
82.0	G11	12.66	PDGFRB_1	55.7	IMR90 p2
82.5	G11	14.04	PDGFRB_1	55.7	IMR90 p2
83.0	G11	16.13	PDGFRB_1	55.7	IMR90 p2
83.5	G11	18.03	PDGFRB_1	55.7	IMR90 p2
84.0	G11	19.64	PDGFRB_1	55.7	IMR90 p2
84.5	G11	20.39	PDGFRB_1	55.7	IMR90 p2
85.0	G11	18.63	PDGFRB_1	55.7	IMR90 p2
85.5	G11	15.11	PDGFRB_1	55.7	IMR90 p2
86.0	G11	11.88	PDGFRB_1	55.7	IMR90 p2
86.5	G11	9.24	PDGFRB_1	55.7	IMR90 p2
87.0	G11	6.97	PDGFRB_1	55.7	IMR90 p2
87.5	G11	5.97	PDGFRB_1	55.7	IMR90 p2
88.0	G11	6.36	PDGFRB_1	55.7	IMR90 p2
88.5	G11	6.31	PDGFRB_1	55.7	IMR90 p2
89.0	G11	5.51	PDGFRB_1	55.7	IMR90 p2
89.5	G11	5.29	PDGFRB_1	55.7	IMR90 p2
90.0	G11	5.47	PDGFRB_1	55.7	IMR90 p2
90.5	G11	5.13	PDGFRB_1	55.7	IMR90 p2
91.0	G11	5.14	PDGFRB_1	55.7	IMR90 p2
91.5	G11	5.98	PDGFRB_1	55.7	IMR90 p2
92.0	G11	6.26	PDGFRB_1	55.7	IMR90 p2
92.5	G11	5.93	PDGFRB_1	55.7	IMR90 p2
93.0	G11	5.78	PDGFRB_1	55.7	IMR90 p2
93.5	G11	5.04	PDGFRB_1	55.7	IMR90 p2
94.0	G11	4.41	PDGFRB_1	55.7	IMR90 p2
94.5	G11	3.26	PDGFRB_1	55.7	IMR90 p2
95.0	G11	0.85	PDGFRB_1	55.7	IMR90 p2
55.0	H11	7.81	PDGFRB_1	55.0	IMR90 p2
55.5	H11	16.92	PDGFRB_1	55.0	IMR90 p2
56.0	H11	15.62	PDGFRB_1	55.0	IMR90 p2
56.5	H11	15.62	PDGFRB_1	55.0	IMR90 p2
57.0	H11	15.62	PDGFRB_1	55.0	IMR90 p2
57.5	H11	15.46	PDGFRB_1	55.0	IMR90 p2
58.0	H11	16.46	PDGFRB_1	55.0	IMR90 p2
58.5	H11	18.68	PDGFRB_1	55.0	IMR90 p2
59.0	H11	19.96	PDGFRB_1	55.0	IMR90 p2
59.5	H11	20.84	PDGFRB_1	55.0	IMR90 p2
60.0	H11	22.52	PDGFRB_1	55.0	IMR90 p2
60.5	H11	23.64	PDGFRB_1	55.0	IMR90 p2
61.0	H11	24.8	PDGFRB_1	55.0	IMR90 p2
61.5	H11	27.34	PDGFRB_1	55.0	IMR90 p2
62.0	H11	29.46	PDGFRB_1	55.0	IMR90 p2
62.5	H11	31.36	PDGFRB_1	55.0	IMR90 p2
63.0	H11	33.97	PDGFRB_1	55.0	IMR90 p2
63.5	H11	35.75	PDGFRB_1	55.0	IMR90 p2
64.0	H11	37.32	PDGFRB_1	55.0	IMR90 p2
64.5	H11	41.04	PDGFRB_1	55.0	IMR90 p2
65.0	H11	46.45	PDGFRB_1	55.0	IMR90 p2
65.5	H11	53.24	PDGFRB_1	55.0	IMR90 p2
66.0	H11	62.03	PDGFRB_1	55.0	IMR90 p2
66.5	H11	71.62	PDGFRB_1	55.0	IMR90 p2
67.0	H11	80.01	PDGFRB_1	55.0	IMR90 p2
67.5	H11	86.4	PDGFRB_1	55.0	IMR90 p2
68.0	H11	91.29	PDGFRB_1	55.0	IMR90 p2
68.5	H11	95.28	PDGFRB_1	55.0	IMR90 p2
69.0	H11	99.3	PDGFRB_1	55.0	IMR90 p2
69.5	H11	105.0	PDGFRB_1	55.0	IMR90 p2
70.0	H11	114.6	PDGFRB_1	55.0	IMR90 p2
70.5	H11	129.62	PDGFRB_1	55.0	IMR90 p2
71.0	H11	150.13	PDGFRB_1	55.0	IMR90 p2
71.5	H11	176.12	PDGFRB_1	55.0	IMR90 p2
72.0	H11	207.71	PDGFRB_1	55.0	IMR90 p2
72.5	H11	241.74	PDGFRB_1	55.0	IMR90 p2
73.0	H11	273.36	PDGFRB_1	55.0	IMR90 p2
73.5	H11	298.4	PDGFRB_1	55.0	IMR90 p2
74.0	H11	311.62	PDGFRB_1	55.0	IMR90 p2
74.5	H11	307.75	PDGFRB_1	55.0	IMR90 p2
75.0	H11	285.84	PDGFRB_1	55.0	IMR90 p2
75.5	H11	248.35	PDGFRB_1	55.0	IMR90 p2
76.0	H11	200.82	PDGFRB_1	55.0	IMR90 p2
76.5	H11	150.95	PDGFRB_1	55.0	IMR90 p2
77.0	H11	105.52	PDGFRB_1	55.0	IMR90 p2
77.5	H11	68.87	PDGFRB_1	55.0	IMR90 p2
78.0	H11	43.29	PDGFRB_1	55.0	IMR90 p2
78.5	H11	27.55	PDGFRB_1	55.0	IMR90 p2
79.0	H11	18.09	PDGFRB_1	55.0	IMR90 p2
79.5	H11	13.03	PDGFRB_1	55.0	IMR90 p2
80.0	H11	11.13	PDGFRB_1	55.0	IMR90 p2
80.5	H11	10.4	PDGFRB_1	55.0	IMR90 p2
81.0	H11	9.97	PDGFRB_1	55.0	IMR90 p2
81.5	H11	10.55	PDGFRB_1	55.0	IMR90 p2
82.0	H11	10.94	PDGFRB_1	55.0	IMR90 p2
82.5	H11	11.47	PDGFRB_1	55.0	IMR90 p2
83.0	H11	12.73	PDGFRB_1	55.0	IMR90 p2
83.5	H11	13.62	PDGFRB_1	55.0	IMR90 p2
84.0	H11	13.62	PDGFRB_1	55.0	IMR90 p2
84.5	H11	13.8	PDGFRB_1	55.0	IMR90 p2
85.0	H11	12.58	PDGFRB_1	55.0	IMR90 p2
85.5	H11	9.77	PDGFRB_1	55.0	IMR90 p2
86.0	H11	7.26	PDGFRB_1	55.0	IMR90 p2
86.5	H11	5.41	PDGFRB_1	55.0	IMR90 p2
87.0	H11	3.77	PDGFRB_1	55.0	IMR90 p2
87.5	H11	2.67	PDGFRB_1	55.0	IMR90 p2
88.0	H11	2.29	PDGFRB_1	55.0	IMR90 p2
88.5	H11	2.19	PDGFRB_1	55.0	IMR90 p2
89.0	H11	2.17	PDGFRB_1	55.0	IMR90 p2
89.5	H11	2.5	PDGFRB_1	55.0	IMR90 p2
90.0	H11	3.21	PDGFRB_1	55.0	IMR90 p2
90.5	H11	3.35	PDGFRB_1	55.0	IMR90 p2
91.0	H11	3.33	PDGFRB_1	55.0	IMR90 p2
91.5	H11	3.31	PDGFRB_1	55.0	IMR90 p2
92.0	H11	2.73	PDGFRB_1	55.0	IMR90 p2
92.5	H11	2.19	PDGFRB_1	55.0	IMR90 p2
93.0	H11	2.44	PDGFRB_1	55.0	IMR90 p2
93.5	H11	2.54	PDGFRB_1	55.0	IMR90 p2
94.0	H11	2.58	PDGFRB_1	55.0	IMR90 p2
94.5	H11	2.87	PDGFRB_1	55.0	IMR90 p2
95.0	H11	1.28	PDGFRB_1	55.0	IMR90 p2
55.0	A11	18.1	PDGFRB_1	65.0	IMR90 p8
55.5	A11	39.22	PDGFRB_1	65.0	IMR90 p8
56.0	A11	36.2	PDGFRB_1	65.0	IMR90 p8
56.5	A11	36.2	PDGFRB_1	65.0	IMR90 p8
57.0	A11	36.2	PDGFRB_1	65.0	IMR90 p8
57.5	A11	36.2	PDGFRB_1	65.0	IMR90 p8
58.0	A11	36.22	PDGFRB_1	65.0	IMR90 p8
58.5	A11	35.88	PDGFRB_1	65.0	IMR90 p8
59.0	A11	36.68	PDGFRB_1	65.0	IMR90 p8
59.5	A11	38.33	PDGFRB_1	65.0	IMR90 p8
60.0	A11	37.53	PDGFRB_1	65.0	IMR90 p8
60.5	A11	35.55	PDGFRB_1	65.0	IMR90 p8
61.0	A11	35.86	PDGFRB_1	65.0	IMR90 p8
61.5	A11	34.71	PDGFRB_1	65.0	IMR90 p8
62.0	A11	33.11	PDGFRB_1	65.0	IMR90 p8
62.5	A11	34.48	PDGFRB_1	65.0	IMR90 p8
63.0	A11	35.7	PDGFRB_1	65.0	IMR90 p8
63.5	A11	36.6	PDGFRB_1	65.0	IMR90 p8
64.0	A11	40.38	PDGFRB_1	65.0	IMR90 p8
64.5	A11	45.53	PDGFRB_1	65.0	IMR90 p8
65.0	A11	50.69	PDGFRB_1	65.0	IMR90 p8
65.5	A11	60.41	PDGFRB_1	65.0	IMR90 p8
66.0	A11	71.84	PDGFRB_1	65.0	IMR90 p8
66.5	A11	81.56	PDGFRB_1	65.0	IMR90 p8
67.0	A11	90.36	PDGFRB_1	65.0	IMR90 p8
67.5	A11	98.5	PDGFRB_1	65.0	IMR90 p8
68.0	A11	103.48	PDGFRB_1	65.0	IMR90 p8
68.5	A11	106.42	PDGFRB_1	65.0	IMR90 p8
69.0	A11	109.13	PDGFRB_1	65.0	IMR90 p8
69.5	A11	112.78	PDGFRB_1	65.0	IMR90 p8
70.0	A11	119.25	PDGFRB_1	65.0	IMR90 p8
70.5	A11	128.03	PDGFRB_1	65.0	IMR90 p8
71.0	A11	140.09	PDGFRB_1	65.0	IMR90 p8
71.5	A11	156.0	PDGFRB_1	65.0	IMR90 p8
72.0	A11	172.36	PDGFRB_1	65.0	IMR90 p8
72.5	A11	184.47	PDGFRB_1	65.0	IMR90 p8
73.0	A11	192.51	PDGFRB_1	65.0	IMR90 p8
73.5	A11	194.03	PDGFRB_1	65.0	IMR90 p8
74.0	A11	186.03	PDGFRB_1	65.0	IMR90 p8
74.5	A11	171.84	PDGFRB_1	65.0	IMR90 p8
75.0	A11	155.14	PDGFRB_1	65.0	IMR90 p8
75.5	A11	136.78	PDGFRB_1	65.0	IMR90 p8
76.0	A11	119.81	PDGFRB_1	65.0	IMR90 p8
76.5	A11	106.97	PDGFRB_1	65.0	IMR90 p8
77.0	A11	97.42	PDGFRB_1	65.0	IMR90 p8
77.5	A11	91.05	PDGFRB_1	65.0	IMR90 p8
78.0	A11	86.88	PDGFRB_1	65.0	IMR90 p8
78.5	A11	83.73	PDGFRB_1	65.0	IMR90 p8
79.0	A11	82.01	PDGFRB_1	65.0	IMR90 p8
79.5	A11	81.29	PDGFRB_1	65.0	IMR90 p8
80.0	A11	80.6	PDGFRB_1	65.0	IMR90 p8
80.5	A11	80.56	PDGFRB_1	65.0	IMR90 p8
81.0	A11	81.46	PDGFRB_1	65.0	IMR90 p8
81.5	A11	83.89	PDGFRB_1	65.0	IMR90 p8
82.0	A11	97.84	PDGFRB_1	65.0	IMR90 p8
82.5	A11	134.88	PDGFRB_1	65.0	IMR90 p8
83.0	A11	182.42	PDGFRB_1	65.0	IMR90 p8
83.5	A11	225.26	PDGFRB_1	65.0	IMR90 p8
84.0	A11	261.03	PDGFRB_1	65.0	IMR90 p8
84.5	A11	270.21	PDGFRB_1	65.0	IMR90 p8
85.0	A11	230.2	PDGFRB_1	65.0	IMR90 p8
85.5	A11	165.94	PDGFRB_1	65.0	IMR90 p8
86.0	A11	106.54	PDGFRB_1	65.0	IMR90 p8
86.5	A11	52.31	PDGFRB_1	65.0	IMR90 p8
87.0	A11	13.7	PDGFRB_1	65.0	IMR90 p8
87.5	A11	1.22	PDGFRB_1	65.0	IMR90 p8
88.0	A11	1.95	PDGFRB_1	65.0	IMR90 p8
88.5	A11	2.45	PDGFRB_1	65.0	IMR90 p8
89.0	A11	2.98	PDGFRB_1	65.0	IMR90 p8
89.5	A11	2.3	PDGFRB_1	65.0	IMR90 p8
90.0	A11	1.53	PDGFRB_1	65.0	IMR90 p8
90.5	A11	1.6	PDGFRB_1	65.0	IMR90 p8
91.0	A11	1.51	PDGFRB_1	65.0	IMR90 p8
91.5	A11	1.1	PDGFRB_1	65.0	IMR90 p8
92.0	A11	1.29	PDGFRB_1	65.0	IMR90 p8
92.5	A11	2.08	PDGFRB_1	65.0	IMR90 p8
93.0	A11	2.55	PDGFRB_1	65.0	IMR90 p8
93.5	A11	2.43	PDGFRB_1	65.0	IMR90 p8
94.0	A11	2.99	PDGFRB_1	65.0	IMR90 p8
94.5	A11	2.91	PDGFRB_1	65.0	IMR90 p8
95.0	A11	0.94	PDGFRB_1	65.0	IMR90 p8
55.0	B11	15.13	PDGFRB_1	64.5	IMR90 p8
55.5	B11	32.78	PDGFRB_1	64.5	IMR90 p8
56.0	B11	30.25	PDGFRB_1	64.5	IMR90 p8
56.5	B11	30.25	PDGFRB_1	64.5	IMR90 p8
57.0	B11	30.25	PDGFRB_1	64.5	IMR90 p8
57.5	B11	30.23	PDGFRB_1	64.5	IMR90 p8
58.0	B11	30.41	PDGFRB_1	64.5	IMR90 p8
58.5	B11	30.74	PDGFRB_1	64.5	IMR90 p8
59.0	B11	30.73	PDGFRB_1	64.5	IMR90 p8
59.5	B11	30.59	PDGFRB_1	64.5	IMR90 p8
60.0	B11	30.71	PDGFRB_1	64.5	IMR90 p8
60.5	B11	31.33	PDGFRB_1	64.5	IMR90 p8
61.0	B11	31.71	PDGFRB_1	64.5	IMR90 p8
61.5	B11	32.08	PDGFRB_1	64.5	IMR90 p8
62.0	B11	32.7	PDGFRB_1	64.5	IMR90 p8
62.5	B11	32.86	PDGFRB_1	64.5	IMR90 p8
63.0	B11	33.37	PDGFRB_1	64.5	IMR90 p8
63.5	B11	35.28	PDGFRB_1	64.5	IMR90 p8
64.0	B11	38.87	PDGFRB_1	64.5	IMR90 p8
64.5	B11	44.47	PDGFRB_1	64.5	IMR90 p8
65.0	B11	52.7	PDGFRB_1	64.5	IMR90 p8
65.5	B11	62.92	PDGFRB_1	64.5	IMR90 p8
66.0	B11	73.65	PDGFRB_1	64.5	IMR90 p8
66.5	B11	83.5	PDGFRB_1	64.5	IMR90 p8
67.0	B11	91.85	PDGFRB_1	64.5	IMR90 p8
67.5	B11	98.05	PDGFRB_1	64.5	IMR90 p8
68.0	B11	102.1	PDGFRB_1	64.5	IMR90 p8
68.5	B11	105.33	PDGFRB_1	64.5	IMR90 p8
69.0	B11	109.07	PDGFRB_1	64.5	IMR90 p8
69.5	B11	114.39	PDGFRB_1	64.5	IMR90 p8
70.0	B11	122.01	PDGFRB_1	64.5	IMR90 p8
70.5	B11	132.38	PDGFRB_1	64.5	IMR90 p8
71.0	B11	146.1	PDGFRB_1	64.5	IMR90 p8
71.5	B11	162.73	PDGFRB_1	64.5	IMR90 p8
72.0	B11	179.92	PDGFRB_1	64.5	IMR90 p8
72.5	B11	195.29	PDGFRB_1	64.5	IMR90 p8
73.0	B11	206.57	PDGFRB_1	64.5	IMR90 p8
73.5	B11	210.97	PDGFRB_1	64.5	IMR90 p8
74.0	B11	206.6	PDGFRB_1	64.5	IMR90 p8
74.5	B11	193.66	PDGFRB_1	64.5	IMR90 p8
75.0	B11	174.71	PDGFRB_1	64.5	IMR90 p8
75.5	B11	153.47	PDGFRB_1	64.5	IMR90 p8
76.0	B11	132.78	PDGFRB_1	64.5	IMR90 p8
76.5	B11	114.92	PDGFRB_1	64.5	IMR90 p8
77.0	B11	101.95	PDGFRB_1	64.5	IMR90 p8
77.5	B11	93.41	PDGFRB_1	64.5	IMR90 p8
78.0	B11	87.67	PDGFRB_1	64.5	IMR90 p8
78.5	B11	83.91	PDGFRB_1	64.5	IMR90 p8
79.0	B11	81.48	PDGFRB_1	64.5	IMR90 p8
79.5	B11	79.78	PDGFRB_1	64.5	IMR90 p8
80.0	B11	79.23	PDGFRB_1	64.5	IMR90 p8
80.5	B11	79.37	PDGFRB_1	64.5	IMR90 p8
81.0	B11	79.75	PDGFRB_1	64.5	IMR90 p8
81.5	B11	82.03	PDGFRB_1	64.5	IMR90 p8
82.0	B11	95.45	PDGFRB_1	64.5	IMR90 p8
82.5	B11	130.27	PDGFRB_1	64.5	IMR90 p8
83.0	B11	174.96	PDGFRB_1	64.5	IMR90 p8
83.5	B11	215.55	PDGFRB_1	64.5	IMR90 p8
84.0	B11	250.04	PDGFRB_1	64.5	IMR90 p8
84.5	B11	259.62	PDGFRB_1	64.5	IMR90 p8
85.0	B11	221.76	PDGFRB_1	64.5	IMR90 p8
85.5	B11	160.51	PDGFRB_1	64.5	IMR90 p8
86.0	B11	104.27	PDGFRB_1	64.5	IMR90 p8
86.5	B11	52.05	PDGFRB_1	64.5	IMR90 p8
87.0	B11	13.7	PDGFRB_1	64.5	IMR90 p8
87.5	B11	1.2	PDGFRB_1	64.5	IMR90 p8
88.0	B11	1.81	PDGFRB_1	64.5	IMR90 p8
88.5	B11	1.9	PDGFRB_1	64.5	IMR90 p8
89.0	B11	2.75	PDGFRB_1	64.5	IMR90 p8
89.5	B11	3.35	PDGFRB_1	64.5	IMR90 p8
90.0	B11	3.52	PDGFRB_1	64.5	IMR90 p8
90.5	B11	3.83	PDGFRB_1	64.5	IMR90 p8
91.0	B11	3.67	PDGFRB_1	64.5	IMR90 p8
91.5	B11	3.37	PDGFRB_1	64.5	IMR90 p8
92.0	B11	3.3	PDGFRB_1	64.5	IMR90 p8
92.5	B11	3.19	PDGFRB_1	64.5	IMR90 p8
93.0	B11	2.75	PDGFRB_1	64.5	IMR90 p8
93.5	B11	1.84	PDGFRB_1	64.5	IMR90 p8
94.0	B11	1.42	PDGFRB_1	64.5	IMR90 p8
94.5	B11	-0.19	PDGFRB_1	64.5	IMR90 p8
95.0	B11	-0.9	PDGFRB_1	64.5	IMR90 p8
55.0	C11	15.41	PDGFRB_1	63.3	IMR90 p8
55.5	C11	33.39	PDGFRB_1	63.3	IMR90 p8
56.0	C11	30.82	PDGFRB_1	63.3	IMR90 p8
56.5	C11	30.82	PDGFRB_1	63.3	IMR90 p8
57.0	C11	30.82	PDGFRB_1	63.3	IMR90 p8
57.5	C11	30.78	PDGFRB_1	63.3	IMR90 p8
58.0	C11	31.35	PDGFRB_1	63.3	IMR90 p8
58.5	C11	29.53	PDGFRB_1	63.3	IMR90 p8
59.0	C11	27.43	PDGFRB_1	63.3	IMR90 p8
59.5	C11	29.7	PDGFRB_1	63.3	IMR90 p8
60.0	C11	30.7	PDGFRB_1	63.3	IMR90 p8
60.5	C11	30.83	PDGFRB_1	63.3	IMR90 p8
61.0	C11	34.49	PDGFRB_1	63.3	IMR90 p8
61.5	C11	37.62	PDGFRB_1	63.3	IMR90 p8
62.0	C11	37.81	PDGFRB_1	63.3	IMR90 p8
62.5	C11	38.92	PDGFRB_1	63.3	IMR90 p8
63.0	C11	41.11	PDGFRB_1	63.3	IMR90 p8
63.5	C11	41.88	PDGFRB_1	63.3	IMR90 p8
64.0	C11	43.85	PDGFRB_1	63.3	IMR90 p8
64.5	C11	48.24	PDGFRB_1	63.3	IMR90 p8
65.0	C11	53.96	PDGFRB_1	63.3	IMR90 p8
65.5	C11	61.16	PDGFRB_1	63.3	IMR90 p8
66.0	C11	69.38	PDGFRB_1	63.3	IMR90 p8
66.5	C11	78.02	PDGFRB_1	63.3	IMR90 p8
67.0	C11	85.64	PDGFRB_1	63.3	IMR90 p8
67.5	C11	91.66	PDGFRB_1	63.3	IMR90 p8
68.0	C11	97.01	PDGFRB_1	63.3	IMR90 p8
68.5	C11	102.99	PDGFRB_1	63.3	IMR90 p8
69.0	C11	107.64	PDGFRB_1	63.3	IMR90 p8
69.5	C11	112.84	PDGFRB_1	63.3	IMR90 p8
70.0	C11	121.87	PDGFRB_1	63.3	IMR90 p8
70.5	C11	133.17	PDGFRB_1	63.3	IMR90 p8
71.0	C11	147.51	PDGFRB_1	63.3	IMR90 p8
71.5	C11	168.02	PDGFRB_1	63.3	IMR90 p8
72.0	C11	192.37	PDGFRB_1	63.3	IMR90 p8
72.5	C11	215.55	PDGFRB_1	63.3	IMR90 p8
73.0	C11	236.48	PDGFRB_1	63.3	IMR90 p8
73.5	C11	250.41	PDGFRB_1	63.3	IMR90 p8
74.0	C11	252.13	PDGFRB_1	63.3	IMR90 p8
74.5	C11	241.36	PDGFRB_1	63.3	IMR90 p8
75.0	C11	220.41	PDGFRB_1	63.3	IMR90 p8
75.5	C11	191.62	PDGFRB_1	63.3	IMR90 p8
76.0	C11	160.44	PDGFRB_1	63.3	IMR90 p8
76.5	C11	132.2	PDGFRB_1	63.3	IMR90 p8
77.0	C11	109.23	PDGFRB_1	63.3	IMR90 p8
77.5	C11	92.15	PDGFRB_1	63.3	IMR90 p8
78.0	C11	81.49	PDGFRB_1	63.3	IMR90 p8
78.5	C11	75.18	PDGFRB_1	63.3	IMR90 p8
79.0	C11	71.01	PDGFRB_1	63.3	IMR90 p8
79.5	C11	68.78	PDGFRB_1	63.3	IMR90 p8
80.0	C11	67.93	PDGFRB_1	63.3	IMR90 p8
80.5	C11	66.98	PDGFRB_1	63.3	IMR90 p8
81.0	C11	66.49	PDGFRB_1	63.3	IMR90 p8
81.5	C11	67.43	PDGFRB_1	63.3	IMR90 p8
82.0	C11	75.18	PDGFRB_1	63.3	IMR90 p8
82.5	C11	101.41	PDGFRB_1	63.3	IMR90 p8
83.0	C11	137.97	PDGFRB_1	63.3	IMR90 p8
83.5	C11	170.94	PDGFRB_1	63.3	IMR90 p8
84.0	C11	199.8	PDGFRB_1	63.3	IMR90 p8
84.5	C11	212.5	PDGFRB_1	63.3	IMR90 p8
85.0	C11	185.91	PDGFRB_1	63.3	IMR90 p8
85.5	C11	136.2	PDGFRB_1	63.3	IMR90 p8
86.0	C11	90.11	PDGFRB_1	63.3	IMR90 p8
86.5	C11	47.44	PDGFRB_1	63.3	IMR90 p8
87.0	C11	13.86	PDGFRB_1	63.3	IMR90 p8
87.5	C11	1.0	PDGFRB_1	63.3	IMR90 p8
88.0	C11	1.61	PDGFRB_1	63.3	IMR90 p8
88.5	C11	2.08	PDGFRB_1	63.3	IMR90 p8
89.0	C11	2.4	PDGFRB_1	63.3	IMR90 p8
89.5	C11	2.64	PDGFRB_1	63.3	IMR90 p8
90.0	C11	2.49	PDGFRB_1	63.3	IMR90 p8
90.5	C11	2.13	PDGFRB_1	63.3	IMR90 p8
91.0	C11	1.96	PDGFRB_1	63.3	IMR90 p8
91.5	C11	1.64	PDGFRB_1	63.3	IMR90 p8
92.0	C11	1.69	PDGFRB_1	63.3	IMR90 p8
92.5	C11	2.76	PDGFRB_1	63.3	IMR90 p8
93.0	C11	3.32	PDGFRB_1	63.3	IMR90 p8
93.5	C11	3.28	PDGFRB_1	63.3	IMR90 p8
94.0	C11	3.85	PDGFRB_1	63.3	IMR90 p8
94.5	C11	3.91	PDGFRB_1	63.3	IMR90 p8
95.0	C11	1.44	PDGFRB_1	63.3	IMR90 p8
55.0	D11	11.8	PDGFRB_1	61.4	IMR90 p8
55.5	D11	25.57	PDGFRB_1	61.4	IMR90 p8
56.0	D11	23.6	PDGFRB_1	61.4	IMR90 p8
56.5	D11	23.6	PDGFRB_1	61.4	IMR90 p8
57.0	D11	23.6	PDGFRB_1	61.4	IMR90 p8
57.5	D11	23.44	PDGFRB_1	61.4	IMR90 p8
58.0	D11	24.51	PDGFRB_1	61.4	IMR90 p8
58.5	D11	26.13	PDGFRB_1	61.4	IMR90 p8
59.0	D11	27.45	PDGFRB_1	61.4	IMR90 p8
59.5	D11	29.17	PDGFRB_1	61.4	IMR90 p8
60.0	D11	30.68	PDGFRB_1	61.4	IMR90 p8
60.5	D11	32.1	PDGFRB_1	61.4	IMR90 p8
61.0	D11	34.02	PDGFRB_1	61.4	IMR90 p8
61.5	D11	35.68	PDGFRB_1	61.4	IMR90 p8
62.0	D11	37.47	PDGFRB_1	61.4	IMR90 p8
62.5	D11	39.86	PDGFRB_1	61.4	IMR90 p8
63.0	D11	41.83	PDGFRB_1	61.4	IMR90 p8
63.5	D11	44.1	PDGFRB_1	61.4	IMR90 p8
64.0	D11	46.86	PDGFRB_1	61.4	IMR90 p8
64.5	D11	50.61	PDGFRB_1	61.4	IMR90 p8
65.0	D11	56.05	PDGFRB_1	61.4	IMR90 p8
65.5	D11	63.16	PDGFRB_1	61.4	IMR90 p8
66.0	D11	71.24	PDGFRB_1	61.4	IMR90 p8
66.5	D11	79.66	PDGFRB_1	61.4	IMR90 p8
67.0	D11	87.21	PDGFRB_1	61.4	IMR90 p8
67.5	D11	92.93	PDGFRB_1	61.4	IMR90 p8
68.0	D11	97.19	PDGFRB_1	61.4	IMR90 p8
68.5	D11	100.69	PDGFRB_1	61.4	IMR90 p8
69.0	D11	104.83	PDGFRB_1	61.4	IMR90 p8
69.5	D11	111.58	PDGFRB_1	61.4	IMR90 p8
70.0	D11	122.04	PDGFRB_1	61.4	IMR90 p8
70.5	D11	136.59	PDGFRB_1	61.4	IMR90 p8
71.0	D11	155.68	PDGFRB_1	61.4	IMR90 p8
71.5	D11	179.54	PDGFRB_1	61.4	IMR90 p8
72.0	D11	205.58	PDGFRB_1	61.4	IMR90 p8
72.5	D11	231.15	PDGFRB_1	61.4	IMR90 p8
73.0	D11	254.38	PDGFRB_1	61.4	IMR90 p8
73.5	D11	270.41	PDGFRB_1	61.4	IMR90 p8
74.0	D11	273.93	PDGFRB_1	61.4	IMR90 p8
74.5	D11	263.89	PDGFRB_1	61.4	IMR90 p8
75.0	D11	241.63	PDGFRB_1	61.4	IMR90 p8
75.5	D11	209.45	PDGFRB_1	61.4	IMR90 p8
76.0	D11	172.79	PDGFRB_1	61.4	IMR90 p8
76.5	D11	137.92	PDGFRB_1	61.4	IMR90 p8
77.0	D11	108.85	PDGFRB_1	61.4	IMR90 p8
77.5	D11	86.82	PDGFRB_1	61.4	IMR90 p8
78.0	D11	71.91	PDGFRB_1	61.4	IMR90 p8
78.5	D11	63.22	PDGFRB_1	61.4	IMR90 p8
79.0	D11	58.32	PDGFRB_1	61.4	IMR90 p8
79.5	D11	55.71	PDGFRB_1	61.4	IMR90 p8
80.0	D11	54.84	PDGFRB_1	61.4	IMR90 p8
80.5	D11	54.34	PDGFRB_1	61.4	IMR90 p8
81.0	D11	53.66	PDGFRB_1	61.4	IMR90 p8
81.5	D11	54.3	PDGFRB_1	61.4	IMR90 p8
82.0	D11	60.22	PDGFRB_1	61.4	IMR90 p8
82.5	D11	79.6	PDGFRB_1	61.4	IMR90 p8
83.0	D11	107.17	PDGFRB_1	61.4	IMR90 p8
83.5	D11	131.97	PDGFRB_1	61.4	IMR90 p8
84.0	D11	153.15	PDGFRB_1	61.4	IMR90 p8
84.5	D11	162.26	PDGFRB_1	61.4	IMR90 p8
85.0	D11	141.88	PDGFRB_1	61.4	IMR90 p8
85.5	D11	103.41	PDGFRB_1	61.4	IMR90 p8
86.0	D11	68.32	PDGFRB_1	61.4	IMR90 p8
86.5	D11	36.15	PDGFRB_1	61.4	IMR90 p8
87.0	D11	10.88	PDGFRB_1	61.4	IMR90 p8
87.5	D11	1.17	PDGFRB_1	61.4	IMR90 p8
88.0	D11	1.8	PDGFRB_1	61.4	IMR90 p8
88.5	D11	2.09	PDGFRB_1	61.4	IMR90 p8
89.0	D11	1.7	PDGFRB_1	61.4	IMR90 p8
89.5	D11	1.36	PDGFRB_1	61.4	IMR90 p8
90.0	D11	1.03	PDGFRB_1	61.4	IMR90 p8
90.5	D11	0.68	PDGFRB_1	61.4	IMR90 p8
91.0	D11	0.78	PDGFRB_1	61.4	IMR90 p8
91.5	D11	1.53	PDGFRB_1	61.4	IMR90 p8
92.0	D11	2.02	PDGFRB_1	61.4	IMR90 p8
92.5	D11	2.8	PDGFRB_1	61.4	IMR90 p8
93.0	D11	3.54	PDGFRB_1	61.4	IMR90 p8
93.5	D11	3.12	PDGFRB_1	61.4	IMR90 p8
94.0	D11	3.01	PDGFRB_1	61.4	IMR90 p8
94.5	D11	2.07	PDGFRB_1	61.4	IMR90 p8
95.0	D11	0.29	PDGFRB_1	61.4	IMR90 p8
55.0	E11	9.14	PDGFRB_1	59.0	IMR90 p8
55.5	E11	19.81	PDGFRB_1	59.0	IMR90 p8
56.0	E11	18.29	PDGFRB_1	59.0	IMR90 p8
56.5	E11	18.29	PDGFRB_1	59.0	IMR90 p8
57.0	E11	18.29	PDGFRB_1	59.0	IMR90 p8
57.5	E11	18.24	PDGFRB_1	59.0	IMR90 p8
58.0	E11	18.41	PDGFRB_1	59.0	IMR90 p8
58.5	E11	19.62	PDGFRB_1	59.0	IMR90 p8
59.0	E11	20.72	PDGFRB_1	59.0	IMR90 p8
59.5	E11	22.22	PDGFRB_1	59.0	IMR90 p8
60.0	E11	25.01	PDGFRB_1	59.0	IMR90 p8
60.5	E11	27.65	PDGFRB_1	59.0	IMR90 p8
61.0	E11	29.37	PDGFRB_1	59.0	IMR90 p8
61.5	E11	31.76	PDGFRB_1	59.0	IMR90 p8
62.0	E11	33.73	PDGFRB_1	59.0	IMR90 p8
62.5	E11	35.73	PDGFRB_1	59.0	IMR90 p8
63.0	E11	38.86	PDGFRB_1	59.0	IMR90 p8
63.5	E11	42.45	PDGFRB_1	59.0	IMR90 p8
64.0	E11	47.1	PDGFRB_1	59.0	IMR90 p8
64.5	E11	53.43	PDGFRB_1	59.0	IMR90 p8
65.0	E11	60.35	PDGFRB_1	59.0	IMR90 p8
65.5	E11	68.17	PDGFRB_1	59.0	IMR90 p8
66.0	E11	76.78	PDGFRB_1	59.0	IMR90 p8
66.5	E11	84.37	PDGFRB_1	59.0	IMR90 p8
67.0	E11	90.48	PDGFRB_1	59.0	IMR90 p8
67.5	E11	95.4	PDGFRB_1	59.0	IMR90 p8
68.0	E11	99.2	PDGFRB_1	59.0	IMR90 p8
68.5	E11	101.97	PDGFRB_1	59.0	IMR90 p8
69.0	E11	106.09	PDGFRB_1	59.0	IMR90 p8
69.5	E11	113.02	PDGFRB_1	59.0	IMR90 p8
70.0	E11	124.24	PDGFRB_1	59.0	IMR90 p8
70.5	E11	140.43	PDGFRB_1	59.0	IMR90 p8
71.0	E11	162.96	PDGFRB_1	59.0	IMR90 p8
71.5	E11	191.02	PDGFRB_1	59.0	IMR90 p8
72.0	E11	222.95	PDGFRB_1	59.0	IMR90 p8
72.5	E11	255.83	PDGFRB_1	59.0	IMR90 p8
73.0	E11	285.66	PDGFRB_1	59.0	IMR90 p8
73.5	E11	307.1	PDGFRB_1	59.0	IMR90 p8
74.0	E11	315.13	PDGFRB_1	59.0	IMR90 p8
74.5	E11	306.43	PDGFRB_1	59.0	IMR90 p8
75.0	E11	280.8	PDGFRB_1	59.0	IMR90 p8
75.5	E11	242.48	PDGFRB_1	59.0	IMR90 p8
76.0	E11	197.64	PDGFRB_1	59.0	IMR90 p8
76.5	E11	152.65	PDGFRB_1	59.0	IMR90 p8
77.0	E11	113.83	PDGFRB_1	59.0	IMR90 p8
77.5	E11	84.24	PDGFRB_1	59.0	IMR90 p8
78.0	E11	63.33	PDGFRB_1	59.0	IMR90 p8
78.5	E11	50.32	PDGFRB_1	59.0	IMR90 p8
79.0	E11	43.39	PDGFRB_1	59.0	IMR90 p8
79.5	E11	39.8	PDGFRB_1	59.0	IMR90 p8
80.0	E11	38.16	PDGFRB_1	59.0	IMR90 p8
80.5	E11	37.7	PDGFRB_1	59.0	IMR90 p8
81.0	E11	37.02	PDGFRB_1	59.0	IMR90 p8
81.5	E11	36.52	PDGFRB_1	59.0	IMR90 p8
82.0	E11	38.53	PDGFRB_1	59.0	IMR90 p8
82.5	E11	48.72	PDGFRB_1	59.0	IMR90 p8
83.0	E11	64.51	PDGFRB_1	59.0	IMR90 p8
83.5	E11	79.12	PDGFRB_1	59.0	IMR90 p8
84.0	E11	91.72	PDGFRB_1	59.0	IMR90 p8
84.5	E11	98.21	PDGFRB_1	59.0	IMR90 p8
85.0	E11	87.18	PDGFRB_1	59.0	IMR90 p8
85.5	E11	64.18	PDGFRB_1	59.0	IMR90 p8
86.0	E11	42.83	PDGFRB_1	59.0	IMR90 p8
86.5	E11	23.63	PDGFRB_1	59.0	IMR90 p8
87.0	E11	8.24	PDGFRB_1	59.0	IMR90 p8
87.5	E11	1.85	PDGFRB_1	59.0	IMR90 p8
88.0	E11	2.21	PDGFRB_1	59.0	IMR90 p8
88.5	E11	2.79	PDGFRB_1	59.0	IMR90 p8
89.0	E11	2.57	PDGFRB_1	59.0	IMR90 p8
89.5	E11	2.11	PDGFRB_1	59.0	IMR90 p8
90.0	E11	2.33	PDGFRB_1	59.0	IMR90 p8
90.5	E11	2.54	PDGFRB_1	59.0	IMR90 p8
91.0	E11	2.15	PDGFRB_1	59.0	IMR90 p8
91.5	E11	2.17	PDGFRB_1	59.0	IMR90 p8
92.0	E11	2.4	PDGFRB_1	59.0	IMR90 p8
92.5	E11	2.18	PDGFRB_1	59.0	IMR90 p8
93.0	E11	1.63	PDGFRB_1	59.0	IMR90 p8
93.5	E11	1.4	PDGFRB_1	59.0	IMR90 p8
94.0	E11	1.35	PDGFRB_1	59.0	IMR90 p8
94.5	E11	1.26	PDGFRB_1	59.0	IMR90 p8
95.0	E11	0.61	PDGFRB_1	59.0	IMR90 p8
55.0	F11	5.63	PDGFRB_1	57.0	IMR90 p8
55.5	F11	12.2	PDGFRB_1	57.0	IMR90 p8
56.0	F11	11.26	PDGFRB_1	57.0	IMR90 p8
56.5	F11	11.26	PDGFRB_1	57.0	IMR90 p8
57.0	F11	11.26	PDGFRB_1	57.0	IMR90 p8
57.5	F11	11.06	PDGFRB_1	57.0	IMR90 p8
58.0	F11	12.28	PDGFRB_1	57.0	IMR90 p8
58.5	F11	14.88	PDGFRB_1	57.0	IMR90 p8
59.0	F11	16.87	PDGFRB_1	57.0	IMR90 p8
59.5	F11	19.39	PDGFRB_1	57.0	IMR90 p8
60.0	F11	22.11	PDGFRB_1	57.0	IMR90 p8
60.5	F11	24.97	PDGFRB_1	57.0	IMR90 p8
61.0	F11	28.07	PDGFRB_1	57.0	IMR90 p8
61.5	F11	31.05	PDGFRB_1	57.0	IMR90 p8
62.0	F11	33.93	PDGFRB_1	57.0	IMR90 p8
62.5	F11	36.42	PDGFRB_1	57.0	IMR90 p8
63.0	F11	39.0	PDGFRB_1	57.0	IMR90 p8
63.5	F11	42.02	PDGFRB_1	57.0	IMR90 p8
64.0	F11	45.68	PDGFRB_1	57.0	IMR90 p8
64.5	F11	50.54	PDGFRB_1	57.0	IMR90 p8
65.0	F11	57.4	PDGFRB_1	57.0	IMR90 p8
65.5	F11	64.65	PDGFRB_1	57.0	IMR90 p8
66.0	F11	71.71	PDGFRB_1	57.0	IMR90 p8
66.5	F11	78.86	PDGFRB_1	57.0	IMR90 p8
67.0	F11	84.75	PDGFRB_1	57.0	IMR90 p8
67.5	F11	88.65	PDGFRB_1	57.0	IMR90 p8
68.0	F11	91.97	PDGFRB_1	57.0	IMR90 p8
68.5	F11	95.45	PDGFRB_1	57.0	IMR90 p8
69.0	F11	99.5	PDGFRB_1	57.0	IMR90 p8
69.5	F11	106.14	PDGFRB_1	57.0	IMR90 p8
70.0	F11	116.71	PDGFRB_1	57.0	IMR90 p8
70.5	F11	132.31	PDGFRB_1	57.0	IMR90 p8
71.0	F11	153.77	PDGFRB_1	57.0	IMR90 p8
71.5	F11	181.38	PDGFRB_1	57.0	IMR90 p8
72.0	F11	213.97	PDGFRB_1	57.0	IMR90 p8
72.5	F11	247.83	PDGFRB_1	57.0	IMR90 p8
73.0	F11	278.14	PDGFRB_1	57.0	IMR90 p8
73.5	F11	300.11	PDGFRB_1	57.0	IMR90 p8
74.0	F11	308.4	PDGFRB_1	57.0	IMR90 p8
74.5	F11	298.72	PDGFRB_1	57.0	IMR90 p8
75.0	F11	272.36	PDGFRB_1	57.0	IMR90 p8
75.5	F11	233.59	PDGFRB_1	57.0	IMR90 p8
76.0	F11	187.73	PDGFRB_1	57.0	IMR90 p8
76.5	F11	141.68	PDGFRB_1	57.0	IMR90 p8
77.0	F11	102.08	PDGFRB_1	57.0	IMR90 p8
77.5	F11	71.67	PDGFRB_1	57.0	IMR90 p8
78.0	F11	50.66	PDGFRB_1	57.0	IMR90 p8
78.5	F11	37.66	PDGFRB_1	57.0	IMR90 p8
79.0	F11	30.34	PDGFRB_1	57.0	IMR90 p8
79.5	F11	26.21	PDGFRB_1	57.0	IMR90 p8
80.0	F11	24.22	PDGFRB_1	57.0	IMR90 p8
80.5	F11	23.11	PDGFRB_1	57.0	IMR90 p8
81.0	F11	22.24	PDGFRB_1	57.0	IMR90 p8
81.5	F11	22.16	PDGFRB_1	57.0	IMR90 p8
82.0	F11	23.85	PDGFRB_1	57.0	IMR90 p8
82.5	F11	30.07	PDGFRB_1	57.0	IMR90 p8
83.0	F11	39.17	PDGFRB_1	57.0	IMR90 p8
83.5	F11	47.78	PDGFRB_1	57.0	IMR90 p8
84.0	F11	55.17	PDGFRB_1	57.0	IMR90 p8
84.5	F11	58.81	PDGFRB_1	57.0	IMR90 p8
85.0	F11	51.93	PDGFRB_1	57.0	IMR90 p8
85.5	F11	38.67	PDGFRB_1	57.0	IMR90 p8
86.0	F11	26.13	PDGFRB_1	57.0	IMR90 p8
86.5	F11	14.14	PDGFRB_1	57.0	IMR90 p8
87.0	F11	4.88	PDGFRB_1	57.0	IMR90 p8
87.5	F11	1.63	PDGFRB_1	57.0	IMR90 p8
88.0	F11	1.5	PDGFRB_1	57.0	IMR90 p8
88.5	F11	1.65	PDGFRB_1	57.0	IMR90 p8
89.0	F11	2.25	PDGFRB_1	57.0	IMR90 p8
89.5	F11	2.09	PDGFRB_1	57.0	IMR90 p8
90.0	F11	1.9	PDGFRB_1	57.0	IMR90 p8
90.5	F11	2.14	PDGFRB_1	57.0	IMR90 p8
91.0	F11	2.24	PDGFRB_1	57.0	IMR90 p8
91.5	F11	2.17	PDGFRB_1	57.0	IMR90 p8
92.0	F11	2.34	PDGFRB_1	57.0	IMR90 p8
92.5	F11	2.71	PDGFRB_1	57.0	IMR90 p8
93.0	F11	2.85	PDGFRB_1	57.0	IMR90 p8
93.5	F11	3.71	PDGFRB_1	57.0	IMR90 p8
94.0	F11	4.24	PDGFRB_1	57.0	IMR90 p8
94.5	F11	6.7	PDGFRB_1	57.0	IMR90 p8
95.0	F11	4.15	PDGFRB_1	57.0	IMR90 p8
55.0	G11	9.17	PDGFRB_1	55.7	IMR90 p8
55.5	G11	19.86	PDGFRB_1	55.7	IMR90 p8
56.0	G11	18.33	PDGFRB_1	55.7	IMR90 p8
56.5	G11	18.33	PDGFRB_1	55.7	IMR90 p8
57.0	G11	18.33	PDGFRB_1	55.7	IMR90 p8
57.5	G11	18.05	PDGFRB_1	55.7	IMR90 p8
58.0	G11	19.7	PDGFRB_1	55.7	IMR90 p8
58.5	G11	23.51	PDGFRB_1	55.7	IMR90 p8
59.0	G11	26.92	PDGFRB_1	55.7	IMR90 p8
59.5	G11	28.96	PDGFRB_1	55.7	IMR90 p8
60.0	G11	31.75	PDGFRB_1	55.7	IMR90 p8
60.5	G11	33.51	PDGFRB_1	55.7	IMR90 p8
61.0	G11	32.07	PDGFRB_1	55.7	IMR90 p8
61.5	G11	31.92	PDGFRB_1	55.7	IMR90 p8
62.0	G11	34.11	PDGFRB_1	55.7	IMR90 p8
62.5	G11	34.01	PDGFRB_1	55.7	IMR90 p8
63.0	G11	34.29	PDGFRB_1	55.7	IMR90 p8
63.5	G11	37.88	PDGFRB_1	55.7	IMR90 p8
64.0	G11	40.41	PDGFRB_1	55.7	IMR90 p8
64.5	G11	42.06	PDGFRB_1	55.7	IMR90 p8
65.0	G11	46.83	PDGFRB_1	55.7	IMR90 p8
65.5	G11	53.74	PDGFRB_1	55.7	IMR90 p8
66.0	G11	60.5	PDGFRB_1	55.7	IMR90 p8
66.5	G11	67.86	PDGFRB_1	55.7	IMR90 p8
67.0	G11	75.08	PDGFRB_1	55.7	IMR90 p8
67.5	G11	81.17	PDGFRB_1	55.7	IMR90 p8
68.0	G11	86.43	PDGFRB_1	55.7	IMR90 p8
68.5	G11	91.68	PDGFRB_1	55.7	IMR90 p8
69.0	G11	97.65	PDGFRB_1	55.7	IMR90 p8
69.5	G11	105.65	PDGFRB_1	55.7	IMR90 p8
70.0	G11	117.0	PDGFRB_1	55.7	IMR90 p8
70.5	G11	132.58	PDGFRB_1	55.7	IMR90 p8
71.0	G11	154.21	PDGFRB_1	55.7	IMR90 p8
71.5	G11	182.71	PDGFRB_1	55.7	IMR90 p8
72.0	G11	215.59	PDGFRB_1	55.7	IMR90 p8
72.5	G11	249.94	PDGFRB_1	55.7	IMR90 p8
73.0	G11	281.54	PDGFRB_1	55.7	IMR90 p8
73.5	G11	304.01	PDGFRB_1	55.7	IMR90 p8
74.0	G11	311.27	PDGFRB_1	55.7	IMR90 p8
74.5	G11	301.22	PDGFRB_1	55.7	IMR90 p8
75.0	G11	273.98	PDGFRB_1	55.7	IMR90 p8
75.5	G11	232.92	PDGFRB_1	55.7	IMR90 p8
76.0	G11	184.64	PDGFRB_1	55.7	IMR90 p8
76.5	G11	137.14	PDGFRB_1	55.7	IMR90 p8
77.0	G11	96.27	PDGFRB_1	55.7	IMR90 p8
77.5	G11	64.63	PDGFRB_1	55.7	IMR90 p8
78.0	G11	43.18	PDGFRB_1	55.7	IMR90 p8
78.5	G11	30.48	PDGFRB_1	55.7	IMR90 p8
79.0	G11	23.4	PDGFRB_1	55.7	IMR90 p8
79.5	G11	19.94	PDGFRB_1	55.7	IMR90 p8
80.0	G11	18.67	PDGFRB_1	55.7	IMR90 p8
80.5	G11	17.86	PDGFRB_1	55.7	IMR90 p8
81.0	G11	17.35	PDGFRB_1	55.7	IMR90 p8
81.5	G11	17.2	PDGFRB_1	55.7	IMR90 p8
82.0	G11	17.53	PDGFRB_1	55.7	IMR90 p8
82.5	G11	21.11	PDGFRB_1	55.7	IMR90 p8
83.0	G11	27.21	PDGFRB_1	55.7	IMR90 p8
83.5	G11	32.49	PDGFRB_1	55.7	IMR90 p8
84.0	G11	37.06	PDGFRB_1	55.7	IMR90 p8
84.5	G11	39.88	PDGFRB_1	55.7	IMR90 p8
85.0	G11	35.41	PDGFRB_1	55.7	IMR90 p8
85.5	G11	26.15	PDGFRB_1	55.7	IMR90 p8
86.0	G11	18.36	PDGFRB_1	55.7	IMR90 p8
86.5	G11	10.76	PDGFRB_1	55.7	IMR90 p8
87.0	G11	4.07	PDGFRB_1	55.7	IMR90 p8
87.5	G11	2.06	PDGFRB_1	55.7	IMR90 p8
88.0	G11	2.88	PDGFRB_1	55.7	IMR90 p8
88.5	G11	2.39	PDGFRB_1	55.7	IMR90 p8
89.0	G11	2.61	PDGFRB_1	55.7	IMR90 p8
89.5	G11	3.25	PDGFRB_1	55.7	IMR90 p8
90.0	G11	2.76	PDGFRB_1	55.7	IMR90 p8
90.5	G11	2.0	PDGFRB_1	55.7	IMR90 p8
91.0	G11	2.27	PDGFRB_1	55.7	IMR90 p8
91.5	G11	2.59	PDGFRB_1	55.7	IMR90 p8
92.0	G11	2.44	PDGFRB_1	55.7	IMR90 p8
92.5	G11	2.64	PDGFRB_1	55.7	IMR90 p8
93.0	G11	2.93	PDGFRB_1	55.7	IMR90 p8
93.5	G11	2.64	PDGFRB_1	55.7	IMR90 p8
94.0	G11	2.21	PDGFRB_1	55.7	IMR90 p8
94.5	G11	1.78	PDGFRB_1	55.7	IMR90 p8
95.0	G11	0.54	PDGFRB_1	55.7	IMR90 p8
55.0	H11	5.61	PDGFRB_1	55.0	IMR90 p8
55.5	H11	12.15	PDGFRB_1	55.0	IMR90 p8
56.0	H11	11.22	PDGFRB_1	55.0	IMR90 p8
56.5	H11	11.22	PDGFRB_1	55.0	IMR90 p8
57.0	H11	11.22	PDGFRB_1	55.0	IMR90 p8
57.5	H11	10.91	PDGFRB_1	55.0	IMR90 p8
58.0	H11	12.85	PDGFRB_1	55.0	IMR90 p8
58.5	H11	16.48	PDGFRB_1	55.0	IMR90 p8
59.0	H11	19.45	PDGFRB_1	55.0	IMR90 p8
59.5	H11	22.67	PDGFRB_1	55.0	IMR90 p8
60.0	H11	25.25	PDGFRB_1	55.0	IMR90 p8
60.5	H11	27.26	PDGFRB_1	55.0	IMR90 p8
61.0	H11	29.51	PDGFRB_1	55.0	IMR90 p8
61.5	H11	31.73	PDGFRB_1	55.0	IMR90 p8
62.0	H11	33.5	PDGFRB_1	55.0	IMR90 p8
62.5	H11	35.72	PDGFRB_1	55.0	IMR90 p8
63.0	H11	37.82	PDGFRB_1	55.0	IMR90 p8
63.5	H11	38.79	PDGFRB_1	55.0	IMR90 p8
64.0	H11	39.54	PDGFRB_1	55.0	IMR90 p8
64.5	H11	40.88	PDGFRB_1	55.0	IMR90 p8
65.0	H11	42.88	PDGFRB_1	55.0	IMR90 p8
65.5	H11	46.25	PDGFRB_1	55.0	IMR90 p8
66.0	H11	51.9	PDGFRB_1	55.0	IMR90 p8
66.5	H11	59.07	PDGFRB_1	55.0	IMR90 p8
67.0	H11	66.77	PDGFRB_1	55.0	IMR90 p8
67.5	H11	73.95	PDGFRB_1	55.0	IMR90 p8
68.0	H11	80.05	PDGFRB_1	55.0	IMR90 p8
68.5	H11	85.09	PDGFRB_1	55.0	IMR90 p8
69.0	H11	89.75	PDGFRB_1	55.0	IMR90 p8
69.5	H11	95.94	PDGFRB_1	55.0	IMR90 p8
70.0	H11	105.61	PDGFRB_1	55.0	IMR90 p8
70.5	H11	119.74	PDGFRB_1	55.0	IMR90 p8
71.0	H11	140.13	PDGFRB_1	55.0	IMR90 p8
71.5	H11	166.79	PDGFRB_1	55.0	IMR90 p8
72.0	H11	196.78	PDGFRB_1	55.0	IMR90 p8
72.5	H11	228.49	PDGFRB_1	55.0	IMR90 p8
73.0	H11	258.61	PDGFRB_1	55.0	IMR90 p8
73.5	H11	279.96	PDGFRB_1	55.0	IMR90 p8
74.0	H11	287.98	PDGFRB_1	55.0	IMR90 p8
74.5	H11	281.36	PDGFRB_1	55.0	IMR90 p8
75.0	H11	258.2	PDGFRB_1	55.0	IMR90 p8
75.5	H11	220.97	PDGFRB_1	55.0	IMR90 p8
76.0	H11	176.91	PDGFRB_1	55.0	IMR90 p8
76.5	H11	132.38	PDGFRB_1	55.0	IMR90 p8
77.0	H11	92.41	PDGFRB_1	55.0	IMR90 p8
77.5	H11	61.31	PDGFRB_1	55.0	IMR90 p8
78.0	H11	40.36	PDGFRB_1	55.0	IMR90 p8
78.5	H11	27.4	PDGFRB_1	55.0	IMR90 p8
79.0	H11	20.08	PDGFRB_1	55.0	IMR90 p8
79.5	H11	16.6	PDGFRB_1	55.0	IMR90 p8
80.0	H11	15.18	PDGFRB_1	55.0	IMR90 p8
80.5	H11	14.18	PDGFRB_1	55.0	IMR90 p8
81.0	H11	13.84	PDGFRB_1	55.0	IMR90 p8
81.5	H11	14.24	PDGFRB_1	55.0	IMR90 p8
82.0	H11	14.57	PDGFRB_1	55.0	IMR90 p8
82.5	H11	16.53	PDGFRB_1	55.0	IMR90 p8
83.0	H11	20.38	PDGFRB_1	55.0	IMR90 p8
83.5	H11	23.35	PDGFRB_1	55.0	IMR90 p8
84.0	H11	25.44	PDGFRB_1	55.0	IMR90 p8
84.5	H11	27.54	PDGFRB_1	55.0	IMR90 p8
85.0	H11	25.42	PDGFRB_1	55.0	IMR90 p8
85.5	H11	19.39	PDGFRB_1	55.0	IMR90 p8
86.0	H11	13.98	PDGFRB_1	55.0	IMR90 p8
86.5	H11	9.16	PDGFRB_1	55.0	IMR90 p8
87.0	H11	4.28	PDGFRB_1	55.0	IMR90 p8
87.5	H11	1.83	PDGFRB_1	55.0	IMR90 p8
88.0	H11	1.63	PDGFRB_1	55.0	IMR90 p8
88.5	H11	1.62	PDGFRB_1	55.0	IMR90 p8
89.0	H11	1.79	PDGFRB_1	55.0	IMR90 p8
89.5	H11	1.68	PDGFRB_1	55.0	IMR90 p8
90.0	H11	1.78	PDGFRB_1	55.0	IMR90 p8
90.5	H11	1.95	PDGFRB_1	55.0	IMR90 p8
91.0	H11	1.86	PDGFRB_1	55.0	IMR90 p8
91.5	H11	1.91	PDGFRB_1	55.0	IMR90 p8
92.0	H11	2.87	PDGFRB_1	55.0	IMR90 p8
92.5	H11	3.21	PDGFRB_1	55.0	IMR90 p8
93.0	H11	3.11	PDGFRB_1	55.0	IMR90 p8
93.5	H11	3.18	PDGFRB_1	55.0	IMR90 p8
94.0	H11	2.76	PDGFRB_1	55.0	IMR90 p8
94.5	H11	2.05	PDGFRB_1	55.0	IMR90 p8
95.0	H11	0.59	PDGFRB_1	55.0	IMR90 p8
