# Supplementary material for: Primer PICKR: literature-mined scoring platform for robust RT–qPCR primers
Source: Nat Commun. 2026 May 28;17:6938. doi: 10.1038/s41467-026-73648-2 (PMC13388996; doi:10.1038/s41467-026-73648-2)
Supplement: Supplementary file 11 — Source Data [file 41467_2026_73648_MOESM11_ESM.zip › Suppl_Fig_S6/amplification_data_COL1A1_1.csv]

Cycle	Well	Fluorescence	Target	melt temp	Replicate
1	A8	0.87	COL1A1_1	65.0	IMR90 p11
2	A8	1.13	COL1A1_1	65.0	IMR90 p11
3	A8	3.36	COL1A1_1	65.0	IMR90 p11
4	A8	2.17	COL1A1_1	65.0	IMR90 p11
5	A8	1.51	COL1A1_1	65.0	IMR90 p11
6	A8	3.0	COL1A1_1	65.0	IMR90 p11
7	A8	2.57	COL1A1_1	65.0	IMR90 p11
8	A8	-0.71	COL1A1_1	65.0	IMR90 p11
9	A8	0.95	COL1A1_1	65.0	IMR90 p11
10	A8	-1.02	COL1A1_1	65.0	IMR90 p11
11	A8	-3.84	COL1A1_1	65.0	IMR90 p11
12	A8	-3.01	COL1A1_1	65.0	IMR90 p11
13	A8	-3.53	COL1A1_1	65.0	IMR90 p11
14	A8	-5.94	COL1A1_1	65.0	IMR90 p11
15	A8	-3.55	COL1A1_1	65.0	IMR90 p11
16	A8	-0.86	COL1A1_1	65.0	IMR90 p11
17	A8	3.53	COL1A1_1	65.0	IMR90 p11
18	A8	13.74	COL1A1_1	65.0	IMR90 p11
19	A8	34.89	COL1A1_1	65.0	IMR90 p11
20	A8	80.39	COL1A1_1	65.0	IMR90 p11
21	A8	150.72	COL1A1_1	65.0	IMR90 p11
22	A8	262.9	COL1A1_1	65.0	IMR90 p11
23	A8	412.0	COL1A1_1	65.0	IMR90 p11
24	A8	585.36	COL1A1_1	65.0	IMR90 p11
25	A8	762.13	COL1A1_1	65.0	IMR90 p11
26	A8	943.23	COL1A1_1	65.0	IMR90 p11
27	A8	1123.04	COL1A1_1	65.0	IMR90 p11
28	A8	1292.48	COL1A1_1	65.0	IMR90 p11
29	A8	1447.3	COL1A1_1	65.0	IMR90 p11
30	A8	1586.47	COL1A1_1	65.0	IMR90 p11
31	A8	1712.49	COL1A1_1	65.0	IMR90 p11
32	A8	1824.61	COL1A1_1	65.0	IMR90 p11
33	A8	1922.59	COL1A1_1	65.0	IMR90 p11
34	A8	2012.37	COL1A1_1	65.0	IMR90 p11
35	A8	2093.86	COL1A1_1	65.0	IMR90 p11
36	A8	2163.81	COL1A1_1	65.0	IMR90 p11
37	A8	2227.44	COL1A1_1	65.0	IMR90 p11
38	A8	2284.09	COL1A1_1	65.0	IMR90 p11
39	A8	2339.15	COL1A1_1	65.0	IMR90 p11
40	A8	2386.56	COL1A1_1	65.0	IMR90 p11
1	B8	3.37	COL1A1_1	64.5	IMR90 p11
2	B8	3.64	COL1A1_1	64.5	IMR90 p11
3	B8	6.88	COL1A1_1	64.5	IMR90 p11
4	B8	5.78	COL1A1_1	64.5	IMR90 p11
5	B8	1.3	COL1A1_1	64.5	IMR90 p11
6	B8	2.88	COL1A1_1	64.5	IMR90 p11
7	B8	0.84	COL1A1_1	64.5	IMR90 p11
8	B8	-0.41	COL1A1_1	64.5	IMR90 p11
9	B8	-3.84	COL1A1_1	64.5	IMR90 p11
10	B8	-5.03	COL1A1_1	64.5	IMR90 p11
11	B8	-0.17	COL1A1_1	64.5	IMR90 p11
12	B8	-4.26	COL1A1_1	64.5	IMR90 p11
13	B8	-8.3	COL1A1_1	64.5	IMR90 p11
14	B8	-3.47	COL1A1_1	64.5	IMR90 p11
15	B8	-1.01	COL1A1_1	64.5	IMR90 p11
16	B8	0.7	COL1A1_1	64.5	IMR90 p11
17	B8	2.54	COL1A1_1	64.5	IMR90 p11
18	B8	16.87	COL1A1_1	64.5	IMR90 p11
19	B8	40.11	COL1A1_1	64.5	IMR90 p11
20	B8	80.24	COL1A1_1	64.5	IMR90 p11
21	B8	172.04	COL1A1_1	64.5	IMR90 p11
22	B8	292.53	COL1A1_1	64.5	IMR90 p11
23	B8	463.31	COL1A1_1	64.5	IMR90 p11
24	B8	648.75	COL1A1_1	64.5	IMR90 p11
25	B8	840.97	COL1A1_1	64.5	IMR90 p11
26	B8	1039.61	COL1A1_1	64.5	IMR90 p11
27	B8	1232.8	COL1A1_1	64.5	IMR90 p11
28	B8	1416.36	COL1A1_1	64.5	IMR90 p11
29	B8	1581.34	COL1A1_1	64.5	IMR90 p11
30	B8	1732.47	COL1A1_1	64.5	IMR90 p11
31	B8	1864.98	COL1A1_1	64.5	IMR90 p11
32	B8	1983.22	COL1A1_1	64.5	IMR90 p11
33	B8	2088.2	COL1A1_1	64.5	IMR90 p11
34	B8	2185.67	COL1A1_1	64.5	IMR90 p11
35	B8	2272.92	COL1A1_1	64.5	IMR90 p11
36	B8	2351.81	COL1A1_1	64.5	IMR90 p11
37	B8	2419.7	COL1A1_1	64.5	IMR90 p11
38	B8	2483.7	COL1A1_1	64.5	IMR90 p11
39	B8	2539.0	COL1A1_1	64.5	IMR90 p11
40	B8	2590.48	COL1A1_1	64.5	IMR90 p11
1	C8	1.44	COL1A1_1	63.3	IMR90 p11
2	C8	3.4	COL1A1_1	63.3	IMR90 p11
3	C8	4.49	COL1A1_1	63.3	IMR90 p11
4	C8	-1.63	COL1A1_1	63.3	IMR90 p11
5	C8	1.71	COL1A1_1	63.3	IMR90 p11
6	C8	2.49	COL1A1_1	63.3	IMR90 p11
7	C8	1.11	COL1A1_1	63.3	IMR90 p11
8	C8	1.92	COL1A1_1	63.3	IMR90 p11
9	C8	3.37	COL1A1_1	63.3	IMR90 p11
10	C8	-4.35	COL1A1_1	63.3	IMR90 p11
11	C8	-1.66	COL1A1_1	63.3	IMR90 p11
12	C8	-4.54	COL1A1_1	63.3	IMR90 p11
13	C8	-1.29	COL1A1_1	63.3	IMR90 p11
14	C8	-2.16	COL1A1_1	63.3	IMR90 p11
15	C8	-3.91	COL1A1_1	63.3	IMR90 p11
16	C8	0.25	COL1A1_1	63.3	IMR90 p11
17	C8	2.48	COL1A1_1	63.3	IMR90 p11
18	C8	9.84	COL1A1_1	63.3	IMR90 p11
19	C8	35.41	COL1A1_1	63.3	IMR90 p11
20	C8	76.28	COL1A1_1	63.3	IMR90 p11
21	C8	151.62	COL1A1_1	63.3	IMR90 p11
22	C8	271.21	COL1A1_1	63.3	IMR90 p11
23	C8	427.27	COL1A1_1	63.3	IMR90 p11
24	C8	613.51	COL1A1_1	63.3	IMR90 p11
25	C8	809.83	COL1A1_1	63.3	IMR90 p11
26	C8	1017.61	COL1A1_1	63.3	IMR90 p11
27	C8	1227.73	COL1A1_1	63.3	IMR90 p11
28	C8	1428.66	COL1A1_1	63.3	IMR90 p11
29	C8	1616.46	COL1A1_1	63.3	IMR90 p11
30	C8	1785.45	COL1A1_1	63.3	IMR90 p11
31	C8	1937.95	COL1A1_1	63.3	IMR90 p11
32	C8	2072.56	COL1A1_1	63.3	IMR90 p11
33	C8	2190.39	COL1A1_1	63.3	IMR90 p11
34	C8	2296.5	COL1A1_1	63.3	IMR90 p11
35	C8	2393.94	COL1A1_1	63.3	IMR90 p11
36	C8	2482.98	COL1A1_1	63.3	IMR90 p11
37	C8	2562.95	COL1A1_1	63.3	IMR90 p11
38	C8	2632.89	COL1A1_1	63.3	IMR90 p11
39	C8	2694.94	COL1A1_1	63.3	IMR90 p11
40	C8	2751.95	COL1A1_1	63.3	IMR90 p11
1	D8	0.79	COL1A1_1	61.4	IMR90 p11
2	D8	6.3	COL1A1_1	61.4	IMR90 p11
3	D8	0.97	COL1A1_1	61.4	IMR90 p11
4	D8	1.31	COL1A1_1	61.4	IMR90 p11
5	D8	2.63	COL1A1_1	61.4	IMR90 p11
6	D8	1.0	COL1A1_1	61.4	IMR90 p11
7	D8	-0.87	COL1A1_1	61.4	IMR90 p11
8	D8	1.9	COL1A1_1	61.4	IMR90 p11
9	D8	1.75	COL1A1_1	61.4	IMR90 p11
10	D8	3.16	COL1A1_1	61.4	IMR90 p11
11	D8	-2.89	COL1A1_1	61.4	IMR90 p11
12	D8	-3.16	COL1A1_1	61.4	IMR90 p11
13	D8	2.27	COL1A1_1	61.4	IMR90 p11
14	D8	-7.75	COL1A1_1	61.4	IMR90 p11
15	D8	-5.78	COL1A1_1	61.4	IMR90 p11
16	D8	0.32	COL1A1_1	61.4	IMR90 p11
17	D8	1.75	COL1A1_1	61.4	IMR90 p11
18	D8	10.83	COL1A1_1	61.4	IMR90 p11
19	D8	20.53	COL1A1_1	61.4	IMR90 p11
20	D8	42.38	COL1A1_1	61.4	IMR90 p11
21	D8	84.95	COL1A1_1	61.4	IMR90 p11
22	D8	164.28	COL1A1_1	61.4	IMR90 p11
23	D8	282.41	COL1A1_1	61.4	IMR90 p11
24	D8	440.21	COL1A1_1	61.4	IMR90 p11
25	D8	623.17	COL1A1_1	61.4	IMR90 p11
26	D8	818.27	COL1A1_1	61.4	IMR90 p11
27	D8	1028.4	COL1A1_1	61.4	IMR90 p11
28	D8	1242.98	COL1A1_1	61.4	IMR90 p11
29	D8	1450.4	COL1A1_1	61.4	IMR90 p11
30	D8	1643.83	COL1A1_1	61.4	IMR90 p11
31	D8	1822.31	COL1A1_1	61.4	IMR90 p11
32	D8	1985.51	COL1A1_1	61.4	IMR90 p11
33	D8	2131.57	COL1A1_1	61.4	IMR90 p11
34	D8	2260.9	COL1A1_1	61.4	IMR90 p11
35	D8	2380.25	COL1A1_1	61.4	IMR90 p11
36	D8	2485.83	COL1A1_1	61.4	IMR90 p11
37	D8	2582.84	COL1A1_1	61.4	IMR90 p11
38	D8	2666.21	COL1A1_1	61.4	IMR90 p11
39	D8	2745.41	COL1A1_1	61.4	IMR90 p11
40	D8	2820.5	COL1A1_1	61.4	IMR90 p11
1	E8	3.88	COL1A1_1	59.0	IMR90 p11
2	E8	4.52	COL1A1_1	59.0	IMR90 p11
3	E8	3.79	COL1A1_1	59.0	IMR90 p11
4	E8	1.08	COL1A1_1	59.0	IMR90 p11
5	E8	0.85	COL1A1_1	59.0	IMR90 p11
6	E8	4.95	COL1A1_1	59.0	IMR90 p11
7	E8	1.44	COL1A1_1	59.0	IMR90 p11
8	E8	2.3	COL1A1_1	59.0	IMR90 p11
9	E8	1.46	COL1A1_1	59.0	IMR90 p11
10	E8	-3.24	COL1A1_1	59.0	IMR90 p11
11	E8	1.12	COL1A1_1	59.0	IMR90 p11
12	E8	-3.34	COL1A1_1	59.0	IMR90 p11
13	E8	-5.29	COL1A1_1	59.0	IMR90 p11
14	E8	-4.37	COL1A1_1	59.0	IMR90 p11
15	E8	-1.22	COL1A1_1	59.0	IMR90 p11
16	E8	-4.82	COL1A1_1	59.0	IMR90 p11
17	E8	-0.61	COL1A1_1	59.0	IMR90 p11
18	E8	-2.75	COL1A1_1	59.0	IMR90 p11
19	E8	6.43	COL1A1_1	59.0	IMR90 p11
20	E8	12.53	COL1A1_1	59.0	IMR90 p11
21	E8	35.41	COL1A1_1	59.0	IMR90 p11
22	E8	75.63	COL1A1_1	59.0	IMR90 p11
23	E8	141.55	COL1A1_1	59.0	IMR90 p11
24	E8	251.9	COL1A1_1	59.0	IMR90 p11
25	E8	406.45	COL1A1_1	59.0	IMR90 p11
26	E8	587.97	COL1A1_1	59.0	IMR90 p11
27	E8	782.6	COL1A1_1	59.0	IMR90 p11
28	E8	998.63	COL1A1_1	59.0	IMR90 p11
29	E8	1225.38	COL1A1_1	59.0	IMR90 p11
30	E8	1454.94	COL1A1_1	59.0	IMR90 p11
31	E8	1672.95	COL1A1_1	59.0	IMR90 p11
32	E8	1877.16	COL1A1_1	59.0	IMR90 p11
33	E8	2067.03	COL1A1_1	59.0	IMR90 p11
34	E8	2242.13	COL1A1_1	59.0	IMR90 p11
35	E8	2401.28	COL1A1_1	59.0	IMR90 p11
36	E8	2540.67	COL1A1_1	59.0	IMR90 p11
37	E8	2666.85	COL1A1_1	59.0	IMR90 p11
38	E8	2780.63	COL1A1_1	59.0	IMR90 p11
39	E8	2880.44	COL1A1_1	59.0	IMR90 p11
40	E8	2966.25	COL1A1_1	59.0	IMR90 p11
1	F8	12.86	COL1A1_1	57.0	IMR90 p11
2	F8	5.24	COL1A1_1	57.0	IMR90 p11
3	F8	3.65	COL1A1_1	57.0	IMR90 p11
4	F8	2.44	COL1A1_1	57.0	IMR90 p11
5	F8	5.2	COL1A1_1	57.0	IMR90 p11
6	F8	0.95	COL1A1_1	57.0	IMR90 p11
7	F8	7.99	COL1A1_1	57.0	IMR90 p11
8	F8	-3.77	COL1A1_1	57.0	IMR90 p11
9	F8	-2.86	COL1A1_1	57.0	IMR90 p11
10	F8	0.49	COL1A1_1	57.0	IMR90 p11
11	F8	-2.14	COL1A1_1	57.0	IMR90 p11
12	F8	-4.65	COL1A1_1	57.0	IMR90 p11
13	F8	-3.82	COL1A1_1	57.0	IMR90 p11
14	F8	-0.16	COL1A1_1	57.0	IMR90 p11
15	F8	-1.51	COL1A1_1	57.0	IMR90 p11
16	F8	-4.24	COL1A1_1	57.0	IMR90 p11
17	F8	-3.95	COL1A1_1	57.0	IMR90 p11
18	F8	-2.94	COL1A1_1	57.0	IMR90 p11
19	F8	2.41	COL1A1_1	57.0	IMR90 p11
20	F8	7.72	COL1A1_1	57.0	IMR90 p11
21	F8	10.45	COL1A1_1	57.0	IMR90 p11
22	F8	26.43	COL1A1_1	57.0	IMR90 p11
23	F8	63.92	COL1A1_1	57.0	IMR90 p11
24	F8	115.72	COL1A1_1	57.0	IMR90 p11
25	F8	208.44	COL1A1_1	57.0	IMR90 p11
26	F8	326.23	COL1A1_1	57.0	IMR90 p11
27	F8	486.34	COL1A1_1	57.0	IMR90 p11
28	F8	658.33	COL1A1_1	57.0	IMR90 p11
29	F8	848.42	COL1A1_1	57.0	IMR90 p11
30	F8	1051.4	COL1A1_1	57.0	IMR90 p11
31	F8	1262.95	COL1A1_1	57.0	IMR90 p11
32	F8	1471.31	COL1A1_1	57.0	IMR90 p11
33	F8	1671.34	COL1A1_1	57.0	IMR90 p11
34	F8	1858.14	COL1A1_1	57.0	IMR90 p11
35	F8	2031.0	COL1A1_1	57.0	IMR90 p11
36	F8	2192.72	COL1A1_1	57.0	IMR90 p11
37	F8	2336.9	COL1A1_1	57.0	IMR90 p11
38	F8	2467.15	COL1A1_1	57.0	IMR90 p11
39	F8	2585.56	COL1A1_1	57.0	IMR90 p11
40	F8	2700.37	COL1A1_1	57.0	IMR90 p11
1	G8	9.64	COL1A1_1	55.7	IMR90 p11
2	G8	8.94	COL1A1_1	55.7	IMR90 p11
3	G8	5.51	COL1A1_1	55.7	IMR90 p11
4	G8	4.09	COL1A1_1	55.7	IMR90 p11
5	G8	3.35	COL1A1_1	55.7	IMR90 p11
6	G8	-0.68	COL1A1_1	55.7	IMR90 p11
7	G8	3.83	COL1A1_1	55.7	IMR90 p11
8	G8	-0.23	COL1A1_1	55.7	IMR90 p11
9	G8	-0.84	COL1A1_1	55.7	IMR90 p11
10	G8	0.46	COL1A1_1	55.7	IMR90 p11
11	G8	-7.13	COL1A1_1	55.7	IMR90 p11
12	G8	-4.87	COL1A1_1	55.7	IMR90 p11
13	G8	-0.89	COL1A1_1	55.7	IMR90 p11
14	G8	1.4	COL1A1_1	55.7	IMR90 p11
15	G8	-3.61	COL1A1_1	55.7	IMR90 p11
16	G8	-3.53	COL1A1_1	55.7	IMR90 p11
17	G8	-1.29	COL1A1_1	55.7	IMR90 p11
18	G8	-6.34	COL1A1_1	55.7	IMR90 p11
19	G8	-2.45	COL1A1_1	55.7	IMR90 p11
20	G8	4.76	COL1A1_1	55.7	IMR90 p11
21	G8	3.83	COL1A1_1	55.7	IMR90 p11
22	G8	12.74	COL1A1_1	55.7	IMR90 p11
23	G8	28.95	COL1A1_1	55.7	IMR90 p11
24	G8	65.08	COL1A1_1	55.7	IMR90 p11
25	G8	113.02	COL1A1_1	55.7	IMR90 p11
26	G8	192.97	COL1A1_1	55.7	IMR90 p11
27	G8	309.18	COL1A1_1	55.7	IMR90 p11
28	G8	448.28	COL1A1_1	55.7	IMR90 p11
29	G8	600.53	COL1A1_1	55.7	IMR90 p11
30	G8	770.62	COL1A1_1	55.7	IMR90 p11
31	G8	952.61	COL1A1_1	55.7	IMR90 p11
32	G8	1142.31	COL1A1_1	55.7	IMR90 p11
33	G8	1330.31	COL1A1_1	55.7	IMR90 p11
34	G8	1511.44	COL1A1_1	55.7	IMR90 p11
35	G8	1683.73	COL1A1_1	55.7	IMR90 p11
36	G8	1842.82	COL1A1_1	55.7	IMR90 p11
37	G8	1992.63	COL1A1_1	55.7	IMR90 p11
38	G8	2127.16	COL1A1_1	55.7	IMR90 p11
39	G8	2254.52	COL1A1_1	55.7	IMR90 p11
40	G8	2372.07	COL1A1_1	55.7	IMR90 p11
1	H8	6.32	COL1A1_1	55.0	IMR90 p11
2	H8	5.36	COL1A1_1	55.0	IMR90 p11
3	H8	1.77	COL1A1_1	55.0	IMR90 p11
4	H8	4.37	COL1A1_1	55.0	IMR90 p11
5	H8	2.73	COL1A1_1	55.0	IMR90 p11
6	H8	1.22	COL1A1_1	55.0	IMR90 p11
7	H8	-1.99	COL1A1_1	55.0	IMR90 p11
8	H8	-2.09	COL1A1_1	55.0	IMR90 p11
9	H8	1.86	COL1A1_1	55.0	IMR90 p11
10	H8	1.35	COL1A1_1	55.0	IMR90 p11
11	H8	3.15	COL1A1_1	55.0	IMR90 p11
12	H8	-0.51	COL1A1_1	55.0	IMR90 p11
13	H8	-4.53	COL1A1_1	55.0	IMR90 p11
14	H8	-3.1	COL1A1_1	55.0	IMR90 p11
15	H8	-1.79	COL1A1_1	55.0	IMR90 p11
16	H8	-1.97	COL1A1_1	55.0	IMR90 p11
17	H8	-1.67	COL1A1_1	55.0	IMR90 p11
18	H8	0.44	COL1A1_1	55.0	IMR90 p11
19	H8	-4.23	COL1A1_1	55.0	IMR90 p11
20	H8	-0.5	COL1A1_1	55.0	IMR90 p11
21	H8	3.53	COL1A1_1	55.0	IMR90 p11
22	H8	10.62	COL1A1_1	55.0	IMR90 p11
23	H8	22.46	COL1A1_1	55.0	IMR90 p11
24	H8	45.77	COL1A1_1	55.0	IMR90 p11
25	H8	80.27	COL1A1_1	55.0	IMR90 p11
26	H8	140.15	COL1A1_1	55.0	IMR90 p11
27	H8	232.52	COL1A1_1	55.0	IMR90 p11
28	H8	359.01	COL1A1_1	55.0	IMR90 p11
29	H8	505.26	COL1A1_1	55.0	IMR90 p11
30	H8	665.53	COL1A1_1	55.0	IMR90 p11
31	H8	843.88	COL1A1_1	55.0	IMR90 p11
32	H8	1033.57	COL1A1_1	55.0	IMR90 p11
33	H8	1228.34	COL1A1_1	55.0	IMR90 p11
34	H8	1420.53	COL1A1_1	55.0	IMR90 p11
35	H8	1607.14	COL1A1_1	55.0	IMR90 p11
36	H8	1782.09	COL1A1_1	55.0	IMR90 p11
37	H8	1943.64	COL1A1_1	55.0	IMR90 p11
38	H8	2092.45	COL1A1_1	55.0	IMR90 p11
39	H8	2228.48	COL1A1_1	55.0	IMR90 p11
40	H8	2357.02	COL1A1_1	55.0	IMR90 p11
1	A8	0.64	COL1A1_1	65.0	IMR90 p2
2	A8	2.93	COL1A1_1	65.0	IMR90 p2
3	A8	-1.72	COL1A1_1	65.0	IMR90 p2
4	A8	-0.87	COL1A1_1	65.0	IMR90 p2
5	A8	4.0	COL1A1_1	65.0	IMR90 p2
6	A8	2.77	COL1A1_1	65.0	IMR90 p2
7	A8	2.69	COL1A1_1	65.0	IMR90 p2
8	A8	-2.52	COL1A1_1	65.0	IMR90 p2
9	A8	-1.64	COL1A1_1	65.0	IMR90 p2
10	A8	5.12	COL1A1_1	65.0	IMR90 p2
11	A8	4.64	COL1A1_1	65.0	IMR90 p2
12	A8	0.06	COL1A1_1	65.0	IMR90 p2
13	A8	-5.58	COL1A1_1	65.0	IMR90 p2
14	A8	-4.39	COL1A1_1	65.0	IMR90 p2
15	A8	0.31	COL1A1_1	65.0	IMR90 p2
16	A8	0.04	COL1A1_1	65.0	IMR90 p2
17	A8	6.14	COL1A1_1	65.0	IMR90 p2
18	A8	21.26	COL1A1_1	65.0	IMR90 p2
19	A8	39.92	COL1A1_1	65.0	IMR90 p2
20	A8	86.49	COL1A1_1	65.0	IMR90 p2
21	A8	160.15	COL1A1_1	65.0	IMR90 p2
22	A8	278.5	COL1A1_1	65.0	IMR90 p2
23	A8	424.51	COL1A1_1	65.0	IMR90 p2
24	A8	577.69	COL1A1_1	65.0	IMR90 p2
25	A8	741.03	COL1A1_1	65.0	IMR90 p2
26	A8	911.15	COL1A1_1	65.0	IMR90 p2
27	A8	1078.96	COL1A1_1	65.0	IMR90 p2
28	A8	1237.04	COL1A1_1	65.0	IMR90 p2
29	A8	1380.13	COL1A1_1	65.0	IMR90 p2
30	A8	1508.89	COL1A1_1	65.0	IMR90 p2
31	A8	1620.46	COL1A1_1	65.0	IMR90 p2
32	A8	1721.49	COL1A1_1	65.0	IMR90 p2
33	A8	1813.68	COL1A1_1	65.0	IMR90 p2
34	A8	1897.33	COL1A1_1	65.0	IMR90 p2
35	A8	1970.24	COL1A1_1	65.0	IMR90 p2
36	A8	2037.86	COL1A1_1	65.0	IMR90 p2
37	A8	2097.08	COL1A1_1	65.0	IMR90 p2
38	A8	2150.95	COL1A1_1	65.0	IMR90 p2
39	A8	2197.22	COL1A1_1	65.0	IMR90 p2
40	A8	2245.95	COL1A1_1	65.0	IMR90 p2
1	B8	1.32	COL1A1_1	64.5	IMR90 p2
2	B8	5.52	COL1A1_1	64.5	IMR90 p2
3	B8	1.19	COL1A1_1	64.5	IMR90 p2
4	B8	0.4	COL1A1_1	64.5	IMR90 p2
5	B8	6.31	COL1A1_1	64.5	IMR90 p2
6	B8	1.8	COL1A1_1	64.5	IMR90 p2
7	B8	-2.82	COL1A1_1	64.5	IMR90 p2
8	B8	0.68	COL1A1_1	64.5	IMR90 p2
9	B8	-1.13	COL1A1_1	64.5	IMR90 p2
10	B8	-1.29	COL1A1_1	64.5	IMR90 p2
11	B8	0.57	COL1A1_1	64.5	IMR90 p2
12	B8	-0.27	COL1A1_1	64.5	IMR90 p2
13	B8	-4.62	COL1A1_1	64.5	IMR90 p2
14	B8	-3.23	COL1A1_1	64.5	IMR90 p2
15	B8	-0.24	COL1A1_1	64.5	IMR90 p2
16	B8	-0.96	COL1A1_1	64.5	IMR90 p2
17	B8	10.71	COL1A1_1	64.5	IMR90 p2
18	B8	25.65	COL1A1_1	64.5	IMR90 p2
19	B8	53.21	COL1A1_1	64.5	IMR90 p2
20	B8	99.23	COL1A1_1	64.5	IMR90 p2
21	B8	183.54	COL1A1_1	64.5	IMR90 p2
22	B8	319.36	COL1A1_1	64.5	IMR90 p2
23	B8	479.6	COL1A1_1	64.5	IMR90 p2
24	B8	647.93	COL1A1_1	64.5	IMR90 p2
25	B8	828.49	COL1A1_1	64.5	IMR90 p2
26	B8	1013.02	COL1A1_1	64.5	IMR90 p2
27	B8	1194.32	COL1A1_1	64.5	IMR90 p2
28	B8	1362.71	COL1A1_1	64.5	IMR90 p2
29	B8	1514.18	COL1A1_1	64.5	IMR90 p2
30	B8	1650.94	COL1A1_1	64.5	IMR90 p2
31	B8	1774.0	COL1A1_1	64.5	IMR90 p2
32	B8	1883.72	COL1A1_1	64.5	IMR90 p2
33	B8	1982.86	COL1A1_1	64.5	IMR90 p2
34	B8	2070.64	COL1A1_1	64.5	IMR90 p2
35	B8	2151.86	COL1A1_1	64.5	IMR90 p2
36	B8	2222.99	COL1A1_1	64.5	IMR90 p2
37	B8	2287.38	COL1A1_1	64.5	IMR90 p2
38	B8	2345.95	COL1A1_1	64.5	IMR90 p2
39	B8	2401.19	COL1A1_1	64.5	IMR90 p2
40	B8	2455.02	COL1A1_1	64.5	IMR90 p2
1	C8	-2.01	COL1A1_1	63.3	IMR90 p2
2	C8	2.98	COL1A1_1	63.3	IMR90 p2
3	C8	4.91	COL1A1_1	63.3	IMR90 p2
4	C8	3.0	COL1A1_1	63.3	IMR90 p2
5	C8	4.84	COL1A1_1	63.3	IMR90 p2
6	C8	0.83	COL1A1_1	63.3	IMR90 p2
7	C8	1.42	COL1A1_1	63.3	IMR90 p2
8	C8	-2.61	COL1A1_1	63.3	IMR90 p2
9	C8	-2.83	COL1A1_1	63.3	IMR90 p2
10	C8	-2.36	COL1A1_1	63.3	IMR90 p2
11	C8	-0.43	COL1A1_1	63.3	IMR90 p2
12	C8	-3.03	COL1A1_1	63.3	IMR90 p2
13	C8	-3.45	COL1A1_1	63.3	IMR90 p2
14	C8	0.49	COL1A1_1	63.3	IMR90 p2
15	C8	-6.46	COL1A1_1	63.3	IMR90 p2
16	C8	-1.19	COL1A1_1	63.3	IMR90 p2
17	C8	1.86	COL1A1_1	63.3	IMR90 p2
18	C8	15.33	COL1A1_1	63.3	IMR90 p2
19	C8	39.98	COL1A1_1	63.3	IMR90 p2
20	C8	76.62	COL1A1_1	63.3	IMR90 p2
21	C8	161.53	COL1A1_1	63.3	IMR90 p2
22	C8	284.67	COL1A1_1	63.3	IMR90 p2
23	C8	439.49	COL1A1_1	63.3	IMR90 p2
24	C8	607.45	COL1A1_1	63.3	IMR90 p2
25	C8	794.62	COL1A1_1	63.3	IMR90 p2
26	C8	988.89	COL1A1_1	63.3	IMR90 p2
27	C8	1182.38	COL1A1_1	63.3	IMR90 p2
28	C8	1362.86	COL1A1_1	63.3	IMR90 p2
29	C8	1531.57	COL1A1_1	63.3	IMR90 p2
30	C8	1686.29	COL1A1_1	63.3	IMR90 p2
31	C8	1827.17	COL1A1_1	63.3	IMR90 p2
32	C8	1954.66	COL1A1_1	63.3	IMR90 p2
33	C8	2066.01	COL1A1_1	63.3	IMR90 p2
34	C8	2164.61	COL1A1_1	63.3	IMR90 p2
35	C8	2252.61	COL1A1_1	63.3	IMR90 p2
36	C8	2332.99	COL1A1_1	63.3	IMR90 p2
37	C8	2408.11	COL1A1_1	63.3	IMR90 p2
38	C8	2472.75	COL1A1_1	63.3	IMR90 p2
39	C8	2530.04	COL1A1_1	63.3	IMR90 p2
40	C8	2580.19	COL1A1_1	63.3	IMR90 p2
1	D8	-1.36	COL1A1_1	61.4	IMR90 p2
2	D8	-0.62	COL1A1_1	61.4	IMR90 p2
3	D8	-1.06	COL1A1_1	61.4	IMR90 p2
4	D8	6.59	COL1A1_1	61.4	IMR90 p2
5	D8	-2.82	COL1A1_1	61.4	IMR90 p2
6	D8	3.57	COL1A1_1	61.4	IMR90 p2
7	D8	5.68	COL1A1_1	61.4	IMR90 p2
8	D8	-3.94	COL1A1_1	61.4	IMR90 p2
9	D8	1.71	COL1A1_1	61.4	IMR90 p2
10	D8	-2.01	COL1A1_1	61.4	IMR90 p2
11	D8	-2.56	COL1A1_1	61.4	IMR90 p2
12	D8	-3.86	COL1A1_1	61.4	IMR90 p2
13	D8	-0.97	COL1A1_1	61.4	IMR90 p2
14	D8	-3.94	COL1A1_1	61.4	IMR90 p2
15	D8	1.01	COL1A1_1	61.4	IMR90 p2
16	D8	-0.21	COL1A1_1	61.4	IMR90 p2
17	D8	3.8	COL1A1_1	61.4	IMR90 p2
18	D8	5.64	COL1A1_1	61.4	IMR90 p2
19	D8	23.51	COL1A1_1	61.4	IMR90 p2
20	D8	50.47	COL1A1_1	61.4	IMR90 p2
21	D8	93.12	COL1A1_1	61.4	IMR90 p2
22	D8	179.17	COL1A1_1	61.4	IMR90 p2
23	D8	301.41	COL1A1_1	61.4	IMR90 p2
24	D8	456.81	COL1A1_1	61.4	IMR90 p2
25	D8	622.17	COL1A1_1	61.4	IMR90 p2
26	D8	803.06	COL1A1_1	61.4	IMR90 p2
27	D8	993.85	COL1A1_1	61.4	IMR90 p2
28	D8	1186.23	COL1A1_1	61.4	IMR90 p2
29	D8	1373.19	COL1A1_1	61.4	IMR90 p2
30	D8	1545.28	COL1A1_1	61.4	IMR90 p2
31	D8	1705.22	COL1A1_1	61.4	IMR90 p2
32	D8	1848.25	COL1A1_1	61.4	IMR90 p2
33	D8	1981.17	COL1A1_1	61.4	IMR90 p2
34	D8	2097.0	COL1A1_1	61.4	IMR90 p2
35	D8	2201.1	COL1A1_1	61.4	IMR90 p2
36	D8	2293.67	COL1A1_1	61.4	IMR90 p2
37	D8	2379.16	COL1A1_1	61.4	IMR90 p2
38	D8	2456.2	COL1A1_1	61.4	IMR90 p2
39	D8	2525.64	COL1A1_1	61.4	IMR90 p2
40	D8	2590.72	COL1A1_1	61.4	IMR90 p2
1	E8	2.06	COL1A1_1	59.0	IMR90 p2
2	E8	1.26	COL1A1_1	59.0	IMR90 p2
3	E8	3.98	COL1A1_1	59.0	IMR90 p2
4	E8	1.5	COL1A1_1	59.0	IMR90 p2
5	E8	3.06	COL1A1_1	59.0	IMR90 p2
6	E8	1.31	COL1A1_1	59.0	IMR90 p2
7	E8	4.71	COL1A1_1	59.0	IMR90 p2
8	E8	-0.03	COL1A1_1	59.0	IMR90 p2
9	E8	0.86	COL1A1_1	59.0	IMR90 p2
10	E8	-3.2	COL1A1_1	59.0	IMR90 p2
11	E8	-4.49	COL1A1_1	59.0	IMR90 p2
12	E8	-0.81	COL1A1_1	59.0	IMR90 p2
13	E8	-3.46	COL1A1_1	59.0	IMR90 p2
14	E8	-8.72	COL1A1_1	59.0	IMR90 p2
15	E8	-3.99	COL1A1_1	59.0	IMR90 p2
16	E8	0.9	COL1A1_1	59.0	IMR90 p2
17	E8	-2.24	COL1A1_1	59.0	IMR90 p2
18	E8	5.1	COL1A1_1	59.0	IMR90 p2
19	E8	13.45	COL1A1_1	59.0	IMR90 p2
20	E8	25.15	COL1A1_1	59.0	IMR90 p2
21	E8	46.58	COL1A1_1	59.0	IMR90 p2
22	E8	96.13	COL1A1_1	59.0	IMR90 p2
23	E8	169.45	COL1A1_1	59.0	IMR90 p2
24	E8	281.09	COL1A1_1	59.0	IMR90 p2
25	E8	436.26	COL1A1_1	59.0	IMR90 p2
26	E8	605.96	COL1A1_1	59.0	IMR90 p2
27	E8	794.22	COL1A1_1	59.0	IMR90 p2
28	E8	995.46	COL1A1_1	59.0	IMR90 p2
29	E8	1205.06	COL1A1_1	59.0	IMR90 p2
30	E8	1413.77	COL1A1_1	59.0	IMR90 p2
31	E8	1617.34	COL1A1_1	59.0	IMR90 p2
32	E8	1807.27	COL1A1_1	59.0	IMR90 p2
33	E8	1982.28	COL1A1_1	59.0	IMR90 p2
34	E8	2140.93	COL1A1_1	59.0	IMR90 p2
35	E8	2283.19	COL1A1_1	59.0	IMR90 p2
36	E8	2414.08	COL1A1_1	59.0	IMR90 p2
37	E8	2528.82	COL1A1_1	59.0	IMR90 p2
38	E8	2636.08	COL1A1_1	59.0	IMR90 p2
39	E8	2731.09	COL1A1_1	59.0	IMR90 p2
40	E8	2822.99	COL1A1_1	59.0	IMR90 p2
1	F8	5.2	COL1A1_1	57.0	IMR90 p2
2	F8	-3.19	COL1A1_1	57.0	IMR90 p2
3	F8	2.43	COL1A1_1	57.0	IMR90 p2
4	F8	0.33	COL1A1_1	57.0	IMR90 p2
5	F8	-2.02	COL1A1_1	57.0	IMR90 p2
6	F8	2.27	COL1A1_1	57.0	IMR90 p2
7	F8	4.37	COL1A1_1	57.0	IMR90 p2
8	F8	2.75	COL1A1_1	57.0	IMR90 p2
9	F8	1.57	COL1A1_1	57.0	IMR90 p2
10	F8	0.35	COL1A1_1	57.0	IMR90 p2
11	F8	-2.58	COL1A1_1	57.0	IMR90 p2
12	F8	-2.43	COL1A1_1	57.0	IMR90 p2
13	F8	-2.66	COL1A1_1	57.0	IMR90 p2
14	F8	-3.23	COL1A1_1	57.0	IMR90 p2
15	F8	0.08	COL1A1_1	57.0	IMR90 p2
16	F8	-3.02	COL1A1_1	57.0	IMR90 p2
17	F8	-2.08	COL1A1_1	57.0	IMR90 p2
18	F8	-1.23	COL1A1_1	57.0	IMR90 p2
19	F8	3.88	COL1A1_1	57.0	IMR90 p2
20	F8	8.45	COL1A1_1	57.0	IMR90 p2
21	F8	21.78	COL1A1_1	57.0	IMR90 p2
22	F8	43.44	COL1A1_1	57.0	IMR90 p2
23	F8	75.18	COL1A1_1	57.0	IMR90 p2
24	F8	142.41	COL1A1_1	57.0	IMR90 p2
25	F8	232.61	COL1A1_1	57.0	IMR90 p2
26	F8	363.81	COL1A1_1	57.0	IMR90 p2
27	F8	507.48	COL1A1_1	57.0	IMR90 p2
28	F8	670.34	COL1A1_1	57.0	IMR90 p2
29	F8	846.19	COL1A1_1	57.0	IMR90 p2
30	F8	1033.29	COL1A1_1	57.0	IMR90 p2
31	F8	1226.13	COL1A1_1	57.0	IMR90 p2
32	F8	1414.31	COL1A1_1	57.0	IMR90 p2
33	F8	1596.58	COL1A1_1	57.0	IMR90 p2
34	F8	1766.54	COL1A1_1	57.0	IMR90 p2
35	F8	1923.55	COL1A1_1	57.0	IMR90 p2
36	F8	2068.29	COL1A1_1	57.0	IMR90 p2
37	F8	2199.18	COL1A1_1	57.0	IMR90 p2
38	F8	2320.14	COL1A1_1	57.0	IMR90 p2
39	F8	2425.6	COL1A1_1	57.0	IMR90 p2
40	F8	2522.29	COL1A1_1	57.0	IMR90 p2
1	G8	-3.31	COL1A1_1	55.7	IMR90 p2
2	G8	-3.24	COL1A1_1	55.7	IMR90 p2
3	G8	2.05	COL1A1_1	55.7	IMR90 p2
4	G8	0.23	COL1A1_1	55.7	IMR90 p2
5	G8	4.67	COL1A1_1	55.7	IMR90 p2
6	G8	4.43	COL1A1_1	55.7	IMR90 p2
7	G8	-5.39	COL1A1_1	55.7	IMR90 p2
8	G8	1.59	COL1A1_1	55.7	IMR90 p2
9	G8	3.67	COL1A1_1	55.7	IMR90 p2
10	G8	-1.09	COL1A1_1	55.7	IMR90 p2
11	G8	-1.36	COL1A1_1	55.7	IMR90 p2
12	G8	-0.49	COL1A1_1	55.7	IMR90 p2
13	G8	-0.78	COL1A1_1	55.7	IMR90 p2
14	G8	-6.16	COL1A1_1	55.7	IMR90 p2
15	G8	-4.09	COL1A1_1	55.7	IMR90 p2
16	G8	-0.37	COL1A1_1	55.7	IMR90 p2
17	G8	-0.29	COL1A1_1	55.7	IMR90 p2
18	G8	0.1	COL1A1_1	55.7	IMR90 p2
19	G8	2.94	COL1A1_1	55.7	IMR90 p2
20	G8	0.57	COL1A1_1	55.7	IMR90 p2
21	G8	7.67	COL1A1_1	55.7	IMR90 p2
22	G8	18.48	COL1A1_1	55.7	IMR90 p2
23	G8	41.6	COL1A1_1	55.7	IMR90 p2
24	G8	77.22	COL1A1_1	55.7	IMR90 p2
25	G8	137.55	COL1A1_1	55.7	IMR90 p2
26	G8	227.27	COL1A1_1	55.7	IMR90 p2
27	G8	350.82	COL1A1_1	55.7	IMR90 p2
28	G8	492.71	COL1A1_1	55.7	IMR90 p2
29	G8	649.25	COL1A1_1	55.7	IMR90 p2
30	G8	822.27	COL1A1_1	55.7	IMR90 p2
31	G8	1003.94	COL1A1_1	55.7	IMR90 p2
32	G8	1189.39	COL1A1_1	55.7	IMR90 p2
33	G8	1371.86	COL1A1_1	55.7	IMR90 p2
34	G8	1548.05	COL1A1_1	55.7	IMR90 p2
35	G8	1715.83	COL1A1_1	55.7	IMR90 p2
36	G8	1874.39	COL1A1_1	55.7	IMR90 p2
37	G8	2023.95	COL1A1_1	55.7	IMR90 p2
38	G8	2157.63	COL1A1_1	55.7	IMR90 p2
39	G8	2278.66	COL1A1_1	55.7	IMR90 p2
40	G8	2390.33	COL1A1_1	55.7	IMR90 p2
1	H8	5.49	COL1A1_1	55.0	IMR90 p2
2	H8	5.73	COL1A1_1	55.0	IMR90 p2
3	H8	4.11	COL1A1_1	55.0	IMR90 p2
4	H8	2.01	COL1A1_1	55.0	IMR90 p2
5	H8	5.22	COL1A1_1	55.0	IMR90 p2
6	H8	-0.2	COL1A1_1	55.0	IMR90 p2
7	H8	1.03	COL1A1_1	55.0	IMR90 p2
8	H8	0.34	COL1A1_1	55.0	IMR90 p2
9	H8	-7.38	COL1A1_1	55.0	IMR90 p2
10	H8	-0.22	COL1A1_1	55.0	IMR90 p2
11	H8	3.89	COL1A1_1	55.0	IMR90 p2
12	H8	-2.2	COL1A1_1	55.0	IMR90 p2
13	H8	-3.86	COL1A1_1	55.0	IMR90 p2
14	H8	1.39	COL1A1_1	55.0	IMR90 p2
15	H8	-5.95	COL1A1_1	55.0	IMR90 p2
16	H8	-0.12	COL1A1_1	55.0	IMR90 p2
17	H8	1.34	COL1A1_1	55.0	IMR90 p2
18	H8	-2.48	COL1A1_1	55.0	IMR90 p2
19	H8	-2.0	COL1A1_1	55.0	IMR90 p2
20	H8	3.98	COL1A1_1	55.0	IMR90 p2
21	H8	9.56	COL1A1_1	55.0	IMR90 p2
22	H8	14.0	COL1A1_1	55.0	IMR90 p2
23	H8	23.39	COL1A1_1	55.0	IMR90 p2
24	H8	47.24	COL1A1_1	55.0	IMR90 p2
25	H8	89.18	COL1A1_1	55.0	IMR90 p2
26	H8	159.24	COL1A1_1	55.0	IMR90 p2
27	H8	251.07	COL1A1_1	55.0	IMR90 p2
28	H8	377.76	COL1A1_1	55.0	IMR90 p2
29	H8	515.7	COL1A1_1	55.0	IMR90 p2
30	H8	666.26	COL1A1_1	55.0	IMR90 p2
31	H8	832.16	COL1A1_1	55.0	IMR90 p2
32	H8	1005.81	COL1A1_1	55.0	IMR90 p2
33	H8	1186.93	COL1A1_1	55.0	IMR90 p2
34	H8	1361.99	COL1A1_1	55.0	IMR90 p2
35	H8	1532.04	COL1A1_1	55.0	IMR90 p2
36	H8	1691.98	COL1A1_1	55.0	IMR90 p2
37	H8	1843.35	COL1A1_1	55.0	IMR90 p2
38	H8	1982.86	COL1A1_1	55.0	IMR90 p2
39	H8	2111.05	COL1A1_1	55.0	IMR90 p2
40	H8	2231.83	COL1A1_1	55.0	IMR90 p2
1	A8	-10.84	COL1A1_1	65.0	IMR90 p8
2	A8	-1.46	COL1A1_1	65.0	IMR90 p8
3	A8	0.24	COL1A1_1	65.0	IMR90 p8
4	A8	2.49	COL1A1_1	65.0	IMR90 p8
5	A8	5.79	COL1A1_1	65.0	IMR90 p8
6	A8	-5.15	COL1A1_1	65.0	IMR90 p8
7	A8	1.77	COL1A1_1	65.0	IMR90 p8
8	A8	5.33	COL1A1_1	65.0	IMR90 p8
9	A8	0.49	COL1A1_1	65.0	IMR90 p8
10	A8	-3.7	COL1A1_1	65.0	IMR90 p8
11	A8	-3.34	COL1A1_1	65.0	IMR90 p8
12	A8	-0.84	COL1A1_1	65.0	IMR90 p8
13	A8	-3.34	COL1A1_1	65.0	IMR90 p8
14	A8	-3.41	COL1A1_1	65.0	IMR90 p8
15	A8	3.08	COL1A1_1	65.0	IMR90 p8
16	A8	-2.37	COL1A1_1	65.0	IMR90 p8
17	A8	0.56	COL1A1_1	65.0	IMR90 p8
18	A8	8.51	COL1A1_1	65.0	IMR90 p8
19	A8	24.71	COL1A1_1	65.0	IMR90 p8
20	A8	56.98	COL1A1_1	65.0	IMR90 p8
21	A8	111.68	COL1A1_1	65.0	IMR90 p8
22	A8	207.28	COL1A1_1	65.0	IMR90 p8
23	A8	349.7	COL1A1_1	65.0	IMR90 p8
24	A8	513.78	COL1A1_1	65.0	IMR90 p8
25	A8	689.08	COL1A1_1	65.0	IMR90 p8
26	A8	873.51	COL1A1_1	65.0	IMR90 p8
27	A8	1059.29	COL1A1_1	65.0	IMR90 p8
28	A8	1234.72	COL1A1_1	65.0	IMR90 p8
29	A8	1397.0	COL1A1_1	65.0	IMR90 p8
30	A8	1545.42	COL1A1_1	65.0	IMR90 p8
31	A8	1676.12	COL1A1_1	65.0	IMR90 p8
32	A8	1792.35	COL1A1_1	65.0	IMR90 p8
33	A8	1897.86	COL1A1_1	65.0	IMR90 p8
34	A8	1988.6	COL1A1_1	65.0	IMR90 p8
35	A8	2073.26	COL1A1_1	65.0	IMR90 p8
36	A8	2145.79	COL1A1_1	65.0	IMR90 p8
37	A8	2214.84	COL1A1_1	65.0	IMR90 p8
38	A8	2273.84	COL1A1_1	65.0	IMR90 p8
39	A8	2327.04	COL1A1_1	65.0	IMR90 p8
40	A8	2377.55	COL1A1_1	65.0	IMR90 p8
1	B8	0.36	COL1A1_1	64.5	IMR90 p8
2	B8	4.3	COL1A1_1	64.5	IMR90 p8
3	B8	2.57	COL1A1_1	64.5	IMR90 p8
4	B8	4.08	COL1A1_1	64.5	IMR90 p8
5	B8	1.48	COL1A1_1	64.5	IMR90 p8
6	B8	0.8	COL1A1_1	64.5	IMR90 p8
7	B8	1.24	COL1A1_1	64.5	IMR90 p8
8	B8	1.47	COL1A1_1	64.5	IMR90 p8
9	B8	-2.6	COL1A1_1	64.5	IMR90 p8
10	B8	-1.34	COL1A1_1	64.5	IMR90 p8
11	B8	-1.44	COL1A1_1	64.5	IMR90 p8
12	B8	-3.19	COL1A1_1	64.5	IMR90 p8
13	B8	-0.87	COL1A1_1	64.5	IMR90 p8
14	B8	-2.39	COL1A1_1	64.5	IMR90 p8
15	B8	-3.09	COL1A1_1	64.5	IMR90 p8
16	B8	-1.27	COL1A1_1	64.5	IMR90 p8
17	B8	2.68	COL1A1_1	64.5	IMR90 p8
18	B8	10.73	COL1A1_1	64.5	IMR90 p8
19	B8	35.25	COL1A1_1	64.5	IMR90 p8
20	B8	60.93	COL1A1_1	64.5	IMR90 p8
21	B8	127.89	COL1A1_1	64.5	IMR90 p8
22	B8	229.35	COL1A1_1	64.5	IMR90 p8
23	B8	386.99	COL1A1_1	64.5	IMR90 p8
24	B8	567.69	COL1A1_1	64.5	IMR90 p8
25	B8	755.29	COL1A1_1	64.5	IMR90 p8
26	B8	951.7	COL1A1_1	64.5	IMR90 p8
27	B8	1150.03	COL1A1_1	64.5	IMR90 p8
28	B8	1341.0	COL1A1_1	64.5	IMR90 p8
29	B8	1516.08	COL1A1_1	64.5	IMR90 p8
30	B8	1674.45	COL1A1_1	64.5	IMR90 p8
31	B8	1812.19	COL1A1_1	64.5	IMR90 p8
32	B8	1939.54	COL1A1_1	64.5	IMR90 p8
33	B8	2049.08	COL1A1_1	64.5	IMR90 p8
34	B8	2148.7	COL1A1_1	64.5	IMR90 p8
35	B8	2234.54	COL1A1_1	64.5	IMR90 p8
36	B8	2314.21	COL1A1_1	64.5	IMR90 p8
37	B8	2386.02	COL1A1_1	64.5	IMR90 p8
38	B8	2449.57	COL1A1_1	64.5	IMR90 p8
39	B8	2507.09	COL1A1_1	64.5	IMR90 p8
40	B8	2563.25	COL1A1_1	64.5	IMR90 p8
1	C8	0.77	COL1A1_1	63.3	IMR90 p8
2	C8	4.57	COL1A1_1	63.3	IMR90 p8
3	C8	2.82	COL1A1_1	63.3	IMR90 p8
4	C8	2.82	COL1A1_1	63.3	IMR90 p8
5	C8	0.51	COL1A1_1	63.3	IMR90 p8
6	C8	3.43	COL1A1_1	63.3	IMR90 p8
7	C8	-2.81	COL1A1_1	63.3	IMR90 p8
8	C8	1.63	COL1A1_1	63.3	IMR90 p8
9	C8	-2.89	COL1A1_1	63.3	IMR90 p8
10	C8	-3.43	COL1A1_1	63.3	IMR90 p8
11	C8	-0.43	COL1A1_1	63.3	IMR90 p8
12	C8	2.34	COL1A1_1	63.3	IMR90 p8
13	C8	-0.84	COL1A1_1	63.3	IMR90 p8
14	C8	-1.53	COL1A1_1	63.3	IMR90 p8
15	C8	-5.47	COL1A1_1	63.3	IMR90 p8
16	C8	-1.61	COL1A1_1	63.3	IMR90 p8
17	C8	3.21	COL1A1_1	63.3	IMR90 p8
18	C8	8.37	COL1A1_1	63.3	IMR90 p8
19	C8	28.5	COL1A1_1	63.3	IMR90 p8
20	C8	54.87	COL1A1_1	63.3	IMR90 p8
21	C8	110.09	COL1A1_1	63.3	IMR90 p8
22	C8	203.19	COL1A1_1	63.3	IMR90 p8
23	C8	341.84	COL1A1_1	63.3	IMR90 p8
24	C8	524.9	COL1A1_1	63.3	IMR90 p8
25	C8	716.96	COL1A1_1	63.3	IMR90 p8
26	C8	921.05	COL1A1_1	63.3	IMR90 p8
27	C8	1129.55	COL1A1_1	63.3	IMR90 p8
28	C8	1334.39	COL1A1_1	63.3	IMR90 p8
29	C8	1529.53	COL1A1_1	63.3	IMR90 p8
30	C8	1710.16	COL1A1_1	63.3	IMR90 p8
31	C8	1874.8	COL1A1_1	63.3	IMR90 p8
32	C8	2019.59	COL1A1_1	63.3	IMR90 p8
33	C8	2146.03	COL1A1_1	63.3	IMR90 p8
34	C8	2258.01	COL1A1_1	63.3	IMR90 p8
35	C8	2356.93	COL1A1_1	63.3	IMR90 p8
36	C8	2447.41	COL1A1_1	63.3	IMR90 p8
37	C8	2530.14	COL1A1_1	63.3	IMR90 p8
38	C8	2607.32	COL1A1_1	63.3	IMR90 p8
39	C8	2677.61	COL1A1_1	63.3	IMR90 p8
40	C8	2742.02	COL1A1_1	63.3	IMR90 p8
1	D8	0.43	COL1A1_1	61.4	IMR90 p8
2	D8	-1.74	COL1A1_1	61.4	IMR90 p8
3	D8	3.04	COL1A1_1	61.4	IMR90 p8
4	D8	0.21	COL1A1_1	61.4	IMR90 p8
5	D8	5.03	COL1A1_1	61.4	IMR90 p8
6	D8	-1.17	COL1A1_1	61.4	IMR90 p8
7	D8	6.8	COL1A1_1	61.4	IMR90 p8
8	D8	-0.42	COL1A1_1	61.4	IMR90 p8
9	D8	0.03	COL1A1_1	61.4	IMR90 p8
10	D8	-4.63	COL1A1_1	61.4	IMR90 p8
11	D8	0.29	COL1A1_1	61.4	IMR90 p8
12	D8	-2.54	COL1A1_1	61.4	IMR90 p8
13	D8	-1.38	COL1A1_1	61.4	IMR90 p8
14	D8	-4.77	COL1A1_1	61.4	IMR90 p8
15	D8	-5.58	COL1A1_1	61.4	IMR90 p8
16	D8	-7.17	COL1A1_1	61.4	IMR90 p8
17	D8	-0.99	COL1A1_1	61.4	IMR90 p8
18	D8	7.41	COL1A1_1	61.4	IMR90 p8
19	D8	12.91	COL1A1_1	61.4	IMR90 p8
20	D8	31.88	COL1A1_1	61.4	IMR90 p8
21	D8	57.93	COL1A1_1	61.4	IMR90 p8
22	D8	115.3	COL1A1_1	61.4	IMR90 p8
23	D8	213.84	COL1A1_1	61.4	IMR90 p8
24	D8	350.28	COL1A1_1	61.4	IMR90 p8
25	D8	525.77	COL1A1_1	61.4	IMR90 p8
26	D8	712.38	COL1A1_1	61.4	IMR90 p8
27	D8	913.44	COL1A1_1	61.4	IMR90 p8
28	D8	1123.03	COL1A1_1	61.4	IMR90 p8
29	D8	1331.94	COL1A1_1	61.4	IMR90 p8
30	D8	1532.97	COL1A1_1	61.4	IMR90 p8
31	D8	1717.17	COL1A1_1	61.4	IMR90 p8
32	D8	1885.78	COL1A1_1	61.4	IMR90 p8
33	D8	2034.77	COL1A1_1	61.4	IMR90 p8
34	D8	2169.48	COL1A1_1	61.4	IMR90 p8
35	D8	2290.67	COL1A1_1	61.4	IMR90 p8
36	D8	2397.67	COL1A1_1	61.4	IMR90 p8
37	D8	2494.98	COL1A1_1	61.4	IMR90 p8
38	D8	2580.27	COL1A1_1	61.4	IMR90 p8
39	D8	2658.22	COL1A1_1	61.4	IMR90 p8
40	D8	2729.44	COL1A1_1	61.4	IMR90 p8
1	E8	3.78	COL1A1_1	59.0	IMR90 p8
2	E8	4.35	COL1A1_1	59.0	IMR90 p8
3	E8	3.87	COL1A1_1	59.0	IMR90 p8
4	E8	6.49	COL1A1_1	59.0	IMR90 p8
5	E8	1.39	COL1A1_1	59.0	IMR90 p8
6	E8	-4.16	COL1A1_1	59.0	IMR90 p8
7	E8	-1.06	COL1A1_1	59.0	IMR90 p8
8	E8	-0.17	COL1A1_1	59.0	IMR90 p8
9	E8	6.21	COL1A1_1	59.0	IMR90 p8
10	E8	-2.13	COL1A1_1	59.0	IMR90 p8
11	E8	-3.2	COL1A1_1	59.0	IMR90 p8
12	E8	-1.49	COL1A1_1	59.0	IMR90 p8
13	E8	-0.23	COL1A1_1	59.0	IMR90 p8
14	E8	-2.52	COL1A1_1	59.0	IMR90 p8
15	E8	-0.95	COL1A1_1	59.0	IMR90 p8
16	E8	-6.12	COL1A1_1	59.0	IMR90 p8
17	E8	0.17	COL1A1_1	59.0	IMR90 p8
18	E8	1.64	COL1A1_1	59.0	IMR90 p8
19	E8	2.19	COL1A1_1	59.0	IMR90 p8
20	E8	9.8	COL1A1_1	59.0	IMR90 p8
21	E8	23.56	COL1A1_1	59.0	IMR90 p8
22	E8	50.85	COL1A1_1	59.0	IMR90 p8
23	E8	101.85	COL1A1_1	59.0	IMR90 p8
24	E8	192.77	COL1A1_1	59.0	IMR90 p8
25	E8	325.39	COL1A1_1	59.0	IMR90 p8
26	E8	493.48	COL1A1_1	59.0	IMR90 p8
27	E8	679.56	COL1A1_1	59.0	IMR90 p8
28	E8	886.95	COL1A1_1	59.0	IMR90 p8
29	E8	1109.91	COL1A1_1	59.0	IMR90 p8
30	E8	1336.96	COL1A1_1	59.0	IMR90 p8
31	E8	1559.63	COL1A1_1	59.0	IMR90 p8
32	E8	1771.8	COL1A1_1	59.0	IMR90 p8
33	E8	1970.82	COL1A1_1	59.0	IMR90 p8
34	E8	2152.68	COL1A1_1	59.0	IMR90 p8
35	E8	2317.0	COL1A1_1	59.0	IMR90 p8
36	E8	2460.95	COL1A1_1	59.0	IMR90 p8
37	E8	2588.59	COL1A1_1	59.0	IMR90 p8
38	E8	2704.35	COL1A1_1	59.0	IMR90 p8
39	E8	2807.96	COL1A1_1	59.0	IMR90 p8
40	E8	2904.49	COL1A1_1	59.0	IMR90 p8
1	F8	2.05	COL1A1_1	57.0	IMR90 p8
2	F8	-0.24	COL1A1_1	57.0	IMR90 p8
3	F8	2.02	COL1A1_1	57.0	IMR90 p8
4	F8	4.61	COL1A1_1	57.0	IMR90 p8
5	F8	-1.35	COL1A1_1	57.0	IMR90 p8
6	F8	2.94	COL1A1_1	57.0	IMR90 p8
7	F8	-1.2	COL1A1_1	57.0	IMR90 p8
8	F8	2.03	COL1A1_1	57.0	IMR90 p8
9	F8	0.71	COL1A1_1	57.0	IMR90 p8
10	F8	1.82	COL1A1_1	57.0	IMR90 p8
11	F8	-0.71	COL1A1_1	57.0	IMR90 p8
12	F8	-3.15	COL1A1_1	57.0	IMR90 p8
13	F8	-1.1	COL1A1_1	57.0	IMR90 p8
14	F8	-3.76	COL1A1_1	57.0	IMR90 p8
15	F8	-2.95	COL1A1_1	57.0	IMR90 p8
16	F8	1.33	COL1A1_1	57.0	IMR90 p8
17	F8	-1.18	COL1A1_1	57.0	IMR90 p8
18	F8	-3.21	COL1A1_1	57.0	IMR90 p8
19	F8	-3.47	COL1A1_1	57.0	IMR90 p8
20	F8	5.48	COL1A1_1	57.0	IMR90 p8
21	F8	9.81	COL1A1_1	57.0	IMR90 p8
22	F8	20.15	COL1A1_1	57.0	IMR90 p8
23	F8	43.18	COL1A1_1	57.0	IMR90 p8
24	F8	81.29	COL1A1_1	57.0	IMR90 p8
25	F8	156.9	COL1A1_1	57.0	IMR90 p8
26	F8	262.17	COL1A1_1	57.0	IMR90 p8
27	F8	403.81	COL1A1_1	57.0	IMR90 p8
28	F8	572.5	COL1A1_1	57.0	IMR90 p8
29	F8	753.81	COL1A1_1	57.0	IMR90 p8
30	F8	955.13	COL1A1_1	57.0	IMR90 p8
31	F8	1160.74	COL1A1_1	57.0	IMR90 p8
32	F8	1373.7	COL1A1_1	57.0	IMR90 p8
33	F8	1576.77	COL1A1_1	57.0	IMR90 p8
34	F8	1771.55	COL1A1_1	57.0	IMR90 p8
35	F8	1949.49	COL1A1_1	57.0	IMR90 p8
36	F8	2112.95	COL1A1_1	57.0	IMR90 p8
37	F8	2262.74	COL1A1_1	57.0	IMR90 p8
38	F8	2397.8	COL1A1_1	57.0	IMR90 p8
39	F8	2524.1	COL1A1_1	57.0	IMR90 p8
40	F8	2641.7	COL1A1_1	57.0	IMR90 p8
1	G8	-1.15	COL1A1_1	55.7	IMR90 p8
2	G8	4.44	COL1A1_1	55.7	IMR90 p8
3	G8	6.28	COL1A1_1	55.7	IMR90 p8
4	G8	0.98	COL1A1_1	55.7	IMR90 p8
5	G8	4.52	COL1A1_1	55.7	IMR90 p8
6	G8	-0.24	COL1A1_1	55.7	IMR90 p8
7	G8	0.08	COL1A1_1	55.7	IMR90 p8
8	G8	-3.07	COL1A1_1	55.7	IMR90 p8
9	G8	-2.31	COL1A1_1	55.7	IMR90 p8
10	G8	-0.02	COL1A1_1	55.7	IMR90 p8
11	G8	-4.51	COL1A1_1	55.7	IMR90 p8
12	G8	-0.92	COL1A1_1	55.7	IMR90 p8
13	G8	1.75	COL1A1_1	55.7	IMR90 p8
14	G8	3.7	COL1A1_1	55.7	IMR90 p8
15	G8	-2.92	COL1A1_1	55.7	IMR90 p8
16	G8	-1.61	COL1A1_1	55.7	IMR90 p8
17	G8	-4.06	COL1A1_1	55.7	IMR90 p8
18	G8	3.16	COL1A1_1	55.7	IMR90 p8
19	G8	-3.48	COL1A1_1	55.7	IMR90 p8
20	G8	-1.66	COL1A1_1	55.7	IMR90 p8
21	G8	5.72	COL1A1_1	55.7	IMR90 p8
22	G8	6.89	COL1A1_1	55.7	IMR90 p8
23	G8	21.44	COL1A1_1	55.7	IMR90 p8
24	G8	44.97	COL1A1_1	55.7	IMR90 p8
25	G8	85.87	COL1A1_1	55.7	IMR90 p8
26	G8	156.25	COL1A1_1	55.7	IMR90 p8
27	G8	261.06	COL1A1_1	55.7	IMR90 p8
28	G8	390.76	COL1A1_1	55.7	IMR90 p8
29	G8	554.45	COL1A1_1	55.7	IMR90 p8
30	G8	726.8	COL1A1_1	55.7	IMR90 p8
31	G8	913.14	COL1A1_1	55.7	IMR90 p8
32	G8	1110.44	COL1A1_1	55.7	IMR90 p8
33	G8	1309.65	COL1A1_1	55.7	IMR90 p8
34	G8	1503.99	COL1A1_1	55.7	IMR90 p8
35	G8	1692.11	COL1A1_1	55.7	IMR90 p8
36	G8	1867.39	COL1A1_1	55.7	IMR90 p8
37	G8	2028.36	COL1A1_1	55.7	IMR90 p8
38	G8	2175.87	COL1A1_1	55.7	IMR90 p8
39	G8	2314.72	COL1A1_1	55.7	IMR90 p8
40	G8	2447.87	COL1A1_1	55.7	IMR90 p8
1	H8	4.4	COL1A1_1	55.0	IMR90 p8
2	H8	4.11	COL1A1_1	55.0	IMR90 p8
3	H8	5.09	COL1A1_1	55.0	IMR90 p8
4	H8	2.96	COL1A1_1	55.0	IMR90 p8
5	H8	4.3	COL1A1_1	55.0	IMR90 p8
6	H8	3.41	COL1A1_1	55.0	IMR90 p8
7	H8	0.45	COL1A1_1	55.0	IMR90 p8
8	H8	4.83	COL1A1_1	55.0	IMR90 p8
9	H8	4.49	COL1A1_1	55.0	IMR90 p8
10	H8	-7.82	COL1A1_1	55.0	IMR90 p8
11	H8	-2.8	COL1A1_1	55.0	IMR90 p8
12	H8	-7.83	COL1A1_1	55.0	IMR90 p8
13	H8	-2.09	COL1A1_1	55.0	IMR90 p8
14	H8	-6.39	COL1A1_1	55.0	IMR90 p8
15	H8	-2.47	COL1A1_1	55.0	IMR90 p8
16	H8	-1.85	COL1A1_1	55.0	IMR90 p8
17	H8	-2.97	COL1A1_1	55.0	IMR90 p8
18	H8	-1.45	COL1A1_1	55.0	IMR90 p8
19	H8	-1.5	COL1A1_1	55.0	IMR90 p8
20	H8	2.18	COL1A1_1	55.0	IMR90 p8
21	H8	2.22	COL1A1_1	55.0	IMR90 p8
22	H8	3.41	COL1A1_1	55.0	IMR90 p8
23	H8	12.51	COL1A1_1	55.0	IMR90 p8
24	H8	26.19	COL1A1_1	55.0	IMR90 p8
25	H8	50.74	COL1A1_1	55.0	IMR90 p8
26	H8	101.62	COL1A1_1	55.0	IMR90 p8
27	H8	180.99	COL1A1_1	55.0	IMR90 p8
28	H8	288.08	COL1A1_1	55.0	IMR90 p8
29	H8	426.95	COL1A1_1	55.0	IMR90 p8
30	H8	578.12	COL1A1_1	55.0	IMR90 p8
31	H8	745.62	COL1A1_1	55.0	IMR90 p8
32	H8	929.62	COL1A1_1	55.0	IMR90 p8
33	H8	1121.86	COL1A1_1	55.0	IMR90 p8
34	H8	1314.54	COL1A1_1	55.0	IMR90 p8
35	H8	1503.71	COL1A1_1	55.0	IMR90 p8
36	H8	1684.19	COL1A1_1	55.0	IMR90 p8
37	H8	1853.16	COL1A1_1	55.0	IMR90 p8
38	H8	2006.81	COL1A1_1	55.0	IMR90 p8
39	H8	2148.35	COL1A1_1	55.0	IMR90 p8
40	H8	2284.32	COL1A1_1	55.0	IMR90 p8
