# Supplementary material for: Primer PICKR: literature-mined scoring platform for robust RT–qPCR primers
Source: Nat Commun. 2026 May 28;17:6938. doi: 10.1038/s41467-026-73648-2 (PMC13388996; doi:10.1038/s41467-026-73648-2)
Supplement: Supplementary file 11 — Source Data [file 41467_2026_73648_MOESM11_ESM.zip › Suppl_Fig_S6/melting_curve_data_CPT1A_1.csv]

Temperature	Well	Derivative	Target	melt temp	Replicate
55.0	A9	15.0730767593096	CPT1A_1	65.0	IMR90p2
55.5	A9	32.6583329785047	CPT1A_1	65.0	IMR90p2
56.0	A9	30.1461535186215	CPT1A_1	65.0	IMR90p2
56.5	A9	30.1461535186256	CPT1A_1	65.0	IMR90p2
57.0	A9	30.1461535185878	CPT1A_1	65.0	IMR90p2
57.5	A9	30.1957946521813	CPT1A_1	65.0	IMR90p2
58.0	A9	29.7800381104073	CPT1A_1	65.0	IMR90p2
58.5	A9	29.7784035545117	CPT1A_1	65.0	IMR90p2
59.0	A9	31.147733335028	CPT1A_1	65.0	IMR90p2
59.5	A9	32.6427411880496	CPT1A_1	65.0	IMR90p2
60.0	A9	32.5053264300117	CPT1A_1	65.0	IMR90p2
60.5	A9	32.94334511003	CPT1A_1	65.0	IMR90p2
61.0	A9	34.381091899356	CPT1A_1	65.0	IMR90p2
61.5	A9	34.7540138519645	CPT1A_1	65.0	IMR90p2
62.0	A9	36.2188599630871	CPT1A_1	65.0	IMR90p2
62.5	A9	38.6235333093174	CPT1A_1	65.0	IMR90p2
63.0	A9	40.4339141243879	CPT1A_1	65.0	IMR90p2
63.5	A9	44.1820853178963	CPT1A_1	65.0	IMR90p2
64.0	A9	50.3381439320259	CPT1A_1	65.0	IMR90p2
64.5	A9	56.7645536807225	CPT1A_1	65.0	IMR90p2
65.0	A9	66.3841071649191	CPT1A_1	65.0	IMR90p2
65.5	A9	78.6843899037452	CPT1A_1	65.0	IMR90p2
66.0	A9	90.8872261140649	CPT1A_1	65.0	IMR90p2
66.5	A9	103.361116215965	CPT1A_1	65.0	IMR90p2
67.0	A9	113.557767602365	CPT1A_1	65.0	IMR90p2
67.5	A9	120.128715418546	CPT1A_1	65.0	IMR90p2
68.0	A9	124.180386480536	CPT1A_1	65.0	IMR90p2
68.5	A9	124.321609017225	CPT1A_1	65.0	IMR90p2
69.0	A9	122.216282531391	CPT1A_1	65.0	IMR90p2
69.5	A9	122.164382996356	CPT1A_1	65.0	IMR90p2
70.0	A9	122.859746128928	CPT1A_1	65.0	IMR90p2
70.5	A9	124.522806884843	CPT1A_1	65.0	IMR90p2
71.0	A9	127.885157093358	CPT1A_1	65.0	IMR90p2
71.5	A9	130.537670019436	CPT1A_1	65.0	IMR90p2
72.0	A9	131.802847499353	CPT1A_1	65.0	IMR90p2
72.5	A9	132.17834308088	CPT1A_1	65.0	IMR90p2
73.0	A9	130.761856443949	CPT1A_1	65.0	IMR90p2
73.5	A9	129.407253622989	CPT1A_1	65.0	IMR90p2
74.0	A9	129.10485820423	CPT1A_1	65.0	IMR90p2
74.5	A9	128.217096337363	CPT1A_1	65.0	IMR90p2
75.0	A9	126.530097408422	CPT1A_1	65.0	IMR90p2
75.5	A9	124.920549696695	CPT1A_1	65.0	IMR90p2
76.0	A9	123.639255703883	CPT1A_1	65.0	IMR90p2
76.5	A9	121.57677508336	CPT1A_1	65.0	IMR90p2
77.0	A9	119.543322590701	CPT1A_1	65.0	IMR90p2
77.5	A9	118.736372068356	CPT1A_1	65.0	IMR90p2
78.0	A9	118.057959789735	CPT1A_1	65.0	IMR90p2
78.5	A9	116.03271013064	CPT1A_1	65.0	IMR90p2
79.0	A9	114.479399767246	CPT1A_1	65.0	IMR90p2
79.5	A9	113.388050285981	CPT1A_1	65.0	IMR90p2
80.0	A9	112.400516494465	CPT1A_1	65.0	IMR90p2
80.5	A9	112.263552613397	CPT1A_1	65.0	IMR90p2
81.0	A9	112.773335881904	CPT1A_1	65.0	IMR90p2
81.5	A9	113.747934907976	CPT1A_1	65.0	IMR90p2
82.0	A9	117.978852153928	CPT1A_1	65.0	IMR90p2
82.5	A9	134.084505475251	CPT1A_1	65.0	IMR90p2
83.0	A9	174.458262777503	CPT1A_1	65.0	IMR90p2
83.5	A9	231.478290418408	CPT1A_1	65.0	IMR90p2
84.0	A9	286.114797005513	CPT1A_1	65.0	IMR90p2
84.5	A9	329.768976047492	CPT1A_1	65.0	IMR90p2
85.0	A9	344.496633749612	CPT1A_1	65.0	IMR90p2
85.5	A9	305.506869006034	CPT1A_1	65.0	IMR90p2
86.0	A9	229.108181718491	CPT1A_1	65.0	IMR90p2
86.5	A9	151.422930406653	CPT1A_1	65.0	IMR90p2
87.0	A9	81.4696629202424	CPT1A_1	65.0	IMR90p2
87.5	A9	28.4053192972515	CPT1A_1	65.0	IMR90p2
88.0	A9	4.73404529829526	CPT1A_1	65.0	IMR90p2
88.5	A9	1.91891973628503	CPT1A_1	65.0	IMR90p2
89.0	A9	2.12856073276885	CPT1A_1	65.0	IMR90p2
89.5	A9	2.09328837956087	CPT1A_1	65.0	IMR90p2
90.0	A9	2.20394558662133	CPT1A_1	65.0	IMR90p2
90.5	A9	1.72530449895174	CPT1A_1	65.0	IMR90p2
91.0	A9	1.43058516167753	CPT1A_1	65.0	IMR90p2
91.5	A9	1.62088733388697	CPT1A_1	65.0	IMR90p2
92.0	A9	2.20597842045004	CPT1A_1	65.0	IMR90p2
92.5	A9	2.44753973897048	CPT1A_1	65.0	IMR90p2
93.0	A9	2.67053685965152	CPT1A_1	65.0	IMR90p2
93.5	A9	2.65087393771068	CPT1A_1	65.0	IMR90p2
94.0	A9	2.46248987817921	CPT1A_1	65.0	IMR90p2
94.5	A9	1.95635567238082	CPT1A_1	65.0	IMR90p2
95.0	A9	0.631420038140959	CPT1A_1	65.0	IMR90p2
55.0	B9	13.6194263396196	CPT1A_1	64.5	IMR90p2
55.5	B9	29.508757069177	CPT1A_1	64.5	IMR90p2
56.0	B9	27.2388526792403	CPT1A_1	64.5	IMR90p2
56.5	B9	27.2388526792464	CPT1A_1	64.5	IMR90p2
57.0	B9	27.2388526791907	CPT1A_1	64.5	IMR90p2
57.5	B9	27.2180449957393	CPT1A_1	64.5	IMR90p2
58.0	B9	27.4050583259751	CPT1A_1	64.5	IMR90p2
58.5	B9	27.2267124059759	CPT1A_1	64.5	IMR90p2
59.0	B9	27.1694191101528	CPT1A_1	64.5	IMR90p2
59.5	B9	27.3808901506692	CPT1A_1	64.5	IMR90p2
60.0	B9	27.2060389931654	CPT1A_1	64.5	IMR90p2
60.5	B9	26.9508796169761	CPT1A_1	64.5	IMR90p2
61.0	B9	27.4870897172946	CPT1A_1	64.5	IMR90p2
61.5	B9	28.7563411795593	CPT1A_1	64.5	IMR90p2
62.0	B9	30.1703532263941	CPT1A_1	64.5	IMR90p2
62.5	B9	32.0385017489178	CPT1A_1	64.5	IMR90p2
63.0	B9	35.2248235598177	CPT1A_1	64.5	IMR90p2
63.5	B9	40.9365340580894	CPT1A_1	64.5	IMR90p2
64.0	B9	49.2894782006495	CPT1A_1	64.5	IMR90p2
64.5	B9	60.6084934715652	CPT1A_1	64.5	IMR90p2
65.0	B9	74.8748559609014	CPT1A_1	64.5	IMR90p2
65.5	B9	89.9249161194949	CPT1A_1	64.5	IMR90p2
66.0	B9	102.968176569534	CPT1A_1	64.5	IMR90p2
66.5	B9	113.475620891973	CPT1A_1	64.5	IMR90p2
67.0	B9	121.220123846643	CPT1A_1	64.5	IMR90p2
67.5	B9	125.381716682187	CPT1A_1	64.5	IMR90p2
68.0	B9	127.483884569109	CPT1A_1	64.5	IMR90p2
68.5	B9	129.447084311272	CPT1A_1	64.5	IMR90p2
69.0	B9	130.885212812831	CPT1A_1	64.5	IMR90p2
69.5	B9	131.557181777879	CPT1A_1	64.5	IMR90p2
70.0	B9	133.174905274307	CPT1A_1	64.5	IMR90p2
70.5	B9	135.026035410095	CPT1A_1	64.5	IMR90p2
71.0	B9	136.019117331554	CPT1A_1	64.5	IMR90p2
71.5	B9	137.005548732754	CPT1A_1	64.5	IMR90p2
72.0	B9	138.304413419542	CPT1A_1	64.5	IMR90p2
72.5	B9	139.078318875947	CPT1A_1	64.5	IMR90p2
73.0	B9	139.857923783296	CPT1A_1	64.5	IMR90p2
73.5	B9	141.143153468794	CPT1A_1	64.5	IMR90p2
74.0	B9	142.034632950644	CPT1A_1	64.5	IMR90p2
74.5	B9	142.175564369222	CPT1A_1	64.5	IMR90p2
75.0	B9	141.102629720083	CPT1A_1	64.5	IMR90p2
75.5	B9	138.568250638497	CPT1A_1	64.5	IMR90p2
76.0	B9	134.665277144698	CPT1A_1	64.5	IMR90p2
76.5	B9	130.868497823185	CPT1A_1	64.5	IMR90p2
77.0	B9	127.541188038314	CPT1A_1	64.5	IMR90p2
77.5	B9	124.456706364241	CPT1A_1	64.5	IMR90p2
78.0	B9	121.893204520598	CPT1A_1	64.5	IMR90p2
78.5	B9	120.26409645984	CPT1A_1	64.5	IMR90p2
79.0	B9	118.560956618389	CPT1A_1	64.5	IMR90p2
79.5	B9	117.03255786946	CPT1A_1	64.5	IMR90p2
80.0	B9	116.701575677444	CPT1A_1	64.5	IMR90p2
80.5	B9	116.829982061739	CPT1A_1	64.5	IMR90p2
81.0	B9	117.157842057337	CPT1A_1	64.5	IMR90p2
81.5	B9	118.652833756262	CPT1A_1	64.5	IMR90p2
82.0	B9	124.541521397053	CPT1A_1	64.5	IMR90p2
82.5	B9	147.228713086076	CPT1A_1	64.5	IMR90p2
83.0	B9	195.297865400347	CPT1A_1	64.5	IMR90p2
83.5	B9	253.345589146933	CPT1A_1	64.5	IMR90p2
84.0	B9	305.800623947116	CPT1A_1	64.5	IMR90p2
84.5	B9	344.884173036849	CPT1A_1	64.5	IMR90p2
85.0	B9	344.480153120973	CPT1A_1	64.5	IMR90p2
85.5	B9	288.932378535158	CPT1A_1	64.5	IMR90p2
86.0	B9	208.7530753022	CPT1A_1	64.5	IMR90p2
86.5	B9	132.053899673669	CPT1A_1	64.5	IMR90p2
87.0	B9	64.0329275673844	CPT1A_1	64.5	IMR90p2
87.5	B9	18.4946114786665	CPT1A_1	64.5	IMR90p2
88.0	B9	2.91660871272518	CPT1A_1	64.5	IMR90p2
88.5	B9	1.37294416029363	CPT1A_1	64.5	IMR90p2
89.0	B9	1.4724569424651	CPT1A_1	64.5	IMR90p2
89.5	B9	2.30825092940358	CPT1A_1	64.5	IMR90p2
90.0	B9	2.35713176488781	CPT1A_1	64.5	IMR90p2
90.5	B9	1.91723683830293	CPT1A_1	64.5	IMR90p2
91.0	B9	2.23858807165681	CPT1A_1	64.5	IMR90p2
91.5	B9	2.02834000674585	CPT1A_1	64.5	IMR90p2
92.0	B9	1.09325708948774	CPT1A_1	64.5	IMR90p2
92.5	B9	1.05013013461644	CPT1A_1	64.5	IMR90p2
93.0	B9	1.5694646566285	CPT1A_1	64.5	IMR90p2
93.5	B9	2.0806804071068	CPT1A_1	64.5	IMR90p2
94.0	B9	2.43169256047537	CPT1A_1	64.5	IMR90p2
94.5	B9	3.91709129922043	CPT1A_1	64.5	IMR90p2
95.0	B9	2.25972768829303	CPT1A_1	64.5	IMR90p2
55.0	C9	12.1627007555377	CPT1A_1	63.3	IMR90p2
55.5	C9	26.3525183036656	CPT1A_1	63.3	IMR90p2
56.0	C9	24.325401511077	CPT1A_1	63.3	IMR90p2
56.5	C9	24.3254015110635	CPT1A_1	63.3	IMR90p2
57.0	C9	24.3254015111606	CPT1A_1	63.3	IMR90p2
57.5	C9	24.2097429917255	CPT1A_1	63.3	IMR90p2
58.0	C9	24.8955961058724	CPT1A_1	63.3	IMR90p2
58.5	C9	26.6736290857165	CPT1A_1	63.3	IMR90p2
59.0	C9	26.7694134355804	CPT1A_1	63.3	IMR90p2
59.5	C9	25.5926150951884	CPT1A_1	63.3	IMR90p2
60.0	C9	24.7166469676816	CPT1A_1	63.3	IMR90p2
60.5	C9	23.8610029729277	CPT1A_1	63.3	IMR90p2
61.0	C9	25.0646623412395	CPT1A_1	63.3	IMR90p2
61.5	C9	28.5928915174013	CPT1A_1	63.3	IMR90p2
62.0	C9	31.1444848365278	CPT1A_1	63.3	IMR90p2
62.5	C9	34.0394039047792	CPT1A_1	63.3	IMR90p2
63.0	C9	39.1542642359454	CPT1A_1	63.3	IMR90p2
63.5	C9	44.538940170587	CPT1A_1	63.3	IMR90p2
64.0	C9	49.7978737019995	CPT1A_1	63.3	IMR90p2
64.5	C9	57.1385886966548	CPT1A_1	63.3	IMR90p2
65.0	C9	66.639456830511	CPT1A_1	63.3	IMR90p2
65.5	C9	76.4418140534493	CPT1A_1	63.3	IMR90p2
66.0	C9	86.5049141580466	CPT1A_1	63.3	IMR90p2
66.5	C9	98.0402794683649	CPT1A_1	63.3	IMR90p2
67.0	C9	108.454811762592	CPT1A_1	63.3	IMR90p2
67.5	C9	115.001277766808	CPT1A_1	63.3	IMR90p2
68.0	C9	119.171876680578	CPT1A_1	63.3	IMR90p2
68.5	C9	122.288576240061	CPT1A_1	63.3	IMR90p2
69.0	C9	122.292600851641	CPT1A_1	63.3	IMR90p2
69.5	C9	121.429129740523	CPT1A_1	63.3	IMR90p2
70.0	C9	123.078909207444	CPT1A_1	63.3	IMR90p2
70.5	C9	125.791818366874	CPT1A_1	63.3	IMR90p2
71.0	C9	127.485951648353	CPT1A_1	63.3	IMR90p2
71.5	C9	128.948178912321	CPT1A_1	63.3	IMR90p2
72.0	C9	130.606855723197	CPT1A_1	63.3	IMR90p2
72.5	C9	129.793258273764	CPT1A_1	63.3	IMR90p2
73.0	C9	127.543323582605	CPT1A_1	63.3	IMR90p2
73.5	C9	125.710523914282	CPT1A_1	63.3	IMR90p2
74.0	C9	124.991181746854	CPT1A_1	63.3	IMR90p2
74.5	C9	123.970639125229	CPT1A_1	63.3	IMR90p2
75.0	C9	123.330032698702	CPT1A_1	63.3	IMR90p2
75.5	C9	122.729201117426	CPT1A_1	63.3	IMR90p2
76.0	C9	121.535591342896	CPT1A_1	63.3	IMR90p2
76.5	C9	119.461599210298	CPT1A_1	63.3	IMR90p2
77.0	C9	116.940345692891	CPT1A_1	63.3	IMR90p2
77.5	C9	114.810020239095	CPT1A_1	63.3	IMR90p2
78.0	C9	112.641630103506	CPT1A_1	63.3	IMR90p2
78.5	C9	110.841753173573	CPT1A_1	63.3	IMR90p2
79.0	C9	110.167126606227	CPT1A_1	63.3	IMR90p2
79.5	C9	110.160342143083	CPT1A_1	63.3	IMR90p2
80.0	C9	109.717404924281	CPT1A_1	63.3	IMR90p2
80.5	C9	109.72583276111	CPT1A_1	63.3	IMR90p2
81.0	C9	110.250341897244	CPT1A_1	63.3	IMR90p2
81.5	C9	111.123463806152	CPT1A_1	63.3	IMR90p2
82.0	C9	117.201395341742	CPT1A_1	63.3	IMR90p2
82.5	C9	141.839913717518	CPT1A_1	63.3	IMR90p2
83.0	C9	190.1664746686	CPT1A_1	63.3	IMR90p2
83.5	C9	245.940565929921	CPT1A_1	63.3	IMR90p2
84.0	C9	295.250158378392	CPT1A_1	63.3	IMR90p2
84.5	C9	329.546227110569	CPT1A_1	63.3	IMR90p2
85.0	C9	323.867925784025	CPT1A_1	63.3	IMR90p2
85.5	C9	267.002272410656	CPT1A_1	63.3	IMR90p2
86.0	C9	189.893708548751	CPT1A_1	63.3	IMR90p2
86.5	C9	118.046621050791	CPT1A_1	63.3	IMR90p2
87.0	C9	55.8534583731085	CPT1A_1	63.3	IMR90p2
87.5	C9	15.381693732594	CPT1A_1	63.3	IMR90p2
88.0	C9	2.29461827382767	CPT1A_1	63.3	IMR90p2
88.5	C9	1.81346422374128	CPT1A_1	63.3	IMR90p2
89.0	C9	1.65482798900143	CPT1A_1	63.3	IMR90p2
89.5	C9	1.59070418113748	CPT1A_1	63.3	IMR90p2
90.0	C9	2.00870028009274	CPT1A_1	63.3	IMR90p2
90.5	C9	2.71761738884675	CPT1A_1	63.3	IMR90p2
91.0	C9	2.99905208927959	CPT1A_1	63.3	IMR90p2
91.5	C9	3.22031801821578	CPT1A_1	63.3	IMR90p2
92.0	C9	3.4288307806404	CPT1A_1	63.3	IMR90p2
92.5	C9	2.94252567975133	CPT1A_1	63.3	IMR90p2
93.0	C9	2.55316902740765	CPT1A_1	63.3	IMR90p2
93.5	C9	2.5683249672764	CPT1A_1	63.3	IMR90p2
94.0	C9	2.27045940149355	CPT1A_1	63.3	IMR90p2
94.5	C9	2.42984337944154	CPT1A_1	63.3	IMR90p2
95.0	C9	1.25039555437706	CPT1A_1	63.3	IMR90p2
55.0	D9	1.21202680882413	CPT1A_1	61.4	IMR90p2
55.5	D9	2.62605808578655	CPT1A_1	61.4	IMR90p2
56.0	D9	2.42405361765009	CPT1A_1	61.4	IMR90p2
56.5	D9	2.42405361766396	CPT1A_1	61.4	IMR90p2
57.0	D9	2.42405361754686	CPT1A_1	61.4	IMR90p2
57.5	D9	2.27061216262814	CPT1A_1	61.4	IMR90p2
58.0	D9	3.31933179468842	CPT1A_1	61.4	IMR90p2
58.5	D9	4.3280962667277	CPT1A_1	61.4	IMR90p2
59.0	D9	5.80121695007097	CPT1A_1	61.4	IMR90p2
59.5	D9	9.01361906300588	CPT1A_1	61.4	IMR90p2
60.0	D9	11.8312916022003	CPT1A_1	61.4	IMR90p2
60.5	D9	14.5271962996743	CPT1A_1	61.4	IMR90p2
61.0	D9	18.9462484476775	CPT1A_1	61.4	IMR90p2
61.5	D9	22.9827569408973	CPT1A_1	61.4	IMR90p2
62.0	D9	26.1590803943519	CPT1A_1	61.4	IMR90p2
62.5	D9	31.0004582858844	CPT1A_1	61.4	IMR90p2
63.0	D9	35.463863979699	CPT1A_1	61.4	IMR90p2
63.5	D9	39.3534598680963	CPT1A_1	61.4	IMR90p2
64.0	D9	45.8590049590781	CPT1A_1	61.4	IMR90p2
64.5	D9	54.4594415951692	CPT1A_1	61.4	IMR90p2
65.0	D9	63.9702865649706	CPT1A_1	61.4	IMR90p2
65.5	D9	75.9263978420485	CPT1A_1	61.4	IMR90p2
66.0	D9	88.3408820699112	CPT1A_1	61.4	IMR90p2
66.5	D9	98.175262551372	CPT1A_1	61.4	IMR90p2
67.0	D9	106.098722266817	CPT1A_1	61.4	IMR90p2
67.5	D9	111.894032856539	CPT1A_1	61.4	IMR90p2
68.0	D9	115.075597296445	CPT1A_1	61.4	IMR90p2
68.5	D9	116.449946574509	CPT1A_1	61.4	IMR90p2
69.0	D9	117.806439364035	CPT1A_1	61.4	IMR90p2
69.5	D9	118.80629704566	CPT1A_1	61.4	IMR90p2
70.0	D9	119.128461138472	CPT1A_1	61.4	IMR90p2
70.5	D9	119.654263033905	CPT1A_1	61.4	IMR90p2
71.0	D9	120.381685908014	CPT1A_1	61.4	IMR90p2
71.5	D9	120.544179949959	CPT1A_1	61.4	IMR90p2
72.0	D9	120.535687916877	CPT1A_1	61.4	IMR90p2
72.5	D9	120.918833503321	CPT1A_1	61.4	IMR90p2
73.0	D9	120.566969026987	CPT1A_1	61.4	IMR90p2
73.5	D9	120.090733236118	CPT1A_1	61.4	IMR90p2
74.0	D9	119.469330428755	CPT1A_1	61.4	IMR90p2
74.5	D9	117.974583471522	CPT1A_1	61.4	IMR90p2
75.0	D9	116.134236788645	CPT1A_1	61.4	IMR90p2
75.5	D9	114.394854719321	CPT1A_1	61.4	IMR90p2
76.0	D9	112.531108033118	CPT1A_1	61.4	IMR90p2
76.5	D9	110.934447108174	CPT1A_1	61.4	IMR90p2
77.0	D9	109.700313802501	CPT1A_1	61.4	IMR90p2
77.5	D9	108.708671651019	CPT1A_1	61.4	IMR90p2
78.0	D9	107.755685969536	CPT1A_1	61.4	IMR90p2
78.5	D9	106.496408425934	CPT1A_1	61.4	IMR90p2
79.0	D9	105.712599990929	CPT1A_1	61.4	IMR90p2
79.5	D9	105.746026143587	CPT1A_1	61.4	IMR90p2
80.0	D9	105.408805220838	CPT1A_1	61.4	IMR90p2
80.5	D9	105.465500944289	CPT1A_1	61.4	IMR90p2
81.0	D9	106.205284139056	CPT1A_1	61.4	IMR90p2
81.5	D9	106.793886440312	CPT1A_1	61.4	IMR90p2
82.0	D9	111.0968073381	CPT1A_1	61.4	IMR90p2
82.5	D9	131.840257760245	CPT1A_1	61.4	IMR90p2
83.0	D9	173.830490048603	CPT1A_1	61.4	IMR90p2
83.5	D9	222.518046089342	CPT1A_1	61.4	IMR90p2
84.0	D9	266.082914346259	CPT1A_1	61.4	IMR90p2
84.5	D9	297.102621925354	CPT1A_1	61.4	IMR90p2
85.0	D9	291.896863258057	CPT1A_1	61.4	IMR90p2
85.5	D9	239.888468751436	CPT1A_1	61.4	IMR90p2
86.0	D9	170.153539716379	CPT1A_1	61.4	IMR90p2
86.5	D9	105.593362499538	CPT1A_1	61.4	IMR90p2
87.0	D9	49.4711384878063	CPT1A_1	61.4	IMR90p2
87.5	D9	13.1452606259372	CPT1A_1	61.4	IMR90p2
88.0	D9	2.06673077088556	CPT1A_1	61.4	IMR90p2
88.5	D9	2.09042814908804	CPT1A_1	61.4	IMR90p2
89.0	D9	1.92667503935797	CPT1A_1	61.4	IMR90p2
89.5	D9	1.64106407229826	CPT1A_1	61.4	IMR90p2
90.0	D9	1.85297207401669	CPT1A_1	61.4	IMR90p2
90.5	D9	2.32851944028437	CPT1A_1	61.4	IMR90p2
91.0	D9	2.56444049245943	CPT1A_1	61.4	IMR90p2
91.5	D9	2.37926066184912	CPT1A_1	61.4	IMR90p2
92.0	D9	2.18931798662959	CPT1A_1	61.4	IMR90p2
92.5	D9	2.07383156514743	CPT1A_1	61.4	IMR90p2
93.0	D9	1.7420123044011	CPT1A_1	61.4	IMR90p2
93.5	D9	1.73254030682756	CPT1A_1	61.4	IMR90p2
94.0	D9	1.88228637919224	CPT1A_1	61.4	IMR90p2
94.5	D9	2.85207772477111	CPT1A_1	61.4	IMR90p2
95.0	D9	1.66365550407068	CPT1A_1	61.4	IMR90p2
55.0	E9	-13.172579917185	CPT1A_1	59.0	IMR90p2
55.5	E9	-28.5405898205665	CPT1A_1	59.0	IMR90p2
56.0	E9	-26.3451598343682	CPT1A_1	59.0	IMR90p2
56.5	E9	-26.3451598343593	CPT1A_1	59.0	IMR90p2
57.0	E9	-26.3451598344374	CPT1A_1	59.0	IMR90p2
57.5	E9	-26.6323698344162	CPT1A_1	59.0	IMR90p2
58.0	E9	-25.0266877861902	CPT1A_1	59.0	IMR90p2
58.5	E9	-20.6111808658105	CPT1A_1	59.0	IMR90p2
59.0	E9	-15.3488467292348	CPT1A_1	59.0	IMR90p2
59.5	E9	-11.3149180456655	CPT1A_1	59.0	IMR90p2
60.0	E9	-6.36273390592635	CPT1A_1	59.0	IMR90p2
60.5	E9	-0.476880804004281	CPT1A_1	59.0	IMR90p2
61.0	E9	4.89834082319692	CPT1A_1	59.0	IMR90p2
61.5	E9	10.7402548793488	CPT1A_1	59.0	IMR90p2
62.0	E9	18.6933378743345	CPT1A_1	59.0	IMR90p2
62.5	E9	27.025714353817	CPT1A_1	59.0	IMR90p2
63.0	E9	34.4865309583814	CPT1A_1	59.0	IMR90p2
63.5	E9	43.1072079195434	CPT1A_1	59.0	IMR90p2
64.0	E9	52.1192790098283	CPT1A_1	59.0	IMR90p2
64.5	E9	60.5598318732125	CPT1A_1	59.0	IMR90p2
65.0	E9	68.8322743370546	CPT1A_1	59.0	IMR90p2
65.5	E9	78.0969680895598	CPT1A_1	59.0	IMR90p2
66.0	E9	86.3231745064186	CPT1A_1	59.0	IMR90p2
66.5	E9	92.4071012955138	CPT1A_1	59.0	IMR90p2
67.0	E9	96.1389054020518	CPT1A_1	59.0	IMR90p2
67.5	E9	98.4166084889719	CPT1A_1	59.0	IMR90p2
68.0	E9	99.6292018814618	CPT1A_1	59.0	IMR90p2
68.5	E9	99.2599359945671	CPT1A_1	59.0	IMR90p2
69.0	E9	99.3344851749018	CPT1A_1	59.0	IMR90p2
69.5	E9	101.070616643138	CPT1A_1	59.0	IMR90p2
70.0	E9	101.579004805901	CPT1A_1	59.0	IMR90p2
70.5	E9	101.244544928794	CPT1A_1	59.0	IMR90p2
71.0	E9	102.259828394177	CPT1A_1	59.0	IMR90p2
71.5	E9	102.662802287856	CPT1A_1	59.0	IMR90p2
72.0	E9	101.521114735171	CPT1A_1	59.0	IMR90p2
72.5	E9	100.700193052507	CPT1A_1	59.0	IMR90p2
73.0	E9	100.355034145703	CPT1A_1	59.0	IMR90p2
73.5	E9	99.1621575180837	CPT1A_1	59.0	IMR90p2
74.0	E9	97.6826780920264	CPT1A_1	59.0	IMR90p2
74.5	E9	96.8812260039153	CPT1A_1	59.0	IMR90p2
75.0	E9	96.8136563977738	CPT1A_1	59.0	IMR90p2
75.5	E9	95.8682181351252	CPT1A_1	59.0	IMR90p2
76.0	E9	94.1027047133969	CPT1A_1	59.0	IMR90p2
76.5	E9	92.5415406798937	CPT1A_1	59.0	IMR90p2
77.0	E9	91.1377889014949	CPT1A_1	59.0	IMR90p2
77.5	E9	89.2613956444867	CPT1A_1	59.0	IMR90p2
78.0	E9	87.8473845231738	CPT1A_1	59.0	IMR90p2
78.5	E9	87.0483125717938	CPT1A_1	59.0	IMR90p2
79.0	E9	86.6205332737369	CPT1A_1	59.0	IMR90p2
79.5	E9	85.5545947201358	CPT1A_1	59.0	IMR90p2
80.0	E9	84.2914276119482	CPT1A_1	59.0	IMR90p2
80.5	E9	83.3013081544751	CPT1A_1	59.0	IMR90p2
81.0	E9	83.0761340898633	CPT1A_1	59.0	IMR90p2
81.5	E9	83.5508388513547	CPT1A_1	59.0	IMR90p2
82.0	E9	87.1393830674969	CPT1A_1	59.0	IMR90p2
82.5	E9	104.373135655652	CPT1A_1	59.0	IMR90p2
83.0	E9	137.721969997935	CPT1A_1	59.0	IMR90p2
83.5	E9	174.088685082524	CPT1A_1	59.0	IMR90p2
84.0	E9	205.106108023396	CPT1A_1	59.0	IMR90p2
84.5	E9	227.199943114411	CPT1A_1	59.0	IMR90p2
85.0	E9	220.028639602394	CPT1A_1	59.0	IMR90p2
85.5	E9	177.235421833083	CPT1A_1	59.0	IMR90p2
86.0	E9	123.817914107328	CPT1A_1	59.0	IMR90p2
86.5	E9	75.4878296794327	CPT1A_1	59.0	IMR90p2
87.0	E9	33.3856867488954	CPT1A_1	59.0	IMR90p2
87.5	E9	7.40326744699746	CPT1A_1	59.0	IMR90p2
88.0	E9	1.13741431743802	CPT1A_1	59.0	IMR90p2
88.5	E9	2.18024481120983	CPT1A_1	59.0	IMR90p2
89.0	E9	2.6270685970444	CPT1A_1	59.0	IMR90p2
89.5	E9	3.13400722738129	CPT1A_1	59.0	IMR90p2
90.0	E9	3.46187611886245	CPT1A_1	59.0	IMR90p2
90.5	E9	3.44481659188602	CPT1A_1	59.0	IMR90p2
91.0	E9	3.46082822833091	CPT1A_1	59.0	IMR90p2
91.5	E9	3.31806717269262	CPT1A_1	59.0	IMR90p2
92.0	E9	2.95482896393293	CPT1A_1	59.0	IMR90p2
92.5	E9	2.60892664866594	CPT1A_1	59.0	IMR90p2
93.0	E9	2.0166775244171	CPT1A_1	59.0	IMR90p2
93.5	E9	0.321554036991984	CPT1A_1	59.0	IMR90p2
94.0	E9	-0.417031759317751	CPT1A_1	59.0	IMR90p2
94.5	E9	-2.98493943805875	CPT1A_1	59.0	IMR90p2
95.0	E9	-2.65080760443084	CPT1A_1	59.0	IMR90p2
55.0	F9	-17.9244491611474	CPT1A_1	57.0	IMR90p2
55.5	F9	-38.8363065158197	CPT1A_1	57.0	IMR90p2
56.0	F9	-35.848898322296	CPT1A_1	57.0	IMR90p2
56.5	F9	-35.8488983222943	CPT1A_1	57.0	IMR90p2
57.0	F9	-35.84889832231	CPT1A_1	57.0	IMR90p2
57.5	F9	-36.5262850677248	CPT1A_1	57.0	IMR90p2
58.0	F9	-32.5027513249873	CPT1A_1	57.0	IMR90p2
58.5	F9	-23.493210322634	CPT1A_1	57.0	IMR90p2
59.0	F9	-14.5498994203234	CPT1A_1	57.0	IMR90p2
59.5	F9	-5.69104801885453	CPT1A_1	57.0	IMR90p2
60.0	F9	3.52571061623087	CPT1A_1	57.0	IMR90p2
60.5	F9	12.3236283708812	CPT1A_1	57.0	IMR90p2
61.0	F9	19.0514123266754	CPT1A_1	57.0	IMR90p2
61.5	F9	24.1822702164836	CPT1A_1	57.0	IMR90p2
62.0	F9	28.4972635332679	CPT1A_1	57.0	IMR90p2
62.5	F9	31.6541903414131	CPT1A_1	57.0	IMR90p2
63.0	F9	33.5540872431419	CPT1A_1	57.0	IMR90p2
63.5	F9	36.0864423995089	CPT1A_1	57.0	IMR90p2
64.0	F9	39.1164963573431	CPT1A_1	57.0	IMR90p2
64.5	F9	42.8458147542092	CPT1A_1	57.0	IMR90p2
65.0	F9	48.1401487927034	CPT1A_1	57.0	IMR90p2
65.5	F9	54.6744538792442	CPT1A_1	57.0	IMR90p2
66.0	F9	61.3190556568964	CPT1A_1	57.0	IMR90p2
66.5	F9	67.8743483331541	CPT1A_1	57.0	IMR90p2
67.0	F9	73.3975756306144	CPT1A_1	57.0	IMR90p2
67.5	F9	76.741922684758	CPT1A_1	57.0	IMR90p2
68.0	F9	78.6972873853027	CPT1A_1	57.0	IMR90p2
68.5	F9	79.1739061577234	CPT1A_1	57.0	IMR90p2
69.0	F9	78.2320037007297	CPT1A_1	57.0	IMR90p2
69.5	F9	76.9406865174326	CPT1A_1	57.0	IMR90p2
70.0	F9	76.4452643305451	CPT1A_1	57.0	IMR90p2
70.5	F9	75.6962039906949	CPT1A_1	57.0	IMR90p2
71.0	F9	74.9557372009942	CPT1A_1	57.0	IMR90p2
71.5	F9	75.4129210959358	CPT1A_1	57.0	IMR90p2
72.0	F9	76.013733155189	CPT1A_1	57.0	IMR90p2
72.5	F9	75.6241756343983	CPT1A_1	57.0	IMR90p2
73.0	F9	75.57767945323	CPT1A_1	57.0	IMR90p2
73.5	F9	75.8647300895763	CPT1A_1	57.0	IMR90p2
74.0	F9	75.1237299901765	CPT1A_1	57.0	IMR90p2
74.5	F9	74.2503310268132	CPT1A_1	57.0	IMR90p2
75.0	F9	73.8350380667904	CPT1A_1	57.0	IMR90p2
75.5	F9	73.7039010549057	CPT1A_1	57.0	IMR90p2
76.0	F9	74.0511346491292	CPT1A_1	57.0	IMR90p2
76.5	F9	74.6991175612778	CPT1A_1	57.0	IMR90p2
77.0	F9	74.6877900486635	CPT1A_1	57.0	IMR90p2
77.5	F9	74.1220307051891	CPT1A_1	57.0	IMR90p2
78.0	F9	72.6934643673914	CPT1A_1	57.0	IMR90p2
78.5	F9	69.7893599431911	CPT1A_1	57.0	IMR90p2
79.0	F9	66.2718488555738	CPT1A_1	57.0	IMR90p2
79.5	F9	63.6351879965065	CPT1A_1	57.0	IMR90p2
80.0	F9	61.7541650495674	CPT1A_1	57.0	IMR90p2
80.5	F9	60.1174914506387	CPT1A_1	57.0	IMR90p2
81.0	F9	59.4193362301451	CPT1A_1	57.0	IMR90p2
81.5	F9	59.6145257800862	CPT1A_1	57.0	IMR90p2
82.0	F9	61.3383453907186	CPT1A_1	57.0	IMR90p2
82.5	F9	70.5766918004995	CPT1A_1	57.0	IMR90p2
83.0	F9	90.6972282788463	CPT1A_1	57.0	IMR90p2
83.5	F9	114.443672975467	CPT1A_1	57.0	IMR90p2
84.0	F9	135.653267858254	CPT1A_1	57.0	IMR90p2
84.5	F9	150.665488221794	CPT1A_1	57.0	IMR90p2
85.0	F9	148.097716802756	CPT1A_1	57.0	IMR90p2
85.5	F9	122.447093814238	CPT1A_1	57.0	IMR90p2
86.0	F9	87.3876041681251	CPT1A_1	57.0	IMR90p2
86.5	F9	54.58859487822	CPT1A_1	57.0	IMR90p2
87.0	F9	26.6024783830782	CPT1A_1	57.0	IMR90p2
87.5	F9	8.35501448301056	CPT1A_1	57.0	IMR90p2
88.0	F9	2.22087470000821	CPT1A_1	57.0	IMR90p2
88.5	F9	2.10517070568068	CPT1A_1	57.0	IMR90p2
89.0	F9	1.91044668395631	CPT1A_1	57.0	IMR90p2
89.5	F9	1.50587956353371	CPT1A_1	57.0	IMR90p2
90.0	F9	1.48394719257072	CPT1A_1	57.0	IMR90p2
90.5	F9	1.5968055008608	CPT1A_1	57.0	IMR90p2
91.0	F9	1.90479649663246	CPT1A_1	57.0	IMR90p2
91.5	F9	2.4732322430599	CPT1A_1	57.0	IMR90p2
92.0	F9	2.82837907313694	CPT1A_1	57.0	IMR90p2
92.5	F9	3.09750633838553	CPT1A_1	57.0	IMR90p2
93.0	F9	3.1582919442497	CPT1A_1	57.0	IMR90p2
93.5	F9	2.82788180224918	CPT1A_1	57.0	IMR90p2
94.0	F9	2.68238810170578	CPT1A_1	57.0	IMR90p2
94.5	F9	2.60572170406931	CPT1A_1	57.0	IMR90p2
95.0	F9	1.07259480729681	CPT1A_1	57.0	IMR90p2
55.0	G9	-4.95572828785498	CPT1A_1	55.7	IMR90p2
55.5	G9	-10.7374112903536	CPT1A_1	55.7	IMR90p2
56.0	G9	-9.9114565757111	CPT1A_1	55.7	IMR90p2
56.5	G9	-9.91145657571224	CPT1A_1	55.7	IMR90p2
57.0	G9	-9.91145657569678	CPT1A_1	55.7	IMR90p2
57.5	G9	-10.6196342782246	CPT1A_1	55.7	IMR90p2
58.0	G9	-6.29051878312509	CPT1A_1	55.7	IMR90p2
58.5	G9	2.40181151753245	CPT1A_1	55.7	IMR90p2
59.0	G9	10.1131621073378	CPT1A_1	55.7	IMR90p2
59.5	G9	18.0170842935288	CPT1A_1	55.7	IMR90p2
60.0	G9	23.8921793036168	CPT1A_1	55.7	IMR90p2
60.5	G9	27.9071717503641	CPT1A_1	55.7	IMR90p2
61.0	G9	31.7837140226642	CPT1A_1	55.7	IMR90p2
61.5	G9	34.0848785849614	CPT1A_1	55.7	IMR90p2
62.0	G9	34.3249150890504	CPT1A_1	55.7	IMR90p2
62.5	G9	33.8613949189054	CPT1A_1	55.7	IMR90p2
63.0	G9	33.4147277378843	CPT1A_1	55.7	IMR90p2
63.5	G9	32.5854155647232	CPT1A_1	55.7	IMR90p2
64.0	G9	31.7449123117576	CPT1A_1	55.7	IMR90p2
64.5	G9	31.6362378320181	CPT1A_1	55.7	IMR90p2
65.0	G9	33.3688130293936	CPT1A_1	55.7	IMR90p2
65.5	G9	36.2668309978731	CPT1A_1	55.7	IMR90p2
66.0	G9	40.0813050645155	CPT1A_1	55.7	IMR90p2
66.5	G9	44.5561214179641	CPT1A_1	55.7	IMR90p2
67.0	G9	48.8638382387408	CPT1A_1	55.7	IMR90p2
67.5	G9	51.3024561333995	CPT1A_1	55.7	IMR90p2
68.0	G9	52.4486695220634	CPT1A_1	55.7	IMR90p2
68.5	G9	52.6680474929565	CPT1A_1	55.7	IMR90p2
69.0	G9	52.1205538475997	CPT1A_1	55.7	IMR90p2
69.5	G9	51.9417498672807	CPT1A_1	55.7	IMR90p2
70.0	G9	52.0532134604836	CPT1A_1	55.7	IMR90p2
70.5	G9	52.3827892405839	CPT1A_1	55.7	IMR90p2
71.0	G9	52.8529747296716	CPT1A_1	55.7	IMR90p2
71.5	G9	53.0524925174095	CPT1A_1	55.7	IMR90p2
72.0	G9	52.395935957966	CPT1A_1	55.7	IMR90p2
72.5	G9	51.5630717377678	CPT1A_1	55.7	IMR90p2
73.0	G9	50.0124108459076	CPT1A_1	55.7	IMR90p2
73.5	G9	48.7682133752168	CPT1A_1	55.7	IMR90p2
74.0	G9	48.171582293085	CPT1A_1	55.7	IMR90p2
74.5	G9	47.6700436656013	CPT1A_1	55.7	IMR90p2
75.0	G9	47.15919645147	CPT1A_1	55.7	IMR90p2
75.5	G9	47.2713023127452	CPT1A_1	55.7	IMR90p2
76.0	G9	46.7336257450468	CPT1A_1	55.7	IMR90p2
76.5	G9	45.4527846050539	CPT1A_1	55.7	IMR90p2
77.0	G9	44.3703651634641	CPT1A_1	55.7	IMR90p2
77.5	G9	43.3769760722552	CPT1A_1	55.7	IMR90p2
78.0	G9	42.3209833027951	CPT1A_1	55.7	IMR90p2
78.5	G9	41.5561302193509	CPT1A_1	55.7	IMR90p2
79.0	G9	41.1535521251736	CPT1A_1	55.7	IMR90p2
79.5	G9	40.5445517370694	CPT1A_1	55.7	IMR90p2
80.0	G9	39.960838610648	CPT1A_1	55.7	IMR90p2
80.5	G9	39.6219147275579	CPT1A_1	55.7	IMR90p2
81.0	G9	39.3286662383542	CPT1A_1	55.7	IMR90p2
81.5	G9	39.0995431828445	CPT1A_1	55.7	IMR90p2
82.0	G9	40.2059199752051	CPT1A_1	55.7	IMR90p2
82.5	G9	45.8180707661423	CPT1A_1	55.7	IMR90p2
83.0	G9	57.7970991196411	CPT1A_1	55.7	IMR90p2
83.5	G9	72.0015084093948	CPT1A_1	55.7	IMR90p2
84.0	G9	85.0605036791021	CPT1A_1	55.7	IMR90p2
84.5	G9	94.6778616488283	CPT1A_1	55.7	IMR90p2
85.0	G9	93.9626468230385	CPT1A_1	55.7	IMR90p2
85.5	G9	78.846911526771	CPT1A_1	55.7	IMR90p2
86.0	G9	57.643396059631	CPT1A_1	55.7	IMR90p2
86.5	G9	37.0367246841372	CPT1A_1	55.7	IMR90p2
87.0	G9	18.7511945055515	CPT1A_1	55.7	IMR90p2
87.5	G9	6.59485251089461	CPT1A_1	55.7	IMR90p2
88.0	G9	1.86230966282722	CPT1A_1	55.7	IMR90p2
88.5	G9	1.39465200240335	CPT1A_1	55.7	IMR90p2
89.0	G9	1.63936517407234	CPT1A_1	55.7	IMR90p2
89.5	G9	1.81951493672096	CPT1A_1	55.7	IMR90p2
90.0	G9	1.95020932493259	CPT1A_1	55.7	IMR90p2
90.5	G9	2.6023404521178	CPT1A_1	55.7	IMR90p2
91.0	G9	2.41840847618857	CPT1A_1	55.7	IMR90p2
91.5	G9	2.28746615796479	CPT1A_1	55.7	IMR90p2
92.0	G9	2.58157068045352	CPT1A_1	55.7	IMR90p2
92.5	G9	2.34073669682766	CPT1A_1	55.7	IMR90p2
93.0	G9	2.26008226315105	CPT1A_1	55.7	IMR90p2
93.5	G9	2.23012892043573	CPT1A_1	55.7	IMR90p2
94.0	G9	2.11876345737198	CPT1A_1	55.7	IMR90p2
94.5	G9	1.18878313964058	CPT1A_1	55.7	IMR90p2
95.0	G9	0.0970587142954855	CPT1A_1	55.7	IMR90p2
55.0	H9	1.53218777685765	CPT1A_1	55.0	IMR90p2
55.5	H9	3.31974018319158	CPT1A_1	55.0	IMR90p2
56.0	H9	3.0643755537161	CPT1A_1	55.0	IMR90p2
56.5	H9	3.06437555371576	CPT1A_1	55.0	IMR90p2
57.0	H9	3.06437555371815	CPT1A_1	55.0	IMR90p2
57.5	H9	2.42756286207793	CPT1A_1	55.0	IMR90p2
58.0	H9	6.4474264462782	CPT1A_1	55.0	IMR90p2
58.5	H9	13.553648492532	CPT1A_1	55.0	IMR90p2
59.0	H9	18.4981273846669	CPT1A_1	55.0	IMR90p2
59.5	H9	23.6690699045463	CPT1A_1	55.0	IMR90p2
60.0	H9	26.4872733267833	CPT1A_1	55.0	IMR90p2
60.5	H9	27.6080879280255	CPT1A_1	55.0	IMR90p2
61.0	H9	29.0501883463193	CPT1A_1	55.0	IMR90p2
61.5	H9	29.6761718745606	CPT1A_1	55.0	IMR90p2
62.0	H9	29.2105746297609	CPT1A_1	55.0	IMR90p2
62.5	H9	28.7048145625487	CPT1A_1	55.0	IMR90p2
63.0	H9	27.3780471997841	CPT1A_1	55.0	IMR90p2
63.5	H9	25.8195870996766	CPT1A_1	55.0	IMR90p2
64.0	H9	25.0313630965829	CPT1A_1	55.0	IMR90p2
64.5	H9	24.4748905877869	CPT1A_1	55.0	IMR90p2
65.0	H9	24.6307638673599	CPT1A_1	55.0	IMR90p2
65.5	H9	26.133384046308	CPT1A_1	55.0	IMR90p2
66.0	H9	28.3719315304294	CPT1A_1	55.0	IMR90p2
66.5	H9	30.9833780296227	CPT1A_1	55.0	IMR90p2
67.0	H9	34.0122054271291	CPT1A_1	55.0	IMR90p2
67.5	H9	36.4820025149391	CPT1A_1	55.0	IMR90p2
68.0	H9	38.6478363424885	CPT1A_1	55.0	IMR90p2
68.5	H9	39.6700488661593	CPT1A_1	55.0	IMR90p2
69.0	H9	39.3708810538836	CPT1A_1	55.0	IMR90p2
69.5	H9	38.8419176096211	CPT1A_1	55.0	IMR90p2
70.0	H9	38.8200920409081	CPT1A_1	55.0	IMR90p2
70.5	H9	38.6150298649511	CPT1A_1	55.0	IMR90p2
71.0	H9	38.837455321935	CPT1A_1	55.0	IMR90p2
71.5	H9	40.039738568954	CPT1A_1	55.0	IMR90p2
72.0	H9	41.2303771657923	CPT1A_1	55.0	IMR90p2
72.5	H9	41.6119623704751	CPT1A_1	55.0	IMR90p2
73.0	H9	41.4783043156681	CPT1A_1	55.0	IMR90p2
73.5	H9	41.6441360009644	CPT1A_1	55.0	IMR90p2
74.0	H9	40.9706940185339	CPT1A_1	55.0	IMR90p2
74.5	H9	39.2180882794254	CPT1A_1	55.0	IMR90p2
75.0	H9	38.0292216549606	CPT1A_1	55.0	IMR90p2
75.5	H9	37.3056542034309	CPT1A_1	55.0	IMR90p2
76.0	H9	35.4867878540145	CPT1A_1	55.0	IMR90p2
76.5	H9	33.7641374077176	CPT1A_1	55.0	IMR90p2
77.0	H9	32.9480987773871	CPT1A_1	55.0	IMR90p2
77.5	H9	31.7331491998194	CPT1A_1	55.0	IMR90p2
78.0	H9	30.3960027606285	CPT1A_1	55.0	IMR90p2
78.5	H9	29.7185179988542	CPT1A_1	55.0	IMR90p2
79.0	H9	29.1757448673556	CPT1A_1	55.0	IMR90p2
79.5	H9	28.5239933759506	CPT1A_1	55.0	IMR90p2
80.0	H9	28.1561277832212	CPT1A_1	55.0	IMR90p2
80.5	H9	27.9526637445101	CPT1A_1	55.0	IMR90p2
81.0	H9	27.743541081968	CPT1A_1	55.0	IMR90p2
81.5	H9	27.7639433429102	CPT1A_1	55.0	IMR90p2
82.0	H9	28.4854475167143	CPT1A_1	55.0	IMR90p2
82.5	H9	31.1156173387943	CPT1A_1	55.0	IMR90p2
83.0	H9	38.1399948481301	CPT1A_1	55.0	IMR90p2
83.5	H9	48.0297793007227	CPT1A_1	55.0	IMR90p2
84.0	H9	56.7485607634865	CPT1A_1	55.0	IMR90p2
84.5	H9	63.0709453890152	CPT1A_1	55.0	IMR90p2
85.0	H9	64.5987198510176	CPT1A_1	55.0	IMR90p2
85.5	H9	56.3086430073549	CPT1A_1	55.0	IMR90p2
86.0	H9	41.4396982763916	CPT1A_1	55.0	IMR90p2
86.5	H9	27.6430402360129	CPT1A_1	55.0	IMR90p2
87.0	H9	15.8995280672506	CPT1A_1	55.0	IMR90p2
87.5	H9	6.9173257578754	CPT1A_1	55.0	IMR90p2
88.0	H9	3.28050454253162	CPT1A_1	55.0	IMR90p2
88.5	H9	3.49719009600977	CPT1A_1	55.0	IMR90p2
89.0	H9	3.35275575397509	CPT1A_1	55.0	IMR90p2
89.5	H9	2.84845425402028	CPT1A_1	55.0	IMR90p2
90.0	H9	2.5992992108981	CPT1A_1	55.0	IMR90p2
90.5	H9	2.07456704906627	CPT1A_1	55.0	IMR90p2
91.0	H9	1.89394365030734	CPT1A_1	55.0	IMR90p2
91.5	H9	2.57201933314178	CPT1A_1	55.0	IMR90p2
92.0	H9	2.9294630271857	CPT1A_1	55.0	IMR90p2
92.5	H9	2.90166633711561	CPT1A_1	55.0	IMR90p2
93.0	H9	3.41581508594817	CPT1A_1	55.0	IMR90p2
93.5	H9	2.96675784456016	CPT1A_1	55.0	IMR90p2
94.0	H9	2.41799949791385	CPT1A_1	55.0	IMR90p2
94.5	H9	1.39150150637062	CPT1A_1	55.0	IMR90p2
95.0	H9	0.0903257402295026	CPT1A_1	55.0	IMR90p2
