# Supplementary material for: Primer PICKR: literature-mined scoring platform for robust RT–qPCR primers
Source: Nat Commun. 2026 May 28;17:6938. doi: 10.1038/s41467-026-73648-2 (PMC13388996; doi:10.1038/s41467-026-73648-2)
Supplement: Supplementary file 11 — Source Data [file 41467_2026_73648_MOESM11_ESM.zip › Suppl_Fig_S6/melting_curve_data_TIMP2_1.csv]

Temperature	Well	Derivative	Target	melt temp	Replicate
55.0	A12	7.53	TIMP2_1	65.0	IMR90 p11
55.5	A12	16.32	TIMP2_1	65.0	IMR90 p11
56.0	A12	15.06	TIMP2_1	65.0	IMR90 p11
56.5	A12	15.06	TIMP2_1	65.0	IMR90 p11
57.0	A12	15.06	TIMP2_1	65.0	IMR90 p11
57.5	A12	15.09	TIMP2_1	65.0	IMR90 p11
58.0	A12	14.79	TIMP2_1	65.0	IMR90 p11
58.5	A12	15.27	TIMP2_1	65.0	IMR90 p11
59.0	A12	17.4	TIMP2_1	65.0	IMR90 p11
59.5	A12	19.38	TIMP2_1	65.0	IMR90 p11
60.0	A12	20.32	TIMP2_1	65.0	IMR90 p11
60.5	A12	22.74	TIMP2_1	65.0	IMR90 p11
61.0	A12	26.54	TIMP2_1	65.0	IMR90 p11
61.5	A12	30.47	TIMP2_1	65.0	IMR90 p11
62.0	A12	35.56	TIMP2_1	65.0	IMR90 p11
62.5	A12	44.29	TIMP2_1	65.0	IMR90 p11
63.0	A12	54.55	TIMP2_1	65.0	IMR90 p11
63.5	A12	64.7	TIMP2_1	65.0	IMR90 p11
64.0	A12	76.19	TIMP2_1	65.0	IMR90 p11
64.5	A12	87.15	TIMP2_1	65.0	IMR90 p11
65.0	A12	94.4	TIMP2_1	65.0	IMR90 p11
65.5	A12	98.88	TIMP2_1	65.0	IMR90 p11
66.0	A12	102.16	TIMP2_1	65.0	IMR90 p11
66.5	A12	101.84	TIMP2_1	65.0	IMR90 p11
67.0	A12	100.31	TIMP2_1	65.0	IMR90 p11
67.5	A12	100.09	TIMP2_1	65.0	IMR90 p11
68.0	A12	99.64	TIMP2_1	65.0	IMR90 p11
68.5	A12	99.37	TIMP2_1	65.0	IMR90 p11
69.0	A12	101.33	TIMP2_1	65.0	IMR90 p11
69.5	A12	103.26	TIMP2_1	65.0	IMR90 p11
70.0	A12	103.85	TIMP2_1	65.0	IMR90 p11
70.5	A12	105.35	TIMP2_1	65.0	IMR90 p11
71.0	A12	106.05	TIMP2_1	65.0	IMR90 p11
71.5	A12	104.86	TIMP2_1	65.0	IMR90 p11
72.0	A12	104.07	TIMP2_1	65.0	IMR90 p11
72.5	A12	104.46	TIMP2_1	65.0	IMR90 p11
73.0	A12	104.44	TIMP2_1	65.0	IMR90 p11
73.5	A12	104.64	TIMP2_1	65.0	IMR90 p11
74.0	A12	106.66	TIMP2_1	65.0	IMR90 p11
74.5	A12	111.48	TIMP2_1	65.0	IMR90 p11
75.0	A12	131.84	TIMP2_1	65.0	IMR90 p11
75.5	A12	192.2	TIMP2_1	65.0	IMR90 p11
76.0	A12	293.65	TIMP2_1	65.0	IMR90 p11
76.5	A12	407.33	TIMP2_1	65.0	IMR90 p11
77.0	A12	512.31	TIMP2_1	65.0	IMR90 p11
77.5	A12	580.36	TIMP2_1	65.0	IMR90 p11
78.0	A12	563.29	TIMP2_1	65.0	IMR90 p11
78.5	A12	460.11	TIMP2_1	65.0	IMR90 p11
79.0	A12	325.92	TIMP2_1	65.0	IMR90 p11
79.5	A12	196.18	TIMP2_1	65.0	IMR90 p11
80.0	A12	87.4	TIMP2_1	65.0	IMR90 p11
80.5	A12	23.93	TIMP2_1	65.0	IMR90 p11
81.0	A12	5.53	TIMP2_1	65.0	IMR90 p11
81.5	A12	4.9	TIMP2_1	65.0	IMR90 p11
82.0	A12	5.48	TIMP2_1	65.0	IMR90 p11
82.5	A12	5.61	TIMP2_1	65.0	IMR90 p11
83.0	A12	5.31	TIMP2_1	65.0	IMR90 p11
83.5	A12	4.98	TIMP2_1	65.0	IMR90 p11
84.0	A12	4.73	TIMP2_1	65.0	IMR90 p11
84.5	A12	4.52	TIMP2_1	65.0	IMR90 p11
85.0	A12	4.47	TIMP2_1	65.0	IMR90 p11
85.5	A12	4.26	TIMP2_1	65.0	IMR90 p11
86.0	A12	3.75	TIMP2_1	65.0	IMR90 p11
86.5	A12	3.17	TIMP2_1	65.0	IMR90 p11
87.0	A12	2.67	TIMP2_1	65.0	IMR90 p11
87.5	A12	2.28	TIMP2_1	65.0	IMR90 p11
88.0	A12	2.25	TIMP2_1	65.0	IMR90 p11
88.5	A12	2.67	TIMP2_1	65.0	IMR90 p11
89.0	A12	3.17	TIMP2_1	65.0	IMR90 p11
89.5	A12	3.6	TIMP2_1	65.0	IMR90 p11
90.0	A12	3.73	TIMP2_1	65.0	IMR90 p11
90.5	A12	3.84	TIMP2_1	65.0	IMR90 p11
91.0	A12	3.97	TIMP2_1	65.0	IMR90 p11
91.5	A12	3.92	TIMP2_1	65.0	IMR90 p11
92.0	A12	3.78	TIMP2_1	65.0	IMR90 p11
92.5	A12	4.01	TIMP2_1	65.0	IMR90 p11
93.0	A12	4.06	TIMP2_1	65.0	IMR90 p11
93.5	A12	3.56	TIMP2_1	65.0	IMR90 p11
94.0	A12	3.63	TIMP2_1	65.0	IMR90 p11
94.5	A12	3.21	TIMP2_1	65.0	IMR90 p11
95.0	A12	1.06	TIMP2_1	65.0	IMR90 p11
55.0	B12	6.9	TIMP2_1	64.5	IMR90 p11
55.5	B12	14.94	TIMP2_1	64.5	IMR90 p11
56.0	B12	13.79	TIMP2_1	64.5	IMR90 p11
56.5	B12	13.79	TIMP2_1	64.5	IMR90 p11
57.0	B12	13.79	TIMP2_1	64.5	IMR90 p11
57.5	B12	13.6	TIMP2_1	64.5	IMR90 p11
58.0	B12	14.71	TIMP2_1	64.5	IMR90 p11
58.5	B12	17.38	TIMP2_1	64.5	IMR90 p11
59.0	B12	20.56	TIMP2_1	64.5	IMR90 p11
59.5	B12	24.01	TIMP2_1	64.5	IMR90 p11
60.0	B12	28.13	TIMP2_1	64.5	IMR90 p11
60.5	B12	32.08	TIMP2_1	64.5	IMR90 p11
61.0	B12	36.29	TIMP2_1	64.5	IMR90 p11
61.5	B12	41.65	TIMP2_1	64.5	IMR90 p11
62.0	B12	48.47	TIMP2_1	64.5	IMR90 p11
62.5	B12	57.09	TIMP2_1	64.5	IMR90 p11
63.0	B12	67.46	TIMP2_1	64.5	IMR90 p11
63.5	B12	78.56	TIMP2_1	64.5	IMR90 p11
64.0	B12	88.94	TIMP2_1	64.5	IMR90 p11
64.5	B12	97.87	TIMP2_1	64.5	IMR90 p11
65.0	B12	103.82	TIMP2_1	64.5	IMR90 p11
65.5	B12	107.49	TIMP2_1	64.5	IMR90 p11
66.0	B12	109.46	TIMP2_1	64.5	IMR90 p11
66.5	B12	110.15	TIMP2_1	64.5	IMR90 p11
67.0	B12	109.69	TIMP2_1	64.5	IMR90 p11
67.5	B12	109.59	TIMP2_1	64.5	IMR90 p11
68.0	B12	110.23	TIMP2_1	64.5	IMR90 p11
68.5	B12	110.83	TIMP2_1	64.5	IMR90 p11
69.0	B12	111.66	TIMP2_1	64.5	IMR90 p11
69.5	B12	113.09	TIMP2_1	64.5	IMR90 p11
70.0	B12	114.1	TIMP2_1	64.5	IMR90 p11
70.5	B12	114.23	TIMP2_1	64.5	IMR90 p11
71.0	B12	114.57	TIMP2_1	64.5	IMR90 p11
71.5	B12	114.53	TIMP2_1	64.5	IMR90 p11
72.0	B12	113.87	TIMP2_1	64.5	IMR90 p11
72.5	B12	114.0	TIMP2_1	64.5	IMR90 p11
73.0	B12	114.2	TIMP2_1	64.5	IMR90 p11
73.5	B12	113.88	TIMP2_1	64.5	IMR90 p11
74.0	B12	114.92	TIMP2_1	64.5	IMR90 p11
74.5	B12	120.62	TIMP2_1	64.5	IMR90 p11
75.0	B12	148.22	TIMP2_1	64.5	IMR90 p11
75.5	B12	223.01	TIMP2_1	64.5	IMR90 p11
76.0	B12	338.4	TIMP2_1	64.5	IMR90 p11
76.5	B12	462.29	TIMP2_1	64.5	IMR90 p11
77.0	B12	573.36	TIMP2_1	64.5	IMR90 p11
77.5	B12	634.54	TIMP2_1	64.5	IMR90 p11
78.0	B12	597.39	TIMP2_1	64.5	IMR90 p11
78.5	B12	475.25	TIMP2_1	64.5	IMR90 p11
79.0	B12	328.12	TIMP2_1	64.5	IMR90 p11
79.5	B12	189.31	TIMP2_1	64.5	IMR90 p11
80.0	B12	78.39	TIMP2_1	64.5	IMR90 p11
80.5	B12	18.54	TIMP2_1	64.5	IMR90 p11
81.0	B12	3.15	TIMP2_1	64.5	IMR90 p11
81.5	B12	3.43	TIMP2_1	64.5	IMR90 p11
82.0	B12	4.17	TIMP2_1	64.5	IMR90 p11
82.5	B12	4.11	TIMP2_1	64.5	IMR90 p11
83.0	B12	3.81	TIMP2_1	64.5	IMR90 p11
83.5	B12	3.77	TIMP2_1	64.5	IMR90 p11
84.0	B12	3.31	TIMP2_1	64.5	IMR90 p11
84.5	B12	2.07	TIMP2_1	64.5	IMR90 p11
85.0	B12	1.6	TIMP2_1	64.5	IMR90 p11
85.5	B12	2.23	TIMP2_1	64.5	IMR90 p11
86.0	B12	2.44	TIMP2_1	64.5	IMR90 p11
86.5	B12	2.75	TIMP2_1	64.5	IMR90 p11
87.0	B12	3.8	TIMP2_1	64.5	IMR90 p11
87.5	B12	4.17	TIMP2_1	64.5	IMR90 p11
88.0	B12	3.41	TIMP2_1	64.5	IMR90 p11
88.5	B12	3.03	TIMP2_1	64.5	IMR90 p11
89.0	B12	2.72	TIMP2_1	64.5	IMR90 p11
89.5	B12	1.98	TIMP2_1	64.5	IMR90 p11
90.0	B12	1.36	TIMP2_1	64.5	IMR90 p11
90.5	B12	1.42	TIMP2_1	64.5	IMR90 p11
91.0	B12	1.44	TIMP2_1	64.5	IMR90 p11
91.5	B12	1.23	TIMP2_1	64.5	IMR90 p11
92.0	B12	1.4	TIMP2_1	64.5	IMR90 p11
92.5	B12	1.71	TIMP2_1	64.5	IMR90 p11
93.0	B12	1.84	TIMP2_1	64.5	IMR90 p11
93.5	B12	1.84	TIMP2_1	64.5	IMR90 p11
94.0	B12	2.04	TIMP2_1	64.5	IMR90 p11
94.5	B12	2.04	TIMP2_1	64.5	IMR90 p11
95.0	B12	0.83	TIMP2_1	64.5	IMR90 p11
55.0	C12	8.43	TIMP2_1	63.3	IMR90 p11
55.5	C12	18.27	TIMP2_1	63.3	IMR90 p11
56.0	C12	16.87	TIMP2_1	63.3	IMR90 p11
56.5	C12	16.87	TIMP2_1	63.3	IMR90 p11
57.0	C12	16.87	TIMP2_1	63.3	IMR90 p11
57.5	C12	16.78	TIMP2_1	63.3	IMR90 p11
58.0	C12	17.17	TIMP2_1	63.3	IMR90 p11
58.5	C12	19.27	TIMP2_1	63.3	IMR90 p11
59.0	C12	22.19	TIMP2_1	63.3	IMR90 p11
59.5	C12	24.99	TIMP2_1	63.3	IMR90 p11
60.0	C12	27.13	TIMP2_1	63.3	IMR90 p11
60.5	C12	30.53	TIMP2_1	63.3	IMR90 p11
61.0	C12	34.67	TIMP2_1	63.3	IMR90 p11
61.5	C12	38.15	TIMP2_1	63.3	IMR90 p11
62.0	C12	43.16	TIMP2_1	63.3	IMR90 p11
62.5	C12	50.44	TIMP2_1	63.3	IMR90 p11
63.0	C12	58.68	TIMP2_1	63.3	IMR90 p11
63.5	C12	68.26	TIMP2_1	63.3	IMR90 p11
64.0	C12	79.87	TIMP2_1	63.3	IMR90 p11
64.5	C12	90.29	TIMP2_1	63.3	IMR90 p11
65.0	C12	100.08	TIMP2_1	63.3	IMR90 p11
65.5	C12	107.38	TIMP2_1	63.3	IMR90 p11
66.0	C12	111.22	TIMP2_1	63.3	IMR90 p11
66.5	C12	113.21	TIMP2_1	63.3	IMR90 p11
67.0	C12	113.98	TIMP2_1	63.3	IMR90 p11
67.5	C12	112.02	TIMP2_1	63.3	IMR90 p11
68.0	C12	110.6	TIMP2_1	63.3	IMR90 p11
68.5	C12	111.46	TIMP2_1	63.3	IMR90 p11
69.0	C12	111.73	TIMP2_1	63.3	IMR90 p11
69.5	C12	112.83	TIMP2_1	63.3	IMR90 p11
70.0	C12	115.15	TIMP2_1	63.3	IMR90 p11
70.5	C12	116.4	TIMP2_1	63.3	IMR90 p11
71.0	C12	116.09	TIMP2_1	63.3	IMR90 p11
71.5	C12	116.24	TIMP2_1	63.3	IMR90 p11
72.0	C12	115.78	TIMP2_1	63.3	IMR90 p11
72.5	C12	115.38	TIMP2_1	63.3	IMR90 p11
73.0	C12	116.8	TIMP2_1	63.3	IMR90 p11
73.5	C12	118.68	TIMP2_1	63.3	IMR90 p11
74.0	C12	120.54	TIMP2_1	63.3	IMR90 p11
74.5	C12	126.95	TIMP2_1	63.3	IMR90 p11
75.0	C12	154.67	TIMP2_1	63.3	IMR90 p11
75.5	C12	227.72	TIMP2_1	63.3	IMR90 p11
76.0	C12	344.1	TIMP2_1	63.3	IMR90 p11
76.5	C12	473.48	TIMP2_1	63.3	IMR90 p11
77.0	C12	590.01	TIMP2_1	63.3	IMR90 p11
77.5	C12	658.36	TIMP2_1	63.3	IMR90 p11
78.0	C12	628.73	TIMP2_1	63.3	IMR90 p11
78.5	C12	507.2	TIMP2_1	63.3	IMR90 p11
79.0	C12	354.13	TIMP2_1	63.3	IMR90 p11
79.5	C12	208.8	TIMP2_1	63.3	IMR90 p11
80.0	C12	90.77	TIMP2_1	63.3	IMR90 p11
80.5	C12	24.06	TIMP2_1	63.3	IMR90 p11
81.0	C12	5.41	TIMP2_1	63.3	IMR90 p11
81.5	C12	5.35	TIMP2_1	63.3	IMR90 p11
82.0	C12	5.75	TIMP2_1	63.3	IMR90 p11
82.5	C12	4.97	TIMP2_1	63.3	IMR90 p11
83.0	C12	4.73	TIMP2_1	63.3	IMR90 p11
83.5	C12	4.51	TIMP2_1	63.3	IMR90 p11
84.0	C12	3.62	TIMP2_1	63.3	IMR90 p11
84.5	C12	3.25	TIMP2_1	63.3	IMR90 p11
85.0	C12	3.38	TIMP2_1	63.3	IMR90 p11
85.5	C12	2.93	TIMP2_1	63.3	IMR90 p11
86.0	C12	2.75	TIMP2_1	63.3	IMR90 p11
86.5	C12	2.8	TIMP2_1	63.3	IMR90 p11
87.0	C12	2.35	TIMP2_1	63.3	IMR90 p11
87.5	C12	2.2	TIMP2_1	63.3	IMR90 p11
88.0	C12	2.41	TIMP2_1	63.3	IMR90 p11
88.5	C12	2.5	TIMP2_1	63.3	IMR90 p11
89.0	C12	2.73	TIMP2_1	63.3	IMR90 p11
89.5	C12	2.58	TIMP2_1	63.3	IMR90 p11
90.0	C12	1.95	TIMP2_1	63.3	IMR90 p11
90.5	C12	1.71	TIMP2_1	63.3	IMR90 p11
91.0	C12	1.47	TIMP2_1	63.3	IMR90 p11
91.5	C12	0.97	TIMP2_1	63.3	IMR90 p11
92.0	C12	1.48	TIMP2_1	63.3	IMR90 p11
92.5	C12	1.94	TIMP2_1	63.3	IMR90 p11
93.0	C12	1.38	TIMP2_1	63.3	IMR90 p11
93.5	C12	0.67	TIMP2_1	63.3	IMR90 p11
94.0	C12	0.37	TIMP2_1	63.3	IMR90 p11
94.5	C12	-1.02	TIMP2_1	63.3	IMR90 p11
95.0	C12	-1.09	TIMP2_1	63.3	IMR90 p11
55.0	D12	2.25	TIMP2_1	61.4	IMR90 p11
55.5	D12	4.88	TIMP2_1	61.4	IMR90 p11
56.0	D12	4.51	TIMP2_1	61.4	IMR90 p11
56.5	D12	4.51	TIMP2_1	61.4	IMR90 p11
57.0	D12	4.51	TIMP2_1	61.4	IMR90 p11
57.5	D12	4.2	TIMP2_1	61.4	IMR90 p11
58.0	D12	6.01	TIMP2_1	61.4	IMR90 p11
58.5	D12	10.16	TIMP2_1	61.4	IMR90 p11
59.0	D12	13.97	TIMP2_1	61.4	IMR90 p11
59.5	D12	18.13	TIMP2_1	61.4	IMR90 p11
60.0	D12	22.88	TIMP2_1	61.4	IMR90 p11
60.5	D12	27.53	TIMP2_1	61.4	IMR90 p11
61.0	D12	32.08	TIMP2_1	61.4	IMR90 p11
61.5	D12	37.18	TIMP2_1	61.4	IMR90 p11
62.0	D12	42.68	TIMP2_1	61.4	IMR90 p11
62.5	D12	48.81	TIMP2_1	61.4	IMR90 p11
63.0	D12	56.51	TIMP2_1	61.4	IMR90 p11
63.5	D12	65.37	TIMP2_1	61.4	IMR90 p11
64.0	D12	74.73	TIMP2_1	61.4	IMR90 p11
64.5	D12	84.39	TIMP2_1	61.4	IMR90 p11
65.0	D12	93.5	TIMP2_1	61.4	IMR90 p11
65.5	D12	100.39	TIMP2_1	61.4	IMR90 p11
66.0	D12	104.4	TIMP2_1	61.4	IMR90 p11
66.5	D12	106.86	TIMP2_1	61.4	IMR90 p11
67.0	D12	108.04	TIMP2_1	61.4	IMR90 p11
67.5	D12	107.43	TIMP2_1	61.4	IMR90 p11
68.0	D12	107.14	TIMP2_1	61.4	IMR90 p11
68.5	D12	108.61	TIMP2_1	61.4	IMR90 p11
69.0	D12	109.93	TIMP2_1	61.4	IMR90 p11
69.5	D12	111.3	TIMP2_1	61.4	IMR90 p11
70.0	D12	113.94	TIMP2_1	61.4	IMR90 p11
70.5	D12	115.97	TIMP2_1	61.4	IMR90 p11
71.0	D12	116.38	TIMP2_1	61.4	IMR90 p11
71.5	D12	116.16	TIMP2_1	61.4	IMR90 p11
72.0	D12	115.57	TIMP2_1	61.4	IMR90 p11
72.5	D12	114.54	TIMP2_1	61.4	IMR90 p11
73.0	D12	113.61	TIMP2_1	61.4	IMR90 p11
73.5	D12	113.44	TIMP2_1	61.4	IMR90 p11
74.0	D12	114.94	TIMP2_1	61.4	IMR90 p11
74.5	D12	119.05	TIMP2_1	61.4	IMR90 p11
75.0	D12	139.13	TIMP2_1	61.4	IMR90 p11
75.5	D12	201.92	TIMP2_1	61.4	IMR90 p11
76.0	D12	310.17	TIMP2_1	61.4	IMR90 p11
76.5	D12	433.97	TIMP2_1	61.4	IMR90 p11
77.0	D12	550.28	TIMP2_1	61.4	IMR90 p11
77.5	D12	629.2	TIMP2_1	61.4	IMR90 p11
78.0	D12	618.18	TIMP2_1	61.4	IMR90 p11
78.5	D12	511.54	TIMP2_1	61.4	IMR90 p11
79.0	D12	365.99	TIMP2_1	61.4	IMR90 p11
79.5	D12	223.27	TIMP2_1	61.4	IMR90 p11
80.0	D12	102.46	TIMP2_1	61.4	IMR90 p11
80.5	D12	29.1	TIMP2_1	61.4	IMR90 p11
81.0	D12	5.49	TIMP2_1	61.4	IMR90 p11
81.5	D12	4.01	TIMP2_1	61.4	IMR90 p11
82.0	D12	4.84	TIMP2_1	61.4	IMR90 p11
82.5	D12	4.91	TIMP2_1	61.4	IMR90 p11
83.0	D12	4.49	TIMP2_1	61.4	IMR90 p11
83.5	D12	4.26	TIMP2_1	61.4	IMR90 p11
84.0	D12	4.13	TIMP2_1	61.4	IMR90 p11
84.5	D12	3.56	TIMP2_1	61.4	IMR90 p11
85.0	D12	2.93	TIMP2_1	61.4	IMR90 p11
85.5	D12	2.61	TIMP2_1	61.4	IMR90 p11
86.0	D12	2.25	TIMP2_1	61.4	IMR90 p11
86.5	D12	1.95	TIMP2_1	61.4	IMR90 p11
87.0	D12	2.01	TIMP2_1	61.4	IMR90 p11
87.5	D12	2.19	TIMP2_1	61.4	IMR90 p11
88.0	D12	2.54	TIMP2_1	61.4	IMR90 p11
88.5	D12	2.86	TIMP2_1	61.4	IMR90 p11
89.0	D12	2.94	TIMP2_1	61.4	IMR90 p11
89.5	D12	2.8	TIMP2_1	61.4	IMR90 p11
90.0	D12	2.73	TIMP2_1	61.4	IMR90 p11
90.5	D12	2.46	TIMP2_1	61.4	IMR90 p11
91.0	D12	2.07	TIMP2_1	61.4	IMR90 p11
91.5	D12	2.07	TIMP2_1	61.4	IMR90 p11
92.0	D12	2.07	TIMP2_1	61.4	IMR90 p11
92.5	D12	1.72	TIMP2_1	61.4	IMR90 p11
93.0	D12	1.56	TIMP2_1	61.4	IMR90 p11
93.5	D12	1.8	TIMP2_1	61.4	IMR90 p11
94.0	D12	1.48	TIMP2_1	61.4	IMR90 p11
94.5	D12	1.89	TIMP2_1	61.4	IMR90 p11
95.0	D12	1.15	TIMP2_1	61.4	IMR90 p11
55.0	E12	-6.35	TIMP2_1	59.0	IMR90 p11
55.5	E12	-13.76	TIMP2_1	59.0	IMR90 p11
56.0	E12	-12.7	TIMP2_1	59.0	IMR90 p11
56.5	E12	-12.7	TIMP2_1	59.0	IMR90 p11
57.0	E12	-12.7	TIMP2_1	59.0	IMR90 p11
57.5	E12	-13.18	TIMP2_1	59.0	IMR90 p11
58.0	E12	-10.33	TIMP2_1	59.0	IMR90 p11
58.5	E12	-3.93	TIMP2_1	59.0	IMR90 p11
59.0	E12	2.84	TIMP2_1	59.0	IMR90 p11
59.5	E12	10.18	TIMP2_1	59.0	IMR90 p11
60.0	E12	16.06	TIMP2_1	59.0	IMR90 p11
60.5	E12	21.01	TIMP2_1	59.0	IMR90 p11
61.0	E12	26.32	TIMP2_1	59.0	IMR90 p11
61.5	E12	31.38	TIMP2_1	59.0	IMR90 p11
62.0	E12	36.76	TIMP2_1	59.0	IMR90 p11
62.5	E12	44.88	TIMP2_1	59.0	IMR90 p11
63.0	E12	54.95	TIMP2_1	59.0	IMR90 p11
63.5	E12	64.82	TIMP2_1	59.0	IMR90 p11
64.0	E12	75.38	TIMP2_1	59.0	IMR90 p11
64.5	E12	85.44	TIMP2_1	59.0	IMR90 p11
65.0	E12	91.99	TIMP2_1	59.0	IMR90 p11
65.5	E12	96.84	TIMP2_1	59.0	IMR90 p11
66.0	E12	101.45	TIMP2_1	59.0	IMR90 p11
66.5	E12	103.06	TIMP2_1	59.0	IMR90 p11
67.0	E12	103.38	TIMP2_1	59.0	IMR90 p11
67.5	E12	104.22	TIMP2_1	59.0	IMR90 p11
68.0	E12	104.32	TIMP2_1	59.0	IMR90 p11
68.5	E12	103.17	TIMP2_1	59.0	IMR90 p11
69.0	E12	102.83	TIMP2_1	59.0	IMR90 p11
69.5	E12	103.39	TIMP2_1	59.0	IMR90 p11
70.0	E12	103.3	TIMP2_1	59.0	IMR90 p11
70.5	E12	102.69	TIMP2_1	59.0	IMR90 p11
71.0	E12	102.82	TIMP2_1	59.0	IMR90 p11
71.5	E12	103.98	TIMP2_1	59.0	IMR90 p11
72.0	E12	104.14	TIMP2_1	59.0	IMR90 p11
72.5	E12	105.23	TIMP2_1	59.0	IMR90 p11
73.0	E12	107.82	TIMP2_1	59.0	IMR90 p11
73.5	E12	109.95	TIMP2_1	59.0	IMR90 p11
74.0	E12	110.87	TIMP2_1	59.0	IMR90 p11
74.5	E12	114.84	TIMP2_1	59.0	IMR90 p11
75.0	E12	134.5	TIMP2_1	59.0	IMR90 p11
75.5	E12	193.23	TIMP2_1	59.0	IMR90 p11
76.0	E12	292.3	TIMP2_1	59.0	IMR90 p11
76.5	E12	403.74	TIMP2_1	59.0	IMR90 p11
77.0	E12	506.15	TIMP2_1	59.0	IMR90 p11
77.5	E12	571.42	TIMP2_1	59.0	IMR90 p11
78.0	E12	552.08	TIMP2_1	59.0	IMR90 p11
78.5	E12	448.25	TIMP2_1	59.0	IMR90 p11
79.0	E12	316.05	TIMP2_1	59.0	IMR90 p11
79.5	E12	189.8	TIMP2_1	59.0	IMR90 p11
80.0	E12	85.08	TIMP2_1	59.0	IMR90 p11
80.5	E12	24.31	TIMP2_1	59.0	IMR90 p11
81.0	E12	7.75	TIMP2_1	59.0	IMR90 p11
81.5	E12	7.78	TIMP2_1	59.0	IMR90 p11
82.0	E12	7.84	TIMP2_1	59.0	IMR90 p11
82.5	E12	6.72	TIMP2_1	59.0	IMR90 p11
83.0	E12	6.26	TIMP2_1	59.0	IMR90 p11
83.5	E12	6.2	TIMP2_1	59.0	IMR90 p11
84.0	E12	5.54	TIMP2_1	59.0	IMR90 p11
84.5	E12	4.82	TIMP2_1	59.0	IMR90 p11
85.0	E12	4.73	TIMP2_1	59.0	IMR90 p11
85.5	E12	4.6	TIMP2_1	59.0	IMR90 p11
86.0	E12	3.69	TIMP2_1	59.0	IMR90 p11
86.5	E12	3.43	TIMP2_1	59.0	IMR90 p11
87.0	E12	3.71	TIMP2_1	59.0	IMR90 p11
87.5	E12	3.57	TIMP2_1	59.0	IMR90 p11
88.0	E12	3.82	TIMP2_1	59.0	IMR90 p11
88.5	E12	4.85	TIMP2_1	59.0	IMR90 p11
89.0	E12	5.21	TIMP2_1	59.0	IMR90 p11
89.5	E12	5.32	TIMP2_1	59.0	IMR90 p11
90.0	E12	5.9	TIMP2_1	59.0	IMR90 p11
90.5	E12	6.26	TIMP2_1	59.0	IMR90 p11
91.0	E12	6.37	TIMP2_1	59.0	IMR90 p11
91.5	E12	6.78	TIMP2_1	59.0	IMR90 p11
92.0	E12	7.71	TIMP2_1	59.0	IMR90 p11
92.5	E12	8.61	TIMP2_1	59.0	IMR90 p11
93.0	E12	8.88	TIMP2_1	59.0	IMR90 p11
93.5	E12	8.03	TIMP2_1	59.0	IMR90 p11
94.0	E12	8.05	TIMP2_1	59.0	IMR90 p11
94.5	E12	6.09	TIMP2_1	59.0	IMR90 p11
95.0	E12	1.33	TIMP2_1	59.0	IMR90 p11
55.0	F12	-6.93	TIMP2_1	57.0	IMR90 p11
55.5	F12	-15.01	TIMP2_1	57.0	IMR90 p11
56.0	F12	-13.85	TIMP2_1	57.0	IMR90 p11
56.5	F12	-13.85	TIMP2_1	57.0	IMR90 p11
57.0	F12	-13.85	TIMP2_1	57.0	IMR90 p11
57.5	F12	-14.38	TIMP2_1	57.0	IMR90 p11
58.0	F12	-11.07	TIMP2_1	57.0	IMR90 p11
58.5	F12	-5.08	TIMP2_1	57.0	IMR90 p11
59.0	F12	0.52	TIMP2_1	57.0	IMR90 p11
59.5	F12	6.9	TIMP2_1	57.0	IMR90 p11
60.0	F12	12.44	TIMP2_1	57.0	IMR90 p11
60.5	F12	17.92	TIMP2_1	57.0	IMR90 p11
61.0	F12	23.75	TIMP2_1	57.0	IMR90 p11
61.5	F12	29.68	TIMP2_1	57.0	IMR90 p11
62.0	F12	35.68	TIMP2_1	57.0	IMR90 p11
62.5	F12	42.87	TIMP2_1	57.0	IMR90 p11
63.0	F12	51.7	TIMP2_1	57.0	IMR90 p11
63.5	F12	61.07	TIMP2_1	57.0	IMR90 p11
64.0	F12	70.31	TIMP2_1	57.0	IMR90 p11
64.5	F12	79.32	TIMP2_1	57.0	IMR90 p11
65.0	F12	86.32	TIMP2_1	57.0	IMR90 p11
65.5	F12	90.75	TIMP2_1	57.0	IMR90 p11
66.0	F12	93.58	TIMP2_1	57.0	IMR90 p11
66.5	F12	94.98	TIMP2_1	57.0	IMR90 p11
67.0	F12	94.65	TIMP2_1	57.0	IMR90 p11
67.5	F12	93.73	TIMP2_1	57.0	IMR90 p11
68.0	F12	93.09	TIMP2_1	57.0	IMR90 p11
68.5	F12	92.66	TIMP2_1	57.0	IMR90 p11
69.0	F12	92.09	TIMP2_1	57.0	IMR90 p11
69.5	F12	91.72	TIMP2_1	57.0	IMR90 p11
70.0	F12	92.5	TIMP2_1	57.0	IMR90 p11
70.5	F12	93.32	TIMP2_1	57.0	IMR90 p11
71.0	F12	93.84	TIMP2_1	57.0	IMR90 p11
71.5	F12	94.91	TIMP2_1	57.0	IMR90 p11
72.0	F12	96.39	TIMP2_1	57.0	IMR90 p11
72.5	F12	96.87	TIMP2_1	57.0	IMR90 p11
73.0	F12	97.03	TIMP2_1	57.0	IMR90 p11
73.5	F12	97.34	TIMP2_1	57.0	IMR90 p11
74.0	F12	97.41	TIMP2_1	57.0	IMR90 p11
74.5	F12	98.67	TIMP2_1	57.0	IMR90 p11
75.0	F12	111.18	TIMP2_1	57.0	IMR90 p11
75.5	F12	157.25	TIMP2_1	57.0	IMR90 p11
76.0	F12	239.6	TIMP2_1	57.0	IMR90 p11
76.5	F12	332.99	TIMP2_1	57.0	IMR90 p11
77.0	F12	420.26	TIMP2_1	57.0	IMR90 p11
77.5	F12	481.38	TIMP2_1	57.0	IMR90 p11
78.0	F12	471.89	TIMP2_1	57.0	IMR90 p11
78.5	F12	386.05	TIMP2_1	57.0	IMR90 p11
79.0	F12	273.69	TIMP2_1	57.0	IMR90 p11
79.5	F12	165.65	TIMP2_1	57.0	IMR90 p11
80.0	F12	73.79	TIMP2_1	57.0	IMR90 p11
80.5	F12	18.89	TIMP2_1	57.0	IMR90 p11
81.0	F12	3.62	TIMP2_1	57.0	IMR90 p11
81.5	F12	4.18	TIMP2_1	57.0	IMR90 p11
82.0	F12	4.93	TIMP2_1	57.0	IMR90 p11
82.5	F12	4.21	TIMP2_1	57.0	IMR90 p11
83.0	F12	3.74	TIMP2_1	57.0	IMR90 p11
83.5	F12	4.08	TIMP2_1	57.0	IMR90 p11
84.0	F12	3.77	TIMP2_1	57.0	IMR90 p11
84.5	F12	3.19	TIMP2_1	57.0	IMR90 p11
85.0	F12	3.05	TIMP2_1	57.0	IMR90 p11
85.5	F12	2.93	TIMP2_1	57.0	IMR90 p11
86.0	F12	2.0	TIMP2_1	57.0	IMR90 p11
86.5	F12	1.43	TIMP2_1	57.0	IMR90 p11
87.0	F12	1.56	TIMP2_1	57.0	IMR90 p11
87.5	F12	1.69	TIMP2_1	57.0	IMR90 p11
88.0	F12	1.84	TIMP2_1	57.0	IMR90 p11
88.5	F12	2.28	TIMP2_1	57.0	IMR90 p11
89.0	F12	2.7	TIMP2_1	57.0	IMR90 p11
89.5	F12	3.14	TIMP2_1	57.0	IMR90 p11
90.0	F12	3.27	TIMP2_1	57.0	IMR90 p11
90.5	F12	3.01	TIMP2_1	57.0	IMR90 p11
91.0	F12	3.03	TIMP2_1	57.0	IMR90 p11
91.5	F12	2.63	TIMP2_1	57.0	IMR90 p11
92.0	F12	1.68	TIMP2_1	57.0	IMR90 p11
92.5	F12	1.47	TIMP2_1	57.0	IMR90 p11
93.0	F12	1.62	TIMP2_1	57.0	IMR90 p11
93.5	F12	1.88	TIMP2_1	57.0	IMR90 p11
94.0	F12	2.25	TIMP2_1	57.0	IMR90 p11
94.5	F12	3.82	TIMP2_1	57.0	IMR90 p11
95.0	F12	2.3	TIMP2_1	57.0	IMR90 p11
55.0	G12	-5.54	TIMP2_1	55.7	IMR90 p11
55.5	G12	-12.0	TIMP2_1	55.7	IMR90 p11
56.0	G12	-11.07	TIMP2_1	55.7	IMR90 p11
56.5	G12	-11.07	TIMP2_1	55.7	IMR90 p11
57.0	G12	-11.07	TIMP2_1	55.7	IMR90 p11
57.5	G12	-11.33	TIMP2_1	55.7	IMR90 p11
58.0	G12	-9.8	TIMP2_1	55.7	IMR90 p11
58.5	G12	-6.44	TIMP2_1	55.7	IMR90 p11
59.0	G12	-3.69	TIMP2_1	55.7	IMR90 p11
59.5	G12	-0.41	TIMP2_1	55.7	IMR90 p11
60.0	G12	5.79	TIMP2_1	55.7	IMR90 p11
60.5	G12	15.98	TIMP2_1	55.7	IMR90 p11
61.0	G12	28.02	TIMP2_1	55.7	IMR90 p11
61.5	G12	39.5	TIMP2_1	55.7	IMR90 p11
62.0	G12	49.37	TIMP2_1	55.7	IMR90 p11
62.5	G12	56.48	TIMP2_1	55.7	IMR90 p11
63.0	G12	59.79	TIMP2_1	55.7	IMR90 p11
63.5	G12	60.45	TIMP2_1	55.7	IMR90 p11
64.0	G12	60.3	TIMP2_1	55.7	IMR90 p11
64.5	G12	59.54	TIMP2_1	55.7	IMR90 p11
65.0	G12	58.62	TIMP2_1	55.7	IMR90 p11
65.5	G12	58.16	TIMP2_1	55.7	IMR90 p11
66.0	G12	58.09	TIMP2_1	55.7	IMR90 p11
66.5	G12	58.23	TIMP2_1	55.7	IMR90 p11
67.0	G12	59.04	TIMP2_1	55.7	IMR90 p11
67.5	G12	60.4	TIMP2_1	55.7	IMR90 p11
68.0	G12	61.91	TIMP2_1	55.7	IMR90 p11
68.5	G12	62.84	TIMP2_1	55.7	IMR90 p11
69.0	G12	63.35	TIMP2_1	55.7	IMR90 p11
69.5	G12	63.24	TIMP2_1	55.7	IMR90 p11
70.0	G12	62.02	TIMP2_1	55.7	IMR90 p11
70.5	G12	60.23	TIMP2_1	55.7	IMR90 p11
71.0	G12	58.69	TIMP2_1	55.7	IMR90 p11
71.5	G12	57.23	TIMP2_1	55.7	IMR90 p11
72.0	G12	55.72	TIMP2_1	55.7	IMR90 p11
72.5	G12	54.72	TIMP2_1	55.7	IMR90 p11
73.0	G12	55.43	TIMP2_1	55.7	IMR90 p11
73.5	G12	65.38	TIMP2_1	55.7	IMR90 p11
74.0	G12	94.22	TIMP2_1	55.7	IMR90 p11
74.5	G12	132.94	TIMP2_1	55.7	IMR90 p11
75.0	G12	169.59	TIMP2_1	55.7	IMR90 p11
75.5	G12	202.05	TIMP2_1	55.7	IMR90 p11
76.0	G12	214.16	TIMP2_1	55.7	IMR90 p11
76.5	G12	186.39	TIMP2_1	55.7	IMR90 p11
77.0	G12	137.78	TIMP2_1	55.7	IMR90 p11
77.5	G12	91.74	TIMP2_1	55.7	IMR90 p11
78.0	G12	48.34	TIMP2_1	55.7	IMR90 p11
78.5	G12	16.35	TIMP2_1	55.7	IMR90 p11
79.0	G12	5.35	TIMP2_1	55.7	IMR90 p11
79.5	G12	5.43	TIMP2_1	55.7	IMR90 p11
80.0	G12	4.53	TIMP2_1	55.7	IMR90 p11
80.5	G12	3.59	TIMP2_1	55.7	IMR90 p11
81.0	G12	2.85	TIMP2_1	55.7	IMR90 p11
81.5	G12	1.99	TIMP2_1	55.7	IMR90 p11
82.0	G12	1.09	TIMP2_1	55.7	IMR90 p11
82.5	G12	1.35	TIMP2_1	55.7	IMR90 p11
83.0	G12	2.1	TIMP2_1	55.7	IMR90 p11
83.5	G12	2.13	TIMP2_1	55.7	IMR90 p11
84.0	G12	2.69	TIMP2_1	55.7	IMR90 p11
84.5	G12	3.62	TIMP2_1	55.7	IMR90 p11
85.0	G12	3.65	TIMP2_1	55.7	IMR90 p11
85.5	G12	3.14	TIMP2_1	55.7	IMR90 p11
86.0	G12	2.95	TIMP2_1	55.7	IMR90 p11
86.5	G12	2.5	TIMP2_1	55.7	IMR90 p11
87.0	G12	1.59	TIMP2_1	55.7	IMR90 p11
87.5	G12	1.07	TIMP2_1	55.7	IMR90 p11
88.0	G12	1.06	TIMP2_1	55.7	IMR90 p11
88.5	G12	1.13	TIMP2_1	55.7	IMR90 p11
89.0	G12	0.92	TIMP2_1	55.7	IMR90 p11
89.5	G12	0.9	TIMP2_1	55.7	IMR90 p11
90.0	G12	0.88	TIMP2_1	55.7	IMR90 p11
90.5	G12	0.74	TIMP2_1	55.7	IMR90 p11
91.0	G12	0.7	TIMP2_1	55.7	IMR90 p11
91.5	G12	0.99	TIMP2_1	55.7	IMR90 p11
92.0	G12	1.52	TIMP2_1	55.7	IMR90 p11
92.5	G12	1.81	TIMP2_1	55.7	IMR90 p11
93.0	G12	2.0	TIMP2_1	55.7	IMR90 p11
93.5	G12	2.35	TIMP2_1	55.7	IMR90 p11
94.0	G12	2.36	TIMP2_1	55.7	IMR90 p11
94.5	G12	2.99	TIMP2_1	55.7	IMR90 p11
95.0	G12	1.7	TIMP2_1	55.7	IMR90 p11
55.0	H12	-6.04	TIMP2_1	55.0	IMR90 p11
55.5	H12	-13.09	TIMP2_1	55.0	IMR90 p11
56.0	H12	-12.08	TIMP2_1	55.0	IMR90 p11
56.5	H12	-12.08	TIMP2_1	55.0	IMR90 p11
57.0	H12	-12.08	TIMP2_1	55.0	IMR90 p11
57.5	H12	-12.87	TIMP2_1	55.0	IMR90 p11
58.0	H12	-7.96	TIMP2_1	55.0	IMR90 p11
58.5	H12	1.15	TIMP2_1	55.0	IMR90 p11
59.0	H12	7.74	TIMP2_1	55.0	IMR90 p11
59.5	H12	12.97	TIMP2_1	55.0	IMR90 p11
60.0	H12	16.2	TIMP2_1	55.0	IMR90 p11
60.5	H12	18.17	TIMP2_1	55.0	IMR90 p11
61.0	H12	20.36	TIMP2_1	55.0	IMR90 p11
61.5	H12	23.18	TIMP2_1	55.0	IMR90 p11
62.0	H12	26.67	TIMP2_1	55.0	IMR90 p11
62.5	H12	32.2	TIMP2_1	55.0	IMR90 p11
63.0	H12	39.76	TIMP2_1	55.0	IMR90 p11
63.5	H12	47.88	TIMP2_1	55.0	IMR90 p11
64.0	H12	56.72	TIMP2_1	55.0	IMR90 p11
64.5	H12	65.36	TIMP2_1	55.0	IMR90 p11
65.0	H12	72.13	TIMP2_1	55.0	IMR90 p11
65.5	H12	76.89	TIMP2_1	55.0	IMR90 p11
66.0	H12	79.61	TIMP2_1	55.0	IMR90 p11
66.5	H12	80.3	TIMP2_1	55.0	IMR90 p11
67.0	H12	80.12	TIMP2_1	55.0	IMR90 p11
67.5	H12	79.85	TIMP2_1	55.0	IMR90 p11
68.0	H12	79.6	TIMP2_1	55.0	IMR90 p11
68.5	H12	79.82	TIMP2_1	55.0	IMR90 p11
69.0	H12	79.62	TIMP2_1	55.0	IMR90 p11
69.5	H12	78.8	TIMP2_1	55.0	IMR90 p11
70.0	H12	78.17	TIMP2_1	55.0	IMR90 p11
70.5	H12	77.15	TIMP2_1	55.0	IMR90 p11
71.0	H12	76.11	TIMP2_1	55.0	IMR90 p11
71.5	H12	76.36	TIMP2_1	55.0	IMR90 p11
72.0	H12	77.3	TIMP2_1	55.0	IMR90 p11
72.5	H12	78.24	TIMP2_1	55.0	IMR90 p11
73.0	H12	79.43	TIMP2_1	55.0	IMR90 p11
73.5	H12	80.61	TIMP2_1	55.0	IMR90 p11
74.0	H12	81.23	TIMP2_1	55.0	IMR90 p11
74.5	H12	82.2	TIMP2_1	55.0	IMR90 p11
75.0	H12	88.58	TIMP2_1	55.0	IMR90 p11
75.5	H12	118.82	TIMP2_1	55.0	IMR90 p11
76.0	H12	180.01	TIMP2_1	55.0	IMR90 p11
76.5	H12	252.72	TIMP2_1	55.0	IMR90 p11
77.0	H12	322.14	TIMP2_1	55.0	IMR90 p11
77.5	H12	376.37	TIMP2_1	55.0	IMR90 p11
78.0	H12	379.52	TIMP2_1	55.0	IMR90 p11
78.5	H12	317.8	TIMP2_1	55.0	IMR90 p11
79.0	H12	229.7	TIMP2_1	55.0	IMR90 p11
79.5	H12	143.86	TIMP2_1	55.0	IMR90 p11
80.0	H12	68.11	TIMP2_1	55.0	IMR90 p11
80.5	H12	19.5	TIMP2_1	55.0	IMR90 p11
81.0	H12	4.8	TIMP2_1	55.0	IMR90 p11
81.5	H12	5.06	TIMP2_1	55.0	IMR90 p11
82.0	H12	5.07	TIMP2_1	55.0	IMR90 p11
82.5	H12	4.19	TIMP2_1	55.0	IMR90 p11
83.0	H12	3.7	TIMP2_1	55.0	IMR90 p11
83.5	H12	3.04	TIMP2_1	55.0	IMR90 p11
84.0	H12	1.69	TIMP2_1	55.0	IMR90 p11
84.5	H12	1.52	TIMP2_1	55.0	IMR90 p11
85.0	H12	2.04	TIMP2_1	55.0	IMR90 p11
85.5	H12	1.92	TIMP2_1	55.0	IMR90 p11
86.0	H12	2.13	TIMP2_1	55.0	IMR90 p11
86.5	H12	3.08	TIMP2_1	55.0	IMR90 p11
87.0	H12	3.42	TIMP2_1	55.0	IMR90 p11
87.5	H12	3.08	TIMP2_1	55.0	IMR90 p11
88.0	H12	2.94	TIMP2_1	55.0	IMR90 p11
88.5	H12	2.71	TIMP2_1	55.0	IMR90 p11
89.0	H12	2.52	TIMP2_1	55.0	IMR90 p11
89.5	H12	2.37	TIMP2_1	55.0	IMR90 p11
90.0	H12	2.59	TIMP2_1	55.0	IMR90 p11
90.5	H12	2.84	TIMP2_1	55.0	IMR90 p11
91.0	H12	2.74	TIMP2_1	55.0	IMR90 p11
91.5	H12	2.27	TIMP2_1	55.0	IMR90 p11
92.0	H12	2.01	TIMP2_1	55.0	IMR90 p11
92.5	H12	1.7	TIMP2_1	55.0	IMR90 p11
93.0	H12	1.48	TIMP2_1	55.0	IMR90 p11
93.5	H12	0.74	TIMP2_1	55.0	IMR90 p11
94.0	H12	0.42	TIMP2_1	55.0	IMR90 p11
94.5	H12	-1.41	TIMP2_1	55.0	IMR90 p11
95.0	H12	-1.75	TIMP2_1	55.0	IMR90 p11
55.0	A12	13.15	TIMP2_1	65.0	IMR90 p2
55.5	A12	28.48	TIMP2_1	65.0	IMR90 p2
56.0	A12	26.29	TIMP2_1	65.0	IMR90 p2
56.5	A12	26.29	TIMP2_1	65.0	IMR90 p2
57.0	A12	26.29	TIMP2_1	65.0	IMR90 p2
57.5	A12	26.08	TIMP2_1	65.0	IMR90 p2
58.0	A12	27.33	TIMP2_1	65.0	IMR90 p2
58.5	A12	30.15	TIMP2_1	65.0	IMR90 p2
59.0	A12	32.33	TIMP2_1	65.0	IMR90 p2
59.5	A12	33.48	TIMP2_1	65.0	IMR90 p2
60.0	A12	34.41	TIMP2_1	65.0	IMR90 p2
60.5	A12	34.46	TIMP2_1	65.0	IMR90 p2
61.0	A12	33.3	TIMP2_1	65.0	IMR90 p2
61.5	A12	32.16	TIMP2_1	65.0	IMR90 p2
62.0	A12	31.67	TIMP2_1	65.0	IMR90 p2
62.5	A12	31.17	TIMP2_1	65.0	IMR90 p2
63.0	A12	32.29	TIMP2_1	65.0	IMR90 p2
63.5	A12	35.76	TIMP2_1	65.0	IMR90 p2
64.0	A12	41.62	TIMP2_1	65.0	IMR90 p2
64.5	A12	49.32	TIMP2_1	65.0	IMR90 p2
65.0	A12	57.94	TIMP2_1	65.0	IMR90 p2
65.5	A12	67.46	TIMP2_1	65.0	IMR90 p2
66.0	A12	76.49	TIMP2_1	65.0	IMR90 p2
66.5	A12	83.76	TIMP2_1	65.0	IMR90 p2
67.0	A12	89.0	TIMP2_1	65.0	IMR90 p2
67.5	A12	92.77	TIMP2_1	65.0	IMR90 p2
68.0	A12	94.27	TIMP2_1	65.0	IMR90 p2
68.5	A12	94.42	TIMP2_1	65.0	IMR90 p2
69.0	A12	94.12	TIMP2_1	65.0	IMR90 p2
69.5	A12	93.21	TIMP2_1	65.0	IMR90 p2
70.0	A12	93.06	TIMP2_1	65.0	IMR90 p2
70.5	A12	94.11	TIMP2_1	65.0	IMR90 p2
71.0	A12	95.13	TIMP2_1	65.0	IMR90 p2
71.5	A12	96.23	TIMP2_1	65.0	IMR90 p2
72.0	A12	97.91	TIMP2_1	65.0	IMR90 p2
72.5	A12	98.72	TIMP2_1	65.0	IMR90 p2
73.0	A12	98.84	TIMP2_1	65.0	IMR90 p2
73.5	A12	100.24	TIMP2_1	65.0	IMR90 p2
74.0	A12	102.28	TIMP2_1	65.0	IMR90 p2
74.5	A12	106.62	TIMP2_1	65.0	IMR90 p2
75.0	A12	127.06	TIMP2_1	65.0	IMR90 p2
75.5	A12	186.73	TIMP2_1	65.0	IMR90 p2
76.0	A12	283.8	TIMP2_1	65.0	IMR90 p2
76.5	A12	391.49	TIMP2_1	65.0	IMR90 p2
77.0	A12	491.25	TIMP2_1	65.0	IMR90 p2
77.5	A12	555.28	TIMP2_1	65.0	IMR90 p2
78.0	A12	535.97	TIMP2_1	65.0	IMR90 p2
78.5	A12	435.02	TIMP2_1	65.0	IMR90 p2
79.0	A12	307.06	TIMP2_1	65.0	IMR90 p2
79.5	A12	183.59	TIMP2_1	65.0	IMR90 p2
80.0	A12	79.93	TIMP2_1	65.0	IMR90 p2
80.5	A12	20.99	TIMP2_1	65.0	IMR90 p2
81.0	A12	5.39	TIMP2_1	65.0	IMR90 p2
81.5	A12	4.96	TIMP2_1	65.0	IMR90 p2
82.0	A12	5.62	TIMP2_1	65.0	IMR90 p2
82.5	A12	6.41	TIMP2_1	65.0	IMR90 p2
83.0	A12	5.75	TIMP2_1	65.0	IMR90 p2
83.5	A12	4.64	TIMP2_1	65.0	IMR90 p2
84.0	A12	4.46	TIMP2_1	65.0	IMR90 p2
84.5	A12	4.07	TIMP2_1	65.0	IMR90 p2
85.0	A12	3.21	TIMP2_1	65.0	IMR90 p2
85.5	A12	2.87	TIMP2_1	65.0	IMR90 p2
86.0	A12	2.96	TIMP2_1	65.0	IMR90 p2
86.5	A12	2.82	TIMP2_1	65.0	IMR90 p2
87.0	A12	2.38	TIMP2_1	65.0	IMR90 p2
87.5	A12	2.3	TIMP2_1	65.0	IMR90 p2
88.0	A12	2.95	TIMP2_1	65.0	IMR90 p2
88.5	A12	3.2	TIMP2_1	65.0	IMR90 p2
89.0	A12	3.02	TIMP2_1	65.0	IMR90 p2
89.5	A12	3.42	TIMP2_1	65.0	IMR90 p2
90.0	A12	3.95	TIMP2_1	65.0	IMR90 p2
90.5	A12	3.51	TIMP2_1	65.0	IMR90 p2
91.0	A12	3.15	TIMP2_1	65.0	IMR90 p2
91.5	A12	3.38	TIMP2_1	65.0	IMR90 p2
92.0	A12	3.57	TIMP2_1	65.0	IMR90 p2
92.5	A12	3.51	TIMP2_1	65.0	IMR90 p2
93.0	A12	4.23	TIMP2_1	65.0	IMR90 p2
93.5	A12	4.98	TIMP2_1	65.0	IMR90 p2
94.0	A12	5.07	TIMP2_1	65.0	IMR90 p2
94.5	A12	5.45	TIMP2_1	65.0	IMR90 p2
95.0	A12	2.4	TIMP2_1	65.0	IMR90 p2
55.0	B12	4.41	TIMP2_1	64.5	IMR90 p2
55.5	B12	9.56	TIMP2_1	64.5	IMR90 p2
56.0	B12	8.82	TIMP2_1	64.5	IMR90 p2
56.5	B12	8.82	TIMP2_1	64.5	IMR90 p2
57.0	B12	8.82	TIMP2_1	64.5	IMR90 p2
57.5	B12	8.67	TIMP2_1	64.5	IMR90 p2
58.0	B12	9.58	TIMP2_1	64.5	IMR90 p2
58.5	B12	11.46	TIMP2_1	64.5	IMR90 p2
59.0	B12	13.08	TIMP2_1	64.5	IMR90 p2
59.5	B12	14.79	TIMP2_1	64.5	IMR90 p2
60.0	B12	17.37	TIMP2_1	64.5	IMR90 p2
60.5	B12	20.73	TIMP2_1	64.5	IMR90 p2
61.0	B12	24.57	TIMP2_1	64.5	IMR90 p2
61.5	B12	30.35	TIMP2_1	64.5	IMR90 p2
62.0	B12	38.81	TIMP2_1	64.5	IMR90 p2
62.5	B12	48.65	TIMP2_1	64.5	IMR90 p2
63.0	B12	59.76	TIMP2_1	64.5	IMR90 p2
63.5	B12	71.87	TIMP2_1	64.5	IMR90 p2
64.0	B12	83.13	TIMP2_1	64.5	IMR90 p2
64.5	B12	91.47	TIMP2_1	64.5	IMR90 p2
65.0	B12	97.31	TIMP2_1	64.5	IMR90 p2
65.5	B12	101.33	TIMP2_1	64.5	IMR90 p2
66.0	B12	103.44	TIMP2_1	64.5	IMR90 p2
66.5	B12	103.36	TIMP2_1	64.5	IMR90 p2
67.0	B12	103.28	TIMP2_1	64.5	IMR90 p2
67.5	B12	104.18	TIMP2_1	64.5	IMR90 p2
68.0	B12	104.24	TIMP2_1	64.5	IMR90 p2
68.5	B12	103.84	TIMP2_1	64.5	IMR90 p2
69.0	B12	104.45	TIMP2_1	64.5	IMR90 p2
69.5	B12	105.27	TIMP2_1	64.5	IMR90 p2
70.0	B12	105.27	TIMP2_1	64.5	IMR90 p2
70.5	B12	105.59	TIMP2_1	64.5	IMR90 p2
71.0	B12	106.53	TIMP2_1	64.5	IMR90 p2
71.5	B12	107.71	TIMP2_1	64.5	IMR90 p2
72.0	B12	108.76	TIMP2_1	64.5	IMR90 p2
72.5	B12	109.51	TIMP2_1	64.5	IMR90 p2
73.0	B12	110.1	TIMP2_1	64.5	IMR90 p2
73.5	B12	110.48	TIMP2_1	64.5	IMR90 p2
74.0	B12	110.55	TIMP2_1	64.5	IMR90 p2
74.5	B12	113.99	TIMP2_1	64.5	IMR90 p2
75.0	B12	140.12	TIMP2_1	64.5	IMR90 p2
75.5	B12	210.66	TIMP2_1	64.5	IMR90 p2
76.0	B12	315.88	TIMP2_1	64.5	IMR90 p2
76.5	B12	427.78	TIMP2_1	64.5	IMR90 p2
77.0	B12	527.74	TIMP2_1	64.5	IMR90 p2
77.5	B12	579.13	TIMP2_1	64.5	IMR90 p2
78.0	B12	538.13	TIMP2_1	64.5	IMR90 p2
78.5	B12	423.16	TIMP2_1	64.5	IMR90 p2
79.0	B12	289.82	TIMP2_1	64.5	IMR90 p2
79.5	B12	165.33	TIMP2_1	64.5	IMR90 p2
80.0	B12	67.09	TIMP2_1	64.5	IMR90 p2
80.5	B12	16.99	TIMP2_1	64.5	IMR90 p2
81.0	B12	6.01	TIMP2_1	64.5	IMR90 p2
81.5	B12	6.44	TIMP2_1	64.5	IMR90 p2
82.0	B12	6.27	TIMP2_1	64.5	IMR90 p2
82.5	B12	5.72	TIMP2_1	64.5	IMR90 p2
83.0	B12	5.09	TIMP2_1	64.5	IMR90 p2
83.5	B12	4.4	TIMP2_1	64.5	IMR90 p2
84.0	B12	3.83	TIMP2_1	64.5	IMR90 p2
84.5	B12	3.27	TIMP2_1	64.5	IMR90 p2
85.0	B12	3.22	TIMP2_1	64.5	IMR90 p2
85.5	B12	3.23	TIMP2_1	64.5	IMR90 p2
86.0	B12	3.2	TIMP2_1	64.5	IMR90 p2
86.5	B12	3.06	TIMP2_1	64.5	IMR90 p2
87.0	B12	3.03	TIMP2_1	64.5	IMR90 p2
87.5	B12	3.24	TIMP2_1	64.5	IMR90 p2
88.0	B12	3.42	TIMP2_1	64.5	IMR90 p2
88.5	B12	3.81	TIMP2_1	64.5	IMR90 p2
89.0	B12	4.48	TIMP2_1	64.5	IMR90 p2
89.5	B12	4.97	TIMP2_1	64.5	IMR90 p2
90.0	B12	4.95	TIMP2_1	64.5	IMR90 p2
90.5	B12	5.15	TIMP2_1	64.5	IMR90 p2
91.0	B12	4.84	TIMP2_1	64.5	IMR90 p2
91.5	B12	4.18	TIMP2_1	64.5	IMR90 p2
92.0	B12	4.22	TIMP2_1	64.5	IMR90 p2
92.5	B12	4.17	TIMP2_1	64.5	IMR90 p2
93.0	B12	3.84	TIMP2_1	64.5	IMR90 p2
93.5	B12	3.83	TIMP2_1	64.5	IMR90 p2
94.0	B12	3.94	TIMP2_1	64.5	IMR90 p2
94.5	B12	3.67	TIMP2_1	64.5	IMR90 p2
95.0	B12	1.46	TIMP2_1	64.5	IMR90 p2
55.0	C12	11.5	TIMP2_1	63.3	IMR90 p2
55.5	C12	24.91	TIMP2_1	63.3	IMR90 p2
56.0	C12	22.99	TIMP2_1	63.3	IMR90 p2
56.5	C12	22.99	TIMP2_1	63.3	IMR90 p2
57.0	C12	22.99	TIMP2_1	63.3	IMR90 p2
57.5	C12	22.73	TIMP2_1	63.3	IMR90 p2
58.0	C12	24.2	TIMP2_1	63.3	IMR90 p2
58.5	C12	28.58	TIMP2_1	63.3	IMR90 p2
59.0	C12	32.11	TIMP2_1	63.3	IMR90 p2
59.5	C12	35.88	TIMP2_1	63.3	IMR90 p2
60.0	C12	40.5	TIMP2_1	63.3	IMR90 p2
60.5	C12	43.33	TIMP2_1	63.3	IMR90 p2
61.0	C12	44.67	TIMP2_1	63.3	IMR90 p2
61.5	C12	45.18	TIMP2_1	63.3	IMR90 p2
62.0	C12	44.54	TIMP2_1	63.3	IMR90 p2
62.5	C12	44.51	TIMP2_1	63.3	IMR90 p2
63.0	C12	44.92	TIMP2_1	63.3	IMR90 p2
63.5	C12	45.7	TIMP2_1	63.3	IMR90 p2
64.0	C12	48.55	TIMP2_1	63.3	IMR90 p2
64.5	C12	54.59	TIMP2_1	63.3	IMR90 p2
65.0	C12	61.71	TIMP2_1	63.3	IMR90 p2
65.5	C12	70.38	TIMP2_1	63.3	IMR90 p2
66.0	C12	81.54	TIMP2_1	63.3	IMR90 p2
66.5	C12	90.99	TIMP2_1	63.3	IMR90 p2
67.0	C12	98.6	TIMP2_1	63.3	IMR90 p2
67.5	C12	104.91	TIMP2_1	63.3	IMR90 p2
68.0	C12	108.33	TIMP2_1	63.3	IMR90 p2
68.5	C12	109.08	TIMP2_1	63.3	IMR90 p2
69.0	C12	110.85	TIMP2_1	63.3	IMR90 p2
69.5	C12	111.56	TIMP2_1	63.3	IMR90 p2
70.0	C12	111.51	TIMP2_1	63.3	IMR90 p2
70.5	C12	113.2	TIMP2_1	63.3	IMR90 p2
71.0	C12	114.33	TIMP2_1	63.3	IMR90 p2
71.5	C12	113.81	TIMP2_1	63.3	IMR90 p2
72.0	C12	114.04	TIMP2_1	63.3	IMR90 p2
72.5	C12	114.85	TIMP2_1	63.3	IMR90 p2
73.0	C12	115.25	TIMP2_1	63.3	IMR90 p2
73.5	C12	116.77	TIMP2_1	63.3	IMR90 p2
74.0	C12	118.97	TIMP2_1	63.3	IMR90 p2
74.5	C12	124.03	TIMP2_1	63.3	IMR90 p2
75.0	C12	149.54	TIMP2_1	63.3	IMR90 p2
75.5	C12	219.66	TIMP2_1	63.3	IMR90 p2
76.0	C12	330.07	TIMP2_1	63.3	IMR90 p2
76.5	C12	452.38	TIMP2_1	63.3	IMR90 p2
77.0	C12	564.82	TIMP2_1	63.3	IMR90 p2
77.5	C12	630.12	TIMP2_1	63.3	IMR90 p2
78.0	C12	599.86	TIMP2_1	63.3	IMR90 p2
78.5	C12	483.91	TIMP2_1	63.3	IMR90 p2
79.0	C12	338.94	TIMP2_1	63.3	IMR90 p2
79.5	C12	199.22	TIMP2_1	63.3	IMR90 p2
80.0	C12	86.16	TIMP2_1	63.3	IMR90 p2
80.5	C12	23.92	TIMP2_1	63.3	IMR90 p2
81.0	C12	6.05	TIMP2_1	63.3	IMR90 p2
81.5	C12	4.82	TIMP2_1	63.3	IMR90 p2
82.0	C12	5.09	TIMP2_1	63.3	IMR90 p2
82.5	C12	4.94	TIMP2_1	63.3	IMR90 p2
83.0	C12	4.33	TIMP2_1	63.3	IMR90 p2
83.5	C12	4.22	TIMP2_1	63.3	IMR90 p2
84.0	C12	4.65	TIMP2_1	63.3	IMR90 p2
84.5	C12	4.51	TIMP2_1	63.3	IMR90 p2
85.0	C12	4.1	TIMP2_1	63.3	IMR90 p2
85.5	C12	3.69	TIMP2_1	63.3	IMR90 p2
86.0	C12	2.92	TIMP2_1	63.3	IMR90 p2
86.5	C12	1.89	TIMP2_1	63.3	IMR90 p2
87.0	C12	1.58	TIMP2_1	63.3	IMR90 p2
87.5	C12	1.4	TIMP2_1	63.3	IMR90 p2
88.0	C12	1.1	TIMP2_1	63.3	IMR90 p2
88.5	C12	1.67	TIMP2_1	63.3	IMR90 p2
89.0	C12	2.14	TIMP2_1	63.3	IMR90 p2
89.5	C12	2.1	TIMP2_1	63.3	IMR90 p2
90.0	C12	2.26	TIMP2_1	63.3	IMR90 p2
90.5	C12	2.83	TIMP2_1	63.3	IMR90 p2
91.0	C12	2.6	TIMP2_1	63.3	IMR90 p2
91.5	C12	2.57	TIMP2_1	63.3	IMR90 p2
92.0	C12	2.81	TIMP2_1	63.3	IMR90 p2
92.5	C12	2.77	TIMP2_1	63.3	IMR90 p2
93.0	C12	2.72	TIMP2_1	63.3	IMR90 p2
93.5	C12	2.83	TIMP2_1	63.3	IMR90 p2
94.0	C12	3.02	TIMP2_1	63.3	IMR90 p2
94.5	C12	3.21	TIMP2_1	63.3	IMR90 p2
95.0	C12	1.59	TIMP2_1	63.3	IMR90 p2
55.0	D12	3.46	TIMP2_1	61.4	IMR90 p2
55.5	D12	7.49	TIMP2_1	61.4	IMR90 p2
56.0	D12	6.91	TIMP2_1	61.4	IMR90 p2
56.5	D12	6.91	TIMP2_1	61.4	IMR90 p2
57.0	D12	6.91	TIMP2_1	61.4	IMR90 p2
57.5	D12	6.6	TIMP2_1	61.4	IMR90 p2
58.0	D12	8.39	TIMP2_1	61.4	IMR90 p2
58.5	D12	12.85	TIMP2_1	61.4	IMR90 p2
59.0	D12	16.89	TIMP2_1	61.4	IMR90 p2
59.5	D12	20.45	TIMP2_1	61.4	IMR90 p2
60.0	D12	24.08	TIMP2_1	61.4	IMR90 p2
60.5	D12	27.87	TIMP2_1	61.4	IMR90 p2
61.0	D12	31.62	TIMP2_1	61.4	IMR90 p2
61.5	D12	35.9	TIMP2_1	61.4	IMR90 p2
62.0	D12	41.25	TIMP2_1	61.4	IMR90 p2
62.5	D12	47.91	TIMP2_1	61.4	IMR90 p2
63.0	D12	56.21	TIMP2_1	61.4	IMR90 p2
63.5	D12	65.14	TIMP2_1	61.4	IMR90 p2
64.0	D12	73.72	TIMP2_1	61.4	IMR90 p2
64.5	D12	82.12	TIMP2_1	61.4	IMR90 p2
65.0	D12	89.9	TIMP2_1	61.4	IMR90 p2
65.5	D12	95.48	TIMP2_1	61.4	IMR90 p2
66.0	D12	99.82	TIMP2_1	61.4	IMR90 p2
66.5	D12	103.19	TIMP2_1	61.4	IMR90 p2
67.0	D12	105.62	TIMP2_1	61.4	IMR90 p2
67.5	D12	106.73	TIMP2_1	61.4	IMR90 p2
68.0	D12	107.53	TIMP2_1	61.4	IMR90 p2
68.5	D12	108.55	TIMP2_1	61.4	IMR90 p2
69.0	D12	109.43	TIMP2_1	61.4	IMR90 p2
69.5	D12	110.2	TIMP2_1	61.4	IMR90 p2
70.0	D12	111.46	TIMP2_1	61.4	IMR90 p2
70.5	D12	113.27	TIMP2_1	61.4	IMR90 p2
71.0	D12	114.28	TIMP2_1	61.4	IMR90 p2
71.5	D12	115.41	TIMP2_1	61.4	IMR90 p2
72.0	D12	115.87	TIMP2_1	61.4	IMR90 p2
72.5	D12	115.4	TIMP2_1	61.4	IMR90 p2
73.0	D12	114.3	TIMP2_1	61.4	IMR90 p2
73.5	D12	113.43	TIMP2_1	61.4	IMR90 p2
74.0	D12	113.1	TIMP2_1	61.4	IMR90 p2
74.5	D12	115.8	TIMP2_1	61.4	IMR90 p2
75.0	D12	136.91	TIMP2_1	61.4	IMR90 p2
75.5	D12	200.7	TIMP2_1	61.4	IMR90 p2
76.0	D12	304.85	TIMP2_1	61.4	IMR90 p2
76.5	D12	420.97	TIMP2_1	61.4	IMR90 p2
77.0	D12	528.41	TIMP2_1	61.4	IMR90 p2
77.5	D12	594.77	TIMP2_1	61.4	IMR90 p2
78.0	D12	572.1	TIMP2_1	61.4	IMR90 p2
78.5	D12	464.38	TIMP2_1	61.4	IMR90 p2
79.0	D12	326.47	TIMP2_1	61.4	IMR90 p2
79.5	D12	194.1	TIMP2_1	61.4	IMR90 p2
80.0	D12	85.65	TIMP2_1	61.4	IMR90 p2
80.5	D12	23.24	TIMP2_1	61.4	IMR90 p2
81.0	D12	5.23	TIMP2_1	61.4	IMR90 p2
81.5	D12	4.86	TIMP2_1	61.4	IMR90 p2
82.0	D12	4.76	TIMP2_1	61.4	IMR90 p2
82.5	D12	3.81	TIMP2_1	61.4	IMR90 p2
83.0	D12	3.47	TIMP2_1	61.4	IMR90 p2
83.5	D12	3.6	TIMP2_1	61.4	IMR90 p2
84.0	D12	3.63	TIMP2_1	61.4	IMR90 p2
84.5	D12	3.75	TIMP2_1	61.4	IMR90 p2
85.0	D12	3.75	TIMP2_1	61.4	IMR90 p2
85.5	D12	3.6	TIMP2_1	61.4	IMR90 p2
86.0	D12	3.07	TIMP2_1	61.4	IMR90 p2
86.5	D12	2.48	TIMP2_1	61.4	IMR90 p2
87.0	D12	2.2	TIMP2_1	61.4	IMR90 p2
87.5	D12	1.83	TIMP2_1	61.4	IMR90 p2
88.0	D12	1.45	TIMP2_1	61.4	IMR90 p2
88.5	D12	1.53	TIMP2_1	61.4	IMR90 p2
89.0	D12	1.47	TIMP2_1	61.4	IMR90 p2
89.5	D12	1.26	TIMP2_1	61.4	IMR90 p2
90.0	D12	1.78	TIMP2_1	61.4	IMR90 p2
90.5	D12	2.13	TIMP2_1	61.4	IMR90 p2
91.0	D12	2.05	TIMP2_1	61.4	IMR90 p2
91.5	D12	2.33	TIMP2_1	61.4	IMR90 p2
92.0	D12	2.17	TIMP2_1	61.4	IMR90 p2
92.5	D12	1.58	TIMP2_1	61.4	IMR90 p2
93.0	D12	1.33	TIMP2_1	61.4	IMR90 p2
93.5	D12	1.85	TIMP2_1	61.4	IMR90 p2
94.0	D12	2.0	TIMP2_1	61.4	IMR90 p2
94.5	D12	4.0	TIMP2_1	61.4	IMR90 p2
95.0	D12	2.91	TIMP2_1	61.4	IMR90 p2
55.0	E12	-1.96	TIMP2_1	59.0	IMR90 p2
55.5	E12	-4.24	TIMP2_1	59.0	IMR90 p2
56.0	E12	-3.92	TIMP2_1	59.0	IMR90 p2
56.5	E12	-3.92	TIMP2_1	59.0	IMR90 p2
57.0	E12	-3.92	TIMP2_1	59.0	IMR90 p2
57.5	E12	-4.46	TIMP2_1	59.0	IMR90 p2
58.0	E12	-1.16	TIMP2_1	59.0	IMR90 p2
58.5	E12	5.76	TIMP2_1	59.0	IMR90 p2
59.0	E12	10.77	TIMP2_1	59.0	IMR90 p2
59.5	E12	13.88	TIMP2_1	59.0	IMR90 p2
60.0	E12	18.31	TIMP2_1	59.0	IMR90 p2
60.5	E12	22.67	TIMP2_1	59.0	IMR90 p2
61.0	E12	25.34	TIMP2_1	59.0	IMR90 p2
61.5	E12	29.79	TIMP2_1	59.0	IMR90 p2
62.0	E12	34.51	TIMP2_1	59.0	IMR90 p2
62.5	E12	38.28	TIMP2_1	59.0	IMR90 p2
63.0	E12	43.42	TIMP2_1	59.0	IMR90 p2
63.5	E12	51.34	TIMP2_1	59.0	IMR90 p2
64.0	E12	60.48	TIMP2_1	59.0	IMR90 p2
64.5	E12	71.54	TIMP2_1	59.0	IMR90 p2
65.0	E12	81.69	TIMP2_1	59.0	IMR90 p2
65.5	E12	90.04	TIMP2_1	59.0	IMR90 p2
66.0	E12	96.66	TIMP2_1	59.0	IMR90 p2
66.5	E12	99.38	TIMP2_1	59.0	IMR90 p2
67.0	E12	98.84	TIMP2_1	59.0	IMR90 p2
67.5	E12	98.75	TIMP2_1	59.0	IMR90 p2
68.0	E12	98.3	TIMP2_1	59.0	IMR90 p2
68.5	E12	96.91	TIMP2_1	59.0	IMR90 p2
69.0	E12	97.4	TIMP2_1	59.0	IMR90 p2
69.5	E12	98.38	TIMP2_1	59.0	IMR90 p2
70.0	E12	99.41	TIMP2_1	59.0	IMR90 p2
70.5	E12	101.04	TIMP2_1	59.0	IMR90 p2
71.0	E12	103.42	TIMP2_1	59.0	IMR90 p2
71.5	E12	104.37	TIMP2_1	59.0	IMR90 p2
72.0	E12	104.72	TIMP2_1	59.0	IMR90 p2
72.5	E12	105.06	TIMP2_1	59.0	IMR90 p2
73.0	E12	105.27	TIMP2_1	59.0	IMR90 p2
73.5	E12	104.29	TIMP2_1	59.0	IMR90 p2
74.0	E12	104.32	TIMP2_1	59.0	IMR90 p2
74.5	E12	107.33	TIMP2_1	59.0	IMR90 p2
75.0	E12	124.19	TIMP2_1	59.0	IMR90 p2
75.5	E12	179.15	TIMP2_1	59.0	IMR90 p2
76.0	E12	273.26	TIMP2_1	59.0	IMR90 p2
76.5	E12	379.07	TIMP2_1	59.0	IMR90 p2
77.0	E12	476.99	TIMP2_1	59.0	IMR90 p2
77.5	E12	541.08	TIMP2_1	59.0	IMR90 p2
78.0	E12	524.04	TIMP2_1	59.0	IMR90 p2
78.5	E12	426.23	TIMP2_1	59.0	IMR90 p2
79.0	E12	300.56	TIMP2_1	59.0	IMR90 p2
79.5	E12	180.09	TIMP2_1	59.0	IMR90 p2
80.0	E12	80.18	TIMP2_1	59.0	IMR90 p2
80.5	E12	23.13	TIMP2_1	59.0	IMR90 p2
81.0	E12	7.74	TIMP2_1	59.0	IMR90 p2
81.5	E12	7.99	TIMP2_1	59.0	IMR90 p2
82.0	E12	8.59	TIMP2_1	59.0	IMR90 p2
82.5	E12	7.67	TIMP2_1	59.0	IMR90 p2
83.0	E12	6.51	TIMP2_1	59.0	IMR90 p2
83.5	E12	6.0	TIMP2_1	59.0	IMR90 p2
84.0	E12	5.62	TIMP2_1	59.0	IMR90 p2
84.5	E12	5.42	TIMP2_1	59.0	IMR90 p2
85.0	E12	5.75	TIMP2_1	59.0	IMR90 p2
85.5	E12	6.01	TIMP2_1	59.0	IMR90 p2
86.0	E12	6.25	TIMP2_1	59.0	IMR90 p2
86.5	E12	6.72	TIMP2_1	59.0	IMR90 p2
87.0	E12	6.7	TIMP2_1	59.0	IMR90 p2
87.5	E12	6.32	TIMP2_1	59.0	IMR90 p2
88.0	E12	6.6	TIMP2_1	59.0	IMR90 p2
88.5	E12	6.73	TIMP2_1	59.0	IMR90 p2
89.0	E12	6.08	TIMP2_1	59.0	IMR90 p2
89.5	E12	5.66	TIMP2_1	59.0	IMR90 p2
90.0	E12	5.82	TIMP2_1	59.0	IMR90 p2
90.5	E12	5.98	TIMP2_1	59.0	IMR90 p2
91.0	E12	6.44	TIMP2_1	59.0	IMR90 p2
91.5	E12	7.54	TIMP2_1	59.0	IMR90 p2
92.0	E12	8.84	TIMP2_1	59.0	IMR90 p2
92.5	E12	10.02	TIMP2_1	59.0	IMR90 p2
93.0	E12	10.13	TIMP2_1	59.0	IMR90 p2
93.5	E12	10.08	TIMP2_1	59.0	IMR90 p2
94.0	E12	10.32	TIMP2_1	59.0	IMR90 p2
94.5	E12	11.16	TIMP2_1	59.0	IMR90 p2
95.0	E12	5.21	TIMP2_1	59.0	IMR90 p2
55.0	F12	-4.5	TIMP2_1	57.0	IMR90 p2
55.5	F12	-9.75	TIMP2_1	57.0	IMR90 p2
56.0	F12	-9.0	TIMP2_1	57.0	IMR90 p2
56.5	F12	-9.0	TIMP2_1	57.0	IMR90 p2
57.0	F12	-9.0	TIMP2_1	57.0	IMR90 p2
57.5	F12	-9.61	TIMP2_1	57.0	IMR90 p2
58.0	F12	-5.98	TIMP2_1	57.0	IMR90 p2
58.5	F12	2.13	TIMP2_1	57.0	IMR90 p2
59.0	F12	8.81	TIMP2_1	57.0	IMR90 p2
59.5	F12	14.8	TIMP2_1	57.0	IMR90 p2
60.0	F12	20.62	TIMP2_1	57.0	IMR90 p2
60.5	F12	25.4	TIMP2_1	57.0	IMR90 p2
61.0	F12	29.3	TIMP2_1	57.0	IMR90 p2
61.5	F12	32.83	TIMP2_1	57.0	IMR90 p2
62.0	F12	36.62	TIMP2_1	57.0	IMR90 p2
62.5	F12	40.98	TIMP2_1	57.0	IMR90 p2
63.0	F12	46.46	TIMP2_1	57.0	IMR90 p2
63.5	F12	53.25	TIMP2_1	57.0	IMR90 p2
64.0	F12	61.65	TIMP2_1	57.0	IMR90 p2
64.5	F12	70.25	TIMP2_1	57.0	IMR90 p2
65.0	F12	77.65	TIMP2_1	57.0	IMR90 p2
65.5	F12	84.33	TIMP2_1	57.0	IMR90 p2
66.0	F12	89.66	TIMP2_1	57.0	IMR90 p2
66.5	F12	92.44	TIMP2_1	57.0	IMR90 p2
67.0	F12	93.5	TIMP2_1	57.0	IMR90 p2
67.5	F12	93.7	TIMP2_1	57.0	IMR90 p2
68.0	F12	92.75	TIMP2_1	57.0	IMR90 p2
68.5	F12	91.61	TIMP2_1	57.0	IMR90 p2
69.0	F12	90.87	TIMP2_1	57.0	IMR90 p2
69.5	F12	90.58	TIMP2_1	57.0	IMR90 p2
70.0	F12	91.07	TIMP2_1	57.0	IMR90 p2
70.5	F12	91.96	TIMP2_1	57.0	IMR90 p2
71.0	F12	91.98	TIMP2_1	57.0	IMR90 p2
71.5	F12	91.91	TIMP2_1	57.0	IMR90 p2
72.0	F12	92.2	TIMP2_1	57.0	IMR90 p2
72.5	F12	92.05	TIMP2_1	57.0	IMR90 p2
73.0	F12	91.87	TIMP2_1	57.0	IMR90 p2
73.5	F12	92.71	TIMP2_1	57.0	IMR90 p2
74.0	F12	93.61	TIMP2_1	57.0	IMR90 p2
74.5	F12	95.31	TIMP2_1	57.0	IMR90 p2
75.0	F12	111.9	TIMP2_1	57.0	IMR90 p2
75.5	F12	164.63	TIMP2_1	57.0	IMR90 p2
76.0	F12	249.45	TIMP2_1	57.0	IMR90 p2
76.5	F12	341.26	TIMP2_1	57.0	IMR90 p2
77.0	F12	426.1	TIMP2_1	57.0	IMR90 p2
77.5	F12	477.9	TIMP2_1	57.0	IMR90 p2
78.0	F12	453.66	TIMP2_1	57.0	IMR90 p2
78.5	F12	360.94	TIMP2_1	57.0	IMR90 p2
79.0	F12	250.66	TIMP2_1	57.0	IMR90 p2
79.5	F12	146.57	TIMP2_1	57.0	IMR90 p2
80.0	F12	61.26	TIMP2_1	57.0	IMR90 p2
80.5	F12	16.17	TIMP2_1	57.0	IMR90 p2
81.0	F12	6.6	TIMP2_1	57.0	IMR90 p2
81.5	F12	7.36	TIMP2_1	57.0	IMR90 p2
82.0	F12	7.43	TIMP2_1	57.0	IMR90 p2
82.5	F12	6.64	TIMP2_1	57.0	IMR90 p2
83.0	F12	5.2	TIMP2_1	57.0	IMR90 p2
83.5	F12	4.33	TIMP2_1	57.0	IMR90 p2
84.0	F12	3.6	TIMP2_1	57.0	IMR90 p2
84.5	F12	3.23	TIMP2_1	57.0	IMR90 p2
85.0	F12	3.37	TIMP2_1	57.0	IMR90 p2
85.5	F12	3.34	TIMP2_1	57.0	IMR90 p2
86.0	F12	3.68	TIMP2_1	57.0	IMR90 p2
86.5	F12	4.61	TIMP2_1	57.0	IMR90 p2
87.0	F12	4.62	TIMP2_1	57.0	IMR90 p2
87.5	F12	4.35	TIMP2_1	57.0	IMR90 p2
88.0	F12	5.01	TIMP2_1	57.0	IMR90 p2
88.5	F12	4.89	TIMP2_1	57.0	IMR90 p2
89.0	F12	3.86	TIMP2_1	57.0	IMR90 p2
89.5	F12	3.73	TIMP2_1	57.0	IMR90 p2
90.0	F12	3.66	TIMP2_1	57.0	IMR90 p2
90.5	F12	3.37	TIMP2_1	57.0	IMR90 p2
91.0	F12	3.66	TIMP2_1	57.0	IMR90 p2
91.5	F12	3.95	TIMP2_1	57.0	IMR90 p2
92.0	F12	4.63	TIMP2_1	57.0	IMR90 p2
92.5	F12	5.93	TIMP2_1	57.0	IMR90 p2
93.0	F12	6.34	TIMP2_1	57.0	IMR90 p2
93.5	F12	6.47	TIMP2_1	57.0	IMR90 p2
94.0	F12	7.37	TIMP2_1	57.0	IMR90 p2
94.5	F12	8.07	TIMP2_1	57.0	IMR90 p2
95.0	F12	3.6	TIMP2_1	57.0	IMR90 p2
55.0	G12	-4.81	TIMP2_1	55.7	IMR90 p2
55.5	G12	-10.41	TIMP2_1	55.7	IMR90 p2
56.0	G12	-9.61	TIMP2_1	55.7	IMR90 p2
56.5	G12	-9.61	TIMP2_1	55.7	IMR90 p2
57.0	G12	-9.61	TIMP2_1	55.7	IMR90 p2
57.5	G12	-10.35	TIMP2_1	55.7	IMR90 p2
58.0	G12	-5.92	TIMP2_1	55.7	IMR90 p2
58.5	G12	3.67	TIMP2_1	55.7	IMR90 p2
59.0	G12	10.87	TIMP2_1	55.7	IMR90 p2
59.5	G12	15.42	TIMP2_1	55.7	IMR90 p2
60.0	G12	19.73	TIMP2_1	55.7	IMR90 p2
60.5	G12	23.5	TIMP2_1	55.7	IMR90 p2
61.0	G12	25.75	TIMP2_1	55.7	IMR90 p2
61.5	G12	28.98	TIMP2_1	55.7	IMR90 p2
62.0	G12	33.43	TIMP2_1	55.7	IMR90 p2
62.5	G12	38.21	TIMP2_1	55.7	IMR90 p2
63.0	G12	44.42	TIMP2_1	55.7	IMR90 p2
63.5	G12	52.53	TIMP2_1	55.7	IMR90 p2
64.0	G12	61.46	TIMP2_1	55.7	IMR90 p2
64.5	G12	70.39	TIMP2_1	55.7	IMR90 p2
65.0	G12	77.6	TIMP2_1	55.7	IMR90 p2
65.5	G12	82.84	TIMP2_1	55.7	IMR90 p2
66.0	G12	86.85	TIMP2_1	55.7	IMR90 p2
66.5	G12	88.47	TIMP2_1	55.7	IMR90 p2
67.0	G12	88.0	TIMP2_1	55.7	IMR90 p2
67.5	G12	87.54	TIMP2_1	55.7	IMR90 p2
68.0	G12	87.45	TIMP2_1	55.7	IMR90 p2
68.5	G12	86.67	TIMP2_1	55.7	IMR90 p2
69.0	G12	85.6	TIMP2_1	55.7	IMR90 p2
69.5	G12	85.0	TIMP2_1	55.7	IMR90 p2
70.0	G12	84.98	TIMP2_1	55.7	IMR90 p2
70.5	G12	84.41	TIMP2_1	55.7	IMR90 p2
71.0	G12	83.51	TIMP2_1	55.7	IMR90 p2
71.5	G12	83.76	TIMP2_1	55.7	IMR90 p2
72.0	G12	83.97	TIMP2_1	55.7	IMR90 p2
72.5	G12	82.79	TIMP2_1	55.7	IMR90 p2
73.0	G12	82.36	TIMP2_1	55.7	IMR90 p2
73.5	G12	83.65	TIMP2_1	55.7	IMR90 p2
74.0	G12	83.98	TIMP2_1	55.7	IMR90 p2
74.5	G12	86.07	TIMP2_1	55.7	IMR90 p2
75.0	G12	100.7	TIMP2_1	55.7	IMR90 p2
75.5	G12	145.35	TIMP2_1	55.7	IMR90 p2
76.0	G12	217.79	TIMP2_1	55.7	IMR90 p2
76.5	G12	297.41	TIMP2_1	55.7	IMR90 p2
77.0	G12	370.47	TIMP2_1	55.7	IMR90 p2
77.5	G12	416.9	TIMP2_1	55.7	IMR90 p2
78.0	G12	398.66	TIMP2_1	55.7	IMR90 p2
78.5	G12	318.84	TIMP2_1	55.7	IMR90 p2
79.0	G12	222.87	TIMP2_1	55.7	IMR90 p2
79.5	G12	132.11	TIMP2_1	55.7	IMR90 p2
80.0	G12	56.64	TIMP2_1	55.7	IMR90 p2
80.5	G12	15.56	TIMP2_1	55.7	IMR90 p2
81.0	G12	6.91	TIMP2_1	55.7	IMR90 p2
81.5	G12	7.2	TIMP2_1	55.7	IMR90 p2
82.0	G12	7.21	TIMP2_1	55.7	IMR90 p2
82.5	G12	6.78	TIMP2_1	55.7	IMR90 p2
83.0	G12	5.67	TIMP2_1	55.7	IMR90 p2
83.5	G12	4.66	TIMP2_1	55.7	IMR90 p2
84.0	G12	3.84	TIMP2_1	55.7	IMR90 p2
84.5	G12	2.77	TIMP2_1	55.7	IMR90 p2
85.0	G12	1.8	TIMP2_1	55.7	IMR90 p2
85.5	G12	1.7	TIMP2_1	55.7	IMR90 p2
86.0	G12	1.76	TIMP2_1	55.7	IMR90 p2
86.5	G12	1.91	TIMP2_1	55.7	IMR90 p2
87.0	G12	2.66	TIMP2_1	55.7	IMR90 p2
87.5	G12	3.52	TIMP2_1	55.7	IMR90 p2
88.0	G12	3.59	TIMP2_1	55.7	IMR90 p2
88.5	G12	3.32	TIMP2_1	55.7	IMR90 p2
89.0	G12	3.73	TIMP2_1	55.7	IMR90 p2
89.5	G12	3.8	TIMP2_1	55.7	IMR90 p2
90.0	G12	3.43	TIMP2_1	55.7	IMR90 p2
90.5	G12	3.66	TIMP2_1	55.7	IMR90 p2
91.0	G12	4.25	TIMP2_1	55.7	IMR90 p2
91.5	G12	4.14	TIMP2_1	55.7	IMR90 p2
92.0	G12	4.14	TIMP2_1	55.7	IMR90 p2
92.5	G12	4.4	TIMP2_1	55.7	IMR90 p2
93.0	G12	4.61	TIMP2_1	55.7	IMR90 p2
93.5	G12	4.49	TIMP2_1	55.7	IMR90 p2
94.0	G12	4.46	TIMP2_1	55.7	IMR90 p2
94.5	G12	4.47	TIMP2_1	55.7	IMR90 p2
95.0	G12	1.81	TIMP2_1	55.7	IMR90 p2
55.0	H12	-5.58	TIMP2_1	55.0	IMR90 p2
55.5	H12	-12.09	TIMP2_1	55.0	IMR90 p2
56.0	H12	-11.16	TIMP2_1	55.0	IMR90 p2
56.5	H12	-11.16	TIMP2_1	55.0	IMR90 p2
57.0	H12	-11.16	TIMP2_1	55.0	IMR90 p2
57.5	H12	-11.87	TIMP2_1	55.0	IMR90 p2
58.0	H12	-7.53	TIMP2_1	55.0	IMR90 p2
58.5	H12	1.44	TIMP2_1	55.0	IMR90 p2
59.0	H12	8.58	TIMP2_1	55.0	IMR90 p2
59.5	H12	13.8	TIMP2_1	55.0	IMR90 p2
60.0	H12	18.18	TIMP2_1	55.0	IMR90 p2
60.5	H12	22.12	TIMP2_1	55.0	IMR90 p2
61.0	H12	24.49	TIMP2_1	55.0	IMR90 p2
61.5	H12	26.22	TIMP2_1	55.0	IMR90 p2
62.0	H12	28.94	TIMP2_1	55.0	IMR90 p2
62.5	H12	32.4	TIMP2_1	55.0	IMR90 p2
63.0	H12	36.53	TIMP2_1	55.0	IMR90 p2
63.5	H12	41.9	TIMP2_1	55.0	IMR90 p2
64.0	H12	49.44	TIMP2_1	55.0	IMR90 p2
64.5	H12	57.56	TIMP2_1	55.0	IMR90 p2
65.0	H12	64.33	TIMP2_1	55.0	IMR90 p2
65.5	H12	69.93	TIMP2_1	55.0	IMR90 p2
66.0	H12	74.3	TIMP2_1	55.0	IMR90 p2
66.5	H12	76.32	TIMP2_1	55.0	IMR90 p2
67.0	H12	76.67	TIMP2_1	55.0	IMR90 p2
67.5	H12	76.34	TIMP2_1	55.0	IMR90 p2
68.0	H12	75.78	TIMP2_1	55.0	IMR90 p2
68.5	H12	75.69	TIMP2_1	55.0	IMR90 p2
69.0	H12	75.16	TIMP2_1	55.0	IMR90 p2
69.5	H12	74.41	TIMP2_1	55.0	IMR90 p2
70.0	H12	74.4	TIMP2_1	55.0	IMR90 p2
70.5	H12	74.73	TIMP2_1	55.0	IMR90 p2
71.0	H12	74.56	TIMP2_1	55.0	IMR90 p2
71.5	H12	74.91	TIMP2_1	55.0	IMR90 p2
72.0	H12	75.48	TIMP2_1	55.0	IMR90 p2
72.5	H12	75.76	TIMP2_1	55.0	IMR90 p2
73.0	H12	75.69	TIMP2_1	55.0	IMR90 p2
73.5	H12	75.52	TIMP2_1	55.0	IMR90 p2
74.0	H12	75.21	TIMP2_1	55.0	IMR90 p2
74.5	H12	75.85	TIMP2_1	55.0	IMR90 p2
75.0	H12	84.42	TIMP2_1	55.0	IMR90 p2
75.5	H12	118.57	TIMP2_1	55.0	IMR90 p2
76.0	H12	180.08	TIMP2_1	55.0	IMR90 p2
76.5	H12	248.82	TIMP2_1	55.0	IMR90 p2
77.0	H12	313.1	TIMP2_1	55.0	IMR90 p2
77.5	H12	358.68	TIMP2_1	55.0	IMR90 p2
78.0	H12	350.19	TIMP2_1	55.0	IMR90 p2
78.5	H12	284.24	TIMP2_1	55.0	IMR90 p2
79.0	H12	201.35	TIMP2_1	55.0	IMR90 p2
79.5	H12	122.16	TIMP2_1	55.0	IMR90 p2
80.0	H12	53.88	TIMP2_1	55.0	IMR90 p2
80.5	H12	14.26	TIMP2_1	55.0	IMR90 p2
81.0	H12	4.32	TIMP2_1	55.0	IMR90 p2
81.5	H12	4.02	TIMP2_1	55.0	IMR90 p2
82.0	H12	3.96	TIMP2_1	55.0	IMR90 p2
82.5	H12	3.52	TIMP2_1	55.0	IMR90 p2
83.0	H12	2.64	TIMP2_1	55.0	IMR90 p2
83.5	H12	2.88	TIMP2_1	55.0	IMR90 p2
84.0	H12	3.28	TIMP2_1	55.0	IMR90 p2
84.5	H12	2.66	TIMP2_1	55.0	IMR90 p2
85.0	H12	2.48	TIMP2_1	55.0	IMR90 p2
85.5	H12	3.17	TIMP2_1	55.0	IMR90 p2
86.0	H12	2.98	TIMP2_1	55.0	IMR90 p2
86.5	H12	2.8	TIMP2_1	55.0	IMR90 p2
87.0	H12	3.55	TIMP2_1	55.0	IMR90 p2
87.5	H12	3.78	TIMP2_1	55.0	IMR90 p2
88.0	H12	3.35	TIMP2_1	55.0	IMR90 p2
88.5	H12	3.2	TIMP2_1	55.0	IMR90 p2
89.0	H12	2.85	TIMP2_1	55.0	IMR90 p2
89.5	H12	2.3	TIMP2_1	55.0	IMR90 p2
90.0	H12	1.97	TIMP2_1	55.0	IMR90 p2
90.5	H12	1.91	TIMP2_1	55.0	IMR90 p2
91.0	H12	1.85	TIMP2_1	55.0	IMR90 p2
91.5	H12	2.24	TIMP2_1	55.0	IMR90 p2
92.0	H12	2.8	TIMP2_1	55.0	IMR90 p2
92.5	H12	3.15	TIMP2_1	55.0	IMR90 p2
93.0	H12	3.49	TIMP2_1	55.0	IMR90 p2
93.5	H12	3.06	TIMP2_1	55.0	IMR90 p2
94.0	H12	2.85	TIMP2_1	55.0	IMR90 p2
94.5	H12	1.21	TIMP2_1	55.0	IMR90 p2
95.0	H12	-0.34	TIMP2_1	55.0	IMR90 p2
55.0	A12	9.62	TIMP2_1	65.0	IMR90 p8
55.5	A12	20.84	TIMP2_1	65.0	IMR90 p8
56.0	A12	19.24	TIMP2_1	65.0	IMR90 p8
56.5	A12	19.24	TIMP2_1	65.0	IMR90 p8
57.0	A12	19.24	TIMP2_1	65.0	IMR90 p8
57.5	A12	19.11	TIMP2_1	65.0	IMR90 p8
58.0	A12	19.89	TIMP2_1	65.0	IMR90 p8
58.5	A12	21.59	TIMP2_1	65.0	IMR90 p8
59.0	A12	22.84	TIMP2_1	65.0	IMR90 p8
59.5	A12	23.07	TIMP2_1	65.0	IMR90 p8
60.0	A12	24.81	TIMP2_1	65.0	IMR90 p8
60.5	A12	26.36	TIMP2_1	65.0	IMR90 p8
61.0	A12	26.44	TIMP2_1	65.0	IMR90 p8
61.5	A12	29.17	TIMP2_1	65.0	IMR90 p8
62.0	A12	33.45	TIMP2_1	65.0	IMR90 p8
62.5	A12	37.65	TIMP2_1	65.0	IMR90 p8
63.0	A12	45.53	TIMP2_1	65.0	IMR90 p8
63.5	A12	56.24	TIMP2_1	65.0	IMR90 p8
64.0	A12	66.35	TIMP2_1	65.0	IMR90 p8
64.5	A12	77.2	TIMP2_1	65.0	IMR90 p8
65.0	A12	88.24	TIMP2_1	65.0	IMR90 p8
65.5	A12	95.98	TIMP2_1	65.0	IMR90 p8
66.0	A12	100.69	TIMP2_1	65.0	IMR90 p8
66.5	A12	103.63	TIMP2_1	65.0	IMR90 p8
67.0	A12	104.57	TIMP2_1	65.0	IMR90 p8
67.5	A12	104.46	TIMP2_1	65.0	IMR90 p8
68.0	A12	103.57	TIMP2_1	65.0	IMR90 p8
68.5	A12	102.99	TIMP2_1	65.0	IMR90 p8
69.0	A12	103.32	TIMP2_1	65.0	IMR90 p8
69.5	A12	103.22	TIMP2_1	65.0	IMR90 p8
70.0	A12	102.32	TIMP2_1	65.0	IMR90 p8
70.5	A12	102.79	TIMP2_1	65.0	IMR90 p8
71.0	A12	103.38	TIMP2_1	65.0	IMR90 p8
71.5	A12	102.64	TIMP2_1	65.0	IMR90 p8
72.0	A12	102.71	TIMP2_1	65.0	IMR90 p8
72.5	A12	103.66	TIMP2_1	65.0	IMR90 p8
73.0	A12	103.74	TIMP2_1	65.0	IMR90 p8
73.5	A12	103.96	TIMP2_1	65.0	IMR90 p8
74.0	A12	105.34	TIMP2_1	65.0	IMR90 p8
74.5	A12	108.49	TIMP2_1	65.0	IMR90 p8
75.0	A12	126.14	TIMP2_1	65.0	IMR90 p8
75.5	A12	183.71	TIMP2_1	65.0	IMR90 p8
76.0	A12	283.12	TIMP2_1	65.0	IMR90 p8
76.5	A12	396.75	TIMP2_1	65.0	IMR90 p8
77.0	A12	503.98	TIMP2_1	65.0	IMR90 p8
77.5	A12	577.87	TIMP2_1	65.0	IMR90 p8
78.0	A12	567.66	TIMP2_1	65.0	IMR90 p8
78.5	A12	468.61	TIMP2_1	65.0	IMR90 p8
79.0	A12	335.71	TIMP2_1	65.0	IMR90 p8
79.5	A12	205.13	TIMP2_1	65.0	IMR90 p8
80.0	A12	93.15	TIMP2_1	65.0	IMR90 p8
80.5	A12	25.59	TIMP2_1	65.0	IMR90 p8
81.0	A12	4.96	TIMP2_1	65.0	IMR90 p8
81.5	A12	3.56	TIMP2_1	65.0	IMR90 p8
82.0	A12	4.27	TIMP2_1	65.0	IMR90 p8
82.5	A12	4.88	TIMP2_1	65.0	IMR90 p8
83.0	A12	5.16	TIMP2_1	65.0	IMR90 p8
83.5	A12	5.17	TIMP2_1	65.0	IMR90 p8
84.0	A12	4.87	TIMP2_1	65.0	IMR90 p8
84.5	A12	3.99	TIMP2_1	65.0	IMR90 p8
85.0	A12	2.93	TIMP2_1	65.0	IMR90 p8
85.5	A12	2.43	TIMP2_1	65.0	IMR90 p8
86.0	A12	2.14	TIMP2_1	65.0	IMR90 p8
86.5	A12	2.07	TIMP2_1	65.0	IMR90 p8
87.0	A12	2.66	TIMP2_1	65.0	IMR90 p8
87.5	A12	3.55	TIMP2_1	65.0	IMR90 p8
88.0	A12	3.87	TIMP2_1	65.0	IMR90 p8
88.5	A12	3.94	TIMP2_1	65.0	IMR90 p8
89.0	A12	3.68	TIMP2_1	65.0	IMR90 p8
89.5	A12	3.16	TIMP2_1	65.0	IMR90 p8
90.0	A12	2.69	TIMP2_1	65.0	IMR90 p8
90.5	A12	2.25	TIMP2_1	65.0	IMR90 p8
91.0	A12	2.21	TIMP2_1	65.0	IMR90 p8
91.5	A12	2.65	TIMP2_1	65.0	IMR90 p8
92.0	A12	3.18	TIMP2_1	65.0	IMR90 p8
92.5	A12	3.84	TIMP2_1	65.0	IMR90 p8
93.0	A12	4.69	TIMP2_1	65.0	IMR90 p8
93.5	A12	5.09	TIMP2_1	65.0	IMR90 p8
94.0	A12	5.45	TIMP2_1	65.0	IMR90 p8
94.5	A12	5.84	TIMP2_1	65.0	IMR90 p8
95.0	A12	2.54	TIMP2_1	65.0	IMR90 p8
55.0	B12	16.32	TIMP2_1	64.5	IMR90 p8
55.5	B12	35.35	TIMP2_1	64.5	IMR90 p8
56.0	B12	32.63	TIMP2_1	64.5	IMR90 p8
56.5	B12	32.63	TIMP2_1	64.5	IMR90 p8
57.0	B12	32.63	TIMP2_1	64.5	IMR90 p8
57.5	B12	32.46	TIMP2_1	64.5	IMR90 p8
58.0	B12	33.6	TIMP2_1	64.5	IMR90 p8
58.5	B12	35.3	TIMP2_1	64.5	IMR90 p8
59.0	B12	37.13	TIMP2_1	64.5	IMR90 p8
59.5	B12	39.21	TIMP2_1	64.5	IMR90 p8
60.0	B12	40.54	TIMP2_1	64.5	IMR90 p8
60.5	B12	41.75	TIMP2_1	64.5	IMR90 p8
61.0	B12	43.21	TIMP2_1	64.5	IMR90 p8
61.5	B12	43.98	TIMP2_1	64.5	IMR90 p8
62.0	B12	44.19	TIMP2_1	64.5	IMR90 p8
62.5	B12	45.17	TIMP2_1	64.5	IMR90 p8
63.0	B12	46.08	TIMP2_1	64.5	IMR90 p8
63.5	B12	47.4	TIMP2_1	64.5	IMR90 p8
64.0	B12	50.25	TIMP2_1	64.5	IMR90 p8
64.5	B12	55.06	TIMP2_1	64.5	IMR90 p8
65.0	B12	61.19	TIMP2_1	64.5	IMR90 p8
65.5	B12	69.64	TIMP2_1	64.5	IMR90 p8
66.0	B12	79.92	TIMP2_1	64.5	IMR90 p8
66.5	B12	89.43	TIMP2_1	64.5	IMR90 p8
67.0	B12	97.37	TIMP2_1	64.5	IMR90 p8
67.5	B12	103.41	TIMP2_1	64.5	IMR90 p8
68.0	B12	106.81	TIMP2_1	64.5	IMR90 p8
68.5	B12	107.55	TIMP2_1	64.5	IMR90 p8
69.0	B12	107.75	TIMP2_1	64.5	IMR90 p8
69.5	B12	108.05	TIMP2_1	64.5	IMR90 p8
70.0	B12	108.64	TIMP2_1	64.5	IMR90 p8
70.5	B12	109.19	TIMP2_1	64.5	IMR90 p8
71.0	B12	109.74	TIMP2_1	64.5	IMR90 p8
71.5	B12	110.42	TIMP2_1	64.5	IMR90 p8
72.0	B12	110.44	TIMP2_1	64.5	IMR90 p8
72.5	B12	110.16	TIMP2_1	64.5	IMR90 p8
73.0	B12	110.57	TIMP2_1	64.5	IMR90 p8
73.5	B12	111.5	TIMP2_1	64.5	IMR90 p8
74.0	B12	112.6	TIMP2_1	64.5	IMR90 p8
74.5	B12	116.29	TIMP2_1	64.5	IMR90 p8
75.0	B12	135.49	TIMP2_1	64.5	IMR90 p8
75.5	B12	196.12	TIMP2_1	64.5	IMR90 p8
76.0	B12	300.83	TIMP2_1	64.5	IMR90 p8
76.5	B12	420.81	TIMP2_1	64.5	IMR90 p8
77.0	B12	534.01	TIMP2_1	64.5	IMR90 p8
77.5	B12	611.49	TIMP2_1	64.5	IMR90 p8
78.0	B12	600.35	TIMP2_1	64.5	IMR90 p8
78.5	B12	496.15	TIMP2_1	64.5	IMR90 p8
79.0	B12	355.8	TIMP2_1	64.5	IMR90 p8
79.5	B12	217.62	TIMP2_1	64.5	IMR90 p8
80.0	B12	99.78	TIMP2_1	64.5	IMR90 p8
80.5	B12	28.78	TIMP2_1	64.5	IMR90 p8
81.0	B12	6.57	TIMP2_1	64.5	IMR90 p8
81.5	B12	4.1	TIMP2_1	64.5	IMR90 p8
82.0	B12	3.35	TIMP2_1	64.5	IMR90 p8
82.5	B12	2.72	TIMP2_1	64.5	IMR90 p8
83.0	B12	2.31	TIMP2_1	64.5	IMR90 p8
83.5	B12	1.64	TIMP2_1	64.5	IMR90 p8
84.0	B12	1.77	TIMP2_1	64.5	IMR90 p8
84.5	B12	3.02	TIMP2_1	64.5	IMR90 p8
85.0	B12	3.59	TIMP2_1	64.5	IMR90 p8
85.5	B12	3.42	TIMP2_1	64.5	IMR90 p8
86.0	B12	3.68	TIMP2_1	64.5	IMR90 p8
86.5	B12	3.78	TIMP2_1	64.5	IMR90 p8
87.0	B12	2.57	TIMP2_1	64.5	IMR90 p8
87.5	B12	1.73	TIMP2_1	64.5	IMR90 p8
88.0	B12	1.55	TIMP2_1	64.5	IMR90 p8
88.5	B12	0.77	TIMP2_1	64.5	IMR90 p8
89.0	B12	0.1	TIMP2_1	64.5	IMR90 p8
89.5	B12	0.86	TIMP2_1	64.5	IMR90 p8
90.0	B12	1.71	TIMP2_1	64.5	IMR90 p8
90.5	B12	1.98	TIMP2_1	64.5	IMR90 p8
91.0	B12	2.63	TIMP2_1	64.5	IMR90 p8
91.5	B12	3.25	TIMP2_1	64.5	IMR90 p8
92.0	B12	2.85	TIMP2_1	64.5	IMR90 p8
92.5	B12	2.08	TIMP2_1	64.5	IMR90 p8
93.0	B12	1.97	TIMP2_1	64.5	IMR90 p8
93.5	B12	0.85	TIMP2_1	64.5	IMR90 p8
94.0	B12	0.18	TIMP2_1	64.5	IMR90 p8
94.5	B12	-1.96	TIMP2_1	64.5	IMR90 p8
95.0	B12	-1.99	TIMP2_1	64.5	IMR90 p8
55.0	C12	12.0	TIMP2_1	63.3	IMR90 p8
55.5	C12	26.01	TIMP2_1	63.3	IMR90 p8
56.0	C12	24.01	TIMP2_1	63.3	IMR90 p8
56.5	C12	24.01	TIMP2_1	63.3	IMR90 p8
57.0	C12	24.01	TIMP2_1	63.3	IMR90 p8
57.5	C12	23.75	TIMP2_1	63.3	IMR90 p8
58.0	C12	25.14	TIMP2_1	63.3	IMR90 p8
58.5	C12	29.59	TIMP2_1	63.3	IMR90 p8
59.0	C12	33.32	TIMP2_1	63.3	IMR90 p8
59.5	C12	34.59	TIMP2_1	63.3	IMR90 p8
60.0	C12	38.15	TIMP2_1	63.3	IMR90 p8
60.5	C12	42.62	TIMP2_1	63.3	IMR90 p8
61.0	C12	43.78	TIMP2_1	63.3	IMR90 p8
61.5	C12	44.72	TIMP2_1	63.3	IMR90 p8
62.0	C12	47.67	TIMP2_1	63.3	IMR90 p8
62.5	C12	48.97	TIMP2_1	63.3	IMR90 p8
63.0	C12	48.53	TIMP2_1	63.3	IMR90 p8
63.5	C12	50.59	TIMP2_1	63.3	IMR90 p8
64.0	C12	55.49	TIMP2_1	63.3	IMR90 p8
64.5	C12	60.65	TIMP2_1	63.3	IMR90 p8
65.0	C12	67.38	TIMP2_1	63.3	IMR90 p8
65.5	C12	78.31	TIMP2_1	63.3	IMR90 p8
66.0	C12	90.12	TIMP2_1	63.3	IMR90 p8
66.5	C12	98.97	TIMP2_1	63.3	IMR90 p8
67.0	C12	105.96	TIMP2_1	63.3	IMR90 p8
67.5	C12	111.91	TIMP2_1	63.3	IMR90 p8
68.0	C12	114.16	TIMP2_1	63.3	IMR90 p8
68.5	C12	113.61	TIMP2_1	63.3	IMR90 p8
69.0	C12	113.79	TIMP2_1	63.3	IMR90 p8
69.5	C12	115.23	TIMP2_1	63.3	IMR90 p8
70.0	C12	116.38	TIMP2_1	63.3	IMR90 p8
70.5	C12	118.1	TIMP2_1	63.3	IMR90 p8
71.0	C12	120.0	TIMP2_1	63.3	IMR90 p8
71.5	C12	121.12	TIMP2_1	63.3	IMR90 p8
72.0	C12	122.12	TIMP2_1	63.3	IMR90 p8
72.5	C12	122.16	TIMP2_1	63.3	IMR90 p8
73.0	C12	121.44	TIMP2_1	63.3	IMR90 p8
73.5	C12	122.47	TIMP2_1	63.3	IMR90 p8
74.0	C12	123.79	TIMP2_1	63.3	IMR90 p8
74.5	C12	125.98	TIMP2_1	63.3	IMR90 p8
75.0	C12	146.65	TIMP2_1	63.3	IMR90 p8
75.5	C12	212.4	TIMP2_1	63.3	IMR90 p8
76.0	C12	323.05	TIMP2_1	63.3	IMR90 p8
76.5	C12	451.58	TIMP2_1	63.3	IMR90 p8
77.0	C12	574.57	TIMP2_1	63.3	IMR90 p8
77.5	C12	658.01	TIMP2_1	63.3	IMR90 p8
78.0	C12	647.35	TIMP2_1	63.3	IMR90 p8
78.5	C12	538.01	TIMP2_1	63.3	IMR90 p8
79.0	C12	387.44	TIMP2_1	63.3	IMR90 p8
79.5	C12	237.92	TIMP2_1	63.3	IMR90 p8
80.0	C12	110.32	TIMP2_1	63.3	IMR90 p8
80.5	C12	32.06	TIMP2_1	63.3	IMR90 p8
81.0	C12	6.64	TIMP2_1	63.3	IMR90 p8
81.5	C12	3.99	TIMP2_1	63.3	IMR90 p8
82.0	C12	3.79	TIMP2_1	63.3	IMR90 p8
82.5	C12	3.58	TIMP2_1	63.3	IMR90 p8
83.0	C12	3.45	TIMP2_1	63.3	IMR90 p8
83.5	C12	2.75	TIMP2_1	63.3	IMR90 p8
84.0	C12	2.52	TIMP2_1	63.3	IMR90 p8
84.5	C12	2.87	TIMP2_1	63.3	IMR90 p8
85.0	C12	3.12	TIMP2_1	63.3	IMR90 p8
85.5	C12	3.07	TIMP2_1	63.3	IMR90 p8
86.0	C12	2.84	TIMP2_1	63.3	IMR90 p8
86.5	C12	2.38	TIMP2_1	63.3	IMR90 p8
87.0	C12	1.68	TIMP2_1	63.3	IMR90 p8
87.5	C12	1.06	TIMP2_1	63.3	IMR90 p8
88.0	C12	0.94	TIMP2_1	63.3	IMR90 p8
88.5	C12	1.08	TIMP2_1	63.3	IMR90 p8
89.0	C12	1.43	TIMP2_1	63.3	IMR90 p8
89.5	C12	2.04	TIMP2_1	63.3	IMR90 p8
90.0	C12	2.31	TIMP2_1	63.3	IMR90 p8
90.5	C12	2.41	TIMP2_1	63.3	IMR90 p8
91.0	C12	2.72	TIMP2_1	63.3	IMR90 p8
91.5	C12	2.84	TIMP2_1	63.3	IMR90 p8
92.0	C12	2.58	TIMP2_1	63.3	IMR90 p8
92.5	C12	2.61	TIMP2_1	63.3	IMR90 p8
93.0	C12	2.41	TIMP2_1	63.3	IMR90 p8
93.5	C12	1.59	TIMP2_1	63.3	IMR90 p8
94.0	C12	1.36	TIMP2_1	63.3	IMR90 p8
94.5	C12	0.52	TIMP2_1	63.3	IMR90 p8
95.0	C12	-0.23	TIMP2_1	63.3	IMR90 p8
55.0	D12	1.55	TIMP2_1	61.4	IMR90 p8
55.5	D12	3.36	TIMP2_1	61.4	IMR90 p8
56.0	D12	3.1	TIMP2_1	61.4	IMR90 p8
56.5	D12	3.1	TIMP2_1	61.4	IMR90 p8
57.0	D12	3.1	TIMP2_1	61.4	IMR90 p8
57.5	D12	2.72	TIMP2_1	61.4	IMR90 p8
58.0	D12	4.95	TIMP2_1	61.4	IMR90 p8
58.5	D12	10.78	TIMP2_1	61.4	IMR90 p8
59.0	D12	15.98	TIMP2_1	61.4	IMR90 p8
59.5	D12	20.39	TIMP2_1	61.4	IMR90 p8
60.0	D12	25.43	TIMP2_1	61.4	IMR90 p8
60.5	D12	31.06	TIMP2_1	61.4	IMR90 p8
61.0	D12	35.85	TIMP2_1	61.4	IMR90 p8
61.5	D12	41.52	TIMP2_1	61.4	IMR90 p8
62.0	D12	48.72	TIMP2_1	61.4	IMR90 p8
62.5	D12	55.84	TIMP2_1	61.4	IMR90 p8
63.0	D12	64.27	TIMP2_1	61.4	IMR90 p8
63.5	D12	74.7	TIMP2_1	61.4	IMR90 p8
64.0	D12	84.67	TIMP2_1	61.4	IMR90 p8
64.5	D12	93.68	TIMP2_1	61.4	IMR90 p8
65.0	D12	101.45	TIMP2_1	61.4	IMR90 p8
65.5	D12	106.47	TIMP2_1	61.4	IMR90 p8
66.0	D12	109.11	TIMP2_1	61.4	IMR90 p8
66.5	D12	109.96	TIMP2_1	61.4	IMR90 p8
67.0	D12	110.23	TIMP2_1	61.4	IMR90 p8
67.5	D12	110.45	TIMP2_1	61.4	IMR90 p8
68.0	D12	110.9	TIMP2_1	61.4	IMR90 p8
68.5	D12	111.6	TIMP2_1	61.4	IMR90 p8
69.0	D12	112.58	TIMP2_1	61.4	IMR90 p8
69.5	D12	112.76	TIMP2_1	61.4	IMR90 p8
70.0	D12	113.03	TIMP2_1	61.4	IMR90 p8
70.5	D12	113.29	TIMP2_1	61.4	IMR90 p8
71.0	D12	113.23	TIMP2_1	61.4	IMR90 p8
71.5	D12	113.5	TIMP2_1	61.4	IMR90 p8
72.0	D12	113.91	TIMP2_1	61.4	IMR90 p8
72.5	D12	114.2	TIMP2_1	61.4	IMR90 p8
73.0	D12	114.77	TIMP2_1	61.4	IMR90 p8
73.5	D12	115.02	TIMP2_1	61.4	IMR90 p8
74.0	D12	115.18	TIMP2_1	61.4	IMR90 p8
74.5	D12	118.15	TIMP2_1	61.4	IMR90 p8
75.0	D12	137.48	TIMP2_1	61.4	IMR90 p8
75.5	D12	199.58	TIMP2_1	61.4	IMR90 p8
76.0	D12	306.76	TIMP2_1	61.4	IMR90 p8
76.5	D12	429.99	TIMP2_1	61.4	IMR90 p8
77.0	D12	546.03	TIMP2_1	61.4	IMR90 p8
77.5	D12	624.26	TIMP2_1	61.4	IMR90 p8
78.0	D12	611.97	TIMP2_1	61.4	IMR90 p8
78.5	D12	505.62	TIMP2_1	61.4	IMR90 p8
79.0	D12	361.62	TIMP2_1	61.4	IMR90 p8
79.5	D12	220.09	TIMP2_1	61.4	IMR90 p8
80.0	D12	100.71	TIMP2_1	61.4	IMR90 p8
80.5	D12	28.64	TIMP2_1	61.4	IMR90 p8
81.0	D12	5.6	TIMP2_1	61.4	IMR90 p8
81.5	D12	4.14	TIMP2_1	61.4	IMR90 p8
82.0	D12	4.93	TIMP2_1	61.4	IMR90 p8
82.5	D12	4.31	TIMP2_1	61.4	IMR90 p8
83.0	D12	3.52	TIMP2_1	61.4	IMR90 p8
83.5	D12	3.34	TIMP2_1	61.4	IMR90 p8
84.0	D12	2.97	TIMP2_1	61.4	IMR90 p8
84.5	D12	2.27	TIMP2_1	61.4	IMR90 p8
85.0	D12	2.37	TIMP2_1	61.4	IMR90 p8
85.5	D12	2.66	TIMP2_1	61.4	IMR90 p8
86.0	D12	2.53	TIMP2_1	61.4	IMR90 p8
86.5	D12	2.34	TIMP2_1	61.4	IMR90 p8
87.0	D12	1.96	TIMP2_1	61.4	IMR90 p8
87.5	D12	1.76	TIMP2_1	61.4	IMR90 p8
88.0	D12	2.04	TIMP2_1	61.4	IMR90 p8
88.5	D12	2.05	TIMP2_1	61.4	IMR90 p8
89.0	D12	1.9	TIMP2_1	61.4	IMR90 p8
89.5	D12	2.48	TIMP2_1	61.4	IMR90 p8
90.0	D12	2.63	TIMP2_1	61.4	IMR90 p8
90.5	D12	1.93	TIMP2_1	61.4	IMR90 p8
91.0	D12	1.84	TIMP2_1	61.4	IMR90 p8
91.5	D12	2.39	TIMP2_1	61.4	IMR90 p8
92.0	D12	2.2	TIMP2_1	61.4	IMR90 p8
92.5	D12	2.04	TIMP2_1	61.4	IMR90 p8
93.0	D12	2.53	TIMP2_1	61.4	IMR90 p8
93.5	D12	2.89	TIMP2_1	61.4	IMR90 p8
94.0	D12	2.69	TIMP2_1	61.4	IMR90 p8
94.5	D12	3.5	TIMP2_1	61.4	IMR90 p8
95.0	D12	1.97	TIMP2_1	61.4	IMR90 p8
55.0	E12	-3.53	TIMP2_1	59.0	IMR90 p8
55.5	E12	-7.64	TIMP2_1	59.0	IMR90 p8
56.0	E12	-7.05	TIMP2_1	59.0	IMR90 p8
56.5	E12	-7.05	TIMP2_1	59.0	IMR90 p8
57.0	E12	-7.05	TIMP2_1	59.0	IMR90 p8
57.5	E12	-7.76	TIMP2_1	59.0	IMR90 p8
58.0	E12	-3.35	TIMP2_1	59.0	IMR90 p8
58.5	E12	4.43	TIMP2_1	59.0	IMR90 p8
59.0	E12	10.72	TIMP2_1	59.0	IMR90 p8
59.5	E12	17.95	TIMP2_1	59.0	IMR90 p8
60.0	E12	23.91	TIMP2_1	59.0	IMR90 p8
60.5	E12	27.64	TIMP2_1	59.0	IMR90 p8
61.0	E12	32.42	TIMP2_1	59.0	IMR90 p8
61.5	E12	37.33	TIMP2_1	59.0	IMR90 p8
62.0	E12	40.67	TIMP2_1	59.0	IMR90 p8
62.5	E12	44.84	TIMP2_1	59.0	IMR90 p8
63.0	E12	50.85	TIMP2_1	59.0	IMR90 p8
63.5	E12	58.03	TIMP2_1	59.0	IMR90 p8
64.0	E12	66.65	TIMP2_1	59.0	IMR90 p8
64.5	E12	76.72	TIMP2_1	59.0	IMR90 p8
65.0	E12	87.36	TIMP2_1	59.0	IMR90 p8
65.5	E12	95.87	TIMP2_1	59.0	IMR90 p8
66.0	E12	101.56	TIMP2_1	59.0	IMR90 p8
66.5	E12	104.51	TIMP2_1	59.0	IMR90 p8
67.0	E12	105.45	TIMP2_1	59.0	IMR90 p8
67.5	E12	104.93	TIMP2_1	59.0	IMR90 p8
68.0	E12	103.77	TIMP2_1	59.0	IMR90 p8
68.5	E12	103.37	TIMP2_1	59.0	IMR90 p8
69.0	E12	103.59	TIMP2_1	59.0	IMR90 p8
69.5	E12	104.26	TIMP2_1	59.0	IMR90 p8
70.0	E12	104.67	TIMP2_1	59.0	IMR90 p8
70.5	E12	105.29	TIMP2_1	59.0	IMR90 p8
71.0	E12	104.76	TIMP2_1	59.0	IMR90 p8
71.5	E12	104.01	TIMP2_1	59.0	IMR90 p8
72.0	E12	103.33	TIMP2_1	59.0	IMR90 p8
72.5	E12	103.22	TIMP2_1	59.0	IMR90 p8
73.0	E12	103.83	TIMP2_1	59.0	IMR90 p8
73.5	E12	105.3	TIMP2_1	59.0	IMR90 p8
74.0	E12	107.45	TIMP2_1	59.0	IMR90 p8
74.5	E12	110.9	TIMP2_1	59.0	IMR90 p8
75.0	E12	126.41	TIMP2_1	59.0	IMR90 p8
75.5	E12	180.25	TIMP2_1	59.0	IMR90 p8
76.0	E12	276.15	TIMP2_1	59.0	IMR90 p8
76.5	E12	386.19	TIMP2_1	59.0	IMR90 p8
77.0	E12	490.77	TIMP2_1	59.0	IMR90 p8
77.5	E12	565.47	TIMP2_1	59.0	IMR90 p8
78.0	E12	558.95	TIMP2_1	59.0	IMR90 p8
78.5	E12	463.45	TIMP2_1	59.0	IMR90 p8
79.0	E12	333.29	TIMP2_1	59.0	IMR90 p8
79.5	E12	205.26	TIMP2_1	59.0	IMR90 p8
80.0	E12	95.55	TIMP2_1	59.0	IMR90 p8
80.5	E12	28.41	TIMP2_1	59.0	IMR90 p8
81.0	E12	7.19	TIMP2_1	59.0	IMR90 p8
81.5	E12	5.71	TIMP2_1	59.0	IMR90 p8
82.0	E12	6.38	TIMP2_1	59.0	IMR90 p8
82.5	E12	6.0	TIMP2_1	59.0	IMR90 p8
83.0	E12	5.17	TIMP2_1	59.0	IMR90 p8
83.5	E12	4.94	TIMP2_1	59.0	IMR90 p8
84.0	E12	5.26	TIMP2_1	59.0	IMR90 p8
84.5	E12	5.01	TIMP2_1	59.0	IMR90 p8
85.0	E12	4.4	TIMP2_1	59.0	IMR90 p8
85.5	E12	4.52	TIMP2_1	59.0	IMR90 p8
86.0	E12	5.15	TIMP2_1	59.0	IMR90 p8
86.5	E12	4.78	TIMP2_1	59.0	IMR90 p8
87.0	E12	4.44	TIMP2_1	59.0	IMR90 p8
87.5	E12	4.97	TIMP2_1	59.0	IMR90 p8
88.0	E12	5.01	TIMP2_1	59.0	IMR90 p8
88.5	E12	4.31	TIMP2_1	59.0	IMR90 p8
89.0	E12	4.38	TIMP2_1	59.0	IMR90 p8
89.5	E12	4.91	TIMP2_1	59.0	IMR90 p8
90.0	E12	5.1	TIMP2_1	59.0	IMR90 p8
90.5	E12	5.67	TIMP2_1	59.0	IMR90 p8
91.0	E12	6.71	TIMP2_1	59.0	IMR90 p8
91.5	E12	7.72	TIMP2_1	59.0	IMR90 p8
92.0	E12	8.46	TIMP2_1	59.0	IMR90 p8
92.5	E12	9.05	TIMP2_1	59.0	IMR90 p8
93.0	E12	9.24	TIMP2_1	59.0	IMR90 p8
93.5	E12	8.65	TIMP2_1	59.0	IMR90 p8
94.0	E12	8.27	TIMP2_1	59.0	IMR90 p8
94.5	E12	7.37	TIMP2_1	59.0	IMR90 p8
95.0	E12	2.62	TIMP2_1	59.0	IMR90 p8
55.0	F12	-5.0	TIMP2_1	57.0	IMR90 p8
55.5	F12	-10.83	TIMP2_1	57.0	IMR90 p8
56.0	F12	-10.0	TIMP2_1	57.0	IMR90 p8
56.5	F12	-10.0	TIMP2_1	57.0	IMR90 p8
57.0	F12	-10.0	TIMP2_1	57.0	IMR90 p8
57.5	F12	-10.64	TIMP2_1	57.0	IMR90 p8
58.0	F12	-6.69	TIMP2_1	57.0	IMR90 p8
58.5	F12	1.04	TIMP2_1	57.0	IMR90 p8
59.0	F12	7.87	TIMP2_1	57.0	IMR90 p8
59.5	F12	15.03	TIMP2_1	57.0	IMR90 p8
60.0	F12	21.49	TIMP2_1	57.0	IMR90 p8
60.5	F12	27.48	TIMP2_1	57.0	IMR90 p8
61.0	F12	32.83	TIMP2_1	57.0	IMR90 p8
61.5	F12	36.9	TIMP2_1	57.0	IMR90 p8
62.0	F12	40.63	TIMP2_1	57.0	IMR90 p8
62.5	F12	44.93	TIMP2_1	57.0	IMR90 p8
63.0	F12	49.57	TIMP2_1	57.0	IMR90 p8
63.5	F12	55.65	TIMP2_1	57.0	IMR90 p8
64.0	F12	63.3	TIMP2_1	57.0	IMR90 p8
64.5	F12	71.36	TIMP2_1	57.0	IMR90 p8
65.0	F12	79.02	TIMP2_1	57.0	IMR90 p8
65.5	F12	85.68	TIMP2_1	57.0	IMR90 p8
66.0	F12	90.37	TIMP2_1	57.0	IMR90 p8
66.5	F12	93.16	TIMP2_1	57.0	IMR90 p8
67.0	F12	94.85	TIMP2_1	57.0	IMR90 p8
67.5	F12	94.97	TIMP2_1	57.0	IMR90 p8
68.0	F12	94.3	TIMP2_1	57.0	IMR90 p8
68.5	F12	93.35	TIMP2_1	57.0	IMR90 p8
69.0	F12	92.38	TIMP2_1	57.0	IMR90 p8
69.5	F12	91.03	TIMP2_1	57.0	IMR90 p8
70.0	F12	90.19	TIMP2_1	57.0	IMR90 p8
70.5	F12	89.97	TIMP2_1	57.0	IMR90 p8
71.0	F12	90.04	TIMP2_1	57.0	IMR90 p8
71.5	F12	90.51	TIMP2_1	57.0	IMR90 p8
72.0	F12	90.95	TIMP2_1	57.0	IMR90 p8
72.5	F12	91.49	TIMP2_1	57.0	IMR90 p8
73.0	F12	92.15	TIMP2_1	57.0	IMR90 p8
73.5	F12	92.56	TIMP2_1	57.0	IMR90 p8
74.0	F12	92.8	TIMP2_1	57.0	IMR90 p8
74.5	F12	94.35	TIMP2_1	57.0	IMR90 p8
75.0	F12	104.01	TIMP2_1	57.0	IMR90 p8
75.5	F12	144.43	TIMP2_1	57.0	IMR90 p8
76.0	F12	223.6	TIMP2_1	57.0	IMR90 p8
76.5	F12	318.1	TIMP2_1	57.0	IMR90 p8
77.0	F12	408.89	TIMP2_1	57.0	IMR90 p8
77.5	F12	479.04	TIMP2_1	57.0	IMR90 p8
78.0	F12	483.32	TIMP2_1	57.0	IMR90 p8
78.5	F12	406.87	TIMP2_1	57.0	IMR90 p8
79.0	F12	295.44	TIMP2_1	57.0	IMR90 p8
79.5	F12	184.6	TIMP2_1	57.0	IMR90 p8
80.0	F12	87.17	TIMP2_1	57.0	IMR90 p8
80.5	F12	24.53	TIMP2_1	57.0	IMR90 p8
81.0	F12	3.77	TIMP2_1	57.0	IMR90 p8
81.5	F12	2.91	TIMP2_1	57.0	IMR90 p8
82.0	F12	4.16	TIMP2_1	57.0	IMR90 p8
82.5	F12	4.12	TIMP2_1	57.0	IMR90 p8
83.0	F12	3.8	TIMP2_1	57.0	IMR90 p8
83.5	F12	3.56	TIMP2_1	57.0	IMR90 p8
84.0	F12	2.9	TIMP2_1	57.0	IMR90 p8
84.5	F12	2.31	TIMP2_1	57.0	IMR90 p8
85.0	F12	1.84	TIMP2_1	57.0	IMR90 p8
85.5	F12	1.42	TIMP2_1	57.0	IMR90 p8
86.0	F12	1.78	TIMP2_1	57.0	IMR90 p8
86.5	F12	2.36	TIMP2_1	57.0	IMR90 p8
87.0	F12	2.49	TIMP2_1	57.0	IMR90 p8
87.5	F12	2.68	TIMP2_1	57.0	IMR90 p8
88.0	F12	3.39	TIMP2_1	57.0	IMR90 p8
88.5	F12	3.5	TIMP2_1	57.0	IMR90 p8
89.0	F12	3.15	TIMP2_1	57.0	IMR90 p8
89.5	F12	3.08	TIMP2_1	57.0	IMR90 p8
90.0	F12	2.97	TIMP2_1	57.0	IMR90 p8
90.5	F12	2.64	TIMP2_1	57.0	IMR90 p8
91.0	F12	2.29	TIMP2_1	57.0	IMR90 p8
91.5	F12	1.88	TIMP2_1	57.0	IMR90 p8
92.0	F12	1.39	TIMP2_1	57.0	IMR90 p8
92.5	F12	1.43	TIMP2_1	57.0	IMR90 p8
93.0	F12	1.0	TIMP2_1	57.0	IMR90 p8
93.5	F12	0.63	TIMP2_1	57.0	IMR90 p8
94.0	F12	1.04	TIMP2_1	57.0	IMR90 p8
94.5	F12	1.41	TIMP2_1	57.0	IMR90 p8
95.0	F12	0.75	TIMP2_1	57.0	IMR90 p8
55.0	G12	-5.49	TIMP2_1	55.7	IMR90 p8
55.5	G12	-11.91	TIMP2_1	55.7	IMR90 p8
56.0	G12	-10.99	TIMP2_1	55.7	IMR90 p8
56.5	G12	-10.99	TIMP2_1	55.7	IMR90 p8
57.0	G12	-10.99	TIMP2_1	55.7	IMR90 p8
57.5	G12	-11.95	TIMP2_1	55.7	IMR90 p8
58.0	G12	-5.81	TIMP2_1	55.7	IMR90 p8
58.5	G12	4.32	TIMP2_1	55.7	IMR90 p8
59.0	G12	11.85	TIMP2_1	55.7	IMR90 p8
59.5	G12	18.74	TIMP2_1	55.7	IMR90 p8
60.0	G12	22.06	TIMP2_1	55.7	IMR90 p8
60.5	G12	24.95	TIMP2_1	55.7	IMR90 p8
61.0	G12	30.18	TIMP2_1	55.7	IMR90 p8
61.5	G12	34.09	TIMP2_1	55.7	IMR90 p8
62.0	G12	37.93	TIMP2_1	55.7	IMR90 p8
62.5	G12	44.66	TIMP2_1	55.7	IMR90 p8
63.0	G12	51.26	TIMP2_1	55.7	IMR90 p8
63.5	G12	56.03	TIMP2_1	55.7	IMR90 p8
64.0	G12	61.99	TIMP2_1	55.7	IMR90 p8
64.5	G12	69.21	TIMP2_1	55.7	IMR90 p8
65.0	G12	75.16	TIMP2_1	55.7	IMR90 p8
65.5	G12	79.75	TIMP2_1	55.7	IMR90 p8
66.0	G12	84.01	TIMP2_1	55.7	IMR90 p8
66.5	G12	87.83	TIMP2_1	55.7	IMR90 p8
67.0	G12	89.2	TIMP2_1	55.7	IMR90 p8
67.5	G12	89.15	TIMP2_1	55.7	IMR90 p8
68.0	G12	88.77	TIMP2_1	55.7	IMR90 p8
68.5	G12	87.88	TIMP2_1	55.7	IMR90 p8
69.0	G12	86.09	TIMP2_1	55.7	IMR90 p8
69.5	G12	84.79	TIMP2_1	55.7	IMR90 p8
70.0	G12	84.47	TIMP2_1	55.7	IMR90 p8
70.5	G12	84.65	TIMP2_1	55.7	IMR90 p8
71.0	G12	84.24	TIMP2_1	55.7	IMR90 p8
71.5	G12	83.88	TIMP2_1	55.7	IMR90 p8
72.0	G12	83.98	TIMP2_1	55.7	IMR90 p8
72.5	G12	83.27	TIMP2_1	55.7	IMR90 p8
73.0	G12	82.66	TIMP2_1	55.7	IMR90 p8
73.5	G12	83.82	TIMP2_1	55.7	IMR90 p8
74.0	G12	85.13	TIMP2_1	55.7	IMR90 p8
74.5	G12	86.35	TIMP2_1	55.7	IMR90 p8
75.0	G12	96.79	TIMP2_1	55.7	IMR90 p8
75.5	G12	136.54	TIMP2_1	55.7	IMR90 p8
76.0	G12	208.26	TIMP2_1	55.7	IMR90 p8
76.5	G12	290.2	TIMP2_1	55.7	IMR90 p8
77.0	G12	368.05	TIMP2_1	55.7	IMR90 p8
77.5	G12	424.93	TIMP2_1	55.7	IMR90 p8
78.0	G12	419.24	TIMP2_1	55.7	IMR90 p8
78.5	G12	343.84	TIMP2_1	55.7	IMR90 p8
79.0	G12	244.93	TIMP2_1	55.7	IMR90 p8
79.5	G12	149.76	TIMP2_1	55.7	IMR90 p8
80.0	G12	66.77	TIMP2_1	55.7	IMR90 p8
80.5	G12	16.75	TIMP2_1	55.7	IMR90 p8
81.0	G12	3.64	TIMP2_1	55.7	IMR90 p8
81.5	G12	3.65	TIMP2_1	55.7	IMR90 p8
82.0	G12	3.43	TIMP2_1	55.7	IMR90 p8
82.5	G12	3.47	TIMP2_1	55.7	IMR90 p8
83.0	G12	3.44	TIMP2_1	55.7	IMR90 p8
83.5	G12	2.99	TIMP2_1	55.7	IMR90 p8
84.0	G12	2.62	TIMP2_1	55.7	IMR90 p8
84.5	G12	2.63	TIMP2_1	55.7	IMR90 p8
85.0	G12	1.99	TIMP2_1	55.7	IMR90 p8
85.5	G12	1.28	TIMP2_1	55.7	IMR90 p8
86.0	G12	1.24	TIMP2_1	55.7	IMR90 p8
86.5	G12	1.49	TIMP2_1	55.7	IMR90 p8
87.0	G12	1.36	TIMP2_1	55.7	IMR90 p8
87.5	G12	1.93	TIMP2_1	55.7	IMR90 p8
88.0	G12	2.78	TIMP2_1	55.7	IMR90 p8
88.5	G12	2.77	TIMP2_1	55.7	IMR90 p8
89.0	G12	2.67	TIMP2_1	55.7	IMR90 p8
89.5	G12	2.85	TIMP2_1	55.7	IMR90 p8
90.0	G12	2.54	TIMP2_1	55.7	IMR90 p8
90.5	G12	2.16	TIMP2_1	55.7	IMR90 p8
91.0	G12	2.32	TIMP2_1	55.7	IMR90 p8
91.5	G12	2.07	TIMP2_1	55.7	IMR90 p8
92.0	G12	1.88	TIMP2_1	55.7	IMR90 p8
92.5	G12	1.83	TIMP2_1	55.7	IMR90 p8
93.0	G12	1.7	TIMP2_1	55.7	IMR90 p8
93.5	G12	1.29	TIMP2_1	55.7	IMR90 p8
94.0	G12	1.27	TIMP2_1	55.7	IMR90 p8
94.5	G12	0.99	TIMP2_1	55.7	IMR90 p8
95.0	G12	0.24	TIMP2_1	55.7	IMR90 p8
55.0	H12	-5.46	TIMP2_1	55.0	IMR90 p8
55.5	H12	-11.82	TIMP2_1	55.0	IMR90 p8
56.0	H12	-10.91	TIMP2_1	55.0	IMR90 p8
56.5	H12	-10.91	TIMP2_1	55.0	IMR90 p8
57.0	H12	-10.91	TIMP2_1	55.0	IMR90 p8
57.5	H12	-11.84	TIMP2_1	55.0	IMR90 p8
58.0	H12	-6.03	TIMP2_1	55.0	IMR90 p8
58.5	H12	4.43	TIMP2_1	55.0	IMR90 p8
59.0	H12	11.52	TIMP2_1	55.0	IMR90 p8
59.5	H12	17.33	TIMP2_1	55.0	IMR90 p8
60.0	H12	21.9	TIMP2_1	55.0	IMR90 p8
60.5	H12	25.55	TIMP2_1	55.0	IMR90 p8
61.0	H12	28.41	TIMP2_1	55.0	IMR90 p8
61.5	H12	30.39	TIMP2_1	55.0	IMR90 p8
62.0	H12	32.74	TIMP2_1	55.0	IMR90 p8
62.5	H12	36.57	TIMP2_1	55.0	IMR90 p8
63.0	H12	40.96	TIMP2_1	55.0	IMR90 p8
63.5	H12	46.57	TIMP2_1	55.0	IMR90 p8
64.0	H12	53.92	TIMP2_1	55.0	IMR90 p8
64.5	H12	61.56	TIMP2_1	55.0	IMR90 p8
65.0	H12	68.06	TIMP2_1	55.0	IMR90 p8
65.5	H12	73.43	TIMP2_1	55.0	IMR90 p8
66.0	H12	77.52	TIMP2_1	55.0	IMR90 p8
66.5	H12	79.92	TIMP2_1	55.0	IMR90 p8
67.0	H12	80.72	TIMP2_1	55.0	IMR90 p8
67.5	H12	80.47	TIMP2_1	55.0	IMR90 p8
68.0	H12	80.43	TIMP2_1	55.0	IMR90 p8
68.5	H12	79.9	TIMP2_1	55.0	IMR90 p8
69.0	H12	78.71	TIMP2_1	55.0	IMR90 p8
69.5	H12	78.21	TIMP2_1	55.0	IMR90 p8
70.0	H12	77.99	TIMP2_1	55.0	IMR90 p8
70.5	H12	77.0	TIMP2_1	55.0	IMR90 p8
71.0	H12	76.41	TIMP2_1	55.0	IMR90 p8
71.5	H12	77.0	TIMP2_1	55.0	IMR90 p8
72.0	H12	77.01	TIMP2_1	55.0	IMR90 p8
72.5	H12	77.04	TIMP2_1	55.0	IMR90 p8
73.0	H12	77.83	TIMP2_1	55.0	IMR90 p8
73.5	H12	78.22	TIMP2_1	55.0	IMR90 p8
74.0	H12	78.03	TIMP2_1	55.0	IMR90 p8
74.5	H12	78.89	TIMP2_1	55.0	IMR90 p8
75.0	H12	85.05	TIMP2_1	55.0	IMR90 p8
75.5	H12	114.53	TIMP2_1	55.0	IMR90 p8
76.0	H12	176.38	TIMP2_1	55.0	IMR90 p8
76.5	H12	250.87	TIMP2_1	55.0	IMR90 p8
77.0	H12	322.07	TIMP2_1	55.0	IMR90 p8
77.5	H12	379.7	TIMP2_1	55.0	IMR90 p8
78.0	H12	386.76	TIMP2_1	55.0	IMR90 p8
78.5	H12	326.15	TIMP2_1	55.0	IMR90 p8
79.0	H12	237.49	TIMP2_1	55.0	IMR90 p8
79.5	H12	150.46	TIMP2_1	55.0	IMR90 p8
80.0	H12	71.78	TIMP2_1	55.0	IMR90 p8
80.5	H12	20.43	TIMP2_1	55.0	IMR90 p8
81.0	H12	4.62	TIMP2_1	55.0	IMR90 p8
81.5	H12	3.94	TIMP2_1	55.0	IMR90 p8
82.0	H12	4.02	TIMP2_1	55.0	IMR90 p8
82.5	H12	4.12	TIMP2_1	55.0	IMR90 p8
83.0	H12	3.56	TIMP2_1	55.0	IMR90 p8
83.5	H12	2.85	TIMP2_1	55.0	IMR90 p8
84.0	H12	2.33	TIMP2_1	55.0	IMR90 p8
84.5	H12	1.95	TIMP2_1	55.0	IMR90 p8
85.0	H12	1.63	TIMP2_1	55.0	IMR90 p8
85.5	H12	1.29	TIMP2_1	55.0	IMR90 p8
86.0	H12	1.09	TIMP2_1	55.0	IMR90 p8
86.5	H12	1.17	TIMP2_1	55.0	IMR90 p8
87.0	H12	1.37	TIMP2_1	55.0	IMR90 p8
87.5	H12	1.67	TIMP2_1	55.0	IMR90 p8
88.0	H12	1.93	TIMP2_1	55.0	IMR90 p8
88.5	H12	2.3	TIMP2_1	55.0	IMR90 p8
89.0	H12	2.73	TIMP2_1	55.0	IMR90 p8
89.5	H12	2.83	TIMP2_1	55.0	IMR90 p8
90.0	H12	2.49	TIMP2_1	55.0	IMR90 p8
90.5	H12	2.8	TIMP2_1	55.0	IMR90 p8
91.0	H12	3.12	TIMP2_1	55.0	IMR90 p8
91.5	H12	2.97	TIMP2_1	55.0	IMR90 p8
92.0	H12	2.74	TIMP2_1	55.0	IMR90 p8
92.5	H12	2.83	TIMP2_1	55.0	IMR90 p8
93.0	H12	2.31	TIMP2_1	55.0	IMR90 p8
93.5	H12	1.47	TIMP2_1	55.0	IMR90 p8
94.0	H12	1.42	TIMP2_1	55.0	IMR90 p8
94.5	H12	1.37	TIMP2_1	55.0	IMR90 p8
95.0	H12	0.65	TIMP2_1	55.0	IMR90 p8
