# Supplementary material for: Primer PICKR: literature-mined scoring platform for robust RT–qPCR primers
Source: Nat Commun. 2026 May 28;17:6938. doi: 10.1038/s41467-026-73648-2 (PMC13388996; doi:10.1038/s41467-026-73648-2)
Supplement: Supplementary file 11 — Source Data [file 41467_2026_73648_MOESM11_ESM.zip › Suppl_Fig_S6/melting_curve_data_IL1A_1.csv]

Temperature	Well	Derivative	Target	melt temp	Replicate
55.0	A1	-3.16633196056682	IL1A_1	65.0	IMR90p2
55.5	A1	-6.86038591456145	IL1A_1	65.0	IMR90p2
56.0	A1	-6.33266392113364	IL1A_1	65.0	IMR90p2
56.5	A1	-6.33266392115036	IL1A_1	65.0	IMR90p2
57.0	A1	-6.33266392101757	IL1A_1	65.0	IMR90p2
57.5	A1	-6.48034301742734	IL1A_1	65.0	IMR90p2
58.0	A1	-5.55987776691256	IL1A_1	65.0	IMR90p2
58.5	A1	-3.92099968343234	IL1A_1	65.0	IMR90p2
59.0	A1	-2.1515881404207	IL1A_1	65.0	IMR90p2
59.5	A1	0.114496788618339	IL1A_1	65.0	IMR90p2
60.0	A1	2.86237282185823	IL1A_1	65.0	IMR90p2
60.5	A1	6.37611005041128	IL1A_1	65.0	IMR90p2
61.0	A1	11.0001878514759	IL1A_1	65.0	IMR90p2
61.5	A1	17.501112774276	IL1A_1	65.0	IMR90p2
62.0	A1	27.0833868425767	IL1A_1	65.0	IMR90p2
62.5	A1	39.7552572947915	IL1A_1	65.0	IMR90p2
63.0	A1	54.2882683894549	IL1A_1	65.0	IMR90p2
63.5	A1	69.44570564811	IL1A_1	65.0	IMR90p2
64.0	A1	83.5453842149132	IL1A_1	65.0	IMR90p2
64.5	A1	94.7347794852097	IL1A_1	65.0	IMR90p2
65.0	A1	102.263059383458	IL1A_1	65.0	IMR90p2
65.5	A1	106.98101417034	IL1A_1	65.0	IMR90p2
66.0	A1	109.658132027062	IL1A_1	65.0	IMR90p2
66.5	A1	110.732350266897	IL1A_1	65.0	IMR90p2
67.0	A1	111.222049386916	IL1A_1	65.0	IMR90p2
67.5	A1	111.560727519819	IL1A_1	65.0	IMR90p2
68.0	A1	111.36802434772	IL1A_1	65.0	IMR90p2
68.5	A1	110.973023072699	IL1A_1	65.0	IMR90p2
69.0	A1	110.777039324613	IL1A_1	65.0	IMR90p2
69.5	A1	110.510283233143	IL1A_1	65.0	IMR90p2
70.0	A1	110.701352365668	IL1A_1	65.0	IMR90p2
70.5	A1	112.506190907342	IL1A_1	65.0	IMR90p2
71.0	A1	115.225438603434	IL1A_1	65.0	IMR90p2
71.5	A1	119.443028206306	IL1A_1	65.0	IMR90p2
72.0	A1	126.535997514739	IL1A_1	65.0	IMR90p2
72.5	A1	135.887216276334	IL1A_1	65.0	IMR90p2
73.0	A1	145.480674932084	IL1A_1	65.0	IMR90p2
73.5	A1	153.512565371686	IL1A_1	65.0	IMR90p2
74.0	A1	157.476117648734	IL1A_1	65.0	IMR90p2
74.5	A1	155.114371313433	IL1A_1	65.0	IMR90p2
75.0	A1	146.416882532157	IL1A_1	65.0	IMR90p2
75.5	A1	133.322006340672	IL1A_1	65.0	IMR90p2
76.0	A1	121.006344986338	IL1A_1	65.0	IMR90p2
76.5	A1	116.037166706808	IL1A_1	65.0	IMR90p2
77.0	A1	131.181821790575	IL1A_1	65.0	IMR90p2
77.5	A1	177.804661008219	IL1A_1	65.0	IMR90p2
78.0	A1	245.136310105394	IL1A_1	65.0	IMR90p2
78.5	A1	312.556678312603	IL1A_1	65.0	IMR90p2
79.0	A1	366.441394357642	IL1A_1	65.0	IMR90p2
79.5	A1	383.515232276629	IL1A_1	65.0	IMR90p2
80.0	A1	341.335875771284	IL1A_1	65.0	IMR90p2
80.5	A1	259.447665516878	IL1A_1	65.0	IMR90p2
81.0	A1	172.720798176057	IL1A_1	65.0	IMR90p2
81.5	A1	94.9454006484212	IL1A_1	65.0	IMR90p2
82.0	A1	37.1457865599152	IL1A_1	65.0	IMR90p2
82.5	A1	10.7560290368228	IL1A_1	65.0	IMR90p2
83.0	A1	6.37801427469225	IL1A_1	65.0	IMR90p2
83.5	A1	6.26824033192611	IL1A_1	65.0	IMR90p2
84.0	A1	5.88070154491851	IL1A_1	65.0	IMR90p2
84.5	A1	5.58708440586656	IL1A_1	65.0	IMR90p2
85.0	A1	4.93956741995743	IL1A_1	65.0	IMR90p2
85.5	A1	4.19988053651213	IL1A_1	65.0	IMR90p2
86.0	A1	3.87959571726475	IL1A_1	65.0	IMR90p2
86.5	A1	3.28021921618307	IL1A_1	65.0	IMR90p2
87.0	A1	2.9724136614206	IL1A_1	65.0	IMR90p2
87.5	A1	3.14800845837948	IL1A_1	65.0	IMR90p2
88.0	A1	3.08361079632118	IL1A_1	65.0	IMR90p2
88.5	A1	3.01927996705126	IL1A_1	65.0	IMR90p2
89.0	A1	3.05508402858686	IL1A_1	65.0	IMR90p2
89.5	A1	2.70343415705719	IL1A_1	65.0	IMR90p2
90.0	A1	2.3356430366602	IL1A_1	65.0	IMR90p2
90.5	A1	2.22042017987894	IL1A_1	65.0	IMR90p2
91.0	A1	1.92336873977825	IL1A_1	65.0	IMR90p2
91.5	A1	1.63727119355269	IL1A_1	65.0	IMR90p2
92.0	A1	1.82165382307431	IL1A_1	65.0	IMR90p2
92.5	A1	2.16298336182342	IL1A_1	65.0	IMR90p2
93.0	A1	2.28240152634464	IL1A_1	65.0	IMR90p2
93.5	A1	2.92594929914009	IL1A_1	65.0	IMR90p2
94.0	A1	3.44616530501514	IL1A_1	65.0	IMR90p2
94.5	A1	4.71849934173349	IL1A_1	65.0	IMR90p2
95.0	A1	2.59609681340123	IL1A_1	65.0	IMR90p2
55.0	B1	4.36412200839004	IL1A_1	64.5	IMR90p2
55.5	B1	9.45559768484509	IL1A_1	64.5	IMR90p2
56.0	B1	8.72824401678008	IL1A_1	64.5	IMR90p2
56.5	B1	8.7282440167894	IL1A_1	64.5	IMR90p2
57.0	B1	8.72824401671392	IL1A_1	64.5	IMR90p2
57.5	B1	8.33046534178561	IL1A_1	64.5	IMR90p2
58.0	B1	10.7913437815751	IL1A_1	64.5	IMR90p2
58.5	B1	15.5649458137297	IL1A_1	64.5	IMR90p2
59.0	B1	19.0789406706832	IL1A_1	64.5	IMR90p2
59.5	B1	22.3753021962099	IL1A_1	64.5	IMR90p2
60.0	B1	25.9265223697902	IL1A_1	64.5	IMR90p2
60.5	B1	29.4133154062059	IL1A_1	64.5	IMR90p2
61.0	B1	32.1220797090972	IL1A_1	64.5	IMR90p2
61.5	B1	34.7016503123376	IL1A_1	64.5	IMR90p2
62.0	B1	37.2340639865893	IL1A_1	64.5	IMR90p2
62.5	B1	39.2013886263649	IL1A_1	64.5	IMR90p2
63.0	B1	41.2271288882266	IL1A_1	64.5	IMR90p2
63.5	B1	44.7137601940085	IL1A_1	64.5	IMR90p2
64.0	B1	50.2044952957564	IL1A_1	64.5	IMR90p2
64.5	B1	57.9647679314269	IL1A_1	64.5	IMR90p2
65.0	B1	68.2708232051581	IL1A_1	64.5	IMR90p2
65.5	B1	79.5886730738193	IL1A_1	64.5	IMR90p2
66.0	B1	90.400363681912	IL1A_1	64.5	IMR90p2
66.5	B1	99.7671079322785	IL1A_1	64.5	IMR90p2
67.0	B1	106.505512841375	IL1A_1	64.5	IMR90p2
67.5	B1	110.059538721564	IL1A_1	64.5	IMR90p2
68.0	B1	111.739209126838	IL1A_1	64.5	IMR90p2
68.5	B1	112.532726777255	IL1A_1	64.5	IMR90p2
69.0	B1	112.167847521794	IL1A_1	64.5	IMR90p2
69.5	B1	111.975004920608	IL1A_1	64.5	IMR90p2
70.0	B1	112.188263946959	IL1A_1	64.5	IMR90p2
70.5	B1	112.407098240671	IL1A_1	64.5	IMR90p2
71.0	B1	112.594415167841	IL1A_1	64.5	IMR90p2
71.5	B1	113.101478055253	IL1A_1	64.5	IMR90p2
72.0	B1	113.816570023665	IL1A_1	64.5	IMR90p2
72.5	B1	114.995406659198	IL1A_1	64.5	IMR90p2
73.0	B1	117.234957266879	IL1A_1	64.5	IMR90p2
73.5	B1	121.995192478336	IL1A_1	64.5	IMR90p2
74.0	B1	130.175958367248	IL1A_1	64.5	IMR90p2
74.5	B1	139.441855727491	IL1A_1	64.5	IMR90p2
75.0	B1	147.820892485817	IL1A_1	64.5	IMR90p2
75.5	B1	153.414898158709	IL1A_1	64.5	IMR90p2
76.0	B1	153.883421327244	IL1A_1	64.5	IMR90p2
76.5	B1	152.686018027433	IL1A_1	64.5	IMR90p2
77.0	B1	166.64705919029	IL1A_1	64.5	IMR90p2
77.5	B1	208.228889290158	IL1A_1	64.5	IMR90p2
78.0	B1	266.654912298681	IL1A_1	64.5	IMR90p2
78.5	B1	325.989957069469	IL1A_1	64.5	IMR90p2
79.0	B1	373.755049991855	IL1A_1	64.5	IMR90p2
79.5	B1	382.049259388809	IL1A_1	64.5	IMR90p2
80.0	B1	331.338759008852	IL1A_1	64.5	IMR90p2
80.5	B1	246.452323638469	IL1A_1	64.5	IMR90p2
81.0	B1	160.256656060203	IL1A_1	64.5	IMR90p2
81.5	B1	84.2446443452778	IL1A_1	64.5	IMR90p2
82.0	B1	30.8810740153312	IL1A_1	64.5	IMR90p2
82.5	B1	9.21895450060555	IL1A_1	64.5	IMR90p2
83.0	B1	6.56131562886185	IL1A_1	64.5	IMR90p2
83.5	B1	6.25757189382404	IL1A_1	64.5	IMR90p2
84.0	B1	5.1003336868576	IL1A_1	64.5	IMR90p2
84.5	B1	4.13831909230385	IL1A_1	64.5	IMR90p2
85.0	B1	3.37123327284286	IL1A_1	64.5	IMR90p2
85.5	B1	2.45033137283622	IL1A_1	64.5	IMR90p2
86.0	B1	1.97454553022777	IL1A_1	64.5	IMR90p2
86.5	B1	2.30411165450579	IL1A_1	64.5	IMR90p2
87.0	B1	2.6271197472675	IL1A_1	64.5	IMR90p2
87.5	B1	2.55934777294709	IL1A_1	64.5	IMR90p2
88.0	B1	2.75607566713921	IL1A_1	64.5	IMR90p2
88.5	B1	2.92442732853783	IL1A_1	64.5	IMR90p2
89.0	B1	2.60275376092693	IL1A_1	64.5	IMR90p2
89.5	B1	2.15812202558988	IL1A_1	64.5	IMR90p2
90.0	B1	2.04777176413904	IL1A_1	64.5	IMR90p2
90.5	B1	1.96756056029409	IL1A_1	64.5	IMR90p2
91.0	B1	1.89487687760197	IL1A_1	64.5	IMR90p2
91.5	B1	1.8047585491218	IL1A_1	64.5	IMR90p2
92.0	B1	1.89697525082858	IL1A_1	64.5	IMR90p2
92.5	B1	2.04555707326347	IL1A_1	64.5	IMR90p2
93.0	B1	1.96307248815106	IL1A_1	64.5	IMR90p2
93.5	B1	2.20107955692885	IL1A_1	64.5	IMR90p2
94.0	B1	2.3375401838008	IL1A_1	64.5	IMR90p2
94.5	B1	3.12683892407961	IL1A_1	64.5	IMR90p2
95.0	B1	1.67052448913557	IL1A_1	64.5	IMR90p2
55.0	C1	4.40044681276856	IL1A_1	63.3	IMR90p2
55.5	C1	9.53430142766535	IL1A_1	63.3	IMR90p2
56.0	C1	8.80089362553724	IL1A_1	63.3	IMR90p2
56.5	C1	8.8008936255527	IL1A_1	63.3	IMR90p2
57.0	C1	8.80089362543208	IL1A_1	63.3	IMR90p2
57.5	C1	8.37447371157509	IL1A_1	63.3	IMR90p2
58.0	C1	10.955757524843	IL1A_1	63.3	IMR90p2
58.5	C1	16.4078058567957	IL1A_1	63.3	IMR90p2
59.0	C1	20.9540357460887	IL1A_1	63.3	IMR90p2
59.5	C1	25.2755771446476	IL1A_1	63.3	IMR90p2
60.0	C1	29.3533704137224	IL1A_1	63.3	IMR90p2
60.5	C1	33.3296910291896	IL1A_1	63.3	IMR90p2
61.0	C1	37.2485745552079	IL1A_1	63.3	IMR90p2
61.5	C1	40.1895257471267	IL1A_1	63.3	IMR90p2
62.0	C1	43.3686264212982	IL1A_1	63.3	IMR90p2
62.5	C1	46.8160892347247	IL1A_1	63.3	IMR90p2
63.0	C1	49.3342841604401	IL1A_1	63.3	IMR90p2
63.5	C1	52.3653945465087	IL1A_1	63.3	IMR90p2
64.0	C1	57.5265642644823	IL1A_1	63.3	IMR90p2
64.5	C1	63.7584030309561	IL1A_1	63.3	IMR90p2
65.0	C1	71.1385317608915	IL1A_1	63.3	IMR90p2
65.5	C1	80.2640197129449	IL1A_1	63.3	IMR90p2
66.0	C1	88.7976452704393	IL1A_1	63.3	IMR90p2
66.5	C1	95.9895327945203	IL1A_1	63.3	IMR90p2
67.0	C1	101.454917884216	IL1A_1	63.3	IMR90p2
67.5	C1	104.66541152533	IL1A_1	63.3	IMR90p2
68.0	C1	106.531553858035	IL1A_1	63.3	IMR90p2
68.5	C1	107.562626926826	IL1A_1	63.3	IMR90p2
69.0	C1	107.056485547689	IL1A_1	63.3	IMR90p2
69.5	C1	106.297883625345	IL1A_1	63.3	IMR90p2
70.0	C1	106.305028793363	IL1A_1	63.3	IMR90p2
70.5	C1	105.907221169874	IL1A_1	63.3	IMR90p2
71.0	C1	105.29227683542	IL1A_1	63.3	IMR90p2
71.5	C1	105.554483155374	IL1A_1	63.3	IMR90p2
72.0	C1	106.027510339432	IL1A_1	63.3	IMR90p2
72.5	C1	105.420619074257	IL1A_1	63.3	IMR90p2
73.0	C1	104.369443497087	IL1A_1	63.3	IMR90p2
73.5	C1	103.647002537483	IL1A_1	63.3	IMR90p2
74.0	C1	102.618737269294	IL1A_1	63.3	IMR90p2
74.5	C1	101.454008583903	IL1A_1	63.3	IMR90p2
75.0	C1	101.42545338045	IL1A_1	63.3	IMR90p2
75.5	C1	102.633053872777	IL1A_1	63.3	IMR90p2
76.0	C1	104.609258720525	IL1A_1	63.3	IMR90p2
76.5	C1	111.494193488849	IL1A_1	63.3	IMR90p2
77.0	C1	135.926665146985	IL1A_1	63.3	IMR90p2
77.5	C1	186.649264652005	IL1A_1	63.3	IMR90p2
78.0	C1	251.59591982334	IL1A_1	63.3	IMR90p2
78.5	C1	314.526198580799	IL1A_1	63.3	IMR90p2
79.0	C1	363.859967293114	IL1A_1	63.3	IMR90p2
79.5	C1	373.925956660423	IL1A_1	63.3	IMR90p2
80.0	C1	326.310879079977	IL1A_1	63.3	IMR90p2
80.5	C1	244.535032256043	IL1A_1	63.3	IMR90p2
81.0	C1	160.341127071347	IL1A_1	63.3	IMR90p2
81.5	C1	84.9379755536531	IL1A_1	63.3	IMR90p2
82.0	C1	31.3287129421951	IL1A_1	63.3	IMR90p2
82.5	C1	8.56741939730091	IL1A_1	63.3	IMR90p2
83.0	C1	4.59681355784079	IL1A_1	63.3	IMR90p2
83.5	C1	4.23269310951849	IL1A_1	63.3	IMR90p2
84.0	C1	4.18961452668691	IL1A_1	63.3	IMR90p2
84.5	C1	4.20043715420451	IL1A_1	63.3	IMR90p2
85.0	C1	3.83762584471634	IL1A_1	63.3	IMR90p2
85.5	C1	3.92841443354087	IL1A_1	63.3	IMR90p2
86.0	C1	4.16437357801357	IL1A_1	63.3	IMR90p2
86.5	C1	3.53434206433604	IL1A_1	63.3	IMR90p2
87.0	C1	2.54288831385674	IL1A_1	63.3	IMR90p2
87.5	C1	2.27202370167009	IL1A_1	63.3	IMR90p2
88.0	C1	1.92465330577414	IL1A_1	63.3	IMR90p2
88.5	C1	1.32086395405116	IL1A_1	63.3	IMR90p2
89.0	C1	1.54334040342661	IL1A_1	63.3	IMR90p2
89.5	C1	2.28026079517696	IL1A_1	63.3	IMR90p2
90.0	C1	2.67793705647767	IL1A_1	63.3	IMR90p2
90.5	C1	2.86285254563785	IL1A_1	63.3	IMR90p2
91.0	C1	3.21146550065561	IL1A_1	63.3	IMR90p2
91.5	C1	3.3747363103675	IL1A_1	63.3	IMR90p2
92.0	C1	2.73024196084941	IL1A_1	63.3	IMR90p2
92.5	C1	1.96757404477557	IL1A_1	63.3	IMR90p2
93.0	C1	1.49540679042445	IL1A_1	63.3	IMR90p2
93.5	C1	0.848150865954267	IL1A_1	63.3	IMR90p2
94.0	C1	0.392077785434594	IL1A_1	63.3	IMR90p2
94.5	C1	0.213349123687294	IL1A_1	63.3	IMR90p2
95.0	C1	0.1258395862219	IL1A_1	63.3	IMR90p2
55.0	D1	3.7452705216291	IL1A_1	61.4	IMR90p2
55.5	D1	8.11475279686317	IL1A_1	61.4	IMR90p2
56.0	D1	7.4905410432583	IL1A_1	61.4	IMR90p2
56.5	D1	7.49054104325694	IL1A_1	61.4	IMR90p2
57.0	D1	7.49054104326785	IL1A_1	61.4	IMR90p2
57.5	D1	7.01258328193842	IL1A_1	61.4	IMR90p2
58.0	D1	9.90484546114101	IL1A_1	61.4	IMR90p2
58.5	D1	15.9489178902685	IL1A_1	61.4	IMR90p2
59.0	D1	21.5126880485695	IL1A_1	61.4	IMR90p2
59.5	D1	27.2746992716068	IL1A_1	61.4	IMR90p2
60.0	D1	32.0543839971575	IL1A_1	61.4	IMR90p2
60.5	D1	36.8968561300475	IL1A_1	61.4	IMR90p2
61.0	D1	41.3531674086372	IL1A_1	61.4	IMR90p2
61.5	D1	43.9900254351106	IL1A_1	61.4	IMR90p2
62.0	D1	45.9940821064245	IL1A_1	61.4	IMR90p2
62.5	D1	47.8316867875686	IL1A_1	61.4	IMR90p2
63.0	D1	48.3204370856976	IL1A_1	61.4	IMR90p2
63.5	D1	49.1074775521436	IL1A_1	61.4	IMR90p2
64.0	D1	52.3646505888086	IL1A_1	61.4	IMR90p2
64.5	D1	57.0163571750894	IL1A_1	61.4	IMR90p2
65.0	D1	63.0149692221754	IL1A_1	61.4	IMR90p2
65.5	D1	71.2296226313076	IL1A_1	61.4	IMR90p2
66.0	D1	79.8784890607624	IL1A_1	61.4	IMR90p2
66.5	D1	86.5105847481326	IL1A_1	61.4	IMR90p2
67.0	D1	91.2682358911102	IL1A_1	61.4	IMR90p2
67.5	D1	94.3945045454368	IL1A_1	61.4	IMR90p2
68.0	D1	95.0347222332178	IL1A_1	61.4	IMR90p2
68.5	D1	94.1154380233152	IL1A_1	61.4	IMR90p2
69.0	D1	93.6001383875205	IL1A_1	61.4	IMR90p2
69.5	D1	93.0646470556436	IL1A_1	61.4	IMR90p2
70.0	D1	92.0811873394156	IL1A_1	61.4	IMR90p2
70.5	D1	91.9207723036479	IL1A_1	61.4	IMR90p2
71.0	D1	92.7465635221519	IL1A_1	61.4	IMR90p2
71.5	D1	93.077676460607	IL1A_1	61.4	IMR90p2
72.0	D1	93.3731134272805	IL1A_1	61.4	IMR90p2
72.5	D1	94.609348592076	IL1A_1	61.4	IMR90p2
73.0	D1	95.800808995884	IL1A_1	61.4	IMR90p2
73.5	D1	95.5275822083956	IL1A_1	61.4	IMR90p2
74.0	D1	94.6388548091356	IL1A_1	61.4	IMR90p2
74.5	D1	93.4386906732481	IL1A_1	61.4	IMR90p2
75.0	D1	90.7029212181674	IL1A_1	61.4	IMR90p2
75.5	D1	87.4615482489025	IL1A_1	61.4	IMR90p2
76.0	D1	85.8790569598341	IL1A_1	61.4	IMR90p2
76.5	D1	88.0548490118932	IL1A_1	61.4	IMR90p2
77.0	D1	103.244009244646	IL1A_1	61.4	IMR90p2
77.5	D1	143.360188426897	IL1A_1	61.4	IMR90p2
78.0	D1	200.180941685849	IL1A_1	61.4	IMR90p2
78.5	D1	256.397561761572	IL1A_1	61.4	IMR90p2
79.0	D1	303.326741130899	IL1A_1	61.4	IMR90p2
79.5	D1	321.942445648324	IL1A_1	61.4	IMR90p2
80.0	D1	289.793468787925	IL1A_1	61.4	IMR90p2
80.5	D1	222.040405150735	IL1A_1	61.4	IMR90p2
81.0	D1	150.123628810086	IL1A_1	61.4	IMR90p2
81.5	D1	84.7883059977495	IL1A_1	61.4	IMR90p2
82.0	D1	34.8740589105734	IL1A_1	61.4	IMR90p2
82.5	D1	11.7253952666269	IL1A_1	61.4	IMR90p2
83.0	D1	7.69191067060189	IL1A_1	61.4	IMR90p2
83.5	D1	7.10309287370239	IL1A_1	61.4	IMR90p2
84.0	D1	6.0411528981769	IL1A_1	61.4	IMR90p2
84.5	D1	5.28579491368521	IL1A_1	61.4	IMR90p2
85.0	D1	4.48445859589395	IL1A_1	61.4	IMR90p2
85.5	D1	3.52743214502243	IL1A_1	61.4	IMR90p2
86.0	D1	3.31710805922842	IL1A_1	61.4	IMR90p2
86.5	D1	3.16902682485318	IL1A_1	61.4	IMR90p2
87.0	D1	2.68238258921713	IL1A_1	61.4	IMR90p2
87.5	D1	2.42000293628678	IL1A_1	61.4	IMR90p2
88.0	D1	2.6075851434025	IL1A_1	61.4	IMR90p2
88.5	D1	2.43208220334895	IL1A_1	61.4	IMR90p2
89.0	D1	2.03467545415464	IL1A_1	61.4	IMR90p2
89.5	D1	2.14483068355776	IL1A_1	61.4	IMR90p2
90.0	D1	2.06293552956333	IL1A_1	61.4	IMR90p2
90.5	D1	2.15752622605169	IL1A_1	61.4	IMR90p2
91.0	D1	2.64957322480518	IL1A_1	61.4	IMR90p2
91.5	D1	3.18024384082707	IL1A_1	61.4	IMR90p2
92.0	D1	3.68293028790657	IL1A_1	61.4	IMR90p2
92.5	D1	4.36504185582203	IL1A_1	61.4	IMR90p2
93.0	D1	4.50255697604933	IL1A_1	61.4	IMR90p2
93.5	D1	3.78517128374006	IL1A_1	61.4	IMR90p2
94.0	D1	3.87021327146869	IL1A_1	61.4	IMR90p2
94.5	D1	2.83622958389179	IL1A_1	61.4	IMR90p2
95.0	D1	0.577529311690625	IL1A_1	61.4	IMR90p2
55.0	E1	11.6017529821619	IL1A_1	59.0	IMR90p2
55.5	E1	25.1371314613511	IL1A_1	59.0	IMR90p2
56.0	E1	23.2035059643233	IL1A_1	59.0	IMR90p2
56.5	E1	23.2035059643281	IL1A_1	59.0	IMR90p2
57.0	E1	23.2035059642942	IL1A_1	59.0	IMR90p2
57.5	E1	22.5021322888902	IL1A_1	59.0	IMR90p2
58.0	E1	26.9288913501986	IL1A_1	59.0	IMR90p2
58.5	E1	34.838759113025	IL1A_1	59.0	IMR90p2
59.0	E1	39.9276843373059	IL1A_1	59.0	IMR90p2
59.5	E1	43.6591531864285	IL1A_1	59.0	IMR90p2
60.0	E1	46.2135075409063	IL1A_1	59.0	IMR90p2
60.5	E1	47.5692032146811	IL1A_1	59.0	IMR90p2
61.0	E1	48.1782228364516	IL1A_1	59.0	IMR90p2
61.5	E1	47.8624726816159	IL1A_1	59.0	IMR90p2
62.0	E1	46.8493314506068	IL1A_1	59.0	IMR90p2
62.5	E1	46.0174313156469	IL1A_1	59.0	IMR90p2
63.0	E1	45.3353253689367	IL1A_1	59.0	IMR90p2
63.5	E1	44.9483482379718	IL1A_1	59.0	IMR90p2
64.0	E1	46.2540220288797	IL1A_1	59.0	IMR90p2
64.5	E1	49.7488181796924	IL1A_1	59.0	IMR90p2
65.0	E1	54.2003748871032	IL1A_1	59.0	IMR90p2
65.5	E1	60.012701280239	IL1A_1	59.0	IMR90p2
66.0	E1	67.297950389664	IL1A_1	59.0	IMR90p2
66.5	E1	73.3860950628052	IL1A_1	59.0	IMR90p2
67.0	E1	77.3969702265831	IL1A_1	59.0	IMR90p2
67.5	E1	80.5465599405991	IL1A_1	59.0	IMR90p2
68.0	E1	81.4087300930953	IL1A_1	59.0	IMR90p2
68.5	E1	79.7359730805855	IL1A_1	59.0	IMR90p2
69.0	E1	78.1104697043752	IL1A_1	59.0	IMR90p2
69.5	E1	76.8410549195091	IL1A_1	59.0	IMR90p2
70.0	E1	75.4318823651236	IL1A_1	59.0	IMR90p2
70.5	E1	74.5989421355316	IL1A_1	59.0	IMR90p2
71.0	E1	74.562123706979	IL1A_1	59.0	IMR90p2
71.5	E1	74.9337825568125	IL1A_1	59.0	IMR90p2
72.0	E1	75.0596297946149	IL1A_1	59.0	IMR90p2
72.5	E1	74.4067400114858	IL1A_1	59.0	IMR90p2
73.0	E1	74.1767559864659	IL1A_1	59.0	IMR90p2
73.5	E1	74.0828494540688	IL1A_1	59.0	IMR90p2
74.0	E1	72.6027506088425	IL1A_1	59.0	IMR90p2
74.5	E1	71.1684594965446	IL1A_1	59.0	IMR90p2
75.0	E1	70.1131602263637	IL1A_1	59.0	IMR90p2
75.5	E1	68.0682626673934	IL1A_1	59.0	IMR90p2
76.0	E1	65.9446311390825	IL1A_1	59.0	IMR90p2
76.5	E1	66.5935163112931	IL1A_1	59.0	IMR90p2
77.0	E1	75.4456441540109	IL1A_1	59.0	IMR90p2
77.5	E1	102.565799319949	IL1A_1	59.0	IMR90p2
78.0	E1	143.88124480241	IL1A_1	59.0	IMR90p2
78.5	E1	185.420704193087	IL1A_1	59.0	IMR90p2
79.0	E1	220.884240184954	IL1A_1	59.0	IMR90p2
79.5	E1	237.894193812579	IL1A_1	59.0	IMR90p2
80.0	E1	216.710110630409	IL1A_1	59.0	IMR90p2
80.5	E1	166.885360165671	IL1A_1	59.0	IMR90p2
81.0	E1	114.24441046116	IL1A_1	59.0	IMR90p2
81.5	E1	66.013118339516	IL1A_1	59.0	IMR90p2
82.0	E1	27.8892597813642	IL1A_1	59.0	IMR90p2
82.5	E1	9.83582601862594	IL1A_1	59.0	IMR90p2
83.0	E1	6.34159404662012	IL1A_1	59.0	IMR90p2
83.5	E1	5.45750129317992	IL1A_1	59.0	IMR90p2
84.0	E1	4.6164294292837	IL1A_1	59.0	IMR90p2
84.5	E1	3.59369900729683	IL1A_1	59.0	IMR90p2
85.0	E1	2.68656713608652	IL1A_1	59.0	IMR90p2
85.5	E1	2.80901702316731	IL1A_1	59.0	IMR90p2
86.0	E1	2.92958551170938	IL1A_1	59.0	IMR90p2
86.5	E1	2.4510280399814	IL1A_1	59.0	IMR90p2
87.0	E1	3.05369902797605	IL1A_1	59.0	IMR90p2
87.5	E1	3.83443407650435	IL1A_1	59.0	IMR90p2
88.0	E1	3.82280605106956	IL1A_1	59.0	IMR90p2
88.5	E1	3.5614373798619	IL1A_1	59.0	IMR90p2
89.0	E1	3.44090047125542	IL1A_1	59.0	IMR90p2
89.5	E1	2.62334680367439	IL1A_1	59.0	IMR90p2
90.0	E1	1.6643275460678	IL1A_1	59.0	IMR90p2
90.5	E1	1.34330183619892	IL1A_1	59.0	IMR90p2
91.0	E1	1.38236150635203	IL1A_1	59.0	IMR90p2
91.5	E1	1.74932148185593	IL1A_1	59.0	IMR90p2
92.0	E1	2.060281783731	IL1A_1	59.0	IMR90p2
92.5	E1	2.09203596130527	IL1A_1	59.0	IMR90p2
93.0	E1	1.79504315891046	IL1A_1	59.0	IMR90p2
93.5	E1	1.2004646086836	IL1A_1	59.0	IMR90p2
94.0	E1	0.694895237510991	IL1A_1	59.0	IMR90p2
94.5	E1	-0.0988382637356153	IL1A_1	59.0	IMR90p2
95.0	E1	-0.341408372769365	IL1A_1	59.0	IMR90p2
55.0	F1	14.0314072991507	IL1A_1	57.0	IMR90p2
55.5	F1	30.4013824814923	IL1A_1	57.0	IMR90p2
56.0	F1	28.0628145983006	IL1A_1	57.0	IMR90p2
56.5	F1	28.0628145982961	IL1A_1	57.0	IMR90p2
57.0	F1	28.0628145983408	IL1A_1	57.0	IMR90p2
57.5	F1	27.6521338679311	IL1A_1	57.0	IMR90p2
58.0	F1	30.1388671899421	IL1A_1	57.0	IMR90p2
58.5	F1	35.3889318158964	IL1A_1	57.0	IMR90p2
59.0	F1	39.8364516799492	IL1A_1	57.0	IMR90p2
59.5	F1	43.4705890914915	IL1A_1	57.0	IMR90p2
60.0	F1	45.3455274380595	IL1A_1	57.0	IMR90p2
60.5	F1	45.8941437039526	IL1A_1	57.0	IMR90p2
61.0	F1	45.5056240823409	IL1A_1	57.0	IMR90p2
61.5	F1	44.261635949786	IL1A_1	57.0	IMR90p2
62.0	F1	42.160413961326	IL1A_1	57.0	IMR90p2
62.5	F1	40.0049870344845	IL1A_1	57.0	IMR90p2
63.0	F1	39.0164387699701	IL1A_1	57.0	IMR90p2
63.5	F1	39.5329397304976	IL1A_1	57.0	IMR90p2
64.0	F1	41.4183675667921	IL1A_1	57.0	IMR90p2
64.5	F1	44.6422483752285	IL1A_1	57.0	IMR90p2
65.0	F1	49.3193216210731	IL1A_1	57.0	IMR90p2
65.5	F1	54.5220056060283	IL1A_1	57.0	IMR90p2
66.0	F1	59.2534646239552	IL1A_1	57.0	IMR90p2
66.5	F1	62.7526134943309	IL1A_1	57.0	IMR90p2
67.0	F1	64.8135127013302	IL1A_1	57.0	IMR90p2
67.5	F1	66.0549852881412	IL1A_1	57.0	IMR90p2
68.0	F1	66.3336572193575	IL1A_1	57.0	IMR90p2
68.5	F1	65.603510620175	IL1A_1	57.0	IMR90p2
69.0	F1	64.8227148109753	IL1A_1	57.0	IMR90p2
69.5	F1	64.2992256677178	IL1A_1	57.0	IMR90p2
70.0	F1	63.8106117154464	IL1A_1	57.0	IMR90p2
70.5	F1	63.8682668520274	IL1A_1	57.0	IMR90p2
71.0	F1	65.8278517306381	IL1A_1	57.0	IMR90p2
71.5	F1	70.4965129171447	IL1A_1	57.0	IMR90p2
72.0	F1	78.5116609257451	IL1A_1	57.0	IMR90p2
72.5	F1	87.9459764448299	IL1A_1	57.0	IMR90p2
73.0	F1	96.2437798650104	IL1A_1	57.0	IMR90p2
73.5	F1	101.923852714705	IL1A_1	57.0	IMR90p2
74.0	F1	102.088506945443	IL1A_1	57.0	IMR90p2
74.5	F1	94.9578727770408	IL1A_1	57.0	IMR90p2
75.0	F1	83.6086073391443	IL1A_1	57.0	IMR90p2
75.5	F1	71.5241258986082	IL1A_1	57.0	IMR90p2
76.0	F1	59.7275164518647	IL1A_1	57.0	IMR90p2
76.5	F1	51.8220856595798	IL1A_1	57.0	IMR90p2
77.0	F1	54.6683237813416	IL1A_1	57.0	IMR90p2
77.5	F1	70.5618456324677	IL1A_1	57.0	IMR90p2
78.0	F1	92.2599286179837	IL1A_1	57.0	IMR90p2
78.5	F1	113.137913382213	IL1A_1	57.0	IMR90p2
79.0	F1	130.294216863623	IL1A_1	57.0	IMR90p2
79.5	F1	133.35810791031	IL1A_1	57.0	IMR90p2
80.0	F1	113.969364877286	IL1A_1	57.0	IMR90p2
80.5	F1	84.1420258927529	IL1A_1	57.0	IMR90p2
81.0	F1	56.2376305345489	IL1A_1	57.0	IMR90p2
81.5	F1	31.1208239205363	IL1A_1	57.0	IMR90p2
82.0	F1	12.9171503534385	IL1A_1	57.0	IMR90p2
82.5	F1	6.80079587507083	IL1A_1	57.0	IMR90p2
83.0	F1	6.50048693731918	IL1A_1	57.0	IMR90p2
83.5	F1	5.1345120256471	IL1A_1	57.0	IMR90p2
84.0	F1	4.22119459406031	IL1A_1	57.0	IMR90p2
84.5	F1	4.05575476263846	IL1A_1	57.0	IMR90p2
85.0	F1	3.3273511375096	IL1A_1	57.0	IMR90p2
85.5	F1	2.79203878858215	IL1A_1	57.0	IMR90p2
86.0	F1	3.48418068766222	IL1A_1	57.0	IMR90p2
86.5	F1	3.34300770891292	IL1A_1	57.0	IMR90p2
87.0	F1	2.68575411466264	IL1A_1	57.0	IMR90p2
87.5	F1	2.93307645913382	IL1A_1	57.0	IMR90p2
88.0	F1	3.20568145668949	IL1A_1	57.0	IMR90p2
88.5	F1	2.96122608921388	IL1A_1	57.0	IMR90p2
89.0	F1	2.92622674540348	IL1A_1	57.0	IMR90p2
89.5	F1	3.12590367112301	IL1A_1	57.0	IMR90p2
90.0	F1	2.72820664527575	IL1A_1	57.0	IMR90p2
90.5	F1	2.11576967661358	IL1A_1	57.0	IMR90p2
91.0	F1	1.74933389715312	IL1A_1	57.0	IMR90p2
91.5	F1	2.02339141810347	IL1A_1	57.0	IMR90p2
92.0	F1	2.43699108630466	IL1A_1	57.0	IMR90p2
92.5	F1	2.77948074683059	IL1A_1	57.0	IMR90p2
93.0	F1	3.41579695078462	IL1A_1	57.0	IMR90p2
93.5	F1	3.64065817242999	IL1A_1	57.0	IMR90p2
94.0	F1	3.55795063651152	IL1A_1	57.0	IMR90p2
94.5	F1	3.22138088395553	IL1A_1	57.0	IMR90p2
95.0	F1	1.247494281667	IL1A_1	57.0	IMR90p2
55.0	G1	17.813262004604	IL1A_1	55.7	IMR90p2
55.5	G1	38.5954010099758	IL1A_1	55.7	IMR90p2
56.0	G1	35.6265240092084	IL1A_1	55.7	IMR90p2
56.5	G1	35.6265240092119	IL1A_1	55.7	IMR90p2
57.0	G1	35.6265240091869	IL1A_1	55.7	IMR90p2
57.5	G1	35.2677437840823	IL1A_1	55.7	IMR90p2
58.0	G1	37.5177428651212	IL1A_1	55.7	IMR90p2
58.5	G1	41.6357761909218	IL1A_1	55.7	IMR90p2
59.0	G1	44.4974641957641	IL1A_1	55.7	IMR90p2
59.5	G1	46.9413762503859	IL1A_1	55.7	IMR90p2
60.0	G1	48.5670861102869	IL1A_1	55.7	IMR90p2
60.5	G1	49.1118543094838	IL1A_1	55.7	IMR90p2
61.0	G1	48.2612882034329	IL1A_1	55.7	IMR90p2
61.5	G1	46.5226367402529	IL1A_1	55.7	IMR90p2
62.0	G1	44.9399143827598	IL1A_1	55.7	IMR90p2
62.5	G1	43.742517093785	IL1A_1	55.7	IMR90p2
63.0	G1	42.4384457239794	IL1A_1	55.7	IMR90p2
63.5	G1	42.0830014027922	IL1A_1	55.7	IMR90p2
64.0	G1	43.3014816450708	IL1A_1	55.7	IMR90p2
64.5	G1	45.4067931707199	IL1A_1	55.7	IMR90p2
65.0	G1	48.1903262269165	IL1A_1	55.7	IMR90p2
65.5	G1	52.1985992742829	IL1A_1	55.7	IMR90p2
66.0	G1	56.4722508701004	IL1A_1	55.7	IMR90p2
66.5	G1	59.566549555534	IL1A_1	55.7	IMR90p2
67.0	G1	61.711739545991	IL1A_1	55.7	IMR90p2
67.5	G1	62.8592494327494	IL1A_1	55.7	IMR90p2
68.0	G1	62.6737008601496	IL1A_1	55.7	IMR90p2
68.5	G1	61.8309196067495	IL1A_1	55.7	IMR90p2
69.0	G1	60.9909647135131	IL1A_1	55.7	IMR90p2
69.5	G1	60.2831106917329	IL1A_1	55.7	IMR90p2
70.0	G1	60.2165718453988	IL1A_1	55.7	IMR90p2
70.5	G1	60.9617701956724	IL1A_1	55.7	IMR90p2
71.0	G1	62.6126373883674	IL1A_1	55.7	IMR90p2
71.5	G1	66.0699973284302	IL1A_1	55.7	IMR90p2
72.0	G1	72.0016460797544	IL1A_1	55.7	IMR90p2
72.5	G1	80.2648999448585	IL1A_1	55.7	IMR90p2
73.0	G1	90.0228214204186	IL1A_1	55.7	IMR90p2
73.5	G1	99.8566750924581	IL1A_1	55.7	IMR90p2
74.0	G1	107.572774781807	IL1A_1	55.7	IMR90p2
74.5	G1	110.763914564675	IL1A_1	55.7	IMR90p2
75.0	G1	107.892276236082	IL1A_1	55.7	IMR90p2
75.5	G1	98.8785675481491	IL1A_1	55.7	IMR90p2
76.0	G1	85.3888871215416	IL1A_1	55.7	IMR90p2
76.5	G1	70.5785994785509	IL1A_1	55.7	IMR90p2
77.0	G1	58.9983168159503	IL1A_1	55.7	IMR90p2
77.5	G1	56.2810904273021	IL1A_1	55.7	IMR90p2
78.0	G1	62.0216514201563	IL1A_1	55.7	IMR90p2
78.5	G1	70.9497739795749	IL1A_1	55.7	IMR90p2
79.0	G1	79.8331767087677	IL1A_1	55.7	IMR90p2
79.5	G1	84.2415361542258	IL1A_1	55.7	IMR90p2
80.0	G1	76.2557126210066	IL1A_1	55.7	IMR90p2
80.5	G1	58.3204006610233	IL1A_1	55.7	IMR90p2
81.0	G1	40.3349962019935	IL1A_1	55.7	IMR90p2
81.5	G1	24.6161945937426	IL1A_1	55.7	IMR90p2
82.0	G1	11.7916974497811	IL1A_1	55.7	IMR90p2
82.5	G1	5.59222405109142	IL1A_1	55.7	IMR90p2
83.0	G1	5.45971288158711	IL1A_1	55.7	IMR90p2
83.5	G1	5.69224020332297	IL1A_1	55.7	IMR90p2
84.0	G1	5.3175850753853	IL1A_1	55.7	IMR90p2
84.5	G1	5.13358248711717	IL1A_1	55.7	IMR90p2
85.0	G1	5.12148528415224	IL1A_1	55.7	IMR90p2
85.5	G1	4.34876590644029	IL1A_1	55.7	IMR90p2
86.0	G1	3.24361653731512	IL1A_1	55.7	IMR90p2
86.5	G1	2.09413680802942	IL1A_1	55.7	IMR90p2
87.0	G1	1.4134616355957	IL1A_1	55.7	IMR90p2
87.5	G1	1.17724047925395	IL1A_1	55.7	IMR90p2
88.0	G1	1.21775013660243	IL1A_1	55.7	IMR90p2
88.5	G1	1.69097186067285	IL1A_1	55.7	IMR90p2
89.0	G1	2.63610530372347	IL1A_1	55.7	IMR90p2
89.5	G1	3.28850503736743	IL1A_1	55.7	IMR90p2
90.0	G1	3.21383813308381	IL1A_1	55.7	IMR90p2
90.5	G1	3.18482610313526	IL1A_1	55.7	IMR90p2
91.0	G1	3.29482300165949	IL1A_1	55.7	IMR90p2
91.5	G1	2.98032312499362	IL1A_1	55.7	IMR90p2
92.0	G1	2.38694920502229	IL1A_1	55.7	IMR90p2
92.5	G1	2.39368647891087	IL1A_1	55.7	IMR90p2
93.0	G1	2.20076194507016	IL1A_1	55.7	IMR90p2
93.5	G1	2.04370978757538	IL1A_1	55.7	IMR90p2
94.0	G1	2.0183954571753	IL1A_1	55.7	IMR90p2
94.5	G1	2.87684812290809	IL1A_1	55.7	IMR90p2
95.0	G1	1.62919039344933	IL1A_1	55.7	IMR90p2
55.0	H1	22.5260402472966	IL1A_1	55.0	IMR90p2
55.5	H1	48.8064205358083	IL1A_1	55.0	IMR90p2
56.0	H1	45.0520804945924	IL1A_1	55.0	IMR90p2
56.5	H1	45.0520804945942	IL1A_1	55.0	IMR90p2
57.0	H1	45.052080494585	IL1A_1	55.0	IMR90p2
57.5	H1	45.1094082473072	IL1A_1	55.0	IMR90p2
58.0	H1	44.9130655169758	IL1A_1	55.0	IMR90p2
58.5	H1	43.1404538621503	IL1A_1	55.0	IMR90p2
59.0	H1	41.4665048680228	IL1A_1	55.0	IMR90p2
59.5	H1	40.3248313850818	IL1A_1	55.0	IMR90p2
60.0	H1	38.6773554384242	IL1A_1	55.0	IMR90p2
60.5	H1	36.6885552224336	IL1A_1	55.0	IMR90p2
61.0	H1	35.3535923417434	IL1A_1	55.0	IMR90p2
61.5	H1	34.2939278217777	IL1A_1	55.0	IMR90p2
62.0	H1	33.1617678088378	IL1A_1	55.0	IMR90p2
62.5	H1	33.2584557721746	IL1A_1	55.0	IMR90p2
63.0	H1	34.4783018610812	IL1A_1	55.0	IMR90p2
63.5	H1	36.2355468936389	IL1A_1	55.0	IMR90p2
64.0	H1	38.206160816954	IL1A_1	55.0	IMR90p2
64.5	H1	39.8598713738903	IL1A_1	55.0	IMR90p2
65.0	H1	41.0122745827516	IL1A_1	55.0	IMR90p2
65.5	H1	42.2032466820119	IL1A_1	55.0	IMR90p2
66.0	H1	42.6556957679452	IL1A_1	55.0	IMR90p2
66.5	H1	42.0527373757025	IL1A_1	55.0	IMR90p2
67.0	H1	41.7208617048561	IL1A_1	55.0	IMR90p2
67.5	H1	41.0845541510088	IL1A_1	55.0	IMR90p2
68.0	H1	39.6158774205084	IL1A_1	55.0	IMR90p2
68.5	H1	37.8949247612488	IL1A_1	55.0	IMR90p2
69.0	H1	36.5517016692626	IL1A_1	55.0	IMR90p2
69.5	H1	35.1119491410996	IL1A_1	55.0	IMR90p2
70.0	H1	33.8908000122041	IL1A_1	55.0	IMR90p2
70.5	H1	33.3479344364582	IL1A_1	55.0	IMR90p2
71.0	H1	33.5205602429134	IL1A_1	55.0	IMR90p2
71.5	H1	34.0068006856921	IL1A_1	55.0	IMR90p2
72.0	H1	34.8924454815265	IL1A_1	55.0	IMR90p2
72.5	H1	36.6014655027795	IL1A_1	55.0	IMR90p2
73.0	H1	38.3031048543098	IL1A_1	55.0	IMR90p2
73.5	H1	39.893353050571	IL1A_1	55.0	IMR90p2
74.0	H1	41.5303012661905	IL1A_1	55.0	IMR90p2
74.5	H1	42.5846589007647	IL1A_1	55.0	IMR90p2
75.0	H1	42.068624185776	IL1A_1	55.0	IMR90p2
75.5	H1	40.3078450944303	IL1A_1	55.0	IMR90p2
76.0	H1	37.4839097012449	IL1A_1	55.0	IMR90p2
76.5	H1	34.0961042430887	IL1A_1	55.0	IMR90p2
77.0	H1	31.9640193562286	IL1A_1	55.0	IMR90p2
77.5	H1	34.5883449808883	IL1A_1	55.0	IMR90p2
78.0	H1	41.0001572356153	IL1A_1	55.0	IMR90p2
78.5	H1	48.1040665829067	IL1A_1	55.0	IMR90p2
79.0	H1	54.974398010691	IL1A_1	55.0	IMR90p2
79.5	H1	58.4811854105672	IL1A_1	55.0	IMR90p2
80.0	H1	53.1359865113628	IL1A_1	55.0	IMR90p2
80.5	H1	41.46869313323	IL1A_1	55.0	IMR90p2
81.0	H1	29.5579481239319	IL1A_1	55.0	IMR90p2
81.5	H1	18.412055613938	IL1A_1	55.0	IMR90p2
82.0	H1	9.68188347556588	IL1A_1	55.0	IMR90p2
82.5	H1	5.85663196874054	IL1A_1	55.0	IMR90p2
83.0	H1	5.40754643413487	IL1A_1	55.0	IMR90p2
83.5	H1	5.39279963671714	IL1A_1	55.0	IMR90p2
84.0	H1	5.38529227235694	IL1A_1	55.0	IMR90p2
84.5	H1	5.24461731556829	IL1A_1	55.0	IMR90p2
85.0	H1	4.59781902748944	IL1A_1	55.0	IMR90p2
85.5	H1	3.96473082925172	IL1A_1	55.0	IMR90p2
86.0	H1	3.34886602680837	IL1A_1	55.0	IMR90p2
86.5	H1	2.45371434931343	IL1A_1	55.0	IMR90p2
87.0	H1	1.80612671386689	IL1A_1	55.0	IMR90p2
87.5	H1	2.18479427899234	IL1A_1	55.0	IMR90p2
88.0	H1	2.62517993586351	IL1A_1	55.0	IMR90p2
88.5	H1	2.89901435456136	IL1A_1	55.0	IMR90p2
89.0	H1	3.4609515906713	IL1A_1	55.0	IMR90p2
89.5	H1	3.48895898961467	IL1A_1	55.0	IMR90p2
90.0	H1	2.74416308653298	IL1A_1	55.0	IMR90p2
90.5	H1	2.0832966300938	IL1A_1	55.0	IMR90p2
91.0	H1	1.67795223369086	IL1A_1	55.0	IMR90p2
91.5	H1	1.04101986378436	IL1A_1	55.0	IMR90p2
92.0	H1	0.932909275167106	IL1A_1	55.0	IMR90p2
92.5	H1	1.33299250436653	IL1A_1	55.0	IMR90p2
93.0	H1	1.46561136260698	IL1A_1	55.0	IMR90p2
93.5	H1	1.86598386020074	IL1A_1	55.0	IMR90p2
94.0	H1	2.26978890022019	IL1A_1	55.0	IMR90p2
94.5	H1	3.34867923536376	IL1A_1	55.0	IMR90p2
95.0	H1	1.93736464889389	IL1A_1	55.0	IMR90p2
