# Supplementary material for: Primer PICKR: literature-mined scoring platform for robust RT–qPCR primers
Source: Nat Commun. 2026 May 28;17:6938. doi: 10.1038/s41467-026-73648-2 (PMC13388996; doi:10.1038/s41467-026-73648-2)
Supplement: Supplementary file 11 — Source Data [file 41467_2026_73648_MOESM11_ESM.zip › Suppl_Fig_S6/amplification_data_CPT1A_1.csv]

Cycle	Well	Fluorescence	Target	melt temp	Replicate
1	A9	-0.99334825078904	CPT1A_1	65.0	IMR90p2
2	A9	1.22070725927506	CPT1A_1	65.0	IMR90p2
3	A9	0.50346414433352	CPT1A_1	65.0	IMR90p2
4	A9	4.63663395532149	CPT1A_1	65.0	IMR90p2
5	A9	2.76257375319074	CPT1A_1	65.0	IMR90p2
6	A9	3.41201175024162	CPT1A_1	65.0	IMR90p2
7	A9	2.61585547890172	CPT1A_1	65.0	IMR90p2
8	A9	-0.0073543886105653	CPT1A_1	65.0	IMR90p2
9	A9	1.35134430229618	CPT1A_1	65.0	IMR90p2
10	A9	-3.00710240890021	CPT1A_1	65.0	IMR90p2
11	A9	-2.37059104538048	CPT1A_1	65.0	IMR90p2
12	A9	-3.10076093906537	CPT1A_1	65.0	IMR90p2
13	A9	0.125345465019109	CPT1A_1	65.0	IMR90p2
14	A9	-0.723847714275507	CPT1A_1	65.0	IMR90p2
15	A9	2.64702454069766	CPT1A_1	65.0	IMR90p2
16	A9	-5.56271084014224	CPT1A_1	65.0	IMR90p2
17	A9	-2.46855424853629	CPT1A_1	65.0	IMR90p2
18	A9	-0.372546259642604	CPT1A_1	65.0	IMR90p2
19	A9	-6.20363740124776	CPT1A_1	65.0	IMR90p2
20	A9	0.676820316750764	CPT1A_1	65.0	IMR90p2
21	A9	1.18224654902588	CPT1A_1	65.0	IMR90p2
22	A9	-2.51986537141693	CPT1A_1	65.0	IMR90p2
23	A9	-2.0140843205977	CPT1A_1	65.0	IMR90p2
24	A9	2.13190179935691	CPT1A_1	65.0	IMR90p2
25	A9	3.26792002931552	CPT1A_1	65.0	IMR90p2
26	A9	10.3849824842669	CPT1A_1	65.0	IMR90p2
27	A9	22.8517230287398	CPT1A_1	65.0	IMR90p2
28	A9	47.9381042065083	CPT1A_1	65.0	IMR90p2
29	A9	97.5393284308175	CPT1A_1	65.0	IMR90p2
30	A9	189.152186341939	CPT1A_1	65.0	IMR90p2
31	A9	328.952940549397	CPT1A_1	65.0	IMR90p2
32	A9	529.405648854808	CPT1A_1	65.0	IMR90p2
33	A9	736.610272249346	CPT1A_1	65.0	IMR90p2
34	A9	952.074355557191	CPT1A_1	65.0	IMR90p2
35	A9	1169.86049160052	CPT1A_1	65.0	IMR90p2
36	A9	1386.5686717131	CPT1A_1	65.0	IMR90p2
37	A9	1589.46584460814	CPT1A_1	65.0	IMR90p2
38	A9	1775.89701758691	CPT1A_1	65.0	IMR90p2
39	A9	1938.51828524328	CPT1A_1	65.0	IMR90p2
40	A9	2088.55515403988	CPT1A_1	65.0	IMR90p2
1	B9	4.4427785668222	CPT1A_1	64.5	IMR90p2
2	B9	4.06048213716758	CPT1A_1	64.5	IMR90p2
3	B9	3.91490199044483	CPT1A_1	64.5	IMR90p2
4	B9	3.27003589512424	CPT1A_1	64.5	IMR90p2
5	B9	1.11350166056582	CPT1A_1	64.5	IMR90p2
6	B9	1.83509583110845	CPT1A_1	64.5	IMR90p2
7	B9	3.26717019463695	CPT1A_1	64.5	IMR90p2
8	B9	0.0856354505417585	CPT1A_1	64.5	IMR90p2
9	B9	-1.04592125646468	CPT1A_1	64.5	IMR90p2
10	B9	-2.71565451740753	CPT1A_1	64.5	IMR90p2
11	B9	1.92321499989248	CPT1A_1	64.5	IMR90p2
12	B9	0.647646791433544	CPT1A_1	64.5	IMR90p2
13	B9	-3.33693965735893	CPT1A_1	64.5	IMR90p2
14	B9	1.07889475466254	CPT1A_1	64.5	IMR90p2
15	B9	-6.55917760914508	CPT1A_1	64.5	IMR90p2
16	B9	-2.2607924910817	CPT1A_1	64.5	IMR90p2
17	B9	0.90649596917001	CPT1A_1	64.5	IMR90p2
18	B9	-1.17212382770958	CPT1A_1	64.5	IMR90p2
19	B9	2.2837206223162	CPT1A_1	64.5	IMR90p2
20	B9	-8.65298650201112	CPT1A_1	64.5	IMR90p2
21	B9	-3.06716458819164	CPT1A_1	64.5	IMR90p2
22	B9	-0.413285174228349	CPT1A_1	64.5	IMR90p2
23	B9	-0.965335890523875	CPT1A_1	64.5	IMR90p2
24	B9	1.41258213659967	CPT1A_1	64.5	IMR90p2
25	B9	6.03852496253194	CPT1A_1	64.5	IMR90p2
26	B9	10.1516789059833	CPT1A_1	64.5	IMR90p2
27	B9	24.7159198202071	CPT1A_1	64.5	IMR90p2
28	B9	52.7534506753605	CPT1A_1	64.5	IMR90p2
29	B9	105.423872454972	CPT1A_1	64.5	IMR90p2
30	B9	201.984932088256	CPT1A_1	64.5	IMR90p2
31	B9	357.449869993481	CPT1A_1	64.5	IMR90p2
32	B9	563.815078869571	CPT1A_1	64.5	IMR90p2
33	B9	777.112200441346	CPT1A_1	64.5	IMR90p2
34	B9	1004.83375606197	CPT1A_1	64.5	IMR90p2
35	B9	1235.29394578579	CPT1A_1	64.5	IMR90p2
36	B9	1466.20567538738	CPT1A_1	64.5	IMR90p2
37	B9	1684.40207882072	CPT1A_1	64.5	IMR90p2
38	B9	1883.90153073487	CPT1A_1	64.5	IMR90p2
39	B9	2060.04676364287	CPT1A_1	64.5	IMR90p2
40	B9	2218.51212223755	CPT1A_1	64.5	IMR90p2
1	C9	3.19570647823002	CPT1A_1	63.3	IMR90p2
2	C9	3.01229529365764	CPT1A_1	63.3	IMR90p2
3	C9	3.56510668601277	CPT1A_1	63.3	IMR90p2
4	C9	-1.66496889705058	CPT1A_1	63.3	IMR90p2
5	C9	-2.61067788470427	CPT1A_1	63.3	IMR90p2
6	C9	3.71242656403456	CPT1A_1	63.3	IMR90p2
7	C9	3.92364527435439	CPT1A_1	63.3	IMR90p2
8	C9	3.31975076635854	CPT1A_1	63.3	IMR90p2
9	C9	-2.52896559881265	CPT1A_1	63.3	IMR90p2
10	C9	-2.10788204358823	CPT1A_1	63.3	IMR90p2
11	C9	0.916721329584107	CPT1A_1	63.3	IMR90p2
12	C9	0.483445534614475	CPT1A_1	63.3	IMR90p2
13	C9	-3.8527369995586	CPT1A_1	63.3	IMR90p2
14	C9	3.02293344447935	CPT1A_1	63.3	IMR90p2
15	C9	1.40587905949724	CPT1A_1	63.3	IMR90p2
16	C9	-0.958240492362165	CPT1A_1	63.3	IMR90p2
17	C9	-0.760812792495472	CPT1A_1	63.3	IMR90p2
18	C9	2.23769329810375	CPT1A_1	63.3	IMR90p2
19	C9	-0.969943300858176	CPT1A_1	63.3	IMR90p2
20	C9	-2.51981393901906	CPT1A_1	63.3	IMR90p2
21	C9	-3.4384505171729	CPT1A_1	63.3	IMR90p2
22	C9	-0.993241872539784	CPT1A_1	63.3	IMR90p2
23	C9	-0.965923597833353	CPT1A_1	63.3	IMR90p2
24	C9	-3.55491887599965	CPT1A_1	63.3	IMR90p2
25	C9	3.08403618357261	CPT1A_1	63.3	IMR90p2
26	C9	9.60507557992241	CPT1A_1	63.3	IMR90p2
27	C9	23.7896719426117	CPT1A_1	63.3	IMR90p2
28	C9	48.6473431405675	CPT1A_1	63.3	IMR90p2
29	C9	87.7143588407325	CPT1A_1	63.3	IMR90p2
30	C9	171.737854224274	CPT1A_1	63.3	IMR90p2
31	C9	307.696035560637	CPT1A_1	63.3	IMR90p2
32	C9	489.557149676058	CPT1A_1	63.3	IMR90p2
33	C9	701.090323792437	CPT1A_1	63.3	IMR90p2
34	C9	919.988910897564	CPT1A_1	63.3	IMR90p2
35	C9	1147.00257775646	CPT1A_1	63.3	IMR90p2
36	C9	1378.98033777287	CPT1A_1	63.3	IMR90p2
37	C9	1602.9181677353	CPT1A_1	63.3	IMR90p2
38	C9	1810.62202810892	CPT1A_1	63.3	IMR90p2
39	C9	2000.07185913165	CPT1A_1	63.3	IMR90p2
40	C9	2179.8162032945	CPT1A_1	63.3	IMR90p2
1	D9	1.07636791139794	CPT1A_1	61.4	IMR90p2
2	D9	-0.988766691262754	CPT1A_1	61.4	IMR90p2
3	D9	2.598121985121	CPT1A_1	61.4	IMR90p2
4	D9	1.72991542980708	CPT1A_1	61.4	IMR90p2
5	D9	3.80535670582776	CPT1A_1	61.4	IMR90p2
6	D9	1.01681528690324	CPT1A_1	61.4	IMR90p2
7	D9	-0.797590227186902	CPT1A_1	61.4	IMR90p2
8	D9	1.35698612636679	CPT1A_1	61.4	IMR90p2
9	D9	-0.668392737167778	CPT1A_1	61.4	IMR90p2
10	D9	-0.498805472219829	CPT1A_1	61.4	IMR90p2
11	D9	1.35309130939504	CPT1A_1	61.4	IMR90p2
12	D9	-1.26361243907968	CPT1A_1	61.4	IMR90p2
13	D9	-1.14695138456318	CPT1A_1	61.4	IMR90p2
14	D9	-4.23730853476491	CPT1A_1	61.4	IMR90p2
15	D9	-0.347384919594788	CPT1A_1	61.4	IMR90p2
16	D9	-0.177909249428012	CPT1A_1	61.4	IMR90p2
17	D9	-1.84854604293514	CPT1A_1	61.4	IMR90p2
18	D9	-1.06054035087254	CPT1A_1	61.4	IMR90p2
19	D9	2.64537100914004	CPT1A_1	61.4	IMR90p2
20	D9	-0.510615581545608	CPT1A_1	61.4	IMR90p2
21	D9	-3.90365263510921	CPT1A_1	61.4	IMR90p2
22	D9	-3.27358229992751	CPT1A_1	61.4	IMR90p2
23	D9	1.41755248569461	CPT1A_1	61.4	IMR90p2
24	D9	-1.7904967537479	CPT1A_1	61.4	IMR90p2
25	D9	4.16330748868586	CPT1A_1	61.4	IMR90p2
26	D9	8.55140623221814	CPT1A_1	61.4	IMR90p2
27	D9	18.1338207959807	CPT1A_1	61.4	IMR90p2
28	D9	28.1355172387653	CPT1A_1	61.4	IMR90p2
29	D9	53.5433736866644	CPT1A_1	61.4	IMR90p2
30	D9	104.124018928082	CPT1A_1	61.4	IMR90p2
31	D9	184.924952823557	CPT1A_1	61.4	IMR90p2
32	D9	322.196257339849	CPT1A_1	61.4	IMR90p2
33	D9	510.407617462264	CPT1A_1	61.4	IMR90p2
34	D9	708.846308714598	CPT1A_1	61.4	IMR90p2
35	D9	924.882089537623	CPT1A_1	61.4	IMR90p2
36	D9	1155.58299779528	CPT1A_1	61.4	IMR90p2
37	D9	1396.55889914619	CPT1A_1	61.4	IMR90p2
38	D9	1632.75843226997	CPT1A_1	61.4	IMR90p2
39	D9	1854.08276200104	CPT1A_1	61.4	IMR90p2
40	D9	2061.78449531977	CPT1A_1	61.4	IMR90p2
1	E9	9.55578649076142	CPT1A_1	59.0	IMR90p2
2	E9	1.27930243889068	CPT1A_1	59.0	IMR90p2
3	E9	0.0099474353928599	CPT1A_1	59.0	IMR90p2
4	E9	0.93664921018717	CPT1A_1	59.0	IMR90p2
5	E9	3.87285884339417	CPT1A_1	59.0	IMR90p2
6	E9	-3.56143876898886	CPT1A_1	59.0	IMR90p2
7	E9	6.6179773490785	CPT1A_1	59.0	IMR90p2
8	E9	0.788296691603591	CPT1A_1	59.0	IMR90p2
9	E9	-2.15043932891513	CPT1A_1	59.0	IMR90p2
10	E9	-1.46178366074582	CPT1A_1	59.0	IMR90p2
11	E9	0.712596408480749	CPT1A_1	59.0	IMR90p2
12	E9	3.58392842590411	CPT1A_1	59.0	IMR90p2
13	E9	1.48651663414921	CPT1A_1	59.0	IMR90p2
14	E9	3.51688193841346	CPT1A_1	59.0	IMR90p2
15	E9	-6.21812273213254	CPT1A_1	59.0	IMR90p2
16	E9	1.9503393209975	CPT1A_1	59.0	IMR90p2
17	E9	-1.22510967011749	CPT1A_1	59.0	IMR90p2
18	E9	-0.929977845962185	CPT1A_1	59.0	IMR90p2
19	E9	-0.29325623092609	CPT1A_1	59.0	IMR90p2
20	E9	1.06588056371766	CPT1A_1	59.0	IMR90p2
21	E9	-1.99077305487572	CPT1A_1	59.0	IMR90p2
22	E9	-1.51187077242685	CPT1A_1	59.0	IMR90p2
23	E9	-3.49134882932731	CPT1A_1	59.0	IMR90p2
24	E9	-2.21037386350054	CPT1A_1	59.0	IMR90p2
25	E9	-0.719401137906061	CPT1A_1	59.0	IMR90p2
26	E9	-1.50217679189063	CPT1A_1	59.0	IMR90p2
27	E9	4.69398178961092	CPT1A_1	59.0	IMR90p2
28	E9	9.06407743245154	CPT1A_1	59.0	IMR90p2
29	E9	15.3534063139141	CPT1A_1	59.0	IMR90p2
30	E9	28.0432839610771	CPT1A_1	59.0	IMR90p2
31	E9	57.8221305845832	CPT1A_1	59.0	IMR90p2
32	E9	119.42477418061	CPT1A_1	59.0	IMR90p2
33	E9	213.206589363336	CPT1A_1	59.0	IMR90p2
34	E9	349.420508840294	CPT1A_1	59.0	IMR90p2
35	E9	527.535036316017	CPT1A_1	59.0	IMR90p2
36	E9	710.675607505041	CPT1A_1	59.0	IMR90p2
37	E9	907.439177540986	CPT1A_1	59.0	IMR90p2
38	E9	1130.18109091008	CPT1A_1	59.0	IMR90p2
39	E9	1362.92607134107	CPT1A_1	59.0	IMR90p2
40	E9	1597.07716370035	CPT1A_1	59.0	IMR90p2
1	F9	4.44909061982344	CPT1A_1	57.0	IMR90p2
2	F9	2.53347202907116	CPT1A_1	57.0	IMR90p2
3	F9	1.70870223935435	CPT1A_1	57.0	IMR90p2
4	F9	-0.75923431205365	CPT1A_1	57.0	IMR90p2
5	F9	-1.7279049092781	CPT1A_1	57.0	IMR90p2
6	F9	2.69226233585186	CPT1A_1	57.0	IMR90p2
7	F9	-3.73306397942497	CPT1A_1	57.0	IMR90p2
8	F9	4.11877381678687	CPT1A_1	57.0	IMR90p2
9	F9	0.612684518275273	CPT1A_1	57.0	IMR90p2
10	F9	3.40249688900667	CPT1A_1	57.0	IMR90p2
11	F9	1.21127148229971	CPT1A_1	57.0	IMR90p2
12	F9	-2.24298254546648	CPT1A_1	57.0	IMR90p2
13	F9	-1.33241845900511	CPT1A_1	57.0	IMR90p2
14	F9	-0.276964649535785	CPT1A_1	57.0	IMR90p2
15	F9	1.79054487450503	CPT1A_1	57.0	IMR90p2
16	F9	0.505163491245639	CPT1A_1	57.0	IMR90p2
17	F9	-2.04057676598268	CPT1A_1	57.0	IMR90p2
18	F9	2.81300072291651	CPT1A_1	57.0	IMR90p2
19	F9	-3.78195165098168	CPT1A_1	57.0	IMR90p2
20	F9	1.42637160894628	CPT1A_1	57.0	IMR90p2
21	F9	-0.502289292498517	CPT1A_1	57.0	IMR90p2
22	F9	3.05068598432126	CPT1A_1	57.0	IMR90p2
23	F9	1.25409051408815	CPT1A_1	57.0	IMR90p2
24	F9	-1.60859114423192	CPT1A_1	57.0	IMR90p2
25	F9	-3.43225949638645	CPT1A_1	57.0	IMR90p2
26	F9	4.76092244886786	CPT1A_1	57.0	IMR90p2
27	F9	0.426909086592332	CPT1A_1	57.0	IMR90p2
28	F9	3.71599699347689	CPT1A_1	57.0	IMR90p2
29	F9	7.11116948302515	CPT1A_1	57.0	IMR90p2
30	F9	12.6752271974774	CPT1A_1	57.0	IMR90p2
31	F9	22.1952233046663	CPT1A_1	57.0	IMR90p2
32	F9	39.7214654965401	CPT1A_1	57.0	IMR90p2
33	F9	67.6573605607696	CPT1A_1	57.0	IMR90p2
34	F9	122.975275184101	CPT1A_1	57.0	IMR90p2
35	F9	222.827102927012	CPT1A_1	57.0	IMR90p2
36	F9	349.679373101788	CPT1A_1	57.0	IMR90p2
37	F9	502.439707249411	CPT1A_1	57.0	IMR90p2
38	F9	671.201905426514	CPT1A_1	57.0	IMR90p2
39	F9	862.613132494237	CPT1A_1	57.0	IMR90p2
40	F9	1068.22099112297	CPT1A_1	57.0	IMR90p2
1	G9	9.35598607965494	CPT1A_1	55.7	IMR90p2
2	G9	4.48097352598279	CPT1A_1	55.7	IMR90p2
3	G9	6.42943047381868	CPT1A_1	55.7	IMR90p2
4	G9	0.358937160365713	CPT1A_1	55.7	IMR90p2
5	G9	2.08227467366942	CPT1A_1	55.7	IMR90p2
6	G9	0.980880408460507	CPT1A_1	55.7	IMR90p2
7	G9	0.575576246505079	CPT1A_1	55.7	IMR90p2
8	G9	2.64195292070235	CPT1A_1	55.7	IMR90p2
9	G9	-2.04818338349878	CPT1A_1	55.7	IMR90p2
10	G9	-0.455100050753572	CPT1A_1	55.7	IMR90p2
11	G9	-0.676747611860719	CPT1A_1	55.7	IMR90p2
12	G9	-5.85333642162232	CPT1A_1	55.7	IMR90p2
13	G9	0.341161190158346	CPT1A_1	55.7	IMR90p2
14	G9	-1.39205000767788	CPT1A_1	55.7	IMR90p2
15	G9	-1.56052743863802	CPT1A_1	55.7	IMR90p2
16	G9	3.38411108156561	CPT1A_1	55.7	IMR90p2
17	G9	-0.0700682717092604	CPT1A_1	55.7	IMR90p2
18	G9	-2.23657313407557	CPT1A_1	55.7	IMR90p2
19	G9	1.86649451100266	CPT1A_1	55.7	IMR90p2
20	G9	3.89298845447183	CPT1A_1	55.7	IMR90p2
21	G9	-1.79603447771115	CPT1A_1	55.7	IMR90p2
22	G9	0.822892086388492	CPT1A_1	55.7	IMR90p2
23	G9	-0.173869157111767	CPT1A_1	55.7	IMR90p2
24	G9	-2.16940023365169	CPT1A_1	55.7	IMR90p2
25	G9	-4.23102816605251	CPT1A_1	55.7	IMR90p2
26	G9	0.621299541276585	CPT1A_1	55.7	IMR90p2
27	G9	0.256111919275099	CPT1A_1	55.7	IMR90p2
28	G9	5.60819008013868	CPT1A_1	55.7	IMR90p2
29	G9	5.19007650622052	CPT1A_1	55.7	IMR90p2
30	G9	5.58695893206959	CPT1A_1	55.7	IMR90p2
31	G9	6.14177104579449	CPT1A_1	55.7	IMR90p2
32	G9	10.402875997846	CPT1A_1	55.7	IMR90p2
33	G9	28.6240838995222	CPT1A_1	55.7	IMR90p2
34	G9	51.9985249677957	CPT1A_1	55.7	IMR90p2
35	G9	92.2371756013831	CPT1A_1	55.7	IMR90p2
36	G9	163.931586787419	CPT1A_1	55.7	IMR90p2
37	G9	263.717404326784	CPT1A_1	55.7	IMR90p2
38	G9	393.564742574398	CPT1A_1	55.7	IMR90p2
39	G9	537.972852932091	CPT1A_1	55.7	IMR90p2
40	G9	687.68708554645	CPT1A_1	55.7	IMR90p2
1	H9	5.27673775045059	CPT1A_1	55.0	IMR90p2
2	H9	9.53938217210225	CPT1A_1	55.0	IMR90p2
3	H9	2.32642211545453	CPT1A_1	55.0	IMR90p2
4	H9	-0.363912878311567	CPT1A_1	55.0	IMR90p2
5	H9	2.17619365448718	CPT1A_1	55.0	IMR90p2
6	H9	2.36400343637433	CPT1A_1	55.0	IMR90p2
7	H9	4.99617727390751	CPT1A_1	55.0	IMR90p2
8	H9	3.01522980346999	CPT1A_1	55.0	IMR90p2
9	H9	0.33770443012645	CPT1A_1	55.0	IMR90p2
10	H9	2.15488254870206	CPT1A_1	55.0	IMR90p2
11	H9	2.03976879374341	CPT1A_1	55.0	IMR90p2
12	H9	0.571137311281291	CPT1A_1	55.0	IMR90p2
13	H9	-3.67064415660343	CPT1A_1	55.0	IMR90p2
14	H9	0.158228737768241	CPT1A_1	55.0	IMR90p2
15	H9	-0.705901429656024	CPT1A_1	55.0	IMR90p2
16	H9	-2.34538914376708	CPT1A_1	55.0	IMR90p2
17	H9	-0.737964642314637	CPT1A_1	55.0	IMR90p2
18	H9	3.287853037486	CPT1A_1	55.0	IMR90p2
19	H9	-2.88609431016948	CPT1A_1	55.0	IMR90p2
20	H9	-1.44964346255711	CPT1A_1	55.0	IMR90p2
21	H9	-0.868541118115445	CPT1A_1	55.0	IMR90p2
22	H9	-3.65058165646906	CPT1A_1	55.0	IMR90p2
23	H9	-4.48885842851223	CPT1A_1	55.0	IMR90p2
24	H9	-3.44715525597348	CPT1A_1	55.0	IMR90p2
25	H9	0.355981872528901	CPT1A_1	55.0	IMR90p2
26	H9	-0.640216301489545	CPT1A_1	55.0	IMR90p2
27	H9	2.03207548960381	CPT1A_1	55.0	IMR90p2
28	H9	-0.290694019091006	CPT1A_1	55.0	IMR90p2
29	H9	0.199913849429322	CPT1A_1	55.0	IMR90p2
30	H9	0.255529980459869	CPT1A_1	55.0	IMR90p2
31	H9	5.39829016885778	CPT1A_1	55.0	IMR90p2
32	H9	10.975917357915	CPT1A_1	55.0	IMR90p2
33	H9	15.935752080909	CPT1A_1	55.0	IMR90p2
34	H9	27.0985662307821	CPT1A_1	55.0	IMR90p2
35	H9	53.9580414791576	CPT1A_1	55.0	IMR90p2
36	H9	90.7535078369829	CPT1A_1	55.0	IMR90p2
37	H9	164.381750310095	CPT1A_1	55.0	IMR90p2
38	H9	260.291104378656	CPT1A_1	55.0	IMR90p2
39	H9	379.072771026526	CPT1A_1	55.0	IMR90p2
40	H9	509.933333208323	CPT1A_1	55.0	IMR90p2
