# Supplementary material for: Primer PICKR: literature-mined scoring platform for robust RT–qPCR primers
Source: Nat Commun. 2026 May 28;17:6938. doi: 10.1038/s41467-026-73648-2 (PMC13388996; doi:10.1038/s41467-026-73648-2)
Supplement: Supplementary file 11 — Source Data [file 41467_2026_73648_MOESM11_ESM.zip › Suppl_Fig_S6/melting_curve_data_MMP9_1.csv]

Temperature	Well	Derivative	Target	melt temp	Replicate
55.0	A1	13.65	MMP9_1	65.0	IMR90 p2
55.5	A1	29.58	MMP9_1	65.0	IMR90 p2
56.0	A1	27.3	MMP9_1	65.0	IMR90 p2
56.5	A1	27.3	MMP9_1	65.0	IMR90 p2
57.0	A1	27.3	MMP9_1	65.0	IMR90 p2
57.5	A1	27.27	MMP9_1	65.0	IMR90 p2
58.0	A1	27.53	MMP9_1	65.0	IMR90 p2
58.5	A1	27.56	MMP9_1	65.0	IMR90 p2
59.0	A1	27.38	MMP9_1	65.0	IMR90 p2
59.5	A1	26.68	MMP9_1	65.0	IMR90 p2
60.0	A1	25.16	MMP9_1	65.0	IMR90 p2
60.5	A1	23.19	MMP9_1	65.0	IMR90 p2
61.0	A1	21.59	MMP9_1	65.0	IMR90 p2
61.5	A1	20.73	MMP9_1	65.0	IMR90 p2
62.0	A1	20.51	MMP9_1	65.0	IMR90 p2
62.5	A1	21.79	MMP9_1	65.0	IMR90 p2
63.0	A1	24.73	MMP9_1	65.0	IMR90 p2
63.5	A1	28.32	MMP9_1	65.0	IMR90 p2
64.0	A1	32.14	MMP9_1	65.0	IMR90 p2
64.5	A1	35.87	MMP9_1	65.0	IMR90 p2
65.0	A1	38.51	MMP9_1	65.0	IMR90 p2
65.5	A1	39.79	MMP9_1	65.0	IMR90 p2
66.0	A1	39.92	MMP9_1	65.0	IMR90 p2
66.5	A1	39.67	MMP9_1	65.0	IMR90 p2
67.0	A1	39.22	MMP9_1	65.0	IMR90 p2
67.5	A1	38.4	MMP9_1	65.0	IMR90 p2
68.0	A1	37.74	MMP9_1	65.0	IMR90 p2
68.5	A1	37.65	MMP9_1	65.0	IMR90 p2
69.0	A1	37.06	MMP9_1	65.0	IMR90 p2
69.5	A1	35.9	MMP9_1	65.0	IMR90 p2
70.0	A1	34.87	MMP9_1	65.0	IMR90 p2
70.5	A1	34.29	MMP9_1	65.0	IMR90 p2
71.0	A1	34.0	MMP9_1	65.0	IMR90 p2
71.5	A1	33.79	MMP9_1	65.0	IMR90 p2
72.0	A1	34.1	MMP9_1	65.0	IMR90 p2
72.5	A1	34.8	MMP9_1	65.0	IMR90 p2
73.0	A1	35.18	MMP9_1	65.0	IMR90 p2
73.5	A1	34.89	MMP9_1	65.0	IMR90 p2
74.0	A1	34.49	MMP9_1	65.0	IMR90 p2
74.5	A1	34.11	MMP9_1	65.0	IMR90 p2
75.0	A1	33.44	MMP9_1	65.0	IMR90 p2
75.5	A1	32.21	MMP9_1	65.0	IMR90 p2
76.0	A1	31.08	MMP9_1	65.0	IMR90 p2
76.5	A1	30.33	MMP9_1	65.0	IMR90 p2
77.0	A1	29.51	MMP9_1	65.0	IMR90 p2
77.5	A1	28.55	MMP9_1	65.0	IMR90 p2
78.0	A1	28.04	MMP9_1	65.0	IMR90 p2
78.5	A1	28.37	MMP9_1	65.0	IMR90 p2
79.0	A1	29.71	MMP9_1	65.0	IMR90 p2
79.5	A1	34.24	MMP9_1	65.0	IMR90 p2
80.0	A1	44.97	MMP9_1	65.0	IMR90 p2
80.5	A1	58.75	MMP9_1	65.0	IMR90 p2
81.0	A1	70.83	MMP9_1	65.0	IMR90 p2
81.5	A1	79.84	MMP9_1	65.0	IMR90 p2
82.0	A1	81.11	MMP9_1	65.0	IMR90 p2
82.5	A1	69.6	MMP9_1	65.0	IMR90 p2
83.0	A1	51.34	MMP9_1	65.0	IMR90 p2
83.5	A1	33.86	MMP9_1	65.0	IMR90 p2
84.0	A1	18.47	MMP9_1	65.0	IMR90 p2
84.5	A1	7.69	MMP9_1	65.0	IMR90 p2
85.0	A1	3.61	MMP9_1	65.0	IMR90 p2
85.5	A1	3.31	MMP9_1	65.0	IMR90 p2
86.0	A1	3.26	MMP9_1	65.0	IMR90 p2
86.5	A1	2.83	MMP9_1	65.0	IMR90 p2
87.0	A1	2.62	MMP9_1	65.0	IMR90 p2
87.5	A1	2.83	MMP9_1	65.0	IMR90 p2
88.0	A1	2.91	MMP9_1	65.0	IMR90 p2
88.5	A1	3.05	MMP9_1	65.0	IMR90 p2
89.0	A1	3.39	MMP9_1	65.0	IMR90 p2
89.5	A1	3.1	MMP9_1	65.0	IMR90 p2
90.0	A1	2.43	MMP9_1	65.0	IMR90 p2
90.5	A1	2.19	MMP9_1	65.0	IMR90 p2
91.0	A1	1.84	MMP9_1	65.0	IMR90 p2
91.5	A1	2.02	MMP9_1	65.0	IMR90 p2
92.0	A1	2.66	MMP9_1	65.0	IMR90 p2
92.5	A1	2.72	MMP9_1	65.0	IMR90 p2
93.0	A1	2.59	MMP9_1	65.0	IMR90 p2
93.5	A1	1.82	MMP9_1	65.0	IMR90 p2
94.0	A1	0.92	MMP9_1	65.0	IMR90 p2
94.5	A1	-1.45	MMP9_1	65.0	IMR90 p2
95.0	A1	-1.71	MMP9_1	65.0	IMR90 p2
55.0	B1	10.9	MMP9_1	64.5	IMR90 p2
55.5	B1	23.63	MMP9_1	64.5	IMR90 p2
56.0	B1	21.81	MMP9_1	64.5	IMR90 p2
56.5	B1	21.81	MMP9_1	64.5	IMR90 p2
57.0	B1	21.81	MMP9_1	64.5	IMR90 p2
57.5	B1	21.57	MMP9_1	64.5	IMR90 p2
58.0	B1	22.97	MMP9_1	64.5	IMR90 p2
58.5	B1	26.12	MMP9_1	64.5	IMR90 p2
59.0	B1	28.34	MMP9_1	64.5	IMR90 p2
59.5	B1	29.4	MMP9_1	64.5	IMR90 p2
60.0	B1	30.32	MMP9_1	64.5	IMR90 p2
60.5	B1	30.84	MMP9_1	64.5	IMR90 p2
61.0	B1	30.33	MMP9_1	64.5	IMR90 p2
61.5	B1	29.73	MMP9_1	64.5	IMR90 p2
62.0	B1	29.54	MMP9_1	64.5	IMR90 p2
62.5	B1	29.24	MMP9_1	64.5	IMR90 p2
63.0	B1	29.1	MMP9_1	64.5	IMR90 p2
63.5	B1	29.48	MMP9_1	64.5	IMR90 p2
64.0	B1	30.62	MMP9_1	64.5	IMR90 p2
64.5	B1	32.78	MMP9_1	64.5	IMR90 p2
65.0	B1	35.76	MMP9_1	64.5	IMR90 p2
65.5	B1	39.53	MMP9_1	64.5	IMR90 p2
66.0	B1	43.82	MMP9_1	64.5	IMR90 p2
66.5	B1	47.36	MMP9_1	64.5	IMR90 p2
67.0	B1	49.36	MMP9_1	64.5	IMR90 p2
67.5	B1	50.67	MMP9_1	64.5	IMR90 p2
68.0	B1	51.23	MMP9_1	64.5	IMR90 p2
68.5	B1	50.72	MMP9_1	64.5	IMR90 p2
69.0	B1	50.37	MMP9_1	64.5	IMR90 p2
69.5	B1	50.5	MMP9_1	64.5	IMR90 p2
70.0	B1	50.13	MMP9_1	64.5	IMR90 p2
70.5	B1	49.3	MMP9_1	64.5	IMR90 p2
71.0	B1	48.72	MMP9_1	64.5	IMR90 p2
71.5	B1	47.56	MMP9_1	64.5	IMR90 p2
72.0	B1	46.3	MMP9_1	64.5	IMR90 p2
72.5	B1	45.79	MMP9_1	64.5	IMR90 p2
73.0	B1	45.72	MMP9_1	64.5	IMR90 p2
73.5	B1	45.55	MMP9_1	64.5	IMR90 p2
74.0	B1	45.86	MMP9_1	64.5	IMR90 p2
74.5	B1	45.86	MMP9_1	64.5	IMR90 p2
75.0	B1	44.87	MMP9_1	64.5	IMR90 p2
75.5	B1	43.59	MMP9_1	64.5	IMR90 p2
76.0	B1	42.47	MMP9_1	64.5	IMR90 p2
76.5	B1	41.53	MMP9_1	64.5	IMR90 p2
77.0	B1	40.86	MMP9_1	64.5	IMR90 p2
77.5	B1	40.69	MMP9_1	64.5	IMR90 p2
78.0	B1	40.71	MMP9_1	64.5	IMR90 p2
78.5	B1	40.88	MMP9_1	64.5	IMR90 p2
79.0	B1	41.28	MMP9_1	64.5	IMR90 p2
79.5	B1	45.62	MMP9_1	64.5	IMR90 p2
80.0	B1	58.97	MMP9_1	64.5	IMR90 p2
80.5	B1	78.2	MMP9_1	64.5	IMR90 p2
81.0	B1	96.76	MMP9_1	64.5	IMR90 p2
81.5	B1	112.89	MMP9_1	64.5	IMR90 p2
82.0	B1	120.13	MMP9_1	64.5	IMR90 p2
82.5	B1	108.19	MMP9_1	64.5	IMR90 p2
83.0	B1	82.79	MMP9_1	64.5	IMR90 p2
83.5	B1	56.67	MMP9_1	64.5	IMR90 p2
84.0	B1	32.54	MMP9_1	64.5	IMR90 p2
84.5	B1	13.6	MMP9_1	64.5	IMR90 p2
85.0	B1	4.7	MMP9_1	64.5	IMR90 p2
85.5	B1	3.01	MMP9_1	64.5	IMR90 p2
86.0	B1	2.94	MMP9_1	64.5	IMR90 p2
86.5	B1	3.1	MMP9_1	64.5	IMR90 p2
87.0	B1	2.86	MMP9_1	64.5	IMR90 p2
87.5	B1	2.76	MMP9_1	64.5	IMR90 p2
88.0	B1	3.07	MMP9_1	64.5	IMR90 p2
88.5	B1	2.84	MMP9_1	64.5	IMR90 p2
89.0	B1	2.22	MMP9_1	64.5	IMR90 p2
89.5	B1	1.86	MMP9_1	64.5	IMR90 p2
90.0	B1	1.26	MMP9_1	64.5	IMR90 p2
90.5	B1	1.01	MMP9_1	64.5	IMR90 p2
91.0	B1	1.49	MMP9_1	64.5	IMR90 p2
91.5	B1	1.9	MMP9_1	64.5	IMR90 p2
92.0	B1	2.03	MMP9_1	64.5	IMR90 p2
92.5	B1	2.8	MMP9_1	64.5	IMR90 p2
93.0	B1	3.02	MMP9_1	64.5	IMR90 p2
93.5	B1	2.28	MMP9_1	64.5	IMR90 p2
94.0	B1	2.46	MMP9_1	64.5	IMR90 p2
94.5	B1	2.12	MMP9_1	64.5	IMR90 p2
95.0	B1	0.61	MMP9_1	64.5	IMR90 p2
55.0	C1	4.28	MMP9_1	63.3	IMR90 p2
55.5	C1	9.28	MMP9_1	63.3	IMR90 p2
56.0	C1	8.56	MMP9_1	63.3	IMR90 p2
56.5	C1	8.56	MMP9_1	63.3	IMR90 p2
57.0	C1	8.56	MMP9_1	63.3	IMR90 p2
57.5	C1	8.36	MMP9_1	63.3	IMR90 p2
58.0	C1	9.54	MMP9_1	63.3	IMR90 p2
58.5	C1	12.43	MMP9_1	63.3	IMR90 p2
59.0	C1	14.72	MMP9_1	63.3	IMR90 p2
59.5	C1	17.3	MMP9_1	63.3	IMR90 p2
60.0	C1	19.87	MMP9_1	63.3	IMR90 p2
60.5	C1	21.68	MMP9_1	63.3	IMR90 p2
61.0	C1	23.33	MMP9_1	63.3	IMR90 p2
61.5	C1	24.56	MMP9_1	63.3	IMR90 p2
62.0	C1	25.63	MMP9_1	63.3	IMR90 p2
62.5	C1	26.29	MMP9_1	63.3	IMR90 p2
63.0	C1	26.89	MMP9_1	63.3	IMR90 p2
63.5	C1	28.23	MMP9_1	63.3	IMR90 p2
64.0	C1	31.02	MMP9_1	63.3	IMR90 p2
64.5	C1	34.27	MMP9_1	63.3	IMR90 p2
65.0	C1	38.95	MMP9_1	63.3	IMR90 p2
65.5	C1	45.2	MMP9_1	63.3	IMR90 p2
66.0	C1	50.76	MMP9_1	63.3	IMR90 p2
66.5	C1	54.92	MMP9_1	63.3	IMR90 p2
67.0	C1	58.18	MMP9_1	63.3	IMR90 p2
67.5	C1	59.56	MMP9_1	63.3	IMR90 p2
68.0	C1	59.71	MMP9_1	63.3	IMR90 p2
68.5	C1	60.02	MMP9_1	63.3	IMR90 p2
69.0	C1	60.11	MMP9_1	63.3	IMR90 p2
69.5	C1	60.46	MMP9_1	63.3	IMR90 p2
70.0	C1	61.41	MMP9_1	63.3	IMR90 p2
70.5	C1	61.83	MMP9_1	63.3	IMR90 p2
71.0	C1	61.6	MMP9_1	63.3	IMR90 p2
71.5	C1	61.83	MMP9_1	63.3	IMR90 p2
72.0	C1	61.84	MMP9_1	63.3	IMR90 p2
72.5	C1	62.51	MMP9_1	63.3	IMR90 p2
73.0	C1	65.56	MMP9_1	63.3	IMR90 p2
73.5	C1	70.96	MMP9_1	63.3	IMR90 p2
74.0	C1	77.01	MMP9_1	63.3	IMR90 p2
74.5	C1	82.31	MMP9_1	63.3	IMR90 p2
75.0	C1	85.08	MMP9_1	63.3	IMR90 p2
75.5	C1	83.47	MMP9_1	63.3	IMR90 p2
76.0	C1	76.99	MMP9_1	63.3	IMR90 p2
76.5	C1	67.77	MMP9_1	63.3	IMR90 p2
77.0	C1	58.98	MMP9_1	63.3	IMR90 p2
77.5	C1	51.66	MMP9_1	63.3	IMR90 p2
78.0	C1	46.36	MMP9_1	63.3	IMR90 p2
78.5	C1	44.22	MMP9_1	63.3	IMR90 p2
79.0	C1	44.59	MMP9_1	63.3	IMR90 p2
79.5	C1	48.96	MMP9_1	63.3	IMR90 p2
80.0	C1	62.66	MMP9_1	63.3	IMR90 p2
80.5	C1	83.45	MMP9_1	63.3	IMR90 p2
81.0	C1	103.59	MMP9_1	63.3	IMR90 p2
81.5	C1	120.74	MMP9_1	63.3	IMR90 p2
82.0	C1	129.12	MMP9_1	63.3	IMR90 p2
82.5	C1	117.47	MMP9_1	63.3	IMR90 p2
83.0	C1	90.9	MMP9_1	63.3	IMR90 p2
83.5	C1	63.05	MMP9_1	63.3	IMR90 p2
84.0	C1	37.29	MMP9_1	63.3	IMR90 p2
84.5	C1	16.63	MMP9_1	63.3	IMR90 p2
85.0	C1	6.79	MMP9_1	63.3	IMR90 p2
85.5	C1	5.21	MMP9_1	63.3	IMR90 p2
86.0	C1	5.35	MMP9_1	63.3	IMR90 p2
86.5	C1	5.39	MMP9_1	63.3	IMR90 p2
87.0	C1	5.4	MMP9_1	63.3	IMR90 p2
87.5	C1	5.75	MMP9_1	63.3	IMR90 p2
88.0	C1	5.3	MMP9_1	63.3	IMR90 p2
88.5	C1	4.44	MMP9_1	63.3	IMR90 p2
89.0	C1	4.35	MMP9_1	63.3	IMR90 p2
89.5	C1	3.95	MMP9_1	63.3	IMR90 p2
90.0	C1	3.14	MMP9_1	63.3	IMR90 p2
90.5	C1	3.37	MMP9_1	63.3	IMR90 p2
91.0	C1	3.8	MMP9_1	63.3	IMR90 p2
91.5	C1	3.59	MMP9_1	63.3	IMR90 p2
92.0	C1	4.07	MMP9_1	63.3	IMR90 p2
92.5	C1	4.55	MMP9_1	63.3	IMR90 p2
93.0	C1	4.58	MMP9_1	63.3	IMR90 p2
93.5	C1	4.15	MMP9_1	63.3	IMR90 p2
94.0	C1	4.08	MMP9_1	63.3	IMR90 p2
94.5	C1	3.05	MMP9_1	63.3	IMR90 p2
95.0	C1	0.66	MMP9_1	63.3	IMR90 p2
55.0	D1	13.84	MMP9_1	61.4	IMR90 p2
55.5	D1	29.98	MMP9_1	61.4	IMR90 p2
56.0	D1	27.68	MMP9_1	61.4	IMR90 p2
56.5	D1	27.68	MMP9_1	61.4	IMR90 p2
57.0	D1	27.68	MMP9_1	61.4	IMR90 p2
57.5	D1	27.42	MMP9_1	61.4	IMR90 p2
58.0	D1	29.12	MMP9_1	61.4	IMR90 p2
58.5	D1	31.53	MMP9_1	61.4	IMR90 p2
59.0	D1	32.34	MMP9_1	61.4	IMR90 p2
59.5	D1	32.6	MMP9_1	61.4	IMR90 p2
60.0	D1	32.01	MMP9_1	61.4	IMR90 p2
60.5	D1	30.73	MMP9_1	61.4	IMR90 p2
61.0	D1	30.07	MMP9_1	61.4	IMR90 p2
61.5	D1	29.67	MMP9_1	61.4	IMR90 p2
62.0	D1	28.72	MMP9_1	61.4	IMR90 p2
62.5	D1	27.89	MMP9_1	61.4	IMR90 p2
63.0	D1	27.43	MMP9_1	61.4	IMR90 p2
63.5	D1	27.19	MMP9_1	61.4	IMR90 p2
64.0	D1	27.34	MMP9_1	61.4	IMR90 p2
64.5	D1	28.65	MMP9_1	61.4	IMR90 p2
65.0	D1	30.87	MMP9_1	61.4	IMR90 p2
65.5	D1	33.9	MMP9_1	61.4	IMR90 p2
66.0	D1	37.08	MMP9_1	61.4	IMR90 p2
66.5	D1	40.04	MMP9_1	61.4	IMR90 p2
67.0	D1	41.85	MMP9_1	61.4	IMR90 p2
67.5	D1	42.85	MMP9_1	61.4	IMR90 p2
68.0	D1	43.26	MMP9_1	61.4	IMR90 p2
68.5	D1	42.94	MMP9_1	61.4	IMR90 p2
69.0	D1	42.55	MMP9_1	61.4	IMR90 p2
69.5	D1	42.5	MMP9_1	61.4	IMR90 p2
70.0	D1	42.34	MMP9_1	61.4	IMR90 p2
70.5	D1	41.89	MMP9_1	61.4	IMR90 p2
71.0	D1	41.58	MMP9_1	61.4	IMR90 p2
71.5	D1	41.07	MMP9_1	61.4	IMR90 p2
72.0	D1	40.37	MMP9_1	61.4	IMR90 p2
72.5	D1	39.53	MMP9_1	61.4	IMR90 p2
73.0	D1	38.56	MMP9_1	61.4	IMR90 p2
73.5	D1	37.84	MMP9_1	61.4	IMR90 p2
74.0	D1	37.44	MMP9_1	61.4	IMR90 p2
74.5	D1	37.03	MMP9_1	61.4	IMR90 p2
75.0	D1	36.87	MMP9_1	61.4	IMR90 p2
75.5	D1	36.82	MMP9_1	61.4	IMR90 p2
76.0	D1	36.2	MMP9_1	61.4	IMR90 p2
76.5	D1	35.43	MMP9_1	61.4	IMR90 p2
77.0	D1	34.83	MMP9_1	61.4	IMR90 p2
77.5	D1	34.27	MMP9_1	61.4	IMR90 p2
78.0	D1	33.88	MMP9_1	61.4	IMR90 p2
78.5	D1	33.99	MMP9_1	61.4	IMR90 p2
79.0	D1	34.67	MMP9_1	61.4	IMR90 p2
79.5	D1	37.81	MMP9_1	61.4	IMR90 p2
80.0	D1	47.71	MMP9_1	61.4	IMR90 p2
80.5	D1	62.87	MMP9_1	61.4	IMR90 p2
81.0	D1	78.15	MMP9_1	61.4	IMR90 p2
81.5	D1	90.93	MMP9_1	61.4	IMR90 p2
82.0	D1	97.38	MMP9_1	61.4	IMR90 p2
82.5	D1	89.63	MMP9_1	61.4	IMR90 p2
83.0	D1	70.2	MMP9_1	61.4	IMR90 p2
83.5	D1	48.7	MMP9_1	61.4	IMR90 p2
84.0	D1	29.47	MMP9_1	61.4	IMR90 p2
84.5	D1	14.31	MMP9_1	61.4	IMR90 p2
85.0	D1	6.07	MMP9_1	61.4	IMR90 p2
85.5	D1	4.3	MMP9_1	61.4	IMR90 p2
86.0	D1	4.44	MMP9_1	61.4	IMR90 p2
86.5	D1	3.86	MMP9_1	61.4	IMR90 p2
87.0	D1	3.34	MMP9_1	61.4	IMR90 p2
87.5	D1	3.59	MMP9_1	61.4	IMR90 p2
88.0	D1	3.27	MMP9_1	61.4	IMR90 p2
88.5	D1	3.22	MMP9_1	61.4	IMR90 p2
89.0	D1	3.96	MMP9_1	61.4	IMR90 p2
89.5	D1	3.98	MMP9_1	61.4	IMR90 p2
90.0	D1	3.58	MMP9_1	61.4	IMR90 p2
90.5	D1	3.85	MMP9_1	61.4	IMR90 p2
91.0	D1	3.55	MMP9_1	61.4	IMR90 p2
91.5	D1	2.59	MMP9_1	61.4	IMR90 p2
92.0	D1	2.96	MMP9_1	61.4	IMR90 p2
92.5	D1	3.77	MMP9_1	61.4	IMR90 p2
93.0	D1	4.16	MMP9_1	61.4	IMR90 p2
93.5	D1	4.19	MMP9_1	61.4	IMR90 p2
94.0	D1	4.71	MMP9_1	61.4	IMR90 p2
94.5	D1	3.68	MMP9_1	61.4	IMR90 p2
95.0	D1	0.71	MMP9_1	61.4	IMR90 p2
55.0	E1	20.89	MMP9_1	59.0	IMR90 p2
55.5	E1	45.25	MMP9_1	59.0	IMR90 p2
56.0	E1	41.77	MMP9_1	59.0	IMR90 p2
56.5	E1	41.77	MMP9_1	59.0	IMR90 p2
57.0	E1	41.77	MMP9_1	59.0	IMR90 p2
57.5	E1	41.79	MMP9_1	59.0	IMR90 p2
58.0	E1	41.71	MMP9_1	59.0	IMR90 p2
58.5	E1	41.5	MMP9_1	59.0	IMR90 p2
59.0	E1	40.34	MMP9_1	59.0	IMR90 p2
59.5	E1	38.82	MMP9_1	59.0	IMR90 p2
60.0	E1	37.49	MMP9_1	59.0	IMR90 p2
60.5	E1	35.37	MMP9_1	59.0	IMR90 p2
61.0	E1	32.5	MMP9_1	59.0	IMR90 p2
61.5	E1	30.3	MMP9_1	59.0	IMR90 p2
62.0	E1	28.8	MMP9_1	59.0	IMR90 p2
62.5	E1	27.2	MMP9_1	59.0	IMR90 p2
63.0	E1	25.7	MMP9_1	59.0	IMR90 p2
63.5	E1	24.71	MMP9_1	59.0	IMR90 p2
64.0	E1	24.25	MMP9_1	59.0	IMR90 p2
64.5	E1	23.93	MMP9_1	59.0	IMR90 p2
65.0	E1	23.97	MMP9_1	59.0	IMR90 p2
65.5	E1	24.72	MMP9_1	59.0	IMR90 p2
66.0	E1	26.08	MMP9_1	59.0	IMR90 p2
66.5	E1	26.67	MMP9_1	59.0	IMR90 p2
67.0	E1	26.57	MMP9_1	59.0	IMR90 p2
67.5	E1	26.33	MMP9_1	59.0	IMR90 p2
68.0	E1	25.63	MMP9_1	59.0	IMR90 p2
68.5	E1	24.42	MMP9_1	59.0	IMR90 p2
69.0	E1	23.57	MMP9_1	59.0	IMR90 p2
69.5	E1	23.35	MMP9_1	59.0	IMR90 p2
70.0	E1	23.22	MMP9_1	59.0	IMR90 p2
70.5	E1	23.11	MMP9_1	59.0	IMR90 p2
71.0	E1	22.85	MMP9_1	59.0	IMR90 p2
71.5	E1	22.37	MMP9_1	59.0	IMR90 p2
72.0	E1	21.32	MMP9_1	59.0	IMR90 p2
72.5	E1	20.43	MMP9_1	59.0	IMR90 p2
73.0	E1	19.83	MMP9_1	59.0	IMR90 p2
73.5	E1	18.87	MMP9_1	59.0	IMR90 p2
74.0	E1	17.98	MMP9_1	59.0	IMR90 p2
74.5	E1	17.75	MMP9_1	59.0	IMR90 p2
75.0	E1	16.97	MMP9_1	59.0	IMR90 p2
75.5	E1	15.84	MMP9_1	59.0	IMR90 p2
76.0	E1	15.83	MMP9_1	59.0	IMR90 p2
76.5	E1	15.95	MMP9_1	59.0	IMR90 p2
77.0	E1	15.58	MMP9_1	59.0	IMR90 p2
77.5	E1	15.89	MMP9_1	59.0	IMR90 p2
78.0	E1	16.2	MMP9_1	59.0	IMR90 p2
78.5	E1	15.48	MMP9_1	59.0	IMR90 p2
79.0	E1	14.86	MMP9_1	59.0	IMR90 p2
79.5	E1	15.26	MMP9_1	59.0	IMR90 p2
80.0	E1	17.2	MMP9_1	59.0	IMR90 p2
80.5	E1	21.66	MMP9_1	59.0	IMR90 p2
81.0	E1	27.16	MMP9_1	59.0	IMR90 p2
81.5	E1	31.92	MMP9_1	59.0	IMR90 p2
82.0	E1	34.76	MMP9_1	59.0	IMR90 p2
82.5	E1	33.23	MMP9_1	59.0	IMR90 p2
83.0	E1	26.82	MMP9_1	59.0	IMR90 p2
83.5	E1	19.2	MMP9_1	59.0	IMR90 p2
84.0	E1	12.34	MMP9_1	59.0	IMR90 p2
84.5	E1	6.92	MMP9_1	59.0	IMR90 p2
85.0	E1	3.98	MMP9_1	59.0	IMR90 p2
85.5	E1	2.99	MMP9_1	59.0	IMR90 p2
86.0	E1	2.83	MMP9_1	59.0	IMR90 p2
86.5	E1	2.7	MMP9_1	59.0	IMR90 p2
87.0	E1	2.09	MMP9_1	59.0	IMR90 p2
87.5	E1	1.7	MMP9_1	59.0	IMR90 p2
88.0	E1	2.31	MMP9_1	59.0	IMR90 p2
88.5	E1	2.56	MMP9_1	59.0	IMR90 p2
89.0	E1	2.37	MMP9_1	59.0	IMR90 p2
89.5	E1	2.25	MMP9_1	59.0	IMR90 p2
90.0	E1	2.11	MMP9_1	59.0	IMR90 p2
90.5	E1	1.87	MMP9_1	59.0	IMR90 p2
91.0	E1	1.59	MMP9_1	59.0	IMR90 p2
91.5	E1	1.6	MMP9_1	59.0	IMR90 p2
92.0	E1	2.38	MMP9_1	59.0	IMR90 p2
92.5	E1	2.41	MMP9_1	59.0	IMR90 p2
93.0	E1	1.98	MMP9_1	59.0	IMR90 p2
93.5	E1	1.05	MMP9_1	59.0	IMR90 p2
94.0	E1	0.41	MMP9_1	59.0	IMR90 p2
94.5	E1	-2.36	MMP9_1	59.0	IMR90 p2
95.0	E1	-2.36	MMP9_1	59.0	IMR90 p2
55.0	F1	16.84	MMP9_1	57.0	IMR90 p2
55.5	F1	36.48	MMP9_1	57.0	IMR90 p2
56.0	F1	33.67	MMP9_1	57.0	IMR90 p2
56.5	F1	33.67	MMP9_1	57.0	IMR90 p2
57.0	F1	33.67	MMP9_1	57.0	IMR90 p2
57.5	F1	33.55	MMP9_1	57.0	IMR90 p2
58.0	F1	34.38	MMP9_1	57.0	IMR90 p2
58.5	F1	35.52	MMP9_1	57.0	IMR90 p2
59.0	F1	35.42	MMP9_1	57.0	IMR90 p2
59.5	F1	34.18	MMP9_1	57.0	IMR90 p2
60.0	F1	32.59	MMP9_1	57.0	IMR90 p2
60.5	F1	31.37	MMP9_1	57.0	IMR90 p2
61.0	F1	30.03	MMP9_1	57.0	IMR90 p2
61.5	F1	28.86	MMP9_1	57.0	IMR90 p2
62.0	F1	28.4	MMP9_1	57.0	IMR90 p2
62.5	F1	27.67	MMP9_1	57.0	IMR90 p2
63.0	F1	26.36	MMP9_1	57.0	IMR90 p2
63.5	F1	25.62	MMP9_1	57.0	IMR90 p2
64.0	F1	25.77	MMP9_1	57.0	IMR90 p2
64.5	F1	25.94	MMP9_1	57.0	IMR90 p2
65.0	F1	26.99	MMP9_1	57.0	IMR90 p2
65.5	F1	29.39	MMP9_1	57.0	IMR90 p2
66.0	F1	31.63	MMP9_1	57.0	IMR90 p2
66.5	F1	33.19	MMP9_1	57.0	IMR90 p2
67.0	F1	34.77	MMP9_1	57.0	IMR90 p2
67.5	F1	35.95	MMP9_1	57.0	IMR90 p2
68.0	F1	36.15	MMP9_1	57.0	IMR90 p2
68.5	F1	35.79	MMP9_1	57.0	IMR90 p2
69.0	F1	35.1	MMP9_1	57.0	IMR90 p2
69.5	F1	34.17	MMP9_1	57.0	IMR90 p2
70.0	F1	33.04	MMP9_1	57.0	IMR90 p2
70.5	F1	32.0	MMP9_1	57.0	IMR90 p2
71.0	F1	31.59	MMP9_1	57.0	IMR90 p2
71.5	F1	31.91	MMP9_1	57.0	IMR90 p2
72.0	F1	32.4	MMP9_1	57.0	IMR90 p2
72.5	F1	33.64	MMP9_1	57.0	IMR90 p2
73.0	F1	36.14	MMP9_1	57.0	IMR90 p2
73.5	F1	40.17	MMP9_1	57.0	IMR90 p2
74.0	F1	44.77	MMP9_1	57.0	IMR90 p2
74.5	F1	48.96	MMP9_1	57.0	IMR90 p2
75.0	F1	51.39	MMP9_1	57.0	IMR90 p2
75.5	F1	50.56	MMP9_1	57.0	IMR90 p2
76.0	F1	45.9	MMP9_1	57.0	IMR90 p2
76.5	F1	39.08	MMP9_1	57.0	IMR90 p2
77.0	F1	32.24	MMP9_1	57.0	IMR90 p2
77.5	F1	26.23	MMP9_1	57.0	IMR90 p2
78.0	F1	22.24	MMP9_1	57.0	IMR90 p2
78.5	F1	20.39	MMP9_1	57.0	IMR90 p2
79.0	F1	20.23	MMP9_1	57.0	IMR90 p2
79.5	F1	21.58	MMP9_1	57.0	IMR90 p2
80.0	F1	26.31	MMP9_1	57.0	IMR90 p2
80.5	F1	34.25	MMP9_1	57.0	IMR90 p2
81.0	F1	42.22	MMP9_1	57.0	IMR90 p2
81.5	F1	48.61	MMP9_1	57.0	IMR90 p2
82.0	F1	52.27	MMP9_1	57.0	IMR90 p2
82.5	F1	48.69	MMP9_1	57.0	IMR90 p2
83.0	F1	38.18	MMP9_1	57.0	IMR90 p2
83.5	F1	26.99	MMP9_1	57.0	IMR90 p2
84.0	F1	16.61	MMP9_1	57.0	IMR90 p2
84.5	F1	7.65	MMP9_1	57.0	IMR90 p2
85.0	F1	3.19	MMP9_1	57.0	IMR90 p2
85.5	F1	2.44	MMP9_1	57.0	IMR90 p2
86.0	F1	2.28	MMP9_1	57.0	IMR90 p2
86.5	F1	2.55	MMP9_1	57.0	IMR90 p2
87.0	F1	2.81	MMP9_1	57.0	IMR90 p2
87.5	F1	2.82	MMP9_1	57.0	IMR90 p2
88.0	F1	3.12	MMP9_1	57.0	IMR90 p2
88.5	F1	3.11	MMP9_1	57.0	IMR90 p2
89.0	F1	2.92	MMP9_1	57.0	IMR90 p2
89.5	F1	2.86	MMP9_1	57.0	IMR90 p2
90.0	F1	2.44	MMP9_1	57.0	IMR90 p2
90.5	F1	1.97	MMP9_1	57.0	IMR90 p2
91.0	F1	2.16	MMP9_1	57.0	IMR90 p2
91.5	F1	2.2	MMP9_1	57.0	IMR90 p2
92.0	F1	2.38	MMP9_1	57.0	IMR90 p2
92.5	F1	2.98	MMP9_1	57.0	IMR90 p2
93.0	F1	2.9	MMP9_1	57.0	IMR90 p2
93.5	F1	2.37	MMP9_1	57.0	IMR90 p2
94.0	F1	2.38	MMP9_1	57.0	IMR90 p2
94.5	F1	2.0	MMP9_1	57.0	IMR90 p2
95.0	F1	0.59	MMP9_1	57.0	IMR90 p2
55.0	G1	20.52	MMP9_1	55.7	IMR90 p2
55.5	G1	44.45	MMP9_1	55.7	IMR90 p2
56.0	G1	41.03	MMP9_1	55.7	IMR90 p2
56.5	G1	41.03	MMP9_1	55.7	IMR90 p2
57.0	G1	41.03	MMP9_1	55.7	IMR90 p2
57.5	G1	41.11	MMP9_1	55.7	IMR90 p2
58.0	G1	40.7	MMP9_1	55.7	IMR90 p2
58.5	G1	39.54	MMP9_1	55.7	IMR90 p2
59.0	G1	38.18	MMP9_1	55.7	IMR90 p2
59.5	G1	36.71	MMP9_1	55.7	IMR90 p2
60.0	G1	34.87	MMP9_1	55.7	IMR90 p2
60.5	G1	32.52	MMP9_1	55.7	IMR90 p2
61.0	G1	30.49	MMP9_1	55.7	IMR90 p2
61.5	G1	28.82	MMP9_1	55.7	IMR90 p2
62.0	G1	27.41	MMP9_1	55.7	IMR90 p2
62.5	G1	25.97	MMP9_1	55.7	IMR90 p2
63.0	G1	25.61	MMP9_1	55.7	IMR90 p2
63.5	G1	26.12	MMP9_1	55.7	IMR90 p2
64.0	G1	26.42	MMP9_1	55.7	IMR90 p2
64.5	G1	26.72	MMP9_1	55.7	IMR90 p2
65.0	G1	27.49	MMP9_1	55.7	IMR90 p2
65.5	G1	27.99	MMP9_1	55.7	IMR90 p2
66.0	G1	27.31	MMP9_1	55.7	IMR90 p2
66.5	G1	26.45	MMP9_1	55.7	IMR90 p2
67.0	G1	25.51	MMP9_1	55.7	IMR90 p2
67.5	G1	24.22	MMP9_1	55.7	IMR90 p2
68.0	G1	22.52	MMP9_1	55.7	IMR90 p2
68.5	G1	21.51	MMP9_1	55.7	IMR90 p2
69.0	G1	20.79	MMP9_1	55.7	IMR90 p2
69.5	G1	20.32	MMP9_1	55.7	IMR90 p2
70.0	G1	20.39	MMP9_1	55.7	IMR90 p2
70.5	G1	20.48	MMP9_1	55.7	IMR90 p2
71.0	G1	20.66	MMP9_1	55.7	IMR90 p2
71.5	G1	20.93	MMP9_1	55.7	IMR90 p2
72.0	G1	20.46	MMP9_1	55.7	IMR90 p2
72.5	G1	19.42	MMP9_1	55.7	IMR90 p2
73.0	G1	18.26	MMP9_1	55.7	IMR90 p2
73.5	G1	16.59	MMP9_1	55.7	IMR90 p2
74.0	G1	15.09	MMP9_1	55.7	IMR90 p2
74.5	G1	14.31	MMP9_1	55.7	IMR90 p2
75.0	G1	13.73	MMP9_1	55.7	IMR90 p2
75.5	G1	13.8	MMP9_1	55.7	IMR90 p2
76.0	G1	14.47	MMP9_1	55.7	IMR90 p2
76.5	G1	14.13	MMP9_1	55.7	IMR90 p2
77.0	G1	13.54	MMP9_1	55.7	IMR90 p2
77.5	G1	13.81	MMP9_1	55.7	IMR90 p2
78.0	G1	13.74	MMP9_1	55.7	IMR90 p2
78.5	G1	13.0	MMP9_1	55.7	IMR90 p2
79.0	G1	13.9	MMP9_1	55.7	IMR90 p2
79.5	G1	15.48	MMP9_1	55.7	IMR90 p2
80.0	G1	17.2	MMP9_1	55.7	IMR90 p2
80.5	G1	20.43	MMP9_1	55.7	IMR90 p2
81.0	G1	24.66	MMP9_1	55.7	IMR90 p2
81.5	G1	27.45	MMP9_1	55.7	IMR90 p2
82.0	G1	28.39	MMP9_1	55.7	IMR90 p2
82.5	G1	26.96	MMP9_1	55.7	IMR90 p2
83.0	G1	22.31	MMP9_1	55.7	IMR90 p2
83.5	G1	16.27	MMP9_1	55.7	IMR90 p2
84.0	G1	10.62	MMP9_1	55.7	IMR90 p2
84.5	G1	6.55	MMP9_1	55.7	IMR90 p2
85.0	G1	3.63	MMP9_1	55.7	IMR90 p2
85.5	G1	2.48	MMP9_1	55.7	IMR90 p2
86.0	G1	2.34	MMP9_1	55.7	IMR90 p2
86.5	G1	2.25	MMP9_1	55.7	IMR90 p2
87.0	G1	2.09	MMP9_1	55.7	IMR90 p2
87.5	G1	2.31	MMP9_1	55.7	IMR90 p2
88.0	G1	2.66	MMP9_1	55.7	IMR90 p2
88.5	G1	2.71	MMP9_1	55.7	IMR90 p2
89.0	G1	2.66	MMP9_1	55.7	IMR90 p2
89.5	G1	2.51	MMP9_1	55.7	IMR90 p2
90.0	G1	2.52	MMP9_1	55.7	IMR90 p2
90.5	G1	2.33	MMP9_1	55.7	IMR90 p2
91.0	G1	2.1	MMP9_1	55.7	IMR90 p2
91.5	G1	2.2	MMP9_1	55.7	IMR90 p2
92.0	G1	1.99	MMP9_1	55.7	IMR90 p2
92.5	G1	1.47	MMP9_1	55.7	IMR90 p2
93.0	G1	1.33	MMP9_1	55.7	IMR90 p2
93.5	G1	1.55	MMP9_1	55.7	IMR90 p2
94.0	G1	1.44	MMP9_1	55.7	IMR90 p2
94.5	G1	2.15	MMP9_1	55.7	IMR90 p2
95.0	G1	1.34	MMP9_1	55.7	IMR90 p2
55.0	H1	20.44	MMP9_1	55.0	IMR90 p2
55.5	H1	44.29	MMP9_1	55.0	IMR90 p2
56.0	H1	40.88	MMP9_1	55.0	IMR90 p2
56.5	H1	40.88	MMP9_1	55.0	IMR90 p2
57.0	H1	40.88	MMP9_1	55.0	IMR90 p2
57.5	H1	41.07	MMP9_1	55.0	IMR90 p2
58.0	H1	39.97	MMP9_1	55.0	IMR90 p2
58.5	H1	37.47	MMP9_1	55.0	IMR90 p2
59.0	H1	35.15	MMP9_1	55.0	IMR90 p2
59.5	H1	32.97	MMP9_1	55.0	IMR90 p2
60.0	H1	31.78	MMP9_1	55.0	IMR90 p2
60.5	H1	31.03	MMP9_1	55.0	IMR90 p2
61.0	H1	29.61	MMP9_1	55.0	IMR90 p2
61.5	H1	28.05	MMP9_1	55.0	IMR90 p2
62.0	H1	26.73	MMP9_1	55.0	IMR90 p2
62.5	H1	24.31	MMP9_1	55.0	IMR90 p2
63.0	H1	21.54	MMP9_1	55.0	IMR90 p2
63.5	H1	20.26	MMP9_1	55.0	IMR90 p2
64.0	H1	19.64	MMP9_1	55.0	IMR90 p2
64.5	H1	18.89	MMP9_1	55.0	IMR90 p2
65.0	H1	19.01	MMP9_1	55.0	IMR90 p2
65.5	H1	19.97	MMP9_1	55.0	IMR90 p2
66.0	H1	20.41	MMP9_1	55.0	IMR90 p2
66.5	H1	20.51	MMP9_1	55.0	IMR90 p2
67.0	H1	20.52	MMP9_1	55.0	IMR90 p2
67.5	H1	19.92	MMP9_1	55.0	IMR90 p2
68.0	H1	18.82	MMP9_1	55.0	IMR90 p2
68.5	H1	17.78	MMP9_1	55.0	IMR90 p2
69.0	H1	16.37	MMP9_1	55.0	IMR90 p2
69.5	H1	14.84	MMP9_1	55.0	IMR90 p2
70.0	H1	14.33	MMP9_1	55.0	IMR90 p2
70.5	H1	14.37	MMP9_1	55.0	IMR90 p2
71.0	H1	14.42	MMP9_1	55.0	IMR90 p2
71.5	H1	15.37	MMP9_1	55.0	IMR90 p2
72.0	H1	16.4	MMP9_1	55.0	IMR90 p2
72.5	H1	16.32	MMP9_1	55.0	IMR90 p2
73.0	H1	15.31	MMP9_1	55.0	IMR90 p2
73.5	H1	13.96	MMP9_1	55.0	IMR90 p2
74.0	H1	11.73	MMP9_1	55.0	IMR90 p2
74.5	H1	9.74	MMP9_1	55.0	IMR90 p2
75.0	H1	8.72	MMP9_1	55.0	IMR90 p2
75.5	H1	8.37	MMP9_1	55.0	IMR90 p2
76.0	H1	8.6	MMP9_1	55.0	IMR90 p2
76.5	H1	9.35	MMP9_1	55.0	IMR90 p2
77.0	H1	9.86	MMP9_1	55.0	IMR90 p2
77.5	H1	9.82	MMP9_1	55.0	IMR90 p2
78.0	H1	9.77	MMP9_1	55.0	IMR90 p2
78.5	H1	9.24	MMP9_1	55.0	IMR90 p2
79.0	H1	8.77	MMP9_1	55.0	IMR90 p2
79.5	H1	9.12	MMP9_1	55.0	IMR90 p2
80.0	H1	10.2	MMP9_1	55.0	IMR90 p2
80.5	H1	11.57	MMP9_1	55.0	IMR90 p2
81.0	H1	13.24	MMP9_1	55.0	IMR90 p2
81.5	H1	14.73	MMP9_1	55.0	IMR90 p2
82.0	H1	15.06	MMP9_1	55.0	IMR90 p2
82.5	H1	13.88	MMP9_1	55.0	IMR90 p2
83.0	H1	11.6	MMP9_1	55.0	IMR90 p2
83.5	H1	8.88	MMP9_1	55.0	IMR90 p2
84.0	H1	6.26	MMP9_1	55.0	IMR90 p2
84.5	H1	4.34	MMP9_1	55.0	IMR90 p2
85.0	H1	3.72	MMP9_1	55.0	IMR90 p2
85.5	H1	3.97	MMP9_1	55.0	IMR90 p2
86.0	H1	4.33	MMP9_1	55.0	IMR90 p2
86.5	H1	4.26	MMP9_1	55.0	IMR90 p2
87.0	H1	3.75	MMP9_1	55.0	IMR90 p2
87.5	H1	2.99	MMP9_1	55.0	IMR90 p2
88.0	H1	2.16	MMP9_1	55.0	IMR90 p2
88.5	H1	1.81	MMP9_1	55.0	IMR90 p2
89.0	H1	1.95	MMP9_1	55.0	IMR90 p2
89.5	H1	2.29	MMP9_1	55.0	IMR90 p2
90.0	H1	2.23	MMP9_1	55.0	IMR90 p2
90.5	H1	1.95	MMP9_1	55.0	IMR90 p2
91.0	H1	2.1	MMP9_1	55.0	IMR90 p2
91.5	H1	2.29	MMP9_1	55.0	IMR90 p2
92.0	H1	2.12	MMP9_1	55.0	IMR90 p2
92.5	H1	2.44	MMP9_1	55.0	IMR90 p2
93.0	H1	2.6	MMP9_1	55.0	IMR90 p2
93.5	H1	1.91	MMP9_1	55.0	IMR90 p2
94.0	H1	1.66	MMP9_1	55.0	IMR90 p2
94.5	H1	1.33	MMP9_1	55.0	IMR90 p2
95.0	H1	0.4	MMP9_1	55.0	IMR90 p2
55.0	A5	12.6023468362906	MMP9_1	65.0	IMR90p2
55.5	A5	27.3050848119634	MMP9_1	65.0	IMR90p2
56.0	A5	25.2046936725816	MMP9_1	65.0	IMR90p2
56.5	A5	25.2046936725882	MMP9_1	65.0	IMR90p2
57.0	A5	25.2046936725354	MMP9_1	65.0	IMR90p2
57.5	A5	24.8693682842065	MMP9_1	65.0	IMR90p2
58.0	A5	26.9556034384673	MMP9_1	65.0	IMR90p2
58.5	A5	30.9134255237769	MMP9_1	65.0	IMR90p2
59.0	A5	33.7021965717821	MMP9_1	65.0	IMR90p2
59.5	A5	36.4016356146956	MMP9_1	65.0	IMR90p2
60.0	A5	38.360163654891	MMP9_1	65.0	IMR90p2
60.5	A5	39.2444129320652	MMP9_1	65.0	IMR90p2
61.0	A5	40.1719530248447	MMP9_1	65.0	IMR90p2
61.5	A5	40.7638826230959	MMP9_1	65.0	IMR90p2
62.0	A5	40.3942143959893	MMP9_1	65.0	IMR90p2
62.5	A5	39.5700835818109	MMP9_1	65.0	IMR90p2
63.0	A5	39.5850304076158	MMP9_1	65.0	IMR90p2
63.5	A5	40.0580079851225	MMP9_1	65.0	IMR90p2
64.0	A5	41.388583855257	MMP9_1	65.0	IMR90p2
64.5	A5	44.8051540067512	MMP9_1	65.0	IMR90p2
65.0	A5	49.8506144782763	MMP9_1	65.0	IMR90p2
65.5	A5	54.9916526035279	MMP9_1	65.0	IMR90p2
66.0	A5	60.4063503621444	MMP9_1	65.0	IMR90p2
66.5	A5	65.5897846599783	MMP9_1	65.0	IMR90p2
67.0	A5	68.0762181500161	MMP9_1	65.0	IMR90p2
67.5	A5	68.8086836474567	MMP9_1	65.0	IMR90p2
68.0	A5	69.2534777812723	MMP9_1	65.0	IMR90p2
68.5	A5	68.2902594499029	MMP9_1	65.0	IMR90p2
69.0	A5	66.4027868514776	MMP9_1	65.0	IMR90p2
69.5	A5	65.8425795018586	MMP9_1	65.0	IMR90p2
70.0	A5	65.3259305015013	MMP9_1	65.0	IMR90p2
70.5	A5	64.090631705663	MMP9_1	65.0	IMR90p2
71.0	A5	63.9892362087371	MMP9_1	65.0	IMR90p2
71.5	A5	63.8232812933869	MMP9_1	65.0	IMR90p2
72.0	A5	62.9181887734289	MMP9_1	65.0	IMR90p2
72.5	A5	62.5693136633413	MMP9_1	65.0	IMR90p2
73.0	A5	62.13125633997	MMP9_1	65.0	IMR90p2
73.5	A5	61.3524595947559	MMP9_1	65.0	IMR90p2
74.0	A5	61.4465180159601	MMP9_1	65.0	IMR90p2
74.5	A5	61.7681880733288	MMP9_1	65.0	IMR90p2
75.0	A5	62.5352770519439	MMP9_1	65.0	IMR90p2
75.5	A5	64.9449869724393	MMP9_1	65.0	IMR90p2
76.0	A5	67.1873684264581	MMP9_1	65.0	IMR90p2
76.5	A5	68.4094909503512	MMP9_1	65.0	IMR90p2
77.0	A5	68.9575159416017	MMP9_1	65.0	IMR90p2
77.5	A5	67.6888343558331	MMP9_1	65.0	IMR90p2
78.0	A5	63.7699555169756	MMP9_1	65.0	IMR90p2
78.5	A5	59.2204270416807	MMP9_1	65.0	IMR90p2
79.0	A5	55.4340567782721	MMP9_1	65.0	IMR90p2
79.5	A5	53.1559890470895	MMP9_1	65.0	IMR90p2
80.0	A5	56.4347535470884	MMP9_1	65.0	IMR90p2
80.5	A5	71.8178377356838	MMP9_1	65.0	IMR90p2
81.0	A5	95.7152757523546	MMP9_1	65.0	IMR90p2
81.5	A5	119.273006659333	MMP9_1	65.0	IMR90p2
82.0	A5	139.376700335445	MMP9_1	65.0	IMR90p2
82.5	A5	148.553776323422	MMP9_1	65.0	IMR90p2
83.0	A5	134.721404533643	MMP9_1	65.0	IMR90p2
83.5	A5	103.386590218095	MMP9_1	65.0	IMR90p2
84.0	A5	70.4507538766002	MMP9_1	65.0	IMR90p2
84.5	A5	40.2039213566059	MMP9_1	65.0	IMR90p2
85.0	A5	16.3777269013045	MMP9_1	65.0	IMR90p2
85.5	A5	4.814267847069	MMP9_1	65.0	IMR90p2
86.0	A5	2.81738744129569	MMP9_1	65.0	IMR90p2
86.5	A5	2.49573394487578	MMP9_1	65.0	IMR90p2
87.0	A5	2.2477191375969	MMP9_1	65.0	IMR90p2
87.5	A5	2.12382302651878	MMP9_1	65.0	IMR90p2
88.0	A5	1.77918069173728	MMP9_1	65.0	IMR90p2
88.5	A5	1.9671741867503	MMP9_1	65.0	IMR90p2
89.0	A5	2.34405678725165	MMP9_1	65.0	IMR90p2
89.5	A5	2.37592330308638	MMP9_1	65.0	IMR90p2
90.0	A5	2.43733782602408	MMP9_1	65.0	IMR90p2
90.5	A5	2.77138664598107	MMP9_1	65.0	IMR90p2
91.0	A5	2.28131191488541	MMP9_1	65.0	IMR90p2
91.5	A5	1.92509361629703	MMP9_1	65.0	IMR90p2
92.0	A5	2.0620134048516	MMP9_1	65.0	IMR90p2
92.5	A5	1.88386440003592	MMP9_1	65.0	IMR90p2
93.0	A5	2.27345524479074	MMP9_1	65.0	IMR90p2
93.5	A5	2.33134496841541	MMP9_1	65.0	IMR90p2
94.0	A5	2.32142822191315	MMP9_1	65.0	IMR90p2
94.5	A5	1.10365252481904	MMP9_1	65.0	IMR90p2
95.0	A5	-0.273884831001965	MMP9_1	65.0	IMR90p2
55.0	B5	10.3454948301129	MMP9_1	64.5	IMR90p2
55.5	B5	22.4152387985783	MMP9_1	64.5	IMR90p2
56.0	B5	20.6909896602261	MMP9_1	64.5	IMR90p2
56.5	B5	20.6909896602236	MMP9_1	64.5	IMR90p2
57.0	B5	20.6909896602436	MMP9_1	64.5	IMR90p2
57.5	B5	20.2759996375405	MMP9_1	64.5	IMR90p2
58.0	B5	22.9006899044555	MMP9_1	64.5	IMR90p2
58.5	B5	27.6020562475959	MMP9_1	64.5	IMR90p2
59.0	B5	30.0931935462714	MMP9_1	64.5	IMR90p2
59.5	B5	32.2516122626	MMP9_1	64.5	IMR90p2
60.0	B5	34.9469737788198	MMP9_1	64.5	IMR90p2
60.5	B5	36.5001986600583	MMP9_1	64.5	IMR90p2
61.0	B5	36.7192444901932	MMP9_1	64.5	IMR90p2
61.5	B5	37.5928484916089	MMP9_1	64.5	IMR90p2
62.0	B5	38.5252086478453	MMP9_1	64.5	IMR90p2
62.5	B5	38.4011815619685	MMP9_1	64.5	IMR90p2
63.0	B5	38.610216377141	MMP9_1	64.5	IMR90p2
63.5	B5	41.0890650129691	MMP9_1	64.5	IMR90p2
64.0	B5	44.642513922696	MMP9_1	64.5	IMR90p2
64.5	B5	48.6905695677603	MMP9_1	64.5	IMR90p2
65.0	B5	54.4711423755942	MMP9_1	64.5	IMR90p2
65.5	B5	60.9509983332523	MMP9_1	64.5	IMR90p2
66.0	B5	65.5055456920596	MMP9_1	64.5	IMR90p2
66.5	B5	68.5710288556085	MMP9_1	64.5	IMR90p2
67.0	B5	70.9464848095131	MMP9_1	64.5	IMR90p2
67.5	B5	71.2804684270351	MMP9_1	64.5	IMR90p2
68.0	B5	70.4983447561895	MMP9_1	64.5	IMR90p2
68.5	B5	69.6420182005436	MMP9_1	64.5	IMR90p2
69.0	B5	68.571767557299	MMP9_1	64.5	IMR90p2
69.5	B5	67.3966090417576	MMP9_1	64.5	IMR90p2
70.0	B5	67.216000418991	MMP9_1	64.5	IMR90p2
70.5	B5	67.0189530616825	MMP9_1	64.5	IMR90p2
71.0	B5	67.0540319861993	MMP9_1	64.5	IMR90p2
71.5	B5	67.6311743022889	MMP9_1	64.5	IMR90p2
72.0	B5	68.1759171329888	MMP9_1	64.5	IMR90p2
72.5	B5	68.6595204168713	MMP9_1	64.5	IMR90p2
73.0	B5	69.8465919605268	MMP9_1	64.5	IMR90p2
73.5	B5	72.7746404574442	MMP9_1	64.5	IMR90p2
74.0	B5	77.4462957700896	MMP9_1	64.5	IMR90p2
74.5	B5	82.4377944079672	MMP9_1	64.5	IMR90p2
75.0	B5	86.2377229098539	MMP9_1	64.5	IMR90p2
75.5	B5	88.3128079883198	MMP9_1	64.5	IMR90p2
76.0	B5	86.3184877002623	MMP9_1	64.5	IMR90p2
76.5	B5	79.49489493164	MMP9_1	64.5	IMR90p2
77.0	B5	70.6478329236783	MMP9_1	64.5	IMR90p2
77.5	B5	62.0943716084439	MMP9_1	64.5	IMR90p2
78.0	B5	54.4152014909819	MMP9_1	64.5	IMR90p2
78.5	B5	49.0424006854359	MMP9_1	64.5	IMR90p2
79.0	B5	46.7645155991424	MMP9_1	64.5	IMR90p2
79.5	B5	47.7963434191593	MMP9_1	64.5	IMR90p2
80.0	B5	54.8876750005821	MMP9_1	64.5	IMR90p2
80.5	B5	72.3832239523346	MMP9_1	64.5	IMR90p2
81.0	B5	95.6513813204189	MMP9_1	64.5	IMR90p2
81.5	B5	117.472851453338	MMP9_1	64.5	IMR90p2
82.0	B5	134.795770555116	MMP9_1	64.5	IMR90p2
82.5	B5	139.314960213381	MMP9_1	64.5	IMR90p2
83.0	B5	121.482503374709	MMP9_1	64.5	IMR90p2
83.5	B5	90.4792020809014	MMP9_1	64.5	IMR90p2
84.0	B5	60.2071209689284	MMP9_1	64.5	IMR90p2
84.5	B5	32.4458846824942	MMP9_1	64.5	IMR90p2
85.0	B5	11.7028281800988	MMP9_1	64.5	IMR90p2
85.5	B5	3.6338999809318	MMP9_1	64.5	IMR90p2
86.0	B5	2.66155631943599	MMP9_1	64.5	IMR90p2
86.5	B5	2.03735036164744	MMP9_1	64.5	IMR90p2
87.0	B5	2.37420683432867	MMP9_1	64.5	IMR90p2
87.5	B5	3.21320535891033	MMP9_1	64.5	IMR90p2
88.0	B5	3.23387432853997	MMP9_1	64.5	IMR90p2
88.5	B5	3.33456468537963	MMP9_1	64.5	IMR90p2
89.0	B5	3.61974809731578	MMP9_1	64.5	IMR90p2
89.5	B5	2.9815007851015	MMP9_1	64.5	IMR90p2
90.0	B5	2.07902004838576	MMP9_1	64.5	IMR90p2
90.5	B5	1.74725099291027	MMP9_1	64.5	IMR90p2
91.0	B5	1.97889968082234	MMP9_1	64.5	IMR90p2
91.5	B5	1.93256647333243	MMP9_1	64.5	IMR90p2
92.0	B5	2.07336545290855	MMP9_1	64.5	IMR90p2
92.5	B5	2.24301019761157	MMP9_1	64.5	IMR90p2
93.0	B5	1.98188304608499	MMP9_1	64.5	IMR90p2
93.5	B5	1.08207934207064	MMP9_1	64.5	IMR90p2
94.0	B5	0.632634544474058	MMP9_1	64.5	IMR90p2
94.5	B5	-0.324184316056744	MMP9_1	64.5	IMR90p2
95.0	B5	-0.686226414589328	MMP9_1	64.5	IMR90p2
55.0	C5	3.02449096498503	MMP9_1	63.3	IMR90p2
55.5	C5	6.55306375746784	MMP9_1	63.3	IMR90p2
56.0	C5	6.04898192997121	MMP9_1	63.3	IMR90p2
56.5	C5	6.04898192996984	MMP9_1	63.3	IMR90p2
57.0	C5	6.04898192997962	MMP9_1	63.3	IMR90p2
57.5	C5	5.7742594227376	MMP9_1	63.3	IMR90p2
58.0	C5	7.34605308197695	MMP9_1	63.3	IMR90p2
58.5	C5	11.5067803770685	MMP9_1	63.3	IMR90p2
59.0	C5	14.9578957361254	MMP9_1	63.3	IMR90p2
59.5	C5	17.8338421858069	MMP9_1	63.3	IMR90p2
60.0	C5	21.365572672462	MMP9_1	63.3	IMR90p2
60.5	C5	24.5926985846513	MMP9_1	63.3	IMR90p2
61.0	C5	27.2998942702347	MMP9_1	63.3	IMR90p2
61.5	C5	30.7338605323184	MMP9_1	63.3	IMR90p2
62.0	C5	34.3953311454286	MMP9_1	63.3	IMR90p2
62.5	C5	37.4877443264742	MMP9_1	63.3	IMR90p2
63.0	C5	40.7472772332234	MMP9_1	63.3	IMR90p2
63.5	C5	44.6803029452016	MMP9_1	63.3	IMR90p2
64.0	C5	48.7154600138978	MMP9_1	63.3	IMR90p2
64.5	C5	53.1957994098278	MMP9_1	63.3	IMR90p2
65.0	C5	58.6959660876039	MMP9_1	63.3	IMR90p2
65.5	C5	64.6704189481715	MMP9_1	63.3	IMR90p2
66.0	C5	70.132174733587	MMP9_1	63.3	IMR90p2
66.5	C5	74.6895425958596	MMP9_1	63.3	IMR90p2
67.0	C5	78.2690907747265	MMP9_1	63.3	IMR90p2
67.5	C5	80.0860433747264	MMP9_1	63.3	IMR90p2
68.0	C5	80.2596474157644	MMP9_1	63.3	IMR90p2
68.5	C5	79.5560304222599	MMP9_1	63.3	IMR90p2
69.0	C5	78.4544630079249	MMP9_1	63.3	IMR90p2
69.5	C5	77.5452389449005	MMP9_1	63.3	IMR90p2
70.0	C5	77.3249531367176	MMP9_1	63.3	IMR90p2
70.5	C5	77.6882511663498	MMP9_1	63.3	IMR90p2
71.0	C5	78.1324761226296	MMP9_1	63.3	IMR90p2
71.5	C5	79.3394143638006	MMP9_1	63.3	IMR90p2
72.0	C5	81.0581357355785	MMP9_1	63.3	IMR90p2
72.5	C5	83.3131391555426	MMP9_1	63.3	IMR90p2
73.0	C5	88.0235680081016	MMP9_1	63.3	IMR90p2
73.5	C5	97.2746912499277	MMP9_1	63.3	IMR90p2
74.0	C5	110.272997932383	MMP9_1	63.3	IMR90p2
74.5	C5	123.947076738819	MMP9_1	63.3	IMR90p2
75.0	C5	136.094524990956	MMP9_1	63.3	IMR90p2
75.5	C5	142.791767253608	MMP9_1	63.3	IMR90p2
76.0	C5	139.777758429436	MMP9_1	63.3	IMR90p2
76.5	C5	126.838236851162	MMP9_1	63.3	IMR90p2
77.0	C5	108.883921146025	MMP9_1	63.3	IMR90p2
77.5	C5	89.5090598428871	MMP9_1	63.3	IMR90p2
78.0	C5	72.0315980525887	MMP9_1	63.3	IMR90p2
78.5	C5	59.877915850978	MMP9_1	63.3	IMR90p2
79.0	C5	53.4246645414775	MMP9_1	63.3	IMR90p2
79.5	C5	51.2464383905774	MMP9_1	63.3	IMR90p2
80.0	C5	56.9883433003303	MMP9_1	63.3	IMR90p2
80.5	C5	74.379594647139	MMP9_1	63.3	IMR90p2
81.0	C5	97.493845735059	MMP9_1	63.3	IMR90p2
81.5	C5	119.561949482263	MMP9_1	63.3	IMR90p2
82.0	C5	137.844347468214	MMP9_1	63.3	IMR90p2
82.5	C5	143.033656156793	MMP9_1	63.3	IMR90p2
83.0	C5	125.101480222304	MMP9_1	63.3	IMR90p2
83.5	C5	93.4833944585366	MMP9_1	63.3	IMR90p2
84.0	C5	62.0388074470752	MMP9_1	63.3	IMR90p2
84.5	C5	33.7001260377486	MMP9_1	63.3	IMR90p2
85.0	C5	11.839654709456	MMP9_1	63.3	IMR90p2
85.5	C5	2.45629002163616	MMP9_1	63.3	IMR90p2
86.0	C5	1.65339905954659	MMP9_1	63.3	IMR90p2
86.5	C5	1.88575483004934	MMP9_1	63.3	IMR90p2
87.0	C5	1.8329126193554	MMP9_1	63.3	IMR90p2
87.5	C5	2.56619222501905	MMP9_1	63.3	IMR90p2
88.0	C5	3.54294015284654	MMP9_1	63.3	IMR90p2
88.5	C5	3.3539339497064	MMP9_1	63.3	IMR90p2
89.0	C5	2.79371756808541	MMP9_1	63.3	IMR90p2
89.5	C5	2.48965263102434	MMP9_1	63.3	IMR90p2
90.0	C5	1.91700244413784	MMP9_1	63.3	IMR90p2
90.5	C5	1.30322940208436	MMP9_1	63.3	IMR90p2
91.0	C5	1.65477414670193	MMP9_1	63.3	IMR90p2
91.5	C5	2.10754063206065	MMP9_1	63.3	IMR90p2
92.0	C5	2.30146321898098	MMP9_1	63.3	IMR90p2
92.5	C5	2.65726348315025	MMP9_1	63.3	IMR90p2
93.0	C5	2.57204413779755	MMP9_1	63.3	IMR90p2
93.5	C5	1.90728404595586	MMP9_1	63.3	IMR90p2
94.0	C5	1.64193660297963	MMP9_1	63.3	IMR90p2
94.5	C5	1.15698591358034	MMP9_1	63.3	IMR90p2
95.0	C5	0.261036265650205	MMP9_1	63.3	IMR90p2
55.0	D5	12.7922738503447	MMP9_1	61.4	IMR90p2
55.5	D5	27.7165933424124	MMP9_1	61.4	IMR90p2
56.0	D5	25.5845477006875	MMP9_1	61.4	IMR90p2
56.5	D5	25.5845477006895	MMP9_1	61.4	IMR90p2
57.0	D5	25.5845477006753	MMP9_1	61.4	IMR90p2
57.5	D5	25.2541268598088	MMP9_1	61.4	IMR90p2
58.0	D5	27.2997130795169	MMP9_1	61.4	IMR90p2
58.5	D5	31.2418391143125	MMP9_1	61.4	IMR90p2
59.0	D5	34.2298972011489	MMP9_1	61.4	IMR90p2
59.5	D5	37.2030146919519	MMP9_1	61.4	IMR90p2
60.0	D5	40.0114500554815	MMP9_1	61.4	IMR90p2
60.5	D5	41.8831013181107	MMP9_1	61.4	IMR90p2
61.0	D5	42.6461594332255	MMP9_1	61.4	IMR90p2
61.5	D5	43.2635612383264	MMP9_1	61.4	IMR90p2
62.0	D5	43.349274552619	MMP9_1	61.4	IMR90p2
62.5	D5	42.4860977082666	MMP9_1	61.4	IMR90p2
63.0	D5	42.0218622138814	MMP9_1	61.4	IMR90p2
63.5	D5	42.7916438813728	MMP9_1	61.4	IMR90p2
64.0	D5	43.1822950347633	MMP9_1	61.4	IMR90p2
64.5	D5	44.5021626599962	MMP9_1	61.4	IMR90p2
65.0	D5	48.255981026041	MMP9_1	61.4	IMR90p2
65.5	D5	52.2248700568814	MMP9_1	61.4	IMR90p2
66.0	D5	55.4376099467479	MMP9_1	61.4	IMR90p2
66.5	D5	59.4107780227457	MMP9_1	61.4	IMR90p2
67.0	D5	62.569523410533	MMP9_1	61.4	IMR90p2
67.5	D5	63.2327597367814	MMP9_1	61.4	IMR90p2
68.0	D5	62.8828574601342	MMP9_1	61.4	IMR90p2
68.5	D5	62.3071928319059	MMP9_1	61.4	IMR90p2
69.0	D5	61.1680216938064	MMP9_1	61.4	IMR90p2
69.5	D5	59.5317608392829	MMP9_1	61.4	IMR90p2
70.0	D5	58.4659369786868	MMP9_1	61.4	IMR90p2
70.5	D5	58.3350230721102	MMP9_1	61.4	IMR90p2
71.0	D5	58.3755957319838	MMP9_1	61.4	IMR90p2
71.5	D5	58.0096678423297	MMP9_1	61.4	IMR90p2
72.0	D5	58.5106186031101	MMP9_1	61.4	IMR90p2
72.5	D5	59.6655529668442	MMP9_1	61.4	IMR90p2
73.0	D5	60.7263848095479	MMP9_1	61.4	IMR90p2
73.5	D5	63.2460809108287	MMP9_1	61.4	IMR90p2
74.0	D5	67.9617789428724	MMP9_1	61.4	IMR90p2
74.5	D5	72.9555626948369	MMP9_1	61.4	IMR90p2
75.0	D5	76.7873057420689	MMP9_1	61.4	IMR90p2
75.5	D5	78.8431486619281	MMP9_1	61.4	IMR90p2
76.0	D5	77.1430562145623	MMP9_1	61.4	IMR90p2
76.5	D5	71.2037253323204	MMP9_1	61.4	IMR90p2
77.0	D5	62.9529944466373	MMP9_1	61.4	IMR90p2
77.5	D5	54.3105428898824	MMP9_1	61.4	IMR90p2
78.0	D5	47.4824911393279	MMP9_1	61.4	IMR90p2
78.5	D5	43.265851082086	MMP9_1	61.4	IMR90p2
79.0	D5	41.170240986814	MMP9_1	61.4	IMR90p2
79.5	D5	41.6441482956714	MMP9_1	61.4	IMR90p2
80.0	D5	47.8892668481676	MMP9_1	61.4	IMR90p2
80.5	D5	61.9987824634752	MMP9_1	61.4	IMR90p2
81.0	D5	80.1843815589174	MMP9_1	61.4	IMR90p2
81.5	D5	97.5636155773901	MMP9_1	61.4	IMR90p2
82.0	D5	111.780792118381	MMP9_1	61.4	IMR90p2
82.5	D5	115.145173075403	MMP9_1	61.4	IMR90p2
83.0	D5	100.043888425292	MMP9_1	61.4	IMR90p2
83.5	D5	74.6020708411984	MMP9_1	61.4	IMR90p2
84.0	D5	49.8694545980808	MMP9_1	61.4	IMR90p2
84.5	D5	27.3132815386958	MMP9_1	61.4	IMR90p2
85.0	D5	10.5185847565089	MMP9_1	61.4	IMR90p2
85.5	D5	3.87954783265144	MMP9_1	61.4	IMR90p2
86.0	D5	3.02250407855286	MMP9_1	61.4	IMR90p2
86.5	D5	2.40300299057174	MMP9_1	61.4	IMR90p2
87.0	D5	1.70653044102585	MMP9_1	61.4	IMR90p2
87.5	D5	1.56690970887155	MMP9_1	61.4	IMR90p2
88.0	D5	1.5835169371951	MMP9_1	61.4	IMR90p2
88.5	D5	1.83212470294063	MMP9_1	61.4	IMR90p2
89.0	D5	2.25469498991419	MMP9_1	61.4	IMR90p2
89.5	D5	2.7570013285025	MMP9_1	61.4	IMR90p2
90.0	D5	2.90854703566669	MMP9_1	61.4	IMR90p2
90.5	D5	2.84262930403747	MMP9_1	61.4	IMR90p2
91.0	D5	2.6700691477642	MMP9_1	61.4	IMR90p2
91.5	D5	2.40994427261086	MMP9_1	61.4	IMR90p2
92.0	D5	2.17920576969505	MMP9_1	61.4	IMR90p2
92.5	D5	1.89998430079891	MMP9_1	61.4	IMR90p2
93.0	D5	2.01573448034355	MMP9_1	61.4	IMR90p2
93.5	D5	1.86637780700266	MMP9_1	61.4	IMR90p2
94.0	D5	1.80053428548968	MMP9_1	61.4	IMR90p2
94.5	D5	1.43340156835643	MMP9_1	61.4	IMR90p2
95.0	D5	0.397203722317727	MMP9_1	61.4	IMR90p2
55.0	E5	12.2438229309487	MMP9_1	59.0	IMR90p2
55.5	E5	26.5282830170567	MMP9_1	59.0	IMR90p2
56.0	E5	24.4876458618984	MMP9_1	59.0	IMR90p2
56.5	E5	24.4876458618985	MMP9_1	59.0	IMR90p2
57.0	E5	24.4876458618902	MMP9_1	59.0	IMR90p2
57.5	E5	24.1922861275748	MMP9_1	59.0	IMR90p2
58.0	E5	26.0586049044434	MMP9_1	59.0	IMR90p2
58.5	E5	29.3535157109806	MMP9_1	59.0	IMR90p2
59.0	E5	31.5715211189843	MMP9_1	59.0	IMR90p2
59.5	E5	33.7434028996523	MMP9_1	59.0	IMR90p2
60.0	E5	34.9474602234516	MMP9_1	59.0	IMR90p2
60.5	E5	34.5712709928528	MMP9_1	59.0	IMR90p2
61.0	E5	34.4104775455293	MMP9_1	59.0	IMR90p2
61.5	E5	35.1617238955031	MMP9_1	59.0	IMR90p2
62.0	E5	36.0859451423499	MMP9_1	59.0	IMR90p2
62.5	E5	37.4666082324167	MMP9_1	59.0	IMR90p2
63.0	E5	39.5245607844124	MMP9_1	59.0	IMR90p2
63.5	E5	41.487034174256	MMP9_1	59.0	IMR90p2
64.0	E5	43.3797738194999	MMP9_1	59.0	IMR90p2
64.5	E5	45.0559767261342	MMP9_1	59.0	IMR90p2
65.0	E5	47.7196630312671	MMP9_1	59.0	IMR90p2
65.5	E5	51.3365305902659	MMP9_1	59.0	IMR90p2
66.0	E5	54.8471869342466	MMP9_1	59.0	IMR90p2
66.5	E5	57.863574912108	MMP9_1	59.0	IMR90p2
67.0	E5	60.2683539126826	MMP9_1	59.0	IMR90p2
67.5	E5	61.1599938686269	MMP9_1	59.0	IMR90p2
68.0	E5	61.4143601359822	MMP9_1	59.0	IMR90p2
68.5	E5	61.5607625232818	MMP9_1	59.0	IMR90p2
69.0	E5	60.373732151366	MMP9_1	59.0	IMR90p2
69.5	E5	60.0932784754997	MMP9_1	59.0	IMR90p2
70.0	E5	60.6489582968069	MMP9_1	59.0	IMR90p2
70.5	E5	60.402596981818	MMP9_1	59.0	IMR90p2
71.0	E5	61.6820091841116	MMP9_1	59.0	IMR90p2
71.5	E5	66.9197546189837	MMP9_1	59.0	IMR90p2
72.0	E5	75.1868429058031	MMP9_1	59.0	IMR90p2
72.5	E5	87.8163560154311	MMP9_1	59.0	IMR90p2
73.0	E5	106.427008268688	MMP9_1	59.0	IMR90p2
73.5	E5	127.270604631129	MMP9_1	59.0	IMR90p2
74.0	E5	145.249671453329	MMP9_1	59.0	IMR90p2
74.5	E5	156.072629950752	MMP9_1	59.0	IMR90p2
75.0	E5	156.220570778684	MMP9_1	59.0	IMR90p2
75.5	E5	143.471719111231	MMP9_1	59.0	IMR90p2
76.0	E5	120.157942906805	MMP9_1	59.0	IMR90p2
76.5	E5	93.0021162937149	MMP9_1	59.0	IMR90p2
77.0	E5	67.2975530013901	MMP9_1	59.0	IMR90p2
77.5	E5	45.8725363123668	MMP9_1	59.0	IMR90p2
78.0	E5	31.1711721190309	MMP9_1	59.0	IMR90p2
78.5	E5	23.1125220557504	MMP9_1	59.0	IMR90p2
79.0	E5	18.5817766823213	MMP9_1	59.0	IMR90p2
79.5	E5	16.2087197188303	MMP9_1	59.0	IMR90p2
80.0	E5	17.3300620751709	MMP9_1	59.0	IMR90p2
80.5	E5	22.3381998680454	MMP9_1	59.0	IMR90p2
81.0	E5	28.6774785194762	MMP9_1	59.0	IMR90p2
81.5	E5	35.2218014053082	MMP9_1	59.0	IMR90p2
82.0	E5	41.0792977791509	MMP9_1	59.0	IMR90p2
82.5	E5	42.275189276239	MMP9_1	59.0	IMR90p2
83.0	E5	36.4730017484081	MMP9_1	59.0	IMR90p2
83.5	E5	27.8614719922125	MMP9_1	59.0	IMR90p2
84.0	E5	18.9475798066221	MMP9_1	59.0	IMR90p2
84.5	E5	10.2929439719452	MMP9_1	59.0	IMR90p2
85.0	E5	4.7313548055514	MMP9_1	59.0	IMR90p2
85.5	E5	2.93390124002013	MMP9_1	59.0	IMR90p2
86.0	E5	2.71101279925853	MMP9_1	59.0	IMR90p2
86.5	E5	3.23319973746771	MMP9_1	59.0	IMR90p2
87.0	E5	3.99464104910345	MMP9_1	59.0	IMR90p2
87.5	E5	4.03939237031892	MMP9_1	59.0	IMR90p2
88.0	E5	3.80182586828391	MMP9_1	59.0	IMR90p2
88.5	E5	3.59445213998276	MMP9_1	59.0	IMR90p2
89.0	E5	2.77052803910783	MMP9_1	59.0	IMR90p2
89.5	E5	1.87571135743326	MMP9_1	59.0	IMR90p2
90.0	E5	1.84260315972489	MMP9_1	59.0	IMR90p2
90.5	E5	1.90048315470796	MMP9_1	59.0	IMR90p2
91.0	E5	1.5638654250946	MMP9_1	59.0	IMR90p2
91.5	E5	1.74952110523651	MMP9_1	59.0	IMR90p2
92.0	E5	2.22475999936671	MMP9_1	59.0	IMR90p2
92.5	E5	1.77397702083636	MMP9_1	59.0	IMR90p2
93.0	E5	1.56971613457824	MMP9_1	59.0	IMR90p2
93.5	E5	1.95579905513824	MMP9_1	59.0	IMR90p2
94.0	E5	1.75165684376861	MMP9_1	59.0	IMR90p2
94.5	E5	2.04503499995099	MMP9_1	59.0	IMR90p2
95.0	E5	1.16332709514427	MMP9_1	59.0	IMR90p2
55.0	F5	25.1273043027011	MMP9_1	57.0	IMR90p2
55.5	F5	54.4424926558523	MMP9_1	57.0	IMR90p2
56.0	F5	50.254608605403	MMP9_1	57.0	IMR90p2
56.5	F5	50.2546086054106	MMP9_1	57.0	IMR90p2
57.0	F5	50.2546086053476	MMP9_1	57.0	IMR90p2
57.5	F5	50.1834719768189	MMP9_1	57.0	IMR90p2
58.0	F5	50.7699867915734	MMP9_1	57.0	IMR90p2
58.5	F5	50.7014871824805	MMP9_1	57.0	IMR90p2
59.0	F5	49.7788680757291	MMP9_1	57.0	IMR90p2
59.5	F5	48.6897443413978	MMP9_1	57.0	IMR90p2
60.0	F5	46.5741126964997	MMP9_1	57.0	IMR90p2
60.5	F5	44.1169583064637	MMP9_1	57.0	IMR90p2
61.0	F5	42.4569197387281	MMP9_1	57.0	IMR90p2
61.5	F5	40.469080535531	MMP9_1	57.0	IMR90p2
62.0	F5	38.2299097517747	MMP9_1	57.0	IMR90p2
62.5	F5	37.2278356550611	MMP9_1	57.0	IMR90p2
63.0	F5	36.4646425115288	MMP9_1	57.0	IMR90p2
63.5	F5	35.1581882649638	MMP9_1	57.0	IMR90p2
64.0	F5	34.6551912072624	MMP9_1	57.0	IMR90p2
64.5	F5	35.2288748262539	MMP9_1	57.0	IMR90p2
65.0	F5	35.504454273049	MMP9_1	57.0	IMR90p2
65.5	F5	36.087042244829	MMP9_1	57.0	IMR90p2
66.0	F5	37.2488733473207	MMP9_1	57.0	IMR90p2
66.5	F5	38.1661814134823	MMP9_1	57.0	IMR90p2
67.0	F5	38.5188564131894	MMP9_1	57.0	IMR90p2
67.5	F5	38.1373072269436	MMP9_1	57.0	IMR90p2
68.0	F5	37.7441681198338	MMP9_1	57.0	IMR90p2
68.5	F5	37.9184479610676	MMP9_1	57.0	IMR90p2
69.0	F5	37.7914726443037	MMP9_1	57.0	IMR90p2
69.5	F5	37.4072681395305	MMP9_1	57.0	IMR90p2
70.0	F5	37.6785184574288	MMP9_1	57.0	IMR90p2
70.5	F5	37.7730741663876	MMP9_1	57.0	IMR90p2
71.0	F5	36.775807607483	MMP9_1	57.0	IMR90p2
71.5	F5	36.3067924569091	MMP9_1	57.0	IMR90p2
72.0	F5	36.5417772084439	MMP9_1	57.0	IMR90p2
72.5	F5	36.808208364785	MMP9_1	57.0	IMR90p2
73.0	F5	38.2716039728223	MMP9_1	57.0	IMR90p2
73.5	F5	42.3167958578987	MMP9_1	57.0	IMR90p2
74.0	F5	48.1167432569019	MMP9_1	57.0	IMR90p2
74.5	F5	54.1323131554182	MMP9_1	57.0	IMR90p2
75.0	F5	59.3134345339058	MMP9_1	57.0	IMR90p2
75.5	F5	61.5517753191114	MMP9_1	57.0	IMR90p2
76.0	F5	58.7764616065135	MMP9_1	57.0	IMR90p2
76.5	F5	50.7322914252271	MMP9_1	57.0	IMR90p2
77.0	F5	40.4346252743432	MMP9_1	57.0	IMR90p2
77.5	F5	30.738763578571	MMP9_1	57.0	IMR90p2
78.0	F5	22.6655012860374	MMP9_1	57.0	IMR90p2
78.5	F5	17.5018444623069	MMP9_1	57.0	IMR90p2
79.0	F5	15.689121277497	MMP9_1	57.0	IMR90p2
79.5	F5	16.1184850171549	MMP9_1	57.0	IMR90p2
80.0	F5	18.6923337538597	MMP9_1	57.0	IMR90p2
80.5	F5	23.7149481525508	MMP9_1	57.0	IMR90p2
81.0	F5	29.5467734487713	MMP9_1	57.0	IMR90p2
81.5	F5	35.0271012057057	MMP9_1	57.0	IMR90p2
82.0	F5	38.9791679814325	MMP9_1	57.0	IMR90p2
82.5	F5	38.4436606806182	MMP9_1	57.0	IMR90p2
83.0	F5	32.4965800061346	MMP9_1	57.0	IMR90p2
83.5	F5	24.1801919203857	MMP9_1	57.0	IMR90p2
84.0	F5	16.0827875209661	MMP9_1	57.0	IMR90p2
84.5	F5	8.96667651861259	MMP9_1	57.0	IMR90p2
85.0	F5	4.05401368891069	MMP9_1	57.0	IMR90p2
85.5	F5	2.19731009643783	MMP9_1	57.0	IMR90p2
86.0	F5	2.32825778108878	MMP9_1	57.0	IMR90p2
86.5	F5	2.60446094003015	MMP9_1	57.0	IMR90p2
87.0	F5	2.22946282392684	MMP9_1	57.0	IMR90p2
87.5	F5	2.30214537224413	MMP9_1	57.0	IMR90p2
88.0	F5	2.90079187360476	MMP9_1	57.0	IMR90p2
88.5	F5	2.7117528754095	MMP9_1	57.0	IMR90p2
89.0	F5	2.25100886444989	MMP9_1	57.0	IMR90p2
89.5	F5	2.7523537168023	MMP9_1	57.0	IMR90p2
90.0	F5	2.73356119698781	MMP9_1	57.0	IMR90p2
90.5	F5	1.93106998486917	MMP9_1	57.0	IMR90p2
91.0	F5	1.89135573572236	MMP9_1	57.0	IMR90p2
91.5	F5	2.02886299466979	MMP9_1	57.0	IMR90p2
92.0	F5	1.59982886324138	MMP9_1	57.0	IMR90p2
92.5	F5	1.77013443317634	MMP9_1	57.0	IMR90p2
93.0	F5	2.2177183506538	MMP9_1	57.0	IMR90p2
93.5	F5	2.35272815902073	MMP9_1	57.0	IMR90p2
94.0	F5	2.635937635473	MMP9_1	57.0	IMR90p2
94.5	F5	3.4925491584699	MMP9_1	57.0	IMR90p2
95.0	F5	1.87912257988268	MMP9_1	57.0	IMR90p2
55.0	G5	30.1657953090032	MMP9_1	55.7	IMR90p2
55.5	G5	65.3592231695072	MMP9_1	55.7	IMR90p2
56.0	G5	60.3315906180067	MMP9_1	55.7	IMR90p2
56.5	G5	60.3315906180101	MMP9_1	55.7	IMR90p2
57.0	G5	60.3315906179855	MMP9_1	55.7	IMR90p2
57.5	G5	60.5588970250235	MMP9_1	55.7	IMR90p2
58.0	G5	59.1245933433193	MMP9_1	55.7	IMR90p2
58.5	G5	56.5679866625468	MMP9_1	55.7	IMR90p2
59.0	G5	54.9255638477169	MMP9_1	55.7	IMR90p2
59.5	G5	53.2559369082928	MMP9_1	55.7	IMR90p2
60.0	G5	51.123698489905	MMP9_1	55.7	IMR90p2
60.5	G5	49.2888025681027	MMP9_1	55.7	IMR90p2
61.0	G5	47.3431233435693	MMP9_1	55.7	IMR90p2
61.5	G5	44.9815399997438	MMP9_1	55.7	IMR90p2
62.0	G5	42.2878590421362	MMP9_1	55.7	IMR90p2
62.5	G5	39.4582242033561	MMP9_1	55.7	IMR90p2
63.0	G5	36.7616550402685	MMP9_1	55.7	IMR90p2
63.5	G5	34.6365760149243	MMP9_1	55.7	IMR90p2
64.0	G5	33.0426206103162	MMP9_1	55.7	IMR90p2
64.5	G5	31.4884174601702	MMP9_1	55.7	IMR90p2
65.0	G5	30.6358640132681	MMP9_1	55.7	IMR90p2
65.5	G5	30.4327892568843	MMP9_1	55.7	IMR90p2
66.0	G5	30.468637808001	MMP9_1	55.7	IMR90p2
66.5	G5	30.3091273367507	MMP9_1	55.7	IMR90p2
67.0	G5	30.1671018012403	MMP9_1	55.7	IMR90p2
67.5	G5	29.5710460754726	MMP9_1	55.7	IMR90p2
68.0	G5	28.7512200422614	MMP9_1	55.7	IMR90p2
68.5	G5	27.3316595062143	MMP9_1	55.7	IMR90p2
69.0	G5	25.6707546469607	MMP9_1	55.7	IMR90p2
69.5	G5	24.5908917857482	MMP9_1	55.7	IMR90p2
70.0	G5	23.8566921087548	MMP9_1	55.7	IMR90p2
70.5	G5	22.6110584678141	MMP9_1	55.7	IMR90p2
71.0	G5	21.8105249541348	MMP9_1	55.7	IMR90p2
71.5	G5	21.9754227401128	MMP9_1	55.7	IMR90p2
72.0	G5	21.762939905631	MMP9_1	55.7	IMR90p2
72.5	G5	21.592947893122	MMP9_1	55.7	IMR90p2
73.0	G5	22.0496689515044	MMP9_1	55.7	IMR90p2
73.5	G5	22.114314252439	MMP9_1	55.7	IMR90p2
74.0	G5	21.1936520042731	MMP9_1	55.7	IMR90p2
74.5	G5	20.1230190912262	MMP9_1	55.7	IMR90p2
75.0	G5	18.525035446822	MMP9_1	55.7	IMR90p2
75.5	G5	16.5606723044467	MMP9_1	55.7	IMR90p2
76.0	G5	15.0300703295362	MMP9_1	55.7	IMR90p2
76.5	G5	13.8144131197696	MMP9_1	55.7	IMR90p2
77.0	G5	12.7467541103096	MMP9_1	55.7	IMR90p2
77.5	G5	12.403159732139	MMP9_1	55.7	IMR90p2
78.0	G5	12.5180831005213	MMP9_1	55.7	IMR90p2
78.5	G5	12.4556213993183	MMP9_1	55.7	IMR90p2
79.0	G5	12.6845866137337	MMP9_1	55.7	IMR90p2
79.5	G5	13.3424602049636	MMP9_1	55.7	IMR90p2
80.0	G5	14.2001121215985	MMP9_1	55.7	IMR90p2
80.5	G5	16.3851886327526	MMP9_1	55.7	IMR90p2
81.0	G5	19.8758471232108	MMP9_1	55.7	IMR90p2
81.5	G5	23.1018135698002	MMP9_1	55.7	IMR90p2
82.0	G5	25.706053868877	MMP9_1	55.7	IMR90p2
82.5	G5	26.7725681943775	MMP9_1	55.7	IMR90p2
83.0	G5	24.2629132413398	MMP9_1	55.7	IMR90p2
83.5	G5	19.3994936915774	MMP9_1	55.7	IMR90p2
84.0	G5	14.4379620074324	MMP9_1	55.7	IMR90p2
84.5	G5	9.74813352112614	MMP9_1	55.7	IMR90p2
85.0	G5	6.22664170775806	MMP9_1	55.7	IMR90p2
85.5	G5	4.59530687781029	MMP9_1	55.7	IMR90p2
86.0	G5	3.92162181828149	MMP9_1	55.7	IMR90p2
86.5	G5	3.33852454545212	MMP9_1	55.7	IMR90p2
87.0	G5	2.55097351811702	MMP9_1	55.7	IMR90p2
87.5	G5	2.01925049031138	MMP9_1	55.7	IMR90p2
88.0	G5	2.09433710160062	MMP9_1	55.7	IMR90p2
88.5	G5	2.30858813841002	MMP9_1	55.7	IMR90p2
89.0	G5	2.65173061845007	MMP9_1	55.7	IMR90p2
89.5	G5	3.19089636327919	MMP9_1	55.7	IMR90p2
90.0	G5	3.06986538637159	MMP9_1	55.7	IMR90p2
90.5	G5	2.586884608226	MMP9_1	55.7	IMR90p2
91.0	G5	2.16585950041286	MMP9_1	55.7	IMR90p2
91.5	G5	1.59192823706121	MMP9_1	55.7	IMR90p2
92.0	G5	1.4666359405947	MMP9_1	55.7	IMR90p2
92.5	G5	1.65577629945869	MMP9_1	55.7	IMR90p2
93.0	G5	1.58768185616088	MMP9_1	55.7	IMR90p2
93.5	G5	1.50780049951084	MMP9_1	55.7	IMR90p2
94.0	G5	1.63629129454159	MMP9_1	55.7	IMR90p2
94.5	G5	1.38992420376837	MMP9_1	55.7	IMR90p2
95.0	G5	0.470099593194959	MMP9_1	55.7	IMR90p2
55.0	H5	18.7316508565457	MMP9_1	55.0	IMR90p2
55.5	H5	40.5852435225154	MMP9_1	55.0	IMR90p2
56.0	H5	37.4633017130911	MMP9_1	55.0	IMR90p2
56.5	H5	37.463301713093	MMP9_1	55.0	IMR90p2
57.0	H5	37.4633017130784	MMP9_1	55.0	IMR90p2
57.5	H5	37.2118866067322	MMP9_1	55.0	IMR90p2
58.0	H5	38.8519397649762	MMP9_1	55.0	IMR90p2
58.5	H5	41.3366929723225	MMP9_1	55.0	IMR90p2
59.0	H5	42.6567705714458	MMP9_1	55.0	IMR90p2
59.5	H5	43.8368454847321	MMP9_1	55.0	IMR90p2
60.0	H5	43.9941678160018	MMP9_1	55.0	IMR90p2
60.5	H5	43.2423581725709	MMP9_1	55.0	IMR90p2
61.0	H5	42.7012955438294	MMP9_1	55.0	IMR90p2
61.5	H5	42.1217551780535	MMP9_1	55.0	IMR90p2
62.0	H5	41.142100860756	MMP9_1	55.0	IMR90p2
62.5	H5	40.2255158708471	MMP9_1	55.0	IMR90p2
63.0	H5	39.424199497212	MMP9_1	55.0	IMR90p2
63.5	H5	38.001510781431	MMP9_1	55.0	IMR90p2
64.0	H5	36.3184738300507	MMP9_1	55.0	IMR90p2
64.5	H5	35.4062823369004	MMP9_1	55.0	IMR90p2
65.0	H5	35.365351944694	MMP9_1	55.0	IMR90p2
65.5	H5	36.1611625222596	MMP9_1	55.0	IMR90p2
66.0	H5	38.3311246945713	MMP9_1	55.0	IMR90p2
66.5	H5	41.2050506525034	MMP9_1	55.0	IMR90p2
67.0	H5	43.4667411266985	MMP9_1	55.0	IMR90p2
67.5	H5	45.410248088397	MMP9_1	55.0	IMR90p2
68.0	H5	46.5163642885523	MMP9_1	55.0	IMR90p2
68.5	H5	46.442392028868	MMP9_1	55.0	IMR90p2
69.0	H5	46.0006228879748	MMP9_1	55.0	IMR90p2
69.5	H5	45.4899953616541	MMP9_1	55.0	IMR90p2
70.0	H5	44.5824328442805	MMP9_1	55.0	IMR90p2
70.5	H5	43.9580810301195	MMP9_1	55.0	IMR90p2
71.0	H5	43.7792354495601	MMP9_1	55.0	IMR90p2
71.5	H5	43.7694794945465	MMP9_1	55.0	IMR90p2
72.0	H5	44.4828449085492	MMP9_1	55.0	IMR90p2
72.5	H5	46.9101448692706	MMP9_1	55.0	IMR90p2
73.0	H5	52.3004147935234	MMP9_1	55.0	IMR90p2
73.5	H5	62.0659230612271	MMP9_1	55.0	IMR90p2
74.0	H5	76.6479289055313	MMP9_1	55.0	IMR90p2
74.5	H5	94.1253527033062	MMP9_1	55.0	IMR90p2
75.0	H5	110.093601127329	MMP9_1	55.0	IMR90p2
75.5	H5	119.498621761769	MMP9_1	55.0	IMR90p2
76.0	H5	118.94231948133	MMP9_1	55.0	IMR90p2
76.5	H5	106.899966805964	MMP9_1	55.0	IMR90p2
77.0	H5	86.0302348205011	MMP9_1	55.0	IMR90p2
77.5	H5	62.3262639467144	MMP9_1	55.0	IMR90p2
78.0	H5	41.1063011437489	MMP9_1	55.0	IMR90p2
78.5	H5	24.9287446999232	MMP9_1	55.0	IMR90p2
79.0	H5	15.2556756106075	MMP9_1	55.0	IMR90p2
79.5	H5	11.0999190489159	MMP9_1	55.0	IMR90p2
80.0	H5	10.1095806984705	MMP9_1	55.0	IMR90p2
80.5	H5	11.4743381750701	MMP9_1	55.0	IMR90p2
81.0	H5	13.6881148803093	MMP9_1	55.0	IMR90p2
81.5	H5	15.6205532694826	MMP9_1	55.0	IMR90p2
82.0	H5	17.3125207865948	MMP9_1	55.0	IMR90p2
82.5	H5	18.1627529460932	MMP9_1	55.0	IMR90p2
83.0	H5	16.1149492249194	MMP9_1	55.0	IMR90p2
83.5	H5	12.641208037643	MMP9_1	55.0	IMR90p2
84.0	H5	9.6783038813121	MMP9_1	55.0	IMR90p2
84.5	H5	6.62901153762459	MMP9_1	55.0	IMR90p2
85.0	H5	4.08693349697626	MMP9_1	55.0	IMR90p2
85.5	H5	3.3886280412267	MMP9_1	55.0	IMR90p2
86.0	H5	3.78270828504617	MMP9_1	55.0	IMR90p2
86.5	H5	3.75339548659014	MMP9_1	55.0	IMR90p2
87.0	H5	3.71083413155191	MMP9_1	55.0	IMR90p2
87.5	H5	3.38202731789818	MMP9_1	55.0	IMR90p2
88.0	H5	2.9165611806377	MMP9_1	55.0	IMR90p2
88.5	H5	2.54665981651442	MMP9_1	55.0	IMR90p2
89.0	H5	1.93258970601624	MMP9_1	55.0	IMR90p2
89.5	H5	1.27040451857272	MMP9_1	55.0	IMR90p2
90.0	H5	1.4690534575941	MMP9_1	55.0	IMR90p2
90.5	H5	1.83389789063676	MMP9_1	55.0	IMR90p2
91.0	H5	1.48345224851244	MMP9_1	55.0	IMR90p2
91.5	H5	1.72707056387742	MMP9_1	55.0	IMR90p2
92.0	H5	2.55242954517462	MMP9_1	55.0	IMR90p2
92.5	H5	2.30444368244122	MMP9_1	55.0	IMR90p2
93.0	H5	1.67732066851795	MMP9_1	55.0	IMR90p2
93.5	H5	1.79197941542662	MMP9_1	55.0	IMR90p2
94.0	H5	1.43152023849115	MMP9_1	55.0	IMR90p2
94.5	H5	1.25533284214697	MMP9_1	55.0	IMR90p2
95.0	H5	0.67746359307074	MMP9_1	55.0	IMR90p2
