# Supplementary material for: Primer PICKR: literature-mined scoring platform for robust RT–qPCR primers
Source: Nat Commun. 2026 May 28;17:6938. doi: 10.1038/s41467-026-73648-2 (PMC13388996; doi:10.1038/s41467-026-73648-2)
Supplement: Supplementary file 11 — Source Data [file 41467_2026_73648_MOESM11_ESM.zip › Suppl_Fig_S6/amplification_data_TIMP2_1.csv]

Cycle	Well	Fluorescence	Target	melt temp	Replicate
1	A12	-17.11	TIMP2_1	65.0	IMR90 p11
2	A12	-6.39	TIMP2_1	65.0	IMR90 p11
3	A12	-5.46	TIMP2_1	65.0	IMR90 p11
4	A12	2.75	TIMP2_1	65.0	IMR90 p11
5	A12	3.34	TIMP2_1	65.0	IMR90 p11
6	A12	1.23	TIMP2_1	65.0	IMR90 p11
7	A12	4.11	TIMP2_1	65.0	IMR90 p11
8	A12	0.46	TIMP2_1	65.0	IMR90 p11
9	A12	-0.05	TIMP2_1	65.0	IMR90 p11
10	A12	0.06	TIMP2_1	65.0	IMR90 p11
11	A12	-1.86	TIMP2_1	65.0	IMR90 p11
12	A12	3.27	TIMP2_1	65.0	IMR90 p11
13	A12	-5.07	TIMP2_1	65.0	IMR90 p11
14	A12	-2.2	TIMP2_1	65.0	IMR90 p11
15	A12	0.21	TIMP2_1	65.0	IMR90 p11
16	A12	2.39	TIMP2_1	65.0	IMR90 p11
17	A12	4.79	TIMP2_1	65.0	IMR90 p11
18	A12	3.33	TIMP2_1	65.0	IMR90 p11
19	A12	-6.39	TIMP2_1	65.0	IMR90 p11
20	A12	-5.97	TIMP2_1	65.0	IMR90 p11
21	A12	3.0	TIMP2_1	65.0	IMR90 p11
22	A12	4.84	TIMP2_1	65.0	IMR90 p11
23	A12	18.09	TIMP2_1	65.0	IMR90 p11
24	A12	31.45	TIMP2_1	65.0	IMR90 p11
25	A12	72.18	TIMP2_1	65.0	IMR90 p11
26	A12	140.88	TIMP2_1	65.0	IMR90 p11
27	A12	249.0	TIMP2_1	65.0	IMR90 p11
28	A12	393.29	TIMP2_1	65.0	IMR90 p11
29	A12	554.06	TIMP2_1	65.0	IMR90 p11
30	A12	720.24	TIMP2_1	65.0	IMR90 p11
31	A12	889.3	TIMP2_1	65.0	IMR90 p11
32	A12	1056.96	TIMP2_1	65.0	IMR90 p11
33	A12	1215.21	TIMP2_1	65.0	IMR90 p11
34	A12	1363.85	TIMP2_1	65.0	IMR90 p11
35	A12	1500.66	TIMP2_1	65.0	IMR90 p11
36	A12	1620.85	TIMP2_1	65.0	IMR90 p11
37	A12	1728.1	TIMP2_1	65.0	IMR90 p11
38	A12	1823.88	TIMP2_1	65.0	IMR90 p11
39	A12	1914.04	TIMP2_1	65.0	IMR90 p11
40	A12	1997.64	TIMP2_1	65.0	IMR90 p11
1	B12	-4.8	TIMP2_1	64.5	IMR90 p11
2	B12	1.49	TIMP2_1	64.5	IMR90 p11
3	B12	2.64	TIMP2_1	64.5	IMR90 p11
4	B12	-0.26	TIMP2_1	64.5	IMR90 p11
5	B12	-1.05	TIMP2_1	64.5	IMR90 p11
6	B12	5.24	TIMP2_1	64.5	IMR90 p11
7	B12	5.83	TIMP2_1	64.5	IMR90 p11
8	B12	-2.48	TIMP2_1	64.5	IMR90 p11
9	B12	-1.4	TIMP2_1	64.5	IMR90 p11
10	B12	0.7	TIMP2_1	64.5	IMR90 p11
11	B12	-3.23	TIMP2_1	64.5	IMR90 p11
12	B12	3.39	TIMP2_1	64.5	IMR90 p11
13	B12	-3.04	TIMP2_1	64.5	IMR90 p11
14	B12	-2.82	TIMP2_1	64.5	IMR90 p11
15	B12	-0.6	TIMP2_1	64.5	IMR90 p11
16	B12	-0.69	TIMP2_1	64.5	IMR90 p11
17	B12	0.44	TIMP2_1	64.5	IMR90 p11
18	B12	-4.85	TIMP2_1	64.5	IMR90 p11
19	B12	-3.53	TIMP2_1	64.5	IMR90 p11
20	B12	-2.83	TIMP2_1	64.5	IMR90 p11
21	B12	7.43	TIMP2_1	64.5	IMR90 p11
22	B12	8.32	TIMP2_1	64.5	IMR90 p11
23	B12	21.18	TIMP2_1	64.5	IMR90 p11
24	B12	48.47	TIMP2_1	64.5	IMR90 p11
25	B12	98.1	TIMP2_1	64.5	IMR90 p11
26	B12	189.89	TIMP2_1	64.5	IMR90 p11
27	B12	323.92	TIMP2_1	64.5	IMR90 p11
28	B12	501.15	TIMP2_1	64.5	IMR90 p11
29	B12	680.27	TIMP2_1	64.5	IMR90 p11
30	B12	864.53	TIMP2_1	64.5	IMR90 p11
31	B12	1050.06	TIMP2_1	64.5	IMR90 p11
32	B12	1233.35	TIMP2_1	64.5	IMR90 p11
33	B12	1406.26	TIMP2_1	64.5	IMR90 p11
34	B12	1568.09	TIMP2_1	64.5	IMR90 p11
35	B12	1713.65	TIMP2_1	64.5	IMR90 p11
36	B12	1846.59	TIMP2_1	64.5	IMR90 p11
37	B12	1963.91	TIMP2_1	64.5	IMR90 p11
38	B12	2070.89	TIMP2_1	64.5	IMR90 p11
39	B12	2162.16	TIMP2_1	64.5	IMR90 p11
40	B12	2245.46	TIMP2_1	64.5	IMR90 p11
1	C12	-2.21	TIMP2_1	63.3	IMR90 p11
2	C12	-1.24	TIMP2_1	63.3	IMR90 p11
3	C12	-1.93	TIMP2_1	63.3	IMR90 p11
4	C12	4.91	TIMP2_1	63.3	IMR90 p11
5	C12	3.72	TIMP2_1	63.3	IMR90 p11
6	C12	4.33	TIMP2_1	63.3	IMR90 p11
7	C12	6.99	TIMP2_1	63.3	IMR90 p11
8	C12	3.25	TIMP2_1	63.3	IMR90 p11
9	C12	-3.12	TIMP2_1	63.3	IMR90 p11
10	C12	4.2	TIMP2_1	63.3	IMR90 p11
11	C12	-2.96	TIMP2_1	63.3	IMR90 p11
12	C12	-5.1	TIMP2_1	63.3	IMR90 p11
13	C12	-6.49	TIMP2_1	63.3	IMR90 p11
14	C12	-0.42	TIMP2_1	63.3	IMR90 p11
15	C12	-3.11	TIMP2_1	63.3	IMR90 p11
16	C12	-5.91	TIMP2_1	63.3	IMR90 p11
17	C12	-6.06	TIMP2_1	63.3	IMR90 p11
18	C12	-2.58	TIMP2_1	63.3	IMR90 p11
19	C12	-5.44	TIMP2_1	63.3	IMR90 p11
20	C12	0.39	TIMP2_1	63.3	IMR90 p11
21	C12	1.05	TIMP2_1	63.3	IMR90 p11
22	C12	5.33	TIMP2_1	63.3	IMR90 p11
23	C12	16.74	TIMP2_1	63.3	IMR90 p11
24	C12	39.77	TIMP2_1	63.3	IMR90 p11
25	C12	88.87	TIMP2_1	63.3	IMR90 p11
26	C12	173.26	TIMP2_1	63.3	IMR90 p11
27	C12	315.93	TIMP2_1	63.3	IMR90 p11
28	C12	501.71	TIMP2_1	63.3	IMR90 p11
29	C12	696.36	TIMP2_1	63.3	IMR90 p11
30	C12	894.45	TIMP2_1	63.3	IMR90 p11
31	C12	1097.33	TIMP2_1	63.3	IMR90 p11
32	C12	1298.22	TIMP2_1	63.3	IMR90 p11
33	C12	1490.51	TIMP2_1	63.3	IMR90 p11
34	C12	1669.45	TIMP2_1	63.3	IMR90 p11
35	C12	1836.15	TIMP2_1	63.3	IMR90 p11
36	C12	1987.59	TIMP2_1	63.3	IMR90 p11
37	C12	2122.23	TIMP2_1	63.3	IMR90 p11
38	C12	2242.19	TIMP2_1	63.3	IMR90 p11
39	C12	2350.18	TIMP2_1	63.3	IMR90 p11
40	C12	2451.12	TIMP2_1	63.3	IMR90 p11
1	D12	-2.04	TIMP2_1	61.4	IMR90 p11
2	D12	2.53	TIMP2_1	61.4	IMR90 p11
3	D12	-0.49	TIMP2_1	61.4	IMR90 p11
4	D12	-1.29	TIMP2_1	61.4	IMR90 p11
5	D12	1.91	TIMP2_1	61.4	IMR90 p11
6	D12	1.24	TIMP2_1	61.4	IMR90 p11
7	D12	3.21	TIMP2_1	61.4	IMR90 p11
8	D12	3.97	TIMP2_1	61.4	IMR90 p11
9	D12	1.86	TIMP2_1	61.4	IMR90 p11
10	D12	1.48	TIMP2_1	61.4	IMR90 p11
11	D12	-3.02	TIMP2_1	61.4	IMR90 p11
12	D12	-0.87	TIMP2_1	61.4	IMR90 p11
13	D12	4.37	TIMP2_1	61.4	IMR90 p11
14	D12	-3.91	TIMP2_1	61.4	IMR90 p11
15	D12	-1.81	TIMP2_1	61.4	IMR90 p11
16	D12	-2.62	TIMP2_1	61.4	IMR90 p11
17	D12	-0.16	TIMP2_1	61.4	IMR90 p11
18	D12	-2.39	TIMP2_1	61.4	IMR90 p11
19	D12	-3.74	TIMP2_1	61.4	IMR90 p11
20	D12	-4.85	TIMP2_1	61.4	IMR90 p11
21	D12	3.9	TIMP2_1	61.4	IMR90 p11
22	D12	3.91	TIMP2_1	61.4	IMR90 p11
23	D12	6.95	TIMP2_1	61.4	IMR90 p11
24	D12	21.89	TIMP2_1	61.4	IMR90 p11
25	D12	48.71	TIMP2_1	61.4	IMR90 p11
26	D12	90.32	TIMP2_1	61.4	IMR90 p11
27	D12	184.01	TIMP2_1	61.4	IMR90 p11
28	D12	325.12	TIMP2_1	61.4	IMR90 p11
29	D12	512.7	TIMP2_1	61.4	IMR90 p11
30	D12	713.26	TIMP2_1	61.4	IMR90 p11
31	D12	918.45	TIMP2_1	61.4	IMR90 p11
32	D12	1128.06	TIMP2_1	61.4	IMR90 p11
33	D12	1335.42	TIMP2_1	61.4	IMR90 p11
34	D12	1537.21	TIMP2_1	61.4	IMR90 p11
35	D12	1730.84	TIMP2_1	61.4	IMR90 p11
36	D12	1908.05	TIMP2_1	61.4	IMR90 p11
37	D12	2069.35	TIMP2_1	61.4	IMR90 p11
38	D12	2214.11	TIMP2_1	61.4	IMR90 p11
39	D12	2344.16	TIMP2_1	61.4	IMR90 p11
40	D12	2463.76	TIMP2_1	61.4	IMR90 p11
1	E12	-8.36	TIMP2_1	59.0	IMR90 p11
2	E12	-0.03	TIMP2_1	59.0	IMR90 p11
3	E12	0.84	TIMP2_1	59.0	IMR90 p11
4	E12	1.35	TIMP2_1	59.0	IMR90 p11
5	E12	3.78	TIMP2_1	59.0	IMR90 p11
6	E12	-0.98	TIMP2_1	59.0	IMR90 p11
7	E12	-0.43	TIMP2_1	59.0	IMR90 p11
8	E12	5.89	TIMP2_1	59.0	IMR90 p11
9	E12	-0.06	TIMP2_1	59.0	IMR90 p11
10	E12	0.65	TIMP2_1	59.0	IMR90 p11
11	E12	3.54	TIMP2_1	59.0	IMR90 p11
12	E12	-2.2	TIMP2_1	59.0	IMR90 p11
13	E12	-3.49	TIMP2_1	59.0	IMR90 p11
14	E12	3.86	TIMP2_1	59.0	IMR90 p11
15	E12	-3.9	TIMP2_1	59.0	IMR90 p11
16	E12	-1.54	TIMP2_1	59.0	IMR90 p11
17	E12	-4.78	TIMP2_1	59.0	IMR90 p11
18	E12	-6.11	TIMP2_1	59.0	IMR90 p11
19	E12	-1.43	TIMP2_1	59.0	IMR90 p11
20	E12	-3.73	TIMP2_1	59.0	IMR90 p11
21	E12	-2.75	TIMP2_1	59.0	IMR90 p11
22	E12	-0.62	TIMP2_1	59.0	IMR90 p11
23	E12	-1.01	TIMP2_1	59.0	IMR90 p11
24	E12	6.31	TIMP2_1	59.0	IMR90 p11
25	E12	11.97	TIMP2_1	59.0	IMR90 p11
26	E12	28.44	TIMP2_1	59.0	IMR90 p11
27	E12	56.24	TIMP2_1	59.0	IMR90 p11
28	E12	108.49	TIMP2_1	59.0	IMR90 p11
29	E12	200.27	TIMP2_1	59.0	IMR90 p11
30	E12	351.74	TIMP2_1	59.0	IMR90 p11
31	E12	551.63	TIMP2_1	59.0	IMR90 p11
32	E12	755.37	TIMP2_1	59.0	IMR90 p11
33	E12	964.03	TIMP2_1	59.0	IMR90 p11
34	E12	1182.06	TIMP2_1	59.0	IMR90 p11
35	E12	1405.02	TIMP2_1	59.0	IMR90 p11
36	E12	1620.79	TIMP2_1	59.0	IMR90 p11
37	E12	1822.3	TIMP2_1	59.0	IMR90 p11
38	E12	2011.47	TIMP2_1	59.0	IMR90 p11
39	E12	2182.94	TIMP2_1	59.0	IMR90 p11
40	E12	2338.37	TIMP2_1	59.0	IMR90 p11
1	F12	-1.13	TIMP2_1	57.0	IMR90 p11
2	F12	-3.44	TIMP2_1	57.0	IMR90 p11
3	F12	0.05	TIMP2_1	57.0	IMR90 p11
4	F12	3.95	TIMP2_1	57.0	IMR90 p11
5	F12	3.79	TIMP2_1	57.0	IMR90 p11
6	F12	-0.96	TIMP2_1	57.0	IMR90 p11
7	F12	0.34	TIMP2_1	57.0	IMR90 p11
8	F12	-0.6	TIMP2_1	57.0	IMR90 p11
9	F12	0.33	TIMP2_1	57.0	IMR90 p11
10	F12	-1.72	TIMP2_1	57.0	IMR90 p11
11	F12	0.27	TIMP2_1	57.0	IMR90 p11
12	F12	3.36	TIMP2_1	57.0	IMR90 p11
13	F12	0.78	TIMP2_1	57.0	IMR90 p11
14	F12	-1.46	TIMP2_1	57.0	IMR90 p11
15	F12	0.04	TIMP2_1	57.0	IMR90 p11
16	F12	-2.12	TIMP2_1	57.0	IMR90 p11
17	F12	-0.14	TIMP2_1	57.0	IMR90 p11
18	F12	-3.41	TIMP2_1	57.0	IMR90 p11
19	F12	-2.37	TIMP2_1	57.0	IMR90 p11
20	F12	0.79	TIMP2_1	57.0	IMR90 p11
21	F12	-1.79	TIMP2_1	57.0	IMR90 p11
22	F12	-1.13	TIMP2_1	57.0	IMR90 p11
23	F12	1.55	TIMP2_1	57.0	IMR90 p11
24	F12	-0.47	TIMP2_1	57.0	IMR90 p11
25	F12	2.3	TIMP2_1	57.0	IMR90 p11
26	F12	7.07	TIMP2_1	57.0	IMR90 p11
27	F12	20.47	TIMP2_1	57.0	IMR90 p11
28	F12	41.74	TIMP2_1	57.0	IMR90 p11
29	F12	84.77	TIMP2_1	57.0	IMR90 p11
30	F12	158.92	TIMP2_1	57.0	IMR90 p11
31	F12	283.82	TIMP2_1	57.0	IMR90 p11
32	F12	454.33	TIMP2_1	57.0	IMR90 p11
33	F12	642.46	TIMP2_1	57.0	IMR90 p11
34	F12	834.5	TIMP2_1	57.0	IMR90 p11
35	F12	1035.44	TIMP2_1	57.0	IMR90 p11
36	F12	1239.5	TIMP2_1	57.0	IMR90 p11
37	F12	1445.69	TIMP2_1	57.0	IMR90 p11
38	F12	1642.83	TIMP2_1	57.0	IMR90 p11
39	F12	1831.81	TIMP2_1	57.0	IMR90 p11
40	F12	2011.21	TIMP2_1	57.0	IMR90 p11
1	G12	-12.05	TIMP2_1	55.7	IMR90 p11
2	G12	-1.69	TIMP2_1	55.7	IMR90 p11
3	G12	1.83	TIMP2_1	55.7	IMR90 p11
4	G12	-0.07	TIMP2_1	55.7	IMR90 p11
5	G12	3.52	TIMP2_1	55.7	IMR90 p11
6	G12	-0.93	TIMP2_1	55.7	IMR90 p11
7	G12	-3.93	TIMP2_1	55.7	IMR90 p11
8	G12	0.21	TIMP2_1	55.7	IMR90 p11
9	G12	-1.22	TIMP2_1	55.7	IMR90 p11
10	G12	-3.25	TIMP2_1	55.7	IMR90 p11
11	G12	8.57	TIMP2_1	55.7	IMR90 p11
12	G12	2.78	TIMP2_1	55.7	IMR90 p11
13	G12	4.47	TIMP2_1	55.7	IMR90 p11
14	G12	-1.27	TIMP2_1	55.7	IMR90 p11
15	G12	-1.93	TIMP2_1	55.7	IMR90 p11
16	G12	-1.94	TIMP2_1	55.7	IMR90 p11
17	G12	-0.71	TIMP2_1	55.7	IMR90 p11
18	G12	0.74	TIMP2_1	55.7	IMR90 p11
19	G12	-0.13	TIMP2_1	55.7	IMR90 p11
20	G12	-1.76	TIMP2_1	55.7	IMR90 p11
21	G12	-3.78	TIMP2_1	55.7	IMR90 p11
22	G12	-5.22	TIMP2_1	55.7	IMR90 p11
23	G12	-6.24	TIMP2_1	55.7	IMR90 p11
24	G12	-2.92	TIMP2_1	55.7	IMR90 p11
25	G12	-4.12	TIMP2_1	55.7	IMR90 p11
26	G12	-3.55	TIMP2_1	55.7	IMR90 p11
27	G12	-2.14	TIMP2_1	55.7	IMR90 p11
28	G12	-1.59	TIMP2_1	55.7	IMR90 p11
29	G12	1.98	TIMP2_1	55.7	IMR90 p11
30	G12	3.93	TIMP2_1	55.7	IMR90 p11
31	G12	13.81	TIMP2_1	55.7	IMR90 p11
32	G12	35.15	TIMP2_1	55.7	IMR90 p11
33	G12	68.8	TIMP2_1	55.7	IMR90 p11
34	G12	127.83	TIMP2_1	55.7	IMR90 p11
35	G12	213.96	TIMP2_1	55.7	IMR90 p11
36	G12	330.1	TIMP2_1	55.7	IMR90 p11
37	G12	442.65	TIMP2_1	55.7	IMR90 p11
38	G12	568.53	TIMP2_1	55.7	IMR90 p11
39	G12	708.84	TIMP2_1	55.7	IMR90 p11
40	G12	860.25	TIMP2_1	55.7	IMR90 p11
1	H12	-12.24	TIMP2_1	55.0	IMR90 p11
2	H12	-0.76	TIMP2_1	55.0	IMR90 p11
3	H12	0.46	TIMP2_1	55.0	IMR90 p11
4	H12	-0.17	TIMP2_1	55.0	IMR90 p11
5	H12	2.23	TIMP2_1	55.0	IMR90 p11
6	H12	-0.21	TIMP2_1	55.0	IMR90 p11
7	H12	2.38	TIMP2_1	55.0	IMR90 p11
8	H12	-1.3	TIMP2_1	55.0	IMR90 p11
9	H12	2.95	TIMP2_1	55.0	IMR90 p11
10	H12	0.21	TIMP2_1	55.0	IMR90 p11
11	H12	1.46	TIMP2_1	55.0	IMR90 p11
12	H12	-0.44	TIMP2_1	55.0	IMR90 p11
13	H12	-2.93	TIMP2_1	55.0	IMR90 p11
14	H12	-0.73	TIMP2_1	55.0	IMR90 p11
15	H12	4.35	TIMP2_1	55.0	IMR90 p11
16	H12	-3.51	TIMP2_1	55.0	IMR90 p11
17	H12	6.53	TIMP2_1	55.0	IMR90 p11
18	H12	-1.0	TIMP2_1	55.0	IMR90 p11
19	H12	-1.0	TIMP2_1	55.0	IMR90 p11
20	H12	-3.72	TIMP2_1	55.0	IMR90 p11
21	H12	0.15	TIMP2_1	55.0	IMR90 p11
22	H12	-2.55	TIMP2_1	55.0	IMR90 p11
23	H12	-3.27	TIMP2_1	55.0	IMR90 p11
24	H12	0.9	TIMP2_1	55.0	IMR90 p11
25	H12	2.21	TIMP2_1	55.0	IMR90 p11
26	H12	0.03	TIMP2_1	55.0	IMR90 p11
27	H12	6.6	TIMP2_1	55.0	IMR90 p11
28	H12	8.41	TIMP2_1	55.0	IMR90 p11
29	H12	28.6	TIMP2_1	55.0	IMR90 p11
30	H12	49.61	TIMP2_1	55.0	IMR90 p11
31	H12	92.98	TIMP2_1	55.0	IMR90 p11
32	H12	177.58	TIMP2_1	55.0	IMR90 p11
33	H12	299.96	TIMP2_1	55.0	IMR90 p11
34	H12	469.63	TIMP2_1	55.0	IMR90 p11
35	H12	644.32	TIMP2_1	55.0	IMR90 p11
36	H12	822.97	TIMP2_1	55.0	IMR90 p11
37	H12	1009.61	TIMP2_1	55.0	IMR90 p11
38	H12	1203.94	TIMP2_1	55.0	IMR90 p11
39	H12	1398.44	TIMP2_1	55.0	IMR90 p11
40	H12	1589.08	TIMP2_1	55.0	IMR90 p11
1	A12	-19.98	TIMP2_1	65.0	IMR90 p2
2	A12	-14.12	TIMP2_1	65.0	IMR90 p2
3	A12	-1.85	TIMP2_1	65.0	IMR90 p2
4	A12	-1.69	TIMP2_1	65.0	IMR90 p2
5	A12	-3.72	TIMP2_1	65.0	IMR90 p2
6	A12	1.57	TIMP2_1	65.0	IMR90 p2
7	A12	2.24	TIMP2_1	65.0	IMR90 p2
8	A12	3.58	TIMP2_1	65.0	IMR90 p2
9	A12	1.77	TIMP2_1	65.0	IMR90 p2
10	A12	-1.77	TIMP2_1	65.0	IMR90 p2
11	A12	7.01	TIMP2_1	65.0	IMR90 p2
12	A12	0.68	TIMP2_1	65.0	IMR90 p2
13	A12	3.36	TIMP2_1	65.0	IMR90 p2
14	A12	0.12	TIMP2_1	65.0	IMR90 p2
15	A12	2.34	TIMP2_1	65.0	IMR90 p2
16	A12	3.73	TIMP2_1	65.0	IMR90 p2
17	A12	1.17	TIMP2_1	65.0	IMR90 p2
18	A12	-2.03	TIMP2_1	65.0	IMR90 p2
19	A12	-4.26	TIMP2_1	65.0	IMR90 p2
20	A12	-1.63	TIMP2_1	65.0	IMR90 p2
21	A12	-1.67	TIMP2_1	65.0	IMR90 p2
22	A12	3.24	TIMP2_1	65.0	IMR90 p2
23	A12	19.4	TIMP2_1	65.0	IMR90 p2
24	A12	42.89	TIMP2_1	65.0	IMR90 p2
25	A12	81.36	TIMP2_1	65.0	IMR90 p2
26	A12	151.7	TIMP2_1	65.0	IMR90 p2
27	A12	262.37	TIMP2_1	65.0	IMR90 p2
28	A12	397.76	TIMP2_1	65.0	IMR90 p2
29	A12	541.72	TIMP2_1	65.0	IMR90 p2
30	A12	694.77	TIMP2_1	65.0	IMR90 p2
31	A12	851.14	TIMP2_1	65.0	IMR90 p2
32	A12	1004.19	TIMP2_1	65.0	IMR90 p2
33	A12	1150.56	TIMP2_1	65.0	IMR90 p2
34	A12	1285.8	TIMP2_1	65.0	IMR90 p2
35	A12	1406.94	TIMP2_1	65.0	IMR90 p2
36	A12	1517.4	TIMP2_1	65.0	IMR90 p2
37	A12	1616.28	TIMP2_1	65.0	IMR90 p2
38	A12	1707.03	TIMP2_1	65.0	IMR90 p2
39	A12	1786.82	TIMP2_1	65.0	IMR90 p2
40	A12	1863.82	TIMP2_1	65.0	IMR90 p2
1	B12	-4.24	TIMP2_1	64.5	IMR90 p2
2	B12	1.91	TIMP2_1	64.5	IMR90 p2
3	B12	-0.44	TIMP2_1	64.5	IMR90 p2
4	B12	3.06	TIMP2_1	64.5	IMR90 p2
5	B12	1.02	TIMP2_1	64.5	IMR90 p2
6	B12	1.11	TIMP2_1	64.5	IMR90 p2
7	B12	0.28	TIMP2_1	64.5	IMR90 p2
8	B12	0.44	TIMP2_1	64.5	IMR90 p2
9	B12	0.82	TIMP2_1	64.5	IMR90 p2
10	B12	0.92	TIMP2_1	64.5	IMR90 p2
11	B12	-2.44	TIMP2_1	64.5	IMR90 p2
12	B12	1.06	TIMP2_1	64.5	IMR90 p2
13	B12	-0.06	TIMP2_1	64.5	IMR90 p2
14	B12	2.31	TIMP2_1	64.5	IMR90 p2
15	B12	1.92	TIMP2_1	64.5	IMR90 p2
16	B12	-3.88	TIMP2_1	64.5	IMR90 p2
17	B12	-1.61	TIMP2_1	64.5	IMR90 p2
18	B12	-1.09	TIMP2_1	64.5	IMR90 p2
19	B12	0.76	TIMP2_1	64.5	IMR90 p2
20	B12	-0.99	TIMP2_1	64.5	IMR90 p2
21	B12	-1.51	TIMP2_1	64.5	IMR90 p2
22	B12	8.02	TIMP2_1	64.5	IMR90 p2
23	B12	21.72	TIMP2_1	64.5	IMR90 p2
24	B12	45.81	TIMP2_1	64.5	IMR90 p2
25	B12	95.34	TIMP2_1	64.5	IMR90 p2
26	B12	176.25	TIMP2_1	64.5	IMR90 p2
27	B12	297.21	TIMP2_1	64.5	IMR90 p2
28	B12	451.08	TIMP2_1	64.5	IMR90 p2
29	B12	609.27	TIMP2_1	64.5	IMR90 p2
30	B12	774.31	TIMP2_1	64.5	IMR90 p2
31	B12	943.34	TIMP2_1	64.5	IMR90 p2
32	B12	1108.32	TIMP2_1	64.5	IMR90 p2
33	B12	1265.35	TIMP2_1	64.5	IMR90 p2
34	B12	1410.19	TIMP2_1	64.5	IMR90 p2
35	B12	1542.25	TIMP2_1	64.5	IMR90 p2
36	B12	1661.19	TIMP2_1	64.5	IMR90 p2
37	B12	1765.72	TIMP2_1	64.5	IMR90 p2
38	B12	1860.57	TIMP2_1	64.5	IMR90 p2
39	B12	1944.13	TIMP2_1	64.5	IMR90 p2
40	B12	2024.26	TIMP2_1	64.5	IMR90 p2
1	C12	-7.04	TIMP2_1	63.3	IMR90 p2
2	C12	-0.45	TIMP2_1	63.3	IMR90 p2
3	C12	1.55	TIMP2_1	63.3	IMR90 p2
4	C12	-0.57	TIMP2_1	63.3	IMR90 p2
5	C12	5.63	TIMP2_1	63.3	IMR90 p2
6	C12	2.58	TIMP2_1	63.3	IMR90 p2
7	C12	2.8	TIMP2_1	63.3	IMR90 p2
8	C12	-0.8	TIMP2_1	63.3	IMR90 p2
9	C12	1.43	TIMP2_1	63.3	IMR90 p2
10	C12	-0.14	TIMP2_1	63.3	IMR90 p2
11	C12	0.04	TIMP2_1	63.3	IMR90 p2
12	C12	-1.19	TIMP2_1	63.3	IMR90 p2
13	C12	-0.02	TIMP2_1	63.3	IMR90 p2
14	C12	-4.65	TIMP2_1	63.3	IMR90 p2
15	C12	-4.62	TIMP2_1	63.3	IMR90 p2
16	C12	-3.3	TIMP2_1	63.3	IMR90 p2
17	C12	-5.38	TIMP2_1	63.3	IMR90 p2
18	C12	0.5	TIMP2_1	63.3	IMR90 p2
19	C12	-0.9	TIMP2_1	63.3	IMR90 p2
20	C12	-0.04	TIMP2_1	63.3	IMR90 p2
21	C12	1.62	TIMP2_1	63.3	IMR90 p2
22	C12	13.54	TIMP2_1	63.3	IMR90 p2
23	C12	26.11	TIMP2_1	63.3	IMR90 p2
24	C12	56.22	TIMP2_1	63.3	IMR90 p2
25	C12	110.45	TIMP2_1	63.3	IMR90 p2
26	C12	209.98	TIMP2_1	63.3	IMR90 p2
27	C12	359.93	TIMP2_1	63.3	IMR90 p2
28	C12	536.07	TIMP2_1	63.3	IMR90 p2
29	C12	717.38	TIMP2_1	63.3	IMR90 p2
30	C12	903.52	TIMP2_1	63.3	IMR90 p2
31	C12	1092.86	TIMP2_1	63.3	IMR90 p2
32	C12	1280.31	TIMP2_1	63.3	IMR90 p2
33	C12	1458.08	TIMP2_1	63.3	IMR90 p2
34	C12	1623.68	TIMP2_1	63.3	IMR90 p2
35	C12	1775.18	TIMP2_1	63.3	IMR90 p2
36	C12	1910.74	TIMP2_1	63.3	IMR90 p2
37	C12	2033.49	TIMP2_1	63.3	IMR90 p2
38	C12	2137.86	TIMP2_1	63.3	IMR90 p2
39	C12	2233.44	TIMP2_1	63.3	IMR90 p2
40	C12	2320.3	TIMP2_1	63.3	IMR90 p2
1	D12	-7.09	TIMP2_1	61.4	IMR90 p2
2	D12	1.46	TIMP2_1	61.4	IMR90 p2
3	D12	2.15	TIMP2_1	61.4	IMR90 p2
4	D12	3.3	TIMP2_1	61.4	IMR90 p2
5	D12	3.66	TIMP2_1	61.4	IMR90 p2
6	D12	1.74	TIMP2_1	61.4	IMR90 p2
7	D12	2.07	TIMP2_1	61.4	IMR90 p2
8	D12	-0.73	TIMP2_1	61.4	IMR90 p2
9	D12	0.19	TIMP2_1	61.4	IMR90 p2
10	D12	-2.04	TIMP2_1	61.4	IMR90 p2
11	D12	1.19	TIMP2_1	61.4	IMR90 p2
12	D12	-4.19	TIMP2_1	61.4	IMR90 p2
13	D12	-0.91	TIMP2_1	61.4	IMR90 p2
14	D12	-0.28	TIMP2_1	61.4	IMR90 p2
15	D12	5.44	TIMP2_1	61.4	IMR90 p2
16	D12	-4.86	TIMP2_1	61.4	IMR90 p2
17	D12	-7.13	TIMP2_1	61.4	IMR90 p2
18	D12	-7.46	TIMP2_1	61.4	IMR90 p2
19	D12	-1.05	TIMP2_1	61.4	IMR90 p2
20	D12	-1.8	TIMP2_1	61.4	IMR90 p2
21	D12	-0.98	TIMP2_1	61.4	IMR90 p2
22	D12	5.75	TIMP2_1	61.4	IMR90 p2
23	D12	13.91	TIMP2_1	61.4	IMR90 p2
24	D12	19.38	TIMP2_1	61.4	IMR90 p2
25	D12	45.02	TIMP2_1	61.4	IMR90 p2
26	D12	98.64	TIMP2_1	61.4	IMR90 p2
27	D12	189.52	TIMP2_1	61.4	IMR90 p2
28	D12	329.05	TIMP2_1	61.4	IMR90 p2
29	D12	509.31	TIMP2_1	61.4	IMR90 p2
30	D12	694.27	TIMP2_1	61.4	IMR90 p2
31	D12	884.9	TIMP2_1	61.4	IMR90 p2
32	D12	1080.53	TIMP2_1	61.4	IMR90 p2
33	D12	1278.78	TIMP2_1	61.4	IMR90 p2
34	D12	1469.29	TIMP2_1	61.4	IMR90 p2
35	D12	1650.42	TIMP2_1	61.4	IMR90 p2
36	D12	1813.59	TIMP2_1	61.4	IMR90 p2
37	D12	1965.1	TIMP2_1	61.4	IMR90 p2
38	D12	2098.81	TIMP2_1	61.4	IMR90 p2
39	D12	2222.11	TIMP2_1	61.4	IMR90 p2
40	D12	2338.09	TIMP2_1	61.4	IMR90 p2
1	E12	-3.12	TIMP2_1	59.0	IMR90 p2
2	E12	0.69	TIMP2_1	59.0	IMR90 p2
3	E12	-2.57	TIMP2_1	59.0	IMR90 p2
4	E12	3.29	TIMP2_1	59.0	IMR90 p2
5	E12	3.86	TIMP2_1	59.0	IMR90 p2
6	E12	0.34	TIMP2_1	59.0	IMR90 p2
7	E12	3.7	TIMP2_1	59.0	IMR90 p2
8	E12	2.27	TIMP2_1	59.0	IMR90 p2
9	E12	1.44	TIMP2_1	59.0	IMR90 p2
10	E12	3.54	TIMP2_1	59.0	IMR90 p2
11	E12	-1.01	TIMP2_1	59.0	IMR90 p2
12	E12	-0.46	TIMP2_1	59.0	IMR90 p2
13	E12	-1.11	TIMP2_1	59.0	IMR90 p2
14	E12	-1.51	TIMP2_1	59.0	IMR90 p2
15	E12	-3.99	TIMP2_1	59.0	IMR90 p2
16	E12	-0.53	TIMP2_1	59.0	IMR90 p2
17	E12	-1.5	TIMP2_1	59.0	IMR90 p2
18	E12	-2.98	TIMP2_1	59.0	IMR90 p2
19	E12	-1.08	TIMP2_1	59.0	IMR90 p2
20	E12	-4.06	TIMP2_1	59.0	IMR90 p2
21	E12	-3.32	TIMP2_1	59.0	IMR90 p2
22	E12	1.16	TIMP2_1	59.0	IMR90 p2
23	E12	-0.95	TIMP2_1	59.0	IMR90 p2
24	E12	0.56	TIMP2_1	59.0	IMR90 p2
25	E12	15.08	TIMP2_1	59.0	IMR90 p2
26	E12	31.47	TIMP2_1	59.0	IMR90 p2
27	E12	62.24	TIMP2_1	59.0	IMR90 p2
28	E12	130.54	TIMP2_1	59.0	IMR90 p2
29	E12	229.28	TIMP2_1	59.0	IMR90 p2
30	E12	391.63	TIMP2_1	59.0	IMR90 p2
31	E12	576.1	TIMP2_1	59.0	IMR90 p2
32	E12	766.58	TIMP2_1	59.0	IMR90 p2
33	E12	965.82	TIMP2_1	59.0	IMR90 p2
34	E12	1166.57	TIMP2_1	59.0	IMR90 p2
35	E12	1367.67	TIMP2_1	59.0	IMR90 p2
36	E12	1563.32	TIMP2_1	59.0	IMR90 p2
37	E12	1749.36	TIMP2_1	59.0	IMR90 p2
38	E12	1920.89	TIMP2_1	59.0	IMR90 p2
39	E12	2074.55	TIMP2_1	59.0	IMR90 p2
40	E12	2215.52	TIMP2_1	59.0	IMR90 p2
1	F12	-1.73	TIMP2_1	57.0	IMR90 p2
2	F12	-0.85	TIMP2_1	57.0	IMR90 p2
3	F12	-0.77	TIMP2_1	57.0	IMR90 p2
4	F12	1.95	TIMP2_1	57.0	IMR90 p2
5	F12	3.27	TIMP2_1	57.0	IMR90 p2
6	F12	0.16	TIMP2_1	57.0	IMR90 p2
7	F12	2.19	TIMP2_1	57.0	IMR90 p2
8	F12	-1.35	TIMP2_1	57.0	IMR90 p2
9	F12	1.63	TIMP2_1	57.0	IMR90 p2
10	F12	-0.69	TIMP2_1	57.0	IMR90 p2
11	F12	0.14	TIMP2_1	57.0	IMR90 p2
12	F12	1.35	TIMP2_1	57.0	IMR90 p2
13	F12	-1.38	TIMP2_1	57.0	IMR90 p2
14	F12	1.5	TIMP2_1	57.0	IMR90 p2
15	F12	1.22	TIMP2_1	57.0	IMR90 p2
16	F12	-5.01	TIMP2_1	57.0	IMR90 p2
17	F12	2.53	TIMP2_1	57.0	IMR90 p2
18	F12	0.35	TIMP2_1	57.0	IMR90 p2
19	F12	-0.38	TIMP2_1	57.0	IMR90 p2
20	F12	1.6	TIMP2_1	57.0	IMR90 p2
21	F12	-0.25	TIMP2_1	57.0	IMR90 p2
22	F12	-1.19	TIMP2_1	57.0	IMR90 p2
23	F12	-0.47	TIMP2_1	57.0	IMR90 p2
24	F12	0.17	TIMP2_1	57.0	IMR90 p2
25	F12	5.63	TIMP2_1	57.0	IMR90 p2
26	F12	7.21	TIMP2_1	57.0	IMR90 p2
27	F12	24.29	TIMP2_1	57.0	IMR90 p2
28	F12	45.43	TIMP2_1	57.0	IMR90 p2
29	F12	88.29	TIMP2_1	57.0	IMR90 p2
30	F12	175.17	TIMP2_1	57.0	IMR90 p2
31	F12	297.83	TIMP2_1	57.0	IMR90 p2
32	F12	472.72	TIMP2_1	57.0	IMR90 p2
33	F12	650.64	TIMP2_1	57.0	IMR90 p2
34	F12	838.03	TIMP2_1	57.0	IMR90 p2
35	F12	1031.83	TIMP2_1	57.0	IMR90 p2
36	F12	1231.16	TIMP2_1	57.0	IMR90 p2
37	F12	1429.89	TIMP2_1	57.0	IMR90 p2
38	F12	1620.33	TIMP2_1	57.0	IMR90 p2
39	F12	1801.82	TIMP2_1	57.0	IMR90 p2
40	F12	1974.03	TIMP2_1	57.0	IMR90 p2
1	G12	-4.15	TIMP2_1	55.7	IMR90 p2
2	G12	-3.73	TIMP2_1	55.7	IMR90 p2
3	G12	-0.51	TIMP2_1	55.7	IMR90 p2
4	G12	1.69	TIMP2_1	55.7	IMR90 p2
5	G12	3.66	TIMP2_1	55.7	IMR90 p2
6	G12	2.62	TIMP2_1	55.7	IMR90 p2
7	G12	3.49	TIMP2_1	55.7	IMR90 p2
8	G12	-0.85	TIMP2_1	55.7	IMR90 p2
9	G12	1.07	TIMP2_1	55.7	IMR90 p2
10	G12	-2.26	TIMP2_1	55.7	IMR90 p2
11	G12	-3.95	TIMP2_1	55.7	IMR90 p2
12	G12	-2.85	TIMP2_1	55.7	IMR90 p2
13	G12	0.16	TIMP2_1	55.7	IMR90 p2
14	G12	1.42	TIMP2_1	55.7	IMR90 p2
15	G12	4.22	TIMP2_1	55.7	IMR90 p2
16	G12	1.37	TIMP2_1	55.7	IMR90 p2
17	G12	-2.59	TIMP2_1	55.7	IMR90 p2
18	G12	-0.39	TIMP2_1	55.7	IMR90 p2
19	G12	-3.94	TIMP2_1	55.7	IMR90 p2
20	G12	3.56	TIMP2_1	55.7	IMR90 p2
21	G12	-1.22	TIMP2_1	55.7	IMR90 p2
22	G12	2.74	TIMP2_1	55.7	IMR90 p2
23	G12	-2.56	TIMP2_1	55.7	IMR90 p2
24	G12	-1.99	TIMP2_1	55.7	IMR90 p2
25	G12	4.45	TIMP2_1	55.7	IMR90 p2
26	G12	4.22	TIMP2_1	55.7	IMR90 p2
27	G12	9.25	TIMP2_1	55.7	IMR90 p2
28	G12	26.99	TIMP2_1	55.7	IMR90 p2
29	G12	45.41	TIMP2_1	55.7	IMR90 p2
30	G12	87.4	TIMP2_1	55.7	IMR90 p2
31	G12	169.1	TIMP2_1	55.7	IMR90 p2
32	G12	294.65	TIMP2_1	55.7	IMR90 p2
33	G12	458.73	TIMP2_1	55.7	IMR90 p2
34	G12	628.78	TIMP2_1	55.7	IMR90 p2
35	G12	811.19	TIMP2_1	55.7	IMR90 p2
36	G12	997.25	TIMP2_1	55.7	IMR90 p2
37	G12	1191.88	TIMP2_1	55.7	IMR90 p2
38	G12	1386.2	TIMP2_1	55.7	IMR90 p2
39	G12	1573.19	TIMP2_1	55.7	IMR90 p2
40	G12	1750.79	TIMP2_1	55.7	IMR90 p2
1	H12	-11.9	TIMP2_1	55.0	IMR90 p2
2	H12	-1.25	TIMP2_1	55.0	IMR90 p2
3	H12	-2.68	TIMP2_1	55.0	IMR90 p2
4	H12	4.04	TIMP2_1	55.0	IMR90 p2
5	H12	-0.85	TIMP2_1	55.0	IMR90 p2
6	H12	1.19	TIMP2_1	55.0	IMR90 p2
7	H12	-0.08	TIMP2_1	55.0	IMR90 p2
8	H12	-0.0	TIMP2_1	55.0	IMR90 p2
9	H12	1.47	TIMP2_1	55.0	IMR90 p2
10	H12	1.45	TIMP2_1	55.0	IMR90 p2
11	H12	2.59	TIMP2_1	55.0	IMR90 p2
12	H12	3.01	TIMP2_1	55.0	IMR90 p2
13	H12	-0.35	TIMP2_1	55.0	IMR90 p2
14	H12	2.49	TIMP2_1	55.0	IMR90 p2
15	H12	-1.62	TIMP2_1	55.0	IMR90 p2
16	H12	-1.63	TIMP2_1	55.0	IMR90 p2
17	H12	-1.46	TIMP2_1	55.0	IMR90 p2
18	H12	-0.77	TIMP2_1	55.0	IMR90 p2
19	H12	-3.76	TIMP2_1	55.0	IMR90 p2
20	H12	0.04	TIMP2_1	55.0	IMR90 p2
21	H12	-1.18	TIMP2_1	55.0	IMR90 p2
22	H12	3.57	TIMP2_1	55.0	IMR90 p2
23	H12	1.9	TIMP2_1	55.0	IMR90 p2
24	H12	0.43	TIMP2_1	55.0	IMR90 p2
25	H12	-0.01	TIMP2_1	55.0	IMR90 p2
26	H12	2.77	TIMP2_1	55.0	IMR90 p2
27	H12	2.92	TIMP2_1	55.0	IMR90 p2
28	H12	16.15	TIMP2_1	55.0	IMR90 p2
29	H12	24.82	TIMP2_1	55.0	IMR90 p2
30	H12	49.05	TIMP2_1	55.0	IMR90 p2
31	H12	96.64	TIMP2_1	55.0	IMR90 p2
32	H12	176.72	TIMP2_1	55.0	IMR90 p2
33	H12	304.67	TIMP2_1	55.0	IMR90 p2
34	H12	454.6	TIMP2_1	55.0	IMR90 p2
35	H12	613.52	TIMP2_1	55.0	IMR90 p2
36	H12	782.82	TIMP2_1	55.0	IMR90 p2
37	H12	960.77	TIMP2_1	55.0	IMR90 p2
38	H12	1140.63	TIMP2_1	55.0	IMR90 p2
39	H12	1320.44	TIMP2_1	55.0	IMR90 p2
40	H12	1498.27	TIMP2_1	55.0	IMR90 p2
1	A12	-9.87	TIMP2_1	65.0	IMR90 p8
2	A12	-5.27	TIMP2_1	65.0	IMR90 p8
3	A12	0.66	TIMP2_1	65.0	IMR90 p8
4	A12	-4.23	TIMP2_1	65.0	IMR90 p8
5	A12	0.26	TIMP2_1	65.0	IMR90 p8
6	A12	4.97	TIMP2_1	65.0	IMR90 p8
7	A12	6.32	TIMP2_1	65.0	IMR90 p8
8	A12	-1.41	TIMP2_1	65.0	IMR90 p8
9	A12	0.37	TIMP2_1	65.0	IMR90 p8
10	A12	-1.7	TIMP2_1	65.0	IMR90 p8
11	A12	2.56	TIMP2_1	65.0	IMR90 p8
12	A12	0.31	TIMP2_1	65.0	IMR90 p8
13	A12	-3.06	TIMP2_1	65.0	IMR90 p8
14	A12	1.59	TIMP2_1	65.0	IMR90 p8
15	A12	-2.62	TIMP2_1	65.0	IMR90 p8
16	A12	1.3	TIMP2_1	65.0	IMR90 p8
17	A12	-1.92	TIMP2_1	65.0	IMR90 p8
18	A12	-4.42	TIMP2_1	65.0	IMR90 p8
19	A12	-0.12	TIMP2_1	65.0	IMR90 p8
20	A12	1.38	TIMP2_1	65.0	IMR90 p8
21	A12	0.52	TIMP2_1	65.0	IMR90 p8
22	A12	5.69	TIMP2_1	65.0	IMR90 p8
23	A12	18.23	TIMP2_1	65.0	IMR90 p8
24	A12	37.76	TIMP2_1	65.0	IMR90 p8
25	A12	83.93	TIMP2_1	65.0	IMR90 p8
26	A12	150.76	TIMP2_1	65.0	IMR90 p8
27	A12	259.75	TIMP2_1	65.0	IMR90 p8
28	A12	408.02	TIMP2_1	65.0	IMR90 p8
29	A12	568.05	TIMP2_1	65.0	IMR90 p8
30	A12	734.41	TIMP2_1	65.0	IMR90 p8
31	A12	903.0	TIMP2_1	65.0	IMR90 p8
32	A12	1071.71	TIMP2_1	65.0	IMR90 p8
33	A12	1232.28	TIMP2_1	65.0	IMR90 p8
34	A12	1380.55	TIMP2_1	65.0	IMR90 p8
35	A12	1515.89	TIMP2_1	65.0	IMR90 p8
36	A12	1634.48	TIMP2_1	65.0	IMR90 p8
37	A12	1741.01	TIMP2_1	65.0	IMR90 p8
38	A12	1835.06	TIMP2_1	65.0	IMR90 p8
39	A12	1918.69	TIMP2_1	65.0	IMR90 p8
40	A12	1995.46	TIMP2_1	65.0	IMR90 p8
1	B12	-5.93	TIMP2_1	64.5	IMR90 p8
2	B12	-1.17	TIMP2_1	64.5	IMR90 p8
3	B12	1.61	TIMP2_1	64.5	IMR90 p8
4	B12	5.9	TIMP2_1	64.5	IMR90 p8
5	B12	2.32	TIMP2_1	64.5	IMR90 p8
6	B12	6.86	TIMP2_1	64.5	IMR90 p8
7	B12	-3.63	TIMP2_1	64.5	IMR90 p8
8	B12	0.76	TIMP2_1	64.5	IMR90 p8
9	B12	-1.26	TIMP2_1	64.5	IMR90 p8
10	B12	-2.47	TIMP2_1	64.5	IMR90 p8
11	B12	-3.22	TIMP2_1	64.5	IMR90 p8
12	B12	-0.8	TIMP2_1	64.5	IMR90 p8
13	B12	-4.32	TIMP2_1	64.5	IMR90 p8
14	B12	-0.67	TIMP2_1	64.5	IMR90 p8
15	B12	0.24	TIMP2_1	64.5	IMR90 p8
16	B12	-5.06	TIMP2_1	64.5	IMR90 p8
17	B12	-0.09	TIMP2_1	64.5	IMR90 p8
18	B12	0.21	TIMP2_1	64.5	IMR90 p8
19	B12	-5.35	TIMP2_1	64.5	IMR90 p8
20	B12	0.42	TIMP2_1	64.5	IMR90 p8
21	B12	6.11	TIMP2_1	64.5	IMR90 p8
22	B12	9.92	TIMP2_1	64.5	IMR90 p8
23	B12	22.59	TIMP2_1	64.5	IMR90 p8
24	B12	54.6	TIMP2_1	64.5	IMR90 p8
25	B12	111.95	TIMP2_1	64.5	IMR90 p8
26	B12	203.23	TIMP2_1	64.5	IMR90 p8
27	B12	351.5	TIMP2_1	64.5	IMR90 p8
28	B12	523.42	TIMP2_1	64.5	IMR90 p8
29	B12	699.44	TIMP2_1	64.5	IMR90 p8
30	B12	879.14	TIMP2_1	64.5	IMR90 p8
31	B12	1060.27	TIMP2_1	64.5	IMR90 p8
32	B12	1238.28	TIMP2_1	64.5	IMR90 p8
33	B12	1405.58	TIMP2_1	64.5	IMR90 p8
34	B12	1559.33	TIMP2_1	64.5	IMR90 p8
35	B12	1695.87	TIMP2_1	64.5	IMR90 p8
36	B12	1817.87	TIMP2_1	64.5	IMR90 p8
37	B12	1928.42	TIMP2_1	64.5	IMR90 p8
38	B12	2026.88	TIMP2_1	64.5	IMR90 p8
39	B12	2116.12	TIMP2_1	64.5	IMR90 p8
40	B12	2199.07	TIMP2_1	64.5	IMR90 p8
1	C12	-9.11	TIMP2_1	63.3	IMR90 p8
2	C12	1.31	TIMP2_1	63.3	IMR90 p8
3	C12	1.51	TIMP2_1	63.3	IMR90 p8
4	C12	1.3	TIMP2_1	63.3	IMR90 p8
5	C12	5.15	TIMP2_1	63.3	IMR90 p8
6	C12	1.06	TIMP2_1	63.3	IMR90 p8
7	C12	-1.98	TIMP2_1	63.3	IMR90 p8
8	C12	1.95	TIMP2_1	63.3	IMR90 p8
9	C12	0.01	TIMP2_1	63.3	IMR90 p8
10	C12	-2.74	TIMP2_1	63.3	IMR90 p8
11	C12	-2.63	TIMP2_1	63.3	IMR90 p8
12	C12	5.91	TIMP2_1	63.3	IMR90 p8
13	C12	-2.74	TIMP2_1	63.3	IMR90 p8
14	C12	1.98	TIMP2_1	63.3	IMR90 p8
15	C12	-3.61	TIMP2_1	63.3	IMR90 p8
16	C12	-4.65	TIMP2_1	63.3	IMR90 p8
17	C12	-2.61	TIMP2_1	63.3	IMR90 p8
18	C12	-3.49	TIMP2_1	63.3	IMR90 p8
19	C12	-1.47	TIMP2_1	63.3	IMR90 p8
20	C12	0.11	TIMP2_1	63.3	IMR90 p8
21	C12	3.91	TIMP2_1	63.3	IMR90 p8
22	C12	9.6	TIMP2_1	63.3	IMR90 p8
23	C12	25.98	TIMP2_1	63.3	IMR90 p8
24	C12	52.11	TIMP2_1	63.3	IMR90 p8
25	C12	104.52	TIMP2_1	63.3	IMR90 p8
26	C12	203.84	TIMP2_1	63.3	IMR90 p8
27	C12	350.88	TIMP2_1	63.3	IMR90 p8
28	C12	547.18	TIMP2_1	63.3	IMR90 p8
29	C12	743.11	TIMP2_1	63.3	IMR90 p8
30	C12	942.6	TIMP2_1	63.3	IMR90 p8
31	C12	1144.96	TIMP2_1	63.3	IMR90 p8
32	C12	1351.19	TIMP2_1	63.3	IMR90 p8
33	C12	1545.18	TIMP2_1	63.3	IMR90 p8
34	C12	1724.89	TIMP2_1	63.3	IMR90 p8
35	C12	1882.84	TIMP2_1	63.3	IMR90 p8
36	C12	2026.95	TIMP2_1	63.3	IMR90 p8
37	C12	2158.61	TIMP2_1	63.3	IMR90 p8
38	C12	2274.29	TIMP2_1	63.3	IMR90 p8
39	C12	2379.55	TIMP2_1	63.3	IMR90 p8
40	C12	2478.68	TIMP2_1	63.3	IMR90 p8
1	D12	-1.85	TIMP2_1	61.4	IMR90 p8
2	D12	-6.54	TIMP2_1	61.4	IMR90 p8
3	D12	0.12	TIMP2_1	61.4	IMR90 p8
4	D12	5.92	TIMP2_1	61.4	IMR90 p8
5	D12	0.47	TIMP2_1	61.4	IMR90 p8
6	D12	3.34	TIMP2_1	61.4	IMR90 p8
7	D12	1.1	TIMP2_1	61.4	IMR90 p8
8	D12	-1.22	TIMP2_1	61.4	IMR90 p8
9	D12	-2.43	TIMP2_1	61.4	IMR90 p8
10	D12	-1.68	TIMP2_1	61.4	IMR90 p8
11	D12	-2.74	TIMP2_1	61.4	IMR90 p8
12	D12	-0.13	TIMP2_1	61.4	IMR90 p8
13	D12	2.74	TIMP2_1	61.4	IMR90 p8
14	D12	-2.8	TIMP2_1	61.4	IMR90 p8
15	D12	-1.33	TIMP2_1	61.4	IMR90 p8
16	D12	-3.48	TIMP2_1	61.4	IMR90 p8
17	D12	1.77	TIMP2_1	61.4	IMR90 p8
18	D12	-1.22	TIMP2_1	61.4	IMR90 p8
19	D12	-3.76	TIMP2_1	61.4	IMR90 p8
20	D12	1.22	TIMP2_1	61.4	IMR90 p8
21	D12	-1.95	TIMP2_1	61.4	IMR90 p8
22	D12	4.55	TIMP2_1	61.4	IMR90 p8
23	D12	6.54	TIMP2_1	61.4	IMR90 p8
24	D12	25.07	TIMP2_1	61.4	IMR90 p8
25	D12	45.44	TIMP2_1	61.4	IMR90 p8
26	D12	93.59	TIMP2_1	61.4	IMR90 p8
27	D12	171.3	TIMP2_1	61.4	IMR90 p8
28	D12	306.88	TIMP2_1	61.4	IMR90 p8
29	D12	497.86	TIMP2_1	61.4	IMR90 p8
30	D12	696.85	TIMP2_1	61.4	IMR90 p8
31	D12	901.69	TIMP2_1	61.4	IMR90 p8
32	D12	1115.33	TIMP2_1	61.4	IMR90 p8
33	D12	1326.11	TIMP2_1	61.4	IMR90 p8
34	D12	1531.49	TIMP2_1	61.4	IMR90 p8
35	D12	1725.05	TIMP2_1	61.4	IMR90 p8
36	D12	1904.76	TIMP2_1	61.4	IMR90 p8
37	D12	2070.74	TIMP2_1	61.4	IMR90 p8
38	D12	2214.84	TIMP2_1	61.4	IMR90 p8
39	D12	2345.12	TIMP2_1	61.4	IMR90 p8
40	D12	2466.22	TIMP2_1	61.4	IMR90 p8
1	E12	-2.36	TIMP2_1	59.0	IMR90 p8
2	E12	-0.4	TIMP2_1	59.0	IMR90 p8
3	E12	2.05	TIMP2_1	59.0	IMR90 p8
4	E12	4.55	TIMP2_1	59.0	IMR90 p8
5	E12	1.02	TIMP2_1	59.0	IMR90 p8
6	E12	-0.59	TIMP2_1	59.0	IMR90 p8
7	E12	4.0	TIMP2_1	59.0	IMR90 p8
8	E12	1.1	TIMP2_1	59.0	IMR90 p8
9	E12	0.11	TIMP2_1	59.0	IMR90 p8
10	E12	-5.41	TIMP2_1	59.0	IMR90 p8
11	E12	-0.95	TIMP2_1	59.0	IMR90 p8
12	E12	0.04	TIMP2_1	59.0	IMR90 p8
13	E12	2.9	TIMP2_1	59.0	IMR90 p8
14	E12	0.36	TIMP2_1	59.0	IMR90 p8
15	E12	-1.95	TIMP2_1	59.0	IMR90 p8
16	E12	0.04	TIMP2_1	59.0	IMR90 p8
17	E12	-5.77	TIMP2_1	59.0	IMR90 p8
18	E12	-5.17	TIMP2_1	59.0	IMR90 p8
19	E12	0.96	TIMP2_1	59.0	IMR90 p8
20	E12	-0.35	TIMP2_1	59.0	IMR90 p8
21	E12	-4.68	TIMP2_1	59.0	IMR90 p8
22	E12	-0.48	TIMP2_1	59.0	IMR90 p8
23	E12	-2.38	TIMP2_1	59.0	IMR90 p8
24	E12	4.26	TIMP2_1	59.0	IMR90 p8
25	E12	12.62	TIMP2_1	59.0	IMR90 p8
26	E12	27.88	TIMP2_1	59.0	IMR90 p8
27	E12	56.22	TIMP2_1	59.0	IMR90 p8
28	E12	113.21	TIMP2_1	59.0	IMR90 p8
29	E12	208.87	TIMP2_1	59.0	IMR90 p8
30	E12	371.16	TIMP2_1	59.0	IMR90 p8
31	E12	567.44	TIMP2_1	59.0	IMR90 p8
32	E12	772.41	TIMP2_1	59.0	IMR90 p8
33	E12	985.68	TIMP2_1	59.0	IMR90 p8
34	E12	1204.12	TIMP2_1	59.0	IMR90 p8
35	E12	1424.2	TIMP2_1	59.0	IMR90 p8
36	E12	1636.7	TIMP2_1	59.0	IMR90 p8
37	E12	1835.64	TIMP2_1	59.0	IMR90 p8
38	E12	2021.14	TIMP2_1	59.0	IMR90 p8
39	E12	2193.79	TIMP2_1	59.0	IMR90 p8
40	E12	2358.12	TIMP2_1	59.0	IMR90 p8
1	F12	1.24	TIMP2_1	57.0	IMR90 p8
2	F12	-2.82	TIMP2_1	57.0	IMR90 p8
3	F12	-0.55	TIMP2_1	57.0	IMR90 p8
4	F12	3.1	TIMP2_1	57.0	IMR90 p8
5	F12	4.2	TIMP2_1	57.0	IMR90 p8
6	F12	1.1	TIMP2_1	57.0	IMR90 p8
7	F12	-3.03	TIMP2_1	57.0	IMR90 p8
8	F12	-0.05	TIMP2_1	57.0	IMR90 p8
9	F12	1.96	TIMP2_1	57.0	IMR90 p8
10	F12	2.89	TIMP2_1	57.0	IMR90 p8
11	F12	-1.03	TIMP2_1	57.0	IMR90 p8
12	F12	-1.51	TIMP2_1	57.0	IMR90 p8
13	F12	-2.8	TIMP2_1	57.0	IMR90 p8
14	F12	3.39	TIMP2_1	57.0	IMR90 p8
15	F12	-0.04	TIMP2_1	57.0	IMR90 p8
16	F12	1.76	TIMP2_1	57.0	IMR90 p8
17	F12	-0.64	TIMP2_1	57.0	IMR90 p8
18	F12	-1.69	TIMP2_1	57.0	IMR90 p8
19	F12	-5.08	TIMP2_1	57.0	IMR90 p8
20	F12	-3.0	TIMP2_1	57.0	IMR90 p8
21	F12	1.73	TIMP2_1	57.0	IMR90 p8
22	F12	2.55	TIMP2_1	57.0	IMR90 p8
23	F12	-4.27	TIMP2_1	57.0	IMR90 p8
24	F12	2.67	TIMP2_1	57.0	IMR90 p8
25	F12	8.21	TIMP2_1	57.0	IMR90 p8
26	F12	7.7	TIMP2_1	57.0	IMR90 p8
27	F12	23.37	TIMP2_1	57.0	IMR90 p8
28	F12	47.44	TIMP2_1	57.0	IMR90 p8
29	F12	95.47	TIMP2_1	57.0	IMR90 p8
30	F12	176.72	TIMP2_1	57.0	IMR90 p8
31	F12	309.06	TIMP2_1	57.0	IMR90 p8
32	F12	493.2	TIMP2_1	57.0	IMR90 p8
33	F12	679.54	TIMP2_1	57.0	IMR90 p8
34	F12	871.37	TIMP2_1	57.0	IMR90 p8
35	F12	1072.48	TIMP2_1	57.0	IMR90 p8
36	F12	1274.77	TIMP2_1	57.0	IMR90 p8
37	F12	1477.35	TIMP2_1	57.0	IMR90 p8
38	F12	1670.78	TIMP2_1	57.0	IMR90 p8
39	F12	1853.69	TIMP2_1	57.0	IMR90 p8
40	F12	2023.64	TIMP2_1	57.0	IMR90 p8
1	G12	-6.2	TIMP2_1	55.7	IMR90 p8
2	G12	-0.9	TIMP2_1	55.7	IMR90 p8
3	G12	-0.98	TIMP2_1	55.7	IMR90 p8
4	G12	2.79	TIMP2_1	55.7	IMR90 p8
5	G12	1.54	TIMP2_1	55.7	IMR90 p8
6	G12	-1.74	TIMP2_1	55.7	IMR90 p8
7	G12	1.19	TIMP2_1	55.7	IMR90 p8
8	G12	4.1	TIMP2_1	55.7	IMR90 p8
9	G12	-0.44	TIMP2_1	55.7	IMR90 p8
10	G12	-1.79	TIMP2_1	55.7	IMR90 p8
11	G12	-0.01	TIMP2_1	55.7	IMR90 p8
12	G12	-1.49	TIMP2_1	55.7	IMR90 p8
13	G12	-1.02	TIMP2_1	55.7	IMR90 p8
14	G12	3.59	TIMP2_1	55.7	IMR90 p8
15	G12	-0.39	TIMP2_1	55.7	IMR90 p8
16	G12	-1.74	TIMP2_1	55.7	IMR90 p8
17	G12	1.01	TIMP2_1	55.7	IMR90 p8
18	G12	-1.56	TIMP2_1	55.7	IMR90 p8
19	G12	0.32	TIMP2_1	55.7	IMR90 p8
20	G12	1.39	TIMP2_1	55.7	IMR90 p8
21	G12	2.27	TIMP2_1	55.7	IMR90 p8
22	G12	0.33	TIMP2_1	55.7	IMR90 p8
23	G12	-3.08	TIMP2_1	55.7	IMR90 p8
24	G12	-1.61	TIMP2_1	55.7	IMR90 p8
25	G12	0.27	TIMP2_1	55.7	IMR90 p8
26	G12	4.99	TIMP2_1	55.7	IMR90 p8
27	G12	12.35	TIMP2_1	55.7	IMR90 p8
28	G12	24.94	TIMP2_1	55.7	IMR90 p8
29	G12	42.84	TIMP2_1	55.7	IMR90 p8
30	G12	87.17	TIMP2_1	55.7	IMR90 p8
31	G12	156.14	TIMP2_1	55.7	IMR90 p8
32	G12	280.99	TIMP2_1	55.7	IMR90 p8
33	G12	452.9	TIMP2_1	55.7	IMR90 p8
34	G12	631.96	TIMP2_1	55.7	IMR90 p8
35	G12	820.57	TIMP2_1	55.7	IMR90 p8
36	G12	1015.8	TIMP2_1	55.7	IMR90 p8
37	G12	1219.12	TIMP2_1	55.7	IMR90 p8
38	G12	1419.1	TIMP2_1	55.7	IMR90 p8
39	G12	1613.72	TIMP2_1	55.7	IMR90 p8
40	G12	1801.12	TIMP2_1	55.7	IMR90 p8
1	H12	-8.71	TIMP2_1	55.0	IMR90 p8
2	H12	-2.17	TIMP2_1	55.0	IMR90 p8
3	H12	-0.76	TIMP2_1	55.0	IMR90 p8
4	H12	-0.64	TIMP2_1	55.0	IMR90 p8
5	H12	0.78	TIMP2_1	55.0	IMR90 p8
6	H12	3.4	TIMP2_1	55.0	IMR90 p8
7	H12	2.43	TIMP2_1	55.0	IMR90 p8
8	H12	2.25	TIMP2_1	55.0	IMR90 p8
9	H12	1.55	TIMP2_1	55.0	IMR90 p8
10	H12	0.27	TIMP2_1	55.0	IMR90 p8
11	H12	-0.9	TIMP2_1	55.0	IMR90 p8
12	H12	2.36	TIMP2_1	55.0	IMR90 p8
13	H12	-3.7	TIMP2_1	55.0	IMR90 p8
14	H12	4.68	TIMP2_1	55.0	IMR90 p8
15	H12	-0.4	TIMP2_1	55.0	IMR90 p8
16	H12	0.61	TIMP2_1	55.0	IMR90 p8
17	H12	-2.42	TIMP2_1	55.0	IMR90 p8
18	H12	-6.28	TIMP2_1	55.0	IMR90 p8
19	H12	-2.58	TIMP2_1	55.0	IMR90 p8
20	H12	-0.06	TIMP2_1	55.0	IMR90 p8
21	H12	-1.46	TIMP2_1	55.0	IMR90 p8
22	H12	1.2	TIMP2_1	55.0	IMR90 p8
23	H12	-0.9	TIMP2_1	55.0	IMR90 p8
24	H12	0.94	TIMP2_1	55.0	IMR90 p8
25	H12	3.49	TIMP2_1	55.0	IMR90 p8
26	H12	0.72	TIMP2_1	55.0	IMR90 p8
27	H12	4.9	TIMP2_1	55.0	IMR90 p8
28	H12	12.69	TIMP2_1	55.0	IMR90 p8
29	H12	25.81	TIMP2_1	55.0	IMR90 p8
30	H12	47.56	TIMP2_1	55.0	IMR90 p8
31	H12	98.47	TIMP2_1	55.0	IMR90 p8
32	H12	179.19	TIMP2_1	55.0	IMR90 p8
33	H12	317.88	TIMP2_1	55.0	IMR90 p8
34	H12	488.69	TIMP2_1	55.0	IMR90 p8
35	H12	663.75	TIMP2_1	55.0	IMR90 p8
36	H12	846.77	TIMP2_1	55.0	IMR90 p8
37	H12	1036.42	TIMP2_1	55.0	IMR90 p8
38	H12	1231.22	TIMP2_1	55.0	IMR90 p8
39	H12	1424.95	TIMP2_1	55.0	IMR90 p8
40	H12	1615.4	TIMP2_1	55.0	IMR90 p8
