# Supplementary material for: Primer PICKR: literature-mined scoring platform for robust RT–qPCR primers
Source: Nat Commun. 2026 May 28;17:6938. doi: 10.1038/s41467-026-73648-2 (PMC13388996; doi:10.1038/s41467-026-73648-2)
Supplement: Supplementary file 11 — Source Data [file 41467_2026_73648_MOESM11_ESM.zip › Suppl_Fig_S6/melting_curve_data_COL1A1_1.csv]

Temperature	Well	Derivative	Target	melt temp	Replicate
55.0	A8	19.43	COL1A1_1	65.0	IMR90 p11
55.5	A8	42.11	COL1A1_1	65.0	IMR90 p11
56.0	A8	38.87	COL1A1_1	65.0	IMR90 p11
56.5	A8	38.87	COL1A1_1	65.0	IMR90 p11
57.0	A8	38.87	COL1A1_1	65.0	IMR90 p11
57.5	A8	39.08	COL1A1_1	65.0	IMR90 p11
58.0	A8	37.49	COL1A1_1	65.0	IMR90 p11
58.5	A8	36.75	COL1A1_1	65.0	IMR90 p11
59.0	A8	38.8	COL1A1_1	65.0	IMR90 p11
59.5	A8	38.78	COL1A1_1	65.0	IMR90 p11
60.0	A8	37.55	COL1A1_1	65.0	IMR90 p11
60.5	A8	38.77	COL1A1_1	65.0	IMR90 p11
61.0	A8	39.55	COL1A1_1	65.0	IMR90 p11
61.5	A8	38.89	COL1A1_1	65.0	IMR90 p11
62.0	A8	40.1	COL1A1_1	65.0	IMR90 p11
62.5	A8	42.31	COL1A1_1	65.0	IMR90 p11
63.0	A8	43.21	COL1A1_1	65.0	IMR90 p11
63.5	A8	45.28	COL1A1_1	65.0	IMR90 p11
64.0	A8	49.28	COL1A1_1	65.0	IMR90 p11
64.5	A8	55.03	COL1A1_1	65.0	IMR90 p11
65.0	A8	63.79	COL1A1_1	65.0	IMR90 p11
65.5	A8	75.24	COL1A1_1	65.0	IMR90 p11
66.0	A8	87.09	COL1A1_1	65.0	IMR90 p11
66.5	A8	98.06	COL1A1_1	65.0	IMR90 p11
67.0	A8	107.36	COL1A1_1	65.0	IMR90 p11
67.5	A8	112.73	COL1A1_1	65.0	IMR90 p11
68.0	A8	115.13	COL1A1_1	65.0	IMR90 p11
68.5	A8	116.64	COL1A1_1	65.0	IMR90 p11
69.0	A8	117.75	COL1A1_1	65.0	IMR90 p11
69.5	A8	117.61	COL1A1_1	65.0	IMR90 p11
70.0	A8	118.08	COL1A1_1	65.0	IMR90 p11
70.5	A8	119.45	COL1A1_1	65.0	IMR90 p11
71.0	A8	120.23	COL1A1_1	65.0	IMR90 p11
71.5	A8	119.58	COL1A1_1	65.0	IMR90 p11
72.0	A8	119.65	COL1A1_1	65.0	IMR90 p11
72.5	A8	120.25	COL1A1_1	65.0	IMR90 p11
73.0	A8	120.59	COL1A1_1	65.0	IMR90 p11
73.5	A8	121.02	COL1A1_1	65.0	IMR90 p11
74.0	A8	122.15	COL1A1_1	65.0	IMR90 p11
74.5	A8	123.0	COL1A1_1	65.0	IMR90 p11
75.0	A8	123.02	COL1A1_1	65.0	IMR90 p11
75.5	A8	122.22	COL1A1_1	65.0	IMR90 p11
76.0	A8	120.87	COL1A1_1	65.0	IMR90 p11
76.5	A8	119.72	COL1A1_1	65.0	IMR90 p11
77.0	A8	118.22	COL1A1_1	65.0	IMR90 p11
77.5	A8	116.95	COL1A1_1	65.0	IMR90 p11
78.0	A8	115.72	COL1A1_1	65.0	IMR90 p11
78.5	A8	115.09	COL1A1_1	65.0	IMR90 p11
79.0	A8	114.68	COL1A1_1	65.0	IMR90 p11
79.5	A8	114.82	COL1A1_1	65.0	IMR90 p11
80.0	A8	115.87	COL1A1_1	65.0	IMR90 p11
80.5	A8	118.77	COL1A1_1	65.0	IMR90 p11
81.0	A8	122.96	COL1A1_1	65.0	IMR90 p11
81.5	A8	128.63	COL1A1_1	65.0	IMR90 p11
82.0	A8	136.17	COL1A1_1	65.0	IMR90 p11
82.5	A8	145.6	COL1A1_1	65.0	IMR90 p11
83.0	A8	160.54	COL1A1_1	65.0	IMR90 p11
83.5	A8	190.31	COL1A1_1	65.0	IMR90 p11
84.0	A8	236.24	COL1A1_1	65.0	IMR90 p11
84.5	A8	284.99	COL1A1_1	65.0	IMR90 p11
85.0	A8	324.83	COL1A1_1	65.0	IMR90 p11
85.5	A8	345.67	COL1A1_1	65.0	IMR90 p11
86.0	A8	327.82	COL1A1_1	65.0	IMR90 p11
86.5	A8	267.96	COL1A1_1	65.0	IMR90 p11
87.0	A8	191.72	COL1A1_1	65.0	IMR90 p11
87.5	A8	119.27	COL1A1_1	65.0	IMR90 p11
88.0	A8	58.92	COL1A1_1	65.0	IMR90 p11
88.5	A8	20.94	COL1A1_1	65.0	IMR90 p11
89.0	A8	6.58	COL1A1_1	65.0	IMR90 p11
89.5	A8	3.44	COL1A1_1	65.0	IMR90 p11
90.0	A8	2.72	COL1A1_1	65.0	IMR90 p11
90.5	A8	2.18	COL1A1_1	65.0	IMR90 p11
91.0	A8	1.83	COL1A1_1	65.0	IMR90 p11
91.5	A8	1.85	COL1A1_1	65.0	IMR90 p11
92.0	A8	2.28	COL1A1_1	65.0	IMR90 p11
92.5	A8	2.75	COL1A1_1	65.0	IMR90 p11
93.0	A8	2.55	COL1A1_1	65.0	IMR90 p11
93.5	A8	2.2	COL1A1_1	65.0	IMR90 p11
94.0	A8	2.17	COL1A1_1	65.0	IMR90 p11
94.5	A8	1.89	COL1A1_1	65.0	IMR90 p11
95.0	A8	0.67	COL1A1_1	65.0	IMR90 p11
55.0	B8	19.72	COL1A1_1	64.5	IMR90 p11
55.5	B8	42.74	COL1A1_1	64.5	IMR90 p11
56.0	B8	39.45	COL1A1_1	64.5	IMR90 p11
56.5	B8	39.45	COL1A1_1	64.5	IMR90 p11
57.0	B8	39.45	COL1A1_1	64.5	IMR90 p11
57.5	B8	39.44	COL1A1_1	64.5	IMR90 p11
58.0	B8	39.51	COL1A1_1	64.5	IMR90 p11
58.5	B8	39.26	COL1A1_1	64.5	IMR90 p11
59.0	B8	39.53	COL1A1_1	64.5	IMR90 p11
59.5	B8	39.71	COL1A1_1	64.5	IMR90 p11
60.0	B8	39.78	COL1A1_1	64.5	IMR90 p11
60.5	B8	40.45	COL1A1_1	64.5	IMR90 p11
61.0	B8	41.55	COL1A1_1	64.5	IMR90 p11
61.5	B8	42.64	COL1A1_1	64.5	IMR90 p11
62.0	B8	43.5	COL1A1_1	64.5	IMR90 p11
62.5	B8	45.06	COL1A1_1	64.5	IMR90 p11
63.0	B8	47.56	COL1A1_1	64.5	IMR90 p11
63.5	B8	51.2	COL1A1_1	64.5	IMR90 p11
64.0	B8	56.53	COL1A1_1	64.5	IMR90 p11
64.5	B8	64.89	COL1A1_1	64.5	IMR90 p11
65.0	B8	75.71	COL1A1_1	64.5	IMR90 p11
65.5	B8	87.18	COL1A1_1	64.5	IMR90 p11
66.0	B8	98.28	COL1A1_1	64.5	IMR90 p11
66.5	B8	108.3	COL1A1_1	64.5	IMR90 p11
67.0	B8	115.54	COL1A1_1	64.5	IMR90 p11
67.5	B8	119.98	COL1A1_1	64.5	IMR90 p11
68.0	B8	122.63	COL1A1_1	64.5	IMR90 p11
68.5	B8	123.97	COL1A1_1	64.5	IMR90 p11
69.0	B8	124.79	COL1A1_1	64.5	IMR90 p11
69.5	B8	125.2	COL1A1_1	64.5	IMR90 p11
70.0	B8	125.03	COL1A1_1	64.5	IMR90 p11
70.5	B8	125.01	COL1A1_1	64.5	IMR90 p11
71.0	B8	125.51	COL1A1_1	64.5	IMR90 p11
71.5	B8	125.95	COL1A1_1	64.5	IMR90 p11
72.0	B8	126.95	COL1A1_1	64.5	IMR90 p11
72.5	B8	128.55	COL1A1_1	64.5	IMR90 p11
73.0	B8	129.66	COL1A1_1	64.5	IMR90 p11
73.5	B8	129.97	COL1A1_1	64.5	IMR90 p11
74.0	B8	129.83	COL1A1_1	64.5	IMR90 p11
74.5	B8	129.14	COL1A1_1	64.5	IMR90 p11
75.0	B8	127.82	COL1A1_1	64.5	IMR90 p11
75.5	B8	126.44	COL1A1_1	64.5	IMR90 p11
76.0	B8	125.57	COL1A1_1	64.5	IMR90 p11
76.5	B8	124.43	COL1A1_1	64.5	IMR90 p11
77.0	B8	122.68	COL1A1_1	64.5	IMR90 p11
77.5	B8	121.39	COL1A1_1	64.5	IMR90 p11
78.0	B8	120.62	COL1A1_1	64.5	IMR90 p11
78.5	B8	119.42	COL1A1_1	64.5	IMR90 p11
79.0	B8	118.91	COL1A1_1	64.5	IMR90 p11
79.5	B8	120.2	COL1A1_1	64.5	IMR90 p11
80.0	B8	122.16	COL1A1_1	64.5	IMR90 p11
80.5	B8	124.76	COL1A1_1	64.5	IMR90 p11
81.0	B8	129.24	COL1A1_1	64.5	IMR90 p11
81.5	B8	135.37	COL1A1_1	64.5	IMR90 p11
82.0	B8	142.32	COL1A1_1	64.5	IMR90 p11
82.5	B8	152.0	COL1A1_1	64.5	IMR90 p11
83.0	B8	170.13	COL1A1_1	64.5	IMR90 p11
83.5	B8	205.8	COL1A1_1	64.5	IMR90 p11
84.0	B8	256.19	COL1A1_1	64.5	IMR90 p11
84.5	B8	306.94	COL1A1_1	64.5	IMR90 p11
85.0	B8	347.44	COL1A1_1	64.5	IMR90 p11
85.5	B8	364.19	COL1A1_1	64.5	IMR90 p11
86.0	B8	336.38	COL1A1_1	64.5	IMR90 p11
86.5	B8	268.49	COL1A1_1	64.5	IMR90 p11
87.0	B8	188.77	COL1A1_1	64.5	IMR90 p11
87.5	B8	113.61	COL1A1_1	64.5	IMR90 p11
88.0	B8	52.91	COL1A1_1	64.5	IMR90 p11
88.5	B8	17.77	COL1A1_1	64.5	IMR90 p11
89.0	B8	5.92	COL1A1_1	64.5	IMR90 p11
89.5	B8	3.7	COL1A1_1	64.5	IMR90 p11
90.0	B8	3.56	COL1A1_1	64.5	IMR90 p11
90.5	B8	3.12	COL1A1_1	64.5	IMR90 p11
91.0	B8	2.38	COL1A1_1	64.5	IMR90 p11
91.5	B8	1.78	COL1A1_1	64.5	IMR90 p11
92.0	B8	1.37	COL1A1_1	64.5	IMR90 p11
92.5	B8	1.52	COL1A1_1	64.5	IMR90 p11
93.0	B8	2.19	COL1A1_1	64.5	IMR90 p11
93.5	B8	2.87	COL1A1_1	64.5	IMR90 p11
94.0	B8	3.56	COL1A1_1	64.5	IMR90 p11
94.5	B8	4.2	COL1A1_1	64.5	IMR90 p11
95.0	B8	1.85	COL1A1_1	64.5	IMR90 p11
55.0	C8	18.08	COL1A1_1	63.3	IMR90 p11
55.5	C8	39.18	COL1A1_1	63.3	IMR90 p11
56.0	C8	36.17	COL1A1_1	63.3	IMR90 p11
56.5	C8	36.17	COL1A1_1	63.3	IMR90 p11
57.0	C8	36.17	COL1A1_1	63.3	IMR90 p11
57.5	C8	36.18	COL1A1_1	63.3	IMR90 p11
58.0	C8	36.04	COL1A1_1	63.3	IMR90 p11
58.5	C8	36.37	COL1A1_1	63.3	IMR90 p11
59.0	C8	36.3	COL1A1_1	63.3	IMR90 p11
59.5	C8	36.72	COL1A1_1	63.3	IMR90 p11
60.0	C8	38.08	COL1A1_1	63.3	IMR90 p11
60.5	C8	38.65	COL1A1_1	63.3	IMR90 p11
61.0	C8	38.99	COL1A1_1	63.3	IMR90 p11
61.5	C8	39.12	COL1A1_1	63.3	IMR90 p11
62.0	C8	39.19	COL1A1_1	63.3	IMR90 p11
62.5	C8	40.15	COL1A1_1	63.3	IMR90 p11
63.0	C8	43.15	COL1A1_1	63.3	IMR90 p11
63.5	C8	46.41	COL1A1_1	63.3	IMR90 p11
64.0	C8	51.76	COL1A1_1	63.3	IMR90 p11
64.5	C8	60.08	COL1A1_1	63.3	IMR90 p11
65.0	C8	70.57	COL1A1_1	63.3	IMR90 p11
65.5	C8	81.47	COL1A1_1	63.3	IMR90 p11
66.0	C8	92.41	COL1A1_1	63.3	IMR90 p11
66.5	C8	103.32	COL1A1_1	63.3	IMR90 p11
67.0	C8	111.62	COL1A1_1	63.3	IMR90 p11
67.5	C8	115.82	COL1A1_1	63.3	IMR90 p11
68.0	C8	118.4	COL1A1_1	63.3	IMR90 p11
68.5	C8	120.87	COL1A1_1	63.3	IMR90 p11
69.0	C8	121.76	COL1A1_1	63.3	IMR90 p11
69.5	C8	122.81	COL1A1_1	63.3	IMR90 p11
70.0	C8	124.29	COL1A1_1	63.3	IMR90 p11
70.5	C8	125.39	COL1A1_1	63.3	IMR90 p11
71.0	C8	126.73	COL1A1_1	63.3	IMR90 p11
71.5	C8	128.22	COL1A1_1	63.3	IMR90 p11
72.0	C8	129.54	COL1A1_1	63.3	IMR90 p11
72.5	C8	131.52	COL1A1_1	63.3	IMR90 p11
73.0	C8	133.3	COL1A1_1	63.3	IMR90 p11
73.5	C8	133.8	COL1A1_1	63.3	IMR90 p11
74.0	C8	132.94	COL1A1_1	63.3	IMR90 p11
74.5	C8	131.45	COL1A1_1	63.3	IMR90 p11
75.0	C8	129.62	COL1A1_1	63.3	IMR90 p11
75.5	C8	127.28	COL1A1_1	63.3	IMR90 p11
76.0	C8	124.68	COL1A1_1	63.3	IMR90 p11
76.5	C8	122.97	COL1A1_1	63.3	IMR90 p11
77.0	C8	121.25	COL1A1_1	63.3	IMR90 p11
77.5	C8	120.34	COL1A1_1	63.3	IMR90 p11
78.0	C8	120.84	COL1A1_1	63.3	IMR90 p11
78.5	C8	121.29	COL1A1_1	63.3	IMR90 p11
79.0	C8	122.14	COL1A1_1	63.3	IMR90 p11
79.5	C8	124.03	COL1A1_1	63.3	IMR90 p11
80.0	C8	125.03	COL1A1_1	63.3	IMR90 p11
80.5	C8	126.41	COL1A1_1	63.3	IMR90 p11
81.0	C8	131.23	COL1A1_1	63.3	IMR90 p11
81.5	C8	137.36	COL1A1_1	63.3	IMR90 p11
82.0	C8	144.27	COL1A1_1	63.3	IMR90 p11
82.5	C8	154.98	COL1A1_1	63.3	IMR90 p11
83.0	C8	174.16	COL1A1_1	63.3	IMR90 p11
83.5	C8	210.05	COL1A1_1	63.3	IMR90 p11
84.0	C8	261.48	COL1A1_1	63.3	IMR90 p11
84.5	C8	314.32	COL1A1_1	63.3	IMR90 p11
85.0	C8	356.35	COL1A1_1	63.3	IMR90 p11
85.5	C8	373.62	COL1A1_1	63.3	IMR90 p11
86.0	C8	345.56	COL1A1_1	63.3	IMR90 p11
86.5	C8	276.49	COL1A1_1	63.3	IMR90 p11
87.0	C8	194.36	COL1A1_1	63.3	IMR90 p11
87.5	C8	117.26	COL1A1_1	63.3	IMR90 p11
88.0	C8	55.22	COL1A1_1	63.3	IMR90 p11
88.5	C8	18.44	COL1A1_1	63.3	IMR90 p11
89.0	C8	5.37	COL1A1_1	63.3	IMR90 p11
89.5	C8	2.77	COL1A1_1	63.3	IMR90 p11
90.0	C8	2.31	COL1A1_1	63.3	IMR90 p11
90.5	C8	1.93	COL1A1_1	63.3	IMR90 p11
91.0	C8	2.16	COL1A1_1	63.3	IMR90 p11
91.5	C8	2.36	COL1A1_1	63.3	IMR90 p11
92.0	C8	2.16	COL1A1_1	63.3	IMR90 p11
92.5	C8	1.97	COL1A1_1	63.3	IMR90 p11
93.0	C8	1.81	COL1A1_1	63.3	IMR90 p11
93.5	C8	1.82	COL1A1_1	63.3	IMR90 p11
94.0	C8	1.73	COL1A1_1	63.3	IMR90 p11
94.5	C8	2.32	COL1A1_1	63.3	IMR90 p11
95.0	C8	1.26	COL1A1_1	63.3	IMR90 p11
55.0	D8	15.03	COL1A1_1	61.4	IMR90 p11
55.5	D8	32.57	COL1A1_1	61.4	IMR90 p11
56.0	D8	30.06	COL1A1_1	61.4	IMR90 p11
56.5	D8	30.06	COL1A1_1	61.4	IMR90 p11
57.0	D8	30.06	COL1A1_1	61.4	IMR90 p11
57.5	D8	30.03	COL1A1_1	61.4	IMR90 p11
58.0	D8	30.15	COL1A1_1	61.4	IMR90 p11
58.5	D8	31.04	COL1A1_1	61.4	IMR90 p11
59.0	D8	32.42	COL1A1_1	61.4	IMR90 p11
59.5	D8	34.13	COL1A1_1	61.4	IMR90 p11
60.0	D8	36.47	COL1A1_1	61.4	IMR90 p11
60.5	D8	38.05	COL1A1_1	61.4	IMR90 p11
61.0	D8	39.48	COL1A1_1	61.4	IMR90 p11
61.5	D8	41.13	COL1A1_1	61.4	IMR90 p11
62.0	D8	42.21	COL1A1_1	61.4	IMR90 p11
62.5	D8	43.09	COL1A1_1	61.4	IMR90 p11
63.0	D8	45.31	COL1A1_1	61.4	IMR90 p11
63.5	D8	48.53	COL1A1_1	61.4	IMR90 p11
64.0	D8	53.15	COL1A1_1	61.4	IMR90 p11
64.5	D8	60.59	COL1A1_1	61.4	IMR90 p11
65.0	D8	69.54	COL1A1_1	61.4	IMR90 p11
65.5	D8	79.78	COL1A1_1	61.4	IMR90 p11
66.0	D8	90.58	COL1A1_1	61.4	IMR90 p11
66.5	D8	99.59	COL1A1_1	61.4	IMR90 p11
67.0	D8	106.03	COL1A1_1	61.4	IMR90 p11
67.5	D8	111.44	COL1A1_1	61.4	IMR90 p11
68.0	D8	114.76	COL1A1_1	61.4	IMR90 p11
68.5	D8	116.09	COL1A1_1	61.4	IMR90 p11
69.0	D8	117.4	COL1A1_1	61.4	IMR90 p11
69.5	D8	118.89	COL1A1_1	61.4	IMR90 p11
70.0	D8	119.73	COL1A1_1	61.4	IMR90 p11
70.5	D8	120.23	COL1A1_1	61.4	IMR90 p11
71.0	D8	120.9	COL1A1_1	61.4	IMR90 p11
71.5	D8	121.81	COL1A1_1	61.4	IMR90 p11
72.0	D8	122.95	COL1A1_1	61.4	IMR90 p11
72.5	D8	123.87	COL1A1_1	61.4	IMR90 p11
73.0	D8	124.66	COL1A1_1	61.4	IMR90 p11
73.5	D8	125.72	COL1A1_1	61.4	IMR90 p11
74.0	D8	126.39	COL1A1_1	61.4	IMR90 p11
74.5	D8	125.39	COL1A1_1	61.4	IMR90 p11
75.0	D8	124.17	COL1A1_1	61.4	IMR90 p11
75.5	D8	123.45	COL1A1_1	61.4	IMR90 p11
76.0	D8	121.94	COL1A1_1	61.4	IMR90 p11
76.5	D8	120.39	COL1A1_1	61.4	IMR90 p11
77.0	D8	119.85	COL1A1_1	61.4	IMR90 p11
77.5	D8	119.32	COL1A1_1	61.4	IMR90 p11
78.0	D8	118.42	COL1A1_1	61.4	IMR90 p11
78.5	D8	117.94	COL1A1_1	61.4	IMR90 p11
79.0	D8	117.87	COL1A1_1	61.4	IMR90 p11
79.5	D8	118.46	COL1A1_1	61.4	IMR90 p11
80.0	D8	119.82	COL1A1_1	61.4	IMR90 p11
80.5	D8	122.74	COL1A1_1	61.4	IMR90 p11
81.0	D8	127.33	COL1A1_1	61.4	IMR90 p11
81.5	D8	132.66	COL1A1_1	61.4	IMR90 p11
82.0	D8	139.82	COL1A1_1	61.4	IMR90 p11
82.5	D8	150.48	COL1A1_1	61.4	IMR90 p11
83.0	D8	169.15	COL1A1_1	61.4	IMR90 p11
83.5	D8	205.83	COL1A1_1	61.4	IMR90 p11
84.0	D8	257.38	COL1A1_1	61.4	IMR90 p11
84.5	D8	307.64	COL1A1_1	61.4	IMR90 p11
85.0	D8	346.47	COL1A1_1	61.4	IMR90 p11
85.5	D8	360.5	COL1A1_1	61.4	IMR90 p11
86.0	D8	328.94	COL1A1_1	61.4	IMR90 p11
86.5	D8	258.97	COL1A1_1	61.4	IMR90 p11
87.0	D8	179.55	COL1A1_1	61.4	IMR90 p11
87.5	D8	105.91	COL1A1_1	61.4	IMR90 p11
88.0	D8	47.44	COL1A1_1	61.4	IMR90 p11
88.5	D8	14.88	COL1A1_1	61.4	IMR90 p11
89.0	D8	4.79	COL1A1_1	61.4	IMR90 p11
89.5	D8	3.01	COL1A1_1	61.4	IMR90 p11
90.0	D8	2.62	COL1A1_1	61.4	IMR90 p11
90.5	D8	2.44	COL1A1_1	61.4	IMR90 p11
91.0	D8	2.48	COL1A1_1	61.4	IMR90 p11
91.5	D8	2.4	COL1A1_1	61.4	IMR90 p11
92.0	D8	2.28	COL1A1_1	61.4	IMR90 p11
92.5	D8	2.33	COL1A1_1	61.4	IMR90 p11
93.0	D8	2.1	COL1A1_1	61.4	IMR90 p11
93.5	D8	1.61	COL1A1_1	61.4	IMR90 p11
94.0	D8	1.42	COL1A1_1	61.4	IMR90 p11
94.5	D8	1.1	COL1A1_1	61.4	IMR90 p11
95.0	D8	0.37	COL1A1_1	61.4	IMR90 p11
55.0	E8	10.19	COL1A1_1	59.0	IMR90 p11
55.5	E8	22.07	COL1A1_1	59.0	IMR90 p11
56.0	E8	20.37	COL1A1_1	59.0	IMR90 p11
56.5	E8	20.37	COL1A1_1	59.0	IMR90 p11
57.0	E8	20.37	COL1A1_1	59.0	IMR90 p11
57.5	E8	20.15	COL1A1_1	59.0	IMR90 p11
58.0	E8	21.54	COL1A1_1	59.0	IMR90 p11
58.5	E8	24.05	COL1A1_1	59.0	IMR90 p11
59.0	E8	26.64	COL1A1_1	59.0	IMR90 p11
59.5	E8	29.21	COL1A1_1	59.0	IMR90 p11
60.0	E8	30.84	COL1A1_1	59.0	IMR90 p11
60.5	E8	31.84	COL1A1_1	59.0	IMR90 p11
61.0	E8	33.1	COL1A1_1	59.0	IMR90 p11
61.5	E8	33.73	COL1A1_1	59.0	IMR90 p11
62.0	E8	34.25	COL1A1_1	59.0	IMR90 p11
62.5	E8	37.46	COL1A1_1	59.0	IMR90 p11
63.0	E8	40.89	COL1A1_1	59.0	IMR90 p11
63.5	E8	43.59	COL1A1_1	59.0	IMR90 p11
64.0	E8	50.15	COL1A1_1	59.0	IMR90 p11
64.5	E8	60.94	COL1A1_1	59.0	IMR90 p11
65.0	E8	71.38	COL1A1_1	59.0	IMR90 p11
65.5	E8	83.31	COL1A1_1	59.0	IMR90 p11
66.0	E8	97.25	COL1A1_1	59.0	IMR90 p11
66.5	E8	107.82	COL1A1_1	59.0	IMR90 p11
67.0	E8	113.36	COL1A1_1	59.0	IMR90 p11
67.5	E8	117.05	COL1A1_1	59.0	IMR90 p11
68.0	E8	120.3	COL1A1_1	59.0	IMR90 p11
68.5	E8	121.14	COL1A1_1	59.0	IMR90 p11
69.0	E8	120.81	COL1A1_1	59.0	IMR90 p11
69.5	E8	121.96	COL1A1_1	59.0	IMR90 p11
70.0	E8	122.44	COL1A1_1	59.0	IMR90 p11
70.5	E8	121.35	COL1A1_1	59.0	IMR90 p11
71.0	E8	122.16	COL1A1_1	59.0	IMR90 p11
71.5	E8	125.1	COL1A1_1	59.0	IMR90 p11
72.0	E8	127.98	COL1A1_1	59.0	IMR90 p11
72.5	E8	131.49	COL1A1_1	59.0	IMR90 p11
73.0	E8	134.46	COL1A1_1	59.0	IMR90 p11
73.5	E8	135.29	COL1A1_1	59.0	IMR90 p11
74.0	E8	134.59	COL1A1_1	59.0	IMR90 p11
74.5	E8	132.39	COL1A1_1	59.0	IMR90 p11
75.0	E8	129.58	COL1A1_1	59.0	IMR90 p11
75.5	E8	127.11	COL1A1_1	59.0	IMR90 p11
76.0	E8	125.72	COL1A1_1	59.0	IMR90 p11
76.5	E8	124.48	COL1A1_1	59.0	IMR90 p11
77.0	E8	123.59	COL1A1_1	59.0	IMR90 p11
77.5	E8	123.33	COL1A1_1	59.0	IMR90 p11
78.0	E8	123.3	COL1A1_1	59.0	IMR90 p11
78.5	E8	122.81	COL1A1_1	59.0	IMR90 p11
79.0	E8	122.44	COL1A1_1	59.0	IMR90 p11
79.5	E8	123.21	COL1A1_1	59.0	IMR90 p11
80.0	E8	124.75	COL1A1_1	59.0	IMR90 p11
80.5	E8	127.48	COL1A1_1	59.0	IMR90 p11
81.0	E8	131.6	COL1A1_1	59.0	IMR90 p11
81.5	E8	137.24	COL1A1_1	59.0	IMR90 p11
82.0	E8	144.36	COL1A1_1	59.0	IMR90 p11
82.5	E8	154.15	COL1A1_1	59.0	IMR90 p11
83.0	E8	172.46	COL1A1_1	59.0	IMR90 p11
83.5	E8	208.74	COL1A1_1	59.0	IMR90 p11
84.0	E8	258.99	COL1A1_1	59.0	IMR90 p11
84.5	E8	307.55	COL1A1_1	59.0	IMR90 p11
85.0	E8	344.65	COL1A1_1	59.0	IMR90 p11
85.5	E8	356.91	COL1A1_1	59.0	IMR90 p11
86.0	E8	323.95	COL1A1_1	59.0	IMR90 p11
86.5	E8	253.45	COL1A1_1	59.0	IMR90 p11
87.0	E8	174.84	COL1A1_1	59.0	IMR90 p11
87.5	E8	102.32	COL1A1_1	59.0	IMR90 p11
88.0	E8	44.62	COL1A1_1	59.0	IMR90 p11
88.5	E8	13.1	COL1A1_1	59.0	IMR90 p11
89.0	E8	3.77	COL1A1_1	59.0	IMR90 p11
89.5	E8	2.24	COL1A1_1	59.0	IMR90 p11
90.0	E8	2.6	COL1A1_1	59.0	IMR90 p11
90.5	E8	3.01	COL1A1_1	59.0	IMR90 p11
91.0	E8	3.03	COL1A1_1	59.0	IMR90 p11
91.5	E8	2.88	COL1A1_1	59.0	IMR90 p11
92.0	E8	2.55	COL1A1_1	59.0	IMR90 p11
92.5	E8	2.07	COL1A1_1	59.0	IMR90 p11
93.0	E8	1.94	COL1A1_1	59.0	IMR90 p11
93.5	E8	2.32	COL1A1_1	59.0	IMR90 p11
94.0	E8	2.3	COL1A1_1	59.0	IMR90 p11
94.5	E8	3.28	COL1A1_1	59.0	IMR90 p11
95.0	E8	1.88	COL1A1_1	59.0	IMR90 p11
55.0	F8	6.3	COL1A1_1	57.0	IMR90 p11
55.5	F8	13.64	COL1A1_1	57.0	IMR90 p11
56.0	F8	12.59	COL1A1_1	57.0	IMR90 p11
56.5	F8	12.59	COL1A1_1	57.0	IMR90 p11
57.0	F8	12.59	COL1A1_1	57.0	IMR90 p11
57.5	F8	12.36	COL1A1_1	57.0	IMR90 p11
58.0	F8	13.78	COL1A1_1	57.0	IMR90 p11
58.5	F8	16.74	COL1A1_1	57.0	IMR90 p11
59.0	F8	19.15	COL1A1_1	57.0	IMR90 p11
59.5	F8	20.95	COL1A1_1	57.0	IMR90 p11
60.0	F8	22.04	COL1A1_1	57.0	IMR90 p11
60.5	F8	22.78	COL1A1_1	57.0	IMR90 p11
61.0	F8	24.13	COL1A1_1	57.0	IMR90 p11
61.5	F8	25.59	COL1A1_1	57.0	IMR90 p11
62.0	F8	27.02	COL1A1_1	57.0	IMR90 p11
62.5	F8	29.77	COL1A1_1	57.0	IMR90 p11
63.0	F8	32.65	COL1A1_1	57.0	IMR90 p11
63.5	F8	35.07	COL1A1_1	57.0	IMR90 p11
64.0	F8	39.47	COL1A1_1	57.0	IMR90 p11
64.5	F8	46.93	COL1A1_1	57.0	IMR90 p11
65.0	F8	56.34	COL1A1_1	57.0	IMR90 p11
65.5	F8	67.87	COL1A1_1	57.0	IMR90 p11
66.0	F8	80.88	COL1A1_1	57.0	IMR90 p11
66.5	F8	92.09	COL1A1_1	57.0	IMR90 p11
67.0	F8	99.91	COL1A1_1	57.0	IMR90 p11
67.5	F8	104.98	COL1A1_1	57.0	IMR90 p11
68.0	F8	107.71	COL1A1_1	57.0	IMR90 p11
68.5	F8	108.11	COL1A1_1	57.0	IMR90 p11
69.0	F8	107.89	COL1A1_1	57.0	IMR90 p11
69.5	F8	108.27	COL1A1_1	57.0	IMR90 p11
70.0	F8	108.45	COL1A1_1	57.0	IMR90 p11
70.5	F8	108.81	COL1A1_1	57.0	IMR90 p11
71.0	F8	110.57	COL1A1_1	57.0	IMR90 p11
71.5	F8	113.46	COL1A1_1	57.0	IMR90 p11
72.0	F8	116.53	COL1A1_1	57.0	IMR90 p11
72.5	F8	120.13	COL1A1_1	57.0	IMR90 p11
73.0	F8	123.43	COL1A1_1	57.0	IMR90 p11
73.5	F8	124.69	COL1A1_1	57.0	IMR90 p11
74.0	F8	124.44	COL1A1_1	57.0	IMR90 p11
74.5	F8	122.99	COL1A1_1	57.0	IMR90 p11
75.0	F8	120.21	COL1A1_1	57.0	IMR90 p11
75.5	F8	117.23	COL1A1_1	57.0	IMR90 p11
76.0	F8	114.91	COL1A1_1	57.0	IMR90 p11
76.5	F8	112.55	COL1A1_1	57.0	IMR90 p11
77.0	F8	110.79	COL1A1_1	57.0	IMR90 p11
77.5	F8	110.0	COL1A1_1	57.0	IMR90 p11
78.0	F8	109.28	COL1A1_1	57.0	IMR90 p11
78.5	F8	108.85	COL1A1_1	57.0	IMR90 p11
79.0	F8	109.1	COL1A1_1	57.0	IMR90 p11
79.5	F8	110.2	COL1A1_1	57.0	IMR90 p11
80.0	F8	111.83	COL1A1_1	57.0	IMR90 p11
80.5	F8	113.79	COL1A1_1	57.0	IMR90 p11
81.0	F8	117.23	COL1A1_1	57.0	IMR90 p11
81.5	F8	122.67	COL1A1_1	57.0	IMR90 p11
82.0	F8	128.72	COL1A1_1	57.0	IMR90 p11
82.5	F8	136.26	COL1A1_1	57.0	IMR90 p11
83.0	F8	151.74	COL1A1_1	57.0	IMR90 p11
83.5	F8	182.45	COL1A1_1	57.0	IMR90 p11
84.0	F8	223.76	COL1A1_1	57.0	IMR90 p11
84.5	F8	263.53	COL1A1_1	57.0	IMR90 p11
85.0	F8	294.8	COL1A1_1	57.0	IMR90 p11
85.5	F8	305.2	COL1A1_1	57.0	IMR90 p11
86.0	F8	276.34	COL1A1_1	57.0	IMR90 p11
86.5	F8	215.6	COL1A1_1	57.0	IMR90 p11
87.0	F8	148.78	COL1A1_1	57.0	IMR90 p11
87.5	F8	87.51	COL1A1_1	57.0	IMR90 p11
88.0	F8	38.24	COL1A1_1	57.0	IMR90 p11
88.5	F8	11.37	COL1A1_1	57.0	IMR90 p11
89.0	F8	4.01	COL1A1_1	57.0	IMR90 p11
89.5	F8	2.69	COL1A1_1	57.0	IMR90 p11
90.0	F8	1.88	COL1A1_1	57.0	IMR90 p11
90.5	F8	2.19	COL1A1_1	57.0	IMR90 p11
91.0	F8	2.51	COL1A1_1	57.0	IMR90 p11
91.5	F8	2.02	COL1A1_1	57.0	IMR90 p11
92.0	F8	1.92	COL1A1_1	57.0	IMR90 p11
92.5	F8	2.2	COL1A1_1	57.0	IMR90 p11
93.0	F8	1.91	COL1A1_1	57.0	IMR90 p11
93.5	F8	2.01	COL1A1_1	57.0	IMR90 p11
94.0	F8	2.38	COL1A1_1	57.0	IMR90 p11
94.5	F8	3.36	COL1A1_1	57.0	IMR90 p11
95.0	F8	1.94	COL1A1_1	57.0	IMR90 p11
55.0	G8	2.86	COL1A1_1	55.7	IMR90 p11
55.5	G8	6.2	COL1A1_1	55.7	IMR90 p11
56.0	G8	5.73	COL1A1_1	55.7	IMR90 p11
56.5	G8	5.73	COL1A1_1	55.7	IMR90 p11
57.0	G8	5.73	COL1A1_1	55.7	IMR90 p11
57.5	G8	5.34	COL1A1_1	55.7	IMR90 p11
58.0	G8	7.73	COL1A1_1	55.7	IMR90 p11
58.5	G8	12.37	COL1A1_1	55.7	IMR90 p11
59.0	G8	15.04	COL1A1_1	55.7	IMR90 p11
59.5	G8	17.54	COL1A1_1	55.7	IMR90 p11
60.0	G8	19.87	COL1A1_1	55.7	IMR90 p11
60.5	G8	21.01	COL1A1_1	55.7	IMR90 p11
61.0	G8	22.51	COL1A1_1	55.7	IMR90 p11
61.5	G8	24.12	COL1A1_1	55.7	IMR90 p11
62.0	G8	24.31	COL1A1_1	55.7	IMR90 p11
62.5	G8	24.78	COL1A1_1	55.7	IMR90 p11
63.0	G8	25.7	COL1A1_1	55.7	IMR90 p11
63.5	G8	26.57	COL1A1_1	55.7	IMR90 p11
64.0	G8	29.51	COL1A1_1	55.7	IMR90 p11
64.5	G8	35.66	COL1A1_1	55.7	IMR90 p11
65.0	G8	43.86	COL1A1_1	55.7	IMR90 p11
65.5	G8	53.96	COL1A1_1	55.7	IMR90 p11
66.0	G8	66.18	COL1A1_1	55.7	IMR90 p11
66.5	G8	77.53	COL1A1_1	55.7	IMR90 p11
67.0	G8	86.74	COL1A1_1	55.7	IMR90 p11
67.5	G8	93.75	COL1A1_1	55.7	IMR90 p11
68.0	G8	98.33	COL1A1_1	55.7	IMR90 p11
68.5	G8	99.54	COL1A1_1	55.7	IMR90 p11
69.0	G8	99.74	COL1A1_1	55.7	IMR90 p11
69.5	G8	98.78	COL1A1_1	55.7	IMR90 p11
70.0	G8	96.68	COL1A1_1	55.7	IMR90 p11
70.5	G8	95.65	COL1A1_1	55.7	IMR90 p11
71.0	G8	95.49	COL1A1_1	55.7	IMR90 p11
71.5	G8	95.62	COL1A1_1	55.7	IMR90 p11
72.0	G8	97.28	COL1A1_1	55.7	IMR90 p11
72.5	G8	100.45	COL1A1_1	55.7	IMR90 p11
73.0	G8	103.13	COL1A1_1	55.7	IMR90 p11
73.5	G8	105.34	COL1A1_1	55.7	IMR90 p11
74.0	G8	106.39	COL1A1_1	55.7	IMR90 p11
74.5	G8	105.76	COL1A1_1	55.7	IMR90 p11
75.0	G8	104.58	COL1A1_1	55.7	IMR90 p11
75.5	G8	103.16	COL1A1_1	55.7	IMR90 p11
76.0	G8	101.45	COL1A1_1	55.7	IMR90 p11
76.5	G8	100.68	COL1A1_1	55.7	IMR90 p11
77.0	G8	100.54	COL1A1_1	55.7	IMR90 p11
77.5	G8	100.07	COL1A1_1	55.7	IMR90 p11
78.0	G8	99.38	COL1A1_1	55.7	IMR90 p11
78.5	G8	99.1	COL1A1_1	55.7	IMR90 p11
79.0	G8	98.87	COL1A1_1	55.7	IMR90 p11
79.5	G8	99.07	COL1A1_1	55.7	IMR90 p11
80.0	G8	99.53	COL1A1_1	55.7	IMR90 p11
80.5	G8	100.97	COL1A1_1	55.7	IMR90 p11
81.0	G8	103.92	COL1A1_1	55.7	IMR90 p11
81.5	G8	107.81	COL1A1_1	55.7	IMR90 p11
82.0	G8	112.85	COL1A1_1	55.7	IMR90 p11
82.5	G8	119.76	COL1A1_1	55.7	IMR90 p11
83.0	G8	131.99	COL1A1_1	55.7	IMR90 p11
83.5	G8	156.85	COL1A1_1	55.7	IMR90 p11
84.0	G8	192.65	COL1A1_1	55.7	IMR90 p11
84.5	G8	227.58	COL1A1_1	55.7	IMR90 p11
85.0	G8	255.23	COL1A1_1	55.7	IMR90 p11
85.5	G8	266.38	COL1A1_1	55.7	IMR90 p11
86.0	G8	243.85	COL1A1_1	55.7	IMR90 p11
86.5	G8	191.85	COL1A1_1	55.7	IMR90 p11
87.0	G8	133.41	COL1A1_1	55.7	IMR90 p11
87.5	G8	79.33	COL1A1_1	55.7	IMR90 p11
88.0	G8	35.35	COL1A1_1	55.7	IMR90 p11
88.5	G8	11.09	COL1A1_1	55.7	IMR90 p11
89.0	G8	3.99	COL1A1_1	55.7	IMR90 p11
89.5	G8	2.38	COL1A1_1	55.7	IMR90 p11
90.0	G8	2.04	COL1A1_1	55.7	IMR90 p11
90.5	G8	2.26	COL1A1_1	55.7	IMR90 p11
91.0	G8	2.19	COL1A1_1	55.7	IMR90 p11
91.5	G8	2.32	COL1A1_1	55.7	IMR90 p11
92.0	G8	2.92	COL1A1_1	55.7	IMR90 p11
92.5	G8	2.62	COL1A1_1	55.7	IMR90 p11
93.0	G8	1.85	COL1A1_1	55.7	IMR90 p11
93.5	G8	0.84	COL1A1_1	55.7	IMR90 p11
94.0	G8	-0.07	COL1A1_1	55.7	IMR90 p11
94.5	G8	-2.02	COL1A1_1	55.7	IMR90 p11
95.0	G8	-1.72	COL1A1_1	55.7	IMR90 p11
55.0	H8	-0.4	COL1A1_1	55.0	IMR90 p11
55.5	H8	-0.86	COL1A1_1	55.0	IMR90 p11
56.0	H8	-0.8	COL1A1_1	55.0	IMR90 p11
56.5	H8	-0.8	COL1A1_1	55.0	IMR90 p11
57.0	H8	-0.8	COL1A1_1	55.0	IMR90 p11
57.5	H8	-1.2	COL1A1_1	55.0	IMR90 p11
58.0	H8	1.18	COL1A1_1	55.0	IMR90 p11
58.5	H8	6.7	COL1A1_1	55.0	IMR90 p11
59.0	H8	11.91	COL1A1_1	55.0	IMR90 p11
59.5	H8	16.45	COL1A1_1	55.0	IMR90 p11
60.0	H8	20.36	COL1A1_1	55.0	IMR90 p11
60.5	H8	23.46	COL1A1_1	55.0	IMR90 p11
61.0	H8	25.78	COL1A1_1	55.0	IMR90 p11
61.5	H8	27.28	COL1A1_1	55.0	IMR90 p11
62.0	H8	27.58	COL1A1_1	55.0	IMR90 p11
62.5	H8	27.43	COL1A1_1	55.0	IMR90 p11
63.0	H8	27.72	COL1A1_1	55.0	IMR90 p11
63.5	H8	28.87	COL1A1_1	55.0	IMR90 p11
64.0	H8	31.45	COL1A1_1	55.0	IMR90 p11
64.5	H8	36.9	COL1A1_1	55.0	IMR90 p11
65.0	H8	45.71	COL1A1_1	55.0	IMR90 p11
65.5	H8	56.47	COL1A1_1	55.0	IMR90 p11
66.0	H8	67.84	COL1A1_1	55.0	IMR90 p11
66.5	H8	79.11	COL1A1_1	55.0	IMR90 p11
67.0	H8	88.53	COL1A1_1	55.0	IMR90 p11
67.5	H8	94.77	COL1A1_1	55.0	IMR90 p11
68.0	H8	98.35	COL1A1_1	55.0	IMR90 p11
68.5	H8	99.99	COL1A1_1	55.0	IMR90 p11
69.0	H8	100.14	COL1A1_1	55.0	IMR90 p11
69.5	H8	99.15	COL1A1_1	55.0	IMR90 p11
70.0	H8	97.42	COL1A1_1	55.0	IMR90 p11
70.5	H8	96.06	COL1A1_1	55.0	IMR90 p11
71.0	H8	95.33	COL1A1_1	55.0	IMR90 p11
71.5	H8	95.11	COL1A1_1	55.0	IMR90 p11
72.0	H8	96.18	COL1A1_1	55.0	IMR90 p11
72.5	H8	97.98	COL1A1_1	55.0	IMR90 p11
73.0	H8	99.76	COL1A1_1	55.0	IMR90 p11
73.5	H8	101.57	COL1A1_1	55.0	IMR90 p11
74.0	H8	102.56	COL1A1_1	55.0	IMR90 p11
74.5	H8	102.66	COL1A1_1	55.0	IMR90 p11
75.0	H8	102.77	COL1A1_1	55.0	IMR90 p11
75.5	H8	102.19	COL1A1_1	55.0	IMR90 p11
76.0	H8	101.07	COL1A1_1	55.0	IMR90 p11
76.5	H8	100.17	COL1A1_1	55.0	IMR90 p11
77.0	H8	99.15	COL1A1_1	55.0	IMR90 p11
77.5	H8	98.1	COL1A1_1	55.0	IMR90 p11
78.0	H8	97.8	COL1A1_1	55.0	IMR90 p11
78.5	H8	97.63	COL1A1_1	55.0	IMR90 p11
79.0	H8	97.82	COL1A1_1	55.0	IMR90 p11
79.5	H8	98.39	COL1A1_1	55.0	IMR90 p11
80.0	H8	99.06	COL1A1_1	55.0	IMR90 p11
80.5	H8	100.28	COL1A1_1	55.0	IMR90 p11
81.0	H8	102.51	COL1A1_1	55.0	IMR90 p11
81.5	H8	105.74	COL1A1_1	55.0	IMR90 p11
82.0	H8	110.47	COL1A1_1	55.0	IMR90 p11
82.5	H8	116.95	COL1A1_1	55.0	IMR90 p11
83.0	H8	128.04	COL1A1_1	55.0	IMR90 p11
83.5	H8	151.72	COL1A1_1	55.0	IMR90 p11
84.0	H8	186.47	COL1A1_1	55.0	IMR90 p11
84.5	H8	220.83	COL1A1_1	55.0	IMR90 p11
85.0	H8	248.02	COL1A1_1	55.0	IMR90 p11
85.5	H8	259.84	COL1A1_1	55.0	IMR90 p11
86.0	H8	239.78	COL1A1_1	55.0	IMR90 p11
86.5	H8	189.93	COL1A1_1	55.0	IMR90 p11
87.0	H8	132.03	COL1A1_1	55.0	IMR90 p11
87.5	H8	78.68	COL1A1_1	55.0	IMR90 p11
88.0	H8	35.46	COL1A1_1	55.0	IMR90 p11
88.5	H8	10.59	COL1A1_1	55.0	IMR90 p11
89.0	H8	3.19	COL1A1_1	55.0	IMR90 p11
89.5	H8	2.6	COL1A1_1	55.0	IMR90 p11
90.0	H8	2.6	COL1A1_1	55.0	IMR90 p11
90.5	H8	2.31	COL1A1_1	55.0	IMR90 p11
91.0	H8	2.37	COL1A1_1	55.0	IMR90 p11
91.5	H8	2.65	COL1A1_1	55.0	IMR90 p11
92.0	H8	2.72	COL1A1_1	55.0	IMR90 p11
92.5	H8	2.73	COL1A1_1	55.0	IMR90 p11
93.0	H8	2.57	COL1A1_1	55.0	IMR90 p11
93.5	H8	1.9	COL1A1_1	55.0	IMR90 p11
94.0	H8	1.28	COL1A1_1	55.0	IMR90 p11
94.5	H8	0.54	COL1A1_1	55.0	IMR90 p11
95.0	H8	-0.06	COL1A1_1	55.0	IMR90 p11
55.0	A8	18.69	COL1A1_1	65.0	IMR90 p2
55.5	A8	40.49	COL1A1_1	65.0	IMR90 p2
56.0	A8	37.37	COL1A1_1	65.0	IMR90 p2
56.5	A8	37.37	COL1A1_1	65.0	IMR90 p2
57.0	A8	37.37	COL1A1_1	65.0	IMR90 p2
57.5	A8	37.42	COL1A1_1	65.0	IMR90 p2
58.0	A8	36.87	COL1A1_1	65.0	IMR90 p2
58.5	A8	38.03	COL1A1_1	65.0	IMR90 p2
59.0	A8	39.02	COL1A1_1	65.0	IMR90 p2
59.5	A8	36.59	COL1A1_1	65.0	IMR90 p2
60.0	A8	34.77	COL1A1_1	65.0	IMR90 p2
60.5	A8	35.15	COL1A1_1	65.0	IMR90 p2
61.0	A8	34.53	COL1A1_1	65.0	IMR90 p2
61.5	A8	32.65	COL1A1_1	65.0	IMR90 p2
62.0	A8	33.06	COL1A1_1	65.0	IMR90 p2
62.5	A8	34.13	COL1A1_1	65.0	IMR90 p2
63.0	A8	34.46	COL1A1_1	65.0	IMR90 p2
63.5	A8	36.69	COL1A1_1	65.0	IMR90 p2
64.0	A8	42.31	COL1A1_1	65.0	IMR90 p2
64.5	A8	50.9	COL1A1_1	65.0	IMR90 p2
65.0	A8	62.45	COL1A1_1	65.0	IMR90 p2
65.5	A8	75.16	COL1A1_1	65.0	IMR90 p2
66.0	A8	87.67	COL1A1_1	65.0	IMR90 p2
66.5	A8	99.9	COL1A1_1	65.0	IMR90 p2
67.0	A8	107.69	COL1A1_1	65.0	IMR90 p2
67.5	A8	110.49	COL1A1_1	65.0	IMR90 p2
68.0	A8	112.55	COL1A1_1	65.0	IMR90 p2
68.5	A8	114.01	COL1A1_1	65.0	IMR90 p2
69.0	A8	112.77	COL1A1_1	65.0	IMR90 p2
69.5	A8	112.3	COL1A1_1	65.0	IMR90 p2
70.0	A8	114.06	COL1A1_1	65.0	IMR90 p2
70.5	A8	115.26	COL1A1_1	65.0	IMR90 p2
71.0	A8	115.54	COL1A1_1	65.0	IMR90 p2
71.5	A8	116.79	COL1A1_1	65.0	IMR90 p2
72.0	A8	118.97	COL1A1_1	65.0	IMR90 p2
72.5	A8	119.91	COL1A1_1	65.0	IMR90 p2
73.0	A8	120.28	COL1A1_1	65.0	IMR90 p2
73.5	A8	121.23	COL1A1_1	65.0	IMR90 p2
74.0	A8	121.12	COL1A1_1	65.0	IMR90 p2
74.5	A8	119.37	COL1A1_1	65.0	IMR90 p2
75.0	A8	117.37	COL1A1_1	65.0	IMR90 p2
75.5	A8	115.01	COL1A1_1	65.0	IMR90 p2
76.0	A8	112.5	COL1A1_1	65.0	IMR90 p2
76.5	A8	110.92	COL1A1_1	65.0	IMR90 p2
77.0	A8	109.58	COL1A1_1	65.0	IMR90 p2
77.5	A8	108.99	COL1A1_1	65.0	IMR90 p2
78.0	A8	109.48	COL1A1_1	65.0	IMR90 p2
78.5	A8	109.77	COL1A1_1	65.0	IMR90 p2
79.0	A8	109.69	COL1A1_1	65.0	IMR90 p2
79.5	A8	110.8	COL1A1_1	65.0	IMR90 p2
80.0	A8	112.32	COL1A1_1	65.0	IMR90 p2
80.5	A8	113.82	COL1A1_1	65.0	IMR90 p2
81.0	A8	116.6	COL1A1_1	65.0	IMR90 p2
81.5	A8	120.99	COL1A1_1	65.0	IMR90 p2
82.0	A8	126.29	COL1A1_1	65.0	IMR90 p2
82.5	A8	134.15	COL1A1_1	65.0	IMR90 p2
83.0	A8	147.99	COL1A1_1	65.0	IMR90 p2
83.5	A8	175.59	COL1A1_1	65.0	IMR90 p2
84.0	A8	219.12	COL1A1_1	65.0	IMR90 p2
84.5	A8	266.03	COL1A1_1	65.0	IMR90 p2
85.0	A8	304.52	COL1A1_1	65.0	IMR90 p2
85.5	A8	325.86	COL1A1_1	65.0	IMR90 p2
86.0	A8	311.4	COL1A1_1	65.0	IMR90 p2
86.5	A8	256.16	COL1A1_1	65.0	IMR90 p2
87.0	A8	184.6	COL1A1_1	65.0	IMR90 p2
87.5	A8	116.18	COL1A1_1	65.0	IMR90 p2
88.0	A8	58.18	COL1A1_1	65.0	IMR90 p2
88.5	A8	20.43	COL1A1_1	65.0	IMR90 p2
89.0	A8	6.12	COL1A1_1	65.0	IMR90 p2
89.5	A8	3.21	COL1A1_1	65.0	IMR90 p2
90.0	A8	2.11	COL1A1_1	65.0	IMR90 p2
90.5	A8	1.41	COL1A1_1	65.0	IMR90 p2
91.0	A8	1.77	COL1A1_1	65.0	IMR90 p2
91.5	A8	2.23	COL1A1_1	65.0	IMR90 p2
92.0	A8	2.5	COL1A1_1	65.0	IMR90 p2
92.5	A8	3.11	COL1A1_1	65.0	IMR90 p2
93.0	A8	3.61	COL1A1_1	65.0	IMR90 p2
93.5	A8	3.63	COL1A1_1	65.0	IMR90 p2
94.0	A8	3.43	COL1A1_1	65.0	IMR90 p2
94.5	A8	3.67	COL1A1_1	65.0	IMR90 p2
95.0	A8	1.66	COL1A1_1	65.0	IMR90 p2
55.0	B8	18.58	COL1A1_1	64.5	IMR90 p2
55.5	B8	40.25	COL1A1_1	64.5	IMR90 p2
56.0	B8	37.16	COL1A1_1	64.5	IMR90 p2
56.5	B8	37.16	COL1A1_1	64.5	IMR90 p2
57.0	B8	37.16	COL1A1_1	64.5	IMR90 p2
57.5	B8	37.11	COL1A1_1	64.5	IMR90 p2
58.0	B8	37.45	COL1A1_1	64.5	IMR90 p2
58.5	B8	38.14	COL1A1_1	64.5	IMR90 p2
59.0	B8	37.39	COL1A1_1	64.5	IMR90 p2
59.5	B8	35.69	COL1A1_1	64.5	IMR90 p2
60.0	B8	34.35	COL1A1_1	64.5	IMR90 p2
60.5	B8	32.9	COL1A1_1	64.5	IMR90 p2
61.0	B8	31.67	COL1A1_1	64.5	IMR90 p2
61.5	B8	31.64	COL1A1_1	64.5	IMR90 p2
62.0	B8	32.15	COL1A1_1	64.5	IMR90 p2
62.5	B8	32.77	COL1A1_1	64.5	IMR90 p2
63.0	B8	34.39	COL1A1_1	64.5	IMR90 p2
63.5	B8	37.71	COL1A1_1	64.5	IMR90 p2
64.0	B8	43.4	COL1A1_1	64.5	IMR90 p2
64.5	B8	52.72	COL1A1_1	64.5	IMR90 p2
65.0	B8	65.04	COL1A1_1	64.5	IMR90 p2
65.5	B8	78.08	COL1A1_1	64.5	IMR90 p2
66.0	B8	90.49	COL1A1_1	64.5	IMR90 p2
66.5	B8	100.89	COL1A1_1	64.5	IMR90 p2
67.0	B8	107.63	COL1A1_1	64.5	IMR90 p2
67.5	B8	111.37	COL1A1_1	64.5	IMR90 p2
68.0	B8	113.57	COL1A1_1	64.5	IMR90 p2
68.5	B8	114.88	COL1A1_1	64.5	IMR90 p2
69.0	B8	115.88	COL1A1_1	64.5	IMR90 p2
69.5	B8	117.37	COL1A1_1	64.5	IMR90 p2
70.0	B8	118.8	COL1A1_1	64.5	IMR90 p2
70.5	B8	120.11	COL1A1_1	64.5	IMR90 p2
71.0	B8	121.94	COL1A1_1	64.5	IMR90 p2
71.5	B8	123.42	COL1A1_1	64.5	IMR90 p2
72.0	B8	124.55	COL1A1_1	64.5	IMR90 p2
72.5	B8	126.22	COL1A1_1	64.5	IMR90 p2
73.0	B8	127.33	COL1A1_1	64.5	IMR90 p2
73.5	B8	126.93	COL1A1_1	64.5	IMR90 p2
74.0	B8	126.11	COL1A1_1	64.5	IMR90 p2
74.5	B8	124.67	COL1A1_1	64.5	IMR90 p2
75.0	B8	122.18	COL1A1_1	64.5	IMR90 p2
75.5	B8	120.19	COL1A1_1	64.5	IMR90 p2
76.0	B8	119.36	COL1A1_1	64.5	IMR90 p2
76.5	B8	118.71	COL1A1_1	64.5	IMR90 p2
77.0	B8	118.28	COL1A1_1	64.5	IMR90 p2
77.5	B8	118.08	COL1A1_1	64.5	IMR90 p2
78.0	B8	117.53	COL1A1_1	64.5	IMR90 p2
78.5	B8	116.53	COL1A1_1	64.5	IMR90 p2
79.0	B8	115.92	COL1A1_1	64.5	IMR90 p2
79.5	B8	115.89	COL1A1_1	64.5	IMR90 p2
80.0	B8	117.14	COL1A1_1	64.5	IMR90 p2
80.5	B8	119.93	COL1A1_1	64.5	IMR90 p2
81.0	B8	123.89	COL1A1_1	64.5	IMR90 p2
81.5	B8	129.19	COL1A1_1	64.5	IMR90 p2
82.0	B8	136.32	COL1A1_1	64.5	IMR90 p2
82.5	B8	145.73	COL1A1_1	64.5	IMR90 p2
83.0	B8	162.0	COL1A1_1	64.5	IMR90 p2
83.5	B8	195.1	COL1A1_1	64.5	IMR90 p2
84.0	B8	243.65	COL1A1_1	64.5	IMR90 p2
84.5	B8	293.31	COL1A1_1	64.5	IMR90 p2
85.0	B8	332.82	COL1A1_1	64.5	IMR90 p2
85.5	B8	350.85	COL1A1_1	64.5	IMR90 p2
86.0	B8	327.25	COL1A1_1	64.5	IMR90 p2
86.5	B8	263.1	COL1A1_1	64.5	IMR90 p2
87.0	B8	185.36	COL1A1_1	64.5	IMR90 p2
87.5	B8	112.75	COL1A1_1	64.5	IMR90 p2
88.0	B8	53.49	COL1A1_1	64.5	IMR90 p2
88.5	B8	17.52	COL1A1_1	64.5	IMR90 p2
89.0	B8	4.89	COL1A1_1	64.5	IMR90 p2
89.5	B8	2.81	COL1A1_1	64.5	IMR90 p2
90.0	B8	2.6	COL1A1_1	64.5	IMR90 p2
90.5	B8	2.2	COL1A1_1	64.5	IMR90 p2
91.0	B8	2.2	COL1A1_1	64.5	IMR90 p2
91.5	B8	2.71	COL1A1_1	64.5	IMR90 p2
92.0	B8	3.04	COL1A1_1	64.5	IMR90 p2
92.5	B8	3.0	COL1A1_1	64.5	IMR90 p2
93.0	B8	3.11	COL1A1_1	64.5	IMR90 p2
93.5	B8	3.21	COL1A1_1	64.5	IMR90 p2
94.0	B8	3.07	COL1A1_1	64.5	IMR90 p2
94.5	B8	3.16	COL1A1_1	64.5	IMR90 p2
95.0	B8	1.53	COL1A1_1	64.5	IMR90 p2
55.0	C8	16.73	COL1A1_1	63.3	IMR90 p2
55.5	C8	36.25	COL1A1_1	63.3	IMR90 p2
56.0	C8	33.46	COL1A1_1	63.3	IMR90 p2
56.5	C8	33.46	COL1A1_1	63.3	IMR90 p2
57.0	C8	33.46	COL1A1_1	63.3	IMR90 p2
57.5	C8	33.36	COL1A1_1	63.3	IMR90 p2
58.0	C8	33.93	COL1A1_1	63.3	IMR90 p2
58.5	C8	35.48	COL1A1_1	63.3	IMR90 p2
59.0	C8	35.88	COL1A1_1	63.3	IMR90 p2
59.5	C8	35.3	COL1A1_1	63.3	IMR90 p2
60.0	C8	36.09	COL1A1_1	63.3	IMR90 p2
60.5	C8	35.54	COL1A1_1	63.3	IMR90 p2
61.0	C8	34.17	COL1A1_1	63.3	IMR90 p2
61.5	C8	33.98	COL1A1_1	63.3	IMR90 p2
62.0	C8	34.07	COL1A1_1	63.3	IMR90 p2
62.5	C8	34.86	COL1A1_1	63.3	IMR90 p2
63.0	C8	36.69	COL1A1_1	63.3	IMR90 p2
63.5	C8	41.06	COL1A1_1	63.3	IMR90 p2
64.0	C8	47.92	COL1A1_1	63.3	IMR90 p2
64.5	C8	56.85	COL1A1_1	63.3	IMR90 p2
65.0	C8	67.25	COL1A1_1	63.3	IMR90 p2
65.5	C8	79.92	COL1A1_1	63.3	IMR90 p2
66.0	C8	91.44	COL1A1_1	63.3	IMR90 p2
66.5	C8	100.52	COL1A1_1	63.3	IMR90 p2
67.0	C8	108.18	COL1A1_1	63.3	IMR90 p2
67.5	C8	113.41	COL1A1_1	63.3	IMR90 p2
68.0	C8	115.38	COL1A1_1	63.3	IMR90 p2
68.5	C8	116.46	COL1A1_1	63.3	IMR90 p2
69.0	C8	117.66	COL1A1_1	63.3	IMR90 p2
69.5	C8	117.36	COL1A1_1	63.3	IMR90 p2
70.0	C8	117.27	COL1A1_1	63.3	IMR90 p2
70.5	C8	118.63	COL1A1_1	63.3	IMR90 p2
71.0	C8	119.87	COL1A1_1	63.3	IMR90 p2
71.5	C8	120.16	COL1A1_1	63.3	IMR90 p2
72.0	C8	122.11	COL1A1_1	63.3	IMR90 p2
72.5	C8	124.12	COL1A1_1	63.3	IMR90 p2
73.0	C8	124.86	COL1A1_1	63.3	IMR90 p2
73.5	C8	125.1	COL1A1_1	63.3	IMR90 p2
74.0	C8	125.27	COL1A1_1	63.3	IMR90 p2
74.5	C8	124.37	COL1A1_1	63.3	IMR90 p2
75.0	C8	122.67	COL1A1_1	63.3	IMR90 p2
75.5	C8	121.08	COL1A1_1	63.3	IMR90 p2
76.0	C8	119.73	COL1A1_1	63.3	IMR90 p2
76.5	C8	118.65	COL1A1_1	63.3	IMR90 p2
77.0	C8	117.87	COL1A1_1	63.3	IMR90 p2
77.5	C8	117.97	COL1A1_1	63.3	IMR90 p2
78.0	C8	117.95	COL1A1_1	63.3	IMR90 p2
78.5	C8	117.68	COL1A1_1	63.3	IMR90 p2
79.0	C8	118.1	COL1A1_1	63.3	IMR90 p2
79.5	C8	118.58	COL1A1_1	63.3	IMR90 p2
80.0	C8	118.67	COL1A1_1	63.3	IMR90 p2
80.5	C8	120.56	COL1A1_1	63.3	IMR90 p2
81.0	C8	124.78	COL1A1_1	63.3	IMR90 p2
81.5	C8	129.56	COL1A1_1	63.3	IMR90 p2
82.0	C8	136.76	COL1A1_1	63.3	IMR90 p2
82.5	C8	147.73	COL1A1_1	63.3	IMR90 p2
83.0	C8	165.29	COL1A1_1	63.3	IMR90 p2
83.5	C8	199.29	COL1A1_1	63.3	IMR90 p2
84.0	C8	248.61	COL1A1_1	63.3	IMR90 p2
84.5	C8	297.16	COL1A1_1	63.3	IMR90 p2
85.0	C8	334.84	COL1A1_1	63.3	IMR90 p2
85.5	C8	350.3	COL1A1_1	63.3	IMR90 p2
86.0	C8	323.0	COL1A1_1	63.3	IMR90 p2
86.5	C8	257.02	COL1A1_1	63.3	IMR90 p2
87.0	C8	180.43	COL1A1_1	63.3	IMR90 p2
87.5	C8	108.97	COL1A1_1	63.3	IMR90 p2
88.0	C8	51.14	COL1A1_1	63.3	IMR90 p2
88.5	C8	17.58	COL1A1_1	63.3	IMR90 p2
89.0	C8	6.15	COL1A1_1	63.3	IMR90 p2
89.5	C8	3.49	COL1A1_1	63.3	IMR90 p2
90.0	C8	2.73	COL1A1_1	63.3	IMR90 p2
90.5	C8	2.6	COL1A1_1	63.3	IMR90 p2
91.0	C8	2.84	COL1A1_1	63.3	IMR90 p2
91.5	C8	2.8	COL1A1_1	63.3	IMR90 p2
92.0	C8	2.51	COL1A1_1	63.3	IMR90 p2
92.5	C8	2.63	COL1A1_1	63.3	IMR90 p2
93.0	C8	2.3	COL1A1_1	63.3	IMR90 p2
93.5	C8	1.41	COL1A1_1	63.3	IMR90 p2
94.0	C8	1.25	COL1A1_1	63.3	IMR90 p2
94.5	C8	0.81	COL1A1_1	63.3	IMR90 p2
95.0	C8	-0.06	COL1A1_1	63.3	IMR90 p2
55.0	D8	14.64	COL1A1_1	61.4	IMR90 p2
55.5	D8	31.72	COL1A1_1	61.4	IMR90 p2
56.0	D8	29.28	COL1A1_1	61.4	IMR90 p2
56.5	D8	29.28	COL1A1_1	61.4	IMR90 p2
57.0	D8	29.28	COL1A1_1	61.4	IMR90 p2
57.5	D8	29.22	COL1A1_1	61.4	IMR90 p2
58.0	D8	29.6	COL1A1_1	61.4	IMR90 p2
58.5	D8	30.35	COL1A1_1	61.4	IMR90 p2
59.0	D8	30.35	COL1A1_1	61.4	IMR90 p2
59.5	D8	30.04	COL1A1_1	61.4	IMR90 p2
60.0	D8	30.33	COL1A1_1	61.4	IMR90 p2
60.5	D8	31.08	COL1A1_1	61.4	IMR90 p2
61.0	D8	31.73	COL1A1_1	61.4	IMR90 p2
61.5	D8	32.42	COL1A1_1	61.4	IMR90 p2
62.0	D8	33.7	COL1A1_1	61.4	IMR90 p2
62.5	D8	34.86	COL1A1_1	61.4	IMR90 p2
63.0	D8	35.7	COL1A1_1	61.4	IMR90 p2
63.5	D8	38.16	COL1A1_1	61.4	IMR90 p2
64.0	D8	42.9	COL1A1_1	61.4	IMR90 p2
64.5	D8	49.68	COL1A1_1	61.4	IMR90 p2
65.0	D8	58.79	COL1A1_1	61.4	IMR90 p2
65.5	D8	70.31	COL1A1_1	61.4	IMR90 p2
66.0	D8	81.94	COL1A1_1	61.4	IMR90 p2
66.5	D8	91.92	COL1A1_1	61.4	IMR90 p2
67.0	D8	99.41	COL1A1_1	61.4	IMR90 p2
67.5	D8	104.42	COL1A1_1	61.4	IMR90 p2
68.0	D8	107.22	COL1A1_1	61.4	IMR90 p2
68.5	D8	108.01	COL1A1_1	61.4	IMR90 p2
69.0	D8	108.56	COL1A1_1	61.4	IMR90 p2
69.5	D8	109.57	COL1A1_1	61.4	IMR90 p2
70.0	D8	110.45	COL1A1_1	61.4	IMR90 p2
70.5	D8	111.43	COL1A1_1	61.4	IMR90 p2
71.0	D8	113.47	COL1A1_1	61.4	IMR90 p2
71.5	D8	114.97	COL1A1_1	61.4	IMR90 p2
72.0	D8	115.93	COL1A1_1	61.4	IMR90 p2
72.5	D8	117.68	COL1A1_1	61.4	IMR90 p2
73.0	D8	118.78	COL1A1_1	61.4	IMR90 p2
73.5	D8	118.72	COL1A1_1	61.4	IMR90 p2
74.0	D8	119.2	COL1A1_1	61.4	IMR90 p2
74.5	D8	119.07	COL1A1_1	61.4	IMR90 p2
75.0	D8	117.6	COL1A1_1	61.4	IMR90 p2
75.5	D8	116.35	COL1A1_1	61.4	IMR90 p2
76.0	D8	115.34	COL1A1_1	61.4	IMR90 p2
76.5	D8	113.84	COL1A1_1	61.4	IMR90 p2
77.0	D8	112.62	COL1A1_1	61.4	IMR90 p2
77.5	D8	111.65	COL1A1_1	61.4	IMR90 p2
78.0	D8	110.54	COL1A1_1	61.4	IMR90 p2
78.5	D8	109.62	COL1A1_1	61.4	IMR90 p2
79.0	D8	108.97	COL1A1_1	61.4	IMR90 p2
79.5	D8	109.58	COL1A1_1	61.4	IMR90 p2
80.0	D8	111.21	COL1A1_1	61.4	IMR90 p2
80.5	D8	114.12	COL1A1_1	61.4	IMR90 p2
81.0	D8	118.72	COL1A1_1	61.4	IMR90 p2
81.5	D8	124.2	COL1A1_1	61.4	IMR90 p2
82.0	D8	130.23	COL1A1_1	61.4	IMR90 p2
82.5	D8	139.41	COL1A1_1	61.4	IMR90 p2
83.0	D8	156.03	COL1A1_1	61.4	IMR90 p2
83.5	D8	187.89	COL1A1_1	61.4	IMR90 p2
84.0	D8	234.23	COL1A1_1	61.4	IMR90 p2
84.5	D8	281.16	COL1A1_1	61.4	IMR90 p2
85.0	D8	317.38	COL1A1_1	61.4	IMR90 p2
85.5	D8	331.66	COL1A1_1	61.4	IMR90 p2
86.0	D8	305.83	COL1A1_1	61.4	IMR90 p2
86.5	D8	243.2	COL1A1_1	61.4	IMR90 p2
87.0	D8	170.05	COL1A1_1	61.4	IMR90 p2
87.5	D8	101.96	COL1A1_1	61.4	IMR90 p2
88.0	D8	46.83	COL1A1_1	61.4	IMR90 p2
88.5	D8	15.22	COL1A1_1	61.4	IMR90 p2
89.0	D8	5.09	COL1A1_1	61.4	IMR90 p2
89.5	D8	2.93	COL1A1_1	61.4	IMR90 p2
90.0	D8	2.56	COL1A1_1	61.4	IMR90 p2
90.5	D8	2.87	COL1A1_1	61.4	IMR90 p2
91.0	D8	2.55	COL1A1_1	61.4	IMR90 p2
91.5	D8	1.78	COL1A1_1	61.4	IMR90 p2
92.0	D8	1.91	COL1A1_1	61.4	IMR90 p2
92.5	D8	2.09	COL1A1_1	61.4	IMR90 p2
93.0	D8	1.94	COL1A1_1	61.4	IMR90 p2
93.5	D8	1.81	COL1A1_1	61.4	IMR90 p2
94.0	D8	2.06	COL1A1_1	61.4	IMR90 p2
94.5	D8	1.45	COL1A1_1	61.4	IMR90 p2
95.0	D8	0.21	COL1A1_1	61.4	IMR90 p2
55.0	E8	9.01	COL1A1_1	59.0	IMR90 p2
55.5	E8	19.52	COL1A1_1	59.0	IMR90 p2
56.0	E8	18.02	COL1A1_1	59.0	IMR90 p2
56.5	E8	18.02	COL1A1_1	59.0	IMR90 p2
57.0	E8	18.02	COL1A1_1	59.0	IMR90 p2
57.5	E8	17.67	COL1A1_1	59.0	IMR90 p2
58.0	E8	20.1	COL1A1_1	59.0	IMR90 p2
58.5	E8	22.52	COL1A1_1	59.0	IMR90 p2
59.0	E8	22.04	COL1A1_1	59.0	IMR90 p2
59.5	E8	23.64	COL1A1_1	59.0	IMR90 p2
60.0	E8	26.78	COL1A1_1	59.0	IMR90 p2
60.5	E8	26.28	COL1A1_1	59.0	IMR90 p2
61.0	E8	26.33	COL1A1_1	59.0	IMR90 p2
61.5	E8	29.72	COL1A1_1	59.0	IMR90 p2
62.0	E8	30.06	COL1A1_1	59.0	IMR90 p2
62.5	E8	29.74	COL1A1_1	59.0	IMR90 p2
63.0	E8	32.52	COL1A1_1	59.0	IMR90 p2
63.5	E8	36.17	COL1A1_1	59.0	IMR90 p2
64.0	E8	41.62	COL1A1_1	59.0	IMR90 p2
64.5	E8	51.94	COL1A1_1	59.0	IMR90 p2
65.0	E8	64.17	COL1A1_1	59.0	IMR90 p2
65.5	E8	78.04	COL1A1_1	59.0	IMR90 p2
66.0	E8	92.42	COL1A1_1	59.0	IMR90 p2
66.5	E8	103.86	COL1A1_1	59.0	IMR90 p2
67.0	E8	111.85	COL1A1_1	59.0	IMR90 p2
67.5	E8	116.59	COL1A1_1	59.0	IMR90 p2
68.0	E8	117.22	COL1A1_1	59.0	IMR90 p2
68.5	E8	116.28	COL1A1_1	59.0	IMR90 p2
69.0	E8	114.96	COL1A1_1	59.0	IMR90 p2
69.5	E8	113.91	COL1A1_1	59.0	IMR90 p2
70.0	E8	114.86	COL1A1_1	59.0	IMR90 p2
70.5	E8	117.35	COL1A1_1	59.0	IMR90 p2
71.0	E8	119.94	COL1A1_1	59.0	IMR90 p2
71.5	E8	122.93	COL1A1_1	59.0	IMR90 p2
72.0	E8	125.62	COL1A1_1	59.0	IMR90 p2
72.5	E8	127.13	COL1A1_1	59.0	IMR90 p2
73.0	E8	128.92	COL1A1_1	59.0	IMR90 p2
73.5	E8	129.88	COL1A1_1	59.0	IMR90 p2
74.0	E8	129.62	COL1A1_1	59.0	IMR90 p2
74.5	E8	128.39	COL1A1_1	59.0	IMR90 p2
75.0	E8	126.88	COL1A1_1	59.0	IMR90 p2
75.5	E8	124.37	COL1A1_1	59.0	IMR90 p2
76.0	E8	122.05	COL1A1_1	59.0	IMR90 p2
76.5	E8	120.26	COL1A1_1	59.0	IMR90 p2
77.0	E8	119.5	COL1A1_1	59.0	IMR90 p2
77.5	E8	118.89	COL1A1_1	59.0	IMR90 p2
78.0	E8	118.0	COL1A1_1	59.0	IMR90 p2
78.5	E8	117.57	COL1A1_1	59.0	IMR90 p2
79.0	E8	117.73	COL1A1_1	59.0	IMR90 p2
79.5	E8	118.13	COL1A1_1	59.0	IMR90 p2
80.0	E8	119.34	COL1A1_1	59.0	IMR90 p2
80.5	E8	122.15	COL1A1_1	59.0	IMR90 p2
81.0	E8	125.88	COL1A1_1	59.0	IMR90 p2
81.5	E8	131.03	COL1A1_1	59.0	IMR90 p2
82.0	E8	137.67	COL1A1_1	59.0	IMR90 p2
82.5	E8	147.11	COL1A1_1	59.0	IMR90 p2
83.0	E8	164.83	COL1A1_1	59.0	IMR90 p2
83.5	E8	199.52	COL1A1_1	59.0	IMR90 p2
84.0	E8	246.45	COL1A1_1	59.0	IMR90 p2
84.5	E8	291.51	COL1A1_1	59.0	IMR90 p2
85.0	E8	325.42	COL1A1_1	59.0	IMR90 p2
85.5	E8	335.47	COL1A1_1	59.0	IMR90 p2
86.0	E8	303.16	COL1A1_1	59.0	IMR90 p2
86.5	E8	236.27	COL1A1_1	59.0	IMR90 p2
87.0	E8	162.54	COL1A1_1	59.0	IMR90 p2
87.5	E8	95.32	COL1A1_1	59.0	IMR90 p2
88.0	E8	42.11	COL1A1_1	59.0	IMR90 p2
88.5	E8	13.05	COL1A1_1	59.0	IMR90 p2
89.0	E8	4.66	COL1A1_1	59.0	IMR90 p2
89.5	E8	2.86	COL1A1_1	59.0	IMR90 p2
90.0	E8	2.39	COL1A1_1	59.0	IMR90 p2
90.5	E8	2.71	COL1A1_1	59.0	IMR90 p2
91.0	E8	2.84	COL1A1_1	59.0	IMR90 p2
91.5	E8	2.71	COL1A1_1	59.0	IMR90 p2
92.0	E8	2.69	COL1A1_1	59.0	IMR90 p2
92.5	E8	2.3	COL1A1_1	59.0	IMR90 p2
93.0	E8	1.69	COL1A1_1	59.0	IMR90 p2
93.5	E8	1.79	COL1A1_1	59.0	IMR90 p2
94.0	E8	1.72	COL1A1_1	59.0	IMR90 p2
94.5	E8	2.92	COL1A1_1	59.0	IMR90 p2
95.0	E8	2.05	COL1A1_1	59.0	IMR90 p2
55.0	F8	5.13	COL1A1_1	57.0	IMR90 p2
55.5	F8	11.11	COL1A1_1	57.0	IMR90 p2
56.0	F8	10.25	COL1A1_1	57.0	IMR90 p2
56.5	F8	10.25	COL1A1_1	57.0	IMR90 p2
57.0	F8	10.25	COL1A1_1	57.0	IMR90 p2
57.5	F8	9.98	COL1A1_1	57.0	IMR90 p2
58.0	F8	11.73	COL1A1_1	57.0	IMR90 p2
58.5	F8	14.89	COL1A1_1	57.0	IMR90 p2
59.0	F8	16.16	COL1A1_1	57.0	IMR90 p2
59.5	F8	16.74	COL1A1_1	57.0	IMR90 p2
60.0	F8	17.3	COL1A1_1	57.0	IMR90 p2
60.5	F8	16.77	COL1A1_1	57.0	IMR90 p2
61.0	F8	16.82	COL1A1_1	57.0	IMR90 p2
61.5	F8	18.08	COL1A1_1	57.0	IMR90 p2
62.0	F8	19.13	COL1A1_1	57.0	IMR90 p2
62.5	F8	20.47	COL1A1_1	57.0	IMR90 p2
63.0	F8	22.7	COL1A1_1	57.0	IMR90 p2
63.5	F8	25.61	COL1A1_1	57.0	IMR90 p2
64.0	F8	30.29	COL1A1_1	57.0	IMR90 p2
64.5	F8	37.76	COL1A1_1	57.0	IMR90 p2
65.0	F8	47.88	COL1A1_1	57.0	IMR90 p2
65.5	F8	60.46	COL1A1_1	57.0	IMR90 p2
66.0	F8	73.63	COL1A1_1	57.0	IMR90 p2
66.5	F8	85.29	COL1A1_1	57.0	IMR90 p2
67.0	F8	94.62	COL1A1_1	57.0	IMR90 p2
67.5	F8	100.95	COL1A1_1	57.0	IMR90 p2
68.0	F8	103.89	COL1A1_1	57.0	IMR90 p2
68.5	F8	104.98	COL1A1_1	57.0	IMR90 p2
69.0	F8	105.15	COL1A1_1	57.0	IMR90 p2
69.5	F8	104.84	COL1A1_1	57.0	IMR90 p2
70.0	F8	104.91	COL1A1_1	57.0	IMR90 p2
70.5	F8	105.65	COL1A1_1	57.0	IMR90 p2
71.0	F8	107.03	COL1A1_1	57.0	IMR90 p2
71.5	F8	109.65	COL1A1_1	57.0	IMR90 p2
72.0	F8	113.27	COL1A1_1	57.0	IMR90 p2
72.5	F8	117.12	COL1A1_1	57.0	IMR90 p2
73.0	F8	120.69	COL1A1_1	57.0	IMR90 p2
73.5	F8	123.15	COL1A1_1	57.0	IMR90 p2
74.0	F8	123.6	COL1A1_1	57.0	IMR90 p2
74.5	F8	122.02	COL1A1_1	57.0	IMR90 p2
75.0	F8	118.85	COL1A1_1	57.0	IMR90 p2
75.5	F8	114.74	COL1A1_1	57.0	IMR90 p2
76.0	F8	110.51	COL1A1_1	57.0	IMR90 p2
76.5	F8	107.32	COL1A1_1	57.0	IMR90 p2
77.0	F8	105.08	COL1A1_1	57.0	IMR90 p2
77.5	F8	103.55	COL1A1_1	57.0	IMR90 p2
78.0	F8	103.43	COL1A1_1	57.0	IMR90 p2
78.5	F8	104.07	COL1A1_1	57.0	IMR90 p2
79.0	F8	104.47	COL1A1_1	57.0	IMR90 p2
79.5	F8	105.09	COL1A1_1	57.0	IMR90 p2
80.0	F8	106.32	COL1A1_1	57.0	IMR90 p2
80.5	F8	107.93	COL1A1_1	57.0	IMR90 p2
81.0	F8	110.69	COL1A1_1	57.0	IMR90 p2
81.5	F8	114.56	COL1A1_1	57.0	IMR90 p2
82.0	F8	120.36	COL1A1_1	57.0	IMR90 p2
82.5	F8	128.74	COL1A1_1	57.0	IMR90 p2
83.0	F8	142.4	COL1A1_1	57.0	IMR90 p2
83.5	F8	170.11	COL1A1_1	57.0	IMR90 p2
84.0	F8	209.82	COL1A1_1	57.0	IMR90 p2
84.5	F8	247.18	COL1A1_1	57.0	IMR90 p2
85.0	F8	275.08	COL1A1_1	57.0	IMR90 p2
85.5	F8	285.25	COL1A1_1	57.0	IMR90 p2
86.0	F8	259.64	COL1A1_1	57.0	IMR90 p2
86.5	F8	202.64	COL1A1_1	57.0	IMR90 p2
87.0	F8	139.49	COL1A1_1	57.0	IMR90 p2
87.5	F8	82.21	COL1A1_1	57.0	IMR90 p2
88.0	F8	36.37	COL1A1_1	57.0	IMR90 p2
88.5	F8	10.49	COL1A1_1	57.0	IMR90 p2
89.0	F8	3.02	COL1A1_1	57.0	IMR90 p2
89.5	F8	2.39	COL1A1_1	57.0	IMR90 p2
90.0	F8	2.24	COL1A1_1	57.0	IMR90 p2
90.5	F8	2.16	COL1A1_1	57.0	IMR90 p2
91.0	F8	2.57	COL1A1_1	57.0	IMR90 p2
91.5	F8	2.73	COL1A1_1	57.0	IMR90 p2
92.0	F8	2.49	COL1A1_1	57.0	IMR90 p2
92.5	F8	2.49	COL1A1_1	57.0	IMR90 p2
93.0	F8	2.27	COL1A1_1	57.0	IMR90 p2
93.5	F8	1.99	COL1A1_1	57.0	IMR90 p2
94.0	F8	2.0	COL1A1_1	57.0	IMR90 p2
94.5	F8	2.12	COL1A1_1	57.0	IMR90 p2
95.0	F8	0.95	COL1A1_1	57.0	IMR90 p2
55.0	G8	1.63	COL1A1_1	55.7	IMR90 p2
55.5	G8	3.54	COL1A1_1	55.7	IMR90 p2
56.0	G8	3.27	COL1A1_1	55.7	IMR90 p2
56.5	G8	3.27	COL1A1_1	55.7	IMR90 p2
57.0	G8	3.27	COL1A1_1	55.7	IMR90 p2
57.5	G8	2.85	COL1A1_1	55.7	IMR90 p2
58.0	G8	5.47	COL1A1_1	55.7	IMR90 p2
58.5	G8	10.47	COL1A1_1	55.7	IMR90 p2
59.0	G8	14.16	COL1A1_1	55.7	IMR90 p2
59.5	G8	16.54	COL1A1_1	55.7	IMR90 p2
60.0	G8	19.52	COL1A1_1	55.7	IMR90 p2
60.5	G8	20.58	COL1A1_1	55.7	IMR90 p2
61.0	G8	19.91	COL1A1_1	55.7	IMR90 p2
61.5	G8	20.71	COL1A1_1	55.7	IMR90 p2
62.0	G8	21.61	COL1A1_1	55.7	IMR90 p2
62.5	G8	21.94	COL1A1_1	55.7	IMR90 p2
63.0	G8	23.55	COL1A1_1	55.7	IMR90 p2
63.5	G8	25.96	COL1A1_1	55.7	IMR90 p2
64.0	G8	28.62	COL1A1_1	55.7	IMR90 p2
64.5	G8	34.46	COL1A1_1	55.7	IMR90 p2
65.0	G8	43.01	COL1A1_1	55.7	IMR90 p2
65.5	G8	52.72	COL1A1_1	55.7	IMR90 p2
66.0	G8	64.18	COL1A1_1	55.7	IMR90 p2
66.5	G8	76.7	COL1A1_1	55.7	IMR90 p2
67.0	G8	86.93	COL1A1_1	55.7	IMR90 p2
67.5	G8	94.1	COL1A1_1	55.7	IMR90 p2
68.0	G8	99.69	COL1A1_1	55.7	IMR90 p2
68.5	G8	102.93	COL1A1_1	55.7	IMR90 p2
69.0	G8	102.95	COL1A1_1	55.7	IMR90 p2
69.5	G8	102.55	COL1A1_1	55.7	IMR90 p2
70.0	G8	102.33	COL1A1_1	55.7	IMR90 p2
70.5	G8	101.35	COL1A1_1	55.7	IMR90 p2
71.0	G8	101.06	COL1A1_1	55.7	IMR90 p2
71.5	G8	102.67	COL1A1_1	55.7	IMR90 p2
72.0	G8	104.27	COL1A1_1	55.7	IMR90 p2
72.5	G8	105.85	COL1A1_1	55.7	IMR90 p2
73.0	G8	108.51	COL1A1_1	55.7	IMR90 p2
73.5	G8	111.1	COL1A1_1	55.7	IMR90 p2
74.0	G8	111.93	COL1A1_1	55.7	IMR90 p2
74.5	G8	111.78	COL1A1_1	55.7	IMR90 p2
75.0	G8	111.01	COL1A1_1	55.7	IMR90 p2
75.5	G8	108.39	COL1A1_1	55.7	IMR90 p2
76.0	G8	104.7	COL1A1_1	55.7	IMR90 p2
76.5	G8	101.69	COL1A1_1	55.7	IMR90 p2
77.0	G8	99.56	COL1A1_1	55.7	IMR90 p2
77.5	G8	98.3	COL1A1_1	55.7	IMR90 p2
78.0	G8	98.16	COL1A1_1	55.7	IMR90 p2
78.5	G8	98.74	COL1A1_1	55.7	IMR90 p2
79.0	G8	99.39	COL1A1_1	55.7	IMR90 p2
79.5	G8	100.11	COL1A1_1	55.7	IMR90 p2
80.0	G8	101.12	COL1A1_1	55.7	IMR90 p2
80.5	G8	103.19	COL1A1_1	55.7	IMR90 p2
81.0	G8	106.44	COL1A1_1	55.7	IMR90 p2
81.5	G8	110.35	COL1A1_1	55.7	IMR90 p2
82.0	G8	115.52	COL1A1_1	55.7	IMR90 p2
82.5	G8	122.8	COL1A1_1	55.7	IMR90 p2
83.0	G8	135.5	COL1A1_1	55.7	IMR90 p2
83.5	G8	160.7	COL1A1_1	55.7	IMR90 p2
84.0	G8	196.34	COL1A1_1	55.7	IMR90 p2
84.5	G8	229.9	COL1A1_1	55.7	IMR90 p2
85.0	G8	254.67	COL1A1_1	55.7	IMR90 p2
85.5	G8	261.77	COL1A1_1	55.7	IMR90 p2
86.0	G8	235.96	COL1A1_1	55.7	IMR90 p2
86.5	G8	182.85	COL1A1_1	55.7	IMR90 p2
87.0	G8	125.0	COL1A1_1	55.7	IMR90 p2
87.5	G8	72.86	COL1A1_1	55.7	IMR90 p2
88.0	G8	31.65	COL1A1_1	55.7	IMR90 p2
88.5	G8	9.07	COL1A1_1	55.7	IMR90 p2
89.0	G8	2.71	COL1A1_1	55.7	IMR90 p2
89.5	G8	2.25	COL1A1_1	55.7	IMR90 p2
90.0	G8	2.25	COL1A1_1	55.7	IMR90 p2
90.5	G8	2.4	COL1A1_1	55.7	IMR90 p2
91.0	G8	3.23	COL1A1_1	55.7	IMR90 p2
91.5	G8	3.88	COL1A1_1	55.7	IMR90 p2
92.0	G8	3.6	COL1A1_1	55.7	IMR90 p2
92.5	G8	2.83	COL1A1_1	55.7	IMR90 p2
93.0	G8	2.16	COL1A1_1	55.7	IMR90 p2
93.5	G8	1.09	COL1A1_1	55.7	IMR90 p2
94.0	G8	0.09	COL1A1_1	55.7	IMR90 p2
94.5	G8	-0.9	COL1A1_1	55.7	IMR90 p2
95.0	G8	-0.75	COL1A1_1	55.7	IMR90 p2
55.0	H8	2.14	COL1A1_1	55.0	IMR90 p2
55.5	H8	4.64	COL1A1_1	55.0	IMR90 p2
56.0	H8	4.28	COL1A1_1	55.0	IMR90 p2
56.5	H8	4.28	COL1A1_1	55.0	IMR90 p2
57.0	H8	4.28	COL1A1_1	55.0	IMR90 p2
57.5	H8	4.03	COL1A1_1	55.0	IMR90 p2
58.0	H8	5.65	COL1A1_1	55.0	IMR90 p2
58.5	H8	8.52	COL1A1_1	55.0	IMR90 p2
59.0	H8	9.93	COL1A1_1	55.0	IMR90 p2
59.5	H8	11.58	COL1A1_1	55.0	IMR90 p2
60.0	H8	13.66	COL1A1_1	55.0	IMR90 p2
60.5	H8	14.65	COL1A1_1	55.0	IMR90 p2
61.0	H8	15.11	COL1A1_1	55.0	IMR90 p2
61.5	H8	16.43	COL1A1_1	55.0	IMR90 p2
62.0	H8	17.56	COL1A1_1	55.0	IMR90 p2
62.5	H8	17.69	COL1A1_1	55.0	IMR90 p2
63.0	H8	18.74	COL1A1_1	55.0	IMR90 p2
63.5	H8	20.61	COL1A1_1	55.0	IMR90 p2
64.0	H8	22.99	COL1A1_1	55.0	IMR90 p2
64.5	H8	27.62	COL1A1_1	55.0	IMR90 p2
65.0	H8	35.37	COL1A1_1	55.0	IMR90 p2
65.5	H8	44.5	COL1A1_1	55.0	IMR90 p2
66.0	H8	55.25	COL1A1_1	55.0	IMR90 p2
66.5	H8	67.28	COL1A1_1	55.0	IMR90 p2
67.0	H8	77.95	COL1A1_1	55.0	IMR90 p2
67.5	H8	86.15	COL1A1_1	55.0	IMR90 p2
68.0	H8	92.57	COL1A1_1	55.0	IMR90 p2
68.5	H8	96.76	COL1A1_1	55.0	IMR90 p2
69.0	H8	98.18	COL1A1_1	55.0	IMR90 p2
69.5	H8	98.21	COL1A1_1	55.0	IMR90 p2
70.0	H8	98.06	COL1A1_1	55.0	IMR90 p2
70.5	H8	98.35	COL1A1_1	55.0	IMR90 p2
71.0	H8	99.44	COL1A1_1	55.0	IMR90 p2
71.5	H8	102.39	COL1A1_1	55.0	IMR90 p2
72.0	H8	107.15	COL1A1_1	55.0	IMR90 p2
72.5	H8	112.65	COL1A1_1	55.0	IMR90 p2
73.0	H8	117.59	COL1A1_1	55.0	IMR90 p2
73.5	H8	120.86	COL1A1_1	55.0	IMR90 p2
74.0	H8	121.26	COL1A1_1	55.0	IMR90 p2
74.5	H8	118.54	COL1A1_1	55.0	IMR90 p2
75.0	H8	113.28	COL1A1_1	55.0	IMR90 p2
75.5	H8	107.22	COL1A1_1	55.0	IMR90 p2
76.0	H8	101.55	COL1A1_1	55.0	IMR90 p2
76.5	H8	96.77	COL1A1_1	55.0	IMR90 p2
77.0	H8	93.51	COL1A1_1	55.0	IMR90 p2
77.5	H8	91.99	COL1A1_1	55.0	IMR90 p2
78.0	H8	90.71	COL1A1_1	55.0	IMR90 p2
78.5	H8	89.97	COL1A1_1	55.0	IMR90 p2
79.0	H8	90.32	COL1A1_1	55.0	IMR90 p2
79.5	H8	90.62	COL1A1_1	55.0	IMR90 p2
80.0	H8	91.18	COL1A1_1	55.0	IMR90 p2
80.5	H8	92.98	COL1A1_1	55.0	IMR90 p2
81.0	H8	95.09	COL1A1_1	55.0	IMR90 p2
81.5	H8	97.65	COL1A1_1	55.0	IMR90 p2
82.0	H8	101.87	COL1A1_1	55.0	IMR90 p2
82.5	H8	107.34	COL1A1_1	55.0	IMR90 p2
83.0	H8	116.88	COL1A1_1	55.0	IMR90 p2
83.5	H8	137.94	COL1A1_1	55.0	IMR90 p2
84.0	H8	168.9	COL1A1_1	55.0	IMR90 p2
84.5	H8	199.03	COL1A1_1	55.0	IMR90 p2
85.0	H8	222.54	COL1A1_1	55.0	IMR90 p2
85.5	H8	232.05	COL1A1_1	55.0	IMR90 p2
86.0	H8	213.43	COL1A1_1	55.0	IMR90 p2
86.5	H8	168.35	COL1A1_1	55.0	IMR90 p2
87.0	H8	116.89	COL1A1_1	55.0	IMR90 p2
87.5	H8	69.98	COL1A1_1	55.0	IMR90 p2
88.0	H8	32.29	COL1A1_1	55.0	IMR90 p2
88.5	H8	10.37	COL1A1_1	55.0	IMR90 p2
89.0	H8	3.7	COL1A1_1	55.0	IMR90 p2
89.5	H8	2.88	COL1A1_1	55.0	IMR90 p2
90.0	H8	2.09	COL1A1_1	55.0	IMR90 p2
90.5	H8	1.18	COL1A1_1	55.0	IMR90 p2
91.0	H8	0.96	COL1A1_1	55.0	IMR90 p2
91.5	H8	1.14	COL1A1_1	55.0	IMR90 p2
92.0	H8	1.14	COL1A1_1	55.0	IMR90 p2
92.5	H8	1.79	COL1A1_1	55.0	IMR90 p2
93.0	H8	2.3	COL1A1_1	55.0	IMR90 p2
93.5	H8	1.98	COL1A1_1	55.0	IMR90 p2
94.0	H8	2.11	COL1A1_1	55.0	IMR90 p2
94.5	H8	1.41	COL1A1_1	55.0	IMR90 p2
95.0	H8	0.09	COL1A1_1	55.0	IMR90 p2
55.0	A8	19.29	COL1A1_1	65.0	IMR90 p8
55.5	A8	41.79	COL1A1_1	65.0	IMR90 p8
56.0	A8	38.58	COL1A1_1	65.0	IMR90 p8
56.5	A8	38.58	COL1A1_1	65.0	IMR90 p8
57.0	A8	38.58	COL1A1_1	65.0	IMR90 p8
57.5	A8	38.46	COL1A1_1	65.0	IMR90 p8
58.0	A8	39.32	COL1A1_1	65.0	IMR90 p8
58.5	A8	39.83	COL1A1_1	65.0	IMR90 p8
59.0	A8	38.3	COL1A1_1	65.0	IMR90 p8
59.5	A8	36.34	COL1A1_1	65.0	IMR90 p8
60.0	A8	36.1	COL1A1_1	65.0	IMR90 p8
60.5	A8	36.92	COL1A1_1	65.0	IMR90 p8
61.0	A8	36.57	COL1A1_1	65.0	IMR90 p8
61.5	A8	37.53	COL1A1_1	65.0	IMR90 p8
62.0	A8	38.41	COL1A1_1	65.0	IMR90 p8
62.5	A8	37.37	COL1A1_1	65.0	IMR90 p8
63.0	A8	36.08	COL1A1_1	65.0	IMR90 p8
63.5	A8	37.69	COL1A1_1	65.0	IMR90 p8
64.0	A8	40.77	COL1A1_1	65.0	IMR90 p8
64.5	A8	46.74	COL1A1_1	65.0	IMR90 p8
65.0	A8	57.69	COL1A1_1	65.0	IMR90 p8
65.5	A8	70.99	COL1A1_1	65.0	IMR90 p8
66.0	A8	85.08	COL1A1_1	65.0	IMR90 p8
66.5	A8	97.68	COL1A1_1	65.0	IMR90 p8
67.0	A8	107.23	COL1A1_1	65.0	IMR90 p8
67.5	A8	113.27	COL1A1_1	65.0	IMR90 p8
68.0	A8	116.31	COL1A1_1	65.0	IMR90 p8
68.5	A8	115.77	COL1A1_1	65.0	IMR90 p8
69.0	A8	115.28	COL1A1_1	65.0	IMR90 p8
69.5	A8	115.71	COL1A1_1	65.0	IMR90 p8
70.0	A8	115.14	COL1A1_1	65.0	IMR90 p8
70.5	A8	115.61	COL1A1_1	65.0	IMR90 p8
71.0	A8	117.22	COL1A1_1	65.0	IMR90 p8
71.5	A8	117.19	COL1A1_1	65.0	IMR90 p8
72.0	A8	117.17	COL1A1_1	65.0	IMR90 p8
72.5	A8	118.64	COL1A1_1	65.0	IMR90 p8
73.0	A8	119.03	COL1A1_1	65.0	IMR90 p8
73.5	A8	119.32	COL1A1_1	65.0	IMR90 p8
74.0	A8	121.24	COL1A1_1	65.0	IMR90 p8
74.5	A8	121.7	COL1A1_1	65.0	IMR90 p8
75.0	A8	120.72	COL1A1_1	65.0	IMR90 p8
75.5	A8	120.09	COL1A1_1	65.0	IMR90 p8
76.0	A8	119.43	COL1A1_1	65.0	IMR90 p8
76.5	A8	117.79	COL1A1_1	65.0	IMR90 p8
77.0	A8	116.81	COL1A1_1	65.0	IMR90 p8
77.5	A8	116.5	COL1A1_1	65.0	IMR90 p8
78.0	A8	115.49	COL1A1_1	65.0	IMR90 p8
78.5	A8	114.37	COL1A1_1	65.0	IMR90 p8
79.0	A8	114.05	COL1A1_1	65.0	IMR90 p8
79.5	A8	114.08	COL1A1_1	65.0	IMR90 p8
80.0	A8	114.73	COL1A1_1	65.0	IMR90 p8
80.5	A8	117.56	COL1A1_1	65.0	IMR90 p8
81.0	A8	121.7	COL1A1_1	65.0	IMR90 p8
81.5	A8	126.78	COL1A1_1	65.0	IMR90 p8
82.0	A8	133.23	COL1A1_1	65.0	IMR90 p8
82.5	A8	141.01	COL1A1_1	65.0	IMR90 p8
83.0	A8	152.6	COL1A1_1	65.0	IMR90 p8
83.5	A8	178.02	COL1A1_1	65.0	IMR90 p8
84.0	A8	221.52	COL1A1_1	65.0	IMR90 p8
84.5	A8	271.95	COL1A1_1	65.0	IMR90 p8
85.0	A8	316.93	COL1A1_1	65.0	IMR90 p8
85.5	A8	346.51	COL1A1_1	65.0	IMR90 p8
86.0	A8	340.12	COL1A1_1	65.0	IMR90 p8
86.5	A8	288.58	COL1A1_1	65.0	IMR90 p8
87.0	A8	213.58	COL1A1_1	65.0	IMR90 p8
87.5	A8	137.95	COL1A1_1	65.0	IMR90 p8
88.0	A8	71.51	COL1A1_1	65.0	IMR90 p8
88.5	A8	26.09	COL1A1_1	65.0	IMR90 p8
89.0	A8	6.47	COL1A1_1	65.0	IMR90 p8
89.5	A8	1.85	COL1A1_1	65.0	IMR90 p8
90.0	A8	1.61	COL1A1_1	65.0	IMR90 p8
90.5	A8	2.35	COL1A1_1	65.0	IMR90 p8
91.0	A8	2.91	COL1A1_1	65.0	IMR90 p8
91.5	A8	3.17	COL1A1_1	65.0	IMR90 p8
92.0	A8	3.15	COL1A1_1	65.0	IMR90 p8
92.5	A8	2.63	COL1A1_1	65.0	IMR90 p8
93.0	A8	1.92	COL1A1_1	65.0	IMR90 p8
93.5	A8	1.24	COL1A1_1	65.0	IMR90 p8
94.0	A8	0.88	COL1A1_1	65.0	IMR90 p8
94.5	A8	0.62	COL1A1_1	65.0	IMR90 p8
95.0	A8	0.25	COL1A1_1	65.0	IMR90 p8
55.0	B8	19.1	COL1A1_1	64.5	IMR90 p8
55.5	B8	41.39	COL1A1_1	64.5	IMR90 p8
56.0	B8	38.21	COL1A1_1	64.5	IMR90 p8
56.5	B8	38.21	COL1A1_1	64.5	IMR90 p8
57.0	B8	38.21	COL1A1_1	64.5	IMR90 p8
57.5	B8	38.13	COL1A1_1	64.5	IMR90 p8
58.0	B8	38.77	COL1A1_1	64.5	IMR90 p8
58.5	B8	38.53	COL1A1_1	64.5	IMR90 p8
59.0	B8	37.45	COL1A1_1	64.5	IMR90 p8
59.5	B8	36.96	COL1A1_1	64.5	IMR90 p8
60.0	B8	36.5	COL1A1_1	64.5	IMR90 p8
60.5	B8	35.95	COL1A1_1	64.5	IMR90 p8
61.0	B8	36.03	COL1A1_1	64.5	IMR90 p8
61.5	B8	36.33	COL1A1_1	64.5	IMR90 p8
62.0	B8	36.11	COL1A1_1	64.5	IMR90 p8
62.5	B8	35.96	COL1A1_1	64.5	IMR90 p8
63.0	B8	36.24	COL1A1_1	64.5	IMR90 p8
63.5	B8	38.1	COL1A1_1	64.5	IMR90 p8
64.0	B8	42.6	COL1A1_1	64.5	IMR90 p8
64.5	B8	50.46	COL1A1_1	64.5	IMR90 p8
65.0	B8	61.23	COL1A1_1	64.5	IMR90 p8
65.5	B8	74.41	COL1A1_1	64.5	IMR90 p8
66.0	B8	87.97	COL1A1_1	64.5	IMR90 p8
66.5	B8	100.35	COL1A1_1	64.5	IMR90 p8
67.0	B8	109.93	COL1A1_1	64.5	IMR90 p8
67.5	B8	115.75	COL1A1_1	64.5	IMR90 p8
68.0	B8	118.46	COL1A1_1	64.5	IMR90 p8
68.5	B8	118.94	COL1A1_1	64.5	IMR90 p8
69.0	B8	118.1	COL1A1_1	64.5	IMR90 p8
69.5	B8	117.62	COL1A1_1	64.5	IMR90 p8
70.0	B8	117.95	COL1A1_1	64.5	IMR90 p8
70.5	B8	118.39	COL1A1_1	64.5	IMR90 p8
71.0	B8	119.83	COL1A1_1	64.5	IMR90 p8
71.5	B8	121.6	COL1A1_1	64.5	IMR90 p8
72.0	B8	122.69	COL1A1_1	64.5	IMR90 p8
72.5	B8	123.82	COL1A1_1	64.5	IMR90 p8
73.0	B8	125.43	COL1A1_1	64.5	IMR90 p8
73.5	B8	126.19	COL1A1_1	64.5	IMR90 p8
74.0	B8	126.36	COL1A1_1	64.5	IMR90 p8
74.5	B8	126.47	COL1A1_1	64.5	IMR90 p8
75.0	B8	126.28	COL1A1_1	64.5	IMR90 p8
75.5	B8	125.5	COL1A1_1	64.5	IMR90 p8
76.0	B8	124.54	COL1A1_1	64.5	IMR90 p8
76.5	B8	123.55	COL1A1_1	64.5	IMR90 p8
77.0	B8	122.5	COL1A1_1	64.5	IMR90 p8
77.5	B8	121.32	COL1A1_1	64.5	IMR90 p8
78.0	B8	120.28	COL1A1_1	64.5	IMR90 p8
78.5	B8	119.66	COL1A1_1	64.5	IMR90 p8
79.0	B8	119.16	COL1A1_1	64.5	IMR90 p8
79.5	B8	119.5	COL1A1_1	64.5	IMR90 p8
80.0	B8	121.06	COL1A1_1	64.5	IMR90 p8
80.5	B8	123.43	COL1A1_1	64.5	IMR90 p8
81.0	B8	127.27	COL1A1_1	64.5	IMR90 p8
81.5	B8	133.53	COL1A1_1	64.5	IMR90 p8
82.0	B8	140.92	COL1A1_1	64.5	IMR90 p8
82.5	B8	149.93	COL1A1_1	64.5	IMR90 p8
83.0	B8	165.07	COL1A1_1	64.5	IMR90 p8
83.5	B8	196.32	COL1A1_1	64.5	IMR90 p8
84.0	B8	245.43	COL1A1_1	64.5	IMR90 p8
84.5	B8	298.67	COL1A1_1	64.5	IMR90 p8
85.0	B8	343.53	COL1A1_1	64.5	IMR90 p8
85.5	B8	369.92	COL1A1_1	64.5	IMR90 p8
86.0	B8	355.04	COL1A1_1	64.5	IMR90 p8
86.5	B8	293.05	COL1A1_1	64.5	IMR90 p8
87.0	B8	212.47	COL1A1_1	64.5	IMR90 p8
87.5	B8	135.04	COL1A1_1	64.5	IMR90 p8
88.0	B8	68.14	COL1A1_1	64.5	IMR90 p8
88.5	B8	24.46	COL1A1_1	64.5	IMR90 p8
89.0	B8	7.97	COL1A1_1	64.5	IMR90 p8
89.5	B8	3.99	COL1A1_1	64.5	IMR90 p8
90.0	B8	2.09	COL1A1_1	64.5	IMR90 p8
90.5	B8	1.74	COL1A1_1	64.5	IMR90 p8
91.0	B8	1.85	COL1A1_1	64.5	IMR90 p8
91.5	B8	1.39	COL1A1_1	64.5	IMR90 p8
92.0	B8	1.32	COL1A1_1	64.5	IMR90 p8
92.5	B8	2.11	COL1A1_1	64.5	IMR90 p8
93.0	B8	2.41	COL1A1_1	64.5	IMR90 p8
93.5	B8	2.98	COL1A1_1	64.5	IMR90 p8
94.0	B8	3.88	COL1A1_1	64.5	IMR90 p8
94.5	B8	5.56	COL1A1_1	64.5	IMR90 p8
95.0	B8	3.15	COL1A1_1	64.5	IMR90 p8
55.0	C8	18.35	COL1A1_1	63.3	IMR90 p8
55.5	C8	39.76	COL1A1_1	63.3	IMR90 p8
56.0	C8	36.71	COL1A1_1	63.3	IMR90 p8
56.5	C8	36.71	COL1A1_1	63.3	IMR90 p8
57.0	C8	36.71	COL1A1_1	63.3	IMR90 p8
57.5	C8	36.55	COL1A1_1	63.3	IMR90 p8
58.0	C8	37.41	COL1A1_1	63.3	IMR90 p8
58.5	C8	40.2	COL1A1_1	63.3	IMR90 p8
59.0	C8	41.26	COL1A1_1	63.3	IMR90 p8
59.5	C8	38.45	COL1A1_1	63.3	IMR90 p8
60.0	C8	37.04	COL1A1_1	63.3	IMR90 p8
60.5	C8	36.85	COL1A1_1	63.3	IMR90 p8
61.0	C8	36.08	COL1A1_1	63.3	IMR90 p8
61.5	C8	37.38	COL1A1_1	63.3	IMR90 p8
62.0	C8	40.17	COL1A1_1	63.3	IMR90 p8
62.5	C8	41.6	COL1A1_1	63.3	IMR90 p8
63.0	C8	43.58	COL1A1_1	63.3	IMR90 p8
63.5	C8	46.51	COL1A1_1	63.3	IMR90 p8
64.0	C8	50.1	COL1A1_1	63.3	IMR90 p8
64.5	C8	56.68	COL1A1_1	63.3	IMR90 p8
65.0	C8	66.85	COL1A1_1	63.3	IMR90 p8
65.5	C8	78.16	COL1A1_1	63.3	IMR90 p8
66.0	C8	90.03	COL1A1_1	63.3	IMR90 p8
66.5	C8	101.22	COL1A1_1	63.3	IMR90 p8
67.0	C8	109.91	COL1A1_1	63.3	IMR90 p8
67.5	C8	115.89	COL1A1_1	63.3	IMR90 p8
68.0	C8	119.35	COL1A1_1	63.3	IMR90 p8
68.5	C8	120.6	COL1A1_1	63.3	IMR90 p8
69.0	C8	121.31	COL1A1_1	63.3	IMR90 p8
69.5	C8	122.0	COL1A1_1	63.3	IMR90 p8
70.0	C8	121.79	COL1A1_1	63.3	IMR90 p8
70.5	C8	123.02	COL1A1_1	63.3	IMR90 p8
71.0	C8	124.89	COL1A1_1	63.3	IMR90 p8
71.5	C8	125.15	COL1A1_1	63.3	IMR90 p8
72.0	C8	125.56	COL1A1_1	63.3	IMR90 p8
72.5	C8	126.84	COL1A1_1	63.3	IMR90 p8
73.0	C8	126.36	COL1A1_1	63.3	IMR90 p8
73.5	C8	125.96	COL1A1_1	63.3	IMR90 p8
74.0	C8	126.52	COL1A1_1	63.3	IMR90 p8
74.5	C8	126.41	COL1A1_1	63.3	IMR90 p8
75.0	C8	126.4	COL1A1_1	63.3	IMR90 p8
75.5	C8	126.78	COL1A1_1	63.3	IMR90 p8
76.0	C8	125.72	COL1A1_1	63.3	IMR90 p8
76.5	C8	124.87	COL1A1_1	63.3	IMR90 p8
77.0	C8	124.08	COL1A1_1	63.3	IMR90 p8
77.5	C8	122.26	COL1A1_1	63.3	IMR90 p8
78.0	C8	120.07	COL1A1_1	63.3	IMR90 p8
78.5	C8	119.57	COL1A1_1	63.3	IMR90 p8
79.0	C8	119.54	COL1A1_1	63.3	IMR90 p8
79.5	C8	119.75	COL1A1_1	63.3	IMR90 p8
80.0	C8	121.61	COL1A1_1	63.3	IMR90 p8
80.5	C8	125.16	COL1A1_1	63.3	IMR90 p8
81.0	C8	129.67	COL1A1_1	63.3	IMR90 p8
81.5	C8	135.57	COL1A1_1	63.3	IMR90 p8
82.0	C8	143.17	COL1A1_1	63.3	IMR90 p8
82.5	C8	152.58	COL1A1_1	63.3	IMR90 p8
83.0	C8	169.22	COL1A1_1	63.3	IMR90 p8
83.5	C8	203.52	COL1A1_1	63.3	IMR90 p8
84.0	C8	254.61	COL1A1_1	63.3	IMR90 p8
84.5	C8	307.87	COL1A1_1	63.3	IMR90 p8
85.0	C8	352.06	COL1A1_1	63.3	IMR90 p8
85.5	C8	374.57	COL1A1_1	63.3	IMR90 p8
86.0	C8	352.26	COL1A1_1	63.3	IMR90 p8
86.5	C8	285.27	COL1A1_1	63.3	IMR90 p8
87.0	C8	203.2	COL1A1_1	63.3	IMR90 p8
87.5	C8	125.05	COL1A1_1	63.3	IMR90 p8
88.0	C8	59.68	COL1A1_1	63.3	IMR90 p8
88.5	C8	19.62	COL1A1_1	63.3	IMR90 p8
89.0	C8	5.64	COL1A1_1	63.3	IMR90 p8
89.5	C8	2.76	COL1A1_1	63.3	IMR90 p8
90.0	C8	1.69	COL1A1_1	63.3	IMR90 p8
90.5	C8	1.02	COL1A1_1	63.3	IMR90 p8
91.0	C8	1.28	COL1A1_1	63.3	IMR90 p8
91.5	C8	1.32	COL1A1_1	63.3	IMR90 p8
92.0	C8	1.23	COL1A1_1	63.3	IMR90 p8
92.5	C8	2.07	COL1A1_1	63.3	IMR90 p8
93.0	C8	2.76	COL1A1_1	63.3	IMR90 p8
93.5	C8	2.88	COL1A1_1	63.3	IMR90 p8
94.0	C8	3.3	COL1A1_1	63.3	IMR90 p8
94.5	C8	4.11	COL1A1_1	63.3	IMR90 p8
95.0	C8	2.02	COL1A1_1	63.3	IMR90 p8
55.0	D8	13.61	COL1A1_1	61.4	IMR90 p8
55.5	D8	29.49	COL1A1_1	61.4	IMR90 p8
56.0	D8	27.22	COL1A1_1	61.4	IMR90 p8
56.5	D8	27.22	COL1A1_1	61.4	IMR90 p8
57.0	D8	27.22	COL1A1_1	61.4	IMR90 p8
57.5	D8	27.17	COL1A1_1	61.4	IMR90 p8
58.0	D8	27.46	COL1A1_1	61.4	IMR90 p8
58.5	D8	28.35	COL1A1_1	61.4	IMR90 p8
59.0	D8	28.86	COL1A1_1	61.4	IMR90 p8
59.5	D8	29.92	COL1A1_1	61.4	IMR90 p8
60.0	D8	31.4	COL1A1_1	61.4	IMR90 p8
60.5	D8	32.31	COL1A1_1	61.4	IMR90 p8
61.0	D8	33.42	COL1A1_1	61.4	IMR90 p8
61.5	D8	34.89	COL1A1_1	61.4	IMR90 p8
62.0	D8	36.34	COL1A1_1	61.4	IMR90 p8
62.5	D8	37.78	COL1A1_1	61.4	IMR90 p8
63.0	D8	40.29	COL1A1_1	61.4	IMR90 p8
63.5	D8	43.74	COL1A1_1	61.4	IMR90 p8
64.0	D8	48.82	COL1A1_1	61.4	IMR90 p8
64.5	D8	56.16	COL1A1_1	61.4	IMR90 p8
65.0	D8	65.13	COL1A1_1	61.4	IMR90 p8
65.5	D8	75.09	COL1A1_1	61.4	IMR90 p8
66.0	D8	85.85	COL1A1_1	61.4	IMR90 p8
66.5	D8	95.9	COL1A1_1	61.4	IMR90 p8
67.0	D8	103.54	COL1A1_1	61.4	IMR90 p8
67.5	D8	108.92	COL1A1_1	61.4	IMR90 p8
68.0	D8	112.29	COL1A1_1	61.4	IMR90 p8
68.5	D8	113.82	COL1A1_1	61.4	IMR90 p8
69.0	D8	114.08	COL1A1_1	61.4	IMR90 p8
69.5	D8	114.11	COL1A1_1	61.4	IMR90 p8
70.0	D8	114.71	COL1A1_1	61.4	IMR90 p8
70.5	D8	115.84	COL1A1_1	61.4	IMR90 p8
71.0	D8	117.04	COL1A1_1	61.4	IMR90 p8
71.5	D8	118.72	COL1A1_1	61.4	IMR90 p8
72.0	D8	120.42	COL1A1_1	61.4	IMR90 p8
72.5	D8	121.33	COL1A1_1	61.4	IMR90 p8
73.0	D8	121.63	COL1A1_1	61.4	IMR90 p8
73.5	D8	121.8	COL1A1_1	61.4	IMR90 p8
74.0	D8	121.38	COL1A1_1	61.4	IMR90 p8
74.5	D8	120.56	COL1A1_1	61.4	IMR90 p8
75.0	D8	120.35	COL1A1_1	61.4	IMR90 p8
75.5	D8	120.25	COL1A1_1	61.4	IMR90 p8
76.0	D8	120.02	COL1A1_1	61.4	IMR90 p8
76.5	D8	119.47	COL1A1_1	61.4	IMR90 p8
77.0	D8	118.83	COL1A1_1	61.4	IMR90 p8
77.5	D8	117.68	COL1A1_1	61.4	IMR90 p8
78.0	D8	116.0	COL1A1_1	61.4	IMR90 p8
78.5	D8	114.57	COL1A1_1	61.4	IMR90 p8
79.0	D8	114.28	COL1A1_1	61.4	IMR90 p8
79.5	D8	114.96	COL1A1_1	61.4	IMR90 p8
80.0	D8	116.23	COL1A1_1	61.4	IMR90 p8
80.5	D8	119.44	COL1A1_1	61.4	IMR90 p8
81.0	D8	123.95	COL1A1_1	61.4	IMR90 p8
81.5	D8	129.26	COL1A1_1	61.4	IMR90 p8
82.0	D8	136.36	COL1A1_1	61.4	IMR90 p8
82.5	D8	146.08	COL1A1_1	61.4	IMR90 p8
83.0	D8	161.63	COL1A1_1	61.4	IMR90 p8
83.5	D8	194.44	COL1A1_1	61.4	IMR90 p8
84.0	D8	243.56	COL1A1_1	61.4	IMR90 p8
84.5	D8	293.27	COL1A1_1	61.4	IMR90 p8
85.0	D8	333.8	COL1A1_1	61.4	IMR90 p8
85.5	D8	354.21	COL1A1_1	61.4	IMR90 p8
86.0	D8	331.31	COL1A1_1	61.4	IMR90 p8
86.5	D8	266.38	COL1A1_1	61.4	IMR90 p8
87.0	D8	188.86	COL1A1_1	61.4	IMR90 p8
87.5	D8	115.41	COL1A1_1	61.4	IMR90 p8
88.0	D8	54.34	COL1A1_1	61.4	IMR90 p8
88.5	D8	17.65	COL1A1_1	61.4	IMR90 p8
89.0	D8	5.13	COL1A1_1	61.4	IMR90 p8
89.5	D8	2.09	COL1A1_1	61.4	IMR90 p8
90.0	D8	1.28	COL1A1_1	61.4	IMR90 p8
90.5	D8	1.37	COL1A1_1	61.4	IMR90 p8
91.0	D8	1.64	COL1A1_1	61.4	IMR90 p8
91.5	D8	2.11	COL1A1_1	61.4	IMR90 p8
92.0	D8	3.1	COL1A1_1	61.4	IMR90 p8
92.5	D8	3.75	COL1A1_1	61.4	IMR90 p8
93.0	D8	3.82	COL1A1_1	61.4	IMR90 p8
93.5	D8	3.58	COL1A1_1	61.4	IMR90 p8
94.0	D8	3.41	COL1A1_1	61.4	IMR90 p8
94.5	D8	2.49	COL1A1_1	61.4	IMR90 p8
95.0	D8	0.56	COL1A1_1	61.4	IMR90 p8
55.0	E8	8.39	COL1A1_1	59.0	IMR90 p8
55.5	E8	18.18	COL1A1_1	59.0	IMR90 p8
56.0	E8	16.78	COL1A1_1	59.0	IMR90 p8
56.5	E8	16.78	COL1A1_1	59.0	IMR90 p8
57.0	E8	16.78	COL1A1_1	59.0	IMR90 p8
57.5	E8	16.49	COL1A1_1	59.0	IMR90 p8
58.0	E8	18.26	COL1A1_1	59.0	IMR90 p8
58.5	E8	22.08	COL1A1_1	59.0	IMR90 p8
59.0	E8	23.4	COL1A1_1	59.0	IMR90 p8
59.5	E8	24.34	COL1A1_1	59.0	IMR90 p8
60.0	E8	25.43	COL1A1_1	59.0	IMR90 p8
60.5	E8	25.11	COL1A1_1	59.0	IMR90 p8
61.0	E8	25.86	COL1A1_1	59.0	IMR90 p8
61.5	E8	29.12	COL1A1_1	59.0	IMR90 p8
62.0	E8	32.49	COL1A1_1	59.0	IMR90 p8
62.5	E8	34.96	COL1A1_1	59.0	IMR90 p8
63.0	E8	38.64	COL1A1_1	59.0	IMR90 p8
63.5	E8	42.81	COL1A1_1	59.0	IMR90 p8
64.0	E8	47.19	COL1A1_1	59.0	IMR90 p8
64.5	E8	53.63	COL1A1_1	59.0	IMR90 p8
65.0	E8	63.2	COL1A1_1	59.0	IMR90 p8
65.5	E8	74.91	COL1A1_1	59.0	IMR90 p8
66.0	E8	88.05	COL1A1_1	59.0	IMR90 p8
66.5	E8	100.19	COL1A1_1	59.0	IMR90 p8
67.0	E8	109.86	COL1A1_1	59.0	IMR90 p8
67.5	E8	116.78	COL1A1_1	59.0	IMR90 p8
68.0	E8	120.07	COL1A1_1	59.0	IMR90 p8
68.5	E8	120.95	COL1A1_1	59.0	IMR90 p8
69.0	E8	120.91	COL1A1_1	59.0	IMR90 p8
69.5	E8	119.98	COL1A1_1	59.0	IMR90 p8
70.0	E8	119.37	COL1A1_1	59.0	IMR90 p8
70.5	E8	119.29	COL1A1_1	59.0	IMR90 p8
71.0	E8	118.79	COL1A1_1	59.0	IMR90 p8
71.5	E8	119.59	COL1A1_1	59.0	IMR90 p8
72.0	E8	121.49	COL1A1_1	59.0	IMR90 p8
72.5	E8	123.13	COL1A1_1	59.0	IMR90 p8
73.0	E8	125.21	COL1A1_1	59.0	IMR90 p8
73.5	E8	127.16	COL1A1_1	59.0	IMR90 p8
74.0	E8	127.8	COL1A1_1	59.0	IMR90 p8
74.5	E8	127.83	COL1A1_1	59.0	IMR90 p8
75.0	E8	127.16	COL1A1_1	59.0	IMR90 p8
75.5	E8	125.83	COL1A1_1	59.0	IMR90 p8
76.0	E8	124.52	COL1A1_1	59.0	IMR90 p8
76.5	E8	123.25	COL1A1_1	59.0	IMR90 p8
77.0	E8	122.29	COL1A1_1	59.0	IMR90 p8
77.5	E8	122.07	COL1A1_1	59.0	IMR90 p8
78.0	E8	122.21	COL1A1_1	59.0	IMR90 p8
78.5	E8	122.34	COL1A1_1	59.0	IMR90 p8
79.0	E8	122.32	COL1A1_1	59.0	IMR90 p8
79.5	E8	122.22	COL1A1_1	59.0	IMR90 p8
80.0	E8	122.46	COL1A1_1	59.0	IMR90 p8
80.5	E8	123.67	COL1A1_1	59.0	IMR90 p8
81.0	E8	126.96	COL1A1_1	59.0	IMR90 p8
81.5	E8	132.26	COL1A1_1	59.0	IMR90 p8
82.0	E8	139.38	COL1A1_1	59.0	IMR90 p8
82.5	E8	149.03	COL1A1_1	59.0	IMR90 p8
83.0	E8	165.14	COL1A1_1	59.0	IMR90 p8
83.5	E8	197.83	COL1A1_1	59.0	IMR90 p8
84.0	E8	246.69	COL1A1_1	59.0	IMR90 p8
84.5	E8	296.81	COL1A1_1	59.0	IMR90 p8
85.0	E8	337.05	COL1A1_1	59.0	IMR90 p8
85.5	E8	356.5	COL1A1_1	59.0	IMR90 p8
86.0	E8	333.2	COL1A1_1	59.0	IMR90 p8
86.5	E8	267.95	COL1A1_1	59.0	IMR90 p8
87.0	E8	189.21	COL1A1_1	59.0	IMR90 p8
87.5	E8	115.14	COL1A1_1	59.0	IMR90 p8
88.0	E8	54.28	COL1A1_1	59.0	IMR90 p8
88.5	E8	17.83	COL1A1_1	59.0	IMR90 p8
89.0	E8	5.09	COL1A1_1	59.0	IMR90 p8
89.5	E8	2.57	COL1A1_1	59.0	IMR90 p8
90.0	E8	2.53	COL1A1_1	59.0	IMR90 p8
90.5	E8	2.63	COL1A1_1	59.0	IMR90 p8
91.0	E8	2.51	COL1A1_1	59.0	IMR90 p8
91.5	E8	2.38	COL1A1_1	59.0	IMR90 p8
92.0	E8	2.46	COL1A1_1	59.0	IMR90 p8
92.5	E8	2.33	COL1A1_1	59.0	IMR90 p8
93.0	E8	1.84	COL1A1_1	59.0	IMR90 p8
93.5	E8	1.87	COL1A1_1	59.0	IMR90 p8
94.0	E8	2.15	COL1A1_1	59.0	IMR90 p8
94.5	E8	3.01	COL1A1_1	59.0	IMR90 p8
95.0	E8	1.75	COL1A1_1	59.0	IMR90 p8
55.0	F8	4.22	COL1A1_1	57.0	IMR90 p8
55.5	F8	9.14	COL1A1_1	57.0	IMR90 p8
56.0	F8	8.44	COL1A1_1	57.0	IMR90 p8
56.5	F8	8.44	COL1A1_1	57.0	IMR90 p8
57.0	F8	8.44	COL1A1_1	57.0	IMR90 p8
57.5	F8	8.21	COL1A1_1	57.0	IMR90 p8
58.0	F8	9.61	COL1A1_1	57.0	IMR90 p8
58.5	F8	12.42	COL1A1_1	57.0	IMR90 p8
59.0	F8	15.22	COL1A1_1	57.0	IMR90 p8
59.5	F8	18.49	COL1A1_1	57.0	IMR90 p8
60.0	F8	20.48	COL1A1_1	57.0	IMR90 p8
60.5	F8	21.93	COL1A1_1	57.0	IMR90 p8
61.0	F8	23.92	COL1A1_1	57.0	IMR90 p8
61.5	F8	25.24	COL1A1_1	57.0	IMR90 p8
62.0	F8	26.53	COL1A1_1	57.0	IMR90 p8
62.5	F8	28.39	COL1A1_1	57.0	IMR90 p8
63.0	F8	30.17	COL1A1_1	57.0	IMR90 p8
63.5	F8	32.72	COL1A1_1	57.0	IMR90 p8
64.0	F8	37.12	COL1A1_1	57.0	IMR90 p8
64.5	F8	43.29	COL1A1_1	57.0	IMR90 p8
65.0	F8	51.64	COL1A1_1	57.0	IMR90 p8
65.5	F8	62.46	COL1A1_1	57.0	IMR90 p8
66.0	F8	74.06	COL1A1_1	57.0	IMR90 p8
66.5	F8	85.15	COL1A1_1	57.0	IMR90 p8
67.0	F8	94.68	COL1A1_1	57.0	IMR90 p8
67.5	F8	101.78	COL1A1_1	57.0	IMR90 p8
68.0	F8	106.59	COL1A1_1	57.0	IMR90 p8
68.5	F8	109.01	COL1A1_1	57.0	IMR90 p8
69.0	F8	109.3	COL1A1_1	57.0	IMR90 p8
69.5	F8	108.59	COL1A1_1	57.0	IMR90 p8
70.0	F8	107.69	COL1A1_1	57.0	IMR90 p8
70.5	F8	106.73	COL1A1_1	57.0	IMR90 p8
71.0	F8	106.93	COL1A1_1	57.0	IMR90 p8
71.5	F8	108.27	COL1A1_1	57.0	IMR90 p8
72.0	F8	110.41	COL1A1_1	57.0	IMR90 p8
72.5	F8	113.7	COL1A1_1	57.0	IMR90 p8
73.0	F8	116.52	COL1A1_1	57.0	IMR90 p8
73.5	F8	117.74	COL1A1_1	57.0	IMR90 p8
74.0	F8	118.41	COL1A1_1	57.0	IMR90 p8
74.5	F8	118.68	COL1A1_1	57.0	IMR90 p8
75.0	F8	116.99	COL1A1_1	57.0	IMR90 p8
75.5	F8	114.7	COL1A1_1	57.0	IMR90 p8
76.0	F8	113.45	COL1A1_1	57.0	IMR90 p8
76.5	F8	112.14	COL1A1_1	57.0	IMR90 p8
77.0	F8	110.28	COL1A1_1	57.0	IMR90 p8
77.5	F8	109.19	COL1A1_1	57.0	IMR90 p8
78.0	F8	109.17	COL1A1_1	57.0	IMR90 p8
78.5	F8	108.63	COL1A1_1	57.0	IMR90 p8
79.0	F8	108.2	COL1A1_1	57.0	IMR90 p8
79.5	F8	109.09	COL1A1_1	57.0	IMR90 p8
80.0	F8	110.75	COL1A1_1	57.0	IMR90 p8
80.5	F8	112.98	COL1A1_1	57.0	IMR90 p8
81.0	F8	117.01	COL1A1_1	57.0	IMR90 p8
81.5	F8	122.46	COL1A1_1	57.0	IMR90 p8
82.0	F8	128.27	COL1A1_1	57.0	IMR90 p8
82.5	F8	135.4	COL1A1_1	57.0	IMR90 p8
83.0	F8	148.05	COL1A1_1	57.0	IMR90 p8
83.5	F8	175.42	COL1A1_1	57.0	IMR90 p8
84.0	F8	216.47	COL1A1_1	57.0	IMR90 p8
84.5	F8	258.18	COL1A1_1	57.0	IMR90 p8
85.0	F8	292.03	COL1A1_1	57.0	IMR90 p8
85.5	F8	307.9	COL1A1_1	57.0	IMR90 p8
86.0	F8	285.87	COL1A1_1	57.0	IMR90 p8
86.5	F8	228.04	COL1A1_1	57.0	IMR90 p8
87.0	F8	160.39	COL1A1_1	57.0	IMR90 p8
87.5	F8	97.34	COL1A1_1	57.0	IMR90 p8
88.0	F8	45.43	COL1A1_1	57.0	IMR90 p8
88.5	F8	15.22	COL1A1_1	57.0	IMR90 p8
89.0	F8	5.93	COL1A1_1	57.0	IMR90 p8
89.5	F8	3.96	COL1A1_1	57.0	IMR90 p8
90.0	F8	2.8	COL1A1_1	57.0	IMR90 p8
90.5	F8	2.42	COL1A1_1	57.0	IMR90 p8
91.0	F8	2.02	COL1A1_1	57.0	IMR90 p8
91.5	F8	1.13	COL1A1_1	57.0	IMR90 p8
92.0	F8	1.01	COL1A1_1	57.0	IMR90 p8
92.5	F8	1.64	COL1A1_1	57.0	IMR90 p8
93.0	F8	1.86	COL1A1_1	57.0	IMR90 p8
93.5	F8	2.19	COL1A1_1	57.0	IMR90 p8
94.0	F8	2.82	COL1A1_1	57.0	IMR90 p8
94.5	F8	3.73	COL1A1_1	57.0	IMR90 p8
95.0	F8	1.96	COL1A1_1	57.0	IMR90 p8
55.0	G8	-1.04	COL1A1_1	55.7	IMR90 p8
55.5	G8	-2.26	COL1A1_1	55.7	IMR90 p8
56.0	G8	-2.09	COL1A1_1	55.7	IMR90 p8
56.5	G8	-2.09	COL1A1_1	55.7	IMR90 p8
57.0	G8	-2.09	COL1A1_1	55.7	IMR90 p8
57.5	G8	-2.53	COL1A1_1	55.7	IMR90 p8
58.0	G8	0.22	COL1A1_1	55.7	IMR90 p8
58.5	G8	5.33	COL1A1_1	55.7	IMR90 p8
59.0	G8	9.18	COL1A1_1	55.7	IMR90 p8
59.5	G8	13.38	COL1A1_1	55.7	IMR90 p8
60.0	G8	17.19	COL1A1_1	55.7	IMR90 p8
60.5	G8	20.65	COL1A1_1	55.7	IMR90 p8
61.0	G8	24.7	COL1A1_1	55.7	IMR90 p8
61.5	G8	27.57	COL1A1_1	55.7	IMR90 p8
62.0	G8	29.21	COL1A1_1	55.7	IMR90 p8
62.5	G8	31.58	COL1A1_1	55.7	IMR90 p8
63.0	G8	32.5	COL1A1_1	55.7	IMR90 p8
63.5	G8	32.28	COL1A1_1	55.7	IMR90 p8
64.0	G8	33.82	COL1A1_1	55.7	IMR90 p8
64.5	G8	37.58	COL1A1_1	55.7	IMR90 p8
65.0	G8	42.86	COL1A1_1	55.7	IMR90 p8
65.5	G8	51.66	COL1A1_1	55.7	IMR90 p8
66.0	G8	63.26	COL1A1_1	55.7	IMR90 p8
66.5	G8	75.02	COL1A1_1	55.7	IMR90 p8
67.0	G8	85.54	COL1A1_1	55.7	IMR90 p8
67.5	G8	93.7	COL1A1_1	55.7	IMR90 p8
68.0	G8	98.78	COL1A1_1	55.7	IMR90 p8
68.5	G8	100.83	COL1A1_1	55.7	IMR90 p8
69.0	G8	101.13	COL1A1_1	55.7	IMR90 p8
69.5	G8	100.97	COL1A1_1	55.7	IMR90 p8
70.0	G8	100.87	COL1A1_1	55.7	IMR90 p8
70.5	G8	101.02	COL1A1_1	55.7	IMR90 p8
71.0	G8	101.15	COL1A1_1	55.7	IMR90 p8
71.5	G8	101.26	COL1A1_1	55.7	IMR90 p8
72.0	G8	101.95	COL1A1_1	55.7	IMR90 p8
72.5	G8	102.96	COL1A1_1	55.7	IMR90 p8
73.0	G8	104.38	COL1A1_1	55.7	IMR90 p8
73.5	G8	106.28	COL1A1_1	55.7	IMR90 p8
74.0	G8	107.85	COL1A1_1	55.7	IMR90 p8
74.5	G8	108.28	COL1A1_1	55.7	IMR90 p8
75.0	G8	107.92	COL1A1_1	55.7	IMR90 p8
75.5	G8	106.33	COL1A1_1	55.7	IMR90 p8
76.0	G8	104.67	COL1A1_1	55.7	IMR90 p8
76.5	G8	103.29	COL1A1_1	55.7	IMR90 p8
77.0	G8	101.95	COL1A1_1	55.7	IMR90 p8
77.5	G8	101.36	COL1A1_1	55.7	IMR90 p8
78.0	G8	101.76	COL1A1_1	55.7	IMR90 p8
78.5	G8	102.02	COL1A1_1	55.7	IMR90 p8
79.0	G8	102.26	COL1A1_1	55.7	IMR90 p8
79.5	G8	103.02	COL1A1_1	55.7	IMR90 p8
80.0	G8	104.19	COL1A1_1	55.7	IMR90 p8
80.5	G8	105.93	COL1A1_1	55.7	IMR90 p8
81.0	G8	108.2	COL1A1_1	55.7	IMR90 p8
81.5	G8	112.02	COL1A1_1	55.7	IMR90 p8
82.0	G8	117.16	COL1A1_1	55.7	IMR90 p8
82.5	G8	123.4	COL1A1_1	55.7	IMR90 p8
83.0	G8	133.95	COL1A1_1	55.7	IMR90 p8
83.5	G8	158.04	COL1A1_1	55.7	IMR90 p8
84.0	G8	195.23	COL1A1_1	55.7	IMR90 p8
84.5	G8	233.16	COL1A1_1	55.7	IMR90 p8
85.0	G8	263.97	COL1A1_1	55.7	IMR90 p8
85.5	G8	280.09	COL1A1_1	55.7	IMR90 p8
86.0	G8	263.11	COL1A1_1	55.7	IMR90 p8
86.5	G8	211.5	COL1A1_1	55.7	IMR90 p8
87.0	G8	149.71	COL1A1_1	55.7	IMR90 p8
87.5	G8	92.18	COL1A1_1	55.7	IMR90 p8
88.0	G8	43.49	COL1A1_1	55.7	IMR90 p8
88.5	G8	13.54	COL1A1_1	55.7	IMR90 p8
89.0	G8	3.92	COL1A1_1	55.7	IMR90 p8
89.5	G8	1.99	COL1A1_1	55.7	IMR90 p8
90.0	G8	0.83	COL1A1_1	55.7	IMR90 p8
90.5	G8	0.75	COL1A1_1	55.7	IMR90 p8
91.0	G8	1.14	COL1A1_1	55.7	IMR90 p8
91.5	G8	1.24	COL1A1_1	55.7	IMR90 p8
92.0	G8	1.65	COL1A1_1	55.7	IMR90 p8
92.5	G8	2.27	COL1A1_1	55.7	IMR90 p8
93.0	G8	2.51	COL1A1_1	55.7	IMR90 p8
93.5	G8	2.14	COL1A1_1	55.7	IMR90 p8
94.0	G8	2.1	COL1A1_1	55.7	IMR90 p8
94.5	G8	1.37	COL1A1_1	55.7	IMR90 p8
95.0	G8	0.19	COL1A1_1	55.7	IMR90 p8
55.0	H8	-1.75	COL1A1_1	55.0	IMR90 p8
55.5	H8	-3.79	COL1A1_1	55.0	IMR90 p8
56.0	H8	-3.5	COL1A1_1	55.0	IMR90 p8
56.5	H8	-3.5	COL1A1_1	55.0	IMR90 p8
57.0	H8	-3.5	COL1A1_1	55.0	IMR90 p8
57.5	H8	-3.94	COL1A1_1	55.0	IMR90 p8
58.0	H8	-1.24	COL1A1_1	55.0	IMR90 p8
58.5	H8	4.14	COL1A1_1	55.0	IMR90 p8
59.0	H8	8.4	COL1A1_1	55.0	IMR90 p8
59.5	H8	12.75	COL1A1_1	55.0	IMR90 p8
60.0	H8	16.94	COL1A1_1	55.0	IMR90 p8
60.5	H8	20.11	COL1A1_1	55.0	IMR90 p8
61.0	H8	22.87	COL1A1_1	55.0	IMR90 p8
61.5	H8	25.22	COL1A1_1	55.0	IMR90 p8
62.0	H8	26.72	COL1A1_1	55.0	IMR90 p8
62.5	H8	27.94	COL1A1_1	55.0	IMR90 p8
63.0	H8	29.42	COL1A1_1	55.0	IMR90 p8
63.5	H8	30.49	COL1A1_1	55.0	IMR90 p8
64.0	H8	32.01	COL1A1_1	55.0	IMR90 p8
64.5	H8	35.43	COL1A1_1	55.0	IMR90 p8
65.0	H8	40.53	COL1A1_1	55.0	IMR90 p8
65.5	H8	47.25	COL1A1_1	55.0	IMR90 p8
66.0	H8	56.58	COL1A1_1	55.0	IMR90 p8
66.5	H8	67.08	COL1A1_1	55.0	IMR90 p8
67.0	H8	76.73	COL1A1_1	55.0	IMR90 p8
67.5	H8	85.29	COL1A1_1	55.0	IMR90 p8
68.0	H8	91.94	COL1A1_1	55.0	IMR90 p8
68.5	H8	95.47	COL1A1_1	55.0	IMR90 p8
69.0	H8	96.83	COL1A1_1	55.0	IMR90 p8
69.5	H8	97.68	COL1A1_1	55.0	IMR90 p8
70.0	H8	97.5	COL1A1_1	55.0	IMR90 p8
70.5	H8	96.86	COL1A1_1	55.0	IMR90 p8
71.0	H8	97.02	COL1A1_1	55.0	IMR90 p8
71.5	H8	97.99	COL1A1_1	55.0	IMR90 p8
72.0	H8	98.92	COL1A1_1	55.0	IMR90 p8
72.5	H8	100.6	COL1A1_1	55.0	IMR90 p8
73.0	H8	102.96	COL1A1_1	55.0	IMR90 p8
73.5	H8	104.72	COL1A1_1	55.0	IMR90 p8
74.0	H8	105.44	COL1A1_1	55.0	IMR90 p8
74.5	H8	104.97	COL1A1_1	55.0	IMR90 p8
75.0	H8	103.51	COL1A1_1	55.0	IMR90 p8
75.5	H8	101.32	COL1A1_1	55.0	IMR90 p8
76.0	H8	98.9	COL1A1_1	55.0	IMR90 p8
76.5	H8	96.77	COL1A1_1	55.0	IMR90 p8
77.0	H8	95.93	COL1A1_1	55.0	IMR90 p8
77.5	H8	95.74	COL1A1_1	55.0	IMR90 p8
78.0	H8	95.28	COL1A1_1	55.0	IMR90 p8
78.5	H8	95.45	COL1A1_1	55.0	IMR90 p8
79.0	H8	96.16	COL1A1_1	55.0	IMR90 p8
79.5	H8	96.39	COL1A1_1	55.0	IMR90 p8
80.0	H8	96.44	COL1A1_1	55.0	IMR90 p8
80.5	H8	97.72	COL1A1_1	55.0	IMR90 p8
81.0	H8	99.85	COL1A1_1	55.0	IMR90 p8
81.5	H8	102.79	COL1A1_1	55.0	IMR90 p8
82.0	H8	106.75	COL1A1_1	55.0	IMR90 p8
82.5	H8	112.54	COL1A1_1	55.0	IMR90 p8
83.0	H8	121.87	COL1A1_1	55.0	IMR90 p8
83.5	H8	141.57	COL1A1_1	55.0	IMR90 p8
84.0	H8	173.95	COL1A1_1	55.0	IMR90 p8
84.5	H8	209.38	COL1A1_1	55.0	IMR90 p8
85.0	H8	238.32	COL1A1_1	55.0	IMR90 p8
85.5	H8	254.81	COL1A1_1	55.0	IMR90 p8
86.0	H8	244.0	COL1A1_1	55.0	IMR90 p8
86.5	H8	200.25	COL1A1_1	55.0	IMR90 p8
87.0	H8	143.39	COL1A1_1	55.0	IMR90 p8
87.5	H8	89.8	COL1A1_1	55.0	IMR90 p8
88.0	H8	44.31	COL1A1_1	55.0	IMR90 p8
88.5	H8	14.72	COL1A1_1	55.0	IMR90 p8
89.0	H8	3.89	COL1A1_1	55.0	IMR90 p8
89.5	H8	2.01	COL1A1_1	55.0	IMR90 p8
90.0	H8	1.89	COL1A1_1	55.0	IMR90 p8
90.5	H8	1.93	COL1A1_1	55.0	IMR90 p8
91.0	H8	1.54	COL1A1_1	55.0	IMR90 p8
91.5	H8	1.71	COL1A1_1	55.0	IMR90 p8
92.0	H8	2.18	COL1A1_1	55.0	IMR90 p8
92.5	H8	1.93	COL1A1_1	55.0	IMR90 p8
93.0	H8	1.63	COL1A1_1	55.0	IMR90 p8
93.5	H8	1.29	COL1A1_1	55.0	IMR90 p8
94.0	H8	1.1	COL1A1_1	55.0	IMR90 p8
94.5	H8	-0.11	COL1A1_1	55.0	IMR90 p8
95.0	H8	-0.56	COL1A1_1	55.0	IMR90 p8
