# Supplementary material for: Primer PICKR: literature-mined scoring platform for robust RT–qPCR primers
Source: Nat Commun. 2026 May 28;17:6938. doi: 10.1038/s41467-026-73648-2 (PMC13388996; doi:10.1038/s41467-026-73648-2)
Supplement: Supplementary file 11 — Source Data [file 41467_2026_73648_MOESM11_ESM.zip › Suppl_Fig_S6/amplification_data_PDGFRB_1.csv]

Cycle	Well	Fluorescence	Target	melt temp	Replicate
1	A11	-4.26	PDGFRB_1	65.0	IMR90 p11
2	A11	0.29	PDGFRB_1	65.0	IMR90 p11
3	A11	-1.9	PDGFRB_1	65.0	IMR90 p11
4	A11	3.73	PDGFRB_1	65.0	IMR90 p11
5	A11	0.68	PDGFRB_1	65.0	IMR90 p11
6	A11	4.18	PDGFRB_1	65.0	IMR90 p11
7	A11	-4.22	PDGFRB_1	65.0	IMR90 p11
8	A11	6.0	PDGFRB_1	65.0	IMR90 p11
9	A11	0.61	PDGFRB_1	65.0	IMR90 p11
10	A11	0.34	PDGFRB_1	65.0	IMR90 p11
11	A11	2.24	PDGFRB_1	65.0	IMR90 p11
12	A11	1.37	PDGFRB_1	65.0	IMR90 p11
13	A11	1.44	PDGFRB_1	65.0	IMR90 p11
14	A11	-1.71	PDGFRB_1	65.0	IMR90 p11
15	A11	1.43	PDGFRB_1	65.0	IMR90 p11
16	A11	-5.25	PDGFRB_1	65.0	IMR90 p11
17	A11	-5.07	PDGFRB_1	65.0	IMR90 p11
18	A11	-6.18	PDGFRB_1	65.0	IMR90 p11
19	A11	-3.45	PDGFRB_1	65.0	IMR90 p11
20	A11	-2.48	PDGFRB_1	65.0	IMR90 p11
21	A11	4.12	PDGFRB_1	65.0	IMR90 p11
22	A11	2.88	PDGFRB_1	65.0	IMR90 p11
23	A11	10.82	PDGFRB_1	65.0	IMR90 p11
24	A11	31.53	PDGFRB_1	65.0	IMR90 p11
25	A11	59.83	PDGFRB_1	65.0	IMR90 p11
26	A11	121.37	PDGFRB_1	65.0	IMR90 p11
27	A11	221.83	PDGFRB_1	65.0	IMR90 p11
28	A11	333.58	PDGFRB_1	65.0	IMR90 p11
29	A11	483.3	PDGFRB_1	65.0	IMR90 p11
30	A11	643.26	PDGFRB_1	65.0	IMR90 p11
31	A11	815.18	PDGFRB_1	65.0	IMR90 p11
32	A11	987.21	PDGFRB_1	65.0	IMR90 p11
33	A11	1151.05	PDGFRB_1	65.0	IMR90 p11
34	A11	1298.95	PDGFRB_1	65.0	IMR90 p11
35	A11	1431.19	PDGFRB_1	65.0	IMR90 p11
36	A11	1552.13	PDGFRB_1	65.0	IMR90 p11
37	A11	1656.39	PDGFRB_1	65.0	IMR90 p11
38	A11	1748.98	PDGFRB_1	65.0	IMR90 p11
39	A11	1827.52	PDGFRB_1	65.0	IMR90 p11
40	A11	1903.45	PDGFRB_1	65.0	IMR90 p11
1	B11	-8.85	PDGFRB_1	64.5	IMR90 p11
2	B11	-0.22	PDGFRB_1	64.5	IMR90 p11
3	B11	2.21	PDGFRB_1	64.5	IMR90 p11
4	B11	3.16	PDGFRB_1	64.5	IMR90 p11
5	B11	0.51	PDGFRB_1	64.5	IMR90 p11
6	B11	-2.55	PDGFRB_1	64.5	IMR90 p11
7	B11	0.65	PDGFRB_1	64.5	IMR90 p11
8	B11	-0.02	PDGFRB_1	64.5	IMR90 p11
9	B11	3.97	PDGFRB_1	64.5	IMR90 p11
10	B11	1.8	PDGFRB_1	64.5	IMR90 p11
11	B11	1.45	PDGFRB_1	64.5	IMR90 p11
12	B11	-6.39	PDGFRB_1	64.5	IMR90 p11
13	B11	-2.19	PDGFRB_1	64.5	IMR90 p11
14	B11	1.99	PDGFRB_1	64.5	IMR90 p11
15	B11	-1.52	PDGFRB_1	64.5	IMR90 p11
16	B11	-1.62	PDGFRB_1	64.5	IMR90 p11
17	B11	-0.77	PDGFRB_1	64.5	IMR90 p11
18	B11	-4.3	PDGFRB_1	64.5	IMR90 p11
19	B11	0.44	PDGFRB_1	64.5	IMR90 p11
20	B11	-3.01	PDGFRB_1	64.5	IMR90 p11
21	B11	3.88	PDGFRB_1	64.5	IMR90 p11
22	B11	8.14	PDGFRB_1	64.5	IMR90 p11
23	B11	18.22	PDGFRB_1	64.5	IMR90 p11
24	B11	35.85	PDGFRB_1	64.5	IMR90 p11
25	B11	75.04	PDGFRB_1	64.5	IMR90 p11
26	B11	138.59	PDGFRB_1	64.5	IMR90 p11
27	B11	237.26	PDGFRB_1	64.5	IMR90 p11
28	B11	359.41	PDGFRB_1	64.5	IMR90 p11
29	B11	517.22	PDGFRB_1	64.5	IMR90 p11
30	B11	687.68	PDGFRB_1	64.5	IMR90 p11
31	B11	868.71	PDGFRB_1	64.5	IMR90 p11
32	B11	1048.55	PDGFRB_1	64.5	IMR90 p11
33	B11	1216.02	PDGFRB_1	64.5	IMR90 p11
34	B11	1369.23	PDGFRB_1	64.5	IMR90 p11
35	B11	1506.09	PDGFRB_1	64.5	IMR90 p11
36	B11	1626.29	PDGFRB_1	64.5	IMR90 p11
37	B11	1730.08	PDGFRB_1	64.5	IMR90 p11
38	B11	1821.86	PDGFRB_1	64.5	IMR90 p11
39	B11	1905.41	PDGFRB_1	64.5	IMR90 p11
40	B11	1984.42	PDGFRB_1	64.5	IMR90 p11
1	C11	1.43	PDGFRB_1	63.3	IMR90 p11
2	C11	1.67	PDGFRB_1	63.3	IMR90 p11
3	C11	-0.3	PDGFRB_1	63.3	IMR90 p11
4	C11	1.33	PDGFRB_1	63.3	IMR90 p11
5	C11	7.21	PDGFRB_1	63.3	IMR90 p11
6	C11	3.72	PDGFRB_1	63.3	IMR90 p11
7	C11	1.19	PDGFRB_1	63.3	IMR90 p11
8	C11	-2.19	PDGFRB_1	63.3	IMR90 p11
9	C11	-4.05	PDGFRB_1	63.3	IMR90 p11
10	C11	0.46	PDGFRB_1	63.3	IMR90 p11
11	C11	-1.6	PDGFRB_1	63.3	IMR90 p11
12	C11	-0.83	PDGFRB_1	63.3	IMR90 p11
13	C11	-3.78	PDGFRB_1	63.3	IMR90 p11
14	C11	-1.48	PDGFRB_1	63.3	IMR90 p11
15	C11	0.99	PDGFRB_1	63.3	IMR90 p11
16	C11	-1.14	PDGFRB_1	63.3	IMR90 p11
17	C11	-2.38	PDGFRB_1	63.3	IMR90 p11
18	C11	0.92	PDGFRB_1	63.3	IMR90 p11
19	C11	-0.28	PDGFRB_1	63.3	IMR90 p11
20	C11	0.05	PDGFRB_1	63.3	IMR90 p11
21	C11	0.5	PDGFRB_1	63.3	IMR90 p11
22	C11	8.01	PDGFRB_1	63.3	IMR90 p11
23	C11	15.47	PDGFRB_1	63.3	IMR90 p11
24	C11	31.9	PDGFRB_1	63.3	IMR90 p11
25	C11	73.97	PDGFRB_1	63.3	IMR90 p11
26	C11	136.39	PDGFRB_1	63.3	IMR90 p11
27	C11	228.7	PDGFRB_1	63.3	IMR90 p11
28	C11	354.88	PDGFRB_1	63.3	IMR90 p11
29	C11	536.25	PDGFRB_1	63.3	IMR90 p11
30	C11	730.41	PDGFRB_1	63.3	IMR90 p11
31	C11	935.18	PDGFRB_1	63.3	IMR90 p11
32	C11	1138.39	PDGFRB_1	63.3	IMR90 p11
33	C11	1326.44	PDGFRB_1	63.3	IMR90 p11
34	C11	1495.91	PDGFRB_1	63.3	IMR90 p11
35	C11	1645.1	PDGFRB_1	63.3	IMR90 p11
36	C11	1776.95	PDGFRB_1	63.3	IMR90 p11
37	C11	1893.23	PDGFRB_1	63.3	IMR90 p11
38	C11	1995.24	PDGFRB_1	63.3	IMR90 p11
39	C11	2085.18	PDGFRB_1	63.3	IMR90 p11
40	C11	2166.85	PDGFRB_1	63.3	IMR90 p11
1	D11	-2.57	PDGFRB_1	61.4	IMR90 p11
2	D11	7.31	PDGFRB_1	61.4	IMR90 p11
3	D11	2.92	PDGFRB_1	61.4	IMR90 p11
4	D11	3.49	PDGFRB_1	61.4	IMR90 p11
5	D11	1.03	PDGFRB_1	61.4	IMR90 p11
6	D11	1.04	PDGFRB_1	61.4	IMR90 p11
7	D11	4.4	PDGFRB_1	61.4	IMR90 p11
8	D11	-1.28	PDGFRB_1	61.4	IMR90 p11
9	D11	1.23	PDGFRB_1	61.4	IMR90 p11
10	D11	-3.48	PDGFRB_1	61.4	IMR90 p11
11	D11	2.84	PDGFRB_1	61.4	IMR90 p11
12	D11	-2.28	PDGFRB_1	61.4	IMR90 p11
13	D11	1.61	PDGFRB_1	61.4	IMR90 p11
14	D11	-1.23	PDGFRB_1	61.4	IMR90 p11
15	D11	-3.57	PDGFRB_1	61.4	IMR90 p11
16	D11	-2.37	PDGFRB_1	61.4	IMR90 p11
17	D11	-5.07	PDGFRB_1	61.4	IMR90 p11
18	D11	1.58	PDGFRB_1	61.4	IMR90 p11
19	D11	-4.38	PDGFRB_1	61.4	IMR90 p11
20	D11	-0.8	PDGFRB_1	61.4	IMR90 p11
21	D11	-2.62	PDGFRB_1	61.4	IMR90 p11
22	D11	-2.69	PDGFRB_1	61.4	IMR90 p11
23	D11	5.64	PDGFRB_1	61.4	IMR90 p11
24	D11	13.39	PDGFRB_1	61.4	IMR90 p11
25	D11	40.49	PDGFRB_1	61.4	IMR90 p11
26	D11	82.54	PDGFRB_1	61.4	IMR90 p11
27	D11	151.82	PDGFRB_1	61.4	IMR90 p11
28	D11	258.26	PDGFRB_1	61.4	IMR90 p11
29	D11	404.92	PDGFRB_1	61.4	IMR90 p11
30	D11	610.13	PDGFRB_1	61.4	IMR90 p11
31	D11	831.93	PDGFRB_1	61.4	IMR90 p11
32	D11	1063.95	PDGFRB_1	61.4	IMR90 p11
33	D11	1284.86	PDGFRB_1	61.4	IMR90 p11
34	D11	1485.57	PDGFRB_1	61.4	IMR90 p11
35	D11	1665.39	PDGFRB_1	61.4	IMR90 p11
36	D11	1823.69	PDGFRB_1	61.4	IMR90 p11
37	D11	1962.21	PDGFRB_1	61.4	IMR90 p11
38	D11	2085.64	PDGFRB_1	61.4	IMR90 p11
39	D11	2194.18	PDGFRB_1	61.4	IMR90 p11
40	D11	2294.28	PDGFRB_1	61.4	IMR90 p11
1	E11	0.59	PDGFRB_1	59.0	IMR90 p11
2	E11	2.32	PDGFRB_1	59.0	IMR90 p11
3	E11	2.84	PDGFRB_1	59.0	IMR90 p11
4	E11	3.7	PDGFRB_1	59.0	IMR90 p11
5	E11	4.8	PDGFRB_1	59.0	IMR90 p11
6	E11	4.78	PDGFRB_1	59.0	IMR90 p11
7	E11	1.07	PDGFRB_1	59.0	IMR90 p11
8	E11	-0.81	PDGFRB_1	59.0	IMR90 p11
9	E11	4.69	PDGFRB_1	59.0	IMR90 p11
10	E11	-6.63	PDGFRB_1	59.0	IMR90 p11
11	E11	-2.6	PDGFRB_1	59.0	IMR90 p11
12	E11	-1.86	PDGFRB_1	59.0	IMR90 p11
13	E11	1.15	PDGFRB_1	59.0	IMR90 p11
14	E11	-6.78	PDGFRB_1	59.0	IMR90 p11
15	E11	-4.38	PDGFRB_1	59.0	IMR90 p11
16	E11	-1.86	PDGFRB_1	59.0	IMR90 p11
17	E11	-1.43	PDGFRB_1	59.0	IMR90 p11
18	E11	-2.36	PDGFRB_1	59.0	IMR90 p11
19	E11	-2.81	PDGFRB_1	59.0	IMR90 p11
20	E11	-2.51	PDGFRB_1	59.0	IMR90 p11
21	E11	-1.13	PDGFRB_1	59.0	IMR90 p11
22	E11	3.57	PDGFRB_1	59.0	IMR90 p11
23	E11	4.88	PDGFRB_1	59.0	IMR90 p11
24	E11	12.1	PDGFRB_1	59.0	IMR90 p11
25	E11	25.68	PDGFRB_1	59.0	IMR90 p11
26	E11	54.68	PDGFRB_1	59.0	IMR90 p11
27	E11	101.13	PDGFRB_1	59.0	IMR90 p11
28	E11	188.66	PDGFRB_1	59.0	IMR90 p11
29	E11	320.91	PDGFRB_1	59.0	IMR90 p11
30	E11	526.05	PDGFRB_1	59.0	IMR90 p11
31	E11	755.09	PDGFRB_1	59.0	IMR90 p11
32	E11	1003.47	PDGFRB_1	59.0	IMR90 p11
33	E11	1247.45	PDGFRB_1	59.0	IMR90 p11
34	E11	1474.69	PDGFRB_1	59.0	IMR90 p11
35	E11	1679.79	PDGFRB_1	59.0	IMR90 p11
36	E11	1863.53	PDGFRB_1	59.0	IMR90 p11
37	E11	2027.22	PDGFRB_1	59.0	IMR90 p11
38	E11	2171.38	PDGFRB_1	59.0	IMR90 p11
39	E11	2302.41	PDGFRB_1	59.0	IMR90 p11
40	E11	2426.16	PDGFRB_1	59.0	IMR90 p11
1	F11	2.05	PDGFRB_1	57.0	IMR90 p11
2	F11	5.17	PDGFRB_1	57.0	IMR90 p11
3	F11	-0.01	PDGFRB_1	57.0	IMR90 p11
4	F11	2.17	PDGFRB_1	57.0	IMR90 p11
5	F11	3.61	PDGFRB_1	57.0	IMR90 p11
6	F11	6.6	PDGFRB_1	57.0	IMR90 p11
7	F11	-0.7	PDGFRB_1	57.0	IMR90 p11
8	F11	-2.76	PDGFRB_1	57.0	IMR90 p11
9	F11	4.81	PDGFRB_1	57.0	IMR90 p11
10	F11	-2.25	PDGFRB_1	57.0	IMR90 p11
11	F11	1.37	PDGFRB_1	57.0	IMR90 p11
12	F11	-4.48	PDGFRB_1	57.0	IMR90 p11
13	F11	0.94	PDGFRB_1	57.0	IMR90 p11
14	F11	-0.47	PDGFRB_1	57.0	IMR90 p11
15	F11	-3.36	PDGFRB_1	57.0	IMR90 p11
16	F11	0.9	PDGFRB_1	57.0	IMR90 p11
17	F11	-5.33	PDGFRB_1	57.0	IMR90 p11
18	F11	2.94	PDGFRB_1	57.0	IMR90 p11
19	F11	-3.19	PDGFRB_1	57.0	IMR90 p11
20	F11	-0.97	PDGFRB_1	57.0	IMR90 p11
21	F11	-4.13	PDGFRB_1	57.0	IMR90 p11
22	F11	0.97	PDGFRB_1	57.0	IMR90 p11
23	F11	-4.06	PDGFRB_1	57.0	IMR90 p11
24	F11	4.93	PDGFRB_1	57.0	IMR90 p11
25	F11	12.04	PDGFRB_1	57.0	IMR90 p11
26	F11	36.27	PDGFRB_1	57.0	IMR90 p11
27	F11	68.58	PDGFRB_1	57.0	IMR90 p11
28	F11	132.97	PDGFRB_1	57.0	IMR90 p11
29	F11	242.88	PDGFRB_1	57.0	IMR90 p11
30	F11	414.33	PDGFRB_1	57.0	IMR90 p11
31	F11	637.6	PDGFRB_1	57.0	IMR90 p11
32	F11	868.44	PDGFRB_1	57.0	IMR90 p11
33	F11	1106.24	PDGFRB_1	57.0	IMR90 p11
34	F11	1330.68	PDGFRB_1	57.0	IMR90 p11
35	F11	1539.31	PDGFRB_1	57.0	IMR90 p11
36	F11	1723.92	PDGFRB_1	57.0	IMR90 p11
37	F11	1888.3	PDGFRB_1	57.0	IMR90 p11
38	F11	2031.84	PDGFRB_1	57.0	IMR90 p11
39	F11	2161.07	PDGFRB_1	57.0	IMR90 p11
40	F11	2281.32	PDGFRB_1	57.0	IMR90 p11
1	G11	4.71	PDGFRB_1	55.7	IMR90 p11
2	G11	5.63	PDGFRB_1	55.7	IMR90 p11
3	G11	7.79	PDGFRB_1	55.7	IMR90 p11
4	G11	-2.1	PDGFRB_1	55.7	IMR90 p11
5	G11	-0.37	PDGFRB_1	55.7	IMR90 p11
6	G11	-3.0	PDGFRB_1	55.7	IMR90 p11
7	G11	4.08	PDGFRB_1	55.7	IMR90 p11
8	G11	1.14	PDGFRB_1	55.7	IMR90 p11
9	G11	1.25	PDGFRB_1	55.7	IMR90 p11
10	G11	-0.67	PDGFRB_1	55.7	IMR90 p11
11	G11	1.74	PDGFRB_1	55.7	IMR90 p11
12	G11	-2.42	PDGFRB_1	55.7	IMR90 p11
13	G11	-2.48	PDGFRB_1	55.7	IMR90 p11
14	G11	-1.46	PDGFRB_1	55.7	IMR90 p11
15	G11	-4.1	PDGFRB_1	55.7	IMR90 p11
16	G11	-1.23	PDGFRB_1	55.7	IMR90 p11
17	G11	4.25	PDGFRB_1	55.7	IMR90 p11
18	G11	3.01	PDGFRB_1	55.7	IMR90 p11
19	G11	0.59	PDGFRB_1	55.7	IMR90 p11
20	G11	-2.5	PDGFRB_1	55.7	IMR90 p11
21	G11	-1.05	PDGFRB_1	55.7	IMR90 p11
22	G11	-0.05	PDGFRB_1	55.7	IMR90 p11
23	G11	-2.33	PDGFRB_1	55.7	IMR90 p11
24	G11	3.27	PDGFRB_1	55.7	IMR90 p11
25	G11	5.83	PDGFRB_1	55.7	IMR90 p11
26	G11	27.57	PDGFRB_1	55.7	IMR90 p11
27	G11	52.51	PDGFRB_1	55.7	IMR90 p11
28	G11	101.01	PDGFRB_1	55.7	IMR90 p11
29	G11	187.41	PDGFRB_1	55.7	IMR90 p11
30	G11	326.81	PDGFRB_1	55.7	IMR90 p11
31	G11	540.11	PDGFRB_1	55.7	IMR90 p11
32	G11	771.36	PDGFRB_1	55.7	IMR90 p11
33	G11	1016.46	PDGFRB_1	55.7	IMR90 p11
34	G11	1257.72	PDGFRB_1	55.7	IMR90 p11
35	G11	1481.87	PDGFRB_1	55.7	IMR90 p11
36	G11	1689.54	PDGFRB_1	55.7	IMR90 p11
37	G11	1869.85	PDGFRB_1	55.7	IMR90 p11
38	G11	2034.52	PDGFRB_1	55.7	IMR90 p11
39	G11	2178.91	PDGFRB_1	55.7	IMR90 p11
40	G11	2318.95	PDGFRB_1	55.7	IMR90 p11
1	H11	-5.51	PDGFRB_1	55.0	IMR90 p11
2	H11	-3.17	PDGFRB_1	55.0	IMR90 p11
3	H11	0.61	PDGFRB_1	55.0	IMR90 p11
4	H11	-0.47	PDGFRB_1	55.0	IMR90 p11
5	H11	2.64	PDGFRB_1	55.0	IMR90 p11
6	H11	3.36	PDGFRB_1	55.0	IMR90 p11
7	H11	2.87	PDGFRB_1	55.0	IMR90 p11
8	H11	-0.26	PDGFRB_1	55.0	IMR90 p11
9	H11	-2.31	PDGFRB_1	55.0	IMR90 p11
10	H11	-1.71	PDGFRB_1	55.0	IMR90 p11
11	H11	4.15	PDGFRB_1	55.0	IMR90 p11
12	H11	2.21	PDGFRB_1	55.0	IMR90 p11
13	H11	-6.6	PDGFRB_1	55.0	IMR90 p11
14	H11	-1.15	PDGFRB_1	55.0	IMR90 p11
15	H11	0.31	PDGFRB_1	55.0	IMR90 p11
16	H11	1.52	PDGFRB_1	55.0	IMR90 p11
17	H11	0.69	PDGFRB_1	55.0	IMR90 p11
18	H11	0.83	PDGFRB_1	55.0	IMR90 p11
19	H11	-1.73	PDGFRB_1	55.0	IMR90 p11
20	H11	-1.78	PDGFRB_1	55.0	IMR90 p11
21	H11	-1.23	PDGFRB_1	55.0	IMR90 p11
22	H11	1.13	PDGFRB_1	55.0	IMR90 p11
23	H11	-0.76	PDGFRB_1	55.0	IMR90 p11
24	H11	1.39	PDGFRB_1	55.0	IMR90 p11
25	H11	6.01	PDGFRB_1	55.0	IMR90 p11
26	H11	14.26	PDGFRB_1	55.0	IMR90 p11
27	H11	35.86	PDGFRB_1	55.0	IMR90 p11
28	H11	74.38	PDGFRB_1	55.0	IMR90 p11
29	H11	149.28	PDGFRB_1	55.0	IMR90 p11
30	H11	273.77	PDGFRB_1	55.0	IMR90 p11
31	H11	450.2	PDGFRB_1	55.0	IMR90 p11
32	H11	669.59	PDGFRB_1	55.0	IMR90 p11
33	H11	892.67	PDGFRB_1	55.0	IMR90 p11
34	H11	1115.06	PDGFRB_1	55.0	IMR90 p11
35	H11	1323.43	PDGFRB_1	55.0	IMR90 p11
36	H11	1514.08	PDGFRB_1	55.0	IMR90 p11
37	H11	1685.39	PDGFRB_1	55.0	IMR90 p11
38	H11	1839.38	PDGFRB_1	55.0	IMR90 p11
39	H11	1975.52	PDGFRB_1	55.0	IMR90 p11
40	H11	2099.81	PDGFRB_1	55.0	IMR90 p11
1	A11	-5.55	PDGFRB_1	65.0	IMR90 p2
2	A11	1.84	PDGFRB_1	65.0	IMR90 p2
3	A11	-0.2	PDGFRB_1	65.0	IMR90 p2
4	A11	-2.87	PDGFRB_1	65.0	IMR90 p2
5	A11	2.69	PDGFRB_1	65.0	IMR90 p2
6	A11	0.99	PDGFRB_1	65.0	IMR90 p2
7	A11	0.4	PDGFRB_1	65.0	IMR90 p2
8	A11	0.73	PDGFRB_1	65.0	IMR90 p2
9	A11	3.97	PDGFRB_1	65.0	IMR90 p2
10	A11	3.68	PDGFRB_1	65.0	IMR90 p2
11	A11	1.37	PDGFRB_1	65.0	IMR90 p2
12	A11	0.63	PDGFRB_1	65.0	IMR90 p2
13	A11	0.32	PDGFRB_1	65.0	IMR90 p2
14	A11	1.43	PDGFRB_1	65.0	IMR90 p2
15	A11	-4.75	PDGFRB_1	65.0	IMR90 p2
16	A11	-3.87	PDGFRB_1	65.0	IMR90 p2
17	A11	-1.96	PDGFRB_1	65.0	IMR90 p2
18	A11	-1.57	PDGFRB_1	65.0	IMR90 p2
19	A11	0.95	PDGFRB_1	65.0	IMR90 p2
20	A11	1.52	PDGFRB_1	65.0	IMR90 p2
21	A11	-1.01	PDGFRB_1	65.0	IMR90 p2
22	A11	6.63	PDGFRB_1	65.0	IMR90 p2
23	A11	11.7	PDGFRB_1	65.0	IMR90 p2
24	A11	23.66	PDGFRB_1	65.0	IMR90 p2
25	A11	56.97	PDGFRB_1	65.0	IMR90 p2
26	A11	109.84	PDGFRB_1	65.0	IMR90 p2
27	A11	199.84	PDGFRB_1	65.0	IMR90 p2
28	A11	308.03	PDGFRB_1	65.0	IMR90 p2
29	A11	443.73	PDGFRB_1	65.0	IMR90 p2
30	A11	589.89	PDGFRB_1	65.0	IMR90 p2
31	A11	749.34	PDGFRB_1	65.0	IMR90 p2
32	A11	909.7	PDGFRB_1	65.0	IMR90 p2
33	A11	1065.97	PDGFRB_1	65.0	IMR90 p2
34	A11	1210.24	PDGFRB_1	65.0	IMR90 p2
35	A11	1341.89	PDGFRB_1	65.0	IMR90 p2
36	A11	1453.36	PDGFRB_1	65.0	IMR90 p2
37	A11	1551.75	PDGFRB_1	65.0	IMR90 p2
38	A11	1640.24	PDGFRB_1	65.0	IMR90 p2
39	A11	1719.93	PDGFRB_1	65.0	IMR90 p2
40	A11	1788.79	PDGFRB_1	65.0	IMR90 p2
1	B11	0.7	PDGFRB_1	64.5	IMR90 p2
2	B11	-0.88	PDGFRB_1	64.5	IMR90 p2
3	B11	1.63	PDGFRB_1	64.5	IMR90 p2
4	B11	3.33	PDGFRB_1	64.5	IMR90 p2
5	B11	0.63	PDGFRB_1	64.5	IMR90 p2
6	B11	-0.71	PDGFRB_1	64.5	IMR90 p2
7	B11	0.47	PDGFRB_1	64.5	IMR90 p2
8	B11	-1.24	PDGFRB_1	64.5	IMR90 p2
9	B11	0.53	PDGFRB_1	64.5	IMR90 p2
10	B11	1.1	PDGFRB_1	64.5	IMR90 p2
11	B11	1.93	PDGFRB_1	64.5	IMR90 p2
12	B11	-1.98	PDGFRB_1	64.5	IMR90 p2
13	B11	2.89	PDGFRB_1	64.5	IMR90 p2
14	B11	0.26	PDGFRB_1	64.5	IMR90 p2
15	B11	-1.79	PDGFRB_1	64.5	IMR90 p2
16	B11	-3.4	PDGFRB_1	64.5	IMR90 p2
17	B11	-0.37	PDGFRB_1	64.5	IMR90 p2
18	B11	-0.59	PDGFRB_1	64.5	IMR90 p2
19	B11	-4.18	PDGFRB_1	64.5	IMR90 p2
20	B11	-0.87	PDGFRB_1	64.5	IMR90 p2
21	B11	2.03	PDGFRB_1	64.5	IMR90 p2
22	B11	8.78	PDGFRB_1	64.5	IMR90 p2
23	B11	14.41	PDGFRB_1	64.5	IMR90 p2
24	B11	34.28	PDGFRB_1	64.5	IMR90 p2
25	B11	73.2	PDGFRB_1	64.5	IMR90 p2
26	B11	138.38	PDGFRB_1	64.5	IMR90 p2
27	B11	224.18	PDGFRB_1	64.5	IMR90 p2
28	B11	343.5	PDGFRB_1	64.5	IMR90 p2
29	B11	487.17	PDGFRB_1	64.5	IMR90 p2
30	B11	644.04	PDGFRB_1	64.5	IMR90 p2
31	B11	812.2	PDGFRB_1	64.5	IMR90 p2
32	B11	983.54	PDGFRB_1	64.5	IMR90 p2
33	B11	1141.26	PDGFRB_1	64.5	IMR90 p2
34	B11	1285.78	PDGFRB_1	64.5	IMR90 p2
35	B11	1416.44	PDGFRB_1	64.5	IMR90 p2
36	B11	1534.25	PDGFRB_1	64.5	IMR90 p2
37	B11	1637.18	PDGFRB_1	64.5	IMR90 p2
38	B11	1725.84	PDGFRB_1	64.5	IMR90 p2
39	B11	1805.06	PDGFRB_1	64.5	IMR90 p2
40	B11	1878.34	PDGFRB_1	64.5	IMR90 p2
1	C11	2.44	PDGFRB_1	63.3	IMR90 p2
2	C11	4.79	PDGFRB_1	63.3	IMR90 p2
3	C11	2.86	PDGFRB_1	63.3	IMR90 p2
4	C11	0.39	PDGFRB_1	63.3	IMR90 p2
5	C11	3.33	PDGFRB_1	63.3	IMR90 p2
6	C11	-2.61	PDGFRB_1	63.3	IMR90 p2
7	C11	5.3	PDGFRB_1	63.3	IMR90 p2
8	C11	-4.54	PDGFRB_1	63.3	IMR90 p2
9	C11	1.61	PDGFRB_1	63.3	IMR90 p2
10	C11	3.58	PDGFRB_1	63.3	IMR90 p2
11	C11	4.64	PDGFRB_1	63.3	IMR90 p2
12	C11	-2.54	PDGFRB_1	63.3	IMR90 p2
13	C11	-1.61	PDGFRB_1	63.3	IMR90 p2
14	C11	-3.14	PDGFRB_1	63.3	IMR90 p2
15	C11	-0.75	PDGFRB_1	63.3	IMR90 p2
16	C11	-0.71	PDGFRB_1	63.3	IMR90 p2
17	C11	-2.39	PDGFRB_1	63.3	IMR90 p2
18	C11	-2.7	PDGFRB_1	63.3	IMR90 p2
19	C11	-2.28	PDGFRB_1	63.3	IMR90 p2
20	C11	-0.99	PDGFRB_1	63.3	IMR90 p2
21	C11	2.51	PDGFRB_1	63.3	IMR90 p2
22	C11	0.7	PDGFRB_1	63.3	IMR90 p2
23	C11	9.75	PDGFRB_1	63.3	IMR90 p2
24	C11	30.24	PDGFRB_1	63.3	IMR90 p2
25	C11	69.7	PDGFRB_1	63.3	IMR90 p2
26	C11	123.64	PDGFRB_1	63.3	IMR90 p2
27	C11	218.56	PDGFRB_1	63.3	IMR90 p2
28	C11	326.7	PDGFRB_1	63.3	IMR90 p2
29	C11	491.09	PDGFRB_1	63.3	IMR90 p2
30	C11	667.81	PDGFRB_1	63.3	IMR90 p2
31	C11	857.89	PDGFRB_1	63.3	IMR90 p2
32	C11	1047.57	PDGFRB_1	63.3	IMR90 p2
33	C11	1230.13	PDGFRB_1	63.3	IMR90 p2
34	C11	1392.33	PDGFRB_1	63.3	IMR90 p2
35	C11	1536.67	PDGFRB_1	63.3	IMR90 p2
36	C11	1664.25	PDGFRB_1	63.3	IMR90 p2
37	C11	1777.94	PDGFRB_1	63.3	IMR90 p2
38	C11	1882.16	PDGFRB_1	63.3	IMR90 p2
39	C11	1971.32	PDGFRB_1	63.3	IMR90 p2
40	C11	2054.73	PDGFRB_1	63.3	IMR90 p2
1	D11	-0.22	PDGFRB_1	61.4	IMR90 p2
2	D11	1.26	PDGFRB_1	61.4	IMR90 p2
3	D11	0.75	PDGFRB_1	61.4	IMR90 p2
4	D11	0.5	PDGFRB_1	61.4	IMR90 p2
5	D11	1.29	PDGFRB_1	61.4	IMR90 p2
6	D11	2.01	PDGFRB_1	61.4	IMR90 p2
7	D11	7.09	PDGFRB_1	61.4	IMR90 p2
8	D11	-4.49	PDGFRB_1	61.4	IMR90 p2
9	D11	-1.14	PDGFRB_1	61.4	IMR90 p2
10	D11	-0.78	PDGFRB_1	61.4	IMR90 p2
11	D11	3.34	PDGFRB_1	61.4	IMR90 p2
12	D11	-0.39	PDGFRB_1	61.4	IMR90 p2
13	D11	4.86	PDGFRB_1	61.4	IMR90 p2
14	D11	-3.86	PDGFRB_1	61.4	IMR90 p2
15	D11	-1.84	PDGFRB_1	61.4	IMR90 p2
16	D11	-1.3	PDGFRB_1	61.4	IMR90 p2
17	D11	-3.03	PDGFRB_1	61.4	IMR90 p2
18	D11	-2.99	PDGFRB_1	61.4	IMR90 p2
19	D11	-1.0	PDGFRB_1	61.4	IMR90 p2
20	D11	-4.32	PDGFRB_1	61.4	IMR90 p2
21	D11	-0.81	PDGFRB_1	61.4	IMR90 p2
22	D11	3.43	PDGFRB_1	61.4	IMR90 p2
23	D11	10.62	PDGFRB_1	61.4	IMR90 p2
24	D11	17.6	PDGFRB_1	61.4	IMR90 p2
25	D11	48.08	PDGFRB_1	61.4	IMR90 p2
26	D11	89.98	PDGFRB_1	61.4	IMR90 p2
27	D11	164.63	PDGFRB_1	61.4	IMR90 p2
28	D11	266.3	PDGFRB_1	61.4	IMR90 p2
29	D11	424.98	PDGFRB_1	61.4	IMR90 p2
30	D11	605.58	PDGFRB_1	61.4	IMR90 p2
31	D11	809.35	PDGFRB_1	61.4	IMR90 p2
32	D11	1017.87	PDGFRB_1	61.4	IMR90 p2
33	D11	1215.47	PDGFRB_1	61.4	IMR90 p2
34	D11	1395.16	PDGFRB_1	61.4	IMR90 p2
35	D11	1556.12	PDGFRB_1	61.4	IMR90 p2
36	D11	1697.13	PDGFRB_1	61.4	IMR90 p2
37	D11	1821.18	PDGFRB_1	61.4	IMR90 p2
38	D11	1930.47	PDGFRB_1	61.4	IMR90 p2
39	D11	2027.9	PDGFRB_1	61.4	IMR90 p2
40	D11	2116.17	PDGFRB_1	61.4	IMR90 p2
1	E11	5.11	PDGFRB_1	59.0	IMR90 p2
2	E11	6.91	PDGFRB_1	59.0	IMR90 p2
3	E11	5.24	PDGFRB_1	59.0	IMR90 p2
4	E11	2.86	PDGFRB_1	59.0	IMR90 p2
5	E11	-0.52	PDGFRB_1	59.0	IMR90 p2
6	E11	1.47	PDGFRB_1	59.0	IMR90 p2
7	E11	-0.27	PDGFRB_1	59.0	IMR90 p2
8	E11	2.22	PDGFRB_1	59.0	IMR90 p2
9	E11	-2.28	PDGFRB_1	59.0	IMR90 p2
10	E11	-0.36	PDGFRB_1	59.0	IMR90 p2
11	E11	0.55	PDGFRB_1	59.0	IMR90 p2
12	E11	2.51	PDGFRB_1	59.0	IMR90 p2
13	E11	-3.92	PDGFRB_1	59.0	IMR90 p2
14	E11	-5.3	PDGFRB_1	59.0	IMR90 p2
15	E11	-1.07	PDGFRB_1	59.0	IMR90 p2
16	E11	-1.4	PDGFRB_1	59.0	IMR90 p2
17	E11	-1.72	PDGFRB_1	59.0	IMR90 p2
18	E11	0.77	PDGFRB_1	59.0	IMR90 p2
19	E11	1.51	PDGFRB_1	59.0	IMR90 p2
20	E11	-1.38	PDGFRB_1	59.0	IMR90 p2
21	E11	1.26	PDGFRB_1	59.0	IMR90 p2
22	E11	4.13	PDGFRB_1	59.0	IMR90 p2
23	E11	5.51	PDGFRB_1	59.0	IMR90 p2
24	E11	14.92	PDGFRB_1	59.0	IMR90 p2
25	E11	25.93	PDGFRB_1	59.0	IMR90 p2
26	E11	54.22	PDGFRB_1	59.0	IMR90 p2
27	E11	100.36	PDGFRB_1	59.0	IMR90 p2
28	E11	181.21	PDGFRB_1	59.0	IMR90 p2
29	E11	321.62	PDGFRB_1	59.0	IMR90 p2
30	E11	514.84	PDGFRB_1	59.0	IMR90 p2
31	E11	720.06	PDGFRB_1	59.0	IMR90 p2
32	E11	938.07	PDGFRB_1	59.0	IMR90 p2
33	E11	1157.98	PDGFRB_1	59.0	IMR90 p2
34	E11	1367.39	PDGFRB_1	59.0	IMR90 p2
35	E11	1554.59	PDGFRB_1	59.0	IMR90 p2
36	E11	1720.89	PDGFRB_1	59.0	IMR90 p2
37	E11	1866.71	PDGFRB_1	59.0	IMR90 p2
38	E11	1999.53	PDGFRB_1	59.0	IMR90 p2
39	E11	2120.44	PDGFRB_1	59.0	IMR90 p2
40	E11	2232.9	PDGFRB_1	59.0	IMR90 p2
1	F11	-6.84	PDGFRB_1	57.0	IMR90 p2
2	F11	-5.69	PDGFRB_1	57.0	IMR90 p2
3	F11	-5.1	PDGFRB_1	57.0	IMR90 p2
4	F11	-3.22	PDGFRB_1	57.0	IMR90 p2
5	F11	1.3	PDGFRB_1	57.0	IMR90 p2
6	F11	3.32	PDGFRB_1	57.0	IMR90 p2
7	F11	6.15	PDGFRB_1	57.0	IMR90 p2
8	F11	-0.82	PDGFRB_1	57.0	IMR90 p2
9	F11	1.55	PDGFRB_1	57.0	IMR90 p2
10	F11	4.93	PDGFRB_1	57.0	IMR90 p2
11	F11	3.56	PDGFRB_1	57.0	IMR90 p2
12	F11	-1.75	PDGFRB_1	57.0	IMR90 p2
13	F11	3.24	PDGFRB_1	57.0	IMR90 p2
14	F11	-2.12	PDGFRB_1	57.0	IMR90 p2
15	F11	-1.89	PDGFRB_1	57.0	IMR90 p2
16	F11	-0.76	PDGFRB_1	57.0	IMR90 p2
17	F11	2.19	PDGFRB_1	57.0	IMR90 p2
18	F11	-3.92	PDGFRB_1	57.0	IMR90 p2
19	F11	-6.49	PDGFRB_1	57.0	IMR90 p2
20	F11	-1.33	PDGFRB_1	57.0	IMR90 p2
21	F11	-0.58	PDGFRB_1	57.0	IMR90 p2
22	F11	0.03	PDGFRB_1	57.0	IMR90 p2
23	F11	1.78	PDGFRB_1	57.0	IMR90 p2
24	F11	6.35	PDGFRB_1	57.0	IMR90 p2
25	F11	15.23	PDGFRB_1	57.0	IMR90 p2
26	F11	35.45	PDGFRB_1	57.0	IMR90 p2
27	F11	67.49	PDGFRB_1	57.0	IMR90 p2
28	F11	132.58	PDGFRB_1	57.0	IMR90 p2
29	F11	233.82	PDGFRB_1	57.0	IMR90 p2
30	F11	390.23	PDGFRB_1	57.0	IMR90 p2
31	F11	600.56	PDGFRB_1	57.0	IMR90 p2
32	F11	820.5	PDGFRB_1	57.0	IMR90 p2
33	F11	1043.83	PDGFRB_1	57.0	IMR90 p2
34	F11	1254.94	PDGFRB_1	57.0	IMR90 p2
35	F11	1447.74	PDGFRB_1	57.0	IMR90 p2
36	F11	1620.67	PDGFRB_1	57.0	IMR90 p2
37	F11	1775.55	PDGFRB_1	57.0	IMR90 p2
38	F11	1913.26	PDGFRB_1	57.0	IMR90 p2
39	F11	2038.19	PDGFRB_1	57.0	IMR90 p2
40	F11	2156.48	PDGFRB_1	57.0	IMR90 p2
1	G11	9.07	PDGFRB_1	55.7	IMR90 p2
2	G11	3.18	PDGFRB_1	55.7	IMR90 p2
3	G11	2.79	PDGFRB_1	55.7	IMR90 p2
4	G11	5.58	PDGFRB_1	55.7	IMR90 p2
5	G11	2.97	PDGFRB_1	55.7	IMR90 p2
6	G11	0.19	PDGFRB_1	55.7	IMR90 p2
7	G11	0.7	PDGFRB_1	55.7	IMR90 p2
8	G11	-5.05	PDGFRB_1	55.7	IMR90 p2
9	G11	-1.83	PDGFRB_1	55.7	IMR90 p2
10	G11	2.55	PDGFRB_1	55.7	IMR90 p2
11	G11	-0.83	PDGFRB_1	55.7	IMR90 p2
12	G11	3.33	PDGFRB_1	55.7	IMR90 p2
13	G11	-1.26	PDGFRB_1	55.7	IMR90 p2
14	G11	-1.22	PDGFRB_1	55.7	IMR90 p2
15	G11	-4.51	PDGFRB_1	55.7	IMR90 p2
16	G11	-4.75	PDGFRB_1	55.7	IMR90 p2
17	G11	-0.23	PDGFRB_1	55.7	IMR90 p2
18	G11	2.83	PDGFRB_1	55.7	IMR90 p2
19	G11	-0.67	PDGFRB_1	55.7	IMR90 p2
20	G11	-1.04	PDGFRB_1	55.7	IMR90 p2
21	G11	-1.7	PDGFRB_1	55.7	IMR90 p2
22	G11	4.16	PDGFRB_1	55.7	IMR90 p2
23	G11	2.56	PDGFRB_1	55.7	IMR90 p2
24	G11	5.68	PDGFRB_1	55.7	IMR90 p2
25	G11	14.77	PDGFRB_1	55.7	IMR90 p2
26	G11	25.57	PDGFRB_1	55.7	IMR90 p2
27	G11	53.61	PDGFRB_1	55.7	IMR90 p2
28	G11	104.24	PDGFRB_1	55.7	IMR90 p2
29	G11	193.33	PDGFRB_1	55.7	IMR90 p2
30	G11	327.62	PDGFRB_1	55.7	IMR90 p2
31	G11	531.69	PDGFRB_1	55.7	IMR90 p2
32	G11	748.44	PDGFRB_1	55.7	IMR90 p2
33	G11	971.92	PDGFRB_1	55.7	IMR90 p2
34	G11	1190.43	PDGFRB_1	55.7	IMR90 p2
35	G11	1391.4	PDGFRB_1	55.7	IMR90 p2
36	G11	1575.96	PDGFRB_1	55.7	IMR90 p2
37	G11	1740.04	PDGFRB_1	55.7	IMR90 p2
38	G11	1883.35	PDGFRB_1	55.7	IMR90 p2
39	G11	2015.68	PDGFRB_1	55.7	IMR90 p2
40	G11	2143.92	PDGFRB_1	55.7	IMR90 p2
1	H11	5.16	PDGFRB_1	55.0	IMR90 p2
2	H11	2.83	PDGFRB_1	55.0	IMR90 p2
3	H11	3.77	PDGFRB_1	55.0	IMR90 p2
4	H11	4.4	PDGFRB_1	55.0	IMR90 p2
5	H11	0.68	PDGFRB_1	55.0	IMR90 p2
6	H11	3.38	PDGFRB_1	55.0	IMR90 p2
7	H11	4.33	PDGFRB_1	55.0	IMR90 p2
8	H11	3.66	PDGFRB_1	55.0	IMR90 p2
9	H11	0.53	PDGFRB_1	55.0	IMR90 p2
10	H11	-2.27	PDGFRB_1	55.0	IMR90 p2
11	H11	0.62	PDGFRB_1	55.0	IMR90 p2
12	H11	-1.67	PDGFRB_1	55.0	IMR90 p2
13	H11	0.28	PDGFRB_1	55.0	IMR90 p2
14	H11	-2.05	PDGFRB_1	55.0	IMR90 p2
15	H11	-8.01	PDGFRB_1	55.0	IMR90 p2
16	H11	-1.25	PDGFRB_1	55.0	IMR90 p2
17	H11	-0.79	PDGFRB_1	55.0	IMR90 p2
18	H11	-2.12	PDGFRB_1	55.0	IMR90 p2
19	H11	-1.57	PDGFRB_1	55.0	IMR90 p2
20	H11	-5.11	PDGFRB_1	55.0	IMR90 p2
21	H11	-4.04	PDGFRB_1	55.0	IMR90 p2
22	H11	-1.47	PDGFRB_1	55.0	IMR90 p2
23	H11	-1.48	PDGFRB_1	55.0	IMR90 p2
24	H11	-6.18	PDGFRB_1	55.0	IMR90 p2
25	H11	13.76	PDGFRB_1	55.0	IMR90 p2
26	H11	16.15	PDGFRB_1	55.0	IMR90 p2
27	H11	35.95	PDGFRB_1	55.0	IMR90 p2
28	H11	64.1	PDGFRB_1	55.0	IMR90 p2
29	H11	140.63	PDGFRB_1	55.0	IMR90 p2
30	H11	241.32	PDGFRB_1	55.0	IMR90 p2
31	H11	407.37	PDGFRB_1	55.0	IMR90 p2
32	H11	613.21	PDGFRB_1	55.0	IMR90 p2
33	H11	822.67	PDGFRB_1	55.0	IMR90 p2
34	H11	1035.57	PDGFRB_1	55.0	IMR90 p2
35	H11	1233.93	PDGFRB_1	55.0	IMR90 p2
36	H11	1415.47	PDGFRB_1	55.0	IMR90 p2
37	H11	1578.4	PDGFRB_1	55.0	IMR90 p2
38	H11	1726.31	PDGFRB_1	55.0	IMR90 p2
39	H11	1858.48	PDGFRB_1	55.0	IMR90 p2
40	H11	1976.86	PDGFRB_1	55.0	IMR90 p2
1	A11	-6.29	PDGFRB_1	65.0	IMR90 p8
2	A11	-2.76	PDGFRB_1	65.0	IMR90 p8
3	A11	4.24	PDGFRB_1	65.0	IMR90 p8
4	A11	0.61	PDGFRB_1	65.0	IMR90 p8
5	A11	0.12	PDGFRB_1	65.0	IMR90 p8
6	A11	0.62	PDGFRB_1	65.0	IMR90 p8
7	A11	2.45	PDGFRB_1	65.0	IMR90 p8
8	A11	-0.46	PDGFRB_1	65.0	IMR90 p8
9	A11	1.24	PDGFRB_1	65.0	IMR90 p8
10	A11	-0.69	PDGFRB_1	65.0	IMR90 p8
11	A11	2.95	PDGFRB_1	65.0	IMR90 p8
12	A11	-0.18	PDGFRB_1	65.0	IMR90 p8
13	A11	-5.38	PDGFRB_1	65.0	IMR90 p8
14	A11	-3.22	PDGFRB_1	65.0	IMR90 p8
15	A11	1.29	PDGFRB_1	65.0	IMR90 p8
16	A11	-0.25	PDGFRB_1	65.0	IMR90 p8
17	A11	-2.93	PDGFRB_1	65.0	IMR90 p8
18	A11	-2.21	PDGFRB_1	65.0	IMR90 p8
19	A11	0.48	PDGFRB_1	65.0	IMR90 p8
20	A11	-0.74	PDGFRB_1	65.0	IMR90 p8
21	A11	0.03	PDGFRB_1	65.0	IMR90 p8
22	A11	-1.56	PDGFRB_1	65.0	IMR90 p8
23	A11	0.49	PDGFRB_1	65.0	IMR90 p8
24	A11	10.29	PDGFRB_1	65.0	IMR90 p8
25	A11	23.53	PDGFRB_1	65.0	IMR90 p8
26	A11	47.23	PDGFRB_1	65.0	IMR90 p8
27	A11	99.76	PDGFRB_1	65.0	IMR90 p8
28	A11	193.45	PDGFRB_1	65.0	IMR90 p8
29	A11	316.93	PDGFRB_1	65.0	IMR90 p8
30	A11	460.63	PDGFRB_1	65.0	IMR90 p8
31	A11	611.32	PDGFRB_1	65.0	IMR90 p8
32	A11	776.65	PDGFRB_1	65.0	IMR90 p8
33	A11	946.93	PDGFRB_1	65.0	IMR90 p8
34	A11	1118.16	PDGFRB_1	65.0	IMR90 p8
35	A11	1275.55	PDGFRB_1	65.0	IMR90 p8
36	A11	1423.04	PDGFRB_1	65.0	IMR90 p8
37	A11	1555.92	PDGFRB_1	65.0	IMR90 p8
38	A11	1674.92	PDGFRB_1	65.0	IMR90 p8
39	A11	1785.3	PDGFRB_1	65.0	IMR90 p8
40	A11	1890.44	PDGFRB_1	65.0	IMR90 p8
1	B11	-3.38	PDGFRB_1	64.5	IMR90 p8
2	B11	-1.39	PDGFRB_1	64.5	IMR90 p8
3	B11	-2.71	PDGFRB_1	64.5	IMR90 p8
4	B11	6.85	PDGFRB_1	64.5	IMR90 p8
5	B11	6.06	PDGFRB_1	64.5	IMR90 p8
6	B11	-0.96	PDGFRB_1	64.5	IMR90 p8
7	B11	1.3	PDGFRB_1	64.5	IMR90 p8
8	B11	3.53	PDGFRB_1	64.5	IMR90 p8
9	B11	-2.32	PDGFRB_1	64.5	IMR90 p8
10	B11	1.29	PDGFRB_1	64.5	IMR90 p8
11	B11	-4.87	PDGFRB_1	64.5	IMR90 p8
12	B11	1.49	PDGFRB_1	64.5	IMR90 p8
13	B11	-1.73	PDGFRB_1	64.5	IMR90 p8
14	B11	-1.77	PDGFRB_1	64.5	IMR90 p8
15	B11	-5.12	PDGFRB_1	64.5	IMR90 p8
16	B11	2.44	PDGFRB_1	64.5	IMR90 p8
17	B11	-1.49	PDGFRB_1	64.5	IMR90 p8
18	B11	-0.17	PDGFRB_1	64.5	IMR90 p8
19	B11	-4.89	PDGFRB_1	64.5	IMR90 p8
20	B11	-1.99	PDGFRB_1	64.5	IMR90 p8
21	B11	2.46	PDGFRB_1	64.5	IMR90 p8
22	B11	-0.94	PDGFRB_1	64.5	IMR90 p8
23	B11	2.8	PDGFRB_1	64.5	IMR90 p8
24	B11	9.84	PDGFRB_1	64.5	IMR90 p8
25	B11	29.25	PDGFRB_1	64.5	IMR90 p8
26	B11	64.71	PDGFRB_1	64.5	IMR90 p8
27	B11	125.6	PDGFRB_1	64.5	IMR90 p8
28	B11	228.51	PDGFRB_1	64.5	IMR90 p8
29	B11	356.44	PDGFRB_1	64.5	IMR90 p8
30	B11	502.13	PDGFRB_1	64.5	IMR90 p8
31	B11	658.46	PDGFRB_1	64.5	IMR90 p8
32	B11	830.09	PDGFRB_1	64.5	IMR90 p8
33	B11	1011.25	PDGFRB_1	64.5	IMR90 p8
34	B11	1188.03	PDGFRB_1	64.5	IMR90 p8
35	B11	1353.83	PDGFRB_1	64.5	IMR90 p8
36	B11	1504.94	PDGFRB_1	64.5	IMR90 p8
37	B11	1641.39	PDGFRB_1	64.5	IMR90 p8
38	B11	1759.6	PDGFRB_1	64.5	IMR90 p8
39	B11	1863.85	PDGFRB_1	64.5	IMR90 p8
40	B11	1959.88	PDGFRB_1	64.5	IMR90 p8
1	C11	2.17	PDGFRB_1	63.3	IMR90 p8
2	C11	-1.57	PDGFRB_1	63.3	IMR90 p8
3	C11	2.14	PDGFRB_1	63.3	IMR90 p8
4	C11	1.18	PDGFRB_1	63.3	IMR90 p8
5	C11	-0.07	PDGFRB_1	63.3	IMR90 p8
6	C11	3.61	PDGFRB_1	63.3	IMR90 p8
7	C11	1.46	PDGFRB_1	63.3	IMR90 p8
8	C11	-1.96	PDGFRB_1	63.3	IMR90 p8
9	C11	3.35	PDGFRB_1	63.3	IMR90 p8
10	C11	1.32	PDGFRB_1	63.3	IMR90 p8
11	C11	2.17	PDGFRB_1	63.3	IMR90 p8
12	C11	-1.8	PDGFRB_1	63.3	IMR90 p8
13	C11	-4.78	PDGFRB_1	63.3	IMR90 p8
14	C11	-0.4	PDGFRB_1	63.3	IMR90 p8
15	C11	-0.4	PDGFRB_1	63.3	IMR90 p8
16	C11	-2.47	PDGFRB_1	63.3	IMR90 p8
17	C11	-1.39	PDGFRB_1	63.3	IMR90 p8
18	C11	1.72	PDGFRB_1	63.3	IMR90 p8
19	C11	-5.39	PDGFRB_1	63.3	IMR90 p8
20	C11	-3.69	PDGFRB_1	63.3	IMR90 p8
21	C11	-3.71	PDGFRB_1	63.3	IMR90 p8
22	C11	1.65	PDGFRB_1	63.3	IMR90 p8
23	C11	3.92	PDGFRB_1	63.3	IMR90 p8
24	C11	10.79	PDGFRB_1	63.3	IMR90 p8
25	C11	28.48	PDGFRB_1	63.3	IMR90 p8
26	C11	67.48	PDGFRB_1	63.3	IMR90 p8
27	C11	129.47	PDGFRB_1	63.3	IMR90 p8
28	C11	217.73	PDGFRB_1	63.3	IMR90 p8
29	C11	346.9	PDGFRB_1	63.3	IMR90 p8
30	C11	492.9	PDGFRB_1	63.3	IMR90 p8
31	C11	656.64	PDGFRB_1	63.3	IMR90 p8
32	C11	845.93	PDGFRB_1	63.3	IMR90 p8
33	C11	1046.66	PDGFRB_1	63.3	IMR90 p8
34	C11	1241.81	PDGFRB_1	63.3	IMR90 p8
35	C11	1422.75	PDGFRB_1	63.3	IMR90 p8
36	C11	1585.36	PDGFRB_1	63.3	IMR90 p8
37	C11	1729.89	PDGFRB_1	63.3	IMR90 p8
38	C11	1853.06	PDGFRB_1	63.3	IMR90 p8
39	C11	1960.93	PDGFRB_1	63.3	IMR90 p8
40	C11	2058.09	PDGFRB_1	63.3	IMR90 p8
1	D11	0.7	PDGFRB_1	61.4	IMR90 p8
2	D11	-2.66	PDGFRB_1	61.4	IMR90 p8
3	D11	4.21	PDGFRB_1	61.4	IMR90 p8
4	D11	4.46	PDGFRB_1	61.4	IMR90 p8
5	D11	-5.62	PDGFRB_1	61.4	IMR90 p8
6	D11	1.12	PDGFRB_1	61.4	IMR90 p8
7	D11	4.4	PDGFRB_1	61.4	IMR90 p8
8	D11	0.64	PDGFRB_1	61.4	IMR90 p8
9	D11	0.86	PDGFRB_1	61.4	IMR90 p8
10	D11	-0.29	PDGFRB_1	61.4	IMR90 p8
11	D11	-1.0	PDGFRB_1	61.4	IMR90 p8
12	D11	1.43	PDGFRB_1	61.4	IMR90 p8
13	D11	-2.52	PDGFRB_1	61.4	IMR90 p8
14	D11	-1.99	PDGFRB_1	61.4	IMR90 p8
15	D11	-1.29	PDGFRB_1	61.4	IMR90 p8
16	D11	-2.29	PDGFRB_1	61.4	IMR90 p8
17	D11	-3.0	PDGFRB_1	61.4	IMR90 p8
18	D11	-2.39	PDGFRB_1	61.4	IMR90 p8
19	D11	-2.41	PDGFRB_1	61.4	IMR90 p8
20	D11	0.52	PDGFRB_1	61.4	IMR90 p8
21	D11	-0.52	PDGFRB_1	61.4	IMR90 p8
22	D11	2.25	PDGFRB_1	61.4	IMR90 p8
23	D11	4.41	PDGFRB_1	61.4	IMR90 p8
24	D11	6.02	PDGFRB_1	61.4	IMR90 p8
25	D11	18.63	PDGFRB_1	61.4	IMR90 p8
26	D11	40.96	PDGFRB_1	61.4	IMR90 p8
27	D11	75.52	PDGFRB_1	61.4	IMR90 p8
28	D11	146.8	PDGFRB_1	61.4	IMR90 p8
29	D11	239.61	PDGFRB_1	61.4	IMR90 p8
30	D11	360.82	PDGFRB_1	61.4	IMR90 p8
31	D11	517.71	PDGFRB_1	61.4	IMR90 p8
32	D11	699.51	PDGFRB_1	61.4	IMR90 p8
33	D11	906.85	PDGFRB_1	61.4	IMR90 p8
34	D11	1125.91	PDGFRB_1	61.4	IMR90 p8
35	D11	1336.56	PDGFRB_1	61.4	IMR90 p8
36	D11	1531.22	PDGFRB_1	61.4	IMR90 p8
37	D11	1707.52	PDGFRB_1	61.4	IMR90 p8
38	D11	1860.62	PDGFRB_1	61.4	IMR90 p8
39	D11	1995.68	PDGFRB_1	61.4	IMR90 p8
40	D11	2120.32	PDGFRB_1	61.4	IMR90 p8
1	E11	1.15	PDGFRB_1	59.0	IMR90 p8
2	E11	-1.35	PDGFRB_1	59.0	IMR90 p8
3	E11	-3.22	PDGFRB_1	59.0	IMR90 p8
4	E11	0.03	PDGFRB_1	59.0	IMR90 p8
5	E11	-2.59	PDGFRB_1	59.0	IMR90 p8
6	E11	3.25	PDGFRB_1	59.0	IMR90 p8
7	E11	4.22	PDGFRB_1	59.0	IMR90 p8
8	E11	3.7	PDGFRB_1	59.0	IMR90 p8
9	E11	-1.02	PDGFRB_1	59.0	IMR90 p8
10	E11	-1.83	PDGFRB_1	59.0	IMR90 p8
11	E11	4.1	PDGFRB_1	59.0	IMR90 p8
12	E11	2.53	PDGFRB_1	59.0	IMR90 p8
13	E11	-0.95	PDGFRB_1	59.0	IMR90 p8
14	E11	-0.0	PDGFRB_1	59.0	IMR90 p8
15	E11	1.35	PDGFRB_1	59.0	IMR90 p8
16	E11	0.63	PDGFRB_1	59.0	IMR90 p8
17	E11	1.89	PDGFRB_1	59.0	IMR90 p8
18	E11	-2.8	PDGFRB_1	59.0	IMR90 p8
19	E11	-1.0	PDGFRB_1	59.0	IMR90 p8
20	E11	-4.84	PDGFRB_1	59.0	IMR90 p8
21	E11	0.66	PDGFRB_1	59.0	IMR90 p8
22	E11	-3.05	PDGFRB_1	59.0	IMR90 p8
23	E11	-1.34	PDGFRB_1	59.0	IMR90 p8
24	E11	2.74	PDGFRB_1	59.0	IMR90 p8
25	E11	5.88	PDGFRB_1	59.0	IMR90 p8
26	E11	18.13	PDGFRB_1	59.0	IMR90 p8
27	E11	35.05	PDGFRB_1	59.0	IMR90 p8
28	E11	75.64	PDGFRB_1	59.0	IMR90 p8
29	E11	138.36	PDGFRB_1	59.0	IMR90 p8
30	E11	227.64	PDGFRB_1	59.0	IMR90 p8
31	E11	356.0	PDGFRB_1	59.0	IMR90 p8
32	E11	541.41	PDGFRB_1	59.0	IMR90 p8
33	E11	753.63	PDGFRB_1	59.0	IMR90 p8
34	E11	987.96	PDGFRB_1	59.0	IMR90 p8
35	E11	1231.49	PDGFRB_1	59.0	IMR90 p8
36	E11	1460.87	PDGFRB_1	59.0	IMR90 p8
37	E11	1675.94	PDGFRB_1	59.0	IMR90 p8
38	E11	1863.06	PDGFRB_1	59.0	IMR90 p8
39	E11	2029.52	PDGFRB_1	59.0	IMR90 p8
40	E11	2180.17	PDGFRB_1	59.0	IMR90 p8
1	F11	-1.19	PDGFRB_1	57.0	IMR90 p8
2	F11	0.72	PDGFRB_1	57.0	IMR90 p8
3	F11	1.63	PDGFRB_1	57.0	IMR90 p8
4	F11	-2.5	PDGFRB_1	57.0	IMR90 p8
5	F11	2.04	PDGFRB_1	57.0	IMR90 p8
6	F11	5.47	PDGFRB_1	57.0	IMR90 p8
7	F11	3.32	PDGFRB_1	57.0	IMR90 p8
8	F11	0.43	PDGFRB_1	57.0	IMR90 p8
9	F11	-1.99	PDGFRB_1	57.0	IMR90 p8
10	F11	0.15	PDGFRB_1	57.0	IMR90 p8
11	F11	-1.18	PDGFRB_1	57.0	IMR90 p8
12	F11	-0.19	PDGFRB_1	57.0	IMR90 p8
13	F11	1.13	PDGFRB_1	57.0	IMR90 p8
14	F11	-1.41	PDGFRB_1	57.0	IMR90 p8
15	F11	-0.67	PDGFRB_1	57.0	IMR90 p8
16	F11	-4.3	PDGFRB_1	57.0	IMR90 p8
17	F11	3.83	PDGFRB_1	57.0	IMR90 p8
18	F11	-3.12	PDGFRB_1	57.0	IMR90 p8
19	F11	2.81	PDGFRB_1	57.0	IMR90 p8
20	F11	-4.23	PDGFRB_1	57.0	IMR90 p8
21	F11	-2.52	PDGFRB_1	57.0	IMR90 p8
22	F11	-1.21	PDGFRB_1	57.0	IMR90 p8
23	F11	0.61	PDGFRB_1	57.0	IMR90 p8
24	F11	-2.24	PDGFRB_1	57.0	IMR90 p8
25	F11	1.65	PDGFRB_1	57.0	IMR90 p8
26	F11	10.02	PDGFRB_1	57.0	IMR90 p8
27	F11	24.97	PDGFRB_1	57.0	IMR90 p8
28	F11	42.85	PDGFRB_1	57.0	IMR90 p8
29	F11	76.44	PDGFRB_1	57.0	IMR90 p8
30	F11	143.5	PDGFRB_1	57.0	IMR90 p8
31	F11	243.13	PDGFRB_1	57.0	IMR90 p8
32	F11	381.55	PDGFRB_1	57.0	IMR90 p8
33	F11	587.55	PDGFRB_1	57.0	IMR90 p8
34	F11	810.87	PDGFRB_1	57.0	IMR90 p8
35	F11	1047.8	PDGFRB_1	57.0	IMR90 p8
36	F11	1280.17	PDGFRB_1	57.0	IMR90 p8
37	F11	1495.45	PDGFRB_1	57.0	IMR90 p8
38	F11	1689.88	PDGFRB_1	57.0	IMR90 p8
39	F11	1865.89	PDGFRB_1	57.0	IMR90 p8
40	F11	2028.54	PDGFRB_1	57.0	IMR90 p8
1	G11	2.61	PDGFRB_1	55.7	IMR90 p8
2	G11	4.17	PDGFRB_1	55.7	IMR90 p8
3	G11	-1.67	PDGFRB_1	55.7	IMR90 p8
4	G11	4.96	PDGFRB_1	55.7	IMR90 p8
5	G11	3.22	PDGFRB_1	55.7	IMR90 p8
6	G11	0.76	PDGFRB_1	55.7	IMR90 p8
7	G11	0.57	PDGFRB_1	55.7	IMR90 p8
8	G11	0.45	PDGFRB_1	55.7	IMR90 p8
9	G11	-0.06	PDGFRB_1	55.7	IMR90 p8
10	G11	1.64	PDGFRB_1	55.7	IMR90 p8
11	G11	-0.63	PDGFRB_1	55.7	IMR90 p8
12	G11	-3.04	PDGFRB_1	55.7	IMR90 p8
13	G11	-4.76	PDGFRB_1	55.7	IMR90 p8
14	G11	2.5	PDGFRB_1	55.7	IMR90 p8
15	G11	-1.23	PDGFRB_1	55.7	IMR90 p8
16	G11	-1.4	PDGFRB_1	55.7	IMR90 p8
17	G11	0.93	PDGFRB_1	55.7	IMR90 p8
18	G11	-0.25	PDGFRB_1	55.7	IMR90 p8
19	G11	0.43	PDGFRB_1	55.7	IMR90 p8
20	G11	0.04	PDGFRB_1	55.7	IMR90 p8
21	G11	-0.17	PDGFRB_1	55.7	IMR90 p8
22	G11	-1.48	PDGFRB_1	55.7	IMR90 p8
23	G11	-0.8	PDGFRB_1	55.7	IMR90 p8
24	G11	-1.5	PDGFRB_1	55.7	IMR90 p8
25	G11	2.95	PDGFRB_1	55.7	IMR90 p8
26	G11	6.07	PDGFRB_1	55.7	IMR90 p8
27	G11	13.23	PDGFRB_1	55.7	IMR90 p8
28	G11	28.84	PDGFRB_1	55.7	IMR90 p8
29	G11	58.45	PDGFRB_1	55.7	IMR90 p8
30	G11	103.46	PDGFRB_1	55.7	IMR90 p8
31	G11	195.14	PDGFRB_1	55.7	IMR90 p8
32	G11	324.97	PDGFRB_1	55.7	IMR90 p8
33	G11	523.12	PDGFRB_1	55.7	IMR90 p8
34	G11	741.76	PDGFRB_1	55.7	IMR90 p8
35	G11	981.67	PDGFRB_1	55.7	IMR90 p8
36	G11	1220.66	PDGFRB_1	55.7	IMR90 p8
37	G11	1448.95	PDGFRB_1	55.7	IMR90 p8
38	G11	1654.78	PDGFRB_1	55.7	IMR90 p8
39	G11	1844.84	PDGFRB_1	55.7	IMR90 p8
40	G11	2021.11	PDGFRB_1	55.7	IMR90 p8
1	H11	-4.73	PDGFRB_1	55.0	IMR90 p8
2	H11	9.2	PDGFRB_1	55.0	IMR90 p8
3	H11	-0.35	PDGFRB_1	55.0	IMR90 p8
4	H11	1.21	PDGFRB_1	55.0	IMR90 p8
5	H11	2.21	PDGFRB_1	55.0	IMR90 p8
6	H11	3.45	PDGFRB_1	55.0	IMR90 p8
7	H11	1.59	PDGFRB_1	55.0	IMR90 p8
8	H11	4.56	PDGFRB_1	55.0	IMR90 p8
9	H11	-2.04	PDGFRB_1	55.0	IMR90 p8
10	H11	-4.47	PDGFRB_1	55.0	IMR90 p8
11	H11	-3.06	PDGFRB_1	55.0	IMR90 p8
12	H11	1.89	PDGFRB_1	55.0	IMR90 p8
13	H11	-3.23	PDGFRB_1	55.0	IMR90 p8
14	H11	3.27	PDGFRB_1	55.0	IMR90 p8
15	H11	2.24	PDGFRB_1	55.0	IMR90 p8
16	H11	-1.85	PDGFRB_1	55.0	IMR90 p8
17	H11	1.69	PDGFRB_1	55.0	IMR90 p8
18	H11	0.57	PDGFRB_1	55.0	IMR90 p8
19	H11	-0.51	PDGFRB_1	55.0	IMR90 p8
20	H11	-0.87	PDGFRB_1	55.0	IMR90 p8
21	H11	-0.14	PDGFRB_1	55.0	IMR90 p8
22	H11	-3.72	PDGFRB_1	55.0	IMR90 p8
23	H11	0.31	PDGFRB_1	55.0	IMR90 p8
24	H11	-2.29	PDGFRB_1	55.0	IMR90 p8
25	H11	0.94	PDGFRB_1	55.0	IMR90 p8
26	H11	8.76	PDGFRB_1	55.0	IMR90 p8
27	H11	9.34	PDGFRB_1	55.0	IMR90 p8
28	H11	21.18	PDGFRB_1	55.0	IMR90 p8
29	H11	43.32	PDGFRB_1	55.0	IMR90 p8
30	H11	79.86	PDGFRB_1	55.0	IMR90 p8
31	H11	148.72	PDGFRB_1	55.0	IMR90 p8
32	H11	260.95	PDGFRB_1	55.0	IMR90 p8
33	H11	423.02	PDGFRB_1	55.0	IMR90 p8
34	H11	640.79	PDGFRB_1	55.0	IMR90 p8
35	H11	865.17	PDGFRB_1	55.0	IMR90 p8
36	H11	1090.72	PDGFRB_1	55.0	IMR90 p8
37	H11	1303.99	PDGFRB_1	55.0	IMR90 p8
38	H11	1500.91	PDGFRB_1	55.0	IMR90 p8
39	H11	1680.14	PDGFRB_1	55.0	IMR90 p8
40	H11	1846.56	PDGFRB_1	55.0	IMR90 p8
