# Supplementary material for: Primer PICKR: literature-mined scoring platform for robust RT–qPCR primers
Source: Nat Commun. 2026 May 28;17:6938. doi: 10.1038/s41467-026-73648-2 (PMC13388996; doi:10.1038/s41467-026-73648-2)
Supplement: Supplementary file 11 — Source Data [file 41467_2026_73648_MOESM11_ESM.zip › Suppl_Fig_S6/melting_curve_data_ZEB1_1.csv]

Temperature	Well	Derivative	Target	melt temp	Replicate
55.0	A1	-2.59174925223795	ZEB1_1	65.0	IMR90p8
55.5	A1	-5.61545671318208	ZEB1_1	65.0	IMR90p8
56.0	A1	-5.18349850447657	ZEB1_1	65.0	IMR90p8
56.5	A1	-5.18349850447532	ZEB1_1	65.0	IMR90p8
57.0	A1	-5.18349850448544	ZEB1_1	65.0	IMR90p8
57.5	A1	-5.02662208276445	ZEB1_1	65.0	IMR90p8
58.0	A1	-6.01377286636421	ZEB1_1	65.0	IMR90p8
58.5	A1	-7.69041266863189	ZEB1_1	65.0	IMR90p8
59.0	A1	-9.5308582842548	ZEB1_1	65.0	IMR90p8
59.5	A1	-11.8675027243725	ZEB1_1	65.0	IMR90p8
60.0	A1	-13.5728582958	ZEB1_1	65.0	IMR90p8
60.5	A1	-14.8505525491931	ZEB1_1	65.0	IMR90p8
61.0	A1	-16.4051805010306	ZEB1_1	65.0	IMR90p8
61.5	A1	-17.1842120182079	ZEB1_1	65.0	IMR90p8
62.0	A1	-15.9271963612468	ZEB1_1	65.0	IMR90p8
62.5	A1	-12.6398649748263	ZEB1_1	65.0	IMR90p8
63.0	A1	-7.36705705621853	ZEB1_1	65.0	IMR90p8
63.5	A1	-0.140641208484453	ZEB1_1	65.0	IMR90p8
64.0	A1	9.59874445615162	ZEB1_1	65.0	IMR90p8
64.5	A1	19.8660079986903	ZEB1_1	65.0	IMR90p8
65.0	A1	29.0286617738388	ZEB1_1	65.0	IMR90p8
65.5	A1	37.6367609529194	ZEB1_1	65.0	IMR90p8
66.0	A1	45.5960431016449	ZEB1_1	65.0	IMR90p8
66.5	A1	51.0479603861816	ZEB1_1	65.0	IMR90p8
67.0	A1	54.946323514813	ZEB1_1	65.0	IMR90p8
67.5	A1	58.9452859559268	ZEB1_1	65.0	IMR90p8
68.0	A1	61.9928546720679	ZEB1_1	65.0	IMR90p8
68.5	A1	64.1361414369363	ZEB1_1	65.0	IMR90p8
69.0	A1	66.4501791251121	ZEB1_1	65.0	IMR90p8
69.5	A1	69.0277045831692	ZEB1_1	65.0	IMR90p8
70.0	A1	71.1161718698495	ZEB1_1	65.0	IMR90p8
70.5	A1	73.1420385901782	ZEB1_1	65.0	IMR90p8
71.0	A1	75.1292254980915	ZEB1_1	65.0	IMR90p8
71.5	A1	77.0615861262669	ZEB1_1	65.0	IMR90p8
72.0	A1	78.931620549674	ZEB1_1	65.0	IMR90p8
72.5	A1	80.7649496026987	ZEB1_1	65.0	IMR90p8
73.0	A1	82.4279780080624	ZEB1_1	65.0	IMR90p8
73.5	A1	85.0493311274655	ZEB1_1	65.0	IMR90p8
74.0	A1	93.5656211118633	ZEB1_1	65.0	IMR90p8
74.5	A1	120.37021167977	ZEB1_1	65.0	IMR90p8
75.0	A1	170.838319430184	ZEB1_1	65.0	IMR90p8
75.5	A1	231.69725471043	ZEB1_1	65.0	IMR90p8
76.0	A1	288.975224206116	ZEB1_1	65.0	IMR90p8
76.5	A1	330.647020455035	ZEB1_1	65.0	IMR90p8
77.0	A1	331.300663448144	ZEB1_1	65.0	IMR90p8
77.5	A1	280.383118195727	ZEB1_1	65.0	IMR90p8
78.0	A1	204.995357544643	ZEB1_1	65.0	IMR90p8
78.5	A1	130.40347378485	ZEB1_1	65.0	IMR90p8
79.0	A1	65.0904045264513	ZEB1_1	65.0	IMR90p8
79.5	A1	21.7459947361832	ZEB1_1	65.0	IMR90p8
80.0	A1	6.00016426539372	ZEB1_1	65.0	IMR90p8
80.5	A1	4.46341226219386	ZEB1_1	65.0	IMR90p8
81.0	A1	4.21319728674467	ZEB1_1	65.0	IMR90p8
81.5	A1	3.80216792110781	ZEB1_1	65.0	IMR90p8
82.0	A1	3.92891708745964	ZEB1_1	65.0	IMR90p8
82.5	A1	3.91718815438651	ZEB1_1	65.0	IMR90p8
83.0	A1	3.42001591587626	ZEB1_1	65.0	IMR90p8
83.5	A1	3.38461588035409	ZEB1_1	65.0	IMR90p8
84.0	A1	3.61854513657426	ZEB1_1	65.0	IMR90p8
84.5	A1	3.23216462160667	ZEB1_1	65.0	IMR90p8
85.0	A1	2.79445912299741	ZEB1_1	65.0	IMR90p8
85.5	A1	2.69254263326587	ZEB1_1	65.0	IMR90p8
86.0	A1	2.46756357315775	ZEB1_1	65.0	IMR90p8
86.5	A1	1.93181904991451	ZEB1_1	65.0	IMR90p8
87.0	A1	1.98343237009487	ZEB1_1	65.0	IMR90p8
87.5	A1	2.36561788609492	ZEB1_1	65.0	IMR90p8
88.0	A1	2.66660386334297	ZEB1_1	65.0	IMR90p8
88.5	A1	3.06980037898114	ZEB1_1	65.0	IMR90p8
89.0	A1	3.29083715438486	ZEB1_1	65.0	IMR90p8
89.5	A1	2.91127433250495	ZEB1_1	65.0	IMR90p8
90.0	A1	2.38551841117464	ZEB1_1	65.0	IMR90p8
90.5	A1	1.69729547429097	ZEB1_1	65.0	IMR90p8
91.0	A1	1.16816131614428	ZEB1_1	65.0	IMR90p8
91.5	A1	1.50208159655836	ZEB1_1	65.0	IMR90p8
92.0	A1	2.39138782191526	ZEB1_1	65.0	IMR90p8
92.5	A1	3.13441131520403	ZEB1_1	65.0	IMR90p8
93.0	A1	3.4658135502462	ZEB1_1	65.0	IMR90p8
93.5	A1	2.959834545776	ZEB1_1	65.0	IMR90p8
94.0	A1	2.67241059584921	ZEB1_1	65.0	IMR90p8
94.5	A1	0.979548800633438	ZEB1_1	65.0	IMR90p8
95.0	A1	-0.439318994555379	ZEB1_1	65.0	IMR90p8
55.0	B1	0.960509517791365	ZEB1_1	64.5	IMR90p8
55.5	B1	2.08110395521305	ZEB1_1	64.5	IMR90p8
56.0	B1	1.92101903558046	ZEB1_1	64.5	IMR90p8
56.5	B1	1.92101903558728	ZEB1_1	64.5	IMR90p8
57.0	B1	1.92101903553578	ZEB1_1	64.5	IMR90p8
57.5	B1	2.00306450106189	ZEB1_1	64.5	IMR90p8
58.0	B1	1.56174488899228	ZEB1_1	64.5	IMR90p8
58.5	B1	0.184991094889597	ZEB1_1	64.5	IMR90p8
59.0	B1	-1.42562860629266	ZEB1_1	64.5	IMR90p8
59.5	B1	-3.08730016782181	ZEB1_1	64.5	IMR90p8
60.0	B1	-4.37841826081035	ZEB1_1	64.5	IMR90p8
60.5	B1	-5.140828122681	ZEB1_1	64.5	IMR90p8
61.0	B1	-5.50458175564404	ZEB1_1	64.5	IMR90p8
61.5	B1	-5.47484613952088	ZEB1_1	64.5	IMR90p8
62.0	B1	-5.03042908906741	ZEB1_1	64.5	IMR90p8
62.5	B1	-4.47950217704454	ZEB1_1	64.5	IMR90p8
63.0	B1	-3.34714429423423	ZEB1_1	64.5	IMR90p8
63.5	B1	-0.380915532242625	ZEB1_1	64.5	IMR90p8
64.0	B1	3.99970451254808	ZEB1_1	64.5	IMR90p8
64.5	B1	10.2149523223441	ZEB1_1	64.5	IMR90p8
65.0	B1	18.9627548404039	ZEB1_1	64.5	IMR90p8
65.5	B1	28.7383960616594	ZEB1_1	64.5	IMR90p8
66.0	B1	38.6133474934836	ZEB1_1	64.5	IMR90p8
66.5	B1	48.3677574496254	ZEB1_1	64.5	IMR90p8
67.0	B1	56.4679906885759	ZEB1_1	64.5	IMR90p8
67.5	B1	62.2134138104254	ZEB1_1	64.5	IMR90p8
68.0	B1	66.5678855512541	ZEB1_1	64.5	IMR90p8
68.5	B1	69.5045419223637	ZEB1_1	64.5	IMR90p8
69.0	B1	71.9479973518718	ZEB1_1	64.5	IMR90p8
69.5	B1	74.8961281307226	ZEB1_1	64.5	IMR90p8
70.0	B1	77.6016629031433	ZEB1_1	64.5	IMR90p8
70.5	B1	80.1959285147381	ZEB1_1	64.5	IMR90p8
71.0	B1	83.0742848830076	ZEB1_1	64.5	IMR90p8
71.5	B1	84.935676948367	ZEB1_1	64.5	IMR90p8
72.0	B1	85.7936395293751	ZEB1_1	64.5	IMR90p8
72.5	B1	87.2446509232859	ZEB1_1	64.5	IMR90p8
73.0	B1	88.5900032782207	ZEB1_1	64.5	IMR90p8
73.5	B1	90.0576119792356	ZEB1_1	64.5	IMR90p8
74.0	B1	97.8588853616815	ZEB1_1	64.5	IMR90p8
74.5	B1	125.444725644713	ZEB1_1	64.5	IMR90p8
75.0	B1	177.955904611579	ZEB1_1	64.5	IMR90p8
75.5	B1	242.369219165209	ZEB1_1	64.5	IMR90p8
76.0	B1	304.274804646281	ZEB1_1	64.5	IMR90p8
76.5	B1	350.349357121989	ZEB1_1	64.5	IMR90p8
77.0	B1	353.604096354758	ZEB1_1	64.5	IMR90p8
77.5	B1	301.873751525429	ZEB1_1	64.5	IMR90p8
78.0	B1	222.368361432104	ZEB1_1	64.5	IMR90p8
78.5	B1	142.18392343409	ZEB1_1	64.5	IMR90p8
79.0	B1	71.495870983417	ZEB1_1	64.5	IMR90p8
79.5	B1	23.856546715088	ZEB1_1	64.5	IMR90p8
80.0	B1	5.71529365053414	ZEB1_1	64.5	IMR90p8
80.5	B1	3.21123332413885	ZEB1_1	64.5	IMR90p8
81.0	B1	3.56786485686644	ZEB1_1	64.5	IMR90p8
81.5	B1	4.26698243546912	ZEB1_1	64.5	IMR90p8
82.0	B1	4.65503233444656	ZEB1_1	64.5	IMR90p8
82.5	B1	5.06533080385174	ZEB1_1	64.5	IMR90p8
83.0	B1	4.96218202815629	ZEB1_1	64.5	IMR90p8
83.5	B1	3.87815730927332	ZEB1_1	64.5	IMR90p8
84.0	B1	2.9656935681578	ZEB1_1	64.5	IMR90p8
84.5	B1	2.66832062792685	ZEB1_1	64.5	IMR90p8
85.0	B1	1.77937451748051	ZEB1_1	64.5	IMR90p8
85.5	B1	1.77255406535926	ZEB1_1	64.5	IMR90p8
86.0	B1	2.47824362305812	ZEB1_1	64.5	IMR90p8
86.5	B1	2.20017911552071	ZEB1_1	64.5	IMR90p8
87.0	B1	2.0354358868351	ZEB1_1	64.5	IMR90p8
87.5	B1	2.75808873131876	ZEB1_1	64.5	IMR90p8
88.0	B1	2.69071357559017	ZEB1_1	64.5	IMR90p8
88.5	B1	2.26355600012101	ZEB1_1	64.5	IMR90p8
89.0	B1	2.84683028037142	ZEB1_1	64.5	IMR90p8
89.5	B1	2.9503634435747	ZEB1_1	64.5	IMR90p8
90.0	B1	2.20737818141953	ZEB1_1	64.5	IMR90p8
90.5	B1	1.95612143558759	ZEB1_1	64.5	IMR90p8
91.0	B1	2.05581358266483	ZEB1_1	64.5	IMR90p8
91.5	B1	1.59374107422281	ZEB1_1	64.5	IMR90p8
92.0	B1	1.31868524342394	ZEB1_1	64.5	IMR90p8
92.5	B1	1.52214352400051	ZEB1_1	64.5	IMR90p8
93.0	B1	1.95331031380766	ZEB1_1	64.5	IMR90p8
93.5	B1	2.07331799187608	ZEB1_1	64.5	IMR90p8
94.0	B1	2.30512625023448	ZEB1_1	64.5	IMR90p8
94.5	B1	2.44563906762824	ZEB1_1	64.5	IMR90p8
95.0	B1	0.977765691171044	ZEB1_1	64.5	IMR90p8
55.0	C1	-3.40478323657715	ZEB1_1	63.3	IMR90p8
55.5	C1	-7.37703034591755	ZEB1_1	63.3	IMR90p8
56.0	C1	-6.80956647315543	ZEB1_1	63.3	IMR90p8
56.5	C1	-6.8095664731544	ZEB1_1	63.3	IMR90p8
57.0	C1	-6.80956647316464	ZEB1_1	63.3	IMR90p8
57.5	C1	-6.77898201904179	ZEB1_1	63.3	IMR90p8
58.0	C1	-6.90233781411769	ZEB1_1	63.3	IMR90p8
58.5	C1	-7.72637041044879	ZEB1_1	63.3	IMR90p8
59.0	C1	-8.3767931446157	ZEB1_1	63.3	IMR90p8
59.5	C1	-9.29567061974706	ZEB1_1	63.3	IMR90p8
60.0	C1	-10.7688834296979	ZEB1_1	63.3	IMR90p8
60.5	C1	-11.0990186575245	ZEB1_1	63.3	IMR90p8
61.0	C1	-10.7389648376652	ZEB1_1	63.3	IMR90p8
61.5	C1	-10.913748094354	ZEB1_1	63.3	IMR90p8
62.0	C1	-10.1417141297643	ZEB1_1	63.3	IMR90p8
62.5	C1	-7.49218002131238	ZEB1_1	63.3	IMR90p8
63.0	C1	-4.90631605307829	ZEB1_1	63.3	IMR90p8
63.5	C1	-1.50167528560905	ZEB1_1	63.3	IMR90p8
64.0	C1	4.49218387082703	ZEB1_1	63.3	IMR90p8
64.5	C1	11.5936140290156	ZEB1_1	63.3	IMR90p8
65.0	C1	19.2829356898911	ZEB1_1	63.3	IMR90p8
65.5	C1	28.3661917555733	ZEB1_1	63.3	IMR90p8
66.0	C1	37.6122521088047	ZEB1_1	63.3	IMR90p8
66.5	C1	45.7470197560327	ZEB1_1	63.3	IMR90p8
67.0	C1	53.1750130340063	ZEB1_1	63.3	IMR90p8
67.5	C1	59.5362391700307	ZEB1_1	63.3	IMR90p8
68.0	C1	64.2197585161201	ZEB1_1	63.3	IMR90p8
68.5	C1	67.6694612708297	ZEB1_1	63.3	IMR90p8
69.0	C1	70.5746645777323	ZEB1_1	63.3	IMR90p8
69.5	C1	73.2292335871213	ZEB1_1	63.3	IMR90p8
70.0	C1	75.3890423926764	ZEB1_1	63.3	IMR90p8
70.5	C1	77.5260824366203	ZEB1_1	63.3	IMR90p8
71.0	C1	80.0461419185457	ZEB1_1	63.3	IMR90p8
71.5	C1	82.0742268875294	ZEB1_1	63.3	IMR90p8
72.0	C1	83.4676954473407	ZEB1_1	63.3	IMR90p8
72.5	C1	84.7649474765783	ZEB1_1	63.3	IMR90p8
73.0	C1	85.690949016436	ZEB1_1	63.3	IMR90p8
73.5	C1	86.9092875637753	ZEB1_1	63.3	IMR90p8
74.0	C1	93.5459803347791	ZEB1_1	63.3	IMR90p8
74.5	C1	118.099367628384	ZEB1_1	63.3	IMR90p8
75.0	C1	166.681278448968	ZEB1_1	63.3	IMR90p8
75.5	C1	225.974153041413	ZEB1_1	63.3	IMR90p8
76.0	C1	282.356552972731	ZEB1_1	63.3	IMR90p8
76.5	C1	324.769802002349	ZEB1_1	63.3	IMR90p8
77.0	C1	327.256425621855	ZEB1_1	63.3	IMR90p8
77.5	C1	278.237041880597	ZEB1_1	63.3	IMR90p8
78.0	C1	204.654775986268	ZEB1_1	63.3	IMR90p8
78.5	C1	130.926941088741	ZEB1_1	63.3	IMR90p8
79.0	C1	65.7794078609939	ZEB1_1	63.3	IMR90p8
79.5	C1	22.5654324248771	ZEB1_1	63.3	IMR90p8
80.0	C1	6.42531451393228	ZEB1_1	63.3	IMR90p8
80.5	C1	4.19345148021551	ZEB1_1	63.3	IMR90p8
81.0	C1	3.98987833239755	ZEB1_1	63.3	IMR90p8
81.5	C1	3.42166827445965	ZEB1_1	63.3	IMR90p8
82.0	C1	3.37934377898222	ZEB1_1	63.3	IMR90p8
82.5	C1	3.85077771020968	ZEB1_1	63.3	IMR90p8
83.0	C1	3.8897752306201	ZEB1_1	63.3	IMR90p8
83.5	C1	4.03909041396321	ZEB1_1	63.3	IMR90p8
84.0	C1	4.44774188273271	ZEB1_1	63.3	IMR90p8
84.5	C1	3.71703543109072	ZEB1_1	63.3	IMR90p8
85.0	C1	2.6428825274802	ZEB1_1	63.3	IMR90p8
85.5	C1	2.3355530752815	ZEB1_1	63.3	IMR90p8
86.0	C1	1.96108505786714	ZEB1_1	63.3	IMR90p8
86.5	C1	1.62932257868363	ZEB1_1	63.3	IMR90p8
87.0	C1	2.25679136333167	ZEB1_1	63.3	IMR90p8
87.5	C1	2.75729141178721	ZEB1_1	63.3	IMR90p8
88.0	C1	1.979462074916	ZEB1_1	63.3	IMR90p8
88.5	C1	1.97006810073134	ZEB1_1	63.3	IMR90p8
89.0	C1	2.37755480622735	ZEB1_1	63.3	IMR90p8
89.5	C1	1.46980602936128	ZEB1_1	63.3	IMR90p8
90.0	C1	0.919958682947936	ZEB1_1	63.3	IMR90p8
90.5	C1	2.02011195986046	ZEB1_1	63.3	IMR90p8
91.0	C1	2.21611946229461	ZEB1_1	63.3	IMR90p8
91.5	C1	1.73349556653898	ZEB1_1	63.3	IMR90p8
92.0	C1	2.27777004154541	ZEB1_1	63.3	IMR90p8
92.5	C1	2.79912153920492	ZEB1_1	63.3	IMR90p8
93.0	C1	2.11886882740004	ZEB1_1	63.3	IMR90p8
93.5	C1	2.51438578884068	ZEB1_1	63.3	IMR90p8
94.0	C1	2.91003380300117	ZEB1_1	63.3	IMR90p8
94.5	C1	4.826314350958	ZEB1_1	63.3	IMR90p8
95.0	C1	3.1911509003985	ZEB1_1	63.3	IMR90p8
55.0	D1	-9.42277039625424	ZEB1_1	61.4	IMR90p8
55.5	D1	-20.4160025252186	ZEB1_1	61.4	IMR90p8
56.0	D1	-18.8455407925095	ZEB1_1	61.4	IMR90p8
56.5	D1	-18.8455407925073	ZEB1_1	61.4	IMR90p8
57.0	D1	-18.8455407925184	ZEB1_1	61.4	IMR90p8
57.5	D1	-18.7520501256357	ZEB1_1	61.4	IMR90p8
58.0	D1	-19.389370208945	ZEB1_1	61.4	IMR90p8
58.5	D1	-20.153754376254	ZEB1_1	61.4	IMR90p8
59.0	D1	-20.2334424240289	ZEB1_1	61.4	IMR90p8
59.5	D1	-20.427991246435	ZEB1_1	61.4	IMR90p8
60.0	D1	-20.4179899243805	ZEB1_1	61.4	IMR90p8
60.5	D1	-19.3623909433367	ZEB1_1	61.4	IMR90p8
61.0	D1	-18.1694811743389	ZEB1_1	61.4	IMR90p8
61.5	D1	-16.7691738002892	ZEB1_1	61.4	IMR90p8
62.0	D1	-14.5213883589003	ZEB1_1	61.4	IMR90p8
62.5	D1	-12.3225509993205	ZEB1_1	61.4	IMR90p8
63.0	D1	-9.83779872316143	ZEB1_1	61.4	IMR90p8
63.5	D1	-5.81199279907628	ZEB1_1	61.4	IMR90p8
64.0	D1	-0.536727553286369	ZEB1_1	61.4	IMR90p8
64.5	D1	5.85575479055171	ZEB1_1	61.4	IMR90p8
65.0	D1	14.0773292888775	ZEB1_1	61.4	IMR90p8
65.5	D1	23.6743681991685	ZEB1_1	61.4	IMR90p8
66.0	D1	32.8333503680437	ZEB1_1	61.4	IMR90p8
66.5	D1	40.9041256992774	ZEB1_1	61.4	IMR90p8
67.0	D1	48.100569122606	ZEB1_1	61.4	IMR90p8
67.5	D1	53.7533700674974	ZEB1_1	61.4	IMR90p8
68.0	D1	57.3393822035445	ZEB1_1	61.4	IMR90p8
68.5	D1	60.2518306271686	ZEB1_1	61.4	IMR90p8
69.0	D1	63.2625276925002	ZEB1_1	61.4	IMR90p8
69.5	D1	65.1965415853447	ZEB1_1	61.4	IMR90p8
70.0	D1	66.7191673585035	ZEB1_1	61.4	IMR90p8
70.5	D1	68.8534702590339	ZEB1_1	61.4	IMR90p8
71.0	D1	70.2102288419059	ZEB1_1	61.4	IMR90p8
71.5	D1	70.5383707984577	ZEB1_1	61.4	IMR90p8
72.0	D1	71.6194069720666	ZEB1_1	61.4	IMR90p8
72.5	D1	72.7409074078953	ZEB1_1	61.4	IMR90p8
73.0	D1	72.8481038047109	ZEB1_1	61.4	IMR90p8
73.5	D1	73.457028497922	ZEB1_1	61.4	IMR90p8
74.0	D1	77.2623654629784	ZEB1_1	61.4	IMR90p8
74.5	D1	91.7444845045387	ZEB1_1	61.4	IMR90p8
75.0	D1	125.971161775322	ZEB1_1	61.4	IMR90p8
75.5	D1	172.880116660011	ZEB1_1	61.4	IMR90p8
76.0	D1	219.681178148728	ZEB1_1	61.4	IMR90p8
76.5	D1	258.39325266808	ZEB1_1	61.4	IMR90p8
77.0	D1	271.134860836153	ZEB1_1	61.4	IMR90p8
77.5	D1	241.285866242398	ZEB1_1	61.4	IMR90p8
78.0	D1	183.861189506127	ZEB1_1	61.4	IMR90p8
78.5	D1	122.796052391022	ZEB1_1	61.4	IMR90p8
79.0	D1	67.0488236702663	ZEB1_1	61.4	IMR90p8
79.5	D1	25.892609924038	ZEB1_1	61.4	IMR90p8
80.0	D1	7.1142067781534	ZEB1_1	61.4	IMR90p8
80.5	D1	3.81101811811186	ZEB1_1	61.4	IMR90p8
81.0	D1	3.93231410478711	ZEB1_1	61.4	IMR90p8
81.5	D1	3.74134655964519	ZEB1_1	61.4	IMR90p8
82.0	D1	3.62815134472299	ZEB1_1	61.4	IMR90p8
82.5	D1	4.01417016268942	ZEB1_1	61.4	IMR90p8
83.0	D1	3.9456490025247	ZEB1_1	61.4	IMR90p8
83.5	D1	3.76904066677986	ZEB1_1	61.4	IMR90p8
84.0	D1	4.0338460101508	ZEB1_1	61.4	IMR90p8
84.5	D1	4.16257027146969	ZEB1_1	61.4	IMR90p8
85.0	D1	3.51487458167378	ZEB1_1	61.4	IMR90p8
85.5	D1	3.03212820747888	ZEB1_1	61.4	IMR90p8
86.0	D1	3.04872838985733	ZEB1_1	61.4	IMR90p8
86.5	D1	2.66065427315749	ZEB1_1	61.4	IMR90p8
87.0	D1	2.03640419489415	ZEB1_1	61.4	IMR90p8
87.5	D1	2.10536368247205	ZEB1_1	61.4	IMR90p8
88.0	D1	2.38091998311069	ZEB1_1	61.4	IMR90p8
88.5	D1	2.47221314090041	ZEB1_1	61.4	IMR90p8
89.0	D1	2.50726213266245	ZEB1_1	61.4	IMR90p8
89.5	D1	2.88946663820974	ZEB1_1	61.4	IMR90p8
90.0	D1	3.17139530740536	ZEB1_1	61.4	IMR90p8
90.5	D1	3.21524739462922	ZEB1_1	61.4	IMR90p8
91.0	D1	2.80200764972852	ZEB1_1	61.4	IMR90p8
91.5	D1	2.72396104184634	ZEB1_1	61.4	IMR90p8
92.0	D1	3.23111985533887	ZEB1_1	61.4	IMR90p8
92.5	D1	3.64728514200556	ZEB1_1	61.4	IMR90p8
93.0	D1	4.34152184305344	ZEB1_1	61.4	IMR90p8
93.5	D1	4.70804357935776	ZEB1_1	61.4	IMR90p8
94.0	D1	5.27247506004858	ZEB1_1	61.4	IMR90p8
94.5	D1	4.63286157055506	ZEB1_1	61.4	IMR90p8
95.0	D1	1.52183237994439	ZEB1_1	61.4	IMR90p8
55.0	E1	-14.975147229502	ZEB1_1	59.0	IMR90p8
55.5	E1	-32.4461523305869	ZEB1_1	59.0	IMR90p8
56.0	E1	-29.9502944590024	ZEB1_1	59.0	IMR90p8
56.5	E1	-29.9502944590021	ZEB1_1	59.0	IMR90p8
57.0	E1	-29.9502944590121	ZEB1_1	59.0	IMR90p8
57.5	E1	-29.9553178993234	ZEB1_1	59.0	IMR90p8
58.0	E1	-29.935570102661	ZEB1_1	59.0	IMR90p8
58.5	E1	-29.8530981575097	ZEB1_1	59.0	IMR90p8
59.0	E1	-29.4177519154798	ZEB1_1	59.0	IMR90p8
59.5	E1	-28.5228427025903	ZEB1_1	59.0	IMR90p8
60.0	E1	-27.0635516625516	ZEB1_1	59.0	IMR90p8
60.5	E1	-24.8034322063688	ZEB1_1	59.0	IMR90p8
61.0	E1	-21.895825365891	ZEB1_1	59.0	IMR90p8
61.5	E1	-18.3131376844491	ZEB1_1	59.0	IMR90p8
62.0	E1	-14.371545785364	ZEB1_1	59.0	IMR90p8
62.5	E1	-10.138522141144	ZEB1_1	59.0	IMR90p8
63.0	E1	-5.41478221946488	ZEB1_1	59.0	IMR90p8
63.5	E1	0.174744696840207	ZEB1_1	59.0	IMR90p8
64.0	E1	6.66697161683896	ZEB1_1	59.0	IMR90p8
64.5	E1	14.185337706645	ZEB1_1	59.0	IMR90p8
65.0	E1	22.2503605949302	ZEB1_1	59.0	IMR90p8
65.5	E1	30.2934400414528	ZEB1_1	59.0	IMR90p8
66.0	E1	38.1694719588425	ZEB1_1	59.0	IMR90p8
66.5	E1	44.6608416465339	ZEB1_1	59.0	IMR90p8
67.0	E1	49.4411146765915	ZEB1_1	59.0	IMR90p8
67.5	E1	53.1226143859657	ZEB1_1	59.0	IMR90p8
68.0	E1	55.301689892092	ZEB1_1	59.0	IMR90p8
68.5	E1	55.8783281688246	ZEB1_1	59.0	IMR90p8
69.0	E1	56.2712249336278	ZEB1_1	59.0	IMR90p8
69.5	E1	56.4704518014138	ZEB1_1	59.0	IMR90p8
70.0	E1	56.2649221319958	ZEB1_1	59.0	IMR90p8
70.5	E1	56.6750226287712	ZEB1_1	59.0	IMR90p8
71.0	E1	57.7701412077863	ZEB1_1	59.0	IMR90p8
71.5	E1	58.5386834471337	ZEB1_1	59.0	IMR90p8
72.0	E1	59.2851006954289	ZEB1_1	59.0	IMR90p8
72.5	E1	60.206728793542	ZEB1_1	59.0	IMR90p8
73.0	E1	60.7013140240896	ZEB1_1	59.0	IMR90p8
73.5	E1	60.875055723957	ZEB1_1	59.0	IMR90p8
74.0	E1	62.3465605765756	ZEB1_1	59.0	IMR90p8
74.5	E1	72.2477388163054	ZEB1_1	59.0	IMR90p8
75.0	E1	97.6648010654689	ZEB1_1	59.0	IMR90p8
75.5	E1	131.954872333808	ZEB1_1	59.0	IMR90p8
76.0	E1	164.88215256673	ZEB1_1	59.0	IMR90p8
76.5	E1	192.845975928953	ZEB1_1	59.0	IMR90p8
77.0	E1	202.307729542158	ZEB1_1	59.0	IMR90p8
77.5	E1	178.063784223265	ZEB1_1	59.0	IMR90p8
78.0	E1	133.742386906762	ZEB1_1	59.0	IMR90p8
78.5	E1	89.3718560702294	ZEB1_1	59.0	IMR90p8
79.0	E1	48.7949591898079	ZEB1_1	59.0	IMR90p8
79.5	E1	18.5356078694564	ZEB1_1	59.0	IMR90p8
80.0	E1	6.38840646197326	ZEB1_1	59.0	IMR90p8
80.5	E1	4.98611508524851	ZEB1_1	59.0	IMR90p8
81.0	E1	4.82900151576121	ZEB1_1	59.0	IMR90p8
81.5	E1	4.87672520551149	ZEB1_1	59.0	IMR90p8
82.0	E1	4.30744586606818	ZEB1_1	59.0	IMR90p8
82.5	E1	3.78185236905102	ZEB1_1	59.0	IMR90p8
83.0	E1	4.01530208167804	ZEB1_1	59.0	IMR90p8
83.5	E1	4.20299570330775	ZEB1_1	59.0	IMR90p8
84.0	E1	3.82115109281261	ZEB1_1	59.0	IMR90p8
84.5	E1	3.78959662626988	ZEB1_1	59.0	IMR90p8
85.0	E1	3.60281662029678	ZEB1_1	59.0	IMR90p8
85.5	E1	2.86938056170334	ZEB1_1	59.0	IMR90p8
86.0	E1	2.16268950144536	ZEB1_1	59.0	IMR90p8
86.5	E1	1.89407173361462	ZEB1_1	59.0	IMR90p8
87.0	E1	2.02027486640691	ZEB1_1	59.0	IMR90p8
87.5	E1	2.0131630144914	ZEB1_1	59.0	IMR90p8
88.0	E1	2.31560547163906	ZEB1_1	59.0	IMR90p8
88.5	E1	2.85977317083228	ZEB1_1	59.0	IMR90p8
89.0	E1	2.73905092816062	ZEB1_1	59.0	IMR90p8
89.5	E1	2.10895509501938	ZEB1_1	59.0	IMR90p8
90.0	E1	1.82908412374439	ZEB1_1	59.0	IMR90p8
90.5	E1	1.62622045398274	ZEB1_1	59.0	IMR90p8
91.0	E1	1.27982304070872	ZEB1_1	59.0	IMR90p8
91.5	E1	1.63951533572549	ZEB1_1	59.0	IMR90p8
92.0	E1	2.01459503537029	ZEB1_1	59.0	IMR90p8
92.5	E1	2.15907302881521	ZEB1_1	59.0	IMR90p8
93.0	E1	2.19554652864804	ZEB1_1	59.0	IMR90p8
93.5	E1	2.64592447646953	ZEB1_1	59.0	IMR90p8
94.0	E1	2.77708953053366	ZEB1_1	59.0	IMR90p8
94.5	E1	4.11690254407608	ZEB1_1	59.0	IMR90p8
95.0	E1	2.5975718013799	ZEB1_1	59.0	IMR90p8
55.0	F1	-14.3280748236647	ZEB1_1	57.0	IMR90p8
55.5	F1	-31.0441621179401	ZEB1_1	57.0	IMR90p8
56.0	F1	-28.6561496473284	ZEB1_1	57.0	IMR90p8
56.5	F1	-28.6561496473228	ZEB1_1	57.0	IMR90p8
57.0	F1	-28.6561496473681	ZEB1_1	57.0	IMR90p8
57.5	F1	-28.9088112633929	ZEB1_1	57.0	IMR90p8
58.0	F1	-27.348656031374	ZEB1_1	57.0	IMR90p8
58.5	F1	-24.2801441936381	ZEB1_1	57.0	IMR90p8
59.0	F1	-22.1919230475237	ZEB1_1	57.0	IMR90p8
59.5	F1	-19.9636342802095	ZEB1_1	57.0	IMR90p8
60.0	F1	-16.4386177592263	ZEB1_1	57.0	IMR90p8
60.5	F1	-13.2401110904597	ZEB1_1	57.0	IMR90p8
61.0	F1	-10.5107409946974	ZEB1_1	57.0	IMR90p8
61.5	F1	-6.07133572908151	ZEB1_1	57.0	IMR90p8
62.0	F1	-1.34148774804578	ZEB1_1	57.0	IMR90p8
62.5	F1	1.99413843687421	ZEB1_1	57.0	IMR90p8
63.0	F1	5.08735993491018	ZEB1_1	57.0	IMR90p8
63.5	F1	8.8322926525384	ZEB1_1	57.0	IMR90p8
64.0	F1	12.143679979524	ZEB1_1	57.0	IMR90p8
64.5	F1	15.4566512942201	ZEB1_1	57.0	IMR90p8
65.0	F1	20.2684966188589	ZEB1_1	57.0	IMR90p8
65.5	F1	25.6340486254005	ZEB1_1	57.0	IMR90p8
66.0	F1	30.325686546698	ZEB1_1	57.0	IMR90p8
66.5	F1	34.4378402332553	ZEB1_1	57.0	IMR90p8
67.0	F1	38.2136548866393	ZEB1_1	57.0	IMR90p8
67.5	F1	40.5032520618679	ZEB1_1	57.0	IMR90p8
68.0	F1	41.6331774641675	ZEB1_1	57.0	IMR90p8
68.5	F1	42.557252251974	ZEB1_1	57.0	IMR90p8
69.0	F1	42.9301806863646	ZEB1_1	57.0	IMR90p8
69.5	F1	42.4571267317159	ZEB1_1	57.0	IMR90p8
70.0	F1	41.9710591500417	ZEB1_1	57.0	IMR90p8
70.5	F1	41.6291312006821	ZEB1_1	57.0	IMR90p8
71.0	F1	40.8286423119672	ZEB1_1	57.0	IMR90p8
71.5	F1	40.5019140497621	ZEB1_1	57.0	IMR90p8
72.0	F1	40.991321082949	ZEB1_1	57.0	IMR90p8
72.5	F1	41.3568042676001	ZEB1_1	57.0	IMR90p8
73.0	F1	42.2514819583284	ZEB1_1	57.0	IMR90p8
73.5	F1	43.9613539777909	ZEB1_1	57.0	IMR90p8
74.0	F1	45.7513600350003	ZEB1_1	57.0	IMR90p8
74.5	F1	51.7120548281366	ZEB1_1	57.0	IMR90p8
75.0	F1	68.6603260738261	ZEB1_1	57.0	IMR90p8
75.5	F1	92.2386195601368	ZEB1_1	57.0	IMR90p8
76.0	F1	115.091498860412	ZEB1_1	57.0	IMR90p8
76.5	F1	135.414721241553	ZEB1_1	57.0	IMR90p8
77.0	F1	144.501443569904	ZEB1_1	57.0	IMR90p8
77.5	F1	130.446444973137	ZEB1_1	57.0	IMR90p8
78.0	F1	100.27317635272	ZEB1_1	57.0	IMR90p8
78.5	F1	68.6211330737908	ZEB1_1	57.0	IMR90p8
79.0	F1	38.8878343011887	ZEB1_1	57.0	IMR90p8
79.5	F1	16.0756281466294	ZEB1_1	57.0	IMR90p8
80.0	F1	5.68122848079258	ZEB1_1	57.0	IMR90p8
80.5	F1	3.97018858612813	ZEB1_1	57.0	IMR90p8
81.0	F1	3.88299147727395	ZEB1_1	57.0	IMR90p8
81.5	F1	4.31513107493839	ZEB1_1	57.0	IMR90p8
82.0	F1	4.46558954901332	ZEB1_1	57.0	IMR90p8
82.5	F1	4.14357921394861	ZEB1_1	57.0	IMR90p8
83.0	F1	4.36531102786529	ZEB1_1	57.0	IMR90p8
83.5	F1	4.59335117022795	ZEB1_1	57.0	IMR90p8
84.0	F1	4.25511610574995	ZEB1_1	57.0	IMR90p8
84.5	F1	3.60185288920906	ZEB1_1	57.0	IMR90p8
85.0	F1	3.43843580904354	ZEB1_1	57.0	IMR90p8
85.5	F1	2.87880187868166	ZEB1_1	57.0	IMR90p8
86.0	F1	2.1534403938972	ZEB1_1	57.0	IMR90p8
86.5	F1	1.80914107461933	ZEB1_1	57.0	IMR90p8
87.0	F1	2.13418242777436	ZEB1_1	57.0	IMR90p8
87.5	F1	2.08703248682281	ZEB1_1	57.0	IMR90p8
88.0	F1	1.94297935660501	ZEB1_1	57.0	IMR90p8
88.5	F1	2.47473783209915	ZEB1_1	57.0	IMR90p8
89.0	F1	2.49688939992478	ZEB1_1	57.0	IMR90p8
89.5	F1	1.85664462945226	ZEB1_1	57.0	IMR90p8
90.0	F1	1.7219385660473	ZEB1_1	57.0	IMR90p8
90.5	F1	2.16547255508499	ZEB1_1	57.0	IMR90p8
91.0	F1	1.68402913969152	ZEB1_1	57.0	IMR90p8
91.5	F1	1.63041595886938	ZEB1_1	57.0	IMR90p8
92.0	F1	2.23811818968551	ZEB1_1	57.0	IMR90p8
92.5	F1	2.31348648527654	ZEB1_1	57.0	IMR90p8
93.0	F1	2.07005476194524	ZEB1_1	57.0	IMR90p8
93.5	F1	2.15949456864234	ZEB1_1	57.0	IMR90p8
94.0	F1	2.23143175103877	ZEB1_1	57.0	IMR90p8
94.5	F1	1.91376066540778	ZEB1_1	57.0	IMR90p8
95.0	F1	0.737129266837826	ZEB1_1	57.0	IMR90p8
55.0	G1	-8.09458270659667	ZEB1_1	55.7	IMR90p8
55.5	G1	-17.5382625309587	ZEB1_1	55.7	IMR90p8
56.0	G1	-16.1891654131922	ZEB1_1	55.7	IMR90p8
56.5	G1	-16.1891654131995	ZEB1_1	55.7	IMR90p8
57.0	G1	-16.1891654131428	ZEB1_1	55.7	IMR90p8
57.5	G1	-16.2919528834608	ZEB1_1	55.7	IMR90p8
58.0	G1	-15.7384823015691	ZEB1_1	55.7	IMR90p8
58.5	G1	-14.0489707884752	ZEB1_1	55.7	IMR90p8
59.0	G1	-11.8505079869582	ZEB1_1	55.7	IMR90p8
59.5	G1	-9.45620919664884	ZEB1_1	55.7	IMR90p8
60.0	G1	-6.85666547632326	ZEB1_1	55.7	IMR90p8
60.5	G1	-3.52176707841744	ZEB1_1	55.7	IMR90p8
61.0	G1	-0.195149461286178	ZEB1_1	55.7	IMR90p8
61.5	G1	2.821993087951	ZEB1_1	55.7	IMR90p8
62.0	G1	6.06443538499855	ZEB1_1	55.7	IMR90p8
62.5	G1	8.4134142591621	ZEB1_1	55.7	IMR90p8
63.0	G1	9.62713329235743	ZEB1_1	55.7	IMR90p8
63.5	G1	11.2768523616836	ZEB1_1	55.7	IMR90p8
64.0	G1	13.197380480401	ZEB1_1	55.7	IMR90p8
64.5	G1	14.7814746472327	ZEB1_1	55.7	IMR90p8
65.0	G1	17.5470120324741	ZEB1_1	55.7	IMR90p8
65.5	G1	21.283645719446	ZEB1_1	55.7	IMR90p8
66.0	G1	24.7727590166169	ZEB1_1	55.7	IMR90p8
66.5	G1	27.737124046241	ZEB1_1	55.7	IMR90p8
67.0	G1	29.8433466792973	ZEB1_1	55.7	IMR90p8
67.5	G1	30.7775605192958	ZEB1_1	55.7	IMR90p8
68.0	G1	31.2163637911382	ZEB1_1	55.7	IMR90p8
68.5	G1	31.1351137149413	ZEB1_1	55.7	IMR90p8
69.0	G1	30.4373024270647	ZEB1_1	55.7	IMR90p8
69.5	G1	30.0659632110535	ZEB1_1	55.7	IMR90p8
70.0	G1	30.1536976424998	ZEB1_1	55.7	IMR90p8
70.5	G1	29.7784985751142	ZEB1_1	55.7	IMR90p8
71.0	G1	29.1702967254245	ZEB1_1	55.7	IMR90p8
71.5	G1	29.8495928542964	ZEB1_1	55.7	IMR90p8
72.0	G1	31.0732732694596	ZEB1_1	55.7	IMR90p8
72.5	G1	32.023765466575	ZEB1_1	55.7	IMR90p8
73.0	G1	33.7010045060571	ZEB1_1	55.7	IMR90p8
73.5	G1	36.1645120172074	ZEB1_1	55.7	IMR90p8
74.0	G1	38.1417042014502	ZEB1_1	55.7	IMR90p8
74.5	G1	43.1259846040512	ZEB1_1	55.7	IMR90p8
75.0	G1	54.5974116879033	ZEB1_1	55.7	IMR90p8
75.5	G1	67.7846135803952	ZEB1_1	55.7	IMR90p8
76.0	G1	79.2411782675666	ZEB1_1	55.7	IMR90p8
76.5	G1	88.8812166620061	ZEB1_1	55.7	IMR90p8
77.0	G1	89.871765357485	ZEB1_1	55.7	IMR90p8
77.5	G1	76.6168766791428	ZEB1_1	55.7	IMR90p8
78.0	G1	56.7152607012515	ZEB1_1	55.7	IMR90p8
78.5	G1	37.6739282211395	ZEB1_1	55.7	IMR90p8
79.0	G1	20.4809477453503	ZEB1_1	55.7	IMR90p8
79.5	G1	8.54004592675784	ZEB1_1	55.7	IMR90p8
80.0	G1	4.00889096541965	ZEB1_1	55.7	IMR90p8
80.5	G1	3.91111317195333	ZEB1_1	55.7	IMR90p8
81.0	G1	4.45478693720708	ZEB1_1	55.7	IMR90p8
81.5	G1	4.26858702005683	ZEB1_1	55.7	IMR90p8
82.0	G1	3.8711199246091	ZEB1_1	55.7	IMR90p8
82.5	G1	3.96950719482913	ZEB1_1	55.7	IMR90p8
83.0	G1	4.04837430123791	ZEB1_1	55.7	IMR90p8
83.5	G1	3.72513772885065	ZEB1_1	55.7	IMR90p8
84.0	G1	3.81350469342635	ZEB1_1	55.7	IMR90p8
84.5	G1	3.7398004790665	ZEB1_1	55.7	IMR90p8
85.0	G1	3.13908214519091	ZEB1_1	55.7	IMR90p8
85.5	G1	2.34426970736115	ZEB1_1	55.7	IMR90p8
86.0	G1	1.82827637920548	ZEB1_1	55.7	IMR90p8
86.5	G1	1.49050785915119	ZEB1_1	55.7	IMR90p8
87.0	G1	1.49893813433221	ZEB1_1	55.7	IMR90p8
87.5	G1	2.05778828197231	ZEB1_1	55.7	IMR90p8
88.0	G1	2.86258859112331	ZEB1_1	55.7	IMR90p8
88.5	G1	3.18414892375233	ZEB1_1	55.7	IMR90p8
89.0	G1	3.23262111364443	ZEB1_1	55.7	IMR90p8
89.5	G1	3.2220132716281	ZEB1_1	55.7	IMR90p8
90.0	G1	2.56084900441954	ZEB1_1	55.7	IMR90p8
90.5	G1	1.91382255001213	ZEB1_1	55.7	IMR90p8
91.0	G1	1.76916014644644	ZEB1_1	55.7	IMR90p8
91.5	G1	1.60018850911558	ZEB1_1	55.7	IMR90p8
92.0	G1	1.37122598311464	ZEB1_1	55.7	IMR90p8
92.5	G1	1.62371132522696	ZEB1_1	55.7	IMR90p8
93.0	G1	1.73740838113849	ZEB1_1	55.7	IMR90p8
93.5	G1	1.33320309458321	ZEB1_1	55.7	IMR90p8
94.0	G1	1.27810808146933	ZEB1_1	55.7	IMR90p8
94.5	G1	0.652460500710731	ZEB1_1	55.7	IMR90p8
95.0	G1	-0.138278112606713	ZEB1_1	55.7	IMR90p8
55.0	H1	-5.78633037000873	ZEB1_1	55.0	IMR90p8
55.5	H1	-12.5370491350192	ZEB1_1	55.0	IMR90p8
56.0	H1	-11.5726607400177	ZEB1_1	55.0	IMR90p8
56.5	H1	-11.5726607400229	ZEB1_1	55.0	IMR90p8
57.0	H1	-11.5726607399762	ZEB1_1	55.0	IMR90p8
57.5	H1	-11.656163770978	ZEB1_1	55.0	IMR90p8
58.0	H1	-11.2481039557529	ZEB1_1	55.0	IMR90p8
58.5	H1	-9.64683238995866	ZEB1_1	55.0	IMR90p8
59.0	H1	-7.11174083573127	ZEB1_1	55.0	IMR90p8
59.5	H1	-4.90494709884598	ZEB1_1	55.0	IMR90p8
60.0	H1	-3.1670448890614	ZEB1_1	55.0	IMR90p8
60.5	H1	-0.638439573721655	ZEB1_1	55.0	IMR90p8
61.0	H1	2.06079229057303	ZEB1_1	55.0	IMR90p8
61.5	H1	4.29849671160997	ZEB1_1	55.0	IMR90p8
62.0	H1	6.67092166481115	ZEB1_1	55.0	IMR90p8
62.5	H1	8.7904427290357	ZEB1_1	55.0	IMR90p8
63.0	H1	10.2726247792345	ZEB1_1	55.0	IMR90p8
63.5	H1	11.6560688246914	ZEB1_1	55.0	IMR90p8
64.0	H1	12.9294499499297	ZEB1_1	55.0	IMR90p8
64.5	H1	14.0435084536618	ZEB1_1	55.0	IMR90p8
65.0	H1	15.4103916032274	ZEB1_1	55.0	IMR90p8
65.5	H1	16.5060787734215	ZEB1_1	55.0	IMR90p8
66.0	H1	17.7868975783984	ZEB1_1	55.0	IMR90p8
66.5	H1	19.6929195627677	ZEB1_1	55.0	IMR90p8
67.0	H1	21.2734915985053	ZEB1_1	55.0	IMR90p8
67.5	H1	22.573595024655	ZEB1_1	55.0	IMR90p8
68.0	H1	24.1326477944114	ZEB1_1	55.0	IMR90p8
68.5	H1	24.8565655782544	ZEB1_1	55.0	IMR90p8
69.0	H1	24.584647807206	ZEB1_1	55.0	IMR90p8
69.5	H1	24.8100223914892	ZEB1_1	55.0	IMR90p8
70.0	H1	25.3310091128086	ZEB1_1	55.0	IMR90p8
70.5	H1	25.8431502742368	ZEB1_1	55.0	IMR90p8
71.0	H1	26.8463951811588	ZEB1_1	55.0	IMR90p8
71.5	H1	28.3189880194781	ZEB1_1	55.0	IMR90p8
72.0	H1	29.9021812183066	ZEB1_1	55.0	IMR90p8
72.5	H1	31.0785107097525	ZEB1_1	55.0	IMR90p8
73.0	H1	31.5935612953487	ZEB1_1	55.0	IMR90p8
73.5	H1	31.2315657437776	ZEB1_1	55.0	IMR90p8
74.0	H1	30.1868484468254	ZEB1_1	55.0	IMR90p8
74.5	H1	30.3563739533863	ZEB1_1	55.0	IMR90p8
75.0	H1	35.4716922608226	ZEB1_1	55.0	IMR90p8
75.5	H1	44.3111614856118	ZEB1_1	55.0	IMR90p8
76.0	H1	53.5347792177577	ZEB1_1	55.0	IMR90p8
76.5	H1	62.1581969679369	ZEB1_1	55.0	IMR90p8
77.0	H1	66.3043206424172	ZEB1_1	55.0	IMR90p8
77.5	H1	59.5749692328303	ZEB1_1	55.0	IMR90p8
78.0	H1	45.6450010152956	ZEB1_1	55.0	IMR90p8
78.5	H1	31.8722253736338	ZEB1_1	55.0	IMR90p8
79.0	H1	19.1892510763874	ZEB1_1	55.0	IMR90p8
79.5	H1	9.01932266721127	ZEB1_1	55.0	IMR90p8
80.0	H1	4.76375829785144	ZEB1_1	55.0	IMR90p8
80.5	H1	4.39342626168508	ZEB1_1	55.0	IMR90p8
81.0	H1	3.86412950276292	ZEB1_1	55.0	IMR90p8
81.5	H1	3.26236293322364	ZEB1_1	55.0	IMR90p8
82.0	H1	3.08312152817081	ZEB1_1	55.0	IMR90p8
82.5	H1	3.32153831214657	ZEB1_1	55.0	IMR90p8
83.0	H1	3.34654152665956	ZEB1_1	55.0	IMR90p8
83.5	H1	3.11310288034639	ZEB1_1	55.0	IMR90p8
84.0	H1	3.17810366637303	ZEB1_1	55.0	IMR90p8
84.5	H1	3.27140494769304	ZEB1_1	55.0	IMR90p8
85.0	H1	2.41923034221264	ZEB1_1	55.0	IMR90p8
85.5	H1	1.88713972783165	ZEB1_1	55.0	IMR90p8
86.0	H1	2.61958926880891	ZEB1_1	55.0	IMR90p8
86.5	H1	2.91367775083859	ZEB1_1	55.0	IMR90p8
87.0	H1	2.64092651540062	ZEB1_1	55.0	IMR90p8
87.5	H1	2.94930362260186	ZEB1_1	55.0	IMR90p8
88.0	H1	3.12265788998002	ZEB1_1	55.0	IMR90p8
88.5	H1	2.20103958599668	ZEB1_1	55.0	IMR90p8
89.0	H1	1.05546621225324	ZEB1_1	55.0	IMR90p8
89.5	H1	0.265891972521445	ZEB1_1	55.0	IMR90p8
90.0	H1	-0.37636466799438	ZEB1_1	55.0	IMR90p8
90.5	H1	-1.0197203428886	ZEB1_1	55.0	IMR90p8
91.0	H1	-1.34593908213799	ZEB1_1	55.0	IMR90p8
91.5	H1	-1.15603349054788	ZEB1_1	55.0	IMR90p8
92.0	H1	-0.959306583910404	ZEB1_1	55.0	IMR90p8
92.5	H1	-0.57750966811642	ZEB1_1	55.0	IMR90p8
93.0	H1	-0.111808860660233	ZEB1_1	55.0	IMR90p8
93.5	H1	1.08510634398613	ZEB1_1	55.0	IMR90p8
94.0	H1	1.63517783149013	ZEB1_1	55.0	IMR90p8
94.5	H1	3.81306287170213	ZEB1_1	55.0	IMR90p8
95.0	H1	2.71110631246069	ZEB1_1	55.0	IMR90p8
55.0	A1	-0.5149503729657	ZEB1_1	65.0	IMR90p2
55.5	A1	-1.11572580809263	ZEB1_1	65.0	IMR90p2
56.0	A1	-1.02990074593254	ZEB1_1	65.0	IMR90p2
56.5	A1	-1.02990074593311	ZEB1_1	65.0	IMR90p2
57.0	A1	-1.02990074593072	ZEB1_1	65.0	IMR90p2
57.5	A1	-0.925864567037934	ZEB1_1	65.0	IMR90p2
58.0	A1	-1.59842517452489	ZEB1_1	65.0	IMR90p2
58.5	A1	-2.63310772851128	ZEB1_1	65.0	IMR90p2
59.0	A1	-3.33852333099287	ZEB1_1	65.0	IMR90p2
59.5	A1	-4.96427634852773	ZEB1_1	65.0	IMR90p2
60.0	A1	-6.30188084608153	ZEB1_1	65.0	IMR90p2
60.5	A1	-7.08498161066382	ZEB1_1	65.0	IMR90p2
61.0	A1	-8.43017423422657	ZEB1_1	65.0	IMR90p2
61.5	A1	-9.79971494960796	ZEB1_1	65.0	IMR90p2
62.0	A1	-10.5878924278364	ZEB1_1	65.0	IMR90p2
62.5	A1	-10.6389993123995	ZEB1_1	65.0	IMR90p2
63.0	A1	-8.99630539881787	ZEB1_1	65.0	IMR90p2
63.5	A1	-5.36427358595722	ZEB1_1	65.0	IMR90p2
64.0	A1	1.18840307291521	ZEB1_1	65.0	IMR90p2
64.5	A1	10.5035211829564	ZEB1_1	65.0	IMR90p2
65.0	A1	20.920863369439	ZEB1_1	65.0	IMR90p2
65.5	A1	31.5357550329153	ZEB1_1	65.0	IMR90p2
66.0	A1	41.6005671157749	ZEB1_1	65.0	IMR90p2
66.5	A1	49.529005508052	ZEB1_1	65.0	IMR90p2
67.0	A1	55.4872745146258	ZEB1_1	65.0	IMR90p2
67.5	A1	60.2287680797308	ZEB1_1	65.0	IMR90p2
68.0	A1	63.5987288302576	ZEB1_1	65.0	IMR90p2
68.5	A1	66.7999453253815	ZEB1_1	65.0	IMR90p2
69.0	A1	70.092761092222	ZEB1_1	65.0	IMR90p2
69.5	A1	72.4707634365192	ZEB1_1	65.0	IMR90p2
70.0	A1	74.5733693198177	ZEB1_1	65.0	IMR90p2
70.5	A1	77.4577208625544	ZEB1_1	65.0	IMR90p2
71.0	A1	79.5298589111047	ZEB1_1	65.0	IMR90p2
71.5	A1	80.7531356792229	ZEB1_1	65.0	IMR90p2
72.0	A1	83.024079222605	ZEB1_1	65.0	IMR90p2
72.5	A1	85.2178718582051	ZEB1_1	65.0	IMR90p2
73.0	A1	86.4332870087692	ZEB1_1	65.0	IMR90p2
73.5	A1	89.2476025676607	ZEB1_1	65.0	IMR90p2
74.0	A1	99.5144526713252	ZEB1_1	65.0	IMR90p2
74.5	A1	128.7196836628	ZEB1_1	65.0	IMR90p2
75.0	A1	180.86579241303	ZEB1_1	65.0	IMR90p2
75.5	A1	241.366593750932	ZEB1_1	65.0	IMR90p2
76.0	A1	296.196291993447	ZEB1_1	65.0	IMR90p2
76.5	A1	333.464207759139	ZEB1_1	65.0	IMR90p2
77.0	A1	327.756315849095	ZEB1_1	65.0	IMR90p2
77.5	A1	272.300067794494	ZEB1_1	65.0	IMR90p2
78.0	A1	196.139661161635	ZEB1_1	65.0	IMR90p2
78.5	A1	122.70621245787	ZEB1_1	65.0	IMR90p2
79.0	A1	59.3020576037987	ZEB1_1	65.0	IMR90p2
79.5	A1	18.6012101564992	ZEB1_1	65.0	IMR90p2
80.0	A1	4.55877430163292	ZEB1_1	65.0	IMR90p2
80.5	A1	3.04850178727668	ZEB1_1	65.0	IMR90p2
81.0	A1	2.8817499482592	ZEB1_1	65.0	IMR90p2
81.5	A1	3.11939654898083	ZEB1_1	65.0	IMR90p2
82.0	A1	3.90475109867725	ZEB1_1	65.0	IMR90p2
82.5	A1	4.62301448399188	ZEB1_1	65.0	IMR90p2
83.0	A1	4.9263987114872	ZEB1_1	65.0	IMR90p2
83.5	A1	5.02928643512718	ZEB1_1	65.0	IMR90p2
84.0	A1	4.82859581871065	ZEB1_1	65.0	IMR90p2
84.5	A1	4.40396597435745	ZEB1_1	65.0	IMR90p2
85.0	A1	3.94336690957215	ZEB1_1	65.0	IMR90p2
85.5	A1	3.81999397089101	ZEB1_1	65.0	IMR90p2
86.0	A1	3.66421197260627	ZEB1_1	65.0	IMR90p2
86.5	A1	3.32745738682172	ZEB1_1	65.0	IMR90p2
87.0	A1	3.21263601569376	ZEB1_1	65.0	IMR90p2
87.5	A1	2.85461231067939	ZEB1_1	65.0	IMR90p2
88.0	A1	2.23847364456583	ZEB1_1	65.0	IMR90p2
88.5	A1	1.73008608749706	ZEB1_1	65.0	IMR90p2
89.0	A1	1.35928728385488	ZEB1_1	65.0	IMR90p2
89.5	A1	1.22271568066162	ZEB1_1	65.0	IMR90p2
90.0	A1	1.59510765278418	ZEB1_1	65.0	IMR90p2
90.5	A1	1.78403764139063	ZEB1_1	65.0	IMR90p2
91.0	A1	1.69471243550578	ZEB1_1	65.0	IMR90p2
91.5	A1	1.60648189931726	ZEB1_1	65.0	IMR90p2
92.0	A1	1.43880955259584	ZEB1_1	65.0	IMR90p2
92.5	A1	1.20309873830598	ZEB1_1	65.0	IMR90p2
93.0	A1	1.18156883826174	ZEB1_1	65.0	IMR90p2
93.5	A1	1.36414438853632	ZEB1_1	65.0	IMR90p2
94.0	A1	1.72609131839471	ZEB1_1	65.0	IMR90p2
94.5	A1	1.91459691390236	ZEB1_1	65.0	IMR90p2
95.0	A1	0.796140501465459	ZEB1_1	65.0	IMR90p2
55.0	B1	2.04073050024579	ZEB1_1	64.5	IMR90p2
55.5	B1	4.42158275053293	ZEB1_1	64.5	IMR90p2
56.0	B1	4.08146100049271	ZEB1_1	64.5	IMR90p2
56.5	B1	4.08146100049248	ZEB1_1	64.5	IMR90p2
57.0	B1	4.08146100049726	ZEB1_1	64.5	IMR90p2
57.5	B1	4.12231380720664	ZEB1_1	64.5	IMR90p2
58.0	B1	3.90598271923864	ZEB1_1	64.5	IMR90p2
58.5	B1	3.28869234618628	ZEB1_1	64.5	IMR90p2
59.0	B1	1.8597353299773	ZEB1_1	64.5	IMR90p2
59.5	B1	0.147321299936493	ZEB1_1	64.5	IMR90p2
60.0	B1	-0.996399248944726	ZEB1_1	64.5	IMR90p2
60.5	B1	-1.95410982335363	ZEB1_1	64.5	IMR90p2
61.0	B1	-2.90018558920724	ZEB1_1	64.5	IMR90p2
61.5	B1	-3.19355895770673	ZEB1_1	64.5	IMR90p2
62.0	B1	-3.03450594551828	ZEB1_1	64.5	IMR90p2
62.5	B1	-3.16119478527139	ZEB1_1	64.5	IMR90p2
63.0	B1	-2.03035307140181	ZEB1_1	64.5	IMR90p2
63.5	B1	0.145871099222404	ZEB1_1	64.5	IMR90p2
64.0	B1	3.07940127036431	ZEB1_1	64.5	IMR90p2
64.5	B1	8.28893174744405	ZEB1_1	64.5	IMR90p2
65.0	B1	15.6392988575376	ZEB1_1	64.5	IMR90p2
65.5	B1	23.6615285915788	ZEB1_1	64.5	IMR90p2
66.0	B1	32.8789808814458	ZEB1_1	64.5	IMR90p2
66.5	B1	42.2867503001386	ZEB1_1	64.5	IMR90p2
67.0	B1	49.616952929471	ZEB1_1	64.5	IMR90p2
67.5	B1	55.6196960928347	ZEB1_1	64.5	IMR90p2
68.0	B1	60.5978670136059	ZEB1_1	64.5	IMR90p2
68.5	B1	64.1515611746664	ZEB1_1	64.5	IMR90p2
69.0	B1	67.1860845847144	ZEB1_1	64.5	IMR90p2
69.5	B1	70.1985160098056	ZEB1_1	64.5	IMR90p2
70.0	B1	72.7332694963927	ZEB1_1	64.5	IMR90p2
70.5	B1	75.5240528808274	ZEB1_1	64.5	IMR90p2
71.0	B1	78.7512947887456	ZEB1_1	64.5	IMR90p2
71.5	B1	81.8099745306732	ZEB1_1	64.5	IMR90p2
72.0	B1	85.1502359395656	ZEB1_1	64.5	IMR90p2
72.5	B1	88.6864742436983	ZEB1_1	64.5	IMR90p2
73.0	B1	90.9233188623864	ZEB1_1	64.5	IMR90p2
73.5	B1	93.1620144424596	ZEB1_1	64.5	IMR90p2
74.0	B1	102.210097497332	ZEB1_1	64.5	IMR90p2
74.5	B1	130.226153063628	ZEB1_1	64.5	IMR90p2
75.0	B1	180.541008939852	ZEB1_1	64.5	IMR90p2
75.5	B1	240.80747765946	ZEB1_1	64.5	IMR90p2
76.0	B1	296.868182170481	ZEB1_1	64.5	IMR90p2
76.5	B1	334.38656993534	ZEB1_1	64.5	IMR90p2
77.0	B1	329.734753840048	ZEB1_1	64.5	IMR90p2
77.5	B1	275.775689560182	ZEB1_1	64.5	IMR90p2
78.0	B1	199.016470241914	ZEB1_1	64.5	IMR90p2
78.5	B1	124.450988054574	ZEB1_1	64.5	IMR90p2
79.0	B1	61.167020779166	ZEB1_1	64.5	IMR90p2
79.5	B1	19.8667890403478	ZEB1_1	64.5	IMR90p2
80.0	B1	5.50328880622067	ZEB1_1	64.5	IMR90p2
80.5	B1	4.62007975686555	ZEB1_1	64.5	IMR90p2
81.0	B1	4.5920863974016	ZEB1_1	64.5	IMR90p2
81.5	B1	4.63932553051819	ZEB1_1	64.5	IMR90p2
82.0	B1	5.39551503513434	ZEB1_1	64.5	IMR90p2
82.5	B1	5.45370581054061	ZEB1_1	64.5	IMR90p2
83.0	B1	5.16171222263051	ZEB1_1	64.5	IMR90p2
83.5	B1	4.75079510667263	ZEB1_1	64.5	IMR90p2
84.0	B1	3.87022907818636	ZEB1_1	64.5	IMR90p2
84.5	B1	3.28925504118126	ZEB1_1	64.5	IMR90p2
85.0	B1	3.15457709620284	ZEB1_1	64.5	IMR90p2
85.5	B1	2.79221030691338	ZEB1_1	64.5	IMR90p2
86.0	B1	2.80153437149187	ZEB1_1	64.5	IMR90p2
86.5	B1	3.40253032956809	ZEB1_1	64.5	IMR90p2
87.0	B1	3.10109859865599	ZEB1_1	64.5	IMR90p2
87.5	B1	2.40406407766363	ZEB1_1	64.5	IMR90p2
88.0	B1	2.4772730091961	ZEB1_1	64.5	IMR90p2
88.5	B1	2.43420460836569	ZEB1_1	64.5	IMR90p2
89.0	B1	1.97015599175774	ZEB1_1	64.5	IMR90p2
89.5	B1	2.04506834241022	ZEB1_1	64.5	IMR90p2
90.0	B1	2.31452226873915	ZEB1_1	64.5	IMR90p2
90.5	B1	2.05237089446632	ZEB1_1	64.5	IMR90p2
91.0	B1	2.13069015554032	ZEB1_1	64.5	IMR90p2
91.5	B1	2.19177115045443	ZEB1_1	64.5	IMR90p2
92.0	B1	2.1420633427764	ZEB1_1	64.5	IMR90p2
92.5	B1	2.50398155624782	ZEB1_1	64.5	IMR90p2
93.0	B1	2.71283311340829	ZEB1_1	64.5	IMR90p2
93.5	B1	3.17735398755468	ZEB1_1	64.5	IMR90p2
94.0	B1	3.51235154761679	ZEB1_1	64.5	IMR90p2
94.5	B1	5.18249676294334	ZEB1_1	64.5	IMR90p2
95.0	B1	2.98736077980374	ZEB1_1	64.5	IMR90p2
55.0	C1	-1.6727721294626	ZEB1_1	63.3	IMR90p2
55.5	C1	-3.6243396138359	ZEB1_1	63.3	IMR90p2
56.0	C1	-3.34554425892463	ZEB1_1	63.3	IMR90p2
56.5	C1	-3.34554425892372	ZEB1_1	63.3	IMR90p2
57.0	C1	-3.34554425892475	ZEB1_1	63.3	IMR90p2
57.5	C1	-3.26455812717256	ZEB1_1	63.3	IMR90p2
58.0	C1	-3.78645571366076	ZEB1_1	63.3	IMR90p2
58.5	C1	-4.61943349730461	ZEB1_1	63.3	IMR90p2
59.0	C1	-5.09508052111471	ZEB1_1	63.3	IMR90p2
59.5	C1	-6.06378913634239	ZEB1_1	63.3	IMR90p2
60.0	C1	-7.03152845027228	ZEB1_1	63.3	IMR90p2
60.5	C1	-6.7941719057593	ZEB1_1	63.3	IMR90p2
61.0	C1	-6.68372016287719	ZEB1_1	63.3	IMR90p2
61.5	C1	-7.55926620440493	ZEB1_1	63.3	IMR90p2
62.0	C1	-7.65540928697681	ZEB1_1	63.3	IMR90p2
62.5	C1	-6.91736095621889	ZEB1_1	63.3	IMR90p2
63.0	C1	-6.16787994926347	ZEB1_1	63.3	IMR90p2
63.5	C1	-3.78188097878831	ZEB1_1	63.3	IMR90p2
64.0	C1	1.1557001731062	ZEB1_1	63.3	IMR90p2
64.5	C1	7.48525519242696	ZEB1_1	63.3	IMR90p2
65.0	C1	15.1003367383918	ZEB1_1	63.3	IMR90p2
65.5	C1	23.8041149298176	ZEB1_1	63.3	IMR90p2
66.0	C1	32.7444716711834	ZEB1_1	63.3	IMR90p2
66.5	C1	41.5603900025941	ZEB1_1	63.3	IMR90p2
67.0	C1	49.3745618695261	ZEB1_1	63.3	IMR90p2
67.5	C1	55.8059578984607	ZEB1_1	63.3	IMR90p2
68.0	C1	61.261189316564	ZEB1_1	63.3	IMR90p2
68.5	C1	65.3474496926467	ZEB1_1	63.3	IMR90p2
69.0	C1	68.2155026613298	ZEB1_1	63.3	IMR90p2
69.5	C1	70.7397669057912	ZEB1_1	63.3	IMR90p2
70.0	C1	72.8068494641858	ZEB1_1	63.3	IMR90p2
70.5	C1	75.0204459968929	ZEB1_1	63.3	IMR90p2
71.0	C1	77.9831453356525	ZEB1_1	63.3	IMR90p2
71.5	C1	81.0735653186331	ZEB1_1	63.3	IMR90p2
72.0	C1	84.0827021222993	ZEB1_1	63.3	IMR90p2
72.5	C1	87.0958840734392	ZEB1_1	63.3	IMR90p2
73.0	C1	89.6178400421644	ZEB1_1	63.3	IMR90p2
73.5	C1	91.3766634932537	ZEB1_1	63.3	IMR90p2
74.0	C1	97.968679957949	ZEB1_1	63.3	IMR90p2
74.5	C1	122.333467786675	ZEB1_1	63.3	IMR90p2
75.0	C1	169.654932219956	ZEB1_1	63.3	IMR90p2
75.5	C1	227.1067093367	ZEB1_1	63.3	IMR90p2
76.0	C1	282.528071971553	ZEB1_1	63.3	IMR90p2
76.5	C1	323.479885489699	ZEB1_1	63.3	IMR90p2
77.0	C1	324.60815949181	ZEB1_1	63.3	IMR90p2
77.5	C1	275.944410565718	ZEB1_1	63.3	IMR90p2
78.0	C1	202.71474185229	ZEB1_1	63.3	IMR90p2
78.5	C1	129.307293161922	ZEB1_1	63.3	IMR90p2
79.0	C1	65.033769822552	ZEB1_1	63.3	IMR90p2
79.5	C1	22.5893576988186	ZEB1_1	63.3	IMR90p2
80.0	C1	6.81594894848939	ZEB1_1	63.3	IMR90p2
80.5	C1	5.26160738329583	ZEB1_1	63.3	IMR90p2
81.0	C1	5.52954395406999	ZEB1_1	63.3	IMR90p2
81.5	C1	5.45203669545907	ZEB1_1	63.3	IMR90p2
82.0	C1	4.97099091183975	ZEB1_1	63.3	IMR90p2
82.5	C1	4.50745915237508	ZEB1_1	63.3	IMR90p2
83.0	C1	4.02808158481974	ZEB1_1	63.3	IMR90p2
83.5	C1	3.62207884429967	ZEB1_1	63.3	IMR90p2
84.0	C1	3.13445045496758	ZEB1_1	63.3	IMR90p2
84.5	C1	2.76974971001817	ZEB1_1	63.3	IMR90p2
85.0	C1	2.78675321631681	ZEB1_1	63.3	IMR90p2
85.5	C1	2.52344935081044	ZEB1_1	63.3	IMR90p2
86.0	C1	2.05735150286239	ZEB1_1	63.3	IMR90p2
86.5	C1	2.35338637629479	ZEB1_1	63.3	IMR90p2
87.0	C1	2.78530598633569	ZEB1_1	63.3	IMR90p2
87.5	C1	2.29244636588953	ZEB1_1	63.3	IMR90p2
88.0	C1	2.22698017340565	ZEB1_1	63.3	IMR90p2
88.5	C1	2.46729333813448	ZEB1_1	63.3	IMR90p2
89.0	C1	1.88359301486241	ZEB1_1	63.3	IMR90p2
89.5	C1	1.55507107516189	ZEB1_1	63.3	IMR90p2
90.0	C1	1.84313944968306	ZEB1_1	63.3	IMR90p2
90.5	C1	1.83996736956976	ZEB1_1	63.3	IMR90p2
91.0	C1	1.92331239439613	ZEB1_1	63.3	IMR90p2
91.5	C1	2.4592504480363	ZEB1_1	63.3	IMR90p2
92.0	C1	2.55335732968757	ZEB1_1	63.3	IMR90p2
92.5	C1	2.2329101042987	ZEB1_1	63.3	IMR90p2
93.0	C1	2.05946656150189	ZEB1_1	63.3	IMR90p2
93.5	C1	1.09262975925458	ZEB1_1	63.3	IMR90p2
94.0	C1	0.506568934547943	ZEB1_1	63.3	IMR90p2
94.5	C1	-1.20660660306334	ZEB1_1	63.3	IMR90p2
95.0	C1	-1.37682242401382	ZEB1_1	63.3	IMR90p2
55.0	D1	-8.40934003697828	ZEB1_1	61.4	IMR90p2
55.5	D1	-18.2202367467868	ZEB1_1	61.4	IMR90p2
56.0	D1	-16.8186800739561	ZEB1_1	61.4	IMR90p2
56.5	D1	-16.8186800739525	ZEB1_1	61.4	IMR90p2
57.0	D1	-16.8186800739867	ZEB1_1	61.4	IMR90p2
57.5	D1	-16.7987146420996	ZEB1_1	61.4	IMR90p2
58.0	D1	-16.8063014804318	ZEB1_1	61.4	IMR90p2
58.5	D1	-17.8502668812525	ZEB1_1	61.4	IMR90p2
59.0	D1	-18.8701901571751	ZEB1_1	61.4	IMR90p2
59.5	D1	-19.1196086579556	ZEB1_1	61.4	IMR90p2
60.0	D1	-19.3412371799423	ZEB1_1	61.4	IMR90p2
60.5	D1	-18.8363403515135	ZEB1_1	61.4	IMR90p2
61.0	D1	-17.4055775902781	ZEB1_1	61.4	IMR90p2
61.5	D1	-15.6084354972068	ZEB1_1	61.4	IMR90p2
62.0	D1	-14.3012149006121	ZEB1_1	61.4	IMR90p2
62.5	D1	-12.4363513674526	ZEB1_1	61.4	IMR90p2
63.0	D1	-10.2122053088464	ZEB1_1	61.4	IMR90p2
63.5	D1	-7.36447491841977	ZEB1_1	61.4	IMR90p2
64.0	D1	-2.53728421218636	ZEB1_1	61.4	IMR90p2
64.5	D1	4.34879004038874	ZEB1_1	61.4	IMR90p2
65.0	D1	12.5626122451479	ZEB1_1	61.4	IMR90p2
65.5	D1	22.003138777702	ZEB1_1	61.4	IMR90p2
66.0	D1	32.0813477236688	ZEB1_1	61.4	IMR90p2
66.5	D1	40.4711838389613	ZEB1_1	61.4	IMR90p2
67.0	D1	47.5190264833788	ZEB1_1	61.4	IMR90p2
67.5	D1	53.3732241470798	ZEB1_1	61.4	IMR90p2
68.0	D1	57.4501156973361	ZEB1_1	61.4	IMR90p2
68.5	D1	60.14263465921	ZEB1_1	61.4	IMR90p2
69.0	D1	63.1010766552585	ZEB1_1	61.4	IMR90p2
69.5	D1	65.610460201518	ZEB1_1	61.4	IMR90p2
70.0	D1	67.0803620112233	ZEB1_1	61.4	IMR90p2
70.5	D1	69.3318926615225	ZEB1_1	61.4	IMR90p2
71.0	D1	71.5421283853506	ZEB1_1	61.4	IMR90p2
71.5	D1	72.6753647674567	ZEB1_1	61.4	IMR90p2
72.0	D1	73.9125112141909	ZEB1_1	61.4	IMR90p2
72.5	D1	75.4665321524755	ZEB1_1	61.4	IMR90p2
73.0	D1	75.6784659618604	ZEB1_1	61.4	IMR90p2
73.5	D1	76.1475287961948	ZEB1_1	61.4	IMR90p2
74.0	D1	80.6601066061043	ZEB1_1	61.4	IMR90p2
74.5	D1	97.8982125104005	ZEB1_1	61.4	IMR90p2
75.0	D1	135.327712954155	ZEB1_1	61.4	IMR90p2
75.5	D1	184.178405357755	ZEB1_1	61.4	IMR90p2
76.0	D1	230.637593329422	ZEB1_1	61.4	IMR90p2
76.5	D1	266.384717507033	ZEB1_1	61.4	IMR90p2
77.0	D1	273.125482037519	ZEB1_1	61.4	IMR90p2
77.5	D1	236.213251389749	ZEB1_1	61.4	IMR90p2
78.0	D1	174.5825398135	ZEB1_1	61.4	IMR90p2
78.5	D1	113.188352425902	ZEB1_1	61.4	IMR90p2
79.0	D1	58.9696036833438	ZEB1_1	61.4	IMR90p2
79.5	D1	20.4943656643059	ZEB1_1	61.4	IMR90p2
80.0	D1	5.68067746791598	ZEB1_1	61.4	IMR90p2
80.5	D1	4.54369649216767	ZEB1_1	61.4	IMR90p2
81.0	D1	4.73255363724434	ZEB1_1	61.4	IMR90p2
81.5	D1	4.75723759775758	ZEB1_1	61.4	IMR90p2
82.0	D1	5.0758832803516	ZEB1_1	61.4	IMR90p2
82.5	D1	4.92802284606364	ZEB1_1	61.4	IMR90p2
83.0	D1	4.66879725673977	ZEB1_1	61.4	IMR90p2
83.5	D1	4.68569801962042	ZEB1_1	61.4	IMR90p2
84.0	D1	4.62330941601533	ZEB1_1	61.4	IMR90p2
84.5	D1	4.25054318196175	ZEB1_1	61.4	IMR90p2
85.0	D1	3.87391731595091	ZEB1_1	61.4	IMR90p2
85.5	D1	4.00800148770725	ZEB1_1	61.4	IMR90p2
86.0	D1	3.88105067163968	ZEB1_1	61.4	IMR90p2
86.5	D1	3.18920471591849	ZEB1_1	61.4	IMR90p2
87.0	D1	3.01960848593819	ZEB1_1	61.4	IMR90p2
87.5	D1	3.2485394031072	ZEB1_1	61.4	IMR90p2
88.0	D1	2.66023307919556	ZEB1_1	61.4	IMR90p2
88.5	D1	2.46790183690689	ZEB1_1	61.4	IMR90p2
89.0	D1	3.13696031563353	ZEB1_1	61.4	IMR90p2
89.5	D1	3.23712741489493	ZEB1_1	61.4	IMR90p2
90.0	D1	2.8529041046117	ZEB1_1	61.4	IMR90p2
90.5	D1	2.82601377093363	ZEB1_1	61.4	IMR90p2
91.0	D1	2.75339527544799	ZEB1_1	61.4	IMR90p2
91.5	D1	2.67303632752294	ZEB1_1	61.4	IMR90p2
92.0	D1	2.48803454812514	ZEB1_1	61.4	IMR90p2
92.5	D1	2.39616166577218	ZEB1_1	61.4	IMR90p2
93.0	D1	2.76493272732682	ZEB1_1	61.4	IMR90p2
93.5	D1	3.10699789081764	ZEB1_1	61.4	IMR90p2
94.0	D1	3.04681118044709	ZEB1_1	61.4	IMR90p2
94.5	D1	3.88177146640237	ZEB1_1	61.4	IMR90p2
95.0	D1	2.16290796561043	ZEB1_1	61.4	IMR90p2
55.0	E1	-14.6172357151986	ZEB1_1	59.0	IMR90p2
55.5	E1	-31.6706773829311	ZEB1_1	59.0	IMR90p2
56.0	E1	-29.2344714303989	ZEB1_1	59.0	IMR90p2
56.5	E1	-29.2344714303989	ZEB1_1	59.0	IMR90p2
57.0	E1	-29.234471430389	ZEB1_1	59.0	IMR90p2
57.5	E1	-29.2465969037469	ZEB1_1	59.0	IMR90p2
58.0	E1	-29.2423376574123	ZEB1_1	59.0	IMR90p2
58.5	E1	-28.6779179027473	ZEB1_1	59.0	IMR90p2
59.0	E1	-27.6323533516014	ZEB1_1	59.0	IMR90p2
59.5	E1	-26.6094983143232	ZEB1_1	59.0	IMR90p2
60.0	E1	-24.8728373855471	ZEB1_1	59.0	IMR90p2
60.5	E1	-22.3198573522094	ZEB1_1	59.0	IMR90p2
61.0	E1	-19.6485963799471	ZEB1_1	59.0	IMR90p2
61.5	E1	-16.8546450214683	ZEB1_1	59.0	IMR90p2
62.0	E1	-14.1729761232205	ZEB1_1	59.0	IMR90p2
62.5	E1	-11.5053651905944	ZEB1_1	59.0	IMR90p2
63.0	E1	-8.16120354522104	ZEB1_1	59.0	IMR90p2
63.5	E1	-4.0778705241687	ZEB1_1	59.0	IMR90p2
64.0	E1	1.50459800927513	ZEB1_1	59.0	IMR90p2
64.5	E1	9.335968183918	ZEB1_1	59.0	IMR90p2
65.0	E1	18.3717952436231	ZEB1_1	59.0	IMR90p2
65.5	E1	27.5714431287851	ZEB1_1	59.0	IMR90p2
66.0	E1	36.2889154255539	ZEB1_1	59.0	IMR90p2
66.5	E1	43.5769385101711	ZEB1_1	59.0	IMR90p2
67.0	E1	48.7195924307376	ZEB1_1	59.0	IMR90p2
67.5	E1	51.9716122022101	ZEB1_1	59.0	IMR90p2
68.0	E1	53.936422286586	ZEB1_1	59.0	IMR90p2
68.5	E1	55.3078855155205	ZEB1_1	59.0	IMR90p2
69.0	E1	56.1071425494705	ZEB1_1	59.0	IMR90p2
69.5	E1	56.623729912407	ZEB1_1	59.0	IMR90p2
70.0	E1	57.4355888393123	ZEB1_1	59.0	IMR90p2
70.5	E1	58.340073779363	ZEB1_1	59.0	IMR90p2
71.0	E1	58.823771291375	ZEB1_1	59.0	IMR90p2
71.5	E1	59.4477329377512	ZEB1_1	59.0	IMR90p2
72.0	E1	60.2237191060079	ZEB1_1	59.0	IMR90p2
72.5	E1	60.6122343961622	ZEB1_1	59.0	IMR90p2
73.0	E1	60.8644847656705	ZEB1_1	59.0	IMR90p2
73.5	E1	61.3840024797512	ZEB1_1	59.0	IMR90p2
74.0	E1	63.8729307290649	ZEB1_1	59.0	IMR90p2
74.5	E1	76.0219652416406	ZEB1_1	59.0	IMR90p2
75.0	E1	104.026281121372	ZEB1_1	59.0	IMR90p2
75.5	E1	140.304750262131	ZEB1_1	59.0	IMR90p2
76.0	E1	175.744959930157	ZEB1_1	59.0	IMR90p2
76.5	E1	204.3901338366	ZEB1_1	59.0	IMR90p2
77.0	E1	211.131428762042	ZEB1_1	59.0	IMR90p2
77.5	E1	183.946007746928	ZEB1_1	59.0	IMR90p2
78.0	E1	137.430893715611	ZEB1_1	59.0	IMR90p2
78.5	E1	90.2045718188807	ZEB1_1	59.0	IMR90p2
79.0	E1	47.7292463941794	ZEB1_1	59.0	IMR90p2
79.5	E1	17.4997178576134	ZEB1_1	59.0	IMR90p2
80.0	E1	5.38225699494313	ZEB1_1	59.0	IMR90p2
80.5	E1	4.0455259246051	ZEB1_1	59.0	IMR90p2
81.0	E1	4.53199986632416	ZEB1_1	59.0	IMR90p2
81.5	E1	5.07743833060061	ZEB1_1	59.0	IMR90p2
82.0	E1	5.33957049198608	ZEB1_1	59.0	IMR90p2
82.5	E1	5.52109383046508	ZEB1_1	59.0	IMR90p2
83.0	E1	5.72797083533527	ZEB1_1	59.0	IMR90p2
83.5	E1	5.20294170133235	ZEB1_1	59.0	IMR90p2
84.0	E1	4.49258654810495	ZEB1_1	59.0	IMR90p2
84.5	E1	3.96218817874791	ZEB1_1	59.0	IMR90p2
85.0	E1	3.21936994196068	ZEB1_1	59.0	IMR90p2
85.5	E1	2.92869727802946	ZEB1_1	59.0	IMR90p2
86.0	E1	2.97242359302618	ZEB1_1	59.0	IMR90p2
86.5	E1	2.96096304633431	ZEB1_1	59.0	IMR90p2
87.0	E1	2.77853878504607	ZEB1_1	59.0	IMR90p2
87.5	E1	2.76800794427709	ZEB1_1	59.0	IMR90p2
88.0	E1	2.33048020215369	ZEB1_1	59.0	IMR90p2
88.5	E1	1.64257854008741	ZEB1_1	59.0	IMR90p2
89.0	E1	1.17223478514705	ZEB1_1	59.0	IMR90p2
89.5	E1	1.10601457989037	ZEB1_1	59.0	IMR90p2
90.0	E1	1.20327689668869	ZEB1_1	59.0	IMR90p2
90.5	E1	1.36943154625021	ZEB1_1	59.0	IMR90p2
91.0	E1	2.31712272219897	ZEB1_1	59.0	IMR90p2
91.5	E1	3.23360927880151	ZEB1_1	59.0	IMR90p2
92.0	E1	3.58515273805619	ZEB1_1	59.0	IMR90p2
92.5	E1	3.79789735919996	ZEB1_1	59.0	IMR90p2
93.0	E1	3.96782660657476	ZEB1_1	59.0	IMR90p2
93.5	E1	2.93175964189066	ZEB1_1	59.0	IMR90p2
94.0	E1	2.27182524577267	ZEB1_1	59.0	IMR90p2
94.5	E1	0.71975544691179	ZEB1_1	59.0	IMR90p2
95.0	E1	-0.584842472086962	ZEB1_1	59.0	IMR90p2
55.0	F1	-14.2742976905701	ZEB1_1	57.0	IMR90p2
55.5	F1	-30.9276449962352	ZEB1_1	57.0	IMR90p2
56.0	F1	-28.5485953811402	ZEB1_1	57.0	IMR90p2
56.5	F1	-28.5485953811381	ZEB1_1	57.0	IMR90p2
57.0	F1	-28.5485953811544	ZEB1_1	57.0	IMR90p2
57.5	F1	-28.6417696636184	ZEB1_1	57.0	IMR90p2
58.0	F1	-28.1451842064338	ZEB1_1	57.0	IMR90p2
58.5	F1	-26.6246807882959	ZEB1_1	57.0	IMR90p2
59.0	F1	-24.2068705392149	ZEB1_1	57.0	IMR90p2
59.5	F1	-22.1882699624945	ZEB1_1	57.0	IMR90p2
60.0	F1	-20.029406018152	ZEB1_1	57.0	IMR90p2
60.5	F1	-16.364858493238	ZEB1_1	57.0	IMR90p2
61.0	F1	-12.5478449977039	ZEB1_1	57.0	IMR90p2
61.5	F1	-8.98452524030017	ZEB1_1	57.0	IMR90p2
62.0	F1	-5.20484085504086	ZEB1_1	57.0	IMR90p2
62.5	F1	-2.04234819998567	ZEB1_1	57.0	IMR90p2
63.0	F1	0.536724414346963	ZEB1_1	57.0	IMR90p2
63.5	F1	3.73366423214873	ZEB1_1	57.0	IMR90p2
64.0	F1	7.679057037696	ZEB1_1	57.0	IMR90p2
64.5	F1	12.8619873061187	ZEB1_1	57.0	IMR90p2
65.0	F1	19.1144162934139	ZEB1_1	57.0	IMR90p2
65.5	F1	25.5080768708526	ZEB1_1	57.0	IMR90p2
66.0	F1	31.5218129545464	ZEB1_1	57.0	IMR90p2
66.5	F1	36.2437306854447	ZEB1_1	57.0	IMR90p2
67.0	F1	39.8860510396614	ZEB1_1	57.0	IMR90p2
67.5	F1	42.7480048807111	ZEB1_1	57.0	IMR90p2
68.0	F1	43.9598901114291	ZEB1_1	57.0	IMR90p2
68.5	F1	44.3059106686567	ZEB1_1	57.0	IMR90p2
69.0	F1	44.6495691029975	ZEB1_1	57.0	IMR90p2
69.5	F1	44.126329679314	ZEB1_1	57.0	IMR90p2
70.0	F1	42.7824862754391	ZEB1_1	57.0	IMR90p2
70.5	F1	42.4015233479731	ZEB1_1	57.0	IMR90p2
71.0	F1	42.8718531083763	ZEB1_1	57.0	IMR90p2
71.5	F1	43.3958481939868	ZEB1_1	57.0	IMR90p2
72.0	F1	44.4428746979187	ZEB1_1	57.0	IMR90p2
72.5	F1	46.7991975184235	ZEB1_1	57.0	IMR90p2
73.0	F1	49.1341369156138	ZEB1_1	57.0	IMR90p2
73.5	F1	50.1819549478279	ZEB1_1	57.0	IMR90p2
74.0	F1	52.2514347892844	ZEB1_1	57.0	IMR90p2
74.5	F1	60.2972220027629	ZEB1_1	57.0	IMR90p2
75.0	F1	77.8585162285086	ZEB1_1	57.0	IMR90p2
75.5	F1	100.696472511213	ZEB1_1	57.0	IMR90p2
76.0	F1	122.807299396916	ZEB1_1	57.0	IMR90p2
76.5	F1	140.730519278532	ZEB1_1	57.0	IMR90p2
77.0	F1	144.767071024809	ZEB1_1	57.0	IMR90p2
77.5	F1	125.812232289895	ZEB1_1	57.0	IMR90p2
78.0	F1	93.9093277743724	ZEB1_1	57.0	IMR90p2
78.5	F1	62.5388322939357	ZEB1_1	57.0	IMR90p2
79.0	F1	34.4016966394085	ZEB1_1	57.0	IMR90p2
79.5	F1	14.1140981186849	ZEB1_1	57.0	IMR90p2
80.0	F1	6.16167282010576	ZEB1_1	57.0	IMR90p2
80.5	F1	5.05701651074497	ZEB1_1	57.0	IMR90p2
81.0	F1	4.70910485326471	ZEB1_1	57.0	IMR90p2
81.5	F1	4.80433261330893	ZEB1_1	57.0	IMR90p2
82.0	F1	4.63198841995285	ZEB1_1	57.0	IMR90p2
82.5	F1	4.07814703521439	ZEB1_1	57.0	IMR90p2
83.0	F1	4.19404968705936	ZEB1_1	57.0	IMR90p2
83.5	F1	4.49473594375843	ZEB1_1	57.0	IMR90p2
84.0	F1	3.77979045636624	ZEB1_1	57.0	IMR90p2
84.5	F1	3.00510154338451	ZEB1_1	57.0	IMR90p2
85.0	F1	3.37384315294543	ZEB1_1	57.0	IMR90p2
85.5	F1	3.49914222016872	ZEB1_1	57.0	IMR90p2
86.0	F1	3.18300353582413	ZEB1_1	57.0	IMR90p2
86.5	F1	3.44651354397359	ZEB1_1	57.0	IMR90p2
87.0	F1	3.87589357786169	ZEB1_1	57.0	IMR90p2
87.5	F1	3.48069495065545	ZEB1_1	57.0	IMR90p2
88.0	F1	3.03526756022546	ZEB1_1	57.0	IMR90p2
88.5	F1	3.10317438297125	ZEB1_1	57.0	IMR90p2
89.0	F1	2.80409440836127	ZEB1_1	57.0	IMR90p2
89.5	F1	2.08923360018247	ZEB1_1	57.0	IMR90p2
90.0	F1	1.34218211081765	ZEB1_1	57.0	IMR90p2
90.5	F1	1.16895185083808	ZEB1_1	57.0	IMR90p2
91.0	F1	0.647960378330822	ZEB1_1	57.0	IMR90p2
91.5	F1	0.233072857104389	ZEB1_1	57.0	IMR90p2
92.0	F1	0.818277841941381	ZEB1_1	57.0	IMR90p2
92.5	F1	1.80662421180773	ZEB1_1	57.0	IMR90p2
93.0	F1	2.35927379203395	ZEB1_1	57.0	IMR90p2
93.5	F1	2.37305817100327	ZEB1_1	57.0	IMR90p2
94.0	F1	2.92967832156268	ZEB1_1	57.0	IMR90p2
94.5	F1	2.00906286389858	ZEB1_1	57.0	IMR90p2
95.0	F1	0.219198641441778	ZEB1_1	57.0	IMR90p2
55.0	G1	-10.6105265880991	ZEB1_1	55.7	IMR90p2
55.5	G1	-22.9894742742151	ZEB1_1	55.7	IMR90p2
56.0	G1	-21.2210531761986	ZEB1_1	55.7	IMR90p2
56.5	G1	-21.2210531761997	ZEB1_1	55.7	IMR90p2
57.0	G1	-21.2210531761865	ZEB1_1	55.7	IMR90p2
57.5	G1	-21.2925699094197	ZEB1_1	55.7	IMR90p2
58.0	G1	-20.9077862099704	ZEB1_1	55.7	IMR90p2
58.5	G1	-19.7379872807513	ZEB1_1	55.7	IMR90p2
59.0	G1	-18.2287362235452	ZEB1_1	55.7	IMR90p2
59.5	G1	-16.0336226230913	ZEB1_1	55.7	IMR90p2
60.0	G1	-13.3309843459429	ZEB1_1	55.7	IMR90p2
60.5	G1	-9.87002494333865	ZEB1_1	55.7	IMR90p2
61.0	G1	-6.26144777163177	ZEB1_1	55.7	IMR90p2
61.5	G1	-2.83765116903271	ZEB1_1	55.7	IMR90p2
62.0	G1	0.635723586553695	ZEB1_1	55.7	IMR90p2
62.5	G1	3.54678826905524	ZEB1_1	55.7	IMR90p2
63.0	G1	5.46342227051525	ZEB1_1	55.7	IMR90p2
63.5	G1	7.87513718896207	ZEB1_1	55.7	IMR90p2
64.0	G1	11.4402062176511	ZEB1_1	55.7	IMR90p2
64.5	G1	15.1146955131954	ZEB1_1	55.7	IMR90p2
65.0	G1	19.5489458923284	ZEB1_1	55.7	IMR90p2
65.5	G1	24.3657735027915	ZEB1_1	55.7	IMR90p2
66.0	G1	28.3144125726379	ZEB1_1	55.7	IMR90p2
66.5	G1	30.8759749765661	ZEB1_1	55.7	IMR90p2
67.0	G1	32.3068145618849	ZEB1_1	55.7	IMR90p2
67.5	G1	32.785746604631	ZEB1_1	55.7	IMR90p2
68.0	G1	33.2054730125706	ZEB1_1	55.7	IMR90p2
68.5	G1	33.3831349269062	ZEB1_1	55.7	IMR90p2
69.0	G1	33.320057367748	ZEB1_1	55.7	IMR90p2
69.5	G1	33.4915257759332	ZEB1_1	55.7	IMR90p2
70.0	G1	33.5782027621406	ZEB1_1	55.7	IMR90p2
70.5	G1	33.5507286746164	ZEB1_1	55.7	IMR90p2
71.0	G1	34.2260303456213	ZEB1_1	55.7	IMR90p2
71.5	G1	35.8082236543235	ZEB1_1	55.7	IMR90p2
72.0	G1	38.4240214490964	ZEB1_1	55.7	IMR90p2
72.5	G1	41.4384588173338	ZEB1_1	55.7	IMR90p2
73.0	G1	43.8627487298037	ZEB1_1	55.7	IMR90p2
73.5	G1	45.3055911909336	ZEB1_1	55.7	IMR90p2
74.0	G1	46.1103955029705	ZEB1_1	55.7	IMR90p2
74.5	G1	49.0288206549131	ZEB1_1	55.7	IMR90p2
75.0	G1	58.5985553243846	ZEB1_1	55.7	IMR90p2
75.5	G1	72.7570419832551	ZEB1_1	55.7	IMR90p2
76.0	G1	86.5011957476124	ZEB1_1	55.7	IMR90p2
76.5	G1	98.471353677727	ZEB1_1	55.7	IMR90p2
77.0	G1	102.387275413937	ZEB1_1	55.7	IMR90p2
77.5	G1	90.2146438865099	ZEB1_1	55.7	IMR90p2
78.0	G1	68.0556734023228	ZEB1_1	55.7	IMR90p2
78.5	G1	46.4906817862648	ZEB1_1	55.7	IMR90p2
79.0	G1	26.412453456692	ZEB1_1	55.7	IMR90p2
79.5	G1	10.9490732885515	ZEB1_1	55.7	IMR90p2
80.0	G1	4.88029196221794	ZEB1_1	55.7	IMR90p2
80.5	G1	4.57963828554961	ZEB1_1	55.7	IMR90p2
81.0	G1	4.38040492627977	ZEB1_1	55.7	IMR90p2
81.5	G1	4.52042373987246	ZEB1_1	55.7	IMR90p2
82.0	G1	5.00275768618513	ZEB1_1	55.7	IMR90p2
82.5	G1	5.24299529548153	ZEB1_1	55.7	IMR90p2
83.0	G1	5.27565846271511	ZEB1_1	55.7	IMR90p2
83.5	G1	4.87893309180566	ZEB1_1	55.7	IMR90p2
84.0	G1	4.41184961521748	ZEB1_1	55.7	IMR90p2
84.5	G1	3.93872401152851	ZEB1_1	55.7	IMR90p2
85.0	G1	3.13022507306908	ZEB1_1	55.7	IMR90p2
85.5	G1	2.53199056174907	ZEB1_1	55.7	IMR90p2
86.0	G1	2.55473116447246	ZEB1_1	55.7	IMR90p2
86.5	G1	2.45627080840165	ZEB1_1	55.7	IMR90p2
87.0	G1	2.43852180192721	ZEB1_1	55.7	IMR90p2
87.5	G1	2.14653893516493	ZEB1_1	55.7	IMR90p2
88.0	G1	1.81017271142275	ZEB1_1	55.7	IMR90p2
88.5	G1	2.14311562983369	ZEB1_1	55.7	IMR90p2
89.0	G1	2.46722981545315	ZEB1_1	55.7	IMR90p2
89.5	G1	2.38090786379655	ZEB1_1	55.7	IMR90p2
90.0	G1	2.93358393851668	ZEB1_1	55.7	IMR90p2
90.5	G1	3.36516876809259	ZEB1_1	55.7	IMR90p2
91.0	G1	2.71376107643022	ZEB1_1	55.7	IMR90p2
91.5	G1	2.21834507421158	ZEB1_1	55.7	IMR90p2
92.0	G1	1.95982245197797	ZEB1_1	55.7	IMR90p2
92.5	G1	1.74895066334437	ZEB1_1	55.7	IMR90p2
93.0	G1	1.63368978378838	ZEB1_1	55.7	IMR90p2
93.5	G1	2.25227789236368	ZEB1_1	55.7	IMR90p2
94.0	G1	2.65861880999211	ZEB1_1	55.7	IMR90p2
94.5	G1	4.11206487089231	ZEB1_1	55.7	IMR90p2
95.0	G1	2.50395632398551	ZEB1_1	55.7	IMR90p2
55.0	H1	-8.3301774025083	ZEB1_1	55.0	IMR90p2
55.5	H1	-18.0487177054349	ZEB1_1	55.0	IMR90p2
56.0	H1	-16.6603548050168	ZEB1_1	55.0	IMR90p2
56.5	H1	-16.6603548050216	ZEB1_1	55.0	IMR90p2
57.0	H1	-16.6603548049839	ZEB1_1	55.0	IMR90p2
57.5	H1	-16.9088816569176	ZEB1_1	55.0	IMR90p2
58.0	H1	-15.42916941538	ZEB1_1	55.0	IMR90p2
58.5	H1	-12.1100498778101	ZEB1_1	55.0	IMR90p2
59.0	H1	-8.98846295813973	ZEB1_1	55.0	IMR90p2
59.5	H1	-6.85848560263281	ZEB1_1	55.0	IMR90p2
60.0	H1	-4.84243717228333	ZEB1_1	55.0	IMR90p2
60.5	H1	-2.10215800194101	ZEB1_1	55.0	IMR90p2
61.0	H1	0.103311564419414	ZEB1_1	55.0	IMR90p2
61.5	H1	2.3839997170794	ZEB1_1	55.0	IMR90p2
62.0	H1	5.57850945481869	ZEB1_1	55.0	IMR90p2
62.5	H1	9.02776282272271	ZEB1_1	55.0	IMR90p2
63.0	H1	12.1404965566839	ZEB1_1	55.0	IMR90p2
63.5	H1	15.888334301852	ZEB1_1	55.0	IMR90p2
64.0	H1	19.6118273213719	ZEB1_1	55.0	IMR90p2
64.5	H1	22.1839437576011	ZEB1_1	55.0	IMR90p2
65.0	H1	24.185112322477	ZEB1_1	55.0	IMR90p2
65.5	H1	25.9334204212474	ZEB1_1	55.0	IMR90p2
66.0	H1	26.5320372482754	ZEB1_1	55.0	IMR90p2
66.5	H1	26.7044755110814	ZEB1_1	55.0	IMR90p2
67.0	H1	27.2485327537106	ZEB1_1	55.0	IMR90p2
67.5	H1	27.2279868685932	ZEB1_1	55.0	IMR90p2
68.0	H1	26.7831789774712	ZEB1_1	55.0	IMR90p2
68.5	H1	26.810811273081	ZEB1_1	55.0	IMR90p2
69.0	H1	26.7358854514846	ZEB1_1	55.0	IMR90p2
69.5	H1	25.8526118159408	ZEB1_1	55.0	IMR90p2
70.0	H1	25.3463360920412	ZEB1_1	55.0	IMR90p2
70.5	H1	25.1776840224109	ZEB1_1	55.0	IMR90p2
71.0	H1	24.6982919217763	ZEB1_1	55.0	IMR90p2
71.5	H1	24.1842573615494	ZEB1_1	55.0	IMR90p2
72.0	H1	24.3719839771127	ZEB1_1	55.0	IMR90p2
72.5	H1	24.8545371670365	ZEB1_1	55.0	IMR90p2
73.0	H1	25.5826696489221	ZEB1_1	55.0	IMR90p2
73.5	H1	26.7595752603094	ZEB1_1	55.0	IMR90p2
74.0	H1	28.2833980876882	ZEB1_1	55.0	IMR90p2
74.5	H1	32.0613000483513	ZEB1_1	55.0	IMR90p2
75.0	H1	41.372612428296	ZEB1_1	55.0	IMR90p2
75.5	H1	54.2105713479101	ZEB1_1	55.0	IMR90p2
76.0	H1	66.1929595745804	ZEB1_1	55.0	IMR90p2
76.5	H1	76.6299924540032	ZEB1_1	55.0	IMR90p2
77.0	H1	81.5187598628386	ZEB1_1	55.0	IMR90p2
77.5	H1	73.6421200664281	ZEB1_1	55.0	IMR90p2
78.0	H1	56.5625721583051	ZEB1_1	55.0	IMR90p2
78.5	H1	39.1435366538099	ZEB1_1	55.0	IMR90p2
79.0	H1	22.9159561512413	ZEB1_1	55.0	IMR90p2
79.5	H1	9.84169490745643	ZEB1_1	55.0	IMR90p2
80.0	H1	3.74050154102787	ZEB1_1	55.0	IMR90p2
80.5	H1	3.07409300393255	ZEB1_1	55.0	IMR90p2
81.0	H1	3.51273519831221	ZEB1_1	55.0	IMR90p2
81.5	H1	3.89994286401054	ZEB1_1	55.0	IMR90p2
82.0	H1	4.25653346034284	ZEB1_1	55.0	IMR90p2
82.5	H1	4.73021868128637	ZEB1_1	55.0	IMR90p2
83.0	H1	5.05667688940486	ZEB1_1	55.0	IMR90p2
83.5	H1	4.70591614347012	ZEB1_1	55.0	IMR90p2
84.0	H1	4.41303486313348	ZEB1_1	55.0	IMR90p2
84.5	H1	4.40239922542622	ZEB1_1	55.0	IMR90p2
85.0	H1	4.05715332988973	ZEB1_1	55.0	IMR90p2
85.5	H1	3.33922535768619	ZEB1_1	55.0	IMR90p2
86.0	H1	2.95165003900678	ZEB1_1	55.0	IMR90p2
86.5	H1	2.63050099569625	ZEB1_1	55.0	IMR90p2
87.0	H1	2.05334888148013	ZEB1_1	55.0	IMR90p2
87.5	H1	1.66113528475137	ZEB1_1	55.0	IMR90p2
88.0	H1	1.76369954942896	ZEB1_1	55.0	IMR90p2
88.5	H1	2.28030830139318	ZEB1_1	55.0	IMR90p2
89.0	H1	2.72596276108555	ZEB1_1	55.0	IMR90p2
89.5	H1	2.86001818996749	ZEB1_1	55.0	IMR90p2
90.0	H1	2.60873074918482	ZEB1_1	55.0	IMR90p2
90.5	H1	2.18156499077071	ZEB1_1	55.0	IMR90p2
91.0	H1	1.77020581124083	ZEB1_1	55.0	IMR90p2
91.5	H1	1.58668948689996	ZEB1_1	55.0	IMR90p2
92.0	H1	1.27180326024222	ZEB1_1	55.0	IMR90p2
92.5	H1	1.3848805204729	ZEB1_1	55.0	IMR90p2
93.0	H1	1.55442775465053	ZEB1_1	55.0	IMR90p2
93.5	H1	1.4438658514843	ZEB1_1	55.0	IMR90p2
94.0	H1	1.38520268943944	ZEB1_1	55.0	IMR90p2
94.5	H1	1.94487297265391	ZEB1_1	55.0	IMR90p2
95.0	H1	1.18380831029276	ZEB1_1	55.0	IMR90p2
55.0	A1	0.604813126983913	ZEB1_1	65.0	IMR90p11
55.5	A1	1.31042844179888	ZEB1_1	65.0	IMR90p11
56.0	A1	1.20962625396908	ZEB1_1	65.0	IMR90p11
56.5	A1	1.20962625397203	ZEB1_1	65.0	IMR90p11
57.0	A1	1.20962625394645	ZEB1_1	65.0	IMR90p11
57.5	A1	1.23557288677216	ZEB1_1	65.0	IMR90p11
58.0	A1	1.03716976291503	ZEB1_1	65.0	IMR90p11
58.5	A1	1.04343640567072	ZEB1_1	65.0	IMR90p11
59.0	A1	0.772088454587674	ZEB1_1	65.0	IMR90p11
59.5	A1	-0.264200230024585	ZEB1_1	65.0	IMR90p11
60.0	A1	-0.880507065203005	ZEB1_1	65.0	IMR90p11
60.5	A1	-1.08654834727463	ZEB1_1	65.0	IMR90p11
61.0	A1	-1.52308416953122	ZEB1_1	65.0	IMR90p11
61.5	A1	-1.45044009909691	ZEB1_1	65.0	IMR90p11
62.0	A1	-0.931038881279051	ZEB1_1	65.0	IMR90p11
62.5	A1	-0.755480270290604	ZEB1_1	65.0	IMR90p11
63.0	A1	-0.51417086875847	ZEB1_1	65.0	IMR90p11
63.5	A1	0.697932276309302	ZEB1_1	65.0	IMR90p11
64.0	A1	2.85702066579199	ZEB1_1	65.0	IMR90p11
64.5	A1	7.10629080794968	ZEB1_1	65.0	IMR90p11
65.0	A1	13.7136187251948	ZEB1_1	65.0	IMR90p11
65.5	A1	22.5440070170433	ZEB1_1	65.0	IMR90p11
66.0	A1	32.6752285784008	ZEB1_1	65.0	IMR90p11
66.5	A1	42.6109813203258	ZEB1_1	65.0	IMR90p11
67.0	A1	51.252756262608	ZEB1_1	65.0	IMR90p11
67.5	A1	58.3790826740317	ZEB1_1	65.0	IMR90p11
68.0	A1	63.8226633263176	ZEB1_1	65.0	IMR90p11
68.5	A1	67.4586312122559	ZEB1_1	65.0	IMR90p11
69.0	A1	70.8784749586941	ZEB1_1	65.0	IMR90p11
69.5	A1	74.2532002038279	ZEB1_1	65.0	IMR90p11
70.0	A1	77.0968599170071	ZEB1_1	65.0	IMR90p11
70.5	A1	79.4876652697182	ZEB1_1	65.0	IMR90p11
71.0	A1	82.1526423040964	ZEB1_1	65.0	IMR90p11
71.5	A1	83.9713741042819	ZEB1_1	65.0	IMR90p11
72.0	A1	84.9738274077534	ZEB1_1	65.0	IMR90p11
72.5	A1	86.7448658333672	ZEB1_1	65.0	IMR90p11
73.0	A1	88.5295028011871	ZEB1_1	65.0	IMR90p11
73.5	A1	90.3081264323025	ZEB1_1	65.0	IMR90p11
74.0	A1	97.3863764444368	ZEB1_1	65.0	IMR90p11
74.5	A1	122.261684937815	ZEB1_1	65.0	IMR90p11
75.0	A1	171.728753226227	ZEB1_1	65.0	IMR90p11
75.5	A1	234.461994848099	ZEB1_1	65.0	IMR90p11
76.0	A1	295.229335211183	ZEB1_1	65.0	IMR90p11
76.5	A1	342.12128799544	ZEB1_1	65.0	IMR90p11
77.0	A1	350.450787347577	ZEB1_1	65.0	IMR90p11
77.5	A1	303.659413156244	ZEB1_1	65.0	IMR90p11
78.0	A1	225.83226355975	ZEB1_1	65.0	IMR90p11
78.5	A1	146.83001177907	ZEB1_1	65.0	IMR90p11
79.0	A1	76.505264226468	ZEB1_1	65.0	IMR90p11
79.5	A1	26.6161347169531	ZEB1_1	65.0	IMR90p11
80.0	A1	6.07223775260701	ZEB1_1	65.0	IMR90p11
80.5	A1	3.44688683661462	ZEB1_1	65.0	IMR90p11
81.0	A1	3.3818412075122	ZEB1_1	65.0	IMR90p11
81.5	A1	2.84422712017061	ZEB1_1	65.0	IMR90p11
82.0	A1	3.14769054777565	ZEB1_1	65.0	IMR90p11
82.5	A1	3.77933052054544	ZEB1_1	65.0	IMR90p11
83.0	A1	3.77878942943255	ZEB1_1	65.0	IMR90p11
83.5	A1	3.75409850649669	ZEB1_1	65.0	IMR90p11
84.0	A1	4.08625160075565	ZEB1_1	65.0	IMR90p11
84.5	A1	3.77637909075105	ZEB1_1	65.0	IMR90p11
85.0	A1	3.49771989285739	ZEB1_1	65.0	IMR90p11
85.5	A1	3.49862649927763	ZEB1_1	65.0	IMR90p11
86.0	A1	3.40983438703	ZEB1_1	65.0	IMR90p11
86.5	A1	2.95596075585684	ZEB1_1	65.0	IMR90p11
87.0	A1	2.4271149146	ZEB1_1	65.0	IMR90p11
87.5	A1	1.97839558472282	ZEB1_1	65.0	IMR90p11
88.0	A1	1.47892167074241	ZEB1_1	65.0	IMR90p11
88.5	A1	1.09788669864133	ZEB1_1	65.0	IMR90p11
89.0	A1	1.56266777941005	ZEB1_1	65.0	IMR90p11
89.5	A1	2.27796189957229	ZEB1_1	65.0	IMR90p11
90.0	A1	2.34826779995103	ZEB1_1	65.0	IMR90p11
90.5	A1	2.5480055998114	ZEB1_1	65.0	IMR90p11
91.0	A1	2.31011826907837	ZEB1_1	65.0	IMR90p11
91.5	A1	1.34004561119394	ZEB1_1	65.0	IMR90p11
92.0	A1	0.977482336699438	ZEB1_1	65.0	IMR90p11
92.5	A1	1.10171693494823	ZEB1_1	65.0	IMR90p11
93.0	A1	1.22327426062492	ZEB1_1	65.0	IMR90p11
93.5	A1	1.80917885415647	ZEB1_1	65.0	IMR90p11
94.0	A1	2.3747642495469	ZEB1_1	65.0	IMR90p11
94.5	A1	2.76819047638861	ZEB1_1	65.0	IMR90p11
95.0	A1	1.2726091498626	ZEB1_1	65.0	IMR90p11
55.0	B1	-1.97680580842689	ZEB1_1	64.5	IMR90p11
55.5	B1	-4.28307925159277	ZEB1_1	64.5	IMR90p11
56.0	B1	-3.95361161685491	ZEB1_1	64.5	IMR90p11
56.5	B1	-3.95361161685503	ZEB1_1	64.5	IMR90p11
57.0	B1	-3.95361161684673	ZEB1_1	64.5	IMR90p11
57.5	B1	-3.97831224185734	ZEB1_1	64.5	IMR90p11
58.0	B1	-3.85198170318597	ZEB1_1	64.5	IMR90p11
58.5	B1	-3.33378471474907	ZEB1_1	64.5	IMR90p11
59.0	B1	-3.17534706271522	ZEB1_1	64.5	IMR90p11
59.5	B1	-3.26899688349283	ZEB1_1	64.5	IMR90p11
60.0	B1	-3.44063242289599	ZEB1_1	64.5	IMR90p11
60.5	B1	-3.55685089528959	ZEB1_1	64.5	IMR90p11
61.0	B1	-3.24988159085547	ZEB1_1	64.5	IMR90p11
61.5	B1	-2.51065189514873	ZEB1_1	64.5	IMR90p11
62.0	B1	-1.92489239857684	ZEB1_1	64.5	IMR90p11
62.5	B1	-0.89137165787497	ZEB1_1	64.5	IMR90p11
63.0	B1	0.727462178525002	ZEB1_1	64.5	IMR90p11
63.5	B1	2.25809278458178	ZEB1_1	64.5	IMR90p11
64.0	B1	4.63993284064122	ZEB1_1	64.5	IMR90p11
64.5	B1	10.2115443206749	ZEB1_1	64.5	IMR90p11
65.0	B1	17.8801710237404	ZEB1_1	64.5	IMR90p11
65.5	B1	26.423079272175	ZEB1_1	64.5	IMR90p11
66.0	B1	36.8170796651806	ZEB1_1	64.5	IMR90p11
66.5	B1	47.5895008966306	ZEB1_1	64.5	IMR90p11
67.0	B1	56.0187685363036	ZEB1_1	64.5	IMR90p11
67.5	B1	62.7862982048765	ZEB1_1	64.5	IMR90p11
68.0	B1	68.9108136369938	ZEB1_1	64.5	IMR90p11
68.5	B1	72.8879825437576	ZEB1_1	64.5	IMR90p11
69.0	B1	75.3747004343506	ZEB1_1	64.5	IMR90p11
69.5	B1	78.541117991005	ZEB1_1	64.5	IMR90p11
70.0	B1	81.6079678496865	ZEB1_1	64.5	IMR90p11
70.5	B1	83.2264891296354	ZEB1_1	64.5	IMR90p11
71.0	B1	85.6330369828846	ZEB1_1	64.5	IMR90p11
71.5	B1	88.8793082944788	ZEB1_1	64.5	IMR90p11
72.0	B1	90.679851582427	ZEB1_1	64.5	IMR90p11
72.5	B1	91.847644870236	ZEB1_1	64.5	IMR90p11
73.0	B1	94.1662920448381	ZEB1_1	64.5	IMR90p11
73.5	B1	96.9352760092039	ZEB1_1	64.5	IMR90p11
74.0	B1	105.974380889799	ZEB1_1	64.5	IMR90p11
74.5	B1	137.366631282829	ZEB1_1	64.5	IMR90p11
75.0	B1	193.927138176184	ZEB1_1	64.5	IMR90p11
75.5	B1	258.119762398962	ZEB1_1	64.5	IMR90p11
76.0	B1	317.183500109525	ZEB1_1	64.5	IMR90p11
76.5	B1	357.769677213529	ZEB1_1	64.5	IMR90p11
77.0	B1	350.766687502985	ZEB1_1	64.5	IMR90p11
77.5	B1	290.146799679557	ZEB1_1	64.5	IMR90p11
78.0	B1	208.570183816233	ZEB1_1	64.5	IMR90p11
78.5	B1	129.286931375753	ZEB1_1	64.5	IMR90p11
79.0	B1	61.4141145361861	ZEB1_1	64.5	IMR90p11
79.5	B1	19.1738755785346	ZEB1_1	64.5	IMR90p11
80.0	B1	5.06600491114443	ZEB1_1	64.5	IMR90p11
80.5	B1	3.72219972194438	ZEB1_1	64.5	IMR90p11
81.0	B1	3.98294495622298	ZEB1_1	64.5	IMR90p11
81.5	B1	4.12815570835403	ZEB1_1	64.5	IMR90p11
82.0	B1	4.43058276351883	ZEB1_1	64.5	IMR90p11
82.5	B1	5.11106934139866	ZEB1_1	64.5	IMR90p11
83.0	B1	5.01309252855839	ZEB1_1	64.5	IMR90p11
83.5	B1	4.82318170689945	ZEB1_1	64.5	IMR90p11
84.0	B1	4.36890760088772	ZEB1_1	64.5	IMR90p11
84.5	B1	3.09169194495712	ZEB1_1	64.5	IMR90p11
85.0	B1	2.32286721404074	ZEB1_1	64.5	IMR90p11
85.5	B1	2.11390311664007	ZEB1_1	64.5	IMR90p11
86.0	B1	1.44645657441913	ZEB1_1	64.5	IMR90p11
86.5	B1	1.49175038653198	ZEB1_1	64.5	IMR90p11
87.0	B1	2.34567721038309	ZEB1_1	64.5	IMR90p11
87.5	B1	1.94156488717931	ZEB1_1	64.5	IMR90p11
88.0	B1	1.73699708945048	ZEB1_1	64.5	IMR90p11
88.5	B1	2.36825311370666	ZEB1_1	64.5	IMR90p11
89.0	B1	2.28812451437847	ZEB1_1	64.5	IMR90p11
89.5	B1	1.95081817730693	ZEB1_1	64.5	IMR90p11
90.0	B1	2.56809090278551	ZEB1_1	64.5	IMR90p11
90.5	B1	2.88673502266897	ZEB1_1	64.5	IMR90p11
91.0	B1	2.48823617904742	ZEB1_1	64.5	IMR90p11
91.5	B1	2.42393026443852	ZEB1_1	64.5	IMR90p11
92.0	B1	2.41562252358034	ZEB1_1	64.5	IMR90p11
92.5	B1	2.0826854294516	ZEB1_1	64.5	IMR90p11
93.0	B1	2.1903488571059	ZEB1_1	64.5	IMR90p11
93.5	B1	2.28552082085889	ZEB1_1	64.5	IMR90p11
94.0	B1	2.27657109294495	ZEB1_1	64.5	IMR90p11
94.5	B1	1.95161051044505	ZEB1_1	64.5	IMR90p11
95.0	B1	0.561854654128808	ZEB1_1	64.5	IMR90p11
55.0	C1	-3.79091244989559	ZEB1_1	63.3	IMR90p11
55.5	C1	-8.21364364144176	ZEB1_1	63.3	IMR90p11
56.0	C1	-7.58182489979322	ZEB1_1	63.3	IMR90p11
56.5	C1	-7.58182489980049	ZEB1_1	63.3	IMR90p11
57.0	C1	-7.58182489973933	ZEB1_1	63.3	IMR90p11
57.5	C1	-7.73081108619874	ZEB1_1	63.3	IMR90p11
58.0	C1	-6.65965465860927	ZEB1_1	63.3	IMR90p11
58.5	C1	-5.87965333808165	ZEB1_1	63.3	IMR90p11
59.0	C1	-5.81141255295711	ZEB1_1	63.3	IMR90p11
59.5	C1	-5.10821934160299	ZEB1_1	63.3	IMR90p11
60.0	C1	-4.41362310118359	ZEB1_1	63.3	IMR90p11
60.5	C1	-4.13346685438739	ZEB1_1	63.3	IMR90p11
61.0	C1	-3.3056389677439	ZEB1_1	63.3	IMR90p11
61.5	C1	-2.04597026496651	ZEB1_1	63.3	IMR90p11
62.0	C1	-1.333640878967	ZEB1_1	63.3	IMR90p11
62.5	C1	-0.297228174151996	ZEB1_1	63.3	IMR90p11
63.0	C1	1.24948780130057	ZEB1_1	63.3	IMR90p11
63.5	C1	2.50153276189019	ZEB1_1	63.3	IMR90p11
64.0	C1	4.89565595619251	ZEB1_1	63.3	IMR90p11
64.5	C1	9.56775495885131	ZEB1_1	63.3	IMR90p11
65.0	C1	15.4739141872033	ZEB1_1	63.3	IMR90p11
65.5	C1	23.0237212396157	ZEB1_1	63.3	IMR90p11
66.0	C1	32.6819472006852	ZEB1_1	63.3	IMR90p11
66.5	C1	42.2675163699292	ZEB1_1	63.3	IMR90p11
67.0	C1	50.2231308506884	ZEB1_1	63.3	IMR90p11
67.5	C1	57.453764661412	ZEB1_1	63.3	IMR90p11
68.0	C1	63.4315049797871	ZEB1_1	63.3	IMR90p11
68.5	C1	67.6194584062139	ZEB1_1	63.3	IMR90p11
69.0	C1	71.2502311824901	ZEB1_1	63.3	IMR90p11
69.5	C1	75.0609657160448	ZEB1_1	63.3	IMR90p11
70.0	C1	78.3453462261309	ZEB1_1	63.3	IMR90p11
70.5	C1	81.3198652423582	ZEB1_1	63.3	IMR90p11
71.0	C1	84.4784398516815	ZEB1_1	63.3	IMR90p11
71.5	C1	87.1856296540709	ZEB1_1	63.3	IMR90p11
72.0	C1	89.4087863275886	ZEB1_1	63.3	IMR90p11
72.5	C1	91.3076699662084	ZEB1_1	63.3	IMR90p11
73.0	C1	92.220006239444	ZEB1_1	63.3	IMR90p11
73.5	C1	93.5103414910145	ZEB1_1	63.3	IMR90p11
74.0	C1	100.734426403781	ZEB1_1	63.3	IMR90p11
74.5	C1	126.628680678553	ZEB1_1	63.3	IMR90p11
75.0	C1	177.043115476237	ZEB1_1	63.3	IMR90p11
75.5	C1	238.30995127436	ZEB1_1	63.3	IMR90p11
76.0	C1	295.42403502312	ZEB1_1	63.3	IMR90p11
76.5	C1	336.454354309423	ZEB1_1	63.3	IMR90p11
77.0	C1	335.609338241039	ZEB1_1	63.3	IMR90p11
77.5	C1	282.395932733706	ZEB1_1	63.3	IMR90p11
78.0	C1	205.196543320348	ZEB1_1	63.3	IMR90p11
78.5	C1	129.254601582019	ZEB1_1	63.3	IMR90p11
79.0	C1	62.948841183474	ZEB1_1	63.3	IMR90p11
79.5	C1	20.0702275342147	ZEB1_1	63.3	IMR90p11
80.0	C1	5.04589712019589	ZEB1_1	63.3	IMR90p11
80.5	C1	3.46935293176864	ZEB1_1	63.3	IMR90p11
81.0	C1	4.22972430660195	ZEB1_1	63.3	IMR90p11
81.5	C1	5.26410049908435	ZEB1_1	63.3	IMR90p11
82.0	C1	5.28784886624857	ZEB1_1	63.3	IMR90p11
82.5	C1	4.9690187672046	ZEB1_1	63.3	IMR90p11
83.0	C1	4.68716581987644	ZEB1_1	63.3	IMR90p11
83.5	C1	3.62678377747289	ZEB1_1	63.3	IMR90p11
84.0	C1	2.68325815805719	ZEB1_1	63.3	IMR90p11
84.5	C1	2.47674256498425	ZEB1_1	63.3	IMR90p11
85.0	C1	2.70869966974783	ZEB1_1	63.3	IMR90p11
85.5	C1	3.12086236015591	ZEB1_1	63.3	IMR90p11
86.0	C1	3.5681389934316	ZEB1_1	63.3	IMR90p11
86.5	C1	3.64024888987547	ZEB1_1	63.3	IMR90p11
87.0	C1	3.4756362457972	ZEB1_1	63.3	IMR90p11
87.5	C1	2.66627828027401	ZEB1_1	63.3	IMR90p11
88.0	C1	1.58019210640873	ZEB1_1	63.3	IMR90p11
88.5	C1	1.49128474091998	ZEB1_1	63.3	IMR90p11
89.0	C1	1.74264396219371	ZEB1_1	63.3	IMR90p11
89.5	C1	1.83377909092036	ZEB1_1	63.3	IMR90p11
90.0	C1	2.82770634059227	ZEB1_1	63.3	IMR90p11
90.5	C1	3.91805725347007	ZEB1_1	63.3	IMR90p11
91.0	C1	3.60408966910961	ZEB1_1	63.3	IMR90p11
91.5	C1	2.99477850331482	ZEB1_1	63.3	IMR90p11
92.0	C1	2.63990316970023	ZEB1_1	63.3	IMR90p11
92.5	C1	1.72437142399167	ZEB1_1	63.3	IMR90p11
93.0	C1	0.816952550538076	ZEB1_1	63.3	IMR90p11
93.5	C1	1.28287474286822	ZEB1_1	63.3	IMR90p11
94.0	C1	1.42878366514196	ZEB1_1	63.3	IMR90p11
94.5	C1	2.94883554844364	ZEB1_1	63.3	IMR90p11
95.0	C1	2.20636359399714	ZEB1_1	63.3	IMR90p11
55.0	D1	-10.5516386110511	ZEB1_1	61.4	IMR90p11
55.5	D1	-22.8618836572778	ZEB1_1	61.4	IMR90p11
56.0	D1	-21.1032772221025	ZEB1_1	61.4	IMR90p11
56.5	D1	-21.103277222103	ZEB1_1	61.4	IMR90p11
57.0	D1	-21.1032772220941	ZEB1_1	61.4	IMR90p11
57.5	D1	-21.1088201186269	ZEB1_1	61.4	IMR90p11
58.0	D1	-21.0871854612525	ZEB1_1	61.4	IMR90p11
58.5	D1	-20.951921617768	ZEB1_1	61.4	IMR90p11
59.0	D1	-20.7766072033887	ZEB1_1	61.4	IMR90p11
59.5	D1	-20.0204189758207	ZEB1_1	61.4	IMR90p11
60.0	D1	-18.6029887093313	ZEB1_1	61.4	IMR90p11
60.5	D1	-16.6628779012865	ZEB1_1	61.4	IMR90p11
61.0	D1	-14.0132237068894	ZEB1_1	61.4	IMR90p11
61.5	D1	-11.3963922287663	ZEB1_1	61.4	IMR90p11
62.0	D1	-9.34975954156403	ZEB1_1	61.4	IMR90p11
62.5	D1	-7.1521451779555	ZEB1_1	61.4	IMR90p11
63.0	D1	-4.43180448286989	ZEB1_1	61.4	IMR90p11
63.5	D1	-1.73478965367121	ZEB1_1	61.4	IMR90p11
64.0	D1	2.00888413073903	ZEB1_1	61.4	IMR90p11
64.5	D1	7.46494032359237	ZEB1_1	61.4	IMR90p11
65.0	D1	13.8044770413586	ZEB1_1	61.4	IMR90p11
65.5	D1	21.006297222742	ZEB1_1	61.4	IMR90p11
66.0	D1	29.4873275033985	ZEB1_1	61.4	IMR90p11
66.5	D1	38.3613855693748	ZEB1_1	61.4	IMR90p11
67.0	D1	46.4722226409797	ZEB1_1	61.4	IMR90p11
67.5	D1	53.8510855849669	ZEB1_1	61.4	IMR90p11
68.0	D1	60.2437014805784	ZEB1_1	61.4	IMR90p11
68.5	D1	65.048325788897	ZEB1_1	61.4	IMR90p11
69.0	D1	68.4573129710354	ZEB1_1	61.4	IMR90p11
69.5	D1	71.1243278641832	ZEB1_1	61.4	IMR90p11
70.0	D1	72.697951146745	ZEB1_1	61.4	IMR90p11
70.5	D1	73.65096140605	ZEB1_1	61.4	IMR90p11
71.0	D1	74.5123331374371	ZEB1_1	61.4	IMR90p11
71.5	D1	74.9402050964724	ZEB1_1	61.4	IMR90p11
72.0	D1	75.2488180008276	ZEB1_1	61.4	IMR90p11
72.5	D1	76.4801618017216	ZEB1_1	61.4	IMR90p11
73.0	D1	77.536403357724	ZEB1_1	61.4	IMR90p11
73.5	D1	78.7553332117596	ZEB1_1	61.4	IMR90p11
74.0	D1	83.8810807653406	ZEB1_1	61.4	IMR90p11
74.5	D1	102.432607028139	ZEB1_1	61.4	IMR90p11
75.0	D1	142.056196404047	ZEB1_1	61.4	IMR90p11
75.5	D1	193.199903892194	ZEB1_1	61.4	IMR90p11
76.0	D1	242.253382184908	ZEB1_1	61.4	IMR90p11
76.5	D1	280.921677563305	ZEB1_1	61.4	IMR90p11
77.0	D1	288.870457691107	ZEB1_1	61.4	IMR90p11
77.5	D1	249.994334837157	ZEB1_1	61.4	IMR90p11
78.0	D1	185.346472592588	ZEB1_1	61.4	IMR90p11
78.5	D1	120.51929202459	ZEB1_1	61.4	IMR90p11
79.0	D1	62.2872039893437	ZEB1_1	61.4	IMR90p11
79.5	D1	21.4609114631424	ZEB1_1	61.4	IMR90p11
80.0	D1	5.80627319093981	ZEB1_1	61.4	IMR90p11
80.5	D1	4.16527696741332	ZEB1_1	61.4	IMR90p11
81.0	D1	4.60290524642534	ZEB1_1	61.4	IMR90p11
81.5	D1	5.35502916945853	ZEB1_1	61.4	IMR90p11
82.0	D1	5.37081028439252	ZEB1_1	61.4	IMR90p11
82.5	D1	4.95424286011576	ZEB1_1	61.4	IMR90p11
83.0	D1	5.38755970262196	ZEB1_1	61.4	IMR90p11
83.5	D1	5.3324672300912	ZEB1_1	61.4	IMR90p11
84.0	D1	4.62463078808128	ZEB1_1	61.4	IMR90p11
84.5	D1	4.54308471265733	ZEB1_1	61.4	IMR90p11
85.0	D1	4.38809935922774	ZEB1_1	61.4	IMR90p11
85.5	D1	3.43212596255495	ZEB1_1	61.4	IMR90p11
86.0	D1	2.77374415134011	ZEB1_1	61.4	IMR90p11
86.5	D1	2.4239861172934	ZEB1_1	61.4	IMR90p11
87.0	D1	2.03402483998178	ZEB1_1	61.4	IMR90p11
87.5	D1	2.23929363644294	ZEB1_1	61.4	IMR90p11
88.0	D1	2.37273333846275	ZEB1_1	61.4	IMR90p11
88.5	D1	2.47827339528311	ZEB1_1	61.4	IMR90p11
89.0	D1	3.03337369277494	ZEB1_1	61.4	IMR90p11
89.5	D1	3.36578084218547	ZEB1_1	61.4	IMR90p11
90.0	D1	3.14725844964204	ZEB1_1	61.4	IMR90p11
90.5	D1	3.30641143094334	ZEB1_1	61.4	IMR90p11
91.0	D1	3.64609532473889	ZEB1_1	61.4	IMR90p11
91.5	D1	3.22091751277247	ZEB1_1	61.4	IMR90p11
92.0	D1	2.64170709117565	ZEB1_1	61.4	IMR90p11
92.5	D1	2.69726714338577	ZEB1_1	61.4	IMR90p11
93.0	D1	2.41471156948529	ZEB1_1	61.4	IMR90p11
93.5	D1	1.94596469972674	ZEB1_1	61.4	IMR90p11
94.0	D1	2.16747601276813	ZEB1_1	61.4	IMR90p11
94.5	D1	2.66088680397627	ZEB1_1	61.4	IMR90p11
95.0	D1	1.32651415122393	ZEB1_1	61.4	IMR90p11
55.0	E1	-13.9931398111775	ZEB1_1	59.0	IMR90p11
55.5	E1	-30.3184695908848	ZEB1_1	59.0	IMR90p11
56.0	E1	-27.9862796223561	ZEB1_1	59.0	IMR90p11
56.5	E1	-27.9862796223468	ZEB1_1	59.0	IMR90p11
57.0	E1	-27.9862796224206	ZEB1_1	59.0	IMR90p11
57.5	E1	-28.1526313085965	ZEB1_1	59.0	IMR90p11
58.0	E1	-27.0811459628985	ZEB1_1	59.0	IMR90p11
58.5	E1	-25.3571254353755	ZEB1_1	59.0	IMR90p11
59.0	E1	-24.4699918216156	ZEB1_1	59.0	IMR90p11
59.5	E1	-22.4310108773496	ZEB1_1	59.0	IMR90p11
60.0	E1	-19.8733833466515	ZEB1_1	59.0	IMR90p11
60.5	E1	-18.2857359693777	ZEB1_1	59.0	IMR90p11
61.0	E1	-16.2064263285623	ZEB1_1	59.0	IMR90p11
61.5	E1	-13.1515751729647	ZEB1_1	59.0	IMR90p11
62.0	E1	-9.97049594487862	ZEB1_1	59.0	IMR90p11
62.5	E1	-6.36069925555262	ZEB1_1	59.0	IMR90p11
63.0	E1	-1.9685067093011	ZEB1_1	59.0	IMR90p11
63.5	E1	2.49332240726301	ZEB1_1	59.0	IMR90p11
64.0	E1	6.78818594658071	ZEB1_1	59.0	IMR90p11
64.5	E1	11.932378706618	ZEB1_1	59.0	IMR90p11
65.0	E1	18.0067451465023	ZEB1_1	59.0	IMR90p11
65.5	E1	24.3240679667446	ZEB1_1	59.0	IMR90p11
66.0	E1	31.0943166322436	ZEB1_1	59.0	IMR90p11
66.5	E1	38.4952249382095	ZEB1_1	59.0	IMR90p11
67.0	E1	44.8501168492502	ZEB1_1	59.0	IMR90p11
67.5	E1	49.6969242921683	ZEB1_1	59.0	IMR90p11
68.0	E1	53.482223995019	ZEB1_1	59.0	IMR90p11
68.5	E1	55.9026082287229	ZEB1_1	59.0	IMR90p11
69.0	E1	57.0526164763226	ZEB1_1	59.0	IMR90p11
69.5	E1	57.6647454018511	ZEB1_1	59.0	IMR90p11
70.0	E1	58.2479730686076	ZEB1_1	59.0	IMR90p11
70.5	E1	58.9984671468906	ZEB1_1	59.0	IMR90p11
71.0	E1	59.9562372805777	ZEB1_1	59.0	IMR90p11
71.5	E1	61.4263742418025	ZEB1_1	59.0	IMR90p11
72.0	E1	63.6886859310659	ZEB1_1	59.0	IMR90p11
72.5	E1	65.4731160467936	ZEB1_1	59.0	IMR90p11
73.0	E1	66.772991196293	ZEB1_1	59.0	IMR90p11
73.5	E1	67.9375411404805	ZEB1_1	59.0	IMR90p11
74.0	E1	69.3488735598582	ZEB1_1	59.0	IMR90p11
74.5	E1	76.620971285974	ZEB1_1	59.0	IMR90p11
75.0	E1	99.9341129516065	ZEB1_1	59.0	IMR90p11
75.5	E1	132.943561097768	ZEB1_1	59.0	IMR90p11
76.0	E1	164.487206675702	ZEB1_1	59.0	IMR90p11
76.5	E1	191.479245535197	ZEB1_1	59.0	IMR90p11
77.0	E1	201.635426519691	ZEB1_1	59.0	IMR90p11
77.5	E1	178.172874537281	ZEB1_1	59.0	IMR90p11
78.0	E1	133.402102849869	ZEB1_1	59.0	IMR90p11
78.5	E1	88.9473643819683	ZEB1_1	59.0	IMR90p11
79.0	E1	48.2585315380533	ZEB1_1	59.0	IMR90p11
79.5	E1	17.6952430501037	ZEB1_1	59.0	IMR90p11
80.0	E1	4.5653857099818	ZEB1_1	59.0	IMR90p11
80.5	E1	3.75329197992556	ZEB1_1	59.0	IMR90p11
81.0	E1	4.50841452807333	ZEB1_1	59.0	IMR90p11
81.5	E1	5.11168888959168	ZEB1_1	59.0	IMR90p11
82.0	E1	5.91270076315726	ZEB1_1	59.0	IMR90p11
82.5	E1	6.64366252619413	ZEB1_1	59.0	IMR90p11
83.0	E1	5.9620226734425	ZEB1_1	59.0	IMR90p11
83.5	E1	4.62606413721136	ZEB1_1	59.0	IMR90p11
84.0	E1	3.547148500025	ZEB1_1	59.0	IMR90p11
84.5	E1	2.2313049564134	ZEB1_1	59.0	IMR90p11
85.0	E1	1.68596407017679	ZEB1_1	59.0	IMR90p11
85.5	E1	2.30534563841229	ZEB1_1	59.0	IMR90p11
86.0	E1	3.02929690905216	ZEB1_1	59.0	IMR90p11
86.5	E1	3.1995274835424	ZEB1_1	59.0	IMR90p11
87.0	E1	3.17653715898382	ZEB1_1	59.0	IMR90p11
87.5	E1	3.01159447541579	ZEB1_1	59.0	IMR90p11
88.0	E1	2.75215319960409	ZEB1_1	59.0	IMR90p11
88.5	E1	2.2232057627956	ZEB1_1	59.0	IMR90p11
89.0	E1	2.10107556779906	ZEB1_1	59.0	IMR90p11
89.5	E1	2.03376583708109	ZEB1_1	59.0	IMR90p11
90.0	E1	1.59459990149935	ZEB1_1	59.0	IMR90p11
90.5	E1	1.17989817874343	ZEB1_1	59.0	IMR90p11
91.0	E1	1.10478861748874	ZEB1_1	59.0	IMR90p11
91.5	E1	0.863359448968936	ZEB1_1	59.0	IMR90p11
92.0	E1	1.17797897994535	ZEB1_1	59.0	IMR90p11
92.5	E1	1.69796172723727	ZEB1_1	59.0	IMR90p11
93.0	E1	1.65498170830773	ZEB1_1	59.0	IMR90p11
93.5	E1	1.62781017807237	ZEB1_1	59.0	IMR90p11
94.0	E1	1.6944349034851	ZEB1_1	59.0	IMR90p11
94.5	E1	1.41261689175133	ZEB1_1	59.0	IMR90p11
95.0	E1	0.398274588502204	ZEB1_1	59.0	IMR90p11
55.0	F1	-11.5571128628458	ZEB1_1	57.0	IMR90p11
55.5	F1	-25.0404112028325	ZEB1_1	57.0	IMR90p11
56.0	F1	-23.1142257256915	ZEB1_1	57.0	IMR90p11
56.5	F1	-23.1142257256932	ZEB1_1	57.0	IMR90p11
57.0	F1	-23.1142257256789	ZEB1_1	57.0	IMR90p11
57.5	F1	-23.155338593925	ZEB1_1	57.0	IMR90p11
58.0	F1	-22.8968877921151	ZEB1_1	57.0	IMR90p11
58.5	F1	-22.5768426359223	ZEB1_1	57.0	IMR90p11
59.0	F1	-21.2376491379893	ZEB1_1	57.0	IMR90p11
59.5	F1	-19.9371682466956	ZEB1_1	57.0	IMR90p11
60.0	F1	-19.0669627917629	ZEB1_1	57.0	IMR90p11
60.5	F1	-16.9668027707445	ZEB1_1	57.0	IMR90p11
61.0	F1	-14.3084145016051	ZEB1_1	57.0	IMR90p11
61.5	F1	-11.9391343991326	ZEB1_1	57.0	IMR90p11
62.0	F1	-8.68629506601076	ZEB1_1	57.0	IMR90p11
62.5	F1	-4.97870573843488	ZEB1_1	57.0	IMR90p11
63.0	F1	-2.03596973078993	ZEB1_1	57.0	IMR90p11
63.5	F1	1.15253150693002	ZEB1_1	57.0	IMR90p11
64.0	F1	5.36109770685005	ZEB1_1	57.0	IMR90p11
64.5	F1	9.88373242305295	ZEB1_1	57.0	IMR90p11
65.0	F1	14.9177297583792	ZEB1_1	57.0	IMR90p11
65.5	F1	21.0739125962617	ZEB1_1	57.0	IMR90p11
66.0	F1	27.3893237720912	ZEB1_1	57.0	IMR90p11
66.5	F1	32.8426505603979	ZEB1_1	57.0	IMR90p11
67.0	F1	37.2714782774666	ZEB1_1	57.0	IMR90p11
67.5	F1	41.0148471636051	ZEB1_1	57.0	IMR90p11
68.0	F1	43.552487363954	ZEB1_1	57.0	IMR90p11
68.5	F1	44.8290188704917	ZEB1_1	57.0	IMR90p11
69.0	F1	45.6233592501196	ZEB1_1	57.0	IMR90p11
69.5	F1	46.578932549859	ZEB1_1	57.0	IMR90p11
70.0	F1	46.5145476017607	ZEB1_1	57.0	IMR90p11
70.5	F1	46.1117557174276	ZEB1_1	57.0	IMR90p11
71.0	F1	46.9883921018317	ZEB1_1	57.0	IMR90p11
71.5	F1	49.2160909365697	ZEB1_1	57.0	IMR90p11
72.0	F1	52.2253354845441	ZEB1_1	57.0	IMR90p11
72.5	F1	56.9750110771149	ZEB1_1	57.0	IMR90p11
73.0	F1	62.2939943424784	ZEB1_1	57.0	IMR90p11
73.5	F1	65.7834591945452	ZEB1_1	57.0	IMR90p11
74.0	F1	67.3286687831488	ZEB1_1	57.0	IMR90p11
74.5	F1	71.9378967523768	ZEB1_1	57.0	IMR90p11
75.0	F1	84.7190054606839	ZEB1_1	57.0	IMR90p11
75.5	F1	101.321981560793	ZEB1_1	57.0	IMR90p11
76.0	F1	117.606054716681	ZEB1_1	57.0	IMR90p11
76.5	F1	132.42894286486	ZEB1_1	57.0	IMR90p11
77.0	F1	135.536793134268	ZEB1_1	57.0	IMR90p11
77.5	F1	116.692171346043	ZEB1_1	57.0	IMR90p11
78.0	F1	86.9061459644593	ZEB1_1	57.0	IMR90p11
78.5	F1	58.262770743836	ZEB1_1	57.0	IMR90p11
79.0	F1	31.5249141169315	ZEB1_1	57.0	IMR90p11
79.5	F1	12.0215970419575	ZEB1_1	57.0	IMR90p11
80.0	F1	5.09236776629558	ZEB1_1	57.0	IMR90p11
80.5	F1	4.97729540059879	ZEB1_1	57.0	IMR90p11
81.0	F1	4.69805972099596	ZEB1_1	57.0	IMR90p11
81.5	F1	4.44335745626961	ZEB1_1	57.0	IMR90p11
82.0	F1	4.64554505060988	ZEB1_1	57.0	IMR90p11
82.5	F1	4.70977273686424	ZEB1_1	57.0	IMR90p11
83.0	F1	4.27892530415596	ZEB1_1	57.0	IMR90p11
83.5	F1	4.05052294566997	ZEB1_1	57.0	IMR90p11
84.0	F1	4.00669480845056	ZEB1_1	57.0	IMR90p11
84.5	F1	3.73501445443156	ZEB1_1	57.0	IMR90p11
85.0	F1	3.45919353419322	ZEB1_1	57.0	IMR90p11
85.5	F1	3.50091528800306	ZEB1_1	57.0	IMR90p11
86.0	F1	3.35691376477092	ZEB1_1	57.0	IMR90p11
86.5	F1	2.89204498791491	ZEB1_1	57.0	IMR90p11
87.0	F1	2.47340565754274	ZEB1_1	57.0	IMR90p11
87.5	F1	2.09258108869892	ZEB1_1	57.0	IMR90p11
88.0	F1	1.97131673035096	ZEB1_1	57.0	IMR90p11
88.5	F1	1.94692867700695	ZEB1_1	57.0	IMR90p11
89.0	F1	2.25781712757538	ZEB1_1	57.0	IMR90p11
89.5	F1	2.58222648238257	ZEB1_1	57.0	IMR90p11
90.0	F1	2.53499364536054	ZEB1_1	57.0	IMR90p11
90.5	F1	2.05131315819079	ZEB1_1	57.0	IMR90p11
91.0	F1	2.05686372355262	ZEB1_1	57.0	IMR90p11
91.5	F1	1.57675121807091	ZEB1_1	57.0	IMR90p11
92.0	F1	0.646584413413734	ZEB1_1	57.0	IMR90p11
92.5	F1	0.944654751266739	ZEB1_1	57.0	IMR90p11
93.0	F1	1.03549018612091	ZEB1_1	57.0	IMR90p11
93.5	F1	1.31587427170342	ZEB1_1	57.0	IMR90p11
94.0	F1	1.92367019693222	ZEB1_1	57.0	IMR90p11
94.5	F1	4.12947974595875	ZEB1_1	57.0	IMR90p11
95.0	F1	2.70024458841147	ZEB1_1	57.0	IMR90p11
55.0	G1	-12.6193220610227	ZEB1_1	55.7	IMR90p11
55.5	G1	-27.3418644655487	ZEB1_1	55.7	IMR90p11
56.0	G1	-25.238644122045	ZEB1_1	55.7	IMR90p11
56.5	G1	-25.2386441220432	ZEB1_1	55.7	IMR90p11
57.0	G1	-25.238644122061	ZEB1_1	55.7	IMR90p11
57.5	G1	-25.5072583949426	ZEB1_1	55.7	IMR90p11
58.0	G1	-23.9308605810229	ZEB1_1	55.7	IMR90p11
58.5	G1	-20.2027495583188	ZEB1_1	55.7	IMR90p11
59.0	G1	-16.6582264764344	ZEB1_1	55.7	IMR90p11
59.5	G1	-13.43910923101	ZEB1_1	55.7	IMR90p11
60.0	G1	-9.74313065692036	ZEB1_1	55.7	IMR90p11
60.5	G1	-6.47259196146388	ZEB1_1	55.7	IMR90p11
61.0	G1	-3.56077381734735	ZEB1_1	55.7	IMR90p11
61.5	G1	-0.0323141289492241	ZEB1_1	55.7	IMR90p11
62.0	G1	3.6456784331466	ZEB1_1	55.7	IMR90p11
62.5	G1	7.02836808949257	ZEB1_1	55.7	IMR90p11
63.0	G1	10.4314180338089	ZEB1_1	55.7	IMR90p11
63.5	G1	13.3736709776687	ZEB1_1	55.7	IMR90p11
64.0	G1	15.4043281196218	ZEB1_1	55.7	IMR90p11
64.5	G1	17.3723352889898	ZEB1_1	55.7	IMR90p11
65.0	G1	19.4563630782686	ZEB1_1	55.7	IMR90p11
65.5	G1	21.6799749746201	ZEB1_1	55.7	IMR90p11
66.0	G1	24.053631471232	ZEB1_1	55.7	IMR90p11
66.5	G1	26.7649609917426	ZEB1_1	55.7	IMR90p11
67.0	G1	29.5183023810959	ZEB1_1	55.7	IMR90p11
67.5	G1	31.8151982244431	ZEB1_1	55.7	IMR90p11
68.0	G1	33.3533513879687	ZEB1_1	55.7	IMR90p11
68.5	G1	34.7269491114353	ZEB1_1	55.7	IMR90p11
69.0	G1	35.5444176113449	ZEB1_1	55.7	IMR90p11
69.5	G1	35.3918418524735	ZEB1_1	55.7	IMR90p11
70.0	G1	35.520894281355	ZEB1_1	55.7	IMR90p11
70.5	G1	36.1339029712419	ZEB1_1	55.7	IMR90p11
71.0	G1	36.5648085293401	ZEB1_1	55.7	IMR90p11
71.5	G1	37.2875763618781	ZEB1_1	55.7	IMR90p11
72.0	G1	39.041411742988	ZEB1_1	55.7	IMR90p11
72.5	G1	40.5829086123326	ZEB1_1	55.7	IMR90p11
73.0	G1	41.5223973863262	ZEB1_1	55.7	IMR90p11
73.5	G1	42.2772926697742	ZEB1_1	55.7	IMR90p11
74.0	G1	43.2386639913026	ZEB1_1	55.7	IMR90p11
74.5	G1	47.4863916643743	ZEB1_1	55.7	IMR90p11
75.0	G1	59.6530654133816	ZEB1_1	55.7	IMR90p11
75.5	G1	76.6200888242759	ZEB1_1	55.7	IMR90p11
76.0	G1	93.1146028600015	ZEB1_1	55.7	IMR90p11
76.5	G1	107.241788550455	ZEB1_1	55.7	IMR90p11
77.0	G1	111.539815341542	ZEB1_1	55.7	IMR90p11
77.5	G1	97.9280561193562	ZEB1_1	55.7	IMR90p11
78.0	G1	73.6194024352818	ZEB1_1	55.7	IMR90p11
78.5	G1	49.1742875209029	ZEB1_1	55.7	IMR90p11
79.0	G1	26.668310398864	ZEB1_1	55.7	IMR90p11
79.5	G1	10.5173231683526	ZEB1_1	55.7	IMR90p11
80.0	G1	3.90203062307722	ZEB1_1	55.7	IMR90p11
80.5	G1	3.24168867576157	ZEB1_1	55.7	IMR90p11
81.0	G1	3.67326951120589	ZEB1_1	55.7	IMR90p11
81.5	G1	4.48311819138723	ZEB1_1	55.7	IMR90p11
82.0	G1	4.76563821385196	ZEB1_1	55.7	IMR90p11
82.5	G1	4.98186299743753	ZEB1_1	55.7	IMR90p11
83.0	G1	5.35397290279673	ZEB1_1	55.7	IMR90p11
83.5	G1	5.26956944914116	ZEB1_1	55.7	IMR90p11
84.0	G1	4.59891762624574	ZEB1_1	55.7	IMR90p11
84.5	G1	3.81103566256746	ZEB1_1	55.7	IMR90p11
85.0	G1	3.14446701421934	ZEB1_1	55.7	IMR90p11
85.5	G1	2.67322328107565	ZEB1_1	55.7	IMR90p11
86.0	G1	2.46269665574994	ZEB1_1	55.7	IMR90p11
86.5	G1	2.16225068887093	ZEB1_1	55.7	IMR90p11
87.0	G1	2.01661256490479	ZEB1_1	55.7	IMR90p11
87.5	G1	2.2591356856675	ZEB1_1	55.7	IMR90p11
88.0	G1	2.09632640369358	ZEB1_1	55.7	IMR90p11
88.5	G1	1.57717493292688	ZEB1_1	55.7	IMR90p11
89.0	G1	1.23991569057841	ZEB1_1	55.7	IMR90p11
89.5	G1	0.863892501384441	ZEB1_1	55.7	IMR90p11
90.0	G1	0.661139667042448	ZEB1_1	55.7	IMR90p11
90.5	G1	0.980861790406379	ZEB1_1	55.7	IMR90p11
91.0	G1	1.26660294853076	ZEB1_1	55.7	IMR90p11
91.5	G1	1.66142485992822	ZEB1_1	55.7	IMR90p11
92.0	G1	2.29889775058103	ZEB1_1	55.7	IMR90p11
92.5	G1	2.10711412136072	ZEB1_1	55.7	IMR90p11
93.0	G1	1.51337436377435	ZEB1_1	55.7	IMR90p11
93.5	G1	1.25099332069442	ZEB1_1	55.7	IMR90p11
94.0	G1	0.936244485634916	ZEB1_1	55.7	IMR90p11
94.5	G1	0.629821969287377	ZEB1_1	55.7	IMR90p11
95.0	G1	0.338007121648616	ZEB1_1	55.7	IMR90p11
55.0	H1	-9.00737685762419	ZEB1_1	55.0	IMR90p11
55.5	H1	-19.5159831915185	ZEB1_1	55.0	IMR90p11
56.0	H1	-18.0147537152478	ZEB1_1	55.0	IMR90p11
56.5	H1	-18.0147537152496	ZEB1_1	55.0	IMR90p11
57.0	H1	-18.0147537152376	ZEB1_1	55.0	IMR90p11
57.5	H1	-18.2485523660745	ZEB1_1	55.0	IMR90p11
58.0	H1	-16.7766838855711	ZEB1_1	55.0	IMR90p11
58.5	H1	-14.2270010608951	ZEB1_1	55.0	IMR90p11
59.0	H1	-11.9243797440962	ZEB1_1	55.0	IMR90p11
59.5	H1	-8.53919830722032	ZEB1_1	55.0	IMR90p11
60.0	H1	-5.46226082376086	ZEB1_1	55.0	IMR90p11
60.5	H1	-3.2524643171289	ZEB1_1	55.0	IMR90p11
61.0	H1	-0.624558346741992	ZEB1_1	55.0	IMR90p11
61.5	H1	2.15995257276501	ZEB1_1	55.0	IMR90p11
62.0	H1	4.5327554780693	ZEB1_1	55.0	IMR90p11
62.5	H1	6.76978824697574	ZEB1_1	55.0	IMR90p11
63.0	H1	8.37630290555296	ZEB1_1	55.0	IMR90p11
63.5	H1	9.57547734878955	ZEB1_1	55.0	IMR90p11
64.0	H1	10.8526864462909	ZEB1_1	55.0	IMR90p11
64.5	H1	12.3735240872845	ZEB1_1	55.0	IMR90p11
65.0	H1	14.4404650233254	ZEB1_1	55.0	IMR90p11
65.5	H1	17.4725507912792	ZEB1_1	55.0	IMR90p11
66.0	H1	20.8286410665133	ZEB1_1	55.0	IMR90p11
66.5	H1	23.9947582960642	ZEB1_1	55.0	IMR90p11
67.0	H1	26.6122233921072	ZEB1_1	55.0	IMR90p11
67.5	H1	28.2475919555114	ZEB1_1	55.0	IMR90p11
68.0	H1	29.0804655472417	ZEB1_1	55.0	IMR90p11
68.5	H1	29.5630558709121	ZEB1_1	55.0	IMR90p11
69.0	H1	29.7883511259573	ZEB1_1	55.0	IMR90p11
69.5	H1	29.6826238302183	ZEB1_1	55.0	IMR90p11
70.0	H1	30.024307552725	ZEB1_1	55.0	IMR90p11
70.5	H1	30.5067647123367	ZEB1_1	55.0	IMR90p11
71.0	H1	30.5833533144259	ZEB1_1	55.0	IMR90p11
71.5	H1	31.0720069210171	ZEB1_1	55.0	IMR90p11
72.0	H1	32.4983753724263	ZEB1_1	55.0	IMR90p11
72.5	H1	33.7983105862274	ZEB1_1	55.0	IMR90p11
73.0	H1	35.264948671849	ZEB1_1	55.0	IMR90p11
73.5	H1	37.0569227660358	ZEB1_1	55.0	IMR90p11
74.0	H1	37.9646969602189	ZEB1_1	55.0	IMR90p11
74.5	H1	40.2969127100047	ZEB1_1	55.0	IMR90p11
75.0	H1	48.5043453140677	ZEB1_1	55.0	IMR90p11
75.5	H1	60.0675746618185	ZEB1_1	55.0	IMR90p11
76.0	H1	70.8202136618898	ZEB1_1	55.0	IMR90p11
76.5	H1	81.0799437664087	ZEB1_1	55.0	IMR90p11
77.0	H1	85.5004987980148	ZEB1_1	55.0	IMR90p11
77.5	H1	76.30291111214	ZEB1_1	55.0	IMR90p11
78.0	H1	58.7087911756961	ZEB1_1	55.0	IMR90p11
78.5	H1	41.3653179242509	ZEB1_1	55.0	IMR90p11
79.0	H1	24.6687524106238	ZEB1_1	55.0	IMR90p11
79.5	H1	11.5501081538918	ZEB1_1	55.0	IMR90p11
80.0	H1	6.02229571005728	ZEB1_1	55.0	IMR90p11
80.5	H1	5.16149704792838	ZEB1_1	55.0	IMR90p11
81.0	H1	4.62854568743592	ZEB1_1	55.0	IMR90p11
81.5	H1	4.31523002791556	ZEB1_1	55.0	IMR90p11
82.0	H1	4.39122815665542	ZEB1_1	55.0	IMR90p11
82.5	H1	4.22658424909042	ZEB1_1	55.0	IMR90p11
83.0	H1	4.2646333527681	ZEB1_1	55.0	IMR90p11
83.5	H1	4.11482523809917	ZEB1_1	55.0	IMR90p11
84.0	H1	3.67399795652517	ZEB1_1	55.0	IMR90p11
84.5	H1	3.27927711317909	ZEB1_1	55.0	IMR90p11
85.0	H1	3.20461809642057	ZEB1_1	55.0	IMR90p11
85.5	H1	2.99786788901162	ZEB1_1	55.0	IMR90p11
86.0	H1	3.37922122176252	ZEB1_1	55.0	IMR90p11
86.5	H1	3.7552319782136	ZEB1_1	55.0	IMR90p11
87.0	H1	3.38728848180784	ZEB1_1	55.0	IMR90p11
87.5	H1	3.01072042085696	ZEB1_1	55.0	IMR90p11
88.0	H1	2.56861286312034	ZEB1_1	55.0	IMR90p11
88.5	H1	1.89262127584254	ZEB1_1	55.0	IMR90p11
89.0	H1	1.65383902474775	ZEB1_1	55.0	IMR90p11
89.5	H1	1.8448839610964	ZEB1_1	55.0	IMR90p11
90.0	H1	2.14888423666122	ZEB1_1	55.0	IMR90p11
90.5	H1	2.80500148408362	ZEB1_1	55.0	IMR90p11
91.0	H1	3.11942822196625	ZEB1_1	55.0	IMR90p11
91.5	H1	3.29731254029906	ZEB1_1	55.0	IMR90p11
92.0	H1	3.36060271214706	ZEB1_1	55.0	IMR90p11
92.5	H1	2.90312076349403	ZEB1_1	55.0	IMR90p11
93.0	H1	2.2206821289966	ZEB1_1	55.0	IMR90p11
93.5	H1	2.1121585081919	ZEB1_1	55.0	IMR90p11
94.0	H1	1.73095180643907	ZEB1_1	55.0	IMR90p11
94.5	H1	2.1836700292248	ZEB1_1	55.0	IMR90p11
95.0	H1	1.3484489877452	ZEB1_1	55.0	IMR90p11
