# Supplementary material for: Primer PICKR: literature-mined scoring platform for robust RT–qPCR primers
Source: Nat Commun. 2026 May 28;17:6938. doi: 10.1038/s41467-026-73648-2 (PMC13388996; doi:10.1038/s41467-026-73648-2)
Supplement: Supplementary file 11 — Source Data [file 41467_2026_73648_MOESM11_ESM.zip › Suppl_Fig_S7/melting_curve_data_CDK4_1.csv]

Temperature	Well	Derivative	Target	melt temp	Replicate
55.0	A4	14.8349095851481	CDK4_1	65.0	IMR90p8
55.5	A4	32.1423041011519	CDK4_1	65.0	IMR90p8
56.0	A4	29.6698191702941	CDK4_1	65.0	IMR90p8
56.5	A4	29.6698191702943	CDK4_1	65.0	IMR90p8
57.0	A4	29.669819170305	CDK4_1	65.0	IMR90p8
57.5	A4	29.7404865456962	CDK4_1	65.0	IMR90p8
58.0	A4	29.2462544102559	CDK4_1	65.0	IMR90p8
58.5	A4	28.7291817991558	CDK4_1	65.0	IMR90p8
59.0	A4	28.896114010569	CDK4_1	65.0	IMR90p8
59.5	A4	29.2304431834483	CDK4_1	65.0	IMR90p8
60.0	A4	29.762693617209	CDK4_1	65.0	IMR90p8
60.5	A4	30.5422269580521	CDK4_1	65.0	IMR90p8
61.0	A4	31.383442586749	CDK4_1	65.0	IMR90p8
61.5	A4	31.0923213212441	CDK4_1	65.0	IMR90p8
62.0	A4	30.3407471420675	CDK4_1	65.0	IMR90p8
62.5	A4	30.8145999990074	CDK4_1	65.0	IMR90p8
63.0	A4	32.7456017434861	CDK4_1	65.0	IMR90p8
63.5	A4	36.4238686349761	CDK4_1	65.0	IMR90p8
64.0	A4	43.9493770241032	CDK4_1	65.0	IMR90p8
64.5	A4	55.2139606140439	CDK4_1	65.0	IMR90p8
65.0	A4	68.7840675535333	CDK4_1	65.0	IMR90p8
65.5	A4	84.2967462778985	CDK4_1	65.0	IMR90p8
66.0	A4	99.983617663822	CDK4_1	65.0	IMR90p8
66.5	A4	114.126480586963	CDK4_1	65.0	IMR90p8
67.0	A4	124.665955242718	CDK4_1	65.0	IMR90p8
67.5	A4	131.25270568858	CDK4_1	65.0	IMR90p8
68.0	A4	135.120562671455	CDK4_1	65.0	IMR90p8
68.5	A4	136.862443550872	CDK4_1	65.0	IMR90p8
69.0	A4	136.238232832991	CDK4_1	65.0	IMR90p8
69.5	A4	135.101717757902	CDK4_1	65.0	IMR90p8
70.0	A4	134.7592138693	CDK4_1	65.0	IMR90p8
70.5	A4	134.162823586552	CDK4_1	65.0	IMR90p8
71.0	A4	133.377429017032	CDK4_1	65.0	IMR90p8
71.5	A4	133.026605756684	CDK4_1	65.0	IMR90p8
72.0	A4	133.211119405024	CDK4_1	65.0	IMR90p8
72.5	A4	133.344086016943	CDK4_1	65.0	IMR90p8
73.0	A4	133.477289939998	CDK4_1	65.0	IMR90p8
73.5	A4	133.643969269406	CDK4_1	65.0	IMR90p8
74.0	A4	134.215181486046	CDK4_1	65.0	IMR90p8
74.5	A4	134.708929426323	CDK4_1	65.0	IMR90p8
75.0	A4	134.302415507023	CDK4_1	65.0	IMR90p8
75.5	A4	133.298552476876	CDK4_1	65.0	IMR90p8
76.0	A4	132.492235032428	CDK4_1	65.0	IMR90p8
76.5	A4	130.636807420046	CDK4_1	65.0	IMR90p8
77.0	A4	128.160178878136	CDK4_1	65.0	IMR90p8
77.5	A4	126.747886213025	CDK4_1	65.0	IMR90p8
78.0	A4	125.62223539763	CDK4_1	65.0	IMR90p8
78.5	A4	124.836687756797	CDK4_1	65.0	IMR90p8
79.0	A4	126.623376849705	CDK4_1	65.0	IMR90p8
79.5	A4	133.111574942887	CDK4_1	65.0	IMR90p8
80.0	A4	155.603696232327	CDK4_1	65.0	IMR90p8
80.5	A4	213.779754880702	CDK4_1	65.0	IMR90p8
81.0	A4	298.761277180282	CDK4_1	65.0	IMR90p8
81.5	A4	383.312472354856	CDK4_1	65.0	IMR90p8
82.0	A4	454.307357932619	CDK4_1	65.0	IMR90p8
82.5	A4	487.55839965627	CDK4_1	65.0	IMR90p8
83.0	A4	445.277708510122	CDK4_1	65.0	IMR90p8
83.5	A4	343.66225285033	CDK4_1	65.0	IMR90p8
84.0	A4	232.9840471073	CDK4_1	65.0	IMR90p8
84.5	A4	131.957149150604	CDK4_1	65.0	IMR90p8
85.0	A4	52.478431200808	CDK4_1	65.0	IMR90p8
85.5	A4	12.8481422307614	CDK4_1	65.0	IMR90p8
86.0	A4	5.077305591683	CDK4_1	65.0	IMR90p8
86.5	A4	5.00807157188495	CDK4_1	65.0	IMR90p8
87.0	A4	4.30325197105429	CDK4_1	65.0	IMR90p8
87.5	A4	3.30095657442297	CDK4_1	65.0	IMR90p8
88.0	A4	2.49038244053548	CDK4_1	65.0	IMR90p8
88.5	A4	2.11485129958231	CDK4_1	65.0	IMR90p8
89.0	A4	1.991235690466	CDK4_1	65.0	IMR90p8
89.5	A4	1.98286864339161	CDK4_1	65.0	IMR90p8
90.0	A4	2.31494041084557	CDK4_1	65.0	IMR90p8
90.5	A4	2.8396198021282	CDK4_1	65.0	IMR90p8
91.0	A4	3.05432874519823	CDK4_1	65.0	IMR90p8
91.5	A4	2.71412065348835	CDK4_1	65.0	IMR90p8
92.0	A4	2.3275341150333	CDK4_1	65.0	IMR90p8
92.5	A4	1.9058551198022	CDK4_1	65.0	IMR90p8
93.0	A4	0.87675583113878	CDK4_1	65.0	IMR90p8
93.5	A4	0.986375741843915	CDK4_1	65.0	IMR90p8
94.0	A4	1.05808537606191	CDK4_1	65.0	IMR90p8
94.5	A4	3.13625054287814	CDK4_1	65.0	IMR90p8
95.0	A4	2.57369382853977	CDK4_1	65.0	IMR90p8
55.0	B4	16.5173188673361	CDK4_1	64.5	IMR90p8
55.5	B4	35.787524212563	CDK4_1	64.5	IMR90p8
56.0	B4	33.0346377346743	CDK4_1	64.5	IMR90p8
56.5	B4	33.0346377346746	CDK4_1	64.5	IMR90p8
57.0	B4	33.0346377346674	CDK4_1	64.5	IMR90p8
57.5	B4	32.953797772084	CDK4_1	64.5	IMR90p8
58.0	B4	33.5454540292723	CDK4_1	64.5	IMR90p8
58.5	B4	34.0135010074962	CDK4_1	64.5	IMR90p8
59.0	B4	33.241657424603	CDK4_1	64.5	IMR90p8
59.5	B4	32.2364595638023	CDK4_1	64.5	IMR90p8
60.0	B4	31.7828093122055	CDK4_1	64.5	IMR90p8
60.5	B4	31.0894658174215	CDK4_1	64.5	IMR90p8
61.0	B4	30.6553822547407	CDK4_1	64.5	IMR90p8
61.5	B4	31.7580024215694	CDK4_1	64.5	IMR90p8
62.0	B4	32.578419335046	CDK4_1	64.5	IMR90p8
62.5	B4	33.2346652913991	CDK4_1	64.5	IMR90p8
63.0	B4	35.8943191660096	CDK4_1	64.5	IMR90p8
63.5	B4	40.1124032327114	CDK4_1	64.5	IMR90p8
64.0	B4	46.1784572139519	CDK4_1	64.5	IMR90p8
64.5	B4	56.5398374329591	CDK4_1	64.5	IMR90p8
65.0	B4	69.7563159252976	CDK4_1	64.5	IMR90p8
65.5	B4	84.0302764077233	CDK4_1	64.5	IMR90p8
66.0	B4	98.9314075788803	CDK4_1	64.5	IMR90p8
66.5	B4	111.676149399974	CDK4_1	64.5	IMR90p8
67.0	B4	120.703232263395	CDK4_1	64.5	IMR90p8
67.5	B4	126.727956489941	CDK4_1	64.5	IMR90p8
68.0	B4	129.611765796324	CDK4_1	64.5	IMR90p8
68.5	B4	130.377736830642	CDK4_1	64.5	IMR90p8
69.0	B4	130.85483735039	CDK4_1	64.5	IMR90p8
69.5	B4	130.709542599965	CDK4_1	64.5	IMR90p8
70.0	B4	130.495381108746	CDK4_1	64.5	IMR90p8
70.5	B4	131.338740158058	CDK4_1	64.5	IMR90p8
71.0	B4	132.532679790707	CDK4_1	64.5	IMR90p8
71.5	B4	133.386370983586	CDK4_1	64.5	IMR90p8
72.0	B4	134.783221418648	CDK4_1	64.5	IMR90p8
72.5	B4	136.285535574952	CDK4_1	64.5	IMR90p8
73.0	B4	136.478602065486	CDK4_1	64.5	IMR90p8
73.5	B4	135.786427947438	CDK4_1	64.5	IMR90p8
74.0	B4	135.092987261805	CDK4_1	64.5	IMR90p8
74.5	B4	133.489607060409	CDK4_1	64.5	IMR90p8
75.0	B4	131.244914964059	CDK4_1	64.5	IMR90p8
75.5	B4	129.627419254992	CDK4_1	64.5	IMR90p8
76.0	B4	128.027975006076	CDK4_1	64.5	IMR90p8
76.5	B4	126.552490919684	CDK4_1	64.5	IMR90p8
77.0	B4	125.632862126495	CDK4_1	64.5	IMR90p8
77.5	B4	124.93560958091	CDK4_1	64.5	IMR90p8
78.0	B4	124.638458006855	CDK4_1	64.5	IMR90p8
78.5	B4	125.217689090135	CDK4_1	64.5	IMR90p8
79.0	B4	126.906088236564	CDK4_1	64.5	IMR90p8
79.5	B4	133.796116699436	CDK4_1	64.5	IMR90p8
80.0	B4	160.470221155147	CDK4_1	64.5	IMR90p8
80.5	B4	222.617309894129	CDK4_1	64.5	IMR90p8
81.0	B4	308.055257948	CDK4_1	64.5	IMR90p8
81.5	B4	392.016747489408	CDK4_1	64.5	IMR90p8
82.0	B4	460.94684413325	CDK4_1	64.5	IMR90p8
82.5	B4	486.586000448139	CDK4_1	64.5	IMR90p8
83.0	B4	435.589637550831	CDK4_1	64.5	IMR90p8
83.5	B4	331.10321007598	CDK4_1	64.5	IMR90p8
84.0	B4	221.003538489586	CDK4_1	64.5	IMR90p8
84.5	B4	121.303560091811	CDK4_1	64.5	IMR90p8
85.0	B4	45.2679287766364	CDK4_1	64.5	IMR90p8
85.5	B4	9.78833444127503	CDK4_1	64.5	IMR90p8
86.0	B4	4.44443778367895	CDK4_1	64.5	IMR90p8
86.5	B4	5.10059697209493	CDK4_1	64.5	IMR90p8
87.0	B4	4.62329582650096	CDK4_1	64.5	IMR90p8
87.5	B4	4.03551906306643	CDK4_1	64.5	IMR90p8
88.0	B4	3.87535942763549	CDK4_1	64.5	IMR90p8
88.5	B4	2.98363601804493	CDK4_1	64.5	IMR90p8
89.0	B4	1.98606539294025	CDK4_1	64.5	IMR90p8
89.5	B4	2.28817627053917	CDK4_1	64.5	IMR90p8
90.0	B4	2.60101763155626	CDK4_1	64.5	IMR90p8
90.5	B4	2.39958557764368	CDK4_1	64.5	IMR90p8
91.0	B4	2.74248828375568	CDK4_1	64.5	IMR90p8
91.5	B4	2.89702746056685	CDK4_1	64.5	IMR90p8
92.0	B4	1.94158134920332	CDK4_1	64.5	IMR90p8
92.5	B4	1.60887522331268	CDK4_1	64.5	IMR90p8
93.0	B4	1.8528692748153	CDK4_1	64.5	IMR90p8
93.5	B4	2.39688807873767	CDK4_1	64.5	IMR90p8
94.0	B4	2.8605802545585	CDK4_1	64.5	IMR90p8
94.5	B4	5.25833418200091	CDK4_1	64.5	IMR90p8
95.0	B4	3.39173703349479	CDK4_1	64.5	IMR90p8
55.0	C4	13.8883710497269	CDK4_1	63.3	IMR90p8
55.5	C4	30.0914706077413	CDK4_1	63.3	IMR90p8
56.0	C4	27.7767420994535	CDK4_1	63.3	IMR90p8
56.5	C4	27.7767420994389	CDK4_1	63.3	IMR90p8
57.0	C4	27.7767420995553	CDK4_1	63.3	IMR90p8
57.5	C4	27.5958930973038	CDK4_1	63.3	IMR90p8
58.0	C4	28.7812992539764	CDK4_1	63.3	IMR90p8
58.5	C4	30.5607504049174	CDK4_1	63.3	IMR90p8
59.0	C4	31.3538675635464	CDK4_1	63.3	IMR90p8
59.5	C4	31.2907576040166	CDK4_1	63.3	IMR90p8
60.0	C4	30.4675034577422	CDK4_1	63.3	IMR90p8
60.5	C4	28.7451821297254	CDK4_1	63.3	IMR90p8
61.0	C4	28.6158226222813	CDK4_1	63.3	IMR90p8
61.5	C4	29.7040848832148	CDK4_1	63.3	IMR90p8
62.0	C4	30.282851078919	CDK4_1	63.3	IMR90p8
62.5	C4	31.8145825488325	CDK4_1	63.3	IMR90p8
63.0	C4	36.2030877532363	CDK4_1	63.3	IMR90p8
63.5	C4	41.298940024865	CDK4_1	63.3	IMR90p8
64.0	C4	47.937277398527	CDK4_1	63.3	IMR90p8
64.5	C4	59.8658988937699	CDK4_1	63.3	IMR90p8
65.0	C4	74.4492945488049	CDK4_1	63.3	IMR90p8
65.5	C4	88.7188594310261	CDK4_1	63.3	IMR90p8
66.0	C4	102.439744035564	CDK4_1	63.3	IMR90p8
66.5	C4	115.938368047035	CDK4_1	63.3	IMR90p8
67.0	C4	125.403796695281	CDK4_1	63.3	IMR90p8
67.5	C4	130.512757164519	CDK4_1	63.3	IMR90p8
68.0	C4	134.134310197289	CDK4_1	63.3	IMR90p8
68.5	C4	137.030638739537	CDK4_1	63.3	IMR90p8
69.0	C4	137.544654556706	CDK4_1	63.3	IMR90p8
69.5	C4	137.646066041683	CDK4_1	63.3	IMR90p8
70.0	C4	139.431868814329	CDK4_1	63.3	IMR90p8
70.5	C4	140.795933234419	CDK4_1	63.3	IMR90p8
71.0	C4	142.425582702335	CDK4_1	63.3	IMR90p8
71.5	C4	144.649337624359	CDK4_1	63.3	IMR90p8
72.0	C4	145.959107804708	CDK4_1	63.3	IMR90p8
72.5	C4	145.675978212416	CDK4_1	63.3	IMR90p8
73.0	C4	145.464116610506	CDK4_1	63.3	IMR90p8
73.5	C4	144.834010641767	CDK4_1	63.3	IMR90p8
74.0	C4	143.144863950903	CDK4_1	63.3	IMR90p8
74.5	C4	141.799784242893	CDK4_1	63.3	IMR90p8
75.0	C4	140.977076718009	CDK4_1	63.3	IMR90p8
75.5	C4	139.373595000729	CDK4_1	63.3	IMR90p8
76.0	C4	137.411028146683	CDK4_1	63.3	IMR90p8
76.5	C4	136.491929914884	CDK4_1	63.3	IMR90p8
77.0	C4	135.384127155454	CDK4_1	63.3	IMR90p8
77.5	C4	134.627001799096	CDK4_1	63.3	IMR90p8
78.0	C4	134.556065816252	CDK4_1	63.3	IMR90p8
78.5	C4	134.326531675042	CDK4_1	63.3	IMR90p8
79.0	C4	135.56987489194	CDK4_1	63.3	IMR90p8
79.5	C4	143.401289629756	CDK4_1	63.3	IMR90p8
80.0	C4	172.761487916827	CDK4_1	63.3	IMR90p8
80.5	C4	240.096650718358	CDK4_1	63.3	IMR90p8
81.0	C4	330.904325244618	CDK4_1	63.3	IMR90p8
81.5	C4	418.145424474411	CDK4_1	63.3	IMR90p8
82.0	C4	488.618331281351	CDK4_1	63.3	IMR90p8
82.5	C4	510.840395394082	CDK4_1	63.3	IMR90p8
83.0	C4	451.46721055674	CDK4_1	63.3	IMR90p8
83.5	C4	340.184954570642	CDK4_1	63.3	IMR90p8
84.0	C4	225.715394021645	CDK4_1	63.3	IMR90p8
84.5	C4	121.70444755207	CDK4_1	63.3	IMR90p8
85.0	C4	44.1587999481233	CDK4_1	63.3	IMR90p8
85.5	C4	10.3954785406866	CDK4_1	63.3	IMR90p8
86.0	C4	5.08022580129375	CDK4_1	63.3	IMR90p8
86.5	C4	4.7586085647813	CDK4_1	63.3	IMR90p8
87.0	C4	4.57645423508552	CDK4_1	63.3	IMR90p8
87.5	C4	4.57918076592318	CDK4_1	63.3	IMR90p8
88.0	C4	4.23466582180885	CDK4_1	63.3	IMR90p8
88.5	C4	3.73586316394704	CDK4_1	63.3	IMR90p8
89.0	C4	3.04307748572364	CDK4_1	63.3	IMR90p8
89.5	C4	2.51408664966857	CDK4_1	63.3	IMR90p8
90.0	C4	2.19638619473386	CDK4_1	63.3	IMR90p8
90.5	C4	2.06980853759273	CDK4_1	63.3	IMR90p8
91.0	C4	2.39728321297486	CDK4_1	63.3	IMR90p8
91.5	C4	3.18070788078256	CDK4_1	63.3	IMR90p8
92.0	C4	3.89230026195725	CDK4_1	63.3	IMR90p8
92.5	C4	3.83050192465447	CDK4_1	63.3	IMR90p8
93.0	C4	3.80895485706702	CDK4_1	63.3	IMR90p8
93.5	C4	3.87931383554087	CDK4_1	63.3	IMR90p8
94.0	C4	3.38870468224349	CDK4_1	63.3	IMR90p8
94.5	C4	3.62738298330459	CDK4_1	63.3	IMR90p8
95.0	C4	1.86790732219214	CDK4_1	63.3	IMR90p8
55.0	D4	6.4262515982299	CDK4_1	61.4	IMR90p8
55.5	D4	13.9235451294969	CDK4_1	61.4	IMR90p8
56.0	D4	12.8525031964577	CDK4_1	61.4	IMR90p8
56.5	D4	12.8525031964746	CDK4_1	61.4	IMR90p8
57.0	D4	12.8525031963462	CDK4_1	61.4	IMR90p8
57.5	D4	12.6432471775432	CDK4_1	61.4	IMR90p8
58.0	D4	13.8896325401811	CDK4_1	61.4	IMR90p8
58.5	D4	16.7762155371371	CDK4_1	61.4	IMR90p8
59.0	D4	18.6788583253938	CDK4_1	61.4	IMR90p8
59.5	D4	20.2475600662278	CDK4_1	61.4	IMR90p8
60.0	D4	22.0531232655607	CDK4_1	61.4	IMR90p8
60.5	D4	23.5868513594552	CDK4_1	61.4	IMR90p8
61.0	D4	25.3080666662242	CDK4_1	61.4	IMR90p8
61.5	D4	27.5758796305631	CDK4_1	61.4	IMR90p8
62.0	D4	30.6074343232577	CDK4_1	61.4	IMR90p8
62.5	D4	33.8580599589353	CDK4_1	61.4	IMR90p8
63.0	D4	37.7302083399003	CDK4_1	61.4	IMR90p8
63.5	D4	42.9848056486962	CDK4_1	61.4	IMR90p8
64.0	D4	50.0724528669384	CDK4_1	61.4	IMR90p8
64.5	D4	59.2648901900014	CDK4_1	61.4	IMR90p8
65.0	D4	70.7355887417816	CDK4_1	61.4	IMR90p8
65.5	D4	84.3503891027888	CDK4_1	61.4	IMR90p8
66.0	D4	97.9217621800207	CDK4_1	61.4	IMR90p8
66.5	D4	110.133143215365	CDK4_1	61.4	IMR90p8
67.0	D4	119.610752284578	CDK4_1	61.4	IMR90p8
67.5	D4	125.993397078591	CDK4_1	61.4	IMR90p8
68.0	D4	129.215363370965	CDK4_1	61.4	IMR90p8
68.5	D4	130.143503933433	CDK4_1	61.4	IMR90p8
69.0	D4	130.028879884852	CDK4_1	61.4	IMR90p8
69.5	D4	129.829715624526	CDK4_1	61.4	IMR90p8
70.0	D4	130.109059767985	CDK4_1	61.4	IMR90p8
70.5	D4	130.542763438168	CDK4_1	61.4	IMR90p8
71.0	D4	131.541715035024	CDK4_1	61.4	IMR90p8
71.5	D4	132.978744214681	CDK4_1	61.4	IMR90p8
72.0	D4	134.432625843666	CDK4_1	61.4	IMR90p8
72.5	D4	134.963712035849	CDK4_1	61.4	IMR90p8
73.0	D4	135.319315253439	CDK4_1	61.4	IMR90p8
73.5	D4	135.377249199972	CDK4_1	61.4	IMR90p8
74.0	D4	134.580618678783	CDK4_1	61.4	IMR90p8
74.5	D4	133.266048941426	CDK4_1	61.4	IMR90p8
75.0	D4	131.807604875591	CDK4_1	61.4	IMR90p8
75.5	D4	130.100719255663	CDK4_1	61.4	IMR90p8
76.0	D4	128.4079191981	CDK4_1	61.4	IMR90p8
76.5	D4	126.616236075128	CDK4_1	61.4	IMR90p8
77.0	D4	124.654147888748	CDK4_1	61.4	IMR90p8
77.5	D4	123.765302804427	CDK4_1	61.4	IMR90p8
78.0	D4	123.524556100456	CDK4_1	61.4	IMR90p8
78.5	D4	123.538439598079	CDK4_1	61.4	IMR90p8
79.0	D4	125.465547485593	CDK4_1	61.4	IMR90p8
79.5	D4	132.666078888739	CDK4_1	61.4	IMR90p8
80.0	D4	158.511753697422	CDK4_1	61.4	IMR90p8
80.5	D4	218.932187741959	CDK4_1	61.4	IMR90p8
81.0	D4	301.176993226635	CDK4_1	61.4	IMR90p8
81.5	D4	380.903933713258	CDK4_1	61.4	IMR90p8
82.0	D4	446.458805616578	CDK4_1	61.4	IMR90p8
82.5	D4	468.882310770092	CDK4_1	61.4	IMR90p8
83.0	D4	416.349384959874	CDK4_1	61.4	IMR90p8
83.5	D4	314.883338694015	CDK4_1	61.4	IMR90p8
84.0	D4	209.630601398826	CDK4_1	61.4	IMR90p8
84.5	D4	113.65854023762	CDK4_1	61.4	IMR90p8
85.0	D4	41.4270873883155	CDK4_1	61.4	IMR90p8
85.5	D4	9.44268297226142	CDK4_1	61.4	IMR90p8
86.0	D4	4.54076423541244	CDK4_1	61.4	IMR90p8
86.5	D4	4.32847542440953	CDK4_1	61.4	IMR90p8
87.0	D4	3.99536121694922	CDK4_1	61.4	IMR90p8
87.5	D4	3.70481227142818	CDK4_1	61.4	IMR90p8
88.0	D4	3.32405627734465	CDK4_1	61.4	IMR90p8
88.5	D4	2.92756900872632	CDK4_1	61.4	IMR90p8
89.0	D4	2.6069756128457	CDK4_1	61.4	IMR90p8
89.5	D4	2.68608944395822	CDK4_1	61.4	IMR90p8
90.0	D4	3.22109013656876	CDK4_1	61.4	IMR90p8
90.5	D4	3.60688884137267	CDK4_1	61.4	IMR90p8
91.0	D4	3.47540445895544	CDK4_1	61.4	IMR90p8
91.5	D4	3.24117821218744	CDK4_1	61.4	IMR90p8
92.0	D4	2.49945877868589	CDK4_1	61.4	IMR90p8
92.5	D4	1.82883380300058	CDK4_1	61.4	IMR90p8
93.0	D4	1.25163458140946	CDK4_1	61.4	IMR90p8
93.5	D4	2.36680217354615	CDK4_1	61.4	IMR90p8
94.0	D4	3.07952640338664	CDK4_1	61.4	IMR90p8
94.5	D4	6.8673987881387	CDK4_1	61.4	IMR90p8
95.0	D4	5.03616518030668	CDK4_1	61.4	IMR90p8
55.0	E4	-3.9818140963223	CDK4_1	59.0	IMR90p8
55.5	E4	-8.62726387536497	CDK4_1	59.0	IMR90p8
56.0	E4	-7.96362819264539	CDK4_1	59.0	IMR90p8
56.5	E4	-7.96362819264857	CDK4_1	59.0	IMR90p8
57.0	E4	-7.96362819262117	CDK4_1	59.0	IMR90p8
57.5	E4	-8.34828457416018	CDK4_1	59.0	IMR90p8
58.0	E4	-6.03960528203959	CDK4_1	59.0	IMR90p8
58.5	E4	-0.903324727376685	CDK4_1	59.0	IMR90p8
59.0	E4	2.73019082923508	CDK4_1	59.0	IMR90p8
59.5	E4	6.43458690175601	CDK4_1	59.0	IMR90p8
60.0	E4	10.1172601889434	CDK4_1	59.0	IMR90p8
60.5	E4	13.9223104348242	CDK4_1	59.0	IMR90p8
61.0	E4	19.1394206193331	CDK4_1	59.0	IMR90p8
61.5	E4	24.5811914969107	CDK4_1	59.0	IMR90p8
62.0	E4	29.0679905006069	CDK4_1	59.0	IMR90p8
62.5	E4	32.5725066762362	CDK4_1	59.0	IMR90p8
63.0	E4	35.847791226206	CDK4_1	59.0	IMR90p8
63.5	E4	40.1450763205874	CDK4_1	59.0	IMR90p8
64.0	E4	46.2532496278037	CDK4_1	59.0	IMR90p8
64.5	E4	54.9852692605716	CDK4_1	59.0	IMR90p8
65.0	E4	66.6412408906521	CDK4_1	59.0	IMR90p8
65.5	E4	80.2270908726474	CDK4_1	59.0	IMR90p8
66.0	E4	93.3389331212702	CDK4_1	59.0	IMR90p8
66.5	E4	104.686528828596	CDK4_1	59.0	IMR90p8
67.0	E4	113.585435391931	CDK4_1	59.0	IMR90p8
67.5	E4	119.180810230735	CDK4_1	59.0	IMR90p8
68.0	E4	121.834196230261	CDK4_1	59.0	IMR90p8
68.5	E4	122.524425203671	CDK4_1	59.0	IMR90p8
69.0	E4	122.296514735788	CDK4_1	59.0	IMR90p8
69.5	E4	121.196156041169	CDK4_1	59.0	IMR90p8
70.0	E4	120.041704826941	CDK4_1	59.0	IMR90p8
70.5	E4	119.681556505192	CDK4_1	59.0	IMR90p8
71.0	E4	120.368063161247	CDK4_1	59.0	IMR90p8
71.5	E4	121.875100596538	CDK4_1	59.0	IMR90p8
72.0	E4	123.269202434948	CDK4_1	59.0	IMR90p8
72.5	E4	124.787083697582	CDK4_1	59.0	IMR90p8
73.0	E4	126.415871587177	CDK4_1	59.0	IMR90p8
73.5	E4	126.508764456631	CDK4_1	59.0	IMR90p8
74.0	E4	125.346113250476	CDK4_1	59.0	IMR90p8
74.5	E4	124.679472060089	CDK4_1	59.0	IMR90p8
75.0	E4	123.463346041078	CDK4_1	59.0	IMR90p8
75.5	E4	120.749621476766	CDK4_1	59.0	IMR90p8
76.0	E4	118.811851451092	CDK4_1	59.0	IMR90p8
76.5	E4	117.380682084064	CDK4_1	59.0	IMR90p8
77.0	E4	115.581185923425	CDK4_1	59.0	IMR90p8
77.5	E4	114.584025444962	CDK4_1	59.0	IMR90p8
78.0	E4	114.686959671083	CDK4_1	59.0	IMR90p8
78.5	E4	114.560367514748	CDK4_1	59.0	IMR90p8
79.0	E4	115.401797817798	CDK4_1	59.0	IMR90p8
79.5	E4	119.763706940671	CDK4_1	59.0	IMR90p8
80.0	E4	137.80664168579	CDK4_1	59.0	IMR90p8
80.5	E4	186.138697857464	CDK4_1	59.0	IMR90p8
81.0	E4	256.580521680351	CDK4_1	59.0	IMR90p8
81.5	E4	326.185197199547	CDK4_1	59.0	IMR90p8
82.0	E4	384.756089623542	CDK4_1	59.0	IMR90p8
82.5	E4	410.875756246863	CDK4_1	59.0	IMR90p8
83.0	E4	371.470767183507	CDK4_1	59.0	IMR90p8
83.5	E4	283.792382956318	CDK4_1	59.0	IMR90p8
84.0	E4	191.309471211173	CDK4_1	59.0	IMR90p8
84.5	E4	106.73795781066	CDK4_1	59.0	IMR90p8
85.0	E4	40.5494076084107	CDK4_1	59.0	IMR90p8
85.5	E4	9.43392256651293	CDK4_1	59.0	IMR90p8
86.0	E4	4.49827730252417	CDK4_1	59.0	IMR90p8
86.5	E4	4.15441251253856	CDK4_1	59.0	IMR90p8
87.0	E4	3.55190732515979	CDK4_1	59.0	IMR90p8
87.5	E4	3.25775573837853	CDK4_1	59.0	IMR90p8
88.0	E4	2.78725898129869	CDK4_1	59.0	IMR90p8
88.5	E4	2.32656923186977	CDK4_1	59.0	IMR90p8
89.0	E4	2.17557681090233	CDK4_1	59.0	IMR90p8
89.5	E4	2.31013073146067	CDK4_1	59.0	IMR90p8
90.0	E4	2.21360726603416	CDK4_1	59.0	IMR90p8
90.5	E4	1.95025737537384	CDK4_1	59.0	IMR90p8
91.0	E4	1.83518496068859	CDK4_1	59.0	IMR90p8
91.5	E4	1.66043591749326	CDK4_1	59.0	IMR90p8
92.0	E4	1.63346948310095	CDK4_1	59.0	IMR90p8
92.5	E4	1.54332415790572	CDK4_1	59.0	IMR90p8
93.0	E4	2.08353894774092	CDK4_1	59.0	IMR90p8
93.5	E4	2.35018460815053	CDK4_1	59.0	IMR90p8
94.0	E4	2.40325868776989	CDK4_1	59.0	IMR90p8
94.5	E4	2.02480259579505	CDK4_1	59.0	IMR90p8
95.0	E4	0.538015946543226	CDK4_1	59.0	IMR90p8
55.0	F4	-12.7495463481972	CDK4_1	57.0	IMR90p8
55.5	F4	-27.62401708776	CDK4_1	57.0	IMR90p8
56.0	F4	-25.499092696393	CDK4_1	57.0	IMR90p8
56.5	F4	-25.4990926963857	CDK4_1	57.0	IMR90p8
57.0	F4	-25.4990926964376	CDK4_1	57.0	IMR90p8
57.5	F4	-26.1793581241905	CDK4_1	57.0	IMR90p8
58.0	F4	-22.0335718201477	CDK4_1	57.0	IMR90p8
58.5	F4	-13.6397179875122	CDK4_1	57.0	IMR90p8
59.0	F4	-5.95962604115732	CDK4_1	57.0	IMR90p8
59.5	F4	2.60919768492818	CDK4_1	57.0	IMR90p8
60.0	F4	10.5363758231873	CDK4_1	57.0	IMR90p8
60.5	F4	17.0586625911081	CDK4_1	57.0	IMR90p8
61.0	F4	23.4290505381642	CDK4_1	57.0	IMR90p8
61.5	F4	29.1657130876006	CDK4_1	57.0	IMR90p8
62.0	F4	33.0337891790938	CDK4_1	57.0	IMR90p8
62.5	F4	35.8756471116282	CDK4_1	57.0	IMR90p8
63.0	F4	38.8612339745162	CDK4_1	57.0	IMR90p8
63.5	F4	42.2332293566907	CDK4_1	57.0	IMR90p8
64.0	F4	46.7702163837261	CDK4_1	57.0	IMR90p8
64.5	F4	53.2886630836138	CDK4_1	57.0	IMR90p8
65.0	F4	62.0388201115253	CDK4_1	57.0	IMR90p8
65.5	F4	72.636641309412	CDK4_1	57.0	IMR90p8
66.0	F4	83.6584983102987	CDK4_1	57.0	IMR90p8
66.5	F4	93.2318188233534	CDK4_1	57.0	IMR90p8
67.0	F4	101.105507241586	CDK4_1	57.0	IMR90p8
67.5	F4	107.104583470903	CDK4_1	57.0	IMR90p8
68.0	F4	110.189425891652	CDK4_1	57.0	IMR90p8
68.5	F4	111.104283876049	CDK4_1	57.0	IMR90p8
69.0	F4	111.461856468921	CDK4_1	57.0	IMR90p8
69.5	F4	111.302265131364	CDK4_1	57.0	IMR90p8
70.0	F4	110.475804399827	CDK4_1	57.0	IMR90p8
70.5	F4	110.011233870839	CDK4_1	57.0	IMR90p8
71.0	F4	110.450358711258	CDK4_1	57.0	IMR90p8
71.5	F4	110.926880138864	CDK4_1	57.0	IMR90p8
72.0	F4	111.1867885314	CDK4_1	57.0	IMR90p8
72.5	F4	111.672423407761	CDK4_1	57.0	IMR90p8
73.0	F4	111.847584590653	CDK4_1	57.0	IMR90p8
73.5	F4	110.697204864544	CDK4_1	57.0	IMR90p8
74.0	F4	109.481482659961	CDK4_1	57.0	IMR90p8
74.5	F4	108.540370117917	CDK4_1	57.0	IMR90p8
75.0	F4	107.033747015978	CDK4_1	57.0	IMR90p8
75.5	F4	105.56999589845	CDK4_1	57.0	IMR90p8
76.0	F4	104.384757230575	CDK4_1	57.0	IMR90p8
76.5	F4	102.90025737312	CDK4_1	57.0	IMR90p8
77.0	F4	101.007320984715	CDK4_1	57.0	IMR90p8
77.5	F4	99.4358915657047	CDK4_1	57.0	IMR90p8
78.0	F4	98.1631505663914	CDK4_1	57.0	IMR90p8
78.5	F4	97.7987059705953	CDK4_1	57.0	IMR90p8
79.0	F4	98.0344603832963	CDK4_1	57.0	IMR90p8
79.5	F4	100.871200951252	CDK4_1	57.0	IMR90p8
80.0	F4	115.675474966314	CDK4_1	57.0	IMR90p8
80.5	F4	156.024192781878	CDK4_1	57.0	IMR90p8
81.0	F4	213.680435454138	CDK4_1	57.0	IMR90p8
81.5	F4	270.36951689941	CDK4_1	57.0	IMR90p8
82.0	F4	318.480809883448	CDK4_1	57.0	IMR90p8
82.5	F4	339.213308636283	CDK4_1	57.0	IMR90p8
83.0	F4	305.00541097154	CDK4_1	57.0	IMR90p8
83.5	F4	231.645433355083	CDK4_1	57.0	IMR90p8
84.0	F4	155.409457237275	CDK4_1	57.0	IMR90p8
84.5	F4	85.734343807684	CDK4_1	57.0	IMR90p8
85.0	F4	31.9410577870157	CDK4_1	57.0	IMR90p8
85.5	F4	7.10391879508938	CDK4_1	57.0	IMR90p8
86.0	F4	3.19089256867875	CDK4_1	57.0	IMR90p8
86.5	F4	3.26833429172433	CDK4_1	57.0	IMR90p8
87.0	F4	3.04221095593078	CDK4_1	57.0	IMR90p8
87.5	F4	2.17759029166899	CDK4_1	57.0	IMR90p8
88.0	F4	2.25368489367116	CDK4_1	57.0	IMR90p8
88.5	F4	3.12542391468986	CDK4_1	57.0	IMR90p8
89.0	F4	3.1238989350224	CDK4_1	57.0	IMR90p8
89.5	F4	3.05173898105164	CDK4_1	57.0	IMR90p8
90.0	F4	3.55781934666317	CDK4_1	57.0	IMR90p8
90.5	F4	3.07440674159312	CDK4_1	57.0	IMR90p8
91.0	F4	2.03828083481523	CDK4_1	57.0	IMR90p8
91.5	F4	1.65264684516711	CDK4_1	57.0	IMR90p8
92.0	F4	1.69721382455441	CDK4_1	57.0	IMR90p8
92.5	F4	1.4384309775678	CDK4_1	57.0	IMR90p8
93.0	F4	1.72696385250839	CDK4_1	57.0	IMR90p8
93.5	F4	2.24428402685129	CDK4_1	57.0	IMR90p8
94.0	F4	2.34470488025408	CDK4_1	57.0	IMR90p8
94.5	F4	2.40996663408396	CDK4_1	57.0	IMR90p8
95.0	F4	1.00193352403448	CDK4_1	57.0	IMR90p8
55.0	G4	-15.26596212986	CDK4_1	55.7	IMR90p8
55.5	G4	-33.0762512813649	CDK4_1	55.7	IMR90p8
56.0	G4	-30.5319242597224	CDK4_1	55.7	IMR90p8
56.5	G4	-30.5319242597147	CDK4_1	55.7	IMR90p8
57.0	G4	-30.5319242597641	CDK4_1	55.7	IMR90p8
57.5	G4	-31.3572363829228	CDK4_1	55.7	IMR90p8
58.0	G4	-26.4167875705211	CDK4_1	55.7	IMR90p8
58.5	G4	-15.6301606756016	CDK4_1	55.7	IMR90p8
59.0	G4	-5.37695651917329	CDK4_1	55.7	IMR90p8
59.5	G4	3.97416622534161	CDK4_1	55.7	IMR90p8
60.0	G4	12.7237091604492	CDK4_1	55.7	IMR90p8
60.5	G4	20.3264031118206	CDK4_1	55.7	IMR90p8
61.0	G4	26.7779057453171	CDK4_1	55.7	IMR90p8
61.5	G4	32.2716768348674	CDK4_1	55.7	IMR90p8
62.0	G4	36.3573441422807	CDK4_1	55.7	IMR90p8
62.5	G4	39.43219637988	CDK4_1	55.7	IMR90p8
63.0	G4	41.6397602523443	CDK4_1	55.7	IMR90p8
63.5	G4	42.4976878640294	CDK4_1	55.7	IMR90p8
64.0	G4	43.7749908099074	CDK4_1	55.7	IMR90p8
64.5	G4	47.753692564308	CDK4_1	55.7	IMR90p8
65.0	G4	52.6241931051012	CDK4_1	55.7	IMR90p8
65.5	G4	59.406042814658	CDK4_1	55.7	IMR90p8
66.0	G4	69.5539545941404	CDK4_1	55.7	IMR90p8
66.5	G4	79.784732146895	CDK4_1	55.7	IMR90p8
67.0	G4	86.8272143562476	CDK4_1	55.7	IMR90p8
67.5	G4	93.1956515641876	CDK4_1	55.7	IMR90p8
68.0	G4	98.0902989083154	CDK4_1	55.7	IMR90p8
68.5	G4	98.669111126778	CDK4_1	55.7	IMR90p8
69.0	G4	98.1681956025362	CDK4_1	55.7	IMR90p8
69.5	G4	98.3826478211507	CDK4_1	55.7	IMR90p8
70.0	G4	97.4025026308803	CDK4_1	55.7	IMR90p8
70.5	G4	95.9742175175448	CDK4_1	55.7	IMR90p8
71.0	G4	96.3665204459604	CDK4_1	55.7	IMR90p8
71.5	G4	96.8965087578184	CDK4_1	55.7	IMR90p8
72.0	G4	97.0304753936215	CDK4_1	55.7	IMR90p8
72.5	G4	97.6884641425552	CDK4_1	55.7	IMR90p8
73.0	G4	98.4770223854622	CDK4_1	55.7	IMR90p8
73.5	G4	98.1557521573907	CDK4_1	55.7	IMR90p8
74.0	G4	96.6095814731221	CDK4_1	55.7	IMR90p8
74.5	G4	94.9575516698814	CDK4_1	55.7	IMR90p8
75.0	G4	92.8431624046717	CDK4_1	55.7	IMR90p8
75.5	G4	90.4366338919683	CDK4_1	55.7	IMR90p8
76.0	G4	88.4771707933854	CDK4_1	55.7	IMR90p8
76.5	G4	87.1077221684271	CDK4_1	55.7	IMR90p8
77.0	G4	85.4183129951559	CDK4_1	55.7	IMR90p8
77.5	G4	83.9686539940431	CDK4_1	55.7	IMR90p8
78.0	G4	82.9286076029439	CDK4_1	55.7	IMR90p8
78.5	G4	82.1115280848478	CDK4_1	55.7	IMR90p8
79.0	G4	82.0360439295705	CDK4_1	55.7	IMR90p8
79.5	G4	84.1173146797174	CDK4_1	55.7	IMR90p8
80.0	G4	94.1241390682301	CDK4_1	55.7	IMR90p8
80.5	G4	124.593703649131	CDK4_1	55.7	IMR90p8
81.0	G4	170.364507423983	CDK4_1	55.7	IMR90p8
81.5	G4	215.32731748688	CDK4_1	55.7	IMR90p8
82.0	G4	254.11461228123	CDK4_1	55.7	IMR90p8
82.5	G4	274.163470815286	CDK4_1	55.7	IMR90p8
83.0	G4	249.671050242231	CDK4_1	55.7	IMR90p8
83.5	G4	190.953254964741	CDK4_1	55.7	IMR90p8
84.0	G4	129.273998561323	CDK4_1	55.7	IMR90p8
84.5	G4	72.5968072493287	CDK4_1	55.7	IMR90p8
85.0	G4	27.1143672014434	CDK4_1	55.7	IMR90p8
85.5	G4	4.84008579181022	CDK4_1	55.7	IMR90p8
86.0	G4	1.67501927148396	CDK4_1	55.7	IMR90p8
86.5	G4	2.29268987154552	CDK4_1	55.7	IMR90p8
87.0	G4	2.19176179661235	CDK4_1	55.7	IMR90p8
87.5	G4	1.86813153556108	CDK4_1	55.7	IMR90p8
88.0	G4	2.43531359564275	CDK4_1	55.7	IMR90p8
88.5	G4	2.60970554369965	CDK4_1	55.7	IMR90p8
89.0	G4	2.53650224154489	CDK4_1	55.7	IMR90p8
89.5	G4	2.50755517465046	CDK4_1	55.7	IMR90p8
90.0	G4	2.42012848573108	CDK4_1	55.7	IMR90p8
90.5	G4	2.43541454316568	CDK4_1	55.7	IMR90p8
91.0	G4	2.04832279168846	CDK4_1	55.7	IMR90p8
91.5	G4	1.38330039302679	CDK4_1	55.7	IMR90p8
92.0	G4	1.42391860696051	CDK4_1	55.7	IMR90p8
92.5	G4	1.49323761716147	CDK4_1	55.7	IMR90p8
93.0	G4	1.62263991435788	CDK4_1	55.7	IMR90p8
93.5	G4	2.37380023967461	CDK4_1	55.7	IMR90p8
94.0	G4	2.91284020590007	CDK4_1	55.7	IMR90p8
94.5	G4	3.70661671843715	CDK4_1	55.7	IMR90p8
95.0	G4	1.95491392317859	CDK4_1	55.7	IMR90p8
55.0	H4	-14.9819180143187	CDK4_1	55.0	IMR90p8
55.5	H4	-32.4608223643567	CDK4_1	55.0	IMR90p8
56.0	H4	-29.9638360286378	CDK4_1	55.0	IMR90p8
56.5	H4	-29.9638360286408	CDK4_1	55.0	IMR90p8
57.0	H4	-29.9638360286111	CDK4_1	55.0	IMR90p8
57.5	H4	-30.9397090959701	CDK4_1	55.0	IMR90p8
58.0	H4	-25.0234855278476	CDK4_1	55.0	IMR90p8
58.5	H4	-12.6699454810633	CDK4_1	55.0	IMR90p8
59.0	H4	-1.81193358867176	CDK4_1	55.0	IMR90p8
59.5	H4	7.9423801413684	CDK4_1	55.0	IMR90p8
60.0	H4	16.6278187941496	CDK4_1	55.0	IMR90p8
60.5	H4	24.2723998063917	CDK4_1	55.0	IMR90p8
61.0	H4	30.0494601272546	CDK4_1	55.0	IMR90p8
61.5	H4	34.4870779422216	CDK4_1	55.0	IMR90p8
62.0	H4	38.2154249320087	CDK4_1	55.0	IMR90p8
62.5	H4	40.1608608756977	CDK4_1	55.0	IMR90p8
63.0	H4	40.3839465983208	CDK4_1	55.0	IMR90p8
63.5	H4	41.1305045000998	CDK4_1	55.0	IMR90p8
64.0	H4	42.0497298953493	CDK4_1	55.0	IMR90p8
64.5	H4	43.125354291261	CDK4_1	55.0	IMR90p8
65.0	H4	45.6193635613387	CDK4_1	55.0	IMR90p8
65.5	H4	50.2320406850559	CDK4_1	55.0	IMR90p8
66.0	H4	56.3632295099059	CDK4_1	55.0	IMR90p8
66.5	H4	63.2493769784882	CDK4_1	55.0	IMR90p8
67.0	H4	70.6122748682537	CDK4_1	55.0	IMR90p8
67.5	H4	77.5375991886744	CDK4_1	55.0	IMR90p8
68.0	H4	82.7160928318142	CDK4_1	55.0	IMR90p8
68.5	H4	85.5237336139705	CDK4_1	55.0	IMR90p8
69.0	H4	86.8618070048715	CDK4_1	55.0	IMR90p8
69.5	H4	86.640357581566	CDK4_1	55.0	IMR90p8
70.0	H4	85.2615965060861	CDK4_1	55.0	IMR90p8
70.5	H4	84.1424419047734	CDK4_1	55.0	IMR90p8
71.0	H4	83.0617888696853	CDK4_1	55.0	IMR90p8
71.5	H4	81.6812820133563	CDK4_1	55.0	IMR90p8
72.0	H4	81.0949065957246	CDK4_1	55.0	IMR90p8
72.5	H4	80.9109673334222	CDK4_1	55.0	IMR90p8
73.0	H4	80.1395648956277	CDK4_1	55.0	IMR90p8
73.5	H4	80.1318487737348	CDK4_1	55.0	IMR90p8
74.0	H4	80.6481645702552	CDK4_1	55.0	IMR90p8
74.5	H4	80.1323376039312	CDK4_1	55.0	IMR90p8
75.0	H4	79.556482705158	CDK4_1	55.0	IMR90p8
75.5	H4	79.4224575324439	CDK4_1	55.0	IMR90p8
76.0	H4	78.0224945349648	CDK4_1	55.0	IMR90p8
76.5	H4	76.3281741840506	CDK4_1	55.0	IMR90p8
77.0	H4	75.6052800532051	CDK4_1	55.0	IMR90p8
77.5	H4	74.7273516799872	CDK4_1	55.0	IMR90p8
78.0	H4	73.6741712429376	CDK4_1	55.0	IMR90p8
78.5	H4	73.3647755377843	CDK4_1	55.0	IMR90p8
79.0	H4	73.3226481103469	CDK4_1	55.0	IMR90p8
79.5	H4	73.8287824041001	CDK4_1	55.0	IMR90p8
80.0	H4	80.517273021925	CDK4_1	55.0	IMR90p8
80.5	H4	105.583653670469	CDK4_1	55.0	IMR90p8
81.0	H4	145.927901157682	CDK4_1	55.0	IMR90p8
81.5	H4	186.235029309638	CDK4_1	55.0	IMR90p8
82.0	H4	221.637841304585	CDK4_1	55.0	IMR90p8
82.5	H4	242.59393718041	CDK4_1	55.0	IMR90p8
83.0	H4	224.408413743897	CDK4_1	55.0	IMR90p8
83.5	H4	173.170702652616	CDK4_1	55.0	IMR90p8
84.0	H4	118.690322472016	CDK4_1	55.0	IMR90p8
84.5	H4	68.7895545652706	CDK4_1	55.0	IMR90p8
85.0	H4	27.246858465339	CDK4_1	55.0	IMR90p8
85.5	H4	6.13757445417224	CDK4_1	55.0	IMR90p8
86.0	H4	2.63649050137428	CDK4_1	55.0	IMR90p8
86.5	H4	2.87261411911231	CDK4_1	55.0	IMR90p8
87.0	H4	2.37506425762723	CDK4_1	55.0	IMR90p8
87.5	H4	1.47743724473997	CDK4_1	55.0	IMR90p8
88.0	H4	1.31991713911293	CDK4_1	55.0	IMR90p8
88.5	H4	1.68005803871887	CDK4_1	55.0	IMR90p8
89.0	H4	1.51770551090914	CDK4_1	55.0	IMR90p8
89.5	H4	1.17784333384679	CDK4_1	55.0	IMR90p8
90.0	H4	1.64345087869089	CDK4_1	55.0	IMR90p8
90.5	H4	2.29744026564185	CDK4_1	55.0	IMR90p8
91.0	H4	2.38071898701543	CDK4_1	55.0	IMR90p8
91.5	H4	2.15159526480915	CDK4_1	55.0	IMR90p8
92.0	H4	2.65895039540084	CDK4_1	55.0	IMR90p8
92.5	H4	2.92893151154658	CDK4_1	55.0	IMR90p8
93.0	H4	2.69776431768793	CDK4_1	55.0	IMR90p8
93.5	H4	3.01932050871295	CDK4_1	55.0	IMR90p8
94.0	H4	3.39209525412986	CDK4_1	55.0	IMR90p8
94.5	H4	4.26820360323842	CDK4_1	55.0	IMR90p8
95.0	H4	2.26258354153384	CDK4_1	55.0	IMR90p8
55.0	A4	15.1077918973001	CDK4_1	65.0	IMR90p2
55.5	A4	32.733549110819	CDK4_1	65.0	IMR90p2
56.0	A4	30.2155837946038	CDK4_1	65.0	IMR90p2
56.5	A4	30.2155837946066	CDK4_1	65.0	IMR90p2
57.0	A4	30.2155837945691	CDK4_1	65.0	IMR90p2
57.5	A4	30.1929165519884	CDK4_1	65.0	IMR90p2
58.0	A4	30.3489602253242	CDK4_1	65.0	IMR90p2
58.5	A4	30.6521609276315	CDK4_1	65.0	IMR90p2
59.0	A4	29.8918734433196	CDK4_1	65.0	IMR90p2
59.5	A4	28.1809178834586	CDK4_1	65.0	IMR90p2
60.0	A4	27.1114321270261	CDK4_1	65.0	IMR90p2
60.5	A4	25.7849369752182	CDK4_1	65.0	IMR90p2
61.0	A4	25.002545313737	CDK4_1	65.0	IMR90p2
61.5	A4	26.7332161803861	CDK4_1	65.0	IMR90p2
62.0	A4	28.7095334372768	CDK4_1	65.0	IMR90p2
62.5	A4	30.9415169913153	CDK4_1	65.0	IMR90p2
63.0	A4	35.3852002527231	CDK4_1	65.0	IMR90p2
63.5	A4	41.5166561445229	CDK4_1	65.0	IMR90p2
64.0	A4	49.8187417130554	CDK4_1	65.0	IMR90p2
64.5	A4	62.034682252455	CDK4_1	65.0	IMR90p2
65.0	A4	77.4128737635303	CDK4_1	65.0	IMR90p2
65.5	A4	94.1678677349998	CDK4_1	65.0	IMR90p2
66.0	A4	109.573486823465	CDK4_1	65.0	IMR90p2
66.5	A4	121.334124066284	CDK4_1	65.0	IMR90p2
67.0	A4	129.550785067971	CDK4_1	65.0	IMR90p2
67.5	A4	134.05756807757	CDK4_1	65.0	IMR90p2
68.0	A4	134.992961269574	CDK4_1	65.0	IMR90p2
68.5	A4	134.779360564295	CDK4_1	65.0	IMR90p2
69.0	A4	135.172580183189	CDK4_1	65.0	IMR90p2
69.5	A4	135.42561062686	CDK4_1	65.0	IMR90p2
70.0	A4	135.226281052753	CDK4_1	65.0	IMR90p2
70.5	A4	135.675053882493	CDK4_1	65.0	IMR90p2
71.0	A4	136.89178182459	CDK4_1	65.0	IMR90p2
71.5	A4	137.342756356448	CDK4_1	65.0	IMR90p2
72.0	A4	137.79071425974	CDK4_1	65.0	IMR90p2
72.5	A4	138.837551131847	CDK4_1	65.0	IMR90p2
73.0	A4	139.66060336742	CDK4_1	65.0	IMR90p2
73.5	A4	139.412193661507	CDK4_1	65.0	IMR90p2
74.0	A4	138.920463101721	CDK4_1	65.0	IMR90p2
74.5	A4	137.765197950224	CDK4_1	65.0	IMR90p2
75.0	A4	136.280677428173	CDK4_1	65.0	IMR90p2
75.5	A4	134.710635548925	CDK4_1	65.0	IMR90p2
76.0	A4	133.153402114783	CDK4_1	65.0	IMR90p2
76.5	A4	131.637078784993	CDK4_1	65.0	IMR90p2
77.0	A4	130.172541200308	CDK4_1	65.0	IMR90p2
77.5	A4	129.038326871759	CDK4_1	65.0	IMR90p2
78.0	A4	128.668068963858	CDK4_1	65.0	IMR90p2
78.5	A4	129.615390759261	CDK4_1	65.0	IMR90p2
79.0	A4	132.241260912658	CDK4_1	65.0	IMR90p2
79.5	A4	139.904248216053	CDK4_1	65.0	IMR90p2
80.0	A4	165.744958069296	CDK4_1	65.0	IMR90p2
80.5	A4	226.758398090497	CDK4_1	65.0	IMR90p2
81.0	A4	311.730787546115	CDK4_1	65.0	IMR90p2
81.5	A4	396.091392124797	CDK4_1	65.0	IMR90p2
82.0	A4	466.419643497332	CDK4_1	65.0	IMR90p2
82.5	A4	494.757457194343	CDK4_1	65.0	IMR90p2
83.0	A4	446.087999962692	CDK4_1	65.0	IMR90p2
83.5	A4	341.995967116583	CDK4_1	65.0	IMR90p2
84.0	A4	230.127157726005	CDK4_1	65.0	IMR90p2
84.5	A4	127.75032295161	CDK4_1	65.0	IMR90p2
85.0	A4	49.3061014880171	CDK4_1	65.0	IMR90p2
85.5	A4	11.916724043704	CDK4_1	65.0	IMR90p2
86.0	A4	4.83118238080459	CDK4_1	65.0	IMR90p2
86.5	A4	4.76554071018734	CDK4_1	65.0	IMR90p2
87.0	A4	4.41605531597946	CDK4_1	65.0	IMR90p2
87.5	A4	3.71652646081083	CDK4_1	65.0	IMR90p2
88.0	A4	3.45835755868012	CDK4_1	65.0	IMR90p2
88.5	A4	3.51800434584925	CDK4_1	65.0	IMR90p2
89.0	A4	3.15965082971894	CDK4_1	65.0	IMR90p2
89.5	A4	2.85955626816411	CDK4_1	65.0	IMR90p2
90.0	A4	2.73530206712945	CDK4_1	65.0	IMR90p2
90.5	A4	2.28937098604325	CDK4_1	65.0	IMR90p2
91.0	A4	1.9493783739826	CDK4_1	65.0	IMR90p2
91.5	A4	2.45327086096205	CDK4_1	65.0	IMR90p2
92.0	A4	2.79225415579026	CDK4_1	65.0	IMR90p2
92.5	A4	2.39158891838861	CDK4_1	65.0	IMR90p2
93.0	A4	2.20072126738063	CDK4_1	65.0	IMR90p2
93.5	A4	1.47680332046201	CDK4_1	65.0	IMR90p2
94.0	A4	0.555050630288804	CDK4_1	65.0	IMR90p2
94.5	A4	-0.780889117785193	CDK4_1	65.0	IMR90p2
95.0	A4	-0.788068385705685	CDK4_1	65.0	IMR90p2
55.0	B4	16.8467048977996	CDK4_1	64.5	IMR90p2
55.5	B4	36.5011939452345	CDK4_1	64.5	IMR90p2
56.0	B4	33.6934097956027	CDK4_1	64.5	IMR90p2
56.5	B4	33.6934097956066	CDK4_1	64.5	IMR90p2
57.0	B4	33.6934097955618	CDK4_1	64.5	IMR90p2
57.5	B4	33.6910848811765	CDK4_1	64.5	IMR90p2
58.0	B4	33.7292718269293	CDK4_1	64.5	IMR90p2
58.5	B4	33.5792427728704	CDK4_1	64.5	IMR90p2
59.0	B4	33.532876238775	CDK4_1	64.5	IMR90p2
59.5	B4	33.6078508844703	CDK4_1	64.5	IMR90p2
60.0	B4	32.7935313777168	CDK4_1	64.5	IMR90p2
60.5	B4	32.1234332997739	CDK4_1	64.5	IMR90p2
61.0	B4	32.525256497387	CDK4_1	64.5	IMR90p2
61.5	B4	32.5936993897074	CDK4_1	64.5	IMR90p2
62.0	B4	32.9069880870251	CDK4_1	64.5	IMR90p2
62.5	B4	34.7490281783765	CDK4_1	64.5	IMR90p2
63.0	B4	37.9015759944622	CDK4_1	64.5	IMR90p2
63.5	B4	42.5555739769092	CDK4_1	64.5	IMR90p2
64.0	B4	50.5919203159669	CDK4_1	64.5	IMR90p2
64.5	B4	61.9467923225234	CDK4_1	64.5	IMR90p2
65.0	B4	75.635913765758	CDK4_1	64.5	IMR90p2
65.5	B4	90.8362743413579	CDK4_1	64.5	IMR90p2
66.0	B4	104.891027252835	CDK4_1	64.5	IMR90p2
66.5	B4	116.093200608728	CDK4_1	64.5	IMR90p2
67.0	B4	124.231534990338	CDK4_1	64.5	IMR90p2
67.5	B4	128.898431047589	CDK4_1	64.5	IMR90p2
68.0	B4	130.398313397582	CDK4_1	64.5	IMR90p2
68.5	B4	131.163139171824	CDK4_1	64.5	IMR90p2
69.0	B4	132.154313415001	CDK4_1	64.5	IMR90p2
69.5	B4	132.618664442981	CDK4_1	64.5	IMR90p2
70.0	B4	133.444677888887	CDK4_1	64.5	IMR90p2
70.5	B4	135.223274211267	CDK4_1	64.5	IMR90p2
71.0	B4	137.068192053187	CDK4_1	64.5	IMR90p2
71.5	B4	138.521869615566	CDK4_1	64.5	IMR90p2
72.0	B4	140.254357754629	CDK4_1	64.5	IMR90p2
72.5	B4	141.612551707033	CDK4_1	64.5	IMR90p2
73.0	B4	142.09737866156	CDK4_1	64.5	IMR90p2
73.5	B4	141.846806223269	CDK4_1	64.5	IMR90p2
74.0	B4	140.346919452743	CDK4_1	64.5	IMR90p2
74.5	B4	138.168259163838	CDK4_1	64.5	IMR90p2
75.0	B4	136.083531940217	CDK4_1	64.5	IMR90p2
75.5	B4	133.75778290043	CDK4_1	64.5	IMR90p2
76.0	B4	131.54154071787	CDK4_1	64.5	IMR90p2
76.5	B4	130.413028683217	CDK4_1	64.5	IMR90p2
77.0	B4	129.766068501804	CDK4_1	64.5	IMR90p2
77.5	B4	129.018018136263	CDK4_1	64.5	IMR90p2
78.0	B4	128.931077176552	CDK4_1	64.5	IMR90p2
78.5	B4	129.804283637111	CDK4_1	64.5	IMR90p2
79.0	B4	132.200192559567	CDK4_1	64.5	IMR90p2
79.5	B4	140.081469451871	CDK4_1	64.5	IMR90p2
80.0	B4	169.3816303518	CDK4_1	64.5	IMR90p2
80.5	B4	235.538180054229	CDK4_1	64.5	IMR90p2
81.0	B4	323.021579886815	CDK4_1	64.5	IMR90p2
81.5	B4	407.676281381045	CDK4_1	64.5	IMR90p2
82.0	B4	476.278809011921	CDK4_1	64.5	IMR90p2
82.5	B4	496.991900817567	CDK4_1	64.5	IMR90p2
83.0	B4	439.110727921706	CDK4_1	64.5	IMR90p2
83.5	B4	331.78508951375	CDK4_1	64.5	IMR90p2
84.0	B4	219.640740806616	CDK4_1	64.5	IMR90p2
84.5	B4	117.924822939546	CDK4_1	64.5	IMR90p2
85.0	B4	43.592998491101	CDK4_1	64.5	IMR90p2
85.5	B4	10.3270478111119	CDK4_1	64.5	IMR90p2
86.0	B4	4.20737928279959	CDK4_1	64.5	IMR90p2
86.5	B4	4.34815941301326	CDK4_1	64.5	IMR90p2
87.0	B4	4.7175119729223	CDK4_1	64.5	IMR90p2
87.5	B4	4.23007926426982	CDK4_1	64.5	IMR90p2
88.0	B4	4.11814579493893	CDK4_1	64.5	IMR90p2
88.5	B4	3.92837045233313	CDK4_1	64.5	IMR90p2
89.0	B4	3.42846528940026	CDK4_1	64.5	IMR90p2
89.5	B4	2.97984590672263	CDK4_1	64.5	IMR90p2
90.0	B4	2.26304968390008	CDK4_1	64.5	IMR90p2
90.5	B4	1.75298448781581	CDK4_1	64.5	IMR90p2
91.0	B4	1.86593625120514	CDK4_1	64.5	IMR90p2
91.5	B4	2.03578571819816	CDK4_1	64.5	IMR90p2
92.0	B4	1.87705372053227	CDK4_1	64.5	IMR90p2
92.5	B4	2.42302624371001	CDK4_1	64.5	IMR90p2
93.0	B4	3.04110611481258	CDK4_1	64.5	IMR90p2
93.5	B4	3.64083301130381	CDK4_1	64.5	IMR90p2
94.0	B4	4.14695957793816	CDK4_1	64.5	IMR90p2
94.5	B4	5.72430137596535	CDK4_1	64.5	IMR90p2
95.0	B4	3.14396385912511	CDK4_1	64.5	IMR90p2
55.0	C4	13.0831890902518	CDK4_1	63.3	IMR90p2
55.5	C4	28.3469096955478	CDK4_1	63.3	IMR90p2
56.0	C4	26.1663781805057	CDK4_1	63.3	IMR90p2
56.5	C4	26.1663781804994	CDK4_1	63.3	IMR90p2
57.0	C4	26.1663781805378	CDK4_1	63.3	IMR90p2
57.5	C4	26.0506305283325	CDK4_1	63.3	IMR90p2
58.0	C4	26.8227357873623	CDK4_1	63.3	IMR90p2
58.5	C4	27.9158481055638	CDK4_1	63.3	IMR90p2
59.0	C4	28.015335421996	CDK4_1	63.3	IMR90p2
59.5	C4	27.4037570921546	CDK4_1	63.3	IMR90p2
60.0	C4	27.2187429777437	CDK4_1	63.3	IMR90p2
60.5	C4	27.8620638589018	CDK4_1	63.3	IMR90p2
61.0	C4	28.8998383547962	CDK4_1	63.3	IMR90p2
61.5	C4	31.0488058105093	CDK4_1	63.3	IMR90p2
62.0	C4	33.3285078982706	CDK4_1	63.3	IMR90p2
62.5	C4	35.8213317630798	CDK4_1	63.3	IMR90p2
63.0	C4	39.9751623758855	CDK4_1	63.3	IMR90p2
63.5	C4	46.1500445102258	CDK4_1	63.3	IMR90p2
64.0	C4	54.6938764649642	CDK4_1	63.3	IMR90p2
64.5	C4	67.2504853076891	CDK4_1	63.3	IMR90p2
65.0	C4	82.2237358357754	CDK4_1	63.3	IMR90p2
65.5	C4	97.943318328281	CDK4_1	63.3	IMR90p2
66.0	C4	112.433059153766	CDK4_1	63.3	IMR90p2
66.5	C4	123.891563769483	CDK4_1	63.3	IMR90p2
67.0	C4	131.524600609458	CDK4_1	63.3	IMR90p2
67.5	C4	136.011022533637	CDK4_1	63.3	IMR90p2
68.0	C4	137.563888509644	CDK4_1	63.3	IMR90p2
68.5	C4	137.537537222115	CDK4_1	63.3	IMR90p2
69.0	C4	137.908285956726	CDK4_1	63.3	IMR90p2
69.5	C4	139.002637342611	CDK4_1	63.3	IMR90p2
70.0	C4	140.576509938716	CDK4_1	63.3	IMR90p2
70.5	C4	142.43522427619	CDK4_1	63.3	IMR90p2
71.0	C4	145.531192940722	CDK4_1	63.3	IMR90p2
71.5	C4	148.363537627638	CDK4_1	63.3	IMR90p2
72.0	C4	150.156794676935	CDK4_1	63.3	IMR90p2
72.5	C4	150.9492771225	CDK4_1	63.3	IMR90p2
73.0	C4	151.366207437586	CDK4_1	63.3	IMR90p2
73.5	C4	150.841394632047	CDK4_1	63.3	IMR90p2
74.0	C4	150.031233155882	CDK4_1	63.3	IMR90p2
74.5	C4	149.21195977205	CDK4_1	63.3	IMR90p2
75.0	C4	147.998157357973	CDK4_1	63.3	IMR90p2
75.5	C4	145.903695012923	CDK4_1	63.3	IMR90p2
76.0	C4	143.006659757799	CDK4_1	63.3	IMR90p2
76.5	C4	140.039257955873	CDK4_1	63.3	IMR90p2
77.0	C4	137.317611756114	CDK4_1	63.3	IMR90p2
77.5	C4	135.660356813777	CDK4_1	63.3	IMR90p2
78.0	C4	135.333936157297	CDK4_1	63.3	IMR90p2
78.5	C4	136.507171544601	CDK4_1	63.3	IMR90p2
79.0	C4	139.904177276744	CDK4_1	63.3	IMR90p2
79.5	C4	150.466471625813	CDK4_1	63.3	IMR90p2
80.0	C4	186.188904552142	CDK4_1	63.3	IMR90p2
80.5	C4	260.171623642563	CDK4_1	63.3	IMR90p2
81.0	C4	352.042024032742	CDK4_1	63.3	IMR90p2
81.5	C4	437.40647754492	CDK4_1	63.3	IMR90p2
82.0	C4	503.363772929013	CDK4_1	63.3	IMR90p2
82.5	C4	513.159928948005	CDK4_1	63.3	IMR90p2
83.0	C4	440.677537091737	CDK4_1	63.3	IMR90p2
83.5	C4	325.239881953811	CDK4_1	63.3	IMR90p2
84.0	C4	211.030080851282	CDK4_1	63.3	IMR90p2
84.5	C4	108.794407028047	CDK4_1	63.3	IMR90p2
85.0	C4	37.0580148373246	CDK4_1	63.3	IMR90p2
85.5	C4	8.89435975417962	CDK4_1	63.3	IMR90p2
86.0	C4	5.07776611985287	CDK4_1	63.3	IMR90p2
86.5	C4	4.55661381740197	CDK4_1	63.3	IMR90p2
87.0	C4	4.2755872593699	CDK4_1	63.3	IMR90p2
87.5	C4	4.04376446788194	CDK4_1	63.3	IMR90p2
88.0	C4	4.04922273300741	CDK4_1	63.3	IMR90p2
88.5	C4	4.19884564609362	CDK4_1	63.3	IMR90p2
89.0	C4	3.91687434798058	CDK4_1	63.3	IMR90p2
89.5	C4	3.56834302255152	CDK4_1	63.3	IMR90p2
90.0	C4	3.5542939064585	CDK4_1	63.3	IMR90p2
90.5	C4	3.26917838663309	CDK4_1	63.3	IMR90p2
91.0	C4	2.472520722534	CDK4_1	63.3	IMR90p2
91.5	C4	2.24819048040393	CDK4_1	63.3	IMR90p2
92.0	C4	2.52630779507859	CDK4_1	63.3	IMR90p2
92.5	C4	2.33859979930503	CDK4_1	63.3	IMR90p2
93.0	C4	2.6155703151648	CDK4_1	63.3	IMR90p2
93.5	C4	2.91912443685533	CDK4_1	63.3	IMR90p2
94.0	C4	2.86679584734839	CDK4_1	63.3	IMR90p2
94.5	C4	2.09664687753911	CDK4_1	63.3	IMR90p2
95.0	C4	0.447294389550734	CDK4_1	63.3	IMR90p2
55.0	D4	6.37473320207687	CDK4_1	61.4	IMR90p2
55.5	D4	13.8119219378329	CDK4_1	61.4	IMR90p2
56.0	D4	12.7494664041535	CDK4_1	61.4	IMR90p2
56.5	D4	12.7494664041516	CDK4_1	61.4	IMR90p2
57.0	D4	12.7494664041648	CDK4_1	61.4	IMR90p2
57.5	D4	12.5877004747558	CDK4_1	61.4	IMR90p2
58.0	D4	13.5231169475112	CDK4_1	61.4	IMR90p2
58.5	D4	15.880055432035	CDK4_1	61.4	IMR90p2
59.0	D4	18.0753411262789	CDK4_1	61.4	IMR90p2
59.5	D4	19.6057358773452	CDK4_1	61.4	IMR90p2
60.0	D4	20.3956515092448	CDK4_1	61.4	IMR90p2
60.5	D4	21.2846206894159	CDK4_1	61.4	IMR90p2
61.0	D4	22.3294552605387	CDK4_1	61.4	IMR90p2
61.5	D4	23.9964019728067	CDK4_1	61.4	IMR90p2
62.0	D4	26.0639130730754	CDK4_1	61.4	IMR90p2
62.5	D4	28.9870396055106	CDK4_1	61.4	IMR90p2
63.0	D4	34.3486331065932	CDK4_1	61.4	IMR90p2
63.5	D4	41.0626558950244	CDK4_1	61.4	IMR90p2
64.0	D4	48.9627472600943	CDK4_1	61.4	IMR90p2
64.5	D4	59.8278426633434	CDK4_1	61.4	IMR90p2
65.0	D4	72.8921806783272	CDK4_1	61.4	IMR90p2
65.5	D4	85.8114708161173	CDK4_1	61.4	IMR90p2
66.0	D4	98.2635661653809	CDK4_1	61.4	IMR90p2
66.5	D4	109.849574922151	CDK4_1	61.4	IMR90p2
67.0	D4	118.731216293586	CDK4_1	61.4	IMR90p2
67.5	D4	125.010275168452	CDK4_1	61.4	IMR90p2
68.0	D4	129.536618173767	CDK4_1	61.4	IMR90p2
68.5	D4	133.201543426293	CDK4_1	61.4	IMR90p2
69.0	D4	136.279841808181	CDK4_1	61.4	IMR90p2
69.5	D4	139.571957578445	CDK4_1	61.4	IMR90p2
70.0	D4	144.274414628113	CDK4_1	61.4	IMR90p2
70.5	D4	150.602092765422	CDK4_1	61.4	IMR90p2
71.0	D4	157.790148512368	CDK4_1	61.4	IMR90p2
71.5	D4	165.288190587864	CDK4_1	61.4	IMR90p2
72.0	D4	171.497407342487	CDK4_1	61.4	IMR90p2
72.5	D4	174.094458785858	CDK4_1	61.4	IMR90p2
73.0	D4	172.180934776706	CDK4_1	61.4	IMR90p2
73.5	D4	166.094956357587	CDK4_1	61.4	IMR90p2
74.0	D4	157.079701189479	CDK4_1	61.4	IMR90p2
74.5	D4	147.166379931624	CDK4_1	61.4	IMR90p2
75.0	D4	138.415469064399	CDK4_1	61.4	IMR90p2
75.5	D4	131.763556678238	CDK4_1	61.4	IMR90p2
76.0	D4	127.868668855207	CDK4_1	61.4	IMR90p2
76.5	D4	125.519088263885	CDK4_1	61.4	IMR90p2
77.0	D4	123.992707714653	CDK4_1	61.4	IMR90p2
77.5	D4	123.331915976767	CDK4_1	61.4	IMR90p2
78.0	D4	123.275161411501	CDK4_1	61.4	IMR90p2
78.5	D4	123.174921415557	CDK4_1	61.4	IMR90p2
79.0	D4	124.93870197968	CDK4_1	61.4	IMR90p2
79.5	D4	132.835376714848	CDK4_1	61.4	IMR90p2
80.0	D4	160.697994286251	CDK4_1	61.4	IMR90p2
80.5	D4	222.632344350079	CDK4_1	61.4	IMR90p2
81.0	D4	303.285448844377	CDK4_1	61.4	IMR90p2
81.5	D4	379.732548141664	CDK4_1	61.4	IMR90p2
82.0	D4	440.222072297592	CDK4_1	61.4	IMR90p2
82.5	D4	454.946118904374	CDK4_1	61.4	IMR90p2
83.0	D4	396.555479846836	CDK4_1	61.4	IMR90p2
83.5	D4	295.815242615125	CDK4_1	61.4	IMR90p2
84.0	D4	194.069579575239	CDK4_1	61.4	IMR90p2
84.5	D4	102.391101371305	CDK4_1	61.4	IMR90p2
85.0	D4	36.4373040461368	CDK4_1	61.4	IMR90p2
85.5	D4	8.59206453405409	CDK4_1	61.4	IMR90p2
86.0	D4	4.1568678316691	CDK4_1	61.4	IMR90p2
86.5	D4	3.70834022265183	CDK4_1	61.4	IMR90p2
87.0	D4	3.43954799593132	CDK4_1	61.4	IMR90p2
87.5	D4	3.04735774154722	CDK4_1	61.4	IMR90p2
88.0	D4	3.30075069158619	CDK4_1	61.4	IMR90p2
88.5	D4	3.27262474161472	CDK4_1	61.4	IMR90p2
89.0	D4	3.11752154304048	CDK4_1	61.4	IMR90p2
89.5	D4	2.96654214933102	CDK4_1	61.4	IMR90p2
90.0	D4	2.29713710328792	CDK4_1	61.4	IMR90p2
90.5	D4	2.26655526453237	CDK4_1	61.4	IMR90p2
91.0	D4	2.81700730977872	CDK4_1	61.4	IMR90p2
91.5	D4	2.77042574325293	CDK4_1	61.4	IMR90p2
92.0	D4	2.89271387648051	CDK4_1	61.4	IMR90p2
92.5	D4	3.6508708447563	CDK4_1	61.4	IMR90p2
93.0	D4	3.66241207380978	CDK4_1	61.4	IMR90p2
93.5	D4	3.30042874053623	CDK4_1	61.4	IMR90p2
94.0	D4	3.54701267322122	CDK4_1	61.4	IMR90p2
94.5	D4	3.45722836355714	CDK4_1	61.4	IMR90p2
95.0	D4	1.28159923870641	CDK4_1	61.4	IMR90p2
55.0	E4	-2.10713152437836	CDK4_1	59.0	IMR90p2
55.5	E4	-4.56545163615272	CDK4_1	59.0	IMR90p2
56.0	E4	-4.21426304875638	CDK4_1	59.0	IMR90p2
56.5	E4	-4.21426304876036	CDK4_1	59.0	IMR90p2
57.0	E4	-4.21426304872534	CDK4_1	59.0	IMR90p2
57.5	E4	-4.45502018389288	CDK4_1	59.0	IMR90p2
58.0	E4	-3.03154727904393	CDK4_1	59.0	IMR90p2
58.5	E4	0.376642590883193	CDK4_1	59.0	IMR90p2
59.0	E4	2.60726504668276	CDK4_1	59.0	IMR90p2
59.5	E4	3.79192016604395	CDK4_1	59.0	IMR90p2
60.0	E4	5.99529483290712	CDK4_1	59.0	IMR90p2
60.5	E4	9.15276588627682	CDK4_1	59.0	IMR90p2
61.0	E4	12.0986844469966	CDK4_1	59.0	IMR90p2
61.5	E4	15.5464187292471	CDK4_1	59.0	IMR90p2
62.0	E4	19.5419171224823	CDK4_1	59.0	IMR90p2
62.5	E4	24.2382640116741	CDK4_1	59.0	IMR90p2
63.0	E4	29.3378662297654	CDK4_1	59.0	IMR90p2
63.5	E4	35.5292719211197	CDK4_1	59.0	IMR90p2
64.0	E4	43.7047185332464	CDK4_1	59.0	IMR90p2
64.5	E4	53.7105941949904	CDK4_1	59.0	IMR90p2
65.0	E4	65.0498990849869	CDK4_1	59.0	IMR90p2
65.5	E4	77.3450202945452	CDK4_1	59.0	IMR90p2
66.0	E4	89.89561311692	CDK4_1	59.0	IMR90p2
66.5	E4	101.896506764242	CDK4_1	59.0	IMR90p2
67.0	E4	112.00715691914	CDK4_1	59.0	IMR90p2
67.5	E4	118.619541987913	CDK4_1	59.0	IMR90p2
68.0	E4	123.625518362422	CDK4_1	59.0	IMR90p2
68.5	E4	127.16985328547	CDK4_1	59.0	IMR90p2
69.0	E4	128.358728280594	CDK4_1	59.0	IMR90p2
69.5	E4	129.463097974803	CDK4_1	59.0	IMR90p2
70.0	E4	133.499889654557	CDK4_1	59.0	IMR90p2
70.5	E4	139.54830393798	CDK4_1	59.0	IMR90p2
71.0	E4	147.175522468027	CDK4_1	59.0	IMR90p2
71.5	E4	156.741420831331	CDK4_1	59.0	IMR90p2
72.0	E4	165.784686678777	CDK4_1	59.0	IMR90p2
72.5	E4	170.817241641064	CDK4_1	59.0	IMR90p2
73.0	E4	170.479426670422	CDK4_1	59.0	IMR90p2
73.5	E4	164.908345485082	CDK4_1	59.0	IMR90p2
74.0	E4	154.821394086049	CDK4_1	59.0	IMR90p2
74.5	E4	143.074284276513	CDK4_1	59.0	IMR90p2
75.0	E4	131.799992546561	CDK4_1	59.0	IMR90p2
75.5	E4	122.54006218382	CDK4_1	59.0	IMR90p2
76.0	E4	116.564847938904	CDK4_1	59.0	IMR90p2
76.5	E4	113.318954036347	CDK4_1	59.0	IMR90p2
77.0	E4	111.280689044767	CDK4_1	59.0	IMR90p2
77.5	E4	110.692470090531	CDK4_1	59.0	IMR90p2
78.0	E4	110.76392719159	CDK4_1	59.0	IMR90p2
78.5	E4	110.656170596056	CDK4_1	59.0	IMR90p2
79.0	E4	111.7937449265	CDK4_1	59.0	IMR90p2
79.5	E4	116.466560342275	CDK4_1	59.0	IMR90p2
80.0	E4	136.012015734264	CDK4_1	59.0	IMR90p2
80.5	E4	184.61442647061	CDK4_1	59.0	IMR90p2
81.0	E4	250.768885913377	CDK4_1	59.0	IMR90p2
81.5	E4	313.531806859126	CDK4_1	59.0	IMR90p2
82.0	E4	365.275290328273	CDK4_1	59.0	IMR90p2
82.5	E4	382.472410268875	CDK4_1	59.0	IMR90p2
83.0	E4	337.347223417409	CDK4_1	59.0	IMR90p2
83.5	E4	253.143155698214	CDK4_1	59.0	IMR90p2
84.0	E4	168.007457088377	CDK4_1	59.0	IMR90p2
84.5	E4	90.6540457987655	CDK4_1	59.0	IMR90p2
85.0	E4	32.7495532144738	CDK4_1	59.0	IMR90p2
85.5	E4	8.13079453754216	CDK4_1	59.0	IMR90p2
86.0	E4	4.67392125753639	CDK4_1	59.0	IMR90p2
86.5	E4	4.21663178658281	CDK4_1	59.0	IMR90p2
87.0	E4	3.98803242900397	CDK4_1	59.0	IMR90p2
87.5	E4	3.748657169539	CDK4_1	59.0	IMR90p2
88.0	E4	3.34166501074736	CDK4_1	59.0	IMR90p2
88.5	E4	3.37958674598133	CDK4_1	59.0	IMR90p2
89.0	E4	3.84756807283924	CDK4_1	59.0	IMR90p2
89.5	E4	3.80881183544619	CDK4_1	59.0	IMR90p2
90.0	E4	3.4337448357677	CDK4_1	59.0	IMR90p2
90.5	E4	3.48039175051588	CDK4_1	59.0	IMR90p2
91.0	E4	3.4663098541638	CDK4_1	59.0	IMR90p2
91.5	E4	3.08389841809935	CDK4_1	59.0	IMR90p2
92.0	E4	3.03610149757895	CDK4_1	59.0	IMR90p2
92.5	E4	3.06527034083859	CDK4_1	59.0	IMR90p2
93.0	E4	2.92632091713415	CDK4_1	59.0	IMR90p2
93.5	E4	2.31812675624525	CDK4_1	59.0	IMR90p2
94.0	E4	2.02328627867769	CDK4_1	59.0	IMR90p2
94.5	E4	0.843667131279517	CDK4_1	59.0	IMR90p2
95.0	E4	-0.287111668185162	CDK4_1	59.0	IMR90p2
55.0	F4	-12.5122143356622	CDK4_1	57.0	IMR90p2
55.5	F4	-27.1097977272666	CDK4_1	57.0	IMR90p2
56.0	F4	-25.024428671323	CDK4_1	57.0	IMR90p2
56.5	F4	-25.024428671313	CDK4_1	57.0	IMR90p2
57.0	F4	-25.0244286713911	CDK4_1	57.0	IMR90p2
57.5	F4	-25.5694060205673	CDK4_1	57.0	IMR90p2
58.0	F4	-22.2719654506533	CDK4_1	57.0	IMR90p2
58.5	F4	-15.40829469369	CDK4_1	57.0	IMR90p2
59.0	F4	-8.80391430976317	CDK4_1	57.0	IMR90p2
59.5	F4	-2.33436796304636	CDK4_1	57.0	IMR90p2
60.0	F4	2.83864436299166	CDK4_1	57.0	IMR90p2
60.5	F4	8.1117320147232	CDK4_1	57.0	IMR90p2
61.0	F4	14.1573913055198	CDK4_1	57.0	IMR90p2
61.5	F4	19.2057638462688	CDK4_1	57.0	IMR90p2
62.0	F4	23.8404883563958	CDK4_1	57.0	IMR90p2
62.5	F4	29.7812322793505	CDK4_1	57.0	IMR90p2
63.0	F4	36.6510372737608	CDK4_1	57.0	IMR90p2
63.5	F4	44.5513936093068	CDK4_1	57.0	IMR90p2
64.0	F4	54.3037441765348	CDK4_1	57.0	IMR90p2
64.5	F4	65.2783520753849	CDK4_1	57.0	IMR90p2
65.0	F4	76.4842234447588	CDK4_1	57.0	IMR90p2
65.5	F4	86.7039529724028	CDK4_1	57.0	IMR90p2
66.0	F4	95.0610285643963	CDK4_1	57.0	IMR90p2
66.5	F4	101.435208329531	CDK4_1	57.0	IMR90p2
67.0	F4	105.333963708866	CDK4_1	57.0	IMR90p2
67.5	F4	107.139962490235	CDK4_1	57.0	IMR90p2
68.0	F4	108.271352729523	CDK4_1	57.0	IMR90p2
68.5	F4	108.745740535053	CDK4_1	57.0	IMR90p2
69.0	F4	108.648222684546	CDK4_1	57.0	IMR90p2
69.5	F4	109.307930635165	CDK4_1	57.0	IMR90p2
70.0	F4	110.568553933842	CDK4_1	57.0	IMR90p2
70.5	F4	112.598235853213	CDK4_1	57.0	IMR90p2
71.0	F4	115.891587675126	CDK4_1	57.0	IMR90p2
71.5	F4	119.82278872405	CDK4_1	57.0	IMR90p2
72.0	F4	123.053085627874	CDK4_1	57.0	IMR90p2
72.5	F4	124.950563150144	CDK4_1	57.0	IMR90p2
73.0	F4	124.155798084427	CDK4_1	57.0	IMR90p2
73.5	F4	121.232066362967	CDK4_1	57.0	IMR90p2
74.0	F4	116.848233238004	CDK4_1	57.0	IMR90p2
74.5	F4	111.848409578295	CDK4_1	57.0	IMR90p2
75.0	F4	107.50863143184	CDK4_1	57.0	IMR90p2
75.5	F4	104.761048766186	CDK4_1	57.0	IMR90p2
76.0	F4	102.702224126829	CDK4_1	57.0	IMR90p2
76.5	F4	101.084102800018	CDK4_1	57.0	IMR90p2
77.0	F4	100.377125023411	CDK4_1	57.0	IMR90p2
77.5	F4	99.5902776920842	CDK4_1	57.0	IMR90p2
78.0	F4	98.8353385126975	CDK4_1	57.0	IMR90p2
78.5	F4	98.9880164780108	CDK4_1	57.0	IMR90p2
79.0	F4	100.122621112513	CDK4_1	57.0	IMR90p2
79.5	F4	104.982688186816	CDK4_1	57.0	IMR90p2
80.0	F4	127.173747848	CDK4_1	57.0	IMR90p2
80.5	F4	174.792256120766	CDK4_1	57.0	IMR90p2
81.0	F4	231.660879259317	CDK4_1	57.0	IMR90p2
81.5	F4	283.767697262022	CDK4_1	57.0	IMR90p2
82.0	F4	324.704388607186	CDK4_1	57.0	IMR90p2
82.5	F4	327.927190383498	CDK4_1	57.0	IMR90p2
83.0	F4	276.276364369944	CDK4_1	57.0	IMR90p2
83.5	F4	200.424585900384	CDK4_1	57.0	IMR90p2
84.0	F4	128.602787296362	CDK4_1	57.0	IMR90p2
84.5	F4	63.5803766199499	CDK4_1	57.0	IMR90p2
85.0	F4	19.0625759972403	CDK4_1	57.0	IMR90p2
85.5	F4	4.22752487809197	CDK4_1	57.0	IMR90p2
86.0	F4	3.68896427255339	CDK4_1	57.0	IMR90p2
86.5	F4	3.2749701621089	CDK4_1	57.0	IMR90p2
87.0	F4	3.69428496399416	CDK4_1	57.0	IMR90p2
87.5	F4	4.04453039201633	CDK4_1	57.0	IMR90p2
88.0	F4	3.85854668288152	CDK4_1	57.0	IMR90p2
88.5	F4	3.73047776093131	CDK4_1	57.0	IMR90p2
89.0	F4	3.16784971912756	CDK4_1	57.0	IMR90p2
89.5	F4	2.18238911756066	CDK4_1	57.0	IMR90p2
90.0	F4	1.77588480704338	CDK4_1	57.0	IMR90p2
90.5	F4	1.80595997854033	CDK4_1	57.0	IMR90p2
91.0	F4	1.53099303026505	CDK4_1	57.0	IMR90p2
91.5	F4	2.0337594070723	CDK4_1	57.0	IMR90p2
92.0	F4	2.62576439931985	CDK4_1	57.0	IMR90p2
92.5	F4	2.27057768241167	CDK4_1	57.0	IMR90p2
93.0	F4	1.9572456674419	CDK4_1	57.0	IMR90p2
93.5	F4	1.72892775668134	CDK4_1	57.0	IMR90p2
94.0	F4	1.19333053092777	CDK4_1	57.0	IMR90p2
94.5	F4	0.408480725219022	CDK4_1	57.0	IMR90p2
95.0	F4	-0.0366171657640848	CDK4_1	57.0	IMR90p2
55.0	G4	-16.2370736588067	CDK4_1	55.7	IMR90p2
55.5	G4	-35.1803262607485	CDK4_1	55.7	IMR90p2
56.0	G4	-32.474147317614	CDK4_1	55.7	IMR90p2
56.5	G4	-32.4741473176118	CDK4_1	55.7	IMR90p2
57.0	G4	-32.4741473176364	CDK4_1	55.7	IMR90p2
57.5	G4	-33.1807186770396	CDK4_1	55.7	IMR90p2
58.0	G4	-28.9797900734047	CDK4_1	55.7	IMR90p2
58.5	G4	-19.5600495487206	CDK4_1	55.7	IMR90p2
59.0	G4	-10.4556845494342	CDK4_1	55.7	IMR90p2
59.5	G4	-2.50541803280044	CDK4_1	55.7	IMR90p2
60.0	G4	5.08186064755705	CDK4_1	55.7	IMR90p2
60.5	G4	12.7115076130118	CDK4_1	55.7	IMR90p2
61.0	G4	19.1989781727887	CDK4_1	55.7	IMR90p2
61.5	G4	24.6123981898807	CDK4_1	55.7	IMR90p2
62.0	G4	30.1763472284358	CDK4_1	55.7	IMR90p2
62.5	G4	34.1748979169414	CDK4_1	55.7	IMR90p2
63.0	G4	36.094204474496	CDK4_1	55.7	IMR90p2
63.5	G4	38.7353377110461	CDK4_1	55.7	IMR90p2
64.0	G4	41.8278670832783	CDK4_1	55.7	IMR90p2
64.5	G4	45.0102791563664	CDK4_1	55.7	IMR90p2
65.0	G4	51.1376558443454	CDK4_1	55.7	IMR90p2
65.5	G4	60.5827168048047	CDK4_1	55.7	IMR90p2
66.0	G4	70.5165751176448	CDK4_1	55.7	IMR90p2
66.5	G4	80.3618228797171	CDK4_1	55.7	IMR90p2
67.0	G4	89.4219684326257	CDK4_1	55.7	IMR90p2
67.5	G4	95.9165477729358	CDK4_1	55.7	IMR90p2
68.0	G4	99.7935719846424	CDK4_1	55.7	IMR90p2
68.5	G4	102.0627663699	CDK4_1	55.7	IMR90p2
69.0	G4	102.759588637721	CDK4_1	55.7	IMR90p2
69.5	G4	102.754891635552	CDK4_1	55.7	IMR90p2
70.0	G4	103.336928429016	CDK4_1	55.7	IMR90p2
70.5	G4	103.970003230932	CDK4_1	55.7	IMR90p2
71.0	G4	105.003589942082	CDK4_1	55.7	IMR90p2
71.5	G4	107.914354050669	CDK4_1	55.7	IMR90p2
72.0	G4	111.244386662479	CDK4_1	55.7	IMR90p2
72.5	G4	112.948259580069	CDK4_1	55.7	IMR90p2
73.0	G4	113.95728040174	CDK4_1	55.7	IMR90p2
73.5	G4	113.276063125481	CDK4_1	55.7	IMR90p2
74.0	G4	109.435545014603	CDK4_1	55.7	IMR90p2
74.5	G4	104.497569787499	CDK4_1	55.7	IMR90p2
75.0	G4	100.199757159942	CDK4_1	55.7	IMR90p2
75.5	G4	95.9966779286252	CDK4_1	55.7	IMR90p2
76.0	G4	92.5271422513471	CDK4_1	55.7	IMR90p2
76.5	G4	90.6086760281061	CDK4_1	55.7	IMR90p2
77.0	G4	88.9992931502835	CDK4_1	55.7	IMR90p2
77.5	G4	87.3504684934912	CDK4_1	55.7	IMR90p2
78.0	G4	86.0553328300057	CDK4_1	55.7	IMR90p2
78.5	G4	85.3825693740333	CDK4_1	55.7	IMR90p2
79.0	G4	85.2802162432885	CDK4_1	55.7	IMR90p2
79.5	G4	87.3081117794031	CDK4_1	55.7	IMR90p2
80.0	G4	97.5442106538563	CDK4_1	55.7	IMR90p2
80.5	G4	128.672696042227	CDK4_1	55.7	IMR90p2
81.0	G4	175.690037234256	CDK4_1	55.7	IMR90p2
81.5	G4	221.66212890561	CDK4_1	55.7	IMR90p2
82.0	G4	260.886582239349	CDK4_1	55.7	IMR90p2
82.5	G4	281.233753962432	CDK4_1	55.7	IMR90p2
83.0	G4	256.966232679357	CDK4_1	55.7	IMR90p2
83.5	G4	197.18685860944	CDK4_1	55.7	IMR90p2
84.0	G4	134.287899347165	CDK4_1	55.7	IMR90p2
84.5	G4	76.7249602321826	CDK4_1	55.7	IMR90p2
85.0	G4	30.3624683457959	CDK4_1	55.7	IMR90p2
85.5	G4	7.40976587040416	CDK4_1	55.7	IMR90p2
86.0	G4	3.75027008684259	CDK4_1	55.7	IMR90p2
86.5	G4	4.0641076603381	CDK4_1	55.7	IMR90p2
87.0	G4	3.93803210262763	CDK4_1	55.7	IMR90p2
87.5	G4	3.24655527505882	CDK4_1	55.7	IMR90p2
88.0	G4	2.94446711983062	CDK4_1	55.7	IMR90p2
88.5	G4	2.76837849611809	CDK4_1	55.7	IMR90p2
89.0	G4	2.16325699495104	CDK4_1	55.7	IMR90p2
89.5	G4	1.96698015468331	CDK4_1	55.7	IMR90p2
90.0	G4	2.31420518393867	CDK4_1	55.7	IMR90p2
90.5	G4	1.97850536147348	CDK4_1	55.7	IMR90p2
91.0	G4	1.5562088775132	CDK4_1	55.7	IMR90p2
91.5	G4	1.8388725344069	CDK4_1	55.7	IMR90p2
92.0	G4	1.67388731119678	CDK4_1	55.7	IMR90p2
92.5	G4	1.45290482013712	CDK4_1	55.7	IMR90p2
93.0	G4	2.26940438224801	CDK4_1	55.7	IMR90p2
93.5	G4	3.57448295628154	CDK4_1	55.7	IMR90p2
94.0	G4	3.85138050160271	CDK4_1	55.7	IMR90p2
94.5	G4	5.73884042326011	CDK4_1	55.7	IMR90p2
95.0	G4	3.34861885317235	CDK4_1	55.7	IMR90p2
55.0	H4	-16.9633555135939	CDK4_1	55.0	IMR90p2
55.5	H4	-36.7539369461209	CDK4_1	55.0	IMR90p2
56.0	H4	-33.9267110271894	CDK4_1	55.0	IMR90p2
56.5	H4	-33.9267110271931	CDK4_1	55.0	IMR90p2
57.0	H4	-33.9267110271504	CDK4_1	55.0	IMR90p2
57.5	H4	-34.6651859160912	CDK4_1	55.0	IMR90p2
58.0	H4	-30.2254275590336	CDK4_1	55.0	IMR90p2
58.5	H4	-20.6934540442061	CDK4_1	55.0	IMR90p2
59.0	H4	-11.7763983795641	CDK4_1	55.0	IMR90p2
59.5	H4	-3.34568734065454	CDK4_1	55.0	IMR90p2
60.0	H4	4.65885111812293	CDK4_1	55.0	IMR90p2
60.5	H4	12.7523871542701	CDK4_1	55.0	IMR90p2
61.0	H4	20.1376370033385	CDK4_1	55.0	IMR90p2
61.5	H4	26.3842155919297	CDK4_1	55.0	IMR90p2
62.0	H4	31.6159076546575	CDK4_1	55.0	IMR90p2
62.5	H4	34.9736896632267	CDK4_1	55.0	IMR90p2
63.0	H4	37.0635579540442	CDK4_1	55.0	IMR90p2
63.5	H4	39.2771333410017	CDK4_1	55.0	IMR90p2
64.0	H4	41.2924183159914	CDK4_1	55.0	IMR90p2
64.5	H4	44.0501175487623	CDK4_1	55.0	IMR90p2
65.0	H4	49.0936786372498	CDK4_1	55.0	IMR90p2
65.5	H4	55.3680202135258	CDK4_1	55.0	IMR90p2
66.0	H4	61.6894283367	CDK4_1	55.0	IMR90p2
66.5	H4	69.2789866650975	CDK4_1	55.0	IMR90p2
67.0	H4	76.3358771721379	CDK4_1	55.0	IMR90p2
67.5	H4	81.8193493920681	CDK4_1	55.0	IMR90p2
68.0	H4	86.1700172102474	CDK4_1	55.0	IMR90p2
68.5	H4	89.3910418940942	CDK4_1	55.0	IMR90p2
69.0	H4	90.8546444361936	CDK4_1	55.0	IMR90p2
69.5	H4	91.4077836104933	CDK4_1	55.0	IMR90p2
70.0	H4	91.3364313951881	CDK4_1	55.0	IMR90p2
70.5	H4	91.6357543746831	CDK4_1	55.0	IMR90p2
71.0	H4	93.2396806019826	CDK4_1	55.0	IMR90p2
71.5	H4	95.6520249777756	CDK4_1	55.0	IMR90p2
72.0	H4	99.2181078578126	CDK4_1	55.0	IMR90p2
72.5	H4	102.899543007981	CDK4_1	55.0	IMR90p2
73.0	H4	105.029498892233	CDK4_1	55.0	IMR90p2
73.5	H4	104.438418392133	CDK4_1	55.0	IMR90p2
74.0	H4	101.412071223183	CDK4_1	55.0	IMR90p2
74.5	H4	96.3195902759729	CDK4_1	55.0	IMR90p2
75.0	H4	90.7017835439929	CDK4_1	55.0	IMR90p2
75.5	H4	85.4286681184342	CDK4_1	55.0	IMR90p2
76.0	H4	81.3619210441331	CDK4_1	55.0	IMR90p2
76.5	H4	78.6924879557116	CDK4_1	55.0	IMR90p2
77.0	H4	76.9976904981791	CDK4_1	55.0	IMR90p2
77.5	H4	75.8974922742614	CDK4_1	55.0	IMR90p2
78.0	H4	75.3984805715846	CDK4_1	55.0	IMR90p2
78.5	H4	75.1926336205215	CDK4_1	55.0	IMR90p2
79.0	H4	75.2961252097248	CDK4_1	55.0	IMR90p2
79.5	H4	76.466964143269	CDK4_1	55.0	IMR90p2
80.0	H4	83.8144266981392	CDK4_1	55.0	IMR90p2
80.5	H4	109.108141638289	CDK4_1	55.0	IMR90p2
81.0	H4	148.81491212081	CDK4_1	55.0	IMR90p2
81.5	H4	188.773388853029	CDK4_1	55.0	IMR90p2
82.0	H4	223.313942578647	CDK4_1	55.0	IMR90p2
82.5	H4	242.209557714398	CDK4_1	55.0	IMR90p2
83.0	H4	222.455787166757	CDK4_1	55.0	IMR90p2
83.5	H4	170.865774987698	CDK4_1	55.0	IMR90p2
84.0	H4	115.799562597333	CDK4_1	55.0	IMR90p2
84.5	H4	65.9339161920612	CDK4_1	55.0	IMR90p2
85.0	H4	25.4855468004909	CDK4_1	55.0	IMR90p2
85.5	H4	5.54372704044039	CDK4_1	55.0	IMR90p2
86.0	H4	3.43153384966809	CDK4_1	55.0	IMR90p2
86.5	H4	4.05809184832873	CDK4_1	55.0	IMR90p2
87.0	H4	3.69113530114987	CDK4_1	55.0	IMR90p2
87.5	H4	3.58601086652749	CDK4_1	55.0	IMR90p2
88.0	H4	3.18437729010481	CDK4_1	55.0	IMR90p2
88.5	H4	2.09447731844398	CDK4_1	55.0	IMR90p2
89.0	H4	1.84043978317777	CDK4_1	55.0	IMR90p2
89.5	H4	1.9641423398046	CDK4_1	55.0	IMR90p2
90.0	H4	1.69106627239313	CDK4_1	55.0	IMR90p2
90.5	H4	1.94869035013744	CDK4_1	55.0	IMR90p2
91.0	H4	2.46124583812804	CDK4_1	55.0	IMR90p2
91.5	H4	2.15006843286375	CDK4_1	55.0	IMR90p2
92.0	H4	1.561126968895	CDK4_1	55.0	IMR90p2
92.5	H4	1.47178221139916	CDK4_1	55.0	IMR90p2
93.0	H4	1.28714294691923	CDK4_1	55.0	IMR90p2
93.5	H4	1.54945616886613	CDK4_1	55.0	IMR90p2
94.0	H4	2.06197724228497	CDK4_1	55.0	IMR90p2
94.5	H4	3.75213825454176	CDK4_1	55.0	IMR90p2
95.0	H4	2.42523118130185	CDK4_1	55.0	IMR90p2
55.0	A4	13.9810145688504	CDK4_1	65.0	IMR90p11
55.5	A4	30.2921982325101	CDK4_1	65.0	IMR90p11
56.0	A4	27.9620291377016	CDK4_1	65.0	IMR90p11
56.5	A4	27.9620291377033	CDK4_1	65.0	IMR90p11
57.0	A4	27.9620291376822	CDK4_1	65.0	IMR90p11
57.5	A4	27.7639145654997	CDK4_1	65.0	IMR90p11
58.0	A4	29.2202229136038	CDK4_1	65.0	IMR90p11
58.5	A4	30.1237661128014	CDK4_1	65.0	IMR90p11
59.0	A4	29.5128440608886	CDK4_1	65.0	IMR90p11
59.5	A4	28.9289559630605	CDK4_1	65.0	IMR90p11
60.0	A4	28.1327375296886	CDK4_1	65.0	IMR90p11
60.5	A4	26.4819135240531	CDK4_1	65.0	IMR90p11
61.0	A4	25.0251125342805	CDK4_1	65.0	IMR90p11
61.5	A4	24.9368981143892	CDK4_1	65.0	IMR90p11
62.0	A4	24.4640417340743	CDK4_1	65.0	IMR90p11
62.5	A4	24.3573891784946	CDK4_1	65.0	IMR90p11
63.0	A4	26.5511996108308	CDK4_1	65.0	IMR90p11
63.5	A4	30.8370041668769	CDK4_1	65.0	IMR90p11
64.0	A4	37.3800033517408	CDK4_1	65.0	IMR90p11
64.5	A4	48.2302714341065	CDK4_1	65.0	IMR90p11
65.0	A4	62.9348193933243	CDK4_1	65.0	IMR90p11
65.5	A4	79.104763736744	CDK4_1	65.0	IMR90p11
66.0	A4	94.9389042996589	CDK4_1	65.0	IMR90p11
66.5	A4	109.164108295	CDK4_1	65.0	IMR90p11
67.0	A4	119.959238750722	CDK4_1	65.0	IMR90p11
67.5	A4	126.505415806073	CDK4_1	65.0	IMR90p11
68.0	A4	129.436613072031	CDK4_1	65.0	IMR90p11
68.5	A4	130.529829712652	CDK4_1	65.0	IMR90p11
69.0	A4	130.76962504371	CDK4_1	65.0	IMR90p11
69.5	A4	130.567037142074	CDK4_1	65.0	IMR90p11
70.0	A4	130.740734121913	CDK4_1	65.0	IMR90p11
70.5	A4	132.507834192691	CDK4_1	65.0	IMR90p11
71.0	A4	135.221413893208	CDK4_1	65.0	IMR90p11
71.5	A4	137.276647446174	CDK4_1	65.0	IMR90p11
72.0	A4	139.288882337134	CDK4_1	65.0	IMR90p11
72.5	A4	141.212040127333	CDK4_1	65.0	IMR90p11
73.0	A4	141.12098458369	CDK4_1	65.0	IMR90p11
73.5	A4	139.192187214156	CDK4_1	65.0	IMR90p11
74.0	A4	137.319794928387	CDK4_1	65.0	IMR90p11
74.5	A4	135.248764810568	CDK4_1	65.0	IMR90p11
75.0	A4	132.663797723409	CDK4_1	65.0	IMR90p11
75.5	A4	130.816698568858	CDK4_1	65.0	IMR90p11
76.0	A4	129.598603104094	CDK4_1	65.0	IMR90p11
76.5	A4	128.22369856194	CDK4_1	65.0	IMR90p11
77.0	A4	126.873064200732	CDK4_1	65.0	IMR90p11
77.5	A4	125.401931950916	CDK4_1	65.0	IMR90p11
78.0	A4	123.98036940395	CDK4_1	65.0	IMR90p11
78.5	A4	123.833815294166	CDK4_1	65.0	IMR90p11
79.0	A4	125.193662439986	CDK4_1	65.0	IMR90p11
79.5	A4	130.41936162999	CDK4_1	65.0	IMR90p11
80.0	A4	151.861580286999	CDK4_1	65.0	IMR90p11
80.5	A4	206.719650517805	CDK4_1	65.0	IMR90p11
81.0	A4	288.435389176692	CDK4_1	65.0	IMR90p11
81.5	A4	373.078524703528	CDK4_1	65.0	IMR90p11
82.0	A4	445.517855426122	CDK4_1	65.0	IMR90p11
82.5	A4	481.899824152402	CDK4_1	65.0	IMR90p11
83.0	A4	446.570692306052	CDK4_1	65.0	IMR90p11
83.5	A4	349.996506715653	CDK4_1	65.0	IMR90p11
84.0	A4	239.243994004505	CDK4_1	65.0	IMR90p11
84.5	A4	137.164796368973	CDK4_1	65.0	IMR90p11
85.0	A4	55.9283963226389	CDK4_1	65.0	IMR90p11
85.5	A4	13.1779057606261	CDK4_1	65.0	IMR90p11
86.0	A4	4.07395911609069	CDK4_1	65.0	IMR90p11
86.5	A4	5.14646442343837	CDK4_1	65.0	IMR90p11
87.0	A4	5.55568486856532	CDK4_1	65.0	IMR90p11
87.5	A4	5.19008599620923	CDK4_1	65.0	IMR90p11
88.0	A4	4.89834933297078	CDK4_1	65.0	IMR90p11
88.5	A4	4.05571803823835	CDK4_1	65.0	IMR90p11
89.0	A4	2.67570878711831	CDK4_1	65.0	IMR90p11
89.5	A4	1.92407358312124	CDK4_1	65.0	IMR90p11
90.0	A4	1.814796222734	CDK4_1	65.0	IMR90p11
90.5	A4	1.67016704996513	CDK4_1	65.0	IMR90p11
91.0	A4	2.0630057277906	CDK4_1	65.0	IMR90p11
91.5	A4	2.97740625656002	CDK4_1	65.0	IMR90p11
92.0	A4	3.57985969601594	CDK4_1	65.0	IMR90p11
92.5	A4	3.60014731861429	CDK4_1	65.0	IMR90p11
93.0	A4	2.75217510898278	CDK4_1	65.0	IMR90p11
93.5	A4	1.69908226321786	CDK4_1	65.0	IMR90p11
94.0	A4	0.966387604451938	CDK4_1	65.0	IMR90p11
94.5	A4	0.0627017898409576	CDK4_1	65.0	IMR90p11
95.0	A4	-0.19676503262508	CDK4_1	65.0	IMR90p11
55.0	B4	17.0427074951463	CDK4_1	64.5	IMR90p11
55.5	B4	36.9258662394841	CDK4_1	64.5	IMR90p11
56.0	B4	34.085414990293	CDK4_1	64.5	IMR90p11
56.5	B4	34.085414990293	CDK4_1	64.5	IMR90p11
57.0	B4	34.0854149902952	CDK4_1	64.5	IMR90p11
57.5	B4	34.0271685728101	CDK4_1	64.5	IMR90p11
58.0	B4	34.3985224363871	CDK4_1	64.5	IMR90p11
58.5	B4	35.0974352361809	CDK4_1	64.5	IMR90p11
59.0	B4	35.0908690142645	CDK4_1	64.5	IMR90p11
59.5	B4	34.5250906405977	CDK4_1	64.5	IMR90p11
60.0	B4	33.5729286065825	CDK4_1	64.5	IMR90p11
60.5	B4	32.4562274919358	CDK4_1	64.5	IMR90p11
61.0	B4	31.5325800718416	CDK4_1	64.5	IMR90p11
61.5	B4	30.7688386243892	CDK4_1	64.5	IMR90p11
62.0	B4	30.5931358015685	CDK4_1	64.5	IMR90p11
62.5	B4	31.6572569123131	CDK4_1	64.5	IMR90p11
63.0	B4	34.5195020467676	CDK4_1	64.5	IMR90p11
63.5	B4	39.1595050072016	CDK4_1	64.5	IMR90p11
64.0	B4	46.1700821000258	CDK4_1	64.5	IMR90p11
64.5	B4	56.316771384576	CDK4_1	64.5	IMR90p11
65.0	B4	69.5201709837926	CDK4_1	64.5	IMR90p11
65.5	B4	84.1508498841598	CDK4_1	64.5	IMR90p11
66.0	B4	98.6822254905595	CDK4_1	64.5	IMR90p11
66.5	B4	111.888267470051	CDK4_1	64.5	IMR90p11
67.0	B4	121.612530088662	CDK4_1	64.5	IMR90p11
67.5	B4	127.760805048677	CDK4_1	64.5	IMR90p11
68.0	B4	131.337026852359	CDK4_1	64.5	IMR90p11
68.5	B4	133.205036280559	CDK4_1	64.5	IMR90p11
69.0	B4	134.073967817013	CDK4_1	64.5	IMR90p11
69.5	B4	135.010123386721	CDK4_1	64.5	IMR90p11
70.0	B4	136.930862907722	CDK4_1	64.5	IMR90p11
70.5	B4	139.779744737983	CDK4_1	64.5	IMR90p11
71.0	B4	143.028061206145	CDK4_1	64.5	IMR90p11
71.5	B4	146.665787319884	CDK4_1	64.5	IMR90p11
72.0	B4	150.531279258387	CDK4_1	64.5	IMR90p11
72.5	B4	152.729574936023	CDK4_1	64.5	IMR90p11
73.0	B4	152.574941609319	CDK4_1	64.5	IMR90p11
73.5	B4	150.82722843449	CDK4_1	64.5	IMR90p11
74.0	B4	147.686895119934	CDK4_1	64.5	IMR90p11
74.5	B4	143.462063059304	CDK4_1	64.5	IMR90p11
75.0	B4	139.196965800383	CDK4_1	64.5	IMR90p11
75.5	B4	135.590929169176	CDK4_1	64.5	IMR90p11
76.0	B4	132.69136832634	CDK4_1	64.5	IMR90p11
76.5	B4	130.510434192397	CDK4_1	64.5	IMR90p11
77.0	B4	128.574929918084	CDK4_1	64.5	IMR90p11
77.5	B4	127.24631318218	CDK4_1	64.5	IMR90p11
78.0	B4	126.852478282913	CDK4_1	64.5	IMR90p11
78.5	B4	127.189793550813	CDK4_1	64.5	IMR90p11
79.0	B4	129.257291675936	CDK4_1	64.5	IMR90p11
79.5	B4	137.383293243167	CDK4_1	64.5	IMR90p11
80.0	B4	166.277598845799	CDK4_1	64.5	IMR90p11
80.5	B4	231.186766358198	CDK4_1	64.5	IMR90p11
81.0	B4	317.999037559288	CDK4_1	64.5	IMR90p11
81.5	B4	401.701277724748	CDK4_1	64.5	IMR90p11
82.0	B4	469.465717050433	CDK4_1	64.5	IMR90p11
82.5	B4	490.873627806913	CDK4_1	64.5	IMR90p11
83.0	B4	434.347812547977	CDK4_1	64.5	IMR90p11
83.5	B4	327.712869808572	CDK4_1	64.5	IMR90p11
84.0	B4	217.251477217328	CDK4_1	64.5	IMR90p11
84.5	B4	117.478828815429	CDK4_1	64.5	IMR90p11
85.0	B4	42.8903398563616	CDK4_1	64.5	IMR90p11
85.5	B4	9.4938851464367	CDK4_1	64.5	IMR90p11
86.0	B4	4.19689818631315	CDK4_1	64.5	IMR90p11
86.5	B4	4.10962386677056	CDK4_1	64.5	IMR90p11
87.0	B4	3.57134359902994	CDK4_1	64.5	IMR90p11
87.5	B4	3.5197074376768	CDK4_1	64.5	IMR90p11
88.0	B4	3.74618405902567	CDK4_1	64.5	IMR90p11
88.5	B4	3.22677161666229	CDK4_1	64.5	IMR90p11
89.0	B4	2.95916963582522	CDK4_1	64.5	IMR90p11
89.5	B4	2.98042183504771	CDK4_1	64.5	IMR90p11
90.0	B4	3.01128448458161	CDK4_1	64.5	IMR90p11
90.5	B4	2.9000125643866	CDK4_1	64.5	IMR90p11
91.0	B4	3.29484875505335	CDK4_1	64.5	IMR90p11
91.5	B4	3.23283038471487	CDK4_1	64.5	IMR90p11
92.0	B4	2.691234009889	CDK4_1	64.5	IMR90p11
92.5	B4	2.29618843059694	CDK4_1	64.5	IMR90p11
93.0	B4	1.88114425515693	CDK4_1	64.5	IMR90p11
93.5	B4	1.21850400167045	CDK4_1	64.5	IMR90p11
94.0	B4	0.929443740033605	CDK4_1	64.5	IMR90p11
94.5	B4	0.692671825607761	CDK4_1	64.5	IMR90p11
95.0	B4	0.0303441514598148	CDK4_1	64.5	IMR90p11
55.0	C4	13.9979936808181	CDK4_1	63.3	IMR90p11
55.5	C4	30.3289863084372	CDK4_1	63.3	IMR90p11
56.0	C4	27.9959873616324	CDK4_1	63.3	IMR90p11
56.5	C4	27.9959873616422	CDK4_1	63.3	IMR90p11
57.0	C4	27.9959873615742	CDK4_1	63.3	IMR90p11
57.5	C4	27.8691249891908	CDK4_1	63.3	IMR90p11
58.0	C4	28.6112320458142	CDK4_1	63.3	IMR90p11
58.5	C4	30.5872345076102	CDK4_1	63.3	IMR90p11
59.0	C4	31.0940520420552	CDK4_1	63.3	IMR90p11
59.5	C4	30.2289401828966	CDK4_1	63.3	IMR90p11
60.0	C4	27.8060649265437	CDK4_1	63.3	IMR90p11
60.5	C4	25.3534453399193	CDK4_1	63.3	IMR90p11
61.0	C4	25.3308233916564	CDK4_1	63.3	IMR90p11
61.5	C4	26.8762847207497	CDK4_1	63.3	IMR90p11
62.0	C4	29.5740404591561	CDK4_1	63.3	IMR90p11
62.5	C4	33.7516900807429	CDK4_1	63.3	IMR90p11
63.0	C4	38.3869075874036	CDK4_1	63.3	IMR90p11
63.5	C4	43.1163843482079	CDK4_1	63.3	IMR90p11
64.0	C4	50.0626335501903	CDK4_1	63.3	IMR90p11
64.5	C4	59.2709177939502	CDK4_1	63.3	IMR90p11
65.0	C4	71.1214383633022	CDK4_1	63.3	IMR90p11
65.5	C4	86.1443302178699	CDK4_1	63.3	IMR90p11
66.0	C4	102.146947444529	CDK4_1	63.3	IMR90p11
66.5	C4	115.555488228825	CDK4_1	63.3	IMR90p11
67.0	C4	126.289300379359	CDK4_1	63.3	IMR90p11
67.5	C4	133.760073820552	CDK4_1	63.3	IMR90p11
68.0	C4	137.18629412683	CDK4_1	63.3	IMR90p11
68.5	C4	137.804732293283	CDK4_1	63.3	IMR90p11
69.0	C4	138.198298176675	CDK4_1	63.3	IMR90p11
69.5	C4	139.562523354392	CDK4_1	63.3	IMR90p11
70.0	C4	141.815210165338	CDK4_1	63.3	IMR90p11
70.5	C4	145.806067483236	CDK4_1	63.3	IMR90p11
71.0	C4	151.511985368667	CDK4_1	63.3	IMR90p11
71.5	C4	157.554323496339	CDK4_1	63.3	IMR90p11
72.0	C4	161.887219470829	CDK4_1	63.3	IMR90p11
72.5	C4	163.955774336067	CDK4_1	63.3	IMR90p11
73.0	C4	163.201992945844	CDK4_1	63.3	IMR90p11
73.5	C4	159.789843448247	CDK4_1	63.3	IMR90p11
74.0	C4	154.517688605087	CDK4_1	63.3	IMR90p11
74.5	C4	148.947484899943	CDK4_1	63.3	IMR90p11
75.0	C4	144.436034574183	CDK4_1	63.3	IMR90p11
75.5	C4	141.031501747197	CDK4_1	63.3	IMR90p11
76.0	C4	139.063978336194	CDK4_1	63.3	IMR90p11
76.5	C4	138.253879491774	CDK4_1	63.3	IMR90p11
77.0	C4	137.780091931162	CDK4_1	63.3	IMR90p11
77.5	C4	137.304233140455	CDK4_1	63.3	IMR90p11
78.0	C4	136.816502021869	CDK4_1	63.3	IMR90p11
78.5	C4	136.112046732557	CDK4_1	63.3	IMR90p11
79.0	C4	137.224549535957	CDK4_1	63.3	IMR90p11
79.5	C4	144.459526319661	CDK4_1	63.3	IMR90p11
80.0	C4	173.956797037806	CDK4_1	63.3	IMR90p11
80.5	C4	242.442634652673	CDK4_1	63.3	IMR90p11
81.0	C4	334.085332910418	CDK4_1	63.3	IMR90p11
81.5	C4	421.833531010087	CDK4_1	63.3	IMR90p11
82.0	C4	492.811273355612	CDK4_1	63.3	IMR90p11
82.5	C4	514.64414541325	CDK4_1	63.3	IMR90p11
83.0	C4	453.557146527213	CDK4_1	63.3	IMR90p11
83.5	C4	340.783340276843	CDK4_1	63.3	IMR90p11
84.0	C4	225.542512919111	CDK4_1	63.3	IMR90p11
84.5	C4	121.220424132551	CDK4_1	63.3	IMR90p11
85.0	C4	43.649837234565	CDK4_1	63.3	IMR90p11
85.5	C4	10.3910140215576	CDK4_1	63.3	IMR90p11
86.0	C4	5.47467624650011	CDK4_1	63.3	IMR90p11
86.5	C4	5.37330499175323	CDK4_1	63.3	IMR90p11
87.0	C4	5.07831429419639	CDK4_1	63.3	IMR90p11
87.5	C4	4.65784502245799	CDK4_1	63.3	IMR90p11
88.0	C4	4.24789350722841	CDK4_1	63.3	IMR90p11
88.5	C4	4.14819178300377	CDK4_1	63.3	IMR90p11
89.0	C4	3.26390370268251	CDK4_1	63.3	IMR90p11
89.5	C4	2.46532899976427	CDK4_1	63.3	IMR90p11
90.0	C4	2.25886959632015	CDK4_1	63.3	IMR90p11
90.5	C4	1.95242197272773	CDK4_1	63.3	IMR90p11
91.0	C4	1.79816393077704	CDK4_1	63.3	IMR90p11
91.5	C4	2.21584502557283	CDK4_1	63.3	IMR90p11
92.0	C4	2.96905955675743	CDK4_1	63.3	IMR90p11
92.5	C4	3.49286907488835	CDK4_1	63.3	IMR90p11
93.0	C4	3.83286741480612	CDK4_1	63.3	IMR90p11
93.5	C4	3.87552209763567	CDK4_1	63.3	IMR90p11
94.0	C4	3.98293358433511	CDK4_1	63.3	IMR90p11
94.5	C4	4.03802348568161	CDK4_1	63.3	IMR90p11
95.0	C4	1.76126233312743	CDK4_1	63.3	IMR90p11
55.0	D4	-0.870935706609998	CDK4_1	61.4	IMR90p11
55.5	D4	-1.8870273643214	CDK4_1	61.4	IMR90p11
56.0	D4	-1.74187141321897	CDK4_1	61.4	IMR90p11
56.5	D4	-1.74187141322102	CDK4_1	61.4	IMR90p11
57.0	D4	-1.74187141320454	CDK4_1	61.4	IMR90p11
57.5	D4	-1.81932196114542	CDK4_1	61.4	IMR90p11
58.0	D4	-1.38902696488344	CDK4_1	61.4	IMR90p11
58.5	D4	-0.162808107933756	CDK4_1	61.4	IMR90p11
59.0	D4	1.06286168788949	CDK4_1	61.4	IMR90p11
59.5	D4	2.72066126601737	CDK4_1	61.4	IMR90p11
60.0	D4	4.59893277082801	CDK4_1	61.4	IMR90p11
60.5	D4	6.23479888166082	CDK4_1	61.4	IMR90p11
61.0	D4	7.81376791141986	CDK4_1	61.4	IMR90p11
61.5	D4	9.25946809901461	CDK4_1	61.4	IMR90p11
62.0	D4	11.0026182159904	CDK4_1	61.4	IMR90p11
62.5	D4	13.3830742986529	CDK4_1	61.4	IMR90p11
63.0	D4	16.2542191585289	CDK4_1	61.4	IMR90p11
63.5	D4	19.4905702121653	CDK4_1	61.4	IMR90p11
64.0	D4	23.2947606973971	CDK4_1	61.4	IMR90p11
64.5	D4	27.5255775601606	CDK4_1	61.4	IMR90p11
65.0	D4	32.1786622103225	CDK4_1	61.4	IMR90p11
65.5	D4	37.3143998265075	CDK4_1	61.4	IMR90p11
66.0	D4	42.2574406613592	CDK4_1	61.4	IMR90p11
66.5	D4	46.3751536501468	CDK4_1	61.4	IMR90p11
67.0	D4	49.7449449124349	CDK4_1	61.4	IMR90p11
67.5	D4	51.9870280803835	CDK4_1	61.4	IMR90p11
68.0	D4	52.8692885810716	CDK4_1	61.4	IMR90p11
68.5	D4	53.1763606503135	CDK4_1	61.4	IMR90p11
69.0	D4	53.9416319757837	CDK4_1	61.4	IMR90p11
69.5	D4	54.8608432094018	CDK4_1	61.4	IMR90p11
70.0	D4	56.2655567130701	CDK4_1	61.4	IMR90p11
70.5	D4	58.9720140146907	CDK4_1	61.4	IMR90p11
71.0	D4	62.067210304454	CDK4_1	61.4	IMR90p11
71.5	D4	64.0292266303974	CDK4_1	61.4	IMR90p11
72.0	D4	65.2385025139232	CDK4_1	61.4	IMR90p11
72.5	D4	65.1774038232113	CDK4_1	61.4	IMR90p11
73.0	D4	62.479412769634	CDK4_1	61.4	IMR90p11
73.5	D4	58.8708062050601	CDK4_1	61.4	IMR90p11
74.0	D4	56.0984541787646	CDK4_1	61.4	IMR90p11
74.5	D4	53.1146867436553	CDK4_1	61.4	IMR90p11
75.0	D4	49.9414564805988	CDK4_1	61.4	IMR90p11
75.5	D4	48.3654732651214	CDK4_1	61.4	IMR90p11
76.0	D4	47.4238786525266	CDK4_1	61.4	IMR90p11
76.5	D4	46.0399817090511	CDK4_1	61.4	IMR90p11
77.0	D4	45.3379451290347	CDK4_1	61.4	IMR90p11
77.5	D4	45.8374518214544	CDK4_1	61.4	IMR90p11
78.0	D4	46.2283890986258	CDK4_1	61.4	IMR90p11
78.5	D4	46.3375768041961	CDK4_1	61.4	IMR90p11
79.0	D4	47.2850940847364	CDK4_1	61.4	IMR90p11
79.5	D4	51.8985357522219	CDK4_1	61.4	IMR90p11
80.0	D4	67.6058695488242	CDK4_1	61.4	IMR90p11
80.5	D4	92.5122484673716	CDK4_1	61.4	IMR90p11
81.0	D4	117.191611338126	CDK4_1	61.4	IMR90p11
81.5	D4	137.98241629105	CDK4_1	61.4	IMR90p11
82.0	D4	149.222020263984	CDK4_1	61.4	IMR90p11
82.5	D4	136.271119509964	CDK4_1	61.4	IMR90p11
83.0	D4	103.202999710807	CDK4_1	61.4	IMR90p11
83.5	D4	69.1321599103009	CDK4_1	61.4	IMR90p11
84.0	D4	39.0384612044587	CDK4_1	61.4	IMR90p11
84.5	D4	14.6594927654107	CDK4_1	61.4	IMR90p11
85.0	D4	2.75712404241892	CDK4_1	61.4	IMR90p11
85.5	D4	1.90364955339652	CDK4_1	61.4	IMR90p11
86.0	D4	2.3987580886797	CDK4_1	61.4	IMR90p11
86.5	D4	2.06255512952748	CDK4_1	61.4	IMR90p11
87.0	D4	1.85194019105535	CDK4_1	61.4	IMR90p11
87.5	D4	1.79500451228319	CDK4_1	61.4	IMR90p11
88.0	D4	1.80681581394123	CDK4_1	61.4	IMR90p11
88.5	D4	1.99289275528048	CDK4_1	61.4	IMR90p11
89.0	D4	2.15666127204173	CDK4_1	61.4	IMR90p11
89.5	D4	2.1233725441852	CDK4_1	61.4	IMR90p11
90.0	D4	2.17238385207321	CDK4_1	61.4	IMR90p11
90.5	D4	2.25431162264198	CDK4_1	61.4	IMR90p11
91.0	D4	2.46331799723822	CDK4_1	61.4	IMR90p11
91.5	D4	2.84958626993733	CDK4_1	61.4	IMR90p11
92.0	D4	3.15705021248863	CDK4_1	61.4	IMR90p11
92.5	D4	3.16652415910465	CDK4_1	61.4	IMR90p11
93.0	D4	2.63489421396486	CDK4_1	61.4	IMR90p11
93.5	D4	0.956145870383523	CDK4_1	61.4	IMR90p11
94.0	D4	0.0286682005382204	CDK4_1	61.4	IMR90p11
94.5	D4	-2.75091117819812	CDK4_1	61.4	IMR90p11
95.0	D4	-2.54667062625441	CDK4_1	61.4	IMR90p11
55.0	E4	-2.45366033318055	CDK4_1	59.0	IMR90p11
55.5	E4	-5.31626405522309	CDK4_1	59.0	IMR90p11
56.0	E4	-4.90732066635985	CDK4_1	59.0	IMR90p11
56.5	E4	-4.90732066635223	CDK4_1	59.0	IMR90p11
57.0	E4	-4.90732066641647	CDK4_1	59.0	IMR90p11
57.5	E4	-5.2356192308074	CDK4_1	59.0	IMR90p11
58.0	E4	-3.17718100565264	CDK4_1	59.0	IMR90p11
58.5	E4	0.576933234552826	CDK4_1	59.0	IMR90p11
59.0	E4	3.30060180062651	CDK4_1	59.0	IMR90p11
59.5	E4	5.69714927663358	CDK4_1	59.0	IMR90p11
60.0	E4	7.56998271437294	CDK4_1	59.0	IMR90p11
60.5	E4	9.5130721762838	CDK4_1	59.0	IMR90p11
61.0	E4	11.9398131311799	CDK4_1	59.0	IMR90p11
61.5	E4	14.1943722297486	CDK4_1	59.0	IMR90p11
62.0	E4	17.0135271766151	CDK4_1	59.0	IMR90p11
62.5	E4	21.0075308840469	CDK4_1	59.0	IMR90p11
63.0	E4	25.0579992459794	CDK4_1	59.0	IMR90p11
63.5	E4	30.258131667183	CDK4_1	59.0	IMR90p11
64.0	E4	38.116107313537	CDK4_1	59.0	IMR90p11
64.5	E4	47.980455768889	CDK4_1	59.0	IMR90p11
65.0	E4	60.077104121645	CDK4_1	59.0	IMR90p11
65.5	E4	74.8026652066701	CDK4_1	59.0	IMR90p11
66.0	E4	89.4597085870979	CDK4_1	59.0	IMR90p11
66.5	E4	102.134590411677	CDK4_1	59.0	IMR90p11
67.0	E4	112.212613307497	CDK4_1	59.0	IMR90p11
67.5	E4	119.055247503024	CDK4_1	59.0	IMR90p11
68.0	E4	122.003303170447	CDK4_1	59.0	IMR90p11
68.5	E4	122.765108300444	CDK4_1	59.0	IMR90p11
69.0	E4	122.980228914042	CDK4_1	59.0	IMR90p11
69.5	E4	123.416774400383	CDK4_1	59.0	IMR90p11
70.0	E4	125.532152292513	CDK4_1	59.0	IMR90p11
70.5	E4	130.661795922969	CDK4_1	59.0	IMR90p11
71.0	E4	138.937711613956	CDK4_1	59.0	IMR90p11
71.5	E4	148.909780043815	CDK4_1	59.0	IMR90p11
72.0	E4	158.653109837124	CDK4_1	59.0	IMR90p11
72.5	E4	164.99702544279	CDK4_1	59.0	IMR90p11
73.0	E4	166.533333344326	CDK4_1	59.0	IMR90p11
73.5	E4	162.139973319587	CDK4_1	59.0	IMR90p11
74.0	E4	152.860472434351	CDK4_1	59.0	IMR90p11
74.5	E4	141.70688794443	CDK4_1	59.0	IMR90p11
75.0	E4	131.381348664273	CDK4_1	59.0	IMR90p11
75.5	E4	122.945087569978	CDK4_1	59.0	IMR90p11
76.0	E4	116.701187158238	CDK4_1	59.0	IMR90p11
76.5	E4	113.017475838101	CDK4_1	59.0	IMR90p11
77.0	E4	110.809847930975	CDK4_1	59.0	IMR90p11
77.5	E4	109.62691179786	CDK4_1	59.0	IMR90p11
78.0	E4	109.503773422956	CDK4_1	59.0	IMR90p11
78.5	E4	110.278263476024	CDK4_1	59.0	IMR90p11
79.0	E4	112.246260415586	CDK4_1	59.0	IMR90p11
79.5	E4	117.050926683363	CDK4_1	59.0	IMR90p11
80.0	E4	134.445698689723	CDK4_1	59.0	IMR90p11
80.5	E4	179.729435827352	CDK4_1	59.0	IMR90p11
81.0	E4	245.262425179107	CDK4_1	59.0	IMR90p11
81.5	E4	309.258929458164	CDK4_1	59.0	IMR90p11
82.0	E4	363.0883155273	CDK4_1	59.0	IMR90p11
82.5	E4	387.038962299154	CDK4_1	59.0	IMR90p11
83.0	E4	348.989926541994	CDK4_1	59.0	IMR90p11
83.5	E4	265.573564289337	CDK4_1	59.0	IMR90p11
84.0	E4	178.531962532584	CDK4_1	59.0	IMR90p11
84.5	E4	99.2629417009153	CDK4_1	59.0	IMR90p11
85.0	E4	36.8865785004822	CDK4_1	59.0	IMR90p11
85.5	E4	7.93621656577847	CDK4_1	59.0	IMR90p11
86.0	E4	3.83941974470025	CDK4_1	59.0	IMR90p11
86.5	E4	3.8366389508414	CDK4_1	59.0	IMR90p11
87.0	E4	3.51575199347275	CDK4_1	59.0	IMR90p11
87.5	E4	3.32118202409555	CDK4_1	59.0	IMR90p11
88.0	E4	2.97441947755635	CDK4_1	59.0	IMR90p11
88.5	E4	3.1171955388092	CDK4_1	59.0	IMR90p11
89.0	E4	3.39520580978729	CDK4_1	59.0	IMR90p11
89.5	E4	3.34736451218396	CDK4_1	59.0	IMR90p11
90.0	E4	3.30830573986788	CDK4_1	59.0	IMR90p11
90.5	E4	3.33777706499654	CDK4_1	59.0	IMR90p11
91.0	E4	2.6888483407717	CDK4_1	59.0	IMR90p11
91.5	E4	1.92696758593252	CDK4_1	59.0	IMR90p11
92.0	E4	1.59481409103955	CDK4_1	59.0	IMR90p11
92.5	E4	1.41404882953128	CDK4_1	59.0	IMR90p11
93.0	E4	1.57850857676311	CDK4_1	59.0	IMR90p11
93.5	E4	2.36197460188185	CDK4_1	59.0	IMR90p11
94.0	E4	3.00731223434781	CDK4_1	59.0	IMR90p11
94.5	E4	4.50278042764143	CDK4_1	59.0	IMR90p11
95.0	E4	2.67981883154374	CDK4_1	59.0	IMR90p11
55.0	F4	-7.66616698894438	CDK4_1	57.0	IMR90p11
55.5	F4	-16.6100284760463	CDK4_1	57.0	IMR90p11
56.0	F4	-15.3323339778889	CDK4_1	57.0	IMR90p11
56.5	F4	-15.3323339778917	CDK4_1	57.0	IMR90p11
57.0	F4	-15.3323339778722	CDK4_1	57.0	IMR90p11
57.5	F4	-15.7081535403336	CDK4_1	57.0	IMR90p11
58.0	F4	-13.4795530499382	CDK4_1	57.0	IMR90p11
58.5	F4	-8.29485935121204	CDK4_1	57.0	IMR90p11
59.0	F4	-4.24411583380243	CDK4_1	57.0	IMR90p11
59.5	F4	-1.51843446615226	CDK4_1	57.0	IMR90p11
60.0	F4	0.892957580319717	CDK4_1	57.0	IMR90p11
60.5	F4	3.89395025650447	CDK4_1	57.0	IMR90p11
61.0	F4	6.97048695024932	CDK4_1	57.0	IMR90p11
61.5	F4	9.22192950928513	CDK4_1	57.0	IMR90p11
62.0	F4	12.1338123860731	CDK4_1	57.0	IMR90p11
62.5	F4	15.826447667877	CDK4_1	57.0	IMR90p11
63.0	F4	20.1598967582177	CDK4_1	57.0	IMR90p11
63.5	F4	25.3480206705776	CDK4_1	57.0	IMR90p11
64.0	F4	32.1980695237378	CDK4_1	57.0	IMR90p11
64.5	F4	41.5702155637508	CDK4_1	57.0	IMR90p11
65.0	F4	52.5777929666909	CDK4_1	57.0	IMR90p11
65.5	F4	64.4361955460275	CDK4_1	57.0	IMR90p11
66.0	F4	76.9887783074297	CDK4_1	57.0	IMR90p11
66.5	F4	89.1315721191568	CDK4_1	57.0	IMR90p11
67.0	F4	98.3680589245494	CDK4_1	57.0	IMR90p11
67.5	F4	105.284032191466	CDK4_1	57.0	IMR90p11
68.0	F4	109.797535791646	CDK4_1	57.0	IMR90p11
68.5	F4	112.0078253145	CDK4_1	57.0	IMR90p11
69.0	F4	113.599777257181	CDK4_1	57.0	IMR90p11
69.5	F4	115.160661898073	CDK4_1	57.0	IMR90p11
70.0	F4	117.730189615791	CDK4_1	57.0	IMR90p11
70.5	F4	123.42189902001	CDK4_1	57.0	IMR90p11
71.0	F4	132.798400104549	CDK4_1	57.0	IMR90p11
71.5	F4	144.942134209378	CDK4_1	57.0	IMR90p11
72.0	F4	158.548591210413	CDK4_1	57.0	IMR90p11
72.5	F4	169.616310334549	CDK4_1	57.0	IMR90p11
73.0	F4	174.868227665328	CDK4_1	57.0	IMR90p11
73.5	F4	171.977716136101	CDK4_1	57.0	IMR90p11
74.0	F4	160.705151174705	CDK4_1	57.0	IMR90p11
74.5	F4	144.823659480734	CDK4_1	57.0	IMR90p11
75.0	F4	128.379393853662	CDK4_1	57.0	IMR90p11
75.5	F4	113.841171048887	CDK4_1	57.0	IMR90p11
76.0	F4	103.228454232941	CDK4_1	57.0	IMR90p11
76.5	F4	97.1966554042186	CDK4_1	57.0	IMR90p11
77.0	F4	93.9238823355397	CDK4_1	57.0	IMR90p11
77.5	F4	91.7706841831872	CDK4_1	57.0	IMR90p11
78.0	F4	90.0926894299548	CDK4_1	57.0	IMR90p11
78.5	F4	89.6021365400426	CDK4_1	57.0	IMR90p11
79.0	F4	90.1217723747725	CDK4_1	57.0	IMR90p11
79.5	F4	91.9831937559879	CDK4_1	57.0	IMR90p11
80.0	F4	103.262283279157	CDK4_1	57.0	IMR90p11
80.5	F4	137.283082664102	CDK4_1	57.0	IMR90p11
81.0	F4	186.663179578666	CDK4_1	57.0	IMR90p11
81.5	F4	234.159884478974	CDK4_1	57.0	IMR90p11
82.0	F4	275.354994679251	CDK4_1	57.0	IMR90p11
82.5	F4	295.807044184572	CDK4_1	57.0	IMR90p11
83.0	F4	268.045948939069	CDK4_1	57.0	IMR90p11
83.5	F4	204.2416447311	CDK4_1	57.0	IMR90p11
84.0	F4	138.768623933028	CDK4_1	57.0	IMR90p11
84.5	F4	78.3726585552405	CDK4_1	57.0	IMR90p11
85.0	F4	29.5523317594372	CDK4_1	57.0	IMR90p11
85.5	F4	6.83223070806042	CDK4_1	57.0	IMR90p11
86.0	F4	3.95809411846579	CDK4_1	57.0	IMR90p11
86.5	F4	3.71577682910277	CDK4_1	57.0	IMR90p11
87.0	F4	3.55647279896732	CDK4_1	57.0	IMR90p11
87.5	F4	3.42806877154703	CDK4_1	57.0	IMR90p11
88.0	F4	3.06663147059061	CDK4_1	57.0	IMR90p11
88.5	F4	3.10220090408853	CDK4_1	57.0	IMR90p11
89.0	F4	2.89578784239143	CDK4_1	57.0	IMR90p11
89.5	F4	2.45227787135605	CDK4_1	57.0	IMR90p11
90.0	F4	2.42568399616903	CDK4_1	57.0	IMR90p11
90.5	F4	2.22526968888752	CDK4_1	57.0	IMR90p11
91.0	F4	1.71755138773659	CDK4_1	57.0	IMR90p11
91.5	F4	1.91831476658496	CDK4_1	57.0	IMR90p11
92.0	F4	2.3144345749231	CDK4_1	57.0	IMR90p11
92.5	F4	2.48359528862881	CDK4_1	57.0	IMR90p11
93.0	F4	2.85530330714136	CDK4_1	57.0	IMR90p11
93.5	F4	3.19944755884961	CDK4_1	57.0	IMR90p11
94.0	F4	3.2895466279308	CDK4_1	57.0	IMR90p11
94.5	F4	3.3997514837904	CDK4_1	57.0	IMR90p11
95.0	F4	1.48421256088091	CDK4_1	57.0	IMR90p11
55.0	G4	-15.0622655436158	CDK4_1	55.7	IMR90p11
55.5	G4	-32.6349086778349	CDK4_1	55.7	IMR90p11
56.0	G4	-30.1245310872322	CDK4_1	55.7	IMR90p11
56.5	G4	-30.1245310872425	CDK4_1	55.7	IMR90p11
57.0	G4	-30.124531087167	CDK4_1	55.7	IMR90p11
57.5	G4	-30.7587089964322	CDK4_1	55.7	IMR90p11
58.0	G4	-26.8534282156887	CDK4_1	55.7	IMR90p11
58.5	G4	-19.2797377373208	CDK4_1	55.7	IMR90p11
59.0	G4	-12.5313839563745	CDK4_1	55.7	IMR90p11
59.5	G4	-5.30734074054237	CDK4_1	55.7	IMR90p11
60.0	G4	1.15462659954665	CDK4_1	55.7	IMR90p11
60.5	G4	7.70315881193028	CDK4_1	55.7	IMR90p11
61.0	G4	14.5019822345176	CDK4_1	55.7	IMR90p11
61.5	G4	20.0581905422755	CDK4_1	55.7	IMR90p11
62.0	G4	25.280935647764	CDK4_1	55.7	IMR90p11
62.5	G4	30.6910426137687	CDK4_1	55.7	IMR90p11
63.0	G4	34.2495753946831	CDK4_1	55.7	IMR90p11
63.5	G4	37.4903556831645	CDK4_1	55.7	IMR90p11
64.0	G4	41.6389418137453	CDK4_1	55.7	IMR90p11
64.5	G4	46.1061382234024	CDK4_1	55.7	IMR90p11
65.0	G4	51.8085918121225	CDK4_1	55.7	IMR90p11
65.5	G4	60.1044830723896	CDK4_1	55.7	IMR90p11
66.0	G4	69.6581379992737	CDK4_1	55.7	IMR90p11
66.5	G4	79.2696325316286	CDK4_1	55.7	IMR90p11
67.0	G4	88.3218588646542	CDK4_1	55.7	IMR90p11
67.5	G4	95.0656074996359	CDK4_1	55.7	IMR90p11
68.0	G4	99.1470792822795	CDK4_1	55.7	IMR90p11
68.5	G4	100.908209549218	CDK4_1	55.7	IMR90p11
69.0	G4	101.545183009806	CDK4_1	55.7	IMR90p11
69.5	G4	102.051301942227	CDK4_1	55.7	IMR90p11
70.0	G4	103.349995011794	CDK4_1	55.7	IMR90p11
70.5	G4	105.541788223928	CDK4_1	55.7	IMR90p11
71.0	G4	109.669626305589	CDK4_1	55.7	IMR90p11
71.5	G4	115.813470128324	CDK4_1	55.7	IMR90p11
72.0	G4	122.066627254091	CDK4_1	55.7	IMR90p11
72.5	G4	126.882613406224	CDK4_1	55.7	IMR90p11
73.0	G4	129.779949671251	CDK4_1	55.7	IMR90p11
73.5	G4	128.69884995001	CDK4_1	55.7	IMR90p11
74.0	G4	122.557431464327	CDK4_1	55.7	IMR90p11
74.5	G4	113.965116463708	CDK4_1	55.7	IMR90p11
75.0	G4	105.470057840551	CDK4_1	55.7	IMR90p11
75.5	G4	97.5466153719946	CDK4_1	55.7	IMR90p11
76.0	G4	91.3582885894779	CDK4_1	55.7	IMR90p11
76.5	G4	87.8663012460504	CDK4_1	55.7	IMR90p11
77.0	G4	86.0445572774329	CDK4_1	55.7	IMR90p11
77.5	G4	84.4608887812674	CDK4_1	55.7	IMR90p11
78.0	G4	83.6639109320621	CDK4_1	55.7	IMR90p11
78.5	G4	84.0387275444547	CDK4_1	55.7	IMR90p11
79.0	G4	84.4170839914758	CDK4_1	55.7	IMR90p11
79.5	G4	85.4524545068891	CDK4_1	55.7	IMR90p11
80.0	G4	94.1422606052377	CDK4_1	55.7	IMR90p11
80.5	G4	122.545494965795	CDK4_1	55.7	IMR90p11
81.0	G4	165.462446678803	CDK4_1	55.7	IMR90p11
81.5	G4	208.182554943745	CDK4_1	55.7	IMR90p11
82.0	G4	245.773154967515	CDK4_1	55.7	IMR90p11
82.5	G4	266.163704724531	CDK4_1	55.7	IMR90p11
83.0	G4	243.517372235357	CDK4_1	55.7	IMR90p11
83.5	G4	186.864408562301	CDK4_1	55.7	IMR90p11
84.0	G4	127.764291521952	CDK4_1	55.7	IMR90p11
84.5	G4	73.4213834444261	CDK4_1	55.7	IMR90p11
85.0	G4	28.68531072032	CDK4_1	55.7	IMR90p11
85.5	G4	7.28256382225857	CDK4_1	55.7	IMR90p11
86.0	G4	4.75423895443333	CDK4_1	55.7	IMR90p11
86.5	G4	4.7364414740079	CDK4_1	55.7	IMR90p11
87.0	G4	4.53867514167047	CDK4_1	55.7	IMR90p11
87.5	G4	4.49302240858026	CDK4_1	55.7	IMR90p11
88.0	G4	3.93732128442491	CDK4_1	55.7	IMR90p11
88.5	G4	3.50298448670259	CDK4_1	55.7	IMR90p11
89.0	G4	3.48006803635752	CDK4_1	55.7	IMR90p11
89.5	G4	3.00953988837665	CDK4_1	55.7	IMR90p11
90.0	G4	2.53612833888735	CDK4_1	55.7	IMR90p11
90.5	G4	2.43859639515512	CDK4_1	55.7	IMR90p11
91.0	G4	2.18547151771196	CDK4_1	55.7	IMR90p11
91.5	G4	1.75428060171595	CDK4_1	55.7	IMR90p11
92.0	G4	1.98537507023082	CDK4_1	55.7	IMR90p11
92.5	G4	2.60865697778985	CDK4_1	55.7	IMR90p11
93.0	G4	2.82787244842126	CDK4_1	55.7	IMR90p11
93.5	G4	3.20361977943463	CDK4_1	55.7	IMR90p11
94.0	G4	3.63323077903476	CDK4_1	55.7	IMR90p11
94.5	G4	4.22377611478703	CDK4_1	55.7	IMR90p11
95.0	G4	2.00802517383534	CDK4_1	55.7	IMR90p11
55.0	H4	-15.708211593795	CDK4_1	55.0	IMR90p11
55.5	H4	-34.0344584532238	CDK4_1	55.0	IMR90p11
56.0	H4	-31.4164231875911	CDK4_1	55.0	IMR90p11
56.5	H4	-31.4164231875866	CDK4_1	55.0	IMR90p11
57.0	H4	-31.4164231876188	CDK4_1	55.0	IMR90p11
57.5	H4	-32.0596294871444	CDK4_1	55.0	IMR90p11
58.0	H4	-28.1101633698426	CDK4_1	55.0	IMR90p11
58.5	H4	-20.407134664149	CDK4_1	55.0	IMR90p11
59.0	H4	-13.1052824387143	CDK4_1	55.0	IMR90p11
59.5	H4	-5.14652009825761	CDK4_1	55.0	IMR90p11
60.0	H4	1.49274838360361	CDK4_1	55.0	IMR90p11
60.5	H4	7.61332031593884	CDK4_1	55.0	IMR90p11
61.0	H4	14.3396457271537	CDK4_1	55.0	IMR90p11
61.5	H4	19.8750581312826	CDK4_1	55.0	IMR90p11
62.0	H4	24.2621255501077	CDK4_1	55.0	IMR90p11
62.5	H4	29.2599506265451	CDK4_1	55.0	IMR90p11
63.0	H4	33.4940287383662	CDK4_1	55.0	IMR90p11
63.5	H4	35.9400335719023	CDK4_1	55.0	IMR90p11
64.0	H4	38.5227054168228	CDK4_1	55.0	IMR90p11
64.5	H4	42.0428064364996	CDK4_1	55.0	IMR90p11
65.0	H4	45.9406171805357	CDK4_1	55.0	IMR90p11
65.5	H4	51.0898195483524	CDK4_1	55.0	IMR90p11
66.0	H4	58.1905983993271	CDK4_1	55.0	IMR90p11
66.5	H4	66.2031863912076	CDK4_1	55.0	IMR90p11
67.0	H4	73.8882980483951	CDK4_1	55.0	IMR90p11
67.5	H4	80.3125051085926	CDK4_1	55.0	IMR90p11
68.0	H4	84.8648078685297	CDK4_1	55.0	IMR90p11
68.5	H4	88.1631562464079	CDK4_1	55.0	IMR90p11
69.0	H4	89.8831121009944	CDK4_1	55.0	IMR90p11
69.5	H4	90.4878539766408	CDK4_1	55.0	IMR90p11
70.0	H4	92.1837102235518	CDK4_1	55.0	IMR90p11
70.5	H4	95.3542742078789	CDK4_1	55.0	IMR90p11
71.0	H4	100.494246019546	CDK4_1	55.0	IMR90p11
71.5	H4	108.809761372668	CDK4_1	55.0	IMR90p11
72.0	H4	118.158740752659	CDK4_1	55.0	IMR90p11
72.5	H4	125.193712363239	CDK4_1	55.0	IMR90p11
73.0	H4	129.403212625238	CDK4_1	55.0	IMR90p11
73.5	H4	128.138066735143	CDK4_1	55.0	IMR90p11
74.0	H4	120.094402521948	CDK4_1	55.0	IMR90p11
74.5	H4	108.651919984562	CDK4_1	55.0	IMR90p11
75.0	H4	96.9774294479715	CDK4_1	55.0	IMR90p11
75.5	H4	86.5304198760123	CDK4_1	55.0	IMR90p11
76.0	H4	78.6858164906486	CDK4_1	55.0	IMR90p11
76.5	H4	73.767339908512	CDK4_1	55.0	IMR90p11
77.0	H4	71.210025335146	CDK4_1	55.0	IMR90p11
77.5	H4	70.1353487928383	CDK4_1	55.0	IMR90p11
78.0	H4	68.6118817341381	CDK4_1	55.0	IMR90p11
78.5	H4	67.3542539189507	CDK4_1	55.0	IMR90p11
79.0	H4	67.546728657824	CDK4_1	55.0	IMR90p11
79.5	H4	68.5323475424453	CDK4_1	55.0	IMR90p11
80.0	H4	73.8701847023471	CDK4_1	55.0	IMR90p11
80.5	H4	95.9460553745118	CDK4_1	55.0	IMR90p11
81.0	H4	132.27033739569	CDK4_1	55.0	IMR90p11
81.5	H4	168.103074970387	CDK4_1	55.0	IMR90p11
82.0	H4	199.174172491541	CDK4_1	55.0	IMR90p11
82.5	H4	218.450497277115	CDK4_1	55.0	IMR90p11
83.0	H4	203.412768319086	CDK4_1	55.0	IMR90p11
83.5	H4	157.255799592181	CDK4_1	55.0	IMR90p11
84.0	H4	107.734443066673	CDK4_1	55.0	IMR90p11
84.5	H4	62.9724612259269	CDK4_1	55.0	IMR90p11
85.0	H4	25.133010471412	CDK4_1	55.0	IMR90p11
85.5	H4	5.38449543987298	CDK4_1	55.0	IMR90p11
86.0	H4	2.75284694904866	CDK4_1	55.0	IMR90p11
86.5	H4	3.11851965659719	CDK4_1	55.0	IMR90p11
87.0	H4	2.86427356928664	CDK4_1	55.0	IMR90p11
87.5	H4	2.97307944821995	CDK4_1	55.0	IMR90p11
88.0	H4	3.13091881249852	CDK4_1	55.0	IMR90p11
88.5	H4	3.32234836543051	CDK4_1	55.0	IMR90p11
89.0	H4	3.46956030678598	CDK4_1	55.0	IMR90p11
89.5	H4	3.28063126736851	CDK4_1	55.0	IMR90p11
90.0	H4	3.00807132024471	CDK4_1	55.0	IMR90p11
90.5	H4	2.66022889908385	CDK4_1	55.0	IMR90p11
91.0	H4	2.11313952541417	CDK4_1	55.0	IMR90p11
91.5	H4	1.90914641564564	CDK4_1	55.0	IMR90p11
92.0	H4	1.79032937412535	CDK4_1	55.0	IMR90p11
92.5	H4	1.27218057581854	CDK4_1	55.0	IMR90p11
93.0	H4	1.22032033490774	CDK4_1	55.0	IMR90p11
93.5	H4	0.534950505099914	CDK4_1	55.0	IMR90p11
94.0	H4	-0.141301295517167	CDK4_1	55.0	IMR90p11
94.5	H4	-1.99774748663225	CDK4_1	55.0	IMR90p11
95.0	H4	-1.8317326366809	CDK4_1	55.0	IMR90p11
