# Supplementary material for: Primer PICKR: literature-mined scoring platform for robust RT–qPCR primers
Source: Nat Commun. 2026 May 28;17:6938. doi: 10.1038/s41467-026-73648-2 (PMC13388996; doi:10.1038/s41467-026-73648-2)
Supplement: Supplementary file 11 — Source Data [file 41467_2026_73648_MOESM11_ESM.zip › Suppl_Fig_S7/melting_curve_data_HPRT1_1.csv]

Temperature	Well	Derivative	Target	melt temp	Replicate
55.0	A3	2.94	HPRT1_1	65.0	IMR 90 P2
55.5	A3	6.37	HPRT1_1	65.0	IMR 90 P2
56.0	A3	5.88	HPRT1_1	65.0	IMR 90 P2
56.5	A3	5.88	HPRT1_1	65.0	IMR 90 P2
57.0	A3	5.88	HPRT1_1	65.0	IMR 90 P2
57.5	A3	5.73	HPRT1_1	65.0	IMR 90 P2
58.0	A3	6.78	HPRT1_1	65.0	IMR 90 P2
58.5	A3	7.93	HPRT1_1	65.0	IMR 90 P2
59.0	A3	8.48	HPRT1_1	65.0	IMR 90 P2
59.5	A3	9.43	HPRT1_1	65.0	IMR 90 P2
60.0	A3	10.45	HPRT1_1	65.0	IMR 90 P2
60.5	A3	12.14	HPRT1_1	65.0	IMR 90 P2
61.0	A3	14.4	HPRT1_1	65.0	IMR 90 P2
61.5	A3	16.25	HPRT1_1	65.0	IMR 90 P2
62.0	A3	18.28	HPRT1_1	65.0	IMR 90 P2
62.5	A3	21.66	HPRT1_1	65.0	IMR 90 P2
63.0	A3	25.56	HPRT1_1	65.0	IMR 90 P2
63.5	A3	31.0	HPRT1_1	65.0	IMR 90 P2
64.0	A3	39.2	HPRT1_1	65.0	IMR 90 P2
64.5	A3	49.13	HPRT1_1	65.0	IMR 90 P2
65.0	A3	59.78	HPRT1_1	65.0	IMR 90 P2
65.5	A3	70.77	HPRT1_1	65.0	IMR 90 P2
66.0	A3	80.58	HPRT1_1	65.0	IMR 90 P2
66.5	A3	88.27	HPRT1_1	65.0	IMR 90 P2
67.0	A3	93.08	HPRT1_1	65.0	IMR 90 P2
67.5	A3	95.41	HPRT1_1	65.0	IMR 90 P2
68.0	A3	97.06	HPRT1_1	65.0	IMR 90 P2
68.5	A3	97.96	HPRT1_1	65.0	IMR 90 P2
69.0	A3	98.45	HPRT1_1	65.0	IMR 90 P2
69.5	A3	100.64	HPRT1_1	65.0	IMR 90 P2
70.0	A3	104.83	HPRT1_1	65.0	IMR 90 P2
70.5	A3	108.94	HPRT1_1	65.0	IMR 90 P2
71.0	A3	113.29	HPRT1_1	65.0	IMR 90 P2
71.5	A3	117.39	HPRT1_1	65.0	IMR 90 P2
72.0	A3	119.43	HPRT1_1	65.0	IMR 90 P2
72.5	A3	118.5	HPRT1_1	65.0	IMR 90 P2
73.0	A3	118.09	HPRT1_1	65.0	IMR 90 P2
73.5	A3	132.92	HPRT1_1	65.0	IMR 90 P2
74.0	A3	184.04	HPRT1_1	65.0	IMR 90 P2
74.5	A3	267.53	HPRT1_1	65.0	IMR 90 P2
75.0	A3	359.87	HPRT1_1	65.0	IMR 90 P2
75.5	A3	445.44	HPRT1_1	65.0	IMR 90 P2
76.0	A3	494.93	HPRT1_1	65.0	IMR 90 P2
76.5	A3	467.73	HPRT1_1	65.0	IMR 90 P2
77.0	A3	373.52	HPRT1_1	65.0	IMR 90 P2
77.5	A3	259.95	HPRT1_1	65.0	IMR 90 P2
78.0	A3	151.56	HPRT1_1	65.0	IMR 90 P2
78.5	A3	63.87	HPRT1_1	65.0	IMR 90 P2
79.0	A3	16.9	HPRT1_1	65.0	IMR 90 P2
79.5	A3	5.53	HPRT1_1	65.0	IMR 90 P2
80.0	A3	6.13	HPRT1_1	65.0	IMR 90 P2
80.5	A3	6.8	HPRT1_1	65.0	IMR 90 P2
81.0	A3	6.84	HPRT1_1	65.0	IMR 90 P2
81.5	A3	6.34	HPRT1_1	65.0	IMR 90 P2
82.0	A3	5.26	HPRT1_1	65.0	IMR 90 P2
82.5	A3	4.07	HPRT1_1	65.0	IMR 90 P2
83.0	A3	3.26	HPRT1_1	65.0	IMR 90 P2
83.5	A3	2.69	HPRT1_1	65.0	IMR 90 P2
84.0	A3	2.45	HPRT1_1	65.0	IMR 90 P2
84.5	A3	2.74	HPRT1_1	65.0	IMR 90 P2
85.0	A3	2.58	HPRT1_1	65.0	IMR 90 P2
85.5	A3	2.5	HPRT1_1	65.0	IMR 90 P2
86.0	A3	2.62	HPRT1_1	65.0	IMR 90 P2
86.5	A3	2.44	HPRT1_1	65.0	IMR 90 P2
87.0	A3	2.08	HPRT1_1	65.0	IMR 90 P2
87.5	A3	2.03	HPRT1_1	65.0	IMR 90 P2
88.0	A3	1.58	HPRT1_1	65.0	IMR 90 P2
88.5	A3	1.3	HPRT1_1	65.0	IMR 90 P2
89.0	A3	1.57	HPRT1_1	65.0	IMR 90 P2
89.5	A3	1.68	HPRT1_1	65.0	IMR 90 P2
90.0	A3	1.96	HPRT1_1	65.0	IMR 90 P2
90.5	A3	2.75	HPRT1_1	65.0	IMR 90 P2
91.0	A3	2.77	HPRT1_1	65.0	IMR 90 P2
91.5	A3	2.17	HPRT1_1	65.0	IMR 90 P2
92.0	A3	2.09	HPRT1_1	65.0	IMR 90 P2
92.5	A3	2.35	HPRT1_1	65.0	IMR 90 P2
93.0	A3	2.38	HPRT1_1	65.0	IMR 90 P2
93.5	A3	3.57	HPRT1_1	65.0	IMR 90 P2
94.0	A3	4.7	HPRT1_1	65.0	IMR 90 P2
94.5	A3	7.33	HPRT1_1	65.0	IMR 90 P2
95.0	A3	4.4	HPRT1_1	65.0	IMR 90 P2
55.0	B3	2.42	HPRT1_1	64.5	IMR 90 P2
55.5	B3	5.24	HPRT1_1	64.5	IMR 90 P2
56.0	B3	4.84	HPRT1_1	64.5	IMR 90 P2
56.5	B3	4.84	HPRT1_1	64.5	IMR 90 P2
57.0	B3	4.84	HPRT1_1	64.5	IMR 90 P2
57.5	B3	4.81	HPRT1_1	64.5	IMR 90 P2
58.0	B3	4.93	HPRT1_1	64.5	IMR 90 P2
58.5	B3	5.55	HPRT1_1	64.5	IMR 90 P2
59.0	B3	6.96	HPRT1_1	64.5	IMR 90 P2
59.5	B3	8.12	HPRT1_1	64.5	IMR 90 P2
60.0	B3	8.84	HPRT1_1	64.5	IMR 90 P2
60.5	B3	10.23	HPRT1_1	64.5	IMR 90 P2
61.0	B3	11.33	HPRT1_1	64.5	IMR 90 P2
61.5	B3	12.45	HPRT1_1	64.5	IMR 90 P2
62.0	B3	14.36	HPRT1_1	64.5	IMR 90 P2
62.5	B3	16.89	HPRT1_1	64.5	IMR 90 P2
63.0	B3	20.33	HPRT1_1	64.5	IMR 90 P2
63.5	B3	26.07	HPRT1_1	64.5	IMR 90 P2
64.0	B3	34.11	HPRT1_1	64.5	IMR 90 P2
64.5	B3	43.96	HPRT1_1	64.5	IMR 90 P2
65.0	B3	55.65	HPRT1_1	64.5	IMR 90 P2
65.5	B3	67.73	HPRT1_1	64.5	IMR 90 P2
66.0	B3	78.43	HPRT1_1	64.5	IMR 90 P2
66.5	B3	86.35	HPRT1_1	64.5	IMR 90 P2
67.0	B3	91.61	HPRT1_1	64.5	IMR 90 P2
67.5	B3	94.43	HPRT1_1	64.5	IMR 90 P2
68.0	B3	96.25	HPRT1_1	64.5	IMR 90 P2
68.5	B3	97.64	HPRT1_1	64.5	IMR 90 P2
69.0	B3	99.71	HPRT1_1	64.5	IMR 90 P2
69.5	B3	103.24	HPRT1_1	64.5	IMR 90 P2
70.0	B3	108.63	HPRT1_1	64.5	IMR 90 P2
70.5	B3	114.99	HPRT1_1	64.5	IMR 90 P2
71.0	B3	121.69	HPRT1_1	64.5	IMR 90 P2
71.5	B3	128.2	HPRT1_1	64.5	IMR 90 P2
72.0	B3	132.41	HPRT1_1	64.5	IMR 90 P2
72.5	B3	133.21	HPRT1_1	64.5	IMR 90 P2
73.0	B3	132.72	HPRT1_1	64.5	IMR 90 P2
73.5	B3	146.94	HPRT1_1	64.5	IMR 90 P2
74.0	B3	195.91	HPRT1_1	64.5	IMR 90 P2
74.5	B3	274.66	HPRT1_1	64.5	IMR 90 P2
75.0	B3	361.11	HPRT1_1	64.5	IMR 90 P2
75.5	B3	440.74	HPRT1_1	64.5	IMR 90 P2
76.0	B3	483.41	HPRT1_1	64.5	IMR 90 P2
76.5	B3	450.89	HPRT1_1	64.5	IMR 90 P2
77.0	B3	356.66	HPRT1_1	64.5	IMR 90 P2
77.5	B3	246.11	HPRT1_1	64.5	IMR 90 P2
78.0	B3	142.21	HPRT1_1	64.5	IMR 90 P2
78.5	B3	59.95	HPRT1_1	64.5	IMR 90 P2
79.0	B3	17.45	HPRT1_1	64.5	IMR 90 P2
79.5	B3	8.03	HPRT1_1	64.5	IMR 90 P2
80.0	B3	8.78	HPRT1_1	64.5	IMR 90 P2
80.5	B3	8.87	HPRT1_1	64.5	IMR 90 P2
81.0	B3	8.08	HPRT1_1	64.5	IMR 90 P2
81.5	B3	7.41	HPRT1_1	64.5	IMR 90 P2
82.0	B3	6.46	HPRT1_1	64.5	IMR 90 P2
82.5	B3	5.24	HPRT1_1	64.5	IMR 90 P2
83.0	B3	4.36	HPRT1_1	64.5	IMR 90 P2
83.5	B3	4.01	HPRT1_1	64.5	IMR 90 P2
84.0	B3	3.61	HPRT1_1	64.5	IMR 90 P2
84.5	B3	3.24	HPRT1_1	64.5	IMR 90 P2
85.0	B3	3.07	HPRT1_1	64.5	IMR 90 P2
85.5	B3	2.85	HPRT1_1	64.5	IMR 90 P2
86.0	B3	2.78	HPRT1_1	64.5	IMR 90 P2
86.5	B3	2.91	HPRT1_1	64.5	IMR 90 P2
87.0	B3	2.79	HPRT1_1	64.5	IMR 90 P2
87.5	B3	2.57	HPRT1_1	64.5	IMR 90 P2
88.0	B3	2.74	HPRT1_1	64.5	IMR 90 P2
88.5	B3	2.66	HPRT1_1	64.5	IMR 90 P2
89.0	B3	2.15	HPRT1_1	64.5	IMR 90 P2
89.5	B3	2.01	HPRT1_1	64.5	IMR 90 P2
90.0	B3	2.18	HPRT1_1	64.5	IMR 90 P2
90.5	B3	1.88	HPRT1_1	64.5	IMR 90 P2
91.0	B3	1.75	HPRT1_1	64.5	IMR 90 P2
91.5	B3	2.3	HPRT1_1	64.5	IMR 90 P2
92.0	B3	2.77	HPRT1_1	64.5	IMR 90 P2
92.5	B3	2.94	HPRT1_1	64.5	IMR 90 P2
93.0	B3	3.48	HPRT1_1	64.5	IMR 90 P2
93.5	B3	3.47	HPRT1_1	64.5	IMR 90 P2
94.0	B3	3.19	HPRT1_1	64.5	IMR 90 P2
94.5	B3	2.33	HPRT1_1	64.5	IMR 90 P2
95.0	B3	0.45	HPRT1_1	64.5	IMR 90 P2
55.0	C3	2.72	HPRT1_1	63.3	IMR 90 P2
55.5	C3	5.9	HPRT1_1	63.3	IMR 90 P2
56.0	C3	5.45	HPRT1_1	63.3	IMR 90 P2
56.5	C3	5.45	HPRT1_1	63.3	IMR 90 P2
57.0	C3	5.45	HPRT1_1	63.3	IMR 90 P2
57.5	C3	5.35	HPRT1_1	63.3	IMR 90 P2
58.0	C3	5.89	HPRT1_1	63.3	IMR 90 P2
58.5	C3	7.3	HPRT1_1	63.3	IMR 90 P2
59.0	C3	7.8	HPRT1_1	63.3	IMR 90 P2
59.5	C3	9.13	HPRT1_1	63.3	IMR 90 P2
60.0	C3	10.77	HPRT1_1	63.3	IMR 90 P2
60.5	C3	11.34	HPRT1_1	63.3	IMR 90 P2
61.0	C3	11.93	HPRT1_1	63.3	IMR 90 P2
61.5	C3	13.36	HPRT1_1	63.3	IMR 90 P2
62.0	C3	14.9	HPRT1_1	63.3	IMR 90 P2
62.5	C3	16.44	HPRT1_1	63.3	IMR 90 P2
63.0	C3	19.24	HPRT1_1	63.3	IMR 90 P2
63.5	C3	24.16	HPRT1_1	63.3	IMR 90 P2
64.0	C3	31.07	HPRT1_1	63.3	IMR 90 P2
64.5	C3	39.47	HPRT1_1	63.3	IMR 90 P2
65.0	C3	50.08	HPRT1_1	63.3	IMR 90 P2
65.5	C3	61.93	HPRT1_1	63.3	IMR 90 P2
66.0	C3	72.73	HPRT1_1	63.3	IMR 90 P2
66.5	C3	81.47	HPRT1_1	63.3	IMR 90 P2
67.0	C3	88.62	HPRT1_1	63.3	IMR 90 P2
67.5	C3	93.32	HPRT1_1	63.3	IMR 90 P2
68.0	C3	95.39	HPRT1_1	63.3	IMR 90 P2
68.5	C3	96.99	HPRT1_1	63.3	IMR 90 P2
69.0	C3	99.46	HPRT1_1	63.3	IMR 90 P2
69.5	C3	102.64	HPRT1_1	63.3	IMR 90 P2
70.0	C3	107.64	HPRT1_1	63.3	IMR 90 P2
70.5	C3	114.77	HPRT1_1	63.3	IMR 90 P2
71.0	C3	122.21	HPRT1_1	63.3	IMR 90 P2
71.5	C3	128.54	HPRT1_1	63.3	IMR 90 P2
72.0	C3	132.85	HPRT1_1	63.3	IMR 90 P2
72.5	C3	133.99	HPRT1_1	63.3	IMR 90 P2
73.0	C3	134.38	HPRT1_1	63.3	IMR 90 P2
73.5	C3	148.39	HPRT1_1	63.3	IMR 90 P2
74.0	C3	195.18	HPRT1_1	63.3	IMR 90 P2
74.5	C3	269.29	HPRT1_1	63.3	IMR 90 P2
75.0	C3	348.65	HPRT1_1	63.3	IMR 90 P2
75.5	C3	420.35	HPRT1_1	63.3	IMR 90 P2
76.0	C3	457.91	HPRT1_1	63.3	IMR 90 P2
76.5	C3	424.63	HPRT1_1	63.3	IMR 90 P2
77.0	C3	333.82	HPRT1_1	63.3	IMR 90 P2
77.5	C3	230.17	HPRT1_1	63.3	IMR 90 P2
78.0	C3	133.09	HPRT1_1	63.3	IMR 90 P2
78.5	C3	55.68	HPRT1_1	63.3	IMR 90 P2
79.0	C3	15.92	HPRT1_1	63.3	IMR 90 P2
79.5	C3	7.08	HPRT1_1	63.3	IMR 90 P2
80.0	C3	7.13	HPRT1_1	63.3	IMR 90 P2
80.5	C3	6.9	HPRT1_1	63.3	IMR 90 P2
81.0	C3	6.35	HPRT1_1	63.3	IMR 90 P2
81.5	C3	6.25	HPRT1_1	63.3	IMR 90 P2
82.0	C3	5.82	HPRT1_1	63.3	IMR 90 P2
82.5	C3	5.01	HPRT1_1	63.3	IMR 90 P2
83.0	C3	4.64	HPRT1_1	63.3	IMR 90 P2
83.5	C3	4.11	HPRT1_1	63.3	IMR 90 P2
84.0	C3	3.22	HPRT1_1	63.3	IMR 90 P2
84.5	C3	2.91	HPRT1_1	63.3	IMR 90 P2
85.0	C3	2.63	HPRT1_1	63.3	IMR 90 P2
85.5	C3	2.26	HPRT1_1	63.3	IMR 90 P2
86.0	C3	2.46	HPRT1_1	63.3	IMR 90 P2
86.5	C3	2.67	HPRT1_1	63.3	IMR 90 P2
87.0	C3	2.64	HPRT1_1	63.3	IMR 90 P2
87.5	C3	2.71	HPRT1_1	63.3	IMR 90 P2
88.0	C3	2.56	HPRT1_1	63.3	IMR 90 P2
88.5	C3	2.55	HPRT1_1	63.3	IMR 90 P2
89.0	C3	2.81	HPRT1_1	63.3	IMR 90 P2
89.5	C3	2.82	HPRT1_1	63.3	IMR 90 P2
90.0	C3	2.88	HPRT1_1	63.3	IMR 90 P2
90.5	C3	2.96	HPRT1_1	63.3	IMR 90 P2
91.0	C3	2.7	HPRT1_1	63.3	IMR 90 P2
91.5	C3	2.2	HPRT1_1	63.3	IMR 90 P2
92.0	C3	2.09	HPRT1_1	63.3	IMR 90 P2
92.5	C3	2.3	HPRT1_1	63.3	IMR 90 P2
93.0	C3	2.57	HPRT1_1	63.3	IMR 90 P2
93.5	C3	2.93	HPRT1_1	63.3	IMR 90 P2
94.0	C3	3.44	HPRT1_1	63.3	IMR 90 P2
94.5	C3	4.22	HPRT1_1	63.3	IMR 90 P2
95.0	C3	2.1	HPRT1_1	63.3	IMR 90 P2
55.0	D3	-0.7	HPRT1_1	61.4	IMR 90 P2
55.5	D3	-1.52	HPRT1_1	61.4	IMR 90 P2
56.0	D3	-1.4	HPRT1_1	61.4	IMR 90 P2
56.5	D3	-1.4	HPRT1_1	61.4	IMR 90 P2
57.0	D3	-1.4	HPRT1_1	61.4	IMR 90 P2
57.5	D3	-1.6	HPRT1_1	61.4	IMR 90 P2
58.0	D3	-0.38	HPRT1_1	61.4	IMR 90 P2
58.5	D3	2.11	HPRT1_1	61.4	IMR 90 P2
59.0	D3	4.22	HPRT1_1	61.4	IMR 90 P2
59.5	D3	6.85	HPRT1_1	61.4	IMR 90 P2
60.0	D3	9.69	HPRT1_1	61.4	IMR 90 P2
60.5	D3	11.49	HPRT1_1	61.4	IMR 90 P2
61.0	D3	12.88	HPRT1_1	61.4	IMR 90 P2
61.5	D3	15.04	HPRT1_1	61.4	IMR 90 P2
62.0	D3	17.21	HPRT1_1	61.4	IMR 90 P2
62.5	D3	19.23	HPRT1_1	61.4	IMR 90 P2
63.0	D3	22.72	HPRT1_1	61.4	IMR 90 P2
63.5	D3	27.37	HPRT1_1	61.4	IMR 90 P2
64.0	D3	32.55	HPRT1_1	61.4	IMR 90 P2
64.5	D3	38.79	HPRT1_1	61.4	IMR 90 P2
65.0	D3	46.31	HPRT1_1	61.4	IMR 90 P2
65.5	D3	54.55	HPRT1_1	61.4	IMR 90 P2
66.0	D3	62.81	HPRT1_1	61.4	IMR 90 P2
66.5	D3	70.8	HPRT1_1	61.4	IMR 90 P2
67.0	D3	77.96	HPRT1_1	61.4	IMR 90 P2
67.5	D3	83.4	HPRT1_1	61.4	IMR 90 P2
68.0	D3	86.98	HPRT1_1	61.4	IMR 90 P2
68.5	D3	90.07	HPRT1_1	61.4	IMR 90 P2
69.0	D3	92.81	HPRT1_1	61.4	IMR 90 P2
69.5	D3	95.98	HPRT1_1	61.4	IMR 90 P2
70.0	D3	101.21	HPRT1_1	61.4	IMR 90 P2
70.5	D3	108.27	HPRT1_1	61.4	IMR 90 P2
71.0	D3	116.06	HPRT1_1	61.4	IMR 90 P2
71.5	D3	123.65	HPRT1_1	61.4	IMR 90 P2
72.0	D3	128.68	HPRT1_1	61.4	IMR 90 P2
72.5	D3	129.67	HPRT1_1	61.4	IMR 90 P2
73.0	D3	128.07	HPRT1_1	61.4	IMR 90 P2
73.5	D3	132.73	HPRT1_1	61.4	IMR 90 P2
74.0	D3	164.58	HPRT1_1	61.4	IMR 90 P2
74.5	D3	227.87	HPRT1_1	61.4	IMR 90 P2
75.0	D3	301.64	HPRT1_1	61.4	IMR 90 P2
75.5	D3	371.7	HPRT1_1	61.4	IMR 90 P2
76.0	D3	420.42	HPRT1_1	61.4	IMR 90 P2
76.5	D3	408.37	HPRT1_1	61.4	IMR 90 P2
77.0	D3	332.56	HPRT1_1	61.4	IMR 90 P2
77.5	D3	236.18	HPRT1_1	61.4	IMR 90 P2
78.0	D3	143.58	HPRT1_1	61.4	IMR 90 P2
78.5	D3	64.52	HPRT1_1	61.4	IMR 90 P2
79.0	D3	18.74	HPRT1_1	61.4	IMR 90 P2
79.5	D3	6.87	HPRT1_1	61.4	IMR 90 P2
80.0	D3	6.76	HPRT1_1	61.4	IMR 90 P2
80.5	D3	7.0	HPRT1_1	61.4	IMR 90 P2
81.0	D3	7.14	HPRT1_1	61.4	IMR 90 P2
81.5	D3	6.74	HPRT1_1	61.4	IMR 90 P2
82.0	D3	5.91	HPRT1_1	61.4	IMR 90 P2
82.5	D3	5.02	HPRT1_1	61.4	IMR 90 P2
83.0	D3	4.29	HPRT1_1	61.4	IMR 90 P2
83.5	D3	4.24	HPRT1_1	61.4	IMR 90 P2
84.0	D3	4.17	HPRT1_1	61.4	IMR 90 P2
84.5	D3	3.87	HPRT1_1	61.4	IMR 90 P2
85.0	D3	3.91	HPRT1_1	61.4	IMR 90 P2
85.5	D3	3.87	HPRT1_1	61.4	IMR 90 P2
86.0	D3	3.08	HPRT1_1	61.4	IMR 90 P2
86.5	D3	2.55	HPRT1_1	61.4	IMR 90 P2
87.0	D3	2.33	HPRT1_1	61.4	IMR 90 P2
87.5	D3	2.16	HPRT1_1	61.4	IMR 90 P2
88.0	D3	2.07	HPRT1_1	61.4	IMR 90 P2
88.5	D3	2.0	HPRT1_1	61.4	IMR 90 P2
89.0	D3	2.03	HPRT1_1	61.4	IMR 90 P2
89.5	D3	1.84	HPRT1_1	61.4	IMR 90 P2
90.0	D3	1.81	HPRT1_1	61.4	IMR 90 P2
90.5	D3	2.06	HPRT1_1	61.4	IMR 90 P2
91.0	D3	2.18	HPRT1_1	61.4	IMR 90 P2
91.5	D3	2.12	HPRT1_1	61.4	IMR 90 P2
92.0	D3	2.52	HPRT1_1	61.4	IMR 90 P2
92.5	D3	2.32	HPRT1_1	61.4	IMR 90 P2
93.0	D3	1.63	HPRT1_1	61.4	IMR 90 P2
93.5	D3	1.73	HPRT1_1	61.4	IMR 90 P2
94.0	D3	1.46	HPRT1_1	61.4	IMR 90 P2
94.5	D3	2.02	HPRT1_1	61.4	IMR 90 P2
95.0	D3	1.36	HPRT1_1	61.4	IMR 90 P2
55.0	E3	3.15	HPRT1_1	59.0	IMR 90 P2
55.5	E3	6.83	HPRT1_1	59.0	IMR 90 P2
56.0	E3	6.3	HPRT1_1	59.0	IMR 90 P2
56.5	E3	6.3	HPRT1_1	59.0	IMR 90 P2
57.0	E3	6.3	HPRT1_1	59.0	IMR 90 P2
57.5	E3	6.13	HPRT1_1	59.0	IMR 90 P2
58.0	E3	7.18	HPRT1_1	59.0	IMR 90 P2
58.5	E3	9.47	HPRT1_1	59.0	IMR 90 P2
59.0	E3	11.08	HPRT1_1	59.0	IMR 90 P2
59.5	E3	11.85	HPRT1_1	59.0	IMR 90 P2
60.0	E3	12.45	HPRT1_1	59.0	IMR 90 P2
60.5	E3	13.17	HPRT1_1	59.0	IMR 90 P2
61.0	E3	13.98	HPRT1_1	59.0	IMR 90 P2
61.5	E3	14.95	HPRT1_1	59.0	IMR 90 P2
62.0	E3	16.27	HPRT1_1	59.0	IMR 90 P2
62.5	E3	18.42	HPRT1_1	59.0	IMR 90 P2
63.0	E3	21.36	HPRT1_1	59.0	IMR 90 P2
63.5	E3	25.03	HPRT1_1	59.0	IMR 90 P2
64.0	E3	29.9	HPRT1_1	59.0	IMR 90 P2
64.5	E3	35.86	HPRT1_1	59.0	IMR 90 P2
65.0	E3	42.62	HPRT1_1	59.0	IMR 90 P2
65.5	E3	50.77	HPRT1_1	59.0	IMR 90 P2
66.0	E3	58.78	HPRT1_1	59.0	IMR 90 P2
66.5	E3	66.44	HPRT1_1	59.0	IMR 90 P2
67.0	E3	73.77	HPRT1_1	59.0	IMR 90 P2
67.5	E3	78.82	HPRT1_1	59.0	IMR 90 P2
68.0	E3	81.39	HPRT1_1	59.0	IMR 90 P2
68.5	E3	84.13	HPRT1_1	59.0	IMR 90 P2
69.0	E3	87.25	HPRT1_1	59.0	IMR 90 P2
69.5	E3	91.12	HPRT1_1	59.0	IMR 90 P2
70.0	E3	99.12	HPRT1_1	59.0	IMR 90 P2
70.5	E3	111.88	HPRT1_1	59.0	IMR 90 P2
71.0	E3	127.44	HPRT1_1	59.0	IMR 90 P2
71.5	E3	143.46	HPRT1_1	59.0	IMR 90 P2
72.0	E3	157.04	HPRT1_1	59.0	IMR 90 P2
72.5	E3	164.41	HPRT1_1	59.0	IMR 90 P2
73.0	E3	163.09	HPRT1_1	59.0	IMR 90 P2
73.5	E3	155.62	HPRT1_1	59.0	IMR 90 P2
74.0	E3	158.63	HPRT1_1	59.0	IMR 90 P2
74.5	E3	183.75	HPRT1_1	59.0	IMR 90 P2
75.0	E3	219.72	HPRT1_1	59.0	IMR 90 P2
75.5	E3	257.02	HPRT1_1	59.0	IMR 90 P2
76.0	E3	291.01	HPRT1_1	59.0	IMR 90 P2
76.5	E3	293.75	HPRT1_1	59.0	IMR 90 P2
77.0	E3	248.53	HPRT1_1	59.0	IMR 90 P2
77.5	E3	182.43	HPRT1_1	59.0	IMR 90 P2
78.0	E3	118.37	HPRT1_1	59.0	IMR 90 P2
78.5	E3	59.95	HPRT1_1	59.0	IMR 90 P2
79.0	E3	20.79	HPRT1_1	59.0	IMR 90 P2
79.5	E3	8.38	HPRT1_1	59.0	IMR 90 P2
80.0	E3	8.47	HPRT1_1	59.0	IMR 90 P2
80.5	E3	9.0	HPRT1_1	59.0	IMR 90 P2
81.0	E3	8.66	HPRT1_1	59.0	IMR 90 P2
81.5	E3	7.63	HPRT1_1	59.0	IMR 90 P2
82.0	E3	5.89	HPRT1_1	59.0	IMR 90 P2
82.5	E3	4.19	HPRT1_1	59.0	IMR 90 P2
83.0	E3	3.24	HPRT1_1	59.0	IMR 90 P2
83.5	E3	3.14	HPRT1_1	59.0	IMR 90 P2
84.0	E3	3.21	HPRT1_1	59.0	IMR 90 P2
84.5	E3	3.9	HPRT1_1	59.0	IMR 90 P2
85.0	E3	4.33	HPRT1_1	59.0	IMR 90 P2
85.5	E3	3.77	HPRT1_1	59.0	IMR 90 P2
86.0	E3	3.49	HPRT1_1	59.0	IMR 90 P2
86.5	E3	3.49	HPRT1_1	59.0	IMR 90 P2
87.0	E3	2.71	HPRT1_1	59.0	IMR 90 P2
87.5	E3	2.41	HPRT1_1	59.0	IMR 90 P2
88.0	E3	2.86	HPRT1_1	59.0	IMR 90 P2
88.5	E3	2.32	HPRT1_1	59.0	IMR 90 P2
89.0	E3	1.77	HPRT1_1	59.0	IMR 90 P2
89.5	E3	2.08	HPRT1_1	59.0	IMR 90 P2
90.0	E3	2.11	HPRT1_1	59.0	IMR 90 P2
90.5	E3	2.08	HPRT1_1	59.0	IMR 90 P2
91.0	E3	2.72	HPRT1_1	59.0	IMR 90 P2
91.5	E3	2.89	HPRT1_1	59.0	IMR 90 P2
92.0	E3	2.76	HPRT1_1	59.0	IMR 90 P2
92.5	E3	2.72	HPRT1_1	59.0	IMR 90 P2
93.0	E3	2.47	HPRT1_1	59.0	IMR 90 P2
93.5	E3	2.72	HPRT1_1	59.0	IMR 90 P2
94.0	E3	2.85	HPRT1_1	59.0	IMR 90 P2
94.5	E3	4.28	HPRT1_1	59.0	IMR 90 P2
95.0	E3	2.58	HPRT1_1	59.0	IMR 90 P2
55.0	F3	-1.47	HPRT1_1	57.0	IMR 90 P2
55.5	F3	-3.19	HPRT1_1	57.0	IMR 90 P2
56.0	F3	-2.95	HPRT1_1	57.0	IMR 90 P2
56.5	F3	-2.95	HPRT1_1	57.0	IMR 90 P2
57.0	F3	-2.95	HPRT1_1	57.0	IMR 90 P2
57.5	F3	-3.57	HPRT1_1	57.0	IMR 90 P2
58.0	F3	0.2	HPRT1_1	57.0	IMR 90 P2
58.5	F3	8.12	HPRT1_1	57.0	IMR 90 P2
59.0	F3	14.96	HPRT1_1	57.0	IMR 90 P2
59.5	F3	20.79	HPRT1_1	57.0	IMR 90 P2
60.0	F3	25.84	HPRT1_1	57.0	IMR 90 P2
60.5	F3	29.03	HPRT1_1	57.0	IMR 90 P2
61.0	F3	30.29	HPRT1_1	57.0	IMR 90 P2
61.5	F3	30.92	HPRT1_1	57.0	IMR 90 P2
62.0	F3	30.92	HPRT1_1	57.0	IMR 90 P2
62.5	F3	29.86	HPRT1_1	57.0	IMR 90 P2
63.0	F3	29.81	HPRT1_1	57.0	IMR 90 P2
63.5	F3	31.2	HPRT1_1	57.0	IMR 90 P2
64.0	F3	33.57	HPRT1_1	57.0	IMR 90 P2
64.5	F3	37.87	HPRT1_1	57.0	IMR 90 P2
65.0	F3	43.81	HPRT1_1	57.0	IMR 90 P2
65.5	F3	49.89	HPRT1_1	57.0	IMR 90 P2
66.0	F3	55.22	HPRT1_1	57.0	IMR 90 P2
66.5	F3	59.72	HPRT1_1	57.0	IMR 90 P2
67.0	F3	62.66	HPRT1_1	57.0	IMR 90 P2
67.5	F3	64.22	HPRT1_1	57.0	IMR 90 P2
68.0	F3	64.86	HPRT1_1	57.0	IMR 90 P2
68.5	F3	65.05	HPRT1_1	57.0	IMR 90 P2
69.0	F3	65.08	HPRT1_1	57.0	IMR 90 P2
69.5	F3	65.79	HPRT1_1	57.0	IMR 90 P2
70.0	F3	68.08	HPRT1_1	57.0	IMR 90 P2
70.5	F3	71.53	HPRT1_1	57.0	IMR 90 P2
71.0	F3	75.77	HPRT1_1	57.0	IMR 90 P2
71.5	F3	80.18	HPRT1_1	57.0	IMR 90 P2
72.0	F3	82.96	HPRT1_1	57.0	IMR 90 P2
72.5	F3	82.05	HPRT1_1	57.0	IMR 90 P2
73.0	F3	78.64	HPRT1_1	57.0	IMR 90 P2
73.5	F3	82.15	HPRT1_1	57.0	IMR 90 P2
74.0	F3	104.67	HPRT1_1	57.0	IMR 90 P2
74.5	F3	140.89	HPRT1_1	57.0	IMR 90 P2
75.0	F3	179.02	HPRT1_1	57.0	IMR 90 P2
75.5	F3	215.9	HPRT1_1	57.0	IMR 90 P2
76.0	F3	234.73	HPRT1_1	57.0	IMR 90 P2
76.5	F3	212.52	HPRT1_1	57.0	IMR 90 P2
77.0	F3	162.49	HPRT1_1	57.0	IMR 90 P2
77.5	F3	110.87	HPRT1_1	57.0	IMR 90 P2
78.0	F3	62.45	HPRT1_1	57.0	IMR 90 P2
78.5	F3	24.7	HPRT1_1	57.0	IMR 90 P2
79.0	F3	8.55	HPRT1_1	57.0	IMR 90 P2
79.5	F3	7.17	HPRT1_1	57.0	IMR 90 P2
80.0	F3	7.6	HPRT1_1	57.0	IMR 90 P2
80.5	F3	7.32	HPRT1_1	57.0	IMR 90 P2
81.0	F3	6.82	HPRT1_1	57.0	IMR 90 P2
81.5	F3	6.32	HPRT1_1	57.0	IMR 90 P2
82.0	F3	5.72	HPRT1_1	57.0	IMR 90 P2
82.5	F3	5.02	HPRT1_1	57.0	IMR 90 P2
83.0	F3	4.39	HPRT1_1	57.0	IMR 90 P2
83.5	F3	3.56	HPRT1_1	57.0	IMR 90 P2
84.0	F3	2.96	HPRT1_1	57.0	IMR 90 P2
84.5	F3	2.94	HPRT1_1	57.0	IMR 90 P2
85.0	F3	2.79	HPRT1_1	57.0	IMR 90 P2
85.5	F3	2.62	HPRT1_1	57.0	IMR 90 P2
86.0	F3	2.58	HPRT1_1	57.0	IMR 90 P2
86.5	F3	2.44	HPRT1_1	57.0	IMR 90 P2
87.0	F3	2.04	HPRT1_1	57.0	IMR 90 P2
87.5	F3	1.89	HPRT1_1	57.0	IMR 90 P2
88.0	F3	1.86	HPRT1_1	57.0	IMR 90 P2
88.5	F3	2.17	HPRT1_1	57.0	IMR 90 P2
89.0	F3	2.44	HPRT1_1	57.0	IMR 90 P2
89.5	F3	2.47	HPRT1_1	57.0	IMR 90 P2
90.0	F3	2.39	HPRT1_1	57.0	IMR 90 P2
90.5	F3	2.32	HPRT1_1	57.0	IMR 90 P2
91.0	F3	2.15	HPRT1_1	57.0	IMR 90 P2
91.5	F3	1.95	HPRT1_1	57.0	IMR 90 P2
92.0	F3	1.92	HPRT1_1	57.0	IMR 90 P2
92.5	F3	2.15	HPRT1_1	57.0	IMR 90 P2
93.0	F3	2.3	HPRT1_1	57.0	IMR 90 P2
93.5	F3	2.02	HPRT1_1	57.0	IMR 90 P2
94.0	F3	2.18	HPRT1_1	57.0	IMR 90 P2
94.5	F3	1.97	HPRT1_1	57.0	IMR 90 P2
95.0	F3	0.64	HPRT1_1	57.0	IMR 90 P2
55.0	G3	3.13	HPRT1_1	55.7	IMR 90 P2
55.5	G3	6.78	HPRT1_1	55.7	IMR 90 P2
56.0	G3	6.26	HPRT1_1	55.7	IMR 90 P2
56.5	G3	6.26	HPRT1_1	55.7	IMR 90 P2
57.0	G3	6.26	HPRT1_1	55.7	IMR 90 P2
57.5	G3	5.61	HPRT1_1	55.7	IMR 90 P2
58.0	G3	9.52	HPRT1_1	55.7	IMR 90 P2
58.5	G3	17.91	HPRT1_1	55.7	IMR 90 P2
59.0	G3	24.03	HPRT1_1	55.7	IMR 90 P2
59.5	G3	28.2	HPRT1_1	55.7	IMR 90 P2
60.0	G3	31.38	HPRT1_1	55.7	IMR 90 P2
60.5	G3	33.02	HPRT1_1	55.7	IMR 90 P2
61.0	G3	33.41	HPRT1_1	55.7	IMR 90 P2
61.5	G3	33.33	HPRT1_1	55.7	IMR 90 P2
62.0	G3	32.8	HPRT1_1	55.7	IMR 90 P2
62.5	G3	32.27	HPRT1_1	55.7	IMR 90 P2
63.0	G3	32.22	HPRT1_1	55.7	IMR 90 P2
63.5	G3	31.73	HPRT1_1	55.7	IMR 90 P2
64.0	G3	31.84	HPRT1_1	55.7	IMR 90 P2
64.5	G3	33.58	HPRT1_1	55.7	IMR 90 P2
65.0	G3	36.01	HPRT1_1	55.7	IMR 90 P2
65.5	G3	39.31	HPRT1_1	55.7	IMR 90 P2
66.0	G3	43.99	HPRT1_1	55.7	IMR 90 P2
66.5	G3	48.84	HPRT1_1	55.7	IMR 90 P2
67.0	G3	52.69	HPRT1_1	55.7	IMR 90 P2
67.5	G3	55.56	HPRT1_1	55.7	IMR 90 P2
68.0	G3	57.04	HPRT1_1	55.7	IMR 90 P2
68.5	G3	57.9	HPRT1_1	55.7	IMR 90 P2
69.0	G3	58.64	HPRT1_1	55.7	IMR 90 P2
69.5	G3	59.41	HPRT1_1	55.7	IMR 90 P2
70.0	G3	60.79	HPRT1_1	55.7	IMR 90 P2
70.5	G3	63.55	HPRT1_1	55.7	IMR 90 P2
71.0	G3	66.44	HPRT1_1	55.7	IMR 90 P2
71.5	G3	68.41	HPRT1_1	55.7	IMR 90 P2
72.0	G3	69.94	HPRT1_1	55.7	IMR 90 P2
72.5	G3	69.99	HPRT1_1	55.7	IMR 90 P2
73.0	G3	67.7	HPRT1_1	55.7	IMR 90 P2
73.5	G3	67.11	HPRT1_1	55.7	IMR 90 P2
74.0	G3	81.26	HPRT1_1	55.7	IMR 90 P2
74.5	G3	111.16	HPRT1_1	55.7	IMR 90 P2
75.0	G3	145.01	HPRT1_1	55.7	IMR 90 P2
75.5	G3	177.61	HPRT1_1	55.7	IMR 90 P2
76.0	G3	202.74	HPRT1_1	55.7	IMR 90 P2
76.5	G3	196.92	HPRT1_1	55.7	IMR 90 P2
77.0	G3	158.33	HPRT1_1	55.7	IMR 90 P2
77.5	G3	112.05	HPRT1_1	55.7	IMR 90 P2
78.0	G3	68.73	HPRT1_1	55.7	IMR 90 P2
78.5	G3	31.2	HPRT1_1	55.7	IMR 90 P2
79.0	G3	10.08	HPRT1_1	55.7	IMR 90 P2
79.5	G3	6.11	HPRT1_1	55.7	IMR 90 P2
80.0	G3	7.13	HPRT1_1	55.7	IMR 90 P2
80.5	G3	7.67	HPRT1_1	55.7	IMR 90 P2
81.0	G3	7.35	HPRT1_1	55.7	IMR 90 P2
81.5	G3	7.07	HPRT1_1	55.7	IMR 90 P2
82.0	G3	6.89	HPRT1_1	55.7	IMR 90 P2
82.5	G3	6.23	HPRT1_1	55.7	IMR 90 P2
83.0	G3	4.91	HPRT1_1	55.7	IMR 90 P2
83.5	G3	3.71	HPRT1_1	55.7	IMR 90 P2
84.0	G3	2.64	HPRT1_1	55.7	IMR 90 P2
84.5	G3	1.91	HPRT1_1	55.7	IMR 90 P2
85.0	G3	1.4	HPRT1_1	55.7	IMR 90 P2
85.5	G3	1.51	HPRT1_1	55.7	IMR 90 P2
86.0	G3	2.38	HPRT1_1	55.7	IMR 90 P2
86.5	G3	3.22	HPRT1_1	55.7	IMR 90 P2
87.0	G3	3.5	HPRT1_1	55.7	IMR 90 P2
87.5	G3	3.67	HPRT1_1	55.7	IMR 90 P2
88.0	G3	3.57	HPRT1_1	55.7	IMR 90 P2
88.5	G3	3.11	HPRT1_1	55.7	IMR 90 P2
89.0	G3	2.59	HPRT1_1	55.7	IMR 90 P2
89.5	G3	2.06	HPRT1_1	55.7	IMR 90 P2
90.0	G3	1.99	HPRT1_1	55.7	IMR 90 P2
90.5	G3	2.19	HPRT1_1	55.7	IMR 90 P2
91.0	G3	1.5	HPRT1_1	55.7	IMR 90 P2
91.5	G3	1.45	HPRT1_1	55.7	IMR 90 P2
92.0	G3	2.07	HPRT1_1	55.7	IMR 90 P2
92.5	G3	1.84	HPRT1_1	55.7	IMR 90 P2
93.0	G3	2.27	HPRT1_1	55.7	IMR 90 P2
93.5	G3	3.16	HPRT1_1	55.7	IMR 90 P2
94.0	G3	3.28	HPRT1_1	55.7	IMR 90 P2
94.5	G3	3.12	HPRT1_1	55.7	IMR 90 P2
95.0	G3	1.32	HPRT1_1	55.7	IMR 90 P2
55.0	H3	6.22	HPRT1_1	55.0	IMR 90 P2
55.5	H3	13.47	HPRT1_1	55.0	IMR 90 P2
56.0	H3	12.43	HPRT1_1	55.0	IMR 90 P2
56.5	H3	12.43	HPRT1_1	55.0	IMR 90 P2
57.0	H3	12.43	HPRT1_1	55.0	IMR 90 P2
57.5	H3	12.27	HPRT1_1	55.0	IMR 90 P2
58.0	H3	13.21	HPRT1_1	55.0	IMR 90 P2
58.5	H3	15.66	HPRT1_1	55.0	IMR 90 P2
59.0	H3	17.95	HPRT1_1	55.0	IMR 90 P2
59.5	H3	20.8	HPRT1_1	55.0	IMR 90 P2
60.0	H3	23.54	HPRT1_1	55.0	IMR 90 P2
60.5	H3	25.45	HPRT1_1	55.0	IMR 90 P2
61.0	H3	27.46	HPRT1_1	55.0	IMR 90 P2
61.5	H3	28.95	HPRT1_1	55.0	IMR 90 P2
62.0	H3	28.53	HPRT1_1	55.0	IMR 90 P2
62.5	H3	28.34	HPRT1_1	55.0	IMR 90 P2
63.0	H3	29.12	HPRT1_1	55.0	IMR 90 P2
63.5	H3	28.87	HPRT1_1	55.0	IMR 90 P2
64.0	H3	29.56	HPRT1_1	55.0	IMR 90 P2
64.5	H3	32.13	HPRT1_1	55.0	IMR 90 P2
65.0	H3	34.46	HPRT1_1	55.0	IMR 90 P2
65.5	H3	37.09	HPRT1_1	55.0	IMR 90 P2
66.0	H3	41.15	HPRT1_1	55.0	IMR 90 P2
66.5	H3	45.09	HPRT1_1	55.0	IMR 90 P2
67.0	H3	48.55	HPRT1_1	55.0	IMR 90 P2
67.5	H3	51.82	HPRT1_1	55.0	IMR 90 P2
68.0	H3	54.25	HPRT1_1	55.0	IMR 90 P2
68.5	H3	56.07	HPRT1_1	55.0	IMR 90 P2
69.0	H3	57.84	HPRT1_1	55.0	IMR 90 P2
69.5	H3	60.24	HPRT1_1	55.0	IMR 90 P2
70.0	H3	65.29	HPRT1_1	55.0	IMR 90 P2
70.5	H3	74.0	HPRT1_1	55.0	IMR 90 P2
71.0	H3	84.42	HPRT1_1	55.0	IMR 90 P2
71.5	H3	95.2	HPRT1_1	55.0	IMR 90 P2
72.0	H3	104.63	HPRT1_1	55.0	IMR 90 P2
72.5	H3	108.3	HPRT1_1	55.0	IMR 90 P2
73.0	H3	104.64	HPRT1_1	55.0	IMR 90 P2
73.5	H3	97.32	HPRT1_1	55.0	IMR 90 P2
74.0	H3	94.32	HPRT1_1	55.0	IMR 90 P2
74.5	H3	98.84	HPRT1_1	55.0	IMR 90 P2
75.0	H3	106.96	HPRT1_1	55.0	IMR 90 P2
75.5	H3	116.22	HPRT1_1	55.0	IMR 90 P2
76.0	H3	123.88	HPRT1_1	55.0	IMR 90 P2
76.5	H3	117.25	HPRT1_1	55.0	IMR 90 P2
77.0	H3	93.29	HPRT1_1	55.0	IMR 90 P2
77.5	H3	66.2	HPRT1_1	55.0	IMR 90 P2
78.0	H3	42.15	HPRT1_1	55.0	IMR 90 P2
78.5	H3	21.01	HPRT1_1	55.0	IMR 90 P2
79.0	H3	9.03	HPRT1_1	55.0	IMR 90 P2
79.5	H3	7.49	HPRT1_1	55.0	IMR 90 P2
80.0	H3	8.32	HPRT1_1	55.0	IMR 90 P2
80.5	H3	7.83	HPRT1_1	55.0	IMR 90 P2
81.0	H3	7.47	HPRT1_1	55.0	IMR 90 P2
81.5	H3	7.07	HPRT1_1	55.0	IMR 90 P2
82.0	H3	5.95	HPRT1_1	55.0	IMR 90 P2
82.5	H3	5.1	HPRT1_1	55.0	IMR 90 P2
83.0	H3	5.29	HPRT1_1	55.0	IMR 90 P2
83.5	H3	5.23	HPRT1_1	55.0	IMR 90 P2
84.0	H3	4.81	HPRT1_1	55.0	IMR 90 P2
84.5	H3	4.69	HPRT1_1	55.0	IMR 90 P2
85.0	H3	4.39	HPRT1_1	55.0	IMR 90 P2
85.5	H3	3.81	HPRT1_1	55.0	IMR 90 P2
86.0	H3	3.48	HPRT1_1	55.0	IMR 90 P2
86.5	H3	3.41	HPRT1_1	55.0	IMR 90 P2
87.0	H3	3.45	HPRT1_1	55.0	IMR 90 P2
87.5	H3	3.51	HPRT1_1	55.0	IMR 90 P2
88.0	H3	3.43	HPRT1_1	55.0	IMR 90 P2
88.5	H3	3.5	HPRT1_1	55.0	IMR 90 P2
89.0	H3	3.59	HPRT1_1	55.0	IMR 90 P2
89.5	H3	3.35	HPRT1_1	55.0	IMR 90 P2
90.0	H3	3.32	HPRT1_1	55.0	IMR 90 P2
90.5	H3	3.56	HPRT1_1	55.0	IMR 90 P2
91.0	H3	3.32	HPRT1_1	55.0	IMR 90 P2
91.5	H3	3.24	HPRT1_1	55.0	IMR 90 P2
92.0	H3	3.52	HPRT1_1	55.0	IMR 90 P2
92.5	H3	3.27	HPRT1_1	55.0	IMR 90 P2
93.0	H3	3.1	HPRT1_1	55.0	IMR 90 P2
93.5	H3	3.43	HPRT1_1	55.0	IMR 90 P2
94.0	H3	3.2	HPRT1_1	55.0	IMR 90 P2
94.5	H3	3.54	HPRT1_1	55.0	IMR 90 P2
95.0	H3	1.77	HPRT1_1	55.0	IMR 90 P2
55.0	A3	2.23	HPRT1_1	65.0	IMR 90 P11
55.5	A3	4.84	HPRT1_1	65.0	IMR 90 P11
56.0	A3	4.46	HPRT1_1	65.0	IMR 90 P11
56.5	A3	4.46	HPRT1_1	65.0	IMR 90 P11
57.0	A3	4.46	HPRT1_1	65.0	IMR 90 P11
57.5	A3	4.32	HPRT1_1	65.0	IMR 90 P11
58.0	A3	5.2	HPRT1_1	65.0	IMR 90 P11
58.5	A3	6.85	HPRT1_1	65.0	IMR 90 P11
59.0	A3	9.39	HPRT1_1	65.0	IMR 90 P11
59.5	A3	12.27	HPRT1_1	65.0	IMR 90 P11
60.0	A3	14.89	HPRT1_1	65.0	IMR 90 P11
60.5	A3	18.3	HPRT1_1	65.0	IMR 90 P11
61.0	A3	21.65	HPRT1_1	65.0	IMR 90 P11
61.5	A3	24.59	HPRT1_1	65.0	IMR 90 P11
62.0	A3	27.56	HPRT1_1	65.0	IMR 90 P11
62.5	A3	29.93	HPRT1_1	65.0	IMR 90 P11
63.0	A3	32.3	HPRT1_1	65.0	IMR 90 P11
63.5	A3	37.19	HPRT1_1	65.0	IMR 90 P11
64.0	A3	43.05	HPRT1_1	65.0	IMR 90 P11
64.5	A3	50.01	HPRT1_1	65.0	IMR 90 P11
65.0	A3	60.21	HPRT1_1	65.0	IMR 90 P11
65.5	A3	71.04	HPRT1_1	65.0	IMR 90 P11
66.0	A3	79.86	HPRT1_1	65.0	IMR 90 P11
66.5	A3	87.82	HPRT1_1	65.0	IMR 90 P11
67.0	A3	94.24	HPRT1_1	65.0	IMR 90 P11
67.5	A3	97.39	HPRT1_1	65.0	IMR 90 P11
68.0	A3	99.33	HPRT1_1	65.0	IMR 90 P11
68.5	A3	101.12	HPRT1_1	65.0	IMR 90 P11
69.0	A3	102.34	HPRT1_1	65.0	IMR 90 P11
69.5	A3	103.48	HPRT1_1	65.0	IMR 90 P11
70.0	A3	105.35	HPRT1_1	65.0	IMR 90 P11
70.5	A3	107.65	HPRT1_1	65.0	IMR 90 P11
71.0	A3	109.69	HPRT1_1	65.0	IMR 90 P11
71.5	A3	111.5	HPRT1_1	65.0	IMR 90 P11
72.0	A3	112.76	HPRT1_1	65.0	IMR 90 P11
72.5	A3	112.58	HPRT1_1	65.0	IMR 90 P11
73.0	A3	112.61	HPRT1_1	65.0	IMR 90 P11
73.5	A3	126.85	HPRT1_1	65.0	IMR 90 P11
74.0	A3	177.36	HPRT1_1	65.0	IMR 90 P11
74.5	A3	263.56	HPRT1_1	65.0	IMR 90 P11
75.0	A3	361.87	HPRT1_1	65.0	IMR 90 P11
75.5	A3	454.43	HPRT1_1	65.0	IMR 90 P11
76.0	A3	514.36	HPRT1_1	65.0	IMR 90 P11
76.5	A3	497.94	HPRT1_1	65.0	IMR 90 P11
77.0	A3	406.43	HPRT1_1	65.0	IMR 90 P11
77.5	A3	288.47	HPRT1_1	65.0	IMR 90 P11
78.0	A3	174.25	HPRT1_1	65.0	IMR 90 P11
78.5	A3	78.28	HPRT1_1	65.0	IMR 90 P11
79.0	A3	22.38	HPRT1_1	65.0	IMR 90 P11
79.5	A3	6.57	HPRT1_1	65.0	IMR 90 P11
80.0	A3	5.96	HPRT1_1	65.0	IMR 90 P11
80.5	A3	6.17	HPRT1_1	65.0	IMR 90 P11
81.0	A3	6.25	HPRT1_1	65.0	IMR 90 P11
81.5	A3	6.15	HPRT1_1	65.0	IMR 90 P11
82.0	A3	5.35	HPRT1_1	65.0	IMR 90 P11
82.5	A3	4.6	HPRT1_1	65.0	IMR 90 P11
83.0	A3	3.97	HPRT1_1	65.0	IMR 90 P11
83.5	A3	3.34	HPRT1_1	65.0	IMR 90 P11
84.0	A3	3.19	HPRT1_1	65.0	IMR 90 P11
84.5	A3	3.04	HPRT1_1	65.0	IMR 90 P11
85.0	A3	2.46	HPRT1_1	65.0	IMR 90 P11
85.5	A3	2.15	HPRT1_1	65.0	IMR 90 P11
86.0	A3	2.25	HPRT1_1	65.0	IMR 90 P11
86.5	A3	2.16	HPRT1_1	65.0	IMR 90 P11
87.0	A3	2.14	HPRT1_1	65.0	IMR 90 P11
87.5	A3	2.33	HPRT1_1	65.0	IMR 90 P11
88.0	A3	2.29	HPRT1_1	65.0	IMR 90 P11
88.5	A3	2.18	HPRT1_1	65.0	IMR 90 P11
89.0	A3	1.88	HPRT1_1	65.0	IMR 90 P11
89.5	A3	1.73	HPRT1_1	65.0	IMR 90 P11
90.0	A3	1.93	HPRT1_1	65.0	IMR 90 P11
90.5	A3	2.24	HPRT1_1	65.0	IMR 90 P11
91.0	A3	2.23	HPRT1_1	65.0	IMR 90 P11
91.5	A3	2.36	HPRT1_1	65.0	IMR 90 P11
92.0	A3	2.66	HPRT1_1	65.0	IMR 90 P11
92.5	A3	2.39	HPRT1_1	65.0	IMR 90 P11
93.0	A3	2.09	HPRT1_1	65.0	IMR 90 P11
93.5	A3	1.83	HPRT1_1	65.0	IMR 90 P11
94.0	A3	1.57	HPRT1_1	65.0	IMR 90 P11
94.5	A3	1.07	HPRT1_1	65.0	IMR 90 P11
95.0	A3	0.29	HPRT1_1	65.0	IMR 90 P11
55.0	B3	1.38	HPRT1_1	64.5	IMR 90 P11
55.5	B3	2.98	HPRT1_1	64.5	IMR 90 P11
56.0	B3	2.75	HPRT1_1	64.5	IMR 90 P11
56.5	B3	2.75	HPRT1_1	64.5	IMR 90 P11
57.0	B3	2.75	HPRT1_1	64.5	IMR 90 P11
57.5	B3	2.44	HPRT1_1	64.5	IMR 90 P11
58.0	B3	4.41	HPRT1_1	64.5	IMR 90 P11
58.5	B3	8.24	HPRT1_1	64.5	IMR 90 P11
59.0	B3	10.42	HPRT1_1	64.5	IMR 90 P11
59.5	B3	12.82	HPRT1_1	64.5	IMR 90 P11
60.0	B3	16.09	HPRT1_1	64.5	IMR 90 P11
60.5	B3	18.51	HPRT1_1	64.5	IMR 90 P11
61.0	B3	21.17	HPRT1_1	64.5	IMR 90 P11
61.5	B3	24.68	HPRT1_1	64.5	IMR 90 P11
62.0	B3	27.67	HPRT1_1	64.5	IMR 90 P11
62.5	B3	30.27	HPRT1_1	64.5	IMR 90 P11
63.0	B3	33.36	HPRT1_1	64.5	IMR 90 P11
63.5	B3	37.42	HPRT1_1	64.5	IMR 90 P11
64.0	B3	43.29	HPRT1_1	64.5	IMR 90 P11
64.5	B3	51.51	HPRT1_1	64.5	IMR 90 P11
65.0	B3	61.44	HPRT1_1	64.5	IMR 90 P11
65.5	B3	72.21	HPRT1_1	64.5	IMR 90 P11
66.0	B3	82.55	HPRT1_1	64.5	IMR 90 P11
66.5	B3	90.76	HPRT1_1	64.5	IMR 90 P11
67.0	B3	96.02	HPRT1_1	64.5	IMR 90 P11
67.5	B3	99.0	HPRT1_1	64.5	IMR 90 P11
68.0	B3	100.92	HPRT1_1	64.5	IMR 90 P11
68.5	B3	101.43	HPRT1_1	64.5	IMR 90 P11
69.0	B3	100.91	HPRT1_1	64.5	IMR 90 P11
69.5	B3	100.98	HPRT1_1	64.5	IMR 90 P11
70.0	B3	101.7	HPRT1_1	64.5	IMR 90 P11
70.5	B3	101.5	HPRT1_1	64.5	IMR 90 P11
71.0	B3	101.36	HPRT1_1	64.5	IMR 90 P11
71.5	B3	102.44	HPRT1_1	64.5	IMR 90 P11
72.0	B3	103.47	HPRT1_1	64.5	IMR 90 P11
72.5	B3	103.87	HPRT1_1	64.5	IMR 90 P11
73.0	B3	107.55	HPRT1_1	64.5	IMR 90 P11
73.5	B3	130.66	HPRT1_1	64.5	IMR 90 P11
74.0	B3	193.63	HPRT1_1	64.5	IMR 90 P11
74.5	B3	290.9	HPRT1_1	64.5	IMR 90 P11
75.0	B3	396.86	HPRT1_1	64.5	IMR 90 P11
75.5	B3	493.84	HPRT1_1	64.5	IMR 90 P11
76.0	B3	548.68	HPRT1_1	64.5	IMR 90 P11
76.5	B3	518.19	HPRT1_1	64.5	IMR 90 P11
77.0	B3	414.48	HPRT1_1	64.5	IMR 90 P11
77.5	B3	289.39	HPRT1_1	64.5	IMR 90 P11
78.0	B3	169.5	HPRT1_1	64.5	IMR 90 P11
78.5	B3	72.12	HPRT1_1	64.5	IMR 90 P11
79.0	B3	19.89	HPRT1_1	64.5	IMR 90 P11
79.5	B3	6.65	HPRT1_1	64.5	IMR 90 P11
80.0	B3	6.04	HPRT1_1	64.5	IMR 90 P11
80.5	B3	6.3	HPRT1_1	64.5	IMR 90 P11
81.0	B3	7.0	HPRT1_1	64.5	IMR 90 P11
81.5	B3	6.97	HPRT1_1	64.5	IMR 90 P11
82.0	B3	5.96	HPRT1_1	64.5	IMR 90 P11
82.5	B3	5.11	HPRT1_1	64.5	IMR 90 P11
83.0	B3	4.29	HPRT1_1	64.5	IMR 90 P11
83.5	B3	3.22	HPRT1_1	64.5	IMR 90 P11
84.0	B3	2.98	HPRT1_1	64.5	IMR 90 P11
84.5	B3	3.42	HPRT1_1	64.5	IMR 90 P11
85.0	B3	3.51	HPRT1_1	64.5	IMR 90 P11
85.5	B3	3.64	HPRT1_1	64.5	IMR 90 P11
86.0	B3	3.78	HPRT1_1	64.5	IMR 90 P11
86.5	B3	3.07	HPRT1_1	64.5	IMR 90 P11
87.0	B3	2.33	HPRT1_1	64.5	IMR 90 P11
87.5	B3	2.31	HPRT1_1	64.5	IMR 90 P11
88.0	B3	2.19	HPRT1_1	64.5	IMR 90 P11
88.5	B3	2.06	HPRT1_1	64.5	IMR 90 P11
89.0	B3	2.42	HPRT1_1	64.5	IMR 90 P11
89.5	B3	2.85	HPRT1_1	64.5	IMR 90 P11
90.0	B3	2.53	HPRT1_1	64.5	IMR 90 P11
90.5	B3	2.06	HPRT1_1	64.5	IMR 90 P11
91.0	B3	2.11	HPRT1_1	64.5	IMR 90 P11
91.5	B3	2.41	HPRT1_1	64.5	IMR 90 P11
92.0	B3	2.44	HPRT1_1	64.5	IMR 90 P11
92.5	B3	2.66	HPRT1_1	64.5	IMR 90 P11
93.0	B3	3.05	HPRT1_1	64.5	IMR 90 P11
93.5	B3	2.41	HPRT1_1	64.5	IMR 90 P11
94.0	B3	2.0	HPRT1_1	64.5	IMR 90 P11
94.5	B3	0.74	HPRT1_1	64.5	IMR 90 P11
95.0	B3	-0.34	HPRT1_1	64.5	IMR 90 P11
55.0	C3	0.29	HPRT1_1	63.3	IMR 90 P11
55.5	C3	0.63	HPRT1_1	63.3	IMR 90 P11
56.0	C3	0.58	HPRT1_1	63.3	IMR 90 P11
56.5	C3	0.58	HPRT1_1	63.3	IMR 90 P11
57.0	C3	0.58	HPRT1_1	63.3	IMR 90 P11
57.5	C3	0.25	HPRT1_1	63.3	IMR 90 P11
58.0	C3	2.16	HPRT1_1	63.3	IMR 90 P11
58.5	C3	6.64	HPRT1_1	63.3	IMR 90 P11
59.0	C3	10.27	HPRT1_1	63.3	IMR 90 P11
59.5	C3	12.78	HPRT1_1	63.3	IMR 90 P11
60.0	C3	15.84	HPRT1_1	63.3	IMR 90 P11
60.5	C3	19.09	HPRT1_1	63.3	IMR 90 P11
61.0	C3	22.16	HPRT1_1	63.3	IMR 90 P11
61.5	C3	25.37	HPRT1_1	63.3	IMR 90 P11
62.0	C3	28.74	HPRT1_1	63.3	IMR 90 P11
62.5	C3	31.85	HPRT1_1	63.3	IMR 90 P11
63.0	C3	34.76	HPRT1_1	63.3	IMR 90 P11
63.5	C3	38.03	HPRT1_1	63.3	IMR 90 P11
64.0	C3	42.37	HPRT1_1	63.3	IMR 90 P11
64.5	C3	49.04	HPRT1_1	63.3	IMR 90 P11
65.0	C3	56.69	HPRT1_1	63.3	IMR 90 P11
65.5	C3	65.18	HPRT1_1	63.3	IMR 90 P11
66.0	C3	74.48	HPRT1_1	63.3	IMR 90 P11
66.5	C3	82.66	HPRT1_1	63.3	IMR 90 P11
67.0	C3	88.7	HPRT1_1	63.3	IMR 90 P11
67.5	C3	93.03	HPRT1_1	63.3	IMR 90 P11
68.0	C3	95.6	HPRT1_1	63.3	IMR 90 P11
68.5	C3	96.6	HPRT1_1	63.3	IMR 90 P11
69.0	C3	97.31	HPRT1_1	63.3	IMR 90 P11
69.5	C3	97.54	HPRT1_1	63.3	IMR 90 P11
70.0	C3	97.68	HPRT1_1	63.3	IMR 90 P11
70.5	C3	98.22	HPRT1_1	63.3	IMR 90 P11
71.0	C3	98.58	HPRT1_1	63.3	IMR 90 P11
71.5	C3	98.9	HPRT1_1	63.3	IMR 90 P11
72.0	C3	99.36	HPRT1_1	63.3	IMR 90 P11
72.5	C3	99.93	HPRT1_1	63.3	IMR 90 P11
73.0	C3	102.78	HPRT1_1	63.3	IMR 90 P11
73.5	C3	122.02	HPRT1_1	63.3	IMR 90 P11
74.0	C3	178.79	HPRT1_1	63.3	IMR 90 P11
74.5	C3	271.2	HPRT1_1	63.3	IMR 90 P11
75.0	C3	374.74	HPRT1_1	63.3	IMR 90 P11
75.5	C3	470.77	HPRT1_1	63.3	IMR 90 P11
76.0	C3	530.06	HPRT1_1	63.3	IMR 90 P11
76.5	C3	509.66	HPRT1_1	63.3	IMR 90 P11
77.0	C3	414.18	HPRT1_1	63.3	IMR 90 P11
77.5	C3	292.55	HPRT1_1	63.3	IMR 90 P11
78.0	C3	175.16	HPRT1_1	63.3	IMR 90 P11
78.5	C3	78.59	HPRT1_1	63.3	IMR 90 P11
79.0	C3	23.58	HPRT1_1	63.3	IMR 90 P11
79.5	C3	7.74	HPRT1_1	63.3	IMR 90 P11
80.0	C3	6.92	HPRT1_1	63.3	IMR 90 P11
80.5	C3	6.51	HPRT1_1	63.3	IMR 90 P11
81.0	C3	5.42	HPRT1_1	63.3	IMR 90 P11
81.5	C3	5.27	HPRT1_1	63.3	IMR 90 P11
82.0	C3	5.25	HPRT1_1	63.3	IMR 90 P11
82.5	C3	4.74	HPRT1_1	63.3	IMR 90 P11
83.0	C3	4.37	HPRT1_1	63.3	IMR 90 P11
83.5	C3	4.24	HPRT1_1	63.3	IMR 90 P11
84.0	C3	3.44	HPRT1_1	63.3	IMR 90 P11
84.5	C3	2.4	HPRT1_1	63.3	IMR 90 P11
85.0	C3	2.02	HPRT1_1	63.3	IMR 90 P11
85.5	C3	2.11	HPRT1_1	63.3	IMR 90 P11
86.0	C3	2.08	HPRT1_1	63.3	IMR 90 P11
86.5	C3	2.32	HPRT1_1	63.3	IMR 90 P11
87.0	C3	2.99	HPRT1_1	63.3	IMR 90 P11
87.5	C3	3.14	HPRT1_1	63.3	IMR 90 P11
88.0	C3	3.13	HPRT1_1	63.3	IMR 90 P11
88.5	C3	3.19	HPRT1_1	63.3	IMR 90 P11
89.0	C3	2.84	HPRT1_1	63.3	IMR 90 P11
89.5	C3	2.32	HPRT1_1	63.3	IMR 90 P11
90.0	C3	2.02	HPRT1_1	63.3	IMR 90 P11
90.5	C3	1.44	HPRT1_1	63.3	IMR 90 P11
91.0	C3	1.22	HPRT1_1	63.3	IMR 90 P11
91.5	C3	1.31	HPRT1_1	63.3	IMR 90 P11
92.0	C3	1.13	HPRT1_1	63.3	IMR 90 P11
92.5	C3	1.39	HPRT1_1	63.3	IMR 90 P11
93.0	C3	1.59	HPRT1_1	63.3	IMR 90 P11
93.5	C3	1.94	HPRT1_1	63.3	IMR 90 P11
94.0	C3	2.23	HPRT1_1	63.3	IMR 90 P11
94.5	C3	3.79	HPRT1_1	63.3	IMR 90 P11
95.0	C3	2.4	HPRT1_1	63.3	IMR 90 P11
55.0	D3	-1.94	HPRT1_1	61.4	IMR 90 P11
55.5	D3	-4.21	HPRT1_1	61.4	IMR 90 P11
56.0	D3	-3.88	HPRT1_1	61.4	IMR 90 P11
56.5	D3	-3.88	HPRT1_1	61.4	IMR 90 P11
57.0	D3	-3.88	HPRT1_1	61.4	IMR 90 P11
57.5	D3	-4.32	HPRT1_1	61.4	IMR 90 P11
58.0	D3	-1.71	HPRT1_1	61.4	IMR 90 P11
58.5	D3	4.03	HPRT1_1	61.4	IMR 90 P11
59.0	D3	8.89	HPRT1_1	61.4	IMR 90 P11
59.5	D3	13.4	HPRT1_1	61.4	IMR 90 P11
60.0	D3	17.44	HPRT1_1	61.4	IMR 90 P11
60.5	D3	21.34	HPRT1_1	61.4	IMR 90 P11
61.0	D3	24.43	HPRT1_1	61.4	IMR 90 P11
61.5	D3	27.25	HPRT1_1	61.4	IMR 90 P11
62.0	D3	30.42	HPRT1_1	61.4	IMR 90 P11
62.5	D3	33.2	HPRT1_1	61.4	IMR 90 P11
63.0	D3	35.18	HPRT1_1	61.4	IMR 90 P11
63.5	D3	38.09	HPRT1_1	61.4	IMR 90 P11
64.0	D3	42.17	HPRT1_1	61.4	IMR 90 P11
64.5	D3	46.21	HPRT1_1	61.4	IMR 90 P11
65.0	D3	51.65	HPRT1_1	61.4	IMR 90 P11
65.5	D3	59.15	HPRT1_1	61.4	IMR 90 P11
66.0	D3	67.51	HPRT1_1	61.4	IMR 90 P11
66.5	D3	74.88	HPRT1_1	61.4	IMR 90 P11
67.0	D3	81.63	HPRT1_1	61.4	IMR 90 P11
67.5	D3	87.1	HPRT1_1	61.4	IMR 90 P11
68.0	D3	90.71	HPRT1_1	61.4	IMR 90 P11
68.5	D3	92.27	HPRT1_1	61.4	IMR 90 P11
69.0	D3	92.89	HPRT1_1	61.4	IMR 90 P11
69.5	D3	93.58	HPRT1_1	61.4	IMR 90 P11
70.0	D3	94.05	HPRT1_1	61.4	IMR 90 P11
70.5	D3	94.39	HPRT1_1	61.4	IMR 90 P11
71.0	D3	94.98	HPRT1_1	61.4	IMR 90 P11
71.5	D3	96.06	HPRT1_1	61.4	IMR 90 P11
72.0	D3	97.1	HPRT1_1	61.4	IMR 90 P11
72.5	D3	97.85	HPRT1_1	61.4	IMR 90 P11
73.0	D3	99.18	HPRT1_1	61.4	IMR 90 P11
73.5	D3	111.69	HPRT1_1	61.4	IMR 90 P11
74.0	D3	156.59	HPRT1_1	61.4	IMR 90 P11
74.5	D3	235.6	HPRT1_1	61.4	IMR 90 P11
75.0	D3	326.67	HPRT1_1	61.4	IMR 90 P11
75.5	D3	413.79	HPRT1_1	61.4	IMR 90 P11
76.0	D3	474.64	HPRT1_1	61.4	IMR 90 P11
76.5	D3	466.03	HPRT1_1	61.4	IMR 90 P11
77.0	D3	384.6	HPRT1_1	61.4	IMR 90 P11
77.5	D3	276.24	HPRT1_1	61.4	IMR 90 P11
78.0	D3	169.54	HPRT1_1	61.4	IMR 90 P11
78.5	D3	77.82	HPRT1_1	61.4	IMR 90 P11
79.0	D3	23.29	HPRT1_1	61.4	IMR 90 P11
79.5	D3	7.35	HPRT1_1	61.4	IMR 90 P11
80.0	D3	5.97	HPRT1_1	61.4	IMR 90 P11
80.5	D3	6.07	HPRT1_1	61.4	IMR 90 P11
81.0	D3	6.45	HPRT1_1	61.4	IMR 90 P11
81.5	D3	6.29	HPRT1_1	61.4	IMR 90 P11
82.0	D3	5.71	HPRT1_1	61.4	IMR 90 P11
82.5	D3	5.5	HPRT1_1	61.4	IMR 90 P11
83.0	D3	5.13	HPRT1_1	61.4	IMR 90 P11
83.5	D3	4.4	HPRT1_1	61.4	IMR 90 P11
84.0	D3	3.8	HPRT1_1	61.4	IMR 90 P11
84.5	D3	3.2	HPRT1_1	61.4	IMR 90 P11
85.0	D3	2.64	HPRT1_1	61.4	IMR 90 P11
85.5	D3	2.41	HPRT1_1	61.4	IMR 90 P11
86.0	D3	2.42	HPRT1_1	61.4	IMR 90 P11
86.5	D3	2.44	HPRT1_1	61.4	IMR 90 P11
87.0	D3	2.32	HPRT1_1	61.4	IMR 90 P11
87.5	D3	1.9	HPRT1_1	61.4	IMR 90 P11
88.0	D3	1.71	HPRT1_1	61.4	IMR 90 P11
88.5	D3	1.63	HPRT1_1	61.4	IMR 90 P11
89.0	D3	1.39	HPRT1_1	61.4	IMR 90 P11
89.5	D3	1.59	HPRT1_1	61.4	IMR 90 P11
90.0	D3	2.28	HPRT1_1	61.4	IMR 90 P11
90.5	D3	2.38	HPRT1_1	61.4	IMR 90 P11
91.0	D3	1.75	HPRT1_1	61.4	IMR 90 P11
91.5	D3	1.22	HPRT1_1	61.4	IMR 90 P11
92.0	D3	1.28	HPRT1_1	61.4	IMR 90 P11
92.5	D3	1.33	HPRT1_1	61.4	IMR 90 P11
93.0	D3	1.85	HPRT1_1	61.4	IMR 90 P11
93.5	D3	2.94	HPRT1_1	61.4	IMR 90 P11
94.0	D3	3.76	HPRT1_1	61.4	IMR 90 P11
94.5	D3	4.45	HPRT1_1	61.4	IMR 90 P11
95.0	D3	2.06	HPRT1_1	61.4	IMR 90 P11
55.0	E3	-2.09	HPRT1_1	59.0	IMR 90 P11
55.5	E3	-4.52	HPRT1_1	59.0	IMR 90 P11
56.0	E3	-4.17	HPRT1_1	59.0	IMR 90 P11
56.5	E3	-4.17	HPRT1_1	59.0	IMR 90 P11
57.0	E3	-4.17	HPRT1_1	59.0	IMR 90 P11
57.5	E3	-4.81	HPRT1_1	59.0	IMR 90 P11
58.0	E3	-0.98	HPRT1_1	59.0	IMR 90 P11
58.5	E3	7.26	HPRT1_1	59.0	IMR 90 P11
59.0	E3	13.87	HPRT1_1	59.0	IMR 90 P11
59.5	E3	20.27	HPRT1_1	59.0	IMR 90 P11
60.0	E3	26.35	HPRT1_1	59.0	IMR 90 P11
60.5	E3	30.82	HPRT1_1	59.0	IMR 90 P11
61.0	E3	33.86	HPRT1_1	59.0	IMR 90 P11
61.5	E3	35.92	HPRT1_1	59.0	IMR 90 P11
62.0	E3	37.56	HPRT1_1	59.0	IMR 90 P11
62.5	E3	38.22	HPRT1_1	59.0	IMR 90 P11
63.0	E3	38.71	HPRT1_1	59.0	IMR 90 P11
63.5	E3	39.91	HPRT1_1	59.0	IMR 90 P11
64.0	E3	41.85	HPRT1_1	59.0	IMR 90 P11
64.5	E3	44.91	HPRT1_1	59.0	IMR 90 P11
65.0	E3	50.17	HPRT1_1	59.0	IMR 90 P11
65.5	E3	56.91	HPRT1_1	59.0	IMR 90 P11
66.0	E3	63.94	HPRT1_1	59.0	IMR 90 P11
66.5	E3	70.71	HPRT1_1	59.0	IMR 90 P11
67.0	E3	76.55	HPRT1_1	59.0	IMR 90 P11
67.5	E3	80.3	HPRT1_1	59.0	IMR 90 P11
68.0	E3	81.86	HPRT1_1	59.0	IMR 90 P11
68.5	E3	82.39	HPRT1_1	59.0	IMR 90 P11
69.0	E3	82.72	HPRT1_1	59.0	IMR 90 P11
69.5	E3	82.53	HPRT1_1	59.0	IMR 90 P11
70.0	E3	82.03	HPRT1_1	59.0	IMR 90 P11
70.5	E3	82.12	HPRT1_1	59.0	IMR 90 P11
71.0	E3	82.05	HPRT1_1	59.0	IMR 90 P11
71.5	E3	81.62	HPRT1_1	59.0	IMR 90 P11
72.0	E3	81.33	HPRT1_1	59.0	IMR 90 P11
72.5	E3	81.78	HPRT1_1	59.0	IMR 90 P11
73.0	E3	82.85	HPRT1_1	59.0	IMR 90 P11
73.5	E3	90.85	HPRT1_1	59.0	IMR 90 P11
74.0	E3	125.23	HPRT1_1	59.0	IMR 90 P11
74.5	E3	190.05	HPRT1_1	59.0	IMR 90 P11
75.0	E3	264.33	HPRT1_1	59.0	IMR 90 P11
75.5	E3	335.26	HPRT1_1	59.0	IMR 90 P11
76.0	E3	389.3	HPRT1_1	59.0	IMR 90 P11
76.5	E3	387.62	HPRT1_1	59.0	IMR 90 P11
77.0	E3	322.05	HPRT1_1	59.0	IMR 90 P11
77.5	E3	233.22	HPRT1_1	59.0	IMR 90 P11
78.0	E3	146.45	HPRT1_1	59.0	IMR 90 P11
78.5	E3	69.84	HPRT1_1	59.0	IMR 90 P11
79.0	E3	22.14	HPRT1_1	59.0	IMR 90 P11
79.5	E3	7.83	HPRT1_1	59.0	IMR 90 P11
80.0	E3	6.98	HPRT1_1	59.0	IMR 90 P11
80.5	E3	6.69	HPRT1_1	59.0	IMR 90 P11
81.0	E3	6.22	HPRT1_1	59.0	IMR 90 P11
81.5	E3	6.18	HPRT1_1	59.0	IMR 90 P11
82.0	E3	5.82	HPRT1_1	59.0	IMR 90 P11
82.5	E3	5.39	HPRT1_1	59.0	IMR 90 P11
83.0	E3	5.13	HPRT1_1	59.0	IMR 90 P11
83.5	E3	4.98	HPRT1_1	59.0	IMR 90 P11
84.0	E3	4.67	HPRT1_1	59.0	IMR 90 P11
84.5	E3	4.35	HPRT1_1	59.0	IMR 90 P11
85.0	E3	3.85	HPRT1_1	59.0	IMR 90 P11
85.5	E3	3.18	HPRT1_1	59.0	IMR 90 P11
86.0	E3	2.45	HPRT1_1	59.0	IMR 90 P11
86.5	E3	1.78	HPRT1_1	59.0	IMR 90 P11
87.0	E3	1.73	HPRT1_1	59.0	IMR 90 P11
87.5	E3	1.99	HPRT1_1	59.0	IMR 90 P11
88.0	E3	2.13	HPRT1_1	59.0	IMR 90 P11
88.5	E3	2.55	HPRT1_1	59.0	IMR 90 P11
89.0	E3	2.98	HPRT1_1	59.0	IMR 90 P11
89.5	E3	2.67	HPRT1_1	59.0	IMR 90 P11
90.0	E3	2.62	HPRT1_1	59.0	IMR 90 P11
90.5	E3	2.66	HPRT1_1	59.0	IMR 90 P11
91.0	E3	1.81	HPRT1_1	59.0	IMR 90 P11
91.5	E3	1.42	HPRT1_1	59.0	IMR 90 P11
92.0	E3	1.53	HPRT1_1	59.0	IMR 90 P11
92.5	E3	1.04	HPRT1_1	59.0	IMR 90 P11
93.0	E3	0.8	HPRT1_1	59.0	IMR 90 P11
93.5	E3	2.27	HPRT1_1	59.0	IMR 90 P11
94.0	E3	2.62	HPRT1_1	59.0	IMR 90 P11
94.5	E3	5.28	HPRT1_1	59.0	IMR 90 P11
95.0	E3	3.91	HPRT1_1	59.0	IMR 90 P11
55.0	F3	4.93	HPRT1_1	57.0	IMR 90 P11
55.5	F3	10.68	HPRT1_1	57.0	IMR 90 P11
56.0	F3	9.85	HPRT1_1	57.0	IMR 90 P11
56.5	F3	9.85	HPRT1_1	57.0	IMR 90 P11
57.0	F3	9.85	HPRT1_1	57.0	IMR 90 P11
57.5	F3	9.17	HPRT1_1	57.0	IMR 90 P11
58.0	F3	13.38	HPRT1_1	57.0	IMR 90 P11
58.5	F3	22.08	HPRT1_1	57.0	IMR 90 P11
59.0	F3	28.27	HPRT1_1	57.0	IMR 90 P11
59.5	F3	32.17	HPRT1_1	57.0	IMR 90 P11
60.0	F3	34.14	HPRT1_1	57.0	IMR 90 P11
60.5	F3	35.42	HPRT1_1	57.0	IMR 90 P11
61.0	F3	35.96	HPRT1_1	57.0	IMR 90 P11
61.5	F3	35.55	HPRT1_1	57.0	IMR 90 P11
62.0	F3	35.2	HPRT1_1	57.0	IMR 90 P11
62.5	F3	35.06	HPRT1_1	57.0	IMR 90 P11
63.0	F3	35.13	HPRT1_1	57.0	IMR 90 P11
63.5	F3	35.59	HPRT1_1	57.0	IMR 90 P11
64.0	F3	36.83	HPRT1_1	57.0	IMR 90 P11
64.5	F3	39.31	HPRT1_1	57.0	IMR 90 P11
65.0	F3	43.39	HPRT1_1	57.0	IMR 90 P11
65.5	F3	48.3	HPRT1_1	57.0	IMR 90 P11
66.0	F3	54.05	HPRT1_1	57.0	IMR 90 P11
66.5	F3	60.04	HPRT1_1	57.0	IMR 90 P11
67.0	F3	64.53	HPRT1_1	57.0	IMR 90 P11
67.5	F3	67.57	HPRT1_1	57.0	IMR 90 P11
68.0	F3	69.39	HPRT1_1	57.0	IMR 90 P11
68.5	F3	69.6	HPRT1_1	57.0	IMR 90 P11
69.0	F3	69.02	HPRT1_1	57.0	IMR 90 P11
69.5	F3	68.46	HPRT1_1	57.0	IMR 90 P11
70.0	F3	67.66	HPRT1_1	57.0	IMR 90 P11
70.5	F3	67.08	HPRT1_1	57.0	IMR 90 P11
71.0	F3	67.09	HPRT1_1	57.0	IMR 90 P11
71.5	F3	67.11	HPRT1_1	57.0	IMR 90 P11
72.0	F3	67.03	HPRT1_1	57.0	IMR 90 P11
72.5	F3	67.06	HPRT1_1	57.0	IMR 90 P11
73.0	F3	67.19	HPRT1_1	57.0	IMR 90 P11
73.5	F3	71.17	HPRT1_1	57.0	IMR 90 P11
74.0	F3	94.96	HPRT1_1	57.0	IMR 90 P11
74.5	F3	142.61	HPRT1_1	57.0	IMR 90 P11
75.0	F3	196.71	HPRT1_1	57.0	IMR 90 P11
75.5	F3	247.94	HPRT1_1	57.0	IMR 90 P11
76.0	F3	288.77	HPRT1_1	57.0	IMR 90 P11
76.5	F3	287.21	HPRT1_1	57.0	IMR 90 P11
77.0	F3	236.08	HPRT1_1	57.0	IMR 90 P11
77.5	F3	169.88	HPRT1_1	57.0	IMR 90 P11
78.0	F3	106.29	HPRT1_1	57.0	IMR 90 P11
78.5	F3	49.0	HPRT1_1	57.0	IMR 90 P11
79.0	F3	14.24	HPRT1_1	57.0	IMR 90 P11
79.5	F3	5.61	HPRT1_1	57.0	IMR 90 P11
80.0	F3	5.8	HPRT1_1	57.0	IMR 90 P11
80.5	F3	6.13	HPRT1_1	57.0	IMR 90 P11
81.0	F3	6.18	HPRT1_1	57.0	IMR 90 P11
81.5	F3	6.74	HPRT1_1	57.0	IMR 90 P11
82.0	F3	6.98	HPRT1_1	57.0	IMR 90 P11
82.5	F3	6.42	HPRT1_1	57.0	IMR 90 P11
83.0	F3	5.18	HPRT1_1	57.0	IMR 90 P11
83.5	F3	4.36	HPRT1_1	57.0	IMR 90 P11
84.0	F3	3.37	HPRT1_1	57.0	IMR 90 P11
84.5	F3	1.92	HPRT1_1	57.0	IMR 90 P11
85.0	F3	1.31	HPRT1_1	57.0	IMR 90 P11
85.5	F3	1.92	HPRT1_1	57.0	IMR 90 P11
86.0	F3	2.45	HPRT1_1	57.0	IMR 90 P11
86.5	F3	2.2	HPRT1_1	57.0	IMR 90 P11
87.0	F3	2.86	HPRT1_1	57.0	IMR 90 P11
87.5	F3	3.53	HPRT1_1	57.0	IMR 90 P11
88.0	F3	3.39	HPRT1_1	57.0	IMR 90 P11
88.5	F3	2.95	HPRT1_1	57.0	IMR 90 P11
89.0	F3	2.88	HPRT1_1	57.0	IMR 90 P11
89.5	F3	2.54	HPRT1_1	57.0	IMR 90 P11
90.0	F3	1.75	HPRT1_1	57.0	IMR 90 P11
90.5	F3	1.01	HPRT1_1	57.0	IMR 90 P11
91.0	F3	0.96	HPRT1_1	57.0	IMR 90 P11
91.5	F3	1.44	HPRT1_1	57.0	IMR 90 P11
92.0	F3	1.49	HPRT1_1	57.0	IMR 90 P11
92.5	F3	1.74	HPRT1_1	57.0	IMR 90 P11
93.0	F3	2.27	HPRT1_1	57.0	IMR 90 P11
93.5	F3	2.54	HPRT1_1	57.0	IMR 90 P11
94.0	F3	2.38	HPRT1_1	57.0	IMR 90 P11
94.5	F3	3.04	HPRT1_1	57.0	IMR 90 P11
95.0	F3	1.7	HPRT1_1	57.0	IMR 90 P11
55.0	G3	10.63	HPRT1_1	55.7	IMR 90 P11
55.5	G3	23.04	HPRT1_1	55.7	IMR 90 P11
56.0	G3	21.27	HPRT1_1	55.7	IMR 90 P11
56.5	G3	21.27	HPRT1_1	55.7	IMR 90 P11
57.0	G3	21.27	HPRT1_1	55.7	IMR 90 P11
57.5	G3	20.65	HPRT1_1	55.7	IMR 90 P11
58.0	G3	24.55	HPRT1_1	55.7	IMR 90 P11
58.5	G3	31.49	HPRT1_1	55.7	IMR 90 P11
59.0	G3	35.37	HPRT1_1	55.7	IMR 90 P11
59.5	G3	37.61	HPRT1_1	55.7	IMR 90 P11
60.0	G3	39.33	HPRT1_1	55.7	IMR 90 P11
60.5	G3	39.77	HPRT1_1	55.7	IMR 90 P11
61.0	G3	38.45	HPRT1_1	55.7	IMR 90 P11
61.5	G3	37.11	HPRT1_1	55.7	IMR 90 P11
62.0	G3	36.22	HPRT1_1	55.7	IMR 90 P11
62.5	G3	35.05	HPRT1_1	55.7	IMR 90 P11
63.0	G3	33.86	HPRT1_1	55.7	IMR 90 P11
63.5	G3	33.92	HPRT1_1	55.7	IMR 90 P11
64.0	G3	34.48	HPRT1_1	55.7	IMR 90 P11
64.5	G3	34.81	HPRT1_1	55.7	IMR 90 P11
65.0	G3	36.53	HPRT1_1	55.7	IMR 90 P11
65.5	G3	40.49	HPRT1_1	55.7	IMR 90 P11
66.0	G3	45.16	HPRT1_1	55.7	IMR 90 P11
66.5	G3	49.66	HPRT1_1	55.7	IMR 90 P11
67.0	G3	54.47	HPRT1_1	55.7	IMR 90 P11
67.5	G3	58.23	HPRT1_1	55.7	IMR 90 P11
68.0	G3	59.83	HPRT1_1	55.7	IMR 90 P11
68.5	G3	60.26	HPRT1_1	55.7	IMR 90 P11
69.0	G3	60.43	HPRT1_1	55.7	IMR 90 P11
69.5	G3	60.03	HPRT1_1	55.7	IMR 90 P11
70.0	G3	59.54	HPRT1_1	55.7	IMR 90 P11
70.5	G3	59.16	HPRT1_1	55.7	IMR 90 P11
71.0	G3	58.42	HPRT1_1	55.7	IMR 90 P11
71.5	G3	57.83	HPRT1_1	55.7	IMR 90 P11
72.0	G3	57.48	HPRT1_1	55.7	IMR 90 P11
72.5	G3	56.97	HPRT1_1	55.7	IMR 90 P11
73.0	G3	56.63	HPRT1_1	55.7	IMR 90 P11
73.5	G3	58.66	HPRT1_1	55.7	IMR 90 P11
74.0	G3	75.09	HPRT1_1	55.7	IMR 90 P11
74.5	G3	111.89	HPRT1_1	55.7	IMR 90 P11
75.0	G3	155.46	HPRT1_1	55.7	IMR 90 P11
75.5	G3	196.7	HPRT1_1	55.7	IMR 90 P11
76.0	G3	232.11	HPRT1_1	55.7	IMR 90 P11
76.5	G3	236.51	HPRT1_1	55.7	IMR 90 P11
77.0	G3	198.04	HPRT1_1	55.7	IMR 90 P11
77.5	G3	144.15	HPRT1_1	55.7	IMR 90 P11
78.0	G3	92.8	HPRT1_1	55.7	IMR 90 P11
78.5	G3	45.6	HPRT1_1	55.7	IMR 90 P11
79.0	G3	14.93	HPRT1_1	55.7	IMR 90 P11
79.5	G3	6.4	HPRT1_1	55.7	IMR 90 P11
80.0	G3	6.55	HPRT1_1	55.7	IMR 90 P11
80.5	G3	6.97	HPRT1_1	55.7	IMR 90 P11
81.0	G3	6.81	HPRT1_1	55.7	IMR 90 P11
81.5	G3	6.28	HPRT1_1	55.7	IMR 90 P11
82.0	G3	6.17	HPRT1_1	55.7	IMR 90 P11
82.5	G3	5.91	HPRT1_1	55.7	IMR 90 P11
83.0	G3	4.89	HPRT1_1	55.7	IMR 90 P11
83.5	G3	4.24	HPRT1_1	55.7	IMR 90 P11
84.0	G3	3.8	HPRT1_1	55.7	IMR 90 P11
84.5	G3	3.1	HPRT1_1	55.7	IMR 90 P11
85.0	G3	2.54	HPRT1_1	55.7	IMR 90 P11
85.5	G3	2.27	HPRT1_1	55.7	IMR 90 P11
86.0	G3	2.15	HPRT1_1	55.7	IMR 90 P11
86.5	G3	2.5	HPRT1_1	55.7	IMR 90 P11
87.0	G3	2.63	HPRT1_1	55.7	IMR 90 P11
87.5	G3	2.78	HPRT1_1	55.7	IMR 90 P11
88.0	G3	2.94	HPRT1_1	55.7	IMR 90 P11
88.5	G3	2.71	HPRT1_1	55.7	IMR 90 P11
89.0	G3	2.01	HPRT1_1	55.7	IMR 90 P11
89.5	G3	1.26	HPRT1_1	55.7	IMR 90 P11
90.0	G3	1.01	HPRT1_1	55.7	IMR 90 P11
90.5	G3	0.98	HPRT1_1	55.7	IMR 90 P11
91.0	G3	1.05	HPRT1_1	55.7	IMR 90 P11
91.5	G3	1.33	HPRT1_1	55.7	IMR 90 P11
92.0	G3	2.43	HPRT1_1	55.7	IMR 90 P11
92.5	G3	2.91	HPRT1_1	55.7	IMR 90 P11
93.0	G3	2.69	HPRT1_1	55.7	IMR 90 P11
93.5	G3	2.76	HPRT1_1	55.7	IMR 90 P11
94.0	G3	2.64	HPRT1_1	55.7	IMR 90 P11
94.5	G3	2.5	HPRT1_1	55.7	IMR 90 P11
95.0	G3	1.12	HPRT1_1	55.7	IMR 90 P11
55.0	H3	7.05	HPRT1_1	55.0	IMR 90 P11
55.5	H3	15.28	HPRT1_1	55.0	IMR 90 P11
56.0	H3	14.1	HPRT1_1	55.0	IMR 90 P11
56.5	H3	14.1	HPRT1_1	55.0	IMR 90 P11
57.0	H3	14.1	HPRT1_1	55.0	IMR 90 P11
57.5	H3	13.72	HPRT1_1	55.0	IMR 90 P11
58.0	H3	15.98	HPRT1_1	55.0	IMR 90 P11
58.5	H3	21.13	HPRT1_1	55.0	IMR 90 P11
59.0	H3	25.66	HPRT1_1	55.0	IMR 90 P11
59.5	H3	29.67	HPRT1_1	55.0	IMR 90 P11
60.0	H3	32.79	HPRT1_1	55.0	IMR 90 P11
60.5	H3	35.32	HPRT1_1	55.0	IMR 90 P11
61.0	H3	37.28	HPRT1_1	55.0	IMR 90 P11
61.5	H3	38.04	HPRT1_1	55.0	IMR 90 P11
62.0	H3	37.66	HPRT1_1	55.0	IMR 90 P11
62.5	H3	36.76	HPRT1_1	55.0	IMR 90 P11
63.0	H3	35.41	HPRT1_1	55.0	IMR 90 P11
63.5	H3	33.69	HPRT1_1	55.0	IMR 90 P11
64.0	H3	32.46	HPRT1_1	55.0	IMR 90 P11
64.5	H3	32.18	HPRT1_1	55.0	IMR 90 P11
65.0	H3	32.57	HPRT1_1	55.0	IMR 90 P11
65.5	H3	34.13	HPRT1_1	55.0	IMR 90 P11
66.0	H3	37.36	HPRT1_1	55.0	IMR 90 P11
66.5	H3	41.2	HPRT1_1	55.0	IMR 90 P11
67.0	H3	45.07	HPRT1_1	55.0	IMR 90 P11
67.5	H3	49.14	HPRT1_1	55.0	IMR 90 P11
68.0	H3	52.35	HPRT1_1	55.0	IMR 90 P11
68.5	H3	53.37	HPRT1_1	55.0	IMR 90 P11
69.0	H3	53.73	HPRT1_1	55.0	IMR 90 P11
69.5	H3	53.49	HPRT1_1	55.0	IMR 90 P11
70.0	H3	52.13	HPRT1_1	55.0	IMR 90 P11
70.5	H3	50.97	HPRT1_1	55.0	IMR 90 P11
71.0	H3	50.69	HPRT1_1	55.0	IMR 90 P11
71.5	H3	49.97	HPRT1_1	55.0	IMR 90 P11
72.0	H3	49.23	HPRT1_1	55.0	IMR 90 P11
72.5	H3	49.76	HPRT1_1	55.0	IMR 90 P11
73.0	H3	51.44	HPRT1_1	55.0	IMR 90 P11
73.5	H3	55.91	HPRT1_1	55.0	IMR 90 P11
74.0	H3	70.58	HPRT1_1	55.0	IMR 90 P11
74.5	H3	98.98	HPRT1_1	55.0	IMR 90 P11
75.0	H3	131.46	HPRT1_1	55.0	IMR 90 P11
75.5	H3	159.92	HPRT1_1	55.0	IMR 90 P11
76.0	H3	180.67	HPRT1_1	55.0	IMR 90 P11
76.5	H3	180.45	HPRT1_1	55.0	IMR 90 P11
77.0	H3	151.52	HPRT1_1	55.0	IMR 90 P11
77.5	H3	110.34	HPRT1_1	55.0	IMR 90 P11
78.0	H3	71.61	HPRT1_1	55.0	IMR 90 P11
78.5	H3	37.79	HPRT1_1	55.0	IMR 90 P11
79.0	H3	15.16	HPRT1_1	55.0	IMR 90 P11
79.5	H3	7.79	HPRT1_1	55.0	IMR 90 P11
80.0	H3	7.99	HPRT1_1	55.0	IMR 90 P11
80.5	H3	7.81	HPRT1_1	55.0	IMR 90 P11
81.0	H3	7.53	HPRT1_1	55.0	IMR 90 P11
81.5	H3	7.3	HPRT1_1	55.0	IMR 90 P11
82.0	H3	6.41	HPRT1_1	55.0	IMR 90 P11
82.5	H3	5.43	HPRT1_1	55.0	IMR 90 P11
83.0	H3	5.23	HPRT1_1	55.0	IMR 90 P11
83.5	H3	4.92	HPRT1_1	55.0	IMR 90 P11
84.0	H3	4.3	HPRT1_1	55.0	IMR 90 P11
84.5	H3	4.15	HPRT1_1	55.0	IMR 90 P11
85.0	H3	3.96	HPRT1_1	55.0	IMR 90 P11
85.5	H3	3.54	HPRT1_1	55.0	IMR 90 P11
86.0	H3	3.04	HPRT1_1	55.0	IMR 90 P11
86.5	H3	2.79	HPRT1_1	55.0	IMR 90 P11
87.0	H3	2.81	HPRT1_1	55.0	IMR 90 P11
87.5	H3	2.5	HPRT1_1	55.0	IMR 90 P11
88.0	H3	2.22	HPRT1_1	55.0	IMR 90 P11
88.5	H3	2.45	HPRT1_1	55.0	IMR 90 P11
89.0	H3	2.47	HPRT1_1	55.0	IMR 90 P11
89.5	H3	2.24	HPRT1_1	55.0	IMR 90 P11
90.0	H3	2.54	HPRT1_1	55.0	IMR 90 P11
90.5	H3	2.7	HPRT1_1	55.0	IMR 90 P11
91.0	H3	2.34	HPRT1_1	55.0	IMR 90 P11
91.5	H3	2.47	HPRT1_1	55.0	IMR 90 P11
92.0	H3	2.59	HPRT1_1	55.0	IMR 90 P11
92.5	H3	2.53	HPRT1_1	55.0	IMR 90 P11
93.0	H3	2.83	HPRT1_1	55.0	IMR 90 P11
93.5	H3	3.68	HPRT1_1	55.0	IMR 90 P11
94.0	H3	3.94	HPRT1_1	55.0	IMR 90 P11
94.5	H3	5.4	HPRT1_1	55.0	IMR 90 P11
95.0	H3	3.07	HPRT1_1	55.0	IMR 90 P11
55.0	A3	4.03	HPRT1_1	65.0	IMR 90 P8
55.5	A3	8.72	HPRT1_1	65.0	IMR 90 P8
56.0	A3	8.05	HPRT1_1	65.0	IMR 90 P8
56.5	A3	8.05	HPRT1_1	65.0	IMR 90 P8
57.0	A3	8.05	HPRT1_1	65.0	IMR 90 P8
57.5	A3	7.95	HPRT1_1	65.0	IMR 90 P8
58.0	A3	8.37	HPRT1_1	65.0	IMR 90 P8
58.5	A3	10.93	HPRT1_1	65.0	IMR 90 P8
59.0	A3	13.97	HPRT1_1	65.0	IMR 90 P8
59.5	A3	15.02	HPRT1_1	65.0	IMR 90 P8
60.0	A3	16.11	HPRT1_1	65.0	IMR 90 P8
60.5	A3	19.18	HPRT1_1	65.0	IMR 90 P8
61.0	A3	21.93	HPRT1_1	65.0	IMR 90 P8
61.5	A3	24.23	HPRT1_1	65.0	IMR 90 P8
62.0	A3	27.01	HPRT1_1	65.0	IMR 90 P8
62.5	A3	28.99	HPRT1_1	65.0	IMR 90 P8
63.0	A3	30.3	HPRT1_1	65.0	IMR 90 P8
63.5	A3	32.73	HPRT1_1	65.0	IMR 90 P8
64.0	A3	36.98	HPRT1_1	65.0	IMR 90 P8
64.5	A3	43.79	HPRT1_1	65.0	IMR 90 P8
65.0	A3	53.26	HPRT1_1	65.0	IMR 90 P8
65.5	A3	64.44	HPRT1_1	65.0	IMR 90 P8
66.0	A3	75.47	HPRT1_1	65.0	IMR 90 P8
66.5	A3	84.49	HPRT1_1	65.0	IMR 90 P8
67.0	A3	90.87	HPRT1_1	65.0	IMR 90 P8
67.5	A3	95.25	HPRT1_1	65.0	IMR 90 P8
68.0	A3	97.07	HPRT1_1	65.0	IMR 90 P8
68.5	A3	97.01	HPRT1_1	65.0	IMR 90 P8
69.0	A3	97.76	HPRT1_1	65.0	IMR 90 P8
69.5	A3	98.48	HPRT1_1	65.0	IMR 90 P8
70.0	A3	98.16	HPRT1_1	65.0	IMR 90 P8
70.5	A3	98.62	HPRT1_1	65.0	IMR 90 P8
71.0	A3	99.38	HPRT1_1	65.0	IMR 90 P8
71.5	A3	98.91	HPRT1_1	65.0	IMR 90 P8
72.0	A3	98.9	HPRT1_1	65.0	IMR 90 P8
72.5	A3	99.82	HPRT1_1	65.0	IMR 90 P8
73.0	A3	101.66	HPRT1_1	65.0	IMR 90 P8
73.5	A3	119.12	HPRT1_1	65.0	IMR 90 P8
74.0	A3	173.75	HPRT1_1	65.0	IMR 90 P8
74.5	A3	263.66	HPRT1_1	65.0	IMR 90 P8
75.0	A3	367.62	HPRT1_1	65.0	IMR 90 P8
75.5	A3	467.2	HPRT1_1	65.0	IMR 90 P8
76.0	A3	531.6	HPRT1_1	65.0	IMR 90 P8
76.5	A3	518.75	HPRT1_1	65.0	IMR 90 P8
77.0	A3	429.63	HPRT1_1	65.0	IMR 90 P8
77.5	A3	307.94	HPRT1_1	65.0	IMR 90 P8
78.0	A3	187.17	HPRT1_1	65.0	IMR 90 P8
78.5	A3	86.73	HPRT1_1	65.0	IMR 90 P8
79.0	A3	27.05	HPRT1_1	65.0	IMR 90 P8
79.5	A3	7.84	HPRT1_1	65.0	IMR 90 P8
80.0	A3	6.47	HPRT1_1	65.0	IMR 90 P8
80.5	A3	7.14	HPRT1_1	65.0	IMR 90 P8
81.0	A3	6.81	HPRT1_1	65.0	IMR 90 P8
81.5	A3	5.61	HPRT1_1	65.0	IMR 90 P8
82.0	A3	4.65	HPRT1_1	65.0	IMR 90 P8
82.5	A3	4.25	HPRT1_1	65.0	IMR 90 P8
83.0	A3	3.97	HPRT1_1	65.0	IMR 90 P8
83.5	A3	4.15	HPRT1_1	65.0	IMR 90 P8
84.0	A3	4.97	HPRT1_1	65.0	IMR 90 P8
84.5	A3	5.0	HPRT1_1	65.0	IMR 90 P8
85.0	A3	4.62	HPRT1_1	65.0	IMR 90 P8
85.5	A3	4.24	HPRT1_1	65.0	IMR 90 P8
86.0	A3	3.64	HPRT1_1	65.0	IMR 90 P8
86.5	A3	2.95	HPRT1_1	65.0	IMR 90 P8
87.0	A3	2.82	HPRT1_1	65.0	IMR 90 P8
87.5	A3	2.86	HPRT1_1	65.0	IMR 90 P8
88.0	A3	2.91	HPRT1_1	65.0	IMR 90 P8
88.5	A3	2.98	HPRT1_1	65.0	IMR 90 P8
89.0	A3	2.6	HPRT1_1	65.0	IMR 90 P8
89.5	A3	2.17	HPRT1_1	65.0	IMR 90 P8
90.0	A3	1.67	HPRT1_1	65.0	IMR 90 P8
90.5	A3	1.55	HPRT1_1	65.0	IMR 90 P8
91.0	A3	1.65	HPRT1_1	65.0	IMR 90 P8
91.5	A3	2.01	HPRT1_1	65.0	IMR 90 P8
92.0	A3	2.45	HPRT1_1	65.0	IMR 90 P8
92.5	A3	2.8	HPRT1_1	65.0	IMR 90 P8
93.0	A3	2.35	HPRT1_1	65.0	IMR 90 P8
93.5	A3	1.88	HPRT1_1	65.0	IMR 90 P8
94.0	A3	1.74	HPRT1_1	65.0	IMR 90 P8
94.5	A3	1.64	HPRT1_1	65.0	IMR 90 P8
95.0	A3	0.78	HPRT1_1	65.0	IMR 90 P8
55.0	B3	1.55	HPRT1_1	64.5	IMR 90 P8
55.5	B3	3.35	HPRT1_1	64.5	IMR 90 P8
56.0	B3	3.09	HPRT1_1	64.5	IMR 90 P8
56.5	B3	3.09	HPRT1_1	64.5	IMR 90 P8
57.0	B3	3.09	HPRT1_1	64.5	IMR 90 P8
57.5	B3	2.82	HPRT1_1	64.5	IMR 90 P8
58.0	B3	4.48	HPRT1_1	64.5	IMR 90 P8
58.5	B3	8.04	HPRT1_1	64.5	IMR 90 P8
59.0	B3	11.1	HPRT1_1	64.5	IMR 90 P8
59.5	B3	14.66	HPRT1_1	64.5	IMR 90 P8
60.0	B3	18.35	HPRT1_1	64.5	IMR 90 P8
60.5	B3	22.09	HPRT1_1	64.5	IMR 90 P8
61.0	B3	25.68	HPRT1_1	64.5	IMR 90 P8
61.5	B3	28.84	HPRT1_1	64.5	IMR 90 P8
62.0	B3	31.5	HPRT1_1	64.5	IMR 90 P8
62.5	B3	33.68	HPRT1_1	64.5	IMR 90 P8
63.0	B3	35.57	HPRT1_1	64.5	IMR 90 P8
63.5	B3	38.63	HPRT1_1	64.5	IMR 90 P8
64.0	B3	43.89	HPRT1_1	64.5	IMR 90 P8
64.5	B3	51.21	HPRT1_1	64.5	IMR 90 P8
65.0	B3	60.36	HPRT1_1	64.5	IMR 90 P8
65.5	B3	71.03	HPRT1_1	64.5	IMR 90 P8
66.0	B3	81.72	HPRT1_1	64.5	IMR 90 P8
66.5	B3	90.39	HPRT1_1	64.5	IMR 90 P8
67.0	B3	96.83	HPRT1_1	64.5	IMR 90 P8
67.5	B3	101.02	HPRT1_1	64.5	IMR 90 P8
68.0	B3	103.29	HPRT1_1	64.5	IMR 90 P8
68.5	B3	103.82	HPRT1_1	64.5	IMR 90 P8
69.0	B3	104.11	HPRT1_1	64.5	IMR 90 P8
69.5	B3	104.84	HPRT1_1	64.5	IMR 90 P8
70.0	B3	105.28	HPRT1_1	64.5	IMR 90 P8
70.5	B3	105.02	HPRT1_1	64.5	IMR 90 P8
71.0	B3	105.24	HPRT1_1	64.5	IMR 90 P8
71.5	B3	105.43	HPRT1_1	64.5	IMR 90 P8
72.0	B3	105.22	HPRT1_1	64.5	IMR 90 P8
72.5	B3	105.57	HPRT1_1	64.5	IMR 90 P8
73.0	B3	108.62	HPRT1_1	64.5	IMR 90 P8
73.5	B3	129.05	HPRT1_1	64.5	IMR 90 P8
74.0	B3	187.8	HPRT1_1	64.5	IMR 90 P8
74.5	B3	280.81	HPRT1_1	64.5	IMR 90 P8
75.0	B3	385.08	HPRT1_1	64.5	IMR 90 P8
75.5	B3	482.75	HPRT1_1	64.5	IMR 90 P8
76.0	B3	540.63	HPRT1_1	64.5	IMR 90 P8
76.5	B3	517.37	HPRT1_1	64.5	IMR 90 P8
77.0	B3	420.94	HPRT1_1	64.5	IMR 90 P8
77.5	B3	297.37	HPRT1_1	64.5	IMR 90 P8
78.0	B3	177.15	HPRT1_1	64.5	IMR 90 P8
78.5	B3	79.66	HPRT1_1	64.5	IMR 90 P8
79.0	B3	24.67	HPRT1_1	64.5	IMR 90 P8
79.5	B3	8.49	HPRT1_1	64.5	IMR 90 P8
80.0	B3	7.65	HPRT1_1	64.5	IMR 90 P8
80.5	B3	7.64	HPRT1_1	64.5	IMR 90 P8
81.0	B3	6.89	HPRT1_1	64.5	IMR 90 P8
81.5	B3	6.2	HPRT1_1	64.5	IMR 90 P8
82.0	B3	5.42	HPRT1_1	64.5	IMR 90 P8
82.5	B3	5.28	HPRT1_1	64.5	IMR 90 P8
83.0	B3	5.22	HPRT1_1	64.5	IMR 90 P8
83.5	B3	5.03	HPRT1_1	64.5	IMR 90 P8
84.0	B3	5.28	HPRT1_1	64.5	IMR 90 P8
84.5	B3	5.45	HPRT1_1	64.5	IMR 90 P8
85.0	B3	4.67	HPRT1_1	64.5	IMR 90 P8
85.5	B3	4.05	HPRT1_1	64.5	IMR 90 P8
86.0	B3	3.49	HPRT1_1	64.5	IMR 90 P8
86.5	B3	2.67	HPRT1_1	64.5	IMR 90 P8
87.0	B3	2.51	HPRT1_1	64.5	IMR 90 P8
87.5	B3	2.92	HPRT1_1	64.5	IMR 90 P8
88.0	B3	3.35	HPRT1_1	64.5	IMR 90 P8
88.5	B3	3.98	HPRT1_1	64.5	IMR 90 P8
89.0	B3	4.13	HPRT1_1	64.5	IMR 90 P8
89.5	B3	3.39	HPRT1_1	64.5	IMR 90 P8
90.0	B3	2.81	HPRT1_1	64.5	IMR 90 P8
90.5	B3	2.45	HPRT1_1	64.5	IMR 90 P8
91.0	B3	2.17	HPRT1_1	64.5	IMR 90 P8
91.5	B3	2.36	HPRT1_1	64.5	IMR 90 P8
92.0	B3	2.78	HPRT1_1	64.5	IMR 90 P8
92.5	B3	2.72	HPRT1_1	64.5	IMR 90 P8
93.0	B3	2.13	HPRT1_1	64.5	IMR 90 P8
93.5	B3	1.17	HPRT1_1	64.5	IMR 90 P8
94.0	B3	0.5	HPRT1_1	64.5	IMR 90 P8
94.5	B3	-0.69	HPRT1_1	64.5	IMR 90 P8
95.0	B3	-0.77	HPRT1_1	64.5	IMR 90 P8
55.0	C3	0.93	HPRT1_1	63.3	IMR 90 P8
55.5	C3	2.01	HPRT1_1	63.3	IMR 90 P8
56.0	C3	1.86	HPRT1_1	63.3	IMR 90 P8
56.5	C3	1.86	HPRT1_1	63.3	IMR 90 P8
57.0	C3	1.86	HPRT1_1	63.3	IMR 90 P8
57.5	C3	1.73	HPRT1_1	63.3	IMR 90 P8
58.0	C3	2.44	HPRT1_1	63.3	IMR 90 P8
58.5	C3	4.2	HPRT1_1	63.3	IMR 90 P8
59.0	C3	6.81	HPRT1_1	63.3	IMR 90 P8
59.5	C3	9.95	HPRT1_1	63.3	IMR 90 P8
60.0	C3	12.36	HPRT1_1	63.3	IMR 90 P8
60.5	C3	15.21	HPRT1_1	63.3	IMR 90 P8
61.0	C3	18.79	HPRT1_1	63.3	IMR 90 P8
61.5	C3	21.38	HPRT1_1	63.3	IMR 90 P8
62.0	C3	23.89	HPRT1_1	63.3	IMR 90 P8
62.5	C3	27.36	HPRT1_1	63.3	IMR 90 P8
63.0	C3	31.35	HPRT1_1	63.3	IMR 90 P8
63.5	C3	36.07	HPRT1_1	63.3	IMR 90 P8
64.0	C3	42.16	HPRT1_1	63.3	IMR 90 P8
64.5	C3	50.09	HPRT1_1	63.3	IMR 90 P8
65.0	C3	59.43	HPRT1_1	63.3	IMR 90 P8
65.5	C3	69.32	HPRT1_1	63.3	IMR 90 P8
66.0	C3	79.29	HPRT1_1	63.3	IMR 90 P8
66.5	C3	88.64	HPRT1_1	63.3	IMR 90 P8
67.0	C3	95.71	HPRT1_1	63.3	IMR 90 P8
67.5	C3	99.69	HPRT1_1	63.3	IMR 90 P8
68.0	C3	101.65	HPRT1_1	63.3	IMR 90 P8
68.5	C3	102.53	HPRT1_1	63.3	IMR 90 P8
69.0	C3	101.88	HPRT1_1	63.3	IMR 90 P8
69.5	C3	100.76	HPRT1_1	63.3	IMR 90 P8
70.0	C3	100.82	HPRT1_1	63.3	IMR 90 P8
70.5	C3	101.22	HPRT1_1	63.3	IMR 90 P8
71.0	C3	100.91	HPRT1_1	63.3	IMR 90 P8
71.5	C3	101.37	HPRT1_1	63.3	IMR 90 P8
72.0	C3	102.93	HPRT1_1	63.3	IMR 90 P8
72.5	C3	104.42	HPRT1_1	63.3	IMR 90 P8
73.0	C3	108.53	HPRT1_1	63.3	IMR 90 P8
73.5	C3	130.42	HPRT1_1	63.3	IMR 90 P8
74.0	C3	189.21	HPRT1_1	63.3	IMR 90 P8
74.5	C3	279.76	HPRT1_1	63.3	IMR 90 P8
75.0	C3	379.06	HPRT1_1	63.3	IMR 90 P8
75.5	C3	470.11	HPRT1_1	63.3	IMR 90 P8
76.0	C3	521.75	HPRT1_1	63.3	IMR 90 P8
76.5	C3	494.86	HPRT1_1	63.3	IMR 90 P8
77.0	C3	398.79	HPRT1_1	63.3	IMR 90 P8
77.5	C3	279.63	HPRT1_1	63.3	IMR 90 P8
78.0	C3	165.13	HPRT1_1	63.3	IMR 90 P8
78.5	C3	73.12	HPRT1_1	63.3	IMR 90 P8
79.0	C3	22.07	HPRT1_1	63.3	IMR 90 P8
79.5	C3	7.4	HPRT1_1	63.3	IMR 90 P8
80.0	C3	6.8	HPRT1_1	63.3	IMR 90 P8
80.5	C3	6.66	HPRT1_1	63.3	IMR 90 P8
81.0	C3	6.05	HPRT1_1	63.3	IMR 90 P8
81.5	C3	5.83	HPRT1_1	63.3	IMR 90 P8
82.0	C3	5.51	HPRT1_1	63.3	IMR 90 P8
82.5	C3	4.98	HPRT1_1	63.3	IMR 90 P8
83.0	C3	4.92	HPRT1_1	63.3	IMR 90 P8
83.5	C3	4.61	HPRT1_1	63.3	IMR 90 P8
84.0	C3	4.58	HPRT1_1	63.3	IMR 90 P8
84.5	C3	4.67	HPRT1_1	63.3	IMR 90 P8
85.0	C3	4.24	HPRT1_1	63.3	IMR 90 P8
85.5	C3	3.86	HPRT1_1	63.3	IMR 90 P8
86.0	C3	3.25	HPRT1_1	63.3	IMR 90 P8
86.5	C3	2.01	HPRT1_1	63.3	IMR 90 P8
87.0	C3	1.71	HPRT1_1	63.3	IMR 90 P8
87.5	C3	1.68	HPRT1_1	63.3	IMR 90 P8
88.0	C3	1.33	HPRT1_1	63.3	IMR 90 P8
88.5	C3	2.32	HPRT1_1	63.3	IMR 90 P8
89.0	C3	3.14	HPRT1_1	63.3	IMR 90 P8
89.5	C3	2.64	HPRT1_1	63.3	IMR 90 P8
90.0	C3	2.96	HPRT1_1	63.3	IMR 90 P8
90.5	C3	3.08	HPRT1_1	63.3	IMR 90 P8
91.0	C3	1.68	HPRT1_1	63.3	IMR 90 P8
91.5	C3	1.27	HPRT1_1	63.3	IMR 90 P8
92.0	C3	1.46	HPRT1_1	63.3	IMR 90 P8
92.5	C3	0.77	HPRT1_1	63.3	IMR 90 P8
93.0	C3	0.63	HPRT1_1	63.3	IMR 90 P8
93.5	C3	1.42	HPRT1_1	63.3	IMR 90 P8
94.0	C3	1.34	HPRT1_1	63.3	IMR 90 P8
94.5	C3	2.08	HPRT1_1	63.3	IMR 90 P8
95.0	C3	1.44	HPRT1_1	63.3	IMR 90 P8
55.0	D3	0.05	HPRT1_1	61.4	IMR 90 P8
55.5	D3	0.11	HPRT1_1	61.4	IMR 90 P8
56.0	D3	0.11	HPRT1_1	61.4	IMR 90 P8
56.5	D3	0.11	HPRT1_1	61.4	IMR 90 P8
57.0	D3	0.11	HPRT1_1	61.4	IMR 90 P8
57.5	D3	-0.15	HPRT1_1	61.4	IMR 90 P8
58.0	D3	1.44	HPRT1_1	61.4	IMR 90 P8
58.5	D3	4.59	HPRT1_1	61.4	IMR 90 P8
59.0	D3	6.75	HPRT1_1	61.4	IMR 90 P8
59.5	D3	9.15	HPRT1_1	61.4	IMR 90 P8
60.0	D3	11.35	HPRT1_1	61.4	IMR 90 P8
60.5	D3	13.24	HPRT1_1	61.4	IMR 90 P8
61.0	D3	15.87	HPRT1_1	61.4	IMR 90 P8
61.5	D3	18.85	HPRT1_1	61.4	IMR 90 P8
62.0	D3	22.11	HPRT1_1	61.4	IMR 90 P8
62.5	D3	25.96	HPRT1_1	61.4	IMR 90 P8
63.0	D3	29.85	HPRT1_1	61.4	IMR 90 P8
63.5	D3	34.05	HPRT1_1	61.4	IMR 90 P8
64.0	D3	39.16	HPRT1_1	61.4	IMR 90 P8
64.5	D3	45.08	HPRT1_1	61.4	IMR 90 P8
65.0	D3	52.09	HPRT1_1	61.4	IMR 90 P8
65.5	D3	60.73	HPRT1_1	61.4	IMR 90 P8
66.0	D3	69.73	HPRT1_1	61.4	IMR 90 P8
66.5	D3	77.71	HPRT1_1	61.4	IMR 90 P8
67.0	D3	84.67	HPRT1_1	61.4	IMR 90 P8
67.5	D3	90.01	HPRT1_1	61.4	IMR 90 P8
68.0	D3	93.51	HPRT1_1	61.4	IMR 90 P8
68.5	D3	95.9	HPRT1_1	61.4	IMR 90 P8
69.0	D3	98.16	HPRT1_1	61.4	IMR 90 P8
69.5	D3	101.09	HPRT1_1	61.4	IMR 90 P8
70.0	D3	106.05	HPRT1_1	61.4	IMR 90 P8
70.5	D3	113.09	HPRT1_1	61.4	IMR 90 P8
71.0	D3	121.43	HPRT1_1	61.4	IMR 90 P8
71.5	D3	129.57	HPRT1_1	61.4	IMR 90 P8
72.0	D3	135.35	HPRT1_1	61.4	IMR 90 P8
72.5	D3	136.97	HPRT1_1	61.4	IMR 90 P8
73.0	D3	134.42	HPRT1_1	61.4	IMR 90 P8
73.5	D3	138.87	HPRT1_1	61.4	IMR 90 P8
74.0	D3	173.01	HPRT1_1	61.4	IMR 90 P8
74.5	D3	239.01	HPRT1_1	61.4	IMR 90 P8
75.0	D3	315.97	HPRT1_1	61.4	IMR 90 P8
75.5	D3	390.91	HPRT1_1	61.4	IMR 90 P8
76.0	D3	442.28	HPRT1_1	61.4	IMR 90 P8
76.5	D3	429.42	HPRT1_1	61.4	IMR 90 P8
77.0	D3	350.9	HPRT1_1	61.4	IMR 90 P8
77.5	D3	249.79	HPRT1_1	61.4	IMR 90 P8
78.0	D3	152.26	HPRT1_1	61.4	IMR 90 P8
78.5	D3	69.91	HPRT1_1	61.4	IMR 90 P8
79.0	D3	21.7	HPRT1_1	61.4	IMR 90 P8
79.5	D3	8.26	HPRT1_1	61.4	IMR 90 P8
80.0	D3	8.31	HPRT1_1	61.4	IMR 90 P8
80.5	D3	8.5	HPRT1_1	61.4	IMR 90 P8
81.0	D3	7.94	HPRT1_1	61.4	IMR 90 P8
81.5	D3	7.5	HPRT1_1	61.4	IMR 90 P8
82.0	D3	6.85	HPRT1_1	61.4	IMR 90 P8
82.5	D3	5.96	HPRT1_1	61.4	IMR 90 P8
83.0	D3	5.1	HPRT1_1	61.4	IMR 90 P8
83.5	D3	4.99	HPRT1_1	61.4	IMR 90 P8
84.0	D3	4.71	HPRT1_1	61.4	IMR 90 P8
84.5	D3	4.24	HPRT1_1	61.4	IMR 90 P8
85.0	D3	3.93	HPRT1_1	61.4	IMR 90 P8
85.5	D3	3.87	HPRT1_1	61.4	IMR 90 P8
86.0	D3	3.35	HPRT1_1	61.4	IMR 90 P8
86.5	D3	2.55	HPRT1_1	61.4	IMR 90 P8
87.0	D3	2.24	HPRT1_1	61.4	IMR 90 P8
87.5	D3	2.17	HPRT1_1	61.4	IMR 90 P8
88.0	D3	2.11	HPRT1_1	61.4	IMR 90 P8
88.5	D3	2.05	HPRT1_1	61.4	IMR 90 P8
89.0	D3	2.58	HPRT1_1	61.4	IMR 90 P8
89.5	D3	3.01	HPRT1_1	61.4	IMR 90 P8
90.0	D3	3.05	HPRT1_1	61.4	IMR 90 P8
90.5	D3	2.92	HPRT1_1	61.4	IMR 90 P8
91.0	D3	2.65	HPRT1_1	61.4	IMR 90 P8
91.5	D3	2.2	HPRT1_1	61.4	IMR 90 P8
92.0	D3	2.22	HPRT1_1	61.4	IMR 90 P8
92.5	D3	2.45	HPRT1_1	61.4	IMR 90 P8
93.0	D3	2.42	HPRT1_1	61.4	IMR 90 P8
93.5	D3	3.09	HPRT1_1	61.4	IMR 90 P8
94.0	D3	3.53	HPRT1_1	61.4	IMR 90 P8
94.5	D3	4.65	HPRT1_1	61.4	IMR 90 P8
95.0	D3	2.61	HPRT1_1	61.4	IMR 90 P8
55.0	E3	-2.4	HPRT1_1	59.0	IMR 90 P8
55.5	E3	-5.2	HPRT1_1	59.0	IMR 90 P8
56.0	E3	-4.8	HPRT1_1	59.0	IMR 90 P8
56.5	E3	-4.8	HPRT1_1	59.0	IMR 90 P8
57.0	E3	-4.8	HPRT1_1	59.0	IMR 90 P8
57.5	E3	-5.55	HPRT1_1	59.0	IMR 90 P8
58.0	E3	-0.91	HPRT1_1	59.0	IMR 90 P8
58.5	E3	8.41	HPRT1_1	59.0	IMR 90 P8
59.0	E3	15.16	HPRT1_1	59.0	IMR 90 P8
59.5	E3	21.0	HPRT1_1	59.0	IMR 90 P8
60.0	E3	26.69	HPRT1_1	59.0	IMR 90 P8
60.5	E3	30.86	HPRT1_1	59.0	IMR 90 P8
61.0	E3	33.51	HPRT1_1	59.0	IMR 90 P8
61.5	E3	36.01	HPRT1_1	59.0	IMR 90 P8
62.0	E3	38.29	HPRT1_1	59.0	IMR 90 P8
62.5	E3	39.21	HPRT1_1	59.0	IMR 90 P8
63.0	E3	39.95	HPRT1_1	59.0	IMR 90 P8
63.5	E3	41.6	HPRT1_1	59.0	IMR 90 P8
64.0	E3	43.63	HPRT1_1	59.0	IMR 90 P8
64.5	E3	47.14	HPRT1_1	59.0	IMR 90 P8
65.0	E3	53.0	HPRT1_1	59.0	IMR 90 P8
65.5	E3	59.77	HPRT1_1	59.0	IMR 90 P8
66.0	E3	66.51	HPRT1_1	59.0	IMR 90 P8
66.5	E3	73.37	HPRT1_1	59.0	IMR 90 P8
67.0	E3	78.39	HPRT1_1	59.0	IMR 90 P8
67.5	E3	80.86	HPRT1_1	59.0	IMR 90 P8
68.0	E3	82.46	HPRT1_1	59.0	IMR 90 P8
68.5	E3	83.61	HPRT1_1	59.0	IMR 90 P8
69.0	E3	83.83	HPRT1_1	59.0	IMR 90 P8
69.5	E3	83.94	HPRT1_1	59.0	IMR 90 P8
70.0	E3	84.63	HPRT1_1	59.0	IMR 90 P8
70.5	E3	85.03	HPRT1_1	59.0	IMR 90 P8
71.0	E3	84.76	HPRT1_1	59.0	IMR 90 P8
71.5	E3	84.22	HPRT1_1	59.0	IMR 90 P8
72.0	E3	84.12	HPRT1_1	59.0	IMR 90 P8
72.5	E3	84.03	HPRT1_1	59.0	IMR 90 P8
73.0	E3	84.29	HPRT1_1	59.0	IMR 90 P8
73.5	E3	93.38	HPRT1_1	59.0	IMR 90 P8
74.0	E3	129.56	HPRT1_1	59.0	IMR 90 P8
74.5	E3	195.01	HPRT1_1	59.0	IMR 90 P8
75.0	E3	270.92	HPRT1_1	59.0	IMR 90 P8
75.5	E3	343.45	HPRT1_1	59.0	IMR 90 P8
76.0	E3	394.77	HPRT1_1	59.0	IMR 90 P8
76.5	E3	389.32	HPRT1_1	59.0	IMR 90 P8
77.0	E3	321.63	HPRT1_1	59.0	IMR 90 P8
77.5	E3	230.35	HPRT1_1	59.0	IMR 90 P8
78.0	E3	141.8	HPRT1_1	59.0	IMR 90 P8
78.5	E3	66.31	HPRT1_1	59.0	IMR 90 P8
79.0	E3	20.27	HPRT1_1	59.0	IMR 90 P8
79.5	E3	6.83	HPRT1_1	59.0	IMR 90 P8
80.0	E3	6.68	HPRT1_1	59.0	IMR 90 P8
80.5	E3	6.27	HPRT1_1	59.0	IMR 90 P8
81.0	E3	6.02	HPRT1_1	59.0	IMR 90 P8
81.5	E3	6.51	HPRT1_1	59.0	IMR 90 P8
82.0	E3	6.48	HPRT1_1	59.0	IMR 90 P8
82.5	E3	6.47	HPRT1_1	59.0	IMR 90 P8
83.0	E3	7.07	HPRT1_1	59.0	IMR 90 P8
83.5	E3	6.01	HPRT1_1	59.0	IMR 90 P8
84.0	E3	4.71	HPRT1_1	59.0	IMR 90 P8
84.5	E3	4.62	HPRT1_1	59.0	IMR 90 P8
85.0	E3	3.71	HPRT1_1	59.0	IMR 90 P8
85.5	E3	2.8	HPRT1_1	59.0	IMR 90 P8
86.0	E3	3.48	HPRT1_1	59.0	IMR 90 P8
86.5	E3	3.85	HPRT1_1	59.0	IMR 90 P8
87.0	E3	3.3	HPRT1_1	59.0	IMR 90 P8
87.5	E3	3.47	HPRT1_1	59.0	IMR 90 P8
88.0	E3	3.42	HPRT1_1	59.0	IMR 90 P8
88.5	E3	2.67	HPRT1_1	59.0	IMR 90 P8
89.0	E3	2.21	HPRT1_1	59.0	IMR 90 P8
89.5	E3	1.88	HPRT1_1	59.0	IMR 90 P8
90.0	E3	1.3	HPRT1_1	59.0	IMR 90 P8
90.5	E3	1.03	HPRT1_1	59.0	IMR 90 P8
91.0	E3	0.83	HPRT1_1	59.0	IMR 90 P8
91.5	E3	0.91	HPRT1_1	59.0	IMR 90 P8
92.0	E3	1.44	HPRT1_1	59.0	IMR 90 P8
92.5	E3	1.89	HPRT1_1	59.0	IMR 90 P8
93.0	E3	2.45	HPRT1_1	59.0	IMR 90 P8
93.5	E3	2.35	HPRT1_1	59.0	IMR 90 P8
94.0	E3	2.23	HPRT1_1	59.0	IMR 90 P8
94.5	E3	0.69	HPRT1_1	59.0	IMR 90 P8
95.0	E3	-0.59	HPRT1_1	59.0	IMR 90 P8
55.0	F3	5.93	HPRT1_1	57.0	IMR 90 P8
55.5	F3	12.86	HPRT1_1	57.0	IMR 90 P8
56.0	F3	11.87	HPRT1_1	57.0	IMR 90 P8
56.5	F3	11.87	HPRT1_1	57.0	IMR 90 P8
57.0	F3	11.87	HPRT1_1	57.0	IMR 90 P8
57.5	F3	11.14	HPRT1_1	57.0	IMR 90 P8
58.0	F3	15.66	HPRT1_1	57.0	IMR 90 P8
58.5	F3	24.27	HPRT1_1	57.0	IMR 90 P8
59.0	F3	29.63	HPRT1_1	57.0	IMR 90 P8
59.5	F3	33.12	HPRT1_1	57.0	IMR 90 P8
60.0	F3	35.82	HPRT1_1	57.0	IMR 90 P8
60.5	F3	36.76	HPRT1_1	57.0	IMR 90 P8
61.0	F3	36.66	HPRT1_1	57.0	IMR 90 P8
61.5	F3	36.84	HPRT1_1	57.0	IMR 90 P8
62.0	F3	36.6	HPRT1_1	57.0	IMR 90 P8
62.5	F3	36.18	HPRT1_1	57.0	IMR 90 P8
63.0	F3	36.23	HPRT1_1	57.0	IMR 90 P8
63.5	F3	36.43	HPRT1_1	57.0	IMR 90 P8
64.0	F3	36.98	HPRT1_1	57.0	IMR 90 P8
64.5	F3	39.36	HPRT1_1	57.0	IMR 90 P8
65.0	F3	42.9	HPRT1_1	57.0	IMR 90 P8
65.5	F3	47.71	HPRT1_1	57.0	IMR 90 P8
66.0	F3	53.89	HPRT1_1	57.0	IMR 90 P8
66.5	F3	60.27	HPRT1_1	57.0	IMR 90 P8
67.0	F3	64.99	HPRT1_1	57.0	IMR 90 P8
67.5	F3	68.31	HPRT1_1	57.0	IMR 90 P8
68.0	F3	70.06	HPRT1_1	57.0	IMR 90 P8
68.5	F3	70.05	HPRT1_1	57.0	IMR 90 P8
69.0	F3	69.54	HPRT1_1	57.0	IMR 90 P8
69.5	F3	68.72	HPRT1_1	57.0	IMR 90 P8
70.0	F3	67.96	HPRT1_1	57.0	IMR 90 P8
70.5	F3	67.92	HPRT1_1	57.0	IMR 90 P8
71.0	F3	67.72	HPRT1_1	57.0	IMR 90 P8
71.5	F3	66.88	HPRT1_1	57.0	IMR 90 P8
72.0	F3	67.06	HPRT1_1	57.0	IMR 90 P8
72.5	F3	67.39	HPRT1_1	57.0	IMR 90 P8
73.0	F3	67.39	HPRT1_1	57.0	IMR 90 P8
73.5	F3	73.39	HPRT1_1	57.0	IMR 90 P8
74.0	F3	100.61	HPRT1_1	57.0	IMR 90 P8
74.5	F3	149.36	HPRT1_1	57.0	IMR 90 P8
75.0	F3	203.78	HPRT1_1	57.0	IMR 90 P8
75.5	F3	255.19	HPRT1_1	57.0	IMR 90 P8
76.0	F3	292.85	HPRT1_1	57.0	IMR 90 P8
76.5	F3	286.23	HPRT1_1	57.0	IMR 90 P8
77.0	F3	232.51	HPRT1_1	57.0	IMR 90 P8
77.5	F3	165.17	HPRT1_1	57.0	IMR 90 P8
78.0	F3	100.92	HPRT1_1	57.0	IMR 90 P8
78.5	F3	45.16	HPRT1_1	57.0	IMR 90 P8
79.0	F3	13.14	HPRT1_1	57.0	IMR 90 P8
79.5	F3	6.24	HPRT1_1	57.0	IMR 90 P8
80.0	F3	6.82	HPRT1_1	57.0	IMR 90 P8
80.5	F3	7.15	HPRT1_1	57.0	IMR 90 P8
81.0	F3	7.07	HPRT1_1	57.0	IMR 90 P8
81.5	F3	6.3	HPRT1_1	57.0	IMR 90 P8
82.0	F3	5.27	HPRT1_1	57.0	IMR 90 P8
82.5	F3	4.94	HPRT1_1	57.0	IMR 90 P8
83.0	F3	4.5	HPRT1_1	57.0	IMR 90 P8
83.5	F3	4.27	HPRT1_1	57.0	IMR 90 P8
84.0	F3	4.64	HPRT1_1	57.0	IMR 90 P8
84.5	F3	4.61	HPRT1_1	57.0	IMR 90 P8
85.0	F3	3.96	HPRT1_1	57.0	IMR 90 P8
85.5	F3	3.38	HPRT1_1	57.0	IMR 90 P8
86.0	F3	2.8	HPRT1_1	57.0	IMR 90 P8
86.5	F3	2.26	HPRT1_1	57.0	IMR 90 P8
87.0	F3	2.36	HPRT1_1	57.0	IMR 90 P8
87.5	F3	2.88	HPRT1_1	57.0	IMR 90 P8
88.0	F3	3.5	HPRT1_1	57.0	IMR 90 P8
88.5	F3	3.63	HPRT1_1	57.0	IMR 90 P8
89.0	F3	3.41	HPRT1_1	57.0	IMR 90 P8
89.5	F3	3.11	HPRT1_1	57.0	IMR 90 P8
90.0	F3	2.62	HPRT1_1	57.0	IMR 90 P8
90.5	F3	2.24	HPRT1_1	57.0	IMR 90 P8
91.0	F3	2.44	HPRT1_1	57.0	IMR 90 P8
91.5	F3	2.45	HPRT1_1	57.0	IMR 90 P8
92.0	F3	2.34	HPRT1_1	57.0	IMR 90 P8
92.5	F3	2.19	HPRT1_1	57.0	IMR 90 P8
93.0	F3	1.65	HPRT1_1	57.0	IMR 90 P8
93.5	F3	-0.1	HPRT1_1	57.0	IMR 90 P8
94.0	F3	-0.87	HPRT1_1	57.0	IMR 90 P8
94.5	F3	-3.78	HPRT1_1	57.0	IMR 90 P8
95.0	F3	-3.22	HPRT1_1	57.0	IMR 90 P8
55.0	G3	3.58	HPRT1_1	55.7	IMR 90 P8
55.5	G3	7.75	HPRT1_1	55.7	IMR 90 P8
56.0	G3	7.15	HPRT1_1	55.7	IMR 90 P8
56.5	G3	7.15	HPRT1_1	55.7	IMR 90 P8
57.0	G3	7.15	HPRT1_1	55.7	IMR 90 P8
57.5	G3	6.7	HPRT1_1	55.7	IMR 90 P8
58.0	G3	9.43	HPRT1_1	55.7	IMR 90 P8
58.5	G3	15.1	HPRT1_1	55.7	IMR 90 P8
59.0	G3	20.29	HPRT1_1	55.7	IMR 90 P8
59.5	G3	25.59	HPRT1_1	55.7	IMR 90 P8
60.0	G3	30.51	HPRT1_1	55.7	IMR 90 P8
60.5	G3	33.85	HPRT1_1	55.7	IMR 90 P8
61.0	G3	36.08	HPRT1_1	55.7	IMR 90 P8
61.5	G3	37.41	HPRT1_1	55.7	IMR 90 P8
62.0	G3	37.61	HPRT1_1	55.7	IMR 90 P8
62.5	G3	36.98	HPRT1_1	55.7	IMR 90 P8
63.0	G3	36.24	HPRT1_1	55.7	IMR 90 P8
63.5	G3	35.47	HPRT1_1	55.7	IMR 90 P8
64.0	G3	34.82	HPRT1_1	55.7	IMR 90 P8
64.5	G3	34.84	HPRT1_1	55.7	IMR 90 P8
65.0	G3	35.99	HPRT1_1	55.7	IMR 90 P8
65.5	G3	38.84	HPRT1_1	55.7	IMR 90 P8
66.0	G3	43.02	HPRT1_1	55.7	IMR 90 P8
66.5	G3	48.01	HPRT1_1	55.7	IMR 90 P8
67.0	G3	53.01	HPRT1_1	55.7	IMR 90 P8
67.5	G3	57.59	HPRT1_1	55.7	IMR 90 P8
68.0	G3	60.43	HPRT1_1	55.7	IMR 90 P8
68.5	G3	61.88	HPRT1_1	55.7	IMR 90 P8
69.0	G3	63.07	HPRT1_1	55.7	IMR 90 P8
69.5	G3	64.51	HPRT1_1	55.7	IMR 90 P8
70.0	G3	67.01	HPRT1_1	55.7	IMR 90 P8
70.5	G3	72.19	HPRT1_1	55.7	IMR 90 P8
71.0	G3	79.94	HPRT1_1	55.7	IMR 90 P8
71.5	G3	88.04	HPRT1_1	55.7	IMR 90 P8
72.0	G3	94.86	HPRT1_1	55.7	IMR 90 P8
72.5	G3	98.97	HPRT1_1	55.7	IMR 90 P8
73.0	G3	97.87	HPRT1_1	55.7	IMR 90 P8
73.5	G3	92.39	HPRT1_1	55.7	IMR 90 P8
74.0	G3	93.91	HPRT1_1	55.7	IMR 90 P8
74.5	G3	109.71	HPRT1_1	55.7	IMR 90 P8
75.0	G3	131.68	HPRT1_1	55.7	IMR 90 P8
75.5	G3	154.78	HPRT1_1	55.7	IMR 90 P8
76.0	G3	176.61	HPRT1_1	55.7	IMR 90 P8
76.5	G3	178.46	HPRT1_1	55.7	IMR 90 P8
77.0	G3	150.01	HPRT1_1	55.7	IMR 90 P8
77.5	G3	109.5	HPRT1_1	55.7	IMR 90 P8
78.0	G3	70.73	HPRT1_1	55.7	IMR 90 P8
78.5	G3	35.35	HPRT1_1	55.7	IMR 90 P8
79.0	G3	12.32	HPRT1_1	55.7	IMR 90 P8
79.5	G3	5.57	HPRT1_1	55.7	IMR 90 P8
80.0	G3	5.97	HPRT1_1	55.7	IMR 90 P8
80.5	G3	6.85	HPRT1_1	55.7	IMR 90 P8
81.0	G3	7.4	HPRT1_1	55.7	IMR 90 P8
81.5	G3	7.05	HPRT1_1	55.7	IMR 90 P8
82.0	G3	6.91	HPRT1_1	55.7	IMR 90 P8
82.5	G3	7.04	HPRT1_1	55.7	IMR 90 P8
83.0	G3	6.01	HPRT1_1	55.7	IMR 90 P8
83.5	G3	4.97	HPRT1_1	55.7	IMR 90 P8
84.0	G3	5.0	HPRT1_1	55.7	IMR 90 P8
84.5	G3	4.85	HPRT1_1	55.7	IMR 90 P8
85.0	G3	4.19	HPRT1_1	55.7	IMR 90 P8
85.5	G3	4.1	HPRT1_1	55.7	IMR 90 P8
86.0	G3	3.98	HPRT1_1	55.7	IMR 90 P8
86.5	G3	3.12	HPRT1_1	55.7	IMR 90 P8
87.0	G3	2.28	HPRT1_1	55.7	IMR 90 P8
87.5	G3	1.94	HPRT1_1	55.7	IMR 90 P8
88.0	G3	1.63	HPRT1_1	55.7	IMR 90 P8
88.5	G3	1.23	HPRT1_1	55.7	IMR 90 P8
89.0	G3	1.69	HPRT1_1	55.7	IMR 90 P8
89.5	G3	2.34	HPRT1_1	55.7	IMR 90 P8
90.0	G3	2.11	HPRT1_1	55.7	IMR 90 P8
90.5	G3	2.15	HPRT1_1	55.7	IMR 90 P8
91.0	G3	2.75	HPRT1_1	55.7	IMR 90 P8
91.5	G3	2.04	HPRT1_1	55.7	IMR 90 P8
92.0	G3	1.33	HPRT1_1	55.7	IMR 90 P8
92.5	G3	1.88	HPRT1_1	55.7	IMR 90 P8
93.0	G3	1.75	HPRT1_1	55.7	IMR 90 P8
93.5	G3	1.33	HPRT1_1	55.7	IMR 90 P8
94.0	G3	1.75	HPRT1_1	55.7	IMR 90 P8
94.5	G3	2.22	HPRT1_1	55.7	IMR 90 P8
95.0	G3	0.95	HPRT1_1	55.7	IMR 90 P8
55.0	H3	16.41	HPRT1_1	55.0	IMR 90 P8
55.5	H3	35.55	HPRT1_1	55.0	IMR 90 P8
56.0	H3	32.82	HPRT1_1	55.0	IMR 90 P8
56.5	H3	32.82	HPRT1_1	55.0	IMR 90 P8
57.0	H3	32.82	HPRT1_1	55.0	IMR 90 P8
57.5	H3	32.33	HPRT1_1	55.0	IMR 90 P8
58.0	H3	35.49	HPRT1_1	55.0	IMR 90 P8
58.5	H3	40.53	HPRT1_1	55.0	IMR 90 P8
59.0	H3	42.18	HPRT1_1	55.0	IMR 90 P8
59.5	H3	42.15	HPRT1_1	55.0	IMR 90 P8
60.0	H3	41.31	HPRT1_1	55.0	IMR 90 P8
60.5	H3	39.69	HPRT1_1	55.0	IMR 90 P8
61.0	H3	37.95	HPRT1_1	55.0	IMR 90 P8
61.5	H3	36.71	HPRT1_1	55.0	IMR 90 P8
62.0	H3	35.59	HPRT1_1	55.0	IMR 90 P8
62.5	H3	34.35	HPRT1_1	55.0	IMR 90 P8
63.0	H3	33.27	HPRT1_1	55.0	IMR 90 P8
63.5	H3	32.42	HPRT1_1	55.0	IMR 90 P8
64.0	H3	31.82	HPRT1_1	55.0	IMR 90 P8
64.5	H3	31.96	HPRT1_1	55.0	IMR 90 P8
65.0	H3	32.77	HPRT1_1	55.0	IMR 90 P8
65.5	H3	34.53	HPRT1_1	55.0	IMR 90 P8
66.0	H3	37.4	HPRT1_1	55.0	IMR 90 P8
66.5	H3	40.68	HPRT1_1	55.0	IMR 90 P8
67.0	H3	44.36	HPRT1_1	55.0	IMR 90 P8
67.5	H3	48.34	HPRT1_1	55.0	IMR 90 P8
68.0	H3	51.11	HPRT1_1	55.0	IMR 90 P8
68.5	H3	52.68	HPRT1_1	55.0	IMR 90 P8
69.0	H3	53.98	HPRT1_1	55.0	IMR 90 P8
69.5	H3	53.92	HPRT1_1	55.0	IMR 90 P8
70.0	H3	52.67	HPRT1_1	55.0	IMR 90 P8
70.5	H3	52.22	HPRT1_1	55.0	IMR 90 P8
71.0	H3	51.61	HPRT1_1	55.0	IMR 90 P8
71.5	H3	49.77	HPRT1_1	55.0	IMR 90 P8
72.0	H3	48.53	HPRT1_1	55.0	IMR 90 P8
72.5	H3	48.05	HPRT1_1	55.0	IMR 90 P8
73.0	H3	46.83	HPRT1_1	55.0	IMR 90 P8
73.5	H3	47.19	HPRT1_1	55.0	IMR 90 P8
74.0	H3	59.72	HPRT1_1	55.0	IMR 90 P8
74.5	H3	88.86	HPRT1_1	55.0	IMR 90 P8
75.0	H3	124.26	HPRT1_1	55.0	IMR 90 P8
75.5	H3	158.5	HPRT1_1	55.0	IMR 90 P8
76.0	H3	188.18	HPRT1_1	55.0	IMR 90 P8
76.5	H3	194.3	HPRT1_1	55.0	IMR 90 P8
77.0	H3	165.78	HPRT1_1	55.0	IMR 90 P8
77.5	H3	122.48	HPRT1_1	55.0	IMR 90 P8
78.0	H3	80.48	HPRT1_1	55.0	IMR 90 P8
78.5	H3	42.32	HPRT1_1	55.0	IMR 90 P8
79.0	H3	16.08	HPRT1_1	55.0	IMR 90 P8
79.5	H3	7.32	HPRT1_1	55.0	IMR 90 P8
80.0	H3	7.22	HPRT1_1	55.0	IMR 90 P8
80.5	H3	7.18	HPRT1_1	55.0	IMR 90 P8
81.0	H3	6.28	HPRT1_1	55.0	IMR 90 P8
81.5	H3	5.95	HPRT1_1	55.0	IMR 90 P8
82.0	H3	5.93	HPRT1_1	55.0	IMR 90 P8
82.5	H3	5.28	HPRT1_1	55.0	IMR 90 P8
83.0	H3	4.82	HPRT1_1	55.0	IMR 90 P8
83.5	H3	4.63	HPRT1_1	55.0	IMR 90 P8
84.0	H3	4.57	HPRT1_1	55.0	IMR 90 P8
84.5	H3	4.63	HPRT1_1	55.0	IMR 90 P8
85.0	H3	4.68	HPRT1_1	55.0	IMR 90 P8
85.5	H3	4.52	HPRT1_1	55.0	IMR 90 P8
86.0	H3	4.14	HPRT1_1	55.0	IMR 90 P8
86.5	H3	3.37	HPRT1_1	55.0	IMR 90 P8
87.0	H3	2.68	HPRT1_1	55.0	IMR 90 P8
87.5	H3	2.47	HPRT1_1	55.0	IMR 90 P8
88.0	H3	2.55	HPRT1_1	55.0	IMR 90 P8
88.5	H3	2.81	HPRT1_1	55.0	IMR 90 P8
89.0	H3	3.14	HPRT1_1	55.0	IMR 90 P8
89.5	H3	3.14	HPRT1_1	55.0	IMR 90 P8
90.0	H3	2.7	HPRT1_1	55.0	IMR 90 P8
90.5	H3	2.58	HPRT1_1	55.0	IMR 90 P8
91.0	H3	2.58	HPRT1_1	55.0	IMR 90 P8
91.5	H3	2.31	HPRT1_1	55.0	IMR 90 P8
92.0	H3	2.89	HPRT1_1	55.0	IMR 90 P8
92.5	H3	3.82	HPRT1_1	55.0	IMR 90 P8
93.0	H3	4.0	HPRT1_1	55.0	IMR 90 P8
93.5	H3	3.98	HPRT1_1	55.0	IMR 90 P8
94.0	H3	4.33	HPRT1_1	55.0	IMR 90 P8
94.5	H3	4.17	HPRT1_1	55.0	IMR 90 P8
95.0	H3	1.58	HPRT1_1	55.0	IMR 90 P8
