# Supplementary material for: Primer PICKR: literature-mined scoring platform for robust RT–qPCR primers
Source: Nat Commun. 2026 May 28;17:6938. doi: 10.1038/s41467-026-73648-2 (PMC13388996; doi:10.1038/s41467-026-73648-2)
Supplement: Supplementary file 11 — Source Data [file 41467_2026_73648_MOESM11_ESM.zip › Suppl_Fig_S7/amplification_data_ALDOA_1.csv]

Cycle	Well	Fluorescence	Target	melt temp	Replicate
1	A11	-10.24	ALDOA_1	65.0	IMR 90 P2
2	A11	-2.68	ALDOA_1	65.0	IMR 90 P2
3	A11	11.4	ALDOA_1	65.0	IMR 90 P2
4	A11	10.41	ALDOA_1	65.0	IMR 90 P2
5	A11	3.89	ALDOA_1	65.0	IMR 90 P2
6	A11	3.76	ALDOA_1	65.0	IMR 90 P2
7	A11	4.01	ALDOA_1	65.0	IMR 90 P2
8	A11	-12.49	ALDOA_1	65.0	IMR 90 P2
9	A11	-18.9	ALDOA_1	65.0	IMR 90 P2
10	A11	-19.2	ALDOA_1	65.0	IMR 90 P2
11	A11	-3.13	ALDOA_1	65.0	IMR 90 P2
12	A11	8.06	ALDOA_1	65.0	IMR 90 P2
13	A11	1.47	ALDOA_1	65.0	IMR 90 P2
14	A11	7.63	ALDOA_1	65.0	IMR 90 P2
15	A11	5.56	ALDOA_1	65.0	IMR 90 P2
16	A11	4.03	ALDOA_1	65.0	IMR 90 P2
17	A11	-0.35	ALDOA_1	65.0	IMR 90 P2
18	A11	6.74	ALDOA_1	65.0	IMR 90 P2
19	A11	12.52	ALDOA_1	65.0	IMR 90 P2
20	A11	23.91	ALDOA_1	65.0	IMR 90 P2
21	A11	43.87	ALDOA_1	65.0	IMR 90 P2
22	A11	92.38	ALDOA_1	65.0	IMR 90 P2
23	A11	173.76	ALDOA_1	65.0	IMR 90 P2
24	A11	295.45	ALDOA_1	65.0	IMR 90 P2
25	A11	435.68	ALDOA_1	65.0	IMR 90 P2
26	A11	595.4	ALDOA_1	65.0	IMR 90 P2
27	A11	763.84	ALDOA_1	65.0	IMR 90 P2
28	A11	932.66	ALDOA_1	65.0	IMR 90 P2
29	A11	1098.51	ALDOA_1	65.0	IMR 90 P2
30	A11	1250.54	ALDOA_1	65.0	IMR 90 P2
31	A11	1393.09	ALDOA_1	65.0	IMR 90 P2
32	A11	1519.68	ALDOA_1	65.0	IMR 90 P2
33	A11	1636.78	ALDOA_1	65.0	IMR 90 P2
34	A11	1736.51	ALDOA_1	65.0	IMR 90 P2
35	A11	1830.13	ALDOA_1	65.0	IMR 90 P2
36	A11	1910.61	ALDOA_1	65.0	IMR 90 P2
37	A11	1987.09	ALDOA_1	65.0	IMR 90 P2
38	A11	2055.91	ALDOA_1	65.0	IMR 90 P2
39	A11	2124.06	ALDOA_1	65.0	IMR 90 P2
40	A11	2188.64	ALDOA_1	65.0	IMR 90 P2
1	B11	-7.57	ALDOA_1	64.5	IMR 90 P2
2	B11	-0.35	ALDOA_1	64.5	IMR 90 P2
3	B11	-2.97	ALDOA_1	64.5	IMR 90 P2
4	B11	18.38	ALDOA_1	64.5	IMR 90 P2
5	B11	6.53	ALDOA_1	64.5	IMR 90 P2
6	B11	4.82	ALDOA_1	64.5	IMR 90 P2
7	B11	-5.19	ALDOA_1	64.5	IMR 90 P2
8	B11	-9.72	ALDOA_1	64.5	IMR 90 P2
9	B11	-9.34	ALDOA_1	64.5	IMR 90 P2
10	B11	-14.24	ALDOA_1	64.5	IMR 90 P2
11	B11	4.76	ALDOA_1	64.5	IMR 90 P2
12	B11	7.42	ALDOA_1	64.5	IMR 90 P2
13	B11	3.01	ALDOA_1	64.5	IMR 90 P2
14	B11	6.18	ALDOA_1	64.5	IMR 90 P2
15	B11	1.36	ALDOA_1	64.5	IMR 90 P2
16	B11	3.25	ALDOA_1	64.5	IMR 90 P2
17	B11	-2.07	ALDOA_1	64.5	IMR 90 P2
18	B11	5.06	ALDOA_1	64.5	IMR 90 P2
19	B11	14.16	ALDOA_1	64.5	IMR 90 P2
20	B11	33.01	ALDOA_1	64.5	IMR 90 P2
21	B11	68.25	ALDOA_1	64.5	IMR 90 P2
22	B11	132.67	ALDOA_1	64.5	IMR 90 P2
23	B11	238.44	ALDOA_1	64.5	IMR 90 P2
24	B11	386.78	ALDOA_1	64.5	IMR 90 P2
25	B11	543.69	ALDOA_1	64.5	IMR 90 P2
26	B11	715.74	ALDOA_1	64.5	IMR 90 P2
27	B11	888.96	ALDOA_1	64.5	IMR 90 P2
28	B11	1061.01	ALDOA_1	64.5	IMR 90 P2
29	B11	1221.32	ALDOA_1	64.5	IMR 90 P2
30	B11	1369.08	ALDOA_1	64.5	IMR 90 P2
31	B11	1504.65	ALDOA_1	64.5	IMR 90 P2
32	B11	1625.04	ALDOA_1	64.5	IMR 90 P2
33	B11	1732.39	ALDOA_1	64.5	IMR 90 P2
34	B11	1825.89	ALDOA_1	64.5	IMR 90 P2
35	B11	1912.73	ALDOA_1	64.5	IMR 90 P2
36	B11	1991.23	ALDOA_1	64.5	IMR 90 P2
37	B11	2063.94	ALDOA_1	64.5	IMR 90 P2
38	B11	2128.91	ALDOA_1	64.5	IMR 90 P2
39	B11	2186.36	ALDOA_1	64.5	IMR 90 P2
40	B11	2238.07	ALDOA_1	64.5	IMR 90 P2
1	C11	14.34	ALDOA_1	63.3	IMR 90 P2
2	C11	11.03	ALDOA_1	63.3	IMR 90 P2
3	C11	0.7	ALDOA_1	63.3	IMR 90 P2
4	C11	9.37	ALDOA_1	63.3	IMR 90 P2
5	C11	9.67	ALDOA_1	63.3	IMR 90 P2
6	C11	9.77	ALDOA_1	63.3	IMR 90 P2
7	C11	-3.02	ALDOA_1	63.3	IMR 90 P2
8	C11	-6.08	ALDOA_1	63.3	IMR 90 P2
9	C11	-11.7	ALDOA_1	63.3	IMR 90 P2
10	C11	-15.85	ALDOA_1	63.3	IMR 90 P2
11	C11	-4.92	ALDOA_1	63.3	IMR 90 P2
12	C11	4.72	ALDOA_1	63.3	IMR 90 P2
13	C11	7.12	ALDOA_1	63.3	IMR 90 P2
14	C11	4.77	ALDOA_1	63.3	IMR 90 P2
15	C11	7.63	ALDOA_1	63.3	IMR 90 P2
16	C11	1.88	ALDOA_1	63.3	IMR 90 P2
17	C11	3.04	ALDOA_1	63.3	IMR 90 P2
18	C11	7.57	ALDOA_1	63.3	IMR 90 P2
19	C11	16.55	ALDOA_1	63.3	IMR 90 P2
20	C11	38.51	ALDOA_1	63.3	IMR 90 P2
21	C11	82.14	ALDOA_1	63.3	IMR 90 P2
22	C11	161.01	ALDOA_1	63.3	IMR 90 P2
23	C11	287.13	ALDOA_1	63.3	IMR 90 P2
24	C11	461.34	ALDOA_1	63.3	IMR 90 P2
25	C11	642.44	ALDOA_1	63.3	IMR 90 P2
26	C11	833.27	ALDOA_1	63.3	IMR 90 P2
27	C11	1027.82	ALDOA_1	63.3	IMR 90 P2
28	C11	1220.1	ALDOA_1	63.3	IMR 90 P2
29	C11	1401.99	ALDOA_1	63.3	IMR 90 P2
30	C11	1566.23	ALDOA_1	63.3	IMR 90 P2
31	C11	1713.84	ALDOA_1	63.3	IMR 90 P2
32	C11	1844.46	ALDOA_1	63.3	IMR 90 P2
33	C11	1962.06	ALDOA_1	63.3	IMR 90 P2
34	C11	2067.12	ALDOA_1	63.3	IMR 90 P2
35	C11	2162.15	ALDOA_1	63.3	IMR 90 P2
36	C11	2244.32	ALDOA_1	63.3	IMR 90 P2
37	C11	2320.41	ALDOA_1	63.3	IMR 90 P2
38	C11	2389.6	ALDOA_1	63.3	IMR 90 P2
39	C11	2455.0	ALDOA_1	63.3	IMR 90 P2
40	C11	2512.63	ALDOA_1	63.3	IMR 90 P2
1	D11	20.39	ALDOA_1	61.4	IMR 90 P2
2	D11	1.41	ALDOA_1	61.4	IMR 90 P2
3	D11	-0.01	ALDOA_1	61.4	IMR 90 P2
4	D11	13.89	ALDOA_1	61.4	IMR 90 P2
5	D11	7.25	ALDOA_1	61.4	IMR 90 P2
6	D11	6.57	ALDOA_1	61.4	IMR 90 P2
7	D11	-2.52	ALDOA_1	61.4	IMR 90 P2
8	D11	-4.65	ALDOA_1	61.4	IMR 90 P2
9	D11	-11.27	ALDOA_1	61.4	IMR 90 P2
10	D11	-11.87	ALDOA_1	61.4	IMR 90 P2
11	D11	-9.71	ALDOA_1	61.4	IMR 90 P2
12	D11	8.4	ALDOA_1	61.4	IMR 90 P2
13	D11	2.44	ALDOA_1	61.4	IMR 90 P2
14	D11	3.09	ALDOA_1	61.4	IMR 90 P2
15	D11	7.3	ALDOA_1	61.4	IMR 90 P2
16	D11	1.72	ALDOA_1	61.4	IMR 90 P2
17	D11	-0.86	ALDOA_1	61.4	IMR 90 P2
18	D11	7.34	ALDOA_1	61.4	IMR 90 P2
19	D11	11.35	ALDOA_1	61.4	IMR 90 P2
20	D11	27.34	ALDOA_1	61.4	IMR 90 P2
21	D11	59.38	ALDOA_1	61.4	IMR 90 P2
22	D11	121.64	ALDOA_1	61.4	IMR 90 P2
23	D11	214.85	ALDOA_1	61.4	IMR 90 P2
24	D11	368.46	ALDOA_1	61.4	IMR 90 P2
25	D11	533.96	ALDOA_1	61.4	IMR 90 P2
26	D11	717.59	ALDOA_1	61.4	IMR 90 P2
27	D11	912.48	ALDOA_1	61.4	IMR 90 P2
28	D11	1112.63	ALDOA_1	61.4	IMR 90 P2
29	D11	1306.75	ALDOA_1	61.4	IMR 90 P2
30	D11	1486.59	ALDOA_1	61.4	IMR 90 P2
31	D11	1652.6	ALDOA_1	61.4	IMR 90 P2
32	D11	1800.47	ALDOA_1	61.4	IMR 90 P2
33	D11	1933.7	ALDOA_1	61.4	IMR 90 P2
34	D11	2050.85	ALDOA_1	61.4	IMR 90 P2
35	D11	2157.14	ALDOA_1	61.4	IMR 90 P2
36	D11	2252.12	ALDOA_1	61.4	IMR 90 P2
37	D11	2338.11	ALDOA_1	61.4	IMR 90 P2
38	D11	2417.93	ALDOA_1	61.4	IMR 90 P2
39	D11	2488.91	ALDOA_1	61.4	IMR 90 P2
40	D11	2551.7	ALDOA_1	61.4	IMR 90 P2
1	E11	11.18	ALDOA_1	59.0	IMR 90 P2
2	E11	0.84	ALDOA_1	59.0	IMR 90 P2
3	E11	10.23	ALDOA_1	59.0	IMR 90 P2
4	E11	12.69	ALDOA_1	59.0	IMR 90 P2
5	E11	13.45	ALDOA_1	59.0	IMR 90 P2
6	E11	7.06	ALDOA_1	59.0	IMR 90 P2
7	E11	-4.13	ALDOA_1	59.0	IMR 90 P2
8	E11	-12.92	ALDOA_1	59.0	IMR 90 P2
9	E11	-16.21	ALDOA_1	59.0	IMR 90 P2
10	E11	-17.19	ALDOA_1	59.0	IMR 90 P2
11	E11	-3.66	ALDOA_1	59.0	IMR 90 P2
12	E11	-3.44	ALDOA_1	59.0	IMR 90 P2
13	E11	2.42	ALDOA_1	59.0	IMR 90 P2
14	E11	0.19	ALDOA_1	59.0	IMR 90 P2
15	E11	-2.07	ALDOA_1	59.0	IMR 90 P2
16	E11	6.77	ALDOA_1	59.0	IMR 90 P2
17	E11	3.63	ALDOA_1	59.0	IMR 90 P2
18	E11	8.12	ALDOA_1	59.0	IMR 90 P2
19	E11	9.46	ALDOA_1	59.0	IMR 90 P2
20	E11	16.51	ALDOA_1	59.0	IMR 90 P2
21	E11	40.04	ALDOA_1	59.0	IMR 90 P2
22	E11	76.72	ALDOA_1	59.0	IMR 90 P2
23	E11	138.36	ALDOA_1	59.0	IMR 90 P2
24	E11	254.09	ALDOA_1	59.0	IMR 90 P2
25	E11	414.07	ALDOA_1	59.0	IMR 90 P2
26	E11	586.72	ALDOA_1	59.0	IMR 90 P2
27	E11	778.85	ALDOA_1	59.0	IMR 90 P2
28	E11	984.88	ALDOA_1	59.0	IMR 90 P2
29	E11	1196.67	ALDOA_1	59.0	IMR 90 P2
30	E11	1404.79	ALDOA_1	59.0	IMR 90 P2
31	E11	1601.27	ALDOA_1	59.0	IMR 90 P2
32	E11	1784.88	ALDOA_1	59.0	IMR 90 P2
33	E11	1952.21	ALDOA_1	59.0	IMR 90 P2
34	E11	2105.56	ALDOA_1	59.0	IMR 90 P2
35	E11	2245.6	ALDOA_1	59.0	IMR 90 P2
36	E11	2368.62	ALDOA_1	59.0	IMR 90 P2
37	E11	2479.8	ALDOA_1	59.0	IMR 90 P2
38	E11	2578.87	ALDOA_1	59.0	IMR 90 P2
39	E11	2670.09	ALDOA_1	59.0	IMR 90 P2
40	E11	2753.42	ALDOA_1	59.0	IMR 90 P2
1	F11	3.48	ALDOA_1	57.0	IMR 90 P2
2	F11	-0.04	ALDOA_1	57.0	IMR 90 P2
3	F11	8.22	ALDOA_1	57.0	IMR 90 P2
4	F11	12.01	ALDOA_1	57.0	IMR 90 P2
5	F11	9.48	ALDOA_1	57.0	IMR 90 P2
6	F11	10.47	ALDOA_1	57.0	IMR 90 P2
7	F11	-10.32	ALDOA_1	57.0	IMR 90 P2
8	F11	-10.89	ALDOA_1	57.0	IMR 90 P2
9	F11	-16.15	ALDOA_1	57.0	IMR 90 P2
10	F11	-17.0	ALDOA_1	57.0	IMR 90 P2
11	F11	2.51	ALDOA_1	57.0	IMR 90 P2
12	F11	0.19	ALDOA_1	57.0	IMR 90 P2
13	F11	2.92	ALDOA_1	57.0	IMR 90 P2
14	F11	-4.67	ALDOA_1	57.0	IMR 90 P2
15	F11	4.57	ALDOA_1	57.0	IMR 90 P2
16	F11	1.59	ALDOA_1	57.0	IMR 90 P2
17	F11	-2.9	ALDOA_1	57.0	IMR 90 P2
18	F11	-1.23	ALDOA_1	57.0	IMR 90 P2
19	F11	1.68	ALDOA_1	57.0	IMR 90 P2
20	F11	5.22	ALDOA_1	57.0	IMR 90 P2
21	F11	8.76	ALDOA_1	57.0	IMR 90 P2
22	F11	23.61	ALDOA_1	57.0	IMR 90 P2
23	F11	44.24	ALDOA_1	57.0	IMR 90 P2
24	F11	73.99	ALDOA_1	57.0	IMR 90 P2
25	F11	139.9	ALDOA_1	57.0	IMR 90 P2
26	F11	235.86	ALDOA_1	57.0	IMR 90 P2
27	F11	363.75	ALDOA_1	57.0	IMR 90 P2
28	F11	502.1	ALDOA_1	57.0	IMR 90 P2
29	F11	660.83	ALDOA_1	57.0	IMR 90 P2
30	F11	834.6	ALDOA_1	57.0	IMR 90 P2
31	F11	1019.26	ALDOA_1	57.0	IMR 90 P2
32	F11	1197.11	ALDOA_1	57.0	IMR 90 P2
33	F11	1371.25	ALDOA_1	57.0	IMR 90 P2
34	F11	1532.08	ALDOA_1	57.0	IMR 90 P2
35	F11	1684.6	ALDOA_1	57.0	IMR 90 P2
36	F11	1824.34	ALDOA_1	57.0	IMR 90 P2
37	F11	1952.08	ALDOA_1	57.0	IMR 90 P2
38	F11	2070.45	ALDOA_1	57.0	IMR 90 P2
39	F11	2176.41	ALDOA_1	57.0	IMR 90 P2
40	F11	2276.41	ALDOA_1	57.0	IMR 90 P2
1	G11	3.26	ALDOA_1	55.7	IMR 90 P2
2	G11	1.53	ALDOA_1	55.7	IMR 90 P2
3	G11	9.2	ALDOA_1	55.7	IMR 90 P2
4	G11	3.81	ALDOA_1	55.7	IMR 90 P2
5	G11	10.84	ALDOA_1	55.7	IMR 90 P2
6	G11	12.87	ALDOA_1	55.7	IMR 90 P2
7	G11	-11.82	ALDOA_1	55.7	IMR 90 P2
8	G11	-10.69	ALDOA_1	55.7	IMR 90 P2
9	G11	-3.56	ALDOA_1	55.7	IMR 90 P2
10	G11	-6.11	ALDOA_1	55.7	IMR 90 P2
11	G11	1.53	ALDOA_1	55.7	IMR 90 P2
12	G11	-6.59	ALDOA_1	55.7	IMR 90 P2
13	G11	-1.07	ALDOA_1	55.7	IMR 90 P2
14	G11	-10.08	ALDOA_1	55.7	IMR 90 P2
15	G11	4.51	ALDOA_1	55.7	IMR 90 P2
16	G11	2.31	ALDOA_1	55.7	IMR 90 P2
17	G11	7.4	ALDOA_1	55.7	IMR 90 P2
18	G11	3.74	ALDOA_1	55.7	IMR 90 P2
19	G11	9.48	ALDOA_1	55.7	IMR 90 P2
20	G11	14.89	ALDOA_1	55.7	IMR 90 P2
21	G11	24.32	ALDOA_1	55.7	IMR 90 P2
22	G11	38.54	ALDOA_1	55.7	IMR 90 P2
23	G11	66.73	ALDOA_1	55.7	IMR 90 P2
24	G11	115.52	ALDOA_1	55.7	IMR 90 P2
25	G11	200.12	ALDOA_1	55.7	IMR 90 P2
26	G11	332.01	ALDOA_1	55.7	IMR 90 P2
27	G11	479.6	ALDOA_1	55.7	IMR 90 P2
28	G11	650.2	ALDOA_1	55.7	IMR 90 P2
29	G11	837.35	ALDOA_1	55.7	IMR 90 P2
30	G11	1038.6	ALDOA_1	55.7	IMR 90 P2
31	G11	1241.95	ALDOA_1	55.7	IMR 90 P2
32	G11	1442.86	ALDOA_1	55.7	IMR 90 P2
33	G11	1632.69	ALDOA_1	55.7	IMR 90 P2
34	G11	1813.91	ALDOA_1	55.7	IMR 90 P2
35	G11	1981.79	ALDOA_1	55.7	IMR 90 P2
36	G11	2135.9	ALDOA_1	55.7	IMR 90 P2
37	G11	2278.73	ALDOA_1	55.7	IMR 90 P2
38	G11	2403.46	ALDOA_1	55.7	IMR 90 P2
39	G11	2516.04	ALDOA_1	55.7	IMR 90 P2
40	G11	2616.21	ALDOA_1	55.7	IMR 90 P2
1	H11	2.81	ALDOA_1	55.0	IMR 90 P2
2	H11	-1.21	ALDOA_1	55.0	IMR 90 P2
3	H11	9.56	ALDOA_1	55.0	IMR 90 P2
4	H11	10.21	ALDOA_1	55.0	IMR 90 P2
5	H11	9.84	ALDOA_1	55.0	IMR 90 P2
6	H11	6.88	ALDOA_1	55.0	IMR 90 P2
7	H11	-16.73	ALDOA_1	55.0	IMR 90 P2
8	H11	-15.78	ALDOA_1	55.0	IMR 90 P2
9	H11	2.91	ALDOA_1	55.0	IMR 90 P2
10	H11	-2.94	ALDOA_1	55.0	IMR 90 P2
11	H11	1.88	ALDOA_1	55.0	IMR 90 P2
12	H11	-2.33	ALDOA_1	55.0	IMR 90 P2
13	H11	7.42	ALDOA_1	55.0	IMR 90 P2
14	H11	-11.71	ALDOA_1	55.0	IMR 90 P2
15	H11	2.06	ALDOA_1	55.0	IMR 90 P2
16	H11	-0.43	ALDOA_1	55.0	IMR 90 P2
17	H11	6.05	ALDOA_1	55.0	IMR 90 P2
18	H11	-3.1	ALDOA_1	55.0	IMR 90 P2
19	H11	8.41	ALDOA_1	55.0	IMR 90 P2
20	H11	8.31	ALDOA_1	55.0	IMR 90 P2
21	H11	17.54	ALDOA_1	55.0	IMR 90 P2
22	H11	25.0	ALDOA_1	55.0	IMR 90 P2
23	H11	40.6	ALDOA_1	55.0	IMR 90 P2
24	H11	71.4	ALDOA_1	55.0	IMR 90 P2
25	H11	132.94	ALDOA_1	55.0	IMR 90 P2
26	H11	223.46	ALDOA_1	55.0	IMR 90 P2
27	H11	353.6	ALDOA_1	55.0	IMR 90 P2
28	H11	497.81	ALDOA_1	55.0	IMR 90 P2
29	H11	662.4	ALDOA_1	55.0	IMR 90 P2
30	H11	842.84	ALDOA_1	55.0	IMR 90 P2
31	H11	1034.45	ALDOA_1	55.0	IMR 90 P2
32	H11	1226.39	ALDOA_1	55.0	IMR 90 P2
33	H11	1413.28	ALDOA_1	55.0	IMR 90 P2
34	H11	1592.44	ALDOA_1	55.0	IMR 90 P2
35	H11	1760.2	ALDOA_1	55.0	IMR 90 P2
36	H11	1916.0	ALDOA_1	55.0	IMR 90 P2
37	H11	2055.41	ALDOA_1	55.0	IMR 90 P2
38	H11	2184.38	ALDOA_1	55.0	IMR 90 P2
39	H11	2299.25	ALDOA_1	55.0	IMR 90 P2
40	H11	2405.96	ALDOA_1	55.0	IMR 90 P2
1	A11	-6.72	ALDOA_1	65.0	IMR 90 P11
2	A11	0.34	ALDOA_1	65.0	IMR 90 P11
3	A11	5.94	ALDOA_1	65.0	IMR 90 P11
4	A11	-0.55	ALDOA_1	65.0	IMR 90 P11
5	A11	-2.76	ALDOA_1	65.0	IMR 90 P11
6	A11	3.98	ALDOA_1	65.0	IMR 90 P11
7	A11	3.42	ALDOA_1	65.0	IMR 90 P11
8	A11	2.91	ALDOA_1	65.0	IMR 90 P11
9	A11	-5.45	ALDOA_1	65.0	IMR 90 P11
10	A11	0.8	ALDOA_1	65.0	IMR 90 P11
11	A11	-3.05	ALDOA_1	65.0	IMR 90 P11
12	A11	-2.31	ALDOA_1	65.0	IMR 90 P11
13	A11	-2.7	ALDOA_1	65.0	IMR 90 P11
14	A11	-1.22	ALDOA_1	65.0	IMR 90 P11
15	A11	-0.57	ALDOA_1	65.0	IMR 90 P11
16	A11	-0.65	ALDOA_1	65.0	IMR 90 P11
17	A11	-4.43	ALDOA_1	65.0	IMR 90 P11
18	A11	3.93	ALDOA_1	65.0	IMR 90 P11
19	A11	9.41	ALDOA_1	65.0	IMR 90 P11
20	A11	25.25	ALDOA_1	65.0	IMR 90 P11
21	A11	45.69	ALDOA_1	65.0	IMR 90 P11
22	A11	92.28	ALDOA_1	65.0	IMR 90 P11
23	A11	177.28	ALDOA_1	65.0	IMR 90 P11
24	A11	308.54	ALDOA_1	65.0	IMR 90 P11
25	A11	474.02	ALDOA_1	65.0	IMR 90 P11
26	A11	645.87	ALDOA_1	65.0	IMR 90 P11
27	A11	827.89	ALDOA_1	65.0	IMR 90 P11
28	A11	1013.04	ALDOA_1	65.0	IMR 90 P11
29	A11	1193.75	ALDOA_1	65.0	IMR 90 P11
30	A11	1358.68	ALDOA_1	65.0	IMR 90 P11
31	A11	1506.7	ALDOA_1	65.0	IMR 90 P11
32	A11	1640.12	ALDOA_1	65.0	IMR 90 P11
33	A11	1761.2	ALDOA_1	65.0	IMR 90 P11
34	A11	1869.3	ALDOA_1	65.0	IMR 90 P11
35	A11	1971.46	ALDOA_1	65.0	IMR 90 P11
36	A11	2063.35	ALDOA_1	65.0	IMR 90 P11
37	A11	2147.16	ALDOA_1	65.0	IMR 90 P11
38	A11	2222.52	ALDOA_1	65.0	IMR 90 P11
39	A11	2288.68	ALDOA_1	65.0	IMR 90 P11
40	A11	2348.58	ALDOA_1	65.0	IMR 90 P11
1	B11	-4.14	ALDOA_1	64.5	IMR 90 P11
2	B11	-1.25	ALDOA_1	64.5	IMR 90 P11
3	B11	2.94	ALDOA_1	64.5	IMR 90 P11
4	B11	1.61	ALDOA_1	64.5	IMR 90 P11
5	B11	5.54	ALDOA_1	64.5	IMR 90 P11
6	B11	2.65	ALDOA_1	64.5	IMR 90 P11
7	B11	0.17	ALDOA_1	64.5	IMR 90 P11
8	B11	-2.78	ALDOA_1	64.5	IMR 90 P11
9	B11	4.72	ALDOA_1	64.5	IMR 90 P11
10	B11	-2.57	ALDOA_1	64.5	IMR 90 P11
11	B11	-2.06	ALDOA_1	64.5	IMR 90 P11
12	B11	-4.76	ALDOA_1	64.5	IMR 90 P11
13	B11	-3.41	ALDOA_1	64.5	IMR 90 P11
14	B11	-4.01	ALDOA_1	64.5	IMR 90 P11
15	B11	-0.0	ALDOA_1	64.5	IMR 90 P11
16	B11	-2.88	ALDOA_1	64.5	IMR 90 P11
17	B11	-3.54	ALDOA_1	64.5	IMR 90 P11
18	B11	4.48	ALDOA_1	64.5	IMR 90 P11
19	B11	13.54	ALDOA_1	64.5	IMR 90 P11
20	B11	32.06	ALDOA_1	64.5	IMR 90 P11
21	B11	72.66	ALDOA_1	64.5	IMR 90 P11
22	B11	146.95	ALDOA_1	64.5	IMR 90 P11
23	B11	259.61	ALDOA_1	64.5	IMR 90 P11
24	B11	420.69	ALDOA_1	64.5	IMR 90 P11
25	B11	589.3	ALDOA_1	64.5	IMR 90 P11
26	B11	769.28	ALDOA_1	64.5	IMR 90 P11
27	B11	951.41	ALDOA_1	64.5	IMR 90 P11
28	B11	1132.27	ALDOA_1	64.5	IMR 90 P11
29	B11	1303.39	ALDOA_1	64.5	IMR 90 P11
30	B11	1459.03	ALDOA_1	64.5	IMR 90 P11
31	B11	1597.96	ALDOA_1	64.5	IMR 90 P11
32	B11	1720.51	ALDOA_1	64.5	IMR 90 P11
33	B11	1833.13	ALDOA_1	64.5	IMR 90 P11
34	B11	1934.36	ALDOA_1	64.5	IMR 90 P11
35	B11	2026.25	ALDOA_1	64.5	IMR 90 P11
36	B11	2108.59	ALDOA_1	64.5	IMR 90 P11
37	B11	2180.52	ALDOA_1	64.5	IMR 90 P11
38	B11	2245.75	ALDOA_1	64.5	IMR 90 P11
39	B11	2304.26	ALDOA_1	64.5	IMR 90 P11
40	B11	2361.86	ALDOA_1	64.5	IMR 90 P11
1	C11	2.05	ALDOA_1	63.3	IMR 90 P11
2	C11	6.44	ALDOA_1	63.3	IMR 90 P11
3	C11	-0.47	ALDOA_1	63.3	IMR 90 P11
4	C11	0.78	ALDOA_1	63.3	IMR 90 P11
5	C11	4.57	ALDOA_1	63.3	IMR 90 P11
6	C11	1.32	ALDOA_1	63.3	IMR 90 P11
7	C11	1.99	ALDOA_1	63.3	IMR 90 P11
8	C11	1.8	ALDOA_1	63.3	IMR 90 P11
9	C11	0.92	ALDOA_1	63.3	IMR 90 P11
10	C11	-1.83	ALDOA_1	63.3	IMR 90 P11
11	C11	-1.79	ALDOA_1	63.3	IMR 90 P11
12	C11	0.1	ALDOA_1	63.3	IMR 90 P11
13	C11	-3.4	ALDOA_1	63.3	IMR 90 P11
14	C11	-1.06	ALDOA_1	63.3	IMR 90 P11
15	C11	-5.17	ALDOA_1	63.3	IMR 90 P11
16	C11	0.97	ALDOA_1	63.3	IMR 90 P11
17	C11	4.53	ALDOA_1	63.3	IMR 90 P11
18	C11	6.13	ALDOA_1	63.3	IMR 90 P11
19	C11	19.46	ALDOA_1	63.3	IMR 90 P11
20	C11	46.29	ALDOA_1	63.3	IMR 90 P11
21	C11	88.51	ALDOA_1	63.3	IMR 90 P11
22	C11	167.26	ALDOA_1	63.3	IMR 90 P11
23	C11	303.29	ALDOA_1	63.3	IMR 90 P11
24	C11	480.19	ALDOA_1	63.3	IMR 90 P11
25	C11	667.51	ALDOA_1	63.3	IMR 90 P11
26	C11	864.98	ALDOA_1	63.3	IMR 90 P11
27	C11	1068.42	ALDOA_1	63.3	IMR 90 P11
28	C11	1264.93	ALDOA_1	63.3	IMR 90 P11
29	C11	1450.0	ALDOA_1	63.3	IMR 90 P11
30	C11	1614.92	ALDOA_1	63.3	IMR 90 P11
31	C11	1765.09	ALDOA_1	63.3	IMR 90 P11
32	C11	1901.32	ALDOA_1	63.3	IMR 90 P11
33	C11	2024.41	ALDOA_1	63.3	IMR 90 P11
34	C11	2131.03	ALDOA_1	63.3	IMR 90 P11
35	C11	2220.53	ALDOA_1	63.3	IMR 90 P11
36	C11	2307.99	ALDOA_1	63.3	IMR 90 P11
37	C11	2384.09	ALDOA_1	63.3	IMR 90 P11
38	C11	2460.7	ALDOA_1	63.3	IMR 90 P11
39	C11	2522.86	ALDOA_1	63.3	IMR 90 P11
40	C11	2584.31	ALDOA_1	63.3	IMR 90 P11
1	D11	-0.55	ALDOA_1	61.4	IMR 90 P11
2	D11	0.32	ALDOA_1	61.4	IMR 90 P11
3	D11	5.53	ALDOA_1	61.4	IMR 90 P11
4	D11	4.26	ALDOA_1	61.4	IMR 90 P11
5	D11	-2.71	ALDOA_1	61.4	IMR 90 P11
6	D11	3.18	ALDOA_1	61.4	IMR 90 P11
7	D11	6.36	ALDOA_1	61.4	IMR 90 P11
8	D11	-5.14	ALDOA_1	61.4	IMR 90 P11
9	D11	-3.97	ALDOA_1	61.4	IMR 90 P11
10	D11	-2.25	ALDOA_1	61.4	IMR 90 P11
11	D11	0.36	ALDOA_1	61.4	IMR 90 P11
12	D11	-2.73	ALDOA_1	61.4	IMR 90 P11
13	D11	1.76	ALDOA_1	61.4	IMR 90 P11
14	D11	-3.88	ALDOA_1	61.4	IMR 90 P11
15	D11	-2.01	ALDOA_1	61.4	IMR 90 P11
16	D11	-5.61	ALDOA_1	61.4	IMR 90 P11
17	D11	0.94	ALDOA_1	61.4	IMR 90 P11
18	D11	3.42	ALDOA_1	61.4	IMR 90 P11
19	D11	11.37	ALDOA_1	61.4	IMR 90 P11
20	D11	31.43	ALDOA_1	61.4	IMR 90 P11
21	D11	67.02	ALDOA_1	61.4	IMR 90 P11
22	D11	134.6	ALDOA_1	61.4	IMR 90 P11
23	D11	243.31	ALDOA_1	61.4	IMR 90 P11
24	D11	399.55	ALDOA_1	61.4	IMR 90 P11
25	D11	583.3	ALDOA_1	61.4	IMR 90 P11
26	D11	779.67	ALDOA_1	61.4	IMR 90 P11
27	D11	988.93	ALDOA_1	61.4	IMR 90 P11
28	D11	1200.7	ALDOA_1	61.4	IMR 90 P11
29	D11	1406.04	ALDOA_1	61.4	IMR 90 P11
30	D11	1597.88	ALDOA_1	61.4	IMR 90 P11
31	D11	1772.95	ALDOA_1	61.4	IMR 90 P11
32	D11	1930.53	ALDOA_1	61.4	IMR 90 P11
33	D11	2070.43	ALDOA_1	61.4	IMR 90 P11
34	D11	2193.4	ALDOA_1	61.4	IMR 90 P11
35	D11	2303.29	ALDOA_1	61.4	IMR 90 P11
36	D11	2404.0	ALDOA_1	61.4	IMR 90 P11
37	D11	2494.28	ALDOA_1	61.4	IMR 90 P11
38	D11	2573.73	ALDOA_1	61.4	IMR 90 P11
39	D11	2643.85	ALDOA_1	61.4	IMR 90 P11
40	D11	2710.24	ALDOA_1	61.4	IMR 90 P11
1	E11	4.21	ALDOA_1	59.0	IMR 90 P11
2	E11	7.02	ALDOA_1	59.0	IMR 90 P11
3	E11	1.73	ALDOA_1	59.0	IMR 90 P11
4	E11	8.27	ALDOA_1	59.0	IMR 90 P11
5	E11	1.58	ALDOA_1	59.0	IMR 90 P11
6	E11	0.18	ALDOA_1	59.0	IMR 90 P11
7	E11	4.66	ALDOA_1	59.0	IMR 90 P11
8	E11	0.17	ALDOA_1	59.0	IMR 90 P11
9	E11	0.88	ALDOA_1	59.0	IMR 90 P11
10	E11	-0.37	ALDOA_1	59.0	IMR 90 P11
11	E11	-2.09	ALDOA_1	59.0	IMR 90 P11
12	E11	-4.61	ALDOA_1	59.0	IMR 90 P11
13	E11	-4.94	ALDOA_1	59.0	IMR 90 P11
14	E11	-4.21	ALDOA_1	59.0	IMR 90 P11
15	E11	-0.17	ALDOA_1	59.0	IMR 90 P11
16	E11	-3.41	ALDOA_1	59.0	IMR 90 P11
17	E11	-1.73	ALDOA_1	59.0	IMR 90 P11
18	E11	3.19	ALDOA_1	59.0	IMR 90 P11
19	E11	4.84	ALDOA_1	59.0	IMR 90 P11
20	E11	11.63	ALDOA_1	59.0	IMR 90 P11
21	E11	30.82	ALDOA_1	59.0	IMR 90 P11
22	E11	69.64	ALDOA_1	59.0	IMR 90 P11
23	E11	133.37	ALDOA_1	59.0	IMR 90 P11
24	E11	243.01	ALDOA_1	59.0	IMR 90 P11
25	E11	403.04	ALDOA_1	59.0	IMR 90 P11
26	E11	587.67	ALDOA_1	59.0	IMR 90 P11
27	E11	787.05	ALDOA_1	59.0	IMR 90 P11
28	E11	1004.72	ALDOA_1	59.0	IMR 90 P11
29	E11	1227.63	ALDOA_1	59.0	IMR 90 P11
30	E11	1445.56	ALDOA_1	59.0	IMR 90 P11
31	E11	1653.68	ALDOA_1	59.0	IMR 90 P11
32	E11	1844.56	ALDOA_1	59.0	IMR 90 P11
33	E11	2023.7	ALDOA_1	59.0	IMR 90 P11
34	E11	2179.44	ALDOA_1	59.0	IMR 90 P11
35	E11	2321.58	ALDOA_1	59.0	IMR 90 P11
36	E11	2445.87	ALDOA_1	59.0	IMR 90 P11
37	E11	2560.49	ALDOA_1	59.0	IMR 90 P11
38	E11	2664.18	ALDOA_1	59.0	IMR 90 P11
39	E11	2759.88	ALDOA_1	59.0	IMR 90 P11
40	E11	2852.4	ALDOA_1	59.0	IMR 90 P11
1	F11	1.82	ALDOA_1	57.0	IMR 90 P11
2	F11	5.94	ALDOA_1	57.0	IMR 90 P11
3	F11	5.32	ALDOA_1	57.0	IMR 90 P11
4	F11	7.2	ALDOA_1	57.0	IMR 90 P11
5	F11	1.93	ALDOA_1	57.0	IMR 90 P11
6	F11	1.84	ALDOA_1	57.0	IMR 90 P11
7	F11	0.18	ALDOA_1	57.0	IMR 90 P11
8	F11	5.19	ALDOA_1	57.0	IMR 90 P11
9	F11	-1.24	ALDOA_1	57.0	IMR 90 P11
10	F11	-4.03	ALDOA_1	57.0	IMR 90 P11
11	F11	-3.59	ALDOA_1	57.0	IMR 90 P11
12	F11	2.56	ALDOA_1	57.0	IMR 90 P11
13	F11	-2.76	ALDOA_1	57.0	IMR 90 P11
14	F11	-3.69	ALDOA_1	57.0	IMR 90 P11
15	F11	-3.85	ALDOA_1	57.0	IMR 90 P11
16	F11	-3.27	ALDOA_1	57.0	IMR 90 P11
17	F11	-4.71	ALDOA_1	57.0	IMR 90 P11
18	F11	-2.36	ALDOA_1	57.0	IMR 90 P11
19	F11	-2.71	ALDOA_1	57.0	IMR 90 P11
20	F11	4.54	ALDOA_1	57.0	IMR 90 P11
21	F11	7.46	ALDOA_1	57.0	IMR 90 P11
22	F11	13.31	ALDOA_1	57.0	IMR 90 P11
23	F11	32.0	ALDOA_1	57.0	IMR 90 P11
24	F11	71.31	ALDOA_1	57.0	IMR 90 P11
25	F11	144.06	ALDOA_1	57.0	IMR 90 P11
26	F11	264.75	ALDOA_1	57.0	IMR 90 P11
27	F11	472.62	ALDOA_1	57.0	IMR 90 P11
28	F11	721.26	ALDOA_1	57.0	IMR 90 P11
29	F11	1026.52	ALDOA_1	57.0	IMR 90 P11
30	F11	1376.38	ALDOA_1	57.0	IMR 90 P11
31	F11	1764.76	ALDOA_1	57.0	IMR 90 P11
32	F11	2171.27	ALDOA_1	57.0	IMR 90 P11
33	F11	2583.29	ALDOA_1	57.0	IMR 90 P11
34	F11	2979.21	ALDOA_1	57.0	IMR 90 P11
35	F11	3356.77	ALDOA_1	57.0	IMR 90 P11
36	F11	3703.46	ALDOA_1	57.0	IMR 90 P11
37	F11	4027.89	ALDOA_1	57.0	IMR 90 P11
38	F11	4320.47	ALDOA_1	57.0	IMR 90 P11
39	F11	4591.32	ALDOA_1	57.0	IMR 90 P11
40	F11	4842.37	ALDOA_1	57.0	IMR 90 P11
1	G11	7.0	ALDOA_1	55.7	IMR 90 P11
2	G11	5.48	ALDOA_1	55.7	IMR 90 P11
3	G11	5.25	ALDOA_1	55.7	IMR 90 P11
4	G11	4.44	ALDOA_1	55.7	IMR 90 P11
5	G11	2.26	ALDOA_1	55.7	IMR 90 P11
6	G11	2.13	ALDOA_1	55.7	IMR 90 P11
7	G11	-2.8	ALDOA_1	55.7	IMR 90 P11
8	G11	-0.03	ALDOA_1	55.7	IMR 90 P11
9	G11	0.83	ALDOA_1	55.7	IMR 90 P11
10	G11	-3.01	ALDOA_1	55.7	IMR 90 P11
11	G11	-1.44	ALDOA_1	55.7	IMR 90 P11
12	G11	-3.15	ALDOA_1	55.7	IMR 90 P11
13	G11	1.87	ALDOA_1	55.7	IMR 90 P11
14	G11	-1.57	ALDOA_1	55.7	IMR 90 P11
15	G11	-3.11	ALDOA_1	55.7	IMR 90 P11
16	G11	1.32	ALDOA_1	55.7	IMR 90 P11
17	G11	0.92	ALDOA_1	55.7	IMR 90 P11
18	G11	0.6	ALDOA_1	55.7	IMR 90 P11
19	G11	4.99	ALDOA_1	55.7	IMR 90 P11
20	G11	5.85	ALDOA_1	55.7	IMR 90 P11
21	G11	14.29	ALDOA_1	55.7	IMR 90 P11
22	G11	32.29	ALDOA_1	55.7	IMR 90 P11
23	G11	60.04	ALDOA_1	55.7	IMR 90 P11
24	G11	108.36	ALDOA_1	55.7	IMR 90 P11
25	G11	195.56	ALDOA_1	55.7	IMR 90 P11
26	G11	320.61	ALDOA_1	55.7	IMR 90 P11
27	G11	478.15	ALDOA_1	55.7	IMR 90 P11
28	G11	649.19	ALDOA_1	55.7	IMR 90 P11
29	G11	837.94	ALDOA_1	55.7	IMR 90 P11
30	G11	1042.47	ALDOA_1	55.7	IMR 90 P11
31	G11	1250.63	ALDOA_1	55.7	IMR 90 P11
32	G11	1462.4	ALDOA_1	55.7	IMR 90 P11
33	G11	1662.88	ALDOA_1	55.7	IMR 90 P11
34	G11	1850.87	ALDOA_1	55.7	IMR 90 P11
35	G11	2023.02	ALDOA_1	55.7	IMR 90 P11
36	G11	2180.88	ALDOA_1	55.7	IMR 90 P11
37	G11	2320.82	ALDOA_1	55.7	IMR 90 P11
38	G11	2449.34	ALDOA_1	55.7	IMR 90 P11
39	G11	2563.55	ALDOA_1	55.7	IMR 90 P11
40	G11	2673.48	ALDOA_1	55.7	IMR 90 P11
1	H11	2.16	ALDOA_1	55.0	IMR 90 P11
2	H11	5.9	ALDOA_1	55.0	IMR 90 P11
3	H11	1.52	ALDOA_1	55.0	IMR 90 P11
4	H11	7.05	ALDOA_1	55.0	IMR 90 P11
5	H11	2.5	ALDOA_1	55.0	IMR 90 P11
6	H11	-1.47	ALDOA_1	55.0	IMR 90 P11
7	H11	2.08	ALDOA_1	55.0	IMR 90 P11
8	H11	-0.28	ALDOA_1	55.0	IMR 90 P11
9	H11	0.55	ALDOA_1	55.0	IMR 90 P11
10	H11	-0.01	ALDOA_1	55.0	IMR 90 P11
11	H11	-0.47	ALDOA_1	55.0	IMR 90 P11
12	H11	-2.87	ALDOA_1	55.0	IMR 90 P11
13	H11	-1.73	ALDOA_1	55.0	IMR 90 P11
14	H11	-1.48	ALDOA_1	55.0	IMR 90 P11
15	H11	-4.66	ALDOA_1	55.0	IMR 90 P11
16	H11	-2.19	ALDOA_1	55.0	IMR 90 P11
17	H11	1.83	ALDOA_1	55.0	IMR 90 P11
18	H11	1.93	ALDOA_1	55.0	IMR 90 P11
19	H11	5.45	ALDOA_1	55.0	IMR 90 P11
20	H11	6.35	ALDOA_1	55.0	IMR 90 P11
21	H11	11.04	ALDOA_1	55.0	IMR 90 P11
22	H11	21.58	ALDOA_1	55.0	IMR 90 P11
23	H11	37.23	ALDOA_1	55.0	IMR 90 P11
24	H11	69.73	ALDOA_1	55.0	IMR 90 P11
25	H11	125.71	ALDOA_1	55.0	IMR 90 P11
26	H11	214.0	ALDOA_1	55.0	IMR 90 P11
27	H11	340.17	ALDOA_1	55.0	IMR 90 P11
28	H11	489.23	ALDOA_1	55.0	IMR 90 P11
29	H11	654.66	ALDOA_1	55.0	IMR 90 P11
30	H11	840.99	ALDOA_1	55.0	IMR 90 P11
31	H11	1038.55	ALDOA_1	55.0	IMR 90 P11
32	H11	1242.12	ALDOA_1	55.0	IMR 90 P11
33	H11	1439.76	ALDOA_1	55.0	IMR 90 P11
34	H11	1630.32	ALDOA_1	55.0	IMR 90 P11
35	H11	1806.76	ALDOA_1	55.0	IMR 90 P11
36	H11	1970.89	ALDOA_1	55.0	IMR 90 P11
37	H11	2118.23	ALDOA_1	55.0	IMR 90 P11
38	H11	2252.03	ALDOA_1	55.0	IMR 90 P11
39	H11	2375.63	ALDOA_1	55.0	IMR 90 P11
40	H11	2494.75	ALDOA_1	55.0	IMR 90 P11
1	A11	-4.0	ALDOA_1	65.0	IMR 90 P8
2	A11	5.61	ALDOA_1	65.0	IMR 90 P8
3	A11	2.28	ALDOA_1	65.0	IMR 90 P8
4	A11	3.7	ALDOA_1	65.0	IMR 90 P8
5	A11	-0.27	ALDOA_1	65.0	IMR 90 P8
6	A11	0.48	ALDOA_1	65.0	IMR 90 P8
7	A11	4.2	ALDOA_1	65.0	IMR 90 P8
8	A11	-0.17	ALDOA_1	65.0	IMR 90 P8
9	A11	-0.41	ALDOA_1	65.0	IMR 90 P8
10	A11	-0.4	ALDOA_1	65.0	IMR 90 P8
11	A11	-1.59	ALDOA_1	65.0	IMR 90 P8
12	A11	-4.42	ALDOA_1	65.0	IMR 90 P8
13	A11	-1.42	ALDOA_1	65.0	IMR 90 P8
14	A11	-3.92	ALDOA_1	65.0	IMR 90 P8
15	A11	-0.02	ALDOA_1	65.0	IMR 90 P8
16	A11	-1.86	ALDOA_1	65.0	IMR 90 P8
17	A11	0.97	ALDOA_1	65.0	IMR 90 P8
18	A11	1.55	ALDOA_1	65.0	IMR 90 P8
19	A11	8.98	ALDOA_1	65.0	IMR 90 P8
20	A11	24.41	ALDOA_1	65.0	IMR 90 P8
21	A11	51.21	ALDOA_1	65.0	IMR 90 P8
22	A11	106.27	ALDOA_1	65.0	IMR 90 P8
23	A11	183.82	ALDOA_1	65.0	IMR 90 P8
24	A11	313.22	ALDOA_1	65.0	IMR 90 P8
25	A11	483.7	ALDOA_1	65.0	IMR 90 P8
26	A11	659.57	ALDOA_1	65.0	IMR 90 P8
27	A11	837.72	ALDOA_1	65.0	IMR 90 P8
28	A11	1016.12	ALDOA_1	65.0	IMR 90 P8
29	A11	1189.79	ALDOA_1	65.0	IMR 90 P8
30	A11	1357.43	ALDOA_1	65.0	IMR 90 P8
31	A11	1509.75	ALDOA_1	65.0	IMR 90 P8
32	A11	1646.41	ALDOA_1	65.0	IMR 90 P8
33	A11	1763.1	ALDOA_1	65.0	IMR 90 P8
34	A11	1869.67	ALDOA_1	65.0	IMR 90 P8
35	A11	1970.33	ALDOA_1	65.0	IMR 90 P8
36	A11	2063.46	ALDOA_1	65.0	IMR 90 P8
37	A11	2147.64	ALDOA_1	65.0	IMR 90 P8
38	A11	2221.82	ALDOA_1	65.0	IMR 90 P8
39	A11	2289.65	ALDOA_1	65.0	IMR 90 P8
40	A11	2352.78	ALDOA_1	65.0	IMR 90 P8
1	B11	-6.02	ALDOA_1	64.5	IMR 90 P8
2	B11	0.84	ALDOA_1	64.5	IMR 90 P8
3	B11	0.11	ALDOA_1	64.5	IMR 90 P8
4	B11	2.56	ALDOA_1	64.5	IMR 90 P8
5	B11	-0.0	ALDOA_1	64.5	IMR 90 P8
6	B11	4.1	ALDOA_1	64.5	IMR 90 P8
7	B11	4.55	ALDOA_1	64.5	IMR 90 P8
8	B11	0.41	ALDOA_1	64.5	IMR 90 P8
9	B11	4.79	ALDOA_1	64.5	IMR 90 P8
10	B11	1.06	ALDOA_1	64.5	IMR 90 P8
11	B11	-5.1	ALDOA_1	64.5	IMR 90 P8
12	B11	-1.1	ALDOA_1	64.5	IMR 90 P8
13	B11	-4.15	ALDOA_1	64.5	IMR 90 P8
14	B11	-3.53	ALDOA_1	64.5	IMR 90 P8
15	B11	-5.34	ALDOA_1	64.5	IMR 90 P8
16	B11	-3.74	ALDOA_1	64.5	IMR 90 P8
17	B11	-0.08	ALDOA_1	64.5	IMR 90 P8
18	B11	2.21	ALDOA_1	64.5	IMR 90 P8
19	B11	14.29	ALDOA_1	64.5	IMR 90 P8
20	B11	28.36	ALDOA_1	64.5	IMR 90 P8
21	B11	62.7	ALDOA_1	64.5	IMR 90 P8
22	B11	127.19	ALDOA_1	64.5	IMR 90 P8
23	B11	228.33	ALDOA_1	64.5	IMR 90 P8
24	B11	381.91	ALDOA_1	64.5	IMR 90 P8
25	B11	544.65	ALDOA_1	64.5	IMR 90 P8
26	B11	720.14	ALDOA_1	64.5	IMR 90 P8
27	B11	897.76	ALDOA_1	64.5	IMR 90 P8
28	B11	1075.01	ALDOA_1	64.5	IMR 90 P8
29	B11	1243.96	ALDOA_1	64.5	IMR 90 P8
30	B11	1401.01	ALDOA_1	64.5	IMR 90 P8
31	B11	1541.47	ALDOA_1	64.5	IMR 90 P8
32	B11	1666.21	ALDOA_1	64.5	IMR 90 P8
33	B11	1779.49	ALDOA_1	64.5	IMR 90 P8
34	B11	1881.27	ALDOA_1	64.5	IMR 90 P8
35	B11	1973.1	ALDOA_1	64.5	IMR 90 P8
36	B11	2055.8	ALDOA_1	64.5	IMR 90 P8
37	B11	2133.41	ALDOA_1	64.5	IMR 90 P8
38	B11	2202.56	ALDOA_1	64.5	IMR 90 P8
39	B11	2265.33	ALDOA_1	64.5	IMR 90 P8
40	B11	2323.17	ALDOA_1	64.5	IMR 90 P8
1	C11	-0.96	ALDOA_1	63.3	IMR 90 P8
2	C11	8.09	ALDOA_1	63.3	IMR 90 P8
3	C11	6.14	ALDOA_1	63.3	IMR 90 P8
4	C11	0.97	ALDOA_1	63.3	IMR 90 P8
5	C11	1.94	ALDOA_1	63.3	IMR 90 P8
6	C11	0.06	ALDOA_1	63.3	IMR 90 P8
7	C11	4.66	ALDOA_1	63.3	IMR 90 P8
8	C11	-3.04	ALDOA_1	63.3	IMR 90 P8
9	C11	1.08	ALDOA_1	63.3	IMR 90 P8
10	C11	-0.89	ALDOA_1	63.3	IMR 90 P8
11	C11	0.68	ALDOA_1	63.3	IMR 90 P8
12	C11	0.79	ALDOA_1	63.3	IMR 90 P8
13	C11	-5.98	ALDOA_1	63.3	IMR 90 P8
14	C11	-3.27	ALDOA_1	63.3	IMR 90 P8
15	C11	-3.9	ALDOA_1	63.3	IMR 90 P8
16	C11	-2.75	ALDOA_1	63.3	IMR 90 P8
17	C11	-4.1	ALDOA_1	63.3	IMR 90 P8
18	C11	2.62	ALDOA_1	63.3	IMR 90 P8
19	C11	16.9	ALDOA_1	63.3	IMR 90 P8
20	C11	35.18	ALDOA_1	63.3	IMR 90 P8
21	C11	87.35	ALDOA_1	63.3	IMR 90 P8
22	C11	175.87	ALDOA_1	63.3	IMR 90 P8
23	C11	305.72	ALDOA_1	63.3	IMR 90 P8
24	C11	484.74	ALDOA_1	63.3	IMR 90 P8
25	C11	673.88	ALDOA_1	63.3	IMR 90 P8
26	C11	877.28	ALDOA_1	63.3	IMR 90 P8
27	C11	1079.85	ALDOA_1	63.3	IMR 90 P8
28	C11	1282.07	ALDOA_1	63.3	IMR 90 P8
29	C11	1468.16	ALDOA_1	63.3	IMR 90 P8
30	C11	1642.23	ALDOA_1	63.3	IMR 90 P8
31	C11	1799.73	ALDOA_1	63.3	IMR 90 P8
32	C11	1942.34	ALDOA_1	63.3	IMR 90 P8
33	C11	2070.23	ALDOA_1	63.3	IMR 90 P8
34	C11	2180.52	ALDOA_1	63.3	IMR 90 P8
35	C11	2277.73	ALDOA_1	63.3	IMR 90 P8
36	C11	2364.05	ALDOA_1	63.3	IMR 90 P8
37	C11	2446.97	ALDOA_1	63.3	IMR 90 P8
38	C11	2524.95	ALDOA_1	63.3	IMR 90 P8
39	C11	2593.38	ALDOA_1	63.3	IMR 90 P8
40	C11	2650.86	ALDOA_1	63.3	IMR 90 P8
1	D11	-5.38	ALDOA_1	61.4	IMR 90 P8
2	D11	-3.98	ALDOA_1	61.4	IMR 90 P8
3	D11	2.19	ALDOA_1	61.4	IMR 90 P8
4	D11	0.86	ALDOA_1	61.4	IMR 90 P8
5	D11	-0.19	ALDOA_1	61.4	IMR 90 P8
6	D11	1.36	ALDOA_1	61.4	IMR 90 P8
7	D11	2.45	ALDOA_1	61.4	IMR 90 P8
8	D11	-1.28	ALDOA_1	61.4	IMR 90 P8
9	D11	0.46	ALDOA_1	61.4	IMR 90 P8
10	D11	3.44	ALDOA_1	61.4	IMR 90 P8
11	D11	0.04	ALDOA_1	61.4	IMR 90 P8
12	D11	-0.01	ALDOA_1	61.4	IMR 90 P8
13	D11	-1.63	ALDOA_1	61.4	IMR 90 P8
14	D11	-4.64	ALDOA_1	61.4	IMR 90 P8
15	D11	-4.18	ALDOA_1	61.4	IMR 90 P8
16	D11	0.16	ALDOA_1	61.4	IMR 90 P8
17	D11	1.56	ALDOA_1	61.4	IMR 90 P8
18	D11	8.4	ALDOA_1	61.4	IMR 90 P8
19	D11	21.75	ALDOA_1	61.4	IMR 90 P8
20	D11	34.96	ALDOA_1	61.4	IMR 90 P8
21	D11	70.01	ALDOA_1	61.4	IMR 90 P8
22	D11	131.96	ALDOA_1	61.4	IMR 90 P8
23	D11	239.97	ALDOA_1	61.4	IMR 90 P8
24	D11	406.6	ALDOA_1	61.4	IMR 90 P8
25	D11	588.51	ALDOA_1	61.4	IMR 90 P8
26	D11	788.18	ALDOA_1	61.4	IMR 90 P8
27	D11	1000.67	ALDOA_1	61.4	IMR 90 P8
28	D11	1216.27	ALDOA_1	61.4	IMR 90 P8
29	D11	1423.32	ALDOA_1	61.4	IMR 90 P8
30	D11	1615.89	ALDOA_1	61.4	IMR 90 P8
31	D11	1791.5	ALDOA_1	61.4	IMR 90 P8
32	D11	1952.67	ALDOA_1	61.4	IMR 90 P8
33	D11	2096.11	ALDOA_1	61.4	IMR 90 P8
34	D11	2223.93	ALDOA_1	61.4	IMR 90 P8
35	D11	2339.75	ALDOA_1	61.4	IMR 90 P8
36	D11	2441.88	ALDOA_1	61.4	IMR 90 P8
37	D11	2533.78	ALDOA_1	61.4	IMR 90 P8
38	D11	2615.99	ALDOA_1	61.4	IMR 90 P8
39	D11	2692.45	ALDOA_1	61.4	IMR 90 P8
40	D11	2764.97	ALDOA_1	61.4	IMR 90 P8
1	E11	6.05	ALDOA_1	59.0	IMR 90 P8
2	E11	2.01	ALDOA_1	59.0	IMR 90 P8
3	E11	8.76	ALDOA_1	59.0	IMR 90 P8
4	E11	3.22	ALDOA_1	59.0	IMR 90 P8
5	E11	3.18	ALDOA_1	59.0	IMR 90 P8
6	E11	-0.96	ALDOA_1	59.0	IMR 90 P8
7	E11	-1.01	ALDOA_1	59.0	IMR 90 P8
8	E11	-3.57	ALDOA_1	59.0	IMR 90 P8
9	E11	-0.88	ALDOA_1	59.0	IMR 90 P8
10	E11	-0.11	ALDOA_1	59.0	IMR 90 P8
11	E11	4.55	ALDOA_1	59.0	IMR 90 P8
12	E11	-4.42	ALDOA_1	59.0	IMR 90 P8
13	E11	-1.31	ALDOA_1	59.0	IMR 90 P8
14	E11	-3.76	ALDOA_1	59.0	IMR 90 P8
15	E11	-3.08	ALDOA_1	59.0	IMR 90 P8
16	E11	1.06	ALDOA_1	59.0	IMR 90 P8
17	E11	-7.46	ALDOA_1	59.0	IMR 90 P8
18	E11	2.64	ALDOA_1	59.0	IMR 90 P8
19	E11	5.67	ALDOA_1	59.0	IMR 90 P8
20	E11	11.5	ALDOA_1	59.0	IMR 90 P8
21	E11	34.85	ALDOA_1	59.0	IMR 90 P8
22	E11	72.32	ALDOA_1	59.0	IMR 90 P8
23	E11	136.12	ALDOA_1	59.0	IMR 90 P8
24	E11	244.06	ALDOA_1	59.0	IMR 90 P8
25	E11	408.48	ALDOA_1	59.0	IMR 90 P8
26	E11	586.07	ALDOA_1	59.0	IMR 90 P8
27	E11	785.41	ALDOA_1	59.0	IMR 90 P8
28	E11	1005.88	ALDOA_1	59.0	IMR 90 P8
29	E11	1233.22	ALDOA_1	59.0	IMR 90 P8
30	E11	1457.96	ALDOA_1	59.0	IMR 90 P8
31	E11	1664.85	ALDOA_1	59.0	IMR 90 P8
32	E11	1860.73	ALDOA_1	59.0	IMR 90 P8
33	E11	2035.55	ALDOA_1	59.0	IMR 90 P8
34	E11	2199.34	ALDOA_1	59.0	IMR 90 P8
35	E11	2345.89	ALDOA_1	59.0	IMR 90 P8
36	E11	2477.25	ALDOA_1	59.0	IMR 90 P8
37	E11	2593.18	ALDOA_1	59.0	IMR 90 P8
38	E11	2695.17	ALDOA_1	59.0	IMR 90 P8
39	E11	2793.49	ALDOA_1	59.0	IMR 90 P8
40	E11	2886.42	ALDOA_1	59.0	IMR 90 P8
1	F11	6.72	ALDOA_1	57.0	IMR 90 P8
2	F11	-1.85	ALDOA_1	57.0	IMR 90 P8
3	F11	3.42	ALDOA_1	57.0	IMR 90 P8
4	F11	3.01	ALDOA_1	57.0	IMR 90 P8
5	F11	1.78	ALDOA_1	57.0	IMR 90 P8
6	F11	0.6	ALDOA_1	57.0	IMR 90 P8
7	F11	1.26	ALDOA_1	57.0	IMR 90 P8
8	F11	-2.18	ALDOA_1	57.0	IMR 90 P8
9	F11	2.45	ALDOA_1	57.0	IMR 90 P8
10	F11	-1.28	ALDOA_1	57.0	IMR 90 P8
11	F11	-5.03	ALDOA_1	57.0	IMR 90 P8
12	F11	-0.51	ALDOA_1	57.0	IMR 90 P8
13	F11	2.7	ALDOA_1	57.0	IMR 90 P8
14	F11	-3.67	ALDOA_1	57.0	IMR 90 P8
15	F11	-0.5	ALDOA_1	57.0	IMR 90 P8
16	F11	0.15	ALDOA_1	57.0	IMR 90 P8
17	F11	4.59	ALDOA_1	57.0	IMR 90 P8
18	F11	-0.29	ALDOA_1	57.0	IMR 90 P8
19	F11	5.75	ALDOA_1	57.0	IMR 90 P8
20	F11	13.85	ALDOA_1	57.0	IMR 90 P8
21	F11	24.64	ALDOA_1	57.0	IMR 90 P8
22	F11	47.5	ALDOA_1	57.0	IMR 90 P8
23	F11	84.33	ALDOA_1	57.0	IMR 90 P8
24	F11	160.37	ALDOA_1	57.0	IMR 90 P8
25	F11	277.44	ALDOA_1	57.0	IMR 90 P8
26	F11	431.45	ALDOA_1	57.0	IMR 90 P8
27	F11	596.47	ALDOA_1	57.0	IMR 90 P8
28	F11	777.62	ALDOA_1	57.0	IMR 90 P8
29	F11	975.45	ALDOA_1	57.0	IMR 90 P8
30	F11	1181.18	ALDOA_1	57.0	IMR 90 P8
31	F11	1384.19	ALDOA_1	57.0	IMR 90 P8
32	F11	1576.84	ALDOA_1	57.0	IMR 90 P8
33	F11	1755.97	ALDOA_1	57.0	IMR 90 P8
34	F11	1921.79	ALDOA_1	57.0	IMR 90 P8
35	F11	2073.41	ALDOA_1	57.0	IMR 90 P8
36	F11	2210.2	ALDOA_1	57.0	IMR 90 P8
37	F11	2332.42	ALDOA_1	57.0	IMR 90 P8
38	F11	2443.8	ALDOA_1	57.0	IMR 90 P8
39	F11	2545.36	ALDOA_1	57.0	IMR 90 P8
40	F11	2642.14	ALDOA_1	57.0	IMR 90 P8
1	G11	8.44	ALDOA_1	55.7	IMR 90 P8
2	G11	6.24	ALDOA_1	55.7	IMR 90 P8
3	G11	2.11	ALDOA_1	55.7	IMR 90 P8
4	G11	1.47	ALDOA_1	55.7	IMR 90 P8
5	G11	3.88	ALDOA_1	55.7	IMR 90 P8
6	G11	-1.19	ALDOA_1	55.7	IMR 90 P8
7	G11	5.71	ALDOA_1	55.7	IMR 90 P8
8	G11	-0.87	ALDOA_1	55.7	IMR 90 P8
9	G11	-0.28	ALDOA_1	55.7	IMR 90 P8
10	G11	-2.37	ALDOA_1	55.7	IMR 90 P8
11	G11	3.08	ALDOA_1	55.7	IMR 90 P8
12	G11	-3.36	ALDOA_1	55.7	IMR 90 P8
13	G11	-0.3	ALDOA_1	55.7	IMR 90 P8
14	G11	1.31	ALDOA_1	55.7	IMR 90 P8
15	G11	-0.15	ALDOA_1	55.7	IMR 90 P8
16	G11	-5.62	ALDOA_1	55.7	IMR 90 P8
17	G11	-0.17	ALDOA_1	55.7	IMR 90 P8
18	G11	1.01	ALDOA_1	55.7	IMR 90 P8
19	G11	5.57	ALDOA_1	55.7	IMR 90 P8
20	G11	5.27	ALDOA_1	55.7	IMR 90 P8
21	G11	18.19	ALDOA_1	55.7	IMR 90 P8
22	G11	31.9	ALDOA_1	55.7	IMR 90 P8
23	G11	63.3	ALDOA_1	55.7	IMR 90 P8
24	G11	112.32	ALDOA_1	55.7	IMR 90 P8
25	G11	201.85	ALDOA_1	55.7	IMR 90 P8
26	G11	326.76	ALDOA_1	55.7	IMR 90 P8
27	G11	489.92	ALDOA_1	55.7	IMR 90 P8
28	G11	668.53	ALDOA_1	55.7	IMR 90 P8
29	G11	861.71	ALDOA_1	55.7	IMR 90 P8
30	G11	1071.64	ALDOA_1	55.7	IMR 90 P8
31	G11	1283.31	ALDOA_1	55.7	IMR 90 P8
32	G11	1495.26	ALDOA_1	55.7	IMR 90 P8
33	G11	1697.05	ALDOA_1	55.7	IMR 90 P8
34	G11	1887.9	ALDOA_1	55.7	IMR 90 P8
35	G11	2060.17	ALDOA_1	55.7	IMR 90 P8
36	G11	2219.08	ALDOA_1	55.7	IMR 90 P8
37	G11	2361.35	ALDOA_1	55.7	IMR 90 P8
38	G11	2499.58	ALDOA_1	55.7	IMR 90 P8
39	G11	2617.12	ALDOA_1	55.7	IMR 90 P8
40	G11	2722.28	ALDOA_1	55.7	IMR 90 P8
1	H11	3.82	ALDOA_1	55.0	IMR 90 P8
2	H11	5.99	ALDOA_1	55.0	IMR 90 P8
3	H11	0.41	ALDOA_1	55.0	IMR 90 P8
4	H11	5.99	ALDOA_1	55.0	IMR 90 P8
5	H11	0.45	ALDOA_1	55.0	IMR 90 P8
6	H11	3.4	ALDOA_1	55.0	IMR 90 P8
7	H11	0.68	ALDOA_1	55.0	IMR 90 P8
8	H11	0.04	ALDOA_1	55.0	IMR 90 P8
9	H11	-0.73	ALDOA_1	55.0	IMR 90 P8
10	H11	1.09	ALDOA_1	55.0	IMR 90 P8
11	H11	-1.77	ALDOA_1	55.0	IMR 90 P8
12	H11	-1.73	ALDOA_1	55.0	IMR 90 P8
13	H11	-0.02	ALDOA_1	55.0	IMR 90 P8
14	H11	-2.01	ALDOA_1	55.0	IMR 90 P8
15	H11	1.34	ALDOA_1	55.0	IMR 90 P8
16	H11	-0.29	ALDOA_1	55.0	IMR 90 P8
17	H11	2.52	ALDOA_1	55.0	IMR 90 P8
18	H11	3.13	ALDOA_1	55.0	IMR 90 P8
19	H11	4.28	ALDOA_1	55.0	IMR 90 P8
20	H11	6.21	ALDOA_1	55.0	IMR 90 P8
21	H11	9.53	ALDOA_1	55.0	IMR 90 P8
22	H11	19.7	ALDOA_1	55.0	IMR 90 P8
23	H11	32.52	ALDOA_1	55.0	IMR 90 P8
24	H11	66.48	ALDOA_1	55.0	IMR 90 P8
25	H11	126.38	ALDOA_1	55.0	IMR 90 P8
26	H11	224.15	ALDOA_1	55.0	IMR 90 P8
27	H11	357.45	ALDOA_1	55.0	IMR 90 P8
28	H11	505.19	ALDOA_1	55.0	IMR 90 P8
29	H11	671.38	ALDOA_1	55.0	IMR 90 P8
30	H11	856.62	ALDOA_1	55.0	IMR 90 P8
31	H11	1053.43	ALDOA_1	55.0	IMR 90 P8
32	H11	1256.61	ALDOA_1	55.0	IMR 90 P8
33	H11	1454.45	ALDOA_1	55.0	IMR 90 P8
34	H11	1644.53	ALDOA_1	55.0	IMR 90 P8
35	H11	1820.13	ALDOA_1	55.0	IMR 90 P8
36	H11	1982.37	ALDOA_1	55.0	IMR 90 P8
37	H11	2127.87	ALDOA_1	55.0	IMR 90 P8
38	H11	2260.24	ALDOA_1	55.0	IMR 90 P8
39	H11	2381.64	ALDOA_1	55.0	IMR 90 P8
40	H11	2496.86	ALDOA_1	55.0	IMR 90 P8
