# Supplementary material for: Primer PICKR: literature-mined scoring platform for robust RT–qPCR primers
Source: Nat Commun. 2026 May 28;17:6938. doi: 10.1038/s41467-026-73648-2 (PMC13388996; doi:10.1038/s41467-026-73648-2)
Supplement: Supplementary file 11 — Source Data [file 41467_2026_73648_MOESM11_ESM.zip › Suppl_Fig_S7/amplification_data_COL1A2_1.csv]

Cycle	Well	Fluorescence	Target	melt temp	Replicate
1	A5	-15.9916258041326	COL1A2_1	65.0	IMR90p8
2	A5	-12.6490136535053	COL1A2_1	65.0	IMR90p8
3	A5	-11.7652690381319	COL1A2_1	65.0	IMR90p8
4	A5	10.9132333247312	COL1A2_1	65.0	IMR90p8
5	A5	4.46131607572988	COL1A2_1	65.0	IMR90p8
6	A5	3.58397324858379	COL1A2_1	65.0	IMR90p8
7	A5	5.94049821367526	COL1A2_1	65.0	IMR90p8
8	A5	-13.1426337272851	COL1A2_1	65.0	IMR90p8
9	A5	6.57871375175409	COL1A2_1	65.0	IMR90p8
10	A5	8.92109252694127	COL1A2_1	65.0	IMR90p8
11	A5	-8.33498548945317	COL1A2_1	65.0	IMR90p8
12	A5	2.3293855244583	COL1A2_1	65.0	IMR90p8
13	A5	3.67275061256396	COL1A2_1	65.0	IMR90p8
14	A5	0.0222667643952263	COL1A2_1	65.0	IMR90p8
15	A5	-11.3975323132786	COL1A2_1	65.0	IMR90p8
16	A5	-8.83125334422948	COL1A2_1	65.0	IMR90p8
17	A5	-1.08514390504479	COL1A2_1	65.0	IMR90p8
18	A5	-1.41102922572372	COL1A2_1	65.0	IMR90p8
19	A5	16.2204540388079	COL1A2_1	65.0	IMR90p8
20	A5	29.2505231870141	COL1A2_1	65.0	IMR90p8
21	A5	54.9389933018952	COL1A2_1	65.0	IMR90p8
22	A5	108.401799996373	COL1A2_1	65.0	IMR90p8
23	A5	185.460695352142	COL1A2_1	65.0	IMR90p8
24	A5	318.162538357209	COL1A2_1	65.0	IMR90p8
25	A5	511.247015109543	COL1A2_1	65.0	IMR90p8
26	A5	714.711586306865	COL1A2_1	65.0	IMR90p8
27	A5	932.41214559752	COL1A2_1	65.0	IMR90p8
28	A5	1157.00962286638	COL1A2_1	65.0	IMR90p8
29	A5	1379.89370385795	COL1A2_1	65.0	IMR90p8
30	A5	1594.28200666541	COL1A2_1	65.0	IMR90p8
31	A5	1788.33500151282	COL1A2_1	65.0	IMR90p8
32	A5	1965.37843541733	COL1A2_1	65.0	IMR90p8
33	A5	2117.50767171088	COL1A2_1	65.0	IMR90p8
34	A5	2254.2704052659	COL1A2_1	65.0	IMR90p8
35	A5	2369.43661592742	COL1A2_1	65.0	IMR90p8
36	A5	2469.82770497079	COL1A2_1	65.0	IMR90p8
37	A5	2554.89619324632	COL1A2_1	65.0	IMR90p8
38	A5	2629.54495182201	COL1A2_1	65.0	IMR90p8
39	A5	2696.97745014662	COL1A2_1	65.0	IMR90p8
40	A5	2758.14887611786	COL1A2_1	65.0	IMR90p8
1	B5	-6.24900595839608	COL1A2_1	64.5	IMR90p8
2	B5	-6.58232421875846	COL1A2_1	64.5	IMR90p8
3	B5	-10.1354771681499	COL1A2_1	64.5	IMR90p8
4	B5	9.23587148570277	COL1A2_1	64.5	IMR90p8
5	B5	9.70498362862463	COL1A2_1	64.5	IMR90p8
6	B5	8.66240465032388	COL1A2_1	64.5	IMR90p8
7	B5	1.80964401830124	COL1A2_1	64.5	IMR90p8
8	B5	-10.800258899777	COL1A2_1	64.5	IMR90p8
9	B5	-3.40426090555502	COL1A2_1	64.5	IMR90p8
10	B5	1.58626621078156	COL1A2_1	64.5	IMR90p8
11	B5	-2.12446324216035	COL1A2_1	64.5	IMR90p8
12	B5	7.92711554118796	COL1A2_1	64.5	IMR90p8
13	B5	-0.398312239904953	COL1A2_1	64.5	IMR90p8
14	B5	-4.08305803269468	COL1A2_1	64.5	IMR90p8
15	B5	-16.8110084665323	COL1A2_1	64.5	IMR90p8
16	B5	0.955967986048108	COL1A2_1	64.5	IMR90p8
17	B5	1.54374538496222	COL1A2_1	64.5	IMR90p8
18	B5	-4.00829747528223	COL1A2_1	64.5	IMR90p8
19	B5	17.6379048551826	COL1A2_1	64.5	IMR90p8
20	B5	27.5974031255478	COL1A2_1	64.5	IMR90p8
21	B5	64.043934694158	COL1A2_1	64.5	IMR90p8
22	B5	114.963238034667	COL1A2_1	64.5	IMR90p8
23	B5	202.425320597412	COL1A2_1	64.5	IMR90p8
24	B5	351.03712224446	COL1A2_1	64.5	IMR90p8
25	B5	546.883159980502	COL1A2_1	64.5	IMR90p8
26	B5	753.131324834061	COL1A2_1	64.5	IMR90p8
27	B5	971.030302614049	COL1A2_1	64.5	IMR90p8
28	B5	1197.74528350273	COL1A2_1	64.5	IMR90p8
29	B5	1423.24645625762	COL1A2_1	64.5	IMR90p8
30	B5	1640.40965465189	COL1A2_1	64.5	IMR90p8
31	B5	1835.50227905314	COL1A2_1	64.5	IMR90p8
32	B5	2013.14266376258	COL1A2_1	64.5	IMR90p8
33	B5	2168.5419931067	COL1A2_1	64.5	IMR90p8
34	B5	2305.33241527753	COL1A2_1	64.5	IMR90p8
35	B5	2418.50617359183	COL1A2_1	64.5	IMR90p8
36	B5	2515.9670966262	COL1A2_1	64.5	IMR90p8
37	B5	2602.70195522325	COL1A2_1	64.5	IMR90p8
38	B5	2681.80372085211	COL1A2_1	64.5	IMR90p8
39	B5	2751.58989846958	COL1A2_1	64.5	IMR90p8
40	B5	2814.81208015911	COL1A2_1	64.5	IMR90p8
1	C5	-5.3211670726364	COL1A2_1	63.3	IMR90p8
2	C5	-7.30843291503697	COL1A2_1	63.3	IMR90p8
3	C5	-12.7284598378815	COL1A2_1	63.3	IMR90p8
4	C5	11.4554573848977	COL1A2_1	63.3	IMR90p8
5	C5	7.02260802925639	COL1A2_1	63.3	IMR90p8
6	C5	7.01946731247381	COL1A2_1	63.3	IMR90p8
7	C5	-0.503592837921587	COL1A2_1	63.3	IMR90p8
8	C5	-9.99724843626564	COL1A2_1	63.3	IMR90p8
9	C5	0.331092328380237	COL1A2_1	63.3	IMR90p8
10	C5	8.87249421401611	COL1A2_1	63.3	IMR90p8
11	C5	-3.2506449499142	COL1A2_1	63.3	IMR90p8
12	C5	7.01184240377233	COL1A2_1	63.3	IMR90p8
13	C5	3.88068641921336	COL1A2_1	63.3	IMR90p8
14	C5	-3.47018045406367	COL1A2_1	63.3	IMR90p8
15	C5	-17.4735438299622	COL1A2_1	63.3	IMR90p8
16	C5	-3.07000891784992	COL1A2_1	63.3	IMR90p8
17	C5	1.8957056596455	COL1A2_1	63.3	IMR90p8
18	C5	-5.07467748515319	COL1A2_1	63.3	IMR90p8
19	C5	17.2690155508512	COL1A2_1	63.3	IMR90p8
20	C5	23.115080459942	COL1A2_1	63.3	IMR90p8
21	C5	52.2799199282204	COL1A2_1	63.3	IMR90p8
22	C5	93.9726739562921	COL1A2_1	63.3	IMR90p8
23	C5	176.663769227008	COL1A2_1	63.3	IMR90p8
24	C5	314.64342736303	COL1A2_1	63.3	IMR90p8
25	C5	512.672224112458	COL1A2_1	63.3	IMR90p8
26	C5	726.742599921078	COL1A2_1	63.3	IMR90p8
27	C5	960.499556387734	COL1A2_1	63.3	IMR90p8
28	C5	1209.76317598848	COL1A2_1	63.3	IMR90p8
29	C5	1464.33714519964	COL1A2_1	63.3	IMR90p8
30	C5	1716.40974662886	COL1A2_1	63.3	IMR90p8
31	C5	1949.80352705687	COL1A2_1	63.3	IMR90p8
32	C5	2165.6226269244	COL1A2_1	63.3	IMR90p8
33	C5	2353.96414368379	COL1A2_1	63.3	IMR90p8
34	C5	2521.85205750175	COL1A2_1	63.3	IMR90p8
35	C5	2662.82366658215	COL1A2_1	63.3	IMR90p8
36	C5	2787.40813991738	COL1A2_1	63.3	IMR90p8
37	C5	2891.9551034333	COL1A2_1	63.3	IMR90p8
38	C5	2987.90947123904	COL1A2_1	63.3	IMR90p8
39	C5	3075.16157257806	COL1A2_1	63.3	IMR90p8
40	C5	3158.51842968379	COL1A2_1	63.3	IMR90p8
1	D5	-7.13279716529632	COL1A2_1	61.4	IMR90p8
2	D5	-8.37122079880919	COL1A2_1	61.4	IMR90p8
3	D5	-12.1346150129957	COL1A2_1	61.4	IMR90p8
4	D5	14.888853689361	COL1A2_1	61.4	IMR90p8
5	D5	9.48340153373874	COL1A2_1	61.4	IMR90p8
6	D5	10.7293415315307	COL1A2_1	61.4	IMR90p8
7	D5	-2.55041650480598	COL1A2_1	61.4	IMR90p8
8	D5	-6.56332456915334	COL1A2_1	61.4	IMR90p8
9	D5	-4.21361394406358	COL1A2_1	61.4	IMR90p8
10	D5	5.85271935929359	COL1A2_1	61.4	IMR90p8
11	D5	-6.90033882563193	COL1A2_1	61.4	IMR90p8
12	D5	2.13978778277351	COL1A2_1	61.4	IMR90p8
13	D5	4.30571792403953	COL1A2_1	61.4	IMR90p8
14	D5	-1.31070758102715	COL1A2_1	61.4	IMR90p8
15	D5	-20.6761343684411	COL1A2_1	61.4	IMR90p8
16	D5	-2.19720736885256	COL1A2_1	61.4	IMR90p8
17	D5	-3.68574892537299	COL1A2_1	61.4	IMR90p8
18	D5	-0.323977937486688	COL1A2_1	61.4	IMR90p8
19	D5	9.65040513148824	COL1A2_1	61.4	IMR90p8
20	D5	13.8263137383879	COL1A2_1	61.4	IMR90p8
21	D5	22.1702264709038	COL1A2_1	61.4	IMR90p8
22	D5	49.8110056327341	COL1A2_1	61.4	IMR90p8
23	D5	99.7588628757217	COL1A2_1	61.4	IMR90p8
24	D5	184.527452255633	COL1A2_1	61.4	IMR90p8
25	D5	310.452170793996	COL1A2_1	61.4	IMR90p8
26	D5	512.447667332305	COL1A2_1	61.4	IMR90p8
27	D5	725.909463787999	COL1A2_1	61.4	IMR90p8
28	D5	956.897576536512	COL1A2_1	61.4	IMR90p8
29	D5	1207.65547747685	COL1A2_1	61.4	IMR90p8
30	D5	1468.57902755092	COL1A2_1	61.4	IMR90p8
31	D5	1731.87288138213	COL1A2_1	61.4	IMR90p8
32	D5	1981.94314741318	COL1A2_1	61.4	IMR90p8
33	D5	2211.53803363325	COL1A2_1	61.4	IMR90p8
34	D5	2415.31173189627	COL1A2_1	61.4	IMR90p8
35	D5	2593.84731717611	COL1A2_1	61.4	IMR90p8
36	D5	2749.31795349505	COL1A2_1	61.4	IMR90p8
37	D5	2886.29821796154	COL1A2_1	61.4	IMR90p8
38	D5	3006.89523698766	COL1A2_1	61.4	IMR90p8
39	D5	3116.14383756736	COL1A2_1	61.4	IMR90p8
40	D5	3216.55057973943	COL1A2_1	61.4	IMR90p8
1	E5	0.987245237059142	COL1A2_1	59.0	IMR90p8
2	E5	0.185744213442376	COL1A2_1	59.0	IMR90p8
3	E5	-7.28117274568331	COL1A2_1	59.0	IMR90p8
4	E5	13.6848978456219	COL1A2_1	59.0	IMR90p8
5	E5	9.13733934403808	COL1A2_1	59.0	IMR90p8
6	E5	11.9104341182679	COL1A2_1	59.0	IMR90p8
7	E5	-2.39165402226081	COL1A2_1	59.0	IMR90p8
8	E5	-4.42862985822785	COL1A2_1	59.0	IMR90p8
9	E5	1.02553394550341	COL1A2_1	59.0	IMR90p8
10	E5	6.17835932150319	COL1A2_1	59.0	IMR90p8
11	E5	-1.6031887215413	COL1A2_1	59.0	IMR90p8
12	E5	8.91213997696195	COL1A2_1	59.0	IMR90p8
13	E5	7.78210583655391	COL1A2_1	59.0	IMR90p8
14	E5	-4.66683142642478	COL1A2_1	59.0	IMR90p8
15	E5	-19.4412318449899	COL1A2_1	59.0	IMR90p8
16	E5	-11.0416115129528	COL1A2_1	59.0	IMR90p8
17	E5	-13.3817548477346	COL1A2_1	59.0	IMR90p8
18	E5	-8.45282951195486	COL1A2_1	59.0	IMR90p8
19	E5	-7.71678608403863	COL1A2_1	59.0	IMR90p8
20	E5	-4.20735773527349	COL1A2_1	59.0	IMR90p8
21	E5	0.341083872028776	COL1A2_1	59.0	IMR90p8
22	E5	13.7745522387713	COL1A2_1	59.0	IMR90p8
23	E5	32.0191885721547	COL1A2_1	59.0	IMR90p8
24	E5	49.3581065824251	COL1A2_1	59.0	IMR90p8
25	E5	114.93698820646	COL1A2_1	59.0	IMR90p8
26	E5	218.848267706164	COL1A2_1	59.0	IMR90p8
27	E5	363.507159427438	COL1A2_1	59.0	IMR90p8
28	E5	549.332520671376	COL1A2_1	59.0	IMR90p8
29	E5	747.676203081954	COL1A2_1	59.0	IMR90p8
30	E5	965.290226430778	COL1A2_1	59.0	IMR90p8
31	E5	1201.47364826284	COL1A2_1	59.0	IMR90p8
32	E5	1452.53253825464	COL1A2_1	59.0	IMR90p8
33	E5	1703.24128097692	COL1A2_1	59.0	IMR90p8
34	E5	1938.07051830326	COL1A2_1	59.0	IMR90p8
35	E5	2150.53201693904	COL1A2_1	59.0	IMR90p8
36	E5	2337.96940211282	COL1A2_1	59.0	IMR90p8
37	E5	2509.77362072615	COL1A2_1	59.0	IMR90p8
38	E5	2660.56716216959	COL1A2_1	59.0	IMR90p8
39	E5	2798.95230141713	COL1A2_1	59.0	IMR90p8
40	E5	2924.74033736401	COL1A2_1	59.0	IMR90p8
1	F5	0.109566710997569	COL1A2_1	57.0	IMR90p8
2	F5	-2.64002948220514	COL1A2_1	57.0	IMR90p8
3	F5	-7.00729495879295	COL1A2_1	57.0	IMR90p8
4	F5	12.628966642229	COL1A2_1	57.0	IMR90p8
5	F5	4.25284543352882	COL1A2_1	57.0	IMR90p8
6	F5	9.3763356911968	COL1A2_1	57.0	IMR90p8
7	F5	-7.17457598378542	COL1A2_1	57.0	IMR90p8
8	F5	-0.118785141854914	COL1A2_1	57.0	IMR90p8
9	F5	7.22626246726259	COL1A2_1	57.0	IMR90p8
10	F5	7.34297709788052	COL1A2_1	57.0	IMR90p8
11	F5	-4.62151612301432	COL1A2_1	57.0	IMR90p8
12	F5	5.33911325569943	COL1A2_1	57.0	IMR90p8
13	F5	2.51049358817545	COL1A2_1	57.0	IMR90p8
14	F5	-9.0333985599309	COL1A2_1	57.0	IMR90p8
15	F5	-18.7230385236044	COL1A2_1	57.0	IMR90p8
16	F5	-7.43473569106845	COL1A2_1	57.0	IMR90p8
17	F5	-13.194425848802	COL1A2_1	57.0	IMR90p8
18	F5	2.6684615449858	COL1A2_1	57.0	IMR90p8
19	F5	1.81201587007308	COL1A2_1	57.0	IMR90p8
20	F5	3.96553794717829	COL1A2_1	57.0	IMR90p8
21	F5	4.76444039097123	COL1A2_1	57.0	IMR90p8
22	F5	6.10260534993449	COL1A2_1	57.0	IMR90p8
23	F5	12.3182790281953	COL1A2_1	57.0	IMR90p8
24	F5	22.897448718958	COL1A2_1	57.0	IMR90p8
25	F5	50.7873962035678	COL1A2_1	57.0	IMR90p8
26	F5	98.6457944646263	COL1A2_1	57.0	IMR90p8
27	F5	174.4507225824	COL1A2_1	57.0	IMR90p8
28	F5	293.514699429526	COL1A2_1	57.0	IMR90p8
29	F5	459.343947603883	COL1A2_1	57.0	IMR90p8
30	F5	638.708227917807	COL1A2_1	57.0	IMR90p8
31	F5	839.682767900214	COL1A2_1	57.0	IMR90p8
32	F5	1058.55632582094	COL1A2_1	57.0	IMR90p8
33	F5	1295.00011289861	COL1A2_1	57.0	IMR90p8
34	F5	1540.13705927115	COL1A2_1	57.0	IMR90p8
35	F5	1781.80801522313	COL1A2_1	57.0	IMR90p8
36	F5	2011.53488208625	COL1A2_1	57.0	IMR90p8
37	F5	2224.14258198125	COL1A2_1	57.0	IMR90p8
38	F5	2418.08006559692	COL1A2_1	57.0	IMR90p8
39	F5	2593.47880936075	COL1A2_1	57.0	IMR90p8
40	F5	2756.31573348517	COL1A2_1	57.0	IMR90p8
1	G5	-0.667527075255748	COL1A2_1	55.7	IMR90p8
2	G5	-10.4399735989423	COL1A2_1	55.7	IMR90p8
3	G5	-12.695067826859	COL1A2_1	55.7	IMR90p8
4	G5	6.17534991234106	COL1A2_1	55.7	IMR90p8
5	G5	7.1152280471847	COL1A2_1	55.7	IMR90p8
6	G5	8.84339041949124	COL1A2_1	55.7	IMR90p8
7	G5	-0.495401810570456	COL1A2_1	55.7	IMR90p8
8	G5	-0.580261480406989	COL1A2_1	55.7	IMR90p8
9	G5	1.06874808434168	COL1A2_1	55.7	IMR90p8
10	G5	8.72611522543139	COL1A2_1	55.7	IMR90p8
11	G5	-2.08497092425023	COL1A2_1	55.7	IMR90p8
12	G5	0.72085544929314	COL1A2_1	55.7	IMR90p8
13	G5	7.69505917790411	COL1A2_1	55.7	IMR90p8
14	G5	-4.45711754446165	COL1A2_1	55.7	IMR90p8
15	G5	-17.9367122369526	COL1A2_1	55.7	IMR90p8
16	G5	-3.03771463579415	COL1A2_1	55.7	IMR90p8
17	G5	-8.56423819683914	COL1A2_1	55.7	IMR90p8
18	G5	2.9172343152818	COL1A2_1	55.7	IMR90p8
19	G5	4.26466905928373	COL1A2_1	55.7	IMR90p8
20	G5	3.49651671301717	COL1A2_1	55.7	IMR90p8
21	G5	-0.729403465706582	COL1A2_1	55.7	IMR90p8
22	G5	4.91579011131626	COL1A2_1	55.7	IMR90p8
23	G5	4.92275141191112	COL1A2_1	55.7	IMR90p8
24	G5	14.0529163549536	COL1A2_1	55.7	IMR90p8
25	G5	27.2825321665841	COL1A2_1	55.7	IMR90p8
26	G5	47.3226934710283	COL1A2_1	55.7	IMR90p8
27	G5	87.9075127143337	COL1A2_1	55.7	IMR90p8
28	G5	148.920161879872	COL1A2_1	55.7	IMR90p8
29	G5	258.739605215763	COL1A2_1	55.7	IMR90p8
30	G5	410.144752694276	COL1A2_1	55.7	IMR90p8
31	G5	574.760899681623	COL1A2_1	55.7	IMR90p8
32	G5	755.930960700078	COL1A2_1	55.7	IMR90p8
33	G5	958.571207530946	COL1A2_1	55.7	IMR90p8
34	G5	1178.94386682042	COL1A2_1	55.7	IMR90p8
35	G5	1414.98073838466	COL1A2_1	55.7	IMR90p8
36	G5	1654.41758454341	COL1A2_1	55.7	IMR90p8
37	G5	1890.95397383903	COL1A2_1	55.7	IMR90p8
38	G5	2113.17977385917	COL1A2_1	55.7	IMR90p8
39	G5	2316.7705791037	COL1A2_1	55.7	IMR90p8
40	G5	2504.93796883833	COL1A2_1	55.7	IMR90p8
1	H5	-3.71790317945488	COL1A2_1	55.0	IMR90p8
2	H5	-2.86027252376653	COL1A2_1	55.0	IMR90p8
3	H5	7.42078733124936	COL1A2_1	55.0	IMR90p8
4	H5	8.19939435773267	COL1A2_1	55.0	IMR90p8
5	H5	1.5371054942093	COL1A2_1	55.0	IMR90p8
6	H5	2.19693330545624	COL1A2_1	55.0	IMR90p8
7	H5	-9.14457371886965	COL1A2_1	55.0	IMR90p8
8	H5	5.18572437365083	COL1A2_1	55.0	IMR90p8
9	H5	2.40180160560249	COL1A2_1	55.0	IMR90p8
10	H5	0.800678030316249	COL1A2_1	55.0	IMR90p8
11	H5	-4.52076485933139	COL1A2_1	55.0	IMR90p8
12	H5	1.23887968183499	COL1A2_1	55.0	IMR90p8
13	H5	1.32017710593436	COL1A2_1	55.0	IMR90p8
14	H5	-5.13113840814412	COL1A2_1	55.0	IMR90p8
15	H5	-18.155913840425	COL1A2_1	55.0	IMR90p8
16	H5	-0.722850253518118	COL1A2_1	55.0	IMR90p8
17	H5	-7.95038404992056	COL1A2_1	55.0	IMR90p8
18	H5	2.16104981644366	COL1A2_1	55.0	IMR90p8
19	H5	3.37306683363522	COL1A2_1	55.0	IMR90p8
20	H5	2.45535057065354	COL1A2_1	55.0	IMR90p8
21	H5	4.21882509431271	COL1A2_1	55.0	IMR90p8
22	H5	1.06625472617407	COL1A2_1	55.0	IMR90p8
23	H5	4.38141994251146	COL1A2_1	55.0	IMR90p8
24	H5	8.77450833150306	COL1A2_1	55.0	IMR90p8
25	H5	13.5880642366692	COL1A2_1	55.0	IMR90p8
26	H5	32.8742778557003	COL1A2_1	55.0	IMR90p8
27	H5	51.936835334337	COL1A2_1	55.0	IMR90p8
28	H5	97.2635016703043	COL1A2_1	55.0	IMR90p8
29	H5	164.107742350837	COL1A2_1	55.0	IMR90p8
30	H5	258.818513745176	COL1A2_1	55.0	IMR90p8
31	H5	405.899719543174	COL1A2_1	55.0	IMR90p8
32	H5	560.859113742714	COL1A2_1	55.0	IMR90p8
33	H5	730.396083157318	COL1A2_1	55.0	IMR90p8
34	H5	916.951245007474	COL1A2_1	55.0	IMR90p8
35	H5	1121.09442120834	COL1A2_1	55.0	IMR90p8
36	H5	1336.72585824187	COL1A2_1	55.0	IMR90p8
37	H5	1554.37776152617	COL1A2_1	55.0	IMR90p8
38	H5	1763.81787284703	COL1A2_1	55.0	IMR90p8
39	H5	1962.23868552404	COL1A2_1	55.0	IMR90p8
40	H5	2150.23976910478	COL1A2_1	55.0	IMR90p8
1	A5	3.45579410373875	COL1A2_1	65.0	IMR90p2
2	A5	2.35040042763376	COL1A2_1	65.0	IMR90p2
3	A5	5.21605412593453	COL1A2_1	65.0	IMR90p2
4	A5	2.21871429539351	COL1A2_1	65.0	IMR90p2
5	A5	-1.90981780228685	COL1A2_1	65.0	IMR90p2
6	A5	0.613156640557463	COL1A2_1	65.0	IMR90p2
7	A5	0.218113565766089	COL1A2_1	65.0	IMR90p2
8	A5	0.427568745562894	COL1A2_1	65.0	IMR90p2
9	A5	0.15119040011723	COL1A2_1	65.0	IMR90p2
10	A5	1.2805212374974	COL1A2_1	65.0	IMR90p2
11	A5	-0.152315596700646	COL1A2_1	65.0	IMR90p2
12	A5	0.530434659369803	COL1A2_1	65.0	IMR90p2
13	A5	-2.67799290772609	COL1A2_1	65.0	IMR90p2
14	A5	-0.443551958977423	COL1A2_1	65.0	IMR90p2
15	A5	-6.60902101586089	COL1A2_1	65.0	IMR90p2
16	A5	-3.17873922049239	COL1A2_1	65.0	IMR90p2
17	A5	0.593117231677752	COL1A2_1	65.0	IMR90p2
18	A5	-0.669104624831562	COL1A2_1	65.0	IMR90p2
19	A5	12.7769235230712	COL1A2_1	65.0	IMR90p2
20	A5	25.9216076833145	COL1A2_1	65.0	IMR90p2
21	A5	54.011265183894	COL1A2_1	65.0	IMR90p2
22	A5	115.542264413259	COL1A2_1	65.0	IMR90p2
23	A5	217.309177137355	COL1A2_1	65.0	IMR90p2
24	A5	362.967935135225	COL1A2_1	65.0	IMR90p2
25	A5	558.896414071882	COL1A2_1	65.0	IMR90p2
26	A5	761.226569390754	COL1A2_1	65.0	IMR90p2
27	A5	976.057628852729	COL1A2_1	65.0	IMR90p2
28	A5	1197.0276437673	COL1A2_1	65.0	IMR90p2
29	A5	1417.23935300233	COL1A2_1	65.0	IMR90p2
30	A5	1624.01696838438	COL1A2_1	65.0	IMR90p2
31	A5	1809.93804673216	COL1A2_1	65.0	IMR90p2
32	A5	1975.21741515003	COL1A2_1	65.0	IMR90p2
33	A5	2116.9893855216	COL1A2_1	65.0	IMR90p2
34	A5	2244.31484988442	COL1A2_1	65.0	IMR90p2
35	A5	2351.41906655064	COL1A2_1	65.0	IMR90p2
36	A5	2450.69335827985	COL1A2_1	65.0	IMR90p2
37	A5	2533.40482703511	COL1A2_1	65.0	IMR90p2
38	A5	2611.10789393489	COL1A2_1	65.0	IMR90p2
39	A5	2679.16244587778	COL1A2_1	65.0	IMR90p2
40	A5	2745.86774392168	COL1A2_1	65.0	IMR90p2
1	B5	12.5735447156485	COL1A2_1	64.5	IMR90p2
2	B5	7.8430866965823	COL1A2_1	64.5	IMR90p2
3	B5	2.48128669358766	COL1A2_1	64.5	IMR90p2
4	B5	3.91611362993808	COL1A2_1	64.5	IMR90p2
5	B5	4.14072475077865	COL1A2_1	64.5	IMR90p2
6	B5	0.488174728024205	COL1A2_1	64.5	IMR90p2
7	B5	-0.943423479652665	COL1A2_1	64.5	IMR90p2
8	B5	0.689206228823423	COL1A2_1	64.5	IMR90p2
9	B5	0.913817336381726	COL1A2_1	64.5	IMR90p2
10	B5	0.0217255437009953	COL1A2_1	64.5	IMR90p2
11	B5	-2.60571351059662	COL1A2_1	64.5	IMR90p2
12	B5	-5.37802906150682	COL1A2_1	64.5	IMR90p2
13	B5	-4.67989398901	COL1A2_1	64.5	IMR90p2
14	B5	-0.853743648736781	COL1A2_1	64.5	IMR90p2
15	B5	-3.07362609387565	COL1A2_1	64.5	IMR90p2
16	B5	-7.08056256373175	COL1A2_1	64.5	IMR90p2
17	B5	5.76389883906359	COL1A2_1	64.5	IMR90p2
18	B5	4.27901547121655	COL1A2_1	64.5	IMR90p2
19	B5	9.39393249179693	COL1A2_1	64.5	IMR90p2
20	B5	25.34031289929	COL1A2_1	64.5	IMR90p2
21	B5	64.5664557608238	COL1A2_1	64.5	IMR90p2
22	B5	126.059913862526	COL1A2_1	64.5	IMR90p2
23	B5	229.604631227204	COL1A2_1	64.5	IMR90p2
24	B5	387.410595283954	COL1A2_1	64.5	IMR90p2
25	B5	585.698987498275	COL1A2_1	64.5	IMR90p2
26	B5	795.366401055485	COL1A2_1	64.5	IMR90p2
27	B5	1018.83998835618	COL1A2_1	64.5	IMR90p2
28	B5	1251.37965412862	COL1A2_1	64.5	IMR90p2
29	B5	1483.72613108275	COL1A2_1	64.5	IMR90p2
30	B5	1702.75290265093	COL1A2_1	64.5	IMR90p2
31	B5	1903.68758073398	COL1A2_1	64.5	IMR90p2
32	B5	2079.55970080069	COL1A2_1	64.5	IMR90p2
33	B5	2236.51998286094	COL1A2_1	64.5	IMR90p2
34	B5	2371.16067286126	COL1A2_1	64.5	IMR90p2
35	B5	2489.32153866653	COL1A2_1	64.5	IMR90p2
36	B5	2593.49238460873	COL1A2_1	64.5	IMR90p2
37	B5	2683.19046462094	COL1A2_1	64.5	IMR90p2
38	B5	2764.72131468709	COL1A2_1	64.5	IMR90p2
39	B5	2836.60364979633	COL1A2_1	64.5	IMR90p2
40	B5	2905.19951590023	COL1A2_1	64.5	IMR90p2
1	C5	7.60236520951321	COL1A2_1	63.3	IMR90p2
2	C5	1.97199179205472	COL1A2_1	63.3	IMR90p2
3	C5	3.58482774758022	COL1A2_1	63.3	IMR90p2
4	C5	2.06976454878759	COL1A2_1	63.3	IMR90p2
5	C5	5.28563794680849	COL1A2_1	63.3	IMR90p2
6	C5	4.38898859315987	COL1A2_1	63.3	IMR90p2
7	C5	-1.46492472287082	COL1A2_1	63.3	IMR90p2
8	C5	-2.94120791203841	COL1A2_1	63.3	IMR90p2
9	C5	1.30075211644362	COL1A2_1	63.3	IMR90p2
10	C5	0.653856184565939	COL1A2_1	63.3	IMR90p2
11	C5	-6.01541424960715	COL1A2_1	63.3	IMR90p2
12	C5	-6.32060652533255	COL1A2_1	63.3	IMR90p2
13	C5	-2.47316036447592	COL1A2_1	63.3	IMR90p2
14	C5	-3.84443877941749	COL1A2_1	63.3	IMR90p2
15	C5	0.937143714817921	COL1A2_1	63.3	IMR90p2
16	C5	-2.26143219612277	COL1A2_1	63.3	IMR90p2
17	C5	0.849796990500181	COL1A2_1	63.3	IMR90p2
18	C5	1.27960218987891	COL1A2_1	63.3	IMR90p2
19	C5	12.7125768375286	COL1A2_1	63.3	IMR90p2
20	C5	30.4804797483553	COL1A2_1	63.3	IMR90p2
21	C5	56.8846393282979	COL1A2_1	63.3	IMR90p2
22	C5	115.888933710565	COL1A2_1	63.3	IMR90p2
23	C5	213.748421299674	COL1A2_1	63.3	IMR90p2
24	C5	376.071486668697	COL1A2_1	63.3	IMR90p2
25	C5	583.901968326752	COL1A2_1	63.3	IMR90p2
26	C5	809.377339004188	COL1A2_1	63.3	IMR90p2
27	C5	1055.86693459109	COL1A2_1	63.3	IMR90p2
28	C5	1315.33939568687	COL1A2_1	63.3	IMR90p2
29	C5	1577.70367773287	COL1A2_1	63.3	IMR90p2
30	C5	1830.62552854852	COL1A2_1	63.3	IMR90p2
31	C5	2066.0911363383	COL1A2_1	63.3	IMR90p2
32	C5	2276.58995541914	COL1A2_1	63.3	IMR90p2
33	C5	2463.45454647477	COL1A2_1	63.3	IMR90p2
34	C5	2628.89287064621	COL1A2_1	63.3	IMR90p2
35	C5	2772.30460052662	COL1A2_1	63.3	IMR90p2
36	C5	2896.01222966859	COL1A2_1	63.3	IMR90p2
37	C5	3000.28258848692	COL1A2_1	63.3	IMR90p2
38	C5	3089.8615593159	COL1A2_1	63.3	IMR90p2
39	C5	3174.19554544738	COL1A2_1	63.3	IMR90p2
40	C5	3255.83947897524	COL1A2_1	63.3	IMR90p2
1	D5	10.8653863127638	COL1A2_1	61.4	IMR90p2
2	D5	9.68641866386497	COL1A2_1	61.4	IMR90p2
3	D5	6.47076440307046	COL1A2_1	61.4	IMR90p2
4	D5	6.61982903244416	COL1A2_1	61.4	IMR90p2
5	D5	3.91526801561304	COL1A2_1	61.4	IMR90p2
6	D5	0.409860761593336	COL1A2_1	61.4	IMR90p2
7	D5	-0.348258852954586	COL1A2_1	61.4	IMR90p2
8	D5	1.08957240488235	COL1A2_1	61.4	IMR90p2
9	D5	0.698889088658689	COL1A2_1	61.4	IMR90p2
10	D5	2.05757606350971	COL1A2_1	61.4	IMR90p2
11	D5	-6.45582631669049	COL1A2_1	61.4	IMR90p2
12	D5	-2.85033414521104	COL1A2_1	61.4	IMR90p2
13	D5	-2.66139073560453	COL1A2_1	61.4	IMR90p2
14	D5	-5.21973496547071	COL1A2_1	61.4	IMR90p2
15	D5	-8.13368514156764	COL1A2_1	61.4	IMR90p2
16	D5	-4.1206363609308	COL1A2_1	61.4	IMR90p2
17	D5	-4.07644849162261	COL1A2_1	61.4	IMR90p2
18	D5	-2.23227791962472	COL1A2_1	61.4	IMR90p2
19	D5	-3.47600208763333	COL1A2_1	61.4	IMR90p2
20	D5	3.32347975140783	COL1A2_1	61.4	IMR90p2
21	D5	25.4376765677848	COL1A2_1	61.4	IMR90p2
22	D5	58.2254191785778	COL1A2_1	61.4	IMR90p2
23	D5	114.306078738139	COL1A2_1	61.4	IMR90p2
24	D5	221.007783437798	COL1A2_1	61.4	IMR90p2
25	D5	378.014941713353	COL1A2_1	61.4	IMR90p2
26	D5	574.623578416434	COL1A2_1	61.4	IMR90p2
27	D5	787.908729064031	COL1A2_1	61.4	IMR90p2
28	D5	1024.27606856358	COL1A2_1	61.4	IMR90p2
29	D5	1277.25873802108	COL1A2_1	61.4	IMR90p2
30	D5	1533.20746161464	COL1A2_1	61.4	IMR90p2
31	D5	1784.68744292898	COL1A2_1	61.4	IMR90p2
32	D5	2016.25700748577	COL1A2_1	61.4	IMR90p2
33	D5	2230.83064590555	COL1A2_1	61.4	IMR90p2
34	D5	2419.24571148015	COL1A2_1	61.4	IMR90p2
35	D5	2587.73741235923	COL1A2_1	61.4	IMR90p2
36	D5	2734.25918149848	COL1A2_1	61.4	IMR90p2
37	D5	2864.44169755976	COL1A2_1	61.4	IMR90p2
38	D5	2978.95576288414	COL1A2_1	61.4	IMR90p2
39	D5	3081.28881994279	COL1A2_1	61.4	IMR90p2
40	D5	3176.00195828989	COL1A2_1	61.4	IMR90p2
1	E5	7.8758824286142	COL1A2_1	59.0	IMR90p2
2	E5	5.3673875759041	COL1A2_1	59.0	IMR90p2
3	E5	7.86579104435441	COL1A2_1	59.0	IMR90p2
4	E5	4.58242792640658	COL1A2_1	59.0	IMR90p2
5	E5	1.6263768996796	COL1A2_1	59.0	IMR90p2
6	E5	1.64041674102873	COL1A2_1	59.0	IMR90p2
7	E5	0.340812119824932	COL1A2_1	59.0	IMR90p2
8	E5	-0.945743184001458	COL1A2_1	59.0	IMR90p2
9	E5	-3.04668136004557	COL1A2_1	59.0	IMR90p2
10	E5	-0.889737647922175	COL1A2_1	59.0	IMR90p2
11	E5	-3.98956688444423	COL1A2_1	59.0	IMR90p2
12	E5	-2.09530328486608	COL1A2_1	59.0	IMR90p2
13	E5	-0.936153760693287	COL1A2_1	59.0	IMR90p2
14	E5	-3.97110564351351	COL1A2_1	59.0	IMR90p2
15	E5	-4.92900660856549	COL1A2_1	59.0	IMR90p2
16	E5	-2.31158002505299	COL1A2_1	59.0	IMR90p2
17	E5	0.897426780608384	COL1A2_1	59.0	IMR90p2
18	E5	-0.507177909978964	COL1A2_1	59.0	IMR90p2
19	E5	0.822701492357282	COL1A2_1	59.0	IMR90p2
20	E5	4.97779605429241	COL1A2_1	59.0	IMR90p2
21	E5	10.8418936451681	COL1A2_1	59.0	IMR90p2
22	E5	24.2910359562397	COL1A2_1	59.0	IMR90p2
23	E5	48.5849351136058	COL1A2_1	59.0	IMR90p2
24	E5	93.4109338761141	COL1A2_1	59.0	IMR90p2
25	E5	179.747839143414	COL1A2_1	59.0	IMR90p2
26	E5	299.605722503929	COL1A2_1	59.0	IMR90p2
27	E5	467.007488915479	COL1A2_1	59.0	IMR90p2
28	E5	664.169807705751	COL1A2_1	59.0	IMR90p2
29	E5	876.974829597809	COL1A2_1	59.0	IMR90p2
30	E5	1106.74071688297	COL1A2_1	59.0	IMR90p2
31	E5	1355.41841866855	COL1A2_1	59.0	IMR90p2
32	E5	1607.03579074241	COL1A2_1	59.0	IMR90p2
33	E5	1851.25680771206	COL1A2_1	59.0	IMR90p2
34	E5	2081.5882280003	COL1A2_1	59.0	IMR90p2
35	E5	2289.45045709307	COL1A2_1	59.0	IMR90p2
36	E5	2475.77266389301	COL1A2_1	59.0	IMR90p2
37	E5	2635.44109816874	COL1A2_1	59.0	IMR90p2
38	E5	2777.74109984281	COL1A2_1	59.0	IMR90p2
39	E5	2902.61104355636	COL1A2_1	59.0	IMR90p2
40	E5	3015.75086850307	COL1A2_1	59.0	IMR90p2
1	F5	12.2574064021014	COL1A2_1	57.0	IMR90p2
2	F5	12.2427800461828	COL1A2_1	57.0	IMR90p2
3	F5	2.08058446449741	COL1A2_1	57.0	IMR90p2
4	F5	1.17329433318127	COL1A2_1	57.0	IMR90p2
5	F5	4.83911672862223	COL1A2_1	57.0	IMR90p2
6	F5	6.28435776360357	COL1A2_1	57.0	IMR90p2
7	F5	2.44477736995486	COL1A2_1	57.0	IMR90p2
8	F5	-1.68345382005782	COL1A2_1	57.0	IMR90p2
9	F5	0.497994191900943	COL1A2_1	57.0	IMR90p2
10	F5	6.17514110689717	COL1A2_1	57.0	IMR90p2
11	F5	-3.15803896639272	COL1A2_1	57.0	IMR90p2
12	F5	-3.04156418317325	COL1A2_1	57.0	IMR90p2
13	F5	-6.32871147105107	COL1A2_1	57.0	IMR90p2
14	F5	-2.97739329628985	COL1A2_1	57.0	IMR90p2
15	F5	-2.17653560146209	COL1A2_1	57.0	IMR90p2
16	F5	-6.71220609836519	COL1A2_1	57.0	IMR90p2
17	F5	-1.19297925967021	COL1A2_1	57.0	IMR90p2
18	F5	3.35405275079893	COL1A2_1	57.0	IMR90p2
19	F5	-7.71447458410739	COL1A2_1	57.0	IMR90p2
20	F5	-3.03621429948498	COL1A2_1	57.0	IMR90p2
21	F5	-4.20643815484573	COL1A2_1	57.0	IMR90p2
22	F5	5.12494347017582	COL1A2_1	57.0	IMR90p2
23	F5	20.2016182596831	COL1A2_1	57.0	IMR90p2
24	F5	30.8738336100841	COL1A2_1	57.0	IMR90p2
25	F5	60.9488981212303	COL1A2_1	57.0	IMR90p2
26	F5	123.596657095932	COL1A2_1	57.0	IMR90p2
27	F5	216.253852030861	COL1A2_1	57.0	IMR90p2
28	F5	349.227058691282	COL1A2_1	57.0	IMR90p2
29	F5	531.16480974519	COL1A2_1	57.0	IMR90p2
30	F5	721.98834703548	COL1A2_1	57.0	IMR90p2
31	F5	933.537169739182	COL1A2_1	57.0	IMR90p2
32	F5	1164.33028942938	COL1A2_1	57.0	IMR90p2
33	F5	1417.2375518153	COL1A2_1	57.0	IMR90p2
34	F5	1675.19688576438	COL1A2_1	57.0	IMR90p2
35	F5	1928.02090864273	COL1A2_1	57.0	IMR90p2
36	F5	2161.5217913032	COL1A2_1	57.0	IMR90p2
37	F5	2372.3652864154	COL1A2_1	57.0	IMR90p2
38	F5	2557.44921892939	COL1A2_1	57.0	IMR90p2
39	F5	2720.64720605842	COL1A2_1	57.0	IMR90p2
40	F5	2870.51606708841	COL1A2_1	57.0	IMR90p2
1	G5	14.860196395457	COL1A2_1	55.7	IMR90p2
2	G5	8.69173318922594	COL1A2_1	55.7	IMR90p2
3	G5	4.82410966442376	COL1A2_1	55.7	IMR90p2
4	G5	7.00387079436996	COL1A2_1	55.7	IMR90p2
5	G5	1.95222514421175	COL1A2_1	55.7	IMR90p2
6	G5	-2.41490522413096	COL1A2_1	55.7	IMR90p2
7	G5	0.710567060633366	COL1A2_1	55.7	IMR90p2
8	G5	1.31278399824032	COL1A2_1	55.7	IMR90p2
9	G5	-1.83278439402739	COL1A2_1	55.7	IMR90p2
10	G5	-0.744119555750331	COL1A2_1	55.7	IMR90p2
11	G5	-2.71956823085202	COL1A2_1	55.7	IMR90p2
12	G5	-2.23650666040339	COL1A2_1	55.7	IMR90p2
13	G5	-0.174925416421956	COL1A2_1	55.7	IMR90p2
14	G5	-1.20331106736921	COL1A2_1	55.7	IMR90p2
15	G5	-3.79607020194408	COL1A2_1	55.7	IMR90p2
16	G5	-1.28912787578292	COL1A2_1	55.7	IMR90p2
17	G5	0.61380712279697	COL1A2_1	55.7	IMR90p2
18	G5	-2.80639276268221	COL1A2_1	55.7	IMR90p2
19	G5	-4.8076948193343	COL1A2_1	55.7	IMR90p2
20	G5	-4.33742751825866	COL1A2_1	55.7	IMR90p2
21	G5	4.58516730804968	COL1A2_1	55.7	IMR90p2
22	G5	5.01543553779629	COL1A2_1	55.7	IMR90p2
23	G5	10.5205055028018	COL1A2_1	55.7	IMR90p2
24	G5	19.4164037696582	COL1A2_1	55.7	IMR90p2
25	G5	32.3872707119654	COL1A2_1	55.7	IMR90p2
26	G5	63.9446349893806	COL1A2_1	55.7	IMR90p2
27	G5	122.371712623675	COL1A2_1	55.7	IMR90p2
28	G5	204.786684745869	COL1A2_1	55.7	IMR90p2
29	G5	330.804011132191	COL1A2_1	55.7	IMR90p2
30	G5	492.347431384503	COL1A2_1	55.7	IMR90p2
31	G5	667.85509800305	COL1A2_1	55.7	IMR90p2
32	G5	864.324768054939	COL1A2_1	55.7	IMR90p2
33	G5	1083.22427005841	COL1A2_1	55.7	IMR90p2
34	G5	1326.78774666189	COL1A2_1	55.7	IMR90p2
35	G5	1581.25273298553	COL1A2_1	55.7	IMR90p2
36	G5	1830.55166008906	COL1A2_1	55.7	IMR90p2
37	G5	2061.19397372106	COL1A2_1	55.7	IMR90p2
38	G5	2269.87961101534	COL1A2_1	55.7	IMR90p2
39	G5	2455.68874438615	COL1A2_1	55.7	IMR90p2
40	G5	2624.46635213031	COL1A2_1	55.7	IMR90p2
1	H5	11.0278558439077	COL1A2_1	55.0	IMR90p2
2	H5	8.47277585467464	COL1A2_1	55.0	IMR90p2
3	H5	3.49956023511322	COL1A2_1	55.0	IMR90p2
4	H5	4.66519030886548	COL1A2_1	55.0	IMR90p2
5	H5	0.0991564245946392	COL1A2_1	55.0	IMR90p2
6	H5	1.15880299984428	COL1A2_1	55.0	IMR90p2
7	H5	-1.31712230184075	COL1A2_1	55.0	IMR90p2
8	H5	-0.743924990912546	COL1A2_1	55.0	IMR90p2
9	H5	3.76018793774983	COL1A2_1	55.0	IMR90p2
10	H5	-1.08132177580001	COL1A2_1	55.0	IMR90p2
11	H5	-2.66408591486561	COL1A2_1	55.0	IMR90p2
12	H5	-0.0659192375392195	COL1A2_1	55.0	IMR90p2
13	H5	1.49420978055514	COL1A2_1	55.0	IMR90p2
14	H5	-1.24537123297932	COL1A2_1	55.0	IMR90p2
15	H5	1.36572213512227	COL1A2_1	55.0	IMR90p2
16	H5	-3.16018120365197	COL1A2_1	55.0	IMR90p2
17	H5	-1.58796987902679	COL1A2_1	55.0	IMR90p2
18	H5	-1.29064147492227	COL1A2_1	55.0	IMR90p2
19	H5	-1.45293302766959	COL1A2_1	55.0	IMR90p2
20	H5	-5.15139698335042	COL1A2_1	55.0	IMR90p2
21	H5	-3.26384167248852	COL1A2_1	55.0	IMR90p2
22	H5	0.768099707769125	COL1A2_1	55.0	IMR90p2
23	H5	5.17928616517747	COL1A2_1	55.0	IMR90p2
24	H5	10.774493903747	COL1A2_1	55.0	IMR90p2
25	H5	17.8812812959713	COL1A2_1	55.0	IMR90p2
26	H5	42.1818995404747	COL1A2_1	55.0	IMR90p2
27	H5	70.5824740471003	COL1A2_1	55.0	IMR90p2
28	H5	133.475957366922	COL1A2_1	55.0	IMR90p2
29	H5	226.484862725074	COL1A2_1	55.0	IMR90p2
30	H5	355.23450887758	COL1A2_1	55.0	IMR90p2
31	H5	509.564420030845	COL1A2_1	55.0	IMR90p2
32	H5	681.57858443485	COL1A2_1	55.0	IMR90p2
33	H5	879.387261305483	COL1A2_1	55.0	IMR90p2
34	H5	1103.58656006118	COL1A2_1	55.0	IMR90p2
35	H5	1347.23597652843	COL1A2_1	55.0	IMR90p2
36	H5	1596.44563835087	COL1A2_1	55.0	IMR90p2
37	H5	1836.49777612032	COL1A2_1	55.0	IMR90p2
38	H5	2051.56579017372	COL1A2_1	55.0	IMR90p2
39	H5	2243.3148659991	COL1A2_1	55.0	IMR90p2
40	H5	2420.74002958974	COL1A2_1	55.0	IMR90p2
1	A5	4.65713719907217	COL1A2_1	65.0	IMR90p11
2	A5	0.0835019815440319	COL1A2_1	65.0	IMR90p11
3	A5	2.75248673551778	COL1A2_1	65.0	IMR90p11
4	A5	5.03988289180097	COL1A2_1	65.0	IMR90p11
5	A5	1.13526507699817	COL1A2_1	65.0	IMR90p11
6	A5	2.47670289818825	COL1A2_1	65.0	IMR90p11
7	A5	2.96276992182493	COL1A2_1	65.0	IMR90p11
8	A5	-1.47914510158489	COL1A2_1	65.0	IMR90p11
9	A5	-1.34746463467445	COL1A2_1	65.0	IMR90p11
10	A5	-2.13613307541436	COL1A2_1	65.0	IMR90p11
11	A5	-6.30330206005192	COL1A2_1	65.0	IMR90p11
12	A5	-0.0589898605535382	COL1A2_1	65.0	IMR90p11
13	A5	-1.01838818728311	COL1A2_1	65.0	IMR90p11
14	A5	-2.00485939469309	COL1A2_1	65.0	IMR90p11
15	A5	-2.51634255851241	COL1A2_1	65.0	IMR90p11
16	A5	-2.41098932762588	COL1A2_1	65.0	IMR90p11
17	A5	-3.27832228447414	COL1A2_1	65.0	IMR90p11
18	A5	1.75636178605419	COL1A2_1	65.0	IMR90p11
19	A5	14.5853529516812	COL1A2_1	65.0	IMR90p11
20	A5	33.1984287547989	COL1A2_1	65.0	IMR90p11
21	A5	73.8561474368935	COL1A2_1	65.0	IMR90p11
22	A5	139.580915779655	COL1A2_1	65.0	IMR90p11
23	A5	260.921676183038	COL1A2_1	65.0	IMR90p11
24	A5	426.363917336232	COL1A2_1	65.0	IMR90p11
25	A5	627.617239875417	COL1A2_1	65.0	IMR90p11
26	A5	837.949191320178	COL1A2_1	65.0	IMR90p11
27	A5	1064.84386633652	COL1A2_1	65.0	IMR90p11
28	A5	1290.50310737786	COL1A2_1	65.0	IMR90p11
29	A5	1512.00854502492	COL1A2_1	65.0	IMR90p11
30	A5	1715.57518971587	COL1A2_1	65.0	IMR90p11
31	A5	1899.78358318186	COL1A2_1	65.0	IMR90p11
32	A5	2060.3969327597	COL1A2_1	65.0	IMR90p11
33	A5	2202.03340507329	COL1A2_1	65.0	IMR90p11
34	A5	2323.23846482279	COL1A2_1	65.0	IMR90p11
35	A5	2429.21752324595	COL1A2_1	65.0	IMR90p11
36	A5	2520.21575485166	COL1A2_1	65.0	IMR90p11
37	A5	2602.53416731348	COL1A2_1	65.0	IMR90p11
38	A5	2673.58269593962	COL1A2_1	65.0	IMR90p11
39	A5	2731.95494111696	COL1A2_1	65.0	IMR90p11
40	A5	2782.00166537862	COL1A2_1	65.0	IMR90p11
1	B5	6.64462060382175	COL1A2_1	64.5	IMR90p11
2	B5	4.69497462950085	COL1A2_1	64.5	IMR90p11
3	B5	5.70336132188049	COL1A2_1	64.5	IMR90p11
4	B5	3.51799395458602	COL1A2_1	64.5	IMR90p11
5	B5	2.62028798319761	COL1A2_1	64.5	IMR90p11
6	B5	1.98649709385154	COL1A2_1	64.5	IMR90p11
7	B5	-1.23776939495428	COL1A2_1	64.5	IMR90p11
8	B5	5.01519527885785	COL1A2_1	64.5	IMR90p11
9	B5	-1.82342265835996	COL1A2_1	64.5	IMR90p11
10	B5	-5.57316363159589	COL1A2_1	64.5	IMR90p11
11	B5	-1.29201466771929	COL1A2_1	64.5	IMR90p11
12	B5	-3.3067664896912	COL1A2_1	64.5	IMR90p11
13	B5	-5.20335646306376	COL1A2_1	64.5	IMR90p11
14	B5	-3.45852203504091	COL1A2_1	64.5	IMR90p11
15	B5	-5.32816868143618	COL1A2_1	64.5	IMR90p11
16	B5	-2.45370460574713	COL1A2_1	64.5	IMR90p11
17	B5	1.38097828381979	COL1A2_1	64.5	IMR90p11
18	B5	2.99508252870191	COL1A2_1	64.5	IMR90p11
19	B5	15.6500446006944	COL1A2_1	64.5	IMR90p11
20	B5	31.1830247507969	COL1A2_1	64.5	IMR90p11
21	B5	75.6756959621298	COL1A2_1	64.5	IMR90p11
22	B5	145.090540330875	COL1A2_1	64.5	IMR90p11
23	B5	271.882821383981	COL1A2_1	64.5	IMR90p11
24	B5	443.735597346484	COL1A2_1	64.5	IMR90p11
25	B5	645.06358732596	COL1A2_1	64.5	IMR90p11
26	B5	859.558536304719	COL1A2_1	64.5	IMR90p11
27	B5	1090.086458685	COL1A2_1	64.5	IMR90p11
28	B5	1324.26409822805	COL1A2_1	64.5	IMR90p11
29	B5	1549.59952938384	COL1A2_1	64.5	IMR90p11
30	B5	1758.950536131	COL1A2_1	64.5	IMR90p11
31	B5	1947.39647882127	COL1A2_1	64.5	IMR90p11
32	B5	2118.320484204	COL1A2_1	64.5	IMR90p11
33	B5	2264.88262888707	COL1A2_1	64.5	IMR90p11
34	B5	2391.14913278289	COL1A2_1	64.5	IMR90p11
35	B5	2499.75762707859	COL1A2_1	64.5	IMR90p11
36	B5	2597.09241134564	COL1A2_1	64.5	IMR90p11
37	B5	2681.94822920318	COL1A2_1	64.5	IMR90p11
38	B5	2754.42149322978	COL1A2_1	64.5	IMR90p11
39	B5	2816.91746705019	COL1A2_1	64.5	IMR90p11
40	B5	2876.84167841934	COL1A2_1	64.5	IMR90p11
1	C5	7.90990682851179	COL1A2_1	63.3	IMR90p11
2	C5	4.24439377755061	COL1A2_1	63.3	IMR90p11
3	C5	2.01253481724007	COL1A2_1	63.3	IMR90p11
4	C5	2.84271076492223	COL1A2_1	63.3	IMR90p11
5	C5	3.76495355695943	COL1A2_1	63.3	IMR90p11
6	C5	4.01648250752032	COL1A2_1	63.3	IMR90p11
7	C5	2.66484726442195	COL1A2_1	63.3	IMR90p11
8	C5	-0.737974919360568	COL1A2_1	63.3	IMR90p11
9	C5	-1.10352324629548	COL1A2_1	63.3	IMR90p11
10	C5	-1.96869498213346	COL1A2_1	63.3	IMR90p11
11	C5	-3.91287959742567	COL1A2_1	63.3	IMR90p11
12	C5	-2.26770696725134	COL1A2_1	63.3	IMR90p11
13	C5	-5.18383234612293	COL1A2_1	63.3	IMR90p11
14	C5	-4.102927377367	COL1A2_1	63.3	IMR90p11
15	C5	-4.20677105550794	COL1A2_1	63.3	IMR90p11
16	C5	3.23565636588	COL1A2_1	63.3	IMR90p11
17	C5	-3.38665393033625	COL1A2_1	63.3	IMR90p11
18	C5	6.49952305426496	COL1A2_1	63.3	IMR90p11
19	C5	10.419666122878	COL1A2_1	63.3	IMR90p11
20	C5	28.7713625543552	COL1A2_1	63.3	IMR90p11
21	C5	66.0396864536419	COL1A2_1	63.3	IMR90p11
22	C5	132.003557890549	COL1A2_1	63.3	IMR90p11
23	C5	245.064731776709	COL1A2_1	63.3	IMR90p11
24	C5	415.451635581758	COL1A2_1	63.3	IMR90p11
25	C5	627.274682716483	COL1A2_1	63.3	IMR90p11
26	C5	849.303012458183	COL1A2_1	63.3	IMR90p11
27	C5	1091.92117822847	COL1A2_1	63.3	IMR90p11
28	C5	1345.22605926236	COL1A2_1	63.3	IMR90p11
29	C5	1601.81242438305	COL1A2_1	63.3	IMR90p11
30	C5	1842.34875292505	COL1A2_1	63.3	IMR90p11
31	C5	2065.24892495416	COL1A2_1	63.3	IMR90p11
32	C5	2264.92242690214	COL1A2_1	63.3	IMR90p11
33	C5	2445.57075762747	COL1A2_1	63.3	IMR90p11
34	C5	2599.14092297094	COL1A2_1	63.3	IMR90p11
35	C5	2733.39227572028	COL1A2_1	63.3	IMR90p11
36	C5	2845.63882199626	COL1A2_1	63.3	IMR90p11
37	C5	2943.71048099215	COL1A2_1	63.3	IMR90p11
38	C5	3029.05357817435	COL1A2_1	63.3	IMR90p11
39	C5	3104.69612029664	COL1A2_1	63.3	IMR90p11
40	C5	3173.95929302759	COL1A2_1	63.3	IMR90p11
1	D5	12.3317133557648	COL1A2_1	61.4	IMR90p11
2	D5	6.09935987151903	COL1A2_1	61.4	IMR90p11
3	D5	5.62426322247802	COL1A2_1	61.4	IMR90p11
4	D5	5.33270047060569	COL1A2_1	61.4	IMR90p11
5	D5	2.34714141877021	COL1A2_1	61.4	IMR90p11
6	D5	-1.26987273752366	COL1A2_1	61.4	IMR90p11
7	D5	3.81545749931138	COL1A2_1	61.4	IMR90p11
8	D5	0.749656801417132	COL1A2_1	61.4	IMR90p11
9	D5	-1.99907555678874	COL1A2_1	61.4	IMR90p11
10	D5	-0.489194084532301	COL1A2_1	61.4	IMR90p11
11	D5	0.665081425191147	COL1A2_1	61.4	IMR90p11
12	D5	-7.34188586402661	COL1A2_1	61.4	IMR90p11
13	D5	-3.20349607721482	COL1A2_1	61.4	IMR90p11
14	D5	-9.56792059535383	COL1A2_1	61.4	IMR90p11
15	D5	-0.986042350103162	COL1A2_1	61.4	IMR90p11
16	D5	-6.00987095433675	COL1A2_1	61.4	IMR90p11
17	D5	-2.44989011151438	COL1A2_1	61.4	IMR90p11
18	D5	-1.18976207247715	COL1A2_1	61.4	IMR90p11
19	D5	8.73295648183512	COL1A2_1	61.4	IMR90p11
20	D5	15.1847364539785	COL1A2_1	61.4	IMR90p11
21	D5	39.6190075177319	COL1A2_1	61.4	IMR90p11
22	D5	74.661945897205	COL1A2_1	61.4	IMR90p11
23	D5	144.643048145589	COL1A2_1	61.4	IMR90p11
24	D5	255.912490422349	COL1A2_1	61.4	IMR90p11
25	D5	420.274780944642	COL1A2_1	61.4	IMR90p11
26	D5	626.446165476062	COL1A2_1	61.4	IMR90p11
27	D5	851.572523221183	COL1A2_1	61.4	IMR90p11
28	D5	1093.38878422108	COL1A2_1	61.4	IMR90p11
29	D5	1354.18635961709	COL1A2_1	61.4	IMR90p11
30	D5	1615.18527339365	COL1A2_1	61.4	IMR90p11
31	D5	1872.56470991979	COL1A2_1	61.4	IMR90p11
32	D5	2110.46816713259	COL1A2_1	61.4	IMR90p11
33	D5	2326.46371803328	COL1A2_1	61.4	IMR90p11
34	D5	2516.89214503001	COL1A2_1	61.4	IMR90p11
35	D5	2683.8743234946	COL1A2_1	61.4	IMR90p11
36	D5	2830.11363467442	COL1A2_1	61.4	IMR90p11
37	D5	2959.85629451509	COL1A2_1	61.4	IMR90p11
38	D5	3069.56169124449	COL1A2_1	61.4	IMR90p11
39	D5	3163.01570469414	COL1A2_1	61.4	IMR90p11
40	D5	3245.71722210018	COL1A2_1	61.4	IMR90p11
1	E5	8.08767541998805	COL1A2_1	59.0	IMR90p11
2	E5	10.2796178117151	COL1A2_1	59.0	IMR90p11
3	E5	4.91139532563466	COL1A2_1	59.0	IMR90p11
4	E5	3.32984057375825	COL1A2_1	59.0	IMR90p11
5	E5	-4.03494440935219	COL1A2_1	59.0	IMR90p11
6	E5	6.58251599155528	COL1A2_1	59.0	IMR90p11
7	E5	2.18769958188977	COL1A2_1	59.0	IMR90p11
8	E5	3.77379293490503	COL1A2_1	59.0	IMR90p11
9	E5	-2.34222464649292	COL1A2_1	59.0	IMR90p11
10	E5	2.8715139451715	COL1A2_1	59.0	IMR90p11
11	E5	-0.864895886413251	COL1A2_1	59.0	IMR90p11
12	E5	-1.92121332304714	COL1A2_1	59.0	IMR90p11
13	E5	-3.1871617001475	COL1A2_1	59.0	IMR90p11
14	E5	-0.798515085250074	COL1A2_1	59.0	IMR90p11
15	E5	-3.23408401108327	COL1A2_1	59.0	IMR90p11
16	E5	-6.10477235960298	COL1A2_1	59.0	IMR90p11
17	E5	-3.92575650258277	COL1A2_1	59.0	IMR90p11
18	E5	-4.70634420801298	COL1A2_1	59.0	IMR90p11
19	E5	-0.46454646730399	COL1A2_1	59.0	IMR90p11
20	E5	-4.00412913032596	COL1A2_1	59.0	IMR90p11
21	E5	2.8139825899666	COL1A2_1	59.0	IMR90p11
22	E5	20.8578282139119	COL1A2_1	59.0	IMR90p11
23	E5	45.1586802595389	COL1A2_1	59.0	IMR90p11
24	E5	89.6495608226214	COL1A2_1	59.0	IMR90p11
25	E5	181.791640365075	COL1A2_1	59.0	IMR90p11
26	E5	306.204595157607	COL1A2_1	59.0	IMR90p11
27	E5	469.091384443923	COL1A2_1	59.0	IMR90p11
28	E5	672.544487230886	COL1A2_1	59.0	IMR90p11
29	E5	886.78523137603	COL1A2_1	59.0	IMR90p11
30	E5	1122.12336327183	COL1A2_1	59.0	IMR90p11
31	E5	1373.1432750825	COL1A2_1	59.0	IMR90p11
32	E5	1633.51803148214	COL1A2_1	59.0	IMR90p11
33	E5	1884.86238483654	COL1A2_1	59.0	IMR90p11
34	E5	2119.21504614925	COL1A2_1	59.0	IMR90p11
35	E5	2327.60604955385	COL1A2_1	59.0	IMR90p11
36	E5	2512.03388516794	COL1A2_1	59.0	IMR90p11
37	E5	2671.56483930929	COL1A2_1	59.0	IMR90p11
38	E5	2811.91786656621	COL1A2_1	59.0	IMR90p11
39	E5	2931.35306294747	COL1A2_1	59.0	IMR90p11
40	E5	3038.69951986605	COL1A2_1	59.0	IMR90p11
1	F5	14.542618600005	COL1A2_1	57.0	IMR90p11
2	F5	5.32737022709807	COL1A2_1	57.0	IMR90p11
3	F5	3.92032143730148	COL1A2_1	57.0	IMR90p11
4	F5	5.47044080959131	COL1A2_1	57.0	IMR90p11
5	F5	3.22243492556754	COL1A2_1	57.0	IMR90p11
6	F5	4.36462705570693	COL1A2_1	57.0	IMR90p11
7	F5	-0.486765635606844	COL1A2_1	57.0	IMR90p11
8	F5	1.78760955170765	COL1A2_1	57.0	IMR90p11
9	F5	-1.86818615123138	COL1A2_1	57.0	IMR90p11
10	F5	-3.20925532474575	COL1A2_1	57.0	IMR90p11
11	F5	-3.38033697955643	COL1A2_1	57.0	IMR90p11
12	F5	-1.21303389300056	COL1A2_1	57.0	IMR90p11
13	F5	-4.02555070743347	COL1A2_1	57.0	IMR90p11
14	F5	0.955019716808238	COL1A2_1	57.0	IMR90p11
15	F5	-0.662504770702526	COL1A2_1	57.0	IMR90p11
16	F5	1.33504370259607	COL1A2_1	57.0	IMR90p11
17	F5	-4.27877949393087	COL1A2_1	57.0	IMR90p11
18	F5	-4.09523078555776	COL1A2_1	57.0	IMR90p11
19	F5	-2.5712085723294	COL1A2_1	57.0	IMR90p11
20	F5	-3.30789394944031	COL1A2_1	57.0	IMR90p11
21	F5	-2.67678903993783	COL1A2_1	57.0	IMR90p11
22	F5	7.68055357455569	COL1A2_1	57.0	IMR90p11
23	F5	15.0540255816245	COL1A2_1	57.0	IMR90p11
24	F5	34.2056646234419	COL1A2_1	57.0	IMR90p11
25	F5	72.2597849425156	COL1A2_1	57.0	IMR90p11
26	F5	130.964416671543	COL1A2_1	57.0	IMR90p11
27	F5	236.75352946597	COL1A2_1	57.0	IMR90p11
28	F5	380.295443534572	COL1A2_1	57.0	IMR90p11
29	F5	559.083265774165	COL1A2_1	57.0	IMR90p11
30	F5	753.154282250828	COL1A2_1	57.0	IMR90p11
31	F5	973.317862078632	COL1A2_1	57.0	IMR90p11
32	F5	1219.97268389784	COL1A2_1	57.0	IMR90p11
33	F5	1485.1311172532	COL1A2_1	57.0	IMR90p11
34	F5	1752.87943376833	COL1A2_1	57.0	IMR90p11
35	F5	2008.3983928155	COL1A2_1	57.0	IMR90p11
36	F5	2239.40670314772	COL1A2_1	57.0	IMR90p11
37	F5	2444.8831837651	COL1A2_1	57.0	IMR90p11
38	F5	2621.0423307128	COL1A2_1	57.0	IMR90p11
39	F5	2775.60837278287	COL1A2_1	57.0	IMR90p11
40	F5	2914.7068502375	COL1A2_1	57.0	IMR90p11
1	G5	16.0520478039857	COL1A2_1	55.7	IMR90p11
2	G5	9.7960845148732	COL1A2_1	55.7	IMR90p11
3	G5	2.42303217694598	COL1A2_1	55.7	IMR90p11
4	G5	3.89611849920902	COL1A2_1	55.7	IMR90p11
5	G5	-0.624497922948194	COL1A2_1	55.7	IMR90p11
6	G5	2.37307073307284	COL1A2_1	55.7	IMR90p11
7	G5	-1.24048220927261	COL1A2_1	55.7	IMR90p11
8	G5	4.16267040295543	COL1A2_1	55.7	IMR90p11
9	G5	-1.04135323991522	COL1A2_1	55.7	IMR90p11
10	G5	-1.26337069048986	COL1A2_1	55.7	IMR90p11
11	G5	-4.65437872486882	COL1A2_1	55.7	IMR90p11
12	G5	-4.66702170200961	COL1A2_1	55.7	IMR90p11
13	G5	2.61649017380068	COL1A2_1	55.7	IMR90p11
14	G5	-1.48377842666287	COL1A2_1	55.7	IMR90p11
15	G5	1.35625836599775	COL1A2_1	55.7	IMR90p11
16	G5	0.858498248817341	COL1A2_1	55.7	IMR90p11
17	G5	0.385643716489085	COL1A2_1	55.7	IMR90p11
18	G5	-0.954410587480197	COL1A2_1	55.7	IMR90p11
19	G5	-2.63494906408005	COL1A2_1	55.7	IMR90p11
20	G5	-1.38551879726219	COL1A2_1	55.7	IMR90p11
21	G5	-3.06727677304752	COL1A2_1	55.7	IMR90p11
22	G5	1.02139149777804	COL1A2_1	55.7	IMR90p11
23	G5	10.2629316276066	COL1A2_1	55.7	IMR90p11
24	G5	23.0939456604478	COL1A2_1	55.7	IMR90p11
25	G5	39.6173593275703	COL1A2_1	55.7	IMR90p11
26	G5	72.1388950114288	COL1A2_1	55.7	IMR90p11
27	G5	130.648791835892	COL1A2_1	55.7	IMR90p11
28	G5	231.694860565104	COL1A2_1	55.7	IMR90p11
29	G5	358.254661351869	COL1A2_1	55.7	IMR90p11
30	G5	526.497132075858	COL1A2_1	55.7	IMR90p11
31	G5	710.303254716501	COL1A2_1	55.7	IMR90p11
32	G5	920.5220004373	COL1A2_1	55.7	IMR90p11
33	G5	1156.31225114547	COL1A2_1	55.7	IMR90p11
34	G5	1412.94600818918	COL1A2_1	55.7	IMR90p11
35	G5	1673.88673944381	COL1A2_1	55.7	IMR90p11
36	G5	1923.61927694226	COL1A2_1	55.7	IMR90p11
37	G5	2151.67149095418	COL1A2_1	55.7	IMR90p11
38	G5	2355.39672240616	COL1A2_1	55.7	IMR90p11
39	G5	2532.73556968677	COL1A2_1	55.7	IMR90p11
40	G5	2690.080722522	COL1A2_1	55.7	IMR90p11
1	H5	8.91548571345129	COL1A2_1	55.0	IMR90p11
2	H5	0.27575236708617	COL1A2_1	55.0	IMR90p11
3	H5	1.00761050106394	COL1A2_1	55.0	IMR90p11
4	H5	2.67373463426566	COL1A2_1	55.0	IMR90p11
5	H5	3.35292613116872	COL1A2_1	55.0	IMR90p11
6	H5	1.08749901061219	COL1A2_1	55.0	IMR90p11
7	H5	1.80669010969405	COL1A2_1	55.0	IMR90p11
8	H5	2.85415429425802	COL1A2_1	55.0	IMR90p11
9	H5	-4.06413392389732	COL1A2_1	55.0	IMR90p11
10	H5	1.58389907743458	COL1A2_1	55.0	IMR90p11
11	H5	-0.352621156403529	COL1A2_1	55.0	IMR90p11
12	H5	0.0775324644632747	COL1A2_1	55.0	IMR90p11
13	H5	-0.334369919408346	COL1A2_1	55.0	IMR90p11
14	H5	2.44857151680708	COL1A2_1	55.0	IMR90p11
15	H5	-3.39192303485879	COL1A2_1	55.0	IMR90p11
16	H5	-0.622038447563227	COL1A2_1	55.0	IMR90p11
17	H5	-4.08377792687361	COL1A2_1	55.0	IMR90p11
18	H5	-1.41863993361767	COL1A2_1	55.0	IMR90p11
19	H5	-0.187389082836944	COL1A2_1	55.0	IMR90p11
20	H5	-5.16070618875574	COL1A2_1	55.0	IMR90p11
21	H5	1.14463687363605	COL1A2_1	55.0	IMR90p11
22	H5	0.917610598228293	COL1A2_1	55.0	IMR90p11
23	H5	4.25200974456357	COL1A2_1	55.0	IMR90p11
24	H5	8.59932491449126	COL1A2_1	55.0	IMR90p11
25	H5	19.9529068057582	COL1A2_1	55.0	IMR90p11
26	H5	41.9527165876616	COL1A2_1	55.0	IMR90p11
27	H5	70.6179308580081	COL1A2_1	55.0	IMR90p11
28	H5	131.250877301903	COL1A2_1	55.0	IMR90p11
29	H5	218.082922289985	COL1A2_1	55.0	IMR90p11
30	H5	340.312882339964	COL1A2_1	55.0	IMR90p11
31	H5	489.955046890142	COL1A2_1	55.0	IMR90p11
32	H5	655.511292707593	COL1A2_1	55.0	IMR90p11
33	H5	845.670194128029	COL1A2_1	55.0	IMR90p11
34	H5	1062.63610772712	COL1A2_1	55.0	IMR90p11
35	H5	1296.26977139101	COL1A2_1	55.0	IMR90p11
36	H5	1530.28949303986	COL1A2_1	55.0	IMR90p11
37	H5	1749.54264569946	COL1A2_1	55.0	IMR90p11
38	H5	1944.6310827885	COL1A2_1	55.0	IMR90p11
39	H5	2117.86367215944	COL1A2_1	55.0	IMR90p11
40	H5	2274.78367400324	COL1A2_1	55.0	IMR90p11
