# Supplementary material for: Primer PICKR: literature-mined scoring platform for robust RT–qPCR primers
Source: Nat Commun. 2026 May 28;17:6938. doi: 10.1038/s41467-026-73648-2 (PMC13388996; doi:10.1038/s41467-026-73648-2)
Supplement: Supplementary file 11 — Source Data [file 41467_2026_73648_MOESM11_ESM.zip › Suppl_Fig_S7/amplification_data_HPRT1_1.csv]

Cycle	Well	Fluorescence	Target	melt temp	Replicate
1	A3	-19.05	HPRT1_1	65.0	IMR 90 P2
2	A3	4.84	HPRT1_1	65.0	IMR 90 P2
3	A3	2.71	HPRT1_1	65.0	IMR 90 P2
4	A3	13.48	HPRT1_1	65.0	IMR 90 P2
5	A3	0.18	HPRT1_1	65.0	IMR 90 P2
6	A3	6.43	HPRT1_1	65.0	IMR 90 P2
7	A3	6.43	HPRT1_1	65.0	IMR 90 P2
8	A3	-12.12	HPRT1_1	65.0	IMR 90 P2
9	A3	-17.43	HPRT1_1	65.0	IMR 90 P2
10	A3	-2.56	HPRT1_1	65.0	IMR 90 P2
11	A3	-17.62	HPRT1_1	65.0	IMR 90 P2
12	A3	7.44	HPRT1_1	65.0	IMR 90 P2
13	A3	4.61	HPRT1_1	65.0	IMR 90 P2
14	A3	6.53	HPRT1_1	65.0	IMR 90 P2
15	A3	6.91	HPRT1_1	65.0	IMR 90 P2
16	A3	7.34	HPRT1_1	65.0	IMR 90 P2
17	A3	-3.0	HPRT1_1	65.0	IMR 90 P2
18	A3	2.66	HPRT1_1	65.0	IMR 90 P2
19	A3	-0.86	HPRT1_1	65.0	IMR 90 P2
20	A3	0.28	HPRT1_1	65.0	IMR 90 P2
21	A3	-6.91	HPRT1_1	65.0	IMR 90 P2
22	A3	0.25	HPRT1_1	65.0	IMR 90 P2
23	A3	2.79	HPRT1_1	65.0	IMR 90 P2
24	A3	5.34	HPRT1_1	65.0	IMR 90 P2
25	A3	4.11	HPRT1_1	65.0	IMR 90 P2
26	A3	14.8	HPRT1_1	65.0	IMR 90 P2
27	A3	26.32	HPRT1_1	65.0	IMR 90 P2
28	A3	54.52	HPRT1_1	65.0	IMR 90 P2
29	A3	106.84	HPRT1_1	65.0	IMR 90 P2
30	A3	196.51	HPRT1_1	65.0	IMR 90 P2
31	A3	315.43	HPRT1_1	65.0	IMR 90 P2
32	A3	433.74	HPRT1_1	65.0	IMR 90 P2
33	A3	550.68	HPRT1_1	65.0	IMR 90 P2
34	A3	665.63	HPRT1_1	65.0	IMR 90 P2
35	A3	783.51	HPRT1_1	65.0	IMR 90 P2
36	A3	902.74	HPRT1_1	65.0	IMR 90 P2
37	A3	1019.49	HPRT1_1	65.0	IMR 90 P2
38	A3	1132.3	HPRT1_1	65.0	IMR 90 P2
39	A3	1239.26	HPRT1_1	65.0	IMR 90 P2
40	A3	1342.06	HPRT1_1	65.0	IMR 90 P2
1	B3	-8.56	HPRT1_1	64.5	IMR 90 P2
2	B3	5.8	HPRT1_1	64.5	IMR 90 P2
3	B3	-3.52	HPRT1_1	64.5	IMR 90 P2
4	B3	18.17	HPRT1_1	64.5	IMR 90 P2
5	B3	7.12	HPRT1_1	64.5	IMR 90 P2
6	B3	2.55	HPRT1_1	64.5	IMR 90 P2
7	B3	-6.38	HPRT1_1	64.5	IMR 90 P2
8	B3	-6.88	HPRT1_1	64.5	IMR 90 P2
9	B3	-13.14	HPRT1_1	64.5	IMR 90 P2
10	B3	-16.89	HPRT1_1	64.5	IMR 90 P2
11	B3	1.08	HPRT1_1	64.5	IMR 90 P2
12	B3	9.29	HPRT1_1	64.5	IMR 90 P2
13	B3	8.59	HPRT1_1	64.5	IMR 90 P2
14	B3	9.05	HPRT1_1	64.5	IMR 90 P2
15	B3	2.21	HPRT1_1	64.5	IMR 90 P2
16	B3	1.49	HPRT1_1	64.5	IMR 90 P2
17	B3	-0.27	HPRT1_1	64.5	IMR 90 P2
18	B3	-0.11	HPRT1_1	64.5	IMR 90 P2
19	B3	2.2	HPRT1_1	64.5	IMR 90 P2
20	B3	1.49	HPRT1_1	64.5	IMR 90 P2
21	B3	-0.81	HPRT1_1	64.5	IMR 90 P2
22	B3	3.35	HPRT1_1	64.5	IMR 90 P2
23	B3	-2.5	HPRT1_1	64.5	IMR 90 P2
24	B3	-4.57	HPRT1_1	64.5	IMR 90 P2
25	B3	5.86	HPRT1_1	64.5	IMR 90 P2
26	B3	13.13	HPRT1_1	64.5	IMR 90 P2
27	B3	27.53	HPRT1_1	64.5	IMR 90 P2
28	B3	59.67	HPRT1_1	64.5	IMR 90 P2
29	B3	119.21	HPRT1_1	64.5	IMR 90 P2
30	B3	208.5	HPRT1_1	64.5	IMR 90 P2
31	B3	336.01	HPRT1_1	64.5	IMR 90 P2
32	B3	457.21	HPRT1_1	64.5	IMR 90 P2
33	B3	574.11	HPRT1_1	64.5	IMR 90 P2
34	B3	690.11	HPRT1_1	64.5	IMR 90 P2
35	B3	809.87	HPRT1_1	64.5	IMR 90 P2
36	B3	930.1	HPRT1_1	64.5	IMR 90 P2
37	B3	1049.67	HPRT1_1	64.5	IMR 90 P2
38	B3	1163.49	HPRT1_1	64.5	IMR 90 P2
39	B3	1267.83	HPRT1_1	64.5	IMR 90 P2
40	B3	1364.01	HPRT1_1	64.5	IMR 90 P2
1	C3	-4.55	HPRT1_1	63.3	IMR 90 P2
2	C3	6.57	HPRT1_1	63.3	IMR 90 P2
3	C3	-0.33	HPRT1_1	63.3	IMR 90 P2
4	C3	17.72	HPRT1_1	63.3	IMR 90 P2
5	C3	3.18	HPRT1_1	63.3	IMR 90 P2
6	C3	7.46	HPRT1_1	63.3	IMR 90 P2
7	C3	-2.38	HPRT1_1	63.3	IMR 90 P2
8	C3	-4.87	HPRT1_1	63.3	IMR 90 P2
9	C3	-13.89	HPRT1_1	63.3	IMR 90 P2
10	C3	-14.92	HPRT1_1	63.3	IMR 90 P2
11	C3	-4.9	HPRT1_1	63.3	IMR 90 P2
12	C3	6.89	HPRT1_1	63.3	IMR 90 P2
13	C3	2.56	HPRT1_1	63.3	IMR 90 P2
14	C3	1.98	HPRT1_1	63.3	IMR 90 P2
15	C3	6.92	HPRT1_1	63.3	IMR 90 P2
16	C3	-3.2	HPRT1_1	63.3	IMR 90 P2
17	C3	3.51	HPRT1_1	63.3	IMR 90 P2
18	C3	-0.46	HPRT1_1	63.3	IMR 90 P2
19	C3	-0.46	HPRT1_1	63.3	IMR 90 P2
20	C3	1.72	HPRT1_1	63.3	IMR 90 P2
21	C3	-0.87	HPRT1_1	63.3	IMR 90 P2
22	C3	6.43	HPRT1_1	63.3	IMR 90 P2
23	C3	1.4	HPRT1_1	63.3	IMR 90 P2
24	C3	3.95	HPRT1_1	63.3	IMR 90 P2
25	C3	4.94	HPRT1_1	63.3	IMR 90 P2
26	C3	12.28	HPRT1_1	63.3	IMR 90 P2
27	C3	25.85	HPRT1_1	63.3	IMR 90 P2
28	C3	50.27	HPRT1_1	63.3	IMR 90 P2
29	C3	96.21	HPRT1_1	63.3	IMR 90 P2
30	C3	179.09	HPRT1_1	63.3	IMR 90 P2
31	C3	303.44	HPRT1_1	63.3	IMR 90 P2
32	C3	423.0	HPRT1_1	63.3	IMR 90 P2
33	C3	541.08	HPRT1_1	63.3	IMR 90 P2
34	C3	657.33	HPRT1_1	63.3	IMR 90 P2
35	C3	776.94	HPRT1_1	63.3	IMR 90 P2
36	C3	898.63	HPRT1_1	63.3	IMR 90 P2
37	C3	1018.59	HPRT1_1	63.3	IMR 90 P2
38	C3	1139.84	HPRT1_1	63.3	IMR 90 P2
39	C3	1253.11	HPRT1_1	63.3	IMR 90 P2
40	C3	1361.51	HPRT1_1	63.3	IMR 90 P2
1	D3	11.35	HPRT1_1	61.4	IMR 90 P2
2	D3	7.18	HPRT1_1	61.4	IMR 90 P2
3	D3	-1.53	HPRT1_1	61.4	IMR 90 P2
4	D3	7.29	HPRT1_1	61.4	IMR 90 P2
5	D3	2.99	HPRT1_1	61.4	IMR 90 P2
6	D3	13.09	HPRT1_1	61.4	IMR 90 P2
7	D3	-4.39	HPRT1_1	61.4	IMR 90 P2
8	D3	-6.35	HPRT1_1	61.4	IMR 90 P2
9	D3	-12.66	HPRT1_1	61.4	IMR 90 P2
10	D3	-11.5	HPRT1_1	61.4	IMR 90 P2
11	D3	-2.14	HPRT1_1	61.4	IMR 90 P2
12	D3	7.48	HPRT1_1	61.4	IMR 90 P2
13	D3	7.63	HPRT1_1	61.4	IMR 90 P2
14	D3	6.46	HPRT1_1	61.4	IMR 90 P2
15	D3	5.82	HPRT1_1	61.4	IMR 90 P2
16	D3	6.45	HPRT1_1	61.4	IMR 90 P2
17	D3	1.77	HPRT1_1	61.4	IMR 90 P2
18	D3	-1.37	HPRT1_1	61.4	IMR 90 P2
19	D3	-0.93	HPRT1_1	61.4	IMR 90 P2
20	D3	1.8	HPRT1_1	61.4	IMR 90 P2
21	D3	2.36	HPRT1_1	61.4	IMR 90 P2
22	D3	-1.89	HPRT1_1	61.4	IMR 90 P2
23	D3	-0.91	HPRT1_1	61.4	IMR 90 P2
24	D3	0.33	HPRT1_1	61.4	IMR 90 P2
25	D3	0.4	HPRT1_1	61.4	IMR 90 P2
26	D3	0.89	HPRT1_1	61.4	IMR 90 P2
27	D3	14.19	HPRT1_1	61.4	IMR 90 P2
28	D3	28.52	HPRT1_1	61.4	IMR 90 P2
29	D3	50.41	HPRT1_1	61.4	IMR 90 P2
30	D3	99.04	HPRT1_1	61.4	IMR 90 P2
31	D3	195.98	HPRT1_1	61.4	IMR 90 P2
32	D3	316.09	HPRT1_1	61.4	IMR 90 P2
33	D3	437.12	HPRT1_1	61.4	IMR 90 P2
34	D3	554.52	HPRT1_1	61.4	IMR 90 P2
35	D3	672.58	HPRT1_1	61.4	IMR 90 P2
36	D3	789.94	HPRT1_1	61.4	IMR 90 P2
37	D3	913.21	HPRT1_1	61.4	IMR 90 P2
38	D3	1038.63	HPRT1_1	61.4	IMR 90 P2
39	D3	1163.33	HPRT1_1	61.4	IMR 90 P2
40	D3	1285.25	HPRT1_1	61.4	IMR 90 P2
1	E3	20.3	HPRT1_1	59.0	IMR 90 P2
2	E3	9.24	HPRT1_1	59.0	IMR 90 P2
3	E3	1.88	HPRT1_1	59.0	IMR 90 P2
4	E3	6.67	HPRT1_1	59.0	IMR 90 P2
5	E3	15.28	HPRT1_1	59.0	IMR 90 P2
6	E3	7.06	HPRT1_1	59.0	IMR 90 P2
7	E3	-5.27	HPRT1_1	59.0	IMR 90 P2
8	E3	-9.09	HPRT1_1	59.0	IMR 90 P2
9	E3	-12.26	HPRT1_1	59.0	IMR 90 P2
10	E3	-8.7	HPRT1_1	59.0	IMR 90 P2
11	E3	-4.13	HPRT1_1	59.0	IMR 90 P2
12	E3	11.22	HPRT1_1	59.0	IMR 90 P2
13	E3	9.21	HPRT1_1	59.0	IMR 90 P2
14	E3	3.42	HPRT1_1	59.0	IMR 90 P2
15	E3	3.97	HPRT1_1	59.0	IMR 90 P2
16	E3	-1.02	HPRT1_1	59.0	IMR 90 P2
17	E3	-2.4	HPRT1_1	59.0	IMR 90 P2
18	E3	-1.19	HPRT1_1	59.0	IMR 90 P2
19	E3	3.86	HPRT1_1	59.0	IMR 90 P2
20	E3	-1.17	HPRT1_1	59.0	IMR 90 P2
21	E3	-2.08	HPRT1_1	59.0	IMR 90 P2
22	E3	-4.72	HPRT1_1	59.0	IMR 90 P2
23	E3	-2.69	HPRT1_1	59.0	IMR 90 P2
24	E3	0.98	HPRT1_1	59.0	IMR 90 P2
25	E3	0.86	HPRT1_1	59.0	IMR 90 P2
26	E3	-1.54	HPRT1_1	59.0	IMR 90 P2
27	E3	8.4	HPRT1_1	59.0	IMR 90 P2
28	E3	8.19	HPRT1_1	59.0	IMR 90 P2
29	E3	17.32	HPRT1_1	59.0	IMR 90 P2
30	E3	33.54	HPRT1_1	59.0	IMR 90 P2
31	E3	72.05	HPRT1_1	59.0	IMR 90 P2
32	E3	147.01	HPRT1_1	59.0	IMR 90 P2
33	E3	253.41	HPRT1_1	59.0	IMR 90 P2
34	E3	359.73	HPRT1_1	59.0	IMR 90 P2
35	E3	465.56	HPRT1_1	59.0	IMR 90 P2
36	E3	575.2	HPRT1_1	59.0	IMR 90 P2
37	E3	694.88	HPRT1_1	59.0	IMR 90 P2
38	E3	829.99	HPRT1_1	59.0	IMR 90 P2
39	E3	973.78	HPRT1_1	59.0	IMR 90 P2
40	E3	1119.47	HPRT1_1	59.0	IMR 90 P2
1	F3	8.57	HPRT1_1	57.0	IMR 90 P2
2	F3	11.84	HPRT1_1	57.0	IMR 90 P2
3	F3	9.53	HPRT1_1	57.0	IMR 90 P2
4	F3	9.62	HPRT1_1	57.0	IMR 90 P2
5	F3	12.53	HPRT1_1	57.0	IMR 90 P2
6	F3	11.42	HPRT1_1	57.0	IMR 90 P2
7	F3	-8.1	HPRT1_1	57.0	IMR 90 P2
8	F3	-7.79	HPRT1_1	57.0	IMR 90 P2
9	F3	-10.88	HPRT1_1	57.0	IMR 90 P2
10	F3	-12.64	HPRT1_1	57.0	IMR 90 P2
11	F3	3.59	HPRT1_1	57.0	IMR 90 P2
12	F3	-3.98	HPRT1_1	57.0	IMR 90 P2
13	F3	7.33	HPRT1_1	57.0	IMR 90 P2
14	F3	-8.59	HPRT1_1	57.0	IMR 90 P2
15	F3	0.93	HPRT1_1	57.0	IMR 90 P2
16	F3	0.41	HPRT1_1	57.0	IMR 90 P2
17	F3	2.49	HPRT1_1	57.0	IMR 90 P2
18	F3	-1.29	HPRT1_1	57.0	IMR 90 P2
19	F3	-3.65	HPRT1_1	57.0	IMR 90 P2
20	F3	0.46	HPRT1_1	57.0	IMR 90 P2
21	F3	-0.48	HPRT1_1	57.0	IMR 90 P2
22	F3	0.17	HPRT1_1	57.0	IMR 90 P2
23	F3	3.84	HPRT1_1	57.0	IMR 90 P2
24	F3	0.12	HPRT1_1	57.0	IMR 90 P2
25	F3	1.03	HPRT1_1	57.0	IMR 90 P2
26	F3	3.01	HPRT1_1	57.0	IMR 90 P2
27	F3	2.39	HPRT1_1	57.0	IMR 90 P2
28	F3	2.48	HPRT1_1	57.0	IMR 90 P2
29	F3	7.63	HPRT1_1	57.0	IMR 90 P2
30	F3	4.97	HPRT1_1	57.0	IMR 90 P2
31	F3	17.49	HPRT1_1	57.0	IMR 90 P2
32	F3	27.37	HPRT1_1	57.0	IMR 90 P2
33	F3	56.32	HPRT1_1	57.0	IMR 90 P2
34	F3	100.3	HPRT1_1	57.0	IMR 90 P2
35	F3	182.45	HPRT1_1	57.0	IMR 90 P2
36	F3	287.59	HPRT1_1	57.0	IMR 90 P2
37	F3	391.7	HPRT1_1	57.0	IMR 90 P2
38	F3	497.2	HPRT1_1	57.0	IMR 90 P2
39	F3	605.98	HPRT1_1	57.0	IMR 90 P2
40	F3	718.63	HPRT1_1	57.0	IMR 90 P2
1	G3	21.34	HPRT1_1	55.7	IMR 90 P2
2	G3	14.21	HPRT1_1	55.7	IMR 90 P2
3	G3	9.72	HPRT1_1	55.7	IMR 90 P2
4	G3	12.16	HPRT1_1	55.7	IMR 90 P2
5	G3	16.62	HPRT1_1	55.7	IMR 90 P2
6	G3	9.56	HPRT1_1	55.7	IMR 90 P2
7	G3	-5.65	HPRT1_1	55.7	IMR 90 P2
8	G3	-6.28	HPRT1_1	55.7	IMR 90 P2
9	G3	-14.85	HPRT1_1	55.7	IMR 90 P2
10	G3	-12.97	HPRT1_1	55.7	IMR 90 P2
11	G3	0.44	HPRT1_1	55.7	IMR 90 P2
12	G3	-2.0	HPRT1_1	55.7	IMR 90 P2
13	G3	4.95	HPRT1_1	55.7	IMR 90 P2
14	G3	-12.25	HPRT1_1	55.7	IMR 90 P2
15	G3	2.82	HPRT1_1	55.7	IMR 90 P2
16	G3	3.03	HPRT1_1	55.7	IMR 90 P2
17	G3	-2.09	HPRT1_1	55.7	IMR 90 P2
18	G3	-2.88	HPRT1_1	55.7	IMR 90 P2
19	G3	2.66	HPRT1_1	55.7	IMR 90 P2
20	G3	-2.71	HPRT1_1	55.7	IMR 90 P2
21	G3	-0.34	HPRT1_1	55.7	IMR 90 P2
22	G3	-2.01	HPRT1_1	55.7	IMR 90 P2
23	G3	1.24	HPRT1_1	55.7	IMR 90 P2
24	G3	2.9	HPRT1_1	55.7	IMR 90 P2
25	G3	1.45	HPRT1_1	55.7	IMR 90 P2
26	G3	3.41	HPRT1_1	55.7	IMR 90 P2
27	G3	2.59	HPRT1_1	55.7	IMR 90 P2
28	G3	2.85	HPRT1_1	55.7	IMR 90 P2
29	G3	10.61	HPRT1_1	55.7	IMR 90 P2
30	G3	8.09	HPRT1_1	55.7	IMR 90 P2
31	G3	12.16	HPRT1_1	55.7	IMR 90 P2
32	G3	25.12	HPRT1_1	55.7	IMR 90 P2
33	G3	44.18	HPRT1_1	55.7	IMR 90 P2
34	G3	77.04	HPRT1_1	55.7	IMR 90 P2
35	G3	135.25	HPRT1_1	55.7	IMR 90 P2
36	G3	215.32	HPRT1_1	55.7	IMR 90 P2
37	G3	313.77	HPRT1_1	55.7	IMR 90 P2
38	G3	411.85	HPRT1_1	55.7	IMR 90 P2
39	G3	508.46	HPRT1_1	55.7	IMR 90 P2
40	G3	606.45	HPRT1_1	55.7	IMR 90 P2
1	H3	-8.11	HPRT1_1	55.0	IMR 90 P2
2	H3	-9.89	HPRT1_1	55.0	IMR 90 P2
3	H3	8.42	HPRT1_1	55.0	IMR 90 P2
4	H3	3.29	HPRT1_1	55.0	IMR 90 P2
5	H3	7.78	HPRT1_1	55.0	IMR 90 P2
6	H3	7.59	HPRT1_1	55.0	IMR 90 P2
7	H3	-8.28	HPRT1_1	55.0	IMR 90 P2
8	H3	-11.53	HPRT1_1	55.0	IMR 90 P2
9	H3	0.9	HPRT1_1	55.0	IMR 90 P2
10	H3	-1.59	HPRT1_1	55.0	IMR 90 P2
11	H3	2.4	HPRT1_1	55.0	IMR 90 P2
12	H3	-3.13	HPRT1_1	55.0	IMR 90 P2
13	H3	8.92	HPRT1_1	55.0	IMR 90 P2
14	H3	-8.26	HPRT1_1	55.0	IMR 90 P2
15	H3	3.71	HPRT1_1	55.0	IMR 90 P2
16	H3	-2.91	HPRT1_1	55.0	IMR 90 P2
17	H3	0.71	HPRT1_1	55.0	IMR 90 P2
18	H3	0.47	HPRT1_1	55.0	IMR 90 P2
19	H3	6.23	HPRT1_1	55.0	IMR 90 P2
20	H3	-6.78	HPRT1_1	55.0	IMR 90 P2
21	H3	4.01	HPRT1_1	55.0	IMR 90 P2
22	H3	3.03	HPRT1_1	55.0	IMR 90 P2
23	H3	2.71	HPRT1_1	55.0	IMR 90 P2
24	H3	-0.99	HPRT1_1	55.0	IMR 90 P2
25	H3	-1.33	HPRT1_1	55.0	IMR 90 P2
26	H3	-0.02	HPRT1_1	55.0	IMR 90 P2
27	H3	-2.53	HPRT1_1	55.0	IMR 90 P2
28	H3	7.12	HPRT1_1	55.0	IMR 90 P2
29	H3	-0.96	HPRT1_1	55.0	IMR 90 P2
30	H3	6.5	HPRT1_1	55.0	IMR 90 P2
31	H3	8.05	HPRT1_1	55.0	IMR 90 P2
32	H3	14.01	HPRT1_1	55.0	IMR 90 P2
33	H3	26.94	HPRT1_1	55.0	IMR 90 P2
34	H3	54.17	HPRT1_1	55.0	IMR 90 P2
35	H3	100.54	HPRT1_1	55.0	IMR 90 P2
36	H3	169.05	HPRT1_1	55.0	IMR 90 P2
37	H3	255.45	HPRT1_1	55.0	IMR 90 P2
38	H3	359.72	HPRT1_1	55.0	IMR 90 P2
39	H3	483.35	HPRT1_1	55.0	IMR 90 P2
40	H3	619.99	HPRT1_1	55.0	IMR 90 P2
1	A3	-7.11	HPRT1_1	65.0	IMR 90 P11
2	A3	3.01	HPRT1_1	65.0	IMR 90 P11
3	A3	4.58	HPRT1_1	65.0	IMR 90 P11
4	A3	2.92	HPRT1_1	65.0	IMR 90 P11
5	A3	-2.56	HPRT1_1	65.0	IMR 90 P11
6	A3	-0.57	HPRT1_1	65.0	IMR 90 P11
7	A3	-0.24	HPRT1_1	65.0	IMR 90 P11
8	A3	1.18	HPRT1_1	65.0	IMR 90 P11
9	A3	-2.07	HPRT1_1	65.0	IMR 90 P11
10	A3	-0.1	HPRT1_1	65.0	IMR 90 P11
11	A3	1.61	HPRT1_1	65.0	IMR 90 P11
12	A3	0.57	HPRT1_1	65.0	IMR 90 P11
13	A3	-1.35	HPRT1_1	65.0	IMR 90 P11
14	A3	1.43	HPRT1_1	65.0	IMR 90 P11
15	A3	0.73	HPRT1_1	65.0	IMR 90 P11
16	A3	-1.26	HPRT1_1	65.0	IMR 90 P11
17	A3	-3.37	HPRT1_1	65.0	IMR 90 P11
18	A3	0.04	HPRT1_1	65.0	IMR 90 P11
19	A3	-0.92	HPRT1_1	65.0	IMR 90 P11
20	A3	-0.08	HPRT1_1	65.0	IMR 90 P11
21	A3	4.49	HPRT1_1	65.0	IMR 90 P11
22	A3	-0.43	HPRT1_1	65.0	IMR 90 P11
23	A3	-2.66	HPRT1_1	65.0	IMR 90 P11
24	A3	0.18	HPRT1_1	65.0	IMR 90 P11
25	A3	5.65	HPRT1_1	65.0	IMR 90 P11
26	A3	7.37	HPRT1_1	65.0	IMR 90 P11
27	A3	23.21	HPRT1_1	65.0	IMR 90 P11
28	A3	52.39	HPRT1_1	65.0	IMR 90 P11
29	A3	94.91	HPRT1_1	65.0	IMR 90 P11
30	A3	180.03	HPRT1_1	65.0	IMR 90 P11
31	A3	299.64	HPRT1_1	65.0	IMR 90 P11
32	A3	427.2	HPRT1_1	65.0	IMR 90 P11
33	A3	550.33	HPRT1_1	65.0	IMR 90 P11
34	A3	672.74	HPRT1_1	65.0	IMR 90 P11
35	A3	797.12	HPRT1_1	65.0	IMR 90 P11
36	A3	925.28	HPRT1_1	65.0	IMR 90 P11
37	A3	1053.2	HPRT1_1	65.0	IMR 90 P11
38	A3	1176.48	HPRT1_1	65.0	IMR 90 P11
39	A3	1292.96	HPRT1_1	65.0	IMR 90 P11
40	A3	1402.99	HPRT1_1	65.0	IMR 90 P11
1	B3	7.64	HPRT1_1	64.5	IMR 90 P11
2	B3	5.86	HPRT1_1	64.5	IMR 90 P11
3	B3	4.61	HPRT1_1	64.5	IMR 90 P11
4	B3	1.43	HPRT1_1	64.5	IMR 90 P11
5	B3	4.36	HPRT1_1	64.5	IMR 90 P11
6	B3	3.58	HPRT1_1	64.5	IMR 90 P11
7	B3	0.52	HPRT1_1	64.5	IMR 90 P11
8	B3	1.42	HPRT1_1	64.5	IMR 90 P11
9	B3	-4.13	HPRT1_1	64.5	IMR 90 P11
10	B3	1.34	HPRT1_1	64.5	IMR 90 P11
11	B3	4.69	HPRT1_1	64.5	IMR 90 P11
12	B3	-2.41	HPRT1_1	64.5	IMR 90 P11
13	B3	-0.55	HPRT1_1	64.5	IMR 90 P11
14	B3	-1.86	HPRT1_1	64.5	IMR 90 P11
15	B3	-5.3	HPRT1_1	64.5	IMR 90 P11
16	B3	-5.06	HPRT1_1	64.5	IMR 90 P11
17	B3	-3.48	HPRT1_1	64.5	IMR 90 P11
18	B3	-4.21	HPRT1_1	64.5	IMR 90 P11
19	B3	-1.82	HPRT1_1	64.5	IMR 90 P11
20	B3	1.68	HPRT1_1	64.5	IMR 90 P11
21	B3	-2.03	HPRT1_1	64.5	IMR 90 P11
22	B3	-3.5	HPRT1_1	64.5	IMR 90 P11
23	B3	-1.52	HPRT1_1	64.5	IMR 90 P11
24	B3	-1.91	HPRT1_1	64.5	IMR 90 P11
25	B3	8.74	HPRT1_1	64.5	IMR 90 P11
26	B3	13.58	HPRT1_1	64.5	IMR 90 P11
27	B3	25.39	HPRT1_1	64.5	IMR 90 P11
28	B3	53.01	HPRT1_1	64.5	IMR 90 P11
29	B3	100.56	HPRT1_1	64.5	IMR 90 P11
30	B3	185.94	HPRT1_1	64.5	IMR 90 P11
31	B3	316.92	HPRT1_1	64.5	IMR 90 P11
32	B3	450.59	HPRT1_1	64.5	IMR 90 P11
33	B3	580.97	HPRT1_1	64.5	IMR 90 P11
34	B3	710.27	HPRT1_1	64.5	IMR 90 P11
35	B3	844.56	HPRT1_1	64.5	IMR 90 P11
36	B3	980.4	HPRT1_1	64.5	IMR 90 P11
37	B3	1116.09	HPRT1_1	64.5	IMR 90 P11
38	B3	1244.63	HPRT1_1	64.5	IMR 90 P11
39	B3	1368.35	HPRT1_1	64.5	IMR 90 P11
40	B3	1486.75	HPRT1_1	64.5	IMR 90 P11
1	C3	2.28	HPRT1_1	63.3	IMR 90 P11
2	C3	1.78	HPRT1_1	63.3	IMR 90 P11
3	C3	4.02	HPRT1_1	63.3	IMR 90 P11
4	C3	-3.23	HPRT1_1	63.3	IMR 90 P11
5	C3	-1.64	HPRT1_1	63.3	IMR 90 P11
6	C3	-0.81	HPRT1_1	63.3	IMR 90 P11
7	C3	2.28	HPRT1_1	63.3	IMR 90 P11
8	C3	-1.31	HPRT1_1	63.3	IMR 90 P11
9	C3	0.41	HPRT1_1	63.3	IMR 90 P11
10	C3	3.28	HPRT1_1	63.3	IMR 90 P11
11	C3	2.79	HPRT1_1	63.3	IMR 90 P11
12	C3	2.06	HPRT1_1	63.3	IMR 90 P11
13	C3	-1.66	HPRT1_1	63.3	IMR 90 P11
14	C3	-1.17	HPRT1_1	63.3	IMR 90 P11
15	C3	-0.7	HPRT1_1	63.3	IMR 90 P11
16	C3	1.69	HPRT1_1	63.3	IMR 90 P11
17	C3	-2.37	HPRT1_1	63.3	IMR 90 P11
18	C3	1.0	HPRT1_1	63.3	IMR 90 P11
19	C3	0.83	HPRT1_1	63.3	IMR 90 P11
20	C3	0.07	HPRT1_1	63.3	IMR 90 P11
21	C3	-6.0	HPRT1_1	63.3	IMR 90 P11
22	C3	1.58	HPRT1_1	63.3	IMR 90 P11
23	C3	-2.7	HPRT1_1	63.3	IMR 90 P11
24	C3	-0.13	HPRT1_1	63.3	IMR 90 P11
25	C3	6.87	HPRT1_1	63.3	IMR 90 P11
26	C3	12.47	HPRT1_1	63.3	IMR 90 P11
27	C3	25.94	HPRT1_1	63.3	IMR 90 P11
28	C3	51.63	HPRT1_1	63.3	IMR 90 P11
29	C3	89.92	HPRT1_1	63.3	IMR 90 P11
30	C3	166.31	HPRT1_1	63.3	IMR 90 P11
31	C3	288.53	HPRT1_1	63.3	IMR 90 P11
32	C3	426.1	HPRT1_1	63.3	IMR 90 P11
33	C3	558.01	HPRT1_1	63.3	IMR 90 P11
34	C3	688.5	HPRT1_1	63.3	IMR 90 P11
35	C3	818.51	HPRT1_1	63.3	IMR 90 P11
36	C3	953.13	HPRT1_1	63.3	IMR 90 P11
37	C3	1086.91	HPRT1_1	63.3	IMR 90 P11
38	C3	1219.19	HPRT1_1	63.3	IMR 90 P11
39	C3	1345.62	HPRT1_1	63.3	IMR 90 P11
40	C3	1467.43	HPRT1_1	63.3	IMR 90 P11
1	D3	0.86	HPRT1_1	61.4	IMR 90 P11
2	D3	5.63	HPRT1_1	61.4	IMR 90 P11
3	D3	2.42	HPRT1_1	61.4	IMR 90 P11
4	D3	1.81	HPRT1_1	61.4	IMR 90 P11
5	D3	-2.15	HPRT1_1	61.4	IMR 90 P11
6	D3	5.21	HPRT1_1	61.4	IMR 90 P11
7	D3	-0.69	HPRT1_1	61.4	IMR 90 P11
8	D3	-0.74	HPRT1_1	61.4	IMR 90 P11
9	D3	-0.15	HPRT1_1	61.4	IMR 90 P11
10	D3	3.01	HPRT1_1	61.4	IMR 90 P11
11	D3	-2.39	HPRT1_1	61.4	IMR 90 P11
12	D3	-3.37	HPRT1_1	61.4	IMR 90 P11
13	D3	1.09	HPRT1_1	61.4	IMR 90 P11
14	D3	-2.3	HPRT1_1	61.4	IMR 90 P11
15	D3	-0.57	HPRT1_1	61.4	IMR 90 P11
16	D3	2.85	HPRT1_1	61.4	IMR 90 P11
17	D3	2.64	HPRT1_1	61.4	IMR 90 P11
18	D3	-1.45	HPRT1_1	61.4	IMR 90 P11
19	D3	-2.19	HPRT1_1	61.4	IMR 90 P11
20	D3	-0.3	HPRT1_1	61.4	IMR 90 P11
21	D3	-1.04	HPRT1_1	61.4	IMR 90 P11
22	D3	0.47	HPRT1_1	61.4	IMR 90 P11
23	D3	2.43	HPRT1_1	61.4	IMR 90 P11
24	D3	3.55	HPRT1_1	61.4	IMR 90 P11
25	D3	0.73	HPRT1_1	61.4	IMR 90 P11
26	D3	8.24	HPRT1_1	61.4	IMR 90 P11
27	D3	13.76	HPRT1_1	61.4	IMR 90 P11
28	D3	27.38	HPRT1_1	61.4	IMR 90 P11
29	D3	49.65	HPRT1_1	61.4	IMR 90 P11
30	D3	90.16	HPRT1_1	61.4	IMR 90 P11
31	D3	167.19	HPRT1_1	61.4	IMR 90 P11
32	D3	277.39	HPRT1_1	61.4	IMR 90 P11
33	D3	419.24	HPRT1_1	61.4	IMR 90 P11
34	D3	553.39	HPRT1_1	61.4	IMR 90 P11
35	D3	681.72	HPRT1_1	61.4	IMR 90 P11
36	D3	811.85	HPRT1_1	61.4	IMR 90 P11
37	D3	946.66	HPRT1_1	61.4	IMR 90 P11
38	D3	1083.01	HPRT1_1	61.4	IMR 90 P11
39	D3	1217.86	HPRT1_1	61.4	IMR 90 P11
40	D3	1349.67	HPRT1_1	61.4	IMR 90 P11
1	E3	10.39	HPRT1_1	59.0	IMR 90 P11
2	E3	10.41	HPRT1_1	59.0	IMR 90 P11
3	E3	2.69	HPRT1_1	59.0	IMR 90 P11
4	E3	5.93	HPRT1_1	59.0	IMR 90 P11
5	E3	4.68	HPRT1_1	59.0	IMR 90 P11
6	E3	2.2	HPRT1_1	59.0	IMR 90 P11
7	E3	5.85	HPRT1_1	59.0	IMR 90 P11
8	E3	-6.1	HPRT1_1	59.0	IMR 90 P11
9	E3	4.28	HPRT1_1	59.0	IMR 90 P11
10	E3	-3.54	HPRT1_1	59.0	IMR 90 P11
11	E3	-0.12	HPRT1_1	59.0	IMR 90 P11
12	E3	-2.93	HPRT1_1	59.0	IMR 90 P11
13	E3	-4.38	HPRT1_1	59.0	IMR 90 P11
14	E3	5.59	HPRT1_1	59.0	IMR 90 P11
15	E3	2.08	HPRT1_1	59.0	IMR 90 P11
16	E3	-2.45	HPRT1_1	59.0	IMR 90 P11
17	E3	-6.12	HPRT1_1	59.0	IMR 90 P11
18	E3	-2.6	HPRT1_1	59.0	IMR 90 P11
19	E3	-3.31	HPRT1_1	59.0	IMR 90 P11
20	E3	-1.87	HPRT1_1	59.0	IMR 90 P11
21	E3	0.71	HPRT1_1	59.0	IMR 90 P11
22	E3	-3.11	HPRT1_1	59.0	IMR 90 P11
23	E3	-0.89	HPRT1_1	59.0	IMR 90 P11
24	E3	-2.91	HPRT1_1	59.0	IMR 90 P11
25	E3	2.3	HPRT1_1	59.0	IMR 90 P11
26	E3	4.82	HPRT1_1	59.0	IMR 90 P11
27	E3	5.67	HPRT1_1	59.0	IMR 90 P11
28	E3	9.49	HPRT1_1	59.0	IMR 90 P11
29	E3	12.06	HPRT1_1	59.0	IMR 90 P11
30	E3	30.29	HPRT1_1	59.0	IMR 90 P11
31	E3	57.78	HPRT1_1	59.0	IMR 90 P11
32	E3	99.61	HPRT1_1	59.0	IMR 90 P11
33	E3	179.04	HPRT1_1	59.0	IMR 90 P11
34	E3	301.99	HPRT1_1	59.0	IMR 90 P11
35	E3	432.17	HPRT1_1	59.0	IMR 90 P11
36	E3	559.64	HPRT1_1	59.0	IMR 90 P11
37	E3	687.98	HPRT1_1	59.0	IMR 90 P11
38	E3	818.6	HPRT1_1	59.0	IMR 90 P11
39	E3	953.9	HPRT1_1	59.0	IMR 90 P11
40	E3	1090.31	HPRT1_1	59.0	IMR 90 P11
1	F3	10.24	HPRT1_1	57.0	IMR 90 P11
2	F3	9.08	HPRT1_1	57.0	IMR 90 P11
3	F3	4.27	HPRT1_1	57.0	IMR 90 P11
4	F3	2.64	HPRT1_1	57.0	IMR 90 P11
5	F3	5.94	HPRT1_1	57.0	IMR 90 P11
6	F3	0.57	HPRT1_1	57.0	IMR 90 P11
7	F3	2.77	HPRT1_1	57.0	IMR 90 P11
8	F3	1.29	HPRT1_1	57.0	IMR 90 P11
9	F3	1.88	HPRT1_1	57.0	IMR 90 P11
10	F3	5.63	HPRT1_1	57.0	IMR 90 P11
11	F3	-2.5	HPRT1_1	57.0	IMR 90 P11
12	F3	2.6	HPRT1_1	57.0	IMR 90 P11
13	F3	-2.36	HPRT1_1	57.0	IMR 90 P11
14	F3	-4.67	HPRT1_1	57.0	IMR 90 P11
15	F3	-3.49	HPRT1_1	57.0	IMR 90 P11
16	F3	-0.9	HPRT1_1	57.0	IMR 90 P11
17	F3	-1.14	HPRT1_1	57.0	IMR 90 P11
18	F3	-4.01	HPRT1_1	57.0	IMR 90 P11
19	F3	-3.04	HPRT1_1	57.0	IMR 90 P11
20	F3	2.58	HPRT1_1	57.0	IMR 90 P11
21	F3	-0.42	HPRT1_1	57.0	IMR 90 P11
22	F3	-1.3	HPRT1_1	57.0	IMR 90 P11
23	F3	-3.68	HPRT1_1	57.0	IMR 90 P11
24	F3	-0.33	HPRT1_1	57.0	IMR 90 P11
25	F3	-3.63	HPRT1_1	57.0	IMR 90 P11
26	F3	-3.72	HPRT1_1	57.0	IMR 90 P11
27	F3	-0.94	HPRT1_1	57.0	IMR 90 P11
28	F3	5.55	HPRT1_1	57.0	IMR 90 P11
29	F3	4.5	HPRT1_1	57.0	IMR 90 P11
30	F3	16.43	HPRT1_1	57.0	IMR 90 P11
31	F3	15.58	HPRT1_1	57.0	IMR 90 P11
32	F3	36.57	HPRT1_1	57.0	IMR 90 P11
33	F3	67.16	HPRT1_1	57.0	IMR 90 P11
34	F3	121.07	HPRT1_1	57.0	IMR 90 P11
35	F3	209.56	HPRT1_1	57.0	IMR 90 P11
36	F3	319.47	HPRT1_1	57.0	IMR 90 P11
37	F3	439.43	HPRT1_1	57.0	IMR 90 P11
38	F3	556.15	HPRT1_1	57.0	IMR 90 P11
39	F3	674.1	HPRT1_1	57.0	IMR 90 P11
40	F3	795.2	HPRT1_1	57.0	IMR 90 P11
1	G3	9.6	HPRT1_1	55.7	IMR 90 P11
2	G3	12.58	HPRT1_1	55.7	IMR 90 P11
3	G3	9.32	HPRT1_1	55.7	IMR 90 P11
4	G3	6.51	HPRT1_1	55.7	IMR 90 P11
5	G3	-0.16	HPRT1_1	55.7	IMR 90 P11
6	G3	0.03	HPRT1_1	55.7	IMR 90 P11
7	G3	3.67	HPRT1_1	55.7	IMR 90 P11
8	G3	0.21	HPRT1_1	55.7	IMR 90 P11
9	G3	-3.0	HPRT1_1	55.7	IMR 90 P11
10	G3	0.9	HPRT1_1	55.7	IMR 90 P11
11	G3	0.31	HPRT1_1	55.7	IMR 90 P11
12	G3	1.75	HPRT1_1	55.7	IMR 90 P11
13	G3	-1.29	HPRT1_1	55.7	IMR 90 P11
14	G3	-5.88	HPRT1_1	55.7	IMR 90 P11
15	G3	2.15	HPRT1_1	55.7	IMR 90 P11
16	G3	-4.42	HPRT1_1	55.7	IMR 90 P11
17	G3	-2.32	HPRT1_1	55.7	IMR 90 P11
18	G3	-3.38	HPRT1_1	55.7	IMR 90 P11
19	G3	-0.8	HPRT1_1	55.7	IMR 90 P11
20	G3	-1.3	HPRT1_1	55.7	IMR 90 P11
21	G3	0.5	HPRT1_1	55.7	IMR 90 P11
22	G3	-3.0	HPRT1_1	55.7	IMR 90 P11
23	G3	-1.94	HPRT1_1	55.7	IMR 90 P11
24	G3	-1.75	HPRT1_1	55.7	IMR 90 P11
25	G3	-0.67	HPRT1_1	55.7	IMR 90 P11
26	G3	4.77	HPRT1_1	55.7	IMR 90 P11
27	G3	8.01	HPRT1_1	55.7	IMR 90 P11
28	G3	-0.16	HPRT1_1	55.7	IMR 90 P11
29	G3	3.55	HPRT1_1	55.7	IMR 90 P11
30	G3	7.67	HPRT1_1	55.7	IMR 90 P11
31	G3	12.3	HPRT1_1	55.7	IMR 90 P11
32	G3	22.07	HPRT1_1	55.7	IMR 90 P11
33	G3	36.14	HPRT1_1	55.7	IMR 90 P11
34	G3	69.01	HPRT1_1	55.7	IMR 90 P11
35	G3	127.53	HPRT1_1	55.7	IMR 90 P11
36	G3	208.38	HPRT1_1	55.7	IMR 90 P11
37	G3	320.9	HPRT1_1	55.7	IMR 90 P11
38	G3	430.13	HPRT1_1	55.7	IMR 90 P11
39	G3	540.78	HPRT1_1	55.7	IMR 90 P11
40	G3	652.86	HPRT1_1	55.7	IMR 90 P11
1	H3	3.03	HPRT1_1	55.0	IMR 90 P11
2	H3	4.78	HPRT1_1	55.0	IMR 90 P11
3	H3	3.2	HPRT1_1	55.0	IMR 90 P11
4	H3	4.76	HPRT1_1	55.0	IMR 90 P11
5	H3	0.77	HPRT1_1	55.0	IMR 90 P11
6	H3	1.6	HPRT1_1	55.0	IMR 90 P11
7	H3	-1.53	HPRT1_1	55.0	IMR 90 P11
8	H3	4.66	HPRT1_1	55.0	IMR 90 P11
9	H3	2.54	HPRT1_1	55.0	IMR 90 P11
10	H3	1.99	HPRT1_1	55.0	IMR 90 P11
11	H3	2.9	HPRT1_1	55.0	IMR 90 P11
12	H3	-1.3	HPRT1_1	55.0	IMR 90 P11
13	H3	0.51	HPRT1_1	55.0	IMR 90 P11
14	H3	-4.03	HPRT1_1	55.0	IMR 90 P11
15	H3	-2.32	HPRT1_1	55.0	IMR 90 P11
16	H3	-1.34	HPRT1_1	55.0	IMR 90 P11
17	H3	0.09	HPRT1_1	55.0	IMR 90 P11
18	H3	-1.55	HPRT1_1	55.0	IMR 90 P11
19	H3	1.17	HPRT1_1	55.0	IMR 90 P11
20	H3	-5.55	HPRT1_1	55.0	IMR 90 P11
21	H3	-1.05	HPRT1_1	55.0	IMR 90 P11
22	H3	-1.39	HPRT1_1	55.0	IMR 90 P11
23	H3	-0.26	HPRT1_1	55.0	IMR 90 P11
24	H3	-3.79	HPRT1_1	55.0	IMR 90 P11
25	H3	-2.03	HPRT1_1	55.0	IMR 90 P11
26	H3	5.23	HPRT1_1	55.0	IMR 90 P11
27	H3	2.93	HPRT1_1	55.0	IMR 90 P11
28	H3	1.16	HPRT1_1	55.0	IMR 90 P11
29	H3	-0.38	HPRT1_1	55.0	IMR 90 P11
30	H3	2.97	HPRT1_1	55.0	IMR 90 P11
31	H3	9.82	HPRT1_1	55.0	IMR 90 P11
32	H3	14.55	HPRT1_1	55.0	IMR 90 P11
33	H3	30.6	HPRT1_1	55.0	IMR 90 P11
34	H3	54.41	HPRT1_1	55.0	IMR 90 P11
35	H3	93.55	HPRT1_1	55.0	IMR 90 P11
36	H3	155.5	HPRT1_1	55.0	IMR 90 P11
37	H3	244.71	HPRT1_1	55.0	IMR 90 P11
38	H3	339.76	HPRT1_1	55.0	IMR 90 P11
39	H3	439.25	HPRT1_1	55.0	IMR 90 P11
40	H3	543.18	HPRT1_1	55.0	IMR 90 P11
1	A3	-11.11	HPRT1_1	65.0	IMR 90 P8
2	A3	2.07	HPRT1_1	65.0	IMR 90 P8
3	A3	2.73	HPRT1_1	65.0	IMR 90 P8
4	A3	1.94	HPRT1_1	65.0	IMR 90 P8
5	A3	4.88	HPRT1_1	65.0	IMR 90 P8
6	A3	2.06	HPRT1_1	65.0	IMR 90 P8
7	A3	4.8	HPRT1_1	65.0	IMR 90 P8
8	A3	0.7	HPRT1_1	65.0	IMR 90 P8
9	A3	-0.06	HPRT1_1	65.0	IMR 90 P8
10	A3	-2.89	HPRT1_1	65.0	IMR 90 P8
11	A3	-2.39	HPRT1_1	65.0	IMR 90 P8
12	A3	-3.47	HPRT1_1	65.0	IMR 90 P8
13	A3	-2.94	HPRT1_1	65.0	IMR 90 P8
14	A3	0.83	HPRT1_1	65.0	IMR 90 P8
15	A3	-2.3	HPRT1_1	65.0	IMR 90 P8
16	A3	-4.46	HPRT1_1	65.0	IMR 90 P8
17	A3	-2.8	HPRT1_1	65.0	IMR 90 P8
18	A3	-2.05	HPRT1_1	65.0	IMR 90 P8
19	A3	-5.07	HPRT1_1	65.0	IMR 90 P8
20	A3	1.66	HPRT1_1	65.0	IMR 90 P8
21	A3	-0.38	HPRT1_1	65.0	IMR 90 P8
22	A3	0.32	HPRT1_1	65.0	IMR 90 P8
23	A3	2.55	HPRT1_1	65.0	IMR 90 P8
24	A3	-1.93	HPRT1_1	65.0	IMR 90 P8
25	A3	4.04	HPRT1_1	65.0	IMR 90 P8
26	A3	9.73	HPRT1_1	65.0	IMR 90 P8
27	A3	18.22	HPRT1_1	65.0	IMR 90 P8
28	A3	44.51	HPRT1_1	65.0	IMR 90 P8
29	A3	98.04	HPRT1_1	65.0	IMR 90 P8
30	A3	183.16	HPRT1_1	65.0	IMR 90 P8
31	A3	300.7	HPRT1_1	65.0	IMR 90 P8
32	A3	426.24	HPRT1_1	65.0	IMR 90 P8
33	A3	549.74	HPRT1_1	65.0	IMR 90 P8
34	A3	672.2	HPRT1_1	65.0	IMR 90 P8
35	A3	799.5	HPRT1_1	65.0	IMR 90 P8
36	A3	926.14	HPRT1_1	65.0	IMR 90 P8
37	A3	1053.35	HPRT1_1	65.0	IMR 90 P8
38	A3	1175.22	HPRT1_1	65.0	IMR 90 P8
39	A3	1292.73	HPRT1_1	65.0	IMR 90 P8
40	A3	1403.64	HPRT1_1	65.0	IMR 90 P8
1	B3	4.77	HPRT1_1	64.5	IMR 90 P8
2	B3	2.44	HPRT1_1	64.5	IMR 90 P8
3	B3	-1.49	HPRT1_1	64.5	IMR 90 P8
4	B3	0.3	HPRT1_1	64.5	IMR 90 P8
5	B3	-0.83	HPRT1_1	64.5	IMR 90 P8
6	B3	6.11	HPRT1_1	64.5	IMR 90 P8
7	B3	2.0	HPRT1_1	64.5	IMR 90 P8
8	B3	0.32	HPRT1_1	64.5	IMR 90 P8
9	B3	-2.73	HPRT1_1	64.5	IMR 90 P8
10	B3	-3.96	HPRT1_1	64.5	IMR 90 P8
11	B3	0.37	HPRT1_1	64.5	IMR 90 P8
12	B3	1.26	HPRT1_1	64.5	IMR 90 P8
13	B3	0.81	HPRT1_1	64.5	IMR 90 P8
14	B3	1.82	HPRT1_1	64.5	IMR 90 P8
15	B3	0.66	HPRT1_1	64.5	IMR 90 P8
16	B3	2.36	HPRT1_1	64.5	IMR 90 P8
17	B3	1.56	HPRT1_1	64.5	IMR 90 P8
18	B3	-1.48	HPRT1_1	64.5	IMR 90 P8
19	B3	-0.11	HPRT1_1	64.5	IMR 90 P8
20	B3	1.53	HPRT1_1	64.5	IMR 90 P8
21	B3	-0.42	HPRT1_1	64.5	IMR 90 P8
22	B3	-0.86	HPRT1_1	64.5	IMR 90 P8
23	B3	-6.45	HPRT1_1	64.5	IMR 90 P8
24	B3	-0.22	HPRT1_1	64.5	IMR 90 P8
25	B3	6.91	HPRT1_1	64.5	IMR 90 P8
26	B3	12.17	HPRT1_1	64.5	IMR 90 P8
27	B3	25.44	HPRT1_1	64.5	IMR 90 P8
28	B3	52.07	HPRT1_1	64.5	IMR 90 P8
29	B3	108.5	HPRT1_1	64.5	IMR 90 P8
30	B3	194.2	HPRT1_1	64.5	IMR 90 P8
31	B3	328.76	HPRT1_1	64.5	IMR 90 P8
32	B3	460.95	HPRT1_1	64.5	IMR 90 P8
33	B3	588.62	HPRT1_1	64.5	IMR 90 P8
34	B3	715.45	HPRT1_1	64.5	IMR 90 P8
35	B3	848.15	HPRT1_1	64.5	IMR 90 P8
36	B3	984.38	HPRT1_1	64.5	IMR 90 P8
37	B3	1118.29	HPRT1_1	64.5	IMR 90 P8
38	B3	1246.26	HPRT1_1	64.5	IMR 90 P8
39	B3	1366.58	HPRT1_1	64.5	IMR 90 P8
40	B3	1481.42	HPRT1_1	64.5	IMR 90 P8
1	C3	1.63	HPRT1_1	63.3	IMR 90 P8
2	C3	0.06	HPRT1_1	63.3	IMR 90 P8
3	C3	2.94	HPRT1_1	63.3	IMR 90 P8
4	C3	5.15	HPRT1_1	63.3	IMR 90 P8
5	C3	-0.55	HPRT1_1	63.3	IMR 90 P8
6	C3	-0.95	HPRT1_1	63.3	IMR 90 P8
7	C3	0.81	HPRT1_1	63.3	IMR 90 P8
8	C3	-0.11	HPRT1_1	63.3	IMR 90 P8
9	C3	0.02	HPRT1_1	63.3	IMR 90 P8
10	C3	-4.32	HPRT1_1	63.3	IMR 90 P8
11	C3	-2.98	HPRT1_1	63.3	IMR 90 P8
12	C3	3.67	HPRT1_1	63.3	IMR 90 P8
13	C3	3.22	HPRT1_1	63.3	IMR 90 P8
14	C3	-2.72	HPRT1_1	63.3	IMR 90 P8
15	C3	-2.98	HPRT1_1	63.3	IMR 90 P8
16	C3	4.3	HPRT1_1	63.3	IMR 90 P8
17	C3	-2.12	HPRT1_1	63.3	IMR 90 P8
18	C3	0.7	HPRT1_1	63.3	IMR 90 P8
19	C3	-4.85	HPRT1_1	63.3	IMR 90 P8
20	C3	-2.4	HPRT1_1	63.3	IMR 90 P8
21	C3	-1.36	HPRT1_1	63.3	IMR 90 P8
22	C3	4.66	HPRT1_1	63.3	IMR 90 P8
23	C3	-2.42	HPRT1_1	63.3	IMR 90 P8
24	C3	4.36	HPRT1_1	63.3	IMR 90 P8
25	C3	4.34	HPRT1_1	63.3	IMR 90 P8
26	C3	12.51	HPRT1_1	63.3	IMR 90 P8
27	C3	20.21	HPRT1_1	63.3	IMR 90 P8
28	C3	44.94	HPRT1_1	63.3	IMR 90 P8
29	C3	89.77	HPRT1_1	63.3	IMR 90 P8
30	C3	166.55	HPRT1_1	63.3	IMR 90 P8
31	C3	289.95	HPRT1_1	63.3	IMR 90 P8
32	C3	423.88	HPRT1_1	63.3	IMR 90 P8
33	C3	553.22	HPRT1_1	63.3	IMR 90 P8
34	C3	679.6	HPRT1_1	63.3	IMR 90 P8
35	C3	807.98	HPRT1_1	63.3	IMR 90 P8
36	C3	940.22	HPRT1_1	63.3	IMR 90 P8
37	C3	1074.43	HPRT1_1	63.3	IMR 90 P8
38	C3	1206.96	HPRT1_1	63.3	IMR 90 P8
39	C3	1333.72	HPRT1_1	63.3	IMR 90 P8
40	C3	1454.99	HPRT1_1	63.3	IMR 90 P8
1	D3	6.77	HPRT1_1	61.4	IMR 90 P8
2	D3	3.18	HPRT1_1	61.4	IMR 90 P8
3	D3	4.17	HPRT1_1	61.4	IMR 90 P8
4	D3	-2.22	HPRT1_1	61.4	IMR 90 P8
5	D3	2.78	HPRT1_1	61.4	IMR 90 P8
6	D3	-0.1	HPRT1_1	61.4	IMR 90 P8
7	D3	-2.27	HPRT1_1	61.4	IMR 90 P8
8	D3	4.1	HPRT1_1	61.4	IMR 90 P8
9	D3	1.01	HPRT1_1	61.4	IMR 90 P8
10	D3	-0.02	HPRT1_1	61.4	IMR 90 P8
11	D3	1.08	HPRT1_1	61.4	IMR 90 P8
12	D3	-2.53	HPRT1_1	61.4	IMR 90 P8
13	D3	1.52	HPRT1_1	61.4	IMR 90 P8
14	D3	-0.07	HPRT1_1	61.4	IMR 90 P8
15	D3	1.19	HPRT1_1	61.4	IMR 90 P8
16	D3	-4.74	HPRT1_1	61.4	IMR 90 P8
17	D3	3.31	HPRT1_1	61.4	IMR 90 P8
18	D3	-3.52	HPRT1_1	61.4	IMR 90 P8
19	D3	0.8	HPRT1_1	61.4	IMR 90 P8
20	D3	-2.56	HPRT1_1	61.4	IMR 90 P8
21	D3	1.06	HPRT1_1	61.4	IMR 90 P8
22	D3	1.15	HPRT1_1	61.4	IMR 90 P8
23	D3	0.82	HPRT1_1	61.4	IMR 90 P8
24	D3	-4.98	HPRT1_1	61.4	IMR 90 P8
25	D3	2.81	HPRT1_1	61.4	IMR 90 P8
26	D3	7.08	HPRT1_1	61.4	IMR 90 P8
27	D3	13.22	HPRT1_1	61.4	IMR 90 P8
28	D3	23.5	HPRT1_1	61.4	IMR 90 P8
29	D3	46.55	HPRT1_1	61.4	IMR 90 P8
30	D3	85.78	HPRT1_1	61.4	IMR 90 P8
31	D3	165.06	HPRT1_1	61.4	IMR 90 P8
32	D3	281.37	HPRT1_1	61.4	IMR 90 P8
33	D3	422.5	HPRT1_1	61.4	IMR 90 P8
34	D3	556.87	HPRT1_1	61.4	IMR 90 P8
35	D3	684.47	HPRT1_1	61.4	IMR 90 P8
36	D3	814.01	HPRT1_1	61.4	IMR 90 P8
37	D3	948.71	HPRT1_1	61.4	IMR 90 P8
38	D3	1087.52	HPRT1_1	61.4	IMR 90 P8
39	D3	1226.41	HPRT1_1	61.4	IMR 90 P8
40	D3	1364.39	HPRT1_1	61.4	IMR 90 P8
1	E3	5.92	HPRT1_1	59.0	IMR 90 P8
2	E3	1.49	HPRT1_1	59.0	IMR 90 P8
3	E3	5.1	HPRT1_1	59.0	IMR 90 P8
4	E3	4.84	HPRT1_1	59.0	IMR 90 P8
5	E3	-3.39	HPRT1_1	59.0	IMR 90 P8
6	E3	4.08	HPRT1_1	59.0	IMR 90 P8
7	E3	1.1	HPRT1_1	59.0	IMR 90 P8
8	E3	-0.8	HPRT1_1	59.0	IMR 90 P8
9	E3	-1.89	HPRT1_1	59.0	IMR 90 P8
10	E3	-1.79	HPRT1_1	59.0	IMR 90 P8
11	E3	-2.92	HPRT1_1	59.0	IMR 90 P8
12	E3	-0.53	HPRT1_1	59.0	IMR 90 P8
13	E3	-4.43	HPRT1_1	59.0	IMR 90 P8
14	E3	0.18	HPRT1_1	59.0	IMR 90 P8
15	E3	-0.63	HPRT1_1	59.0	IMR 90 P8
16	E3	-1.04	HPRT1_1	59.0	IMR 90 P8
17	E3	-0.29	HPRT1_1	59.0	IMR 90 P8
18	E3	4.06	HPRT1_1	59.0	IMR 90 P8
19	E3	1.38	HPRT1_1	59.0	IMR 90 P8
20	E3	-2.64	HPRT1_1	59.0	IMR 90 P8
21	E3	1.19	HPRT1_1	59.0	IMR 90 P8
22	E3	4.1	HPRT1_1	59.0	IMR 90 P8
23	E3	1.86	HPRT1_1	59.0	IMR 90 P8
24	E3	3.05	HPRT1_1	59.0	IMR 90 P8
25	E3	1.54	HPRT1_1	59.0	IMR 90 P8
26	E3	-2.12	HPRT1_1	59.0	IMR 90 P8
27	E3	4.6	HPRT1_1	59.0	IMR 90 P8
28	E3	9.87	HPRT1_1	59.0	IMR 90 P8
29	E3	18.38	HPRT1_1	59.0	IMR 90 P8
30	E3	30.84	HPRT1_1	59.0	IMR 90 P8
31	E3	57.37	HPRT1_1	59.0	IMR 90 P8
32	E3	104.08	HPRT1_1	59.0	IMR 90 P8
33	E3	187.82	HPRT1_1	59.0	IMR 90 P8
34	E3	308.02	HPRT1_1	59.0	IMR 90 P8
35	E3	439.14	HPRT1_1	59.0	IMR 90 P8
36	E3	567.77	HPRT1_1	59.0	IMR 90 P8
37	E3	697.04	HPRT1_1	59.0	IMR 90 P8
38	E3	830.66	HPRT1_1	59.0	IMR 90 P8
39	E3	968.69	HPRT1_1	59.0	IMR 90 P8
40	E3	1107.99	HPRT1_1	59.0	IMR 90 P8
1	F3	0.98	HPRT1_1	57.0	IMR 90 P8
2	F3	2.94	HPRT1_1	57.0	IMR 90 P8
3	F3	2.18	HPRT1_1	57.0	IMR 90 P8
4	F3	3.15	HPRT1_1	57.0	IMR 90 P8
5	F3	0.34	HPRT1_1	57.0	IMR 90 P8
6	F3	0.79	HPRT1_1	57.0	IMR 90 P8
7	F3	-0.42	HPRT1_1	57.0	IMR 90 P8
8	F3	-0.18	HPRT1_1	57.0	IMR 90 P8
9	F3	1.56	HPRT1_1	57.0	IMR 90 P8
10	F3	1.34	HPRT1_1	57.0	IMR 90 P8
11	F3	0.44	HPRT1_1	57.0	IMR 90 P8
12	F3	-3.29	HPRT1_1	57.0	IMR 90 P8
13	F3	-4.1	HPRT1_1	57.0	IMR 90 P8
14	F3	1.09	HPRT1_1	57.0	IMR 90 P8
15	F3	0.23	HPRT1_1	57.0	IMR 90 P8
16	F3	2.93	HPRT1_1	57.0	IMR 90 P8
17	F3	2.01	HPRT1_1	57.0	IMR 90 P8
18	F3	-2.2	HPRT1_1	57.0	IMR 90 P8
19	F3	0.2	HPRT1_1	57.0	IMR 90 P8
20	F3	-1.15	HPRT1_1	57.0	IMR 90 P8
21	F3	-0.74	HPRT1_1	57.0	IMR 90 P8
22	F3	1.73	HPRT1_1	57.0	IMR 90 P8
23	F3	-1.95	HPRT1_1	57.0	IMR 90 P8
24	F3	2.03	HPRT1_1	57.0	IMR 90 P8
25	F3	2.04	HPRT1_1	57.0	IMR 90 P8
26	F3	3.26	HPRT1_1	57.0	IMR 90 P8
27	F3	0.77	HPRT1_1	57.0	IMR 90 P8
28	F3	4.62	HPRT1_1	57.0	IMR 90 P8
29	F3	5.17	HPRT1_1	57.0	IMR 90 P8
30	F3	12.56	HPRT1_1	57.0	IMR 90 P8
31	F3	21.11	HPRT1_1	57.0	IMR 90 P8
32	F3	33.05	HPRT1_1	57.0	IMR 90 P8
33	F3	64.59	HPRT1_1	57.0	IMR 90 P8
34	F3	118.66	HPRT1_1	57.0	IMR 90 P8
35	F3	205.52	HPRT1_1	57.0	IMR 90 P8
36	F3	324.22	HPRT1_1	57.0	IMR 90 P8
37	F3	442.34	HPRT1_1	57.0	IMR 90 P8
38	F3	564.75	HPRT1_1	57.0	IMR 90 P8
39	F3	685.4	HPRT1_1	57.0	IMR 90 P8
40	F3	809.87	HPRT1_1	57.0	IMR 90 P8
1	G3	5.15	HPRT1_1	55.7	IMR 90 P8
2	G3	3.06	HPRT1_1	55.7	IMR 90 P8
3	G3	4.14	HPRT1_1	55.7	IMR 90 P8
4	G3	8.2	HPRT1_1	55.7	IMR 90 P8
5	G3	-0.07	HPRT1_1	55.7	IMR 90 P8
6	G3	3.24	HPRT1_1	55.7	IMR 90 P8
7	G3	-1.21	HPRT1_1	55.7	IMR 90 P8
8	G3	2.7	HPRT1_1	55.7	IMR 90 P8
9	G3	-0.07	HPRT1_1	55.7	IMR 90 P8
10	G3	-2.7	HPRT1_1	55.7	IMR 90 P8
11	G3	4.18	HPRT1_1	55.7	IMR 90 P8
12	G3	-4.69	HPRT1_1	55.7	IMR 90 P8
13	G3	1.05	HPRT1_1	55.7	IMR 90 P8
14	G3	-2.34	HPRT1_1	55.7	IMR 90 P8
15	G3	-3.42	HPRT1_1	55.7	IMR 90 P8
16	G3	-3.83	HPRT1_1	55.7	IMR 90 P8
17	G3	-2.54	HPRT1_1	55.7	IMR 90 P8
18	G3	0.57	HPRT1_1	55.7	IMR 90 P8
19	G3	-6.1	HPRT1_1	55.7	IMR 90 P8
20	G3	1.58	HPRT1_1	55.7	IMR 90 P8
21	G3	2.91	HPRT1_1	55.7	IMR 90 P8
22	G3	-4.53	HPRT1_1	55.7	IMR 90 P8
23	G3	-1.46	HPRT1_1	55.7	IMR 90 P8
24	G3	1.07	HPRT1_1	55.7	IMR 90 P8
25	G3	6.44	HPRT1_1	55.7	IMR 90 P8
26	G3	-1.17	HPRT1_1	55.7	IMR 90 P8
27	G3	4.24	HPRT1_1	55.7	IMR 90 P8
28	G3	2.05	HPRT1_1	55.7	IMR 90 P8
29	G3	6.55	HPRT1_1	55.7	IMR 90 P8
30	G3	5.22	HPRT1_1	55.7	IMR 90 P8
31	G3	18.66	HPRT1_1	55.7	IMR 90 P8
32	G3	25.06	HPRT1_1	55.7	IMR 90 P8
33	G3	47.26	HPRT1_1	55.7	IMR 90 P8
34	G3	78.99	HPRT1_1	55.7	IMR 90 P8
35	G3	132.35	HPRT1_1	55.7	IMR 90 P8
36	G3	216.29	HPRT1_1	55.7	IMR 90 P8
37	G3	317.19	HPRT1_1	55.7	IMR 90 P8
38	G3	417.92	HPRT1_1	55.7	IMR 90 P8
39	G3	525.27	HPRT1_1	55.7	IMR 90 P8
40	G3	639.53	HPRT1_1	55.7	IMR 90 P8
1	H3	-1.66	HPRT1_1	55.0	IMR 90 P8
2	H3	4.91	HPRT1_1	55.0	IMR 90 P8
3	H3	3.23	HPRT1_1	55.0	IMR 90 P8
4	H3	2.47	HPRT1_1	55.0	IMR 90 P8
5	H3	2.83	HPRT1_1	55.0	IMR 90 P8
6	H3	1.37	HPRT1_1	55.0	IMR 90 P8
7	H3	1.6	HPRT1_1	55.0	IMR 90 P8
8	H3	2.27	HPRT1_1	55.0	IMR 90 P8
9	H3	1.79	HPRT1_1	55.0	IMR 90 P8
10	H3	3.48	HPRT1_1	55.0	IMR 90 P8
11	H3	-0.14	HPRT1_1	55.0	IMR 90 P8
12	H3	-2.89	HPRT1_1	55.0	IMR 90 P8
13	H3	-2.92	HPRT1_1	55.0	IMR 90 P8
14	H3	-0.29	HPRT1_1	55.0	IMR 90 P8
15	H3	-4.05	HPRT1_1	55.0	IMR 90 P8
16	H3	0.69	HPRT1_1	55.0	IMR 90 P8
17	H3	-3.31	HPRT1_1	55.0	IMR 90 P8
18	H3	0.22	HPRT1_1	55.0	IMR 90 P8
19	H3	-3.8	HPRT1_1	55.0	IMR 90 P8
20	H3	2.92	HPRT1_1	55.0	IMR 90 P8
21	H3	2.98	HPRT1_1	55.0	IMR 90 P8
22	H3	-0.08	HPRT1_1	55.0	IMR 90 P8
23	H3	0.19	HPRT1_1	55.0	IMR 90 P8
24	H3	-0.19	HPRT1_1	55.0	IMR 90 P8
25	H3	0.02	HPRT1_1	55.0	IMR 90 P8
26	H3	-2.18	HPRT1_1	55.0	IMR 90 P8
27	H3	0.97	HPRT1_1	55.0	IMR 90 P8
28	H3	-2.6	HPRT1_1	55.0	IMR 90 P8
29	H3	1.79	HPRT1_1	55.0	IMR 90 P8
30	H3	4.23	HPRT1_1	55.0	IMR 90 P8
31	H3	8.24	HPRT1_1	55.0	IMR 90 P8
32	H3	11.19	HPRT1_1	55.0	IMR 90 P8
33	H3	21.14	HPRT1_1	55.0	IMR 90 P8
34	H3	41.32	HPRT1_1	55.0	IMR 90 P8
35	H3	73.62	HPRT1_1	55.0	IMR 90 P8
36	H3	134.27	HPRT1_1	55.0	IMR 90 P8
37	H3	233.27	HPRT1_1	55.0	IMR 90 P8
38	H3	340.24	HPRT1_1	55.0	IMR 90 P8
39	H3	446.29	HPRT1_1	55.0	IMR 90 P8
40	H3	551.41	HPRT1_1	55.0	IMR 90 P8
