# Supplementary material for: Primer PICKR: literature-mined scoring platform for robust RT–qPCR primers
Source: Nat Commun. 2026 May 28;17:6938. doi: 10.1038/s41467-026-73648-2 (PMC13388996; doi:10.1038/s41467-026-73648-2)
Supplement: Supplementary file 11 — Source Data [file 41467_2026_73648_MOESM11_ESM.zip › Suppl_Fig_S7/melting_curve_data_ALDOA_1.csv]

Temperature	Well	Derivative	Target	melt temp	Replicate
55.0	A11	12.66	ALDOA_1	65.0	IMR 90 P2
55.5	A11	27.44	ALDOA_1	65.0	IMR 90 P2
56.0	A11	25.33	ALDOA_1	65.0	IMR 90 P2
56.5	A11	25.33	ALDOA_1	65.0	IMR 90 P2
57.0	A11	25.33	ALDOA_1	65.0	IMR 90 P2
57.5	A11	25.44	ALDOA_1	65.0	IMR 90 P2
58.0	A11	24.61	ALDOA_1	65.0	IMR 90 P2
58.5	A11	24.06	ALDOA_1	65.0	IMR 90 P2
59.0	A11	23.69	ALDOA_1	65.0	IMR 90 P2
59.5	A11	21.15	ALDOA_1	65.0	IMR 90 P2
60.0	A11	19.92	ALDOA_1	65.0	IMR 90 P2
60.5	A11	21.08	ALDOA_1	65.0	IMR 90 P2
61.0	A11	22.09	ALDOA_1	65.0	IMR 90 P2
61.5	A11	25.49	ALDOA_1	65.0	IMR 90 P2
62.0	A11	31.88	ALDOA_1	65.0	IMR 90 P2
62.5	A11	41.47	ALDOA_1	65.0	IMR 90 P2
63.0	A11	53.62	ALDOA_1	65.0	IMR 90 P2
63.5	A11	68.26	ALDOA_1	65.0	IMR 90 P2
64.0	A11	83.1	ALDOA_1	65.0	IMR 90 P2
64.5	A11	95.79	ALDOA_1	65.0	IMR 90 P2
65.0	A11	104.69	ALDOA_1	65.0	IMR 90 P2
65.5	A11	110.76	ALDOA_1	65.0	IMR 90 P2
66.0	A11	114.2	ALDOA_1	65.0	IMR 90 P2
66.5	A11	114.14	ALDOA_1	65.0	IMR 90 P2
67.0	A11	113.65	ALDOA_1	65.0	IMR 90 P2
67.5	A11	113.77	ALDOA_1	65.0	IMR 90 P2
68.0	A11	112.73	ALDOA_1	65.0	IMR 90 P2
68.5	A11	110.8	ALDOA_1	65.0	IMR 90 P2
69.0	A11	110.51	ALDOA_1	65.0	IMR 90 P2
69.5	A11	110.26	ALDOA_1	65.0	IMR 90 P2
70.0	A11	108.83	ALDOA_1	65.0	IMR 90 P2
70.5	A11	108.56	ALDOA_1	65.0	IMR 90 P2
71.0	A11	110.07	ALDOA_1	65.0	IMR 90 P2
71.5	A11	110.09	ALDOA_1	65.0	IMR 90 P2
72.0	A11	109.93	ALDOA_1	65.0	IMR 90 P2
72.5	A11	111.51	ALDOA_1	65.0	IMR 90 P2
73.0	A11	112.33	ALDOA_1	65.0	IMR 90 P2
73.5	A11	112.18	ALDOA_1	65.0	IMR 90 P2
74.0	A11	113.59	ALDOA_1	65.0	IMR 90 P2
74.5	A11	114.94	ALDOA_1	65.0	IMR 90 P2
75.0	A11	114.56	ALDOA_1	65.0	IMR 90 P2
75.5	A11	114.69	ALDOA_1	65.0	IMR 90 P2
76.0	A11	114.32	ALDOA_1	65.0	IMR 90 P2
76.5	A11	112.48	ALDOA_1	65.0	IMR 90 P2
77.0	A11	111.49	ALDOA_1	65.0	IMR 90 P2
77.5	A11	111.56	ALDOA_1	65.0	IMR 90 P2
78.0	A11	110.96	ALDOA_1	65.0	IMR 90 P2
78.5	A11	110.5	ALDOA_1	65.0	IMR 90 P2
79.0	A11	111.12	ALDOA_1	65.0	IMR 90 P2
79.5	A11	111.34	ALDOA_1	65.0	IMR 90 P2
80.0	A11	113.2	ALDOA_1	65.0	IMR 90 P2
80.5	A11	122.71	ALDOA_1	65.0	IMR 90 P2
81.0	A11	155.82	ALDOA_1	65.0	IMR 90 P2
81.5	A11	219.39	ALDOA_1	65.0	IMR 90 P2
82.0	A11	294.84	ALDOA_1	65.0	IMR 90 P2
82.5	A11	363.92	ALDOA_1	65.0	IMR 90 P2
83.0	A11	414.66	ALDOA_1	65.0	IMR 90 P2
83.5	A11	414.6	ALDOA_1	65.0	IMR 90 P2
84.0	A11	348.31	ALDOA_1	65.0	IMR 90 P2
84.5	A11	252.54	ALDOA_1	65.0	IMR 90 P2
85.0	A11	159.43	ALDOA_1	65.0	IMR 90 P2
85.5	A11	77.42	ALDOA_1	65.0	IMR 90 P2
86.0	A11	22.95	ALDOA_1	65.0	IMR 90 P2
86.5	A11	3.74	ALDOA_1	65.0	IMR 90 P2
87.0	A11	1.76	ALDOA_1	65.0	IMR 90 P2
87.5	A11	2.06	ALDOA_1	65.0	IMR 90 P2
88.0	A11	2.34	ALDOA_1	65.0	IMR 90 P2
88.5	A11	2.4	ALDOA_1	65.0	IMR 90 P2
89.0	A11	2.81	ALDOA_1	65.0	IMR 90 P2
89.5	A11	3.19	ALDOA_1	65.0	IMR 90 P2
90.0	A11	2.86	ALDOA_1	65.0	IMR 90 P2
90.5	A11	2.78	ALDOA_1	65.0	IMR 90 P2
91.0	A11	2.91	ALDOA_1	65.0	IMR 90 P2
91.5	A11	2.53	ALDOA_1	65.0	IMR 90 P2
92.0	A11	2.84	ALDOA_1	65.0	IMR 90 P2
92.5	A11	3.33	ALDOA_1	65.0	IMR 90 P2
93.0	A11	2.97	ALDOA_1	65.0	IMR 90 P2
93.5	A11	2.24	ALDOA_1	65.0	IMR 90 P2
94.0	A11	2.14	ALDOA_1	65.0	IMR 90 P2
94.5	A11	0.79	ALDOA_1	65.0	IMR 90 P2
95.0	A11	-0.39	ALDOA_1	65.0	IMR 90 P2
55.0	B11	19.48	ALDOA_1	64.5	IMR 90 P2
55.5	B11	42.21	ALDOA_1	64.5	IMR 90 P2
56.0	B11	38.97	ALDOA_1	64.5	IMR 90 P2
56.5	B11	38.97	ALDOA_1	64.5	IMR 90 P2
57.0	B11	38.97	ALDOA_1	64.5	IMR 90 P2
57.5	B11	38.96	ALDOA_1	64.5	IMR 90 P2
58.0	B11	39.02	ALDOA_1	64.5	IMR 90 P2
58.5	B11	39.02	ALDOA_1	64.5	IMR 90 P2
59.0	B11	38.47	ALDOA_1	64.5	IMR 90 P2
59.5	B11	37.08	ALDOA_1	64.5	IMR 90 P2
60.0	B11	36.19	ALDOA_1	64.5	IMR 90 P2
60.5	B11	35.07	ALDOA_1	64.5	IMR 90 P2
61.0	B11	32.97	ALDOA_1	64.5	IMR 90 P2
61.5	B11	30.85	ALDOA_1	64.5	IMR 90 P2
62.0	B11	28.6	ALDOA_1	64.5	IMR 90 P2
62.5	B11	26.73	ALDOA_1	64.5	IMR 90 P2
63.0	B11	28.39	ALDOA_1	64.5	IMR 90 P2
63.5	B11	34.26	ALDOA_1	64.5	IMR 90 P2
64.0	B11	43.04	ALDOA_1	64.5	IMR 90 P2
64.5	B11	55.78	ALDOA_1	64.5	IMR 90 P2
65.0	B11	71.4	ALDOA_1	64.5	IMR 90 P2
65.5	B11	85.54	ALDOA_1	64.5	IMR 90 P2
66.0	B11	96.97	ALDOA_1	64.5	IMR 90 P2
66.5	B11	106.56	ALDOA_1	64.5	IMR 90 P2
67.0	B11	112.9	ALDOA_1	64.5	IMR 90 P2
67.5	B11	115.47	ALDOA_1	64.5	IMR 90 P2
68.0	B11	116.16	ALDOA_1	64.5	IMR 90 P2
68.5	B11	116.23	ALDOA_1	64.5	IMR 90 P2
69.0	B11	115.91	ALDOA_1	64.5	IMR 90 P2
69.5	B11	115.62	ALDOA_1	64.5	IMR 90 P2
70.0	B11	115.7	ALDOA_1	64.5	IMR 90 P2
70.5	B11	116.78	ALDOA_1	64.5	IMR 90 P2
71.0	B11	118.28	ALDOA_1	64.5	IMR 90 P2
71.5	B11	119.35	ALDOA_1	64.5	IMR 90 P2
72.0	B11	120.12	ALDOA_1	64.5	IMR 90 P2
72.5	B11	120.99	ALDOA_1	64.5	IMR 90 P2
73.0	B11	121.05	ALDOA_1	64.5	IMR 90 P2
73.5	B11	120.49	ALDOA_1	64.5	IMR 90 P2
74.0	B11	119.85	ALDOA_1	64.5	IMR 90 P2
74.5	B11	119.05	ALDOA_1	64.5	IMR 90 P2
75.0	B11	118.12	ALDOA_1	64.5	IMR 90 P2
75.5	B11	117.56	ALDOA_1	64.5	IMR 90 P2
76.0	B11	117.16	ALDOA_1	64.5	IMR 90 P2
76.5	B11	116.19	ALDOA_1	64.5	IMR 90 P2
77.0	B11	115.44	ALDOA_1	64.5	IMR 90 P2
77.5	B11	115.31	ALDOA_1	64.5	IMR 90 P2
78.0	B11	114.87	ALDOA_1	64.5	IMR 90 P2
78.5	B11	114.19	ALDOA_1	64.5	IMR 90 P2
79.0	B11	114.57	ALDOA_1	64.5	IMR 90 P2
79.5	B11	115.46	ALDOA_1	64.5	IMR 90 P2
80.0	B11	117.31	ALDOA_1	64.5	IMR 90 P2
80.5	B11	126.78	ALDOA_1	64.5	IMR 90 P2
81.0	B11	161.12	ALDOA_1	64.5	IMR 90 P2
81.5	B11	224.79	ALDOA_1	64.5	IMR 90 P2
82.0	B11	297.32	ALDOA_1	64.5	IMR 90 P2
82.5	B11	363.69	ALDOA_1	64.5	IMR 90 P2
83.0	B11	410.99	ALDOA_1	64.5	IMR 90 P2
83.5	B11	404.74	ALDOA_1	64.5	IMR 90 P2
84.0	B11	334.66	ALDOA_1	64.5	IMR 90 P2
84.5	B11	240.67	ALDOA_1	64.5	IMR 90 P2
85.0	B11	150.07	ALDOA_1	64.5	IMR 90 P2
85.5	B11	71.08	ALDOA_1	64.5	IMR 90 P2
86.0	B11	20.61	ALDOA_1	64.5	IMR 90 P2
86.5	B11	3.95	ALDOA_1	64.5	IMR 90 P2
87.0	B11	2.4	ALDOA_1	64.5	IMR 90 P2
87.5	B11	1.93	ALDOA_1	64.5	IMR 90 P2
88.0	B11	1.04	ALDOA_1	64.5	IMR 90 P2
88.5	B11	1.05	ALDOA_1	64.5	IMR 90 P2
89.0	B11	1.87	ALDOA_1	64.5	IMR 90 P2
89.5	B11	1.71	ALDOA_1	64.5	IMR 90 P2
90.0	B11	1.69	ALDOA_1	64.5	IMR 90 P2
90.5	B11	2.68	ALDOA_1	64.5	IMR 90 P2
91.0	B11	3.41	ALDOA_1	64.5	IMR 90 P2
91.5	B11	3.1	ALDOA_1	64.5	IMR 90 P2
92.0	B11	3.07	ALDOA_1	64.5	IMR 90 P2
92.5	B11	3.24	ALDOA_1	64.5	IMR 90 P2
93.0	B11	2.6	ALDOA_1	64.5	IMR 90 P2
93.5	B11	1.72	ALDOA_1	64.5	IMR 90 P2
94.0	B11	1.68	ALDOA_1	64.5	IMR 90 P2
94.5	B11	1.63	ALDOA_1	64.5	IMR 90 P2
95.0	B11	0.69	ALDOA_1	64.5	IMR 90 P2
55.0	C11	19.5	ALDOA_1	63.3	IMR 90 P2
55.5	C11	42.26	ALDOA_1	63.3	IMR 90 P2
56.0	C11	39.01	ALDOA_1	63.3	IMR 90 P2
56.5	C11	39.01	ALDOA_1	63.3	IMR 90 P2
57.0	C11	39.01	ALDOA_1	63.3	IMR 90 P2
57.5	C11	38.99	ALDOA_1	63.3	IMR 90 P2
58.0	C11	39.33	ALDOA_1	63.3	IMR 90 P2
58.5	C11	38.0	ALDOA_1	63.3	IMR 90 P2
59.0	C11	35.32	ALDOA_1	63.3	IMR 90 P2
59.5	C11	35.1	ALDOA_1	63.3	IMR 90 P2
60.0	C11	36.81	ALDOA_1	63.3	IMR 90 P2
60.5	C11	37.15	ALDOA_1	63.3	IMR 90 P2
61.0	C11	37.93	ALDOA_1	63.3	IMR 90 P2
61.5	C11	40.39	ALDOA_1	63.3	IMR 90 P2
62.0	C11	38.83	ALDOA_1	63.3	IMR 90 P2
62.5	C11	37.93	ALDOA_1	63.3	IMR 90 P2
63.0	C11	40.28	ALDOA_1	63.3	IMR 90 P2
63.5	C11	42.01	ALDOA_1	63.3	IMR 90 P2
64.0	C11	45.26	ALDOA_1	63.3	IMR 90 P2
64.5	C11	54.25	ALDOA_1	63.3	IMR 90 P2
65.0	C11	65.94	ALDOA_1	63.3	IMR 90 P2
65.5	C11	78.17	ALDOA_1	63.3	IMR 90 P2
66.0	C11	92.03	ALDOA_1	63.3	IMR 90 P2
66.5	C11	104.25	ALDOA_1	63.3	IMR 90 P2
67.0	C11	113.19	ALDOA_1	63.3	IMR 90 P2
67.5	C11	117.84	ALDOA_1	63.3	IMR 90 P2
68.0	C11	119.21	ALDOA_1	63.3	IMR 90 P2
68.5	C11	119.22	ALDOA_1	63.3	IMR 90 P2
69.0	C11	119.15	ALDOA_1	63.3	IMR 90 P2
69.5	C11	119.75	ALDOA_1	63.3	IMR 90 P2
70.0	C11	121.71	ALDOA_1	63.3	IMR 90 P2
70.5	C11	123.97	ALDOA_1	63.3	IMR 90 P2
71.0	C11	125.93	ALDOA_1	63.3	IMR 90 P2
71.5	C11	127.59	ALDOA_1	63.3	IMR 90 P2
72.0	C11	128.06	ALDOA_1	63.3	IMR 90 P2
72.5	C11	127.41	ALDOA_1	63.3	IMR 90 P2
73.0	C11	126.87	ALDOA_1	63.3	IMR 90 P2
73.5	C11	125.56	ALDOA_1	63.3	IMR 90 P2
74.0	C11	124.42	ALDOA_1	63.3	IMR 90 P2
74.5	C11	123.9	ALDOA_1	63.3	IMR 90 P2
75.0	C11	123.22	ALDOA_1	63.3	IMR 90 P2
75.5	C11	122.61	ALDOA_1	63.3	IMR 90 P2
76.0	C11	123.29	ALDOA_1	63.3	IMR 90 P2
76.5	C11	122.84	ALDOA_1	63.3	IMR 90 P2
77.0	C11	120.6	ALDOA_1	63.3	IMR 90 P2
77.5	C11	119.78	ALDOA_1	63.3	IMR 90 P2
78.0	C11	119.44	ALDOA_1	63.3	IMR 90 P2
78.5	C11	117.64	ALDOA_1	63.3	IMR 90 P2
79.0	C11	117.19	ALDOA_1	63.3	IMR 90 P2
79.5	C11	119.63	ALDOA_1	63.3	IMR 90 P2
80.0	C11	123.0	ALDOA_1	63.3	IMR 90 P2
80.5	C11	133.38	ALDOA_1	63.3	IMR 90 P2
81.0	C11	170.28	ALDOA_1	63.3	IMR 90 P2
81.5	C11	238.03	ALDOA_1	63.3	IMR 90 P2
82.0	C11	315.64	ALDOA_1	63.3	IMR 90 P2
82.5	C11	386.97	ALDOA_1	63.3	IMR 90 P2
83.0	C11	438.07	ALDOA_1	63.3	IMR 90 P2
83.5	C11	433.56	ALDOA_1	63.3	IMR 90 P2
84.0	C11	361.67	ALDOA_1	63.3	IMR 90 P2
84.5	C11	261.42	ALDOA_1	63.3	IMR 90 P2
85.0	C11	163.5	ALDOA_1	63.3	IMR 90 P2
85.5	C11	78.59	ALDOA_1	63.3	IMR 90 P2
86.0	C11	23.8	ALDOA_1	63.3	IMR 90 P2
86.5	C11	4.97	ALDOA_1	63.3	IMR 90 P2
87.0	C11	3.02	ALDOA_1	63.3	IMR 90 P2
87.5	C11	3.4	ALDOA_1	63.3	IMR 90 P2
88.0	C11	3.46	ALDOA_1	63.3	IMR 90 P2
88.5	C11	2.98	ALDOA_1	63.3	IMR 90 P2
89.0	C11	2.43	ALDOA_1	63.3	IMR 90 P2
89.5	C11	2.11	ALDOA_1	63.3	IMR 90 P2
90.0	C11	1.76	ALDOA_1	63.3	IMR 90 P2
90.5	C11	1.45	ALDOA_1	63.3	IMR 90 P2
91.0	C11	1.72	ALDOA_1	63.3	IMR 90 P2
91.5	C11	2.22	ALDOA_1	63.3	IMR 90 P2
92.0	C11	2.32	ALDOA_1	63.3	IMR 90 P2
92.5	C11	2.59	ALDOA_1	63.3	IMR 90 P2
93.0	C11	2.96	ALDOA_1	63.3	IMR 90 P2
93.5	C11	3.61	ALDOA_1	63.3	IMR 90 P2
94.0	C11	3.97	ALDOA_1	63.3	IMR 90 P2
94.5	C11	5.91	ALDOA_1	63.3	IMR 90 P2
95.0	C11	3.54	ALDOA_1	63.3	IMR 90 P2
55.0	D11	15.84	ALDOA_1	61.4	IMR 90 P2
55.5	D11	34.33	ALDOA_1	61.4	IMR 90 P2
56.0	D11	31.69	ALDOA_1	61.4	IMR 90 P2
56.5	D11	31.69	ALDOA_1	61.4	IMR 90 P2
57.0	D11	31.69	ALDOA_1	61.4	IMR 90 P2
57.5	D11	31.62	ALDOA_1	61.4	IMR 90 P2
58.0	D11	32.1	ALDOA_1	61.4	IMR 90 P2
58.5	D11	32.14	ALDOA_1	61.4	IMR 90 P2
59.0	D11	31.9	ALDOA_1	61.4	IMR 90 P2
59.5	D11	32.2	ALDOA_1	61.4	IMR 90 P2
60.0	D11	32.4	ALDOA_1	61.4	IMR 90 P2
60.5	D11	31.96	ALDOA_1	61.4	IMR 90 P2
61.0	D11	31.88	ALDOA_1	61.4	IMR 90 P2
61.5	D11	31.96	ALDOA_1	61.4	IMR 90 P2
62.0	D11	30.83	ALDOA_1	61.4	IMR 90 P2
62.5	D11	30.69	ALDOA_1	61.4	IMR 90 P2
63.0	D11	33.06	ALDOA_1	61.4	IMR 90 P2
63.5	D11	37.34	ALDOA_1	61.4	IMR 90 P2
64.0	D11	43.89	ALDOA_1	61.4	IMR 90 P2
64.5	D11	54.75	ALDOA_1	61.4	IMR 90 P2
65.0	D11	67.01	ALDOA_1	61.4	IMR 90 P2
65.5	D11	78.74	ALDOA_1	61.4	IMR 90 P2
66.0	D11	89.91	ALDOA_1	61.4	IMR 90 P2
66.5	D11	99.09	ALDOA_1	61.4	IMR 90 P2
67.0	D11	105.16	ALDOA_1	61.4	IMR 90 P2
67.5	D11	109.02	ALDOA_1	61.4	IMR 90 P2
68.0	D11	111.55	ALDOA_1	61.4	IMR 90 P2
68.5	D11	113.31	ALDOA_1	61.4	IMR 90 P2
69.0	D11	115.46	ALDOA_1	61.4	IMR 90 P2
69.5	D11	117.87	ALDOA_1	61.4	IMR 90 P2
70.0	D11	120.69	ALDOA_1	61.4	IMR 90 P2
70.5	D11	123.54	ALDOA_1	61.4	IMR 90 P2
71.0	D11	125.54	ALDOA_1	61.4	IMR 90 P2
71.5	D11	125.88	ALDOA_1	61.4	IMR 90 P2
72.0	D11	125.08	ALDOA_1	61.4	IMR 90 P2
72.5	D11	123.59	ALDOA_1	61.4	IMR 90 P2
73.0	D11	121.42	ALDOA_1	61.4	IMR 90 P2
73.5	D11	119.33	ALDOA_1	61.4	IMR 90 P2
74.0	D11	118.4	ALDOA_1	61.4	IMR 90 P2
74.5	D11	117.65	ALDOA_1	61.4	IMR 90 P2
75.0	D11	116.51	ALDOA_1	61.4	IMR 90 P2
75.5	D11	115.7	ALDOA_1	61.4	IMR 90 P2
76.0	D11	115.3	ALDOA_1	61.4	IMR 90 P2
76.5	D11	114.18	ALDOA_1	61.4	IMR 90 P2
77.0	D11	113.39	ALDOA_1	61.4	IMR 90 P2
77.5	D11	113.57	ALDOA_1	61.4	IMR 90 P2
78.0	D11	113.55	ALDOA_1	61.4	IMR 90 P2
78.5	D11	113.24	ALDOA_1	61.4	IMR 90 P2
79.0	D11	113.57	ALDOA_1	61.4	IMR 90 P2
79.5	D11	114.19	ALDOA_1	61.4	IMR 90 P2
80.0	D11	116.25	ALDOA_1	61.4	IMR 90 P2
80.5	D11	126.0	ALDOA_1	61.4	IMR 90 P2
81.0	D11	159.11	ALDOA_1	61.4	IMR 90 P2
81.5	D11	222.64	ALDOA_1	61.4	IMR 90 P2
82.0	D11	298.27	ALDOA_1	61.4	IMR 90 P2
82.5	D11	367.43	ALDOA_1	61.4	IMR 90 P2
83.0	D11	417.27	ALDOA_1	61.4	IMR 90 P2
83.5	D11	416.03	ALDOA_1	61.4	IMR 90 P2
84.0	D11	348.95	ALDOA_1	61.4	IMR 90 P2
84.5	D11	252.34	ALDOA_1	61.4	IMR 90 P2
85.0	D11	158.72	ALDOA_1	61.4	IMR 90 P2
85.5	D11	77.08	ALDOA_1	61.4	IMR 90 P2
86.0	D11	23.27	ALDOA_1	61.4	IMR 90 P2
86.5	D11	4.57	ALDOA_1	61.4	IMR 90 P2
87.0	D11	2.99	ALDOA_1	61.4	IMR 90 P2
87.5	D11	2.92	ALDOA_1	61.4	IMR 90 P2
88.0	D11	2.78	ALDOA_1	61.4	IMR 90 P2
88.5	D11	2.57	ALDOA_1	61.4	IMR 90 P2
89.0	D11	2.12	ALDOA_1	61.4	IMR 90 P2
89.5	D11	1.98	ALDOA_1	61.4	IMR 90 P2
90.0	D11	2.07	ALDOA_1	61.4	IMR 90 P2
90.5	D11	1.97	ALDOA_1	61.4	IMR 90 P2
91.0	D11	1.99	ALDOA_1	61.4	IMR 90 P2
91.5	D11	2.6	ALDOA_1	61.4	IMR 90 P2
92.0	D11	2.64	ALDOA_1	61.4	IMR 90 P2
92.5	D11	2.62	ALDOA_1	61.4	IMR 90 P2
93.0	D11	2.93	ALDOA_1	61.4	IMR 90 P2
93.5	D11	3.45	ALDOA_1	61.4	IMR 90 P2
94.0	D11	3.57	ALDOA_1	61.4	IMR 90 P2
94.5	D11	4.9	ALDOA_1	61.4	IMR 90 P2
95.0	D11	2.83	ALDOA_1	61.4	IMR 90 P2
55.0	E11	16.47	ALDOA_1	59.0	IMR 90 P2
55.5	E11	35.68	ALDOA_1	59.0	IMR 90 P2
56.0	E11	32.94	ALDOA_1	59.0	IMR 90 P2
56.5	E11	32.94	ALDOA_1	59.0	IMR 90 P2
57.0	E11	32.94	ALDOA_1	59.0	IMR 90 P2
57.5	E11	32.75	ALDOA_1	59.0	IMR 90 P2
58.0	E11	34.11	ALDOA_1	59.0	IMR 90 P2
58.5	E11	35.29	ALDOA_1	59.0	IMR 90 P2
59.0	E11	31.76	ALDOA_1	59.0	IMR 90 P2
59.5	E11	31.59	ALDOA_1	59.0	IMR 90 P2
60.0	E11	36.01	ALDOA_1	59.0	IMR 90 P2
60.5	E11	35.39	ALDOA_1	59.0	IMR 90 P2
61.0	E11	32.22	ALDOA_1	59.0	IMR 90 P2
61.5	E11	32.56	ALDOA_1	59.0	IMR 90 P2
62.0	E11	31.47	ALDOA_1	59.0	IMR 90 P2
62.5	E11	29.18	ALDOA_1	59.0	IMR 90 P2
63.0	E11	30.77	ALDOA_1	59.0	IMR 90 P2
63.5	E11	35.52	ALDOA_1	59.0	IMR 90 P2
64.0	E11	41.47	ALDOA_1	59.0	IMR 90 P2
64.5	E11	49.95	ALDOA_1	59.0	IMR 90 P2
65.0	E11	62.16	ALDOA_1	59.0	IMR 90 P2
65.5	E11	74.56	ALDOA_1	59.0	IMR 90 P2
66.0	E11	85.86	ALDOA_1	59.0	IMR 90 P2
66.5	E11	97.16	ALDOA_1	59.0	IMR 90 P2
67.0	E11	105.53	ALDOA_1	59.0	IMR 90 P2
67.5	E11	109.64	ALDOA_1	59.0	IMR 90 P2
68.0	E11	113.41	ALDOA_1	59.0	IMR 90 P2
68.5	E11	118.06	ALDOA_1	59.0	IMR 90 P2
69.0	E11	119.71	ALDOA_1	59.0	IMR 90 P2
69.5	E11	120.85	ALDOA_1	59.0	IMR 90 P2
70.0	E11	124.32	ALDOA_1	59.0	IMR 90 P2
70.5	E11	127.21	ALDOA_1	59.0	IMR 90 P2
71.0	E11	127.25	ALDOA_1	59.0	IMR 90 P2
71.5	E11	127.66	ALDOA_1	59.0	IMR 90 P2
72.0	E11	129.28	ALDOA_1	59.0	IMR 90 P2
72.5	E11	128.36	ALDOA_1	59.0	IMR 90 P2
73.0	E11	126.12	ALDOA_1	59.0	IMR 90 P2
73.5	E11	125.06	ALDOA_1	59.0	IMR 90 P2
74.0	E11	124.41	ALDOA_1	59.0	IMR 90 P2
74.5	E11	122.09	ALDOA_1	59.0	IMR 90 P2
75.0	E11	120.25	ALDOA_1	59.0	IMR 90 P2
75.5	E11	118.78	ALDOA_1	59.0	IMR 90 P2
76.0	E11	117.37	ALDOA_1	59.0	IMR 90 P2
76.5	E11	115.99	ALDOA_1	59.0	IMR 90 P2
77.0	E11	115.46	ALDOA_1	59.0	IMR 90 P2
77.5	E11	114.97	ALDOA_1	59.0	IMR 90 P2
78.0	E11	114.44	ALDOA_1	59.0	IMR 90 P2
78.5	E11	113.48	ALDOA_1	59.0	IMR 90 P2
79.0	E11	113.04	ALDOA_1	59.0	IMR 90 P2
79.5	E11	113.92	ALDOA_1	59.0	IMR 90 P2
80.0	E11	116.13	ALDOA_1	59.0	IMR 90 P2
80.5	E11	124.49	ALDOA_1	59.0	IMR 90 P2
81.0	E11	153.96	ALDOA_1	59.0	IMR 90 P2
81.5	E11	213.66	ALDOA_1	59.0	IMR 90 P2
82.0	E11	286.29	ALDOA_1	59.0	IMR 90 P2
82.5	E11	354.17	ALDOA_1	59.0	IMR 90 P2
83.0	E11	406.52	ALDOA_1	59.0	IMR 90 P2
83.5	E11	412.52	ALDOA_1	59.0	IMR 90 P2
84.0	E11	351.9	ALDOA_1	59.0	IMR 90 P2
84.5	E11	258.18	ALDOA_1	59.0	IMR 90 P2
85.0	E11	165.97	ALDOA_1	59.0	IMR 90 P2
85.5	E11	83.41	ALDOA_1	59.0	IMR 90 P2
86.0	E11	26.52	ALDOA_1	59.0	IMR 90 P2
86.5	E11	5.58	ALDOA_1	59.0	IMR 90 P2
87.0	E11	3.45	ALDOA_1	59.0	IMR 90 P2
87.5	E11	3.44	ALDOA_1	59.0	IMR 90 P2
88.0	E11	3.5	ALDOA_1	59.0	IMR 90 P2
88.5	E11	3.1	ALDOA_1	59.0	IMR 90 P2
89.0	E11	2.95	ALDOA_1	59.0	IMR 90 P2
89.5	E11	3.15	ALDOA_1	59.0	IMR 90 P2
90.0	E11	2.7	ALDOA_1	59.0	IMR 90 P2
90.5	E11	1.83	ALDOA_1	59.0	IMR 90 P2
91.0	E11	1.74	ALDOA_1	59.0	IMR 90 P2
91.5	E11	1.16	ALDOA_1	59.0	IMR 90 P2
92.0	E11	0.09	ALDOA_1	59.0	IMR 90 P2
92.5	E11	0.23	ALDOA_1	59.0	IMR 90 P2
93.0	E11	0.82	ALDOA_1	59.0	IMR 90 P2
93.5	E11	1.28	ALDOA_1	59.0	IMR 90 P2
94.0	E11	1.77	ALDOA_1	59.0	IMR 90 P2
94.5	E11	3.43	ALDOA_1	59.0	IMR 90 P2
95.0	E11	2.12	ALDOA_1	59.0	IMR 90 P2
55.0	F11	-9.07	ALDOA_1	57.0	IMR 90 P2
55.5	F11	-19.66	ALDOA_1	57.0	IMR 90 P2
56.0	F11	-18.14	ALDOA_1	57.0	IMR 90 P2
56.5	F11	-18.14	ALDOA_1	57.0	IMR 90 P2
57.0	F11	-18.14	ALDOA_1	57.0	IMR 90 P2
57.5	F11	-17.98	ALDOA_1	57.0	IMR 90 P2
58.0	F11	-19.07	ALDOA_1	57.0	IMR 90 P2
58.5	F11	-20.81	ALDOA_1	57.0	IMR 90 P2
59.0	F11	-20.39	ALDOA_1	57.0	IMR 90 P2
59.5	F11	-16.81	ALDOA_1	57.0	IMR 90 P2
60.0	F11	-7.38	ALDOA_1	57.0	IMR 90 P2
60.5	F11	8.97	ALDOA_1	57.0	IMR 90 P2
61.0	F11	29.86	ALDOA_1	57.0	IMR 90 P2
61.5	F11	52.74	ALDOA_1	57.0	IMR 90 P2
62.0	F11	74.67	ALDOA_1	57.0	IMR 90 P2
62.5	F11	91.87	ALDOA_1	57.0	IMR 90 P2
63.0	F11	102.48	ALDOA_1	57.0	IMR 90 P2
63.5	F11	108.58	ALDOA_1	57.0	IMR 90 P2
64.0	F11	111.19	ALDOA_1	57.0	IMR 90 P2
64.5	F11	111.58	ALDOA_1	57.0	IMR 90 P2
65.0	F11	111.65	ALDOA_1	57.0	IMR 90 P2
65.5	F11	111.78	ALDOA_1	57.0	IMR 90 P2
66.0	F11	111.37	ALDOA_1	57.0	IMR 90 P2
66.5	F11	111.11	ALDOA_1	57.0	IMR 90 P2
67.0	F11	112.03	ALDOA_1	57.0	IMR 90 P2
67.5	F11	114.97	ALDOA_1	57.0	IMR 90 P2
68.0	F11	120.62	ALDOA_1	57.0	IMR 90 P2
68.5	F11	128.16	ALDOA_1	57.0	IMR 90 P2
69.0	F11	136.82	ALDOA_1	57.0	IMR 90 P2
69.5	F11	144.46	ALDOA_1	57.0	IMR 90 P2
70.0	F11	148.29	ALDOA_1	57.0	IMR 90 P2
70.5	F11	147.89	ALDOA_1	57.0	IMR 90 P2
71.0	F11	143.74	ALDOA_1	57.0	IMR 90 P2
71.5	F11	136.14	ALDOA_1	57.0	IMR 90 P2
72.0	F11	126.68	ALDOA_1	57.0	IMR 90 P2
72.5	F11	117.94	ALDOA_1	57.0	IMR 90 P2
73.0	F11	110.85	ALDOA_1	57.0	IMR 90 P2
73.5	F11	105.4	ALDOA_1	57.0	IMR 90 P2
74.0	F11	101.84	ALDOA_1	57.0	IMR 90 P2
74.5	F11	100.19	ALDOA_1	57.0	IMR 90 P2
75.0	F11	99.31	ALDOA_1	57.0	IMR 90 P2
75.5	F11	98.59	ALDOA_1	57.0	IMR 90 P2
76.0	F11	98.7	ALDOA_1	57.0	IMR 90 P2
76.5	F11	99.24	ALDOA_1	57.0	IMR 90 P2
77.0	F11	99.72	ALDOA_1	57.0	IMR 90 P2
77.5	F11	100.25	ALDOA_1	57.0	IMR 90 P2
78.0	F11	100.43	ALDOA_1	57.0	IMR 90 P2
78.5	F11	101.73	ALDOA_1	57.0	IMR 90 P2
79.0	F11	110.08	ALDOA_1	57.0	IMR 90 P2
79.5	F11	136.76	ALDOA_1	57.0	IMR 90 P2
80.0	F11	180.77	ALDOA_1	57.0	IMR 90 P2
80.5	F11	227.67	ALDOA_1	57.0	IMR 90 P2
81.0	F11	267.16	ALDOA_1	57.0	IMR 90 P2
81.5	F11	287.86	ALDOA_1	57.0	IMR 90 P2
82.0	F11	268.12	ALDOA_1	57.0	IMR 90 P2
82.5	F11	210.53	ALDOA_1	57.0	IMR 90 P2
83.0	F11	144.22	ALDOA_1	57.0	IMR 90 P2
83.5	F11	83.67	ALDOA_1	57.0	IMR 90 P2
84.0	F11	35.09	ALDOA_1	57.0	IMR 90 P2
84.5	F11	8.23	ALDOA_1	57.0	IMR 90 P2
85.0	F11	1.77	ALDOA_1	57.0	IMR 90 P2
85.5	F11	1.59	ALDOA_1	57.0	IMR 90 P2
86.0	F11	1.78	ALDOA_1	57.0	IMR 90 P2
86.5	F11	1.82	ALDOA_1	57.0	IMR 90 P2
87.0	F11	1.88	ALDOA_1	57.0	IMR 90 P2
87.5	F11	2.22	ALDOA_1	57.0	IMR 90 P2
88.0	F11	2.58	ALDOA_1	57.0	IMR 90 P2
88.5	F11	2.59	ALDOA_1	57.0	IMR 90 P2
89.0	F11	2.09	ALDOA_1	57.0	IMR 90 P2
89.5	F11	1.84	ALDOA_1	57.0	IMR 90 P2
90.0	F11	1.72	ALDOA_1	57.0	IMR 90 P2
90.5	F11	1.61	ALDOA_1	57.0	IMR 90 P2
91.0	F11	1.59	ALDOA_1	57.0	IMR 90 P2
91.5	F11	1.81	ALDOA_1	57.0	IMR 90 P2
92.0	F11	2.2	ALDOA_1	57.0	IMR 90 P2
92.5	F11	2.32	ALDOA_1	57.0	IMR 90 P2
93.0	F11	2.55	ALDOA_1	57.0	IMR 90 P2
93.5	F11	2.8	ALDOA_1	57.0	IMR 90 P2
94.0	F11	2.78	ALDOA_1	57.0	IMR 90 P2
94.5	F11	2.99	ALDOA_1	57.0	IMR 90 P2
95.0	F11	1.36	ALDOA_1	57.0	IMR 90 P2
55.0	G11	13.4	ALDOA_1	55.7	IMR 90 P2
55.5	G11	29.03	ALDOA_1	55.7	IMR 90 P2
56.0	G11	26.8	ALDOA_1	55.7	IMR 90 P2
56.5	G11	26.8	ALDOA_1	55.7	IMR 90 P2
57.0	G11	26.8	ALDOA_1	55.7	IMR 90 P2
57.5	G11	26.54	ALDOA_1	55.7	IMR 90 P2
58.0	G11	28.16	ALDOA_1	55.7	IMR 90 P2
58.5	G11	31.76	ALDOA_1	55.7	IMR 90 P2
59.0	G11	31.14	ALDOA_1	55.7	IMR 90 P2
59.5	G11	29.83	ALDOA_1	55.7	IMR 90 P2
60.0	G11	31.8	ALDOA_1	55.7	IMR 90 P2
60.5	G11	31.55	ALDOA_1	55.7	IMR 90 P2
61.0	G11	31.71	ALDOA_1	55.7	IMR 90 P2
61.5	G11	33.22	ALDOA_1	55.7	IMR 90 P2
62.0	G11	33.56	ALDOA_1	55.7	IMR 90 P2
62.5	G11	31.73	ALDOA_1	55.7	IMR 90 P2
63.0	G11	30.89	ALDOA_1	55.7	IMR 90 P2
63.5	G11	31.22	ALDOA_1	55.7	IMR 90 P2
64.0	G11	33.64	ALDOA_1	55.7	IMR 90 P2
64.5	G11	39.54	ALDOA_1	55.7	IMR 90 P2
65.0	G11	48.07	ALDOA_1	55.7	IMR 90 P2
65.5	G11	60.08	ALDOA_1	55.7	IMR 90 P2
66.0	G11	72.22	ALDOA_1	55.7	IMR 90 P2
66.5	G11	83.28	ALDOA_1	55.7	IMR 90 P2
67.0	G11	93.32	ALDOA_1	55.7	IMR 90 P2
67.5	G11	102.16	ALDOA_1	55.7	IMR 90 P2
68.0	G11	107.5	ALDOA_1	55.7	IMR 90 P2
68.5	G11	111.29	ALDOA_1	55.7	IMR 90 P2
69.0	G11	114.76	ALDOA_1	55.7	IMR 90 P2
69.5	G11	117.45	ALDOA_1	55.7	IMR 90 P2
70.0	G11	120.44	ALDOA_1	55.7	IMR 90 P2
70.5	G11	123.29	ALDOA_1	55.7	IMR 90 P2
71.0	G11	124.4	ALDOA_1	55.7	IMR 90 P2
71.5	G11	124.24	ALDOA_1	55.7	IMR 90 P2
72.0	G11	123.08	ALDOA_1	55.7	IMR 90 P2
72.5	G11	119.63	ALDOA_1	55.7	IMR 90 P2
73.0	G11	115.71	ALDOA_1	55.7	IMR 90 P2
73.5	G11	113.78	ALDOA_1	55.7	IMR 90 P2
74.0	G11	112.32	ALDOA_1	55.7	IMR 90 P2
74.5	G11	110.56	ALDOA_1	55.7	IMR 90 P2
75.0	G11	109.08	ALDOA_1	55.7	IMR 90 P2
75.5	G11	107.36	ALDOA_1	55.7	IMR 90 P2
76.0	G11	106.03	ALDOA_1	55.7	IMR 90 P2
76.5	G11	104.78	ALDOA_1	55.7	IMR 90 P2
77.0	G11	104.3	ALDOA_1	55.7	IMR 90 P2
77.5	G11	104.95	ALDOA_1	55.7	IMR 90 P2
78.0	G11	106.3	ALDOA_1	55.7	IMR 90 P2
78.5	G11	107.11	ALDOA_1	55.7	IMR 90 P2
79.0	G11	107.97	ALDOA_1	55.7	IMR 90 P2
79.5	G11	108.68	ALDOA_1	55.7	IMR 90 P2
80.0	G11	110.49	ALDOA_1	55.7	IMR 90 P2
80.5	G11	118.19	ALDOA_1	55.7	IMR 90 P2
81.0	G11	145.39	ALDOA_1	55.7	IMR 90 P2
81.5	G11	199.18	ALDOA_1	55.7	IMR 90 P2
82.0	G11	262.99	ALDOA_1	55.7	IMR 90 P2
82.5	G11	320.49	ALDOA_1	55.7	IMR 90 P2
83.0	G11	362.04	ALDOA_1	55.7	IMR 90 P2
83.5	G11	359.55	ALDOA_1	55.7	IMR 90 P2
84.0	G11	299.23	ALDOA_1	55.7	IMR 90 P2
84.5	G11	214.71	ALDOA_1	55.7	IMR 90 P2
85.0	G11	134.35	ALDOA_1	55.7	IMR 90 P2
85.5	G11	64.04	ALDOA_1	55.7	IMR 90 P2
86.0	G11	17.78	ALDOA_1	55.7	IMR 90 P2
86.5	G11	2.89	ALDOA_1	55.7	IMR 90 P2
87.0	G11	2.35	ALDOA_1	55.7	IMR 90 P2
87.5	G11	2.25	ALDOA_1	55.7	IMR 90 P2
88.0	G11	2.22	ALDOA_1	55.7	IMR 90 P2
88.5	G11	2.73	ALDOA_1	55.7	IMR 90 P2
89.0	G11	2.67	ALDOA_1	55.7	IMR 90 P2
89.5	G11	2.22	ALDOA_1	55.7	IMR 90 P2
90.0	G11	2.16	ALDOA_1	55.7	IMR 90 P2
90.5	G11	2.17	ALDOA_1	55.7	IMR 90 P2
91.0	G11	1.91	ALDOA_1	55.7	IMR 90 P2
91.5	G11	2.02	ALDOA_1	55.7	IMR 90 P2
92.0	G11	2.41	ALDOA_1	55.7	IMR 90 P2
92.5	G11	2.78	ALDOA_1	55.7	IMR 90 P2
93.0	G11	2.75	ALDOA_1	55.7	IMR 90 P2
93.5	G11	2.49	ALDOA_1	55.7	IMR 90 P2
94.0	G11	2.55	ALDOA_1	55.7	IMR 90 P2
94.5	G11	2.28	ALDOA_1	55.7	IMR 90 P2
95.0	G11	0.79	ALDOA_1	55.7	IMR 90 P2
55.0	H11	5.38	ALDOA_1	55.0	IMR 90 P2
55.5	H11	11.65	ALDOA_1	55.0	IMR 90 P2
56.0	H11	10.75	ALDOA_1	55.0	IMR 90 P2
56.5	H11	10.75	ALDOA_1	55.0	IMR 90 P2
57.0	H11	10.75	ALDOA_1	55.0	IMR 90 P2
57.5	H11	10.68	ALDOA_1	55.0	IMR 90 P2
58.0	H11	11.13	ALDOA_1	55.0	IMR 90 P2
58.5	H11	11.95	ALDOA_1	55.0	IMR 90 P2
59.0	H11	11.77	ALDOA_1	55.0	IMR 90 P2
59.5	H11	11.94	ALDOA_1	55.0	IMR 90 P2
60.0	H11	12.45	ALDOA_1	55.0	IMR 90 P2
60.5	H11	11.9	ALDOA_1	55.0	IMR 90 P2
61.0	H11	12.31	ALDOA_1	55.0	IMR 90 P2
61.5	H11	14.87	ALDOA_1	55.0	IMR 90 P2
62.0	H11	16.98	ALDOA_1	55.0	IMR 90 P2
62.5	H11	20.51	ALDOA_1	55.0	IMR 90 P2
63.0	H11	28.74	ALDOA_1	55.0	IMR 90 P2
63.5	H11	38.91	ALDOA_1	55.0	IMR 90 P2
64.0	H11	50.11	ALDOA_1	55.0	IMR 90 P2
64.5	H11	63.61	ALDOA_1	55.0	IMR 90 P2
65.0	H11	76.69	ALDOA_1	55.0	IMR 90 P2
65.5	H11	86.54	ALDOA_1	55.0	IMR 90 P2
66.0	H11	93.99	ALDOA_1	55.0	IMR 90 P2
66.5	H11	99.37	ALDOA_1	55.0	IMR 90 P2
67.0	H11	102.44	ALDOA_1	55.0	IMR 90 P2
67.5	H11	103.71	ALDOA_1	55.0	IMR 90 P2
68.0	H11	104.66	ALDOA_1	55.0	IMR 90 P2
68.5	H11	106.59	ALDOA_1	55.0	IMR 90 P2
69.0	H11	108.4	ALDOA_1	55.0	IMR 90 P2
69.5	H11	110.4	ALDOA_1	55.0	IMR 90 P2
70.0	H11	113.66	ALDOA_1	55.0	IMR 90 P2
70.5	H11	116.93	ALDOA_1	55.0	IMR 90 P2
71.0	H11	118.0	ALDOA_1	55.0	IMR 90 P2
71.5	H11	117.48	ALDOA_1	55.0	IMR 90 P2
72.0	H11	115.57	ALDOA_1	55.0	IMR 90 P2
72.5	H11	111.8	ALDOA_1	55.0	IMR 90 P2
73.0	H11	107.44	ALDOA_1	55.0	IMR 90 P2
73.5	H11	103.69	ALDOA_1	55.0	IMR 90 P2
74.0	H11	101.0	ALDOA_1	55.0	IMR 90 P2
74.5	H11	99.26	ALDOA_1	55.0	IMR 90 P2
75.0	H11	98.33	ALDOA_1	55.0	IMR 90 P2
75.5	H11	97.26	ALDOA_1	55.0	IMR 90 P2
76.0	H11	96.83	ALDOA_1	55.0	IMR 90 P2
76.5	H11	96.45	ALDOA_1	55.0	IMR 90 P2
77.0	H11	96.16	ALDOA_1	55.0	IMR 90 P2
77.5	H11	96.44	ALDOA_1	55.0	IMR 90 P2
78.0	H11	97.22	ALDOA_1	55.0	IMR 90 P2
78.5	H11	97.39	ALDOA_1	55.0	IMR 90 P2
79.0	H11	97.8	ALDOA_1	55.0	IMR 90 P2
79.5	H11	98.26	ALDOA_1	55.0	IMR 90 P2
80.0	H11	98.34	ALDOA_1	55.0	IMR 90 P2
80.5	H11	103.12	ALDOA_1	55.0	IMR 90 P2
81.0	H11	126.36	ALDOA_1	55.0	IMR 90 P2
81.5	H11	174.66	ALDOA_1	55.0	IMR 90 P2
82.0	H11	233.37	ALDOA_1	55.0	IMR 90 P2
82.5	H11	288.79	ALDOA_1	55.0	IMR 90 P2
83.0	H11	331.27	ALDOA_1	55.0	IMR 90 P2
83.5	H11	334.19	ALDOA_1	55.0	IMR 90 P2
84.0	H11	282.5	ALDOA_1	55.0	IMR 90 P2
84.5	H11	205.73	ALDOA_1	55.0	IMR 90 P2
85.0	H11	131.33	ALDOA_1	55.0	IMR 90 P2
85.5	H11	65.08	ALDOA_1	55.0	IMR 90 P2
86.0	H11	19.85	ALDOA_1	55.0	IMR 90 P2
86.5	H11	3.98	ALDOA_1	55.0	IMR 90 P2
87.0	H11	2.84	ALDOA_1	55.0	IMR 90 P2
87.5	H11	2.42	ALDOA_1	55.0	IMR 90 P2
88.0	H11	1.81	ALDOA_1	55.0	IMR 90 P2
88.5	H11	1.8	ALDOA_1	55.0	IMR 90 P2
89.0	H11	1.91	ALDOA_1	55.0	IMR 90 P2
89.5	H11	1.71	ALDOA_1	55.0	IMR 90 P2
90.0	H11	1.69	ALDOA_1	55.0	IMR 90 P2
90.5	H11	1.88	ALDOA_1	55.0	IMR 90 P2
91.0	H11	1.99	ALDOA_1	55.0	IMR 90 P2
91.5	H11	2.09	ALDOA_1	55.0	IMR 90 P2
92.0	H11	2.38	ALDOA_1	55.0	IMR 90 P2
92.5	H11	2.59	ALDOA_1	55.0	IMR 90 P2
93.0	H11	3.2	ALDOA_1	55.0	IMR 90 P2
93.5	H11	3.18	ALDOA_1	55.0	IMR 90 P2
94.0	H11	3.09	ALDOA_1	55.0	IMR 90 P2
94.5	H11	2.31	ALDOA_1	55.0	IMR 90 P2
95.0	H11	0.4	ALDOA_1	55.0	IMR 90 P2
55.0	A11	11.94	ALDOA_1	65.0	IMR 90 P11
55.5	A11	25.88	ALDOA_1	65.0	IMR 90 P11
56.0	A11	23.89	ALDOA_1	65.0	IMR 90 P11
56.5	A11	23.89	ALDOA_1	65.0	IMR 90 P11
57.0	A11	23.89	ALDOA_1	65.0	IMR 90 P11
57.5	A11	23.92	ALDOA_1	65.0	IMR 90 P11
58.0	A11	23.9	ALDOA_1	65.0	IMR 90 P11
58.5	A11	22.14	ALDOA_1	65.0	IMR 90 P11
59.0	A11	20.14	ALDOA_1	65.0	IMR 90 P11
59.5	A11	20.65	ALDOA_1	65.0	IMR 90 P11
60.0	A11	20.71	ALDOA_1	65.0	IMR 90 P11
60.5	A11	19.75	ALDOA_1	65.0	IMR 90 P11
61.0	A11	23.53	ALDOA_1	65.0	IMR 90 P11
61.5	A11	30.64	ALDOA_1	65.0	IMR 90 P11
62.0	A11	38.41	ALDOA_1	65.0	IMR 90 P11
62.5	A11	50.67	ALDOA_1	65.0	IMR 90 P11
63.0	A11	66.74	ALDOA_1	65.0	IMR 90 P11
63.5	A11	80.79	ALDOA_1	65.0	IMR 90 P11
64.0	A11	92.31	ALDOA_1	65.0	IMR 90 P11
64.5	A11	103.54	ALDOA_1	65.0	IMR 90 P11
65.0	A11	112.11	ALDOA_1	65.0	IMR 90 P11
65.5	A11	116.89	ALDOA_1	65.0	IMR 90 P11
66.0	A11	120.65	ALDOA_1	65.0	IMR 90 P11
66.5	A11	123.56	ALDOA_1	65.0	IMR 90 P11
67.0	A11	122.74	ALDOA_1	65.0	IMR 90 P11
67.5	A11	119.84	ALDOA_1	65.0	IMR 90 P11
68.0	A11	118.26	ALDOA_1	65.0	IMR 90 P11
68.5	A11	116.71	ALDOA_1	65.0	IMR 90 P11
69.0	A11	114.23	ALDOA_1	65.0	IMR 90 P11
69.5	A11	114.19	ALDOA_1	65.0	IMR 90 P11
70.0	A11	116.06	ALDOA_1	65.0	IMR 90 P11
70.5	A11	115.97	ALDOA_1	65.0	IMR 90 P11
71.0	A11	115.26	ALDOA_1	65.0	IMR 90 P11
71.5	A11	116.27	ALDOA_1	65.0	IMR 90 P11
72.0	A11	117.3	ALDOA_1	65.0	IMR 90 P11
72.5	A11	117.04	ALDOA_1	65.0	IMR 90 P11
73.0	A11	118.4	ALDOA_1	65.0	IMR 90 P11
73.5	A11	121.1	ALDOA_1	65.0	IMR 90 P11
74.0	A11	122.44	ALDOA_1	65.0	IMR 90 P11
74.5	A11	123.14	ALDOA_1	65.0	IMR 90 P11
75.0	A11	124.43	ALDOA_1	65.0	IMR 90 P11
75.5	A11	124.3	ALDOA_1	65.0	IMR 90 P11
76.0	A11	122.58	ALDOA_1	65.0	IMR 90 P11
76.5	A11	120.99	ALDOA_1	65.0	IMR 90 P11
77.0	A11	118.83	ALDOA_1	65.0	IMR 90 P11
77.5	A11	116.9	ALDOA_1	65.0	IMR 90 P11
78.0	A11	115.78	ALDOA_1	65.0	IMR 90 P11
78.5	A11	115.91	ALDOA_1	65.0	IMR 90 P11
79.0	A11	117.34	ALDOA_1	65.0	IMR 90 P11
79.5	A11	119.69	ALDOA_1	65.0	IMR 90 P11
80.0	A11	123.38	ALDOA_1	65.0	IMR 90 P11
80.5	A11	133.79	ALDOA_1	65.0	IMR 90 P11
81.0	A11	167.22	ALDOA_1	65.0	IMR 90 P11
81.5	A11	232.77	ALDOA_1	65.0	IMR 90 P11
82.0	A11	311.28	ALDOA_1	65.0	IMR 90 P11
82.5	A11	383.72	ALDOA_1	65.0	IMR 90 P11
83.0	A11	438.23	ALDOA_1	65.0	IMR 90 P11
83.5	A11	440.26	ALDOA_1	65.0	IMR 90 P11
84.0	A11	371.54	ALDOA_1	65.0	IMR 90 P11
84.5	A11	271.03	ALDOA_1	65.0	IMR 90 P11
85.0	A11	172.79	ALDOA_1	65.0	IMR 90 P11
85.5	A11	85.25	ALDOA_1	65.0	IMR 90 P11
86.0	A11	26.75	ALDOA_1	65.0	IMR 90 P11
86.5	A11	6.27	ALDOA_1	65.0	IMR 90 P11
87.0	A11	4.02	ALDOA_1	65.0	IMR 90 P11
87.5	A11	3.57	ALDOA_1	65.0	IMR 90 P11
88.0	A11	3.5	ALDOA_1	65.0	IMR 90 P11
88.5	A11	2.76	ALDOA_1	65.0	IMR 90 P11
89.0	A11	1.8	ALDOA_1	65.0	IMR 90 P11
89.5	A11	1.1	ALDOA_1	65.0	IMR 90 P11
90.0	A11	0.79	ALDOA_1	65.0	IMR 90 P11
90.5	A11	0.72	ALDOA_1	65.0	IMR 90 P11
91.0	A11	1.7	ALDOA_1	65.0	IMR 90 P11
91.5	A11	2.62	ALDOA_1	65.0	IMR 90 P11
92.0	A11	2.74	ALDOA_1	65.0	IMR 90 P11
92.5	A11	2.97	ALDOA_1	65.0	IMR 90 P11
93.0	A11	2.86	ALDOA_1	65.0	IMR 90 P11
93.5	A11	2.02	ALDOA_1	65.0	IMR 90 P11
94.0	A11	1.54	ALDOA_1	65.0	IMR 90 P11
94.5	A11	1.48	ALDOA_1	65.0	IMR 90 P11
95.0	A11	0.57	ALDOA_1	65.0	IMR 90 P11
55.0	B11	20.41	ALDOA_1	64.5	IMR 90 P11
55.5	B11	44.23	ALDOA_1	64.5	IMR 90 P11
56.0	B11	40.83	ALDOA_1	64.5	IMR 90 P11
56.5	B11	40.83	ALDOA_1	64.5	IMR 90 P11
57.0	B11	40.83	ALDOA_1	64.5	IMR 90 P11
57.5	B11	40.85	ALDOA_1	64.5	IMR 90 P11
58.0	B11	40.6	ALDOA_1	64.5	IMR 90 P11
58.5	B11	41.28	ALDOA_1	64.5	IMR 90 P11
59.0	B11	42.02	ALDOA_1	64.5	IMR 90 P11
59.5	B11	41.05	ALDOA_1	64.5	IMR 90 P11
60.0	B11	39.73	ALDOA_1	64.5	IMR 90 P11
60.5	B11	38.33	ALDOA_1	64.5	IMR 90 P11
61.0	B11	35.51	ALDOA_1	64.5	IMR 90 P11
61.5	B11	32.51	ALDOA_1	64.5	IMR 90 P11
62.0	B11	30.88	ALDOA_1	64.5	IMR 90 P11
62.5	B11	29.89	ALDOA_1	64.5	IMR 90 P11
63.0	B11	30.57	ALDOA_1	64.5	IMR 90 P11
63.5	B11	34.34	ALDOA_1	64.5	IMR 90 P11
64.0	B11	41.23	ALDOA_1	64.5	IMR 90 P11
64.5	B11	51.6	ALDOA_1	64.5	IMR 90 P11
65.0	B11	65.09	ALDOA_1	64.5	IMR 90 P11
65.5	B11	79.85	ALDOA_1	64.5	IMR 90 P11
66.0	B11	93.89	ALDOA_1	64.5	IMR 90 P11
66.5	B11	105.46	ALDOA_1	64.5	IMR 90 P11
67.0	B11	113.09	ALDOA_1	64.5	IMR 90 P11
67.5	B11	117.23	ALDOA_1	64.5	IMR 90 P11
68.0	B11	118.3	ALDOA_1	64.5	IMR 90 P11
68.5	B11	117.48	ALDOA_1	64.5	IMR 90 P11
69.0	B11	116.55	ALDOA_1	64.5	IMR 90 P11
69.5	B11	116.02	ALDOA_1	64.5	IMR 90 P11
70.0	B11	115.38	ALDOA_1	64.5	IMR 90 P11
70.5	B11	115.94	ALDOA_1	64.5	IMR 90 P11
71.0	B11	117.67	ALDOA_1	64.5	IMR 90 P11
71.5	B11	118.82	ALDOA_1	64.5	IMR 90 P11
72.0	B11	120.26	ALDOA_1	64.5	IMR 90 P11
72.5	B11	122.0	ALDOA_1	64.5	IMR 90 P11
73.0	B11	122.69	ALDOA_1	64.5	IMR 90 P11
73.5	B11	122.48	ALDOA_1	64.5	IMR 90 P11
74.0	B11	123.03	ALDOA_1	64.5	IMR 90 P11
74.5	B11	122.46	ALDOA_1	64.5	IMR 90 P11
75.0	B11	121.62	ALDOA_1	64.5	IMR 90 P11
75.5	B11	121.22	ALDOA_1	64.5	IMR 90 P11
76.0	B11	120.55	ALDOA_1	64.5	IMR 90 P11
76.5	B11	118.94	ALDOA_1	64.5	IMR 90 P11
77.0	B11	117.97	ALDOA_1	64.5	IMR 90 P11
77.5	B11	117.91	ALDOA_1	64.5	IMR 90 P11
78.0	B11	117.88	ALDOA_1	64.5	IMR 90 P11
78.5	B11	118.05	ALDOA_1	64.5	IMR 90 P11
79.0	B11	118.58	ALDOA_1	64.5	IMR 90 P11
79.5	B11	119.78	ALDOA_1	64.5	IMR 90 P11
80.0	B11	121.92	ALDOA_1	64.5	IMR 90 P11
80.5	B11	130.78	ALDOA_1	64.5	IMR 90 P11
81.0	B11	163.15	ALDOA_1	64.5	IMR 90 P11
81.5	B11	228.03	ALDOA_1	64.5	IMR 90 P11
82.0	B11	305.89	ALDOA_1	64.5	IMR 90 P11
82.5	B11	377.28	ALDOA_1	64.5	IMR 90 P11
83.0	B11	430.36	ALDOA_1	64.5	IMR 90 P11
83.5	B11	432.35	ALDOA_1	64.5	IMR 90 P11
84.0	B11	364.7	ALDOA_1	64.5	IMR 90 P11
84.5	B11	265.0	ALDOA_1	64.5	IMR 90 P11
85.0	B11	168.38	ALDOA_1	64.5	IMR 90 P11
85.5	B11	83.28	ALDOA_1	64.5	IMR 90 P11
86.0	B11	25.65	ALDOA_1	64.5	IMR 90 P11
86.5	B11	5.01	ALDOA_1	64.5	IMR 90 P11
87.0	B11	2.89	ALDOA_1	64.5	IMR 90 P11
87.5	B11	2.44	ALDOA_1	64.5	IMR 90 P11
88.0	B11	1.76	ALDOA_1	64.5	IMR 90 P11
88.5	B11	1.6	ALDOA_1	64.5	IMR 90 P11
89.0	B11	2.27	ALDOA_1	64.5	IMR 90 P11
89.5	B11	2.63	ALDOA_1	64.5	IMR 90 P11
90.0	B11	2.83	ALDOA_1	64.5	IMR 90 P11
90.5	B11	3.31	ALDOA_1	64.5	IMR 90 P11
91.0	B11	3.71	ALDOA_1	64.5	IMR 90 P11
91.5	B11	3.4	ALDOA_1	64.5	IMR 90 P11
92.0	B11	3.13	ALDOA_1	64.5	IMR 90 P11
92.5	B11	2.73	ALDOA_1	64.5	IMR 90 P11
93.0	B11	2.32	ALDOA_1	64.5	IMR 90 P11
93.5	B11	1.14	ALDOA_1	64.5	IMR 90 P11
94.0	B11	0.33	ALDOA_1	64.5	IMR 90 P11
94.5	B11	-1.53	ALDOA_1	64.5	IMR 90 P11
95.0	B11	-1.62	ALDOA_1	64.5	IMR 90 P11
55.0	C11	20.16	ALDOA_1	63.3	IMR 90 P11
55.5	C11	43.68	ALDOA_1	63.3	IMR 90 P11
56.0	C11	40.32	ALDOA_1	63.3	IMR 90 P11
56.5	C11	40.32	ALDOA_1	63.3	IMR 90 P11
57.0	C11	40.32	ALDOA_1	63.3	IMR 90 P11
57.5	C11	40.37	ALDOA_1	63.3	IMR 90 P11
58.0	C11	39.97	ALDOA_1	63.3	IMR 90 P11
58.5	C11	40.27	ALDOA_1	63.3	IMR 90 P11
59.0	C11	40.5	ALDOA_1	63.3	IMR 90 P11
59.5	C11	40.31	ALDOA_1	63.3	IMR 90 P11
60.0	C11	39.7	ALDOA_1	63.3	IMR 90 P11
60.5	C11	37.99	ALDOA_1	63.3	IMR 90 P11
61.0	C11	36.46	ALDOA_1	63.3	IMR 90 P11
61.5	C11	34.3	ALDOA_1	63.3	IMR 90 P11
62.0	C11	32.18	ALDOA_1	63.3	IMR 90 P11
62.5	C11	32.27	ALDOA_1	63.3	IMR 90 P11
63.0	C11	35.3	ALDOA_1	63.3	IMR 90 P11
63.5	C11	39.29	ALDOA_1	63.3	IMR 90 P11
64.0	C11	45.73	ALDOA_1	63.3	IMR 90 P11
64.5	C11	56.27	ALDOA_1	63.3	IMR 90 P11
65.0	C11	67.36	ALDOA_1	63.3	IMR 90 P11
65.5	C11	77.44	ALDOA_1	63.3	IMR 90 P11
66.0	C11	88.85	ALDOA_1	63.3	IMR 90 P11
66.5	C11	99.31	ALDOA_1	63.3	IMR 90 P11
67.0	C11	105.11	ALDOA_1	63.3	IMR 90 P11
67.5	C11	108.88	ALDOA_1	63.3	IMR 90 P11
68.0	C11	112.61	ALDOA_1	63.3	IMR 90 P11
68.5	C11	114.69	ALDOA_1	63.3	IMR 90 P11
69.0	C11	115.39	ALDOA_1	63.3	IMR 90 P11
69.5	C11	115.62	ALDOA_1	63.3	IMR 90 P11
70.0	C11	116.79	ALDOA_1	63.3	IMR 90 P11
70.5	C11	117.67	ALDOA_1	63.3	IMR 90 P11
71.0	C11	117.38	ALDOA_1	63.3	IMR 90 P11
71.5	C11	118.86	ALDOA_1	63.3	IMR 90 P11
72.0	C11	123.04	ALDOA_1	63.3	IMR 90 P11
72.5	C11	125.37	ALDOA_1	63.3	IMR 90 P11
73.0	C11	126.09	ALDOA_1	63.3	IMR 90 P11
73.5	C11	127.92	ALDOA_1	63.3	IMR 90 P11
74.0	C11	127.19	ALDOA_1	63.3	IMR 90 P11
74.5	C11	124.21	ALDOA_1	63.3	IMR 90 P11
75.0	C11	122.38	ALDOA_1	63.3	IMR 90 P11
75.5	C11	121.48	ALDOA_1	63.3	IMR 90 P11
76.0	C11	120.07	ALDOA_1	63.3	IMR 90 P11
76.5	C11	119.66	ALDOA_1	63.3	IMR 90 P11
77.0	C11	119.87	ALDOA_1	63.3	IMR 90 P11
77.5	C11	120.34	ALDOA_1	63.3	IMR 90 P11
78.0	C11	121.14	ALDOA_1	63.3	IMR 90 P11
78.5	C11	121.87	ALDOA_1	63.3	IMR 90 P11
79.0	C11	122.26	ALDOA_1	63.3	IMR 90 P11
79.5	C11	122.91	ALDOA_1	63.3	IMR 90 P11
80.0	C11	124.99	ALDOA_1	63.3	IMR 90 P11
80.5	C11	133.0	ALDOA_1	63.3	IMR 90 P11
81.0	C11	164.85	ALDOA_1	63.3	IMR 90 P11
81.5	C11	232.12	ALDOA_1	63.3	IMR 90 P11
82.0	C11	315.22	ALDOA_1	63.3	IMR 90 P11
82.5	C11	392.83	ALDOA_1	63.3	IMR 90 P11
83.0	C11	453.31	ALDOA_1	63.3	IMR 90 P11
83.5	C11	461.53	ALDOA_1	63.3	IMR 90 P11
84.0	C11	395.0	ALDOA_1	63.3	IMR 90 P11
84.5	C11	290.94	ALDOA_1	63.3	IMR 90 P11
85.0	C11	187.4	ALDOA_1	63.3	IMR 90 P11
85.5	C11	94.5	ALDOA_1	63.3	IMR 90 P11
86.0	C11	30.11	ALDOA_1	63.3	IMR 90 P11
86.5	C11	5.29	ALDOA_1	63.3	IMR 90 P11
87.0	C11	1.91	ALDOA_1	63.3	IMR 90 P11
87.5	C11	1.96	ALDOA_1	63.3	IMR 90 P11
88.0	C11	2.13	ALDOA_1	63.3	IMR 90 P11
88.5	C11	2.15	ALDOA_1	63.3	IMR 90 P11
89.0	C11	2.53	ALDOA_1	63.3	IMR 90 P11
89.5	C11	2.57	ALDOA_1	63.3	IMR 90 P11
90.0	C11	2.31	ALDOA_1	63.3	IMR 90 P11
90.5	C11	2.65	ALDOA_1	63.3	IMR 90 P11
91.0	C11	2.9	ALDOA_1	63.3	IMR 90 P11
91.5	C11	2.83	ALDOA_1	63.3	IMR 90 P11
92.0	C11	3.09	ALDOA_1	63.3	IMR 90 P11
92.5	C11	2.91	ALDOA_1	63.3	IMR 90 P11
93.0	C11	2.11	ALDOA_1	63.3	IMR 90 P11
93.5	C11	1.0	ALDOA_1	63.3	IMR 90 P11
94.0	C11	0.28	ALDOA_1	63.3	IMR 90 P11
94.5	C11	-1.5	ALDOA_1	63.3	IMR 90 P11
95.0	C11	-1.42	ALDOA_1	63.3	IMR 90 P11
55.0	D11	17.14	ALDOA_1	61.4	IMR 90 P11
55.5	D11	37.15	ALDOA_1	61.4	IMR 90 P11
56.0	D11	34.29	ALDOA_1	61.4	IMR 90 P11
56.5	D11	34.29	ALDOA_1	61.4	IMR 90 P11
57.0	D11	34.29	ALDOA_1	61.4	IMR 90 P11
57.5	D11	34.19	ALDOA_1	61.4	IMR 90 P11
58.0	D11	34.93	ALDOA_1	61.4	IMR 90 P11
58.5	D11	35.25	ALDOA_1	61.4	IMR 90 P11
59.0	D11	35.15	ALDOA_1	61.4	IMR 90 P11
59.5	D11	35.12	ALDOA_1	61.4	IMR 90 P11
60.0	D11	35.02	ALDOA_1	61.4	IMR 90 P11
60.5	D11	34.84	ALDOA_1	61.4	IMR 90 P11
61.0	D11	34.94	ALDOA_1	61.4	IMR 90 P11
61.5	D11	35.71	ALDOA_1	61.4	IMR 90 P11
62.0	D11	36.54	ALDOA_1	61.4	IMR 90 P11
62.5	D11	37.35	ALDOA_1	61.4	IMR 90 P11
63.0	D11	38.59	ALDOA_1	61.4	IMR 90 P11
63.5	D11	41.4	ALDOA_1	61.4	IMR 90 P11
64.0	D11	45.92	ALDOA_1	61.4	IMR 90 P11
64.5	D11	52.88	ALDOA_1	61.4	IMR 90 P11
65.0	D11	62.6	ALDOA_1	61.4	IMR 90 P11
65.5	D11	74.02	ALDOA_1	61.4	IMR 90 P11
66.0	D11	85.6	ALDOA_1	61.4	IMR 90 P11
66.5	D11	96.03	ALDOA_1	61.4	IMR 90 P11
67.0	D11	104.16	ALDOA_1	61.4	IMR 90 P11
67.5	D11	109.93	ALDOA_1	61.4	IMR 90 P11
68.0	D11	113.27	ALDOA_1	61.4	IMR 90 P11
68.5	D11	114.76	ALDOA_1	61.4	IMR 90 P11
69.0	D11	115.68	ALDOA_1	61.4	IMR 90 P11
69.5	D11	116.58	ALDOA_1	61.4	IMR 90 P11
70.0	D11	116.9	ALDOA_1	61.4	IMR 90 P11
70.5	D11	117.74	ALDOA_1	61.4	IMR 90 P11
71.0	D11	119.13	ALDOA_1	61.4	IMR 90 P11
71.5	D11	119.75	ALDOA_1	61.4	IMR 90 P11
72.0	D11	120.17	ALDOA_1	61.4	IMR 90 P11
72.5	D11	121.19	ALDOA_1	61.4	IMR 90 P11
73.0	D11	121.86	ALDOA_1	61.4	IMR 90 P11
73.5	D11	121.88	ALDOA_1	61.4	IMR 90 P11
74.0	D11	122.27	ALDOA_1	61.4	IMR 90 P11
74.5	D11	122.4	ALDOA_1	61.4	IMR 90 P11
75.0	D11	121.54	ALDOA_1	61.4	IMR 90 P11
75.5	D11	120.53	ALDOA_1	61.4	IMR 90 P11
76.0	D11	119.94	ALDOA_1	61.4	IMR 90 P11
76.5	D11	119.49	ALDOA_1	61.4	IMR 90 P11
77.0	D11	118.88	ALDOA_1	61.4	IMR 90 P11
77.5	D11	118.62	ALDOA_1	61.4	IMR 90 P11
78.0	D11	118.6	ALDOA_1	61.4	IMR 90 P11
78.5	D11	118.41	ALDOA_1	61.4	IMR 90 P11
79.0	D11	118.27	ALDOA_1	61.4	IMR 90 P11
79.5	D11	119.01	ALDOA_1	61.4	IMR 90 P11
80.0	D11	121.44	ALDOA_1	61.4	IMR 90 P11
80.5	D11	128.96	ALDOA_1	61.4	IMR 90 P11
81.0	D11	157.46	ALDOA_1	61.4	IMR 90 P11
81.5	D11	220.2	ALDOA_1	61.4	IMR 90 P11
82.0	D11	301.55	ALDOA_1	61.4	IMR 90 P11
82.5	D11	379.28	ALDOA_1	61.4	IMR 90 P11
83.0	D11	442.0	ALDOA_1	61.4	IMR 90 P11
83.5	D11	458.18	ALDOA_1	61.4	IMR 90 P11
84.0	D11	400.45	ALDOA_1	61.4	IMR 90 P11
84.5	D11	299.59	ALDOA_1	61.4	IMR 90 P11
85.0	D11	197.04	ALDOA_1	61.4	IMR 90 P11
85.5	D11	103.81	ALDOA_1	61.4	IMR 90 P11
86.0	D11	36.04	ALDOA_1	61.4	IMR 90 P11
86.5	D11	7.97	ALDOA_1	61.4	IMR 90 P11
87.0	D11	3.48	ALDOA_1	61.4	IMR 90 P11
87.5	D11	2.71	ALDOA_1	61.4	IMR 90 P11
88.0	D11	2.75	ALDOA_1	61.4	IMR 90 P11
88.5	D11	2.45	ALDOA_1	61.4	IMR 90 P11
89.0	D11	1.89	ALDOA_1	61.4	IMR 90 P11
89.5	D11	2.14	ALDOA_1	61.4	IMR 90 P11
90.0	D11	2.23	ALDOA_1	61.4	IMR 90 P11
90.5	D11	1.69	ALDOA_1	61.4	IMR 90 P11
91.0	D11	2.06	ALDOA_1	61.4	IMR 90 P11
91.5	D11	2.44	ALDOA_1	61.4	IMR 90 P11
92.0	D11	2.08	ALDOA_1	61.4	IMR 90 P11
92.5	D11	2.35	ALDOA_1	61.4	IMR 90 P11
93.0	D11	2.54	ALDOA_1	61.4	IMR 90 P11
93.5	D11	2.86	ALDOA_1	61.4	IMR 90 P11
94.0	D11	3.02	ALDOA_1	61.4	IMR 90 P11
94.5	D11	4.82	ALDOA_1	61.4	IMR 90 P11
95.0	D11	2.93	ALDOA_1	61.4	IMR 90 P11
55.0	E11	17.34	ALDOA_1	59.0	IMR 90 P11
55.5	E11	37.58	ALDOA_1	59.0	IMR 90 P11
56.0	E11	34.69	ALDOA_1	59.0	IMR 90 P11
56.5	E11	34.69	ALDOA_1	59.0	IMR 90 P11
57.0	E11	34.69	ALDOA_1	59.0	IMR 90 P11
57.5	E11	34.78	ALDOA_1	59.0	IMR 90 P11
58.0	E11	34.28	ALDOA_1	59.0	IMR 90 P11
58.5	E11	32.55	ALDOA_1	59.0	IMR 90 P11
59.0	E11	33.58	ALDOA_1	59.0	IMR 90 P11
59.5	E11	34.02	ALDOA_1	59.0	IMR 90 P11
60.0	E11	32.61	ALDOA_1	59.0	IMR 90 P11
60.5	E11	32.69	ALDOA_1	59.0	IMR 90 P11
61.0	E11	33.12	ALDOA_1	59.0	IMR 90 P11
61.5	E11	32.09	ALDOA_1	59.0	IMR 90 P11
62.0	E11	31.65	ALDOA_1	59.0	IMR 90 P11
62.5	E11	33.11	ALDOA_1	59.0	IMR 90 P11
63.0	E11	35.12	ALDOA_1	59.0	IMR 90 P11
63.5	E11	38.71	ALDOA_1	59.0	IMR 90 P11
64.0	E11	45.09	ALDOA_1	59.0	IMR 90 P11
64.5	E11	55.45	ALDOA_1	59.0	IMR 90 P11
65.0	E11	66.76	ALDOA_1	59.0	IMR 90 P11
65.5	E11	78.35	ALDOA_1	59.0	IMR 90 P11
66.0	E11	89.46	ALDOA_1	59.0	IMR 90 P11
66.5	E11	98.9	ALDOA_1	59.0	IMR 90 P11
67.0	E11	104.41	ALDOA_1	59.0	IMR 90 P11
67.5	E11	108.54	ALDOA_1	59.0	IMR 90 P11
68.0	E11	112.51	ALDOA_1	59.0	IMR 90 P11
68.5	E11	114.46	ALDOA_1	59.0	IMR 90 P11
69.0	E11	114.63	ALDOA_1	59.0	IMR 90 P11
69.5	E11	115.3	ALDOA_1	59.0	IMR 90 P11
70.0	E11	114.63	ALDOA_1	59.0	IMR 90 P11
70.5	E11	112.35	ALDOA_1	59.0	IMR 90 P11
71.0	E11	112.06	ALDOA_1	59.0	IMR 90 P11
71.5	E11	113.79	ALDOA_1	59.0	IMR 90 P11
72.0	E11	116.37	ALDOA_1	59.0	IMR 90 P11
72.5	E11	119.9	ALDOA_1	59.0	IMR 90 P11
73.0	E11	123.14	ALDOA_1	59.0	IMR 90 P11
73.5	E11	125.22	ALDOA_1	59.0	IMR 90 P11
74.0	E11	125.28	ALDOA_1	59.0	IMR 90 P11
74.5	E11	123.29	ALDOA_1	59.0	IMR 90 P11
75.0	E11	122.08	ALDOA_1	59.0	IMR 90 P11
75.5	E11	121.43	ALDOA_1	59.0	IMR 90 P11
76.0	E11	120.0	ALDOA_1	59.0	IMR 90 P11
76.5	E11	119.5	ALDOA_1	59.0	IMR 90 P11
77.0	E11	120.66	ALDOA_1	59.0	IMR 90 P11
77.5	E11	120.41	ALDOA_1	59.0	IMR 90 P11
78.0	E11	120.07	ALDOA_1	59.0	IMR 90 P11
78.5	E11	120.53	ALDOA_1	59.0	IMR 90 P11
79.0	E11	120.87	ALDOA_1	59.0	IMR 90 P11
79.5	E11	121.29	ALDOA_1	59.0	IMR 90 P11
80.0	E11	123.38	ALDOA_1	59.0	IMR 90 P11
80.5	E11	130.6	ALDOA_1	59.0	IMR 90 P11
81.0	E11	159.48	ALDOA_1	59.0	IMR 90 P11
81.5	E11	222.38	ALDOA_1	59.0	IMR 90 P11
82.0	E11	301.07	ALDOA_1	59.0	IMR 90 P11
82.5	E11	376.23	ALDOA_1	59.0	IMR 90 P11
83.0	E11	436.88	ALDOA_1	59.0	IMR 90 P11
83.5	E11	448.6	ALDOA_1	59.0	IMR 90 P11
84.0	E11	387.83	ALDOA_1	59.0	IMR 90 P11
84.5	E11	288.59	ALDOA_1	59.0	IMR 90 P11
85.0	E11	187.87	ALDOA_1	59.0	IMR 90 P11
85.5	E11	96.65	ALDOA_1	59.0	IMR 90 P11
86.0	E11	32.75	ALDOA_1	59.0	IMR 90 P11
86.5	E11	6.89	ALDOA_1	59.0	IMR 90 P11
87.0	E11	2.59	ALDOA_1	59.0	IMR 90 P11
87.5	E11	2.21	ALDOA_1	59.0	IMR 90 P11
88.0	E11	1.51	ALDOA_1	59.0	IMR 90 P11
88.5	E11	0.98	ALDOA_1	59.0	IMR 90 P11
89.0	E11	1.26	ALDOA_1	59.0	IMR 90 P11
89.5	E11	1.84	ALDOA_1	59.0	IMR 90 P11
90.0	E11	2.5	ALDOA_1	59.0	IMR 90 P11
90.5	E11	3.25	ALDOA_1	59.0	IMR 90 P11
91.0	E11	3.24	ALDOA_1	59.0	IMR 90 P11
91.5	E11	2.7	ALDOA_1	59.0	IMR 90 P11
92.0	E11	2.28	ALDOA_1	59.0	IMR 90 P11
92.5	E11	1.55	ALDOA_1	59.0	IMR 90 P11
93.0	E11	1.25	ALDOA_1	59.0	IMR 90 P11
93.5	E11	1.96	ALDOA_1	59.0	IMR 90 P11
94.0	E11	2.32	ALDOA_1	59.0	IMR 90 P11
94.5	E11	4.14	ALDOA_1	59.0	IMR 90 P11
95.0	E11	2.81	ALDOA_1	59.0	IMR 90 P11
55.0	F11	34.79	ALDOA_1	57.0	IMR 90 P11
55.5	F11	75.37	ALDOA_1	57.0	IMR 90 P11
56.0	F11	69.58	ALDOA_1	57.0	IMR 90 P11
56.5	F11	69.58	ALDOA_1	57.0	IMR 90 P11
57.0	F11	69.58	ALDOA_1	57.0	IMR 90 P11
57.5	F11	68.99	ALDOA_1	57.0	IMR 90 P11
58.0	F11	72.58	ALDOA_1	57.0	IMR 90 P11
58.5	F11	80.0	ALDOA_1	57.0	IMR 90 P11
59.0	F11	85.51	ALDOA_1	57.0	IMR 90 P11
59.5	F11	89.67	ALDOA_1	57.0	IMR 90 P11
60.0	F11	92.74	ALDOA_1	57.0	IMR 90 P11
60.5	F11	94.85	ALDOA_1	57.0	IMR 90 P11
61.0	F11	97.33	ALDOA_1	57.0	IMR 90 P11
61.5	F11	103.29	ALDOA_1	57.0	IMR 90 P11
62.0	F11	113.95	ALDOA_1	57.0	IMR 90 P11
62.5	F11	129.05	ALDOA_1	57.0	IMR 90 P11
63.0	F11	147.41	ALDOA_1	57.0	IMR 90 P11
63.5	F11	166.76	ALDOA_1	57.0	IMR 90 P11
64.0	F11	184.58	ALDOA_1	57.0	IMR 90 P11
64.5	F11	197.34	ALDOA_1	57.0	IMR 90 P11
65.0	F11	204.8	ALDOA_1	57.0	IMR 90 P11
65.5	F11	208.87	ALDOA_1	57.0	IMR 90 P11
66.0	F11	210.38	ALDOA_1	57.0	IMR 90 P11
66.5	F11	209.2	ALDOA_1	57.0	IMR 90 P11
67.0	F11	207.89	ALDOA_1	57.0	IMR 90 P11
67.5	F11	206.85	ALDOA_1	57.0	IMR 90 P11
68.0	F11	204.98	ALDOA_1	57.0	IMR 90 P11
68.5	F11	203.46	ALDOA_1	57.0	IMR 90 P11
69.0	F11	202.7	ALDOA_1	57.0	IMR 90 P11
69.5	F11	202.81	ALDOA_1	57.0	IMR 90 P11
70.0	F11	204.09	ALDOA_1	57.0	IMR 90 P11
70.5	F11	205.94	ALDOA_1	57.0	IMR 90 P11
71.0	F11	206.68	ALDOA_1	57.0	IMR 90 P11
71.5	F11	206.66	ALDOA_1	57.0	IMR 90 P11
72.0	F11	204.91	ALDOA_1	57.0	IMR 90 P11
72.5	F11	201.27	ALDOA_1	57.0	IMR 90 P11
73.0	F11	197.23	ALDOA_1	57.0	IMR 90 P11
73.5	F11	192.75	ALDOA_1	57.0	IMR 90 P11
74.0	F11	188.59	ALDOA_1	57.0	IMR 90 P11
74.5	F11	185.68	ALDOA_1	57.0	IMR 90 P11
75.0	F11	183.87	ALDOA_1	57.0	IMR 90 P11
75.5	F11	182.35	ALDOA_1	57.0	IMR 90 P11
76.0	F11	181.89	ALDOA_1	57.0	IMR 90 P11
76.5	F11	181.86	ALDOA_1	57.0	IMR 90 P11
77.0	F11	181.79	ALDOA_1	57.0	IMR 90 P11
77.5	F11	181.89	ALDOA_1	57.0	IMR 90 P11
78.0	F11	182.41	ALDOA_1	57.0	IMR 90 P11
78.5	F11	183.22	ALDOA_1	57.0	IMR 90 P11
79.0	F11	184.48	ALDOA_1	57.0	IMR 90 P11
79.5	F11	189.61	ALDOA_1	57.0	IMR 90 P11
80.0	F11	212.3	ALDOA_1	57.0	IMR 90 P11
80.5	F11	276.63	ALDOA_1	57.0	IMR 90 P11
81.0	F11	373.17	ALDOA_1	57.0	IMR 90 P11
81.5	F11	469.69	ALDOA_1	57.0	IMR 90 P11
82.0	F11	551.25	ALDOA_1	57.0	IMR 90 P11
82.5	F11	590.38	ALDOA_1	57.0	IMR 90 P11
83.0	F11	538.35	ALDOA_1	57.0	IMR 90 P11
83.5	F11	414.12	ALDOA_1	57.0	IMR 90 P11
84.0	F11	280.75	ALDOA_1	57.0	IMR 90 P11
84.5	F11	158.41	ALDOA_1	57.0	IMR 90 P11
85.0	F11	60.87	ALDOA_1	57.0	IMR 90 P11
85.5	F11	12.26	ALDOA_1	57.0	IMR 90 P11
86.0	F11	3.35	ALDOA_1	57.0	IMR 90 P11
86.5	F11	3.29	ALDOA_1	57.0	IMR 90 P11
87.0	F11	3.13	ALDOA_1	57.0	IMR 90 P11
87.5	F11	2.71	ALDOA_1	57.0	IMR 90 P11
88.0	F11	2.56	ALDOA_1	57.0	IMR 90 P11
88.5	F11	2.47	ALDOA_1	57.0	IMR 90 P11
89.0	F11	2.26	ALDOA_1	57.0	IMR 90 P11
89.5	F11	2.39	ALDOA_1	57.0	IMR 90 P11
90.0	F11	2.66	ALDOA_1	57.0	IMR 90 P11
90.5	F11	3.16	ALDOA_1	57.0	IMR 90 P11
91.0	F11	3.7	ALDOA_1	57.0	IMR 90 P11
91.5	F11	3.95	ALDOA_1	57.0	IMR 90 P11
92.0	F11	3.86	ALDOA_1	57.0	IMR 90 P11
92.5	F11	3.74	ALDOA_1	57.0	IMR 90 P11
93.0	F11	3.16	ALDOA_1	57.0	IMR 90 P11
93.5	F11	1.72	ALDOA_1	57.0	IMR 90 P11
94.0	F11	1.14	ALDOA_1	57.0	IMR 90 P11
94.5	F11	-0.86	ALDOA_1	57.0	IMR 90 P11
95.0	F11	-1.44	ALDOA_1	57.0	IMR 90 P11
55.0	G11	12.63	ALDOA_1	55.7	IMR 90 P11
55.5	G11	27.36	ALDOA_1	55.7	IMR 90 P11
56.0	G11	25.25	ALDOA_1	55.7	IMR 90 P11
56.5	G11	25.25	ALDOA_1	55.7	IMR 90 P11
57.0	G11	25.25	ALDOA_1	55.7	IMR 90 P11
57.5	G11	24.92	ALDOA_1	55.7	IMR 90 P11
58.0	G11	26.99	ALDOA_1	55.7	IMR 90 P11
58.5	G11	30.75	ALDOA_1	55.7	IMR 90 P11
59.0	G11	32.78	ALDOA_1	55.7	IMR 90 P11
59.5	G11	34.03	ALDOA_1	55.7	IMR 90 P11
60.0	G11	34.92	ALDOA_1	55.7	IMR 90 P11
60.5	G11	33.83	ALDOA_1	55.7	IMR 90 P11
61.0	G11	32.94	ALDOA_1	55.7	IMR 90 P11
61.5	G11	33.15	ALDOA_1	55.7	IMR 90 P11
62.0	G11	32.54	ALDOA_1	55.7	IMR 90 P11
62.5	G11	32.63	ALDOA_1	55.7	IMR 90 P11
63.0	G11	34.13	ALDOA_1	55.7	IMR 90 P11
63.5	G11	34.12	ALDOA_1	55.7	IMR 90 P11
64.0	G11	35.36	ALDOA_1	55.7	IMR 90 P11
64.5	G11	40.45	ALDOA_1	55.7	IMR 90 P11
65.0	G11	46.29	ALDOA_1	55.7	IMR 90 P11
65.5	G11	54.96	ALDOA_1	55.7	IMR 90 P11
66.0	G11	68.21	ALDOA_1	55.7	IMR 90 P11
66.5	G11	81.1	ALDOA_1	55.7	IMR 90 P11
67.0	G11	91.42	ALDOA_1	55.7	IMR 90 P11
67.5	G11	101.43	ALDOA_1	55.7	IMR 90 P11
68.0	G11	107.77	ALDOA_1	55.7	IMR 90 P11
68.5	G11	109.59	ALDOA_1	55.7	IMR 90 P11
69.0	G11	110.84	ALDOA_1	55.7	IMR 90 P11
69.5	G11	111.64	ALDOA_1	55.7	IMR 90 P11
70.0	G11	111.3	ALDOA_1	55.7	IMR 90 P11
70.5	G11	111.18	ALDOA_1	55.7	IMR 90 P11
71.0	G11	111.03	ALDOA_1	55.7	IMR 90 P11
71.5	G11	108.88	ALDOA_1	55.7	IMR 90 P11
72.0	G11	107.68	ALDOA_1	55.7	IMR 90 P11
72.5	G11	107.2	ALDOA_1	55.7	IMR 90 P11
73.0	G11	106.91	ALDOA_1	55.7	IMR 90 P11
73.5	G11	109.29	ALDOA_1	55.7	IMR 90 P11
74.0	G11	112.95	ALDOA_1	55.7	IMR 90 P11
74.5	G11	114.91	ALDOA_1	55.7	IMR 90 P11
75.0	G11	116.13	ALDOA_1	55.7	IMR 90 P11
75.5	G11	117.3	ALDOA_1	55.7	IMR 90 P11
76.0	G11	115.51	ALDOA_1	55.7	IMR 90 P11
76.5	G11	113.05	ALDOA_1	55.7	IMR 90 P11
77.0	G11	111.59	ALDOA_1	55.7	IMR 90 P11
77.5	G11	110.8	ALDOA_1	55.7	IMR 90 P11
78.0	G11	109.72	ALDOA_1	55.7	IMR 90 P11
78.5	G11	109.83	ALDOA_1	55.7	IMR 90 P11
79.0	G11	111.77	ALDOA_1	55.7	IMR 90 P11
79.5	G11	113.23	ALDOA_1	55.7	IMR 90 P11
80.0	G11	114.72	ALDOA_1	55.7	IMR 90 P11
80.5	G11	121.56	ALDOA_1	55.7	IMR 90 P11
81.0	G11	147.92	ALDOA_1	55.7	IMR 90 P11
81.5	G11	202.32	ALDOA_1	55.7	IMR 90 P11
82.0	G11	270.66	ALDOA_1	55.7	IMR 90 P11
82.5	G11	335.03	ALDOA_1	55.7	IMR 90 P11
83.0	G11	385.11	ALDOA_1	55.7	IMR 90 P11
83.5	G11	391.85	ALDOA_1	55.7	IMR 90 P11
84.0	G11	334.88	ALDOA_1	55.7	IMR 90 P11
84.5	G11	245.85	ALDOA_1	55.7	IMR 90 P11
85.0	G11	158.3	ALDOA_1	55.7	IMR 90 P11
85.5	G11	79.91	ALDOA_1	55.7	IMR 90 P11
86.0	G11	25.23	ALDOA_1	55.7	IMR 90 P11
86.5	G11	4.85	ALDOA_1	55.7	IMR 90 P11
87.0	G11	2.63	ALDOA_1	55.7	IMR 90 P11
87.5	G11	2.71	ALDOA_1	55.7	IMR 90 P11
88.0	G11	2.88	ALDOA_1	55.7	IMR 90 P11
88.5	G11	2.76	ALDOA_1	55.7	IMR 90 P11
89.0	G11	2.75	ALDOA_1	55.7	IMR 90 P11
89.5	G11	2.81	ALDOA_1	55.7	IMR 90 P11
90.0	G11	2.62	ALDOA_1	55.7	IMR 90 P11
90.5	G11	2.29	ALDOA_1	55.7	IMR 90 P11
91.0	G11	2.54	ALDOA_1	55.7	IMR 90 P11
91.5	G11	2.83	ALDOA_1	55.7	IMR 90 P11
92.0	G11	3.08	ALDOA_1	55.7	IMR 90 P11
92.5	G11	3.2	ALDOA_1	55.7	IMR 90 P11
93.0	G11	3.31	ALDOA_1	55.7	IMR 90 P11
93.5	G11	3.15	ALDOA_1	55.7	IMR 90 P11
94.0	G11	2.77	ALDOA_1	55.7	IMR 90 P11
94.5	G11	2.65	ALDOA_1	55.7	IMR 90 P11
95.0	G11	1.04	ALDOA_1	55.7	IMR 90 P11
55.0	H11	2.48	ALDOA_1	55.0	IMR 90 P11
55.5	H11	5.37	ALDOA_1	55.0	IMR 90 P11
56.0	H11	4.96	ALDOA_1	55.0	IMR 90 P11
56.5	H11	4.96	ALDOA_1	55.0	IMR 90 P11
57.0	H11	4.96	ALDOA_1	55.0	IMR 90 P11
57.5	H11	4.84	ALDOA_1	55.0	IMR 90 P11
58.0	H11	5.56	ALDOA_1	55.0	IMR 90 P11
58.5	H11	6.82	ALDOA_1	55.0	IMR 90 P11
59.0	H11	7.71	ALDOA_1	55.0	IMR 90 P11
59.5	H11	9.13	ALDOA_1	55.0	IMR 90 P11
60.0	H11	10.21	ALDOA_1	55.0	IMR 90 P11
60.5	H11	11.26	ALDOA_1	55.0	IMR 90 P11
61.0	H11	13.59	ALDOA_1	55.0	IMR 90 P11
61.5	H11	17.63	ALDOA_1	55.0	IMR 90 P11
62.0	H11	23.28	ALDOA_1	55.0	IMR 90 P11
62.5	H11	31.56	ALDOA_1	55.0	IMR 90 P11
63.0	H11	42.56	ALDOA_1	55.0	IMR 90 P11
63.5	H11	55.23	ALDOA_1	55.0	IMR 90 P11
64.0	H11	68.69	ALDOA_1	55.0	IMR 90 P11
64.5	H11	81.07	ALDOA_1	55.0	IMR 90 P11
65.0	H11	90.97	ALDOA_1	55.0	IMR 90 P11
65.5	H11	98.05	ALDOA_1	55.0	IMR 90 P11
66.0	H11	102.39	ALDOA_1	55.0	IMR 90 P11
66.5	H11	103.92	ALDOA_1	55.0	IMR 90 P11
67.0	H11	104.53	ALDOA_1	55.0	IMR 90 P11
67.5	H11	104.28	ALDOA_1	55.0	IMR 90 P11
68.0	H11	103.04	ALDOA_1	55.0	IMR 90 P11
68.5	H11	101.97	ALDOA_1	55.0	IMR 90 P11
69.0	H11	100.85	ALDOA_1	55.0	IMR 90 P11
69.5	H11	99.75	ALDOA_1	55.0	IMR 90 P11
70.0	H11	99.25	ALDOA_1	55.0	IMR 90 P11
70.5	H11	98.96	ALDOA_1	55.0	IMR 90 P11
71.0	H11	98.26	ALDOA_1	55.0	IMR 90 P11
71.5	H11	98.15	ALDOA_1	55.0	IMR 90 P11
72.0	H11	97.95	ALDOA_1	55.0	IMR 90 P11
72.5	H11	97.81	ALDOA_1	55.0	IMR 90 P11
73.0	H11	98.75	ALDOA_1	55.0	IMR 90 P11
73.5	H11	100.06	ALDOA_1	55.0	IMR 90 P11
74.0	H11	101.06	ALDOA_1	55.0	IMR 90 P11
74.5	H11	101.97	ALDOA_1	55.0	IMR 90 P11
75.0	H11	102.74	ALDOA_1	55.0	IMR 90 P11
75.5	H11	102.63	ALDOA_1	55.0	IMR 90 P11
76.0	H11	102.09	ALDOA_1	55.0	IMR 90 P11
76.5	H11	101.63	ALDOA_1	55.0	IMR 90 P11
77.0	H11	101.9	ALDOA_1	55.0	IMR 90 P11
77.5	H11	102.2	ALDOA_1	55.0	IMR 90 P11
78.0	H11	102.34	ALDOA_1	55.0	IMR 90 P11
78.5	H11	103.07	ALDOA_1	55.0	IMR 90 P11
79.0	H11	103.99	ALDOA_1	55.0	IMR 90 P11
79.5	H11	103.95	ALDOA_1	55.0	IMR 90 P11
80.0	H11	105.27	ALDOA_1	55.0	IMR 90 P11
80.5	H11	112.3	ALDOA_1	55.0	IMR 90 P11
81.0	H11	137.23	ALDOA_1	55.0	IMR 90 P11
81.5	H11	189.79	ALDOA_1	55.0	IMR 90 P11
82.0	H11	254.82	ALDOA_1	55.0	IMR 90 P11
82.5	H11	313.85	ALDOA_1	55.0	IMR 90 P11
83.0	H11	358.44	ALDOA_1	55.0	IMR 90 P11
83.5	H11	362.28	ALDOA_1	55.0	IMR 90 P11
84.0	H11	306.32	ALDOA_1	55.0	IMR 90 P11
84.5	H11	221.97	ALDOA_1	55.0	IMR 90 P11
85.0	H11	141.37	ALDOA_1	55.0	IMR 90 P11
85.5	H11	70.05	ALDOA_1	55.0	IMR 90 P11
86.0	H11	20.6	ALDOA_1	55.0	IMR 90 P11
86.5	H11	3.39	ALDOA_1	55.0	IMR 90 P11
87.0	H11	2.83	ALDOA_1	55.0	IMR 90 P11
87.5	H11	2.88	ALDOA_1	55.0	IMR 90 P11
88.0	H11	2.82	ALDOA_1	55.0	IMR 90 P11
88.5	H11	3.52	ALDOA_1	55.0	IMR 90 P11
89.0	H11	3.57	ALDOA_1	55.0	IMR 90 P11
89.5	H11	3.13	ALDOA_1	55.0	IMR 90 P11
90.0	H11	2.98	ALDOA_1	55.0	IMR 90 P11
90.5	H11	2.25	ALDOA_1	55.0	IMR 90 P11
91.0	H11	1.29	ALDOA_1	55.0	IMR 90 P11
91.5	H11	1.01	ALDOA_1	55.0	IMR 90 P11
92.0	H11	1.01	ALDOA_1	55.0	IMR 90 P11
92.5	H11	0.93	ALDOA_1	55.0	IMR 90 P11
93.0	H11	1.74	ALDOA_1	55.0	IMR 90 P11
93.5	H11	2.49	ALDOA_1	55.0	IMR 90 P11
94.0	H11	2.8	ALDOA_1	55.0	IMR 90 P11
94.5	H11	3.19	ALDOA_1	55.0	IMR 90 P11
95.0	H11	1.46	ALDOA_1	55.0	IMR 90 P11
55.0	A11	9.51	ALDOA_1	65.0	IMR 90 P8
55.5	A11	20.61	ALDOA_1	65.0	IMR 90 P8
56.0	A11	19.03	ALDOA_1	65.0	IMR 90 P8
56.5	A11	19.03	ALDOA_1	65.0	IMR 90 P8
57.0	A11	19.03	ALDOA_1	65.0	IMR 90 P8
57.5	A11	19.06	ALDOA_1	65.0	IMR 90 P8
58.0	A11	19.01	ALDOA_1	65.0	IMR 90 P8
58.5	A11	17.96	ALDOA_1	65.0	IMR 90 P8
59.0	A11	15.72	ALDOA_1	65.0	IMR 90 P8
59.5	A11	13.18	ALDOA_1	65.0	IMR 90 P8
60.0	A11	13.54	ALDOA_1	65.0	IMR 90 P8
60.5	A11	18.02	ALDOA_1	65.0	IMR 90 P8
61.0	A11	25.31	ALDOA_1	65.0	IMR 90 P8
61.5	A11	36.72	ALDOA_1	65.0	IMR 90 P8
62.0	A11	51.3	ALDOA_1	65.0	IMR 90 P8
62.5	A11	65.55	ALDOA_1	65.0	IMR 90 P8
63.0	A11	79.47	ALDOA_1	65.0	IMR 90 P8
63.5	A11	94.48	ALDOA_1	65.0	IMR 90 P8
64.0	A11	105.29	ALDOA_1	65.0	IMR 90 P8
64.5	A11	112.65	ALDOA_1	65.0	IMR 90 P8
65.0	A11	119.19	ALDOA_1	65.0	IMR 90 P8
65.5	A11	121.95	ALDOA_1	65.0	IMR 90 P8
66.0	A11	120.55	ALDOA_1	65.0	IMR 90 P8
66.5	A11	119.84	ALDOA_1	65.0	IMR 90 P8
67.0	A11	119.48	ALDOA_1	65.0	IMR 90 P8
67.5	A11	118.24	ALDOA_1	65.0	IMR 90 P8
68.0	A11	117.76	ALDOA_1	65.0	IMR 90 P8
68.5	A11	116.61	ALDOA_1	65.0	IMR 90 P8
69.0	A11	115.92	ALDOA_1	65.0	IMR 90 P8
69.5	A11	115.72	ALDOA_1	65.0	IMR 90 P8
70.0	A11	114.84	ALDOA_1	65.0	IMR 90 P8
70.5	A11	115.12	ALDOA_1	65.0	IMR 90 P8
71.0	A11	117.77	ALDOA_1	65.0	IMR 90 P8
71.5	A11	119.37	ALDOA_1	65.0	IMR 90 P8
72.0	A11	120.11	ALDOA_1	65.0	IMR 90 P8
72.5	A11	122.25	ALDOA_1	65.0	IMR 90 P8
73.0	A11	123.71	ALDOA_1	65.0	IMR 90 P8
73.5	A11	123.3	ALDOA_1	65.0	IMR 90 P8
74.0	A11	123.12	ALDOA_1	65.0	IMR 90 P8
74.5	A11	123.24	ALDOA_1	65.0	IMR 90 P8
75.0	A11	122.3	ALDOA_1	65.0	IMR 90 P8
75.5	A11	120.61	ALDOA_1	65.0	IMR 90 P8
76.0	A11	119.86	ALDOA_1	65.0	IMR 90 P8
76.5	A11	119.62	ALDOA_1	65.0	IMR 90 P8
77.0	A11	119.18	ALDOA_1	65.0	IMR 90 P8
77.5	A11	119.05	ALDOA_1	65.0	IMR 90 P8
78.0	A11	119.22	ALDOA_1	65.0	IMR 90 P8
78.5	A11	119.27	ALDOA_1	65.0	IMR 90 P8
79.0	A11	119.22	ALDOA_1	65.0	IMR 90 P8
79.5	A11	120.14	ALDOA_1	65.0	IMR 90 P8
80.0	A11	123.17	ALDOA_1	65.0	IMR 90 P8
80.5	A11	133.62	ALDOA_1	65.0	IMR 90 P8
81.0	A11	169.06	ALDOA_1	65.0	IMR 90 P8
81.5	A11	237.29	ALDOA_1	65.0	IMR 90 P8
82.0	A11	317.45	ALDOA_1	65.0	IMR 90 P8
82.5	A11	390.22	ALDOA_1	65.0	IMR 90 P8
83.0	A11	443.74	ALDOA_1	65.0	IMR 90 P8
83.5	A11	442.9	ALDOA_1	65.0	IMR 90 P8
84.0	A11	371.11	ALDOA_1	65.0	IMR 90 P8
84.5	A11	267.97	ALDOA_1	65.0	IMR 90 P8
85.0	A11	168.82	ALDOA_1	65.0	IMR 90 P8
85.5	A11	82.28	ALDOA_1	65.0	IMR 90 P8
86.0	A11	24.44	ALDOA_1	65.0	IMR 90 P8
86.5	A11	4.34	ALDOA_1	65.0	IMR 90 P8
87.0	A11	3.5	ALDOA_1	65.0	IMR 90 P8
87.5	A11	3.8	ALDOA_1	65.0	IMR 90 P8
88.0	A11	3.09	ALDOA_1	65.0	IMR 90 P8
88.5	A11	3.16	ALDOA_1	65.0	IMR 90 P8
89.0	A11	3.53	ALDOA_1	65.0	IMR 90 P8
89.5	A11	3.08	ALDOA_1	65.0	IMR 90 P8
90.0	A11	2.7	ALDOA_1	65.0	IMR 90 P8
90.5	A11	2.9	ALDOA_1	65.0	IMR 90 P8
91.0	A11	2.79	ALDOA_1	65.0	IMR 90 P8
91.5	A11	2.48	ALDOA_1	65.0	IMR 90 P8
92.0	A11	2.18	ALDOA_1	65.0	IMR 90 P8
92.5	A11	1.9	ALDOA_1	65.0	IMR 90 P8
93.0	A11	1.82	ALDOA_1	65.0	IMR 90 P8
93.5	A11	1.82	ALDOA_1	65.0	IMR 90 P8
94.0	A11	1.88	ALDOA_1	65.0	IMR 90 P8
94.5	A11	2.2	ALDOA_1	65.0	IMR 90 P8
95.0	A11	1.1	ALDOA_1	65.0	IMR 90 P8
55.0	B11	19.72	ALDOA_1	64.5	IMR 90 P8
55.5	B11	42.73	ALDOA_1	64.5	IMR 90 P8
56.0	B11	39.44	ALDOA_1	64.5	IMR 90 P8
56.5	B11	39.44	ALDOA_1	64.5	IMR 90 P8
57.0	B11	39.44	ALDOA_1	64.5	IMR 90 P8
57.5	B11	39.51	ALDOA_1	64.5	IMR 90 P8
58.0	B11	39.16	ALDOA_1	64.5	IMR 90 P8
58.5	B11	38.17	ALDOA_1	64.5	IMR 90 P8
59.0	B11	37.48	ALDOA_1	64.5	IMR 90 P8
59.5	B11	36.71	ALDOA_1	64.5	IMR 90 P8
60.0	B11	36.02	ALDOA_1	64.5	IMR 90 P8
60.5	B11	35.26	ALDOA_1	64.5	IMR 90 P8
61.0	B11	33.56	ALDOA_1	64.5	IMR 90 P8
61.5	B11	31.06	ALDOA_1	64.5	IMR 90 P8
62.0	B11	29.1	ALDOA_1	64.5	IMR 90 P8
62.5	B11	28.81	ALDOA_1	64.5	IMR 90 P8
63.0	B11	31.43	ALDOA_1	64.5	IMR 90 P8
63.5	B11	38.71	ALDOA_1	64.5	IMR 90 P8
64.0	B11	50.08	ALDOA_1	64.5	IMR 90 P8
64.5	B11	65.17	ALDOA_1	64.5	IMR 90 P8
65.0	B11	81.91	ALDOA_1	64.5	IMR 90 P8
65.5	B11	96.87	ALDOA_1	64.5	IMR 90 P8
66.0	B11	108.07	ALDOA_1	64.5	IMR 90 P8
66.5	B11	115.8	ALDOA_1	64.5	IMR 90 P8
67.0	B11	118.88	ALDOA_1	64.5	IMR 90 P8
67.5	B11	118.65	ALDOA_1	64.5	IMR 90 P8
68.0	B11	117.84	ALDOA_1	64.5	IMR 90 P8
68.5	B11	116.8	ALDOA_1	64.5	IMR 90 P8
69.0	B11	115.82	ALDOA_1	64.5	IMR 90 P8
69.5	B11	115.97	ALDOA_1	64.5	IMR 90 P8
70.0	B11	116.98	ALDOA_1	64.5	IMR 90 P8
70.5	B11	118.12	ALDOA_1	64.5	IMR 90 P8
71.0	B11	119.55	ALDOA_1	64.5	IMR 90 P8
71.5	B11	121.43	ALDOA_1	64.5	IMR 90 P8
72.0	B11	123.24	ALDOA_1	64.5	IMR 90 P8
72.5	B11	124.08	ALDOA_1	64.5	IMR 90 P8
73.0	B11	124.65	ALDOA_1	64.5	IMR 90 P8
73.5	B11	125.22	ALDOA_1	64.5	IMR 90 P8
74.0	B11	124.63	ALDOA_1	64.5	IMR 90 P8
74.5	B11	122.85	ALDOA_1	64.5	IMR 90 P8
75.0	B11	121.58	ALDOA_1	64.5	IMR 90 P8
75.5	B11	120.75	ALDOA_1	64.5	IMR 90 P8
76.0	B11	119.54	ALDOA_1	64.5	IMR 90 P8
76.5	B11	118.64	ALDOA_1	64.5	IMR 90 P8
77.0	B11	118.87	ALDOA_1	64.5	IMR 90 P8
77.5	B11	118.75	ALDOA_1	64.5	IMR 90 P8
78.0	B11	118.04	ALDOA_1	64.5	IMR 90 P8
78.5	B11	118.23	ALDOA_1	64.5	IMR 90 P8
79.0	B11	118.54	ALDOA_1	64.5	IMR 90 P8
79.5	B11	119.45	ALDOA_1	64.5	IMR 90 P8
80.0	B11	123.8	ALDOA_1	64.5	IMR 90 P8
80.5	B11	138.18	ALDOA_1	64.5	IMR 90 P8
81.0	B11	180.25	ALDOA_1	64.5	IMR 90 P8
81.5	B11	250.61	ALDOA_1	64.5	IMR 90 P8
82.0	B11	325.48	ALDOA_1	64.5	IMR 90 P8
82.5	B11	390.92	ALDOA_1	64.5	IMR 90 P8
83.0	B11	431.95	ALDOA_1	64.5	IMR 90 P8
83.5	B11	411.06	ALDOA_1	64.5	IMR 90 P8
84.0	B11	329.18	ALDOA_1	64.5	IMR 90 P8
84.5	B11	231.1	ALDOA_1	64.5	IMR 90 P8
85.0	B11	138.21	ALDOA_1	64.5	IMR 90 P8
85.5	B11	59.71	ALDOA_1	64.5	IMR 90 P8
86.0	B11	15.13	ALDOA_1	64.5	IMR 90 P8
86.5	B11	3.48	ALDOA_1	64.5	IMR 90 P8
87.0	B11	2.68	ALDOA_1	64.5	IMR 90 P8
87.5	B11	2.96	ALDOA_1	64.5	IMR 90 P8
88.0	B11	3.41	ALDOA_1	64.5	IMR 90 P8
88.5	B11	3.29	ALDOA_1	64.5	IMR 90 P8
89.0	B11	2.97	ALDOA_1	64.5	IMR 90 P8
89.5	B11	2.45	ALDOA_1	64.5	IMR 90 P8
90.0	B11	1.81	ALDOA_1	64.5	IMR 90 P8
90.5	B11	1.26	ALDOA_1	64.5	IMR 90 P8
91.0	B11	1.17	ALDOA_1	64.5	IMR 90 P8
91.5	B11	1.05	ALDOA_1	64.5	IMR 90 P8
92.0	B11	1.32	ALDOA_1	64.5	IMR 90 P8
92.5	B11	2.28	ALDOA_1	64.5	IMR 90 P8
93.0	B11	2.92	ALDOA_1	64.5	IMR 90 P8
93.5	B11	4.04	ALDOA_1	64.5	IMR 90 P8
94.0	B11	4.9	ALDOA_1	64.5	IMR 90 P8
94.5	B11	7.19	ALDOA_1	64.5	IMR 90 P8
95.0	B11	4.1	ALDOA_1	64.5	IMR 90 P8
55.0	C11	20.1	ALDOA_1	63.3	IMR 90 P8
55.5	C11	43.55	ALDOA_1	63.3	IMR 90 P8
56.0	C11	40.2	ALDOA_1	63.3	IMR 90 P8
56.5	C11	40.2	ALDOA_1	63.3	IMR 90 P8
57.0	C11	40.2	ALDOA_1	63.3	IMR 90 P8
57.5	C11	40.21	ALDOA_1	63.3	IMR 90 P8
58.0	C11	40.1	ALDOA_1	63.3	IMR 90 P8
58.5	C11	40.41	ALDOA_1	63.3	IMR 90 P8
59.0	C11	40.78	ALDOA_1	63.3	IMR 90 P8
59.5	C11	41.79	ALDOA_1	63.3	IMR 90 P8
60.0	C11	43.67	ALDOA_1	63.3	IMR 90 P8
60.5	C11	44.77	ALDOA_1	63.3	IMR 90 P8
61.0	C11	42.66	ALDOA_1	63.3	IMR 90 P8
61.5	C11	39.8	ALDOA_1	63.3	IMR 90 P8
62.0	C11	38.48	ALDOA_1	63.3	IMR 90 P8
62.5	C11	38.27	ALDOA_1	63.3	IMR 90 P8
63.0	C11	39.1	ALDOA_1	63.3	IMR 90 P8
63.5	C11	43.84	ALDOA_1	63.3	IMR 90 P8
64.0	C11	52.66	ALDOA_1	63.3	IMR 90 P8
64.5	C11	63.37	ALDOA_1	63.3	IMR 90 P8
65.0	C11	75.98	ALDOA_1	63.3	IMR 90 P8
65.5	C11	89.42	ALDOA_1	63.3	IMR 90 P8
66.0	C11	102.66	ALDOA_1	63.3	IMR 90 P8
66.5	C11	112.06	ALDOA_1	63.3	IMR 90 P8
67.0	C11	117.71	ALDOA_1	63.3	IMR 90 P8
67.5	C11	120.41	ALDOA_1	63.3	IMR 90 P8
68.0	C11	120.66	ALDOA_1	63.3	IMR 90 P8
68.5	C11	119.58	ALDOA_1	63.3	IMR 90 P8
69.0	C11	119.09	ALDOA_1	63.3	IMR 90 P8
69.5	C11	120.26	ALDOA_1	63.3	IMR 90 P8
70.0	C11	121.84	ALDOA_1	63.3	IMR 90 P8
70.5	C11	123.97	ALDOA_1	63.3	IMR 90 P8
71.0	C11	126.25	ALDOA_1	63.3	IMR 90 P8
71.5	C11	127.65	ALDOA_1	63.3	IMR 90 P8
72.0	C11	128.12	ALDOA_1	63.3	IMR 90 P8
72.5	C11	128.43	ALDOA_1	63.3	IMR 90 P8
73.0	C11	129.22	ALDOA_1	63.3	IMR 90 P8
73.5	C11	129.14	ALDOA_1	63.3	IMR 90 P8
74.0	C11	129.56	ALDOA_1	63.3	IMR 90 P8
74.5	C11	130.46	ALDOA_1	63.3	IMR 90 P8
75.0	C11	130.12	ALDOA_1	63.3	IMR 90 P8
75.5	C11	128.58	ALDOA_1	63.3	IMR 90 P8
76.0	C11	127.82	ALDOA_1	63.3	IMR 90 P8
76.5	C11	126.55	ALDOA_1	63.3	IMR 90 P8
77.0	C11	124.19	ALDOA_1	63.3	IMR 90 P8
77.5	C11	123.63	ALDOA_1	63.3	IMR 90 P8
78.0	C11	123.71	ALDOA_1	63.3	IMR 90 P8
78.5	C11	122.89	ALDOA_1	63.3	IMR 90 P8
79.0	C11	123.02	ALDOA_1	63.3	IMR 90 P8
79.5	C11	125.13	ALDOA_1	63.3	IMR 90 P8
80.0	C11	128.48	ALDOA_1	63.3	IMR 90 P8
80.5	C11	141.27	ALDOA_1	63.3	IMR 90 P8
81.0	C11	183.26	ALDOA_1	63.3	IMR 90 P8
81.5	C11	257.41	ALDOA_1	63.3	IMR 90 P8
82.0	C11	341.76	ALDOA_1	63.3	IMR 90 P8
82.5	C11	418.71	ALDOA_1	63.3	IMR 90 P8
83.0	C11	471.89	ALDOA_1	63.3	IMR 90 P8
83.5	C11	463.1	ALDOA_1	63.3	IMR 90 P8
84.0	C11	383.37	ALDOA_1	63.3	IMR 90 P8
84.5	C11	275.13	ALDOA_1	63.3	IMR 90 P8
85.0	C11	170.26	ALDOA_1	63.3	IMR 90 P8
85.5	C11	79.86	ALDOA_1	63.3	IMR 90 P8
86.0	C11	22.8	ALDOA_1	63.3	IMR 90 P8
86.5	C11	4.23	ALDOA_1	63.3	IMR 90 P8
87.0	C11	2.57	ALDOA_1	63.3	IMR 90 P8
87.5	C11	3.09	ALDOA_1	63.3	IMR 90 P8
88.0	C11	3.5	ALDOA_1	63.3	IMR 90 P8
88.5	C11	3.64	ALDOA_1	63.3	IMR 90 P8
89.0	C11	3.32	ALDOA_1	63.3	IMR 90 P8
89.5	C11	3.27	ALDOA_1	63.3	IMR 90 P8
90.0	C11	3.09	ALDOA_1	63.3	IMR 90 P8
90.5	C11	2.77	ALDOA_1	63.3	IMR 90 P8
91.0	C11	2.86	ALDOA_1	63.3	IMR 90 P8
91.5	C11	2.96	ALDOA_1	63.3	IMR 90 P8
92.0	C11	2.65	ALDOA_1	63.3	IMR 90 P8
92.5	C11	2.66	ALDOA_1	63.3	IMR 90 P8
93.0	C11	2.68	ALDOA_1	63.3	IMR 90 P8
93.5	C11	2.59	ALDOA_1	63.3	IMR 90 P8
94.0	C11	2.72	ALDOA_1	63.3	IMR 90 P8
94.5	C11	3.55	ALDOA_1	63.3	IMR 90 P8
95.0	C11	1.85	ALDOA_1	63.3	IMR 90 P8
55.0	D11	16.88	ALDOA_1	61.4	IMR 90 P8
55.5	D11	36.57	ALDOA_1	61.4	IMR 90 P8
56.0	D11	33.76	ALDOA_1	61.4	IMR 90 P8
56.5	D11	33.76	ALDOA_1	61.4	IMR 90 P8
57.0	D11	33.76	ALDOA_1	61.4	IMR 90 P8
57.5	D11	33.71	ALDOA_1	61.4	IMR 90 P8
58.0	D11	34.03	ALDOA_1	61.4	IMR 90 P8
58.5	D11	34.43	ALDOA_1	61.4	IMR 90 P8
59.0	D11	35.09	ALDOA_1	61.4	IMR 90 P8
59.5	D11	36.54	ALDOA_1	61.4	IMR 90 P8
60.0	D11	38.23	ALDOA_1	61.4	IMR 90 P8
60.5	D11	39.76	ALDOA_1	61.4	IMR 90 P8
61.0	D11	40.7	ALDOA_1	61.4	IMR 90 P8
61.5	D11	40.39	ALDOA_1	61.4	IMR 90 P8
62.0	D11	39.26	ALDOA_1	61.4	IMR 90 P8
62.5	D11	38.98	ALDOA_1	61.4	IMR 90 P8
63.0	D11	39.68	ALDOA_1	61.4	IMR 90 P8
63.5	D11	41.84	ALDOA_1	61.4	IMR 90 P8
64.0	D11	47.73	ALDOA_1	61.4	IMR 90 P8
64.5	D11	57.54	ALDOA_1	61.4	IMR 90 P8
65.0	D11	69.0	ALDOA_1	61.4	IMR 90 P8
65.5	D11	81.64	ALDOA_1	61.4	IMR 90 P8
66.0	D11	94.64	ALDOA_1	61.4	IMR 90 P8
66.5	D11	105.01	ALDOA_1	61.4	IMR 90 P8
67.0	D11	111.54	ALDOA_1	61.4	IMR 90 P8
67.5	D11	115.52	ALDOA_1	61.4	IMR 90 P8
68.0	D11	117.72	ALDOA_1	61.4	IMR 90 P8
68.5	D11	118.43	ALDOA_1	61.4	IMR 90 P8
69.0	D11	118.32	ALDOA_1	61.4	IMR 90 P8
69.5	D11	118.45	ALDOA_1	61.4	IMR 90 P8
70.0	D11	119.48	ALDOA_1	61.4	IMR 90 P8
70.5	D11	120.43	ALDOA_1	61.4	IMR 90 P8
71.0	D11	121.08	ALDOA_1	61.4	IMR 90 P8
71.5	D11	122.41	ALDOA_1	61.4	IMR 90 P8
72.0	D11	124.35	ALDOA_1	61.4	IMR 90 P8
72.5	D11	125.38	ALDOA_1	61.4	IMR 90 P8
73.0	D11	125.66	ALDOA_1	61.4	IMR 90 P8
73.5	D11	126.28	ALDOA_1	61.4	IMR 90 P8
74.0	D11	126.36	ALDOA_1	61.4	IMR 90 P8
74.5	D11	124.98	ALDOA_1	61.4	IMR 90 P8
75.0	D11	123.66	ALDOA_1	61.4	IMR 90 P8
75.5	D11	123.09	ALDOA_1	61.4	IMR 90 P8
76.0	D11	122.22	ALDOA_1	61.4	IMR 90 P8
76.5	D11	121.5	ALDOA_1	61.4	IMR 90 P8
77.0	D11	121.63	ALDOA_1	61.4	IMR 90 P8
77.5	D11	121.66	ALDOA_1	61.4	IMR 90 P8
78.0	D11	121.47	ALDOA_1	61.4	IMR 90 P8
78.5	D11	121.45	ALDOA_1	61.4	IMR 90 P8
79.0	D11	121.33	ALDOA_1	61.4	IMR 90 P8
79.5	D11	122.08	ALDOA_1	61.4	IMR 90 P8
80.0	D11	125.21	ALDOA_1	61.4	IMR 90 P8
80.5	D11	135.42	ALDOA_1	61.4	IMR 90 P8
81.0	D11	170.97	ALDOA_1	61.4	IMR 90 P8
81.5	D11	240.97	ALDOA_1	61.4	IMR 90 P8
82.0	D11	323.88	ALDOA_1	61.4	IMR 90 P8
82.5	D11	400.42	ALDOA_1	61.4	IMR 90 P8
83.0	D11	457.85	ALDOA_1	61.4	IMR 90 P8
83.5	D11	459.59	ALDOA_1	61.4	IMR 90 P8
84.0	D11	388.01	ALDOA_1	61.4	IMR 90 P8
84.5	D11	283.04	ALDOA_1	61.4	IMR 90 P8
85.0	D11	179.98	ALDOA_1	61.4	IMR 90 P8
85.5	D11	88.85	ALDOA_1	61.4	IMR 90 P8
86.0	D11	27.72	ALDOA_1	61.4	IMR 90 P8
86.5	D11	5.84	ALDOA_1	61.4	IMR 90 P8
87.0	D11	4.14	ALDOA_1	61.4	IMR 90 P8
87.5	D11	4.21	ALDOA_1	61.4	IMR 90 P8
88.0	D11	4.16	ALDOA_1	61.4	IMR 90 P8
88.5	D11	4.37	ALDOA_1	61.4	IMR 90 P8
89.0	D11	3.72	ALDOA_1	61.4	IMR 90 P8
89.5	D11	2.37	ALDOA_1	61.4	IMR 90 P8
90.0	D11	1.82	ALDOA_1	61.4	IMR 90 P8
90.5	D11	1.69	ALDOA_1	61.4	IMR 90 P8
91.0	D11	1.92	ALDOA_1	61.4	IMR 90 P8
91.5	D11	2.91	ALDOA_1	61.4	IMR 90 P8
92.0	D11	3.8	ALDOA_1	61.4	IMR 90 P8
92.5	D11	4.62	ALDOA_1	61.4	IMR 90 P8
93.0	D11	4.98	ALDOA_1	61.4	IMR 90 P8
93.5	D11	5.44	ALDOA_1	61.4	IMR 90 P8
94.0	D11	5.7	ALDOA_1	61.4	IMR 90 P8
94.5	D11	7.42	ALDOA_1	61.4	IMR 90 P8
95.0	D11	4.1	ALDOA_1	61.4	IMR 90 P8
55.0	E11	16.02	ALDOA_1	59.0	IMR 90 P8
55.5	E11	34.72	ALDOA_1	59.0	IMR 90 P8
56.0	E11	32.05	ALDOA_1	59.0	IMR 90 P8
56.5	E11	32.05	ALDOA_1	59.0	IMR 90 P8
57.0	E11	32.05	ALDOA_1	59.0	IMR 90 P8
57.5	E11	31.89	ALDOA_1	59.0	IMR 90 P8
58.0	E11	32.96	ALDOA_1	59.0	IMR 90 P8
58.5	E11	33.66	ALDOA_1	59.0	IMR 90 P8
59.0	E11	35.38	ALDOA_1	59.0	IMR 90 P8
59.5	E11	37.77	ALDOA_1	59.0	IMR 90 P8
60.0	E11	38.52	ALDOA_1	59.0	IMR 90 P8
60.5	E11	38.22	ALDOA_1	59.0	IMR 90 P8
61.0	E11	37.36	ALDOA_1	59.0	IMR 90 P8
61.5	E11	36.08	ALDOA_1	59.0	IMR 90 P8
62.0	E11	33.55	ALDOA_1	59.0	IMR 90 P8
62.5	E11	32.03	ALDOA_1	59.0	IMR 90 P8
63.0	E11	33.47	ALDOA_1	59.0	IMR 90 P8
63.5	E11	37.0	ALDOA_1	59.0	IMR 90 P8
64.0	E11	43.57	ALDOA_1	59.0	IMR 90 P8
64.5	E11	53.92	ALDOA_1	59.0	IMR 90 P8
65.0	E11	67.84	ALDOA_1	59.0	IMR 90 P8
65.5	E11	83.26	ALDOA_1	59.0	IMR 90 P8
66.0	E11	97.12	ALDOA_1	59.0	IMR 90 P8
66.5	E11	108.79	ALDOA_1	59.0	IMR 90 P8
67.0	E11	117.55	ALDOA_1	59.0	IMR 90 P8
67.5	E11	121.44	ALDOA_1	59.0	IMR 90 P8
68.0	E11	120.3	ALDOA_1	59.0	IMR 90 P8
68.5	E11	119.07	ALDOA_1	59.0	IMR 90 P8
69.0	E11	117.12	ALDOA_1	59.0	IMR 90 P8
69.5	E11	115.58	ALDOA_1	59.0	IMR 90 P8
70.0	E11	115.95	ALDOA_1	59.0	IMR 90 P8
70.5	E11	116.99	ALDOA_1	59.0	IMR 90 P8
71.0	E11	118.35	ALDOA_1	59.0	IMR 90 P8
71.5	E11	120.42	ALDOA_1	59.0	IMR 90 P8
72.0	E11	121.73	ALDOA_1	59.0	IMR 90 P8
72.5	E11	122.87	ALDOA_1	59.0	IMR 90 P8
73.0	E11	125.34	ALDOA_1	59.0	IMR 90 P8
73.5	E11	126.87	ALDOA_1	59.0	IMR 90 P8
74.0	E11	126.38	ALDOA_1	59.0	IMR 90 P8
74.5	E11	125.29	ALDOA_1	59.0	IMR 90 P8
75.0	E11	124.9	ALDOA_1	59.0	IMR 90 P8
75.5	E11	123.73	ALDOA_1	59.0	IMR 90 P8
76.0	E11	121.86	ALDOA_1	59.0	IMR 90 P8
76.5	E11	121.04	ALDOA_1	59.0	IMR 90 P8
77.0	E11	121.45	ALDOA_1	59.0	IMR 90 P8
77.5	E11	120.36	ALDOA_1	59.0	IMR 90 P8
78.0	E11	118.8	ALDOA_1	59.0	IMR 90 P8
78.5	E11	119.46	ALDOA_1	59.0	IMR 90 P8
79.0	E11	120.71	ALDOA_1	59.0	IMR 90 P8
79.5	E11	121.88	ALDOA_1	59.0	IMR 90 P8
80.0	E11	125.54	ALDOA_1	59.0	IMR 90 P8
80.5	E11	136.57	ALDOA_1	59.0	IMR 90 P8
81.0	E11	170.73	ALDOA_1	59.0	IMR 90 P8
81.5	E11	237.68	ALDOA_1	59.0	IMR 90 P8
82.0	E11	317.3	ALDOA_1	59.0	IMR 90 P8
82.5	E11	390.1	ALDOA_1	59.0	IMR 90 P8
83.0	E11	444.65	ALDOA_1	59.0	IMR 90 P8
83.5	E11	444.93	ALDOA_1	59.0	IMR 90 P8
84.0	E11	374.02	ALDOA_1	59.0	IMR 90 P8
84.5	E11	272.19	ALDOA_1	59.0	IMR 90 P8
85.0	E11	172.8	ALDOA_1	59.0	IMR 90 P8
85.5	E11	84.33	ALDOA_1	59.0	IMR 90 P8
86.0	E11	26.25	ALDOA_1	59.0	IMR 90 P8
86.5	E11	6.18	ALDOA_1	59.0	IMR 90 P8
87.0	E11	3.21	ALDOA_1	59.0	IMR 90 P8
87.5	E11	2.77	ALDOA_1	59.0	IMR 90 P8
88.0	E11	3.18	ALDOA_1	59.0	IMR 90 P8
88.5	E11	2.63	ALDOA_1	59.0	IMR 90 P8
89.0	E11	1.77	ALDOA_1	59.0	IMR 90 P8
89.5	E11	2.06	ALDOA_1	59.0	IMR 90 P8
90.0	E11	2.48	ALDOA_1	59.0	IMR 90 P8
90.5	E11	2.35	ALDOA_1	59.0	IMR 90 P8
91.0	E11	2.71	ALDOA_1	59.0	IMR 90 P8
91.5	E11	3.31	ALDOA_1	59.0	IMR 90 P8
92.0	E11	3.34	ALDOA_1	59.0	IMR 90 P8
92.5	E11	2.96	ALDOA_1	59.0	IMR 90 P8
93.0	E11	2.5	ALDOA_1	59.0	IMR 90 P8
93.5	E11	2.18	ALDOA_1	59.0	IMR 90 P8
94.0	E11	1.93	ALDOA_1	59.0	IMR 90 P8
94.5	E11	2.22	ALDOA_1	59.0	IMR 90 P8
95.0	E11	1.22	ALDOA_1	59.0	IMR 90 P8
55.0	F11	13.36	ALDOA_1	57.0	IMR 90 P8
55.5	F11	28.95	ALDOA_1	57.0	IMR 90 P8
56.0	F11	26.72	ALDOA_1	57.0	IMR 90 P8
56.5	F11	26.72	ALDOA_1	57.0	IMR 90 P8
57.0	F11	26.72	ALDOA_1	57.0	IMR 90 P8
57.5	F11	26.53	ALDOA_1	57.0	IMR 90 P8
58.0	F11	27.84	ALDOA_1	57.0	IMR 90 P8
58.5	F11	29.66	ALDOA_1	57.0	IMR 90 P8
59.0	F11	30.6	ALDOA_1	57.0	IMR 90 P8
59.5	F11	31.16	ALDOA_1	57.0	IMR 90 P8
60.0	F11	31.91	ALDOA_1	57.0	IMR 90 P8
60.5	F11	32.36	ALDOA_1	57.0	IMR 90 P8
61.0	F11	32.4	ALDOA_1	57.0	IMR 90 P8
61.5	F11	32.65	ALDOA_1	57.0	IMR 90 P8
62.0	F11	32.22	ALDOA_1	57.0	IMR 90 P8
62.5	F11	30.53	ALDOA_1	57.0	IMR 90 P8
63.0	F11	29.39	ALDOA_1	57.0	IMR 90 P8
63.5	F11	29.59	ALDOA_1	57.0	IMR 90 P8
64.0	F11	31.31	ALDOA_1	57.0	IMR 90 P8
64.5	F11	36.44	ALDOA_1	57.0	IMR 90 P8
65.0	F11	45.33	ALDOA_1	57.0	IMR 90 P8
65.5	F11	57.41	ALDOA_1	57.0	IMR 90 P8
66.0	F11	70.94	ALDOA_1	57.0	IMR 90 P8
66.5	F11	83.81	ALDOA_1	57.0	IMR 90 P8
67.0	F11	94.35	ALDOA_1	57.0	IMR 90 P8
67.5	F11	101.63	ALDOA_1	57.0	IMR 90 P8
68.0	F11	105.74	ALDOA_1	57.0	IMR 90 P8
68.5	F11	107.88	ALDOA_1	57.0	IMR 90 P8
69.0	F11	108.86	ALDOA_1	57.0	IMR 90 P8
69.5	F11	109.66	ALDOA_1	57.0	IMR 90 P8
70.0	F11	110.77	ALDOA_1	57.0	IMR 90 P8
70.5	F11	111.48	ALDOA_1	57.0	IMR 90 P8
71.0	F11	111.42	ALDOA_1	57.0	IMR 90 P8
71.5	F11	111.52	ALDOA_1	57.0	IMR 90 P8
72.0	F11	111.4	ALDOA_1	57.0	IMR 90 P8
72.5	F11	111.25	ALDOA_1	57.0	IMR 90 P8
73.0	F11	111.28	ALDOA_1	57.0	IMR 90 P8
73.5	F11	111.59	ALDOA_1	57.0	IMR 90 P8
74.0	F11	112.36	ALDOA_1	57.0	IMR 90 P8
74.5	F11	112.82	ALDOA_1	57.0	IMR 90 P8
75.0	F11	112.6	ALDOA_1	57.0	IMR 90 P8
75.5	F11	112.25	ALDOA_1	57.0	IMR 90 P8
76.0	F11	111.88	ALDOA_1	57.0	IMR 90 P8
76.5	F11	110.46	ALDOA_1	57.0	IMR 90 P8
77.0	F11	109.25	ALDOA_1	57.0	IMR 90 P8
77.5	F11	109.0	ALDOA_1	57.0	IMR 90 P8
78.0	F11	108.68	ALDOA_1	57.0	IMR 90 P8
78.5	F11	108.84	ALDOA_1	57.0	IMR 90 P8
79.0	F11	110.07	ALDOA_1	57.0	IMR 90 P8
79.5	F11	111.17	ALDOA_1	57.0	IMR 90 P8
80.0	F11	112.99	ALDOA_1	57.0	IMR 90 P8
80.5	F11	119.89	ALDOA_1	57.0	IMR 90 P8
81.0	F11	145.64	ALDOA_1	57.0	IMR 90 P8
81.5	F11	201.24	ALDOA_1	57.0	IMR 90 P8
82.0	F11	272.14	ALDOA_1	57.0	IMR 90 P8
82.5	F11	339.13	ALDOA_1	57.0	IMR 90 P8
83.0	F11	392.4	ALDOA_1	57.0	IMR 90 P8
83.5	F11	402.56	ALDOA_1	57.0	IMR 90 P8
84.0	F11	347.02	ALDOA_1	57.0	IMR 90 P8
84.5	F11	256.57	ALDOA_1	57.0	IMR 90 P8
85.0	F11	166.14	ALDOA_1	57.0	IMR 90 P8
85.5	F11	84.61	ALDOA_1	57.0	IMR 90 P8
86.0	F11	27.23	ALDOA_1	57.0	IMR 90 P8
86.5	F11	4.88	ALDOA_1	57.0	IMR 90 P8
87.0	F11	2.08	ALDOA_1	57.0	IMR 90 P8
87.5	F11	2.68	ALDOA_1	57.0	IMR 90 P8
88.0	F11	3.07	ALDOA_1	57.0	IMR 90 P8
88.5	F11	2.51	ALDOA_1	57.0	IMR 90 P8
89.0	F11	3.02	ALDOA_1	57.0	IMR 90 P8
89.5	F11	3.78	ALDOA_1	57.0	IMR 90 P8
90.0	F11	2.81	ALDOA_1	57.0	IMR 90 P8
90.5	F11	2.08	ALDOA_1	57.0	IMR 90 P8
91.0	F11	2.59	ALDOA_1	57.0	IMR 90 P8
91.5	F11	2.02	ALDOA_1	57.0	IMR 90 P8
92.0	F11	1.33	ALDOA_1	57.0	IMR 90 P8
92.5	F11	2.15	ALDOA_1	57.0	IMR 90 P8
93.0	F11	2.98	ALDOA_1	57.0	IMR 90 P8
93.5	F11	3.18	ALDOA_1	57.0	IMR 90 P8
94.0	F11	3.68	ALDOA_1	57.0	IMR 90 P8
94.5	F11	4.45	ALDOA_1	57.0	IMR 90 P8
95.0	F11	2.04	ALDOA_1	57.0	IMR 90 P8
55.0	G11	13.52	ALDOA_1	55.7	IMR 90 P8
55.5	G11	29.3	ALDOA_1	55.7	IMR 90 P8
56.0	G11	27.04	ALDOA_1	55.7	IMR 90 P8
56.5	G11	27.04	ALDOA_1	55.7	IMR 90 P8
57.0	G11	27.04	ALDOA_1	55.7	IMR 90 P8
57.5	G11	26.68	ALDOA_1	55.7	IMR 90 P8
58.0	G11	29.12	ALDOA_1	55.7	IMR 90 P8
58.5	G11	32.38	ALDOA_1	55.7	IMR 90 P8
59.0	G11	33.69	ALDOA_1	55.7	IMR 90 P8
59.5	G11	35.51	ALDOA_1	55.7	IMR 90 P8
60.0	G11	38.0	ALDOA_1	55.7	IMR 90 P8
60.5	G11	37.41	ALDOA_1	55.7	IMR 90 P8
61.0	G11	35.09	ALDOA_1	55.7	IMR 90 P8
61.5	G11	35.41	ALDOA_1	55.7	IMR 90 P8
62.0	G11	36.68	ALDOA_1	55.7	IMR 90 P8
62.5	G11	37.21	ALDOA_1	55.7	IMR 90 P8
63.0	G11	37.44	ALDOA_1	55.7	IMR 90 P8
63.5	G11	39.22	ALDOA_1	55.7	IMR 90 P8
64.0	G11	40.38	ALDOA_1	55.7	IMR 90 P8
64.5	G11	41.51	ALDOA_1	55.7	IMR 90 P8
65.0	G11	46.75	ALDOA_1	55.7	IMR 90 P8
65.5	G11	56.4	ALDOA_1	55.7	IMR 90 P8
66.0	G11	68.21	ALDOA_1	55.7	IMR 90 P8
66.5	G11	82.52	ALDOA_1	55.7	IMR 90 P8
67.0	G11	96.38	ALDOA_1	55.7	IMR 90 P8
67.5	G11	105.62	ALDOA_1	55.7	IMR 90 P8
68.0	G11	111.11	ALDOA_1	55.7	IMR 90 P8
68.5	G11	113.28	ALDOA_1	55.7	IMR 90 P8
69.0	G11	112.54	ALDOA_1	55.7	IMR 90 P8
69.5	G11	111.6	ALDOA_1	55.7	IMR 90 P8
70.0	G11	110.79	ALDOA_1	55.7	IMR 90 P8
70.5	G11	110.85	ALDOA_1	55.7	IMR 90 P8
71.0	G11	111.66	ALDOA_1	55.7	IMR 90 P8
71.5	G11	111.8	ALDOA_1	55.7	IMR 90 P8
72.0	G11	111.36	ALDOA_1	55.7	IMR 90 P8
72.5	G11	111.7	ALDOA_1	55.7	IMR 90 P8
73.0	G11	112.24	ALDOA_1	55.7	IMR 90 P8
73.5	G11	113.0	ALDOA_1	55.7	IMR 90 P8
74.0	G11	114.11	ALDOA_1	55.7	IMR 90 P8
74.5	G11	114.73	ALDOA_1	55.7	IMR 90 P8
75.0	G11	115.65	ALDOA_1	55.7	IMR 90 P8
75.5	G11	115.35	ALDOA_1	55.7	IMR 90 P8
76.0	G11	114.19	ALDOA_1	55.7	IMR 90 P8
76.5	G11	113.5	ALDOA_1	55.7	IMR 90 P8
77.0	G11	113.21	ALDOA_1	55.7	IMR 90 P8
77.5	G11	112.45	ALDOA_1	55.7	IMR 90 P8
78.0	G11	112.24	ALDOA_1	55.7	IMR 90 P8
78.5	G11	112.82	ALDOA_1	55.7	IMR 90 P8
79.0	G11	113.13	ALDOA_1	55.7	IMR 90 P8
79.5	G11	114.04	ALDOA_1	55.7	IMR 90 P8
80.0	G11	116.15	ALDOA_1	55.7	IMR 90 P8
80.5	G11	123.59	ALDOA_1	55.7	IMR 90 P8
81.0	G11	152.52	ALDOA_1	55.7	IMR 90 P8
81.5	G11	211.27	ALDOA_1	55.7	IMR 90 P8
82.0	G11	281.05	ALDOA_1	55.7	IMR 90 P8
82.5	G11	345.14	ALDOA_1	55.7	IMR 90 P8
83.0	G11	393.91	ALDOA_1	55.7	IMR 90 P8
83.5	G11	394.16	ALDOA_1	55.7	IMR 90 P8
84.0	G11	330.22	ALDOA_1	55.7	IMR 90 P8
84.5	G11	239.07	ALDOA_1	55.7	IMR 90 P8
85.0	G11	151.2	ALDOA_1	55.7	IMR 90 P8
85.5	G11	73.24	ALDOA_1	55.7	IMR 90 P8
86.0	G11	22.19	ALDOA_1	55.7	IMR 90 P8
86.5	G11	5.25	ALDOA_1	55.7	IMR 90 P8
87.0	G11	3.81	ALDOA_1	55.7	IMR 90 P8
87.5	G11	3.82	ALDOA_1	55.7	IMR 90 P8
88.0	G11	3.96	ALDOA_1	55.7	IMR 90 P8
88.5	G11	3.48	ALDOA_1	55.7	IMR 90 P8
89.0	G11	2.93	ALDOA_1	55.7	IMR 90 P8
89.5	G11	2.64	ALDOA_1	55.7	IMR 90 P8
90.0	G11	2.03	ALDOA_1	55.7	IMR 90 P8
90.5	G11	1.5	ALDOA_1	55.7	IMR 90 P8
91.0	G11	1.57	ALDOA_1	55.7	IMR 90 P8
91.5	G11	2.32	ALDOA_1	55.7	IMR 90 P8
92.0	G11	3.2	ALDOA_1	55.7	IMR 90 P8
92.5	G11	3.73	ALDOA_1	55.7	IMR 90 P8
93.0	G11	4.22	ALDOA_1	55.7	IMR 90 P8
93.5	G11	3.9	ALDOA_1	55.7	IMR 90 P8
94.0	G11	3.43	ALDOA_1	55.7	IMR 90 P8
94.5	G11	2.01	ALDOA_1	55.7	IMR 90 P8
95.0	G11	0.16	ALDOA_1	55.7	IMR 90 P8
55.0	H11	5.22	ALDOA_1	55.0	IMR 90 P8
55.5	H11	11.32	ALDOA_1	55.0	IMR 90 P8
56.0	H11	10.45	ALDOA_1	55.0	IMR 90 P8
56.5	H11	10.45	ALDOA_1	55.0	IMR 90 P8
57.0	H11	10.45	ALDOA_1	55.0	IMR 90 P8
57.5	H11	10.32	ALDOA_1	55.0	IMR 90 P8
58.0	H11	11.14	ALDOA_1	55.0	IMR 90 P8
58.5	H11	12.65	ALDOA_1	55.0	IMR 90 P8
59.0	H11	13.3	ALDOA_1	55.0	IMR 90 P8
59.5	H11	13.94	ALDOA_1	55.0	IMR 90 P8
60.0	H11	15.66	ALDOA_1	55.0	IMR 90 P8
60.5	H11	17.56	ALDOA_1	55.0	IMR 90 P8
61.0	H11	19.2	ALDOA_1	55.0	IMR 90 P8
61.5	H11	21.53	ALDOA_1	55.0	IMR 90 P8
62.0	H11	25.08	ALDOA_1	55.0	IMR 90 P8
62.5	H11	29.86	ALDOA_1	55.0	IMR 90 P8
63.0	H11	37.0	ALDOA_1	55.0	IMR 90 P8
63.5	H11	47.28	ALDOA_1	55.0	IMR 90 P8
64.0	H11	59.35	ALDOA_1	55.0	IMR 90 P8
64.5	H11	71.7	ALDOA_1	55.0	IMR 90 P8
65.0	H11	82.59	ALDOA_1	55.0	IMR 90 P8
65.5	H11	90.79	ALDOA_1	55.0	IMR 90 P8
66.0	H11	95.95	ALDOA_1	55.0	IMR 90 P8
66.5	H11	99.37	ALDOA_1	55.0	IMR 90 P8
67.0	H11	101.03	ALDOA_1	55.0	IMR 90 P8
67.5	H11	101.53	ALDOA_1	55.0	IMR 90 P8
68.0	H11	102.94	ALDOA_1	55.0	IMR 90 P8
68.5	H11	104.12	ALDOA_1	55.0	IMR 90 P8
69.0	H11	103.96	ALDOA_1	55.0	IMR 90 P8
69.5	H11	104.09	ALDOA_1	55.0	IMR 90 P8
70.0	H11	105.09	ALDOA_1	55.0	IMR 90 P8
70.5	H11	104.31	ALDOA_1	55.0	IMR 90 P8
71.0	H11	102.86	ALDOA_1	55.0	IMR 90 P8
71.5	H11	102.25	ALDOA_1	55.0	IMR 90 P8
72.0	H11	101.74	ALDOA_1	55.0	IMR 90 P8
72.5	H11	101.04	ALDOA_1	55.0	IMR 90 P8
73.0	H11	101.28	ALDOA_1	55.0	IMR 90 P8
73.5	H11	103.02	ALDOA_1	55.0	IMR 90 P8
74.0	H11	104.4	ALDOA_1	55.0	IMR 90 P8
74.5	H11	104.61	ALDOA_1	55.0	IMR 90 P8
75.0	H11	104.41	ALDOA_1	55.0	IMR 90 P8
75.5	H11	103.92	ALDOA_1	55.0	IMR 90 P8
76.0	H11	102.62	ALDOA_1	55.0	IMR 90 P8
76.5	H11	101.55	ALDOA_1	55.0	IMR 90 P8
77.0	H11	101.27	ALDOA_1	55.0	IMR 90 P8
77.5	H11	101.09	ALDOA_1	55.0	IMR 90 P8
78.0	H11	101.15	ALDOA_1	55.0	IMR 90 P8
78.5	H11	101.35	ALDOA_1	55.0	IMR 90 P8
79.0	H11	101.63	ALDOA_1	55.0	IMR 90 P8
79.5	H11	102.57	ALDOA_1	55.0	IMR 90 P8
80.0	H11	104.75	ALDOA_1	55.0	IMR 90 P8
80.5	H11	111.59	ALDOA_1	55.0	IMR 90 P8
81.0	H11	137.44	ALDOA_1	55.0	IMR 90 P8
81.5	H11	190.76	ALDOA_1	55.0	IMR 90 P8
82.0	H11	255.02	ALDOA_1	55.0	IMR 90 P8
82.5	H11	314.33	ALDOA_1	55.0	IMR 90 P8
83.0	H11	360.28	ALDOA_1	55.0	IMR 90 P8
83.5	H11	363.74	ALDOA_1	55.0	IMR 90 P8
84.0	H11	307.85	ALDOA_1	55.0	IMR 90 P8
84.5	H11	224.61	ALDOA_1	55.0	IMR 90 P8
85.0	H11	143.5	ALDOA_1	55.0	IMR 90 P8
85.5	H11	70.67	ALDOA_1	55.0	IMR 90 P8
86.0	H11	21.4	ALDOA_1	55.0	IMR 90 P8
86.5	H11	4.2	ALDOA_1	55.0	IMR 90 P8
87.0	H11	2.46	ALDOA_1	55.0	IMR 90 P8
87.5	H11	2.34	ALDOA_1	55.0	IMR 90 P8
88.0	H11	2.97	ALDOA_1	55.0	IMR 90 P8
88.5	H11	3.69	ALDOA_1	55.0	IMR 90 P8
89.0	H11	3.23	ALDOA_1	55.0	IMR 90 P8
89.5	H11	2.96	ALDOA_1	55.0	IMR 90 P8
90.0	H11	3.14	ALDOA_1	55.0	IMR 90 P8
90.5	H11	2.74	ALDOA_1	55.0	IMR 90 P8
91.0	H11	2.05	ALDOA_1	55.0	IMR 90 P8
91.5	H11	2.48	ALDOA_1	55.0	IMR 90 P8
92.0	H11	2.97	ALDOA_1	55.0	IMR 90 P8
92.5	H11	2.92	ALDOA_1	55.0	IMR 90 P8
93.0	H11	2.83	ALDOA_1	55.0	IMR 90 P8
93.5	H11	2.82	ALDOA_1	55.0	IMR 90 P8
94.0	H11	2.75	ALDOA_1	55.0	IMR 90 P8
94.5	H11	2.86	ALDOA_1	55.0	IMR 90 P8
95.0	H11	1.41	ALDOA_1	55.0	IMR 90 P8
