# Supplementary material for: Primer PICKR: literature-mined scoring platform for robust RT–qPCR primers
Source: Nat Commun. 2026 May 28;17:6938. doi: 10.1038/s41467-026-73648-2 (PMC13388996; doi:10.1038/s41467-026-73648-2)
Supplement: Supplementary file 11 — Source Data [file 41467_2026_73648_MOESM11_ESM.zip › Suppl_Fig_S7/melting_curve_data_CASP3_1.csv]

Temperature	Well	Derivative	Target	melt temp	Replicate
55.0	A3	5.32460544631908	CASP3_1	65.0	IMR90p8
55.5	A3	11.5366451336919	CASP3_1	65.0	IMR90p8
56.0	A3	10.6492108926394	CASP3_1	65.0	IMR90p8
56.5	A3	10.6492108926401	CASP3_1	65.0	IMR90p8
57.0	A3	10.6492108926376	CASP3_1	65.0	IMR90p8
57.5	A3	10.1741464315066	CASP3_1	65.0	IMR90p8
58.0	A3	13.2240404190339	CASP3_1	65.0	IMR90p8
58.5	A3	18.1697736232962	CASP3_1	65.0	IMR90p8
59.0	A3	21.4005248833163	CASP3_1	65.0	IMR90p8
59.5	A3	25.8712767216873	CASP3_1	65.0	IMR90p8
60.0	A3	28.9633784197144	CASP3_1	65.0	IMR90p8
60.5	A3	28.7716058960938	CASP3_1	65.0	IMR90p8
61.0	A3	30.2816018148142	CASP3_1	65.0	IMR90p8
61.5	A3	32.907839711776	CASP3_1	65.0	IMR90p8
62.0	A3	33.3701251838443	CASP3_1	65.0	IMR90p8
62.5	A3	33.4445687798703	CASP3_1	65.0	IMR90p8
63.0	A3	35.5207407285328	CASP3_1	65.0	IMR90p8
63.5	A3	37.4702834743686	CASP3_1	65.0	IMR90p8
64.0	A3	39.9469282362719	CASP3_1	65.0	IMR90p8
64.5	A3	47.1879579156038	CASP3_1	65.0	IMR90p8
65.0	A3	58.186119873447	CASP3_1	65.0	IMR90p8
65.5	A3	71.0925096835147	CASP3_1	65.0	IMR90p8
66.0	A3	85.4873362377077	CASP3_1	65.0	IMR90p8
66.5	A3	99.6730359915422	CASP3_1	65.0	IMR90p8
67.0	A3	110.447579594512	CASP3_1	65.0	IMR90p8
67.5	A3	117.834274824004	CASP3_1	65.0	IMR90p8
68.0	A3	122.052271688602	CASP3_1	65.0	IMR90p8
68.5	A3	123.107264635284	CASP3_1	65.0	IMR90p8
69.0	A3	122.976406305981	CASP3_1	65.0	IMR90p8
69.5	A3	122.672331493871	CASP3_1	65.0	IMR90p8
70.0	A3	122.649467302429	CASP3_1	65.0	IMR90p8
70.5	A3	123.08501307662	CASP3_1	65.0	IMR90p8
71.0	A3	124.061856868425	CASP3_1	65.0	IMR90p8
71.5	A3	125.453750878853	CASP3_1	65.0	IMR90p8
72.0	A3	127.101539548076	CASP3_1	65.0	IMR90p8
72.5	A3	128.58359611992	CASP3_1	65.0	IMR90p8
73.0	A3	129.546625821436	CASP3_1	65.0	IMR90p8
73.5	A3	130.605274344692	CASP3_1	65.0	IMR90p8
74.0	A3	130.933931593182	CASP3_1	65.0	IMR90p8
74.5	A3	130.221514176602	CASP3_1	65.0	IMR90p8
75.0	A3	128.920949312173	CASP3_1	65.0	IMR90p8
75.5	A3	128.065614562644	CASP3_1	65.0	IMR90p8
76.0	A3	127.394555907796	CASP3_1	65.0	IMR90p8
76.5	A3	126.626489147309	CASP3_1	65.0	IMR90p8
77.0	A3	126.251523723883	CASP3_1	65.0	IMR90p8
77.5	A3	127.026660038302	CASP3_1	65.0	IMR90p8
78.0	A3	141.918927507445	CASP3_1	65.0	IMR90p8
78.5	A3	201.76930680221	CASP3_1	65.0	IMR90p8
79.0	A3	306.605582849912	CASP3_1	65.0	IMR90p8
79.5	A3	420.418608320267	CASP3_1	65.0	IMR90p8
80.0	A3	526.733141451535	CASP3_1	65.0	IMR90p8
80.5	A3	599.933258251338	CASP3_1	65.0	IMR90p8
81.0	A3	577.377243631699	CASP3_1	65.0	IMR90p8
81.5	A3	460.562667700102	CASP3_1	65.0	IMR90p8
82.0	A3	321.395619741285	CASP3_1	65.0	IMR90p8
82.5	A3	190.259009100055	CASP3_1	65.0	IMR90p8
83.0	A3	77.6282509269608	CASP3_1	65.0	IMR90p8
83.5	A3	15.4148369121473	CASP3_1	65.0	IMR90p8
84.0	A3	2.66597544091496	CASP3_1	65.0	IMR90p8
84.5	A3	3.37980335728531	CASP3_1	65.0	IMR90p8
85.0	A3	2.60574632917832	CASP3_1	65.0	IMR90p8
85.5	A3	2.29685212318731	CASP3_1	65.0	IMR90p8
86.0	A3	2.34929601053551	CASP3_1	65.0	IMR90p8
86.5	A3	2.48375388611322	CASP3_1	65.0	IMR90p8
87.0	A3	2.10147199028603	CASP3_1	65.0	IMR90p8
87.5	A3	2.13817834272419	CASP3_1	65.0	IMR90p8
88.0	A3	2.47934083339084	CASP3_1	65.0	IMR90p8
88.5	A3	2.39061638316929	CASP3_1	65.0	IMR90p8
89.0	A3	2.29770528397421	CASP3_1	65.0	IMR90p8
89.5	A3	2.55693565166825	CASP3_1	65.0	IMR90p8
90.0	A3	2.51545671748522	CASP3_1	65.0	IMR90p8
90.5	A3	2.08780104826616	CASP3_1	65.0	IMR90p8
91.0	A3	1.80126166151075	CASP3_1	65.0	IMR90p8
91.5	A3	1.42390874569452	CASP3_1	65.0	IMR90p8
92.0	A3	1.54209272506301	CASP3_1	65.0	IMR90p8
92.5	A3	1.95831942777573	CASP3_1	65.0	IMR90p8
93.0	A3	1.94819090010242	CASP3_1	65.0	IMR90p8
93.5	A3	1.7540592150952	CASP3_1	65.0	IMR90p8
94.0	A3	1.98302733388465	CASP3_1	65.0	IMR90p8
94.5	A3	1.51253719952757	CASP3_1	65.0	IMR90p8
95.0	A3	0.324571889121501	CASP3_1	65.0	IMR90p8
55.0	B3	3.85411775848752	CASP3_1	64.5	IMR90p8
55.5	B3	8.3505884767219	CASP3_1	64.5	IMR90p8
56.0	B3	7.7082355169739	CASP3_1	64.5	IMR90p8
56.5	B3	7.70823551699095	CASP3_1	64.5	IMR90p8
57.0	B3	7.70823551687431	CASP3_1	64.5	IMR90p8
57.5	B3	7.31300398896019	CASP3_1	64.5	IMR90p8
58.0	B3	9.71318122891739	CASP3_1	64.5	IMR90p8
58.5	B3	14.7544291318904	CASP3_1	64.5	IMR90p8
59.0	B3	18.5574832243708	CASP3_1	64.5	IMR90p8
59.5	B3	22.8826726991376	CASP3_1	64.5	IMR90p8
60.0	B3	26.216979900119	CASP3_1	64.5	IMR90p8
60.5	B3	27.8697434217769	CASP3_1	64.5	IMR90p8
61.0	B3	30.0781878970236	CASP3_1	64.5	IMR90p8
61.5	B3	32.007895699157	CASP3_1	64.5	IMR90p8
62.0	B3	32.9498500857641	CASP3_1	64.5	IMR90p8
62.5	B3	34.3930159989194	CASP3_1	64.5	IMR90p8
63.0	B3	36.5341766707554	CASP3_1	64.5	IMR90p8
63.5	B3	39.6233919971454	CASP3_1	64.5	IMR90p8
64.0	B3	46.1680733885941	CASP3_1	64.5	IMR90p8
64.5	B3	55.990640155149	CASP3_1	64.5	IMR90p8
65.0	B3	68.5051033635775	CASP3_1	64.5	IMR90p8
65.5	B3	83.3266497729757	CASP3_1	64.5	IMR90p8
66.0	B3	98.5027833967296	CASP3_1	64.5	IMR90p8
66.5	B3	111.043046172225	CASP3_1	64.5	IMR90p8
67.0	B3	120.052998078923	CASP3_1	64.5	IMR90p8
67.5	B3	126.092355589445	CASP3_1	64.5	IMR90p8
68.0	B3	129.591631882569	CASP3_1	64.5	IMR90p8
68.5	B3	130.88402550662	CASP3_1	64.5	IMR90p8
69.0	B3	131.207766097737	CASP3_1	64.5	IMR90p8
69.5	B3	132.126369447519	CASP3_1	64.5	IMR90p8
70.0	B3	132.799570419816	CASP3_1	64.5	IMR90p8
70.5	B3	133.237904090266	CASP3_1	64.5	IMR90p8
71.0	B3	134.194916602171	CASP3_1	64.5	IMR90p8
71.5	B3	135.377993777029	CASP3_1	64.5	IMR90p8
72.0	B3	135.997904344974	CASP3_1	64.5	IMR90p8
72.5	B3	136.386254360215	CASP3_1	64.5	IMR90p8
73.0	B3	136.712846946187	CASP3_1	64.5	IMR90p8
73.5	B3	136.572148849307	CASP3_1	64.5	IMR90p8
74.0	B3	136.297189207405	CASP3_1	64.5	IMR90p8
74.5	B3	135.827141867161	CASP3_1	64.5	IMR90p8
75.0	B3	135.348383276998	CASP3_1	64.5	IMR90p8
75.5	B3	134.398203497992	CASP3_1	64.5	IMR90p8
76.0	B3	133.394553724953	CASP3_1	64.5	IMR90p8
76.5	B3	132.767760368749	CASP3_1	64.5	IMR90p8
77.0	B3	132.157264780884	CASP3_1	64.5	IMR90p8
77.5	B3	132.49531075653	CASP3_1	64.5	IMR90p8
78.0	B3	152.316055394894	CASP3_1	64.5	IMR90p8
78.5	B3	221.895003254691	CASP3_1	64.5	IMR90p8
79.0	B3	332.115619084264	CASP3_1	64.5	IMR90p8
79.5	B3	448.18998921746	CASP3_1	64.5	IMR90p8
80.0	B3	556.185133125716	CASP3_1	64.5	IMR90p8
80.5	B3	621.020989886424	CASP3_1	64.5	IMR90p8
81.0	B3	581.320978551267	CASP3_1	64.5	IMR90p8
81.5	B3	454.545851115434	CASP3_1	64.5	IMR90p8
82.0	B3	311.565042420807	CASP3_1	64.5	IMR90p8
82.5	B3	177.00208701164	CASP3_1	64.5	IMR90p8
83.0	B3	67.086947718402	CASP3_1	64.5	IMR90p8
83.5	B3	11.7020738211804	CASP3_1	64.5	IMR90p8
84.0	B3	1.73237169665208	CASP3_1	64.5	IMR90p8
84.5	B3	2.77572601917711	CASP3_1	64.5	IMR90p8
85.0	B3	2.99514974921419	CASP3_1	64.5	IMR90p8
85.5	B3	2.42308448535096	CASP3_1	64.5	IMR90p8
86.0	B3	2.09869169018054	CASP3_1	64.5	IMR90p8
86.5	B3	2.94374328935885	CASP3_1	64.5	IMR90p8
87.0	B3	3.15434371362426	CASP3_1	64.5	IMR90p8
87.5	B3	2.8217826179814	CASP3_1	64.5	IMR90p8
88.0	B3	3.01079628009393	CASP3_1	64.5	IMR90p8
88.5	B3	3.48920182581372	CASP3_1	64.5	IMR90p8
89.0	B3	3.30881082757145	CASP3_1	64.5	IMR90p8
89.5	B3	2.69545341056914	CASP3_1	64.5	IMR90p8
90.0	B3	2.32048324302883	CASP3_1	64.5	IMR90p8
90.5	B3	2.09514276147416	CASP3_1	64.5	IMR90p8
91.0	B3	1.47941700517327	CASP3_1	64.5	IMR90p8
91.5	B3	1.28747365854588	CASP3_1	64.5	IMR90p8
92.0	B3	2.45142939191834	CASP3_1	64.5	IMR90p8
92.5	B3	3.06465899244364	CASP3_1	64.5	IMR90p8
93.0	B3	3.17627327357985	CASP3_1	64.5	IMR90p8
93.5	B3	2.4992330198649	CASP3_1	64.5	IMR90p8
94.0	B3	1.93637260065293	CASP3_1	64.5	IMR90p8
94.5	B3	-1.12451603307431	CASP3_1	64.5	IMR90p8
95.0	B3	-2.1104730267723	CASP3_1	64.5	IMR90p8
55.0	C3	0.477103968149891	CASP3_1	63.3	IMR90p8
55.5	C3	1.03372526432634	CASP3_1	63.3	IMR90p8
56.0	C3	0.954207936302055	CASP3_1	63.3	IMR90p8
56.5	C3	0.954207936304442	CASP3_1	63.3	IMR90p8
57.0	C3	0.954207936282387	CASP3_1	63.3	IMR90p8
57.5	C3	0.481307049618067	CASP3_1	63.3	IMR90p8
58.0	C3	3.28416114765992	CASP3_1	63.3	IMR90p8
58.5	C3	9.71497397017026	CASP3_1	63.3	IMR90p8
59.0	C3	15.3997429508076	CASP3_1	63.3	IMR90p8
59.5	C3	20.5018818600364	CASP3_1	63.3	IMR90p8
60.0	C3	24.9410081316827	CASP3_1	63.3	IMR90p8
60.5	C3	28.7117329752813	CASP3_1	63.3	IMR90p8
61.0	C3	32.3553205600761	CASP3_1	63.3	IMR90p8
61.5	C3	35.7556456021375	CASP3_1	63.3	IMR90p8
62.0	C3	39.1190551804871	CASP3_1	63.3	IMR90p8
62.5	C3	41.7082467142915	CASP3_1	63.3	IMR90p8
63.0	C3	43.384934611562	CASP3_1	63.3	IMR90p8
63.5	C3	46.3333203260862	CASP3_1	63.3	IMR90p8
64.0	C3	51.453741602369	CASP3_1	63.3	IMR90p8
64.5	C3	58.3323258859568	CASP3_1	63.3	IMR90p8
65.0	C3	68.7764449674027	CASP3_1	63.3	IMR90p8
65.5	C3	82.7951913909461	CASP3_1	63.3	IMR90p8
66.0	C3	96.5767158206776	CASP3_1	63.3	IMR90p8
66.5	C3	108.028102721715	CASP3_1	63.3	IMR90p8
67.0	C3	117.119867683307	CASP3_1	63.3	IMR90p8
67.5	C3	123.081823277719	CASP3_1	63.3	IMR90p8
68.0	C3	125.459282044143	CASP3_1	63.3	IMR90p8
68.5	C3	126.021781337773	CASP3_1	63.3	IMR90p8
69.0	C3	126.595034305211	CASP3_1	63.3	IMR90p8
69.5	C3	127.292621649857	CASP3_1	63.3	IMR90p8
70.0	C3	127.307409164939	CASP3_1	63.3	IMR90p8
70.5	C3	128.000820646758	CASP3_1	63.3	IMR90p8
71.0	C3	129.29063313106	CASP3_1	63.3	IMR90p8
71.5	C3	129.995101799394	CASP3_1	63.3	IMR90p8
72.0	C3	130.924785139102	CASP3_1	63.3	IMR90p8
72.5	C3	132.695796064288	CASP3_1	63.3	IMR90p8
73.0	C3	133.75522872596	CASP3_1	63.3	IMR90p8
73.5	C3	133.840327662256	CASP3_1	63.3	IMR90p8
74.0	C3	134.10595883645	CASP3_1	63.3	IMR90p8
74.5	C3	133.209504684452	CASP3_1	63.3	IMR90p8
75.0	C3	131.368265861841	CASP3_1	63.3	IMR90p8
75.5	C3	130.005096077324	CASP3_1	63.3	IMR90p8
76.0	C3	128.98489752897	CASP3_1	63.3	IMR90p8
76.5	C3	127.825647120003	CASP3_1	63.3	IMR90p8
77.0	C3	127.536560917046	CASP3_1	63.3	IMR90p8
77.5	C3	127.812134463801	CASP3_1	63.3	IMR90p8
78.0	C3	143.690499588275	CASP3_1	63.3	IMR90p8
78.5	C3	206.940954567765	CASP3_1	63.3	IMR90p8
79.0	C3	310.523661963929	CASP3_1	63.3	IMR90p8
79.5	C3	419.382070159804	CASP3_1	63.3	IMR90p8
80.0	C3	521.742015880127	CASP3_1	63.3	IMR90p8
80.5	C3	587.1508040061	CASP3_1	63.3	IMR90p8
81.0	C3	553.491879877593	CASP3_1	63.3	IMR90p8
81.5	C3	434.042428545205	CASP3_1	63.3	IMR90p8
82.0	C3	298.607507499935	CASP3_1	63.3	IMR90p8
82.5	C3	171.293670133866	CASP3_1	63.3	IMR90p8
83.0	C3	65.3299480228237	CASP3_1	63.3	IMR90p8
83.5	C3	11.0081914878174	CASP3_1	63.3	IMR90p8
84.0	C3	2.3862062440366	CASP3_1	63.3	IMR90p8
84.5	C3	4.27882719126637	CASP3_1	63.3	IMR90p8
85.0	C3	3.96498587467198	CASP3_1	63.3	IMR90p8
85.5	C3	3.28190318074684	CASP3_1	63.3	IMR90p8
86.0	C3	3.00858043857761	CASP3_1	63.3	IMR90p8
86.5	C3	2.43130357863532	CASP3_1	63.3	IMR90p8
87.0	C3	1.79251106775791	CASP3_1	63.3	IMR90p8
87.5	C3	2.1030280091245	CASP3_1	63.3	IMR90p8
88.0	C3	2.95321096639469	CASP3_1	63.3	IMR90p8
88.5	C3	3.06860360843712	CASP3_1	63.3	IMR90p8
89.0	C3	3.0288990157232	CASP3_1	63.3	IMR90p8
89.5	C3	3.11354496749442	CASP3_1	63.3	IMR90p8
90.0	C3	2.4482169043747	CASP3_1	63.3	IMR90p8
90.5	C3	1.13547433054333	CASP3_1	63.3	IMR90p8
91.0	C3	0.734890378352645	CASP3_1	63.3	IMR90p8
91.5	C3	1.04514739458847	CASP3_1	63.3	IMR90p8
92.0	C3	1.11826917139661	CASP3_1	63.3	IMR90p8
92.5	C3	1.55182052886499	CASP3_1	63.3	IMR90p8
93.0	C3	2.10249792288289	CASP3_1	63.3	IMR90p8
93.5	C3	2.79350072755329	CASP3_1	63.3	IMR90p8
94.0	C3	2.8396013673912	CASP3_1	63.3	IMR90p8
94.5	C3	4.26833547353385	CASP3_1	63.3	IMR90p8
95.0	C3	2.64234959018381	CASP3_1	63.3	IMR90p8
55.0	D3	-3.20312523527753	CASP3_1	61.4	IMR90p8
55.5	D3	-6.94010467643386	CASP3_1	61.4	IMR90p8
56.0	D3	-6.40625047055346	CASP3_1	61.4	IMR90p8
56.5	D3	-6.40625047053845	CASP3_1	61.4	IMR90p8
57.0	D3	-6.40625047066874	CASP3_1	61.4	IMR90p8
57.5	D3	-7.21822859163024	CASP3_1	61.4	IMR90p8
58.0	D3	-2.26003762614289	CASP3_1	61.4	IMR90p8
58.5	D3	7.77193680113248	CASP3_1	61.4	IMR90p8
59.0	D3	16.486674486575	CASP3_1	61.4	IMR90p8
59.5	D3	25.0494610059131	CASP3_1	61.4	IMR90p8
60.0	D3	32.3465703328134	CASP3_1	61.4	IMR90p8
60.5	D3	38.5855411034997	CASP3_1	61.4	IMR90p8
61.0	D3	43.4693502909068	CASP3_1	61.4	IMR90p8
61.5	D3	46.4424075639271	CASP3_1	61.4	IMR90p8
62.0	D3	48.302604748472	CASP3_1	61.4	IMR90p8
62.5	D3	50.1845301845204	CASP3_1	61.4	IMR90p8
63.0	D3	51.3880125477773	CASP3_1	61.4	IMR90p8
63.5	D3	53.2247793174237	CASP3_1	61.4	IMR90p8
64.0	D3	57.5388641248958	CASP3_1	61.4	IMR90p8
64.5	D3	63.0005150306544	CASP3_1	61.4	IMR90p8
65.0	D3	70.5632680795679	CASP3_1	61.4	IMR90p8
65.5	D3	81.1242256869009	CASP3_1	61.4	IMR90p8
66.0	D3	91.7760769691847	CASP3_1	61.4	IMR90p8
66.5	D3	101.353641535388	CASP3_1	61.4	IMR90p8
67.0	D3	110.21151916074	CASP3_1	61.4	IMR90p8
67.5	D3	115.956111443752	CASP3_1	61.4	IMR90p8
68.0	D3	118.851315088936	CASP3_1	61.4	IMR90p8
68.5	D3	120.702953794062	CASP3_1	61.4	IMR90p8
69.0	D3	121.121719644124	CASP3_1	61.4	IMR90p8
69.5	D3	120.76086598301	CASP3_1	61.4	IMR90p8
70.0	D3	120.961275342505	CASP3_1	61.4	IMR90p8
70.5	D3	121.209357584852	CASP3_1	61.4	IMR90p8
71.0	D3	122.181776226712	CASP3_1	61.4	IMR90p8
71.5	D3	123.581947827276	CASP3_1	61.4	IMR90p8
72.0	D3	124.811444047218	CASP3_1	61.4	IMR90p8
72.5	D3	125.81529482379	CASP3_1	61.4	IMR90p8
73.0	D3	126.550398226457	CASP3_1	61.4	IMR90p8
73.5	D3	126.180164561091	CASP3_1	61.4	IMR90p8
74.0	D3	125.019415607693	CASP3_1	61.4	IMR90p8
74.5	D3	123.652757187492	CASP3_1	61.4	IMR90p8
75.0	D3	122.214319582871	CASP3_1	61.4	IMR90p8
75.5	D3	120.556435114349	CASP3_1	61.4	IMR90p8
76.0	D3	118.818905830007	CASP3_1	61.4	IMR90p8
76.5	D3	118.20420132777	CASP3_1	61.4	IMR90p8
77.0	D3	117.684617397721	CASP3_1	61.4	IMR90p8
77.5	D3	116.629335997834	CASP3_1	61.4	IMR90p8
78.0	D3	126.215845962093	CASP3_1	61.4	IMR90p8
78.5	D3	176.156685732629	CASP3_1	61.4	IMR90p8
79.0	D3	263.781774436348	CASP3_1	61.4	IMR90p8
79.5	D3	356.559459125652	CASP3_1	61.4	IMR90p8
80.0	D3	444.397486410096	CASP3_1	61.4	IMR90p8
80.5	D3	507.376714610407	CASP3_1	61.4	IMR90p8
81.0	D3	485.839282976695	CASP3_1	61.4	IMR90p8
81.5	D3	383.332682865552	CASP3_1	61.4	IMR90p8
82.0	D3	266.835837506863	CASP3_1	61.4	IMR90p8
82.5	D3	157.283031719747	CASP3_1	61.4	IMR90p8
83.0	D3	62.1419157612624	CASP3_1	61.4	IMR90p8
83.5	D3	11.6833342173342	CASP3_1	61.4	IMR90p8
84.0	D3	3.41209309427421	CASP3_1	61.4	IMR90p8
84.5	D3	3.85544319874975	CASP3_1	61.4	IMR90p8
85.0	D3	3.22027512436426	CASP3_1	61.4	IMR90p8
85.5	D3	2.79574796749733	CASP3_1	61.4	IMR90p8
86.0	D3	2.01939318546562	CASP3_1	61.4	IMR90p8
86.5	D3	1.92570285067836	CASP3_1	61.4	IMR90p8
87.0	D3	2.04771668128188	CASP3_1	61.4	IMR90p8
87.5	D3	1.88637083692538	CASP3_1	61.4	IMR90p8
88.0	D3	1.81860852669917	CASP3_1	61.4	IMR90p8
88.5	D3	1.9457126929999	CASP3_1	61.4	IMR90p8
89.0	D3	2.10331651307951	CASP3_1	61.4	IMR90p8
89.5	D3	2.56268392136985	CASP3_1	61.4	IMR90p8
90.0	D3	3.1949967856736	CASP3_1	61.4	IMR90p8
90.5	D3	3.41322099260492	CASP3_1	61.4	IMR90p8
91.0	D3	3.3250122312229	CASP3_1	61.4	IMR90p8
91.5	D3	2.93266045282644	CASP3_1	61.4	IMR90p8
92.0	D3	2.10591173893022	CASP3_1	61.4	IMR90p8
92.5	D3	1.23112402048724	CASP3_1	61.4	IMR90p8
93.0	D3	0.442551035856468	CASP3_1	61.4	IMR90p8
93.5	D3	1.49673711758237	CASP3_1	61.4	IMR90p8
94.0	D3	1.82375651001826	CASP3_1	61.4	IMR90p8
94.5	D3	5.49850654577426	CASP3_1	61.4	IMR90p8
95.0	D3	4.48126312870477	CASP3_1	61.4	IMR90p8
55.0	E3	0.45571031953375	CASP3_1	59.0	IMR90p8
55.5	E3	0.987372358990569	CASP3_1	59.0	IMR90p8
56.0	E3	0.911420639068183	CASP3_1	59.0	IMR90p8
56.5	E3	0.911420639077505	CASP3_1	59.0	IMR90p8
57.0	E3	0.911420638995423	CASP3_1	59.0	IMR90p8
57.5	E3	-0.334579550252329	CASP3_1	59.0	IMR90p8
58.0	E3	7.42437005719864	CASP3_1	59.0	IMR90p8
58.5	E3	22.0973099640405	CASP3_1	59.0	IMR90p8
59.0	E3	32.6210259954354	CASP3_1	59.0	IMR90p8
59.5	E3	40.4361772288827	CASP3_1	59.0	IMR90p8
60.0	E3	45.1930178620861	CASP3_1	59.0	IMR90p8
60.5	E3	46.6470351522581	CASP3_1	59.0	IMR90p8
61.0	E3	46.47167230298	CASP3_1	59.0	IMR90p8
61.5	E3	46.050555726468	CASP3_1	59.0	IMR90p8
62.0	E3	44.9379354620331	CASP3_1	59.0	IMR90p8
62.5	E3	44.5504306525767	CASP3_1	59.0	IMR90p8
63.0	E3	45.6818304075072	CASP3_1	59.0	IMR90p8
63.5	E3	47.2232716290314	CASP3_1	59.0	IMR90p8
64.0	E3	49.7588736897037	CASP3_1	59.0	IMR90p8
64.5	E3	55.5832564166119	CASP3_1	59.0	IMR90p8
65.0	E3	63.2945271895968	CASP3_1	59.0	IMR90p8
65.5	E3	72.4960692384228	CASP3_1	59.0	IMR90p8
66.0	E3	83.2812910819925	CASP3_1	59.0	IMR90p8
66.5	E3	92.9002293161104	CASP3_1	59.0	IMR90p8
67.0	E3	99.0780700319244	CASP3_1	59.0	IMR90p8
67.5	E3	103.012528545309	CASP3_1	59.0	IMR90p8
68.0	E3	104.73594947652	CASP3_1	59.0	IMR90p8
68.5	E3	103.912547967522	CASP3_1	59.0	IMR90p8
69.0	E3	102.775430992781	CASP3_1	59.0	IMR90p8
69.5	E3	102.970625028686	CASP3_1	59.0	IMR90p8
70.0	E3	102.975314260101	CASP3_1	59.0	IMR90p8
70.5	E3	102.813660998489	CASP3_1	59.0	IMR90p8
71.0	E3	103.792518831672	CASP3_1	59.0	IMR90p8
71.5	E3	104.706419947006	CASP3_1	59.0	IMR90p8
72.0	E3	104.68396237341	CASP3_1	59.0	IMR90p8
72.5	E3	104.838805511949	CASP3_1	59.0	IMR90p8
73.0	E3	105.115992428864	CASP3_1	59.0	IMR90p8
73.5	E3	104.777152927884	CASP3_1	59.0	IMR90p8
74.0	E3	104.441608911556	CASP3_1	59.0	IMR90p8
74.5	E3	103.76903407781	CASP3_1	59.0	IMR90p8
75.0	E3	102.747606274574	CASP3_1	59.0	IMR90p8
75.5	E3	101.290771588688	CASP3_1	59.0	IMR90p8
76.0	E3	99.8208325644429	CASP3_1	59.0	IMR90p8
76.5	E3	98.6232740610259	CASP3_1	59.0	IMR90p8
77.0	E3	97.3996591465041	CASP3_1	59.0	IMR90p8
77.5	E3	95.8051680767062	CASP3_1	59.0	IMR90p8
78.0	E3	97.96441209249	CASP3_1	59.0	IMR90p8
78.5	E3	126.902540123164	CASP3_1	59.0	IMR90p8
79.0	E3	187.779150977615	CASP3_1	59.0	IMR90p8
79.5	E3	255.295445356014	CASP3_1	59.0	IMR90p8
80.0	E3	319.045702648896	CASP3_1	59.0	IMR90p8
80.5	E3	373.025796401985	CASP3_1	59.0	IMR90p8
81.0	E3	370.128078941468	CASP3_1	59.0	IMR90p8
81.5	E3	298.586516367266	CASP3_1	59.0	IMR90p8
82.0	E3	211.547223984017	CASP3_1	59.0	IMR90p8
82.5	E3	130.51682833789	CASP3_1	59.0	IMR90p8
83.0	E3	55.9516160561653	CASP3_1	59.0	IMR90p8
83.5	E3	11.4773806039727	CASP3_1	59.0	IMR90p8
84.0	E3	3.09794884980249	CASP3_1	59.0	IMR90p8
84.5	E3	4.09611899188502	CASP3_1	59.0	IMR90p8
85.0	E3	3.70316933974669	CASP3_1	59.0	IMR90p8
85.5	E3	3.46114733509222	CASP3_1	59.0	IMR90p8
86.0	E3	3.11239372650135	CASP3_1	59.0	IMR90p8
86.5	E3	3.22105616296386	CASP3_1	59.0	IMR90p8
87.0	E3	3.20769005593434	CASP3_1	59.0	IMR90p8
87.5	E3	2.52456644882972	CASP3_1	59.0	IMR90p8
88.0	E3	1.59046476263234	CASP3_1	59.0	IMR90p8
88.5	E3	1.23223600078046	CASP3_1	59.0	IMR90p8
89.0	E3	0.950836901839978	CASP3_1	59.0	IMR90p8
89.5	E3	0.71348844925086	CASP3_1	59.0	IMR90p8
90.0	E3	1.39173647628832	CASP3_1	59.0	IMR90p8
90.5	E3	2.13851042966286	CASP3_1	59.0	IMR90p8
91.0	E3	2.52909203355279	CASP3_1	59.0	IMR90p8
91.5	E3	2.94650562463363	CASP3_1	59.0	IMR90p8
92.0	E3	2.87069542660169	CASP3_1	59.0	IMR90p8
92.5	E3	2.19198493627414	CASP3_1	59.0	IMR90p8
93.0	E3	1.59470384949213	CASP3_1	59.0	IMR90p8
93.5	E3	1.62191832608818	CASP3_1	59.0	IMR90p8
94.0	E3	1.19422127662574	CASP3_1	59.0	IMR90p8
94.5	E3	2.50436302736171	CASP3_1	59.0	IMR90p8
95.0	E3	1.98441955133649	CASP3_1	59.0	IMR90p8
55.0	F3	5.06098385490691	CASP3_1	57.0	IMR90p8
55.5	F3	10.9654650189652	CASP3_1	57.0	IMR90p8
56.0	F3	10.121967709814	CASP3_1	57.0	IMR90p8
56.5	F3	10.121967709813	CASP3_1	57.0	IMR90p8
57.0	F3	10.1219677098244	CASP3_1	57.0	IMR90p8
57.5	F3	9.00911328823724	CASP3_1	57.0	IMR90p8
58.0	F3	15.946310236311	CASP3_1	57.0	IMR90p8
58.5	F3	29.0875708570878	CASP3_1	57.0	IMR90p8
59.0	F3	37.8799315227978	CASP3_1	57.0	IMR90p8
59.5	F3	44.0315594303125	CASP3_1	57.0	IMR90p8
60.0	F3	46.6582630096095	CASP3_1	57.0	IMR90p8
60.5	F3	46.5455098289582	CASP3_1	57.0	IMR90p8
61.0	F3	45.2979032604245	CASP3_1	57.0	IMR90p8
61.5	F3	43.2183823373072	CASP3_1	57.0	IMR90p8
62.0	F3	40.4490284986181	CASP3_1	57.0	IMR90p8
62.5	F3	38.6613071943704	CASP3_1	57.0	IMR90p8
63.0	F3	37.6360221841614	CASP3_1	57.0	IMR90p8
63.5	F3	36.9177124719715	CASP3_1	57.0	IMR90p8
64.0	F3	37.8639075307631	CASP3_1	57.0	IMR90p8
64.5	F3	41.2419837589205	CASP3_1	57.0	IMR90p8
65.0	F3	46.0786131658861	CASP3_1	57.0	IMR90p8
65.5	F3	52.3078701203026	CASP3_1	57.0	IMR90p8
66.0	F3	59.818677059856	CASP3_1	57.0	IMR90p8
66.5	F3	66.6098247556216	CASP3_1	57.0	IMR90p8
67.0	F3	71.4769499930328	CASP3_1	57.0	IMR90p8
67.5	F3	74.1709437876935	CASP3_1	57.0	IMR90p8
68.0	F3	74.8247434676615	CASP3_1	57.0	IMR90p8
68.5	F3	74.1319454473834	CASP3_1	57.0	IMR90p8
69.0	F3	73.4853328563403	CASP3_1	57.0	IMR90p8
69.5	F3	72.7060829867071	CASP3_1	57.0	IMR90p8
70.0	F3	72.6149997512192	CASP3_1	57.0	IMR90p8
70.5	F3	74.5915646159494	CASP3_1	57.0	IMR90p8
71.0	F3	78.54628079408	CASP3_1	57.0	IMR90p8
71.5	F3	84.8238990376636	CASP3_1	57.0	IMR90p8
72.0	F3	95.0559874493274	CASP3_1	57.0	IMR90p8
72.5	F3	106.781502592171	CASP3_1	57.0	IMR90p8
73.0	F3	115.340167726918	CASP3_1	57.0	IMR90p8
73.5	F3	119.030304500474	CASP3_1	57.0	IMR90p8
74.0	F3	115.88362134623	CASP3_1	57.0	IMR90p8
74.5	F3	104.612818333046	CASP3_1	57.0	IMR90p8
75.0	F3	89.1337134471532	CASP3_1	57.0	IMR90p8
75.5	F3	74.524453233566	CASP3_1	57.0	IMR90p8
76.0	F3	62.7549527366254	CASP3_1	57.0	IMR90p8
76.5	F3	54.8512597542147	CASP3_1	57.0	IMR90p8
77.0	F3	50.5769811443151	CASP3_1	57.0	IMR90p8
77.5	F3	48.6880146423936	CASP3_1	57.0	IMR90p8
78.0	F3	47.9318987359258	CASP3_1	57.0	IMR90p8
78.5	F3	57.2523292700863	CASP3_1	57.0	IMR90p8
79.0	F3	82.3319024298622	CASP3_1	57.0	IMR90p8
79.5	F3	112.131172422654	CASP3_1	57.0	IMR90p8
80.0	F3	139.859181786977	CASP3_1	57.0	IMR90p8
80.5	F3	165.279180038232	CASP3_1	57.0	IMR90p8
81.0	F3	168.351941381709	CASP3_1	57.0	IMR90p8
81.5	F3	138.502581606775	CASP3_1	57.0	IMR90p8
82.0	F3	99.5077147094541	CASP3_1	57.0	IMR90p8
82.5	F3	63.1082397227053	CASP3_1	57.0	IMR90p8
83.0	F3	28.7727115749767	CASP3_1	57.0	IMR90p8
83.5	F3	7.53412371808128	CASP3_1	57.0	IMR90p8
84.0	F3	3.23619434968435	CASP3_1	57.0	IMR90p8
84.5	F3	3.49134872230184	CASP3_1	57.0	IMR90p8
85.0	F3	3.65759638092754	CASP3_1	57.0	IMR90p8
85.5	F3	3.67087331123327	CASP3_1	57.0	IMR90p8
86.0	F3	2.25965095086309	CASP3_1	57.0	IMR90p8
86.5	F3	1.63824895964063	CASP3_1	57.0	IMR90p8
87.0	F3	1.96230319726072	CASP3_1	57.0	IMR90p8
87.5	F3	1.96397118089061	CASP3_1	57.0	IMR90p8
88.0	F3	1.98248350154739	CASP3_1	57.0	IMR90p8
88.5	F3	2.43407103699701	CASP3_1	57.0	IMR90p8
89.0	F3	2.41503214040722	CASP3_1	57.0	IMR90p8
89.5	F3	2.22751732559874	CASP3_1	57.0	IMR90p8
90.0	F3	1.78423615006142	CASP3_1	57.0	IMR90p8
90.5	F3	1.23586314341088	CASP3_1	57.0	IMR90p8
91.0	F3	1.28692134928974	CASP3_1	57.0	IMR90p8
91.5	F3	1.46895155077937	CASP3_1	57.0	IMR90p8
92.0	F3	1.25373542338076	CASP3_1	57.0	IMR90p8
92.5	F3	1.47549660020877	CASP3_1	57.0	IMR90p8
93.0	F3	2.11001942824868	CASP3_1	57.0	IMR90p8
93.5	F3	2.10750702429959	CASP3_1	57.0	IMR90p8
94.0	F3	2.18832799401599	CASP3_1	57.0	IMR90p8
94.5	F3	2.32638401896548	CASP3_1	57.0	IMR90p8
95.0	F3	0.952619854907255	CASP3_1	57.0	IMR90p8
55.0	G3	20.9192066743751	CASP3_1	55.7	IMR90p8
55.5	G3	45.3249477944792	CASP3_1	55.7	IMR90p8
56.0	G3	41.83841334875	CASP3_1	55.7	IMR90p8
56.5	G3	41.8384133487571	CASP3_1	55.7	IMR90p8
57.0	G3	41.8384133486954	CASP3_1	55.7	IMR90p8
57.5	G3	41.6210008456337	CASP3_1	55.7	IMR90p8
58.0	G3	43.1694012578574	CASP3_1	55.7	IMR90p8
58.5	G3	44.5821937584957	CASP3_1	55.7	IMR90p8
59.0	G3	43.6134987597569	CASP3_1	55.7	IMR90p8
59.5	G3	43.2839103567254	CASP3_1	55.7	IMR90p8
60.0	G3	43.8616392761787	CASP3_1	55.7	IMR90p8
60.5	G3	43.629770460502	CASP3_1	55.7	IMR90p8
61.0	G3	43.0396955254561	CASP3_1	55.7	IMR90p8
61.5	G3	42.8103839821061	CASP3_1	55.7	IMR90p8
62.0	G3	41.5874050038029	CASP3_1	55.7	IMR90p8
62.5	G3	38.7652101466033	CASP3_1	55.7	IMR90p8
63.0	G3	36.4267928535584	CASP3_1	55.7	IMR90p8
63.5	G3	34.590053288036	CASP3_1	55.7	IMR90p8
64.0	G3	32.4669682609832	CASP3_1	55.7	IMR90p8
64.5	G3	32.1982991815981	CASP3_1	55.7	IMR90p8
65.0	G3	34.4624818921025	CASP3_1	55.7	IMR90p8
65.5	G3	37.4236889305821	CASP3_1	55.7	IMR90p8
66.0	G3	41.2633556927144	CASP3_1	55.7	IMR90p8
66.5	G3	46.5956735662263	CASP3_1	55.7	IMR90p8
67.0	G3	50.9814577601907	CASP3_1	55.7	IMR90p8
67.5	G3	53.7077969258046	CASP3_1	55.7	IMR90p8
68.0	G3	55.5552296075014	CASP3_1	55.7	IMR90p8
68.5	G3	56.3529104782755	CASP3_1	55.7	IMR90p8
69.0	G3	55.8715921855619	CASP3_1	55.7	IMR90p8
69.5	G3	55.1019931292381	CASP3_1	55.7	IMR90p8
70.0	G3	53.9900002379101	CASP3_1	55.7	IMR90p8
70.5	G3	52.5534358256255	CASP3_1	55.7	IMR90p8
71.0	G3	51.862126100275	CASP3_1	55.7	IMR90p8
71.5	G3	51.3310741592386	CASP3_1	55.7	IMR90p8
72.0	G3	50.5068833208965	CASP3_1	55.7	IMR90p8
72.5	G3	50.4271187843542	CASP3_1	55.7	IMR90p8
73.0	G3	50.6213602967908	CASP3_1	55.7	IMR90p8
73.5	G3	49.6895250180913	CASP3_1	55.7	IMR90p8
74.0	G3	48.896357178934	CASP3_1	55.7	IMR90p8
74.5	G3	48.3381583519325	CASP3_1	55.7	IMR90p8
75.0	G3	47.0265508532752	CASP3_1	55.7	IMR90p8
75.5	G3	45.5853729074112	CASP3_1	55.7	IMR90p8
76.0	G3	44.6851631246524	CASP3_1	55.7	IMR90p8
76.5	G3	43.7800255292798	CASP3_1	55.7	IMR90p8
77.0	G3	42.646123820158	CASP3_1	55.7	IMR90p8
77.5	G3	41.9293830788824	CASP3_1	55.7	IMR90p8
78.0	G3	41.2208537590258	CASP3_1	55.7	IMR90p8
78.5	G3	46.8523087007354	CASP3_1	55.7	IMR90p8
79.0	G3	66.0673327098934	CASP3_1	55.7	IMR90p8
79.5	G3	91.5617845263032	CASP3_1	55.7	IMR90p8
80.0	G3	115.060724831586	CASP3_1	55.7	IMR90p8
80.5	G3	137.488848824746	CASP3_1	55.7	IMR90p8
81.0	G3	146.050414858091	CASP3_1	55.7	IMR90p8
81.5	G3	125.463006125348	CASP3_1	55.7	IMR90p8
82.0	G3	91.5766765279948	CASP3_1	55.7	IMR90p8
82.5	G3	60.628543332398	CASP3_1	55.7	IMR90p8
83.0	G3	30.9917235842946	CASP3_1	55.7	IMR90p8
83.5	G3	8.76199499735725	CASP3_1	55.7	IMR90p8
84.0	G3	2.24402577724209	CASP3_1	55.7	IMR90p8
84.5	G3	2.92723420851121	CASP3_1	55.7	IMR90p8
85.0	G3	2.5638959045063	CASP3_1	55.7	IMR90p8
85.5	G3	2.43689649150144	CASP3_1	55.7	IMR90p8
86.0	G3	2.59607360839573	CASP3_1	55.7	IMR90p8
86.5	G3	2.69025099412966	CASP3_1	55.7	IMR90p8
87.0	G3	3.1525982668536	CASP3_1	55.7	IMR90p8
87.5	G3	3.37877798089619	CASP3_1	55.7	IMR90p8
88.0	G3	3.27016789720977	CASP3_1	55.7	IMR90p8
88.5	G3	3.24964598389113	CASP3_1	55.7	IMR90p8
89.0	G3	2.48538506384546	CASP3_1	55.7	IMR90p8
89.5	G3	1.47087690971216	CASP3_1	55.7	IMR90p8
90.0	G3	1.36846850584448	CASP3_1	55.7	IMR90p8
90.5	G3	1.40812292735581	CASP3_1	55.7	IMR90p8
91.0	G3	0.768232812138422	CASP3_1	55.7	IMR90p8
91.5	G3	1.11490053235588	CASP3_1	55.7	IMR90p8
92.0	G3	1.76985574209425	CASP3_1	55.7	IMR90p8
92.5	G3	1.71227965018971	CASP3_1	55.7	IMR90p8
93.0	G3	1.73079776271669	CASP3_1	55.7	IMR90p8
93.5	G3	3.09696429265426	CASP3_1	55.7	IMR90p8
94.0	G3	3.5074474639593	CASP3_1	55.7	IMR90p8
94.5	G3	5.64533744595263	CASP3_1	55.7	IMR90p8
95.0	G3	3.73344207864847	CASP3_1	55.7	IMR90p8
55.0	H3	19.0798003393103	CASP3_1	55.0	IMR90p8
55.5	H3	41.3395674018391	CASP3_1	55.0	IMR90p8
56.0	H3	38.1596006786199	CASP3_1	55.0	IMR90p8
56.5	H3	38.1596006786226	CASP3_1	55.0	IMR90p8
57.0	H3	38.1596006786018	CASP3_1	55.0	IMR90p8
57.5	H3	38.1478678169781	CASP3_1	55.0	IMR90p8
58.0	H3	38.27955215474	CASP3_1	55.0	IMR90p8
58.5	H3	38.0673620901501	CASP3_1	55.0	IMR90p8
59.0	H3	37.4752591649673	CASP3_1	55.0	IMR90p8
59.5	H3	36.3758308355204	CASP3_1	55.0	IMR90p8
60.0	H3	34.4788281360229	CASP3_1	55.0	IMR90p8
60.5	H3	32.7727840661188	CASP3_1	55.0	IMR90p8
61.0	H3	31.8280345198662	CASP3_1	55.0	IMR90p8
61.5	H3	31.0850607932717	CASP3_1	55.0	IMR90p8
62.0	H3	30.3858643723145	CASP3_1	55.0	IMR90p8
62.5	H3	29.8812378724983	CASP3_1	55.0	IMR90p8
63.0	H3	28.8476897545755	CASP3_1	55.0	IMR90p8
63.5	H3	27.5544819864023	CASP3_1	55.0	IMR90p8
64.0	H3	26.1675626322201	CASP3_1	55.0	IMR90p8
64.5	H3	25.0400017638003	CASP3_1	55.0	IMR90p8
65.0	H3	24.7519730219365	CASP3_1	55.0	IMR90p8
65.5	H3	25.727630203599	CASP3_1	55.0	IMR90p8
66.0	H3	27.3332043490215	CASP3_1	55.0	IMR90p8
66.5	H3	29.3162816940354	CASP3_1	55.0	IMR90p8
67.0	H3	31.7321238505266	CASP3_1	55.0	IMR90p8
67.5	H3	34.1880272244803	CASP3_1	55.0	IMR90p8
68.0	H3	35.8334791074035	CASP3_1	55.0	IMR90p8
68.5	H3	36.5881791132173	CASP3_1	55.0	IMR90p8
69.0	H3	37.2006352233174	CASP3_1	55.0	IMR90p8
69.5	H3	37.5759313199276	CASP3_1	55.0	IMR90p8
70.0	H3	37.2835318705636	CASP3_1	55.0	IMR90p8
70.5	H3	36.7704682025866	CASP3_1	55.0	IMR90p8
71.0	H3	36.9180477297804	CASP3_1	55.0	IMR90p8
71.5	H3	36.510786142182	CASP3_1	55.0	IMR90p8
72.0	H3	35.4229677330272	CASP3_1	55.0	IMR90p8
72.5	H3	34.7742570375653	CASP3_1	55.0	IMR90p8
73.0	H3	34.5967626462542	CASP3_1	55.0	IMR90p8
73.5	H3	33.9686451565418	CASP3_1	55.0	IMR90p8
74.0	H3	33.7264202817804	CASP3_1	55.0	IMR90p8
74.5	H3	33.628688096991	CASP3_1	55.0	IMR90p8
75.0	H3	32.6061978328924	CASP3_1	55.0	IMR90p8
75.5	H3	31.3999161686343	CASP3_1	55.0	IMR90p8
76.0	H3	30.3577698204582	CASP3_1	55.0	IMR90p8
76.5	H3	29.0592018077529	CASP3_1	55.0	IMR90p8
77.0	H3	28.372457975042	CASP3_1	55.0	IMR90p8
77.5	H3	28.473397549167	CASP3_1	55.0	IMR90p8
78.0	H3	28.0543699327865	CASP3_1	55.0	IMR90p8
78.5	H3	30.813127262694	CASP3_1	55.0	IMR90p8
79.0	H3	42.7636744293835	CASP3_1	55.0	IMR90p8
79.5	H3	58.4695889105366	CASP3_1	55.0	IMR90p8
80.0	H3	72.370584172594	CASP3_1	55.0	IMR90p8
80.5	H3	86.3279162719813	CASP3_1	55.0	IMR90p8
81.0	H3	93.119209152386	CASP3_1	55.0	IMR90p8
81.5	H3	81.107500066262	CASP3_1	55.0	IMR90p8
82.0	H3	59.8169106737454	CASP3_1	55.0	IMR90p8
82.5	H3	41.3733048995756	CASP3_1	55.0	IMR90p8
83.0	H3	23.005684297945	CASP3_1	55.0	IMR90p8
83.5	H3	7.79555909066346	CASP3_1	55.0	IMR90p8
84.0	H3	2.83348586292453	CASP3_1	55.0	IMR90p8
84.5	H3	3.4797185312101	CASP3_1	55.0	IMR90p8
85.0	H3	2.42374037351885	CASP3_1	55.0	IMR90p8
85.5	H3	1.77908569677589	CASP3_1	55.0	IMR90p8
86.0	H3	2.54904025089093	CASP3_1	55.0	IMR90p8
86.5	H3	2.60490325288959	CASP3_1	55.0	IMR90p8
87.0	H3	1.80218958860422	CASP3_1	55.0	IMR90p8
87.5	H3	2.34331481142192	CASP3_1	55.0	IMR90p8
88.0	H3	2.89365061444431	CASP3_1	55.0	IMR90p8
88.5	H3	2.48919555080187	CASP3_1	55.0	IMR90p8
89.0	H3	2.69107968438885	CASP3_1	55.0	IMR90p8
89.5	H3	3.19437169435292	CASP3_1	55.0	IMR90p8
90.0	H3	2.48365064164778	CASP3_1	55.0	IMR90p8
90.5	H3	2.1421851000477	CASP3_1	55.0	IMR90p8
91.0	H3	2.57873149175106	CASP3_1	55.0	IMR90p8
91.5	H3	2.23357324761548	CASP3_1	55.0	IMR90p8
92.0	H3	2.08656480653303	CASP3_1	55.0	IMR90p8
92.5	H3	3.02281759504643	CASP3_1	55.0	IMR90p8
93.0	H3	2.95606643077588	CASP3_1	55.0	IMR90p8
93.5	H3	3.54960337189038	CASP3_1	55.0	IMR90p8
94.0	H3	4.49641816689723	CASP3_1	55.0	IMR90p8
94.5	H3	7.5843781703436	CASP3_1	55.0	IMR90p8
95.0	H3	4.86271185488135	CASP3_1	55.0	IMR90p8
55.0	A3	4.59838989916454	CASP3_1	65.0	IMR90p2
55.5	A3	9.96317811485574	CASP3_1	65.0	IMR90p2
56.0	A3	9.19677979832829	CASP3_1	65.0	IMR90p2
56.5	A3	9.19677979833511	CASP3_1	65.0	IMR90p2
57.0	A3	9.19677979828896	CASP3_1	65.0	IMR90p2
57.5	A3	8.83773299475183	CASP3_1	65.0	IMR90p2
58.0	A3	11.0510529147049	CASP3_1	65.0	IMR90p2
58.5	A3	15.4052422219237	CASP3_1	65.0	IMR90p2
59.0	A3	18.6410660169297	CASP3_1	65.0	IMR90p2
59.5	A3	22.2299284539084	CASP3_1	65.0	IMR90p2
60.0	A3	25.0739135074057	CASP3_1	65.0	IMR90p2
60.5	A3	27.6666738894114	CASP3_1	65.0	IMR90p2
61.0	A3	30.0586297115252	CASP3_1	65.0	IMR90p2
61.5	A3	30.8342452276817	CASP3_1	65.0	IMR90p2
62.0	A3	31.6361156289034	CASP3_1	65.0	IMR90p2
62.5	A3	33.2455674845228	CASP3_1	65.0	IMR90p2
63.0	A3	35.178558742796	CASP3_1	65.0	IMR90p2
63.5	A3	38.8298596409911	CASP3_1	65.0	IMR90p2
64.0	A3	46.1116657548657	CASP3_1	65.0	IMR90p2
64.5	A3	55.8034072443219	CASP3_1	65.0	IMR90p2
65.0	A3	67.4327867679134	CASP3_1	65.0	IMR90p2
65.5	A3	80.4946861720709	CASP3_1	65.0	IMR90p2
66.0	A3	93.47820759748	CASP3_1	65.0	IMR90p2
66.5	A3	103.847499649409	CASP3_1	65.0	IMR90p2
67.0	A3	111.00476509193	CASP3_1	65.0	IMR90p2
67.5	A3	115.346545572926	CASP3_1	65.0	IMR90p2
68.0	A3	117.172133872604	CASP3_1	65.0	IMR90p2
68.5	A3	117.629558906337	CASP3_1	65.0	IMR90p2
69.0	A3	117.501735305643	CASP3_1	65.0	IMR90p2
69.5	A3	117.377790728266	CASP3_1	65.0	IMR90p2
70.0	A3	117.767488575579	CASP3_1	65.0	IMR90p2
70.5	A3	118.198390229001	CASP3_1	65.0	IMR90p2
71.0	A3	118.245527480075	CASP3_1	65.0	IMR90p2
71.5	A3	118.882773696422	CASP3_1	65.0	IMR90p2
72.0	A3	119.534572654053	CASP3_1	65.0	IMR90p2
72.5	A3	120.397887596742	CASP3_1	65.0	IMR90p2
73.0	A3	122.267289349207	CASP3_1	65.0	IMR90p2
73.5	A3	123.976525630075	CASP3_1	65.0	IMR90p2
74.0	A3	125.072159820645	CASP3_1	65.0	IMR90p2
74.5	A3	126.14719235249	CASP3_1	65.0	IMR90p2
75.0	A3	125.59221595213	CASP3_1	65.0	IMR90p2
75.5	A3	123.721176107896	CASP3_1	65.0	IMR90p2
76.0	A3	121.898457828228	CASP3_1	65.0	IMR90p2
76.5	A3	120.19703339006	CASP3_1	65.0	IMR90p2
77.0	A3	119.201466065994	CASP3_1	65.0	IMR90p2
77.5	A3	120.015324401142	CASP3_1	65.0	IMR90p2
78.0	A3	138.508925104664	CASP3_1	65.0	IMR90p2
78.5	A3	204.192463740617	CASP3_1	65.0	IMR90p2
79.0	A3	305.449402465583	CASP3_1	65.0	IMR90p2
79.5	A3	407.201850128281	CASP3_1	65.0	IMR90p2
80.0	A3	501.484502891682	CASP3_1	65.0	IMR90p2
80.5	A3	556.704627114123	CASP3_1	65.0	IMR90p2
81.0	A3	513.552170645649	CASP3_1	65.0	IMR90p2
81.5	A3	394.789808096083	CASP3_1	65.0	IMR90p2
82.0	A3	268.430461836135	CASP3_1	65.0	IMR90p2
82.5	A3	149.937095631255	CASP3_1	65.0	IMR90p2
83.0	A3	53.2635241194614	CASP3_1	65.0	IMR90p2
83.5	A3	7.97962114310752	CASP3_1	65.0	IMR90p2
84.0	A3	2.86102970795537	CASP3_1	65.0	IMR90p2
84.5	A3	4.33916574192472	CASP3_1	65.0	IMR90p2
85.0	A3	4.48079602315488	CASP3_1	65.0	IMR90p2
85.5	A3	4.42079937819585	CASP3_1	65.0	IMR90p2
86.0	A3	4.08183270193774	CASP3_1	65.0	IMR90p2
86.5	A3	3.89063902932816	CASP3_1	65.0	IMR90p2
87.0	A3	3.18406391620852	CASP3_1	65.0	IMR90p2
87.5	A3	2.67475678443469	CASP3_1	65.0	IMR90p2
88.0	A3	2.88095606327227	CASP3_1	65.0	IMR90p2
88.5	A3	3.02764194929637	CASP3_1	65.0	IMR90p2
89.0	A3	2.72555361523672	CASP3_1	65.0	IMR90p2
89.5	A3	2.68152285180059	CASP3_1	65.0	IMR90p2
90.0	A3	2.58381762256158	CASP3_1	65.0	IMR90p2
90.5	A3	2.06463578149481	CASP3_1	65.0	IMR90p2
91.0	A3	1.85093576680453	CASP3_1	65.0	IMR90p2
91.5	A3	1.66345032196426	CASP3_1	65.0	IMR90p2
92.0	A3	1.87982292513931	CASP3_1	65.0	IMR90p2
92.5	A3	2.04944204822465	CASP3_1	65.0	IMR90p2
93.0	A3	1.83521418367042	CASP3_1	65.0	IMR90p2
93.5	A3	1.42757180747736	CASP3_1	65.0	IMR90p2
94.0	A3	1.31781347427608	CASP3_1	65.0	IMR90p2
94.5	A3	0.610657843760634	CASP3_1	65.0	IMR90p2
95.0	A3	-0.143054615408857	CASP3_1	65.0	IMR90p2
55.0	B3	0.786504018249275	CASP3_1	64.5	IMR90p2
55.5	B3	1.70409203954114	CASP3_1	64.5	IMR90p2
56.0	B3	1.57300803649946	CASP3_1	64.5	IMR90p2
56.5	B3	1.57300803650037	CASP3_1	64.5	IMR90p2
57.0	B3	1.57300803648798	CASP3_1	64.5	IMR90p2
57.5	B3	1.22341134765293	CASP3_1	64.5	IMR90p2
58.0	B3	3.35760312629839	CASP3_1	64.5	IMR90p2
58.5	B3	7.61955486424222	CASP3_1	64.5	IMR90p2
59.0	B3	11.7922937186501	CASP3_1	64.5	IMR90p2
59.5	B3	15.9454210381737	CASP3_1	64.5	IMR90p2
60.0	B3	19.3109312049228	CASP3_1	64.5	IMR90p2
60.5	B3	22.7675910508982	CASP3_1	64.5	IMR90p2
61.0	B3	26.5344369248035	CASP3_1	64.5	IMR90p2
61.5	B3	29.7123242705255	CASP3_1	64.5	IMR90p2
62.0	B3	32.3927872378162	CASP3_1	64.5	IMR90p2
62.5	B3	35.5230968078026	CASP3_1	64.5	IMR90p2
63.0	B3	39.4140441474239	CASP3_1	64.5	IMR90p2
63.5	B3	45.2777781444092	CASP3_1	64.5	IMR90p2
64.0	B3	53.7984112419699	CASP3_1	64.5	IMR90p2
64.5	B3	64.608987026282	CASP3_1	64.5	IMR90p2
65.0	B3	77.7101769569057	CASP3_1	64.5	IMR90p2
65.5	B3	91.6311139382588	CASP3_1	64.5	IMR90p2
66.0	B3	103.602754964406	CASP3_1	64.5	IMR90p2
66.5	B3	113.10510159312	CASP3_1	64.5	IMR90p2
67.0	B3	120.364296678864	CASP3_1	64.5	IMR90p2
67.5	B3	124.578396153166	CASP3_1	64.5	IMR90p2
68.0	B3	126.618426351695	CASP3_1	64.5	IMR90p2
68.5	B3	128.371958512114	CASP3_1	64.5	IMR90p2
69.0	B3	129.75799392751	CASP3_1	64.5	IMR90p2
69.5	B3	130.703659015522	CASP3_1	64.5	IMR90p2
70.0	B3	131.711216509856	CASP3_1	64.5	IMR90p2
70.5	B3	132.597155183159	CASP3_1	64.5	IMR90p2
71.0	B3	133.197319509845	CASP3_1	64.5	IMR90p2
71.5	B3	134.501185528786	CASP3_1	64.5	IMR90p2
72.0	B3	136.418759482769	CASP3_1	64.5	IMR90p2
72.5	B3	138.975830572058	CASP3_1	64.5	IMR90p2
73.0	B3	142.880838802056	CASP3_1	64.5	IMR90p2
73.5	B3	147.060390097542	CASP3_1	64.5	IMR90p2
74.0	B3	149.733425161134	CASP3_1	64.5	IMR90p2
74.5	B3	150.82613771975	CASP3_1	64.5	IMR90p2
75.0	B3	149.691557433476	CASP3_1	64.5	IMR90p2
75.5	B3	145.439621847938	CASP3_1	64.5	IMR90p2
76.0	B3	140.091804713773	CASP3_1	64.5	IMR90p2
76.5	B3	134.995973273134	CASP3_1	64.5	IMR90p2
77.0	B3	130.329793293916	CASP3_1	64.5	IMR90p2
77.5	B3	128.247124721705	CASP3_1	64.5	IMR90p2
78.0	B3	145.160337709463	CASP3_1	64.5	IMR90p2
78.5	B3	209.733411805012	CASP3_1	64.5	IMR90p2
79.0	B3	312.976955718159	CASP3_1	64.5	IMR90p2
79.5	B3	419.989396142709	CASP3_1	64.5	IMR90p2
80.0	B3	518.818483988549	CASP3_1	64.5	IMR90p2
80.5	B3	578.781603412862	CASP3_1	64.5	IMR90p2
81.0	B3	539.644427087671	CASP3_1	64.5	IMR90p2
81.5	B3	419.021656130003	CASP3_1	64.5	IMR90p2
82.0	B3	286.817413202554	CASP3_1	64.5	IMR90p2
82.5	B3	162.659677304803	CASP3_1	64.5	IMR90p2
83.0	B3	60.058826209187	CASP3_1	64.5	IMR90p2
83.5	B3	9.88905806450043	CASP3_1	64.5	IMR90p2
84.0	B3	2.75227963991546	CASP3_1	64.5	IMR90p2
84.5	B3	3.68742169481101	CASP3_1	64.5	IMR90p2
85.0	B3	3.76280252935152	CASP3_1	64.5	IMR90p2
85.5	B3	3.85901883602185	CASP3_1	64.5	IMR90p2
86.0	B3	3.68278753432395	CASP3_1	64.5	IMR90p2
86.5	B3	3.65560504957602	CASP3_1	64.5	IMR90p2
87.0	B3	3.58990556903535	CASP3_1	64.5	IMR90p2
87.5	B3	3.45742642180699	CASP3_1	64.5	IMR90p2
88.0	B3	3.3273985662114	CASP3_1	64.5	IMR90p2
88.5	B3	2.67898108082159	CASP3_1	64.5	IMR90p2
89.0	B3	2.26996949110708	CASP3_1	64.5	IMR90p2
89.5	B3	2.23159964835156	CASP3_1	64.5	IMR90p2
90.0	B3	1.87851934314779	CASP3_1	64.5	IMR90p2
90.5	B3	1.9054932057158	CASP3_1	64.5	IMR90p2
91.0	B3	2.64442477151908	CASP3_1	64.5	IMR90p2
91.5	B3	3.01054811210764	CASP3_1	64.5	IMR90p2
92.0	B3	2.95643327360466	CASP3_1	64.5	IMR90p2
92.5	B3	2.95887599065168	CASP3_1	64.5	IMR90p2
93.0	B3	2.6269451607655	CASP3_1	64.5	IMR90p2
93.5	B3	1.70338967712297	CASP3_1	64.5	IMR90p2
94.0	B3	1.12127465963653	CASP3_1	64.5	IMR90p2
94.5	B3	0.0641730945507675	CASP3_1	64.5	IMR90p2
95.0	B3	-0.522875098332918	CASP3_1	64.5	IMR90p2
55.0	C3	-0.938186043130486	CASP3_1	63.3	IMR90p2
55.5	C3	-2.03273642678403	CASP3_1	63.3	IMR90p2
56.0	C3	-1.87637208626302	CASP3_1	63.3	IMR90p2
56.5	C3	-1.87637208627973	CASP3_1	63.3	IMR90p2
57.0	C3	-1.87637208613751	CASP3_1	63.3	IMR90p2
57.5	C3	-2.47135172177593	CASP3_1	63.3	IMR90p2
58.0	C3	1.00683412637454	CASP3_1	63.3	IMR90p2
58.5	C3	9.47117103183484	CASP3_1	63.3	IMR90p2
59.0	C3	16.7641407833348	CASP3_1	63.3	IMR90p2
59.5	C3	22.5570446919812	CASP3_1	63.3	IMR90p2
60.0	C3	27.4649749817387	CASP3_1	63.3	IMR90p2
60.5	C3	31.8929227532883	CASP3_1	63.3	IMR90p2
61.0	C3	34.7273267613347	CASP3_1	63.3	IMR90p2
61.5	C3	37.1057188602852	CASP3_1	63.3	IMR90p2
62.0	C3	40.2214471684599	CASP3_1	63.3	IMR90p2
62.5	C3	43.9308420216892	CASP3_1	63.3	IMR90p2
63.0	C3	47.8693821276265	CASP3_1	63.3	IMR90p2
63.5	C3	53.3923770399922	CASP3_1	63.3	IMR90p2
64.0	C3	61.8771206127378	CASP3_1	63.3	IMR90p2
64.5	C3	72.2705529025719	CASP3_1	63.3	IMR90p2
65.0	C3	84.1301616307609	CASP3_1	63.3	IMR90p2
65.5	C3	96.4341802056371	CASP3_1	63.3	IMR90p2
66.0	C3	107.774510556465	CASP3_1	63.3	IMR90p2
66.5	C3	115.434513973125	CASP3_1	63.3	IMR90p2
67.0	C3	119.778163203769	CASP3_1	63.3	IMR90p2
67.5	C3	121.947420528738	CASP3_1	63.3	IMR90p2
68.0	C3	122.833746450292	CASP3_1	63.3	IMR90p2
68.5	C3	123.252728646417	CASP3_1	63.3	IMR90p2
69.0	C3	124.41588431161	CASP3_1	63.3	IMR90p2
69.5	C3	125.37416162493	CASP3_1	63.3	IMR90p2
70.0	C3	125.671598027831	CASP3_1	63.3	IMR90p2
70.5	C3	126.69356684355	CASP3_1	63.3	IMR90p2
71.0	C3	127.82750905491	CASP3_1	63.3	IMR90p2
71.5	C3	128.229866323326	CASP3_1	63.3	IMR90p2
72.0	C3	129.589720867775	CASP3_1	63.3	IMR90p2
72.5	C3	131.603876525441	CASP3_1	63.3	IMR90p2
73.0	C3	132.455792225398	CASP3_1	63.3	IMR90p2
73.5	C3	132.135723128641	CASP3_1	63.3	IMR90p2
74.0	C3	131.543885818584	CASP3_1	63.3	IMR90p2
74.5	C3	129.850595672381	CASP3_1	63.3	IMR90p2
75.0	C3	127.186924347437	CASP3_1	63.3	IMR90p2
75.5	C3	125.167965031188	CASP3_1	63.3	IMR90p2
76.0	C3	124.290784300878	CASP3_1	63.3	IMR90p2
76.5	C3	123.592065745565	CASP3_1	63.3	IMR90p2
77.0	C3	123.11668706055	CASP3_1	63.3	IMR90p2
77.5	C3	125.31017101956	CASP3_1	63.3	IMR90p2
78.0	C3	148.274691349852	CASP3_1	63.3	IMR90p2
78.5	C3	218.084712088399	CASP3_1	63.3	IMR90p2
79.0	C3	318.187072899874	CASP3_1	63.3	IMR90p2
79.5	C3	417.121552354417	CASP3_1	63.3	IMR90p2
80.0	C3	506.903715346627	CASP3_1	63.3	IMR90p2
80.5	C3	549.559196841085	CASP3_1	63.3	IMR90p2
81.0	C3	492.5662645188	CASP3_1	63.3	IMR90p2
81.5	C3	371.278476805528	CASP3_1	63.3	IMR90p2
82.0	C3	247.811167563031	CASP3_1	63.3	IMR90p2
82.5	C3	132.17688792501	CASP3_1	63.3	IMR90p2
83.0	C3	42.9221694073113	CASP3_1	63.3	IMR90p2
83.5	C3	5.74914525652207	CASP3_1	63.3	IMR90p2
84.0	C3	2.42038918894991	CASP3_1	63.3	IMR90p2
84.5	C3	3.04177862376088	CASP3_1	63.3	IMR90p2
85.0	C3	2.9718746642298	CASP3_1	63.3	IMR90p2
85.5	C3	2.46090698389116	CASP3_1	63.3	IMR90p2
86.0	C3	2.3756660001377	CASP3_1	63.3	IMR90p2
86.5	C3	2.75104992302118	CASP3_1	63.3	IMR90p2
87.0	C3	2.67987563598666	CASP3_1	63.3	IMR90p2
87.5	C3	2.73711058775319	CASP3_1	63.3	IMR90p2
88.0	C3	2.75710546059719	CASP3_1	63.3	IMR90p2
88.5	C3	2.38847830732516	CASP3_1	63.3	IMR90p2
89.0	C3	2.16049543507125	CASP3_1	63.3	IMR90p2
89.5	C3	2.53182437908936	CASP3_1	63.3	IMR90p2
90.0	C3	2.51074061000605	CASP3_1	63.3	IMR90p2
90.5	C3	2.23129537266556	CASP3_1	63.3	IMR90p2
91.0	C3	2.6551574538783	CASP3_1	63.3	IMR90p2
91.5	C3	2.87524968236863	CASP3_1	63.3	IMR90p2
92.0	C3	2.14708220674925	CASP3_1	63.3	IMR90p2
92.5	C3	1.79783547160145	CASP3_1	63.3	IMR90p2
93.0	C3	2.08976024361573	CASP3_1	63.3	IMR90p2
93.5	C3	1.36457891158943	CASP3_1	63.3	IMR90p2
94.0	C3	1.05159395345294	CASP3_1	63.3	IMR90p2
94.5	C3	0.293324065864397	CASP3_1	63.3	IMR90p2
95.0	C3	-0.426820880903563	CASP3_1	63.3	IMR90p2
55.0	D3	-1.36927628678052	CASP3_1	61.4	IMR90p2
55.5	D3	-2.9667652880247	CASP3_1	61.4	IMR90p2
56.0	D3	-2.73855257356036	CASP3_1	61.4	IMR90p2
56.5	D3	-2.73855257356399	CASP3_1	61.4	IMR90p2
57.0	D3	-2.73855257353682	CASP3_1	61.4	IMR90p2
57.5	D3	-3.74042910200262	CASP3_1	61.4	IMR90p2
58.0	D3	2.47310374660867	CASP3_1	61.4	IMR90p2
58.5	D3	14.2632273808599	CASP3_1	61.4	IMR90p2
59.0	D3	23.9824615832248	CASP3_1	61.4	IMR90p2
59.5	D3	32.8406326223226	CASP3_1	61.4	IMR90p2
60.0	D3	38.9331479534096	CASP3_1	61.4	IMR90p2
60.5	D3	42.778040152128	CASP3_1	61.4	IMR90p2
61.0	D3	46.0500299829447	CASP3_1	61.4	IMR90p2
61.5	D3	47.830498118625	CASP3_1	61.4	IMR90p2
62.0	D3	48.2493496149573	CASP3_1	61.4	IMR90p2
62.5	D3	49.723552697013	CASP3_1	61.4	IMR90p2
63.0	D3	52.46457777142	CASP3_1	61.4	IMR90p2
63.5	D3	55.8364000464637	CASP3_1	61.4	IMR90p2
64.0	D3	60.5521985482884	CASP3_1	61.4	IMR90p2
64.5	D3	67.7069791994574	CASP3_1	61.4	IMR90p2
65.0	D3	76.2611763459274	CASP3_1	61.4	IMR90p2
65.5	D3	85.5973678457295	CASP3_1	61.4	IMR90p2
66.0	D3	94.8336614280324	CASP3_1	61.4	IMR90p2
66.5	D3	103.090140573456	CASP3_1	61.4	IMR90p2
67.0	D3	108.372155278252	CASP3_1	61.4	IMR90p2
67.5	D3	111.264004208217	CASP3_1	61.4	IMR90p2
68.0	D3	112.849418931062	CASP3_1	61.4	IMR90p2
68.5	D3	112.981942539745	CASP3_1	61.4	IMR90p2
69.0	D3	112.405877821491	CASP3_1	61.4	IMR90p2
69.5	D3	112.82726366241	CASP3_1	61.4	IMR90p2
70.0	D3	113.693732309028	CASP3_1	61.4	IMR90p2
70.5	D3	114.142648026894	CASP3_1	61.4	IMR90p2
71.0	D3	115.545849275529	CASP3_1	61.4	IMR90p2
71.5	D3	117.02468740336	CASP3_1	61.4	IMR90p2
72.0	D3	117.719008921798	CASP3_1	61.4	IMR90p2
72.5	D3	118.457158494149	CASP3_1	61.4	IMR90p2
73.0	D3	119.015938778061	CASP3_1	61.4	IMR90p2
73.5	D3	118.313526246823	CASP3_1	61.4	IMR90p2
74.0	D3	117.62392504801	CASP3_1	61.4	IMR90p2
74.5	D3	116.711120736146	CASP3_1	61.4	IMR90p2
75.0	D3	114.898878323372	CASP3_1	61.4	IMR90p2
75.5	D3	112.889043379412	CASP3_1	61.4	IMR90p2
76.0	D3	111.281016027483	CASP3_1	61.4	IMR90p2
76.5	D3	109.640153134446	CASP3_1	61.4	IMR90p2
77.0	D3	108.889888498779	CASP3_1	61.4	IMR90p2
77.5	D3	108.928896878195	CASP3_1	61.4	IMR90p2
78.0	D3	121.126805144308	CASP3_1	61.4	IMR90p2
78.5	D3	172.824185703365	CASP3_1	61.4	IMR90p2
79.0	D3	254.852875186132	CASP3_1	61.4	IMR90p2
79.5	D3	336.174436500993	CASP3_1	61.4	IMR90p2
80.0	D3	412.00548105605	CASP3_1	61.4	IMR90p2
80.5	D3	459.879571028335	CASP3_1	61.4	IMR90p2
81.0	D3	425.363690343545	CASP3_1	61.4	IMR90p2
81.5	D3	326.446079780372	CASP3_1	61.4	IMR90p2
82.0	D3	223.294437627611	CASP3_1	61.4	IMR90p2
82.5	D3	126.031766282615	CASP3_1	61.4	IMR90p2
83.0	D3	45.1126266886826	CASP3_1	61.4	IMR90p2
83.5	D3	7.22680784102965	CASP3_1	61.4	IMR90p2
84.0	D3	2.97329864726862	CASP3_1	61.4	IMR90p2
84.5	D3	3.3040909563876	CASP3_1	61.4	IMR90p2
85.0	D3	3.21422803869825	CASP3_1	61.4	IMR90p2
85.5	D3	2.93781174709147	CASP3_1	61.4	IMR90p2
86.0	D3	2.55770388768565	CASP3_1	61.4	IMR90p2
86.5	D3	2.79400518523289	CASP3_1	61.4	IMR90p2
87.0	D3	2.99069909424429	CASP3_1	61.4	IMR90p2
87.5	D3	3.0810511101767	CASP3_1	61.4	IMR90p2
88.0	D3	3.10256440731843	CASP3_1	61.4	IMR90p2
88.5	D3	2.9444008488602	CASP3_1	61.4	IMR90p2
89.0	D3	2.4771654622275	CASP3_1	61.4	IMR90p2
89.5	D3	2.19578691328621	CASP3_1	61.4	IMR90p2
90.0	D3	1.90307336103729	CASP3_1	61.4	IMR90p2
90.5	D3	1.60043896985036	CASP3_1	61.4	IMR90p2
91.0	D3	1.83211986563629	CASP3_1	61.4	IMR90p2
91.5	D3	2.50828704568244	CASP3_1	61.4	IMR90p2
92.0	D3	2.61145075934331	CASP3_1	61.4	IMR90p2
92.5	D3	2.09630097986764	CASP3_1	61.4	IMR90p2
93.0	D3	1.82496284174243	CASP3_1	61.4	IMR90p2
93.5	D3	1.10617082302048	CASP3_1	61.4	IMR90p2
94.0	D3	0.248278212214757	CASP3_1	61.4	IMR90p2
94.5	D3	-0.728892571315953	CASP3_1	61.4	IMR90p2
95.0	D3	-0.601175806033496	CASP3_1	61.4	IMR90p2
55.0	E3	-5.33513779038469	CASP3_1	59.0	IMR90p2
55.5	E3	-11.5594652125003	CASP3_1	59.0	IMR90p2
56.0	E3	-10.6702755807686	CASP3_1	59.0	IMR90p2
56.5	E3	-10.6702755807584	CASP3_1	59.0	IMR90p2
57.0	E3	-10.6702755808431	CASP3_1	59.0	IMR90p2
57.5	E3	-11.8539906300409	CASP3_1	59.0	IMR90p2
58.0	E3	-4.63454665595884	CASP3_1	59.0	IMR90p2
58.5	E3	10.272509578239	CASP3_1	59.0	IMR90p2
59.0	E3	21.8442105513076	CASP3_1	59.0	IMR90p2
59.5	E3	30.6155305275914	CASP3_1	59.0	IMR90p2
60.0	E3	37.0762225190379	CASP3_1	59.0	IMR90p2
60.5	E3	40.9390375024673	CASP3_1	59.0	IMR90p2
61.0	E3	42.7537109757533	CASP3_1	59.0	IMR90p2
61.5	E3	43.6804604761952	CASP3_1	59.0	IMR90p2
62.0	E3	44.6382606380628	CASP3_1	59.0	IMR90p2
62.5	E3	44.9793383907576	CASP3_1	59.0	IMR90p2
63.0	E3	46.2372890506505	CASP3_1	59.0	IMR90p2
63.5	E3	49.7842112265898	CASP3_1	59.0	IMR90p2
64.0	E3	54.4531722228992	CASP3_1	59.0	IMR90p2
64.5	E3	60.4715648207022	CASP3_1	59.0	IMR90p2
65.0	E3	68.172781960071	CASP3_1	59.0	IMR90p2
65.5	E3	76.0935317365573	CASP3_1	59.0	IMR90p2
66.0	E3	82.3787164653806	CASP3_1	59.0	IMR90p2
66.5	E3	87.1813149947923	CASP3_1	59.0	IMR90p2
67.0	E3	89.969859012745	CASP3_1	59.0	IMR90p2
67.5	E3	91.5491880998331	CASP3_1	59.0	IMR90p2
68.0	E3	92.1693906477568	CASP3_1	59.0	IMR90p2
68.5	E3	92.1284968402778	CASP3_1	59.0	IMR90p2
69.0	E3	92.7823614849949	CASP3_1	59.0	IMR90p2
69.5	E3	94.534804191827	CASP3_1	59.0	IMR90p2
70.0	E3	96.2680765796437	CASP3_1	59.0	IMR90p2
70.5	E3	99.5020515791891	CASP3_1	59.0	IMR90p2
71.0	E3	106.001679261957	CASP3_1	59.0	IMR90p2
71.5	E3	115.77583915918	CASP3_1	59.0	IMR90p2
72.0	E3	128.182879775025	CASP3_1	59.0	IMR90p2
72.5	E3	140.832867441431	CASP3_1	59.0	IMR90p2
73.0	E3	149.838570873672	CASP3_1	59.0	IMR90p2
73.5	E3	152.179047126985	CASP3_1	59.0	IMR90p2
74.0	E3	145.622944549268	CASP3_1	59.0	IMR90p2
74.5	E3	130.773998119482	CASP3_1	59.0	IMR90p2
75.0	E3	113.195161011965	CASP3_1	59.0	IMR90p2
75.5	E3	97.2986106751837	CASP3_1	59.0	IMR90p2
76.0	E3	84.8760546061467	CASP3_1	59.0	IMR90p2
76.5	E3	77.0423885999202	CASP3_1	59.0	IMR90p2
77.0	E3	73.4714728635377	CASP3_1	59.0	IMR90p2
77.5	E3	71.76032923735	CASP3_1	59.0	IMR90p2
78.0	E3	71.987788790421	CASP3_1	59.0	IMR90p2
78.5	E3	91.0014211201221	CASP3_1	59.0	IMR90p2
79.0	E3	133.249788668897	CASP3_1	59.0	IMR90p2
79.5	E3	179.65223004585	CASP3_1	59.0	IMR90p2
80.0	E3	223.154419998053	CASP3_1	59.0	IMR90p2
80.5	E3	261.042356717977	CASP3_1	59.0	IMR90p2
81.0	E3	258.890557048864	CASP3_1	59.0	IMR90p2
81.5	E3	208.600329795924	CASP3_1	59.0	IMR90p2
82.0	E3	148.738239473955	CASP3_1	59.0	IMR90p2
82.5	E3	92.5282413310356	CASP3_1	59.0	IMR90p2
83.0	E3	40.3114022156073	CASP3_1	59.0	IMR90p2
83.5	E3	9.47606270663726	CASP3_1	59.0	IMR90p2
84.0	E3	3.43282516834677	CASP3_1	59.0	IMR90p2
84.5	E3	3.38921423551983	CASP3_1	59.0	IMR90p2
85.0	E3	2.91628380950755	CASP3_1	59.0	IMR90p2
85.5	E3	2.24433600621632	CASP3_1	59.0	IMR90p2
86.0	E3	1.76521066294822	CASP3_1	59.0	IMR90p2
86.5	E3	2.1430068484737	CASP3_1	59.0	IMR90p2
87.0	E3	2.10673287483064	CASP3_1	59.0	IMR90p2
87.5	E3	1.92628599646633	CASP3_1	59.0	IMR90p2
88.0	E3	2.74687772665516	CASP3_1	59.0	IMR90p2
88.5	E3	3.07899595705743	CASP3_1	59.0	IMR90p2
89.0	E3	2.5075039083406	CASP3_1	59.0	IMR90p2
89.5	E3	2.57315041824177	CASP3_1	59.0	IMR90p2
90.0	E3	2.8630689144058	CASP3_1	59.0	IMR90p2
90.5	E3	2.57301490279843	CASP3_1	59.0	IMR90p2
91.0	E3	2.68484032946031	CASP3_1	59.0	IMR90p2
91.5	E3	3.04267892123272	CASP3_1	59.0	IMR90p2
92.0	E3	3.10003423520817	CASP3_1	59.0	IMR90p2
92.5	E3	2.73675199379062	CASP3_1	59.0	IMR90p2
93.0	E3	1.52213954778313	CASP3_1	59.0	IMR90p2
93.5	E3	0.0158855350696285	CASP3_1	59.0	IMR90p2
94.0	E3	-0.834155092056051	CASP3_1	59.0	IMR90p2
94.5	E3	-2.51954895452053	CASP3_1	59.0	IMR90p2
95.0	E3	-1.79132724897698	CASP3_1	59.0	IMR90p2
55.0	F3	16.0092524175254	CASP3_1	57.0	IMR90p2
55.5	F3	34.6867135713055	CASP3_1	57.0	IMR90p2
56.0	F3	32.0185048350521	CASP3_1	57.0	IMR90p2
56.5	F3	32.0185048350563	CASP3_1	57.0	IMR90p2
57.0	F3	32.0185048350279	CASP3_1	57.0	IMR90p2
57.5	F3	31.3529693614146	CASP3_1	57.0	IMR90p2
58.0	F3	35.6898549352335	CASP3_1	57.0	IMR90p2
58.5	F3	42.4307307383224	CASP3_1	57.0	IMR90p2
59.0	F3	45.1994734656008	CASP3_1	57.0	IMR90p2
59.5	F3	46.2249014427908	CASP3_1	57.0	IMR90p2
60.0	F3	45.9408113880257	CASP3_1	57.0	IMR90p2
60.5	F3	45.0412544521581	CASP3_1	57.0	IMR90p2
61.0	F3	43.8791562143738	CASP3_1	57.0	IMR90p2
61.5	F3	42.4915361500019	CASP3_1	57.0	IMR90p2
62.0	F3	40.871284014311	CASP3_1	57.0	IMR90p2
62.5	F3	39.8939202162909	CASP3_1	57.0	IMR90p2
63.0	F3	39.1715127438454	CASP3_1	57.0	IMR90p2
63.5	F3	38.4154438492454	CASP3_1	57.0	IMR90p2
64.0	F3	38.4333644376192	CASP3_1	57.0	IMR90p2
64.5	F3	39.6498329356622	CASP3_1	57.0	IMR90p2
65.0	F3	40.8546160242423	CASP3_1	57.0	IMR90p2
65.5	F3	42.6015638841375	CASP3_1	57.0	IMR90p2
66.0	F3	45.7162706071944	CASP3_1	57.0	IMR90p2
66.5	F3	48.9512844760567	CASP3_1	57.0	IMR90p2
67.0	F3	52.0622317545211	CASP3_1	57.0	IMR90p2
67.5	F3	55.6103103648522	CASP3_1	57.0	IMR90p2
68.0	F3	58.6174485650103	CASP3_1	57.0	IMR90p2
68.5	F3	60.6854014837205	CASP3_1	57.0	IMR90p2
69.0	F3	62.35254129691	CASP3_1	57.0	IMR90p2
69.5	F3	63.1579953659773	CASP3_1	57.0	IMR90p2
70.0	F3	63.5509876102993	CASP3_1	57.0	IMR90p2
70.5	F3	64.4968531412264	CASP3_1	57.0	IMR90p2
71.0	F3	66.0280608493647	CASP3_1	57.0	IMR90p2
71.5	F3	69.2316741618862	CASP3_1	57.0	IMR90p2
72.0	F3	74.7818254904637	CASP3_1	57.0	IMR90p2
72.5	F3	80.794514058893	CASP3_1	57.0	IMR90p2
73.0	F3	85.4524033711378	CASP3_1	57.0	IMR90p2
73.5	F3	87.7301208077257	CASP3_1	57.0	IMR90p2
74.0	F3	85.5259599717403	CASP3_1	57.0	IMR90p2
74.5	F3	78.2313097981157	CASP3_1	57.0	IMR90p2
75.0	F3	68.6949157631333	CASP3_1	57.0	IMR90p2
75.5	F3	59.1739450904005	CASP3_1	57.0	IMR90p2
76.0	F3	50.9476611129825	CASP3_1	57.0	IMR90p2
76.5	F3	45.1510086224247	CASP3_1	57.0	IMR90p2
77.0	F3	42.3636227236754	CASP3_1	57.0	IMR90p2
77.5	F3	40.9660994531553	CASP3_1	57.0	IMR90p2
78.0	F3	39.9005983049751	CASP3_1	57.0	IMR90p2
78.5	F3	46.5824851000708	CASP3_1	57.0	IMR90p2
79.0	F3	66.2808509797087	CASP3_1	57.0	IMR90p2
79.5	F3	89.703422911674	CASP3_1	57.0	IMR90p2
80.0	F3	111.054973896585	CASP3_1	57.0	IMR90p2
80.5	F3	131.814534940125	CASP3_1	57.0	IMR90p2
81.0	F3	136.615716144332	CASP3_1	57.0	IMR90p2
81.5	F3	114.378557907091	CASP3_1	57.0	IMR90p2
82.0	F3	83.0613221064001	CASP3_1	57.0	IMR90p2
82.5	F3	54.7368253122878	CASP3_1	57.0	IMR90p2
83.0	F3	27.2394970278081	CASP3_1	57.0	IMR90p2
83.5	F3	8.13512785893289	CASP3_1	57.0	IMR90p2
84.0	F3	3.26802451989346	CASP3_1	57.0	IMR90p2
84.5	F3	3.57670528986495	CASP3_1	57.0	IMR90p2
85.0	F3	3.1509214027455	CASP3_1	57.0	IMR90p2
85.5	F3	2.82569347287239	CASP3_1	57.0	IMR90p2
86.0	F3	2.55153416969739	CASP3_1	57.0	IMR90p2
86.5	F3	2.38941068741201	CASP3_1	57.0	IMR90p2
87.0	F3	2.44687299234806	CASP3_1	57.0	IMR90p2
87.5	F3	2.73206257646046	CASP3_1	57.0	IMR90p2
88.0	F3	3.0445226470859	CASP3_1	57.0	IMR90p2
88.5	F3	3.21830938637396	CASP3_1	57.0	IMR90p2
89.0	F3	3.23575718176227	CASP3_1	57.0	IMR90p2
89.5	F3	2.80309767295375	CASP3_1	57.0	IMR90p2
90.0	F3	1.85733142519751	CASP3_1	57.0	IMR90p2
90.5	F3	1.09051380986079	CASP3_1	57.0	IMR90p2
91.0	F3	0.69020648409645	CASP3_1	57.0	IMR90p2
91.5	F3	0.632468200819176	CASP3_1	57.0	IMR90p2
92.0	F3	1.17614995095659	CASP3_1	57.0	IMR90p2
92.5	F3	1.85505133523105	CASP3_1	57.0	IMR90p2
93.0	F3	2.20744545652218	CASP3_1	57.0	IMR90p2
93.5	F3	2.02698018225561	CASP3_1	57.0	IMR90p2
94.0	F3	1.86991278282215	CASP3_1	57.0	IMR90p2
94.5	F3	0.802629101442051	CASP3_1	57.0	IMR90p2
95.0	F3	-0.200295589359541	CASP3_1	57.0	IMR90p2
55.0	G3	18.1554081561012	CASP3_1	55.7	IMR90p2
55.5	G3	39.3367176715518	CASP3_1	55.7	IMR90p2
56.0	G3	36.3108163122008	CASP3_1	55.7	IMR90p2
56.5	G3	36.3108163121979	CASP3_1	55.7	IMR90p2
57.0	G3	36.3108163122309	CASP3_1	55.7	IMR90p2
57.5	G3	36.303453176597	CASP3_1	55.7	IMR90p2
58.0	G3	36.4285524760257	CASP3_1	55.7	IMR90p2
58.5	G3	36.0911896243168	CASP3_1	55.7	IMR90p2
59.0	G3	34.7143618950942	CASP3_1	55.7	IMR90p2
59.5	G3	33.7372022217116	CASP3_1	55.7	IMR90p2
60.0	G3	33.6236607589549	CASP3_1	55.7	IMR90p2
60.5	G3	32.7987206864441	CASP3_1	55.7	IMR90p2
61.0	G3	31.3541280541601	CASP3_1	55.7	IMR90p2
61.5	G3	30.141657935735	CASP3_1	55.7	IMR90p2
62.0	G3	28.1749668491505	CASP3_1	55.7	IMR90p2
62.5	G3	26.0949491559526	CASP3_1	55.7	IMR90p2
63.0	G3	24.5759286610274	CASP3_1	55.7	IMR90p2
63.5	G3	23.1550085290536	CASP3_1	55.7	IMR90p2
64.0	G3	22.8036453829685	CASP3_1	55.7	IMR90p2
64.5	G3	24.322556933238	CASP3_1	55.7	IMR90p2
65.0	G3	26.4324144387107	CASP3_1	55.7	IMR90p2
65.5	G3	28.8060875743428	CASP3_1	55.7	IMR90p2
66.0	G3	32.0648111982175	CASP3_1	55.7	IMR90p2
66.5	G3	35.1483591808613	CASP3_1	55.7	IMR90p2
67.0	G3	37.1282347230089	CASP3_1	55.7	IMR90p2
67.5	G3	38.3022577522297	CASP3_1	55.7	IMR90p2
68.0	G3	39.2579938232587	CASP3_1	55.7	IMR90p2
68.5	G3	39.8404415125581	CASP3_1	55.7	IMR90p2
69.0	G3	39.4751783139008	CASP3_1	55.7	IMR90p2
69.5	G3	38.4785129590637	CASP3_1	55.7	IMR90p2
70.0	G3	37.9717308936143	CASP3_1	55.7	IMR90p2
70.5	G3	37.8094696296502	CASP3_1	55.7	IMR90p2
71.0	G3	37.2439865368255	CASP3_1	55.7	IMR90p2
71.5	G3	37.2781120269632	CASP3_1	55.7	IMR90p2
72.0	G3	38.5838233891352	CASP3_1	55.7	IMR90p2
72.5	G3	39.6596834252985	CASP3_1	55.7	IMR90p2
73.0	G3	39.7564303699433	CASP3_1	55.7	IMR90p2
73.5	G3	39.7595593836856	CASP3_1	55.7	IMR90p2
74.0	G3	39.2268540528502	CASP3_1	55.7	IMR90p2
74.5	G3	37.5279408347822	CASP3_1	55.7	IMR90p2
75.0	G3	35.6595115150501	CASP3_1	55.7	IMR90p2
75.5	G3	34.4301613522355	CASP3_1	55.7	IMR90p2
76.0	G3	33.1624275544696	CASP3_1	55.7	IMR90p2
76.5	G3	31.8194307038537	CASP3_1	55.7	IMR90p2
77.0	G3	31.2197333013683	CASP3_1	55.7	IMR90p2
77.5	G3	30.7366789258442	CASP3_1	55.7	IMR90p2
78.0	G3	29.3151331261908	CASP3_1	55.7	IMR90p2
78.5	G3	32.4276592662935	CASP3_1	55.7	IMR90p2
79.0	G3	44.3218478164064	CASP3_1	55.7	IMR90p2
79.5	G3	58.5676152421949	CASP3_1	55.7	IMR90p2
80.0	G3	71.2713066770765	CASP3_1	55.7	IMR90p2
80.5	G3	84.6368182335333	CASP3_1	55.7	IMR90p2
81.0	G3	88.9634278021447	CASP3_1	55.7	IMR90p2
81.5	G3	75.6686267997677	CASP3_1	55.7	IMR90p2
82.0	G3	56.1291879364065	CASP3_1	55.7	IMR90p2
82.5	G3	39.0999606098295	CASP3_1	55.7	IMR90p2
83.0	G3	22.3459321609296	CASP3_1	55.7	IMR90p2
83.5	G3	9.85266562532343	CASP3_1	55.7	IMR90p2
84.0	G3	6.51982870484267	CASP3_1	55.7	IMR90p2
84.5	G3	6.85740113482927	CASP3_1	55.7	IMR90p2
85.0	G3	5.98701011512901	CASP3_1	55.7	IMR90p2
85.5	G3	5.00046427481601	CASP3_1	55.7	IMR90p2
86.0	G3	4.58216832723309	CASP3_1	55.7	IMR90p2
86.5	G3	3.84805780179431	CASP3_1	55.7	IMR90p2
87.0	G3	3.09112004016873	CASP3_1	55.7	IMR90p2
87.5	G3	2.96055381887618	CASP3_1	55.7	IMR90p2
88.0	G3	2.91858110473066	CASP3_1	55.7	IMR90p2
88.5	G3	3.01762947449458	CASP3_1	55.7	IMR90p2
89.0	G3	3.74466255172837	CASP3_1	55.7	IMR90p2
89.5	G3	4.17959612285387	CASP3_1	55.7	IMR90p2
90.0	G3	4.35485522074305	CASP3_1	55.7	IMR90p2
90.5	G3	4.18463297800628	CASP3_1	55.7	IMR90p2
91.0	G3	3.45707459586242	CASP3_1	55.7	IMR90p2
91.5	G3	2.72289942440528	CASP3_1	55.7	IMR90p2
92.0	G3	2.67647748445592	CASP3_1	55.7	IMR90p2
92.5	G3	2.47407070114622	CASP3_1	55.7	IMR90p2
93.0	G3	2.57359053821807	CASP3_1	55.7	IMR90p2
93.5	G3	3.25048851199404	CASP3_1	55.7	IMR90p2
94.0	G3	3.36748719137114	CASP3_1	55.7	IMR90p2
94.5	G3	3.86195467202225	CASP3_1	55.7	IMR90p2
95.0	G3	1.90671973677155	CASP3_1	55.7	IMR90p2
55.0	H3	15.366017828177	CASP3_1	55.0	IMR90p2
55.5	H3	33.293038627718	CASP3_1	55.0	IMR90p2
56.0	H3	30.732035656355	CASP3_1	55.0	IMR90p2
56.5	H3	30.7320356563544	CASP3_1	55.0	IMR90p2
57.0	H3	30.7320356563536	CASP3_1	55.0	IMR90p2
57.5	H3	30.7816342483355	CASP3_1	55.0	IMR90p2
58.0	H3	30.5747616774694	CASP3_1	55.0	IMR90p2
58.5	H3	29.4045410800966	CASP3_1	55.0	IMR90p2
59.0	H3	27.4440381139428	CASP3_1	55.0	IMR90p2
59.5	H3	25.941398146995	CASP3_1	55.0	IMR90p2
60.0	H3	25.0044664226821	CASP3_1	55.0	IMR90p2
60.5	H3	24.2288729107814	CASP3_1	55.0	IMR90p2
61.0	H3	24.0322753341691	CASP3_1	55.0	IMR90p2
61.5	H3	24.0888911962651	CASP3_1	55.0	IMR90p2
62.0	H3	23.2253767384429	CASP3_1	55.0	IMR90p2
62.5	H3	21.8561761456909	CASP3_1	55.0	IMR90p2
63.0	H3	20.4518920554913	CASP3_1	55.0	IMR90p2
63.5	H3	18.9497306188314	CASP3_1	55.0	IMR90p2
64.0	H3	17.5587045336886	CASP3_1	55.0	IMR90p2
64.5	H3	17.1095697260131	CASP3_1	55.0	IMR90p2
65.0	H3	17.718283100393	CASP3_1	55.0	IMR90p2
65.5	H3	18.5358059834334	CASP3_1	55.0	IMR90p2
66.0	H3	20.0178864086091	CASP3_1	55.0	IMR90p2
66.5	H3	22.2329869289492	CASP3_1	55.0	IMR90p2
67.0	H3	24.1756016781564	CASP3_1	55.0	IMR90p2
67.5	H3	25.4934248836221	CASP3_1	55.0	IMR90p2
68.0	H3	26.8464590611848	CASP3_1	55.0	IMR90p2
68.5	H3	27.4845546641798	CASP3_1	55.0	IMR90p2
69.0	H3	26.9048601210788	CASP3_1	55.0	IMR90p2
69.5	H3	26.5344663253493	CASP3_1	55.0	IMR90p2
70.0	H3	26.1977805099605	CASP3_1	55.0	IMR90p2
70.5	H3	25.5505049399239	CASP3_1	55.0	IMR90p2
71.0	H3	26.0122402164004	CASP3_1	55.0	IMR90p2
71.5	H3	27.551149057526	CASP3_1	55.0	IMR90p2
72.0	H3	28.2218897293738	CASP3_1	55.0	IMR90p2
72.5	H3	28.9571243874699	CASP3_1	55.0	IMR90p2
73.0	H3	29.6434807524391	CASP3_1	55.0	IMR90p2
73.5	H3	28.5934648559114	CASP3_1	55.0	IMR90p2
74.0	H3	26.5835396247255	CASP3_1	55.0	IMR90p2
74.5	H3	24.8202775966329	CASP3_1	55.0	IMR90p2
75.0	H3	22.7759866152089	CASP3_1	55.0	IMR90p2
75.5	H3	21.1595649508141	CASP3_1	55.0	IMR90p2
76.0	H3	20.2826854030866	CASP3_1	55.0	IMR90p2
76.5	H3	19.5255125524181	CASP3_1	55.0	IMR90p2
77.0	H3	19.256937898566	CASP3_1	55.0	IMR90p2
77.5	H3	19.2083318056549	CASP3_1	55.0	IMR90p2
78.0	H3	18.5759846736989	CASP3_1	55.0	IMR90p2
78.5	H3	19.9862393438739	CASP3_1	55.0	IMR90p2
79.0	H3	27.0695775651031	CASP3_1	55.0	IMR90p2
79.5	H3	35.8678462781282	CASP3_1	55.0	IMR90p2
80.0	H3	43.6242171053849	CASP3_1	55.0	IMR90p2
80.5	H3	51.5615945396002	CASP3_1	55.0	IMR90p2
81.0	H3	55.1030345491038	CASP3_1	55.0	IMR90p2
81.5	H3	47.8035343832728	CASP3_1	55.0	IMR90p2
82.0	H3	35.799657396444	CASP3_1	55.0	IMR90p2
82.5	H3	25.0462000731496	CASP3_1	55.0	IMR90p2
83.0	H3	14.5529469042538	CASP3_1	55.0	IMR90p2
83.5	H3	6.73367947964357	CASP3_1	55.0	IMR90p2
84.0	H3	4.14114716635788	CASP3_1	55.0	IMR90p2
84.5	H3	4.5361995562638	CASP3_1	55.0	IMR90p2
85.0	H3	5.10019807267946	CASP3_1	55.0	IMR90p2
85.5	H3	4.77095248697947	CASP3_1	55.0	IMR90p2
86.0	H3	3.81498949799055	CASP3_1	55.0	IMR90p2
86.5	H3	3.60622756394599	CASP3_1	55.0	IMR90p2
87.0	H3	2.96180252135866	CASP3_1	55.0	IMR90p2
87.5	H3	1.74373199852027	CASP3_1	55.0	IMR90p2
88.0	H3	1.85430523967614	CASP3_1	55.0	IMR90p2
88.5	H3	2.36234077778198	CASP3_1	55.0	IMR90p2
89.0	H3	2.06507358959846	CASP3_1	55.0	IMR90p2
89.5	H3	2.18002969087621	CASP3_1	55.0	IMR90p2
90.0	H3	2.7155028529067	CASP3_1	55.0	IMR90p2
90.5	H3	2.77892937394364	CASP3_1	55.0	IMR90p2
91.0	H3	2.58026922100731	CASP3_1	55.0	IMR90p2
91.5	H3	2.70636024780828	CASP3_1	55.0	IMR90p2
92.0	H3	2.97439426209434	CASP3_1	55.0	IMR90p2
92.5	H3	2.86766619689394	CASP3_1	55.0	IMR90p2
93.0	H3	2.83725231952383	CASP3_1	55.0	IMR90p2
93.5	H3	3.41185795122294	CASP3_1	55.0	IMR90p2
94.0	H3	3.56939954758548	CASP3_1	55.0	IMR90p2
94.5	H3	4.45562407980663	CASP3_1	55.0	IMR90p2
95.0	H3	2.40625286828401	CASP3_1	55.0	IMR90p2
55.0	A3	5.33555083758574	CASP3_1	65.0	IMR90p11
55.5	A3	11.560360148103	CASP3_1	65.0	IMR90p11
56.0	A3	10.6711016751719	CASP3_1	65.0	IMR90p11
56.5	A3	10.6711016751634	CASP3_1	65.0	IMR90p11
57.0	A3	10.6711016752307	CASP3_1	65.0	IMR90p11
57.5	A3	10.4350282768768	CASP3_1	65.0	IMR90p11
58.0	A3	11.761763150159	CASP3_1	65.0	IMR90p11
58.5	A3	15.4962553755026	CASP3_1	65.0	IMR90p11
59.0	A3	18.7985675043406	CASP3_1	65.0	IMR90p11
59.5	A3	20.6445846942911	CASP3_1	65.0	IMR90p11
60.0	A3	22.1956063651867	CASP3_1	65.0	IMR90p11
60.5	A3	23.8794235216142	CASP3_1	65.0	IMR90p11
61.0	A3	24.9358381357607	CASP3_1	65.0	IMR90p11
61.5	A3	26.0282588382759	CASP3_1	65.0	IMR90p11
62.0	A3	28.0762236219805	CASP3_1	65.0	IMR90p11
62.5	A3	30.9178968655699	CASP3_1	65.0	IMR90p11
63.0	A3	33.5890759170668	CASP3_1	65.0	IMR90p11
63.5	A3	36.5372497789507	CASP3_1	65.0	IMR90p11
64.0	A3	41.2924910255406	CASP3_1	65.0	IMR90p11
64.5	A3	48.032551695291	CASP3_1	65.0	IMR90p11
65.0	A3	56.4746261190405	CASP3_1	65.0	IMR90p11
65.5	A3	68.2302607248874	CASP3_1	65.0	IMR90p11
66.0	A3	82.7198947523051	CASP3_1	65.0	IMR90p11
66.5	A3	95.750990328977	CASP3_1	65.0	IMR90p11
67.0	A3	106.084156012073	CASP3_1	65.0	IMR90p11
67.5	A3	114.562395270826	CASP3_1	65.0	IMR90p11
68.0	A3	119.876299422814	CASP3_1	65.0	IMR90p11
68.5	A3	121.388674593636	CASP3_1	65.0	IMR90p11
69.0	A3	121.55220470775	CASP3_1	65.0	IMR90p11
69.5	A3	121.730226423717	CASP3_1	65.0	IMR90p11
70.0	A3	121.589161025612	CASP3_1	65.0	IMR90p11
70.5	A3	120.824201163468	CASP3_1	65.0	IMR90p11
71.0	A3	120.925787497776	CASP3_1	65.0	IMR90p11
71.5	A3	122.681652421719	CASP3_1	65.0	IMR90p11
72.0	A3	125.226767513555	CASP3_1	65.0	IMR90p11
72.5	A3	128.639038509299	CASP3_1	65.0	IMR90p11
73.0	A3	134.79824878094	CASP3_1	65.0	IMR90p11
73.5	A3	141.821694832587	CASP3_1	65.0	IMR90p11
74.0	A3	147.265011677743	CASP3_1	65.0	IMR90p11
74.5	A3	151.430237664671	CASP3_1	65.0	IMR90p11
75.0	A3	152.755361930797	CASP3_1	65.0	IMR90p11
75.5	A3	148.735594234913	CASP3_1	65.0	IMR90p11
76.0	A3	141.829340795733	CASP3_1	65.0	IMR90p11
76.5	A3	135.473742666203	CASP3_1	65.0	IMR90p11
77.0	A3	129.200589701675	CASP3_1	65.0	IMR90p11
77.5	A3	124.218351666989	CASP3_1	65.0	IMR90p11
78.0	A3	133.177353092374	CASP3_1	65.0	IMR90p11
78.5	A3	183.289878224141	CASP3_1	65.0	IMR90p11
79.0	A3	276.453632667873	CASP3_1	65.0	IMR90p11
79.5	A3	381.362255430185	CASP3_1	65.0	IMR90p11
80.0	A3	480.65349024547	CASP3_1	65.0	IMR90p11
80.5	A3	553.027675129745	CASP3_1	65.0	IMR90p11
81.0	A3	542.125161093627	CASP3_1	65.0	IMR90p11
81.5	A3	439.976549028606	CASP3_1	65.0	IMR90p11
82.0	A3	310.267858287693	CASP3_1	65.0	IMR90p11
82.5	A3	187.645125889307	CASP3_1	65.0	IMR90p11
83.0	A3	81.0302850088777	CASP3_1	65.0	IMR90p11
83.5	A3	18.0637097798866	CASP3_1	65.0	IMR90p11
84.0	A3	2.78021288225222	CASP3_1	65.0	IMR90p11
84.5	A3	3.66751721685	CASP3_1	65.0	IMR90p11
85.0	A3	3.24521391072915	CASP3_1	65.0	IMR90p11
85.5	A3	2.95583623096144	CASP3_1	65.0	IMR90p11
86.0	A3	3.12544388715543	CASP3_1	65.0	IMR90p11
86.5	A3	3.3124711124064	CASP3_1	65.0	IMR90p11
87.0	A3	3.3623150499472	CASP3_1	65.0	IMR90p11
87.5	A3	3.57192517415774	CASP3_1	65.0	IMR90p11
88.0	A3	3.39970881107689	CASP3_1	65.0	IMR90p11
88.5	A3	2.62756736594923	CASP3_1	65.0	IMR90p11
89.0	A3	2.18114755814673	CASP3_1	65.0	IMR90p11
89.5	A3	2.04961630884128	CASP3_1	65.0	IMR90p11
90.0	A3	1.71695572610179	CASP3_1	65.0	IMR90p11
90.5	A3	1.57727589988411	CASP3_1	65.0	IMR90p11
91.0	A3	1.85235813106857	CASP3_1	65.0	IMR90p11
91.5	A3	1.83906901817085	CASP3_1	65.0	IMR90p11
92.0	A3	1.52590607804729	CASP3_1	65.0	IMR90p11
92.5	A3	1.64580604004232	CASP3_1	65.0	IMR90p11
93.0	A3	1.37193880099886	CASP3_1	65.0	IMR90p11
93.5	A3	0.49510432761798	CASP3_1	65.0	IMR90p11
94.0	A3	0.504707344257724	CASP3_1	65.0	IMR90p11
94.5	A3	-0.507889374047124	CASP3_1	65.0	IMR90p11
95.0	A3	-0.879734253633785	CASP3_1	65.0	IMR90p11
55.0	B3	1.92671920066005	CASP3_1	64.5	IMR90p11
55.5	B3	4.17455826809532	CASP3_1	64.5	IMR90p11
56.0	B3	3.85343840131793	CASP3_1	64.5	IMR90p11
56.5	B3	3.85343840131736	CASP3_1	64.5	IMR90p11
57.0	B3	3.85343840132487	CASP3_1	64.5	IMR90p11
57.5	B3	3.37519771357631	CASP3_1	64.5	IMR90p11
58.0	B3	6.32060371468788	CASP3_1	64.5	IMR90p11
58.5	B3	12.0837657533516	CASP3_1	64.5	IMR90p11
59.0	B3	16.8564550087292	CASP3_1	64.5	IMR90p11
59.5	B3	21.5698757454601	CASP3_1	64.5	IMR90p11
60.0	B3	25.3529234962882	CASP3_1	64.5	IMR90p11
60.5	B3	28.4125046239569	CASP3_1	64.5	IMR90p11
61.0	B3	31.4404527722694	CASP3_1	64.5	IMR90p11
61.5	B3	33.6374767471411	CASP3_1	64.5	IMR90p11
62.0	B3	35.2930608104861	CASP3_1	64.5	IMR90p11
62.5	B3	37.5278013764168	CASP3_1	64.5	IMR90p11
63.0	B3	39.7497516011158	CASP3_1	64.5	IMR90p11
63.5	B3	42.9905350211752	CASP3_1	64.5	IMR90p11
64.0	B3	49.0191622787936	CASP3_1	64.5	IMR90p11
64.5	B3	57.7641038800782	CASP3_1	64.5	IMR90p11
65.0	B3	69.1825015573233	CASP3_1	64.5	IMR90p11
65.5	B3	83.1873767997949	CASP3_1	64.5	IMR90p11
66.0	B3	97.3859440362136	CASP3_1	64.5	IMR90p11
66.5	B3	109.309775214296	CASP3_1	64.5	IMR90p11
67.0	B3	118.665910088469	CASP3_1	64.5	IMR90p11
67.5	B3	124.401981100416	CASP3_1	64.5	IMR90p11
68.0	B3	126.872282476657	CASP3_1	64.5	IMR90p11
68.5	B3	127.4201810133	CASP3_1	64.5	IMR90p11
69.0	B3	127.342187458094	CASP3_1	64.5	IMR90p11
69.5	B3	127.208454451795	CASP3_1	64.5	IMR90p11
70.0	B3	127.923245244113	CASP3_1	64.5	IMR90p11
70.5	B3	128.587037478557	CASP3_1	64.5	IMR90p11
71.0	B3	129.069269768513	CASP3_1	64.5	IMR90p11
71.5	B3	129.949331777345	CASP3_1	64.5	IMR90p11
72.0	B3	130.538172370952	CASP3_1	64.5	IMR90p11
72.5	B3	131.038090621623	CASP3_1	64.5	IMR90p11
73.0	B3	131.812886953532	CASP3_1	64.5	IMR90p11
73.5	B3	132.858322969355	CASP3_1	64.5	IMR90p11
74.0	B3	133.813126911077	CASP3_1	64.5	IMR90p11
74.5	B3	134.126034740771	CASP3_1	64.5	IMR90p11
75.0	B3	133.359462368413	CASP3_1	64.5	IMR90p11
75.5	B3	132.439416878335	CASP3_1	64.5	IMR90p11
76.0	B3	131.32387998864	CASP3_1	64.5	IMR90p11
76.5	B3	129.950445154436	CASP3_1	64.5	IMR90p11
77.0	B3	129.169948466966	CASP3_1	64.5	IMR90p11
77.5	B3	129.702974395354	CASP3_1	64.5	IMR90p11
78.0	B3	148.531438663554	CASP3_1	64.5	IMR90p11
78.5	B3	214.715532680856	CASP3_1	64.5	IMR90p11
79.0	B3	319.294728550944	CASP3_1	64.5	IMR90p11
79.5	B3	428.662457353869	CASP3_1	64.5	IMR90p11
80.0	B3	530.335029200975	CASP3_1	64.5	IMR90p11
80.5	B3	590.501225785766	CASP3_1	64.5	IMR90p11
81.0	B3	551.205721046053	CASP3_1	64.5	IMR90p11
81.5	B3	430.154993709317	CASP3_1	64.5	IMR90p11
82.0	B3	294.360094786817	CASP3_1	64.5	IMR90p11
82.5	B3	167.060926844337	CASP3_1	64.5	IMR90p11
83.0	B3	63.4986268349222	CASP3_1	64.5	IMR90p11
83.5	B3	12.0496179978774	CASP3_1	64.5	IMR90p11
84.0	B3	3.4117385724411	CASP3_1	64.5	IMR90p11
84.5	B3	4.73677196340952	CASP3_1	64.5	IMR90p11
85.0	B3	4.6341059987468	CASP3_1	64.5	IMR90p11
85.5	B3	3.96178937090747	CASP3_1	64.5	IMR90p11
86.0	B3	3.07325750212607	CASP3_1	64.5	IMR90p11
86.5	B3	2.89351317538546	CASP3_1	64.5	IMR90p11
87.0	B3	2.90031324041979	CASP3_1	64.5	IMR90p11
87.5	B3	2.6622627660314	CASP3_1	64.5	IMR90p11
88.0	B3	2.39307611282038	CASP3_1	64.5	IMR90p11
88.5	B3	2.63540552961302	CASP3_1	64.5	IMR90p11
89.0	B3	2.94316244323102	CASP3_1	64.5	IMR90p11
89.5	B3	2.62792723916414	CASP3_1	64.5	IMR90p11
90.0	B3	2.31006107885526	CASP3_1	64.5	IMR90p11
90.5	B3	2.7037376550395	CASP3_1	64.5	IMR90p11
91.0	B3	2.92608525782538	CASP3_1	64.5	IMR90p11
91.5	B3	2.21619172604682	CASP3_1	64.5	IMR90p11
92.0	B3	2.08133335592328	CASP3_1	64.5	IMR90p11
92.5	B3	2.58019563238332	CASP3_1	64.5	IMR90p11
93.0	B3	1.91317114732709	CASP3_1	64.5	IMR90p11
93.5	B3	2.07903172332948	CASP3_1	64.5	IMR90p11
94.0	B3	2.7213158540473	CASP3_1	64.5	IMR90p11
94.5	B3	4.80696287573272	CASP3_1	64.5	IMR90p11
95.0	B3	3.1537035582366	CASP3_1	64.5	IMR90p11
55.0	C3	-0.692387459617976	CASP3_1	63.3	IMR90p11
55.5	C3	-1.50017282917202	CASP3_1	63.3	IMR90p11
56.0	C3	-1.38477491923572	CASP3_1	63.3	IMR90p11
56.5	C3	-1.3847749192214	CASP3_1	63.3	IMR90p11
57.0	C3	-1.38477491933509	CASP3_1	63.3	IMR90p11
57.5	C3	-1.66321021007525	CASP3_1	63.3	IMR90p11
58.0	C3	0.0011470382125935	CASP3_1	63.3	IMR90p11
58.5	C3	3.61141278951754	CASP3_1	63.3	IMR90p11
59.0	C3	7.34461933742728	CASP3_1	63.3	IMR90p11
59.5	C3	11.1459490362406	CASP3_1	63.3	IMR90p11
60.0	C3	14.9626476978257	CASP3_1	63.3	IMR90p11
60.5	C3	19.7724186507002	CASP3_1	63.3	IMR90p11
61.0	C3	24.9448122643222	CASP3_1	63.3	IMR90p11
61.5	C3	29.5817342637205	CASP3_1	63.3	IMR90p11
62.0	C3	33.9862942772651	CASP3_1	63.3	IMR90p11
62.5	C3	38.2951323375253	CASP3_1	63.3	IMR90p11
63.0	C3	42.8289423045709	CASP3_1	63.3	IMR90p11
63.5	C3	47.0719904771081	CASP3_1	63.3	IMR90p11
64.0	C3	51.7485372783688	CASP3_1	63.3	IMR90p11
64.5	C3	59.3299888019394	CASP3_1	63.3	IMR90p11
65.0	C3	69.0935545104574	CASP3_1	63.3	IMR90p11
65.5	C3	79.6431555367875	CASP3_1	63.3	IMR90p11
66.0	C3	92.1817757802123	CASP3_1	63.3	IMR90p11
66.5	C3	104.516217231324	CASP3_1	63.3	IMR90p11
67.0	C3	113.307872140436	CASP3_1	63.3	IMR90p11
67.5	C3	119.564264637989	CASP3_1	63.3	IMR90p11
68.0	C3	123.519744619499	CASP3_1	63.3	IMR90p11
68.5	C3	124.267417135189	CASP3_1	63.3	IMR90p11
69.0	C3	124.087040541413	CASP3_1	63.3	IMR90p11
69.5	C3	124.545936632392	CASP3_1	63.3	IMR90p11
70.0	C3	124.700294476591	CASP3_1	63.3	IMR90p11
70.5	C3	125.390104857563	CASP3_1	63.3	IMR90p11
71.0	C3	127.06406153767	CASP3_1	63.3	IMR90p11
71.5	C3	128.886788591956	CASP3_1	63.3	IMR90p11
72.0	C3	131.458928957661	CASP3_1	63.3	IMR90p11
72.5	C3	135.947197252873	CASP3_1	63.3	IMR90p11
73.0	C3	142.424177868785	CASP3_1	63.3	IMR90p11
73.5	C3	149.93370957597	CASP3_1	63.3	IMR90p11
74.0	C3	156.969220670518	CASP3_1	63.3	IMR90p11
74.5	C3	161.444448699931	CASP3_1	63.3	IMR90p11
75.0	C3	161.717870661473	CASP3_1	63.3	IMR90p11
75.5	C3	156.738361872144	CASP3_1	63.3	IMR90p11
76.0	C3	148.11580919524	CASP3_1	63.3	IMR90p11
76.5	C3	138.50799545459	CASP3_1	63.3	IMR90p11
77.0	C3	129.60087891132	CASP3_1	63.3	IMR90p11
77.5	C3	123.576787194414	CASP3_1	63.3	IMR90p11
78.0	C3	133.79825638592	CASP3_1	63.3	IMR90p11
78.5	C3	186.894641654689	CASP3_1	63.3	IMR90p11
79.0	C3	278.023833706594	CASP3_1	63.3	IMR90p11
79.5	C3	375.057585311081	CASP3_1	63.3	IMR90p11
80.0	C3	464.77151887435	CASP3_1	63.3	IMR90p11
80.5	C3	523.740204883487	CASP3_1	63.3	IMR90p11
81.0	C3	496.489857941207	CASP3_1	63.3	IMR90p11
81.5	C3	390.627445809594	CASP3_1	63.3	IMR90p11
82.0	C3	269.98176015973	CASP3_1	63.3	IMR90p11
82.5	C3	157.344132805396	CASP3_1	63.3	IMR90p11
83.0	C3	62.1150339999778	CASP3_1	63.3	IMR90p11
83.5	C3	12.1703372796613	CASP3_1	63.3	IMR90p11
84.0	C3	3.45992943154874	CASP3_1	63.3	IMR90p11
84.5	C3	4.10864972594942	CASP3_1	63.3	IMR90p11
85.0	C3	3.75248993021165	CASP3_1	63.3	IMR90p11
85.5	C3	3.0101195838684	CASP3_1	63.3	IMR90p11
86.0	C3	2.55342444565781	CASP3_1	63.3	IMR90p11
86.5	C3	2.8210681084538	CASP3_1	63.3	IMR90p11
87.0	C3	2.97158737388014	CASP3_1	63.3	IMR90p11
87.5	C3	2.68808737995681	CASP3_1	63.3	IMR90p11
88.0	C3	2.83198075695128	CASP3_1	63.3	IMR90p11
88.5	C3	2.80085766693588	CASP3_1	63.3	IMR90p11
89.0	C3	2.47703065517084	CASP3_1	63.3	IMR90p11
89.5	C3	2.37721328113207	CASP3_1	63.3	IMR90p11
90.0	C3	2.34443316981395	CASP3_1	63.3	IMR90p11
90.5	C3	2.31789713054246	CASP3_1	63.3	IMR90p11
91.0	C3	2.28347616367336	CASP3_1	63.3	IMR90p11
91.5	C3	2.16764296758055	CASP3_1	63.3	IMR90p11
92.0	C3	2.2039050603496	CASP3_1	63.3	IMR90p11
92.5	C3	1.89640376589068	CASP3_1	63.3	IMR90p11
93.0	C3	1.70696077293746	CASP3_1	63.3	IMR90p11
93.5	C3	0.828625341928898	CASP3_1	63.3	IMR90p11
94.0	C3	0.11601822357602	CASP3_1	63.3	IMR90p11
94.5	C3	-2.06841821269813	CASP3_1	63.3	IMR90p11
95.0	C3	-2.06225279968362	CASP3_1	63.3	IMR90p11
55.0	D3	-3.2268226552643	CASP3_1	61.4	IMR90p11
55.5	D3	-6.99144908640585	CASP3_1	61.4	IMR90p11
56.0	D3	-6.45364531052849	CASP3_1	61.4	IMR90p11
56.5	D3	-6.45364531051825	CASP3_1	61.4	IMR90p11
57.0	D3	-6.4536453105992	CASP3_1	61.4	IMR90p11
57.5	D3	-7.48443691086106	CASP3_1	61.4	IMR90p11
58.0	D3	-1.21627131963874	CASP3_1	61.4	IMR90p11
58.5	D3	11.7817512042277	CASP3_1	61.4	IMR90p11
59.0	D3	22.6763830832596	CASP3_1	61.4	IMR90p11
59.5	D3	31.7456924224729	CASP3_1	61.4	IMR90p11
60.0	D3	38.4166428899215	CASP3_1	61.4	IMR90p11
60.5	D3	43.5831618915093	CASP3_1	61.4	IMR90p11
61.0	D3	47.3174217238654	CASP3_1	61.4	IMR90p11
61.5	D3	49.1402293780541	CASP3_1	61.4	IMR90p11
62.0	D3	49.9898477545055	CASP3_1	61.4	IMR90p11
62.5	D3	51.2371449064634	CASP3_1	61.4	IMR90p11
63.0	D3	52.1851192739881	CASP3_1	61.4	IMR90p11
63.5	D3	52.9888625448785	CASP3_1	61.4	IMR90p11
64.0	D3	56.0628352988382	CASP3_1	61.4	IMR90p11
64.5	D3	62.098947062279	CASP3_1	61.4	IMR90p11
65.0	D3	69.3924787701131	CASP3_1	61.4	IMR90p11
65.5	D3	78.2405620632497	CASP3_1	61.4	IMR90p11
66.0	D3	88.8416241225696	CASP3_1	61.4	IMR90p11
66.5	D3	98.0271851704374	CASP3_1	61.4	IMR90p11
67.0	D3	104.487438890897	CASP3_1	61.4	IMR90p11
67.5	D3	109.520245377054	CASP3_1	61.4	IMR90p11
68.0	D3	112.530714719355	CASP3_1	61.4	IMR90p11
68.5	D3	113.560679491272	CASP3_1	61.4	IMR90p11
69.0	D3	114.611565670277	CASP3_1	61.4	IMR90p11
69.5	D3	115.496929028402	CASP3_1	61.4	IMR90p11
70.0	D3	115.646719876516	CASP3_1	61.4	IMR90p11
70.5	D3	116.153113617074	CASP3_1	61.4	IMR90p11
71.0	D3	117.39390403886	CASP3_1	61.4	IMR90p11
71.5	D3	118.004345458794	CASP3_1	61.4	IMR90p11
72.0	D3	118.325466081623	CASP3_1	61.4	IMR90p11
72.5	D3	119.227429330084	CASP3_1	61.4	IMR90p11
73.0	D3	120.431189869986	CASP3_1	61.4	IMR90p11
73.5	D3	120.449268118966	CASP3_1	61.4	IMR90p11
74.0	D3	119.947254385988	CASP3_1	61.4	IMR90p11
74.5	D3	119.958728556698	CASP3_1	61.4	IMR90p11
75.0	D3	118.83141431032	CASP3_1	61.4	IMR90p11
75.5	D3	116.518556905148	CASP3_1	61.4	IMR90p11
76.0	D3	114.786018273019	CASP3_1	61.4	IMR90p11
76.5	D3	113.371311810869	CASP3_1	61.4	IMR90p11
77.0	D3	111.591399546714	CASP3_1	61.4	IMR90p11
77.5	D3	110.970037948227	CASP3_1	61.4	IMR90p11
78.0	D3	118.764982230776	CASP3_1	61.4	IMR90p11
78.5	D3	160.402844020505	CASP3_1	61.4	IMR90p11
79.0	D3	239.816950453615	CASP3_1	61.4	IMR90p11
79.5	D3	326.626957956817	CASP3_1	61.4	IMR90p11
80.0	D3	407.277686164033	CASP3_1	61.4	IMR90p11
80.5	D3	468.523563797699	CASP3_1	61.4	IMR90p11
81.0	D3	457.002873991419	CASP3_1	61.4	IMR90p11
81.5	D3	365.965666301307	CASP3_1	61.4	IMR90p11
82.0	D3	256.436702528481	CASP3_1	61.4	IMR90p11
82.5	D3	154.542277143758	CASP3_1	61.4	IMR90p11
83.0	D3	64.1067630471397	CASP3_1	61.4	IMR90p11
83.5	D3	12.3068044732674	CASP3_1	61.4	IMR90p11
84.0	D3	2.77592544549196	CASP3_1	61.4	IMR90p11
84.5	D3	4.44952966545156	CASP3_1	61.4	IMR90p11
85.0	D3	4.0639209688685	CASP3_1	61.4	IMR90p11
85.5	D3	3.92577895962222	CASP3_1	61.4	IMR90p11
86.0	D3	3.738055217593	CASP3_1	61.4	IMR90p11
86.5	D3	2.91852091101123	CASP3_1	61.4	IMR90p11
87.0	D3	2.60359599052367	CASP3_1	61.4	IMR90p11
87.5	D3	2.71575163508783	CASP3_1	61.4	IMR90p11
88.0	D3	2.53075973901349	CASP3_1	61.4	IMR90p11
88.5	D3	2.57944184738022	CASP3_1	61.4	IMR90p11
89.0	D3	3.04661022985948	CASP3_1	61.4	IMR90p11
89.5	D3	2.75418853580885	CASP3_1	61.4	IMR90p11
90.0	D3	1.88592525612438	CASP3_1	61.4	IMR90p11
90.5	D3	1.60347039110121	CASP3_1	61.4	IMR90p11
91.0	D3	1.76997247128969	CASP3_1	61.4	IMR90p11
91.5	D3	1.50708134667212	CASP3_1	61.4	IMR90p11
92.0	D3	1.47258456786062	CASP3_1	61.4	IMR90p11
92.5	D3	2.22017101124362	CASP3_1	61.4	IMR90p11
93.0	D3	2.07042727751201	CASP3_1	61.4	IMR90p11
93.5	D3	1.3011208955711	CASP3_1	61.4	IMR90p11
94.0	D3	1.34828919804477	CASP3_1	61.4	IMR90p11
94.5	D3	1.08113565712119	CASP3_1	61.4	IMR90p11
95.0	D3	0.229861819133475	CASP3_1	61.4	IMR90p11
55.0	E3	8.55637571495697	CASP3_1	59.0	IMR90p11
55.5	E3	18.5388140490746	CASP3_1	59.0	IMR90p11
56.0	E3	17.1127514299151	CASP3_1	59.0	IMR90p11
56.5	E3	17.1127514299166	CASP3_1	59.0	IMR90p11
57.0	E3	17.1127514299005	CASP3_1	59.0	IMR90p11
57.5	E3	16.0745479460052	CASP3_1	59.0	IMR90p11
58.0	E3	22.5422997534415	CASP3_1	59.0	IMR90p11
58.5	E3	34.9313619737945	CASP3_1	59.0	IMR90p11
59.0	E3	42.5887784366571	CASP3_1	59.0	IMR90p11
59.5	E3	46.6624050750316	CASP3_1	59.0	IMR90p11
60.0	E3	48.4837968355404	CASP3_1	59.0	IMR90p11
60.5	E3	49.4043755197101	CASP3_1	59.0	IMR90p11
61.0	E3	49.307721524608	CASP3_1	59.0	IMR90p11
61.5	E3	47.8126696530568	CASP3_1	59.0	IMR90p11
62.0	E3	46.4913154530318	CASP3_1	59.0	IMR90p11
62.5	E3	45.8930563926217	CASP3_1	59.0	IMR90p11
63.0	E3	45.660882934636	CASP3_1	59.0	IMR90p11
63.5	E3	46.0064312290232	CASP3_1	59.0	IMR90p11
64.0	E3	48.5996296341193	CASP3_1	59.0	IMR90p11
64.5	E3	53.5518742909966	CASP3_1	59.0	IMR90p11
65.0	E3	59.7989151387559	CASP3_1	59.0	IMR90p11
65.5	E3	67.7028279802505	CASP3_1	59.0	IMR90p11
66.0	E3	76.2984716092744	CASP3_1	59.0	IMR90p11
66.5	E3	83.7037668195366	CASP3_1	59.0	IMR90p11
67.0	E3	89.0135685161525	CASP3_1	59.0	IMR90p11
67.5	E3	92.7501593896067	CASP3_1	59.0	IMR90p11
68.0	E3	93.7222348353018	CASP3_1	59.0	IMR90p11
68.5	E3	93.6835012948402	CASP3_1	59.0	IMR90p11
69.0	E3	94.0080639964008	CASP3_1	59.0	IMR90p11
69.5	E3	93.4395144748911	CASP3_1	59.0	IMR90p11
70.0	E3	92.3968181161433	CASP3_1	59.0	IMR90p11
70.5	E3	92.4827920939248	CASP3_1	59.0	IMR90p11
71.0	E3	92.6527242497748	CASP3_1	59.0	IMR90p11
71.5	E3	92.0825446809653	CASP3_1	59.0	IMR90p11
72.0	E3	92.76609963062	CASP3_1	59.0	IMR90p11
72.5	E3	94.084519199058	CASP3_1	59.0	IMR90p11
73.0	E3	94.4664009844181	CASP3_1	59.0	IMR90p11
73.5	E3	94.5301367973522	CASP3_1	59.0	IMR90p11
74.0	E3	94.8774823587008	CASP3_1	59.0	IMR90p11
74.5	E3	94.1843972938785	CASP3_1	59.0	IMR90p11
75.0	E3	92.5031116643062	CASP3_1	59.0	IMR90p11
75.5	E3	91.0755674520046	CASP3_1	59.0	IMR90p11
76.0	E3	89.521998865396	CASP3_1	59.0	IMR90p11
76.5	E3	87.2577707751335	CASP3_1	59.0	IMR90p11
77.0	E3	85.6865764636814	CASP3_1	59.0	IMR90p11
77.5	E3	84.686317460198	CASP3_1	59.0	IMR90p11
78.0	E3	85.1626955701233	CASP3_1	59.0	IMR90p11
78.5	E3	106.66636595945	CASP3_1	59.0	IMR90p11
79.0	E3	158.028360115089	CASP3_1	59.0	IMR90p11
79.5	E3	216.461618596698	CASP3_1	59.0	IMR90p11
80.0	E3	270.735462765685	CASP3_1	59.0	IMR90p11
80.5	E3	319.406714665353	CASP3_1	59.0	IMR90p11
81.0	E3	323.315686849929	CASP3_1	59.0	IMR90p11
81.5	E3	265.658881873314	CASP3_1	59.0	IMR90p11
82.0	E3	190.436681540163	CASP3_1	59.0	IMR90p11
82.5	E3	120.345399441525	CASP3_1	59.0	IMR90p11
83.0	E3	54.2987546979809	CASP3_1	59.0	IMR90p11
83.5	E3	12.4805222168644	CASP3_1	59.0	IMR90p11
84.0	E3	2.70722568756986	CASP3_1	59.0	IMR90p11
84.5	E3	3.2464456124286	CASP3_1	59.0	IMR90p11
85.0	E3	3.29014902080291	CASP3_1	59.0	IMR90p11
85.5	E3	3.70430056101367	CASP3_1	59.0	IMR90p11
86.0	E3	3.80678092725702	CASP3_1	59.0	IMR90p11
86.5	E3	3.82942433614272	CASP3_1	59.0	IMR90p11
87.0	E3	3.7639357153451	CASP3_1	59.0	IMR90p11
87.5	E3	2.86113673652767	CASP3_1	59.0	IMR90p11
88.0	E3	1.78167972709639	CASP3_1	59.0	IMR90p11
88.5	E3	1.28760406222017	CASP3_1	59.0	IMR90p11
89.0	E3	1.17400776118825	CASP3_1	59.0	IMR90p11
89.5	E3	1.06845865212625	CASP3_1	59.0	IMR90p11
90.0	E3	1.53212685398461	CASP3_1	59.0	IMR90p11
90.5	E3	2.15960387869114	CASP3_1	59.0	IMR90p11
91.0	E3	2.34505320772337	CASP3_1	59.0	IMR90p11
91.5	E3	2.35790797764201	CASP3_1	59.0	IMR90p11
92.0	E3	2.13043245024397	CASP3_1	59.0	IMR90p11
92.5	E3	1.82015700071457	CASP3_1	59.0	IMR90p11
93.0	E3	1.13550976303401	CASP3_1	59.0	IMR90p11
93.5	E3	0.468151160528578	CASP3_1	59.0	IMR90p11
94.0	E3	0.23563557659412	CASP3_1	59.0	IMR90p11
94.5	E3	0.166638497251313	CASP3_1	59.0	IMR90p11
95.0	E3	0.144704554423186	CASP3_1	59.0	IMR90p11
55.0	F3	7.05952329532249	CASP3_1	57.0	IMR90p11
55.5	F3	15.2956338065325	CASP3_1	57.0	IMR90p11
56.0	F3	14.1190465906453	CASP3_1	57.0	IMR90p11
56.5	F3	14.1190465906477	CASP3_1	57.0	IMR90p11
57.0	F3	14.1190465906309	CASP3_1	57.0	IMR90p11
57.5	F3	13.3750554561427	CASP3_1	57.0	IMR90p11
58.0	F3	17.9453595080359	CASP3_1	57.0	IMR90p11
58.5	F3	27.1467024331006	CASP3_1	57.0	IMR90p11
59.0	F3	33.8496595364273	CASP3_1	57.0	IMR90p11
59.5	F3	38.5123102691209	CASP3_1	57.0	IMR90p11
60.0	F3	41.1397330051334	CASP3_1	57.0	IMR90p11
60.5	F3	41.914229575692	CASP3_1	57.0	IMR90p11
61.0	F3	41.4596488042965	CASP3_1	57.0	IMR90p11
61.5	F3	40.4774592703669	CASP3_1	57.0	IMR90p11
62.0	F3	39.5334772450497	CASP3_1	57.0	IMR90p11
62.5	F3	38.5770681842009	CASP3_1	57.0	IMR90p11
63.0	F3	37.8491385015122	CASP3_1	57.0	IMR90p11
63.5	F3	37.952545567766	CASP3_1	57.0	IMR90p11
64.0	F3	38.7519068422749	CASP3_1	57.0	IMR90p11
64.5	F3	40.6716038243255	CASP3_1	57.0	IMR90p11
65.0	F3	44.3945358815765	CASP3_1	57.0	IMR90p11
65.5	F3	49.4697900269031	CASP3_1	57.0	IMR90p11
66.0	F3	55.2466253386319	CASP3_1	57.0	IMR90p11
66.5	F3	60.6884889474813	CASP3_1	57.0	IMR90p11
67.0	F3	64.5848560076712	CASP3_1	57.0	IMR90p11
67.5	F3	66.952659679372	CASP3_1	57.0	IMR90p11
68.0	F3	68.2644607834941	CASP3_1	57.0	IMR90p11
68.5	F3	68.1117581219141	CASP3_1	57.0	IMR90p11
69.0	F3	67.2532032180283	CASP3_1	57.0	IMR90p11
69.5	F3	66.8759250658859	CASP3_1	57.0	IMR90p11
70.0	F3	67.3739756566363	CASP3_1	57.0	IMR90p11
70.5	F3	68.8153858508675	CASP3_1	57.0	IMR90p11
71.0	F3	72.1089015804185	CASP3_1	57.0	IMR90p11
71.5	F3	79.1527293480623	CASP3_1	57.0	IMR90p11
72.0	F3	90.0647086833847	CASP3_1	57.0	IMR90p11
72.5	F3	103.176918801427	CASP3_1	57.0	IMR90p11
73.0	F3	117.78528866326	CASP3_1	57.0	IMR90p11
73.5	F3	131.267164809429	CASP3_1	57.0	IMR90p11
74.0	F3	137.854829059087	CASP3_1	57.0	IMR90p11
74.5	F3	135.293080615524	CASP3_1	57.0	IMR90p11
75.0	F3	124.678660586142	CASP3_1	57.0	IMR90p11
75.5	F3	106.805401860935	CASP3_1	57.0	IMR90p11
76.0	F3	85.0554896997532	CASP3_1	57.0	IMR90p11
76.5	F3	65.3688226867706	CASP3_1	57.0	IMR90p11
77.0	F3	50.7574420470207	CASP3_1	57.0	IMR90p11
77.5	F3	41.1438959821579	CASP3_1	57.0	IMR90p11
78.0	F3	35.5023859424736	CASP3_1	57.0	IMR90p11
78.5	F3	38.8205515399	CASP3_1	57.0	IMR90p11
79.0	F3	53.7967109851023	CASP3_1	57.0	IMR90p11
79.5	F3	71.46768999042	CASP3_1	57.0	IMR90p11
80.0	F3	87.201072026167	CASP3_1	57.0	IMR90p11
80.5	F3	103.271761032281	CASP3_1	57.0	IMR90p11
81.0	F3	107.452805412594	CASP3_1	57.0	IMR90p11
81.5	F3	90.0854473155553	CASP3_1	57.0	IMR90p11
82.0	F3	66.0116113347464	CASP3_1	57.0	IMR90p11
82.5	F3	44.6059153885154	CASP3_1	57.0	IMR90p11
83.0	F3	23.1944277359207	CASP3_1	57.0	IMR90p11
83.5	F3	7.82078368153486	CASP3_1	57.0	IMR90p11
84.0	F3	3.76407056868919	CASP3_1	57.0	IMR90p11
84.5	F3	3.5912371899754	CASP3_1	57.0	IMR90p11
85.0	F3	2.92100782232978	CASP3_1	57.0	IMR90p11
85.5	F3	2.89892385775289	CASP3_1	57.0	IMR90p11
86.0	F3	2.81263337355068	CASP3_1	57.0	IMR90p11
86.5	F3	2.60501740712817	CASP3_1	57.0	IMR90p11
87.0	F3	2.64427868750062	CASP3_1	57.0	IMR90p11
87.5	F3	2.4217727659929	CASP3_1	57.0	IMR90p11
88.0	F3	1.87333749503938	CASP3_1	57.0	IMR90p11
88.5	F3	1.64117242776473	CASP3_1	57.0	IMR90p11
89.0	F3	1.49948699794663	CASP3_1	57.0	IMR90p11
89.5	F3	1.3000695295737	CASP3_1	57.0	IMR90p11
90.0	F3	1.29521270359879	CASP3_1	57.0	IMR90p11
90.5	F3	1.60357383349623	CASP3_1	57.0	IMR90p11
91.0	F3	2.32535580655849	CASP3_1	57.0	IMR90p11
91.5	F3	2.58719173172818	CASP3_1	57.0	IMR90p11
92.0	F3	2.62754154449823	CASP3_1	57.0	IMR90p11
92.5	F3	2.67580107671483	CASP3_1	57.0	IMR90p11
93.0	F3	1.87143361592871	CASP3_1	57.0	IMR90p11
93.5	F3	1.3713997666344	CASP3_1	57.0	IMR90p11
94.0	F3	1.07491404346166	CASP3_1	57.0	IMR90p11
94.5	F3	2.05604473519617	CASP3_1	57.0	IMR90p11
95.0	F3	1.47099388775388	CASP3_1	57.0	IMR90p11
55.0	G3	18.3807845670852	CASP3_1	55.7	IMR90p11
55.5	G3	39.8250332286863	CASP3_1	55.7	IMR90p11
56.0	G3	36.7615691341728	CASP3_1	55.7	IMR90p11
56.5	G3	36.7615691341686	CASP3_1	55.7	IMR90p11
57.0	G3	36.761569134196	CASP3_1	55.7	IMR90p11
57.5	G3	36.7049546951642	CASP3_1	55.7	IMR90p11
58.0	G3	37.0464240461367	CASP3_1	55.7	IMR90p11
58.5	G3	37.8437746278096	CASP3_1	55.7	IMR90p11
59.0	G3	38.1589821407157	CASP3_1	55.7	IMR90p11
59.5	G3	37.3474450146086	CASP3_1	55.7	IMR90p11
60.0	G3	35.9114754678485	CASP3_1	55.7	IMR90p11
60.5	G3	34.1088774113022	CASP3_1	55.7	IMR90p11
61.0	G3	31.8308975100116	CASP3_1	55.7	IMR90p11
61.5	G3	30.1845455552985	CASP3_1	55.7	IMR90p11
62.0	G3	28.2685878573176	CASP3_1	55.7	IMR90p11
62.5	G3	26.4092323007591	CASP3_1	55.7	IMR90p11
63.0	G3	25.3389293060048	CASP3_1	55.7	IMR90p11
63.5	G3	24.0024164607639	CASP3_1	55.7	IMR90p11
64.0	G3	22.8749397271069	CASP3_1	55.7	IMR90p11
64.5	G3	23.4493134744595	CASP3_1	55.7	IMR90p11
65.0	G3	25.6237349437504	CASP3_1	55.7	IMR90p11
65.5	G3	28.7425808318617	CASP3_1	55.7	IMR90p11
66.0	G3	33.6668771619545	CASP3_1	55.7	IMR90p11
66.5	G3	38.6725765472069	CASP3_1	55.7	IMR90p11
67.0	G3	42.8437657118488	CASP3_1	55.7	IMR90p11
67.5	G3	46.3518714200985	CASP3_1	55.7	IMR90p11
68.0	G3	48.3958712932451	CASP3_1	55.7	IMR90p11
68.5	G3	48.9760482404258	CASP3_1	55.7	IMR90p11
69.0	G3	49.2436003019043	CASP3_1	55.7	IMR90p11
69.5	G3	49.0873496383834	CASP3_1	55.7	IMR90p11
70.0	G3	48.3373075432568	CASP3_1	55.7	IMR90p11
70.5	G3	48.1948811359689	CASP3_1	55.7	IMR90p11
71.0	G3	48.5604843884598	CASP3_1	55.7	IMR90p11
71.5	G3	48.5939274743645	CASP3_1	55.7	IMR90p11
72.0	G3	48.6219069037669	CASP3_1	55.7	IMR90p11
72.5	G3	49.2151359208713	CASP3_1	55.7	IMR90p11
73.0	G3	49.4173135314352	CASP3_1	55.7	IMR90p11
73.5	G3	48.9028088031193	CASP3_1	55.7	IMR90p11
74.0	G3	48.7814566512387	CASP3_1	55.7	IMR90p11
74.5	G3	49.1790834852125	CASP3_1	55.7	IMR90p11
75.0	G3	48.6384637797199	CASP3_1	55.7	IMR90p11
75.5	G3	47.9871383472747	CASP3_1	55.7	IMR90p11
76.0	G3	47.1540066915114	CASP3_1	55.7	IMR90p11
76.5	G3	44.9985498301705	CASP3_1	55.7	IMR90p11
77.0	G3	42.1296997953326	CASP3_1	55.7	IMR90p11
77.5	G3	39.8624858468451	CASP3_1	55.7	IMR90p11
78.0	G3	37.3873242055505	CASP3_1	55.7	IMR90p11
78.5	G3	39.1901276267127	CASP3_1	55.7	IMR90p11
79.0	G3	51.7634020160855	CASP3_1	55.7	IMR90p11
79.5	G3	68.88723287887	CASP3_1	55.7	IMR90p11
80.0	G3	84.4269332920596	CASP3_1	55.7	IMR90p11
80.5	G3	99.5281826653371	CASP3_1	55.7	IMR90p11
81.0	G3	105.930075877476	CASP3_1	55.7	IMR90p11
81.5	G3	92.4797745679757	CASP3_1	55.7	IMR90p11
82.0	G3	69.8321486076354	CASP3_1	55.7	IMR90p11
82.5	G3	49.3023187078629	CASP3_1	55.7	IMR90p11
83.0	G3	29.3650955225646	CASP3_1	55.7	IMR90p11
83.5	G3	14.376435272319	CASP3_1	55.7	IMR90p11
84.0	G3	9.51831870837964	CASP3_1	55.7	IMR90p11
84.5	G3	9.20106342726416	CASP3_1	55.7	IMR90p11
85.0	G3	8.4570748536035	CASP3_1	55.7	IMR90p11
85.5	G3	8.19489286336994	CASP3_1	55.7	IMR90p11
86.0	G3	7.73486888205855	CASP3_1	55.7	IMR90p11
86.5	G3	7.29842252870628	CASP3_1	55.7	IMR90p11
87.0	G3	7.4491060198211	CASP3_1	55.7	IMR90p11
87.5	G3	7.10925603140936	CASP3_1	55.7	IMR90p11
88.0	G3	6.63160814768855	CASP3_1	55.7	IMR90p11
88.5	G3	6.66925144036429	CASP3_1	55.7	IMR90p11
89.0	G3	6.37240889839671	CASP3_1	55.7	IMR90p11
89.5	G3	5.85203688274868	CASP3_1	55.7	IMR90p11
90.0	G3	6.32956472032322	CASP3_1	55.7	IMR90p11
90.5	G3	7.1187798647112	CASP3_1	55.7	IMR90p11
91.0	G3	7.00107394834652	CASP3_1	55.7	IMR90p11
91.5	G3	7.15297352453143	CASP3_1	55.7	IMR90p11
92.0	G3	7.79507649554404	CASP3_1	55.7	IMR90p11
92.5	G3	7.59459133181974	CASP3_1	55.7	IMR90p11
93.0	G3	6.75459556743033	CASP3_1	55.7	IMR90p11
93.5	G3	6.94544462713952	CASP3_1	55.7	IMR90p11
94.0	G3	6.95281394289043	CASP3_1	55.7	IMR90p11
94.5	G3	7.99352558886142	CASP3_1	55.7	IMR90p11
95.0	G3	4.11443003467787	CASP3_1	55.7	IMR90p11
55.0	H3	17.067684437757	CASP3_1	55.0	IMR90p11
55.5	H3	36.9799829484729	CASP3_1	55.0	IMR90p11
56.0	H3	34.1353688755125	CASP3_1	55.0	IMR90p11
56.5	H3	34.1353688755141	CASP3_1	55.0	IMR90p11
57.0	H3	34.1353688755013	CASP3_1	55.0	IMR90p11
57.5	H3	33.9606975104774	CASP3_1	55.0	IMR90p11
58.0	H3	35.1723034363476	CASP3_1	55.0	IMR90p11
58.5	H3	36.5071637379302	CASP3_1	55.0	IMR90p11
59.0	H3	36.1946362870228	CASP3_1	55.0	IMR90p11
59.5	H3	35.8752619609685	CASP3_1	55.0	IMR90p11
60.0	H3	35.0613890283129	CASP3_1	55.0	IMR90p11
60.5	H3	33.3159213766374	CASP3_1	55.0	IMR90p11
61.0	H3	32.315971019695	CASP3_1	55.0	IMR90p11
61.5	H3	31.8120395527737	CASP3_1	55.0	IMR90p11
62.0	H3	30.1977929103924	CASP3_1	55.0	IMR90p11
62.5	H3	28.7062066700089	CASP3_1	55.0	IMR90p11
63.0	H3	28.6441087420288	CASP3_1	55.0	IMR90p11
63.5	H3	28.1974069285773	CASP3_1	55.0	IMR90p11
64.0	H3	27.4885071072569	CASP3_1	55.0	IMR90p11
64.5	H3	28.1531754430296	CASP3_1	55.0	IMR90p11
65.0	H3	29.3879651962144	CASP3_1	55.0	IMR90p11
65.5	H3	30.4527008193731	CASP3_1	55.0	IMR90p11
66.0	H3	32.0170653554381	CASP3_1	55.0	IMR90p11
66.5	H3	34.1330439282093	CASP3_1	55.0	IMR90p11
67.0	H3	36.4005048518139	CASP3_1	55.0	IMR90p11
67.5	H3	38.4813839952808	CASP3_1	55.0	IMR90p11
68.0	H3	40.0826715837156	CASP3_1	55.0	IMR90p11
68.5	H3	41.4406695707116	CASP3_1	55.0	IMR90p11
69.0	H3	42.4266670468725	CASP3_1	55.0	IMR90p11
69.5	H3	42.2674533865425	CASP3_1	55.0	IMR90p11
70.0	H3	41.4689259895723	CASP3_1	55.0	IMR90p11
70.5	H3	42.0016103922166	CASP3_1	55.0	IMR90p11
71.0	H3	44.8984339230417	CASP3_1	55.0	IMR90p11
71.5	H3	50.7045605903744	CASP3_1	55.0	IMR90p11
72.0	H3	61.2558288672423	CASP3_1	55.0	IMR90p11
72.5	H3	75.4751316744067	CASP3_1	55.0	IMR90p11
73.0	H3	88.2519069146987	CASP3_1	55.0	IMR90p11
73.5	H3	95.8014734542319	CASP3_1	55.0	IMR90p11
74.0	H3	96.0760072310782	CASP3_1	55.0	IMR90p11
74.5	H3	87.1892170660602	CASP3_1	55.0	IMR90p11
75.0	H3	71.0996665283753	CASP3_1	55.0	IMR90p11
75.5	H3	53.6539223336287	CASP3_1	55.0	IMR90p11
76.0	H3	38.4636486046805	CASP3_1	55.0	IMR90p11
76.5	H3	27.5309751063767	CASP3_1	55.0	IMR90p11
77.0	H3	21.5154462752776	CASP3_1	55.0	IMR90p11
77.5	H3	19.2162139463938	CASP3_1	55.0	IMR90p11
78.0	H3	17.9007318399409	CASP3_1	55.0	IMR90p11
78.5	H3	18.4208168169518	CASP3_1	55.0	IMR90p11
79.0	H3	23.9374246798279	CASP3_1	55.0	IMR90p11
79.5	H3	31.8069342880039	CASP3_1	55.0	IMR90p11
80.0	H3	38.6697008502023	CASP3_1	55.0	IMR90p11
80.5	H3	45.9121878758835	CASP3_1	55.0	IMR90p11
81.0	H3	50.2040271910042	CASP3_1	55.0	IMR90p11
81.5	H3	44.3452278189724	CASP3_1	55.0	IMR90p11
82.0	H3	33.514973871033	CASP3_1	55.0	IMR90p11
82.5	H3	24.3302376945477	CASP3_1	55.0	IMR90p11
83.0	H3	14.9938243870927	CASP3_1	55.0	IMR90p11
83.5	H3	7.4163366860675	CASP3_1	55.0	IMR90p11
84.0	H3	4.9866276978625	CASP3_1	55.0	IMR90p11
84.5	H3	5.05100904770353	CASP3_1	55.0	IMR90p11
85.0	H3	4.62718120310183	CASP3_1	55.0	IMR90p11
85.5	H3	4.62993825856097	CASP3_1	55.0	IMR90p11
86.0	H3	4.39937669686202	CASP3_1	55.0	IMR90p11
86.5	H3	4.12427594046869	CASP3_1	55.0	IMR90p11
87.0	H3	3.84495851930194	CASP3_1	55.0	IMR90p11
87.5	H3	3.45361095091749	CASP3_1	55.0	IMR90p11
88.0	H3	3.082312062207	CASP3_1	55.0	IMR90p11
88.5	H3	2.5951632411896	CASP3_1	55.0	IMR90p11
89.0	H3	1.93710712379425	CASP3_1	55.0	IMR90p11
89.5	H3	1.75516209449808	CASP3_1	55.0	IMR90p11
90.0	H3	1.85218661384738	CASP3_1	55.0	IMR90p11
90.5	H3	1.95448228679271	CASP3_1	55.0	IMR90p11
91.0	H3	2.47835574089424	CASP3_1	55.0	IMR90p11
91.5	H3	3.09829303068011	CASP3_1	55.0	IMR90p11
92.0	H3	3.13558728197779	CASP3_1	55.0	IMR90p11
92.5	H3	2.92590489877222	CASP3_1	55.0	IMR90p11
93.0	H3	2.90562594327781	CASP3_1	55.0	IMR90p11
93.5	H3	2.22348570087013	CASP3_1	55.0	IMR90p11
94.0	H3	2.04146962723382	CASP3_1	55.0	IMR90p11
94.5	H3	1.37222141982659	CASP3_1	55.0	IMR90p11
95.0	H3	0.235936285967114	CASP3_1	55.0	IMR90p11
