# Supplementary material for: Primer PICKR: literature-mined scoring platform for robust RT–qPCR primers
Source: Nat Commun. 2026 May 28;17:6938. doi: 10.1038/s41467-026-73648-2 (PMC13388996; doi:10.1038/s41467-026-73648-2)
Supplement: Supplementary file 11 — Source Data [file 41467_2026_73648_MOESM11_ESM.zip › Suppl_Fig_S7/melting_curve_data_COL1A2_1.csv]

Temperature	Well	Derivative	Target	melt temp	Replicate
55.0	A5	21.1895982551114	COL1A2_1	65.0	IMR90p8
55.5	A5	45.910796219408	COL1A2_1	65.0	IMR90p8
56.0	A5	42.3791965102228	COL1A2_1	65.0	IMR90p8
56.5	A5	42.379196510215	COL1A2_1	65.0	IMR90p8
57.0	A5	42.3791965102735	COL1A2_1	65.0	IMR90p8
57.5	A5	42.0617503288563	COL1A2_1	65.0	IMR90p8
58.0	A5	44.1385221658268	COL1A2_1	65.0	IMR90p8
58.5	A5	47.2476956348719	COL1A2_1	65.0	IMR90p8
59.0	A5	48.7225827273969	COL1A2_1	65.0	IMR90p8
59.5	A5	50.6780190165248	COL1A2_1	65.0	IMR90p8
60.0	A5	50.3432506436648	COL1A2_1	65.0	IMR90p8
60.5	A5	46.2743953240054	COL1A2_1	65.0	IMR90p8
61.0	A5	41.8548291841464	COL1A2_1	65.0	IMR90p8
61.5	A5	39.1574648358517	COL1A2_1	65.0	IMR90p8
62.0	A5	35.8252577252408	COL1A2_1	65.0	IMR90p8
62.5	A5	32.7255829616618	COL1A2_1	65.0	IMR90p8
63.0	A5	33.1895929003699	COL1A2_1	65.0	IMR90p8
63.5	A5	35.5268929904896	COL1A2_1	65.0	IMR90p8
64.0	A5	39.4486409955605	COL1A2_1	65.0	IMR90p8
64.5	A5	48.3415781215485	COL1A2_1	65.0	IMR90p8
65.0	A5	62.002489634729	COL1A2_1	65.0	IMR90p8
65.5	A5	77.497252115113	COL1A2_1	65.0	IMR90p8
66.0	A5	93.8895866519912	COL1A2_1	65.0	IMR90p8
66.5	A5	108.230178459113	COL1A2_1	65.0	IMR90p8
67.0	A5	118.802840653061	COL1A2_1	65.0	IMR90p8
67.5	A5	125.621697201808	COL1A2_1	65.0	IMR90p8
68.0	A5	128.305804449998	COL1A2_1	65.0	IMR90p8
68.5	A5	129.170858185248	COL1A2_1	65.0	IMR90p8
69.0	A5	130.274950830974	COL1A2_1	65.0	IMR90p8
69.5	A5	130.816004731658	COL1A2_1	65.0	IMR90p8
70.0	A5	131.781416421225	COL1A2_1	65.0	IMR90p8
70.5	A5	133.606734489921	COL1A2_1	65.0	IMR90p8
71.0	A5	134.915797483064	COL1A2_1	65.0	IMR90p8
71.5	A5	136.133773120484	COL1A2_1	65.0	IMR90p8
72.0	A5	137.569880769685	COL1A2_1	65.0	IMR90p8
72.5	A5	139.08209799634	COL1A2_1	65.0	IMR90p8
73.0	A5	140.830455514409	COL1A2_1	65.0	IMR90p8
73.5	A5	142.063291444054	COL1A2_1	65.0	IMR90p8
74.0	A5	142.137017202522	COL1A2_1	65.0	IMR90p8
74.5	A5	141.600455377591	COL1A2_1	65.0	IMR90p8
75.0	A5	140.578125802542	COL1A2_1	65.0	IMR90p8
75.5	A5	139.057138394412	COL1A2_1	65.0	IMR90p8
76.0	A5	137.31508375738	COL1A2_1	65.0	IMR90p8
76.5	A5	136.388567315378	COL1A2_1	65.0	IMR90p8
77.0	A5	135.950643172821	COL1A2_1	65.0	IMR90p8
77.5	A5	134.04733724274	COL1A2_1	65.0	IMR90p8
78.0	A5	132.465841349768	COL1A2_1	65.0	IMR90p8
78.5	A5	132.063734217706	COL1A2_1	65.0	IMR90p8
79.0	A5	130.214748938597	COL1A2_1	65.0	IMR90p8
79.5	A5	128.231637264369	COL1A2_1	65.0	IMR90p8
80.0	A5	128.731907863859	COL1A2_1	65.0	IMR90p8
80.5	A5	129.674770711831	COL1A2_1	65.0	IMR90p8
81.0	A5	130.429581926459	COL1A2_1	65.0	IMR90p8
81.5	A5	134.696971719568	COL1A2_1	65.0	IMR90p8
82.0	A5	148.154240898682	COL1A2_1	65.0	IMR90p8
82.5	A5	194.088492154316	COL1A2_1	65.0	IMR90p8
83.0	A5	278.666222901595	COL1A2_1	65.0	IMR90p8
83.5	A5	372.155554143695	COL1A2_1	65.0	IMR90p8
84.0	A5	457.147023198393	COL1A2_1	65.0	IMR90p8
84.5	A5	520.259940801133	COL1A2_1	65.0	IMR90p8
85.0	A5	511.068899802448	COL1A2_1	65.0	IMR90p8
85.5	A5	418.218400858043	COL1A2_1	65.0	IMR90p8
86.0	A5	300.878469243798	COL1A2_1	65.0	IMR90p8
86.5	A5	188.751479371791	COL1A2_1	65.0	IMR90p8
87.0	A5	88.1967218892746	COL1A2_1	65.0	IMR90p8
87.5	A5	26.421861956154	COL1A2_1	65.0	IMR90p8
88.0	A5	8.60782548110132	COL1A2_1	65.0	IMR90p8
88.5	A5	5.60032931010085	COL1A2_1	65.0	IMR90p8
89.0	A5	3.81693856550095	COL1A2_1	65.0	IMR90p8
89.5	A5	3.19121724326703	COL1A2_1	65.0	IMR90p8
90.0	A5	2.39917036646824	COL1A2_1	65.0	IMR90p8
90.5	A5	2.28954213462049	COL1A2_1	65.0	IMR90p8
91.0	A5	2.73505355636956	COL1A2_1	65.0	IMR90p8
91.5	A5	2.82586012544266	COL1A2_1	65.0	IMR90p8
92.0	A5	2.9541135884578	COL1A2_1	65.0	IMR90p8
92.5	A5	3.20677429803885	COL1A2_1	65.0	IMR90p8
93.0	A5	2.74124105771915	COL1A2_1	65.0	IMR90p8
93.5	A5	2.2073256434158	COL1A2_1	65.0	IMR90p8
94.0	A5	1.81596039467019	COL1A2_1	65.0	IMR90p8
94.5	A5	1.66484231218243	COL1A2_1	65.0	IMR90p8
95.0	A5	0.670718259028092	COL1A2_1	65.0	IMR90p8
55.0	B5	19.4544350758551	COL1A2_1	64.5	IMR90p8
55.5	B5	42.1512759976858	COL1A2_1	64.5	IMR90p8
56.0	B5	38.9088701517082	COL1A2_1	64.5	IMR90p8
56.5	B5	38.9088701517021	COL1A2_1	64.5	IMR90p8
57.0	B5	38.908870151751	COL1A2_1	64.5	IMR90p8
57.5	B5	38.7749354272007	COL1A2_1	64.5	IMR90p8
58.0	B5	39.7254668774315	COL1A2_1	64.5	IMR90p8
58.5	B5	40.5371898673343	COL1A2_1	64.5	IMR90p8
59.0	B5	40.5096869955412	COL1A2_1	64.5	IMR90p8
59.5	B5	41.241846209804	COL1A2_1	64.5	IMR90p8
60.0	B5	40.6458556397486	COL1A2_1	64.5	IMR90p8
60.5	B5	38.6836372096031	COL1A2_1	64.5	IMR90p8
61.0	B5	37.6979068069654	COL1A2_1	64.5	IMR90p8
61.5	B5	37.0364034161221	COL1A2_1	64.5	IMR90p8
62.0	B5	36.0601576777729	COL1A2_1	64.5	IMR90p8
62.5	B5	35.933450102393	COL1A2_1	64.5	IMR90p8
63.0	B5	36.2459994786661	COL1A2_1	64.5	IMR90p8
63.5	B5	37.4318981856352	COL1A2_1	64.5	IMR90p8
64.0	B5	41.9008931113437	COL1A2_1	64.5	IMR90p8
64.5	B5	49.9699359744288	COL1A2_1	64.5	IMR90p8
65.0	B5	61.3483415561525	COL1A2_1	64.5	IMR90p8
65.5	B5	76.5391067932927	COL1A2_1	64.5	IMR90p8
66.0	B5	93.0815456142011	COL1A2_1	64.5	IMR90p8
66.5	B5	107.30671390232	COL1A2_1	64.5	IMR90p8
67.0	B5	118.09885469168	COL1A2_1	64.5	IMR90p8
67.5	B5	125.609012046504	COL1A2_1	64.5	IMR90p8
68.0	B5	129.702464913653	COL1A2_1	64.5	IMR90p8
68.5	B5	131.725010051694	COL1A2_1	64.5	IMR90p8
69.0	B5	132.977918849559	COL1A2_1	64.5	IMR90p8
69.5	B5	133.839884060637	COL1A2_1	64.5	IMR90p8
70.0	B5	134.693311039022	COL1A2_1	64.5	IMR90p8
70.5	B5	135.677779205667	COL1A2_1	64.5	IMR90p8
71.0	B5	136.346129383807	COL1A2_1	64.5	IMR90p8
71.5	B5	137.382801366012	COL1A2_1	64.5	IMR90p8
72.0	B5	139.539710288495	COL1A2_1	64.5	IMR90p8
72.5	B5	141.537091286768	COL1A2_1	64.5	IMR90p8
73.0	B5	143.078728063773	COL1A2_1	64.5	IMR90p8
73.5	B5	144.403944540087	COL1A2_1	64.5	IMR90p8
74.0	B5	145.179857826249	COL1A2_1	64.5	IMR90p8
74.5	B5	144.799841927611	COL1A2_1	64.5	IMR90p8
75.0	B5	143.681653197502	COL1A2_1	64.5	IMR90p8
75.5	B5	142.450290433901	COL1A2_1	64.5	IMR90p8
76.0	B5	141.049922400202	COL1A2_1	64.5	IMR90p8
76.5	B5	139.457861803235	COL1A2_1	64.5	IMR90p8
77.0	B5	137.345506139045	COL1A2_1	64.5	IMR90p8
77.5	B5	135.150882561918	COL1A2_1	64.5	IMR90p8
78.0	B5	132.952339037765	COL1A2_1	64.5	IMR90p8
78.5	B5	130.829962946677	COL1A2_1	64.5	IMR90p8
79.0	B5	128.568470371947	COL1A2_1	64.5	IMR90p8
79.5	B5	127.234053624327	COL1A2_1	64.5	IMR90p8
80.0	B5	127.149267415723	COL1A2_1	64.5	IMR90p8
80.5	B5	127.528452546515	COL1A2_1	64.5	IMR90p8
81.0	B5	129.1818660923	COL1A2_1	64.5	IMR90p8
81.5	B5	134.043735736058	COL1A2_1	64.5	IMR90p8
82.0	B5	148.256824013014	COL1A2_1	64.5	IMR90p8
82.5	B5	196.885101311038	COL1A2_1	64.5	IMR90p8
83.0	B5	283.712322187151	COL1A2_1	64.5	IMR90p8
83.5	B5	376.952784053845	COL1A2_1	64.5	IMR90p8
84.0	B5	460.551928728889	COL1A2_1	64.5	IMR90p8
84.5	B5	521.020825868527	COL1A2_1	64.5	IMR90p8
85.0	B5	506.238439473606	COL1A2_1	64.5	IMR90p8
85.5	B5	409.296771681861	COL1A2_1	64.5	IMR90p8
86.0	B5	291.35258644452	COL1A2_1	64.5	IMR90p8
86.5	B5	179.783852202211	COL1A2_1	64.5	IMR90p8
87.0	B5	80.8957949734379	COL1A2_1	64.5	IMR90p8
87.5	B5	22.0128306794585	COL1A2_1	64.5	IMR90p8
88.0	B5	6.61861626416135	COL1A2_1	64.5	IMR90p8
88.5	B5	4.63377796604152	COL1A2_1	64.5	IMR90p8
89.0	B5	3.23863022272496	COL1A2_1	64.5	IMR90p8
89.5	B5	2.57413723519323	COL1A2_1	64.5	IMR90p8
90.0	B5	2.18245915877139	COL1A2_1	64.5	IMR90p8
90.5	B5	2.08365066559566	COL1A2_1	64.5	IMR90p8
91.0	B5	2.04473989662574	COL1A2_1	64.5	IMR90p8
91.5	B5	1.84657238285831	COL1A2_1	64.5	IMR90p8
92.0	B5	1.92152880438994	COL1A2_1	64.5	IMR90p8
92.5	B5	2.06894048221949	COL1A2_1	64.5	IMR90p8
93.0	B5	2.09544205716588	COL1A2_1	64.5	IMR90p8
93.5	B5	2.47391351909573	COL1A2_1	64.5	IMR90p8
94.0	B5	2.74646256983834	COL1A2_1	64.5	IMR90p8
94.5	B5	3.78710937446505	COL1A2_1	64.5	IMR90p8
95.0	B5	2.13526208891591	COL1A2_1	64.5	IMR90p8
55.0	C5	18.5419185872372	COL1A2_1	63.3	IMR90p8
55.5	C5	40.174156939016	COL1A2_1	63.3	IMR90p8
56.0	C5	37.0838371744762	COL1A2_1	63.3	IMR90p8
56.5	C5	37.0838371744794	COL1A2_1	63.3	IMR90p8
57.0	C5	37.0838371744399	COL1A2_1	63.3	IMR90p8
57.5	C5	37.0425075437061	COL1A2_1	63.3	IMR90p8
58.0	C5	37.3293719138858	COL1A2_1	63.3	IMR90p8
58.5	C5	37.5365435890737	COL1A2_1	63.3	IMR90p8
59.0	C5	38.1324136879296	COL1A2_1	63.3	IMR90p8
59.5	C5	39.3163019034782	COL1A2_1	63.3	IMR90p8
60.0	C5	39.8114514447423	COL1A2_1	63.3	IMR90p8
60.5	C5	40.7574933848068	COL1A2_1	63.3	IMR90p8
61.0	C5	42.8620695717846	COL1A2_1	63.3	IMR90p8
61.5	C5	43.917008125298	COL1A2_1	63.3	IMR90p8
62.0	C5	43.7813013344348	COL1A2_1	63.3	IMR90p8
62.5	C5	44.2643425217354	COL1A2_1	63.3	IMR90p8
63.0	C5	45.4583408412711	COL1A2_1	63.3	IMR90p8
63.5	C5	48.2087556964666	COL1A2_1	63.3	IMR90p8
64.0	C5	54.6172714850575	COL1A2_1	63.3	IMR90p8
64.5	C5	64.9392089349712	COL1A2_1	63.3	IMR90p8
65.0	C5	78.4160230750072	COL1A2_1	63.3	IMR90p8
65.5	C5	94.0048912824852	COL1A2_1	63.3	IMR90p8
66.0	C5	109.734696431157	COL1A2_1	63.3	IMR90p8
66.5	C5	123.101388575967	COL1A2_1	63.3	IMR90p8
67.0	C5	132.556819898977	COL1A2_1	63.3	IMR90p8
67.5	C5	139.48157884454	COL1A2_1	63.3	IMR90p8
68.0	C5	143.405600425434	COL1A2_1	63.3	IMR90p8
68.5	C5	143.196105641405	COL1A2_1	63.3	IMR90p8
69.0	C5	142.362929699978	COL1A2_1	63.3	IMR90p8
69.5	C5	143.079895923295	COL1A2_1	63.3	IMR90p8
70.0	C5	141.884655623436	COL1A2_1	63.3	IMR90p8
70.5	C5	141.638436181148	COL1A2_1	63.3	IMR90p8
71.0	C5	144.764831388831	COL1A2_1	63.3	IMR90p8
71.5	C5	147.764256380472	COL1A2_1	63.3	IMR90p8
72.0	C5	149.878733671162	COL1A2_1	63.3	IMR90p8
72.5	C5	153.250551116848	COL1A2_1	63.3	IMR90p8
73.0	C5	155.938628898311	COL1A2_1	63.3	IMR90p8
73.5	C5	156.779369943206	COL1A2_1	63.3	IMR90p8
74.0	C5	157.054810426465	COL1A2_1	63.3	IMR90p8
74.5	C5	156.506816266769	COL1A2_1	63.3	IMR90p8
75.0	C5	155.475780092131	COL1A2_1	63.3	IMR90p8
75.5	C5	153.318154339113	COL1A2_1	63.3	IMR90p8
76.0	C5	149.756768888715	COL1A2_1	63.3	IMR90p8
76.5	C5	146.582242555592	COL1A2_1	63.3	IMR90p8
77.0	C5	144.059883681199	COL1A2_1	63.3	IMR90p8
77.5	C5	140.211618814349	COL1A2_1	63.3	IMR90p8
78.0	C5	137.35460390839	COL1A2_1	63.3	IMR90p8
78.5	C5	136.624517330102	COL1A2_1	63.3	IMR90p8
79.0	C5	135.463140158812	COL1A2_1	63.3	IMR90p8
79.5	C5	134.444151243476	COL1A2_1	63.3	IMR90p8
80.0	C5	135.472477991346	COL1A2_1	63.3	IMR90p8
80.5	C5	136.395409515369	COL1A2_1	63.3	IMR90p8
81.0	C5	138.141373951538	COL1A2_1	63.3	IMR90p8
81.5	C5	143.44480629742	COL1A2_1	63.3	IMR90p8
82.0	C5	161.912780183715	COL1A2_1	63.3	IMR90p8
82.5	C5	221.081765561977	COL1A2_1	63.3	IMR90p8
83.0	C5	316.550918944074	COL1A2_1	63.3	IMR90p8
83.5	C5	412.676967609248	COL1A2_1	63.3	IMR90p8
84.0	C5	497.638837339225	COL1A2_1	63.3	IMR90p8
84.5	C5	551.398138592023	COL1A2_1	63.3	IMR90p8
85.0	C5	516.796635458281	COL1A2_1	63.3	IMR90p8
85.5	C5	404.020642212969	COL1A2_1	63.3	IMR90p8
86.0	C5	280.876350157348	COL1A2_1	63.3	IMR90p8
86.5	C5	165.990168337282	COL1A2_1	63.3	IMR90p8
87.0	C5	67.2676785274728	COL1A2_1	63.3	IMR90p8
87.5	C5	15.2743099250272	COL1A2_1	63.3	IMR90p8
88.0	C5	5.74296686518983	COL1A2_1	63.3	IMR90p8
88.5	C5	4.23787973288131	COL1A2_1	63.3	IMR90p8
89.0	C5	1.97611188119407	COL1A2_1	63.3	IMR90p8
89.5	C5	1.93470802364749	COL1A2_1	63.3	IMR90p8
90.0	C5	2.68823823535905	COL1A2_1	63.3	IMR90p8
90.5	C5	2.5500468181632	COL1A2_1	63.3	IMR90p8
91.0	C5	2.66583836056611	COL1A2_1	63.3	IMR90p8
91.5	C5	3.60084256259194	COL1A2_1	63.3	IMR90p8
92.0	C5	3.69278376243057	COL1A2_1	63.3	IMR90p8
92.5	C5	2.80355619830686	COL1A2_1	63.3	IMR90p8
93.0	C5	2.16257837701033	COL1A2_1	63.3	IMR90p8
93.5	C5	1.64769758735633	COL1A2_1	63.3	IMR90p8
94.0	C5	1.00116519186531	COL1A2_1	63.3	IMR90p8
94.5	C5	0.790561203355992	COL1A2_1	63.3	IMR90p8
95.0	C5	0.505348078621864	COL1A2_1	63.3	IMR90p8
55.0	D5	17.7734820728804	COL1A2_1	61.4	IMR90p8
55.5	D5	38.5092111579072	COL1A2_1	61.4	IMR90p8
56.0	D5	35.5469641457605	COL1A2_1	61.4	IMR90p8
56.5	D5	35.5469641457782	COL1A2_1	61.4	IMR90p8
57.0	D5	35.5469641456345	COL1A2_1	61.4	IMR90p8
57.5	D5	35.4749637912007	COL1A2_1	61.4	IMR90p8
58.0	D5	35.8232500273623	COL1A2_1	61.4	IMR90p8
58.5	D5	37.3211152165306	COL1A2_1	61.4	IMR90p8
59.0	D5	38.9769729742729	COL1A2_1	61.4	IMR90p8
59.5	D5	39.688900829321	COL1A2_1	61.4	IMR90p8
60.0	D5	40.1914325722009	COL1A2_1	61.4	IMR90p8
60.5	D5	40.6588975214813	COL1A2_1	61.4	IMR90p8
61.0	D5	40.2078394616001	COL1A2_1	61.4	IMR90p8
61.5	D5	40.0002997618783	COL1A2_1	61.4	IMR90p8
62.0	D5	40.945684146028	COL1A2_1	61.4	IMR90p8
62.5	D5	41.7446412254462	COL1A2_1	61.4	IMR90p8
63.0	D5	42.7930918643419	COL1A2_1	61.4	IMR90p8
63.5	D5	46.5354205725064	COL1A2_1	61.4	IMR90p8
64.0	D5	53.4089973624657	COL1A2_1	61.4	IMR90p8
64.5	D5	62.2757629757732	COL1A2_1	61.4	IMR90p8
65.0	D5	73.9403721354424	COL1A2_1	61.4	IMR90p8
65.5	D5	89.2265270623425	COL1A2_1	61.4	IMR90p8
66.0	D5	104.182850831057	COL1A2_1	61.4	IMR90p8
66.5	D5	116.010343632546	COL1A2_1	61.4	IMR90p8
67.0	D5	125.883332916013	COL1A2_1	61.4	IMR90p8
67.5	D5	133.213283891207	COL1A2_1	61.4	IMR90p8
68.0	D5	136.387270795471	COL1A2_1	61.4	IMR90p8
68.5	D5	137.550823206972	COL1A2_1	61.4	IMR90p8
69.0	D5	138.647572357622	COL1A2_1	61.4	IMR90p8
69.5	D5	139.315042540469	COL1A2_1	61.4	IMR90p8
70.0	D5	139.815546764797	COL1A2_1	61.4	IMR90p8
70.5	D5	141.326692844661	COL1A2_1	61.4	IMR90p8
71.0	D5	143.758635059788	COL1A2_1	61.4	IMR90p8
71.5	D5	145.687792535785	COL1A2_1	61.4	IMR90p8
72.0	D5	147.19685880736	COL1A2_1	61.4	IMR90p8
72.5	D5	149.189794172045	COL1A2_1	61.4	IMR90p8
73.0	D5	151.230007592689	COL1A2_1	61.4	IMR90p8
73.5	D5	152.645131840526	COL1A2_1	61.4	IMR90p8
74.0	D5	154.82128701158	COL1A2_1	61.4	IMR90p8
74.5	D5	157.057957874924	COL1A2_1	61.4	IMR90p8
75.0	D5	157.243845873481	COL1A2_1	61.4	IMR90p8
75.5	D5	155.359156578153	COL1A2_1	61.4	IMR90p8
76.0	D5	152.897064156961	COL1A2_1	61.4	IMR90p8
76.5	D5	149.234035385452	COL1A2_1	61.4	IMR90p8
77.0	D5	144.353154278535	COL1A2_1	61.4	IMR90p8
77.5	D5	140.4743323857	COL1A2_1	61.4	IMR90p8
78.0	D5	138.086686785061	COL1A2_1	61.4	IMR90p8
78.5	D5	135.556498598626	COL1A2_1	61.4	IMR90p8
79.0	D5	133.456583119224	COL1A2_1	61.4	IMR90p8
79.5	D5	132.621122900405	COL1A2_1	61.4	IMR90p8
80.0	D5	132.298298363628	COL1A2_1	61.4	IMR90p8
80.5	D5	132.524652984012	COL1A2_1	61.4	IMR90p8
81.0	D5	134.79383256186	COL1A2_1	61.4	IMR90p8
81.5	D5	140.159750467924	COL1A2_1	61.4	IMR90p8
82.0	D5	158.994245179804	COL1A2_1	61.4	IMR90p8
82.5	D5	217.759880361776	COL1A2_1	61.4	IMR90p8
83.0	D5	309.244501939859	COL1A2_1	61.4	IMR90p8
83.5	D5	400.025561539327	COL1A2_1	61.4	IMR90p8
84.0	D5	479.732789799457	COL1A2_1	61.4	IMR90p8
84.5	D5	528.273570917402	COL1A2_1	61.4	IMR90p8
85.0	D5	491.233787034583	COL1A2_1	61.4	IMR90p8
85.5	D5	381.504123392232	COL1A2_1	61.4	IMR90p8
86.0	D5	263.837134468306	COL1A2_1	61.4	IMR90p8
86.5	D5	154.221260399502	COL1A2_1	61.4	IMR90p8
87.0	D5	61.4154451969593	COL1A2_1	61.4	IMR90p8
87.5	D5	13.6645370146849	COL1A2_1	61.4	IMR90p8
88.0	D5	4.98317949462432	COL1A2_1	61.4	IMR90p8
88.5	D5	3.60100033897965	COL1A2_1	61.4	IMR90p8
89.0	D5	2.4491361415233	COL1A2_1	61.4	IMR90p8
89.5	D5	1.58640931547518	COL1A2_1	61.4	IMR90p8
90.0	D5	1.31667026780008	COL1A2_1	61.4	IMR90p8
90.5	D5	1.89828188178649	COL1A2_1	61.4	IMR90p8
91.0	D5	1.74988870720165	COL1A2_1	61.4	IMR90p8
91.5	D5	1.37220793884194	COL1A2_1	61.4	IMR90p8
92.0	D5	2.0583599833389	COL1A2_1	61.4	IMR90p8
92.5	D5	2.58053022428533	COL1A2_1	61.4	IMR90p8
93.0	D5	2.42912834779952	COL1A2_1	61.4	IMR90p8
93.5	D5	3.75934987057781	COL1A2_1	61.4	IMR90p8
94.0	D5	4.572534259159	COL1A2_1	61.4	IMR90p8
94.5	D5	6.95751040621957	COL1A2_1	61.4	IMR90p8
95.0	D5	4.26233785020025	COL1A2_1	61.4	IMR90p8
55.0	E5	11.7099689320266	COL1A2_1	59.0	IMR90p8
55.5	E5	25.3715993527244	COL1A2_1	59.0	IMR90p8
56.0	E5	23.4199378640533	COL1A2_1	59.0	IMR90p8
56.5	E5	23.4199378640437	COL1A2_1	59.0	IMR90p8
57.0	E5	23.4199378641169	COL1A2_1	59.0	IMR90p8
57.5	E5	23.1071145336184	COL1A2_1	59.0	IMR90p8
58.0	E5	25.1083735812751	COL1A2_1	59.0	IMR90p8
58.5	E5	28.1354648714525	COL1A2_1	59.0	IMR90p8
59.0	E5	32.2012218140728	COL1A2_1	59.0	IMR90p8
59.5	E5	37.4435086223632	COL1A2_1	59.0	IMR90p8
60.0	E5	40.2304808491972	COL1A2_1	59.0	IMR90p8
60.5	E5	41.3425856253851	COL1A2_1	59.0	IMR90p8
61.0	E5	42.3938793874928	COL1A2_1	59.0	IMR90p8
61.5	E5	42.4194188511324	COL1A2_1	59.0	IMR90p8
62.0	E5	42.0894742459838	COL1A2_1	59.0	IMR90p8
62.5	E5	44.0084696338926	COL1A2_1	59.0	IMR90p8
63.0	E5	46.451423557208	COL1A2_1	59.0	IMR90p8
63.5	E5	48.0891348592277	COL1A2_1	59.0	IMR90p8
64.0	E5	52.2480969251402	COL1A2_1	59.0	IMR90p8
64.5	E5	59.3061624257804	COL1A2_1	59.0	IMR90p8
65.0	E5	67.2073852286894	COL1A2_1	59.0	IMR90p8
65.5	E5	79.3629296870828	COL1A2_1	59.0	IMR90p8
66.0	E5	95.3316581507836	COL1A2_1	59.0	IMR90p8
66.5	E5	108.46833577133	COL1A2_1	59.0	IMR90p8
67.0	E5	118.187972350184	COL1A2_1	59.0	IMR90p8
67.5	E5	126.731085852173	COL1A2_1	59.0	IMR90p8
68.0	E5	130.561390881143	COL1A2_1	59.0	IMR90p8
68.5	E5	129.499138684737	COL1A2_1	59.0	IMR90p8
69.0	E5	128.493515623974	COL1A2_1	59.0	IMR90p8
69.5	E5	129.191099633265	COL1A2_1	59.0	IMR90p8
70.0	E5	129.131430707893	COL1A2_1	59.0	IMR90p8
70.5	E5	128.982312147817	COL1A2_1	59.0	IMR90p8
71.0	E5	130.897856942662	COL1A2_1	59.0	IMR90p8
71.5	E5	133.931548766722	COL1A2_1	59.0	IMR90p8
72.0	E5	135.698943650872	COL1A2_1	59.0	IMR90p8
72.5	E5	137.16766384099	COL1A2_1	59.0	IMR90p8
73.0	E5	138.925888662514	COL1A2_1	59.0	IMR90p8
73.5	E5	139.444587499029	COL1A2_1	59.0	IMR90p8
74.0	E5	138.943763217485	COL1A2_1	59.0	IMR90p8
74.5	E5	137.264472244539	COL1A2_1	59.0	IMR90p8
75.0	E5	135.053668410082	COL1A2_1	59.0	IMR90p8
75.5	E5	133.272880657655	COL1A2_1	59.0	IMR90p8
76.0	E5	131.017495522656	COL1A2_1	59.0	IMR90p8
76.5	E5	128.736522267382	COL1A2_1	59.0	IMR90p8
77.0	E5	128.488326217008	COL1A2_1	59.0	IMR90p8
77.5	E5	127.785353874234	COL1A2_1	59.0	IMR90p8
78.0	E5	125.757799726708	COL1A2_1	59.0	IMR90p8
78.5	E5	125.411805373525	COL1A2_1	59.0	IMR90p8
79.0	E5	124.293256893633	COL1A2_1	59.0	IMR90p8
79.5	E5	120.810627068111	COL1A2_1	59.0	IMR90p8
80.0	E5	119.614506436292	COL1A2_1	59.0	IMR90p8
80.5	E5	120.863947698108	COL1A2_1	59.0	IMR90p8
81.0	E5	121.252218239689	COL1A2_1	59.0	IMR90p8
81.5	E5	124.309609397692	COL1A2_1	59.0	IMR90p8
82.0	E5	139.930928433465	COL1A2_1	59.0	IMR90p8
82.5	E5	187.679092751783	COL1A2_1	59.0	IMR90p8
83.0	E5	263.212623035983	COL1A2_1	59.0	IMR90p8
83.5	E5	340.940579681035	COL1A2_1	59.0	IMR90p8
84.0	E5	410.269929295175	COL1A2_1	59.0	IMR90p8
84.5	E5	453.590929639535	COL1A2_1	59.0	IMR90p8
85.0	E5	425.20149773726	COL1A2_1	59.0	IMR90p8
85.5	E5	333.058340069298	COL1A2_1	59.0	IMR90p8
86.0	E5	231.808869327226	COL1A2_1	59.0	IMR90p8
86.5	E5	137.046204269262	COL1A2_1	59.0	IMR90p8
87.0	E5	56.0905888670276	COL1A2_1	59.0	IMR90p8
87.5	E5	13.4322272563941	COL1A2_1	59.0	IMR90p8
88.0	E5	5.31974416749875	COL1A2_1	59.0	IMR90p8
88.5	E5	3.53519659818676	COL1A2_1	59.0	IMR90p8
89.0	E5	1.79372670137531	COL1A2_1	59.0	IMR90p8
89.5	E5	1.54377002460325	COL1A2_1	59.0	IMR90p8
90.0	E5	1.38358134101691	COL1A2_1	59.0	IMR90p8
90.5	E5	1.21750927979542	COL1A2_1	59.0	IMR90p8
91.0	E5	1.69598038223518	COL1A2_1	59.0	IMR90p8
91.5	E5	2.18500322155256	COL1A2_1	59.0	IMR90p8
92.0	E5	2.34645814331111	COL1A2_1	59.0	IMR90p8
92.5	E5	2.29384409728419	COL1A2_1	59.0	IMR90p8
93.0	E5	2.41637781402443	COL1A2_1	59.0	IMR90p8
93.5	E5	2.38749756827116	COL1A2_1	59.0	IMR90p8
94.0	E5	2.37651814682482	COL1A2_1	59.0	IMR90p8
94.5	E5	2.29930796079367	COL1A2_1	59.0	IMR90p8
95.0	E5	0.990034353487829	COL1A2_1	59.0	IMR90p8
55.0	F5	7.39010375860164	COL1A2_1	57.0	IMR90p8
55.5	F5	16.0118914769698	COL1A2_1	57.0	IMR90p8
56.0	F5	14.780207517202	COL1A2_1	57.0	IMR90p8
56.5	F5	14.7802075171861	COL1A2_1	57.0	IMR90p8
57.0	F5	14.7802075173145	COL1A2_1	57.0	IMR90p8
57.5	F5	14.4790204909814	COL1A2_1	57.0	IMR90p8
58.0	F5	16.1675369726231	COL1A2_1	57.0	IMR90p8
58.5	F5	20.8821133904289	COL1A2_1	57.0	IMR90p8
59.0	F5	25.5325750350789	COL1A2_1	57.0	IMR90p8
59.5	F5	29.4186599778685	COL1A2_1	57.0	IMR90p8
60.0	F5	32.4729619735549	COL1A2_1	57.0	IMR90p8
60.5	F5	35.5094446189942	COL1A2_1	57.0	IMR90p8
61.0	F5	37.4732225596856	COL1A2_1	57.0	IMR90p8
61.5	F5	38.0303360844759	COL1A2_1	57.0	IMR90p8
62.0	F5	38.5941599419849	COL1A2_1	57.0	IMR90p8
62.5	F5	38.9541376759673	COL1A2_1	57.0	IMR90p8
63.0	F5	39.3681712471127	COL1A2_1	57.0	IMR90p8
63.5	F5	41.1385963653049	COL1A2_1	57.0	IMR90p8
64.0	F5	45.0407370351592	COL1A2_1	57.0	IMR90p8
64.5	F5	51.186515475959	COL1A2_1	57.0	IMR90p8
65.0	F5	60.5197735120776	COL1A2_1	57.0	IMR90p8
65.5	F5	72.4079177367718	COL1A2_1	57.0	IMR90p8
66.0	F5	85.2031744388325	COL1A2_1	57.0	IMR90p8
66.5	F5	97.8778230545439	COL1A2_1	57.0	IMR90p8
67.0	F5	109.432240894403	COL1A2_1	57.0	IMR90p8
67.5	F5	117.943299076973	COL1A2_1	57.0	IMR90p8
68.0	F5	123.138540334032	COL1A2_1	57.0	IMR90p8
68.5	F5	126.077951136544	COL1A2_1	57.0	IMR90p8
69.0	F5	126.684399467912	COL1A2_1	57.0	IMR90p8
69.5	F5	125.30927206624	COL1A2_1	57.0	IMR90p8
70.0	F5	123.736699272988	COL1A2_1	57.0	IMR90p8
70.5	F5	122.514861482791	COL1A2_1	57.0	IMR90p8
71.0	F5	121.941150016084	COL1A2_1	57.0	IMR90p8
71.5	F5	123.169818825185	COL1A2_1	57.0	IMR90p8
72.0	F5	126.548004815124	COL1A2_1	57.0	IMR90p8
72.5	F5	131.183011271604	COL1A2_1	57.0	IMR90p8
73.0	F5	137.27315195986	COL1A2_1	57.0	IMR90p8
73.5	F5	143.8675078394	COL1A2_1	57.0	IMR90p8
74.0	F5	148.824048924009	COL1A2_1	57.0	IMR90p8
74.5	F5	151.437250143825	COL1A2_1	57.0	IMR90p8
75.0	F5	151.353580558226	COL1A2_1	57.0	IMR90p8
75.5	F5	147.751800596923	COL1A2_1	57.0	IMR90p8
76.0	F5	141.64428369477	COL1A2_1	57.0	IMR90p8
76.5	F5	134.878289016998	COL1A2_1	57.0	IMR90p8
77.0	F5	127.88757193731	COL1A2_1	57.0	IMR90p8
77.5	F5	121.969667763795	COL1A2_1	57.0	IMR90p8
78.0	F5	117.586367074625	COL1A2_1	57.0	IMR90p8
78.5	F5	114.399628762599	COL1A2_1	57.0	IMR90p8
79.0	F5	112.155630319937	COL1A2_1	57.0	IMR90p8
79.5	F5	111.018992302929	COL1A2_1	57.0	IMR90p8
80.0	F5	110.789799974872	COL1A2_1	57.0	IMR90p8
80.5	F5	111.448266931652	COL1A2_1	57.0	IMR90p8
81.0	F5	112.927516938635	COL1A2_1	57.0	IMR90p8
81.5	F5	116.385560482987	COL1A2_1	57.0	IMR90p8
82.0	F5	127.777208001489	COL1A2_1	57.0	IMR90p8
82.5	F5	167.394194180532	COL1A2_1	57.0	IMR90p8
83.0	F5	235.215005711413	COL1A2_1	57.0	IMR90p8
83.5	F5	305.253166104049	COL1A2_1	57.0	IMR90p8
84.0	F5	366.911337809982	COL1A2_1	57.0	IMR90p8
84.5	F5	408.998355392633	COL1A2_1	57.0	IMR90p8
85.0	F5	388.904172113724	COL1A2_1	57.0	IMR90p8
85.5	F5	306.925797765352	COL1A2_1	57.0	IMR90p8
86.0	F5	214.192330237561	COL1A2_1	57.0	IMR90p8
86.5	F5	128.135018457721	COL1A2_1	57.0	IMR90p8
87.0	F5	53.4714451756094	COL1A2_1	57.0	IMR90p8
87.5	F5	12.1194151084815	COL1A2_1	57.0	IMR90p8
88.0	F5	3.7781606361807	COL1A2_1	57.0	IMR90p8
88.5	F5	3.42572157281853	COL1A2_1	57.0	IMR90p8
89.0	F5	2.9311542035893	COL1A2_1	57.0	IMR90p8
89.5	F5	2.43258508958098	COL1A2_1	57.0	IMR90p8
90.0	F5	2.10307042209132	COL1A2_1	57.0	IMR90p8
90.5	F5	2.05339565265189	COL1A2_1	57.0	IMR90p8
91.0	F5	2.10971688333689	COL1A2_1	57.0	IMR90p8
91.5	F5	2.30225780972751	COL1A2_1	57.0	IMR90p8
92.0	F5	2.68174568569373	COL1A2_1	57.0	IMR90p8
92.5	F5	2.78613851923956	COL1A2_1	57.0	IMR90p8
93.0	F5	2.46969680929629	COL1A2_1	57.0	IMR90p8
93.5	F5	1.82368617941285	COL1A2_1	57.0	IMR90p8
94.0	F5	1.25796516270339	COL1A2_1	57.0	IMR90p8
94.5	F5	0.278470886078594	COL1A2_1	57.0	IMR90p8
95.0	F5	-0.291128164172278	COL1A2_1	57.0	IMR90p8
55.0	G5	3.97255079556965	COL1A2_1	55.7	IMR90p8
55.5	G5	8.60719339039997	COL1A2_1	55.7	IMR90p8
56.0	G5	7.94510159113759	COL1A2_1	55.7	IMR90p8
56.5	G5	7.94510159115009	COL1A2_1	55.7	IMR90p8
57.0	G5	7.94510159105539	COL1A2_1	55.7	IMR90p8
57.5	G5	7.47538661591864	COL1A2_1	55.7	IMR90p8
58.0	G5	10.2868842927986	COL1A2_1	55.7	IMR90p8
58.5	G5	16.7170619588546	COL1A2_1	55.7	IMR90p8
59.0	G5	20.4905423290568	COL1A2_1	55.7	IMR90p8
59.5	G5	24.3147681912493	COL1A2_1	55.7	IMR90p8
60.0	G5	28.0881894301472	COL1A2_1	55.7	IMR90p8
60.5	G5	31.3412379319328	COL1A2_1	55.7	IMR90p8
61.0	G5	34.6982520977309	COL1A2_1	55.7	IMR90p8
61.5	G5	38.2114368256957	COL1A2_1	55.7	IMR90p8
62.0	G5	40.9903985088781	COL1A2_1	55.7	IMR90p8
62.5	G5	41.6131018267409	COL1A2_1	55.7	IMR90p8
63.0	G5	41.4060844769043	COL1A2_1	55.7	IMR90p8
63.5	G5	41.7161956410069	COL1A2_1	55.7	IMR90p8
64.0	G5	42.4366781883018	COL1A2_1	55.7	IMR90p8
64.5	G5	44.7005144814145	COL1A2_1	55.7	IMR90p8
65.0	G5	52.3467743337272	COL1A2_1	55.7	IMR90p8
65.5	G5	62.5312206304183	COL1A2_1	55.7	IMR90p8
66.0	G5	73.692718243794	COL1A2_1	55.7	IMR90p8
66.5	G5	86.4476103259744	COL1A2_1	55.7	IMR90p8
67.0	G5	99.6021385343713	COL1A2_1	55.7	IMR90p8
67.5	G5	109.318838065478	COL1A2_1	55.7	IMR90p8
68.0	G5	115.954414584721	COL1A2_1	55.7	IMR90p8
68.5	G5	120.269900001572	COL1A2_1	55.7	IMR90p8
69.0	G5	121.65687889315	COL1A2_1	55.7	IMR90p8
69.5	G5	121.126872094722	COL1A2_1	55.7	IMR90p8
70.0	G5	119.326385823764	COL1A2_1	55.7	IMR90p8
70.5	G5	117.799227662706	COL1A2_1	55.7	IMR90p8
71.0	G5	117.555962166527	COL1A2_1	55.7	IMR90p8
71.5	G5	119.17901781699	COL1A2_1	55.7	IMR90p8
72.0	G5	121.665953247685	COL1A2_1	55.7	IMR90p8
72.5	G5	126.786754540638	COL1A2_1	55.7	IMR90p8
73.0	G5	134.920952557844	COL1A2_1	55.7	IMR90p8
73.5	G5	143.200942445541	COL1A2_1	55.7	IMR90p8
74.0	G5	150.451035027206	COL1A2_1	55.7	IMR90p8
74.5	G5	155.484710220868	COL1A2_1	55.7	IMR90p8
75.0	G5	155.952642027963	COL1A2_1	55.7	IMR90p8
75.5	G5	151.038508991884	COL1A2_1	55.7	IMR90p8
76.0	G5	142.956539377491	COL1A2_1	55.7	IMR90p8
76.5	G5	133.422995597744	COL1A2_1	55.7	IMR90p8
77.0	G5	124.447931326958	COL1A2_1	55.7	IMR90p8
77.5	G5	117.397957713229	COL1A2_1	55.7	IMR90p8
78.0	G5	112.192350961825	COL1A2_1	55.7	IMR90p8
78.5	G5	108.32235120107	COL1A2_1	55.7	IMR90p8
79.0	G5	105.103448201278	COL1A2_1	55.7	IMR90p8
79.5	G5	102.382676447034	COL1A2_1	55.7	IMR90p8
80.0	G5	100.849723077935	COL1A2_1	55.7	IMR90p8
80.5	G5	100.492705557861	COL1A2_1	55.7	IMR90p8
81.0	G5	101.585647058768	COL1A2_1	55.7	IMR90p8
81.5	G5	104.731312505171	COL1A2_1	55.7	IMR90p8
82.0	G5	113.845897401573	COL1A2_1	55.7	IMR90p8
82.5	G5	147.018463602165	COL1A2_1	55.7	IMR90p8
83.0	G5	204.502375939641	COL1A2_1	55.7	IMR90p8
83.5	G5	263.202243957557	COL1A2_1	55.7	IMR90p8
84.0	G5	315.161311289577	COL1A2_1	55.7	IMR90p8
84.5	G5	352.511586670563	COL1A2_1	55.7	IMR90p8
85.0	G5	336.201445256366	COL1A2_1	55.7	IMR90p8
85.5	G5	265.778501869016	COL1A2_1	55.7	IMR90p8
86.0	G5	187.181937779389	COL1A2_1	55.7	IMR90p8
86.5	G5	114.155338621557	COL1A2_1	55.7	IMR90p8
87.0	G5	48.9653470599357	COL1A2_1	55.7	IMR90p8
87.5	G5	12.6821799361423	COL1A2_1	55.7	IMR90p8
88.0	G5	5.39956819283134	COL1A2_1	55.7	IMR90p8
88.5	G5	3.73144328991981	COL1A2_1	55.7	IMR90p8
89.0	G5	2.22036509676173	COL1A2_1	55.7	IMR90p8
89.5	G5	1.94427835369737	COL1A2_1	55.7	IMR90p8
90.0	G5	1.36524240736134	COL1A2_1	55.7	IMR90p8
90.5	G5	1.24553729045562	COL1A2_1	55.7	IMR90p8
91.0	G5	1.75314693393926	COL1A2_1	55.7	IMR90p8
91.5	G5	1.81398514638244	COL1A2_1	55.7	IMR90p8
92.0	G5	1.5069188094626	COL1A2_1	55.7	IMR90p8
92.5	G5	1.59781823750149	COL1A2_1	55.7	IMR90p8
93.0	G5	1.79029372652639	COL1A2_1	55.7	IMR90p8
93.5	G5	2.49338200935466	COL1A2_1	55.7	IMR90p8
94.0	G5	2.87178973715157	COL1A2_1	55.7	IMR90p8
94.5	G5	4.86614441053547	COL1A2_1	55.7	IMR90p8
95.0	G5	3.17864531197068	COL1A2_1	55.7	IMR90p8
55.0	H5	-0.440493131918856	COL1A2_1	55.0	IMR90p8
55.5	H5	-0.954401785824302	COL1A2_1	55.0	IMR90p8
56.0	H5	-0.880986263836917	COL1A2_1	55.0	IMR90p8
56.5	H5	-0.880986263843624	COL1A2_1	55.0	IMR90p8
57.0	H5	-0.880986263788714	COL1A2_1	55.0	IMR90p8
57.5	H5	-1.66304231512049	COL1A2_1	55.0	IMR90p8
58.0	H5	3.12181879900561	COL1A2_1	55.0	IMR90p8
58.5	H5	12.7256500753177	COL1A2_1	55.0	IMR90p8
59.0	H5	21.0490495365653	COL1A2_1	55.0	IMR90p8
59.5	H5	28.9422773904192	COL1A2_1	55.0	IMR90p8
60.0	H5	35.6616750819398	COL1A2_1	55.0	IMR90p8
60.5	H5	41.0655193253758	COL1A2_1	55.0	IMR90p8
61.0	H5	45.715204389507	COL1A2_1	55.0	IMR90p8
61.5	H5	48.4144165941013	COL1A2_1	55.0	IMR90p8
62.0	H5	49.2635469613618	COL1A2_1	55.0	IMR90p8
62.5	H5	49.4168469986182	COL1A2_1	55.0	IMR90p8
63.0	H5	48.3610196570356	COL1A2_1	55.0	IMR90p8
63.5	H5	46.339211239459	COL1A2_1	55.0	IMR90p8
64.0	H5	45.5851865559875	COL1A2_1	55.0	IMR90p8
64.5	H5	46.6184325920277	COL1A2_1	55.0	IMR90p8
65.0	H5	48.4786103269237	COL1A2_1	55.0	IMR90p8
65.5	H5	53.053304941449	COL1A2_1	55.0	IMR90p8
66.0	H5	60.8291417835134	COL1A2_1	55.0	IMR90p8
66.5	H5	69.9529721528929	COL1A2_1	55.0	IMR90p8
67.0	H5	79.6111791404128	COL1A2_1	55.0	IMR90p8
67.5	H5	89.4081246440908	COL1A2_1	55.0	IMR90p8
68.0	H5	97.4560826289655	COL1A2_1	55.0	IMR90p8
68.5	H5	102.154127172697	COL1A2_1	55.0	IMR90p8
69.0	H5	104.511292802609	COL1A2_1	55.0	IMR90p8
69.5	H5	105.374305605954	COL1A2_1	55.0	IMR90p8
70.0	H5	104.917451984658	COL1A2_1	55.0	IMR90p8
70.5	H5	103.911081047629	COL1A2_1	55.0	IMR90p8
71.0	H5	103.622421442315	COL1A2_1	55.0	IMR90p8
71.5	H5	103.878135108114	COL1A2_1	55.0	IMR90p8
72.0	H5	103.917541529742	COL1A2_1	55.0	IMR90p8
72.5	H5	104.060162713165	COL1A2_1	55.0	IMR90p8
73.0	H5	104.913793226788	COL1A2_1	55.0	IMR90p8
73.5	H5	106.030840555358	COL1A2_1	55.0	IMR90p8
74.0	H5	106.518916478041	COL1A2_1	55.0	IMR90p8
74.5	H5	106.885183913052	COL1A2_1	55.0	IMR90p8
75.0	H5	107.4646192737	COL1A2_1	55.0	IMR90p8
75.5	H5	106.881278961475	COL1A2_1	55.0	IMR90p8
76.0	H5	105.484822193054	COL1A2_1	55.0	IMR90p8
76.5	H5	104.270804116925	COL1A2_1	55.0	IMR90p8
77.0	H5	102.886591725621	COL1A2_1	55.0	IMR90p8
77.5	H5	100.937473937957	COL1A2_1	55.0	IMR90p8
78.0	H5	99.1280636647269	COL1A2_1	55.0	IMR90p8
78.5	H5	98.0032810969426	COL1A2_1	55.0	IMR90p8
79.0	H5	96.7637094612028	COL1A2_1	55.0	IMR90p8
79.5	H5	95.5422586081235	COL1A2_1	55.0	IMR90p8
80.0	H5	95.1234423050159	COL1A2_1	55.0	IMR90p8
80.5	H5	95.6134389104045	COL1A2_1	55.0	IMR90p8
81.0	H5	96.2382061367231	COL1A2_1	55.0	IMR90p8
81.5	H5	98.4983115762402	COL1A2_1	55.0	IMR90p8
82.0	H5	105.324044456895	COL1A2_1	55.0	IMR90p8
82.5	H5	131.75113423755	COL1A2_1	55.0	IMR90p8
83.0	H5	183.118596448676	COL1A2_1	55.0	IMR90p8
83.5	H5	238.998649218365	COL1A2_1	55.0	IMR90p8
84.0	H5	288.310036629639	COL1A2_1	55.0	IMR90p8
84.5	H5	327.072728026442	COL1A2_1	55.0	IMR90p8
85.0	H5	322.176597284202	COL1A2_1	55.0	IMR90p8
85.5	H5	262.514463893199	COL1A2_1	55.0	IMR90p8
86.0	H5	188.64495195076	COL1A2_1	55.0	IMR90p8
86.5	H5	120.139690509835	COL1A2_1	55.0	IMR90p8
87.0	H5	56.5866515474085	COL1A2_1	55.0	IMR90p8
87.5	H5	16.6039136899774	COL1A2_1	55.0	IMR90p8
88.0	H5	5.86964745758718	COL1A2_1	55.0	IMR90p8
88.5	H5	4.05414613312843	COL1A2_1	55.0	IMR90p8
89.0	H5	2.08094786114941	COL1A2_1	55.0	IMR90p8
89.5	H5	1.35059948539725	COL1A2_1	55.0	IMR90p8
90.0	H5	0.724656298318735	COL1A2_1	55.0	IMR90p8
90.5	H5	0.785025029037456	COL1A2_1	55.0	IMR90p8
91.0	H5	1.42818688463876	COL1A2_1	55.0	IMR90p8
91.5	H5	1.85437948029266	COL1A2_1	55.0	IMR90p8
92.0	H5	2.63063074010961	COL1A2_1	55.0	IMR90p8
92.5	H5	3.39924746715684	COL1A2_1	55.0	IMR90p8
93.0	H5	2.99867932732911	COL1A2_1	55.0	IMR90p8
93.5	H5	2.38399991656252	COL1A2_1	55.0	IMR90p8
94.0	H5	2.21746953968687	COL1A2_1	55.0	IMR90p8
94.5	H5	1.69189291234972	COL1A2_1	55.0	IMR90p8
95.0	H5	0.52146647991259	COL1A2_1	55.0	IMR90p8
55.0	A5	19.4092269177097	COL1A2_1	65.0	IMR90p2
55.5	A5	42.0533249883697	COL1A2_1	65.0	IMR90p2
56.0	A5	38.8184538354162	COL1A2_1	65.0	IMR90p2
56.5	A5	38.8184538354276	COL1A2_1	65.0	IMR90p2
57.0	A5	38.8184538353562	COL1A2_1	65.0	IMR90p2
57.5	A5	38.7269126629296	COL1A2_1	65.0	IMR90p2
58.0	A5	39.4987242744828	COL1A2_1	65.0	IMR90p2
58.5	A5	39.398812812002	COL1A2_1	65.0	IMR90p2
59.0	A5	37.2990286675813	COL1A2_1	65.0	IMR90p2
59.5	A5	35.352520704221	COL1A2_1	65.0	IMR90p2
60.0	A5	33.5240724558139	COL1A2_1	65.0	IMR90p2
60.5	A5	31.5028652667875	COL1A2_1	65.0	IMR90p2
61.0	A5	29.0883584867661	COL1A2_1	65.0	IMR90p2
61.5	A5	27.0908647204465	COL1A2_1	65.0	IMR90p2
62.0	A5	26.0326038040703	COL1A2_1	65.0	IMR90p2
62.5	A5	26.2852426170869	COL1A2_1	65.0	IMR90p2
63.0	A5	28.7042567964706	COL1A2_1	65.0	IMR90p2
63.5	A5	34.0351827601628	COL1A2_1	65.0	IMR90p2
64.0	A5	44.0608061003675	COL1A2_1	65.0	IMR90p2
64.5	A5	58.5724149028918	COL1A2_1	65.0	IMR90p2
65.0	A5	75.3748683089443	COL1A2_1	65.0	IMR90p2
65.5	A5	92.354340941401	COL1A2_1	65.0	IMR90p2
66.0	A5	108.979970503729	COL1A2_1	65.0	IMR90p2
66.5	A5	121.181719257057	COL1A2_1	65.0	IMR90p2
67.0	A5	127.891335622919	COL1A2_1	65.0	IMR90p2
67.5	A5	131.609576727947	COL1A2_1	65.0	IMR90p2
68.0	A5	132.942829883102	COL1A2_1	65.0	IMR90p2
68.5	A5	133.079059247603	COL1A2_1	65.0	IMR90p2
69.0	A5	133.627142271033	COL1A2_1	65.0	IMR90p2
69.5	A5	135.111169966976	COL1A2_1	65.0	IMR90p2
70.0	A5	136.51888294484	COL1A2_1	65.0	IMR90p2
70.5	A5	138.116497565403	COL1A2_1	65.0	IMR90p2
71.0	A5	139.526568621819	COL1A2_1	65.0	IMR90p2
71.5	A5	141.538446745061	COL1A2_1	65.0	IMR90p2
72.0	A5	144.266849768163	COL1A2_1	65.0	IMR90p2
72.5	A5	149.028191974438	COL1A2_1	65.0	IMR90p2
73.0	A5	155.206337429025	COL1A2_1	65.0	IMR90p2
73.5	A5	161.164335364668	COL1A2_1	65.0	IMR90p2
74.0	A5	166.044864304796	COL1A2_1	65.0	IMR90p2
74.5	A5	168.513587379475	COL1A2_1	65.0	IMR90p2
75.0	A5	167.447515227957	COL1A2_1	65.0	IMR90p2
75.5	A5	163.3874782764	COL1A2_1	65.0	IMR90p2
76.0	A5	157.003859275854	COL1A2_1	65.0	IMR90p2
76.5	A5	149.841030227003	COL1A2_1	65.0	IMR90p2
77.0	A5	143.736559472448	COL1A2_1	65.0	IMR90p2
77.5	A5	137.767285751766	COL1A2_1	65.0	IMR90p2
78.0	A5	132.541358547483	COL1A2_1	65.0	IMR90p2
78.5	A5	129.524989301628	COL1A2_1	65.0	IMR90p2
79.0	A5	127.841793543559	COL1A2_1	65.0	IMR90p2
79.5	A5	126.355054374863	COL1A2_1	65.0	IMR90p2
80.0	A5	126.318200736482	COL1A2_1	65.0	IMR90p2
80.5	A5	127.936490581834	COL1A2_1	65.0	IMR90p2
81.0	A5	130.732093323112	COL1A2_1	65.0	IMR90p2
81.5	A5	135.437510793009	COL1A2_1	65.0	IMR90p2
82.0	A5	152.517489660504	COL1A2_1	65.0	IMR90p2
82.5	A5	206.932117733491	COL1A2_1	65.0	IMR90p2
83.0	A5	292.427546323264	COL1A2_1	65.0	IMR90p2
83.5	A5	378.135822112747	COL1A2_1	65.0	IMR90p2
84.0	A5	454.207761840953	COL1A2_1	65.0	IMR90p2
84.5	A5	501.813175635265	COL1A2_1	65.0	IMR90p2
85.0	A5	469.706149717995	COL1A2_1	65.0	IMR90p2
85.5	A5	367.911822279371	COL1A2_1	65.0	IMR90p2
86.0	A5	257.074585638948	COL1A2_1	65.0	IMR90p2
86.5	A5	153.33251652126	COL1A2_1	65.0	IMR90p2
87.0	A5	64.5131253311229	COL1A2_1	65.0	IMR90p2
87.5	A5	17.2945701205244	COL1A2_1	65.0	IMR90p2
88.0	A5	7.68055500124632	COL1A2_1	65.0	IMR90p2
88.5	A5	5.06247253374812	COL1A2_1	65.0	IMR90p2
89.0	A5	2.57764760001891	COL1A2_1	65.0	IMR90p2
89.5	A5	1.71058539395602	COL1A2_1	65.0	IMR90p2
90.0	A5	1.40462651018879	COL1A2_1	65.0	IMR90p2
90.5	A5	1.07160280057383	COL1A2_1	65.0	IMR90p2
91.0	A5	1.53076828608704	COL1A2_1	65.0	IMR90p2
91.5	A5	2.42542530831741	COL1A2_1	65.0	IMR90p2
92.0	A5	2.7911524374174	COL1A2_1	65.0	IMR90p2
92.5	A5	3.13592677748562	COL1A2_1	65.0	IMR90p2
93.0	A5	3.71223495257414	COL1A2_1	65.0	IMR90p2
93.5	A5	3.28357644083309	COL1A2_1	65.0	IMR90p2
94.0	A5	2.98670935268984	COL1A2_1	65.0	IMR90p2
94.5	A5	1.86532300473419	COL1A2_1	65.0	IMR90p2
95.0	A5	0.0894852889958315	COL1A2_1	65.0	IMR90p2
55.0	B5	19.0018823915727	COL1A2_1	64.5	IMR90p2
55.5	B5	41.1707451817401	COL1A2_1	64.5	IMR90p2
56.0	B5	38.003764783143	COL1A2_1	64.5	IMR90p2
56.5	B5	38.0037647831455	COL1A2_1	64.5	IMR90p2
57.0	B5	38.0037647831252	COL1A2_1	64.5	IMR90p2
57.5	B5	37.9560385713028	COL1A2_1	64.5	IMR90p2
58.0	B5	38.3220287205359	COL1A2_1	64.5	IMR90p2
58.5	B5	38.460600383884	COL1A2_1	64.5	IMR90p2
59.0	B5	38.1132611491344	COL1A2_1	64.5	IMR90p2
59.5	B5	37.3055161666628	COL1A2_1	64.5	IMR90p2
60.0	B5	35.3489689643498	COL1A2_1	64.5	IMR90p2
60.5	B5	33.2795839032078	COL1A2_1	64.5	IMR90p2
61.0	B5	31.8560705589291	COL1A2_1	64.5	IMR90p2
61.5	B5	30.3801207549814	COL1A2_1	64.5	IMR90p2
62.0	B5	29.7035383200525	COL1A2_1	64.5	IMR90p2
62.5	B5	30.9519203009479	COL1A2_1	64.5	IMR90p2
63.0	B5	34.270147081977	COL1A2_1	64.5	IMR90p2
63.5	B5	40.8127877659701	COL1A2_1	64.5	IMR90p2
64.0	B5	51.2606617720644	COL1A2_1	64.5	IMR90p2
64.5	B5	64.8571711587069	COL1A2_1	64.5	IMR90p2
65.0	B5	80.7120327796213	COL1A2_1	64.5	IMR90p2
65.5	B5	97.3474307142587	COL1A2_1	64.5	IMR90p2
66.0	B5	111.677839320861	COL1A2_1	64.5	IMR90p2
66.5	B5	122.905405742272	COL1A2_1	64.5	IMR90p2
67.0	B5	130.235723322235	COL1A2_1	64.5	IMR90p2
67.5	B5	134.099401538382	COL1A2_1	64.5	IMR90p2
68.0	B5	135.747027592867	COL1A2_1	64.5	IMR90p2
68.5	B5	136.768370353349	COL1A2_1	64.5	IMR90p2
69.0	B5	137.561576450184	COL1A2_1	64.5	IMR90p2
69.5	B5	138.958763272663	COL1A2_1	64.5	IMR90p2
70.0	B5	140.980211611155	COL1A2_1	64.5	IMR90p2
70.5	B5	143.007657218108	COL1A2_1	64.5	IMR90p2
71.0	B5	145.630126468414	COL1A2_1	64.5	IMR90p2
71.5	B5	148.481065027594	COL1A2_1	64.5	IMR90p2
72.0	B5	151.787363971189	COL1A2_1	64.5	IMR90p2
72.5	B5	156.200163300945	COL1A2_1	64.5	IMR90p2
73.0	B5	161.925151447826	COL1A2_1	64.5	IMR90p2
73.5	B5	167.432804806858	COL1A2_1	64.5	IMR90p2
74.0	B5	172.14046871049	COL1A2_1	64.5	IMR90p2
74.5	B5	175.545518587725	COL1A2_1	64.5	IMR90p2
75.0	B5	175.557529885748	COL1A2_1	64.5	IMR90p2
75.5	B5	171.628232851571	COL1A2_1	64.5	IMR90p2
76.0	B5	165.145659981339	COL1A2_1	64.5	IMR90p2
76.5	B5	157.343489262133	COL1A2_1	64.5	IMR90p2
77.0	B5	149.234380831851	COL1A2_1	64.5	IMR90p2
77.5	B5	142.188573460539	COL1A2_1	64.5	IMR90p2
78.0	B5	137.127620102282	COL1A2_1	64.5	IMR90p2
78.5	B5	134.010410737796	COL1A2_1	64.5	IMR90p2
79.0	B5	132.650827232334	COL1A2_1	64.5	IMR90p2
79.5	B5	131.731493613233	COL1A2_1	64.5	IMR90p2
80.0	B5	131.608407649786	COL1A2_1	64.5	IMR90p2
80.5	B5	132.305070210128	COL1A2_1	64.5	IMR90p2
81.0	B5	133.620669120462	COL1A2_1	64.5	IMR90p2
81.5	B5	137.542563440669	COL1A2_1	64.5	IMR90p2
82.0	B5	155.50215102773	COL1A2_1	64.5	IMR90p2
82.5	B5	212.365952886377	COL1A2_1	64.5	IMR90p2
83.0	B5	301.233147052431	COL1A2_1	64.5	IMR90p2
83.5	B5	390.813525291106	COL1A2_1	64.5	IMR90p2
84.0	B5	469.583699568304	COL1A2_1	64.5	IMR90p2
84.5	B5	516.61817478442	COL1A2_1	64.5	IMR90p2
85.0	B5	480.596905585933	COL1A2_1	64.5	IMR90p2
85.5	B5	374.150340228396	COL1A2_1	64.5	IMR90p2
86.0	B5	259.19815667989	COL1A2_1	64.5	IMR90p2
86.5	B5	151.999568126381	COL1A2_1	64.5	IMR90p2
87.0	B5	62.0957244400965	COL1A2_1	64.5	IMR90p2
87.5	B5	15.9449517144633	COL1A2_1	64.5	IMR90p2
88.0	B5	7.2448963112538	COL1A2_1	64.5	IMR90p2
88.5	B5	5.11898287207754	COL1A2_1	64.5	IMR90p2
89.0	B5	3.40757403145881	COL1A2_1	64.5	IMR90p2
89.5	B5	2.54274819917106	COL1A2_1	64.5	IMR90p2
90.0	B5	1.72345702226858	COL1A2_1	64.5	IMR90p2
90.5	B5	1.26126239028906	COL1A2_1	64.5	IMR90p2
91.0	B5	1.51092525458432	COL1A2_1	64.5	IMR90p2
91.5	B5	1.62697330803746	COL1A2_1	64.5	IMR90p2
92.0	B5	1.35255596528856	COL1A2_1	64.5	IMR90p2
92.5	B5	1.49620852533792	COL1A2_1	64.5	IMR90p2
93.0	B5	1.90573852534635	COL1A2_1	64.5	IMR90p2
93.5	B5	2.47791720312443	COL1A2_1	64.5	IMR90p2
94.0	B5	2.63414758268061	COL1A2_1	64.5	IMR90p2
94.5	B5	4.06280987816251	COL1A2_1	64.5	IMR90p2
95.0	B5	2.39539926582017	COL1A2_1	64.5	IMR90p2
55.0	C5	18.3710733459427	COL1A2_1	63.3	IMR90p2
55.5	C5	39.8039922495404	COL1A2_1	63.3	IMR90p2
56.0	C5	36.7421466918834	COL1A2_1	63.3	IMR90p2
56.5	C5	36.7421466918911	COL1A2_1	63.3	IMR90p2
57.0	C5	36.7421466918418	COL1A2_1	63.3	IMR90p2
57.5	C5	36.5870708722089	COL1A2_1	63.3	IMR90p2
58.0	C5	37.5922466409122	COL1A2_1	63.3	IMR90p2
58.5	C5	39.3533782838033	COL1A2_1	63.3	IMR90p2
59.0	C5	39.0705564912867	COL1A2_1	63.3	IMR90p2
59.5	C5	37.6987269360116	COL1A2_1	63.3	IMR90p2
60.0	C5	35.7785276204793	COL1A2_1	63.3	IMR90p2
60.5	C5	33.4944631318008	COL1A2_1	63.3	IMR90p2
61.0	C5	31.2460643262898	COL1A2_1	63.3	IMR90p2
61.5	C5	29.6437218869517	COL1A2_1	63.3	IMR90p2
62.0	C5	30.5011258449229	COL1A2_1	63.3	IMR90p2
62.5	C5	33.9507446955677	COL1A2_1	63.3	IMR90p2
63.0	C5	38.8631835513131	COL1A2_1	63.3	IMR90p2
63.5	C5	47.0225094737905	COL1A2_1	63.3	IMR90p2
64.0	C5	60.6819457458557	COL1A2_1	63.3	IMR90p2
64.5	C5	76.3476880702337	COL1A2_1	63.3	IMR90p2
65.0	C5	93.3708030436512	COL1A2_1	63.3	IMR90p2
65.5	C5	110.523883184577	COL1A2_1	63.3	IMR90p2
66.0	C5	124.860135160001	COL1A2_1	63.3	IMR90p2
66.5	C5	134.151682845019	COL1A2_1	63.3	IMR90p2
67.0	C5	139.52693867171	COL1A2_1	63.3	IMR90p2
67.5	C5	141.770226712299	COL1A2_1	63.3	IMR90p2
68.0	C5	142.11087311651	COL1A2_1	63.3	IMR90p2
68.5	C5	142.496577191543	COL1A2_1	63.3	IMR90p2
69.0	C5	144.292054896063	COL1A2_1	63.3	IMR90p2
69.5	C5	147.082243301748	COL1A2_1	63.3	IMR90p2
70.0	C5	149.756806906864	COL1A2_1	63.3	IMR90p2
70.5	C5	153.661091153563	COL1A2_1	63.3	IMR90p2
71.0	C5	158.344167843358	COL1A2_1	63.3	IMR90p2
71.5	C5	161.722803059365	COL1A2_1	63.3	IMR90p2
72.0	C5	165.590873794094	COL1A2_1	63.3	IMR90p2
72.5	C5	171.869454894328	COL1A2_1	63.3	IMR90p2
73.0	C5	179.089117131308	COL1A2_1	63.3	IMR90p2
73.5	C5	186.261079775509	COL1A2_1	63.3	IMR90p2
74.0	C5	193.19595430365	COL1A2_1	63.3	IMR90p2
74.5	C5	197.440002311218	COL1A2_1	63.3	IMR90p2
75.0	C5	196.827524207913	COL1A2_1	63.3	IMR90p2
75.5	C5	191.41021369367	COL1A2_1	63.3	IMR90p2
76.0	C5	182.690918217407	COL1A2_1	63.3	IMR90p2
76.5	C5	172.014827686743	COL1A2_1	63.3	IMR90p2
77.0	C5	160.583674285771	COL1A2_1	63.3	IMR90p2
77.5	C5	151.53026967351	COL1A2_1	63.3	IMR90p2
78.0	C5	145.116773011177	COL1A2_1	63.3	IMR90p2
78.5	C5	139.987112037551	COL1A2_1	63.3	IMR90p2
79.0	C5	136.881449924364	COL1A2_1	63.3	IMR90p2
79.5	C5	136.87065509922	COL1A2_1	63.3	IMR90p2
80.0	C5	137.482293380511	COL1A2_1	63.3	IMR90p2
80.5	C5	138.288747161017	COL1A2_1	63.3	IMR90p2
81.0	C5	141.217080496398	COL1A2_1	63.3	IMR90p2
81.5	C5	148.132250486938	COL1A2_1	63.3	IMR90p2
82.0	C5	172.204985855013	COL1A2_1	63.3	IMR90p2
82.5	C5	238.457737166978	COL1A2_1	63.3	IMR90p2
83.0	C5	332.279867187723	COL1A2_1	63.3	IMR90p2
83.5	C5	421.585555488031	COL1A2_1	63.3	IMR90p2
84.0	C5	498.26947304582	COL1A2_1	63.3	IMR90p2
84.5	C5	532.943688250024	COL1A2_1	63.3	IMR90p2
85.0	C5	476.995409961152	COL1A2_1	63.3	IMR90p2
85.5	C5	360.613685407584	COL1A2_1	63.3	IMR90p2
86.0	C5	243.487021440883	COL1A2_1	63.3	IMR90p2
86.5	C5	134.452858736724	COL1A2_1	63.3	IMR90p2
87.0	C5	48.6589088969054	COL1A2_1	63.3	IMR90p2
87.5	C5	10.1954954840787	COL1A2_1	63.3	IMR90p2
88.0	C5	4.58051739958501	COL1A2_1	63.3	IMR90p2
88.5	C5	3.26480375697361	COL1A2_1	63.3	IMR90p2
89.0	C5	2.07719945028174	COL1A2_1	63.3	IMR90p2
89.5	C5	1.38683293686023	COL1A2_1	63.3	IMR90p2
90.0	C5	1.78696418632177	COL1A2_1	63.3	IMR90p2
90.5	C5	2.10719949161711	COL1A2_1	63.3	IMR90p2
91.0	C5	1.97205112132269	COL1A2_1	63.3	IMR90p2
91.5	C5	2.38135444658184	COL1A2_1	63.3	IMR90p2
92.0	C5	2.97281928396581	COL1A2_1	63.3	IMR90p2
92.5	C5	3.02108638474681	COL1A2_1	63.3	IMR90p2
93.0	C5	2.52998126377139	COL1A2_1	63.3	IMR90p2
93.5	C5	2.63435159085032	COL1A2_1	63.3	IMR90p2
94.0	C5	2.47013634016008	COL1A2_1	63.3	IMR90p2
94.5	C5	3.18228112558296	COL1A2_1	63.3	IMR90p2
95.0	C5	1.91094822839665	COL1A2_1	63.3	IMR90p2
55.0	D5	15.310454123616	COL1A2_1	61.4	IMR90p2
55.5	D5	33.1726506011655	COL1A2_1	61.4	IMR90p2
56.0	D5	30.620908247228	COL1A2_1	61.4	IMR90p2
56.5	D5	30.6209082472344	COL1A2_1	61.4	IMR90p2
57.0	D5	30.620908247191	COL1A2_1	61.4	IMR90p2
57.5	D5	30.5145454133196	COL1A2_1	61.4	IMR90p2
58.0	D5	31.2377799854526	COL1A2_1	61.4	IMR90p2
58.5	D5	32.152014508325	COL1A2_1	61.4	IMR90p2
59.0	D5	32.0779645744349	COL1A2_1	61.4	IMR90p2
59.5	D5	31.7675987396897	COL1A2_1	61.4	IMR90p2
60.0	D5	31.2926989318637	COL1A2_1	61.4	IMR90p2
60.5	D5	30.9150991460863	COL1A2_1	61.4	IMR90p2
61.0	D5	31.3034213204908	COL1A2_1	61.4	IMR90p2
61.5	D5	31.8624971411743	COL1A2_1	61.4	IMR90p2
62.0	D5	32.4731585773422	COL1A2_1	61.4	IMR90p2
62.5	D5	34.3844645918327	COL1A2_1	61.4	IMR90p2
63.0	D5	38.0639420412801	COL1A2_1	61.4	IMR90p2
63.5	D5	43.0994480433874	COL1A2_1	61.4	IMR90p2
64.0	D5	51.2307605786223	COL1A2_1	61.4	IMR90p2
64.5	D5	63.2295399892819	COL1A2_1	61.4	IMR90p2
65.0	D5	77.2801299003934	COL1A2_1	61.4	IMR90p2
65.5	D5	91.849675401266	COL1A2_1	61.4	IMR90p2
66.0	D5	105.973075912209	COL1A2_1	61.4	IMR90p2
66.5	D5	117.48634788828	COL1A2_1	61.4	IMR90p2
67.0	D5	124.96325165792	COL1A2_1	61.4	IMR90p2
67.5	D5	129.521717206009	COL1A2_1	61.4	IMR90p2
68.0	D5	132.198273729197	COL1A2_1	61.4	IMR90p2
68.5	D5	134.197845089167	COL1A2_1	61.4	IMR90p2
69.0	D5	136.265234068671	COL1A2_1	61.4	IMR90p2
69.5	D5	138.736433134243	COL1A2_1	61.4	IMR90p2
70.0	D5	141.602195350499	COL1A2_1	61.4	IMR90p2
70.5	D5	144.724313364969	COL1A2_1	61.4	IMR90p2
71.0	D5	147.939809585141	COL1A2_1	61.4	IMR90p2
71.5	D5	151.582722838434	COL1A2_1	61.4	IMR90p2
72.0	D5	156.630508689465	COL1A2_1	61.4	IMR90p2
72.5	D5	163.548959356408	COL1A2_1	61.4	IMR90p2
73.0	D5	171.84271267323	COL1A2_1	61.4	IMR90p2
73.5	D5	180.502623440102	COL1A2_1	61.4	IMR90p2
74.0	D5	189.180020460414	COL1A2_1	61.4	IMR90p2
74.5	D5	195.562523674519	COL1A2_1	61.4	IMR90p2
75.0	D5	196.570888955991	COL1A2_1	61.4	IMR90p2
75.5	D5	192.671752022613	COL1A2_1	61.4	IMR90p2
76.0	D5	184.823691860607	COL1A2_1	61.4	IMR90p2
76.5	D5	172.458355644249	COL1A2_1	61.4	IMR90p2
77.0	D5	158.607534870936	COL1A2_1	61.4	IMR90p2
77.5	D5	147.230349852984	COL1A2_1	61.4	IMR90p2
78.0	D5	138.288933940171	COL1A2_1	61.4	IMR90p2
78.5	D5	131.692315165614	COL1A2_1	61.4	IMR90p2
79.0	D5	128.723124978321	COL1A2_1	61.4	IMR90p2
79.5	D5	128.004117740353	COL1A2_1	61.4	IMR90p2
80.0	D5	127.642574182181	COL1A2_1	61.4	IMR90p2
80.5	D5	128.177543941137	COL1A2_1	61.4	IMR90p2
81.0	D5	130.444909535381	COL1A2_1	61.4	IMR90p2
81.5	D5	135.310741648731	COL1A2_1	61.4	IMR90p2
82.0	D5	154.276867012332	COL1A2_1	61.4	IMR90p2
82.5	D5	212.002985478066	COL1A2_1	61.4	IMR90p2
83.0	D5	296.79058708975	COL1A2_1	61.4	IMR90p2
83.5	D5	377.621507736401	COL1A2_1	61.4	IMR90p2
84.0	D5	447.903046698815	COL1A2_1	61.4	IMR90p2
84.5	D5	485.155651270268	COL1A2_1	61.4	IMR90p2
85.0	D5	440.024758009973	COL1A2_1	61.4	IMR90p2
85.5	D5	334.325396907315	COL1A2_1	61.4	IMR90p2
86.0	D5	227.380759624194	COL1A2_1	61.4	IMR90p2
86.5	D5	128.011911817571	COL1A2_1	61.4	IMR90p2
87.0	D5	46.7199190041983	COL1A2_1	61.4	IMR90p2
87.5	D5	9.08249527886699	COL1A2_1	61.4	IMR90p2
88.0	D5	4.64044448964876	COL1A2_1	61.4	IMR90p2
88.5	D5	3.77587219746584	COL1A2_1	61.4	IMR90p2
89.0	D5	3.00435397665643	COL1A2_1	61.4	IMR90p2
89.5	D5	2.90959986537257	COL1A2_1	61.4	IMR90p2
90.0	D5	2.85387282069593	COL1A2_1	61.4	IMR90p2
90.5	D5	2.99272641237548	COL1A2_1	61.4	IMR90p2
91.0	D5	3.4247549828242	COL1A2_1	61.4	IMR90p2
91.5	D5	3.73066756153605	COL1A2_1	61.4	IMR90p2
92.0	D5	3.45795228898714	COL1A2_1	61.4	IMR90p2
92.5	D5	3.0016796619218	COL1A2_1	61.4	IMR90p2
93.0	D5	1.88242160244943	COL1A2_1	61.4	IMR90p2
93.5	D5	1.04427227855456	COL1A2_1	61.4	IMR90p2
94.0	D5	0.416650877464917	COL1A2_1	61.4	IMR90p2
94.5	D5	0.809628262087017	COL1A2_1	61.4	IMR90p2
95.0	D5	0.789905151304765	COL1A2_1	61.4	IMR90p2
55.0	E5	11.1574053820912	COL1A2_1	59.0	IMR90p2
55.5	E5	24.1743783278641	COL1A2_1	59.0	IMR90p2
56.0	E5	22.3148107641805	COL1A2_1	59.0	IMR90p2
56.5	E5	22.3148107641803	COL1A2_1	59.0	IMR90p2
57.0	E5	22.3148107641819	COL1A2_1	59.0	IMR90p2
57.5	E5	22.2385794632014	COL1A2_1	59.0	IMR90p2
58.0	E5	22.7406421400565	COL1A2_1	59.0	IMR90p2
58.5	E5	23.1596239815522	COL1A2_1	59.0	IMR90p2
59.0	E5	25.6601878798658	COL1A2_1	59.0	IMR90p2
59.5	E5	28.1715801525479	COL1A2_1	59.0	IMR90p2
60.0	E5	25.9309056730217	COL1A2_1	59.0	IMR90p2
60.5	E5	25.2387538379521	COL1A2_1	59.0	IMR90p2
61.0	E5	26.511531278788	COL1A2_1	59.0	IMR90p2
61.5	E5	25.725397088758	COL1A2_1	59.0	IMR90p2
62.0	E5	26.5402038041173	COL1A2_1	59.0	IMR90p2
62.5	E5	29.6660332990814	COL1A2_1	59.0	IMR90p2
63.0	E5	32.86947143356	COL1A2_1	59.0	IMR90p2
63.5	E5	38.9698353281432	COL1A2_1	59.0	IMR90p2
64.0	E5	47.5486973837878	COL1A2_1	59.0	IMR90p2
64.5	E5	57.3730979082613	COL1A2_1	59.0	IMR90p2
65.0	E5	70.2567141754057	COL1A2_1	59.0	IMR90p2
65.5	E5	84.0483310966833	COL1A2_1	59.0	IMR90p2
66.0	E5	95.3148792278571	COL1A2_1	59.0	IMR90p2
66.5	E5	104.659904655682	COL1A2_1	59.0	IMR90p2
67.0	E5	111.947921176334	COL1A2_1	59.0	IMR90p2
67.5	E5	117.281728585834	COL1A2_1	59.0	IMR90p2
68.0	E5	122.030642373937	COL1A2_1	59.0	IMR90p2
68.5	E5	126.614417185619	COL1A2_1	59.0	IMR90p2
69.0	E5	133.348373383588	COL1A2_1	59.0	IMR90p2
69.5	E5	141.25110422841	COL1A2_1	59.0	IMR90p2
70.0	E5	146.363728370016	COL1A2_1	59.0	IMR90p2
70.5	E5	150.846167587723	COL1A2_1	59.0	IMR90p2
71.0	E5	155.516228378446	COL1A2_1	59.0	IMR90p2
71.5	E5	157.580382491039	COL1A2_1	59.0	IMR90p2
72.0	E5	159.74576384226	COL1A2_1	59.0	IMR90p2
72.5	E5	166.071119348905	COL1A2_1	59.0	IMR90p2
73.0	E5	175.053889773136	COL1A2_1	59.0	IMR90p2
73.5	E5	185.524302432814	COL1A2_1	59.0	IMR90p2
74.0	E5	196.858479663049	COL1A2_1	59.0	IMR90p2
74.5	E5	205.306414101656	COL1A2_1	59.0	IMR90p2
75.0	E5	208.180318390872	COL1A2_1	59.0	IMR90p2
75.5	E5	203.346078185618	COL1A2_1	59.0	IMR90p2
76.0	E5	191.804361758236	COL1A2_1	59.0	IMR90p2
76.5	E5	175.674443848398	COL1A2_1	59.0	IMR90p2
77.0	E5	158.116580371529	COL1A2_1	59.0	IMR90p2
77.5	E5	142.228360232992	COL1A2_1	59.0	IMR90p2
78.0	E5	129.908149506654	COL1A2_1	59.0	IMR90p2
78.5	E5	121.390577532445	COL1A2_1	59.0	IMR90p2
79.0	E5	116.723592755079	COL1A2_1	59.0	IMR90p2
79.5	E5	114.909952196027	COL1A2_1	59.0	IMR90p2
80.0	E5	113.952041791423	COL1A2_1	59.0	IMR90p2
80.5	E5	114.556508416508	COL1A2_1	59.0	IMR90p2
81.0	E5	116.951946682126	COL1A2_1	59.0	IMR90p2
81.5	E5	120.79397573517	COL1A2_1	59.0	IMR90p2
82.0	E5	132.68809944932	COL1A2_1	59.0	IMR90p2
82.5	E5	173.890904877583	COL1A2_1	59.0	IMR90p2
83.0	E5	240.055206721185	COL1A2_1	59.0	IMR90p2
83.5	E5	305.673670684023	COL1A2_1	59.0	IMR90p2
84.0	E5	363.477791473188	COL1A2_1	59.0	IMR90p2
84.5	E5	400.093865390064	COL1A2_1	59.0	IMR90p2
85.0	E5	373.654691154247	COL1A2_1	59.0	IMR90p2
85.5	E5	290.843274412937	COL1A2_1	59.0	IMR90p2
86.0	E5	201.331649783082	COL1A2_1	59.0	IMR90p2
86.5	E5	118.040194341075	COL1A2_1	59.0	IMR90p2
87.0	E5	47.2683748018321	COL1A2_1	59.0	IMR90p2
87.5	E5	10.268945579245	COL1A2_1	59.0	IMR90p2
88.0	E5	3.94061632921392	COL1A2_1	59.0	IMR90p2
88.5	E5	3.50910268714341	COL1A2_1	59.0	IMR90p2
89.0	E5	3.21181278085419	COL1A2_1	59.0	IMR90p2
89.5	E5	3.02759389584457	COL1A2_1	59.0	IMR90p2
90.0	E5	2.66923426387092	COL1A2_1	59.0	IMR90p2
90.5	E5	2.34922226552288	COL1A2_1	59.0	IMR90p2
91.0	E5	2.22308522763893	COL1A2_1	59.0	IMR90p2
91.5	E5	1.96930421590309	COL1A2_1	59.0	IMR90p2
92.0	E5	1.59419617560815	COL1A2_1	59.0	IMR90p2
92.5	E5	1.8694856134664	COL1A2_1	59.0	IMR90p2
93.0	E5	2.01857425434412	COL1A2_1	59.0	IMR90p2
93.5	E5	2.75866521680712	COL1A2_1	59.0	IMR90p2
94.0	E5	3.22551813645259	COL1A2_1	59.0	IMR90p2
94.5	E5	5.57221115785069	COL1A2_1	59.0	IMR90p2
95.0	E5	3.55300963655327	COL1A2_1	59.0	IMR90p2
55.0	F5	8.16108760074678	COL1A2_1	57.0	IMR90p2
55.5	F5	17.6823564682851	COL1A2_1	57.0	IMR90p2
56.0	F5	16.3221752014939	COL1A2_1	57.0	IMR90p2
56.5	F5	16.3221752014924	COL1A2_1	57.0	IMR90p2
57.0	F5	16.3221752015043	COL1A2_1	57.0	IMR90p2
57.5	F5	15.963050358912	COL1A2_1	57.0	IMR90p2
58.0	F5	18.189019988487	COL1A2_1	57.0	IMR90p2
58.5	F5	22.607480436273	COL1A2_1	57.0	IMR90p2
59.0	F5	25.0250328575127	COL1A2_1	57.0	IMR90p2
59.5	F5	25.5615147590216	COL1A2_1	57.0	IMR90p2
60.0	F5	25.9000190024587	COL1A2_1	57.0	IMR90p2
60.5	F5	26.2140514635214	COL1A2_1	57.0	IMR90p2
61.0	F5	25.3153647766578	COL1A2_1	57.0	IMR90p2
61.5	F5	23.882834024412	COL1A2_1	57.0	IMR90p2
62.0	F5	23.5584092188224	COL1A2_1	57.0	IMR90p2
62.5	F5	23.8454873432701	COL1A2_1	57.0	IMR90p2
63.0	F5	24.0406867621673	COL1A2_1	57.0	IMR90p2
63.5	F5	26.1356178476261	COL1A2_1	57.0	IMR90p2
64.0	F5	32.1232685303659	COL1A2_1	57.0	IMR90p2
64.5	F5	41.6581522307553	COL1A2_1	57.0	IMR90p2
65.0	F5	54.6823049969582	COL1A2_1	57.0	IMR90p2
65.5	F5	71.0345866265732	COL1A2_1	57.0	IMR90p2
66.0	F5	87.9295426194666	COL1A2_1	57.0	IMR90p2
66.5	F5	102.55432769854	COL1A2_1	57.0	IMR90p2
67.0	F5	113.768218489282	COL1A2_1	57.0	IMR90p2
67.5	F5	121.696039251427	COL1A2_1	57.0	IMR90p2
68.0	F5	125.885715934768	COL1A2_1	57.0	IMR90p2
68.5	F5	127.452257344418	COL1A2_1	57.0	IMR90p2
69.0	F5	128.804810239708	COL1A2_1	57.0	IMR90p2
69.5	F5	129.881499975989	COL1A2_1	57.0	IMR90p2
70.0	F5	130.143520217894	COL1A2_1	57.0	IMR90p2
70.5	F5	131.517450872368	COL1A2_1	57.0	IMR90p2
71.0	F5	134.897412374848	COL1A2_1	57.0	IMR90p2
71.5	F5	139.02563947025	COL1A2_1	57.0	IMR90p2
72.0	F5	146.163364542222	COL1A2_1	57.0	IMR90p2
72.5	F5	157.669147336639	COL1A2_1	57.0	IMR90p2
73.0	F5	172.386722910541	COL1A2_1	57.0	IMR90p2
73.5	F5	189.079113828823	COL1A2_1	57.0	IMR90p2
74.0	F5	205.355952110277	COL1A2_1	57.0	IMR90p2
74.5	F5	216.798434367988	COL1A2_1	57.0	IMR90p2
75.0	F5	220.105806543523	COL1A2_1	57.0	IMR90p2
75.5	F5	214.089753991969	COL1A2_1	57.0	IMR90p2
76.0	F5	199.072587300838	COL1A2_1	57.0	IMR90p2
76.5	F5	178.89454042328	COL1A2_1	57.0	IMR90p2
77.0	F5	158.105805807161	COL1A2_1	57.0	IMR90p2
77.5	F5	139.505982714977	COL1A2_1	57.0	IMR90p2
78.0	F5	125.29050881924	COL1A2_1	57.0	IMR90p2
78.5	F5	116.742612037015	COL1A2_1	57.0	IMR90p2
79.0	F5	111.867263649446	COL1A2_1	57.0	IMR90p2
79.5	F5	109.101253167739	COL1A2_1	57.0	IMR90p2
80.0	F5	108.54778399938	COL1A2_1	57.0	IMR90p2
80.5	F5	109.143778126875	COL1A2_1	57.0	IMR90p2
81.0	F5	110.077085486749	COL1A2_1	57.0	IMR90p2
81.5	F5	112.990668821035	COL1A2_1	57.0	IMR90p2
82.0	F5	123.865363945439	COL1A2_1	57.0	IMR90p2
82.5	F5	161.774472532677	COL1A2_1	57.0	IMR90p2
83.0	F5	222.639817814299	COL1A2_1	57.0	IMR90p2
83.5	F5	282.061710103081	COL1A2_1	57.0	IMR90p2
84.0	F5	333.940975380364	COL1A2_1	57.0	IMR90p2
84.5	F5	366.479633615198	COL1A2_1	57.0	IMR90p2
85.0	F5	339.960791349674	COL1A2_1	57.0	IMR90p2
85.5	F5	262.084660181957	COL1A2_1	57.0	IMR90p2
86.0	F5	180.78298597222	COL1A2_1	57.0	IMR90p2
86.5	F5	105.628915669089	COL1A2_1	57.0	IMR90p2
87.0	F5	41.4708806897809	COL1A2_1	57.0	IMR90p2
87.5	F5	8.89994382482968	COL1A2_1	57.0	IMR90p2
88.0	F5	4.0538896102405	COL1A2_1	57.0	IMR90p2
88.5	F5	3.23469789608248	COL1A2_1	57.0	IMR90p2
89.0	F5	2.47111468913164	COL1A2_1	57.0	IMR90p2
89.5	F5	2.17679541141774	COL1A2_1	57.0	IMR90p2
90.0	F5	1.52917381872868	COL1A2_1	57.0	IMR90p2
90.5	F5	1.55138597620947	COL1A2_1	57.0	IMR90p2
91.0	F5	1.89745169879257	COL1A2_1	57.0	IMR90p2
91.5	F5	1.70364401014677	COL1A2_1	57.0	IMR90p2
92.0	F5	1.87626543851661	COL1A2_1	57.0	IMR90p2
92.5	F5	2.39567922920423	COL1A2_1	57.0	IMR90p2
93.0	F5	2.49653084044888	COL1A2_1	57.0	IMR90p2
93.5	F5	2.69405188601837	COL1A2_1	57.0	IMR90p2
94.0	F5	2.81698329276537	COL1A2_1	57.0	IMR90p2
94.5	F5	3.24649006530694	COL1A2_1	57.0	IMR90p2
95.0	F5	1.52516979374946	COL1A2_1	57.0	IMR90p2
55.0	G5	10.2700920781173	COL1A2_1	55.7	IMR90p2
55.5	G5	22.251866169254	COL1A2_1	55.7	IMR90p2
56.0	G5	20.5401841562344	COL1A2_1	55.7	IMR90p2
56.5	G5	20.5401841562293	COL1A2_1	55.7	IMR90p2
57.0	G5	20.540184156271	COL1A2_1	55.7	IMR90p2
57.5	G5	20.137082751976	COL1A2_1	55.7	IMR90p2
58.0	G5	22.646709575514	COL1A2_1	55.7	IMR90p2
58.5	G5	27.6278707595101	COL1A2_1	55.7	IMR90p2
59.0	G5	29.5164620755875	COL1A2_1	55.7	IMR90p2
59.5	G5	29.8333330473882	COL1A2_1	55.7	IMR90p2
60.0	G5	30.4677176259033	COL1A2_1	55.7	IMR90p2
60.5	G5	30.9361397787329	COL1A2_1	55.7	IMR90p2
61.0	G5	29.6645526417856	COL1A2_1	55.7	IMR90p2
61.5	G5	29.0321696255511	COL1A2_1	55.7	IMR90p2
62.0	G5	29.7116751063859	COL1A2_1	55.7	IMR90p2
62.5	G5	30.9537244154583	COL1A2_1	55.7	IMR90p2
63.0	G5	32.5882621868438	COL1A2_1	55.7	IMR90p2
63.5	G5	35.2947694461219	COL1A2_1	55.7	IMR90p2
64.0	G5	40.3187195538166	COL1A2_1	55.7	IMR90p2
64.5	G5	47.4592012644556	COL1A2_1	55.7	IMR90p2
65.0	G5	55.0988586604344	COL1A2_1	55.7	IMR90p2
65.5	G5	63.5853499991941	COL1A2_1	55.7	IMR90p2
66.0	G5	74.7169228388809	COL1A2_1	55.7	IMR90p2
66.5	G5	85.7737836952208	COL1A2_1	55.7	IMR90p2
67.0	G5	95.3987615097334	COL1A2_1	55.7	IMR90p2
67.5	G5	104.677260553467	COL1A2_1	55.7	IMR90p2
68.0	G5	112.710168630981	COL1A2_1	55.7	IMR90p2
68.5	G5	117.440619875303	COL1A2_1	55.7	IMR90p2
69.0	G5	121.822937122306	COL1A2_1	55.7	IMR90p2
69.5	G5	126.453456517987	COL1A2_1	55.7	IMR90p2
70.0	G5	129.482616127848	COL1A2_1	55.7	IMR90p2
70.5	G5	132.738079873308	COL1A2_1	55.7	IMR90p2
71.0	G5	137.60860703298	COL1A2_1	55.7	IMR90p2
71.5	G5	142.161413297488	COL1A2_1	55.7	IMR90p2
72.0	G5	147.95208208813	COL1A2_1	55.7	IMR90p2
72.5	G5	157.605314454961	COL1A2_1	55.7	IMR90p2
73.0	G5	170.63971950478	COL1A2_1	55.7	IMR90p2
73.5	G5	186.411402534872	COL1A2_1	55.7	IMR90p2
74.0	G5	203.293642283763	COL1A2_1	55.7	IMR90p2
74.5	G5	217.933132177713	COL1A2_1	55.7	IMR90p2
75.0	G5	226.973894067413	COL1A2_1	55.7	IMR90p2
75.5	G5	225.971721189717	COL1A2_1	55.7	IMR90p2
76.0	G5	213.553079608509	COL1A2_1	55.7	IMR90p2
76.5	G5	193.3063185327	COL1A2_1	55.7	IMR90p2
77.0	G5	168.452725774809	COL1A2_1	55.7	IMR90p2
77.5	G5	142.287474304879	COL1A2_1	55.7	IMR90p2
78.0	G5	121.270507725813	COL1A2_1	55.7	IMR90p2
78.5	G5	107.406166160424	COL1A2_1	55.7	IMR90p2
79.0	G5	98.277598592113	COL1A2_1	55.7	IMR90p2
79.5	G5	93.2377638602826	COL1A2_1	55.7	IMR90p2
80.0	G5	91.7758935796503	COL1A2_1	55.7	IMR90p2
80.5	G5	91.5778898710706	COL1A2_1	55.7	IMR90p2
81.0	G5	91.6278994641352	COL1A2_1	55.7	IMR90p2
81.5	G5	93.5689573013851	COL1A2_1	55.7	IMR90p2
82.0	G5	99.8311111803578	COL1A2_1	55.7	IMR90p2
82.5	G5	124.505875853276	COL1A2_1	55.7	IMR90p2
83.0	G5	168.881472564635	COL1A2_1	55.7	IMR90p2
83.5	G5	215.6420002651	COL1A2_1	55.7	IMR90p2
84.0	G5	256.131358384666	COL1A2_1	55.7	IMR90p2
84.5	G5	285.002079996449	COL1A2_1	55.7	IMR90p2
85.0	G5	273.238859258179	COL1A2_1	55.7	IMR90p2
85.5	G5	216.989496654011	COL1A2_1	55.7	IMR90p2
86.0	G5	151.900842281614	COL1A2_1	55.7	IMR90p2
86.5	G5	92.4892651679603	COL1A2_1	55.7	IMR90p2
87.0	G5	40.3074931970565	COL1A2_1	55.7	IMR90p2
87.5	G5	9.77264888682396	COL1A2_1	55.7	IMR90p2
88.0	G5	3.44496999607998	COL1A2_1	55.7	IMR90p2
88.5	G5	3.48797593182479	COL1A2_1	55.7	IMR90p2
89.0	G5	2.996434727517	COL1A2_1	55.7	IMR90p2
89.5	G5	3.06932208098374	COL1A2_1	55.7	IMR90p2
90.0	G5	3.37646165169485	COL1A2_1	55.7	IMR90p2
90.5	G5	3.28579453060399	COL1A2_1	55.7	IMR90p2
91.0	G5	3.20005709075252	COL1A2_1	55.7	IMR90p2
91.5	G5	3.04512647462388	COL1A2_1	55.7	IMR90p2
92.0	G5	2.59295519922807	COL1A2_1	55.7	IMR90p2
92.5	G5	2.29145967052153	COL1A2_1	55.7	IMR90p2
93.0	G5	2.63316496089163	COL1A2_1	55.7	IMR90p2
93.5	G5	3.02102499879936	COL1A2_1	55.7	IMR90p2
94.0	G5	3.25921349195721	COL1A2_1	55.7	IMR90p2
94.5	G5	4.2018974210381	COL1A2_1	55.7	IMR90p2
95.0	G5	2.22224776996597	COL1A2_1	55.7	IMR90p2
55.0	H5	5.19314152173342	COL1A2_1	55.0	IMR90p2
55.5	H5	11.2518066304239	COL1A2_1	55.0	IMR90p2
56.0	H5	10.3862830434681	COL1A2_1	55.0	IMR90p2
56.5	H5	10.3862830434697	COL1A2_1	55.0	IMR90p2
57.0	H5	10.3862830434567	COL1A2_1	55.0	IMR90p2
57.5	H5	10.0938450038632	COL1A2_1	55.0	IMR90p2
58.0	H5	11.8689508788237	COL1A2_1	55.0	IMR90p2
58.5	H5	15.5771980595713	COL1A2_1	55.0	IMR90p2
59.0	H5	18.6682280151272	COL1A2_1	55.0	IMR90p2
59.5	H5	21.560210142724	COL1A2_1	55.0	IMR90p2
60.0	H5	23.1639144078678	COL1A2_1	55.0	IMR90p2
60.5	H5	23.998290706019	COL1A2_1	55.0	IMR90p2
61.0	H5	25.1874975354502	COL1A2_1	55.0	IMR90p2
61.5	H5	25.7089599700028	COL1A2_1	55.0	IMR90p2
62.0	H5	25.6233147160725	COL1A2_1	55.0	IMR90p2
62.5	H5	26.6569464121012	COL1A2_1	55.0	IMR90p2
63.0	H5	28.9002868748568	COL1A2_1	55.0	IMR90p2
63.5	H5	31.1099938330211	COL1A2_1	55.0	IMR90p2
64.0	H5	34.6509740141358	COL1A2_1	55.0	IMR90p2
64.5	H5	40.6053406978283	COL1A2_1	55.0	IMR90p2
65.0	H5	48.1008907661599	COL1A2_1	55.0	IMR90p2
65.5	H5	56.7911056403404	COL1A2_1	55.0	IMR90p2
66.0	H5	67.6506621268987	COL1A2_1	55.0	IMR90p2
66.5	H5	79.0966535009459	COL1A2_1	55.0	IMR90p2
67.0	H5	88.9465645365083	COL1A2_1	55.0	IMR90p2
67.5	H5	97.1333675358441	COL1A2_1	55.0	IMR90p2
68.0	H5	103.885990413338	COL1A2_1	55.0	IMR90p2
68.5	H5	108.426249582804	COL1A2_1	55.0	IMR90p2
69.0	H5	111.500128256477	COL1A2_1	55.0	IMR90p2
69.5	H5	114.545462444111	COL1A2_1	55.0	IMR90p2
70.0	H5	118.042811302966	COL1A2_1	55.0	IMR90p2
70.5	H5	121.906208210125	COL1A2_1	55.0	IMR90p2
71.0	H5	126.393289741983	COL1A2_1	55.0	IMR90p2
71.5	H5	132.694806137107	COL1A2_1	55.0	IMR90p2
72.0	H5	141.543893579832	COL1A2_1	55.0	IMR90p2
72.5	H5	152.691467604283	COL1A2_1	55.0	IMR90p2
73.0	H5	166.801514140711	COL1A2_1	55.0	IMR90p2
73.5	H5	184.691880739883	COL1A2_1	55.0	IMR90p2
74.0	H5	202.997856893	COL1A2_1	55.0	IMR90p2
74.5	H5	217.961323457226	COL1A2_1	55.0	IMR90p2
75.0	H5	226.783810481021	COL1A2_1	55.0	IMR90p2
75.5	H5	226.531715027117	COL1A2_1	55.0	IMR90p2
76.0	H5	214.739033954049	COL1A2_1	55.0	IMR90p2
76.5	H5	194.200993675767	COL1A2_1	55.0	IMR90p2
77.0	H5	168.728465375335	COL1A2_1	55.0	IMR90p2
77.5	H5	142.614072871736	COL1A2_1	55.0	IMR90p2
78.0	H5	120.307189312841	COL1A2_1	55.0	IMR90p2
78.5	H5	103.931191832268	COL1A2_1	55.0	IMR90p2
79.0	H5	92.9262520116594	COL1A2_1	55.0	IMR90p2
79.5	H5	86.6853678734925	COL1A2_1	55.0	IMR90p2
80.0	H5	84.0528993871487	COL1A2_1	55.0	IMR90p2
80.5	H5	83.0413877978916	COL1A2_1	55.0	IMR90p2
81.0	H5	83.1651371445411	COL1A2_1	55.0	IMR90p2
81.5	H5	84.6622934407923	COL1A2_1	55.0	IMR90p2
82.0	H5	89.5444144778076	COL1A2_1	55.0	IMR90p2
82.5	H5	109.451515491362	COL1A2_1	55.0	IMR90p2
83.0	H5	148.498505489596	COL1A2_1	55.0	IMR90p2
83.5	H5	191.311283885192	COL1A2_1	55.0	IMR90p2
84.0	H5	229.003663076131	COL1A2_1	55.0	IMR90p2
84.5	H5	257.864760870257	COL1A2_1	55.0	IMR90p2
85.0	H5	252.930104510277	COL1A2_1	55.0	IMR90p2
85.5	H5	205.04796495495	COL1A2_1	55.0	IMR90p2
86.0	H5	145.387888951454	COL1A2_1	55.0	IMR90p2
86.5	H5	90.7952300446308	COL1A2_1	55.0	IMR90p2
87.0	H5	41.6787718014006	COL1A2_1	55.0	IMR90p2
87.5	H5	10.8229952999259	COL1A2_1	55.0	IMR90p2
88.0	H5	3.42363225703281	COL1A2_1	55.0	IMR90p2
88.5	H5	3.73228687802526	COL1A2_1	55.0	IMR90p2
89.0	H5	2.97584066062586	COL1A2_1	55.0	IMR90p2
89.5	H5	2.29058366667158	COL1A2_1	55.0	IMR90p2
90.0	H5	2.11983224158854	COL1A2_1	55.0	IMR90p2
90.5	H5	2.12332406581749	COL1A2_1	55.0	IMR90p2
91.0	H5	2.00278024265748	COL1A2_1	55.0	IMR90p2
91.5	H5	2.34899052480802	COL1A2_1	55.0	IMR90p2
92.0	H5	2.78651557474268	COL1A2_1	55.0	IMR90p2
92.5	H5	3.01248035199433	COL1A2_1	55.0	IMR90p2
93.0	H5	2.95781966169085	COL1A2_1	55.0	IMR90p2
93.5	H5	3.06293020433668	COL1A2_1	55.0	IMR90p2
94.0	H5	3.18890196949206	COL1A2_1	55.0	IMR90p2
94.5	H5	3.71989380386668	COL1A2_1	55.0	IMR90p2
95.0	H5	1.87374874952803	COL1A2_1	55.0	IMR90p2
55.0	A5	21.2397018427257	COL1A2_1	65.0	IMR90p11
55.5	A5	46.0193539925742	COL1A2_1	65.0	IMR90p11
56.0	A5	42.4794036854532	COL1A2_1	65.0	IMR90p11
56.5	A5	42.4794036854444	COL1A2_1	65.0	IMR90p11
57.0	A5	42.4794036855028	COL1A2_1	65.0	IMR90p11
57.5	A5	42.6399158044576	COL1A2_1	65.0	IMR90p11
58.0	A5	41.3559774700329	COL1A2_1	65.0	IMR90p11
58.5	A5	41.3370480056792	COL1A2_1	65.0	IMR90p11
59.0	A5	42.8633698016606	COL1A2_1	65.0	IMR90p11
59.5	A5	42.1259933559963	COL1A2_1	65.0	IMR90p11
60.0	A5	40.377155103077	COL1A2_1	65.0	IMR90p11
60.5	A5	39.791527312399	COL1A2_1	65.0	IMR90p11
61.0	A5	38.8325644954073	COL1A2_1	65.0	IMR90p11
61.5	A5	36.2133069760537	COL1A2_1	65.0	IMR90p11
62.0	A5	35.3909229248857	COL1A2_1	65.0	IMR90p11
62.5	A5	36.0310758208661	COL1A2_1	65.0	IMR90p11
63.0	A5	35.2825601992497	COL1A2_1	65.0	IMR90p11
63.5	A5	35.2674798493631	COL1A2_1	65.0	IMR90p11
64.0	A5	39.5378956993411	COL1A2_1	65.0	IMR90p11
64.5	A5	46.4108500581283	COL1A2_1	65.0	IMR90p11
65.0	A5	55.7254344340261	COL1A2_1	65.0	IMR90p11
65.5	A5	71.1489024023454	COL1A2_1	65.0	IMR90p11
66.0	A5	89.7283853280887	COL1A2_1	65.0	IMR90p11
66.5	A5	105.163468120526	COL1A2_1	65.0	IMR90p11
67.0	A5	117.669472531869	COL1A2_1	65.0	IMR90p11
67.5	A5	127.745992384977	COL1A2_1	65.0	IMR90p11
68.0	A5	132.473238239509	COL1A2_1	65.0	IMR90p11
68.5	A5	133.799987857535	COL1A2_1	65.0	IMR90p11
69.0	A5	134.793520475477	COL1A2_1	65.0	IMR90p11
69.5	A5	135.328110735418	COL1A2_1	65.0	IMR90p11
70.0	A5	136.134080345895	COL1A2_1	65.0	IMR90p11
70.5	A5	137.211819320098	COL1A2_1	65.0	IMR90p11
71.0	A5	137.587411244854	COL1A2_1	65.0	IMR90p11
71.5	A5	138.967061958806	COL1A2_1	65.0	IMR90p11
72.0	A5	142.078661012294	COL1A2_1	65.0	IMR90p11
72.5	A5	146.234113183416	COL1A2_1	65.0	IMR90p11
73.0	A5	152.261166571765	COL1A2_1	65.0	IMR90p11
73.5	A5	160.191544994279	COL1A2_1	65.0	IMR90p11
74.0	A5	167.495368175979	COL1A2_1	65.0	IMR90p11
74.5	A5	171.918092113541	COL1A2_1	65.0	IMR90p11
75.0	A5	172.747555164639	COL1A2_1	65.0	IMR90p11
75.5	A5	170.048910094118	COL1A2_1	65.0	IMR90p11
76.0	A5	163.928859284043	COL1A2_1	65.0	IMR90p11
76.5	A5	156.031627880573	COL1A2_1	65.0	IMR90p11
77.0	A5	148.442626104553	COL1A2_1	65.0	IMR90p11
77.5	A5	141.48331333023	COL1A2_1	65.0	IMR90p11
78.0	A5	136.025659732146	COL1A2_1	65.0	IMR90p11
78.5	A5	132.353952697268	COL1A2_1	65.0	IMR90p11
79.0	A5	129.654236034106	COL1A2_1	65.0	IMR90p11
79.5	A5	127.854833495661	COL1A2_1	65.0	IMR90p11
80.0	A5	127.814650189384	COL1A2_1	65.0	IMR90p11
80.5	A5	127.967554149282	COL1A2_1	65.0	IMR90p11
81.0	A5	129.126449442652	COL1A2_1	65.0	IMR90p11
81.5	A5	133.229073149451	COL1A2_1	65.0	IMR90p11
82.0	A5	145.932199652479	COL1A2_1	65.0	IMR90p11
82.5	A5	191.672966584247	COL1A2_1	65.0	IMR90p11
83.0	A5	276.050054418719	COL1A2_1	65.0	IMR90p11
83.5	A5	367.862775303985	COL1A2_1	65.0	IMR90p11
84.0	A5	449.554712144087	COL1A2_1	65.0	IMR90p11
84.5	A5	510.291842358705	COL1A2_1	65.0	IMR90p11
85.0	A5	499.172363819532	COL1A2_1	65.0	IMR90p11
85.5	A5	405.589077109232	COL1A2_1	65.0	IMR90p11
86.0	A5	289.569667893083	COL1A2_1	65.0	IMR90p11
86.5	A5	181.089955322862	COL1A2_1	65.0	IMR90p11
87.0	A5	83.6662951732687	COL1A2_1	65.0	IMR90p11
87.5	A5	23.5550219182568	COL1A2_1	65.0	IMR90p11
88.0	A5	7.2880005392239	COL1A2_1	65.0	IMR90p11
88.5	A5	5.01830669050275	COL1A2_1	65.0	IMR90p11
89.0	A5	2.79686700731997	COL1A2_1	65.0	IMR90p11
89.5	A5	2.09916650448798	COL1A2_1	65.0	IMR90p11
90.0	A5	2.22927992072357	COL1A2_1	65.0	IMR90p11
90.5	A5	2.20542868803273	COL1A2_1	65.0	IMR90p11
91.0	A5	2.40583537667953	COL1A2_1	65.0	IMR90p11
91.5	A5	2.51629207847373	COL1A2_1	65.0	IMR90p11
92.0	A5	2.05678650690265	COL1A2_1	65.0	IMR90p11
92.5	A5	1.66847312608752	COL1A2_1	65.0	IMR90p11
93.0	A5	1.39707518683957	COL1A2_1	65.0	IMR90p11
93.5	A5	0.956533868170425	COL1A2_1	65.0	IMR90p11
94.0	A5	0.685117301050639	COL1A2_1	65.0	IMR90p11
94.5	A5	0.653248019472983	COL1A2_1	65.0	IMR90p11
95.0	A5	0.258398530835336	COL1A2_1	65.0	IMR90p11
55.0	B5	20.3788382096343	COL1A2_1	64.5	IMR90p11
55.5	B5	44.1541494542053	COL1A2_1	64.5	IMR90p11
56.0	B5	40.7576764192645	COL1A2_1	64.5	IMR90p11
56.5	B5	40.7576764192509	COL1A2_1	64.5	IMR90p11
57.0	B5	40.7576764193691	COL1A2_1	64.5	IMR90p11
57.5	B5	40.7775285581351	COL1A2_1	64.5	IMR90p11
58.0	B5	40.7063056816737	COL1A2_1	64.5	IMR90p11
58.5	B5	40.1817936199668	COL1A2_1	64.5	IMR90p11
59.0	B5	39.2207741139789	COL1A2_1	64.5	IMR90p11
59.5	B5	37.9314357011071	COL1A2_1	64.5	IMR90p11
60.0	B5	36.92467174635	COL1A2_1	64.5	IMR90p11
60.5	B5	35.8431914474534	COL1A2_1	64.5	IMR90p11
61.0	B5	34.4356505659841	COL1A2_1	64.5	IMR90p11
61.5	B5	33.1615073825139	COL1A2_1	64.5	IMR90p11
62.0	B5	31.9740939761587	COL1A2_1	64.5	IMR90p11
62.5	B5	31.586878083398	COL1A2_1	64.5	IMR90p11
63.0	B5	32.6728610535497	COL1A2_1	64.5	IMR90p11
63.5	B5	35.8298317713768	COL1A2_1	64.5	IMR90p11
64.0	B5	42.130989230277	COL1A2_1	64.5	IMR90p11
64.5	B5	52.5454561950651	COL1A2_1	64.5	IMR90p11
65.0	B5	66.1007919438578	COL1A2_1	64.5	IMR90p11
65.5	B5	81.9670175492392	COL1A2_1	64.5	IMR90p11
66.0	B5	98.363740913639	COL1A2_1	64.5	IMR90p11
66.5	B5	112.043750467559	COL1A2_1	64.5	IMR90p11
67.0	B5	122.104039423766	COL1A2_1	64.5	IMR90p11
67.5	B5	129.136250027435	COL1A2_1	64.5	IMR90p11
68.0	B5	132.472123417401	COL1A2_1	64.5	IMR90p11
68.5	B5	133.178078649361	COL1A2_1	64.5	IMR90p11
69.0	B5	134.368906629373	COL1A2_1	64.5	IMR90p11
69.5	B5	135.993319323715	COL1A2_1	64.5	IMR90p11
70.0	B5	137.236525523128	COL1A2_1	64.5	IMR90p11
70.5	B5	139.288523448043	COL1A2_1	64.5	IMR90p11
71.0	B5	142.465907419846	COL1A2_1	64.5	IMR90p11
71.5	B5	145.630192841545	COL1A2_1	64.5	IMR90p11
72.0	B5	149.327377222978	COL1A2_1	64.5	IMR90p11
72.5	B5	154.68136945548	COL1A2_1	64.5	IMR90p11
73.0	B5	161.403456656084	COL1A2_1	64.5	IMR90p11
73.5	B5	168.21293194842	COL1A2_1	64.5	IMR90p11
74.0	B5	174.549759699574	COL1A2_1	64.5	IMR90p11
74.5	B5	178.821174428226	COL1A2_1	64.5	IMR90p11
75.0	B5	179.395193043525	COL1A2_1	64.5	IMR90p11
75.5	B5	175.815996465352	COL1A2_1	64.5	IMR90p11
76.0	B5	169.183558923082	COL1A2_1	64.5	IMR90p11
76.5	B5	160.545149295767	COL1A2_1	64.5	IMR90p11
77.0	B5	151.603970569231	COL1A2_1	64.5	IMR90p11
77.5	B5	143.627000914624	COL1A2_1	64.5	IMR90p11
78.0	B5	137.35783836968	COL1A2_1	64.5	IMR90p11
78.5	B5	133.103373025476	COL1A2_1	64.5	IMR90p11
79.0	B5	130.416450084044	COL1A2_1	64.5	IMR90p11
79.5	B5	128.959658584759	COL1A2_1	64.5	IMR90p11
80.0	B5	128.43456941442	COL1A2_1	64.5	IMR90p11
80.5	B5	128.931347043152	COL1A2_1	64.5	IMR90p11
81.0	B5	130.57422166846	COL1A2_1	64.5	IMR90p11
81.5	B5	134.987633688845	COL1A2_1	64.5	IMR90p11
82.0	B5	150.857444546175	COL1A2_1	64.5	IMR90p11
82.5	B5	204.459967073424	COL1A2_1	64.5	IMR90p11
83.0	B5	291.936464264804	COL1A2_1	64.5	IMR90p11
83.5	B5	380.790669975563	COL1A2_1	64.5	IMR90p11
84.0	B5	459.238138539524	COL1A2_1	64.5	IMR90p11
84.5	B5	510.385870779195	COL1A2_1	64.5	IMR90p11
85.0	B5	481.445180157195	COL1A2_1	64.5	IMR90p11
85.5	B5	378.226067294958	COL1A2_1	64.5	IMR90p11
86.0	B5	263.99689121404	COL1A2_1	64.5	IMR90p11
86.5	B5	157.842039502705	COL1A2_1	64.5	IMR90p11
87.0	B5	66.6493569110372	COL1A2_1	64.5	IMR90p11
87.5	B5	17.0210188390274	COL1A2_1	64.5	IMR90p11
88.0	B5	7.22699930147724	COL1A2_1	64.5	IMR90p11
88.5	B5	6.15652901428842	COL1A2_1	64.5	IMR90p11
89.0	B5	4.14479707430377	COL1A2_1	64.5	IMR90p11
89.5	B5	2.79432122560144	COL1A2_1	64.5	IMR90p11
90.0	B5	2.74081620969775	COL1A2_1	64.5	IMR90p11
90.5	B5	2.671579784279	COL1A2_1	64.5	IMR90p11
91.0	B5	1.95443073990623	COL1A2_1	64.5	IMR90p11
91.5	B5	2.09769566403963	COL1A2_1	64.5	IMR90p11
92.0	B5	2.37232800646831	COL1A2_1	64.5	IMR90p11
92.5	B5	1.73137442762777	COL1A2_1	64.5	IMR90p11
93.0	B5	1.38834208020876	COL1A2_1	64.5	IMR90p11
93.5	B5	1.32725611477895	COL1A2_1	64.5	IMR90p11
94.0	B5	0.93757919306131	COL1A2_1	64.5	IMR90p11
94.5	B5	0.379680560127099	COL1A2_1	64.5	IMR90p11
95.0	B5	-0.0313840732530934	COL1A2_1	64.5	IMR90p11
55.0	C5	18.6193213291999	COL1A2_1	63.3	IMR90p11
55.5	C5	40.3418628799313	COL1A2_1	63.3	IMR90p11
56.0	C5	37.2386426583964	COL1A2_1	63.3	IMR90p11
56.5	C5	37.2386426583851	COL1A2_1	63.3	IMR90p11
57.0	C5	37.2386426584958	COL1A2_1	63.3	IMR90p11
57.5	C5	37.19808907895	COL1A2_1	63.3	IMR90p11
58.0	C5	37.5184192027668	COL1A2_1	63.3	IMR90p11
58.5	C5	37.3954662946142	COL1A2_1	63.3	IMR90p11
59.0	C5	38.2118025196999	COL1A2_1	63.3	IMR90p11
59.5	C5	38.8189696771171	COL1A2_1	63.3	IMR90p11
60.0	C5	39.3012441677831	COL1A2_1	63.3	IMR90p11
60.5	C5	40.0625245689641	COL1A2_1	63.3	IMR90p11
61.0	C5	40.0707580546252	COL1A2_1	63.3	IMR90p11
61.5	C5	39.1817814631768	COL1A2_1	63.3	IMR90p11
62.0	C5	39.1058009624007	COL1A2_1	63.3	IMR90p11
62.5	C5	39.910693806346	COL1A2_1	63.3	IMR90p11
63.0	C5	41.1108128963936	COL1A2_1	63.3	IMR90p11
63.5	C5	43.3649781751831	COL1A2_1	63.3	IMR90p11
64.0	C5	48.399404858071	COL1A2_1	63.3	IMR90p11
64.5	C5	57.0042763967865	COL1A2_1	63.3	IMR90p11
65.0	C5	68.1547645581531	COL1A2_1	63.3	IMR90p11
65.5	C5	82.586934991893	COL1A2_1	63.3	IMR90p11
66.0	C5	98.1579431709758	COL1A2_1	63.3	IMR90p11
66.5	C5	112.105665960269	COL1A2_1	63.3	IMR90p11
67.0	C5	123.209369414499	COL1A2_1	63.3	IMR90p11
67.5	C5	132.270164935355	COL1A2_1	63.3	IMR90p11
68.0	C5	137.233457216444	COL1A2_1	63.3	IMR90p11
68.5	C5	139.524798597088	COL1A2_1	63.3	IMR90p11
69.0	C5	141.78242880749	COL1A2_1	63.3	IMR90p11
69.5	C5	143.549985538007	COL1A2_1	63.3	IMR90p11
70.0	C5	144.263621350803	COL1A2_1	63.3	IMR90p11
70.5	C5	145.66706749956	COL1A2_1	63.3	IMR90p11
71.0	C5	148.602856802708	COL1A2_1	63.3	IMR90p11
71.5	C5	152.096527725928	COL1A2_1	63.3	IMR90p11
72.0	C5	157.277999461004	COL1A2_1	63.3	IMR90p11
72.5	C5	165.054223958612	COL1A2_1	63.3	IMR90p11
73.0	C5	175.120117811533	COL1A2_1	63.3	IMR90p11
73.5	C5	185.925560188701	COL1A2_1	63.3	IMR90p11
74.0	C5	195.746828718748	COL1A2_1	63.3	IMR90p11
74.5	C5	202.051744135575	COL1A2_1	63.3	IMR90p11
75.0	C5	202.994611049641	COL1A2_1	63.3	IMR90p11
75.5	C5	198.329083473021	COL1A2_1	63.3	IMR90p11
76.0	C5	188.560670851663	COL1A2_1	63.3	IMR90p11
76.5	C5	175.629165218065	COL1A2_1	63.3	IMR90p11
77.0	C5	162.681333047146	COL1A2_1	63.3	IMR90p11
77.5	C5	151.639520297941	COL1A2_1	63.3	IMR90p11
78.0	C5	142.857812447879	COL1A2_1	63.3	IMR90p11
78.5	C5	137.557817898948	COL1A2_1	63.3	IMR90p11
79.0	C5	135.045881598751	COL1A2_1	63.3	IMR90p11
79.5	C5	133.651396347359	COL1A2_1	63.3	IMR90p11
80.0	C5	133.16904039205	COL1A2_1	63.3	IMR90p11
80.5	C5	133.92569314891	COL1A2_1	63.3	IMR90p11
81.0	C5	135.03655188124	COL1A2_1	63.3	IMR90p11
81.5	C5	138.502849016624	COL1A2_1	63.3	IMR90p11
82.0	C5	154.681609527806	COL1A2_1	63.3	IMR90p11
82.5	C5	209.564993105689	COL1A2_1	63.3	IMR90p11
83.0	C5	298.171424816062	COL1A2_1	63.3	IMR90p11
83.5	C5	387.732342287862	COL1A2_1	63.3	IMR90p11
84.0	C5	467.26399052856	COL1A2_1	63.3	IMR90p11
84.5	C5	517.946828668705	COL1A2_1	63.3	IMR90p11
85.0	C5	485.803799483047	COL1A2_1	63.3	IMR90p11
85.5	C5	379.335076451134	COL1A2_1	63.3	IMR90p11
86.0	C5	263.126429021528	COL1A2_1	63.3	IMR90p11
86.5	C5	154.90630282336	COL1A2_1	63.3	IMR90p11
87.0	C5	62.6617680687971	COL1A2_1	63.3	IMR90p11
87.5	C5	13.9306930637426	COL1A2_1	63.3	IMR90p11
88.0	C5	5.25353686721502	COL1A2_1	63.3	IMR90p11
88.5	C5	4.91525247398971	COL1A2_1	63.3	IMR90p11
89.0	C5	3.56877299094117	COL1A2_1	63.3	IMR90p11
89.5	C5	2.68906151985317	COL1A2_1	63.3	IMR90p11
90.0	C5	2.72252148023904	COL1A2_1	63.3	IMR90p11
90.5	C5	2.30968549445623	COL1A2_1	63.3	IMR90p11
91.0	C5	1.5919732830771	COL1A2_1	63.3	IMR90p11
91.5	C5	1.93104467183338	COL1A2_1	63.3	IMR90p11
92.0	C5	2.00800281411881	COL1A2_1	63.3	IMR90p11
92.5	C5	1.44446893027663	COL1A2_1	63.3	IMR90p11
93.0	C5	1.42138444775469	COL1A2_1	63.3	IMR90p11
93.5	C5	1.56426621849437	COL1A2_1	63.3	IMR90p11
94.0	C5	1.2426377415166	COL1A2_1	63.3	IMR90p11
94.5	C5	1.49376959048669	COL1A2_1	63.3	IMR90p11
95.0	C5	0.879270856090272	COL1A2_1	63.3	IMR90p11
55.0	D5	16.7299674160834	COL1A2_1	61.4	IMR90p11
55.5	D5	36.248262734847	COL1A2_1	61.4	IMR90p11
56.0	D5	33.4599348321665	COL1A2_1	61.4	IMR90p11
56.5	D5	33.4599348321733	COL1A2_1	61.4	IMR90p11
57.0	D5	33.4599348321137	COL1A2_1	61.4	IMR90p11
57.5	D5	33.3365765951389	COL1A2_1	61.4	IMR90p11
58.0	D5	34.088534393323	COL1A2_1	61.4	IMR90p11
58.5	D5	35.6585376633986	COL1A2_1	61.4	IMR90p11
59.0	D5	36.8595730145503	COL1A2_1	61.4	IMR90p11
59.5	D5	37.1930315956247	COL1A2_1	61.4	IMR90p11
60.0	D5	36.4285856486304	COL1A2_1	61.4	IMR90p11
60.5	D5	35.4288836835867	COL1A2_1	61.4	IMR90p11
61.0	D5	34.4271570428618	COL1A2_1	61.4	IMR90p11
61.5	D5	33.1859957348681	COL1A2_1	61.4	IMR90p11
62.0	D5	32.6341264534108	COL1A2_1	61.4	IMR90p11
62.5	D5	33.8733962771419	COL1A2_1	61.4	IMR90p11
63.0	D5	35.2956195808363	COL1A2_1	61.4	IMR90p11
63.5	D5	37.3309977047857	COL1A2_1	61.4	IMR90p11
64.0	D5	42.7263523392555	COL1A2_1	61.4	IMR90p11
64.5	D5	51.5761068096695	COL1A2_1	61.4	IMR90p11
65.0	D5	62.8867902253483	COL1A2_1	61.4	IMR90p11
65.5	D5	77.8284236660559	COL1A2_1	61.4	IMR90p11
66.0	D5	95.291785983525	COL1A2_1	61.4	IMR90p11
66.5	D5	110.204782423283	COL1A2_1	61.4	IMR90p11
67.0	D5	121.645109975523	COL1A2_1	61.4	IMR90p11
67.5	D5	130.595973745621	COL1A2_1	61.4	IMR90p11
68.0	D5	135.266920498651	COL1A2_1	61.4	IMR90p11
68.5	D5	136.185349112355	COL1A2_1	61.4	IMR90p11
69.0	D5	137.644312885138	COL1A2_1	61.4	IMR90p11
69.5	D5	139.482283171381	COL1A2_1	61.4	IMR90p11
70.0	D5	140.512766660829	COL1A2_1	61.4	IMR90p11
70.5	D5	142.832859381859	COL1A2_1	61.4	IMR90p11
71.0	D5	146.697213336181	COL1A2_1	61.4	IMR90p11
71.5	D5	150.947794732271	COL1A2_1	61.4	IMR90p11
72.0	D5	156.955643439344	COL1A2_1	61.4	IMR90p11
72.5	D5	165.534684313435	COL1A2_1	61.4	IMR90p11
73.0	D5	176.598961050558	COL1A2_1	61.4	IMR90p11
73.5	D5	189.085882767862	COL1A2_1	61.4	IMR90p11
74.0	D5	200.40941664508	COL1A2_1	61.4	IMR90p11
74.5	D5	208.249041144854	COL1A2_1	61.4	IMR90p11
75.0	D5	211.466715800395	COL1A2_1	61.4	IMR90p11
75.5	D5	207.87793080419	COL1A2_1	61.4	IMR90p11
76.0	D5	197.162293551318	COL1A2_1	61.4	IMR90p11
76.5	D5	183.03434969085	COL1A2_1	61.4	IMR90p11
77.0	D5	167.83938128941	COL1A2_1	61.4	IMR90p11
77.5	D5	153.190964329893	COL1A2_1	61.4	IMR90p11
78.0	D5	141.608661673258	COL1A2_1	61.4	IMR90p11
78.5	D5	134.576144829384	COL1A2_1	61.4	IMR90p11
79.0	D5	130.69697015913	COL1A2_1	61.4	IMR90p11
79.5	D5	128.732783180456	COL1A2_1	61.4	IMR90p11
80.0	D5	128.118702855445	COL1A2_1	61.4	IMR90p11
80.5	D5	129.009625634825	COL1A2_1	61.4	IMR90p11
81.0	D5	131.080378926105	COL1A2_1	61.4	IMR90p11
81.5	D5	135.258344212259	COL1A2_1	61.4	IMR90p11
82.0	D5	151.054133509057	COL1A2_1	61.4	IMR90p11
82.5	D5	203.491065790804	COL1A2_1	61.4	IMR90p11
83.0	D5	286.964305993603	COL1A2_1	61.4	IMR90p11
83.5	D5	370.730575354786	COL1A2_1	61.4	IMR90p11
84.0	D5	444.322571585583	COL1A2_1	61.4	IMR90p11
84.5	D5	490.847337602353	COL1A2_1	61.4	IMR90p11
85.0	D5	459.59550877252	COL1A2_1	61.4	IMR90p11
85.5	D5	357.787397894374	COL1A2_1	61.4	IMR90p11
86.0	D5	246.921976408148	COL1A2_1	61.4	IMR90p11
86.5	D5	144.722389898998	COL1A2_1	61.4	IMR90p11
87.0	D5	57.648387196492	COL1A2_1	61.4	IMR90p11
87.5	D5	11.3455133806005	COL1A2_1	61.4	IMR90p11
88.0	D5	3.89027685414806	COL1A2_1	61.4	IMR90p11
88.5	D5	4.0122176555895	COL1A2_1	61.4	IMR90p11
89.0	D5	3.15320276057213	COL1A2_1	61.4	IMR90p11
89.5	D5	3.05146305614642	COL1A2_1	61.4	IMR90p11
90.0	D5	3.36364309933862	COL1A2_1	61.4	IMR90p11
90.5	D5	3.55612293661926	COL1A2_1	61.4	IMR90p11
91.0	D5	3.6079259236318	COL1A2_1	61.4	IMR90p11
91.5	D5	3.43011998398754	COL1A2_1	61.4	IMR90p11
92.0	D5	2.86043227722115	COL1A2_1	61.4	IMR90p11
92.5	D5	2.33037759884576	COL1A2_1	61.4	IMR90p11
93.0	D5	1.39701216381752	COL1A2_1	61.4	IMR90p11
93.5	D5	1.07300280506661	COL1A2_1	61.4	IMR90p11
94.0	D5	1.0303607423786	COL1A2_1	61.4	IMR90p11
94.5	D5	2.08378347574097	COL1A2_1	61.4	IMR90p11
95.0	D5	1.55664594040098	COL1A2_1	61.4	IMR90p11
55.0	E5	13.5545107639875	COL1A2_1	59.0	IMR90p11
55.5	E5	29.3681066553061	COL1A2_1	59.0	IMR90p11
56.0	E5	27.1090215279748	COL1A2_1	59.0	IMR90p11
56.5	E5	27.1090215279821	COL1A2_1	59.0	IMR90p11
57.0	E5	27.1090215279207	COL1A2_1	59.0	IMR90p11
57.5	E5	26.8916291473774	COL1A2_1	59.0	IMR90p11
58.0	E5	28.1735149340238	COL1A2_1	59.0	IMR90p11
58.5	E5	31.3319196674388	COL1A2_1	59.0	IMR90p11
59.0	E5	33.0086303537573	COL1A2_1	59.0	IMR90p11
59.5	E5	33.7492914288478	COL1A2_1	59.0	IMR90p11
60.0	E5	33.5005386793782	COL1A2_1	59.0	IMR90p11
60.5	E5	32.7299531089075	COL1A2_1	59.0	IMR90p11
61.0	E5	31.1265071662558	COL1A2_1	59.0	IMR90p11
61.5	E5	29.6969387184763	COL1A2_1	59.0	IMR90p11
62.0	E5	29.7420074959689	COL1A2_1	59.0	IMR90p11
62.5	E5	30.0468693759917	COL1A2_1	59.0	IMR90p11
63.0	E5	30.8576272093069	COL1A2_1	59.0	IMR90p11
63.5	E5	33.9700144624121	COL1A2_1	59.0	IMR90p11
64.0	E5	40.2900938502794	COL1A2_1	59.0	IMR90p11
64.5	E5	48.9649997214069	COL1A2_1	59.0	IMR90p11
65.0	E5	61.0177023718682	COL1A2_1	59.0	IMR90p11
65.5	E5	75.6365739599346	COL1A2_1	59.0	IMR90p11
66.0	E5	90.718870670386	COL1A2_1	59.0	IMR90p11
66.5	E5	103.671780882065	COL1A2_1	59.0	IMR90p11
67.0	E5	113.539521493895	COL1A2_1	59.0	IMR90p11
67.5	E5	120.587746707928	COL1A2_1	59.0	IMR90p11
68.0	E5	125.257956452996	COL1A2_1	59.0	IMR90p11
68.5	E5	127.691308558468	COL1A2_1	59.0	IMR90p11
69.0	E5	130.138211441913	COL1A2_1	59.0	IMR90p11
69.5	E5	133.904914356315	COL1A2_1	59.0	IMR90p11
70.0	E5	137.243894356301	COL1A2_1	59.0	IMR90p11
70.5	E5	140.008920793009	COL1A2_1	59.0	IMR90p11
71.0	E5	143.883858201105	COL1A2_1	59.0	IMR90p11
71.5	E5	148.647212969742	COL1A2_1	59.0	IMR90p11
72.0	E5	154.583224659458	COL1A2_1	59.0	IMR90p11
72.5	E5	164.254518232099	COL1A2_1	59.0	IMR90p11
73.0	E5	177.89766913706	COL1A2_1	59.0	IMR90p11
73.5	E5	193.833805141433	COL1A2_1	59.0	IMR90p11
74.0	E5	209.657660698297	COL1A2_1	59.0	IMR90p11
74.5	E5	221.893209621634	COL1A2_1	59.0	IMR90p11
75.0	E5	226.967231565737	COL1A2_1	59.0	IMR90p11
75.5	E5	223.245619582848	COL1A2_1	59.0	IMR90p11
76.0	E5	210.780626511294	COL1A2_1	59.0	IMR90p11
76.5	E5	191.89683973484	COL1A2_1	59.0	IMR90p11
77.0	E5	170.911097241024	COL1A2_1	59.0	IMR90p11
77.5	E5	151.187953555962	COL1A2_1	59.0	IMR90p11
78.0	E5	135.139882125539	COL1A2_1	59.0	IMR90p11
78.5	E5	124.248665515609	COL1A2_1	59.0	IMR90p11
79.0	E5	117.971219357301	COL1A2_1	59.0	IMR90p11
79.5	E5	114.414505419926	COL1A2_1	59.0	IMR90p11
80.0	E5	113.377842268865	COL1A2_1	59.0	IMR90p11
80.5	E5	113.808664999025	COL1A2_1	59.0	IMR90p11
81.0	E5	114.604686298117	COL1A2_1	59.0	IMR90p11
81.5	E5	117.753028100282	COL1A2_1	59.0	IMR90p11
82.0	E5	129.798692513065	COL1A2_1	59.0	IMR90p11
82.5	E5	170.207529518515	COL1A2_1	59.0	IMR90p11
83.0	E5	236.220118890086	COL1A2_1	59.0	IMR90p11
83.5	E5	302.51170047868	COL1A2_1	59.0	IMR90p11
84.0	E5	359.464596796095	COL1A2_1	59.0	IMR90p11
84.5	E5	395.36770926003	COL1A2_1	59.0	IMR90p11
85.0	E5	368.810341315708	COL1A2_1	59.0	IMR90p11
85.5	E5	285.498579529763	COL1A2_1	59.0	IMR90p11
86.0	E5	196.288478416551	COL1A2_1	59.0	IMR90p11
86.5	E5	115.047406705859	COL1A2_1	59.0	IMR90p11
87.0	E5	46.1637494184795	COL1A2_1	59.0	IMR90p11
87.5	E5	10.2867870320311	COL1A2_1	59.0	IMR90p11
88.0	E5	4.84691430726502	COL1A2_1	59.0	IMR90p11
88.5	E5	4.53130831619296	COL1A2_1	59.0	IMR90p11
89.0	E5	3.30747902132947	COL1A2_1	59.0	IMR90p11
89.5	E5	2.20713630840265	COL1A2_1	59.0	IMR90p11
90.0	E5	1.48180626503085	COL1A2_1	59.0	IMR90p11
90.5	E5	0.995611539806134	COL1A2_1	59.0	IMR90p11
91.0	E5	0.892321878890641	COL1A2_1	59.0	IMR90p11
91.5	E5	1.05774918911857	COL1A2_1	59.0	IMR90p11
92.0	E5	1.34157630071735	COL1A2_1	59.0	IMR90p11
92.5	E5	1.7073724575036	COL1A2_1	59.0	IMR90p11
93.0	E5	2.19832676303901	COL1A2_1	59.0	IMR90p11
93.5	E5	1.97944002755776	COL1A2_1	59.0	IMR90p11
94.0	E5	1.85492522954559	COL1A2_1	59.0	IMR90p11
94.5	E5	0.821254256852569	COL1A2_1	59.0	IMR90p11
95.0	E5	-0.30619819695363	COL1A2_1	59.0	IMR90p11
55.0	F5	10.1873493526798	COL1A2_1	57.0	IMR90p11
55.5	F5	22.0725902641409	COL1A2_1	57.0	IMR90p11
56.0	F5	20.374698705361	COL1A2_1	57.0	IMR90p11
56.5	F5	20.3746987053689	COL1A2_1	57.0	IMR90p11
57.0	F5	20.3746987052887	COL1A2_1	57.0	IMR90p11
57.5	F5	19.9938336199097	COL1A2_1	57.0	IMR90p11
58.0	F5	22.4512920971565	COL1A2_1	57.0	IMR90p11
58.5	F5	26.4504065558723	COL1A2_1	57.0	IMR90p11
59.0	F5	28.2825069337746	COL1A2_1	57.0	IMR90p11
59.5	F5	29.9489840868888	COL1A2_1	57.0	IMR90p11
60.0	F5	30.6472290571036	COL1A2_1	57.0	IMR90p11
60.5	F5	30.0430876810781	COL1A2_1	57.0	IMR90p11
61.0	F5	29.5622667387448	COL1A2_1	57.0	IMR90p11
61.5	F5	28.8055115092766	COL1A2_1	57.0	IMR90p11
62.0	F5	27.2652087650739	COL1A2_1	57.0	IMR90p11
62.5	F5	26.7196658992077	COL1A2_1	57.0	IMR90p11
63.0	F5	27.5437482527643	COL1A2_1	57.0	IMR90p11
63.5	F5	29.178493884409	COL1A2_1	57.0	IMR90p11
64.0	F5	34.0518799080764	COL1A2_1	57.0	IMR90p11
64.5	F5	43.0050490495555	COL1A2_1	57.0	IMR90p11
65.0	F5	54.6013446241226	COL1A2_1	57.0	IMR90p11
65.5	F5	68.6334403886754	COL1A2_1	57.0	IMR90p11
66.0	F5	84.7177711419173	COL1A2_1	57.0	IMR90p11
66.5	F5	99.2947947435139	COL1A2_1	57.0	IMR90p11
67.0	F5	110.430405374036	COL1A2_1	57.0	IMR90p11
67.5	F5	118.678943164477	COL1A2_1	57.0	IMR90p11
68.0	F5	124.036316772624	COL1A2_1	57.0	IMR90p11
68.5	F5	126.306410180733	COL1A2_1	57.0	IMR90p11
69.0	F5	127.876164737776	COL1A2_1	57.0	IMR90p11
69.5	F5	130.305060548036	COL1A2_1	57.0	IMR90p11
70.0	F5	132.857405933713	COL1A2_1	57.0	IMR90p11
70.5	F5	136.580642916203	COL1A2_1	57.0	IMR90p11
71.0	F5	142.126995914208	COL1A2_1	57.0	IMR90p11
71.5	F5	149.244124206726	COL1A2_1	57.0	IMR90p11
72.0	F5	158.610653322349	COL1A2_1	57.0	IMR90p11
72.5	F5	172.219110865615	COL1A2_1	57.0	IMR90p11
73.0	F5	189.206044550236	COL1A2_1	57.0	IMR90p11
73.5	F5	208.684584027791	COL1A2_1	57.0	IMR90p11
74.0	F5	227.834558450406	COL1A2_1	57.0	IMR90p11
74.5	F5	242.117771984192	COL1A2_1	57.0	IMR90p11
75.0	F5	247.115294063922	COL1A2_1	57.0	IMR90p11
75.5	F5	241.047940496198	COL1A2_1	57.0	IMR90p11
76.0	F5	224.316878392731	COL1A2_1	57.0	IMR90p11
76.5	F5	199.866763670702	COL1A2_1	57.0	IMR90p11
77.0	F5	172.94812944764	COL1A2_1	57.0	IMR90p11
77.5	F5	148.289413818908	COL1A2_1	57.0	IMR90p11
78.0	F5	128.815942514474	COL1A2_1	57.0	IMR90p11
78.5	F5	115.269314288136	COL1A2_1	57.0	IMR90p11
79.0	F5	107.468527018968	COL1A2_1	57.0	IMR90p11
79.5	F5	103.512411328399	COL1A2_1	57.0	IMR90p11
80.0	F5	102.079808758765	COL1A2_1	57.0	IMR90p11
80.5	F5	102.097479582129	COL1A2_1	57.0	IMR90p11
81.0	F5	103.665523740046	COL1A2_1	57.0	IMR90p11
81.5	F5	106.580409710545	COL1A2_1	57.0	IMR90p11
82.0	F5	115.630018492762	COL1A2_1	57.0	IMR90p11
82.5	F5	149.957022170226	COL1A2_1	57.0	IMR90p11
83.0	F5	206.152287719318	COL1A2_1	57.0	IMR90p11
83.5	F5	260.190932962353	COL1A2_1	57.0	IMR90p11
84.0	F5	307.36146491056	COL1A2_1	57.0	IMR90p11
84.5	F5	339.140153425147	COL1A2_1	57.0	IMR90p11
85.0	F5	316.006738554494	COL1A2_1	57.0	IMR90p11
85.5	F5	243.865058289434	COL1A2_1	57.0	IMR90p11
86.0	F5	168.983639972265	COL1A2_1	57.0	IMR90p11
86.5	F5	99.9267981128985	COL1A2_1	57.0	IMR90p11
87.0	F5	39.5286521457308	COL1A2_1	57.0	IMR90p11
87.5	F5	8.2023911103438	COL1A2_1	57.0	IMR90p11
88.0	F5	3.6024635890131	COL1A2_1	57.0	IMR90p11
88.5	F5	3.03652866022685	COL1A2_1	57.0	IMR90p11
89.0	F5	2.27593375113082	COL1A2_1	57.0	IMR90p11
89.5	F5	2.17506447182762	COL1A2_1	57.0	IMR90p11
90.0	F5	2.36674180598874	COL1A2_1	57.0	IMR90p11
90.5	F5	2.28871652836648	COL1A2_1	57.0	IMR90p11
91.0	F5	1.8792874817218	COL1A2_1	57.0	IMR90p11
91.5	F5	1.63457802260194	COL1A2_1	57.0	IMR90p11
92.0	F5	1.45588367294175	COL1A2_1	57.0	IMR90p11
92.5	F5	1.37742531165037	COL1A2_1	57.0	IMR90p11
93.0	F5	1.89082531403739	COL1A2_1	57.0	IMR90p11
93.5	F5	2.70625623505725	COL1A2_1	57.0	IMR90p11
94.0	F5	3.09444230992318	COL1A2_1	57.0	IMR90p11
94.5	F5	4.15546078734457	COL1A2_1	57.0	IMR90p11
95.0	F5	2.24331469418354	COL1A2_1	57.0	IMR90p11
55.0	G5	9.33647273535576	COL1A2_1	55.7	IMR90p11
55.5	G5	20.2290242599379	COL1A2_1	55.7	IMR90p11
56.0	G5	18.6729454707128	COL1A2_1	55.7	IMR90p11
56.5	G5	18.6729454706982	COL1A2_1	55.7	IMR90p11
57.0	G5	18.6729454708168	COL1A2_1	55.7	IMR90p11
57.5	G5	18.3640357279418	COL1A2_1	55.7	IMR90p11
58.0	G5	20.1506060663278	COL1A2_1	55.7	IMR90p11
58.5	G5	24.6782323556071	COL1A2_1	55.7	IMR90p11
59.0	G5	28.8351951524256	COL1A2_1	55.7	IMR90p11
59.5	G5	30.4372575789643	COL1A2_1	55.7	IMR90p11
60.0	G5	30.5527076866872	COL1A2_1	55.7	IMR90p11
60.5	G5	30.8069973576777	COL1A2_1	55.7	IMR90p11
61.0	G5	30.970130440357	COL1A2_1	55.7	IMR90p11
61.5	G5	30.5070385966362	COL1A2_1	55.7	IMR90p11
62.0	G5	29.4059484563037	COL1A2_1	55.7	IMR90p11
62.5	G5	28.8701484603417	COL1A2_1	55.7	IMR90p11
63.0	G5	28.5645912105571	COL1A2_1	55.7	IMR90p11
63.5	G5	28.4270067349003	COL1A2_1	55.7	IMR90p11
64.0	G5	30.3011313307173	COL1A2_1	55.7	IMR90p11
64.5	G5	36.4405466583816	COL1A2_1	55.7	IMR90p11
65.0	G5	46.1109267584111	COL1A2_1	55.7	IMR90p11
65.5	G5	59.6674546688187	COL1A2_1	55.7	IMR90p11
66.0	G5	75.0562124976888	COL1A2_1	55.7	IMR90p11
66.5	G5	89.3330328691939	COL1A2_1	55.7	IMR90p11
67.0	G5	101.982141614848	COL1A2_1	55.7	IMR90p11
67.5	G5	112.04702741629	COL1A2_1	55.7	IMR90p11
68.0	G5	118.397072392011	COL1A2_1	55.7	IMR90p11
68.5	G5	122.715931348048	COL1A2_1	55.7	IMR90p11
69.0	G5	126.327480043873	COL1A2_1	55.7	IMR90p11
69.5	G5	127.893444059843	COL1A2_1	55.7	IMR90p11
70.0	G5	129.212886606681	COL1A2_1	55.7	IMR90p11
70.5	G5	130.592000388129	COL1A2_1	55.7	IMR90p11
71.0	G5	132.550237133065	COL1A2_1	55.7	IMR90p11
71.5	G5	136.394783791547	COL1A2_1	55.7	IMR90p11
72.0	G5	143.983041633976	COL1A2_1	55.7	IMR90p11
72.5	G5	155.803395627889	COL1A2_1	55.7	IMR90p11
73.0	G5	173.735693965479	COL1A2_1	55.7	IMR90p11
73.5	G5	196.358371250578	COL1A2_1	55.7	IMR90p11
74.0	G5	219.728418911948	COL1A2_1	55.7	IMR90p11
74.5	G5	240.046980206305	COL1A2_1	55.7	IMR90p11
75.0	G5	252.009469068176	COL1A2_1	55.7	IMR90p11
75.5	G5	250.980843910845	COL1A2_1	55.7	IMR90p11
76.0	G5	236.309367013009	COL1A2_1	55.7	IMR90p11
76.5	G5	211.93086355955	COL1A2_1	55.7	IMR90p11
77.0	G5	182.408248959716	COL1A2_1	55.7	IMR90p11
77.5	G5	153.146234617681	COL1A2_1	55.7	IMR90p11
78.0	G5	128.67539646675	COL1A2_1	55.7	IMR90p11
78.5	G5	111.502775647089	COL1A2_1	55.7	IMR90p11
79.0	G5	100.51995131317	COL1A2_1	55.7	IMR90p11
79.5	G5	94.1418806098108	COL1A2_1	55.7	IMR90p11
80.0	G5	91.5676512159993	COL1A2_1	55.7	IMR90p11
80.5	G5	91.1474751496971	COL1A2_1	55.7	IMR90p11
81.0	G5	91.623717979838	COL1A2_1	55.7	IMR90p11
81.5	G5	93.8793502614055	COL1A2_1	55.7	IMR90p11
82.0	G5	100.318905498135	COL1A2_1	55.7	IMR90p11
82.5	G5	124.91054651602	COL1A2_1	55.7	IMR90p11
83.0	G5	169.569749627725	COL1A2_1	55.7	IMR90p11
83.5	G5	215.865913838371	COL1A2_1	55.7	IMR90p11
84.0	G5	256.191671054882	COL1A2_1	55.7	IMR90p11
84.5	G5	285.465112728178	COL1A2_1	55.7	IMR90p11
85.0	G5	273.39391610379	COL1A2_1	55.7	IMR90p11
85.5	G5	216.866693562383	COL1A2_1	55.7	IMR90p11
86.0	G5	152.561456828159	COL1A2_1	55.7	IMR90p11
86.5	G5	93.321130885022	COL1A2_1	55.7	IMR90p11
87.0	G5	40.59874429452	COL1A2_1	55.7	IMR90p11
87.5	G5	10.6773572071446	COL1A2_1	55.7	IMR90p11
88.0	G5	4.7024562192546	COL1A2_1	55.7	IMR90p11
88.5	G5	4.46907084233595	COL1A2_1	55.7	IMR90p11
89.0	G5	3.70796399618359	COL1A2_1	55.7	IMR90p11
89.5	G5	3.32053878339917	COL1A2_1	55.7	IMR90p11
90.0	G5	2.94726678189556	COL1A2_1	55.7	IMR90p11
90.5	G5	2.74620695987761	COL1A2_1	55.7	IMR90p11
91.0	G5	2.67459465029685	COL1A2_1	55.7	IMR90p11
91.5	G5	2.47854014363293	COL1A2_1	55.7	IMR90p11
92.0	G5	2.75848274582825	COL1A2_1	55.7	IMR90p11
92.5	G5	2.87333084938314	COL1A2_1	55.7	IMR90p11
93.0	G5	2.63403546562404	COL1A2_1	55.7	IMR90p11
93.5	G5	2.75296826806186	COL1A2_1	55.7	IMR90p11
94.0	G5	2.79806720448778	COL1A2_1	55.7	IMR90p11
94.5	G5	3.46975824642459	COL1A2_1	55.7	IMR90p11
95.0	G5	1.85954751993222	COL1A2_1	55.7	IMR90p11
55.0	H5	12.4251970512732	COL1A2_1	55.0	IMR90p11
55.5	H5	26.9212602777591	COL1A2_1	55.0	IMR90p11
56.0	H5	24.8503941025459	COL1A2_1	55.0	IMR90p11
56.5	H5	24.8503941025458	COL1A2_1	55.0	IMR90p11
57.0	H5	24.8503941025486	COL1A2_1	55.0	IMR90p11
57.5	H5	24.5388813772025	COL1A2_1	55.0	IMR90p11
58.0	H5	26.5740770887329	COL1A2_1	55.0	IMR90p11
58.5	H5	29.630320876735	COL1A2_1	55.0	IMR90p11
59.0	H5	31.201923302736	COL1A2_1	55.0	IMR90p11
59.5	H5	32.8160979643135	COL1A2_1	55.0	IMR90p11
60.0	H5	34.4205775001695	COL1A2_1	55.0	IMR90p11
60.5	H5	36.1067849516837	COL1A2_1	55.0	IMR90p11
61.0	H5	37.9745533732556	COL1A2_1	55.0	IMR90p11
61.5	H5	39.669939442907	COL1A2_1	55.0	IMR90p11
62.0	H5	40.2374145592569	COL1A2_1	55.0	IMR90p11
62.5	H5	40.9822705187934	COL1A2_1	55.0	IMR90p11
63.0	H5	42.0615714347391	COL1A2_1	55.0	IMR90p11
63.5	H5	42.7618315009646	COL1A2_1	55.0	IMR90p11
64.0	H5	44.5292439274326	COL1A2_1	55.0	IMR90p11
64.5	H5	47.0547446235224	COL1A2_1	55.0	IMR90p11
65.0	H5	49.5494542798325	COL1A2_1	55.0	IMR90p11
65.5	H5	53.0623789407625	COL1A2_1	55.0	IMR90p11
66.0	H5	57.4739850767851	COL1A2_1	55.0	IMR90p11
66.5	H5	62.0028978329619	COL1A2_1	55.0	IMR90p11
67.0	H5	68.4228755380748	COL1A2_1	55.0	IMR90p11
67.5	H5	76.2819356300108	COL1A2_1	55.0	IMR90p11
68.0	H5	83.7677259217428	COL1A2_1	55.0	IMR90p11
68.5	H5	91.687414801436	COL1A2_1	55.0	IMR90p11
69.0	H5	100.067573239738	COL1A2_1	55.0	IMR90p11
69.5	H5	107.076519548218	COL1A2_1	55.0	IMR90p11
70.0	H5	112.604923764765	COL1A2_1	55.0	IMR90p11
70.5	H5	118.206521799022	COL1A2_1	55.0	IMR90p11
71.0	H5	123.879764250008	COL1A2_1	55.0	IMR90p11
71.5	H5	129.16071004234	COL1A2_1	55.0	IMR90p11
72.0	H5	135.142682687884	COL1A2_1	55.0	IMR90p11
72.5	H5	144.508272184147	COL1A2_1	55.0	IMR90p11
73.0	H5	157.42037649644	COL1A2_1	55.0	IMR90p11
73.5	H5	172.703853685388	COL1A2_1	55.0	IMR90p11
74.0	H5	190.010085017311	COL1A2_1	55.0	IMR90p11
74.5	H5	206.633073459571	COL1A2_1	55.0	IMR90p11
75.0	H5	216.365385297145	COL1A2_1	55.0	IMR90p11
75.5	H5	215.607280034268	COL1A2_1	55.0	IMR90p11
76.0	H5	204.277845707859	COL1A2_1	55.0	IMR90p11
76.5	H5	182.955438012971	COL1A2_1	55.0	IMR90p11
77.0	H5	155.790791081982	COL1A2_1	55.0	IMR90p11
77.5	H5	128.90232861375	COL1A2_1	55.0	IMR90p11
78.0	H5	106.22756137529	COL1A2_1	55.0	IMR90p11
78.5	H5	89.4118754606094	COL1A2_1	55.0	IMR90p11
79.0	H5	79.2879911398425	COL1A2_1	55.0	IMR90p11
79.5	H5	73.9211457195994	COL1A2_1	55.0	IMR90p11
80.0	H5	71.1884230060874	COL1A2_1	55.0	IMR90p11
80.5	H5	70.1411917873138	COL1A2_1	55.0	IMR90p11
81.0	H5	70.3519594424597	COL1A2_1	55.0	IMR90p11
81.5	H5	71.426792126618	COL1A2_1	55.0	IMR90p11
82.0	H5	75.0263822941687	COL1A2_1	55.0	IMR90p11
82.5	H5	92.3211066491271	COL1A2_1	55.0	IMR90p11
83.0	H5	125.097003972304	COL1A2_1	55.0	IMR90p11
83.5	H5	159.18172539822	COL1A2_1	55.0	IMR90p11
84.0	H5	188.598781008822	COL1A2_1	55.0	IMR90p11
84.5	H5	210.914300797125	COL1A2_1	55.0	IMR90p11
85.0	H5	203.652789732313	COL1A2_1	55.0	IMR90p11
85.5	H5	162.675883104276	COL1A2_1	55.0	IMR90p11
86.0	H5	115.059682839607	COL1A2_1	55.0	IMR90p11
86.5	H5	71.4594182137926	COL1A2_1	55.0	IMR90p11
87.0	H5	32.3822334382905	COL1A2_1	55.0	IMR90p11
87.5	H5	9.08914968469207	COL1A2_1	55.0	IMR90p11
88.0	H5	3.65369383929351	COL1A2_1	55.0	IMR90p11
88.5	H5	3.35307754184771	COL1A2_1	55.0	IMR90p11
89.0	H5	2.98757119204851	COL1A2_1	55.0	IMR90p11
89.5	H5	2.47631278811599	COL1A2_1	55.0	IMR90p11
90.0	H5	1.80659510997367	COL1A2_1	55.0	IMR90p11
90.5	H5	1.46551878350607	COL1A2_1	55.0	IMR90p11
91.0	H5	1.02516299838817	COL1A2_1	55.0	IMR90p11
91.5	H5	0.656203409991633	COL1A2_1	55.0	IMR90p11
92.0	H5	0.835872028865595	COL1A2_1	55.0	IMR90p11
92.5	H5	1.78178317392025	COL1A2_1	55.0	IMR90p11
93.0	H5	2.79249956016946	COL1A2_1	55.0	IMR90p11
93.5	H5	3.48932430618515	COL1A2_1	55.0	IMR90p11
94.0	H5	4.23836524460074	COL1A2_1	55.0	IMR90p11
94.5	H5	4.86932872002006	COL1A2_1	55.0	IMR90p11
95.0	H5	2.20474733578357	COL1A2_1	55.0	IMR90p11
