# Supplementary material for: Primer PICKR: literature-mined scoring platform for robust RT–qPCR primers
Source: Nat Commun. 2026 May 28;17:6938. doi: 10.1038/s41467-026-73648-2 (PMC13388996; doi:10.1038/s41467-026-73648-2)
Supplement: Supplementary file 11 — Source Data [file 41467_2026_73648_MOESM11_ESM.zip › Suppl_Fig_S7/amplification_data_PKM_1.csv]

Cycle	Well	Fluorescence	Target	melt temp	Replicate
1	A12	-33.16	PKM_1	65.0	IMR 90 P2
2	A12	-11.22	PKM_1	65.0	IMR 90 P2
3	A12	9.23	PKM_1	65.0	IMR 90 P2
4	A12	10.8	PKM_1	65.0	IMR 90 P2
5	A12	2.11	PKM_1	65.0	IMR 90 P2
6	A12	3.29	PKM_1	65.0	IMR 90 P2
7	A12	1.37	PKM_1	65.0	IMR 90 P2
8	A12	-16.73	PKM_1	65.0	IMR 90 P2
9	A12	-17.37	PKM_1	65.0	IMR 90 P2
10	A12	-10.64	PKM_1	65.0	IMR 90 P2
11	A12	1.93	PKM_1	65.0	IMR 90 P2
12	A12	7.52	PKM_1	65.0	IMR 90 P2
13	A12	7.46	PKM_1	65.0	IMR 90 P2
14	A12	5.45	PKM_1	65.0	IMR 90 P2
15	A12	3.44	PKM_1	65.0	IMR 90 P2
16	A12	2.87	PKM_1	65.0	IMR 90 P2
17	A12	-1.79	PKM_1	65.0	IMR 90 P2
18	A12	4.71	PKM_1	65.0	IMR 90 P2
19	A12	-0.09	PKM_1	65.0	IMR 90 P2
20	A12	6.74	PKM_1	65.0	IMR 90 P2
21	A12	18.22	PKM_1	65.0	IMR 90 P2
22	A12	38.74	PKM_1	65.0	IMR 90 P2
23	A12	68.55	PKM_1	65.0	IMR 90 P2
24	A12	119.28	PKM_1	65.0	IMR 90 P2
25	A12	194.39	PKM_1	65.0	IMR 90 P2
26	A12	279.7	PKM_1	65.0	IMR 90 P2
27	A12	374.45	PKM_1	65.0	IMR 90 P2
28	A12	478.05	PKM_1	65.0	IMR 90 P2
29	A12	588.18	PKM_1	65.0	IMR 90 P2
30	A12	700.75	PKM_1	65.0	IMR 90 P2
31	A12	810.78	PKM_1	65.0	IMR 90 P2
32	A12	916.42	PKM_1	65.0	IMR 90 P2
33	A12	1017.29	PKM_1	65.0	IMR 90 P2
34	A12	1113.79	PKM_1	65.0	IMR 90 P2
35	A12	1202.17	PKM_1	65.0	IMR 90 P2
36	A12	1281.93	PKM_1	65.0	IMR 90 P2
37	A12	1356.27	PKM_1	65.0	IMR 90 P2
38	A12	1425.17	PKM_1	65.0	IMR 90 P2
39	A12	1486.18	PKM_1	65.0	IMR 90 P2
40	A12	1541.35	PKM_1	65.0	IMR 90 P2
1	B12	-6.44	PKM_1	64.5	IMR 90 P2
2	B12	1.76	PKM_1	64.5	IMR 90 P2
3	B12	5.59	PKM_1	64.5	IMR 90 P2
4	B12	19.64	PKM_1	64.5	IMR 90 P2
5	B12	5.32	PKM_1	64.5	IMR 90 P2
6	B12	0.67	PKM_1	64.5	IMR 90 P2
7	B12	-6.13	PKM_1	64.5	IMR 90 P2
8	B12	-11.26	PKM_1	64.5	IMR 90 P2
9	B12	-11.11	PKM_1	64.5	IMR 90 P2
10	B12	-15.75	PKM_1	64.5	IMR 90 P2
11	B12	1.36	PKM_1	64.5	IMR 90 P2
12	B12	3.95	PKM_1	64.5	IMR 90 P2
13	B12	5.13	PKM_1	64.5	IMR 90 P2
14	B12	1.47	PKM_1	64.5	IMR 90 P2
15	B12	7.78	PKM_1	64.5	IMR 90 P2
16	B12	1.82	PKM_1	64.5	IMR 90 P2
17	B12	-6.02	PKM_1	64.5	IMR 90 P2
18	B12	8.32	PKM_1	64.5	IMR 90 P2
19	B12	5.03	PKM_1	64.5	IMR 90 P2
20	B12	18.22	PKM_1	64.5	IMR 90 P2
21	B12	41.22	PKM_1	64.5	IMR 90 P2
22	B12	70.43	PKM_1	64.5	IMR 90 P2
23	B12	127.16	PKM_1	64.5	IMR 90 P2
24	B12	207.78	PKM_1	64.5	IMR 90 P2
25	B12	310.23	PKM_1	64.5	IMR 90 P2
26	B12	417.68	PKM_1	64.5	IMR 90 P2
27	B12	535.06	PKM_1	64.5	IMR 90 P2
28	B12	655.44	PKM_1	64.5	IMR 90 P2
29	B12	781.47	PKM_1	64.5	IMR 90 P2
30	B12	905.82	PKM_1	64.5	IMR 90 P2
31	B12	1028.17	PKM_1	64.5	IMR 90 P2
32	B12	1143.72	PKM_1	64.5	IMR 90 P2
33	B12	1251.08	PKM_1	64.5	IMR 90 P2
34	B12	1349.87	PKM_1	64.5	IMR 90 P2
35	B12	1440.4	PKM_1	64.5	IMR 90 P2
36	B12	1521.5	PKM_1	64.5	IMR 90 P2
37	B12	1595.73	PKM_1	64.5	IMR 90 P2
38	B12	1664.72	PKM_1	64.5	IMR 90 P2
39	B12	1728.25	PKM_1	64.5	IMR 90 P2
40	B12	1786.93	PKM_1	64.5	IMR 90 P2
1	C12	4.75	PKM_1	63.3	IMR 90 P2
2	C12	1.06	PKM_1	63.3	IMR 90 P2
3	C12	-1.36	PKM_1	63.3	IMR 90 P2
4	C12	8.64	PKM_1	63.3	IMR 90 P2
5	C12	5.99	PKM_1	63.3	IMR 90 P2
6	C12	11.58	PKM_1	63.3	IMR 90 P2
7	C12	-1.36	PKM_1	63.3	IMR 90 P2
8	C12	-5.45	PKM_1	63.3	IMR 90 P2
9	C12	-13.88	PKM_1	63.3	IMR 90 P2
10	C12	-14.3	PKM_1	63.3	IMR 90 P2
11	C12	-3.05	PKM_1	63.3	IMR 90 P2
12	C12	8.5	PKM_1	63.3	IMR 90 P2
13	C12	10.64	PKM_1	63.3	IMR 90 P2
14	C12	0.59	PKM_1	63.3	IMR 90 P2
15	C12	2.37	PKM_1	63.3	IMR 90 P2
16	C12	2.63	PKM_1	63.3	IMR 90 P2
17	C12	1.97	PKM_1	63.3	IMR 90 P2
18	C12	5.13	PKM_1	63.3	IMR 90 P2
19	C12	10.36	PKM_1	63.3	IMR 90 P2
20	C12	23.6	PKM_1	63.3	IMR 90 P2
21	C12	50.81	PKM_1	63.3	IMR 90 P2
22	C12	100.72	PKM_1	63.3	IMR 90 P2
23	C12	174.61	PKM_1	63.3	IMR 90 P2
24	C12	277.47	PKM_1	63.3	IMR 90 P2
25	C12	389.9	PKM_1	63.3	IMR 90 P2
26	C12	515.83	PKM_1	63.3	IMR 90 P2
27	C12	652.86	PKM_1	63.3	IMR 90 P2
28	C12	795.99	PKM_1	63.3	IMR 90 P2
29	C12	940.63	PKM_1	63.3	IMR 90 P2
30	C12	1086.08	PKM_1	63.3	IMR 90 P2
31	C12	1224.89	PKM_1	63.3	IMR 90 P2
32	C12	1358.52	PKM_1	63.3	IMR 90 P2
33	C12	1476.46	PKM_1	63.3	IMR 90 P2
34	C12	1587.72	PKM_1	63.3	IMR 90 P2
35	C12	1687.56	PKM_1	63.3	IMR 90 P2
36	C12	1785.18	PKM_1	63.3	IMR 90 P2
37	C12	1872.96	PKM_1	63.3	IMR 90 P2
38	C12	1952.56	PKM_1	63.3	IMR 90 P2
39	C12	2020.09	PKM_1	63.3	IMR 90 P2
40	C12	2082.1	PKM_1	63.3	IMR 90 P2
1	D12	10.12	PKM_1	61.4	IMR 90 P2
2	D12	3.44	PKM_1	61.4	IMR 90 P2
3	D12	-0.7	PKM_1	61.4	IMR 90 P2
4	D12	10.56	PKM_1	61.4	IMR 90 P2
5	D12	2.65	PKM_1	61.4	IMR 90 P2
6	D12	11.02	PKM_1	61.4	IMR 90 P2
7	D12	-3.17	PKM_1	61.4	IMR 90 P2
8	D12	-3.24	PKM_1	61.4	IMR 90 P2
9	D12	-12.59	PKM_1	61.4	IMR 90 P2
10	D12	-17.27	PKM_1	61.4	IMR 90 P2
11	D12	-1.77	PKM_1	61.4	IMR 90 P2
12	D12	13.4	PKM_1	61.4	IMR 90 P2
13	D12	8.5	PKM_1	61.4	IMR 90 P2
14	D12	0.49	PKM_1	61.4	IMR 90 P2
15	D12	6.26	PKM_1	61.4	IMR 90 P2
16	D12	-3.09	PKM_1	61.4	IMR 90 P2
17	D12	2.57	PKM_1	61.4	IMR 90 P2
18	D12	1.44	PKM_1	61.4	IMR 90 P2
19	D12	9.01	PKM_1	61.4	IMR 90 P2
20	D12	15.87	PKM_1	61.4	IMR 90 P2
21	D12	34.58	PKM_1	61.4	IMR 90 P2
22	D12	72.82	PKM_1	61.4	IMR 90 P2
23	D12	129.47	PKM_1	61.4	IMR 90 P2
24	D12	212.92	PKM_1	61.4	IMR 90 P2
25	D12	321.8	PKM_1	61.4	IMR 90 P2
26	D12	438.95	PKM_1	61.4	IMR 90 P2
27	D12	569.43	PKM_1	61.4	IMR 90 P2
28	D12	711.56	PKM_1	61.4	IMR 90 P2
29	D12	863.46	PKM_1	61.4	IMR 90 P2
30	D12	1016.62	PKM_1	61.4	IMR 90 P2
31	D12	1169.66	PKM_1	61.4	IMR 90 P2
32	D12	1316.77	PKM_1	61.4	IMR 90 P2
33	D12	1457.44	PKM_1	61.4	IMR 90 P2
34	D12	1587.38	PKM_1	61.4	IMR 90 P2
35	D12	1705.9	PKM_1	61.4	IMR 90 P2
36	D12	1814.27	PKM_1	61.4	IMR 90 P2
37	D12	1915.36	PKM_1	61.4	IMR 90 P2
38	D12	2009.24	PKM_1	61.4	IMR 90 P2
39	D12	2095.0	PKM_1	61.4	IMR 90 P2
40	D12	2173.05	PKM_1	61.4	IMR 90 P2
1	E12	-2.42	PKM_1	59.0	IMR 90 P2
2	E12	0.22	PKM_1	59.0	IMR 90 P2
3	E12	9.62	PKM_1	59.0	IMR 90 P2
4	E12	11.77	PKM_1	59.0	IMR 90 P2
5	E12	11.9	PKM_1	59.0	IMR 90 P2
6	E12	6.87	PKM_1	59.0	IMR 90 P2
7	E12	-5.38	PKM_1	59.0	IMR 90 P2
8	E12	-6.46	PKM_1	59.0	IMR 90 P2
9	E12	-12.34	PKM_1	59.0	IMR 90 P2
10	E12	-13.44	PKM_1	59.0	IMR 90 P2
11	E12	0.45	PKM_1	59.0	IMR 90 P2
12	E12	-2.53	PKM_1	59.0	IMR 90 P2
13	E12	5.31	PKM_1	59.0	IMR 90 P2
14	E12	-11.18	PKM_1	59.0	IMR 90 P2
15	E12	-2.22	PKM_1	59.0	IMR 90 P2
16	E12	2.07	PKM_1	59.0	IMR 90 P2
17	E12	0.89	PKM_1	59.0	IMR 90 P2
18	E12	-0.32	PKM_1	59.0	IMR 90 P2
19	E12	-1.59	PKM_1	59.0	IMR 90 P2
20	E12	6.36	PKM_1	59.0	IMR 90 P2
21	E12	18.01	PKM_1	59.0	IMR 90 P2
22	E12	28.41	PKM_1	59.0	IMR 90 P2
23	E12	57.6	PKM_1	59.0	IMR 90 P2
24	E12	111.81	PKM_1	59.0	IMR 90 P2
25	E12	185.91	PKM_1	59.0	IMR 90 P2
26	E12	284.49	PKM_1	59.0	IMR 90 P2
27	E12	391.32	PKM_1	59.0	IMR 90 P2
28	E12	512.18	PKM_1	59.0	IMR 90 P2
29	E12	647.98	PKM_1	59.0	IMR 90 P2
30	E12	794.7	PKM_1	59.0	IMR 90 P2
31	E12	952.93	PKM_1	59.0	IMR 90 P2
32	E12	1112.05	PKM_1	59.0	IMR 90 P2
33	E12	1268.79	PKM_1	59.0	IMR 90 P2
34	E12	1414.98	PKM_1	59.0	IMR 90 P2
35	E12	1554.5	PKM_1	59.0	IMR 90 P2
36	E12	1685.56	PKM_1	59.0	IMR 90 P2
37	E12	1808.88	PKM_1	59.0	IMR 90 P2
38	E12	1923.41	PKM_1	59.0	IMR 90 P2
39	E12	2029.63	PKM_1	59.0	IMR 90 P2
40	E12	2128.62	PKM_1	59.0	IMR 90 P2
1	F12	1.88	PKM_1	57.0	IMR 90 P2
2	F12	3.06	PKM_1	57.0	IMR 90 P2
3	F12	7.24	PKM_1	57.0	IMR 90 P2
4	F12	7.32	PKM_1	57.0	IMR 90 P2
5	F12	17.52	PKM_1	57.0	IMR 90 P2
6	F12	6.5	PKM_1	57.0	IMR 90 P2
7	F12	-10.34	PKM_1	57.0	IMR 90 P2
8	F12	-7.63	PKM_1	57.0	IMR 90 P2
9	F12	-13.28	PKM_1	57.0	IMR 90 P2
10	F12	-13.37	PKM_1	57.0	IMR 90 P2
11	F12	3.66	PKM_1	57.0	IMR 90 P2
12	F12	-4.67	PKM_1	57.0	IMR 90 P2
13	F12	2.62	PKM_1	57.0	IMR 90 P2
14	F12	-10.01	PKM_1	57.0	IMR 90 P2
15	F12	6.94	PKM_1	57.0	IMR 90 P2
16	F12	6.35	PKM_1	57.0	IMR 90 P2
17	F12	2.94	PKM_1	57.0	IMR 90 P2
18	F12	1.66	PKM_1	57.0	IMR 90 P2
19	F12	6.08	PKM_1	57.0	IMR 90 P2
20	F12	4.64	PKM_1	57.0	IMR 90 P2
21	F12	4.58	PKM_1	57.0	IMR 90 P2
22	F12	10.72	PKM_1	57.0	IMR 90 P2
23	F12	28.67	PKM_1	57.0	IMR 90 P2
24	F12	51.64	PKM_1	57.0	IMR 90 P2
25	F12	104.11	PKM_1	57.0	IMR 90 P2
26	F12	172.39	PKM_1	57.0	IMR 90 P2
27	F12	259.96	PKM_1	57.0	IMR 90 P2
28	F12	354.76	PKM_1	57.0	IMR 90 P2
29	F12	461.64	PKM_1	57.0	IMR 90 P2
30	F12	581.32	PKM_1	57.0	IMR 90 P2
31	F12	715.4	PKM_1	57.0	IMR 90 P2
32	F12	857.55	PKM_1	57.0	IMR 90 P2
33	F12	1003.42	PKM_1	57.0	IMR 90 P2
34	F12	1149.67	PKM_1	57.0	IMR 90 P2
35	F12	1295.16	PKM_1	57.0	IMR 90 P2
36	F12	1432.95	PKM_1	57.0	IMR 90 P2
37	F12	1563.25	PKM_1	57.0	IMR 90 P2
38	F12	1687.34	PKM_1	57.0	IMR 90 P2
39	F12	1805.98	PKM_1	57.0	IMR 90 P2
40	F12	1920.02	PKM_1	57.0	IMR 90 P2
1	G12	-11.02	PKM_1	55.7	IMR 90 P2
2	G12	-2.33	PKM_1	55.7	IMR 90 P2
3	G12	10.28	PKM_1	55.7	IMR 90 P2
4	G12	7.54	PKM_1	55.7	IMR 90 P2
5	G12	6.27	PKM_1	55.7	IMR 90 P2
6	G12	7.68	PKM_1	55.7	IMR 90 P2
7	G12	-11.47	PKM_1	55.7	IMR 90 P2
8	G12	-13.23	PKM_1	55.7	IMR 90 P2
9	G12	-2.2	PKM_1	55.7	IMR 90 P2
10	G12	-2.27	PKM_1	55.7	IMR 90 P2
11	G12	3.15	PKM_1	55.7	IMR 90 P2
12	G12	-7.84	PKM_1	55.7	IMR 90 P2
13	G12	8.32	PKM_1	55.7	IMR 90 P2
14	G12	-12.37	PKM_1	55.7	IMR 90 P2
15	G12	4.16	PKM_1	55.7	IMR 90 P2
16	G12	-3.57	PKM_1	55.7	IMR 90 P2
17	G12	3.07	PKM_1	55.7	IMR 90 P2
18	G12	-0.01	PKM_1	55.7	IMR 90 P2
19	G12	0.4	PKM_1	55.7	IMR 90 P2
20	G12	7.25	PKM_1	55.7	IMR 90 P2
21	G12	7.42	PKM_1	55.7	IMR 90 P2
22	G12	9.2	PKM_1	55.7	IMR 90 P2
23	G12	13.32	PKM_1	55.7	IMR 90 P2
24	G12	33.46	PKM_1	55.7	IMR 90 P2
25	G12	53.43	PKM_1	55.7	IMR 90 P2
26	G12	99.04	PKM_1	55.7	IMR 90 P2
27	G12	165.69	PKM_1	55.7	IMR 90 P2
28	G12	249.52	PKM_1	55.7	IMR 90 P2
29	G12	340.43	PKM_1	55.7	IMR 90 P2
30	G12	442.32	PKM_1	55.7	IMR 90 P2
31	G12	558.1	PKM_1	55.7	IMR 90 P2
32	G12	685.69	PKM_1	55.7	IMR 90 P2
33	G12	824.12	PKM_1	55.7	IMR 90 P2
34	G12	963.18	PKM_1	55.7	IMR 90 P2
35	G12	1104.85	PKM_1	55.7	IMR 90 P2
36	G12	1243.18	PKM_1	55.7	IMR 90 P2
37	G12	1379.83	PKM_1	55.7	IMR 90 P2
38	G12	1511.61	PKM_1	55.7	IMR 90 P2
39	G12	1638.98	PKM_1	55.7	IMR 90 P2
40	G12	1763.9	PKM_1	55.7	IMR 90 P2
1	H12	-11.49	PKM_1	55.0	IMR 90 P2
2	H12	-2.63	PKM_1	55.0	IMR 90 P2
3	H12	11.14	PKM_1	55.0	IMR 90 P2
4	H12	6.76	PKM_1	55.0	IMR 90 P2
5	H12	7.5	PKM_1	55.0	IMR 90 P2
6	H12	8.74	PKM_1	55.0	IMR 90 P2
7	H12	-16.33	PKM_1	55.0	IMR 90 P2
8	H12	-10.38	PKM_1	55.0	IMR 90 P2
9	H12	-3.22	PKM_1	55.0	IMR 90 P2
10	H12	-3.65	PKM_1	55.0	IMR 90 P2
11	H12	-0.33	PKM_1	55.0	IMR 90 P2
12	H12	-1.64	PKM_1	55.0	IMR 90 P2
13	H12	8.05	PKM_1	55.0	IMR 90 P2
14	H12	-10.05	PKM_1	55.0	IMR 90 P2
15	H12	2.34	PKM_1	55.0	IMR 90 P2
16	H12	1.8	PKM_1	55.0	IMR 90 P2
17	H12	3.23	PKM_1	55.0	IMR 90 P2
18	H12	1.15	PKM_1	55.0	IMR 90 P2
19	H12	2.1	PKM_1	55.0	IMR 90 P2
20	H12	3.18	PKM_1	55.0	IMR 90 P2
21	H12	2.9	PKM_1	55.0	IMR 90 P2
22	H12	3.59	PKM_1	55.0	IMR 90 P2
23	H12	4.77	PKM_1	55.0	IMR 90 P2
24	H12	18.41	PKM_1	55.0	IMR 90 P2
25	H12	35.47	PKM_1	55.0	IMR 90 P2
26	H12	66.12	PKM_1	55.0	IMR 90 P2
27	H12	112.01	PKM_1	55.0	IMR 90 P2
28	H12	181.1	PKM_1	55.0	IMR 90 P2
29	H12	259.49	PKM_1	55.0	IMR 90 P2
30	H12	345.12	PKM_1	55.0	IMR 90 P2
31	H12	442.84	PKM_1	55.0	IMR 90 P2
32	H12	551.69	PKM_1	55.0	IMR 90 P2
33	H12	672.5	PKM_1	55.0	IMR 90 P2
34	H12	801.54	PKM_1	55.0	IMR 90 P2
35	H12	931.95	PKM_1	55.0	IMR 90 P2
36	H12	1063.8	PKM_1	55.0	IMR 90 P2
37	H12	1192.61	PKM_1	55.0	IMR 90 P2
38	H12	1321.77	PKM_1	55.0	IMR 90 P2
39	H12	1443.7	PKM_1	55.0	IMR 90 P2
40	H12	1561.78	PKM_1	55.0	IMR 90 P2
1	A12	-24.72	PKM_1	65.0	IMR 90 P11
2	A12	-9.91	PKM_1	65.0	IMR 90 P11
3	A12	-5.47	PKM_1	65.0	IMR 90 P11
4	A12	-4.35	PKM_1	65.0	IMR 90 P11
5	A12	6.33	PKM_1	65.0	IMR 90 P11
6	A12	0.04	PKM_1	65.0	IMR 90 P11
7	A12	6.21	PKM_1	65.0	IMR 90 P11
8	A12	3.04	PKM_1	65.0	IMR 90 P11
9	A12	5.17	PKM_1	65.0	IMR 90 P11
10	A12	0.2	PKM_1	65.0	IMR 90 P11
11	A12	3.49	PKM_1	65.0	IMR 90 P11
12	A12	-4.73	PKM_1	65.0	IMR 90 P11
13	A12	0.65	PKM_1	65.0	IMR 90 P11
14	A12	0.28	PKM_1	65.0	IMR 90 P11
15	A12	1.04	PKM_1	65.0	IMR 90 P11
16	A12	-0.6	PKM_1	65.0	IMR 90 P11
17	A12	0.94	PKM_1	65.0	IMR 90 P11
18	A12	-1.43	PKM_1	65.0	IMR 90 P11
19	A12	1.79	PKM_1	65.0	IMR 90 P11
20	A12	6.58	PKM_1	65.0	IMR 90 P11
21	A12	12.89	PKM_1	65.0	IMR 90 P11
22	A12	31.81	PKM_1	65.0	IMR 90 P11
23	A12	65.28	PKM_1	65.0	IMR 90 P11
24	A12	122.79	PKM_1	65.0	IMR 90 P11
25	A12	195.88	PKM_1	65.0	IMR 90 P11
26	A12	286.41	PKM_1	65.0	IMR 90 P11
27	A12	391.37	PKM_1	65.0	IMR 90 P11
28	A12	500.9	PKM_1	65.0	IMR 90 P11
29	A12	621.79	PKM_1	65.0	IMR 90 P11
30	A12	744.57	PKM_1	65.0	IMR 90 P11
31	A12	867.85	PKM_1	65.0	IMR 90 P11
32	A12	982.56	PKM_1	65.0	IMR 90 P11
33	A12	1091.74	PKM_1	65.0	IMR 90 P11
34	A12	1195.19	PKM_1	65.0	IMR 90 P11
35	A12	1291.98	PKM_1	65.0	IMR 90 P11
36	A12	1381.56	PKM_1	65.0	IMR 90 P11
37	A12	1462.69	PKM_1	65.0	IMR 90 P11
38	A12	1535.41	PKM_1	65.0	IMR 90 P11
39	A12	1603.28	PKM_1	65.0	IMR 90 P11
40	A12	1670.53	PKM_1	65.0	IMR 90 P11
1	B12	-3.85	PKM_1	64.5	IMR 90 P11
2	B12	1.34	PKM_1	64.5	IMR 90 P11
3	B12	3.52	PKM_1	64.5	IMR 90 P11
4	B12	4.05	PKM_1	64.5	IMR 90 P11
5	B12	-1.86	PKM_1	64.5	IMR 90 P11
6	B12	-0.98	PKM_1	64.5	IMR 90 P11
7	B12	2.78	PKM_1	64.5	IMR 90 P11
8	B12	3.38	PKM_1	64.5	IMR 90 P11
9	B12	1.71	PKM_1	64.5	IMR 90 P11
10	B12	0.09	PKM_1	64.5	IMR 90 P11
11	B12	-6.58	PKM_1	64.5	IMR 90 P11
12	B12	-1.07	PKM_1	64.5	IMR 90 P11
13	B12	-2.72	PKM_1	64.5	IMR 90 P11
14	B12	-4.21	PKM_1	64.5	IMR 90 P11
15	B12	0.52	PKM_1	64.5	IMR 90 P11
16	B12	-3.93	PKM_1	64.5	IMR 90 P11
17	B12	2.5	PKM_1	64.5	IMR 90 P11
18	B12	2.0	PKM_1	64.5	IMR 90 P11
19	B12	9.12	PKM_1	64.5	IMR 90 P11
20	B12	17.09	PKM_1	64.5	IMR 90 P11
21	B12	31.54	PKM_1	64.5	IMR 90 P11
22	B12	67.86	PKM_1	64.5	IMR 90 P11
23	B12	128.77	PKM_1	64.5	IMR 90 P11
24	B12	212.94	PKM_1	64.5	IMR 90 P11
25	B12	319.11	PKM_1	64.5	IMR 90 P11
26	B12	437.23	PKM_1	64.5	IMR 90 P11
27	B12	560.37	PKM_1	64.5	IMR 90 P11
28	B12	691.45	PKM_1	64.5	IMR 90 P11
29	B12	825.45	PKM_1	64.5	IMR 90 P11
30	B12	959.8	PKM_1	64.5	IMR 90 P11
31	B12	1089.47	PKM_1	64.5	IMR 90 P11
32	B12	1212.43	PKM_1	64.5	IMR 90 P11
33	B12	1326.7	PKM_1	64.5	IMR 90 P11
34	B12	1430.74	PKM_1	64.5	IMR 90 P11
35	B12	1528.06	PKM_1	64.5	IMR 90 P11
36	B12	1615.28	PKM_1	64.5	IMR 90 P11
37	B12	1696.56	PKM_1	64.5	IMR 90 P11
38	B12	1770.39	PKM_1	64.5	IMR 90 P11
39	B12	1839.94	PKM_1	64.5	IMR 90 P11
40	B12	1904.68	PKM_1	64.5	IMR 90 P11
1	C12	-3.88	PKM_1	63.3	IMR 90 P11
2	C12	3.68	PKM_1	63.3	IMR 90 P11
3	C12	5.85	PKM_1	63.3	IMR 90 P11
4	C12	1.75	PKM_1	63.3	IMR 90 P11
5	C12	-1.55	PKM_1	63.3	IMR 90 P11
6	C12	0.92	PKM_1	63.3	IMR 90 P11
7	C12	1.88	PKM_1	63.3	IMR 90 P11
8	C12	1.4	PKM_1	63.3	IMR 90 P11
9	C12	-2.93	PKM_1	63.3	IMR 90 P11
10	C12	-0.81	PKM_1	63.3	IMR 90 P11
11	C12	-1.8	PKM_1	63.3	IMR 90 P11
12	C12	-3.31	PKM_1	63.3	IMR 90 P11
13	C12	1.98	PKM_1	63.3	IMR 90 P11
14	C12	-3.53	PKM_1	63.3	IMR 90 P11
15	C12	2.1	PKM_1	63.3	IMR 90 P11
16	C12	1.18	PKM_1	63.3	IMR 90 P11
17	C12	-4.79	PKM_1	63.3	IMR 90 P11
18	C12	2.57	PKM_1	63.3	IMR 90 P11
19	C12	8.23	PKM_1	63.3	IMR 90 P11
20	C12	20.62	PKM_1	63.3	IMR 90 P11
21	C12	49.98	PKM_1	63.3	IMR 90 P11
22	C12	97.18	PKM_1	63.3	IMR 90 P11
23	C12	168.79	PKM_1	63.3	IMR 90 P11
24	C12	269.46	PKM_1	63.3	IMR 90 P11
25	C12	390.41	PKM_1	63.3	IMR 90 P11
26	C12	517.68	PKM_1	63.3	IMR 90 P11
27	C12	659.21	PKM_1	63.3	IMR 90 P11
28	C12	806.04	PKM_1	63.3	IMR 90 P11
29	C12	960.91	PKM_1	63.3	IMR 90 P11
30	C12	1112.32	PKM_1	63.3	IMR 90 P11
31	C12	1261.06	PKM_1	63.3	IMR 90 P11
32	C12	1397.24	PKM_1	63.3	IMR 90 P11
33	C12	1521.66	PKM_1	63.3	IMR 90 P11
34	C12	1635.04	PKM_1	63.3	IMR 90 P11
35	C12	1740.08	PKM_1	63.3	IMR 90 P11
36	C12	1837.27	PKM_1	63.3	IMR 90 P11
37	C12	1927.36	PKM_1	63.3	IMR 90 P11
38	C12	2008.8	PKM_1	63.3	IMR 90 P11
39	C12	2085.1	PKM_1	63.3	IMR 90 P11
40	C12	2156.28	PKM_1	63.3	IMR 90 P11
1	D12	-10.34	PKM_1	61.4	IMR 90 P11
2	D12	3.92	PKM_1	61.4	IMR 90 P11
3	D12	-1.69	PKM_1	61.4	IMR 90 P11
4	D12	3.56	PKM_1	61.4	IMR 90 P11
5	D12	0.51	PKM_1	61.4	IMR 90 P11
6	D12	4.68	PKM_1	61.4	IMR 90 P11
7	D12	1.11	PKM_1	61.4	IMR 90 P11
8	D12	-1.13	PKM_1	61.4	IMR 90 P11
9	D12	0.78	PKM_1	61.4	IMR 90 P11
10	D12	4.77	PKM_1	61.4	IMR 90 P11
11	D12	-3.97	PKM_1	61.4	IMR 90 P11
12	D12	-5.22	PKM_1	61.4	IMR 90 P11
13	D12	-0.88	PKM_1	61.4	IMR 90 P11
14	D12	-3.41	PKM_1	61.4	IMR 90 P11
15	D12	2.4	PKM_1	61.4	IMR 90 P11
16	D12	-2.18	PKM_1	61.4	IMR 90 P11
17	D12	-0.22	PKM_1	61.4	IMR 90 P11
18	D12	0.43	PKM_1	61.4	IMR 90 P11
19	D12	7.76	PKM_1	61.4	IMR 90 P11
20	D12	15.04	PKM_1	61.4	IMR 90 P11
21	D12	32.71	PKM_1	61.4	IMR 90 P11
22	D12	61.69	PKM_1	61.4	IMR 90 P11
23	D12	127.85	PKM_1	61.4	IMR 90 P11
24	D12	215.99	PKM_1	61.4	IMR 90 P11
25	D12	319.33	PKM_1	61.4	IMR 90 P11
26	D12	448.81	PKM_1	61.4	IMR 90 P11
27	D12	584.39	PKM_1	61.4	IMR 90 P11
28	D12	735.55	PKM_1	61.4	IMR 90 P11
29	D12	895.39	PKM_1	61.4	IMR 90 P11
30	D12	1062.61	PKM_1	61.4	IMR 90 P11
31	D12	1222.27	PKM_1	61.4	IMR 90 P11
32	D12	1379.22	PKM_1	61.4	IMR 90 P11
33	D12	1525.05	PKM_1	61.4	IMR 90 P11
34	D12	1664.03	PKM_1	61.4	IMR 90 P11
35	D12	1791.61	PKM_1	61.4	IMR 90 P11
36	D12	1908.0	PKM_1	61.4	IMR 90 P11
37	D12	2014.61	PKM_1	61.4	IMR 90 P11
38	D12	2110.32	PKM_1	61.4	IMR 90 P11
39	D12	2199.74	PKM_1	61.4	IMR 90 P11
40	D12	2282.65	PKM_1	61.4	IMR 90 P11
1	E12	-4.9	PKM_1	59.0	IMR 90 P11
2	E12	1.72	PKM_1	59.0	IMR 90 P11
3	E12	2.33	PKM_1	59.0	IMR 90 P11
4	E12	2.19	PKM_1	59.0	IMR 90 P11
5	E12	7.53	PKM_1	59.0	IMR 90 P11
6	E12	-0.54	PKM_1	59.0	IMR 90 P11
7	E12	0.0	PKM_1	59.0	IMR 90 P11
8	E12	-3.04	PKM_1	59.0	IMR 90 P11
9	E12	-1.23	PKM_1	59.0	IMR 90 P11
10	E12	0.49	PKM_1	59.0	IMR 90 P11
11	E12	-1.73	PKM_1	59.0	IMR 90 P11
12	E12	0.59	PKM_1	59.0	IMR 90 P11
13	E12	-2.35	PKM_1	59.0	IMR 90 P11
14	E12	-3.11	PKM_1	59.0	IMR 90 P11
15	E12	-1.8	PKM_1	59.0	IMR 90 P11
16	E12	-0.73	PKM_1	59.0	IMR 90 P11
17	E12	-6.2	PKM_1	59.0	IMR 90 P11
18	E12	0.39	PKM_1	59.0	IMR 90 P11
19	E12	-0.24	PKM_1	59.0	IMR 90 P11
20	E12	4.94	PKM_1	59.0	IMR 90 P11
21	E12	8.79	PKM_1	59.0	IMR 90 P11
22	E12	28.03	PKM_1	59.0	IMR 90 P11
23	E12	57.13	PKM_1	59.0	IMR 90 P11
24	E12	102.0	PKM_1	59.0	IMR 90 P11
25	E12	176.96	PKM_1	59.0	IMR 90 P11
26	E12	272.71	PKM_1	59.0	IMR 90 P11
27	E12	383.92	PKM_1	59.0	IMR 90 P11
28	E12	506.65	PKM_1	59.0	IMR 90 P11
29	E12	642.04	PKM_1	59.0	IMR 90 P11
30	E12	794.68	PKM_1	59.0	IMR 90 P11
31	E12	950.43	PKM_1	59.0	IMR 90 P11
32	E12	1112.94	PKM_1	59.0	IMR 90 P11
33	E12	1271.65	PKM_1	59.0	IMR 90 P11
34	E12	1429.74	PKM_1	59.0	IMR 90 P11
35	E12	1575.22	PKM_1	59.0	IMR 90 P11
36	E12	1714.29	PKM_1	59.0	IMR 90 P11
37	E12	1840.15	PKM_1	59.0	IMR 90 P11
38	E12	1960.72	PKM_1	59.0	IMR 90 P11
39	E12	2072.21	PKM_1	59.0	IMR 90 P11
40	E12	2182.34	PKM_1	59.0	IMR 90 P11
1	F12	-0.18	PKM_1	57.0	IMR 90 P11
2	F12	2.34	PKM_1	57.0	IMR 90 P11
3	F12	4.65	PKM_1	57.0	IMR 90 P11
4	F12	-0.53	PKM_1	57.0	IMR 90 P11
5	F12	3.06	PKM_1	57.0	IMR 90 P11
6	F12	1.37	PKM_1	57.0	IMR 90 P11
7	F12	-0.71	PKM_1	57.0	IMR 90 P11
8	F12	0.49	PKM_1	57.0	IMR 90 P11
9	F12	-2.5	PKM_1	57.0	IMR 90 P11
10	F12	-4.44	PKM_1	57.0	IMR 90 P11
11	F12	-0.76	PKM_1	57.0	IMR 90 P11
12	F12	-2.77	PKM_1	57.0	IMR 90 P11
13	F12	-0.22	PKM_1	57.0	IMR 90 P11
14	F12	3.07	PKM_1	57.0	IMR 90 P11
15	F12	2.25	PKM_1	57.0	IMR 90 P11
16	F12	-0.04	PKM_1	57.0	IMR 90 P11
17	F12	-0.24	PKM_1	57.0	IMR 90 P11
18	F12	1.65	PKM_1	57.0	IMR 90 P11
19	F12	3.09	PKM_1	57.0	IMR 90 P11
20	F12	-2.18	PKM_1	57.0	IMR 90 P11
21	F12	2.57	PKM_1	57.0	IMR 90 P11
22	F12	16.93	PKM_1	57.0	IMR 90 P11
23	F12	27.01	PKM_1	57.0	IMR 90 P11
24	F12	51.94	PKM_1	57.0	IMR 90 P11
25	F12	91.34	PKM_1	57.0	IMR 90 P11
26	F12	156.33	PKM_1	57.0	IMR 90 P11
27	F12	238.35	PKM_1	57.0	IMR 90 P11
28	F12	340.6	PKM_1	57.0	IMR 90 P11
29	F12	449.69	PKM_1	57.0	IMR 90 P11
30	F12	571.0	PKM_1	57.0	IMR 90 P11
31	F12	707.91	PKM_1	57.0	IMR 90 P11
32	F12	855.26	PKM_1	57.0	IMR 90 P11
33	F12	1009.12	PKM_1	57.0	IMR 90 P11
34	F12	1161.08	PKM_1	57.0	IMR 90 P11
35	F12	1310.22	PKM_1	57.0	IMR 90 P11
36	F12	1456.5	PKM_1	57.0	IMR 90 P11
37	F12	1598.29	PKM_1	57.0	IMR 90 P11
38	F12	1730.15	PKM_1	57.0	IMR 90 P11
39	F12	1851.42	PKM_1	57.0	IMR 90 P11
40	F12	1967.02	PKM_1	57.0	IMR 90 P11
1	G12	-9.83	PKM_1	55.7	IMR 90 P11
2	G12	-3.04	PKM_1	55.7	IMR 90 P11
3	G12	0.88	PKM_1	55.7	IMR 90 P11
4	G12	1.37	PKM_1	55.7	IMR 90 P11
5	G12	4.04	PKM_1	55.7	IMR 90 P11
6	G12	-4.16	PKM_1	55.7	IMR 90 P11
7	G12	1.83	PKM_1	55.7	IMR 90 P11
8	G12	1.18	PKM_1	55.7	IMR 90 P11
9	G12	4.35	PKM_1	55.7	IMR 90 P11
10	G12	2.64	PKM_1	55.7	IMR 90 P11
11	G12	-0.28	PKM_1	55.7	IMR 90 P11
12	G12	0.12	PKM_1	55.7	IMR 90 P11
13	G12	-2.01	PKM_1	55.7	IMR 90 P11
14	G12	-0.82	PKM_1	55.7	IMR 90 P11
15	G12	-6.04	PKM_1	55.7	IMR 90 P11
16	G12	-5.21	PKM_1	55.7	IMR 90 P11
17	G12	0.18	PKM_1	55.7	IMR 90 P11
18	G12	0.66	PKM_1	55.7	IMR 90 P11
19	G12	-3.27	PKM_1	55.7	IMR 90 P11
20	G12	0.54	PKM_1	55.7	IMR 90 P11
21	G12	3.58	PKM_1	55.7	IMR 90 P11
22	G12	8.21	PKM_1	55.7	IMR 90 P11
23	G12	15.96	PKM_1	55.7	IMR 90 P11
24	G12	25.92	PKM_1	55.7	IMR 90 P11
25	G12	52.72	PKM_1	55.7	IMR 90 P11
26	G12	97.47	PKM_1	55.7	IMR 90 P11
27	G12	159.08	PKM_1	55.7	IMR 90 P11
28	G12	240.49	PKM_1	55.7	IMR 90 P11
29	G12	335.75	PKM_1	55.7	IMR 90 P11
30	G12	436.26	PKM_1	55.7	IMR 90 P11
31	G12	550.15	PKM_1	55.7	IMR 90 P11
32	G12	671.27	PKM_1	55.7	IMR 90 P11
33	G12	806.25	PKM_1	55.7	IMR 90 P11
34	G12	945.54	PKM_1	55.7	IMR 90 P11
35	G12	1089.29	PKM_1	55.7	IMR 90 P11
36	G12	1229.73	PKM_1	55.7	IMR 90 P11
37	G12	1369.91	PKM_1	55.7	IMR 90 P11
38	G12	1498.62	PKM_1	55.7	IMR 90 P11
39	G12	1624.09	PKM_1	55.7	IMR 90 P11
40	G12	1744.71	PKM_1	55.7	IMR 90 P11
1	H12	-11.39	PKM_1	55.0	IMR 90 P11
2	H12	2.23	PKM_1	55.0	IMR 90 P11
3	H12	1.29	PKM_1	55.0	IMR 90 P11
4	H12	1.32	PKM_1	55.0	IMR 90 P11
5	H12	3.61	PKM_1	55.0	IMR 90 P11
6	H12	-1.27	PKM_1	55.0	IMR 90 P11
7	H12	0.05	PKM_1	55.0	IMR 90 P11
8	H12	2.17	PKM_1	55.0	IMR 90 P11
9	H12	0.15	PKM_1	55.0	IMR 90 P11
10	H12	-0.77	PKM_1	55.0	IMR 90 P11
11	H12	0.31	PKM_1	55.0	IMR 90 P11
12	H12	3.33	PKM_1	55.0	IMR 90 P11
13	H12	0.26	PKM_1	55.0	IMR 90 P11
14	H12	-5.09	PKM_1	55.0	IMR 90 P11
15	H12	-0.38	PKM_1	55.0	IMR 90 P11
16	H12	-0.2	PKM_1	55.0	IMR 90 P11
17	H12	1.32	PKM_1	55.0	IMR 90 P11
18	H12	-2.54	PKM_1	55.0	IMR 90 P11
19	H12	-5.51	PKM_1	55.0	IMR 90 P11
20	H12	-0.67	PKM_1	55.0	IMR 90 P11
21	H12	4.56	PKM_1	55.0	IMR 90 P11
22	H12	7.61	PKM_1	55.0	IMR 90 P11
23	H12	11.19	PKM_1	55.0	IMR 90 P11
24	H12	20.24	PKM_1	55.0	IMR 90 P11
25	H12	32.09	PKM_1	55.0	IMR 90 P11
26	H12	58.37	PKM_1	55.0	IMR 90 P11
27	H12	106.52	PKM_1	55.0	IMR 90 P11
28	H12	168.11	PKM_1	55.0	IMR 90 P11
29	H12	244.82	PKM_1	55.0	IMR 90 P11
30	H12	335.94	PKM_1	55.0	IMR 90 P11
31	H12	433.62	PKM_1	55.0	IMR 90 P11
32	H12	542.6	PKM_1	55.0	IMR 90 P11
33	H12	661.3	PKM_1	55.0	IMR 90 P11
34	H12	790.92	PKM_1	55.0	IMR 90 P11
35	H12	924.71	PKM_1	55.0	IMR 90 P11
36	H12	1059.68	PKM_1	55.0	IMR 90 P11
37	H12	1191.9	PKM_1	55.0	IMR 90 P11
38	H12	1320.59	PKM_1	55.0	IMR 90 P11
39	H12	1445.45	PKM_1	55.0	IMR 90 P11
40	H12	1566.68	PKM_1	55.0	IMR 90 P11
1	A12	-14.13	PKM_1	65.0	IMR 90 P8
2	A12	-6.79	PKM_1	65.0	IMR 90 P8
3	A12	2.18	PKM_1	65.0	IMR 90 P8
4	A12	2.3	PKM_1	65.0	IMR 90 P8
5	A12	5.61	PKM_1	65.0	IMR 90 P8
6	A12	1.31	PKM_1	65.0	IMR 90 P8
7	A12	-4.1	PKM_1	65.0	IMR 90 P8
8	A12	2.67	PKM_1	65.0	IMR 90 P8
9	A12	1.33	PKM_1	65.0	IMR 90 P8
10	A12	-2.64	PKM_1	65.0	IMR 90 P8
11	A12	-3.13	PKM_1	65.0	IMR 90 P8
12	A12	-3.33	PKM_1	65.0	IMR 90 P8
13	A12	-2.71	PKM_1	65.0	IMR 90 P8
14	A12	0.08	PKM_1	65.0	IMR 90 P8
15	A12	0.52	PKM_1	65.0	IMR 90 P8
16	A12	1.59	PKM_1	65.0	IMR 90 P8
17	A12	-3.29	PKM_1	65.0	IMR 90 P8
18	A12	0.7	PKM_1	65.0	IMR 90 P8
19	A12	1.91	PKM_1	65.0	IMR 90 P8
20	A12	7.53	PKM_1	65.0	IMR 90 P8
21	A12	22.58	PKM_1	65.0	IMR 90 P8
22	A12	36.14	PKM_1	65.0	IMR 90 P8
23	A12	70.78	PKM_1	65.0	IMR 90 P8
24	A12	131.28	PKM_1	65.0	IMR 90 P8
25	A12	211.62	PKM_1	65.0	IMR 90 P8
26	A12	308.14	PKM_1	65.0	IMR 90 P8
27	A12	412.23	PKM_1	65.0	IMR 90 P8
28	A12	524.93	PKM_1	65.0	IMR 90 P8
29	A12	642.23	PKM_1	65.0	IMR 90 P8
30	A12	762.28	PKM_1	65.0	IMR 90 P8
31	A12	882.84	PKM_1	65.0	IMR 90 P8
32	A12	1000.87	PKM_1	65.0	IMR 90 P8
33	A12	1112.75	PKM_1	65.0	IMR 90 P8
34	A12	1215.54	PKM_1	65.0	IMR 90 P8
35	A12	1310.36	PKM_1	65.0	IMR 90 P8
36	A12	1396.35	PKM_1	65.0	IMR 90 P8
37	A12	1477.41	PKM_1	65.0	IMR 90 P8
38	A12	1551.47	PKM_1	65.0	IMR 90 P8
39	A12	1619.01	PKM_1	65.0	IMR 90 P8
40	A12	1680.27	PKM_1	65.0	IMR 90 P8
1	B12	-10.56	PKM_1	64.5	IMR 90 P8
2	B12	-4.03	PKM_1	64.5	IMR 90 P8
3	B12	0.08	PKM_1	64.5	IMR 90 P8
4	B12	0.22	PKM_1	64.5	IMR 90 P8
5	B12	-1.38	PKM_1	64.5	IMR 90 P8
6	B12	4.63	PKM_1	64.5	IMR 90 P8
7	B12	-1.19	PKM_1	64.5	IMR 90 P8
8	B12	3.03	PKM_1	64.5	IMR 90 P8
9	B12	-1.08	PKM_1	64.5	IMR 90 P8
10	B12	1.1	PKM_1	64.5	IMR 90 P8
11	B12	-1.21	PKM_1	64.5	IMR 90 P8
12	B12	1.09	PKM_1	64.5	IMR 90 P8
13	B12	3.38	PKM_1	64.5	IMR 90 P8
14	B12	-1.77	PKM_1	64.5	IMR 90 P8
15	B12	1.0	PKM_1	64.5	IMR 90 P8
16	B12	-1.3	PKM_1	64.5	IMR 90 P8
17	B12	-2.19	PKM_1	64.5	IMR 90 P8
18	B12	-0.4	PKM_1	64.5	IMR 90 P8
19	B12	4.53	PKM_1	64.5	IMR 90 P8
20	B12	18.06	PKM_1	64.5	IMR 90 P8
21	B12	37.04	PKM_1	64.5	IMR 90 P8
22	B12	74.85	PKM_1	64.5	IMR 90 P8
23	B12	142.15	PKM_1	64.5	IMR 90 P8
24	B12	227.83	PKM_1	64.5	IMR 90 P8
25	B12	336.05	PKM_1	64.5	IMR 90 P8
26	B12	451.82	PKM_1	64.5	IMR 90 P8
27	B12	578.18	PKM_1	64.5	IMR 90 P8
28	B12	710.17	PKM_1	64.5	IMR 90 P8
29	B12	845.35	PKM_1	64.5	IMR 90 P8
30	B12	981.62	PKM_1	64.5	IMR 90 P8
31	B12	1113.34	PKM_1	64.5	IMR 90 P8
32	B12	1236.88	PKM_1	64.5	IMR 90 P8
33	B12	1348.95	PKM_1	64.5	IMR 90 P8
34	B12	1451.59	PKM_1	64.5	IMR 90 P8
35	B12	1548.78	PKM_1	64.5	IMR 90 P8
36	B12	1637.34	PKM_1	64.5	IMR 90 P8
37	B12	1718.5	PKM_1	64.5	IMR 90 P8
38	B12	1790.35	PKM_1	64.5	IMR 90 P8
39	B12	1857.47	PKM_1	64.5	IMR 90 P8
40	B12	1922.71	PKM_1	64.5	IMR 90 P8
1	C12	-6.06	PKM_1	63.3	IMR 90 P8
2	C12	-2.12	PKM_1	63.3	IMR 90 P8
3	C12	2.46	PKM_1	63.3	IMR 90 P8
4	C12	2.44	PKM_1	63.3	IMR 90 P8
5	C12	4.16	PKM_1	63.3	IMR 90 P8
6	C12	-2.35	PKM_1	63.3	IMR 90 P8
7	C12	1.6	PKM_1	63.3	IMR 90 P8
8	C12	0.14	PKM_1	63.3	IMR 90 P8
9	C12	2.82	PKM_1	63.3	IMR 90 P8
10	C12	-3.77	PKM_1	63.3	IMR 90 P8
11	C12	0.77	PKM_1	63.3	IMR 90 P8
12	C12	-4.15	PKM_1	63.3	IMR 90 P8
13	C12	-2.89	PKM_1	63.3	IMR 90 P8
14	C12	-1.0	PKM_1	63.3	IMR 90 P8
15	C12	-0.16	PKM_1	63.3	IMR 90 P8
16	C12	1.83	PKM_1	63.3	IMR 90 P8
17	C12	-4.36	PKM_1	63.3	IMR 90 P8
18	C12	2.88	PKM_1	63.3	IMR 90 P8
19	C12	8.64	PKM_1	63.3	IMR 90 P8
20	C12	28.16	PKM_1	63.3	IMR 90 P8
21	C12	50.16	PKM_1	63.3	IMR 90 P8
22	C12	110.12	PKM_1	63.3	IMR 90 P8
23	C12	179.29	PKM_1	63.3	IMR 90 P8
24	C12	281.95	PKM_1	63.3	IMR 90 P8
25	C12	406.69	PKM_1	63.3	IMR 90 P8
26	C12	535.8	PKM_1	63.3	IMR 90 P8
27	C12	678.03	PKM_1	63.3	IMR 90 P8
28	C12	826.58	PKM_1	63.3	IMR 90 P8
29	C12	980.36	PKM_1	63.3	IMR 90 P8
30	C12	1131.77	PKM_1	63.3	IMR 90 P8
31	C12	1277.05	PKM_1	63.3	IMR 90 P8
32	C12	1415.59	PKM_1	63.3	IMR 90 P8
33	C12	1538.59	PKM_1	63.3	IMR 90 P8
34	C12	1653.41	PKM_1	63.3	IMR 90 P8
35	C12	1759.89	PKM_1	63.3	IMR 90 P8
36	C12	1858.66	PKM_1	63.3	IMR 90 P8
37	C12	1945.94	PKM_1	63.3	IMR 90 P8
38	C12	2025.1	PKM_1	63.3	IMR 90 P8
39	C12	2099.68	PKM_1	63.3	IMR 90 P8
40	C12	2172.99	PKM_1	63.3	IMR 90 P8
1	D12	3.07	PKM_1	61.4	IMR 90 P8
2	D12	-2.06	PKM_1	61.4	IMR 90 P8
3	D12	1.51	PKM_1	61.4	IMR 90 P8
4	D12	-3.52	PKM_1	61.4	IMR 90 P8
5	D12	2.84	PKM_1	61.4	IMR 90 P8
6	D12	0.02	PKM_1	61.4	IMR 90 P8
7	D12	3.25	PKM_1	61.4	IMR 90 P8
8	D12	3.55	PKM_1	61.4	IMR 90 P8
9	D12	-0.85	PKM_1	61.4	IMR 90 P8
10	D12	-1.04	PKM_1	61.4	IMR 90 P8
11	D12	0.48	PKM_1	61.4	IMR 90 P8
12	D12	-3.0	PKM_1	61.4	IMR 90 P8
13	D12	1.38	PKM_1	61.4	IMR 90 P8
14	D12	0.73	PKM_1	61.4	IMR 90 P8
15	D12	-3.37	PKM_1	61.4	IMR 90 P8
16	D12	5.95	PKM_1	61.4	IMR 90 P8
17	D12	0.11	PKM_1	61.4	IMR 90 P8
18	D12	-6.25	PKM_1	61.4	IMR 90 P8
19	D12	6.3	PKM_1	61.4	IMR 90 P8
20	D12	17.89	PKM_1	61.4	IMR 90 P8
21	D12	39.47	PKM_1	61.4	IMR 90 P8
22	D12	74.66	PKM_1	61.4	IMR 90 P8
23	D12	137.25	PKM_1	61.4	IMR 90 P8
24	D12	224.53	PKM_1	61.4	IMR 90 P8
25	D12	344.23	PKM_1	61.4	IMR 90 P8
26	D12	470.54	PKM_1	61.4	IMR 90 P8
27	D12	606.55	PKM_1	61.4	IMR 90 P8
28	D12	756.1	PKM_1	61.4	IMR 90 P8
29	D12	915.11	PKM_1	61.4	IMR 90 P8
30	D12	1081.52	PKM_1	61.4	IMR 90 P8
31	D12	1242.63	PKM_1	61.4	IMR 90 P8
32	D12	1397.89	PKM_1	61.4	IMR 90 P8
33	D12	1542.78	PKM_1	61.4	IMR 90 P8
34	D12	1679.36	PKM_1	61.4	IMR 90 P8
35	D12	1806.04	PKM_1	61.4	IMR 90 P8
36	D12	1921.38	PKM_1	61.4	IMR 90 P8
37	D12	2027.94	PKM_1	61.4	IMR 90 P8
38	D12	2127.19	PKM_1	61.4	IMR 90 P8
39	D12	2217.94	PKM_1	61.4	IMR 90 P8
40	D12	2302.4	PKM_1	61.4	IMR 90 P8
1	E12	-10.77	PKM_1	59.0	IMR 90 P8
2	E12	0.27	PKM_1	59.0	IMR 90 P8
3	E12	-0.92	PKM_1	59.0	IMR 90 P8
4	E12	2.81	PKM_1	59.0	IMR 90 P8
5	E12	1.5	PKM_1	59.0	IMR 90 P8
6	E12	2.3	PKM_1	59.0	IMR 90 P8
7	E12	0.4	PKM_1	59.0	IMR 90 P8
8	E12	0.86	PKM_1	59.0	IMR 90 P8
9	E12	4.79	PKM_1	59.0	IMR 90 P8
10	E12	1.8	PKM_1	59.0	IMR 90 P8
11	E12	1.31	PKM_1	59.0	IMR 90 P8
12	E12	-0.44	PKM_1	59.0	IMR 90 P8
13	E12	-0.69	PKM_1	59.0	IMR 90 P8
14	E12	-7.18	PKM_1	59.0	IMR 90 P8
15	E12	-4.54	PKM_1	59.0	IMR 90 P8
16	E12	-0.44	PKM_1	59.0	IMR 90 P8
17	E12	-3.9	PKM_1	59.0	IMR 90 P8
18	E12	-1.29	PKM_1	59.0	IMR 90 P8
19	E12	-2.04	PKM_1	59.0	IMR 90 P8
20	E12	4.77	PKM_1	59.0	IMR 90 P8
21	E12	10.78	PKM_1	59.0	IMR 90 P8
22	E12	30.21	PKM_1	59.0	IMR 90 P8
23	E12	57.67	PKM_1	59.0	IMR 90 P8
24	E12	114.82	PKM_1	59.0	IMR 90 P8
25	E12	195.26	PKM_1	59.0	IMR 90 P8
26	E12	295.98	PKM_1	59.0	IMR 90 P8
27	E12	412.29	PKM_1	59.0	IMR 90 P8
28	E12	536.79	PKM_1	59.0	IMR 90 P8
29	E12	679.86	PKM_1	59.0	IMR 90 P8
30	E12	835.7	PKM_1	59.0	IMR 90 P8
31	E12	1001.92	PKM_1	59.0	IMR 90 P8
32	E12	1166.41	PKM_1	59.0	IMR 90 P8
33	E12	1328.72	PKM_1	59.0	IMR 90 P8
34	E12	1486.77	PKM_1	59.0	IMR 90 P8
35	E12	1634.45	PKM_1	59.0	IMR 90 P8
36	E12	1776.62	PKM_1	59.0	IMR 90 P8
37	E12	1906.53	PKM_1	59.0	IMR 90 P8
38	E12	2029.88	PKM_1	59.0	IMR 90 P8
39	E12	2139.33	PKM_1	59.0	IMR 90 P8
40	E12	2242.14	PKM_1	59.0	IMR 90 P8
1	F12	7.3	PKM_1	57.0	IMR 90 P8
2	F12	2.11	PKM_1	57.0	IMR 90 P8
3	F12	0.44	PKM_1	57.0	IMR 90 P8
4	F12	-1.44	PKM_1	57.0	IMR 90 P8
5	F12	4.27	PKM_1	57.0	IMR 90 P8
6	F12	3.35	PKM_1	57.0	IMR 90 P8
7	F12	1.07	PKM_1	57.0	IMR 90 P8
8	F12	2.78	PKM_1	57.0	IMR 90 P8
9	F12	0.58	PKM_1	57.0	IMR 90 P8
10	F12	-2.25	PKM_1	57.0	IMR 90 P8
11	F12	-3.22	PKM_1	57.0	IMR 90 P8
12	F12	-0.05	PKM_1	57.0	IMR 90 P8
13	F12	2.23	PKM_1	57.0	IMR 90 P8
14	F12	-0.13	PKM_1	57.0	IMR 90 P8
15	F12	-3.13	PKM_1	57.0	IMR 90 P8
16	F12	-1.02	PKM_1	57.0	IMR 90 P8
17	F12	-3.36	PKM_1	57.0	IMR 90 P8
18	F12	-3.08	PKM_1	57.0	IMR 90 P8
19	F12	1.1	PKM_1	57.0	IMR 90 P8
20	F12	8.04	PKM_1	57.0	IMR 90 P8
21	F12	3.08	PKM_1	57.0	IMR 90 P8
22	F12	15.55	PKM_1	57.0	IMR 90 P8
23	F12	23.71	PKM_1	57.0	IMR 90 P8
24	F12	46.67	PKM_1	57.0	IMR 90 P8
25	F12	96.53	PKM_1	57.0	IMR 90 P8
26	F12	161.45	PKM_1	57.0	IMR 90 P8
27	F12	247.92	PKM_1	57.0	IMR 90 P8
28	F12	352.75	PKM_1	57.0	IMR 90 P8
29	F12	465.79	PKM_1	57.0	IMR 90 P8
30	F12	590.86	PKM_1	57.0	IMR 90 P8
31	F12	729.67	PKM_1	57.0	IMR 90 P8
32	F12	877.99	PKM_1	57.0	IMR 90 P8
33	F12	1033.75	PKM_1	57.0	IMR 90 P8
34	F12	1191.69	PKM_1	57.0	IMR 90 P8
35	F12	1347.23	PKM_1	57.0	IMR 90 P8
36	F12	1493.41	PKM_1	57.0	IMR 90 P8
37	F12	1634.59	PKM_1	57.0	IMR 90 P8
38	F12	1766.38	PKM_1	57.0	IMR 90 P8
39	F12	1893.18	PKM_1	57.0	IMR 90 P8
40	F12	2014.07	PKM_1	57.0	IMR 90 P8
1	G12	-4.93	PKM_1	55.7	IMR 90 P8
2	G12	0.81	PKM_1	55.7	IMR 90 P8
3	G12	3.83	PKM_1	55.7	IMR 90 P8
4	G12	0.4	PKM_1	55.7	IMR 90 P8
5	G12	0.32	PKM_1	55.7	IMR 90 P8
6	G12	-2.41	PKM_1	55.7	IMR 90 P8
7	G12	2.4	PKM_1	55.7	IMR 90 P8
8	G12	2.11	PKM_1	55.7	IMR 90 P8
9	G12	2.15	PKM_1	55.7	IMR 90 P8
10	G12	-1.69	PKM_1	55.7	IMR 90 P8
11	G12	0.44	PKM_1	55.7	IMR 90 P8
12	G12	-0.66	PKM_1	55.7	IMR 90 P8
13	G12	-1.03	PKM_1	55.7	IMR 90 P8
14	G12	0.71	PKM_1	55.7	IMR 90 P8
15	G12	0.17	PKM_1	55.7	IMR 90 P8
16	G12	-0.42	PKM_1	55.7	IMR 90 P8
17	G12	-3.54	PKM_1	55.7	IMR 90 P8
18	G12	-1.42	PKM_1	55.7	IMR 90 P8
19	G12	1.37	PKM_1	55.7	IMR 90 P8
20	G12	-1.42	PKM_1	55.7	IMR 90 P8
21	G12	1.03	PKM_1	55.7	IMR 90 P8
22	G12	7.38	PKM_1	55.7	IMR 90 P8
23	G12	13.96	PKM_1	55.7	IMR 90 P8
24	G12	25.32	PKM_1	55.7	IMR 90 P8
25	G12	56.34	PKM_1	55.7	IMR 90 P8
26	G12	101.19	PKM_1	55.7	IMR 90 P8
27	G12	162.87	PKM_1	55.7	IMR 90 P8
28	G12	251.72	PKM_1	55.7	IMR 90 P8
29	G12	344.59	PKM_1	55.7	IMR 90 P8
30	G12	445.16	PKM_1	55.7	IMR 90 P8
31	G12	560.22	PKM_1	55.7	IMR 90 P8
32	G12	685.56	PKM_1	55.7	IMR 90 P8
33	G12	821.01	PKM_1	55.7	IMR 90 P8
34	G12	963.18	PKM_1	55.7	IMR 90 P8
35	G12	1106.08	PKM_1	55.7	IMR 90 P8
36	G12	1247.38	PKM_1	55.7	IMR 90 P8
37	G12	1379.76	PKM_1	55.7	IMR 90 P8
38	G12	1509.11	PKM_1	55.7	IMR 90 P8
39	G12	1633.78	PKM_1	55.7	IMR 90 P8
40	G12	1757.69	PKM_1	55.7	IMR 90 P8
1	H12	-16.75	PKM_1	55.0	IMR 90 P8
2	H12	-0.79	PKM_1	55.0	IMR 90 P8
3	H12	2.31	PKM_1	55.0	IMR 90 P8
4	H12	0.44	PKM_1	55.0	IMR 90 P8
5	H12	-0.14	PKM_1	55.0	IMR 90 P8
6	H12	1.98	PKM_1	55.0	IMR 90 P8
7	H12	4.46	PKM_1	55.0	IMR 90 P8
8	H12	0.7	PKM_1	55.0	IMR 90 P8
9	H12	1.03	PKM_1	55.0	IMR 90 P8
10	H12	-3.28	PKM_1	55.0	IMR 90 P8
11	H12	0.9	PKM_1	55.0	IMR 90 P8
12	H12	-1.71	PKM_1	55.0	IMR 90 P8
13	H12	-2.3	PKM_1	55.0	IMR 90 P8
14	H12	1.78	PKM_1	55.0	IMR 90 P8
15	H12	-0.61	PKM_1	55.0	IMR 90 P8
16	H12	-3.13	PKM_1	55.0	IMR 90 P8
17	H12	0.37	PKM_1	55.0	IMR 90 P8
18	H12	0.64	PKM_1	55.0	IMR 90 P8
19	H12	0.05	PKM_1	55.0	IMR 90 P8
20	H12	0.41	PKM_1	55.0	IMR 90 P8
21	H12	5.23	PKM_1	55.0	IMR 90 P8
22	H12	1.14	PKM_1	55.0	IMR 90 P8
23	H12	1.33	PKM_1	55.0	IMR 90 P8
24	H12	14.27	PKM_1	55.0	IMR 90 P8
25	H12	26.97	PKM_1	55.0	IMR 90 P8
26	H12	50.48	PKM_1	55.0	IMR 90 P8
27	H12	106.63	PKM_1	55.0	IMR 90 P8
28	H12	168.06	PKM_1	55.0	IMR 90 P8
29	H12	248.28	PKM_1	55.0	IMR 90 P8
30	H12	336.87	PKM_1	55.0	IMR 90 P8
31	H12	433.42	PKM_1	55.0	IMR 90 P8
32	H12	544.33	PKM_1	55.0	IMR 90 P8
33	H12	663.5	PKM_1	55.0	IMR 90 P8
34	H12	792.44	PKM_1	55.0	IMR 90 P8
35	H12	924.79	PKM_1	55.0	IMR 90 P8
36	H12	1058.52	PKM_1	55.0	IMR 90 P8
37	H12	1192.11	PKM_1	55.0	IMR 90 P8
38	H12	1320.05	PKM_1	55.0	IMR 90 P8
39	H12	1444.75	PKM_1	55.0	IMR 90 P8
40	H12	1564.47	PKM_1	55.0	IMR 90 P8
