# Supplementary material for: Primer PICKR: literature-mined scoring platform for robust RT–qPCR primers
Source: Nat Commun. 2026 May 28;17:6938. doi: 10.1038/s41467-026-73648-2 (PMC13388996; doi:10.1038/s41467-026-73648-2)
Supplement: Supplementary file 11 — Source Data [file 41467_2026_73648_MOESM11_ESM.zip › Suppl_Fig_S7/amplification_data_CDK4_1.csv]

Cycle	Well	Fluorescence	Target	melt temp	Replicate
1	A4	-15.9676076999726	CDK4_1	65.0	IMR90p8
2	A4	-16.6465525590966	CDK4_1	65.0	IMR90p8
3	A4	-10.030564134292	CDK4_1	65.0	IMR90p8
4	A4	11.6104957749058	CDK4_1	65.0	IMR90p8
5	A4	3.54504468335017	CDK4_1	65.0	IMR90p8
6	A4	2.28781333329334	CDK4_1	65.0	IMR90p8
7	A4	3.5010433202583	CDK4_1	65.0	IMR90p8
8	A4	-12.1098257637118	CDK4_1	65.0	IMR90p8
9	A4	12.0286574402653	CDK4_1	65.0	IMR90p8
10	A4	7.86633526334799	CDK4_1	65.0	IMR90p8
11	A4	-1.56655064185998	CDK4_1	65.0	IMR90p8
12	A4	1.3558178149101	CDK4_1	65.0	IMR90p8
13	A4	0.79492046793348	CDK4_1	65.0	IMR90p8
14	A4	1.0762092199534	CDK4_1	65.0	IMR90p8
15	A4	-9.61959021422808	CDK4_1	65.0	IMR90p8
16	A4	-16.8838306758084	CDK4_1	65.0	IMR90p8
17	A4	-3.05011517714502	CDK4_1	65.0	IMR90p8
18	A4	-7.68609081605291	CDK4_1	65.0	IMR90p8
19	A4	3.74117608194138	CDK4_1	65.0	IMR90p8
20	A4	2.5239443033397	CDK4_1	65.0	IMR90p8
21	A4	9.2317495692505	CDK4_1	65.0	IMR90p8
22	A4	8.96060521549862	CDK4_1	65.0	IMR90p8
23	A4	16.9713233516209	CDK4_1	65.0	IMR90p8
24	A4	33.5645021355931	CDK4_1	65.0	IMR90p8
25	A4	68.9550572603453	CDK4_1	65.0	IMR90p8
26	A4	123.498691489512	CDK4_1	65.0	IMR90p8
27	A4	228.912024616896	CDK4_1	65.0	IMR90p8
28	A4	374.299075818118	CDK4_1	65.0	IMR90p8
29	A4	551.137985174575	CDK4_1	65.0	IMR90p8
30	A4	734.746629661751	CDK4_1	65.0	IMR90p8
31	A4	926.237794354912	CDK4_1	65.0	IMR90p8
32	A4	1123.21486194032	CDK4_1	65.0	IMR90p8
33	A4	1315.87588707218	CDK4_1	65.0	IMR90p8
34	A4	1503.16054679427	CDK4_1	65.0	IMR90p8
35	A4	1675.84128931809	CDK4_1	65.0	IMR90p8
36	A4	1833.73390486768	CDK4_1	65.0	IMR90p8
37	A4	1974.56442601103	CDK4_1	65.0	IMR90p8
38	A4	2095.99303470955	CDK4_1	65.0	IMR90p8
39	A4	2206.06023401502	CDK4_1	65.0	IMR90p8
40	A4	2306.9875292404	CDK4_1	65.0	IMR90p8
1	B4	-6.21561141447864	CDK4_1	64.5	IMR90p8
2	B4	-11.5524631138946	CDK4_1	64.5	IMR90p8
3	B4	-13.6023873022168	CDK4_1	64.5	IMR90p8
4	B4	10.4150808499458	CDK4_1	64.5	IMR90p8
5	B4	4.84262211815849	CDK4_1	64.5	IMR90p8
6	B4	7.28837016439456	CDK4_1	64.5	IMR90p8
7	B4	6.88170974617515	CDK4_1	64.5	IMR90p8
8	B4	-14.1882770333723	CDK4_1	64.5	IMR90p8
9	B4	2.73013199199295	CDK4_1	64.5	IMR90p8
10	B4	3.83491879516987	CDK4_1	64.5	IMR90p8
11	B4	0.115966424692942	CDK4_1	64.5	IMR90p8
12	B4	7.84618041579824	CDK4_1	64.5	IMR90p8
13	B4	6.55855382625623	CDK4_1	64.5	IMR90p8
14	B4	6.13896671726161	CDK4_1	64.5	IMR90p8
15	B4	-19.2826806743178	CDK4_1	64.5	IMR90p8
16	B4	-1.9307500249015	CDK4_1	64.5	IMR90p8
17	B4	-7.97575443541518	CDK4_1	64.5	IMR90p8
18	B4	-10.2223951405826	CDK4_1	64.5	IMR90p8
19	B4	2.01544311779344	CDK4_1	64.5	IMR90p8
20	B4	3.46315307625309	CDK4_1	64.5	IMR90p8
21	B4	5.98768076627039	CDK4_1	64.5	IMR90p8
22	B4	8.93293565604745	CDK4_1	64.5	IMR90p8
23	B4	12.8511069515289	CDK4_1	64.5	IMR90p8
24	B4	34.3311550538688	CDK4_1	64.5	IMR90p8
25	B4	65.6562360517355	CDK4_1	64.5	IMR90p8
26	B4	136.718078231955	CDK4_1	64.5	IMR90p8
27	B4	237.817403476738	CDK4_1	64.5	IMR90p8
28	B4	398.093167891858	CDK4_1	64.5	IMR90p8
29	B4	582.806881867498	CDK4_1	64.5	IMR90p8
30	B4	771.100121897017	CDK4_1	64.5	IMR90p8
31	B4	969.4141521147	CDK4_1	64.5	IMR90p8
32	B4	1172.72750421721	CDK4_1	64.5	IMR90p8
33	B4	1377.18004052415	CDK4_1	64.5	IMR90p8
34	B4	1569.43831667419	CDK4_1	64.5	IMR90p8
35	B4	1747.03568412822	CDK4_1	64.5	IMR90p8
36	B4	1906.96219136885	CDK4_1	64.5	IMR90p8
37	B4	2051.00935581343	CDK4_1	64.5	IMR90p8
38	B4	2174.87055101482	CDK4_1	64.5	IMR90p8
39	B4	2285.87604258838	CDK4_1	64.5	IMR90p8
40	B4	2389.12649334379	CDK4_1	64.5	IMR90p8
1	C4	-7.01642831507979	CDK4_1	63.3	IMR90p8
2	C4	-6.02032108238609	CDK4_1	63.3	IMR90p8
3	C4	-12.6759519802326	CDK4_1	63.3	IMR90p8
4	C4	14.6362146744864	CDK4_1	63.3	IMR90p8
5	C4	5.01072828876067	CDK4_1	63.3	IMR90p8
6	C4	7.32169938490551	CDK4_1	63.3	IMR90p8
7	C4	2.5334782471964	CDK4_1	63.3	IMR90p8
8	C4	-11.5603840955696	CDK4_1	63.3	IMR90p8
9	C4	4.70934908505933	CDK4_1	63.3	IMR90p8
10	C4	4.89034300120466	CDK4_1	63.3	IMR90p8
11	C4	-5.53721672410484	CDK4_1	63.3	IMR90p8
12	C4	11.2590957469301	CDK4_1	63.3	IMR90p8
13	C4	0.463865795960373	CDK4_1	63.3	IMR90p8
14	C4	3.05044369542611	CDK4_1	63.3	IMR90p8
15	C4	-16.7357965543843	CDK4_1	63.3	IMR90p8
16	C4	0.559161194224998	CDK4_1	63.3	IMR90p8
17	C4	-7.83059850369227	CDK4_1	63.3	IMR90p8
18	C4	-12.591746760721	CDK4_1	63.3	IMR90p8
19	C4	4.40150605781128	CDK4_1	63.3	IMR90p8
20	C4	1.24375525656114	CDK4_1	63.3	IMR90p8
21	C4	4.8552002246588	CDK4_1	63.3	IMR90p8
22	C4	3.91815733866088	CDK4_1	63.3	IMR90p8
23	C4	10.1200623581458	CDK4_1	63.3	IMR90p8
24	C4	25.4041804861727	CDK4_1	63.3	IMR90p8
25	C4	51.2047846297601	CDK4_1	63.3	IMR90p8
26	C4	116.808004459106	CDK4_1	63.3	IMR90p8
27	C4	220.346915416673	CDK4_1	63.3	IMR90p8
28	C4	377.780370913859	CDK4_1	63.3	IMR90p8
29	C4	575.327786884803	CDK4_1	63.3	IMR90p8
30	C4	778.873647142756	CDK4_1	63.3	IMR90p8
31	C4	993.461262487448	CDK4_1	63.3	IMR90p8
32	C4	1216.25572504152	CDK4_1	63.3	IMR90p8
33	C4	1445.24143262679	CDK4_1	63.3	IMR90p8
34	C4	1668.06655552598	CDK4_1	63.3	IMR90p8
35	C4	1876.33564524569	CDK4_1	63.3	IMR90p8
36	C4	2064.4229273422	CDK4_1	63.3	IMR90p8
37	C4	2237.50776785708	CDK4_1	63.3	IMR90p8
38	C4	2389.30193417859	CDK4_1	63.3	IMR90p8
39	C4	2521.43152324156	CDK4_1	63.3	IMR90p8
40	C4	2636.02568792194	CDK4_1	63.3	IMR90p8
1	D4	-14.5271321249397	CDK4_1	61.4	IMR90p8
2	D4	-12.880706522405	CDK4_1	61.4	IMR90p8
3	D4	-11.1943956101354	CDK4_1	61.4	IMR90p8
4	D4	9.27646233955738	CDK4_1	61.4	IMR90p8
5	D4	5.46733651600289	CDK4_1	61.4	IMR90p8
6	D4	11.7542000877193	CDK4_1	61.4	IMR90p8
7	D4	1.28148711945369	CDK4_1	61.4	IMR90p8
8	D4	-9.91427429140094	CDK4_1	61.4	IMR90p8
9	D4	-1.511694270936	CDK4_1	61.4	IMR90p8
10	D4	7.49660355870265	CDK4_1	61.4	IMR90p8
11	D4	1.36176418462719	CDK4_1	61.4	IMR90p8
12	D4	7.84533972616919	CDK4_1	61.4	IMR90p8
13	D4	3.44573242399565	CDK4_1	61.4	IMR90p8
14	D4	-4.59505537974792	CDK4_1	61.4	IMR90p8
15	D4	-16.4222734315499	CDK4_1	61.4	IMR90p8
16	D4	-6.11350121357691	CDK4_1	61.4	IMR90p8
17	D4	-4.78182157196852	CDK4_1	61.4	IMR90p8
18	D4	-0.0193319124241498	CDK4_1	61.4	IMR90p8
19	D4	-0.949464190494382	CDK4_1	61.4	IMR90p8
20	D4	0.709887983520275	CDK4_1	61.4	IMR90p8
21	D4	2.44948320027152	CDK4_1	61.4	IMR90p8
22	D4	5.68613554868853	CDK4_1	61.4	IMR90p8
23	D4	8.7652286095431	CDK4_1	61.4	IMR90p8
24	D4	18.6807064452018	CDK4_1	61.4	IMR90p8
25	D4	27.8725442904574	CDK4_1	61.4	IMR90p8
26	D4	56.6372158214949	CDK4_1	61.4	IMR90p8
27	D4	116.06863196804	CDK4_1	61.4	IMR90p8
28	D4	211.741123252125	CDK4_1	61.4	IMR90p8
29	D4	358.16575371832	CDK4_1	61.4	IMR90p8
30	D4	543.937817356343	CDK4_1	61.4	IMR90p8
31	D4	737.894755848882	CDK4_1	61.4	IMR90p8
32	D4	945.259383826899	CDK4_1	61.4	IMR90p8
33	D4	1166.87330023903	CDK4_1	61.4	IMR90p8
34	D4	1393.5039111011	CDK4_1	61.4	IMR90p8
35	D4	1619.20159469622	CDK4_1	61.4	IMR90p8
36	D4	1832.56909501516	CDK4_1	61.4	IMR90p8
37	D4	2034.31241039653	CDK4_1	61.4	IMR90p8
38	D4	2214.51090666092	CDK4_1	61.4	IMR90p8
39	D4	2379.93453199049	CDK4_1	61.4	IMR90p8
40	D4	2533.08527778574	CDK4_1	61.4	IMR90p8
1	E4	-12.8767109207311	CDK4_1	59.0	IMR90p8
2	E4	-10.8724723957325	CDK4_1	59.0	IMR90p8
3	E4	-12.4048993194015	CDK4_1	59.0	IMR90p8
4	E4	12.1549510707691	CDK4_1	59.0	IMR90p8
5	E4	7.01999765183155	CDK4_1	59.0	IMR90p8
6	E4	7.91936982666084	CDK4_1	59.0	IMR90p8
7	E4	-4.28648344632029	CDK4_1	59.0	IMR90p8
8	E4	-7.42207171948621	CDK4_1	59.0	IMR90p8
9	E4	4.13755577537631	CDK4_1	59.0	IMR90p8
10	E4	5.98277147523049	CDK4_1	59.0	IMR90p8
11	E4	-1.59667121940447	CDK4_1	59.0	IMR90p8
12	E4	4.06082398006038	CDK4_1	59.0	IMR90p8
13	E4	6.13091531943837	CDK4_1	59.0	IMR90p8
14	E4	-2.56643895728848	CDK4_1	59.0	IMR90p8
15	E4	-17.1377584877655	CDK4_1	59.0	IMR90p8
16	E4	1.79556773228751	CDK4_1	59.0	IMR90p8
17	E4	-7.24238977049617	CDK4_1	59.0	IMR90p8
18	E4	2.42420554784167	CDK4_1	59.0	IMR90p8
19	E4	2.41627037014678	CDK4_1	59.0	IMR90p8
20	E4	2.1598012698114	CDK4_1	59.0	IMR90p8
21	E4	0.876026102584547	CDK4_1	59.0	IMR90p8
22	E4	-3.62625116784511	CDK4_1	59.0	IMR90p8
23	E4	1.05820240586399	CDK4_1	59.0	IMR90p8
24	E4	3.56084766061485	CDK4_1	59.0	IMR90p8
25	E4	6.3142267883286	CDK4_1	59.0	IMR90p8
26	E4	20.029803117221	CDK4_1	59.0	IMR90p8
27	E4	34.7702465147449	CDK4_1	59.0	IMR90p8
28	E4	75.2365118537327	CDK4_1	59.0	IMR90p8
29	E4	142.004690523073	CDK4_1	59.0	IMR90p8
30	E4	258.670627284229	CDK4_1	59.0	IMR90p8
31	E4	415.114037643437	CDK4_1	59.0	IMR90p8
32	E4	582.454228242285	CDK4_1	59.0	IMR90p8
33	E4	765.511250763431	CDK4_1	59.0	IMR90p8
34	E4	962.419019835294	CDK4_1	59.0	IMR90p8
35	E4	1177.6903229294	CDK4_1	59.0	IMR90p8
36	E4	1403.54745796939	CDK4_1	59.0	IMR90p8
37	E4	1631.26213416894	CDK4_1	59.0	IMR90p8
38	E4	1847.71147342238	CDK4_1	59.0	IMR90p8
39	E4	2053.15013401735	CDK4_1	59.0	IMR90p8
40	E4	2247.60435600197	CDK4_1	59.0	IMR90p8
1	F4	-7.84223310214475	CDK4_1	57.0	IMR90p8
2	F4	-9.52373850557251	CDK4_1	57.0	IMR90p8
3	F4	-7.81466894991581	CDK4_1	57.0	IMR90p8
4	F4	9.14338207215451	CDK4_1	57.0	IMR90p8
5	F4	9.55185430438314	CDK4_1	57.0	IMR90p8
6	F4	12.3129842577018	CDK4_1	57.0	IMR90p8
7	F4	-1.32961248290485	CDK4_1	57.0	IMR90p8
8	F4	-13.5935668456582	CDK4_1	57.0	IMR90p8
9	F4	6.58530471627728	CDK4_1	57.0	IMR90p8
10	F4	6.06086011425668	CDK4_1	57.0	IMR90p8
11	F4	-2.50874292683056	CDK4_1	57.0	IMR90p8
12	F4	1.97444247786643	CDK4_1	57.0	IMR90p8
13	F4	6.91750027411081	CDK4_1	57.0	IMR90p8
14	F4	-4.81999492601926	CDK4_1	57.0	IMR90p8
15	F4	-19.7902616917672	CDK4_1	57.0	IMR90p8
16	F4	-2.5044084612623	CDK4_1	57.0	IMR90p8
17	F4	-11.7964415762949	CDK4_1	57.0	IMR90p8
18	F4	0.363368169910245	CDK4_1	57.0	IMR90p8
19	F4	1.35037078928644	CDK4_1	57.0	IMR90p8
20	F4	1.91664620890333	CDK4_1	57.0	IMR90p8
21	F4	4.53289966560897	CDK4_1	57.0	IMR90p8
22	F4	2.49676394236621	CDK4_1	57.0	IMR90p8
23	F4	3.78644624574326	CDK4_1	57.0	IMR90p8
24	F4	-1.22173082827203	CDK4_1	57.0	IMR90p8
25	F4	4.56339113874583	CDK4_1	57.0	IMR90p8
26	F4	6.90379389230475	CDK4_1	57.0	IMR90p8
27	F4	14.3324348147808	CDK4_1	57.0	IMR90p8
28	F4	30.3304961219214	CDK4_1	57.0	IMR90p8
29	F4	51.6782562113949	CDK4_1	57.0	IMR90p8
30	F4	105.718836770522	CDK4_1	57.0	IMR90p8
31	F4	185.83780537252	CDK4_1	57.0	IMR90p8
32	F4	310.689340372562	CDK4_1	57.0	IMR90p8
33	F4	458.075709242831	CDK4_1	57.0	IMR90p8
34	F4	615.63169210342	CDK4_1	57.0	IMR90p8
35	F4	795.420112426008	CDK4_1	57.0	IMR90p8
36	F4	987.240282605578	CDK4_1	57.0	IMR90p8
37	F4	1197.83594354721	CDK4_1	57.0	IMR90p8
38	F4	1409.12817268795	CDK4_1	57.0	IMR90p8
39	F4	1625.71345679935	CDK4_1	57.0	IMR90p8
40	F4	1839.14820209285	CDK4_1	57.0	IMR90p8
1	G4	-7.07398718222839	CDK4_1	55.7	IMR90p8
2	G4	-6.65240241593938	CDK4_1	55.7	IMR90p8
3	G4	-11.6067362061981	CDK4_1	55.7	IMR90p8
4	G4	9.43950558763709	CDK4_1	55.7	IMR90p8
5	G4	6.15356904547298	CDK4_1	55.7	IMR90p8
6	G4	9.91487407423529	CDK4_1	55.7	IMR90p8
7	G4	-2.71681599858539	CDK4_1	55.7	IMR90p8
8	G4	-11.9037864222637	CDK4_1	55.7	IMR90p8
9	G4	7.94649211766546	CDK4_1	55.7	IMR90p8
10	G4	8.2761265953468	CDK4_1	55.7	IMR90p8
11	G4	-3.43520653398491	CDK4_1	55.7	IMR90p8
12	G4	5.66250378632003	CDK4_1	55.7	IMR90p8
13	G4	8.04211630108966	CDK4_1	55.7	IMR90p8
14	G4	-5.14103127819817	CDK4_1	55.7	IMR90p8
15	G4	-16.5755385678399	CDK4_1	55.7	IMR90p8
16	G4	-7.09697724964008	CDK4_1	55.7	IMR90p8
17	G4	-9.90962713647104	CDK4_1	55.7	IMR90p8
18	G4	2.86889835739612	CDK4_1	55.7	IMR90p8
19	G4	2.6600020193855	CDK4_1	55.7	IMR90p8
20	G4	5.90765401470253	CDK4_1	55.7	IMR90p8
21	G4	4.69876839030667	CDK4_1	55.7	IMR90p8
22	G4	2.32111479997093	CDK4_1	55.7	IMR90p8
23	G4	-0.109708952421897	CDK4_1	55.7	IMR90p8
24	G4	-3.19747547113275	CDK4_1	55.7	IMR90p8
25	G4	4.02001062634781	CDK4_1	55.7	IMR90p8
26	G4	2.91722142623939	CDK4_1	55.7	IMR90p8
27	G4	10.8972617444156	CDK4_1	55.7	IMR90p8
28	G4	18.4295019821525	CDK4_1	55.7	IMR90p8
29	G4	31.1419306231878	CDK4_1	55.7	IMR90p8
30	G4	52.6357285976374	CDK4_1	55.7	IMR90p8
31	G4	94.0687093109359	CDK4_1	55.7	IMR90p8
32	G4	173.689205289591	CDK4_1	55.7	IMR90p8
33	G4	275.864933934909	CDK4_1	55.7	IMR90p8
34	G4	411.434192332867	CDK4_1	55.7	IMR90p8
35	G4	559.670453560991	CDK4_1	55.7	IMR90p8
36	G4	722.975178756794	CDK4_1	55.7	IMR90p8
37	G4	900.366989445491	CDK4_1	55.7	IMR90p8
38	G4	1087.85413096329	CDK4_1	55.7	IMR90p8
39	G4	1287.03564503649	CDK4_1	55.7	IMR90p8
40	G4	1492.6581440938	CDK4_1	55.7	IMR90p8
1	H4	-7.59598055178685	CDK4_1	55.0	IMR90p8
2	H4	2.83086989719368	CDK4_1	55.0	IMR90p8
3	H4	9.68202485389702	CDK4_1	55.0	IMR90p8
4	H4	11.2614086026201	CDK4_1	55.0	IMR90p8
5	H4	3.94259500130056	CDK4_1	55.0	IMR90p8
6	H4	9.3873031916396	CDK4_1	55.0	IMR90p8
7	H4	-4.96460579070163	CDK4_1	55.0	IMR90p8
8	H4	4.51530494344206	CDK4_1	55.0	IMR90p8
9	H4	3.2165469226552	CDK4_1	55.0	IMR90p8
10	H4	2.60107613767741	CDK4_1	55.0	IMR90p8
11	H4	-5.9273571475901	CDK4_1	55.0	IMR90p8
12	H4	-0.285945250463101	CDK4_1	55.0	IMR90p8
13	H4	-1.38799618820667	CDK4_1	55.0	IMR90p8
14	H4	-13.793584559487	CDK4_1	55.0	IMR90p8
15	H4	-22.5988447672753	CDK4_1	55.0	IMR90p8
16	H4	-2.53648735271599	CDK4_1	55.0	IMR90p8
17	H4	-11.1312647319573	CDK4_1	55.0	IMR90p8
18	H4	6.2357547503475	CDK4_1	55.0	IMR90p8
19	H4	-2.54255540944132	CDK4_1	55.0	IMR90p8
20	H4	-4.74849695942339	CDK4_1	55.0	IMR90p8
21	H4	0.170851005824716	CDK4_1	55.0	IMR90p8
22	H4	1.013901180012	CDK4_1	55.0	IMR90p8
23	H4	-3.72835465999788	CDK4_1	55.0	IMR90p8
24	H4	2.63646798765512	CDK4_1	55.0	IMR90p8
25	H4	-0.450564047489479	CDK4_1	55.0	IMR90p8
26	H4	4.34976080269598	CDK4_1	55.0	IMR90p8
27	H4	-1.74735857045243	CDK4_1	55.0	IMR90p8
28	H4	10.967271731904	CDK4_1	55.0	IMR90p8
29	H4	16.4768572759453	CDK4_1	55.0	IMR90p8
30	H4	29.0195382010083	CDK4_1	55.0	IMR90p8
31	H4	54.8780570845765	CDK4_1	55.0	IMR90p8
32	H4	106.264470581484	CDK4_1	55.0	IMR90p8
33	H4	179.168326678815	CDK4_1	55.0	IMR90p8
34	H4	283.923084067894	CDK4_1	55.0	IMR90p8
35	H4	421.736574241566	CDK4_1	55.0	IMR90p8
36	H4	563.778687300198	CDK4_1	55.0	IMR90p8
37	H4	716.656782322753	CDK4_1	55.0	IMR90p8
38	H4	881.176778093322	CDK4_1	55.0	IMR90p8
39	H4	1060.03315322957	CDK4_1	55.0	IMR90p8
40	H4	1246.61854865253	CDK4_1	55.0	IMR90p8
1	A4	-2.51047409542207	CDK4_1	65.0	IMR90p2
2	A4	0.378570769370526	CDK4_1	65.0	IMR90p2
3	A4	4.46332466318654	CDK4_1	65.0	IMR90p2
4	A4	1.83192141114614	CDK4_1	65.0	IMR90p2
5	A4	3.43219931660042	CDK4_1	65.0	IMR90p2
6	A4	2.18018111885885	CDK4_1	65.0	IMR90p2
7	A4	3.71471843256768	CDK4_1	65.0	IMR90p2
8	A4	-0.271548342403094	CDK4_1	65.0	IMR90p2
9	A4	-3.12683246756524	CDK4_1	65.0	IMR90p2
10	A4	2.14083558209586	CDK4_1	65.0	IMR90p2
11	A4	-3.75040120499307	CDK4_1	65.0	IMR90p2
12	A4	-1.90025751650819	CDK4_1	65.0	IMR90p2
13	A4	-2.99544812616568	CDK4_1	65.0	IMR90p2
14	A4	-1.56481213831057	CDK4_1	65.0	IMR90p2
15	A4	-1.04245910228383	CDK4_1	65.0	IMR90p2
16	A4	-4.59518435818836	CDK4_1	65.0	IMR90p2
17	A4	-3.3363852767302	CDK4_1	65.0	IMR90p2
18	A4	-7.28263342278387	CDK4_1	65.0	IMR90p2
19	A4	0.851101481586284	CDK4_1	65.0	IMR90p2
20	A4	-1.91322692074709	CDK4_1	65.0	IMR90p2
21	A4	1.0287436723961	CDK4_1	65.0	IMR90p2
22	A4	5.88896813998008	CDK4_1	65.0	IMR90p2
23	A4	12.3533396084845	CDK4_1	65.0	IMR90p2
24	A4	34.7881408072858	CDK4_1	65.0	IMR90p2
25	A4	76.1521238258288	CDK4_1	65.0	IMR90p2
26	A4	143.162060313224	CDK4_1	65.0	IMR90p2
27	A4	256.704671126921	CDK4_1	65.0	IMR90p2
28	A4	419.42174715909	CDK4_1	65.0	IMR90p2
29	A4	600.691806844954	CDK4_1	65.0	IMR90p2
30	A4	785.922506168872	CDK4_1	65.0	IMR90p2
31	A4	982.619886449712	CDK4_1	65.0	IMR90p2
32	A4	1182.60767263685	CDK4_1	65.0	IMR90p2
33	A4	1379.34898034653	CDK4_1	65.0	IMR90p2
34	A4	1561.46874576562	CDK4_1	65.0	IMR90p2
35	A4	1729.54110006531	CDK4_1	65.0	IMR90p2
36	A4	1880.70450936753	CDK4_1	65.0	IMR90p2
37	A4	2016.00607505098	CDK4_1	65.0	IMR90p2
38	A4	2137.83006093452	CDK4_1	65.0	IMR90p2
39	A4	2248.3888011408	CDK4_1	65.0	IMR90p2
40	A4	2350.50421678537	CDK4_1	65.0	IMR90p2
1	B4	8.21939584365782	CDK4_1	64.5	IMR90p2
2	B4	6.68409074560213	CDK4_1	64.5	IMR90p2
3	B4	0.0228555548565055	CDK4_1	64.5	IMR90p2
4	B4	2.45773286979966	CDK4_1	64.5	IMR90p2
5	B4	5.52262254138532	CDK4_1	64.5	IMR90p2
6	B4	0.886487605481761	CDK4_1	64.5	IMR90p2
7	B4	1.94053560893326	CDK4_1	64.5	IMR90p2
8	B4	-0.356975379115283	CDK4_1	64.5	IMR90p2
9	B4	1.03988336294788	CDK4_1	64.5	IMR90p2
10	B4	2.88319120316555	CDK4_1	64.5	IMR90p2
11	B4	0.664591342053427	CDK4_1	64.5	IMR90p2
12	B4	0.403775383821994	CDK4_1	64.5	IMR90p2
13	B4	-4.67991573269501	CDK4_1	64.5	IMR90p2
14	B4	-1.3380873618562	CDK4_1	64.5	IMR90p2
15	B4	-0.0072130559542529	CDK4_1	64.5	IMR90p2
16	B4	-4.77627339699848	CDK4_1	64.5	IMR90p2
17	B4	-5.79794430991751	CDK4_1	64.5	IMR90p2
18	B4	-2.78598100602812	CDK4_1	64.5	IMR90p2
19	B4	-3.4531340742883	CDK4_1	64.5	IMR90p2
20	B4	-4.14602783443388	CDK4_1	64.5	IMR90p2
21	B4	-1.52771903701978	CDK4_1	64.5	IMR90p2
22	B4	3.83834711947793	CDK4_1	64.5	IMR90p2
23	B4	17.735559027552	CDK4_1	64.5	IMR90p2
24	B4	35.1155296804513	CDK4_1	64.5	IMR90p2
25	B4	80.2853193481446	CDK4_1	64.5	IMR90p2
26	B4	151.073745469751	CDK4_1	64.5	IMR90p2
27	B4	275.992569744034	CDK4_1	64.5	IMR90p2
28	B4	447.943685399397	CDK4_1	64.5	IMR90p2
29	B4	637.259994506615	CDK4_1	64.5	IMR90p2
30	B4	835.339248708365	CDK4_1	64.5	IMR90p2
31	B4	1040.67482348638	CDK4_1	64.5	IMR90p2
32	B4	1250.86916081518	CDK4_1	64.5	IMR90p2
33	B4	1454.43868139895	CDK4_1	64.5	IMR90p2
34	B4	1647.63677727754	CDK4_1	64.5	IMR90p2
35	B4	1820.7363070776	CDK4_1	64.5	IMR90p2
36	B4	1978.04460497955	CDK4_1	64.5	IMR90p2
37	B4	2118.85138984414	CDK4_1	64.5	IMR90p2
38	B4	2244.89686876606	CDK4_1	64.5	IMR90p2
39	B4	2358.39337586796	CDK4_1	64.5	IMR90p2
40	B4	2465.30442476752	CDK4_1	64.5	IMR90p2
1	C4	13.8835934271324	CDK4_1	63.3	IMR90p2
2	C4	4.36853234666023	CDK4_1	63.3	IMR90p2
3	C4	0.966690788400228	CDK4_1	63.3	IMR90p2
4	C4	0.641027635191676	CDK4_1	63.3	IMR90p2
5	C4	4.12607166200951	CDK4_1	63.3	IMR90p2
6	C4	1.48641705983528	CDK4_1	63.3	IMR90p2
7	C4	4.42036128021346	CDK4_1	63.3	IMR90p2
8	C4	-3.05644477582473	CDK4_1	63.3	IMR90p2
9	C4	3.12393623358776	CDK4_1	63.3	IMR90p2
10	C4	1.08866540011149	CDK4_1	63.3	IMR90p2
11	C4	-2.60170965224461	CDK4_1	63.3	IMR90p2
12	C4	0.673694324459575	CDK4_1	63.3	IMR90p2
13	C4	-0.322563250479561	CDK4_1	63.3	IMR90p2
14	C4	0.560183433679867	CDK4_1	63.3	IMR90p2
15	C4	-3.15726449935664	CDK4_1	63.3	IMR90p2
16	C4	-8.7939601627736	CDK4_1	63.3	IMR90p2
17	C4	1.14612091249955	CDK4_1	63.3	IMR90p2
18	C4	-0.191954673146029	CDK4_1	63.3	IMR90p2
19	C4	-3.30526273731039	CDK4_1	63.3	IMR90p2
20	C4	-0.22632760609622	CDK4_1	63.3	IMR90p2
21	C4	-4.18096058417632	CDK4_1	63.3	IMR90p2
22	C4	4.93108095981643	CDK4_1	63.3	IMR90p2
23	C4	12.0316950743168	CDK4_1	63.3	IMR90p2
24	C4	31.645948391244	CDK4_1	63.3	IMR90p2
25	C4	65.1687068991009	CDK4_1	63.3	IMR90p2
26	C4	129.12029304833	CDK4_1	63.3	IMR90p2
27	C4	244.378405035967	CDK4_1	63.3	IMR90p2
28	C4	413.161178189665	CDK4_1	63.3	IMR90p2
29	C4	612.8042039234	CDK4_1	63.3	IMR90p2
30	C4	821.780330907355	CDK4_1	63.3	IMR90p2
31	C4	1046.35082022867	CDK4_1	63.3	IMR90p2
32	C4	1277.26558458284	CDK4_1	63.3	IMR90p2
33	C4	1510.09950474133	CDK4_1	63.3	IMR90p2
34	C4	1730.87958046326	CDK4_1	63.3	IMR90p2
35	C4	1938.47971548653	CDK4_1	63.3	IMR90p2
36	C4	2125.31973037128	CDK4_1	63.3	IMR90p2
37	C4	2296.0525351139	CDK4_1	63.3	IMR90p2
38	C4	2445.75385690097	CDK4_1	63.3	IMR90p2
39	C4	2580.75452250488	CDK4_1	63.3	IMR90p2
40	C4	2704.11336108299	CDK4_1	63.3	IMR90p2
1	D4	1.7158028798558	CDK4_1	61.4	IMR90p2
2	D4	3.84796954777403	CDK4_1	61.4	IMR90p2
3	D4	0.682503690332396	CDK4_1	61.4	IMR90p2
4	D4	1.92076493266086	CDK4_1	61.4	IMR90p2
5	D4	3.81610472134162	CDK4_1	61.4	IMR90p2
6	D4	1.96428332645337	CDK4_1	61.4	IMR90p2
7	D4	-0.753626350374816	CDK4_1	61.4	IMR90p2
8	D4	5.32190048100938	CDK4_1	61.4	IMR90p2
9	D4	2.44485203433715	CDK4_1	61.4	IMR90p2
10	D4	2.92081057829137	CDK4_1	61.4	IMR90p2
11	D4	-6.4484912519506	CDK4_1	61.4	IMR90p2
12	D4	1.15129340827843	CDK4_1	61.4	IMR90p2
13	D4	0.943844639928102	CDK4_1	61.4	IMR90p2
14	D4	-2.44552125773362	CDK4_1	61.4	IMR90p2
15	D4	-0.996402408248287	CDK4_1	61.4	IMR90p2
16	D4	-4.42479227806143	CDK4_1	61.4	IMR90p2
17	D4	0.691720641986649	CDK4_1	61.4	IMR90p2
18	D4	-8.03453363484869	CDK4_1	61.4	IMR90p2
19	D4	-1.36766580886888	CDK4_1	61.4	IMR90p2
20	D4	-5.75592926271156	CDK4_1	61.4	IMR90p2
21	D4	1.6739849877581	CDK4_1	61.4	IMR90p2
22	D4	-1.47843775936144	CDK4_1	61.4	IMR90p2
23	D4	5.71489337129287	CDK4_1	61.4	IMR90p2
24	D4	13.5644314532919	CDK4_1	61.4	IMR90p2
25	D4	25.7918453197003	CDK4_1	61.4	IMR90p2
26	D4	63.9676456564666	CDK4_1	61.4	IMR90p2
27	D4	132.874825471361	CDK4_1	61.4	IMR90p2
28	D4	240.008298992197	CDK4_1	61.4	IMR90p2
29	D4	404.79591177959	CDK4_1	61.4	IMR90p2
30	D4	596.315643884478	CDK4_1	61.4	IMR90p2
31	D4	798.579088468897	CDK4_1	61.4	IMR90p2
32	D4	1015.37607272559	CDK4_1	61.4	IMR90p2
33	D4	1240.63872865661	CDK4_1	61.4	IMR90p2
34	D4	1471.16816804301	CDK4_1	61.4	IMR90p2
35	D4	1696.4748176171	CDK4_1	61.4	IMR90p2
36	D4	1912.0937458094	CDK4_1	61.4	IMR90p2
37	D4	2109.45825444276	CDK4_1	61.4	IMR90p2
38	D4	2287.78459218947	CDK4_1	61.4	IMR90p2
39	D4	2450.24524553101	CDK4_1	61.4	IMR90p2
40	D4	2602.4577155161	CDK4_1	61.4	IMR90p2
1	E4	5.08381172896407	CDK4_1	59.0	IMR90p2
2	E4	1.83740523152164	CDK4_1	59.0	IMR90p2
3	E4	0.694023094870317	CDK4_1	59.0	IMR90p2
4	E4	-1.73703025109035	CDK4_1	59.0	IMR90p2
5	E4	1.73283294836119	CDK4_1	59.0	IMR90p2
6	E4	-2.55246674614591	CDK4_1	59.0	IMR90p2
7	E4	-2.94658861748667	CDK4_1	59.0	IMR90p2
8	E4	4.04713553982265	CDK4_1	59.0	IMR90p2
9	E4	6.87383446924377	CDK4_1	59.0	IMR90p2
10	E4	2.37878092442179	CDK4_1	59.0	IMR90p2
11	E4	3.90268728433239	CDK4_1	59.0	IMR90p2
12	E4	2.32565125714609	CDK4_1	59.0	IMR90p2
13	E4	0.223255004868861	CDK4_1	59.0	IMR90p2
14	E4	-2.06401731547612	CDK4_1	59.0	IMR90p2
15	E4	-2.83862291529522	CDK4_1	59.0	IMR90p2
16	E4	0.868186886845251	CDK4_1	59.0	IMR90p2
17	E4	-0.498974829041799	CDK4_1	59.0	IMR90p2
18	E4	-1.86613356707176	CDK4_1	59.0	IMR90p2
19	E4	-1.99757532586682	CDK4_1	59.0	IMR90p2
20	E4	-4.20472808929753	CDK4_1	59.0	IMR90p2
21	E4	-2.4041158409409	CDK4_1	59.0	IMR90p2
22	E4	-1.47057033838155	CDK4_1	59.0	IMR90p2
23	E4	1.38198165202311	CDK4_1	59.0	IMR90p2
24	E4	3.72222072937939	CDK4_1	59.0	IMR90p2
25	E4	6.70696426591303	CDK4_1	59.0	IMR90p2
26	E4	21.9943824456145	CDK4_1	59.0	IMR90p2
27	E4	43.4736857904841	CDK4_1	59.0	IMR90p2
28	E4	87.7982302204318	CDK4_1	59.0	IMR90p2
29	E4	166.31326293771	CDK4_1	59.0	IMR90p2
30	E4	289.007712692304	CDK4_1	59.0	IMR90p2
31	E4	439.451596614746	CDK4_1	59.0	IMR90p2
32	E4	620.584656780428	CDK4_1	59.0	IMR90p2
33	E4	814.038458074767	CDK4_1	59.0	IMR90p2
34	E4	1019.14742849499	CDK4_1	59.0	IMR90p2
35	E4	1238.0014555365	CDK4_1	59.0	IMR90p2
36	E4	1460.97923440063	CDK4_1	59.0	IMR90p2
37	E4	1683.41354845129	CDK4_1	59.0	IMR90p2
38	E4	1897.7021770415	CDK4_1	59.0	IMR90p2
39	E4	2100.04182741102	CDK4_1	59.0	IMR90p2
40	E4	2295.76528819872	CDK4_1	59.0	IMR90p2
1	F4	7.19173498805503	CDK4_1	57.0	IMR90p2
2	F4	2.42937285965309	CDK4_1	57.0	IMR90p2
3	F4	3.97584446439396	CDK4_1	57.0	IMR90p2
4	F4	0.870291447064119	CDK4_1	57.0	IMR90p2
5	F4	0.247641241601741	CDK4_1	57.0	IMR90p2
6	F4	1.08509605231302	CDK4_1	57.0	IMR90p2
7	F4	-1.82399436335481	CDK4_1	57.0	IMR90p2
8	F4	0.603808108563953	CDK4_1	57.0	IMR90p2
9	F4	4.8325692030453	CDK4_1	57.0	IMR90p2
10	F4	1.12129225983517	CDK4_1	57.0	IMR90p2
11	F4	-0.224400271509239	CDK4_1	57.0	IMR90p2
12	F4	-4.48713472118561	CDK4_1	57.0	IMR90p2
13	F4	0.766858137782492	CDK4_1	57.0	IMR90p2
14	F4	-2.47076534343705	CDK4_1	57.0	IMR90p2
15	F4	3.58419454394334	CDK4_1	57.0	IMR90p2
16	F4	-2.16413374557987	CDK4_1	57.0	IMR90p2
17	F4	1.67048330923899	CDK4_1	57.0	IMR90p2
18	F4	-0.371664408050037	CDK4_1	57.0	IMR90p2
19	F4	-2.4785682961774	CDK4_1	57.0	IMR90p2
20	F4	-3.12658624970209	CDK4_1	57.0	IMR90p2
21	F4	-3.74801737359303	CDK4_1	57.0	IMR90p2
22	F4	2.20218698361077	CDK4_1	57.0	IMR90p2
23	F4	-1.23336065143303	CDK4_1	57.0	IMR90p2
24	F4	2.27211435531763	CDK4_1	57.0	IMR90p2
25	F4	0.45410928860656	CDK4_1	57.0	IMR90p2
26	F4	8.27148971418501	CDK4_1	57.0	IMR90p2
27	F4	12.0928152082579	CDK4_1	57.0	IMR90p2
28	F4	26.8892667213067	CDK4_1	57.0	IMR90p2
29	F4	59.760768571788	CDK4_1	57.0	IMR90p2
30	F4	112.008531023967	CDK4_1	57.0	IMR90p2
31	F4	203.598057542879	CDK4_1	57.0	IMR90p2
32	F4	329.771623397393	CDK4_1	57.0	IMR90p2
33	F4	479.912801030663	CDK4_1	57.0	IMR90p2
34	F4	643.059174830282	CDK4_1	57.0	IMR90p2
35	F4	824.069585700613	CDK4_1	57.0	IMR90p2
36	F4	1020.83605770031	CDK4_1	57.0	IMR90p2
37	F4	1230.33957924345	CDK4_1	57.0	IMR90p2
38	F4	1447.96716046148	CDK4_1	57.0	IMR90p2
39	F4	1668.6180427606	CDK4_1	57.0	IMR90p2
40	F4	1891.60418470028	CDK4_1	57.0	IMR90p2
1	G4	6.99208971516964	CDK4_1	55.7	IMR90p2
2	G4	6.83424133893777	CDK4_1	55.7	IMR90p2
3	G4	3.43069889717799	CDK4_1	55.7	IMR90p2
4	G4	-0.446128566355128	CDK4_1	55.7	IMR90p2
5	G4	2.36696711506966	CDK4_1	55.7	IMR90p2
6	G4	2.95972332145993	CDK4_1	55.7	IMR90p2
7	G4	-1.8245360349888	CDK4_1	55.7	IMR90p2
8	G4	3.4075635620361	CDK4_1	55.7	IMR90p2
9	G4	0.306576002989459	CDK4_1	55.7	IMR90p2
10	G4	4.80221722419128	CDK4_1	55.7	IMR90p2
11	G4	-0.914958966506674	CDK4_1	55.7	IMR90p2
12	G4	0.13706061214225	CDK4_1	55.7	IMR90p2
13	G4	-1.62406040168707	CDK4_1	55.7	IMR90p2
14	G4	-3.30518227260563	CDK4_1	55.7	IMR90p2
15	G4	-4.60582041504631	CDK4_1	55.7	IMR90p2
16	G4	-3.10722025508767	CDK4_1	55.7	IMR90p2
17	G4	-4.05310340176993	CDK4_1	55.7	IMR90p2
18	G4	-0.831231720496362	CDK4_1	55.7	IMR90p2
19	G4	-5.33964037379837	CDK4_1	55.7	IMR90p2
20	G4	-0.843874293472254	CDK4_1	55.7	IMR90p2
21	G4	-0.763920380348281	CDK4_1	55.7	IMR90p2
22	G4	0.485051320004459	CDK4_1	55.7	IMR90p2
23	G4	4.3771594096479	CDK4_1	55.7	IMR90p2
24	G4	2.06360529004724	CDK4_1	55.7	IMR90p2
25	G4	1.19772169545968	CDK4_1	55.7	IMR90p2
26	G4	7.63846434490006	CDK4_1	55.7	IMR90p2
27	G4	12.6736122329717	CDK4_1	55.7	IMR90p2
28	G4	20.9034780630595	CDK4_1	55.7	IMR90p2
29	G4	36.2446128446682	CDK4_1	55.7	IMR90p2
30	G4	65.8474302757991	CDK4_1	55.7	IMR90p2
31	G4	125.196989825002	CDK4_1	55.7	IMR90p2
32	G4	220.143504540515	CDK4_1	55.7	IMR90p2
33	G4	335.740399797403	CDK4_1	55.7	IMR90p2
34	G4	475.980072647867	CDK4_1	55.7	IMR90p2
35	G4	625.758310579059	CDK4_1	55.7	IMR90p2
36	G4	792.257069494996	CDK4_1	55.7	IMR90p2
37	G4	973.67041710082	CDK4_1	55.7	IMR90p2
38	G4	1167.03729572429	CDK4_1	55.7	IMR90p2
39	G4	1370.35040970583	CDK4_1	55.7	IMR90p2
40	G4	1581.91010238046	CDK4_1	55.7	IMR90p2
1	H4	6.65223086070955	CDK4_1	55.0	IMR90p2
2	H4	10.0980455198255	CDK4_1	55.0	IMR90p2
3	H4	9.91524308415364	CDK4_1	55.0	IMR90p2
4	H4	4.96042118412061	CDK4_1	55.0	IMR90p2
5	H4	0.47900368582259	CDK4_1	55.0	IMR90p2
6	H4	2.70202913329695	CDK4_1	55.0	IMR90p2
7	H4	-3.90826541556908	CDK4_1	55.0	IMR90p2
8	H4	0.667542209028852	CDK4_1	55.0	IMR90p2
9	H4	-3.80094852440016	CDK4_1	55.0	IMR90p2
10	H4	1.20936413400204	CDK4_1	55.0	IMR90p2
11	H4	-6.83457359178328	CDK4_1	55.0	IMR90p2
12	H4	-0.813296154829004	CDK4_1	55.0	IMR90p2
13	H4	0.726321980340799	CDK4_1	55.0	IMR90p2
14	H4	0.437910920034028	CDK4_1	55.0	IMR90p2
15	H4	-0.323178002959139	CDK4_1	55.0	IMR90p2
16	H4	1.00571068259114	CDK4_1	55.0	IMR90p2
17	H4	-4.82910183945978	CDK4_1	55.0	IMR90p2
18	H4	-3.46033806258129	CDK4_1	55.0	IMR90p2
19	H4	1.22022203113966	CDK4_1	55.0	IMR90p2
20	H4	-1.3019428011844	CDK4_1	55.0	IMR90p2
21	H4	-1.09121565161286	CDK4_1	55.0	IMR90p2
22	H4	-2.21973685919784	CDK4_1	55.0	IMR90p2
23	H4	-0.969996470365459	CDK4_1	55.0	IMR90p2
24	H4	0.175235646247074	CDK4_1	55.0	IMR90p2
25	H4	1.41229910904258	CDK4_1	55.0	IMR90p2
26	H4	-2.41168397281899	CDK4_1	55.0	IMR90p2
27	H4	7.6715016583571	CDK4_1	55.0	IMR90p2
28	H4	8.08027484053537	CDK4_1	55.0	IMR90p2
29	H4	17.9137065570494	CDK4_1	55.0	IMR90p2
30	H4	40.6024933612725	CDK4_1	55.0	IMR90p2
31	H4	67.8668308771075	CDK4_1	55.0	IMR90p2
32	H4	127.243521333024	CDK4_1	55.0	IMR90p2
33	H4	221.572393606418	CDK4_1	55.0	IMR90p2
34	H4	334.002639558125	CDK4_1	55.0	IMR90p2
35	H4	468.274675347453	CDK4_1	55.0	IMR90p2
36	H4	612.484525755848	CDK4_1	55.0	IMR90p2
37	H4	773.36650918625	CDK4_1	55.0	IMR90p2
38	H4	947.67363395158	CDK4_1	55.0	IMR90p2
39	H4	1137.08417483111	CDK4_1	55.0	IMR90p2
40	H4	1334.86381342191	CDK4_1	55.0	IMR90p2
1	A4	-4.92926778685342	CDK4_1	65.0	IMR90p11
2	A4	-1.02070976618052	CDK4_1	65.0	IMR90p11
3	A4	1.04642429543901	CDK4_1	65.0	IMR90p11
4	A4	5.36145123947836	CDK4_1	65.0	IMR90p11
5	A4	1.22399809838862	CDK4_1	65.0	IMR90p11
6	A4	-1.2173563190504	CDK4_1	65.0	IMR90p11
7	A4	0.363421982096042	CDK4_1	65.0	IMR90p11
8	A4	3.15371880833345	CDK4_1	65.0	IMR90p11
9	A4	1.48794664018851	CDK4_1	65.0	IMR90p11
10	A4	2.30642574813783	CDK4_1	65.0	IMR90p11
11	A4	-1.02919716987708	CDK4_1	65.0	IMR90p11
12	A4	-5.17980165130939	CDK4_1	65.0	IMR90p11
13	A4	1.01544905095943	CDK4_1	65.0	IMR90p11
14	A4	-2.2670035832657	CDK4_1	65.0	IMR90p11
15	A4	-0.226717787698362	CDK4_1	65.0	IMR90p11
16	A4	-1.37930577006409	CDK4_1	65.0	IMR90p11
17	A4	-3.99140926467362	CDK4_1	65.0	IMR90p11
18	A4	-4.76437659398516	CDK4_1	65.0	IMR90p11
19	A4	-3.66907117089522	CDK4_1	65.0	IMR90p11
20	A4	-2.99546856620054	CDK4_1	65.0	IMR90p11
21	A4	1.89784512064625	CDK4_1	65.0	IMR90p11
22	A4	2.01901459424653	CDK4_1	65.0	IMR90p11
23	A4	13.9844479584563	CDK4_1	65.0	IMR90p11
24	A4	34.3107677394141	CDK4_1	65.0	IMR90p11
25	A4	70.9888643009435	CDK4_1	65.0	IMR90p11
26	A4	138.031027185886	CDK4_1	65.0	IMR90p11
27	A4	247.229201473966	CDK4_1	65.0	IMR90p11
28	A4	401.817140043207	CDK4_1	65.0	IMR90p11
29	A4	576.354416344811	CDK4_1	65.0	IMR90p11
30	A4	757.074257514535	CDK4_1	65.0	IMR90p11
31	A4	943.354280355629	CDK4_1	65.0	IMR90p11
32	A4	1137.0656610531	CDK4_1	65.0	IMR90p11
33	A4	1325.23416539509	CDK4_1	65.0	IMR90p11
34	A4	1502.01927761454	CDK4_1	65.0	IMR90p11
35	A4	1664.24442460018	CDK4_1	65.0	IMR90p11
36	A4	1810.16109137432	CDK4_1	65.0	IMR90p11
37	A4	1944.03213483211	CDK4_1	65.0	IMR90p11
38	A4	2060.53432342631	CDK4_1	65.0	IMR90p11
39	A4	2165.20186627622	CDK4_1	65.0	IMR90p11
40	A4	2260.23480545048	CDK4_1	65.0	IMR90p11
1	B4	4.8464066741185	CDK4_1	64.5	IMR90p11
2	B4	2.51776662637712	CDK4_1	64.5	IMR90p11
3	B4	0.689384376172256	CDK4_1	64.5	IMR90p11
4	B4	4.17203315862798	CDK4_1	64.5	IMR90p11
5	B4	7.77259822194947	CDK4_1	64.5	IMR90p11
6	B4	-2.20569705457046	CDK4_1	64.5	IMR90p11
7	B4	-0.839010824265642	CDK4_1	64.5	IMR90p11
8	B4	1.14378559066927	CDK4_1	64.5	IMR90p11
9	B4	0.353665782390181	CDK4_1	64.5	IMR90p11
10	B4	-0.225837029075592	CDK4_1	64.5	IMR90p11
11	B4	-0.371685930128479	CDK4_1	64.5	IMR90p11
12	B4	-2.96225530815127	CDK4_1	64.5	IMR90p11
13	B4	0.861853230630459	CDK4_1	64.5	IMR90p11
14	B4	-1.19007283731435	CDK4_1	64.5	IMR90p11
15	B4	-4.13504761081322	CDK4_1	64.5	IMR90p11
16	B4	1.67307355498633	CDK4_1	64.5	IMR90p11
17	B4	-4.88747220525329	CDK4_1	64.5	IMR90p11
18	B4	-3.81040732294605	CDK4_1	64.5	IMR90p11
19	B4	-3.90332995934159	CDK4_1	64.5	IMR90p11
20	B4	-2.85358185879295	CDK4_1	64.5	IMR90p11
21	B4	2.99465163741252	CDK4_1	64.5	IMR90p11
22	B4	3.27050555475398	CDK4_1	64.5	IMR90p11
23	B4	12.1945598969805	CDK4_1	64.5	IMR90p11
24	B4	32.4365422812939	CDK4_1	64.5	IMR90p11
25	B4	68.8334742776178	CDK4_1	64.5	IMR90p11
26	B4	139.380773668929	CDK4_1	64.5	IMR90p11
27	B4	258.708891173626	CDK4_1	64.5	IMR90p11
28	B4	423.506285638033	CDK4_1	64.5	IMR90p11
29	B4	613.435726108058	CDK4_1	64.5	IMR90p11
30	B4	809.096515681172	CDK4_1	64.5	IMR90p11
31	B4	1013.40241300808	CDK4_1	64.5	IMR90p11
32	B4	1223.89960154332	CDK4_1	64.5	IMR90p11
33	B4	1431.41258472506	CDK4_1	64.5	IMR90p11
34	B4	1626.95519248948	CDK4_1	64.5	IMR90p11
35	B4	1805.60639265451	CDK4_1	64.5	IMR90p11
36	B4	1962.77933471468	CDK4_1	64.5	IMR90p11
37	B4	2104.13839901914	CDK4_1	64.5	IMR90p11
38	B4	2228.57153296285	CDK4_1	64.5	IMR90p11
39	B4	2341.91878838878	CDK4_1	64.5	IMR90p11
40	B4	2444.58819636086	CDK4_1	64.5	IMR90p11
1	C4	0.88817909635145	CDK4_1	63.3	IMR90p11
2	C4	5.72276815496298	CDK4_1	63.3	IMR90p11
3	C4	1.05235269459945	CDK4_1	63.3	IMR90p11
4	C4	2.36296291702092	CDK4_1	63.3	IMR90p11
5	C4	2.64784458682061	CDK4_1	63.3	IMR90p11
6	C4	0.107406342044214	CDK4_1	63.3	IMR90p11
7	C4	7.0966067016675	CDK4_1	63.3	IMR90p11
8	C4	0.0603626910219646	CDK4_1	63.3	IMR90p11
9	C4	-2.44082344375283	CDK4_1	63.3	IMR90p11
10	C4	-3.50994383698708	CDK4_1	63.3	IMR90p11
11	C4	0.496247480575221	CDK4_1	63.3	IMR90p11
12	C4	-0.427866729753987	CDK4_1	63.3	IMR90p11
13	C4	0.264457433891039	CDK4_1	63.3	IMR90p11
14	C4	-1.80245713340855	CDK4_1	63.3	IMR90p11
15	C4	2.05799630897081	CDK4_1	63.3	IMR90p11
16	C4	-1.44267587474997	CDK4_1	63.3	IMR90p11
17	C4	-5.48165027053392	CDK4_1	63.3	IMR90p11
18	C4	-5.32761298057176	CDK4_1	63.3	IMR90p11
19	C4	0.254902984348973	CDK4_1	63.3	IMR90p11
20	C4	-1.54933151798878	CDK4_1	63.3	IMR90p11
21	C4	-0.699204092863056	CDK4_1	63.3	IMR90p11
22	C4	0.888476439737588	CDK4_1	63.3	IMR90p11
23	C4	13.4370156528707	CDK4_1	63.3	IMR90p11
24	C4	31.1925724888497	CDK4_1	63.3	IMR90p11
25	C4	58.7143666031075	CDK4_1	63.3	IMR90p11
26	C4	120.149945270339	CDK4_1	63.3	IMR90p11
27	C4	230.878531270247	CDK4_1	63.3	IMR90p11
28	C4	400.181377255945	CDK4_1	63.3	IMR90p11
29	C4	595.896580353614	CDK4_1	63.3	IMR90p11
30	C4	803.148679629341	CDK4_1	63.3	IMR90p11
31	C4	1023.74721836772	CDK4_1	63.3	IMR90p11
32	C4	1255.96601578893	CDK4_1	63.3	IMR90p11
33	C4	1488.60975732673	CDK4_1	63.3	IMR90p11
34	C4	1715.82882812931	CDK4_1	63.3	IMR90p11
35	C4	1924.08854211203	CDK4_1	63.3	IMR90p11
36	C4	2114.81337525963	CDK4_1	63.3	IMR90p11
37	C4	2284.51527862852	CDK4_1	63.3	IMR90p11
38	C4	2438.13644867379	CDK4_1	63.3	IMR90p11
39	C4	2569.59022532756	CDK4_1	63.3	IMR90p11
40	C4	2686.40472910063	CDK4_1	63.3	IMR90p11
1	D4	3.19996740041188	CDK4_1	61.4	IMR90p11
2	D4	7.75890632715027	CDK4_1	61.4	IMR90p11
3	D4	4.66818542992451	CDK4_1	61.4	IMR90p11
4	D4	2.61561698331798	CDK4_1	61.4	IMR90p11
5	D4	3.24557328973424	CDK4_1	61.4	IMR90p11
6	D4	3.41359829112662	CDK4_1	61.4	IMR90p11
7	D4	-0.281277355990824	CDK4_1	61.4	IMR90p11
8	D4	-1.87445275793243	CDK4_1	61.4	IMR90p11
9	D4	-1.06084023630638	CDK4_1	61.4	IMR90p11
10	D4	0.829719850763922	CDK4_1	61.4	IMR90p11
11	D4	-0.525539094664964	CDK4_1	61.4	IMR90p11
12	D4	2.5346504501631	CDK4_1	61.4	IMR90p11
13	D4	-3.435193100986	CDK4_1	61.4	IMR90p11
14	D4	-4.72435509237721	CDK4_1	61.4	IMR90p11
15	D4	-5.56804232915783	CDK4_1	61.4	IMR90p11
16	D4	-0.574702376397909	CDK4_1	61.4	IMR90p11
17	D4	-6.91198943258723	CDK4_1	61.4	IMR90p11
18	D4	-2.7607217551772	CDK4_1	61.4	IMR90p11
19	D4	-0.33089912821697	CDK4_1	61.4	IMR90p11
20	D4	-4.1046688586066	CDK4_1	61.4	IMR90p11
21	D4	-6.605037539352	CDK4_1	61.4	IMR90p11
22	D4	-3.46473468683735	CDK4_1	61.4	IMR90p11
23	D4	-5.16267290343058	CDK4_1	61.4	IMR90p11
24	D4	-2.89040957125508	CDK4_1	61.4	IMR90p11
25	D4	-6.86222596939297	CDK4_1	61.4	IMR90p11
26	D4	1.653629293422	CDK4_1	61.4	IMR90p11
27	D4	7.31744996654697	CDK4_1	61.4	IMR90p11
28	D4	19.7765476903633	CDK4_1	61.4	IMR90p11
29	D4	39.2557006320826	CDK4_1	61.4	IMR90p11
30	D4	79.4773152223511	CDK4_1	61.4	IMR90p11
31	D4	125.088509376953	CDK4_1	61.4	IMR90p11
32	D4	183.673096158283	CDK4_1	61.4	IMR90p11
33	D4	251.446733632869	CDK4_1	61.4	IMR90p11
34	D4	316.722587388384	CDK4_1	61.4	IMR90p11
35	D4	395.003023216757	CDK4_1	61.4	IMR90p11
36	D4	473.016391038353	CDK4_1	61.4	IMR90p11
37	D4	549.605829042831	CDK4_1	61.4	IMR90p11
38	D4	627.478631573173	CDK4_1	61.4	IMR90p11
39	D4	700.702283702641	CDK4_1	61.4	IMR90p11
40	D4	770.433647241575	CDK4_1	61.4	IMR90p11
1	E4	3.05843679612008	CDK4_1	59.0	IMR90p11
2	E4	5.75974620582701	CDK4_1	59.0	IMR90p11
3	E4	2.93941284882112	CDK4_1	59.0	IMR90p11
4	E4	-2.7071124378067	CDK4_1	59.0	IMR90p11
5	E4	3.79244897521085	CDK4_1	59.0	IMR90p11
6	E4	2.18185874107439	CDK4_1	59.0	IMR90p11
7	E4	0.636384319879653	CDK4_1	59.0	IMR90p11
8	E4	0.944797991632186	CDK4_1	59.0	IMR90p11
9	E4	2.21368380369222	CDK4_1	59.0	IMR90p11
10	E4	-0.948234066282566	CDK4_1	59.0	IMR90p11
11	E4	2.47538756603581	CDK4_1	59.0	IMR90p11
12	E4	-0.279092999444401	CDK4_1	59.0	IMR90p11
13	E4	-0.431043007127755	CDK4_1	59.0	IMR90p11
14	E4	-0.674943249192893	CDK4_1	59.0	IMR90p11
15	E4	-3.45528239935811	CDK4_1	59.0	IMR90p11
16	E4	-0.11080378401266	CDK4_1	59.0	IMR90p11
17	E4	-2.15456533084898	CDK4_1	59.0	IMR90p11
18	E4	-0.716044472915655	CDK4_1	59.0	IMR90p11
19	E4	-1.97188511573449	CDK4_1	59.0	IMR90p11
20	E4	-1.29579514866327	CDK4_1	59.0	IMR90p11
21	E4	-6.17891416925022	CDK4_1	59.0	IMR90p11
22	E4	-2.20285940583699	CDK4_1	59.0	IMR90p11
23	E4	2.61416199599353	CDK4_1	59.0	IMR90p11
24	E4	5.61705640926584	CDK4_1	59.0	IMR90p11
25	E4	8.40922136326026	CDK4_1	59.0	IMR90p11
26	E4	18.2486282112304	CDK4_1	59.0	IMR90p11
27	E4	42.2306892228257	CDK4_1	59.0	IMR90p11
28	E4	79.4369990878213	CDK4_1	59.0	IMR90p11
29	E4	151.555741546751	CDK4_1	59.0	IMR90p11
30	E4	266.409150068225	CDK4_1	59.0	IMR90p11
31	E4	422.681733459769	CDK4_1	59.0	IMR90p11
32	E4	599.351274274847	CDK4_1	59.0	IMR90p11
33	E4	785.62529442932	CDK4_1	59.0	IMR90p11
34	E4	987.563595437672	CDK4_1	59.0	IMR90p11
35	E4	1207.46200019038	CDK4_1	59.0	IMR90p11
36	E4	1433.57801664321	CDK4_1	59.0	IMR90p11
37	E4	1658.4409020023	CDK4_1	59.0	IMR90p11
38	E4	1876.6570910215	CDK4_1	59.0	IMR90p11
39	E4	2081.72856793116	CDK4_1	59.0	IMR90p11
40	E4	2275.06627401065	CDK4_1	59.0	IMR90p11
1	F4	-1.71859927243349	CDK4_1	57.0	IMR90p11
2	F4	5.6731133945309	CDK4_1	57.0	IMR90p11
3	F4	3.521269017534	CDK4_1	57.0	IMR90p11
4	F4	-1.19432800267941	CDK4_1	57.0	IMR90p11
5	F4	5.88177837629155	CDK4_1	57.0	IMR90p11
6	F4	0.916549420207048	CDK4_1	57.0	IMR90p11
7	F4	2.24832698338196	CDK4_1	57.0	IMR90p11
8	F4	-1.95471490153568	CDK4_1	57.0	IMR90p11
9	F4	-3.67290488178787	CDK4_1	57.0	IMR90p11
10	F4	0.103358536857741	CDK4_1	57.0	IMR90p11
11	F4	0.212100104609817	CDK4_1	57.0	IMR90p11
12	F4	-0.349517388526692	CDK4_1	57.0	IMR90p11
13	F4	3.1250417465767	CDK4_1	57.0	IMR90p11
14	F4	-0.683247921111615	CDK4_1	57.0	IMR90p11
15	F4	-3.24264822689793	CDK4_1	57.0	IMR90p11
16	F4	-1.12283097815771	CDK4_1	57.0	IMR90p11
17	F4	-2.67029082837234	CDK4_1	57.0	IMR90p11
18	F4	-0.287671079076063	CDK4_1	57.0	IMR90p11
19	F4	-0.704289760497431	CDK4_1	57.0	IMR90p11
20	F4	-2.42260187267129	CDK4_1	57.0	IMR90p11
21	F4	0.893910352988314	CDK4_1	57.0	IMR90p11
22	F4	-0.495624778736783	CDK4_1	57.0	IMR90p11
23	F4	-2.3719839853693	CDK4_1	57.0	IMR90p11
24	F4	-0.47472491195731	CDK4_1	57.0	IMR90p11
25	F4	1.73692105151213	CDK4_1	57.0	IMR90p11
26	F4	9.74606614351433	CDK4_1	57.0	IMR90p11
27	F4	13.4831822595715	CDK4_1	57.0	IMR90p11
28	F4	31.8889251376399	CDK4_1	57.0	IMR90p11
29	F4	61.9953954734383	CDK4_1	57.0	IMR90p11
30	F4	116.879162463396	CDK4_1	57.0	IMR90p11
31	F4	205.123660859049	CDK4_1	57.0	IMR90p11
32	F4	332.699817232409	CDK4_1	57.0	IMR90p11
33	F4	486.310458402906	CDK4_1	57.0	IMR90p11
34	F4	648.202642064698	CDK4_1	57.0	IMR90p11
35	F4	827.419579010073	CDK4_1	57.0	IMR90p11
36	F4	1021.44670923428	CDK4_1	57.0	IMR90p11
37	F4	1232.50490773371	CDK4_1	57.0	IMR90p11
38	F4	1451.85811491097	CDK4_1	57.0	IMR90p11
39	F4	1670.58868206266	CDK4_1	57.0	IMR90p11
40	F4	1885.39336761174	CDK4_1	57.0	IMR90p11
1	G4	6.47800258992038	CDK4_1	55.7	IMR90p11
2	G4	4.42304594202596	CDK4_1	55.7	IMR90p11
3	G4	2.13100846776661	CDK4_1	55.7	IMR90p11
4	G4	0.706161922435058	CDK4_1	55.7	IMR90p11
5	G4	3.13359628967828	CDK4_1	55.7	IMR90p11
6	G4	1.85349917939993	CDK4_1	55.7	IMR90p11
7	G4	4.14922773584476	CDK4_1	55.7	IMR90p11
8	G4	0.765006731904577	CDK4_1	55.7	IMR90p11
9	G4	-4.09016403764736	CDK4_1	55.7	IMR90p11
10	G4	-0.676769554858765	CDK4_1	55.7	IMR90p11
11	G4	-1.33942915015223	CDK4_1	55.7	IMR90p11
12	G4	-2.86927962312348	CDK4_1	55.7	IMR90p11
13	G4	-2.99243279737266	CDK4_1	55.7	IMR90p11
14	G4	-1.80072200993936	CDK4_1	55.7	IMR90p11
15	G4	0.415983026389313	CDK4_1	55.7	IMR90p11
16	G4	1.7782965117226	CDK4_1	55.7	IMR90p11
17	G4	-0.408609798575526	CDK4_1	55.7	IMR90p11
18	G4	1.32138800835673	CDK4_1	55.7	IMR90p11
19	G4	-0.773695330390183	CDK4_1	55.7	IMR90p11
20	G4	-1.10782184507252	CDK4_1	55.7	IMR90p11
21	G4	2.2658169642641	CDK4_1	55.7	IMR90p11
22	G4	-0.551697692055313	CDK4_1	55.7	IMR90p11
23	G4	-3.39604133045941	CDK4_1	55.7	IMR90p11
24	G4	-0.75898002924896	CDK4_1	55.7	IMR90p11
25	G4	-0.264822697044565	CDK4_1	55.7	IMR90p11
26	G4	8.87899845906668	CDK4_1	55.7	IMR90p11
27	G4	7.00744349660499	CDK4_1	55.7	IMR90p11
28	G4	18.7938032625225	CDK4_1	55.7	IMR90p11
29	G4	32.2102617654418	CDK4_1	55.7	IMR90p11
30	G4	60.0594931304108	CDK4_1	55.7	IMR90p11
31	G4	117.852174546727	CDK4_1	55.7	IMR90p11
32	G4	198.662056716809	CDK4_1	55.7	IMR90p11
33	G4	308.6415242183	CDK4_1	55.7	IMR90p11
34	G4	455.000742681985	CDK4_1	55.7	IMR90p11
35	G4	609.277432775305	CDK4_1	55.7	IMR90p11
36	G4	773.890701774071	CDK4_1	55.7	IMR90p11
37	G4	952.770517083482	CDK4_1	55.7	IMR90p11
38	G4	1145.91267361438	CDK4_1	55.7	IMR90p11
39	G4	1350.93759070906	CDK4_1	55.7	IMR90p11
40	G4	1561.86928890382	CDK4_1	55.7	IMR90p11
1	H4	13.854497296828	CDK4_1	55.0	IMR90p11
2	H4	7.98224248964561	CDK4_1	55.0	IMR90p11
3	H4	8.35357317462058	CDK4_1	55.0	IMR90p11
4	H4	4.00678675269091	CDK4_1	55.0	IMR90p11
5	H4	1.74888326678638	CDK4_1	55.0	IMR90p11
6	H4	-0.49512368243586	CDK4_1	55.0	IMR90p11
7	H4	0.152063642856774	CDK4_1	55.0	IMR90p11
8	H4	-1.57950975638641	CDK4_1	55.0	IMR90p11
9	H4	-0.0911118850131061	CDK4_1	55.0	IMR90p11
10	H4	-3.61083412973312	CDK4_1	55.0	IMR90p11
11	H4	-1.5698839877723	CDK4_1	55.0	IMR90p11
12	H4	-3.20950718876838	CDK4_1	55.0	IMR90p11
13	H4	-0.944901028739878	CDK4_1	55.0	IMR90p11
14	H4	1.00385485668676	CDK4_1	55.0	IMR90p11
15	H4	1.07275596700356	CDK4_1	55.0	IMR90p11
16	H4	-0.776621320517279	CDK4_1	55.0	IMR90p11
17	H4	-0.182359985109542	CDK4_1	55.0	IMR90p11
18	H4	-0.468214289349817	CDK4_1	55.0	IMR90p11
19	H4	-3.52745364157272	CDK4_1	55.0	IMR90p11
20	H4	-1.68333066817422	CDK4_1	55.0	IMR90p11
21	H4	-0.865294309573528	CDK4_1	55.0	IMR90p11
22	H4	-2.28113655922743	CDK4_1	55.0	IMR90p11
23	H4	3.3222146038247	CDK4_1	55.0	IMR90p11
24	H4	-4.15478249829766	CDK4_1	55.0	IMR90p11
25	H4	2.631482874825	CDK4_1	55.0	IMR90p11
26	H4	-2.32090701318521	CDK4_1	55.0	IMR90p11
27	H4	4.70181560708352	CDK4_1	55.0	IMR90p11
28	H4	8.92579488620822	CDK4_1	55.0	IMR90p11
29	H4	16.8676576876437	CDK4_1	55.0	IMR90p11
30	H4	32.1065158162746	CDK4_1	55.0	IMR90p11
31	H4	65.6821229945531	CDK4_1	55.0	IMR90p11
32	H4	125.639769583506	CDK4_1	55.0	IMR90p11
33	H4	212.556774829391	CDK4_1	55.0	IMR90p11
34	H4	327.683938952364	CDK4_1	55.0	IMR90p11
35	H4	458.680385397165	CDK4_1	55.0	IMR90p11
36	H4	602.03337084078	CDK4_1	55.0	IMR90p11
37	H4	761.690607029368	CDK4_1	55.0	IMR90p11
38	H4	935.500588784632	CDK4_1	55.0	IMR90p11
39	H4	1123.75249845237	CDK4_1	55.0	IMR90p11
40	H4	1322.49862428643	CDK4_1	55.0	IMR90p11
