# Supplementary material for: Primer PICKR: literature-mined scoring platform for robust RT–qPCR primers
Source: Nat Commun. 2026 May 28;17:6938. doi: 10.1038/s41467-026-73648-2 (PMC13388996; doi:10.1038/s41467-026-73648-2)
Supplement: Supplementary file 11 — Source Data [file 41467_2026_73648_MOESM11_ESM.zip › Suppl_Fig_S7/melting_curve_data_PKM_1.csv]

Temperature	Well	Derivative	Target	melt temp	Replicate
55.0	A12	3.68	PKM_1	65.0	IMR 90 P2
55.5	A12	7.97	PKM_1	65.0	IMR 90 P2
56.0	A12	7.36	PKM_1	65.0	IMR 90 P2
56.5	A12	7.36	PKM_1	65.0	IMR 90 P2
57.0	A12	7.36	PKM_1	65.0	IMR 90 P2
57.5	A12	7.6	PKM_1	65.0	IMR 90 P2
58.0	A12	6.27	PKM_1	65.0	IMR 90 P2
58.5	A12	2.44	PKM_1	65.0	IMR 90 P2
59.0	A12	-0.78	PKM_1	65.0	IMR 90 P2
59.5	A12	-0.68	PKM_1	65.0	IMR 90 P2
60.0	A12	0.06	PKM_1	65.0	IMR 90 P2
60.5	A12	0.95	PKM_1	65.0	IMR 90 P2
61.0	A12	5.42	PKM_1	65.0	IMR 90 P2
61.5	A12	12.32	PKM_1	65.0	IMR 90 P2
62.0	A12	20.74	PKM_1	65.0	IMR 90 P2
62.5	A12	31.6	PKM_1	65.0	IMR 90 P2
63.0	A12	45.27	PKM_1	65.0	IMR 90 P2
63.5	A12	59.09	PKM_1	65.0	IMR 90 P2
64.0	A12	71.21	PKM_1	65.0	IMR 90 P2
64.5	A12	81.31	PKM_1	65.0	IMR 90 P2
65.0	A12	88.69	PKM_1	65.0	IMR 90 P2
65.5	A12	92.77	PKM_1	65.0	IMR 90 P2
66.0	A12	93.98	PKM_1	65.0	IMR 90 P2
66.5	A12	93.84	PKM_1	65.0	IMR 90 P2
67.0	A12	92.9	PKM_1	65.0	IMR 90 P2
67.5	A12	91.96	PKM_1	65.0	IMR 90 P2
68.0	A12	90.93	PKM_1	65.0	IMR 90 P2
68.5	A12	90.78	PKM_1	65.0	IMR 90 P2
69.0	A12	90.77	PKM_1	65.0	IMR 90 P2
69.5	A12	90.75	PKM_1	65.0	IMR 90 P2
70.0	A12	91.19	PKM_1	65.0	IMR 90 P2
70.5	A12	91.22	PKM_1	65.0	IMR 90 P2
71.0	A12	90.79	PKM_1	65.0	IMR 90 P2
71.5	A12	91.28	PKM_1	65.0	IMR 90 P2
72.0	A12	91.72	PKM_1	65.0	IMR 90 P2
72.5	A12	91.33	PKM_1	65.0	IMR 90 P2
73.0	A12	92.06	PKM_1	65.0	IMR 90 P2
73.5	A12	92.52	PKM_1	65.0	IMR 90 P2
74.0	A12	91.93	PKM_1	65.0	IMR 90 P2
74.5	A12	91.77	PKM_1	65.0	IMR 90 P2
75.0	A12	91.81	PKM_1	65.0	IMR 90 P2
75.5	A12	90.88	PKM_1	65.0	IMR 90 P2
76.0	A12	90.47	PKM_1	65.0	IMR 90 P2
76.5	A12	90.7	PKM_1	65.0	IMR 90 P2
77.0	A12	90.31	PKM_1	65.0	IMR 90 P2
77.5	A12	89.95	PKM_1	65.0	IMR 90 P2
78.0	A12	90.4	PKM_1	65.0	IMR 90 P2
78.5	A12	91.1	PKM_1	65.0	IMR 90 P2
79.0	A12	91.96	PKM_1	65.0	IMR 90 P2
79.5	A12	93.75	PKM_1	65.0	IMR 90 P2
80.0	A12	96.45	PKM_1	65.0	IMR 90 P2
80.5	A12	102.54	PKM_1	65.0	IMR 90 P2
81.0	A12	123.58	PKM_1	65.0	IMR 90 P2
81.5	A12	165.73	PKM_1	65.0	IMR 90 P2
82.0	A12	215.22	PKM_1	65.0	IMR 90 P2
82.5	A12	260.22	PKM_1	65.0	IMR 90 P2
83.0	A12	293.79	PKM_1	65.0	IMR 90 P2
83.5	A12	292.79	PKM_1	65.0	IMR 90 P2
84.0	A12	245.14	PKM_1	65.0	IMR 90 P2
84.5	A12	177.62	PKM_1	65.0	IMR 90 P2
85.0	A12	112.88	PKM_1	65.0	IMR 90 P2
85.5	A12	55.53	PKM_1	65.0	IMR 90 P2
86.0	A12	17.18	PKM_1	65.0	IMR 90 P2
86.5	A12	4.37	PKM_1	65.0	IMR 90 P2
87.0	A12	3.9	PKM_1	65.0	IMR 90 P2
87.5	A12	3.99	PKM_1	65.0	IMR 90 P2
88.0	A12	4.41	PKM_1	65.0	IMR 90 P2
88.5	A12	5.02	PKM_1	65.0	IMR 90 P2
89.0	A12	4.67	PKM_1	65.0	IMR 90 P2
89.5	A12	3.56	PKM_1	65.0	IMR 90 P2
90.0	A12	2.5	PKM_1	65.0	IMR 90 P2
90.5	A12	1.59	PKM_1	65.0	IMR 90 P2
91.0	A12	1.29	PKM_1	65.0	IMR 90 P2
91.5	A12	1.68	PKM_1	65.0	IMR 90 P2
92.0	A12	2.99	PKM_1	65.0	IMR 90 P2
92.5	A12	4.38	PKM_1	65.0	IMR 90 P2
93.0	A12	5.45	PKM_1	65.0	IMR 90 P2
93.5	A12	4.53	PKM_1	65.0	IMR 90 P2
94.0	A12	4.25	PKM_1	65.0	IMR 90 P2
94.5	A12	1.12	PKM_1	65.0	IMR 90 P2
95.0	A12	-1.42	PKM_1	65.0	IMR 90 P2
55.0	B12	5.24	PKM_1	64.5	IMR 90 P2
55.5	B12	11.34	PKM_1	64.5	IMR 90 P2
56.0	B12	10.47	PKM_1	64.5	IMR 90 P2
56.5	B12	10.47	PKM_1	64.5	IMR 90 P2
57.0	B12	10.47	PKM_1	64.5	IMR 90 P2
57.5	B12	10.58	PKM_1	64.5	IMR 90 P2
58.0	B12	9.83	PKM_1	64.5	IMR 90 P2
58.5	B12	8.92	PKM_1	64.5	IMR 90 P2
59.0	B12	8.23	PKM_1	64.5	IMR 90 P2
59.5	B12	8.29	PKM_1	64.5	IMR 90 P2
60.0	B12	9.52	PKM_1	64.5	IMR 90 P2
60.5	B12	10.8	PKM_1	64.5	IMR 90 P2
61.0	B12	13.2	PKM_1	64.5	IMR 90 P2
61.5	B12	17.78	PKM_1	64.5	IMR 90 P2
62.0	B12	24.65	PKM_1	64.5	IMR 90 P2
62.5	B12	33.22	PKM_1	64.5	IMR 90 P2
63.0	B12	45.12	PKM_1	64.5	IMR 90 P2
63.5	B12	59.15	PKM_1	64.5	IMR 90 P2
64.0	B12	72.11	PKM_1	64.5	IMR 90 P2
64.5	B12	82.94	PKM_1	64.5	IMR 90 P2
65.0	B12	91.87	PKM_1	64.5	IMR 90 P2
65.5	B12	97.27	PKM_1	64.5	IMR 90 P2
66.0	B12	98.87	PKM_1	64.5	IMR 90 P2
66.5	B12	98.91	PKM_1	64.5	IMR 90 P2
67.0	B12	98.44	PKM_1	64.5	IMR 90 P2
67.5	B12	97.51	PKM_1	64.5	IMR 90 P2
68.0	B12	96.99	PKM_1	64.5	IMR 90 P2
68.5	B12	97.0	PKM_1	64.5	IMR 90 P2
69.0	B12	97.47	PKM_1	64.5	IMR 90 P2
69.5	B12	98.12	PKM_1	64.5	IMR 90 P2
70.0	B12	97.79	PKM_1	64.5	IMR 90 P2
70.5	B12	97.51	PKM_1	64.5	IMR 90 P2
71.0	B12	98.11	PKM_1	64.5	IMR 90 P2
71.5	B12	98.54	PKM_1	64.5	IMR 90 P2
72.0	B12	98.91	PKM_1	64.5	IMR 90 P2
72.5	B12	100.32	PKM_1	64.5	IMR 90 P2
73.0	B12	101.04	PKM_1	64.5	IMR 90 P2
73.5	B12	100.77	PKM_1	64.5	IMR 90 P2
74.0	B12	100.61	PKM_1	64.5	IMR 90 P2
74.5	B12	100.04	PKM_1	64.5	IMR 90 P2
75.0	B12	99.01	PKM_1	64.5	IMR 90 P2
75.5	B12	98.25	PKM_1	64.5	IMR 90 P2
76.0	B12	97.88	PKM_1	64.5	IMR 90 P2
76.5	B12	97.27	PKM_1	64.5	IMR 90 P2
77.0	B12	96.74	PKM_1	64.5	IMR 90 P2
77.5	B12	96.9	PKM_1	64.5	IMR 90 P2
78.0	B12	97.8	PKM_1	64.5	IMR 90 P2
78.5	B12	98.46	PKM_1	64.5	IMR 90 P2
79.0	B12	99.72	PKM_1	64.5	IMR 90 P2
79.5	B12	102.03	PKM_1	64.5	IMR 90 P2
80.0	B12	104.99	PKM_1	64.5	IMR 90 P2
80.5	B12	112.16	PKM_1	64.5	IMR 90 P2
81.0	B12	137.62	PKM_1	64.5	IMR 90 P2
81.5	B12	186.86	PKM_1	64.5	IMR 90 P2
82.0	B12	243.64	PKM_1	64.5	IMR 90 P2
82.5	B12	294.52	PKM_1	64.5	IMR 90 P2
83.0	B12	331.4	PKM_1	64.5	IMR 90 P2
83.5	B12	328.41	PKM_1	64.5	IMR 90 P2
84.0	B12	272.5	PKM_1	64.5	IMR 90 P2
84.5	B12	195.43	PKM_1	64.5	IMR 90 P2
85.0	B12	122.67	PKM_1	64.5	IMR 90 P2
85.5	B12	59.02	PKM_1	64.5	IMR 90 P2
86.0	B12	17.02	PKM_1	64.5	IMR 90 P2
86.5	B12	3.83	PKM_1	64.5	IMR 90 P2
87.0	B12	3.25	PKM_1	64.5	IMR 90 P2
87.5	B12	3.03	PKM_1	64.5	IMR 90 P2
88.0	B12	2.9	PKM_1	64.5	IMR 90 P2
88.5	B12	2.66	PKM_1	64.5	IMR 90 P2
89.0	B12	2.44	PKM_1	64.5	IMR 90 P2
89.5	B12	2.45	PKM_1	64.5	IMR 90 P2
90.0	B12	2.18	PKM_1	64.5	IMR 90 P2
90.5	B12	2.16	PKM_1	64.5	IMR 90 P2
91.0	B12	2.52	PKM_1	64.5	IMR 90 P2
91.5	B12	2.19	PKM_1	64.5	IMR 90 P2
92.0	B12	2.08	PKM_1	64.5	IMR 90 P2
92.5	B12	2.8	PKM_1	64.5	IMR 90 P2
93.0	B12	2.96	PKM_1	64.5	IMR 90 P2
93.5	B12	2.85	PKM_1	64.5	IMR 90 P2
94.0	B12	3.6	PKM_1	64.5	IMR 90 P2
94.5	B12	4.06	PKM_1	64.5	IMR 90 P2
95.0	B12	1.79	PKM_1	64.5	IMR 90 P2
55.0	C12	9.38	PKM_1	63.3	IMR 90 P2
55.5	C12	20.32	PKM_1	63.3	IMR 90 P2
56.0	C12	18.75	PKM_1	63.3	IMR 90 P2
56.5	C12	18.75	PKM_1	63.3	IMR 90 P2
57.0	C12	18.75	PKM_1	63.3	IMR 90 P2
57.5	C12	18.83	PKM_1	63.3	IMR 90 P2
58.0	C12	18.39	PKM_1	63.3	IMR 90 P2
58.5	C12	17.41	PKM_1	63.3	IMR 90 P2
59.0	C12	16.31	PKM_1	63.3	IMR 90 P2
59.5	C12	15.91	PKM_1	63.3	IMR 90 P2
60.0	C12	15.15	PKM_1	63.3	IMR 90 P2
60.5	C12	13.73	PKM_1	63.3	IMR 90 P2
61.0	C12	14.03	PKM_1	63.3	IMR 90 P2
61.5	C12	15.29	PKM_1	63.3	IMR 90 P2
62.0	C12	18.34	PKM_1	63.3	IMR 90 P2
62.5	C12	22.93	PKM_1	63.3	IMR 90 P2
63.0	C12	30.99	PKM_1	63.3	IMR 90 P2
63.5	C12	43.29	PKM_1	63.3	IMR 90 P2
64.0	C12	58.01	PKM_1	63.3	IMR 90 P2
64.5	C12	72.29	PKM_1	63.3	IMR 90 P2
65.0	C12	85.84	PKM_1	63.3	IMR 90 P2
65.5	C12	96.8	PKM_1	63.3	IMR 90 P2
66.0	C12	102.02	PKM_1	63.3	IMR 90 P2
66.5	C12	103.8	PKM_1	63.3	IMR 90 P2
67.0	C12	103.91	PKM_1	63.3	IMR 90 P2
67.5	C12	102.84	PKM_1	63.3	IMR 90 P2
68.0	C12	101.78	PKM_1	63.3	IMR 90 P2
68.5	C12	102.14	PKM_1	63.3	IMR 90 P2
69.0	C12	103.46	PKM_1	63.3	IMR 90 P2
69.5	C12	104.72	PKM_1	63.3	IMR 90 P2
70.0	C12	105.4	PKM_1	63.3	IMR 90 P2
70.5	C12	105.72	PKM_1	63.3	IMR 90 P2
71.0	C12	106.18	PKM_1	63.3	IMR 90 P2
71.5	C12	105.6	PKM_1	63.3	IMR 90 P2
72.0	C12	104.66	PKM_1	63.3	IMR 90 P2
72.5	C12	105.47	PKM_1	63.3	IMR 90 P2
73.0	C12	106.88	PKM_1	63.3	IMR 90 P2
73.5	C12	107.23	PKM_1	63.3	IMR 90 P2
74.0	C12	107.58	PKM_1	63.3	IMR 90 P2
74.5	C12	109.09	PKM_1	63.3	IMR 90 P2
75.0	C12	109.16	PKM_1	63.3	IMR 90 P2
75.5	C12	107.79	PKM_1	63.3	IMR 90 P2
76.0	C12	106.98	PKM_1	63.3	IMR 90 P2
76.5	C12	106.8	PKM_1	63.3	IMR 90 P2
77.0	C12	106.24	PKM_1	63.3	IMR 90 P2
77.5	C12	106.44	PKM_1	63.3	IMR 90 P2
78.0	C12	108.14	PKM_1	63.3	IMR 90 P2
78.5	C12	110.06	PKM_1	63.3	IMR 90 P2
79.0	C12	111.79	PKM_1	63.3	IMR 90 P2
79.5	C12	113.87	PKM_1	63.3	IMR 90 P2
80.0	C12	117.12	PKM_1	63.3	IMR 90 P2
80.5	C12	125.42	PKM_1	63.3	IMR 90 P2
81.0	C12	154.19	PKM_1	63.3	IMR 90 P2
81.5	C12	209.55	PKM_1	63.3	IMR 90 P2
82.0	C12	272.85	PKM_1	63.3	IMR 90 P2
82.5	C12	329.53	PKM_1	63.3	IMR 90 P2
83.0	C12	370.39	PKM_1	63.3	IMR 90 P2
83.5	C12	365.14	PKM_1	63.3	IMR 90 P2
84.0	C12	302.07	PKM_1	63.3	IMR 90 P2
84.5	C12	216.7	PKM_1	63.3	IMR 90 P2
85.0	C12	135.52	PKM_1	63.3	IMR 90 P2
85.5	C12	64.57	PKM_1	63.3	IMR 90 P2
86.0	C12	18.71	PKM_1	63.3	IMR 90 P2
86.5	C12	3.81	PKM_1	63.3	IMR 90 P2
87.0	C12	3.0	PKM_1	63.3	IMR 90 P2
87.5	C12	2.88	PKM_1	63.3	IMR 90 P2
88.0	C12	2.34	PKM_1	63.3	IMR 90 P2
88.5	C12	2.25	PKM_1	63.3	IMR 90 P2
89.0	C12	2.25	PKM_1	63.3	IMR 90 P2
89.5	C12	2.0	PKM_1	63.3	IMR 90 P2
90.0	C12	1.94	PKM_1	63.3	IMR 90 P2
90.5	C12	2.13	PKM_1	63.3	IMR 90 P2
91.0	C12	2.26	PKM_1	63.3	IMR 90 P2
91.5	C12	2.64	PKM_1	63.3	IMR 90 P2
92.0	C12	2.64	PKM_1	63.3	IMR 90 P2
92.5	C12	2.66	PKM_1	63.3	IMR 90 P2
93.0	C12	2.89	PKM_1	63.3	IMR 90 P2
93.5	C12	2.51	PKM_1	63.3	IMR 90 P2
94.0	C12	2.34	PKM_1	63.3	IMR 90 P2
94.5	C12	1.74	PKM_1	63.3	IMR 90 P2
95.0	C12	0.35	PKM_1	63.3	IMR 90 P2
55.0	D12	4.52	PKM_1	61.4	IMR 90 P2
55.5	D12	9.8	PKM_1	61.4	IMR 90 P2
56.0	D12	9.05	PKM_1	61.4	IMR 90 P2
56.5	D12	9.05	PKM_1	61.4	IMR 90 P2
57.0	D12	9.05	PKM_1	61.4	IMR 90 P2
57.5	D12	9.1	PKM_1	61.4	IMR 90 P2
58.0	D12	8.85	PKM_1	61.4	IMR 90 P2
58.5	D12	7.85	PKM_1	61.4	IMR 90 P2
59.0	D12	6.65	PKM_1	61.4	IMR 90 P2
59.5	D12	5.72	PKM_1	61.4	IMR 90 P2
60.0	D12	5.92	PKM_1	61.4	IMR 90 P2
60.5	D12	6.57	PKM_1	61.4	IMR 90 P2
61.0	D12	7.35	PKM_1	61.4	IMR 90 P2
61.5	D12	9.68	PKM_1	61.4	IMR 90 P2
62.0	D12	13.97	PKM_1	61.4	IMR 90 P2
62.5	D12	20.35	PKM_1	61.4	IMR 90 P2
63.0	D12	29.65	PKM_1	61.4	IMR 90 P2
63.5	D12	42.35	PKM_1	61.4	IMR 90 P2
64.0	D12	56.16	PKM_1	61.4	IMR 90 P2
64.5	D12	69.87	PKM_1	61.4	IMR 90 P2
65.0	D12	82.1	PKM_1	61.4	IMR 90 P2
65.5	D12	91.44	PKM_1	61.4	IMR 90 P2
66.0	D12	97.08	PKM_1	61.4	IMR 90 P2
66.5	D12	99.92	PKM_1	61.4	IMR 90 P2
67.0	D12	101.15	PKM_1	61.4	IMR 90 P2
67.5	D12	101.12	PKM_1	61.4	IMR 90 P2
68.0	D12	100.68	PKM_1	61.4	IMR 90 P2
68.5	D12	100.65	PKM_1	61.4	IMR 90 P2
69.0	D12	101.36	PKM_1	61.4	IMR 90 P2
69.5	D12	102.14	PKM_1	61.4	IMR 90 P2
70.0	D12	103.0	PKM_1	61.4	IMR 90 P2
70.5	D12	103.96	PKM_1	61.4	IMR 90 P2
71.0	D12	105.25	PKM_1	61.4	IMR 90 P2
71.5	D12	105.77	PKM_1	61.4	IMR 90 P2
72.0	D12	106.26	PKM_1	61.4	IMR 90 P2
72.5	D12	107.33	PKM_1	61.4	IMR 90 P2
73.0	D12	108.49	PKM_1	61.4	IMR 90 P2
73.5	D12	108.77	PKM_1	61.4	IMR 90 P2
74.0	D12	108.82	PKM_1	61.4	IMR 90 P2
74.5	D12	108.6	PKM_1	61.4	IMR 90 P2
75.0	D12	107.54	PKM_1	61.4	IMR 90 P2
75.5	D12	105.74	PKM_1	61.4	IMR 90 P2
76.0	D12	104.05	PKM_1	61.4	IMR 90 P2
76.5	D12	103.53	PKM_1	61.4	IMR 90 P2
77.0	D12	103.04	PKM_1	61.4	IMR 90 P2
77.5	D12	102.45	PKM_1	61.4	IMR 90 P2
78.0	D12	102.79	PKM_1	61.4	IMR 90 P2
78.5	D12	103.96	PKM_1	61.4	IMR 90 P2
79.0	D12	105.11	PKM_1	61.4	IMR 90 P2
79.5	D12	107.29	PKM_1	61.4	IMR 90 P2
80.0	D12	111.28	PKM_1	61.4	IMR 90 P2
80.5	D12	120.35	PKM_1	61.4	IMR 90 P2
81.0	D12	148.57	PKM_1	61.4	IMR 90 P2
81.5	D12	203.32	PKM_1	61.4	IMR 90 P2
82.0	D12	268.06	PKM_1	61.4	IMR 90 P2
82.5	D12	327.36	PKM_1	61.4	IMR 90 P2
83.0	D12	371.88	PKM_1	61.4	IMR 90 P2
83.5	D12	372.83	PKM_1	61.4	IMR 90 P2
84.0	D12	314.37	PKM_1	61.4	IMR 90 P2
84.5	D12	229.29	PKM_1	61.4	IMR 90 P2
85.0	D12	146.71	PKM_1	61.4	IMR 90 P2
85.5	D12	72.61	PKM_1	61.4	IMR 90 P2
86.0	D12	22.7	PKM_1	61.4	IMR 90 P2
86.5	D12	5.43	PKM_1	61.4	IMR 90 P2
87.0	D12	2.95	PKM_1	61.4	IMR 90 P2
87.5	D12	1.93	PKM_1	61.4	IMR 90 P2
88.0	D12	2.36	PKM_1	61.4	IMR 90 P2
88.5	D12	2.14	PKM_1	61.4	IMR 90 P2
89.0	D12	1.79	PKM_1	61.4	IMR 90 P2
89.5	D12	2.3	PKM_1	61.4	IMR 90 P2
90.0	D12	2.48	PKM_1	61.4	IMR 90 P2
90.5	D12	2.24	PKM_1	61.4	IMR 90 P2
91.0	D12	2.52	PKM_1	61.4	IMR 90 P2
91.5	D12	2.36	PKM_1	61.4	IMR 90 P2
92.0	D12	2.44	PKM_1	61.4	IMR 90 P2
92.5	D12	3.04	PKM_1	61.4	IMR 90 P2
93.0	D12	3.16	PKM_1	61.4	IMR 90 P2
93.5	D12	2.61	PKM_1	61.4	IMR 90 P2
94.0	D12	2.52	PKM_1	61.4	IMR 90 P2
94.5	D12	1.35	PKM_1	61.4	IMR 90 P2
95.0	D12	-0.24	PKM_1	61.4	IMR 90 P2
55.0	E12	-3.68	PKM_1	59.0	IMR 90 P2
55.5	E12	-7.97	PKM_1	59.0	IMR 90 P2
56.0	E12	-7.36	PKM_1	59.0	IMR 90 P2
56.5	E12	-7.36	PKM_1	59.0	IMR 90 P2
57.0	E12	-7.36	PKM_1	59.0	IMR 90 P2
57.5	E12	-7.13	PKM_1	59.0	IMR 90 P2
58.0	E12	-8.75	PKM_1	59.0	IMR 90 P2
58.5	E12	-10.25	PKM_1	59.0	IMR 90 P2
59.0	E12	-8.66	PKM_1	59.0	IMR 90 P2
59.5	E12	-9.38	PKM_1	59.0	IMR 90 P2
60.0	E12	-13.24	PKM_1	59.0	IMR 90 P2
60.5	E12	-14.54	PKM_1	59.0	IMR 90 P2
61.0	E12	-12.35	PKM_1	59.0	IMR 90 P2
61.5	E12	-10.25	PKM_1	59.0	IMR 90 P2
62.0	E12	-5.61	PKM_1	59.0	IMR 90 P2
62.5	E12	4.11	PKM_1	59.0	IMR 90 P2
63.0	E12	17.61	PKM_1	59.0	IMR 90 P2
63.5	E12	32.32	PKM_1	59.0	IMR 90 P2
64.0	E12	48.23	PKM_1	59.0	IMR 90 P2
64.5	E12	64.83	PKM_1	59.0	IMR 90 P2
65.0	E12	77.64	PKM_1	59.0	IMR 90 P2
65.5	E12	86.96	PKM_1	59.0	IMR 90 P2
66.0	E12	94.04	PKM_1	59.0	IMR 90 P2
66.5	E12	97.16	PKM_1	59.0	IMR 90 P2
67.0	E12	98.61	PKM_1	59.0	IMR 90 P2
67.5	E12	100.45	PKM_1	59.0	IMR 90 P2
68.0	E12	99.34	PKM_1	59.0	IMR 90 P2
68.5	E12	96.16	PKM_1	59.0	IMR 90 P2
69.0	E12	95.52	PKM_1	59.0	IMR 90 P2
69.5	E12	95.03	PKM_1	59.0	IMR 90 P2
70.0	E12	93.75	PKM_1	59.0	IMR 90 P2
70.5	E12	94.33	PKM_1	59.0	IMR 90 P2
71.0	E12	96.12	PKM_1	59.0	IMR 90 P2
71.5	E12	97.23	PKM_1	59.0	IMR 90 P2
72.0	E12	97.91	PKM_1	59.0	IMR 90 P2
72.5	E12	99.33	PKM_1	59.0	IMR 90 P2
73.0	E12	101.29	PKM_1	59.0	IMR 90 P2
73.5	E12	103.02	PKM_1	59.0	IMR 90 P2
74.0	E12	103.85	PKM_1	59.0	IMR 90 P2
74.5	E12	104.8	PKM_1	59.0	IMR 90 P2
75.0	E12	104.93	PKM_1	59.0	IMR 90 P2
75.5	E12	104.57	PKM_1	59.0	IMR 90 P2
76.0	E12	104.98	PKM_1	59.0	IMR 90 P2
76.5	E12	105.2	PKM_1	59.0	IMR 90 P2
77.0	E12	104.7	PKM_1	59.0	IMR 90 P2
77.5	E12	104.88	PKM_1	59.0	IMR 90 P2
78.0	E12	105.33	PKM_1	59.0	IMR 90 P2
78.5	E12	105.63	PKM_1	59.0	IMR 90 P2
79.0	E12	106.47	PKM_1	59.0	IMR 90 P2
79.5	E12	107.84	PKM_1	59.0	IMR 90 P2
80.0	E12	110.47	PKM_1	59.0	IMR 90 P2
80.5	E12	116.48	PKM_1	59.0	IMR 90 P2
81.0	E12	138.58	PKM_1	59.0	IMR 90 P2
81.5	E12	187.22	PKM_1	59.0	IMR 90 P2
82.0	E12	247.6	PKM_1	59.0	IMR 90 P2
82.5	E12	302.57	PKM_1	59.0	IMR 90 P2
83.0	E12	345.8	PKM_1	59.0	IMR 90 P2
83.5	E12	351.15	PKM_1	59.0	IMR 90 P2
84.0	E12	299.06	PKM_1	59.0	IMR 90 P2
84.5	E12	219.52	PKM_1	59.0	IMR 90 P2
85.0	E12	142.56	PKM_1	59.0	IMR 90 P2
85.5	E12	73.24	PKM_1	59.0	IMR 90 P2
86.0	E12	25.07	PKM_1	59.0	IMR 90 P2
86.5	E12	7.84	PKM_1	59.0	IMR 90 P2
87.0	E12	6.12	PKM_1	59.0	IMR 90 P2
87.5	E12	5.78	PKM_1	59.0	IMR 90 P2
88.0	E12	5.57	PKM_1	59.0	IMR 90 P2
88.5	E12	5.67	PKM_1	59.0	IMR 90 P2
89.0	E12	5.61	PKM_1	59.0	IMR 90 P2
89.5	E12	5.51	PKM_1	59.0	IMR 90 P2
90.0	E12	5.63	PKM_1	59.0	IMR 90 P2
90.5	E12	6.54	PKM_1	59.0	IMR 90 P2
91.0	E12	7.6	PKM_1	59.0	IMR 90 P2
91.5	E12	8.99	PKM_1	59.0	IMR 90 P2
92.0	E12	10.76	PKM_1	59.0	IMR 90 P2
92.5	E12	11.85	PKM_1	59.0	IMR 90 P2
93.0	E12	12.29	PKM_1	59.0	IMR 90 P2
93.5	E12	11.33	PKM_1	59.0	IMR 90 P2
94.0	E12	10.85	PKM_1	59.0	IMR 90 P2
94.5	E12	8.93	PKM_1	59.0	IMR 90 P2
95.0	E12	2.8	PKM_1	59.0	IMR 90 P2
55.0	F12	-5.37	PKM_1	57.0	IMR 90 P2
55.5	F12	-11.64	PKM_1	57.0	IMR 90 P2
56.0	F12	-10.74	PKM_1	57.0	IMR 90 P2
56.5	F12	-10.74	PKM_1	57.0	IMR 90 P2
57.0	F12	-10.74	PKM_1	57.0	IMR 90 P2
57.5	F12	-10.77	PKM_1	57.0	IMR 90 P2
58.0	F12	-10.56	PKM_1	57.0	IMR 90 P2
58.5	F12	-10.34	PKM_1	57.0	IMR 90 P2
59.0	F12	-10.36	PKM_1	57.0	IMR 90 P2
59.5	F12	-9.97	PKM_1	57.0	IMR 90 P2
60.0	F12	-9.44	PKM_1	57.0	IMR 90 P2
60.5	F12	-9.21	PKM_1	57.0	IMR 90 P2
61.0	F12	-8.08	PKM_1	57.0	IMR 90 P2
61.5	F12	-5.35	PKM_1	57.0	IMR 90 P2
62.0	F12	-1.13	PKM_1	57.0	IMR 90 P2
62.5	F12	5.97	PKM_1	57.0	IMR 90 P2
63.0	F12	17.22	PKM_1	57.0	IMR 90 P2
63.5	F12	30.21	PKM_1	57.0	IMR 90 P2
64.0	F12	43.98	PKM_1	57.0	IMR 90 P2
64.5	F12	58.65	PKM_1	57.0	IMR 90 P2
65.0	F12	71.02	PKM_1	57.0	IMR 90 P2
65.5	F12	79.87	PKM_1	57.0	IMR 90 P2
66.0	F12	86.63	PKM_1	57.0	IMR 90 P2
66.5	F12	91.04	PKM_1	57.0	IMR 90 P2
67.0	F12	92.83	PKM_1	57.0	IMR 90 P2
67.5	F12	93.64	PKM_1	57.0	IMR 90 P2
68.0	F12	93.6	PKM_1	57.0	IMR 90 P2
68.5	F12	92.9	PKM_1	57.0	IMR 90 P2
69.0	F12	92.23	PKM_1	57.0	IMR 90 P2
69.5	F12	91.5	PKM_1	57.0	IMR 90 P2
70.0	F12	90.4	PKM_1	57.0	IMR 90 P2
70.5	F12	89.6	PKM_1	57.0	IMR 90 P2
71.0	F12	88.9	PKM_1	57.0	IMR 90 P2
71.5	F12	88.1	PKM_1	57.0	IMR 90 P2
72.0	F12	87.99	PKM_1	57.0	IMR 90 P2
72.5	F12	89.06	PKM_1	57.0	IMR 90 P2
73.0	F12	90.51	PKM_1	57.0	IMR 90 P2
73.5	F12	91.95	PKM_1	57.0	IMR 90 P2
74.0	F12	93.52	PKM_1	57.0	IMR 90 P2
74.5	F12	94.77	PKM_1	57.0	IMR 90 P2
75.0	F12	94.92	PKM_1	57.0	IMR 90 P2
75.5	F12	94.6	PKM_1	57.0	IMR 90 P2
76.0	F12	94.39	PKM_1	57.0	IMR 90 P2
76.5	F12	93.75	PKM_1	57.0	IMR 90 P2
77.0	F12	93.17	PKM_1	57.0	IMR 90 P2
77.5	F12	93.19	PKM_1	57.0	IMR 90 P2
78.0	F12	93.29	PKM_1	57.0	IMR 90 P2
78.5	F12	93.54	PKM_1	57.0	IMR 90 P2
79.0	F12	94.57	PKM_1	57.0	IMR 90 P2
79.5	F12	95.23	PKM_1	57.0	IMR 90 P2
80.0	F12	96.32	PKM_1	57.0	IMR 90 P2
80.5	F12	101.57	PKM_1	57.0	IMR 90 P2
81.0	F12	124.25	PKM_1	57.0	IMR 90 P2
81.5	F12	169.72	PKM_1	57.0	IMR 90 P2
82.0	F12	223.07	PKM_1	57.0	IMR 90 P2
82.5	F12	272.43	PKM_1	57.0	IMR 90 P2
83.0	F12	310.0	PKM_1	57.0	IMR 90 P2
83.5	F12	308.24	PKM_1	57.0	IMR 90 P2
84.0	F12	256.22	PKM_1	57.0	IMR 90 P2
84.5	F12	185.22	PKM_1	57.0	IMR 90 P2
85.0	F12	116.59	PKM_1	57.0	IMR 90 P2
85.5	F12	55.48	PKM_1	57.0	IMR 90 P2
86.0	F12	16.56	PKM_1	57.0	IMR 90 P2
86.5	F12	4.48	PKM_1	57.0	IMR 90 P2
87.0	F12	3.48	PKM_1	57.0	IMR 90 P2
87.5	F12	3.53	PKM_1	57.0	IMR 90 P2
88.0	F12	3.57	PKM_1	57.0	IMR 90 P2
88.5	F12	3.0	PKM_1	57.0	IMR 90 P2
89.0	F12	2.55	PKM_1	57.0	IMR 90 P2
89.5	F12	2.0	PKM_1	57.0	IMR 90 P2
90.0	F12	1.53	PKM_1	57.0	IMR 90 P2
90.5	F12	1.46	PKM_1	57.0	IMR 90 P2
91.0	F12	1.28	PKM_1	57.0	IMR 90 P2
91.5	F12	1.27	PKM_1	57.0	IMR 90 P2
92.0	F12	1.7	PKM_1	57.0	IMR 90 P2
92.5	F12	1.9	PKM_1	57.0	IMR 90 P2
93.0	F12	1.78	PKM_1	57.0	IMR 90 P2
93.5	F12	1.76	PKM_1	57.0	IMR 90 P2
94.0	F12	1.71	PKM_1	57.0	IMR 90 P2
94.5	F12	1.4	PKM_1	57.0	IMR 90 P2
95.0	F12	0.47	PKM_1	57.0	IMR 90 P2
55.0	G12	-9.39	PKM_1	55.7	IMR 90 P2
55.5	G12	-20.34	PKM_1	55.7	IMR 90 P2
56.0	G12	-18.77	PKM_1	55.7	IMR 90 P2
56.5	G12	-18.77	PKM_1	55.7	IMR 90 P2
57.0	G12	-18.77	PKM_1	55.7	IMR 90 P2
57.5	G12	-18.92	PKM_1	55.7	IMR 90 P2
58.0	G12	-17.89	PKM_1	55.7	IMR 90 P2
58.5	G12	-17.14	PKM_1	55.7	IMR 90 P2
59.0	G12	-15.79	PKM_1	55.7	IMR 90 P2
59.5	G12	-13.76	PKM_1	55.7	IMR 90 P2
60.0	G12	-13.19	PKM_1	55.7	IMR 90 P2
60.5	G12	-13.07	PKM_1	55.7	IMR 90 P2
61.0	G12	-12.0	PKM_1	55.7	IMR 90 P2
61.5	G12	-9.08	PKM_1	55.7	IMR 90 P2
62.0	G12	-3.74	PKM_1	55.7	IMR 90 P2
62.5	G12	5.24	PKM_1	55.7	IMR 90 P2
63.0	G12	17.95	PKM_1	55.7	IMR 90 P2
63.5	G12	33.06	PKM_1	55.7	IMR 90 P2
64.0	G12	47.64	PKM_1	55.7	IMR 90 P2
64.5	G12	61.26	PKM_1	55.7	IMR 90 P2
65.0	G12	72.7	PKM_1	55.7	IMR 90 P2
65.5	G12	80.03	PKM_1	55.7	IMR 90 P2
66.0	G12	84.77	PKM_1	55.7	IMR 90 P2
66.5	G12	88.4	PKM_1	55.7	IMR 90 P2
67.0	G12	89.68	PKM_1	55.7	IMR 90 P2
67.5	G12	89.91	PKM_1	55.7	IMR 90 P2
68.0	G12	90.74	PKM_1	55.7	IMR 90 P2
68.5	G12	90.49	PKM_1	55.7	IMR 90 P2
69.0	G12	89.74	PKM_1	55.7	IMR 90 P2
69.5	G12	89.18	PKM_1	55.7	IMR 90 P2
70.0	G12	87.34	PKM_1	55.7	IMR 90 P2
70.5	G12	84.78	PKM_1	55.7	IMR 90 P2
71.0	G12	83.5	PKM_1	55.7	IMR 90 P2
71.5	G12	82.2	PKM_1	55.7	IMR 90 P2
72.0	G12	80.92	PKM_1	55.7	IMR 90 P2
72.5	G12	82.12	PKM_1	55.7	IMR 90 P2
73.0	G12	84.48	PKM_1	55.7	IMR 90 P2
73.5	G12	85.06	PKM_1	55.7	IMR 90 P2
74.0	G12	85.9	PKM_1	55.7	IMR 90 P2
74.5	G12	87.71	PKM_1	55.7	IMR 90 P2
75.0	G12	87.62	PKM_1	55.7	IMR 90 P2
75.5	G12	87.0	PKM_1	55.7	IMR 90 P2
76.0	G12	87.87	PKM_1	55.7	IMR 90 P2
76.5	G12	88.32	PKM_1	55.7	IMR 90 P2
77.0	G12	88.07	PKM_1	55.7	IMR 90 P2
77.5	G12	88.24	PKM_1	55.7	IMR 90 P2
78.0	G12	87.96	PKM_1	55.7	IMR 90 P2
78.5	G12	87.54	PKM_1	55.7	IMR 90 P2
79.0	G12	87.66	PKM_1	55.7	IMR 90 P2
79.5	G12	88.14	PKM_1	55.7	IMR 90 P2
80.0	G12	90.26	PKM_1	55.7	IMR 90 P2
80.5	G12	97.34	PKM_1	55.7	IMR 90 P2
81.0	G12	120.44	PKM_1	55.7	IMR 90 P2
81.5	G12	162.69	PKM_1	55.7	IMR 90 P2
82.0	G12	209.4	PKM_1	55.7	IMR 90 P2
82.5	G12	250.25	PKM_1	55.7	IMR 90 P2
83.0	G12	278.71	PKM_1	55.7	IMR 90 P2
83.5	G12	270.83	PKM_1	55.7	IMR 90 P2
84.0	G12	220.1	PKM_1	55.7	IMR 90 P2
84.5	G12	156.03	PKM_1	55.7	IMR 90 P2
85.0	G12	96.27	PKM_1	55.7	IMR 90 P2
85.5	G12	44.14	PKM_1	55.7	IMR 90 P2
86.0	G12	11.77	PKM_1	55.7	IMR 90 P2
86.5	G12	3.02	PKM_1	55.7	IMR 90 P2
87.0	G12	2.91	PKM_1	55.7	IMR 90 P2
87.5	G12	2.56	PKM_1	55.7	IMR 90 P2
88.0	G12	2.41	PKM_1	55.7	IMR 90 P2
88.5	G12	2.73	PKM_1	55.7	IMR 90 P2
89.0	G12	2.37	PKM_1	55.7	IMR 90 P2
89.5	G12	1.83	PKM_1	55.7	IMR 90 P2
90.0	G12	2.12	PKM_1	55.7	IMR 90 P2
90.5	G12	2.11	PKM_1	55.7	IMR 90 P2
91.0	G12	1.65	PKM_1	55.7	IMR 90 P2
91.5	G12	1.79	PKM_1	55.7	IMR 90 P2
92.0	G12	2.08	PKM_1	55.7	IMR 90 P2
92.5	G12	1.53	PKM_1	55.7	IMR 90 P2
93.0	G12	1.34	PKM_1	55.7	IMR 90 P2
93.5	G12	1.46	PKM_1	55.7	IMR 90 P2
94.0	G12	1.09	PKM_1	55.7	IMR 90 P2
94.5	G12	1.05	PKM_1	55.7	IMR 90 P2
95.0	G12	0.52	PKM_1	55.7	IMR 90 P2
55.0	H12	-11.89	PKM_1	55.0	IMR 90 P2
55.5	H12	-25.75	PKM_1	55.0	IMR 90 P2
56.0	H12	-23.77	PKM_1	55.0	IMR 90 P2
56.5	H12	-23.77	PKM_1	55.0	IMR 90 P2
57.0	H12	-23.77	PKM_1	55.0	IMR 90 P2
57.5	H12	-23.91	PKM_1	55.0	IMR 90 P2
58.0	H12	-23.1	PKM_1	55.0	IMR 90 P2
58.5	H12	-21.0	PKM_1	55.0	IMR 90 P2
59.0	H12	-19.83	PKM_1	55.0	IMR 90 P2
59.5	H12	-18.54	PKM_1	55.0	IMR 90 P2
60.0	H12	-16.77	PKM_1	55.0	IMR 90 P2
60.5	H12	-14.79	PKM_1	55.0	IMR 90 P2
61.0	H12	-12.26	PKM_1	55.0	IMR 90 P2
61.5	H12	-7.82	PKM_1	55.0	IMR 90 P2
62.0	H12	-1.28	PKM_1	55.0	IMR 90 P2
62.5	H12	7.45	PKM_1	55.0	IMR 90 P2
63.0	H12	18.76	PKM_1	55.0	IMR 90 P2
63.5	H12	31.76	PKM_1	55.0	IMR 90 P2
64.0	H12	45.52	PKM_1	55.0	IMR 90 P2
64.5	H12	58.03	PKM_1	55.0	IMR 90 P2
65.0	H12	67.47	PKM_1	55.0	IMR 90 P2
65.5	H12	73.64	PKM_1	55.0	IMR 90 P2
66.0	H12	77.51	PKM_1	55.0	IMR 90 P2
66.5	H12	79.02	PKM_1	55.0	IMR 90 P2
67.0	H12	79.71	PKM_1	55.0	IMR 90 P2
67.5	H12	80.78	PKM_1	55.0	IMR 90 P2
68.0	H12	81.46	PKM_1	55.0	IMR 90 P2
68.5	H12	81.28	PKM_1	55.0	IMR 90 P2
69.0	H12	81.1	PKM_1	55.0	IMR 90 P2
69.5	H12	79.98	PKM_1	55.0	IMR 90 P2
70.0	H12	78.03	PKM_1	55.0	IMR 90 P2
70.5	H12	76.57	PKM_1	55.0	IMR 90 P2
71.0	H12	75.77	PKM_1	55.0	IMR 90 P2
71.5	H12	75.02	PKM_1	55.0	IMR 90 P2
72.0	H12	75.07	PKM_1	55.0	IMR 90 P2
72.5	H12	76.01	PKM_1	55.0	IMR 90 P2
73.0	H12	77.16	PKM_1	55.0	IMR 90 P2
73.5	H12	78.32	PKM_1	55.0	IMR 90 P2
74.0	H12	79.26	PKM_1	55.0	IMR 90 P2
74.5	H12	80.04	PKM_1	55.0	IMR 90 P2
75.0	H12	80.16	PKM_1	55.0	IMR 90 P2
75.5	H12	79.85	PKM_1	55.0	IMR 90 P2
76.0	H12	79.15	PKM_1	55.0	IMR 90 P2
76.5	H12	78.87	PKM_1	55.0	IMR 90 P2
77.0	H12	78.58	PKM_1	55.0	IMR 90 P2
77.5	H12	78.35	PKM_1	55.0	IMR 90 P2
78.0	H12	78.46	PKM_1	55.0	IMR 90 P2
78.5	H12	78.9	PKM_1	55.0	IMR 90 P2
79.0	H12	79.73	PKM_1	55.0	IMR 90 P2
79.5	H12	80.74	PKM_1	55.0	IMR 90 P2
80.0	H12	82.35	PKM_1	55.0	IMR 90 P2
80.5	H12	86.53	PKM_1	55.0	IMR 90 P2
81.0	H12	102.95	PKM_1	55.0	IMR 90 P2
81.5	H12	137.34	PKM_1	55.0	IMR 90 P2
82.0	H12	179.56	PKM_1	55.0	IMR 90 P2
82.5	H12	218.32	PKM_1	55.0	IMR 90 P2
83.0	H12	248.02	PKM_1	55.0	IMR 90 P2
83.5	H12	249.92	PKM_1	55.0	IMR 90 P2
84.0	H12	210.94	PKM_1	55.0	IMR 90 P2
84.5	H12	152.73	PKM_1	55.0	IMR 90 P2
85.0	H12	97.15	PKM_1	55.0	IMR 90 P2
85.5	H12	48.05	PKM_1	55.0	IMR 90 P2
86.0	H12	14.39	PKM_1	55.0	IMR 90 P2
86.5	H12	3.05	PKM_1	55.0	IMR 90 P2
87.0	H12	2.99	PKM_1	55.0	IMR 90 P2
87.5	H12	3.33	PKM_1	55.0	IMR 90 P2
88.0	H12	3.21	PKM_1	55.0	IMR 90 P2
88.5	H12	2.76	PKM_1	55.0	IMR 90 P2
89.0	H12	2.36	PKM_1	55.0	IMR 90 P2
89.5	H12	1.73	PKM_1	55.0	IMR 90 P2
90.0	H12	0.87	PKM_1	55.0	IMR 90 P2
90.5	H12	0.67	PKM_1	55.0	IMR 90 P2
91.0	H12	1.01	PKM_1	55.0	IMR 90 P2
91.5	H12	1.11	PKM_1	55.0	IMR 90 P2
92.0	H12	1.07	PKM_1	55.0	IMR 90 P2
92.5	H12	1.3	PKM_1	55.0	IMR 90 P2
93.0	H12	1.09	PKM_1	55.0	IMR 90 P2
93.5	H12	1.33	PKM_1	55.0	IMR 90 P2
94.0	H12	1.39	PKM_1	55.0	IMR 90 P2
94.5	H12	3.06	PKM_1	55.0	IMR 90 P2
95.0	H12	2.29	PKM_1	55.0	IMR 90 P2
55.0	A12	8.14	PKM_1	65.0	IMR 90 P11
55.5	A12	17.63	PKM_1	65.0	IMR 90 P11
56.0	A12	16.27	PKM_1	65.0	IMR 90 P11
56.5	A12	16.27	PKM_1	65.0	IMR 90 P11
57.0	A12	16.27	PKM_1	65.0	IMR 90 P11
57.5	A12	16.35	PKM_1	65.0	IMR 90 P11
58.0	A12	15.84	PKM_1	65.0	IMR 90 P11
58.5	A12	15.32	PKM_1	65.0	IMR 90 P11
59.0	A12	14.25	PKM_1	65.0	IMR 90 P11
59.5	A12	12.48	PKM_1	65.0	IMR 90 P11
60.0	A12	11.78	PKM_1	65.0	IMR 90 P11
60.5	A12	11.71	PKM_1	65.0	IMR 90 P11
61.0	A12	11.64	PKM_1	65.0	IMR 90 P11
61.5	A12	13.61	PKM_1	65.0	IMR 90 P11
62.0	A12	17.68	PKM_1	65.0	IMR 90 P11
62.5	A12	23.65	PKM_1	65.0	IMR 90 P11
63.0	A12	32.65	PKM_1	65.0	IMR 90 P11
63.5	A12	43.56	PKM_1	65.0	IMR 90 P11
64.0	A12	55.74	PKM_1	65.0	IMR 90 P11
64.5	A12	68.06	PKM_1	65.0	IMR 90 P11
65.0	A12	79.02	PKM_1	65.0	IMR 90 P11
65.5	A12	87.53	PKM_1	65.0	IMR 90 P11
66.0	A12	93.41	PKM_1	65.0	IMR 90 P11
66.5	A12	97.04	PKM_1	65.0	IMR 90 P11
67.0	A12	99.34	PKM_1	65.0	IMR 90 P11
67.5	A12	100.69	PKM_1	65.0	IMR 90 P11
68.0	A12	100.73	PKM_1	65.0	IMR 90 P11
68.5	A12	100.75	PKM_1	65.0	IMR 90 P11
69.0	A12	100.43	PKM_1	65.0	IMR 90 P11
69.5	A12	98.69	PKM_1	65.0	IMR 90 P11
70.0	A12	96.57	PKM_1	65.0	IMR 90 P11
70.5	A12	95.96	PKM_1	65.0	IMR 90 P11
71.0	A12	95.7	PKM_1	65.0	IMR 90 P11
71.5	A12	95.14	PKM_1	65.0	IMR 90 P11
72.0	A12	96.24	PKM_1	65.0	IMR 90 P11
72.5	A12	97.74	PKM_1	65.0	IMR 90 P11
73.0	A12	97.82	PKM_1	65.0	IMR 90 P11
73.5	A12	97.51	PKM_1	65.0	IMR 90 P11
74.0	A12	98.02	PKM_1	65.0	IMR 90 P11
74.5	A12	97.67	PKM_1	65.0	IMR 90 P11
75.0	A12	96.65	PKM_1	65.0	IMR 90 P11
75.5	A12	96.23	PKM_1	65.0	IMR 90 P11
76.0	A12	95.85	PKM_1	65.0	IMR 90 P11
76.5	A12	95.34	PKM_1	65.0	IMR 90 P11
77.0	A12	95.08	PKM_1	65.0	IMR 90 P11
77.5	A12	95.4	PKM_1	65.0	IMR 90 P11
78.0	A12	96.66	PKM_1	65.0	IMR 90 P11
78.5	A12	98.16	PKM_1	65.0	IMR 90 P11
79.0	A12	98.94	PKM_1	65.0	IMR 90 P11
79.5	A12	100.84	PKM_1	65.0	IMR 90 P11
80.0	A12	104.37	PKM_1	65.0	IMR 90 P11
80.5	A12	111.32	PKM_1	65.0	IMR 90 P11
81.0	A12	135.67	PKM_1	65.0	IMR 90 P11
81.5	A12	183.76	PKM_1	65.0	IMR 90 P11
82.0	A12	238.54	PKM_1	65.0	IMR 90 P11
82.5	A12	286.5	PKM_1	65.0	IMR 90 P11
83.0	A12	321.21	PKM_1	65.0	IMR 90 P11
83.5	A12	317.51	PKM_1	65.0	IMR 90 P11
84.0	A12	263.17	PKM_1	65.0	IMR 90 P11
84.5	A12	188.35	PKM_1	65.0	IMR 90 P11
85.0	A12	118.78	PKM_1	65.0	IMR 90 P11
85.5	A12	58.25	PKM_1	65.0	IMR 90 P11
86.0	A12	18.05	PKM_1	65.0	IMR 90 P11
86.5	A12	5.08	PKM_1	65.0	IMR 90 P11
87.0	A12	4.91	PKM_1	65.0	IMR 90 P11
87.5	A12	4.35	PKM_1	65.0	IMR 90 P11
88.0	A12	3.61	PKM_1	65.0	IMR 90 P11
88.5	A12	3.8	PKM_1	65.0	IMR 90 P11
89.0	A12	3.88	PKM_1	65.0	IMR 90 P11
89.5	A12	3.88	PKM_1	65.0	IMR 90 P11
90.0	A12	3.88	PKM_1	65.0	IMR 90 P11
90.5	A12	3.79	PKM_1	65.0	IMR 90 P11
91.0	A12	3.6	PKM_1	65.0	IMR 90 P11
91.5	A12	3.64	PKM_1	65.0	IMR 90 P11
92.0	A12	3.59	PKM_1	65.0	IMR 90 P11
92.5	A12	4.17	PKM_1	65.0	IMR 90 P11
93.0	A12	4.98	PKM_1	65.0	IMR 90 P11
93.5	A12	5.45	PKM_1	65.0	IMR 90 P11
94.0	A12	6.0	PKM_1	65.0	IMR 90 P11
94.5	A12	6.96	PKM_1	65.0	IMR 90 P11
95.0	A12	3.29	PKM_1	65.0	IMR 90 P11
55.0	B12	5.67	PKM_1	64.5	IMR 90 P11
55.5	B12	12.28	PKM_1	64.5	IMR 90 P11
56.0	B12	11.34	PKM_1	64.5	IMR 90 P11
56.5	B12	11.34	PKM_1	64.5	IMR 90 P11
57.0	B12	11.34	PKM_1	64.5	IMR 90 P11
57.5	B12	11.44	PKM_1	64.5	IMR 90 P11
58.0	B12	10.78	PKM_1	64.5	IMR 90 P11
58.5	B12	9.56	PKM_1	64.5	IMR 90 P11
59.0	B12	8.5	PKM_1	64.5	IMR 90 P11
59.5	B12	7.89	PKM_1	64.5	IMR 90 P11
60.0	B12	8.42	PKM_1	64.5	IMR 90 P11
60.5	B12	10.61	PKM_1	64.5	IMR 90 P11
61.0	B12	14.48	PKM_1	64.5	IMR 90 P11
61.5	B12	20.86	PKM_1	64.5	IMR 90 P11
62.0	B12	30.42	PKM_1	64.5	IMR 90 P11
62.5	B12	42.24	PKM_1	64.5	IMR 90 P11
63.0	B12	55.12	PKM_1	64.5	IMR 90 P11
63.5	B12	68.19	PKM_1	64.5	IMR 90 P11
64.0	B12	80.2	PKM_1	64.5	IMR 90 P11
64.5	B12	89.41	PKM_1	64.5	IMR 90 P11
65.0	B12	95.68	PKM_1	64.5	IMR 90 P11
65.5	B12	100.12	PKM_1	64.5	IMR 90 P11
66.0	B12	103.13	PKM_1	64.5	IMR 90 P11
66.5	B12	104.29	PKM_1	64.5	IMR 90 P11
67.0	B12	104.33	PKM_1	64.5	IMR 90 P11
67.5	B12	104.21	PKM_1	64.5	IMR 90 P11
68.0	B12	103.52	PKM_1	64.5	IMR 90 P11
68.5	B12	102.36	PKM_1	64.5	IMR 90 P11
69.0	B12	101.53	PKM_1	64.5	IMR 90 P11
69.5	B12	101.56	PKM_1	64.5	IMR 90 P11
70.0	B12	102.1	PKM_1	64.5	IMR 90 P11
70.5	B12	102.74	PKM_1	64.5	IMR 90 P11
71.0	B12	103.15	PKM_1	64.5	IMR 90 P11
71.5	B12	104.25	PKM_1	64.5	IMR 90 P11
72.0	B12	105.41	PKM_1	64.5	IMR 90 P11
72.5	B12	105.6	PKM_1	64.5	IMR 90 P11
73.0	B12	105.41	PKM_1	64.5	IMR 90 P11
73.5	B12	105.73	PKM_1	64.5	IMR 90 P11
74.0	B12	105.18	PKM_1	64.5	IMR 90 P11
74.5	B12	103.74	PKM_1	64.5	IMR 90 P11
75.0	B12	103.21	PKM_1	64.5	IMR 90 P11
75.5	B12	103.17	PKM_1	64.5	IMR 90 P11
76.0	B12	102.7	PKM_1	64.5	IMR 90 P11
76.5	B12	102.24	PKM_1	64.5	IMR 90 P11
77.0	B12	102.49	PKM_1	64.5	IMR 90 P11
77.5	B12	102.65	PKM_1	64.5	IMR 90 P11
78.0	B12	102.86	PKM_1	64.5	IMR 90 P11
78.5	B12	103.32	PKM_1	64.5	IMR 90 P11
79.0	B12	104.44	PKM_1	64.5	IMR 90 P11
79.5	B12	106.18	PKM_1	64.5	IMR 90 P11
80.0	B12	109.44	PKM_1	64.5	IMR 90 P11
80.5	B12	117.97	PKM_1	64.5	IMR 90 P11
81.0	B12	145.72	PKM_1	64.5	IMR 90 P11
81.5	B12	198.09	PKM_1	64.5	IMR 90 P11
82.0	B12	257.88	PKM_1	64.5	IMR 90 P11
82.5	B12	310.47	PKM_1	64.5	IMR 90 P11
83.0	B12	348.08	PKM_1	64.5	IMR 90 P11
83.5	B12	342.72	PKM_1	64.5	IMR 90 P11
84.0	B12	282.5	PKM_1	64.5	IMR 90 P11
84.5	B12	201.64	PKM_1	64.5	IMR 90 P11
85.0	B12	126.21	PKM_1	64.5	IMR 90 P11
85.5	B12	60.04	PKM_1	64.5	IMR 90 P11
86.0	B12	17.37	PKM_1	64.5	IMR 90 P11
86.5	B12	5.01	PKM_1	64.5	IMR 90 P11
87.0	B12	4.64	PKM_1	64.5	IMR 90 P11
87.5	B12	3.82	PKM_1	64.5	IMR 90 P11
88.0	B12	3.57	PKM_1	64.5	IMR 90 P11
88.5	B12	3.51	PKM_1	64.5	IMR 90 P11
89.0	B12	2.77	PKM_1	64.5	IMR 90 P11
89.5	B12	2.62	PKM_1	64.5	IMR 90 P11
90.0	B12	2.6	PKM_1	64.5	IMR 90 P11
90.5	B12	2.06	PKM_1	64.5	IMR 90 P11
91.0	B12	1.86	PKM_1	64.5	IMR 90 P11
91.5	B12	2.0	PKM_1	64.5	IMR 90 P11
92.0	B12	1.7	PKM_1	64.5	IMR 90 P11
92.5	B12	2.13	PKM_1	64.5	IMR 90 P11
93.0	B12	3.14	PKM_1	64.5	IMR 90 P11
93.5	B12	3.45	PKM_1	64.5	IMR 90 P11
94.0	B12	3.82	PKM_1	64.5	IMR 90 P11
94.5	B12	4.34	PKM_1	64.5	IMR 90 P11
95.0	B12	1.88	PKM_1	64.5	IMR 90 P11
55.0	C12	5.44	PKM_1	63.3	IMR 90 P11
55.5	C12	11.79	PKM_1	63.3	IMR 90 P11
56.0	C12	10.89	PKM_1	63.3	IMR 90 P11
56.5	C12	10.89	PKM_1	63.3	IMR 90 P11
57.0	C12	10.89	PKM_1	63.3	IMR 90 P11
57.5	C12	10.96	PKM_1	63.3	IMR 90 P11
58.0	C12	10.6	PKM_1	63.3	IMR 90 P11
58.5	C12	8.89	PKM_1	63.3	IMR 90 P11
59.0	C12	7.61	PKM_1	63.3	IMR 90 P11
59.5	C12	7.55	PKM_1	63.3	IMR 90 P11
60.0	C12	8.76	PKM_1	63.3	IMR 90 P11
60.5	C12	11.28	PKM_1	63.3	IMR 90 P11
61.0	C12	14.81	PKM_1	63.3	IMR 90 P11
61.5	C12	20.3	PKM_1	63.3	IMR 90 P11
62.0	C12	28.19	PKM_1	63.3	IMR 90 P11
62.5	C12	37.99	PKM_1	63.3	IMR 90 P11
63.0	C12	48.53	PKM_1	63.3	IMR 90 P11
63.5	C12	60.56	PKM_1	63.3	IMR 90 P11
64.0	C12	71.95	PKM_1	63.3	IMR 90 P11
64.5	C12	80.7	PKM_1	63.3	IMR 90 P11
65.0	C12	88.22	PKM_1	63.3	IMR 90 P11
65.5	C12	94.71	PKM_1	63.3	IMR 90 P11
66.0	C12	98.68	PKM_1	63.3	IMR 90 P11
66.5	C12	101.31	PKM_1	63.3	IMR 90 P11
67.0	C12	103.61	PKM_1	63.3	IMR 90 P11
67.5	C12	104.84	PKM_1	63.3	IMR 90 P11
68.0	C12	105.45	PKM_1	63.3	IMR 90 P11
68.5	C12	105.22	PKM_1	63.3	IMR 90 P11
69.0	C12	105.28	PKM_1	63.3	IMR 90 P11
69.5	C12	107.33	PKM_1	63.3	IMR 90 P11
70.0	C12	108.37	PKM_1	63.3	IMR 90 P11
70.5	C12	108.47	PKM_1	63.3	IMR 90 P11
71.0	C12	110.1	PKM_1	63.3	IMR 90 P11
71.5	C12	110.92	PKM_1	63.3	IMR 90 P11
72.0	C12	109.22	PKM_1	63.3	IMR 90 P11
72.5	C12	108.88	PKM_1	63.3	IMR 90 P11
73.0	C12	110.0	PKM_1	63.3	IMR 90 P11
73.5	C12	110.17	PKM_1	63.3	IMR 90 P11
74.0	C12	110.71	PKM_1	63.3	IMR 90 P11
74.5	C12	111.59	PKM_1	63.3	IMR 90 P11
75.0	C12	111.47	PKM_1	63.3	IMR 90 P11
75.5	C12	110.19	PKM_1	63.3	IMR 90 P11
76.0	C12	108.53	PKM_1	63.3	IMR 90 P11
76.5	C12	107.01	PKM_1	63.3	IMR 90 P11
77.0	C12	106.56	PKM_1	63.3	IMR 90 P11
77.5	C12	106.56	PKM_1	63.3	IMR 90 P11
78.0	C12	107.15	PKM_1	63.3	IMR 90 P11
78.5	C12	108.74	PKM_1	63.3	IMR 90 P11
79.0	C12	110.63	PKM_1	63.3	IMR 90 P11
79.5	C12	112.1	PKM_1	63.3	IMR 90 P11
80.0	C12	115.03	PKM_1	63.3	IMR 90 P11
80.5	C12	122.94	PKM_1	63.3	IMR 90 P11
81.0	C12	149.63	PKM_1	63.3	IMR 90 P11
81.5	C12	204.22	PKM_1	63.3	IMR 90 P11
82.0	C12	270.5	PKM_1	63.3	IMR 90 P11
82.5	C12	331.26	PKM_1	63.3	IMR 90 P11
83.0	C12	377.54	PKM_1	63.3	IMR 90 P11
83.5	C12	380.29	PKM_1	63.3	IMR 90 P11
84.0	C12	321.91	PKM_1	63.3	IMR 90 P11
84.5	C12	234.85	PKM_1	63.3	IMR 90 P11
85.0	C12	149.77	PKM_1	63.3	IMR 90 P11
85.5	C12	74.2	PKM_1	63.3	IMR 90 P11
86.0	C12	22.74	PKM_1	63.3	IMR 90 P11
86.5	C12	4.27	PKM_1	63.3	IMR 90 P11
87.0	C12	2.89	PKM_1	63.3	IMR 90 P11
87.5	C12	3.41	PKM_1	63.3	IMR 90 P11
88.0	C12	3.67	PKM_1	63.3	IMR 90 P11
88.5	C12	4.18	PKM_1	63.3	IMR 90 P11
89.0	C12	3.93	PKM_1	63.3	IMR 90 P11
89.5	C12	3.1	PKM_1	63.3	IMR 90 P11
90.0	C12	2.69	PKM_1	63.3	IMR 90 P11
90.5	C12	1.98	PKM_1	63.3	IMR 90 P11
91.0	C12	1.0	PKM_1	63.3	IMR 90 P11
91.5	C12	1.22	PKM_1	63.3	IMR 90 P11
92.0	C12	1.74	PKM_1	63.3	IMR 90 P11
92.5	C12	1.61	PKM_1	63.3	IMR 90 P11
93.0	C12	2.16	PKM_1	63.3	IMR 90 P11
93.5	C12	2.81	PKM_1	63.3	IMR 90 P11
94.0	C12	2.76	PKM_1	63.3	IMR 90 P11
94.5	C12	3.03	PKM_1	63.3	IMR 90 P11
95.0	C12	1.55	PKM_1	63.3	IMR 90 P11
55.0	D12	0.82	PKM_1	61.4	IMR 90 P11
55.5	D12	1.78	PKM_1	61.4	IMR 90 P11
56.0	D12	1.64	PKM_1	61.4	IMR 90 P11
56.5	D12	1.64	PKM_1	61.4	IMR 90 P11
57.0	D12	1.64	PKM_1	61.4	IMR 90 P11
57.5	D12	1.75	PKM_1	61.4	IMR 90 P11
58.0	D12	1.03	PKM_1	61.4	IMR 90 P11
58.5	D12	-0.08	PKM_1	61.4	IMR 90 P11
59.0	D12	-0.48	PKM_1	61.4	IMR 90 P11
59.5	D12	-0.79	PKM_1	61.4	IMR 90 P11
60.0	D12	-0.06	PKM_1	61.4	IMR 90 P11
60.5	D12	2.57	PKM_1	61.4	IMR 90 P11
61.0	D12	6.89	PKM_1	61.4	IMR 90 P11
61.5	D12	13.03	PKM_1	61.4	IMR 90 P11
62.0	D12	21.48	PKM_1	61.4	IMR 90 P11
62.5	D12	32.16	PKM_1	61.4	IMR 90 P11
63.0	D12	44.26	PKM_1	61.4	IMR 90 P11
63.5	D12	56.93	PKM_1	61.4	IMR 90 P11
64.0	D12	69.31	PKM_1	61.4	IMR 90 P11
64.5	D12	80.03	PKM_1	61.4	IMR 90 P11
65.0	D12	88.75	PKM_1	61.4	IMR 90 P11
65.5	D12	96.04	PKM_1	61.4	IMR 90 P11
66.0	D12	100.72	PKM_1	61.4	IMR 90 P11
66.5	D12	103.19	PKM_1	61.4	IMR 90 P11
67.0	D12	105.24	PKM_1	61.4	IMR 90 P11
67.5	D12	105.68	PKM_1	61.4	IMR 90 P11
68.0	D12	104.93	PKM_1	61.4	IMR 90 P11
68.5	D12	105.45	PKM_1	61.4	IMR 90 P11
69.0	D12	105.9	PKM_1	61.4	IMR 90 P11
69.5	D12	106.55	PKM_1	61.4	IMR 90 P11
70.0	D12	108.82	PKM_1	61.4	IMR 90 P11
70.5	D12	110.65	PKM_1	61.4	IMR 90 P11
71.0	D12	111.3	PKM_1	61.4	IMR 90 P11
71.5	D12	112.8	PKM_1	61.4	IMR 90 P11
72.0	D12	113.72	PKM_1	61.4	IMR 90 P11
72.5	D12	112.84	PKM_1	61.4	IMR 90 P11
73.0	D12	112.29	PKM_1	61.4	IMR 90 P11
73.5	D12	112.65	PKM_1	61.4	IMR 90 P11
74.0	D12	112.37	PKM_1	61.4	IMR 90 P11
74.5	D12	111.3	PKM_1	61.4	IMR 90 P11
75.0	D12	110.86	PKM_1	61.4	IMR 90 P11
75.5	D12	110.31	PKM_1	61.4	IMR 90 P11
76.0	D12	109.34	PKM_1	61.4	IMR 90 P11
76.5	D12	108.4	PKM_1	61.4	IMR 90 P11
77.0	D12	108.25	PKM_1	61.4	IMR 90 P11
77.5	D12	108.82	PKM_1	61.4	IMR 90 P11
78.0	D12	109.58	PKM_1	61.4	IMR 90 P11
78.5	D12	110.01	PKM_1	61.4	IMR 90 P11
79.0	D12	110.88	PKM_1	61.4	IMR 90 P11
79.5	D12	112.71	PKM_1	61.4	IMR 90 P11
80.0	D12	115.22	PKM_1	61.4	IMR 90 P11
80.5	D12	122.24	PKM_1	61.4	IMR 90 P11
81.0	D12	147.97	PKM_1	61.4	IMR 90 P11
81.5	D12	202.48	PKM_1	61.4	IMR 90 P11
82.0	D12	270.33	PKM_1	61.4	IMR 90 P11
82.5	D12	333.61	PKM_1	61.4	IMR 90 P11
83.0	D12	383.58	PKM_1	61.4	IMR 90 P11
83.5	D12	392.17	PKM_1	61.4	IMR 90 P11
84.0	D12	337.83	PKM_1	61.4	IMR 90 P11
84.5	D12	249.88	PKM_1	61.4	IMR 90 P11
85.0	D12	162.35	PKM_1	61.4	IMR 90 P11
85.5	D12	83.4	PKM_1	61.4	IMR 90 P11
86.0	D12	27.54	PKM_1	61.4	IMR 90 P11
86.5	D12	5.5	PKM_1	61.4	IMR 90 P11
87.0	D12	2.51	PKM_1	61.4	IMR 90 P11
87.5	D12	2.61	PKM_1	61.4	IMR 90 P11
88.0	D12	3.07	PKM_1	61.4	IMR 90 P11
88.5	D12	3.2	PKM_1	61.4	IMR 90 P11
89.0	D12	2.78	PKM_1	61.4	IMR 90 P11
89.5	D12	2.9	PKM_1	61.4	IMR 90 P11
90.0	D12	3.25	PKM_1	61.4	IMR 90 P11
90.5	D12	2.85	PKM_1	61.4	IMR 90 P11
91.0	D12	2.65	PKM_1	61.4	IMR 90 P11
91.5	D12	3.21	PKM_1	61.4	IMR 90 P11
92.0	D12	3.18	PKM_1	61.4	IMR 90 P11
92.5	D12	2.59	PKM_1	61.4	IMR 90 P11
93.0	D12	2.61	PKM_1	61.4	IMR 90 P11
93.5	D12	2.39	PKM_1	61.4	IMR 90 P11
94.0	D12	1.94	PKM_1	61.4	IMR 90 P11
94.5	D12	1.67	PKM_1	61.4	IMR 90 P11
95.0	D12	0.59	PKM_1	61.4	IMR 90 P11
55.0	E12	-8.05	PKM_1	59.0	IMR 90 P11
55.5	E12	-17.45	PKM_1	59.0	IMR 90 P11
56.0	E12	-16.11	PKM_1	59.0	IMR 90 P11
56.5	E12	-16.11	PKM_1	59.0	IMR 90 P11
57.0	E12	-16.11	PKM_1	59.0	IMR 90 P11
57.5	E12	-16.2	PKM_1	59.0	IMR 90 P11
58.0	E12	-15.6	PKM_1	59.0	IMR 90 P11
58.5	E12	-14.29	PKM_1	59.0	IMR 90 P11
59.0	E12	-14.74	PKM_1	59.0	IMR 90 P11
59.5	E12	-14.48	PKM_1	59.0	IMR 90 P11
60.0	E12	-12.88	PKM_1	59.0	IMR 90 P11
60.5	E12	-12.03	PKM_1	59.0	IMR 90 P11
61.0	E12	-10.17	PKM_1	59.0	IMR 90 P11
61.5	E12	-3.4	PKM_1	59.0	IMR 90 P11
62.0	E12	5.98	PKM_1	59.0	IMR 90 P11
62.5	E12	16.49	PKM_1	59.0	IMR 90 P11
63.0	E12	30.71	PKM_1	59.0	IMR 90 P11
63.5	E12	47.01	PKM_1	59.0	IMR 90 P11
64.0	E12	60.97	PKM_1	59.0	IMR 90 P11
64.5	E12	71.78	PKM_1	59.0	IMR 90 P11
65.0	E12	81.76	PKM_1	59.0	IMR 90 P11
65.5	E12	88.84	PKM_1	59.0	IMR 90 P11
66.0	E12	93.04	PKM_1	59.0	IMR 90 P11
66.5	E12	96.4	PKM_1	59.0	IMR 90 P11
67.0	E12	98.73	PKM_1	59.0	IMR 90 P11
67.5	E12	99.12	PKM_1	59.0	IMR 90 P11
68.0	E12	98.67	PKM_1	59.0	IMR 90 P11
68.5	E12	97.23	PKM_1	59.0	IMR 90 P11
69.0	E12	95.38	PKM_1	59.0	IMR 90 P11
69.5	E12	94.87	PKM_1	59.0	IMR 90 P11
70.0	E12	95.18	PKM_1	59.0	IMR 90 P11
70.5	E12	96.09	PKM_1	59.0	IMR 90 P11
71.0	E12	98.01	PKM_1	59.0	IMR 90 P11
71.5	E12	100.32	PKM_1	59.0	IMR 90 P11
72.0	E12	102.01	PKM_1	59.0	IMR 90 P11
72.5	E12	103.67	PKM_1	59.0	IMR 90 P11
73.0	E12	105.11	PKM_1	59.0	IMR 90 P11
73.5	E12	105.69	PKM_1	59.0	IMR 90 P11
74.0	E12	106.58	PKM_1	59.0	IMR 90 P11
74.5	E12	107.45	PKM_1	59.0	IMR 90 P11
75.0	E12	107.08	PKM_1	59.0	IMR 90 P11
75.5	E12	106.38	PKM_1	59.0	IMR 90 P11
76.0	E12	106.38	PKM_1	59.0	IMR 90 P11
76.5	E12	105.14	PKM_1	59.0	IMR 90 P11
77.0	E12	103.39	PKM_1	59.0	IMR 90 P11
77.5	E12	103.1	PKM_1	59.0	IMR 90 P11
78.0	E12	103.63	PKM_1	59.0	IMR 90 P11
78.5	E12	104.19	PKM_1	59.0	IMR 90 P11
79.0	E12	105.7	PKM_1	59.0	IMR 90 P11
79.5	E12	108.02	PKM_1	59.0	IMR 90 P11
80.0	E12	110.93	PKM_1	59.0	IMR 90 P11
80.5	E12	117.14	PKM_1	59.0	IMR 90 P11
81.0	E12	139.69	PKM_1	59.0	IMR 90 P11
81.5	E12	188.64	PKM_1	59.0	IMR 90 P11
82.0	E12	249.62	PKM_1	59.0	IMR 90 P11
82.5	E12	305.89	PKM_1	59.0	IMR 90 P11
83.0	E12	349.43	PKM_1	59.0	IMR 90 P11
83.5	E12	355.4	PKM_1	59.0	IMR 90 P11
84.0	E12	304.13	PKM_1	59.0	IMR 90 P11
84.5	E12	223.22	PKM_1	59.0	IMR 90 P11
85.0	E12	144.28	PKM_1	59.0	IMR 90 P11
85.5	E12	74.64	PKM_1	59.0	IMR 90 P11
86.0	E12	25.55	PKM_1	59.0	IMR 90 P11
86.5	E12	6.74	PKM_1	59.0	IMR 90 P11
87.0	E12	5.38	PKM_1	59.0	IMR 90 P11
87.5	E12	5.22	PKM_1	59.0	IMR 90 P11
88.0	E12	4.77	PKM_1	59.0	IMR 90 P11
88.5	E12	4.93	PKM_1	59.0	IMR 90 P11
89.0	E12	4.9	PKM_1	59.0	IMR 90 P11
89.5	E12	4.79	PKM_1	59.0	IMR 90 P11
90.0	E12	5.28	PKM_1	59.0	IMR 90 P11
90.5	E12	5.48	PKM_1	59.0	IMR 90 P11
91.0	E12	5.73	PKM_1	59.0	IMR 90 P11
91.5	E12	6.83	PKM_1	59.0	IMR 90 P11
92.0	E12	7.91	PKM_1	59.0	IMR 90 P11
92.5	E12	8.78	PKM_1	59.0	IMR 90 P11
93.0	E12	9.56	PKM_1	59.0	IMR 90 P11
93.5	E12	9.2	PKM_1	59.0	IMR 90 P11
94.0	E12	9.08	PKM_1	59.0	IMR 90 P11
94.5	E12	7.87	PKM_1	59.0	IMR 90 P11
95.0	E12	2.59	PKM_1	59.0	IMR 90 P11
55.0	F12	-8.95	PKM_1	57.0	IMR 90 P11
55.5	F12	-19.38	PKM_1	57.0	IMR 90 P11
56.0	F12	-17.89	PKM_1	57.0	IMR 90 P11
56.5	F12	-17.89	PKM_1	57.0	IMR 90 P11
57.0	F12	-17.89	PKM_1	57.0	IMR 90 P11
57.5	F12	-17.96	PKM_1	57.0	IMR 90 P11
58.0	F12	-17.51	PKM_1	57.0	IMR 90 P11
58.5	F12	-16.88	PKM_1	57.0	IMR 90 P11
59.0	F12	-16.64	PKM_1	57.0	IMR 90 P11
59.5	F12	-15.86	PKM_1	57.0	IMR 90 P11
60.0	F12	-14.48	PKM_1	57.0	IMR 90 P11
60.5	F12	-12.67	PKM_1	57.0	IMR 90 P11
61.0	F12	-10.01	PKM_1	57.0	IMR 90 P11
61.5	F12	-4.34	PKM_1	57.0	IMR 90 P11
62.0	F12	4.37	PKM_1	57.0	IMR 90 P11
62.5	F12	15.53	PKM_1	57.0	IMR 90 P11
63.0	F12	29.05	PKM_1	57.0	IMR 90 P11
63.5	F12	43.91	PKM_1	57.0	IMR 90 P11
64.0	F12	58.07	PKM_1	57.0	IMR 90 P11
64.5	F12	70.05	PKM_1	57.0	IMR 90 P11
65.0	F12	79.7	PKM_1	57.0	IMR 90 P11
65.5	F12	86.57	PKM_1	57.0	IMR 90 P11
66.0	F12	91.04	PKM_1	57.0	IMR 90 P11
66.5	F12	93.44	PKM_1	57.0	IMR 90 P11
67.0	F12	94.96	PKM_1	57.0	IMR 90 P11
67.5	F12	95.25	PKM_1	57.0	IMR 90 P11
68.0	F12	95.0	PKM_1	57.0	IMR 90 P11
68.5	F12	94.69	PKM_1	57.0	IMR 90 P11
69.0	F12	93.55	PKM_1	57.0	IMR 90 P11
69.5	F12	92.35	PKM_1	57.0	IMR 90 P11
70.0	F12	91.85	PKM_1	57.0	IMR 90 P11
70.5	F12	91.37	PKM_1	57.0	IMR 90 P11
71.0	F12	90.79	PKM_1	57.0	IMR 90 P11
71.5	F12	91.75	PKM_1	57.0	IMR 90 P11
72.0	F12	93.09	PKM_1	57.0	IMR 90 P11
72.5	F12	94.15	PKM_1	57.0	IMR 90 P11
73.0	F12	95.35	PKM_1	57.0	IMR 90 P11
73.5	F12	96.34	PKM_1	57.0	IMR 90 P11
74.0	F12	96.66	PKM_1	57.0	IMR 90 P11
74.5	F12	96.25	PKM_1	57.0	IMR 90 P11
75.0	F12	95.47	PKM_1	57.0	IMR 90 P11
75.5	F12	94.64	PKM_1	57.0	IMR 90 P11
76.0	F12	94.23	PKM_1	57.0	IMR 90 P11
76.5	F12	93.79	PKM_1	57.0	IMR 90 P11
77.0	F12	93.93	PKM_1	57.0	IMR 90 P11
77.5	F12	94.84	PKM_1	57.0	IMR 90 P11
78.0	F12	95.88	PKM_1	57.0	IMR 90 P11
78.5	F12	96.75	PKM_1	57.0	IMR 90 P11
79.0	F12	97.5	PKM_1	57.0	IMR 90 P11
79.5	F12	98.16	PKM_1	57.0	IMR 90 P11
80.0	F12	99.87	PKM_1	57.0	IMR 90 P11
80.5	F12	106.1	PKM_1	57.0	IMR 90 P11
81.0	F12	129.34	PKM_1	57.0	IMR 90 P11
81.5	F12	176.09	PKM_1	57.0	IMR 90 P11
82.0	F12	230.94	PKM_1	57.0	IMR 90 P11
82.5	F12	279.34	PKM_1	57.0	IMR 90 P11
83.0	F12	314.38	PKM_1	57.0	IMR 90 P11
83.5	F12	311.56	PKM_1	57.0	IMR 90 P11
84.0	F12	258.15	PKM_1	57.0	IMR 90 P11
84.5	F12	184.42	PKM_1	57.0	IMR 90 P11
85.0	F12	115.63	PKM_1	57.0	IMR 90 P11
85.5	F12	55.54	PKM_1	57.0	IMR 90 P11
86.0	F12	16.07	PKM_1	57.0	IMR 90 P11
86.5	F12	4.13	PKM_1	57.0	IMR 90 P11
87.0	F12	4.04	PKM_1	57.0	IMR 90 P11
87.5	F12	3.65	PKM_1	57.0	IMR 90 P11
88.0	F12	3.5	PKM_1	57.0	IMR 90 P11
88.5	F12	3.5	PKM_1	57.0	IMR 90 P11
89.0	F12	2.63	PKM_1	57.0	IMR 90 P11
89.5	F12	2.13	PKM_1	57.0	IMR 90 P11
90.0	F12	2.2	PKM_1	57.0	IMR 90 P11
90.5	F12	1.82	PKM_1	57.0	IMR 90 P11
91.0	F12	1.63	PKM_1	57.0	IMR 90 P11
91.5	F12	2.19	PKM_1	57.0	IMR 90 P11
92.0	F12	2.55	PKM_1	57.0	IMR 90 P11
92.5	F12	2.48	PKM_1	57.0	IMR 90 P11
93.0	F12	2.63	PKM_1	57.0	IMR 90 P11
93.5	F12	2.72	PKM_1	57.0	IMR 90 P11
94.0	F12	2.42	PKM_1	57.0	IMR 90 P11
94.5	F12	2.56	PKM_1	57.0	IMR 90 P11
95.0	F12	1.22	PKM_1	57.0	IMR 90 P11
55.0	G12	-10.64	PKM_1	55.7	IMR 90 P11
55.5	G12	-23.05	PKM_1	55.7	IMR 90 P11
56.0	G12	-21.28	PKM_1	55.7	IMR 90 P11
56.5	G12	-21.28	PKM_1	55.7	IMR 90 P11
57.0	G12	-21.28	PKM_1	55.7	IMR 90 P11
57.5	G12	-21.22	PKM_1	55.7	IMR 90 P11
58.0	G12	-21.69	PKM_1	55.7	IMR 90 P11
58.5	G12	-22.03	PKM_1	55.7	IMR 90 P11
59.0	G12	-21.37	PKM_1	55.7	IMR 90 P11
59.5	G12	-21.17	PKM_1	55.7	IMR 90 P11
60.0	G12	-20.35	PKM_1	55.7	IMR 90 P11
60.5	G12	-17.91	PKM_1	55.7	IMR 90 P11
61.0	G12	-14.05	PKM_1	55.7	IMR 90 P11
61.5	G12	-7.61	PKM_1	55.7	IMR 90 P11
62.0	G12	1.3	PKM_1	55.7	IMR 90 P11
62.5	G12	11.0	PKM_1	55.7	IMR 90 P11
63.0	G12	22.75	PKM_1	55.7	IMR 90 P11
63.5	G12	37.18	PKM_1	55.7	IMR 90 P11
64.0	G12	50.34	PKM_1	55.7	IMR 90 P11
64.5	G12	61.93	PKM_1	55.7	IMR 90 P11
65.0	G12	72.93	PKM_1	55.7	IMR 90 P11
65.5	G12	80.78	PKM_1	55.7	IMR 90 P11
66.0	G12	84.36	PKM_1	55.7	IMR 90 P11
66.5	G12	86.87	PKM_1	55.7	IMR 90 P11
67.0	G12	88.14	PKM_1	55.7	IMR 90 P11
67.5	G12	87.44	PKM_1	55.7	IMR 90 P11
68.0	G12	86.94	PKM_1	55.7	IMR 90 P11
68.5	G12	86.57	PKM_1	55.7	IMR 90 P11
69.0	G12	85.82	PKM_1	55.7	IMR 90 P11
69.5	G12	85.24	PKM_1	55.7	IMR 90 P11
70.0	G12	84.01	PKM_1	55.7	IMR 90 P11
70.5	G12	83.23	PKM_1	55.7	IMR 90 P11
71.0	G12	83.31	PKM_1	55.7	IMR 90 P11
71.5	G12	82.8	PKM_1	55.7	IMR 90 P11
72.0	G12	82.48	PKM_1	55.7	IMR 90 P11
72.5	G12	84.12	PKM_1	55.7	IMR 90 P11
73.0	G12	85.21	PKM_1	55.7	IMR 90 P11
73.5	G12	84.99	PKM_1	55.7	IMR 90 P11
74.0	G12	85.77	PKM_1	55.7	IMR 90 P11
74.5	G12	86.69	PKM_1	55.7	IMR 90 P11
75.0	G12	86.57	PKM_1	55.7	IMR 90 P11
75.5	G12	86.26	PKM_1	55.7	IMR 90 P11
76.0	G12	86.85	PKM_1	55.7	IMR 90 P11
76.5	G12	86.78	PKM_1	55.7	IMR 90 P11
77.0	G12	86.3	PKM_1	55.7	IMR 90 P11
77.5	G12	86.4	PKM_1	55.7	IMR 90 P11
78.0	G12	87.03	PKM_1	55.7	IMR 90 P11
78.5	G12	87.55	PKM_1	55.7	IMR 90 P11
79.0	G12	88.36	PKM_1	55.7	IMR 90 P11
79.5	G12	89.6	PKM_1	55.7	IMR 90 P11
80.0	G12	91.29	PKM_1	55.7	IMR 90 P11
80.5	G12	96.13	PKM_1	55.7	IMR 90 P11
81.0	G12	115.8	PKM_1	55.7	IMR 90 P11
81.5	G12	156.45	PKM_1	55.7	IMR 90 P11
82.0	G12	204.41	PKM_1	55.7	IMR 90 P11
82.5	G12	247.48	PKM_1	55.7	IMR 90 P11
83.0	G12	279.95	PKM_1	55.7	IMR 90 P11
83.5	G12	279.14	PKM_1	55.7	IMR 90 P11
84.0	G12	232.86	PKM_1	55.7	IMR 90 P11
84.5	G12	167.37	PKM_1	55.7	IMR 90 P11
85.0	G12	105.15	PKM_1	55.7	IMR 90 P11
85.5	G12	50.44	PKM_1	55.7	IMR 90 P11
86.0	G12	14.3	PKM_1	55.7	IMR 90 P11
86.5	G12	2.51	PKM_1	55.7	IMR 90 P11
87.0	G12	2.47	PKM_1	55.7	IMR 90 P11
87.5	G12	3.33	PKM_1	55.7	IMR 90 P11
88.0	G12	3.12	PKM_1	55.7	IMR 90 P11
88.5	G12	2.68	PKM_1	55.7	IMR 90 P11
89.0	G12	2.58	PKM_1	55.7	IMR 90 P11
89.5	G12	2.12	PKM_1	55.7	IMR 90 P11
90.0	G12	1.64	PKM_1	55.7	IMR 90 P11
90.5	G12	1.96	PKM_1	55.7	IMR 90 P11
91.0	G12	2.11	PKM_1	55.7	IMR 90 P11
91.5	G12	2.0	PKM_1	55.7	IMR 90 P11
92.0	G12	2.24	PKM_1	55.7	IMR 90 P11
92.5	G12	2.28	PKM_1	55.7	IMR 90 P11
93.0	G12	2.16	PKM_1	55.7	IMR 90 P11
93.5	G12	2.23	PKM_1	55.7	IMR 90 P11
94.0	G12	2.29	PKM_1	55.7	IMR 90 P11
94.5	G12	2.35	PKM_1	55.7	IMR 90 P11
95.0	G12	1.05	PKM_1	55.7	IMR 90 P11
55.0	H12	-12.0	PKM_1	55.0	IMR 90 P11
55.5	H12	-25.99	PKM_1	55.0	IMR 90 P11
56.0	H12	-23.99	PKM_1	55.0	IMR 90 P11
56.5	H12	-23.99	PKM_1	55.0	IMR 90 P11
57.0	H12	-23.99	PKM_1	55.0	IMR 90 P11
57.5	H12	-24.03	PKM_1	55.0	IMR 90 P11
58.0	H12	-23.88	PKM_1	55.0	IMR 90 P11
58.5	H12	-23.21	PKM_1	55.0	IMR 90 P11
59.0	H12	-21.23	PKM_1	55.0	IMR 90 P11
59.5	H12	-18.99	PKM_1	55.0	IMR 90 P11
60.0	H12	-17.11	PKM_1	55.0	IMR 90 P11
60.5	H12	-13.99	PKM_1	55.0	IMR 90 P11
61.0	H12	-9.84	PKM_1	55.0	IMR 90 P11
61.5	H12	-4.82	PKM_1	55.0	IMR 90 P11
62.0	H12	1.57	PKM_1	55.0	IMR 90 P11
62.5	H12	9.55	PKM_1	55.0	IMR 90 P11
63.0	H12	19.06	PKM_1	55.0	IMR 90 P11
63.5	H12	29.72	PKM_1	55.0	IMR 90 P11
64.0	H12	40.92	PKM_1	55.0	IMR 90 P11
64.5	H12	52.29	PKM_1	55.0	IMR 90 P11
65.0	H12	62.47	PKM_1	55.0	IMR 90 P11
65.5	H12	70.39	PKM_1	55.0	IMR 90 P11
66.0	H12	76.28	PKM_1	55.0	IMR 90 P11
66.5	H12	79.87	PKM_1	55.0	IMR 90 P11
67.0	H12	81.4	PKM_1	55.0	IMR 90 P11
67.5	H12	82.02	PKM_1	55.0	IMR 90 P11
68.0	H12	82.12	PKM_1	55.0	IMR 90 P11
68.5	H12	81.46	PKM_1	55.0	IMR 90 P11
69.0	H12	80.46	PKM_1	55.0	IMR 90 P11
69.5	H12	79.24	PKM_1	55.0	IMR 90 P11
70.0	H12	77.73	PKM_1	55.0	IMR 90 P11
70.5	H12	76.67	PKM_1	55.0	IMR 90 P11
71.0	H12	76.5	PKM_1	55.0	IMR 90 P11
71.5	H12	76.8	PKM_1	55.0	IMR 90 P11
72.0	H12	77.58	PKM_1	55.0	IMR 90 P11
72.5	H12	78.91	PKM_1	55.0	IMR 90 P11
73.0	H12	79.77	PKM_1	55.0	IMR 90 P11
73.5	H12	80.21	PKM_1	55.0	IMR 90 P11
74.0	H12	80.63	PKM_1	55.0	IMR 90 P11
74.5	H12	80.68	PKM_1	55.0	IMR 90 P11
75.0	H12	80.17	PKM_1	55.0	IMR 90 P11
75.5	H12	79.52	PKM_1	55.0	IMR 90 P11
76.0	H12	79.15	PKM_1	55.0	IMR 90 P11
76.5	H12	78.79	PKM_1	55.0	IMR 90 P11
77.0	H12	78.55	PKM_1	55.0	IMR 90 P11
77.5	H12	78.47	PKM_1	55.0	IMR 90 P11
78.0	H12	78.92	PKM_1	55.0	IMR 90 P11
78.5	H12	79.22	PKM_1	55.0	IMR 90 P11
79.0	H12	79.33	PKM_1	55.0	IMR 90 P11
79.5	H12	79.98	PKM_1	55.0	IMR 90 P11
80.0	H12	81.76	PKM_1	55.0	IMR 90 P11
80.5	H12	86.07	PKM_1	55.0	IMR 90 P11
81.0	H12	101.88	PKM_1	55.0	IMR 90 P11
81.5	H12	137.27	PKM_1	55.0	IMR 90 P11
82.0	H12	180.84	PKM_1	55.0	IMR 90 P11
82.5	H12	220.12	PKM_1	55.0	IMR 90 P11
83.0	H12	250.86	PKM_1	55.0	IMR 90 P11
83.5	H12	254.68	PKM_1	55.0	IMR 90 P11
84.0	H12	216.49	PKM_1	55.0	IMR 90 P11
84.5	H12	157.53	PKM_1	55.0	IMR 90 P11
85.0	H12	101.02	PKM_1	55.0	IMR 90 P11
85.5	H12	50.37	PKM_1	55.0	IMR 90 P11
86.0	H12	15.03	PKM_1	55.0	IMR 90 P11
86.5	H12	2.1	PKM_1	55.0	IMR 90 P11
87.0	H12	1.4	PKM_1	55.0	IMR 90 P11
87.5	H12	1.91	PKM_1	55.0	IMR 90 P11
88.0	H12	2.4	PKM_1	55.0	IMR 90 P11
88.5	H12	2.37	PKM_1	55.0	IMR 90 P11
89.0	H12	2.37	PKM_1	55.0	IMR 90 P11
89.5	H12	2.65	PKM_1	55.0	IMR 90 P11
90.0	H12	1.91	PKM_1	55.0	IMR 90 P11
90.5	H12	0.79	PKM_1	55.0	IMR 90 P11
91.0	H12	1.02	PKM_1	55.0	IMR 90 P11
91.5	H12	1.44	PKM_1	55.0	IMR 90 P11
92.0	H12	0.95	PKM_1	55.0	IMR 90 P11
92.5	H12	1.35	PKM_1	55.0	IMR 90 P11
93.0	H12	1.87	PKM_1	55.0	IMR 90 P11
93.5	H12	0.99	PKM_1	55.0	IMR 90 P11
94.0	H12	0.6	PKM_1	55.0	IMR 90 P11
94.5	H12	-0.44	PKM_1	55.0	IMR 90 P11
95.0	H12	-0.88	PKM_1	55.0	IMR 90 P11
55.0	A12	5.54	PKM_1	65.0	IMR 90 P8
55.5	A12	12.0	PKM_1	65.0	IMR 90 P8
56.0	A12	11.08	PKM_1	65.0	IMR 90 P8
56.5	A12	11.08	PKM_1	65.0	IMR 90 P8
57.0	A12	11.08	PKM_1	65.0	IMR 90 P8
57.5	A12	11.22	PKM_1	65.0	IMR 90 P8
58.0	A12	10.26	PKM_1	65.0	IMR 90 P8
58.5	A12	8.89	PKM_1	65.0	IMR 90 P8
59.0	A12	8.34	PKM_1	65.0	IMR 90 P8
59.5	A12	7.84	PKM_1	65.0	IMR 90 P8
60.0	A12	6.85	PKM_1	65.0	IMR 90 P8
60.5	A12	7.46	PKM_1	65.0	IMR 90 P8
61.0	A12	10.02	PKM_1	65.0	IMR 90 P8
61.5	A12	13.88	PKM_1	65.0	IMR 90 P8
62.0	A12	22.51	PKM_1	65.0	IMR 90 P8
62.5	A12	35.76	PKM_1	65.0	IMR 90 P8
63.0	A12	49.32	PKM_1	65.0	IMR 90 P8
63.5	A12	62.81	PKM_1	65.0	IMR 90 P8
64.0	A12	76.3	PKM_1	65.0	IMR 90 P8
64.5	A12	85.73	PKM_1	65.0	IMR 90 P8
65.0	A12	91.66	PKM_1	65.0	IMR 90 P8
65.5	A12	96.95	PKM_1	65.0	IMR 90 P8
66.0	A12	100.01	PKM_1	65.0	IMR 90 P8
66.5	A12	100.44	PKM_1	65.0	IMR 90 P8
67.0	A12	101.15	PKM_1	65.0	IMR 90 P8
67.5	A12	100.98	PKM_1	65.0	IMR 90 P8
68.0	A12	98.94	PKM_1	65.0	IMR 90 P8
68.5	A12	97.58	PKM_1	65.0	IMR 90 P8
69.0	A12	97.26	PKM_1	65.0	IMR 90 P8
69.5	A12	95.85	PKM_1	65.0	IMR 90 P8
70.0	A12	94.82	PKM_1	65.0	IMR 90 P8
70.5	A12	94.77	PKM_1	65.0	IMR 90 P8
71.0	A12	94.81	PKM_1	65.0	IMR 90 P8
71.5	A12	95.15	PKM_1	65.0	IMR 90 P8
72.0	A12	96.93	PKM_1	65.0	IMR 90 P8
72.5	A12	98.75	PKM_1	65.0	IMR 90 P8
73.0	A12	99.72	PKM_1	65.0	IMR 90 P8
73.5	A12	100.38	PKM_1	65.0	IMR 90 P8
74.0	A12	100.25	PKM_1	65.0	IMR 90 P8
74.5	A12	99.16	PKM_1	65.0	IMR 90 P8
75.0	A12	98.02	PKM_1	65.0	IMR 90 P8
75.5	A12	97.61	PKM_1	65.0	IMR 90 P8
76.0	A12	97.1	PKM_1	65.0	IMR 90 P8
76.5	A12	96.6	PKM_1	65.0	IMR 90 P8
77.0	A12	96.14	PKM_1	65.0	IMR 90 P8
77.5	A12	96.09	PKM_1	65.0	IMR 90 P8
78.0	A12	96.2	PKM_1	65.0	IMR 90 P8
78.5	A12	96.6	PKM_1	65.0	IMR 90 P8
79.0	A12	97.9	PKM_1	65.0	IMR 90 P8
79.5	A12	100.19	PKM_1	65.0	IMR 90 P8
80.0	A12	103.06	PKM_1	65.0	IMR 90 P8
80.5	A12	110.35	PKM_1	65.0	IMR 90 P8
81.0	A12	134.82	PKM_1	65.0	IMR 90 P8
81.5	A12	181.75	PKM_1	65.0	IMR 90 P8
82.0	A12	236.03	PKM_1	65.0	IMR 90 P8
82.5	A12	285.01	PKM_1	65.0	IMR 90 P8
83.0	A12	320.63	PKM_1	65.0	IMR 90 P8
83.5	A12	317.57	PKM_1	65.0	IMR 90 P8
84.0	A12	264.12	PKM_1	65.0	IMR 90 P8
84.5	A12	190.07	PKM_1	65.0	IMR 90 P8
85.0	A12	119.62	PKM_1	65.0	IMR 90 P8
85.5	A12	57.48	PKM_1	65.0	IMR 90 P8
86.0	A12	16.92	PKM_1	65.0	IMR 90 P8
86.5	A12	3.89	PKM_1	65.0	IMR 90 P8
87.0	A12	3.39	PKM_1	65.0	IMR 90 P8
87.5	A12	3.91	PKM_1	65.0	IMR 90 P8
88.0	A12	4.81	PKM_1	65.0	IMR 90 P8
88.5	A12	5.44	PKM_1	65.0	IMR 90 P8
89.0	A12	5.28	PKM_1	65.0	IMR 90 P8
89.5	A12	4.63	PKM_1	65.0	IMR 90 P8
90.0	A12	3.74	PKM_1	65.0	IMR 90 P8
90.5	A12	2.98	PKM_1	65.0	IMR 90 P8
91.0	A12	2.25	PKM_1	65.0	IMR 90 P8
91.5	A12	2.45	PKM_1	65.0	IMR 90 P8
92.0	A12	3.16	PKM_1	65.0	IMR 90 P8
92.5	A12	3.55	PKM_1	65.0	IMR 90 P8
93.0	A12	3.89	PKM_1	65.0	IMR 90 P8
93.5	A12	4.0	PKM_1	65.0	IMR 90 P8
94.0	A12	3.89	PKM_1	65.0	IMR 90 P8
94.5	A12	3.54	PKM_1	65.0	IMR 90 P8
95.0	A12	1.43	PKM_1	65.0	IMR 90 P8
55.0	B12	5.99	PKM_1	64.5	IMR 90 P8
55.5	B12	12.99	PKM_1	64.5	IMR 90 P8
56.0	B12	11.99	PKM_1	64.5	IMR 90 P8
56.5	B12	11.99	PKM_1	64.5	IMR 90 P8
57.0	B12	11.99	PKM_1	64.5	IMR 90 P8
57.5	B12	12.01	PKM_1	64.5	IMR 90 P8
58.0	B12	11.95	PKM_1	64.5	IMR 90 P8
58.5	B12	11.04	PKM_1	64.5	IMR 90 P8
59.0	B12	9.85	PKM_1	64.5	IMR 90 P8
59.5	B12	9.33	PKM_1	64.5	IMR 90 P8
60.0	B12	9.78	PKM_1	64.5	IMR 90 P8
60.5	B12	10.84	PKM_1	64.5	IMR 90 P8
61.0	B12	13.91	PKM_1	64.5	IMR 90 P8
61.5	B12	20.24	PKM_1	64.5	IMR 90 P8
62.0	B12	29.33	PKM_1	64.5	IMR 90 P8
62.5	B12	41.0	PKM_1	64.5	IMR 90 P8
63.0	B12	54.46	PKM_1	64.5	IMR 90 P8
63.5	B12	68.73	PKM_1	64.5	IMR 90 P8
64.0	B12	81.56	PKM_1	64.5	IMR 90 P8
64.5	B12	91.61	PKM_1	64.5	IMR 90 P8
65.0	B12	98.54	PKM_1	64.5	IMR 90 P8
65.5	B12	102.81	PKM_1	64.5	IMR 90 P8
66.0	B12	104.66	PKM_1	64.5	IMR 90 P8
66.5	B12	104.74	PKM_1	64.5	IMR 90 P8
67.0	B12	103.78	PKM_1	64.5	IMR 90 P8
67.5	B12	102.94	PKM_1	64.5	IMR 90 P8
68.0	B12	102.6	PKM_1	64.5	IMR 90 P8
68.5	B12	102.09	PKM_1	64.5	IMR 90 P8
69.0	B12	102.44	PKM_1	64.5	IMR 90 P8
69.5	B12	103.72	PKM_1	64.5	IMR 90 P8
70.0	B12	104.49	PKM_1	64.5	IMR 90 P8
70.5	B12	104.78	PKM_1	64.5	IMR 90 P8
71.0	B12	105.05	PKM_1	64.5	IMR 90 P8
71.5	B12	104.83	PKM_1	64.5	IMR 90 P8
72.0	B12	104.43	PKM_1	64.5	IMR 90 P8
72.5	B12	104.63	PKM_1	64.5	IMR 90 P8
73.0	B12	105.5	PKM_1	64.5	IMR 90 P8
73.5	B12	106.61	PKM_1	64.5	IMR 90 P8
74.0	B12	107.16	PKM_1	64.5	IMR 90 P8
74.5	B12	107.01	PKM_1	64.5	IMR 90 P8
75.0	B12	106.48	PKM_1	64.5	IMR 90 P8
75.5	B12	105.15	PKM_1	64.5	IMR 90 P8
76.0	B12	103.4	PKM_1	64.5	IMR 90 P8
76.5	B12	102.24	PKM_1	64.5	IMR 90 P8
77.0	B12	102.13	PKM_1	64.5	IMR 90 P8
77.5	B12	102.19	PKM_1	64.5	IMR 90 P8
78.0	B12	102.65	PKM_1	64.5	IMR 90 P8
78.5	B12	103.94	PKM_1	64.5	IMR 90 P8
79.0	B12	105.45	PKM_1	64.5	IMR 90 P8
79.5	B12	106.94	PKM_1	64.5	IMR 90 P8
80.0	B12	110.2	PKM_1	64.5	IMR 90 P8
80.5	B12	119.13	PKM_1	64.5	IMR 90 P8
81.0	B12	146.64	PKM_1	64.5	IMR 90 P8
81.5	B12	199.79	PKM_1	64.5	IMR 90 P8
82.0	B12	261.63	PKM_1	64.5	IMR 90 P8
82.5	B12	316.56	PKM_1	64.5	IMR 90 P8
83.0	B12	355.79	PKM_1	64.5	IMR 90 P8
83.5	B12	352.34	PKM_1	64.5	IMR 90 P8
84.0	B12	292.73	PKM_1	64.5	IMR 90 P8
84.5	B12	210.21	PKM_1	64.5	IMR 90 P8
85.0	B12	131.82	PKM_1	64.5	IMR 90 P8
85.5	B12	63.25	PKM_1	64.5	IMR 90 P8
86.0	B12	18.36	PKM_1	64.5	IMR 90 P8
86.5	B12	3.81	PKM_1	64.5	IMR 90 P8
87.0	B12	2.8	PKM_1	64.5	IMR 90 P8
87.5	B12	2.83	PKM_1	64.5	IMR 90 P8
88.0	B12	3.64	PKM_1	64.5	IMR 90 P8
88.5	B12	3.82	PKM_1	64.5	IMR 90 P8
89.0	B12	3.32	PKM_1	64.5	IMR 90 P8
89.5	B12	3.08	PKM_1	64.5	IMR 90 P8
90.0	B12	2.81	PKM_1	64.5	IMR 90 P8
90.5	B12	1.51	PKM_1	64.5	IMR 90 P8
91.0	B12	1.23	PKM_1	64.5	IMR 90 P8
91.5	B12	1.62	PKM_1	64.5	IMR 90 P8
92.0	B12	1.74	PKM_1	64.5	IMR 90 P8
92.5	B12	2.15	PKM_1	64.5	IMR 90 P8
93.0	B12	2.44	PKM_1	64.5	IMR 90 P8
93.5	B12	2.54	PKM_1	64.5	IMR 90 P8
94.0	B12	2.58	PKM_1	64.5	IMR 90 P8
94.5	B12	3.5	PKM_1	64.5	IMR 90 P8
95.0	B12	1.92	PKM_1	64.5	IMR 90 P8
55.0	C12	7.79	PKM_1	63.3	IMR 90 P8
55.5	C12	16.87	PKM_1	63.3	IMR 90 P8
56.0	C12	15.57	PKM_1	63.3	IMR 90 P8
56.5	C12	15.57	PKM_1	63.3	IMR 90 P8
57.0	C12	15.57	PKM_1	63.3	IMR 90 P8
57.5	C12	15.68	PKM_1	63.3	IMR 90 P8
58.0	C12	15.07	PKM_1	63.3	IMR 90 P8
58.5	C12	13.28	PKM_1	63.3	IMR 90 P8
59.0	C12	11.26	PKM_1	63.3	IMR 90 P8
59.5	C12	10.08	PKM_1	63.3	IMR 90 P8
60.0	C12	9.11	PKM_1	63.3	IMR 90 P8
60.5	C12	9.0	PKM_1	63.3	IMR 90 P8
61.0	C12	12.22	PKM_1	63.3	IMR 90 P8
61.5	C12	17.92	PKM_1	63.3	IMR 90 P8
62.0	C12	24.37	PKM_1	63.3	IMR 90 P8
62.5	C12	33.48	PKM_1	63.3	IMR 90 P8
63.0	C12	45.95	PKM_1	63.3	IMR 90 P8
63.5	C12	58.19	PKM_1	63.3	IMR 90 P8
64.0	C12	70.04	PKM_1	63.3	IMR 90 P8
64.5	C12	82.48	PKM_1	63.3	IMR 90 P8
65.0	C12	92.22	PKM_1	63.3	IMR 90 P8
65.5	C12	98.82	PKM_1	63.3	IMR 90 P8
66.0	C12	103.53	PKM_1	63.3	IMR 90 P8
66.5	C12	106.38	PKM_1	63.3	IMR 90 P8
67.0	C12	107.14	PKM_1	63.3	IMR 90 P8
67.5	C12	106.68	PKM_1	63.3	IMR 90 P8
68.0	C12	105.89	PKM_1	63.3	IMR 90 P8
68.5	C12	105.12	PKM_1	63.3	IMR 90 P8
69.0	C12	105.18	PKM_1	63.3	IMR 90 P8
69.5	C12	105.49	PKM_1	63.3	IMR 90 P8
70.0	C12	106.81	PKM_1	63.3	IMR 90 P8
70.5	C12	108.36	PKM_1	63.3	IMR 90 P8
71.0	C12	109.66	PKM_1	63.3	IMR 90 P8
71.5	C12	110.87	PKM_1	63.3	IMR 90 P8
72.0	C12	111.78	PKM_1	63.3	IMR 90 P8
72.5	C12	112.5	PKM_1	63.3	IMR 90 P8
73.0	C12	112.91	PKM_1	63.3	IMR 90 P8
73.5	C12	113.66	PKM_1	63.3	IMR 90 P8
74.0	C12	112.99	PKM_1	63.3	IMR 90 P8
74.5	C12	111.76	PKM_1	63.3	IMR 90 P8
75.0	C12	110.59	PKM_1	63.3	IMR 90 P8
75.5	C12	109.23	PKM_1	63.3	IMR 90 P8
76.0	C12	107.05	PKM_1	63.3	IMR 90 P8
76.5	C12	105.84	PKM_1	63.3	IMR 90 P8
77.0	C12	105.64	PKM_1	63.3	IMR 90 P8
77.5	C12	105.32	PKM_1	63.3	IMR 90 P8
78.0	C12	105.84	PKM_1	63.3	IMR 90 P8
78.5	C12	107.47	PKM_1	63.3	IMR 90 P8
79.0	C12	109.31	PKM_1	63.3	IMR 90 P8
79.5	C12	111.0	PKM_1	63.3	IMR 90 P8
80.0	C12	114.69	PKM_1	63.3	IMR 90 P8
80.5	C12	123.97	PKM_1	63.3	IMR 90 P8
81.0	C12	153.48	PKM_1	63.3	IMR 90 P8
81.5	C12	211.39	PKM_1	63.3	IMR 90 P8
82.0	C12	280.67	PKM_1	63.3	IMR 90 P8
82.5	C12	343.23	PKM_1	63.3	IMR 90 P8
83.0	C12	389.34	PKM_1	63.3	IMR 90 P8
83.5	C12	389.56	PKM_1	63.3	IMR 90 P8
84.0	C12	327.9	PKM_1	63.3	IMR 90 P8
84.5	C12	237.91	PKM_1	63.3	IMR 90 P8
85.0	C12	150.94	PKM_1	63.3	IMR 90 P8
85.5	C12	74.46	PKM_1	63.3	IMR 90 P8
86.0	C12	23.13	PKM_1	63.3	IMR 90 P8
86.5	C12	4.76	PKM_1	63.3	IMR 90 P8
87.0	C12	3.31	PKM_1	63.3	IMR 90 P8
87.5	C12	3.69	PKM_1	63.3	IMR 90 P8
88.0	C12	3.57	PKM_1	63.3	IMR 90 P8
88.5	C12	2.96	PKM_1	63.3	IMR 90 P8
89.0	C12	2.62	PKM_1	63.3	IMR 90 P8
89.5	C12	2.31	PKM_1	63.3	IMR 90 P8
90.0	C12	1.83	PKM_1	63.3	IMR 90 P8
90.5	C12	1.7	PKM_1	63.3	IMR 90 P8
91.0	C12	2.35	PKM_1	63.3	IMR 90 P8
91.5	C12	2.72	PKM_1	63.3	IMR 90 P8
92.0	C12	2.49	PKM_1	63.3	IMR 90 P8
92.5	C12	2.44	PKM_1	63.3	IMR 90 P8
93.0	C12	1.93	PKM_1	63.3	IMR 90 P8
93.5	C12	1.15	PKM_1	63.3	IMR 90 P8
94.0	C12	0.66	PKM_1	63.3	IMR 90 P8
94.5	C12	0.52	PKM_1	63.3	IMR 90 P8
95.0	C12	0.09	PKM_1	63.3	IMR 90 P8
55.0	D12	5.91	PKM_1	61.4	IMR 90 P8
55.5	D12	12.81	PKM_1	61.4	IMR 90 P8
56.0	D12	11.82	PKM_1	61.4	IMR 90 P8
56.5	D12	11.82	PKM_1	61.4	IMR 90 P8
57.0	D12	11.82	PKM_1	61.4	IMR 90 P8
57.5	D12	11.75	PKM_1	61.4	IMR 90 P8
58.0	D12	12.31	PKM_1	61.4	IMR 90 P8
58.5	D12	12.69	PKM_1	61.4	IMR 90 P8
59.0	D12	11.4	PKM_1	61.4	IMR 90 P8
59.5	D12	10.22	PKM_1	61.4	IMR 90 P8
60.0	D12	10.56	PKM_1	61.4	IMR 90 P8
60.5	D12	10.37	PKM_1	61.4	IMR 90 P8
61.0	D12	10.15	PKM_1	61.4	IMR 90 P8
61.5	D12	11.89	PKM_1	61.4	IMR 90 P8
62.0	D12	15.13	PKM_1	61.4	IMR 90 P8
62.5	D12	19.93	PKM_1	61.4	IMR 90 P8
63.0	D12	27.28	PKM_1	61.4	IMR 90 P8
63.5	D12	37.81	PKM_1	61.4	IMR 90 P8
64.0	D12	50.05	PKM_1	61.4	IMR 90 P8
64.5	D12	62.89	PKM_1	61.4	IMR 90 P8
65.0	D12	75.46	PKM_1	61.4	IMR 90 P8
65.5	D12	86.63	PKM_1	61.4	IMR 90 P8
66.0	D12	94.97	PKM_1	61.4	IMR 90 P8
66.5	D12	100.87	PKM_1	61.4	IMR 90 P8
67.0	D12	104.63	PKM_1	61.4	IMR 90 P8
67.5	D12	106.15	PKM_1	61.4	IMR 90 P8
68.0	D12	106.54	PKM_1	61.4	IMR 90 P8
68.5	D12	105.88	PKM_1	61.4	IMR 90 P8
69.0	D12	105.15	PKM_1	61.4	IMR 90 P8
69.5	D12	105.03	PKM_1	61.4	IMR 90 P8
70.0	D12	104.82	PKM_1	61.4	IMR 90 P8
70.5	D12	104.87	PKM_1	61.4	IMR 90 P8
71.0	D12	106.17	PKM_1	61.4	IMR 90 P8
71.5	D12	107.3	PKM_1	61.4	IMR 90 P8
72.0	D12	107.83	PKM_1	61.4	IMR 90 P8
72.5	D12	109.17	PKM_1	61.4	IMR 90 P8
73.0	D12	110.26	PKM_1	61.4	IMR 90 P8
73.5	D12	110.49	PKM_1	61.4	IMR 90 P8
74.0	D12	110.92	PKM_1	61.4	IMR 90 P8
74.5	D12	111.44	PKM_1	61.4	IMR 90 P8
75.0	D12	111.75	PKM_1	61.4	IMR 90 P8
75.5	D12	112.14	PKM_1	61.4	IMR 90 P8
76.0	D12	112.34	PKM_1	61.4	IMR 90 P8
76.5	D12	112.14	PKM_1	61.4	IMR 90 P8
77.0	D12	111.95	PKM_1	61.4	IMR 90 P8
77.5	D12	111.89	PKM_1	61.4	IMR 90 P8
78.0	D12	112.19	PKM_1	61.4	IMR 90 P8
78.5	D12	112.89	PKM_1	61.4	IMR 90 P8
79.0	D12	114.15	PKM_1	61.4	IMR 90 P8
79.5	D12	116.2	PKM_1	61.4	IMR 90 P8
80.0	D12	119.17	PKM_1	61.4	IMR 90 P8
80.5	D12	126.64	PKM_1	61.4	IMR 90 P8
81.0	D12	153.52	PKM_1	61.4	IMR 90 P8
81.5	D12	209.72	PKM_1	61.4	IMR 90 P8
82.0	D12	279.16	PKM_1	61.4	IMR 90 P8
82.5	D12	343.88	PKM_1	61.4	IMR 90 P8
83.0	D12	394.07	PKM_1	61.4	IMR 90 P8
83.5	D12	401.21	PKM_1	61.4	IMR 90 P8
84.0	D12	344.24	PKM_1	61.4	IMR 90 P8
84.5	D12	253.45	PKM_1	61.4	IMR 90 P8
85.0	D12	163.54	PKM_1	61.4	IMR 90 P8
85.5	D12	83.45	PKM_1	61.4	IMR 90 P8
86.0	D12	26.7	PKM_1	61.4	IMR 90 P8
86.5	D12	4.39	PKM_1	61.4	IMR 90 P8
87.0	D12	2.31	PKM_1	61.4	IMR 90 P8
87.5	D12	2.92	PKM_1	61.4	IMR 90 P8
88.0	D12	3.48	PKM_1	61.4	IMR 90 P8
88.5	D12	3.7	PKM_1	61.4	IMR 90 P8
89.0	D12	3.5	PKM_1	61.4	IMR 90 P8
89.5	D12	3.21	PKM_1	61.4	IMR 90 P8
90.0	D12	2.52	PKM_1	61.4	IMR 90 P8
90.5	D12	1.42	PKM_1	61.4	IMR 90 P8
91.0	D12	1.51	PKM_1	61.4	IMR 90 P8
91.5	D12	2.18	PKM_1	61.4	IMR 90 P8
92.0	D12	2.09	PKM_1	61.4	IMR 90 P8
92.5	D12	2.2	PKM_1	61.4	IMR 90 P8
93.0	D12	2.71	PKM_1	61.4	IMR 90 P8
93.5	D12	2.25	PKM_1	61.4	IMR 90 P8
94.0	D12	1.84	PKM_1	61.4	IMR 90 P8
94.5	D12	1.24	PKM_1	61.4	IMR 90 P8
95.0	D12	0.2	PKM_1	61.4	IMR 90 P8
55.0	E12	3.37	PKM_1	59.0	IMR 90 P8
55.5	E12	7.31	PKM_1	59.0	IMR 90 P8
56.0	E12	6.74	PKM_1	59.0	IMR 90 P8
56.5	E12	6.74	PKM_1	59.0	IMR 90 P8
57.0	E12	6.74	PKM_1	59.0	IMR 90 P8
57.5	E12	6.86	PKM_1	59.0	IMR 90 P8
58.0	E12	6.02	PKM_1	59.0	IMR 90 P8
58.5	E12	5.54	PKM_1	59.0	IMR 90 P8
59.0	E12	4.62	PKM_1	59.0	IMR 90 P8
59.5	E12	4.02	PKM_1	59.0	IMR 90 P8
60.0	E12	3.22	PKM_1	59.0	IMR 90 P8
60.5	E12	1.6	PKM_1	59.0	IMR 90 P8
61.0	E12	1.7	PKM_1	59.0	IMR 90 P8
61.5	E12	2.15	PKM_1	59.0	IMR 90 P8
62.0	E12	2.16	PKM_1	59.0	IMR 90 P8
62.5	E12	3.41	PKM_1	59.0	IMR 90 P8
63.0	E12	8.09	PKM_1	59.0	IMR 90 P8
63.5	E12	15.65	PKM_1	59.0	IMR 90 P8
64.0	E12	25.9	PKM_1	59.0	IMR 90 P8
64.5	E12	39.87	PKM_1	59.0	IMR 90 P8
65.0	E12	55.78	PKM_1	59.0	IMR 90 P8
65.5	E12	70.99	PKM_1	59.0	IMR 90 P8
66.0	E12	83.33	PKM_1	59.0	IMR 90 P8
66.5	E12	92.32	PKM_1	59.0	IMR 90 P8
67.0	E12	98.06	PKM_1	59.0	IMR 90 P8
67.5	E12	100.88	PKM_1	59.0	IMR 90 P8
68.0	E12	101.59	PKM_1	59.0	IMR 90 P8
68.5	E12	101.48	PKM_1	59.0	IMR 90 P8
69.0	E12	102.08	PKM_1	59.0	IMR 90 P8
69.5	E12	101.8	PKM_1	59.0	IMR 90 P8
70.0	E12	101.75	PKM_1	59.0	IMR 90 P8
70.5	E12	102.99	PKM_1	59.0	IMR 90 P8
71.0	E12	104.35	PKM_1	59.0	IMR 90 P8
71.5	E12	105.45	PKM_1	59.0	IMR 90 P8
72.0	E12	107.84	PKM_1	59.0	IMR 90 P8
72.5	E12	110.1	PKM_1	59.0	IMR 90 P8
73.0	E12	111.1	PKM_1	59.0	IMR 90 P8
73.5	E12	111.89	PKM_1	59.0	IMR 90 P8
74.0	E12	112.54	PKM_1	59.0	IMR 90 P8
74.5	E12	112.45	PKM_1	59.0	IMR 90 P8
75.0	E12	111.56	PKM_1	59.0	IMR 90 P8
75.5	E12	110.91	PKM_1	59.0	IMR 90 P8
76.0	E12	110.71	PKM_1	59.0	IMR 90 P8
76.5	E12	110.61	PKM_1	59.0	IMR 90 P8
77.0	E12	109.82	PKM_1	59.0	IMR 90 P8
77.5	E12	109.06	PKM_1	59.0	IMR 90 P8
78.0	E12	108.98	PKM_1	59.0	IMR 90 P8
78.5	E12	108.93	PKM_1	59.0	IMR 90 P8
79.0	E12	109.0	PKM_1	59.0	IMR 90 P8
79.5	E12	110.52	PKM_1	59.0	IMR 90 P8
80.0	E12	114.19	PKM_1	59.0	IMR 90 P8
80.5	E12	122.66	PKM_1	59.0	IMR 90 P8
81.0	E12	149.99	PKM_1	59.0	IMR 90 P8
81.5	E12	203.02	PKM_1	59.0	IMR 90 P8
82.0	E12	264.76	PKM_1	59.0	IMR 90 P8
82.5	E12	320.3	PKM_1	59.0	IMR 90 P8
83.0	E12	361.03	PKM_1	59.0	IMR 90 P8
83.5	E12	359.37	PKM_1	59.0	IMR 90 P8
84.0	E12	300.92	PKM_1	59.0	IMR 90 P8
84.5	E12	218.36	PKM_1	59.0	IMR 90 P8
85.0	E12	139.37	PKM_1	59.0	IMR 90 P8
85.5	E12	69.56	PKM_1	59.0	IMR 90 P8
86.0	E12	22.49	PKM_1	59.0	IMR 90 P8
86.5	E12	6.18	PKM_1	59.0	IMR 90 P8
87.0	E12	4.89	PKM_1	59.0	IMR 90 P8
87.5	E12	4.66	PKM_1	59.0	IMR 90 P8
88.0	E12	4.77	PKM_1	59.0	IMR 90 P8
88.5	E12	5.04	PKM_1	59.0	IMR 90 P8
89.0	E12	5.54	PKM_1	59.0	IMR 90 P8
89.5	E12	5.7	PKM_1	59.0	IMR 90 P8
90.0	E12	5.47	PKM_1	59.0	IMR 90 P8
90.5	E12	5.44	PKM_1	59.0	IMR 90 P8
91.0	E12	6.66	PKM_1	59.0	IMR 90 P8
91.5	E12	8.01	PKM_1	59.0	IMR 90 P8
92.0	E12	8.85	PKM_1	59.0	IMR 90 P8
92.5	E12	9.95	PKM_1	59.0	IMR 90 P8
93.0	E12	10.49	PKM_1	59.0	IMR 90 P8
93.5	E12	9.23	PKM_1	59.0	IMR 90 P8
94.0	E12	8.47	PKM_1	59.0	IMR 90 P8
94.5	E12	6.93	PKM_1	59.0	IMR 90 P8
95.0	E12	2.05	PKM_1	59.0	IMR 90 P8
55.0	F12	-6.6	PKM_1	57.0	IMR 90 P8
55.5	F12	-14.29	PKM_1	57.0	IMR 90 P8
56.0	F12	-13.19	PKM_1	57.0	IMR 90 P8
56.5	F12	-13.19	PKM_1	57.0	IMR 90 P8
57.0	F12	-13.19	PKM_1	57.0	IMR 90 P8
57.5	F12	-13.14	PKM_1	57.0	IMR 90 P8
58.0	F12	-13.52	PKM_1	57.0	IMR 90 P8
58.5	F12	-13.86	PKM_1	57.0	IMR 90 P8
59.0	F12	-14.2	PKM_1	57.0	IMR 90 P8
59.5	F12	-14.18	PKM_1	57.0	IMR 90 P8
60.0	F12	-13.39	PKM_1	57.0	IMR 90 P8
60.5	F12	-11.31	PKM_1	57.0	IMR 90 P8
61.0	F12	-7.43	PKM_1	57.0	IMR 90 P8
61.5	F12	-1.77	PKM_1	57.0	IMR 90 P8
62.0	F12	6.47	PKM_1	57.0	IMR 90 P8
62.5	F12	17.34	PKM_1	57.0	IMR 90 P8
63.0	F12	29.95	PKM_1	57.0	IMR 90 P8
63.5	F12	43.38	PKM_1	57.0	IMR 90 P8
64.0	F12	57.0	PKM_1	57.0	IMR 90 P8
64.5	F12	69.18	PKM_1	57.0	IMR 90 P8
65.0	F12	79.7	PKM_1	57.0	IMR 90 P8
65.5	F12	87.84	PKM_1	57.0	IMR 90 P8
66.0	F12	93.11	PKM_1	57.0	IMR 90 P8
66.5	F12	96.55	PKM_1	57.0	IMR 90 P8
67.0	F12	98.57	PKM_1	57.0	IMR 90 P8
67.5	F12	98.18	PKM_1	57.0	IMR 90 P8
68.0	F12	96.9	PKM_1	57.0	IMR 90 P8
68.5	F12	96.33	PKM_1	57.0	IMR 90 P8
69.0	F12	95.26	PKM_1	57.0	IMR 90 P8
69.5	F12	93.71	PKM_1	57.0	IMR 90 P8
70.0	F12	93.12	PKM_1	57.0	IMR 90 P8
70.5	F12	93.17	PKM_1	57.0	IMR 90 P8
71.0	F12	92.66	PKM_1	57.0	IMR 90 P8
71.5	F12	92.81	PKM_1	57.0	IMR 90 P8
72.0	F12	93.94	PKM_1	57.0	IMR 90 P8
72.5	F12	94.99	PKM_1	57.0	IMR 90 P8
73.0	F12	95.95	PKM_1	57.0	IMR 90 P8
73.5	F12	97.13	PKM_1	57.0	IMR 90 P8
74.0	F12	97.63	PKM_1	57.0	IMR 90 P8
74.5	F12	97.87	PKM_1	57.0	IMR 90 P8
75.0	F12	98.17	PKM_1	57.0	IMR 90 P8
75.5	F12	97.63	PKM_1	57.0	IMR 90 P8
76.0	F12	96.39	PKM_1	57.0	IMR 90 P8
76.5	F12	95.72	PKM_1	57.0	IMR 90 P8
77.0	F12	95.21	PKM_1	57.0	IMR 90 P8
77.5	F12	94.78	PKM_1	57.0	IMR 90 P8
78.0	F12	95.38	PKM_1	57.0	IMR 90 P8
78.5	F12	97.11	PKM_1	57.0	IMR 90 P8
79.0	F12	99.07	PKM_1	57.0	IMR 90 P8
79.5	F12	100.65	PKM_1	57.0	IMR 90 P8
80.0	F12	103.29	PKM_1	57.0	IMR 90 P8
80.5	F12	110.92	PKM_1	57.0	IMR 90 P8
81.0	F12	136.25	PKM_1	57.0	IMR 90 P8
81.5	F12	184.0	PKM_1	57.0	IMR 90 P8
82.0	F12	238.75	PKM_1	57.0	IMR 90 P8
82.5	F12	287.67	PKM_1	57.0	IMR 90 P8
83.0	F12	322.21	PKM_1	57.0	IMR 90 P8
83.5	F12	315.79	PKM_1	57.0	IMR 90 P8
84.0	F12	259.51	PKM_1	57.0	IMR 90 P8
84.5	F12	185.07	PKM_1	57.0	IMR 90 P8
85.0	F12	114.82	PKM_1	57.0	IMR 90 P8
85.5	F12	53.81	PKM_1	57.0	IMR 90 P8
86.0	F12	15.49	PKM_1	57.0	IMR 90 P8
86.5	F12	3.76	PKM_1	57.0	IMR 90 P8
87.0	F12	3.22	PKM_1	57.0	IMR 90 P8
87.5	F12	3.26	PKM_1	57.0	IMR 90 P8
88.0	F12	2.63	PKM_1	57.0	IMR 90 P8
88.5	F12	2.05	PKM_1	57.0	IMR 90 P8
89.0	F12	2.38	PKM_1	57.0	IMR 90 P8
89.5	F12	2.69	PKM_1	57.0	IMR 90 P8
90.0	F12	2.72	PKM_1	57.0	IMR 90 P8
90.5	F12	3.52	PKM_1	57.0	IMR 90 P8
91.0	F12	4.23	PKM_1	57.0	IMR 90 P8
91.5	F12	3.97	PKM_1	57.0	IMR 90 P8
92.0	F12	3.61	PKM_1	57.0	IMR 90 P8
92.5	F12	3.36	PKM_1	57.0	IMR 90 P8
93.0	F12	2.48	PKM_1	57.0	IMR 90 P8
93.5	F12	1.49	PKM_1	57.0	IMR 90 P8
94.0	F12	1.13	PKM_1	57.0	IMR 90 P8
94.5	F12	0.66	PKM_1	57.0	IMR 90 P8
95.0	F12	0.08	PKM_1	57.0	IMR 90 P8
55.0	G12	-10.12	PKM_1	55.7	IMR 90 P8
55.5	G12	-21.94	PKM_1	55.7	IMR 90 P8
56.0	G12	-20.25	PKM_1	55.7	IMR 90 P8
56.5	G12	-20.25	PKM_1	55.7	IMR 90 P8
57.0	G12	-20.25	PKM_1	55.7	IMR 90 P8
57.5	G12	-20.26	PKM_1	55.7	IMR 90 P8
58.0	G12	-20.22	PKM_1	55.7	IMR 90 P8
58.5	G12	-20.02	PKM_1	55.7	IMR 90 P8
59.0	G12	-20.21	PKM_1	55.7	IMR 90 P8
59.5	G12	-20.97	PKM_1	55.7	IMR 90 P8
60.0	G12	-20.28	PKM_1	55.7	IMR 90 P8
60.5	G12	-16.21	PKM_1	55.7	IMR 90 P8
61.0	G12	-10.9	PKM_1	55.7	IMR 90 P8
61.5	G12	-5.49	PKM_1	55.7	IMR 90 P8
62.0	G12	2.38	PKM_1	55.7	IMR 90 P8
62.5	G12	12.61	PKM_1	55.7	IMR 90 P8
63.0	G12	22.83	PKM_1	55.7	IMR 90 P8
63.5	G12	34.24	PKM_1	55.7	IMR 90 P8
64.0	G12	47.8	PKM_1	55.7	IMR 90 P8
64.5	G12	60.5	PKM_1	55.7	IMR 90 P8
65.0	G12	70.87	PKM_1	55.7	IMR 90 P8
65.5	G12	79.71	PKM_1	55.7	IMR 90 P8
66.0	G12	85.58	PKM_1	55.7	IMR 90 P8
66.5	G12	88.02	PKM_1	55.7	IMR 90 P8
67.0	G12	89.33	PKM_1	55.7	IMR 90 P8
67.5	G12	89.39	PKM_1	55.7	IMR 90 P8
68.0	G12	87.89	PKM_1	55.7	IMR 90 P8
68.5	G12	87.13	PKM_1	55.7	IMR 90 P8
69.0	G12	87.15	PKM_1	55.7	IMR 90 P8
69.5	G12	86.36	PKM_1	55.7	IMR 90 P8
70.0	G12	86.08	PKM_1	55.7	IMR 90 P8
70.5	G12	85.61	PKM_1	55.7	IMR 90 P8
71.0	G12	84.46	PKM_1	55.7	IMR 90 P8
71.5	G12	83.01	PKM_1	55.7	IMR 90 P8
72.0	G12	82.42	PKM_1	55.7	IMR 90 P8
72.5	G12	82.85	PKM_1	55.7	IMR 90 P8
73.0	G12	84.26	PKM_1	55.7	IMR 90 P8
73.5	G12	85.88	PKM_1	55.7	IMR 90 P8
74.0	G12	87.66	PKM_1	55.7	IMR 90 P8
74.5	G12	89.03	PKM_1	55.7	IMR 90 P8
75.0	G12	88.86	PKM_1	55.7	IMR 90 P8
75.5	G12	88.3	PKM_1	55.7	IMR 90 P8
76.0	G12	87.51	PKM_1	55.7	IMR 90 P8
76.5	G12	86.79	PKM_1	55.7	IMR 90 P8
77.0	G12	86.31	PKM_1	55.7	IMR 90 P8
77.5	G12	86.12	PKM_1	55.7	IMR 90 P8
78.0	G12	86.6	PKM_1	55.7	IMR 90 P8
78.5	G12	87.6	PKM_1	55.7	IMR 90 P8
79.0	G12	88.56	PKM_1	55.7	IMR 90 P8
79.5	G12	89.54	PKM_1	55.7	IMR 90 P8
80.0	G12	91.81	PKM_1	55.7	IMR 90 P8
80.5	G12	97.26	PKM_1	55.7	IMR 90 P8
81.0	G12	117.21	PKM_1	55.7	IMR 90 P8
81.5	G12	158.92	PKM_1	55.7	IMR 90 P8
82.0	G12	207.41	PKM_1	55.7	IMR 90 P8
82.5	G12	250.59	PKM_1	55.7	IMR 90 P8
83.0	G12	283.21	PKM_1	55.7	IMR 90 P8
83.5	G12	282.28	PKM_1	55.7	IMR 90 P8
84.0	G12	234.29	PKM_1	55.7	IMR 90 P8
84.5	G12	168.44	PKM_1	55.7	IMR 90 P8
85.0	G12	106.5	PKM_1	55.7	IMR 90 P8
85.5	G12	50.7	PKM_1	55.7	IMR 90 P8
86.0	G12	14.12	PKM_1	55.7	IMR 90 P8
86.5	G12	3.23	PKM_1	55.7	IMR 90 P8
87.0	G12	2.72	PKM_1	55.7	IMR 90 P8
87.5	G12	2.35	PKM_1	55.7	IMR 90 P8
88.0	G12	3.24	PKM_1	55.7	IMR 90 P8
88.5	G12	3.36	PKM_1	55.7	IMR 90 P8
89.0	G12	2.85	PKM_1	55.7	IMR 90 P8
89.5	G12	2.98	PKM_1	55.7	IMR 90 P8
90.0	G12	3.02	PKM_1	55.7	IMR 90 P8
90.5	G12	2.61	PKM_1	55.7	IMR 90 P8
91.0	G12	2.58	PKM_1	55.7	IMR 90 P8
91.5	G12	2.67	PKM_1	55.7	IMR 90 P8
92.0	G12	2.63	PKM_1	55.7	IMR 90 P8
92.5	G12	2.71	PKM_1	55.7	IMR 90 P8
93.0	G12	2.61	PKM_1	55.7	IMR 90 P8
93.5	G12	1.93	PKM_1	55.7	IMR 90 P8
94.0	G12	1.7	PKM_1	55.7	IMR 90 P8
94.5	G12	0.59	PKM_1	55.7	IMR 90 P8
95.0	G12	-0.35	PKM_1	55.7	IMR 90 P8
55.0	H12	-11.12	PKM_1	55.0	IMR 90 P8
55.5	H12	-24.09	PKM_1	55.0	IMR 90 P8
56.0	H12	-22.24	PKM_1	55.0	IMR 90 P8
56.5	H12	-22.24	PKM_1	55.0	IMR 90 P8
57.0	H12	-22.24	PKM_1	55.0	IMR 90 P8
57.5	H12	-22.34	PKM_1	55.0	IMR 90 P8
58.0	H12	-21.77	PKM_1	55.0	IMR 90 P8
58.5	H12	-20.16	PKM_1	55.0	IMR 90 P8
59.0	H12	-19.79	PKM_1	55.0	IMR 90 P8
59.5	H12	-18.93	PKM_1	55.0	IMR 90 P8
60.0	H12	-16.43	PKM_1	55.0	IMR 90 P8
60.5	H12	-13.65	PKM_1	55.0	IMR 90 P8
61.0	H12	-10.52	PKM_1	55.0	IMR 90 P8
61.5	H12	-5.99	PKM_1	55.0	IMR 90 P8
62.0	H12	0.54	PKM_1	55.0	IMR 90 P8
62.5	H12	8.41	PKM_1	55.0	IMR 90 P8
63.0	H12	18.36	PKM_1	55.0	IMR 90 P8
63.5	H12	30.26	PKM_1	55.0	IMR 90 P8
64.0	H12	42.94	PKM_1	55.0	IMR 90 P8
64.5	H12	55.12	PKM_1	55.0	IMR 90 P8
65.0	H12	65.16	PKM_1	55.0	IMR 90 P8
65.5	H12	72.54	PKM_1	55.0	IMR 90 P8
66.0	H12	77.4	PKM_1	55.0	IMR 90 P8
66.5	H12	80.08	PKM_1	55.0	IMR 90 P8
67.0	H12	80.9	PKM_1	55.0	IMR 90 P8
67.5	H12	81.19	PKM_1	55.0	IMR 90 P8
68.0	H12	81.35	PKM_1	55.0	IMR 90 P8
68.5	H12	81.06	PKM_1	55.0	IMR 90 P8
69.0	H12	80.42	PKM_1	55.0	IMR 90 P8
69.5	H12	79.62	PKM_1	55.0	IMR 90 P8
70.0	H12	79.07	PKM_1	55.0	IMR 90 P8
70.5	H12	77.78	PKM_1	55.0	IMR 90 P8
71.0	H12	76.26	PKM_1	55.0	IMR 90 P8
71.5	H12	75.52	PKM_1	55.0	IMR 90 P8
72.0	H12	74.97	PKM_1	55.0	IMR 90 P8
72.5	H12	74.42	PKM_1	55.0	IMR 90 P8
73.0	H12	75.18	PKM_1	55.0	IMR 90 P8
73.5	H12	76.83	PKM_1	55.0	IMR 90 P8
74.0	H12	78.16	PKM_1	55.0	IMR 90 P8
74.5	H12	79.36	PKM_1	55.0	IMR 90 P8
75.0	H12	80.47	PKM_1	55.0	IMR 90 P8
75.5	H12	80.79	PKM_1	55.0	IMR 90 P8
76.0	H12	80.23	PKM_1	55.0	IMR 90 P8
76.5	H12	79.28	PKM_1	55.0	IMR 90 P8
77.0	H12	78.53	PKM_1	55.0	IMR 90 P8
77.5	H12	77.48	PKM_1	55.0	IMR 90 P8
78.0	H12	76.95	PKM_1	55.0	IMR 90 P8
78.5	H12	77.48	PKM_1	55.0	IMR 90 P8
79.0	H12	78.54	PKM_1	55.0	IMR 90 P8
79.5	H12	79.98	PKM_1	55.0	IMR 90 P8
80.0	H12	82.45	PKM_1	55.0	IMR 90 P8
80.5	H12	87.27	PKM_1	55.0	IMR 90 P8
81.0	H12	103.76	PKM_1	55.0	IMR 90 P8
81.5	H12	139.38	PKM_1	55.0	IMR 90 P8
82.0	H12	182.56	PKM_1	55.0	IMR 90 P8
82.5	H12	221.71	PKM_1	55.0	IMR 90 P8
83.0	H12	251.98	PKM_1	55.0	IMR 90 P8
83.5	H12	254.58	PKM_1	55.0	IMR 90 P8
84.0	H12	215.46	PKM_1	55.0	IMR 90 P8
84.5	H12	156.71	PKM_1	55.0	IMR 90 P8
85.0	H12	100.02	PKM_1	55.0	IMR 90 P8
85.5	H12	49.86	PKM_1	55.0	IMR 90 P8
86.0	H12	15.0	PKM_1	55.0	IMR 90 P8
86.5	H12	2.06	PKM_1	55.0	IMR 90 P8
87.0	H12	1.4	PKM_1	55.0	IMR 90 P8
87.5	H12	2.24	PKM_1	55.0	IMR 90 P8
88.0	H12	2.7	PKM_1	55.0	IMR 90 P8
88.5	H12	3.11	PKM_1	55.0	IMR 90 P8
89.0	H12	4.0	PKM_1	55.0	IMR 90 P8
89.5	H12	3.71	PKM_1	55.0	IMR 90 P8
90.0	H12	2.78	PKM_1	55.0	IMR 90 P8
90.5	H12	1.93	PKM_1	55.0	IMR 90 P8
91.0	H12	1.17	PKM_1	55.0	IMR 90 P8
91.5	H12	0.34	PKM_1	55.0	IMR 90 P8
92.0	H12	0.27	PKM_1	55.0	IMR 90 P8
92.5	H12	0.87	PKM_1	55.0	IMR 90 P8
93.0	H12	1.21	PKM_1	55.0	IMR 90 P8
93.5	H12	1.58	PKM_1	55.0	IMR 90 P8
94.0	H12	2.13	PKM_1	55.0	IMR 90 P8
94.5	H12	2.58	PKM_1	55.0	IMR 90 P8
95.0	H12	1.17	PKM_1	55.0	IMR 90 P8
