# Supplementary material for: Primer PICKR: literature-mined scoring platform for robust RT–qPCR primers
Source: Nat Commun. 2026 May 28;17:6938. doi: 10.1038/s41467-026-73648-2 (PMC13388996; doi:10.1038/s41467-026-73648-2)
Supplement: Supplementary file 11 — Source Data [file 41467_2026_73648_MOESM11_ESM.zip › Suppl_Fig_S7/amplification_data_CASP3_1.csv]

Cycle	Well	Fluorescence	Target	melt temp	Replicate
1	A3	-6.86255869608658	CASP3_1	65.0	IMR90p8
2	A3	-5.59800942423863	CASP3_1	65.0	IMR90p8
3	A3	-10.4583833731131	CASP3_1	65.0	IMR90p8
4	A3	12.9554407051296	CASP3_1	65.0	IMR90p8
5	A3	5.42569386541345	CASP3_1	65.0	IMR90p8
6	A3	5.63830310057438	CASP3_1	65.0	IMR90p8
7	A3	3.61703382988208	CASP3_1	65.0	IMR90p8
8	A3	-8.61889330919439	CASP3_1	65.0	IMR90p8
9	A3	8.13025728291041	CASP3_1	65.0	IMR90p8
10	A3	9.49968339254019	CASP3_1	65.0	IMR90p8
11	A3	-3.15575110850887	CASP3_1	65.0	IMR90p8
12	A3	-2.68057284158203	CASP3_1	65.0	IMR90p8
13	A3	5.64316900528911	CASP3_1	65.0	IMR90p8
14	A3	3.75287394113047	CASP3_1	65.0	IMR90p8
15	A3	-13.0037364670306	CASP3_1	65.0	IMR90p8
16	A3	-19.6793463928843	CASP3_1	65.0	IMR90p8
17	A3	-4.11286578504541	CASP3_1	65.0	IMR90p8
18	A3	-11.4189564843682	CASP3_1	65.0	IMR90p8
19	A3	1.89985379790778	CASP3_1	65.0	IMR90p8
20	A3	3.32123057046465	CASP3_1	65.0	IMR90p8
21	A3	-0.0675850243151217	CASP3_1	65.0	IMR90p8
22	A3	0.52672743845369	CASP3_1	65.0	IMR90p8
23	A3	-0.311627676393073	CASP3_1	65.0	IMR90p8
24	A3	4.44958122457911	CASP3_1	65.0	IMR90p8
25	A3	5.26646241672188	CASP3_1	65.0	IMR90p8
26	A3	11.0797433551152	CASP3_1	65.0	IMR90p8
27	A3	26.5660913905863	CASP3_1	65.0	IMR90p8
28	A3	57.8410507589424	CASP3_1	65.0	IMR90p8
29	A3	115.3920700761	CASP3_1	65.0	IMR90p8
30	A3	215.847751675508	CASP3_1	65.0	IMR90p8
31	A3	383.35650281127	CASP3_1	65.0	IMR90p8
32	A3	600.587478952286	CASP3_1	65.0	IMR90p8
33	A3	813.747816523868	CASP3_1	65.0	IMR90p8
34	A3	1022.92112345792	CASP3_1	65.0	IMR90p8
35	A3	1236.42348008463	CASP3_1	65.0	IMR90p8
36	A3	1446.40303858028	CASP3_1	65.0	IMR90p8
37	A3	1651.82110102202	CASP3_1	65.0	IMR90p8
38	A3	1841.04054707757	CASP3_1	65.0	IMR90p8
39	A3	2012.96556299004	CASP3_1	65.0	IMR90p8
40	A3	2168.55123875039	CASP3_1	65.0	IMR90p8
1	B3	-8.47672370990858	CASP3_1	64.5	IMR90p8
2	B3	-10.9062077447588	CASP3_1	64.5	IMR90p8
3	B3	-11.2719224446605	CASP3_1	64.5	IMR90p8
4	B3	12.2197792881993	CASP3_1	64.5	IMR90p8
5	B3	7.3973941266413	CASP3_1	64.5	IMR90p8
6	B3	7.92495164724096	CASP3_1	64.5	IMR90p8
7	B3	4.0367028190617	CASP3_1	64.5	IMR90p8
8	B3	-13.9964052244823	CASP3_1	64.5	IMR90p8
9	B3	2.54208907980637	CASP3_1	64.5	IMR90p8
10	B3	4.98865043096112	CASP3_1	64.5	IMR90p8
11	B3	-1.5299461210152	CASP3_1	64.5	IMR90p8
12	B3	6.29425059340883	CASP3_1	64.5	IMR90p8
13	B3	4.75768388701545	CASP3_1	64.5	IMR90p8
14	B3	5.39109393207627	CASP3_1	64.5	IMR90p8
15	B3	-21.4094811746809	CASP3_1	64.5	IMR90p8
16	B3	-3.30747692009663	CASP3_1	64.5	IMR90p8
17	B3	-6.78901288468933	CASP3_1	64.5	IMR90p8
18	B3	-11.97895508395	CASP3_1	64.5	IMR90p8
19	B3	6.09719491357191	CASP3_1	64.5	IMR90p8
20	B3	1.47163691155311	CASP3_1	64.5	IMR90p8
21	B3	3.84015031840499	CASP3_1	64.5	IMR90p8
22	B3	2.84309002700684	CASP3_1	64.5	IMR90p8
23	B3	1.54335005160829	CASP3_1	64.5	IMR90p8
24	B3	3.05686337217185	CASP3_1	64.5	IMR90p8
25	B3	7.34451180592032	CASP3_1	64.5	IMR90p8
26	B3	15.2197954830144	CASP3_1	64.5	IMR90p8
27	B3	31.9032774743764	CASP3_1	64.5	IMR90p8
28	B3	50.2291808936689	CASP3_1	64.5	IMR90p8
29	B3	114.140937381852	CASP3_1	64.5	IMR90p8
30	B3	214.242062244472	CASP3_1	64.5	IMR90p8
31	B3	382.078445467731	CASP3_1	64.5	IMR90p8
32	B3	611.857490642597	CASP3_1	64.5	IMR90p8
33	B3	842.101459432523	CASP3_1	64.5	IMR90p8
34	B3	1070.83398093177	CASP3_1	64.5	IMR90p8
35	B3	1301.19655573683	CASP3_1	64.5	IMR90p8
36	B3	1528.43884923122	CASP3_1	64.5	IMR90p8
37	B3	1752.18914745751	CASP3_1	64.5	IMR90p8
38	B3	1960.60358342527	CASP3_1	64.5	IMR90p8
39	B3	2148.87597553798	CASP3_1	64.5	IMR90p8
40	B3	2319.35440865884	CASP3_1	64.5	IMR90p8
1	C3	-11.1933011763103	CASP3_1	63.3	IMR90p8
2	C3	-11.7935551207715	CASP3_1	63.3	IMR90p8
3	C3	-11.9866076885655	CASP3_1	63.3	IMR90p8
4	C3	7.65584830925945	CASP3_1	63.3	IMR90p8
5	C3	9.59312814190298	CASP3_1	63.3	IMR90p8
6	C3	6.70582551747975	CASP3_1	63.3	IMR90p8
7	C3	2.46390325974426	CASP3_1	63.3	IMR90p8
8	C3	-7.88979299943549	CASP3_1	63.3	IMR90p8
9	C3	-1.12853024635024	CASP3_1	63.3	IMR90p8
10	C3	6.92063532471229	CASP3_1	63.3	IMR90p8
11	C3	-1.7767368175264	CASP3_1	63.3	IMR90p8
12	C3	9.47886762936196	CASP3_1	63.3	IMR90p8
13	C3	4.48890460544499	CASP3_1	63.3	IMR90p8
14	C3	0.351859272866932	CASP3_1	63.3	IMR90p8
15	C3	-13.4583852979281	CASP3_1	63.3	IMR90p8
16	C3	-4.70020249178833	CASP3_1	63.3	IMR90p8
17	C3	-4.31472555155733	CASP3_1	63.3	IMR90p8
18	C3	-12.9861125483253	CASP3_1	63.3	IMR90p8
19	C3	7.69535670803543	CASP3_1	63.3	IMR90p8
20	C3	1.78540354064489	CASP3_1	63.3	IMR90p8
21	C3	-1.32555522417215	CASP3_1	63.3	IMR90p8
22	C3	-0.954112274111139	CASP3_1	63.3	IMR90p8
23	C3	1.67925766178723	CASP3_1	63.3	IMR90p8
24	C3	2.14495877473382	CASP3_1	63.3	IMR90p8
25	C3	0.137777792085217	CASP3_1	63.3	IMR90p8
26	C3	9.7771702283253	CASP3_1	63.3	IMR90p8
27	C3	18.5885227554736	CASP3_1	63.3	IMR90p8
28	C3	37.2190383754423	CASP3_1	63.3	IMR90p8
29	C3	79.3534485224932	CASP3_1	63.3	IMR90p8
30	C3	150.62900987375	CASP3_1	63.3	IMR90p8
31	C3	278.651650011347	CASP3_1	63.3	IMR90p8
32	C3	492.431905971095	CASP3_1	63.3	IMR90p8
33	C3	716.504702393938	CASP3_1	63.3	IMR90p8
34	C3	947.732707038659	CASP3_1	63.3	IMR90p8
35	C3	1182.317087849	CASP3_1	63.3	IMR90p8
36	C3	1413.19444582788	CASP3_1	63.3	IMR90p8
37	C3	1646.23633356132	CASP3_1	63.3	IMR90p8
38	C3	1866.38721047174	CASP3_1	63.3	IMR90p8
39	C3	2075.57098754677	CASP3_1	63.3	IMR90p8
40	C3	2271.0534444416	CASP3_1	63.3	IMR90p8
1	D3	-16.1590072979325	CASP3_1	61.4	IMR90p8
2	D3	-10.735187743107	CASP3_1	61.4	IMR90p8
3	D3	-17.4445227276296	CASP3_1	61.4	IMR90p8
4	D3	11.0756344631141	CASP3_1	61.4	IMR90p8
5	D3	3.88007674141045	CASP3_1	61.4	IMR90p8
6	D3	14.9033482183327	CASP3_1	61.4	IMR90p8
7	D3	0.991277089687173	CASP3_1	61.4	IMR90p8
8	D3	-5.95465717492152	CASP3_1	61.4	IMR90p8
9	D3	-5.27602295106044	CASP3_1	61.4	IMR90p8
10	D3	5.64237160070479	CASP3_1	61.4	IMR90p8
11	D3	3.21907232929334	CASP3_1	61.4	IMR90p8
12	D3	8.15522139424047	CASP3_1	61.4	IMR90p8
13	D3	2.32720999662433	CASP3_1	61.4	IMR90p8
14	D3	-1.60765095198713	CASP3_1	61.4	IMR90p8
15	D3	-21.4875934650049	CASP3_1	61.4	IMR90p8
16	D3	-3.0507420000522	CASP3_1	61.4	IMR90p8
17	D3	-4.35720885969431	CASP3_1	61.4	IMR90p8
18	D3	5.58802538654027	CASP3_1	61.4	IMR90p8
19	D3	6.27970023632679	CASP3_1	61.4	IMR90p8
20	D3	4.84237350541753	CASP3_1	61.4	IMR90p8
21	D3	-1.84099458179617	CASP3_1	61.4	IMR90p8
22	D3	-1.9646768501525	CASP3_1	61.4	IMR90p8
23	D3	3.24938857235293	CASP3_1	61.4	IMR90p8
24	D3	-1.55339718590039	CASP3_1	61.4	IMR90p8
25	D3	-3.0837644214007	CASP3_1	61.4	IMR90p8
26	D3	0.907387273803579	CASP3_1	61.4	IMR90p8
27	D3	5.66096982491945	CASP3_1	61.4	IMR90p8
28	D3	14.7781641620622	CASP3_1	61.4	IMR90p8
29	D3	29.7055401529265	CASP3_1	61.4	IMR90p8
30	D3	56.1747437072781	CASP3_1	61.4	IMR90p8
31	D3	119.620500833606	CASP3_1	61.4	IMR90p8
32	D3	225.352274704551	CASP3_1	61.4	IMR90p8
33	D3	394.404459468948	CASP3_1	61.4	IMR90p8
34	D3	633.641239335804	CASP3_1	61.4	IMR90p8
35	D3	877.636567658528	CASP3_1	61.4	IMR90p8
36	D3	1119.67322890748	CASP3_1	61.4	IMR90p8
37	D3	1366.24935392505	CASP3_1	61.4	IMR90p8
38	D3	1608.552993055	CASP3_1	61.4	IMR90p8
39	D3	1849.97609467726	CASP3_1	61.4	IMR90p8
40	D3	2081.846936975	CASP3_1	61.4	IMR90p8
1	E3	-11.539903470617	CASP3_1	59.0	IMR90p8
2	E3	-12.8061506979529	CASP3_1	59.0	IMR90p8
3	E3	-14.4012907685064	CASP3_1	59.0	IMR90p8
4	E3	9.32073088340485	CASP3_1	59.0	IMR90p8
5	E3	9.09349692605383	CASP3_1	59.0	IMR90p8
6	E3	10.2189314034081	CASP3_1	59.0	IMR90p8
7	E3	-2.75865375500052	CASP3_1	59.0	IMR90p8
8	E3	-5.35257511280133	CASP3_1	59.0	IMR90p8
9	E3	-2.6758103531397	CASP3_1	59.0	IMR90p8
10	E3	9.89925755349304	CASP3_1	59.0	IMR90p8
11	E3	-4.64282830549837	CASP3_1	59.0	IMR90p8
12	E3	7.82724599310723	CASP3_1	59.0	IMR90p8
13	E3	6.33734263682618	CASP3_1	59.0	IMR90p8
14	E3	-1.85614743562201	CASP3_1	59.0	IMR90p8
15	E3	-16.9506667781961	CASP3_1	59.0	IMR90p8
16	E3	-3.11268489186932	CASP3_1	59.0	IMR90p8
17	E3	-5.01050574313058	CASP3_1	59.0	IMR90p8
18	E3	3.34582687408874	CASP3_1	59.0	IMR90p8
19	E3	1.97372713374034	CASP3_1	59.0	IMR90p8
20	E3	4.94011749734591	CASP3_1	59.0	IMR90p8
21	E3	1.22950622581266	CASP3_1	59.0	IMR90p8
22	E3	2.98615345271901	CASP3_1	59.0	IMR90p8
23	E3	0.496992509530628	CASP3_1	59.0	IMR90p8
24	E3	-2.04375778898975	CASP3_1	59.0	IMR90p8
25	E3	1.05348937338113	CASP3_1	59.0	IMR90p8
26	E3	-2.39444178560643	CASP3_1	59.0	IMR90p8
27	E3	-3.17435274855461	CASP3_1	59.0	IMR90p8
28	E3	4.72149699727561	CASP3_1	59.0	IMR90p8
29	E3	4.6520662273133	CASP3_1	59.0	IMR90p8
30	E3	10.2069654436991	CASP3_1	59.0	IMR90p8
31	E3	26.6213795585422	CASP3_1	59.0	IMR90p8
32	E3	54.4055541318476	CASP3_1	59.0	IMR90p8
33	E3	96.609208626548	CASP3_1	59.0	IMR90p8
34	E3	198.280522208856	CASP3_1	59.0	IMR90p8
35	E3	372.867764849665	CASP3_1	59.0	IMR90p8
36	E3	614.010752835338	CASP3_1	59.0	IMR90p8
37	E3	857.976035846716	CASP3_1	59.0	IMR90p8
38	E3	1101.9153729465	CASP3_1	59.0	IMR90p8
39	E3	1350.46802279273	CASP3_1	59.0	IMR90p8
40	E3	1602.47290827113	CASP3_1	59.0	IMR90p8
1	F3	-11.4501842760278	CASP3_1	57.0	IMR90p8
2	F3	-13.3389629047356	CASP3_1	57.0	IMR90p8
3	F3	-13.7951911683626	CASP3_1	57.0	IMR90p8
4	F3	13.1427945742666	CASP3_1	57.0	IMR90p8
5	F3	8.11209843047982	CASP3_1	57.0	IMR90p8
6	F3	9.61523472400131	CASP3_1	57.0	IMR90p8
7	F3	-7.69337865798252	CASP3_1	57.0	IMR90p8
8	F3	-4.31112017337364	CASP3_1	57.0	IMR90p8
9	F3	6.53740781898841	CASP3_1	57.0	IMR90p8
10	F3	5.00350347981112	CASP3_1	57.0	IMR90p8
11	F3	-4.77238963534819	CASP3_1	57.0	IMR90p8
12	F3	4.90639468149629	CASP3_1	57.0	IMR90p8
13	F3	5.84392727864497	CASP3_1	57.0	IMR90p8
14	F3	-1.9869827668449	CASP3_1	57.0	IMR90p8
15	F3	-18.7557282575244	CASP3_1	57.0	IMR90p8
16	F3	1.37379481033486	CASP3_1	57.0	IMR90p8
17	F3	-9.61207802682247	CASP3_1	57.0	IMR90p8
18	F3	3.80019896806289	CASP3_1	57.0	IMR90p8
19	F3	-1.52025016894959	CASP3_1	57.0	IMR90p8
20	F3	2.23066692050315	CASP3_1	57.0	IMR90p8
21	F3	0.131158884953493	CASP3_1	57.0	IMR90p8
22	F3	5.13059918343151	CASP3_1	57.0	IMR90p8
23	F3	2.38670780772827	CASP3_1	57.0	IMR90p8
24	F3	-0.0673117473252205	CASP3_1	57.0	IMR90p8
25	F3	3.72226658702948	CASP3_1	57.0	IMR90p8
26	F3	0.886424976943999	CASP3_1	57.0	IMR90p8
27	F3	-2.23795012723713	CASP3_1	57.0	IMR90p8
28	F3	4.11513420525034	CASP3_1	57.0	IMR90p8
29	F3	0.7149083979225	CASP3_1	57.0	IMR90p8
30	F3	6.60750985902041	CASP3_1	57.0	IMR90p8
31	F3	6.13859157847764	CASP3_1	57.0	IMR90p8
32	F3	13.8984905065531	CASP3_1	57.0	IMR90p8
33	F3	20.5531591056651	CASP3_1	57.0	IMR90p8
34	F3	56.6011691104568	CASP3_1	57.0	IMR90p8
35	F3	114.507362351723	CASP3_1	57.0	IMR90p8
36	F3	240.426358197692	CASP3_1	57.0	IMR90p8
37	F3	396.881386607334	CASP3_1	57.0	IMR90p8
38	F3	600.088579284762	CASP3_1	57.0	IMR90p8
39	F3	813.404115859653	CASP3_1	57.0	IMR90p8
40	F3	1036.82799633201	CASP3_1	57.0	IMR90p8
1	G3	-8.49908106186467	CASP3_1	55.7	IMR90p8
2	G3	-4.34707668778356	CASP3_1	55.7	IMR90p8
3	G3	-10.5658142741713	CASP3_1	55.7	IMR90p8
4	G3	7.48165074460667	CASP3_1	55.7	IMR90p8
5	G3	10.2929375362701	CASP3_1	55.7	IMR90p8
6	G3	11.3571698746723	CASP3_1	55.7	IMR90p8
7	G3	-6.67888095652597	CASP3_1	55.7	IMR90p8
8	G3	-8.26986478791378	CASP3_1	55.7	IMR90p8
9	G3	6.60946415633134	CASP3_1	55.7	IMR90p8
10	G3	5.17494277790092	CASP3_1	55.7	IMR90p8
11	G3	1.91470915115815	CASP3_1	55.7	IMR90p8
12	G3	7.36828480840722	CASP3_1	55.7	IMR90p8
13	G3	-0.664702461206616	CASP3_1	55.7	IMR90p8
14	G3	1.87219702626589	CASP3_1	55.7	IMR90p8
15	G3	-19.6473539632093	CASP3_1	55.7	IMR90p8
16	G3	-2.65182806580469	CASP3_1	55.7	IMR90p8
17	G3	-9.29129361362402	CASP3_1	55.7	IMR90p8
18	G3	3.91793055783364	CASP3_1	55.7	IMR90p8
19	G3	4.65338593085835	CASP3_1	55.7	IMR90p8
20	G3	0.49864979363565	CASP3_1	55.7	IMR90p8
21	G3	2.60091979126992	CASP3_1	55.7	IMR90p8
22	G3	4.03270916737483	CASP3_1	55.7	IMR90p8
23	G3	-0.476657316775345	CASP3_1	55.7	IMR90p8
24	G3	-1.47740247633101	CASP3_1	55.7	IMR90p8
25	G3	0.506697677205011	CASP3_1	55.7	IMR90p8
26	G3	1.3470299753867	CASP3_1	55.7	IMR90p8
27	G3	-4.09647284214225	CASP3_1	55.7	IMR90p8
28	G3	-0.863239351589073	CASP3_1	55.7	IMR90p8
29	G3	-0.588510749779289	CASP3_1	55.7	IMR90p8
30	G3	4.6686034964855	CASP3_1	55.7	IMR90p8
31	G3	-2.14134740594227	CASP3_1	55.7	IMR90p8
32	G3	4.08868358046993	CASP3_1	55.7	IMR90p8
33	G3	5.54644726362358	CASP3_1	55.7	IMR90p8
34	G3	12.0651348473702	CASP3_1	55.7	IMR90p8
35	G3	41.3776025197385	CASP3_1	55.7	IMR90p8
36	G3	115.316539022758	CASP3_1	55.7	IMR90p8
37	G3	205.213122806705	CASP3_1	55.7	IMR90p8
38	G3	363.096414021747	CASP3_1	55.7	IMR90p8
39	G3	563.673618933347	CASP3_1	55.7	IMR90p8
40	G3	769.21992287377	CASP3_1	55.7	IMR90p8
1	H3	-14.9731114612177	CASP3_1	55.0	IMR90p8
2	H3	-8.894625889091	CASP3_1	55.0	IMR90p8
3	H3	6.54241798040266	CASP3_1	55.0	IMR90p8
4	H3	4.3919670091268	CASP3_1	55.0	IMR90p8
5	H3	1.00567561977505	CASP3_1	55.0	IMR90p8
6	H3	3.60078356195982	CASP3_1	55.0	IMR90p8
7	H3	-7.2261598175719	CASP3_1	55.0	IMR90p8
8	H3	4.79457935689061	CASP3_1	55.0	IMR90p8
9	H3	3.76082323009177	CASP3_1	55.0	IMR90p8
10	H3	2.85938326749283	CASP3_1	55.0	IMR90p8
11	H3	-6.78354831774459	CASP3_1	55.0	IMR90p8
12	H3	2.4096595766523	CASP3_1	55.0	IMR90p8
13	H3	3.29527363877105	CASP3_1	55.0	IMR90p8
14	H3	-3.36366561514387	CASP3_1	55.0	IMR90p8
15	H3	-19.4211630536415	CASP3_1	55.0	IMR90p8
16	H3	-3.6164397765242	CASP3_1	55.0	IMR90p8
17	H3	-10.7220819816698	CASP3_1	55.0	IMR90p8
18	H3	4.7021568053533	CASP3_1	55.0	IMR90p8
19	H3	2.40682933746439	CASP3_1	55.0	IMR90p8
20	H3	4.50243043610863	CASP3_1	55.0	IMR90p8
21	H3	3.77147645184778	CASP3_1	55.0	IMR90p8
22	H3	-4.30817928821216	CASP3_1	55.0	IMR90p8
23	H3	7.55365864102214	CASP3_1	55.0	IMR90p8
24	H3	2.48531309868758	CASP3_1	55.0	IMR90p8
25	H3	-1.01890485317381	CASP3_1	55.0	IMR90p8
26	H3	6.36029817497092	CASP3_1	55.0	IMR90p8
27	H3	5.15691022784904	CASP3_1	55.0	IMR90p8
28	H3	3.07133661027592	CASP3_1	55.0	IMR90p8
29	H3	-1.91810833502905	CASP3_1	55.0	IMR90p8
30	H3	-2.74076865384632	CASP3_1	55.0	IMR90p8
31	H3	4.58660701410327	CASP3_1	55.0	IMR90p8
32	H3	-3.99255592565078	CASP3_1	55.0	IMR90p8
33	H3	-1.48976506425151	CASP3_1	55.0	IMR90p8
34	H3	7.41515491894461	CASP3_1	55.0	IMR90p8
35	H3	33.7365952731834	CASP3_1	55.0	IMR90p8
36	H3	67.2736859469137	CASP3_1	55.0	IMR90p8
37	H3	118.781569344115	CASP3_1	55.0	IMR90p8
38	H3	217.373702137261	CASP3_1	55.0	IMR90p8
39	H3	370.832426302781	CASP3_1	55.0	IMR90p8
40	H3	560.308946682107	CASP3_1	55.0	IMR90p8
1	A3	-0.566376692044287	CASP3_1	65.0	IMR90p2
2	A3	-3.92374138033938	CASP3_1	65.0	IMR90p2
3	A3	-0.431555051952273	CASP3_1	65.0	IMR90p2
4	A3	2.0488032905746	CASP3_1	65.0	IMR90p2
5	A3	2.25383927267239	CASP3_1	65.0	IMR90p2
6	A3	2.06582112733804	CASP3_1	65.0	IMR90p2
7	A3	0.798546252185588	CASP3_1	65.0	IMR90p2
8	A3	3.21280788525928	CASP3_1	65.0	IMR90p2
9	A3	-5.00767576337785	CASP3_1	65.0	IMR90p2
10	A3	0.851314476003608	CASP3_1	65.0	IMR90p2
11	A3	0.0045229007855596	CASP3_1	65.0	IMR90p2
12	A3	1.77550815746145	CASP3_1	65.0	IMR90p2
13	A3	-2.17320140415723	CASP3_1	65.0	IMR90p2
14	A3	2.05531849876525	CASP3_1	65.0	IMR90p2
15	A3	-3.99605146234671	CASP3_1	65.0	IMR90p2
16	A3	0.0344217819069854	CASP3_1	65.0	IMR90p2
17	A3	-1.12664412996128	CASP3_1	65.0	IMR90p2
18	A3	5.20442363345819	CASP3_1	65.0	IMR90p2
19	A3	-3.63325793927834	CASP3_1	65.0	IMR90p2
20	A3	-4.88627419035674	CASP3_1	65.0	IMR90p2
21	A3	1.64162083743076	CASP3_1	65.0	IMR90p2
22	A3	0.625431615016169	CASP3_1	65.0	IMR90p2
23	A3	-1.18024290783933	CASP3_1	65.0	IMR90p2
24	A3	-5.60138643231858	CASP3_1	65.0	IMR90p2
25	A3	0.76893064818023	CASP3_1	65.0	IMR90p2
26	A3	1.84260637419493	CASP3_1	65.0	IMR90p2
27	A3	8.98914414485989	CASP3_1	65.0	IMR90p2
28	A3	21.9447743920764	CASP3_1	65.0	IMR90p2
29	A3	49.3081683854225	CASP3_1	65.0	IMR90p2
30	A3	104.630404906305	CASP3_1	65.0	IMR90p2
31	A3	199.164424985548	CASP3_1	65.0	IMR90p2
32	A3	359.579693641665	CASP3_1	65.0	IMR90p2
33	A3	573.999580274126	CASP3_1	65.0	IMR90p2
34	A3	783.748428250546	CASP3_1	65.0	IMR90p2
35	A3	991.302096392867	CASP3_1	65.0	IMR90p2
36	A3	1196.52047331938	CASP3_1	65.0	IMR90p2
37	A3	1398.19859438528	CASP3_1	65.0	IMR90p2
38	A3	1597.54576470776	CASP3_1	65.0	IMR90p2
39	A3	1786.4597942973	CASP3_1	65.0	IMR90p2
40	A3	1972.10930586683	CASP3_1	65.0	IMR90p2
1	B3	2.01971138932095	CASP3_1	64.5	IMR90p2
2	B3	5.09390441950472	CASP3_1	64.5	IMR90p2
3	B3	-2.28021423747668	CASP3_1	64.5	IMR90p2
4	B3	1.67517092842354	CASP3_1	64.5	IMR90p2
5	B3	-0.218631647313032	CASP3_1	64.5	IMR90p2
6	B3	1.31934933582716	CASP3_1	64.5	IMR90p2
7	B3	2.01514421997035	CASP3_1	64.5	IMR90p2
8	B3	0.46302744990453	CASP3_1	64.5	IMR90p2
9	B3	3.9979471663537	CASP3_1	64.5	IMR90p2
10	B3	0.0272066806433031	CASP3_1	64.5	IMR90p2
11	B3	3.28638873549471	CASP3_1	64.5	IMR90p2
12	B3	0.407587770551345	CASP3_1	64.5	IMR90p2
13	B3	0.407048651614787	CASP3_1	64.5	IMR90p2
14	B3	1.40430372062883	CASP3_1	64.5	IMR90p2
15	B3	0.562554101999012	CASP3_1	64.5	IMR90p2
16	B3	-5.74767351419951	CASP3_1	64.5	IMR90p2
17	B3	-0.227670761785703	CASP3_1	64.5	IMR90p2
18	B3	-0.622953009960838	CASP3_1	64.5	IMR90p2
19	B3	-0.67544279182448	CASP3_1	64.5	IMR90p2
20	B3	-4.94874990010794	CASP3_1	64.5	IMR90p2
21	B3	-2.7147918751416	CASP3_1	64.5	IMR90p2
22	B3	1.05718099525393	CASP3_1	64.5	IMR90p2
23	B3	-2.73001630292038	CASP3_1	64.5	IMR90p2
24	B3	-3.12518534024048	CASP3_1	64.5	IMR90p2
25	B3	-3.02073427256164	CASP3_1	64.5	IMR90p2
26	B3	3.93279878699968	CASP3_1	64.5	IMR90p2
27	B3	11.8453460061487	CASP3_1	64.5	IMR90p2
28	B3	20.9148396269607	CASP3_1	64.5	IMR90p2
29	B3	56.2473365935598	CASP3_1	64.5	IMR90p2
30	B3	117.107727722813	CASP3_1	64.5	IMR90p2
31	B3	220.977420299754	CASP3_1	64.5	IMR90p2
32	B3	398.039262327711	CASP3_1	64.5	IMR90p2
33	B3	640.355924252227	CASP3_1	64.5	IMR90p2
34	B3	878.922108444949	CASP3_1	64.5	IMR90p2
35	B3	1113.0017551337	CASP3_1	64.5	IMR90p2
36	B3	1343.76441540118	CASP3_1	64.5	IMR90p2
37	B3	1571.31982274671	CASP3_1	64.5	IMR90p2
38	B3	1794.47153723294	CASP3_1	64.5	IMR90p2
39	B3	2003.52754843204	CASP3_1	64.5	IMR90p2
40	B3	2202.73764840606	CASP3_1	64.5	IMR90p2
1	C3	1.29199687525033	CASP3_1	63.3	IMR90p2
2	C3	1.19172508639849	CASP3_1	63.3	IMR90p2
3	C3	1.07741984968698	CASP3_1	63.3	IMR90p2
4	C3	0.0183594371828804	CASP3_1	63.3	IMR90p2
5	C3	1.42855926254151	CASP3_1	63.3	IMR90p2
6	C3	0.237436294271902	CASP3_1	63.3	IMR90p2
7	C3	1.56970092525489	CASP3_1	63.3	IMR90p2
8	C3	3.92718954216116	CASP3_1	63.3	IMR90p2
9	C3	-1.30010076335338	CASP3_1	63.3	IMR90p2
10	C3	3.23895877918767	CASP3_1	63.3	IMR90p2
11	C3	1.32467282698326	CASP3_1	63.3	IMR90p2
12	C3	-0.130349752961592	CASP3_1	63.3	IMR90p2
13	C3	-0.0727056123796501	CASP3_1	63.3	IMR90p2
14	C3	-3.38185466917776	CASP3_1	63.3	IMR90p2
15	C3	1.40817779426334	CASP3_1	63.3	IMR90p2
16	C3	2.03020613208719	CASP3_1	63.3	IMR90p2
17	C3	2.48137384191068	CASP3_1	63.3	IMR90p2
18	C3	-2.04836309391703	CASP3_1	63.3	IMR90p2
19	C3	-1.83413526507684	CASP3_1	63.3	IMR90p2
20	C3	-6.39071912204281	CASP3_1	63.3	IMR90p2
21	C3	-3.0085892635243	CASP3_1	63.3	IMR90p2
22	C3	-4.62008259682943	CASP3_1	63.3	IMR90p2
23	C3	-2.95915393536689	CASP3_1	63.3	IMR90p2
24	C3	-2.45614871260523	CASP3_1	63.3	IMR90p2
25	C3	-5.44835893230129	CASP3_1	63.3	IMR90p2
26	C3	-0.264915789906809	CASP3_1	63.3	IMR90p2
27	C3	4.17048655201643	CASP3_1	63.3	IMR90p2
28	C3	17.2671458392706	CASP3_1	63.3	IMR90p2
29	C3	30.6653787597024	CASP3_1	63.3	IMR90p2
30	C3	69.0273631531591	CASP3_1	63.3	IMR90p2
31	C3	143.853114149776	CASP3_1	63.3	IMR90p2
32	C3	272.413897642836	CASP3_1	63.3	IMR90p2
33	C3	475.061575722101	CASP3_1	63.3	IMR90p2
34	C3	720.950044480358	CASP3_1	63.3	IMR90p2
35	C3	960.371314002868	CASP3_1	63.3	IMR90p2
36	C3	1199.39873413396	CASP3_1	63.3	IMR90p2
37	C3	1434.93858164841	CASP3_1	63.3	IMR90p2
38	C3	1670.2239603328	CASP3_1	63.3	IMR90p2
39	C3	1898.29242413651	CASP3_1	63.3	IMR90p2
40	C3	2123.89823128474	CASP3_1	63.3	IMR90p2
1	D3	4.43122766845045	CASP3_1	61.4	IMR90p2
2	D3	1.52208569835648	CASP3_1	61.4	IMR90p2
3	D3	0.964740359428561	CASP3_1	61.4	IMR90p2
4	D3	0.26385241250955	CASP3_1	61.4	IMR90p2
5	D3	1.92807619864516	CASP3_1	61.4	IMR90p2
6	D3	2.97534781462582	CASP3_1	61.4	IMR90p2
7	D3	0.105344326064369	CASP3_1	61.4	IMR90p2
8	D3	2.32247408601097	CASP3_1	61.4	IMR90p2
9	D3	0.871853005741286	CASP3_1	61.4	IMR90p2
10	D3	4.10080856482227	CASP3_1	61.4	IMR90p2
11	D3	-3.84426250205524	CASP3_1	61.4	IMR90p2
12	D3	-1.41651787121191	CASP3_1	61.4	IMR90p2
13	D3	-1.42143010436848	CASP3_1	61.4	IMR90p2
14	D3	0.966558854845061	CASP3_1	61.4	IMR90p2
15	D3	3.57698445532378	CASP3_1	61.4	IMR90p2
16	D3	1.65306839161212	CASP3_1	61.4	IMR90p2
17	D3	-2.74143834891947	CASP3_1	61.4	IMR90p2
18	D3	-0.156980690020191	CASP3_1	61.4	IMR90p2
19	D3	-3.61819735667905	CASP3_1	61.4	IMR90p2
20	D3	-2.86080800804712	CASP3_1	61.4	IMR90p2
21	D3	-5.90165600047521	CASP3_1	61.4	IMR90p2
22	D3	2.91369610994707	CASP3_1	61.4	IMR90p2
23	D3	-3.86052683039634	CASP3_1	61.4	IMR90p2
24	D3	-7.96734633633832	CASP3_1	61.4	IMR90p2
25	D3	0.454595313250593	CASP3_1	61.4	IMR90p2
26	D3	3.2889211075908	CASP3_1	61.4	IMR90p2
27	D3	-0.89570261093786	CASP3_1	61.4	IMR90p2
28	D3	4.39701839351847	CASP3_1	61.4	IMR90p2
29	D3	10.8856951263879	CASP3_1	61.4	IMR90p2
30	D3	29.3758230354306	CASP3_1	61.4	IMR90p2
31	D3	51.8756753016742	CASP3_1	61.4	IMR90p2
32	D3	108.499056872438	CASP3_1	61.4	IMR90p2
33	D3	204.149709585675	CASP3_1	61.4	IMR90p2
34	D3	373.005058926401	CASP3_1	61.4	IMR90p2
35	D3	614.498878073283	CASP3_1	61.4	IMR90p2
36	D3	859.563428073125	CASP3_1	61.4	IMR90p2
37	D3	1110.0352746995	CASP3_1	61.4	IMR90p2
38	D3	1358.46478538971	CASP3_1	61.4	IMR90p2
39	D3	1613.37528385204	CASP3_1	61.4	IMR90p2
40	D3	1872.9302043129	CASP3_1	61.4	IMR90p2
1	E3	-1.95765868127592	CASP3_1	59.0	IMR90p2
2	E3	-2.42789173529172	CASP3_1	59.0	IMR90p2
3	E3	1.95194025250339	CASP3_1	59.0	IMR90p2
4	E3	-3.19752082512377	CASP3_1	59.0	IMR90p2
5	E3	-0.237302858515704	CASP3_1	59.0	IMR90p2
6	E3	-1.25912031597954	CASP3_1	59.0	IMR90p2
7	E3	1.33365764709788	CASP3_1	59.0	IMR90p2
8	E3	0.626832191966514	CASP3_1	59.0	IMR90p2
9	E3	2.220479140929	CASP3_1	59.0	IMR90p2
10	E3	-1.57569883668748	CASP3_1	59.0	IMR90p2
11	E3	-0.652171282394647	CASP3_1	59.0	IMR90p2
12	E3	0.506963503763473	CASP3_1	59.0	IMR90p2
13	E3	0.680986892919918	CASP3_1	59.0	IMR90p2
14	E3	2.87913493761471	CASP3_1	59.0	IMR90p2
15	E3	-0.496315840242914	CASP3_1	59.0	IMR90p2
16	E3	1.25525162314216	CASP3_1	59.0	IMR90p2
17	E3	1.56036685315121	CASP3_1	59.0	IMR90p2
18	E3	0.196972005041971	CASP3_1	59.0	IMR90p2
19	E3	0.672699478895538	CASP3_1	59.0	IMR90p2
20	E3	4.85582218069931	CASP3_1	59.0	IMR90p2
21	E3	-1.3587404447353	CASP3_1	59.0	IMR90p2
22	E3	-0.475338673782971	CASP3_1	59.0	IMR90p2
23	E3	-0.931670122815831	CASP3_1	59.0	IMR90p2
24	E3	-0.140092374360393	CASP3_1	59.0	IMR90p2
25	E3	0.783309113908217	CASP3_1	59.0	IMR90p2
26	E3	2.36292730179866	CASP3_1	59.0	IMR90p2
27	E3	-0.538870117700299	CASP3_1	59.0	IMR90p2
28	E3	-0.930324357058453	CASP3_1	59.0	IMR90p2
29	E3	-1.43946438038074	CASP3_1	59.0	IMR90p2
30	E3	9.77577862255339	CASP3_1	59.0	IMR90p2
31	E3	12.1186847709	CASP3_1	59.0	IMR90p2
32	E3	33.2982124001505	CASP3_1	59.0	IMR90p2
33	E3	71.0672006214181	CASP3_1	59.0	IMR90p2
34	E3	124.47760552903	CASP3_1	59.0	IMR90p2
35	E3	240.431493208397	CASP3_1	59.0	IMR90p2
36	E3	418.009477767686	CASP3_1	59.0	IMR90p2
37	E3	643.11484148903	CASP3_1	59.0	IMR90p2
38	E3	874.16599543988	CASP3_1	59.0	IMR90p2
39	E3	1122.14778178475	CASP3_1	59.0	IMR90p2
40	E3	1384.3306361464	CASP3_1	59.0	IMR90p2
1	F3	5.3077940633425	CASP3_1	57.0	IMR90p2
2	F3	0.328648042666828	CASP3_1	57.0	IMR90p2
3	F3	2.65856716677581	CASP3_1	57.0	IMR90p2
4	F3	1.05840345135357	CASP3_1	57.0	IMR90p2
5	F3	2.44114059552157	CASP3_1	57.0	IMR90p2
6	F3	5.59909962872189	CASP3_1	57.0	IMR90p2
7	F3	-0.549670896582029	CASP3_1	57.0	IMR90p2
8	F3	0.912083916188294	CASP3_1	57.0	IMR90p2
9	F3	1.33580683148284	CASP3_1	57.0	IMR90p2
10	F3	-0.803982254722087	CASP3_1	57.0	IMR90p2
11	F3	1.21130609391412	CASP3_1	57.0	IMR90p2
12	F3	-3.09724024461548	CASP3_1	57.0	IMR90p2
13	F3	1.69021352574009	CASP3_1	57.0	IMR90p2
14	F3	1.12772461393752	CASP3_1	57.0	IMR90p2
15	F3	1.82717340158706	CASP3_1	57.0	IMR90p2
16	F3	-2.52015300926814	CASP3_1	57.0	IMR90p2
17	F3	-2.20131265370992	CASP3_1	57.0	IMR90p2
18	F3	-3.01343028366909	CASP3_1	57.0	IMR90p2
19	F3	3.58815039208366	CASP3_1	57.0	IMR90p2
20	F3	-5.83314887809001	CASP3_1	57.0	IMR90p2
21	F3	-3.83212583905197	CASP3_1	57.0	IMR90p2
22	F3	-2.48817437824255	CASP3_1	57.0	IMR90p2
23	F3	-1.81591780427925	CASP3_1	57.0	IMR90p2
24	F3	-2.47011305063779	CASP3_1	57.0	IMR90p2
25	F3	0.478455591037346	CASP3_1	57.0	IMR90p2
26	F3	-0.715246095048315	CASP3_1	57.0	IMR90p2
27	F3	-2.8811325319266	CASP3_1	57.0	IMR90p2
28	F3	0.657434664642551	CASP3_1	57.0	IMR90p2
29	F3	-0.101637506873885	CASP3_1	57.0	IMR90p2
30	F3	1.6888949666336	CASP3_1	57.0	IMR90p2
31	F3	7.58109518413721	CASP3_1	57.0	IMR90p2
32	F3	8.28066409832854	CASP3_1	57.0	IMR90p2
33	F3	15.8424787654635	CASP3_1	57.0	IMR90p2
34	F3	33.394065523787	CASP3_1	57.0	IMR90p2
35	F3	78.1163368136431	CASP3_1	57.0	IMR90p2
36	F3	140.53073705119	CASP3_1	57.0	IMR90p2
37	F3	265.489592022654	CASP3_1	57.0	IMR90p2
38	F3	432.998480879957	CASP3_1	57.0	IMR90p2
39	F3	638.237698941612	CASP3_1	57.0	IMR90p2
40	F3	847.424679767021	CASP3_1	57.0	IMR90p2
1	G3	4.87349499065704	CASP3_1	55.7	IMR90p2
2	G3	5.45705430305543	CASP3_1	55.7	IMR90p2
3	G3	3.37320918508431	CASP3_1	55.7	IMR90p2
4	G3	-2.45778515366874	CASP3_1	55.7	IMR90p2
5	G3	2.25353507400723	CASP3_1	55.7	IMR90p2
6	G3	-1.06590656221442	CASP3_1	55.7	IMR90p2
7	G3	6.45868196301581	CASP3_1	55.7	IMR90p2
8	G3	5.87372946265987	CASP3_1	55.7	IMR90p2
9	G3	2.14538353098214	CASP3_1	55.7	IMR90p2
10	G3	-2.60672568285509	CASP3_1	55.7	IMR90p2
11	G3	-0.379885277030098	CASP3_1	55.7	IMR90p2
12	G3	-2.84518972278374	CASP3_1	55.7	IMR90p2
13	G3	0.262860754189205	CASP3_1	55.7	IMR90p2
14	G3	-0.546119973554596	CASP3_1	55.7	IMR90p2
15	G3	2.2592508194175	CASP3_1	55.7	IMR90p2
16	G3	-5.7537990673377	CASP3_1	55.7	IMR90p2
17	G3	-6.8514293597791	CASP3_1	55.7	IMR90p2
18	G3	-2.58644593773533	CASP3_1	55.7	IMR90p2
19	G3	1.58549558002051	CASP3_1	55.7	IMR90p2
20	G3	-4.42817941800786	CASP3_1	55.7	IMR90p2
21	G3	1.83361169285672	CASP3_1	55.7	IMR90p2
22	G3	1.19548916658914	CASP3_1	55.7	IMR90p2
23	G3	5.07974446623984	CASP3_1	55.7	IMR90p2
24	G3	-3.55159147929226	CASP3_1	55.7	IMR90p2
25	G3	1.60754105140268	CASP3_1	55.7	IMR90p2
26	G3	-0.844836790950467	CASP3_1	55.7	IMR90p2
27	G3	0.291283670359917	CASP3_1	55.7	IMR90p2
28	G3	3.28140212432299	CASP3_1	55.7	IMR90p2
29	G3	-5.42798176551241	CASP3_1	55.7	IMR90p2
30	G3	0.966015679760858	CASP3_1	55.7	IMR90p2
31	G3	1.28665043267029	CASP3_1	55.7	IMR90p2
32	G3	7.78650076514441	CASP3_1	55.7	IMR90p2
33	G3	6.72776659213969	CASP3_1	55.7	IMR90p2
34	G3	19.6021689471431	CASP3_1	55.7	IMR90p2
35	G3	31.5695228432373	CASP3_1	55.7	IMR90p2
36	G3	57.5761096964893	CASP3_1	55.7	IMR90p2
37	G3	106.33708795476	CASP3_1	55.7	IMR90p2
38	G3	199.303448293458	CASP3_1	55.7	IMR90p2
39	G3	344.100719120389	CASP3_1	55.7	IMR90p2
40	G3	552.689992348147	CASP3_1	55.7	IMR90p2
1	H3	0.128969903844336	CASP3_1	55.0	IMR90p2
2	H3	2.93598585481959	CASP3_1	55.0	IMR90p2
3	H3	0.419280109638748	CASP3_1	55.0	IMR90p2
4	H3	-0.691707178569686	CASP3_1	55.0	IMR90p2
5	H3	0.840444326767283	CASP3_1	55.0	IMR90p2
6	H3	4.64659766944988	CASP3_1	55.0	IMR90p2
7	H3	3.81231292365464	CASP3_1	55.0	IMR90p2
8	H3	1.80816471146272	CASP3_1	55.0	IMR90p2
9	H3	-4.34984553396089	CASP3_1	55.0	IMR90p2
10	H3	1.27043471411844	CASP3_1	55.0	IMR90p2
11	H3	-0.432133412049552	CASP3_1	55.0	IMR90p2
12	H3	-0.805935286455224	CASP3_1	55.0	IMR90p2
13	H3	-3.66410078796252	CASP3_1	55.0	IMR90p2
14	H3	-0.910131294418079	CASP3_1	55.0	IMR90p2
15	H3	2.87016866671411	CASP3_1	55.0	IMR90p2
16	H3	2.73197402417327	CASP3_1	55.0	IMR90p2
17	H3	-2.30799523118094	CASP3_1	55.0	IMR90p2
18	H3	-0.106582932486617	CASP3_1	55.0	IMR90p2
19	H3	-2.55719182483563	CASP3_1	55.0	IMR90p2
20	H3	1.93224930681072	CASP3_1	55.0	IMR90p2
21	H3	-1.28067091810908	CASP3_1	55.0	IMR90p2
22	H3	2.76121413294368	CASP3_1	55.0	IMR90p2
23	H3	-0.359999857440016	CASP3_1	55.0	IMR90p2
24	H3	-1.26013755624081	CASP3_1	55.0	IMR90p2
25	H3	0.364212403171223	CASP3_1	55.0	IMR90p2
26	H3	0.396991571133185	CASP3_1	55.0	IMR90p2
27	H3	-2.52727088624533	CASP3_1	55.0	IMR90p2
28	H3	-1.38974992838439	CASP3_1	55.0	IMR90p2
29	H3	5.57124766292873	CASP3_1	55.0	IMR90p2
30	H3	2.41028328609536	CASP3_1	55.0	IMR90p2
31	H3	0.616859716174076	CASP3_1	55.0	IMR90p2
32	H3	3.26632099414974	CASP3_1	55.0	IMR90p2
33	H3	4.63981756680369	CASP3_1	55.0	IMR90p2
34	H3	10.3387525549301	CASP3_1	55.0	IMR90p2
35	H3	17.91743007995	CASP3_1	55.0	IMR90p2
36	H3	35.4858758379028	CASP3_1	55.0	IMR90p2
37	H3	64.0834722307841	CASP3_1	55.0	IMR90p2
38	H3	114.921075272181	CASP3_1	55.0	IMR90p2
39	H3	212.070135487605	CASP3_1	55.0	IMR90p2
40	H3	368.435637159334	CASP3_1	55.0	IMR90p2
1	A3	2.61109763810919	CASP3_1	65.0	IMR90p11
2	A3	0.434362348781178	CASP3_1	65.0	IMR90p11
3	A3	-0.756752861270797	CASP3_1	65.0	IMR90p11
4	A3	0.222464088559263	CASP3_1	65.0	IMR90p11
5	A3	3.90883696046012	CASP3_1	65.0	IMR90p11
6	A3	4.26819269867883	CASP3_1	65.0	IMR90p11
7	A3	2.78876726300496	CASP3_1	65.0	IMR90p11
8	A3	4.84469018452091	CASP3_1	65.0	IMR90p11
9	A3	1.95869447189398	CASP3_1	65.0	IMR90p11
10	A3	-0.466930231025799	CASP3_1	65.0	IMR90p11
11	A3	-1.25013343072624	CASP3_1	65.0	IMR90p11
12	A3	-2.59905200896583	CASP3_1	65.0	IMR90p11
13	A3	-4.01371185081007	CASP3_1	65.0	IMR90p11
14	A3	-1.52304767958367	CASP3_1	65.0	IMR90p11
15	A3	-0.0583582174094772	CASP3_1	65.0	IMR90p11
16	A3	-0.53899358458284	CASP3_1	65.0	IMR90p11
17	A3	-1.69086147267171	CASP3_1	65.0	IMR90p11
18	A3	-1.21139521555961	CASP3_1	65.0	IMR90p11
19	A3	-4.79481244532599	CASP3_1	65.0	IMR90p11
20	A3	-1.42415751889894	CASP3_1	65.0	IMR90p11
21	A3	-3.86392841237284	CASP3_1	65.0	IMR90p11
22	A3	-1.84691758200597	CASP3_1	65.0	IMR90p11
23	A3	1.69471113024747	CASP3_1	65.0	IMR90p11
24	A3	-0.179456040926198	CASP3_1	65.0	IMR90p11
25	A3	0.391960454782748	CASP3_1	65.0	IMR90p11
26	A3	-0.772945990022436	CASP3_1	65.0	IMR90p11
27	A3	14.7306373535007	CASP3_1	65.0	IMR90p11
28	A3	32.2714978980625	CASP3_1	65.0	IMR90p11
29	A3	61.9191895771482	CASP3_1	65.0	IMR90p11
30	A3	130.448417691831	CASP3_1	65.0	IMR90p11
31	A3	249.192108330911	CASP3_1	65.0	IMR90p11
32	A3	435.356170528592	CASP3_1	65.0	IMR90p11
33	A3	660.709453928871	CASP3_1	65.0	IMR90p11
34	A3	879.459562630636	CASP3_1	65.0	IMR90p11
35	A3	1093.23206195738	CASP3_1	65.0	IMR90p11
36	A3	1303.2584494767	CASP3_1	65.0	IMR90p11
37	A3	1510.57709131026	CASP3_1	65.0	IMR90p11
38	A3	1709.3033618787	CASP3_1	65.0	IMR90p11
39	A3	1887.73346254518	CASP3_1	65.0	IMR90p11
40	A3	2050.51658810209	CASP3_1	65.0	IMR90p11
1	B3	-2.04287025005988	CASP3_1	64.5	IMR90p11
2	B3	-0.565640171899304	CASP3_1	64.5	IMR90p11
3	B3	3.50182497006199	CASP3_1	64.5	IMR90p11
4	B3	3.21896141039133	CASP3_1	64.5	IMR90p11
5	B3	1.50232346482608	CASP3_1	64.5	IMR90p11
6	B3	2.4810410139321	CASP3_1	64.5	IMR90p11
7	B3	-0.326560868761135	CASP3_1	64.5	IMR90p11
8	B3	1.20361420247627	CASP3_1	64.5	IMR90p11
9	B3	-2.19544477563659	CASP3_1	64.5	IMR90p11
10	B3	-0.9797877148726	CASP3_1	64.5	IMR90p11
11	B3	0.445379305983806	CASP3_1	64.5	IMR90p11
12	B3	1.85750668973014	CASP3_1	64.5	IMR90p11
13	B3	-0.384604171776573	CASP3_1	64.5	IMR90p11
14	B3	-2.24598740497913	CASP3_1	64.5	IMR90p11
15	B3	2.1243829750083	CASP3_1	64.5	IMR90p11
16	B3	-3.10171141737146	CASP3_1	64.5	IMR90p11
17	B3	-0.769368047479475	CASP3_1	64.5	IMR90p11
18	B3	-4.2731728351423	CASP3_1	64.5	IMR90p11
19	B3	3.47485356342122	CASP3_1	64.5	IMR90p11
20	B3	-4.19695554092232	CASP3_1	64.5	IMR90p11
21	B3	-3.00739576273099	CASP3_1	64.5	IMR90p11
22	B3	-1.51613188601232	CASP3_1	64.5	IMR90p11
23	B3	-1.49753522587253	CASP3_1	64.5	IMR90p11
24	B3	-5.04133958682451	CASP3_1	64.5	IMR90p11
25	B3	1.03719242659736	CASP3_1	64.5	IMR90p11
26	B3	8.75936544242495	CASP3_1	64.5	IMR90p11
27	B3	9.22442890960065	CASP3_1	64.5	IMR90p11
28	B3	24.5971219113671	CASP3_1	64.5	IMR90p11
29	B3	56.4263548289259	CASP3_1	64.5	IMR90p11
30	B3	108.275861977299	CASP3_1	64.5	IMR90p11
31	B3	217.252685009757	CASP3_1	64.5	IMR90p11
32	B3	392.953057964416	CASP3_1	64.5	IMR90p11
33	B3	632.411006690915	CASP3_1	64.5	IMR90p11
34	B3	868.447048094637	CASP3_1	64.5	IMR90p11
35	B3	1104.97777876865	CASP3_1	64.5	IMR90p11
36	B3	1335.9660765353	CASP3_1	64.5	IMR90p11
37	B3	1565.7754738452	CASP3_1	64.5	IMR90p11
38	B3	1784.69675297349	CASP3_1	64.5	IMR90p11
39	B3	1989.67967716473	CASP3_1	64.5	IMR90p11
40	B3	2183.15192114526	CASP3_1	64.5	IMR90p11
1	C3	2.08487900294131	CASP3_1	63.3	IMR90p11
2	C3	3.33907538153744	CASP3_1	63.3	IMR90p11
3	C3	1.73868652009105	CASP3_1	63.3	IMR90p11
4	C3	-1.29303763135158	CASP3_1	63.3	IMR90p11
5	C3	3.10185685235729	CASP3_1	63.3	IMR90p11
6	C3	-2.96702076666088	CASP3_1	63.3	IMR90p11
7	C3	1.91445385355792	CASP3_1	63.3	IMR90p11
8	C3	2.14136245797863	CASP3_1	63.3	IMR90p11
9	C3	-1.07414944243192	CASP3_1	63.3	IMR90p11
10	C3	2.16381549944845	CASP3_1	63.3	IMR90p11
11	C3	-1.15766177839078	CASP3_1	63.3	IMR90p11
12	C3	0.344842980213343	CASP3_1	63.3	IMR90p11
13	C3	1.17722377125665	CASP3_1	63.3	IMR90p11
14	C3	-3.69570016626403	CASP3_1	63.3	IMR90p11
15	C3	0.016030954384405	CASP3_1	63.3	IMR90p11
16	C3	0.427571661373349	CASP3_1	63.3	IMR90p11
17	C3	1.10226223729205	CASP3_1	63.3	IMR90p11
18	C3	2.47317392595824	CASP3_1	63.3	IMR90p11
19	C3	-0.230017264762409	CASP3_1	63.3	IMR90p11
20	C3	-1.00103394575399	CASP3_1	63.3	IMR90p11
21	C3	-0.353529174009509	CASP3_1	63.3	IMR90p11
22	C3	-4.46329072544677	CASP3_1	63.3	IMR90p11
23	C3	-1.71166205879945	CASP3_1	63.3	IMR90p11
24	C3	-0.918305184452493	CASP3_1	63.3	IMR90p11
25	C3	-2.43955776445	CASP3_1	63.3	IMR90p11
26	C3	2.61253416598902	CASP3_1	63.3	IMR90p11
27	C3	7.29597999546195	CASP3_1	63.3	IMR90p11
28	C3	17.8430048036225	CASP3_1	63.3	IMR90p11
29	C3	42.9543949388167	CASP3_1	63.3	IMR90p11
30	C3	89.2548273243419	CASP3_1	63.3	IMR90p11
31	C3	163.882153892177	CASP3_1	63.3	IMR90p11
32	C3	309.374936050243	CASP3_1	63.3	IMR90p11
33	C3	523.404926018981	CASP3_1	63.3	IMR90p11
34	C3	766.046466380768	CASP3_1	63.3	IMR90p11
35	C3	1001.28767215217	CASP3_1	63.3	IMR90p11
36	C3	1234.61420765558	CASP3_1	63.3	IMR90p11
37	C3	1465.42592372773	CASP3_1	63.3	IMR90p11
38	C3	1696.69761013553	CASP3_1	63.3	IMR90p11
39	C3	1914.45614319757	CASP3_1	63.3	IMR90p11
40	C3	2122.99998888624	CASP3_1	63.3	IMR90p11
1	D3	0.643349790663251	CASP3_1	61.4	IMR90p11
2	D3	-2.0256457256196	CASP3_1	61.4	IMR90p11
3	D3	-0.828570310149644	CASP3_1	61.4	IMR90p11
4	D3	-0.0930827106153629	CASP3_1	61.4	IMR90p11
5	D3	2.83859378787884	CASP3_1	61.4	IMR90p11
6	D3	0.130588778558831	CASP3_1	61.4	IMR90p11
7	D3	0.801313856172783	CASP3_1	61.4	IMR90p11
8	D3	3.19422984106541	CASP3_1	61.4	IMR90p11
9	D3	3.29959529569942	CASP3_1	61.4	IMR90p11
10	D3	-0.85510877594561	CASP3_1	61.4	IMR90p11
11	D3	0.170375793171388	CASP3_1	61.4	IMR90p11
12	D3	0.578191005512508	CASP3_1	61.4	IMR90p11
13	D3	-2.05091949389862	CASP3_1	61.4	IMR90p11
14	D3	-0.500074776221481	CASP3_1	61.4	IMR90p11
15	D3	-0.617389865103632	CASP3_1	61.4	IMR90p11
16	D3	3.16795005498261	CASP3_1	61.4	IMR90p11
17	D3	0.0526183953111286	CASP3_1	61.4	IMR90p11
18	D3	1.82711936424812	CASP3_1	61.4	IMR90p11
19	D3	-0.473214245712825	CASP3_1	61.4	IMR90p11
20	D3	1.09153286329411	CASP3_1	61.4	IMR90p11
21	D3	-2.23366786227825	CASP3_1	61.4	IMR90p11
22	D3	-3.15450399344309	CASP3_1	61.4	IMR90p11
23	D3	-5.40191133874669	CASP3_1	61.4	IMR90p11
24	D3	-2.8640038795993	CASP3_1	61.4	IMR90p11
25	D3	-1.39218260853841	CASP3_1	61.4	IMR90p11
26	D3	-6.21590393342512	CASP3_1	61.4	IMR90p11
27	D3	3.10303516965769	CASP3_1	61.4	IMR90p11
28	D3	5.06252774287168	CASP3_1	61.4	IMR90p11
29	D3	10.0569943615724	CASP3_1	61.4	IMR90p11
30	D3	32.6010298609808	CASP3_1	61.4	IMR90p11
31	D3	63.9253410630486	CASP3_1	61.4	IMR90p11
32	D3	127.205280529429	CASP3_1	61.4	IMR90p11
33	D3	246.232310563535	CASP3_1	61.4	IMR90p11
34	D3	435.229800664864	CASP3_1	61.4	IMR90p11
35	D3	684.773240694106	CASP3_1	61.4	IMR90p11
36	D3	931.880372915377	CASP3_1	61.4	IMR90p11
37	D3	1177.82186263391	CASP3_1	61.4	IMR90p11
38	D3	1423.89462331102	CASP3_1	61.4	IMR90p11
39	D3	1668.17980276973	CASP3_1	61.4	IMR90p11
40	D3	1909.4067357048	CASP3_1	61.4	IMR90p11
1	E3	-4.92759338915857	CASP3_1	59.0	IMR90p11
2	E3	-0.665578351101885	CASP3_1	59.0	IMR90p11
3	E3	-4.00127790082843	CASP3_1	59.0	IMR90p11
4	E3	-4.15591841578862	CASP3_1	59.0	IMR90p11
5	E3	1.38193677391655	CASP3_1	59.0	IMR90p11
6	E3	-1.45425609438735	CASP3_1	59.0	IMR90p11
7	E3	-0.464888797931053	CASP3_1	59.0	IMR90p11
8	E3	3.9017680328011	CASP3_1	59.0	IMR90p11
9	E3	2.3016510494981	CASP3_1	59.0	IMR90p11
10	E3	1.25287374729032	CASP3_1	59.0	IMR90p11
11	E3	4.83160805491252	CASP3_1	59.0	IMR90p11
12	E3	-1.39625608766755	CASP3_1	59.0	IMR90p11
13	E3	3.64197459162051	CASP3_1	59.0	IMR90p11
14	E3	3.97391422942565	CASP3_1	59.0	IMR90p11
15	E3	2.25477426542693	CASP3_1	59.0	IMR90p11
16	E3	2.08708912527663	CASP3_1	59.0	IMR90p11
17	E3	-1.93178244398905	CASP3_1	59.0	IMR90p11
18	E3	-1.90252246609089	CASP3_1	59.0	IMR90p11
19	E3	1.51816474707221	CASP3_1	59.0	IMR90p11
20	E3	-2.72448092232617	CASP3_1	59.0	IMR90p11
21	E3	-2.03791088336766	CASP3_1	59.0	IMR90p11
22	E3	0.13400916369983	CASP3_1	59.0	IMR90p11
23	E3	-0.257458077447609	CASP3_1	59.0	IMR90p11
24	E3	-2.94865688287518	CASP3_1	59.0	IMR90p11
25	E3	0.866904166598033	CASP3_1	59.0	IMR90p11
26	E3	-0.0901667968491893	CASP3_1	59.0	IMR90p11
27	E3	-2.28197673532395	CASP3_1	59.0	IMR90p11
28	E3	0.429811650793908	CASP3_1	59.0	IMR90p11
29	E3	3.77171921656463	CASP3_1	59.0	IMR90p11
30	E3	6.87680004048389	CASP3_1	59.0	IMR90p11
31	E3	14.6480536817585	CASP3_1	59.0	IMR90p11
32	E3	32.5944387494919	CASP3_1	59.0	IMR90p11
33	E3	68.0227091006386	CASP3_1	59.0	IMR90p11
34	E3	125.009530149334	CASP3_1	59.0	IMR90p11
35	E3	239.229159366869	CASP3_1	59.0	IMR90p11
36	E3	416.898825899815	CASP3_1	59.0	IMR90p11
37	E3	663.404003398664	CASP3_1	59.0	IMR90p11
38	E3	910.132953841473	CASP3_1	59.0	IMR90p11
39	E3	1154.5394647511	CASP3_1	59.0	IMR90p11
40	E3	1394.66904993932	CASP3_1	59.0	IMR90p11
1	F3	3.20767566975474	CASP3_1	57.0	IMR90p11
2	F3	-1.11147067600132	CASP3_1	57.0	IMR90p11
3	F3	3.54758534744133	CASP3_1	57.0	IMR90p11
4	F3	0.766840091971972	CASP3_1	57.0	IMR90p11
5	F3	-0.606971862810497	CASP3_1	57.0	IMR90p11
6	F3	3.06599707149462	CASP3_1	57.0	IMR90p11
7	F3	2.30949575634804	CASP3_1	57.0	IMR90p11
8	F3	-0.0647877740511831	CASP3_1	57.0	IMR90p11
9	F3	-0.742265639015386	CASP3_1	57.0	IMR90p11
10	F3	-2.44497371861507	CASP3_1	57.0	IMR90p11
11	F3	-0.428453181849818	CASP3_1	57.0	IMR90p11
12	F3	-1.763479521318	CASP3_1	57.0	IMR90p11
13	F3	0.450843658617032	CASP3_1	57.0	IMR90p11
14	F3	-1.39649696295101	CASP3_1	57.0	IMR90p11
15	F3	0.225512914891624	CASP3_1	57.0	IMR90p11
16	F3	1.00729304190372	CASP3_1	57.0	IMR90p11
17	F3	0.89517523442737	CASP3_1	57.0	IMR90p11
18	F3	2.79389214985986	CASP3_1	57.0	IMR90p11
19	F3	0.656554560498535	CASP3_1	57.0	IMR90p11
20	F3	-0.757376111941539	CASP3_1	57.0	IMR90p11
21	F3	-0.777663115032283	CASP3_1	57.0	IMR90p11
22	F3	-1.82403673292038	CASP3_1	57.0	IMR90p11
23	F3	-2.15895452590621	CASP3_1	57.0	IMR90p11
24	F3	-2.19338771955017	CASP3_1	57.0	IMR90p11
25	F3	-5.86802598232953	CASP3_1	57.0	IMR90p11
26	F3	1.22356236539508	CASP3_1	57.0	IMR90p11
27	F3	4.55482707169904	CASP3_1	57.0	IMR90p11
28	F3	-2.59038602099326	CASP3_1	57.0	IMR90p11
29	F3	-1.16532258926327	CASP3_1	57.0	IMR90p11
30	F3	4.09823647918665	CASP3_1	57.0	IMR90p11
31	F3	6.53633979815413	CASP3_1	57.0	IMR90p11
32	F3	12.4311113516369	CASP3_1	57.0	IMR90p11
33	F3	24.6747162886631	CASP3_1	57.0	IMR90p11
34	F3	46.5667565119124	CASP3_1	57.0	IMR90p11
35	F3	98.1665285788526	CASP3_1	57.0	IMR90p11
36	F3	182.904477438445	CASP3_1	57.0	IMR90p11
37	F3	321.352353706023	CASP3_1	57.0	IMR90p11
38	F3	504.63815999436	CASP3_1	57.0	IMR90p11
39	F3	751.824692477423	CASP3_1	57.0	IMR90p11
40	F3	1017.7607255064	CASP3_1	57.0	IMR90p11
1	G3	12.3741730126226	CASP3_1	55.7	IMR90p11
2	G3	4.52208102233544	CASP3_1	55.7	IMR90p11
3	G3	2.97939205571129	CASP3_1	55.7	IMR90p11
4	G3	4.26315700896612	CASP3_1	55.7	IMR90p11
5	G3	0.525898875576331	CASP3_1	55.7	IMR90p11
6	G3	0.0883201269825804	CASP3_1	55.7	IMR90p11
7	G3	-0.836773024680951	CASP3_1	55.7	IMR90p11
8	G3	4.22022351711894	CASP3_1	55.7	IMR90p11
9	G3	-0.529950539797483	CASP3_1	55.7	IMR90p11
10	G3	1.62185401815213	CASP3_1	55.7	IMR90p11
11	G3	-1.15653273160297	CASP3_1	55.7	IMR90p11
12	G3	-1.89679124012491	CASP3_1	55.7	IMR90p11
13	G3	-2.54520070802619	CASP3_1	55.7	IMR90p11
14	G3	0.867321926098157	CASP3_1	55.7	IMR90p11
15	G3	-3.64504979026651	CASP3_1	55.7	IMR90p11
16	G3	0.464883652044591	CASP3_1	55.7	IMR90p11
17	G3	0.0534438297186171	CASP3_1	55.7	IMR90p11
18	G3	-0.148385040616631	CASP3_1	55.7	IMR90p11
19	G3	1.58171669893909	CASP3_1	55.7	IMR90p11
20	G3	-0.459116943341087	CASP3_1	55.7	IMR90p11
21	G3	-3.01360364261291	CASP3_1	55.7	IMR90p11
22	G3	1.21403242913357	CASP3_1	55.7	IMR90p11
23	G3	-4.4033484247916	CASP3_1	55.7	IMR90p11
24	G3	-2.34325020560209	CASP3_1	55.7	IMR90p11
25	G3	-1.11265533248479	CASP3_1	55.7	IMR90p11
26	G3	-3.0756849267209	CASP3_1	55.7	IMR90p11
27	G3	-1.05572939964577	CASP3_1	55.7	IMR90p11
28	G3	5.98641001154647	CASP3_1	55.7	IMR90p11
29	G3	-0.551204927862727	CASP3_1	55.7	IMR90p11
30	G3	7.51492678060413	CASP3_1	55.7	IMR90p11
31	G3	4.21103631938422	CASP3_1	55.7	IMR90p11
32	G3	-0.472451868992721	CASP3_1	55.7	IMR90p11
33	G3	10.5247674553466	CASP3_1	55.7	IMR90p11
34	G3	13.412761660958	CASP3_1	55.7	IMR90p11
35	G3	35.5971794022066	CASP3_1	55.7	IMR90p11
36	G3	67.9290032956765	CASP3_1	55.7	IMR90p11
37	G3	133.92490743046	CASP3_1	55.7	IMR90p11
38	G3	239.330000737687	CASP3_1	55.7	IMR90p11
39	G3	412.326080308847	CASP3_1	55.7	IMR90p11
40	G3	615.239717799724	CASP3_1	55.7	IMR90p11
1	H3	-1.60827110496393	CASP3_1	55.0	IMR90p11
2	H3	-0.424335941777827	CASP3_1	55.0	IMR90p11
3	H3	-1.4364811276464	CASP3_1	55.0	IMR90p11
4	H3	1.33779969251873	CASP3_1	55.0	IMR90p11
5	H3	-0.291649532966858	CASP3_1	55.0	IMR90p11
6	H3	1.86397611693837	CASP3_1	55.0	IMR90p11
7	H3	-1.90813308856377	CASP3_1	55.0	IMR90p11
8	H3	2.03576609425636	CASP3_1	55.0	IMR90p11
9	H3	0.656314363887759	CASP3_1	55.0	IMR90p11
10	H3	-1.05203976283155	CASP3_1	55.0	IMR90p11
11	H3	-2.31283768842059	CASP3_1	55.0	IMR90p11
12	H3	2.69495242366793	CASP3_1	55.0	IMR90p11
13	H3	-1.40483945067126	CASP3_1	55.0	IMR90p11
14	H3	1.90772828536001	CASP3_1	55.0	IMR90p11
15	H3	0.882907107405572	CASP3_1	55.0	IMR90p11
16	H3	3.98559540245742	CASP3_1	55.0	IMR90p11
17	H3	-1.82356482031582	CASP3_1	55.0	IMR90p11
18	H3	1.08144647224071	CASP3_1	55.0	IMR90p11
19	H3	0.504055890284235	CASP3_1	55.0	IMR90p11
20	H3	-3.38720177873074	CASP3_1	55.0	IMR90p11
21	H3	7.45796871152743	CASP3_1	55.0	IMR90p11
22	H3	0.886495732313506	CASP3_1	55.0	IMR90p11
23	H3	-1.4791684554657	CASP3_1	55.0	IMR90p11
24	H3	-0.190481383556289	CASP3_1	55.0	IMR90p11
25	H3	1.87331937074623	CASP3_1	55.0	IMR90p11
26	H3	-1.00477837483868	CASP3_1	55.0	IMR90p11
27	H3	-0.688158062734601	CASP3_1	55.0	IMR90p11
28	H3	0.402852150114541	CASP3_1	55.0	IMR90p11
29	H3	-1.01574897009641	CASP3_1	55.0	IMR90p11
30	H3	-0.490468388397403	CASP3_1	55.0	IMR90p11
31	H3	0.141758144839969	CASP3_1	55.0	IMR90p11
32	H3	2.37653255000942	CASP3_1	55.0	IMR90p11
33	H3	9.00211817003674	CASP3_1	55.0	IMR90p11
34	H3	20.0839883134745	CASP3_1	55.0	IMR90p11
35	H3	36.7784917864092	CASP3_1	55.0	IMR90p11
36	H3	70.9157233386945	CASP3_1	55.0	IMR90p11
37	H3	134.143391332793	CASP3_1	55.0	IMR90p11
38	H3	242.30045053989	CASP3_1	55.0	IMR90p11
39	H3	398.002856197045	CASP3_1	55.0	IMR90p11
40	H3	629.274300481042	CASP3_1	55.0	IMR90p11
