# Supplementary material for: Primer PICKR: literature-mined scoring platform for robust RT–qPCR primers
Source: Nat Commun. 2026 May 28;17:6938. doi: 10.1038/s41467-026-73648-2 (PMC13388996; doi:10.1038/s41467-026-73648-2)
Supplement: Supplementary file 11 — Source Data [file 41467_2026_73648_MOESM11_ESM.zip › Suppl_Fig_S8/melting_curve_data_FN1_1.csv]

Temperature	Well	Derivative	Target	melt temp	Replicate
55.0	A2	10.02	FN1_1	65.0	IMR 90 P2
55.5	A2	21.7	FN1_1	65.0	IMR 90 P2
56.0	A2	20.03	FN1_1	65.0	IMR 90 P2
56.5	A2	20.03	FN1_1	65.0	IMR 90 P2
57.0	A2	20.03	FN1_1	65.0	IMR 90 P2
57.5	A2	19.84	FN1_1	65.0	IMR 90 P2
58.0	A2	21.04	FN1_1	65.0	IMR 90 P2
58.5	A2	23.29	FN1_1	65.0	IMR 90 P2
59.0	A2	24.68	FN1_1	65.0	IMR 90 P2
59.5	A2	25.69	FN1_1	65.0	IMR 90 P2
60.0	A2	26.38	FN1_1	65.0	IMR 90 P2
60.5	A2	26.42	FN1_1	65.0	IMR 90 P2
61.0	A2	26.3	FN1_1	65.0	IMR 90 P2
61.5	A2	26.49	FN1_1	65.0	IMR 90 P2
62.0	A2	26.62	FN1_1	65.0	IMR 90 P2
62.5	A2	27.03	FN1_1	65.0	IMR 90 P2
63.0	A2	29.25	FN1_1	65.0	IMR 90 P2
63.5	A2	34.19	FN1_1	65.0	IMR 90 P2
64.0	A2	41.43	FN1_1	65.0	IMR 90 P2
64.5	A2	51.27	FN1_1	65.0	IMR 90 P2
65.0	A2	63.52	FN1_1	65.0	IMR 90 P2
65.5	A2	76.36	FN1_1	65.0	IMR 90 P2
66.0	A2	87.47	FN1_1	65.0	IMR 90 P2
66.5	A2	96.13	FN1_1	65.0	IMR 90 P2
67.0	A2	102.5	FN1_1	65.0	IMR 90 P2
67.5	A2	106.28	FN1_1	65.0	IMR 90 P2
68.0	A2	107.29	FN1_1	65.0	IMR 90 P2
68.5	A2	107.41	FN1_1	65.0	IMR 90 P2
69.0	A2	108.13	FN1_1	65.0	IMR 90 P2
69.5	A2	108.4	FN1_1	65.0	IMR 90 P2
70.0	A2	108.13	FN1_1	65.0	IMR 90 P2
70.5	A2	108.29	FN1_1	65.0	IMR 90 P2
71.0	A2	108.72	FN1_1	65.0	IMR 90 P2
71.5	A2	108.79	FN1_1	65.0	IMR 90 P2
72.0	A2	109.14	FN1_1	65.0	IMR 90 P2
72.5	A2	109.87	FN1_1	65.0	IMR 90 P2
73.0	A2	110.57	FN1_1	65.0	IMR 90 P2
73.5	A2	110.7	FN1_1	65.0	IMR 90 P2
74.0	A2	110.44	FN1_1	65.0	IMR 90 P2
74.5	A2	109.63	FN1_1	65.0	IMR 90 P2
75.0	A2	108.8	FN1_1	65.0	IMR 90 P2
75.5	A2	108.85	FN1_1	65.0	IMR 90 P2
76.0	A2	112.95	FN1_1	65.0	IMR 90 P2
76.5	A2	137.24	FN1_1	65.0	IMR 90 P2
77.0	A2	201.73	FN1_1	65.0	IMR 90 P2
77.5	A2	298.9	FN1_1	65.0	IMR 90 P2
78.0	A2	402.32	FN1_1	65.0	IMR 90 P2
78.5	A2	493.87	FN1_1	65.0	IMR 90 P2
79.0	A2	541.21	FN1_1	65.0	IMR 90 P2
79.5	A2	504.6	FN1_1	65.0	IMR 90 P2
80.0	A2	398.25	FN1_1	65.0	IMR 90 P2
80.5	A2	273.15	FN1_1	65.0	IMR 90 P2
81.0	A2	156.2	FN1_1	65.0	IMR 90 P2
81.5	A2	63.79	FN1_1	65.0	IMR 90 P2
82.0	A2	15.31	FN1_1	65.0	IMR 90 P2
82.5	A2	3.84	FN1_1	65.0	IMR 90 P2
83.0	A2	4.26	FN1_1	65.0	IMR 90 P2
83.5	A2	4.35	FN1_1	65.0	IMR 90 P2
84.0	A2	3.96	FN1_1	65.0	IMR 90 P2
84.5	A2	3.39	FN1_1	65.0	IMR 90 P2
85.0	A2	2.69	FN1_1	65.0	IMR 90 P2
85.5	A2	2.2	FN1_1	65.0	IMR 90 P2
86.0	A2	2.03	FN1_1	65.0	IMR 90 P2
86.5	A2	1.89	FN1_1	65.0	IMR 90 P2
87.0	A2	2.32	FN1_1	65.0	IMR 90 P2
87.5	A2	2.89	FN1_1	65.0	IMR 90 P2
88.0	A2	2.78	FN1_1	65.0	IMR 90 P2
88.5	A2	2.42	FN1_1	65.0	IMR 90 P2
89.0	A2	2.16	FN1_1	65.0	IMR 90 P2
89.5	A2	1.84	FN1_1	65.0	IMR 90 P2
90.0	A2	1.41	FN1_1	65.0	IMR 90 P2
90.5	A2	1.41	FN1_1	65.0	IMR 90 P2
91.0	A2	1.86	FN1_1	65.0	IMR 90 P2
91.5	A2	2.18	FN1_1	65.0	IMR 90 P2
92.0	A2	2.29	FN1_1	65.0	IMR 90 P2
92.5	A2	2.82	FN1_1	65.0	IMR 90 P2
93.0	A2	3.04	FN1_1	65.0	IMR 90 P2
93.5	A2	2.59	FN1_1	65.0	IMR 90 P2
94.0	A2	2.73	FN1_1	65.0	IMR 90 P2
94.5	A2	2.23	FN1_1	65.0	IMR 90 P2
95.0	A2	0.52	FN1_1	65.0	IMR 90 P2
55.0	B2	11.86	FN1_1	64.5	IMR 90 P2
55.5	B2	25.69	FN1_1	64.5	IMR 90 P2
56.0	B2	23.72	FN1_1	64.5	IMR 90 P2
56.5	B2	23.72	FN1_1	64.5	IMR 90 P2
57.0	B2	23.72	FN1_1	64.5	IMR 90 P2
57.5	B2	23.71	FN1_1	64.5	IMR 90 P2
58.0	B2	23.73	FN1_1	64.5	IMR 90 P2
58.5	B2	24.15	FN1_1	64.5	IMR 90 P2
59.0	B2	24.46	FN1_1	64.5	IMR 90 P2
59.5	B2	25.36	FN1_1	64.5	IMR 90 P2
60.0	B2	26.16	FN1_1	64.5	IMR 90 P2
60.5	B2	26.68	FN1_1	64.5	IMR 90 P2
61.0	B2	27.77	FN1_1	64.5	IMR 90 P2
61.5	B2	27.99	FN1_1	64.5	IMR 90 P2
62.0	B2	26.86	FN1_1	64.5	IMR 90 P2
62.5	B2	25.91	FN1_1	64.5	IMR 90 P2
63.0	B2	26.81	FN1_1	64.5	IMR 90 P2
63.5	B2	29.37	FN1_1	64.5	IMR 90 P2
64.0	B2	34.29	FN1_1	64.5	IMR 90 P2
64.5	B2	42.86	FN1_1	64.5	IMR 90 P2
65.0	B2	54.18	FN1_1	64.5	IMR 90 P2
65.5	B2	65.68	FN1_1	64.5	IMR 90 P2
66.0	B2	76.32	FN1_1	64.5	IMR 90 P2
66.5	B2	86.28	FN1_1	64.5	IMR 90 P2
67.0	B2	93.55	FN1_1	64.5	IMR 90 P2
67.5	B2	97.64	FN1_1	64.5	IMR 90 P2
68.0	B2	100.32	FN1_1	64.5	IMR 90 P2
68.5	B2	102.27	FN1_1	64.5	IMR 90 P2
69.0	B2	103.5	FN1_1	64.5	IMR 90 P2
69.5	B2	104.55	FN1_1	64.5	IMR 90 P2
70.0	B2	105.17	FN1_1	64.5	IMR 90 P2
70.5	B2	105.34	FN1_1	64.5	IMR 90 P2
71.0	B2	105.75	FN1_1	64.5	IMR 90 P2
71.5	B2	105.33	FN1_1	64.5	IMR 90 P2
72.0	B2	104.98	FN1_1	64.5	IMR 90 P2
72.5	B2	105.88	FN1_1	64.5	IMR 90 P2
73.0	B2	106.77	FN1_1	64.5	IMR 90 P2
73.5	B2	106.75	FN1_1	64.5	IMR 90 P2
74.0	B2	107.11	FN1_1	64.5	IMR 90 P2
74.5	B2	106.75	FN1_1	64.5	IMR 90 P2
75.0	B2	105.61	FN1_1	64.5	IMR 90 P2
75.5	B2	105.85	FN1_1	64.5	IMR 90 P2
76.0	B2	109.37	FN1_1	64.5	IMR 90 P2
76.5	B2	129.64	FN1_1	64.5	IMR 90 P2
77.0	B2	187.95	FN1_1	64.5	IMR 90 P2
77.5	B2	280.88	FN1_1	64.5	IMR 90 P2
78.0	B2	382.66	FN1_1	64.5	IMR 90 P2
78.5	B2	475.75	FN1_1	64.5	IMR 90 P2
79.0	B2	531.03	FN1_1	64.5	IMR 90 P2
79.5	B2	507.53	FN1_1	64.5	IMR 90 P2
80.0	B2	410.97	FN1_1	64.5	IMR 90 P2
80.5	B2	289.23	FN1_1	64.5	IMR 90 P2
81.0	B2	172.2	FN1_1	64.5	IMR 90 P2
81.5	B2	76.54	FN1_1	64.5	IMR 90 P2
82.0	B2	21.77	FN1_1	64.5	IMR 90 P2
82.5	B2	5.15	FN1_1	64.5	IMR 90 P2
83.0	B2	4.05	FN1_1	64.5	IMR 90 P2
83.5	B2	3.77	FN1_1	64.5	IMR 90 P2
84.0	B2	2.78	FN1_1	64.5	IMR 90 P2
84.5	B2	2.88	FN1_1	64.5	IMR 90 P2
85.0	B2	3.28	FN1_1	64.5	IMR 90 P2
85.5	B2	2.48	FN1_1	64.5	IMR 90 P2
86.0	B2	2.23	FN1_1	64.5	IMR 90 P2
86.5	B2	2.79	FN1_1	64.5	IMR 90 P2
87.0	B2	2.37	FN1_1	64.5	IMR 90 P2
87.5	B2	1.88	FN1_1	64.5	IMR 90 P2
88.0	B2	2.52	FN1_1	64.5	IMR 90 P2
88.5	B2	2.76	FN1_1	64.5	IMR 90 P2
89.0	B2	2.3	FN1_1	64.5	IMR 90 P2
89.5	B2	2.04	FN1_1	64.5	IMR 90 P2
90.0	B2	1.89	FN1_1	64.5	IMR 90 P2
90.5	B2	1.62	FN1_1	64.5	IMR 90 P2
91.0	B2	1.61	FN1_1	64.5	IMR 90 P2
91.5	B2	1.73	FN1_1	64.5	IMR 90 P2
92.0	B2	1.97	FN1_1	64.5	IMR 90 P2
92.5	B2	2.46	FN1_1	64.5	IMR 90 P2
93.0	B2	2.6	FN1_1	64.5	IMR 90 P2
93.5	B2	2.5	FN1_1	64.5	IMR 90 P2
94.0	B2	2.71	FN1_1	64.5	IMR 90 P2
94.5	B2	2.8	FN1_1	64.5	IMR 90 P2
95.0	B2	1.12	FN1_1	64.5	IMR 90 P2
55.0	C2	11.08	FN1_1	63.3	IMR 90 P2
55.5	C2	24.01	FN1_1	63.3	IMR 90 P2
56.0	C2	22.16	FN1_1	63.3	IMR 90 P2
56.5	C2	22.16	FN1_1	63.3	IMR 90 P2
57.0	C2	22.16	FN1_1	63.3	IMR 90 P2
57.5	C2	22.07	FN1_1	63.3	IMR 90 P2
58.0	C2	22.69	FN1_1	63.3	IMR 90 P2
58.5	C2	23.24	FN1_1	63.3	IMR 90 P2
59.0	C2	24.22	FN1_1	63.3	IMR 90 P2
59.5	C2	26.59	FN1_1	63.3	IMR 90 P2
60.0	C2	28.45	FN1_1	63.3	IMR 90 P2
60.5	C2	29.47	FN1_1	63.3	IMR 90 P2
61.0	C2	31.14	FN1_1	63.3	IMR 90 P2
61.5	C2	32.45	FN1_1	63.3	IMR 90 P2
62.0	C2	31.85	FN1_1	63.3	IMR 90 P2
62.5	C2	31.11	FN1_1	63.3	IMR 90 P2
63.0	C2	32.86	FN1_1	63.3	IMR 90 P2
63.5	C2	37.33	FN1_1	63.3	IMR 90 P2
64.0	C2	43.92	FN1_1	63.3	IMR 90 P2
64.5	C2	53.7	FN1_1	63.3	IMR 90 P2
65.0	C2	66.75	FN1_1	63.3	IMR 90 P2
65.5	C2	80.4	FN1_1	63.3	IMR 90 P2
66.0	C2	91.61	FN1_1	63.3	IMR 90 P2
66.5	C2	100.23	FN1_1	63.3	IMR 90 P2
67.0	C2	106.96	FN1_1	63.3	IMR 90 P2
67.5	C2	110.56	FN1_1	63.3	IMR 90 P2
68.0	C2	111.2	FN1_1	63.3	IMR 90 P2
68.5	C2	112.26	FN1_1	63.3	IMR 90 P2
69.0	C2	114.03	FN1_1	63.3	IMR 90 P2
69.5	C2	114.3	FN1_1	63.3	IMR 90 P2
70.0	C2	114.72	FN1_1	63.3	IMR 90 P2
70.5	C2	116.2	FN1_1	63.3	IMR 90 P2
71.0	C2	116.51	FN1_1	63.3	IMR 90 P2
71.5	C2	116.46	FN1_1	63.3	IMR 90 P2
72.0	C2	117.78	FN1_1	63.3	IMR 90 P2
72.5	C2	118.84	FN1_1	63.3	IMR 90 P2
73.0	C2	118.94	FN1_1	63.3	IMR 90 P2
73.5	C2	119.27	FN1_1	63.3	IMR 90 P2
74.0	C2	119.2	FN1_1	63.3	IMR 90 P2
74.5	C2	118.49	FN1_1	63.3	IMR 90 P2
75.0	C2	118.21	FN1_1	63.3	IMR 90 P2
75.5	C2	118.98	FN1_1	63.3	IMR 90 P2
76.0	C2	124.66	FN1_1	63.3	IMR 90 P2
76.5	C2	155.51	FN1_1	63.3	IMR 90 P2
77.0	C2	231.48	FN1_1	63.3	IMR 90 P2
77.5	C2	340.67	FN1_1	63.3	IMR 90 P2
78.0	C2	456.09	FN1_1	63.3	IMR 90 P2
78.5	C2	557.52	FN1_1	63.3	IMR 90 P2
79.0	C2	604.37	FN1_1	63.3	IMR 90 P2
79.5	C2	557.15	FN1_1	63.3	IMR 90 P2
80.0	C2	438.2	FN1_1	63.3	IMR 90 P2
80.5	C2	299.52	FN1_1	63.3	IMR 90 P2
81.0	C2	169.53	FN1_1	63.3	IMR 90 P2
81.5	C2	69.68	FN1_1	63.3	IMR 90 P2
82.0	C2	18.45	FN1_1	63.3	IMR 90 P2
82.5	C2	4.56	FN1_1	63.3	IMR 90 P2
83.0	C2	3.66	FN1_1	63.3	IMR 90 P2
83.5	C2	3.03	FN1_1	63.3	IMR 90 P2
84.0	C2	1.61	FN1_1	63.3	IMR 90 P2
84.5	C2	1.11	FN1_1	63.3	IMR 90 P2
85.0	C2	1.72	FN1_1	63.3	IMR 90 P2
85.5	C2	1.86	FN1_1	63.3	IMR 90 P2
86.0	C2	2.16	FN1_1	63.3	IMR 90 P2
86.5	C2	2.95	FN1_1	63.3	IMR 90 P2
87.0	C2	3.08	FN1_1	63.3	IMR 90 P2
87.5	C2	3.0	FN1_1	63.3	IMR 90 P2
88.0	C2	3.12	FN1_1	63.3	IMR 90 P2
88.5	C2	2.96	FN1_1	63.3	IMR 90 P2
89.0	C2	2.69	FN1_1	63.3	IMR 90 P2
89.5	C2	2.73	FN1_1	63.3	IMR 90 P2
90.0	C2	2.45	FN1_1	63.3	IMR 90 P2
90.5	C2	2.3	FN1_1	63.3	IMR 90 P2
91.0	C2	2.46	FN1_1	63.3	IMR 90 P2
91.5	C2	2.57	FN1_1	63.3	IMR 90 P2
92.0	C2	2.43	FN1_1	63.3	IMR 90 P2
92.5	C2	2.43	FN1_1	63.3	IMR 90 P2
93.0	C2	2.53	FN1_1	63.3	IMR 90 P2
93.5	C2	1.9	FN1_1	63.3	IMR 90 P2
94.0	C2	1.61	FN1_1	63.3	IMR 90 P2
94.5	C2	0.39	FN1_1	63.3	IMR 90 P2
95.0	C2	-0.57	FN1_1	63.3	IMR 90 P2
55.0	D2	9.36	FN1_1	61.4	IMR 90 P2
55.5	D2	20.28	FN1_1	61.4	IMR 90 P2
56.0	D2	18.72	FN1_1	61.4	IMR 90 P2
56.5	D2	18.72	FN1_1	61.4	IMR 90 P2
57.0	D2	18.72	FN1_1	61.4	IMR 90 P2
57.5	D2	18.52	FN1_1	61.4	IMR 90 P2
58.0	D2	19.78	FN1_1	61.4	IMR 90 P2
58.5	D2	22.02	FN1_1	61.4	IMR 90 P2
59.0	D2	23.94	FN1_1	61.4	IMR 90 P2
59.5	D2	26.36	FN1_1	61.4	IMR 90 P2
60.0	D2	29.04	FN1_1	61.4	IMR 90 P2
60.5	D2	30.75	FN1_1	61.4	IMR 90 P2
61.0	D2	32.06	FN1_1	61.4	IMR 90 P2
61.5	D2	34.07	FN1_1	61.4	IMR 90 P2
62.0	D2	34.79	FN1_1	61.4	IMR 90 P2
62.5	D2	35.05	FN1_1	61.4	IMR 90 P2
63.0	D2	36.73	FN1_1	61.4	IMR 90 P2
63.5	D2	39.79	FN1_1	61.4	IMR 90 P2
64.0	D2	43.24	FN1_1	61.4	IMR 90 P2
64.5	D2	49.4	FN1_1	61.4	IMR 90 P2
65.0	D2	57.98	FN1_1	61.4	IMR 90 P2
65.5	D2	66.88	FN1_1	61.4	IMR 90 P2
66.0	D2	76.08	FN1_1	61.4	IMR 90 P2
66.5	D2	84.98	FN1_1	61.4	IMR 90 P2
67.0	D2	91.85	FN1_1	61.4	IMR 90 P2
67.5	D2	96.66	FN1_1	61.4	IMR 90 P2
68.0	D2	100.78	FN1_1	61.4	IMR 90 P2
68.5	D2	103.34	FN1_1	61.4	IMR 90 P2
69.0	D2	105.04	FN1_1	61.4	IMR 90 P2
69.5	D2	106.66	FN1_1	61.4	IMR 90 P2
70.0	D2	108.0	FN1_1	61.4	IMR 90 P2
70.5	D2	108.5	FN1_1	61.4	IMR 90 P2
71.0	D2	108.78	FN1_1	61.4	IMR 90 P2
71.5	D2	109.41	FN1_1	61.4	IMR 90 P2
72.0	D2	110.07	FN1_1	61.4	IMR 90 P2
72.5	D2	110.41	FN1_1	61.4	IMR 90 P2
73.0	D2	110.77	FN1_1	61.4	IMR 90 P2
73.5	D2	111.08	FN1_1	61.4	IMR 90 P2
74.0	D2	111.18	FN1_1	61.4	IMR 90 P2
74.5	D2	111.13	FN1_1	61.4	IMR 90 P2
75.0	D2	111.36	FN1_1	61.4	IMR 90 P2
75.5	D2	112.02	FN1_1	61.4	IMR 90 P2
76.0	D2	115.96	FN1_1	61.4	IMR 90 P2
76.5	D2	137.76	FN1_1	61.4	IMR 90 P2
77.0	D2	198.39	FN1_1	61.4	IMR 90 P2
77.5	D2	294.96	FN1_1	61.4	IMR 90 P2
78.0	D2	402.8	FN1_1	61.4	IMR 90 P2
78.5	D2	501.83	FN1_1	61.4	IMR 90 P2
79.0	D2	560.22	FN1_1	61.4	IMR 90 P2
79.5	D2	536.48	FN1_1	61.4	IMR 90 P2
80.0	D2	436.44	FN1_1	61.4	IMR 90 P2
80.5	D2	308.34	FN1_1	61.4	IMR 90 P2
81.0	D2	183.96	FN1_1	61.4	IMR 90 P2
81.5	D2	82.38	FN1_1	61.4	IMR 90 P2
82.0	D2	24.04	FN1_1	61.4	IMR 90 P2
82.5	D2	5.53	FN1_1	61.4	IMR 90 P2
83.0	D2	3.48	FN1_1	61.4	IMR 90 P2
83.5	D2	3.69	FN1_1	61.4	IMR 90 P2
84.0	D2	3.5	FN1_1	61.4	IMR 90 P2
84.5	D2	3.14	FN1_1	61.4	IMR 90 P2
85.0	D2	3.31	FN1_1	61.4	IMR 90 P2
85.5	D2	3.18	FN1_1	61.4	IMR 90 P2
86.0	D2	2.69	FN1_1	61.4	IMR 90 P2
86.5	D2	2.58	FN1_1	61.4	IMR 90 P2
87.0	D2	2.56	FN1_1	61.4	IMR 90 P2
87.5	D2	2.56	FN1_1	61.4	IMR 90 P2
88.0	D2	2.57	FN1_1	61.4	IMR 90 P2
88.5	D2	2.24	FN1_1	61.4	IMR 90 P2
89.0	D2	1.71	FN1_1	61.4	IMR 90 P2
89.5	D2	1.68	FN1_1	61.4	IMR 90 P2
90.0	D2	1.47	FN1_1	61.4	IMR 90 P2
90.5	D2	1.58	FN1_1	61.4	IMR 90 P2
91.0	D2	2.25	FN1_1	61.4	IMR 90 P2
91.5	D2	2.66	FN1_1	61.4	IMR 90 P2
92.0	D2	2.54	FN1_1	61.4	IMR 90 P2
92.5	D2	2.57	FN1_1	61.4	IMR 90 P2
93.0	D2	2.52	FN1_1	61.4	IMR 90 P2
93.5	D2	2.38	FN1_1	61.4	IMR 90 P2
94.0	D2	2.54	FN1_1	61.4	IMR 90 P2
94.5	D2	3.26	FN1_1	61.4	IMR 90 P2
95.0	D2	1.76	FN1_1	61.4	IMR 90 P2
55.0	E2	5.14	FN1_1	59.0	IMR 90 P2
55.5	E2	11.13	FN1_1	59.0	IMR 90 P2
56.0	E2	10.28	FN1_1	59.0	IMR 90 P2
56.5	E2	10.28	FN1_1	59.0	IMR 90 P2
57.0	E2	10.28	FN1_1	59.0	IMR 90 P2
57.5	E2	9.99	FN1_1	59.0	IMR 90 P2
58.0	E2	11.61	FN1_1	59.0	IMR 90 P2
58.5	E2	15.88	FN1_1	59.0	IMR 90 P2
59.0	E2	20.1	FN1_1	59.0	IMR 90 P2
59.5	E2	23.29	FN1_1	59.0	IMR 90 P2
60.0	E2	26.71	FN1_1	59.0	IMR 90 P2
60.5	E2	30.32	FN1_1	59.0	IMR 90 P2
61.0	E2	32.53	FN1_1	59.0	IMR 90 P2
61.5	E2	34.93	FN1_1	59.0	IMR 90 P2
62.0	E2	37.06	FN1_1	59.0	IMR 90 P2
62.5	E2	37.69	FN1_1	59.0	IMR 90 P2
63.0	E2	38.56	FN1_1	59.0	IMR 90 P2
63.5	E2	40.75	FN1_1	59.0	IMR 90 P2
64.0	E2	43.63	FN1_1	59.0	IMR 90 P2
64.5	E2	48.81	FN1_1	59.0	IMR 90 P2
65.0	E2	57.04	FN1_1	59.0	IMR 90 P2
65.5	E2	66.6	FN1_1	59.0	IMR 90 P2
66.0	E2	77.13	FN1_1	59.0	IMR 90 P2
66.5	E2	86.91	FN1_1	59.0	IMR 90 P2
67.0	E2	94.43	FN1_1	59.0	IMR 90 P2
67.5	E2	99.61	FN1_1	59.0	IMR 90 P2
68.0	E2	102.85	FN1_1	59.0	IMR 90 P2
68.5	E2	104.14	FN1_1	59.0	IMR 90 P2
69.0	E2	105.16	FN1_1	59.0	IMR 90 P2
69.5	E2	106.17	FN1_1	59.0	IMR 90 P2
70.0	E2	107.13	FN1_1	59.0	IMR 90 P2
70.5	E2	108.19	FN1_1	59.0	IMR 90 P2
71.0	E2	109.2	FN1_1	59.0	IMR 90 P2
71.5	E2	109.33	FN1_1	59.0	IMR 90 P2
72.0	E2	109.11	FN1_1	59.0	IMR 90 P2
72.5	E2	109.55	FN1_1	59.0	IMR 90 P2
73.0	E2	109.71	FN1_1	59.0	IMR 90 P2
73.5	E2	109.27	FN1_1	59.0	IMR 90 P2
74.0	E2	109.81	FN1_1	59.0	IMR 90 P2
74.5	E2	111.04	FN1_1	59.0	IMR 90 P2
75.0	E2	110.71	FN1_1	59.0	IMR 90 P2
75.5	E2	110.52	FN1_1	59.0	IMR 90 P2
76.0	E2	114.4	FN1_1	59.0	IMR 90 P2
76.5	E2	135.57	FN1_1	59.0	IMR 90 P2
77.0	E2	194.66	FN1_1	59.0	IMR 90 P2
77.5	E2	289.27	FN1_1	59.0	IMR 90 P2
78.0	E2	392.6	FN1_1	59.0	IMR 90 P2
78.5	E2	485.6	FN1_1	59.0	IMR 90 P2
79.0	E2	538.26	FN1_1	59.0	IMR 90 P2
79.5	E2	509.68	FN1_1	59.0	IMR 90 P2
80.0	E2	408.24	FN1_1	59.0	IMR 90 P2
80.5	E2	284.04	FN1_1	59.0	IMR 90 P2
81.0	E2	165.74	FN1_1	59.0	IMR 90 P2
81.5	E2	70.45	FN1_1	59.0	IMR 90 P2
82.0	E2	18.07	FN1_1	59.0	IMR 90 P2
82.5	E2	3.49	FN1_1	59.0	IMR 90 P2
83.0	E2	3.57	FN1_1	59.0	IMR 90 P2
83.5	E2	4.4	FN1_1	59.0	IMR 90 P2
84.0	E2	4.22	FN1_1	59.0	IMR 90 P2
84.5	E2	3.95	FN1_1	59.0	IMR 90 P2
85.0	E2	3.94	FN1_1	59.0	IMR 90 P2
85.5	E2	2.94	FN1_1	59.0	IMR 90 P2
86.0	E2	2.33	FN1_1	59.0	IMR 90 P2
86.5	E2	2.37	FN1_1	59.0	IMR 90 P2
87.0	E2	2.19	FN1_1	59.0	IMR 90 P2
87.5	E2	2.07	FN1_1	59.0	IMR 90 P2
88.0	E2	2.22	FN1_1	59.0	IMR 90 P2
88.5	E2	2.17	FN1_1	59.0	IMR 90 P2
89.0	E2	1.91	FN1_1	59.0	IMR 90 P2
89.5	E2	2.11	FN1_1	59.0	IMR 90 P2
90.0	E2	2.6	FN1_1	59.0	IMR 90 P2
90.5	E2	2.99	FN1_1	59.0	IMR 90 P2
91.0	E2	3.09	FN1_1	59.0	IMR 90 P2
91.5	E2	3.19	FN1_1	59.0	IMR 90 P2
92.0	E2	2.91	FN1_1	59.0	IMR 90 P2
92.5	E2	2.28	FN1_1	59.0	IMR 90 P2
93.0	E2	1.76	FN1_1	59.0	IMR 90 P2
93.5	E2	1.57	FN1_1	59.0	IMR 90 P2
94.0	E2	1.37	FN1_1	59.0	IMR 90 P2
94.5	E2	1.65	FN1_1	59.0	IMR 90 P2
95.0	E2	0.92	FN1_1	59.0	IMR 90 P2
55.0	F2	5.33	FN1_1	57.0	IMR 90 P2
55.5	F2	11.55	FN1_1	57.0	IMR 90 P2
56.0	F2	10.66	FN1_1	57.0	IMR 90 P2
56.5	F2	10.66	FN1_1	57.0	IMR 90 P2
57.0	F2	10.66	FN1_1	57.0	IMR 90 P2
57.5	F2	10.26	FN1_1	57.0	IMR 90 P2
58.0	F2	12.64	FN1_1	57.0	IMR 90 P2
58.5	F2	18.08	FN1_1	57.0	IMR 90 P2
59.0	F2	22.35	FN1_1	57.0	IMR 90 P2
59.5	F2	25.76	FN1_1	57.0	IMR 90 P2
60.0	F2	28.94	FN1_1	57.0	IMR 90 P2
60.5	F2	30.89	FN1_1	57.0	IMR 90 P2
61.0	F2	32.27	FN1_1	57.0	IMR 90 P2
61.5	F2	33.58	FN1_1	57.0	IMR 90 P2
62.0	F2	34.04	FN1_1	57.0	IMR 90 P2
62.5	F2	34.26	FN1_1	57.0	IMR 90 P2
63.0	F2	34.99	FN1_1	57.0	IMR 90 P2
63.5	F2	36.12	FN1_1	57.0	IMR 90 P2
64.0	F2	38.28	FN1_1	57.0	IMR 90 P2
64.5	F2	43.16	FN1_1	57.0	IMR 90 P2
65.0	F2	49.96	FN1_1	57.0	IMR 90 P2
65.5	F2	58.18	FN1_1	57.0	IMR 90 P2
66.0	F2	67.68	FN1_1	57.0	IMR 90 P2
66.5	F2	77.29	FN1_1	57.0	IMR 90 P2
67.0	F2	85.24	FN1_1	57.0	IMR 90 P2
67.5	F2	91.08	FN1_1	57.0	IMR 90 P2
68.0	F2	95.16	FN1_1	57.0	IMR 90 P2
68.5	F2	97.11	FN1_1	57.0	IMR 90 P2
69.0	F2	97.4	FN1_1	57.0	IMR 90 P2
69.5	F2	97.09	FN1_1	57.0	IMR 90 P2
70.0	F2	96.88	FN1_1	57.0	IMR 90 P2
70.5	F2	96.78	FN1_1	57.0	IMR 90 P2
71.0	F2	96.94	FN1_1	57.0	IMR 90 P2
71.5	F2	97.3	FN1_1	57.0	IMR 90 P2
72.0	F2	97.81	FN1_1	57.0	IMR 90 P2
72.5	F2	98.26	FN1_1	57.0	IMR 90 P2
73.0	F2	98.85	FN1_1	57.0	IMR 90 P2
73.5	F2	99.33	FN1_1	57.0	IMR 90 P2
74.0	F2	99.79	FN1_1	57.0	IMR 90 P2
74.5	F2	99.94	FN1_1	57.0	IMR 90 P2
75.0	F2	99.58	FN1_1	57.0	IMR 90 P2
75.5	F2	99.04	FN1_1	57.0	IMR 90 P2
76.0	F2	101.64	FN1_1	57.0	IMR 90 P2
76.5	F2	120.78	FN1_1	57.0	IMR 90 P2
77.0	F2	175.42	FN1_1	57.0	IMR 90 P2
77.5	F2	260.94	FN1_1	57.0	IMR 90 P2
78.0	F2	352.55	FN1_1	57.0	IMR 90 P2
78.5	F2	434.51	FN1_1	57.0	IMR 90 P2
79.0	F2	479.9	FN1_1	57.0	IMR 90 P2
79.5	F2	450.77	FN1_1	57.0	IMR 90 P2
80.0	F2	357.31	FN1_1	57.0	IMR 90 P2
80.5	F2	246.99	FN1_1	57.0	IMR 90 P2
81.0	F2	143.2	FN1_1	57.0	IMR 90 P2
81.5	F2	59.16	FN1_1	57.0	IMR 90 P2
82.0	F2	14.57	FN1_1	57.0	IMR 90 P2
82.5	F2	4.21	FN1_1	57.0	IMR 90 P2
83.0	F2	3.84	FN1_1	57.0	IMR 90 P2
83.5	F2	3.33	FN1_1	57.0	IMR 90 P2
84.0	F2	3.65	FN1_1	57.0	IMR 90 P2
84.5	F2	3.49	FN1_1	57.0	IMR 90 P2
85.0	F2	2.59	FN1_1	57.0	IMR 90 P2
85.5	F2	2.6	FN1_1	57.0	IMR 90 P2
86.0	F2	2.7	FN1_1	57.0	IMR 90 P2
86.5	F2	2.13	FN1_1	57.0	IMR 90 P2
87.0	F2	2.26	FN1_1	57.0	IMR 90 P2
87.5	F2	2.81	FN1_1	57.0	IMR 90 P2
88.0	F2	2.55	FN1_1	57.0	IMR 90 P2
88.5	F2	2.51	FN1_1	57.0	IMR 90 P2
89.0	F2	2.83	FN1_1	57.0	IMR 90 P2
89.5	F2	2.29	FN1_1	57.0	IMR 90 P2
90.0	F2	1.46	FN1_1	57.0	IMR 90 P2
90.5	F2	1.43	FN1_1	57.0	IMR 90 P2
91.0	F2	1.45	FN1_1	57.0	IMR 90 P2
91.5	F2	1.37	FN1_1	57.0	IMR 90 P2
92.0	F2	1.93	FN1_1	57.0	IMR 90 P2
92.5	F2	2.69	FN1_1	57.0	IMR 90 P2
93.0	F2	3.51	FN1_1	57.0	IMR 90 P2
93.5	F2	3.41	FN1_1	57.0	IMR 90 P2
94.0	F2	3.5	FN1_1	57.0	IMR 90 P2
94.5	F2	2.39	FN1_1	57.0	IMR 90 P2
95.0	F2	0.26	FN1_1	57.0	IMR 90 P2
55.0	G2	5.07	FN1_1	55.7	IMR 90 P2
55.5	G2	10.99	FN1_1	55.7	IMR 90 P2
56.0	G2	10.15	FN1_1	55.7	IMR 90 P2
56.5	G2	10.15	FN1_1	55.7	IMR 90 P2
57.0	G2	10.15	FN1_1	55.7	IMR 90 P2
57.5	G2	9.64	FN1_1	55.7	IMR 90 P2
58.0	G2	12.89	FN1_1	55.7	IMR 90 P2
58.5	G2	18.41	FN1_1	55.7	IMR 90 P2
59.0	G2	22.38	FN1_1	55.7	IMR 90 P2
59.5	G2	26.45	FN1_1	55.7	IMR 90 P2
60.0	G2	30.69	FN1_1	55.7	IMR 90 P2
60.5	G2	33.71	FN1_1	55.7	IMR 90 P2
61.0	G2	35.57	FN1_1	55.7	IMR 90 P2
61.5	G2	37.71	FN1_1	55.7	IMR 90 P2
62.0	G2	37.99	FN1_1	55.7	IMR 90 P2
62.5	G2	37.15	FN1_1	55.7	IMR 90 P2
63.0	G2	37.3	FN1_1	55.7	IMR 90 P2
63.5	G2	37.83	FN1_1	55.7	IMR 90 P2
64.0	G2	37.92	FN1_1	55.7	IMR 90 P2
64.5	G2	40.73	FN1_1	55.7	IMR 90 P2
65.0	G2	45.44	FN1_1	55.7	IMR 90 P2
65.5	G2	50.95	FN1_1	55.7	IMR 90 P2
66.0	G2	59.07	FN1_1	55.7	IMR 90 P2
66.5	G2	68.72	FN1_1	55.7	IMR 90 P2
67.0	G2	77.8	FN1_1	55.7	IMR 90 P2
67.5	G2	85.61	FN1_1	55.7	IMR 90 P2
68.0	G2	91.95	FN1_1	55.7	IMR 90 P2
68.5	G2	95.26	FN1_1	55.7	IMR 90 P2
69.0	G2	96.52	FN1_1	55.7	IMR 90 P2
69.5	G2	96.63	FN1_1	55.7	IMR 90 P2
70.0	G2	96.18	FN1_1	55.7	IMR 90 P2
70.5	G2	95.45	FN1_1	55.7	IMR 90 P2
71.0	G2	95.37	FN1_1	55.7	IMR 90 P2
71.5	G2	95.59	FN1_1	55.7	IMR 90 P2
72.0	G2	96.06	FN1_1	55.7	IMR 90 P2
72.5	G2	96.65	FN1_1	55.7	IMR 90 P2
73.0	G2	96.95	FN1_1	55.7	IMR 90 P2
73.5	G2	97.38	FN1_1	55.7	IMR 90 P2
74.0	G2	98.04	FN1_1	55.7	IMR 90 P2
74.5	G2	98.33	FN1_1	55.7	IMR 90 P2
75.0	G2	98.87	FN1_1	55.7	IMR 90 P2
75.5	G2	99.99	FN1_1	55.7	IMR 90 P2
76.0	G2	102.25	FN1_1	55.7	IMR 90 P2
76.5	G2	118.16	FN1_1	55.7	IMR 90 P2
77.0	G2	168.01	FN1_1	55.7	IMR 90 P2
77.5	G2	248.52	FN1_1	55.7	IMR 90 P2
78.0	G2	335.94	FN1_1	55.7	IMR 90 P2
78.5	G2	416.51	FN1_1	55.7	IMR 90 P2
79.0	G2	465.92	FN1_1	55.7	IMR 90 P2
79.5	G2	443.94	FN1_1	55.7	IMR 90 P2
80.0	G2	356.41	FN1_1	55.7	IMR 90 P2
80.5	G2	250.19	FN1_1	55.7	IMR 90 P2
81.0	G2	148.9	FN1_1	55.7	IMR 90 P2
81.5	G2	64.8	FN1_1	55.7	IMR 90 P2
82.0	G2	17.91	FN1_1	55.7	IMR 90 P2
82.5	G2	5.35	FN1_1	55.7	IMR 90 P2
83.0	G2	4.5	FN1_1	55.7	IMR 90 P2
83.5	G2	3.99	FN1_1	55.7	IMR 90 P2
84.0	G2	3.37	FN1_1	55.7	IMR 90 P2
84.5	G2	3.08	FN1_1	55.7	IMR 90 P2
85.0	G2	2.94	FN1_1	55.7	IMR 90 P2
85.5	G2	2.41	FN1_1	55.7	IMR 90 P2
86.0	G2	1.89	FN1_1	55.7	IMR 90 P2
86.5	G2	1.69	FN1_1	55.7	IMR 90 P2
87.0	G2	1.82	FN1_1	55.7	IMR 90 P2
87.5	G2	2.26	FN1_1	55.7	IMR 90 P2
88.0	G2	2.71	FN1_1	55.7	IMR 90 P2
88.5	G2	3.07	FN1_1	55.7	IMR 90 P2
89.0	G2	3.25	FN1_1	55.7	IMR 90 P2
89.5	G2	3.34	FN1_1	55.7	IMR 90 P2
90.0	G2	3.22	FN1_1	55.7	IMR 90 P2
90.5	G2	2.82	FN1_1	55.7	IMR 90 P2
91.0	G2	2.72	FN1_1	55.7	IMR 90 P2
91.5	G2	2.79	FN1_1	55.7	IMR 90 P2
92.0	G2	2.31	FN1_1	55.7	IMR 90 P2
92.5	G2	1.77	FN1_1	55.7	IMR 90 P2
93.0	G2	1.82	FN1_1	55.7	IMR 90 P2
93.5	G2	1.36	FN1_1	55.7	IMR 90 P2
94.0	G2	0.89	FN1_1	55.7	IMR 90 P2
94.5	G2	0.23	FN1_1	55.7	IMR 90 P2
95.0	G2	-0.31	FN1_1	55.7	IMR 90 P2
55.0	H2	4.44	FN1_1	55.0	IMR 90 P2
55.5	H2	9.62	FN1_1	55.0	IMR 90 P2
56.0	H2	8.88	FN1_1	55.0	IMR 90 P2
56.5	H2	8.88	FN1_1	55.0	IMR 90 P2
57.0	H2	8.88	FN1_1	55.0	IMR 90 P2
57.5	H2	8.3	FN1_1	55.0	IMR 90 P2
58.0	H2	11.93	FN1_1	55.0	IMR 90 P2
58.5	H2	18.79	FN1_1	55.0	IMR 90 P2
59.0	H2	23.82	FN1_1	55.0	IMR 90 P2
59.5	H2	29.22	FN1_1	55.0	IMR 90 P2
60.0	H2	33.82	FN1_1	55.0	IMR 90 P2
60.5	H2	35.98	FN1_1	55.0	IMR 90 P2
61.0	H2	37.63	FN1_1	55.0	IMR 90 P2
61.5	H2	39.03	FN1_1	55.0	IMR 90 P2
62.0	H2	37.98	FN1_1	55.0	IMR 90 P2
62.5	H2	36.8	FN1_1	55.0	IMR 90 P2
63.0	H2	37.06	FN1_1	55.0	IMR 90 P2
63.5	H2	36.74	FN1_1	55.0	IMR 90 P2
64.0	H2	36.61	FN1_1	55.0	IMR 90 P2
64.5	H2	38.64	FN1_1	55.0	IMR 90 P2
65.0	H2	41.42	FN1_1	55.0	IMR 90 P2
65.5	H2	44.54	FN1_1	55.0	IMR 90 P2
66.0	H2	49.99	FN1_1	55.0	IMR 90 P2
66.5	H2	57.32	FN1_1	55.0	IMR 90 P2
67.0	H2	64.92	FN1_1	55.0	IMR 90 P2
67.5	H2	72.61	FN1_1	55.0	IMR 90 P2
68.0	H2	80.2	FN1_1	55.0	IMR 90 P2
68.5	H2	85.85	FN1_1	55.0	IMR 90 P2
69.0	H2	88.76	FN1_1	55.0	IMR 90 P2
69.5	H2	89.97	FN1_1	55.0	IMR 90 P2
70.0	H2	89.58	FN1_1	55.0	IMR 90 P2
70.5	H2	87.84	FN1_1	55.0	IMR 90 P2
71.0	H2	86.3	FN1_1	55.0	IMR 90 P2
71.5	H2	85.46	FN1_1	55.0	IMR 90 P2
72.0	H2	85.65	FN1_1	55.0	IMR 90 P2
72.5	H2	86.95	FN1_1	55.0	IMR 90 P2
73.0	H2	88.53	FN1_1	55.0	IMR 90 P2
73.5	H2	89.76	FN1_1	55.0	IMR 90 P2
74.0	H2	90.8	FN1_1	55.0	IMR 90 P2
74.5	H2	91.13	FN1_1	55.0	IMR 90 P2
75.0	H2	90.47	FN1_1	55.0	IMR 90 P2
75.5	H2	90.1	FN1_1	55.0	IMR 90 P2
76.0	H2	91.09	FN1_1	55.0	IMR 90 P2
76.5	H2	101.29	FN1_1	55.0	IMR 90 P2
77.0	H2	140.06	FN1_1	55.0	IMR 90 P2
77.5	H2	210.05	FN1_1	55.0	IMR 90 P2
78.0	H2	289.47	FN1_1	55.0	IMR 90 P2
78.5	H2	363.97	FN1_1	55.0	IMR 90 P2
79.0	H2	416.43	FN1_1	55.0	IMR 90 P2
79.5	H2	408.39	FN1_1	55.0	IMR 90 P2
80.0	H2	335.55	FN1_1	55.0	IMR 90 P2
80.5	H2	239.7	FN1_1	55.0	IMR 90 P2
81.0	H2	146.65	FN1_1	55.0	IMR 90 P2
81.5	H2	66.77	FN1_1	55.0	IMR 90 P2
82.0	H2	18.99	FN1_1	55.0	IMR 90 P2
82.5	H2	5.13	FN1_1	55.0	IMR 90 P2
83.0	H2	4.26	FN1_1	55.0	IMR 90 P2
83.5	H2	3.99	FN1_1	55.0	IMR 90 P2
84.0	H2	3.42	FN1_1	55.0	IMR 90 P2
84.5	H2	2.71	FN1_1	55.0	IMR 90 P2
85.0	H2	1.73	FN1_1	55.0	IMR 90 P2
85.5	H2	1.16	FN1_1	55.0	IMR 90 P2
86.0	H2	1.6	FN1_1	55.0	IMR 90 P2
86.5	H2	1.96	FN1_1	55.0	IMR 90 P2
87.0	H2	2.16	FN1_1	55.0	IMR 90 P2
87.5	H2	2.93	FN1_1	55.0	IMR 90 P2
88.0	H2	3.62	FN1_1	55.0	IMR 90 P2
88.5	H2	3.08	FN1_1	55.0	IMR 90 P2
89.0	H2	2.32	FN1_1	55.0	IMR 90 P2
89.5	H2	1.92	FN1_1	55.0	IMR 90 P2
90.0	H2	1.34	FN1_1	55.0	IMR 90 P2
90.5	H2	0.95	FN1_1	55.0	IMR 90 P2
91.0	H2	1.24	FN1_1	55.0	IMR 90 P2
91.5	H2	1.95	FN1_1	55.0	IMR 90 P2
92.0	H2	2.19	FN1_1	55.0	IMR 90 P2
92.5	H2	2.46	FN1_1	55.0	IMR 90 P2
93.0	H2	2.37	FN1_1	55.0	IMR 90 P2
93.5	H2	2.79	FN1_1	55.0	IMR 90 P2
94.0	H2	2.88	FN1_1	55.0	IMR 90 P2
94.5	H2	4.75	FN1_1	55.0	IMR 90 P2
95.0	H2	3.16	FN1_1	55.0	IMR 90 P2
55.0	A2	12.3	FN1_1	65.0	IMR 90 P11
55.5	A2	26.65	FN1_1	65.0	IMR 90 P11
56.0	A2	24.6	FN1_1	65.0	IMR 90 P11
56.5	A2	24.6	FN1_1	65.0	IMR 90 P11
57.0	A2	24.6	FN1_1	65.0	IMR 90 P11
57.5	A2	24.49	FN1_1	65.0	IMR 90 P11
58.0	A2	25.21	FN1_1	65.0	IMR 90 P11
58.5	A2	26.52	FN1_1	65.0	IMR 90 P11
59.0	A2	26.87	FN1_1	65.0	IMR 90 P11
59.5	A2	26.62	FN1_1	65.0	IMR 90 P11
60.0	A2	26.09	FN1_1	65.0	IMR 90 P11
60.5	A2	26.72	FN1_1	65.0	IMR 90 P11
61.0	A2	27.88	FN1_1	65.0	IMR 90 P11
61.5	A2	28.62	FN1_1	65.0	IMR 90 P11
62.0	A2	29.5	FN1_1	65.0	IMR 90 P11
62.5	A2	30.55	FN1_1	65.0	IMR 90 P11
63.0	A2	31.38	FN1_1	65.0	IMR 90 P11
63.5	A2	33.68	FN1_1	65.0	IMR 90 P11
64.0	A2	39.43	FN1_1	65.0	IMR 90 P11
64.5	A2	47.77	FN1_1	65.0	IMR 90 P11
65.0	A2	58.98	FN1_1	65.0	IMR 90 P11
65.5	A2	72.87	FN1_1	65.0	IMR 90 P11
66.0	A2	86.46	FN1_1	65.0	IMR 90 P11
66.5	A2	97.53	FN1_1	65.0	IMR 90 P11
67.0	A2	106.17	FN1_1	65.0	IMR 90 P11
67.5	A2	111.53	FN1_1	65.0	IMR 90 P11
68.0	A2	113.55	FN1_1	65.0	IMR 90 P11
68.5	A2	114.01	FN1_1	65.0	IMR 90 P11
69.0	A2	113.39	FN1_1	65.0	IMR 90 P11
69.5	A2	112.6	FN1_1	65.0	IMR 90 P11
70.0	A2	112.38	FN1_1	65.0	IMR 90 P11
70.5	A2	112.48	FN1_1	65.0	IMR 90 P11
71.0	A2	112.66	FN1_1	65.0	IMR 90 P11
71.5	A2	113.43	FN1_1	65.0	IMR 90 P11
72.0	A2	114.32	FN1_1	65.0	IMR 90 P11
72.5	A2	114.63	FN1_1	65.0	IMR 90 P11
73.0	A2	115.0	FN1_1	65.0	IMR 90 P11
73.5	A2	115.3	FN1_1	65.0	IMR 90 P11
74.0	A2	115.46	FN1_1	65.0	IMR 90 P11
74.5	A2	115.01	FN1_1	65.0	IMR 90 P11
75.0	A2	114.33	FN1_1	65.0	IMR 90 P11
75.5	A2	114.59	FN1_1	65.0	IMR 90 P11
76.0	A2	118.95	FN1_1	65.0	IMR 90 P11
76.5	A2	144.66	FN1_1	65.0	IMR 90 P11
77.0	A2	213.33	FN1_1	65.0	IMR 90 P11
77.5	A2	317.05	FN1_1	65.0	IMR 90 P11
78.0	A2	428.02	FN1_1	65.0	IMR 90 P11
78.5	A2	527.38	FN1_1	65.0	IMR 90 P11
79.0	A2	579.0	FN1_1	65.0	IMR 90 P11
79.5	A2	541.2	FN1_1	65.0	IMR 90 P11
80.0	A2	430.09	FN1_1	65.0	IMR 90 P11
80.5	A2	297.17	FN1_1	65.0	IMR 90 P11
81.0	A2	171.01	FN1_1	65.0	IMR 90 P11
81.5	A2	71.29	FN1_1	65.0	IMR 90 P11
82.0	A2	18.29	FN1_1	65.0	IMR 90 P11
82.5	A2	3.94	FN1_1	65.0	IMR 90 P11
83.0	A2	3.06	FN1_1	65.0	IMR 90 P11
83.5	A2	2.89	FN1_1	65.0	IMR 90 P11
84.0	A2	2.9	FN1_1	65.0	IMR 90 P11
84.5	A2	3.01	FN1_1	65.0	IMR 90 P11
85.0	A2	2.7	FN1_1	65.0	IMR 90 P11
85.5	A2	2.79	FN1_1	65.0	IMR 90 P11
86.0	A2	3.23	FN1_1	65.0	IMR 90 P11
86.5	A2	2.95	FN1_1	65.0	IMR 90 P11
87.0	A2	2.47	FN1_1	65.0	IMR 90 P11
87.5	A2	2.46	FN1_1	65.0	IMR 90 P11
88.0	A2	2.33	FN1_1	65.0	IMR 90 P11
88.5	A2	1.71	FN1_1	65.0	IMR 90 P11
89.0	A2	1.41	FN1_1	65.0	IMR 90 P11
89.5	A2	1.48	FN1_1	65.0	IMR 90 P11
90.0	A2	1.52	FN1_1	65.0	IMR 90 P11
90.5	A2	1.4	FN1_1	65.0	IMR 90 P11
91.0	A2	1.69	FN1_1	65.0	IMR 90 P11
91.5	A2	2.14	FN1_1	65.0	IMR 90 P11
92.0	A2	2.4	FN1_1	65.0	IMR 90 P11
92.5	A2	2.66	FN1_1	65.0	IMR 90 P11
93.0	A2	2.59	FN1_1	65.0	IMR 90 P11
93.5	A2	1.8	FN1_1	65.0	IMR 90 P11
94.0	A2	1.45	FN1_1	65.0	IMR 90 P11
94.5	A2	0.03	FN1_1	65.0	IMR 90 P11
95.0	A2	-0.79	FN1_1	65.0	IMR 90 P11
55.0	B2	14.21	FN1_1	64.5	IMR 90 P11
55.5	B2	30.79	FN1_1	64.5	IMR 90 P11
56.0	B2	28.42	FN1_1	64.5	IMR 90 P11
56.5	B2	28.42	FN1_1	64.5	IMR 90 P11
57.0	B2	28.42	FN1_1	64.5	IMR 90 P11
57.5	B2	28.28	FN1_1	64.5	IMR 90 P11
58.0	B2	29.15	FN1_1	64.5	IMR 90 P11
58.5	B2	30.82	FN1_1	64.5	IMR 90 P11
59.0	B2	31.38	FN1_1	64.5	IMR 90 P11
59.5	B2	31.45	FN1_1	64.5	IMR 90 P11
60.0	B2	31.58	FN1_1	64.5	IMR 90 P11
60.5	B2	31.29	FN1_1	64.5	IMR 90 P11
61.0	B2	30.7	FN1_1	64.5	IMR 90 P11
61.5	B2	30.45	FN1_1	64.5	IMR 90 P11
62.0	B2	30.61	FN1_1	64.5	IMR 90 P11
62.5	B2	30.58	FN1_1	64.5	IMR 90 P11
63.0	B2	30.78	FN1_1	64.5	IMR 90 P11
63.5	B2	33.0	FN1_1	64.5	IMR 90 P11
64.0	B2	37.91	FN1_1	64.5	IMR 90 P11
64.5	B2	45.35	FN1_1	64.5	IMR 90 P11
65.0	B2	56.2	FN1_1	64.5	IMR 90 P11
65.5	B2	69.42	FN1_1	64.5	IMR 90 P11
66.0	B2	82.25	FN1_1	64.5	IMR 90 P11
66.5	B2	93.59	FN1_1	64.5	IMR 90 P11
67.0	B2	102.49	FN1_1	64.5	IMR 90 P11
67.5	B2	107.79	FN1_1	64.5	IMR 90 P11
68.0	B2	110.45	FN1_1	64.5	IMR 90 P11
68.5	B2	111.73	FN1_1	64.5	IMR 90 P11
69.0	B2	111.95	FN1_1	64.5	IMR 90 P11
69.5	B2	111.81	FN1_1	64.5	IMR 90 P11
70.0	B2	112.13	FN1_1	64.5	IMR 90 P11
70.5	B2	112.58	FN1_1	64.5	IMR 90 P11
71.0	B2	113.04	FN1_1	64.5	IMR 90 P11
71.5	B2	113.23	FN1_1	64.5	IMR 90 P11
72.0	B2	113.61	FN1_1	64.5	IMR 90 P11
72.5	B2	114.43	FN1_1	64.5	IMR 90 P11
73.0	B2	115.15	FN1_1	64.5	IMR 90 P11
73.5	B2	115.68	FN1_1	64.5	IMR 90 P11
74.0	B2	116.46	FN1_1	64.5	IMR 90 P11
74.5	B2	117.1	FN1_1	64.5	IMR 90 P11
75.0	B2	116.84	FN1_1	64.5	IMR 90 P11
75.5	B2	117.21	FN1_1	64.5	IMR 90 P11
76.0	B2	121.17	FN1_1	64.5	IMR 90 P11
76.5	B2	147.05	FN1_1	64.5	IMR 90 P11
77.0	B2	215.62	FN1_1	64.5	IMR 90 P11
77.5	B2	319.58	FN1_1	64.5	IMR 90 P11
78.0	B2	432.27	FN1_1	64.5	IMR 90 P11
78.5	B2	533.92	FN1_1	64.5	IMR 90 P11
79.0	B2	587.47	FN1_1	64.5	IMR 90 P11
79.5	B2	551.31	FN1_1	64.5	IMR 90 P11
80.0	B2	440.51	FN1_1	64.5	IMR 90 P11
80.5	B2	305.83	FN1_1	64.5	IMR 90 P11
81.0	B2	177.95	FN1_1	64.5	IMR 90 P11
81.5	B2	76.26	FN1_1	64.5	IMR 90 P11
82.0	B2	21.37	FN1_1	64.5	IMR 90 P11
82.5	B2	5.95	FN1_1	64.5	IMR 90 P11
83.0	B2	4.76	FN1_1	64.5	IMR 90 P11
83.5	B2	4.09	FN1_1	64.5	IMR 90 P11
84.0	B2	3.52	FN1_1	64.5	IMR 90 P11
84.5	B2	3.08	FN1_1	64.5	IMR 90 P11
85.0	B2	2.6	FN1_1	64.5	IMR 90 P11
85.5	B2	2.42	FN1_1	64.5	IMR 90 P11
86.0	B2	2.36	FN1_1	64.5	IMR 90 P11
86.5	B2	2.1	FN1_1	64.5	IMR 90 P11
87.0	B2	2.05	FN1_1	64.5	IMR 90 P11
87.5	B2	2.14	FN1_1	64.5	IMR 90 P11
88.0	B2	1.69	FN1_1	64.5	IMR 90 P11
88.5	B2	1.43	FN1_1	64.5	IMR 90 P11
89.0	B2	1.39	FN1_1	64.5	IMR 90 P11
89.5	B2	1.18	FN1_1	64.5	IMR 90 P11
90.0	B2	1.34	FN1_1	64.5	IMR 90 P11
90.5	B2	2.08	FN1_1	64.5	IMR 90 P11
91.0	B2	2.24	FN1_1	64.5	IMR 90 P11
91.5	B2	2.34	FN1_1	64.5	IMR 90 P11
92.0	B2	2.7	FN1_1	64.5	IMR 90 P11
92.5	B2	2.34	FN1_1	64.5	IMR 90 P11
93.0	B2	2.2	FN1_1	64.5	IMR 90 P11
93.5	B2	2.61	FN1_1	64.5	IMR 90 P11
94.0	B2	2.54	FN1_1	64.5	IMR 90 P11
94.5	B2	2.91	FN1_1	64.5	IMR 90 P11
95.0	B2	1.51	FN1_1	64.5	IMR 90 P11
55.0	C2	12.62	FN1_1	63.3	IMR 90 P11
55.5	C2	27.34	FN1_1	63.3	IMR 90 P11
56.0	C2	25.24	FN1_1	63.3	IMR 90 P11
56.5	C2	25.24	FN1_1	63.3	IMR 90 P11
57.0	C2	25.24	FN1_1	63.3	IMR 90 P11
57.5	C2	25.14	FN1_1	63.3	IMR 90 P11
58.0	C2	25.75	FN1_1	63.3	IMR 90 P11
58.5	C2	26.96	FN1_1	63.3	IMR 90 P11
59.0	C2	28.08	FN1_1	63.3	IMR 90 P11
59.5	C2	29.52	FN1_1	63.3	IMR 90 P11
60.0	C2	30.4	FN1_1	63.3	IMR 90 P11
60.5	C2	31.45	FN1_1	63.3	IMR 90 P11
61.0	C2	33.46	FN1_1	63.3	IMR 90 P11
61.5	C2	35.28	FN1_1	63.3	IMR 90 P11
62.0	C2	37.33	FN1_1	63.3	IMR 90 P11
62.5	C2	39.59	FN1_1	63.3	IMR 90 P11
63.0	C2	41.5	FN1_1	63.3	IMR 90 P11
63.5	C2	43.89	FN1_1	63.3	IMR 90 P11
64.0	C2	47.63	FN1_1	63.3	IMR 90 P11
64.5	C2	52.79	FN1_1	63.3	IMR 90 P11
65.0	C2	60.52	FN1_1	63.3	IMR 90 P11
65.5	C2	70.92	FN1_1	63.3	IMR 90 P11
66.0	C2	81.79	FN1_1	63.3	IMR 90 P11
66.5	C2	92.95	FN1_1	63.3	IMR 90 P11
67.0	C2	103.06	FN1_1	63.3	IMR 90 P11
67.5	C2	110.06	FN1_1	63.3	IMR 90 P11
68.0	C2	114.8	FN1_1	63.3	IMR 90 P11
68.5	C2	118.71	FN1_1	63.3	IMR 90 P11
69.0	C2	120.47	FN1_1	63.3	IMR 90 P11
69.5	C2	121.23	FN1_1	63.3	IMR 90 P11
70.0	C2	123.23	FN1_1	63.3	IMR 90 P11
70.5	C2	124.14	FN1_1	63.3	IMR 90 P11
71.0	C2	123.55	FN1_1	63.3	IMR 90 P11
71.5	C2	123.8	FN1_1	63.3	IMR 90 P11
72.0	C2	124.08	FN1_1	63.3	IMR 90 P11
72.5	C2	122.96	FN1_1	63.3	IMR 90 P11
73.0	C2	122.46	FN1_1	63.3	IMR 90 P11
73.5	C2	122.68	FN1_1	63.3	IMR 90 P11
74.0	C2	122.32	FN1_1	63.3	IMR 90 P11
74.5	C2	121.48	FN1_1	63.3	IMR 90 P11
75.0	C2	120.65	FN1_1	63.3	IMR 90 P11
75.5	C2	120.83	FN1_1	63.3	IMR 90 P11
76.0	C2	125.33	FN1_1	63.3	IMR 90 P11
76.5	C2	153.58	FN1_1	63.3	IMR 90 P11
77.0	C2	227.1	FN1_1	63.3	IMR 90 P11
77.5	C2	337.98	FN1_1	63.3	IMR 90 P11
78.0	C2	458.56	FN1_1	63.3	IMR 90 P11
78.5	C2	566.9	FN1_1	63.3	IMR 90 P11
79.0	C2	623.1	FN1_1	63.3	IMR 90 P11
79.5	C2	585.24	FN1_1	63.3	IMR 90 P11
80.0	C2	468.65	FN1_1	63.3	IMR 90 P11
80.5	C2	324.91	FN1_1	63.3	IMR 90 P11
81.0	C2	187.85	FN1_1	63.3	IMR 90 P11
81.5	C2	79.93	FN1_1	63.3	IMR 90 P11
82.0	C2	21.28	FN1_1	63.3	IMR 90 P11
82.5	C2	4.1	FN1_1	63.3	IMR 90 P11
83.0	C2	3.36	FN1_1	63.3	IMR 90 P11
83.5	C2	4.02	FN1_1	63.3	IMR 90 P11
84.0	C2	3.9	FN1_1	63.3	IMR 90 P11
84.5	C2	3.27	FN1_1	63.3	IMR 90 P11
85.0	C2	3.17	FN1_1	63.3	IMR 90 P11
85.5	C2	3.35	FN1_1	63.3	IMR 90 P11
86.0	C2	2.69	FN1_1	63.3	IMR 90 P11
86.5	C2	2.04	FN1_1	63.3	IMR 90 P11
87.0	C2	2.08	FN1_1	63.3	IMR 90 P11
87.5	C2	1.95	FN1_1	63.3	IMR 90 P11
88.0	C2	1.58	FN1_1	63.3	IMR 90 P11
88.5	C2	1.67	FN1_1	63.3	IMR 90 P11
89.0	C2	1.92	FN1_1	63.3	IMR 90 P11
89.5	C2	2.23	FN1_1	63.3	IMR 90 P11
90.0	C2	2.37	FN1_1	63.3	IMR 90 P11
90.5	C2	1.8	FN1_1	63.3	IMR 90 P11
91.0	C2	1.77	FN1_1	63.3	IMR 90 P11
91.5	C2	2.05	FN1_1	63.3	IMR 90 P11
92.0	C2	1.93	FN1_1	63.3	IMR 90 P11
92.5	C2	1.71	FN1_1	63.3	IMR 90 P11
93.0	C2	2.12	FN1_1	63.3	IMR 90 P11
93.5	C2	1.54	FN1_1	63.3	IMR 90 P11
94.0	C2	0.85	FN1_1	63.3	IMR 90 P11
94.5	C2	-0.7	FN1_1	63.3	IMR 90 P11
95.0	C2	-1.2	FN1_1	63.3	IMR 90 P11
55.0	D2	10.66	FN1_1	61.4	IMR 90 P11
55.5	D2	23.1	FN1_1	61.4	IMR 90 P11
56.0	D2	21.32	FN1_1	61.4	IMR 90 P11
56.5	D2	21.32	FN1_1	61.4	IMR 90 P11
57.0	D2	21.32	FN1_1	61.4	IMR 90 P11
57.5	D2	21.19	FN1_1	61.4	IMR 90 P11
58.0	D2	22.02	FN1_1	61.4	IMR 90 P11
58.5	D2	23.01	FN1_1	61.4	IMR 90 P11
59.0	D2	24.76	FN1_1	61.4	IMR 90 P11
59.5	D2	27.13	FN1_1	61.4	IMR 90 P11
60.0	D2	28.56	FN1_1	61.4	IMR 90 P11
60.5	D2	30.61	FN1_1	61.4	IMR 90 P11
61.0	D2	33.0	FN1_1	61.4	IMR 90 P11
61.5	D2	35.11	FN1_1	61.4	IMR 90 P11
62.0	D2	36.5	FN1_1	61.4	IMR 90 P11
62.5	D2	38.0	FN1_1	61.4	IMR 90 P11
63.0	D2	39.59	FN1_1	61.4	IMR 90 P11
63.5	D2	40.6	FN1_1	61.4	IMR 90 P11
64.0	D2	42.07	FN1_1	61.4	IMR 90 P11
64.5	D2	46.01	FN1_1	61.4	IMR 90 P11
65.0	D2	52.67	FN1_1	61.4	IMR 90 P11
65.5	D2	61.31	FN1_1	61.4	IMR 90 P11
66.0	D2	72.27	FN1_1	61.4	IMR 90 P11
66.5	D2	83.89	FN1_1	61.4	IMR 90 P11
67.0	D2	93.66	FN1_1	61.4	IMR 90 P11
67.5	D2	101.09	FN1_1	61.4	IMR 90 P11
68.0	D2	106.17	FN1_1	61.4	IMR 90 P11
68.5	D2	108.87	FN1_1	61.4	IMR 90 P11
69.0	D2	109.99	FN1_1	61.4	IMR 90 P11
69.5	D2	110.73	FN1_1	61.4	IMR 90 P11
70.0	D2	110.66	FN1_1	61.4	IMR 90 P11
70.5	D2	110.51	FN1_1	61.4	IMR 90 P11
71.0	D2	110.99	FN1_1	61.4	IMR 90 P11
71.5	D2	111.63	FN1_1	61.4	IMR 90 P11
72.0	D2	112.17	FN1_1	61.4	IMR 90 P11
72.5	D2	113.28	FN1_1	61.4	IMR 90 P11
73.0	D2	114.51	FN1_1	61.4	IMR 90 P11
73.5	D2	114.9	FN1_1	61.4	IMR 90 P11
74.0	D2	114.74	FN1_1	61.4	IMR 90 P11
74.5	D2	114.58	FN1_1	61.4	IMR 90 P11
75.0	D2	114.47	FN1_1	61.4	IMR 90 P11
75.5	D2	114.69	FN1_1	61.4	IMR 90 P11
76.0	D2	118.44	FN1_1	61.4	IMR 90 P11
76.5	D2	141.75	FN1_1	61.4	IMR 90 P11
77.0	D2	205.99	FN1_1	61.4	IMR 90 P11
77.5	D2	308.65	FN1_1	61.4	IMR 90 P11
78.0	D2	424.85	FN1_1	61.4	IMR 90 P11
78.5	D2	532.66	FN1_1	61.4	IMR 90 P11
79.0	D2	597.33	FN1_1	61.4	IMR 90 P11
79.5	D2	575.15	FN1_1	61.4	IMR 90 P11
80.0	D2	471.02	FN1_1	61.4	IMR 90 P11
80.5	D2	334.34	FN1_1	61.4	IMR 90 P11
81.0	D2	200.55	FN1_1	61.4	IMR 90 P11
81.5	D2	90.63	FN1_1	61.4	IMR 90 P11
82.0	D2	26.78	FN1_1	61.4	IMR 90 P11
82.5	D2	6.02	FN1_1	61.4	IMR 90 P11
83.0	D2	3.38	FN1_1	61.4	IMR 90 P11
83.5	D2	2.92	FN1_1	61.4	IMR 90 P11
84.0	D2	3.08	FN1_1	61.4	IMR 90 P11
84.5	D2	2.76	FN1_1	61.4	IMR 90 P11
85.0	D2	2.33	FN1_1	61.4	IMR 90 P11
85.5	D2	2.79	FN1_1	61.4	IMR 90 P11
86.0	D2	3.17	FN1_1	61.4	IMR 90 P11
86.5	D2	2.25	FN1_1	61.4	IMR 90 P11
87.0	D2	1.76	FN1_1	61.4	IMR 90 P11
87.5	D2	2.03	FN1_1	61.4	IMR 90 P11
88.0	D2	1.64	FN1_1	61.4	IMR 90 P11
88.5	D2	1.36	FN1_1	61.4	IMR 90 P11
89.0	D2	1.94	FN1_1	61.4	IMR 90 P11
89.5	D2	2.31	FN1_1	61.4	IMR 90 P11
90.0	D2	1.99	FN1_1	61.4	IMR 90 P11
90.5	D2	1.9	FN1_1	61.4	IMR 90 P11
91.0	D2	2.03	FN1_1	61.4	IMR 90 P11
91.5	D2	1.92	FN1_1	61.4	IMR 90 P11
92.0	D2	1.86	FN1_1	61.4	IMR 90 P11
92.5	D2	2.06	FN1_1	61.4	IMR 90 P11
93.0	D2	1.91	FN1_1	61.4	IMR 90 P11
93.5	D2	1.78	FN1_1	61.4	IMR 90 P11
94.0	D2	1.72	FN1_1	61.4	IMR 90 P11
94.5	D2	2.01	FN1_1	61.4	IMR 90 P11
95.0	D2	1.02	FN1_1	61.4	IMR 90 P11
55.0	E2	8.49	FN1_1	59.0	IMR 90 P11
55.5	E2	18.39	FN1_1	59.0	IMR 90 P11
56.0	E2	16.98	FN1_1	59.0	IMR 90 P11
56.5	E2	16.98	FN1_1	59.0	IMR 90 P11
57.0	E2	16.98	FN1_1	59.0	IMR 90 P11
57.5	E2	16.75	FN1_1	59.0	IMR 90 P11
58.0	E2	18.1	FN1_1	59.0	IMR 90 P11
58.5	E2	20.99	FN1_1	59.0	IMR 90 P11
59.0	E2	23.56	FN1_1	59.0	IMR 90 P11
59.5	E2	26.44	FN1_1	59.0	IMR 90 P11
60.0	E2	28.34	FN1_1	59.0	IMR 90 P11
60.5	E2	29.76	FN1_1	59.0	IMR 90 P11
61.0	E2	32.01	FN1_1	59.0	IMR 90 P11
61.5	E2	34.12	FN1_1	59.0	IMR 90 P11
62.0	E2	35.43	FN1_1	59.0	IMR 90 P11
62.5	E2	37.4	FN1_1	59.0	IMR 90 P11
63.0	E2	39.71	FN1_1	59.0	IMR 90 P11
63.5	E2	41.14	FN1_1	59.0	IMR 90 P11
64.0	E2	43.8	FN1_1	59.0	IMR 90 P11
64.5	E2	48.71	FN1_1	59.0	IMR 90 P11
65.0	E2	55.64	FN1_1	59.0	IMR 90 P11
65.5	E2	64.96	FN1_1	59.0	IMR 90 P11
66.0	E2	76.07	FN1_1	59.0	IMR 90 P11
66.5	E2	87.17	FN1_1	59.0	IMR 90 P11
67.0	E2	96.44	FN1_1	59.0	IMR 90 P11
67.5	E2	102.51	FN1_1	59.0	IMR 90 P11
68.0	E2	105.76	FN1_1	59.0	IMR 90 P11
68.5	E2	107.63	FN1_1	59.0	IMR 90 P11
69.0	E2	108.25	FN1_1	59.0	IMR 90 P11
69.5	E2	108.58	FN1_1	59.0	IMR 90 P11
70.0	E2	109.33	FN1_1	59.0	IMR 90 P11
70.5	E2	110.29	FN1_1	59.0	IMR 90 P11
71.0	E2	110.85	FN1_1	59.0	IMR 90 P11
71.5	E2	110.85	FN1_1	59.0	IMR 90 P11
72.0	E2	111.46	FN1_1	59.0	IMR 90 P11
72.5	E2	112.58	FN1_1	59.0	IMR 90 P11
73.0	E2	113.27	FN1_1	59.0	IMR 90 P11
73.5	E2	114.11	FN1_1	59.0	IMR 90 P11
74.0	E2	115.18	FN1_1	59.0	IMR 90 P11
74.5	E2	115.13	FN1_1	59.0	IMR 90 P11
75.0	E2	114.52	FN1_1	59.0	IMR 90 P11
75.5	E2	114.62	FN1_1	59.0	IMR 90 P11
76.0	E2	117.53	FN1_1	59.0	IMR 90 P11
76.5	E2	138.65	FN1_1	59.0	IMR 90 P11
77.0	E2	200.21	FN1_1	59.0	IMR 90 P11
77.5	E2	299.01	FN1_1	59.0	IMR 90 P11
78.0	E2	409.29	FN1_1	59.0	IMR 90 P11
78.5	E2	510.81	FN1_1	59.0	IMR 90 P11
79.0	E2	571.2	FN1_1	59.0	IMR 90 P11
79.5	E2	546.72	FN1_1	59.0	IMR 90 P11
80.0	E2	444.05	FN1_1	59.0	IMR 90 P11
80.5	E2	313.05	FN1_1	59.0	IMR 90 P11
81.0	E2	185.66	FN1_1	59.0	IMR 90 P11
81.5	E2	81.62	FN1_1	59.0	IMR 90 P11
82.0	E2	22.71	FN1_1	59.0	IMR 90 P11
82.5	E2	4.62	FN1_1	59.0	IMR 90 P11
83.0	E2	2.88	FN1_1	59.0	IMR 90 P11
83.5	E2	3.59	FN1_1	59.0	IMR 90 P11
84.0	E2	3.82	FN1_1	59.0	IMR 90 P11
84.5	E2	3.54	FN1_1	59.0	IMR 90 P11
85.0	E2	3.61	FN1_1	59.0	IMR 90 P11
85.5	E2	3.41	FN1_1	59.0	IMR 90 P11
86.0	E2	2.95	FN1_1	59.0	IMR 90 P11
86.5	E2	2.65	FN1_1	59.0	IMR 90 P11
87.0	E2	2.56	FN1_1	59.0	IMR 90 P11
87.5	E2	2.42	FN1_1	59.0	IMR 90 P11
88.0	E2	2.65	FN1_1	59.0	IMR 90 P11
88.5	E2	2.9	FN1_1	59.0	IMR 90 P11
89.0	E2	2.95	FN1_1	59.0	IMR 90 P11
89.5	E2	2.89	FN1_1	59.0	IMR 90 P11
90.0	E2	2.67	FN1_1	59.0	IMR 90 P11
90.5	E2	2.3	FN1_1	59.0	IMR 90 P11
91.0	E2	1.55	FN1_1	59.0	IMR 90 P11
91.5	E2	1.09	FN1_1	59.0	IMR 90 P11
92.0	E2	0.84	FN1_1	59.0	IMR 90 P11
92.5	E2	0.58	FN1_1	59.0	IMR 90 P11
93.0	E2	0.89	FN1_1	59.0	IMR 90 P11
93.5	E2	1.05	FN1_1	59.0	IMR 90 P11
94.0	E2	1.12	FN1_1	59.0	IMR 90 P11
94.5	E2	0.49	FN1_1	59.0	IMR 90 P11
95.0	E2	-0.2	FN1_1	59.0	IMR 90 P11
55.0	F2	6.13	FN1_1	57.0	IMR 90 P11
55.5	F2	13.28	FN1_1	57.0	IMR 90 P11
56.0	F2	12.26	FN1_1	57.0	IMR 90 P11
56.5	F2	12.26	FN1_1	57.0	IMR 90 P11
57.0	F2	12.26	FN1_1	57.0	IMR 90 P11
57.5	F2	11.88	FN1_1	57.0	IMR 90 P11
58.0	F2	14.15	FN1_1	57.0	IMR 90 P11
58.5	F2	19.13	FN1_1	57.0	IMR 90 P11
59.0	F2	23.71	FN1_1	57.0	IMR 90 P11
59.5	F2	27.47	FN1_1	57.0	IMR 90 P11
60.0	F2	30.52	FN1_1	57.0	IMR 90 P11
60.5	F2	32.79	FN1_1	57.0	IMR 90 P11
61.0	F2	34.22	FN1_1	57.0	IMR 90 P11
61.5	F2	35.2	FN1_1	57.0	IMR 90 P11
62.0	F2	35.69	FN1_1	57.0	IMR 90 P11
62.5	F2	36.41	FN1_1	57.0	IMR 90 P11
63.0	F2	37.51	FN1_1	57.0	IMR 90 P11
63.5	F2	38.75	FN1_1	57.0	IMR 90 P11
64.0	F2	41.09	FN1_1	57.0	IMR 90 P11
64.5	F2	45.11	FN1_1	57.0	IMR 90 P11
65.0	F2	50.71	FN1_1	57.0	IMR 90 P11
65.5	F2	58.7	FN1_1	57.0	IMR 90 P11
66.0	F2	68.54	FN1_1	57.0	IMR 90 P11
66.5	F2	78.16	FN1_1	57.0	IMR 90 P11
67.0	F2	87.08	FN1_1	57.0	IMR 90 P11
67.5	F2	94.12	FN1_1	57.0	IMR 90 P11
68.0	F2	98.27	FN1_1	57.0	IMR 90 P11
68.5	F2	100.0	FN1_1	57.0	IMR 90 P11
69.0	F2	100.76	FN1_1	57.0	IMR 90 P11
69.5	F2	100.42	FN1_1	57.0	IMR 90 P11
70.0	F2	99.37	FN1_1	57.0	IMR 90 P11
70.5	F2	99.03	FN1_1	57.0	IMR 90 P11
71.0	F2	99.04	FN1_1	57.0	IMR 90 P11
71.5	F2	98.97	FN1_1	57.0	IMR 90 P11
72.0	F2	99.36	FN1_1	57.0	IMR 90 P11
72.5	F2	100.69	FN1_1	57.0	IMR 90 P11
73.0	F2	101.69	FN1_1	57.0	IMR 90 P11
73.5	F2	102.3	FN1_1	57.0	IMR 90 P11
74.0	F2	102.8	FN1_1	57.0	IMR 90 P11
74.5	F2	103.39	FN1_1	57.0	IMR 90 P11
75.0	F2	103.55	FN1_1	57.0	IMR 90 P11
75.5	F2	103.46	FN1_1	57.0	IMR 90 P11
76.0	F2	105.65	FN1_1	57.0	IMR 90 P11
76.5	F2	124.2	FN1_1	57.0	IMR 90 P11
77.0	F2	178.99	FN1_1	57.0	IMR 90 P11
77.5	F2	266.81	FN1_1	57.0	IMR 90 P11
78.0	F2	364.48	FN1_1	57.0	IMR 90 P11
78.5	F2	455.03	FN1_1	57.0	IMR 90 P11
79.0	F2	509.31	FN1_1	57.0	IMR 90 P11
79.5	F2	486.2	FN1_1	57.0	IMR 90 P11
80.0	F2	392.99	FN1_1	57.0	IMR 90 P11
80.5	F2	276.75	FN1_1	57.0	IMR 90 P11
81.0	F2	164.4	FN1_1	57.0	IMR 90 P11
81.5	F2	71.8	FN1_1	57.0	IMR 90 P11
82.0	F2	20.01	FN1_1	57.0	IMR 90 P11
82.5	F2	5.42	FN1_1	57.0	IMR 90 P11
83.0	F2	3.95	FN1_1	57.0	IMR 90 P11
83.5	F2	3.47	FN1_1	57.0	IMR 90 P11
84.0	F2	2.95	FN1_1	57.0	IMR 90 P11
84.5	F2	2.88	FN1_1	57.0	IMR 90 P11
85.0	F2	2.83	FN1_1	57.0	IMR 90 P11
85.5	F2	2.33	FN1_1	57.0	IMR 90 P11
86.0	F2	2.02	FN1_1	57.0	IMR 90 P11
86.5	F2	2.38	FN1_1	57.0	IMR 90 P11
87.0	F2	2.23	FN1_1	57.0	IMR 90 P11
87.5	F2	1.78	FN1_1	57.0	IMR 90 P11
88.0	F2	2.12	FN1_1	57.0	IMR 90 P11
88.5	F2	2.31	FN1_1	57.0	IMR 90 P11
89.0	F2	2.23	FN1_1	57.0	IMR 90 P11
89.5	F2	2.23	FN1_1	57.0	IMR 90 P11
90.0	F2	2.1	FN1_1	57.0	IMR 90 P11
90.5	F2	2.03	FN1_1	57.0	IMR 90 P11
91.0	F2	2.41	FN1_1	57.0	IMR 90 P11
91.5	F2	2.29	FN1_1	57.0	IMR 90 P11
92.0	F2	1.86	FN1_1	57.0	IMR 90 P11
92.5	F2	2.0	FN1_1	57.0	IMR 90 P11
93.0	F2	1.88	FN1_1	57.0	IMR 90 P11
93.5	F2	1.79	FN1_1	57.0	IMR 90 P11
94.0	F2	2.02	FN1_1	57.0	IMR 90 P11
94.5	F2	3.37	FN1_1	57.0	IMR 90 P11
95.0	F2	2.1	FN1_1	57.0	IMR 90 P11
55.0	G2	5.89	FN1_1	55.7	IMR 90 P11
55.5	G2	12.76	FN1_1	55.7	IMR 90 P11
56.0	G2	11.78	FN1_1	55.7	IMR 90 P11
56.5	G2	11.78	FN1_1	55.7	IMR 90 P11
57.0	G2	11.78	FN1_1	55.7	IMR 90 P11
57.5	G2	11.23	FN1_1	55.7	IMR 90 P11
58.0	G2	14.73	FN1_1	55.7	IMR 90 P11
58.5	G2	20.59	FN1_1	55.7	IMR 90 P11
59.0	G2	24.36	FN1_1	55.7	IMR 90 P11
59.5	G2	29.07	FN1_1	55.7	IMR 90 P11
60.0	G2	32.94	FN1_1	55.7	IMR 90 P11
60.5	G2	34.75	FN1_1	55.7	IMR 90 P11
61.0	G2	37.33	FN1_1	55.7	IMR 90 P11
61.5	G2	39.68	FN1_1	55.7	IMR 90 P11
62.0	G2	39.71	FN1_1	55.7	IMR 90 P11
62.5	G2	39.8	FN1_1	55.7	IMR 90 P11
63.0	G2	40.47	FN1_1	55.7	IMR 90 P11
63.5	G2	40.15	FN1_1	55.7	IMR 90 P11
64.0	G2	39.89	FN1_1	55.7	IMR 90 P11
64.5	G2	41.62	FN1_1	55.7	IMR 90 P11
65.0	G2	45.28	FN1_1	55.7	IMR 90 P11
65.5	G2	50.45	FN1_1	55.7	IMR 90 P11
66.0	G2	58.17	FN1_1	55.7	IMR 90 P11
66.5	G2	68.39	FN1_1	55.7	IMR 90 P11
67.0	G2	78.68	FN1_1	55.7	IMR 90 P11
67.5	G2	87.14	FN1_1	55.7	IMR 90 P11
68.0	G2	93.99	FN1_1	55.7	IMR 90 P11
68.5	G2	98.4	FN1_1	55.7	IMR 90 P11
69.0	G2	100.03	FN1_1	55.7	IMR 90 P11
69.5	G2	100.23	FN1_1	55.7	IMR 90 P11
70.0	G2	99.93	FN1_1	55.7	IMR 90 P11
70.5	G2	99.43	FN1_1	55.7	IMR 90 P11
71.0	G2	98.94	FN1_1	55.7	IMR 90 P11
71.5	G2	98.3	FN1_1	55.7	IMR 90 P11
72.0	G2	98.03	FN1_1	55.7	IMR 90 P11
72.5	G2	98.85	FN1_1	55.7	IMR 90 P11
73.0	G2	99.44	FN1_1	55.7	IMR 90 P11
73.5	G2	99.8	FN1_1	55.7	IMR 90 P11
74.0	G2	100.95	FN1_1	55.7	IMR 90 P11
74.5	G2	101.66	FN1_1	55.7	IMR 90 P11
75.0	G2	101.39	FN1_1	55.7	IMR 90 P11
75.5	G2	102.37	FN1_1	55.7	IMR 90 P11
76.0	G2	105.56	FN1_1	55.7	IMR 90 P11
76.5	G2	122.01	FN1_1	55.7	IMR 90 P11
77.0	G2	173.53	FN1_1	55.7	IMR 90 P11
77.5	G2	258.7	FN1_1	55.7	IMR 90 P11
78.0	G2	352.92	FN1_1	55.7	IMR 90 P11
78.5	G2	439.97	FN1_1	55.7	IMR 90 P11
79.0	G2	494.58	FN1_1	55.7	IMR 90 P11
79.5	G2	475.88	FN1_1	55.7	IMR 90 P11
80.0	G2	386.37	FN1_1	55.7	IMR 90 P11
80.5	G2	272.23	FN1_1	55.7	IMR 90 P11
81.0	G2	162.71	FN1_1	55.7	IMR 90 P11
81.5	G2	72.6	FN1_1	55.7	IMR 90 P11
82.0	G2	20.55	FN1_1	55.7	IMR 90 P11
82.5	G2	5.44	FN1_1	55.7	IMR 90 P11
83.0	G2	5.15	FN1_1	55.7	IMR 90 P11
83.5	G2	5.04	FN1_1	55.7	IMR 90 P11
84.0	G2	3.83	FN1_1	55.7	IMR 90 P11
84.5	G2	3.22	FN1_1	55.7	IMR 90 P11
85.0	G2	3.11	FN1_1	55.7	IMR 90 P11
85.5	G2	2.5	FN1_1	55.7	IMR 90 P11
86.0	G2	2.2	FN1_1	55.7	IMR 90 P11
86.5	G2	2.72	FN1_1	55.7	IMR 90 P11
87.0	G2	2.73	FN1_1	55.7	IMR 90 P11
87.5	G2	2.5	FN1_1	55.7	IMR 90 P11
88.0	G2	2.72	FN1_1	55.7	IMR 90 P11
88.5	G2	2.85	FN1_1	55.7	IMR 90 P11
89.0	G2	2.28	FN1_1	55.7	IMR 90 P11
89.5	G2	1.85	FN1_1	55.7	IMR 90 P11
90.0	G2	1.69	FN1_1	55.7	IMR 90 P11
90.5	G2	1.63	FN1_1	55.7	IMR 90 P11
91.0	G2	1.82	FN1_1	55.7	IMR 90 P11
91.5	G2	1.92	FN1_1	55.7	IMR 90 P11
92.0	G2	2.5	FN1_1	55.7	IMR 90 P11
92.5	G2	2.78	FN1_1	55.7	IMR 90 P11
93.0	G2	2.28	FN1_1	55.7	IMR 90 P11
93.5	G2	1.75	FN1_1	55.7	IMR 90 P11
94.0	G2	1.53	FN1_1	55.7	IMR 90 P11
94.5	G2	1.04	FN1_1	55.7	IMR 90 P11
95.0	G2	0.26	FN1_1	55.7	IMR 90 P11
55.0	H2	4.62	FN1_1	55.0	IMR 90 P11
55.5	H2	10.01	FN1_1	55.0	IMR 90 P11
56.0	H2	9.24	FN1_1	55.0	IMR 90 P11
56.5	H2	9.24	FN1_1	55.0	IMR 90 P11
57.0	H2	9.24	FN1_1	55.0	IMR 90 P11
57.5	H2	8.72	FN1_1	55.0	IMR 90 P11
58.0	H2	11.76	FN1_1	55.0	IMR 90 P11
58.5	H2	19.01	FN1_1	55.0	IMR 90 P11
59.0	H2	25.02	FN1_1	55.0	IMR 90 P11
59.5	H2	29.33	FN1_1	55.0	IMR 90 P11
60.0	H2	32.85	FN1_1	55.0	IMR 90 P11
60.5	H2	36.29	FN1_1	55.0	IMR 90 P11
61.0	H2	38.47	FN1_1	55.0	IMR 90 P11
61.5	H2	39.72	FN1_1	55.0	IMR 90 P11
62.0	H2	41.01	FN1_1	55.0	IMR 90 P11
62.5	H2	41.42	FN1_1	55.0	IMR 90 P11
63.0	H2	40.26	FN1_1	55.0	IMR 90 P11
63.5	H2	39.03	FN1_1	55.0	IMR 90 P11
64.0	H2	38.8	FN1_1	55.0	IMR 90 P11
64.5	H2	39.08	FN1_1	55.0	IMR 90 P11
65.0	H2	40.46	FN1_1	55.0	IMR 90 P11
65.5	H2	44.51	FN1_1	55.0	IMR 90 P11
66.0	H2	51.7	FN1_1	55.0	IMR 90 P11
66.5	H2	59.83	FN1_1	55.0	IMR 90 P11
67.0	H2	68.63	FN1_1	55.0	IMR 90 P11
67.5	H2	77.91	FN1_1	55.0	IMR 90 P11
68.0	H2	85.73	FN1_1	55.0	IMR 90 P11
68.5	H2	90.0	FN1_1	55.0	IMR 90 P11
69.0	H2	92.06	FN1_1	55.0	IMR 90 P11
69.5	H2	93.21	FN1_1	55.0	IMR 90 P11
70.0	H2	92.82	FN1_1	55.0	IMR 90 P11
70.5	H2	91.5	FN1_1	55.0	IMR 90 P11
71.0	H2	90.91	FN1_1	55.0	IMR 90 P11
71.5	H2	91.15	FN1_1	55.0	IMR 90 P11
72.0	H2	90.8	FN1_1	55.0	IMR 90 P11
72.5	H2	90.6	FN1_1	55.0	IMR 90 P11
73.0	H2	91.22	FN1_1	55.0	IMR 90 P11
73.5	H2	92.04	FN1_1	55.0	IMR 90 P11
74.0	H2	92.49	FN1_1	55.0	IMR 90 P11
74.5	H2	93.24	FN1_1	55.0	IMR 90 P11
75.0	H2	94.32	FN1_1	55.0	IMR 90 P11
75.5	H2	94.77	FN1_1	55.0	IMR 90 P11
76.0	H2	95.8	FN1_1	55.0	IMR 90 P11
76.5	H2	107.9	FN1_1	55.0	IMR 90 P11
77.0	H2	150.28	FN1_1	55.0	IMR 90 P11
77.5	H2	225.04	FN1_1	55.0	IMR 90 P11
78.0	H2	311.79	FN1_1	55.0	IMR 90 P11
78.5	H2	394.27	FN1_1	55.0	IMR 90 P11
79.0	H2	450.96	FN1_1	55.0	IMR 90 P11
79.5	H2	443.23	FN1_1	55.0	IMR 90 P11
80.0	H2	366.84	FN1_1	55.0	IMR 90 P11
80.5	H2	263.4	FN1_1	55.0	IMR 90 P11
81.0	H2	161.68	FN1_1	55.0	IMR 90 P11
81.5	H2	74.83	FN1_1	55.0	IMR 90 P11
82.0	H2	21.85	FN1_1	55.0	IMR 90 P11
82.5	H2	4.65	FN1_1	55.0	IMR 90 P11
83.0	H2	3.19	FN1_1	55.0	IMR 90 P11
83.5	H2	3.2	FN1_1	55.0	IMR 90 P11
84.0	H2	2.8	FN1_1	55.0	IMR 90 P11
84.5	H2	2.87	FN1_1	55.0	IMR 90 P11
85.0	H2	3.49	FN1_1	55.0	IMR 90 P11
85.5	H2	3.09	FN1_1	55.0	IMR 90 P11
86.0	H2	2.76	FN1_1	55.0	IMR 90 P11
86.5	H2	2.98	FN1_1	55.0	IMR 90 P11
87.0	H2	2.71	FN1_1	55.0	IMR 90 P11
87.5	H2	1.93	FN1_1	55.0	IMR 90 P11
88.0	H2	1.92	FN1_1	55.0	IMR 90 P11
88.5	H2	2.3	FN1_1	55.0	IMR 90 P11
89.0	H2	2.34	FN1_1	55.0	IMR 90 P11
89.5	H2	2.45	FN1_1	55.0	IMR 90 P11
90.0	H2	2.52	FN1_1	55.0	IMR 90 P11
90.5	H2	2.27	FN1_1	55.0	IMR 90 P11
91.0	H2	1.66	FN1_1	55.0	IMR 90 P11
91.5	H2	1.24	FN1_1	55.0	IMR 90 P11
92.0	H2	0.89	FN1_1	55.0	IMR 90 P11
92.5	H2	0.87	FN1_1	55.0	IMR 90 P11
93.0	H2	1.18	FN1_1	55.0	IMR 90 P11
93.5	H2	1.2	FN1_1	55.0	IMR 90 P11
94.0	H2	1.25	FN1_1	55.0	IMR 90 P11
94.5	H2	0.87	FN1_1	55.0	IMR 90 P11
95.0	H2	0.06	FN1_1	55.0	IMR 90 P11
55.0	A2	11.92	FN1_1	65.0	IMR 90 P8
55.5	A2	25.83	FN1_1	65.0	IMR 90 P8
56.0	A2	23.84	FN1_1	65.0	IMR 90 P8
56.5	A2	23.84	FN1_1	65.0	IMR 90 P8
57.0	A2	23.84	FN1_1	65.0	IMR 90 P8
57.5	A2	23.73	FN1_1	65.0	IMR 90 P8
58.0	A2	24.45	FN1_1	65.0	IMR 90 P8
58.5	A2	25.52	FN1_1	65.0	IMR 90 P8
59.0	A2	26.89	FN1_1	65.0	IMR 90 P8
59.5	A2	28.73	FN1_1	65.0	IMR 90 P8
60.0	A2	30.44	FN1_1	65.0	IMR 90 P8
60.5	A2	31.48	FN1_1	65.0	IMR 90 P8
61.0	A2	31.58	FN1_1	65.0	IMR 90 P8
61.5	A2	31.97	FN1_1	65.0	IMR 90 P8
62.0	A2	31.62	FN1_1	65.0	IMR 90 P8
62.5	A2	30.4	FN1_1	65.0	IMR 90 P8
63.0	A2	30.84	FN1_1	65.0	IMR 90 P8
63.5	A2	33.65	FN1_1	65.0	IMR 90 P8
64.0	A2	37.88	FN1_1	65.0	IMR 90 P8
64.5	A2	44.99	FN1_1	65.0	IMR 90 P8
65.0	A2	56.02	FN1_1	65.0	IMR 90 P8
65.5	A2	69.14	FN1_1	65.0	IMR 90 P8
66.0	A2	82.06	FN1_1	65.0	IMR 90 P8
66.5	A2	93.39	FN1_1	65.0	IMR 90 P8
67.0	A2	102.64	FN1_1	65.0	IMR 90 P8
67.5	A2	108.71	FN1_1	65.0	IMR 90 P8
68.0	A2	110.61	FN1_1	65.0	IMR 90 P8
68.5	A2	111.2	FN1_1	65.0	IMR 90 P8
69.0	A2	111.83	FN1_1	65.0	IMR 90 P8
69.5	A2	111.64	FN1_1	65.0	IMR 90 P8
70.0	A2	111.66	FN1_1	65.0	IMR 90 P8
70.5	A2	112.44	FN1_1	65.0	IMR 90 P8
71.0	A2	112.69	FN1_1	65.0	IMR 90 P8
71.5	A2	112.85	FN1_1	65.0	IMR 90 P8
72.0	A2	113.22	FN1_1	65.0	IMR 90 P8
72.5	A2	112.95	FN1_1	65.0	IMR 90 P8
73.0	A2	113.42	FN1_1	65.0	IMR 90 P8
73.5	A2	114.34	FN1_1	65.0	IMR 90 P8
74.0	A2	114.41	FN1_1	65.0	IMR 90 P8
74.5	A2	114.38	FN1_1	65.0	IMR 90 P8
75.0	A2	114.9	FN1_1	65.0	IMR 90 P8
75.5	A2	115.01	FN1_1	65.0	IMR 90 P8
76.0	A2	117.69	FN1_1	65.0	IMR 90 P8
76.5	A2	138.51	FN1_1	65.0	IMR 90 P8
77.0	A2	199.97	FN1_1	65.0	IMR 90 P8
77.5	A2	300.09	FN1_1	65.0	IMR 90 P8
78.0	A2	412.82	FN1_1	65.0	IMR 90 P8
78.5	A2	517.01	FN1_1	65.0	IMR 90 P8
79.0	A2	581.22	FN1_1	65.0	IMR 90 P8
79.5	A2	559.79	FN1_1	65.0	IMR 90 P8
80.0	A2	456.25	FN1_1	65.0	IMR 90 P8
80.5	A2	322.59	FN1_1	65.0	IMR 90 P8
81.0	A2	192.78	FN1_1	65.0	IMR 90 P8
81.5	A2	85.75	FN1_1	65.0	IMR 90 P8
82.0	A2	24.25	FN1_1	65.0	IMR 90 P8
82.5	A2	5.94	FN1_1	65.0	IMR 90 P8
83.0	A2	4.35	FN1_1	65.0	IMR 90 P8
83.5	A2	4.65	FN1_1	65.0	IMR 90 P8
84.0	A2	4.28	FN1_1	65.0	IMR 90 P8
84.5	A2	3.2	FN1_1	65.0	IMR 90 P8
85.0	A2	2.14	FN1_1	65.0	IMR 90 P8
85.5	A2	1.97	FN1_1	65.0	IMR 90 P8
86.0	A2	2.01	FN1_1	65.0	IMR 90 P8
86.5	A2	2.06	FN1_1	65.0	IMR 90 P8
87.0	A2	2.54	FN1_1	65.0	IMR 90 P8
87.5	A2	3.08	FN1_1	65.0	IMR 90 P8
88.0	A2	3.42	FN1_1	65.0	IMR 90 P8
88.5	A2	3.4	FN1_1	65.0	IMR 90 P8
89.0	A2	3.69	FN1_1	65.0	IMR 90 P8
89.5	A2	3.76	FN1_1	65.0	IMR 90 P8
90.0	A2	3.51	FN1_1	65.0	IMR 90 P8
90.5	A2	3.0	FN1_1	65.0	IMR 90 P8
91.0	A2	2.47	FN1_1	65.0	IMR 90 P8
91.5	A2	1.74	FN1_1	65.0	IMR 90 P8
92.0	A2	1.19	FN1_1	65.0	IMR 90 P8
92.5	A2	1.15	FN1_1	65.0	IMR 90 P8
93.0	A2	1.06	FN1_1	65.0	IMR 90 P8
93.5	A2	1.95	FN1_1	65.0	IMR 90 P8
94.0	A2	2.48	FN1_1	65.0	IMR 90 P8
94.5	A2	4.67	FN1_1	65.0	IMR 90 P8
95.0	A2	3.16	FN1_1	65.0	IMR 90 P8
55.0	B2	15.12	FN1_1	64.5	IMR 90 P8
55.5	B2	32.76	FN1_1	64.5	IMR 90 P8
56.0	B2	30.24	FN1_1	64.5	IMR 90 P8
56.5	B2	30.24	FN1_1	64.5	IMR 90 P8
57.0	B2	30.24	FN1_1	64.5	IMR 90 P8
57.5	B2	30.26	FN1_1	64.5	IMR 90 P8
58.0	B2	30.08	FN1_1	64.5	IMR 90 P8
58.5	B2	29.96	FN1_1	64.5	IMR 90 P8
59.0	B2	30.77	FN1_1	64.5	IMR 90 P8
59.5	B2	31.22	FN1_1	64.5	IMR 90 P8
60.0	B2	30.18	FN1_1	64.5	IMR 90 P8
60.5	B2	30.26	FN1_1	64.5	IMR 90 P8
61.0	B2	30.86	FN1_1	64.5	IMR 90 P8
61.5	B2	30.3	FN1_1	64.5	IMR 90 P8
62.0	B2	30.61	FN1_1	64.5	IMR 90 P8
62.5	B2	31.81	FN1_1	64.5	IMR 90 P8
63.0	B2	32.8	FN1_1	64.5	IMR 90 P8
63.5	B2	35.06	FN1_1	64.5	IMR 90 P8
64.0	B2	39.9	FN1_1	64.5	IMR 90 P8
64.5	B2	47.06	FN1_1	64.5	IMR 90 P8
65.0	B2	57.47	FN1_1	64.5	IMR 90 P8
65.5	B2	70.48	FN1_1	64.5	IMR 90 P8
66.0	B2	83.48	FN1_1	64.5	IMR 90 P8
66.5	B2	94.79	FN1_1	64.5	IMR 90 P8
67.0	B2	103.15	FN1_1	64.5	IMR 90 P8
67.5	B2	107.78	FN1_1	64.5	IMR 90 P8
68.0	B2	109.76	FN1_1	64.5	IMR 90 P8
68.5	B2	110.19	FN1_1	64.5	IMR 90 P8
69.0	B2	110.34	FN1_1	64.5	IMR 90 P8
69.5	B2	111.36	FN1_1	64.5	IMR 90 P8
70.0	B2	112.69	FN1_1	64.5	IMR 90 P8
70.5	B2	113.45	FN1_1	64.5	IMR 90 P8
71.0	B2	114.93	FN1_1	64.5	IMR 90 P8
71.5	B2	116.0	FN1_1	64.5	IMR 90 P8
72.0	B2	115.71	FN1_1	64.5	IMR 90 P8
72.5	B2	116.09	FN1_1	64.5	IMR 90 P8
73.0	B2	116.75	FN1_1	64.5	IMR 90 P8
73.5	B2	116.41	FN1_1	64.5	IMR 90 P8
74.0	B2	116.32	FN1_1	64.5	IMR 90 P8
74.5	B2	116.95	FN1_1	64.5	IMR 90 P8
75.0	B2	116.76	FN1_1	64.5	IMR 90 P8
75.5	B2	116.93	FN1_1	64.5	IMR 90 P8
76.0	B2	121.18	FN1_1	64.5	IMR 90 P8
76.5	B2	145.37	FN1_1	64.5	IMR 90 P8
77.0	B2	210.81	FN1_1	64.5	IMR 90 P8
77.5	B2	313.72	FN1_1	64.5	IMR 90 P8
78.0	B2	427.41	FN1_1	64.5	IMR 90 P8
78.5	B2	530.09	FN1_1	64.5	IMR 90 P8
79.0	B2	588.21	FN1_1	64.5	IMR 90 P8
79.5	B2	558.8	FN1_1	64.5	IMR 90 P8
80.0	B2	450.25	FN1_1	64.5	IMR 90 P8
80.5	B2	315.07	FN1_1	64.5	IMR 90 P8
81.0	B2	186.12	FN1_1	64.5	IMR 90 P8
81.5	B2	81.28	FN1_1	64.5	IMR 90 P8
82.0	B2	22.87	FN1_1	64.5	IMR 90 P8
82.5	B2	6.3	FN1_1	64.5	IMR 90 P8
83.0	B2	4.49	FN1_1	64.5	IMR 90 P8
83.5	B2	3.75	FN1_1	64.5	IMR 90 P8
84.0	B2	3.77	FN1_1	64.5	IMR 90 P8
84.5	B2	3.29	FN1_1	64.5	IMR 90 P8
85.0	B2	2.62	FN1_1	64.5	IMR 90 P8
85.5	B2	2.83	FN1_1	64.5	IMR 90 P8
86.0	B2	2.97	FN1_1	64.5	IMR 90 P8
86.5	B2	2.7	FN1_1	64.5	IMR 90 P8
87.0	B2	2.7	FN1_1	64.5	IMR 90 P8
87.5	B2	2.97	FN1_1	64.5	IMR 90 P8
88.0	B2	3.02	FN1_1	64.5	IMR 90 P8
88.5	B2	3.14	FN1_1	64.5	IMR 90 P8
89.0	B2	3.07	FN1_1	64.5	IMR 90 P8
89.5	B2	2.63	FN1_1	64.5	IMR 90 P8
90.0	B2	2.3	FN1_1	64.5	IMR 90 P8
90.5	B2	2.09	FN1_1	64.5	IMR 90 P8
91.0	B2	1.74	FN1_1	64.5	IMR 90 P8
91.5	B2	1.49	FN1_1	64.5	IMR 90 P8
92.0	B2	1.53	FN1_1	64.5	IMR 90 P8
92.5	B2	1.38	FN1_1	64.5	IMR 90 P8
93.0	B2	0.97	FN1_1	64.5	IMR 90 P8
93.5	B2	1.19	FN1_1	64.5	IMR 90 P8
94.0	B2	1.16	FN1_1	64.5	IMR 90 P8
94.5	B2	2.14	FN1_1	64.5	IMR 90 P8
95.0	B2	1.49	FN1_1	64.5	IMR 90 P8
55.0	C2	12.67	FN1_1	63.3	IMR 90 P8
55.5	C2	27.45	FN1_1	63.3	IMR 90 P8
56.0	C2	25.34	FN1_1	63.3	IMR 90 P8
56.5	C2	25.34	FN1_1	63.3	IMR 90 P8
57.0	C2	25.34	FN1_1	63.3	IMR 90 P8
57.5	C2	25.24	FN1_1	63.3	IMR 90 P8
58.0	C2	25.82	FN1_1	63.3	IMR 90 P8
58.5	C2	27.26	FN1_1	63.3	IMR 90 P8
59.0	C2	28.25	FN1_1	63.3	IMR 90 P8
59.5	C2	29.44	FN1_1	63.3	IMR 90 P8
60.0	C2	30.71	FN1_1	63.3	IMR 90 P8
60.5	C2	32.43	FN1_1	63.3	IMR 90 P8
61.0	C2	34.15	FN1_1	63.3	IMR 90 P8
61.5	C2	35.26	FN1_1	63.3	IMR 90 P8
62.0	C2	36.46	FN1_1	63.3	IMR 90 P8
62.5	C2	37.53	FN1_1	63.3	IMR 90 P8
63.0	C2	38.21	FN1_1	63.3	IMR 90 P8
63.5	C2	40.31	FN1_1	63.3	IMR 90 P8
64.0	C2	45.34	FN1_1	63.3	IMR 90 P8
64.5	C2	52.16	FN1_1	63.3	IMR 90 P8
65.0	C2	62.2	FN1_1	63.3	IMR 90 P8
65.5	C2	75.34	FN1_1	63.3	IMR 90 P8
66.0	C2	88.59	FN1_1	63.3	IMR 90 P8
66.5	C2	99.54	FN1_1	63.3	IMR 90 P8
67.0	C2	108.66	FN1_1	63.3	IMR 90 P8
67.5	C2	114.69	FN1_1	63.3	IMR 90 P8
68.0	C2	116.67	FN1_1	63.3	IMR 90 P8
68.5	C2	117.27	FN1_1	63.3	IMR 90 P8
69.0	C2	118.26	FN1_1	63.3	IMR 90 P8
69.5	C2	118.91	FN1_1	63.3	IMR 90 P8
70.0	C2	119.14	FN1_1	63.3	IMR 90 P8
70.5	C2	120.7	FN1_1	63.3	IMR 90 P8
71.0	C2	122.55	FN1_1	63.3	IMR 90 P8
71.5	C2	123.24	FN1_1	63.3	IMR 90 P8
72.0	C2	123.84	FN1_1	63.3	IMR 90 P8
72.5	C2	124.72	FN1_1	63.3	IMR 90 P8
73.0	C2	124.87	FN1_1	63.3	IMR 90 P8
73.5	C2	124.43	FN1_1	63.3	IMR 90 P8
74.0	C2	123.91	FN1_1	63.3	IMR 90 P8
74.5	C2	122.79	FN1_1	63.3	IMR 90 P8
75.0	C2	122.61	FN1_1	63.3	IMR 90 P8
75.5	C2	123.68	FN1_1	63.3	IMR 90 P8
76.0	C2	128.63	FN1_1	63.3	IMR 90 P8
76.5	C2	157.96	FN1_1	63.3	IMR 90 P8
77.0	C2	233.92	FN1_1	63.3	IMR 90 P8
77.5	C2	347.08	FN1_1	63.3	IMR 90 P8
78.0	C2	469.72	FN1_1	63.3	IMR 90 P8
78.5	C2	580.58	FN1_1	63.3	IMR 90 P8
79.0	C2	639.08	FN1_1	63.3	IMR 90 P8
79.5	C2	601.18	FN1_1	63.3	IMR 90 P8
80.0	C2	481.43	FN1_1	63.3	IMR 90 P8
80.5	C2	334.92	FN1_1	63.3	IMR 90 P8
81.0	C2	195.28	FN1_1	63.3	IMR 90 P8
81.5	C2	84.17	FN1_1	63.3	IMR 90 P8
82.0	C2	23.61	FN1_1	63.3	IMR 90 P8
82.5	C2	6.32	FN1_1	63.3	IMR 90 P8
83.0	C2	4.92	FN1_1	63.3	IMR 90 P8
83.5	C2	4.91	FN1_1	63.3	IMR 90 P8
84.0	C2	4.62	FN1_1	63.3	IMR 90 P8
84.5	C2	3.42	FN1_1	63.3	IMR 90 P8
85.0	C2	2.87	FN1_1	63.3	IMR 90 P8
85.5	C2	2.93	FN1_1	63.3	IMR 90 P8
86.0	C2	2.14	FN1_1	63.3	IMR 90 P8
86.5	C2	1.82	FN1_1	63.3	IMR 90 P8
87.0	C2	2.76	FN1_1	63.3	IMR 90 P8
87.5	C2	2.97	FN1_1	63.3	IMR 90 P8
88.0	C2	2.67	FN1_1	63.3	IMR 90 P8
88.5	C2	3.3	FN1_1	63.3	IMR 90 P8
89.0	C2	3.56	FN1_1	63.3	IMR 90 P8
89.5	C2	2.61	FN1_1	63.3	IMR 90 P8
90.0	C2	2.09	FN1_1	63.3	IMR 90 P8
90.5	C2	2.09	FN1_1	63.3	IMR 90 P8
91.0	C2	1.53	FN1_1	63.3	IMR 90 P8
91.5	C2	0.93	FN1_1	63.3	IMR 90 P8
92.0	C2	1.65	FN1_1	63.3	IMR 90 P8
92.5	C2	2.3	FN1_1	63.3	IMR 90 P8
93.0	C2	2.51	FN1_1	63.3	IMR 90 P8
93.5	C2	2.01	FN1_1	63.3	IMR 90 P8
94.0	C2	1.95	FN1_1	63.3	IMR 90 P8
94.5	C2	-0.34	FN1_1	63.3	IMR 90 P8
95.0	C2	-1.56	FN1_1	63.3	IMR 90 P8
55.0	D2	10.77	FN1_1	61.4	IMR 90 P8
55.5	D2	23.33	FN1_1	61.4	IMR 90 P8
56.0	D2	21.54	FN1_1	61.4	IMR 90 P8
56.5	D2	21.54	FN1_1	61.4	IMR 90 P8
57.0	D2	21.54	FN1_1	61.4	IMR 90 P8
57.5	D2	21.39	FN1_1	61.4	IMR 90 P8
58.0	D2	22.22	FN1_1	61.4	IMR 90 P8
58.5	D2	24.17	FN1_1	61.4	IMR 90 P8
59.0	D2	26.48	FN1_1	61.4	IMR 90 P8
59.5	D2	28.91	FN1_1	61.4	IMR 90 P8
60.0	D2	31.65	FN1_1	61.4	IMR 90 P8
60.5	D2	34.49	FN1_1	61.4	IMR 90 P8
61.0	D2	36.51	FN1_1	61.4	IMR 90 P8
61.5	D2	37.99	FN1_1	61.4	IMR 90 P8
62.0	D2	39.25	FN1_1	61.4	IMR 90 P8
62.5	D2	40.01	FN1_1	61.4	IMR 90 P8
63.0	D2	41.12	FN1_1	61.4	IMR 90 P8
63.5	D2	43.25	FN1_1	61.4	IMR 90 P8
64.0	D2	46.64	FN1_1	61.4	IMR 90 P8
64.5	D2	52.2	FN1_1	61.4	IMR 90 P8
65.0	D2	60.27	FN1_1	61.4	IMR 90 P8
65.5	D2	70.02	FN1_1	61.4	IMR 90 P8
66.0	D2	80.63	FN1_1	61.4	IMR 90 P8
66.5	D2	91.05	FN1_1	61.4	IMR 90 P8
67.0	D2	99.26	FN1_1	61.4	IMR 90 P8
67.5	D2	104.9	FN1_1	61.4	IMR 90 P8
68.0	D2	108.48	FN1_1	61.4	IMR 90 P8
68.5	D2	110.7	FN1_1	61.4	IMR 90 P8
69.0	D2	111.79	FN1_1	61.4	IMR 90 P8
69.5	D2	112.47	FN1_1	61.4	IMR 90 P8
70.0	D2	113.56	FN1_1	61.4	IMR 90 P8
70.5	D2	114.4	FN1_1	61.4	IMR 90 P8
71.0	D2	114.75	FN1_1	61.4	IMR 90 P8
71.5	D2	115.2	FN1_1	61.4	IMR 90 P8
72.0	D2	116.14	FN1_1	61.4	IMR 90 P8
72.5	D2	116.9	FN1_1	61.4	IMR 90 P8
73.0	D2	117.66	FN1_1	61.4	IMR 90 P8
73.5	D2	118.3	FN1_1	61.4	IMR 90 P8
74.0	D2	118.69	FN1_1	61.4	IMR 90 P8
74.5	D2	118.47	FN1_1	61.4	IMR 90 P8
75.0	D2	117.94	FN1_1	61.4	IMR 90 P8
75.5	D2	118.23	FN1_1	61.4	IMR 90 P8
76.0	D2	122.49	FN1_1	61.4	IMR 90 P8
76.5	D2	146.95	FN1_1	61.4	IMR 90 P8
77.0	D2	214.46	FN1_1	61.4	IMR 90 P8
77.5	D2	321.57	FN1_1	61.4	IMR 90 P8
78.0	D2	440.16	FN1_1	61.4	IMR 90 P8
78.5	D2	547.87	FN1_1	61.4	IMR 90 P8
79.0	D2	610.18	FN1_1	61.4	IMR 90 P8
79.5	D2	582.45	FN1_1	61.4	IMR 90 P8
80.0	D2	471.65	FN1_1	61.4	IMR 90 P8
80.5	D2	331.22	FN1_1	61.4	IMR 90 P8
81.0	D2	196.22	FN1_1	61.4	IMR 90 P8
81.5	D2	86.65	FN1_1	61.4	IMR 90 P8
82.0	D2	24.57	FN1_1	61.4	IMR 90 P8
82.5	D2	6.02	FN1_1	61.4	IMR 90 P8
83.0	D2	4.55	FN1_1	61.4	IMR 90 P8
83.5	D2	4.92	FN1_1	61.4	IMR 90 P8
84.0	D2	5.06	FN1_1	61.4	IMR 90 P8
84.5	D2	4.59	FN1_1	61.4	IMR 90 P8
85.0	D2	4.2	FN1_1	61.4	IMR 90 P8
85.5	D2	3.73	FN1_1	61.4	IMR 90 P8
86.0	D2	2.75	FN1_1	61.4	IMR 90 P8
86.5	D2	1.92	FN1_1	61.4	IMR 90 P8
87.0	D2	1.5	FN1_1	61.4	IMR 90 P8
87.5	D2	0.96	FN1_1	61.4	IMR 90 P8
88.0	D2	1.38	FN1_1	61.4	IMR 90 P8
88.5	D2	2.55	FN1_1	61.4	IMR 90 P8
89.0	D2	3.2	FN1_1	61.4	IMR 90 P8
89.5	D2	3.75	FN1_1	61.4	IMR 90 P8
90.0	D2	4.37	FN1_1	61.4	IMR 90 P8
90.5	D2	4.06	FN1_1	61.4	IMR 90 P8
91.0	D2	2.97	FN1_1	61.4	IMR 90 P8
91.5	D2	2.32	FN1_1	61.4	IMR 90 P8
92.0	D2	1.76	FN1_1	61.4	IMR 90 P8
92.5	D2	1.48	FN1_1	61.4	IMR 90 P8
93.0	D2	1.79	FN1_1	61.4	IMR 90 P8
93.5	D2	2.31	FN1_1	61.4	IMR 90 P8
94.0	D2	2.8	FN1_1	61.4	IMR 90 P8
94.5	D2	3.44	FN1_1	61.4	IMR 90 P8
95.0	D2	1.68	FN1_1	61.4	IMR 90 P8
55.0	E2	8.81	FN1_1	59.0	IMR 90 P8
55.5	E2	19.09	FN1_1	59.0	IMR 90 P8
56.0	E2	17.62	FN1_1	59.0	IMR 90 P8
56.5	E2	17.62	FN1_1	59.0	IMR 90 P8
57.0	E2	17.62	FN1_1	59.0	IMR 90 P8
57.5	E2	17.34	FN1_1	59.0	IMR 90 P8
58.0	E2	19.15	FN1_1	59.0	IMR 90 P8
58.5	E2	22.24	FN1_1	59.0	IMR 90 P8
59.0	E2	24.67	FN1_1	59.0	IMR 90 P8
59.5	E2	27.5	FN1_1	59.0	IMR 90 P8
60.0	E2	30.16	FN1_1	59.0	IMR 90 P8
60.5	E2	32.36	FN1_1	59.0	IMR 90 P8
61.0	E2	34.97	FN1_1	59.0	IMR 90 P8
61.5	E2	37.41	FN1_1	59.0	IMR 90 P8
62.0	E2	38.53	FN1_1	59.0	IMR 90 P8
62.5	E2	39.51	FN1_1	59.0	IMR 90 P8
63.0	E2	40.62	FN1_1	59.0	IMR 90 P8
63.5	E2	41.95	FN1_1	59.0	IMR 90 P8
64.0	E2	44.68	FN1_1	59.0	IMR 90 P8
64.5	E2	49.85	FN1_1	59.0	IMR 90 P8
65.0	E2	57.44	FN1_1	59.0	IMR 90 P8
65.5	E2	67.0	FN1_1	59.0	IMR 90 P8
66.0	E2	77.69	FN1_1	59.0	IMR 90 P8
66.5	E2	88.05	FN1_1	59.0	IMR 90 P8
67.0	E2	96.62	FN1_1	59.0	IMR 90 P8
67.5	E2	102.65	FN1_1	59.0	IMR 90 P8
68.0	E2	106.4	FN1_1	59.0	IMR 90 P8
68.5	E2	108.45	FN1_1	59.0	IMR 90 P8
69.0	E2	109.73	FN1_1	59.0	IMR 90 P8
69.5	E2	111.14	FN1_1	59.0	IMR 90 P8
70.0	E2	112.1	FN1_1	59.0	IMR 90 P8
70.5	E2	112.88	FN1_1	59.0	IMR 90 P8
71.0	E2	113.66	FN1_1	59.0	IMR 90 P8
71.5	E2	113.91	FN1_1	59.0	IMR 90 P8
72.0	E2	114.0	FN1_1	59.0	IMR 90 P8
72.5	E2	114.93	FN1_1	59.0	IMR 90 P8
73.0	E2	116.04	FN1_1	59.0	IMR 90 P8
73.5	E2	116.81	FN1_1	59.0	IMR 90 P8
74.0	E2	117.69	FN1_1	59.0	IMR 90 P8
74.5	E2	117.56	FN1_1	59.0	IMR 90 P8
75.0	E2	116.44	FN1_1	59.0	IMR 90 P8
75.5	E2	115.8	FN1_1	59.0	IMR 90 P8
76.0	E2	118.06	FN1_1	59.0	IMR 90 P8
76.5	E2	136.54	FN1_1	59.0	IMR 90 P8
77.0	E2	195.63	FN1_1	59.0	IMR 90 P8
77.5	E2	295.25	FN1_1	59.0	IMR 90 P8
78.0	E2	408.02	FN1_1	59.0	IMR 90 P8
78.5	E2	513.05	FN1_1	59.0	IMR 90 P8
79.0	E2	580.57	FN1_1	59.0	IMR 90 P8
79.5	E2	564.08	FN1_1	59.0	IMR 90 P8
80.0	E2	463.6	FN1_1	59.0	IMR 90 P8
80.5	E2	330.58	FN1_1	59.0	IMR 90 P8
81.0	E2	200.25	FN1_1	59.0	IMR 90 P8
81.5	E2	91.29	FN1_1	59.0	IMR 90 P8
82.0	E2	26.33	FN1_1	59.0	IMR 90 P8
82.5	E2	5.55	FN1_1	59.0	IMR 90 P8
83.0	E2	3.51	FN1_1	59.0	IMR 90 P8
83.5	E2	3.75	FN1_1	59.0	IMR 90 P8
84.0	E2	4.44	FN1_1	59.0	IMR 90 P8
84.5	E2	4.77	FN1_1	59.0	IMR 90 P8
85.0	E2	4.25	FN1_1	59.0	IMR 90 P8
85.5	E2	3.96	FN1_1	59.0	IMR 90 P8
86.0	E2	3.68	FN1_1	59.0	IMR 90 P8
86.5	E2	2.83	FN1_1	59.0	IMR 90 P8
87.0	E2	2.5	FN1_1	59.0	IMR 90 P8
87.5	E2	2.32	FN1_1	59.0	IMR 90 P8
88.0	E2	2.21	FN1_1	59.0	IMR 90 P8
88.5	E2	2.41	FN1_1	59.0	IMR 90 P8
89.0	E2	2.23	FN1_1	59.0	IMR 90 P8
89.5	E2	1.79	FN1_1	59.0	IMR 90 P8
90.0	E2	2.14	FN1_1	59.0	IMR 90 P8
90.5	E2	2.17	FN1_1	59.0	IMR 90 P8
91.0	E2	1.58	FN1_1	59.0	IMR 90 P8
91.5	E2	1.75	FN1_1	59.0	IMR 90 P8
92.0	E2	2.25	FN1_1	59.0	IMR 90 P8
92.5	E2	2.12	FN1_1	59.0	IMR 90 P8
93.0	E2	2.26	FN1_1	59.0	IMR 90 P8
93.5	E2	2.38	FN1_1	59.0	IMR 90 P8
94.0	E2	2.13	FN1_1	59.0	IMR 90 P8
94.5	E2	1.25	FN1_1	59.0	IMR 90 P8
95.0	E2	0.07	FN1_1	59.0	IMR 90 P8
55.0	F2	11.1	FN1_1	57.0	IMR 90 P8
55.5	F2	24.05	FN1_1	57.0	IMR 90 P8
56.0	F2	22.2	FN1_1	57.0	IMR 90 P8
56.5	F2	22.2	FN1_1	57.0	IMR 90 P8
57.0	F2	22.2	FN1_1	57.0	IMR 90 P8
57.5	F2	21.88	FN1_1	57.0	IMR 90 P8
58.0	F2	23.8	FN1_1	57.0	IMR 90 P8
58.5	F2	27.77	FN1_1	57.0	IMR 90 P8
59.0	F2	31.35	FN1_1	57.0	IMR 90 P8
59.5	F2	34.44	FN1_1	57.0	IMR 90 P8
60.0	F2	37.12	FN1_1	57.0	IMR 90 P8
60.5	F2	40.02	FN1_1	57.0	IMR 90 P8
61.0	F2	42.08	FN1_1	57.0	IMR 90 P8
61.5	F2	43.24	FN1_1	57.0	IMR 90 P8
62.0	F2	44.19	FN1_1	57.0	IMR 90 P8
62.5	F2	44.36	FN1_1	57.0	IMR 90 P8
63.0	F2	43.62	FN1_1	57.0	IMR 90 P8
63.5	F2	43.14	FN1_1	57.0	IMR 90 P8
64.0	F2	43.33	FN1_1	57.0	IMR 90 P8
64.5	F2	44.25	FN1_1	57.0	IMR 90 P8
65.0	F2	46.53	FN1_1	57.0	IMR 90 P8
65.5	F2	51.12	FN1_1	57.0	IMR 90 P8
66.0	F2	57.58	FN1_1	57.0	IMR 90 P8
66.5	F2	65.29	FN1_1	57.0	IMR 90 P8
67.0	F2	73.76	FN1_1	57.0	IMR 90 P8
67.5	F2	82.0	FN1_1	57.0	IMR 90 P8
68.0	F2	88.77	FN1_1	57.0	IMR 90 P8
68.5	F2	94.28	FN1_1	57.0	IMR 90 P8
69.0	F2	98.48	FN1_1	57.0	IMR 90 P8
69.5	F2	100.76	FN1_1	57.0	IMR 90 P8
70.0	F2	102.43	FN1_1	57.0	IMR 90 P8
70.5	F2	103.93	FN1_1	57.0	IMR 90 P8
71.0	F2	104.64	FN1_1	57.0	IMR 90 P8
71.5	F2	104.58	FN1_1	57.0	IMR 90 P8
72.0	F2	104.83	FN1_1	57.0	IMR 90 P8
72.5	F2	104.62	FN1_1	57.0	IMR 90 P8
73.0	F2	103.66	FN1_1	57.0	IMR 90 P8
73.5	F2	102.5	FN1_1	57.0	IMR 90 P8
74.0	F2	101.32	FN1_1	57.0	IMR 90 P8
74.5	F2	99.84	FN1_1	57.0	IMR 90 P8
75.0	F2	98.71	FN1_1	57.0	IMR 90 P8
75.5	F2	98.6	FN1_1	57.0	IMR 90 P8
76.0	F2	100.91	FN1_1	57.0	IMR 90 P8
76.5	F2	118.77	FN1_1	57.0	IMR 90 P8
77.0	F2	171.2	FN1_1	57.0	IMR 90 P8
77.5	F2	253.96	FN1_1	57.0	IMR 90 P8
78.0	F2	344.31	FN1_1	57.0	IMR 90 P8
78.5	F2	426.86	FN1_1	57.0	IMR 90 P8
79.0	F2	475.03	FN1_1	57.0	IMR 90 P8
79.5	F2	451.34	FN1_1	57.0	IMR 90 P8
80.0	F2	362.98	FN1_1	57.0	IMR 90 P8
80.5	F2	253.86	FN1_1	57.0	IMR 90 P8
81.0	F2	149.97	FN1_1	57.0	IMR 90 P8
81.5	F2	65.43	FN1_1	57.0	IMR 90 P8
82.0	F2	18.25	FN1_1	57.0	IMR 90 P8
82.5	F2	5.4	FN1_1	57.0	IMR 90 P8
83.0	F2	4.8	FN1_1	57.0	IMR 90 P8
83.5	F2	4.19	FN1_1	57.0	IMR 90 P8
84.0	F2	3.8	FN1_1	57.0	IMR 90 P8
84.5	F2	3.66	FN1_1	57.0	IMR 90 P8
85.0	F2	3.07	FN1_1	57.0	IMR 90 P8
85.5	F2	2.92	FN1_1	57.0	IMR 90 P8
86.0	F2	3.29	FN1_1	57.0	IMR 90 P8
86.5	F2	3.26	FN1_1	57.0	IMR 90 P8
87.0	F2	2.98	FN1_1	57.0	IMR 90 P8
87.5	F2	2.85	FN1_1	57.0	IMR 90 P8
88.0	F2	2.8	FN1_1	57.0	IMR 90 P8
88.5	F2	2.61	FN1_1	57.0	IMR 90 P8
89.0	F2	2.13	FN1_1	57.0	IMR 90 P8
89.5	F2	2.14	FN1_1	57.0	IMR 90 P8
90.0	F2	2.16	FN1_1	57.0	IMR 90 P8
90.5	F2	1.84	FN1_1	57.0	IMR 90 P8
91.0	F2	1.56	FN1_1	57.0	IMR 90 P8
91.5	F2	1.63	FN1_1	57.0	IMR 90 P8
92.0	F2	1.61	FN1_1	57.0	IMR 90 P8
92.5	F2	1.49	FN1_1	57.0	IMR 90 P8
93.0	F2	1.85	FN1_1	57.0	IMR 90 P8
93.5	F2	1.17	FN1_1	57.0	IMR 90 P8
94.0	F2	0.77	FN1_1	57.0	IMR 90 P8
94.5	F2	-1.56	FN1_1	57.0	IMR 90 P8
95.0	F2	-2.06	FN1_1	57.0	IMR 90 P8
55.0	G2	7.06	FN1_1	55.7	IMR 90 P8
55.5	G2	15.3	FN1_1	55.7	IMR 90 P8
56.0	G2	14.13	FN1_1	55.7	IMR 90 P8
56.5	G2	14.13	FN1_1	55.7	IMR 90 P8
57.0	G2	14.13	FN1_1	55.7	IMR 90 P8
57.5	G2	13.61	FN1_1	55.7	IMR 90 P8
58.0	G2	16.84	FN1_1	55.7	IMR 90 P8
58.5	G2	22.82	FN1_1	55.7	IMR 90 P8
59.0	G2	27.52	FN1_1	55.7	IMR 90 P8
59.5	G2	31.99	FN1_1	55.7	IMR 90 P8
60.0	G2	34.77	FN1_1	55.7	IMR 90 P8
60.5	G2	36.4	FN1_1	55.7	IMR 90 P8
61.0	G2	38.46	FN1_1	55.7	IMR 90 P8
61.5	G2	40.1	FN1_1	55.7	IMR 90 P8
62.0	G2	40.84	FN1_1	55.7	IMR 90 P8
62.5	G2	41.32	FN1_1	55.7	IMR 90 P8
63.0	G2	41.48	FN1_1	55.7	IMR 90 P8
63.5	G2	41.16	FN1_1	55.7	IMR 90 P8
64.0	G2	40.34	FN1_1	55.7	IMR 90 P8
64.5	G2	40.9	FN1_1	55.7	IMR 90 P8
65.0	G2	44.0	FN1_1	55.7	IMR 90 P8
65.5	G2	50.03	FN1_1	55.7	IMR 90 P8
66.0	G2	58.55	FN1_1	55.7	IMR 90 P8
66.5	G2	69.43	FN1_1	55.7	IMR 90 P8
67.0	G2	80.34	FN1_1	55.7	IMR 90 P8
67.5	G2	89.2	FN1_1	55.7	IMR 90 P8
68.0	G2	95.71	FN1_1	55.7	IMR 90 P8
68.5	G2	99.98	FN1_1	55.7	IMR 90 P8
69.0	G2	101.51	FN1_1	55.7	IMR 90 P8
69.5	G2	101.75	FN1_1	55.7	IMR 90 P8
70.0	G2	102.36	FN1_1	55.7	IMR 90 P8
70.5	G2	101.87	FN1_1	55.7	IMR 90 P8
71.0	G2	100.65	FN1_1	55.7	IMR 90 P8
71.5	G2	100.22	FN1_1	55.7	IMR 90 P8
72.0	G2	100.21	FN1_1	55.7	IMR 90 P8
72.5	G2	99.94	FN1_1	55.7	IMR 90 P8
73.0	G2	101.01	FN1_1	55.7	IMR 90 P8
73.5	G2	102.82	FN1_1	55.7	IMR 90 P8
74.0	G2	103.72	FN1_1	55.7	IMR 90 P8
74.5	G2	103.89	FN1_1	55.7	IMR 90 P8
75.0	G2	104.04	FN1_1	55.7	IMR 90 P8
75.5	G2	103.66	FN1_1	55.7	IMR 90 P8
76.0	G2	105.11	FN1_1	55.7	IMR 90 P8
76.5	G2	121.68	FN1_1	55.7	IMR 90 P8
77.0	G2	174.52	FN1_1	55.7	IMR 90 P8
77.5	G2	261.37	FN1_1	55.7	IMR 90 P8
78.0	G2	357.37	FN1_1	55.7	IMR 90 P8
78.5	G2	445.8	FN1_1	55.7	IMR 90 P8
79.0	G2	501.48	FN1_1	55.7	IMR 90 P8
79.5	G2	481.71	FN1_1	55.7	IMR 90 P8
80.0	G2	389.44	FN1_1	55.7	IMR 90 P8
80.5	G2	273.96	FN1_1	55.7	IMR 90 P8
81.0	G2	163.42	FN1_1	55.7	IMR 90 P8
81.5	G2	71.12	FN1_1	55.7	IMR 90 P8
82.0	G2	18.24	FN1_1	55.7	IMR 90 P8
82.5	G2	3.84	FN1_1	55.7	IMR 90 P8
83.0	G2	3.43	FN1_1	55.7	IMR 90 P8
83.5	G2	3.41	FN1_1	55.7	IMR 90 P8
84.0	G2	3.39	FN1_1	55.7	IMR 90 P8
84.5	G2	3.31	FN1_1	55.7	IMR 90 P8
85.0	G2	3.28	FN1_1	55.7	IMR 90 P8
85.5	G2	3.4	FN1_1	55.7	IMR 90 P8
86.0	G2	3.55	FN1_1	55.7	IMR 90 P8
86.5	G2	3.73	FN1_1	55.7	IMR 90 P8
87.0	G2	4.13	FN1_1	55.7	IMR 90 P8
87.5	G2	4.23	FN1_1	55.7	IMR 90 P8
88.0	G2	3.59	FN1_1	55.7	IMR 90 P8
88.5	G2	2.98	FN1_1	55.7	IMR 90 P8
89.0	G2	2.38	FN1_1	55.7	IMR 90 P8
89.5	G2	1.77	FN1_1	55.7	IMR 90 P8
90.0	G2	1.39	FN1_1	55.7	IMR 90 P8
90.5	G2	1.91	FN1_1	55.7	IMR 90 P8
91.0	G2	2.35	FN1_1	55.7	IMR 90 P8
91.5	G2	2.5	FN1_1	55.7	IMR 90 P8
92.0	G2	2.59	FN1_1	55.7	IMR 90 P8
92.5	G2	2.51	FN1_1	55.7	IMR 90 P8
93.0	G2	2.11	FN1_1	55.7	IMR 90 P8
93.5	G2	2.38	FN1_1	55.7	IMR 90 P8
94.0	G2	2.51	FN1_1	55.7	IMR 90 P8
94.5	G2	3.92	FN1_1	55.7	IMR 90 P8
95.0	G2	2.53	FN1_1	55.7	IMR 90 P8
55.0	H2	6.43	FN1_1	55.0	IMR 90 P8
55.5	H2	13.93	FN1_1	55.0	IMR 90 P8
56.0	H2	12.86	FN1_1	55.0	IMR 90 P8
56.5	H2	12.86	FN1_1	55.0	IMR 90 P8
57.0	H2	12.86	FN1_1	55.0	IMR 90 P8
57.5	H2	12.39	FN1_1	55.0	IMR 90 P8
58.0	H2	15.23	FN1_1	55.0	IMR 90 P8
58.5	H2	21.32	FN1_1	55.0	IMR 90 P8
59.0	H2	26.0	FN1_1	55.0	IMR 90 P8
59.5	H2	30.23	FN1_1	55.0	IMR 90 P8
60.0	H2	33.46	FN1_1	55.0	IMR 90 P8
60.5	H2	35.9	FN1_1	55.0	IMR 90 P8
61.0	H2	38.28	FN1_1	55.0	IMR 90 P8
61.5	H2	39.94	FN1_1	55.0	IMR 90 P8
62.0	H2	40.53	FN1_1	55.0	IMR 90 P8
62.5	H2	40.65	FN1_1	55.0	IMR 90 P8
63.0	H2	40.69	FN1_1	55.0	IMR 90 P8
63.5	H2	39.51	FN1_1	55.0	IMR 90 P8
64.0	H2	38.54	FN1_1	55.0	IMR 90 P8
64.5	H2	39.61	FN1_1	55.0	IMR 90 P8
65.0	H2	42.25	FN1_1	55.0	IMR 90 P8
65.5	H2	46.26	FN1_1	55.0	IMR 90 P8
66.0	H2	53.13	FN1_1	55.0	IMR 90 P8
66.5	H2	62.19	FN1_1	55.0	IMR 90 P8
67.0	H2	71.17	FN1_1	55.0	IMR 90 P8
67.5	H2	79.32	FN1_1	55.0	IMR 90 P8
68.0	H2	86.4	FN1_1	55.0	IMR 90 P8
68.5	H2	91.48	FN1_1	55.0	IMR 90 P8
69.0	H2	93.92	FN1_1	55.0	IMR 90 P8
69.5	H2	94.36	FN1_1	55.0	IMR 90 P8
70.0	H2	94.16	FN1_1	55.0	IMR 90 P8
70.5	H2	93.66	FN1_1	55.0	IMR 90 P8
71.0	H2	93.0	FN1_1	55.0	IMR 90 P8
71.5	H2	92.37	FN1_1	55.0	IMR 90 P8
72.0	H2	92.03	FN1_1	55.0	IMR 90 P8
72.5	H2	91.85	FN1_1	55.0	IMR 90 P8
73.0	H2	91.81	FN1_1	55.0	IMR 90 P8
73.5	H2	91.91	FN1_1	55.0	IMR 90 P8
74.0	H2	92.39	FN1_1	55.0	IMR 90 P8
74.5	H2	93.82	FN1_1	55.0	IMR 90 P8
75.0	H2	95.4	FN1_1	55.0	IMR 90 P8
75.5	H2	96.35	FN1_1	55.0	IMR 90 P8
76.0	H2	98.4	FN1_1	55.0	IMR 90 P8
76.5	H2	111.12	FN1_1	55.0	IMR 90 P8
77.0	H2	153.94	FN1_1	55.0	IMR 90 P8
77.5	H2	229.47	FN1_1	55.0	IMR 90 P8
78.0	H2	316.0	FN1_1	55.0	IMR 90 P8
78.5	H2	397.04	FN1_1	55.0	IMR 90 P8
79.0	H2	452.59	FN1_1	55.0	IMR 90 P8
79.5	H2	442.76	FN1_1	55.0	IMR 90 P8
80.0	H2	363.32	FN1_1	55.0	IMR 90 P8
80.5	H2	258.77	FN1_1	55.0	IMR 90 P8
81.0	H2	157.75	FN1_1	55.0	IMR 90 P8
81.5	H2	71.83	FN1_1	55.0	IMR 90 P8
82.0	H2	20.31	FN1_1	55.0	IMR 90 P8
82.5	H2	5.32	FN1_1	55.0	IMR 90 P8
83.0	H2	4.96	FN1_1	55.0	IMR 90 P8
83.5	H2	5.3	FN1_1	55.0	IMR 90 P8
84.0	H2	5.04	FN1_1	55.0	IMR 90 P8
84.5	H2	4.67	FN1_1	55.0	IMR 90 P8
85.0	H2	4.21	FN1_1	55.0	IMR 90 P8
85.5	H2	3.59	FN1_1	55.0	IMR 90 P8
86.0	H2	2.68	FN1_1	55.0	IMR 90 P8
86.5	H2	1.94	FN1_1	55.0	IMR 90 P8
87.0	H2	2.12	FN1_1	55.0	IMR 90 P8
87.5	H2	2.44	FN1_1	55.0	IMR 90 P8
88.0	H2	2.27	FN1_1	55.0	IMR 90 P8
88.5	H2	2.48	FN1_1	55.0	IMR 90 P8
89.0	H2	2.99	FN1_1	55.0	IMR 90 P8
89.5	H2	2.54	FN1_1	55.0	IMR 90 P8
90.0	H2	1.92	FN1_1	55.0	IMR 90 P8
90.5	H2	1.76	FN1_1	55.0	IMR 90 P8
91.0	H2	1.72	FN1_1	55.0	IMR 90 P8
91.5	H2	1.63	FN1_1	55.0	IMR 90 P8
92.0	H2	1.53	FN1_1	55.0	IMR 90 P8
92.5	H2	2.03	FN1_1	55.0	IMR 90 P8
93.0	H2	2.8	FN1_1	55.0	IMR 90 P8
93.5	H2	3.45	FN1_1	55.0	IMR 90 P8
94.0	H2	3.92	FN1_1	55.0	IMR 90 P8
94.5	H2	5.33	FN1_1	55.0	IMR 90 P8
95.0	H2	2.86	FN1_1	55.0	IMR 90 P8
