# Supplementary material for: Primer PICKR: literature-mined scoring platform for robust RT–qPCR primers
Source: Nat Commun. 2026 May 28;17:6938. doi: 10.1038/s41467-026-73648-2 (PMC13388996; doi:10.1038/s41467-026-73648-2)
Supplement: Supplementary file 11 — Source Data [file 41467_2026_73648_MOESM11_ESM.zip › Suppl_Fig_S8/amplification_data_RSP18_1.csv]

Cycle	Well	Fluorescence	Target	melt temp	Replicate
1	A7	-10.95	RSP18_1	65.0	IMR 90 P2
2	A7	5.58	RSP18_1	65.0	IMR 90 P2
3	A7	-2.33	RSP18_1	65.0	IMR 90 P2
4	A7	12.37	RSP18_1	65.0	IMR 90 P2
5	A7	5.5	RSP18_1	65.0	IMR 90 P2
6	A7	3.44	RSP18_1	65.0	IMR 90 P2
7	A7	10.17	RSP18_1	65.0	IMR 90 P2
8	A7	-10.67	RSP18_1	65.0	IMR 90 P2
9	A7	-18.2	RSP18_1	65.0	IMR 90 P2
10	A7	-7.21	RSP18_1	65.0	IMR 90 P2
11	A7	-7.71	RSP18_1	65.0	IMR 90 P2
12	A7	8.42	RSP18_1	65.0	IMR 90 P2
13	A7	0.23	RSP18_1	65.0	IMR 90 P2
14	A7	3.38	RSP18_1	65.0	IMR 90 P2
15	A7	1.41	RSP18_1	65.0	IMR 90 P2
16	A7	1.72	RSP18_1	65.0	IMR 90 P2
17	A7	-2.28	RSP18_1	65.0	IMR 90 P2
18	A7	0.31	RSP18_1	65.0	IMR 90 P2
19	A7	7.68	RSP18_1	65.0	IMR 90 P2
20	A7	18.75	RSP18_1	65.0	IMR 90 P2
21	A7	32.07	RSP18_1	65.0	IMR 90 P2
22	A7	66.8	RSP18_1	65.0	IMR 90 P2
23	A7	125.84	RSP18_1	65.0	IMR 90 P2
24	A7	208.45	RSP18_1	65.0	IMR 90 P2
25	A7	336.8	RSP18_1	65.0	IMR 90 P2
26	A7	473.12	RSP18_1	65.0	IMR 90 P2
27	A7	621.65	RSP18_1	65.0	IMR 90 P2
28	A7	775.22	RSP18_1	65.0	IMR 90 P2
29	A7	934.14	RSP18_1	65.0	IMR 90 P2
30	A7	1091.36	RSP18_1	65.0	IMR 90 P2
31	A7	1245.08	RSP18_1	65.0	IMR 90 P2
32	A7	1384.29	RSP18_1	65.0	IMR 90 P2
33	A7	1508.61	RSP18_1	65.0	IMR 90 P2
34	A7	1619.25	RSP18_1	65.0	IMR 90 P2
35	A7	1721.67	RSP18_1	65.0	IMR 90 P2
36	A7	1814.69	RSP18_1	65.0	IMR 90 P2
37	A7	1894.7	RSP18_1	65.0	IMR 90 P2
38	A7	1965.67	RSP18_1	65.0	IMR 90 P2
39	A7	2032.05	RSP18_1	65.0	IMR 90 P2
40	A7	2098.57	RSP18_1	65.0	IMR 90 P2
1	B7	4.69	RSP18_1	64.5	IMR 90 P2
2	B7	9.39	RSP18_1	64.5	IMR 90 P2
3	B7	0.59	RSP18_1	64.5	IMR 90 P2
4	B7	19.35	RSP18_1	64.5	IMR 90 P2
5	B7	9.88	RSP18_1	64.5	IMR 90 P2
6	B7	3.19	RSP18_1	64.5	IMR 90 P2
7	B7	-6.15	RSP18_1	64.5	IMR 90 P2
8	B7	-8.1	RSP18_1	64.5	IMR 90 P2
9	B7	-13.51	RSP18_1	64.5	IMR 90 P2
10	B7	-14.78	RSP18_1	64.5	IMR 90 P2
11	B7	-6.11	RSP18_1	64.5	IMR 90 P2
12	B7	6.48	RSP18_1	64.5	IMR 90 P2
13	B7	2.36	RSP18_1	64.5	IMR 90 P2
14	B7	0.97	RSP18_1	64.5	IMR 90 P2
15	B7	3.75	RSP18_1	64.5	IMR 90 P2
16	B7	-3.1	RSP18_1	64.5	IMR 90 P2
17	B7	-1.83	RSP18_1	64.5	IMR 90 P2
18	B7	6.05	RSP18_1	64.5	IMR 90 P2
19	B7	9.96	RSP18_1	64.5	IMR 90 P2
20	B7	25.79	RSP18_1	64.5	IMR 90 P2
21	B7	56.05	RSP18_1	64.5	IMR 90 P2
22	B7	100.2	RSP18_1	64.5	IMR 90 P2
23	B7	184.99	RSP18_1	64.5	IMR 90 P2
24	B7	310.74	RSP18_1	64.5	IMR 90 P2
25	B7	447.83	RSP18_1	64.5	IMR 90 P2
26	B7	603.46	RSP18_1	64.5	IMR 90 P2
27	B7	768.26	RSP18_1	64.5	IMR 90 P2
28	B7	940.79	RSP18_1	64.5	IMR 90 P2
29	B7	1113.48	RSP18_1	64.5	IMR 90 P2
30	B7	1278.3	RSP18_1	64.5	IMR 90 P2
31	B7	1432.16	RSP18_1	64.5	IMR 90 P2
32	B7	1570.8	RSP18_1	64.5	IMR 90 P2
33	B7	1696.44	RSP18_1	64.5	IMR 90 P2
34	B7	1808.92	RSP18_1	64.5	IMR 90 P2
35	B7	1907.7	RSP18_1	64.5	IMR 90 P2
36	B7	1997.71	RSP18_1	64.5	IMR 90 P2
37	B7	2077.22	RSP18_1	64.5	IMR 90 P2
38	B7	2153.75	RSP18_1	64.5	IMR 90 P2
39	B7	2220.33	RSP18_1	64.5	IMR 90 P2
40	B7	2283.07	RSP18_1	64.5	IMR 90 P2
1	C7	-1.72	RSP18_1	63.3	IMR 90 P2
2	C7	9.97	RSP18_1	63.3	IMR 90 P2
3	C7	-0.07	RSP18_1	63.3	IMR 90 P2
4	C7	20.13	RSP18_1	63.3	IMR 90 P2
5	C7	4.88	RSP18_1	63.3	IMR 90 P2
6	C7	6.78	RSP18_1	63.3	IMR 90 P2
7	C7	-7.47	RSP18_1	63.3	IMR 90 P2
8	C7	-4.32	RSP18_1	63.3	IMR 90 P2
9	C7	-12.74	RSP18_1	63.3	IMR 90 P2
10	C7	-14.05	RSP18_1	63.3	IMR 90 P2
11	C7	-5.39	RSP18_1	63.3	IMR 90 P2
12	C7	4.29	RSP18_1	63.3	IMR 90 P2
13	C7	2.27	RSP18_1	63.3	IMR 90 P2
14	C7	2.81	RSP18_1	63.3	IMR 90 P2
15	C7	3.95	RSP18_1	63.3	IMR 90 P2
16	C7	-0.44	RSP18_1	63.3	IMR 90 P2
17	C7	-7.4	RSP18_1	63.3	IMR 90 P2
18	C7	5.83	RSP18_1	63.3	IMR 90 P2
19	C7	11.73	RSP18_1	63.3	IMR 90 P2
20	C7	22.78	RSP18_1	63.3	IMR 90 P2
21	C7	57.57	RSP18_1	63.3	IMR 90 P2
22	C7	118.39	RSP18_1	63.3	IMR 90 P2
23	C7	217.98	RSP18_1	63.3	IMR 90 P2
24	C7	364.65	RSP18_1	63.3	IMR 90 P2
25	C7	523.42	RSP18_1	63.3	IMR 90 P2
26	C7	697.17	RSP18_1	63.3	IMR 90 P2
27	C7	885.28	RSP18_1	63.3	IMR 90 P2
28	C7	1076.57	RSP18_1	63.3	IMR 90 P2
29	C7	1271.84	RSP18_1	63.3	IMR 90 P2
30	C7	1455.24	RSP18_1	63.3	IMR 90 P2
31	C7	1628.38	RSP18_1	63.3	IMR 90 P2
32	C7	1782.61	RSP18_1	63.3	IMR 90 P2
33	C7	1918.65	RSP18_1	63.3	IMR 90 P2
34	C7	2044.31	RSP18_1	63.3	IMR 90 P2
35	C7	2157.6	RSP18_1	63.3	IMR 90 P2
36	C7	2260.39	RSP18_1	63.3	IMR 90 P2
37	C7	2349.74	RSP18_1	63.3	IMR 90 P2
38	C7	2427.71	RSP18_1	63.3	IMR 90 P2
39	C7	2498.98	RSP18_1	63.3	IMR 90 P2
40	C7	2562.7	RSP18_1	63.3	IMR 90 P2
1	D7	14.24	RSP18_1	61.4	IMR 90 P2
2	D7	4.28	RSP18_1	61.4	IMR 90 P2
3	D7	0.99	RSP18_1	61.4	IMR 90 P2
4	D7	11.6	RSP18_1	61.4	IMR 90 P2
5	D7	8.67	RSP18_1	61.4	IMR 90 P2
6	D7	11.44	RSP18_1	61.4	IMR 90 P2
7	D7	-0.33	RSP18_1	61.4	IMR 90 P2
8	D7	-7.18	RSP18_1	61.4	IMR 90 P2
9	D7	-15.34	RSP18_1	61.4	IMR 90 P2
10	D7	-13.72	RSP18_1	61.4	IMR 90 P2
11	D7	-5.37	RSP18_1	61.4	IMR 90 P2
12	D7	5.89	RSP18_1	61.4	IMR 90 P2
13	D7	2.06	RSP18_1	61.4	IMR 90 P2
14	D7	-1.11	RSP18_1	61.4	IMR 90 P2
15	D7	0.41	RSP18_1	61.4	IMR 90 P2
16	D7	-2.01	RSP18_1	61.4	IMR 90 P2
17	D7	-5.32	RSP18_1	61.4	IMR 90 P2
18	D7	2.24	RSP18_1	61.4	IMR 90 P2
19	D7	4.3	RSP18_1	61.4	IMR 90 P2
20	D7	13.32	RSP18_1	61.4	IMR 90 P2
21	D7	32.68	RSP18_1	61.4	IMR 90 P2
22	D7	63.84	RSP18_1	61.4	IMR 90 P2
23	D7	127.98	RSP18_1	61.4	IMR 90 P2
24	D7	234.58	RSP18_1	61.4	IMR 90 P2
25	D7	383.52	RSP18_1	61.4	IMR 90 P2
26	D7	543.87	RSP18_1	61.4	IMR 90 P2
27	D7	721.34	RSP18_1	61.4	IMR 90 P2
28	D7	911.0	RSP18_1	61.4	IMR 90 P2
29	D7	1110.66	RSP18_1	61.4	IMR 90 P2
30	D7	1312.21	RSP18_1	61.4	IMR 90 P2
31	D7	1508.76	RSP18_1	61.4	IMR 90 P2
32	D7	1691.23	RSP18_1	61.4	IMR 90 P2
33	D7	1854.25	RSP18_1	61.4	IMR 90 P2
34	D7	2000.5	RSP18_1	61.4	IMR 90 P2
35	D7	2131.56	RSP18_1	61.4	IMR 90 P2
36	D7	2250.4	RSP18_1	61.4	IMR 90 P2
37	D7	2357.16	RSP18_1	61.4	IMR 90 P2
38	D7	2454.31	RSP18_1	61.4	IMR 90 P2
39	D7	2541.6	RSP18_1	61.4	IMR 90 P2
40	D7	2621.12	RSP18_1	61.4	IMR 90 P2
1	E7	15.64	RSP18_1	59.0	IMR 90 P2
2	E7	-1.82	RSP18_1	59.0	IMR 90 P2
3	E7	13.42	RSP18_1	59.0	IMR 90 P2
4	E7	9.4	RSP18_1	59.0	IMR 90 P2
5	E7	16.21	RSP18_1	59.0	IMR 90 P2
6	E7	8.25	RSP18_1	59.0	IMR 90 P2
7	E7	-14.96	RSP18_1	59.0	IMR 90 P2
8	E7	-10.52	RSP18_1	59.0	IMR 90 P2
9	E7	-14.41	RSP18_1	59.0	IMR 90 P2
10	E7	-25.6	RSP18_1	59.0	IMR 90 P2
11	E7	-1.14	RSP18_1	59.0	IMR 90 P2
12	E7	7.43	RSP18_1	59.0	IMR 90 P2
13	E7	1.21	RSP18_1	59.0	IMR 90 P2
14	E7	1.76	RSP18_1	59.0	IMR 90 P2
15	E7	1.54	RSP18_1	59.0	IMR 90 P2
16	E7	-3.09	RSP18_1	59.0	IMR 90 P2
17	E7	-0.18	RSP18_1	59.0	IMR 90 P2
18	E7	0.67	RSP18_1	59.0	IMR 90 P2
19	E7	-1.42	RSP18_1	59.0	IMR 90 P2
20	E7	4.58	RSP18_1	59.0	IMR 90 P2
21	E7	13.3	RSP18_1	59.0	IMR 90 P2
22	E7	27.71	RSP18_1	59.0	IMR 90 P2
23	E7	55.82	RSP18_1	59.0	IMR 90 P2
24	E7	109.96	RSP18_1	59.0	IMR 90 P2
25	E7	204.31	RSP18_1	59.0	IMR 90 P2
26	E7	343.61	RSP18_1	59.0	IMR 90 P2
27	E7	496.96	RSP18_1	59.0	IMR 90 P2
28	E7	668.78	RSP18_1	59.0	IMR 90 P2
29	E7	854.48	RSP18_1	59.0	IMR 90 P2
30	E7	1056.56	RSP18_1	59.0	IMR 90 P2
31	E7	1262.76	RSP18_1	59.0	IMR 90 P2
32	E7	1464.21	RSP18_1	59.0	IMR 90 P2
33	E7	1654.23	RSP18_1	59.0	IMR 90 P2
34	E7	1830.78	RSP18_1	59.0	IMR 90 P2
35	E7	1996.5	RSP18_1	59.0	IMR 90 P2
36	E7	2144.26	RSP18_1	59.0	IMR 90 P2
37	E7	2278.71	RSP18_1	59.0	IMR 90 P2
38	E7	2397.71	RSP18_1	59.0	IMR 90 P2
39	E7	2501.02	RSP18_1	59.0	IMR 90 P2
40	E7	2593.84	RSP18_1	59.0	IMR 90 P2
1	F7	8.72	RSP18_1	57.0	IMR 90 P2
2	F7	10.88	RSP18_1	57.0	IMR 90 P2
3	F7	10.96	RSP18_1	57.0	IMR 90 P2
4	F7	10.71	RSP18_1	57.0	IMR 90 P2
5	F7	15.15	RSP18_1	57.0	IMR 90 P2
6	F7	9.49	RSP18_1	57.0	IMR 90 P2
7	F7	-8.97	RSP18_1	57.0	IMR 90 P2
8	F7	-11.83	RSP18_1	57.0	IMR 90 P2
9	F7	-14.1	RSP18_1	57.0	IMR 90 P2
10	F7	-16.86	RSP18_1	57.0	IMR 90 P2
11	F7	0.85	RSP18_1	57.0	IMR 90 P2
12	F7	-3.13	RSP18_1	57.0	IMR 90 P2
13	F7	5.73	RSP18_1	57.0	IMR 90 P2
14	F7	-13.16	RSP18_1	57.0	IMR 90 P2
15	F7	2.19	RSP18_1	57.0	IMR 90 P2
16	F7	-1.96	RSP18_1	57.0	IMR 90 P2
17	F7	-2.47	RSP18_1	57.0	IMR 90 P2
18	F7	-0.2	RSP18_1	57.0	IMR 90 P2
19	F7	4.31	RSP18_1	57.0	IMR 90 P2
20	F7	1.58	RSP18_1	57.0	IMR 90 P2
21	F7	5.04	RSP18_1	57.0	IMR 90 P2
22	F7	13.03	RSP18_1	57.0	IMR 90 P2
23	F7	26.09	RSP18_1	57.0	IMR 90 P2
24	F7	53.08	RSP18_1	57.0	IMR 90 P2
25	F7	96.86	RSP18_1	57.0	IMR 90 P2
26	F7	172.97	RSP18_1	57.0	IMR 90 P2
27	F7	300.52	RSP18_1	57.0	IMR 90 P2
28	F7	438.76	RSP18_1	57.0	IMR 90 P2
29	F7	595.62	RSP18_1	57.0	IMR 90 P2
30	F7	769.23	RSP18_1	57.0	IMR 90 P2
31	F7	961.34	RSP18_1	57.0	IMR 90 P2
32	F7	1164.99	RSP18_1	57.0	IMR 90 P2
33	F7	1365.39	RSP18_1	57.0	IMR 90 P2
34	F7	1559.2	RSP18_1	57.0	IMR 90 P2
35	F7	1740.18	RSP18_1	57.0	IMR 90 P2
36	F7	1909.62	RSP18_1	57.0	IMR 90 P2
37	F7	2060.91	RSP18_1	57.0	IMR 90 P2
38	F7	2198.74	RSP18_1	57.0	IMR 90 P2
39	F7	2321.49	RSP18_1	57.0	IMR 90 P2
40	F7	2438.91	RSP18_1	57.0	IMR 90 P2
1	G7	7.73	RSP18_1	55.7	IMR 90 P2
2	G7	10.52	RSP18_1	55.7	IMR 90 P2
3	G7	7.31	RSP18_1	55.7	IMR 90 P2
4	G7	9.41	RSP18_1	55.7	IMR 90 P2
5	G7	12.91	RSP18_1	55.7	IMR 90 P2
6	G7	6.3	RSP18_1	55.7	IMR 90 P2
7	G7	-8.08	RSP18_1	55.7	IMR 90 P2
8	G7	-11.69	RSP18_1	55.7	IMR 90 P2
9	G7	-6.65	RSP18_1	55.7	IMR 90 P2
10	G7	-1.37	RSP18_1	55.7	IMR 90 P2
11	G7	-1.68	RSP18_1	55.7	IMR 90 P2
12	G7	-6.93	RSP18_1	55.7	IMR 90 P2
13	G7	1.5	RSP18_1	55.7	IMR 90 P2
14	G7	-13.46	RSP18_1	55.7	IMR 90 P2
15	G7	1.61	RSP18_1	55.7	IMR 90 P2
16	G7	-2.26	RSP18_1	55.7	IMR 90 P2
17	G7	1.44	RSP18_1	55.7	IMR 90 P2
18	G7	-4.11	RSP18_1	55.7	IMR 90 P2
19	G7	1.23	RSP18_1	55.7	IMR 90 P2
20	G7	3.46	RSP18_1	55.7	IMR 90 P2
21	G7	3.6	RSP18_1	55.7	IMR 90 P2
22	G7	3.16	RSP18_1	55.7	IMR 90 P2
23	G7	10.02	RSP18_1	55.7	IMR 90 P2
24	G7	21.8	RSP18_1	55.7	IMR 90 P2
25	G7	46.89	RSP18_1	55.7	IMR 90 P2
26	G7	89.96	RSP18_1	55.7	IMR 90 P2
27	G7	166.22	RSP18_1	55.7	IMR 90 P2
28	G7	284.15	RSP18_1	55.7	IMR 90 P2
29	G7	414.7	RSP18_1	55.7	IMR 90 P2
30	G7	563.62	RSP18_1	55.7	IMR 90 P2
31	G7	731.14	RSP18_1	55.7	IMR 90 P2
32	G7	914.32	RSP18_1	55.7	IMR 90 P2
33	G7	1109.72	RSP18_1	55.7	IMR 90 P2
34	G7	1308.05	RSP18_1	55.7	IMR 90 P2
35	G7	1500.56	RSP18_1	55.7	IMR 90 P2
36	G7	1682.76	RSP18_1	55.7	IMR 90 P2
37	G7	1855.9	RSP18_1	55.7	IMR 90 P2
38	G7	2017.44	RSP18_1	55.7	IMR 90 P2
39	G7	2161.73	RSP18_1	55.7	IMR 90 P2
40	G7	2289.95	RSP18_1	55.7	IMR 90 P2
1	H7	12.24	RSP18_1	55.0	IMR 90 P2
2	H7	4.27	RSP18_1	55.0	IMR 90 P2
3	H7	13.73	RSP18_1	55.0	IMR 90 P2
4	H7	12.56	RSP18_1	55.0	IMR 90 P2
5	H7	6.3	RSP18_1	55.0	IMR 90 P2
6	H7	10.25	RSP18_1	55.0	IMR 90 P2
7	H7	-14.78	RSP18_1	55.0	IMR 90 P2
8	H7	-19.29	RSP18_1	55.0	IMR 90 P2
9	H7	-6.1	RSP18_1	55.0	IMR 90 P2
10	H7	-6.08	RSP18_1	55.0	IMR 90 P2
11	H7	2.52	RSP18_1	55.0	IMR 90 P2
12	H7	-8.45	RSP18_1	55.0	IMR 90 P2
13	H7	7.56	RSP18_1	55.0	IMR 90 P2
14	H7	-11.19	RSP18_1	55.0	IMR 90 P2
15	H7	4.27	RSP18_1	55.0	IMR 90 P2
16	H7	-1.86	RSP18_1	55.0	IMR 90 P2
17	H7	0.35	RSP18_1	55.0	IMR 90 P2
18	H7	-0.82	RSP18_1	55.0	IMR 90 P2
19	H7	1.32	RSP18_1	55.0	IMR 90 P2
20	H7	0.21	RSP18_1	55.0	IMR 90 P2
21	H7	1.89	RSP18_1	55.0	IMR 90 P2
22	H7	2.72	RSP18_1	55.0	IMR 90 P2
23	H7	10.31	RSP18_1	55.0	IMR 90 P2
24	H7	15.99	RSP18_1	55.0	IMR 90 P2
25	H7	37.74	RSP18_1	55.0	IMR 90 P2
26	H7	63.09	RSP18_1	55.0	IMR 90 P2
27	H7	114.7	RSP18_1	55.0	IMR 90 P2
28	H7	210.35	RSP18_1	55.0	IMR 90 P2
29	H7	340.22	RSP18_1	55.0	IMR 90 P2
30	H7	482.33	RSP18_1	55.0	IMR 90 P2
31	H7	642.36	RSP18_1	55.0	IMR 90 P2
32	H7	817.98	RSP18_1	55.0	IMR 90 P2
33	H7	1007.44	RSP18_1	55.0	IMR 90 P2
34	H7	1208.37	RSP18_1	55.0	IMR 90 P2
35	H7	1407.78	RSP18_1	55.0	IMR 90 P2
36	H7	1600.79	RSP18_1	55.0	IMR 90 P2
37	H7	1780.3	RSP18_1	55.0	IMR 90 P2
38	H7	1947.63	RSP18_1	55.0	IMR 90 P2
39	H7	2101.45	RSP18_1	55.0	IMR 90 P2
40	H7	2245.58	RSP18_1	55.0	IMR 90 P2
1	A7	5.65	RSP18_1	65.0	IMR 90 P11
2	A7	6.73	RSP18_1	65.0	IMR 90 P11
3	A7	4.16	RSP18_1	65.0	IMR 90 P11
4	A7	3.46	RSP18_1	65.0	IMR 90 P11
5	A7	4.89	RSP18_1	65.0	IMR 90 P11
6	A7	-0.03	RSP18_1	65.0	IMR 90 P11
7	A7	3.22	RSP18_1	65.0	IMR 90 P11
8	A7	-0.03	RSP18_1	65.0	IMR 90 P11
9	A7	-1.85	RSP18_1	65.0	IMR 90 P11
10	A7	-5.67	RSP18_1	65.0	IMR 90 P11
11	A7	-1.04	RSP18_1	65.0	IMR 90 P11
12	A7	-7.0	RSP18_1	65.0	IMR 90 P11
13	A7	-4.1	RSP18_1	65.0	IMR 90 P11
14	A7	-4.02	RSP18_1	65.0	IMR 90 P11
15	A7	-2.34	RSP18_1	65.0	IMR 90 P11
16	A7	-4.3	RSP18_1	65.0	IMR 90 P11
17	A7	-1.37	RSP18_1	65.0	IMR 90 P11
18	A7	-1.76	RSP18_1	65.0	IMR 90 P11
19	A7	5.49	RSP18_1	65.0	IMR 90 P11
20	A7	13.97	RSP18_1	65.0	IMR 90 P11
21	A7	38.18	RSP18_1	65.0	IMR 90 P11
22	A7	72.96	RSP18_1	65.0	IMR 90 P11
23	A7	142.26	RSP18_1	65.0	IMR 90 P11
24	A7	243.93	RSP18_1	65.0	IMR 90 P11
25	A7	386.38	RSP18_1	65.0	IMR 90 P11
26	A7	535.09	RSP18_1	65.0	IMR 90 P11
27	A7	698.12	RSP18_1	65.0	IMR 90 P11
28	A7	870.27	RSP18_1	65.0	IMR 90 P11
29	A7	1048.06	RSP18_1	65.0	IMR 90 P11
30	A7	1223.08	RSP18_1	65.0	IMR 90 P11
31	A7	1387.47	RSP18_1	65.0	IMR 90 P11
32	A7	1539.1	RSP18_1	65.0	IMR 90 P11
33	A7	1673.92	RSP18_1	65.0	IMR 90 P11
34	A7	1796.49	RSP18_1	65.0	IMR 90 P11
35	A7	1907.77	RSP18_1	65.0	IMR 90 P11
36	A7	2007.08	RSP18_1	65.0	IMR 90 P11
37	A7	2095.74	RSP18_1	65.0	IMR 90 P11
38	A7	2175.16	RSP18_1	65.0	IMR 90 P11
39	A7	2246.06	RSP18_1	65.0	IMR 90 P11
40	A7	2310.62	RSP18_1	65.0	IMR 90 P11
1	B7	6.04	RSP18_1	64.5	IMR 90 P11
2	B7	3.52	RSP18_1	64.5	IMR 90 P11
3	B7	7.77	RSP18_1	64.5	IMR 90 P11
4	B7	1.75	RSP18_1	64.5	IMR 90 P11
5	B7	3.43	RSP18_1	64.5	IMR 90 P11
6	B7	-1.89	RSP18_1	64.5	IMR 90 P11
7	B7	0.94	RSP18_1	64.5	IMR 90 P11
8	B7	1.54	RSP18_1	64.5	IMR 90 P11
9	B7	-4.33	RSP18_1	64.5	IMR 90 P11
10	B7	-2.0	RSP18_1	64.5	IMR 90 P11
11	B7	-4.82	RSP18_1	64.5	IMR 90 P11
12	B7	-1.97	RSP18_1	64.5	IMR 90 P11
13	B7	-6.07	RSP18_1	64.5	IMR 90 P11
14	B7	-5.39	RSP18_1	64.5	IMR 90 P11
15	B7	-0.39	RSP18_1	64.5	IMR 90 P11
16	B7	-4.73	RSP18_1	64.5	IMR 90 P11
17	B7	0.19	RSP18_1	64.5	IMR 90 P11
18	B7	2.87	RSP18_1	64.5	IMR 90 P11
19	B7	14.7	RSP18_1	64.5	IMR 90 P11
20	B7	25.54	RSP18_1	64.5	IMR 90 P11
21	B7	54.3	RSP18_1	64.5	IMR 90 P11
22	B7	107.66	RSP18_1	64.5	IMR 90 P11
23	B7	202.14	RSP18_1	64.5	IMR 90 P11
24	B7	330.95	RSP18_1	64.5	IMR 90 P11
25	B7	489.96	RSP18_1	64.5	IMR 90 P11
26	B7	654.8	RSP18_1	64.5	IMR 90 P11
27	B7	831.5	RSP18_1	64.5	IMR 90 P11
28	B7	1016.73	RSP18_1	64.5	IMR 90 P11
29	B7	1203.41	RSP18_1	64.5	IMR 90 P11
30	B7	1379.91	RSP18_1	64.5	IMR 90 P11
31	B7	1546.41	RSP18_1	64.5	IMR 90 P11
32	B7	1697.29	RSP18_1	64.5	IMR 90 P11
33	B7	1833.77	RSP18_1	64.5	IMR 90 P11
34	B7	1954.57	RSP18_1	64.5	IMR 90 P11
35	B7	2062.8	RSP18_1	64.5	IMR 90 P11
36	B7	2159.11	RSP18_1	64.5	IMR 90 P11
37	B7	2245.78	RSP18_1	64.5	IMR 90 P11
38	B7	2321.68	RSP18_1	64.5	IMR 90 P11
39	B7	2389.33	RSP18_1	64.5	IMR 90 P11
40	B7	2451.13	RSP18_1	64.5	IMR 90 P11
1	C7	6.06	RSP18_1	63.3	IMR 90 P11
2	C7	5.37	RSP18_1	63.3	IMR 90 P11
3	C7	2.21	RSP18_1	63.3	IMR 90 P11
4	C7	4.52	RSP18_1	63.3	IMR 90 P11
5	C7	4.33	RSP18_1	63.3	IMR 90 P11
6	C7	0.54	RSP18_1	63.3	IMR 90 P11
7	C7	-5.88	RSP18_1	63.3	IMR 90 P11
8	C7	-4.2	RSP18_1	63.3	IMR 90 P11
9	C7	2.36	RSP18_1	63.3	IMR 90 P11
10	C7	2.25	RSP18_1	63.3	IMR 90 P11
11	C7	-0.3	RSP18_1	63.3	IMR 90 P11
12	C7	-4.26	RSP18_1	63.3	IMR 90 P11
13	C7	-1.27	RSP18_1	63.3	IMR 90 P11
14	C7	-4.18	RSP18_1	63.3	IMR 90 P11
15	C7	-4.06	RSP18_1	63.3	IMR 90 P11
16	C7	-3.48	RSP18_1	63.3	IMR 90 P11
17	C7	-1.46	RSP18_1	63.3	IMR 90 P11
18	C7	1.43	RSP18_1	63.3	IMR 90 P11
19	C7	12.58	RSP18_1	63.3	IMR 90 P11
20	C7	33.49	RSP18_1	63.3	IMR 90 P11
21	C7	60.56	RSP18_1	63.3	IMR 90 P11
22	C7	124.38	RSP18_1	63.3	IMR 90 P11
23	C7	230.14	RSP18_1	63.3	IMR 90 P11
24	C7	378.74	RSP18_1	63.3	IMR 90 P11
25	C7	554.07	RSP18_1	63.3	IMR 90 P11
26	C7	739.2	RSP18_1	63.3	IMR 90 P11
27	C7	937.33	RSP18_1	63.3	IMR 90 P11
28	C7	1144.68	RSP18_1	63.3	IMR 90 P11
29	C7	1353.98	RSP18_1	63.3	IMR 90 P11
30	C7	1550.97	RSP18_1	63.3	IMR 90 P11
31	C7	1734.9	RSP18_1	63.3	IMR 90 P11
32	C7	1901.85	RSP18_1	63.3	IMR 90 P11
33	C7	2052.47	RSP18_1	63.3	IMR 90 P11
34	C7	2183.88	RSP18_1	63.3	IMR 90 P11
35	C7	2296.91	RSP18_1	63.3	IMR 90 P11
36	C7	2400.3	RSP18_1	63.3	IMR 90 P11
37	C7	2495.05	RSP18_1	63.3	IMR 90 P11
38	C7	2580.43	RSP18_1	63.3	IMR 90 P11
39	C7	2656.89	RSP18_1	63.3	IMR 90 P11
40	C7	2728.67	RSP18_1	63.3	IMR 90 P11
1	D7	9.15	RSP18_1	61.4	IMR 90 P11
2	D7	5.09	RSP18_1	61.4	IMR 90 P11
3	D7	3.46	RSP18_1	61.4	IMR 90 P11
4	D7	3.15	RSP18_1	61.4	IMR 90 P11
5	D7	3.11	RSP18_1	61.4	IMR 90 P11
6	D7	-0.7	RSP18_1	61.4	IMR 90 P11
7	D7	0.8	RSP18_1	61.4	IMR 90 P11
8	D7	1.87	RSP18_1	61.4	IMR 90 P11
9	D7	-6.13	RSP18_1	61.4	IMR 90 P11
10	D7	-0.49	RSP18_1	61.4	IMR 90 P11
11	D7	-3.81	RSP18_1	61.4	IMR 90 P11
12	D7	-0.7	RSP18_1	61.4	IMR 90 P11
13	D7	-1.09	RSP18_1	61.4	IMR 90 P11
14	D7	-4.4	RSP18_1	61.4	IMR 90 P11
15	D7	-0.44	RSP18_1	61.4	IMR 90 P11
16	D7	-3.8	RSP18_1	61.4	IMR 90 P11
17	D7	-0.45	RSP18_1	61.4	IMR 90 P11
18	D7	-2.27	RSP18_1	61.4	IMR 90 P11
19	D7	2.42	RSP18_1	61.4	IMR 90 P11
20	D7	10.86	RSP18_1	61.4	IMR 90 P11
21	D7	31.61	RSP18_1	61.4	IMR 90 P11
22	D7	66.08	RSP18_1	61.4	IMR 90 P11
23	D7	130.68	RSP18_1	61.4	IMR 90 P11
24	D7	232.38	RSP18_1	61.4	IMR 90 P11
25	D7	382.45	RSP18_1	61.4	IMR 90 P11
26	D7	554.28	RSP18_1	61.4	IMR 90 P11
27	D7	736.04	RSP18_1	61.4	IMR 90 P11
28	D7	930.48	RSP18_1	61.4	IMR 90 P11
29	D7	1138.5	RSP18_1	61.4	IMR 90 P11
30	D7	1350.24	RSP18_1	61.4	IMR 90 P11
31	D7	1552.68	RSP18_1	61.4	IMR 90 P11
32	D7	1741.45	RSP18_1	61.4	IMR 90 P11
33	D7	1913.6	RSP18_1	61.4	IMR 90 P11
34	D7	2070.41	RSP18_1	61.4	IMR 90 P11
35	D7	2210.15	RSP18_1	61.4	IMR 90 P11
36	D7	2333.22	RSP18_1	61.4	IMR 90 P11
37	D7	2443.98	RSP18_1	61.4	IMR 90 P11
38	D7	2541.47	RSP18_1	61.4	IMR 90 P11
39	D7	2629.79	RSP18_1	61.4	IMR 90 P11
40	D7	2713.61	RSP18_1	61.4	IMR 90 P11
1	E7	2.92	RSP18_1	59.0	IMR 90 P11
2	E7	8.93	RSP18_1	59.0	IMR 90 P11
3	E7	9.11	RSP18_1	59.0	IMR 90 P11
4	E7	1.63	RSP18_1	59.0	IMR 90 P11
5	E7	-0.08	RSP18_1	59.0	IMR 90 P11
6	E7	4.47	RSP18_1	59.0	IMR 90 P11
7	E7	-1.18	RSP18_1	59.0	IMR 90 P11
8	E7	0.64	RSP18_1	59.0	IMR 90 P11
9	E7	-4.67	RSP18_1	59.0	IMR 90 P11
10	E7	-1.39	RSP18_1	59.0	IMR 90 P11
11	E7	-5.3	RSP18_1	59.0	IMR 90 P11
12	E7	-4.16	RSP18_1	59.0	IMR 90 P11
13	E7	0.77	RSP18_1	59.0	IMR 90 P11
14	E7	-4.3	RSP18_1	59.0	IMR 90 P11
15	E7	-4.68	RSP18_1	59.0	IMR 90 P11
16	E7	-1.17	RSP18_1	59.0	IMR 90 P11
17	E7	-5.01	RSP18_1	59.0	IMR 90 P11
18	E7	-5.02	RSP18_1	59.0	IMR 90 P11
19	E7	0.12	RSP18_1	59.0	IMR 90 P11
20	E7	2.68	RSP18_1	59.0	IMR 90 P11
21	E7	17.26	RSP18_1	59.0	IMR 90 P11
22	E7	30.17	RSP18_1	59.0	IMR 90 P11
23	E7	66.36	RSP18_1	59.0	IMR 90 P11
24	E7	122.69	RSP18_1	59.0	IMR 90 P11
25	E7	224.76	RSP18_1	59.0	IMR 90 P11
26	E7	368.81	RSP18_1	59.0	IMR 90 P11
27	E7	543.4	RSP18_1	59.0	IMR 90 P11
28	E7	727.16	RSP18_1	59.0	IMR 90 P11
29	E7	926.17	RSP18_1	59.0	IMR 90 P11
30	E7	1140.24	RSP18_1	59.0	IMR 90 P11
31	E7	1360.47	RSP18_1	59.0	IMR 90 P11
32	E7	1571.39	RSP18_1	59.0	IMR 90 P11
33	E7	1772.86	RSP18_1	59.0	IMR 90 P11
34	E7	1958.41	RSP18_1	59.0	IMR 90 P11
35	E7	2131.28	RSP18_1	59.0	IMR 90 P11
36	E7	2284.08	RSP18_1	59.0	IMR 90 P11
37	E7	2421.71	RSP18_1	59.0	IMR 90 P11
38	E7	2544.75	RSP18_1	59.0	IMR 90 P11
39	E7	2655.7	RSP18_1	59.0	IMR 90 P11
40	E7	2758.03	RSP18_1	59.0	IMR 90 P11
1	F7	12.29	RSP18_1	57.0	IMR 90 P11
2	F7	8.23	RSP18_1	57.0	IMR 90 P11
3	F7	7.38	RSP18_1	57.0	IMR 90 P11
4	F7	4.52	RSP18_1	57.0	IMR 90 P11
5	F7	0.13	RSP18_1	57.0	IMR 90 P11
6	F7	3.64	RSP18_1	57.0	IMR 90 P11
7	F7	4.27	RSP18_1	57.0	IMR 90 P11
8	F7	-1.71	RSP18_1	57.0	IMR 90 P11
9	F7	0.8	RSP18_1	57.0	IMR 90 P11
10	F7	-0.37	RSP18_1	57.0	IMR 90 P11
11	F7	-6.51	RSP18_1	57.0	IMR 90 P11
12	F7	0.89	RSP18_1	57.0	IMR 90 P11
13	F7	-6.65	RSP18_1	57.0	IMR 90 P11
14	F7	-3.0	RSP18_1	57.0	IMR 90 P11
15	F7	-7.27	RSP18_1	57.0	IMR 90 P11
16	F7	-6.66	RSP18_1	57.0	IMR 90 P11
17	F7	2.75	RSP18_1	57.0	IMR 90 P11
18	F7	-6.95	RSP18_1	57.0	IMR 90 P11
19	F7	-4.53	RSP18_1	57.0	IMR 90 P11
20	F7	-4.88	RSP18_1	57.0	IMR 90 P11
21	F7	-0.54	RSP18_1	57.0	IMR 90 P11
22	F7	9.5	RSP18_1	57.0	IMR 90 P11
23	F7	18.94	RSP18_1	57.0	IMR 90 P11
24	F7	44.42	RSP18_1	57.0	IMR 90 P11
25	F7	93.86	RSP18_1	57.0	IMR 90 P11
26	F7	174.52	RSP18_1	57.0	IMR 90 P11
27	F7	289.2	RSP18_1	57.0	IMR 90 P11
28	F7	446.62	RSP18_1	57.0	IMR 90 P11
29	F7	613.58	RSP18_1	57.0	IMR 90 P11
30	F7	799.09	RSP18_1	57.0	IMR 90 P11
31	F7	998.47	RSP18_1	57.0	IMR 90 P11
32	F7	1207.8	RSP18_1	57.0	IMR 90 P11
33	F7	1418.18	RSP18_1	57.0	IMR 90 P11
34	F7	1620.65	RSP18_1	57.0	IMR 90 P11
35	F7	1810.63	RSP18_1	57.0	IMR 90 P11
36	F7	1984.98	RSP18_1	57.0	IMR 90 P11
37	F7	2144.98	RSP18_1	57.0	IMR 90 P11
38	F7	2288.83	RSP18_1	57.0	IMR 90 P11
39	F7	2415.78	RSP18_1	57.0	IMR 90 P11
40	F7	2532.59	RSP18_1	57.0	IMR 90 P11
1	G7	10.05	RSP18_1	55.7	IMR 90 P11
2	G7	8.33	RSP18_1	55.7	IMR 90 P11
3	G7	8.73	RSP18_1	55.7	IMR 90 P11
4	G7	2.77	RSP18_1	55.7	IMR 90 P11
5	G7	4.87	RSP18_1	55.7	IMR 90 P11
6	G7	7.6	RSP18_1	55.7	IMR 90 P11
7	G7	1.63	RSP18_1	55.7	IMR 90 P11
8	G7	-2.61	RSP18_1	55.7	IMR 90 P11
9	G7	-2.8	RSP18_1	55.7	IMR 90 P11
10	G7	-1.84	RSP18_1	55.7	IMR 90 P11
11	G7	-5.23	RSP18_1	55.7	IMR 90 P11
12	G7	0.5	RSP18_1	55.7	IMR 90 P11
13	G7	-2.15	RSP18_1	55.7	IMR 90 P11
14	G7	-5.03	RSP18_1	55.7	IMR 90 P11
15	G7	-5.15	RSP18_1	55.7	IMR 90 P11
16	G7	-9.74	RSP18_1	55.7	IMR 90 P11
17	G7	-1.84	RSP18_1	55.7	IMR 90 P11
18	G7	-4.51	RSP18_1	55.7	IMR 90 P11
19	G7	-8.38	RSP18_1	55.7	IMR 90 P11
20	G7	-2.1	RSP18_1	55.7	IMR 90 P11
21	G7	-0.75	RSP18_1	55.7	IMR 90 P11
22	G7	1.57	RSP18_1	55.7	IMR 90 P11
23	G7	10.29	RSP18_1	55.7	IMR 90 P11
24	G7	18.65	RSP18_1	55.7	IMR 90 P11
25	G7	45.24	RSP18_1	55.7	IMR 90 P11
26	G7	94.91	RSP18_1	55.7	IMR 90 P11
27	G7	171.32	RSP18_1	55.7	IMR 90 P11
28	G7	294.42	RSP18_1	55.7	IMR 90 P11
29	G7	443.88	RSP18_1	55.7	IMR 90 P11
30	G7	603.13	RSP18_1	55.7	IMR 90 P11
31	G7	778.25	RSP18_1	55.7	IMR 90 P11
32	G7	974.47	RSP18_1	55.7	IMR 90 P11
33	G7	1182.86	RSP18_1	55.7	IMR 90 P11
34	G7	1390.3	RSP18_1	55.7	IMR 90 P11
35	G7	1592.9	RSP18_1	55.7	IMR 90 P11
36	G7	1782.75	RSP18_1	55.7	IMR 90 P11
37	G7	1959.82	RSP18_1	55.7	IMR 90 P11
38	G7	2122.11	RSP18_1	55.7	IMR 90 P11
39	G7	2266.01	RSP18_1	55.7	IMR 90 P11
40	G7	2398.59	RSP18_1	55.7	IMR 90 P11
1	H7	7.69	RSP18_1	55.0	IMR 90 P11
2	H7	9.74	RSP18_1	55.0	IMR 90 P11
3	H7	9.78	RSP18_1	55.0	IMR 90 P11
4	H7	4.24	RSP18_1	55.0	IMR 90 P11
5	H7	4.4	RSP18_1	55.0	IMR 90 P11
6	H7	4.32	RSP18_1	55.0	IMR 90 P11
7	H7	3.74	RSP18_1	55.0	IMR 90 P11
8	H7	-2.77	RSP18_1	55.0	IMR 90 P11
9	H7	-2.41	RSP18_1	55.0	IMR 90 P11
10	H7	-2.36	RSP18_1	55.0	IMR 90 P11
11	H7	-2.64	RSP18_1	55.0	IMR 90 P11
12	H7	-7.18	RSP18_1	55.0	IMR 90 P11
13	H7	-4.6	RSP18_1	55.0	IMR 90 P11
14	H7	-4.09	RSP18_1	55.0	IMR 90 P11
15	H7	-4.52	RSP18_1	55.0	IMR 90 P11
16	H7	-9.21	RSP18_1	55.0	IMR 90 P11
17	H7	-4.84	RSP18_1	55.0	IMR 90 P11
18	H7	-3.83	RSP18_1	55.0	IMR 90 P11
19	H7	-2.65	RSP18_1	55.0	IMR 90 P11
20	H7	-4.08	RSP18_1	55.0	IMR 90 P11
21	H7	-1.4	RSP18_1	55.0	IMR 90 P11
22	H7	4.54	RSP18_1	55.0	IMR 90 P11
23	H7	8.68	RSP18_1	55.0	IMR 90 P11
24	H7	17.11	RSP18_1	55.0	IMR 90 P11
25	H7	30.5	RSP18_1	55.0	IMR 90 P11
26	H7	61.72	RSP18_1	55.0	IMR 90 P11
27	H7	114.3	RSP18_1	55.0	IMR 90 P11
28	H7	202.15	RSP18_1	55.0	IMR 90 P11
29	H7	325.3	RSP18_1	55.0	IMR 90 P11
30	H7	479.83	RSP18_1	55.0	IMR 90 P11
31	H7	641.33	RSP18_1	55.0	IMR 90 P11
32	H7	817.82	RSP18_1	55.0	IMR 90 P11
33	H7	1008.9	RSP18_1	55.0	IMR 90 P11
34	H7	1212.02	RSP18_1	55.0	IMR 90 P11
35	H7	1418.1	RSP18_1	55.0	IMR 90 P11
36	H7	1616.11	RSP18_1	55.0	IMR 90 P11
37	H7	1800.31	RSP18_1	55.0	IMR 90 P11
38	H7	1971.11	RSP18_1	55.0	IMR 90 P11
39	H7	2127.59	RSP18_1	55.0	IMR 90 P11
40	H7	2274.69	RSP18_1	55.0	IMR 90 P11
1	A7	3.17	RSP18_1	65.0	IMR 90 P8
2	A7	3.62	RSP18_1	65.0	IMR 90 P8
3	A7	7.39	RSP18_1	65.0	IMR 90 P8
4	A7	5.0	RSP18_1	65.0	IMR 90 P8
5	A7	2.68	RSP18_1	65.0	IMR 90 P8
6	A7	5.55	RSP18_1	65.0	IMR 90 P8
7	A7	-0.62	RSP18_1	65.0	IMR 90 P8
8	A7	-1.47	RSP18_1	65.0	IMR 90 P8
9	A7	-0.6	RSP18_1	65.0	IMR 90 P8
10	A7	-3.75	RSP18_1	65.0	IMR 90 P8
11	A7	-4.86	RSP18_1	65.0	IMR 90 P8
12	A7	-6.46	RSP18_1	65.0	IMR 90 P8
13	A7	-3.74	RSP18_1	65.0	IMR 90 P8
14	A7	-3.47	RSP18_1	65.0	IMR 90 P8
15	A7	-4.49	RSP18_1	65.0	IMR 90 P8
16	A7	-4.93	RSP18_1	65.0	IMR 90 P8
17	A7	-2.77	RSP18_1	65.0	IMR 90 P8
18	A7	-3.71	RSP18_1	65.0	IMR 90 P8
19	A7	-0.45	RSP18_1	65.0	IMR 90 P8
20	A7	3.35	RSP18_1	65.0	IMR 90 P8
21	A7	21.31	RSP18_1	65.0	IMR 90 P8
22	A7	43.8	RSP18_1	65.0	IMR 90 P8
23	A7	95.0	RSP18_1	65.0	IMR 90 P8
24	A7	179.79	RSP18_1	65.0	IMR 90 P8
25	A7	306.15	RSP18_1	65.0	IMR 90 P8
26	A7	449.64	RSP18_1	65.0	IMR 90 P8
27	A7	603.03	RSP18_1	65.0	IMR 90 P8
28	A7	770.79	RSP18_1	65.0	IMR 90 P8
29	A7	945.81	RSP18_1	65.0	IMR 90 P8
30	A7	1122.21	RSP18_1	65.0	IMR 90 P8
31	A7	1289.11	RSP18_1	65.0	IMR 90 P8
32	A7	1440.3	RSP18_1	65.0	IMR 90 P8
33	A7	1575.0	RSP18_1	65.0	IMR 90 P8
34	A7	1694.17	RSP18_1	65.0	IMR 90 P8
35	A7	1807.6	RSP18_1	65.0	IMR 90 P8
36	A7	1908.23	RSP18_1	65.0	IMR 90 P8
37	A7	1999.74	RSP18_1	65.0	IMR 90 P8
38	A7	2078.44	RSP18_1	65.0	IMR 90 P8
39	A7	2150.43	RSP18_1	65.0	IMR 90 P8
40	A7	2217.43	RSP18_1	65.0	IMR 90 P8
1	B7	2.79	RSP18_1	64.5	IMR 90 P8
2	B7	3.54	RSP18_1	64.5	IMR 90 P8
3	B7	0.14	RSP18_1	64.5	IMR 90 P8
4	B7	2.27	RSP18_1	64.5	IMR 90 P8
5	B7	6.53	RSP18_1	64.5	IMR 90 P8
6	B7	0.34	RSP18_1	64.5	IMR 90 P8
7	B7	1.19	RSP18_1	64.5	IMR 90 P8
8	B7	1.7	RSP18_1	64.5	IMR 90 P8
9	B7	0.78	RSP18_1	64.5	IMR 90 P8
10	B7	0.13	RSP18_1	64.5	IMR 90 P8
11	B7	-3.31	RSP18_1	64.5	IMR 90 P8
12	B7	-1.03	RSP18_1	64.5	IMR 90 P8
13	B7	-4.98	RSP18_1	64.5	IMR 90 P8
14	B7	-9.14	RSP18_1	64.5	IMR 90 P8
15	B7	-6.57	RSP18_1	64.5	IMR 90 P8
16	B7	-4.23	RSP18_1	64.5	IMR 90 P8
17	B7	-6.19	RSP18_1	64.5	IMR 90 P8
18	B7	0.38	RSP18_1	64.5	IMR 90 P8
19	B7	7.51	RSP18_1	64.5	IMR 90 P8
20	B7	14.39	RSP18_1	64.5	IMR 90 P8
21	B7	38.07	RSP18_1	64.5	IMR 90 P8
22	B7	82.72	RSP18_1	64.5	IMR 90 P8
23	B7	150.53	RSP18_1	64.5	IMR 90 P8
24	B7	261.22	RSP18_1	64.5	IMR 90 P8
25	B7	418.5	RSP18_1	64.5	IMR 90 P8
26	B7	580.96	RSP18_1	64.5	IMR 90 P8
27	B7	755.84	RSP18_1	64.5	IMR 90 P8
28	B7	937.18	RSP18_1	64.5	IMR 90 P8
29	B7	1124.81	RSP18_1	64.5	IMR 90 P8
30	B7	1306.68	RSP18_1	64.5	IMR 90 P8
31	B7	1477.04	RSP18_1	64.5	IMR 90 P8
32	B7	1631.99	RSP18_1	64.5	IMR 90 P8
33	B7	1771.44	RSP18_1	64.5	IMR 90 P8
34	B7	1895.36	RSP18_1	64.5	IMR 90 P8
35	B7	2008.32	RSP18_1	64.5	IMR 90 P8
36	B7	2108.08	RSP18_1	64.5	IMR 90 P8
37	B7	2199.26	RSP18_1	64.5	IMR 90 P8
38	B7	2280.19	RSP18_1	64.5	IMR 90 P8
39	B7	2354.17	RSP18_1	64.5	IMR 90 P8
40	B7	2421.03	RSP18_1	64.5	IMR 90 P8
1	C7	10.99	RSP18_1	63.3	IMR 90 P8
2	C7	9.58	RSP18_1	63.3	IMR 90 P8
3	C7	3.9	RSP18_1	63.3	IMR 90 P8
4	C7	3.11	RSP18_1	63.3	IMR 90 P8
5	C7	1.64	RSP18_1	63.3	IMR 90 P8
6	C7	4.4	RSP18_1	63.3	IMR 90 P8
7	C7	3.47	RSP18_1	63.3	IMR 90 P8
8	C7	2.2	RSP18_1	63.3	IMR 90 P8
9	C7	-2.56	RSP18_1	63.3	IMR 90 P8
10	C7	-5.07	RSP18_1	63.3	IMR 90 P8
11	C7	-5.44	RSP18_1	63.3	IMR 90 P8
12	C7	-0.51	RSP18_1	63.3	IMR 90 P8
13	C7	-3.97	RSP18_1	63.3	IMR 90 P8
14	C7	-3.11	RSP18_1	63.3	IMR 90 P8
15	C7	-4.9	RSP18_1	63.3	IMR 90 P8
16	C7	-5.71	RSP18_1	63.3	IMR 90 P8
17	C7	-2.45	RSP18_1	63.3	IMR 90 P8
18	C7	-1.35	RSP18_1	63.3	IMR 90 P8
19	C7	4.57	RSP18_1	63.3	IMR 90 P8
20	C7	16.78	RSP18_1	63.3	IMR 90 P8
21	C7	42.19	RSP18_1	63.3	IMR 90 P8
22	C7	82.61	RSP18_1	63.3	IMR 90 P8
23	C7	163.21	RSP18_1	63.3	IMR 90 P8
24	C7	295.75	RSP18_1	63.3	IMR 90 P8
25	C7	469.36	RSP18_1	63.3	IMR 90 P8
26	C7	648.63	RSP18_1	63.3	IMR 90 P8
27	C7	842.48	RSP18_1	63.3	IMR 90 P8
28	C7	1046.23	RSP18_1	63.3	IMR 90 P8
29	C7	1258.9	RSP18_1	63.3	IMR 90 P8
30	C7	1462.82	RSP18_1	63.3	IMR 90 P8
31	C7	1656.06	RSP18_1	63.3	IMR 90 P8
32	C7	1829.51	RSP18_1	63.3	IMR 90 P8
33	C7	1987.1	RSP18_1	63.3	IMR 90 P8
34	C7	2127.59	RSP18_1	63.3	IMR 90 P8
35	C7	2252.86	RSP18_1	63.3	IMR 90 P8
36	C7	2361.89	RSP18_1	63.3	IMR 90 P8
37	C7	2462.37	RSP18_1	63.3	IMR 90 P8
38	C7	2555.79	RSP18_1	63.3	IMR 90 P8
39	C7	2635.43	RSP18_1	63.3	IMR 90 P8
40	C7	2698.75	RSP18_1	63.3	IMR 90 P8
1	D7	4.82	RSP18_1	61.4	IMR 90 P8
2	D7	7.36	RSP18_1	61.4	IMR 90 P8
3	D7	4.2	RSP18_1	61.4	IMR 90 P8
4	D7	4.42	RSP18_1	61.4	IMR 90 P8
5	D7	0.78	RSP18_1	61.4	IMR 90 P8
6	D7	2.59	RSP18_1	61.4	IMR 90 P8
7	D7	0.6	RSP18_1	61.4	IMR 90 P8
8	D7	2.43	RSP18_1	61.4	IMR 90 P8
9	D7	-0.83	RSP18_1	61.4	IMR 90 P8
10	D7	-2.33	RSP18_1	61.4	IMR 90 P8
11	D7	0.68	RSP18_1	61.4	IMR 90 P8
12	D7	-0.22	RSP18_1	61.4	IMR 90 P8
13	D7	-6.76	RSP18_1	61.4	IMR 90 P8
14	D7	-6.63	RSP18_1	61.4	IMR 90 P8
15	D7	-6.14	RSP18_1	61.4	IMR 90 P8
16	D7	-2.6	RSP18_1	61.4	IMR 90 P8
17	D7	-6.55	RSP18_1	61.4	IMR 90 P8
18	D7	-3.46	RSP18_1	61.4	IMR 90 P8
19	D7	-0.8	RSP18_1	61.4	IMR 90 P8
20	D7	2.51	RSP18_1	61.4	IMR 90 P8
21	D7	20.92	RSP18_1	61.4	IMR 90 P8
22	D7	52.28	RSP18_1	61.4	IMR 90 P8
23	D7	95.81	RSP18_1	61.4	IMR 90 P8
24	D7	183.66	RSP18_1	61.4	IMR 90 P8
25	D7	325.79	RSP18_1	61.4	IMR 90 P8
26	D7	498.2	RSP18_1	61.4	IMR 90 P8
27	D7	678.8	RSP18_1	61.4	IMR 90 P8
28	D7	874.83	RSP18_1	61.4	IMR 90 P8
29	D7	1080.79	RSP18_1	61.4	IMR 90 P8
30	D7	1294.6	RSP18_1	61.4	IMR 90 P8
31	D7	1501.79	RSP18_1	61.4	IMR 90 P8
32	D7	1698.98	RSP18_1	61.4	IMR 90 P8
33	D7	1879.86	RSP18_1	61.4	IMR 90 P8
34	D7	2043.86	RSP18_1	61.4	IMR 90 P8
35	D7	2191.81	RSP18_1	61.4	IMR 90 P8
36	D7	2322.2	RSP18_1	61.4	IMR 90 P8
37	D7	2436.41	RSP18_1	61.4	IMR 90 P8
38	D7	2539.53	RSP18_1	61.4	IMR 90 P8
39	D7	2631.48	RSP18_1	61.4	IMR 90 P8
40	D7	2718.67	RSP18_1	61.4	IMR 90 P8
1	E7	11.91	RSP18_1	59.0	IMR 90 P8
2	E7	8.14	RSP18_1	59.0	IMR 90 P8
3	E7	3.32	RSP18_1	59.0	IMR 90 P8
4	E7	5.87	RSP18_1	59.0	IMR 90 P8
5	E7	0.92	RSP18_1	59.0	IMR 90 P8
6	E7	1.01	RSP18_1	59.0	IMR 90 P8
7	E7	4.9	RSP18_1	59.0	IMR 90 P8
8	E7	3.49	RSP18_1	59.0	IMR 90 P8
9	E7	-0.19	RSP18_1	59.0	IMR 90 P8
10	E7	-2.22	RSP18_1	59.0	IMR 90 P8
11	E7	-3.3	RSP18_1	59.0	IMR 90 P8
12	E7	-6.34	RSP18_1	59.0	IMR 90 P8
13	E7	-1.24	RSP18_1	59.0	IMR 90 P8
14	E7	-6.29	RSP18_1	59.0	IMR 90 P8
15	E7	-3.79	RSP18_1	59.0	IMR 90 P8
16	E7	-5.17	RSP18_1	59.0	IMR 90 P8
17	E7	-5.14	RSP18_1	59.0	IMR 90 P8
18	E7	-4.92	RSP18_1	59.0	IMR 90 P8
19	E7	-2.68	RSP18_1	59.0	IMR 90 P8
20	E7	-0.2	RSP18_1	59.0	IMR 90 P8
21	E7	4.6	RSP18_1	59.0	IMR 90 P8
22	E7	20.09	RSP18_1	59.0	IMR 90 P8
23	E7	34.04	RSP18_1	59.0	IMR 90 P8
24	E7	82.06	RSP18_1	59.0	IMR 90 P8
25	E7	157.96	RSP18_1	59.0	IMR 90 P8
26	E7	276.21	RSP18_1	59.0	IMR 90 P8
27	E7	439.03	RSP18_1	59.0	IMR 90 P8
28	E7	616.4	RSP18_1	59.0	IMR 90 P8
29	E7	811.26	RSP18_1	59.0	IMR 90 P8
30	E7	1019.85	RSP18_1	59.0	IMR 90 P8
31	E7	1235.66	RSP18_1	59.0	IMR 90 P8
32	E7	1454.4	RSP18_1	59.0	IMR 90 P8
33	E7	1665.06	RSP18_1	59.0	IMR 90 P8
34	E7	1865.9	RSP18_1	59.0	IMR 90 P8
35	E7	2049.11	RSP18_1	59.0	IMR 90 P8
36	E7	2213.79	RSP18_1	59.0	IMR 90 P8
37	E7	2360.58	RSP18_1	59.0	IMR 90 P8
38	E7	2489.64	RSP18_1	59.0	IMR 90 P8
39	E7	2607.34	RSP18_1	59.0	IMR 90 P8
40	E7	2715.75	RSP18_1	59.0	IMR 90 P8
1	F7	9.09	RSP18_1	57.0	IMR 90 P8
2	F7	7.23	RSP18_1	57.0	IMR 90 P8
3	F7	7.84	RSP18_1	57.0	IMR 90 P8
4	F7	4.73	RSP18_1	57.0	IMR 90 P8
5	F7	5.24	RSP18_1	57.0	IMR 90 P8
6	F7	5.05	RSP18_1	57.0	IMR 90 P8
7	F7	1.7	RSP18_1	57.0	IMR 90 P8
8	F7	1.37	RSP18_1	57.0	IMR 90 P8
9	F7	-4.74	RSP18_1	57.0	IMR 90 P8
10	F7	-1.36	RSP18_1	57.0	IMR 90 P8
11	F7	-0.58	RSP18_1	57.0	IMR 90 P8
12	F7	-7.32	RSP18_1	57.0	IMR 90 P8
13	F7	-4.55	RSP18_1	57.0	IMR 90 P8
14	F7	-2.72	RSP18_1	57.0	IMR 90 P8
15	F7	-4.91	RSP18_1	57.0	IMR 90 P8
16	F7	-5.97	RSP18_1	57.0	IMR 90 P8
17	F7	-4.91	RSP18_1	57.0	IMR 90 P8
18	F7	-4.73	RSP18_1	57.0	IMR 90 P8
19	F7	-8.8	RSP18_1	57.0	IMR 90 P8
20	F7	-2.85	RSP18_1	57.0	IMR 90 P8
21	F7	-1.75	RSP18_1	57.0	IMR 90 P8
22	F7	3.97	RSP18_1	57.0	IMR 90 P8
23	F7	4.37	RSP18_1	57.0	IMR 90 P8
24	F7	24.23	RSP18_1	57.0	IMR 90 P8
25	F7	58.27	RSP18_1	57.0	IMR 90 P8
26	F7	127.41	RSP18_1	57.0	IMR 90 P8
27	F7	234.49	RSP18_1	57.0	IMR 90 P8
28	F7	379.83	RSP18_1	57.0	IMR 90 P8
29	F7	538.37	RSP18_1	57.0	IMR 90 P8
30	F7	719.41	RSP18_1	57.0	IMR 90 P8
31	F7	914.99	RSP18_1	57.0	IMR 90 P8
32	F7	1126.01	RSP18_1	57.0	IMR 90 P8
33	F7	1341.44	RSP18_1	57.0	IMR 90 P8
34	F7	1553.75	RSP18_1	57.0	IMR 90 P8
35	F7	1756.27	RSP18_1	57.0	IMR 90 P8
36	F7	1943.92	RSP18_1	57.0	IMR 90 P8
37	F7	2116.66	RSP18_1	57.0	IMR 90 P8
38	F7	2272.52	RSP18_1	57.0	IMR 90 P8
39	F7	2410.8	RSP18_1	57.0	IMR 90 P8
40	F7	2536.97	RSP18_1	57.0	IMR 90 P8
1	G7	10.31	RSP18_1	55.7	IMR 90 P8
2	G7	9.64	RSP18_1	55.7	IMR 90 P8
3	G7	4.81	RSP18_1	55.7	IMR 90 P8
4	G7	7.83	RSP18_1	55.7	IMR 90 P8
5	G7	2.17	RSP18_1	55.7	IMR 90 P8
6	G7	-2.3	RSP18_1	55.7	IMR 90 P8
7	G7	4.99	RSP18_1	55.7	IMR 90 P8
8	G7	1.39	RSP18_1	55.7	IMR 90 P8
9	G7	-3.74	RSP18_1	55.7	IMR 90 P8
10	G7	-5.92	RSP18_1	55.7	IMR 90 P8
11	G7	1.54	RSP18_1	55.7	IMR 90 P8
12	G7	-5.78	RSP18_1	55.7	IMR 90 P8
13	G7	-2.48	RSP18_1	55.7	IMR 90 P8
14	G7	-6.99	RSP18_1	55.7	IMR 90 P8
15	G7	-3.85	RSP18_1	55.7	IMR 90 P8
16	G7	1.0	RSP18_1	55.7	IMR 90 P8
17	G7	-3.57	RSP18_1	55.7	IMR 90 P8
18	G7	-0.0	RSP18_1	55.7	IMR 90 P8
19	G7	-2.72	RSP18_1	55.7	IMR 90 P8
20	G7	-2.04	RSP18_1	55.7	IMR 90 P8
21	G7	-2.3	RSP18_1	55.7	IMR 90 P8
22	G7	-0.78	RSP18_1	55.7	IMR 90 P8
23	G7	3.64	RSP18_1	55.7	IMR 90 P8
24	G7	15.17	RSP18_1	55.7	IMR 90 P8
25	G7	33.53	RSP18_1	55.7	IMR 90 P8
26	G7	73.59	RSP18_1	55.7	IMR 90 P8
27	G7	139.21	RSP18_1	55.7	IMR 90 P8
28	G7	243.56	RSP18_1	55.7	IMR 90 P8
29	G7	388.55	RSP18_1	55.7	IMR 90 P8
30	G7	544.4	RSP18_1	55.7	IMR 90 P8
31	G7	718.24	RSP18_1	55.7	IMR 90 P8
32	G7	909.81	RSP18_1	55.7	IMR 90 P8
33	G7	1115.63	RSP18_1	55.7	IMR 90 P8
34	G7	1329.07	RSP18_1	55.7	IMR 90 P8
35	G7	1537.93	RSP18_1	55.7	IMR 90 P8
36	G7	1737.59	RSP18_1	55.7	IMR 90 P8
37	G7	1923.81	RSP18_1	55.7	IMR 90 P8
38	G7	2099.51	RSP18_1	55.7	IMR 90 P8
39	G7	2256.08	RSP18_1	55.7	IMR 90 P8
40	G7	2397.26	RSP18_1	55.7	IMR 90 P8
1	H7	11.15	RSP18_1	55.0	IMR 90 P8
2	H7	5.85	RSP18_1	55.0	IMR 90 P8
3	H7	3.35	RSP18_1	55.0	IMR 90 P8
4	H7	0.13	RSP18_1	55.0	IMR 90 P8
5	H7	6.56	RSP18_1	55.0	IMR 90 P8
6	H7	1.56	RSP18_1	55.0	IMR 90 P8
7	H7	1.54	RSP18_1	55.0	IMR 90 P8
8	H7	2.07	RSP18_1	55.0	IMR 90 P8
9	H7	3.86	RSP18_1	55.0	IMR 90 P8
10	H7	-2.47	RSP18_1	55.0	IMR 90 P8
11	H7	0.53	RSP18_1	55.0	IMR 90 P8
12	H7	-2.89	RSP18_1	55.0	IMR 90 P8
13	H7	-1.53	RSP18_1	55.0	IMR 90 P8
14	H7	-7.92	RSP18_1	55.0	IMR 90 P8
15	H7	-4.29	RSP18_1	55.0	IMR 90 P8
16	H7	-1.06	RSP18_1	55.0	IMR 90 P8
17	H7	-7.94	RSP18_1	55.0	IMR 90 P8
18	H7	-5.15	RSP18_1	55.0	IMR 90 P8
19	H7	1.15	RSP18_1	55.0	IMR 90 P8
20	H7	-3.13	RSP18_1	55.0	IMR 90 P8
21	H7	-4.67	RSP18_1	55.0	IMR 90 P8
22	H7	-1.91	RSP18_1	55.0	IMR 90 P8
23	H7	-0.76	RSP18_1	55.0	IMR 90 P8
24	H7	6.95	RSP18_1	55.0	IMR 90 P8
25	H7	16.89	RSP18_1	55.0	IMR 90 P8
26	H7	44.95	RSP18_1	55.0	IMR 90 P8
27	H7	79.88	RSP18_1	55.0	IMR 90 P8
28	H7	158.77	RSP18_1	55.0	IMR 90 P8
29	H7	268.65	RSP18_1	55.0	IMR 90 P8
30	H7	417.03	RSP18_1	55.0	IMR 90 P8
31	H7	575.79	RSP18_1	55.0	IMR 90 P8
32	H7	750.95	RSP18_1	55.0	IMR 90 P8
33	H7	942.16	RSP18_1	55.0	IMR 90 P8
34	H7	1147.61	RSP18_1	55.0	IMR 90 P8
35	H7	1356.62	RSP18_1	55.0	IMR 90 P8
36	H7	1562.55	RSP18_1	55.0	IMR 90 P8
37	H7	1755.41	RSP18_1	55.0	IMR 90 P8
38	H7	1937.92	RSP18_1	55.0	IMR 90 P8
39	H7	2101.24	RSP18_1	55.0	IMR 90 P8
40	H7	2252.94	RSP18_1	55.0	IMR 90 P8
