# Supplementary material for: Primer PICKR: literature-mined scoring platform for robust RT–qPCR primers
Source: Nat Commun. 2026 May 28;17:6938. doi: 10.1038/s41467-026-73648-2 (PMC13388996; doi:10.1038/s41467-026-73648-2)
Supplement: Supplementary file 11 — Source Data [file 41467_2026_73648_MOESM11_ESM.zip › Suppl_Fig_S8/amplification_data_FN1_1.csv]

Cycle	Well	Fluorescence	Target	melt temp	Replicate
1	A2	-14.31	FN1_1	65.0	IMR 90 P2
2	A2	6.96	FN1_1	65.0	IMR 90 P2
3	A2	3.87	FN1_1	65.0	IMR 90 P2
4	A2	14.04	FN1_1	65.0	IMR 90 P2
5	A2	6.44	FN1_1	65.0	IMR 90 P2
6	A2	3.79	FN1_1	65.0	IMR 90 P2
7	A2	7.07	FN1_1	65.0	IMR 90 P2
8	A2	-9.8	FN1_1	65.0	IMR 90 P2
9	A2	-16.45	FN1_1	65.0	IMR 90 P2
10	A2	-6.13	FN1_1	65.0	IMR 90 P2
11	A2	-14.84	FN1_1	65.0	IMR 90 P2
12	A2	3.9	FN1_1	65.0	IMR 90 P2
13	A2	-3.04	FN1_1	65.0	IMR 90 P2
14	A2	2.11	FN1_1	65.0	IMR 90 P2
15	A2	5.44	FN1_1	65.0	IMR 90 P2
16	A2	2.83	FN1_1	65.0	IMR 90 P2
17	A2	2.09	FN1_1	65.0	IMR 90 P2
18	A2	-1.42	FN1_1	65.0	IMR 90 P2
19	A2	1.51	FN1_1	65.0	IMR 90 P2
20	A2	10.9	FN1_1	65.0	IMR 90 P2
21	A2	15.52	FN1_1	65.0	IMR 90 P2
22	A2	42.24	FN1_1	65.0	IMR 90 P2
23	A2	83.78	FN1_1	65.0	IMR 90 P2
24	A2	156.97	FN1_1	65.0	IMR 90 P2
25	A2	261.16	FN1_1	65.0	IMR 90 P2
26	A2	398.11	FN1_1	65.0	IMR 90 P2
27	A2	538.59	FN1_1	65.0	IMR 90 P2
28	A2	684.56	FN1_1	65.0	IMR 90 P2
29	A2	834.72	FN1_1	65.0	IMR 90 P2
30	A2	986.74	FN1_1	65.0	IMR 90 P2
31	A2	1131.22	FN1_1	65.0	IMR 90 P2
32	A2	1264.96	FN1_1	65.0	IMR 90 P2
33	A2	1386.7	FN1_1	65.0	IMR 90 P2
34	A2	1497.29	FN1_1	65.0	IMR 90 P2
35	A2	1598.83	FN1_1	65.0	IMR 90 P2
36	A2	1686.64	FN1_1	65.0	IMR 90 P2
37	A2	1766.85	FN1_1	65.0	IMR 90 P2
38	A2	1838.13	FN1_1	65.0	IMR 90 P2
39	A2	1903.58	FN1_1	65.0	IMR 90 P2
40	A2	1963.69	FN1_1	65.0	IMR 90 P2
1	B2	-0.23	FN1_1	64.5	IMR 90 P2
2	B2	10.01	FN1_1	64.5	IMR 90 P2
3	B2	-0.92	FN1_1	64.5	IMR 90 P2
4	B2	18.11	FN1_1	64.5	IMR 90 P2
5	B2	6.09	FN1_1	64.5	IMR 90 P2
6	B2	8.41	FN1_1	64.5	IMR 90 P2
7	B2	-6.3	FN1_1	64.5	IMR 90 P2
8	B2	-6.19	FN1_1	64.5	IMR 90 P2
9	B2	-12.58	FN1_1	64.5	IMR 90 P2
10	B2	-13.96	FN1_1	64.5	IMR 90 P2
11	B2	-8.14	FN1_1	64.5	IMR 90 P2
12	B2	8.33	FN1_1	64.5	IMR 90 P2
13	B2	6.58	FN1_1	64.5	IMR 90 P2
14	B2	5.6	FN1_1	64.5	IMR 90 P2
15	B2	3.4	FN1_1	64.5	IMR 90 P2
16	B2	-0.53	FN1_1	64.5	IMR 90 P2
17	B2	-3.34	FN1_1	64.5	IMR 90 P2
18	B2	4.29	FN1_1	64.5	IMR 90 P2
19	B2	6.99	FN1_1	64.5	IMR 90 P2
20	B2	14.32	FN1_1	64.5	IMR 90 P2
21	B2	29.86	FN1_1	64.5	IMR 90 P2
22	B2	61.94	FN1_1	64.5	IMR 90 P2
23	B2	124.73	FN1_1	64.5	IMR 90 P2
24	B2	221.6	FN1_1	64.5	IMR 90 P2
25	B2	355.06	FN1_1	64.5	IMR 90 P2
26	B2	491.95	FN1_1	64.5	IMR 90 P2
27	B2	636.46	FN1_1	64.5	IMR 90 P2
28	B2	783.03	FN1_1	64.5	IMR 90 P2
29	B2	934.81	FN1_1	64.5	IMR 90 P2
30	B2	1082.56	FN1_1	64.5	IMR 90 P2
31	B2	1221.46	FN1_1	64.5	IMR 90 P2
32	B2	1348.11	FN1_1	64.5	IMR 90 P2
33	B2	1461.71	FN1_1	64.5	IMR 90 P2
34	B2	1562.17	FN1_1	64.5	IMR 90 P2
35	B2	1649.92	FN1_1	64.5	IMR 90 P2
36	B2	1730.66	FN1_1	64.5	IMR 90 P2
37	B2	1804.84	FN1_1	64.5	IMR 90 P2
38	B2	1871.81	FN1_1	64.5	IMR 90 P2
39	B2	1929.07	FN1_1	64.5	IMR 90 P2
40	B2	1982.15	FN1_1	64.5	IMR 90 P2
1	C2	1.4	FN1_1	63.3	IMR 90 P2
2	C2	11.33	FN1_1	63.3	IMR 90 P2
3	C2	0.72	FN1_1	63.3	IMR 90 P2
4	C2	17.77	FN1_1	63.3	IMR 90 P2
5	C2	6.76	FN1_1	63.3	IMR 90 P2
6	C2	4.97	FN1_1	63.3	IMR 90 P2
7	C2	-5.62	FN1_1	63.3	IMR 90 P2
8	C2	-3.18	FN1_1	63.3	IMR 90 P2
9	C2	-15.62	FN1_1	63.3	IMR 90 P2
10	C2	-16.9	FN1_1	63.3	IMR 90 P2
11	C2	-3.55	FN1_1	63.3	IMR 90 P2
12	C2	7.41	FN1_1	63.3	IMR 90 P2
13	C2	6.91	FN1_1	63.3	IMR 90 P2
14	C2	2.39	FN1_1	63.3	IMR 90 P2
15	C2	1.6	FN1_1	63.3	IMR 90 P2
16	C2	1.08	FN1_1	63.3	IMR 90 P2
17	C2	-0.76	FN1_1	63.3	IMR 90 P2
18	C2	3.05	FN1_1	63.3	IMR 90 P2
19	C2	7.3	FN1_1	63.3	IMR 90 P2
20	C2	12.65	FN1_1	63.3	IMR 90 P2
21	C2	38.67	FN1_1	63.3	IMR 90 P2
22	C2	61.68	FN1_1	63.3	IMR 90 P2
23	C2	125.61	FN1_1	63.3	IMR 90 P2
24	C2	226.4	FN1_1	63.3	IMR 90 P2
25	C2	378.08	FN1_1	63.3	IMR 90 P2
26	C2	537.33	FN1_1	63.3	IMR 90 P2
27	C2	705.65	FN1_1	63.3	IMR 90 P2
28	C2	880.81	FN1_1	63.3	IMR 90 P2
29	C2	1058.1	FN1_1	63.3	IMR 90 P2
30	C2	1235.89	FN1_1	63.3	IMR 90 P2
31	C2	1403.95	FN1_1	63.3	IMR 90 P2
32	C2	1561.12	FN1_1	63.3	IMR 90 P2
33	C2	1702.14	FN1_1	63.3	IMR 90 P2
34	C2	1829.08	FN1_1	63.3	IMR 90 P2
35	C2	1943.89	FN1_1	63.3	IMR 90 P2
36	C2	2044.7	FN1_1	63.3	IMR 90 P2
37	C2	2137.76	FN1_1	63.3	IMR 90 P2
38	C2	2219.23	FN1_1	63.3	IMR 90 P2
39	C2	2293.71	FN1_1	63.3	IMR 90 P2
40	C2	2362.3	FN1_1	63.3	IMR 90 P2
1	D2	12.74	FN1_1	61.4	IMR 90 P2
2	D2	6.67	FN1_1	61.4	IMR 90 P2
3	D2	0.77	FN1_1	61.4	IMR 90 P2
4	D2	9.84	FN1_1	61.4	IMR 90 P2
5	D2	7.14	FN1_1	61.4	IMR 90 P2
6	D2	16.3	FN1_1	61.4	IMR 90 P2
7	D2	-2.9	FN1_1	61.4	IMR 90 P2
8	D2	-7.94	FN1_1	61.4	IMR 90 P2
9	D2	-15.85	FN1_1	61.4	IMR 90 P2
10	D2	-13.75	FN1_1	61.4	IMR 90 P2
11	D2	-10.77	FN1_1	61.4	IMR 90 P2
12	D2	7.5	FN1_1	61.4	IMR 90 P2
13	D2	5.55	FN1_1	61.4	IMR 90 P2
14	D2	4.0	FN1_1	61.4	IMR 90 P2
15	D2	8.17	FN1_1	61.4	IMR 90 P2
16	D2	-1.93	FN1_1	61.4	IMR 90 P2
17	D2	0.63	FN1_1	61.4	IMR 90 P2
18	D2	3.25	FN1_1	61.4	IMR 90 P2
19	D2	4.8	FN1_1	61.4	IMR 90 P2
20	D2	10.85	FN1_1	61.4	IMR 90 P2
21	D2	21.79	FN1_1	61.4	IMR 90 P2
22	D2	41.12	FN1_1	61.4	IMR 90 P2
23	D2	88.17	FN1_1	61.4	IMR 90 P2
24	D2	163.23	FN1_1	61.4	IMR 90 P2
25	D2	283.38	FN1_1	61.4	IMR 90 P2
26	D2	440.6	FN1_1	61.4	IMR 90 P2
27	D2	601.84	FN1_1	61.4	IMR 90 P2
28	D2	771.35	FN1_1	61.4	IMR 90 P2
29	D2	947.65	FN1_1	61.4	IMR 90 P2
30	D2	1127.55	FN1_1	61.4	IMR 90 P2
31	D2	1302.74	FN1_1	61.4	IMR 90 P2
32	D2	1467.26	FN1_1	61.4	IMR 90 P2
33	D2	1619.47	FN1_1	61.4	IMR 90 P2
34	D2	1761.57	FN1_1	61.4	IMR 90 P2
35	D2	1888.31	FN1_1	61.4	IMR 90 P2
36	D2	2000.94	FN1_1	61.4	IMR 90 P2
37	D2	2099.91	FN1_1	61.4	IMR 90 P2
38	D2	2193.11	FN1_1	61.4	IMR 90 P2
39	D2	2275.35	FN1_1	61.4	IMR 90 P2
40	D2	2348.04	FN1_1	61.4	IMR 90 P2
1	E2	16.6	FN1_1	59.0	IMR 90 P2
2	E2	8.84	FN1_1	59.0	IMR 90 P2
3	E2	-0.24	FN1_1	59.0	IMR 90 P2
4	E2	10.14	FN1_1	59.0	IMR 90 P2
5	E2	11.98	FN1_1	59.0	IMR 90 P2
6	E2	10.82	FN1_1	59.0	IMR 90 P2
7	E2	-3.46	FN1_1	59.0	IMR 90 P2
8	E2	-5.17	FN1_1	59.0	IMR 90 P2
9	E2	-16.04	FN1_1	59.0	IMR 90 P2
10	E2	-18.67	FN1_1	59.0	IMR 90 P2
11	E2	-6.34	FN1_1	59.0	IMR 90 P2
12	E2	5.9	FN1_1	59.0	IMR 90 P2
13	E2	7.47	FN1_1	59.0	IMR 90 P2
14	E2	5.53	FN1_1	59.0	IMR 90 P2
15	E2	4.56	FN1_1	59.0	IMR 90 P2
16	E2	3.59	FN1_1	59.0	IMR 90 P2
17	E2	-2.15	FN1_1	59.0	IMR 90 P2
18	E2	0.3	FN1_1	59.0	IMR 90 P2
19	E2	-4.31	FN1_1	59.0	IMR 90 P2
20	E2	4.46	FN1_1	59.0	IMR 90 P2
21	E2	6.1	FN1_1	59.0	IMR 90 P2
22	E2	15.78	FN1_1	59.0	IMR 90 P2
23	E2	32.93	FN1_1	59.0	IMR 90 P2
24	E2	72.75	FN1_1	59.0	IMR 90 P2
25	E2	139.18	FN1_1	59.0	IMR 90 P2
26	E2	245.08	FN1_1	59.0	IMR 90 P2
27	E2	394.69	FN1_1	59.0	IMR 90 P2
28	E2	551.7	FN1_1	59.0	IMR 90 P2
29	E2	719.19	FN1_1	59.0	IMR 90 P2
30	E2	897.79	FN1_1	59.0	IMR 90 P2
31	E2	1084.83	FN1_1	59.0	IMR 90 P2
32	E2	1275.5	FN1_1	59.0	IMR 90 P2
33	E2	1458.33	FN1_1	59.0	IMR 90 P2
34	E2	1631.52	FN1_1	59.0	IMR 90 P2
35	E2	1790.42	FN1_1	59.0	IMR 90 P2
36	E2	1936.46	FN1_1	59.0	IMR 90 P2
37	E2	2068.13	FN1_1	59.0	IMR 90 P2
38	E2	2189.26	FN1_1	59.0	IMR 90 P2
39	E2	2296.74	FN1_1	59.0	IMR 90 P2
40	E2	2395.75	FN1_1	59.0	IMR 90 P2
1	F2	8.5	FN1_1	57.0	IMR 90 P2
2	F2	9.23	FN1_1	57.0	IMR 90 P2
3	F2	9.77	FN1_1	57.0	IMR 90 P2
4	F2	11.59	FN1_1	57.0	IMR 90 P2
5	F2	14.46	FN1_1	57.0	IMR 90 P2
6	F2	4.85	FN1_1	57.0	IMR 90 P2
7	F2	-5.04	FN1_1	57.0	IMR 90 P2
8	F2	-9.24	FN1_1	57.0	IMR 90 P2
9	F2	-17.78	FN1_1	57.0	IMR 90 P2
10	F2	-15.29	FN1_1	57.0	IMR 90 P2
11	F2	0.22	FN1_1	57.0	IMR 90 P2
12	F2	-3.85	FN1_1	57.0	IMR 90 P2
13	F2	4.29	FN1_1	57.0	IMR 90 P2
14	F2	-7.7	FN1_1	57.0	IMR 90 P2
15	F2	7.26	FN1_1	57.0	IMR 90 P2
16	F2	3.74	FN1_1	57.0	IMR 90 P2
17	F2	-1.33	FN1_1	57.0	IMR 90 P2
18	F2	-0.81	FN1_1	57.0	IMR 90 P2
19	F2	2.95	FN1_1	57.0	IMR 90 P2
20	F2	1.89	FN1_1	57.0	IMR 90 P2
21	F2	3.17	FN1_1	57.0	IMR 90 P2
22	F2	9.29	FN1_1	57.0	IMR 90 P2
23	F2	14.98	FN1_1	57.0	IMR 90 P2
24	F2	37.39	FN1_1	57.0	IMR 90 P2
25	F2	65.36	FN1_1	57.0	IMR 90 P2
26	F2	128.82	FN1_1	57.0	IMR 90 P2
27	F2	220.89	FN1_1	57.0	IMR 90 P2
28	F2	357.22	FN1_1	57.0	IMR 90 P2
29	F2	499.36	FN1_1	57.0	IMR 90 P2
30	F2	654.36	FN1_1	57.0	IMR 90 P2
31	F2	821.77	FN1_1	57.0	IMR 90 P2
32	F2	1000.64	FN1_1	57.0	IMR 90 P2
33	F2	1182.54	FN1_1	57.0	IMR 90 P2
34	F2	1361.91	FN1_1	57.0	IMR 90 P2
35	F2	1533.03	FN1_1	57.0	IMR 90 P2
36	F2	1694.19	FN1_1	57.0	IMR 90 P2
37	F2	1840.33	FN1_1	57.0	IMR 90 P2
38	F2	1978.34	FN1_1	57.0	IMR 90 P2
39	F2	2101.45	FN1_1	57.0	IMR 90 P2
40	F2	2217.27	FN1_1	57.0	IMR 90 P2
1	G2	8.01	FN1_1	55.7	IMR 90 P2
2	G2	8.84	FN1_1	55.7	IMR 90 P2
3	G2	10.48	FN1_1	55.7	IMR 90 P2
4	G2	9.72	FN1_1	55.7	IMR 90 P2
5	G2	14.37	FN1_1	55.7	IMR 90 P2
6	G2	7.91	FN1_1	55.7	IMR 90 P2
7	G2	-10.35	FN1_1	55.7	IMR 90 P2
8	G2	-9.12	FN1_1	55.7	IMR 90 P2
9	G2	-13.52	FN1_1	55.7	IMR 90 P2
10	G2	-16.8	FN1_1	55.7	IMR 90 P2
11	G2	1.19	FN1_1	55.7	IMR 90 P2
12	G2	-5.06	FN1_1	55.7	IMR 90 P2
13	G2	12.07	FN1_1	55.7	IMR 90 P2
14	G2	-12.74	FN1_1	55.7	IMR 90 P2
15	G2	2.67	FN1_1	55.7	IMR 90 P2
16	G2	-0.98	FN1_1	55.7	IMR 90 P2
17	G2	3.55	FN1_1	55.7	IMR 90 P2
18	G2	3.11	FN1_1	55.7	IMR 90 P2
19	G2	3.45	FN1_1	55.7	IMR 90 P2
20	G2	5.9	FN1_1	55.7	IMR 90 P2
21	G2	3.62	FN1_1	55.7	IMR 90 P2
22	G2	3.43	FN1_1	55.7	IMR 90 P2
23	G2	12.66	FN1_1	55.7	IMR 90 P2
24	G2	17.3	FN1_1	55.7	IMR 90 P2
25	G2	40.26	FN1_1	55.7	IMR 90 P2
26	G2	85.27	FN1_1	55.7	IMR 90 P2
27	G2	159.04	FN1_1	55.7	IMR 90 P2
28	G2	260.21	FN1_1	55.7	IMR 90 P2
29	G2	401.41	FN1_1	55.7	IMR 90 P2
30	G2	549.98	FN1_1	55.7	IMR 90 P2
31	G2	709.01	FN1_1	55.7	IMR 90 P2
32	G2	882.66	FN1_1	55.7	IMR 90 P2
33	G2	1064.4	FN1_1	55.7	IMR 90 P2
34	G2	1248.72	FN1_1	55.7	IMR 90 P2
35	G2	1431.42	FN1_1	55.7	IMR 90 P2
36	G2	1600.98	FN1_1	55.7	IMR 90 P2
37	G2	1763.12	FN1_1	55.7	IMR 90 P2
38	G2	1914.62	FN1_1	55.7	IMR 90 P2
39	G2	2058.6	FN1_1	55.7	IMR 90 P2
40	G2	2191.8	FN1_1	55.7	IMR 90 P2
1	H2	3.83	FN1_1	55.0	IMR 90 P2
2	H2	2.48	FN1_1	55.0	IMR 90 P2
3	H2	15.88	FN1_1	55.0	IMR 90 P2
4	H2	9.11	FN1_1	55.0	IMR 90 P2
5	H2	5.84	FN1_1	55.0	IMR 90 P2
6	H2	8.8	FN1_1	55.0	IMR 90 P2
7	H2	-14.01	FN1_1	55.0	IMR 90 P2
8	H2	-14.52	FN1_1	55.0	IMR 90 P2
9	H2	-6.0	FN1_1	55.0	IMR 90 P2
10	H2	-2.04	FN1_1	55.0	IMR 90 P2
11	H2	-1.14	FN1_1	55.0	IMR 90 P2
12	H2	-4.66	FN1_1	55.0	IMR 90 P2
13	H2	3.15	FN1_1	55.0	IMR 90 P2
14	H2	-10.39	FN1_1	55.0	IMR 90 P2
15	H2	3.6	FN1_1	55.0	IMR 90 P2
16	H2	1.27	FN1_1	55.0	IMR 90 P2
17	H2	0.75	FN1_1	55.0	IMR 90 P2
18	H2	1.32	FN1_1	55.0	IMR 90 P2
19	H2	-1.23	FN1_1	55.0	IMR 90 P2
20	H2	4.43	FN1_1	55.0	IMR 90 P2
21	H2	-0.24	FN1_1	55.0	IMR 90 P2
22	H2	6.79	FN1_1	55.0	IMR 90 P2
23	H2	6.24	FN1_1	55.0	IMR 90 P2
24	H2	11.46	FN1_1	55.0	IMR 90 P2
25	H2	28.25	FN1_1	55.0	IMR 90 P2
26	H2	51.76	FN1_1	55.0	IMR 90 P2
27	H2	100.17	FN1_1	55.0	IMR 90 P2
28	H2	187.53	FN1_1	55.0	IMR 90 P2
29	H2	302.61	FN1_1	55.0	IMR 90 P2
30	H2	428.02	FN1_1	55.0	IMR 90 P2
31	H2	570.35	FN1_1	55.0	IMR 90 P2
32	H2	723.8	FN1_1	55.0	IMR 90 P2
33	H2	889.73	FN1_1	55.0	IMR 90 P2
34	H2	1061.54	FN1_1	55.0	IMR 90 P2
35	H2	1234.04	FN1_1	55.0	IMR 90 P2
36	H2	1400.64	FN1_1	55.0	IMR 90 P2
37	H2	1558.58	FN1_1	55.0	IMR 90 P2
38	H2	1706.2	FN1_1	55.0	IMR 90 P2
39	H2	1844.44	FN1_1	55.0	IMR 90 P2
40	H2	1976.07	FN1_1	55.0	IMR 90 P2
1	A2	-3.81	FN1_1	65.0	IMR 90 P11
2	A2	-3.45	FN1_1	65.0	IMR 90 P11
3	A2	2.48	FN1_1	65.0	IMR 90 P11
4	A2	2.74	FN1_1	65.0	IMR 90 P11
5	A2	-1.56	FN1_1	65.0	IMR 90 P11
6	A2	0.34	FN1_1	65.0	IMR 90 P11
7	A2	0.74	FN1_1	65.0	IMR 90 P11
8	A2	4.19	FN1_1	65.0	IMR 90 P11
9	A2	-3.09	FN1_1	65.0	IMR 90 P11
10	A2	1.84	FN1_1	65.0	IMR 90 P11
11	A2	-3.11	FN1_1	65.0	IMR 90 P11
12	A2	-1.13	FN1_1	65.0	IMR 90 P11
13	A2	-3.92	FN1_1	65.0	IMR 90 P11
14	A2	-1.36	FN1_1	65.0	IMR 90 P11
15	A2	2.97	FN1_1	65.0	IMR 90 P11
16	A2	0.11	FN1_1	65.0	IMR 90 P11
17	A2	0.08	FN1_1	65.0	IMR 90 P11
18	A2	-1.55	FN1_1	65.0	IMR 90 P11
19	A2	6.69	FN1_1	65.0	IMR 90 P11
20	A2	18.83	FN1_1	65.0	IMR 90 P11
21	A2	31.52	FN1_1	65.0	IMR 90 P11
22	A2	64.83	FN1_1	65.0	IMR 90 P11
23	A2	122.02	FN1_1	65.0	IMR 90 P11
24	A2	217.61	FN1_1	65.0	IMR 90 P11
25	A2	345.27	FN1_1	65.0	IMR 90 P11
26	A2	492.57	FN1_1	65.0	IMR 90 P11
27	A2	642.76	FN1_1	65.0	IMR 90 P11
28	A2	799.53	FN1_1	65.0	IMR 90 P11
29	A2	958.79	FN1_1	65.0	IMR 90 P11
30	A2	1117.52	FN1_1	65.0	IMR 90 P11
31	A2	1265.57	FN1_1	65.0	IMR 90 P11
32	A2	1403.39	FN1_1	65.0	IMR 90 P11
33	A2	1526.18	FN1_1	65.0	IMR 90 P11
34	A2	1638.48	FN1_1	65.0	IMR 90 P11
35	A2	1739.03	FN1_1	65.0	IMR 90 P11
36	A2	1830.34	FN1_1	65.0	IMR 90 P11
37	A2	1912.68	FN1_1	65.0	IMR 90 P11
38	A2	1986.78	FN1_1	65.0	IMR 90 P11
39	A2	2053.67	FN1_1	65.0	IMR 90 P11
40	A2	2115.04	FN1_1	65.0	IMR 90 P11
1	B2	6.28	FN1_1	64.5	IMR 90 P11
2	B2	3.3	FN1_1	64.5	IMR 90 P11
3	B2	6.56	FN1_1	64.5	IMR 90 P11
4	B2	-1.38	FN1_1	64.5	IMR 90 P11
5	B2	2.65	FN1_1	64.5	IMR 90 P11
6	B2	-3.3	FN1_1	64.5	IMR 90 P11
7	B2	-1.87	FN1_1	64.5	IMR 90 P11
8	B2	-0.17	FN1_1	64.5	IMR 90 P11
9	B2	0.59	FN1_1	64.5	IMR 90 P11
10	B2	3.91	FN1_1	64.5	IMR 90 P11
11	B2	-3.98	FN1_1	64.5	IMR 90 P11
12	B2	2.85	FN1_1	64.5	IMR 90 P11
13	B2	-1.63	FN1_1	64.5	IMR 90 P11
14	B2	-3.01	FN1_1	64.5	IMR 90 P11
15	B2	-0.38	FN1_1	64.5	IMR 90 P11
16	B2	-4.14	FN1_1	64.5	IMR 90 P11
17	B2	-3.4	FN1_1	64.5	IMR 90 P11
18	B2	1.34	FN1_1	64.5	IMR 90 P11
19	B2	10.25	FN1_1	64.5	IMR 90 P11
20	B2	21.94	FN1_1	64.5	IMR 90 P11
21	B2	45.04	FN1_1	64.5	IMR 90 P11
22	B2	88.55	FN1_1	64.5	IMR 90 P11
23	B2	169.42	FN1_1	64.5	IMR 90 P11
24	B2	291.42	FN1_1	64.5	IMR 90 P11
25	B2	439.26	FN1_1	64.5	IMR 90 P11
26	B2	592.07	FN1_1	64.5	IMR 90 P11
27	B2	753.76	FN1_1	64.5	IMR 90 P11
28	B2	917.72	FN1_1	64.5	IMR 90 P11
29	B2	1084.98	FN1_1	64.5	IMR 90 P11
30	B2	1247.21	FN1_1	64.5	IMR 90 P11
31	B2	1399.79	FN1_1	64.5	IMR 90 P11
32	B2	1536.28	FN1_1	64.5	IMR 90 P11
33	B2	1657.53	FN1_1	64.5	IMR 90 P11
34	B2	1764.72	FN1_1	64.5	IMR 90 P11
35	B2	1863.06	FN1_1	64.5	IMR 90 P11
36	B2	1953.18	FN1_1	64.5	IMR 90 P11
37	B2	2033.83	FN1_1	64.5	IMR 90 P11
38	B2	2105.94	FN1_1	64.5	IMR 90 P11
39	B2	2170.41	FN1_1	64.5	IMR 90 P11
40	B2	2233.34	FN1_1	64.5	IMR 90 P11
1	C2	0.28	FN1_1	63.3	IMR 90 P11
2	C2	0.02	FN1_1	63.3	IMR 90 P11
3	C2	-0.48	FN1_1	63.3	IMR 90 P11
4	C2	2.39	FN1_1	63.3	IMR 90 P11
5	C2	6.06	FN1_1	63.3	IMR 90 P11
6	C2	1.81	FN1_1	63.3	IMR 90 P11
7	C2	0.94	FN1_1	63.3	IMR 90 P11
8	C2	1.83	FN1_1	63.3	IMR 90 P11
9	C2	-0.35	FN1_1	63.3	IMR 90 P11
10	C2	-1.45	FN1_1	63.3	IMR 90 P11
11	C2	-2.63	FN1_1	63.3	IMR 90 P11
12	C2	-3.87	FN1_1	63.3	IMR 90 P11
13	C2	-1.31	FN1_1	63.3	IMR 90 P11
14	C2	-4.43	FN1_1	63.3	IMR 90 P11
15	C2	-4.54	FN1_1	63.3	IMR 90 P11
16	C2	0.31	FN1_1	63.3	IMR 90 P11
17	C2	-2.22	FN1_1	63.3	IMR 90 P11
18	C2	4.93	FN1_1	63.3	IMR 90 P11
19	C2	10.07	FN1_1	63.3	IMR 90 P11
20	C2	20.91	FN1_1	63.3	IMR 90 P11
21	C2	45.52	FN1_1	63.3	IMR 90 P11
22	C2	103.17	FN1_1	63.3	IMR 90 P11
23	C2	179.57	FN1_1	63.3	IMR 90 P11
24	C2	310.43	FN1_1	63.3	IMR 90 P11
25	C2	476.65	FN1_1	63.3	IMR 90 P11
26	C2	646.3	FN1_1	63.3	IMR 90 P11
27	C2	822.04	FN1_1	63.3	IMR 90 P11
28	C2	1006.5	FN1_1	63.3	IMR 90 P11
29	C2	1193.07	FN1_1	63.3	IMR 90 P11
30	C2	1374.15	FN1_1	63.3	IMR 90 P11
31	C2	1542.43	FN1_1	63.3	IMR 90 P11
32	C2	1695.64	FN1_1	63.3	IMR 90 P11
33	C2	1835.42	FN1_1	63.3	IMR 90 P11
34	C2	1960.62	FN1_1	63.3	IMR 90 P11
35	C2	2072.78	FN1_1	63.3	IMR 90 P11
36	C2	2171.58	FN1_1	63.3	IMR 90 P11
37	C2	2260.62	FN1_1	63.3	IMR 90 P11
38	C2	2340.62	FN1_1	63.3	IMR 90 P11
39	C2	2414.82	FN1_1	63.3	IMR 90 P11
40	C2	2486.76	FN1_1	63.3	IMR 90 P11
1	D2	4.42	FN1_1	61.4	IMR 90 P11
2	D2	6.17	FN1_1	61.4	IMR 90 P11
3	D2	7.48	FN1_1	61.4	IMR 90 P11
4	D2	4.48	FN1_1	61.4	IMR 90 P11
5	D2	-0.44	FN1_1	61.4	IMR 90 P11
6	D2	1.07	FN1_1	61.4	IMR 90 P11
7	D2	1.27	FN1_1	61.4	IMR 90 P11
8	D2	-5.19	FN1_1	61.4	IMR 90 P11
9	D2	-1.21	FN1_1	61.4	IMR 90 P11
10	D2	-0.65	FN1_1	61.4	IMR 90 P11
11	D2	-1.94	FN1_1	61.4	IMR 90 P11
12	D2	-5.78	FN1_1	61.4	IMR 90 P11
13	D2	-1.92	FN1_1	61.4	IMR 90 P11
14	D2	0.62	FN1_1	61.4	IMR 90 P11
15	D2	0.72	FN1_1	61.4	IMR 90 P11
16	D2	-5.19	FN1_1	61.4	IMR 90 P11
17	D2	-2.48	FN1_1	61.4	IMR 90 P11
18	D2	-1.43	FN1_1	61.4	IMR 90 P11
19	D2	5.23	FN1_1	61.4	IMR 90 P11
20	D2	10.78	FN1_1	61.4	IMR 90 P11
21	D2	33.24	FN1_1	61.4	IMR 90 P11
22	D2	65.13	FN1_1	61.4	IMR 90 P11
23	D2	128.99	FN1_1	61.4	IMR 90 P11
24	D2	231.47	FN1_1	61.4	IMR 90 P11
25	D2	370.08	FN1_1	61.4	IMR 90 P11
26	D2	537.04	FN1_1	61.4	IMR 90 P11
27	D2	709.49	FN1_1	61.4	IMR 90 P11
28	D2	888.34	FN1_1	61.4	IMR 90 P11
29	D2	1076.14	FN1_1	61.4	IMR 90 P11
30	D2	1264.11	FN1_1	61.4	IMR 90 P11
31	D2	1444.67	FN1_1	61.4	IMR 90 P11
32	D2	1614.34	FN1_1	61.4	IMR 90 P11
33	D2	1769.21	FN1_1	61.4	IMR 90 P11
34	D2	1912.18	FN1_1	61.4	IMR 90 P11
35	D2	2039.06	FN1_1	61.4	IMR 90 P11
36	D2	2155.03	FN1_1	61.4	IMR 90 P11
37	D2	2257.62	FN1_1	61.4	IMR 90 P11
38	D2	2350.38	FN1_1	61.4	IMR 90 P11
39	D2	2431.21	FN1_1	61.4	IMR 90 P11
40	D2	2506.35	FN1_1	61.4	IMR 90 P11
1	E2	1.65	FN1_1	59.0	IMR 90 P11
2	E2	5.49	FN1_1	59.0	IMR 90 P11
3	E2	5.74	FN1_1	59.0	IMR 90 P11
4	E2	0.68	FN1_1	59.0	IMR 90 P11
5	E2	0.81	FN1_1	59.0	IMR 90 P11
6	E2	-2.36	FN1_1	59.0	IMR 90 P11
7	E2	2.87	FN1_1	59.0	IMR 90 P11
8	E2	2.55	FN1_1	59.0	IMR 90 P11
9	E2	-2.74	FN1_1	59.0	IMR 90 P11
10	E2	-1.94	FN1_1	59.0	IMR 90 P11
11	E2	-5.7	FN1_1	59.0	IMR 90 P11
12	E2	5.12	FN1_1	59.0	IMR 90 P11
13	E2	-2.89	FN1_1	59.0	IMR 90 P11
14	E2	-1.21	FN1_1	59.0	IMR 90 P11
15	E2	-0.2	FN1_1	59.0	IMR 90 P11
16	E2	1.64	FN1_1	59.0	IMR 90 P11
17	E2	-2.87	FN1_1	59.0	IMR 90 P11
18	E2	-1.69	FN1_1	59.0	IMR 90 P11
19	E2	-2.03	FN1_1	59.0	IMR 90 P11
20	E2	4.46	FN1_1	59.0	IMR 90 P11
21	E2	6.39	FN1_1	59.0	IMR 90 P11
22	E2	24.11	FN1_1	59.0	IMR 90 P11
23	E2	51.95	FN1_1	59.0	IMR 90 P11
24	E2	103.33	FN1_1	59.0	IMR 90 P11
25	E2	195.83	FN1_1	59.0	IMR 90 P11
26	E2	327.69	FN1_1	59.0	IMR 90 P11
27	E2	487.22	FN1_1	59.0	IMR 90 P11
28	E2	653.15	FN1_1	59.0	IMR 90 P11
29	E2	833.73	FN1_1	59.0	IMR 90 P11
30	E2	1025.5	FN1_1	59.0	IMR 90 P11
31	E2	1225.72	FN1_1	59.0	IMR 90 P11
32	E2	1422.04	FN1_1	59.0	IMR 90 P11
33	E2	1608.79	FN1_1	59.0	IMR 90 P11
34	E2	1783.92	FN1_1	59.0	IMR 90 P11
35	E2	1944.4	FN1_1	59.0	IMR 90 P11
36	E2	2094.66	FN1_1	59.0	IMR 90 P11
37	E2	2228.34	FN1_1	59.0	IMR 90 P11
38	E2	2348.06	FN1_1	59.0	IMR 90 P11
39	E2	2455.06	FN1_1	59.0	IMR 90 P11
40	E2	2556.65	FN1_1	59.0	IMR 90 P11
1	F2	3.67	FN1_1	57.0	IMR 90 P11
2	F2	2.8	FN1_1	57.0	IMR 90 P11
3	F2	0.08	FN1_1	57.0	IMR 90 P11
4	F2	0.45	FN1_1	57.0	IMR 90 P11
5	F2	2.56	FN1_1	57.0	IMR 90 P11
6	F2	3.14	FN1_1	57.0	IMR 90 P11
7	F2	1.59	FN1_1	57.0	IMR 90 P11
8	F2	0.01	FN1_1	57.0	IMR 90 P11
9	F2	1.82	FN1_1	57.0	IMR 90 P11
10	F2	1.25	FN1_1	57.0	IMR 90 P11
11	F2	1.02	FN1_1	57.0	IMR 90 P11
12	F2	-3.95	FN1_1	57.0	IMR 90 P11
13	F2	-2.21	FN1_1	57.0	IMR 90 P11
14	F2	1.88	FN1_1	57.0	IMR 90 P11
15	F2	-5.51	FN1_1	57.0	IMR 90 P11
16	F2	-5.73	FN1_1	57.0	IMR 90 P11
17	F2	-0.17	FN1_1	57.0	IMR 90 P11
18	F2	-4.07	FN1_1	57.0	IMR 90 P11
19	F2	0.4	FN1_1	57.0	IMR 90 P11
20	F2	-1.15	FN1_1	57.0	IMR 90 P11
21	F2	4.69	FN1_1	57.0	IMR 90 P11
22	F2	8.8	FN1_1	57.0	IMR 90 P11
23	F2	27.13	FN1_1	57.0	IMR 90 P11
24	F2	51.6	FN1_1	57.0	IMR 90 P11
25	F2	93.12	FN1_1	57.0	IMR 90 P11
26	F2	180.17	FN1_1	57.0	IMR 90 P11
27	F2	292.44	FN1_1	57.0	IMR 90 P11
28	F2	439.19	FN1_1	57.0	IMR 90 P11
29	F2	593.8	FN1_1	57.0	IMR 90 P11
30	F2	760.7	FN1_1	57.0	IMR 90 P11
31	F2	940.34	FN1_1	57.0	IMR 90 P11
32	F2	1128.61	FN1_1	57.0	IMR 90 P11
33	F2	1314.95	FN1_1	57.0	IMR 90 P11
34	F2	1499.1	FN1_1	57.0	IMR 90 P11
35	F2	1672.38	FN1_1	57.0	IMR 90 P11
36	F2	1836.21	FN1_1	57.0	IMR 90 P11
37	F2	1984.14	FN1_1	57.0	IMR 90 P11
38	F2	2119.7	FN1_1	57.0	IMR 90 P11
39	F2	2242.65	FN1_1	57.0	IMR 90 P11
40	F2	2358.72	FN1_1	57.0	IMR 90 P11
1	G2	11.52	FN1_1	55.7	IMR 90 P11
2	G2	7.84	FN1_1	55.7	IMR 90 P11
3	G2	5.96	FN1_1	55.7	IMR 90 P11
4	G2	0.81	FN1_1	55.7	IMR 90 P11
5	G2	2.6	FN1_1	55.7	IMR 90 P11
6	G2	2.94	FN1_1	55.7	IMR 90 P11
7	G2	-2.85	FN1_1	55.7	IMR 90 P11
8	G2	2.37	FN1_1	55.7	IMR 90 P11
9	G2	-0.53	FN1_1	55.7	IMR 90 P11
10	G2	0.44	FN1_1	55.7	IMR 90 P11
11	G2	-2.97	FN1_1	55.7	IMR 90 P11
12	G2	1.18	FN1_1	55.7	IMR 90 P11
13	G2	-4.26	FN1_1	55.7	IMR 90 P11
14	G2	-1.1	FN1_1	55.7	IMR 90 P11
15	G2	-3.37	FN1_1	55.7	IMR 90 P11
16	G2	-4.45	FN1_1	55.7	IMR 90 P11
17	G2	-3.3	FN1_1	55.7	IMR 90 P11
18	G2	-0.9	FN1_1	55.7	IMR 90 P11
19	G2	-0.39	FN1_1	55.7	IMR 90 P11
20	G2	4.84	FN1_1	55.7	IMR 90 P11
21	G2	0.53	FN1_1	55.7	IMR 90 P11
22	G2	10.72	FN1_1	55.7	IMR 90 P11
23	G2	15.98	FN1_1	55.7	IMR 90 P11
24	G2	30.03	FN1_1	55.7	IMR 90 P11
25	G2	57.94	FN1_1	55.7	IMR 90 P11
26	G2	113.65	FN1_1	55.7	IMR 90 P11
27	G2	211.91	FN1_1	55.7	IMR 90 P11
28	G2	335.36	FN1_1	55.7	IMR 90 P11
29	G2	480.49	FN1_1	55.7	IMR 90 P11
30	G2	637.32	FN1_1	55.7	IMR 90 P11
31	G2	806.58	FN1_1	55.7	IMR 90 P11
32	G2	989.02	FN1_1	55.7	IMR 90 P11
33	G2	1179.13	FN1_1	55.7	IMR 90 P11
34	G2	1371.34	FN1_1	55.7	IMR 90 P11
35	G2	1556.19	FN1_1	55.7	IMR 90 P11
36	G2	1733.11	FN1_1	55.7	IMR 90 P11
37	G2	1899.96	FN1_1	55.7	IMR 90 P11
38	G2	2052.75	FN1_1	55.7	IMR 90 P11
39	G2	2190.62	FN1_1	55.7	IMR 90 P11
40	G2	2320.52	FN1_1	55.7	IMR 90 P11
1	H2	-5.4	FN1_1	55.0	IMR 90 P11
2	H2	3.01	FN1_1	55.0	IMR 90 P11
3	H2	2.13	FN1_1	55.0	IMR 90 P11
4	H2	3.29	FN1_1	55.0	IMR 90 P11
5	H2	0.22	FN1_1	55.0	IMR 90 P11
6	H2	3.74	FN1_1	55.0	IMR 90 P11
7	H2	2.34	FN1_1	55.0	IMR 90 P11
8	H2	1.12	FN1_1	55.0	IMR 90 P11
9	H2	0.2	FN1_1	55.0	IMR 90 P11
10	H2	-3.34	FN1_1	55.0	IMR 90 P11
11	H2	-0.98	FN1_1	55.0	IMR 90 P11
12	H2	-3.81	FN1_1	55.0	IMR 90 P11
13	H2	-1.47	FN1_1	55.0	IMR 90 P11
14	H2	-0.77	FN1_1	55.0	IMR 90 P11
15	H2	0.34	FN1_1	55.0	IMR 90 P11
16	H2	-3.22	FN1_1	55.0	IMR 90 P11
17	H2	-3.97	FN1_1	55.0	IMR 90 P11
18	H2	0.51	FN1_1	55.0	IMR 90 P11
19	H2	-3.45	FN1_1	55.0	IMR 90 P11
20	H2	0.18	FN1_1	55.0	IMR 90 P11
21	H2	0.55	FN1_1	55.0	IMR 90 P11
22	H2	5.65	FN1_1	55.0	IMR 90 P11
23	H2	7.08	FN1_1	55.0	IMR 90 P11
24	H2	17.97	FN1_1	55.0	IMR 90 P11
25	H2	45.26	FN1_1	55.0	IMR 90 P11
26	H2	77.12	FN1_1	55.0	IMR 90 P11
27	H2	146.89	FN1_1	55.0	IMR 90 P11
28	H2	250.68	FN1_1	55.0	IMR 90 P11
29	H2	380.22	FN1_1	55.0	IMR 90 P11
30	H2	519.01	FN1_1	55.0	IMR 90 P11
31	H2	672.13	FN1_1	55.0	IMR 90 P11
32	H2	839.32	FN1_1	55.0	IMR 90 P11
33	H2	1013.65	FN1_1	55.0	IMR 90 P11
34	H2	1194.44	FN1_1	55.0	IMR 90 P11
35	H2	1372.43	FN1_1	55.0	IMR 90 P11
36	H2	1547.96	FN1_1	55.0	IMR 90 P11
37	H2	1710.56	FN1_1	55.0	IMR 90 P11
38	H2	1862.5	FN1_1	55.0	IMR 90 P11
39	H2	2001.46	FN1_1	55.0	IMR 90 P11
40	H2	2133.48	FN1_1	55.0	IMR 90 P11
1	A2	-6.12	FN1_1	65.0	IMR 90 P8
2	A2	3.28	FN1_1	65.0	IMR 90 P8
3	A2	1.37	FN1_1	65.0	IMR 90 P8
4	A2	-4.49	FN1_1	65.0	IMR 90 P8
5	A2	3.22	FN1_1	65.0	IMR 90 P8
6	A2	-1.35	FN1_1	65.0	IMR 90 P8
7	A2	2.91	FN1_1	65.0	IMR 90 P8
8	A2	1.57	FN1_1	65.0	IMR 90 P8
9	A2	1.3	FN1_1	65.0	IMR 90 P8
10	A2	-0.76	FN1_1	65.0	IMR 90 P8
11	A2	3.07	FN1_1	65.0	IMR 90 P8
12	A2	0.05	FN1_1	65.0	IMR 90 P8
13	A2	0.66	FN1_1	65.0	IMR 90 P8
14	A2	-1.46	FN1_1	65.0	IMR 90 P8
15	A2	-3.36	FN1_1	65.0	IMR 90 P8
16	A2	2.57	FN1_1	65.0	IMR 90 P8
17	A2	-1.0	FN1_1	65.0	IMR 90 P8
18	A2	0.38	FN1_1	65.0	IMR 90 P8
19	A2	2.15	FN1_1	65.0	IMR 90 P8
20	A2	20.67	FN1_1	65.0	IMR 90 P8
21	A2	36.32	FN1_1	65.0	IMR 90 P8
22	A2	70.66	FN1_1	65.0	IMR 90 P8
23	A2	144.6	FN1_1	65.0	IMR 90 P8
24	A2	243.66	FN1_1	65.0	IMR 90 P8
25	A2	382.16	FN1_1	65.0	IMR 90 P8
26	A2	525.12	FN1_1	65.0	IMR 90 P8
27	A2	677.78	FN1_1	65.0	IMR 90 P8
28	A2	835.69	FN1_1	65.0	IMR 90 P8
29	A2	995.38	FN1_1	65.0	IMR 90 P8
30	A2	1150.84	FN1_1	65.0	IMR 90 P8
31	A2	1296.89	FN1_1	65.0	IMR 90 P8
32	A2	1432.07	FN1_1	65.0	IMR 90 P8
33	A2	1554.0	FN1_1	65.0	IMR 90 P8
34	A2	1661.04	FN1_1	65.0	IMR 90 P8
35	A2	1757.89	FN1_1	65.0	IMR 90 P8
36	A2	1845.54	FN1_1	65.0	IMR 90 P8
37	A2	1926.49	FN1_1	65.0	IMR 90 P8
38	A2	1999.17	FN1_1	65.0	IMR 90 P8
39	A2	2061.93	FN1_1	65.0	IMR 90 P8
40	A2	2119.28	FN1_1	65.0	IMR 90 P8
1	B2	4.82	FN1_1	64.5	IMR 90 P8
2	B2	4.26	FN1_1	64.5	IMR 90 P8
3	B2	2.42	FN1_1	64.5	IMR 90 P8
4	B2	2.2	FN1_1	64.5	IMR 90 P8
5	B2	5.96	FN1_1	64.5	IMR 90 P8
6	B2	2.67	FN1_1	64.5	IMR 90 P8
7	B2	-3.7	FN1_1	64.5	IMR 90 P8
8	B2	-2.54	FN1_1	64.5	IMR 90 P8
9	B2	-2.44	FN1_1	64.5	IMR 90 P8
10	B2	1.48	FN1_1	64.5	IMR 90 P8
11	B2	-0.55	FN1_1	64.5	IMR 90 P8
12	B2	2.42	FN1_1	64.5	IMR 90 P8
13	B2	-5.69	FN1_1	64.5	IMR 90 P8
14	B2	-5.41	FN1_1	64.5	IMR 90 P8
15	B2	-1.15	FN1_1	64.5	IMR 90 P8
16	B2	-0.03	FN1_1	64.5	IMR 90 P8
17	B2	-1.24	FN1_1	64.5	IMR 90 P8
18	B2	0.26	FN1_1	64.5	IMR 90 P8
19	B2	11.69	FN1_1	64.5	IMR 90 P8
20	B2	23.56	FN1_1	64.5	IMR 90 P8
21	B2	50.22	FN1_1	64.5	IMR 90 P8
22	B2	97.37	FN1_1	64.5	IMR 90 P8
23	B2	174.17	FN1_1	64.5	IMR 90 P8
24	B2	299.06	FN1_1	64.5	IMR 90 P8
25	B2	450.96	FN1_1	64.5	IMR 90 P8
26	B2	602.96	FN1_1	64.5	IMR 90 P8
27	B2	764.98	FN1_1	64.5	IMR 90 P8
28	B2	928.61	FN1_1	64.5	IMR 90 P8
29	B2	1097.49	FN1_1	64.5	IMR 90 P8
30	B2	1256.08	FN1_1	64.5	IMR 90 P8
31	B2	1405.25	FN1_1	64.5	IMR 90 P8
32	B2	1540.29	FN1_1	64.5	IMR 90 P8
33	B2	1662.03	FN1_1	64.5	IMR 90 P8
34	B2	1771.1	FN1_1	64.5	IMR 90 P8
35	B2	1866.96	FN1_1	64.5	IMR 90 P8
36	B2	1953.63	FN1_1	64.5	IMR 90 P8
37	B2	2031.67	FN1_1	64.5	IMR 90 P8
38	B2	2104.09	FN1_1	64.5	IMR 90 P8
39	B2	2168.36	FN1_1	64.5	IMR 90 P8
40	B2	2226.58	FN1_1	64.5	IMR 90 P8
1	C2	-0.98	FN1_1	63.3	IMR 90 P8
2	C2	-3.88	FN1_1	63.3	IMR 90 P8
3	C2	2.5	FN1_1	63.3	IMR 90 P8
4	C2	1.61	FN1_1	63.3	IMR 90 P8
5	C2	3.39	FN1_1	63.3	IMR 90 P8
6	C2	0.69	FN1_1	63.3	IMR 90 P8
7	C2	2.43	FN1_1	63.3	IMR 90 P8
8	C2	-1.19	FN1_1	63.3	IMR 90 P8
9	C2	0.68	FN1_1	63.3	IMR 90 P8
10	C2	-1.91	FN1_1	63.3	IMR 90 P8
11	C2	-5.57	FN1_1	63.3	IMR 90 P8
12	C2	-2.91	FN1_1	63.3	IMR 90 P8
13	C2	-0.28	FN1_1	63.3	IMR 90 P8
14	C2	-2.01	FN1_1	63.3	IMR 90 P8
15	C2	2.04	FN1_1	63.3	IMR 90 P8
16	C2	-4.75	FN1_1	63.3	IMR 90 P8
17	C2	0.68	FN1_1	63.3	IMR 90 P8
18	C2	4.09	FN1_1	63.3	IMR 90 P8
19	C2	6.63	FN1_1	63.3	IMR 90 P8
20	C2	25.05	FN1_1	63.3	IMR 90 P8
21	C2	48.73	FN1_1	63.3	IMR 90 P8
22	C2	104.41	FN1_1	63.3	IMR 90 P8
23	C2	189.74	FN1_1	63.3	IMR 90 P8
24	C2	320.21	FN1_1	63.3	IMR 90 P8
25	C2	486.61	FN1_1	63.3	IMR 90 P8
26	C2	658.39	FN1_1	63.3	IMR 90 P8
27	C2	838.86	FN1_1	63.3	IMR 90 P8
28	C2	1025.56	FN1_1	63.3	IMR 90 P8
29	C2	1213.21	FN1_1	63.3	IMR 90 P8
30	C2	1395.89	FN1_1	63.3	IMR 90 P8
31	C2	1564.73	FN1_1	63.3	IMR 90 P8
32	C2	1720.44	FN1_1	63.3	IMR 90 P8
33	C2	1859.81	FN1_1	63.3	IMR 90 P8
34	C2	1987.81	FN1_1	63.3	IMR 90 P8
35	C2	2101.46	FN1_1	63.3	IMR 90 P8
36	C2	2204.7	FN1_1	63.3	IMR 90 P8
37	C2	2295.63	FN1_1	63.3	IMR 90 P8
38	C2	2377.62	FN1_1	63.3	IMR 90 P8
39	C2	2451.77	FN1_1	63.3	IMR 90 P8
40	C2	2523.07	FN1_1	63.3	IMR 90 P8
1	D2	5.32	FN1_1	61.4	IMR 90 P8
2	D2	8.87	FN1_1	61.4	IMR 90 P8
3	D2	6.09	FN1_1	61.4	IMR 90 P8
4	D2	-0.45	FN1_1	61.4	IMR 90 P8
5	D2	2.58	FN1_1	61.4	IMR 90 P8
6	D2	0.31	FN1_1	61.4	IMR 90 P8
7	D2	3.02	FN1_1	61.4	IMR 90 P8
8	D2	1.95	FN1_1	61.4	IMR 90 P8
9	D2	-1.46	FN1_1	61.4	IMR 90 P8
10	D2	-0.94	FN1_1	61.4	IMR 90 P8
11	D2	-3.53	FN1_1	61.4	IMR 90 P8
12	D2	-2.8	FN1_1	61.4	IMR 90 P8
13	D2	1.17	FN1_1	61.4	IMR 90 P8
14	D2	-1.86	FN1_1	61.4	IMR 90 P8
15	D2	-3.36	FN1_1	61.4	IMR 90 P8
16	D2	-1.95	FN1_1	61.4	IMR 90 P8
17	D2	-2.32	FN1_1	61.4	IMR 90 P8
18	D2	-2.67	FN1_1	61.4	IMR 90 P8
19	D2	4.51	FN1_1	61.4	IMR 90 P8
20	D2	11.95	FN1_1	61.4	IMR 90 P8
21	D2	24.15	FN1_1	61.4	IMR 90 P8
22	D2	59.72	FN1_1	61.4	IMR 90 P8
23	D2	122.63	FN1_1	61.4	IMR 90 P8
24	D2	226.72	FN1_1	61.4	IMR 90 P8
25	D2	376.3	FN1_1	61.4	IMR 90 P8
26	D2	535.05	FN1_1	61.4	IMR 90 P8
27	D2	708.47	FN1_1	61.4	IMR 90 P8
28	D2	890.5	FN1_1	61.4	IMR 90 P8
29	D2	1082.48	FN1_1	61.4	IMR 90 P8
30	D2	1274.57	FN1_1	61.4	IMR 90 P8
31	D2	1461.82	FN1_1	61.4	IMR 90 P8
32	D2	1633.5	FN1_1	61.4	IMR 90 P8
33	D2	1794.7	FN1_1	61.4	IMR 90 P8
34	D2	1936.79	FN1_1	61.4	IMR 90 P8
35	D2	2069.01	FN1_1	61.4	IMR 90 P8
36	D2	2184.92	FN1_1	61.4	IMR 90 P8
37	D2	2290.24	FN1_1	61.4	IMR 90 P8
38	D2	2386.07	FN1_1	61.4	IMR 90 P8
39	D2	2472.06	FN1_1	61.4	IMR 90 P8
40	D2	2553.11	FN1_1	61.4	IMR 90 P8
1	E2	3.56	FN1_1	59.0	IMR 90 P8
2	E2	4.38	FN1_1	59.0	IMR 90 P8
3	E2	5.1	FN1_1	59.0	IMR 90 P8
4	E2	-0.0	FN1_1	59.0	IMR 90 P8
5	E2	3.02	FN1_1	59.0	IMR 90 P8
6	E2	2.81	FN1_1	59.0	IMR 90 P8
7	E2	3.41	FN1_1	59.0	IMR 90 P8
8	E2	-0.58	FN1_1	59.0	IMR 90 P8
9	E2	-2.8	FN1_1	59.0	IMR 90 P8
10	E2	-3.41	FN1_1	59.0	IMR 90 P8
11	E2	0.18	FN1_1	59.0	IMR 90 P8
12	E2	-0.24	FN1_1	59.0	IMR 90 P8
13	E2	-3.13	FN1_1	59.0	IMR 90 P8
14	E2	-2.86	FN1_1	59.0	IMR 90 P8
15	E2	-2.65	FN1_1	59.0	IMR 90 P8
16	E2	-0.42	FN1_1	59.0	IMR 90 P8
17	E2	-6.43	FN1_1	59.0	IMR 90 P8
18	E2	1.44	FN1_1	59.0	IMR 90 P8
19	E2	1.41	FN1_1	59.0	IMR 90 P8
20	E2	3.96	FN1_1	59.0	IMR 90 P8
21	E2	9.33	FN1_1	59.0	IMR 90 P8
22	E2	26.0	FN1_1	59.0	IMR 90 P8
23	E2	58.2	FN1_1	59.0	IMR 90 P8
24	E2	107.33	FN1_1	59.0	IMR 90 P8
25	E2	203.75	FN1_1	59.0	IMR 90 P8
26	E2	344.66	FN1_1	59.0	IMR 90 P8
27	E2	504.6	FN1_1	59.0	IMR 90 P8
28	E2	674.25	FN1_1	59.0	IMR 90 P8
29	E2	859.76	FN1_1	59.0	IMR 90 P8
30	E2	1055.13	FN1_1	59.0	IMR 90 P8
31	E2	1254.41	FN1_1	59.0	IMR 90 P8
32	E2	1449.88	FN1_1	59.0	IMR 90 P8
33	E2	1638.01	FN1_1	59.0	IMR 90 P8
34	E2	1814.61	FN1_1	59.0	IMR 90 P8
35	E2	1978.2	FN1_1	59.0	IMR 90 P8
36	E2	2125.32	FN1_1	59.0	IMR 90 P8
37	E2	2260.77	FN1_1	59.0	IMR 90 P8
38	E2	2381.44	FN1_1	59.0	IMR 90 P8
39	E2	2490.72	FN1_1	59.0	IMR 90 P8
40	E2	2590.46	FN1_1	59.0	IMR 90 P8
1	F2	6.69	FN1_1	57.0	IMR 90 P8
2	F2	7.17	FN1_1	57.0	IMR 90 P8
3	F2	4.34	FN1_1	57.0	IMR 90 P8
4	F2	1.61	FN1_1	57.0	IMR 90 P8
5	F2	3.52	FN1_1	57.0	IMR 90 P8
6	F2	1.85	FN1_1	57.0	IMR 90 P8
7	F2	0.53	FN1_1	57.0	IMR 90 P8
8	F2	2.01	FN1_1	57.0	IMR 90 P8
9	F2	-3.89	FN1_1	57.0	IMR 90 P8
10	F2	-3.12	FN1_1	57.0	IMR 90 P8
11	F2	-1.98	FN1_1	57.0	IMR 90 P8
12	F2	-0.01	FN1_1	57.0	IMR 90 P8
13	F2	-0.84	FN1_1	57.0	IMR 90 P8
14	F2	0.0	FN1_1	57.0	IMR 90 P8
15	F2	-1.44	FN1_1	57.0	IMR 90 P8
16	F2	-3.94	FN1_1	57.0	IMR 90 P8
17	F2	-1.1	FN1_1	57.0	IMR 90 P8
18	F2	-3.58	FN1_1	57.0	IMR 90 P8
19	F2	3.74	FN1_1	57.0	IMR 90 P8
20	F2	-3.03	FN1_1	57.0	IMR 90 P8
21	F2	2.96	FN1_1	57.0	IMR 90 P8
22	F2	10.17	FN1_1	57.0	IMR 90 P8
23	F2	17.33	FN1_1	57.0	IMR 90 P8
24	F2	40.88	FN1_1	57.0	IMR 90 P8
25	F2	87.37	FN1_1	57.0	IMR 90 P8
26	F2	167.05	FN1_1	57.0	IMR 90 P8
27	F2	287.61	FN1_1	57.0	IMR 90 P8
28	F2	427.56	FN1_1	57.0	IMR 90 P8
29	F2	576.16	FN1_1	57.0	IMR 90 P8
30	F2	738.34	FN1_1	57.0	IMR 90 P8
31	F2	911.68	FN1_1	57.0	IMR 90 P8
32	F2	1093.83	FN1_1	57.0	IMR 90 P8
33	F2	1277.2	FN1_1	57.0	IMR 90 P8
34	F2	1456.72	FN1_1	57.0	IMR 90 P8
35	F2	1625.64	FN1_1	57.0	IMR 90 P8
36	F2	1782.24	FN1_1	57.0	IMR 90 P8
37	F2	1925.67	FN1_1	57.0	IMR 90 P8
38	F2	2057.57	FN1_1	57.0	IMR 90 P8
39	F2	2179.06	FN1_1	57.0	IMR 90 P8
40	F2	2294.18	FN1_1	57.0	IMR 90 P8
1	G2	8.23	FN1_1	55.7	IMR 90 P8
2	G2	3.9	FN1_1	55.7	IMR 90 P8
3	G2	2.94	FN1_1	55.7	IMR 90 P8
4	G2	1.86	FN1_1	55.7	IMR 90 P8
5	G2	1.36	FN1_1	55.7	IMR 90 P8
6	G2	-0.01	FN1_1	55.7	IMR 90 P8
7	G2	3.94	FN1_1	55.7	IMR 90 P8
8	G2	2.85	FN1_1	55.7	IMR 90 P8
9	G2	0.09	FN1_1	55.7	IMR 90 P8
10	G2	2.54	FN1_1	55.7	IMR 90 P8
11	G2	-2.17	FN1_1	55.7	IMR 90 P8
12	G2	0.59	FN1_1	55.7	IMR 90 P8
13	G2	-2.62	FN1_1	55.7	IMR 90 P8
14	G2	-0.7	FN1_1	55.7	IMR 90 P8
15	G2	-5.49	FN1_1	55.7	IMR 90 P8
16	G2	-0.48	FN1_1	55.7	IMR 90 P8
17	G2	-4.55	FN1_1	55.7	IMR 90 P8
18	G2	-6.35	FN1_1	55.7	IMR 90 P8
19	G2	-2.4	FN1_1	55.7	IMR 90 P8
20	G2	-2.08	FN1_1	55.7	IMR 90 P8
21	G2	1.09	FN1_1	55.7	IMR 90 P8
22	G2	6.27	FN1_1	55.7	IMR 90 P8
23	G2	12.59	FN1_1	55.7	IMR 90 P8
24	G2	23.35	FN1_1	55.7	IMR 90 P8
25	G2	53.11	FN1_1	55.7	IMR 90 P8
26	G2	112.33	FN1_1	55.7	IMR 90 P8
27	G2	203.84	FN1_1	55.7	IMR 90 P8
28	G2	330.9	FN1_1	55.7	IMR 90 P8
29	G2	478.48	FN1_1	55.7	IMR 90 P8
30	G2	636.79	FN1_1	55.7	IMR 90 P8
31	G2	808.43	FN1_1	55.7	IMR 90 P8
32	G2	994.6	FN1_1	55.7	IMR 90 P8
33	G2	1187.65	FN1_1	55.7	IMR 90 P8
34	G2	1382.32	FN1_1	55.7	IMR 90 P8
35	G2	1570.03	FN1_1	55.7	IMR 90 P8
36	G2	1749.24	FN1_1	55.7	IMR 90 P8
37	G2	1914.57	FN1_1	55.7	IMR 90 P8
38	G2	2070.22	FN1_1	55.7	IMR 90 P8
39	G2	2210.76	FN1_1	55.7	IMR 90 P8
40	G2	2344.18	FN1_1	55.7	IMR 90 P8
1	H2	-2.66	FN1_1	55.0	IMR 90 P8
2	H2	-0.12	FN1_1	55.0	IMR 90 P8
3	H2	-3.4	FN1_1	55.0	IMR 90 P8
4	H2	2.22	FN1_1	55.0	IMR 90 P8
5	H2	-1.74	FN1_1	55.0	IMR 90 P8
6	H2	3.86	FN1_1	55.0	IMR 90 P8
7	H2	2.19	FN1_1	55.0	IMR 90 P8
8	H2	3.51	FN1_1	55.0	IMR 90 P8
9	H2	4.8	FN1_1	55.0	IMR 90 P8
10	H2	2.97	FN1_1	55.0	IMR 90 P8
11	H2	-0.77	FN1_1	55.0	IMR 90 P8
12	H2	-1.04	FN1_1	55.0	IMR 90 P8
13	H2	-5.34	FN1_1	55.0	IMR 90 P8
14	H2	-0.17	FN1_1	55.0	IMR 90 P8
15	H2	-0.82	FN1_1	55.0	IMR 90 P8
16	H2	1.69	FN1_1	55.0	IMR 90 P8
17	H2	-7.37	FN1_1	55.0	IMR 90 P8
18	H2	-3.51	FN1_1	55.0	IMR 90 P8
19	H2	-5.44	FN1_1	55.0	IMR 90 P8
20	H2	-0.66	FN1_1	55.0	IMR 90 P8
21	H2	4.95	FN1_1	55.0	IMR 90 P8
22	H2	5.18	FN1_1	55.0	IMR 90 P8
23	H2	5.01	FN1_1	55.0	IMR 90 P8
24	H2	18.72	FN1_1	55.0	IMR 90 P8
25	H2	35.54	FN1_1	55.0	IMR 90 P8
26	H2	74.25	FN1_1	55.0	IMR 90 P8
27	H2	142.58	FN1_1	55.0	IMR 90 P8
28	H2	243.52	FN1_1	55.0	IMR 90 P8
29	H2	376.51	FN1_1	55.0	IMR 90 P8
30	H2	516.55	FN1_1	55.0	IMR 90 P8
31	H2	670.17	FN1_1	55.0	IMR 90 P8
32	H2	837.35	FN1_1	55.0	IMR 90 P8
33	H2	1015.92	FN1_1	55.0	IMR 90 P8
34	H2	1198.61	FN1_1	55.0	IMR 90 P8
35	H2	1379.5	FN1_1	55.0	IMR 90 P8
36	H2	1555.31	FN1_1	55.0	IMR 90 P8
37	H2	1720.46	FN1_1	55.0	IMR 90 P8
38	H2	1874.71	FN1_1	55.0	IMR 90 P8
39	H2	2015.94	FN1_1	55.0	IMR 90 P8
40	H2	2150.47	FN1_1	55.0	IMR 90 P8
