# Supplementary material for: Primer PICKR: literature-mined scoring platform for robust RT–qPCR primers
Source: Nat Commun. 2026 May 28;17:6938. doi: 10.1038/s41467-026-73648-2 (PMC13388996; doi:10.1038/s41467-026-73648-2)
Supplement: Supplementary file 11 — Source Data [file 41467_2026_73648_MOESM11_ESM.zip › Suppl_Fig_S8/melting_curve_data_PGK1_1.csv]

Temperature	Well	Derivative	Target	melt temp	Replicate
55.0	A9	7.75	PGK1_1	65.0	IMR 90 P2
55.5	A9	16.79	PGK1_1	65.0	IMR 90 P2
56.0	A9	15.5	PGK1_1	65.0	IMR 90 P2
56.5	A9	15.5	PGK1_1	65.0	IMR 90 P2
57.0	A9	15.5	PGK1_1	65.0	IMR 90 P2
57.5	A9	15.42	PGK1_1	65.0	IMR 90 P2
58.0	A9	15.91	PGK1_1	65.0	IMR 90 P2
58.5	A9	16.87	PGK1_1	65.0	IMR 90 P2
59.0	A9	16.91	PGK1_1	65.0	IMR 90 P2
59.5	A9	14.9	PGK1_1	65.0	IMR 90 P2
60.0	A9	14.08	PGK1_1	65.0	IMR 90 P2
60.5	A9	15.11	PGK1_1	65.0	IMR 90 P2
61.0	A9	15.5	PGK1_1	65.0	IMR 90 P2
61.5	A9	15.99	PGK1_1	65.0	IMR 90 P2
62.0	A9	16.6	PGK1_1	65.0	IMR 90 P2
62.5	A9	17.29	PGK1_1	65.0	IMR 90 P2
63.0	A9	18.55	PGK1_1	65.0	IMR 90 P2
63.5	A9	21.76	PGK1_1	65.0	IMR 90 P2
64.0	A9	28.72	PGK1_1	65.0	IMR 90 P2
64.5	A9	38.93	PGK1_1	65.0	IMR 90 P2
65.0	A9	50.81	PGK1_1	65.0	IMR 90 P2
65.5	A9	64.45	PGK1_1	65.0	IMR 90 P2
66.0	A9	78.28	PGK1_1	65.0	IMR 90 P2
66.5	A9	88.52	PGK1_1	65.0	IMR 90 P2
67.0	A9	95.56	PGK1_1	65.0	IMR 90 P2
67.5	A9	100.88	PGK1_1	65.0	IMR 90 P2
68.0	A9	102.31	PGK1_1	65.0	IMR 90 P2
68.5	A9	101.33	PGK1_1	65.0	IMR 90 P2
69.0	A9	101.4	PGK1_1	65.0	IMR 90 P2
69.5	A9	101.87	PGK1_1	65.0	IMR 90 P2
70.0	A9	101.48	PGK1_1	65.0	IMR 90 P2
70.5	A9	102.44	PGK1_1	65.0	IMR 90 P2
71.0	A9	104.33	PGK1_1	65.0	IMR 90 P2
71.5	A9	104.88	PGK1_1	65.0	IMR 90 P2
72.0	A9	105.63	PGK1_1	65.0	IMR 90 P2
72.5	A9	107.21	PGK1_1	65.0	IMR 90 P2
73.0	A9	108.24	PGK1_1	65.0	IMR 90 P2
73.5	A9	108.97	PGK1_1	65.0	IMR 90 P2
74.0	A9	110.26	PGK1_1	65.0	IMR 90 P2
74.5	A9	111.16	PGK1_1	65.0	IMR 90 P2
75.0	A9	111.51	PGK1_1	65.0	IMR 90 P2
75.5	A9	112.64	PGK1_1	65.0	IMR 90 P2
76.0	A9	117.87	PGK1_1	65.0	IMR 90 P2
76.5	A9	147.89	PGK1_1	65.0	IMR 90 P2
77.0	A9	220.17	PGK1_1	65.0	IMR 90 P2
77.5	A9	314.31	PGK1_1	65.0	IMR 90 P2
78.0	A9	405.78	PGK1_1	65.0	IMR 90 P2
78.5	A9	484.14	PGK1_1	65.0	IMR 90 P2
79.0	A9	508.1	PGK1_1	65.0	IMR 90 P2
79.5	A9	443.13	PGK1_1	65.0	IMR 90 P2
80.0	A9	329.98	PGK1_1	65.0	IMR 90 P2
80.5	A9	215.88	PGK1_1	65.0	IMR 90 P2
81.0	A9	111.27	PGK1_1	65.0	IMR 90 P2
81.5	A9	36.02	PGK1_1	65.0	IMR 90 P2
82.0	A9	7.21	PGK1_1	65.0	IMR 90 P2
82.5	A9	4.83	PGK1_1	65.0	IMR 90 P2
83.0	A9	4.93	PGK1_1	65.0	IMR 90 P2
83.5	A9	4.09	PGK1_1	65.0	IMR 90 P2
84.0	A9	3.55	PGK1_1	65.0	IMR 90 P2
84.5	A9	3.19	PGK1_1	65.0	IMR 90 P2
85.0	A9	2.53	PGK1_1	65.0	IMR 90 P2
85.5	A9	2.34	PGK1_1	65.0	IMR 90 P2
86.0	A9	2.64	PGK1_1	65.0	IMR 90 P2
86.5	A9	2.8	PGK1_1	65.0	IMR 90 P2
87.0	A9	2.62	PGK1_1	65.0	IMR 90 P2
87.5	A9	2.58	PGK1_1	65.0	IMR 90 P2
88.0	A9	2.51	PGK1_1	65.0	IMR 90 P2
88.5	A9	2.04	PGK1_1	65.0	IMR 90 P2
89.0	A9	1.53	PGK1_1	65.0	IMR 90 P2
89.5	A9	1.52	PGK1_1	65.0	IMR 90 P2
90.0	A9	1.48	PGK1_1	65.0	IMR 90 P2
90.5	A9	1.58	PGK1_1	65.0	IMR 90 P2
91.0	A9	2.3	PGK1_1	65.0	IMR 90 P2
91.5	A9	2.63	PGK1_1	65.0	IMR 90 P2
92.0	A9	2.53	PGK1_1	65.0	IMR 90 P2
92.5	A9	2.75	PGK1_1	65.0	IMR 90 P2
93.0	A9	2.31	PGK1_1	65.0	IMR 90 P2
93.5	A9	1.82	PGK1_1	65.0	IMR 90 P2
94.0	A9	1.83	PGK1_1	65.0	IMR 90 P2
94.5	A9	2.61	PGK1_1	65.0	IMR 90 P2
95.0	A9	1.54	PGK1_1	65.0	IMR 90 P2
55.0	B9	6.14	PGK1_1	64.5	IMR 90 P2
55.5	B9	13.3	PGK1_1	64.5	IMR 90 P2
56.0	B9	12.27	PGK1_1	64.5	IMR 90 P2
56.5	B9	12.27	PGK1_1	64.5	IMR 90 P2
57.0	B9	12.27	PGK1_1	64.5	IMR 90 P2
57.5	B9	12.17	PGK1_1	64.5	IMR 90 P2
58.0	B9	12.87	PGK1_1	64.5	IMR 90 P2
58.5	B9	13.65	PGK1_1	64.5	IMR 90 P2
59.0	B9	13.21	PGK1_1	64.5	IMR 90 P2
59.5	B9	12.86	PGK1_1	64.5	IMR 90 P2
60.0	B9	13.27	PGK1_1	64.5	IMR 90 P2
60.5	B9	13.73	PGK1_1	64.5	IMR 90 P2
61.0	B9	14.16	PGK1_1	64.5	IMR 90 P2
61.5	B9	14.78	PGK1_1	64.5	IMR 90 P2
62.0	B9	15.28	PGK1_1	64.5	IMR 90 P2
62.5	B9	15.96	PGK1_1	64.5	IMR 90 P2
63.0	B9	18.11	PGK1_1	64.5	IMR 90 P2
63.5	B9	22.95	PGK1_1	64.5	IMR 90 P2
64.0	B9	30.92	PGK1_1	64.5	IMR 90 P2
64.5	B9	42.12	PGK1_1	64.5	IMR 90 P2
65.0	B9	56.21	PGK1_1	64.5	IMR 90 P2
65.5	B9	71.06	PGK1_1	64.5	IMR 90 P2
66.0	B9	84.05	PGK1_1	64.5	IMR 90 P2
66.5	B9	94.65	PGK1_1	64.5	IMR 90 P2
67.0	B9	102.25	PGK1_1	64.5	IMR 90 P2
67.5	B9	106.18	PGK1_1	64.5	IMR 90 P2
68.0	B9	107.38	PGK1_1	64.5	IMR 90 P2
68.5	B9	107.67	PGK1_1	64.5	IMR 90 P2
69.0	B9	108.05	PGK1_1	64.5	IMR 90 P2
69.5	B9	108.64	PGK1_1	64.5	IMR 90 P2
70.0	B9	109.21	PGK1_1	64.5	IMR 90 P2
70.5	B9	110.34	PGK1_1	64.5	IMR 90 P2
71.0	B9	112.13	PGK1_1	64.5	IMR 90 P2
71.5	B9	113.0	PGK1_1	64.5	IMR 90 P2
72.0	B9	113.64	PGK1_1	64.5	IMR 90 P2
72.5	B9	115.02	PGK1_1	64.5	IMR 90 P2
73.0	B9	116.02	PGK1_1	64.5	IMR 90 P2
73.5	B9	116.67	PGK1_1	64.5	IMR 90 P2
74.0	B9	117.96	PGK1_1	64.5	IMR 90 P2
74.5	B9	118.81	PGK1_1	64.5	IMR 90 P2
75.0	B9	119.21	PGK1_1	64.5	IMR 90 P2
75.5	B9	121.28	PGK1_1	64.5	IMR 90 P2
76.0	B9	129.74	PGK1_1	64.5	IMR 90 P2
76.5	B9	168.62	PGK1_1	64.5	IMR 90 P2
77.0	B9	252.13	PGK1_1	64.5	IMR 90 P2
77.5	B9	353.36	PGK1_1	64.5	IMR 90 P2
78.0	B9	448.09	PGK1_1	64.5	IMR 90 P2
78.5	B9	524.21	PGK1_1	64.5	IMR 90 P2
79.0	B9	533.86	PGK1_1	64.5	IMR 90 P2
79.5	B9	450.36	PGK1_1	64.5	IMR 90 P2
80.0	B9	326.89	PGK1_1	64.5	IMR 90 P2
80.5	B9	207.51	PGK1_1	64.5	IMR 90 P2
81.0	B9	100.23	PGK1_1	64.5	IMR 90 P2
81.5	B9	28.58	PGK1_1	64.5	IMR 90 P2
82.0	B9	5.66	PGK1_1	64.5	IMR 90 P2
82.5	B9	4.8	PGK1_1	64.5	IMR 90 P2
83.0	B9	4.67	PGK1_1	64.5	IMR 90 P2
83.5	B9	4.61	PGK1_1	64.5	IMR 90 P2
84.0	B9	4.53	PGK1_1	64.5	IMR 90 P2
84.5	B9	4.09	PGK1_1	64.5	IMR 90 P2
85.0	B9	3.73	PGK1_1	64.5	IMR 90 P2
85.5	B9	3.28	PGK1_1	64.5	IMR 90 P2
86.0	B9	2.51	PGK1_1	64.5	IMR 90 P2
86.5	B9	2.12	PGK1_1	64.5	IMR 90 P2
87.0	B9	2.06	PGK1_1	64.5	IMR 90 P2
87.5	B9	1.77	PGK1_1	64.5	IMR 90 P2
88.0	B9	1.65	PGK1_1	64.5	IMR 90 P2
88.5	B9	1.56	PGK1_1	64.5	IMR 90 P2
89.0	B9	1.08	PGK1_1	64.5	IMR 90 P2
89.5	B9	1.01	PGK1_1	64.5	IMR 90 P2
90.0	B9	1.39	PGK1_1	64.5	IMR 90 P2
90.5	B9	2.13	PGK1_1	64.5	IMR 90 P2
91.0	B9	2.7	PGK1_1	64.5	IMR 90 P2
91.5	B9	3.01	PGK1_1	64.5	IMR 90 P2
92.0	B9	3.15	PGK1_1	64.5	IMR 90 P2
92.5	B9	3.09	PGK1_1	64.5	IMR 90 P2
93.0	B9	2.73	PGK1_1	64.5	IMR 90 P2
93.5	B9	2.07	PGK1_1	64.5	IMR 90 P2
94.0	B9	2.1	PGK1_1	64.5	IMR 90 P2
94.5	B9	1.13	PGK1_1	64.5	IMR 90 P2
95.0	B9	-0.09	PGK1_1	64.5	IMR 90 P2
55.0	C9	3.28	PGK1_1	63.3	IMR 90 P2
55.5	C9	7.11	PGK1_1	63.3	IMR 90 P2
56.0	C9	6.57	PGK1_1	63.3	IMR 90 P2
56.5	C9	6.57	PGK1_1	63.3	IMR 90 P2
57.0	C9	6.57	PGK1_1	63.3	IMR 90 P2
57.5	C9	6.45	PGK1_1	63.3	IMR 90 P2
58.0	C9	7.35	PGK1_1	63.3	IMR 90 P2
58.5	C9	7.53	PGK1_1	63.3	IMR 90 P2
59.0	C9	5.51	PGK1_1	63.3	IMR 90 P2
59.5	C9	6.36	PGK1_1	63.3	IMR 90 P2
60.0	C9	9.31	PGK1_1	63.3	IMR 90 P2
60.5	C9	9.2	PGK1_1	63.3	IMR 90 P2
61.0	C9	9.7	PGK1_1	63.3	IMR 90 P2
61.5	C9	12.79	PGK1_1	63.3	IMR 90 P2
62.0	C9	12.75	PGK1_1	63.3	IMR 90 P2
62.5	C9	13.37	PGK1_1	63.3	IMR 90 P2
63.0	C9	18.5	PGK1_1	63.3	IMR 90 P2
63.5	C9	24.88	PGK1_1	63.3	IMR 90 P2
64.0	C9	32.52	PGK1_1	63.3	IMR 90 P2
64.5	C9	44.65	PGK1_1	63.3	IMR 90 P2
65.0	C9	58.82	PGK1_1	63.3	IMR 90 P2
65.5	C9	72.26	PGK1_1	63.3	IMR 90 P2
66.0	C9	85.26	PGK1_1	63.3	IMR 90 P2
66.5	C9	95.89	PGK1_1	63.3	IMR 90 P2
67.0	C9	103.35	PGK1_1	63.3	IMR 90 P2
67.5	C9	107.74	PGK1_1	63.3	IMR 90 P2
68.0	C9	109.7	PGK1_1	63.3	IMR 90 P2
68.5	C9	109.71	PGK1_1	63.3	IMR 90 P2
69.0	C9	109.09	PGK1_1	63.3	IMR 90 P2
69.5	C9	109.44	PGK1_1	63.3	IMR 90 P2
70.0	C9	109.84	PGK1_1	63.3	IMR 90 P2
70.5	C9	110.13	PGK1_1	63.3	IMR 90 P2
71.0	C9	111.33	PGK1_1	63.3	IMR 90 P2
71.5	C9	113.65	PGK1_1	63.3	IMR 90 P2
72.0	C9	115.35	PGK1_1	63.3	IMR 90 P2
72.5	C9	116.6	PGK1_1	63.3	IMR 90 P2
73.0	C9	118.03	PGK1_1	63.3	IMR 90 P2
73.5	C9	119.35	PGK1_1	63.3	IMR 90 P2
74.0	C9	120.61	PGK1_1	63.3	IMR 90 P2
74.5	C9	120.95	PGK1_1	63.3	IMR 90 P2
75.0	C9	121.73	PGK1_1	63.3	IMR 90 P2
75.5	C9	123.77	PGK1_1	63.3	IMR 90 P2
76.0	C9	133.07	PGK1_1	63.3	IMR 90 P2
76.5	C9	174.7	PGK1_1	63.3	IMR 90 P2
77.0	C9	260.05	PGK1_1	63.3	IMR 90 P2
77.5	C9	360.16	PGK1_1	63.3	IMR 90 P2
78.0	C9	453.91	PGK1_1	63.3	IMR 90 P2
78.5	C9	527.54	PGK1_1	63.3	IMR 90 P2
79.0	C9	530.35	PGK1_1	63.3	IMR 90 P2
79.5	C9	442.05	PGK1_1	63.3	IMR 90 P2
80.0	C9	318.75	PGK1_1	63.3	IMR 90 P2
80.5	C9	200.44	PGK1_1	63.3	IMR 90 P2
81.0	C9	95.0	PGK1_1	63.3	IMR 90 P2
81.5	C9	26.86	PGK1_1	63.3	IMR 90 P2
82.0	C9	6.28	PGK1_1	63.3	IMR 90 P2
82.5	C9	5.76	PGK1_1	63.3	IMR 90 P2
83.0	C9	5.18	PGK1_1	63.3	IMR 90 P2
83.5	C9	4.11	PGK1_1	63.3	IMR 90 P2
84.0	C9	3.76	PGK1_1	63.3	IMR 90 P2
84.5	C9	3.69	PGK1_1	63.3	IMR 90 P2
85.0	C9	3.2	PGK1_1	63.3	IMR 90 P2
85.5	C9	3.03	PGK1_1	63.3	IMR 90 P2
86.0	C9	2.98	PGK1_1	63.3	IMR 90 P2
86.5	C9	2.43	PGK1_1	63.3	IMR 90 P2
87.0	C9	2.19	PGK1_1	63.3	IMR 90 P2
87.5	C9	2.36	PGK1_1	63.3	IMR 90 P2
88.0	C9	2.17	PGK1_1	63.3	IMR 90 P2
88.5	C9	2.36	PGK1_1	63.3	IMR 90 P2
89.0	C9	2.72	PGK1_1	63.3	IMR 90 P2
89.5	C9	2.19	PGK1_1	63.3	IMR 90 P2
90.0	C9	1.64	PGK1_1	63.3	IMR 90 P2
90.5	C9	1.78	PGK1_1	63.3	IMR 90 P2
91.0	C9	1.44	PGK1_1	63.3	IMR 90 P2
91.5	C9	1.19	PGK1_1	63.3	IMR 90 P2
92.0	C9	1.95	PGK1_1	63.3	IMR 90 P2
92.5	C9	2.47	PGK1_1	63.3	IMR 90 P2
93.0	C9	2.4	PGK1_1	63.3	IMR 90 P2
93.5	C9	2.23	PGK1_1	63.3	IMR 90 P2
94.0	C9	2.17	PGK1_1	63.3	IMR 90 P2
94.5	C9	1.2	PGK1_1	63.3	IMR 90 P2
95.0	C9	-0.01	PGK1_1	63.3	IMR 90 P2
55.0	D9	-1.21	PGK1_1	61.4	IMR 90 P2
55.5	D9	-2.62	PGK1_1	61.4	IMR 90 P2
56.0	D9	-2.42	PGK1_1	61.4	IMR 90 P2
56.5	D9	-2.42	PGK1_1	61.4	IMR 90 P2
57.0	D9	-2.42	PGK1_1	61.4	IMR 90 P2
57.5	D9	-2.59	PGK1_1	61.4	IMR 90 P2
58.0	D9	-1.57	PGK1_1	61.4	IMR 90 P2
58.5	D9	0.61	PGK1_1	61.4	IMR 90 P2
59.0	D9	2.23	PGK1_1	61.4	IMR 90 P2
59.5	D9	4.28	PGK1_1	61.4	IMR 90 P2
60.0	D9	6.12	PGK1_1	61.4	IMR 90 P2
60.5	D9	7.72	PGK1_1	61.4	IMR 90 P2
61.0	D9	9.7	PGK1_1	61.4	IMR 90 P2
61.5	D9	11.7	PGK1_1	61.4	IMR 90 P2
62.0	D9	13.63	PGK1_1	61.4	IMR 90 P2
62.5	D9	16.15	PGK1_1	61.4	IMR 90 P2
63.0	D9	20.56	PGK1_1	61.4	IMR 90 P2
63.5	D9	26.55	PGK1_1	61.4	IMR 90 P2
64.0	D9	35.17	PGK1_1	61.4	IMR 90 P2
64.5	D9	46.19	PGK1_1	61.4	IMR 90 P2
65.0	D9	58.03	PGK1_1	61.4	IMR 90 P2
65.5	D9	70.2	PGK1_1	61.4	IMR 90 P2
66.0	D9	81.92	PGK1_1	61.4	IMR 90 P2
66.5	D9	90.57	PGK1_1	61.4	IMR 90 P2
67.0	D9	96.18	PGK1_1	61.4	IMR 90 P2
67.5	D9	100.33	PGK1_1	61.4	IMR 90 P2
68.0	D9	101.55	PGK1_1	61.4	IMR 90 P2
68.5	D9	101.08	PGK1_1	61.4	IMR 90 P2
69.0	D9	101.68	PGK1_1	61.4	IMR 90 P2
69.5	D9	102.61	PGK1_1	61.4	IMR 90 P2
70.0	D9	102.84	PGK1_1	61.4	IMR 90 P2
70.5	D9	103.99	PGK1_1	61.4	IMR 90 P2
71.0	D9	105.84	PGK1_1	61.4	IMR 90 P2
71.5	D9	106.82	PGK1_1	61.4	IMR 90 P2
72.0	D9	107.56	PGK1_1	61.4	IMR 90 P2
72.5	D9	108.89	PGK1_1	61.4	IMR 90 P2
73.0	D9	109.96	PGK1_1	61.4	IMR 90 P2
73.5	D9	110.21	PGK1_1	61.4	IMR 90 P2
74.0	D9	110.42	PGK1_1	61.4	IMR 90 P2
74.5	D9	110.65	PGK1_1	61.4	IMR 90 P2
75.0	D9	110.76	PGK1_1	61.4	IMR 90 P2
75.5	D9	112.08	PGK1_1	61.4	IMR 90 P2
76.0	D9	121.42	PGK1_1	61.4	IMR 90 P2
76.5	D9	161.59	PGK1_1	61.4	IMR 90 P2
77.0	D9	239.39	PGK1_1	61.4	IMR 90 P2
77.5	D9	328.09	PGK1_1	61.4	IMR 90 P2
78.0	D9	410.18	PGK1_1	61.4	IMR 90 P2
78.5	D9	472.5	PGK1_1	61.4	IMR 90 P2
79.0	D9	468.56	PGK1_1	61.4	IMR 90 P2
79.5	D9	385.44	PGK1_1	61.4	IMR 90 P2
80.0	D9	275.79	PGK1_1	61.4	IMR 90 P2
80.5	D9	171.22	PGK1_1	61.4	IMR 90 P2
81.0	D9	78.65	PGK1_1	61.4	IMR 90 P2
81.5	D9	21.5	PGK1_1	61.4	IMR 90 P2
82.0	D9	5.82	PGK1_1	61.4	IMR 90 P2
82.5	D9	5.27	PGK1_1	61.4	IMR 90 P2
83.0	D9	5.14	PGK1_1	61.4	IMR 90 P2
83.5	D9	5.0	PGK1_1	61.4	IMR 90 P2
84.0	D9	4.11	PGK1_1	61.4	IMR 90 P2
84.5	D9	3.05	PGK1_1	61.4	IMR 90 P2
85.0	D9	2.47	PGK1_1	61.4	IMR 90 P2
85.5	D9	1.51	PGK1_1	61.4	IMR 90 P2
86.0	D9	0.53	PGK1_1	61.4	IMR 90 P2
86.5	D9	1.01	PGK1_1	61.4	IMR 90 P2
87.0	D9	1.75	PGK1_1	61.4	IMR 90 P2
87.5	D9	1.91	PGK1_1	61.4	IMR 90 P2
88.0	D9	2.29	PGK1_1	61.4	IMR 90 P2
88.5	D9	2.87	PGK1_1	61.4	IMR 90 P2
89.0	D9	2.45	PGK1_1	61.4	IMR 90 P2
89.5	D9	1.71	PGK1_1	61.4	IMR 90 P2
90.0	D9	1.43	PGK1_1	61.4	IMR 90 P2
90.5	D9	1.31	PGK1_1	61.4	IMR 90 P2
91.0	D9	1.33	PGK1_1	61.4	IMR 90 P2
91.5	D9	1.76	PGK1_1	61.4	IMR 90 P2
92.0	D9	2.41	PGK1_1	61.4	IMR 90 P2
92.5	D9	3.0	PGK1_1	61.4	IMR 90 P2
93.0	D9	3.52	PGK1_1	61.4	IMR 90 P2
93.5	D9	2.67	PGK1_1	61.4	IMR 90 P2
94.0	D9	2.42	PGK1_1	61.4	IMR 90 P2
94.5	D9	0.32	PGK1_1	61.4	IMR 90 P2
95.0	D9	-1.12	PGK1_1	61.4	IMR 90 P2
55.0	E9	-7.18	PGK1_1	59.0	IMR 90 P2
55.5	E9	-15.56	PGK1_1	59.0	IMR 90 P2
56.0	E9	-14.36	PGK1_1	59.0	IMR 90 P2
56.5	E9	-14.36	PGK1_1	59.0	IMR 90 P2
57.0	E9	-14.36	PGK1_1	59.0	IMR 90 P2
57.5	E9	-14.67	PGK1_1	59.0	IMR 90 P2
58.0	E9	-12.62	PGK1_1	59.0	IMR 90 P2
58.5	E9	-9.55	PGK1_1	59.0	IMR 90 P2
59.0	E9	-8.76	PGK1_1	59.0	IMR 90 P2
59.5	E9	-6.08	PGK1_1	59.0	IMR 90 P2
60.0	E9	-1.08	PGK1_1	59.0	IMR 90 P2
60.5	E9	1.92	PGK1_1	59.0	IMR 90 P2
61.0	E9	3.84	PGK1_1	59.0	IMR 90 P2
61.5	E9	6.87	PGK1_1	59.0	IMR 90 P2
62.0	E9	9.37	PGK1_1	59.0	IMR 90 P2
62.5	E9	11.73	PGK1_1	59.0	IMR 90 P2
63.0	E9	16.7	PGK1_1	59.0	IMR 90 P2
63.5	E9	24.55	PGK1_1	59.0	IMR 90 P2
64.0	E9	33.22	PGK1_1	59.0	IMR 90 P2
64.5	E9	42.88	PGK1_1	59.0	IMR 90 P2
65.0	E9	53.3	PGK1_1	59.0	IMR 90 P2
65.5	E9	63.57	PGK1_1	59.0	IMR 90 P2
66.0	E9	73.0	PGK1_1	59.0	IMR 90 P2
66.5	E9	82.46	PGK1_1	59.0	IMR 90 P2
67.0	E9	90.1	PGK1_1	59.0	IMR 90 P2
67.5	E9	95.5	PGK1_1	59.0	IMR 90 P2
68.0	E9	99.25	PGK1_1	59.0	IMR 90 P2
68.5	E9	101.24	PGK1_1	59.0	IMR 90 P2
69.0	E9	101.51	PGK1_1	59.0	IMR 90 P2
69.5	E9	101.13	PGK1_1	59.0	IMR 90 P2
70.0	E9	101.44	PGK1_1	59.0	IMR 90 P2
70.5	E9	102.43	PGK1_1	59.0	IMR 90 P2
71.0	E9	103.38	PGK1_1	59.0	IMR 90 P2
71.5	E9	105.6	PGK1_1	59.0	IMR 90 P2
72.0	E9	110.65	PGK1_1	59.0	IMR 90 P2
72.5	E9	116.47	PGK1_1	59.0	IMR 90 P2
73.0	E9	121.48	PGK1_1	59.0	IMR 90 P2
73.5	E9	126.33	PGK1_1	59.0	IMR 90 P2
74.0	E9	128.94	PGK1_1	59.0	IMR 90 P2
74.5	E9	126.4	PGK1_1	59.0	IMR 90 P2
75.0	E9	121.36	PGK1_1	59.0	IMR 90 P2
75.5	E9	116.72	PGK1_1	59.0	IMR 90 P2
76.0	E9	115.6	PGK1_1	59.0	IMR 90 P2
76.5	E9	136.01	PGK1_1	59.0	IMR 90 P2
77.0	E9	193.06	PGK1_1	59.0	IMR 90 P2
77.5	E9	265.54	PGK1_1	59.0	IMR 90 P2
78.0	E9	332.82	PGK1_1	59.0	IMR 90 P2
78.5	E9	389.32	PGK1_1	59.0	IMR 90 P2
79.0	E9	401.02	PGK1_1	59.0	IMR 90 P2
79.5	E9	340.91	PGK1_1	59.0	IMR 90 P2
80.0	E9	247.82	PGK1_1	59.0	IMR 90 P2
80.5	E9	159.8	PGK1_1	59.0	IMR 90 P2
81.0	E9	79.85	PGK1_1	59.0	IMR 90 P2
81.5	E9	23.78	PGK1_1	59.0	IMR 90 P2
82.0	E9	5.66	PGK1_1	59.0	IMR 90 P2
82.5	E9	6.4	PGK1_1	59.0	IMR 90 P2
83.0	E9	6.29	PGK1_1	59.0	IMR 90 P2
83.5	E9	5.16	PGK1_1	59.0	IMR 90 P2
84.0	E9	4.45	PGK1_1	59.0	IMR 90 P2
84.5	E9	3.92	PGK1_1	59.0	IMR 90 P2
85.0	E9	3.24	PGK1_1	59.0	IMR 90 P2
85.5	E9	2.75	PGK1_1	59.0	IMR 90 P2
86.0	E9	2.54	PGK1_1	59.0	IMR 90 P2
86.5	E9	2.54	PGK1_1	59.0	IMR 90 P2
87.0	E9	2.09	PGK1_1	59.0	IMR 90 P2
87.5	E9	1.47	PGK1_1	59.0	IMR 90 P2
88.0	E9	1.44	PGK1_1	59.0	IMR 90 P2
88.5	E9	1.59	PGK1_1	59.0	IMR 90 P2
89.0	E9	1.46	PGK1_1	59.0	IMR 90 P2
89.5	E9	1.52	PGK1_1	59.0	IMR 90 P2
90.0	E9	1.94	PGK1_1	59.0	IMR 90 P2
90.5	E9	2.19	PGK1_1	59.0	IMR 90 P2
91.0	E9	2.53	PGK1_1	59.0	IMR 90 P2
91.5	E9	2.88	PGK1_1	59.0	IMR 90 P2
92.0	E9	2.83	PGK1_1	59.0	IMR 90 P2
92.5	E9	2.51	PGK1_1	59.0	IMR 90 P2
93.0	E9	2.15	PGK1_1	59.0	IMR 90 P2
93.5	E9	2.42	PGK1_1	59.0	IMR 90 P2
94.0	E9	2.29	PGK1_1	59.0	IMR 90 P2
94.5	E9	4.12	PGK1_1	59.0	IMR 90 P2
95.0	E9	2.88	PGK1_1	59.0	IMR 90 P2
55.0	F9	-17.51	PGK1_1	57.0	IMR 90 P2
55.5	F9	-37.95	PGK1_1	57.0	IMR 90 P2
56.0	F9	-35.03	PGK1_1	57.0	IMR 90 P2
56.5	F9	-35.03	PGK1_1	57.0	IMR 90 P2
57.0	F9	-35.03	PGK1_1	57.0	IMR 90 P2
57.5	F9	-35.59	PGK1_1	57.0	IMR 90 P2
58.0	F9	-32.19	PGK1_1	57.0	IMR 90 P2
58.5	F9	-25.25	PGK1_1	57.0	IMR 90 P2
59.0	F9	-19.81	PGK1_1	57.0	IMR 90 P2
59.5	F9	-13.56	PGK1_1	57.0	IMR 90 P2
60.0	F9	-6.13	PGK1_1	57.0	IMR 90 P2
60.5	F9	2.95	PGK1_1	57.0	IMR 90 P2
61.0	F9	14.89	PGK1_1	57.0	IMR 90 P2
61.5	F9	28.6	PGK1_1	57.0	IMR 90 P2
62.0	F9	41.74	PGK1_1	57.0	IMR 90 P2
62.5	F9	52.94	PGK1_1	57.0	IMR 90 P2
63.0	F9	61.18	PGK1_1	57.0	IMR 90 P2
63.5	F9	65.62	PGK1_1	57.0	IMR 90 P2
64.0	F9	67.75	PGK1_1	57.0	IMR 90 P2
64.5	F9	68.19	PGK1_1	57.0	IMR 90 P2
65.0	F9	67.02	PGK1_1	57.0	IMR 90 P2
65.5	F9	65.63	PGK1_1	57.0	IMR 90 P2
66.0	F9	65.16	PGK1_1	57.0	IMR 90 P2
66.5	F9	64.27	PGK1_1	57.0	IMR 90 P2
67.0	F9	63.66	PGK1_1	57.0	IMR 90 P2
67.5	F9	64.82	PGK1_1	57.0	IMR 90 P2
68.0	F9	66.69	PGK1_1	57.0	IMR 90 P2
68.5	F9	67.78	PGK1_1	57.0	IMR 90 P2
69.0	F9	68.89	PGK1_1	57.0	IMR 90 P2
69.5	F9	69.79	PGK1_1	57.0	IMR 90 P2
70.0	F9	69.26	PGK1_1	57.0	IMR 90 P2
70.5	F9	67.86	PGK1_1	57.0	IMR 90 P2
71.0	F9	66.56	PGK1_1	57.0	IMR 90 P2
71.5	F9	65.57	PGK1_1	57.0	IMR 90 P2
72.0	F9	64.65	PGK1_1	57.0	IMR 90 P2
72.5	F9	64.01	PGK1_1	57.0	IMR 90 P2
73.0	F9	63.66	PGK1_1	57.0	IMR 90 P2
73.5	F9	63.68	PGK1_1	57.0	IMR 90 P2
74.0	F9	63.55	PGK1_1	57.0	IMR 90 P2
74.5	F9	65.12	PGK1_1	57.0	IMR 90 P2
75.0	F9	79.53	PGK1_1	57.0	IMR 90 P2
75.5	F9	111.06	PGK1_1	57.0	IMR 90 P2
76.0	F9	146.53	PGK1_1	57.0	IMR 90 P2
76.5	F9	178.72	PGK1_1	57.0	IMR 90 P2
77.0	F9	205.36	PGK1_1	57.0	IMR 90 P2
77.5	F9	205.01	PGK1_1	57.0	IMR 90 P2
78.0	F9	168.3	PGK1_1	57.0	IMR 90 P2
78.5	F9	120.57	PGK1_1	57.0	IMR 90 P2
79.0	F9	76.82	PGK1_1	57.0	IMR 90 P2
79.5	F9	36.7	PGK1_1	57.0	IMR 90 P2
80.0	F9	10.72	PGK1_1	57.0	IMR 90 P2
80.5	F9	4.26	PGK1_1	57.0	IMR 90 P2
81.0	F9	4.55	PGK1_1	57.0	IMR 90 P2
81.5	F9	3.9	PGK1_1	57.0	IMR 90 P2
82.0	F9	3.56	PGK1_1	57.0	IMR 90 P2
82.5	F9	3.33	PGK1_1	57.0	IMR 90 P2
83.0	F9	2.87	PGK1_1	57.0	IMR 90 P2
83.5	F9	2.58	PGK1_1	57.0	IMR 90 P2
84.0	F9	2.48	PGK1_1	57.0	IMR 90 P2
84.5	F9	2.32	PGK1_1	57.0	IMR 90 P2
85.0	F9	2.57	PGK1_1	57.0	IMR 90 P2
85.5	F9	2.67	PGK1_1	57.0	IMR 90 P2
86.0	F9	2.28	PGK1_1	57.0	IMR 90 P2
86.5	F9	1.89	PGK1_1	57.0	IMR 90 P2
87.0	F9	1.55	PGK1_1	57.0	IMR 90 P2
87.5	F9	0.78	PGK1_1	57.0	IMR 90 P2
88.0	F9	0.31	PGK1_1	57.0	IMR 90 P2
88.5	F9	0.79	PGK1_1	57.0	IMR 90 P2
89.0	F9	1.02	PGK1_1	57.0	IMR 90 P2
89.5	F9	1.44	PGK1_1	57.0	IMR 90 P2
90.0	F9	2.24	PGK1_1	57.0	IMR 90 P2
90.5	F9	2.27	PGK1_1	57.0	IMR 90 P2
91.0	F9	1.87	PGK1_1	57.0	IMR 90 P2
91.5	F9	2.27	PGK1_1	57.0	IMR 90 P2
92.0	F9	1.97	PGK1_1	57.0	IMR 90 P2
92.5	F9	1.37	PGK1_1	57.0	IMR 90 P2
93.0	F9	1.76	PGK1_1	57.0	IMR 90 P2
93.5	F9	2.0	PGK1_1	57.0	IMR 90 P2
94.0	F9	1.84	PGK1_1	57.0	IMR 90 P2
94.5	F9	2.27	PGK1_1	57.0	IMR 90 P2
95.0	F9	1.28	PGK1_1	57.0	IMR 90 P2
55.0	G9	-11.85	PGK1_1	55.7	IMR 90 P2
55.5	G9	-25.68	PGK1_1	55.7	IMR 90 P2
56.0	G9	-23.7	PGK1_1	55.7	IMR 90 P2
56.5	G9	-23.7	PGK1_1	55.7	IMR 90 P2
57.0	G9	-23.7	PGK1_1	55.7	IMR 90 P2
57.5	G9	-24.45	PGK1_1	55.7	IMR 90 P2
58.0	G9	-19.9	PGK1_1	55.7	IMR 90 P2
58.5	G9	-10.32	PGK1_1	55.7	IMR 90 P2
59.0	G9	-2.74	PGK1_1	55.7	IMR 90 P2
59.5	G9	4.39	PGK1_1	55.7	IMR 90 P2
60.0	G9	11.16	PGK1_1	55.7	IMR 90 P2
60.5	G9	16.43	PGK1_1	55.7	IMR 90 P2
61.0	G9	20.65	PGK1_1	55.7	IMR 90 P2
61.5	G9	23.96	PGK1_1	55.7	IMR 90 P2
62.0	G9	25.42	PGK1_1	55.7	IMR 90 P2
62.5	G9	25.53	PGK1_1	55.7	IMR 90 P2
63.0	G9	25.5	PGK1_1	55.7	IMR 90 P2
63.5	G9	25.48	PGK1_1	55.7	IMR 90 P2
64.0	G9	26.82	PGK1_1	55.7	IMR 90 P2
64.5	G9	30.45	PGK1_1	55.7	IMR 90 P2
65.0	G9	35.31	PGK1_1	55.7	IMR 90 P2
65.5	G9	41.79	PGK1_1	55.7	IMR 90 P2
66.0	G9	48.6	PGK1_1	55.7	IMR 90 P2
66.5	G9	54.65	PGK1_1	55.7	IMR 90 P2
67.0	G9	60.47	PGK1_1	55.7	IMR 90 P2
67.5	G9	65.52	PGK1_1	55.7	IMR 90 P2
68.0	G9	68.23	PGK1_1	55.7	IMR 90 P2
68.5	G9	70.44	PGK1_1	55.7	IMR 90 P2
69.0	G9	72.24	PGK1_1	55.7	IMR 90 P2
69.5	G9	71.86	PGK1_1	55.7	IMR 90 P2
70.0	G9	71.27	PGK1_1	55.7	IMR 90 P2
70.5	G9	71.38	PGK1_1	55.7	IMR 90 P2
71.0	G9	70.39	PGK1_1	55.7	IMR 90 P2
71.5	G9	69.12	PGK1_1	55.7	IMR 90 P2
72.0	G9	69.88	PGK1_1	55.7	IMR 90 P2
72.5	G9	70.6	PGK1_1	55.7	IMR 90 P2
73.0	G9	71.14	PGK1_1	55.7	IMR 90 P2
73.5	G9	73.18	PGK1_1	55.7	IMR 90 P2
74.0	G9	75.04	PGK1_1	55.7	IMR 90 P2
74.5	G9	74.91	PGK1_1	55.7	IMR 90 P2
75.0	G9	74.66	PGK1_1	55.7	IMR 90 P2
75.5	G9	74.67	PGK1_1	55.7	IMR 90 P2
76.0	G9	75.22	PGK1_1	55.7	IMR 90 P2
76.5	G9	87.22	PGK1_1	55.7	IMR 90 P2
77.0	G9	123.52	PGK1_1	55.7	IMR 90 P2
77.5	G9	171.73	PGK1_1	55.7	IMR 90 P2
78.0	G9	216.66	PGK1_1	55.7	IMR 90 P2
78.5	G9	256.4	PGK1_1	55.7	IMR 90 P2
79.0	G9	271.45	PGK1_1	55.7	IMR 90 P2
79.5	G9	237.05	PGK1_1	55.7	IMR 90 P2
80.0	G9	175.68	PGK1_1	55.7	IMR 90 P2
80.5	G9	117.33	PGK1_1	55.7	IMR 90 P2
81.0	G9	62.72	PGK1_1	55.7	IMR 90 P2
81.5	G9	21.42	PGK1_1	55.7	IMR 90 P2
82.0	G9	6.36	PGK1_1	55.7	IMR 90 P2
82.5	G9	5.9	PGK1_1	55.7	IMR 90 P2
83.0	G9	4.88	PGK1_1	55.7	IMR 90 P2
83.5	G9	4.2	PGK1_1	55.7	IMR 90 P2
84.0	G9	3.86	PGK1_1	55.7	IMR 90 P2
84.5	G9	2.76	PGK1_1	55.7	IMR 90 P2
85.0	G9	2.13	PGK1_1	55.7	IMR 90 P2
85.5	G9	2.26	PGK1_1	55.7	IMR 90 P2
86.0	G9	2.13	PGK1_1	55.7	IMR 90 P2
86.5	G9	1.76	PGK1_1	55.7	IMR 90 P2
87.0	G9	1.88	PGK1_1	55.7	IMR 90 P2
87.5	G9	2.32	PGK1_1	55.7	IMR 90 P2
88.0	G9	2.47	PGK1_1	55.7	IMR 90 P2
88.5	G9	2.39	PGK1_1	55.7	IMR 90 P2
89.0	G9	2.26	PGK1_1	55.7	IMR 90 P2
89.5	G9	2.33	PGK1_1	55.7	IMR 90 P2
90.0	G9	2.0	PGK1_1	55.7	IMR 90 P2
90.5	G9	1.85	PGK1_1	55.7	IMR 90 P2
91.0	G9	1.9	PGK1_1	55.7	IMR 90 P2
91.5	G9	1.88	PGK1_1	55.7	IMR 90 P2
92.0	G9	2.01	PGK1_1	55.7	IMR 90 P2
92.5	G9	2.08	PGK1_1	55.7	IMR 90 P2
93.0	G9	2.0	PGK1_1	55.7	IMR 90 P2
93.5	G9	2.14	PGK1_1	55.7	IMR 90 P2
94.0	G9	2.29	PGK1_1	55.7	IMR 90 P2
94.5	G9	2.53	PGK1_1	55.7	IMR 90 P2
95.0	G9	1.21	PGK1_1	55.7	IMR 90 P2
55.0	H9	-12.23	PGK1_1	55.0	IMR 90 P2
55.5	H9	-26.49	PGK1_1	55.0	IMR 90 P2
56.0	H9	-24.45	PGK1_1	55.0	IMR 90 P2
56.5	H9	-24.45	PGK1_1	55.0	IMR 90 P2
57.0	H9	-24.45	PGK1_1	55.0	IMR 90 P2
57.5	H9	-25.2	PGK1_1	55.0	IMR 90 P2
58.0	H9	-20.75	PGK1_1	55.0	IMR 90 P2
58.5	H9	-10.84	PGK1_1	55.0	IMR 90 P2
59.0	H9	-3.3	PGK1_1	55.0	IMR 90 P2
59.5	H9	3.58	PGK1_1	55.0	IMR 90 P2
60.0	H9	10.39	PGK1_1	55.0	IMR 90 P2
60.5	H9	15.55	PGK1_1	55.0	IMR 90 P2
61.0	H9	19.6	PGK1_1	55.0	IMR 90 P2
61.5	H9	22.83	PGK1_1	55.0	IMR 90 P2
62.0	H9	24.23	PGK1_1	55.0	IMR 90 P2
62.5	H9	24.32	PGK1_1	55.0	IMR 90 P2
63.0	H9	24.56	PGK1_1	55.0	IMR 90 P2
63.5	H9	24.5	PGK1_1	55.0	IMR 90 P2
64.0	H9	24.77	PGK1_1	55.0	IMR 90 P2
64.5	H9	25.81	PGK1_1	55.0	IMR 90 P2
65.0	H9	28.52	PGK1_1	55.0	IMR 90 P2
65.5	H9	32.88	PGK1_1	55.0	IMR 90 P2
66.0	H9	38.11	PGK1_1	55.0	IMR 90 P2
66.5	H9	44.13	PGK1_1	55.0	IMR 90 P2
67.0	H9	50.58	PGK1_1	55.0	IMR 90 P2
67.5	H9	55.52	PGK1_1	55.0	IMR 90 P2
68.0	H9	58.66	PGK1_1	55.0	IMR 90 P2
68.5	H9	61.11	PGK1_1	55.0	IMR 90 P2
69.0	H9	62.26	PGK1_1	55.0	IMR 90 P2
69.5	H9	62.28	PGK1_1	55.0	IMR 90 P2
70.0	H9	62.16	PGK1_1	55.0	IMR 90 P2
70.5	H9	62.04	PGK1_1	55.0	IMR 90 P2
71.0	H9	61.51	PGK1_1	55.0	IMR 90 P2
71.5	H9	61.54	PGK1_1	55.0	IMR 90 P2
72.0	H9	62.87	PGK1_1	55.0	IMR 90 P2
72.5	H9	64.93	PGK1_1	55.0	IMR 90 P2
73.0	H9	67.27	PGK1_1	55.0	IMR 90 P2
73.5	H9	69.55	PGK1_1	55.0	IMR 90 P2
74.0	H9	70.95	PGK1_1	55.0	IMR 90 P2
74.5	H9	70.99	PGK1_1	55.0	IMR 90 P2
75.0	H9	69.88	PGK1_1	55.0	IMR 90 P2
75.5	H9	68.07	PGK1_1	55.0	IMR 90 P2
76.0	H9	67.08	PGK1_1	55.0	IMR 90 P2
76.5	H9	73.28	PGK1_1	55.0	IMR 90 P2
77.0	H9	97.99	PGK1_1	55.0	IMR 90 P2
77.5	H9	135.46	PGK1_1	55.0	IMR 90 P2
78.0	H9	171.73	PGK1_1	55.0	IMR 90 P2
78.5	H9	204.19	PGK1_1	55.0	IMR 90 P2
79.0	H9	221.33	PGK1_1	55.0	IMR 90 P2
79.5	H9	199.87	PGK1_1	55.0	IMR 90 P2
80.0	H9	151.39	PGK1_1	55.0	IMR 90 P2
80.5	H9	103.5	PGK1_1	55.0	IMR 90 P2
81.0	H9	59.01	PGK1_1	55.0	IMR 90 P2
81.5	H9	22.84	PGK1_1	55.0	IMR 90 P2
82.0	H9	6.75	PGK1_1	55.0	IMR 90 P2
82.5	H9	5.64	PGK1_1	55.0	IMR 90 P2
83.0	H9	5.73	PGK1_1	55.0	IMR 90 P2
83.5	H9	4.93	PGK1_1	55.0	IMR 90 P2
84.0	H9	4.31	PGK1_1	55.0	IMR 90 P2
84.5	H9	4.09	PGK1_1	55.0	IMR 90 P2
85.0	H9	3.36	PGK1_1	55.0	IMR 90 P2
85.5	H9	2.18	PGK1_1	55.0	IMR 90 P2
86.0	H9	2.02	PGK1_1	55.0	IMR 90 P2
86.5	H9	2.18	PGK1_1	55.0	IMR 90 P2
87.0	H9	2.06	PGK1_1	55.0	IMR 90 P2
87.5	H9	2.37	PGK1_1	55.0	IMR 90 P2
88.0	H9	3.13	PGK1_1	55.0	IMR 90 P2
88.5	H9	3.32	PGK1_1	55.0	IMR 90 P2
89.0	H9	3.0	PGK1_1	55.0	IMR 90 P2
89.5	H9	3.44	PGK1_1	55.0	IMR 90 P2
90.0	H9	3.93	PGK1_1	55.0	IMR 90 P2
90.5	H9	3.79	PGK1_1	55.0	IMR 90 P2
91.0	H9	3.81	PGK1_1	55.0	IMR 90 P2
91.5	H9	4.42	PGK1_1	55.0	IMR 90 P2
92.0	H9	4.08	PGK1_1	55.0	IMR 90 P2
92.5	H9	3.4	PGK1_1	55.0	IMR 90 P2
93.0	H9	3.45	PGK1_1	55.0	IMR 90 P2
93.5	H9	3.63	PGK1_1	55.0	IMR 90 P2
94.0	H9	3.43	PGK1_1	55.0	IMR 90 P2
94.5	H9	4.39	PGK1_1	55.0	IMR 90 P2
95.0	H9	2.48	PGK1_1	55.0	IMR 90 P2
55.0	A9	8.67	PGK1_1	65.0	IMR 90 P11
55.5	A9	18.79	PGK1_1	65.0	IMR 90 P11
56.0	A9	17.35	PGK1_1	65.0	IMR 90 P11
56.5	A9	17.35	PGK1_1	65.0	IMR 90 P11
57.0	A9	17.35	PGK1_1	65.0	IMR 90 P11
57.5	A9	17.29	PGK1_1	65.0	IMR 90 P11
58.0	A9	17.84	PGK1_1	65.0	IMR 90 P11
58.5	A9	16.98	PGK1_1	65.0	IMR 90 P11
59.0	A9	15.72	PGK1_1	65.0	IMR 90 P11
59.5	A9	17.5	PGK1_1	65.0	IMR 90 P11
60.0	A9	18.09	PGK1_1	65.0	IMR 90 P11
60.5	A9	16.28	PGK1_1	65.0	IMR 90 P11
61.0	A9	16.56	PGK1_1	65.0	IMR 90 P11
61.5	A9	17.95	PGK1_1	65.0	IMR 90 P11
62.0	A9	17.73	PGK1_1	65.0	IMR 90 P11
62.5	A9	18.85	PGK1_1	65.0	IMR 90 P11
63.0	A9	22.54	PGK1_1	65.0	IMR 90 P11
63.5	A9	27.65	PGK1_1	65.0	IMR 90 P11
64.0	A9	34.76	PGK1_1	65.0	IMR 90 P11
64.5	A9	45.0	PGK1_1	65.0	IMR 90 P11
65.0	A9	57.89	PGK1_1	65.0	IMR 90 P11
65.5	A9	71.41	PGK1_1	65.0	IMR 90 P11
66.0	A9	84.72	PGK1_1	65.0	IMR 90 P11
66.5	A9	96.07	PGK1_1	65.0	IMR 90 P11
67.0	A9	103.4	PGK1_1	65.0	IMR 90 P11
67.5	A9	107.17	PGK1_1	65.0	IMR 90 P11
68.0	A9	109.45	PGK1_1	65.0	IMR 90 P11
68.5	A9	109.87	PGK1_1	65.0	IMR 90 P11
69.0	A9	108.38	PGK1_1	65.0	IMR 90 P11
69.5	A9	107.94	PGK1_1	65.0	IMR 90 P11
70.0	A9	108.98	PGK1_1	65.0	IMR 90 P11
70.5	A9	109.15	PGK1_1	65.0	IMR 90 P11
71.0	A9	109.02	PGK1_1	65.0	IMR 90 P11
71.5	A9	111.05	PGK1_1	65.0	IMR 90 P11
72.0	A9	113.18	PGK1_1	65.0	IMR 90 P11
72.5	A9	113.67	PGK1_1	65.0	IMR 90 P11
73.0	A9	115.49	PGK1_1	65.0	IMR 90 P11
73.5	A9	118.27	PGK1_1	65.0	IMR 90 P11
74.0	A9	118.99	PGK1_1	65.0	IMR 90 P11
74.5	A9	119.2	PGK1_1	65.0	IMR 90 P11
75.0	A9	120.61	PGK1_1	65.0	IMR 90 P11
75.5	A9	121.29	PGK1_1	65.0	IMR 90 P11
76.0	A9	125.74	PGK1_1	65.0	IMR 90 P11
76.5	A9	159.59	PGK1_1	65.0	IMR 90 P11
77.0	A9	239.09	PGK1_1	65.0	IMR 90 P11
77.5	A9	340.04	PGK1_1	65.0	IMR 90 P11
78.0	A9	437.61	PGK1_1	65.0	IMR 90 P11
78.5	A9	521.07	PGK1_1	65.0	IMR 90 P11
79.0	A9	543.44	PGK1_1	65.0	IMR 90 P11
79.5	A9	469.98	PGK1_1	65.0	IMR 90 P11
80.0	A9	347.86	PGK1_1	65.0	IMR 90 P11
80.5	A9	226.22	PGK1_1	65.0	IMR 90 P11
81.0	A9	114.68	PGK1_1	65.0	IMR 90 P11
81.5	A9	35.92	PGK1_1	65.0	IMR 90 P11
82.0	A9	7.1	PGK1_1	65.0	IMR 90 P11
82.5	A9	4.74	PGK1_1	65.0	IMR 90 P11
83.0	A9	5.29	PGK1_1	65.0	IMR 90 P11
83.5	A9	4.89	PGK1_1	65.0	IMR 90 P11
84.0	A9	3.91	PGK1_1	65.0	IMR 90 P11
84.5	A9	3.37	PGK1_1	65.0	IMR 90 P11
85.0	A9	3.14	PGK1_1	65.0	IMR 90 P11
85.5	A9	2.13	PGK1_1	65.0	IMR 90 P11
86.0	A9	1.7	PGK1_1	65.0	IMR 90 P11
86.5	A9	2.27	PGK1_1	65.0	IMR 90 P11
87.0	A9	2.54	PGK1_1	65.0	IMR 90 P11
87.5	A9	2.03	PGK1_1	65.0	IMR 90 P11
88.0	A9	2.1	PGK1_1	65.0	IMR 90 P11
88.5	A9	2.57	PGK1_1	65.0	IMR 90 P11
89.0	A9	2.01	PGK1_1	65.0	IMR 90 P11
89.5	A9	1.34	PGK1_1	65.0	IMR 90 P11
90.0	A9	1.63	PGK1_1	65.0	IMR 90 P11
90.5	A9	2.06	PGK1_1	65.0	IMR 90 P11
91.0	A9	1.6	PGK1_1	65.0	IMR 90 P11
91.5	A9	1.74	PGK1_1	65.0	IMR 90 P11
92.0	A9	2.33	PGK1_1	65.0	IMR 90 P11
92.5	A9	2.32	PGK1_1	65.0	IMR 90 P11
93.0	A9	2.4	PGK1_1	65.0	IMR 90 P11
93.5	A9	2.51	PGK1_1	65.0	IMR 90 P11
94.0	A9	2.54	PGK1_1	65.0	IMR 90 P11
94.5	A9	1.97	PGK1_1	65.0	IMR 90 P11
95.0	A9	0.55	PGK1_1	65.0	IMR 90 P11
55.0	B9	7.09	PGK1_1	64.5	IMR 90 P11
55.5	B9	15.36	PGK1_1	64.5	IMR 90 P11
56.0	B9	14.18	PGK1_1	64.5	IMR 90 P11
56.5	B9	14.18	PGK1_1	64.5	IMR 90 P11
57.0	B9	14.18	PGK1_1	64.5	IMR 90 P11
57.5	B9	14.15	PGK1_1	64.5	IMR 90 P11
58.0	B9	14.22	PGK1_1	64.5	IMR 90 P11
58.5	B9	15.21	PGK1_1	64.5	IMR 90 P11
59.0	B9	15.86	PGK1_1	64.5	IMR 90 P11
59.5	B9	16.17	PGK1_1	64.5	IMR 90 P11
60.0	B9	16.41	PGK1_1	64.5	IMR 90 P11
60.5	B9	16.17	PGK1_1	64.5	IMR 90 P11
61.0	B9	15.59	PGK1_1	64.5	IMR 90 P11
61.5	B9	15.22	PGK1_1	64.5	IMR 90 P11
62.0	B9	16.05	PGK1_1	64.5	IMR 90 P11
62.5	B9	18.01	PGK1_1	64.5	IMR 90 P11
63.0	B9	21.1	PGK1_1	64.5	IMR 90 P11
63.5	B9	26.29	PGK1_1	64.5	IMR 90 P11
64.0	B9	34.47	PGK1_1	64.5	IMR 90 P11
64.5	B9	44.69	PGK1_1	64.5	IMR 90 P11
65.0	B9	56.96	PGK1_1	64.5	IMR 90 P11
65.5	B9	71.29	PGK1_1	64.5	IMR 90 P11
66.0	B9	85.13	PGK1_1	64.5	IMR 90 P11
66.5	B9	96.31	PGK1_1	64.5	IMR 90 P11
67.0	B9	104.38	PGK1_1	64.5	IMR 90 P11
67.5	B9	109.4	PGK1_1	64.5	IMR 90 P11
68.0	B9	111.81	PGK1_1	64.5	IMR 90 P11
68.5	B9	112.25	PGK1_1	64.5	IMR 90 P11
69.0	B9	112.11	PGK1_1	64.5	IMR 90 P11
69.5	B9	112.66	PGK1_1	64.5	IMR 90 P11
70.0	B9	113.39	PGK1_1	64.5	IMR 90 P11
70.5	B9	113.92	PGK1_1	64.5	IMR 90 P11
71.0	B9	115.34	PGK1_1	64.5	IMR 90 P11
71.5	B9	117.29	PGK1_1	64.5	IMR 90 P11
72.0	B9	118.9	PGK1_1	64.5	IMR 90 P11
72.5	B9	120.51	PGK1_1	64.5	IMR 90 P11
73.0	B9	122.24	PGK1_1	64.5	IMR 90 P11
73.5	B9	123.63	PGK1_1	64.5	IMR 90 P11
74.0	B9	124.8	PGK1_1	64.5	IMR 90 P11
74.5	B9	125.1	PGK1_1	64.5	IMR 90 P11
75.0	B9	124.81	PGK1_1	64.5	IMR 90 P11
75.5	B9	125.46	PGK1_1	64.5	IMR 90 P11
76.0	B9	132.15	PGK1_1	64.5	IMR 90 P11
76.5	B9	170.88	PGK1_1	64.5	IMR 90 P11
77.0	B9	257.03	PGK1_1	64.5	IMR 90 P11
77.5	B9	363.38	PGK1_1	64.5	IMR 90 P11
78.0	B9	465.22	PGK1_1	64.5	IMR 90 P11
78.5	B9	549.54	PGK1_1	64.5	IMR 90 P11
79.0	B9	563.99	PGK1_1	64.5	IMR 90 P11
79.5	B9	479.9	PGK1_1	64.5	IMR 90 P11
80.0	B9	351.98	PGK1_1	64.5	IMR 90 P11
80.5	B9	225.63	PGK1_1	64.5	IMR 90 P11
81.0	B9	110.44	PGK1_1	64.5	IMR 90 P11
81.5	B9	33.13	PGK1_1	64.5	IMR 90 P11
82.0	B9	7.64	PGK1_1	64.5	IMR 90 P11
82.5	B9	5.6	PGK1_1	64.5	IMR 90 P11
83.0	B9	4.84	PGK1_1	64.5	IMR 90 P11
83.5	B9	4.17	PGK1_1	64.5	IMR 90 P11
84.0	B9	3.37	PGK1_1	64.5	IMR 90 P11
84.5	B9	2.6	PGK1_1	64.5	IMR 90 P11
85.0	B9	2.26	PGK1_1	64.5	IMR 90 P11
85.5	B9	2.46	PGK1_1	64.5	IMR 90 P11
86.0	B9	2.61	PGK1_1	64.5	IMR 90 P11
86.5	B9	2.47	PGK1_1	64.5	IMR 90 P11
87.0	B9	2.19	PGK1_1	64.5	IMR 90 P11
87.5	B9	1.83	PGK1_1	64.5	IMR 90 P11
88.0	B9	1.43	PGK1_1	64.5	IMR 90 P11
88.5	B9	1.39	PGK1_1	64.5	IMR 90 P11
89.0	B9	1.4	PGK1_1	64.5	IMR 90 P11
89.5	B9	1.15	PGK1_1	64.5	IMR 90 P11
90.0	B9	1.47	PGK1_1	64.5	IMR 90 P11
90.5	B9	2.03	PGK1_1	64.5	IMR 90 P11
91.0	B9	2.3	PGK1_1	64.5	IMR 90 P11
91.5	B9	2.81	PGK1_1	64.5	IMR 90 P11
92.0	B9	3.27	PGK1_1	64.5	IMR 90 P11
92.5	B9	3.08	PGK1_1	64.5	IMR 90 P11
93.0	B9	2.57	PGK1_1	64.5	IMR 90 P11
93.5	B9	1.51	PGK1_1	64.5	IMR 90 P11
94.0	B9	0.83	PGK1_1	64.5	IMR 90 P11
94.5	B9	-0.67	PGK1_1	64.5	IMR 90 P11
95.0	B9	-0.95	PGK1_1	64.5	IMR 90 P11
55.0	C9	4.28	PGK1_1	63.3	IMR 90 P11
55.5	C9	9.27	PGK1_1	63.3	IMR 90 P11
56.0	C9	8.56	PGK1_1	63.3	IMR 90 P11
56.5	C9	8.56	PGK1_1	63.3	IMR 90 P11
57.0	C9	8.56	PGK1_1	63.3	IMR 90 P11
57.5	C9	8.51	PGK1_1	63.3	IMR 90 P11
58.0	C9	8.81	PGK1_1	63.3	IMR 90 P11
58.5	C9	9.46	PGK1_1	63.3	IMR 90 P11
59.0	C9	10.13	PGK1_1	63.3	IMR 90 P11
59.5	C9	11.19	PGK1_1	63.3	IMR 90 P11
60.0	C9	11.44	PGK1_1	63.3	IMR 90 P11
60.5	C9	11.87	PGK1_1	63.3	IMR 90 P11
61.0	C9	11.91	PGK1_1	63.3	IMR 90 P11
61.5	C9	11.19	PGK1_1	63.3	IMR 90 P11
62.0	C9	11.43	PGK1_1	63.3	IMR 90 P11
62.5	C9	12.91	PGK1_1	63.3	IMR 90 P11
63.0	C9	16.56	PGK1_1	63.3	IMR 90 P11
63.5	C9	23.69	PGK1_1	63.3	IMR 90 P11
64.0	C9	32.78	PGK1_1	63.3	IMR 90 P11
64.5	C9	44.39	PGK1_1	63.3	IMR 90 P11
65.0	C9	59.02	PGK1_1	63.3	IMR 90 P11
65.5	C9	71.87	PGK1_1	63.3	IMR 90 P11
66.0	C9	83.82	PGK1_1	63.3	IMR 90 P11
66.5	C9	95.44	PGK1_1	63.3	IMR 90 P11
67.0	C9	103.09	PGK1_1	63.3	IMR 90 P11
67.5	C9	106.36	PGK1_1	63.3	IMR 90 P11
68.0	C9	108.66	PGK1_1	63.3	IMR 90 P11
68.5	C9	110.09	PGK1_1	63.3	IMR 90 P11
69.0	C9	110.04	PGK1_1	63.3	IMR 90 P11
69.5	C9	109.42	PGK1_1	63.3	IMR 90 P11
70.0	C9	110.23	PGK1_1	63.3	IMR 90 P11
70.5	C9	112.91	PGK1_1	63.3	IMR 90 P11
71.0	C9	114.62	PGK1_1	63.3	IMR 90 P11
71.5	C9	116.53	PGK1_1	63.3	IMR 90 P11
72.0	C9	120.83	PGK1_1	63.3	IMR 90 P11
72.5	C9	124.09	PGK1_1	63.3	IMR 90 P11
73.0	C9	124.65	PGK1_1	63.3	IMR 90 P11
73.5	C9	126.18	PGK1_1	63.3	IMR 90 P11
74.0	C9	127.67	PGK1_1	63.3	IMR 90 P11
74.5	C9	126.85	PGK1_1	63.3	IMR 90 P11
75.0	C9	125.61	PGK1_1	63.3	IMR 90 P11
75.5	C9	126.05	PGK1_1	63.3	IMR 90 P11
76.0	C9	131.83	PGK1_1	63.3	IMR 90 P11
76.5	C9	169.38	PGK1_1	63.3	IMR 90 P11
77.0	C9	254.89	PGK1_1	63.3	IMR 90 P11
77.5	C9	361.93	PGK1_1	63.3	IMR 90 P11
78.0	C9	465.07	PGK1_1	63.3	IMR 90 P11
78.5	C9	550.5	PGK1_1	63.3	IMR 90 P11
79.0	C9	567.31	PGK1_1	63.3	IMR 90 P11
79.5	C9	484.82	PGK1_1	63.3	IMR 90 P11
80.0	C9	356.35	PGK1_1	63.3	IMR 90 P11
80.5	C9	228.93	PGK1_1	63.3	IMR 90 P11
81.0	C9	113.4	PGK1_1	63.3	IMR 90 P11
81.5	C9	34.67	PGK1_1	63.3	IMR 90 P11
82.0	C9	7.6	PGK1_1	63.3	IMR 90 P11
82.5	C9	5.34	PGK1_1	63.3	IMR 90 P11
83.0	C9	5.07	PGK1_1	63.3	IMR 90 P11
83.5	C9	4.09	PGK1_1	63.3	IMR 90 P11
84.0	C9	2.99	PGK1_1	63.3	IMR 90 P11
84.5	C9	2.59	PGK1_1	63.3	IMR 90 P11
85.0	C9	2.48	PGK1_1	63.3	IMR 90 P11
85.5	C9	2.81	PGK1_1	63.3	IMR 90 P11
86.0	C9	3.26	PGK1_1	63.3	IMR 90 P11
86.5	C9	3.35	PGK1_1	63.3	IMR 90 P11
87.0	C9	3.09	PGK1_1	63.3	IMR 90 P11
87.5	C9	2.79	PGK1_1	63.3	IMR 90 P11
88.0	C9	2.23	PGK1_1	63.3	IMR 90 P11
88.5	C9	2.03	PGK1_1	63.3	IMR 90 P11
89.0	C9	2.24	PGK1_1	63.3	IMR 90 P11
89.5	C9	2.51	PGK1_1	63.3	IMR 90 P11
90.0	C9	2.74	PGK1_1	63.3	IMR 90 P11
90.5	C9	2.72	PGK1_1	63.3	IMR 90 P11
91.0	C9	2.52	PGK1_1	63.3	IMR 90 P11
91.5	C9	2.51	PGK1_1	63.3	IMR 90 P11
92.0	C9	2.32	PGK1_1	63.3	IMR 90 P11
92.5	C9	2.16	PGK1_1	63.3	IMR 90 P11
93.0	C9	2.51	PGK1_1	63.3	IMR 90 P11
93.5	C9	2.75	PGK1_1	63.3	IMR 90 P11
94.0	C9	2.75	PGK1_1	63.3	IMR 90 P11
94.5	C9	3.0	PGK1_1	63.3	IMR 90 P11
95.0	C9	1.37	PGK1_1	63.3	IMR 90 P11
55.0	D9	-0.97	PGK1_1	61.4	IMR 90 P11
55.5	D9	-2.11	PGK1_1	61.4	IMR 90 P11
56.0	D9	-1.95	PGK1_1	61.4	IMR 90 P11
56.5	D9	-1.95	PGK1_1	61.4	IMR 90 P11
57.0	D9	-1.95	PGK1_1	61.4	IMR 90 P11
57.5	D9	-2.15	PGK1_1	61.4	IMR 90 P11
58.0	D9	-0.93	PGK1_1	61.4	IMR 90 P11
58.5	D9	2.03	PGK1_1	61.4	IMR 90 P11
59.0	D9	4.45	PGK1_1	61.4	IMR 90 P11
59.5	D9	6.38	PGK1_1	61.4	IMR 90 P11
60.0	D9	8.31	PGK1_1	61.4	IMR 90 P11
60.5	D9	10.1	PGK1_1	61.4	IMR 90 P11
61.0	D9	11.39	PGK1_1	61.4	IMR 90 P11
61.5	D9	13.05	PGK1_1	61.4	IMR 90 P11
62.0	D9	15.55	PGK1_1	61.4	IMR 90 P11
62.5	D9	18.12	PGK1_1	61.4	IMR 90 P11
63.0	D9	21.41	PGK1_1	61.4	IMR 90 P11
63.5	D9	26.25	PGK1_1	61.4	IMR 90 P11
64.0	D9	32.5	PGK1_1	61.4	IMR 90 P11
64.5	D9	40.22	PGK1_1	61.4	IMR 90 P11
65.0	D9	49.91	PGK1_1	61.4	IMR 90 P11
65.5	D9	61.36	PGK1_1	61.4	IMR 90 P11
66.0	D9	73.42	PGK1_1	61.4	IMR 90 P11
66.5	D9	84.33	PGK1_1	61.4	IMR 90 P11
67.0	D9	92.72	PGK1_1	61.4	IMR 90 P11
67.5	D9	98.82	PGK1_1	61.4	IMR 90 P11
68.0	D9	102.2	PGK1_1	61.4	IMR 90 P11
68.5	D9	102.9	PGK1_1	61.4	IMR 90 P11
69.0	D9	103.21	PGK1_1	61.4	IMR 90 P11
69.5	D9	104.05	PGK1_1	61.4	IMR 90 P11
70.0	D9	104.84	PGK1_1	61.4	IMR 90 P11
70.5	D9	105.88	PGK1_1	61.4	IMR 90 P11
71.0	D9	107.48	PGK1_1	61.4	IMR 90 P11
71.5	D9	109.13	PGK1_1	61.4	IMR 90 P11
72.0	D9	110.55	PGK1_1	61.4	IMR 90 P11
72.5	D9	111.43	PGK1_1	61.4	IMR 90 P11
73.0	D9	112.34	PGK1_1	61.4	IMR 90 P11
73.5	D9	113.2	PGK1_1	61.4	IMR 90 P11
74.0	D9	113.08	PGK1_1	61.4	IMR 90 P11
74.5	D9	112.65	PGK1_1	61.4	IMR 90 P11
75.0	D9	113.04	PGK1_1	61.4	IMR 90 P11
75.5	D9	114.33	PGK1_1	61.4	IMR 90 P11
76.0	D9	119.73	PGK1_1	61.4	IMR 90 P11
76.5	D9	151.88	PGK1_1	61.4	IMR 90 P11
77.0	D9	226.45	PGK1_1	61.4	IMR 90 P11
77.5	D9	320.29	PGK1_1	61.4	IMR 90 P11
78.0	D9	409.9	PGK1_1	61.4	IMR 90 P11
78.5	D9	486.44	PGK1_1	61.4	IMR 90 P11
79.0	D9	506.4	PGK1_1	61.4	IMR 90 P11
79.5	D9	437.22	PGK1_1	61.4	IMR 90 P11
80.0	D9	323.7	PGK1_1	61.4	IMR 90 P11
80.5	D9	211.34	PGK1_1	61.4	IMR 90 P11
81.0	D9	107.78	PGK1_1	61.4	IMR 90 P11
81.5	D9	33.98	PGK1_1	61.4	IMR 90 P11
82.0	D9	7.1	PGK1_1	61.4	IMR 90 P11
82.5	D9	4.55	PGK1_1	61.4	IMR 90 P11
83.0	D9	3.68	PGK1_1	61.4	IMR 90 P11
83.5	D9	2.95	PGK1_1	61.4	IMR 90 P11
84.0	D9	3.04	PGK1_1	61.4	IMR 90 P11
84.5	D9	2.92	PGK1_1	61.4	IMR 90 P11
85.0	D9	2.76	PGK1_1	61.4	IMR 90 P11
85.5	D9	2.89	PGK1_1	61.4	IMR 90 P11
86.0	D9	2.96	PGK1_1	61.4	IMR 90 P11
86.5	D9	2.88	PGK1_1	61.4	IMR 90 P11
87.0	D9	2.61	PGK1_1	61.4	IMR 90 P11
87.5	D9	2.46	PGK1_1	61.4	IMR 90 P11
88.0	D9	2.2	PGK1_1	61.4	IMR 90 P11
88.5	D9	1.97	PGK1_1	61.4	IMR 90 P11
89.0	D9	1.63	PGK1_1	61.4	IMR 90 P11
89.5	D9	1.48	PGK1_1	61.4	IMR 90 P11
90.0	D9	1.85	PGK1_1	61.4	IMR 90 P11
90.5	D9	2.22	PGK1_1	61.4	IMR 90 P11
91.0	D9	2.3	PGK1_1	61.4	IMR 90 P11
91.5	D9	2.48	PGK1_1	61.4	IMR 90 P11
92.0	D9	2.63	PGK1_1	61.4	IMR 90 P11
92.5	D9	2.22	PGK1_1	61.4	IMR 90 P11
93.0	D9	2.07	PGK1_1	61.4	IMR 90 P11
93.5	D9	2.54	PGK1_1	61.4	IMR 90 P11
94.0	D9	2.55	PGK1_1	61.4	IMR 90 P11
94.5	D9	3.7	PGK1_1	61.4	IMR 90 P11
95.0	D9	2.28	PGK1_1	61.4	IMR 90 P11
55.0	E9	-8.74	PGK1_1	59.0	IMR 90 P11
55.5	E9	-18.94	PGK1_1	59.0	IMR 90 P11
56.0	E9	-17.49	PGK1_1	59.0	IMR 90 P11
56.5	E9	-17.49	PGK1_1	59.0	IMR 90 P11
57.0	E9	-17.49	PGK1_1	59.0	IMR 90 P11
57.5	E9	-17.83	PGK1_1	59.0	IMR 90 P11
58.0	E9	-15.71	PGK1_1	59.0	IMR 90 P11
58.5	E9	-11.38	PGK1_1	59.0	IMR 90 P11
59.0	E9	-7.29	PGK1_1	59.0	IMR 90 P11
59.5	E9	-2.68	PGK1_1	59.0	IMR 90 P11
60.0	E9	1.18	PGK1_1	59.0	IMR 90 P11
60.5	E9	4.86	PGK1_1	59.0	IMR 90 P11
61.0	E9	9.57	PGK1_1	59.0	IMR 90 P11
61.5	E9	13.76	PGK1_1	59.0	IMR 90 P11
62.0	E9	17.76	PGK1_1	59.0	IMR 90 P11
62.5	E9	22.0	PGK1_1	59.0	IMR 90 P11
63.0	E9	25.95	PGK1_1	59.0	IMR 90 P11
63.5	E9	30.35	PGK1_1	59.0	IMR 90 P11
64.0	E9	36.38	PGK1_1	59.0	IMR 90 P11
64.5	E9	43.75	PGK1_1	59.0	IMR 90 P11
65.0	E9	52.17	PGK1_1	59.0	IMR 90 P11
65.5	E9	63.14	PGK1_1	59.0	IMR 90 P11
66.0	E9	74.33	PGK1_1	59.0	IMR 90 P11
66.5	E9	83.49	PGK1_1	59.0	IMR 90 P11
67.0	E9	90.73	PGK1_1	59.0	IMR 90 P11
67.5	E9	96.73	PGK1_1	59.0	IMR 90 P11
68.0	E9	99.79	PGK1_1	59.0	IMR 90 P11
68.5	E9	99.96	PGK1_1	59.0	IMR 90 P11
69.0	E9	99.99	PGK1_1	59.0	IMR 90 P11
69.5	E9	100.21	PGK1_1	59.0	IMR 90 P11
70.0	E9	98.8	PGK1_1	59.0	IMR 90 P11
70.5	E9	97.72	PGK1_1	59.0	IMR 90 P11
71.0	E9	99.08	PGK1_1	59.0	IMR 90 P11
71.5	E9	100.23	PGK1_1	59.0	IMR 90 P11
72.0	E9	101.31	PGK1_1	59.0	IMR 90 P11
72.5	E9	103.64	PGK1_1	59.0	IMR 90 P11
73.0	E9	105.39	PGK1_1	59.0	IMR 90 P11
73.5	E9	105.91	PGK1_1	59.0	IMR 90 P11
74.0	E9	106.35	PGK1_1	59.0	IMR 90 P11
74.5	E9	106.25	PGK1_1	59.0	IMR 90 P11
75.0	E9	106.03	PGK1_1	59.0	IMR 90 P11
75.5	E9	106.7	PGK1_1	59.0	IMR 90 P11
76.0	E9	109.92	PGK1_1	59.0	IMR 90 P11
76.5	E9	134.74	PGK1_1	59.0	IMR 90 P11
77.0	E9	197.45	PGK1_1	59.0	IMR 90 P11
77.5	E9	277.52	PGK1_1	59.0	IMR 90 P11
78.0	E9	353.77	PGK1_1	59.0	IMR 90 P11
78.5	E9	420.31	PGK1_1	59.0	IMR 90 P11
79.0	E9	439.81	PGK1_1	59.0	IMR 90 P11
79.5	E9	380.38	PGK1_1	59.0	IMR 90 P11
80.0	E9	281.58	PGK1_1	59.0	IMR 90 P11
80.5	E9	184.56	PGK1_1	59.0	IMR 90 P11
81.0	E9	94.65	PGK1_1	59.0	IMR 90 P11
81.5	E9	30.13	PGK1_1	59.0	IMR 90 P11
82.0	E9	6.93	PGK1_1	59.0	IMR 90 P11
82.5	E9	5.19	PGK1_1	59.0	IMR 90 P11
83.0	E9	4.64	PGK1_1	59.0	IMR 90 P11
83.5	E9	4.22	PGK1_1	59.0	IMR 90 P11
84.0	E9	3.92	PGK1_1	59.0	IMR 90 P11
84.5	E9	3.76	PGK1_1	59.0	IMR 90 P11
85.0	E9	3.7	PGK1_1	59.0	IMR 90 P11
85.5	E9	3.67	PGK1_1	59.0	IMR 90 P11
86.0	E9	3.49	PGK1_1	59.0	IMR 90 P11
86.5	E9	3.15	PGK1_1	59.0	IMR 90 P11
87.0	E9	2.36	PGK1_1	59.0	IMR 90 P11
87.5	E9	1.4	PGK1_1	59.0	IMR 90 P11
88.0	E9	0.95	PGK1_1	59.0	IMR 90 P11
88.5	E9	0.79	PGK1_1	59.0	IMR 90 P11
89.0	E9	0.74	PGK1_1	59.0	IMR 90 P11
89.5	E9	1.3	PGK1_1	59.0	IMR 90 P11
90.0	E9	2.45	PGK1_1	59.0	IMR 90 P11
90.5	E9	3.1	PGK1_1	59.0	IMR 90 P11
91.0	E9	2.97	PGK1_1	59.0	IMR 90 P11
91.5	E9	2.88	PGK1_1	59.0	IMR 90 P11
92.0	E9	2.7	PGK1_1	59.0	IMR 90 P11
92.5	E9	2.01	PGK1_1	59.0	IMR 90 P11
93.0	E9	1.84	PGK1_1	59.0	IMR 90 P11
93.5	E9	2.36	PGK1_1	59.0	IMR 90 P11
94.0	E9	2.51	PGK1_1	59.0	IMR 90 P11
94.5	E9	3.23	PGK1_1	59.0	IMR 90 P11
95.0	E9	1.81	PGK1_1	59.0	IMR 90 P11
55.0	F9	0.3	PGK1_1	57.0	IMR 90 P11
55.5	F9	0.65	PGK1_1	57.0	IMR 90 P11
56.0	F9	0.6	PGK1_1	57.0	IMR 90 P11
56.5	F9	0.6	PGK1_1	57.0	IMR 90 P11
57.0	F9	0.6	PGK1_1	57.0	IMR 90 P11
57.5	F9	0.65	PGK1_1	57.0	IMR 90 P11
58.0	F9	0.38	PGK1_1	57.0	IMR 90 P11
58.5	F9	-0.24	PGK1_1	57.0	IMR 90 P11
59.0	F9	-0.46	PGK1_1	57.0	IMR 90 P11
59.5	F9	-0.24	PGK1_1	57.0	IMR 90 P11
60.0	F9	-0.05	PGK1_1	57.0	IMR 90 P11
60.5	F9	-0.23	PGK1_1	57.0	IMR 90 P11
61.0	F9	0.07	PGK1_1	57.0	IMR 90 P11
61.5	F9	0.5	PGK1_1	57.0	IMR 90 P11
62.0	F9	-0.03	PGK1_1	57.0	IMR 90 P11
62.5	F9	-0.58	PGK1_1	57.0	IMR 90 P11
63.0	F9	0.08	PGK1_1	57.0	IMR 90 P11
63.5	F9	0.35	PGK1_1	57.0	IMR 90 P11
64.0	F9	-0.24	PGK1_1	57.0	IMR 90 P11
64.5	F9	0.29	PGK1_1	57.0	IMR 90 P11
65.0	F9	0.81	PGK1_1	57.0	IMR 90 P11
65.5	F9	0.26	PGK1_1	57.0	IMR 90 P11
66.0	F9	-0.14	PGK1_1	57.0	IMR 90 P11
66.5	F9	-0.02	PGK1_1	57.0	IMR 90 P11
67.0	F9	-0.41	PGK1_1	57.0	IMR 90 P11
67.5	F9	-0.62	PGK1_1	57.0	IMR 90 P11
68.0	F9	-0.38	PGK1_1	57.0	IMR 90 P11
68.5	F9	-0.03	PGK1_1	57.0	IMR 90 P11
69.0	F9	0.2	PGK1_1	57.0	IMR 90 P11
69.5	F9	0.05	PGK1_1	57.0	IMR 90 P11
70.0	F9	-0.44	PGK1_1	57.0	IMR 90 P11
70.5	F9	-0.74	PGK1_1	57.0	IMR 90 P11
71.0	F9	-1.07	PGK1_1	57.0	IMR 90 P11
71.5	F9	-1.19	PGK1_1	57.0	IMR 90 P11
72.0	F9	-0.38	PGK1_1	57.0	IMR 90 P11
72.5	F9	0.61	PGK1_1	57.0	IMR 90 P11
73.0	F9	0.97	PGK1_1	57.0	IMR 90 P11
73.5	F9	1.37	PGK1_1	57.0	IMR 90 P11
74.0	F9	1.53	PGK1_1	57.0	IMR 90 P11
74.5	F9	0.59	PGK1_1	57.0	IMR 90 P11
75.0	F9	-0.08	PGK1_1	57.0	IMR 90 P11
75.5	F9	-0.31	PGK1_1	57.0	IMR 90 P11
76.0	F9	-0.48	PGK1_1	57.0	IMR 90 P11
76.5	F9	-0.63	PGK1_1	57.0	IMR 90 P11
77.0	F9	-0.08	PGK1_1	57.0	IMR 90 P11
77.5	F9	0.37	PGK1_1	57.0	IMR 90 P11
78.0	F9	0.37	PGK1_1	57.0	IMR 90 P11
78.5	F9	0.06	PGK1_1	57.0	IMR 90 P11
79.0	F9	0.18	PGK1_1	57.0	IMR 90 P11
79.5	F9	0.3	PGK1_1	57.0	IMR 90 P11
80.0	F9	0.31	PGK1_1	57.0	IMR 90 P11
80.5	F9	1.06	PGK1_1	57.0	IMR 90 P11
81.0	F9	1.44	PGK1_1	57.0	IMR 90 P11
81.5	F9	1.36	PGK1_1	57.0	IMR 90 P11
82.0	F9	1.2	PGK1_1	57.0	IMR 90 P11
82.5	F9	0.99	PGK1_1	57.0	IMR 90 P11
83.0	F9	0.26	PGK1_1	57.0	IMR 90 P11
83.5	F9	-0.09	PGK1_1	57.0	IMR 90 P11
84.0	F9	-0.24	PGK1_1	57.0	IMR 90 P11
84.5	F9	-0.57	PGK1_1	57.0	IMR 90 P11
85.0	F9	-0.79	PGK1_1	57.0	IMR 90 P11
85.5	F9	-0.58	PGK1_1	57.0	IMR 90 P11
86.0	F9	0.05	PGK1_1	57.0	IMR 90 P11
86.5	F9	0.49	PGK1_1	57.0	IMR 90 P11
87.0	F9	0.92	PGK1_1	57.0	IMR 90 P11
87.5	F9	1.4	PGK1_1	57.0	IMR 90 P11
88.0	F9	1.12	PGK1_1	57.0	IMR 90 P11
88.5	F9	0.49	PGK1_1	57.0	IMR 90 P11
89.0	F9	0.32	PGK1_1	57.0	IMR 90 P11
89.5	F9	0.34	PGK1_1	57.0	IMR 90 P11
90.0	F9	0.19	PGK1_1	57.0	IMR 90 P11
90.5	F9	0.47	PGK1_1	57.0	IMR 90 P11
91.0	F9	1.04	PGK1_1	57.0	IMR 90 P11
91.5	F9	1.3	PGK1_1	57.0	IMR 90 P11
92.0	F9	1.12	PGK1_1	57.0	IMR 90 P11
92.5	F9	1.15	PGK1_1	57.0	IMR 90 P11
93.0	F9	1.46	PGK1_1	57.0	IMR 90 P11
93.5	F9	1.71	PGK1_1	57.0	IMR 90 P11
94.0	F9	1.87	PGK1_1	57.0	IMR 90 P11
94.5	F9	3.01	PGK1_1	57.0	IMR 90 P11
95.0	F9	1.88	PGK1_1	57.0	IMR 90 P11
55.0	G9	-10.97	PGK1_1	55.7	IMR 90 P11
55.5	G9	-23.76	PGK1_1	55.7	IMR 90 P11
56.0	G9	-21.93	PGK1_1	55.7	IMR 90 P11
56.5	G9	-21.93	PGK1_1	55.7	IMR 90 P11
57.0	G9	-21.93	PGK1_1	55.7	IMR 90 P11
57.5	G9	-22.75	PGK1_1	55.7	IMR 90 P11
58.0	G9	-17.86	PGK1_1	55.7	IMR 90 P11
58.5	G9	-6.92	PGK1_1	55.7	IMR 90 P11
59.0	G9	1.28	PGK1_1	55.7	IMR 90 P11
59.5	G9	8.03	PGK1_1	55.7	IMR 90 P11
60.0	G9	14.44	PGK1_1	55.7	IMR 90 P11
60.5	G9	18.54	PGK1_1	55.7	IMR 90 P11
61.0	G9	20.82	PGK1_1	55.7	IMR 90 P11
61.5	G9	22.82	PGK1_1	55.7	IMR 90 P11
62.0	G9	23.81	PGK1_1	55.7	IMR 90 P11
62.5	G9	24.05	PGK1_1	55.7	IMR 90 P11
63.0	G9	25.18	PGK1_1	55.7	IMR 90 P11
63.5	G9	25.94	PGK1_1	55.7	IMR 90 P11
64.0	G9	26.92	PGK1_1	55.7	IMR 90 P11
64.5	G9	29.15	PGK1_1	55.7	IMR 90 P11
65.0	G9	32.69	PGK1_1	55.7	IMR 90 P11
65.5	G9	37.87	PGK1_1	55.7	IMR 90 P11
66.0	G9	44.63	PGK1_1	55.7	IMR 90 P11
66.5	G9	51.84	PGK1_1	55.7	IMR 90 P11
67.0	G9	59.1	PGK1_1	55.7	IMR 90 P11
67.5	G9	64.97	PGK1_1	55.7	IMR 90 P11
68.0	G9	68.06	PGK1_1	55.7	IMR 90 P11
68.5	G9	69.65	PGK1_1	55.7	IMR 90 P11
69.0	G9	70.51	PGK1_1	55.7	IMR 90 P11
69.5	G9	70.39	PGK1_1	55.7	IMR 90 P11
70.0	G9	70.01	PGK1_1	55.7	IMR 90 P11
70.5	G9	69.55	PGK1_1	55.7	IMR 90 P11
71.0	G9	69.06	PGK1_1	55.7	IMR 90 P11
71.5	G9	68.06	PGK1_1	55.7	IMR 90 P11
72.0	G9	67.02	PGK1_1	55.7	IMR 90 P11
72.5	G9	67.06	PGK1_1	55.7	IMR 90 P11
73.0	G9	68.06	PGK1_1	55.7	IMR 90 P11
73.5	G9	69.48	PGK1_1	55.7	IMR 90 P11
74.0	G9	70.86	PGK1_1	55.7	IMR 90 P11
74.5	G9	72.4	PGK1_1	55.7	IMR 90 P11
75.0	G9	73.5	PGK1_1	55.7	IMR 90 P11
75.5	G9	74.49	PGK1_1	55.7	IMR 90 P11
76.0	G9	75.57	PGK1_1	55.7	IMR 90 P11
76.5	G9	86.05	PGK1_1	55.7	IMR 90 P11
77.0	G9	119.01	PGK1_1	55.7	IMR 90 P11
77.5	G9	165.98	PGK1_1	55.7	IMR 90 P11
78.0	G9	211.01	PGK1_1	55.7	IMR 90 P11
78.5	G9	251.43	PGK1_1	55.7	IMR 90 P11
79.0	G9	271.06	PGK1_1	55.7	IMR 90 P11
79.5	G9	243.0	PGK1_1	55.7	IMR 90 P11
80.0	G9	183.46	PGK1_1	55.7	IMR 90 P11
80.5	G9	123.91	PGK1_1	55.7	IMR 90 P11
81.0	G9	68.69	PGK1_1	55.7	IMR 90 P11
81.5	G9	25.25	PGK1_1	55.7	IMR 90 P11
82.0	G9	6.74	PGK1_1	55.7	IMR 90 P11
82.5	G9	4.81	PGK1_1	55.7	IMR 90 P11
83.0	G9	4.55	PGK1_1	55.7	IMR 90 P11
83.5	G9	4.38	PGK1_1	55.7	IMR 90 P11
84.0	G9	3.57	PGK1_1	55.7	IMR 90 P11
84.5	G9	2.56	PGK1_1	55.7	IMR 90 P11
85.0	G9	2.5	PGK1_1	55.7	IMR 90 P11
85.5	G9	2.5	PGK1_1	55.7	IMR 90 P11
86.0	G9	1.97	PGK1_1	55.7	IMR 90 P11
86.5	G9	1.9	PGK1_1	55.7	IMR 90 P11
87.0	G9	2.29	PGK1_1	55.7	IMR 90 P11
87.5	G9	2.06	PGK1_1	55.7	IMR 90 P11
88.0	G9	1.64	PGK1_1	55.7	IMR 90 P11
88.5	G9	1.4	PGK1_1	55.7	IMR 90 P11
89.0	G9	1.35	PGK1_1	55.7	IMR 90 P11
89.5	G9	1.73	PGK1_1	55.7	IMR 90 P11
90.0	G9	2.2	PGK1_1	55.7	IMR 90 P11
90.5	G9	2.65	PGK1_1	55.7	IMR 90 P11
91.0	G9	3.3	PGK1_1	55.7	IMR 90 P11
91.5	G9	3.43	PGK1_1	55.7	IMR 90 P11
92.0	G9	2.63	PGK1_1	55.7	IMR 90 P11
92.5	G9	1.81	PGK1_1	55.7	IMR 90 P11
93.0	G9	1.23	PGK1_1	55.7	IMR 90 P11
93.5	G9	-0.02	PGK1_1	55.7	IMR 90 P11
94.0	G9	-0.64	PGK1_1	55.7	IMR 90 P11
94.5	G9	-1.86	PGK1_1	55.7	IMR 90 P11
95.0	G9	-1.44	PGK1_1	55.7	IMR 90 P11
55.0	H9	-9.09	PGK1_1	55.0	IMR 90 P11
55.5	H9	-19.69	PGK1_1	55.0	IMR 90 P11
56.0	H9	-18.18	PGK1_1	55.0	IMR 90 P11
56.5	H9	-18.18	PGK1_1	55.0	IMR 90 P11
57.0	H9	-18.18	PGK1_1	55.0	IMR 90 P11
57.5	H9	-19.01	PGK1_1	55.0	IMR 90 P11
58.0	H9	-13.96	PGK1_1	55.0	IMR 90 P11
58.5	H9	-3.44	PGK1_1	55.0	IMR 90 P11
59.0	H9	5.31	PGK1_1	55.0	IMR 90 P11
59.5	H9	12.2	PGK1_1	55.0	IMR 90 P11
60.0	H9	17.36	PGK1_1	55.0	IMR 90 P11
60.5	H9	21.37	PGK1_1	55.0	IMR 90 P11
61.0	H9	24.53	PGK1_1	55.0	IMR 90 P11
61.5	H9	26.96	PGK1_1	55.0	IMR 90 P11
62.0	H9	27.85	PGK1_1	55.0	IMR 90 P11
62.5	H9	28.2	PGK1_1	55.0	IMR 90 P11
63.0	H9	28.03	PGK1_1	55.0	IMR 90 P11
63.5	H9	27.25	PGK1_1	55.0	IMR 90 P11
64.0	H9	26.29	PGK1_1	55.0	IMR 90 P11
64.5	H9	26.49	PGK1_1	55.0	IMR 90 P11
65.0	H9	28.28	PGK1_1	55.0	IMR 90 P11
65.5	H9	31.68	PGK1_1	55.0	IMR 90 P11
66.0	H9	36.14	PGK1_1	55.0	IMR 90 P11
66.5	H9	41.17	PGK1_1	55.0	IMR 90 P11
67.0	H9	47.22	PGK1_1	55.0	IMR 90 P11
67.5	H9	52.83	PGK1_1	55.0	IMR 90 P11
68.0	H9	57.22	PGK1_1	55.0	IMR 90 P11
68.5	H9	60.75	PGK1_1	55.0	IMR 90 P11
69.0	H9	63.25	PGK1_1	55.0	IMR 90 P11
69.5	H9	63.86	PGK1_1	55.0	IMR 90 P11
70.0	H9	63.46	PGK1_1	55.0	IMR 90 P11
70.5	H9	62.44	PGK1_1	55.0	IMR 90 P11
71.0	H9	60.92	PGK1_1	55.0	IMR 90 P11
71.5	H9	60.16	PGK1_1	55.0	IMR 90 P11
72.0	H9	60.19	PGK1_1	55.0	IMR 90 P11
72.5	H9	60.65	PGK1_1	55.0	IMR 90 P11
73.0	H9	61.58	PGK1_1	55.0	IMR 90 P11
73.5	H9	62.92	PGK1_1	55.0	IMR 90 P11
74.0	H9	63.94	PGK1_1	55.0	IMR 90 P11
74.5	H9	64.3	PGK1_1	55.0	IMR 90 P11
75.0	H9	64.23	PGK1_1	55.0	IMR 90 P11
75.5	H9	64.6	PGK1_1	55.0	IMR 90 P11
76.0	H9	65.56	PGK1_1	55.0	IMR 90 P11
76.5	H9	72.47	PGK1_1	55.0	IMR 90 P11
77.0	H9	98.84	PGK1_1	55.0	IMR 90 P11
77.5	H9	139.65	PGK1_1	55.0	IMR 90 P11
78.0	H9	179.13	PGK1_1	55.0	IMR 90 P11
78.5	H9	214.47	PGK1_1	55.0	IMR 90 P11
79.0	H9	235.06	PGK1_1	55.0	IMR 90 P11
79.5	H9	215.13	PGK1_1	55.0	IMR 90 P11
80.0	H9	164.44	PGK1_1	55.0	IMR 90 P11
80.5	H9	112.97	PGK1_1	55.0	IMR 90 P11
81.0	H9	65.13	PGK1_1	55.0	IMR 90 P11
81.5	H9	25.69	PGK1_1	55.0	IMR 90 P11
82.0	H9	7.47	PGK1_1	55.0	IMR 90 P11
82.5	H9	5.57	PGK1_1	55.0	IMR 90 P11
83.0	H9	4.99	PGK1_1	55.0	IMR 90 P11
83.5	H9	4.16	PGK1_1	55.0	IMR 90 P11
84.0	H9	3.88	PGK1_1	55.0	IMR 90 P11
84.5	H9	3.83	PGK1_1	55.0	IMR 90 P11
85.0	H9	3.57	PGK1_1	55.0	IMR 90 P11
85.5	H9	3.35	PGK1_1	55.0	IMR 90 P11
86.0	H9	3.23	PGK1_1	55.0	IMR 90 P11
86.5	H9	2.49	PGK1_1	55.0	IMR 90 P11
87.0	H9	1.87	PGK1_1	55.0	IMR 90 P11
87.5	H9	1.93	PGK1_1	55.0	IMR 90 P11
88.0	H9	2.38	PGK1_1	55.0	IMR 90 P11
88.5	H9	2.46	PGK1_1	55.0	IMR 90 P11
89.0	H9	2.85	PGK1_1	55.0	IMR 90 P11
89.5	H9	2.92	PGK1_1	55.0	IMR 90 P11
90.0	H9	2.37	PGK1_1	55.0	IMR 90 P11
90.5	H9	2.02	PGK1_1	55.0	IMR 90 P11
91.0	H9	2.54	PGK1_1	55.0	IMR 90 P11
91.5	H9	3.04	PGK1_1	55.0	IMR 90 P11
92.0	H9	3.49	PGK1_1	55.0	IMR 90 P11
92.5	H9	4.26	PGK1_1	55.0	IMR 90 P11
93.0	H9	4.45	PGK1_1	55.0	IMR 90 P11
93.5	H9	3.59	PGK1_1	55.0	IMR 90 P11
94.0	H9	3.12	PGK1_1	55.0	IMR 90 P11
94.5	H9	2.0	PGK1_1	55.0	IMR 90 P11
95.0	H9	0.19	PGK1_1	55.0	IMR 90 P11
55.0	A9	10.39	PGK1_1	65.0	IMR 90 P8
55.5	A9	22.51	PGK1_1	65.0	IMR 90 P8
56.0	A9	20.78	PGK1_1	65.0	IMR 90 P8
56.5	A9	20.78	PGK1_1	65.0	IMR 90 P8
57.0	A9	20.78	PGK1_1	65.0	IMR 90 P8
57.5	A9	20.76	PGK1_1	65.0	IMR 90 P8
58.0	A9	20.88	PGK1_1	65.0	IMR 90 P8
58.5	A9	21.04	PGK1_1	65.0	IMR 90 P8
59.0	A9	20.81	PGK1_1	65.0	IMR 90 P8
59.5	A9	18.57	PGK1_1	65.0	IMR 90 P8
60.0	A9	16.13	PGK1_1	65.0	IMR 90 P8
60.5	A9	16.34	PGK1_1	65.0	IMR 90 P8
61.0	A9	16.97	PGK1_1	65.0	IMR 90 P8
61.5	A9	16.78	PGK1_1	65.0	IMR 90 P8
62.0	A9	18.17	PGK1_1	65.0	IMR 90 P8
62.5	A9	20.25	PGK1_1	65.0	IMR 90 P8
63.0	A9	21.79	PGK1_1	65.0	IMR 90 P8
63.5	A9	26.27	PGK1_1	65.0	IMR 90 P8
64.0	A9	35.25	PGK1_1	65.0	IMR 90 P8
64.5	A9	46.48	PGK1_1	65.0	IMR 90 P8
65.0	A9	59.05	PGK1_1	65.0	IMR 90 P8
65.5	A9	73.59	PGK1_1	65.0	IMR 90 P8
66.0	A9	86.29	PGK1_1	65.0	IMR 90 P8
66.5	A9	94.02	PGK1_1	65.0	IMR 90 P8
67.0	A9	99.23	PGK1_1	65.0	IMR 90 P8
67.5	A9	104.18	PGK1_1	65.0	IMR 90 P8
68.0	A9	106.44	PGK1_1	65.0	IMR 90 P8
68.5	A9	106.51	PGK1_1	65.0	IMR 90 P8
69.0	A9	108.81	PGK1_1	65.0	IMR 90 P8
69.5	A9	111.36	PGK1_1	65.0	IMR 90 P8
70.0	A9	110.88	PGK1_1	65.0	IMR 90 P8
70.5	A9	110.86	PGK1_1	65.0	IMR 90 P8
71.0	A9	112.54	PGK1_1	65.0	IMR 90 P8
71.5	A9	112.61	PGK1_1	65.0	IMR 90 P8
72.0	A9	112.4	PGK1_1	65.0	IMR 90 P8
72.5	A9	114.61	PGK1_1	65.0	IMR 90 P8
73.0	A9	116.81	PGK1_1	65.0	IMR 90 P8
73.5	A9	118.15	PGK1_1	65.0	IMR 90 P8
74.0	A9	119.97	PGK1_1	65.0	IMR 90 P8
74.5	A9	120.82	PGK1_1	65.0	IMR 90 P8
75.0	A9	120.04	PGK1_1	65.0	IMR 90 P8
75.5	A9	119.5	PGK1_1	65.0	IMR 90 P8
76.0	A9	123.58	PGK1_1	65.0	IMR 90 P8
76.5	A9	153.55	PGK1_1	65.0	IMR 90 P8
77.0	A9	230.72	PGK1_1	65.0	IMR 90 P8
77.5	A9	334.16	PGK1_1	65.0	IMR 90 P8
78.0	A9	435.18	PGK1_1	65.0	IMR 90 P8
78.5	A9	522.2	PGK1_1	65.0	IMR 90 P8
79.0	A9	552.7	PGK1_1	65.0	IMR 90 P8
79.5	A9	486.07	PGK1_1	65.0	IMR 90 P8
80.0	A9	363.48	PGK1_1	65.0	IMR 90 P8
80.5	A9	239.03	PGK1_1	65.0	IMR 90 P8
81.0	A9	124.48	PGK1_1	65.0	IMR 90 P8
81.5	A9	40.71	PGK1_1	65.0	IMR 90 P8
82.0	A9	7.46	PGK1_1	65.0	IMR 90 P8
82.5	A9	4.46	PGK1_1	65.0	IMR 90 P8
83.0	A9	5.05	PGK1_1	65.0	IMR 90 P8
83.5	A9	4.78	PGK1_1	65.0	IMR 90 P8
84.0	A9	4.27	PGK1_1	65.0	IMR 90 P8
84.5	A9	4.14	PGK1_1	65.0	IMR 90 P8
85.0	A9	3.34	PGK1_1	65.0	IMR 90 P8
85.5	A9	2.7	PGK1_1	65.0	IMR 90 P8
86.0	A9	2.95	PGK1_1	65.0	IMR 90 P8
86.5	A9	2.72	PGK1_1	65.0	IMR 90 P8
87.0	A9	2.41	PGK1_1	65.0	IMR 90 P8
87.5	A9	2.93	PGK1_1	65.0	IMR 90 P8
88.0	A9	2.96	PGK1_1	65.0	IMR 90 P8
88.5	A9	2.69	PGK1_1	65.0	IMR 90 P8
89.0	A9	2.78	PGK1_1	65.0	IMR 90 P8
89.5	A9	2.39	PGK1_1	65.0	IMR 90 P8
90.0	A9	2.03	PGK1_1	65.0	IMR 90 P8
90.5	A9	2.13	PGK1_1	65.0	IMR 90 P8
91.0	A9	1.93	PGK1_1	65.0	IMR 90 P8
91.5	A9	1.79	PGK1_1	65.0	IMR 90 P8
92.0	A9	2.03	PGK1_1	65.0	IMR 90 P8
92.5	A9	2.02	PGK1_1	65.0	IMR 90 P8
93.0	A9	1.55	PGK1_1	65.0	IMR 90 P8
93.5	A9	1.55	PGK1_1	65.0	IMR 90 P8
94.0	A9	1.64	PGK1_1	65.0	IMR 90 P8
94.5	A9	2.18	PGK1_1	65.0	IMR 90 P8
95.0	A9	1.31	PGK1_1	65.0	IMR 90 P8
55.0	B9	7.04	PGK1_1	64.5	IMR 90 P8
55.5	B9	15.25	PGK1_1	64.5	IMR 90 P8
56.0	B9	14.08	PGK1_1	64.5	IMR 90 P8
56.5	B9	14.08	PGK1_1	64.5	IMR 90 P8
57.0	B9	14.08	PGK1_1	64.5	IMR 90 P8
57.5	B9	14.03	PGK1_1	64.5	IMR 90 P8
58.0	B9	14.33	PGK1_1	64.5	IMR 90 P8
58.5	B9	15.02	PGK1_1	64.5	IMR 90 P8
59.0	B9	15.36	PGK1_1	64.5	IMR 90 P8
59.5	B9	15.75	PGK1_1	64.5	IMR 90 P8
60.0	B9	16.41	PGK1_1	64.5	IMR 90 P8
60.5	B9	16.95	PGK1_1	64.5	IMR 90 P8
61.0	B9	16.88	PGK1_1	64.5	IMR 90 P8
61.5	B9	17.1	PGK1_1	64.5	IMR 90 P8
62.0	B9	18.04	PGK1_1	64.5	IMR 90 P8
62.5	B9	19.24	PGK1_1	64.5	IMR 90 P8
63.0	B9	22.16	PGK1_1	64.5	IMR 90 P8
63.5	B9	28.38	PGK1_1	64.5	IMR 90 P8
64.0	B9	37.44	PGK1_1	64.5	IMR 90 P8
64.5	B9	49.22	PGK1_1	64.5	IMR 90 P8
65.0	B9	63.98	PGK1_1	64.5	IMR 90 P8
65.5	B9	79.15	PGK1_1	64.5	IMR 90 P8
66.0	B9	92.26	PGK1_1	64.5	IMR 90 P8
66.5	B9	102.75	PGK1_1	64.5	IMR 90 P8
67.0	B9	109.68	PGK1_1	64.5	IMR 90 P8
67.5	B9	112.65	PGK1_1	64.5	IMR 90 P8
68.0	B9	113.26	PGK1_1	64.5	IMR 90 P8
68.5	B9	113.08	PGK1_1	64.5	IMR 90 P8
69.0	B9	113.29	PGK1_1	64.5	IMR 90 P8
69.5	B9	113.93	PGK1_1	64.5	IMR 90 P8
70.0	B9	115.3	PGK1_1	64.5	IMR 90 P8
70.5	B9	117.26	PGK1_1	64.5	IMR 90 P8
71.0	B9	119.49	PGK1_1	64.5	IMR 90 P8
71.5	B9	121.14	PGK1_1	64.5	IMR 90 P8
72.0	B9	122.69	PGK1_1	64.5	IMR 90 P8
72.5	B9	124.07	PGK1_1	64.5	IMR 90 P8
73.0	B9	124.93	PGK1_1	64.5	IMR 90 P8
73.5	B9	125.44	PGK1_1	64.5	IMR 90 P8
74.0	B9	125.62	PGK1_1	64.5	IMR 90 P8
74.5	B9	125.92	PGK1_1	64.5	IMR 90 P8
75.0	B9	126.33	PGK1_1	64.5	IMR 90 P8
75.5	B9	127.89	PGK1_1	64.5	IMR 90 P8
76.0	B9	137.16	PGK1_1	64.5	IMR 90 P8
76.5	B9	179.28	PGK1_1	64.5	IMR 90 P8
77.0	B9	267.66	PGK1_1	64.5	IMR 90 P8
77.5	B9	375.46	PGK1_1	64.5	IMR 90 P8
78.0	B9	477.69	PGK1_1	64.5	IMR 90 P8
78.5	B9	559.35	PGK1_1	64.5	IMR 90 P8
79.0	B9	570.58	PGK1_1	64.5	IMR 90 P8
79.5	B9	483.74	PGK1_1	64.5	IMR 90 P8
80.0	B9	352.65	PGK1_1	64.5	IMR 90 P8
80.5	B9	225.0	PGK1_1	64.5	IMR 90 P8
81.0	B9	110.59	PGK1_1	64.5	IMR 90 P8
81.5	B9	33.29	PGK1_1	64.5	IMR 90 P8
82.0	B9	7.14	PGK1_1	64.5	IMR 90 P8
82.5	B9	5.47	PGK1_1	64.5	IMR 90 P8
83.0	B9	4.77	PGK1_1	64.5	IMR 90 P8
83.5	B9	3.77	PGK1_1	64.5	IMR 90 P8
84.0	B9	3.44	PGK1_1	64.5	IMR 90 P8
84.5	B9	3.5	PGK1_1	64.5	IMR 90 P8
85.0	B9	3.46	PGK1_1	64.5	IMR 90 P8
85.5	B9	3.51	PGK1_1	64.5	IMR 90 P8
86.0	B9	3.37	PGK1_1	64.5	IMR 90 P8
86.5	B9	3.16	PGK1_1	64.5	IMR 90 P8
87.0	B9	2.85	PGK1_1	64.5	IMR 90 P8
87.5	B9	2.58	PGK1_1	64.5	IMR 90 P8
88.0	B9	2.34	PGK1_1	64.5	IMR 90 P8
88.5	B9	1.95	PGK1_1	64.5	IMR 90 P8
89.0	B9	1.39	PGK1_1	64.5	IMR 90 P8
89.5	B9	0.95	PGK1_1	64.5	IMR 90 P8
90.0	B9	0.94	PGK1_1	64.5	IMR 90 P8
90.5	B9	1.05	PGK1_1	64.5	IMR 90 P8
91.0	B9	1.45	PGK1_1	64.5	IMR 90 P8
91.5	B9	1.77	PGK1_1	64.5	IMR 90 P8
92.0	B9	2.01	PGK1_1	64.5	IMR 90 P8
92.5	B9	2.01	PGK1_1	64.5	IMR 90 P8
93.0	B9	1.38	PGK1_1	64.5	IMR 90 P8
93.5	B9	0.81	PGK1_1	64.5	IMR 90 P8
94.0	B9	0.52	PGK1_1	64.5	IMR 90 P8
94.5	B9	0.26	PGK1_1	64.5	IMR 90 P8
95.0	B9	0.0	PGK1_1	64.5	IMR 90 P8
55.0	C9	3.5	PGK1_1	63.3	IMR 90 P8
55.5	C9	7.57	PGK1_1	63.3	IMR 90 P8
56.0	C9	6.99	PGK1_1	63.3	IMR 90 P8
56.5	C9	6.99	PGK1_1	63.3	IMR 90 P8
57.0	C9	6.99	PGK1_1	63.3	IMR 90 P8
57.5	C9	6.88	PGK1_1	63.3	IMR 90 P8
58.0	C9	7.65	PGK1_1	63.3	IMR 90 P8
58.5	C9	8.22	PGK1_1	63.3	IMR 90 P8
59.0	C9	8.97	PGK1_1	63.3	IMR 90 P8
59.5	C9	11.21	PGK1_1	63.3	IMR 90 P8
60.0	C9	13.18	PGK1_1	63.3	IMR 90 P8
60.5	C9	13.94	PGK1_1	63.3	IMR 90 P8
61.0	C9	13.43	PGK1_1	63.3	IMR 90 P8
61.5	C9	12.06	PGK1_1	63.3	IMR 90 P8
62.0	C9	11.64	PGK1_1	63.3	IMR 90 P8
62.5	C9	13.5	PGK1_1	63.3	IMR 90 P8
63.0	C9	17.24	PGK1_1	63.3	IMR 90 P8
63.5	C9	23.63	PGK1_1	63.3	IMR 90 P8
64.0	C9	34.07	PGK1_1	63.3	IMR 90 P8
64.5	C9	46.28	PGK1_1	63.3	IMR 90 P8
65.0	C9	59.46	PGK1_1	63.3	IMR 90 P8
65.5	C9	73.78	PGK1_1	63.3	IMR 90 P8
66.0	C9	87.64	PGK1_1	63.3	IMR 90 P8
66.5	C9	97.96	PGK1_1	63.3	IMR 90 P8
67.0	C9	104.64	PGK1_1	63.3	IMR 90 P8
67.5	C9	108.64	PGK1_1	63.3	IMR 90 P8
68.0	C9	109.43	PGK1_1	63.3	IMR 90 P8
68.5	C9	109.32	PGK1_1	63.3	IMR 90 P8
69.0	C9	108.95	PGK1_1	63.3	IMR 90 P8
69.5	C9	109.67	PGK1_1	63.3	IMR 90 P8
70.0	C9	111.38	PGK1_1	63.3	IMR 90 P8
70.5	C9	113.11	PGK1_1	63.3	IMR 90 P8
71.0	C9	114.52	PGK1_1	63.3	IMR 90 P8
71.5	C9	116.72	PGK1_1	63.3	IMR 90 P8
72.0	C9	118.28	PGK1_1	63.3	IMR 90 P8
72.5	C9	118.93	PGK1_1	63.3	IMR 90 P8
73.0	C9	121.06	PGK1_1	63.3	IMR 90 P8
73.5	C9	122.48	PGK1_1	63.3	IMR 90 P8
74.0	C9	123.18	PGK1_1	63.3	IMR 90 P8
74.5	C9	124.68	PGK1_1	63.3	IMR 90 P8
75.0	C9	125.24	PGK1_1	63.3	IMR 90 P8
75.5	C9	125.49	PGK1_1	63.3	IMR 90 P8
76.0	C9	134.19	PGK1_1	63.3	IMR 90 P8
76.5	C9	174.37	PGK1_1	63.3	IMR 90 P8
77.0	C9	259.81	PGK1_1	63.3	IMR 90 P8
77.5	C9	365.99	PGK1_1	63.3	IMR 90 P8
78.0	C9	466.7	PGK1_1	63.3	IMR 90 P8
78.5	C9	546.77	PGK1_1	63.3	IMR 90 P8
79.0	C9	558.47	PGK1_1	63.3	IMR 90 P8
79.5	C9	473.38	PGK1_1	63.3	IMR 90 P8
80.0	C9	344.38	PGK1_1	63.3	IMR 90 P8
80.5	C9	219.36	PGK1_1	63.3	IMR 90 P8
81.0	C9	106.82	PGK1_1	63.3	IMR 90 P8
81.5	C9	30.71	PGK1_1	63.3	IMR 90 P8
82.0	C9	6.0	PGK1_1	63.3	IMR 90 P8
82.5	C9	5.82	PGK1_1	63.3	IMR 90 P8
83.0	C9	6.01	PGK1_1	63.3	IMR 90 P8
83.5	C9	5.9	PGK1_1	63.3	IMR 90 P8
84.0	C9	6.08	PGK1_1	63.3	IMR 90 P8
84.5	C9	5.61	PGK1_1	63.3	IMR 90 P8
85.0	C9	4.38	PGK1_1	63.3	IMR 90 P8
85.5	C9	3.52	PGK1_1	63.3	IMR 90 P8
86.0	C9	3.22	PGK1_1	63.3	IMR 90 P8
86.5	C9	2.74	PGK1_1	63.3	IMR 90 P8
87.0	C9	2.2	PGK1_1	63.3	IMR 90 P8
87.5	C9	2.32	PGK1_1	63.3	IMR 90 P8
88.0	C9	2.21	PGK1_1	63.3	IMR 90 P8
88.5	C9	1.63	PGK1_1	63.3	IMR 90 P8
89.0	C9	1.79	PGK1_1	63.3	IMR 90 P8
89.5	C9	2.19	PGK1_1	63.3	IMR 90 P8
90.0	C9	2.11	PGK1_1	63.3	IMR 90 P8
90.5	C9	2.28	PGK1_1	63.3	IMR 90 P8
91.0	C9	2.8	PGK1_1	63.3	IMR 90 P8
91.5	C9	3.07	PGK1_1	63.3	IMR 90 P8
92.0	C9	3.27	PGK1_1	63.3	IMR 90 P8
92.5	C9	3.04	PGK1_1	63.3	IMR 90 P8
93.0	C9	2.8	PGK1_1	63.3	IMR 90 P8
93.5	C9	1.87	PGK1_1	63.3	IMR 90 P8
94.0	C9	0.82	PGK1_1	63.3	IMR 90 P8
94.5	C9	-1.22	PGK1_1	63.3	IMR 90 P8
95.0	C9	-1.48	PGK1_1	63.3	IMR 90 P8
55.0	D9	-0.61	PGK1_1	61.4	IMR 90 P8
55.5	D9	-1.33	PGK1_1	61.4	IMR 90 P8
56.0	D9	-1.23	PGK1_1	61.4	IMR 90 P8
56.5	D9	-1.23	PGK1_1	61.4	IMR 90 P8
57.0	D9	-1.23	PGK1_1	61.4	IMR 90 P8
57.5	D9	-1.46	PGK1_1	61.4	IMR 90 P8
58.0	D9	0.07	PGK1_1	61.4	IMR 90 P8
58.5	D9	2.15	PGK1_1	61.4	IMR 90 P8
59.0	D9	3.66	PGK1_1	61.4	IMR 90 P8
59.5	D9	6.14	PGK1_1	61.4	IMR 90 P8
60.0	D9	8.54	PGK1_1	61.4	IMR 90 P8
60.5	D9	10.75	PGK1_1	61.4	IMR 90 P8
61.0	D9	13.46	PGK1_1	61.4	IMR 90 P8
61.5	D9	16.08	PGK1_1	61.4	IMR 90 P8
62.0	D9	17.78	PGK1_1	61.4	IMR 90 P8
62.5	D9	19.96	PGK1_1	61.4	IMR 90 P8
63.0	D9	23.15	PGK1_1	61.4	IMR 90 P8
63.5	D9	27.59	PGK1_1	61.4	IMR 90 P8
64.0	D9	33.76	PGK1_1	61.4	IMR 90 P8
64.5	D9	42.22	PGK1_1	61.4	IMR 90 P8
65.0	D9	52.84	PGK1_1	61.4	IMR 90 P8
65.5	D9	64.85	PGK1_1	61.4	IMR 90 P8
66.0	D9	76.63	PGK1_1	61.4	IMR 90 P8
66.5	D9	87.03	PGK1_1	61.4	IMR 90 P8
67.0	D9	95.93	PGK1_1	61.4	IMR 90 P8
67.5	D9	101.93	PGK1_1	61.4	IMR 90 P8
68.0	D9	104.43	PGK1_1	61.4	IMR 90 P8
68.5	D9	104.75	PGK1_1	61.4	IMR 90 P8
69.0	D9	104.81	PGK1_1	61.4	IMR 90 P8
69.5	D9	104.23	PGK1_1	61.4	IMR 90 P8
70.0	D9	103.68	PGK1_1	61.4	IMR 90 P8
70.5	D9	104.76	PGK1_1	61.4	IMR 90 P8
71.0	D9	106.87	PGK1_1	61.4	IMR 90 P8
71.5	D9	108.63	PGK1_1	61.4	IMR 90 P8
72.0	D9	110.26	PGK1_1	61.4	IMR 90 P8
72.5	D9	112.21	PGK1_1	61.4	IMR 90 P8
73.0	D9	113.18	PGK1_1	61.4	IMR 90 P8
73.5	D9	113.55	PGK1_1	61.4	IMR 90 P8
74.0	D9	113.92	PGK1_1	61.4	IMR 90 P8
74.5	D9	114.02	PGK1_1	61.4	IMR 90 P8
75.0	D9	113.78	PGK1_1	61.4	IMR 90 P8
75.5	D9	114.93	PGK1_1	61.4	IMR 90 P8
76.0	D9	122.16	PGK1_1	61.4	IMR 90 P8
76.5	D9	157.07	PGK1_1	61.4	IMR 90 P8
77.0	D9	234.27	PGK1_1	61.4	IMR 90 P8
77.5	D9	329.93	PGK1_1	61.4	IMR 90 P8
78.0	D9	420.11	PGK1_1	61.4	IMR 90 P8
78.5	D9	493.35	PGK1_1	61.4	IMR 90 P8
79.0	D9	506.41	PGK1_1	61.4	IMR 90 P8
79.5	D9	430.99	PGK1_1	61.4	IMR 90 P8
80.0	D9	314.42	PGK1_1	61.4	IMR 90 P8
80.5	D9	201.31	PGK1_1	61.4	IMR 90 P8
81.0	D9	99.52	PGK1_1	61.4	IMR 90 P8
81.5	D9	29.61	PGK1_1	61.4	IMR 90 P8
82.0	D9	5.92	PGK1_1	61.4	IMR 90 P8
82.5	D9	5.27	PGK1_1	61.4	IMR 90 P8
83.0	D9	5.4	PGK1_1	61.4	IMR 90 P8
83.5	D9	4.81	PGK1_1	61.4	IMR 90 P8
84.0	D9	4.8	PGK1_1	61.4	IMR 90 P8
84.5	D9	5.18	PGK1_1	61.4	IMR 90 P8
85.0	D9	4.73	PGK1_1	61.4	IMR 90 P8
85.5	D9	3.6	PGK1_1	61.4	IMR 90 P8
86.0	D9	3.13	PGK1_1	61.4	IMR 90 P8
86.5	D9	2.77	PGK1_1	61.4	IMR 90 P8
87.0	D9	1.75	PGK1_1	61.4	IMR 90 P8
87.5	D9	1.28	PGK1_1	61.4	IMR 90 P8
88.0	D9	2.17	PGK1_1	61.4	IMR 90 P8
88.5	D9	2.66	PGK1_1	61.4	IMR 90 P8
89.0	D9	2.48	PGK1_1	61.4	IMR 90 P8
89.5	D9	2.61	PGK1_1	61.4	IMR 90 P8
90.0	D9	2.74	PGK1_1	61.4	IMR 90 P8
90.5	D9	2.22	PGK1_1	61.4	IMR 90 P8
91.0	D9	1.62	PGK1_1	61.4	IMR 90 P8
91.5	D9	1.65	PGK1_1	61.4	IMR 90 P8
92.0	D9	1.86	PGK1_1	61.4	IMR 90 P8
92.5	D9	1.89	PGK1_1	61.4	IMR 90 P8
93.0	D9	2.04	PGK1_1	61.4	IMR 90 P8
93.5	D9	2.77	PGK1_1	61.4	IMR 90 P8
94.0	D9	2.78	PGK1_1	61.4	IMR 90 P8
94.5	D9	3.93	PGK1_1	61.4	IMR 90 P8
95.0	D9	2.35	PGK1_1	61.4	IMR 90 P8
55.0	E9	-5.95	PGK1_1	59.0	IMR 90 P8
55.5	E9	-12.88	PGK1_1	59.0	IMR 90 P8
56.0	E9	-11.89	PGK1_1	59.0	IMR 90 P8
56.5	E9	-11.89	PGK1_1	59.0	IMR 90 P8
57.0	E9	-11.89	PGK1_1	59.0	IMR 90 P8
57.5	E9	-12.16	PGK1_1	59.0	IMR 90 P8
58.0	E9	-10.48	PGK1_1	59.0	IMR 90 P8
58.5	E9	-7.3	PGK1_1	59.0	IMR 90 P8
59.0	E9	-4.85	PGK1_1	59.0	IMR 90 P8
59.5	E9	-2.73	PGK1_1	59.0	IMR 90 P8
60.0	E9	-0.83	PGK1_1	59.0	IMR 90 P8
60.5	E9	1.11	PGK1_1	59.0	IMR 90 P8
61.0	E9	3.41	PGK1_1	59.0	IMR 90 P8
61.5	E9	6.23	PGK1_1	59.0	IMR 90 P8
62.0	E9	9.42	PGK1_1	59.0	IMR 90 P8
62.5	E9	12.86	PGK1_1	59.0	IMR 90 P8
63.0	E9	17.03	PGK1_1	59.0	IMR 90 P8
63.5	E9	22.74	PGK1_1	59.0	IMR 90 P8
64.0	E9	29.73	PGK1_1	59.0	IMR 90 P8
64.5	E9	38.11	PGK1_1	59.0	IMR 90 P8
65.0	E9	48.66	PGK1_1	59.0	IMR 90 P8
65.5	E9	61.15	PGK1_1	59.0	IMR 90 P8
66.0	E9	72.95	PGK1_1	59.0	IMR 90 P8
66.5	E9	83.96	PGK1_1	59.0	IMR 90 P8
67.0	E9	93.3	PGK1_1	59.0	IMR 90 P8
67.5	E9	99.2	PGK1_1	59.0	IMR 90 P8
68.0	E9	101.19	PGK1_1	59.0	IMR 90 P8
68.5	E9	102.24	PGK1_1	59.0	IMR 90 P8
69.0	E9	102.39	PGK1_1	59.0	IMR 90 P8
69.5	E9	101.59	PGK1_1	59.0	IMR 90 P8
70.0	E9	102.22	PGK1_1	59.0	IMR 90 P8
70.5	E9	104.83	PGK1_1	59.0	IMR 90 P8
71.0	E9	107.97	PGK1_1	59.0	IMR 90 P8
71.5	E9	112.1	PGK1_1	59.0	IMR 90 P8
72.0	E9	119.2	PGK1_1	59.0	IMR 90 P8
72.5	E9	127.06	PGK1_1	59.0	IMR 90 P8
73.0	E9	134.23	PGK1_1	59.0	IMR 90 P8
73.5	E9	140.0	PGK1_1	59.0	IMR 90 P8
74.0	E9	142.48	PGK1_1	59.0	IMR 90 P8
74.5	E9	139.5	PGK1_1	59.0	IMR 90 P8
75.0	E9	133.28	PGK1_1	59.0	IMR 90 P8
75.5	E9	126.26	PGK1_1	59.0	IMR 90 P8
76.0	E9	121.7	PGK1_1	59.0	IMR 90 P8
76.5	E9	138.15	PGK1_1	59.0	IMR 90 P8
77.0	E9	192.78	PGK1_1	59.0	IMR 90 P8
77.5	E9	265.84	PGK1_1	59.0	IMR 90 P8
78.0	E9	335.69	PGK1_1	59.0	IMR 90 P8
78.5	E9	396.59	PGK1_1	59.0	IMR 90 P8
79.0	E9	414.25	PGK1_1	59.0	IMR 90 P8
79.5	E9	357.68	PGK1_1	59.0	IMR 90 P8
80.0	E9	263.65	PGK1_1	59.0	IMR 90 P8
80.5	E9	172.3	PGK1_1	59.0	IMR 90 P8
81.0	E9	88.16	PGK1_1	59.0	IMR 90 P8
81.5	E9	28.46	PGK1_1	59.0	IMR 90 P8
82.0	E9	7.18	PGK1_1	59.0	IMR 90 P8
82.5	E9	5.97	PGK1_1	59.0	IMR 90 P8
83.0	E9	5.51	PGK1_1	59.0	IMR 90 P8
83.5	E9	4.97	PGK1_1	59.0	IMR 90 P8
84.0	E9	3.74	PGK1_1	59.0	IMR 90 P8
84.5	E9	2.86	PGK1_1	59.0	IMR 90 P8
85.0	E9	2.88	PGK1_1	59.0	IMR 90 P8
85.5	E9	2.73	PGK1_1	59.0	IMR 90 P8
86.0	E9	2.04	PGK1_1	59.0	IMR 90 P8
86.5	E9	1.92	PGK1_1	59.0	IMR 90 P8
87.0	E9	2.32	PGK1_1	59.0	IMR 90 P8
87.5	E9	2.35	PGK1_1	59.0	IMR 90 P8
88.0	E9	2.64	PGK1_1	59.0	IMR 90 P8
88.5	E9	3.29	PGK1_1	59.0	IMR 90 P8
89.0	E9	3.59	PGK1_1	59.0	IMR 90 P8
89.5	E9	3.36	PGK1_1	59.0	IMR 90 P8
90.0	E9	3.0	PGK1_1	59.0	IMR 90 P8
90.5	E9	2.9	PGK1_1	59.0	IMR 90 P8
91.0	E9	3.23	PGK1_1	59.0	IMR 90 P8
91.5	E9	3.1	PGK1_1	59.0	IMR 90 P8
92.0	E9	2.8	PGK1_1	59.0	IMR 90 P8
92.5	E9	2.69	PGK1_1	59.0	IMR 90 P8
93.0	E9	1.73	PGK1_1	59.0	IMR 90 P8
93.5	E9	0.53	PGK1_1	59.0	IMR 90 P8
94.0	E9	0.09	PGK1_1	59.0	IMR 90 P8
94.5	E9	-0.12	PGK1_1	59.0	IMR 90 P8
95.0	E9	-0.06	PGK1_1	59.0	IMR 90 P8
55.0	F9	-13.17	PGK1_1	57.0	IMR 90 P8
55.5	F9	-28.52	PGK1_1	57.0	IMR 90 P8
56.0	F9	-26.33	PGK1_1	57.0	IMR 90 P8
56.5	F9	-26.33	PGK1_1	57.0	IMR 90 P8
57.0	F9	-26.33	PGK1_1	57.0	IMR 90 P8
57.5	F9	-27.1	PGK1_1	57.0	IMR 90 P8
58.0	F9	-22.33	PGK1_1	57.0	IMR 90 P8
58.5	F9	-13.11	PGK1_1	57.0	IMR 90 P8
59.0	F9	-6.28	PGK1_1	57.0	IMR 90 P8
59.5	F9	-0.41	PGK1_1	57.0	IMR 90 P8
60.0	F9	5.41	PGK1_1	57.0	IMR 90 P8
60.5	F9	10.64	PGK1_1	57.0	IMR 90 P8
61.0	F9	14.88	PGK1_1	57.0	IMR 90 P8
61.5	F9	18.91	PGK1_1	57.0	IMR 90 P8
62.0	F9	22.38	PGK1_1	57.0	IMR 90 P8
62.5	F9	25.23	PGK1_1	57.0	IMR 90 P8
63.0	F9	27.9	PGK1_1	57.0	IMR 90 P8
63.5	F9	31.29	PGK1_1	57.0	IMR 90 P8
64.0	F9	34.82	PGK1_1	57.0	IMR 90 P8
64.5	F9	38.72	PGK1_1	57.0	IMR 90 P8
65.0	F9	44.95	PGK1_1	57.0	IMR 90 P8
65.5	F9	52.81	PGK1_1	57.0	IMR 90 P8
66.0	F9	60.23	PGK1_1	57.0	IMR 90 P8
66.5	F9	68.24	PGK1_1	57.0	IMR 90 P8
67.0	F9	75.98	PGK1_1	57.0	IMR 90 P8
67.5	F9	80.17	PGK1_1	57.0	IMR 90 P8
68.0	F9	81.8	PGK1_1	57.0	IMR 90 P8
68.5	F9	83.39	PGK1_1	57.0	IMR 90 P8
69.0	F9	84.11	PGK1_1	57.0	IMR 90 P8
69.5	F9	83.69	PGK1_1	57.0	IMR 90 P8
70.0	F9	84.44	PGK1_1	57.0	IMR 90 P8
70.5	F9	86.2	PGK1_1	57.0	IMR 90 P8
71.0	F9	87.28	PGK1_1	57.0	IMR 90 P8
71.5	F9	87.66	PGK1_1	57.0	IMR 90 P8
72.0	F9	88.55	PGK1_1	57.0	IMR 90 P8
72.5	F9	89.37	PGK1_1	57.0	IMR 90 P8
73.0	F9	89.67	PGK1_1	57.0	IMR 90 P8
73.5	F9	89.55	PGK1_1	57.0	IMR 90 P8
74.0	F9	89.46	PGK1_1	57.0	IMR 90 P8
74.5	F9	89.31	PGK1_1	57.0	IMR 90 P8
75.0	F9	88.65	PGK1_1	57.0	IMR 90 P8
75.5	F9	88.51	PGK1_1	57.0	IMR 90 P8
76.0	F9	91.49	PGK1_1	57.0	IMR 90 P8
76.5	F9	111.42	PGK1_1	57.0	IMR 90 P8
77.0	F9	160.08	PGK1_1	57.0	IMR 90 P8
77.5	F9	222.04	PGK1_1	57.0	IMR 90 P8
78.0	F9	279.65	PGK1_1	57.0	IMR 90 P8
78.5	F9	328.6	PGK1_1	57.0	IMR 90 P8
79.0	F9	341.03	PGK1_1	57.0	IMR 90 P8
79.5	F9	292.06	PGK1_1	57.0	IMR 90 P8
80.0	F9	213.63	PGK1_1	57.0	IMR 90 P8
80.5	F9	139.16	PGK1_1	57.0	IMR 90 P8
81.0	F9	70.38	PGK1_1	57.0	IMR 90 P8
81.5	F9	20.93	PGK1_1	57.0	IMR 90 P8
82.0	F9	4.45	PGK1_1	57.0	IMR 90 P8
82.5	F9	4.51	PGK1_1	57.0	IMR 90 P8
83.0	F9	4.1	PGK1_1	57.0	IMR 90 P8
83.5	F9	4.13	PGK1_1	57.0	IMR 90 P8
84.0	F9	4.94	PGK1_1	57.0	IMR 90 P8
84.5	F9	4.71	PGK1_1	57.0	IMR 90 P8
85.0	F9	3.72	PGK1_1	57.0	IMR 90 P8
85.5	F9	3.36	PGK1_1	57.0	IMR 90 P8
86.0	F9	3.04	PGK1_1	57.0	IMR 90 P8
86.5	F9	2.11	PGK1_1	57.0	IMR 90 P8
87.0	F9	1.85	PGK1_1	57.0	IMR 90 P8
87.5	F9	2.64	PGK1_1	57.0	IMR 90 P8
88.0	F9	3.32	PGK1_1	57.0	IMR 90 P8
88.5	F9	3.15	PGK1_1	57.0	IMR 90 P8
89.0	F9	3.09	PGK1_1	57.0	IMR 90 P8
89.5	F9	3.39	PGK1_1	57.0	IMR 90 P8
90.0	F9	2.83	PGK1_1	57.0	IMR 90 P8
90.5	F9	1.67	PGK1_1	57.0	IMR 90 P8
91.0	F9	1.57	PGK1_1	57.0	IMR 90 P8
91.5	F9	1.93	PGK1_1	57.0	IMR 90 P8
92.0	F9	1.55	PGK1_1	57.0	IMR 90 P8
92.5	F9	1.68	PGK1_1	57.0	IMR 90 P8
93.0	F9	2.31	PGK1_1	57.0	IMR 90 P8
93.5	F9	1.94	PGK1_1	57.0	IMR 90 P8
94.0	F9	1.82	PGK1_1	57.0	IMR 90 P8
94.5	F9	1.1	PGK1_1	57.0	IMR 90 P8
95.0	F9	0.01	PGK1_1	57.0	IMR 90 P8
55.0	G9	-10.61	PGK1_1	55.7	IMR 90 P8
55.5	G9	-23.0	PGK1_1	55.7	IMR 90 P8
56.0	G9	-21.23	PGK1_1	55.7	IMR 90 P8
56.5	G9	-21.23	PGK1_1	55.7	IMR 90 P8
57.0	G9	-21.23	PGK1_1	55.7	IMR 90 P8
57.5	G9	-22.02	PGK1_1	55.7	IMR 90 P8
58.0	G9	-17.2	PGK1_1	55.7	IMR 90 P8
58.5	G9	-7.36	PGK1_1	55.7	IMR 90 P8
59.0	G9	0.27	PGK1_1	55.7	IMR 90 P8
59.5	G9	6.6	PGK1_1	55.7	IMR 90 P8
60.0	G9	12.77	PGK1_1	55.7	IMR 90 P8
60.5	G9	17.51	PGK1_1	55.7	IMR 90 P8
61.0	G9	20.43	PGK1_1	55.7	IMR 90 P8
61.5	G9	23.41	PGK1_1	55.7	IMR 90 P8
62.0	G9	25.97	PGK1_1	55.7	IMR 90 P8
62.5	G9	27.3	PGK1_1	55.7	IMR 90 P8
63.0	G9	27.38	PGK1_1	55.7	IMR 90 P8
63.5	G9	28.21	PGK1_1	55.7	IMR 90 P8
64.0	G9	29.72	PGK1_1	55.7	IMR 90 P8
64.5	G9	31.68	PGK1_1	55.7	IMR 90 P8
65.0	G9	35.48	PGK1_1	55.7	IMR 90 P8
65.5	G9	41.6	PGK1_1	55.7	IMR 90 P8
66.0	G9	48.46	PGK1_1	55.7	IMR 90 P8
66.5	G9	55.35	PGK1_1	55.7	IMR 90 P8
67.0	G9	61.94	PGK1_1	55.7	IMR 90 P8
67.5	G9	66.73	PGK1_1	55.7	IMR 90 P8
68.0	G9	69.81	PGK1_1	55.7	IMR 90 P8
68.5	G9	71.75	PGK1_1	55.7	IMR 90 P8
69.0	G9	72.55	PGK1_1	55.7	IMR 90 P8
69.5	G9	72.35	PGK1_1	55.7	IMR 90 P8
70.0	G9	71.86	PGK1_1	55.7	IMR 90 P8
70.5	G9	71.95	PGK1_1	55.7	IMR 90 P8
71.0	G9	72.27	PGK1_1	55.7	IMR 90 P8
71.5	G9	72.59	PGK1_1	55.7	IMR 90 P8
72.0	G9	72.97	PGK1_1	55.7	IMR 90 P8
72.5	G9	73.63	PGK1_1	55.7	IMR 90 P8
73.0	G9	74.08	PGK1_1	55.7	IMR 90 P8
73.5	G9	73.92	PGK1_1	55.7	IMR 90 P8
74.0	G9	73.75	PGK1_1	55.7	IMR 90 P8
74.5	G9	74.16	PGK1_1	55.7	IMR 90 P8
75.0	G9	74.91	PGK1_1	55.7	IMR 90 P8
75.5	G9	75.65	PGK1_1	55.7	IMR 90 P8
76.0	G9	77.46	PGK1_1	55.7	IMR 90 P8
76.5	G9	89.06	PGK1_1	55.7	IMR 90 P8
77.0	G9	124.38	PGK1_1	55.7	IMR 90 P8
77.5	G9	173.17	PGK1_1	55.7	IMR 90 P8
78.0	G9	219.04	PGK1_1	55.7	IMR 90 P8
78.5	G9	259.98	PGK1_1	55.7	IMR 90 P8
79.0	G9	278.17	PGK1_1	55.7	IMR 90 P8
79.5	G9	245.84	PGK1_1	55.7	IMR 90 P8
80.0	G9	183.39	PGK1_1	55.7	IMR 90 P8
80.5	G9	122.85	PGK1_1	55.7	IMR 90 P8
81.0	G9	66.55	PGK1_1	55.7	IMR 90 P8
81.5	G9	23.42	PGK1_1	55.7	IMR 90 P8
82.0	G9	6.66	PGK1_1	55.7	IMR 90 P8
82.5	G9	5.59	PGK1_1	55.7	IMR 90 P8
83.0	G9	5.33	PGK1_1	55.7	IMR 90 P8
83.5	G9	5.32	PGK1_1	55.7	IMR 90 P8
84.0	G9	4.32	PGK1_1	55.7	IMR 90 P8
84.5	G9	3.48	PGK1_1	55.7	IMR 90 P8
85.0	G9	3.46	PGK1_1	55.7	IMR 90 P8
85.5	G9	3.01	PGK1_1	55.7	IMR 90 P8
86.0	G9	2.03	PGK1_1	55.7	IMR 90 P8
86.5	G9	1.97	PGK1_1	55.7	IMR 90 P8
87.0	G9	2.2	PGK1_1	55.7	IMR 90 P8
87.5	G9	2.02	PGK1_1	55.7	IMR 90 P8
88.0	G9	2.11	PGK1_1	55.7	IMR 90 P8
88.5	G9	2.5	PGK1_1	55.7	IMR 90 P8
89.0	G9	2.8	PGK1_1	55.7	IMR 90 P8
89.5	G9	2.72	PGK1_1	55.7	IMR 90 P8
90.0	G9	2.53	PGK1_1	55.7	IMR 90 P8
90.5	G9	2.37	PGK1_1	55.7	IMR 90 P8
91.0	G9	2.13	PGK1_1	55.7	IMR 90 P8
91.5	G9	2.05	PGK1_1	55.7	IMR 90 P8
92.0	G9	1.82	PGK1_1	55.7	IMR 90 P8
92.5	G9	1.88	PGK1_1	55.7	IMR 90 P8
93.0	G9	2.16	PGK1_1	55.7	IMR 90 P8
93.5	G9	1.59	PGK1_1	55.7	IMR 90 P8
94.0	G9	1.41	PGK1_1	55.7	IMR 90 P8
94.5	G9	0.14	PGK1_1	55.7	IMR 90 P8
95.0	G9	-0.67	PGK1_1	55.7	IMR 90 P8
55.0	H9	-8.99	PGK1_1	55.0	IMR 90 P8
55.5	H9	-19.48	PGK1_1	55.0	IMR 90 P8
56.0	H9	-17.98	PGK1_1	55.0	IMR 90 P8
56.5	H9	-17.98	PGK1_1	55.0	IMR 90 P8
57.0	H9	-17.98	PGK1_1	55.0	IMR 90 P8
57.5	H9	-18.87	PGK1_1	55.0	IMR 90 P8
58.0	H9	-13.36	PGK1_1	55.0	IMR 90 P8
58.5	H9	-2.94	PGK1_1	55.0	IMR 90 P8
59.0	H9	4.52	PGK1_1	55.0	IMR 90 P8
59.5	H9	11.14	PGK1_1	55.0	IMR 90 P8
60.0	H9	17.16	PGK1_1	55.0	IMR 90 P8
60.5	H9	21.39	PGK1_1	55.0	IMR 90 P8
61.0	H9	24.38	PGK1_1	55.0	IMR 90 P8
61.5	H9	26.98	PGK1_1	55.0	IMR 90 P8
62.0	H9	28.15	PGK1_1	55.0	IMR 90 P8
62.5	H9	27.82	PGK1_1	55.0	IMR 90 P8
63.0	H9	27.65	PGK1_1	55.0	IMR 90 P8
63.5	H9	27.7	PGK1_1	55.0	IMR 90 P8
64.0	H9	26.67	PGK1_1	55.0	IMR 90 P8
64.5	H9	26.66	PGK1_1	55.0	IMR 90 P8
65.0	H9	29.45	PGK1_1	55.0	IMR 90 P8
65.5	H9	33.31	PGK1_1	55.0	IMR 90 P8
66.0	H9	37.92	PGK1_1	55.0	IMR 90 P8
66.5	H9	44.58	PGK1_1	55.0	IMR 90 P8
67.0	H9	51.11	PGK1_1	55.0	IMR 90 P8
67.5	H9	55.72	PGK1_1	55.0	IMR 90 P8
68.0	H9	59.26	PGK1_1	55.0	IMR 90 P8
68.5	H9	61.79	PGK1_1	55.0	IMR 90 P8
69.0	H9	62.98	PGK1_1	55.0	IMR 90 P8
69.5	H9	63.39	PGK1_1	55.0	IMR 90 P8
70.0	H9	63.69	PGK1_1	55.0	IMR 90 P8
70.5	H9	63.75	PGK1_1	55.0	IMR 90 P8
71.0	H9	63.54	PGK1_1	55.0	IMR 90 P8
71.5	H9	63.07	PGK1_1	55.0	IMR 90 P8
72.0	H9	62.93	PGK1_1	55.0	IMR 90 P8
72.5	H9	63.06	PGK1_1	55.0	IMR 90 P8
73.0	H9	63.35	PGK1_1	55.0	IMR 90 P8
73.5	H9	63.86	PGK1_1	55.0	IMR 90 P8
74.0	H9	64.71	PGK1_1	55.0	IMR 90 P8
74.5	H9	65.53	PGK1_1	55.0	IMR 90 P8
75.0	H9	65.79	PGK1_1	55.0	IMR 90 P8
75.5	H9	66.34	PGK1_1	55.0	IMR 90 P8
76.0	H9	67.71	PGK1_1	55.0	IMR 90 P8
76.5	H9	75.48	PGK1_1	55.0	IMR 90 P8
77.0	H9	102.6	PGK1_1	55.0	IMR 90 P8
77.5	H9	143.65	PGK1_1	55.0	IMR 90 P8
78.0	H9	182.37	PGK1_1	55.0	IMR 90 P8
78.5	H9	216.53	PGK1_1	55.0	IMR 90 P8
79.0	H9	235.0	PGK1_1	55.0	IMR 90 P8
79.5	H9	212.16	PGK1_1	55.0	IMR 90 P8
80.0	H9	160.13	PGK1_1	55.0	IMR 90 P8
80.5	H9	108.93	PGK1_1	55.0	IMR 90 P8
81.0	H9	61.44	PGK1_1	55.0	IMR 90 P8
81.5	H9	22.96	PGK1_1	55.0	IMR 90 P8
82.0	H9	6.39	PGK1_1	55.0	IMR 90 P8
82.5	H9	5.13	PGK1_1	55.0	IMR 90 P8
83.0	H9	4.62	PGK1_1	55.0	IMR 90 P8
83.5	H9	4.52	PGK1_1	55.0	IMR 90 P8
84.0	H9	4.64	PGK1_1	55.0	IMR 90 P8
84.5	H9	4.23	PGK1_1	55.0	IMR 90 P8
85.0	H9	3.86	PGK1_1	55.0	IMR 90 P8
85.5	H9	3.81	PGK1_1	55.0	IMR 90 P8
86.0	H9	3.63	PGK1_1	55.0	IMR 90 P8
86.5	H9	3.09	PGK1_1	55.0	IMR 90 P8
87.0	H9	2.83	PGK1_1	55.0	IMR 90 P8
87.5	H9	2.93	PGK1_1	55.0	IMR 90 P8
88.0	H9	3.3	PGK1_1	55.0	IMR 90 P8
88.5	H9	3.18	PGK1_1	55.0	IMR 90 P8
89.0	H9	3.29	PGK1_1	55.0	IMR 90 P8
89.5	H9	3.65	PGK1_1	55.0	IMR 90 P8
90.0	H9	3.49	PGK1_1	55.0	IMR 90 P8
90.5	H9	3.23	PGK1_1	55.0	IMR 90 P8
91.0	H9	3.39	PGK1_1	55.0	IMR 90 P8
91.5	H9	3.32	PGK1_1	55.0	IMR 90 P8
92.0	H9	3.35	PGK1_1	55.0	IMR 90 P8
92.5	H9	3.99	PGK1_1	55.0	IMR 90 P8
93.0	H9	4.09	PGK1_1	55.0	IMR 90 P8
93.5	H9	3.55	PGK1_1	55.0	IMR 90 P8
94.0	H9	3.64	PGK1_1	55.0	IMR 90 P8
94.5	H9	2.87	PGK1_1	55.0	IMR 90 P8
95.0	H9	0.66	PGK1_1	55.0	IMR 90 P8
