# Supplementary material for: Primer PICKR: literature-mined scoring platform for robust RT–qPCR primers
Source: Nat Commun. 2026 May 28;17:6938. doi: 10.1038/s41467-026-73648-2 (PMC13388996; doi:10.1038/s41467-026-73648-2)
Supplement: Supplementary file 11 — Source Data [file 41467_2026_73648_MOESM11_ESM.zip › Suppl_Fig_S8/melting_curve_data_RSP18_1.csv]

Temperature	Well	Derivative	Target	melt temp	Replicate
55.0	A7	17.2	RSP18_1	65.0	IMR 90 P2
55.5	A7	37.27	RSP18_1	65.0	IMR 90 P2
56.0	A7	34.4	RSP18_1	65.0	IMR 90 P2
56.5	A7	34.4	RSP18_1	65.0	IMR 90 P2
57.0	A7	34.4	RSP18_1	65.0	IMR 90 P2
57.5	A7	34.17	RSP18_1	65.0	IMR 90 P2
58.0	A7	35.86	RSP18_1	65.0	IMR 90 P2
58.5	A7	36.87	RSP18_1	65.0	IMR 90 P2
59.0	A7	35.19	RSP18_1	65.0	IMR 90 P2
59.5	A7	33.88	RSP18_1	65.0	IMR 90 P2
60.0	A7	33.43	RSP18_1	65.0	IMR 90 P2
60.5	A7	32.49	RSP18_1	65.0	IMR 90 P2
61.0	A7	31.35	RSP18_1	65.0	IMR 90 P2
61.5	A7	30.26	RSP18_1	65.0	IMR 90 P2
62.0	A7	27.95	RSP18_1	65.0	IMR 90 P2
62.5	A7	26.21	RSP18_1	65.0	IMR 90 P2
63.0	A7	26.66	RSP18_1	65.0	IMR 90 P2
63.5	A7	30.29	RSP18_1	65.0	IMR 90 P2
64.0	A7	38.04	RSP18_1	65.0	IMR 90 P2
64.5	A7	49.08	RSP18_1	65.0	IMR 90 P2
65.0	A7	62.11	RSP18_1	65.0	IMR 90 P2
65.5	A7	76.11	RSP18_1	65.0	IMR 90 P2
66.0	A7	88.41	RSP18_1	65.0	IMR 90 P2
66.5	A7	97.09	RSP18_1	65.0	IMR 90 P2
67.0	A7	102.55	RSP18_1	65.0	IMR 90 P2
67.5	A7	105.9	RSP18_1	65.0	IMR 90 P2
68.0	A7	107.22	RSP18_1	65.0	IMR 90 P2
68.5	A7	107.04	RSP18_1	65.0	IMR 90 P2
69.0	A7	107.22	RSP18_1	65.0	IMR 90 P2
69.5	A7	108.87	RSP18_1	65.0	IMR 90 P2
70.0	A7	109.98	RSP18_1	65.0	IMR 90 P2
70.5	A7	110.06	RSP18_1	65.0	IMR 90 P2
71.0	A7	110.9	RSP18_1	65.0	IMR 90 P2
71.5	A7	111.45	RSP18_1	65.0	IMR 90 P2
72.0	A7	111.3	RSP18_1	65.0	IMR 90 P2
72.5	A7	111.98	RSP18_1	65.0	IMR 90 P2
73.0	A7	112.89	RSP18_1	65.0	IMR 90 P2
73.5	A7	113.11	RSP18_1	65.0	IMR 90 P2
74.0	A7	113.75	RSP18_1	65.0	IMR 90 P2
74.5	A7	113.62	RSP18_1	65.0	IMR 90 P2
75.0	A7	112.49	RSP18_1	65.0	IMR 90 P2
75.5	A7	112.26	RSP18_1	65.0	IMR 90 P2
76.0	A7	112.21	RSP18_1	65.0	IMR 90 P2
76.5	A7	111.72	RSP18_1	65.0	IMR 90 P2
77.0	A7	112.55	RSP18_1	65.0	IMR 90 P2
77.5	A7	114.29	RSP18_1	65.0	IMR 90 P2
78.0	A7	116.14	RSP18_1	65.0	IMR 90 P2
78.5	A7	123.54	RSP18_1	65.0	IMR 90 P2
79.0	A7	157.71	RSP18_1	65.0	IMR 90 P2
79.5	A7	231.53	RSP18_1	65.0	IMR 90 P2
80.0	A7	322.19	RSP18_1	65.0	IMR 90 P2
80.5	A7	408.13	RSP18_1	65.0	IMR 90 P2
81.0	A7	478.89	RSP18_1	65.0	IMR 90 P2
81.5	A7	491.96	RSP18_1	65.0	IMR 90 P2
82.0	A7	418.86	RSP18_1	65.0	IMR 90 P2
82.5	A7	305.61	RSP18_1	65.0	IMR 90 P2
83.0	A7	195.56	RSP18_1	65.0	IMR 90 P2
83.5	A7	95.56	RSP18_1	65.0	IMR 90 P2
84.0	A7	26.33	RSP18_1	65.0	IMR 90 P2
84.5	A7	2.83	RSP18_1	65.0	IMR 90 P2
85.0	A7	2.4	RSP18_1	65.0	IMR 90 P2
85.5	A7	2.55	RSP18_1	65.0	IMR 90 P2
86.0	A7	2.27	RSP18_1	65.0	IMR 90 P2
86.5	A7	2.33	RSP18_1	65.0	IMR 90 P2
87.0	A7	2.34	RSP18_1	65.0	IMR 90 P2
87.5	A7	1.85	RSP18_1	65.0	IMR 90 P2
88.0	A7	1.66	RSP18_1	65.0	IMR 90 P2
88.5	A7	2.23	RSP18_1	65.0	IMR 90 P2
89.0	A7	2.55	RSP18_1	65.0	IMR 90 P2
89.5	A7	2.68	RSP18_1	65.0	IMR 90 P2
90.0	A7	2.98	RSP18_1	65.0	IMR 90 P2
90.5	A7	2.98	RSP18_1	65.0	IMR 90 P2
91.0	A7	2.14	RSP18_1	65.0	IMR 90 P2
91.5	A7	1.75	RSP18_1	65.0	IMR 90 P2
92.0	A7	1.73	RSP18_1	65.0	IMR 90 P2
92.5	A7	1.57	RSP18_1	65.0	IMR 90 P2
93.0	A7	2.14	RSP18_1	65.0	IMR 90 P2
93.5	A7	2.44	RSP18_1	65.0	IMR 90 P2
94.0	A7	2.62	RSP18_1	65.0	IMR 90 P2
94.5	A7	2.0	RSP18_1	65.0	IMR 90 P2
95.0	A7	0.44	RSP18_1	65.0	IMR 90 P2
55.0	B7	17.97	RSP18_1	64.5	IMR 90 P2
55.5	B7	38.94	RSP18_1	64.5	IMR 90 P2
56.0	B7	35.95	RSP18_1	64.5	IMR 90 P2
56.5	B7	35.95	RSP18_1	64.5	IMR 90 P2
57.0	B7	35.95	RSP18_1	64.5	IMR 90 P2
57.5	B7	35.93	RSP18_1	64.5	IMR 90 P2
58.0	B7	35.98	RSP18_1	64.5	IMR 90 P2
58.5	B7	36.53	RSP18_1	64.5	IMR 90 P2
59.0	B7	36.91	RSP18_1	64.5	IMR 90 P2
59.5	B7	37.2	RSP18_1	64.5	IMR 90 P2
60.0	B7	36.9	RSP18_1	64.5	IMR 90 P2
60.5	B7	35.64	RSP18_1	64.5	IMR 90 P2
61.0	B7	34.13	RSP18_1	64.5	IMR 90 P2
61.5	B7	32.84	RSP18_1	64.5	IMR 90 P2
62.0	B7	31.37	RSP18_1	64.5	IMR 90 P2
62.5	B7	29.41	RSP18_1	64.5	IMR 90 P2
63.0	B7	30.63	RSP18_1	64.5	IMR 90 P2
63.5	B7	35.17	RSP18_1	64.5	IMR 90 P2
64.0	B7	41.51	RSP18_1	64.5	IMR 90 P2
64.5	B7	52.06	RSP18_1	64.5	IMR 90 P2
65.0	B7	66.4	RSP18_1	64.5	IMR 90 P2
65.5	B7	79.92	RSP18_1	64.5	IMR 90 P2
66.0	B7	91.09	RSP18_1	64.5	IMR 90 P2
66.5	B7	100.84	RSP18_1	64.5	IMR 90 P2
67.0	B7	106.84	RSP18_1	64.5	IMR 90 P2
67.5	B7	108.86	RSP18_1	64.5	IMR 90 P2
68.0	B7	109.22	RSP18_1	64.5	IMR 90 P2
68.5	B7	109.37	RSP18_1	64.5	IMR 90 P2
69.0	B7	109.16	RSP18_1	64.5	IMR 90 P2
69.5	B7	108.71	RSP18_1	64.5	IMR 90 P2
70.0	B7	108.73	RSP18_1	64.5	IMR 90 P2
70.5	B7	109.7	RSP18_1	64.5	IMR 90 P2
71.0	B7	111.16	RSP18_1	64.5	IMR 90 P2
71.5	B7	111.85	RSP18_1	64.5	IMR 90 P2
72.0	B7	113.08	RSP18_1	64.5	IMR 90 P2
72.5	B7	115.26	RSP18_1	64.5	IMR 90 P2
73.0	B7	116.14	RSP18_1	64.5	IMR 90 P2
73.5	B7	115.85	RSP18_1	64.5	IMR 90 P2
74.0	B7	116.63	RSP18_1	64.5	IMR 90 P2
74.5	B7	116.98	RSP18_1	64.5	IMR 90 P2
75.0	B7	116.11	RSP18_1	64.5	IMR 90 P2
75.5	B7	115.73	RSP18_1	64.5	IMR 90 P2
76.0	B7	116.1	RSP18_1	64.5	IMR 90 P2
76.5	B7	116.06	RSP18_1	64.5	IMR 90 P2
77.0	B7	116.46	RSP18_1	64.5	IMR 90 P2
77.5	B7	117.7	RSP18_1	64.5	IMR 90 P2
78.0	B7	120.1	RSP18_1	64.5	IMR 90 P2
78.5	B7	129.01	RSP18_1	64.5	IMR 90 P2
79.0	B7	168.46	RSP18_1	64.5	IMR 90 P2
79.5	B7	249.51	RSP18_1	64.5	IMR 90 P2
80.0	B7	345.65	RSP18_1	64.5	IMR 90 P2
80.5	B7	435.79	RSP18_1	64.5	IMR 90 P2
81.0	B7	507.32	RSP18_1	64.5	IMR 90 P2
81.5	B7	512.57	RSP18_1	64.5	IMR 90 P2
82.0	B7	429.12	RSP18_1	64.5	IMR 90 P2
82.5	B7	309.59	RSP18_1	64.5	IMR 90 P2
83.0	B7	194.49	RSP18_1	64.5	IMR 90 P2
83.5	B7	91.37	RSP18_1	64.5	IMR 90 P2
84.0	B7	23.69	RSP18_1	64.5	IMR 90 P2
84.5	B7	3.23	RSP18_1	64.5	IMR 90 P2
85.0	B7	2.94	RSP18_1	64.5	IMR 90 P2
85.5	B7	2.64	RSP18_1	64.5	IMR 90 P2
86.0	B7	2.51	RSP18_1	64.5	IMR 90 P2
86.5	B7	2.8	RSP18_1	64.5	IMR 90 P2
87.0	B7	2.28	RSP18_1	64.5	IMR 90 P2
87.5	B7	2.18	RSP18_1	64.5	IMR 90 P2
88.0	B7	2.63	RSP18_1	64.5	IMR 90 P2
88.5	B7	2.46	RSP18_1	64.5	IMR 90 P2
89.0	B7	2.04	RSP18_1	64.5	IMR 90 P2
89.5	B7	1.97	RSP18_1	64.5	IMR 90 P2
90.0	B7	1.99	RSP18_1	64.5	IMR 90 P2
90.5	B7	2.11	RSP18_1	64.5	IMR 90 P2
91.0	B7	2.39	RSP18_1	64.5	IMR 90 P2
91.5	B7	2.35	RSP18_1	64.5	IMR 90 P2
92.0	B7	2.37	RSP18_1	64.5	IMR 90 P2
92.5	B7	2.25	RSP18_1	64.5	IMR 90 P2
93.0	B7	1.72	RSP18_1	64.5	IMR 90 P2
93.5	B7	2.01	RSP18_1	64.5	IMR 90 P2
94.0	B7	2.07	RSP18_1	64.5	IMR 90 P2
94.5	B7	3.55	RSP18_1	64.5	IMR 90 P2
95.0	B7	2.36	RSP18_1	64.5	IMR 90 P2
55.0	C7	16.69	RSP18_1	63.3	IMR 90 P2
55.5	C7	36.17	RSP18_1	63.3	IMR 90 P2
56.0	C7	33.38	RSP18_1	63.3	IMR 90 P2
56.5	C7	33.38	RSP18_1	63.3	IMR 90 P2
57.0	C7	33.38	RSP18_1	63.3	IMR 90 P2
57.5	C7	33.21	RSP18_1	63.3	IMR 90 P2
58.0	C7	34.39	RSP18_1	63.3	IMR 90 P2
58.5	C7	35.73	RSP18_1	63.3	IMR 90 P2
59.0	C7	35.36	RSP18_1	63.3	IMR 90 P2
59.5	C7	36.98	RSP18_1	63.3	IMR 90 P2
60.0	C7	39.11	RSP18_1	63.3	IMR 90 P2
60.5	C7	38.61	RSP18_1	63.3	IMR 90 P2
61.0	C7	38.77	RSP18_1	63.3	IMR 90 P2
61.5	C7	39.58	RSP18_1	63.3	IMR 90 P2
62.0	C7	37.08	RSP18_1	63.3	IMR 90 P2
62.5	C7	36.54	RSP18_1	63.3	IMR 90 P2
63.0	C7	38.91	RSP18_1	63.3	IMR 90 P2
63.5	C7	41.23	RSP18_1	63.3	IMR 90 P2
64.0	C7	45.98	RSP18_1	63.3	IMR 90 P2
64.5	C7	55.44	RSP18_1	63.3	IMR 90 P2
65.0	C7	66.73	RSP18_1	63.3	IMR 90 P2
65.5	C7	78.82	RSP18_1	63.3	IMR 90 P2
66.0	C7	92.29	RSP18_1	63.3	IMR 90 P2
66.5	C7	103.7	RSP18_1	63.3	IMR 90 P2
67.0	C7	111.98	RSP18_1	63.3	IMR 90 P2
67.5	C7	116.1	RSP18_1	63.3	IMR 90 P2
68.0	C7	117.1	RSP18_1	63.3	IMR 90 P2
68.5	C7	116.19	RSP18_1	63.3	IMR 90 P2
69.0	C7	114.73	RSP18_1	63.3	IMR 90 P2
69.5	C7	114.12	RSP18_1	63.3	IMR 90 P2
70.0	C7	114.89	RSP18_1	63.3	IMR 90 P2
70.5	C7	116.56	RSP18_1	63.3	IMR 90 P2
71.0	C7	118.04	RSP18_1	63.3	IMR 90 P2
71.5	C7	119.48	RSP18_1	63.3	IMR 90 P2
72.0	C7	120.4	RSP18_1	63.3	IMR 90 P2
72.5	C7	120.91	RSP18_1	63.3	IMR 90 P2
73.0	C7	120.9	RSP18_1	63.3	IMR 90 P2
73.5	C7	121.42	RSP18_1	63.3	IMR 90 P2
74.0	C7	122.54	RSP18_1	63.3	IMR 90 P2
74.5	C7	122.77	RSP18_1	63.3	IMR 90 P2
75.0	C7	123.22	RSP18_1	63.3	IMR 90 P2
75.5	C7	124.67	RSP18_1	63.3	IMR 90 P2
76.0	C7	125.27	RSP18_1	63.3	IMR 90 P2
76.5	C7	124.59	RSP18_1	63.3	IMR 90 P2
77.0	C7	124.72	RSP18_1	63.3	IMR 90 P2
77.5	C7	125.2	RSP18_1	63.3	IMR 90 P2
78.0	C7	126.08	RSP18_1	63.3	IMR 90 P2
78.5	C7	134.7	RSP18_1	63.3	IMR 90 P2
79.0	C7	177.69	RSP18_1	63.3	IMR 90 P2
79.5	C7	265.12	RSP18_1	63.3	IMR 90 P2
80.0	C7	367.67	RSP18_1	63.3	IMR 90 P2
80.5	C7	463.32	RSP18_1	63.3	IMR 90 P2
81.0	C7	539.29	RSP18_1	63.3	IMR 90 P2
81.5	C7	544.17	RSP18_1	63.3	IMR 90 P2
82.0	C7	454.87	RSP18_1	63.3	IMR 90 P2
82.5	C7	328.17	RSP18_1	63.3	IMR 90 P2
83.0	C7	206.57	RSP18_1	63.3	IMR 90 P2
83.5	C7	97.94	RSP18_1	63.3	IMR 90 P2
84.0	C7	26.35	RSP18_1	63.3	IMR 90 P2
84.5	C7	3.72	RSP18_1	63.3	IMR 90 P2
85.0	C7	3.16	RSP18_1	63.3	IMR 90 P2
85.5	C7	3.45	RSP18_1	63.3	IMR 90 P2
86.0	C7	2.55	RSP18_1	63.3	IMR 90 P2
86.5	C7	2.02	RSP18_1	63.3	IMR 90 P2
87.0	C7	2.44	RSP18_1	63.3	IMR 90 P2
87.5	C7	2.14	RSP18_1	63.3	IMR 90 P2
88.0	C7	1.56	RSP18_1	63.3	IMR 90 P2
88.5	C7	1.72	RSP18_1	63.3	IMR 90 P2
89.0	C7	2.13	RSP18_1	63.3	IMR 90 P2
89.5	C7	2.22	RSP18_1	63.3	IMR 90 P2
90.0	C7	2.68	RSP18_1	63.3	IMR 90 P2
90.5	C7	3.06	RSP18_1	63.3	IMR 90 P2
91.0	C7	3.19	RSP18_1	63.3	IMR 90 P2
91.5	C7	3.02	RSP18_1	63.3	IMR 90 P2
92.0	C7	2.78	RSP18_1	63.3	IMR 90 P2
92.5	C7	2.42	RSP18_1	63.3	IMR 90 P2
93.0	C7	1.94	RSP18_1	63.3	IMR 90 P2
93.5	C7	1.5	RSP18_1	63.3	IMR 90 P2
94.0	C7	1.14	RSP18_1	63.3	IMR 90 P2
94.5	C7	0.72	RSP18_1	63.3	IMR 90 P2
95.0	C7	0.05	RSP18_1	63.3	IMR 90 P2
55.0	D7	14.13	RSP18_1	61.4	IMR 90 P2
55.5	D7	30.6	RSP18_1	61.4	IMR 90 P2
56.0	D7	28.25	RSP18_1	61.4	IMR 90 P2
56.5	D7	28.25	RSP18_1	61.4	IMR 90 P2
57.0	D7	28.25	RSP18_1	61.4	IMR 90 P2
57.5	D7	28.08	RSP18_1	61.4	IMR 90 P2
58.0	D7	29.05	RSP18_1	61.4	IMR 90 P2
58.5	D7	31.36	RSP18_1	61.4	IMR 90 P2
59.0	D7	34.19	RSP18_1	61.4	IMR 90 P2
59.5	D7	36.12	RSP18_1	61.4	IMR 90 P2
60.0	D7	37.64	RSP18_1	61.4	IMR 90 P2
60.5	D7	38.8	RSP18_1	61.4	IMR 90 P2
61.0	D7	38.72	RSP18_1	61.4	IMR 90 P2
61.5	D7	38.25	RSP18_1	61.4	IMR 90 P2
62.0	D7	37.69	RSP18_1	61.4	IMR 90 P2
62.5	D7	37.3	RSP18_1	61.4	IMR 90 P2
63.0	D7	38.24	RSP18_1	61.4	IMR 90 P2
63.5	D7	41.46	RSP18_1	61.4	IMR 90 P2
64.0	D7	46.58	RSP18_1	61.4	IMR 90 P2
64.5	D7	54.84	RSP18_1	61.4	IMR 90 P2
65.0	D7	65.45	RSP18_1	61.4	IMR 90 P2
65.5	D7	76.78	RSP18_1	61.4	IMR 90 P2
66.0	D7	87.53	RSP18_1	61.4	IMR 90 P2
66.5	D7	96.84	RSP18_1	61.4	IMR 90 P2
67.0	D7	103.1	RSP18_1	61.4	IMR 90 P2
67.5	D7	106.69	RSP18_1	61.4	IMR 90 P2
68.0	D7	108.29	RSP18_1	61.4	IMR 90 P2
68.5	D7	108.95	RSP18_1	61.4	IMR 90 P2
69.0	D7	109.91	RSP18_1	61.4	IMR 90 P2
69.5	D7	111.01	RSP18_1	61.4	IMR 90 P2
70.0	D7	112.0	RSP18_1	61.4	IMR 90 P2
70.5	D7	113.19	RSP18_1	61.4	IMR 90 P2
71.0	D7	114.73	RSP18_1	61.4	IMR 90 P2
71.5	D7	115.25	RSP18_1	61.4	IMR 90 P2
72.0	D7	116.18	RSP18_1	61.4	IMR 90 P2
72.5	D7	117.89	RSP18_1	61.4	IMR 90 P2
73.0	D7	119.63	RSP18_1	61.4	IMR 90 P2
73.5	D7	120.01	RSP18_1	61.4	IMR 90 P2
74.0	D7	120.19	RSP18_1	61.4	IMR 90 P2
74.5	D7	120.28	RSP18_1	61.4	IMR 90 P2
75.0	D7	119.78	RSP18_1	61.4	IMR 90 P2
75.5	D7	119.06	RSP18_1	61.4	IMR 90 P2
76.0	D7	119.02	RSP18_1	61.4	IMR 90 P2
76.5	D7	119.87	RSP18_1	61.4	IMR 90 P2
77.0	D7	120.67	RSP18_1	61.4	IMR 90 P2
77.5	D7	121.54	RSP18_1	61.4	IMR 90 P2
78.0	D7	123.54	RSP18_1	61.4	IMR 90 P2
78.5	D7	133.63	RSP18_1	61.4	IMR 90 P2
79.0	D7	175.98	RSP18_1	61.4	IMR 90 P2
79.5	D7	259.18	RSP18_1	61.4	IMR 90 P2
80.0	D7	355.52	RSP18_1	61.4	IMR 90 P2
80.5	D7	445.38	RSP18_1	61.4	IMR 90 P2
81.0	D7	514.66	RSP18_1	61.4	IMR 90 P2
81.5	D7	513.43	RSP18_1	61.4	IMR 90 P2
82.0	D7	424.61	RSP18_1	61.4	IMR 90 P2
82.5	D7	304.13	RSP18_1	61.4	IMR 90 P2
83.0	D7	188.9	RSP18_1	61.4	IMR 90 P2
83.5	D7	86.3	RSP18_1	61.4	IMR 90 P2
84.0	D7	21.16	RSP18_1	61.4	IMR 90 P2
84.5	D7	2.75	RSP18_1	61.4	IMR 90 P2
85.0	D7	3.01	RSP18_1	61.4	IMR 90 P2
85.5	D7	2.99	RSP18_1	61.4	IMR 90 P2
86.0	D7	2.75	RSP18_1	61.4	IMR 90 P2
86.5	D7	3.0	RSP18_1	61.4	IMR 90 P2
87.0	D7	2.7	RSP18_1	61.4	IMR 90 P2
87.5	D7	2.31	RSP18_1	61.4	IMR 90 P2
88.0	D7	2.43	RSP18_1	61.4	IMR 90 P2
88.5	D7	2.62	RSP18_1	61.4	IMR 90 P2
89.0	D7	2.88	RSP18_1	61.4	IMR 90 P2
89.5	D7	3.21	RSP18_1	61.4	IMR 90 P2
90.0	D7	2.96	RSP18_1	61.4	IMR 90 P2
90.5	D7	2.84	RSP18_1	61.4	IMR 90 P2
91.0	D7	2.92	RSP18_1	61.4	IMR 90 P2
91.5	D7	2.35	RSP18_1	61.4	IMR 90 P2
92.0	D7	2.25	RSP18_1	61.4	IMR 90 P2
92.5	D7	2.46	RSP18_1	61.4	IMR 90 P2
93.0	D7	2.48	RSP18_1	61.4	IMR 90 P2
93.5	D7	2.03	RSP18_1	61.4	IMR 90 P2
94.0	D7	1.87	RSP18_1	61.4	IMR 90 P2
94.5	D7	1.08	RSP18_1	61.4	IMR 90 P2
95.0	D7	-0.08	RSP18_1	61.4	IMR 90 P2
55.0	E7	11.37	RSP18_1	59.0	IMR 90 P2
55.5	E7	24.64	RSP18_1	59.0	IMR 90 P2
56.0	E7	22.74	RSP18_1	59.0	IMR 90 P2
56.5	E7	22.74	RSP18_1	59.0	IMR 90 P2
57.0	E7	22.74	RSP18_1	59.0	IMR 90 P2
57.5	E7	22.45	RSP18_1	59.0	IMR 90 P2
58.0	E7	24.35	RSP18_1	59.0	IMR 90 P2
58.5	E7	27.18	RSP18_1	59.0	IMR 90 P2
59.0	E7	28.28	RSP18_1	59.0	IMR 90 P2
59.5	E7	30.97	RSP18_1	59.0	IMR 90 P2
60.0	E7	35.21	RSP18_1	59.0	IMR 90 P2
60.5	E7	37.69	RSP18_1	59.0	IMR 90 P2
61.0	E7	38.87	RSP18_1	59.0	IMR 90 P2
61.5	E7	39.78	RSP18_1	59.0	IMR 90 P2
62.0	E7	39.45	RSP18_1	59.0	IMR 90 P2
62.5	E7	39.2	RSP18_1	59.0	IMR 90 P2
63.0	E7	41.25	RSP18_1	59.0	IMR 90 P2
63.5	E7	45.13	RSP18_1	59.0	IMR 90 P2
64.0	E7	51.45	RSP18_1	59.0	IMR 90 P2
64.5	E7	60.59	RSP18_1	59.0	IMR 90 P2
65.0	E7	70.28	RSP18_1	59.0	IMR 90 P2
65.5	E7	80.23	RSP18_1	59.0	IMR 90 P2
66.0	E7	90.1	RSP18_1	59.0	IMR 90 P2
66.5	E7	98.7	RSP18_1	59.0	IMR 90 P2
67.0	E7	104.25	RSP18_1	59.0	IMR 90 P2
67.5	E7	107.95	RSP18_1	59.0	IMR 90 P2
68.0	E7	110.19	RSP18_1	59.0	IMR 90 P2
68.5	E7	111.14	RSP18_1	59.0	IMR 90 P2
69.0	E7	111.18	RSP18_1	59.0	IMR 90 P2
69.5	E7	111.68	RSP18_1	59.0	IMR 90 P2
70.0	E7	112.72	RSP18_1	59.0	IMR 90 P2
70.5	E7	113.51	RSP18_1	59.0	IMR 90 P2
71.0	E7	114.34	RSP18_1	59.0	IMR 90 P2
71.5	E7	114.86	RSP18_1	59.0	IMR 90 P2
72.0	E7	115.44	RSP18_1	59.0	IMR 90 P2
72.5	E7	116.95	RSP18_1	59.0	IMR 90 P2
73.0	E7	117.7	RSP18_1	59.0	IMR 90 P2
73.5	E7	118.0	RSP18_1	59.0	IMR 90 P2
74.0	E7	118.99	RSP18_1	59.0	IMR 90 P2
74.5	E7	118.47	RSP18_1	59.0	IMR 90 P2
75.0	E7	116.43	RSP18_1	59.0	IMR 90 P2
75.5	E7	115.38	RSP18_1	59.0	IMR 90 P2
76.0	E7	114.53	RSP18_1	59.0	IMR 90 P2
76.5	E7	113.88	RSP18_1	59.0	IMR 90 P2
77.0	E7	115.53	RSP18_1	59.0	IMR 90 P2
77.5	E7	116.76	RSP18_1	59.0	IMR 90 P2
78.0	E7	118.18	RSP18_1	59.0	IMR 90 P2
78.5	E7	128.36	RSP18_1	59.0	IMR 90 P2
79.0	E7	169.49	RSP18_1	59.0	IMR 90 P2
79.5	E7	244.72	RSP18_1	59.0	IMR 90 P2
80.0	E7	329.78	RSP18_1	59.0	IMR 90 P2
80.5	E7	408.52	RSP18_1	59.0	IMR 90 P2
81.0	E7	465.41	RSP18_1	59.0	IMR 90 P2
81.5	E7	454.66	RSP18_1	59.0	IMR 90 P2
82.0	E7	368.76	RSP18_1	59.0	IMR 90 P2
82.5	E7	260.35	RSP18_1	59.0	IMR 90 P2
83.0	E7	157.77	RSP18_1	59.0	IMR 90 P2
83.5	E7	68.58	RSP18_1	59.0	IMR 90 P2
84.0	E7	15.54	RSP18_1	59.0	IMR 90 P2
84.5	E7	2.16	RSP18_1	59.0	IMR 90 P2
85.0	E7	2.07	RSP18_1	59.0	IMR 90 P2
85.5	E7	2.2	RSP18_1	59.0	IMR 90 P2
86.0	E7	2.18	RSP18_1	59.0	IMR 90 P2
86.5	E7	2.04	RSP18_1	59.0	IMR 90 P2
87.0	E7	2.27	RSP18_1	59.0	IMR 90 P2
87.5	E7	2.99	RSP18_1	59.0	IMR 90 P2
88.0	E7	3.09	RSP18_1	59.0	IMR 90 P2
88.5	E7	2.59	RSP18_1	59.0	IMR 90 P2
89.0	E7	2.63	RSP18_1	59.0	IMR 90 P2
89.5	E7	2.44	RSP18_1	59.0	IMR 90 P2
90.0	E7	1.58	RSP18_1	59.0	IMR 90 P2
90.5	E7	0.98	RSP18_1	59.0	IMR 90 P2
91.0	E7	1.37	RSP18_1	59.0	IMR 90 P2
91.5	E7	1.55	RSP18_1	59.0	IMR 90 P2
92.0	E7	1.74	RSP18_1	59.0	IMR 90 P2
92.5	E7	2.34	RSP18_1	59.0	IMR 90 P2
93.0	E7	2.77	RSP18_1	59.0	IMR 90 P2
93.5	E7	2.61	RSP18_1	59.0	IMR 90 P2
94.0	E7	2.34	RSP18_1	59.0	IMR 90 P2
94.5	E7	2.18	RSP18_1	59.0	IMR 90 P2
95.0	E7	0.75	RSP18_1	59.0	IMR 90 P2
55.0	F7	7.49	RSP18_1	57.0	IMR 90 P2
55.5	F7	16.22	RSP18_1	57.0	IMR 90 P2
56.0	F7	14.97	RSP18_1	57.0	IMR 90 P2
56.5	F7	14.97	RSP18_1	57.0	IMR 90 P2
57.0	F7	14.97	RSP18_1	57.0	IMR 90 P2
57.5	F7	14.62	RSP18_1	57.0	IMR 90 P2
58.0	F7	16.64	RSP18_1	57.0	IMR 90 P2
58.5	F7	21.98	RSP18_1	57.0	IMR 90 P2
59.0	F7	26.43	RSP18_1	57.0	IMR 90 P2
59.5	F7	29.4	RSP18_1	57.0	IMR 90 P2
60.0	F7	32.46	RSP18_1	57.0	IMR 90 P2
60.5	F7	34.15	RSP18_1	57.0	IMR 90 P2
61.0	F7	33.6	RSP18_1	57.0	IMR 90 P2
61.5	F7	32.89	RSP18_1	57.0	IMR 90 P2
62.0	F7	32.11	RSP18_1	57.0	IMR 90 P2
62.5	F7	31.26	RSP18_1	57.0	IMR 90 P2
63.0	F7	31.84	RSP18_1	57.0	IMR 90 P2
63.5	F7	34.63	RSP18_1	57.0	IMR 90 P2
64.0	F7	39.61	RSP18_1	57.0	IMR 90 P2
64.5	F7	47.39	RSP18_1	57.0	IMR 90 P2
65.0	F7	56.76	RSP18_1	57.0	IMR 90 P2
65.5	F7	67.01	RSP18_1	57.0	IMR 90 P2
66.0	F7	77.76	RSP18_1	57.0	IMR 90 P2
66.5	F7	86.75	RSP18_1	57.0	IMR 90 P2
67.0	F7	93.11	RSP18_1	57.0	IMR 90 P2
67.5	F7	97.57	RSP18_1	57.0	IMR 90 P2
68.0	F7	100.05	RSP18_1	57.0	IMR 90 P2
68.5	F7	100.48	RSP18_1	57.0	IMR 90 P2
69.0	F7	100.72	RSP18_1	57.0	IMR 90 P2
69.5	F7	101.0	RSP18_1	57.0	IMR 90 P2
70.0	F7	101.32	RSP18_1	57.0	IMR 90 P2
70.5	F7	102.05	RSP18_1	57.0	IMR 90 P2
71.0	F7	103.23	RSP18_1	57.0	IMR 90 P2
71.5	F7	104.28	RSP18_1	57.0	IMR 90 P2
72.0	F7	105.51	RSP18_1	57.0	IMR 90 P2
72.5	F7	106.44	RSP18_1	57.0	IMR 90 P2
73.0	F7	106.86	RSP18_1	57.0	IMR 90 P2
73.5	F7	106.79	RSP18_1	57.0	IMR 90 P2
74.0	F7	106.27	RSP18_1	57.0	IMR 90 P2
74.5	F7	105.39	RSP18_1	57.0	IMR 90 P2
75.0	F7	104.51	RSP18_1	57.0	IMR 90 P2
75.5	F7	104.0	RSP18_1	57.0	IMR 90 P2
76.0	F7	103.75	RSP18_1	57.0	IMR 90 P2
76.5	F7	104.12	RSP18_1	57.0	IMR 90 P2
77.0	F7	105.45	RSP18_1	57.0	IMR 90 P2
77.5	F7	107.35	RSP18_1	57.0	IMR 90 P2
78.0	F7	109.44	RSP18_1	57.0	IMR 90 P2
78.5	F7	117.59	RSP18_1	57.0	IMR 90 P2
79.0	F7	152.84	RSP18_1	57.0	IMR 90 P2
79.5	F7	220.83	RSP18_1	57.0	IMR 90 P2
80.0	F7	297.43	RSP18_1	57.0	IMR 90 P2
80.5	F7	368.27	RSP18_1	57.0	IMR 90 P2
81.0	F7	422.67	RSP18_1	57.0	IMR 90 P2
81.5	F7	418.0	RSP18_1	57.0	IMR 90 P2
82.0	F7	341.44	RSP18_1	57.0	IMR 90 P2
82.5	F7	242.16	RSP18_1	57.0	IMR 90 P2
83.0	F7	148.84	RSP18_1	57.0	IMR 90 P2
83.5	F7	66.07	RSP18_1	57.0	IMR 90 P2
84.0	F7	15.22	RSP18_1	57.0	IMR 90 P2
84.5	F7	2.46	RSP18_1	57.0	IMR 90 P2
85.0	F7	3.08	RSP18_1	57.0	IMR 90 P2
85.5	F7	3.19	RSP18_1	57.0	IMR 90 P2
86.0	F7	3.04	RSP18_1	57.0	IMR 90 P2
86.5	F7	2.28	RSP18_1	57.0	IMR 90 P2
87.0	F7	2.06	RSP18_1	57.0	IMR 90 P2
87.5	F7	2.42	RSP18_1	57.0	IMR 90 P2
88.0	F7	2.37	RSP18_1	57.0	IMR 90 P2
88.5	F7	2.4	RSP18_1	57.0	IMR 90 P2
89.0	F7	2.73	RSP18_1	57.0	IMR 90 P2
89.5	F7	2.75	RSP18_1	57.0	IMR 90 P2
90.0	F7	2.73	RSP18_1	57.0	IMR 90 P2
90.5	F7	2.64	RSP18_1	57.0	IMR 90 P2
91.0	F7	2.22	RSP18_1	57.0	IMR 90 P2
91.5	F7	2.27	RSP18_1	57.0	IMR 90 P2
92.0	F7	2.04	RSP18_1	57.0	IMR 90 P2
92.5	F7	1.1	RSP18_1	57.0	IMR 90 P2
93.0	F7	0.9	RSP18_1	57.0	IMR 90 P2
93.5	F7	1.3	RSP18_1	57.0	IMR 90 P2
94.0	F7	0.9	RSP18_1	57.0	IMR 90 P2
94.5	F7	1.61	RSP18_1	57.0	IMR 90 P2
95.0	F7	1.27	RSP18_1	57.0	IMR 90 P2
55.0	G7	7.23	RSP18_1	55.7	IMR 90 P2
55.5	G7	15.66	RSP18_1	55.7	IMR 90 P2
56.0	G7	14.46	RSP18_1	55.7	IMR 90 P2
56.5	G7	14.46	RSP18_1	55.7	IMR 90 P2
57.0	G7	14.46	RSP18_1	55.7	IMR 90 P2
57.5	G7	13.83	RSP18_1	55.7	IMR 90 P2
58.0	G7	17.7	RSP18_1	55.7	IMR 90 P2
58.5	G7	25.41	RSP18_1	55.7	IMR 90 P2
59.0	G7	30.95	RSP18_1	55.7	IMR 90 P2
59.5	G7	36.2	RSP18_1	55.7	IMR 90 P2
60.0	G7	39.67	RSP18_1	55.7	IMR 90 P2
60.5	G7	39.55	RSP18_1	55.7	IMR 90 P2
61.0	G7	39.55	RSP18_1	55.7	IMR 90 P2
61.5	G7	39.84	RSP18_1	55.7	IMR 90 P2
62.0	G7	37.28	RSP18_1	55.7	IMR 90 P2
62.5	G7	34.63	RSP18_1	55.7	IMR 90 P2
63.0	G7	34.62	RSP18_1	55.7	IMR 90 P2
63.5	G7	34.21	RSP18_1	55.7	IMR 90 P2
64.0	G7	34.31	RSP18_1	55.7	IMR 90 P2
64.5	G7	38.47	RSP18_1	55.7	IMR 90 P2
65.0	G7	45.57	RSP18_1	55.7	IMR 90 P2
65.5	G7	54.33	RSP18_1	55.7	IMR 90 P2
66.0	G7	64.14	RSP18_1	55.7	IMR 90 P2
66.5	G7	73.77	RSP18_1	55.7	IMR 90 P2
67.0	G7	82.41	RSP18_1	55.7	IMR 90 P2
67.5	G7	88.28	RSP18_1	55.7	IMR 90 P2
68.0	G7	90.9	RSP18_1	55.7	IMR 90 P2
68.5	G7	93.21	RSP18_1	55.7	IMR 90 P2
69.0	G7	94.93	RSP18_1	55.7	IMR 90 P2
69.5	G7	94.73	RSP18_1	55.7	IMR 90 P2
70.0	G7	94.86	RSP18_1	55.7	IMR 90 P2
70.5	G7	95.28	RSP18_1	55.7	IMR 90 P2
71.0	G7	93.93	RSP18_1	55.7	IMR 90 P2
71.5	G7	92.48	RSP18_1	55.7	IMR 90 P2
72.0	G7	92.37	RSP18_1	55.7	IMR 90 P2
72.5	G7	92.6	RSP18_1	55.7	IMR 90 P2
73.0	G7	93.81	RSP18_1	55.7	IMR 90 P2
73.5	G7	96.06	RSP18_1	55.7	IMR 90 P2
74.0	G7	97.53	RSP18_1	55.7	IMR 90 P2
74.5	G7	97.9	RSP18_1	55.7	IMR 90 P2
75.0	G7	98.56	RSP18_1	55.7	IMR 90 P2
75.5	G7	97.93	RSP18_1	55.7	IMR 90 P2
76.0	G7	97.31	RSP18_1	55.7	IMR 90 P2
76.5	G7	98.65	RSP18_1	55.7	IMR 90 P2
77.0	G7	100.7	RSP18_1	55.7	IMR 90 P2
77.5	G7	101.57	RSP18_1	55.7	IMR 90 P2
78.0	G7	103.51	RSP18_1	55.7	IMR 90 P2
78.5	G7	109.76	RSP18_1	55.7	IMR 90 P2
79.0	G7	137.45	RSP18_1	55.7	IMR 90 P2
79.5	G7	197.12	RSP18_1	55.7	IMR 90 P2
80.0	G7	267.98	RSP18_1	55.7	IMR 90 P2
80.5	G7	333.36	RSP18_1	55.7	IMR 90 P2
81.0	G7	385.4	RSP18_1	55.7	IMR 90 P2
81.5	G7	387.4	RSP18_1	55.7	IMR 90 P2
82.0	G7	320.85	RSP18_1	55.7	IMR 90 P2
82.5	G7	228.97	RSP18_1	55.7	IMR 90 P2
83.0	G7	142.88	RSP18_1	55.7	IMR 90 P2
83.5	G7	65.81	RSP18_1	55.7	IMR 90 P2
84.0	G7	15.56	RSP18_1	55.7	IMR 90 P2
84.5	G7	1.9	RSP18_1	55.7	IMR 90 P2
85.0	G7	3.21	RSP18_1	55.7	IMR 90 P2
85.5	G7	3.25	RSP18_1	55.7	IMR 90 P2
86.0	G7	2.93	RSP18_1	55.7	IMR 90 P2
86.5	G7	3.34	RSP18_1	55.7	IMR 90 P2
87.0	G7	3.18	RSP18_1	55.7	IMR 90 P2
87.5	G7	2.42	RSP18_1	55.7	IMR 90 P2
88.0	G7	2.05	RSP18_1	55.7	IMR 90 P2
88.5	G7	1.98	RSP18_1	55.7	IMR 90 P2
89.0	G7	1.83	RSP18_1	55.7	IMR 90 P2
89.5	G7	1.85	RSP18_1	55.7	IMR 90 P2
90.0	G7	1.96	RSP18_1	55.7	IMR 90 P2
90.5	G7	1.97	RSP18_1	55.7	IMR 90 P2
91.0	G7	1.95	RSP18_1	55.7	IMR 90 P2
91.5	G7	1.99	RSP18_1	55.7	IMR 90 P2
92.0	G7	1.98	RSP18_1	55.7	IMR 90 P2
92.5	G7	1.99	RSP18_1	55.7	IMR 90 P2
93.0	G7	2.49	RSP18_1	55.7	IMR 90 P2
93.5	G7	2.33	RSP18_1	55.7	IMR 90 P2
94.0	G7	2.04	RSP18_1	55.7	IMR 90 P2
94.5	G7	1.18	RSP18_1	55.7	IMR 90 P2
95.0	G7	-0.04	RSP18_1	55.7	IMR 90 P2
55.0	H7	7.67	RSP18_1	55.0	IMR 90 P2
55.5	H7	16.62	RSP18_1	55.0	IMR 90 P2
56.0	H7	15.34	RSP18_1	55.0	IMR 90 P2
56.5	H7	15.34	RSP18_1	55.0	IMR 90 P2
57.0	H7	15.34	RSP18_1	55.0	IMR 90 P2
57.5	H7	14.74	RSP18_1	55.0	IMR 90 P2
58.0	H7	18.42	RSP18_1	55.0	IMR 90 P2
58.5	H7	25.88	RSP18_1	55.0	IMR 90 P2
59.0	H7	31.5	RSP18_1	55.0	IMR 90 P2
59.5	H7	35.48	RSP18_1	55.0	IMR 90 P2
60.0	H7	38.62	RSP18_1	55.0	IMR 90 P2
60.5	H7	40.81	RSP18_1	55.0	IMR 90 P2
61.0	H7	41.19	RSP18_1	55.0	IMR 90 P2
61.5	H7	40.88	RSP18_1	55.0	IMR 90 P2
62.0	H7	40.19	RSP18_1	55.0	IMR 90 P2
62.5	H7	38.47	RSP18_1	55.0	IMR 90 P2
63.0	H7	36.85	RSP18_1	55.0	IMR 90 P2
63.5	H7	36.98	RSP18_1	55.0	IMR 90 P2
64.0	H7	37.95	RSP18_1	55.0	IMR 90 P2
64.5	H7	39.91	RSP18_1	55.0	IMR 90 P2
65.0	H7	44.78	RSP18_1	55.0	IMR 90 P2
65.5	H7	51.93	RSP18_1	55.0	IMR 90 P2
66.0	H7	59.81	RSP18_1	55.0	IMR 90 P2
66.5	H7	68.42	RSP18_1	55.0	IMR 90 P2
67.0	H7	77.7	RSP18_1	55.0	IMR 90 P2
67.5	H7	85.38	RSP18_1	55.0	IMR 90 P2
68.0	H7	90.66	RSP18_1	55.0	IMR 90 P2
68.5	H7	94.02	RSP18_1	55.0	IMR 90 P2
69.0	H7	95.6	RSP18_1	55.0	IMR 90 P2
69.5	H7	95.74	RSP18_1	55.0	IMR 90 P2
70.0	H7	95.16	RSP18_1	55.0	IMR 90 P2
70.5	H7	93.97	RSP18_1	55.0	IMR 90 P2
71.0	H7	92.74	RSP18_1	55.0	IMR 90 P2
71.5	H7	92.38	RSP18_1	55.0	IMR 90 P2
72.0	H7	91.61	RSP18_1	55.0	IMR 90 P2
72.5	H7	90.76	RSP18_1	55.0	IMR 90 P2
73.0	H7	91.6	RSP18_1	55.0	IMR 90 P2
73.5	H7	93.06	RSP18_1	55.0	IMR 90 P2
74.0	H7	93.55	RSP18_1	55.0	IMR 90 P2
74.5	H7	94.27	RSP18_1	55.0	IMR 90 P2
75.0	H7	95.37	RSP18_1	55.0	IMR 90 P2
75.5	H7	95.67	RSP18_1	55.0	IMR 90 P2
76.0	H7	95.69	RSP18_1	55.0	IMR 90 P2
76.5	H7	96.75	RSP18_1	55.0	IMR 90 P2
77.0	H7	98.74	RSP18_1	55.0	IMR 90 P2
77.5	H7	100.07	RSP18_1	55.0	IMR 90 P2
78.0	H7	101.06	RSP18_1	55.0	IMR 90 P2
78.5	H7	104.29	RSP18_1	55.0	IMR 90 P2
79.0	H7	124.35	RSP18_1	55.0	IMR 90 P2
79.5	H7	174.86	RSP18_1	55.0	IMR 90 P2
80.0	H7	240.39	RSP18_1	55.0	IMR 90 P2
80.5	H7	302.39	RSP18_1	55.0	IMR 90 P2
81.0	H7	355.7	RSP18_1	55.0	IMR 90 P2
81.5	H7	370.06	RSP18_1	55.0	IMR 90 P2
82.0	H7	317.87	RSP18_1	55.0	IMR 90 P2
82.5	H7	232.92	RSP18_1	55.0	IMR 90 P2
83.0	H7	150.98	RSP18_1	55.0	IMR 90 P2
83.5	H7	75.36	RSP18_1	55.0	IMR 90 P2
84.0	H7	21.51	RSP18_1	55.0	IMR 90 P2
84.5	H7	2.9	RSP18_1	55.0	IMR 90 P2
85.0	H7	2.04	RSP18_1	55.0	IMR 90 P2
85.5	H7	1.71	RSP18_1	55.0	IMR 90 P2
86.0	H7	1.92	RSP18_1	55.0	IMR 90 P2
86.5	H7	1.94	RSP18_1	55.0	IMR 90 P2
87.0	H7	1.88	RSP18_1	55.0	IMR 90 P2
87.5	H7	2.45	RSP18_1	55.0	IMR 90 P2
88.0	H7	3.18	RSP18_1	55.0	IMR 90 P2
88.5	H7	3.06	RSP18_1	55.0	IMR 90 P2
89.0	H7	2.78	RSP18_1	55.0	IMR 90 P2
89.5	H7	2.66	RSP18_1	55.0	IMR 90 P2
90.0	H7	1.77	RSP18_1	55.0	IMR 90 P2
90.5	H7	0.97	RSP18_1	55.0	IMR 90 P2
91.0	H7	0.84	RSP18_1	55.0	IMR 90 P2
91.5	H7	0.9	RSP18_1	55.0	IMR 90 P2
92.0	H7	1.21	RSP18_1	55.0	IMR 90 P2
92.5	H7	2.35	RSP18_1	55.0	IMR 90 P2
93.0	H7	3.37	RSP18_1	55.0	IMR 90 P2
93.5	H7	3.42	RSP18_1	55.0	IMR 90 P2
94.0	H7	3.85	RSP18_1	55.0	IMR 90 P2
94.5	H7	3.19	RSP18_1	55.0	IMR 90 P2
95.0	H7	0.76	RSP18_1	55.0	IMR 90 P2
55.0	A7	18.57	RSP18_1	65.0	IMR 90 P11
55.5	A7	40.22	RSP18_1	65.0	IMR 90 P11
56.0	A7	37.13	RSP18_1	65.0	IMR 90 P11
56.5	A7	37.13	RSP18_1	65.0	IMR 90 P11
57.0	A7	37.13	RSP18_1	65.0	IMR 90 P11
57.5	A7	37.02	RSP18_1	65.0	IMR 90 P11
58.0	A7	37.81	RSP18_1	65.0	IMR 90 P11
58.5	A7	38.32	RSP18_1	65.0	IMR 90 P11
59.0	A7	38.47	RSP18_1	65.0	IMR 90 P11
59.5	A7	40.46	RSP18_1	65.0	IMR 90 P11
60.0	A7	40.82	RSP18_1	65.0	IMR 90 P11
60.5	A7	38.89	RSP18_1	65.0	IMR 90 P11
61.0	A7	37.36	RSP18_1	65.0	IMR 90 P11
61.5	A7	35.61	RSP18_1	65.0	IMR 90 P11
62.0	A7	32.64	RSP18_1	65.0	IMR 90 P11
62.5	A7	30.54	RSP18_1	65.0	IMR 90 P11
63.0	A7	31.5	RSP18_1	65.0	IMR 90 P11
63.5	A7	35.93	RSP18_1	65.0	IMR 90 P11
64.0	A7	43.75	RSP18_1	65.0	IMR 90 P11
64.5	A7	54.78	RSP18_1	65.0	IMR 90 P11
65.0	A7	68.93	RSP18_1	65.0	IMR 90 P11
65.5	A7	83.49	RSP18_1	65.0	IMR 90 P11
66.0	A7	96.19	RSP18_1	65.0	IMR 90 P11
66.5	A7	105.73	RSP18_1	65.0	IMR 90 P11
67.0	A7	111.53	RSP18_1	65.0	IMR 90 P11
67.5	A7	114.32	RSP18_1	65.0	IMR 90 P11
68.0	A7	115.44	RSP18_1	65.0	IMR 90 P11
68.5	A7	115.27	RSP18_1	65.0	IMR 90 P11
69.0	A7	114.48	RSP18_1	65.0	IMR 90 P11
69.5	A7	114.57	RSP18_1	65.0	IMR 90 P11
70.0	A7	114.61	RSP18_1	65.0	IMR 90 P11
70.5	A7	114.25	RSP18_1	65.0	IMR 90 P11
71.0	A7	114.74	RSP18_1	65.0	IMR 90 P11
71.5	A7	115.62	RSP18_1	65.0	IMR 90 P11
72.0	A7	116.57	RSP18_1	65.0	IMR 90 P11
72.5	A7	118.05	RSP18_1	65.0	IMR 90 P11
73.0	A7	119.95	RSP18_1	65.0	IMR 90 P11
73.5	A7	121.33	RSP18_1	65.0	IMR 90 P11
74.0	A7	122.34	RSP18_1	65.0	IMR 90 P11
74.5	A7	122.82	RSP18_1	65.0	IMR 90 P11
75.0	A7	122.51	RSP18_1	65.0	IMR 90 P11
75.5	A7	121.64	RSP18_1	65.0	IMR 90 P11
76.0	A7	121.0	RSP18_1	65.0	IMR 90 P11
76.5	A7	120.67	RSP18_1	65.0	IMR 90 P11
77.0	A7	120.28	RSP18_1	65.0	IMR 90 P11
77.5	A7	121.03	RSP18_1	65.0	IMR 90 P11
78.0	A7	122.72	RSP18_1	65.0	IMR 90 P11
78.5	A7	128.95	RSP18_1	65.0	IMR 90 P11
79.0	A7	162.29	RSP18_1	65.0	IMR 90 P11
79.5	A7	240.65	RSP18_1	65.0	IMR 90 P11
80.0	A7	341.04	RSP18_1	65.0	IMR 90 P11
80.5	A7	438.04	RSP18_1	65.0	IMR 90 P11
81.0	A7	519.97	RSP18_1	65.0	IMR 90 P11
81.5	A7	543.18	RSP18_1	65.0	IMR 90 P11
82.0	A7	471.95	RSP18_1	65.0	IMR 90 P11
82.5	A7	349.3	RSP18_1	65.0	IMR 90 P11
83.0	A7	226.51	RSP18_1	65.0	IMR 90 P11
83.5	A7	114.56	RSP18_1	65.0	IMR 90 P11
84.0	A7	34.25	RSP18_1	65.0	IMR 90 P11
84.5	A7	3.56	RSP18_1	65.0	IMR 90 P11
85.0	A7	1.49	RSP18_1	65.0	IMR 90 P11
85.5	A7	2.03	RSP18_1	65.0	IMR 90 P11
86.0	A7	1.92	RSP18_1	65.0	IMR 90 P11
86.5	A7	1.96	RSP18_1	65.0	IMR 90 P11
87.0	A7	2.31	RSP18_1	65.0	IMR 90 P11
87.5	A7	2.5	RSP18_1	65.0	IMR 90 P11
88.0	A7	2.58	RSP18_1	65.0	IMR 90 P11
88.5	A7	2.92	RSP18_1	65.0	IMR 90 P11
89.0	A7	3.21	RSP18_1	65.0	IMR 90 P11
89.5	A7	2.82	RSP18_1	65.0	IMR 90 P11
90.0	A7	2.37	RSP18_1	65.0	IMR 90 P11
90.5	A7	2.51	RSP18_1	65.0	IMR 90 P11
91.0	A7	2.45	RSP18_1	65.0	IMR 90 P11
91.5	A7	1.88	RSP18_1	65.0	IMR 90 P11
92.0	A7	1.52	RSP18_1	65.0	IMR 90 P11
92.5	A7	1.65	RSP18_1	65.0	IMR 90 P11
93.0	A7	1.17	RSP18_1	65.0	IMR 90 P11
93.5	A7	1.62	RSP18_1	65.0	IMR 90 P11
94.0	A7	2.07	RSP18_1	65.0	IMR 90 P11
94.5	A7	4.38	RSP18_1	65.0	IMR 90 P11
95.0	A7	3.07	RSP18_1	65.0	IMR 90 P11
55.0	B7	19.24	RSP18_1	64.5	IMR 90 P11
55.5	B7	41.68	RSP18_1	64.5	IMR 90 P11
56.0	B7	38.47	RSP18_1	64.5	IMR 90 P11
56.5	B7	38.47	RSP18_1	64.5	IMR 90 P11
57.0	B7	38.47	RSP18_1	64.5	IMR 90 P11
57.5	B7	38.3	RSP18_1	64.5	IMR 90 P11
58.0	B7	39.42	RSP18_1	64.5	IMR 90 P11
58.5	B7	41.41	RSP18_1	64.5	IMR 90 P11
59.0	B7	41.88	RSP18_1	64.5	IMR 90 P11
59.5	B7	41.45	RSP18_1	64.5	IMR 90 P11
60.0	B7	40.06	RSP18_1	64.5	IMR 90 P11
60.5	B7	37.86	RSP18_1	64.5	IMR 90 P11
61.0	B7	36.22	RSP18_1	64.5	IMR 90 P11
61.5	B7	34.97	RSP18_1	64.5	IMR 90 P11
62.0	B7	34.04	RSP18_1	64.5	IMR 90 P11
62.5	B7	34.46	RSP18_1	64.5	IMR 90 P11
63.0	B7	36.09	RSP18_1	64.5	IMR 90 P11
63.5	B7	39.4	RSP18_1	64.5	IMR 90 P11
64.0	B7	45.96	RSP18_1	64.5	IMR 90 P11
64.5	B7	55.69	RSP18_1	64.5	IMR 90 P11
65.0	B7	67.59	RSP18_1	64.5	IMR 90 P11
65.5	B7	81.21	RSP18_1	64.5	IMR 90 P11
66.0	B7	94.24	RSP18_1	64.5	IMR 90 P11
66.5	B7	104.09	RSP18_1	64.5	IMR 90 P11
67.0	B7	110.96	RSP18_1	64.5	IMR 90 P11
67.5	B7	114.72	RSP18_1	64.5	IMR 90 P11
68.0	B7	115.42	RSP18_1	64.5	IMR 90 P11
68.5	B7	115.15	RSP18_1	64.5	IMR 90 P11
69.0	B7	114.9	RSP18_1	64.5	IMR 90 P11
69.5	B7	114.03	RSP18_1	64.5	IMR 90 P11
70.0	B7	113.9	RSP18_1	64.5	IMR 90 P11
70.5	B7	114.89	RSP18_1	64.5	IMR 90 P11
71.0	B7	115.6	RSP18_1	64.5	IMR 90 P11
71.5	B7	116.87	RSP18_1	64.5	IMR 90 P11
72.0	B7	118.83	RSP18_1	64.5	IMR 90 P11
72.5	B7	120.33	RSP18_1	64.5	IMR 90 P11
73.0	B7	121.34	RSP18_1	64.5	IMR 90 P11
73.5	B7	121.98	RSP18_1	64.5	IMR 90 P11
74.0	B7	121.77	RSP18_1	64.5	IMR 90 P11
74.5	B7	121.04	RSP18_1	64.5	IMR 90 P11
75.0	B7	120.5	RSP18_1	64.5	IMR 90 P11
75.5	B7	120.14	RSP18_1	64.5	IMR 90 P11
76.0	B7	120.43	RSP18_1	64.5	IMR 90 P11
76.5	B7	121.18	RSP18_1	64.5	IMR 90 P11
77.0	B7	122.59	RSP18_1	64.5	IMR 90 P11
77.5	B7	124.44	RSP18_1	64.5	IMR 90 P11
78.0	B7	126.79	RSP18_1	64.5	IMR 90 P11
78.5	B7	135.34	RSP18_1	64.5	IMR 90 P11
79.0	B7	174.26	RSP18_1	64.5	IMR 90 P11
79.5	B7	257.42	RSP18_1	64.5	IMR 90 P11
80.0	B7	359.69	RSP18_1	64.5	IMR 90 P11
80.5	B7	457.49	RSP18_1	64.5	IMR 90 P11
81.0	B7	537.08	RSP18_1	64.5	IMR 90 P11
81.5	B7	550.7	RSP18_1	64.5	IMR 90 P11
82.0	B7	469.6	RSP18_1	64.5	IMR 90 P11
82.5	B7	343.41	RSP18_1	64.5	IMR 90 P11
83.0	B7	219.13	RSP18_1	64.5	IMR 90 P11
83.5	B7	107.04	RSP18_1	64.5	IMR 90 P11
84.0	B7	30.0	RSP18_1	64.5	IMR 90 P11
84.5	B7	2.99	RSP18_1	64.5	IMR 90 P11
85.0	B7	1.77	RSP18_1	64.5	IMR 90 P11
85.5	B7	2.5	RSP18_1	64.5	IMR 90 P11
86.0	B7	2.35	RSP18_1	64.5	IMR 90 P11
86.5	B7	2.63	RSP18_1	64.5	IMR 90 P11
87.0	B7	2.92	RSP18_1	64.5	IMR 90 P11
87.5	B7	2.48	RSP18_1	64.5	IMR 90 P11
88.0	B7	1.73	RSP18_1	64.5	IMR 90 P11
88.5	B7	1.69	RSP18_1	64.5	IMR 90 P11
89.0	B7	1.95	RSP18_1	64.5	IMR 90 P11
89.5	B7	2.01	RSP18_1	64.5	IMR 90 P11
90.0	B7	2.49	RSP18_1	64.5	IMR 90 P11
90.5	B7	2.92	RSP18_1	64.5	IMR 90 P11
91.0	B7	2.83	RSP18_1	64.5	IMR 90 P11
91.5	B7	2.31	RSP18_1	64.5	IMR 90 P11
92.0	B7	1.93	RSP18_1	64.5	IMR 90 P11
92.5	B7	1.76	RSP18_1	64.5	IMR 90 P11
93.0	B7	1.84	RSP18_1	64.5	IMR 90 P11
93.5	B7	2.66	RSP18_1	64.5	IMR 90 P11
94.0	B7	3.14	RSP18_1	64.5	IMR 90 P11
94.5	B7	5.01	RSP18_1	64.5	IMR 90 P11
95.0	B7	3.04	RSP18_1	64.5	IMR 90 P11
55.0	C7	18.14	RSP18_1	63.3	IMR 90 P11
55.5	C7	39.31	RSP18_1	63.3	IMR 90 P11
56.0	C7	36.28	RSP18_1	63.3	IMR 90 P11
56.5	C7	36.28	RSP18_1	63.3	IMR 90 P11
57.0	C7	36.28	RSP18_1	63.3	IMR 90 P11
57.5	C7	36.07	RSP18_1	63.3	IMR 90 P11
58.0	C7	37.59	RSP18_1	63.3	IMR 90 P11
58.5	C7	38.71	RSP18_1	63.3	IMR 90 P11
59.0	C7	39.14	RSP18_1	63.3	IMR 90 P11
59.5	C7	41.58	RSP18_1	63.3	IMR 90 P11
60.0	C7	42.83	RSP18_1	63.3	IMR 90 P11
60.5	C7	42.52	RSP18_1	63.3	IMR 90 P11
61.0	C7	42.6	RSP18_1	63.3	IMR 90 P11
61.5	C7	41.45	RSP18_1	63.3	IMR 90 P11
62.0	C7	40.13	RSP18_1	63.3	IMR 90 P11
62.5	C7	39.91	RSP18_1	63.3	IMR 90 P11
63.0	C7	40.0	RSP18_1	63.3	IMR 90 P11
63.5	C7	42.35	RSP18_1	63.3	IMR 90 P11
64.0	C7	48.24	RSP18_1	63.3	IMR 90 P11
64.5	C7	56.24	RSP18_1	63.3	IMR 90 P11
65.0	C7	66.16	RSP18_1	63.3	IMR 90 P11
65.5	C7	77.71	RSP18_1	63.3	IMR 90 P11
66.0	C7	89.57	RSP18_1	63.3	IMR 90 P11
66.5	C7	100.02	RSP18_1	63.3	IMR 90 P11
67.0	C7	106.93	RSP18_1	63.3	IMR 90 P11
67.5	C7	111.93	RSP18_1	63.3	IMR 90 P11
68.0	C7	115.48	RSP18_1	63.3	IMR 90 P11
68.5	C7	116.84	RSP18_1	63.3	IMR 90 P11
69.0	C7	117.12	RSP18_1	63.3	IMR 90 P11
69.5	C7	117.86	RSP18_1	63.3	IMR 90 P11
70.0	C7	119.2	RSP18_1	63.3	IMR 90 P11
70.5	C7	121.08	RSP18_1	63.3	IMR 90 P11
71.0	C7	122.77	RSP18_1	63.3	IMR 90 P11
71.5	C7	124.97	RSP18_1	63.3	IMR 90 P11
72.0	C7	127.82	RSP18_1	63.3	IMR 90 P11
72.5	C7	128.41	RSP18_1	63.3	IMR 90 P11
73.0	C7	128.3	RSP18_1	63.3	IMR 90 P11
73.5	C7	128.91	RSP18_1	63.3	IMR 90 P11
74.0	C7	127.44	RSP18_1	63.3	IMR 90 P11
74.5	C7	125.55	RSP18_1	63.3	IMR 90 P11
75.0	C7	125.47	RSP18_1	63.3	IMR 90 P11
75.5	C7	124.28	RSP18_1	63.3	IMR 90 P11
76.0	C7	122.85	RSP18_1	63.3	IMR 90 P11
76.5	C7	124.43	RSP18_1	63.3	IMR 90 P11
77.0	C7	126.32	RSP18_1	63.3	IMR 90 P11
77.5	C7	128.44	RSP18_1	63.3	IMR 90 P11
78.0	C7	132.89	RSP18_1	63.3	IMR 90 P11
78.5	C7	143.42	RSP18_1	63.3	IMR 90 P11
79.0	C7	184.72	RSP18_1	63.3	IMR 90 P11
79.5	C7	273.29	RSP18_1	63.3	IMR 90 P11
80.0	C7	382.12	RSP18_1	63.3	IMR 90 P11
80.5	C7	485.53	RSP18_1	63.3	IMR 90 P11
81.0	C7	570.25	RSP18_1	63.3	IMR 90 P11
81.5	C7	584.41	RSP18_1	63.3	IMR 90 P11
82.0	C7	497.66	RSP18_1	63.3	IMR 90 P11
82.5	C7	363.79	RSP18_1	63.3	IMR 90 P11
83.0	C7	231.9	RSP18_1	63.3	IMR 90 P11
83.5	C7	112.23	RSP18_1	63.3	IMR 90 P11
84.0	C7	30.78	RSP18_1	63.3	IMR 90 P11
84.5	C7	3.33	RSP18_1	63.3	IMR 90 P11
85.0	C7	1.96	RSP18_1	63.3	IMR 90 P11
85.5	C7	2.41	RSP18_1	63.3	IMR 90 P11
86.0	C7	3.41	RSP18_1	63.3	IMR 90 P11
86.5	C7	4.37	RSP18_1	63.3	IMR 90 P11
87.0	C7	3.91	RSP18_1	63.3	IMR 90 P11
87.5	C7	3.26	RSP18_1	63.3	IMR 90 P11
88.0	C7	3.14	RSP18_1	63.3	IMR 90 P11
88.5	C7	2.33	RSP18_1	63.3	IMR 90 P11
89.0	C7	1.62	RSP18_1	63.3	IMR 90 P11
89.5	C7	1.77	RSP18_1	63.3	IMR 90 P11
90.0	C7	2.03	RSP18_1	63.3	IMR 90 P11
90.5	C7	1.95	RSP18_1	63.3	IMR 90 P11
91.0	C7	1.76	RSP18_1	63.3	IMR 90 P11
91.5	C7	1.81	RSP18_1	63.3	IMR 90 P11
92.0	C7	1.99	RSP18_1	63.3	IMR 90 P11
92.5	C7	1.87	RSP18_1	63.3	IMR 90 P11
93.0	C7	2.11	RSP18_1	63.3	IMR 90 P11
93.5	C7	1.84	RSP18_1	63.3	IMR 90 P11
94.0	C7	1.49	RSP18_1	63.3	IMR 90 P11
94.5	C7	-0.36	RSP18_1	63.3	IMR 90 P11
95.0	C7	-1.17	RSP18_1	63.3	IMR 90 P11
55.0	D7	14.97	RSP18_1	61.4	IMR 90 P11
55.5	D7	32.43	RSP18_1	61.4	IMR 90 P11
56.0	D7	29.93	RSP18_1	61.4	IMR 90 P11
56.5	D7	29.93	RSP18_1	61.4	IMR 90 P11
57.0	D7	29.93	RSP18_1	61.4	IMR 90 P11
57.5	D7	29.75	RSP18_1	61.4	IMR 90 P11
58.0	D7	30.95	RSP18_1	61.4	IMR 90 P11
58.5	D7	32.72	RSP18_1	61.4	IMR 90 P11
59.0	D7	34.35	RSP18_1	61.4	IMR 90 P11
59.5	D7	36.31	RSP18_1	61.4	IMR 90 P11
60.0	D7	37.77	RSP18_1	61.4	IMR 90 P11
60.5	D7	38.58	RSP18_1	61.4	IMR 90 P11
61.0	D7	39.18	RSP18_1	61.4	IMR 90 P11
61.5	D7	39.22	RSP18_1	61.4	IMR 90 P11
62.0	D7	38.57	RSP18_1	61.4	IMR 90 P11
62.5	D7	38.01	RSP18_1	61.4	IMR 90 P11
63.0	D7	38.19	RSP18_1	61.4	IMR 90 P11
63.5	D7	39.9	RSP18_1	61.4	IMR 90 P11
64.0	D7	44.03	RSP18_1	61.4	IMR 90 P11
64.5	D7	51.03	RSP18_1	61.4	IMR 90 P11
65.0	D7	60.5	RSP18_1	61.4	IMR 90 P11
65.5	D7	71.88	RSP18_1	61.4	IMR 90 P11
66.0	D7	83.66	RSP18_1	61.4	IMR 90 P11
66.5	D7	93.64	RSP18_1	61.4	IMR 90 P11
67.0	D7	101.47	RSP18_1	61.4	IMR 90 P11
67.5	D7	107.22	RSP18_1	61.4	IMR 90 P11
68.0	D7	110.71	RSP18_1	61.4	IMR 90 P11
68.5	D7	112.45	RSP18_1	61.4	IMR 90 P11
69.0	D7	113.52	RSP18_1	61.4	IMR 90 P11
69.5	D7	114.41	RSP18_1	61.4	IMR 90 P11
70.0	D7	114.43	RSP18_1	61.4	IMR 90 P11
70.5	D7	114.24	RSP18_1	61.4	IMR 90 P11
71.0	D7	114.64	RSP18_1	61.4	IMR 90 P11
71.5	D7	115.83	RSP18_1	61.4	IMR 90 P11
72.0	D7	117.15	RSP18_1	61.4	IMR 90 P11
72.5	D7	118.79	RSP18_1	61.4	IMR 90 P11
73.0	D7	120.27	RSP18_1	61.4	IMR 90 P11
73.5	D7	121.27	RSP18_1	61.4	IMR 90 P11
74.0	D7	121.7	RSP18_1	61.4	IMR 90 P11
74.5	D7	121.36	RSP18_1	61.4	IMR 90 P11
75.0	D7	121.11	RSP18_1	61.4	IMR 90 P11
75.5	D7	121.4	RSP18_1	61.4	IMR 90 P11
76.0	D7	121.6	RSP18_1	61.4	IMR 90 P11
76.5	D7	121.88	RSP18_1	61.4	IMR 90 P11
77.0	D7	122.9	RSP18_1	61.4	IMR 90 P11
77.5	D7	124.27	RSP18_1	61.4	IMR 90 P11
78.0	D7	125.97	RSP18_1	61.4	IMR 90 P11
78.5	D7	135.27	RSP18_1	61.4	IMR 90 P11
79.0	D7	177.21	RSP18_1	61.4	IMR 90 P11
79.5	D7	262.08	RSP18_1	61.4	IMR 90 P11
80.0	D7	362.73	RSP18_1	61.4	IMR 90 P11
80.5	D7	457.84	RSP18_1	61.4	IMR 90 P11
81.0	D7	532.56	RSP18_1	61.4	IMR 90 P11
81.5	D7	536.89	RSP18_1	61.4	IMR 90 P11
82.0	D7	449.75	RSP18_1	61.4	IMR 90 P11
82.5	D7	325.13	RSP18_1	61.4	IMR 90 P11
83.0	D7	204.12	RSP18_1	61.4	IMR 90 P11
83.5	D7	96.3	RSP18_1	61.4	IMR 90 P11
84.0	D7	26.28	RSP18_1	61.4	IMR 90 P11
84.5	D7	3.94	RSP18_1	61.4	IMR 90 P11
85.0	D7	2.56	RSP18_1	61.4	IMR 90 P11
85.5	D7	2.55	RSP18_1	61.4	IMR 90 P11
86.0	D7	2.44	RSP18_1	61.4	IMR 90 P11
86.5	D7	2.02	RSP18_1	61.4	IMR 90 P11
87.0	D7	1.92	RSP18_1	61.4	IMR 90 P11
87.5	D7	2.47	RSP18_1	61.4	IMR 90 P11
88.0	D7	2.79	RSP18_1	61.4	IMR 90 P11
88.5	D7	2.33	RSP18_1	61.4	IMR 90 P11
89.0	D7	1.93	RSP18_1	61.4	IMR 90 P11
89.5	D7	1.76	RSP18_1	61.4	IMR 90 P11
90.0	D7	1.1	RSP18_1	61.4	IMR 90 P11
90.5	D7	0.69	RSP18_1	61.4	IMR 90 P11
91.0	D7	0.96	RSP18_1	61.4	IMR 90 P11
91.5	D7	1.61	RSP18_1	61.4	IMR 90 P11
92.0	D7	2.31	RSP18_1	61.4	IMR 90 P11
92.5	D7	2.74	RSP18_1	61.4	IMR 90 P11
93.0	D7	3.3	RSP18_1	61.4	IMR 90 P11
93.5	D7	2.77	RSP18_1	61.4	IMR 90 P11
94.0	D7	2.32	RSP18_1	61.4	IMR 90 P11
94.5	D7	0.26	RSP18_1	61.4	IMR 90 P11
95.0	D7	-0.98	RSP18_1	61.4	IMR 90 P11
55.0	E7	13.81	RSP18_1	59.0	IMR 90 P11
55.5	E7	29.93	RSP18_1	59.0	IMR 90 P11
56.0	E7	27.63	RSP18_1	59.0	IMR 90 P11
56.5	E7	27.63	RSP18_1	59.0	IMR 90 P11
57.0	E7	27.63	RSP18_1	59.0	IMR 90 P11
57.5	E7	27.49	RSP18_1	59.0	IMR 90 P11
58.0	E7	28.39	RSP18_1	59.0	IMR 90 P11
58.5	E7	29.66	RSP18_1	59.0	IMR 90 P11
59.0	E7	31.77	RSP18_1	59.0	IMR 90 P11
59.5	E7	35.09	RSP18_1	59.0	IMR 90 P11
60.0	E7	37.13	RSP18_1	59.0	IMR 90 P11
60.5	E7	38.6	RSP18_1	59.0	IMR 90 P11
61.0	E7	40.48	RSP18_1	59.0	IMR 90 P11
61.5	E7	41.5	RSP18_1	59.0	IMR 90 P11
62.0	E7	42.76	RSP18_1	59.0	IMR 90 P11
62.5	E7	43.68	RSP18_1	59.0	IMR 90 P11
63.0	E7	43.98	RSP18_1	59.0	IMR 90 P11
63.5	E7	46.22	RSP18_1	59.0	IMR 90 P11
64.0	E7	50.0	RSP18_1	59.0	IMR 90 P11
64.5	E7	54.64	RSP18_1	59.0	IMR 90 P11
65.0	E7	62.6	RSP18_1	59.0	IMR 90 P11
65.5	E7	73.54	RSP18_1	59.0	IMR 90 P11
66.0	E7	84.27	RSP18_1	59.0	IMR 90 P11
66.5	E7	94.0	RSP18_1	59.0	IMR 90 P11
67.0	E7	101.53	RSP18_1	59.0	IMR 90 P11
67.5	E7	107.06	RSP18_1	59.0	IMR 90 P11
68.0	E7	111.05	RSP18_1	59.0	IMR 90 P11
68.5	E7	112.07	RSP18_1	59.0	IMR 90 P11
69.0	E7	112.0	RSP18_1	59.0	IMR 90 P11
69.5	E7	113.95	RSP18_1	59.0	IMR 90 P11
70.0	E7	114.16	RSP18_1	59.0	IMR 90 P11
70.5	E7	112.9	RSP18_1	59.0	IMR 90 P11
71.0	E7	114.11	RSP18_1	59.0	IMR 90 P11
71.5	E7	115.83	RSP18_1	59.0	IMR 90 P11
72.0	E7	116.34	RSP18_1	59.0	IMR 90 P11
72.5	E7	118.13	RSP18_1	59.0	IMR 90 P11
73.0	E7	119.9	RSP18_1	59.0	IMR 90 P11
73.5	E7	120.07	RSP18_1	59.0	IMR 90 P11
74.0	E7	120.34	RSP18_1	59.0	IMR 90 P11
74.5	E7	119.87	RSP18_1	59.0	IMR 90 P11
75.0	E7	118.5	RSP18_1	59.0	IMR 90 P11
75.5	E7	117.58	RSP18_1	59.0	IMR 90 P11
76.0	E7	117.6	RSP18_1	59.0	IMR 90 P11
76.5	E7	117.74	RSP18_1	59.0	IMR 90 P11
77.0	E7	118.57	RSP18_1	59.0	IMR 90 P11
77.5	E7	120.29	RSP18_1	59.0	IMR 90 P11
78.0	E7	122.75	RSP18_1	59.0	IMR 90 P11
78.5	E7	130.39	RSP18_1	59.0	IMR 90 P11
79.0	E7	166.09	RSP18_1	59.0	IMR 90 P11
79.5	E7	243.09	RSP18_1	59.0	IMR 90 P11
80.0	E7	336.55	RSP18_1	59.0	IMR 90 P11
80.5	E7	424.53	RSP18_1	59.0	IMR 90 P11
81.0	E7	495.61	RSP18_1	59.0	IMR 90 P11
81.5	E7	505.17	RSP18_1	59.0	IMR 90 P11
82.0	E7	426.78	RSP18_1	59.0	IMR 90 P11
82.5	E7	309.41	RSP18_1	59.0	IMR 90 P11
83.0	E7	196.05	RSP18_1	59.0	IMR 90 P11
83.5	E7	94.51	RSP18_1	59.0	IMR 90 P11
84.0	E7	25.59	RSP18_1	59.0	IMR 90 P11
84.5	E7	2.67	RSP18_1	59.0	IMR 90 P11
85.0	E7	1.99	RSP18_1	59.0	IMR 90 P11
85.5	E7	1.93	RSP18_1	59.0	IMR 90 P11
86.0	E7	1.4	RSP18_1	59.0	IMR 90 P11
86.5	E7	1.6	RSP18_1	59.0	IMR 90 P11
87.0	E7	2.47	RSP18_1	59.0	IMR 90 P11
87.5	E7	3.03	RSP18_1	59.0	IMR 90 P11
88.0	E7	3.32	RSP18_1	59.0	IMR 90 P11
88.5	E7	2.99	RSP18_1	59.0	IMR 90 P11
89.0	E7	2.28	RSP18_1	59.0	IMR 90 P11
89.5	E7	1.64	RSP18_1	59.0	IMR 90 P11
90.0	E7	1.14	RSP18_1	59.0	IMR 90 P11
90.5	E7	1.07	RSP18_1	59.0	IMR 90 P11
91.0	E7	1.63	RSP18_1	59.0	IMR 90 P11
91.5	E7	2.73	RSP18_1	59.0	IMR 90 P11
92.0	E7	3.12	RSP18_1	59.0	IMR 90 P11
92.5	E7	3.11	RSP18_1	59.0	IMR 90 P11
93.0	E7	3.37	RSP18_1	59.0	IMR 90 P11
93.5	E7	2.83	RSP18_1	59.0	IMR 90 P11
94.0	E7	2.24	RSP18_1	59.0	IMR 90 P11
94.5	E7	1.18	RSP18_1	59.0	IMR 90 P11
95.0	E7	0.02	RSP18_1	59.0	IMR 90 P11
55.0	F7	9.88	RSP18_1	57.0	IMR 90 P11
55.5	F7	21.4	RSP18_1	57.0	IMR 90 P11
56.0	F7	19.76	RSP18_1	57.0	IMR 90 P11
56.5	F7	19.76	RSP18_1	57.0	IMR 90 P11
57.0	F7	19.76	RSP18_1	57.0	IMR 90 P11
57.5	F7	19.22	RSP18_1	57.0	IMR 90 P11
58.0	F7	22.58	RSP18_1	57.0	IMR 90 P11
58.5	F7	28.97	RSP18_1	57.0	IMR 90 P11
59.0	F7	33.38	RSP18_1	57.0	IMR 90 P11
59.5	F7	36.83	RSP18_1	57.0	IMR 90 P11
60.0	F7	39.6	RSP18_1	57.0	IMR 90 P11
60.5	F7	40.84	RSP18_1	57.0	IMR 90 P11
61.0	F7	40.31	RSP18_1	57.0	IMR 90 P11
61.5	F7	39.2	RSP18_1	57.0	IMR 90 P11
62.0	F7	37.89	RSP18_1	57.0	IMR 90 P11
62.5	F7	36.25	RSP18_1	57.0	IMR 90 P11
63.0	F7	34.71	RSP18_1	57.0	IMR 90 P11
63.5	F7	34.58	RSP18_1	57.0	IMR 90 P11
64.0	F7	36.28	RSP18_1	57.0	IMR 90 P11
64.5	F7	40.23	RSP18_1	57.0	IMR 90 P11
65.0	F7	46.99	RSP18_1	57.0	IMR 90 P11
65.5	F7	56.64	RSP18_1	57.0	IMR 90 P11
66.0	F7	68.2	RSP18_1	57.0	IMR 90 P11
66.5	F7	79.64	RSP18_1	57.0	IMR 90 P11
67.0	F7	88.87	RSP18_1	57.0	IMR 90 P11
67.5	F7	95.64	RSP18_1	57.0	IMR 90 P11
68.0	F7	99.95	RSP18_1	57.0	IMR 90 P11
68.5	F7	101.43	RSP18_1	57.0	IMR 90 P11
69.0	F7	101.12	RSP18_1	57.0	IMR 90 P11
69.5	F7	100.71	RSP18_1	57.0	IMR 90 P11
70.0	F7	100.21	RSP18_1	57.0	IMR 90 P11
70.5	F7	99.53	RSP18_1	57.0	IMR 90 P11
71.0	F7	99.41	RSP18_1	57.0	IMR 90 P11
71.5	F7	100.16	RSP18_1	57.0	IMR 90 P11
72.0	F7	101.68	RSP18_1	57.0	IMR 90 P11
72.5	F7	103.2	RSP18_1	57.0	IMR 90 P11
73.0	F7	104.25	RSP18_1	57.0	IMR 90 P11
73.5	F7	105.2	RSP18_1	57.0	IMR 90 P11
74.0	F7	105.99	RSP18_1	57.0	IMR 90 P11
74.5	F7	106.26	RSP18_1	57.0	IMR 90 P11
75.0	F7	106.6	RSP18_1	57.0	IMR 90 P11
75.5	F7	107.51	RSP18_1	57.0	IMR 90 P11
76.0	F7	108.42	RSP18_1	57.0	IMR 90 P11
76.5	F7	109.01	RSP18_1	57.0	IMR 90 P11
77.0	F7	109.56	RSP18_1	57.0	IMR 90 P11
77.5	F7	110.39	RSP18_1	57.0	IMR 90 P11
78.0	F7	111.75	RSP18_1	57.0	IMR 90 P11
78.5	F7	117.22	RSP18_1	57.0	IMR 90 P11
79.0	F7	148.02	RSP18_1	57.0	IMR 90 P11
79.5	F7	216.82	RSP18_1	57.0	IMR 90 P11
80.0	F7	300.36	RSP18_1	57.0	IMR 90 P11
80.5	F7	378.81	RSP18_1	57.0	IMR 90 P11
81.0	F7	444.22	RSP18_1	57.0	IMR 90 P11
81.5	F7	454.39	RSP18_1	57.0	IMR 90 P11
82.0	F7	384.04	RSP18_1	57.0	IMR 90 P11
82.5	F7	278.75	RSP18_1	57.0	IMR 90 P11
83.0	F7	176.89	RSP18_1	57.0	IMR 90 P11
83.5	F7	84.26	RSP18_1	57.0	IMR 90 P11
84.0	F7	21.69	RSP18_1	57.0	IMR 90 P11
84.5	F7	1.41	RSP18_1	57.0	IMR 90 P11
85.0	F7	1.33	RSP18_1	57.0	IMR 90 P11
85.5	F7	2.24	RSP18_1	57.0	IMR 90 P11
86.0	F7	2.2	RSP18_1	57.0	IMR 90 P11
86.5	F7	2.54	RSP18_1	57.0	IMR 90 P11
87.0	F7	3.07	RSP18_1	57.0	IMR 90 P11
87.5	F7	2.5	RSP18_1	57.0	IMR 90 P11
88.0	F7	2.04	RSP18_1	57.0	IMR 90 P11
88.5	F7	2.3	RSP18_1	57.0	IMR 90 P11
89.0	F7	1.47	RSP18_1	57.0	IMR 90 P11
89.5	F7	0.56	RSP18_1	57.0	IMR 90 P11
90.0	F7	0.85	RSP18_1	57.0	IMR 90 P11
90.5	F7	1.27	RSP18_1	57.0	IMR 90 P11
91.0	F7	1.34	RSP18_1	57.0	IMR 90 P11
91.5	F7	2.13	RSP18_1	57.0	IMR 90 P11
92.0	F7	3.18	RSP18_1	57.0	IMR 90 P11
92.5	F7	3.33	RSP18_1	57.0	IMR 90 P11
93.0	F7	3.1	RSP18_1	57.0	IMR 90 P11
93.5	F7	2.96	RSP18_1	57.0	IMR 90 P11
94.0	F7	2.73	RSP18_1	57.0	IMR 90 P11
94.5	F7	2.37	RSP18_1	57.0	IMR 90 P11
95.0	F7	1.01	RSP18_1	57.0	IMR 90 P11
55.0	G7	9.03	RSP18_1	55.7	IMR 90 P11
55.5	G7	19.56	RSP18_1	55.7	IMR 90 P11
56.0	G7	18.05	RSP18_1	55.7	IMR 90 P11
56.5	G7	18.05	RSP18_1	55.7	IMR 90 P11
57.0	G7	18.05	RSP18_1	55.7	IMR 90 P11
57.5	G7	17.5	RSP18_1	55.7	IMR 90 P11
58.0	G7	20.78	RSP18_1	55.7	IMR 90 P11
58.5	G7	28.52	RSP18_1	55.7	IMR 90 P11
59.0	G7	33.9	RSP18_1	55.7	IMR 90 P11
59.5	G7	38.14	RSP18_1	55.7	IMR 90 P11
60.0	G7	41.43	RSP18_1	55.7	IMR 90 P11
60.5	G7	41.81	RSP18_1	55.7	IMR 90 P11
61.0	G7	40.16	RSP18_1	55.7	IMR 90 P11
61.5	G7	38.5	RSP18_1	55.7	IMR 90 P11
62.0	G7	36.96	RSP18_1	55.7	IMR 90 P11
62.5	G7	35.37	RSP18_1	55.7	IMR 90 P11
63.0	G7	34.47	RSP18_1	55.7	IMR 90 P11
63.5	G7	34.5	RSP18_1	55.7	IMR 90 P11
64.0	G7	36.12	RSP18_1	55.7	IMR 90 P11
64.5	G7	38.88	RSP18_1	55.7	IMR 90 P11
65.0	G7	42.62	RSP18_1	55.7	IMR 90 P11
65.5	G7	49.2	RSP18_1	55.7	IMR 90 P11
66.0	G7	58.47	RSP18_1	55.7	IMR 90 P11
66.5	G7	68.15	RSP18_1	55.7	IMR 90 P11
67.0	G7	78.17	RSP18_1	55.7	IMR 90 P11
67.5	G7	88.23	RSP18_1	55.7	IMR 90 P11
68.0	G7	94.73	RSP18_1	55.7	IMR 90 P11
68.5	G7	97.19	RSP18_1	55.7	IMR 90 P11
69.0	G7	98.2	RSP18_1	55.7	IMR 90 P11
69.5	G7	98.31	RSP18_1	55.7	IMR 90 P11
70.0	G7	96.86	RSP18_1	55.7	IMR 90 P11
70.5	G7	95.73	RSP18_1	55.7	IMR 90 P11
71.0	G7	96.27	RSP18_1	55.7	IMR 90 P11
71.5	G7	96.28	RSP18_1	55.7	IMR 90 P11
72.0	G7	95.65	RSP18_1	55.7	IMR 90 P11
72.5	G7	95.68	RSP18_1	55.7	IMR 90 P11
73.0	G7	96.77	RSP18_1	55.7	IMR 90 P11
73.5	G7	97.42	RSP18_1	55.7	IMR 90 P11
74.0	G7	98.27	RSP18_1	55.7	IMR 90 P11
74.5	G7	99.34	RSP18_1	55.7	IMR 90 P11
75.0	G7	100.48	RSP18_1	55.7	IMR 90 P11
75.5	G7	101.49	RSP18_1	55.7	IMR 90 P11
76.0	G7	102.15	RSP18_1	55.7	IMR 90 P11
76.5	G7	103.15	RSP18_1	55.7	IMR 90 P11
77.0	G7	104.67	RSP18_1	55.7	IMR 90 P11
77.5	G7	105.71	RSP18_1	55.7	IMR 90 P11
78.0	G7	106.2	RSP18_1	55.7	IMR 90 P11
78.5	G7	110.18	RSP18_1	55.7	IMR 90 P11
79.0	G7	134.84	RSP18_1	55.7	IMR 90 P11
79.5	G7	193.8	RSP18_1	55.7	IMR 90 P11
80.0	G7	269.09	RSP18_1	55.7	IMR 90 P11
80.5	G7	340.7	RSP18_1	55.7	IMR 90 P11
81.0	G7	401.27	RSP18_1	55.7	IMR 90 P11
81.5	G7	416.11	RSP18_1	55.7	IMR 90 P11
82.0	G7	357.01	RSP18_1	55.7	IMR 90 P11
82.5	G7	260.93	RSP18_1	55.7	IMR 90 P11
83.0	G7	167.99	RSP18_1	55.7	IMR 90 P11
83.5	G7	83.56	RSP18_1	55.7	IMR 90 P11
84.0	G7	23.73	RSP18_1	55.7	IMR 90 P11
84.5	G7	2.78	RSP18_1	55.7	IMR 90 P11
85.0	G7	2.78	RSP18_1	55.7	IMR 90 P11
85.5	G7	3.21	RSP18_1	55.7	IMR 90 P11
86.0	G7	2.58	RSP18_1	55.7	IMR 90 P11
86.5	G7	2.23	RSP18_1	55.7	IMR 90 P11
87.0	G7	2.14	RSP18_1	55.7	IMR 90 P11
87.5	G7	1.54	RSP18_1	55.7	IMR 90 P11
88.0	G7	0.91	RSP18_1	55.7	IMR 90 P11
88.5	G7	1.11	RSP18_1	55.7	IMR 90 P11
89.0	G7	1.05	RSP18_1	55.7	IMR 90 P11
89.5	G7	0.98	RSP18_1	55.7	IMR 90 P11
90.0	G7	2.06	RSP18_1	55.7	IMR 90 P11
90.5	G7	3.2	RSP18_1	55.7	IMR 90 P11
91.0	G7	3.19	RSP18_1	55.7	IMR 90 P11
91.5	G7	3.56	RSP18_1	55.7	IMR 90 P11
92.0	G7	4.13	RSP18_1	55.7	IMR 90 P11
92.5	G7	3.23	RSP18_1	55.7	IMR 90 P11
93.0	G7	2.61	RSP18_1	55.7	IMR 90 P11
93.5	G7	2.33	RSP18_1	55.7	IMR 90 P11
94.0	G7	1.59	RSP18_1	55.7	IMR 90 P11
94.5	G7	0.39	RSP18_1	55.7	IMR 90 P11
95.0	G7	-0.34	RSP18_1	55.7	IMR 90 P11
55.0	H7	7.82	RSP18_1	55.0	IMR 90 P11
55.5	H7	16.94	RSP18_1	55.0	IMR 90 P11
56.0	H7	15.64	RSP18_1	55.0	IMR 90 P11
56.5	H7	15.64	RSP18_1	55.0	IMR 90 P11
57.0	H7	15.64	RSP18_1	55.0	IMR 90 P11
57.5	H7	15.03	RSP18_1	55.0	IMR 90 P11
58.0	H7	18.81	RSP18_1	55.0	IMR 90 P11
58.5	H7	26.03	RSP18_1	55.0	IMR 90 P11
59.0	H7	31.34	RSP18_1	55.0	IMR 90 P11
59.5	H7	35.96	RSP18_1	55.0	IMR 90 P11
60.0	H7	40.02	RSP18_1	55.0	IMR 90 P11
60.5	H7	42.14	RSP18_1	55.0	IMR 90 P11
61.0	H7	43.08	RSP18_1	55.0	IMR 90 P11
61.5	H7	43.82	RSP18_1	55.0	IMR 90 P11
62.0	H7	42.95	RSP18_1	55.0	IMR 90 P11
62.5	H7	40.9	RSP18_1	55.0	IMR 90 P11
63.0	H7	39.13	RSP18_1	55.0	IMR 90 P11
63.5	H7	37.66	RSP18_1	55.0	IMR 90 P11
64.0	H7	36.33	RSP18_1	55.0	IMR 90 P11
64.5	H7	36.95	RSP18_1	55.0	IMR 90 P11
65.0	H7	40.16	RSP18_1	55.0	IMR 90 P11
65.5	H7	46.02	RSP18_1	55.0	IMR 90 P11
66.0	H7	54.09	RSP18_1	55.0	IMR 90 P11
66.5	H7	63.75	RSP18_1	55.0	IMR 90 P11
67.0	H7	73.84	RSP18_1	55.0	IMR 90 P11
67.5	H7	82.07	RSP18_1	55.0	IMR 90 P11
68.0	H7	87.91	RSP18_1	55.0	IMR 90 P11
68.5	H7	91.75	RSP18_1	55.0	IMR 90 P11
69.0	H7	93.7	RSP18_1	55.0	IMR 90 P11
69.5	H7	93.57	RSP18_1	55.0	IMR 90 P11
70.0	H7	93.37	RSP18_1	55.0	IMR 90 P11
70.5	H7	93.06	RSP18_1	55.0	IMR 90 P11
71.0	H7	91.81	RSP18_1	55.0	IMR 90 P11
71.5	H7	90.69	RSP18_1	55.0	IMR 90 P11
72.0	H7	90.59	RSP18_1	55.0	IMR 90 P11
72.5	H7	90.54	RSP18_1	55.0	IMR 90 P11
73.0	H7	90.38	RSP18_1	55.0	IMR 90 P11
73.5	H7	91.62	RSP18_1	55.0	IMR 90 P11
74.0	H7	93.34	RSP18_1	55.0	IMR 90 P11
74.5	H7	94.09	RSP18_1	55.0	IMR 90 P11
75.0	H7	94.86	RSP18_1	55.0	IMR 90 P11
75.5	H7	96.42	RSP18_1	55.0	IMR 90 P11
76.0	H7	97.07	RSP18_1	55.0	IMR 90 P11
76.5	H7	97.02	RSP18_1	55.0	IMR 90 P11
77.0	H7	97.98	RSP18_1	55.0	IMR 90 P11
77.5	H7	99.19	RSP18_1	55.0	IMR 90 P11
78.0	H7	99.97	RSP18_1	55.0	IMR 90 P11
78.5	H7	102.88	RSP18_1	55.0	IMR 90 P11
79.0	H7	121.84	RSP18_1	55.0	IMR 90 P11
79.5	H7	173.1	RSP18_1	55.0	IMR 90 P11
80.0	H7	242.21	RSP18_1	55.0	IMR 90 P11
80.5	H7	307.74	RSP18_1	55.0	IMR 90 P11
81.0	H7	364.98	RSP18_1	55.0	IMR 90 P11
81.5	H7	387.31	RSP18_1	55.0	IMR 90 P11
82.0	H7	340.12	RSP18_1	55.0	IMR 90 P11
82.5	H7	252.19	RSP18_1	55.0	IMR 90 P11
83.0	H7	166.51	RSP18_1	55.0	IMR 90 P11
83.5	H7	87.46	RSP18_1	55.0	IMR 90 P11
84.0	H7	26.81	RSP18_1	55.0	IMR 90 P11
84.5	H7	2.95	RSP18_1	55.0	IMR 90 P11
85.0	H7	1.97	RSP18_1	55.0	IMR 90 P11
85.5	H7	2.14	RSP18_1	55.0	IMR 90 P11
86.0	H7	2.11	RSP18_1	55.0	IMR 90 P11
86.5	H7	2.79	RSP18_1	55.0	IMR 90 P11
87.0	H7	3.31	RSP18_1	55.0	IMR 90 P11
87.5	H7	3.32	RSP18_1	55.0	IMR 90 P11
88.0	H7	3.04	RSP18_1	55.0	IMR 90 P11
88.5	H7	2.41	RSP18_1	55.0	IMR 90 P11
89.0	H7	1.96	RSP18_1	55.0	IMR 90 P11
89.5	H7	1.3	RSP18_1	55.0	IMR 90 P11
90.0	H7	0.75	RSP18_1	55.0	IMR 90 P11
90.5	H7	0.82	RSP18_1	55.0	IMR 90 P11
91.0	H7	1.31	RSP18_1	55.0	IMR 90 P11
91.5	H7	1.27	RSP18_1	55.0	IMR 90 P11
92.0	H7	1.58	RSP18_1	55.0	IMR 90 P11
92.5	H7	2.16	RSP18_1	55.0	IMR 90 P11
93.0	H7	2.11	RSP18_1	55.0	IMR 90 P11
93.5	H7	2.1	RSP18_1	55.0	IMR 90 P11
94.0	H7	2.25	RSP18_1	55.0	IMR 90 P11
94.5	H7	2.83	RSP18_1	55.0	IMR 90 P11
95.0	H7	1.42	RSP18_1	55.0	IMR 90 P11
55.0	A7	19.46	RSP18_1	65.0	IMR 90 P8
55.5	A7	42.16	RSP18_1	65.0	IMR 90 P8
56.0	A7	38.92	RSP18_1	65.0	IMR 90 P8
56.5	A7	38.92	RSP18_1	65.0	IMR 90 P8
57.0	A7	38.92	RSP18_1	65.0	IMR 90 P8
57.5	A7	38.83	RSP18_1	65.0	IMR 90 P8
58.0	A7	39.19	RSP18_1	65.0	IMR 90 P8
58.5	A7	41.54	RSP18_1	65.0	IMR 90 P8
59.0	A7	42.31	RSP18_1	65.0	IMR 90 P8
59.5	A7	39.39	RSP18_1	65.0	IMR 90 P8
60.0	A7	36.42	RSP18_1	65.0	IMR 90 P8
60.5	A7	35.65	RSP18_1	65.0	IMR 90 P8
61.0	A7	34.07	RSP18_1	65.0	IMR 90 P8
61.5	A7	32.12	RSP18_1	65.0	IMR 90 P8
62.0	A7	31.42	RSP18_1	65.0	IMR 90 P8
62.5	A7	30.28	RSP18_1	65.0	IMR 90 P8
63.0	A7	30.26	RSP18_1	65.0	IMR 90 P8
63.5	A7	34.16	RSP18_1	65.0	IMR 90 P8
64.0	A7	41.17	RSP18_1	65.0	IMR 90 P8
64.5	A7	51.77	RSP18_1	65.0	IMR 90 P8
65.0	A7	66.02	RSP18_1	65.0	IMR 90 P8
65.5	A7	79.5	RSP18_1	65.0	IMR 90 P8
66.0	A7	90.72	RSP18_1	65.0	IMR 90 P8
66.5	A7	100.16	RSP18_1	65.0	IMR 90 P8
67.0	A7	105.75	RSP18_1	65.0	IMR 90 P8
67.5	A7	108.71	RSP18_1	65.0	IMR 90 P8
68.0	A7	111.46	RSP18_1	65.0	IMR 90 P8
68.5	A7	112.56	RSP18_1	65.0	IMR 90 P8
69.0	A7	113.49	RSP18_1	65.0	IMR 90 P8
69.5	A7	115.33	RSP18_1	65.0	IMR 90 P8
70.0	A7	115.48	RSP18_1	65.0	IMR 90 P8
70.5	A7	114.95	RSP18_1	65.0	IMR 90 P8
71.0	A7	115.42	RSP18_1	65.0	IMR 90 P8
71.5	A7	115.45	RSP18_1	65.0	IMR 90 P8
72.0	A7	115.45	RSP18_1	65.0	IMR 90 P8
72.5	A7	116.63	RSP18_1	65.0	IMR 90 P8
73.0	A7	117.81	RSP18_1	65.0	IMR 90 P8
73.5	A7	118.66	RSP18_1	65.0	IMR 90 P8
74.0	A7	119.29	RSP18_1	65.0	IMR 90 P8
74.5	A7	119.2	RSP18_1	65.0	IMR 90 P8
75.0	A7	119.09	RSP18_1	65.0	IMR 90 P8
75.5	A7	118.5	RSP18_1	65.0	IMR 90 P8
76.0	A7	117.4	RSP18_1	65.0	IMR 90 P8
76.5	A7	117.08	RSP18_1	65.0	IMR 90 P8
77.0	A7	117.58	RSP18_1	65.0	IMR 90 P8
77.5	A7	118.1	RSP18_1	65.0	IMR 90 P8
78.0	A7	120.15	RSP18_1	65.0	IMR 90 P8
78.5	A7	127.88	RSP18_1	65.0	IMR 90 P8
79.0	A7	163.19	RSP18_1	65.0	IMR 90 P8
79.5	A7	241.29	RSP18_1	65.0	IMR 90 P8
80.0	A7	339.04	RSP18_1	65.0	IMR 90 P8
80.5	A7	432.32	RSP18_1	65.0	IMR 90 P8
81.0	A7	510.22	RSP18_1	65.0	IMR 90 P8
81.5	A7	527.23	RSP18_1	65.0	IMR 90 P8
82.0	A7	452.74	RSP18_1	65.0	IMR 90 P8
82.5	A7	333.11	RSP18_1	65.0	IMR 90 P8
83.0	A7	214.54	RSP18_1	65.0	IMR 90 P8
83.5	A7	106.83	RSP18_1	65.0	IMR 90 P8
84.0	A7	31.86	RSP18_1	65.0	IMR 90 P8
84.5	A7	4.66	RSP18_1	65.0	IMR 90 P8
85.0	A7	2.69	RSP18_1	65.0	IMR 90 P8
85.5	A7	3.19	RSP18_1	65.0	IMR 90 P8
86.0	A7	2.49	RSP18_1	65.0	IMR 90 P8
86.5	A7	1.8	RSP18_1	65.0	IMR 90 P8
87.0	A7	2.34	RSP18_1	65.0	IMR 90 P8
87.5	A7	2.63	RSP18_1	65.0	IMR 90 P8
88.0	A7	2.36	RSP18_1	65.0	IMR 90 P8
88.5	A7	3.26	RSP18_1	65.0	IMR 90 P8
89.0	A7	4.19	RSP18_1	65.0	IMR 90 P8
89.5	A7	3.71	RSP18_1	65.0	IMR 90 P8
90.0	A7	3.28	RSP18_1	65.0	IMR 90 P8
90.5	A7	3.35	RSP18_1	65.0	IMR 90 P8
91.0	A7	2.39	RSP18_1	65.0	IMR 90 P8
91.5	A7	1.3	RSP18_1	65.0	IMR 90 P8
92.0	A7	0.9	RSP18_1	65.0	IMR 90 P8
92.5	A7	0.79	RSP18_1	65.0	IMR 90 P8
93.0	A7	0.58	RSP18_1	65.0	IMR 90 P8
93.5	A7	0.85	RSP18_1	65.0	IMR 90 P8
94.0	A7	1.2	RSP18_1	65.0	IMR 90 P8
94.5	A7	1.79	RSP18_1	65.0	IMR 90 P8
95.0	A7	1.01	RSP18_1	65.0	IMR 90 P8
55.0	B7	18.35	RSP18_1	64.5	IMR 90 P8
55.5	B7	39.76	RSP18_1	64.5	IMR 90 P8
56.0	B7	36.7	RSP18_1	64.5	IMR 90 P8
56.5	B7	36.7	RSP18_1	64.5	IMR 90 P8
57.0	B7	36.7	RSP18_1	64.5	IMR 90 P8
57.5	B7	36.54	RSP18_1	64.5	IMR 90 P8
58.0	B7	37.6	RSP18_1	64.5	IMR 90 P8
58.5	B7	39.44	RSP18_1	64.5	IMR 90 P8
59.0	B7	40.7	RSP18_1	64.5	IMR 90 P8
59.5	B7	41.36	RSP18_1	64.5	IMR 90 P8
60.0	B7	40.58	RSP18_1	64.5	IMR 90 P8
60.5	B7	39.21	RSP18_1	64.5	IMR 90 P8
61.0	B7	38.04	RSP18_1	64.5	IMR 90 P8
61.5	B7	36.48	RSP18_1	64.5	IMR 90 P8
62.0	B7	34.78	RSP18_1	64.5	IMR 90 P8
62.5	B7	34.33	RSP18_1	64.5	IMR 90 P8
63.0	B7	35.79	RSP18_1	64.5	IMR 90 P8
63.5	B7	39.75	RSP18_1	64.5	IMR 90 P8
64.0	B7	47.08	RSP18_1	64.5	IMR 90 P8
64.5	B7	57.66	RSP18_1	64.5	IMR 90 P8
65.0	B7	70.88	RSP18_1	64.5	IMR 90 P8
65.5	B7	84.61	RSP18_1	64.5	IMR 90 P8
66.0	B7	96.71	RSP18_1	64.5	IMR 90 P8
66.5	B7	106.36	RSP18_1	64.5	IMR 90 P8
67.0	B7	112.5	RSP18_1	64.5	IMR 90 P8
67.5	B7	114.6	RSP18_1	64.5	IMR 90 P8
68.0	B7	114.91	RSP18_1	64.5	IMR 90 P8
68.5	B7	114.71	RSP18_1	64.5	IMR 90 P8
69.0	B7	113.56	RSP18_1	64.5	IMR 90 P8
69.5	B7	113.47	RSP18_1	64.5	IMR 90 P8
70.0	B7	114.78	RSP18_1	64.5	IMR 90 P8
70.5	B7	115.69	RSP18_1	64.5	IMR 90 P8
71.0	B7	116.6	RSP18_1	64.5	IMR 90 P8
71.5	B7	118.26	RSP18_1	64.5	IMR 90 P8
72.0	B7	119.64	RSP18_1	64.5	IMR 90 P8
72.5	B7	120.65	RSP18_1	64.5	IMR 90 P8
73.0	B7	121.53	RSP18_1	64.5	IMR 90 P8
73.5	B7	122.27	RSP18_1	64.5	IMR 90 P8
74.0	B7	122.77	RSP18_1	64.5	IMR 90 P8
74.5	B7	122.1	RSP18_1	64.5	IMR 90 P8
75.0	B7	121.21	RSP18_1	64.5	IMR 90 P8
75.5	B7	121.13	RSP18_1	64.5	IMR 90 P8
76.0	B7	120.42	RSP18_1	64.5	IMR 90 P8
76.5	B7	119.53	RSP18_1	64.5	IMR 90 P8
77.0	B7	120.33	RSP18_1	64.5	IMR 90 P8
77.5	B7	121.42	RSP18_1	64.5	IMR 90 P8
78.0	B7	123.0	RSP18_1	64.5	IMR 90 P8
78.5	B7	132.74	RSP18_1	64.5	IMR 90 P8
79.0	B7	174.95	RSP18_1	64.5	IMR 90 P8
79.5	B7	260.14	RSP18_1	64.5	IMR 90 P8
80.0	B7	362.4	RSP18_1	64.5	IMR 90 P8
80.5	B7	459.35	RSP18_1	64.5	IMR 90 P8
81.0	B7	536.22	RSP18_1	64.5	IMR 90 P8
81.5	B7	542.76	RSP18_1	64.5	IMR 90 P8
82.0	B7	456.8	RSP18_1	64.5	IMR 90 P8
82.5	B7	331.75	RSP18_1	64.5	IMR 90 P8
83.0	B7	209.38	RSP18_1	64.5	IMR 90 P8
83.5	B7	99.76	RSP18_1	64.5	IMR 90 P8
84.0	B7	28.32	RSP18_1	64.5	IMR 90 P8
84.5	B7	5.12	RSP18_1	64.5	IMR 90 P8
85.0	B7	3.14	RSP18_1	64.5	IMR 90 P8
85.5	B7	2.93	RSP18_1	64.5	IMR 90 P8
86.0	B7	2.47	RSP18_1	64.5	IMR 90 P8
86.5	B7	1.94	RSP18_1	64.5	IMR 90 P8
87.0	B7	1.95	RSP18_1	64.5	IMR 90 P8
87.5	B7	2.46	RSP18_1	64.5	IMR 90 P8
88.0	B7	2.74	RSP18_1	64.5	IMR 90 P8
88.5	B7	3.12	RSP18_1	64.5	IMR 90 P8
89.0	B7	3.13	RSP18_1	64.5	IMR 90 P8
89.5	B7	2.87	RSP18_1	64.5	IMR 90 P8
90.0	B7	2.47	RSP18_1	64.5	IMR 90 P8
90.5	B7	2.34	RSP18_1	64.5	IMR 90 P8
91.0	B7	2.02	RSP18_1	64.5	IMR 90 P8
91.5	B7	1.63	RSP18_1	64.5	IMR 90 P8
92.0	B7	1.78	RSP18_1	64.5	IMR 90 P8
92.5	B7	2.06	RSP18_1	64.5	IMR 90 P8
93.0	B7	2.13	RSP18_1	64.5	IMR 90 P8
93.5	B7	1.54	RSP18_1	64.5	IMR 90 P8
94.0	B7	1.48	RSP18_1	64.5	IMR 90 P8
94.5	B7	-0.21	RSP18_1	64.5	IMR 90 P8
95.0	B7	-1.13	RSP18_1	64.5	IMR 90 P8
55.0	C7	18.58	RSP18_1	63.3	IMR 90 P8
55.5	C7	40.25	RSP18_1	63.3	IMR 90 P8
56.0	C7	37.15	RSP18_1	63.3	IMR 90 P8
56.5	C7	37.15	RSP18_1	63.3	IMR 90 P8
57.0	C7	37.15	RSP18_1	63.3	IMR 90 P8
57.5	C7	36.96	RSP18_1	63.3	IMR 90 P8
58.0	C7	38.31	RSP18_1	63.3	IMR 90 P8
58.5	C7	39.3	RSP18_1	63.3	IMR 90 P8
59.0	C7	40.04	RSP18_1	63.3	IMR 90 P8
59.5	C7	42.52	RSP18_1	63.3	IMR 90 P8
60.0	C7	43.96	RSP18_1	63.3	IMR 90 P8
60.5	C7	43.56	RSP18_1	63.3	IMR 90 P8
61.0	C7	42.62	RSP18_1	63.3	IMR 90 P8
61.5	C7	41.33	RSP18_1	63.3	IMR 90 P8
62.0	C7	40.18	RSP18_1	63.3	IMR 90 P8
62.5	C7	40.39	RSP18_1	63.3	IMR 90 P8
63.0	C7	41.25	RSP18_1	63.3	IMR 90 P8
63.5	C7	44.26	RSP18_1	63.3	IMR 90 P8
64.0	C7	51.49	RSP18_1	63.3	IMR 90 P8
64.5	C7	60.33	RSP18_1	63.3	IMR 90 P8
65.0	C7	70.36	RSP18_1	63.3	IMR 90 P8
65.5	C7	83.45	RSP18_1	63.3	IMR 90 P8
66.0	C7	96.11	RSP18_1	63.3	IMR 90 P8
66.5	C7	105.11	RSP18_1	63.3	IMR 90 P8
67.0	C7	112.11	RSP18_1	63.3	IMR 90 P8
67.5	C7	116.71	RSP18_1	63.3	IMR 90 P8
68.0	C7	117.58	RSP18_1	63.3	IMR 90 P8
68.5	C7	118.71	RSP18_1	63.3	IMR 90 P8
69.0	C7	119.55	RSP18_1	63.3	IMR 90 P8
69.5	C7	119.46	RSP18_1	63.3	IMR 90 P8
70.0	C7	121.2	RSP18_1	63.3	IMR 90 P8
70.5	C7	123.11	RSP18_1	63.3	IMR 90 P8
71.0	C7	122.71	RSP18_1	63.3	IMR 90 P8
71.5	C7	124.15	RSP18_1	63.3	IMR 90 P8
72.0	C7	127.1	RSP18_1	63.3	IMR 90 P8
72.5	C7	126.95	RSP18_1	63.3	IMR 90 P8
73.0	C7	127.49	RSP18_1	63.3	IMR 90 P8
73.5	C7	129.11	RSP18_1	63.3	IMR 90 P8
74.0	C7	128.83	RSP18_1	63.3	IMR 90 P8
74.5	C7	128.04	RSP18_1	63.3	IMR 90 P8
75.0	C7	127.63	RSP18_1	63.3	IMR 90 P8
75.5	C7	126.8	RSP18_1	63.3	IMR 90 P8
76.0	C7	126.89	RSP18_1	63.3	IMR 90 P8
76.5	C7	126.37	RSP18_1	63.3	IMR 90 P8
77.0	C7	125.61	RSP18_1	63.3	IMR 90 P8
77.5	C7	128.03	RSP18_1	63.3	IMR 90 P8
78.0	C7	131.2	RSP18_1	63.3	IMR 90 P8
78.5	C7	139.73	RSP18_1	63.3	IMR 90 P8
79.0	C7	185.36	RSP18_1	63.3	IMR 90 P8
79.5	C7	278.81	RSP18_1	63.3	IMR 90 P8
80.0	C7	387.0	RSP18_1	63.3	IMR 90 P8
80.5	C7	489.92	RSP18_1	63.3	IMR 90 P8
81.0	C7	573.72	RSP18_1	63.3	IMR 90 P8
81.5	C7	580.41	RSP18_1	63.3	IMR 90 P8
82.0	C7	486.66	RSP18_1	63.3	IMR 90 P8
82.5	C7	352.79	RSP18_1	63.3	IMR 90 P8
83.0	C7	221.99	RSP18_1	63.3	IMR 90 P8
83.5	C7	104.48	RSP18_1	63.3	IMR 90 P8
84.0	C7	27.78	RSP18_1	63.3	IMR 90 P8
84.5	C7	3.75	RSP18_1	63.3	IMR 90 P8
85.0	C7	3.13	RSP18_1	63.3	IMR 90 P8
85.5	C7	3.89	RSP18_1	63.3	IMR 90 P8
86.0	C7	3.85	RSP18_1	63.3	IMR 90 P8
86.5	C7	3.59	RSP18_1	63.3	IMR 90 P8
87.0	C7	3.13	RSP18_1	63.3	IMR 90 P8
87.5	C7	2.4	RSP18_1	63.3	IMR 90 P8
88.0	C7	2.0	RSP18_1	63.3	IMR 90 P8
88.5	C7	1.84	RSP18_1	63.3	IMR 90 P8
89.0	C7	2.22	RSP18_1	63.3	IMR 90 P8
89.5	C7	2.95	RSP18_1	63.3	IMR 90 P8
90.0	C7	3.39	RSP18_1	63.3	IMR 90 P8
90.5	C7	3.13	RSP18_1	63.3	IMR 90 P8
91.0	C7	2.84	RSP18_1	63.3	IMR 90 P8
91.5	C7	2.42	RSP18_1	63.3	IMR 90 P8
92.0	C7	1.53	RSP18_1	63.3	IMR 90 P8
92.5	C7	1.34	RSP18_1	63.3	IMR 90 P8
93.0	C7	1.71	RSP18_1	63.3	IMR 90 P8
93.5	C7	2.5	RSP18_1	63.3	IMR 90 P8
94.0	C7	2.92	RSP18_1	63.3	IMR 90 P8
94.5	C7	4.85	RSP18_1	63.3	IMR 90 P8
95.0	C7	2.98	RSP18_1	63.3	IMR 90 P8
55.0	D7	14.42	RSP18_1	61.4	IMR 90 P8
55.5	D7	31.25	RSP18_1	61.4	IMR 90 P8
56.0	D7	28.84	RSP18_1	61.4	IMR 90 P8
56.5	D7	28.84	RSP18_1	61.4	IMR 90 P8
57.0	D7	28.84	RSP18_1	61.4	IMR 90 P8
57.5	D7	28.69	RSP18_1	61.4	IMR 90 P8
58.0	D7	29.51	RSP18_1	61.4	IMR 90 P8
58.5	D7	31.96	RSP18_1	61.4	IMR 90 P8
59.0	D7	34.67	RSP18_1	61.4	IMR 90 P8
59.5	D7	36.86	RSP18_1	61.4	IMR 90 P8
60.0	D7	39.25	RSP18_1	61.4	IMR 90 P8
60.5	D7	42.03	RSP18_1	61.4	IMR 90 P8
61.0	D7	42.96	RSP18_1	61.4	IMR 90 P8
61.5	D7	43.4	RSP18_1	61.4	IMR 90 P8
62.0	D7	44.25	RSP18_1	61.4	IMR 90 P8
62.5	D7	44.2	RSP18_1	61.4	IMR 90 P8
63.0	D7	44.54	RSP18_1	61.4	IMR 90 P8
63.5	D7	47.21	RSP18_1	61.4	IMR 90 P8
64.0	D7	51.53	RSP18_1	61.4	IMR 90 P8
64.5	D7	57.24	RSP18_1	61.4	IMR 90 P8
65.0	D7	65.45	RSP18_1	61.4	IMR 90 P8
65.5	D7	74.75	RSP18_1	61.4	IMR 90 P8
66.0	D7	84.05	RSP18_1	61.4	IMR 90 P8
66.5	D7	92.64	RSP18_1	61.4	IMR 90 P8
67.0	D7	99.68	RSP18_1	61.4	IMR 90 P8
67.5	D7	105.29	RSP18_1	61.4	IMR 90 P8
68.0	D7	109.46	RSP18_1	61.4	IMR 90 P8
68.5	D7	112.24	RSP18_1	61.4	IMR 90 P8
69.0	D7	114.36	RSP18_1	61.4	IMR 90 P8
69.5	D7	116.07	RSP18_1	61.4	IMR 90 P8
70.0	D7	116.96	RSP18_1	61.4	IMR 90 P8
70.5	D7	117.85	RSP18_1	61.4	IMR 90 P8
71.0	D7	118.6	RSP18_1	61.4	IMR 90 P8
71.5	D7	119.22	RSP18_1	61.4	IMR 90 P8
72.0	D7	120.63	RSP18_1	61.4	IMR 90 P8
72.5	D7	122.18	RSP18_1	61.4	IMR 90 P8
73.0	D7	123.29	RSP18_1	61.4	IMR 90 P8
73.5	D7	124.21	RSP18_1	61.4	IMR 90 P8
74.0	D7	124.34	RSP18_1	61.4	IMR 90 P8
74.5	D7	123.16	RSP18_1	61.4	IMR 90 P8
75.0	D7	122.04	RSP18_1	61.4	IMR 90 P8
75.5	D7	121.19	RSP18_1	61.4	IMR 90 P8
76.0	D7	120.38	RSP18_1	61.4	IMR 90 P8
76.5	D7	120.25	RSP18_1	61.4	IMR 90 P8
77.0	D7	121.35	RSP18_1	61.4	IMR 90 P8
77.5	D7	122.68	RSP18_1	61.4	IMR 90 P8
78.0	D7	124.37	RSP18_1	61.4	IMR 90 P8
78.5	D7	132.67	RSP18_1	61.4	IMR 90 P8
79.0	D7	172.78	RSP18_1	61.4	IMR 90 P8
79.5	D7	256.64	RSP18_1	61.4	IMR 90 P8
80.0	D7	357.9	RSP18_1	61.4	IMR 90 P8
80.5	D7	454.57	RSP18_1	61.4	IMR 90 P8
81.0	D7	533.62	RSP18_1	61.4	IMR 90 P8
81.5	D7	544.04	RSP18_1	61.4	IMR 90 P8
82.0	D7	460.28	RSP18_1	61.4	IMR 90 P8
82.5	D7	336.03	RSP18_1	61.4	IMR 90 P8
83.0	D7	214.16	RSP18_1	61.4	IMR 90 P8
83.5	D7	103.3	RSP18_1	61.4	IMR 90 P8
84.0	D7	29.24	RSP18_1	61.4	IMR 90 P8
84.5	D7	4.98	RSP18_1	61.4	IMR 90 P8
85.0	D7	3.25	RSP18_1	61.4	IMR 90 P8
85.5	D7	3.05	RSP18_1	61.4	IMR 90 P8
86.0	D7	2.85	RSP18_1	61.4	IMR 90 P8
86.5	D7	2.84	RSP18_1	61.4	IMR 90 P8
87.0	D7	2.74	RSP18_1	61.4	IMR 90 P8
87.5	D7	2.87	RSP18_1	61.4	IMR 90 P8
88.0	D7	3.06	RSP18_1	61.4	IMR 90 P8
88.5	D7	3.45	RSP18_1	61.4	IMR 90 P8
89.0	D7	3.13	RSP18_1	61.4	IMR 90 P8
89.5	D7	2.98	RSP18_1	61.4	IMR 90 P8
90.0	D7	2.92	RSP18_1	61.4	IMR 90 P8
90.5	D7	2.85	RSP18_1	61.4	IMR 90 P8
91.0	D7	2.72	RSP18_1	61.4	IMR 90 P8
91.5	D7	2.95	RSP18_1	61.4	IMR 90 P8
92.0	D7	2.85	RSP18_1	61.4	IMR 90 P8
92.5	D7	2.21	RSP18_1	61.4	IMR 90 P8
93.0	D7	1.77	RSP18_1	61.4	IMR 90 P8
93.5	D7	1.04	RSP18_1	61.4	IMR 90 P8
94.0	D7	0.56	RSP18_1	61.4	IMR 90 P8
94.5	D7	-0.14	RSP18_1	61.4	IMR 90 P8
95.0	D7	-0.22	RSP18_1	61.4	IMR 90 P8
55.0	E7	13.94	RSP18_1	59.0	IMR 90 P8
55.5	E7	30.2	RSP18_1	59.0	IMR 90 P8
56.0	E7	27.88	RSP18_1	59.0	IMR 90 P8
56.5	E7	27.88	RSP18_1	59.0	IMR 90 P8
57.0	E7	27.88	RSP18_1	59.0	IMR 90 P8
57.5	E7	27.73	RSP18_1	59.0	IMR 90 P8
58.0	E7	28.61	RSP18_1	59.0	IMR 90 P8
58.5	E7	30.71	RSP18_1	59.0	IMR 90 P8
59.0	E7	33.84	RSP18_1	59.0	IMR 90 P8
59.5	E7	37.84	RSP18_1	59.0	IMR 90 P8
60.0	E7	39.88	RSP18_1	59.0	IMR 90 P8
60.5	E7	42.01	RSP18_1	59.0	IMR 90 P8
61.0	E7	44.88	RSP18_1	59.0	IMR 90 P8
61.5	E7	45.17	RSP18_1	59.0	IMR 90 P8
62.0	E7	44.04	RSP18_1	59.0	IMR 90 P8
62.5	E7	43.73	RSP18_1	59.0	IMR 90 P8
63.0	E7	43.97	RSP18_1	59.0	IMR 90 P8
63.5	E7	45.41	RSP18_1	59.0	IMR 90 P8
64.0	E7	50.73	RSP18_1	59.0	IMR 90 P8
64.5	E7	58.56	RSP18_1	59.0	IMR 90 P8
65.0	E7	68.49	RSP18_1	59.0	IMR 90 P8
65.5	E7	80.6	RSP18_1	59.0	IMR 90 P8
66.0	E7	91.99	RSP18_1	59.0	IMR 90 P8
66.5	E7	100.98	RSP18_1	59.0	IMR 90 P8
67.0	E7	107.78	RSP18_1	59.0	IMR 90 P8
67.5	E7	111.92	RSP18_1	59.0	IMR 90 P8
68.0	E7	112.13	RSP18_1	59.0	IMR 90 P8
68.5	E7	111.84	RSP18_1	59.0	IMR 90 P8
69.0	E7	112.1	RSP18_1	59.0	IMR 90 P8
69.5	E7	111.85	RSP18_1	59.0	IMR 90 P8
70.0	E7	111.83	RSP18_1	59.0	IMR 90 P8
70.5	E7	113.19	RSP18_1	59.0	IMR 90 P8
71.0	E7	114.53	RSP18_1	59.0	IMR 90 P8
71.5	E7	115.24	RSP18_1	59.0	IMR 90 P8
72.0	E7	116.5	RSP18_1	59.0	IMR 90 P8
72.5	E7	118.18	RSP18_1	59.0	IMR 90 P8
73.0	E7	119.75	RSP18_1	59.0	IMR 90 P8
73.5	E7	119.94	RSP18_1	59.0	IMR 90 P8
74.0	E7	119.87	RSP18_1	59.0	IMR 90 P8
74.5	E7	119.56	RSP18_1	59.0	IMR 90 P8
75.0	E7	118.47	RSP18_1	59.0	IMR 90 P8
75.5	E7	117.67	RSP18_1	59.0	IMR 90 P8
76.0	E7	117.8	RSP18_1	59.0	IMR 90 P8
76.5	E7	117.59	RSP18_1	59.0	IMR 90 P8
77.0	E7	117.62	RSP18_1	59.0	IMR 90 P8
77.5	E7	118.56	RSP18_1	59.0	IMR 90 P8
78.0	E7	119.93	RSP18_1	59.0	IMR 90 P8
78.5	E7	129.09	RSP18_1	59.0	IMR 90 P8
79.0	E7	171.44	RSP18_1	59.0	IMR 90 P8
79.5	E7	252.56	RSP18_1	59.0	IMR 90 P8
80.0	E7	344.48	RSP18_1	59.0	IMR 90 P8
80.5	E7	430.43	RSP18_1	59.0	IMR 90 P8
81.0	E7	496.42	RSP18_1	59.0	IMR 90 P8
81.5	E7	492.06	RSP18_1	59.0	IMR 90 P8
82.0	E7	404.59	RSP18_1	59.0	IMR 90 P8
82.5	E7	289.59	RSP18_1	59.0	IMR 90 P8
83.0	E7	179.26	RSP18_1	59.0	IMR 90 P8
83.5	E7	81.14	RSP18_1	59.0	IMR 90 P8
84.0	E7	20.47	RSP18_1	59.0	IMR 90 P8
84.5	E7	3.85	RSP18_1	59.0	IMR 90 P8
85.0	E7	3.35	RSP18_1	59.0	IMR 90 P8
85.5	E7	3.0	RSP18_1	59.0	IMR 90 P8
86.0	E7	2.55	RSP18_1	59.0	IMR 90 P8
86.5	E7	2.28	RSP18_1	59.0	IMR 90 P8
87.0	E7	2.02	RSP18_1	59.0	IMR 90 P8
87.5	E7	2.04	RSP18_1	59.0	IMR 90 P8
88.0	E7	2.53	RSP18_1	59.0	IMR 90 P8
88.5	E7	2.9	RSP18_1	59.0	IMR 90 P8
89.0	E7	2.93	RSP18_1	59.0	IMR 90 P8
89.5	E7	2.81	RSP18_1	59.0	IMR 90 P8
90.0	E7	2.4	RSP18_1	59.0	IMR 90 P8
90.5	E7	1.66	RSP18_1	59.0	IMR 90 P8
91.0	E7	1.5	RSP18_1	59.0	IMR 90 P8
91.5	E7	1.78	RSP18_1	59.0	IMR 90 P8
92.0	E7	1.91	RSP18_1	59.0	IMR 90 P8
92.5	E7	2.15	RSP18_1	59.0	IMR 90 P8
93.0	E7	2.36	RSP18_1	59.0	IMR 90 P8
93.5	E7	2.24	RSP18_1	59.0	IMR 90 P8
94.0	E7	1.9	RSP18_1	59.0	IMR 90 P8
94.5	E7	2.06	RSP18_1	59.0	IMR 90 P8
95.0	E7	0.97	RSP18_1	59.0	IMR 90 P8
55.0	F7	10.02	RSP18_1	57.0	IMR 90 P8
55.5	F7	21.71	RSP18_1	57.0	IMR 90 P8
56.0	F7	20.04	RSP18_1	57.0	IMR 90 P8
56.5	F7	20.04	RSP18_1	57.0	IMR 90 P8
57.0	F7	20.04	RSP18_1	57.0	IMR 90 P8
57.5	F7	19.59	RSP18_1	57.0	IMR 90 P8
58.0	F7	22.38	RSP18_1	57.0	IMR 90 P8
58.5	F7	27.72	RSP18_1	57.0	IMR 90 P8
59.0	F7	32.34	RSP18_1	57.0	IMR 90 P8
59.5	F7	36.61	RSP18_1	57.0	IMR 90 P8
60.0	F7	39.02	RSP18_1	57.0	IMR 90 P8
60.5	F7	40.62	RSP18_1	57.0	IMR 90 P8
61.0	F7	41.71	RSP18_1	57.0	IMR 90 P8
61.5	F7	40.9	RSP18_1	57.0	IMR 90 P8
62.0	F7	39.23	RSP18_1	57.0	IMR 90 P8
62.5	F7	38.03	RSP18_1	57.0	IMR 90 P8
63.0	F7	36.7	RSP18_1	57.0	IMR 90 P8
63.5	F7	36.49	RSP18_1	57.0	IMR 90 P8
64.0	F7	38.8	RSP18_1	57.0	IMR 90 P8
64.5	F7	43.41	RSP18_1	57.0	IMR 90 P8
65.0	F7	50.85	RSP18_1	57.0	IMR 90 P8
65.5	F7	61.41	RSP18_1	57.0	IMR 90 P8
66.0	F7	72.7	RSP18_1	57.0	IMR 90 P8
66.5	F7	83.43	RSP18_1	57.0	IMR 90 P8
67.0	F7	92.95	RSP18_1	57.0	IMR 90 P8
67.5	F7	99.36	RSP18_1	57.0	IMR 90 P8
68.0	F7	102.22	RSP18_1	57.0	IMR 90 P8
68.5	F7	103.2	RSP18_1	57.0	IMR 90 P8
69.0	F7	103.55	RSP18_1	57.0	IMR 90 P8
69.5	F7	103.77	RSP18_1	57.0	IMR 90 P8
70.0	F7	104.35	RSP18_1	57.0	IMR 90 P8
70.5	F7	105.57	RSP18_1	57.0	IMR 90 P8
71.0	F7	107.22	RSP18_1	57.0	IMR 90 P8
71.5	F7	108.17	RSP18_1	57.0	IMR 90 P8
72.0	F7	108.28	RSP18_1	57.0	IMR 90 P8
72.5	F7	108.43	RSP18_1	57.0	IMR 90 P8
73.0	F7	108.17	RSP18_1	57.0	IMR 90 P8
73.5	F7	107.63	RSP18_1	57.0	IMR 90 P8
74.0	F7	107.38	RSP18_1	57.0	IMR 90 P8
74.5	F7	106.93	RSP18_1	57.0	IMR 90 P8
75.0	F7	106.15	RSP18_1	57.0	IMR 90 P8
75.5	F7	105.87	RSP18_1	57.0	IMR 90 P8
76.0	F7	106.0	RSP18_1	57.0	IMR 90 P8
76.5	F7	106.17	RSP18_1	57.0	IMR 90 P8
77.0	F7	107.27	RSP18_1	57.0	IMR 90 P8
77.5	F7	109.43	RSP18_1	57.0	IMR 90 P8
78.0	F7	111.76	RSP18_1	57.0	IMR 90 P8
78.5	F7	117.88	RSP18_1	57.0	IMR 90 P8
79.0	F7	150.78	RSP18_1	57.0	IMR 90 P8
79.5	F7	220.73	RSP18_1	57.0	IMR 90 P8
80.0	F7	302.68	RSP18_1	57.0	IMR 90 P8
80.5	F7	379.64	RSP18_1	57.0	IMR 90 P8
81.0	F7	443.68	RSP18_1	57.0	IMR 90 P8
81.5	F7	449.97	RSP18_1	57.0	IMR 90 P8
82.0	F7	376.36	RSP18_1	57.0	IMR 90 P8
82.5	F7	272.02	RSP18_1	57.0	IMR 90 P8
83.0	F7	172.15	RSP18_1	57.0	IMR 90 P8
83.5	F7	81.12	RSP18_1	57.0	IMR 90 P8
84.0	F7	21.04	RSP18_1	57.0	IMR 90 P8
84.5	F7	3.31	RSP18_1	57.0	IMR 90 P8
85.0	F7	3.11	RSP18_1	57.0	IMR 90 P8
85.5	F7	3.01	RSP18_1	57.0	IMR 90 P8
86.0	F7	2.76	RSP18_1	57.0	IMR 90 P8
86.5	F7	2.28	RSP18_1	57.0	IMR 90 P8
87.0	F7	2.12	RSP18_1	57.0	IMR 90 P8
87.5	F7	2.33	RSP18_1	57.0	IMR 90 P8
88.0	F7	2.52	RSP18_1	57.0	IMR 90 P8
88.5	F7	3.16	RSP18_1	57.0	IMR 90 P8
89.0	F7	3.38	RSP18_1	57.0	IMR 90 P8
89.5	F7	2.9	RSP18_1	57.0	IMR 90 P8
90.0	F7	2.85	RSP18_1	57.0	IMR 90 P8
90.5	F7	2.42	RSP18_1	57.0	IMR 90 P8
91.0	F7	1.26	RSP18_1	57.0	IMR 90 P8
91.5	F7	1.16	RSP18_1	57.0	IMR 90 P8
92.0	F7	1.62	RSP18_1	57.0	IMR 90 P8
92.5	F7	1.42	RSP18_1	57.0	IMR 90 P8
93.0	F7	1.89	RSP18_1	57.0	IMR 90 P8
93.5	F7	2.99	RSP18_1	57.0	IMR 90 P8
94.0	F7	3.24	RSP18_1	57.0	IMR 90 P8
94.5	F7	4.26	RSP18_1	57.0	IMR 90 P8
95.0	F7	2.41	RSP18_1	57.0	IMR 90 P8
55.0	G7	10.34	RSP18_1	55.7	IMR 90 P8
55.5	G7	22.4	RSP18_1	55.7	IMR 90 P8
56.0	G7	20.67	RSP18_1	55.7	IMR 90 P8
56.5	G7	20.67	RSP18_1	55.7	IMR 90 P8
57.0	G7	20.67	RSP18_1	55.7	IMR 90 P8
57.5	G7	20.23	RSP18_1	55.7	IMR 90 P8
58.0	G7	22.79	RSP18_1	55.7	IMR 90 P8
58.5	G7	29.4	RSP18_1	55.7	IMR 90 P8
59.0	G7	34.26	RSP18_1	55.7	IMR 90 P8
59.5	G7	36.71	RSP18_1	55.7	IMR 90 P8
60.0	G7	39.83	RSP18_1	55.7	IMR 90 P8
60.5	G7	42.25	RSP18_1	55.7	IMR 90 P8
61.0	G7	42.4	RSP18_1	55.7	IMR 90 P8
61.5	G7	42.47	RSP18_1	55.7	IMR 90 P8
62.0	G7	42.9	RSP18_1	55.7	IMR 90 P8
62.5	G7	41.78	RSP18_1	55.7	IMR 90 P8
63.0	G7	38.78	RSP18_1	55.7	IMR 90 P8
63.5	G7	37.23	RSP18_1	55.7	IMR 90 P8
64.0	G7	37.2	RSP18_1	55.7	IMR 90 P8
64.5	G7	37.56	RSP18_1	55.7	IMR 90 P8
65.0	G7	40.69	RSP18_1	55.7	IMR 90 P8
65.5	G7	48.79	RSP18_1	55.7	IMR 90 P8
66.0	G7	58.23	RSP18_1	55.7	IMR 90 P8
66.5	G7	67.96	RSP18_1	55.7	IMR 90 P8
67.0	G7	79.14	RSP18_1	55.7	IMR 90 P8
67.5	G7	87.7	RSP18_1	55.7	IMR 90 P8
68.0	G7	92.72	RSP18_1	55.7	IMR 90 P8
68.5	G7	96.61	RSP18_1	55.7	IMR 90 P8
69.0	G7	99.05	RSP18_1	55.7	IMR 90 P8
69.5	G7	98.82	RSP18_1	55.7	IMR 90 P8
70.0	G7	98.51	RSP18_1	55.7	IMR 90 P8
70.5	G7	98.42	RSP18_1	55.7	IMR 90 P8
71.0	G7	97.37	RSP18_1	55.7	IMR 90 P8
71.5	G7	96.16	RSP18_1	55.7	IMR 90 P8
72.0	G7	95.68	RSP18_1	55.7	IMR 90 P8
72.5	G7	95.71	RSP18_1	55.7	IMR 90 P8
73.0	G7	95.8	RSP18_1	55.7	IMR 90 P8
73.5	G7	96.76	RSP18_1	55.7	IMR 90 P8
74.0	G7	98.08	RSP18_1	55.7	IMR 90 P8
74.5	G7	99.26	RSP18_1	55.7	IMR 90 P8
75.0	G7	100.88	RSP18_1	55.7	IMR 90 P8
75.5	G7	102.34	RSP18_1	55.7	IMR 90 P8
76.0	G7	102.73	RSP18_1	55.7	IMR 90 P8
76.5	G7	103.48	RSP18_1	55.7	IMR 90 P8
77.0	G7	104.81	RSP18_1	55.7	IMR 90 P8
77.5	G7	105.54	RSP18_1	55.7	IMR 90 P8
78.0	G7	106.58	RSP18_1	55.7	IMR 90 P8
78.5	G7	110.69	RSP18_1	55.7	IMR 90 P8
79.0	G7	135.44	RSP18_1	55.7	IMR 90 P8
79.5	G7	194.75	RSP18_1	55.7	IMR 90 P8
80.0	G7	269.34	RSP18_1	55.7	IMR 90 P8
80.5	G7	340.29	RSP18_1	55.7	IMR 90 P8
81.0	G7	401.19	RSP18_1	55.7	IMR 90 P8
81.5	G7	414.63	RSP18_1	55.7	IMR 90 P8
82.0	G7	354.14	RSP18_1	55.7	IMR 90 P8
82.5	G7	259.22	RSP18_1	55.7	IMR 90 P8
83.0	G7	166.6	RSP18_1	55.7	IMR 90 P8
83.5	G7	81.98	RSP18_1	55.7	IMR 90 P8
84.0	G7	23.7	RSP18_1	55.7	IMR 90 P8
84.5	G7	3.82	RSP18_1	55.7	IMR 90 P8
85.0	G7	2.98	RSP18_1	55.7	IMR 90 P8
85.5	G7	3.33	RSP18_1	55.7	IMR 90 P8
86.0	G7	2.75	RSP18_1	55.7	IMR 90 P8
86.5	G7	2.12	RSP18_1	55.7	IMR 90 P8
87.0	G7	2.23	RSP18_1	55.7	IMR 90 P8
87.5	G7	2.37	RSP18_1	55.7	IMR 90 P8
88.0	G7	2.47	RSP18_1	55.7	IMR 90 P8
88.5	G7	2.82	RSP18_1	55.7	IMR 90 P8
89.0	G7	2.93	RSP18_1	55.7	IMR 90 P8
89.5	G7	3.01	RSP18_1	55.7	IMR 90 P8
90.0	G7	2.84	RSP18_1	55.7	IMR 90 P8
90.5	G7	2.3	RSP18_1	55.7	IMR 90 P8
91.0	G7	2.09	RSP18_1	55.7	IMR 90 P8
91.5	G7	1.7	RSP18_1	55.7	IMR 90 P8
92.0	G7	1.09	RSP18_1	55.7	IMR 90 P8
92.5	G7	1.2	RSP18_1	55.7	IMR 90 P8
93.0	G7	1.74	RSP18_1	55.7	IMR 90 P8
93.5	G7	2.12	RSP18_1	55.7	IMR 90 P8
94.0	G7	2.69	RSP18_1	55.7	IMR 90 P8
94.5	G7	3.85	RSP18_1	55.7	IMR 90 P8
95.0	G7	2.06	RSP18_1	55.7	IMR 90 P8
55.0	H7	8.16	RSP18_1	55.0	IMR 90 P8
55.5	H7	17.69	RSP18_1	55.0	IMR 90 P8
56.0	H7	16.32	RSP18_1	55.0	IMR 90 P8
56.5	H7	16.32	RSP18_1	55.0	IMR 90 P8
57.0	H7	16.32	RSP18_1	55.0	IMR 90 P8
57.5	H7	15.69	RSP18_1	55.0	IMR 90 P8
58.0	H7	19.64	RSP18_1	55.0	IMR 90 P8
58.5	H7	27.37	RSP18_1	55.0	IMR 90 P8
59.0	H7	32.71	RSP18_1	55.0	IMR 90 P8
59.5	H7	37.1	RSP18_1	55.0	IMR 90 P8
60.0	H7	40.87	RSP18_1	55.0	IMR 90 P8
60.5	H7	43.24	RSP18_1	55.0	IMR 90 P8
61.0	H7	44.65	RSP18_1	55.0	IMR 90 P8
61.5	H7	44.84	RSP18_1	55.0	IMR 90 P8
62.0	H7	43.91	RSP18_1	55.0	IMR 90 P8
62.5	H7	42.47	RSP18_1	55.0	IMR 90 P8
63.0	H7	40.62	RSP18_1	55.0	IMR 90 P8
63.5	H7	38.95	RSP18_1	55.0	IMR 90 P8
64.0	H7	37.95	RSP18_1	55.0	IMR 90 P8
64.5	H7	38.62	RSP18_1	55.0	IMR 90 P8
65.0	H7	41.63	RSP18_1	55.0	IMR 90 P8
65.5	H7	47.18	RSP18_1	55.0	IMR 90 P8
66.0	H7	54.42	RSP18_1	55.0	IMR 90 P8
66.5	H7	63.89	RSP18_1	55.0	IMR 90 P8
67.0	H7	73.89	RSP18_1	55.0	IMR 90 P8
67.5	H7	81.97	RSP18_1	55.0	IMR 90 P8
68.0	H7	88.19	RSP18_1	55.0	IMR 90 P8
68.5	H7	92.92	RSP18_1	55.0	IMR 90 P8
69.0	H7	94.9	RSP18_1	55.0	IMR 90 P8
69.5	H7	94.77	RSP18_1	55.0	IMR 90 P8
70.0	H7	94.35	RSP18_1	55.0	IMR 90 P8
70.5	H7	93.58	RSP18_1	55.0	IMR 90 P8
71.0	H7	92.46	RSP18_1	55.0	IMR 90 P8
71.5	H7	91.61	RSP18_1	55.0	IMR 90 P8
72.0	H7	91.34	RSP18_1	55.0	IMR 90 P8
72.5	H7	91.1	RSP18_1	55.0	IMR 90 P8
73.0	H7	91.71	RSP18_1	55.0	IMR 90 P8
73.5	H7	92.85	RSP18_1	55.0	IMR 90 P8
74.0	H7	93.86	RSP18_1	55.0	IMR 90 P8
74.5	H7	94.41	RSP18_1	55.0	IMR 90 P8
75.0	H7	95.35	RSP18_1	55.0	IMR 90 P8
75.5	H7	95.66	RSP18_1	55.0	IMR 90 P8
76.0	H7	95.16	RSP18_1	55.0	IMR 90 P8
76.5	H7	95.6	RSP18_1	55.0	IMR 90 P8
77.0	H7	97.17	RSP18_1	55.0	IMR 90 P8
77.5	H7	98.43	RSP18_1	55.0	IMR 90 P8
78.0	H7	99.44	RSP18_1	55.0	IMR 90 P8
78.5	H7	102.47	RSP18_1	55.0	IMR 90 P8
79.0	H7	120.66	RSP18_1	55.0	IMR 90 P8
79.5	H7	170.07	RSP18_1	55.0	IMR 90 P8
80.0	H7	237.51	RSP18_1	55.0	IMR 90 P8
80.5	H7	303.11	RSP18_1	55.0	IMR 90 P8
81.0	H7	361.54	RSP18_1	55.0	IMR 90 P8
81.5	H7	384.52	RSP18_1	55.0	IMR 90 P8
82.0	H7	339.59	RSP18_1	55.0	IMR 90 P8
82.5	H7	254.35	RSP18_1	55.0	IMR 90 P8
83.0	H7	168.83	RSP18_1	55.0	IMR 90 P8
83.5	H7	89.07	RSP18_1	55.0	IMR 90 P8
84.0	H7	28.97	RSP18_1	55.0	IMR 90 P8
84.5	H7	4.52	RSP18_1	55.0	IMR 90 P8
85.0	H7	1.81	RSP18_1	55.0	IMR 90 P8
85.5	H7	1.88	RSP18_1	55.0	IMR 90 P8
86.0	H7	2.16	RSP18_1	55.0	IMR 90 P8
86.5	H7	2.05	RSP18_1	55.0	IMR 90 P8
87.0	H7	2.03	RSP18_1	55.0	IMR 90 P8
87.5	H7	2.93	RSP18_1	55.0	IMR 90 P8
88.0	H7	3.34	RSP18_1	55.0	IMR 90 P8
88.5	H7	3.1	RSP18_1	55.0	IMR 90 P8
89.0	H7	3.24	RSP18_1	55.0	IMR 90 P8
89.5	H7	3.37	RSP18_1	55.0	IMR 90 P8
90.0	H7	3.02	RSP18_1	55.0	IMR 90 P8
90.5	H7	2.56	RSP18_1	55.0	IMR 90 P8
91.0	H7	2.26	RSP18_1	55.0	IMR 90 P8
91.5	H7	1.88	RSP18_1	55.0	IMR 90 P8
92.0	H7	1.89	RSP18_1	55.0	IMR 90 P8
92.5	H7	2.02	RSP18_1	55.0	IMR 90 P8
93.0	H7	1.92	RSP18_1	55.0	IMR 90 P8
93.5	H7	1.4	RSP18_1	55.0	IMR 90 P8
94.0	H7	1.27	RSP18_1	55.0	IMR 90 P8
94.5	H7	-0.04	RSP18_1	55.0	IMR 90 P8
95.0	H7	-0.84	RSP18_1	55.0	IMR 90 P8
