# Supplementary material for: Primer PICKR: literature-mined scoring platform for robust RT–qPCR primers
Source: Nat Commun. 2026 May 28;17:6938. doi: 10.1038/s41467-026-73648-2 (PMC13388996; doi:10.1038/s41467-026-73648-2)
Supplement: Supplementary file 11 — Source Data [file 41467_2026_73648_MOESM11_ESM.zip › Suppl_Fig_S8/amplification_data_LDHA_1.csv]

Cycle	Well	Fluorescence	Target	melt temp	Replicate
1	A10	-16.54	LDHA_1	65.0	IMR 90 P2
2	A10	-3.15	LDHA_1	65.0	IMR 90 P2
3	A10	10.65	LDHA_1	65.0	IMR 90 P2
4	A10	8.92	LDHA_1	65.0	IMR 90 P2
5	A10	1.76	LDHA_1	65.0	IMR 90 P2
6	A10	1.58	LDHA_1	65.0	IMR 90 P2
7	A10	9.6	LDHA_1	65.0	IMR 90 P2
8	A10	-14.39	LDHA_1	65.0	IMR 90 P2
9	A10	-13.25	LDHA_1	65.0	IMR 90 P2
10	A10	-17.28	LDHA_1	65.0	IMR 90 P2
11	A10	-4.5	LDHA_1	65.0	IMR 90 P2
12	A10	5.2	LDHA_1	65.0	IMR 90 P2
13	A10	5.67	LDHA_1	65.0	IMR 90 P2
14	A10	5.22	LDHA_1	65.0	IMR 90 P2
15	A10	1.61	LDHA_1	65.0	IMR 90 P2
16	A10	1.67	LDHA_1	65.0	IMR 90 P2
17	A10	0.2	LDHA_1	65.0	IMR 90 P2
18	A10	3.49	LDHA_1	65.0	IMR 90 P2
19	A10	5.62	LDHA_1	65.0	IMR 90 P2
20	A10	9.52	LDHA_1	65.0	IMR 90 P2
21	A10	21.28	LDHA_1	65.0	IMR 90 P2
22	A10	40.49	LDHA_1	65.0	IMR 90 P2
23	A10	81.91	LDHA_1	65.0	IMR 90 P2
24	A10	146.98	LDHA_1	65.0	IMR 90 P2
25	A10	227.38	LDHA_1	65.0	IMR 90 P2
26	A10	309.17	LDHA_1	65.0	IMR 90 P2
27	A10	398.74	LDHA_1	65.0	IMR 90 P2
28	A10	493.88	LDHA_1	65.0	IMR 90 P2
29	A10	594.24	LDHA_1	65.0	IMR 90 P2
30	A10	695.71	LDHA_1	65.0	IMR 90 P2
31	A10	800.36	LDHA_1	65.0	IMR 90 P2
32	A10	902.8	LDHA_1	65.0	IMR 90 P2
33	A10	1002.15	LDHA_1	65.0	IMR 90 P2
34	A10	1094.63	LDHA_1	65.0	IMR 90 P2
35	A10	1183.74	LDHA_1	65.0	IMR 90 P2
36	A10	1267.59	LDHA_1	65.0	IMR 90 P2
37	A10	1347.43	LDHA_1	65.0	IMR 90 P2
38	A10	1421.4	LDHA_1	65.0	IMR 90 P2
39	A10	1487.3	LDHA_1	65.0	IMR 90 P2
40	A10	1547.8	LDHA_1	65.0	IMR 90 P2
1	B10	-6.48	LDHA_1	64.5	IMR 90 P2
2	B10	0.14	LDHA_1	64.5	IMR 90 P2
3	B10	1.99	LDHA_1	64.5	IMR 90 P2
4	B10	17.75	LDHA_1	64.5	IMR 90 P2
5	B10	2.51	LDHA_1	64.5	IMR 90 P2
6	B10	4.35	LDHA_1	64.5	IMR 90 P2
7	B10	-2.18	LDHA_1	64.5	IMR 90 P2
8	B10	-13.46	LDHA_1	64.5	IMR 90 P2
9	B10	-11.84	LDHA_1	64.5	IMR 90 P2
10	B10	-14.64	LDHA_1	64.5	IMR 90 P2
11	B10	-0.42	LDHA_1	64.5	IMR 90 P2
12	B10	6.12	LDHA_1	64.5	IMR 90 P2
13	B10	5.49	LDHA_1	64.5	IMR 90 P2
14	B10	4.69	LDHA_1	64.5	IMR 90 P2
15	B10	7.94	LDHA_1	64.5	IMR 90 P2
16	B10	0.8	LDHA_1	64.5	IMR 90 P2
17	B10	0.39	LDHA_1	64.5	IMR 90 P2
18	B10	2.07	LDHA_1	64.5	IMR 90 P2
19	B10	10.67	LDHA_1	64.5	IMR 90 P2
20	B10	14.76	LDHA_1	64.5	IMR 90 P2
21	B10	29.77	LDHA_1	64.5	IMR 90 P2
22	B10	63.08	LDHA_1	64.5	IMR 90 P2
23	B10	118.39	LDHA_1	64.5	IMR 90 P2
24	B10	192.99	LDHA_1	64.5	IMR 90 P2
25	B10	283.81	LDHA_1	64.5	IMR 90 P2
26	B10	376.13	LDHA_1	64.5	IMR 90 P2
27	B10	471.8	LDHA_1	64.5	IMR 90 P2
28	B10	571.37	LDHA_1	64.5	IMR 90 P2
29	B10	674.78	LDHA_1	64.5	IMR 90 P2
30	B10	782.42	LDHA_1	64.5	IMR 90 P2
31	B10	891.85	LDHA_1	64.5	IMR 90 P2
32	B10	1000.53	LDHA_1	64.5	IMR 90 P2
33	B10	1103.35	LDHA_1	64.5	IMR 90 P2
34	B10	1199.06	LDHA_1	64.5	IMR 90 P2
35	B10	1291.06	LDHA_1	64.5	IMR 90 P2
36	B10	1375.78	LDHA_1	64.5	IMR 90 P2
37	B10	1459.85	LDHA_1	64.5	IMR 90 P2
38	B10	1535.48	LDHA_1	64.5	IMR 90 P2
39	B10	1603.65	LDHA_1	64.5	IMR 90 P2
40	B10	1661.37	LDHA_1	64.5	IMR 90 P2
1	C10	5.07	LDHA_1	63.3	IMR 90 P2
2	C10	10.57	LDHA_1	63.3	IMR 90 P2
3	C10	-0.03	LDHA_1	63.3	IMR 90 P2
4	C10	14.31	LDHA_1	63.3	IMR 90 P2
5	C10	3.71	LDHA_1	63.3	IMR 90 P2
6	C10	6.88	LDHA_1	63.3	IMR 90 P2
7	C10	-5.64	LDHA_1	63.3	IMR 90 P2
8	C10	-2.35	LDHA_1	63.3	IMR 90 P2
9	C10	-8.4	LDHA_1	63.3	IMR 90 P2
10	C10	-13.76	LDHA_1	63.3	IMR 90 P2
11	C10	-3.69	LDHA_1	63.3	IMR 90 P2
12	C10	6.76	LDHA_1	63.3	IMR 90 P2
13	C10	3.04	LDHA_1	63.3	IMR 90 P2
14	C10	4.07	LDHA_1	63.3	IMR 90 P2
15	C10	5.35	LDHA_1	63.3	IMR 90 P2
16	C10	-1.15	LDHA_1	63.3	IMR 90 P2
17	C10	1.25	LDHA_1	63.3	IMR 90 P2
18	C10	5.73	LDHA_1	63.3	IMR 90 P2
19	C10	7.22	LDHA_1	63.3	IMR 90 P2
20	C10	16.95	LDHA_1	63.3	IMR 90 P2
21	C10	34.88	LDHA_1	63.3	IMR 90 P2
22	C10	71.16	LDHA_1	63.3	IMR 90 P2
23	C10	134.67	LDHA_1	63.3	IMR 90 P2
24	C10	215.79	LDHA_1	63.3	IMR 90 P2
25	C10	312.09	LDHA_1	63.3	IMR 90 P2
26	C10	412.1	LDHA_1	63.3	IMR 90 P2
27	C10	517.29	LDHA_1	63.3	IMR 90 P2
28	C10	624.12	LDHA_1	63.3	IMR 90 P2
29	C10	733.42	LDHA_1	63.3	IMR 90 P2
30	C10	846.96	LDHA_1	63.3	IMR 90 P2
31	C10	961.55	LDHA_1	63.3	IMR 90 P2
32	C10	1074.13	LDHA_1	63.3	IMR 90 P2
33	C10	1182.67	LDHA_1	63.3	IMR 90 P2
34	C10	1285.69	LDHA_1	63.3	IMR 90 P2
35	C10	1383.21	LDHA_1	63.3	IMR 90 P2
36	C10	1476.11	LDHA_1	63.3	IMR 90 P2
37	C10	1561.5	LDHA_1	63.3	IMR 90 P2
38	C10	1643.82	LDHA_1	63.3	IMR 90 P2
39	C10	1716.48	LDHA_1	63.3	IMR 90 P2
40	C10	1786.29	LDHA_1	63.3	IMR 90 P2
1	D10	17.01	LDHA_1	61.4	IMR 90 P2
2	D10	4.63	LDHA_1	61.4	IMR 90 P2
3	D10	-2.47	LDHA_1	61.4	IMR 90 P2
4	D10	9.91	LDHA_1	61.4	IMR 90 P2
5	D10	6.36	LDHA_1	61.4	IMR 90 P2
6	D10	10.27	LDHA_1	61.4	IMR 90 P2
7	D10	-7.6	LDHA_1	61.4	IMR 90 P2
8	D10	-2.74	LDHA_1	61.4	IMR 90 P2
9	D10	-9.65	LDHA_1	61.4	IMR 90 P2
10	D10	-11.48	LDHA_1	61.4	IMR 90 P2
11	D10	-6.27	LDHA_1	61.4	IMR 90 P2
12	D10	11.05	LDHA_1	61.4	IMR 90 P2
13	D10	7.23	LDHA_1	61.4	IMR 90 P2
14	D10	4.24	LDHA_1	61.4	IMR 90 P2
15	D10	3.9	LDHA_1	61.4	IMR 90 P2
16	D10	0.13	LDHA_1	61.4	IMR 90 P2
17	D10	-2.18	LDHA_1	61.4	IMR 90 P2
18	D10	3.07	LDHA_1	61.4	IMR 90 P2
19	D10	3.94	LDHA_1	61.4	IMR 90 P2
20	D10	19.87	LDHA_1	61.4	IMR 90 P2
21	D10	27.66	LDHA_1	61.4	IMR 90 P2
22	D10	55.9	LDHA_1	61.4	IMR 90 P2
23	D10	108.65	LDHA_1	61.4	IMR 90 P2
24	D10	181.44	LDHA_1	61.4	IMR 90 P2
25	D10	277.42	LDHA_1	61.4	IMR 90 P2
26	D10	377.66	LDHA_1	61.4	IMR 90 P2
27	D10	479.89	LDHA_1	61.4	IMR 90 P2
28	D10	586.52	LDHA_1	61.4	IMR 90 P2
29	D10	697.6	LDHA_1	61.4	IMR 90 P2
30	D10	813.99	LDHA_1	61.4	IMR 90 P2
31	D10	932.7	LDHA_1	61.4	IMR 90 P2
32	D10	1051.41	LDHA_1	61.4	IMR 90 P2
33	D10	1169.27	LDHA_1	61.4	IMR 90 P2
34	D10	1281.2	LDHA_1	61.4	IMR 90 P2
35	D10	1389.99	LDHA_1	61.4	IMR 90 P2
36	D10	1490.15	LDHA_1	61.4	IMR 90 P2
37	D10	1588.68	LDHA_1	61.4	IMR 90 P2
38	D10	1680.65	LDHA_1	61.4	IMR 90 P2
39	D10	1768.59	LDHA_1	61.4	IMR 90 P2
40	D10	1848.81	LDHA_1	61.4	IMR 90 P2
1	E10	11.53	LDHA_1	59.0	IMR 90 P2
2	E10	-2.57	LDHA_1	59.0	IMR 90 P2
3	E10	2.9	LDHA_1	59.0	IMR 90 P2
4	E10	10.05	LDHA_1	59.0	IMR 90 P2
5	E10	12.7	LDHA_1	59.0	IMR 90 P2
6	E10	5.58	LDHA_1	59.0	IMR 90 P2
7	E10	-6.58	LDHA_1	59.0	IMR 90 P2
8	E10	-5.25	LDHA_1	59.0	IMR 90 P2
9	E10	-12.84	LDHA_1	59.0	IMR 90 P2
10	E10	-16.95	LDHA_1	59.0	IMR 90 P2
11	E10	4.64	LDHA_1	59.0	IMR 90 P2
12	E10	0.49	LDHA_1	59.0	IMR 90 P2
13	E10	4.21	LDHA_1	59.0	IMR 90 P2
14	E10	-2.01	LDHA_1	59.0	IMR 90 P2
15	E10	-1.04	LDHA_1	59.0	IMR 90 P2
16	E10	0.53	LDHA_1	59.0	IMR 90 P2
17	E10	0.06	LDHA_1	59.0	IMR 90 P2
18	E10	7.72	LDHA_1	59.0	IMR 90 P2
19	E10	7.16	LDHA_1	59.0	IMR 90 P2
20	E10	11.25	LDHA_1	59.0	IMR 90 P2
21	E10	12.49	LDHA_1	59.0	IMR 90 P2
22	E10	27.41	LDHA_1	59.0	IMR 90 P2
23	E10	56.23	LDHA_1	59.0	IMR 90 P2
24	E10	103.09	LDHA_1	59.0	IMR 90 P2
25	E10	170.49	LDHA_1	59.0	IMR 90 P2
26	E10	255.17	LDHA_1	59.0	IMR 90 P2
27	E10	341.65	LDHA_1	59.0	IMR 90 P2
28	E10	430.75	LDHA_1	59.0	IMR 90 P2
29	E10	522.5	LDHA_1	59.0	IMR 90 P2
30	E10	618.74	LDHA_1	59.0	IMR 90 P2
31	E10	719.95	LDHA_1	59.0	IMR 90 P2
32	E10	822.85	LDHA_1	59.0	IMR 90 P2
33	E10	927.46	LDHA_1	59.0	IMR 90 P2
34	E10	1030.99	LDHA_1	59.0	IMR 90 P2
35	E10	1135.73	LDHA_1	59.0	IMR 90 P2
36	E10	1236.74	LDHA_1	59.0	IMR 90 P2
37	E10	1337.31	LDHA_1	59.0	IMR 90 P2
38	E10	1434.52	LDHA_1	59.0	IMR 90 P2
39	E10	1530.27	LDHA_1	59.0	IMR 90 P2
40	E10	1622.77	LDHA_1	59.0	IMR 90 P2
1	F10	6.54	LDHA_1	57.0	IMR 90 P2
2	F10	1.76	LDHA_1	57.0	IMR 90 P2
3	F10	6.95	LDHA_1	57.0	IMR 90 P2
4	F10	9.49	LDHA_1	57.0	IMR 90 P2
5	F10	10.19	LDHA_1	57.0	IMR 90 P2
6	F10	1.68	LDHA_1	57.0	IMR 90 P2
7	F10	-6.06	LDHA_1	57.0	IMR 90 P2
8	F10	-3.65	LDHA_1	57.0	IMR 90 P2
9	F10	-15.98	LDHA_1	57.0	IMR 90 P2
10	F10	-12.23	LDHA_1	57.0	IMR 90 P2
11	F10	-0.53	LDHA_1	57.0	IMR 90 P2
12	F10	-3.65	LDHA_1	57.0	IMR 90 P2
13	F10	13.13	LDHA_1	57.0	IMR 90 P2
14	F10	-9.14	LDHA_1	57.0	IMR 90 P2
15	F10	6.33	LDHA_1	57.0	IMR 90 P2
16	F10	5.04	LDHA_1	57.0	IMR 90 P2
17	F10	2.44	LDHA_1	57.0	IMR 90 P2
18	F10	2.93	LDHA_1	57.0	IMR 90 P2
19	F10	3.92	LDHA_1	57.0	IMR 90 P2
20	F10	2.02	LDHA_1	57.0	IMR 90 P2
21	F10	7.91	LDHA_1	57.0	IMR 90 P2
22	F10	21.68	LDHA_1	57.0	IMR 90 P2
23	F10	31.62	LDHA_1	57.0	IMR 90 P2
24	F10	54.24	LDHA_1	57.0	IMR 90 P2
25	F10	97.37	LDHA_1	57.0	IMR 90 P2
26	F10	155.15	LDHA_1	57.0	IMR 90 P2
27	F10	230.17	LDHA_1	57.0	IMR 90 P2
28	F10	310.85	LDHA_1	57.0	IMR 90 P2
29	F10	392.65	LDHA_1	57.0	IMR 90 P2
30	F10	481.07	LDHA_1	57.0	IMR 90 P2
31	F10	572.73	LDHA_1	57.0	IMR 90 P2
32	F10	672.17	LDHA_1	57.0	IMR 90 P2
33	F10	773.34	LDHA_1	57.0	IMR 90 P2
34	F10	877.38	LDHA_1	57.0	IMR 90 P2
35	F10	981.98	LDHA_1	57.0	IMR 90 P2
36	F10	1086.94	LDHA_1	57.0	IMR 90 P2
37	F10	1187.75	LDHA_1	57.0	IMR 90 P2
38	F10	1287.46	LDHA_1	57.0	IMR 90 P2
39	F10	1385.17	LDHA_1	57.0	IMR 90 P2
40	F10	1482.62	LDHA_1	57.0	IMR 90 P2
1	G10	5.27	LDHA_1	55.7	IMR 90 P2
2	G10	-3.03	LDHA_1	55.7	IMR 90 P2
3	G10	10.94	LDHA_1	55.7	IMR 90 P2
4	G10	8.33	LDHA_1	55.7	IMR 90 P2
5	G10	7.36	LDHA_1	55.7	IMR 90 P2
6	G10	5.01	LDHA_1	55.7	IMR 90 P2
7	G10	-10.97	LDHA_1	55.7	IMR 90 P2
8	G10	-12.63	LDHA_1	55.7	IMR 90 P2
9	G10	-4.57	LDHA_1	55.7	IMR 90 P2
10	G10	-3.23	LDHA_1	55.7	IMR 90 P2
11	G10	-0.17	LDHA_1	55.7	IMR 90 P2
12	G10	-7.24	LDHA_1	55.7	IMR 90 P2
13	G10	5.39	LDHA_1	55.7	IMR 90 P2
14	G10	-8.81	LDHA_1	55.7	IMR 90 P2
15	G10	1.29	LDHA_1	55.7	IMR 90 P2
16	G10	0.48	LDHA_1	55.7	IMR 90 P2
17	G10	0.28	LDHA_1	55.7	IMR 90 P2
18	G10	-0.18	LDHA_1	55.7	IMR 90 P2
19	G10	5.23	LDHA_1	55.7	IMR 90 P2
20	G10	5.91	LDHA_1	55.7	IMR 90 P2
21	G10	4.81	LDHA_1	55.7	IMR 90 P2
22	G10	4.83	LDHA_1	55.7	IMR 90 P2
23	G10	15.14	LDHA_1	55.7	IMR 90 P2
24	G10	30.79	LDHA_1	55.7	IMR 90 P2
25	G10	63.27	LDHA_1	55.7	IMR 90 P2
26	G10	107.8	LDHA_1	55.7	IMR 90 P2
27	G10	154.97	LDHA_1	55.7	IMR 90 P2
28	G10	226.55	LDHA_1	55.7	IMR 90 P2
29	G10	297.37	LDHA_1	55.7	IMR 90 P2
30	G10	368.87	LDHA_1	55.7	IMR 90 P2
31	G10	446.46	LDHA_1	55.7	IMR 90 P2
32	G10	527.1	LDHA_1	55.7	IMR 90 P2
33	G10	610.71	LDHA_1	55.7	IMR 90 P2
34	G10	696.2	LDHA_1	55.7	IMR 90 P2
35	G10	784.27	LDHA_1	55.7	IMR 90 P2
36	G10	873.08	LDHA_1	55.7	IMR 90 P2
37	G10	960.89	LDHA_1	55.7	IMR 90 P2
38	G10	1047.23	LDHA_1	55.7	IMR 90 P2
39	G10	1131.88	LDHA_1	55.7	IMR 90 P2
40	G10	1215.44	LDHA_1	55.7	IMR 90 P2
1	H10	0.01	LDHA_1	55.0	IMR 90 P2
2	H10	3.36	LDHA_1	55.0	IMR 90 P2
3	H10	11.85	LDHA_1	55.0	IMR 90 P2
4	H10	3.3	LDHA_1	55.0	IMR 90 P2
5	H10	6.07	LDHA_1	55.0	IMR 90 P2
6	H10	11.85	LDHA_1	55.0	IMR 90 P2
7	H10	-11.29	LDHA_1	55.0	IMR 90 P2
8	H10	-10.69	LDHA_1	55.0	IMR 90 P2
9	H10	-4.09	LDHA_1	55.0	IMR 90 P2
10	H10	-1.61	LDHA_1	55.0	IMR 90 P2
11	H10	1.0	LDHA_1	55.0	IMR 90 P2
12	H10	-2.66	LDHA_1	55.0	IMR 90 P2
13	H10	5.27	LDHA_1	55.0	IMR 90 P2
14	H10	-6.37	LDHA_1	55.0	IMR 90 P2
15	H10	2.68	LDHA_1	55.0	IMR 90 P2
16	H10	-1.79	LDHA_1	55.0	IMR 90 P2
17	H10	-4.7	LDHA_1	55.0	IMR 90 P2
18	H10	0.37	LDHA_1	55.0	IMR 90 P2
19	H10	3.76	LDHA_1	55.0	IMR 90 P2
20	H10	-2.04	LDHA_1	55.0	IMR 90 P2
21	H10	1.22	LDHA_1	55.0	IMR 90 P2
22	H10	6.48	LDHA_1	55.0	IMR 90 P2
23	H10	8.37	LDHA_1	55.0	IMR 90 P2
24	H10	14.48	LDHA_1	55.0	IMR 90 P2
25	H10	43.38	LDHA_1	55.0	IMR 90 P2
26	H10	74.66	LDHA_1	55.0	IMR 90 P2
27	H10	125.2	LDHA_1	55.0	IMR 90 P2
28	H10	187.65	LDHA_1	55.0	IMR 90 P2
29	H10	254.28	LDHA_1	55.0	IMR 90 P2
30	H10	326.3	LDHA_1	55.0	IMR 90 P2
31	H10	400.79	LDHA_1	55.0	IMR 90 P2
32	H10	483.19	LDHA_1	55.0	IMR 90 P2
33	H10	566.67	LDHA_1	55.0	IMR 90 P2
34	H10	657.02	LDHA_1	55.0	IMR 90 P2
35	H10	749.53	LDHA_1	55.0	IMR 90 P2
36	H10	842.08	LDHA_1	55.0	IMR 90 P2
37	H10	935.16	LDHA_1	55.0	IMR 90 P2
38	H10	1027.37	LDHA_1	55.0	IMR 90 P2
39	H10	1121.1	LDHA_1	55.0	IMR 90 P2
40	H10	1213.02	LDHA_1	55.0	IMR 90 P2
1	A10	-2.81	LDHA_1	65.0	IMR 90 P11
2	A10	1.47	LDHA_1	65.0	IMR 90 P11
3	A10	6.1	LDHA_1	65.0	IMR 90 P11
4	A10	-3.41	LDHA_1	65.0	IMR 90 P11
5	A10	7.03	LDHA_1	65.0	IMR 90 P11
6	A10	0.47	LDHA_1	65.0	IMR 90 P11
7	A10	0.54	LDHA_1	65.0	IMR 90 P11
8	A10	-0.65	LDHA_1	65.0	IMR 90 P11
9	A10	-3.62	LDHA_1	65.0	IMR 90 P11
10	A10	-0.37	LDHA_1	65.0	IMR 90 P11
11	A10	-0.19	LDHA_1	65.0	IMR 90 P11
12	A10	-2.53	LDHA_1	65.0	IMR 90 P11
13	A10	-4.22	LDHA_1	65.0	IMR 90 P11
14	A10	0.3	LDHA_1	65.0	IMR 90 P11
15	A10	0.65	LDHA_1	65.0	IMR 90 P11
16	A10	-0.61	LDHA_1	65.0	IMR 90 P11
17	A10	-2.95	LDHA_1	65.0	IMR 90 P11
18	A10	-0.34	LDHA_1	65.0	IMR 90 P11
19	A10	1.77	LDHA_1	65.0	IMR 90 P11
20	A10	9.11	LDHA_1	65.0	IMR 90 P11
21	A10	17.54	LDHA_1	65.0	IMR 90 P11
22	A10	41.71	LDHA_1	65.0	IMR 90 P11
23	A10	83.57	LDHA_1	65.0	IMR 90 P11
24	A10	140.61	LDHA_1	65.0	IMR 90 P11
25	A10	220.47	LDHA_1	65.0	IMR 90 P11
26	A10	314.07	LDHA_1	65.0	IMR 90 P11
27	A10	409.81	LDHA_1	65.0	IMR 90 P11
28	A10	508.1	LDHA_1	65.0	IMR 90 P11
29	A10	614.23	LDHA_1	65.0	IMR 90 P11
30	A10	724.59	LDHA_1	65.0	IMR 90 P11
31	A10	838.43	LDHA_1	65.0	IMR 90 P11
32	A10	951.44	LDHA_1	65.0	IMR 90 P11
33	A10	1059.65	LDHA_1	65.0	IMR 90 P11
34	A10	1162.53	LDHA_1	65.0	IMR 90 P11
35	A10	1259.09	LDHA_1	65.0	IMR 90 P11
36	A10	1350.04	LDHA_1	65.0	IMR 90 P11
37	A10	1435.06	LDHA_1	65.0	IMR 90 P11
38	A10	1512.7	LDHA_1	65.0	IMR 90 P11
39	A10	1585.25	LDHA_1	65.0	IMR 90 P11
40	A10	1653.89	LDHA_1	65.0	IMR 90 P11
1	B10	-3.2	LDHA_1	64.5	IMR 90 P11
2	B10	1.57	LDHA_1	64.5	IMR 90 P11
3	B10	1.25	LDHA_1	64.5	IMR 90 P11
4	B10	3.59	LDHA_1	64.5	IMR 90 P11
5	B10	0.02	LDHA_1	64.5	IMR 90 P11
6	B10	-0.32	LDHA_1	64.5	IMR 90 P11
7	B10	-0.65	LDHA_1	64.5	IMR 90 P11
8	B10	1.13	LDHA_1	64.5	IMR 90 P11
9	B10	1.9	LDHA_1	64.5	IMR 90 P11
10	B10	-1.11	LDHA_1	64.5	IMR 90 P11
11	B10	-3.33	LDHA_1	64.5	IMR 90 P11
12	B10	2.33	LDHA_1	64.5	IMR 90 P11
13	B10	-0.26	LDHA_1	64.5	IMR 90 P11
14	B10	-1.64	LDHA_1	64.5	IMR 90 P11
15	B10	-4.14	LDHA_1	64.5	IMR 90 P11
16	B10	-1.5	LDHA_1	64.5	IMR 90 P11
17	B10	1.66	LDHA_1	64.5	IMR 90 P11
18	B10	2.21	LDHA_1	64.5	IMR 90 P11
19	B10	4.86	LDHA_1	64.5	IMR 90 P11
20	B10	14.01	LDHA_1	64.5	IMR 90 P11
21	B10	27.33	LDHA_1	64.5	IMR 90 P11
22	B10	60.18	LDHA_1	64.5	IMR 90 P11
23	B10	114.08	LDHA_1	64.5	IMR 90 P11
24	B10	189.26	LDHA_1	64.5	IMR 90 P11
25	B10	286.73	LDHA_1	64.5	IMR 90 P11
26	B10	384.58	LDHA_1	64.5	IMR 90 P11
27	B10	484.62	LDHA_1	64.5	IMR 90 P11
28	B10	589.77	LDHA_1	64.5	IMR 90 P11
29	B10	698.51	LDHA_1	64.5	IMR 90 P11
30	B10	812.56	LDHA_1	64.5	IMR 90 P11
31	B10	927.35	LDHA_1	64.5	IMR 90 P11
32	B10	1040.42	LDHA_1	64.5	IMR 90 P11
33	B10	1149.94	LDHA_1	64.5	IMR 90 P11
34	B10	1254.85	LDHA_1	64.5	IMR 90 P11
35	B10	1352.13	LDHA_1	64.5	IMR 90 P11
36	B10	1443.82	LDHA_1	64.5	IMR 90 P11
37	B10	1526.87	LDHA_1	64.5	IMR 90 P11
38	B10	1607.64	LDHA_1	64.5	IMR 90 P11
39	B10	1680.9	LDHA_1	64.5	IMR 90 P11
40	B10	1752.43	LDHA_1	64.5	IMR 90 P11
1	C10	-1.91	LDHA_1	63.3	IMR 90 P11
2	C10	-1.45	LDHA_1	63.3	IMR 90 P11
3	C10	-2.73	LDHA_1	63.3	IMR 90 P11
4	C10	3.31	LDHA_1	63.3	IMR 90 P11
5	C10	-1.65	LDHA_1	63.3	IMR 90 P11
6	C10	0.03	LDHA_1	63.3	IMR 90 P11
7	C10	2.18	LDHA_1	63.3	IMR 90 P11
8	C10	4.21	LDHA_1	63.3	IMR 90 P11
9	C10	3.64	LDHA_1	63.3	IMR 90 P11
10	C10	-1.75	LDHA_1	63.3	IMR 90 P11
11	C10	-1.68	LDHA_1	63.3	IMR 90 P11
12	C10	-1.37	LDHA_1	63.3	IMR 90 P11
13	C10	1.78	LDHA_1	63.3	IMR 90 P11
14	C10	-1.62	LDHA_1	63.3	IMR 90 P11
15	C10	-3.27	LDHA_1	63.3	IMR 90 P11
16	C10	2.46	LDHA_1	63.3	IMR 90 P11
17	C10	0.03	LDHA_1	63.3	IMR 90 P11
18	C10	-1.78	LDHA_1	63.3	IMR 90 P11
19	C10	4.28	LDHA_1	63.3	IMR 90 P11
20	C10	15.36	LDHA_1	63.3	IMR 90 P11
21	C10	31.78	LDHA_1	63.3	IMR 90 P11
22	C10	66.48	LDHA_1	63.3	IMR 90 P11
23	C10	118.2	LDHA_1	63.3	IMR 90 P11
24	C10	207.86	LDHA_1	63.3	IMR 90 P11
25	C10	312.17	LDHA_1	63.3	IMR 90 P11
26	C10	418.8	LDHA_1	63.3	IMR 90 P11
27	C10	528.66	LDHA_1	63.3	IMR 90 P11
28	C10	639.55	LDHA_1	63.3	IMR 90 P11
29	C10	758.8	LDHA_1	63.3	IMR 90 P11
30	C10	880.83	LDHA_1	63.3	IMR 90 P11
31	C10	1007.11	LDHA_1	63.3	IMR 90 P11
32	C10	1127.19	LDHA_1	63.3	IMR 90 P11
33	C10	1242.52	LDHA_1	63.3	IMR 90 P11
34	C10	1352.62	LDHA_1	63.3	IMR 90 P11
35	C10	1460.2	LDHA_1	63.3	IMR 90 P11
36	C10	1560.34	LDHA_1	63.3	IMR 90 P11
37	C10	1653.31	LDHA_1	63.3	IMR 90 P11
38	C10	1737.48	LDHA_1	63.3	IMR 90 P11
39	C10	1820.42	LDHA_1	63.3	IMR 90 P11
40	C10	1903.04	LDHA_1	63.3	IMR 90 P11
1	D10	0.21	LDHA_1	61.4	IMR 90 P11
2	D10	4.68	LDHA_1	61.4	IMR 90 P11
3	D10	4.34	LDHA_1	61.4	IMR 90 P11
4	D10	2.36	LDHA_1	61.4	IMR 90 P11
5	D10	2.12	LDHA_1	61.4	IMR 90 P11
6	D10	2.48	LDHA_1	61.4	IMR 90 P11
7	D10	0.76	LDHA_1	61.4	IMR 90 P11
8	D10	-1.43	LDHA_1	61.4	IMR 90 P11
9	D10	-1.68	LDHA_1	61.4	IMR 90 P11
10	D10	-2.18	LDHA_1	61.4	IMR 90 P11
11	D10	-1.51	LDHA_1	61.4	IMR 90 P11
12	D10	-3.9	LDHA_1	61.4	IMR 90 P11
13	D10	1.72	LDHA_1	61.4	IMR 90 P11
14	D10	0.83	LDHA_1	61.4	IMR 90 P11
15	D10	-6.09	LDHA_1	61.4	IMR 90 P11
16	D10	-1.7	LDHA_1	61.4	IMR 90 P11
17	D10	-0.16	LDHA_1	61.4	IMR 90 P11
18	D10	1.34	LDHA_1	61.4	IMR 90 P11
19	D10	3.52	LDHA_1	61.4	IMR 90 P11
20	D10	7.55	LDHA_1	61.4	IMR 90 P11
21	D10	12.23	LDHA_1	61.4	IMR 90 P11
22	D10	42.86	LDHA_1	61.4	IMR 90 P11
23	D10	86.89	LDHA_1	61.4	IMR 90 P11
24	D10	160.03	LDHA_1	61.4	IMR 90 P11
25	D10	258.29	LDHA_1	61.4	IMR 90 P11
26	D10	357.85	LDHA_1	61.4	IMR 90 P11
27	D10	460.59	LDHA_1	61.4	IMR 90 P11
28	D10	570.5	LDHA_1	61.4	IMR 90 P11
29	D10	683.43	LDHA_1	61.4	IMR 90 P11
30	D10	804.02	LDHA_1	61.4	IMR 90 P11
31	D10	926.24	LDHA_1	61.4	IMR 90 P11
32	D10	1048.91	LDHA_1	61.4	IMR 90 P11
33	D10	1167.04	LDHA_1	61.4	IMR 90 P11
34	D10	1282.94	LDHA_1	61.4	IMR 90 P11
35	D10	1394.33	LDHA_1	61.4	IMR 90 P11
36	D10	1500.77	LDHA_1	61.4	IMR 90 P11
37	D10	1600.1	LDHA_1	61.4	IMR 90 P11
38	D10	1692.61	LDHA_1	61.4	IMR 90 P11
39	D10	1781.31	LDHA_1	61.4	IMR 90 P11
40	D10	1868.09	LDHA_1	61.4	IMR 90 P11
1	E10	0.4	LDHA_1	59.0	IMR 90 P11
2	E10	0.63	LDHA_1	59.0	IMR 90 P11
3	E10	0.62	LDHA_1	59.0	IMR 90 P11
4	E10	1.55	LDHA_1	59.0	IMR 90 P11
5	E10	0.53	LDHA_1	59.0	IMR 90 P11
6	E10	3.06	LDHA_1	59.0	IMR 90 P11
7	E10	1.71	LDHA_1	59.0	IMR 90 P11
8	E10	3.9	LDHA_1	59.0	IMR 90 P11
9	E10	-5.28	LDHA_1	59.0	IMR 90 P11
10	E10	-0.61	LDHA_1	59.0	IMR 90 P11
11	E10	2.73	LDHA_1	59.0	IMR 90 P11
12	E10	3.76	LDHA_1	59.0	IMR 90 P11
13	E10	-1.95	LDHA_1	59.0	IMR 90 P11
14	E10	-0.48	LDHA_1	59.0	IMR 90 P11
15	E10	-3.63	LDHA_1	59.0	IMR 90 P11
16	E10	-4.99	LDHA_1	59.0	IMR 90 P11
17	E10	-2.11	LDHA_1	59.0	IMR 90 P11
18	E10	-3.22	LDHA_1	59.0	IMR 90 P11
19	E10	1.15	LDHA_1	59.0	IMR 90 P11
20	E10	4.44	LDHA_1	59.0	IMR 90 P11
21	E10	7.76	LDHA_1	59.0	IMR 90 P11
22	E10	22.12	LDHA_1	59.0	IMR 90 P11
23	E10	40.58	LDHA_1	59.0	IMR 90 P11
24	E10	80.98	LDHA_1	59.0	IMR 90 P11
25	E10	143.78	LDHA_1	59.0	IMR 90 P11
26	E10	237.17	LDHA_1	59.0	IMR 90 P11
27	E10	327.06	LDHA_1	59.0	IMR 90 P11
28	E10	422.57	LDHA_1	59.0	IMR 90 P11
29	E10	524.84	LDHA_1	59.0	IMR 90 P11
30	E10	634.72	LDHA_1	59.0	IMR 90 P11
31	E10	749.42	LDHA_1	59.0	IMR 90 P11
32	E10	869.59	LDHA_1	59.0	IMR 90 P11
33	E10	988.08	LDHA_1	59.0	IMR 90 P11
34	E10	1108.59	LDHA_1	59.0	IMR 90 P11
35	E10	1224.38	LDHA_1	59.0	IMR 90 P11
36	E10	1340.49	LDHA_1	59.0	IMR 90 P11
37	E10	1447.46	LDHA_1	59.0	IMR 90 P11
38	E10	1552.66	LDHA_1	59.0	IMR 90 P11
39	E10	1652.19	LDHA_1	59.0	IMR 90 P11
40	E10	1751.88	LDHA_1	59.0	IMR 90 P11
1	F10	-0.67	LDHA_1	57.0	IMR 90 P11
2	F10	5.04	LDHA_1	57.0	IMR 90 P11
3	F10	2.51	LDHA_1	57.0	IMR 90 P11
4	F10	0.07	LDHA_1	57.0	IMR 90 P11
5	F10	5.76	LDHA_1	57.0	IMR 90 P11
6	F10	3.71	LDHA_1	57.0	IMR 90 P11
7	F10	-0.74	LDHA_1	57.0	IMR 90 P11
8	F10	-2.55	LDHA_1	57.0	IMR 90 P11
9	F10	-3.63	LDHA_1	57.0	IMR 90 P11
10	F10	0.98	LDHA_1	57.0	IMR 90 P11
11	F10	4.11	LDHA_1	57.0	IMR 90 P11
12	F10	-2.2	LDHA_1	57.0	IMR 90 P11
13	F10	-3.69	LDHA_1	57.0	IMR 90 P11
14	F10	-3.98	LDHA_1	57.0	IMR 90 P11
15	F10	-0.84	LDHA_1	57.0	IMR 90 P11
16	F10	2.55	LDHA_1	57.0	IMR 90 P11
17	F10	2.01	LDHA_1	57.0	IMR 90 P11
18	F10	-2.75	LDHA_1	57.0	IMR 90 P11
19	F10	-0.27	LDHA_1	57.0	IMR 90 P11
20	F10	1.19	LDHA_1	57.0	IMR 90 P11
21	F10	-1.86	LDHA_1	57.0	IMR 90 P11
22	F10	9.12	LDHA_1	57.0	IMR 90 P11
23	F10	22.96	LDHA_1	57.0	IMR 90 P11
24	F10	45.3	LDHA_1	57.0	IMR 90 P11
25	F10	74.01	LDHA_1	57.0	IMR 90 P11
26	F10	133.96	LDHA_1	57.0	IMR 90 P11
27	F10	211.8	LDHA_1	57.0	IMR 90 P11
28	F10	295.51	LDHA_1	57.0	IMR 90 P11
29	F10	383.55	LDHA_1	57.0	IMR 90 P11
30	F10	474.23	LDHA_1	57.0	IMR 90 P11
31	F10	571.58	LDHA_1	57.0	IMR 90 P11
32	F10	675.38	LDHA_1	57.0	IMR 90 P11
33	F10	783.78	LDHA_1	57.0	IMR 90 P11
34	F10	892.75	LDHA_1	57.0	IMR 90 P11
35	F10	1001.45	LDHA_1	57.0	IMR 90 P11
36	F10	1109.65	LDHA_1	57.0	IMR 90 P11
37	F10	1218.55	LDHA_1	57.0	IMR 90 P11
38	F10	1325.42	LDHA_1	57.0	IMR 90 P11
39	F10	1428.47	LDHA_1	57.0	IMR 90 P11
40	F10	1526.54	LDHA_1	57.0	IMR 90 P11
1	G10	6.21	LDHA_1	55.7	IMR 90 P11
2	G10	9.85	LDHA_1	55.7	IMR 90 P11
3	G10	5.14	LDHA_1	55.7	IMR 90 P11
4	G10	-2.83	LDHA_1	55.7	IMR 90 P11
5	G10	1.62	LDHA_1	55.7	IMR 90 P11
6	G10	0.88	LDHA_1	55.7	IMR 90 P11
7	G10	0.16	LDHA_1	55.7	IMR 90 P11
8	G10	1.11	LDHA_1	55.7	IMR 90 P11
9	G10	-1.24	LDHA_1	55.7	IMR 90 P11
10	G10	-1.41	LDHA_1	55.7	IMR 90 P11
11	G10	-0.41	LDHA_1	55.7	IMR 90 P11
12	G10	0.0	LDHA_1	55.7	IMR 90 P11
13	G10	1.95	LDHA_1	55.7	IMR 90 P11
14	G10	6.95	LDHA_1	55.7	IMR 90 P11
15	G10	-3.77	LDHA_1	55.7	IMR 90 P11
16	G10	-4.08	LDHA_1	55.7	IMR 90 P11
17	G10	-4.85	LDHA_1	55.7	IMR 90 P11
18	G10	2.27	LDHA_1	55.7	IMR 90 P11
19	G10	2.02	LDHA_1	55.7	IMR 90 P11
20	G10	0.06	LDHA_1	55.7	IMR 90 P11
21	G10	5.14	LDHA_1	55.7	IMR 90 P11
22	G10	3.89	LDHA_1	55.7	IMR 90 P11
23	G10	14.58	LDHA_1	55.7	IMR 90 P11
24	G10	27.55	LDHA_1	55.7	IMR 90 P11
25	G10	50.44	LDHA_1	55.7	IMR 90 P11
26	G10	90.74	LDHA_1	55.7	IMR 90 P11
27	G10	149.35	LDHA_1	55.7	IMR 90 P11
28	G10	221.86	LDHA_1	55.7	IMR 90 P11
29	G10	301.12	LDHA_1	55.7	IMR 90 P11
30	G10	380.33	LDHA_1	55.7	IMR 90 P11
31	G10	464.52	LDHA_1	55.7	IMR 90 P11
32	G10	554.92	LDHA_1	55.7	IMR 90 P11
33	G10	653.43	LDHA_1	55.7	IMR 90 P11
34	G10	756.56	LDHA_1	55.7	IMR 90 P11
35	G10	859.21	LDHA_1	55.7	IMR 90 P11
36	G10	963.51	LDHA_1	55.7	IMR 90 P11
37	G10	1068.98	LDHA_1	55.7	IMR 90 P11
38	G10	1172.85	LDHA_1	55.7	IMR 90 P11
39	G10	1273.48	LDHA_1	55.7	IMR 90 P11
40	G10	1369.81	LDHA_1	55.7	IMR 90 P11
1	H10	3.11	LDHA_1	55.0	IMR 90 P11
2	H10	-0.66	LDHA_1	55.0	IMR 90 P11
3	H10	-0.24	LDHA_1	55.0	IMR 90 P11
4	H10	2.19	LDHA_1	55.0	IMR 90 P11
5	H10	1.72	LDHA_1	55.0	IMR 90 P11
6	H10	-0.16	LDHA_1	55.0	IMR 90 P11
7	H10	-0.44	LDHA_1	55.0	IMR 90 P11
8	H10	7.85	LDHA_1	55.0	IMR 90 P11
9	H10	-3.47	LDHA_1	55.0	IMR 90 P11
10	H10	-1.78	LDHA_1	55.0	IMR 90 P11
11	H10	-2.87	LDHA_1	55.0	IMR 90 P11
12	H10	2.55	LDHA_1	55.0	IMR 90 P11
13	H10	-1.47	LDHA_1	55.0	IMR 90 P11
14	H10	-0.54	LDHA_1	55.0	IMR 90 P11
15	H10	-0.14	LDHA_1	55.0	IMR 90 P11
16	H10	-1.16	LDHA_1	55.0	IMR 90 P11
17	H10	-2.11	LDHA_1	55.0	IMR 90 P11
18	H10	1.42	LDHA_1	55.0	IMR 90 P11
19	H10	-1.94	LDHA_1	55.0	IMR 90 P11
20	H10	2.48	LDHA_1	55.0	IMR 90 P11
21	H10	0.67	LDHA_1	55.0	IMR 90 P11
22	H10	3.95	LDHA_1	55.0	IMR 90 P11
23	H10	12.87	LDHA_1	55.0	IMR 90 P11
24	H10	21.0	LDHA_1	55.0	IMR 90 P11
25	H10	33.44	LDHA_1	55.0	IMR 90 P11
26	H10	68.71	LDHA_1	55.0	IMR 90 P11
27	H10	113.32	LDHA_1	55.0	IMR 90 P11
28	H10	178.29	LDHA_1	55.0	IMR 90 P11
29	H10	248.24	LDHA_1	55.0	IMR 90 P11
30	H10	322.68	LDHA_1	55.0	IMR 90 P11
31	H10	400.53	LDHA_1	55.0	IMR 90 P11
32	H10	484.54	LDHA_1	55.0	IMR 90 P11
33	H10	572.88	LDHA_1	55.0	IMR 90 P11
34	H10	663.95	LDHA_1	55.0	IMR 90 P11
35	H10	757.79	LDHA_1	55.0	IMR 90 P11
36	H10	853.8	LDHA_1	55.0	IMR 90 P11
37	H10	952.87	LDHA_1	55.0	IMR 90 P11
38	H10	1050.36	LDHA_1	55.0	IMR 90 P11
39	H10	1146.68	LDHA_1	55.0	IMR 90 P11
40	H10	1241.35	LDHA_1	55.0	IMR 90 P11
1	A10	-6.16	LDHA_1	65.0	IMR 90 P8
2	A10	-1.56	LDHA_1	65.0	IMR 90 P8
3	A10	2.09	LDHA_1	65.0	IMR 90 P8
4	A10	0.95	LDHA_1	65.0	IMR 90 P8
5	A10	-0.84	LDHA_1	65.0	IMR 90 P8
6	A10	3.19	LDHA_1	65.0	IMR 90 P8
7	A10	2.49	LDHA_1	65.0	IMR 90 P8
8	A10	1.66	LDHA_1	65.0	IMR 90 P8
9	A10	-2.11	LDHA_1	65.0	IMR 90 P8
10	A10	-0.77	LDHA_1	65.0	IMR 90 P8
11	A10	3.55	LDHA_1	65.0	IMR 90 P8
12	A10	0.3	LDHA_1	65.0	IMR 90 P8
13	A10	-3.56	LDHA_1	65.0	IMR 90 P8
14	A10	-2.49	LDHA_1	65.0	IMR 90 P8
15	A10	-2.86	LDHA_1	65.0	IMR 90 P8
16	A10	-1.8	LDHA_1	65.0	IMR 90 P8
17	A10	-5.33	LDHA_1	65.0	IMR 90 P8
18	A10	2.08	LDHA_1	65.0	IMR 90 P8
19	A10	2.39	LDHA_1	65.0	IMR 90 P8
20	A10	9.01	LDHA_1	65.0	IMR 90 P8
21	A10	22.35	LDHA_1	65.0	IMR 90 P8
22	A10	50.1	LDHA_1	65.0	IMR 90 P8
23	A10	86.75	LDHA_1	65.0	IMR 90 P8
24	A10	157.77	LDHA_1	65.0	IMR 90 P8
25	A10	241.08	LDHA_1	65.0	IMR 90 P8
26	A10	330.95	LDHA_1	65.0	IMR 90 P8
27	A10	425.86	LDHA_1	65.0	IMR 90 P8
28	A10	527.96	LDHA_1	65.0	IMR 90 P8
29	A10	632.07	LDHA_1	65.0	IMR 90 P8
30	A10	741.35	LDHA_1	65.0	IMR 90 P8
31	A10	851.75	LDHA_1	65.0	IMR 90 P8
32	A10	962.01	LDHA_1	65.0	IMR 90 P8
33	A10	1068.46	LDHA_1	65.0	IMR 90 P8
34	A10	1168.37	LDHA_1	65.0	IMR 90 P8
35	A10	1263.9	LDHA_1	65.0	IMR 90 P8
36	A10	1353.15	LDHA_1	65.0	IMR 90 P8
37	A10	1436.16	LDHA_1	65.0	IMR 90 P8
38	A10	1514.76	LDHA_1	65.0	IMR 90 P8
39	A10	1586.61	LDHA_1	65.0	IMR 90 P8
40	A10	1656.26	LDHA_1	65.0	IMR 90 P8
1	B10	-0.6	LDHA_1	64.5	IMR 90 P8
2	B10	-1.51	LDHA_1	64.5	IMR 90 P8
3	B10	3.22	LDHA_1	64.5	IMR 90 P8
4	B10	0.55	LDHA_1	64.5	IMR 90 P8
5	B10	0.5	LDHA_1	64.5	IMR 90 P8
6	B10	0.12	LDHA_1	64.5	IMR 90 P8
7	B10	-2.68	LDHA_1	64.5	IMR 90 P8
8	B10	4.37	LDHA_1	64.5	IMR 90 P8
9	B10	-0.66	LDHA_1	64.5	IMR 90 P8
10	B10	-2.11	LDHA_1	64.5	IMR 90 P8
11	B10	0.56	LDHA_1	64.5	IMR 90 P8
12	B10	2.02	LDHA_1	64.5	IMR 90 P8
13	B10	-0.36	LDHA_1	64.5	IMR 90 P8
14	B10	-1.59	LDHA_1	64.5	IMR 90 P8
15	B10	-3.73	LDHA_1	64.5	IMR 90 P8
16	B10	-2.42	LDHA_1	64.5	IMR 90 P8
17	B10	0.37	LDHA_1	64.5	IMR 90 P8
18	B10	2.64	LDHA_1	64.5	IMR 90 P8
19	B10	5.24	LDHA_1	64.5	IMR 90 P8
20	B10	16.27	LDHA_1	64.5	IMR 90 P8
21	B10	41.51	LDHA_1	64.5	IMR 90 P8
22	B10	74.24	LDHA_1	64.5	IMR 90 P8
23	B10	130.83	LDHA_1	64.5	IMR 90 P8
24	B10	218.71	LDHA_1	64.5	IMR 90 P8
25	B10	312.89	LDHA_1	64.5	IMR 90 P8
26	B10	408.63	LDHA_1	64.5	IMR 90 P8
27	B10	508.51	LDHA_1	64.5	IMR 90 P8
28	B10	614.44	LDHA_1	64.5	IMR 90 P8
29	B10	725.83	LDHA_1	64.5	IMR 90 P8
30	B10	839.04	LDHA_1	64.5	IMR 90 P8
31	B10	951.63	LDHA_1	64.5	IMR 90 P8
32	B10	1062.29	LDHA_1	64.5	IMR 90 P8
33	B10	1170.29	LDHA_1	64.5	IMR 90 P8
34	B10	1271.36	LDHA_1	64.5	IMR 90 P8
35	B10	1365.83	LDHA_1	64.5	IMR 90 P8
36	B10	1450.82	LDHA_1	64.5	IMR 90 P8
37	B10	1533.68	LDHA_1	64.5	IMR 90 P8
38	B10	1611.27	LDHA_1	64.5	IMR 90 P8
39	B10	1686.25	LDHA_1	64.5	IMR 90 P8
40	B10	1755.97	LDHA_1	64.5	IMR 90 P8
1	C10	-0.95	LDHA_1	63.3	IMR 90 P8
2	C10	4.92	LDHA_1	63.3	IMR 90 P8
3	C10	-1.68	LDHA_1	63.3	IMR 90 P8
4	C10	-1.55	LDHA_1	63.3	IMR 90 P8
5	C10	3.77	LDHA_1	63.3	IMR 90 P8
6	C10	0.73	LDHA_1	63.3	IMR 90 P8
7	C10	2.44	LDHA_1	63.3	IMR 90 P8
8	C10	2.06	LDHA_1	63.3	IMR 90 P8
9	C10	2.03	LDHA_1	63.3	IMR 90 P8
10	C10	4.6	LDHA_1	63.3	IMR 90 P8
11	C10	-1.98	LDHA_1	63.3	IMR 90 P8
12	C10	-1.07	LDHA_1	63.3	IMR 90 P8
13	C10	-1.29	LDHA_1	63.3	IMR 90 P8
14	C10	-1.49	LDHA_1	63.3	IMR 90 P8
15	C10	-3.14	LDHA_1	63.3	IMR 90 P8
16	C10	-0.07	LDHA_1	63.3	IMR 90 P8
17	C10	-0.94	LDHA_1	63.3	IMR 90 P8
18	C10	0.25	LDHA_1	63.3	IMR 90 P8
19	C10	6.43	LDHA_1	63.3	IMR 90 P8
20	C10	13.04	LDHA_1	63.3	IMR 90 P8
21	C10	42.77	LDHA_1	63.3	IMR 90 P8
22	C10	80.75	LDHA_1	63.3	IMR 90 P8
23	C10	145.9	LDHA_1	63.3	IMR 90 P8
24	C10	235.32	LDHA_1	63.3	IMR 90 P8
25	C10	342.75	LDHA_1	63.3	IMR 90 P8
26	C10	447.34	LDHA_1	63.3	IMR 90 P8
27	C10	554.32	LDHA_1	63.3	IMR 90 P8
28	C10	664.73	LDHA_1	63.3	IMR 90 P8
29	C10	781.96	LDHA_1	63.3	IMR 90 P8
30	C10	902.98	LDHA_1	63.3	IMR 90 P8
31	C10	1022.13	LDHA_1	63.3	IMR 90 P8
32	C10	1140.65	LDHA_1	63.3	IMR 90 P8
33	C10	1251.96	LDHA_1	63.3	IMR 90 P8
34	C10	1361.66	LDHA_1	63.3	IMR 90 P8
35	C10	1463.76	LDHA_1	63.3	IMR 90 P8
36	C10	1563.08	LDHA_1	63.3	IMR 90 P8
37	C10	1652.34	LDHA_1	63.3	IMR 90 P8
38	C10	1739.4	LDHA_1	63.3	IMR 90 P8
39	C10	1818.46	LDHA_1	63.3	IMR 90 P8
40	C10	1894.52	LDHA_1	63.3	IMR 90 P8
1	D10	2.9	LDHA_1	61.4	IMR 90 P8
2	D10	3.43	LDHA_1	61.4	IMR 90 P8
3	D10	-0.03	LDHA_1	61.4	IMR 90 P8
4	D10	-0.42	LDHA_1	61.4	IMR 90 P8
5	D10	-1.24	LDHA_1	61.4	IMR 90 P8
6	D10	2.97	LDHA_1	61.4	IMR 90 P8
7	D10	4.96	LDHA_1	61.4	IMR 90 P8
8	D10	-0.26	LDHA_1	61.4	IMR 90 P8
9	D10	0.75	LDHA_1	61.4	IMR 90 P8
10	D10	-2.4	LDHA_1	61.4	IMR 90 P8
11	D10	-0.48	LDHA_1	61.4	IMR 90 P8
12	D10	3.2	LDHA_1	61.4	IMR 90 P8
13	D10	2.42	LDHA_1	61.4	IMR 90 P8
14	D10	-0.78	LDHA_1	61.4	IMR 90 P8
15	D10	-0.64	LDHA_1	61.4	IMR 90 P8
16	D10	-2.8	LDHA_1	61.4	IMR 90 P8
17	D10	0.0	LDHA_1	61.4	IMR 90 P8
18	D10	0.84	LDHA_1	61.4	IMR 90 P8
19	D10	3.42	LDHA_1	61.4	IMR 90 P8
20	D10	12.76	LDHA_1	61.4	IMR 90 P8
21	D10	31.29	LDHA_1	61.4	IMR 90 P8
22	D10	61.17	LDHA_1	61.4	IMR 90 P8
23	D10	108.56	LDHA_1	61.4	IMR 90 P8
24	D10	185.52	LDHA_1	61.4	IMR 90 P8
25	D10	286.77	LDHA_1	61.4	IMR 90 P8
26	D10	388.02	LDHA_1	61.4	IMR 90 P8
27	D10	492.21	LDHA_1	61.4	IMR 90 P8
28	D10	601.31	LDHA_1	61.4	IMR 90 P8
29	D10	717.51	LDHA_1	61.4	IMR 90 P8
30	D10	839.75	LDHA_1	61.4	IMR 90 P8
31	D10	964.35	LDHA_1	61.4	IMR 90 P8
32	D10	1087.09	LDHA_1	61.4	IMR 90 P8
33	D10	1205.67	LDHA_1	61.4	IMR 90 P8
34	D10	1319.09	LDHA_1	61.4	IMR 90 P8
35	D10	1429.95	LDHA_1	61.4	IMR 90 P8
36	D10	1534.93	LDHA_1	61.4	IMR 90 P8
37	D10	1637.18	LDHA_1	61.4	IMR 90 P8
38	D10	1733.8	LDHA_1	61.4	IMR 90 P8
39	D10	1822.74	LDHA_1	61.4	IMR 90 P8
40	D10	1903.54	LDHA_1	61.4	IMR 90 P8
1	E10	3.41	LDHA_1	59.0	IMR 90 P8
2	E10	0.72	LDHA_1	59.0	IMR 90 P8
3	E10	0.4	LDHA_1	59.0	IMR 90 P8
4	E10	1.61	LDHA_1	59.0	IMR 90 P8
5	E10	2.3	LDHA_1	59.0	IMR 90 P8
6	E10	3.11	LDHA_1	59.0	IMR 90 P8
7	E10	-1.0	LDHA_1	59.0	IMR 90 P8
8	E10	-0.1	LDHA_1	59.0	IMR 90 P8
9	E10	0.28	LDHA_1	59.0	IMR 90 P8
10	E10	-1.11	LDHA_1	59.0	IMR 90 P8
11	E10	-0.44	LDHA_1	59.0	IMR 90 P8
12	E10	-0.83	LDHA_1	59.0	IMR 90 P8
13	E10	-0.31	LDHA_1	59.0	IMR 90 P8
14	E10	-2.26	LDHA_1	59.0	IMR 90 P8
15	E10	0.57	LDHA_1	59.0	IMR 90 P8
16	E10	0.57	LDHA_1	59.0	IMR 90 P8
17	E10	-0.87	LDHA_1	59.0	IMR 90 P8
18	E10	1.13	LDHA_1	59.0	IMR 90 P8
19	E10	1.03	LDHA_1	59.0	IMR 90 P8
20	E10	3.91	LDHA_1	59.0	IMR 90 P8
21	E10	12.49	LDHA_1	59.0	IMR 90 P8
22	E10	24.73	LDHA_1	59.0	IMR 90 P8
23	E10	50.23	LDHA_1	59.0	IMR 90 P8
24	E10	98.94	LDHA_1	59.0	IMR 90 P8
25	E10	165.14	LDHA_1	59.0	IMR 90 P8
26	E10	251.34	LDHA_1	59.0	IMR 90 P8
27	E10	344.18	LDHA_1	59.0	IMR 90 P8
28	E10	439.06	LDHA_1	59.0	IMR 90 P8
29	E10	539.74	LDHA_1	59.0	IMR 90 P8
30	E10	648.87	LDHA_1	59.0	IMR 90 P8
31	E10	763.35	LDHA_1	59.0	IMR 90 P8
32	E10	883.1	LDHA_1	59.0	IMR 90 P8
33	E10	1001.42	LDHA_1	59.0	IMR 90 P8
34	E10	1120.1	LDHA_1	59.0	IMR 90 P8
35	E10	1235.21	LDHA_1	59.0	IMR 90 P8
36	E10	1349.2	LDHA_1	59.0	IMR 90 P8
37	E10	1458.61	LDHA_1	59.0	IMR 90 P8
38	E10	1566.01	LDHA_1	59.0	IMR 90 P8
39	E10	1665.14	LDHA_1	59.0	IMR 90 P8
40	E10	1760.68	LDHA_1	59.0	IMR 90 P8
1	F10	8.51	LDHA_1	57.0	IMR 90 P8
2	F10	3.39	LDHA_1	57.0	IMR 90 P8
3	F10	4.06	LDHA_1	57.0	IMR 90 P8
4	F10	4.1	LDHA_1	57.0	IMR 90 P8
5	F10	1.43	LDHA_1	57.0	IMR 90 P8
6	F10	-0.99	LDHA_1	57.0	IMR 90 P8
7	F10	-4.21	LDHA_1	57.0	IMR 90 P8
8	F10	1.87	LDHA_1	57.0	IMR 90 P8
9	F10	2.3	LDHA_1	57.0	IMR 90 P8
10	F10	2.79	LDHA_1	57.0	IMR 90 P8
11	F10	-5.39	LDHA_1	57.0	IMR 90 P8
12	F10	-4.21	LDHA_1	57.0	IMR 90 P8
13	F10	1.88	LDHA_1	57.0	IMR 90 P8
14	F10	-0.68	LDHA_1	57.0	IMR 90 P8
15	F10	-0.21	LDHA_1	57.0	IMR 90 P8
16	F10	-4.52	LDHA_1	57.0	IMR 90 P8
17	F10	-0.94	LDHA_1	57.0	IMR 90 P8
18	F10	0.05	LDHA_1	57.0	IMR 90 P8
19	F10	3.36	LDHA_1	57.0	IMR 90 P8
20	F10	3.31	LDHA_1	57.0	IMR 90 P8
21	F10	4.38	LDHA_1	57.0	IMR 90 P8
22	F10	11.07	LDHA_1	57.0	IMR 90 P8
23	F10	23.03	LDHA_1	57.0	IMR 90 P8
24	F10	49.82	LDHA_1	57.0	IMR 90 P8
25	F10	99.3	LDHA_1	57.0	IMR 90 P8
26	F10	167.7	LDHA_1	57.0	IMR 90 P8
27	F10	241.61	LDHA_1	57.0	IMR 90 P8
28	F10	323.97	LDHA_1	57.0	IMR 90 P8
29	F10	409.13	LDHA_1	57.0	IMR 90 P8
30	F10	501.01	LDHA_1	57.0	IMR 90 P8
31	F10	596.89	LDHA_1	57.0	IMR 90 P8
32	F10	701.19	LDHA_1	57.0	IMR 90 P8
33	F10	810.65	LDHA_1	57.0	IMR 90 P8
34	F10	922.83	LDHA_1	57.0	IMR 90 P8
35	F10	1035.33	LDHA_1	57.0	IMR 90 P8
36	F10	1145.63	LDHA_1	57.0	IMR 90 P8
37	F10	1253.49	LDHA_1	57.0	IMR 90 P8
38	F10	1358.25	LDHA_1	57.0	IMR 90 P8
39	F10	1458.98	LDHA_1	57.0	IMR 90 P8
40	F10	1557.9	LDHA_1	57.0	IMR 90 P8
1	G10	3.93	LDHA_1	55.7	IMR 90 P8
2	G10	2.28	LDHA_1	55.7	IMR 90 P8
3	G10	0.85	LDHA_1	55.7	IMR 90 P8
4	G10	2.06	LDHA_1	55.7	IMR 90 P8
5	G10	-0.09	LDHA_1	55.7	IMR 90 P8
6	G10	1.8	LDHA_1	55.7	IMR 90 P8
7	G10	1.11	LDHA_1	55.7	IMR 90 P8
8	G10	1.28	LDHA_1	55.7	IMR 90 P8
9	G10	-1.83	LDHA_1	55.7	IMR 90 P8
10	G10	1.1	LDHA_1	55.7	IMR 90 P8
11	G10	0.01	LDHA_1	55.7	IMR 90 P8
12	G10	-2.17	LDHA_1	55.7	IMR 90 P8
13	G10	-1.92	LDHA_1	55.7	IMR 90 P8
14	G10	2.84	LDHA_1	55.7	IMR 90 P8
15	G10	1.4	LDHA_1	55.7	IMR 90 P8
16	G10	-1.63	LDHA_1	55.7	IMR 90 P8
17	G10	-5.16	LDHA_1	55.7	IMR 90 P8
18	G10	-1.85	LDHA_1	55.7	IMR 90 P8
19	G10	2.98	LDHA_1	55.7	IMR 90 P8
20	G10	3.27	LDHA_1	55.7	IMR 90 P8
21	G10	3.35	LDHA_1	55.7	IMR 90 P8
22	G10	8.58	LDHA_1	55.7	IMR 90 P8
23	G10	18.7	LDHA_1	55.7	IMR 90 P8
24	G10	37.21	LDHA_1	55.7	IMR 90 P8
25	G10	61.67	LDHA_1	55.7	IMR 90 P8
26	G10	105.53	LDHA_1	55.7	IMR 90 P8
27	G10	173.43	LDHA_1	55.7	IMR 90 P8
28	G10	250.94	LDHA_1	55.7	IMR 90 P8
29	G10	328.56	LDHA_1	55.7	IMR 90 P8
30	G10	410.57	LDHA_1	55.7	IMR 90 P8
31	G10	499.85	LDHA_1	55.7	IMR 90 P8
32	G10	594.81	LDHA_1	55.7	IMR 90 P8
33	G10	696.42	LDHA_1	55.7	IMR 90 P8
34	G10	798.27	LDHA_1	55.7	IMR 90 P8
35	G10	902.5	LDHA_1	55.7	IMR 90 P8
36	G10	1005.8	LDHA_1	55.7	IMR 90 P8
37	G10	1110.86	LDHA_1	55.7	IMR 90 P8
38	G10	1214.82	LDHA_1	55.7	IMR 90 P8
39	G10	1317.3	LDHA_1	55.7	IMR 90 P8
40	G10	1419.13	LDHA_1	55.7	IMR 90 P8
1	H10	-6.46	LDHA_1	55.0	IMR 90 P8
2	H10	-1.12	LDHA_1	55.0	IMR 90 P8
3	H10	1.58	LDHA_1	55.0	IMR 90 P8
4	H10	2.11	LDHA_1	55.0	IMR 90 P8
5	H10	0.0	LDHA_1	55.0	IMR 90 P8
6	H10	-1.66	LDHA_1	55.0	IMR 90 P8
7	H10	1.2	LDHA_1	55.0	IMR 90 P8
8	H10	1.86	LDHA_1	55.0	IMR 90 P8
9	H10	-1.16	LDHA_1	55.0	IMR 90 P8
10	H10	-2.46	LDHA_1	55.0	IMR 90 P8
11	H10	3.72	LDHA_1	55.0	IMR 90 P8
12	H10	1.71	LDHA_1	55.0	IMR 90 P8
13	H10	-2.18	LDHA_1	55.0	IMR 90 P8
14	H10	-1.87	LDHA_1	55.0	IMR 90 P8
15	H10	0.85	LDHA_1	55.0	IMR 90 P8
16	H10	-0.9	LDHA_1	55.0	IMR 90 P8
17	H10	-0.21	LDHA_1	55.0	IMR 90 P8
18	H10	0.95	LDHA_1	55.0	IMR 90 P8
19	H10	2.34	LDHA_1	55.0	IMR 90 P8
20	H10	-3.69	LDHA_1	55.0	IMR 90 P8
21	H10	1.12	LDHA_1	55.0	IMR 90 P8
22	H10	3.89	LDHA_1	55.0	IMR 90 P8
23	H10	8.0	LDHA_1	55.0	IMR 90 P8
24	H10	23.97	LDHA_1	55.0	IMR 90 P8
25	H10	40.26	LDHA_1	55.0	IMR 90 P8
26	H10	82.85	LDHA_1	55.0	IMR 90 P8
27	H10	130.68	LDHA_1	55.0	IMR 90 P8
28	H10	197.93	LDHA_1	55.0	IMR 90 P8
29	H10	271.36	LDHA_1	55.0	IMR 90 P8
30	H10	345.93	LDHA_1	55.0	IMR 90 P8
31	H10	424.17	LDHA_1	55.0	IMR 90 P8
32	H10	509.56	LDHA_1	55.0	IMR 90 P8
33	H10	598.48	LDHA_1	55.0	IMR 90 P8
34	H10	692.24	LDHA_1	55.0	IMR 90 P8
35	H10	786.89	LDHA_1	55.0	IMR 90 P8
36	H10	886.61	LDHA_1	55.0	IMR 90 P8
37	H10	985.49	LDHA_1	55.0	IMR 90 P8
38	H10	1084.15	LDHA_1	55.0	IMR 90 P8
39	H10	1180.97	LDHA_1	55.0	IMR 90 P8
40	H10	1278.03	LDHA_1	55.0	IMR 90 P8
