# Supplementary material for: Primer PICKR: literature-mined scoring platform for robust RT–qPCR primers
Source: Nat Commun. 2026 May 28;17:6938. doi: 10.1038/s41467-026-73648-2 (PMC13388996; doi:10.1038/s41467-026-73648-2)
Supplement: Supplementary file 11 — Source Data [file 41467_2026_73648_MOESM11_ESM.zip › Suppl_Fig_S8/amplification_data_RPLPO_1.csv]

Cycle	Well	Fluorescence	Target	melt temp	Replicate
1	A6	-17.67	RPLPO_1	65.0	IMR 90 P2
2	A6	-1.24	RPLPO_1	65.0	IMR 90 P2
3	A6	-6.02	RPLPO_1	65.0	IMR 90 P2
4	A6	11.97	RPLPO_1	65.0	IMR 90 P2
5	A6	2.98	RPLPO_1	65.0	IMR 90 P2
6	A6	8.21	RPLPO_1	65.0	IMR 90 P2
7	A6	7.51	RPLPO_1	65.0	IMR 90 P2
8	A6	-14.75	RPLPO_1	65.0	IMR 90 P2
9	A6	-13.57	RPLPO_1	65.0	IMR 90 P2
10	A6	2.8	RPLPO_1	65.0	IMR 90 P2
11	A6	-9.37	RPLPO_1	65.0	IMR 90 P2
12	A6	6.14	RPLPO_1	65.0	IMR 90 P2
13	A6	3.51	RPLPO_1	65.0	IMR 90 P2
14	A6	8.11	RPLPO_1	65.0	IMR 90 P2
15	A6	3.27	RPLPO_1	65.0	IMR 90 P2
16	A6	1.89	RPLPO_1	65.0	IMR 90 P2
17	A6	-2.38	RPLPO_1	65.0	IMR 90 P2
18	A6	7.41	RPLPO_1	65.0	IMR 90 P2
19	A6	9.45	RPLPO_1	65.0	IMR 90 P2
20	A6	27.69	RPLPO_1	65.0	IMR 90 P2
21	A6	47.42	RPLPO_1	65.0	IMR 90 P2
22	A6	88.67	RPLPO_1	65.0	IMR 90 P2
23	A6	139.27	RPLPO_1	65.0	IMR 90 P2
24	A6	199.26	RPLPO_1	65.0	IMR 90 P2
25	A6	281.29	RPLPO_1	65.0	IMR 90 P2
26	A6	364.45	RPLPO_1	65.0	IMR 90 P2
27	A6	453.04	RPLPO_1	65.0	IMR 90 P2
28	A6	545.29	RPLPO_1	65.0	IMR 90 P2
29	A6	640.87	RPLPO_1	65.0	IMR 90 P2
30	A6	735.28	RPLPO_1	65.0	IMR 90 P2
31	A6	827.48	RPLPO_1	65.0	IMR 90 P2
32	A6	917.12	RPLPO_1	65.0	IMR 90 P2
33	A6	1002.27	RPLPO_1	65.0	IMR 90 P2
34	A6	1082.12	RPLPO_1	65.0	IMR 90 P2
35	A6	1153.33	RPLPO_1	65.0	IMR 90 P2
36	A6	1219.88	RPLPO_1	65.0	IMR 90 P2
37	A6	1284.54	RPLPO_1	65.0	IMR 90 P2
38	A6	1344.74	RPLPO_1	65.0	IMR 90 P2
39	A6	1397.44	RPLPO_1	65.0	IMR 90 P2
40	A6	1443.94	RPLPO_1	65.0	IMR 90 P2
1	B6	-3.54	RPLPO_1	64.5	IMR 90 P2
2	B6	3.65	RPLPO_1	64.5	IMR 90 P2
3	B6	1.69	RPLPO_1	64.5	IMR 90 P2
4	B6	14.66	RPLPO_1	64.5	IMR 90 P2
5	B6	4.03	RPLPO_1	64.5	IMR 90 P2
6	B6	3.07	RPLPO_1	64.5	IMR 90 P2
7	B6	-4.32	RPLPO_1	64.5	IMR 90 P2
8	B6	-3.27	RPLPO_1	64.5	IMR 90 P2
9	B6	-16.13	RPLPO_1	64.5	IMR 90 P2
10	B6	-11.64	RPLPO_1	64.5	IMR 90 P2
11	B6	-2.32	RPLPO_1	64.5	IMR 90 P2
12	B6	3.4	RPLPO_1	64.5	IMR 90 P2
13	B6	8.76	RPLPO_1	64.5	IMR 90 P2
14	B6	5.62	RPLPO_1	64.5	IMR 90 P2
15	B6	3.65	RPLPO_1	64.5	IMR 90 P2
16	B6	3.31	RPLPO_1	64.5	IMR 90 P2
17	B6	5.97	RPLPO_1	64.5	IMR 90 P2
18	B6	15.62	RPLPO_1	64.5	IMR 90 P2
19	B6	32.78	RPLPO_1	64.5	IMR 90 P2
20	B6	57.74	RPLPO_1	64.5	IMR 90 P2
21	B6	105.35	RPLPO_1	64.5	IMR 90 P2
22	B6	171.85	RPLPO_1	64.5	IMR 90 P2
23	B6	254.17	RPLPO_1	64.5	IMR 90 P2
24	B6	341.19	RPLPO_1	64.5	IMR 90 P2
25	B6	436.44	RPLPO_1	64.5	IMR 90 P2
26	B6	536.94	RPLPO_1	64.5	IMR 90 P2
27	B6	643.78	RPLPO_1	64.5	IMR 90 P2
28	B6	749.46	RPLPO_1	64.5	IMR 90 P2
29	B6	855.48	RPLPO_1	64.5	IMR 90 P2
30	B6	956.37	RPLPO_1	64.5	IMR 90 P2
31	B6	1056.23	RPLPO_1	64.5	IMR 90 P2
32	B6	1147.55	RPLPO_1	64.5	IMR 90 P2
33	B6	1233.28	RPLPO_1	64.5	IMR 90 P2
34	B6	1308.7	RPLPO_1	64.5	IMR 90 P2
35	B6	1381.06	RPLPO_1	64.5	IMR 90 P2
36	B6	1447.06	RPLPO_1	64.5	IMR 90 P2
37	B6	1509.46	RPLPO_1	64.5	IMR 90 P2
38	B6	1564.73	RPLPO_1	64.5	IMR 90 P2
39	B6	1613.89	RPLPO_1	64.5	IMR 90 P2
40	B6	1658.73	RPLPO_1	64.5	IMR 90 P2
1	C6	-4.68	RPLPO_1	63.3	IMR 90 P2
2	C6	3.77	RPLPO_1	63.3	IMR 90 P2
3	C6	-1.75	RPLPO_1	63.3	IMR 90 P2
4	C6	18.43	RPLPO_1	63.3	IMR 90 P2
5	C6	2.64	RPLPO_1	63.3	IMR 90 P2
6	C6	9.14	RPLPO_1	63.3	IMR 90 P2
7	C6	-3.4	RPLPO_1	63.3	IMR 90 P2
8	C6	-6.53	RPLPO_1	63.3	IMR 90 P2
9	C6	-12.61	RPLPO_1	63.3	IMR 90 P2
10	C6	-14.91	RPLPO_1	63.3	IMR 90 P2
11	C6	-6.25	RPLPO_1	63.3	IMR 90 P2
12	C6	3.03	RPLPO_1	63.3	IMR 90 P2
13	C6	1.51	RPLPO_1	63.3	IMR 90 P2
14	C6	9.32	RPLPO_1	63.3	IMR 90 P2
15	C6	2.77	RPLPO_1	63.3	IMR 90 P2
16	C6	8.62	RPLPO_1	63.3	IMR 90 P2
17	C6	8.68	RPLPO_1	63.3	IMR 90 P2
18	C6	23.44	RPLPO_1	63.3	IMR 90 P2
19	C6	45.76	RPLPO_1	63.3	IMR 90 P2
20	C6	91.95	RPLPO_1	63.3	IMR 90 P2
21	C6	155.92	RPLPO_1	63.3	IMR 90 P2
22	C6	250.54	RPLPO_1	63.3	IMR 90 P2
23	C6	351.18	RPLPO_1	63.3	IMR 90 P2
24	C6	461.03	RPLPO_1	63.3	IMR 90 P2
25	C6	582.74	RPLPO_1	63.3	IMR 90 P2
26	C6	709.35	RPLPO_1	63.3	IMR 90 P2
27	C6	842.41	RPLPO_1	63.3	IMR 90 P2
28	C6	973.25	RPLPO_1	63.3	IMR 90 P2
29	C6	1101.94	RPLPO_1	63.3	IMR 90 P2
30	C6	1223.87	RPLPO_1	63.3	IMR 90 P2
31	C6	1339.59	RPLPO_1	63.3	IMR 90 P2
32	C6	1447.33	RPLPO_1	63.3	IMR 90 P2
33	C6	1547.33	RPLPO_1	63.3	IMR 90 P2
34	C6	1638.46	RPLPO_1	63.3	IMR 90 P2
35	C6	1722.29	RPLPO_1	63.3	IMR 90 P2
36	C6	1798.14	RPLPO_1	63.3	IMR 90 P2
37	C6	1870.33	RPLPO_1	63.3	IMR 90 P2
38	C6	1939.9	RPLPO_1	63.3	IMR 90 P2
39	C6	1999.01	RPLPO_1	63.3	IMR 90 P2
40	C6	2049.44	RPLPO_1	63.3	IMR 90 P2
1	D6	13.57	RPLPO_1	61.4	IMR 90 P2
2	D6	3.92	RPLPO_1	61.4	IMR 90 P2
3	D6	2.9	RPLPO_1	61.4	IMR 90 P2
4	D6	10.67	RPLPO_1	61.4	IMR 90 P2
5	D6	6.19	RPLPO_1	61.4	IMR 90 P2
6	D6	13.49	RPLPO_1	61.4	IMR 90 P2
7	D6	-4.2	RPLPO_1	61.4	IMR 90 P2
8	D6	-3.24	RPLPO_1	61.4	IMR 90 P2
9	D6	-16.27	RPLPO_1	61.4	IMR 90 P2
10	D6	-19.82	RPLPO_1	61.4	IMR 90 P2
11	D6	-9.73	RPLPO_1	61.4	IMR 90 P2
12	D6	10.14	RPLPO_1	61.4	IMR 90 P2
13	D6	4.52	RPLPO_1	61.4	IMR 90 P2
14	D6	2.04	RPLPO_1	61.4	IMR 90 P2
15	D6	2.8	RPLPO_1	61.4	IMR 90 P2
16	D6	5.33	RPLPO_1	61.4	IMR 90 P2
17	D6	7.95	RPLPO_1	61.4	IMR 90 P2
18	D6	12.29	RPLPO_1	61.4	IMR 90 P2
19	D6	33.12	RPLPO_1	61.4	IMR 90 P2
20	D6	69.74	RPLPO_1	61.4	IMR 90 P2
21	D6	114.37	RPLPO_1	61.4	IMR 90 P2
22	D6	192.24	RPLPO_1	61.4	IMR 90 P2
23	D6	282.71	RPLPO_1	61.4	IMR 90 P2
24	D6	380.9	RPLPO_1	61.4	IMR 90 P2
25	D6	489.26	RPLPO_1	61.4	IMR 90 P2
26	D6	607.54	RPLPO_1	61.4	IMR 90 P2
27	D6	732.01	RPLPO_1	61.4	IMR 90 P2
28	D6	861.61	RPLPO_1	61.4	IMR 90 P2
29	D6	990.6	RPLPO_1	61.4	IMR 90 P2
30	D6	1118.27	RPLPO_1	61.4	IMR 90 P2
31	D6	1238.4	RPLPO_1	61.4	IMR 90 P2
32	D6	1354.5	RPLPO_1	61.4	IMR 90 P2
33	D6	1461.41	RPLPO_1	61.4	IMR 90 P2
34	D6	1561.9	RPLPO_1	61.4	IMR 90 P2
35	D6	1652.8	RPLPO_1	61.4	IMR 90 P2
36	D6	1738.12	RPLPO_1	61.4	IMR 90 P2
37	D6	1819.25	RPLPO_1	61.4	IMR 90 P2
38	D6	1893.77	RPLPO_1	61.4	IMR 90 P2
39	D6	1962.89	RPLPO_1	61.4	IMR 90 P2
40	D6	2027.26	RPLPO_1	61.4	IMR 90 P2
1	E6	13.94	RPLPO_1	59.0	IMR 90 P2
2	E6	-7.37	RPLPO_1	59.0	IMR 90 P2
3	E6	7.28	RPLPO_1	59.0	IMR 90 P2
4	E6	7.77	RPLPO_1	59.0	IMR 90 P2
5	E6	9.65	RPLPO_1	59.0	IMR 90 P2
6	E6	5.12	RPLPO_1	59.0	IMR 90 P2
7	E6	-10.76	RPLPO_1	59.0	IMR 90 P2
8	E6	-0.8	RPLPO_1	59.0	IMR 90 P2
9	E6	-17.18	RPLPO_1	59.0	IMR 90 P2
10	E6	-15.61	RPLPO_1	59.0	IMR 90 P2
11	E6	-4.0	RPLPO_1	59.0	IMR 90 P2
12	E6	6.28	RPLPO_1	59.0	IMR 90 P2
13	E6	6.23	RPLPO_1	59.0	IMR 90 P2
14	E6	6.53	RPLPO_1	59.0	IMR 90 P2
15	E6	2.59	RPLPO_1	59.0	IMR 90 P2
16	E6	1.23	RPLPO_1	59.0	IMR 90 P2
17	E6	5.94	RPLPO_1	59.0	IMR 90 P2
18	E6	11.28	RPLPO_1	59.0	IMR 90 P2
19	E6	25.84	RPLPO_1	59.0	IMR 90 P2
20	E6	47.96	RPLPO_1	59.0	IMR 90 P2
21	E6	85.37	RPLPO_1	59.0	IMR 90 P2
22	E6	149.39	RPLPO_1	59.0	IMR 90 P2
23	E6	226.6	RPLPO_1	59.0	IMR 90 P2
24	E6	317.96	RPLPO_1	59.0	IMR 90 P2
25	E6	419.21	RPLPO_1	59.0	IMR 90 P2
26	E6	532.98	RPLPO_1	59.0	IMR 90 P2
27	E6	656.44	RPLPO_1	59.0	IMR 90 P2
28	E6	786.92	RPLPO_1	59.0	IMR 90 P2
29	E6	921.78	RPLPO_1	59.0	IMR 90 P2
30	E6	1057.53	RPLPO_1	59.0	IMR 90 P2
31	E6	1193.13	RPLPO_1	59.0	IMR 90 P2
32	E6	1329.84	RPLPO_1	59.0	IMR 90 P2
33	E6	1454.22	RPLPO_1	59.0	IMR 90 P2
34	E6	1573.35	RPLPO_1	59.0	IMR 90 P2
35	E6	1679.95	RPLPO_1	59.0	IMR 90 P2
36	E6	1783.24	RPLPO_1	59.0	IMR 90 P2
37	E6	1878.36	RPLPO_1	59.0	IMR 90 P2
38	E6	1970.53	RPLPO_1	59.0	IMR 90 P2
39	E6	2056.78	RPLPO_1	59.0	IMR 90 P2
40	E6	2137.18	RPLPO_1	59.0	IMR 90 P2
1	F6	11.64	RPLPO_1	57.0	IMR 90 P2
2	F6	10.06	RPLPO_1	57.0	IMR 90 P2
3	F6	8.28	RPLPO_1	57.0	IMR 90 P2
4	F6	8.69	RPLPO_1	57.0	IMR 90 P2
5	F6	12.15	RPLPO_1	57.0	IMR 90 P2
6	F6	5.88	RPLPO_1	57.0	IMR 90 P2
7	F6	-3.67	RPLPO_1	57.0	IMR 90 P2
8	F6	-12.12	RPLPO_1	57.0	IMR 90 P2
9	F6	-16.44	RPLPO_1	57.0	IMR 90 P2
10	F6	-17.28	RPLPO_1	57.0	IMR 90 P2
11	F6	-1.02	RPLPO_1	57.0	IMR 90 P2
12	F6	1.96	RPLPO_1	57.0	IMR 90 P2
13	F6	5.44	RPLPO_1	57.0	IMR 90 P2
14	F6	-5.6	RPLPO_1	57.0	IMR 90 P2
15	F6	6.51	RPLPO_1	57.0	IMR 90 P2
16	F6	6.3	RPLPO_1	57.0	IMR 90 P2
17	F6	2.22	RPLPO_1	57.0	IMR 90 P2
18	F6	8.08	RPLPO_1	57.0	IMR 90 P2
19	F6	16.44	RPLPO_1	57.0	IMR 90 P2
20	F6	25.28	RPLPO_1	57.0	IMR 90 P2
21	F6	47.87	RPLPO_1	57.0	IMR 90 P2
22	F6	94.29	RPLPO_1	57.0	IMR 90 P2
23	F6	142.93	RPLPO_1	57.0	IMR 90 P2
24	F6	213.41	RPLPO_1	57.0	IMR 90 P2
25	F6	290.74	RPLPO_1	57.0	IMR 90 P2
26	F6	375.96	RPLPO_1	57.0	IMR 90 P2
27	F6	470.98	RPLPO_1	57.0	IMR 90 P2
28	F6	575.03	RPLPO_1	57.0	IMR 90 P2
29	F6	686.78	RPLPO_1	57.0	IMR 90 P2
30	F6	806.37	RPLPO_1	57.0	IMR 90 P2
31	F6	924.74	RPLPO_1	57.0	IMR 90 P2
32	F6	1044.54	RPLPO_1	57.0	IMR 90 P2
33	F6	1159.61	RPLPO_1	57.0	IMR 90 P2
34	F6	1274.64	RPLPO_1	57.0	IMR 90 P2
35	F6	1384.53	RPLPO_1	57.0	IMR 90 P2
36	F6	1487.42	RPLPO_1	57.0	IMR 90 P2
37	F6	1583.78	RPLPO_1	57.0	IMR 90 P2
38	F6	1676.29	RPLPO_1	57.0	IMR 90 P2
39	F6	1763.9	RPLPO_1	57.0	IMR 90 P2
40	F6	1847.52	RPLPO_1	57.0	IMR 90 P2
1	G6	-0.57	RPLPO_1	55.7	IMR 90 P2
2	G6	4.19	RPLPO_1	55.7	IMR 90 P2
3	G6	8.59	RPLPO_1	55.7	IMR 90 P2
4	G6	6.23	RPLPO_1	55.7	IMR 90 P2
5	G6	4.94	RPLPO_1	55.7	IMR 90 P2
6	G6	5.35	RPLPO_1	55.7	IMR 90 P2
7	G6	-10.53	RPLPO_1	55.7	IMR 90 P2
8	G6	-8.44	RPLPO_1	55.7	IMR 90 P2
9	G6	-9.89	RPLPO_1	55.7	IMR 90 P2
10	G6	-3.35	RPLPO_1	55.7	IMR 90 P2
11	G6	2.49	RPLPO_1	55.7	IMR 90 P2
12	G6	-1.44	RPLPO_1	55.7	IMR 90 P2
13	G6	6.99	RPLPO_1	55.7	IMR 90 P2
14	G6	-9.32	RPLPO_1	55.7	IMR 90 P2
15	G6	1.46	RPLPO_1	55.7	IMR 90 P2
16	G6	6.29	RPLPO_1	55.7	IMR 90 P2
17	G6	3.52	RPLPO_1	55.7	IMR 90 P2
18	G6	4.5	RPLPO_1	55.7	IMR 90 P2
19	G6	11.23	RPLPO_1	55.7	IMR 90 P2
20	G6	17.59	RPLPO_1	55.7	IMR 90 P2
21	G6	30.52	RPLPO_1	55.7	IMR 90 P2
22	G6	55.38	RPLPO_1	55.7	IMR 90 P2
23	G6	94.19	RPLPO_1	55.7	IMR 90 P2
24	G6	150.29	RPLPO_1	55.7	IMR 90 P2
25	G6	215.78	RPLPO_1	55.7	IMR 90 P2
26	G6	287.48	RPLPO_1	55.7	IMR 90 P2
27	G6	368.31	RPLPO_1	55.7	IMR 90 P2
28	G6	458.34	RPLPO_1	55.7	IMR 90 P2
29	G6	556.33	RPLPO_1	55.7	IMR 90 P2
30	G6	658.43	RPLPO_1	55.7	IMR 90 P2
31	G6	767.41	RPLPO_1	55.7	IMR 90 P2
32	G6	879.53	RPLPO_1	55.7	IMR 90 P2
33	G6	992.38	RPLPO_1	55.7	IMR 90 P2
34	G6	1101.98	RPLPO_1	55.7	IMR 90 P2
35	G6	1209.78	RPLPO_1	55.7	IMR 90 P2
36	G6	1316.68	RPLPO_1	55.7	IMR 90 P2
37	G6	1417.3	RPLPO_1	55.7	IMR 90 P2
38	G6	1512.67	RPLPO_1	55.7	IMR 90 P2
39	G6	1602.25	RPLPO_1	55.7	IMR 90 P2
40	G6	1688.63	RPLPO_1	55.7	IMR 90 P2
1	H6	-0.24	RPLPO_1	55.0	IMR 90 P2
2	H6	1.19	RPLPO_1	55.0	IMR 90 P2
3	H6	8.5	RPLPO_1	55.0	IMR 90 P2
4	H6	8.29	RPLPO_1	55.0	IMR 90 P2
5	H6	3.34	RPLPO_1	55.0	IMR 90 P2
6	H6	9.48	RPLPO_1	55.0	IMR 90 P2
7	H6	-13.17	RPLPO_1	55.0	IMR 90 P2
8	H6	-12.54	RPLPO_1	55.0	IMR 90 P2
9	H6	-2.69	RPLPO_1	55.0	IMR 90 P2
10	H6	-0.46	RPLPO_1	55.0	IMR 90 P2
11	H6	1.78	RPLPO_1	55.0	IMR 90 P2
12	H6	-3.11	RPLPO_1	55.0	IMR 90 P2
13	H6	7.09	RPLPO_1	55.0	IMR 90 P2
14	H6	-9.09	RPLPO_1	55.0	IMR 90 P2
15	H6	4.34	RPLPO_1	55.0	IMR 90 P2
16	H6	-0.91	RPLPO_1	55.0	IMR 90 P2
17	H6	0.31	RPLPO_1	55.0	IMR 90 P2
18	H6	-4.5	RPLPO_1	55.0	IMR 90 P2
19	H6	10.43	RPLPO_1	55.0	IMR 90 P2
20	H6	5.94	RPLPO_1	55.0	IMR 90 P2
21	H6	16.36	RPLPO_1	55.0	IMR 90 P2
22	H6	34.07	RPLPO_1	55.0	IMR 90 P2
23	H6	66.62	RPLPO_1	55.0	IMR 90 P2
24	H6	110.92	RPLPO_1	55.0	IMR 90 P2
25	H6	167.12	RPLPO_1	55.0	IMR 90 P2
26	H6	229.46	RPLPO_1	55.0	IMR 90 P2
27	H6	297.6	RPLPO_1	55.0	IMR 90 P2
28	H6	377.73	RPLPO_1	55.0	IMR 90 P2
29	H6	465.92	RPLPO_1	55.0	IMR 90 P2
30	H6	564.29	RPLPO_1	55.0	IMR 90 P2
31	H6	664.6	RPLPO_1	55.0	IMR 90 P2
32	H6	770.69	RPLPO_1	55.0	IMR 90 P2
33	H6	877.94	RPLPO_1	55.0	IMR 90 P2
34	H6	986.95	RPLPO_1	55.0	IMR 90 P2
35	H6	1093.19	RPLPO_1	55.0	IMR 90 P2
36	H6	1195.03	RPLPO_1	55.0	IMR 90 P2
37	H6	1295.24	RPLPO_1	55.0	IMR 90 P2
38	H6	1390.22	RPLPO_1	55.0	IMR 90 P2
39	H6	1483.41	RPLPO_1	55.0	IMR 90 P2
40	H6	1573.45	RPLPO_1	55.0	IMR 90 P2
1	A6	-1.72	RPLPO_1	65.0	IMR 90 P11
2	A6	5.33	RPLPO_1	65.0	IMR 90 P11
3	A6	1.99	RPLPO_1	65.0	IMR 90 P11
4	A6	1.51	RPLPO_1	65.0	IMR 90 P11
5	A6	-0.13	RPLPO_1	65.0	IMR 90 P11
6	A6	0.7	RPLPO_1	65.0	IMR 90 P11
7	A6	-0.02	RPLPO_1	65.0	IMR 90 P11
8	A6	0.02	RPLPO_1	65.0	IMR 90 P11
9	A6	-0.35	RPLPO_1	65.0	IMR 90 P11
10	A6	2.91	RPLPO_1	65.0	IMR 90 P11
11	A6	0.36	RPLPO_1	65.0	IMR 90 P11
12	A6	-5.82	RPLPO_1	65.0	IMR 90 P11
13	A6	1.8	RPLPO_1	65.0	IMR 90 P11
14	A6	-3.27	RPLPO_1	65.0	IMR 90 P11
15	A6	-2.21	RPLPO_1	65.0	IMR 90 P11
16	A6	-0.44	RPLPO_1	65.0	IMR 90 P11
17	A6	2.32	RPLPO_1	65.0	IMR 90 P11
18	A6	5.45	RPLPO_1	65.0	IMR 90 P11
19	A6	18.6	RPLPO_1	65.0	IMR 90 P11
20	A6	30.94	RPLPO_1	65.0	IMR 90 P11
21	A6	62.18	RPLPO_1	65.0	IMR 90 P11
22	A6	108.8	RPLPO_1	65.0	IMR 90 P11
23	A6	165.46	RPLPO_1	65.0	IMR 90 P11
24	A6	247.62	RPLPO_1	65.0	IMR 90 P11
25	A6	332.55	RPLPO_1	65.0	IMR 90 P11
26	A6	422.92	RPLPO_1	65.0	IMR 90 P11
27	A6	520.51	RPLPO_1	65.0	IMR 90 P11
28	A6	623.78	RPLPO_1	65.0	IMR 90 P11
29	A6	730.38	RPLPO_1	65.0	IMR 90 P11
30	A6	834.55	RPLPO_1	65.0	IMR 90 P11
31	A6	933.88	RPLPO_1	65.0	IMR 90 P11
32	A6	1029.19	RPLPO_1	65.0	IMR 90 P11
33	A6	1120.59	RPLPO_1	65.0	IMR 90 P11
34	A6	1204.0	RPLPO_1	65.0	IMR 90 P11
35	A6	1282.05	RPLPO_1	65.0	IMR 90 P11
36	A6	1354.01	RPLPO_1	65.0	IMR 90 P11
37	A6	1422.42	RPLPO_1	65.0	IMR 90 P11
38	A6	1481.18	RPLPO_1	65.0	IMR 90 P11
39	A6	1536.67	RPLPO_1	65.0	IMR 90 P11
40	A6	1590.05	RPLPO_1	65.0	IMR 90 P11
1	B6	0.45	RPLPO_1	64.5	IMR 90 P11
2	B6	5.38	RPLPO_1	64.5	IMR 90 P11
3	B6	5.57	RPLPO_1	64.5	IMR 90 P11
4	B6	-1.23	RPLPO_1	64.5	IMR 90 P11
5	B6	1.15	RPLPO_1	64.5	IMR 90 P11
6	B6	-1.56	RPLPO_1	64.5	IMR 90 P11
7	B6	-0.45	RPLPO_1	64.5	IMR 90 P11
8	B6	-1.17	RPLPO_1	64.5	IMR 90 P11
9	B6	-0.29	RPLPO_1	64.5	IMR 90 P11
10	B6	-0.07	RPLPO_1	64.5	IMR 90 P11
11	B6	0.23	RPLPO_1	64.5	IMR 90 P11
12	B6	-0.16	RPLPO_1	64.5	IMR 90 P11
13	B6	-1.24	RPLPO_1	64.5	IMR 90 P11
14	B6	-0.68	RPLPO_1	64.5	IMR 90 P11
15	B6	0.12	RPLPO_1	64.5	IMR 90 P11
16	B6	0.79	RPLPO_1	64.5	IMR 90 P11
17	B6	4.04	RPLPO_1	64.5	IMR 90 P11
18	B6	16.54	RPLPO_1	64.5	IMR 90 P11
19	B6	31.64	RPLPO_1	64.5	IMR 90 P11
20	B6	56.99	RPLPO_1	64.5	IMR 90 P11
21	B6	108.91	RPLPO_1	64.5	IMR 90 P11
22	B6	180.46	RPLPO_1	64.5	IMR 90 P11
23	B6	261.22	RPLPO_1	64.5	IMR 90 P11
24	B6	359.29	RPLPO_1	64.5	IMR 90 P11
25	B6	462.34	RPLPO_1	64.5	IMR 90 P11
26	B6	572.21	RPLPO_1	64.5	IMR 90 P11
27	B6	686.69	RPLPO_1	64.5	IMR 90 P11
28	B6	803.95	RPLPO_1	64.5	IMR 90 P11
29	B6	919.89	RPLPO_1	64.5	IMR 90 P11
30	B6	1031.61	RPLPO_1	64.5	IMR 90 P11
31	B6	1137.0	RPLPO_1	64.5	IMR 90 P11
32	B6	1236.51	RPLPO_1	64.5	IMR 90 P11
33	B6	1328.66	RPLPO_1	64.5	IMR 90 P11
34	B6	1413.91	RPLPO_1	64.5	IMR 90 P11
35	B6	1492.23	RPLPO_1	64.5	IMR 90 P11
36	B6	1563.47	RPLPO_1	64.5	IMR 90 P11
37	B6	1629.1	RPLPO_1	64.5	IMR 90 P11
38	B6	1688.26	RPLPO_1	64.5	IMR 90 P11
39	B6	1743.11	RPLPO_1	64.5	IMR 90 P11
40	B6	1794.99	RPLPO_1	64.5	IMR 90 P11
1	C6	2.93	RPLPO_1	63.3	IMR 90 P11
2	C6	3.2	RPLPO_1	63.3	IMR 90 P11
3	C6	2.11	RPLPO_1	63.3	IMR 90 P11
4	C6	0.16	RPLPO_1	63.3	IMR 90 P11
5	C6	6.34	RPLPO_1	63.3	IMR 90 P11
6	C6	-1.17	RPLPO_1	63.3	IMR 90 P11
7	C6	2.95	RPLPO_1	63.3	IMR 90 P11
8	C6	0.6	RPLPO_1	63.3	IMR 90 P11
9	C6	-3.6	RPLPO_1	63.3	IMR 90 P11
10	C6	0.09	RPLPO_1	63.3	IMR 90 P11
11	C6	0.38	RPLPO_1	63.3	IMR 90 P11
12	C6	-4.62	RPLPO_1	63.3	IMR 90 P11
13	C6	-3.76	RPLPO_1	63.3	IMR 90 P11
14	C6	-2.25	RPLPO_1	63.3	IMR 90 P11
15	C6	-4.26	RPLPO_1	63.3	IMR 90 P11
16	C6	0.72	RPLPO_1	63.3	IMR 90 P11
17	C6	13.62	RPLPO_1	63.3	IMR 90 P11
18	C6	21.0	RPLPO_1	63.3	IMR 90 P11
19	C6	45.91	RPLPO_1	63.3	IMR 90 P11
20	C6	89.94	RPLPO_1	63.3	IMR 90 P11
21	C6	151.6	RPLPO_1	63.3	IMR 90 P11
22	C6	251.86	RPLPO_1	63.3	IMR 90 P11
23	C6	358.22	RPLPO_1	63.3	IMR 90 P11
24	C6	472.33	RPLPO_1	63.3	IMR 90 P11
25	C6	598.87	RPLPO_1	63.3	IMR 90 P11
26	C6	733.14	RPLPO_1	63.3	IMR 90 P11
27	C6	873.18	RPLPO_1	63.3	IMR 90 P11
28	C6	1012.33	RPLPO_1	63.3	IMR 90 P11
29	C6	1146.05	RPLPO_1	63.3	IMR 90 P11
30	C6	1276.11	RPLPO_1	63.3	IMR 90 P11
31	C6	1397.3	RPLPO_1	63.3	IMR 90 P11
32	C6	1511.73	RPLPO_1	63.3	IMR 90 P11
33	C6	1616.43	RPLPO_1	63.3	IMR 90 P11
34	C6	1714.17	RPLPO_1	63.3	IMR 90 P11
35	C6	1807.45	RPLPO_1	63.3	IMR 90 P11
36	C6	1889.09	RPLPO_1	63.3	IMR 90 P11
37	C6	1963.87	RPLPO_1	63.3	IMR 90 P11
38	C6	2030.64	RPLPO_1	63.3	IMR 90 P11
39	C6	2095.93	RPLPO_1	63.3	IMR 90 P11
40	C6	2159.35	RPLPO_1	63.3	IMR 90 P11
1	D6	-0.58	RPLPO_1	61.4	IMR 90 P11
2	D6	2.3	RPLPO_1	61.4	IMR 90 P11
3	D6	2.99	RPLPO_1	61.4	IMR 90 P11
4	D6	1.65	RPLPO_1	61.4	IMR 90 P11
5	D6	5.03	RPLPO_1	61.4	IMR 90 P11
6	D6	-0.66	RPLPO_1	61.4	IMR 90 P11
7	D6	6.0	RPLPO_1	61.4	IMR 90 P11
8	D6	0.28	RPLPO_1	61.4	IMR 90 P11
9	D6	-2.96	RPLPO_1	61.4	IMR 90 P11
10	D6	-3.15	RPLPO_1	61.4	IMR 90 P11
11	D6	-2.27	RPLPO_1	61.4	IMR 90 P11
12	D6	-4.51	RPLPO_1	61.4	IMR 90 P11
13	D6	-4.33	RPLPO_1	61.4	IMR 90 P11
14	D6	-0.48	RPLPO_1	61.4	IMR 90 P11
15	D6	-7.51	RPLPO_1	61.4	IMR 90 P11
16	D6	2.25	RPLPO_1	61.4	IMR 90 P11
17	D6	1.88	RPLPO_1	61.4	IMR 90 P11
18	D6	13.76	RPLPO_1	61.4	IMR 90 P11
19	D6	30.41	RPLPO_1	61.4	IMR 90 P11
20	D6	70.44	RPLPO_1	61.4	IMR 90 P11
21	D6	124.56	RPLPO_1	61.4	IMR 90 P11
22	D6	207.74	RPLPO_1	61.4	IMR 90 P11
23	D6	300.46	RPLPO_1	61.4	IMR 90 P11
24	D6	412.45	RPLPO_1	61.4	IMR 90 P11
25	D6	531.2	RPLPO_1	61.4	IMR 90 P11
26	D6	658.42	RPLPO_1	61.4	IMR 90 P11
27	D6	794.57	RPLPO_1	61.4	IMR 90 P11
28	D6	935.5	RPLPO_1	61.4	IMR 90 P11
29	D6	1075.86	RPLPO_1	61.4	IMR 90 P11
30	D6	1214.66	RPLPO_1	61.4	IMR 90 P11
31	D6	1344.8	RPLPO_1	61.4	IMR 90 P11
32	D6	1467.04	RPLPO_1	61.4	IMR 90 P11
33	D6	1580.6	RPLPO_1	61.4	IMR 90 P11
34	D6	1687.93	RPLPO_1	61.4	IMR 90 P11
35	D6	1787.54	RPLPO_1	61.4	IMR 90 P11
36	D6	1880.29	RPLPO_1	61.4	IMR 90 P11
37	D6	1967.24	RPLPO_1	61.4	IMR 90 P11
38	D6	2048.7	RPLPO_1	61.4	IMR 90 P11
39	D6	2121.61	RPLPO_1	61.4	IMR 90 P11
40	D6	2188.39	RPLPO_1	61.4	IMR 90 P11
1	E6	-1.86	RPLPO_1	59.0	IMR 90 P11
2	E6	2.92	RPLPO_1	59.0	IMR 90 P11
3	E6	2.14	RPLPO_1	59.0	IMR 90 P11
4	E6	2.42	RPLPO_1	59.0	IMR 90 P11
5	E6	5.79	RPLPO_1	59.0	IMR 90 P11
6	E6	2.25	RPLPO_1	59.0	IMR 90 P11
7	E6	-2.56	RPLPO_1	59.0	IMR 90 P11
8	E6	-1.55	RPLPO_1	59.0	IMR 90 P11
9	E6	-0.56	RPLPO_1	59.0	IMR 90 P11
10	E6	-1.44	RPLPO_1	59.0	IMR 90 P11
11	E6	-2.39	RPLPO_1	59.0	IMR 90 P11
12	E6	-3.03	RPLPO_1	59.0	IMR 90 P11
13	E6	-1.57	RPLPO_1	59.0	IMR 90 P11
14	E6	-1.35	RPLPO_1	59.0	IMR 90 P11
15	E6	-3.39	RPLPO_1	59.0	IMR 90 P11
16	E6	-1.36	RPLPO_1	59.0	IMR 90 P11
17	E6	0.99	RPLPO_1	59.0	IMR 90 P11
18	E6	12.01	RPLPO_1	59.0	IMR 90 P11
19	E6	19.24	RPLPO_1	59.0	IMR 90 P11
20	E6	46.72	RPLPO_1	59.0	IMR 90 P11
21	E6	82.41	RPLPO_1	59.0	IMR 90 P11
22	E6	143.27	RPLPO_1	59.0	IMR 90 P11
23	E6	226.22	RPLPO_1	59.0	IMR 90 P11
24	E6	321.92	RPLPO_1	59.0	IMR 90 P11
25	E6	427.32	RPLPO_1	59.0	IMR 90 P11
26	E6	542.38	RPLPO_1	59.0	IMR 90 P11
27	E6	670.25	RPLPO_1	59.0	IMR 90 P11
28	E6	806.25	RPLPO_1	59.0	IMR 90 P11
29	E6	949.59	RPLPO_1	59.0	IMR 90 P11
30	E6	1091.38	RPLPO_1	59.0	IMR 90 P11
31	E6	1230.2	RPLPO_1	59.0	IMR 90 P11
32	E6	1365.53	RPLPO_1	59.0	IMR 90 P11
33	E6	1493.78	RPLPO_1	59.0	IMR 90 P11
34	E6	1616.06	RPLPO_1	59.0	IMR 90 P11
35	E6	1730.93	RPLPO_1	59.0	IMR 90 P11
36	E6	1839.43	RPLPO_1	59.0	IMR 90 P11
37	E6	1940.76	RPLPO_1	59.0	IMR 90 P11
38	E6	2033.83	RPLPO_1	59.0	IMR 90 P11
39	E6	2121.08	RPLPO_1	59.0	IMR 90 P11
40	E6	2203.8	RPLPO_1	59.0	IMR 90 P11
1	F6	6.76	RPLPO_1	57.0	IMR 90 P11
2	F6	4.83	RPLPO_1	57.0	IMR 90 P11
3	F6	2.15	RPLPO_1	57.0	IMR 90 P11
4	F6	1.62	RPLPO_1	57.0	IMR 90 P11
5	F6	3.21	RPLPO_1	57.0	IMR 90 P11
6	F6	4.52	RPLPO_1	57.0	IMR 90 P11
7	F6	-2.06	RPLPO_1	57.0	IMR 90 P11
8	F6	1.05	RPLPO_1	57.0	IMR 90 P11
9	F6	-2.91	RPLPO_1	57.0	IMR 90 P11
10	F6	0.88	RPLPO_1	57.0	IMR 90 P11
11	F6	-3.24	RPLPO_1	57.0	IMR 90 P11
12	F6	-2.02	RPLPO_1	57.0	IMR 90 P11
13	F6	-0.98	RPLPO_1	57.0	IMR 90 P11
14	F6	3.0	RPLPO_1	57.0	IMR 90 P11
15	F6	-2.04	RPLPO_1	57.0	IMR 90 P11
16	F6	-2.91	RPLPO_1	57.0	IMR 90 P11
17	F6	2.24	RPLPO_1	57.0	IMR 90 P11
18	F6	0.53	RPLPO_1	57.0	IMR 90 P11
19	F6	7.6	RPLPO_1	57.0	IMR 90 P11
20	F6	21.58	RPLPO_1	57.0	IMR 90 P11
21	F6	43.58	RPLPO_1	57.0	IMR 90 P11
22	F6	76.38	RPLPO_1	57.0	IMR 90 P11
23	F6	130.35	RPLPO_1	57.0	IMR 90 P11
24	F6	201.22	RPLPO_1	57.0	IMR 90 P11
25	F6	272.62	RPLPO_1	57.0	IMR 90 P11
26	F6	366.11	RPLPO_1	57.0	IMR 90 P11
27	F6	464.72	RPLPO_1	57.0	IMR 90 P11
28	F6	571.65	RPLPO_1	57.0	IMR 90 P11
29	F6	687.76	RPLPO_1	57.0	IMR 90 P11
30	F6	810.15	RPLPO_1	57.0	IMR 90 P11
31	F6	933.97	RPLPO_1	57.0	IMR 90 P11
32	F6	1059.4	RPLPO_1	57.0	IMR 90 P11
33	F6	1180.36	RPLPO_1	57.0	IMR 90 P11
34	F6	1299.67	RPLPO_1	57.0	IMR 90 P11
35	F6	1411.17	RPLPO_1	57.0	IMR 90 P11
36	F6	1520.55	RPLPO_1	57.0	IMR 90 P11
37	F6	1623.46	RPLPO_1	57.0	IMR 90 P11
38	F6	1722.2	RPLPO_1	57.0	IMR 90 P11
39	F6	1813.64	RPLPO_1	57.0	IMR 90 P11
40	F6	1900.93	RPLPO_1	57.0	IMR 90 P11
1	G6	8.95	RPLPO_1	55.7	IMR 90 P11
2	G6	8.41	RPLPO_1	55.7	IMR 90 P11
3	G6	1.96	RPLPO_1	55.7	IMR 90 P11
4	G6	0.56	RPLPO_1	55.7	IMR 90 P11
5	G6	2.65	RPLPO_1	55.7	IMR 90 P11
6	G6	5.03	RPLPO_1	55.7	IMR 90 P11
7	G6	2.5	RPLPO_1	55.7	IMR 90 P11
8	G6	-2.84	RPLPO_1	55.7	IMR 90 P11
9	G6	-0.46	RPLPO_1	55.7	IMR 90 P11
10	G6	1.16	RPLPO_1	55.7	IMR 90 P11
11	G6	-2.5	RPLPO_1	55.7	IMR 90 P11
12	G6	-5.0	RPLPO_1	55.7	IMR 90 P11
13	G6	-6.86	RPLPO_1	55.7	IMR 90 P11
14	G6	-0.61	RPLPO_1	55.7	IMR 90 P11
15	G6	2.61	RPLPO_1	55.7	IMR 90 P11
16	G6	0.9	RPLPO_1	55.7	IMR 90 P11
17	G6	0.95	RPLPO_1	55.7	IMR 90 P11
18	G6	2.01	RPLPO_1	55.7	IMR 90 P11
19	G6	6.03	RPLPO_1	55.7	IMR 90 P11
20	G6	10.85	RPLPO_1	55.7	IMR 90 P11
21	G6	29.14	RPLPO_1	55.7	IMR 90 P11
22	G6	53.99	RPLPO_1	55.7	IMR 90 P11
23	G6	87.4	RPLPO_1	55.7	IMR 90 P11
24	G6	146.94	RPLPO_1	55.7	IMR 90 P11
25	G6	208.24	RPLPO_1	55.7	IMR 90 P11
26	G6	284.56	RPLPO_1	55.7	IMR 90 P11
27	G6	367.16	RPLPO_1	55.7	IMR 90 P11
28	G6	458.01	RPLPO_1	55.7	IMR 90 P11
29	G6	557.87	RPLPO_1	55.7	IMR 90 P11
30	G6	665.39	RPLPO_1	55.7	IMR 90 P11
31	G6	778.78	RPLPO_1	55.7	IMR 90 P11
32	G6	896.91	RPLPO_1	55.7	IMR 90 P11
33	G6	1014.8	RPLPO_1	55.7	IMR 90 P11
34	G6	1130.7	RPLPO_1	55.7	IMR 90 P11
35	G6	1240.76	RPLPO_1	55.7	IMR 90 P11
36	G6	1349.35	RPLPO_1	55.7	IMR 90 P11
37	G6	1451.94	RPLPO_1	55.7	IMR 90 P11
38	G6	1551.69	RPLPO_1	55.7	IMR 90 P11
39	G6	1646.37	RPLPO_1	55.7	IMR 90 P11
40	G6	1742.08	RPLPO_1	55.7	IMR 90 P11
1	H6	3.45	RPLPO_1	55.0	IMR 90 P11
2	H6	7.57	RPLPO_1	55.0	IMR 90 P11
3	H6	1.06	RPLPO_1	55.0	IMR 90 P11
4	H6	1.08	RPLPO_1	55.0	IMR 90 P11
5	H6	4.47	RPLPO_1	55.0	IMR 90 P11
6	H6	0.49	RPLPO_1	55.0	IMR 90 P11
7	H6	-1.68	RPLPO_1	55.0	IMR 90 P11
8	H6	3.17	RPLPO_1	55.0	IMR 90 P11
9	H6	1.03	RPLPO_1	55.0	IMR 90 P11
10	H6	0.09	RPLPO_1	55.0	IMR 90 P11
11	H6	-3.52	RPLPO_1	55.0	IMR 90 P11
12	H6	0.61	RPLPO_1	55.0	IMR 90 P11
13	H6	-1.04	RPLPO_1	55.0	IMR 90 P11
14	H6	-2.99	RPLPO_1	55.0	IMR 90 P11
15	H6	-0.26	RPLPO_1	55.0	IMR 90 P11
16	H6	-5.22	RPLPO_1	55.0	IMR 90 P11
17	H6	-1.73	RPLPO_1	55.0	IMR 90 P11
18	H6	1.43	RPLPO_1	55.0	IMR 90 P11
19	H6	2.85	RPLPO_1	55.0	IMR 90 P11
20	H6	7.68	RPLPO_1	55.0	IMR 90 P11
21	H6	14.17	RPLPO_1	55.0	IMR 90 P11
22	H6	31.22	RPLPO_1	55.0	IMR 90 P11
23	H6	64.8	RPLPO_1	55.0	IMR 90 P11
24	H6	103.07	RPLPO_1	55.0	IMR 90 P11
25	H6	163.34	RPLPO_1	55.0	IMR 90 P11
26	H6	229.55	RPLPO_1	55.0	IMR 90 P11
27	H6	301.09	RPLPO_1	55.0	IMR 90 P11
28	H6	381.48	RPLPO_1	55.0	IMR 90 P11
29	H6	470.14	RPLPO_1	55.0	IMR 90 P11
30	H6	572.17	RPLPO_1	55.0	IMR 90 P11
31	H6	678.5	RPLPO_1	55.0	IMR 90 P11
32	H6	793.36	RPLPO_1	55.0	IMR 90 P11
33	H6	902.22	RPLPO_1	55.0	IMR 90 P11
34	H6	1014.55	RPLPO_1	55.0	IMR 90 P11
35	H6	1122.7	RPLPO_1	55.0	IMR 90 P11
36	H6	1232.8	RPLPO_1	55.0	IMR 90 P11
37	H6	1338.66	RPLPO_1	55.0	IMR 90 P11
38	H6	1439.37	RPLPO_1	55.0	IMR 90 P11
39	H6	1536.26	RPLPO_1	55.0	IMR 90 P11
40	H6	1629.12	RPLPO_1	55.0	IMR 90 P11
1	A6	-0.68	RPLPO_1	65.0	IMR 90 P8
2	A6	0.31	RPLPO_1	65.0	IMR 90 P8
3	A6	1.7	RPLPO_1	65.0	IMR 90 P8
4	A6	3.55	RPLPO_1	65.0	IMR 90 P8
5	A6	2.26	RPLPO_1	65.0	IMR 90 P8
6	A6	2.31	RPLPO_1	65.0	IMR 90 P8
7	A6	-1.26	RPLPO_1	65.0	IMR 90 P8
8	A6	-0.47	RPLPO_1	65.0	IMR 90 P8
9	A6	-0.58	RPLPO_1	65.0	IMR 90 P8
10	A6	-2.66	RPLPO_1	65.0	IMR 90 P8
11	A6	-2.35	RPLPO_1	65.0	IMR 90 P8
12	A6	-1.31	RPLPO_1	65.0	IMR 90 P8
13	A6	-0.35	RPLPO_1	65.0	IMR 90 P8
14	A6	-1.22	RPLPO_1	65.0	IMR 90 P8
15	A6	3.1	RPLPO_1	65.0	IMR 90 P8
16	A6	-0.16	RPLPO_1	65.0	IMR 90 P8
17	A6	-0.14	RPLPO_1	65.0	IMR 90 P8
18	A6	-0.99	RPLPO_1	65.0	IMR 90 P8
19	A6	6.89	RPLPO_1	65.0	IMR 90 P8
20	A6	21.9	RPLPO_1	65.0	IMR 90 P8
21	A6	46.87	RPLPO_1	65.0	IMR 90 P8
22	A6	89.42	RPLPO_1	65.0	IMR 90 P8
23	A6	146.19	RPLPO_1	65.0	IMR 90 P8
24	A6	217.35	RPLPO_1	65.0	IMR 90 P8
25	A6	305.74	RPLPO_1	65.0	IMR 90 P8
26	A6	400.09	RPLPO_1	65.0	IMR 90 P8
27	A6	500.72	RPLPO_1	65.0	IMR 90 P8
28	A6	608.65	RPLPO_1	65.0	IMR 90 P8
29	A6	716.49	RPLPO_1	65.0	IMR 90 P8
30	A6	824.12	RPLPO_1	65.0	IMR 90 P8
31	A6	928.42	RPLPO_1	65.0	IMR 90 P8
32	A6	1029.31	RPLPO_1	65.0	IMR 90 P8
33	A6	1125.55	RPLPO_1	65.0	IMR 90 P8
34	A6	1212.86	RPLPO_1	65.0	IMR 90 P8
35	A6	1294.44	RPLPO_1	65.0	IMR 90 P8
36	A6	1369.11	RPLPO_1	65.0	IMR 90 P8
37	A6	1438.85	RPLPO_1	65.0	IMR 90 P8
38	A6	1503.07	RPLPO_1	65.0	IMR 90 P8
39	A6	1561.36	RPLPO_1	65.0	IMR 90 P8
40	A6	1616.69	RPLPO_1	65.0	IMR 90 P8
1	B6	-3.12	RPLPO_1	64.5	IMR 90 P8
2	B6	-0.62	RPLPO_1	64.5	IMR 90 P8
3	B6	1.94	RPLPO_1	64.5	IMR 90 P8
4	B6	1.81	RPLPO_1	64.5	IMR 90 P8
5	B6	1.17	RPLPO_1	64.5	IMR 90 P8
6	B6	2.52	RPLPO_1	64.5	IMR 90 P8
7	B6	3.8	RPLPO_1	64.5	IMR 90 P8
8	B6	-1.21	RPLPO_1	64.5	IMR 90 P8
9	B6	-0.21	RPLPO_1	64.5	IMR 90 P8
10	B6	-5.01	RPLPO_1	64.5	IMR 90 P8
11	B6	0.16	RPLPO_1	64.5	IMR 90 P8
12	B6	-4.24	RPLPO_1	64.5	IMR 90 P8
13	B6	2.11	RPLPO_1	64.5	IMR 90 P8
14	B6	-4.2	RPLPO_1	64.5	IMR 90 P8
15	B6	-4.87	RPLPO_1	64.5	IMR 90 P8
16	B6	1.74	RPLPO_1	64.5	IMR 90 P8
17	B6	5.32	RPLPO_1	64.5	IMR 90 P8
18	B6	6.01	RPLPO_1	64.5	IMR 90 P8
19	B6	21.76	RPLPO_1	64.5	IMR 90 P8
20	B6	48.42	RPLPO_1	64.5	IMR 90 P8
21	B6	85.53	RPLPO_1	64.5	IMR 90 P8
22	B6	149.01	RPLPO_1	64.5	IMR 90 P8
23	B6	227.23	RPLPO_1	64.5	IMR 90 P8
24	B6	325.66	RPLPO_1	64.5	IMR 90 P8
25	B6	428.98	RPLPO_1	64.5	IMR 90 P8
26	B6	538.64	RPLPO_1	64.5	IMR 90 P8
27	B6	651.55	RPLPO_1	64.5	IMR 90 P8
28	B6	767.65	RPLPO_1	64.5	IMR 90 P8
29	B6	884.6	RPLPO_1	64.5	IMR 90 P8
30	B6	999.9	RPLPO_1	64.5	IMR 90 P8
31	B6	1110.26	RPLPO_1	64.5	IMR 90 P8
32	B6	1213.05	RPLPO_1	64.5	IMR 90 P8
33	B6	1305.27	RPLPO_1	64.5	IMR 90 P8
34	B6	1390.75	RPLPO_1	64.5	IMR 90 P8
35	B6	1469.45	RPLPO_1	64.5	IMR 90 P8
36	B6	1543.1	RPLPO_1	64.5	IMR 90 P8
37	B6	1608.1	RPLPO_1	64.5	IMR 90 P8
38	B6	1671.68	RPLPO_1	64.5	IMR 90 P8
39	B6	1726.92	RPLPO_1	64.5	IMR 90 P8
40	B6	1776.86	RPLPO_1	64.5	IMR 90 P8
1	C6	3.75	RPLPO_1	63.3	IMR 90 P8
2	C6	-2.01	RPLPO_1	63.3	IMR 90 P8
3	C6	5.15	RPLPO_1	63.3	IMR 90 P8
4	C6	-0.76	RPLPO_1	63.3	IMR 90 P8
5	C6	4.91	RPLPO_1	63.3	IMR 90 P8
6	C6	-1.35	RPLPO_1	63.3	IMR 90 P8
7	C6	4.08	RPLPO_1	63.3	IMR 90 P8
8	C6	-2.36	RPLPO_1	63.3	IMR 90 P8
9	C6	-0.26	RPLPO_1	63.3	IMR 90 P8
10	C6	-4.57	RPLPO_1	63.3	IMR 90 P8
11	C6	-1.45	RPLPO_1	63.3	IMR 90 P8
12	C6	-5.49	RPLPO_1	63.3	IMR 90 P8
13	C6	-0.91	RPLPO_1	63.3	IMR 90 P8
14	C6	-0.52	RPLPO_1	63.3	IMR 90 P8
15	C6	0.3	RPLPO_1	63.3	IMR 90 P8
16	C6	-1.84	RPLPO_1	63.3	IMR 90 P8
17	C6	0.05	RPLPO_1	63.3	IMR 90 P8
18	C6	10.91	RPLPO_1	63.3	IMR 90 P8
19	C6	28.16	RPLPO_1	63.3	IMR 90 P8
20	C6	63.17	RPLPO_1	63.3	IMR 90 P8
21	C6	124.08	RPLPO_1	63.3	IMR 90 P8
22	C6	204.69	RPLPO_1	63.3	IMR 90 P8
23	C6	306.1	RPLPO_1	63.3	IMR 90 P8
24	C6	416.59	RPLPO_1	63.3	IMR 90 P8
25	C6	539.52	RPLPO_1	63.3	IMR 90 P8
26	C6	669.09	RPLPO_1	63.3	IMR 90 P8
27	C6	806.9	RPLPO_1	63.3	IMR 90 P8
28	C6	946.23	RPLPO_1	63.3	IMR 90 P8
29	C6	1086.04	RPLPO_1	63.3	IMR 90 P8
30	C6	1219.74	RPLPO_1	63.3	IMR 90 P8
31	C6	1346.87	RPLPO_1	63.3	IMR 90 P8
32	C6	1466.06	RPLPO_1	63.3	IMR 90 P8
33	C6	1577.49	RPLPO_1	63.3	IMR 90 P8
34	C6	1680.28	RPLPO_1	63.3	IMR 90 P8
35	C6	1774.67	RPLPO_1	63.3	IMR 90 P8
36	C6	1861.49	RPLPO_1	63.3	IMR 90 P8
37	C6	1937.72	RPLPO_1	63.3	IMR 90 P8
38	C6	2008.73	RPLPO_1	63.3	IMR 90 P8
39	C6	2074.28	RPLPO_1	63.3	IMR 90 P8
40	C6	2142.15	RPLPO_1	63.3	IMR 90 P8
1	D6	1.89	RPLPO_1	61.4	IMR 90 P8
2	D6	2.95	RPLPO_1	61.4	IMR 90 P8
3	D6	4.65	RPLPO_1	61.4	IMR 90 P8
4	D6	2.29	RPLPO_1	61.4	IMR 90 P8
5	D6	-1.59	RPLPO_1	61.4	IMR 90 P8
6	D6	0.81	RPLPO_1	61.4	IMR 90 P8
7	D6	0.18	RPLPO_1	61.4	IMR 90 P8
8	D6	-0.9	RPLPO_1	61.4	IMR 90 P8
9	D6	4.36	RPLPO_1	61.4	IMR 90 P8
10	D6	0.17	RPLPO_1	61.4	IMR 90 P8
11	D6	-6.18	RPLPO_1	61.4	IMR 90 P8
12	D6	1.2	RPLPO_1	61.4	IMR 90 P8
13	D6	0.43	RPLPO_1	61.4	IMR 90 P8
14	D6	-3.92	RPLPO_1	61.4	IMR 90 P8
15	D6	0.49	RPLPO_1	61.4	IMR 90 P8
16	D6	-1.46	RPLPO_1	61.4	IMR 90 P8
17	D6	2.09	RPLPO_1	61.4	IMR 90 P8
18	D6	7.44	RPLPO_1	61.4	IMR 90 P8
19	D6	23.09	RPLPO_1	61.4	IMR 90 P8
20	D6	50.86	RPLPO_1	61.4	IMR 90 P8
21	D6	97.42	RPLPO_1	61.4	IMR 90 P8
22	D6	169.43	RPLPO_1	61.4	IMR 90 P8
23	D6	258.74	RPLPO_1	61.4	IMR 90 P8
24	D6	368.4	RPLPO_1	61.4	IMR 90 P8
25	D6	486.72	RPLPO_1	61.4	IMR 90 P8
26	D6	613.99	RPLPO_1	61.4	IMR 90 P8
27	D6	750.58	RPLPO_1	61.4	IMR 90 P8
28	D6	894.6	RPLPO_1	61.4	IMR 90 P8
29	D6	1040.28	RPLPO_1	61.4	IMR 90 P8
30	D6	1182.05	RPLPO_1	61.4	IMR 90 P8
31	D6	1317.04	RPLPO_1	61.4	IMR 90 P8
32	D6	1446.27	RPLPO_1	61.4	IMR 90 P8
33	D6	1569.14	RPLPO_1	61.4	IMR 90 P8
34	D6	1682.0	RPLPO_1	61.4	IMR 90 P8
35	D6	1786.87	RPLPO_1	61.4	IMR 90 P8
36	D6	1885.47	RPLPO_1	61.4	IMR 90 P8
37	D6	1976.09	RPLPO_1	61.4	IMR 90 P8
38	D6	2060.39	RPLPO_1	61.4	IMR 90 P8
39	D6	2135.86	RPLPO_1	61.4	IMR 90 P8
40	D6	2207.9	RPLPO_1	61.4	IMR 90 P8
1	E6	6.24	RPLPO_1	59.0	IMR 90 P8
2	E6	4.08	RPLPO_1	59.0	IMR 90 P8
3	E6	6.62	RPLPO_1	59.0	IMR 90 P8
4	E6	0.36	RPLPO_1	59.0	IMR 90 P8
5	E6	0.8	RPLPO_1	59.0	IMR 90 P8
6	E6	1.67	RPLPO_1	59.0	IMR 90 P8
7	E6	-1.53	RPLPO_1	59.0	IMR 90 P8
8	E6	1.26	RPLPO_1	59.0	IMR 90 P8
9	E6	-2.09	RPLPO_1	59.0	IMR 90 P8
10	E6	3.42	RPLPO_1	59.0	IMR 90 P8
11	E6	-3.25	RPLPO_1	59.0	IMR 90 P8
12	E6	-1.36	RPLPO_1	59.0	IMR 90 P8
13	E6	-2.33	RPLPO_1	59.0	IMR 90 P8
14	E6	-1.74	RPLPO_1	59.0	IMR 90 P8
15	E6	1.55	RPLPO_1	59.0	IMR 90 P8
16	E6	-7.38	RPLPO_1	59.0	IMR 90 P8
17	E6	-1.02	RPLPO_1	59.0	IMR 90 P8
18	E6	2.31	RPLPO_1	59.0	IMR 90 P8
19	E6	12.18	RPLPO_1	59.0	IMR 90 P8
20	E6	30.02	RPLPO_1	59.0	IMR 90 P8
21	E6	61.68	RPLPO_1	59.0	IMR 90 P8
22	E6	112.21	RPLPO_1	59.0	IMR 90 P8
23	E6	182.19	RPLPO_1	59.0	IMR 90 P8
24	E6	274.16	RPLPO_1	59.0	IMR 90 P8
25	E6	381.41	RPLPO_1	59.0	IMR 90 P8
26	E6	495.95	RPLPO_1	59.0	IMR 90 P8
27	E6	622.66	RPLPO_1	59.0	IMR 90 P8
28	E6	758.47	RPLPO_1	59.0	IMR 90 P8
29	E6	902.33	RPLPO_1	59.0	IMR 90 P8
30	E6	1047.11	RPLPO_1	59.0	IMR 90 P8
31	E6	1193.83	RPLPO_1	59.0	IMR 90 P8
32	E6	1333.45	RPLPO_1	59.0	IMR 90 P8
33	E6	1468.56	RPLPO_1	59.0	IMR 90 P8
34	E6	1594.47	RPLPO_1	59.0	IMR 90 P8
35	E6	1714.3	RPLPO_1	59.0	IMR 90 P8
36	E6	1827.17	RPLPO_1	59.0	IMR 90 P8
37	E6	1929.66	RPLPO_1	59.0	IMR 90 P8
38	E6	2031.27	RPLPO_1	59.0	IMR 90 P8
39	E6	2123.76	RPLPO_1	59.0	IMR 90 P8
40	E6	2214.58	RPLPO_1	59.0	IMR 90 P8
1	F6	1.14	RPLPO_1	57.0	IMR 90 P8
2	F6	1.54	RPLPO_1	57.0	IMR 90 P8
3	F6	2.81	RPLPO_1	57.0	IMR 90 P8
4	F6	0.27	RPLPO_1	57.0	IMR 90 P8
5	F6	1.14	RPLPO_1	57.0	IMR 90 P8
6	F6	2.01	RPLPO_1	57.0	IMR 90 P8
7	F6	1.21	RPLPO_1	57.0	IMR 90 P8
8	F6	-0.43	RPLPO_1	57.0	IMR 90 P8
9	F6	2.77	RPLPO_1	57.0	IMR 90 P8
10	F6	-4.65	RPLPO_1	57.0	IMR 90 P8
11	F6	-2.41	RPLPO_1	57.0	IMR 90 P8
12	F6	-2.66	RPLPO_1	57.0	IMR 90 P8
13	F6	0.46	RPLPO_1	57.0	IMR 90 P8
14	F6	-2.8	RPLPO_1	57.0	IMR 90 P8
15	F6	0.4	RPLPO_1	57.0	IMR 90 P8
16	F6	3.33	RPLPO_1	57.0	IMR 90 P8
17	F6	-0.86	RPLPO_1	57.0	IMR 90 P8
18	F6	3.01	RPLPO_1	57.0	IMR 90 P8
19	F6	2.71	RPLPO_1	57.0	IMR 90 P8
20	F6	18.0	RPLPO_1	57.0	IMR 90 P8
21	F6	36.08	RPLPO_1	57.0	IMR 90 P8
22	F6	68.81	RPLPO_1	57.0	IMR 90 P8
23	F6	111.07	RPLPO_1	57.0	IMR 90 P8
24	F6	168.2	RPLPO_1	57.0	IMR 90 P8
25	F6	251.71	RPLPO_1	57.0	IMR 90 P8
26	F6	339.14	RPLPO_1	57.0	IMR 90 P8
27	F6	435.38	RPLPO_1	57.0	IMR 90 P8
28	F6	542.85	RPLPO_1	57.0	IMR 90 P8
29	F6	658.62	RPLPO_1	57.0	IMR 90 P8
30	F6	781.86	RPLPO_1	57.0	IMR 90 P8
31	F6	907.92	RPLPO_1	57.0	IMR 90 P8
32	F6	1035.94	RPLPO_1	57.0	IMR 90 P8
33	F6	1162.74	RPLPO_1	57.0	IMR 90 P8
34	F6	1284.26	RPLPO_1	57.0	IMR 90 P8
35	F6	1402.78	RPLPO_1	57.0	IMR 90 P8
36	F6	1514.11	RPLPO_1	57.0	IMR 90 P8
37	F6	1621.33	RPLPO_1	57.0	IMR 90 P8
38	F6	1722.57	RPLPO_1	57.0	IMR 90 P8
39	F6	1816.03	RPLPO_1	57.0	IMR 90 P8
40	F6	1904.89	RPLPO_1	57.0	IMR 90 P8
1	G6	2.19	RPLPO_1	55.7	IMR 90 P8
2	G6	3.62	RPLPO_1	55.7	IMR 90 P8
3	G6	-1.18	RPLPO_1	55.7	IMR 90 P8
4	G6	4.1	RPLPO_1	55.7	IMR 90 P8
5	G6	3.9	RPLPO_1	55.7	IMR 90 P8
6	G6	2.72	RPLPO_1	55.7	IMR 90 P8
7	G6	3.64	RPLPO_1	55.7	IMR 90 P8
8	G6	-2.69	RPLPO_1	55.7	IMR 90 P8
9	G6	-2.91	RPLPO_1	55.7	IMR 90 P8
10	G6	-2.82	RPLPO_1	55.7	IMR 90 P8
11	G6	-2.23	RPLPO_1	55.7	IMR 90 P8
12	G6	-0.42	RPLPO_1	55.7	IMR 90 P8
13	G6	-4.0	RPLPO_1	55.7	IMR 90 P8
14	G6	-0.31	RPLPO_1	55.7	IMR 90 P8
15	G6	2.39	RPLPO_1	55.7	IMR 90 P8
16	G6	1.58	RPLPO_1	55.7	IMR 90 P8
17	G6	-0.55	RPLPO_1	55.7	IMR 90 P8
18	G6	-5.58	RPLPO_1	55.7	IMR 90 P8
19	G6	1.65	RPLPO_1	55.7	IMR 90 P8
20	G6	8.69	RPLPO_1	55.7	IMR 90 P8
21	G6	16.19	RPLPO_1	55.7	IMR 90 P8
22	G6	40.84	RPLPO_1	55.7	IMR 90 P8
23	G6	64.37	RPLPO_1	55.7	IMR 90 P8
24	G6	110.8	RPLPO_1	55.7	IMR 90 P8
25	G6	169.79	RPLPO_1	55.7	IMR 90 P8
26	G6	243.79	RPLPO_1	55.7	IMR 90 P8
27	G6	327.44	RPLPO_1	55.7	IMR 90 P8
28	G6	417.84	RPLPO_1	55.7	IMR 90 P8
29	G6	517.9	RPLPO_1	55.7	IMR 90 P8
30	G6	626.9	RPLPO_1	55.7	IMR 90 P8
31	G6	738.78	RPLPO_1	55.7	IMR 90 P8
32	G6	858.54	RPLPO_1	55.7	IMR 90 P8
33	G6	977.57	RPLPO_1	55.7	IMR 90 P8
34	G6	1097.23	RPLPO_1	55.7	IMR 90 P8
35	G6	1213.0	RPLPO_1	55.7	IMR 90 P8
36	G6	1325.53	RPLPO_1	55.7	IMR 90 P8
37	G6	1437.54	RPLPO_1	55.7	IMR 90 P8
38	G6	1540.72	RPLPO_1	55.7	IMR 90 P8
39	G6	1639.91	RPLPO_1	55.7	IMR 90 P8
40	G6	1734.15	RPLPO_1	55.7	IMR 90 P8
1	H6	-0.43	RPLPO_1	55.0	IMR 90 P8
2	H6	3.35	RPLPO_1	55.0	IMR 90 P8
3	H6	4.48	RPLPO_1	55.0	IMR 90 P8
4	H6	3.24	RPLPO_1	55.0	IMR 90 P8
5	H6	-1.57	RPLPO_1	55.0	IMR 90 P8
6	H6	-3.6	RPLPO_1	55.0	IMR 90 P8
7	H6	0.44	RPLPO_1	55.0	IMR 90 P8
8	H6	1.29	RPLPO_1	55.0	IMR 90 P8
9	H6	2.15	RPLPO_1	55.0	IMR 90 P8
10	H6	-1.27	RPLPO_1	55.0	IMR 90 P8
11	H6	-3.77	RPLPO_1	55.0	IMR 90 P8
12	H6	0.87	RPLPO_1	55.0	IMR 90 P8
13	H6	0.89	RPLPO_1	55.0	IMR 90 P8
14	H6	-0.22	RPLPO_1	55.0	IMR 90 P8
15	H6	0.23	RPLPO_1	55.0	IMR 90 P8
16	H6	-3.61	RPLPO_1	55.0	IMR 90 P8
17	H6	-0.75	RPLPO_1	55.0	IMR 90 P8
18	H6	-2.59	RPLPO_1	55.0	IMR 90 P8
19	H6	1.95	RPLPO_1	55.0	IMR 90 P8
20	H6	7.18	RPLPO_1	55.0	IMR 90 P8
21	H6	15.2	RPLPO_1	55.0	IMR 90 P8
22	H6	27.0	RPLPO_1	55.0	IMR 90 P8
23	H6	47.86	RPLPO_1	55.0	IMR 90 P8
24	H6	80.91	RPLPO_1	55.0	IMR 90 P8
25	H6	138.81	RPLPO_1	55.0	IMR 90 P8
26	H6	198.34	RPLPO_1	55.0	IMR 90 P8
27	H6	276.54	RPLPO_1	55.0	IMR 90 P8
28	H6	356.88	RPLPO_1	55.0	IMR 90 P8
29	H6	443.66	RPLPO_1	55.0	IMR 90 P8
30	H6	542.71	RPLPO_1	55.0	IMR 90 P8
31	H6	650.79	RPLPO_1	55.0	IMR 90 P8
32	H6	764.92	RPLPO_1	55.0	IMR 90 P8
33	H6	879.39	RPLPO_1	55.0	IMR 90 P8
34	H6	994.1	RPLPO_1	55.0	IMR 90 P8
35	H6	1107.05	RPLPO_1	55.0	IMR 90 P8
36	H6	1218.28	RPLPO_1	55.0	IMR 90 P8
37	H6	1325.47	RPLPO_1	55.0	IMR 90 P8
38	H6	1429.08	RPLPO_1	55.0	IMR 90 P8
39	H6	1527.81	RPLPO_1	55.0	IMR 90 P8
40	H6	1623.66	RPLPO_1	55.0	IMR 90 P8
