# Supplementary material for: Primer PICKR: literature-mined scoring platform for robust RT–qPCR primers
Source: Nat Commun. 2026 May 28;17:6938. doi: 10.1038/s41467-026-73648-2 (PMC13388996; doi:10.1038/s41467-026-73648-2)
Supplement: Supplementary file 11 — Source Data [file 41467_2026_73648_MOESM11_ESM.zip › Suppl_Fig_S8/amplification_data_TBP_1.csv]

Cycle	Well	Fluorescence	Target	melt temp	Replicate
1	A5	-11.17	TBP_1	65.0	IMR 90 P2
2	A5	0.48	TBP_1	65.0	IMR 90 P2
3	A5	-1.4	TBP_1	65.0	IMR 90 P2
4	A5	11.45	TBP_1	65.0	IMR 90 P2
5	A5	6.0	TBP_1	65.0	IMR 90 P2
6	A5	6.68	TBP_1	65.0	IMR 90 P2
7	A5	10.31	TBP_1	65.0	IMR 90 P2
8	A5	-17.61	TBP_1	65.0	IMR 90 P2
9	A5	-12.67	TBP_1	65.0	IMR 90 P2
10	A5	9.89	TBP_1	65.0	IMR 90 P2
11	A5	-11.66	TBP_1	65.0	IMR 90 P2
12	A5	5.07	TBP_1	65.0	IMR 90 P2
13	A5	5.18	TBP_1	65.0	IMR 90 P2
14	A5	4.43	TBP_1	65.0	IMR 90 P2
15	A5	1.19	TBP_1	65.0	IMR 90 P2
16	A5	3.07	TBP_1	65.0	IMR 90 P2
17	A5	-7.72	TBP_1	65.0	IMR 90 P2
18	A5	-1.94	TBP_1	65.0	IMR 90 P2
19	A5	1.78	TBP_1	65.0	IMR 90 P2
20	A5	-5.81	TBP_1	65.0	IMR 90 P2
21	A5	-3.8	TBP_1	65.0	IMR 90 P2
22	A5	-3.65	TBP_1	65.0	IMR 90 P2
23	A5	-3.77	TBP_1	65.0	IMR 90 P2
24	A5	-0.82	TBP_1	65.0	IMR 90 P2
25	A5	6.61	TBP_1	65.0	IMR 90 P2
26	A5	17.81	TBP_1	65.0	IMR 90 P2
27	A5	29.9	TBP_1	65.0	IMR 90 P2
28	A5	80.77	TBP_1	65.0	IMR 90 P2
29	A5	148.66	TBP_1	65.0	IMR 90 P2
30	A5	231.16	TBP_1	65.0	IMR 90 P2
31	A5	319.41	TBP_1	65.0	IMR 90 P2
32	A5	409.76	TBP_1	65.0	IMR 90 P2
33	A5	499.53	TBP_1	65.0	IMR 90 P2
34	A5	593.33	TBP_1	65.0	IMR 90 P2
35	A5	686.97	TBP_1	65.0	IMR 90 P2
36	A5	780.75	TBP_1	65.0	IMR 90 P2
37	A5	872.05	TBP_1	65.0	IMR 90 P2
38	A5	960.45	TBP_1	65.0	IMR 90 P2
39	A5	1044.25	TBP_1	65.0	IMR 90 P2
40	A5	1123.44	TBP_1	65.0	IMR 90 P2
1	B5	-7.1	TBP_1	64.5	IMR 90 P2
2	B5	5.67	TBP_1	64.5	IMR 90 P2
3	B5	4.31	TBP_1	64.5	IMR 90 P2
4	B5	12.79	TBP_1	64.5	IMR 90 P2
5	B5	8.07	TBP_1	64.5	IMR 90 P2
6	B5	3.44	TBP_1	64.5	IMR 90 P2
7	B5	-7.15	TBP_1	64.5	IMR 90 P2
8	B5	-7.84	TBP_1	64.5	IMR 90 P2
9	B5	-17.66	TBP_1	64.5	IMR 90 P2
10	B5	-12.75	TBP_1	64.5	IMR 90 P2
11	B5	-1.42	TBP_1	64.5	IMR 90 P2
12	B5	7.04	TBP_1	64.5	IMR 90 P2
13	B5	4.7	TBP_1	64.5	IMR 90 P2
14	B5	7.46	TBP_1	64.5	IMR 90 P2
15	B5	6.64	TBP_1	64.5	IMR 90 P2
16	B5	1.21	TBP_1	64.5	IMR 90 P2
17	B5	-0.65	TBP_1	64.5	IMR 90 P2
18	B5	1.52	TBP_1	64.5	IMR 90 P2
19	B5	3.65	TBP_1	64.5	IMR 90 P2
20	B5	-2.98	TBP_1	64.5	IMR 90 P2
21	B5	3.49	TBP_1	64.5	IMR 90 P2
22	B5	-0.54	TBP_1	64.5	IMR 90 P2
23	B5	2.2	TBP_1	64.5	IMR 90 P2
24	B5	5.84	TBP_1	64.5	IMR 90 P2
25	B5	12.13	TBP_1	64.5	IMR 90 P2
26	B5	26.67	TBP_1	64.5	IMR 90 P2
27	B5	54.28	TBP_1	64.5	IMR 90 P2
28	B5	106.04	TBP_1	64.5	IMR 90 P2
29	B5	177.6	TBP_1	64.5	IMR 90 P2
30	B5	267.37	TBP_1	64.5	IMR 90 P2
31	B5	357.47	TBP_1	64.5	IMR 90 P2
32	B5	450.18	TBP_1	64.5	IMR 90 P2
33	B5	545.21	TBP_1	64.5	IMR 90 P2
34	B5	643.4	TBP_1	64.5	IMR 90 P2
35	B5	743.14	TBP_1	64.5	IMR 90 P2
36	B5	839.13	TBP_1	64.5	IMR 90 P2
37	B5	933.96	TBP_1	64.5	IMR 90 P2
38	B5	1023.53	TBP_1	64.5	IMR 90 P2
39	B5	1109.63	TBP_1	64.5	IMR 90 P2
40	B5	1190.47	TBP_1	64.5	IMR 90 P2
1	C5	-3.78	TBP_1	63.3	IMR 90 P2
2	C5	5.64	TBP_1	63.3	IMR 90 P2
3	C5	1.46	TBP_1	63.3	IMR 90 P2
4	C5	14.31	TBP_1	63.3	IMR 90 P2
5	C5	4.86	TBP_1	63.3	IMR 90 P2
6	C5	6.17	TBP_1	63.3	IMR 90 P2
7	C5	-8.56	TBP_1	63.3	IMR 90 P2
8	C5	-2.77	TBP_1	63.3	IMR 90 P2
9	C5	-13.26	TBP_1	63.3	IMR 90 P2
10	C5	-13.43	TBP_1	63.3	IMR 90 P2
11	C5	-1.09	TBP_1	63.3	IMR 90 P2
12	C5	4.29	TBP_1	63.3	IMR 90 P2
13	C5	6.61	TBP_1	63.3	IMR 90 P2
14	C5	3.65	TBP_1	63.3	IMR 90 P2
15	C5	7.3	TBP_1	63.3	IMR 90 P2
16	C5	-0.46	TBP_1	63.3	IMR 90 P2
17	C5	0.05	TBP_1	63.3	IMR 90 P2
18	C5	2.98	TBP_1	63.3	IMR 90 P2
19	C5	-2.36	TBP_1	63.3	IMR 90 P2
20	C5	-4.06	TBP_1	63.3	IMR 90 P2
21	C5	3.82	TBP_1	63.3	IMR 90 P2
22	C5	4.67	TBP_1	63.3	IMR 90 P2
23	C5	1.77	TBP_1	63.3	IMR 90 P2
24	C5	4.98	TBP_1	63.3	IMR 90 P2
25	C5	4.86	TBP_1	63.3	IMR 90 P2
26	C5	24.26	TBP_1	63.3	IMR 90 P2
27	C5	46.23	TBP_1	63.3	IMR 90 P2
28	C5	101.34	TBP_1	63.3	IMR 90 P2
29	C5	181.43	TBP_1	63.3	IMR 90 P2
30	C5	268.46	TBP_1	63.3	IMR 90 P2
31	C5	360.72	TBP_1	63.3	IMR 90 P2
32	C5	457.25	TBP_1	63.3	IMR 90 P2
33	C5	558.18	TBP_1	63.3	IMR 90 P2
34	C5	659.27	TBP_1	63.3	IMR 90 P2
35	C5	764.25	TBP_1	63.3	IMR 90 P2
36	C5	866.66	TBP_1	63.3	IMR 90 P2
37	C5	968.12	TBP_1	63.3	IMR 90 P2
38	C5	1064.8	TBP_1	63.3	IMR 90 P2
39	C5	1158.53	TBP_1	63.3	IMR 90 P2
40	C5	1248.89	TBP_1	63.3	IMR 90 P2
1	D5	8.2	TBP_1	61.4	IMR 90 P2
2	D5	5.27	TBP_1	61.4	IMR 90 P2
3	D5	0.62	TBP_1	61.4	IMR 90 P2
4	D5	10.59	TBP_1	61.4	IMR 90 P2
5	D5	5.26	TBP_1	61.4	IMR 90 P2
6	D5	9.86	TBP_1	61.4	IMR 90 P2
7	D5	-2.84	TBP_1	61.4	IMR 90 P2
8	D5	-4.96	TBP_1	61.4	IMR 90 P2
9	D5	-11.89	TBP_1	61.4	IMR 90 P2
10	D5	-15.97	TBP_1	61.4	IMR 90 P2
11	D5	-6.52	TBP_1	61.4	IMR 90 P2
12	D5	10.01	TBP_1	61.4	IMR 90 P2
13	D5	5.8	TBP_1	61.4	IMR 90 P2
14	D5	7.34	TBP_1	61.4	IMR 90 P2
15	D5	3.72	TBP_1	61.4	IMR 90 P2
16	D5	1.56	TBP_1	61.4	IMR 90 P2
17	D5	-3.73	TBP_1	61.4	IMR 90 P2
18	D5	-0.54	TBP_1	61.4	IMR 90 P2
19	D5	-0.61	TBP_1	61.4	IMR 90 P2
20	D5	1.54	TBP_1	61.4	IMR 90 P2
21	D5	0.07	TBP_1	61.4	IMR 90 P2
22	D5	0.33	TBP_1	61.4	IMR 90 P2
23	D5	-1.49	TBP_1	61.4	IMR 90 P2
24	D5	2.36	TBP_1	61.4	IMR 90 P2
25	D5	5.38	TBP_1	61.4	IMR 90 P2
26	D5	9.03	TBP_1	61.4	IMR 90 P2
27	D5	28.05	TBP_1	61.4	IMR 90 P2
28	D5	70.1	TBP_1	61.4	IMR 90 P2
29	D5	128.63	TBP_1	61.4	IMR 90 P2
30	D5	204.32	TBP_1	61.4	IMR 90 P2
31	D5	294.36	TBP_1	61.4	IMR 90 P2
32	D5	384.75	TBP_1	61.4	IMR 90 P2
33	D5	475.7	TBP_1	61.4	IMR 90 P2
34	D5	573.65	TBP_1	61.4	IMR 90 P2
35	D5	674.21	TBP_1	61.4	IMR 90 P2
36	D5	777.47	TBP_1	61.4	IMR 90 P2
37	D5	878.17	TBP_1	61.4	IMR 90 P2
38	D5	979.02	TBP_1	61.4	IMR 90 P2
39	D5	1074.81	TBP_1	61.4	IMR 90 P2
40	D5	1165.88	TBP_1	61.4	IMR 90 P2
1	E5	20.05	TBP_1	59.0	IMR 90 P2
2	E5	-11.6	TBP_1	59.0	IMR 90 P2
3	E5	3.28	TBP_1	59.0	IMR 90 P2
4	E5	13.35	TBP_1	59.0	IMR 90 P2
5	E5	12.24	TBP_1	59.0	IMR 90 P2
6	E5	7.88	TBP_1	59.0	IMR 90 P2
7	E5	-16.18	TBP_1	59.0	IMR 90 P2
8	E5	-10.69	TBP_1	59.0	IMR 90 P2
9	E5	-13.46	TBP_1	59.0	IMR 90 P2
10	E5	-15.12	TBP_1	59.0	IMR 90 P2
11	E5	-2.71	TBP_1	59.0	IMR 90 P2
12	E5	8.79	TBP_1	59.0	IMR 90 P2
13	E5	4.19	TBP_1	59.0	IMR 90 P2
14	E5	3.64	TBP_1	59.0	IMR 90 P2
15	E5	4.86	TBP_1	59.0	IMR 90 P2
16	E5	3.15	TBP_1	59.0	IMR 90 P2
17	E5	1.68	TBP_1	59.0	IMR 90 P2
18	E5	0.22	TBP_1	59.0	IMR 90 P2
19	E5	8.21	TBP_1	59.0	IMR 90 P2
20	E5	4.02	TBP_1	59.0	IMR 90 P2
21	E5	-1.22	TBP_1	59.0	IMR 90 P2
22	E5	1.15	TBP_1	59.0	IMR 90 P2
23	E5	-2.77	TBP_1	59.0	IMR 90 P2
24	E5	-1.34	TBP_1	59.0	IMR 90 P2
25	E5	-2.76	TBP_1	59.0	IMR 90 P2
26	E5	11.36	TBP_1	59.0	IMR 90 P2
27	E5	17.64	TBP_1	59.0	IMR 90 P2
28	E5	37.11	TBP_1	59.0	IMR 90 P2
29	E5	67.87	TBP_1	59.0	IMR 90 P2
30	E5	118.44	TBP_1	59.0	IMR 90 P2
31	E5	184.48	TBP_1	59.0	IMR 90 P2
32	E5	257.54	TBP_1	59.0	IMR 90 P2
33	E5	332.15	TBP_1	59.0	IMR 90 P2
34	E5	410.45	TBP_1	59.0	IMR 90 P2
35	E5	494.93	TBP_1	59.0	IMR 90 P2
36	E5	583.39	TBP_1	59.0	IMR 90 P2
37	E5	671.9	TBP_1	59.0	IMR 90 P2
38	E5	764.29	TBP_1	59.0	IMR 90 P2
39	E5	852.82	TBP_1	59.0	IMR 90 P2
40	E5	939.28	TBP_1	59.0	IMR 90 P2
1	F5	5.17	TBP_1	57.0	IMR 90 P2
2	F5	4.47	TBP_1	57.0	IMR 90 P2
3	F5	3.12	TBP_1	57.0	IMR 90 P2
4	F5	6.36	TBP_1	57.0	IMR 90 P2
5	F5	16.32	TBP_1	57.0	IMR 90 P2
6	F5	10.15	TBP_1	57.0	IMR 90 P2
7	F5	-5.54	TBP_1	57.0	IMR 90 P2
8	F5	-10.34	TBP_1	57.0	IMR 90 P2
9	F5	-13.1	TBP_1	57.0	IMR 90 P2
10	F5	-10.56	TBP_1	57.0	IMR 90 P2
11	F5	1.56	TBP_1	57.0	IMR 90 P2
12	F5	-5.37	TBP_1	57.0	IMR 90 P2
13	F5	10.44	TBP_1	57.0	IMR 90 P2
14	F5	-9.85	TBP_1	57.0	IMR 90 P2
15	F5	4.99	TBP_1	57.0	IMR 90 P2
16	F5	4.79	TBP_1	57.0	IMR 90 P2
17	F5	1.96	TBP_1	57.0	IMR 90 P2
18	F5	0.21	TBP_1	57.0	IMR 90 P2
19	F5	3.77	TBP_1	57.0	IMR 90 P2
20	F5	-0.92	TBP_1	57.0	IMR 90 P2
21	F5	1.65	TBP_1	57.0	IMR 90 P2
22	F5	2.88	TBP_1	57.0	IMR 90 P2
23	F5	-3.95	TBP_1	57.0	IMR 90 P2
24	F5	0.08	TBP_1	57.0	IMR 90 P2
25	F5	5.59	TBP_1	57.0	IMR 90 P2
26	F5	2.88	TBP_1	57.0	IMR 90 P2
27	F5	7.39	TBP_1	57.0	IMR 90 P2
28	F5	19.77	TBP_1	57.0	IMR 90 P2
29	F5	40.03	TBP_1	57.0	IMR 90 P2
30	F5	75.3	TBP_1	57.0	IMR 90 P2
31	F5	139.1	TBP_1	57.0	IMR 90 P2
32	F5	201.41	TBP_1	57.0	IMR 90 P2
33	F5	275.11	TBP_1	57.0	IMR 90 P2
34	F5	351.3	TBP_1	57.0	IMR 90 P2
35	F5	432.09	TBP_1	57.0	IMR 90 P2
36	F5	516.02	TBP_1	57.0	IMR 90 P2
37	F5	604.63	TBP_1	57.0	IMR 90 P2
38	F5	697.21	TBP_1	57.0	IMR 90 P2
39	F5	793.23	TBP_1	57.0	IMR 90 P2
40	F5	889.67	TBP_1	57.0	IMR 90 P2
1	G5	10.46	TBP_1	55.7	IMR 90 P2
2	G5	12.97	TBP_1	55.7	IMR 90 P2
3	G5	10.34	TBP_1	55.7	IMR 90 P2
4	G5	7.33	TBP_1	55.7	IMR 90 P2
5	G5	9.2	TBP_1	55.7	IMR 90 P2
6	G5	2.88	TBP_1	55.7	IMR 90 P2
7	G5	-9.43	TBP_1	55.7	IMR 90 P2
8	G5	-6.03	TBP_1	55.7	IMR 90 P2
9	G5	-10.87	TBP_1	55.7	IMR 90 P2
10	G5	-3.17	TBP_1	55.7	IMR 90 P2
11	G5	0.12	TBP_1	55.7	IMR 90 P2
12	G5	-1.83	TBP_1	55.7	IMR 90 P2
13	G5	9.83	TBP_1	55.7	IMR 90 P2
14	G5	-12.92	TBP_1	55.7	IMR 90 P2
15	G5	5.17	TBP_1	55.7	IMR 90 P2
16	G5	1.33	TBP_1	55.7	IMR 90 P2
17	G5	0.97	TBP_1	55.7	IMR 90 P2
18	G5	0.96	TBP_1	55.7	IMR 90 P2
19	G5	1.28	TBP_1	55.7	IMR 90 P2
20	G5	1.27	TBP_1	55.7	IMR 90 P2
21	G5	-3.09	TBP_1	55.7	IMR 90 P2
22	G5	-3.78	TBP_1	55.7	IMR 90 P2
23	G5	5.32	TBP_1	55.7	IMR 90 P2
24	G5	1.99	TBP_1	55.7	IMR 90 P2
25	G5	-1.83	TBP_1	55.7	IMR 90 P2
26	G5	5.55	TBP_1	55.7	IMR 90 P2
27	G5	4.15	TBP_1	55.7	IMR 90 P2
28	G5	7.43	TBP_1	55.7	IMR 90 P2
29	G5	19.46	TBP_1	55.7	IMR 90 P2
30	G5	40.09	TBP_1	55.7	IMR 90 P2
31	G5	76.83	TBP_1	55.7	IMR 90 P2
32	G5	131.13	TBP_1	55.7	IMR 90 P2
33	G5	190.9	TBP_1	55.7	IMR 90 P2
34	G5	254.39	TBP_1	55.7	IMR 90 P2
35	G5	323.61	TBP_1	55.7	IMR 90 P2
36	G5	399.58	TBP_1	55.7	IMR 90 P2
37	G5	478.73	TBP_1	55.7	IMR 90 P2
38	G5	561.03	TBP_1	55.7	IMR 90 P2
39	G5	647.79	TBP_1	55.7	IMR 90 P2
40	G5	735.22	TBP_1	55.7	IMR 90 P2
1	H5	0.71	TBP_1	55.0	IMR 90 P2
2	H5	0.36	TBP_1	55.0	IMR 90 P2
3	H5	7.56	TBP_1	55.0	IMR 90 P2
4	H5	4.45	TBP_1	55.0	IMR 90 P2
5	H5	9.81	TBP_1	55.0	IMR 90 P2
6	H5	5.46	TBP_1	55.0	IMR 90 P2
7	H5	-12.27	TBP_1	55.0	IMR 90 P2
8	H5	-14.59	TBP_1	55.0	IMR 90 P2
9	H5	-1.93	TBP_1	55.0	IMR 90 P2
10	H5	-0.39	TBP_1	55.0	IMR 90 P2
11	H5	1.89	TBP_1	55.0	IMR 90 P2
12	H5	0.76	TBP_1	55.0	IMR 90 P2
13	H5	10.35	TBP_1	55.0	IMR 90 P2
14	H5	-7.52	TBP_1	55.0	IMR 90 P2
15	H5	2.92	TBP_1	55.0	IMR 90 P2
16	H5	0.97	TBP_1	55.0	IMR 90 P2
17	H5	2.28	TBP_1	55.0	IMR 90 P2
18	H5	1.44	TBP_1	55.0	IMR 90 P2
19	H5	6.38	TBP_1	55.0	IMR 90 P2
20	H5	3.96	TBP_1	55.0	IMR 90 P2
21	H5	2.78	TBP_1	55.0	IMR 90 P2
22	H5	-2.79	TBP_1	55.0	IMR 90 P2
23	H5	-3.3	TBP_1	55.0	IMR 90 P2
24	H5	-0.91	TBP_1	55.0	IMR 90 P2
25	H5	-3.2	TBP_1	55.0	IMR 90 P2
26	H5	-1.3	TBP_1	55.0	IMR 90 P2
27	H5	-5.44	TBP_1	55.0	IMR 90 P2
28	H5	1.69	TBP_1	55.0	IMR 90 P2
29	H5	13.6	TBP_1	55.0	IMR 90 P2
30	H5	20.3	TBP_1	55.0	IMR 90 P2
31	H5	47.01	TBP_1	55.0	IMR 90 P2
32	H5	87.69	TBP_1	55.0	IMR 90 P2
33	H5	144.06	TBP_1	55.0	IMR 90 P2
34	H5	199.12	TBP_1	55.0	IMR 90 P2
35	H5	263.33	TBP_1	55.0	IMR 90 P2
36	H5	330.96	TBP_1	55.0	IMR 90 P2
37	H5	403.43	TBP_1	55.0	IMR 90 P2
38	H5	479.23	TBP_1	55.0	IMR 90 P2
39	H5	560.34	TBP_1	55.0	IMR 90 P2
40	H5	645.35	TBP_1	55.0	IMR 90 P2
1	A5	-2.11	TBP_1	65.0	IMR 90 P11
2	A5	1.26	TBP_1	65.0	IMR 90 P11
3	A5	-2.98	TBP_1	65.0	IMR 90 P11
4	A5	3.85	TBP_1	65.0	IMR 90 P11
5	A5	-1.5	TBP_1	65.0	IMR 90 P11
6	A5	1.17	TBP_1	65.0	IMR 90 P11
7	A5	-1.11	TBP_1	65.0	IMR 90 P11
8	A5	-0.55	TBP_1	65.0	IMR 90 P11
9	A5	2.17	TBP_1	65.0	IMR 90 P11
10	A5	1.74	TBP_1	65.0	IMR 90 P11
11	A5	-0.46	TBP_1	65.0	IMR 90 P11
12	A5	2.76	TBP_1	65.0	IMR 90 P11
13	A5	2.79	TBP_1	65.0	IMR 90 P11
14	A5	-1.97	TBP_1	65.0	IMR 90 P11
15	A5	1.18	TBP_1	65.0	IMR 90 P11
16	A5	-1.87	TBP_1	65.0	IMR 90 P11
17	A5	0.56	TBP_1	65.0	IMR 90 P11
18	A5	-0.99	TBP_1	65.0	IMR 90 P11
19	A5	-1.76	TBP_1	65.0	IMR 90 P11
20	A5	-3.42	TBP_1	65.0	IMR 90 P11
21	A5	-1.35	TBP_1	65.0	IMR 90 P11
22	A5	2.63	TBP_1	65.0	IMR 90 P11
23	A5	3.69	TBP_1	65.0	IMR 90 P11
24	A5	8.51	TBP_1	65.0	IMR 90 P11
25	A5	13.18	TBP_1	65.0	IMR 90 P11
26	A5	26.09	TBP_1	65.0	IMR 90 P11
27	A5	45.53	TBP_1	65.0	IMR 90 P11
28	A5	96.74	TBP_1	65.0	IMR 90 P11
29	A5	161.46	TBP_1	65.0	IMR 90 P11
30	A5	258.71	TBP_1	65.0	IMR 90 P11
31	A5	351.97	TBP_1	65.0	IMR 90 P11
32	A5	448.0	TBP_1	65.0	IMR 90 P11
33	A5	545.13	TBP_1	65.0	IMR 90 P11
34	A5	647.28	TBP_1	65.0	IMR 90 P11
35	A5	750.92	TBP_1	65.0	IMR 90 P11
36	A5	853.65	TBP_1	65.0	IMR 90 P11
37	A5	955.08	TBP_1	65.0	IMR 90 P11
38	A5	1048.9	TBP_1	65.0	IMR 90 P11
39	A5	1139.54	TBP_1	65.0	IMR 90 P11
40	A5	1224.99	TBP_1	65.0	IMR 90 P11
1	B5	6.2	TBP_1	64.5	IMR 90 P11
2	B5	-0.37	TBP_1	64.5	IMR 90 P11
3	B5	2.86	TBP_1	64.5	IMR 90 P11
4	B5	-1.57	TBP_1	64.5	IMR 90 P11
5	B5	1.0	TBP_1	64.5	IMR 90 P11
6	B5	3.1	TBP_1	64.5	IMR 90 P11
7	B5	-2.45	TBP_1	64.5	IMR 90 P11
8	B5	0.75	TBP_1	64.5	IMR 90 P11
9	B5	1.58	TBP_1	64.5	IMR 90 P11
10	B5	3.6	TBP_1	64.5	IMR 90 P11
11	B5	-1.44	TBP_1	64.5	IMR 90 P11
12	B5	-3.97	TBP_1	64.5	IMR 90 P11
13	B5	-1.2	TBP_1	64.5	IMR 90 P11
14	B5	-0.05	TBP_1	64.5	IMR 90 P11
15	B5	-2.53	TBP_1	64.5	IMR 90 P11
16	B5	3.19	TBP_1	64.5	IMR 90 P11
17	B5	-1.18	TBP_1	64.5	IMR 90 P11
18	B5	-1.02	TBP_1	64.5	IMR 90 P11
19	B5	-3.44	TBP_1	64.5	IMR 90 P11
20	B5	-0.34	TBP_1	64.5	IMR 90 P11
21	B5	-0.17	TBP_1	64.5	IMR 90 P11
22	B5	2.13	TBP_1	64.5	IMR 90 P11
23	B5	0.88	TBP_1	64.5	IMR 90 P11
24	B5	4.3	TBP_1	64.5	IMR 90 P11
25	B5	13.96	TBP_1	64.5	IMR 90 P11
26	B5	25.76	TBP_1	64.5	IMR 90 P11
27	B5	62.04	TBP_1	64.5	IMR 90 P11
28	B5	115.52	TBP_1	64.5	IMR 90 P11
29	B5	193.48	TBP_1	64.5	IMR 90 P11
30	B5	286.42	TBP_1	64.5	IMR 90 P11
31	B5	383.01	TBP_1	64.5	IMR 90 P11
32	B5	478.94	TBP_1	64.5	IMR 90 P11
33	B5	582.27	TBP_1	64.5	IMR 90 P11
34	B5	684.23	TBP_1	64.5	IMR 90 P11
35	B5	791.28	TBP_1	64.5	IMR 90 P11
36	B5	894.29	TBP_1	64.5	IMR 90 P11
37	B5	995.84	TBP_1	64.5	IMR 90 P11
38	B5	1091.63	TBP_1	64.5	IMR 90 P11
39	B5	1180.98	TBP_1	64.5	IMR 90 P11
40	B5	1267.67	TBP_1	64.5	IMR 90 P11
1	C5	0.47	TBP_1	63.3	IMR 90 P11
2	C5	0.69	TBP_1	63.3	IMR 90 P11
3	C5	1.21	TBP_1	63.3	IMR 90 P11
4	C5	1.18	TBP_1	63.3	IMR 90 P11
5	C5	-2.64	TBP_1	63.3	IMR 90 P11
6	C5	-0.31	TBP_1	63.3	IMR 90 P11
7	C5	3.03	TBP_1	63.3	IMR 90 P11
8	C5	-0.76	TBP_1	63.3	IMR 90 P11
9	C5	-0.39	TBP_1	63.3	IMR 90 P11
10	C5	2.04	TBP_1	63.3	IMR 90 P11
11	C5	1.29	TBP_1	63.3	IMR 90 P11
12	C5	0.99	TBP_1	63.3	IMR 90 P11
13	C5	-2.46	TBP_1	63.3	IMR 90 P11
14	C5	1.97	TBP_1	63.3	IMR 90 P11
15	C5	1.25	TBP_1	63.3	IMR 90 P11
16	C5	-3.89	TBP_1	63.3	IMR 90 P11
17	C5	0.63	TBP_1	63.3	IMR 90 P11
18	C5	-0.22	TBP_1	63.3	IMR 90 P11
19	C5	0.59	TBP_1	63.3	IMR 90 P11
20	C5	-1.65	TBP_1	63.3	IMR 90 P11
21	C5	-2.69	TBP_1	63.3	IMR 90 P11
22	C5	2.88	TBP_1	63.3	IMR 90 P11
23	C5	-3.34	TBP_1	63.3	IMR 90 P11
24	C5	6.1	TBP_1	63.3	IMR 90 P11
25	C5	10.45	TBP_1	63.3	IMR 90 P11
26	C5	25.32	TBP_1	63.3	IMR 90 P11
27	C5	54.27	TBP_1	63.3	IMR 90 P11
28	C5	108.91	TBP_1	63.3	IMR 90 P11
29	C5	190.18	TBP_1	63.3	IMR 90 P11
30	C5	286.12	TBP_1	63.3	IMR 90 P11
31	C5	384.16	TBP_1	63.3	IMR 90 P11
32	C5	487.15	TBP_1	63.3	IMR 90 P11
33	C5	593.47	TBP_1	63.3	IMR 90 P11
34	C5	704.0	TBP_1	63.3	IMR 90 P11
35	C5	814.93	TBP_1	63.3	IMR 90 P11
36	C5	927.92	TBP_1	63.3	IMR 90 P11
37	C5	1038.2	TBP_1	63.3	IMR 90 P11
38	C5	1144.37	TBP_1	63.3	IMR 90 P11
39	C5	1242.33	TBP_1	63.3	IMR 90 P11
40	C5	1336.65	TBP_1	63.3	IMR 90 P11
1	D5	-0.3	TBP_1	61.4	IMR 90 P11
2	D5	3.8	TBP_1	61.4	IMR 90 P11
3	D5	2.06	TBP_1	61.4	IMR 90 P11
4	D5	4.09	TBP_1	61.4	IMR 90 P11
5	D5	0.04	TBP_1	61.4	IMR 90 P11
6	D5	2.28	TBP_1	61.4	IMR 90 P11
7	D5	2.31	TBP_1	61.4	IMR 90 P11
8	D5	-2.99	TBP_1	61.4	IMR 90 P11
9	D5	-1.7	TBP_1	61.4	IMR 90 P11
10	D5	-2.05	TBP_1	61.4	IMR 90 P11
11	D5	-2.11	TBP_1	61.4	IMR 90 P11
12	D5	1.47	TBP_1	61.4	IMR 90 P11
13	D5	-0.28	TBP_1	61.4	IMR 90 P11
14	D5	-1.3	TBP_1	61.4	IMR 90 P11
15	D5	-2.47	TBP_1	61.4	IMR 90 P11
16	D5	4.42	TBP_1	61.4	IMR 90 P11
17	D5	-1.5	TBP_1	61.4	IMR 90 P11
18	D5	-2.23	TBP_1	61.4	IMR 90 P11
19	D5	-0.79	TBP_1	61.4	IMR 90 P11
20	D5	1.29	TBP_1	61.4	IMR 90 P11
21	D5	-1.92	TBP_1	61.4	IMR 90 P11
22	D5	-4.46	TBP_1	61.4	IMR 90 P11
23	D5	0.76	TBP_1	61.4	IMR 90 P11
24	D5	7.05	TBP_1	61.4	IMR 90 P11
25	D5	3.19	TBP_1	61.4	IMR 90 P11
26	D5	21.09	TBP_1	61.4	IMR 90 P11
27	D5	28.62	TBP_1	61.4	IMR 90 P11
28	D5	68.71	TBP_1	61.4	IMR 90 P11
29	D5	126.98	TBP_1	61.4	IMR 90 P11
30	D5	210.41	TBP_1	61.4	IMR 90 P11
31	D5	299.52	TBP_1	61.4	IMR 90 P11
32	D5	395.41	TBP_1	61.4	IMR 90 P11
33	D5	492.6	TBP_1	61.4	IMR 90 P11
34	D5	592.98	TBP_1	61.4	IMR 90 P11
35	D5	698.51	TBP_1	61.4	IMR 90 P11
36	D5	806.17	TBP_1	61.4	IMR 90 P11
37	D5	913.2	TBP_1	61.4	IMR 90 P11
38	D5	1017.52	TBP_1	61.4	IMR 90 P11
39	D5	1120.2	TBP_1	61.4	IMR 90 P11
40	D5	1222.1	TBP_1	61.4	IMR 90 P11
1	E5	6.64	TBP_1	59.0	IMR 90 P11
2	E5	3.24	TBP_1	59.0	IMR 90 P11
3	E5	-0.45	TBP_1	59.0	IMR 90 P11
4	E5	0.59	TBP_1	59.0	IMR 90 P11
5	E5	3.2	TBP_1	59.0	IMR 90 P11
6	E5	4.64	TBP_1	59.0	IMR 90 P11
7	E5	-0.24	TBP_1	59.0	IMR 90 P11
8	E5	0.0	TBP_1	59.0	IMR 90 P11
9	E5	0.53	TBP_1	59.0	IMR 90 P11
10	E5	-1.14	TBP_1	59.0	IMR 90 P11
11	E5	-0.24	TBP_1	59.0	IMR 90 P11
12	E5	1.57	TBP_1	59.0	IMR 90 P11
13	E5	2.04	TBP_1	59.0	IMR 90 P11
14	E5	2.81	TBP_1	59.0	IMR 90 P11
15	E5	-0.48	TBP_1	59.0	IMR 90 P11
16	E5	1.04	TBP_1	59.0	IMR 90 P11
17	E5	-6.86	TBP_1	59.0	IMR 90 P11
18	E5	-3.92	TBP_1	59.0	IMR 90 P11
19	E5	-2.38	TBP_1	59.0	IMR 90 P11
20	E5	-5.8	TBP_1	59.0	IMR 90 P11
21	E5	1.93	TBP_1	59.0	IMR 90 P11
22	E5	2.99	TBP_1	59.0	IMR 90 P11
23	E5	-1.14	TBP_1	59.0	IMR 90 P11
24	E5	-3.65	TBP_1	59.0	IMR 90 P11
25	E5	2.2	TBP_1	59.0	IMR 90 P11
26	E5	11.55	TBP_1	59.0	IMR 90 P11
27	E5	16.78	TBP_1	59.0	IMR 90 P11
28	E5	35.62	TBP_1	59.0	IMR 90 P11
29	E5	66.94	TBP_1	59.0	IMR 90 P11
30	E5	115.81	TBP_1	59.0	IMR 90 P11
31	E5	191.47	TBP_1	59.0	IMR 90 P11
32	E5	269.98	TBP_1	59.0	IMR 90 P11
33	E5	356.48	TBP_1	59.0	IMR 90 P11
34	E5	443.41	TBP_1	59.0	IMR 90 P11
35	E5	533.32	TBP_1	59.0	IMR 90 P11
36	E5	628.98	TBP_1	59.0	IMR 90 P11
37	E5	728.6	TBP_1	59.0	IMR 90 P11
38	E5	830.97	TBP_1	59.0	IMR 90 P11
39	E5	930.12	TBP_1	59.0	IMR 90 P11
40	E5	1028.36	TBP_1	59.0	IMR 90 P11
1	F5	0.58	TBP_1	57.0	IMR 90 P11
2	F5	3.83	TBP_1	57.0	IMR 90 P11
3	F5	3.15	TBP_1	57.0	IMR 90 P11
4	F5	4.57	TBP_1	57.0	IMR 90 P11
5	F5	0.67	TBP_1	57.0	IMR 90 P11
6	F5	0.53	TBP_1	57.0	IMR 90 P11
7	F5	-1.8	TBP_1	57.0	IMR 90 P11
8	F5	0.19	TBP_1	57.0	IMR 90 P11
9	F5	1.81	TBP_1	57.0	IMR 90 P11
10	F5	1.56	TBP_1	57.0	IMR 90 P11
11	F5	-0.26	TBP_1	57.0	IMR 90 P11
12	F5	-2.72	TBP_1	57.0	IMR 90 P11
13	F5	-1.54	TBP_1	57.0	IMR 90 P11
14	F5	-1.18	TBP_1	57.0	IMR 90 P11
15	F5	-1.06	TBP_1	57.0	IMR 90 P11
16	F5	-1.67	TBP_1	57.0	IMR 90 P11
17	F5	2.66	TBP_1	57.0	IMR 90 P11
18	F5	-1.04	TBP_1	57.0	IMR 90 P11
19	F5	-2.26	TBP_1	57.0	IMR 90 P11
20	F5	0.58	TBP_1	57.0	IMR 90 P11
21	F5	-2.15	TBP_1	57.0	IMR 90 P11
22	F5	0.44	TBP_1	57.0	IMR 90 P11
23	F5	-2.12	TBP_1	57.0	IMR 90 P11
24	F5	0.07	TBP_1	57.0	IMR 90 P11
25	F5	-3.56	TBP_1	57.0	IMR 90 P11
26	F5	4.65	TBP_1	57.0	IMR 90 P11
27	F5	8.99	TBP_1	57.0	IMR 90 P11
28	F5	17.62	TBP_1	57.0	IMR 90 P11
29	F5	36.6	TBP_1	57.0	IMR 90 P11
30	F5	70.21	TBP_1	57.0	IMR 90 P11
31	F5	128.17	TBP_1	57.0	IMR 90 P11
32	F5	191.85	TBP_1	57.0	IMR 90 P11
33	F5	267.04	TBP_1	57.0	IMR 90 P11
34	F5	343.72	TBP_1	57.0	IMR 90 P11
35	F5	424.85	TBP_1	57.0	IMR 90 P11
36	F5	511.07	TBP_1	57.0	IMR 90 P11
37	F5	601.83	TBP_1	57.0	IMR 90 P11
38	F5	696.94	TBP_1	57.0	IMR 90 P11
39	F5	794.21	TBP_1	57.0	IMR 90 P11
40	F5	891.03	TBP_1	57.0	IMR 90 P11
1	G5	7.58	TBP_1	55.7	IMR 90 P11
2	G5	3.88	TBP_1	55.7	IMR 90 P11
3	G5	4.36	TBP_1	55.7	IMR 90 P11
4	G5	6.86	TBP_1	55.7	IMR 90 P11
5	G5	2.61	TBP_1	55.7	IMR 90 P11
6	G5	2.45	TBP_1	55.7	IMR 90 P11
7	G5	-1.85	TBP_1	55.7	IMR 90 P11
8	G5	2.96	TBP_1	55.7	IMR 90 P11
9	G5	-1.56	TBP_1	55.7	IMR 90 P11
10	G5	-2.53	TBP_1	55.7	IMR 90 P11
11	G5	-0.72	TBP_1	55.7	IMR 90 P11
12	G5	-1.86	TBP_1	55.7	IMR 90 P11
13	G5	-3.87	TBP_1	55.7	IMR 90 P11
14	G5	-2.17	TBP_1	55.7	IMR 90 P11
15	G5	-4.05	TBP_1	55.7	IMR 90 P11
16	G5	-5.19	TBP_1	55.7	IMR 90 P11
17	G5	1.08	TBP_1	55.7	IMR 90 P11
18	G5	-1.21	TBP_1	55.7	IMR 90 P11
19	G5	2.11	TBP_1	55.7	IMR 90 P11
20	G5	-4.09	TBP_1	55.7	IMR 90 P11
21	G5	-1.09	TBP_1	55.7	IMR 90 P11
22	G5	4.16	TBP_1	55.7	IMR 90 P11
23	G5	-0.28	TBP_1	55.7	IMR 90 P11
24	G5	-4.54	TBP_1	55.7	IMR 90 P11
25	G5	0.16	TBP_1	55.7	IMR 90 P11
26	G5	6.57	TBP_1	55.7	IMR 90 P11
27	G5	8.91	TBP_1	55.7	IMR 90 P11
28	G5	15.23	TBP_1	55.7	IMR 90 P11
29	G5	22.42	TBP_1	55.7	IMR 90 P11
30	G5	44.85	TBP_1	55.7	IMR 90 P11
31	G5	83.82	TBP_1	55.7	IMR 90 P11
32	G5	137.17	TBP_1	55.7	IMR 90 P11
33	G5	202.29	TBP_1	55.7	IMR 90 P11
34	G5	270.55	TBP_1	55.7	IMR 90 P11
35	G5	346.61	TBP_1	55.7	IMR 90 P11
36	G5	425.96	TBP_1	55.7	IMR 90 P11
37	G5	508.1	TBP_1	55.7	IMR 90 P11
38	G5	598.07	TBP_1	55.7	IMR 90 P11
39	G5	690.27	TBP_1	55.7	IMR 90 P11
40	G5	785.21	TBP_1	55.7	IMR 90 P11
1	H5	-2.63	TBP_1	55.0	IMR 90 P11
2	H5	0.46	TBP_1	55.0	IMR 90 P11
3	H5	-0.22	TBP_1	55.0	IMR 90 P11
4	H5	-0.37	TBP_1	55.0	IMR 90 P11
5	H5	3.16	TBP_1	55.0	IMR 90 P11
6	H5	-2.65	TBP_1	55.0	IMR 90 P11
7	H5	1.6	TBP_1	55.0	IMR 90 P11
8	H5	4.48	TBP_1	55.0	IMR 90 P11
9	H5	0.12	TBP_1	55.0	IMR 90 P11
10	H5	0.79	TBP_1	55.0	IMR 90 P11
11	H5	3.78	TBP_1	55.0	IMR 90 P11
12	H5	-0.91	TBP_1	55.0	IMR 90 P11
13	H5	0.55	TBP_1	55.0	IMR 90 P11
14	H5	-3.04	TBP_1	55.0	IMR 90 P11
15	H5	-0.53	TBP_1	55.0	IMR 90 P11
16	H5	-3.35	TBP_1	55.0	IMR 90 P11
17	H5	-0.29	TBP_1	55.0	IMR 90 P11
18	H5	-3.16	TBP_1	55.0	IMR 90 P11
19	H5	1.11	TBP_1	55.0	IMR 90 P11
20	H5	1.46	TBP_1	55.0	IMR 90 P11
21	H5	1.8	TBP_1	55.0	IMR 90 P11
22	H5	-2.26	TBP_1	55.0	IMR 90 P11
23	H5	-2.07	TBP_1	55.0	IMR 90 P11
24	H5	1.49	TBP_1	55.0	IMR 90 P11
25	H5	-0.57	TBP_1	55.0	IMR 90 P11
26	H5	2.26	TBP_1	55.0	IMR 90 P11
27	H5	4.25	TBP_1	55.0	IMR 90 P11
28	H5	7.8	TBP_1	55.0	IMR 90 P11
29	H5	20.53	TBP_1	55.0	IMR 90 P11
30	H5	30.88	TBP_1	55.0	IMR 90 P11
31	H5	58.0	TBP_1	55.0	IMR 90 P11
32	H5	99.66	TBP_1	55.0	IMR 90 P11
33	H5	156.26	TBP_1	55.0	IMR 90 P11
34	H5	224.59	TBP_1	55.0	IMR 90 P11
35	H5	290.12	TBP_1	55.0	IMR 90 P11
36	H5	360.06	TBP_1	55.0	IMR 90 P11
37	H5	436.52	TBP_1	55.0	IMR 90 P11
38	H5	516.8	TBP_1	55.0	IMR 90 P11
39	H5	601.23	TBP_1	55.0	IMR 90 P11
40	H5	687.69	TBP_1	55.0	IMR 90 P11
1	A5	-2.05	TBP_1	65.0	IMR 90 P8
2	A5	-1.67	TBP_1	65.0	IMR 90 P8
3	A5	4.26	TBP_1	65.0	IMR 90 P8
4	A5	-1.75	TBP_1	65.0	IMR 90 P8
5	A5	1.9	TBP_1	65.0	IMR 90 P8
6	A5	-0.42	TBP_1	65.0	IMR 90 P8
7	A5	0.09	TBP_1	65.0	IMR 90 P8
8	A5	-2.62	TBP_1	65.0	IMR 90 P8
9	A5	3.99	TBP_1	65.0	IMR 90 P8
10	A5	3.29	TBP_1	65.0	IMR 90 P8
11	A5	1.62	TBP_1	65.0	IMR 90 P8
12	A5	0.2	TBP_1	65.0	IMR 90 P8
13	A5	-3.94	TBP_1	65.0	IMR 90 P8
14	A5	-1.66	TBP_1	65.0	IMR 90 P8
15	A5	-2.86	TBP_1	65.0	IMR 90 P8
16	A5	0.06	TBP_1	65.0	IMR 90 P8
17	A5	-2.15	TBP_1	65.0	IMR 90 P8
18	A5	0.71	TBP_1	65.0	IMR 90 P8
19	A5	-1.61	TBP_1	65.0	IMR 90 P8
20	A5	-3.19	TBP_1	65.0	IMR 90 P8
21	A5	2.24	TBP_1	65.0	IMR 90 P8
22	A5	-0.38	TBP_1	65.0	IMR 90 P8
23	A5	2.69	TBP_1	65.0	IMR 90 P8
24	A5	0.53	TBP_1	65.0	IMR 90 P8
25	A5	4.9	TBP_1	65.0	IMR 90 P8
26	A5	17.98	TBP_1	65.0	IMR 90 P8
27	A5	46.2	TBP_1	65.0	IMR 90 P8
28	A5	85.07	TBP_1	65.0	IMR 90 P8
29	A5	161.63	TBP_1	65.0	IMR 90 P8
30	A5	250.99	TBP_1	65.0	IMR 90 P8
31	A5	346.22	TBP_1	65.0	IMR 90 P8
32	A5	445.16	TBP_1	65.0	IMR 90 P8
33	A5	543.28	TBP_1	65.0	IMR 90 P8
34	A5	647.16	TBP_1	65.0	IMR 90 P8
35	A5	750.21	TBP_1	65.0	IMR 90 P8
36	A5	855.29	TBP_1	65.0	IMR 90 P8
37	A5	955.62	TBP_1	65.0	IMR 90 P8
38	A5	1051.74	TBP_1	65.0	IMR 90 P8
39	A5	1141.76	TBP_1	65.0	IMR 90 P8
40	A5	1227.36	TBP_1	65.0	IMR 90 P8
1	B5	1.84	TBP_1	64.5	IMR 90 P8
2	B5	4.74	TBP_1	64.5	IMR 90 P8
3	B5	-0.31	TBP_1	64.5	IMR 90 P8
4	B5	-1.2	TBP_1	64.5	IMR 90 P8
5	B5	5.54	TBP_1	64.5	IMR 90 P8
6	B5	0.46	TBP_1	64.5	IMR 90 P8
7	B5	2.08	TBP_1	64.5	IMR 90 P8
8	B5	3.0	TBP_1	64.5	IMR 90 P8
9	B5	-4.09	TBP_1	64.5	IMR 90 P8
10	B5	2.83	TBP_1	64.5	IMR 90 P8
11	B5	0.61	TBP_1	64.5	IMR 90 P8
12	B5	0.34	TBP_1	64.5	IMR 90 P8
13	B5	-0.49	TBP_1	64.5	IMR 90 P8
14	B5	-4.34	TBP_1	64.5	IMR 90 P8
15	B5	-0.91	TBP_1	64.5	IMR 90 P8
16	B5	-3.03	TBP_1	64.5	IMR 90 P8
17	B5	1.37	TBP_1	64.5	IMR 90 P8
18	B5	0.23	TBP_1	64.5	IMR 90 P8
19	B5	-2.17	TBP_1	64.5	IMR 90 P8
20	B5	-0.67	TBP_1	64.5	IMR 90 P8
21	B5	-2.86	TBP_1	64.5	IMR 90 P8
22	B5	0.1	TBP_1	64.5	IMR 90 P8
23	B5	-5.48	TBP_1	64.5	IMR 90 P8
24	B5	4.45	TBP_1	64.5	IMR 90 P8
25	B5	9.5	TBP_1	64.5	IMR 90 P8
26	B5	20.39	TBP_1	64.5	IMR 90 P8
27	B5	49.95	TBP_1	64.5	IMR 90 P8
28	B5	98.38	TBP_1	64.5	IMR 90 P8
29	B5	183.41	TBP_1	64.5	IMR 90 P8
30	B5	273.32	TBP_1	64.5	IMR 90 P8
31	B5	369.58	TBP_1	64.5	IMR 90 P8
32	B5	469.98	TBP_1	64.5	IMR 90 P8
33	B5	570.06	TBP_1	64.5	IMR 90 P8
34	B5	673.33	TBP_1	64.5	IMR 90 P8
35	B5	776.58	TBP_1	64.5	IMR 90 P8
36	B5	881.69	TBP_1	64.5	IMR 90 P8
37	B5	981.22	TBP_1	64.5	IMR 90 P8
38	B5	1076.01	TBP_1	64.5	IMR 90 P8
39	B5	1166.97	TBP_1	64.5	IMR 90 P8
40	B5	1257.85	TBP_1	64.5	IMR 90 P8
1	C5	-2.54	TBP_1	63.3	IMR 90 P8
2	C5	2.07	TBP_1	63.3	IMR 90 P8
3	C5	-2.62	TBP_1	63.3	IMR 90 P8
4	C5	3.24	TBP_1	63.3	IMR 90 P8
5	C5	-2.04	TBP_1	63.3	IMR 90 P8
6	C5	0.28	TBP_1	63.3	IMR 90 P8
7	C5	4.08	TBP_1	63.3	IMR 90 P8
8	C5	2.2	TBP_1	63.3	IMR 90 P8
9	C5	-0.81	TBP_1	63.3	IMR 90 P8
10	C5	-0.97	TBP_1	63.3	IMR 90 P8
11	C5	0.49	TBP_1	63.3	IMR 90 P8
12	C5	-4.61	TBP_1	63.3	IMR 90 P8
13	C5	4.29	TBP_1	63.3	IMR 90 P8
14	C5	0.65	TBP_1	63.3	IMR 90 P8
15	C5	1.56	TBP_1	63.3	IMR 90 P8
16	C5	-1.53	TBP_1	63.3	IMR 90 P8
17	C5	-0.58	TBP_1	63.3	IMR 90 P8
18	C5	-0.81	TBP_1	63.3	IMR 90 P8
19	C5	-3.71	TBP_1	63.3	IMR 90 P8
20	C5	2.99	TBP_1	63.3	IMR 90 P8
21	C5	1.86	TBP_1	63.3	IMR 90 P8
22	C5	1.53	TBP_1	63.3	IMR 90 P8
23	C5	-5.75	TBP_1	63.3	IMR 90 P8
24	C5	-3.83	TBP_1	63.3	IMR 90 P8
25	C5	8.16	TBP_1	63.3	IMR 90 P8
26	C5	18.41	TBP_1	63.3	IMR 90 P8
27	C5	43.24	TBP_1	63.3	IMR 90 P8
28	C5	90.51	TBP_1	63.3	IMR 90 P8
29	C5	157.8	TBP_1	63.3	IMR 90 P8
30	C5	256.54	TBP_1	63.3	IMR 90 P8
31	C5	353.74	TBP_1	63.3	IMR 90 P8
32	C5	452.78	TBP_1	63.3	IMR 90 P8
33	C5	555.9	TBP_1	63.3	IMR 90 P8
34	C5	664.31	TBP_1	63.3	IMR 90 P8
35	C5	774.7	TBP_1	63.3	IMR 90 P8
36	C5	884.71	TBP_1	63.3	IMR 90 P8
37	C5	994.72	TBP_1	63.3	IMR 90 P8
38	C5	1100.72	TBP_1	63.3	IMR 90 P8
39	C5	1203.18	TBP_1	63.3	IMR 90 P8
40	C5	1300.88	TBP_1	63.3	IMR 90 P8
1	D5	3.49	TBP_1	61.4	IMR 90 P8
2	D5	-0.61	TBP_1	61.4	IMR 90 P8
3	D5	0.57	TBP_1	61.4	IMR 90 P8
4	D5	-0.01	TBP_1	61.4	IMR 90 P8
5	D5	0.92	TBP_1	61.4	IMR 90 P8
6	D5	0.69	TBP_1	61.4	IMR 90 P8
7	D5	1.06	TBP_1	61.4	IMR 90 P8
8	D5	2.89	TBP_1	61.4	IMR 90 P8
9	D5	-1.37	TBP_1	61.4	IMR 90 P8
10	D5	-1.38	TBP_1	61.4	IMR 90 P8
11	D5	4.62	TBP_1	61.4	IMR 90 P8
12	D5	2.59	TBP_1	61.4	IMR 90 P8
13	D5	0.08	TBP_1	61.4	IMR 90 P8
14	D5	-0.28	TBP_1	61.4	IMR 90 P8
15	D5	1.67	TBP_1	61.4	IMR 90 P8
16	D5	-4.67	TBP_1	61.4	IMR 90 P8
17	D5	-3.35	TBP_1	61.4	IMR 90 P8
18	D5	-3.16	TBP_1	61.4	IMR 90 P8
19	D5	0.17	TBP_1	61.4	IMR 90 P8
20	D5	1.47	TBP_1	61.4	IMR 90 P8
21	D5	-4.51	TBP_1	61.4	IMR 90 P8
22	D5	-4.6	TBP_1	61.4	IMR 90 P8
23	D5	-2.3	TBP_1	61.4	IMR 90 P8
24	D5	-6.2	TBP_1	61.4	IMR 90 P8
25	D5	5.45	TBP_1	61.4	IMR 90 P8
26	D5	13.78	TBP_1	61.4	IMR 90 P8
27	D5	29.67	TBP_1	61.4	IMR 90 P8
28	D5	65.61	TBP_1	61.4	IMR 90 P8
29	D5	122.48	TBP_1	61.4	IMR 90 P8
30	D5	200.88	TBP_1	61.4	IMR 90 P8
31	D5	295.47	TBP_1	61.4	IMR 90 P8
32	D5	392.33	TBP_1	61.4	IMR 90 P8
33	D5	488.83	TBP_1	61.4	IMR 90 P8
34	D5	592.21	TBP_1	61.4	IMR 90 P8
35	D5	698.54	TBP_1	61.4	IMR 90 P8
36	D5	809.84	TBP_1	61.4	IMR 90 P8
37	D5	920.17	TBP_1	61.4	IMR 90 P8
38	D5	1029.06	TBP_1	61.4	IMR 90 P8
39	D5	1134.7	TBP_1	61.4	IMR 90 P8
40	D5	1237.26	TBP_1	61.4	IMR 90 P8
1	E5	1.51	TBP_1	59.0	IMR 90 P8
2	E5	4.4	TBP_1	59.0	IMR 90 P8
3	E5	-1.81	TBP_1	59.0	IMR 90 P8
4	E5	2.12	TBP_1	59.0	IMR 90 P8
5	E5	-2.98	TBP_1	59.0	IMR 90 P8
6	E5	2.22	TBP_1	59.0	IMR 90 P8
7	E5	0.33	TBP_1	59.0	IMR 90 P8
8	E5	0.26	TBP_1	59.0	IMR 90 P8
9	E5	-0.63	TBP_1	59.0	IMR 90 P8
10	E5	2.14	TBP_1	59.0	IMR 90 P8
11	E5	-2.55	TBP_1	59.0	IMR 90 P8
12	E5	-0.42	TBP_1	59.0	IMR 90 P8
13	E5	-0.35	TBP_1	59.0	IMR 90 P8
14	E5	6.0	TBP_1	59.0	IMR 90 P8
15	E5	3.34	TBP_1	59.0	IMR 90 P8
16	E5	0.44	TBP_1	59.0	IMR 90 P8
17	E5	-2.16	TBP_1	59.0	IMR 90 P8
18	E5	0.11	TBP_1	59.0	IMR 90 P8
19	E5	5.79	TBP_1	59.0	IMR 90 P8
20	E5	-3.44	TBP_1	59.0	IMR 90 P8
21	E5	-0.61	TBP_1	59.0	IMR 90 P8
22	E5	-3.38	TBP_1	59.0	IMR 90 P8
23	E5	-4.14	TBP_1	59.0	IMR 90 P8
24	E5	-3.21	TBP_1	59.0	IMR 90 P8
25	E5	-0.31	TBP_1	59.0	IMR 90 P8
26	E5	7.71	TBP_1	59.0	IMR 90 P8
27	E5	13.26	TBP_1	59.0	IMR 90 P8
28	E5	27.63	TBP_1	59.0	IMR 90 P8
29	E5	56.69	TBP_1	59.0	IMR 90 P8
30	E5	110.62	TBP_1	59.0	IMR 90 P8
31	E5	183.19	TBP_1	59.0	IMR 90 P8
32	E5	257.98	TBP_1	59.0	IMR 90 P8
33	E5	340.26	TBP_1	59.0	IMR 90 P8
34	E5	424.89	TBP_1	59.0	IMR 90 P8
35	E5	514.57	TBP_1	59.0	IMR 90 P8
36	E5	609.35	TBP_1	59.0	IMR 90 P8
37	E5	708.02	TBP_1	59.0	IMR 90 P8
38	E5	809.57	TBP_1	59.0	IMR 90 P8
39	E5	907.84	TBP_1	59.0	IMR 90 P8
40	E5	1003.07	TBP_1	59.0	IMR 90 P8
1	F5	-1.17	TBP_1	57.0	IMR 90 P8
2	F5	4.63	TBP_1	57.0	IMR 90 P8
3	F5	-0.16	TBP_1	57.0	IMR 90 P8
4	F5	5.59	TBP_1	57.0	IMR 90 P8
5	F5	-0.13	TBP_1	57.0	IMR 90 P8
6	F5	-0.86	TBP_1	57.0	IMR 90 P8
7	F5	-0.96	TBP_1	57.0	IMR 90 P8
8	F5	-1.36	TBP_1	57.0	IMR 90 P8
9	F5	2.64	TBP_1	57.0	IMR 90 P8
10	F5	1.28	TBP_1	57.0	IMR 90 P8
11	F5	-0.34	TBP_1	57.0	IMR 90 P8
12	F5	-2.37	TBP_1	57.0	IMR 90 P8
13	F5	-1.82	TBP_1	57.0	IMR 90 P8
14	F5	2.3	TBP_1	57.0	IMR 90 P8
15	F5	-0.07	TBP_1	57.0	IMR 90 P8
16	F5	4.13	TBP_1	57.0	IMR 90 P8
17	F5	-6.58	TBP_1	57.0	IMR 90 P8
18	F5	-2.73	TBP_1	57.0	IMR 90 P8
19	F5	-0.23	TBP_1	57.0	IMR 90 P8
20	F5	2.79	TBP_1	57.0	IMR 90 P8
21	F5	-2.65	TBP_1	57.0	IMR 90 P8
22	F5	2.21	TBP_1	57.0	IMR 90 P8
23	F5	0.27	TBP_1	57.0	IMR 90 P8
24	F5	-0.55	TBP_1	57.0	IMR 90 P8
25	F5	0.05	TBP_1	57.0	IMR 90 P8
26	F5	-0.07	TBP_1	57.0	IMR 90 P8
27	F5	4.44	TBP_1	57.0	IMR 90 P8
28	F5	20.62	TBP_1	57.0	IMR 90 P8
29	F5	35.99	TBP_1	57.0	IMR 90 P8
30	F5	63.61	TBP_1	57.0	IMR 90 P8
31	F5	116.34	TBP_1	57.0	IMR 90 P8
32	F5	183.7	TBP_1	57.0	IMR 90 P8
33	F5	262.11	TBP_1	57.0	IMR 90 P8
34	F5	341.42	TBP_1	57.0	IMR 90 P8
35	F5	423.91	TBP_1	57.0	IMR 90 P8
36	F5	510.11	TBP_1	57.0	IMR 90 P8
37	F5	604.04	TBP_1	57.0	IMR 90 P8
38	F5	701.65	TBP_1	57.0	IMR 90 P8
39	F5	801.83	TBP_1	57.0	IMR 90 P8
40	F5	900.48	TBP_1	57.0	IMR 90 P8
1	G5	-1.09	TBP_1	55.7	IMR 90 P8
2	G5	-3.77	TBP_1	55.7	IMR 90 P8
3	G5	-3.78	TBP_1	55.7	IMR 90 P8
4	G5	3.19	TBP_1	55.7	IMR 90 P8
5	G5	-4.16	TBP_1	55.7	IMR 90 P8
6	G5	2.27	TBP_1	55.7	IMR 90 P8
7	G5	-0.48	TBP_1	55.7	IMR 90 P8
8	G5	4.8	TBP_1	55.7	IMR 90 P8
9	G5	-1.0	TBP_1	55.7	IMR 90 P8
10	G5	1.58	TBP_1	55.7	IMR 90 P8
11	G5	3.61	TBP_1	55.7	IMR 90 P8
12	G5	-1.52	TBP_1	55.7	IMR 90 P8
13	G5	0.85	TBP_1	55.7	IMR 90 P8
14	G5	0.53	TBP_1	55.7	IMR 90 P8
15	G5	-0.97	TBP_1	55.7	IMR 90 P8
16	G5	2.04	TBP_1	55.7	IMR 90 P8
17	G5	-1.78	TBP_1	55.7	IMR 90 P8
18	G5	0.28	TBP_1	55.7	IMR 90 P8
19	G5	0.82	TBP_1	55.7	IMR 90 P8
20	G5	1.69	TBP_1	55.7	IMR 90 P8
21	G5	-0.5	TBP_1	55.7	IMR 90 P8
22	G5	-0.82	TBP_1	55.7	IMR 90 P8
23	G5	-1.32	TBP_1	55.7	IMR 90 P8
24	G5	1.19	TBP_1	55.7	IMR 90 P8
25	G5	-0.18	TBP_1	55.7	IMR 90 P8
26	G5	2.63	TBP_1	55.7	IMR 90 P8
27	G5	2.26	TBP_1	55.7	IMR 90 P8
28	G5	11.09	TBP_1	55.7	IMR 90 P8
29	G5	16.48	TBP_1	55.7	IMR 90 P8
30	G5	37.92	TBP_1	55.7	IMR 90 P8
31	G5	72.01	TBP_1	55.7	IMR 90 P8
32	G5	123.17	TBP_1	55.7	IMR 90 P8
33	G5	186.84	TBP_1	55.7	IMR 90 P8
34	G5	256.46	TBP_1	55.7	IMR 90 P8
35	G5	329.12	TBP_1	55.7	IMR 90 P8
36	G5	404.89	TBP_1	55.7	IMR 90 P8
37	G5	487.41	TBP_1	55.7	IMR 90 P8
38	G5	574.56	TBP_1	55.7	IMR 90 P8
39	G5	666.62	TBP_1	55.7	IMR 90 P8
40	G5	760.83	TBP_1	55.7	IMR 90 P8
1	H5	-1.34	TBP_1	55.0	IMR 90 P8
2	H5	5.29	TBP_1	55.0	IMR 90 P8
3	H5	1.11	TBP_1	55.0	IMR 90 P8
4	H5	-0.14	TBP_1	55.0	IMR 90 P8
5	H5	-1.44	TBP_1	55.0	IMR 90 P8
6	H5	1.16	TBP_1	55.0	IMR 90 P8
7	H5	1.63	TBP_1	55.0	IMR 90 P8
8	H5	-3.3	TBP_1	55.0	IMR 90 P8
9	H5	2.95	TBP_1	55.0	IMR 90 P8
10	H5	6.69	TBP_1	55.0	IMR 90 P8
11	H5	-1.62	TBP_1	55.0	IMR 90 P8
12	H5	-2.59	TBP_1	55.0	IMR 90 P8
13	H5	-0.24	TBP_1	55.0	IMR 90 P8
14	H5	-3.15	TBP_1	55.0	IMR 90 P8
15	H5	-1.16	TBP_1	55.0	IMR 90 P8
16	H5	4.54	TBP_1	55.0	IMR 90 P8
17	H5	0.91	TBP_1	55.0	IMR 90 P8
18	H5	-4.75	TBP_1	55.0	IMR 90 P8
19	H5	-1.79	TBP_1	55.0	IMR 90 P8
20	H5	1.22	TBP_1	55.0	IMR 90 P8
21	H5	2.84	TBP_1	55.0	IMR 90 P8
22	H5	2.39	TBP_1	55.0	IMR 90 P8
23	H5	-1.97	TBP_1	55.0	IMR 90 P8
24	H5	-4.6	TBP_1	55.0	IMR 90 P8
25	H5	3.84	TBP_1	55.0	IMR 90 P8
26	H5	2.06	TBP_1	55.0	IMR 90 P8
27	H5	0.19	TBP_1	55.0	IMR 90 P8
28	H5	8.45	TBP_1	55.0	IMR 90 P8
29	H5	13.9	TBP_1	55.0	IMR 90 P8
30	H5	27.29	TBP_1	55.0	IMR 90 P8
31	H5	48.53	TBP_1	55.0	IMR 90 P8
32	H5	90.91	TBP_1	55.0	IMR 90 P8
33	H5	151.37	TBP_1	55.0	IMR 90 P8
34	H5	210.67	TBP_1	55.0	IMR 90 P8
35	H5	276.23	TBP_1	55.0	IMR 90 P8
36	H5	346.71	TBP_1	55.0	IMR 90 P8
37	H5	425.12	TBP_1	55.0	IMR 90 P8
38	H5	506.62	TBP_1	55.0	IMR 90 P8
39	H5	593.45	TBP_1	55.0	IMR 90 P8
40	H5	682.61	TBP_1	55.0	IMR 90 P8
