# Supplementary material for: Primer PICKR: literature-mined scoring platform for robust RT–qPCR primers
Source: Nat Commun. 2026 May 28;17:6938. doi: 10.1038/s41467-026-73648-2 (PMC13388996; doi:10.1038/s41467-026-73648-2)
Supplement: Supplementary file 11 — Source Data [file 41467_2026_73648_MOESM11_ESM.zip › Suppl_Fig_S8/melting_curve_data_LDHA_1.csv]

Temperature	Well	Derivative	Target	melt temp	Replicate
55.0	A10	12.38	LDHA_1	65.0	IMR 90 P2
55.5	A10	26.83	LDHA_1	65.0	IMR 90 P2
56.0	A10	24.76	LDHA_1	65.0	IMR 90 P2
56.5	A10	24.76	LDHA_1	65.0	IMR 90 P2
57.0	A10	24.76	LDHA_1	65.0	IMR 90 P2
57.5	A10	24.8	LDHA_1	65.0	IMR 90 P2
58.0	A10	24.77	LDHA_1	65.0	IMR 90 P2
58.5	A10	23.27	LDHA_1	65.0	IMR 90 P2
59.0	A10	20.93	LDHA_1	65.0	IMR 90 P2
59.5	A10	20.83	LDHA_1	65.0	IMR 90 P2
60.0	A10	19.62	LDHA_1	65.0	IMR 90 P2
60.5	A10	16.18	LDHA_1	65.0	IMR 90 P2
61.0	A10	14.65	LDHA_1	65.0	IMR 90 P2
61.5	A10	13.78	LDHA_1	65.0	IMR 90 P2
62.0	A10	11.8	LDHA_1	65.0	IMR 90 P2
62.5	A10	11.22	LDHA_1	65.0	IMR 90 P2
63.0	A10	13.5	LDHA_1	65.0	IMR 90 P2
63.5	A10	17.34	LDHA_1	65.0	IMR 90 P2
64.0	A10	24.01	LDHA_1	65.0	IMR 90 P2
64.5	A10	34.78	LDHA_1	65.0	IMR 90 P2
65.0	A10	48.07	LDHA_1	65.0	IMR 90 P2
65.5	A10	61.67	LDHA_1	65.0	IMR 90 P2
66.0	A10	73.9	LDHA_1	65.0	IMR 90 P2
66.5	A10	84.05	LDHA_1	65.0	IMR 90 P2
67.0	A10	91.39	LDHA_1	65.0	IMR 90 P2
67.5	A10	95.32	LDHA_1	65.0	IMR 90 P2
68.0	A10	97.35	LDHA_1	65.0	IMR 90 P2
68.5	A10	99.23	LDHA_1	65.0	IMR 90 P2
69.0	A10	100.18	LDHA_1	65.0	IMR 90 P2
69.5	A10	99.97	LDHA_1	65.0	IMR 90 P2
70.0	A10	100.51	LDHA_1	65.0	IMR 90 P2
70.5	A10	100.93	LDHA_1	65.0	IMR 90 P2
71.0	A10	100.41	LDHA_1	65.0	IMR 90 P2
71.5	A10	101.05	LDHA_1	65.0	IMR 90 P2
72.0	A10	102.67	LDHA_1	65.0	IMR 90 P2
72.5	A10	103.72	LDHA_1	65.0	IMR 90 P2
73.0	A10	106.9	LDHA_1	65.0	IMR 90 P2
73.5	A10	116.48	LDHA_1	65.0	IMR 90 P2
74.0	A10	134.78	LDHA_1	65.0	IMR 90 P2
74.5	A10	165.76	LDHA_1	65.0	IMR 90 P2
75.0	A10	216.57	LDHA_1	65.0	IMR 90 P2
75.5	A10	287.1	LDHA_1	65.0	IMR 90 P2
76.0	A10	360.21	LDHA_1	65.0	IMR 90 P2
76.5	A10	415.47	LDHA_1	65.0	IMR 90 P2
77.0	A10	440.9	LDHA_1	65.0	IMR 90 P2
77.5	A10	422.54	LDHA_1	65.0	IMR 90 P2
78.0	A10	354.05	LDHA_1	65.0	IMR 90 P2
78.5	A10	258.21	LDHA_1	65.0	IMR 90 P2
79.0	A10	165.11	LDHA_1	65.0	IMR 90 P2
79.5	A10	88.19	LDHA_1	65.0	IMR 90 P2
80.0	A10	35.71	LDHA_1	65.0	IMR 90 P2
80.5	A10	11.9	LDHA_1	65.0	IMR 90 P2
81.0	A10	6.35	LDHA_1	65.0	IMR 90 P2
81.5	A10	6.31	LDHA_1	65.0	IMR 90 P2
82.0	A10	6.41	LDHA_1	65.0	IMR 90 P2
82.5	A10	5.39	LDHA_1	65.0	IMR 90 P2
83.0	A10	4.31	LDHA_1	65.0	IMR 90 P2
83.5	A10	3.44	LDHA_1	65.0	IMR 90 P2
84.0	A10	2.06	LDHA_1	65.0	IMR 90 P2
84.5	A10	1.68	LDHA_1	65.0	IMR 90 P2
85.0	A10	2.13	LDHA_1	65.0	IMR 90 P2
85.5	A10	1.57	LDHA_1	65.0	IMR 90 P2
86.0	A10	1.77	LDHA_1	65.0	IMR 90 P2
86.5	A10	2.81	LDHA_1	65.0	IMR 90 P2
87.0	A10	2.92	LDHA_1	65.0	IMR 90 P2
87.5	A10	3.09	LDHA_1	65.0	IMR 90 P2
88.0	A10	4.01	LDHA_1	65.0	IMR 90 P2
88.5	A10	3.74	LDHA_1	65.0	IMR 90 P2
89.0	A10	2.94	LDHA_1	65.0	IMR 90 P2
89.5	A10	2.61	LDHA_1	65.0	IMR 90 P2
90.0	A10	1.97	LDHA_1	65.0	IMR 90 P2
90.5	A10	1.35	LDHA_1	65.0	IMR 90 P2
91.0	A10	1.4	LDHA_1	65.0	IMR 90 P2
91.5	A10	1.75	LDHA_1	65.0	IMR 90 P2
92.0	A10	2.11	LDHA_1	65.0	IMR 90 P2
92.5	A10	2.34	LDHA_1	65.0	IMR 90 P2
93.0	A10	2.43	LDHA_1	65.0	IMR 90 P2
93.5	A10	1.34	LDHA_1	65.0	IMR 90 P2
94.0	A10	0.71	LDHA_1	65.0	IMR 90 P2
94.5	A10	-2.08	LDHA_1	65.0	IMR 90 P2
95.0	A10	-2.44	LDHA_1	65.0	IMR 90 P2
55.0	B10	11.69	LDHA_1	64.5	IMR 90 P2
55.5	B10	25.32	LDHA_1	64.5	IMR 90 P2
56.0	B10	23.37	LDHA_1	64.5	IMR 90 P2
56.5	B10	23.37	LDHA_1	64.5	IMR 90 P2
57.0	B10	23.37	LDHA_1	64.5	IMR 90 P2
57.5	B10	23.4	LDHA_1	64.5	IMR 90 P2
58.0	B10	23.31	LDHA_1	64.5	IMR 90 P2
58.5	B10	22.46	LDHA_1	64.5	IMR 90 P2
59.0	B10	21.02	LDHA_1	64.5	IMR 90 P2
59.5	B10	20.1	LDHA_1	64.5	IMR 90 P2
60.0	B10	18.94	LDHA_1	64.5	IMR 90 P2
60.5	B10	16.67	LDHA_1	64.5	IMR 90 P2
61.0	B10	14.77	LDHA_1	64.5	IMR 90 P2
61.5	B10	13.47	LDHA_1	64.5	IMR 90 P2
62.0	B10	12.26	LDHA_1	64.5	IMR 90 P2
62.5	B10	11.89	LDHA_1	64.5	IMR 90 P2
63.0	B10	14.31	LDHA_1	64.5	IMR 90 P2
63.5	B10	19.78	LDHA_1	64.5	IMR 90 P2
64.0	B10	28.07	LDHA_1	64.5	IMR 90 P2
64.5	B10	39.51	LDHA_1	64.5	IMR 90 P2
65.0	B10	53.22	LDHA_1	64.5	IMR 90 P2
65.5	B10	66.66	LDHA_1	64.5	IMR 90 P2
66.0	B10	78.03	LDHA_1	64.5	IMR 90 P2
66.5	B10	87.12	LDHA_1	64.5	IMR 90 P2
67.0	B10	92.85	LDHA_1	64.5	IMR 90 P2
67.5	B10	95.76	LDHA_1	64.5	IMR 90 P2
68.0	B10	97.23	LDHA_1	64.5	IMR 90 P2
68.5	B10	98.22	LDHA_1	64.5	IMR 90 P2
69.0	B10	98.87	LDHA_1	64.5	IMR 90 P2
69.5	B10	99.9	LDHA_1	64.5	IMR 90 P2
70.0	B10	101.52	LDHA_1	64.5	IMR 90 P2
70.5	B10	102.92	LDHA_1	64.5	IMR 90 P2
71.0	B10	104.11	LDHA_1	64.5	IMR 90 P2
71.5	B10	105.48	LDHA_1	64.5	IMR 90 P2
72.0	B10	106.73	LDHA_1	64.5	IMR 90 P2
72.5	B10	107.84	LDHA_1	64.5	IMR 90 P2
73.0	B10	111.09	LDHA_1	64.5	IMR 90 P2
73.5	B10	121.24	LDHA_1	64.5	IMR 90 P2
74.0	B10	141.66	LDHA_1	64.5	IMR 90 P2
74.5	B10	175.44	LDHA_1	64.5	IMR 90 P2
75.0	B10	229.97	LDHA_1	64.5	IMR 90 P2
75.5	B10	305.46	LDHA_1	64.5	IMR 90 P2
76.0	B10	380.6	LDHA_1	64.5	IMR 90 P2
76.5	B10	434.41	LDHA_1	64.5	IMR 90 P2
77.0	B10	457.5	LDHA_1	64.5	IMR 90 P2
77.5	B10	433.78	LDHA_1	64.5	IMR 90 P2
78.0	B10	357.62	LDHA_1	64.5	IMR 90 P2
78.5	B10	257.53	LDHA_1	64.5	IMR 90 P2
79.0	B10	163.49	LDHA_1	64.5	IMR 90 P2
79.5	B10	85.9	LDHA_1	64.5	IMR 90 P2
80.0	B10	34.16	LDHA_1	64.5	IMR 90 P2
80.5	B10	11.71	LDHA_1	64.5	IMR 90 P2
81.0	B10	5.95	LDHA_1	64.5	IMR 90 P2
81.5	B10	4.64	LDHA_1	64.5	IMR 90 P2
82.0	B10	4.31	LDHA_1	64.5	IMR 90 P2
82.5	B10	3.76	LDHA_1	64.5	IMR 90 P2
83.0	B10	3.11	LDHA_1	64.5	IMR 90 P2
83.5	B10	3.02	LDHA_1	64.5	IMR 90 P2
84.0	B10	3.4	LDHA_1	64.5	IMR 90 P2
84.5	B10	3.56	LDHA_1	64.5	IMR 90 P2
85.0	B10	3.54	LDHA_1	64.5	IMR 90 P2
85.5	B10	3.4	LDHA_1	64.5	IMR 90 P2
86.0	B10	3.36	LDHA_1	64.5	IMR 90 P2
86.5	B10	2.93	LDHA_1	64.5	IMR 90 P2
87.0	B10	2.39	LDHA_1	64.5	IMR 90 P2
87.5	B10	1.9	LDHA_1	64.5	IMR 90 P2
88.0	B10	1.38	LDHA_1	64.5	IMR 90 P2
88.5	B10	0.99	LDHA_1	64.5	IMR 90 P2
89.0	B10	1.06	LDHA_1	64.5	IMR 90 P2
89.5	B10	1.18	LDHA_1	64.5	IMR 90 P2
90.0	B10	1.23	LDHA_1	64.5	IMR 90 P2
90.5	B10	1.96	LDHA_1	64.5	IMR 90 P2
91.0	B10	2.54	LDHA_1	64.5	IMR 90 P2
91.5	B10	2.08	LDHA_1	64.5	IMR 90 P2
92.0	B10	1.83	LDHA_1	64.5	IMR 90 P2
92.5	B10	2.4	LDHA_1	64.5	IMR 90 P2
93.0	B10	2.52	LDHA_1	64.5	IMR 90 P2
93.5	B10	2.61	LDHA_1	64.5	IMR 90 P2
94.0	B10	3.37	LDHA_1	64.5	IMR 90 P2
94.5	B10	4.28	LDHA_1	64.5	IMR 90 P2
95.0	B10	2.0	LDHA_1	64.5	IMR 90 P2
55.0	C10	9.85	LDHA_1	63.3	IMR 90 P2
55.5	C10	21.35	LDHA_1	63.3	IMR 90 P2
56.0	C10	19.7	LDHA_1	63.3	IMR 90 P2
56.5	C10	19.7	LDHA_1	63.3	IMR 90 P2
57.0	C10	19.7	LDHA_1	63.3	IMR 90 P2
57.5	C10	19.67	LDHA_1	63.3	IMR 90 P2
58.0	C10	19.85	LDHA_1	63.3	IMR 90 P2
58.5	C10	20.37	LDHA_1	63.3	IMR 90 P2
59.0	C10	21.03	LDHA_1	63.3	IMR 90 P2
59.5	C10	20.24	LDHA_1	63.3	IMR 90 P2
60.0	C10	17.83	LDHA_1	63.3	IMR 90 P2
60.5	C10	16.23	LDHA_1	63.3	IMR 90 P2
61.0	C10	14.17	LDHA_1	63.3	IMR 90 P2
61.5	C10	11.52	LDHA_1	63.3	IMR 90 P2
62.0	C10	11.38	LDHA_1	63.3	IMR 90 P2
62.5	C10	11.95	LDHA_1	63.3	IMR 90 P2
63.0	C10	13.16	LDHA_1	63.3	IMR 90 P2
63.5	C10	18.85	LDHA_1	63.3	IMR 90 P2
64.0	C10	28.71	LDHA_1	63.3	IMR 90 P2
64.5	C10	39.81	LDHA_1	63.3	IMR 90 P2
65.0	C10	52.91	LDHA_1	63.3	IMR 90 P2
65.5	C10	66.83	LDHA_1	63.3	IMR 90 P2
66.0	C10	77.17	LDHA_1	63.3	IMR 90 P2
66.5	C10	84.26	LDHA_1	63.3	IMR 90 P2
67.0	C10	89.54	LDHA_1	63.3	IMR 90 P2
67.5	C10	92.7	LDHA_1	63.3	IMR 90 P2
68.0	C10	94.87	LDHA_1	63.3	IMR 90 P2
68.5	C10	97.74	LDHA_1	63.3	IMR 90 P2
69.0	C10	100.6	LDHA_1	63.3	IMR 90 P2
69.5	C10	102.41	LDHA_1	63.3	IMR 90 P2
70.0	C10	104.18	LDHA_1	63.3	IMR 90 P2
70.5	C10	105.82	LDHA_1	63.3	IMR 90 P2
71.0	C10	106.79	LDHA_1	63.3	IMR 90 P2
71.5	C10	106.99	LDHA_1	63.3	IMR 90 P2
72.0	C10	107.88	LDHA_1	63.3	IMR 90 P2
72.5	C10	110.2	LDHA_1	63.3	IMR 90 P2
73.0	C10	113.68	LDHA_1	63.3	IMR 90 P2
73.5	C10	122.88	LDHA_1	63.3	IMR 90 P2
74.0	C10	142.84	LDHA_1	63.3	IMR 90 P2
74.5	C10	176.79	LDHA_1	63.3	IMR 90 P2
75.0	C10	231.21	LDHA_1	63.3	IMR 90 P2
75.5	C10	307.92	LDHA_1	63.3	IMR 90 P2
76.0	C10	386.91	LDHA_1	63.3	IMR 90 P2
76.5	C10	446.39	LDHA_1	63.3	IMR 90 P2
77.0	C10	474.17	LDHA_1	63.3	IMR 90 P2
77.5	C10	452.57	LDHA_1	63.3	IMR 90 P2
78.0	C10	376.32	LDHA_1	63.3	IMR 90 P2
78.5	C10	273.12	LDHA_1	63.3	IMR 90 P2
79.0	C10	173.9	LDHA_1	63.3	IMR 90 P2
79.5	C10	91.5	LDHA_1	63.3	IMR 90 P2
80.0	C10	36.54	LDHA_1	63.3	IMR 90 P2
80.5	C10	11.82	LDHA_1	63.3	IMR 90 P2
81.0	C10	5.41	LDHA_1	63.3	IMR 90 P2
81.5	C10	4.21	LDHA_1	63.3	IMR 90 P2
82.0	C10	3.59	LDHA_1	63.3	IMR 90 P2
82.5	C10	3.18	LDHA_1	63.3	IMR 90 P2
83.0	C10	3.35	LDHA_1	63.3	IMR 90 P2
83.5	C10	3.64	LDHA_1	63.3	IMR 90 P2
84.0	C10	3.59	LDHA_1	63.3	IMR 90 P2
84.5	C10	3.88	LDHA_1	63.3	IMR 90 P2
85.0	C10	3.82	LDHA_1	63.3	IMR 90 P2
85.5	C10	2.93	LDHA_1	63.3	IMR 90 P2
86.0	C10	2.52	LDHA_1	63.3	IMR 90 P2
86.5	C10	3.12	LDHA_1	63.3	IMR 90 P2
87.0	C10	2.89	LDHA_1	63.3	IMR 90 P2
87.5	C10	2.23	LDHA_1	63.3	IMR 90 P2
88.0	C10	2.77	LDHA_1	63.3	IMR 90 P2
88.5	C10	3.19	LDHA_1	63.3	IMR 90 P2
89.0	C10	2.19	LDHA_1	63.3	IMR 90 P2
89.5	C10	1.9	LDHA_1	63.3	IMR 90 P2
90.0	C10	2.41	LDHA_1	63.3	IMR 90 P2
90.5	C10	1.64	LDHA_1	63.3	IMR 90 P2
91.0	C10	0.67	LDHA_1	63.3	IMR 90 P2
91.5	C10	0.97	LDHA_1	63.3	IMR 90 P2
92.0	C10	1.41	LDHA_1	63.3	IMR 90 P2
92.5	C10	1.24	LDHA_1	63.3	IMR 90 P2
93.0	C10	2.21	LDHA_1	63.3	IMR 90 P2
93.5	C10	2.75	LDHA_1	63.3	IMR 90 P2
94.0	C10	2.66	LDHA_1	63.3	IMR 90 P2
94.5	C10	1.8	LDHA_1	63.3	IMR 90 P2
95.0	C10	0.21	LDHA_1	63.3	IMR 90 P2
55.0	D10	4.86	LDHA_1	61.4	IMR 90 P2
55.5	D10	10.53	LDHA_1	61.4	IMR 90 P2
56.0	D10	9.72	LDHA_1	61.4	IMR 90 P2
56.5	D10	9.72	LDHA_1	61.4	IMR 90 P2
57.0	D10	9.72	LDHA_1	61.4	IMR 90 P2
57.5	D10	9.66	LDHA_1	61.4	IMR 90 P2
58.0	D10	10.03	LDHA_1	61.4	IMR 90 P2
58.5	D10	10.69	LDHA_1	61.4	IMR 90 P2
59.0	D10	11.4	LDHA_1	61.4	IMR 90 P2
59.5	D10	11.98	LDHA_1	61.4	IMR 90 P2
60.0	D10	11.99	LDHA_1	61.4	IMR 90 P2
60.5	D10	11.52	LDHA_1	61.4	IMR 90 P2
61.0	D10	10.83	LDHA_1	61.4	IMR 90 P2
61.5	D10	10.5	LDHA_1	61.4	IMR 90 P2
62.0	D10	10.54	LDHA_1	61.4	IMR 90 P2
62.5	D10	11.53	LDHA_1	61.4	IMR 90 P2
63.0	D10	14.76	LDHA_1	61.4	IMR 90 P2
63.5	D10	19.8	LDHA_1	61.4	IMR 90 P2
64.0	D10	27.13	LDHA_1	61.4	IMR 90 P2
64.5	D10	37.6	LDHA_1	61.4	IMR 90 P2
65.0	D10	49.51	LDHA_1	61.4	IMR 90 P2
65.5	D10	61.24	LDHA_1	61.4	IMR 90 P2
66.0	D10	72.96	LDHA_1	61.4	IMR 90 P2
66.5	D10	82.86	LDHA_1	61.4	IMR 90 P2
67.0	D10	89.45	LDHA_1	61.4	IMR 90 P2
67.5	D10	94.25	LDHA_1	61.4	IMR 90 P2
68.0	D10	97.64	LDHA_1	61.4	IMR 90 P2
68.5	D10	99.79	LDHA_1	61.4	IMR 90 P2
69.0	D10	101.1	LDHA_1	61.4	IMR 90 P2
69.5	D10	102.52	LDHA_1	61.4	IMR 90 P2
70.0	D10	104.37	LDHA_1	61.4	IMR 90 P2
70.5	D10	106.15	LDHA_1	61.4	IMR 90 P2
71.0	D10	107.37	LDHA_1	61.4	IMR 90 P2
71.5	D10	108.81	LDHA_1	61.4	IMR 90 P2
72.0	D10	110.13	LDHA_1	61.4	IMR 90 P2
72.5	D10	110.59	LDHA_1	61.4	IMR 90 P2
73.0	D10	112.7	LDHA_1	61.4	IMR 90 P2
73.5	D10	120.82	LDHA_1	61.4	IMR 90 P2
74.0	D10	138.52	LDHA_1	61.4	IMR 90 P2
74.5	D10	169.95	LDHA_1	61.4	IMR 90 P2
75.0	D10	223.6	LDHA_1	61.4	IMR 90 P2
75.5	D10	299.83	LDHA_1	61.4	IMR 90 P2
76.0	D10	378.82	LDHA_1	61.4	IMR 90 P2
76.5	D10	439.48	LDHA_1	61.4	IMR 90 P2
77.0	D10	468.82	LDHA_1	61.4	IMR 90 P2
77.5	D10	448.69	LDHA_1	61.4	IMR 90 P2
78.0	D10	374.05	LDHA_1	61.4	IMR 90 P2
78.5	D10	272.15	LDHA_1	61.4	IMR 90 P2
79.0	D10	173.08	LDHA_1	61.4	IMR 90 P2
79.5	D10	91.07	LDHA_1	61.4	IMR 90 P2
80.0	D10	36.99	LDHA_1	61.4	IMR 90 P2
80.5	D10	12.42	LDHA_1	61.4	IMR 90 P2
81.0	D10	6.17	LDHA_1	61.4	IMR 90 P2
81.5	D10	5.85	LDHA_1	61.4	IMR 90 P2
82.0	D10	5.57	LDHA_1	61.4	IMR 90 P2
82.5	D10	4.3	LDHA_1	61.4	IMR 90 P2
83.0	D10	3.71	LDHA_1	61.4	IMR 90 P2
83.5	D10	3.5	LDHA_1	61.4	IMR 90 P2
84.0	D10	2.9	LDHA_1	61.4	IMR 90 P2
84.5	D10	2.76	LDHA_1	61.4	IMR 90 P2
85.0	D10	2.91	LDHA_1	61.4	IMR 90 P2
85.5	D10	2.71	LDHA_1	61.4	IMR 90 P2
86.0	D10	2.45	LDHA_1	61.4	IMR 90 P2
86.5	D10	2.68	LDHA_1	61.4	IMR 90 P2
87.0	D10	2.82	LDHA_1	61.4	IMR 90 P2
87.5	D10	2.64	LDHA_1	61.4	IMR 90 P2
88.0	D10	2.91	LDHA_1	61.4	IMR 90 P2
88.5	D10	3.18	LDHA_1	61.4	IMR 90 P2
89.0	D10	2.6	LDHA_1	61.4	IMR 90 P2
89.5	D10	2.24	LDHA_1	61.4	IMR 90 P2
90.0	D10	2.43	LDHA_1	61.4	IMR 90 P2
90.5	D10	2.2	LDHA_1	61.4	IMR 90 P2
91.0	D10	1.57	LDHA_1	61.4	IMR 90 P2
91.5	D10	1.71	LDHA_1	61.4	IMR 90 P2
92.0	D10	1.7	LDHA_1	61.4	IMR 90 P2
92.5	D10	1.34	LDHA_1	61.4	IMR 90 P2
93.0	D10	1.93	LDHA_1	61.4	IMR 90 P2
93.5	D10	2.61	LDHA_1	61.4	IMR 90 P2
94.0	D10	2.83	LDHA_1	61.4	IMR 90 P2
94.5	D10	3.12	LDHA_1	61.4	IMR 90 P2
95.0	D10	1.38	LDHA_1	61.4	IMR 90 P2
55.0	E10	-1.76	LDHA_1	59.0	IMR 90 P2
55.5	E10	-3.82	LDHA_1	59.0	IMR 90 P2
56.0	E10	-3.53	LDHA_1	59.0	IMR 90 P2
56.5	E10	-3.53	LDHA_1	59.0	IMR 90 P2
57.0	E10	-3.53	LDHA_1	59.0	IMR 90 P2
57.5	E10	-3.77	LDHA_1	59.0	IMR 90 P2
58.0	E10	-2.43	LDHA_1	59.0	IMR 90 P2
58.5	E10	1.28	LDHA_1	59.0	IMR 90 P2
59.0	E10	6.05	LDHA_1	59.0	IMR 90 P2
59.5	E10	8.37	LDHA_1	59.0	IMR 90 P2
60.0	E10	8.6	LDHA_1	59.0	IMR 90 P2
60.5	E10	10.29	LDHA_1	59.0	IMR 90 P2
61.0	E10	12.59	LDHA_1	59.0	IMR 90 P2
61.5	E10	13.88	LDHA_1	59.0	IMR 90 P2
62.0	E10	14.9	LDHA_1	59.0	IMR 90 P2
62.5	E10	17.37	LDHA_1	59.0	IMR 90 P2
63.0	E10	20.71	LDHA_1	59.0	IMR 90 P2
63.5	E10	23.47	LDHA_1	59.0	IMR 90 P2
64.0	E10	26.85	LDHA_1	59.0	IMR 90 P2
64.5	E10	32.33	LDHA_1	59.0	IMR 90 P2
65.0	E10	37.08	LDHA_1	59.0	IMR 90 P2
65.5	E10	41.14	LDHA_1	59.0	IMR 90 P2
66.0	E10	45.93	LDHA_1	59.0	IMR 90 P2
66.5	E10	50.08	LDHA_1	59.0	IMR 90 P2
67.0	E10	54.92	LDHA_1	59.0	IMR 90 P2
67.5	E10	61.23	LDHA_1	59.0	IMR 90 P2
68.0	E10	67.32	LDHA_1	59.0	IMR 90 P2
68.5	E10	73.42	LDHA_1	59.0	IMR 90 P2
69.0	E10	80.77	LDHA_1	59.0	IMR 90 P2
69.5	E10	86.19	LDHA_1	59.0	IMR 90 P2
70.0	E10	89.47	LDHA_1	59.0	IMR 90 P2
70.5	E10	92.21	LDHA_1	59.0	IMR 90 P2
71.0	E10	93.98	LDHA_1	59.0	IMR 90 P2
71.5	E10	93.86	LDHA_1	59.0	IMR 90 P2
72.0	E10	93.74	LDHA_1	59.0	IMR 90 P2
72.5	E10	94.65	LDHA_1	59.0	IMR 90 P2
73.0	E10	95.36	LDHA_1	59.0	IMR 90 P2
73.5	E10	96.38	LDHA_1	59.0	IMR 90 P2
74.0	E10	99.72	LDHA_1	59.0	IMR 90 P2
74.5	E10	108.14	LDHA_1	59.0	IMR 90 P2
75.0	E10	124.09	LDHA_1	59.0	IMR 90 P2
75.5	E10	155.54	LDHA_1	59.0	IMR 90 P2
76.0	E10	209.88	LDHA_1	59.0	IMR 90 P2
76.5	E10	283.23	LDHA_1	59.0	IMR 90 P2
77.0	E10	358.89	LDHA_1	59.0	IMR 90 P2
77.5	E10	419.39	LDHA_1	59.0	IMR 90 P2
78.0	E10	445.36	LDHA_1	59.0	IMR 90 P2
78.5	E10	420.35	LDHA_1	59.0	IMR 90 P2
79.0	E10	347.63	LDHA_1	59.0	IMR 90 P2
79.5	E10	250.8	LDHA_1	59.0	IMR 90 P2
80.0	E10	155.95	LDHA_1	59.0	IMR 90 P2
80.5	E10	79.9	LDHA_1	59.0	IMR 90 P2
81.0	E10	31.32	LDHA_1	59.0	IMR 90 P2
81.5	E10	9.7	LDHA_1	59.0	IMR 90 P2
82.0	E10	4.95	LDHA_1	59.0	IMR 90 P2
82.5	E10	4.81	LDHA_1	59.0	IMR 90 P2
83.0	E10	5.02	LDHA_1	59.0	IMR 90 P2
83.5	E10	5.97	LDHA_1	59.0	IMR 90 P2
84.0	E10	5.93	LDHA_1	59.0	IMR 90 P2
84.5	E10	4.94	LDHA_1	59.0	IMR 90 P2
85.0	E10	4.6	LDHA_1	59.0	IMR 90 P2
85.5	E10	4.09	LDHA_1	59.0	IMR 90 P2
86.0	E10	3.01	LDHA_1	59.0	IMR 90 P2
86.5	E10	2.72	LDHA_1	59.0	IMR 90 P2
87.0	E10	3.04	LDHA_1	59.0	IMR 90 P2
87.5	E10	3.33	LDHA_1	59.0	IMR 90 P2
88.0	E10	3.59	LDHA_1	59.0	IMR 90 P2
88.5	E10	3.3	LDHA_1	59.0	IMR 90 P2
89.0	E10	2.78	LDHA_1	59.0	IMR 90 P2
89.5	E10	2.41	LDHA_1	59.0	IMR 90 P2
90.0	E10	1.7	LDHA_1	59.0	IMR 90 P2
90.5	E10	1.11	LDHA_1	59.0	IMR 90 P2
91.0	E10	1.35	LDHA_1	59.0	IMR 90 P2
91.5	E10	1.96	LDHA_1	59.0	IMR 90 P2
92.0	E10	2.59	LDHA_1	59.0	IMR 90 P2
92.5	E10	3.15	LDHA_1	59.0	IMR 90 P2
93.0	E10	3.55	LDHA_1	59.0	IMR 90 P2
93.5	E10	3.32	LDHA_1	59.0	IMR 90 P2
94.0	E10	3.1	LDHA_1	59.0	IMR 90 P2
94.5	E10	2.28	LDHA_1	59.0	IMR 90 P2
95.0	E10	0.57	LDHA_1	59.0	IMR 90 P2
55.0	F10	-3.45	LDHA_1	57.0	IMR 90 P2
55.5	F10	-7.47	LDHA_1	57.0	IMR 90 P2
56.0	F10	-6.9	LDHA_1	57.0	IMR 90 P2
56.5	F10	-6.9	LDHA_1	57.0	IMR 90 P2
57.0	F10	-6.9	LDHA_1	57.0	IMR 90 P2
57.5	F10	-7.04	LDHA_1	57.0	IMR 90 P2
58.0	F10	-6.17	LDHA_1	57.0	IMR 90 P2
58.5	F10	-4.45	LDHA_1	57.0	IMR 90 P2
59.0	F10	-2.78	LDHA_1	57.0	IMR 90 P2
59.5	F10	-0.52	LDHA_1	57.0	IMR 90 P2
60.0	F10	0.91	LDHA_1	57.0	IMR 90 P2
60.5	F10	1.62	LDHA_1	57.0	IMR 90 P2
61.0	F10	2.24	LDHA_1	57.0	IMR 90 P2
61.5	F10	3.28	LDHA_1	57.0	IMR 90 P2
62.0	F10	3.89	LDHA_1	57.0	IMR 90 P2
62.5	F10	4.9	LDHA_1	57.0	IMR 90 P2
63.0	F10	8.09	LDHA_1	57.0	IMR 90 P2
63.5	F10	12.42	LDHA_1	57.0	IMR 90 P2
64.0	F10	17.89	LDHA_1	57.0	IMR 90 P2
64.5	F10	26.36	LDHA_1	57.0	IMR 90 P2
65.0	F10	37.03	LDHA_1	57.0	IMR 90 P2
65.5	F10	47.58	LDHA_1	57.0	IMR 90 P2
66.0	F10	58.68	LDHA_1	57.0	IMR 90 P2
66.5	F10	69.23	LDHA_1	57.0	IMR 90 P2
67.0	F10	76.69	LDHA_1	57.0	IMR 90 P2
67.5	F10	81.37	LDHA_1	57.0	IMR 90 P2
68.0	F10	84.51	LDHA_1	57.0	IMR 90 P2
68.5	F10	85.95	LDHA_1	57.0	IMR 90 P2
69.0	F10	86.15	LDHA_1	57.0	IMR 90 P2
69.5	F10	85.81	LDHA_1	57.0	IMR 90 P2
70.0	F10	85.49	LDHA_1	57.0	IMR 90 P2
70.5	F10	84.94	LDHA_1	57.0	IMR 90 P2
71.0	F10	84.23	LDHA_1	57.0	IMR 90 P2
71.5	F10	83.95	LDHA_1	57.0	IMR 90 P2
72.0	F10	84.69	LDHA_1	57.0	IMR 90 P2
72.5	F10	86.02	LDHA_1	57.0	IMR 90 P2
73.0	F10	88.78	LDHA_1	57.0	IMR 90 P2
73.5	F10	95.19	LDHA_1	57.0	IMR 90 P2
74.0	F10	107.82	LDHA_1	57.0	IMR 90 P2
74.5	F10	130.71	LDHA_1	57.0	IMR 90 P2
75.0	F10	170.62	LDHA_1	57.0	IMR 90 P2
75.5	F10	228.07	LDHA_1	57.0	IMR 90 P2
76.0	F10	288.81	LDHA_1	57.0	IMR 90 P2
76.5	F10	335.93	LDHA_1	57.0	IMR 90 P2
77.0	F10	358.36	LDHA_1	57.0	IMR 90 P2
77.5	F10	342.67	LDHA_1	57.0	IMR 90 P2
78.0	F10	284.69	LDHA_1	57.0	IMR 90 P2
78.5	F10	205.44	LDHA_1	57.0	IMR 90 P2
79.0	F10	129.64	LDHA_1	57.0	IMR 90 P2
79.5	F10	67.76	LDHA_1	57.0	IMR 90 P2
80.0	F10	26.49	LDHA_1	57.0	IMR 90 P2
80.5	F10	8.7	LDHA_1	57.0	IMR 90 P2
81.0	F10	5.27	LDHA_1	57.0	IMR 90 P2
81.5	F10	5.63	LDHA_1	57.0	IMR 90 P2
82.0	F10	5.8	LDHA_1	57.0	IMR 90 P2
82.5	F10	5.6	LDHA_1	57.0	IMR 90 P2
83.0	F10	5.09	LDHA_1	57.0	IMR 90 P2
83.5	F10	4.61	LDHA_1	57.0	IMR 90 P2
84.0	F10	4.0	LDHA_1	57.0	IMR 90 P2
84.5	F10	3.47	LDHA_1	57.0	IMR 90 P2
85.0	F10	3.36	LDHA_1	57.0	IMR 90 P2
85.5	F10	3.14	LDHA_1	57.0	IMR 90 P2
86.0	F10	2.74	LDHA_1	57.0	IMR 90 P2
86.5	F10	2.33	LDHA_1	57.0	IMR 90 P2
87.0	F10	1.92	LDHA_1	57.0	IMR 90 P2
87.5	F10	1.54	LDHA_1	57.0	IMR 90 P2
88.0	F10	1.73	LDHA_1	57.0	IMR 90 P2
88.5	F10	1.99	LDHA_1	57.0	IMR 90 P2
89.0	F10	2.02	LDHA_1	57.0	IMR 90 P2
89.5	F10	2.36	LDHA_1	57.0	IMR 90 P2
90.0	F10	2.36	LDHA_1	57.0	IMR 90 P2
90.5	F10	2.14	LDHA_1	57.0	IMR 90 P2
91.0	F10	2.12	LDHA_1	57.0	IMR 90 P2
91.5	F10	1.81	LDHA_1	57.0	IMR 90 P2
92.0	F10	1.07	LDHA_1	57.0	IMR 90 P2
92.5	F10	0.99	LDHA_1	57.0	IMR 90 P2
93.0	F10	0.82	LDHA_1	57.0	IMR 90 P2
93.5	F10	0.82	LDHA_1	57.0	IMR 90 P2
94.0	F10	1.31	LDHA_1	57.0	IMR 90 P2
94.5	F10	2.69	LDHA_1	57.0	IMR 90 P2
95.0	F10	1.82	LDHA_1	57.0	IMR 90 P2
55.0	G10	-4.38	LDHA_1	55.7	IMR 90 P2
55.5	G10	-9.5	LDHA_1	55.7	IMR 90 P2
56.0	G10	-8.77	LDHA_1	55.7	IMR 90 P2
56.5	G10	-8.77	LDHA_1	55.7	IMR 90 P2
57.0	G10	-8.77	LDHA_1	55.7	IMR 90 P2
57.5	G10	-9.05	LDHA_1	55.7	IMR 90 P2
58.0	G10	-7.21	LDHA_1	55.7	IMR 90 P2
58.5	G10	-4.44	LDHA_1	55.7	IMR 90 P2
59.0	G10	-1.91	LDHA_1	55.7	IMR 90 P2
59.5	G10	0.96	LDHA_1	55.7	IMR 90 P2
60.0	G10	3.0	LDHA_1	55.7	IMR 90 P2
60.5	G10	4.48	LDHA_1	55.7	IMR 90 P2
61.0	G10	5.89	LDHA_1	55.7	IMR 90 P2
61.5	G10	7.57	LDHA_1	55.7	IMR 90 P2
62.0	G10	8.98	LDHA_1	55.7	IMR 90 P2
62.5	G10	10.53	LDHA_1	55.7	IMR 90 P2
63.0	G10	12.79	LDHA_1	55.7	IMR 90 P2
63.5	G10	15.76	LDHA_1	55.7	IMR 90 P2
64.0	G10	18.76	LDHA_1	55.7	IMR 90 P2
64.5	G10	23.26	LDHA_1	55.7	IMR 90 P2
65.0	G10	29.92	LDHA_1	55.7	IMR 90 P2
65.5	G10	37.12	LDHA_1	55.7	IMR 90 P2
66.0	G10	44.89	LDHA_1	55.7	IMR 90 P2
66.5	G10	53.59	LDHA_1	55.7	IMR 90 P2
67.0	G10	60.77	LDHA_1	55.7	IMR 90 P2
67.5	G10	65.22	LDHA_1	55.7	IMR 90 P2
68.0	G10	68.96	LDHA_1	55.7	IMR 90 P2
68.5	G10	71.34	LDHA_1	55.7	IMR 90 P2
69.0	G10	72.01	LDHA_1	55.7	IMR 90 P2
69.5	G10	72.61	LDHA_1	55.7	IMR 90 P2
70.0	G10	73.18	LDHA_1	55.7	IMR 90 P2
70.5	G10	73.27	LDHA_1	55.7	IMR 90 P2
71.0	G10	73.79	LDHA_1	55.7	IMR 90 P2
71.5	G10	74.59	LDHA_1	55.7	IMR 90 P2
72.0	G10	74.57	LDHA_1	55.7	IMR 90 P2
72.5	G10	75.1	LDHA_1	55.7	IMR 90 P2
73.0	G10	76.61	LDHA_1	55.7	IMR 90 P2
73.5	G10	80.53	LDHA_1	55.7	IMR 90 P2
74.0	G10	90.01	LDHA_1	55.7	IMR 90 P2
74.5	G10	109.84	LDHA_1	55.7	IMR 90 P2
75.0	G10	145.0	LDHA_1	55.7	IMR 90 P2
75.5	G10	193.38	LDHA_1	55.7	IMR 90 P2
76.0	G10	241.33	LDHA_1	55.7	IMR 90 P2
76.5	G10	276.14	LDHA_1	55.7	IMR 90 P2
77.0	G10	289.31	LDHA_1	55.7	IMR 90 P2
77.5	G10	268.44	LDHA_1	55.7	IMR 90 P2
78.0	G10	214.87	LDHA_1	55.7	IMR 90 P2
78.5	G10	150.11	LDHA_1	55.7	IMR 90 P2
79.0	G10	91.59	LDHA_1	55.7	IMR 90 P2
79.5	G10	45.11	LDHA_1	55.7	IMR 90 P2
80.0	G10	17.07	LDHA_1	55.7	IMR 90 P2
80.5	G10	7.26	LDHA_1	55.7	IMR 90 P2
81.0	G10	6.07	LDHA_1	55.7	IMR 90 P2
81.5	G10	5.87	LDHA_1	55.7	IMR 90 P2
82.0	G10	4.88	LDHA_1	55.7	IMR 90 P2
82.5	G10	4.25	LDHA_1	55.7	IMR 90 P2
83.0	G10	4.25	LDHA_1	55.7	IMR 90 P2
83.5	G10	3.95	LDHA_1	55.7	IMR 90 P2
84.0	G10	3.47	LDHA_1	55.7	IMR 90 P2
84.5	G10	3.64	LDHA_1	55.7	IMR 90 P2
85.0	G10	3.42	LDHA_1	55.7	IMR 90 P2
85.5	G10	2.42	LDHA_1	55.7	IMR 90 P2
86.0	G10	2.06	LDHA_1	55.7	IMR 90 P2
86.5	G10	2.4	LDHA_1	55.7	IMR 90 P2
87.0	G10	2.19	LDHA_1	55.7	IMR 90 P2
87.5	G10	1.98	LDHA_1	55.7	IMR 90 P2
88.0	G10	2.38	LDHA_1	55.7	IMR 90 P2
88.5	G10	2.18	LDHA_1	55.7	IMR 90 P2
89.0	G10	1.4	LDHA_1	55.7	IMR 90 P2
89.5	G10	1.39	LDHA_1	55.7	IMR 90 P2
90.0	G10	1.76	LDHA_1	55.7	IMR 90 P2
90.5	G10	1.61	LDHA_1	55.7	IMR 90 P2
91.0	G10	1.75	LDHA_1	55.7	IMR 90 P2
91.5	G10	2.2	LDHA_1	55.7	IMR 90 P2
92.0	G10	2.29	LDHA_1	55.7	IMR 90 P2
92.5	G10	2.13	LDHA_1	55.7	IMR 90 P2
93.0	G10	2.01	LDHA_1	55.7	IMR 90 P2
93.5	G10	2.83	LDHA_1	55.7	IMR 90 P2
94.0	G10	2.98	LDHA_1	55.7	IMR 90 P2
94.5	G10	5.25	LDHA_1	55.7	IMR 90 P2
95.0	G10	3.55	LDHA_1	55.7	IMR 90 P2
55.0	H10	-7.33	LDHA_1	55.0	IMR 90 P2
55.5	H10	-15.88	LDHA_1	55.0	IMR 90 P2
56.0	H10	-14.66	LDHA_1	55.0	IMR 90 P2
56.5	H10	-14.66	LDHA_1	55.0	IMR 90 P2
57.0	H10	-14.66	LDHA_1	55.0	IMR 90 P2
57.5	H10	-14.92	LDHA_1	55.0	IMR 90 P2
58.0	H10	-13.42	LDHA_1	55.0	IMR 90 P2
58.5	H10	-9.82	LDHA_1	55.0	IMR 90 P2
59.0	H10	-6.84	LDHA_1	55.0	IMR 90 P2
59.5	H10	-4.26	LDHA_1	55.0	IMR 90 P2
60.0	H10	-0.24	LDHA_1	55.0	IMR 90 P2
60.5	H10	3.59	LDHA_1	55.0	IMR 90 P2
61.0	H10	5.7	LDHA_1	55.0	IMR 90 P2
61.5	H10	7.64	LDHA_1	55.0	IMR 90 P2
62.0	H10	9.86	LDHA_1	55.0	IMR 90 P2
62.5	H10	11.52	LDHA_1	55.0	IMR 90 P2
63.0	H10	13.62	LDHA_1	55.0	IMR 90 P2
63.5	H10	16.59	LDHA_1	55.0	IMR 90 P2
64.0	H10	19.76	LDHA_1	55.0	IMR 90 P2
64.5	H10	23.89	LDHA_1	55.0	IMR 90 P2
65.0	H10	29.05	LDHA_1	55.0	IMR 90 P2
65.5	H10	35.59	LDHA_1	55.0	IMR 90 P2
66.0	H10	43.81	LDHA_1	55.0	IMR 90 P2
66.5	H10	52.66	LDHA_1	55.0	IMR 90 P2
67.0	H10	60.48	LDHA_1	55.0	IMR 90 P2
67.5	H10	67.61	LDHA_1	55.0	IMR 90 P2
68.0	H10	72.63	LDHA_1	55.0	IMR 90 P2
68.5	H10	74.69	LDHA_1	55.0	IMR 90 P2
69.0	H10	75.37	LDHA_1	55.0	IMR 90 P2
69.5	H10	75.77	LDHA_1	55.0	IMR 90 P2
70.0	H10	75.24	LDHA_1	55.0	IMR 90 P2
70.5	H10	74.37	LDHA_1	55.0	IMR 90 P2
71.0	H10	73.83	LDHA_1	55.0	IMR 90 P2
71.5	H10	73.7	LDHA_1	55.0	IMR 90 P2
72.0	H10	73.79	LDHA_1	55.0	IMR 90 P2
72.5	H10	73.41	LDHA_1	55.0	IMR 90 P2
73.0	H10	74.2	LDHA_1	55.0	IMR 90 P2
73.5	H10	78.52	LDHA_1	55.0	IMR 90 P2
74.0	H10	87.86	LDHA_1	55.0	IMR 90 P2
74.5	H10	104.76	LDHA_1	55.0	IMR 90 P2
75.0	H10	136.42	LDHA_1	55.0	IMR 90 P2
75.5	H10	183.81	LDHA_1	55.0	IMR 90 P2
76.0	H10	234.9	LDHA_1	55.0	IMR 90 P2
76.5	H10	275.88	LDHA_1	55.0	IMR 90 P2
77.0	H10	297.61	LDHA_1	55.0	IMR 90 P2
77.5	H10	288.15	LDHA_1	55.0	IMR 90 P2
78.0	H10	242.04	LDHA_1	55.0	IMR 90 P2
78.5	H10	176.23	LDHA_1	55.0	IMR 90 P2
79.0	H10	112.06	LDHA_1	55.0	IMR 90 P2
79.5	H10	59.29	LDHA_1	55.0	IMR 90 P2
80.0	H10	23.71	LDHA_1	55.0	IMR 90 P2
80.5	H10	7.95	LDHA_1	55.0	IMR 90 P2
81.0	H10	5.02	LDHA_1	55.0	IMR 90 P2
81.5	H10	5.33	LDHA_1	55.0	IMR 90 P2
82.0	H10	5.36	LDHA_1	55.0	IMR 90 P2
82.5	H10	4.78	LDHA_1	55.0	IMR 90 P2
83.0	H10	4.3	LDHA_1	55.0	IMR 90 P2
83.5	H10	3.91	LDHA_1	55.0	IMR 90 P2
84.0	H10	3.45	LDHA_1	55.0	IMR 90 P2
84.5	H10	3.15	LDHA_1	55.0	IMR 90 P2
85.0	H10	3.14	LDHA_1	55.0	IMR 90 P2
85.5	H10	3.15	LDHA_1	55.0	IMR 90 P2
86.0	H10	2.85	LDHA_1	55.0	IMR 90 P2
86.5	H10	2.67	LDHA_1	55.0	IMR 90 P2
87.0	H10	2.62	LDHA_1	55.0	IMR 90 P2
87.5	H10	2.39	LDHA_1	55.0	IMR 90 P2
88.0	H10	2.26	LDHA_1	55.0	IMR 90 P2
88.5	H10	2.49	LDHA_1	55.0	IMR 90 P2
89.0	H10	2.37	LDHA_1	55.0	IMR 90 P2
89.5	H10	1.93	LDHA_1	55.0	IMR 90 P2
90.0	H10	2.04	LDHA_1	55.0	IMR 90 P2
90.5	H10	2.08	LDHA_1	55.0	IMR 90 P2
91.0	H10	1.68	LDHA_1	55.0	IMR 90 P2
91.5	H10	1.62	LDHA_1	55.0	IMR 90 P2
92.0	H10	1.62	LDHA_1	55.0	IMR 90 P2
92.5	H10	1.31	LDHA_1	55.0	IMR 90 P2
93.0	H10	1.05	LDHA_1	55.0	IMR 90 P2
93.5	H10	1.25	LDHA_1	55.0	IMR 90 P2
94.0	H10	1.32	LDHA_1	55.0	IMR 90 P2
94.5	H10	2.04	LDHA_1	55.0	IMR 90 P2
95.0	H10	1.32	LDHA_1	55.0	IMR 90 P2
55.0	A10	14.11	LDHA_1	65.0	IMR 90 P11
55.5	A10	30.57	LDHA_1	65.0	IMR 90 P11
56.0	A10	28.22	LDHA_1	65.0	IMR 90 P11
56.5	A10	28.22	LDHA_1	65.0	IMR 90 P11
57.0	A10	28.22	LDHA_1	65.0	IMR 90 P11
57.5	A10	28.22	LDHA_1	65.0	IMR 90 P11
58.0	A10	28.23	LDHA_1	65.0	IMR 90 P11
58.5	A10	28.3	LDHA_1	65.0	IMR 90 P11
59.0	A10	27.22	LDHA_1	65.0	IMR 90 P11
59.5	A10	24.14	LDHA_1	65.0	IMR 90 P11
60.0	A10	21.45	LDHA_1	65.0	IMR 90 P11
60.5	A10	19.62	LDHA_1	65.0	IMR 90 P11
61.0	A10	16.05	LDHA_1	65.0	IMR 90 P11
61.5	A10	13.21	LDHA_1	65.0	IMR 90 P11
62.0	A10	12.94	LDHA_1	65.0	IMR 90 P11
62.5	A10	12.69	LDHA_1	65.0	IMR 90 P11
63.0	A10	13.55	LDHA_1	65.0	IMR 90 P11
63.5	A10	18.37	LDHA_1	65.0	IMR 90 P11
64.0	A10	26.51	LDHA_1	65.0	IMR 90 P11
64.5	A10	36.55	LDHA_1	65.0	IMR 90 P11
65.0	A10	48.9	LDHA_1	65.0	IMR 90 P11
65.5	A10	62.71	LDHA_1	65.0	IMR 90 P11
66.0	A10	75.79	LDHA_1	65.0	IMR 90 P11
66.5	A10	86.46	LDHA_1	65.0	IMR 90 P11
67.0	A10	95.19	LDHA_1	65.0	IMR 90 P11
67.5	A10	101.86	LDHA_1	65.0	IMR 90 P11
68.0	A10	105.42	LDHA_1	65.0	IMR 90 P11
68.5	A10	106.87	LDHA_1	65.0	IMR 90 P11
69.0	A10	107.35	LDHA_1	65.0	IMR 90 P11
69.5	A10	106.1	LDHA_1	65.0	IMR 90 P11
70.0	A10	104.2	LDHA_1	65.0	IMR 90 P11
70.5	A10	103.76	LDHA_1	65.0	IMR 90 P11
71.0	A10	104.1	LDHA_1	65.0	IMR 90 P11
71.5	A10	105.0	LDHA_1	65.0	IMR 90 P11
72.0	A10	107.46	LDHA_1	65.0	IMR 90 P11
72.5	A10	110.49	LDHA_1	65.0	IMR 90 P11
73.0	A10	113.52	LDHA_1	65.0	IMR 90 P11
73.5	A10	122.05	LDHA_1	65.0	IMR 90 P11
74.0	A10	141.66	LDHA_1	65.0	IMR 90 P11
74.5	A10	173.5	LDHA_1	65.0	IMR 90 P11
75.0	A10	224.66	LDHA_1	65.0	IMR 90 P11
75.5	A10	299.77	LDHA_1	65.0	IMR 90 P11
76.0	A10	378.7	LDHA_1	65.0	IMR 90 P11
76.5	A10	436.94	LDHA_1	65.0	IMR 90 P11
77.0	A10	465.55	LDHA_1	65.0	IMR 90 P11
77.5	A10	449.5	LDHA_1	65.0	IMR 90 P11
78.0	A10	378.38	LDHA_1	65.0	IMR 90 P11
78.5	A10	276.97	LDHA_1	65.0	IMR 90 P11
79.0	A10	178.77	LDHA_1	65.0	IMR 90 P11
79.5	A10	96.72	LDHA_1	65.0	IMR 90 P11
80.0	A10	39.63	LDHA_1	65.0	IMR 90 P11
80.5	A10	12.81	LDHA_1	65.0	IMR 90 P11
81.0	A10	6.43	LDHA_1	65.0	IMR 90 P11
81.5	A10	6.04	LDHA_1	65.0	IMR 90 P11
82.0	A10	5.84	LDHA_1	65.0	IMR 90 P11
82.5	A10	5.28	LDHA_1	65.0	IMR 90 P11
83.0	A10	4.16	LDHA_1	65.0	IMR 90 P11
83.5	A10	3.28	LDHA_1	65.0	IMR 90 P11
84.0	A10	2.63	LDHA_1	65.0	IMR 90 P11
84.5	A10	2.18	LDHA_1	65.0	IMR 90 P11
85.0	A10	2.22	LDHA_1	65.0	IMR 90 P11
85.5	A10	2.65	LDHA_1	65.0	IMR 90 P11
86.0	A10	2.59	LDHA_1	65.0	IMR 90 P11
86.5	A10	2.44	LDHA_1	65.0	IMR 90 P11
87.0	A10	2.76	LDHA_1	65.0	IMR 90 P11
87.5	A10	2.77	LDHA_1	65.0	IMR 90 P11
88.0	A10	2.81	LDHA_1	65.0	IMR 90 P11
88.5	A10	2.94	LDHA_1	65.0	IMR 90 P11
89.0	A10	2.46	LDHA_1	65.0	IMR 90 P11
89.5	A10	1.76	LDHA_1	65.0	IMR 90 P11
90.0	A10	1.2	LDHA_1	65.0	IMR 90 P11
90.5	A10	0.57	LDHA_1	65.0	IMR 90 P11
91.0	A10	0.55	LDHA_1	65.0	IMR 90 P11
91.5	A10	1.53	LDHA_1	65.0	IMR 90 P11
92.0	A10	1.95	LDHA_1	65.0	IMR 90 P11
92.5	A10	1.88	LDHA_1	65.0	IMR 90 P11
93.0	A10	2.29	LDHA_1	65.0	IMR 90 P11
93.5	A10	2.13	LDHA_1	65.0	IMR 90 P11
94.0	A10	1.51	LDHA_1	65.0	IMR 90 P11
94.5	A10	1.21	LDHA_1	65.0	IMR 90 P11
95.0	A10	0.5	LDHA_1	65.0	IMR 90 P11
55.0	B10	12.09	LDHA_1	64.5	IMR 90 P11
55.5	B10	26.2	LDHA_1	64.5	IMR 90 P11
56.0	B10	24.19	LDHA_1	64.5	IMR 90 P11
56.5	B10	24.19	LDHA_1	64.5	IMR 90 P11
57.0	B10	24.19	LDHA_1	64.5	IMR 90 P11
57.5	B10	24.22	LDHA_1	64.5	IMR 90 P11
58.0	B10	24.06	LDHA_1	64.5	IMR 90 P11
58.5	B10	23.55	LDHA_1	64.5	IMR 90 P11
59.0	B10	22.64	LDHA_1	64.5	IMR 90 P11
59.5	B10	21.36	LDHA_1	64.5	IMR 90 P11
60.0	B10	19.97	LDHA_1	64.5	IMR 90 P11
60.5	B10	18.34	LDHA_1	64.5	IMR 90 P11
61.0	B10	16.66	LDHA_1	64.5	IMR 90 P11
61.5	B10	15.46	LDHA_1	64.5	IMR 90 P11
62.0	B10	14.92	LDHA_1	64.5	IMR 90 P11
62.5	B10	15.09	LDHA_1	64.5	IMR 90 P11
63.0	B10	16.73	LDHA_1	64.5	IMR 90 P11
63.5	B10	20.58	LDHA_1	64.5	IMR 90 P11
64.0	B10	27.17	LDHA_1	64.5	IMR 90 P11
64.5	B10	36.79	LDHA_1	64.5	IMR 90 P11
65.0	B10	49.24	LDHA_1	64.5	IMR 90 P11
65.5	B10	62.83	LDHA_1	64.5	IMR 90 P11
66.0	B10	75.69	LDHA_1	64.5	IMR 90 P11
66.5	B10	87.02	LDHA_1	64.5	IMR 90 P11
67.0	B10	95.09	LDHA_1	64.5	IMR 90 P11
67.5	B10	99.32	LDHA_1	64.5	IMR 90 P11
68.0	B10	101.71	LDHA_1	64.5	IMR 90 P11
68.5	B10	103.04	LDHA_1	64.5	IMR 90 P11
69.0	B10	102.79	LDHA_1	64.5	IMR 90 P11
69.5	B10	102.98	LDHA_1	64.5	IMR 90 P11
70.0	B10	104.44	LDHA_1	64.5	IMR 90 P11
70.5	B10	105.71	LDHA_1	64.5	IMR 90 P11
71.0	B10	106.68	LDHA_1	64.5	IMR 90 P11
71.5	B10	108.27	LDHA_1	64.5	IMR 90 P11
72.0	B10	110.01	LDHA_1	64.5	IMR 90 P11
72.5	B10	111.42	LDHA_1	64.5	IMR 90 P11
73.0	B10	114.66	LDHA_1	64.5	IMR 90 P11
73.5	B10	124.94	LDHA_1	64.5	IMR 90 P11
74.0	B10	145.81	LDHA_1	64.5	IMR 90 P11
74.5	B10	179.66	LDHA_1	64.5	IMR 90 P11
75.0	B10	234.26	LDHA_1	64.5	IMR 90 P11
75.5	B10	311.19	LDHA_1	64.5	IMR 90 P11
76.0	B10	390.27	LDHA_1	64.5	IMR 90 P11
76.5	B10	449.02	LDHA_1	64.5	IMR 90 P11
77.0	B10	476.79	LDHA_1	64.5	IMR 90 P11
77.5	B10	457.56	LDHA_1	64.5	IMR 90 P11
78.0	B10	382.91	LDHA_1	64.5	IMR 90 P11
78.5	B10	278.83	LDHA_1	64.5	IMR 90 P11
79.0	B10	178.43	LDHA_1	64.5	IMR 90 P11
79.5	B10	95.09	LDHA_1	64.5	IMR 90 P11
80.0	B10	38.07	LDHA_1	64.5	IMR 90 P11
80.5	B10	11.98	LDHA_1	64.5	IMR 90 P11
81.0	B10	5.89	LDHA_1	64.5	IMR 90 P11
81.5	B10	5.76	LDHA_1	64.5	IMR 90 P11
82.0	B10	5.65	LDHA_1	64.5	IMR 90 P11
82.5	B10	4.58	LDHA_1	64.5	IMR 90 P11
83.0	B10	3.77	LDHA_1	64.5	IMR 90 P11
83.5	B10	3.34	LDHA_1	64.5	IMR 90 P11
84.0	B10	2.49	LDHA_1	64.5	IMR 90 P11
84.5	B10	2.2	LDHA_1	64.5	IMR 90 P11
85.0	B10	2.45	LDHA_1	64.5	IMR 90 P11
85.5	B10	2.36	LDHA_1	64.5	IMR 90 P11
86.0	B10	1.97	LDHA_1	64.5	IMR 90 P11
86.5	B10	1.8	LDHA_1	64.5	IMR 90 P11
87.0	B10	1.71	LDHA_1	64.5	IMR 90 P11
87.5	B10	1.56	LDHA_1	64.5	IMR 90 P11
88.0	B10	1.7	LDHA_1	64.5	IMR 90 P11
88.5	B10	2.49	LDHA_1	64.5	IMR 90 P11
89.0	B10	3.08	LDHA_1	64.5	IMR 90 P11
89.5	B10	2.94	LDHA_1	64.5	IMR 90 P11
90.0	B10	2.9	LDHA_1	64.5	IMR 90 P11
90.5	B10	2.91	LDHA_1	64.5	IMR 90 P11
91.0	B10	2.25	LDHA_1	64.5	IMR 90 P11
91.5	B10	1.92	LDHA_1	64.5	IMR 90 P11
92.0	B10	2.12	LDHA_1	64.5	IMR 90 P11
92.5	B10	2.09	LDHA_1	64.5	IMR 90 P11
93.0	B10	1.78	LDHA_1	64.5	IMR 90 P11
93.5	B10	1.62	LDHA_1	64.5	IMR 90 P11
94.0	B10	1.57	LDHA_1	64.5	IMR 90 P11
94.5	B10	1.41	LDHA_1	64.5	IMR 90 P11
95.0	B10	0.65	LDHA_1	64.5	IMR 90 P11
55.0	C10	9.87	LDHA_1	63.3	IMR 90 P11
55.5	C10	21.38	LDHA_1	63.3	IMR 90 P11
56.0	C10	19.73	LDHA_1	63.3	IMR 90 P11
56.5	C10	19.73	LDHA_1	63.3	IMR 90 P11
57.0	C10	19.73	LDHA_1	63.3	IMR 90 P11
57.5	C10	19.58	LDHA_1	63.3	IMR 90 P11
58.0	C10	20.67	LDHA_1	63.3	IMR 90 P11
58.5	C10	21.52	LDHA_1	63.3	IMR 90 P11
59.0	C10	20.99	LDHA_1	63.3	IMR 90 P11
59.5	C10	19.49	LDHA_1	63.3	IMR 90 P11
60.0	C10	18.19	LDHA_1	63.3	IMR 90 P11
60.5	C10	17.11	LDHA_1	63.3	IMR 90 P11
61.0	C10	15.99	LDHA_1	63.3	IMR 90 P11
61.5	C10	16.01	LDHA_1	63.3	IMR 90 P11
62.0	C10	15.92	LDHA_1	63.3	IMR 90 P11
62.5	C10	16.31	LDHA_1	63.3	IMR 90 P11
63.0	C10	17.89	LDHA_1	63.3	IMR 90 P11
63.5	C10	20.57	LDHA_1	63.3	IMR 90 P11
64.0	C10	25.42	LDHA_1	63.3	IMR 90 P11
64.5	C10	33.74	LDHA_1	63.3	IMR 90 P11
65.0	C10	44.85	LDHA_1	63.3	IMR 90 P11
65.5	C10	57.93	LDHA_1	63.3	IMR 90 P11
66.0	C10	71.41	LDHA_1	63.3	IMR 90 P11
66.5	C10	82.99	LDHA_1	63.3	IMR 90 P11
67.0	C10	92.48	LDHA_1	63.3	IMR 90 P11
67.5	C10	99.38	LDHA_1	63.3	IMR 90 P11
68.0	C10	103.13	LDHA_1	63.3	IMR 90 P11
68.5	C10	104.77	LDHA_1	63.3	IMR 90 P11
69.0	C10	106.03	LDHA_1	63.3	IMR 90 P11
69.5	C10	107.98	LDHA_1	63.3	IMR 90 P11
70.0	C10	108.86	LDHA_1	63.3	IMR 90 P11
70.5	C10	109.1	LDHA_1	63.3	IMR 90 P11
71.0	C10	110.66	LDHA_1	63.3	IMR 90 P11
71.5	C10	111.76	LDHA_1	63.3	IMR 90 P11
72.0	C10	110.38	LDHA_1	63.3	IMR 90 P11
72.5	C10	111.14	LDHA_1	63.3	IMR 90 P11
73.0	C10	115.8	LDHA_1	63.3	IMR 90 P11
73.5	C10	125.26	LDHA_1	63.3	IMR 90 P11
74.0	C10	145.98	LDHA_1	63.3	IMR 90 P11
74.5	C10	181.98	LDHA_1	63.3	IMR 90 P11
75.0	C10	238.25	LDHA_1	63.3	IMR 90 P11
75.5	C10	316.87	LDHA_1	63.3	IMR 90 P11
76.0	C10	399.81	LDHA_1	63.3	IMR 90 P11
76.5	C10	463.12	LDHA_1	63.3	IMR 90 P11
77.0	C10	494.72	LDHA_1	63.3	IMR 90 P11
77.5	C10	477.09	LDHA_1	63.3	IMR 90 P11
78.0	C10	401.47	LDHA_1	63.3	IMR 90 P11
78.5	C10	294.35	LDHA_1	63.3	IMR 90 P11
79.0	C10	189.37	LDHA_1	63.3	IMR 90 P11
79.5	C10	101.46	LDHA_1	63.3	IMR 90 P11
80.0	C10	40.95	LDHA_1	63.3	IMR 90 P11
80.5	C10	12.95	LDHA_1	63.3	IMR 90 P11
81.0	C10	6.18	LDHA_1	63.3	IMR 90 P11
81.5	C10	5.81	LDHA_1	63.3	IMR 90 P11
82.0	C10	5.52	LDHA_1	63.3	IMR 90 P11
82.5	C10	4.61	LDHA_1	63.3	IMR 90 P11
83.0	C10	4.03	LDHA_1	63.3	IMR 90 P11
83.5	C10	3.8	LDHA_1	63.3	IMR 90 P11
84.0	C10	3.16	LDHA_1	63.3	IMR 90 P11
84.5	C10	2.82	LDHA_1	63.3	IMR 90 P11
85.0	C10	3.36	LDHA_1	63.3	IMR 90 P11
85.5	C10	3.18	LDHA_1	63.3	IMR 90 P11
86.0	C10	2.71	LDHA_1	63.3	IMR 90 P11
86.5	C10	3.23	LDHA_1	63.3	IMR 90 P11
87.0	C10	3.35	LDHA_1	63.3	IMR 90 P11
87.5	C10	2.56	LDHA_1	63.3	IMR 90 P11
88.0	C10	2.29	LDHA_1	63.3	IMR 90 P11
88.5	C10	2.0	LDHA_1	63.3	IMR 90 P11
89.0	C10	1.08	LDHA_1	63.3	IMR 90 P11
89.5	C10	0.67	LDHA_1	63.3	IMR 90 P11
90.0	C10	0.91	LDHA_1	63.3	IMR 90 P11
90.5	C10	1.5	LDHA_1	63.3	IMR 90 P11
91.0	C10	1.98	LDHA_1	63.3	IMR 90 P11
91.5	C10	2.29	LDHA_1	63.3	IMR 90 P11
92.0	C10	2.88	LDHA_1	63.3	IMR 90 P11
92.5	C10	3.12	LDHA_1	63.3	IMR 90 P11
93.0	C10	2.93	LDHA_1	63.3	IMR 90 P11
93.5	C10	2.8	LDHA_1	63.3	IMR 90 P11
94.0	C10	2.81	LDHA_1	63.3	IMR 90 P11
94.5	C10	2.54	LDHA_1	63.3	IMR 90 P11
95.0	C10	0.95	LDHA_1	63.3	IMR 90 P11
55.0	D10	5.69	LDHA_1	61.4	IMR 90 P11
55.5	D10	12.33	LDHA_1	61.4	IMR 90 P11
56.0	D10	11.38	LDHA_1	61.4	IMR 90 P11
56.5	D10	11.38	LDHA_1	61.4	IMR 90 P11
57.0	D10	11.38	LDHA_1	61.4	IMR 90 P11
57.5	D10	11.28	LDHA_1	61.4	IMR 90 P11
58.0	D10	12.0	LDHA_1	61.4	IMR 90 P11
58.5	D10	12.71	LDHA_1	61.4	IMR 90 P11
59.0	D10	12.72	LDHA_1	61.4	IMR 90 P11
59.5	D10	12.28	LDHA_1	61.4	IMR 90 P11
60.0	D10	11.83	LDHA_1	61.4	IMR 90 P11
60.5	D10	11.05	LDHA_1	61.4	IMR 90 P11
61.0	D10	9.73	LDHA_1	61.4	IMR 90 P11
61.5	D10	9.29	LDHA_1	61.4	IMR 90 P11
62.0	D10	10.27	LDHA_1	61.4	IMR 90 P11
62.5	D10	11.7	LDHA_1	61.4	IMR 90 P11
63.0	D10	14.13	LDHA_1	61.4	IMR 90 P11
63.5	D10	18.78	LDHA_1	61.4	IMR 90 P11
64.0	D10	24.87	LDHA_1	61.4	IMR 90 P11
64.5	D10	32.59	LDHA_1	61.4	IMR 90 P11
65.0	D10	43.04	LDHA_1	61.4	IMR 90 P11
65.5	D10	55.32	LDHA_1	61.4	IMR 90 P11
66.0	D10	67.49	LDHA_1	61.4	IMR 90 P11
66.5	D10	78.79	LDHA_1	61.4	IMR 90 P11
67.0	D10	87.85	LDHA_1	61.4	IMR 90 P11
67.5	D10	94.05	LDHA_1	61.4	IMR 90 P11
68.0	D10	97.8	LDHA_1	61.4	IMR 90 P11
68.5	D10	99.91	LDHA_1	61.4	IMR 90 P11
69.0	D10	101.12	LDHA_1	61.4	IMR 90 P11
69.5	D10	102.29	LDHA_1	61.4	IMR 90 P11
70.0	D10	103.25	LDHA_1	61.4	IMR 90 P11
70.5	D10	104.55	LDHA_1	61.4	IMR 90 P11
71.0	D10	106.07	LDHA_1	61.4	IMR 90 P11
71.5	D10	107.13	LDHA_1	61.4	IMR 90 P11
72.0	D10	108.42	LDHA_1	61.4	IMR 90 P11
72.5	D10	110.27	LDHA_1	61.4	IMR 90 P11
73.0	D10	112.7	LDHA_1	61.4	IMR 90 P11
73.5	D10	120.01	LDHA_1	61.4	IMR 90 P11
74.0	D10	137.44	LDHA_1	61.4	IMR 90 P11
74.5	D10	167.39	LDHA_1	61.4	IMR 90 P11
75.0	D10	218.02	LDHA_1	61.4	IMR 90 P11
75.5	D10	292.92	LDHA_1	61.4	IMR 90 P11
76.0	D10	373.89	LDHA_1	61.4	IMR 90 P11
76.5	D10	437.94	LDHA_1	61.4	IMR 90 P11
77.0	D10	472.53	LDHA_1	61.4	IMR 90 P11
77.5	D10	460.41	LDHA_1	61.4	IMR 90 P11
78.0	D10	391.78	LDHA_1	61.4	IMR 90 P11
78.5	D10	290.48	LDHA_1	61.4	IMR 90 P11
79.0	D10	189.06	LDHA_1	61.4	IMR 90 P11
79.5	D10	103.04	LDHA_1	61.4	IMR 90 P11
80.0	D10	42.35	LDHA_1	61.4	IMR 90 P11
80.5	D10	12.81	LDHA_1	61.4	IMR 90 P11
81.0	D10	4.74	LDHA_1	61.4	IMR 90 P11
81.5	D10	4.02	LDHA_1	61.4	IMR 90 P11
82.0	D10	4.39	LDHA_1	61.4	IMR 90 P11
82.5	D10	4.68	LDHA_1	61.4	IMR 90 P11
83.0	D10	4.74	LDHA_1	61.4	IMR 90 P11
83.5	D10	4.34	LDHA_1	61.4	IMR 90 P11
84.0	D10	3.54	LDHA_1	61.4	IMR 90 P11
84.5	D10	3.07	LDHA_1	61.4	IMR 90 P11
85.0	D10	2.58	LDHA_1	61.4	IMR 90 P11
85.5	D10	2.16	LDHA_1	61.4	IMR 90 P11
86.0	D10	2.25	LDHA_1	61.4	IMR 90 P11
86.5	D10	2.52	LDHA_1	61.4	IMR 90 P11
87.0	D10	2.3	LDHA_1	61.4	IMR 90 P11
87.5	D10	1.9	LDHA_1	61.4	IMR 90 P11
88.0	D10	1.77	LDHA_1	61.4	IMR 90 P11
88.5	D10	1.7	LDHA_1	61.4	IMR 90 P11
89.0	D10	1.51	LDHA_1	61.4	IMR 90 P11
89.5	D10	1.4	LDHA_1	61.4	IMR 90 P11
90.0	D10	2.19	LDHA_1	61.4	IMR 90 P11
90.5	D10	2.89	LDHA_1	61.4	IMR 90 P11
91.0	D10	3.03	LDHA_1	61.4	IMR 90 P11
91.5	D10	3.1	LDHA_1	61.4	IMR 90 P11
92.0	D10	3.27	LDHA_1	61.4	IMR 90 P11
92.5	D10	2.69	LDHA_1	61.4	IMR 90 P11
93.0	D10	1.85	LDHA_1	61.4	IMR 90 P11
93.5	D10	0.62	LDHA_1	61.4	IMR 90 P11
94.0	D10	0.03	LDHA_1	61.4	IMR 90 P11
94.5	D10	-2.0	LDHA_1	61.4	IMR 90 P11
95.0	D10	-1.9	LDHA_1	61.4	IMR 90 P11
55.0	E10	0.65	LDHA_1	59.0	IMR 90 P11
55.5	E10	1.41	LDHA_1	59.0	IMR 90 P11
56.0	E10	1.3	LDHA_1	59.0	IMR 90 P11
56.5	E10	1.3	LDHA_1	59.0	IMR 90 P11
57.0	E10	1.3	LDHA_1	59.0	IMR 90 P11
57.5	E10	1.16	LDHA_1	59.0	IMR 90 P11
58.0	E10	1.95	LDHA_1	59.0	IMR 90 P11
58.5	E10	4.2	LDHA_1	59.0	IMR 90 P11
59.0	E10	5.42	LDHA_1	59.0	IMR 90 P11
59.5	E10	5.7	LDHA_1	59.0	IMR 90 P11
60.0	E10	6.16	LDHA_1	59.0	IMR 90 P11
60.5	E10	6.03	LDHA_1	59.0	IMR 90 P11
61.0	E10	5.82	LDHA_1	59.0	IMR 90 P11
61.5	E10	7.15	LDHA_1	59.0	IMR 90 P11
62.0	E10	8.33	LDHA_1	59.0	IMR 90 P11
62.5	E10	9.43	LDHA_1	59.0	IMR 90 P11
63.0	E10	12.29	LDHA_1	59.0	IMR 90 P11
63.5	E10	16.2	LDHA_1	59.0	IMR 90 P11
64.0	E10	21.05	LDHA_1	59.0	IMR 90 P11
64.5	E10	29.18	LDHA_1	59.0	IMR 90 P11
65.0	E10	40.71	LDHA_1	59.0	IMR 90 P11
65.5	E10	53.17	LDHA_1	59.0	IMR 90 P11
66.0	E10	65.98	LDHA_1	59.0	IMR 90 P11
66.5	E10	78.05	LDHA_1	59.0	IMR 90 P11
67.0	E10	87.18	LDHA_1	59.0	IMR 90 P11
67.5	E10	91.73	LDHA_1	59.0	IMR 90 P11
68.0	E10	93.45	LDHA_1	59.0	IMR 90 P11
68.5	E10	94.26	LDHA_1	59.0	IMR 90 P11
69.0	E10	93.9	LDHA_1	59.0	IMR 90 P11
69.5	E10	93.03	LDHA_1	59.0	IMR 90 P11
70.0	E10	94.07	LDHA_1	59.0	IMR 90 P11
70.5	E10	96.46	LDHA_1	59.0	IMR 90 P11
71.0	E10	98.09	LDHA_1	59.0	IMR 90 P11
71.5	E10	99.59	LDHA_1	59.0	IMR 90 P11
72.0	E10	101.95	LDHA_1	59.0	IMR 90 P11
72.5	E10	103.99	LDHA_1	59.0	IMR 90 P11
73.0	E10	105.6	LDHA_1	59.0	IMR 90 P11
73.5	E10	111.7	LDHA_1	59.0	IMR 90 P11
74.0	E10	127.19	LDHA_1	59.0	IMR 90 P11
74.5	E10	153.79	LDHA_1	59.0	IMR 90 P11
75.0	E10	199.2	LDHA_1	59.0	IMR 90 P11
75.5	E10	268.48	LDHA_1	59.0	IMR 90 P11
76.0	E10	343.55	LDHA_1	59.0	IMR 90 P11
76.5	E10	401.03	LDHA_1	59.0	IMR 90 P11
77.0	E10	430.56	LDHA_1	59.0	IMR 90 P11
77.5	E10	416.92	LDHA_1	59.0	IMR 90 P11
78.0	E10	350.15	LDHA_1	59.0	IMR 90 P11
78.5	E10	254.69	LDHA_1	59.0	IMR 90 P11
79.0	E10	163.07	LDHA_1	59.0	IMR 90 P11
79.5	E10	87.29	LDHA_1	59.0	IMR 90 P11
80.0	E10	34.85	LDHA_1	59.0	IMR 90 P11
80.5	E10	11.66	LDHA_1	59.0	IMR 90 P11
81.0	E10	6.86	LDHA_1	59.0	IMR 90 P11
81.5	E10	6.0	LDHA_1	59.0	IMR 90 P11
82.0	E10	5.59	LDHA_1	59.0	IMR 90 P11
82.5	E10	5.29	LDHA_1	59.0	IMR 90 P11
83.0	E10	4.19	LDHA_1	59.0	IMR 90 P11
83.5	E10	3.43	LDHA_1	59.0	IMR 90 P11
84.0	E10	3.13	LDHA_1	59.0	IMR 90 P11
84.5	E10	2.53	LDHA_1	59.0	IMR 90 P11
85.0	E10	2.37	LDHA_1	59.0	IMR 90 P11
85.5	E10	2.5	LDHA_1	59.0	IMR 90 P11
86.0	E10	2.55	LDHA_1	59.0	IMR 90 P11
86.5	E10	2.62	LDHA_1	59.0	IMR 90 P11
87.0	E10	2.62	LDHA_1	59.0	IMR 90 P11
87.5	E10	2.7	LDHA_1	59.0	IMR 90 P11
88.0	E10	2.84	LDHA_1	59.0	IMR 90 P11
88.5	E10	2.34	LDHA_1	59.0	IMR 90 P11
89.0	E10	1.95	LDHA_1	59.0	IMR 90 P11
89.5	E10	2.05	LDHA_1	59.0	IMR 90 P11
90.0	E10	1.89	LDHA_1	59.0	IMR 90 P11
90.5	E10	1.97	LDHA_1	59.0	IMR 90 P11
91.0	E10	2.46	LDHA_1	59.0	IMR 90 P11
91.5	E10	2.78	LDHA_1	59.0	IMR 90 P11
92.0	E10	2.78	LDHA_1	59.0	IMR 90 P11
92.5	E10	2.53	LDHA_1	59.0	IMR 90 P11
93.0	E10	2.3	LDHA_1	59.0	IMR 90 P11
93.5	E10	2.0	LDHA_1	59.0	IMR 90 P11
94.0	E10	1.7	LDHA_1	59.0	IMR 90 P11
94.5	E10	1.41	LDHA_1	59.0	IMR 90 P11
95.0	E10	0.52	LDHA_1	59.0	IMR 90 P11
55.0	F10	-2.63	LDHA_1	57.0	IMR 90 P11
55.5	F10	-5.7	LDHA_1	57.0	IMR 90 P11
56.0	F10	-5.26	LDHA_1	57.0	IMR 90 P11
56.5	F10	-5.26	LDHA_1	57.0	IMR 90 P11
57.0	F10	-5.26	LDHA_1	57.0	IMR 90 P11
57.5	F10	-5.39	LDHA_1	57.0	IMR 90 P11
58.0	F10	-4.6	LDHA_1	57.0	IMR 90 P11
58.5	F10	-3.04	LDHA_1	57.0	IMR 90 P11
59.0	F10	-1.31	LDHA_1	57.0	IMR 90 P11
59.5	F10	0.03	LDHA_1	57.0	IMR 90 P11
60.0	F10	1.0	LDHA_1	57.0	IMR 90 P11
60.5	F10	2.76	LDHA_1	57.0	IMR 90 P11
61.0	F10	4.14	LDHA_1	57.0	IMR 90 P11
61.5	F10	5.03	LDHA_1	57.0	IMR 90 P11
62.0	F10	6.45	LDHA_1	57.0	IMR 90 P11
62.5	F10	7.78	LDHA_1	57.0	IMR 90 P11
63.0	F10	9.2	LDHA_1	57.0	IMR 90 P11
63.5	F10	12.63	LDHA_1	57.0	IMR 90 P11
64.0	F10	17.62	LDHA_1	57.0	IMR 90 P11
64.5	F10	24.14	LDHA_1	57.0	IMR 90 P11
65.0	F10	33.88	LDHA_1	57.0	IMR 90 P11
65.5	F10	45.66	LDHA_1	57.0	IMR 90 P11
66.0	F10	57.47	LDHA_1	57.0	IMR 90 P11
66.5	F10	68.49	LDHA_1	57.0	IMR 90 P11
67.0	F10	77.66	LDHA_1	57.0	IMR 90 P11
67.5	F10	84.1	LDHA_1	57.0	IMR 90 P11
68.0	F10	87.63	LDHA_1	57.0	IMR 90 P11
68.5	F10	88.97	LDHA_1	57.0	IMR 90 P11
69.0	F10	89.12	LDHA_1	57.0	IMR 90 P11
69.5	F10	88.29	LDHA_1	57.0	IMR 90 P11
70.0	F10	86.82	LDHA_1	57.0	IMR 90 P11
70.5	F10	85.81	LDHA_1	57.0	IMR 90 P11
71.0	F10	85.47	LDHA_1	57.0	IMR 90 P11
71.5	F10	85.65	LDHA_1	57.0	IMR 90 P11
72.0	F10	87.0	LDHA_1	57.0	IMR 90 P11
72.5	F10	89.15	LDHA_1	57.0	IMR 90 P11
73.0	F10	91.72	LDHA_1	57.0	IMR 90 P11
73.5	F10	97.21	LDHA_1	57.0	IMR 90 P11
74.0	F10	109.92	LDHA_1	57.0	IMR 90 P11
74.5	F10	132.75	LDHA_1	57.0	IMR 90 P11
75.0	F10	172.26	LDHA_1	57.0	IMR 90 P11
75.5	F10	232.01	LDHA_1	57.0	IMR 90 P11
76.0	F10	297.28	LDHA_1	57.0	IMR 90 P11
76.5	F10	348.12	LDHA_1	57.0	IMR 90 P11
77.0	F10	374.09	LDHA_1	57.0	IMR 90 P11
77.5	F10	361.36	LDHA_1	57.0	IMR 90 P11
78.0	F10	302.51	LDHA_1	57.0	IMR 90 P11
78.5	F10	219.44	LDHA_1	57.0	IMR 90 P11
79.0	F10	139.4	LDHA_1	57.0	IMR 90 P11
79.5	F10	73.18	LDHA_1	57.0	IMR 90 P11
80.0	F10	28.63	LDHA_1	57.0	IMR 90 P11
80.5	F10	9.36	LDHA_1	57.0	IMR 90 P11
81.0	F10	5.32	LDHA_1	57.0	IMR 90 P11
81.5	F10	4.96	LDHA_1	57.0	IMR 90 P11
82.0	F10	5.1	LDHA_1	57.0	IMR 90 P11
82.5	F10	5.05	LDHA_1	57.0	IMR 90 P11
83.0	F10	4.26	LDHA_1	57.0	IMR 90 P11
83.5	F10	3.74	LDHA_1	57.0	IMR 90 P11
84.0	F10	3.56	LDHA_1	57.0	IMR 90 P11
84.5	F10	2.81	LDHA_1	57.0	IMR 90 P11
85.0	F10	1.96	LDHA_1	57.0	IMR 90 P11
85.5	F10	2.23	LDHA_1	57.0	IMR 90 P11
86.0	F10	2.38	LDHA_1	57.0	IMR 90 P11
86.5	F10	1.99	LDHA_1	57.0	IMR 90 P11
87.0	F10	2.16	LDHA_1	57.0	IMR 90 P11
87.5	F10	2.58	LDHA_1	57.0	IMR 90 P11
88.0	F10	2.37	LDHA_1	57.0	IMR 90 P11
88.5	F10	2.16	LDHA_1	57.0	IMR 90 P11
89.0	F10	2.46	LDHA_1	57.0	IMR 90 P11
89.5	F10	2.41	LDHA_1	57.0	IMR 90 P11
90.0	F10	2.03	LDHA_1	57.0	IMR 90 P11
90.5	F10	1.87	LDHA_1	57.0	IMR 90 P11
91.0	F10	1.9	LDHA_1	57.0	IMR 90 P11
91.5	F10	1.63	LDHA_1	57.0	IMR 90 P11
92.0	F10	1.61	LDHA_1	57.0	IMR 90 P11
92.5	F10	1.84	LDHA_1	57.0	IMR 90 P11
93.0	F10	1.61	LDHA_1	57.0	IMR 90 P11
93.5	F10	1.19	LDHA_1	57.0	IMR 90 P11
94.0	F10	1.12	LDHA_1	57.0	IMR 90 P11
94.5	F10	0.81	LDHA_1	57.0	IMR 90 P11
95.0	F10	0.15	LDHA_1	57.0	IMR 90 P11
55.0	G10	-6.93	LDHA_1	55.7	IMR 90 P11
55.5	G10	-15.02	LDHA_1	55.7	IMR 90 P11
56.0	G10	-13.87	LDHA_1	55.7	IMR 90 P11
56.5	G10	-13.87	LDHA_1	55.7	IMR 90 P11
57.0	G10	-13.87	LDHA_1	55.7	IMR 90 P11
57.5	G10	-14.16	LDHA_1	55.7	IMR 90 P11
58.0	G10	-12.26	LDHA_1	55.7	IMR 90 P11
58.5	G10	-9.49	LDHA_1	55.7	IMR 90 P11
59.0	G10	-7.15	LDHA_1	55.7	IMR 90 P11
59.5	G10	-4.4	LDHA_1	55.7	IMR 90 P11
60.0	G10	-1.19	LDHA_1	55.7	IMR 90 P11
60.5	G10	1.75	LDHA_1	55.7	IMR 90 P11
61.0	G10	4.01	LDHA_1	55.7	IMR 90 P11
61.5	G10	7.16	LDHA_1	55.7	IMR 90 P11
62.0	G10	9.55	LDHA_1	55.7	IMR 90 P11
62.5	G10	10.53	LDHA_1	55.7	IMR 90 P11
63.0	G10	11.74	LDHA_1	55.7	IMR 90 P11
63.5	G10	14.5	LDHA_1	55.7	IMR 90 P11
64.0	G10	17.4	LDHA_1	55.7	IMR 90 P11
64.5	G10	22.41	LDHA_1	55.7	IMR 90 P11
65.0	G10	30.96	LDHA_1	55.7	IMR 90 P11
65.5	G10	41.34	LDHA_1	55.7	IMR 90 P11
66.0	G10	51.92	LDHA_1	55.7	IMR 90 P11
66.5	G10	62.22	LDHA_1	55.7	IMR 90 P11
67.0	G10	70.67	LDHA_1	55.7	IMR 90 P11
67.5	G10	76.52	LDHA_1	55.7	IMR 90 P11
68.0	G10	80.3	LDHA_1	55.7	IMR 90 P11
68.5	G10	81.87	LDHA_1	55.7	IMR 90 P11
69.0	G10	82.73	LDHA_1	55.7	IMR 90 P11
69.5	G10	83.19	LDHA_1	55.7	IMR 90 P11
70.0	G10	82.07	LDHA_1	55.7	IMR 90 P11
70.5	G10	80.47	LDHA_1	55.7	IMR 90 P11
71.0	G10	79.82	LDHA_1	55.7	IMR 90 P11
71.5	G10	79.27	LDHA_1	55.7	IMR 90 P11
72.0	G10	79.27	LDHA_1	55.7	IMR 90 P11
72.5	G10	81.15	LDHA_1	55.7	IMR 90 P11
73.0	G10	83.99	LDHA_1	55.7	IMR 90 P11
73.5	G10	88.91	LDHA_1	55.7	IMR 90 P11
74.0	G10	99.66	LDHA_1	55.7	IMR 90 P11
74.5	G10	119.6	LDHA_1	55.7	IMR 90 P11
75.0	G10	155.3	LDHA_1	55.7	IMR 90 P11
75.5	G10	208.8	LDHA_1	55.7	IMR 90 P11
76.0	G10	267.68	LDHA_1	55.7	IMR 90 P11
76.5	G10	314.52	LDHA_1	55.7	IMR 90 P11
77.0	G10	338.22	LDHA_1	55.7	IMR 90 P11
77.5	G10	325.91	LDHA_1	55.7	IMR 90 P11
78.0	G10	273.04	LDHA_1	55.7	IMR 90 P11
78.5	G10	198.11	LDHA_1	55.7	IMR 90 P11
79.0	G10	125.5	LDHA_1	55.7	IMR 90 P11
79.5	G10	66.31	LDHA_1	55.7	IMR 90 P11
80.0	G10	25.93	LDHA_1	55.7	IMR 90 P11
80.5	G10	7.66	LDHA_1	55.7	IMR 90 P11
81.0	G10	4.26	LDHA_1	55.7	IMR 90 P11
81.5	G10	4.27	LDHA_1	55.7	IMR 90 P11
82.0	G10	3.94	LDHA_1	55.7	IMR 90 P11
82.5	G10	4.62	LDHA_1	55.7	IMR 90 P11
83.0	G10	4.77	LDHA_1	55.7	IMR 90 P11
83.5	G10	3.57	LDHA_1	55.7	IMR 90 P11
84.0	G10	2.8	LDHA_1	55.7	IMR 90 P11
84.5	G10	2.52	LDHA_1	55.7	IMR 90 P11
85.0	G10	2.08	LDHA_1	55.7	IMR 90 P11
85.5	G10	1.99	LDHA_1	55.7	IMR 90 P11
86.0	G10	2.28	LDHA_1	55.7	IMR 90 P11
86.5	G10	2.54	LDHA_1	55.7	IMR 90 P11
87.0	G10	2.63	LDHA_1	55.7	IMR 90 P11
87.5	G10	1.98	LDHA_1	55.7	IMR 90 P11
88.0	G10	1.72	LDHA_1	55.7	IMR 90 P11
88.5	G10	2.17	LDHA_1	55.7	IMR 90 P11
89.0	G10	2.19	LDHA_1	55.7	IMR 90 P11
89.5	G10	2.14	LDHA_1	55.7	IMR 90 P11
90.0	G10	2.47	LDHA_1	55.7	IMR 90 P11
90.5	G10	2.7	LDHA_1	55.7	IMR 90 P11
91.0	G10	2.3	LDHA_1	55.7	IMR 90 P11
91.5	G10	2.07	LDHA_1	55.7	IMR 90 P11
92.0	G10	2.12	LDHA_1	55.7	IMR 90 P11
92.5	G10	2.14	LDHA_1	55.7	IMR 90 P11
93.0	G10	2.09	LDHA_1	55.7	IMR 90 P11
93.5	G10	1.42	LDHA_1	55.7	IMR 90 P11
94.0	G10	1.26	LDHA_1	55.7	IMR 90 P11
94.5	G10	-0.47	LDHA_1	55.7	IMR 90 P11
95.0	G10	-1.16	LDHA_1	55.7	IMR 90 P11
55.0	H10	-5.93	LDHA_1	55.0	IMR 90 P11
55.5	H10	-12.85	LDHA_1	55.0	IMR 90 P11
56.0	H10	-11.86	LDHA_1	55.0	IMR 90 P11
56.5	H10	-11.86	LDHA_1	55.0	IMR 90 P11
57.0	H10	-11.86	LDHA_1	55.0	IMR 90 P11
57.5	H10	-12.04	LDHA_1	55.0	IMR 90 P11
58.0	H10	-10.91	LDHA_1	55.0	IMR 90 P11
58.5	H10	-8.81	LDHA_1	55.0	IMR 90 P11
59.0	H10	-6.71	LDHA_1	55.0	IMR 90 P11
59.5	H10	-4.26	LDHA_1	55.0	IMR 90 P11
60.0	H10	-2.33	LDHA_1	55.0	IMR 90 P11
60.5	H10	0.3	LDHA_1	55.0	IMR 90 P11
61.0	H10	3.94	LDHA_1	55.0	IMR 90 P11
61.5	H10	7.36	LDHA_1	55.0	IMR 90 P11
62.0	H10	10.1	LDHA_1	55.0	IMR 90 P11
62.5	H10	12.47	LDHA_1	55.0	IMR 90 P11
63.0	H10	14.73	LDHA_1	55.0	IMR 90 P11
63.5	H10	16.68	LDHA_1	55.0	IMR 90 P11
64.0	H10	18.7	LDHA_1	55.0	IMR 90 P11
64.5	H10	22.26	LDHA_1	55.0	IMR 90 P11
65.0	H10	27.53	LDHA_1	55.0	IMR 90 P11
65.5	H10	33.73	LDHA_1	55.0	IMR 90 P11
66.0	H10	41.9	LDHA_1	55.0	IMR 90 P11
66.5	H10	51.37	LDHA_1	55.0	IMR 90 P11
67.0	H10	59.75	LDHA_1	55.0	IMR 90 P11
67.5	H10	67.14	LDHA_1	55.0	IMR 90 P11
68.0	H10	73.05	LDHA_1	55.0	IMR 90 P11
68.5	H10	75.96	LDHA_1	55.0	IMR 90 P11
69.0	H10	76.62	LDHA_1	55.0	IMR 90 P11
69.5	H10	76.41	LDHA_1	55.0	IMR 90 P11
70.0	H10	75.48	LDHA_1	55.0	IMR 90 P11
70.5	H10	74.35	LDHA_1	55.0	IMR 90 P11
71.0	H10	73.49	LDHA_1	55.0	IMR 90 P11
71.5	H10	73.12	LDHA_1	55.0	IMR 90 P11
72.0	H10	73.32	LDHA_1	55.0	IMR 90 P11
72.5	H10	73.77	LDHA_1	55.0	IMR 90 P11
73.0	H10	75.21	LDHA_1	55.0	IMR 90 P11
73.5	H10	79.44	LDHA_1	55.0	IMR 90 P11
74.0	H10	88.65	LDHA_1	55.0	IMR 90 P11
74.5	H10	105.74	LDHA_1	55.0	IMR 90 P11
75.0	H10	137.06	LDHA_1	55.0	IMR 90 P11
75.5	H10	184.9	LDHA_1	55.0	IMR 90 P11
76.0	H10	238.08	LDHA_1	55.0	IMR 90 P11
76.5	H10	281.75	LDHA_1	55.0	IMR 90 P11
77.0	H10	306.34	LDHA_1	55.0	IMR 90 P11
77.5	H10	299.03	LDHA_1	55.0	IMR 90 P11
78.0	H10	253.12	LDHA_1	55.0	IMR 90 P11
78.5	H10	186.0	LDHA_1	55.0	IMR 90 P11
79.0	H10	119.86	LDHA_1	55.0	IMR 90 P11
79.5	H10	63.83	LDHA_1	55.0	IMR 90 P11
80.0	H10	25.51	LDHA_1	55.0	IMR 90 P11
80.5	H10	8.83	LDHA_1	55.0	IMR 90 P11
81.0	H10	4.87	LDHA_1	55.0	IMR 90 P11
81.5	H10	4.52	LDHA_1	55.0	IMR 90 P11
82.0	H10	5.52	LDHA_1	55.0	IMR 90 P11
82.5	H10	5.29	LDHA_1	55.0	IMR 90 P11
83.0	H10	4.31	LDHA_1	55.0	IMR 90 P11
83.5	H10	4.28	LDHA_1	55.0	IMR 90 P11
84.0	H10	3.52	LDHA_1	55.0	IMR 90 P11
84.5	H10	2.16	LDHA_1	55.0	IMR 90 P11
85.0	H10	2.01	LDHA_1	55.0	IMR 90 P11
85.5	H10	2.06	LDHA_1	55.0	IMR 90 P11
86.0	H10	1.8	LDHA_1	55.0	IMR 90 P11
86.5	H10	2.41	LDHA_1	55.0	IMR 90 P11
87.0	H10	2.84	LDHA_1	55.0	IMR 90 P11
87.5	H10	2.98	LDHA_1	55.0	IMR 90 P11
88.0	H10	3.3	LDHA_1	55.0	IMR 90 P11
88.5	H10	3.21	LDHA_1	55.0	IMR 90 P11
89.0	H10	2.44	LDHA_1	55.0	IMR 90 P11
89.5	H10	1.69	LDHA_1	55.0	IMR 90 P11
90.0	H10	1.29	LDHA_1	55.0	IMR 90 P11
90.5	H10	1.11	LDHA_1	55.0	IMR 90 P11
91.0	H10	1.09	LDHA_1	55.0	IMR 90 P11
91.5	H10	1.67	LDHA_1	55.0	IMR 90 P11
92.0	H10	2.79	LDHA_1	55.0	IMR 90 P11
92.5	H10	2.93	LDHA_1	55.0	IMR 90 P11
93.0	H10	2.91	LDHA_1	55.0	IMR 90 P11
93.5	H10	2.26	LDHA_1	55.0	IMR 90 P11
94.0	H10	1.53	LDHA_1	55.0	IMR 90 P11
94.5	H10	-0.83	LDHA_1	55.0	IMR 90 P11
95.0	H10	-1.51	LDHA_1	55.0	IMR 90 P11
55.0	A10	13.83	LDHA_1	65.0	IMR 90 P8
55.5	A10	29.96	LDHA_1	65.0	IMR 90 P8
56.0	A10	27.65	LDHA_1	65.0	IMR 90 P8
56.5	A10	27.65	LDHA_1	65.0	IMR 90 P8
57.0	A10	27.65	LDHA_1	65.0	IMR 90 P8
57.5	A10	27.61	LDHA_1	65.0	IMR 90 P8
58.0	A10	28.0	LDHA_1	65.0	IMR 90 P8
58.5	A10	27.57	LDHA_1	65.0	IMR 90 P8
59.0	A10	26.16	LDHA_1	65.0	IMR 90 P8
59.5	A10	25.62	LDHA_1	65.0	IMR 90 P8
60.0	A10	24.68	LDHA_1	65.0	IMR 90 P8
60.5	A10	21.95	LDHA_1	65.0	IMR 90 P8
61.0	A10	19.0	LDHA_1	65.0	IMR 90 P8
61.5	A10	16.28	LDHA_1	65.0	IMR 90 P8
62.0	A10	13.57	LDHA_1	65.0	IMR 90 P8
62.5	A10	12.52	LDHA_1	65.0	IMR 90 P8
63.0	A10	14.5	LDHA_1	65.0	IMR 90 P8
63.5	A10	19.34	LDHA_1	65.0	IMR 90 P8
64.0	A10	27.32	LDHA_1	65.0	IMR 90 P8
64.5	A10	39.22	LDHA_1	65.0	IMR 90 P8
65.0	A10	53.3	LDHA_1	65.0	IMR 90 P8
65.5	A10	67.61	LDHA_1	65.0	IMR 90 P8
66.0	A10	81.36	LDHA_1	65.0	IMR 90 P8
66.5	A10	92.74	LDHA_1	65.0	IMR 90 P8
67.0	A10	100.72	LDHA_1	65.0	IMR 90 P8
67.5	A10	104.84	LDHA_1	65.0	IMR 90 P8
68.0	A10	105.87	LDHA_1	65.0	IMR 90 P8
68.5	A10	105.96	LDHA_1	65.0	IMR 90 P8
69.0	A10	105.27	LDHA_1	65.0	IMR 90 P8
69.5	A10	103.2	LDHA_1	65.0	IMR 90 P8
70.0	A10	102.91	LDHA_1	65.0	IMR 90 P8
70.5	A10	104.01	LDHA_1	65.0	IMR 90 P8
71.0	A10	104.55	LDHA_1	65.0	IMR 90 P8
71.5	A10	106.62	LDHA_1	65.0	IMR 90 P8
72.0	A10	110.25	LDHA_1	65.0	IMR 90 P8
72.5	A10	112.32	LDHA_1	65.0	IMR 90 P8
73.0	A10	115.61	LDHA_1	65.0	IMR 90 P8
73.5	A10	126.7	LDHA_1	65.0	IMR 90 P8
74.0	A10	147.17	LDHA_1	65.0	IMR 90 P8
74.5	A10	180.2	LDHA_1	65.0	IMR 90 P8
75.0	A10	235.38	LDHA_1	65.0	IMR 90 P8
75.5	A10	312.52	LDHA_1	65.0	IMR 90 P8
76.0	A10	388.88	LDHA_1	65.0	IMR 90 P8
76.5	A10	443.93	LDHA_1	65.0	IMR 90 P8
77.0	A10	467.98	LDHA_1	65.0	IMR 90 P8
77.5	A10	445.1	LDHA_1	65.0	IMR 90 P8
78.0	A10	368.67	LDHA_1	65.0	IMR 90 P8
78.5	A10	266.11	LDHA_1	65.0	IMR 90 P8
79.0	A10	169.13	LDHA_1	65.0	IMR 90 P8
79.5	A10	89.93	LDHA_1	65.0	IMR 90 P8
80.0	A10	35.82	LDHA_1	65.0	IMR 90 P8
80.5	A10	11.25	LDHA_1	65.0	IMR 90 P8
81.0	A10	6.07	LDHA_1	65.0	IMR 90 P8
81.5	A10	5.8	LDHA_1	65.0	IMR 90 P8
82.0	A10	5.41	LDHA_1	65.0	IMR 90 P8
82.5	A10	5.19	LDHA_1	65.0	IMR 90 P8
83.0	A10	5.07	LDHA_1	65.0	IMR 90 P8
83.5	A10	4.56	LDHA_1	65.0	IMR 90 P8
84.0	A10	4.07	LDHA_1	65.0	IMR 90 P8
84.5	A10	3.64	LDHA_1	65.0	IMR 90 P8
85.0	A10	3.53	LDHA_1	65.0	IMR 90 P8
85.5	A10	3.56	LDHA_1	65.0	IMR 90 P8
86.0	A10	3.24	LDHA_1	65.0	IMR 90 P8
86.5	A10	3.02	LDHA_1	65.0	IMR 90 P8
87.0	A10	2.87	LDHA_1	65.0	IMR 90 P8
87.5	A10	2.05	LDHA_1	65.0	IMR 90 P8
88.0	A10	1.34	LDHA_1	65.0	IMR 90 P8
88.5	A10	1.47	LDHA_1	65.0	IMR 90 P8
89.0	A10	1.45	LDHA_1	65.0	IMR 90 P8
89.5	A10	1.15	LDHA_1	65.0	IMR 90 P8
90.0	A10	1.54	LDHA_1	65.0	IMR 90 P8
90.5	A10	1.97	LDHA_1	65.0	IMR 90 P8
91.0	A10	1.85	LDHA_1	65.0	IMR 90 P8
91.5	A10	2.14	LDHA_1	65.0	IMR 90 P8
92.0	A10	2.81	LDHA_1	65.0	IMR 90 P8
92.5	A10	2.88	LDHA_1	65.0	IMR 90 P8
93.0	A10	2.86	LDHA_1	65.0	IMR 90 P8
93.5	A10	2.59	LDHA_1	65.0	IMR 90 P8
94.0	A10	2.28	LDHA_1	65.0	IMR 90 P8
94.5	A10	1.21	LDHA_1	65.0	IMR 90 P8
95.0	A10	0.03	LDHA_1	65.0	IMR 90 P8
55.0	B10	14.29	LDHA_1	64.5	IMR 90 P8
55.5	B10	30.96	LDHA_1	64.5	IMR 90 P8
56.0	B10	28.58	LDHA_1	64.5	IMR 90 P8
56.5	B10	28.58	LDHA_1	64.5	IMR 90 P8
57.0	B10	28.58	LDHA_1	64.5	IMR 90 P8
57.5	B10	28.85	LDHA_1	64.5	IMR 90 P8
58.0	B10	27.11	LDHA_1	64.5	IMR 90 P8
58.5	B10	24.27	LDHA_1	64.5	IMR 90 P8
59.0	B10	22.6	LDHA_1	64.5	IMR 90 P8
59.5	B10	21.29	LDHA_1	64.5	IMR 90 P8
60.0	B10	19.48	LDHA_1	64.5	IMR 90 P8
60.5	B10	16.98	LDHA_1	64.5	IMR 90 P8
61.0	B10	15.29	LDHA_1	64.5	IMR 90 P8
61.5	B10	14.3	LDHA_1	64.5	IMR 90 P8
62.0	B10	13.41	LDHA_1	64.5	IMR 90 P8
62.5	B10	13.57	LDHA_1	64.5	IMR 90 P8
63.0	B10	15.84	LDHA_1	64.5	IMR 90 P8
63.5	B10	20.31	LDHA_1	64.5	IMR 90 P8
64.0	B10	27.83	LDHA_1	64.5	IMR 90 P8
64.5	B10	38.5	LDHA_1	64.5	IMR 90 P8
65.0	B10	51.3	LDHA_1	64.5	IMR 90 P8
65.5	B10	65.15	LDHA_1	64.5	IMR 90 P8
66.0	B10	78.06	LDHA_1	64.5	IMR 90 P8
66.5	B10	88.48	LDHA_1	64.5	IMR 90 P8
67.0	B10	95.74	LDHA_1	64.5	IMR 90 P8
67.5	B10	99.64	LDHA_1	64.5	IMR 90 P8
68.0	B10	101.2	LDHA_1	64.5	IMR 90 P8
68.5	B10	101.7	LDHA_1	64.5	IMR 90 P8
69.0	B10	101.1	LDHA_1	64.5	IMR 90 P8
69.5	B10	101.08	LDHA_1	64.5	IMR 90 P8
70.0	B10	102.61	LDHA_1	64.5	IMR 90 P8
70.5	B10	104.23	LDHA_1	64.5	IMR 90 P8
71.0	B10	106.28	LDHA_1	64.5	IMR 90 P8
71.5	B10	109.19	LDHA_1	64.5	IMR 90 P8
72.0	B10	111.78	LDHA_1	64.5	IMR 90 P8
72.5	B10	113.85	LDHA_1	64.5	IMR 90 P8
73.0	B10	117.65	LDHA_1	64.5	IMR 90 P8
73.5	B10	127.69	LDHA_1	64.5	IMR 90 P8
74.0	B10	148.48	LDHA_1	64.5	IMR 90 P8
74.5	B10	182.33	LDHA_1	64.5	IMR 90 P8
75.0	B10	236.95	LDHA_1	64.5	IMR 90 P8
75.5	B10	314.73	LDHA_1	64.5	IMR 90 P8
76.0	B10	393.9	LDHA_1	64.5	IMR 90 P8
76.5	B10	451.94	LDHA_1	64.5	IMR 90 P8
77.0	B10	479.1	LDHA_1	64.5	IMR 90 P8
77.5	B10	458.52	LDHA_1	64.5	IMR 90 P8
78.0	B10	382.35	LDHA_1	64.5	IMR 90 P8
78.5	B10	278.63	LDHA_1	64.5	IMR 90 P8
79.0	B10	178.68	LDHA_1	64.5	IMR 90 P8
79.5	B10	95.43	LDHA_1	64.5	IMR 90 P8
80.0	B10	39.1	LDHA_1	64.5	IMR 90 P8
80.5	B10	12.79	LDHA_1	64.5	IMR 90 P8
81.0	B10	5.84	LDHA_1	64.5	IMR 90 P8
81.5	B10	5.12	LDHA_1	64.5	IMR 90 P8
82.0	B10	4.93	LDHA_1	64.5	IMR 90 P8
82.5	B10	4.46	LDHA_1	64.5	IMR 90 P8
83.0	B10	4.47	LDHA_1	64.5	IMR 90 P8
83.5	B10	3.8	LDHA_1	64.5	IMR 90 P8
84.0	B10	3.34	LDHA_1	64.5	IMR 90 P8
84.5	B10	3.43	LDHA_1	64.5	IMR 90 P8
85.0	B10	3.02	LDHA_1	64.5	IMR 90 P8
85.5	B10	2.73	LDHA_1	64.5	IMR 90 P8
86.0	B10	2.97	LDHA_1	64.5	IMR 90 P8
86.5	B10	2.97	LDHA_1	64.5	IMR 90 P8
87.0	B10	2.93	LDHA_1	64.5	IMR 90 P8
87.5	B10	2.93	LDHA_1	64.5	IMR 90 P8
88.0	B10	2.77	LDHA_1	64.5	IMR 90 P8
88.5	B10	3.04	LDHA_1	64.5	IMR 90 P8
89.0	B10	2.77	LDHA_1	64.5	IMR 90 P8
89.5	B10	2.02	LDHA_1	64.5	IMR 90 P8
90.0	B10	1.95	LDHA_1	64.5	IMR 90 P8
90.5	B10	1.96	LDHA_1	64.5	IMR 90 P8
91.0	B10	1.61	LDHA_1	64.5	IMR 90 P8
91.5	B10	2.05	LDHA_1	64.5	IMR 90 P8
92.0	B10	2.8	LDHA_1	64.5	IMR 90 P8
92.5	B10	2.81	LDHA_1	64.5	IMR 90 P8
93.0	B10	2.88	LDHA_1	64.5	IMR 90 P8
93.5	B10	2.31	LDHA_1	64.5	IMR 90 P8
94.0	B10	1.69	LDHA_1	64.5	IMR 90 P8
94.5	B10	-0.18	LDHA_1	64.5	IMR 90 P8
95.0	B10	-1.06	LDHA_1	64.5	IMR 90 P8
55.0	C10	11.65	LDHA_1	63.3	IMR 90 P8
55.5	C10	25.24	LDHA_1	63.3	IMR 90 P8
56.0	C10	23.3	LDHA_1	63.3	IMR 90 P8
56.5	C10	23.3	LDHA_1	63.3	IMR 90 P8
57.0	C10	23.3	LDHA_1	63.3	IMR 90 P8
57.5	C10	23.26	LDHA_1	63.3	IMR 90 P8
58.0	C10	23.64	LDHA_1	63.3	IMR 90 P8
58.5	C10	23.46	LDHA_1	63.3	IMR 90 P8
59.0	C10	22.12	LDHA_1	63.3	IMR 90 P8
59.5	C10	19.7	LDHA_1	63.3	IMR 90 P8
60.0	C10	17.51	LDHA_1	63.3	IMR 90 P8
60.5	C10	16.05	LDHA_1	63.3	IMR 90 P8
61.0	C10	15.12	LDHA_1	63.3	IMR 90 P8
61.5	C10	15.09	LDHA_1	63.3	IMR 90 P8
62.0	C10	15.91	LDHA_1	63.3	IMR 90 P8
62.5	C10	16.78	LDHA_1	63.3	IMR 90 P8
63.0	C10	19.42	LDHA_1	63.3	IMR 90 P8
63.5	C10	24.95	LDHA_1	63.3	IMR 90 P8
64.0	C10	32.16	LDHA_1	63.3	IMR 90 P8
64.5	C10	41.62	LDHA_1	63.3	IMR 90 P8
65.0	C10	53.57	LDHA_1	63.3	IMR 90 P8
65.5	C10	65.65	LDHA_1	63.3	IMR 90 P8
66.0	C10	75.82	LDHA_1	63.3	IMR 90 P8
66.5	C10	84.68	LDHA_1	63.3	IMR 90 P8
67.0	C10	91.44	LDHA_1	63.3	IMR 90 P8
67.5	C10	95.75	LDHA_1	63.3	IMR 90 P8
68.0	C10	98.3	LDHA_1	63.3	IMR 90 P8
68.5	C10	100.44	LDHA_1	63.3	IMR 90 P8
69.0	C10	103.21	LDHA_1	63.3	IMR 90 P8
69.5	C10	105.9	LDHA_1	63.3	IMR 90 P8
70.0	C10	108.43	LDHA_1	63.3	IMR 90 P8
70.5	C10	112.05	LDHA_1	63.3	IMR 90 P8
71.0	C10	115.14	LDHA_1	63.3	IMR 90 P8
71.5	C10	116.6	LDHA_1	63.3	IMR 90 P8
72.0	C10	118.54	LDHA_1	63.3	IMR 90 P8
72.5	C10	120.57	LDHA_1	63.3	IMR 90 P8
73.0	C10	122.57	LDHA_1	63.3	IMR 90 P8
73.5	C10	132.19	LDHA_1	63.3	IMR 90 P8
74.0	C10	152.85	LDHA_1	63.3	IMR 90 P8
74.5	C10	185.63	LDHA_1	63.3	IMR 90 P8
75.0	C10	241.75	LDHA_1	63.3	IMR 90 P8
75.5	C10	322.4	LDHA_1	63.3	IMR 90 P8
76.0	C10	403.37	LDHA_1	63.3	IMR 90 P8
76.5	C10	464.3	LDHA_1	63.3	IMR 90 P8
77.0	C10	494.42	LDHA_1	63.3	IMR 90 P8
77.5	C10	472.81	LDHA_1	63.3	IMR 90 P8
78.0	C10	393.66	LDHA_1	63.3	IMR 90 P8
78.5	C10	286.71	LDHA_1	63.3	IMR 90 P8
79.0	C10	183.11	LDHA_1	63.3	IMR 90 P8
79.5	C10	96.67	LDHA_1	63.3	IMR 90 P8
80.0	C10	38.42	LDHA_1	63.3	IMR 90 P8
80.5	C10	12.05	LDHA_1	63.3	IMR 90 P8
81.0	C10	5.9	LDHA_1	63.3	IMR 90 P8
81.5	C10	5.51	LDHA_1	63.3	IMR 90 P8
82.0	C10	5.53	LDHA_1	63.3	IMR 90 P8
82.5	C10	5.49	LDHA_1	63.3	IMR 90 P8
83.0	C10	5.42	LDHA_1	63.3	IMR 90 P8
83.5	C10	4.78	LDHA_1	63.3	IMR 90 P8
84.0	C10	4.01	LDHA_1	63.3	IMR 90 P8
84.5	C10	3.67	LDHA_1	63.3	IMR 90 P8
85.0	C10	3.24	LDHA_1	63.3	IMR 90 P8
85.5	C10	2.66	LDHA_1	63.3	IMR 90 P8
86.0	C10	2.49	LDHA_1	63.3	IMR 90 P8
86.5	C10	3.03	LDHA_1	63.3	IMR 90 P8
87.0	C10	3.3	LDHA_1	63.3	IMR 90 P8
87.5	C10	3.65	LDHA_1	63.3	IMR 90 P8
88.0	C10	3.82	LDHA_1	63.3	IMR 90 P8
88.5	C10	3.67	LDHA_1	63.3	IMR 90 P8
89.0	C10	3.11	LDHA_1	63.3	IMR 90 P8
89.5	C10	2.09	LDHA_1	63.3	IMR 90 P8
90.0	C10	1.08	LDHA_1	63.3	IMR 90 P8
90.5	C10	0.96	LDHA_1	63.3	IMR 90 P8
91.0	C10	1.19	LDHA_1	63.3	IMR 90 P8
91.5	C10	1.31	LDHA_1	63.3	IMR 90 P8
92.0	C10	2.1	LDHA_1	63.3	IMR 90 P8
92.5	C10	2.64	LDHA_1	63.3	IMR 90 P8
93.0	C10	2.44	LDHA_1	63.3	IMR 90 P8
93.5	C10	1.95	LDHA_1	63.3	IMR 90 P8
94.0	C10	1.76	LDHA_1	63.3	IMR 90 P8
94.5	C10	1.12	LDHA_1	63.3	IMR 90 P8
95.0	C10	0.24	LDHA_1	63.3	IMR 90 P8
55.0	D10	6.69	LDHA_1	61.4	IMR 90 P8
55.5	D10	14.48	LDHA_1	61.4	IMR 90 P8
56.0	D10	13.37	LDHA_1	61.4	IMR 90 P8
56.5	D10	13.37	LDHA_1	61.4	IMR 90 P8
57.0	D10	13.37	LDHA_1	61.4	IMR 90 P8
57.5	D10	13.35	LDHA_1	61.4	IMR 90 P8
58.0	D10	13.51	LDHA_1	61.4	IMR 90 P8
58.5	D10	13.56	LDHA_1	61.4	IMR 90 P8
59.0	D10	13.53	LDHA_1	61.4	IMR 90 P8
59.5	D10	13.25	LDHA_1	61.4	IMR 90 P8
60.0	D10	12.72	LDHA_1	61.4	IMR 90 P8
60.5	D10	12.43	LDHA_1	61.4	IMR 90 P8
61.0	D10	11.74	LDHA_1	61.4	IMR 90 P8
61.5	D10	10.99	LDHA_1	61.4	IMR 90 P8
62.0	D10	10.85	LDHA_1	61.4	IMR 90 P8
62.5	D10	11.92	LDHA_1	61.4	IMR 90 P8
63.0	D10	14.38	LDHA_1	61.4	IMR 90 P8
63.5	D10	19.53	LDHA_1	61.4	IMR 90 P8
64.0	D10	27.23	LDHA_1	61.4	IMR 90 P8
64.5	D10	37.32	LDHA_1	61.4	IMR 90 P8
65.0	D10	49.38	LDHA_1	61.4	IMR 90 P8
65.5	D10	62.25	LDHA_1	61.4	IMR 90 P8
66.0	D10	74.4	LDHA_1	61.4	IMR 90 P8
66.5	D10	84.25	LDHA_1	61.4	IMR 90 P8
67.0	D10	91.99	LDHA_1	61.4	IMR 90 P8
67.5	D10	97.98	LDHA_1	61.4	IMR 90 P8
68.0	D10	101.37	LDHA_1	61.4	IMR 90 P8
68.5	D10	103.01	LDHA_1	61.4	IMR 90 P8
69.0	D10	105.49	LDHA_1	61.4	IMR 90 P8
69.5	D10	107.07	LDHA_1	61.4	IMR 90 P8
70.0	D10	107.17	LDHA_1	61.4	IMR 90 P8
70.5	D10	108.69	LDHA_1	61.4	IMR 90 P8
71.0	D10	110.72	LDHA_1	61.4	IMR 90 P8
71.5	D10	111.08	LDHA_1	61.4	IMR 90 P8
72.0	D10	112.31	LDHA_1	61.4	IMR 90 P8
72.5	D10	114.39	LDHA_1	61.4	IMR 90 P8
73.0	D10	116.72	LDHA_1	61.4	IMR 90 P8
73.5	D10	125.68	LDHA_1	61.4	IMR 90 P8
74.0	D10	145.62	LDHA_1	61.4	IMR 90 P8
74.5	D10	178.32	LDHA_1	61.4	IMR 90 P8
75.0	D10	233.72	LDHA_1	61.4	IMR 90 P8
75.5	D10	312.78	LDHA_1	61.4	IMR 90 P8
76.0	D10	392.66	LDHA_1	61.4	IMR 90 P8
76.5	D10	452.62	LDHA_1	61.4	IMR 90 P8
77.0	D10	481.09	LDHA_1	61.4	IMR 90 P8
77.5	D10	458.83	LDHA_1	61.4	IMR 90 P8
78.0	D10	380.53	LDHA_1	61.4	IMR 90 P8
78.5	D10	275.32	LDHA_1	61.4	IMR 90 P8
79.0	D10	174.38	LDHA_1	61.4	IMR 90 P8
79.5	D10	91.23	LDHA_1	61.4	IMR 90 P8
80.0	D10	35.64	LDHA_1	61.4	IMR 90 P8
80.5	D10	10.76	LDHA_1	61.4	IMR 90 P8
81.0	D10	5.27	LDHA_1	61.4	IMR 90 P8
81.5	D10	5.0	LDHA_1	61.4	IMR 90 P8
82.0	D10	4.51	LDHA_1	61.4	IMR 90 P8
82.5	D10	4.1	LDHA_1	61.4	IMR 90 P8
83.0	D10	4.16	LDHA_1	61.4	IMR 90 P8
83.5	D10	3.94	LDHA_1	61.4	IMR 90 P8
84.0	D10	3.81	LDHA_1	61.4	IMR 90 P8
84.5	D10	4.18	LDHA_1	61.4	IMR 90 P8
85.0	D10	4.33	LDHA_1	61.4	IMR 90 P8
85.5	D10	4.28	LDHA_1	61.4	IMR 90 P8
86.0	D10	4.09	LDHA_1	61.4	IMR 90 P8
86.5	D10	3.43	LDHA_1	61.4	IMR 90 P8
87.0	D10	2.8	LDHA_1	61.4	IMR 90 P8
87.5	D10	2.56	LDHA_1	61.4	IMR 90 P8
88.0	D10	2.35	LDHA_1	61.4	IMR 90 P8
88.5	D10	2.19	LDHA_1	61.4	IMR 90 P8
89.0	D10	2.42	LDHA_1	61.4	IMR 90 P8
89.5	D10	2.43	LDHA_1	61.4	IMR 90 P8
90.0	D10	1.95	LDHA_1	61.4	IMR 90 P8
90.5	D10	1.77	LDHA_1	61.4	IMR 90 P8
91.0	D10	1.88	LDHA_1	61.4	IMR 90 P8
91.5	D10	1.79	LDHA_1	61.4	IMR 90 P8
92.0	D10	2.01	LDHA_1	61.4	IMR 90 P8
92.5	D10	2.77	LDHA_1	61.4	IMR 90 P8
93.0	D10	3.06	LDHA_1	61.4	IMR 90 P8
93.5	D10	3.23	LDHA_1	61.4	IMR 90 P8
94.0	D10	3.69	LDHA_1	61.4	IMR 90 P8
94.5	D10	4.31	LDHA_1	61.4	IMR 90 P8
95.0	D10	2.08	LDHA_1	61.4	IMR 90 P8
55.0	E10	1.65	LDHA_1	59.0	IMR 90 P8
55.5	E10	3.57	LDHA_1	59.0	IMR 90 P8
56.0	E10	3.3	LDHA_1	59.0	IMR 90 P8
56.5	E10	3.3	LDHA_1	59.0	IMR 90 P8
57.0	E10	3.3	LDHA_1	59.0	IMR 90 P8
57.5	E10	3.24	LDHA_1	59.0	IMR 90 P8
58.0	E10	3.64	LDHA_1	59.0	IMR 90 P8
58.5	E10	4.49	LDHA_1	59.0	IMR 90 P8
59.0	E10	4.04	LDHA_1	59.0	IMR 90 P8
59.5	E10	3.47	LDHA_1	59.0	IMR 90 P8
60.0	E10	3.1	LDHA_1	59.0	IMR 90 P8
60.5	E10	2.8	LDHA_1	59.0	IMR 90 P8
61.0	E10	3.89	LDHA_1	59.0	IMR 90 P8
61.5	E10	5.43	LDHA_1	59.0	IMR 90 P8
62.0	E10	7.49	LDHA_1	59.0	IMR 90 P8
62.5	E10	10.33	LDHA_1	59.0	IMR 90 P8
63.0	E10	13.88	LDHA_1	59.0	IMR 90 P8
63.5	E10	18.69	LDHA_1	59.0	IMR 90 P8
64.0	E10	26.22	LDHA_1	59.0	IMR 90 P8
64.5	E10	36.41	LDHA_1	59.0	IMR 90 P8
65.0	E10	48.0	LDHA_1	59.0	IMR 90 P8
65.5	E10	59.79	LDHA_1	59.0	IMR 90 P8
66.0	E10	70.71	LDHA_1	59.0	IMR 90 P8
66.5	E10	79.54	LDHA_1	59.0	IMR 90 P8
67.0	E10	85.55	LDHA_1	59.0	IMR 90 P8
67.5	E10	89.82	LDHA_1	59.0	IMR 90 P8
68.0	E10	93.43	LDHA_1	59.0	IMR 90 P8
68.5	E10	95.9	LDHA_1	59.0	IMR 90 P8
69.0	E10	98.25	LDHA_1	59.0	IMR 90 P8
69.5	E10	100.57	LDHA_1	59.0	IMR 90 P8
70.0	E10	102.38	LDHA_1	59.0	IMR 90 P8
70.5	E10	103.94	LDHA_1	59.0	IMR 90 P8
71.0	E10	104.82	LDHA_1	59.0	IMR 90 P8
71.5	E10	104.56	LDHA_1	59.0	IMR 90 P8
72.0	E10	104.29	LDHA_1	59.0	IMR 90 P8
72.5	E10	104.63	LDHA_1	59.0	IMR 90 P8
73.0	E10	105.84	LDHA_1	59.0	IMR 90 P8
73.5	E10	113.68	LDHA_1	59.0	IMR 90 P8
74.0	E10	132.1	LDHA_1	59.0	IMR 90 P8
74.5	E10	163.79	LDHA_1	59.0	IMR 90 P8
75.0	E10	216.07	LDHA_1	59.0	IMR 90 P8
75.5	E10	288.24	LDHA_1	59.0	IMR 90 P8
76.0	E10	358.89	LDHA_1	59.0	IMR 90 P8
76.5	E10	408.92	LDHA_1	59.0	IMR 90 P8
77.0	E10	427.79	LDHA_1	59.0	IMR 90 P8
77.5	E10	399.78	LDHA_1	59.0	IMR 90 P8
78.0	E10	323.88	LDHA_1	59.0	IMR 90 P8
78.5	E10	229.0	LDHA_1	59.0	IMR 90 P8
79.0	E10	141.72	LDHA_1	59.0	IMR 90 P8
79.5	E10	71.83	LDHA_1	59.0	IMR 90 P8
80.0	E10	27.36	LDHA_1	59.0	IMR 90 P8
80.5	E10	9.5	LDHA_1	59.0	IMR 90 P8
81.0	E10	5.93	LDHA_1	59.0	IMR 90 P8
81.5	E10	5.12	LDHA_1	59.0	IMR 90 P8
82.0	E10	4.53	LDHA_1	59.0	IMR 90 P8
82.5	E10	4.32	LDHA_1	59.0	IMR 90 P8
83.0	E10	4.25	LDHA_1	59.0	IMR 90 P8
83.5	E10	4.02	LDHA_1	59.0	IMR 90 P8
84.0	E10	4.23	LDHA_1	59.0	IMR 90 P8
84.5	E10	4.33	LDHA_1	59.0	IMR 90 P8
85.0	E10	3.95	LDHA_1	59.0	IMR 90 P8
85.5	E10	3.25	LDHA_1	59.0	IMR 90 P8
86.0	E10	2.8	LDHA_1	59.0	IMR 90 P8
86.5	E10	2.7	LDHA_1	59.0	IMR 90 P8
87.0	E10	2.9	LDHA_1	59.0	IMR 90 P8
87.5	E10	2.67	LDHA_1	59.0	IMR 90 P8
88.0	E10	2.76	LDHA_1	59.0	IMR 90 P8
88.5	E10	3.3	LDHA_1	59.0	IMR 90 P8
89.0	E10	2.91	LDHA_1	59.0	IMR 90 P8
89.5	E10	1.9	LDHA_1	59.0	IMR 90 P8
90.0	E10	2.1	LDHA_1	59.0	IMR 90 P8
90.5	E10	2.62	LDHA_1	59.0	IMR 90 P8
91.0	E10	2.16	LDHA_1	59.0	IMR 90 P8
91.5	E10	2.29	LDHA_1	59.0	IMR 90 P8
92.0	E10	3.11	LDHA_1	59.0	IMR 90 P8
92.5	E10	3.22	LDHA_1	59.0	IMR 90 P8
93.0	E10	3.1	LDHA_1	59.0	IMR 90 P8
93.5	E10	3.25	LDHA_1	59.0	IMR 90 P8
94.0	E10	3.25	LDHA_1	59.0	IMR 90 P8
94.5	E10	2.87	LDHA_1	59.0	IMR 90 P8
95.0	E10	1.03	LDHA_1	59.0	IMR 90 P8
55.0	F10	-2.85	LDHA_1	57.0	IMR 90 P8
55.5	F10	-6.18	LDHA_1	57.0	IMR 90 P8
56.0	F10	-5.7	LDHA_1	57.0	IMR 90 P8
56.5	F10	-5.7	LDHA_1	57.0	IMR 90 P8
57.0	F10	-5.7	LDHA_1	57.0	IMR 90 P8
57.5	F10	-5.89	LDHA_1	57.0	IMR 90 P8
58.0	F10	-4.78	LDHA_1	57.0	IMR 90 P8
58.5	F10	-2.13	LDHA_1	57.0	IMR 90 P8
59.0	F10	0.29	LDHA_1	57.0	IMR 90 P8
59.5	F10	2.04	LDHA_1	57.0	IMR 90 P8
60.0	F10	3.44	LDHA_1	57.0	IMR 90 P8
60.5	F10	4.81	LDHA_1	57.0	IMR 90 P8
61.0	F10	5.97	LDHA_1	57.0	IMR 90 P8
61.5	F10	7.5	LDHA_1	57.0	IMR 90 P8
62.0	F10	9.78	LDHA_1	57.0	IMR 90 P8
62.5	F10	12.27	LDHA_1	57.0	IMR 90 P8
63.0	F10	14.78	LDHA_1	57.0	IMR 90 P8
63.5	F10	17.95	LDHA_1	57.0	IMR 90 P8
64.0	F10	22.5	LDHA_1	57.0	IMR 90 P8
64.5	F10	28.75	LDHA_1	57.0	IMR 90 P8
65.0	F10	36.82	LDHA_1	57.0	IMR 90 P8
65.5	F10	47.01	LDHA_1	57.0	IMR 90 P8
66.0	F10	58.03	LDHA_1	57.0	IMR 90 P8
66.5	F10	67.74	LDHA_1	57.0	IMR 90 P8
67.0	F10	76.12	LDHA_1	57.0	IMR 90 P8
67.5	F10	82.58	LDHA_1	57.0	IMR 90 P8
68.0	F10	86.22	LDHA_1	57.0	IMR 90 P8
68.5	F10	88.3	LDHA_1	57.0	IMR 90 P8
69.0	F10	89.83	LDHA_1	57.0	IMR 90 P8
69.5	F10	90.3	LDHA_1	57.0	IMR 90 P8
70.0	F10	90.34	LDHA_1	57.0	IMR 90 P8
70.5	F10	90.49	LDHA_1	57.0	IMR 90 P8
71.0	F10	90.31	LDHA_1	57.0	IMR 90 P8
71.5	F10	90.34	LDHA_1	57.0	IMR 90 P8
72.0	F10	90.57	LDHA_1	57.0	IMR 90 P8
72.5	F10	90.92	LDHA_1	57.0	IMR 90 P8
73.0	F10	92.66	LDHA_1	57.0	IMR 90 P8
73.5	F10	98.65	LDHA_1	57.0	IMR 90 P8
74.0	F10	111.7	LDHA_1	57.0	IMR 90 P8
74.5	F10	135.24	LDHA_1	57.0	IMR 90 P8
75.0	F10	176.91	LDHA_1	57.0	IMR 90 P8
75.5	F10	237.67	LDHA_1	57.0	IMR 90 P8
76.0	F10	301.27	LDHA_1	57.0	IMR 90 P8
76.5	F10	350.11	LDHA_1	57.0	IMR 90 P8
77.0	F10	374.25	LDHA_1	57.0	IMR 90 P8
77.5	F10	358.62	LDHA_1	57.0	IMR 90 P8
78.0	F10	297.74	LDHA_1	57.0	IMR 90 P8
78.5	F10	215.2	LDHA_1	57.0	IMR 90 P8
79.0	F10	136.52	LDHA_1	57.0	IMR 90 P8
79.5	F10	71.75	LDHA_1	57.0	IMR 90 P8
80.0	F10	28.39	LDHA_1	57.0	IMR 90 P8
80.5	F10	9.98	LDHA_1	57.0	IMR 90 P8
81.0	F10	6.43	LDHA_1	57.0	IMR 90 P8
81.5	F10	5.93	LDHA_1	57.0	IMR 90 P8
82.0	F10	5.21	LDHA_1	57.0	IMR 90 P8
82.5	F10	4.99	LDHA_1	57.0	IMR 90 P8
83.0	F10	4.95	LDHA_1	57.0	IMR 90 P8
83.5	F10	4.08	LDHA_1	57.0	IMR 90 P8
84.0	F10	3.74	LDHA_1	57.0	IMR 90 P8
84.5	F10	3.8	LDHA_1	57.0	IMR 90 P8
85.0	F10	3.13	LDHA_1	57.0	IMR 90 P8
85.5	F10	2.18	LDHA_1	57.0	IMR 90 P8
86.0	F10	1.81	LDHA_1	57.0	IMR 90 P8
86.5	F10	1.68	LDHA_1	57.0	IMR 90 P8
87.0	F10	1.83	LDHA_1	57.0	IMR 90 P8
87.5	F10	2.5	LDHA_1	57.0	IMR 90 P8
88.0	F10	3.33	LDHA_1	57.0	IMR 90 P8
88.5	F10	4.28	LDHA_1	57.0	IMR 90 P8
89.0	F10	4.4	LDHA_1	57.0	IMR 90 P8
89.5	F10	3.81	LDHA_1	57.0	IMR 90 P8
90.0	F10	2.99	LDHA_1	57.0	IMR 90 P8
90.5	F10	1.78	LDHA_1	57.0	IMR 90 P8
91.0	F10	0.78	LDHA_1	57.0	IMR 90 P8
91.5	F10	0.73	LDHA_1	57.0	IMR 90 P8
92.0	F10	1.35	LDHA_1	57.0	IMR 90 P8
92.5	F10	1.96	LDHA_1	57.0	IMR 90 P8
93.0	F10	2.84	LDHA_1	57.0	IMR 90 P8
93.5	F10	2.92	LDHA_1	57.0	IMR 90 P8
94.0	F10	2.86	LDHA_1	57.0	IMR 90 P8
94.5	F10	1.8	LDHA_1	57.0	IMR 90 P8
95.0	F10	0.16	LDHA_1	57.0	IMR 90 P8
55.0	G10	-4.75	LDHA_1	55.7	IMR 90 P8
55.5	G10	-10.29	LDHA_1	55.7	IMR 90 P8
56.0	G10	-9.5	LDHA_1	55.7	IMR 90 P8
56.5	G10	-9.5	LDHA_1	55.7	IMR 90 P8
57.0	G10	-9.5	LDHA_1	55.7	IMR 90 P8
57.5	G10	-9.65	LDHA_1	55.7	IMR 90 P8
58.0	G10	-8.82	LDHA_1	55.7	IMR 90 P8
58.5	G10	-6.47	LDHA_1	55.7	IMR 90 P8
59.0	G10	-3.83	LDHA_1	55.7	IMR 90 P8
59.5	G10	-1.08	LDHA_1	55.7	IMR 90 P8
60.0	G10	0.3	LDHA_1	55.7	IMR 90 P8
60.5	G10	2.77	LDHA_1	55.7	IMR 90 P8
61.0	G10	6.5	LDHA_1	55.7	IMR 90 P8
61.5	G10	8.44	LDHA_1	55.7	IMR 90 P8
62.0	G10	9.27	LDHA_1	55.7	IMR 90 P8
62.5	G10	10.22	LDHA_1	55.7	IMR 90 P8
63.0	G10	11.13	LDHA_1	55.7	IMR 90 P8
63.5	G10	11.82	LDHA_1	55.7	IMR 90 P8
64.0	G10	14.51	LDHA_1	55.7	IMR 90 P8
64.5	G10	20.8	LDHA_1	55.7	IMR 90 P8
65.0	G10	30.26	LDHA_1	55.7	IMR 90 P8
65.5	G10	40.95	LDHA_1	55.7	IMR 90 P8
66.0	G10	52.46	LDHA_1	55.7	IMR 90 P8
66.5	G10	64.12	LDHA_1	55.7	IMR 90 P8
67.0	G10	73.37	LDHA_1	55.7	IMR 90 P8
67.5	G10	78.88	LDHA_1	55.7	IMR 90 P8
68.0	G10	82.58	LDHA_1	55.7	IMR 90 P8
68.5	G10	85.14	LDHA_1	55.7	IMR 90 P8
69.0	G10	85.81	LDHA_1	55.7	IMR 90 P8
69.5	G10	85.19	LDHA_1	55.7	IMR 90 P8
70.0	G10	85.1	LDHA_1	55.7	IMR 90 P8
70.5	G10	84.52	LDHA_1	55.7	IMR 90 P8
71.0	G10	82.97	LDHA_1	55.7	IMR 90 P8
71.5	G10	81.66	LDHA_1	55.7	IMR 90 P8
72.0	G10	81.86	LDHA_1	55.7	IMR 90 P8
72.5	G10	82.8	LDHA_1	55.7	IMR 90 P8
73.0	G10	84.79	LDHA_1	55.7	IMR 90 P8
73.5	G10	90.82	LDHA_1	55.7	IMR 90 P8
74.0	G10	103.37	LDHA_1	55.7	IMR 90 P8
74.5	G10	124.76	LDHA_1	55.7	IMR 90 P8
75.0	G10	161.76	LDHA_1	55.7	IMR 90 P8
75.5	G10	217.25	LDHA_1	55.7	IMR 90 P8
76.0	G10	275.77	LDHA_1	55.7	IMR 90 P8
76.5	G10	321.2	LDHA_1	55.7	IMR 90 P8
77.0	G10	344.01	LDHA_1	55.7	IMR 90 P8
77.5	G10	330.08	LDHA_1	55.7	IMR 90 P8
78.0	G10	273.69	LDHA_1	55.7	IMR 90 P8
78.5	G10	197.43	LDHA_1	55.7	IMR 90 P8
79.0	G10	124.57	LDHA_1	55.7	IMR 90 P8
79.5	G10	64.08	LDHA_1	55.7	IMR 90 P8
80.0	G10	24.66	LDHA_1	55.7	IMR 90 P8
80.5	G10	8.54	LDHA_1	55.7	IMR 90 P8
81.0	G10	5.33	LDHA_1	55.7	IMR 90 P8
81.5	G10	5.33	LDHA_1	55.7	IMR 90 P8
82.0	G10	6.07	LDHA_1	55.7	IMR 90 P8
82.5	G10	5.71	LDHA_1	55.7	IMR 90 P8
83.0	G10	5.1	LDHA_1	55.7	IMR 90 P8
83.5	G10	5.02	LDHA_1	55.7	IMR 90 P8
84.0	G10	4.62	LDHA_1	55.7	IMR 90 P8
84.5	G10	3.99	LDHA_1	55.7	IMR 90 P8
85.0	G10	3.61	LDHA_1	55.7	IMR 90 P8
85.5	G10	2.95	LDHA_1	55.7	IMR 90 P8
86.0	G10	2.5	LDHA_1	55.7	IMR 90 P8
86.5	G10	2.52	LDHA_1	55.7	IMR 90 P8
87.0	G10	2.33	LDHA_1	55.7	IMR 90 P8
87.5	G10	2.1	LDHA_1	55.7	IMR 90 P8
88.0	G10	2.43	LDHA_1	55.7	IMR 90 P8
88.5	G10	2.41	LDHA_1	55.7	IMR 90 P8
89.0	G10	2.03	LDHA_1	55.7	IMR 90 P8
89.5	G10	1.96	LDHA_1	55.7	IMR 90 P8
90.0	G10	2.17	LDHA_1	55.7	IMR 90 P8
90.5	G10	2.2	LDHA_1	55.7	IMR 90 P8
91.0	G10	2.12	LDHA_1	55.7	IMR 90 P8
91.5	G10	2.36	LDHA_1	55.7	IMR 90 P8
92.0	G10	2.52	LDHA_1	55.7	IMR 90 P8
92.5	G10	2.63	LDHA_1	55.7	IMR 90 P8
93.0	G10	2.62	LDHA_1	55.7	IMR 90 P8
93.5	G10	2.17	LDHA_1	55.7	IMR 90 P8
94.0	G10	2.02	LDHA_1	55.7	IMR 90 P8
94.5	G10	0.9	LDHA_1	55.7	IMR 90 P8
95.0	G10	-0.27	LDHA_1	55.7	IMR 90 P8
55.0	H10	-6.53	LDHA_1	55.0	IMR 90 P8
55.5	H10	-14.14	LDHA_1	55.0	IMR 90 P8
56.0	H10	-13.06	LDHA_1	55.0	IMR 90 P8
56.5	H10	-13.06	LDHA_1	55.0	IMR 90 P8
57.0	H10	-13.06	LDHA_1	55.0	IMR 90 P8
57.5	H10	-13.33	LDHA_1	55.0	IMR 90 P8
58.0	H10	-11.64	LDHA_1	55.0	IMR 90 P8
58.5	H10	-8.12	LDHA_1	55.0	IMR 90 P8
59.0	H10	-5.42	LDHA_1	55.0	IMR 90 P8
59.5	H10	-2.94	LDHA_1	55.0	IMR 90 P8
60.0	H10	-0.33	LDHA_1	55.0	IMR 90 P8
60.5	H10	2.57	LDHA_1	55.0	IMR 90 P8
61.0	H10	5.87	LDHA_1	55.0	IMR 90 P8
61.5	H10	8.47	LDHA_1	55.0	IMR 90 P8
62.0	H10	10.44	LDHA_1	55.0	IMR 90 P8
62.5	H10	12.83	LDHA_1	55.0	IMR 90 P8
63.0	H10	15.04	LDHA_1	55.0	IMR 90 P8
63.5	H10	16.83	LDHA_1	55.0	IMR 90 P8
64.0	H10	19.35	LDHA_1	55.0	IMR 90 P8
64.5	H10	22.95	LDHA_1	55.0	IMR 90 P8
65.0	H10	27.89	LDHA_1	55.0	IMR 90 P8
65.5	H10	34.49	LDHA_1	55.0	IMR 90 P8
66.0	H10	42.66	LDHA_1	55.0	IMR 90 P8
66.5	H10	51.96	LDHA_1	55.0	IMR 90 P8
67.0	H10	60.83	LDHA_1	55.0	IMR 90 P8
67.5	H10	67.68	LDHA_1	55.0	IMR 90 P8
68.0	H10	72.68	LDHA_1	55.0	IMR 90 P8
68.5	H10	76.42	LDHA_1	55.0	IMR 90 P8
69.0	H10	78.06	LDHA_1	55.0	IMR 90 P8
69.5	H10	78.54	LDHA_1	55.0	IMR 90 P8
70.0	H10	78.79	LDHA_1	55.0	IMR 90 P8
70.5	H10	78.64	LDHA_1	55.0	IMR 90 P8
71.0	H10	77.31	LDHA_1	55.0	IMR 90 P8
71.5	H10	75.72	LDHA_1	55.0	IMR 90 P8
72.0	H10	75.02	LDHA_1	55.0	IMR 90 P8
72.5	H10	75.15	LDHA_1	55.0	IMR 90 P8
73.0	H10	76.37	LDHA_1	55.0	IMR 90 P8
73.5	H10	80.99	LDHA_1	55.0	IMR 90 P8
74.0	H10	91.79	LDHA_1	55.0	IMR 90 P8
74.5	H10	110.28	LDHA_1	55.0	IMR 90 P8
75.0	H10	142.73	LDHA_1	55.0	IMR 90 P8
75.5	H10	192.24	LDHA_1	55.0	IMR 90 P8
76.0	H10	246.32	LDHA_1	55.0	IMR 90 P8
76.5	H10	289.01	LDHA_1	55.0	IMR 90 P8
77.0	H10	312.5	LDHA_1	55.0	IMR 90 P8
77.5	H10	303.52	LDHA_1	55.0	IMR 90 P8
78.0	H10	254.74	LDHA_1	55.0	IMR 90 P8
78.5	H10	185.7	LDHA_1	55.0	IMR 90 P8
79.0	H10	119.16	LDHA_1	55.0	IMR 90 P8
79.5	H10	63.31	LDHA_1	55.0	IMR 90 P8
80.0	H10	25.46	LDHA_1	55.0	IMR 90 P8
80.5	H10	9.14	LDHA_1	55.0	IMR 90 P8
81.0	H10	5.63	LDHA_1	55.0	IMR 90 P8
81.5	H10	5.49	LDHA_1	55.0	IMR 90 P8
82.0	H10	5.06	LDHA_1	55.0	IMR 90 P8
82.5	H10	4.49	LDHA_1	55.0	IMR 90 P8
83.0	H10	4.69	LDHA_1	55.0	IMR 90 P8
83.5	H10	4.34	LDHA_1	55.0	IMR 90 P8
84.0	H10	3.58	LDHA_1	55.0	IMR 90 P8
84.5	H10	3.78	LDHA_1	55.0	IMR 90 P8
85.0	H10	3.43	LDHA_1	55.0	IMR 90 P8
85.5	H10	2.39	LDHA_1	55.0	IMR 90 P8
86.0	H10	2.73	LDHA_1	55.0	IMR 90 P8
86.5	H10	3.43	LDHA_1	55.0	IMR 90 P8
87.0	H10	3.49	LDHA_1	55.0	IMR 90 P8
87.5	H10	4.01	LDHA_1	55.0	IMR 90 P8
88.0	H10	4.52	LDHA_1	55.0	IMR 90 P8
88.5	H10	3.97	LDHA_1	55.0	IMR 90 P8
89.0	H10	2.86	LDHA_1	55.0	IMR 90 P8
89.5	H10	1.72	LDHA_1	55.0	IMR 90 P8
90.0	H10	0.98	LDHA_1	55.0	IMR 90 P8
90.5	H10	0.8	LDHA_1	55.0	IMR 90 P8
91.0	H10	1.02	LDHA_1	55.0	IMR 90 P8
91.5	H10	1.16	LDHA_1	55.0	IMR 90 P8
92.0	H10	1.67	LDHA_1	55.0	IMR 90 P8
92.5	H10	2.64	LDHA_1	55.0	IMR 90 P8
93.0	H10	2.71	LDHA_1	55.0	IMR 90 P8
93.5	H10	3.79	LDHA_1	55.0	IMR 90 P8
94.0	H10	4.91	LDHA_1	55.0	IMR 90 P8
94.5	H10	8.3	LDHA_1	55.0	IMR 90 P8
95.0	H10	5.21	LDHA_1	55.0	IMR 90 P8
