# Supplementary material for: Primer PICKR: literature-mined scoring platform for robust RT–qPCR primers
Source: Nat Commun. 2026 May 28;17:6938. doi: 10.1038/s41467-026-73648-2 (PMC13388996; doi:10.1038/s41467-026-73648-2)
Supplement: Supplementary file 11 — Source Data [file 41467_2026_73648_MOESM11_ESM.zip › Suppl_Fig_S8/amplification_data_PGK1_1.csv]

Cycle	Well	Fluorescence	Target	melt temp	Replicate
1	A9	-16.93	PGK1_1	65.0	IMR 90 P2
2	A9	-7.09	PGK1_1	65.0	IMR 90 P2
3	A9	4.82	PGK1_1	65.0	IMR 90 P2
4	A9	12.57	PGK1_1	65.0	IMR 90 P2
5	A9	-0.93	PGK1_1	65.0	IMR 90 P2
6	A9	7.75	PGK1_1	65.0	IMR 90 P2
7	A9	8.22	PGK1_1	65.0	IMR 90 P2
8	A9	-19.84	PGK1_1	65.0	IMR 90 P2
9	A9	-13.73	PGK1_1	65.0	IMR 90 P2
10	A9	-9.8	PGK1_1	65.0	IMR 90 P2
11	A9	-9.69	PGK1_1	65.0	IMR 90 P2
12	A9	11.53	PGK1_1	65.0	IMR 90 P2
13	A9	4.3	PGK1_1	65.0	IMR 90 P2
14	A9	8.39	PGK1_1	65.0	IMR 90 P2
15	A9	1.89	PGK1_1	65.0	IMR 90 P2
16	A9	-1.59	PGK1_1	65.0	IMR 90 P2
17	A9	-2.74	PGK1_1	65.0	IMR 90 P2
18	A9	4.43	PGK1_1	65.0	IMR 90 P2
19	A9	2.16	PGK1_1	65.0	IMR 90 P2
20	A9	0.87	PGK1_1	65.0	IMR 90 P2
21	A9	2.2	PGK1_1	65.0	IMR 90 P2
22	A9	11.43	PGK1_1	65.0	IMR 90 P2
23	A9	21.45	PGK1_1	65.0	IMR 90 P2
24	A9	34.48	PGK1_1	65.0	IMR 90 P2
25	A9	69.26	PGK1_1	65.0	IMR 90 P2
26	A9	120.72	PGK1_1	65.0	IMR 90 P2
27	A9	208.33	PGK1_1	65.0	IMR 90 P2
28	A9	325.14	PGK1_1	65.0	IMR 90 P2
29	A9	441.45	PGK1_1	65.0	IMR 90 P2
30	A9	559.73	PGK1_1	65.0	IMR 90 P2
31	A9	684.64	PGK1_1	65.0	IMR 90 P2
32	A9	815.34	PGK1_1	65.0	IMR 90 P2
33	A9	947.72	PGK1_1	65.0	IMR 90 P2
34	A9	1075.86	PGK1_1	65.0	IMR 90 P2
35	A9	1202.09	PGK1_1	65.0	IMR 90 P2
36	A9	1323.73	PGK1_1	65.0	IMR 90 P2
37	A9	1439.19	PGK1_1	65.0	IMR 90 P2
38	A9	1543.4	PGK1_1	65.0	IMR 90 P2
39	A9	1638.19	PGK1_1	65.0	IMR 90 P2
40	A9	1726.24	PGK1_1	65.0	IMR 90 P2
1	B9	3.02	PGK1_1	64.5	IMR 90 P2
2	B9	5.87	PGK1_1	64.5	IMR 90 P2
3	B9	0.55	PGK1_1	64.5	IMR 90 P2
4	B9	16.3	PGK1_1	64.5	IMR 90 P2
5	B9	5.71	PGK1_1	64.5	IMR 90 P2
6	B9	4.37	PGK1_1	64.5	IMR 90 P2
7	B9	-1.16	PGK1_1	64.5	IMR 90 P2
8	B9	-11.24	PGK1_1	64.5	IMR 90 P2
9	B9	-13.89	PGK1_1	64.5	IMR 90 P2
10	B9	-12.8	PGK1_1	64.5	IMR 90 P2
11	B9	-3.73	PGK1_1	64.5	IMR 90 P2
12	B9	5.2	PGK1_1	64.5	IMR 90 P2
13	B9	6.16	PGK1_1	64.5	IMR 90 P2
14	B9	6.27	PGK1_1	64.5	IMR 90 P2
15	B9	8.92	PGK1_1	64.5	IMR 90 P2
16	B9	2.56	PGK1_1	64.5	IMR 90 P2
17	B9	-3.03	PGK1_1	64.5	IMR 90 P2
18	B9	1.7	PGK1_1	64.5	IMR 90 P2
19	B9	-0.61	PGK1_1	64.5	IMR 90 P2
20	B9	3.26	PGK1_1	64.5	IMR 90 P2
21	B9	2.55	PGK1_1	64.5	IMR 90 P2
22	B9	9.45	PGK1_1	64.5	IMR 90 P2
23	B9	16.64	PGK1_1	64.5	IMR 90 P2
24	B9	34.67	PGK1_1	64.5	IMR 90 P2
25	B9	73.76	PGK1_1	64.5	IMR 90 P2
26	B9	140.75	PGK1_1	64.5	IMR 90 P2
27	B9	247.4	PGK1_1	64.5	IMR 90 P2
28	B9	373.06	PGK1_1	64.5	IMR 90 P2
29	B9	496.63	PGK1_1	64.5	IMR 90 P2
30	B9	625.21	PGK1_1	64.5	IMR 90 P2
31	B9	757.59	PGK1_1	64.5	IMR 90 P2
32	B9	898.27	PGK1_1	64.5	IMR 90 P2
33	B9	1040.88	PGK1_1	64.5	IMR 90 P2
34	B9	1183.31	PGK1_1	64.5	IMR 90 P2
35	B9	1320.21	PGK1_1	64.5	IMR 90 P2
36	B9	1447.45	PGK1_1	64.5	IMR 90 P2
37	B9	1565.9	PGK1_1	64.5	IMR 90 P2
38	B9	1676.05	PGK1_1	64.5	IMR 90 P2
39	B9	1777.26	PGK1_1	64.5	IMR 90 P2
40	B9	1871.48	PGK1_1	64.5	IMR 90 P2
1	C9	-11.19	PGK1_1	63.3	IMR 90 P2
2	C9	-3.11	PGK1_1	63.3	IMR 90 P2
3	C9	-2.94	PGK1_1	63.3	IMR 90 P2
4	C9	15.79	PGK1_1	63.3	IMR 90 P2
5	C9	4.47	PGK1_1	63.3	IMR 90 P2
6	C9	12.2	PGK1_1	63.3	IMR 90 P2
7	C9	-8.25	PGK1_1	63.3	IMR 90 P2
8	C9	-6.46	PGK1_1	63.3	IMR 90 P2
9	C9	-11.16	PGK1_1	63.3	IMR 90 P2
10	C9	-15.42	PGK1_1	63.3	IMR 90 P2
11	C9	1.49	PGK1_1	63.3	IMR 90 P2
12	C9	4.26	PGK1_1	63.3	IMR 90 P2
13	C9	3.09	PGK1_1	63.3	IMR 90 P2
14	C9	7.95	PGK1_1	63.3	IMR 90 P2
15	C9	4.32	PGK1_1	63.3	IMR 90 P2
16	C9	-0.64	PGK1_1	63.3	IMR 90 P2
17	C9	-3.79	PGK1_1	63.3	IMR 90 P2
18	C9	0.23	PGK1_1	63.3	IMR 90 P2
19	C9	2.73	PGK1_1	63.3	IMR 90 P2
20	C9	-2.71	PGK1_1	63.3	IMR 90 P2
21	C9	7.25	PGK1_1	63.3	IMR 90 P2
22	C9	1.45	PGK1_1	63.3	IMR 90 P2
23	C9	17.54	PGK1_1	63.3	IMR 90 P2
24	C9	33.76	PGK1_1	63.3	IMR 90 P2
25	C9	65.45	PGK1_1	63.3	IMR 90 P2
26	C9	128.75	PGK1_1	63.3	IMR 90 P2
27	C9	230.42	PGK1_1	63.3	IMR 90 P2
28	C9	357.65	PGK1_1	63.3	IMR 90 P2
29	C9	487.46	PGK1_1	63.3	IMR 90 P2
30	C9	621.88	PGK1_1	63.3	IMR 90 P2
31	C9	760.59	PGK1_1	63.3	IMR 90 P2
32	C9	905.78	PGK1_1	63.3	IMR 90 P2
33	C9	1054.01	PGK1_1	63.3	IMR 90 P2
34	C9	1204.47	PGK1_1	63.3	IMR 90 P2
35	C9	1350.4	PGK1_1	63.3	IMR 90 P2
36	C9	1490.63	PGK1_1	63.3	IMR 90 P2
37	C9	1622.11	PGK1_1	63.3	IMR 90 P2
38	C9	1743.99	PGK1_1	63.3	IMR 90 P2
39	C9	1858.83	PGK1_1	63.3	IMR 90 P2
40	C9	1969.28	PGK1_1	63.3	IMR 90 P2
1	D9	14.57	PGK1_1	61.4	IMR 90 P2
2	D9	1.45	PGK1_1	61.4	IMR 90 P2
3	D9	-7.95	PGK1_1	61.4	IMR 90 P2
4	D9	12.8	PGK1_1	61.4	IMR 90 P2
5	D9	10.53	PGK1_1	61.4	IMR 90 P2
6	D9	9.42	PGK1_1	61.4	IMR 90 P2
7	D9	-2.92	PGK1_1	61.4	IMR 90 P2
8	D9	-6.95	PGK1_1	61.4	IMR 90 P2
9	D9	-12.91	PGK1_1	61.4	IMR 90 P2
10	D9	-14.15	PGK1_1	61.4	IMR 90 P2
11	D9	-3.98	PGK1_1	61.4	IMR 90 P2
12	D9	9.73	PGK1_1	61.4	IMR 90 P2
13	D9	3.98	PGK1_1	61.4	IMR 90 P2
14	D9	9.23	PGK1_1	61.4	IMR 90 P2
15	D9	3.1	PGK1_1	61.4	IMR 90 P2
16	D9	3.4	PGK1_1	61.4	IMR 90 P2
17	D9	1.81	PGK1_1	61.4	IMR 90 P2
18	D9	2.7	PGK1_1	61.4	IMR 90 P2
19	D9	-1.92	PGK1_1	61.4	IMR 90 P2
20	D9	-1.25	PGK1_1	61.4	IMR 90 P2
21	D9	0.53	PGK1_1	61.4	IMR 90 P2
22	D9	0.35	PGK1_1	61.4	IMR 90 P2
23	D9	3.31	PGK1_1	61.4	IMR 90 P2
24	D9	14.52	PGK1_1	61.4	IMR 90 P2
25	D9	32.84	PGK1_1	61.4	IMR 90 P2
26	D9	60.21	PGK1_1	61.4	IMR 90 P2
27	D9	112.01	PGK1_1	61.4	IMR 90 P2
28	D9	209.19	PGK1_1	61.4	IMR 90 P2
29	D9	326.78	PGK1_1	61.4	IMR 90 P2
30	D9	450.57	PGK1_1	61.4	IMR 90 P2
31	D9	580.6	PGK1_1	61.4	IMR 90 P2
32	D9	715.83	PGK1_1	61.4	IMR 90 P2
33	D9	855.44	PGK1_1	61.4	IMR 90 P2
34	D9	1001.83	PGK1_1	61.4	IMR 90 P2
35	D9	1151.23	PGK1_1	61.4	IMR 90 P2
36	D9	1300.78	PGK1_1	61.4	IMR 90 P2
37	D9	1442.15	PGK1_1	61.4	IMR 90 P2
38	D9	1578.57	PGK1_1	61.4	IMR 90 P2
39	D9	1703.2	PGK1_1	61.4	IMR 90 P2
40	D9	1821.93	PGK1_1	61.4	IMR 90 P2
1	E9	12.98	PGK1_1	59.0	IMR 90 P2
2	E9	-4.31	PGK1_1	59.0	IMR 90 P2
3	E9	10.27	PGK1_1	59.0	IMR 90 P2
4	E9	12.47	PGK1_1	59.0	IMR 90 P2
5	E9	9.13	PGK1_1	59.0	IMR 90 P2
6	E9	7.8	PGK1_1	59.0	IMR 90 P2
7	E9	-11.8	PGK1_1	59.0	IMR 90 P2
8	E9	-7.95	PGK1_1	59.0	IMR 90 P2
9	E9	-10.35	PGK1_1	59.0	IMR 90 P2
10	E9	-15.3	PGK1_1	59.0	IMR 90 P2
11	E9	2.0	PGK1_1	59.0	IMR 90 P2
12	E9	3.27	PGK1_1	59.0	IMR 90 P2
13	E9	5.31	PGK1_1	59.0	IMR 90 P2
14	E9	5.04	PGK1_1	59.0	IMR 90 P2
15	E9	3.75	PGK1_1	59.0	IMR 90 P2
16	E9	2.03	PGK1_1	59.0	IMR 90 P2
17	E9	-2.85	PGK1_1	59.0	IMR 90 P2
18	E9	-3.26	PGK1_1	59.0	IMR 90 P2
19	E9	-0.79	PGK1_1	59.0	IMR 90 P2
20	E9	-2.46	PGK1_1	59.0	IMR 90 P2
21	E9	-0.36	PGK1_1	59.0	IMR 90 P2
22	E9	-3.96	PGK1_1	59.0	IMR 90 P2
23	E9	-6.45	PGK1_1	59.0	IMR 90 P2
24	E9	-1.29	PGK1_1	59.0	IMR 90 P2
25	E9	7.57	PGK1_1	59.0	IMR 90 P2
26	E9	18.45	PGK1_1	59.0	IMR 90 P2
27	E9	30.57	PGK1_1	59.0	IMR 90 P2
28	E9	77.49	PGK1_1	59.0	IMR 90 P2
29	E9	142.59	PGK1_1	59.0	IMR 90 P2
30	E9	246.7	PGK1_1	59.0	IMR 90 P2
31	E9	371.16	PGK1_1	59.0	IMR 90 P2
32	E9	496.62	PGK1_1	59.0	IMR 90 P2
33	E9	626.35	PGK1_1	59.0	IMR 90 P2
34	E9	763.55	PGK1_1	59.0	IMR 90 P2
35	E9	909.86	PGK1_1	59.0	IMR 90 P2
36	E9	1061.06	PGK1_1	59.0	IMR 90 P2
37	E9	1216.42	PGK1_1	59.0	IMR 90 P2
38	E9	1368.89	PGK1_1	59.0	IMR 90 P2
39	E9	1518.92	PGK1_1	59.0	IMR 90 P2
40	E9	1665.82	PGK1_1	59.0	IMR 90 P2
1	F9	6.67	PGK1_1	57.0	IMR 90 P2
2	F9	4.74	PGK1_1	57.0	IMR 90 P2
3	F9	8.95	PGK1_1	57.0	IMR 90 P2
4	F9	11.8	PGK1_1	57.0	IMR 90 P2
5	F9	13.47	PGK1_1	57.0	IMR 90 P2
6	F9	8.7	PGK1_1	57.0	IMR 90 P2
7	F9	-7.92	PGK1_1	57.0	IMR 90 P2
8	F9	-7.99	PGK1_1	57.0	IMR 90 P2
9	F9	-14.39	PGK1_1	57.0	IMR 90 P2
10	F9	-14.76	PGK1_1	57.0	IMR 90 P2
11	F9	0.58	PGK1_1	57.0	IMR 90 P2
12	F9	-5.5	PGK1_1	57.0	IMR 90 P2
13	F9	4.22	PGK1_1	57.0	IMR 90 P2
14	F9	-9.54	PGK1_1	57.0	IMR 90 P2
15	F9	4.0	PGK1_1	57.0	IMR 90 P2
16	F9	6.39	PGK1_1	57.0	IMR 90 P2
17	F9	0.23	PGK1_1	57.0	IMR 90 P2
18	F9	-4.18	PGK1_1	57.0	IMR 90 P2
19	F9	1.05	PGK1_1	57.0	IMR 90 P2
20	F9	1.97	PGK1_1	57.0	IMR 90 P2
21	F9	-3.35	PGK1_1	57.0	IMR 90 P2
22	F9	-0.47	PGK1_1	57.0	IMR 90 P2
23	F9	-1.34	PGK1_1	57.0	IMR 90 P2
24	F9	-1.53	PGK1_1	57.0	IMR 90 P2
25	F9	1.44	PGK1_1	57.0	IMR 90 P2
26	F9	-2.44	PGK1_1	57.0	IMR 90 P2
27	F9	-2.73	PGK1_1	57.0	IMR 90 P2
28	F9	7.68	PGK1_1	57.0	IMR 90 P2
29	F9	10.36	PGK1_1	57.0	IMR 90 P2
30	F9	13.11	PGK1_1	57.0	IMR 90 P2
31	F9	40.18	PGK1_1	57.0	IMR 90 P2
32	F9	70.09	PGK1_1	57.0	IMR 90 P2
33	F9	128.2	PGK1_1	57.0	IMR 90 P2
34	F9	205.99	PGK1_1	57.0	IMR 90 P2
35	F9	291.2	PGK1_1	57.0	IMR 90 P2
36	F9	380.46	PGK1_1	57.0	IMR 90 P2
37	F9	476.33	PGK1_1	57.0	IMR 90 P2
38	F9	586.26	PGK1_1	57.0	IMR 90 P2
39	F9	704.98	PGK1_1	57.0	IMR 90 P2
40	F9	829.94	PGK1_1	57.0	IMR 90 P2
1	G9	2.68	PGK1_1	55.7	IMR 90 P2
2	G9	-2.65	PGK1_1	55.7	IMR 90 P2
3	G9	9.17	PGK1_1	55.7	IMR 90 P2
4	G9	7.27	PGK1_1	55.7	IMR 90 P2
5	G9	10.55	PGK1_1	55.7	IMR 90 P2
6	G9	9.34	PGK1_1	55.7	IMR 90 P2
7	G9	-8.12	PGK1_1	55.7	IMR 90 P2
8	G9	-19.25	PGK1_1	55.7	IMR 90 P2
9	G9	-5.32	PGK1_1	55.7	IMR 90 P2
10	G9	-2.28	PGK1_1	55.7	IMR 90 P2
11	G9	3.44	PGK1_1	55.7	IMR 90 P2
12	G9	-4.76	PGK1_1	55.7	IMR 90 P2
13	G9	0.45	PGK1_1	55.7	IMR 90 P2
14	G9	-9.9	PGK1_1	55.7	IMR 90 P2
15	G9	5.28	PGK1_1	55.7	IMR 90 P2
16	G9	2.91	PGK1_1	55.7	IMR 90 P2
17	G9	2.49	PGK1_1	55.7	IMR 90 P2
18	G9	-0.55	PGK1_1	55.7	IMR 90 P2
19	G9	-0.69	PGK1_1	55.7	IMR 90 P2
20	G9	0.23	PGK1_1	55.7	IMR 90 P2
21	G9	2.68	PGK1_1	55.7	IMR 90 P2
22	G9	0.81	PGK1_1	55.7	IMR 90 P2
23	G9	1.97	PGK1_1	55.7	IMR 90 P2
24	G9	3.11	PGK1_1	55.7	IMR 90 P2
25	G9	4.36	PGK1_1	55.7	IMR 90 P2
26	G9	2.7	PGK1_1	55.7	IMR 90 P2
27	G9	7.96	PGK1_1	55.7	IMR 90 P2
28	G9	10.85	PGK1_1	55.7	IMR 90 P2
29	G9	26.67	PGK1_1	55.7	IMR 90 P2
30	G9	47.38	PGK1_1	55.7	IMR 90 P2
31	G9	86.77	PGK1_1	55.7	IMR 90 P2
32	G9	148.25	PGK1_1	55.7	IMR 90 P2
33	G9	242.6	PGK1_1	55.7	IMR 90 P2
34	G9	345.77	PGK1_1	55.7	IMR 90 P2
35	G9	451.08	PGK1_1	55.7	IMR 90 P2
36	G9	559.92	PGK1_1	55.7	IMR 90 P2
37	G9	677.33	PGK1_1	55.7	IMR 90 P2
38	G9	801.04	PGK1_1	55.7	IMR 90 P2
39	G9	930.94	PGK1_1	55.7	IMR 90 P2
40	G9	1062.55	PGK1_1	55.7	IMR 90 P2
1	H9	0.05	PGK1_1	55.0	IMR 90 P2
2	H9	-2.02	PGK1_1	55.0	IMR 90 P2
3	H9	9.98	PGK1_1	55.0	IMR 90 P2
4	H9	4.74	PGK1_1	55.0	IMR 90 P2
5	H9	5.22	PGK1_1	55.0	IMR 90 P2
6	H9	9.5	PGK1_1	55.0	IMR 90 P2
7	H9	-10.97	PGK1_1	55.0	IMR 90 P2
8	H9	-13.96	PGK1_1	55.0	IMR 90 P2
9	H9	-1.91	PGK1_1	55.0	IMR 90 P2
10	H9	4.14	PGK1_1	55.0	IMR 90 P2
11	H9	-1.66	PGK1_1	55.0	IMR 90 P2
12	H9	-4.15	PGK1_1	55.0	IMR 90 P2
13	H9	4.93	PGK1_1	55.0	IMR 90 P2
14	H9	-8.08	PGK1_1	55.0	IMR 90 P2
15	H9	2.03	PGK1_1	55.0	IMR 90 P2
16	H9	3.88	PGK1_1	55.0	IMR 90 P2
17	H9	3.7	PGK1_1	55.0	IMR 90 P2
18	H9	-2.43	PGK1_1	55.0	IMR 90 P2
19	H9	4.59	PGK1_1	55.0	IMR 90 P2
20	H9	1.51	PGK1_1	55.0	IMR 90 P2
21	H9	1.49	PGK1_1	55.0	IMR 90 P2
22	H9	3.46	PGK1_1	55.0	IMR 90 P2
23	H9	0.55	PGK1_1	55.0	IMR 90 P2
24	H9	-2.55	PGK1_1	55.0	IMR 90 P2
25	H9	-0.2	PGK1_1	55.0	IMR 90 P2
26	H9	1.97	PGK1_1	55.0	IMR 90 P2
27	H9	4.33	PGK1_1	55.0	IMR 90 P2
28	H9	2.79	PGK1_1	55.0	IMR 90 P2
29	H9	9.89	PGK1_1	55.0	IMR 90 P2
30	H9	22.67	PGK1_1	55.0	IMR 90 P2
31	H9	48.91	PGK1_1	55.0	IMR 90 P2
32	H9	87.54	PGK1_1	55.0	IMR 90 P2
33	H9	156.6	PGK1_1	55.0	IMR 90 P2
34	H9	242.49	PGK1_1	55.0	IMR 90 P2
35	H9	343.4	PGK1_1	55.0	IMR 90 P2
36	H9	443.85	PGK1_1	55.0	IMR 90 P2
37	H9	545.46	PGK1_1	55.0	IMR 90 P2
38	H9	653.94	PGK1_1	55.0	IMR 90 P2
39	H9	770.89	PGK1_1	55.0	IMR 90 P2
40	H9	894.67	PGK1_1	55.0	IMR 90 P2
1	A9	-8.37	PGK1_1	65.0	IMR 90 P11
2	A9	-2.19	PGK1_1	65.0	IMR 90 P11
3	A9	1.55	PGK1_1	65.0	IMR 90 P11
4	A9	2.33	PGK1_1	65.0	IMR 90 P11
5	A9	0.42	PGK1_1	65.0	IMR 90 P11
6	A9	2.27	PGK1_1	65.0	IMR 90 P11
7	A9	0.66	PGK1_1	65.0	IMR 90 P11
8	A9	2.83	PGK1_1	65.0	IMR 90 P11
9	A9	0.38	PGK1_1	65.0	IMR 90 P11
10	A9	-0.74	PGK1_1	65.0	IMR 90 P11
11	A9	-2.84	PGK1_1	65.0	IMR 90 P11
12	A9	2.11	PGK1_1	65.0	IMR 90 P11
13	A9	0.79	PGK1_1	65.0	IMR 90 P11
14	A9	-1.78	PGK1_1	65.0	IMR 90 P11
15	A9	-2.54	PGK1_1	65.0	IMR 90 P11
16	A9	-2.65	PGK1_1	65.0	IMR 90 P11
17	A9	-3.56	PGK1_1	65.0	IMR 90 P11
18	A9	-4.74	PGK1_1	65.0	IMR 90 P11
19	A9	-1.36	PGK1_1	65.0	IMR 90 P11
20	A9	-0.03	PGK1_1	65.0	IMR 90 P11
21	A9	-1.6	PGK1_1	65.0	IMR 90 P11
22	A9	4.06	PGK1_1	65.0	IMR 90 P11
23	A9	10.7	PGK1_1	65.0	IMR 90 P11
24	A9	26.86	PGK1_1	65.0	IMR 90 P11
25	A9	57.34	PGK1_1	65.0	IMR 90 P11
26	A9	111.18	PGK1_1	65.0	IMR 90 P11
27	A9	206.46	PGK1_1	65.0	IMR 90 P11
28	A9	319.97	PGK1_1	65.0	IMR 90 P11
29	A9	451.06	PGK1_1	65.0	IMR 90 P11
30	A9	581.7	PGK1_1	65.0	IMR 90 P11
31	A9	714.8	PGK1_1	65.0	IMR 90 P11
32	A9	854.71	PGK1_1	65.0	IMR 90 P11
33	A9	1000.92	PGK1_1	65.0	IMR 90 P11
34	A9	1146.06	PGK1_1	65.0	IMR 90 P11
35	A9	1287.06	PGK1_1	65.0	IMR 90 P11
36	A9	1419.92	PGK1_1	65.0	IMR 90 P11
37	A9	1544.2	PGK1_1	65.0	IMR 90 P11
38	A9	1659.24	PGK1_1	65.0	IMR 90 P11
39	A9	1763.4	PGK1_1	65.0	IMR 90 P11
40	A9	1861.57	PGK1_1	65.0	IMR 90 P11
1	B9	0.58	PGK1_1	64.5	IMR 90 P11
2	B9	4.72	PGK1_1	64.5	IMR 90 P11
3	B9	0.19	PGK1_1	64.5	IMR 90 P11
4	B9	3.79	PGK1_1	64.5	IMR 90 P11
5	B9	-2.09	PGK1_1	64.5	IMR 90 P11
6	B9	3.85	PGK1_1	64.5	IMR 90 P11
7	B9	-1.2	PGK1_1	64.5	IMR 90 P11
8	B9	0.65	PGK1_1	64.5	IMR 90 P11
9	B9	1.51	PGK1_1	64.5	IMR 90 P11
10	B9	-0.15	PGK1_1	64.5	IMR 90 P11
11	B9	1.9	PGK1_1	64.5	IMR 90 P11
12	B9	-1.45	PGK1_1	64.5	IMR 90 P11
13	B9	1.7	PGK1_1	64.5	IMR 90 P11
14	B9	-2.92	PGK1_1	64.5	IMR 90 P11
15	B9	-4.97	PGK1_1	64.5	IMR 90 P11
16	B9	-0.35	PGK1_1	64.5	IMR 90 P11
17	B9	-3.23	PGK1_1	64.5	IMR 90 P11
18	B9	1.66	PGK1_1	64.5	IMR 90 P11
19	B9	0.4	PGK1_1	64.5	IMR 90 P11
20	B9	0.53	PGK1_1	64.5	IMR 90 P11
21	B9	-1.87	PGK1_1	64.5	IMR 90 P11
22	B9	8.26	PGK1_1	64.5	IMR 90 P11
23	B9	17.28	PGK1_1	64.5	IMR 90 P11
24	B9	33.49	PGK1_1	64.5	IMR 90 P11
25	B9	70.14	PGK1_1	64.5	IMR 90 P11
26	B9	141.03	PGK1_1	64.5	IMR 90 P11
27	B9	247.15	PGK1_1	64.5	IMR 90 P11
28	B9	377.76	PGK1_1	64.5	IMR 90 P11
29	B9	511.98	PGK1_1	64.5	IMR 90 P11
30	B9	651.68	PGK1_1	64.5	IMR 90 P11
31	B9	795.03	PGK1_1	64.5	IMR 90 P11
32	B9	943.49	PGK1_1	64.5	IMR 90 P11
33	B9	1097.01	PGK1_1	64.5	IMR 90 P11
34	B9	1247.97	PGK1_1	64.5	IMR 90 P11
35	B9	1394.47	PGK1_1	64.5	IMR 90 P11
36	B9	1531.71	PGK1_1	64.5	IMR 90 P11
37	B9	1661.57	PGK1_1	64.5	IMR 90 P11
38	B9	1780.91	PGK1_1	64.5	IMR 90 P11
39	B9	1890.63	PGK1_1	64.5	IMR 90 P11
40	B9	1994.18	PGK1_1	64.5	IMR 90 P11
1	C9	-2.75	PGK1_1	63.3	IMR 90 P11
2	C9	4.54	PGK1_1	63.3	IMR 90 P11
3	C9	4.5	PGK1_1	63.3	IMR 90 P11
4	C9	-2.61	PGK1_1	63.3	IMR 90 P11
5	C9	5.8	PGK1_1	63.3	IMR 90 P11
6	C9	4.54	PGK1_1	63.3	IMR 90 P11
7	C9	-3.92	PGK1_1	63.3	IMR 90 P11
8	C9	3.03	PGK1_1	63.3	IMR 90 P11
9	C9	-1.01	PGK1_1	63.3	IMR 90 P11
10	C9	-1.66	PGK1_1	63.3	IMR 90 P11
11	C9	-3.03	PGK1_1	63.3	IMR 90 P11
12	C9	-1.25	PGK1_1	63.3	IMR 90 P11
13	C9	2.9	PGK1_1	63.3	IMR 90 P11
14	C9	1.56	PGK1_1	63.3	IMR 90 P11
15	C9	-2.17	PGK1_1	63.3	IMR 90 P11
16	C9	-3.36	PGK1_1	63.3	IMR 90 P11
17	C9	-3.7	PGK1_1	63.3	IMR 90 P11
18	C9	0.34	PGK1_1	63.3	IMR 90 P11
19	C9	-3.1	PGK1_1	63.3	IMR 90 P11
20	C9	-4.04	PGK1_1	63.3	IMR 90 P11
21	C9	-1.86	PGK1_1	63.3	IMR 90 P11
22	C9	4.57	PGK1_1	63.3	IMR 90 P11
23	C9	12.16	PGK1_1	63.3	IMR 90 P11
24	C9	29.28	PGK1_1	63.3	IMR 90 P11
25	C9	65.24	PGK1_1	63.3	IMR 90 P11
26	C9	128.27	PGK1_1	63.3	IMR 90 P11
27	C9	225.79	PGK1_1	63.3	IMR 90 P11
28	C9	357.42	PGK1_1	63.3	IMR 90 P11
29	C9	497.5	PGK1_1	63.3	IMR 90 P11
30	C9	639.17	PGK1_1	63.3	IMR 90 P11
31	C9	783.28	PGK1_1	63.3	IMR 90 P11
32	C9	938.21	PGK1_1	63.3	IMR 90 P11
33	C9	1095.31	PGK1_1	63.3	IMR 90 P11
34	C9	1254.16	PGK1_1	63.3	IMR 90 P11
35	C9	1403.82	PGK1_1	63.3	IMR 90 P11
36	C9	1551.61	PGK1_1	63.3	IMR 90 P11
37	C9	1690.94	PGK1_1	63.3	IMR 90 P11
38	C9	1823.16	PGK1_1	63.3	IMR 90 P11
39	C9	1942.86	PGK1_1	63.3	IMR 90 P11
40	C9	2056.19	PGK1_1	63.3	IMR 90 P11
1	D9	-5.27	PGK1_1	61.4	IMR 90 P11
2	D9	0.38	PGK1_1	61.4	IMR 90 P11
3	D9	4.82	PGK1_1	61.4	IMR 90 P11
4	D9	1.05	PGK1_1	61.4	IMR 90 P11
5	D9	-0.05	PGK1_1	61.4	IMR 90 P11
6	D9	4.62	PGK1_1	61.4	IMR 90 P11
7	D9	3.18	PGK1_1	61.4	IMR 90 P11
8	D9	-3.8	PGK1_1	61.4	IMR 90 P11
9	D9	-2.3	PGK1_1	61.4	IMR 90 P11
10	D9	0.78	PGK1_1	61.4	IMR 90 P11
11	D9	0.49	PGK1_1	61.4	IMR 90 P11
12	D9	-0.53	PGK1_1	61.4	IMR 90 P11
13	D9	1.5	PGK1_1	61.4	IMR 90 P11
14	D9	-5.95	PGK1_1	61.4	IMR 90 P11
15	D9	-5.95	PGK1_1	61.4	IMR 90 P11
16	D9	1.33	PGK1_1	61.4	IMR 90 P11
17	D9	-0.29	PGK1_1	61.4	IMR 90 P11
18	D9	-2.52	PGK1_1	61.4	IMR 90 P11
19	D9	1.15	PGK1_1	61.4	IMR 90 P11
20	D9	0.39	PGK1_1	61.4	IMR 90 P11
21	D9	-1.47	PGK1_1	61.4	IMR 90 P11
22	D9	6.5	PGK1_1	61.4	IMR 90 P11
23	D9	5.44	PGK1_1	61.4	IMR 90 P11
24	D9	17.03	PGK1_1	61.4	IMR 90 P11
25	D9	30.24	PGK1_1	61.4	IMR 90 P11
26	D9	59.04	PGK1_1	61.4	IMR 90 P11
27	D9	120.1	PGK1_1	61.4	IMR 90 P11
28	D9	212.5	PGK1_1	61.4	IMR 90 P11
29	D9	337.47	PGK1_1	61.4	IMR 90 P11
30	D9	471.23	PGK1_1	61.4	IMR 90 P11
31	D9	607.48	PGK1_1	61.4	IMR 90 P11
32	D9	746.88	PGK1_1	61.4	IMR 90 P11
33	D9	895.05	PGK1_1	61.4	IMR 90 P11
34	D9	1048.17	PGK1_1	61.4	IMR 90 P11
35	D9	1204.27	PGK1_1	61.4	IMR 90 P11
36	D9	1357.02	PGK1_1	61.4	IMR 90 P11
37	D9	1506.15	PGK1_1	61.4	IMR 90 P11
38	D9	1650.35	PGK1_1	61.4	IMR 90 P11
39	D9	1785.48	PGK1_1	61.4	IMR 90 P11
40	D9	1915.29	PGK1_1	61.4	IMR 90 P11
1	E9	-1.01	PGK1_1	59.0	IMR 90 P11
2	E9	3.9	PGK1_1	59.0	IMR 90 P11
3	E9	-2.91	PGK1_1	59.0	IMR 90 P11
4	E9	2.07	PGK1_1	59.0	IMR 90 P11
5	E9	1.26	PGK1_1	59.0	IMR 90 P11
6	E9	6.72	PGK1_1	59.0	IMR 90 P11
7	E9	2.27	PGK1_1	59.0	IMR 90 P11
8	E9	0.26	PGK1_1	59.0	IMR 90 P11
9	E9	-2.92	PGK1_1	59.0	IMR 90 P11
10	E9	1.76	PGK1_1	59.0	IMR 90 P11
11	E9	-1.93	PGK1_1	59.0	IMR 90 P11
12	E9	1.78	PGK1_1	59.0	IMR 90 P11
13	E9	-0.15	PGK1_1	59.0	IMR 90 P11
14	E9	0.54	PGK1_1	59.0	IMR 90 P11
15	E9	-2.68	PGK1_1	59.0	IMR 90 P11
16	E9	2.97	PGK1_1	59.0	IMR 90 P11
17	E9	-3.97	PGK1_1	59.0	IMR 90 P11
18	E9	-0.76	PGK1_1	59.0	IMR 90 P11
19	E9	-2.1	PGK1_1	59.0	IMR 90 P11
20	E9	-0.84	PGK1_1	59.0	IMR 90 P11
21	E9	0.11	PGK1_1	59.0	IMR 90 P11
22	E9	-5.49	PGK1_1	59.0	IMR 90 P11
23	E9	3.36	PGK1_1	59.0	IMR 90 P11
24	E9	3.44	PGK1_1	59.0	IMR 90 P11
25	E9	6.09	PGK1_1	59.0	IMR 90 P11
26	E9	17.38	PGK1_1	59.0	IMR 90 P11
27	E9	36.72	PGK1_1	59.0	IMR 90 P11
28	E9	73.33	PGK1_1	59.0	IMR 90 P11
29	E9	134.72	PGK1_1	59.0	IMR 90 P11
30	E9	231.55	PGK1_1	59.0	IMR 90 P11
31	E9	361.66	PGK1_1	59.0	IMR 90 P11
32	E9	494.6	PGK1_1	59.0	IMR 90 P11
33	E9	631.9	PGK1_1	59.0	IMR 90 P11
34	E9	773.09	PGK1_1	59.0	IMR 90 P11
35	E9	921.61	PGK1_1	59.0	IMR 90 P11
36	E9	1074.81	PGK1_1	59.0	IMR 90 P11
37	E9	1233.54	PGK1_1	59.0	IMR 90 P11
38	E9	1391.6	PGK1_1	59.0	IMR 90 P11
39	E9	1546.58	PGK1_1	59.0	IMR 90 P11
40	E9	1698.12	PGK1_1	59.0	IMR 90 P11
1	F9	-3.64	PGK1_1	57.0	IMR 90 P11
2	F9	1.01	PGK1_1	57.0	IMR 90 P11
3	F9	0.72	PGK1_1	57.0	IMR 90 P11
4	F9	-0.22	PGK1_1	57.0	IMR 90 P11
5	F9	-0.7	PGK1_1	57.0	IMR 90 P11
6	F9	-3.46	PGK1_1	57.0	IMR 90 P11
7	F9	-1.48	PGK1_1	57.0	IMR 90 P11
8	F9	0.42	PGK1_1	57.0	IMR 90 P11
9	F9	-0.34	PGK1_1	57.0	IMR 90 P11
10	F9	-1.11	PGK1_1	57.0	IMR 90 P11
11	F9	0.96	PGK1_1	57.0	IMR 90 P11
12	F9	0.55	PGK1_1	57.0	IMR 90 P11
13	F9	2.4	PGK1_1	57.0	IMR 90 P11
14	F9	-2.63	PGK1_1	57.0	IMR 90 P11
15	F9	6.47	PGK1_1	57.0	IMR 90 P11
16	F9	3.45	PGK1_1	57.0	IMR 90 P11
17	F9	-1.83	PGK1_1	57.0	IMR 90 P11
18	F9	2.0	PGK1_1	57.0	IMR 90 P11
19	F9	-2.12	PGK1_1	57.0	IMR 90 P11
20	F9	-1.4	PGK1_1	57.0	IMR 90 P11
21	F9	4.8	PGK1_1	57.0	IMR 90 P11
22	F9	0.81	PGK1_1	57.0	IMR 90 P11
23	F9	-2.67	PGK1_1	57.0	IMR 90 P11
24	F9	-3.35	PGK1_1	57.0	IMR 90 P11
25	F9	-1.84	PGK1_1	57.0	IMR 90 P11
26	F9	0.09	PGK1_1	57.0	IMR 90 P11
27	F9	0.91	PGK1_1	57.0	IMR 90 P11
28	F9	0.94	PGK1_1	57.0	IMR 90 P11
29	F9	-2.16	PGK1_1	57.0	IMR 90 P11
30	F9	0.66	PGK1_1	57.0	IMR 90 P11
31	F9	2.24	PGK1_1	57.0	IMR 90 P11
32	F9	-1.2	PGK1_1	57.0	IMR 90 P11
33	F9	0.4	PGK1_1	57.0	IMR 90 P11
34	F9	-0.98	PGK1_1	57.0	IMR 90 P11
35	F9	1.99	PGK1_1	57.0	IMR 90 P11
36	F9	2.75	PGK1_1	57.0	IMR 90 P11
37	F9	-3.52	PGK1_1	57.0	IMR 90 P11
38	F9	-0.38	PGK1_1	57.0	IMR 90 P11
39	F9	-1.59	PGK1_1	57.0	IMR 90 P11
40	F9	1.11	PGK1_1	57.0	IMR 90 P11
1	G9	7.88	PGK1_1	55.7	IMR 90 P11
2	G9	2.65	PGK1_1	55.7	IMR 90 P11
3	G9	0.3	PGK1_1	55.7	IMR 90 P11
4	G9	2.08	PGK1_1	55.7	IMR 90 P11
5	G9	2.21	PGK1_1	55.7	IMR 90 P11
6	G9	-1.78	PGK1_1	55.7	IMR 90 P11
7	G9	0.27	PGK1_1	55.7	IMR 90 P11
8	G9	-1.75	PGK1_1	55.7	IMR 90 P11
9	G9	-1.37	PGK1_1	55.7	IMR 90 P11
10	G9	-0.55	PGK1_1	55.7	IMR 90 P11
11	G9	-0.29	PGK1_1	55.7	IMR 90 P11
12	G9	0.29	PGK1_1	55.7	IMR 90 P11
13	G9	0.94	PGK1_1	55.7	IMR 90 P11
14	G9	1.51	PGK1_1	55.7	IMR 90 P11
15	G9	5.64	PGK1_1	55.7	IMR 90 P11
16	G9	1.84	PGK1_1	55.7	IMR 90 P11
17	G9	-2.35	PGK1_1	55.7	IMR 90 P11
18	G9	1.85	PGK1_1	55.7	IMR 90 P11
19	G9	-1.0	PGK1_1	55.7	IMR 90 P11
20	G9	1.43	PGK1_1	55.7	IMR 90 P11
21	G9	-2.27	PGK1_1	55.7	IMR 90 P11
22	G9	-1.33	PGK1_1	55.7	IMR 90 P11
23	G9	0.15	PGK1_1	55.7	IMR 90 P11
24	G9	0.61	PGK1_1	55.7	IMR 90 P11
25	G9	4.07	PGK1_1	55.7	IMR 90 P11
26	G9	-1.83	PGK1_1	55.7	IMR 90 P11
27	G9	4.56	PGK1_1	55.7	IMR 90 P11
28	G9	9.14	PGK1_1	55.7	IMR 90 P11
29	G9	20.72	PGK1_1	55.7	IMR 90 P11
30	G9	44.52	PGK1_1	55.7	IMR 90 P11
31	G9	76.32	PGK1_1	55.7	IMR 90 P11
32	G9	129.53	PGK1_1	55.7	IMR 90 P11
33	G9	214.6	PGK1_1	55.7	IMR 90 P11
34	G9	318.85	PGK1_1	55.7	IMR 90 P11
35	G9	429.38	PGK1_1	55.7	IMR 90 P11
36	G9	541.93	PGK1_1	55.7	IMR 90 P11
37	G9	658.4	PGK1_1	55.7	IMR 90 P11
38	G9	781.73	PGK1_1	55.7	IMR 90 P11
39	G9	911.49	PGK1_1	55.7	IMR 90 P11
40	G9	1045.77	PGK1_1	55.7	IMR 90 P11
1	H9	-1.15	PGK1_1	55.0	IMR 90 P11
2	H9	-1.25	PGK1_1	55.0	IMR 90 P11
3	H9	0.5	PGK1_1	55.0	IMR 90 P11
4	H9	0.85	PGK1_1	55.0	IMR 90 P11
5	H9	3.22	PGK1_1	55.0	IMR 90 P11
6	H9	-1.68	PGK1_1	55.0	IMR 90 P11
7	H9	8.14	PGK1_1	55.0	IMR 90 P11
8	H9	1.39	PGK1_1	55.0	IMR 90 P11
9	H9	0.01	PGK1_1	55.0	IMR 90 P11
10	H9	-2.42	PGK1_1	55.0	IMR 90 P11
11	H9	-3.31	PGK1_1	55.0	IMR 90 P11
12	H9	0.64	PGK1_1	55.0	IMR 90 P11
13	H9	0.98	PGK1_1	55.0	IMR 90 P11
14	H9	4.29	PGK1_1	55.0	IMR 90 P11
15	H9	-1.64	PGK1_1	55.0	IMR 90 P11
16	H9	-1.73	PGK1_1	55.0	IMR 90 P11
17	H9	0.67	PGK1_1	55.0	IMR 90 P11
18	H9	-1.56	PGK1_1	55.0	IMR 90 P11
19	H9	-1.69	PGK1_1	55.0	IMR 90 P11
20	H9	-3.32	PGK1_1	55.0	IMR 90 P11
21	H9	-2.33	PGK1_1	55.0	IMR 90 P11
22	H9	3.46	PGK1_1	55.0	IMR 90 P11
23	H9	-2.81	PGK1_1	55.0	IMR 90 P11
24	H9	-1.12	PGK1_1	55.0	IMR 90 P11
25	H9	-2.18	PGK1_1	55.0	IMR 90 P11
26	H9	-2.67	PGK1_1	55.0	IMR 90 P11
27	H9	6.51	PGK1_1	55.0	IMR 90 P11
28	H9	9.21	PGK1_1	55.0	IMR 90 P11
29	H9	13.72	PGK1_1	55.0	IMR 90 P11
30	H9	26.23	PGK1_1	55.0	IMR 90 P11
31	H9	44.79	PGK1_1	55.0	IMR 90 P11
32	H9	84.25	PGK1_1	55.0	IMR 90 P11
33	H9	139.72	PGK1_1	55.0	IMR 90 P11
34	H9	232.63	PGK1_1	55.0	IMR 90 P11
35	H9	331.09	PGK1_1	55.0	IMR 90 P11
36	H9	437.76	PGK1_1	55.0	IMR 90 P11
37	H9	546.07	PGK1_1	55.0	IMR 90 P11
38	H9	662.42	PGK1_1	55.0	IMR 90 P11
39	H9	784.7	PGK1_1	55.0	IMR 90 P11
40	H9	912.84	PGK1_1	55.0	IMR 90 P11
1	A9	-3.32	PGK1_1	65.0	IMR 90 P8
2	A9	-0.5	PGK1_1	65.0	IMR 90 P8
3	A9	-3.02	PGK1_1	65.0	IMR 90 P8
4	A9	2.39	PGK1_1	65.0	IMR 90 P8
5	A9	-3.34	PGK1_1	65.0	IMR 90 P8
6	A9	5.73	PGK1_1	65.0	IMR 90 P8
7	A9	1.06	PGK1_1	65.0	IMR 90 P8
8	A9	2.28	PGK1_1	65.0	IMR 90 P8
9	A9	4.07	PGK1_1	65.0	IMR 90 P8
10	A9	2.91	PGK1_1	65.0	IMR 90 P8
11	A9	0.03	PGK1_1	65.0	IMR 90 P8
12	A9	0.93	PGK1_1	65.0	IMR 90 P8
13	A9	-2.36	PGK1_1	65.0	IMR 90 P8
14	A9	2.0	PGK1_1	65.0	IMR 90 P8
15	A9	-1.95	PGK1_1	65.0	IMR 90 P8
16	A9	-0.32	PGK1_1	65.0	IMR 90 P8
17	A9	-6.47	PGK1_1	65.0	IMR 90 P8
18	A9	-4.22	PGK1_1	65.0	IMR 90 P8
19	A9	-3.41	PGK1_1	65.0	IMR 90 P8
20	A9	-5.53	PGK1_1	65.0	IMR 90 P8
21	A9	0.26	PGK1_1	65.0	IMR 90 P8
22	A9	3.93	PGK1_1	65.0	IMR 90 P8
23	A9	12.0	PGK1_1	65.0	IMR 90 P8
24	A9	27.71	PGK1_1	65.0	IMR 90 P8
25	A9	64.68	PGK1_1	65.0	IMR 90 P8
26	A9	126.95	PGK1_1	65.0	IMR 90 P8
27	A9	225.82	PGK1_1	65.0	IMR 90 P8
28	A9	349.5	PGK1_1	65.0	IMR 90 P8
29	A9	475.84	PGK1_1	65.0	IMR 90 P8
30	A9	604.81	PGK1_1	65.0	IMR 90 P8
31	A9	741.04	PGK1_1	65.0	IMR 90 P8
32	A9	882.38	PGK1_1	65.0	IMR 90 P8
33	A9	1026.87	PGK1_1	65.0	IMR 90 P8
34	A9	1168.14	PGK1_1	65.0	IMR 90 P8
35	A9	1308.35	PGK1_1	65.0	IMR 90 P8
36	A9	1439.62	PGK1_1	65.0	IMR 90 P8
37	A9	1562.73	PGK1_1	65.0	IMR 90 P8
38	A9	1672.94	PGK1_1	65.0	IMR 90 P8
39	A9	1775.16	PGK1_1	65.0	IMR 90 P8
40	A9	1871.64	PGK1_1	65.0	IMR 90 P8
1	B9	1.21	PGK1_1	64.5	IMR 90 P8
2	B9	6.01	PGK1_1	64.5	IMR 90 P8
3	B9	5.5	PGK1_1	64.5	IMR 90 P8
4	B9	-0.49	PGK1_1	64.5	IMR 90 P8
5	B9	0.58	PGK1_1	64.5	IMR 90 P8
6	B9	6.51	PGK1_1	64.5	IMR 90 P8
7	B9	1.9	PGK1_1	64.5	IMR 90 P8
8	B9	-0.13	PGK1_1	64.5	IMR 90 P8
9	B9	1.62	PGK1_1	64.5	IMR 90 P8
10	B9	-3.18	PGK1_1	64.5	IMR 90 P8
11	B9	-3.86	PGK1_1	64.5	IMR 90 P8
12	B9	-0.04	PGK1_1	64.5	IMR 90 P8
13	B9	-7.21	PGK1_1	64.5	IMR 90 P8
14	B9	1.95	PGK1_1	64.5	IMR 90 P8
15	B9	0.19	PGK1_1	64.5	IMR 90 P8
16	B9	-0.33	PGK1_1	64.5	IMR 90 P8
17	B9	-4.15	PGK1_1	64.5	IMR 90 P8
18	B9	-0.89	PGK1_1	64.5	IMR 90 P8
19	B9	-4.18	PGK1_1	64.5	IMR 90 P8
20	B9	-1.76	PGK1_1	64.5	IMR 90 P8
21	B9	2.06	PGK1_1	64.5	IMR 90 P8
22	B9	5.74	PGK1_1	64.5	IMR 90 P8
23	B9	8.96	PGK1_1	64.5	IMR 90 P8
24	B9	34.47	PGK1_1	64.5	IMR 90 P8
25	B9	71.82	PGK1_1	64.5	IMR 90 P8
26	B9	147.92	PGK1_1	64.5	IMR 90 P8
27	B9	250.54	PGK1_1	64.5	IMR 90 P8
28	B9	386.6	PGK1_1	64.5	IMR 90 P8
29	B9	522.19	PGK1_1	64.5	IMR 90 P8
30	B9	661.55	PGK1_1	64.5	IMR 90 P8
31	B9	806.99	PGK1_1	64.5	IMR 90 P8
32	B9	960.49	PGK1_1	64.5	IMR 90 P8
33	B9	1115.71	PGK1_1	64.5	IMR 90 P8
34	B9	1268.42	PGK1_1	64.5	IMR 90 P8
35	B9	1415.5	PGK1_1	64.5	IMR 90 P8
36	B9	1555.88	PGK1_1	64.5	IMR 90 P8
37	B9	1687.28	PGK1_1	64.5	IMR 90 P8
38	B9	1809.2	PGK1_1	64.5	IMR 90 P8
39	B9	1919.89	PGK1_1	64.5	IMR 90 P8
40	B9	2025.05	PGK1_1	64.5	IMR 90 P8
1	C9	2.02	PGK1_1	63.3	IMR 90 P8
2	C9	7.02	PGK1_1	63.3	IMR 90 P8
3	C9	2.89	PGK1_1	63.3	IMR 90 P8
4	C9	1.79	PGK1_1	63.3	IMR 90 P8
5	C9	3.7	PGK1_1	63.3	IMR 90 P8
6	C9	4.27	PGK1_1	63.3	IMR 90 P8
7	C9	-2.17	PGK1_1	63.3	IMR 90 P8
8	C9	0.35	PGK1_1	63.3	IMR 90 P8
9	C9	3.77	PGK1_1	63.3	IMR 90 P8
10	C9	-1.48	PGK1_1	63.3	IMR 90 P8
11	C9	-2.43	PGK1_1	63.3	IMR 90 P8
12	C9	-2.9	PGK1_1	63.3	IMR 90 P8
13	C9	1.19	PGK1_1	63.3	IMR 90 P8
14	C9	-0.74	PGK1_1	63.3	IMR 90 P8
15	C9	-3.13	PGK1_1	63.3	IMR 90 P8
16	C9	-6.14	PGK1_1	63.3	IMR 90 P8
17	C9	-5.5	PGK1_1	63.3	IMR 90 P8
18	C9	-1.03	PGK1_1	63.3	IMR 90 P8
19	C9	0.27	PGK1_1	63.3	IMR 90 P8
20	C9	-0.68	PGK1_1	63.3	IMR 90 P8
21	C9	1.28	PGK1_1	63.3	IMR 90 P8
22	C9	5.32	PGK1_1	63.3	IMR 90 P8
23	C9	9.37	PGK1_1	63.3	IMR 90 P8
24	C9	26.47	PGK1_1	63.3	IMR 90 P8
25	C9	63.73	PGK1_1	63.3	IMR 90 P8
26	C9	126.2	PGK1_1	63.3	IMR 90 P8
27	C9	229.54	PGK1_1	63.3	IMR 90 P8
28	C9	361.01	PGK1_1	63.3	IMR 90 P8
29	C9	493.94	PGK1_1	63.3	IMR 90 P8
30	C9	632.75	PGK1_1	63.3	IMR 90 P8
31	C9	776.36	PGK1_1	63.3	IMR 90 P8
32	C9	928.34	PGK1_1	63.3	IMR 90 P8
33	C9	1086.22	PGK1_1	63.3	IMR 90 P8
34	C9	1240.59	PGK1_1	63.3	IMR 90 P8
35	C9	1391.02	PGK1_1	63.3	IMR 90 P8
36	C9	1536.76	PGK1_1	63.3	IMR 90 P8
37	C9	1677.28	PGK1_1	63.3	IMR 90 P8
38	C9	1809.19	PGK1_1	63.3	IMR 90 P8
39	C9	1925.71	PGK1_1	63.3	IMR 90 P8
40	C9	2033.59	PGK1_1	63.3	IMR 90 P8
1	D9	0.89	PGK1_1	61.4	IMR 90 P8
2	D9	-4.64	PGK1_1	61.4	IMR 90 P8
3	D9	-0.55	PGK1_1	61.4	IMR 90 P8
4	D9	1.17	PGK1_1	61.4	IMR 90 P8
5	D9	1.15	PGK1_1	61.4	IMR 90 P8
6	D9	-0.45	PGK1_1	61.4	IMR 90 P8
7	D9	-2.96	PGK1_1	61.4	IMR 90 P8
8	D9	1.87	PGK1_1	61.4	IMR 90 P8
9	D9	-0.48	PGK1_1	61.4	IMR 90 P8
10	D9	4.16	PGK1_1	61.4	IMR 90 P8
11	D9	2.61	PGK1_1	61.4	IMR 90 P8
12	D9	0.43	PGK1_1	61.4	IMR 90 P8
13	D9	1.76	PGK1_1	61.4	IMR 90 P8
14	D9	-2.18	PGK1_1	61.4	IMR 90 P8
15	D9	1.23	PGK1_1	61.4	IMR 90 P8
16	D9	1.07	PGK1_1	61.4	IMR 90 P8
17	D9	-6.67	PGK1_1	61.4	IMR 90 P8
18	D9	0.74	PGK1_1	61.4	IMR 90 P8
19	D9	3.03	PGK1_1	61.4	IMR 90 P8
20	D9	-0.24	PGK1_1	61.4	IMR 90 P8
21	D9	-1.72	PGK1_1	61.4	IMR 90 P8
22	D9	1.67	PGK1_1	61.4	IMR 90 P8
23	D9	2.06	PGK1_1	61.4	IMR 90 P8
24	D9	14.38	PGK1_1	61.4	IMR 90 P8
25	D9	24.18	PGK1_1	61.4	IMR 90 P8
26	D9	62.13	PGK1_1	61.4	IMR 90 P8
27	D9	121.23	PGK1_1	61.4	IMR 90 P8
28	D9	219.05	PGK1_1	61.4	IMR 90 P8
29	D9	345.54	PGK1_1	61.4	IMR 90 P8
30	D9	476.93	PGK1_1	61.4	IMR 90 P8
31	D9	614.72	PGK1_1	61.4	IMR 90 P8
32	D9	755.39	PGK1_1	61.4	IMR 90 P8
33	D9	902.88	PGK1_1	61.4	IMR 90 P8
34	D9	1056.18	PGK1_1	61.4	IMR 90 P8
35	D9	1211.34	PGK1_1	61.4	IMR 90 P8
36	D9	1364.69	PGK1_1	61.4	IMR 90 P8
37	D9	1514.2	PGK1_1	61.4	IMR 90 P8
38	D9	1656.39	PGK1_1	61.4	IMR 90 P8
39	D9	1791.3	PGK1_1	61.4	IMR 90 P8
40	D9	1920.45	PGK1_1	61.4	IMR 90 P8
1	E9	0.2	PGK1_1	59.0	IMR 90 P8
2	E9	-1.22	PGK1_1	59.0	IMR 90 P8
3	E9	0.22	PGK1_1	59.0	IMR 90 P8
4	E9	-1.34	PGK1_1	59.0	IMR 90 P8
5	E9	-1.36	PGK1_1	59.0	IMR 90 P8
6	E9	-1.6	PGK1_1	59.0	IMR 90 P8
7	E9	-1.56	PGK1_1	59.0	IMR 90 P8
8	E9	8.5	PGK1_1	59.0	IMR 90 P8
9	E9	0.39	PGK1_1	59.0	IMR 90 P8
10	E9	1.52	PGK1_1	59.0	IMR 90 P8
11	E9	1.03	PGK1_1	59.0	IMR 90 P8
12	E9	-0.47	PGK1_1	59.0	IMR 90 P8
13	E9	1.85	PGK1_1	59.0	IMR 90 P8
14	E9	0.07	PGK1_1	59.0	IMR 90 P8
15	E9	0.34	PGK1_1	59.0	IMR 90 P8
16	E9	-0.3	PGK1_1	59.0	IMR 90 P8
17	E9	1.78	PGK1_1	59.0	IMR 90 P8
18	E9	0.75	PGK1_1	59.0	IMR 90 P8
19	E9	0.12	PGK1_1	59.0	IMR 90 P8
20	E9	-3.62	PGK1_1	59.0	IMR 90 P8
21	E9	-2.16	PGK1_1	59.0	IMR 90 P8
22	E9	-5.66	PGK1_1	59.0	IMR 90 P8
23	E9	-0.15	PGK1_1	59.0	IMR 90 P8
24	E9	-0.25	PGK1_1	59.0	IMR 90 P8
25	E9	8.49	PGK1_1	59.0	IMR 90 P8
26	E9	15.2	PGK1_1	59.0	IMR 90 P8
27	E9	42.0	PGK1_1	59.0	IMR 90 P8
28	E9	79.13	PGK1_1	59.0	IMR 90 P8
29	E9	152.3	PGK1_1	59.0	IMR 90 P8
30	E9	259.29	PGK1_1	59.0	IMR 90 P8
31	E9	390.2	PGK1_1	59.0	IMR 90 P8
32	E9	525.31	PGK1_1	59.0	IMR 90 P8
33	E9	661.97	PGK1_1	59.0	IMR 90 P8
34	E9	806.56	PGK1_1	59.0	IMR 90 P8
35	E9	956.92	PGK1_1	59.0	IMR 90 P8
36	E9	1113.26	PGK1_1	59.0	IMR 90 P8
37	E9	1273.77	PGK1_1	59.0	IMR 90 P8
38	E9	1435.65	PGK1_1	59.0	IMR 90 P8
39	E9	1599.73	PGK1_1	59.0	IMR 90 P8
40	E9	1760.75	PGK1_1	59.0	IMR 90 P8
1	F9	-2.71	PGK1_1	57.0	IMR 90 P8
2	F9	0.19	PGK1_1	57.0	IMR 90 P8
3	F9	-0.88	PGK1_1	57.0	IMR 90 P8
4	F9	-2.74	PGK1_1	57.0	IMR 90 P8
5	F9	4.37	PGK1_1	57.0	IMR 90 P8
6	F9	2.41	PGK1_1	57.0	IMR 90 P8
7	F9	3.19	PGK1_1	57.0	IMR 90 P8
8	F9	-3.8	PGK1_1	57.0	IMR 90 P8
9	F9	-2.32	PGK1_1	57.0	IMR 90 P8
10	F9	-0.72	PGK1_1	57.0	IMR 90 P8
11	F9	3.19	PGK1_1	57.0	IMR 90 P8
12	F9	1.9	PGK1_1	57.0	IMR 90 P8
13	F9	-2.26	PGK1_1	57.0	IMR 90 P8
14	F9	0.24	PGK1_1	57.0	IMR 90 P8
15	F9	1.1	PGK1_1	57.0	IMR 90 P8
16	F9	-3.41	PGK1_1	57.0	IMR 90 P8
17	F9	1.13	PGK1_1	57.0	IMR 90 P8
18	F9	1.16	PGK1_1	57.0	IMR 90 P8
19	F9	-0.08	PGK1_1	57.0	IMR 90 P8
20	F9	6.02	PGK1_1	57.0	IMR 90 P8
21	F9	0.23	PGK1_1	57.0	IMR 90 P8
22	F9	0.59	PGK1_1	57.0	IMR 90 P8
23	F9	-3.11	PGK1_1	57.0	IMR 90 P8
24	F9	-5.57	PGK1_1	57.0	IMR 90 P8
25	F9	0.67	PGK1_1	57.0	IMR 90 P8
26	F9	4.37	PGK1_1	57.0	IMR 90 P8
27	F9	13.33	PGK1_1	57.0	IMR 90 P8
28	F9	21.95	PGK1_1	57.0	IMR 90 P8
29	F9	46.38	PGK1_1	57.0	IMR 90 P8
30	F9	81.76	PGK1_1	57.0	IMR 90 P8
31	F9	155.62	PGK1_1	57.0	IMR 90 P8
32	F9	245.61	PGK1_1	57.0	IMR 90 P8
33	F9	371.72	PGK1_1	57.0	IMR 90 P8
34	F9	493.93	PGK1_1	57.0	IMR 90 P8
35	F9	616.81	PGK1_1	57.0	IMR 90 P8
36	F9	748.15	PGK1_1	57.0	IMR 90 P8
37	F9	887.21	PGK1_1	57.0	IMR 90 P8
38	F9	1034.31	PGK1_1	57.0	IMR 90 P8
39	F9	1182.41	PGK1_1	57.0	IMR 90 P8
40	F9	1331.76	PGK1_1	57.0	IMR 90 P8
1	G9	2.76	PGK1_1	55.7	IMR 90 P8
2	G9	-2.94	PGK1_1	55.7	IMR 90 P8
3	G9	-0.52	PGK1_1	55.7	IMR 90 P8
4	G9	1.8	PGK1_1	55.7	IMR 90 P8
5	G9	2.54	PGK1_1	55.7	IMR 90 P8
6	G9	4.49	PGK1_1	55.7	IMR 90 P8
7	G9	-4.68	PGK1_1	55.7	IMR 90 P8
8	G9	2.2	PGK1_1	55.7	IMR 90 P8
9	G9	-1.14	PGK1_1	55.7	IMR 90 P8
10	G9	-1.0	PGK1_1	55.7	IMR 90 P8
11	G9	-2.17	PGK1_1	55.7	IMR 90 P8
12	G9	-4.05	PGK1_1	55.7	IMR 90 P8
13	G9	-2.79	PGK1_1	55.7	IMR 90 P8
14	G9	4.21	PGK1_1	55.7	IMR 90 P8
15	G9	4.06	PGK1_1	55.7	IMR 90 P8
16	G9	3.19	PGK1_1	55.7	IMR 90 P8
17	G9	2.72	PGK1_1	55.7	IMR 90 P8
18	G9	0.15	PGK1_1	55.7	IMR 90 P8
19	G9	-4.6	PGK1_1	55.7	IMR 90 P8
20	G9	-2.42	PGK1_1	55.7	IMR 90 P8
21	G9	2.91	PGK1_1	55.7	IMR 90 P8
22	G9	2.27	PGK1_1	55.7	IMR 90 P8
23	G9	-1.05	PGK1_1	55.7	IMR 90 P8
24	G9	-2.4	PGK1_1	55.7	IMR 90 P8
25	G9	2.13	PGK1_1	55.7	IMR 90 P8
26	G9	1.5	PGK1_1	55.7	IMR 90 P8
27	G9	8.43	PGK1_1	55.7	IMR 90 P8
28	G9	12.12	PGK1_1	55.7	IMR 90 P8
29	G9	21.83	PGK1_1	55.7	IMR 90 P8
30	G9	41.33	PGK1_1	55.7	IMR 90 P8
31	G9	78.62	PGK1_1	55.7	IMR 90 P8
32	G9	132.91	PGK1_1	55.7	IMR 90 P8
33	G9	228.78	PGK1_1	55.7	IMR 90 P8
34	G9	336.2	PGK1_1	55.7	IMR 90 P8
35	G9	443.82	PGK1_1	55.7	IMR 90 P8
36	G9	554.96	PGK1_1	55.7	IMR 90 P8
37	G9	676.58	PGK1_1	55.7	IMR 90 P8
38	G9	808.01	PGK1_1	55.7	IMR 90 P8
39	G9	947.0	PGK1_1	55.7	IMR 90 P8
40	G9	1087.34	PGK1_1	55.7	IMR 90 P8
1	H9	-6.1	PGK1_1	55.0	IMR 90 P8
2	H9	-0.35	PGK1_1	55.0	IMR 90 P8
3	H9	-4.1	PGK1_1	55.0	IMR 90 P8
4	H9	1.62	PGK1_1	55.0	IMR 90 P8
5	H9	0.26	PGK1_1	55.0	IMR 90 P8
6	H9	-0.19	PGK1_1	55.0	IMR 90 P8
7	H9	-1.33	PGK1_1	55.0	IMR 90 P8
8	H9	3.85	PGK1_1	55.0	IMR 90 P8
9	H9	2.62	PGK1_1	55.0	IMR 90 P8
10	H9	1.08	PGK1_1	55.0	IMR 90 P8
11	H9	-1.73	PGK1_1	55.0	IMR 90 P8
12	H9	2.41	PGK1_1	55.0	IMR 90 P8
13	H9	-0.35	PGK1_1	55.0	IMR 90 P8
14	H9	1.98	PGK1_1	55.0	IMR 90 P8
15	H9	1.08	PGK1_1	55.0	IMR 90 P8
16	H9	1.48	PGK1_1	55.0	IMR 90 P8
17	H9	4.63	PGK1_1	55.0	IMR 90 P8
18	H9	-2.4	PGK1_1	55.0	IMR 90 P8
19	H9	0.73	PGK1_1	55.0	IMR 90 P8
20	H9	0.16	PGK1_1	55.0	IMR 90 P8
21	H9	2.78	PGK1_1	55.0	IMR 90 P8
22	H9	-1.33	PGK1_1	55.0	IMR 90 P8
23	H9	-1.29	PGK1_1	55.0	IMR 90 P8
24	H9	-8.48	PGK1_1	55.0	IMR 90 P8
25	H9	-1.17	PGK1_1	55.0	IMR 90 P8
26	H9	-1.2	PGK1_1	55.0	IMR 90 P8
27	H9	1.38	PGK1_1	55.0	IMR 90 P8
28	H9	7.22	PGK1_1	55.0	IMR 90 P8
29	H9	10.18	PGK1_1	55.0	IMR 90 P8
30	H9	26.02	PGK1_1	55.0	IMR 90 P8
31	H9	47.36	PGK1_1	55.0	IMR 90 P8
32	H9	81.92	PGK1_1	55.0	IMR 90 P8
33	H9	149.74	PGK1_1	55.0	IMR 90 P8
34	H9	238.4	PGK1_1	55.0	IMR 90 P8
35	H9	336.66	PGK1_1	55.0	IMR 90 P8
36	H9	442.37	PGK1_1	55.0	IMR 90 P8
37	H9	553.36	PGK1_1	55.0	IMR 90 P8
38	H9	671.01	PGK1_1	55.0	IMR 90 P8
39	H9	795.16	PGK1_1	55.0	IMR 90 P8
40	H9	927.96	PGK1_1	55.0	IMR 90 P8
