# Supplementary material for: Primer PICKR: literature-mined scoring platform for robust RT–qPCR primers
Source: Nat Commun. 2026 May 28;17:6938. doi: 10.1038/s41467-026-73648-2 (PMC13388996; doi:10.1038/s41467-026-73648-2)
Supplement: Supplementary file 11 — Source Data [file 41467_2026_73648_MOESM11_ESM.zip › Suppl_Fig_S8/melting_curve_data_RPLPO_1.csv]

Temperature	Well	Derivative	Target	melt temp	Replicate
55.0	A6	12.88	RPLPO_1	65.0	IMR 90 P2
55.5	A6	27.9	RPLPO_1	65.0	IMR 90 P2
56.0	A6	25.75	RPLPO_1	65.0	IMR 90 P2
56.5	A6	25.75	RPLPO_1	65.0	IMR 90 P2
57.0	A6	25.75	RPLPO_1	65.0	IMR 90 P2
57.5	A6	25.88	RPLPO_1	65.0	IMR 90 P2
58.0	A6	25.1	RPLPO_1	65.0	IMR 90 P2
58.5	A6	23.59	RPLPO_1	65.0	IMR 90 P2
59.0	A6	22.42	RPLPO_1	65.0	IMR 90 P2
59.5	A6	20.88	RPLPO_1	65.0	IMR 90 P2
60.0	A6	18.47	RPLPO_1	65.0	IMR 90 P2
60.5	A6	15.97	RPLPO_1	65.0	IMR 90 P2
61.0	A6	13.32	RPLPO_1	65.0	IMR 90 P2
61.5	A6	10.14	RPLPO_1	65.0	IMR 90 P2
62.0	A6	7.72	RPLPO_1	65.0	IMR 90 P2
62.5	A6	5.68	RPLPO_1	65.0	IMR 90 P2
63.0	A6	6.03	RPLPO_1	65.0	IMR 90 P2
63.5	A6	10.15	RPLPO_1	65.0	IMR 90 P2
64.0	A6	17.57	RPLPO_1	65.0	IMR 90 P2
64.5	A6	28.7	RPLPO_1	65.0	IMR 90 P2
65.0	A6	43.93	RPLPO_1	65.0	IMR 90 P2
65.5	A6	58.67	RPLPO_1	65.0	IMR 90 P2
66.0	A6	71.12	RPLPO_1	65.0	IMR 90 P2
66.5	A6	82.11	RPLPO_1	65.0	IMR 90 P2
67.0	A6	89.4	RPLPO_1	65.0	IMR 90 P2
67.5	A6	92.52	RPLPO_1	65.0	IMR 90 P2
68.0	A6	94.08	RPLPO_1	65.0	IMR 90 P2
68.5	A6	95.48	RPLPO_1	65.0	IMR 90 P2
69.0	A6	95.7	RPLPO_1	65.0	IMR 90 P2
69.5	A6	95.81	RPLPO_1	65.0	IMR 90 P2
70.0	A6	96.53	RPLPO_1	65.0	IMR 90 P2
70.5	A6	97.88	RPLPO_1	65.0	IMR 90 P2
71.0	A6	98.34	RPLPO_1	65.0	IMR 90 P2
71.5	A6	98.34	RPLPO_1	65.0	IMR 90 P2
72.0	A6	98.89	RPLPO_1	65.0	IMR 90 P2
72.5	A6	99.49	RPLPO_1	65.0	IMR 90 P2
73.0	A6	99.25	RPLPO_1	65.0	IMR 90 P2
73.5	A6	98.95	RPLPO_1	65.0	IMR 90 P2
74.0	A6	99.79	RPLPO_1	65.0	IMR 90 P2
74.5	A6	100.45	RPLPO_1	65.0	IMR 90 P2
75.0	A6	100.88	RPLPO_1	65.0	IMR 90 P2
75.5	A6	102.54	RPLPO_1	65.0	IMR 90 P2
76.0	A6	107.84	RPLPO_1	65.0	IMR 90 P2
76.5	A6	124.39	RPLPO_1	65.0	IMR 90 P2
77.0	A6	166.05	RPLPO_1	65.0	IMR 90 P2
77.5	A6	232.85	RPLPO_1	65.0	IMR 90 P2
78.0	A6	306.31	RPLPO_1	65.0	IMR 90 P2
78.5	A6	371.04	RPLPO_1	65.0	IMR 90 P2
79.0	A6	408.46	RPLPO_1	65.0	IMR 90 P2
79.5	A6	391.09	RPLPO_1	65.0	IMR 90 P2
80.0	A6	319.36	RPLPO_1	65.0	IMR 90 P2
80.5	A6	227.49	RPLPO_1	65.0	IMR 90 P2
81.0	A6	139.3	RPLPO_1	65.0	IMR 90 P2
81.5	A6	65.91	RPLPO_1	65.0	IMR 90 P2
82.0	A6	21.45	RPLPO_1	65.0	IMR 90 P2
82.5	A6	6.54	RPLPO_1	65.0	IMR 90 P2
83.0	A6	4.38	RPLPO_1	65.0	IMR 90 P2
83.5	A6	3.47	RPLPO_1	65.0	IMR 90 P2
84.0	A6	2.96	RPLPO_1	65.0	IMR 90 P2
84.5	A6	3.12	RPLPO_1	65.0	IMR 90 P2
85.0	A6	2.96	RPLPO_1	65.0	IMR 90 P2
85.5	A6	2.58	RPLPO_1	65.0	IMR 90 P2
86.0	A6	2.55	RPLPO_1	65.0	IMR 90 P2
86.5	A6	2.97	RPLPO_1	65.0	IMR 90 P2
87.0	A6	3.36	RPLPO_1	65.0	IMR 90 P2
87.5	A6	3.28	RPLPO_1	65.0	IMR 90 P2
88.0	A6	2.75	RPLPO_1	65.0	IMR 90 P2
88.5	A6	2.35	RPLPO_1	65.0	IMR 90 P2
89.0	A6	1.82	RPLPO_1	65.0	IMR 90 P2
89.5	A6	1.02	RPLPO_1	65.0	IMR 90 P2
90.0	A6	0.8	RPLPO_1	65.0	IMR 90 P2
90.5	A6	1.1	RPLPO_1	65.0	IMR 90 P2
91.0	A6	1.24	RPLPO_1	65.0	IMR 90 P2
91.5	A6	1.24	RPLPO_1	65.0	IMR 90 P2
92.0	A6	1.43	RPLPO_1	65.0	IMR 90 P2
92.5	A6	1.55	RPLPO_1	65.0	IMR 90 P2
93.0	A6	1.79	RPLPO_1	65.0	IMR 90 P2
93.5	A6	1.67	RPLPO_1	65.0	IMR 90 P2
94.0	A6	1.75	RPLPO_1	65.0	IMR 90 P2
94.5	A6	1.23	RPLPO_1	65.0	IMR 90 P2
95.0	A6	0.1	RPLPO_1	65.0	IMR 90 P2
55.0	B6	15.54	RPLPO_1	64.5	IMR 90 P2
55.5	B6	33.68	RPLPO_1	64.5	IMR 90 P2
56.0	B6	31.09	RPLPO_1	64.5	IMR 90 P2
56.5	B6	31.09	RPLPO_1	64.5	IMR 90 P2
57.0	B6	31.09	RPLPO_1	64.5	IMR 90 P2
57.5	B6	31.24	RPLPO_1	64.5	IMR 90 P2
58.0	B6	30.27	RPLPO_1	64.5	IMR 90 P2
58.5	B6	28.55	RPLPO_1	64.5	IMR 90 P2
59.0	B6	26.93	RPLPO_1	64.5	IMR 90 P2
59.5	B6	25.29	RPLPO_1	64.5	IMR 90 P2
60.0	B6	23.87	RPLPO_1	64.5	IMR 90 P2
60.5	B6	22.44	RPLPO_1	64.5	IMR 90 P2
61.0	B6	20.53	RPLPO_1	64.5	IMR 90 P2
61.5	B6	18.58	RPLPO_1	64.5	IMR 90 P2
62.0	B6	16.89	RPLPO_1	64.5	IMR 90 P2
62.5	B6	15.25	RPLPO_1	64.5	IMR 90 P2
63.0	B6	15.79	RPLPO_1	64.5	IMR 90 P2
63.5	B6	19.57	RPLPO_1	64.5	IMR 90 P2
64.0	B6	26.11	RPLPO_1	64.5	IMR 90 P2
64.5	B6	35.77	RPLPO_1	64.5	IMR 90 P2
65.0	B6	48.36	RPLPO_1	64.5	IMR 90 P2
65.5	B6	61.23	RPLPO_1	64.5	IMR 90 P2
66.0	B6	72.62	RPLPO_1	64.5	IMR 90 P2
66.5	B6	81.96	RPLPO_1	64.5	IMR 90 P2
67.0	B6	88.24	RPLPO_1	64.5	IMR 90 P2
67.5	B6	91.93	RPLPO_1	64.5	IMR 90 P2
68.0	B6	94.16	RPLPO_1	64.5	IMR 90 P2
68.5	B6	96.13	RPLPO_1	64.5	IMR 90 P2
69.0	B6	98.03	RPLPO_1	64.5	IMR 90 P2
69.5	B6	99.7	RPLPO_1	64.5	IMR 90 P2
70.0	B6	101.14	RPLPO_1	64.5	IMR 90 P2
70.5	B6	102.23	RPLPO_1	64.5	IMR 90 P2
71.0	B6	102.69	RPLPO_1	64.5	IMR 90 P2
71.5	B6	102.89	RPLPO_1	64.5	IMR 90 P2
72.0	B6	103.68	RPLPO_1	64.5	IMR 90 P2
72.5	B6	104.27	RPLPO_1	64.5	IMR 90 P2
73.0	B6	104.46	RPLPO_1	64.5	IMR 90 P2
73.5	B6	104.69	RPLPO_1	64.5	IMR 90 P2
74.0	B6	104.87	RPLPO_1	64.5	IMR 90 P2
74.5	B6	104.54	RPLPO_1	64.5	IMR 90 P2
75.0	B6	104.72	RPLPO_1	64.5	IMR 90 P2
75.5	B6	106.14	RPLPO_1	64.5	IMR 90 P2
76.0	B6	111.08	RPLPO_1	64.5	IMR 90 P2
76.5	B6	128.62	RPLPO_1	64.5	IMR 90 P2
77.0	B6	172.86	RPLPO_1	64.5	IMR 90 P2
77.5	B6	242.8	RPLPO_1	64.5	IMR 90 P2
78.0	B6	320.66	RPLPO_1	64.5	IMR 90 P2
78.5	B6	390.25	RPLPO_1	64.5	IMR 90 P2
79.0	B6	431.02	RPLPO_1	64.5	IMR 90 P2
79.5	B6	414.76	RPLPO_1	64.5	IMR 90 P2
80.0	B6	342.19	RPLPO_1	64.5	IMR 90 P2
80.5	B6	246.62	RPLPO_1	64.5	IMR 90 P2
81.0	B6	152.71	RPLPO_1	64.5	IMR 90 P2
81.5	B6	74.18	RPLPO_1	64.5	IMR 90 P2
82.0	B6	25.88	RPLPO_1	64.5	IMR 90 P2
82.5	B6	8.31	RPLPO_1	64.5	IMR 90 P2
83.0	B6	4.73	RPLPO_1	64.5	IMR 90 P2
83.5	B6	3.78	RPLPO_1	64.5	IMR 90 P2
84.0	B6	3.93	RPLPO_1	64.5	IMR 90 P2
84.5	B6	4.44	RPLPO_1	64.5	IMR 90 P2
85.0	B6	3.54	RPLPO_1	64.5	IMR 90 P2
85.5	B6	2.67	RPLPO_1	64.5	IMR 90 P2
86.0	B6	2.65	RPLPO_1	64.5	IMR 90 P2
86.5	B6	2.02	RPLPO_1	64.5	IMR 90 P2
87.0	B6	1.01	RPLPO_1	64.5	IMR 90 P2
87.5	B6	1.45	RPLPO_1	64.5	IMR 90 P2
88.0	B6	2.22	RPLPO_1	64.5	IMR 90 P2
88.5	B6	2.22	RPLPO_1	64.5	IMR 90 P2
89.0	B6	2.73	RPLPO_1	64.5	IMR 90 P2
89.5	B6	3.46	RPLPO_1	64.5	IMR 90 P2
90.0	B6	3.35	RPLPO_1	64.5	IMR 90 P2
90.5	B6	2.73	RPLPO_1	64.5	IMR 90 P2
91.0	B6	2.4	RPLPO_1	64.5	IMR 90 P2
91.5	B6	2.18	RPLPO_1	64.5	IMR 90 P2
92.0	B6	1.84	RPLPO_1	64.5	IMR 90 P2
92.5	B6	1.71	RPLPO_1	64.5	IMR 90 P2
93.0	B6	2.16	RPLPO_1	64.5	IMR 90 P2
93.5	B6	2.13	RPLPO_1	64.5	IMR 90 P2
94.0	B6	1.98	RPLPO_1	64.5	IMR 90 P2
94.5	B6	1.3	RPLPO_1	64.5	IMR 90 P2
95.0	B6	0.15	RPLPO_1	64.5	IMR 90 P2
55.0	C6	17.04	RPLPO_1	63.3	IMR 90 P2
55.5	C6	36.93	RPLPO_1	63.3	IMR 90 P2
56.0	C6	34.09	RPLPO_1	63.3	IMR 90 P2
56.5	C6	34.09	RPLPO_1	63.3	IMR 90 P2
57.0	C6	34.09	RPLPO_1	63.3	IMR 90 P2
57.5	C6	34.27	RPLPO_1	63.3	IMR 90 P2
58.0	C6	33.18	RPLPO_1	63.3	IMR 90 P2
58.5	C6	30.68	RPLPO_1	63.3	IMR 90 P2
59.0	C6	29.44	RPLPO_1	63.3	IMR 90 P2
59.5	C6	27.53	RPLPO_1	63.3	IMR 90 P2
60.0	C6	25.4	RPLPO_1	63.3	IMR 90 P2
60.5	C6	25.6	RPLPO_1	63.3	IMR 90 P2
61.0	C6	25.17	RPLPO_1	63.3	IMR 90 P2
61.5	C6	23.48	RPLPO_1	63.3	IMR 90 P2
62.0	C6	24.38	RPLPO_1	63.3	IMR 90 P2
62.5	C6	25.05	RPLPO_1	63.3	IMR 90 P2
63.0	C6	25.06	RPLPO_1	63.3	IMR 90 P2
63.5	C6	28.59	RPLPO_1	63.3	IMR 90 P2
64.0	C6	35.42	RPLPO_1	63.3	IMR 90 P2
64.5	C6	43.64	RPLPO_1	63.3	IMR 90 P2
65.0	C6	54.54	RPLPO_1	63.3	IMR 90 P2
65.5	C6	67.64	RPLPO_1	63.3	IMR 90 P2
66.0	C6	79.15	RPLPO_1	63.3	IMR 90 P2
66.5	C6	88.79	RPLPO_1	63.3	IMR 90 P2
67.0	C6	96.07	RPLPO_1	63.3	IMR 90 P2
67.5	C6	101.24	RPLPO_1	63.3	IMR 90 P2
68.0	C6	104.22	RPLPO_1	63.3	IMR 90 P2
68.5	C6	106.5	RPLPO_1	63.3	IMR 90 P2
69.0	C6	108.44	RPLPO_1	63.3	IMR 90 P2
69.5	C6	109.86	RPLPO_1	63.3	IMR 90 P2
70.0	C6	111.12	RPLPO_1	63.3	IMR 90 P2
70.5	C6	112.51	RPLPO_1	63.3	IMR 90 P2
71.0	C6	113.36	RPLPO_1	63.3	IMR 90 P2
71.5	C6	113.62	RPLPO_1	63.3	IMR 90 P2
72.0	C6	115.11	RPLPO_1	63.3	IMR 90 P2
72.5	C6	116.36	RPLPO_1	63.3	IMR 90 P2
73.0	C6	116.86	RPLPO_1	63.3	IMR 90 P2
73.5	C6	117.3	RPLPO_1	63.3	IMR 90 P2
74.0	C6	117.7	RPLPO_1	63.3	IMR 90 P2
74.5	C6	117.41	RPLPO_1	63.3	IMR 90 P2
75.0	C6	117.18	RPLPO_1	63.3	IMR 90 P2
75.5	C6	118.01	RPLPO_1	63.3	IMR 90 P2
76.0	C6	123.63	RPLPO_1	63.3	IMR 90 P2
76.5	C6	145.6	RPLPO_1	63.3	IMR 90 P2
77.0	C6	198.05	RPLPO_1	63.3	IMR 90 P2
77.5	C6	278.79	RPLPO_1	63.3	IMR 90 P2
78.0	C6	368.95	RPLPO_1	63.3	IMR 90 P2
78.5	C6	449.14	RPLPO_1	63.3	IMR 90 P2
79.0	C6	493.02	RPLPO_1	63.3	IMR 90 P2
79.5	C6	470.76	RPLPO_1	63.3	IMR 90 P2
80.0	C6	386.96	RPLPO_1	63.3	IMR 90 P2
80.5	C6	277.56	RPLPO_1	63.3	IMR 90 P2
81.0	C6	170.04	RPLPO_1	63.3	IMR 90 P2
81.5	C6	82.41	RPLPO_1	63.3	IMR 90 P2
82.0	C6	29.92	RPLPO_1	63.3	IMR 90 P2
82.5	C6	9.88	RPLPO_1	63.3	IMR 90 P2
83.0	C6	5.42	RPLPO_1	63.3	IMR 90 P2
83.5	C6	4.54	RPLPO_1	63.3	IMR 90 P2
84.0	C6	3.19	RPLPO_1	63.3	IMR 90 P2
84.5	C6	2.39	RPLPO_1	63.3	IMR 90 P2
85.0	C6	2.7	RPLPO_1	63.3	IMR 90 P2
85.5	C6	2.57	RPLPO_1	63.3	IMR 90 P2
86.0	C6	2.01	RPLPO_1	63.3	IMR 90 P2
86.5	C6	2.55	RPLPO_1	63.3	IMR 90 P2
87.0	C6	2.97	RPLPO_1	63.3	IMR 90 P2
87.5	C6	2.84	RPLPO_1	63.3	IMR 90 P2
88.0	C6	3.07	RPLPO_1	63.3	IMR 90 P2
88.5	C6	3.45	RPLPO_1	63.3	IMR 90 P2
89.0	C6	3.38	RPLPO_1	63.3	IMR 90 P2
89.5	C6	3.15	RPLPO_1	63.3	IMR 90 P2
90.0	C6	2.81	RPLPO_1	63.3	IMR 90 P2
90.5	C6	2.3	RPLPO_1	63.3	IMR 90 P2
91.0	C6	2.07	RPLPO_1	63.3	IMR 90 P2
91.5	C6	1.81	RPLPO_1	63.3	IMR 90 P2
92.0	C6	1.76	RPLPO_1	63.3	IMR 90 P2
92.5	C6	2.05	RPLPO_1	63.3	IMR 90 P2
93.0	C6	2.31	RPLPO_1	63.3	IMR 90 P2
93.5	C6	2.75	RPLPO_1	63.3	IMR 90 P2
94.0	C6	3.05	RPLPO_1	63.3	IMR 90 P2
94.5	C6	4.0	RPLPO_1	63.3	IMR 90 P2
95.0	C6	2.12	RPLPO_1	63.3	IMR 90 P2
55.0	D6	14.52	RPLPO_1	61.4	IMR 90 P2
55.5	D6	31.47	RPLPO_1	61.4	IMR 90 P2
56.0	D6	29.04	RPLPO_1	61.4	IMR 90 P2
56.5	D6	29.04	RPLPO_1	61.4	IMR 90 P2
57.0	D6	29.04	RPLPO_1	61.4	IMR 90 P2
57.5	D6	29.09	RPLPO_1	61.4	IMR 90 P2
58.0	D6	28.84	RPLPO_1	61.4	IMR 90 P2
58.5	D6	28.29	RPLPO_1	61.4	IMR 90 P2
59.0	D6	27.76	RPLPO_1	61.4	IMR 90 P2
59.5	D6	26.9	RPLPO_1	61.4	IMR 90 P2
60.0	D6	25.5	RPLPO_1	61.4	IMR 90 P2
60.5	D6	24.65	RPLPO_1	61.4	IMR 90 P2
61.0	D6	24.35	RPLPO_1	61.4	IMR 90 P2
61.5	D6	23.46	RPLPO_1	61.4	IMR 90 P2
62.0	D6	22.83	RPLPO_1	61.4	IMR 90 P2
62.5	D6	23.22	RPLPO_1	61.4	IMR 90 P2
63.0	D6	24.48	RPLPO_1	61.4	IMR 90 P2
63.5	D6	27.05	RPLPO_1	61.4	IMR 90 P2
64.0	D6	32.47	RPLPO_1	61.4	IMR 90 P2
64.5	D6	40.33	RPLPO_1	61.4	IMR 90 P2
65.0	D6	49.94	RPLPO_1	61.4	IMR 90 P2
65.5	D6	60.8	RPLPO_1	61.4	IMR 90 P2
66.0	D6	71.47	RPLPO_1	61.4	IMR 90 P2
66.5	D6	80.89	RPLPO_1	61.4	IMR 90 P2
67.0	D6	88.57	RPLPO_1	61.4	IMR 90 P2
67.5	D6	94.64	RPLPO_1	61.4	IMR 90 P2
68.0	D6	98.6	RPLPO_1	61.4	IMR 90 P2
68.5	D6	101.63	RPLPO_1	61.4	IMR 90 P2
69.0	D6	103.7	RPLPO_1	61.4	IMR 90 P2
69.5	D6	104.58	RPLPO_1	61.4	IMR 90 P2
70.0	D6	105.0	RPLPO_1	61.4	IMR 90 P2
70.5	D6	105.68	RPLPO_1	61.4	IMR 90 P2
71.0	D6	106.25	RPLPO_1	61.4	IMR 90 P2
71.5	D6	107.03	RPLPO_1	61.4	IMR 90 P2
72.0	D6	108.71	RPLPO_1	61.4	IMR 90 P2
72.5	D6	109.65	RPLPO_1	61.4	IMR 90 P2
73.0	D6	109.81	RPLPO_1	61.4	IMR 90 P2
73.5	D6	109.59	RPLPO_1	61.4	IMR 90 P2
74.0	D6	108.75	RPLPO_1	61.4	IMR 90 P2
74.5	D6	107.95	RPLPO_1	61.4	IMR 90 P2
75.0	D6	108.6	RPLPO_1	61.4	IMR 90 P2
75.5	D6	110.72	RPLPO_1	61.4	IMR 90 P2
76.0	D6	118.14	RPLPO_1	61.4	IMR 90 P2
76.5	D6	143.71	RPLPO_1	61.4	IMR 90 P2
77.0	D6	198.35	RPLPO_1	61.4	IMR 90 P2
77.5	D6	274.89	RPLPO_1	61.4	IMR 90 P2
78.0	D6	355.5	RPLPO_1	61.4	IMR 90 P2
78.5	D6	423.57	RPLPO_1	61.4	IMR 90 P2
79.0	D6	452.47	RPLPO_1	61.4	IMR 90 P2
79.5	D6	417.96	RPLPO_1	61.4	IMR 90 P2
80.0	D6	333.06	RPLPO_1	61.4	IMR 90 P2
80.5	D6	232.18	RPLPO_1	61.4	IMR 90 P2
81.0	D6	136.48	RPLPO_1	61.4	IMR 90 P2
81.5	D6	61.87	RPLPO_1	61.4	IMR 90 P2
82.0	D6	20.93	RPLPO_1	61.4	IMR 90 P2
82.5	D6	7.49	RPLPO_1	61.4	IMR 90 P2
83.0	D6	4.78	RPLPO_1	61.4	IMR 90 P2
83.5	D6	3.96	RPLPO_1	61.4	IMR 90 P2
84.0	D6	3.38	RPLPO_1	61.4	IMR 90 P2
84.5	D6	3.12	RPLPO_1	61.4	IMR 90 P2
85.0	D6	2.7	RPLPO_1	61.4	IMR 90 P2
85.5	D6	2.29	RPLPO_1	61.4	IMR 90 P2
86.0	D6	2.43	RPLPO_1	61.4	IMR 90 P2
86.5	D6	2.39	RPLPO_1	61.4	IMR 90 P2
87.0	D6	2.03	RPLPO_1	61.4	IMR 90 P2
87.5	D6	2.27	RPLPO_1	61.4	IMR 90 P2
88.0	D6	2.54	RPLPO_1	61.4	IMR 90 P2
88.5	D6	2.17	RPLPO_1	61.4	IMR 90 P2
89.0	D6	2.41	RPLPO_1	61.4	IMR 90 P2
89.5	D6	2.95	RPLPO_1	61.4	IMR 90 P2
90.0	D6	2.72	RPLPO_1	61.4	IMR 90 P2
90.5	D6	2.68	RPLPO_1	61.4	IMR 90 P2
91.0	D6	2.9	RPLPO_1	61.4	IMR 90 P2
91.5	D6	2.44	RPLPO_1	61.4	IMR 90 P2
92.0	D6	2.05	RPLPO_1	61.4	IMR 90 P2
92.5	D6	2.1	RPLPO_1	61.4	IMR 90 P2
93.0	D6	2.05	RPLPO_1	61.4	IMR 90 P2
93.5	D6	1.93	RPLPO_1	61.4	IMR 90 P2
94.0	D6	2.2	RPLPO_1	61.4	IMR 90 P2
94.5	D6	2.3	RPLPO_1	61.4	IMR 90 P2
95.0	D6	0.98	RPLPO_1	61.4	IMR 90 P2
55.0	E6	10.75	RPLPO_1	59.0	IMR 90 P2
55.5	E6	23.29	RPLPO_1	59.0	IMR 90 P2
56.0	E6	21.5	RPLPO_1	59.0	IMR 90 P2
56.5	E6	21.5	RPLPO_1	59.0	IMR 90 P2
57.0	E6	21.5	RPLPO_1	59.0	IMR 90 P2
57.5	E6	21.62	RPLPO_1	59.0	IMR 90 P2
58.0	E6	20.74	RPLPO_1	59.0	IMR 90 P2
58.5	E6	20.04	RPLPO_1	59.0	IMR 90 P2
59.0	E6	19.89	RPLPO_1	59.0	IMR 90 P2
59.5	E6	18.68	RPLPO_1	59.0	IMR 90 P2
60.0	E6	17.09	RPLPO_1	59.0	IMR 90 P2
60.5	E6	16.63	RPLPO_1	59.0	IMR 90 P2
61.0	E6	16.11	RPLPO_1	59.0	IMR 90 P2
61.5	E6	15.83	RPLPO_1	59.0	IMR 90 P2
62.0	E6	16.83	RPLPO_1	59.0	IMR 90 P2
62.5	E6	17.92	RPLPO_1	59.0	IMR 90 P2
63.0	E6	20.54	RPLPO_1	59.0	IMR 90 P2
63.5	E6	26.71	RPLPO_1	59.0	IMR 90 P2
64.0	E6	35.31	RPLPO_1	59.0	IMR 90 P2
64.5	E6	46.04	RPLPO_1	59.0	IMR 90 P2
65.0	E6	59.26	RPLPO_1	59.0	IMR 90 P2
65.5	E6	72.32	RPLPO_1	59.0	IMR 90 P2
66.0	E6	83.24	RPLPO_1	59.0	IMR 90 P2
66.5	E6	91.18	RPLPO_1	59.0	IMR 90 P2
67.0	E6	97.05	RPLPO_1	59.0	IMR 90 P2
67.5	E6	100.91	RPLPO_1	59.0	IMR 90 P2
68.0	E6	102.7	RPLPO_1	59.0	IMR 90 P2
68.5	E6	103.49	RPLPO_1	59.0	IMR 90 P2
69.0	E6	105.54	RPLPO_1	59.0	IMR 90 P2
69.5	E6	106.85	RPLPO_1	59.0	IMR 90 P2
70.0	E6	106.88	RPLPO_1	59.0	IMR 90 P2
70.5	E6	107.89	RPLPO_1	59.0	IMR 90 P2
71.0	E6	110.09	RPLPO_1	59.0	IMR 90 P2
71.5	E6	111.31	RPLPO_1	59.0	IMR 90 P2
72.0	E6	112.37	RPLPO_1	59.0	IMR 90 P2
72.5	E6	113.69	RPLPO_1	59.0	IMR 90 P2
73.0	E6	114.03	RPLPO_1	59.0	IMR 90 P2
73.5	E6	113.43	RPLPO_1	59.0	IMR 90 P2
74.0	E6	112.61	RPLPO_1	59.0	IMR 90 P2
74.5	E6	111.85	RPLPO_1	59.0	IMR 90 P2
75.0	E6	112.2	RPLPO_1	59.0	IMR 90 P2
75.5	E6	114.52	RPLPO_1	59.0	IMR 90 P2
76.0	E6	120.96	RPLPO_1	59.0	IMR 90 P2
76.5	E6	143.65	RPLPO_1	59.0	IMR 90 P2
77.0	E6	196.49	RPLPO_1	59.0	IMR 90 P2
77.5	E6	273.48	RPLPO_1	59.0	IMR 90 P2
78.0	E6	354.69	RPLPO_1	59.0	IMR 90 P2
78.5	E6	424.46	RPLPO_1	59.0	IMR 90 P2
79.0	E6	457.75	RPLPO_1	59.0	IMR 90 P2
79.5	E6	427.23	RPLPO_1	59.0	IMR 90 P2
80.0	E6	342.53	RPLPO_1	59.0	IMR 90 P2
80.5	E6	240.18	RPLPO_1	59.0	IMR 90 P2
81.0	E6	143.01	RPLPO_1	59.0	IMR 90 P2
81.5	E6	66.1	RPLPO_1	59.0	IMR 90 P2
82.0	E6	22.4	RPLPO_1	59.0	IMR 90 P2
82.5	E6	7.57	RPLPO_1	59.0	IMR 90 P2
83.0	E6	4.92	RPLPO_1	59.0	IMR 90 P2
83.5	E6	4.2	RPLPO_1	59.0	IMR 90 P2
84.0	E6	3.36	RPLPO_1	59.0	IMR 90 P2
84.5	E6	2.97	RPLPO_1	59.0	IMR 90 P2
85.0	E6	2.84	RPLPO_1	59.0	IMR 90 P2
85.5	E6	2.18	RPLPO_1	59.0	IMR 90 P2
86.0	E6	1.62	RPLPO_1	59.0	IMR 90 P2
86.5	E6	1.7	RPLPO_1	59.0	IMR 90 P2
87.0	E6	2.02	RPLPO_1	59.0	IMR 90 P2
87.5	E6	2.46	RPLPO_1	59.0	IMR 90 P2
88.0	E6	2.95	RPLPO_1	59.0	IMR 90 P2
88.5	E6	3.36	RPLPO_1	59.0	IMR 90 P2
89.0	E6	3.14	RPLPO_1	59.0	IMR 90 P2
89.5	E6	2.5	RPLPO_1	59.0	IMR 90 P2
90.0	E6	2.02	RPLPO_1	59.0	IMR 90 P2
90.5	E6	1.97	RPLPO_1	59.0	IMR 90 P2
91.0	E6	1.5	RPLPO_1	59.0	IMR 90 P2
91.5	E6	1.12	RPLPO_1	59.0	IMR 90 P2
92.0	E6	1.33	RPLPO_1	59.0	IMR 90 P2
92.5	E6	1.33	RPLPO_1	59.0	IMR 90 P2
93.0	E6	1.07	RPLPO_1	59.0	IMR 90 P2
93.5	E6	1.43	RPLPO_1	59.0	IMR 90 P2
94.0	E6	1.78	RPLPO_1	59.0	IMR 90 P2
94.5	E6	2.41	RPLPO_1	59.0	IMR 90 P2
95.0	E6	1.4	RPLPO_1	59.0	IMR 90 P2
55.0	F6	7.22	RPLPO_1	57.0	IMR 90 P2
55.5	F6	15.65	RPLPO_1	57.0	IMR 90 P2
56.0	F6	14.44	RPLPO_1	57.0	IMR 90 P2
56.5	F6	14.44	RPLPO_1	57.0	IMR 90 P2
57.0	F6	14.44	RPLPO_1	57.0	IMR 90 P2
57.5	F6	14.41	RPLPO_1	57.0	IMR 90 P2
58.0	F6	14.61	RPLPO_1	57.0	IMR 90 P2
58.5	F6	15.01	RPLPO_1	57.0	IMR 90 P2
59.0	F6	15.78	RPLPO_1	57.0	IMR 90 P2
59.5	F6	15.98	RPLPO_1	57.0	IMR 90 P2
60.0	F6	15.31	RPLPO_1	57.0	IMR 90 P2
60.5	F6	14.49	RPLPO_1	57.0	IMR 90 P2
61.0	F6	13.18	RPLPO_1	57.0	IMR 90 P2
61.5	F6	12.1	RPLPO_1	57.0	IMR 90 P2
62.0	F6	11.36	RPLPO_1	57.0	IMR 90 P2
62.5	F6	11.08	RPLPO_1	57.0	IMR 90 P2
63.0	F6	12.32	RPLPO_1	57.0	IMR 90 P2
63.5	F6	15.49	RPLPO_1	57.0	IMR 90 P2
64.0	F6	20.76	RPLPO_1	57.0	IMR 90 P2
64.5	F6	29.28	RPLPO_1	57.0	IMR 90 P2
65.0	F6	40.32	RPLPO_1	57.0	IMR 90 P2
65.5	F6	52.33	RPLPO_1	57.0	IMR 90 P2
66.0	F6	64.99	RPLPO_1	57.0	IMR 90 P2
66.5	F6	75.78	RPLPO_1	57.0	IMR 90 P2
67.0	F6	83.77	RPLPO_1	57.0	IMR 90 P2
67.5	F6	89.69	RPLPO_1	57.0	IMR 90 P2
68.0	F6	93.27	RPLPO_1	57.0	IMR 90 P2
68.5	F6	94.25	RPLPO_1	57.0	IMR 90 P2
69.0	F6	94.7	RPLPO_1	57.0	IMR 90 P2
69.5	F6	94.98	RPLPO_1	57.0	IMR 90 P2
70.0	F6	94.26	RPLPO_1	57.0	IMR 90 P2
70.5	F6	93.65	RPLPO_1	57.0	IMR 90 P2
71.0	F6	94.01	RPLPO_1	57.0	IMR 90 P2
71.5	F6	94.27	RPLPO_1	57.0	IMR 90 P2
72.0	F6	94.12	RPLPO_1	57.0	IMR 90 P2
72.5	F6	95.1	RPLPO_1	57.0	IMR 90 P2
73.0	F6	96.25	RPLPO_1	57.0	IMR 90 P2
73.5	F6	96.78	RPLPO_1	57.0	IMR 90 P2
74.0	F6	97.96	RPLPO_1	57.0	IMR 90 P2
74.5	F6	99.73	RPLPO_1	57.0	IMR 90 P2
75.0	F6	100.47	RPLPO_1	57.0	IMR 90 P2
75.5	F6	102.03	RPLPO_1	57.0	IMR 90 P2
76.0	F6	107.27	RPLPO_1	57.0	IMR 90 P2
76.5	F6	123.74	RPLPO_1	57.0	IMR 90 P2
77.0	F6	164.55	RPLPO_1	57.0	IMR 90 P2
77.5	F6	228.3	RPLPO_1	57.0	IMR 90 P2
78.0	F6	297.35	RPLPO_1	57.0	IMR 90 P2
78.5	F6	357.69	RPLPO_1	57.0	IMR 90 P2
79.0	F6	390.39	RPLPO_1	57.0	IMR 90 P2
79.5	F6	369.5	RPLPO_1	57.0	IMR 90 P2
80.0	F6	299.84	RPLPO_1	57.0	IMR 90 P2
80.5	F6	212.75	RPLPO_1	57.0	IMR 90 P2
81.0	F6	128.7	RPLPO_1	57.0	IMR 90 P2
81.5	F6	60.24	RPLPO_1	57.0	IMR 90 P2
82.0	F6	20.65	RPLPO_1	57.0	IMR 90 P2
82.5	F6	6.95	RPLPO_1	57.0	IMR 90 P2
83.0	F6	4.15	RPLPO_1	57.0	IMR 90 P2
83.5	F6	3.29	RPLPO_1	57.0	IMR 90 P2
84.0	F6	3.07	RPLPO_1	57.0	IMR 90 P2
84.5	F6	2.69	RPLPO_1	57.0	IMR 90 P2
85.0	F6	2.09	RPLPO_1	57.0	IMR 90 P2
85.5	F6	2.53	RPLPO_1	57.0	IMR 90 P2
86.0	F6	3.14	RPLPO_1	57.0	IMR 90 P2
86.5	F6	2.7	RPLPO_1	57.0	IMR 90 P2
87.0	F6	2.5	RPLPO_1	57.0	IMR 90 P2
87.5	F6	3.02	RPLPO_1	57.0	IMR 90 P2
88.0	F6	2.44	RPLPO_1	57.0	IMR 90 P2
88.5	F6	2.04	RPLPO_1	57.0	IMR 90 P2
89.0	F6	2.35	RPLPO_1	57.0	IMR 90 P2
89.5	F6	2.44	RPLPO_1	57.0	IMR 90 P2
90.0	F6	2.29	RPLPO_1	57.0	IMR 90 P2
90.5	F6	2.43	RPLPO_1	57.0	IMR 90 P2
91.0	F6	2.2	RPLPO_1	57.0	IMR 90 P2
91.5	F6	1.92	RPLPO_1	57.0	IMR 90 P2
92.0	F6	1.96	RPLPO_1	57.0	IMR 90 P2
92.5	F6	1.89	RPLPO_1	57.0	IMR 90 P2
93.0	F6	1.83	RPLPO_1	57.0	IMR 90 P2
93.5	F6	2.13	RPLPO_1	57.0	IMR 90 P2
94.0	F6	2.33	RPLPO_1	57.0	IMR 90 P2
94.5	F6	2.81	RPLPO_1	57.0	IMR 90 P2
95.0	F6	1.51	RPLPO_1	57.0	IMR 90 P2
55.0	G6	5.36	RPLPO_1	55.7	IMR 90 P2
55.5	G6	11.61	RPLPO_1	55.7	IMR 90 P2
56.0	G6	10.71	RPLPO_1	55.7	IMR 90 P2
56.5	G6	10.71	RPLPO_1	55.7	IMR 90 P2
57.0	G6	10.71	RPLPO_1	55.7	IMR 90 P2
57.5	G6	10.61	RPLPO_1	55.7	IMR 90 P2
58.0	G6	11.29	RPLPO_1	55.7	IMR 90 P2
58.5	G6	12.37	RPLPO_1	55.7	IMR 90 P2
59.0	G6	12.8	RPLPO_1	55.7	IMR 90 P2
59.5	G6	12.74	RPLPO_1	55.7	IMR 90 P2
60.0	G6	12.89	RPLPO_1	55.7	IMR 90 P2
60.5	G6	12.46	RPLPO_1	55.7	IMR 90 P2
61.0	G6	11.8	RPLPO_1	55.7	IMR 90 P2
61.5	G6	11.54	RPLPO_1	55.7	IMR 90 P2
62.0	G6	11.46	RPLPO_1	55.7	IMR 90 P2
62.5	G6	12.71	RPLPO_1	55.7	IMR 90 P2
63.0	G6	15.01	RPLPO_1	55.7	IMR 90 P2
63.5	G6	18.67	RPLPO_1	55.7	IMR 90 P2
64.0	G6	24.13	RPLPO_1	55.7	IMR 90 P2
64.5	G6	31.65	RPLPO_1	55.7	IMR 90 P2
65.0	G6	40.11	RPLPO_1	55.7	IMR 90 P2
65.5	G6	49.63	RPLPO_1	55.7	IMR 90 P2
66.0	G6	59.63	RPLPO_1	55.7	IMR 90 P2
66.5	G6	69.18	RPLPO_1	55.7	IMR 90 P2
67.0	G6	76.96	RPLPO_1	55.7	IMR 90 P2
67.5	G6	82.55	RPLPO_1	55.7	IMR 90 P2
68.0	G6	86.75	RPLPO_1	55.7	IMR 90 P2
68.5	G6	88.97	RPLPO_1	55.7	IMR 90 P2
69.0	G6	89.08	RPLPO_1	55.7	IMR 90 P2
69.5	G6	88.43	RPLPO_1	55.7	IMR 90 P2
70.0	G6	88.11	RPLPO_1	55.7	IMR 90 P2
70.5	G6	87.42	RPLPO_1	55.7	IMR 90 P2
71.0	G6	87.44	RPLPO_1	55.7	IMR 90 P2
71.5	G6	88.77	RPLPO_1	55.7	IMR 90 P2
72.0	G6	90.44	RPLPO_1	55.7	IMR 90 P2
72.5	G6	91.51	RPLPO_1	55.7	IMR 90 P2
73.0	G6	91.92	RPLPO_1	55.7	IMR 90 P2
73.5	G6	92.0	RPLPO_1	55.7	IMR 90 P2
74.0	G6	91.86	RPLPO_1	55.7	IMR 90 P2
74.5	G6	91.5	RPLPO_1	55.7	IMR 90 P2
75.0	G6	91.65	RPLPO_1	55.7	IMR 90 P2
75.5	G6	93.32	RPLPO_1	55.7	IMR 90 P2
76.0	G6	97.48	RPLPO_1	55.7	IMR 90 P2
76.5	G6	111.57	RPLPO_1	55.7	IMR 90 P2
77.0	G6	148.37	RPLPO_1	55.7	IMR 90 P2
77.5	G6	204.93	RPLPO_1	55.7	IMR 90 P2
78.0	G6	265.37	RPLPO_1	55.7	IMR 90 P2
78.5	G6	318.48	RPLPO_1	55.7	IMR 90 P2
79.0	G6	347.35	RPLPO_1	55.7	IMR 90 P2
79.5	G6	327.64	RPLPO_1	55.7	IMR 90 P2
80.0	G6	264.51	RPLPO_1	55.7	IMR 90 P2
80.5	G6	187.31	RPLPO_1	55.7	IMR 90 P2
81.0	G6	113.2	RPLPO_1	55.7	IMR 90 P2
81.5	G6	52.87	RPLPO_1	55.7	IMR 90 P2
82.0	G6	18.22	RPLPO_1	55.7	IMR 90 P2
82.5	G6	6.61	RPLPO_1	55.7	IMR 90 P2
83.0	G6	4.25	RPLPO_1	55.7	IMR 90 P2
83.5	G6	3.8	RPLPO_1	55.7	IMR 90 P2
84.0	G6	3.31	RPLPO_1	55.7	IMR 90 P2
84.5	G6	3.03	RPLPO_1	55.7	IMR 90 P2
85.0	G6	3.08	RPLPO_1	55.7	IMR 90 P2
85.5	G6	2.94	RPLPO_1	55.7	IMR 90 P2
86.0	G6	2.61	RPLPO_1	55.7	IMR 90 P2
86.5	G6	2.65	RPLPO_1	55.7	IMR 90 P2
87.0	G6	2.67	RPLPO_1	55.7	IMR 90 P2
87.5	G6	2.77	RPLPO_1	55.7	IMR 90 P2
88.0	G6	3.06	RPLPO_1	55.7	IMR 90 P2
88.5	G6	2.77	RPLPO_1	55.7	IMR 90 P2
89.0	G6	2.36	RPLPO_1	55.7	IMR 90 P2
89.5	G6	2.21	RPLPO_1	55.7	IMR 90 P2
90.0	G6	1.6	RPLPO_1	55.7	IMR 90 P2
90.5	G6	1.11	RPLPO_1	55.7	IMR 90 P2
91.0	G6	1.65	RPLPO_1	55.7	IMR 90 P2
91.5	G6	1.62	RPLPO_1	55.7	IMR 90 P2
92.0	G6	1.33	RPLPO_1	55.7	IMR 90 P2
92.5	G6	1.95	RPLPO_1	55.7	IMR 90 P2
93.0	G6	2.02	RPLPO_1	55.7	IMR 90 P2
93.5	G6	1.19	RPLPO_1	55.7	IMR 90 P2
94.0	G6	1.35	RPLPO_1	55.7	IMR 90 P2
94.5	G6	0.74	RPLPO_1	55.7	IMR 90 P2
95.0	G6	-0.22	RPLPO_1	55.7	IMR 90 P2
55.0	H6	3.5	RPLPO_1	55.0	IMR 90 P2
55.5	H6	7.57	RPLPO_1	55.0	IMR 90 P2
56.0	H6	6.99	RPLPO_1	55.0	IMR 90 P2
56.5	H6	6.99	RPLPO_1	55.0	IMR 90 P2
57.0	H6	6.99	RPLPO_1	55.0	IMR 90 P2
57.5	H6	6.87	RPLPO_1	55.0	IMR 90 P2
58.0	H6	7.66	RPLPO_1	55.0	IMR 90 P2
58.5	H6	9.07	RPLPO_1	55.0	IMR 90 P2
59.0	H6	10.1	RPLPO_1	55.0	IMR 90 P2
59.5	H6	11.41	RPLPO_1	55.0	IMR 90 P2
60.0	H6	12.84	RPLPO_1	55.0	IMR 90 P2
60.5	H6	13.55	RPLPO_1	55.0	IMR 90 P2
61.0	H6	13.64	RPLPO_1	55.0	IMR 90 P2
61.5	H6	14.3	RPLPO_1	55.0	IMR 90 P2
62.0	H6	14.31	RPLPO_1	55.0	IMR 90 P2
62.5	H6	13.8	RPLPO_1	55.0	IMR 90 P2
63.0	H6	15.08	RPLPO_1	55.0	IMR 90 P2
63.5	H6	17.67	RPLPO_1	55.0	IMR 90 P2
64.0	H6	20.81	RPLPO_1	55.0	IMR 90 P2
64.5	H6	26.21	RPLPO_1	55.0	IMR 90 P2
65.0	H6	33.95	RPLPO_1	55.0	IMR 90 P2
65.5	H6	42.03	RPLPO_1	55.0	IMR 90 P2
66.0	H6	50.93	RPLPO_1	55.0	IMR 90 P2
66.5	H6	60.62	RPLPO_1	55.0	IMR 90 P2
67.0	H6	69.15	RPLPO_1	55.0	IMR 90 P2
67.5	H6	75.85	RPLPO_1	55.0	IMR 90 P2
68.0	H6	81.24	RPLPO_1	55.0	IMR 90 P2
68.5	H6	84.88	RPLPO_1	55.0	IMR 90 P2
69.0	H6	86.23	RPLPO_1	55.0	IMR 90 P2
69.5	H6	86.5	RPLPO_1	55.0	IMR 90 P2
70.0	H6	86.17	RPLPO_1	55.0	IMR 90 P2
70.5	H6	85.49	RPLPO_1	55.0	IMR 90 P2
71.0	H6	84.57	RPLPO_1	55.0	IMR 90 P2
71.5	H6	83.96	RPLPO_1	55.0	IMR 90 P2
72.0	H6	84.03	RPLPO_1	55.0	IMR 90 P2
72.5	H6	84.2	RPLPO_1	55.0	IMR 90 P2
73.0	H6	84.6	RPLPO_1	55.0	IMR 90 P2
73.5	H6	85.2	RPLPO_1	55.0	IMR 90 P2
74.0	H6	85.35	RPLPO_1	55.0	IMR 90 P2
74.5	H6	85.42	RPLPO_1	55.0	IMR 90 P2
75.0	H6	86.25	RPLPO_1	55.0	IMR 90 P2
75.5	H6	87.05	RPLPO_1	55.0	IMR 90 P2
76.0	H6	89.89	RPLPO_1	55.0	IMR 90 P2
76.5	H6	101.65	RPLPO_1	55.0	IMR 90 P2
77.0	H6	133.05	RPLPO_1	55.0	IMR 90 P2
77.5	H6	185.05	RPLPO_1	55.0	IMR 90 P2
78.0	H6	244.03	RPLPO_1	55.0	IMR 90 P2
78.5	H6	296.97	RPLPO_1	55.0	IMR 90 P2
79.0	H6	330.33	RPLPO_1	55.0	IMR 90 P2
79.5	H6	320.69	RPLPO_1	55.0	IMR 90 P2
80.0	H6	265.05	RPLPO_1	55.0	IMR 90 P2
80.5	H6	190.86	RPLPO_1	55.0	IMR 90 P2
81.0	H6	119.2	RPLPO_1	55.0	IMR 90 P2
81.5	H6	58.5	RPLPO_1	55.0	IMR 90 P2
82.0	H6	20.26	RPLPO_1	55.0	IMR 90 P2
82.5	H6	6.87	RPLPO_1	55.0	IMR 90 P2
83.0	H6	4.91	RPLPO_1	55.0	IMR 90 P2
83.5	H6	3.96	RPLPO_1	55.0	IMR 90 P2
84.0	H6	3.13	RPLPO_1	55.0	IMR 90 P2
84.5	H6	2.99	RPLPO_1	55.0	IMR 90 P2
85.0	H6	2.72	RPLPO_1	55.0	IMR 90 P2
85.5	H6	2.27	RPLPO_1	55.0	IMR 90 P2
86.0	H6	2.1	RPLPO_1	55.0	IMR 90 P2
86.5	H6	2.03	RPLPO_1	55.0	IMR 90 P2
87.0	H6	2.03	RPLPO_1	55.0	IMR 90 P2
87.5	H6	1.9	RPLPO_1	55.0	IMR 90 P2
88.0	H6	1.92	RPLPO_1	55.0	IMR 90 P2
88.5	H6	2.23	RPLPO_1	55.0	IMR 90 P2
89.0	H6	2.18	RPLPO_1	55.0	IMR 90 P2
89.5	H6	2.01	RPLPO_1	55.0	IMR 90 P2
90.0	H6	2.14	RPLPO_1	55.0	IMR 90 P2
90.5	H6	2.14	RPLPO_1	55.0	IMR 90 P2
91.0	H6	1.98	RPLPO_1	55.0	IMR 90 P2
91.5	H6	2.48	RPLPO_1	55.0	IMR 90 P2
92.0	H6	2.77	RPLPO_1	55.0	IMR 90 P2
92.5	H6	2.71	RPLPO_1	55.0	IMR 90 P2
93.0	H6	2.9	RPLPO_1	55.0	IMR 90 P2
93.5	H6	3.17	RPLPO_1	55.0	IMR 90 P2
94.0	H6	2.92	RPLPO_1	55.0	IMR 90 P2
94.5	H6	3.4	RPLPO_1	55.0	IMR 90 P2
95.0	H6	1.76	RPLPO_1	55.0	IMR 90 P2
55.0	A6	16.43	RPLPO_1	65.0	IMR 90 P11
55.5	A6	35.6	RPLPO_1	65.0	IMR 90 P11
56.0	A6	32.86	RPLPO_1	65.0	IMR 90 P11
56.5	A6	32.86	RPLPO_1	65.0	IMR 90 P11
57.0	A6	32.86	RPLPO_1	65.0	IMR 90 P11
57.5	A6	32.99	RPLPO_1	65.0	IMR 90 P11
58.0	A6	32.23	RPLPO_1	65.0	IMR 90 P11
58.5	A6	30.82	RPLPO_1	65.0	IMR 90 P11
59.0	A6	28.59	RPLPO_1	65.0	IMR 90 P11
59.5	A6	24.27	RPLPO_1	65.0	IMR 90 P11
60.0	A6	20.32	RPLPO_1	65.0	IMR 90 P11
60.5	A6	18.06	RPLPO_1	65.0	IMR 90 P11
61.0	A6	15.44	RPLPO_1	65.0	IMR 90 P11
61.5	A6	12.98	RPLPO_1	65.0	IMR 90 P11
62.0	A6	12.3	RPLPO_1	65.0	IMR 90 P11
62.5	A6	12.57	RPLPO_1	65.0	IMR 90 P11
63.0	A6	12.84	RPLPO_1	65.0	IMR 90 P11
63.5	A6	14.62	RPLPO_1	65.0	IMR 90 P11
64.0	A6	20.04	RPLPO_1	65.0	IMR 90 P11
64.5	A6	28.93	RPLPO_1	65.0	IMR 90 P11
65.0	A6	40.52	RPLPO_1	65.0	IMR 90 P11
65.5	A6	54.36	RPLPO_1	65.0	IMR 90 P11
66.0	A6	68.87	RPLPO_1	65.0	IMR 90 P11
66.5	A6	81.36	RPLPO_1	65.0	IMR 90 P11
67.0	A6	91.04	RPLPO_1	65.0	IMR 90 P11
67.5	A6	97.56	RPLPO_1	65.0	IMR 90 P11
68.0	A6	100.88	RPLPO_1	65.0	IMR 90 P11
68.5	A6	102.18	RPLPO_1	65.0	IMR 90 P11
69.0	A6	102.75	RPLPO_1	65.0	IMR 90 P11
69.5	A6	102.12	RPLPO_1	65.0	IMR 90 P11
70.0	A6	101.65	RPLPO_1	65.0	IMR 90 P11
70.5	A6	102.47	RPLPO_1	65.0	IMR 90 P11
71.0	A6	102.95	RPLPO_1	65.0	IMR 90 P11
71.5	A6	103.27	RPLPO_1	65.0	IMR 90 P11
72.0	A6	104.57	RPLPO_1	65.0	IMR 90 P11
72.5	A6	105.24	RPLPO_1	65.0	IMR 90 P11
73.0	A6	104.6	RPLPO_1	65.0	IMR 90 P11
73.5	A6	104.86	RPLPO_1	65.0	IMR 90 P11
74.0	A6	105.43	RPLPO_1	65.0	IMR 90 P11
74.5	A6	105.46	RPLPO_1	65.0	IMR 90 P11
75.0	A6	106.04	RPLPO_1	65.0	IMR 90 P11
75.5	A6	108.07	RPLPO_1	65.0	IMR 90 P11
76.0	A6	112.52	RPLPO_1	65.0	IMR 90 P11
76.5	A6	128.38	RPLPO_1	65.0	IMR 90 P11
77.0	A6	170.61	RPLPO_1	65.0	IMR 90 P11
77.5	A6	239.94	RPLPO_1	65.0	IMR 90 P11
78.0	A6	319.21	RPLPO_1	65.0	IMR 90 P11
78.5	A6	392.09	RPLPO_1	65.0	IMR 90 P11
79.0	A6	437.67	RPLPO_1	65.0	IMR 90 P11
79.5	A6	426.49	RPLPO_1	65.0	IMR 90 P11
80.0	A6	356.53	RPLPO_1	65.0	IMR 90 P11
80.5	A6	260.03	RPLPO_1	65.0	IMR 90 P11
81.0	A6	163.43	RPLPO_1	65.0	IMR 90 P11
81.5	A6	81.79	RPLPO_1	65.0	IMR 90 P11
82.0	A6	30.53	RPLPO_1	65.0	IMR 90 P11
82.5	A6	10.36	RPLPO_1	65.0	IMR 90 P11
83.0	A6	5.67	RPLPO_1	65.0	IMR 90 P11
83.5	A6	4.56	RPLPO_1	65.0	IMR 90 P11
84.0	A6	3.8	RPLPO_1	65.0	IMR 90 P11
84.5	A6	3.07	RPLPO_1	65.0	IMR 90 P11
85.0	A6	2.92	RPLPO_1	65.0	IMR 90 P11
85.5	A6	2.81	RPLPO_1	65.0	IMR 90 P11
86.0	A6	2.46	RPLPO_1	65.0	IMR 90 P11
86.5	A6	2.12	RPLPO_1	65.0	IMR 90 P11
87.0	A6	1.89	RPLPO_1	65.0	IMR 90 P11
87.5	A6	1.61	RPLPO_1	65.0	IMR 90 P11
88.0	A6	1.33	RPLPO_1	65.0	IMR 90 P11
88.5	A6	1.48	RPLPO_1	65.0	IMR 90 P11
89.0	A6	1.99	RPLPO_1	65.0	IMR 90 P11
89.5	A6	2.1	RPLPO_1	65.0	IMR 90 P11
90.0	A6	1.75	RPLPO_1	65.0	IMR 90 P11
90.5	A6	1.85	RPLPO_1	65.0	IMR 90 P11
91.0	A6	2.1	RPLPO_1	65.0	IMR 90 P11
91.5	A6	1.74	RPLPO_1	65.0	IMR 90 P11
92.0	A6	1.81	RPLPO_1	65.0	IMR 90 P11
92.5	A6	2.4	RPLPO_1	65.0	IMR 90 P11
93.0	A6	1.89	RPLPO_1	65.0	IMR 90 P11
93.5	A6	0.81	RPLPO_1	65.0	IMR 90 P11
94.0	A6	0.7	RPLPO_1	65.0	IMR 90 P11
94.5	A6	-0.4	RPLPO_1	65.0	IMR 90 P11
95.0	A6	-0.78	RPLPO_1	65.0	IMR 90 P11
55.0	B6	17.16	RPLPO_1	64.5	IMR 90 P11
55.5	B6	37.18	RPLPO_1	64.5	IMR 90 P11
56.0	B6	34.32	RPLPO_1	64.5	IMR 90 P11
56.5	B6	34.32	RPLPO_1	64.5	IMR 90 P11
57.0	B6	34.32	RPLPO_1	64.5	IMR 90 P11
57.5	B6	34.49	RPLPO_1	64.5	IMR 90 P11
58.0	B6	33.37	RPLPO_1	64.5	IMR 90 P11
58.5	B6	31.75	RPLPO_1	64.5	IMR 90 P11
59.0	B6	30.15	RPLPO_1	64.5	IMR 90 P11
59.5	B6	27.69	RPLPO_1	64.5	IMR 90 P11
60.0	B6	25.48	RPLPO_1	64.5	IMR 90 P11
60.5	B6	23.46	RPLPO_1	64.5	IMR 90 P11
61.0	B6	20.75	RPLPO_1	64.5	IMR 90 P11
61.5	B6	19.12	RPLPO_1	64.5	IMR 90 P11
62.0	B6	18.34	RPLPO_1	64.5	IMR 90 P11
62.5	B6	17.81	RPLPO_1	64.5	IMR 90 P11
63.0	B6	18.81	RPLPO_1	64.5	IMR 90 P11
63.5	B6	22.18	RPLPO_1	64.5	IMR 90 P11
64.0	B6	28.09	RPLPO_1	64.5	IMR 90 P11
64.5	B6	37.07	RPLPO_1	64.5	IMR 90 P11
65.0	B6	48.71	RPLPO_1	64.5	IMR 90 P11
65.5	B6	61.17	RPLPO_1	64.5	IMR 90 P11
66.0	B6	73.97	RPLPO_1	64.5	IMR 90 P11
66.5	B6	84.78	RPLPO_1	64.5	IMR 90 P11
67.0	B6	92.1	RPLPO_1	64.5	IMR 90 P11
67.5	B6	97.2	RPLPO_1	64.5	IMR 90 P11
68.0	B6	101.05	RPLPO_1	64.5	IMR 90 P11
68.5	B6	102.92	RPLPO_1	64.5	IMR 90 P11
69.0	B6	103.56	RPLPO_1	64.5	IMR 90 P11
69.5	B6	104.88	RPLPO_1	64.5	IMR 90 P11
70.0	B6	106.02	RPLPO_1	64.5	IMR 90 P11
70.5	B6	106.45	RPLPO_1	64.5	IMR 90 P11
71.0	B6	106.86	RPLPO_1	64.5	IMR 90 P11
71.5	B6	107.79	RPLPO_1	64.5	IMR 90 P11
72.0	B6	108.6	RPLPO_1	64.5	IMR 90 P11
72.5	B6	109.12	RPLPO_1	64.5	IMR 90 P11
73.0	B6	109.63	RPLPO_1	64.5	IMR 90 P11
73.5	B6	109.76	RPLPO_1	64.5	IMR 90 P11
74.0	B6	109.83	RPLPO_1	64.5	IMR 90 P11
74.5	B6	109.37	RPLPO_1	64.5	IMR 90 P11
75.0	B6	108.94	RPLPO_1	64.5	IMR 90 P11
75.5	B6	110.22	RPLPO_1	64.5	IMR 90 P11
76.0	B6	115.81	RPLPO_1	64.5	IMR 90 P11
76.5	B6	135.26	RPLPO_1	64.5	IMR 90 P11
77.0	B6	183.8	RPLPO_1	64.5	IMR 90 P11
77.5	B6	259.76	RPLPO_1	64.5	IMR 90 P11
78.0	B6	343.71	RPLPO_1	64.5	IMR 90 P11
78.5	B6	419.22	RPLPO_1	64.5	IMR 90 P11
79.0	B6	463.13	RPLPO_1	64.5	IMR 90 P11
79.5	B6	444.97	RPLPO_1	64.5	IMR 90 P11
80.0	B6	367.26	RPLPO_1	64.5	IMR 90 P11
80.5	B6	264.79	RPLPO_1	64.5	IMR 90 P11
81.0	B6	163.33	RPLPO_1	64.5	IMR 90 P11
81.5	B6	78.95	RPLPO_1	64.5	IMR 90 P11
82.0	B6	27.64	RPLPO_1	64.5	IMR 90 P11
82.5	B6	8.41	RPLPO_1	64.5	IMR 90 P11
83.0	B6	4.36	RPLPO_1	64.5	IMR 90 P11
83.5	B6	3.3	RPLPO_1	64.5	IMR 90 P11
84.0	B6	2.84	RPLPO_1	64.5	IMR 90 P11
84.5	B6	2.87	RPLPO_1	64.5	IMR 90 P11
85.0	B6	2.78	RPLPO_1	64.5	IMR 90 P11
85.5	B6	2.48	RPLPO_1	64.5	IMR 90 P11
86.0	B6	2.78	RPLPO_1	64.5	IMR 90 P11
86.5	B6	2.81	RPLPO_1	64.5	IMR 90 P11
87.0	B6	2.29	RPLPO_1	64.5	IMR 90 P11
87.5	B6	2.09	RPLPO_1	64.5	IMR 90 P11
88.0	B6	1.86	RPLPO_1	64.5	IMR 90 P11
88.5	B6	1.31	RPLPO_1	64.5	IMR 90 P11
89.0	B6	1.34	RPLPO_1	64.5	IMR 90 P11
89.5	B6	1.45	RPLPO_1	64.5	IMR 90 P11
90.0	B6	1.12	RPLPO_1	64.5	IMR 90 P11
90.5	B6	1.45	RPLPO_1	64.5	IMR 90 P11
91.0	B6	2.07	RPLPO_1	64.5	IMR 90 P11
91.5	B6	2.07	RPLPO_1	64.5	IMR 90 P11
92.0	B6	2.17	RPLPO_1	64.5	IMR 90 P11
92.5	B6	2.58	RPLPO_1	64.5	IMR 90 P11
93.0	B6	2.29	RPLPO_1	64.5	IMR 90 P11
93.5	B6	2.0	RPLPO_1	64.5	IMR 90 P11
94.0	B6	1.96	RPLPO_1	64.5	IMR 90 P11
94.5	B6	2.35	RPLPO_1	64.5	IMR 90 P11
95.0	B6	1.19	RPLPO_1	64.5	IMR 90 P11
55.0	C6	18.03	RPLPO_1	63.3	IMR 90 P11
55.5	C6	39.07	RPLPO_1	63.3	IMR 90 P11
56.0	C6	36.06	RPLPO_1	63.3	IMR 90 P11
56.5	C6	36.06	RPLPO_1	63.3	IMR 90 P11
57.0	C6	36.06	RPLPO_1	63.3	IMR 90 P11
57.5	C6	36.24	RPLPO_1	63.3	IMR 90 P11
58.0	C6	35.02	RPLPO_1	63.3	IMR 90 P11
58.5	C6	33.62	RPLPO_1	63.3	IMR 90 P11
59.0	C6	32.54	RPLPO_1	63.3	IMR 90 P11
59.5	C6	29.88	RPLPO_1	63.3	IMR 90 P11
60.0	C6	28.49	RPLPO_1	63.3	IMR 90 P11
60.5	C6	28.35	RPLPO_1	63.3	IMR 90 P11
61.0	C6	27.14	RPLPO_1	63.3	IMR 90 P11
61.5	C6	27.02	RPLPO_1	63.3	IMR 90 P11
62.0	C6	26.89	RPLPO_1	63.3	IMR 90 P11
62.5	C6	25.78	RPLPO_1	63.3	IMR 90 P11
63.0	C6	26.1	RPLPO_1	63.3	IMR 90 P11
63.5	C6	28.58	RPLPO_1	63.3	IMR 90 P11
64.0	C6	32.42	RPLPO_1	63.3	IMR 90 P11
64.5	C6	39.74	RPLPO_1	63.3	IMR 90 P11
65.0	C6	50.78	RPLPO_1	63.3	IMR 90 P11
65.5	C6	63.55	RPLPO_1	63.3	IMR 90 P11
66.0	C6	76.34	RPLPO_1	63.3	IMR 90 P11
66.5	C6	88.03	RPLPO_1	63.3	IMR 90 P11
67.0	C6	98.26	RPLPO_1	63.3	IMR 90 P11
67.5	C6	105.09	RPLPO_1	63.3	IMR 90 P11
68.0	C6	108.72	RPLPO_1	63.3	IMR 90 P11
68.5	C6	110.99	RPLPO_1	63.3	IMR 90 P11
69.0	C6	112.87	RPLPO_1	63.3	IMR 90 P11
69.5	C6	113.98	RPLPO_1	63.3	IMR 90 P11
70.0	C6	114.88	RPLPO_1	63.3	IMR 90 P11
70.5	C6	115.76	RPLPO_1	63.3	IMR 90 P11
71.0	C6	116.94	RPLPO_1	63.3	IMR 90 P11
71.5	C6	117.68	RPLPO_1	63.3	IMR 90 P11
72.0	C6	117.19	RPLPO_1	63.3	IMR 90 P11
72.5	C6	117.68	RPLPO_1	63.3	IMR 90 P11
73.0	C6	118.96	RPLPO_1	63.3	IMR 90 P11
73.5	C6	118.9	RPLPO_1	63.3	IMR 90 P11
74.0	C6	119.33	RPLPO_1	63.3	IMR 90 P11
74.5	C6	120.79	RPLPO_1	63.3	IMR 90 P11
75.0	C6	121.5	RPLPO_1	63.3	IMR 90 P11
75.5	C6	123.11	RPLPO_1	63.3	IMR 90 P11
76.0	C6	129.63	RPLPO_1	63.3	IMR 90 P11
76.5	C6	151.8	RPLPO_1	63.3	IMR 90 P11
77.0	C6	205.7	RPLPO_1	63.3	IMR 90 P11
77.5	C6	289.15	RPLPO_1	63.3	IMR 90 P11
78.0	C6	382.55	RPLPO_1	63.3	IMR 90 P11
78.5	C6	467.88	RPLPO_1	63.3	IMR 90 P11
79.0	C6	516.99	RPLPO_1	63.3	IMR 90 P11
79.5	C6	497.42	RPLPO_1	63.3	IMR 90 P11
80.0	C6	413.33	RPLPO_1	63.3	IMR 90 P11
80.5	C6	300.19	RPLPO_1	63.3	IMR 90 P11
81.0	C6	186.63	RPLPO_1	63.3	IMR 90 P11
81.5	C6	92.45	RPLPO_1	63.3	IMR 90 P11
82.0	C6	34.47	RPLPO_1	63.3	IMR 90 P11
82.5	C6	11.21	RPLPO_1	63.3	IMR 90 P11
83.0	C6	5.73	RPLPO_1	63.3	IMR 90 P11
83.5	C6	4.24	RPLPO_1	63.3	IMR 90 P11
84.0	C6	3.31	RPLPO_1	63.3	IMR 90 P11
84.5	C6	3.27	RPLPO_1	63.3	IMR 90 P11
85.0	C6	2.97	RPLPO_1	63.3	IMR 90 P11
85.5	C6	2.42	RPLPO_1	63.3	IMR 90 P11
86.0	C6	2.84	RPLPO_1	63.3	IMR 90 P11
86.5	C6	3.23	RPLPO_1	63.3	IMR 90 P11
87.0	C6	2.65	RPLPO_1	63.3	IMR 90 P11
87.5	C6	2.77	RPLPO_1	63.3	IMR 90 P11
88.0	C6	2.81	RPLPO_1	63.3	IMR 90 P11
88.5	C6	2.05	RPLPO_1	63.3	IMR 90 P11
89.0	C6	2.1	RPLPO_1	63.3	IMR 90 P11
89.5	C6	2.4	RPLPO_1	63.3	IMR 90 P11
90.0	C6	2.07	RPLPO_1	63.3	IMR 90 P11
90.5	C6	2.64	RPLPO_1	63.3	IMR 90 P11
91.0	C6	3.22	RPLPO_1	63.3	IMR 90 P11
91.5	C6	2.58	RPLPO_1	63.3	IMR 90 P11
92.0	C6	1.99	RPLPO_1	63.3	IMR 90 P11
92.5	C6	1.85	RPLPO_1	63.3	IMR 90 P11
93.0	C6	0.88	RPLPO_1	63.3	IMR 90 P11
93.5	C6	1.02	RPLPO_1	63.3	IMR 90 P11
94.0	C6	1.42	RPLPO_1	63.3	IMR 90 P11
94.5	C6	3.76	RPLPO_1	63.3	IMR 90 P11
95.0	C6	2.98	RPLPO_1	63.3	IMR 90 P11
55.0	D6	16.13	RPLPO_1	61.4	IMR 90 P11
55.5	D6	34.94	RPLPO_1	61.4	IMR 90 P11
56.0	D6	32.25	RPLPO_1	61.4	IMR 90 P11
56.5	D6	32.25	RPLPO_1	61.4	IMR 90 P11
57.0	D6	32.25	RPLPO_1	61.4	IMR 90 P11
57.5	D6	32.28	RPLPO_1	61.4	IMR 90 P11
58.0	D6	32.15	RPLPO_1	61.4	IMR 90 P11
58.5	D6	31.77	RPLPO_1	61.4	IMR 90 P11
59.0	D6	31.15	RPLPO_1	61.4	IMR 90 P11
59.5	D6	30.02	RPLPO_1	61.4	IMR 90 P11
60.0	D6	28.78	RPLPO_1	61.4	IMR 90 P11
60.5	D6	27.92	RPLPO_1	61.4	IMR 90 P11
61.0	D6	26.98	RPLPO_1	61.4	IMR 90 P11
61.5	D6	26.84	RPLPO_1	61.4	IMR 90 P11
62.0	D6	27.14	RPLPO_1	61.4	IMR 90 P11
62.5	D6	27.53	RPLPO_1	61.4	IMR 90 P11
63.0	D6	28.32	RPLPO_1	61.4	IMR 90 P11
63.5	D6	29.88	RPLPO_1	61.4	IMR 90 P11
64.0	D6	32.74	RPLPO_1	61.4	IMR 90 P11
64.5	D6	37.88	RPLPO_1	61.4	IMR 90 P11
65.0	D6	45.59	RPLPO_1	61.4	IMR 90 P11
65.5	D6	56.03	RPLPO_1	61.4	IMR 90 P11
66.0	D6	67.97	RPLPO_1	61.4	IMR 90 P11
66.5	D6	79.23	RPLPO_1	61.4	IMR 90 P11
67.0	D6	88.89	RPLPO_1	61.4	IMR 90 P11
67.5	D6	96.41	RPLPO_1	61.4	IMR 90 P11
68.0	D6	101.5	RPLPO_1	61.4	IMR 90 P11
68.5	D6	104.46	RPLPO_1	61.4	IMR 90 P11
69.0	D6	106.34	RPLPO_1	61.4	IMR 90 P11
69.5	D6	107.91	RPLPO_1	61.4	IMR 90 P11
70.0	D6	109.08	RPLPO_1	61.4	IMR 90 P11
70.5	D6	109.64	RPLPO_1	61.4	IMR 90 P11
71.0	D6	110.25	RPLPO_1	61.4	IMR 90 P11
71.5	D6	111.19	RPLPO_1	61.4	IMR 90 P11
72.0	D6	112.04	RPLPO_1	61.4	IMR 90 P11
72.5	D6	112.93	RPLPO_1	61.4	IMR 90 P11
73.0	D6	113.76	RPLPO_1	61.4	IMR 90 P11
73.5	D6	114.5	RPLPO_1	61.4	IMR 90 P11
74.0	D6	115.14	RPLPO_1	61.4	IMR 90 P11
74.5	D6	115.19	RPLPO_1	61.4	IMR 90 P11
75.0	D6	115.41	RPLPO_1	61.4	IMR 90 P11
75.5	D6	117.02	RPLPO_1	61.4	IMR 90 P11
76.0	D6	122.53	RPLPO_1	61.4	IMR 90 P11
76.5	D6	143.01	RPLPO_1	61.4	IMR 90 P11
77.0	D6	193.8	RPLPO_1	61.4	IMR 90 P11
77.5	D6	273.04	RPLPO_1	61.4	IMR 90 P11
78.0	D6	362.3	RPLPO_1	61.4	IMR 90 P11
78.5	D6	443.19	RPLPO_1	61.4	IMR 90 P11
79.0	D6	490.05	RPLPO_1	61.4	IMR 90 P11
79.5	D6	472.52	RPLPO_1	61.4	IMR 90 P11
80.0	D6	392.61	RPLPO_1	61.4	IMR 90 P11
80.5	D6	284.71	RPLPO_1	61.4	IMR 90 P11
81.0	D6	177.24	RPLPO_1	61.4	IMR 90 P11
81.5	D6	87.54	RPLPO_1	61.4	IMR 90 P11
82.0	D6	31.94	RPLPO_1	61.4	IMR 90 P11
82.5	D6	10.21	RPLPO_1	61.4	IMR 90 P11
83.0	D6	5.06	RPLPO_1	61.4	IMR 90 P11
83.5	D6	3.75	RPLPO_1	61.4	IMR 90 P11
84.0	D6	3.52	RPLPO_1	61.4	IMR 90 P11
84.5	D6	3.54	RPLPO_1	61.4	IMR 90 P11
85.0	D6	3.05	RPLPO_1	61.4	IMR 90 P11
85.5	D6	2.6	RPLPO_1	61.4	IMR 90 P11
86.0	D6	2.62	RPLPO_1	61.4	IMR 90 P11
86.5	D6	2.43	RPLPO_1	61.4	IMR 90 P11
87.0	D6	2.07	RPLPO_1	61.4	IMR 90 P11
87.5	D6	2.18	RPLPO_1	61.4	IMR 90 P11
88.0	D6	2.32	RPLPO_1	61.4	IMR 90 P11
88.5	D6	2.03	RPLPO_1	61.4	IMR 90 P11
89.0	D6	2.03	RPLPO_1	61.4	IMR 90 P11
89.5	D6	2.27	RPLPO_1	61.4	IMR 90 P11
90.0	D6	2.01	RPLPO_1	61.4	IMR 90 P11
90.5	D6	1.86	RPLPO_1	61.4	IMR 90 P11
91.0	D6	1.78	RPLPO_1	61.4	IMR 90 P11
91.5	D6	1.62	RPLPO_1	61.4	IMR 90 P11
92.0	D6	1.51	RPLPO_1	61.4	IMR 90 P11
92.5	D6	1.7	RPLPO_1	61.4	IMR 90 P11
93.0	D6	2.19	RPLPO_1	61.4	IMR 90 P11
93.5	D6	2.13	RPLPO_1	61.4	IMR 90 P11
94.0	D6	2.35	RPLPO_1	61.4	IMR 90 P11
94.5	D6	1.6	RPLPO_1	61.4	IMR 90 P11
95.0	D6	0.17	RPLPO_1	61.4	IMR 90 P11
55.0	E6	10.95	RPLPO_1	59.0	IMR 90 P11
55.5	E6	23.73	RPLPO_1	59.0	IMR 90 P11
56.0	E6	21.9	RPLPO_1	59.0	IMR 90 P11
56.5	E6	21.9	RPLPO_1	59.0	IMR 90 P11
57.0	E6	21.9	RPLPO_1	59.0	IMR 90 P11
57.5	E6	21.78	RPLPO_1	59.0	IMR 90 P11
58.0	E6	22.63	RPLPO_1	59.0	IMR 90 P11
58.5	E6	23.44	RPLPO_1	59.0	IMR 90 P11
59.0	E6	23.36	RPLPO_1	59.0	IMR 90 P11
59.5	E6	22.93	RPLPO_1	59.0	IMR 90 P11
60.0	E6	21.55	RPLPO_1	59.0	IMR 90 P11
60.5	E6	19.64	RPLPO_1	59.0	IMR 90 P11
61.0	E6	17.91	RPLPO_1	59.0	IMR 90 P11
61.5	E6	16.61	RPLPO_1	59.0	IMR 90 P11
62.0	E6	15.64	RPLPO_1	59.0	IMR 90 P11
62.5	E6	16.31	RPLPO_1	59.0	IMR 90 P11
63.0	E6	19.19	RPLPO_1	59.0	IMR 90 P11
63.5	E6	23.34	RPLPO_1	59.0	IMR 90 P11
64.0	E6	30.04	RPLPO_1	59.0	IMR 90 P11
64.5	E6	39.53	RPLPO_1	59.0	IMR 90 P11
65.0	E6	51.02	RPLPO_1	59.0	IMR 90 P11
65.5	E6	63.74	RPLPO_1	59.0	IMR 90 P11
66.0	E6	76.09	RPLPO_1	59.0	IMR 90 P11
66.5	E6	86.43	RPLPO_1	59.0	IMR 90 P11
67.0	E6	95.41	RPLPO_1	59.0	IMR 90 P11
67.5	E6	101.36	RPLPO_1	59.0	IMR 90 P11
68.0	E6	103.34	RPLPO_1	59.0	IMR 90 P11
68.5	E6	105.27	RPLPO_1	59.0	IMR 90 P11
69.0	E6	107.17	RPLPO_1	59.0	IMR 90 P11
69.5	E6	106.74	RPLPO_1	59.0	IMR 90 P11
70.0	E6	106.94	RPLPO_1	59.0	IMR 90 P11
70.5	E6	108.96	RPLPO_1	59.0	IMR 90 P11
71.0	E6	109.93	RPLPO_1	59.0	IMR 90 P11
71.5	E6	110.4	RPLPO_1	59.0	IMR 90 P11
72.0	E6	111.54	RPLPO_1	59.0	IMR 90 P11
72.5	E6	112.92	RPLPO_1	59.0	IMR 90 P11
73.0	E6	113.78	RPLPO_1	59.0	IMR 90 P11
73.5	E6	114.49	RPLPO_1	59.0	IMR 90 P11
74.0	E6	114.96	RPLPO_1	59.0	IMR 90 P11
74.5	E6	115.51	RPLPO_1	59.0	IMR 90 P11
75.0	E6	115.56	RPLPO_1	59.0	IMR 90 P11
75.5	E6	117.0	RPLPO_1	59.0	IMR 90 P11
76.0	E6	121.96	RPLPO_1	59.0	IMR 90 P11
76.5	E6	141.66	RPLPO_1	59.0	IMR 90 P11
77.0	E6	192.06	RPLPO_1	59.0	IMR 90 P11
77.5	E6	270.06	RPLPO_1	59.0	IMR 90 P11
78.0	E6	356.03	RPLPO_1	59.0	IMR 90 P11
78.5	E6	433.89	RPLPO_1	59.0	IMR 90 P11
79.0	E6	478.15	RPLPO_1	59.0	IMR 90 P11
79.5	E6	456.9	RPLPO_1	59.0	IMR 90 P11
80.0	E6	375.7	RPLPO_1	59.0	IMR 90 P11
80.5	E6	270.01	RPLPO_1	59.0	IMR 90 P11
81.0	E6	165.57	RPLPO_1	59.0	IMR 90 P11
81.5	E6	79.42	RPLPO_1	59.0	IMR 90 P11
82.0	E6	28.26	RPLPO_1	59.0	IMR 90 P11
82.5	E6	9.18	RPLPO_1	59.0	IMR 90 P11
83.0	E6	4.95	RPLPO_1	59.0	IMR 90 P11
83.5	E6	4.35	RPLPO_1	59.0	IMR 90 P11
84.0	E6	4.23	RPLPO_1	59.0	IMR 90 P11
84.5	E6	3.85	RPLPO_1	59.0	IMR 90 P11
85.0	E6	3.69	RPLPO_1	59.0	IMR 90 P11
85.5	E6	3.39	RPLPO_1	59.0	IMR 90 P11
86.0	E6	2.92	RPLPO_1	59.0	IMR 90 P11
86.5	E6	2.84	RPLPO_1	59.0	IMR 90 P11
87.0	E6	2.75	RPLPO_1	59.0	IMR 90 P11
87.5	E6	2.37	RPLPO_1	59.0	IMR 90 P11
88.0	E6	2.11	RPLPO_1	59.0	IMR 90 P11
88.5	E6	2.1	RPLPO_1	59.0	IMR 90 P11
89.0	E6	1.52	RPLPO_1	59.0	IMR 90 P11
89.5	E6	0.94	RPLPO_1	59.0	IMR 90 P11
90.0	E6	1.1	RPLPO_1	59.0	IMR 90 P11
90.5	E6	1.71	RPLPO_1	59.0	IMR 90 P11
91.0	E6	1.59	RPLPO_1	59.0	IMR 90 P11
91.5	E6	1.88	RPLPO_1	59.0	IMR 90 P11
92.0	E6	2.42	RPLPO_1	59.0	IMR 90 P11
92.5	E6	2.14	RPLPO_1	59.0	IMR 90 P11
93.0	E6	1.83	RPLPO_1	59.0	IMR 90 P11
93.5	E6	2.03	RPLPO_1	59.0	IMR 90 P11
94.0	E6	2.08	RPLPO_1	59.0	IMR 90 P11
94.5	E6	2.32	RPLPO_1	59.0	IMR 90 P11
95.0	E6	1.29	RPLPO_1	59.0	IMR 90 P11
55.0	F6	8.06	RPLPO_1	57.0	IMR 90 P11
55.5	F6	17.47	RPLPO_1	57.0	IMR 90 P11
56.0	F6	16.12	RPLPO_1	57.0	IMR 90 P11
56.5	F6	16.12	RPLPO_1	57.0	IMR 90 P11
57.0	F6	16.12	RPLPO_1	57.0	IMR 90 P11
57.5	F6	16.02	RPLPO_1	57.0	IMR 90 P11
58.0	F6	16.72	RPLPO_1	57.0	IMR 90 P11
58.5	F6	17.53	RPLPO_1	57.0	IMR 90 P11
59.0	F6	17.54	RPLPO_1	57.0	IMR 90 P11
59.5	F6	17.21	RPLPO_1	57.0	IMR 90 P11
60.0	F6	16.71	RPLPO_1	57.0	IMR 90 P11
60.5	F6	15.54	RPLPO_1	57.0	IMR 90 P11
61.0	F6	13.9	RPLPO_1	57.0	IMR 90 P11
61.5	F6	13.11	RPLPO_1	57.0	IMR 90 P11
62.0	F6	12.88	RPLPO_1	57.0	IMR 90 P11
62.5	F6	12.81	RPLPO_1	57.0	IMR 90 P11
63.0	F6	13.77	RPLPO_1	57.0	IMR 90 P11
63.5	F6	16.39	RPLPO_1	57.0	IMR 90 P11
64.0	F6	20.43	RPLPO_1	57.0	IMR 90 P11
64.5	F6	26.88	RPLPO_1	57.0	IMR 90 P11
65.0	F6	36.17	RPLPO_1	57.0	IMR 90 P11
65.5	F6	47.81	RPLPO_1	57.0	IMR 90 P11
66.0	F6	60.63	RPLPO_1	57.0	IMR 90 P11
66.5	F6	72.78	RPLPO_1	57.0	IMR 90 P11
67.0	F6	83.07	RPLPO_1	57.0	IMR 90 P11
67.5	F6	90.53	RPLPO_1	57.0	IMR 90 P11
68.0	F6	94.73	RPLPO_1	57.0	IMR 90 P11
68.5	F6	96.93	RPLPO_1	57.0	IMR 90 P11
69.0	F6	97.62	RPLPO_1	57.0	IMR 90 P11
69.5	F6	96.81	RPLPO_1	57.0	IMR 90 P11
70.0	F6	96.41	RPLPO_1	57.0	IMR 90 P11
70.5	F6	96.5	RPLPO_1	57.0	IMR 90 P11
71.0	F6	95.51	RPLPO_1	57.0	IMR 90 P11
71.5	F6	95.18	RPLPO_1	57.0	IMR 90 P11
72.0	F6	96.29	RPLPO_1	57.0	IMR 90 P11
72.5	F6	97.1	RPLPO_1	57.0	IMR 90 P11
73.0	F6	98.22	RPLPO_1	57.0	IMR 90 P11
73.5	F6	99.94	RPLPO_1	57.0	IMR 90 P11
74.0	F6	101.07	RPLPO_1	57.0	IMR 90 P11
74.5	F6	101.46	RPLPO_1	57.0	IMR 90 P11
75.0	F6	101.84	RPLPO_1	57.0	IMR 90 P11
75.5	F6	102.45	RPLPO_1	57.0	IMR 90 P11
76.0	F6	106.75	RPLPO_1	57.0	IMR 90 P11
76.5	F6	124.1	RPLPO_1	57.0	IMR 90 P11
77.0	F6	167.19	RPLPO_1	57.0	IMR 90 P11
77.5	F6	235.02	RPLPO_1	57.0	IMR 90 P11
78.0	F6	309.74	RPLPO_1	57.0	IMR 90 P11
78.5	F6	375.45	RPLPO_1	57.0	IMR 90 P11
79.0	F6	412.09	RPLPO_1	57.0	IMR 90 P11
79.5	F6	393.08	RPLPO_1	57.0	IMR 90 P11
80.0	F6	320.67	RPLPO_1	57.0	IMR 90 P11
80.5	F6	228.08	RPLPO_1	57.0	IMR 90 P11
81.0	F6	138.86	RPLPO_1	57.0	IMR 90 P11
81.5	F6	65.85	RPLPO_1	57.0	IMR 90 P11
82.0	F6	22.48	RPLPO_1	57.0	IMR 90 P11
82.5	F6	7.25	RPLPO_1	57.0	IMR 90 P11
83.0	F6	4.85	RPLPO_1	57.0	IMR 90 P11
83.5	F6	4.49	RPLPO_1	57.0	IMR 90 P11
84.0	F6	3.7	RPLPO_1	57.0	IMR 90 P11
84.5	F6	3.28	RPLPO_1	57.0	IMR 90 P11
85.0	F6	3.33	RPLPO_1	57.0	IMR 90 P11
85.5	F6	2.72	RPLPO_1	57.0	IMR 90 P11
86.0	F6	2.27	RPLPO_1	57.0	IMR 90 P11
86.5	F6	2.2	RPLPO_1	57.0	IMR 90 P11
87.0	F6	1.85	RPLPO_1	57.0	IMR 90 P11
87.5	F6	1.92	RPLPO_1	57.0	IMR 90 P11
88.0	F6	2.18	RPLPO_1	57.0	IMR 90 P11
88.5	F6	2.08	RPLPO_1	57.0	IMR 90 P11
89.0	F6	2.12	RPLPO_1	57.0	IMR 90 P11
89.5	F6	2.37	RPLPO_1	57.0	IMR 90 P11
90.0	F6	2.14	RPLPO_1	57.0	IMR 90 P11
90.5	F6	2.09	RPLPO_1	57.0	IMR 90 P11
91.0	F6	2.38	RPLPO_1	57.0	IMR 90 P11
91.5	F6	2.81	RPLPO_1	57.0	IMR 90 P11
92.0	F6	2.76	RPLPO_1	57.0	IMR 90 P11
92.5	F6	2.59	RPLPO_1	57.0	IMR 90 P11
93.0	F6	2.5	RPLPO_1	57.0	IMR 90 P11
93.5	F6	2.21	RPLPO_1	57.0	IMR 90 P11
94.0	F6	1.92	RPLPO_1	57.0	IMR 90 P11
94.5	F6	2.08	RPLPO_1	57.0	IMR 90 P11
95.0	F6	1.11	RPLPO_1	57.0	IMR 90 P11
55.0	G6	5.86	RPLPO_1	55.7	IMR 90 P11
55.5	G6	12.69	RPLPO_1	55.7	IMR 90 P11
56.0	G6	11.72	RPLPO_1	55.7	IMR 90 P11
56.5	G6	11.72	RPLPO_1	55.7	IMR 90 P11
57.0	G6	11.72	RPLPO_1	55.7	IMR 90 P11
57.5	G6	11.53	RPLPO_1	55.7	IMR 90 P11
58.0	G6	12.77	RPLPO_1	55.7	IMR 90 P11
58.5	G6	14.69	RPLPO_1	55.7	IMR 90 P11
59.0	G6	15.63	RPLPO_1	55.7	IMR 90 P11
59.5	G6	15.64	RPLPO_1	55.7	IMR 90 P11
60.0	G6	15.26	RPLPO_1	55.7	IMR 90 P11
60.5	G6	15.08	RPLPO_1	55.7	IMR 90 P11
61.0	G6	14.54	RPLPO_1	55.7	IMR 90 P11
61.5	G6	14.81	RPLPO_1	55.7	IMR 90 P11
62.0	G6	15.36	RPLPO_1	55.7	IMR 90 P11
62.5	G6	15.59	RPLPO_1	55.7	IMR 90 P11
63.0	G6	15.88	RPLPO_1	55.7	IMR 90 P11
63.5	G6	17.06	RPLPO_1	55.7	IMR 90 P11
64.0	G6	19.13	RPLPO_1	55.7	IMR 90 P11
64.5	G6	23.96	RPLPO_1	55.7	IMR 90 P11
65.0	G6	31.57	RPLPO_1	55.7	IMR 90 P11
65.5	G6	40.68	RPLPO_1	55.7	IMR 90 P11
66.0	G6	51.53	RPLPO_1	55.7	IMR 90 P11
66.5	G6	63.15	RPLPO_1	55.7	IMR 90 P11
67.0	G6	73.02	RPLPO_1	55.7	IMR 90 P11
67.5	G6	80.03	RPLPO_1	55.7	IMR 90 P11
68.0	G6	85.92	RPLPO_1	55.7	IMR 90 P11
68.5	G6	89.45	RPLPO_1	55.7	IMR 90 P11
69.0	G6	90.86	RPLPO_1	55.7	IMR 90 P11
69.5	G6	91.09	RPLPO_1	55.7	IMR 90 P11
70.0	G6	91.37	RPLPO_1	55.7	IMR 90 P11
70.5	G6	91.13	RPLPO_1	55.7	IMR 90 P11
71.0	G6	90.97	RPLPO_1	55.7	IMR 90 P11
71.5	G6	90.54	RPLPO_1	55.7	IMR 90 P11
72.0	G6	90.37	RPLPO_1	55.7	IMR 90 P11
72.5	G6	90.78	RPLPO_1	55.7	IMR 90 P11
73.0	G6	90.32	RPLPO_1	55.7	IMR 90 P11
73.5	G6	89.78	RPLPO_1	55.7	IMR 90 P11
74.0	G6	91.02	RPLPO_1	55.7	IMR 90 P11
74.5	G6	92.07	RPLPO_1	55.7	IMR 90 P11
75.0	G6	91.97	RPLPO_1	55.7	IMR 90 P11
75.5	G6	94.1	RPLPO_1	55.7	IMR 90 P11
76.0	G6	99.02	RPLPO_1	55.7	IMR 90 P11
76.5	G6	112.93	RPLPO_1	55.7	IMR 90 P11
77.0	G6	150.47	RPLPO_1	55.7	IMR 90 P11
77.5	G6	211.44	RPLPO_1	55.7	IMR 90 P11
78.0	G6	277.77	RPLPO_1	55.7	IMR 90 P11
78.5	G6	337.05	RPLPO_1	55.7	IMR 90 P11
79.0	G6	371.95	RPLPO_1	55.7	IMR 90 P11
79.5	G6	356.57	RPLPO_1	55.7	IMR 90 P11
80.0	G6	292.48	RPLPO_1	55.7	IMR 90 P11
80.5	G6	209.68	RPLPO_1	55.7	IMR 90 P11
81.0	G6	128.77	RPLPO_1	55.7	IMR 90 P11
81.5	G6	61.64	RPLPO_1	55.7	IMR 90 P11
82.0	G6	21.03	RPLPO_1	55.7	IMR 90 P11
82.5	G6	6.17	RPLPO_1	55.7	IMR 90 P11
83.0	G6	3.14	RPLPO_1	55.7	IMR 90 P11
83.5	G6	2.57	RPLPO_1	55.7	IMR 90 P11
84.0	G6	2.29	RPLPO_1	55.7	IMR 90 P11
84.5	G6	2.56	RPLPO_1	55.7	IMR 90 P11
85.0	G6	3.0	RPLPO_1	55.7	IMR 90 P11
85.5	G6	3.24	RPLPO_1	55.7	IMR 90 P11
86.0	G6	3.35	RPLPO_1	55.7	IMR 90 P11
86.5	G6	3.26	RPLPO_1	55.7	IMR 90 P11
87.0	G6	2.63	RPLPO_1	55.7	IMR 90 P11
87.5	G6	1.9	RPLPO_1	55.7	IMR 90 P11
88.0	G6	1.67	RPLPO_1	55.7	IMR 90 P11
88.5	G6	1.65	RPLPO_1	55.7	IMR 90 P11
89.0	G6	1.76	RPLPO_1	55.7	IMR 90 P11
89.5	G6	2.06	RPLPO_1	55.7	IMR 90 P11
90.0	G6	2.4	RPLPO_1	55.7	IMR 90 P11
90.5	G6	2.3	RPLPO_1	55.7	IMR 90 P11
91.0	G6	1.58	RPLPO_1	55.7	IMR 90 P11
91.5	G6	1.36	RPLPO_1	55.7	IMR 90 P11
92.0	G6	1.41	RPLPO_1	55.7	IMR 90 P11
92.5	G6	1.2	RPLPO_1	55.7	IMR 90 P11
93.0	G6	1.67	RPLPO_1	55.7	IMR 90 P11
93.5	G6	2.94	RPLPO_1	55.7	IMR 90 P11
94.0	G6	3.33	RPLPO_1	55.7	IMR 90 P11
94.5	G6	4.76	RPLPO_1	55.7	IMR 90 P11
95.0	G6	2.9	RPLPO_1	55.7	IMR 90 P11
55.0	H6	4.06	RPLPO_1	55.0	IMR 90 P11
55.5	H6	8.8	RPLPO_1	55.0	IMR 90 P11
56.0	H6	8.13	RPLPO_1	55.0	IMR 90 P11
56.5	H6	8.13	RPLPO_1	55.0	IMR 90 P11
57.0	H6	8.13	RPLPO_1	55.0	IMR 90 P11
57.5	H6	8.0	RPLPO_1	55.0	IMR 90 P11
58.0	H6	8.68	RPLPO_1	55.0	IMR 90 P11
58.5	H6	10.78	RPLPO_1	55.0	IMR 90 P11
59.0	H6	12.01	RPLPO_1	55.0	IMR 90 P11
59.5	H6	12.14	RPLPO_1	55.0	IMR 90 P11
60.0	H6	13.0	RPLPO_1	55.0	IMR 90 P11
60.5	H6	13.76	RPLPO_1	55.0	IMR 90 P11
61.0	H6	13.47	RPLPO_1	55.0	IMR 90 P11
61.5	H6	14.05	RPLPO_1	55.0	IMR 90 P11
62.0	H6	15.16	RPLPO_1	55.0	IMR 90 P11
62.5	H6	15.67	RPLPO_1	55.0	IMR 90 P11
63.0	H6	16.51	RPLPO_1	55.0	IMR 90 P11
63.5	H6	18.02	RPLPO_1	55.0	IMR 90 P11
64.0	H6	20.19	RPLPO_1	55.0	IMR 90 P11
64.5	H6	24.19	RPLPO_1	55.0	IMR 90 P11
65.0	H6	30.09	RPLPO_1	55.0	IMR 90 P11
65.5	H6	38.22	RPLPO_1	55.0	IMR 90 P11
66.0	H6	48.26	RPLPO_1	55.0	IMR 90 P11
66.5	H6	58.99	RPLPO_1	55.0	IMR 90 P11
67.0	H6	69.37	RPLPO_1	55.0	IMR 90 P11
67.5	H6	78.01	RPLPO_1	55.0	IMR 90 P11
68.0	H6	84.14	RPLPO_1	55.0	IMR 90 P11
68.5	H6	87.68	RPLPO_1	55.0	IMR 90 P11
69.0	H6	88.71	RPLPO_1	55.0	IMR 90 P11
69.5	H6	87.98	RPLPO_1	55.0	IMR 90 P11
70.0	H6	87.17	RPLPO_1	55.0	IMR 90 P11
70.5	H6	86.05	RPLPO_1	55.0	IMR 90 P11
71.0	H6	84.84	RPLPO_1	55.0	IMR 90 P11
71.5	H6	84.26	RPLPO_1	55.0	IMR 90 P11
72.0	H6	84.24	RPLPO_1	55.0	IMR 90 P11
72.5	H6	84.07	RPLPO_1	55.0	IMR 90 P11
73.0	H6	84.32	RPLPO_1	55.0	IMR 90 P11
73.5	H6	85.54	RPLPO_1	55.0	IMR 90 P11
74.0	H6	86.65	RPLPO_1	55.0	IMR 90 P11
74.5	H6	87.57	RPLPO_1	55.0	IMR 90 P11
75.0	H6	88.92	RPLPO_1	55.0	IMR 90 P11
75.5	H6	90.39	RPLPO_1	55.0	IMR 90 P11
76.0	H6	93.04	RPLPO_1	55.0	IMR 90 P11
76.5	H6	104.47	RPLPO_1	55.0	IMR 90 P11
77.0	H6	136.28	RPLPO_1	55.0	IMR 90 P11
77.5	H6	190.17	RPLPO_1	55.0	IMR 90 P11
78.0	H6	252.36	RPLPO_1	55.0	IMR 90 P11
78.5	H6	309.51	RPLPO_1	55.0	IMR 90 P11
79.0	H6	346.63	RPLPO_1	55.0	IMR 90 P11
79.5	H6	339.09	RPLPO_1	55.0	IMR 90 P11
80.0	H6	282.72	RPLPO_1	55.0	IMR 90 P11
80.5	H6	205.1	RPLPO_1	55.0	IMR 90 P11
81.0	H6	128.58	RPLPO_1	55.0	IMR 90 P11
81.5	H6	62.94	RPLPO_1	55.0	IMR 90 P11
82.0	H6	21.62	RPLPO_1	55.0	IMR 90 P11
82.5	H6	6.85	RPLPO_1	55.0	IMR 90 P11
83.0	H6	4.63	RPLPO_1	55.0	IMR 90 P11
83.5	H6	4.31	RPLPO_1	55.0	IMR 90 P11
84.0	H6	4.3	RPLPO_1	55.0	IMR 90 P11
84.5	H6	4.12	RPLPO_1	55.0	IMR 90 P11
85.0	H6	3.56	RPLPO_1	55.0	IMR 90 P11
85.5	H6	3.06	RPLPO_1	55.0	IMR 90 P11
86.0	H6	2.79	RPLPO_1	55.0	IMR 90 P11
86.5	H6	2.41	RPLPO_1	55.0	IMR 90 P11
87.0	H6	1.9	RPLPO_1	55.0	IMR 90 P11
87.5	H6	1.66	RPLPO_1	55.0	IMR 90 P11
88.0	H6	1.45	RPLPO_1	55.0	IMR 90 P11
88.5	H6	1.16	RPLPO_1	55.0	IMR 90 P11
89.0	H6	1.48	RPLPO_1	55.0	IMR 90 P11
89.5	H6	1.6	RPLPO_1	55.0	IMR 90 P11
90.0	H6	1.53	RPLPO_1	55.0	IMR 90 P11
90.5	H6	1.97	RPLPO_1	55.0	IMR 90 P11
91.0	H6	2.19	RPLPO_1	55.0	IMR 90 P11
91.5	H6	1.42	RPLPO_1	55.0	IMR 90 P11
92.0	H6	1.32	RPLPO_1	55.0	IMR 90 P11
92.5	H6	1.46	RPLPO_1	55.0	IMR 90 P11
93.0	H6	0.3	RPLPO_1	55.0	IMR 90 P11
93.5	H6	0.2	RPLPO_1	55.0	IMR 90 P11
94.0	H6	0.38	RPLPO_1	55.0	IMR 90 P11
94.5	H6	1.5	RPLPO_1	55.0	IMR 90 P11
95.0	H6	1.31	RPLPO_1	55.0	IMR 90 P11
55.0	A6	15.51	RPLPO_1	65.0	IMR 90 P8
55.5	A6	33.61	RPLPO_1	65.0	IMR 90 P8
56.0	A6	31.03	RPLPO_1	65.0	IMR 90 P8
56.5	A6	31.03	RPLPO_1	65.0	IMR 90 P8
57.0	A6	31.03	RPLPO_1	65.0	IMR 90 P8
57.5	A6	31.06	RPLPO_1	65.0	IMR 90 P8
58.0	A6	31.07	RPLPO_1	65.0	IMR 90 P8
58.5	A6	29.28	RPLPO_1	65.0	IMR 90 P8
59.0	A6	27.13	RPLPO_1	65.0	IMR 90 P8
59.5	A6	25.99	RPLPO_1	65.0	IMR 90 P8
60.0	A6	24.42	RPLPO_1	65.0	IMR 90 P8
60.5	A6	21.53	RPLPO_1	65.0	IMR 90 P8
61.0	A6	18.76	RPLPO_1	65.0	IMR 90 P8
61.5	A6	17.14	RPLPO_1	65.0	IMR 90 P8
62.0	A6	14.99	RPLPO_1	65.0	IMR 90 P8
62.5	A6	13.82	RPLPO_1	65.0	IMR 90 P8
63.0	A6	14.65	RPLPO_1	65.0	IMR 90 P8
63.5	A6	17.47	RPLPO_1	65.0	IMR 90 P8
64.0	A6	22.71	RPLPO_1	65.0	IMR 90 P8
64.5	A6	32.13	RPLPO_1	65.0	IMR 90 P8
65.0	A6	44.5	RPLPO_1	65.0	IMR 90 P8
65.5	A6	58.55	RPLPO_1	65.0	IMR 90 P8
66.0	A6	73.19	RPLPO_1	65.0	IMR 90 P8
66.5	A6	86.23	RPLPO_1	65.0	IMR 90 P8
67.0	A6	95.22	RPLPO_1	65.0	IMR 90 P8
67.5	A6	100.04	RPLPO_1	65.0	IMR 90 P8
68.0	A6	102.8	RPLPO_1	65.0	IMR 90 P8
68.5	A6	103.66	RPLPO_1	65.0	IMR 90 P8
69.0	A6	103.05	RPLPO_1	65.0	IMR 90 P8
69.5	A6	102.97	RPLPO_1	65.0	IMR 90 P8
70.0	A6	104.09	RPLPO_1	65.0	IMR 90 P8
70.5	A6	104.44	RPLPO_1	65.0	IMR 90 P8
71.0	A6	105.08	RPLPO_1	65.0	IMR 90 P8
71.5	A6	106.87	RPLPO_1	65.0	IMR 90 P8
72.0	A6	108.12	RPLPO_1	65.0	IMR 90 P8
72.5	A6	108.78	RPLPO_1	65.0	IMR 90 P8
73.0	A6	109.77	RPLPO_1	65.0	IMR 90 P8
73.5	A6	109.72	RPLPO_1	65.0	IMR 90 P8
74.0	A6	108.73	RPLPO_1	65.0	IMR 90 P8
74.5	A6	108.19	RPLPO_1	65.0	IMR 90 P8
75.0	A6	107.84	RPLPO_1	65.0	IMR 90 P8
75.5	A6	108.75	RPLPO_1	65.0	IMR 90 P8
76.0	A6	113.31	RPLPO_1	65.0	IMR 90 P8
76.5	A6	127.96	RPLPO_1	65.0	IMR 90 P8
77.0	A6	168.63	RPLPO_1	65.0	IMR 90 P8
77.5	A6	238.89	RPLPO_1	65.0	IMR 90 P8
78.0	A6	320.04	RPLPO_1	65.0	IMR 90 P8
78.5	A6	395.12	RPLPO_1	65.0	IMR 90 P8
79.0	A6	446.29	RPLPO_1	65.0	IMR 90 P8
79.5	A6	440.74	RPLPO_1	65.0	IMR 90 P8
80.0	A6	371.73	RPLPO_1	65.0	IMR 90 P8
80.5	A6	273.4	RPLPO_1	65.0	IMR 90 P8
81.0	A6	174.11	RPLPO_1	65.0	IMR 90 P8
81.5	A6	88.05	RPLPO_1	65.0	IMR 90 P8
82.0	A6	32.54	RPLPO_1	65.0	IMR 90 P8
82.5	A6	10.85	RPLPO_1	65.0	IMR 90 P8
83.0	A6	5.71	RPLPO_1	65.0	IMR 90 P8
83.5	A6	4.68	RPLPO_1	65.0	IMR 90 P8
84.0	A6	4.82	RPLPO_1	65.0	IMR 90 P8
84.5	A6	4.56	RPLPO_1	65.0	IMR 90 P8
85.0	A6	3.74	RPLPO_1	65.0	IMR 90 P8
85.5	A6	3.56	RPLPO_1	65.0	IMR 90 P8
86.0	A6	3.16	RPLPO_1	65.0	IMR 90 P8
86.5	A6	1.99	RPLPO_1	65.0	IMR 90 P8
87.0	A6	1.68	RPLPO_1	65.0	IMR 90 P8
87.5	A6	1.98	RPLPO_1	65.0	IMR 90 P8
88.0	A6	1.83	RPLPO_1	65.0	IMR 90 P8
88.5	A6	1.89	RPLPO_1	65.0	IMR 90 P8
89.0	A6	2.67	RPLPO_1	65.0	IMR 90 P8
89.5	A6	2.71	RPLPO_1	65.0	IMR 90 P8
90.0	A6	2.39	RPLPO_1	65.0	IMR 90 P8
90.5	A6	2.56	RPLPO_1	65.0	IMR 90 P8
91.0	A6	2.47	RPLPO_1	65.0	IMR 90 P8
91.5	A6	2.03	RPLPO_1	65.0	IMR 90 P8
92.0	A6	1.81	RPLPO_1	65.0	IMR 90 P8
92.5	A6	1.87	RPLPO_1	65.0	IMR 90 P8
93.0	A6	2.09	RPLPO_1	65.0	IMR 90 P8
93.5	A6	2.3	RPLPO_1	65.0	IMR 90 P8
94.0	A6	2.44	RPLPO_1	65.0	IMR 90 P8
94.5	A6	2.67	RPLPO_1	65.0	IMR 90 P8
95.0	A6	1.12	RPLPO_1	65.0	IMR 90 P8
55.0	B6	17.08	RPLPO_1	64.5	IMR 90 P8
55.5	B6	37.0	RPLPO_1	64.5	IMR 90 P8
56.0	B6	34.15	RPLPO_1	64.5	IMR 90 P8
56.5	B6	34.15	RPLPO_1	64.5	IMR 90 P8
57.0	B6	34.15	RPLPO_1	64.5	IMR 90 P8
57.5	B6	34.29	RPLPO_1	64.5	IMR 90 P8
58.0	B6	33.4	RPLPO_1	64.5	IMR 90 P8
58.5	B6	32.09	RPLPO_1	64.5	IMR 90 P8
59.0	B6	30.47	RPLPO_1	64.5	IMR 90 P8
59.5	B6	28.06	RPLPO_1	64.5	IMR 90 P8
60.0	B6	26.47	RPLPO_1	64.5	IMR 90 P8
60.5	B6	25.64	RPLPO_1	64.5	IMR 90 P8
61.0	B6	24.19	RPLPO_1	64.5	IMR 90 P8
61.5	B6	22.68	RPLPO_1	64.5	IMR 90 P8
62.0	B6	22.26	RPLPO_1	64.5	IMR 90 P8
62.5	B6	21.93	RPLPO_1	64.5	IMR 90 P8
63.0	B6	21.89	RPLPO_1	64.5	IMR 90 P8
63.5	B6	24.54	RPLPO_1	64.5	IMR 90 P8
64.0	B6	30.09	RPLPO_1	64.5	IMR 90 P8
64.5	B6	38.06	RPLPO_1	64.5	IMR 90 P8
65.0	B6	48.67	RPLPO_1	64.5	IMR 90 P8
65.5	B6	61.41	RPLPO_1	64.5	IMR 90 P8
66.0	B6	73.62	RPLPO_1	64.5	IMR 90 P8
66.5	B6	84.0	RPLPO_1	64.5	IMR 90 P8
67.0	B6	92.34	RPLPO_1	64.5	IMR 90 P8
67.5	B6	97.96	RPLPO_1	64.5	IMR 90 P8
68.0	B6	101.52	RPLPO_1	64.5	IMR 90 P8
68.5	B6	103.47	RPLPO_1	64.5	IMR 90 P8
69.0	B6	104.71	RPLPO_1	64.5	IMR 90 P8
69.5	B6	105.51	RPLPO_1	64.5	IMR 90 P8
70.0	B6	106.48	RPLPO_1	64.5	IMR 90 P8
70.5	B6	107.11	RPLPO_1	64.5	IMR 90 P8
71.0	B6	108.28	RPLPO_1	64.5	IMR 90 P8
71.5	B6	109.7	RPLPO_1	64.5	IMR 90 P8
72.0	B6	110.44	RPLPO_1	64.5	IMR 90 P8
72.5	B6	110.57	RPLPO_1	64.5	IMR 90 P8
73.0	B6	110.44	RPLPO_1	64.5	IMR 90 P8
73.5	B6	109.8	RPLPO_1	64.5	IMR 90 P8
74.0	B6	109.08	RPLPO_1	64.5	IMR 90 P8
74.5	B6	108.88	RPLPO_1	64.5	IMR 90 P8
75.0	B6	109.05	RPLPO_1	64.5	IMR 90 P8
75.5	B6	110.72	RPLPO_1	64.5	IMR 90 P8
76.0	B6	116.11	RPLPO_1	64.5	IMR 90 P8
76.5	B6	133.89	RPLPO_1	64.5	IMR 90 P8
77.0	B6	180.07	RPLPO_1	64.5	IMR 90 P8
77.5	B6	254.95	RPLPO_1	64.5	IMR 90 P8
78.0	B6	338.67	RPLPO_1	64.5	IMR 90 P8
78.5	B6	414.45	RPLPO_1	64.5	IMR 90 P8
79.0	B6	461.09	RPLPO_1	64.5	IMR 90 P8
79.5	B6	446.63	RPLPO_1	64.5	IMR 90 P8
80.0	B6	370.16	RPLPO_1	64.5	IMR 90 P8
80.5	B6	268.27	RPLPO_1	64.5	IMR 90 P8
81.0	B6	167.43	RPLPO_1	64.5	IMR 90 P8
81.5	B6	81.95	RPLPO_1	64.5	IMR 90 P8
82.0	B6	29.22	RPLPO_1	64.5	IMR 90 P8
82.5	B6	10.08	RPLPO_1	64.5	IMR 90 P8
83.0	B6	5.5	RPLPO_1	64.5	IMR 90 P8
83.5	B6	4.07	RPLPO_1	64.5	IMR 90 P8
84.0	B6	4.36	RPLPO_1	64.5	IMR 90 P8
84.5	B6	4.27	RPLPO_1	64.5	IMR 90 P8
85.0	B6	3.48	RPLPO_1	64.5	IMR 90 P8
85.5	B6	3.37	RPLPO_1	64.5	IMR 90 P8
86.0	B6	3.36	RPLPO_1	64.5	IMR 90 P8
86.5	B6	2.83	RPLPO_1	64.5	IMR 90 P8
87.0	B6	2.6	RPLPO_1	64.5	IMR 90 P8
87.5	B6	2.72	RPLPO_1	64.5	IMR 90 P8
88.0	B6	2.94	RPLPO_1	64.5	IMR 90 P8
88.5	B6	3.1	RPLPO_1	64.5	IMR 90 P8
89.0	B6	2.73	RPLPO_1	64.5	IMR 90 P8
89.5	B6	2.26	RPLPO_1	64.5	IMR 90 P8
90.0	B6	1.82	RPLPO_1	64.5	IMR 90 P8
90.5	B6	1.26	RPLPO_1	64.5	IMR 90 P8
91.0	B6	0.95	RPLPO_1	64.5	IMR 90 P8
91.5	B6	1.52	RPLPO_1	64.5	IMR 90 P8
92.0	B6	2.0	RPLPO_1	64.5	IMR 90 P8
92.5	B6	2.31	RPLPO_1	64.5	IMR 90 P8
93.0	B6	2.84	RPLPO_1	64.5	IMR 90 P8
93.5	B6	3.21	RPLPO_1	64.5	IMR 90 P8
94.0	B6	3.28	RPLPO_1	64.5	IMR 90 P8
94.5	B6	3.81	RPLPO_1	64.5	IMR 90 P8
95.0	B6	1.97	RPLPO_1	64.5	IMR 90 P8
55.0	C6	17.34	RPLPO_1	63.3	IMR 90 P8
55.5	C6	37.57	RPLPO_1	63.3	IMR 90 P8
56.0	C6	34.68	RPLPO_1	63.3	IMR 90 P8
56.5	C6	34.68	RPLPO_1	63.3	IMR 90 P8
57.0	C6	34.68	RPLPO_1	63.3	IMR 90 P8
57.5	C6	34.73	RPLPO_1	63.3	IMR 90 P8
58.0	C6	34.32	RPLPO_1	63.3	IMR 90 P8
58.5	C6	34.26	RPLPO_1	63.3	IMR 90 P8
59.0	C6	33.09	RPLPO_1	63.3	IMR 90 P8
59.5	C6	30.68	RPLPO_1	63.3	IMR 90 P8
60.0	C6	28.71	RPLPO_1	63.3	IMR 90 P8
60.5	C6	28.15	RPLPO_1	63.3	IMR 90 P8
61.0	C6	27.4	RPLPO_1	63.3	IMR 90 P8
61.5	C6	26.45	RPLPO_1	63.3	IMR 90 P8
62.0	C6	26.55	RPLPO_1	63.3	IMR 90 P8
62.5	C6	25.88	RPLPO_1	63.3	IMR 90 P8
63.0	C6	25.71	RPLPO_1	63.3	IMR 90 P8
63.5	C6	29.29	RPLPO_1	63.3	IMR 90 P8
64.0	C6	35.71	RPLPO_1	63.3	IMR 90 P8
64.5	C6	44.69	RPLPO_1	63.3	IMR 90 P8
65.0	C6	57.92	RPLPO_1	63.3	IMR 90 P8
65.5	C6	72.08	RPLPO_1	63.3	IMR 90 P8
66.0	C6	84.15	RPLPO_1	63.3	IMR 90 P8
66.5	C6	94.31	RPLPO_1	63.3	IMR 90 P8
67.0	C6	102.26	RPLPO_1	63.3	IMR 90 P8
67.5	C6	107.36	RPLPO_1	63.3	IMR 90 P8
68.0	C6	110.53	RPLPO_1	63.3	IMR 90 P8
68.5	C6	112.65	RPLPO_1	63.3	IMR 90 P8
69.0	C6	115.02	RPLPO_1	63.3	IMR 90 P8
69.5	C6	116.86	RPLPO_1	63.3	IMR 90 P8
70.0	C6	117.49	RPLPO_1	63.3	IMR 90 P8
70.5	C6	118.51	RPLPO_1	63.3	IMR 90 P8
71.0	C6	119.71	RPLPO_1	63.3	IMR 90 P8
71.5	C6	119.97	RPLPO_1	63.3	IMR 90 P8
72.0	C6	120.51	RPLPO_1	63.3	IMR 90 P8
72.5	C6	121.44	RPLPO_1	63.3	IMR 90 P8
73.0	C6	121.79	RPLPO_1	63.3	IMR 90 P8
73.5	C6	122.03	RPLPO_1	63.3	IMR 90 P8
74.0	C6	122.04	RPLPO_1	63.3	IMR 90 P8
74.5	C6	121.07	RPLPO_1	63.3	IMR 90 P8
75.0	C6	121.42	RPLPO_1	63.3	IMR 90 P8
75.5	C6	123.72	RPLPO_1	63.3	IMR 90 P8
76.0	C6	130.66	RPLPO_1	63.3	IMR 90 P8
76.5	C6	155.61	RPLPO_1	63.3	IMR 90 P8
77.0	C6	214.12	RPLPO_1	63.3	IMR 90 P8
77.5	C6	300.19	RPLPO_1	63.3	IMR 90 P8
78.0	C6	392.84	RPLPO_1	63.3	IMR 90 P8
78.5	C6	473.9	RPLPO_1	63.3	IMR 90 P8
79.0	C6	515.47	RPLPO_1	63.3	IMR 90 P8
79.5	C6	486.44	RPLPO_1	63.3	IMR 90 P8
80.0	C6	394.77	RPLPO_1	63.3	IMR 90 P8
80.5	C6	279.98	RPLPO_1	63.3	IMR 90 P8
81.0	C6	169.01	RPLPO_1	63.3	IMR 90 P8
81.5	C6	79.35	RPLPO_1	63.3	IMR 90 P8
82.0	C6	26.96	RPLPO_1	63.3	IMR 90 P8
82.5	C6	8.59	RPLPO_1	63.3	IMR 90 P8
83.0	C6	5.06	RPLPO_1	63.3	IMR 90 P8
83.5	C6	4.53	RPLPO_1	63.3	IMR 90 P8
84.0	C6	4.74	RPLPO_1	63.3	IMR 90 P8
84.5	C6	5.29	RPLPO_1	63.3	IMR 90 P8
85.0	C6	5.04	RPLPO_1	63.3	IMR 90 P8
85.5	C6	4.81	RPLPO_1	63.3	IMR 90 P8
86.0	C6	4.59	RPLPO_1	63.3	IMR 90 P8
86.5	C6	3.41	RPLPO_1	63.3	IMR 90 P8
87.0	C6	2.11	RPLPO_1	63.3	IMR 90 P8
87.5	C6	1.72	RPLPO_1	63.3	IMR 90 P8
88.0	C6	1.18	RPLPO_1	63.3	IMR 90 P8
88.5	C6	0.86	RPLPO_1	63.3	IMR 90 P8
89.0	C6	1.55	RPLPO_1	63.3	IMR 90 P8
89.5	C6	2.5	RPLPO_1	63.3	IMR 90 P8
90.0	C6	3.07	RPLPO_1	63.3	IMR 90 P8
90.5	C6	3.23	RPLPO_1	63.3	IMR 90 P8
91.0	C6	3.16	RPLPO_1	63.3	IMR 90 P8
91.5	C6	2.96	RPLPO_1	63.3	IMR 90 P8
92.0	C6	2.19	RPLPO_1	63.3	IMR 90 P8
92.5	C6	1.43	RPLPO_1	63.3	IMR 90 P8
93.0	C6	1.37	RPLPO_1	63.3	IMR 90 P8
93.5	C6	1.11	RPLPO_1	63.3	IMR 90 P8
94.0	C6	0.89	RPLPO_1	63.3	IMR 90 P8
94.5	C6	0.72	RPLPO_1	63.3	IMR 90 P8
95.0	C6	0.25	RPLPO_1	63.3	IMR 90 P8
55.0	D6	17.12	RPLPO_1	61.4	IMR 90 P8
55.5	D6	37.1	RPLPO_1	61.4	IMR 90 P8
56.0	D6	34.25	RPLPO_1	61.4	IMR 90 P8
56.5	D6	34.25	RPLPO_1	61.4	IMR 90 P8
57.0	D6	34.25	RPLPO_1	61.4	IMR 90 P8
57.5	D6	34.32	RPLPO_1	61.4	IMR 90 P8
58.0	D6	33.88	RPLPO_1	61.4	IMR 90 P8
58.5	D6	32.95	RPLPO_1	61.4	IMR 90 P8
59.0	D6	32.14	RPLPO_1	61.4	IMR 90 P8
59.5	D6	31.2	RPLPO_1	61.4	IMR 90 P8
60.0	D6	30.1	RPLPO_1	61.4	IMR 90 P8
60.5	D6	30.16	RPLPO_1	61.4	IMR 90 P8
61.0	D6	30.39	RPLPO_1	61.4	IMR 90 P8
61.5	D6	30.17	RPLPO_1	61.4	IMR 90 P8
62.0	D6	30.51	RPLPO_1	61.4	IMR 90 P8
62.5	D6	30.82	RPLPO_1	61.4	IMR 90 P8
63.0	D6	31.36	RPLPO_1	61.4	IMR 90 P8
63.5	D6	33.23	RPLPO_1	61.4	IMR 90 P8
64.0	D6	36.66	RPLPO_1	61.4	IMR 90 P8
64.5	D6	42.41	RPLPO_1	61.4	IMR 90 P8
65.0	D6	50.82	RPLPO_1	61.4	IMR 90 P8
65.5	D6	60.17	RPLPO_1	61.4	IMR 90 P8
66.0	D6	71.0	RPLPO_1	61.4	IMR 90 P8
66.5	D6	82.06	RPLPO_1	61.4	IMR 90 P8
67.0	D6	90.88	RPLPO_1	61.4	IMR 90 P8
67.5	D6	98.31	RPLPO_1	61.4	IMR 90 P8
68.0	D6	105.01	RPLPO_1	61.4	IMR 90 P8
68.5	D6	109.44	RPLPO_1	61.4	IMR 90 P8
69.0	D6	112.33	RPLPO_1	61.4	IMR 90 P8
69.5	D6	114.93	RPLPO_1	61.4	IMR 90 P8
70.0	D6	116.02	RPLPO_1	61.4	IMR 90 P8
70.5	D6	116.11	RPLPO_1	61.4	IMR 90 P8
71.0	D6	116.18	RPLPO_1	61.4	IMR 90 P8
71.5	D6	116.17	RPLPO_1	61.4	IMR 90 P8
72.0	D6	115.8	RPLPO_1	61.4	IMR 90 P8
72.5	D6	115.96	RPLPO_1	61.4	IMR 90 P8
73.0	D6	116.46	RPLPO_1	61.4	IMR 90 P8
73.5	D6	116.49	RPLPO_1	61.4	IMR 90 P8
74.0	D6	116.28	RPLPO_1	61.4	IMR 90 P8
74.5	D6	116.48	RPLPO_1	61.4	IMR 90 P8
75.0	D6	117.05	RPLPO_1	61.4	IMR 90 P8
75.5	D6	118.5	RPLPO_1	61.4	IMR 90 P8
76.0	D6	124.61	RPLPO_1	61.4	IMR 90 P8
76.5	D6	146.91	RPLPO_1	61.4	IMR 90 P8
77.0	D6	199.74	RPLPO_1	61.4	IMR 90 P8
77.5	D6	280.51	RPLPO_1	61.4	IMR 90 P8
78.0	D6	370.14	RPLPO_1	61.4	IMR 90 P8
78.5	D6	449.84	RPLPO_1	61.4	IMR 90 P8
79.0	D6	493.35	RPLPO_1	61.4	IMR 90 P8
79.5	D6	471.09	RPLPO_1	61.4	IMR 90 P8
80.0	D6	387.39	RPLPO_1	61.4	IMR 90 P8
80.5	D6	277.74	RPLPO_1	61.4	IMR 90 P8
81.0	D6	170.15	RPLPO_1	61.4	IMR 90 P8
81.5	D6	82.38	RPLPO_1	61.4	IMR 90 P8
82.0	D6	29.23	RPLPO_1	61.4	IMR 90 P8
82.5	D6	9.14	RPLPO_1	61.4	IMR 90 P8
83.0	D6	5.34	RPLPO_1	61.4	IMR 90 P8
83.5	D6	4.28	RPLPO_1	61.4	IMR 90 P8
84.0	D6	3.5	RPLPO_1	61.4	IMR 90 P8
84.5	D6	3.8	RPLPO_1	61.4	IMR 90 P8
85.0	D6	3.58	RPLPO_1	61.4	IMR 90 P8
85.5	D6	2.63	RPLPO_1	61.4	IMR 90 P8
86.0	D6	3.08	RPLPO_1	61.4	IMR 90 P8
86.5	D6	3.66	RPLPO_1	61.4	IMR 90 P8
87.0	D6	2.88	RPLPO_1	61.4	IMR 90 P8
87.5	D6	2.76	RPLPO_1	61.4	IMR 90 P8
88.0	D6	3.09	RPLPO_1	61.4	IMR 90 P8
88.5	D6	2.48	RPLPO_1	61.4	IMR 90 P8
89.0	D6	2.03	RPLPO_1	61.4	IMR 90 P8
89.5	D6	2.55	RPLPO_1	61.4	IMR 90 P8
90.0	D6	2.73	RPLPO_1	61.4	IMR 90 P8
90.5	D6	2.78	RPLPO_1	61.4	IMR 90 P8
91.0	D6	3.29	RPLPO_1	61.4	IMR 90 P8
91.5	D6	3.28	RPLPO_1	61.4	IMR 90 P8
92.0	D6	2.77	RPLPO_1	61.4	IMR 90 P8
92.5	D6	2.5	RPLPO_1	61.4	IMR 90 P8
93.0	D6	2.19	RPLPO_1	61.4	IMR 90 P8
93.5	D6	1.71	RPLPO_1	61.4	IMR 90 P8
94.0	D6	1.64	RPLPO_1	61.4	IMR 90 P8
94.5	D6	1.97	RPLPO_1	61.4	IMR 90 P8
95.0	D6	1.02	RPLPO_1	61.4	IMR 90 P8
55.0	E6	10.63	RPLPO_1	59.0	IMR 90 P8
55.5	E6	23.03	RPLPO_1	59.0	IMR 90 P8
56.0	E6	21.26	RPLPO_1	59.0	IMR 90 P8
56.5	E6	21.26	RPLPO_1	59.0	IMR 90 P8
57.0	E6	21.26	RPLPO_1	59.0	IMR 90 P8
57.5	E6	21.27	RPLPO_1	59.0	IMR 90 P8
58.0	E6	21.19	RPLPO_1	59.0	IMR 90 P8
58.5	E6	21.59	RPLPO_1	59.0	IMR 90 P8
59.0	E6	22.03	RPLPO_1	59.0	IMR 90 P8
59.5	E6	21.05	RPLPO_1	59.0	IMR 90 P8
60.0	E6	19.77	RPLPO_1	59.0	IMR 90 P8
60.5	E6	19.54	RPLPO_1	59.0	IMR 90 P8
61.0	E6	18.96	RPLPO_1	59.0	IMR 90 P8
61.5	E6	19.12	RPLPO_1	59.0	IMR 90 P8
62.0	E6	20.28	RPLPO_1	59.0	IMR 90 P8
62.5	E6	21.6	RPLPO_1	59.0	IMR 90 P8
63.0	E6	24.03	RPLPO_1	59.0	IMR 90 P8
63.5	E6	28.13	RPLPO_1	59.0	IMR 90 P8
64.0	E6	33.35	RPLPO_1	59.0	IMR 90 P8
64.5	E6	41.52	RPLPO_1	59.0	IMR 90 P8
65.0	E6	53.24	RPLPO_1	59.0	IMR 90 P8
65.5	E6	65.61	RPLPO_1	59.0	IMR 90 P8
66.0	E6	78.11	RPLPO_1	59.0	IMR 90 P8
66.5	E6	89.72	RPLPO_1	59.0	IMR 90 P8
67.0	E6	98.29	RPLPO_1	59.0	IMR 90 P8
67.5	E6	103.36	RPLPO_1	59.0	IMR 90 P8
68.0	E6	106.69	RPLPO_1	59.0	IMR 90 P8
68.5	E6	108.5	RPLPO_1	59.0	IMR 90 P8
69.0	E6	109.52	RPLPO_1	59.0	IMR 90 P8
69.5	E6	110.79	RPLPO_1	59.0	IMR 90 P8
70.0	E6	112.02	RPLPO_1	59.0	IMR 90 P8
70.5	E6	112.9	RPLPO_1	59.0	IMR 90 P8
71.0	E6	113.94	RPLPO_1	59.0	IMR 90 P8
71.5	E6	115.37	RPLPO_1	59.0	IMR 90 P8
72.0	E6	116.16	RPLPO_1	59.0	IMR 90 P8
72.5	E6	116.42	RPLPO_1	59.0	IMR 90 P8
73.0	E6	117.06	RPLPO_1	59.0	IMR 90 P8
73.5	E6	117.27	RPLPO_1	59.0	IMR 90 P8
74.0	E6	116.05	RPLPO_1	59.0	IMR 90 P8
74.5	E6	115.55	RPLPO_1	59.0	IMR 90 P8
75.0	E6	116.25	RPLPO_1	59.0	IMR 90 P8
75.5	E6	117.07	RPLPO_1	59.0	IMR 90 P8
76.0	E6	122.38	RPLPO_1	59.0	IMR 90 P8
76.5	E6	144.16	RPLPO_1	59.0	IMR 90 P8
77.0	E6	195.7	RPLPO_1	59.0	IMR 90 P8
77.5	E6	274.74	RPLPO_1	59.0	IMR 90 P8
78.0	E6	362.59	RPLPO_1	59.0	IMR 90 P8
78.5	E6	439.55	RPLPO_1	59.0	IMR 90 P8
79.0	E6	481.39	RPLPO_1	59.0	IMR 90 P8
79.5	E6	458.29	RPLPO_1	59.0	IMR 90 P8
80.0	E6	374.54	RPLPO_1	59.0	IMR 90 P8
80.5	E6	267.0	RPLPO_1	59.0	IMR 90 P8
81.0	E6	162.82	RPLPO_1	59.0	IMR 90 P8
81.5	E6	78.14	RPLPO_1	59.0	IMR 90 P8
82.0	E6	27.92	RPLPO_1	59.0	IMR 90 P8
82.5	E6	9.77	RPLPO_1	59.0	IMR 90 P8
83.0	E6	5.77	RPLPO_1	59.0	IMR 90 P8
83.5	E6	5.18	RPLPO_1	59.0	IMR 90 P8
84.0	E6	4.55	RPLPO_1	59.0	IMR 90 P8
84.5	E6	3.86	RPLPO_1	59.0	IMR 90 P8
85.0	E6	3.35	RPLPO_1	59.0	IMR 90 P8
85.5	E6	3.03	RPLPO_1	59.0	IMR 90 P8
86.0	E6	2.58	RPLPO_1	59.0	IMR 90 P8
86.5	E6	2.63	RPLPO_1	59.0	IMR 90 P8
87.0	E6	2.98	RPLPO_1	59.0	IMR 90 P8
87.5	E6	2.86	RPLPO_1	59.0	IMR 90 P8
88.0	E6	3.25	RPLPO_1	59.0	IMR 90 P8
88.5	E6	3.37	RPLPO_1	59.0	IMR 90 P8
89.0	E6	2.41	RPLPO_1	59.0	IMR 90 P8
89.5	E6	1.76	RPLPO_1	59.0	IMR 90 P8
90.0	E6	2.19	RPLPO_1	59.0	IMR 90 P8
90.5	E6	1.78	RPLPO_1	59.0	IMR 90 P8
91.0	E6	1.32	RPLPO_1	59.0	IMR 90 P8
91.5	E6	1.7	RPLPO_1	59.0	IMR 90 P8
92.0	E6	1.59	RPLPO_1	59.0	IMR 90 P8
92.5	E6	1.14	RPLPO_1	59.0	IMR 90 P8
93.0	E6	1.34	RPLPO_1	59.0	IMR 90 P8
93.5	E6	1.97	RPLPO_1	59.0	IMR 90 P8
94.0	E6	2.07	RPLPO_1	59.0	IMR 90 P8
94.5	E6	3.23	RPLPO_1	59.0	IMR 90 P8
95.0	E6	1.91	RPLPO_1	59.0	IMR 90 P8
55.0	F6	7.71	RPLPO_1	57.0	IMR 90 P8
55.5	F6	16.7	RPLPO_1	57.0	IMR 90 P8
56.0	F6	15.42	RPLPO_1	57.0	IMR 90 P8
56.5	F6	15.42	RPLPO_1	57.0	IMR 90 P8
57.0	F6	15.42	RPLPO_1	57.0	IMR 90 P8
57.5	F6	15.34	RPLPO_1	57.0	IMR 90 P8
58.0	F6	15.83	RPLPO_1	57.0	IMR 90 P8
58.5	F6	16.57	RPLPO_1	57.0	IMR 90 P8
59.0	F6	17.23	RPLPO_1	57.0	IMR 90 P8
59.5	F6	17.21	RPLPO_1	57.0	IMR 90 P8
60.0	F6	16.88	RPLPO_1	57.0	IMR 90 P8
60.5	F6	16.59	RPLPO_1	57.0	IMR 90 P8
61.0	F6	16.1	RPLPO_1	57.0	IMR 90 P8
61.5	F6	14.94	RPLPO_1	57.0	IMR 90 P8
62.0	F6	13.92	RPLPO_1	57.0	IMR 90 P8
62.5	F6	13.99	RPLPO_1	57.0	IMR 90 P8
63.0	F6	14.51	RPLPO_1	57.0	IMR 90 P8
63.5	F6	15.71	RPLPO_1	57.0	IMR 90 P8
64.0	F6	19.52	RPLPO_1	57.0	IMR 90 P8
64.5	F6	26.62	RPLPO_1	57.0	IMR 90 P8
65.0	F6	36.06	RPLPO_1	57.0	IMR 90 P8
65.5	F6	48.32	RPLPO_1	57.0	IMR 90 P8
66.0	F6	62.45	RPLPO_1	57.0	IMR 90 P8
66.5	F6	75.84	RPLPO_1	57.0	IMR 90 P8
67.0	F6	86.08	RPLPO_1	57.0	IMR 90 P8
67.5	F6	93.2	RPLPO_1	57.0	IMR 90 P8
68.0	F6	97.08	RPLPO_1	57.0	IMR 90 P8
68.5	F6	98.11	RPLPO_1	57.0	IMR 90 P8
69.0	F6	97.59	RPLPO_1	57.0	IMR 90 P8
69.5	F6	96.95	RPLPO_1	57.0	IMR 90 P8
70.0	F6	96.48	RPLPO_1	57.0	IMR 90 P8
70.5	F6	95.71	RPLPO_1	57.0	IMR 90 P8
71.0	F6	95.44	RPLPO_1	57.0	IMR 90 P8
71.5	F6	95.61	RPLPO_1	57.0	IMR 90 P8
72.0	F6	96.32	RPLPO_1	57.0	IMR 90 P8
72.5	F6	97.56	RPLPO_1	57.0	IMR 90 P8
73.0	F6	99.21	RPLPO_1	57.0	IMR 90 P8
73.5	F6	100.91	RPLPO_1	57.0	IMR 90 P8
74.0	F6	102.04	RPLPO_1	57.0	IMR 90 P8
74.5	F6	102.42	RPLPO_1	57.0	IMR 90 P8
75.0	F6	102.78	RPLPO_1	57.0	IMR 90 P8
75.5	F6	103.85	RPLPO_1	57.0	IMR 90 P8
76.0	F6	107.65	RPLPO_1	57.0	IMR 90 P8
76.5	F6	123.68	RPLPO_1	57.0	IMR 90 P8
77.0	F6	165.97	RPLPO_1	57.0	IMR 90 P8
77.5	F6	232.77	RPLPO_1	57.0	IMR 90 P8
78.0	F6	306.77	RPLPO_1	57.0	IMR 90 P8
78.5	F6	372.96	RPLPO_1	57.0	IMR 90 P8
79.0	F6	411.58	RPLPO_1	57.0	IMR 90 P8
79.5	F6	394.5	RPLPO_1	57.0	IMR 90 P8
80.0	F6	323.09	RPLPO_1	57.0	IMR 90 P8
80.5	F6	230.95	RPLPO_1	57.0	IMR 90 P8
81.0	F6	141.52	RPLPO_1	57.0	IMR 90 P8
81.5	F6	67.14	RPLPO_1	57.0	IMR 90 P8
82.0	F6	22.27	RPLPO_1	57.0	IMR 90 P8
82.5	F6	7.28	RPLPO_1	57.0	IMR 90 P8
83.0	F6	5.11	RPLPO_1	57.0	IMR 90 P8
83.5	F6	4.67	RPLPO_1	57.0	IMR 90 P8
84.0	F6	4.89	RPLPO_1	57.0	IMR 90 P8
84.5	F6	5.11	RPLPO_1	57.0	IMR 90 P8
85.0	F6	4.34	RPLPO_1	57.0	IMR 90 P8
85.5	F6	3.61	RPLPO_1	57.0	IMR 90 P8
86.0	F6	3.37	RPLPO_1	57.0	IMR 90 P8
86.5	F6	2.84	RPLPO_1	57.0	IMR 90 P8
87.0	F6	2.29	RPLPO_1	57.0	IMR 90 P8
87.5	F6	1.96	RPLPO_1	57.0	IMR 90 P8
88.0	F6	1.72	RPLPO_1	57.0	IMR 90 P8
88.5	F6	1.68	RPLPO_1	57.0	IMR 90 P8
89.0	F6	1.71	RPLPO_1	57.0	IMR 90 P8
89.5	F6	1.91	RPLPO_1	57.0	IMR 90 P8
90.0	F6	2.36	RPLPO_1	57.0	IMR 90 P8
90.5	F6	2.08	RPLPO_1	57.0	IMR 90 P8
91.0	F6	1.49	RPLPO_1	57.0	IMR 90 P8
91.5	F6	1.27	RPLPO_1	57.0	IMR 90 P8
92.0	F6	1.32	RPLPO_1	57.0	IMR 90 P8
92.5	F6	1.53	RPLPO_1	57.0	IMR 90 P8
93.0	F6	2.04	RPLPO_1	57.0	IMR 90 P8
93.5	F6	3.15	RPLPO_1	57.0	IMR 90 P8
94.0	F6	3.56	RPLPO_1	57.0	IMR 90 P8
94.5	F6	5.1	RPLPO_1	57.0	IMR 90 P8
95.0	F6	2.95	RPLPO_1	57.0	IMR 90 P8
55.0	G6	6.24	RPLPO_1	55.7	IMR 90 P8
55.5	G6	13.53	RPLPO_1	55.7	IMR 90 P8
56.0	G6	12.49	RPLPO_1	55.7	IMR 90 P8
56.5	G6	12.49	RPLPO_1	55.7	IMR 90 P8
57.0	G6	12.49	RPLPO_1	55.7	IMR 90 P8
57.5	G6	12.39	RPLPO_1	55.7	IMR 90 P8
58.0	G6	13.11	RPLPO_1	55.7	IMR 90 P8
58.5	G6	13.41	RPLPO_1	55.7	IMR 90 P8
59.0	G6	13.46	RPLPO_1	55.7	IMR 90 P8
59.5	G6	13.84	RPLPO_1	55.7	IMR 90 P8
60.0	G6	13.62	RPLPO_1	55.7	IMR 90 P8
60.5	G6	13.79	RPLPO_1	55.7	IMR 90 P8
61.0	G6	14.25	RPLPO_1	55.7	IMR 90 P8
61.5	G6	14.61	RPLPO_1	55.7	IMR 90 P8
62.0	G6	15.3	RPLPO_1	55.7	IMR 90 P8
62.5	G6	16.25	RPLPO_1	55.7	IMR 90 P8
63.0	G6	17.08	RPLPO_1	55.7	IMR 90 P8
63.5	G6	18.81	RPLPO_1	55.7	IMR 90 P8
64.0	G6	22.13	RPLPO_1	55.7	IMR 90 P8
64.5	G6	27.54	RPLPO_1	55.7	IMR 90 P8
65.0	G6	35.47	RPLPO_1	55.7	IMR 90 P8
65.5	G6	45.78	RPLPO_1	55.7	IMR 90 P8
66.0	G6	57.84	RPLPO_1	55.7	IMR 90 P8
66.5	G6	69.49	RPLPO_1	55.7	IMR 90 P8
67.0	G6	79.17	RPLPO_1	55.7	IMR 90 P8
67.5	G6	86.59	RPLPO_1	55.7	IMR 90 P8
68.0	G6	90.83	RPLPO_1	55.7	IMR 90 P8
68.5	G6	92.54	RPLPO_1	55.7	IMR 90 P8
69.0	G6	92.82	RPLPO_1	55.7	IMR 90 P8
69.5	G6	91.88	RPLPO_1	55.7	IMR 90 P8
70.0	G6	90.73	RPLPO_1	55.7	IMR 90 P8
70.5	G6	90.51	RPLPO_1	55.7	IMR 90 P8
71.0	G6	89.8	RPLPO_1	55.7	IMR 90 P8
71.5	G6	89.13	RPLPO_1	55.7	IMR 90 P8
72.0	G6	90.18	RPLPO_1	55.7	IMR 90 P8
72.5	G6	91.26	RPLPO_1	55.7	IMR 90 P8
73.0	G6	91.82	RPLPO_1	55.7	IMR 90 P8
73.5	G6	93.27	RPLPO_1	55.7	IMR 90 P8
74.0	G6	94.61	RPLPO_1	55.7	IMR 90 P8
74.5	G6	94.66	RPLPO_1	55.7	IMR 90 P8
75.0	G6	94.62	RPLPO_1	55.7	IMR 90 P8
75.5	G6	95.43	RPLPO_1	55.7	IMR 90 P8
76.0	G6	99.33	RPLPO_1	55.7	IMR 90 P8
76.5	G6	115.07	RPLPO_1	55.7	IMR 90 P8
77.0	G6	154.9	RPLPO_1	55.7	IMR 90 P8
77.5	G6	215.98	RPLPO_1	55.7	IMR 90 P8
78.0	G6	281.32	RPLPO_1	55.7	IMR 90 P8
78.5	G6	337.1	RPLPO_1	55.7	IMR 90 P8
79.0	G6	366.06	RPLPO_1	55.7	IMR 90 P8
79.5	G6	344.05	RPLPO_1	55.7	IMR 90 P8
80.0	G6	275.72	RPLPO_1	55.7	IMR 90 P8
80.5	G6	192.78	RPLPO_1	55.7	IMR 90 P8
81.0	G6	114.87	RPLPO_1	55.7	IMR 90 P8
81.5	G6	51.98	RPLPO_1	55.7	IMR 90 P8
82.0	G6	15.86	RPLPO_1	55.7	IMR 90 P8
82.5	G6	4.87	RPLPO_1	55.7	IMR 90 P8
83.0	G6	3.49	RPLPO_1	55.7	IMR 90 P8
83.5	G6	3.52	RPLPO_1	55.7	IMR 90 P8
84.0	G6	3.81	RPLPO_1	55.7	IMR 90 P8
84.5	G6	3.88	RPLPO_1	55.7	IMR 90 P8
85.0	G6	3.79	RPLPO_1	55.7	IMR 90 P8
85.5	G6	4.1	RPLPO_1	55.7	IMR 90 P8
86.0	G6	3.78	RPLPO_1	55.7	IMR 90 P8
86.5	G6	3.15	RPLPO_1	55.7	IMR 90 P8
87.0	G6	3.63	RPLPO_1	55.7	IMR 90 P8
87.5	G6	3.68	RPLPO_1	55.7	IMR 90 P8
88.0	G6	2.85	RPLPO_1	55.7	IMR 90 P8
88.5	G6	2.61	RPLPO_1	55.7	IMR 90 P8
89.0	G6	2.46	RPLPO_1	55.7	IMR 90 P8
89.5	G6	1.65	RPLPO_1	55.7	IMR 90 P8
90.0	G6	1.29	RPLPO_1	55.7	IMR 90 P8
90.5	G6	1.44	RPLPO_1	55.7	IMR 90 P8
91.0	G6	1.57	RPLPO_1	55.7	IMR 90 P8
91.5	G6	1.87	RPLPO_1	55.7	IMR 90 P8
92.0	G6	2.07	RPLPO_1	55.7	IMR 90 P8
92.5	G6	2.33	RPLPO_1	55.7	IMR 90 P8
93.0	G6	2.27	RPLPO_1	55.7	IMR 90 P8
93.5	G6	1.49	RPLPO_1	55.7	IMR 90 P8
94.0	G6	1.27	RPLPO_1	55.7	IMR 90 P8
94.5	G6	0.28	RPLPO_1	55.7	IMR 90 P8
95.0	G6	-0.4	RPLPO_1	55.7	IMR 90 P8
55.0	H6	4.29	RPLPO_1	55.0	IMR 90 P8
55.5	H6	9.29	RPLPO_1	55.0	IMR 90 P8
56.0	H6	8.57	RPLPO_1	55.0	IMR 90 P8
56.5	H6	8.57	RPLPO_1	55.0	IMR 90 P8
57.0	H6	8.57	RPLPO_1	55.0	IMR 90 P8
57.5	H6	8.46	RPLPO_1	55.0	IMR 90 P8
58.0	H6	9.09	RPLPO_1	55.0	IMR 90 P8
58.5	H6	10.92	RPLPO_1	55.0	IMR 90 P8
59.0	H6	12.08	RPLPO_1	55.0	IMR 90 P8
59.5	H6	12.09	RPLPO_1	55.0	IMR 90 P8
60.0	H6	12.54	RPLPO_1	55.0	IMR 90 P8
60.5	H6	13.31	RPLPO_1	55.0	IMR 90 P8
61.0	H6	13.25	RPLPO_1	55.0	IMR 90 P8
61.5	H6	13.35	RPLPO_1	55.0	IMR 90 P8
62.0	H6	15.03	RPLPO_1	55.0	IMR 90 P8
62.5	H6	16.34	RPLPO_1	55.0	IMR 90 P8
63.0	H6	17.08	RPLPO_1	55.0	IMR 90 P8
63.5	H6	18.75	RPLPO_1	55.0	IMR 90 P8
64.0	H6	21.44	RPLPO_1	55.0	IMR 90 P8
64.5	H6	24.78	RPLPO_1	55.0	IMR 90 P8
65.0	H6	30.67	RPLPO_1	55.0	IMR 90 P8
65.5	H6	39.8	RPLPO_1	55.0	IMR 90 P8
66.0	H6	50.44	RPLPO_1	55.0	IMR 90 P8
66.5	H6	61.55	RPLPO_1	55.0	IMR 90 P8
67.0	H6	72.09	RPLPO_1	55.0	IMR 90 P8
67.5	H6	80.76	RPLPO_1	55.0	IMR 90 P8
68.0	H6	86.19	RPLPO_1	55.0	IMR 90 P8
68.5	H6	89.18	RPLPO_1	55.0	IMR 90 P8
69.0	H6	90.33	RPLPO_1	55.0	IMR 90 P8
69.5	H6	89.99	RPLPO_1	55.0	IMR 90 P8
70.0	H6	88.65	RPLPO_1	55.0	IMR 90 P8
70.5	H6	87.49	RPLPO_1	55.0	IMR 90 P8
71.0	H6	86.83	RPLPO_1	55.0	IMR 90 P8
71.5	H6	85.89	RPLPO_1	55.0	IMR 90 P8
72.0	H6	85.14	RPLPO_1	55.0	IMR 90 P8
72.5	H6	85.11	RPLPO_1	55.0	IMR 90 P8
73.0	H6	85.67	RPLPO_1	55.0	IMR 90 P8
73.5	H6	86.25	RPLPO_1	55.0	IMR 90 P8
74.0	H6	87.34	RPLPO_1	55.0	IMR 90 P8
74.5	H6	88.9	RPLPO_1	55.0	IMR 90 P8
75.0	H6	90.31	RPLPO_1	55.0	IMR 90 P8
75.5	H6	91.53	RPLPO_1	55.0	IMR 90 P8
76.0	H6	94.3	RPLPO_1	55.0	IMR 90 P8
76.5	H6	104.96	RPLPO_1	55.0	IMR 90 P8
77.0	H6	135.74	RPLPO_1	55.0	IMR 90 P8
77.5	H6	189.48	RPLPO_1	55.0	IMR 90 P8
78.0	H6	251.39	RPLPO_1	55.0	IMR 90 P8
78.5	H6	307.81	RPLPO_1	55.0	IMR 90 P8
79.0	H6	345.2	RPLPO_1	55.0	IMR 90 P8
79.5	H6	338.43	RPLPO_1	55.0	IMR 90 P8
80.0	H6	282.11	RPLPO_1	55.0	IMR 90 P8
80.5	H6	204.91	RPLPO_1	55.0	IMR 90 P8
81.0	H6	129.16	RPLPO_1	55.0	IMR 90 P8
81.5	H6	64.18	RPLPO_1	55.0	IMR 90 P8
82.0	H6	22.66	RPLPO_1	55.0	IMR 90 P8
82.5	H6	7.38	RPLPO_1	55.0	IMR 90 P8
83.0	H6	4.83	RPLPO_1	55.0	IMR 90 P8
83.5	H6	4.73	RPLPO_1	55.0	IMR 90 P8
84.0	H6	4.67	RPLPO_1	55.0	IMR 90 P8
84.5	H6	4.34	RPLPO_1	55.0	IMR 90 P8
85.0	H6	3.89	RPLPO_1	55.0	IMR 90 P8
85.5	H6	3.03	RPLPO_1	55.0	IMR 90 P8
86.0	H6	1.94	RPLPO_1	55.0	IMR 90 P8
86.5	H6	0.83	RPLPO_1	55.0	IMR 90 P8
87.0	H6	0.75	RPLPO_1	55.0	IMR 90 P8
87.5	H6	1.45	RPLPO_1	55.0	IMR 90 P8
88.0	H6	2.0	RPLPO_1	55.0	IMR 90 P8
88.5	H6	2.37	RPLPO_1	55.0	IMR 90 P8
89.0	H6	3.01	RPLPO_1	55.0	IMR 90 P8
89.5	H6	3.14	RPLPO_1	55.0	IMR 90 P8
90.0	H6	2.76	RPLPO_1	55.0	IMR 90 P8
90.5	H6	2.73	RPLPO_1	55.0	IMR 90 P8
91.0	H6	2.8	RPLPO_1	55.0	IMR 90 P8
91.5	H6	2.92	RPLPO_1	55.0	IMR 90 P8
92.0	H6	2.93	RPLPO_1	55.0	IMR 90 P8
92.5	H6	2.55	RPLPO_1	55.0	IMR 90 P8
93.0	H6	2.13	RPLPO_1	55.0	IMR 90 P8
93.5	H6	1.7	RPLPO_1	55.0	IMR 90 P8
94.0	H6	1.11	RPLPO_1	55.0	IMR 90 P8
94.5	H6	0.58	RPLPO_1	55.0	IMR 90 P8
95.0	H6	0.11	RPLPO_1	55.0	IMR 90 P8
