# Supplementary material for: Primer PICKR: literature-mined scoring platform for robust RT–qPCR primers
Source: Nat Commun. 2026 May 28;17:6938. doi: 10.1038/s41467-026-73648-2 (PMC13388996; doi:10.1038/s41467-026-73648-2)
Supplement: Supplementary file 11 — Source Data [file 41467_2026_73648_MOESM11_ESM.zip › Suppl_Fig_S8/melting_curve_data_TBP_1.csv]

Temperature	Well	Derivative	Target	melt temp	Replicate
55.0	A5	9.96	TBP_1	65.0	IMR 90 P2
55.5	A5	21.58	TBP_1	65.0	IMR 90 P2
56.0	A5	19.92	TBP_1	65.0	IMR 90 P2
56.5	A5	19.92	TBP_1	65.0	IMR 90 P2
57.0	A5	19.92	TBP_1	65.0	IMR 90 P2
57.5	A5	19.94	TBP_1	65.0	IMR 90 P2
58.0	A5	19.94	TBP_1	65.0	IMR 90 P2
58.5	A5	19.07	TBP_1	65.0	IMR 90 P2
59.0	A5	17.19	TBP_1	65.0	IMR 90 P2
59.5	A5	15.13	TBP_1	65.0	IMR 90 P2
60.0	A5	14.15	TBP_1	65.0	IMR 90 P2
60.5	A5	13.33	TBP_1	65.0	IMR 90 P2
61.0	A5	12.61	TBP_1	65.0	IMR 90 P2
61.5	A5	12.3	TBP_1	65.0	IMR 90 P2
62.0	A5	12.11	TBP_1	65.0	IMR 90 P2
62.5	A5	12.99	TBP_1	65.0	IMR 90 P2
63.0	A5	15.16	TBP_1	65.0	IMR 90 P2
63.5	A5	18.78	TBP_1	65.0	IMR 90 P2
64.0	A5	25.55	TBP_1	65.0	IMR 90 P2
64.5	A5	35.11	TBP_1	65.0	IMR 90 P2
65.0	A5	45.35	TBP_1	65.0	IMR 90 P2
65.5	A5	56.78	TBP_1	65.0	IMR 90 P2
66.0	A5	67.96	TBP_1	65.0	IMR 90 P2
66.5	A5	76.33	TBP_1	65.0	IMR 90 P2
67.0	A5	81.28	TBP_1	65.0	IMR 90 P2
67.5	A5	84.53	TBP_1	65.0	IMR 90 P2
68.0	A5	85.8	TBP_1	65.0	IMR 90 P2
68.5	A5	85.39	TBP_1	65.0	IMR 90 P2
69.0	A5	84.74	TBP_1	65.0	IMR 90 P2
69.5	A5	84.56	TBP_1	65.0	IMR 90 P2
70.0	A5	84.56	TBP_1	65.0	IMR 90 P2
70.5	A5	84.15	TBP_1	65.0	IMR 90 P2
71.0	A5	84.05	TBP_1	65.0	IMR 90 P2
71.5	A5	84.31	TBP_1	65.0	IMR 90 P2
72.0	A5	84.62	TBP_1	65.0	IMR 90 P2
72.5	A5	84.4	TBP_1	65.0	IMR 90 P2
73.0	A5	84.61	TBP_1	65.0	IMR 90 P2
73.5	A5	84.81	TBP_1	65.0	IMR 90 P2
74.0	A5	84.21	TBP_1	65.0	IMR 90 P2
74.5	A5	83.73	TBP_1	65.0	IMR 90 P2
75.0	A5	83.9	TBP_1	65.0	IMR 90 P2
75.5	A5	84.55	TBP_1	65.0	IMR 90 P2
76.0	A5	88.82	TBP_1	65.0	IMR 90 P2
76.5	A5	106.26	TBP_1	65.0	IMR 90 P2
77.0	A5	144.98	TBP_1	65.0	IMR 90 P2
77.5	A5	199.2	TBP_1	65.0	IMR 90 P2
78.0	A5	255.28	TBP_1	65.0	IMR 90 P2
78.5	A5	301.52	TBP_1	65.0	IMR 90 P2
79.0	A5	319.35	TBP_1	65.0	IMR 90 P2
79.5	A5	291.51	TBP_1	65.0	IMR 90 P2
80.0	A5	228.79	TBP_1	65.0	IMR 90 P2
80.5	A5	156.4	TBP_1	65.0	IMR 90 P2
81.0	A5	89.78	TBP_1	65.0	IMR 90 P2
81.5	A5	39.55	TBP_1	65.0	IMR 90 P2
82.0	A5	12.96	TBP_1	65.0	IMR 90 P2
82.5	A5	5.16	TBP_1	65.0	IMR 90 P2
83.0	A5	4.7	TBP_1	65.0	IMR 90 P2
83.5	A5	4.37	TBP_1	65.0	IMR 90 P2
84.0	A5	3.08	TBP_1	65.0	IMR 90 P2
84.5	A5	2.68	TBP_1	65.0	IMR 90 P2
85.0	A5	2.08	TBP_1	65.0	IMR 90 P2
85.5	A5	1.45	TBP_1	65.0	IMR 90 P2
86.0	A5	1.63	TBP_1	65.0	IMR 90 P2
86.5	A5	1.85	TBP_1	65.0	IMR 90 P2
87.0	A5	1.54	TBP_1	65.0	IMR 90 P2
87.5	A5	2.12	TBP_1	65.0	IMR 90 P2
88.0	A5	2.56	TBP_1	65.0	IMR 90 P2
88.5	A5	2.08	TBP_1	65.0	IMR 90 P2
89.0	A5	2.24	TBP_1	65.0	IMR 90 P2
89.5	A5	2.77	TBP_1	65.0	IMR 90 P2
90.0	A5	2.46	TBP_1	65.0	IMR 90 P2
90.5	A5	2.03	TBP_1	65.0	IMR 90 P2
91.0	A5	2.24	TBP_1	65.0	IMR 90 P2
91.5	A5	2.02	TBP_1	65.0	IMR 90 P2
92.0	A5	2.04	TBP_1	65.0	IMR 90 P2
92.5	A5	2.45	TBP_1	65.0	IMR 90 P2
93.0	A5	2.92	TBP_1	65.0	IMR 90 P2
93.5	A5	2.37	TBP_1	65.0	IMR 90 P2
94.0	A5	2.32	TBP_1	65.0	IMR 90 P2
94.5	A5	0.52	TBP_1	65.0	IMR 90 P2
95.0	A5	-0.92	TBP_1	65.0	IMR 90 P2
55.0	B5	9.28	TBP_1	64.5	IMR 90 P2
55.5	B5	20.11	TBP_1	64.5	IMR 90 P2
56.0	B5	18.56	TBP_1	64.5	IMR 90 P2
56.5	B5	18.56	TBP_1	64.5	IMR 90 P2
57.0	B5	18.56	TBP_1	64.5	IMR 90 P2
57.5	B5	18.65	TBP_1	64.5	IMR 90 P2
58.0	B5	18.07	TBP_1	64.5	IMR 90 P2
58.5	B5	16.94	TBP_1	64.5	IMR 90 P2
59.0	B5	16.36	TBP_1	64.5	IMR 90 P2
59.5	B5	16.23	TBP_1	64.5	IMR 90 P2
60.0	B5	16.09	TBP_1	64.5	IMR 90 P2
60.5	B5	15.4	TBP_1	64.5	IMR 90 P2
61.0	B5	14.73	TBP_1	64.5	IMR 90 P2
61.5	B5	14.61	TBP_1	64.5	IMR 90 P2
62.0	B5	13.95	TBP_1	64.5	IMR 90 P2
62.5	B5	13.68	TBP_1	64.5	IMR 90 P2
63.0	B5	15.89	TBP_1	64.5	IMR 90 P2
63.5	B5	20.06	TBP_1	64.5	IMR 90 P2
64.0	B5	26.23	TBP_1	64.5	IMR 90 P2
64.5	B5	36.05	TBP_1	64.5	IMR 90 P2
65.0	B5	47.44	TBP_1	64.5	IMR 90 P2
65.5	B5	57.85	TBP_1	64.5	IMR 90 P2
66.0	B5	67.41	TBP_1	64.5	IMR 90 P2
66.5	B5	75.23	TBP_1	64.5	IMR 90 P2
67.0	B5	79.83	TBP_1	64.5	IMR 90 P2
67.5	B5	82.61	TBP_1	64.5	IMR 90 P2
68.0	B5	84.82	TBP_1	64.5	IMR 90 P2
68.5	B5	85.79	TBP_1	64.5	IMR 90 P2
69.0	B5	86.29	TBP_1	64.5	IMR 90 P2
69.5	B5	86.9	TBP_1	64.5	IMR 90 P2
70.0	B5	87.14	TBP_1	64.5	IMR 90 P2
70.5	B5	87.03	TBP_1	64.5	IMR 90 P2
71.0	B5	87.35	TBP_1	64.5	IMR 90 P2
71.5	B5	87.22	TBP_1	64.5	IMR 90 P2
72.0	B5	87.02	TBP_1	64.5	IMR 90 P2
72.5	B5	87.17	TBP_1	64.5	IMR 90 P2
73.0	B5	86.9	TBP_1	64.5	IMR 90 P2
73.5	B5	86.03	TBP_1	64.5	IMR 90 P2
74.0	B5	85.31	TBP_1	64.5	IMR 90 P2
74.5	B5	84.83	TBP_1	64.5	IMR 90 P2
75.0	B5	84.41	TBP_1	64.5	IMR 90 P2
75.5	B5	85.13	TBP_1	64.5	IMR 90 P2
76.0	B5	89.84	TBP_1	64.5	IMR 90 P2
76.5	B5	107.49	TBP_1	64.5	IMR 90 P2
77.0	B5	146.8	TBP_1	64.5	IMR 90 P2
77.5	B5	201.72	TBP_1	64.5	IMR 90 P2
78.0	B5	257.94	TBP_1	64.5	IMR 90 P2
78.5	B5	304.48	TBP_1	64.5	IMR 90 P2
79.0	B5	322.7	TBP_1	64.5	IMR 90 P2
79.5	B5	293.69	TBP_1	64.5	IMR 90 P2
80.0	B5	229.45	TBP_1	64.5	IMR 90 P2
80.5	B5	157.09	TBP_1	64.5	IMR 90 P2
81.0	B5	89.83	TBP_1	64.5	IMR 90 P2
81.5	B5	38.26	TBP_1	64.5	IMR 90 P2
82.0	B5	12.39	TBP_1	64.5	IMR 90 P2
82.5	B5	5.61	TBP_1	64.5	IMR 90 P2
83.0	B5	4.43	TBP_1	64.5	IMR 90 P2
83.5	B5	4.3	TBP_1	64.5	IMR 90 P2
84.0	B5	3.91	TBP_1	64.5	IMR 90 P2
84.5	B5	3.02	TBP_1	64.5	IMR 90 P2
85.0	B5	2.62	TBP_1	64.5	IMR 90 P2
85.5	B5	2.77	TBP_1	64.5	IMR 90 P2
86.0	B5	2.77	TBP_1	64.5	IMR 90 P2
86.5	B5	2.83	TBP_1	64.5	IMR 90 P2
87.0	B5	2.82	TBP_1	64.5	IMR 90 P2
87.5	B5	2.34	TBP_1	64.5	IMR 90 P2
88.0	B5	1.78	TBP_1	64.5	IMR 90 P2
88.5	B5	1.69	TBP_1	64.5	IMR 90 P2
89.0	B5	1.68	TBP_1	64.5	IMR 90 P2
89.5	B5	1.89	TBP_1	64.5	IMR 90 P2
90.0	B5	2.49	TBP_1	64.5	IMR 90 P2
90.5	B5	2.85	TBP_1	64.5	IMR 90 P2
91.0	B5	2.46	TBP_1	64.5	IMR 90 P2
91.5	B5	2.18	TBP_1	64.5	IMR 90 P2
92.0	B5	2.31	TBP_1	64.5	IMR 90 P2
92.5	B5	2.26	TBP_1	64.5	IMR 90 P2
93.0	B5	2.54	TBP_1	64.5	IMR 90 P2
93.5	B5	2.79	TBP_1	64.5	IMR 90 P2
94.0	B5	3.08	TBP_1	64.5	IMR 90 P2
94.5	B5	2.61	TBP_1	64.5	IMR 90 P2
95.0	B5	0.78	TBP_1	64.5	IMR 90 P2
55.0	C5	8.07	TBP_1	63.3	IMR 90 P2
55.5	C5	17.5	TBP_1	63.3	IMR 90 P2
56.0	C5	16.15	TBP_1	63.3	IMR 90 P2
56.5	C5	16.15	TBP_1	63.3	IMR 90 P2
57.0	C5	16.15	TBP_1	63.3	IMR 90 P2
57.5	C5	16.27	TBP_1	63.3	IMR 90 P2
58.0	C5	15.52	TBP_1	63.3	IMR 90 P2
58.5	C5	14.17	TBP_1	63.3	IMR 90 P2
59.0	C5	12.82	TBP_1	63.3	IMR 90 P2
59.5	C5	12.04	TBP_1	63.3	IMR 90 P2
60.0	C5	12.13	TBP_1	63.3	IMR 90 P2
60.5	C5	12.11	TBP_1	63.3	IMR 90 P2
61.0	C5	12.93	TBP_1	63.3	IMR 90 P2
61.5	C5	14.28	TBP_1	63.3	IMR 90 P2
62.0	C5	14.56	TBP_1	63.3	IMR 90 P2
62.5	C5	15.36	TBP_1	63.3	IMR 90 P2
63.0	C5	17.77	TBP_1	63.3	IMR 90 P2
63.5	C5	21.79	TBP_1	63.3	IMR 90 P2
64.0	C5	27.46	TBP_1	63.3	IMR 90 P2
64.5	C5	35.83	TBP_1	63.3	IMR 90 P2
65.0	C5	46.22	TBP_1	63.3	IMR 90 P2
65.5	C5	56.38	TBP_1	63.3	IMR 90 P2
66.0	C5	65.71	TBP_1	63.3	IMR 90 P2
66.5	C5	74.12	TBP_1	63.3	IMR 90 P2
67.0	C5	79.99	TBP_1	63.3	IMR 90 P2
67.5	C5	83.13	TBP_1	63.3	IMR 90 P2
68.0	C5	85.55	TBP_1	63.3	IMR 90 P2
68.5	C5	86.92	TBP_1	63.3	IMR 90 P2
69.0	C5	86.98	TBP_1	63.3	IMR 90 P2
69.5	C5	87.71	TBP_1	63.3	IMR 90 P2
70.0	C5	88.34	TBP_1	63.3	IMR 90 P2
70.5	C5	88.2	TBP_1	63.3	IMR 90 P2
71.0	C5	88.01	TBP_1	63.3	IMR 90 P2
71.5	C5	88.14	TBP_1	63.3	IMR 90 P2
72.0	C5	87.71	TBP_1	63.3	IMR 90 P2
72.5	C5	87.57	TBP_1	63.3	IMR 90 P2
73.0	C5	87.71	TBP_1	63.3	IMR 90 P2
73.5	C5	87.44	TBP_1	63.3	IMR 90 P2
74.0	C5	87.41	TBP_1	63.3	IMR 90 P2
74.5	C5	86.82	TBP_1	63.3	IMR 90 P2
75.0	C5	86.01	TBP_1	63.3	IMR 90 P2
75.5	C5	86.72	TBP_1	63.3	IMR 90 P2
76.0	C5	91.75	TBP_1	63.3	IMR 90 P2
76.5	C5	109.06	TBP_1	63.3	IMR 90 P2
77.0	C5	149.64	TBP_1	63.3	IMR 90 P2
77.5	C5	206.46	TBP_1	63.3	IMR 90 P2
78.0	C5	262.7	TBP_1	63.3	IMR 90 P2
78.5	C5	308.44	TBP_1	63.3	IMR 90 P2
79.0	C5	326.11	TBP_1	63.3	IMR 90 P2
79.5	C5	295.32	TBP_1	63.3	IMR 90 P2
80.0	C5	229.14	TBP_1	63.3	IMR 90 P2
80.5	C5	156.42	TBP_1	63.3	IMR 90 P2
81.0	C5	89.26	TBP_1	63.3	IMR 90 P2
81.5	C5	37.66	TBP_1	63.3	IMR 90 P2
82.0	C5	12.09	TBP_1	63.3	IMR 90 P2
82.5	C5	5.48	TBP_1	63.3	IMR 90 P2
83.0	C5	4.4	TBP_1	63.3	IMR 90 P2
83.5	C5	4.52	TBP_1	63.3	IMR 90 P2
84.0	C5	4.18	TBP_1	63.3	IMR 90 P2
84.5	C5	3.04	TBP_1	63.3	IMR 90 P2
85.0	C5	2.6	TBP_1	63.3	IMR 90 P2
85.5	C5	2.65	TBP_1	63.3	IMR 90 P2
86.0	C5	2.21	TBP_1	63.3	IMR 90 P2
86.5	C5	2.17	TBP_1	63.3	IMR 90 P2
87.0	C5	2.71	TBP_1	63.3	IMR 90 P2
87.5	C5	2.69	TBP_1	63.3	IMR 90 P2
88.0	C5	2.12	TBP_1	63.3	IMR 90 P2
88.5	C5	1.96	TBP_1	63.3	IMR 90 P2
89.0	C5	1.86	TBP_1	63.3	IMR 90 P2
89.5	C5	1.81	TBP_1	63.3	IMR 90 P2
90.0	C5	2.12	TBP_1	63.3	IMR 90 P2
90.5	C5	2.07	TBP_1	63.3	IMR 90 P2
91.0	C5	2.03	TBP_1	63.3	IMR 90 P2
91.5	C5	2.29	TBP_1	63.3	IMR 90 P2
92.0	C5	2.14	TBP_1	63.3	IMR 90 P2
92.5	C5	1.66	TBP_1	63.3	IMR 90 P2
93.0	C5	1.89	TBP_1	63.3	IMR 90 P2
93.5	C5	1.81	TBP_1	63.3	IMR 90 P2
94.0	C5	1.34	TBP_1	63.3	IMR 90 P2
94.5	C5	1.12	TBP_1	63.3	IMR 90 P2
95.0	C5	0.36	TBP_1	63.3	IMR 90 P2
55.0	D5	3.91	TBP_1	61.4	IMR 90 P2
55.5	D5	8.47	TBP_1	61.4	IMR 90 P2
56.0	D5	7.82	TBP_1	61.4	IMR 90 P2
56.5	D5	7.82	TBP_1	61.4	IMR 90 P2
57.0	D5	7.82	TBP_1	61.4	IMR 90 P2
57.5	D5	7.82	TBP_1	61.4	IMR 90 P2
58.0	D5	7.73	TBP_1	61.4	IMR 90 P2
58.5	D5	7.85	TBP_1	61.4	IMR 90 P2
59.0	D5	8.45	TBP_1	61.4	IMR 90 P2
59.5	D5	9.1	TBP_1	61.4	IMR 90 P2
60.0	D5	10.25	TBP_1	61.4	IMR 90 P2
60.5	D5	10.84	TBP_1	61.4	IMR 90 P2
61.0	D5	11.15	TBP_1	61.4	IMR 90 P2
61.5	D5	12.36	TBP_1	61.4	IMR 90 P2
62.0	D5	13.97	TBP_1	61.4	IMR 90 P2
62.5	D5	16.35	TBP_1	61.4	IMR 90 P2
63.0	D5	20.53	TBP_1	61.4	IMR 90 P2
63.5	D5	25.47	TBP_1	61.4	IMR 90 P2
64.0	D5	30.55	TBP_1	61.4	IMR 90 P2
64.5	D5	36.99	TBP_1	61.4	IMR 90 P2
65.0	D5	43.56	TBP_1	61.4	IMR 90 P2
65.5	D5	49.93	TBP_1	61.4	IMR 90 P2
66.0	D5	56.53	TBP_1	61.4	IMR 90 P2
66.5	D5	62.34	TBP_1	61.4	IMR 90 P2
67.0	D5	66.81	TBP_1	61.4	IMR 90 P2
67.5	D5	71.03	TBP_1	61.4	IMR 90 P2
68.0	D5	74.53	TBP_1	61.4	IMR 90 P2
68.5	D5	77.07	TBP_1	61.4	IMR 90 P2
69.0	D5	80.03	TBP_1	61.4	IMR 90 P2
69.5	D5	82.68	TBP_1	61.4	IMR 90 P2
70.0	D5	83.56	TBP_1	61.4	IMR 90 P2
70.5	D5	83.67	TBP_1	61.4	IMR 90 P2
71.0	D5	83.52	TBP_1	61.4	IMR 90 P2
71.5	D5	82.5	TBP_1	61.4	IMR 90 P2
72.0	D5	81.3	TBP_1	61.4	IMR 90 P2
72.5	D5	80.9	TBP_1	61.4	IMR 90 P2
73.0	D5	80.35	TBP_1	61.4	IMR 90 P2
73.5	D5	79.46	TBP_1	61.4	IMR 90 P2
74.0	D5	78.49	TBP_1	61.4	IMR 90 P2
74.5	D5	77.42	TBP_1	61.4	IMR 90 P2
75.0	D5	76.86	TBP_1	61.4	IMR 90 P2
75.5	D5	77.52	TBP_1	61.4	IMR 90 P2
76.0	D5	81.63	TBP_1	61.4	IMR 90 P2
76.5	D5	96.89	TBP_1	61.4	IMR 90 P2
77.0	D5	132.09	TBP_1	61.4	IMR 90 P2
77.5	D5	181.05	TBP_1	61.4	IMR 90 P2
78.0	D5	230.3	TBP_1	61.4	IMR 90 P2
78.5	D5	270.69	TBP_1	61.4	IMR 90 P2
79.0	D5	286.5	TBP_1	61.4	IMR 90 P2
79.5	D5	260.18	TBP_1	61.4	IMR 90 P2
80.0	D5	202.21	TBP_1	61.4	IMR 90 P2
80.5	D5	138.01	TBP_1	61.4	IMR 90 P2
81.0	D5	79.18	TBP_1	61.4	IMR 90 P2
81.5	D5	33.9	TBP_1	61.4	IMR 90 P2
82.0	D5	10.68	TBP_1	61.4	IMR 90 P2
82.5	D5	4.55	TBP_1	61.4	IMR 90 P2
83.0	D5	3.67	TBP_1	61.4	IMR 90 P2
83.5	D5	3.62	TBP_1	61.4	IMR 90 P2
84.0	D5	3.35	TBP_1	61.4	IMR 90 P2
84.5	D5	3.12	TBP_1	61.4	IMR 90 P2
85.0	D5	3.35	TBP_1	61.4	IMR 90 P2
85.5	D5	3.23	TBP_1	61.4	IMR 90 P2
86.0	D5	2.51	TBP_1	61.4	IMR 90 P2
86.5	D5	2.36	TBP_1	61.4	IMR 90 P2
87.0	D5	2.43	TBP_1	61.4	IMR 90 P2
87.5	D5	1.91	TBP_1	61.4	IMR 90 P2
88.0	D5	1.88	TBP_1	61.4	IMR 90 P2
88.5	D5	2.26	TBP_1	61.4	IMR 90 P2
89.0	D5	1.7	TBP_1	61.4	IMR 90 P2
89.5	D5	1.31	TBP_1	61.4	IMR 90 P2
90.0	D5	1.88	TBP_1	61.4	IMR 90 P2
90.5	D5	1.83	TBP_1	61.4	IMR 90 P2
91.0	D5	1.41	TBP_1	61.4	IMR 90 P2
91.5	D5	1.92	TBP_1	61.4	IMR 90 P2
92.0	D5	2.5	TBP_1	61.4	IMR 90 P2
92.5	D5	2.33	TBP_1	61.4	IMR 90 P2
93.0	D5	2.29	TBP_1	61.4	IMR 90 P2
93.5	D5	2.11	TBP_1	61.4	IMR 90 P2
94.0	D5	1.86	TBP_1	61.4	IMR 90 P2
94.5	D5	0.9	TBP_1	61.4	IMR 90 P2
95.0	D5	-0.07	TBP_1	61.4	IMR 90 P2
55.0	E5	-2.13	TBP_1	59.0	IMR 90 P2
55.5	E5	-4.62	TBP_1	59.0	IMR 90 P2
56.0	E5	-4.26	TBP_1	59.0	IMR 90 P2
56.5	E5	-4.26	TBP_1	59.0	IMR 90 P2
57.0	E5	-4.26	TBP_1	59.0	IMR 90 P2
57.5	E5	-4.31	TBP_1	59.0	IMR 90 P2
58.0	E5	-3.94	TBP_1	59.0	IMR 90 P2
58.5	E5	-3.83	TBP_1	59.0	IMR 90 P2
59.0	E5	-3.49	TBP_1	59.0	IMR 90 P2
59.5	E5	-1.89	TBP_1	59.0	IMR 90 P2
60.0	E5	0.19	TBP_1	59.0	IMR 90 P2
60.5	E5	1.48	TBP_1	59.0	IMR 90 P2
61.0	E5	2.84	TBP_1	59.0	IMR 90 P2
61.5	E5	4.96	TBP_1	59.0	IMR 90 P2
62.0	E5	6.26	TBP_1	59.0	IMR 90 P2
62.5	E5	7.99	TBP_1	59.0	IMR 90 P2
63.0	E5	11.85	TBP_1	59.0	IMR 90 P2
63.5	E5	17.1	TBP_1	59.0	IMR 90 P2
64.0	E5	22.9	TBP_1	59.0	IMR 90 P2
64.5	E5	30.82	TBP_1	59.0	IMR 90 P2
65.0	E5	39.53	TBP_1	59.0	IMR 90 P2
65.5	E5	47.66	TBP_1	59.0	IMR 90 P2
66.0	E5	55.07	TBP_1	59.0	IMR 90 P2
66.5	E5	61.3	TBP_1	59.0	IMR 90 P2
67.0	E5	65.5	TBP_1	59.0	IMR 90 P2
67.5	E5	67.67	TBP_1	59.0	IMR 90 P2
68.0	E5	68.6	TBP_1	59.0	IMR 90 P2
68.5	E5	68.73	TBP_1	59.0	IMR 90 P2
69.0	E5	68.52	TBP_1	59.0	IMR 90 P2
69.5	E5	68.25	TBP_1	59.0	IMR 90 P2
70.0	E5	68.4	TBP_1	59.0	IMR 90 P2
70.5	E5	68.08	TBP_1	59.0	IMR 90 P2
71.0	E5	67.47	TBP_1	59.0	IMR 90 P2
71.5	E5	67.42	TBP_1	59.0	IMR 90 P2
72.0	E5	67.07	TBP_1	59.0	IMR 90 P2
72.5	E5	66.57	TBP_1	59.0	IMR 90 P2
73.0	E5	66.77	TBP_1	59.0	IMR 90 P2
73.5	E5	67.07	TBP_1	59.0	IMR 90 P2
74.0	E5	66.75	TBP_1	59.0	IMR 90 P2
74.5	E5	66.37	TBP_1	59.0	IMR 90 P2
75.0	E5	65.89	TBP_1	59.0	IMR 90 P2
75.5	E5	65.45	TBP_1	59.0	IMR 90 P2
76.0	E5	67.54	TBP_1	59.0	IMR 90 P2
76.5	E5	78.98	TBP_1	59.0	IMR 90 P2
77.0	E5	107.19	TBP_1	59.0	IMR 90 P2
77.5	E5	146.41	TBP_1	59.0	IMR 90 P2
78.0	E5	185.67	TBP_1	59.0	IMR 90 P2
78.5	E5	217.71	TBP_1	59.0	IMR 90 P2
79.0	E5	229.2	TBP_1	59.0	IMR 90 P2
79.5	E5	205.75	TBP_1	59.0	IMR 90 P2
80.0	E5	157.95	TBP_1	59.0	IMR 90 P2
80.5	E5	106.26	TBP_1	59.0	IMR 90 P2
81.0	E5	59.35	TBP_1	59.0	IMR 90 P2
81.5	E5	23.97	TBP_1	59.0	IMR 90 P2
82.0	E5	7.15	TBP_1	59.0	IMR 90 P2
82.5	E5	3.78	TBP_1	59.0	IMR 90 P2
83.0	E5	4.06	TBP_1	59.0	IMR 90 P2
83.5	E5	4.38	TBP_1	59.0	IMR 90 P2
84.0	E5	3.92	TBP_1	59.0	IMR 90 P2
84.5	E5	3.42	TBP_1	59.0	IMR 90 P2
85.0	E5	3.2	TBP_1	59.0	IMR 90 P2
85.5	E5	2.5	TBP_1	59.0	IMR 90 P2
86.0	E5	1.63	TBP_1	59.0	IMR 90 P2
86.5	E5	2.1	TBP_1	59.0	IMR 90 P2
87.0	E5	2.21	TBP_1	59.0	IMR 90 P2
87.5	E5	1.67	TBP_1	59.0	IMR 90 P2
88.0	E5	2.1	TBP_1	59.0	IMR 90 P2
88.5	E5	2.89	TBP_1	59.0	IMR 90 P2
89.0	E5	2.63	TBP_1	59.0	IMR 90 P2
89.5	E5	2.65	TBP_1	59.0	IMR 90 P2
90.0	E5	3.33	TBP_1	59.0	IMR 90 P2
90.5	E5	3.1	TBP_1	59.0	IMR 90 P2
91.0	E5	2.41	TBP_1	59.0	IMR 90 P2
91.5	E5	1.93	TBP_1	59.0	IMR 90 P2
92.0	E5	1.53	TBP_1	59.0	IMR 90 P2
92.5	E5	1.21	TBP_1	59.0	IMR 90 P2
93.0	E5	1.0	TBP_1	59.0	IMR 90 P2
93.5	E5	2.11	TBP_1	59.0	IMR 90 P2
94.0	E5	2.73	TBP_1	59.0	IMR 90 P2
94.5	E5	5.57	TBP_1	59.0	IMR 90 P2
95.0	E5	3.86	TBP_1	59.0	IMR 90 P2
55.0	F5	-5.54	TBP_1	57.0	IMR 90 P2
55.5	F5	-12.01	TBP_1	57.0	IMR 90 P2
56.0	F5	-11.09	TBP_1	57.0	IMR 90 P2
56.5	F5	-11.09	TBP_1	57.0	IMR 90 P2
57.0	F5	-11.09	TBP_1	57.0	IMR 90 P2
57.5	F5	-11.23	TBP_1	57.0	IMR 90 P2
58.0	F5	-10.38	TBP_1	57.0	IMR 90 P2
58.5	F5	-8.3	TBP_1	57.0	IMR 90 P2
59.0	F5	-6.55	TBP_1	57.0	IMR 90 P2
59.5	F5	-4.3	TBP_1	57.0	IMR 90 P2
60.0	F5	-1.13	TBP_1	57.0	IMR 90 P2
60.5	F5	1.56	TBP_1	57.0	IMR 90 P2
61.0	F5	3.16	TBP_1	57.0	IMR 90 P2
61.5	F5	5.09	TBP_1	57.0	IMR 90 P2
62.0	F5	7.96	TBP_1	57.0	IMR 90 P2
62.5	F5	10.99	TBP_1	57.0	IMR 90 P2
63.0	F5	14.95	TBP_1	57.0	IMR 90 P2
63.5	F5	20.47	TBP_1	57.0	IMR 90 P2
64.0	F5	27.04	TBP_1	57.0	IMR 90 P2
64.5	F5	33.37	TBP_1	57.0	IMR 90 P2
65.0	F5	39.6	TBP_1	57.0	IMR 90 P2
65.5	F5	46.08	TBP_1	57.0	IMR 90 P2
66.0	F5	51.42	TBP_1	57.0	IMR 90 P2
66.5	F5	55.59	TBP_1	57.0	IMR 90 P2
67.0	F5	59.66	TBP_1	57.0	IMR 90 P2
67.5	F5	62.93	TBP_1	57.0	IMR 90 P2
68.0	F5	64.2	TBP_1	57.0	IMR 90 P2
68.5	F5	65.42	TBP_1	57.0	IMR 90 P2
69.0	F5	66.67	TBP_1	57.0	IMR 90 P2
69.5	F5	66.61	TBP_1	57.0	IMR 90 P2
70.0	F5	66.47	TBP_1	57.0	IMR 90 P2
70.5	F5	67.5	TBP_1	57.0	IMR 90 P2
71.0	F5	67.66	TBP_1	57.0	IMR 90 P2
71.5	F5	66.75	TBP_1	57.0	IMR 90 P2
72.0	F5	66.8	TBP_1	57.0	IMR 90 P2
72.5	F5	66.59	TBP_1	57.0	IMR 90 P2
73.0	F5	65.09	TBP_1	57.0	IMR 90 P2
73.5	F5	64.13	TBP_1	57.0	IMR 90 P2
74.0	F5	63.68	TBP_1	57.0	IMR 90 P2
74.5	F5	62.25	TBP_1	57.0	IMR 90 P2
75.0	F5	61.01	TBP_1	57.0	IMR 90 P2
75.5	F5	60.88	TBP_1	57.0	IMR 90 P2
76.0	F5	62.53	TBP_1	57.0	IMR 90 P2
76.5	F5	71.37	TBP_1	57.0	IMR 90 P2
77.0	F5	96.01	TBP_1	57.0	IMR 90 P2
77.5	F5	132.66	TBP_1	57.0	IMR 90 P2
78.0	F5	169.8	TBP_1	57.0	IMR 90 P2
78.5	F5	201.54	TBP_1	57.0	IMR 90 P2
79.0	F5	217.41	TBP_1	57.0	IMR 90 P2
79.5	F5	200.26	TBP_1	57.0	IMR 90 P2
80.0	F5	156.56	TBP_1	57.0	IMR 90 P2
80.5	F5	108.55	TBP_1	57.0	IMR 90 P2
81.0	F5	63.94	TBP_1	57.0	IMR 90 P2
81.5	F5	27.82	TBP_1	57.0	IMR 90 P2
82.0	F5	9.7	TBP_1	57.0	IMR 90 P2
82.5	F5	5.82	TBP_1	57.0	IMR 90 P2
83.0	F5	4.96	TBP_1	57.0	IMR 90 P2
83.5	F5	4.45	TBP_1	57.0	IMR 90 P2
84.0	F5	3.98	TBP_1	57.0	IMR 90 P2
84.5	F5	3.01	TBP_1	57.0	IMR 90 P2
85.0	F5	2.36	TBP_1	57.0	IMR 90 P2
85.5	F5	2.2	TBP_1	57.0	IMR 90 P2
86.0	F5	2.03	TBP_1	57.0	IMR 90 P2
86.5	F5	2.35	TBP_1	57.0	IMR 90 P2
87.0	F5	2.87	TBP_1	57.0	IMR 90 P2
87.5	F5	3.15	TBP_1	57.0	IMR 90 P2
88.0	F5	3.09	TBP_1	57.0	IMR 90 P2
88.5	F5	2.75	TBP_1	57.0	IMR 90 P2
89.0	F5	2.18	TBP_1	57.0	IMR 90 P2
89.5	F5	1.47	TBP_1	57.0	IMR 90 P2
90.0	F5	1.28	TBP_1	57.0	IMR 90 P2
90.5	F5	1.74	TBP_1	57.0	IMR 90 P2
91.0	F5	2.23	TBP_1	57.0	IMR 90 P2
91.5	F5	2.59	TBP_1	57.0	IMR 90 P2
92.0	F5	2.99	TBP_1	57.0	IMR 90 P2
92.5	F5	2.78	TBP_1	57.0	IMR 90 P2
93.0	F5	1.99	TBP_1	57.0	IMR 90 P2
93.5	F5	1.33	TBP_1	57.0	IMR 90 P2
94.0	F5	0.87	TBP_1	57.0	IMR 90 P2
94.5	F5	0.42	TBP_1	57.0	IMR 90 P2
95.0	F5	0.07	TBP_1	57.0	IMR 90 P2
55.0	G5	-6.34	TBP_1	55.7	IMR 90 P2
55.5	G5	-13.74	TBP_1	55.7	IMR 90 P2
56.0	G5	-12.68	TBP_1	55.7	IMR 90 P2
56.5	G5	-12.68	TBP_1	55.7	IMR 90 P2
57.0	G5	-12.68	TBP_1	55.7	IMR 90 P2
57.5	G5	-12.86	TBP_1	55.7	IMR 90 P2
58.0	G5	-11.89	TBP_1	55.7	IMR 90 P2
58.5	G5	-9.06	TBP_1	55.7	IMR 90 P2
59.0	G5	-6.42	TBP_1	55.7	IMR 90 P2
59.5	G5	-3.51	TBP_1	55.7	IMR 90 P2
60.0	G5	-0.15	TBP_1	55.7	IMR 90 P2
60.5	G5	3.28	TBP_1	55.7	IMR 90 P2
61.0	G5	6.17	TBP_1	55.7	IMR 90 P2
61.5	G5	9.58	TBP_1	55.7	IMR 90 P2
62.0	G5	12.81	TBP_1	55.7	IMR 90 P2
62.5	G5	14.64	TBP_1	55.7	IMR 90 P2
63.0	G5	17.01	TBP_1	55.7	IMR 90 P2
63.5	G5	20.12	TBP_1	55.7	IMR 90 P2
64.0	G5	22.93	TBP_1	55.7	IMR 90 P2
64.5	G5	26.58	TBP_1	55.7	IMR 90 P2
65.0	G5	31.97	TBP_1	55.7	IMR 90 P2
65.5	G5	37.7	TBP_1	55.7	IMR 90 P2
66.0	G5	43.63	TBP_1	55.7	IMR 90 P2
66.5	G5	49.64	TBP_1	55.7	IMR 90 P2
67.0	G5	54.43	TBP_1	55.7	IMR 90 P2
67.5	G5	57.81	TBP_1	55.7	IMR 90 P2
68.0	G5	59.46	TBP_1	55.7	IMR 90 P2
68.5	G5	59.36	TBP_1	55.7	IMR 90 P2
69.0	G5	58.64	TBP_1	55.7	IMR 90 P2
69.5	G5	57.77	TBP_1	55.7	IMR 90 P2
70.0	G5	56.86	TBP_1	55.7	IMR 90 P2
70.5	G5	56.4	TBP_1	55.7	IMR 90 P2
71.0	G5	56.07	TBP_1	55.7	IMR 90 P2
71.5	G5	55.46	TBP_1	55.7	IMR 90 P2
72.0	G5	55.4	TBP_1	55.7	IMR 90 P2
72.5	G5	54.71	TBP_1	55.7	IMR 90 P2
73.0	G5	53.59	TBP_1	55.7	IMR 90 P2
73.5	G5	53.24	TBP_1	55.7	IMR 90 P2
74.0	G5	52.87	TBP_1	55.7	IMR 90 P2
74.5	G5	51.7	TBP_1	55.7	IMR 90 P2
75.0	G5	51.17	TBP_1	55.7	IMR 90 P2
75.5	G5	51.54	TBP_1	55.7	IMR 90 P2
76.0	G5	53.14	TBP_1	55.7	IMR 90 P2
76.5	G5	61.16	TBP_1	55.7	IMR 90 P2
77.0	G5	82.15	TBP_1	55.7	IMR 90 P2
77.5	G5	112.9	TBP_1	55.7	IMR 90 P2
78.0	G5	144.13	TBP_1	55.7	IMR 90 P2
78.5	G5	170.48	TBP_1	55.7	IMR 90 P2
79.0	G5	182.62	TBP_1	55.7	IMR 90 P2
79.5	G5	167.45	TBP_1	55.7	IMR 90 P2
80.0	G5	130.79	TBP_1	55.7	IMR 90 P2
80.5	G5	90.08	TBP_1	55.7	IMR 90 P2
81.0	G5	52.73	TBP_1	55.7	IMR 90 P2
81.5	G5	23.13	TBP_1	55.7	IMR 90 P2
82.0	G5	7.77	TBP_1	55.7	IMR 90 P2
82.5	G5	4.19	TBP_1	55.7	IMR 90 P2
83.0	G5	3.6	TBP_1	55.7	IMR 90 P2
83.5	G5	2.8	TBP_1	55.7	IMR 90 P2
84.0	G5	2.73	TBP_1	55.7	IMR 90 P2
84.5	G5	2.94	TBP_1	55.7	IMR 90 P2
85.0	G5	2.77	TBP_1	55.7	IMR 90 P2
85.5	G5	2.97	TBP_1	55.7	IMR 90 P2
86.0	G5	3.07	TBP_1	55.7	IMR 90 P2
86.5	G5	2.61	TBP_1	55.7	IMR 90 P2
87.0	G5	2.65	TBP_1	55.7	IMR 90 P2
87.5	G5	2.58	TBP_1	55.7	IMR 90 P2
88.0	G5	2.1	TBP_1	55.7	IMR 90 P2
88.5	G5	2.41	TBP_1	55.7	IMR 90 P2
89.0	G5	2.4	TBP_1	55.7	IMR 90 P2
89.5	G5	1.68	TBP_1	55.7	IMR 90 P2
90.0	G5	1.49	TBP_1	55.7	IMR 90 P2
90.5	G5	1.43	TBP_1	55.7	IMR 90 P2
91.0	G5	0.85	TBP_1	55.7	IMR 90 P2
91.5	G5	0.98	TBP_1	55.7	IMR 90 P2
92.0	G5	1.55	TBP_1	55.7	IMR 90 P2
92.5	G5	2.19	TBP_1	55.7	IMR 90 P2
93.0	G5	2.72	TBP_1	55.7	IMR 90 P2
93.5	G5	3.09	TBP_1	55.7	IMR 90 P2
94.0	G5	3.58	TBP_1	55.7	IMR 90 P2
94.5	G5	3.87	TBP_1	55.7	IMR 90 P2
95.0	G5	1.74	TBP_1	55.7	IMR 90 P2
55.0	H5	-6.13	TBP_1	55.0	IMR 90 P2
55.5	H5	-13.28	TBP_1	55.0	IMR 90 P2
56.0	H5	-12.26	TBP_1	55.0	IMR 90 P2
56.5	H5	-12.26	TBP_1	55.0	IMR 90 P2
57.0	H5	-12.26	TBP_1	55.0	IMR 90 P2
57.5	H5	-12.52	TBP_1	55.0	IMR 90 P2
58.0	H5	-11.01	TBP_1	55.0	IMR 90 P2
58.5	H5	-7.57	TBP_1	55.0	IMR 90 P2
59.0	H5	-4.33	TBP_1	55.0	IMR 90 P2
59.5	H5	-0.82	TBP_1	55.0	IMR 90 P2
60.0	H5	2.87	TBP_1	55.0	IMR 90 P2
60.5	H5	6.12	TBP_1	55.0	IMR 90 P2
61.0	H5	8.95	TBP_1	55.0	IMR 90 P2
61.5	H5	11.88	TBP_1	55.0	IMR 90 P2
62.0	H5	14.65	TBP_1	55.0	IMR 90 P2
62.5	H5	16.72	TBP_1	55.0	IMR 90 P2
63.0	H5	19.02	TBP_1	55.0	IMR 90 P2
63.5	H5	21.97	TBP_1	55.0	IMR 90 P2
64.0	H5	24.61	TBP_1	55.0	IMR 90 P2
64.5	H5	26.81	TBP_1	55.0	IMR 90 P2
65.0	H5	29.97	TBP_1	55.0	IMR 90 P2
65.5	H5	34.05	TBP_1	55.0	IMR 90 P2
66.0	H5	37.53	TBP_1	55.0	IMR 90 P2
66.5	H5	41.37	TBP_1	55.0	IMR 90 P2
67.0	H5	46.17	TBP_1	55.0	IMR 90 P2
67.5	H5	49.96	TBP_1	55.0	IMR 90 P2
68.0	H5	52.16	TBP_1	55.0	IMR 90 P2
68.5	H5	53.74	TBP_1	55.0	IMR 90 P2
69.0	H5	54.25	TBP_1	55.0	IMR 90 P2
69.5	H5	53.55	TBP_1	55.0	IMR 90 P2
70.0	H5	52.75	TBP_1	55.0	IMR 90 P2
70.5	H5	51.6	TBP_1	55.0	IMR 90 P2
71.0	H5	50.88	TBP_1	55.0	IMR 90 P2
71.5	H5	50.55	TBP_1	55.0	IMR 90 P2
72.0	H5	49.58	TBP_1	55.0	IMR 90 P2
72.5	H5	48.36	TBP_1	55.0	IMR 90 P2
73.0	H5	47.97	TBP_1	55.0	IMR 90 P2
73.5	H5	47.2	TBP_1	55.0	IMR 90 P2
74.0	H5	45.94	TBP_1	55.0	IMR 90 P2
74.5	H5	45.89	TBP_1	55.0	IMR 90 P2
75.0	H5	46.01	TBP_1	55.0	IMR 90 P2
75.5	H5	45.95	TBP_1	55.0	IMR 90 P2
76.0	H5	47.31	TBP_1	55.0	IMR 90 P2
76.5	H5	53.61	TBP_1	55.0	IMR 90 P2
77.0	H5	70.39	TBP_1	55.0	IMR 90 P2
77.5	H5	97.18	TBP_1	55.0	IMR 90 P2
78.0	H5	125.45	TBP_1	55.0	IMR 90 P2
78.5	H5	149.47	TBP_1	55.0	IMR 90 P2
79.0	H5	162.74	TBP_1	55.0	IMR 90 P2
79.5	H5	152.64	TBP_1	55.0	IMR 90 P2
80.0	H5	121.07	TBP_1	55.0	IMR 90 P2
80.5	H5	84.51	TBP_1	55.0	IMR 90 P2
81.0	H5	51.08	TBP_1	55.0	IMR 90 P2
81.5	H5	23.59	TBP_1	55.0	IMR 90 P2
82.0	H5	8.49	TBP_1	55.0	IMR 90 P2
82.5	H5	4.65	TBP_1	55.0	IMR 90 P2
83.0	H5	4.14	TBP_1	55.0	IMR 90 P2
83.5	H5	3.65	TBP_1	55.0	IMR 90 P2
84.0	H5	3.2	TBP_1	55.0	IMR 90 P2
84.5	H5	2.7	TBP_1	55.0	IMR 90 P2
85.0	H5	2.8	TBP_1	55.0	IMR 90 P2
85.5	H5	3.0	TBP_1	55.0	IMR 90 P2
86.0	H5	2.65	TBP_1	55.0	IMR 90 P2
86.5	H5	2.77	TBP_1	55.0	IMR 90 P2
87.0	H5	2.92	TBP_1	55.0	IMR 90 P2
87.5	H5	2.31	TBP_1	55.0	IMR 90 P2
88.0	H5	1.71	TBP_1	55.0	IMR 90 P2
88.5	H5	1.86	TBP_1	55.0	IMR 90 P2
89.0	H5	1.46	TBP_1	55.0	IMR 90 P2
89.5	H5	1.43	TBP_1	55.0	IMR 90 P2
90.0	H5	2.3	TBP_1	55.0	IMR 90 P2
90.5	H5	2.67	TBP_1	55.0	IMR 90 P2
91.0	H5	2.38	TBP_1	55.0	IMR 90 P2
91.5	H5	2.54	TBP_1	55.0	IMR 90 P2
92.0	H5	2.54	TBP_1	55.0	IMR 90 P2
92.5	H5	1.78	TBP_1	55.0	IMR 90 P2
93.0	H5	1.86	TBP_1	55.0	IMR 90 P2
93.5	H5	1.55	TBP_1	55.0	IMR 90 P2
94.0	H5	1.19	TBP_1	55.0	IMR 90 P2
94.5	H5	-0.37	TBP_1	55.0	IMR 90 P2
95.0	H5	-1.03	TBP_1	55.0	IMR 90 P2
55.0	A5	11.35	TBP_1	65.0	IMR 90 P11
55.5	A5	24.6	TBP_1	65.0	IMR 90 P11
56.0	A5	22.71	TBP_1	65.0	IMR 90 P11
56.5	A5	22.71	TBP_1	65.0	IMR 90 P11
57.0	A5	22.71	TBP_1	65.0	IMR 90 P11
57.5	A5	22.68	TBP_1	65.0	IMR 90 P11
58.0	A5	23.0	TBP_1	65.0	IMR 90 P11
58.5	A5	22.44	TBP_1	65.0	IMR 90 P11
59.0	A5	20.9	TBP_1	65.0	IMR 90 P11
59.5	A5	20.04	TBP_1	65.0	IMR 90 P11
60.0	A5	18.92	TBP_1	65.0	IMR 90 P11
60.5	A5	16.82	TBP_1	65.0	IMR 90 P11
61.0	A5	15.1	TBP_1	65.0	IMR 90 P11
61.5	A5	14.49	TBP_1	65.0	IMR 90 P11
62.0	A5	13.51	TBP_1	65.0	IMR 90 P11
62.5	A5	12.6	TBP_1	65.0	IMR 90 P11
63.0	A5	14.22	TBP_1	65.0	IMR 90 P11
63.5	A5	17.83	TBP_1	65.0	IMR 90 P11
64.0	A5	22.63	TBP_1	65.0	IMR 90 P11
64.5	A5	30.53	TBP_1	65.0	IMR 90 P11
65.0	A5	41.79	TBP_1	65.0	IMR 90 P11
65.5	A5	53.08	TBP_1	65.0	IMR 90 P11
66.0	A5	63.79	TBP_1	65.0	IMR 90 P11
66.5	A5	73.8	TBP_1	65.0	IMR 90 P11
67.0	A5	81.39	TBP_1	65.0	IMR 90 P11
67.5	A5	85.69	TBP_1	65.0	IMR 90 P11
68.0	A5	87.84	TBP_1	65.0	IMR 90 P11
68.5	A5	89.23	TBP_1	65.0	IMR 90 P11
69.0	A5	89.55	TBP_1	65.0	IMR 90 P11
69.5	A5	88.97	TBP_1	65.0	IMR 90 P11
70.0	A5	88.83	TBP_1	65.0	IMR 90 P11
70.5	A5	89.04	TBP_1	65.0	IMR 90 P11
71.0	A5	88.59	TBP_1	65.0	IMR 90 P11
71.5	A5	88.12	TBP_1	65.0	IMR 90 P11
72.0	A5	88.14	TBP_1	65.0	IMR 90 P11
72.5	A5	87.87	TBP_1	65.0	IMR 90 P11
73.0	A5	87.43	TBP_1	65.0	IMR 90 P11
73.5	A5	87.54	TBP_1	65.0	IMR 90 P11
74.0	A5	87.75	TBP_1	65.0	IMR 90 P11
74.5	A5	87.37	TBP_1	65.0	IMR 90 P11
75.0	A5	86.95	TBP_1	65.0	IMR 90 P11
75.5	A5	88.18	TBP_1	65.0	IMR 90 P11
76.0	A5	92.01	TBP_1	65.0	IMR 90 P11
76.5	A5	106.34	TBP_1	65.0	IMR 90 P11
77.0	A5	143.8	TBP_1	65.0	IMR 90 P11
77.5	A5	201.07	TBP_1	65.0	IMR 90 P11
78.0	A5	261.28	TBP_1	65.0	IMR 90 P11
78.5	A5	313.95	TBP_1	65.0	IMR 90 P11
79.0	A5	342.56	TBP_1	65.0	IMR 90 P11
79.5	A5	322.63	TBP_1	65.0	IMR 90 P11
80.0	A5	259.75	TBP_1	65.0	IMR 90 P11
80.5	A5	183.73	TBP_1	65.0	IMR 90 P11
81.0	A5	110.92	TBP_1	65.0	IMR 90 P11
81.5	A5	51.36	TBP_1	65.0	IMR 90 P11
82.0	A5	17.76	TBP_1	65.0	IMR 90 P11
82.5	A5	7.3	TBP_1	65.0	IMR 90 P11
83.0	A5	5.41	TBP_1	65.0	IMR 90 P11
83.5	A5	4.47	TBP_1	65.0	IMR 90 P11
84.0	A5	3.64	TBP_1	65.0	IMR 90 P11
84.5	A5	3.24	TBP_1	65.0	IMR 90 P11
85.0	A5	2.7	TBP_1	65.0	IMR 90 P11
85.5	A5	1.81	TBP_1	65.0	IMR 90 P11
86.0	A5	1.55	TBP_1	65.0	IMR 90 P11
86.5	A5	1.67	TBP_1	65.0	IMR 90 P11
87.0	A5	1.11	TBP_1	65.0	IMR 90 P11
87.5	A5	0.88	TBP_1	65.0	IMR 90 P11
88.0	A5	1.37	TBP_1	65.0	IMR 90 P11
88.5	A5	1.75	TBP_1	65.0	IMR 90 P11
89.0	A5	1.91	TBP_1	65.0	IMR 90 P11
89.5	A5	2.05	TBP_1	65.0	IMR 90 P11
90.0	A5	1.82	TBP_1	65.0	IMR 90 P11
90.5	A5	1.47	TBP_1	65.0	IMR 90 P11
91.0	A5	1.51	TBP_1	65.0	IMR 90 P11
91.5	A5	1.74	TBP_1	65.0	IMR 90 P11
92.0	A5	2.1	TBP_1	65.0	IMR 90 P11
92.5	A5	2.71	TBP_1	65.0	IMR 90 P11
93.0	A5	3.02	TBP_1	65.0	IMR 90 P11
93.5	A5	2.82	TBP_1	65.0	IMR 90 P11
94.0	A5	2.77	TBP_1	65.0	IMR 90 P11
94.5	A5	2.64	TBP_1	65.0	IMR 90 P11
95.0	A5	1.07	TBP_1	65.0	IMR 90 P11
55.0	B5	10.69	TBP_1	64.5	IMR 90 P11
55.5	B5	23.17	TBP_1	64.5	IMR 90 P11
56.0	B5	21.39	TBP_1	64.5	IMR 90 P11
56.5	B5	21.39	TBP_1	64.5	IMR 90 P11
57.0	B5	21.39	TBP_1	64.5	IMR 90 P11
57.5	B5	21.43	TBP_1	64.5	IMR 90 P11
58.0	B5	21.17	TBP_1	64.5	IMR 90 P11
58.5	B5	20.38	TBP_1	64.5	IMR 90 P11
59.0	B5	19.52	TBP_1	64.5	IMR 90 P11
59.5	B5	18.4	TBP_1	64.5	IMR 90 P11
60.0	B5	17.07	TBP_1	64.5	IMR 90 P11
60.5	B5	15.94	TBP_1	64.5	IMR 90 P11
61.0	B5	15.63	TBP_1	64.5	IMR 90 P11
61.5	B5	15.46	TBP_1	64.5	IMR 90 P11
62.0	B5	15.74	TBP_1	64.5	IMR 90 P11
62.5	B5	16.88	TBP_1	64.5	IMR 90 P11
63.0	B5	18.79	TBP_1	64.5	IMR 90 P11
63.5	B5	21.79	TBP_1	64.5	IMR 90 P11
64.0	B5	27.1	TBP_1	64.5	IMR 90 P11
64.5	B5	35.13	TBP_1	64.5	IMR 90 P11
65.0	B5	44.68	TBP_1	64.5	IMR 90 P11
65.5	B5	55.52	TBP_1	64.5	IMR 90 P11
66.0	B5	66.66	TBP_1	64.5	IMR 90 P11
66.5	B5	75.91	TBP_1	64.5	IMR 90 P11
67.0	B5	81.91	TBP_1	64.5	IMR 90 P11
67.5	B5	85.86	TBP_1	64.5	IMR 90 P11
68.0	B5	88.34	TBP_1	64.5	IMR 90 P11
68.5	B5	89.2	TBP_1	64.5	IMR 90 P11
69.0	B5	89.45	TBP_1	64.5	IMR 90 P11
69.5	B5	90.02	TBP_1	64.5	IMR 90 P11
70.0	B5	90.53	TBP_1	64.5	IMR 90 P11
70.5	B5	90.36	TBP_1	64.5	IMR 90 P11
71.0	B5	89.86	TBP_1	64.5	IMR 90 P11
71.5	B5	89.42	TBP_1	64.5	IMR 90 P11
72.0	B5	89.41	TBP_1	64.5	IMR 90 P11
72.5	B5	89.24	TBP_1	64.5	IMR 90 P11
73.0	B5	88.77	TBP_1	64.5	IMR 90 P11
73.5	B5	88.77	TBP_1	64.5	IMR 90 P11
74.0	B5	88.99	TBP_1	64.5	IMR 90 P11
74.5	B5	88.41	TBP_1	64.5	IMR 90 P11
75.0	B5	88.01	TBP_1	64.5	IMR 90 P11
75.5	B5	89.27	TBP_1	64.5	IMR 90 P11
76.0	B5	93.52	TBP_1	64.5	IMR 90 P11
76.5	B5	109.1	TBP_1	64.5	IMR 90 P11
77.0	B5	147.56	TBP_1	64.5	IMR 90 P11
77.5	B5	205.05	TBP_1	64.5	IMR 90 P11
78.0	B5	265.35	TBP_1	64.5	IMR 90 P11
78.5	B5	316.86	TBP_1	64.5	IMR 90 P11
79.0	B5	342.02	TBP_1	64.5	IMR 90 P11
79.5	B5	318.7	TBP_1	64.5	IMR 90 P11
80.0	B5	254.07	TBP_1	64.5	IMR 90 P11
80.5	B5	177.31	TBP_1	64.5	IMR 90 P11
81.0	B5	105.1	TBP_1	64.5	IMR 90 P11
81.5	B5	47.53	TBP_1	64.5	IMR 90 P11
82.0	B5	15.83	TBP_1	64.5	IMR 90 P11
82.5	B5	6.15	TBP_1	64.5	IMR 90 P11
83.0	B5	4.41	TBP_1	64.5	IMR 90 P11
83.5	B5	3.76	TBP_1	64.5	IMR 90 P11
84.0	B5	3.25	TBP_1	64.5	IMR 90 P11
84.5	B5	3.01	TBP_1	64.5	IMR 90 P11
85.0	B5	2.78	TBP_1	64.5	IMR 90 P11
85.5	B5	2.56	TBP_1	64.5	IMR 90 P11
86.0	B5	2.31	TBP_1	64.5	IMR 90 P11
86.5	B5	1.79	TBP_1	64.5	IMR 90 P11
87.0	B5	1.06	TBP_1	64.5	IMR 90 P11
87.5	B5	0.75	TBP_1	64.5	IMR 90 P11
88.0	B5	0.59	TBP_1	64.5	IMR 90 P11
88.5	B5	0.67	TBP_1	64.5	IMR 90 P11
89.0	B5	1.4	TBP_1	64.5	IMR 90 P11
89.5	B5	1.81	TBP_1	64.5	IMR 90 P11
90.0	B5	2.0	TBP_1	64.5	IMR 90 P11
90.5	B5	2.47	TBP_1	64.5	IMR 90 P11
91.0	B5	2.44	TBP_1	64.5	IMR 90 P11
91.5	B5	2.09	TBP_1	64.5	IMR 90 P11
92.0	B5	2.37	TBP_1	64.5	IMR 90 P11
92.5	B5	2.32	TBP_1	64.5	IMR 90 P11
93.0	B5	1.87	TBP_1	64.5	IMR 90 P11
93.5	B5	1.11	TBP_1	64.5	IMR 90 P11
94.0	B5	0.64	TBP_1	64.5	IMR 90 P11
94.5	B5	-1.22	TBP_1	64.5	IMR 90 P11
95.0	B5	-1.46	TBP_1	64.5	IMR 90 P11
55.0	C5	8.41	TBP_1	63.3	IMR 90 P11
55.5	C5	18.22	TBP_1	63.3	IMR 90 P11
56.0	C5	16.81	TBP_1	63.3	IMR 90 P11
56.5	C5	16.81	TBP_1	63.3	IMR 90 P11
57.0	C5	16.81	TBP_1	63.3	IMR 90 P11
57.5	C5	16.76	TBP_1	63.3	IMR 90 P11
58.0	C5	17.33	TBP_1	63.3	IMR 90 P11
58.5	C5	16.61	TBP_1	63.3	IMR 90 P11
59.0	C5	15.29	TBP_1	63.3	IMR 90 P11
59.5	C5	14.84	TBP_1	63.3	IMR 90 P11
60.0	C5	13.92	TBP_1	63.3	IMR 90 P11
60.5	C5	12.8	TBP_1	63.3	IMR 90 P11
61.0	C5	13.02	TBP_1	63.3	IMR 90 P11
61.5	C5	13.41	TBP_1	63.3	IMR 90 P11
62.0	C5	14.0	TBP_1	63.3	IMR 90 P11
62.5	C5	15.99	TBP_1	63.3	IMR 90 P11
63.0	C5	18.17	TBP_1	63.3	IMR 90 P11
63.5	C5	21.62	TBP_1	63.3	IMR 90 P11
64.0	C5	27.96	TBP_1	63.3	IMR 90 P11
64.5	C5	36.29	TBP_1	63.3	IMR 90 P11
65.0	C5	45.96	TBP_1	63.3	IMR 90 P11
65.5	C5	56.9	TBP_1	63.3	IMR 90 P11
66.0	C5	67.23	TBP_1	63.3	IMR 90 P11
66.5	C5	75.6	TBP_1	63.3	IMR 90 P11
67.0	C5	81.55	TBP_1	63.3	IMR 90 P11
67.5	C5	85.34	TBP_1	63.3	IMR 90 P11
68.0	C5	87.51	TBP_1	63.3	IMR 90 P11
68.5	C5	89.11	TBP_1	63.3	IMR 90 P11
69.0	C5	89.93	TBP_1	63.3	IMR 90 P11
69.5	C5	90.49	TBP_1	63.3	IMR 90 P11
70.0	C5	91.51	TBP_1	63.3	IMR 90 P11
70.5	C5	92.41	TBP_1	63.3	IMR 90 P11
71.0	C5	92.29	TBP_1	63.3	IMR 90 P11
71.5	C5	92.64	TBP_1	63.3	IMR 90 P11
72.0	C5	93.42	TBP_1	63.3	IMR 90 P11
72.5	C5	92.61	TBP_1	63.3	IMR 90 P11
73.0	C5	91.52	TBP_1	63.3	IMR 90 P11
73.5	C5	91.46	TBP_1	63.3	IMR 90 P11
74.0	C5	90.66	TBP_1	63.3	IMR 90 P11
74.5	C5	89.13	TBP_1	63.3	IMR 90 P11
75.0	C5	89.5	TBP_1	63.3	IMR 90 P11
75.5	C5	91.02	TBP_1	63.3	IMR 90 P11
76.0	C5	94.42	TBP_1	63.3	IMR 90 P11
76.5	C5	110.79	TBP_1	63.3	IMR 90 P11
77.0	C5	151.08	TBP_1	63.3	IMR 90 P11
77.5	C5	208.86	TBP_1	63.3	IMR 90 P11
78.0	C5	269.76	TBP_1	63.3	IMR 90 P11
78.5	C5	322.91	TBP_1	63.3	IMR 90 P11
79.0	C5	347.52	TBP_1	63.3	IMR 90 P11
79.5	C5	322.34	TBP_1	63.3	IMR 90 P11
80.0	C5	256.85	TBP_1	63.3	IMR 90 P11
80.5	C5	179.29	TBP_1	63.3	IMR 90 P11
81.0	C5	105.72	TBP_1	63.3	IMR 90 P11
81.5	C5	47.49	TBP_1	63.3	IMR 90 P11
82.0	C5	15.87	TBP_1	63.3	IMR 90 P11
82.5	C5	6.05	TBP_1	63.3	IMR 90 P11
83.0	C5	3.86	TBP_1	63.3	IMR 90 P11
83.5	C5	3.06	TBP_1	63.3	IMR 90 P11
84.0	C5	3.0	TBP_1	63.3	IMR 90 P11
84.5	C5	2.2	TBP_1	63.3	IMR 90 P11
85.0	C5	1.42	TBP_1	63.3	IMR 90 P11
85.5	C5	1.59	TBP_1	63.3	IMR 90 P11
86.0	C5	1.76	TBP_1	63.3	IMR 90 P11
86.5	C5	1.59	TBP_1	63.3	IMR 90 P11
87.0	C5	2.12	TBP_1	63.3	IMR 90 P11
87.5	C5	2.87	TBP_1	63.3	IMR 90 P11
88.0	C5	2.86	TBP_1	63.3	IMR 90 P11
88.5	C5	2.67	TBP_1	63.3	IMR 90 P11
89.0	C5	2.61	TBP_1	63.3	IMR 90 P11
89.5	C5	2.21	TBP_1	63.3	IMR 90 P11
90.0	C5	1.98	TBP_1	63.3	IMR 90 P11
90.5	C5	2.14	TBP_1	63.3	IMR 90 P11
91.0	C5	2.05	TBP_1	63.3	IMR 90 P11
91.5	C5	1.99	TBP_1	63.3	IMR 90 P11
92.0	C5	1.89	TBP_1	63.3	IMR 90 P11
92.5	C5	1.45	TBP_1	63.3	IMR 90 P11
93.0	C5	0.87	TBP_1	63.3	IMR 90 P11
93.5	C5	0.99	TBP_1	63.3	IMR 90 P11
94.0	C5	0.88	TBP_1	63.3	IMR 90 P11
94.5	C5	1.8	TBP_1	63.3	IMR 90 P11
95.0	C5	1.39	TBP_1	63.3	IMR 90 P11
55.0	D5	5.04	TBP_1	61.4	IMR 90 P11
55.5	D5	10.91	TBP_1	61.4	IMR 90 P11
56.0	D5	10.07	TBP_1	61.4	IMR 90 P11
56.5	D5	10.07	TBP_1	61.4	IMR 90 P11
57.0	D5	10.07	TBP_1	61.4	IMR 90 P11
57.5	D5	10.09	TBP_1	61.4	IMR 90 P11
58.0	D5	9.94	TBP_1	61.4	IMR 90 P11
58.5	D5	10.11	TBP_1	61.4	IMR 90 P11
59.0	D5	10.12	TBP_1	61.4	IMR 90 P11
59.5	D5	9.56	TBP_1	61.4	IMR 90 P11
60.0	D5	9.14	TBP_1	61.4	IMR 90 P11
60.5	D5	9.49	TBP_1	61.4	IMR 90 P11
61.0	D5	10.1	TBP_1	61.4	IMR 90 P11
61.5	D5	10.5	TBP_1	61.4	IMR 90 P11
62.0	D5	11.95	TBP_1	61.4	IMR 90 P11
62.5	D5	13.95	TBP_1	61.4	IMR 90 P11
63.0	D5	16.64	TBP_1	61.4	IMR 90 P11
63.5	D5	20.79	TBP_1	61.4	IMR 90 P11
64.0	D5	26.21	TBP_1	61.4	IMR 90 P11
64.5	D5	32.71	TBP_1	61.4	IMR 90 P11
65.0	D5	40.97	TBP_1	61.4	IMR 90 P11
65.5	D5	50.36	TBP_1	61.4	IMR 90 P11
66.0	D5	59.31	TBP_1	61.4	IMR 90 P11
66.5	D5	67.76	TBP_1	61.4	IMR 90 P11
67.0	D5	74.56	TBP_1	61.4	IMR 90 P11
67.5	D5	78.44	TBP_1	61.4	IMR 90 P11
68.0	D5	80.31	TBP_1	61.4	IMR 90 P11
68.5	D5	81.74	TBP_1	61.4	IMR 90 P11
69.0	D5	82.15	TBP_1	61.4	IMR 90 P11
69.5	D5	81.86	TBP_1	61.4	IMR 90 P11
70.0	D5	82.46	TBP_1	61.4	IMR 90 P11
70.5	D5	83.32	TBP_1	61.4	IMR 90 P11
71.0	D5	83.04	TBP_1	61.4	IMR 90 P11
71.5	D5	82.54	TBP_1	61.4	IMR 90 P11
72.0	D5	82.92	TBP_1	61.4	IMR 90 P11
72.5	D5	82.65	TBP_1	61.4	IMR 90 P11
73.0	D5	81.72	TBP_1	61.4	IMR 90 P11
73.5	D5	81.22	TBP_1	61.4	IMR 90 P11
74.0	D5	80.92	TBP_1	61.4	IMR 90 P11
74.5	D5	80.01	TBP_1	61.4	IMR 90 P11
75.0	D5	79.43	TBP_1	61.4	IMR 90 P11
75.5	D5	80.04	TBP_1	61.4	IMR 90 P11
76.0	D5	83.65	TBP_1	61.4	IMR 90 P11
76.5	D5	99.21	TBP_1	61.4	IMR 90 P11
77.0	D5	136.19	TBP_1	61.4	IMR 90 P11
77.5	D5	188.11	TBP_1	61.4	IMR 90 P11
78.0	D5	240.61	TBP_1	61.4	IMR 90 P11
78.5	D5	284.61	TBP_1	61.4	IMR 90 P11
79.0	D5	302.09	TBP_1	61.4	IMR 90 P11
79.5	D5	274.45	TBP_1	61.4	IMR 90 P11
80.0	D5	213.93	TBP_1	61.4	IMR 90 P11
80.5	D5	146.58	TBP_1	61.4	IMR 90 P11
81.0	D5	83.98	TBP_1	61.4	IMR 90 P11
81.5	D5	35.69	TBP_1	61.4	IMR 90 P11
82.0	D5	11.08	TBP_1	61.4	IMR 90 P11
82.5	D5	4.25	TBP_1	61.4	IMR 90 P11
83.0	D5	2.98	TBP_1	61.4	IMR 90 P11
83.5	D5	2.71	TBP_1	61.4	IMR 90 P11
84.0	D5	2.56	TBP_1	61.4	IMR 90 P11
84.5	D5	2.62	TBP_1	61.4	IMR 90 P11
85.0	D5	2.65	TBP_1	61.4	IMR 90 P11
85.5	D5	2.38	TBP_1	61.4	IMR 90 P11
86.0	D5	2.11	TBP_1	61.4	IMR 90 P11
86.5	D5	2.17	TBP_1	61.4	IMR 90 P11
87.0	D5	2.21	TBP_1	61.4	IMR 90 P11
87.5	D5	2.59	TBP_1	61.4	IMR 90 P11
88.0	D5	3.03	TBP_1	61.4	IMR 90 P11
88.5	D5	2.62	TBP_1	61.4	IMR 90 P11
89.0	D5	2.13	TBP_1	61.4	IMR 90 P11
89.5	D5	1.8	TBP_1	61.4	IMR 90 P11
90.0	D5	1.09	TBP_1	61.4	IMR 90 P11
90.5	D5	0.85	TBP_1	61.4	IMR 90 P11
91.0	D5	1.64	TBP_1	61.4	IMR 90 P11
91.5	D5	1.96	TBP_1	61.4	IMR 90 P11
92.0	D5	2.32	TBP_1	61.4	IMR 90 P11
92.5	D5	2.94	TBP_1	61.4	IMR 90 P11
93.0	D5	2.63	TBP_1	61.4	IMR 90 P11
93.5	D5	1.59	TBP_1	61.4	IMR 90 P11
94.0	D5	1.32	TBP_1	61.4	IMR 90 P11
94.5	D5	0.1	TBP_1	61.4	IMR 90 P11
95.0	D5	-0.65	TBP_1	61.4	IMR 90 P11
55.0	E5	-0.01	TBP_1	59.0	IMR 90 P11
55.5	E5	-0.03	TBP_1	59.0	IMR 90 P11
56.0	E5	-0.03	TBP_1	59.0	IMR 90 P11
56.5	E5	-0.03	TBP_1	59.0	IMR 90 P11
57.0	E5	-0.03	TBP_1	59.0	IMR 90 P11
57.5	E5	-0.07	TBP_1	59.0	IMR 90 P11
58.0	E5	0.17	TBP_1	59.0	IMR 90 P11
58.5	E5	0.71	TBP_1	59.0	IMR 90 P11
59.0	E5	1.11	TBP_1	59.0	IMR 90 P11
59.5	E5	1.4	TBP_1	59.0	IMR 90 P11
60.0	E5	1.85	TBP_1	59.0	IMR 90 P11
60.5	E5	2.74	TBP_1	59.0	IMR 90 P11
61.0	E5	3.95	TBP_1	59.0	IMR 90 P11
61.5	E5	5.79	TBP_1	59.0	IMR 90 P11
62.0	E5	8.92	TBP_1	59.0	IMR 90 P11
62.5	E5	12.4	TBP_1	59.0	IMR 90 P11
63.0	E5	15.87	TBP_1	59.0	IMR 90 P11
63.5	E5	20.08	TBP_1	59.0	IMR 90 P11
64.0	E5	25.18	TBP_1	59.0	IMR 90 P11
64.5	E5	30.48	TBP_1	59.0	IMR 90 P11
65.0	E5	37.16	TBP_1	59.0	IMR 90 P11
65.5	E5	45.59	TBP_1	59.0	IMR 90 P11
66.0	E5	54.24	TBP_1	59.0	IMR 90 P11
66.5	E5	62.01	TBP_1	59.0	IMR 90 P11
67.0	E5	68.17	TBP_1	59.0	IMR 90 P11
67.5	E5	72.16	TBP_1	59.0	IMR 90 P11
68.0	E5	73.51	TBP_1	59.0	IMR 90 P11
68.5	E5	73.36	TBP_1	59.0	IMR 90 P11
69.0	E5	72.63	TBP_1	59.0	IMR 90 P11
69.5	E5	72.23	TBP_1	59.0	IMR 90 P11
70.0	E5	71.97	TBP_1	59.0	IMR 90 P11
70.5	E5	72.0	TBP_1	59.0	IMR 90 P11
71.0	E5	72.3	TBP_1	59.0	IMR 90 P11
71.5	E5	72.36	TBP_1	59.0	IMR 90 P11
72.0	E5	72.24	TBP_1	59.0	IMR 90 P11
72.5	E5	72.01	TBP_1	59.0	IMR 90 P11
73.0	E5	71.67	TBP_1	59.0	IMR 90 P11
73.5	E5	70.96	TBP_1	59.0	IMR 90 P11
74.0	E5	70.42	TBP_1	59.0	IMR 90 P11
74.5	E5	69.71	TBP_1	59.0	IMR 90 P11
75.0	E5	69.14	TBP_1	59.0	IMR 90 P11
75.5	E5	69.26	TBP_1	59.0	IMR 90 P11
76.0	E5	71.6	TBP_1	59.0	IMR 90 P11
76.5	E5	82.81	TBP_1	59.0	IMR 90 P11
77.0	E5	111.49	TBP_1	59.0	IMR 90 P11
77.5	E5	153.4	TBP_1	59.0	IMR 90 P11
78.0	E5	196.24	TBP_1	59.0	IMR 90 P11
78.5	E5	233.07	TBP_1	59.0	IMR 90 P11
79.0	E5	249.95	TBP_1	59.0	IMR 90 P11
79.5	E5	229.24	TBP_1	59.0	IMR 90 P11
80.0	E5	179.3	TBP_1	59.0	IMR 90 P11
80.5	E5	123.88	TBP_1	59.0	IMR 90 P11
81.0	E5	72.21	TBP_1	59.0	IMR 90 P11
81.5	E5	31.38	TBP_1	59.0	IMR 90 P11
82.0	E5	10.74	TBP_1	59.0	IMR 90 P11
82.5	E5	5.76	TBP_1	59.0	IMR 90 P11
83.0	E5	4.59	TBP_1	59.0	IMR 90 P11
83.5	E5	3.8	TBP_1	59.0	IMR 90 P11
84.0	E5	3.59	TBP_1	59.0	IMR 90 P11
84.5	E5	3.29	TBP_1	59.0	IMR 90 P11
85.0	E5	2.98	TBP_1	59.0	IMR 90 P11
85.5	E5	2.71	TBP_1	59.0	IMR 90 P11
86.0	E5	2.45	TBP_1	59.0	IMR 90 P11
86.5	E5	1.86	TBP_1	59.0	IMR 90 P11
87.0	E5	1.49	TBP_1	59.0	IMR 90 P11
87.5	E5	1.55	TBP_1	59.0	IMR 90 P11
88.0	E5	2.15	TBP_1	59.0	IMR 90 P11
88.5	E5	2.36	TBP_1	59.0	IMR 90 P11
89.0	E5	2.34	TBP_1	59.0	IMR 90 P11
89.5	E5	2.58	TBP_1	59.0	IMR 90 P11
90.0	E5	2.67	TBP_1	59.0	IMR 90 P11
90.5	E5	2.27	TBP_1	59.0	IMR 90 P11
91.0	E5	2.31	TBP_1	59.0	IMR 90 P11
91.5	E5	2.61	TBP_1	59.0	IMR 90 P11
92.0	E5	2.29	TBP_1	59.0	IMR 90 P11
92.5	E5	1.99	TBP_1	59.0	IMR 90 P11
93.0	E5	1.81	TBP_1	59.0	IMR 90 P11
93.5	E5	1.36	TBP_1	59.0	IMR 90 P11
94.0	E5	1.01	TBP_1	59.0	IMR 90 P11
94.5	E5	0.74	TBP_1	59.0	IMR 90 P11
95.0	E5	0.11	TBP_1	59.0	IMR 90 P11
55.0	F5	-4.02	TBP_1	57.0	IMR 90 P11
55.5	F5	-8.7	TBP_1	57.0	IMR 90 P11
56.0	F5	-8.03	TBP_1	57.0	IMR 90 P11
56.5	F5	-8.03	TBP_1	57.0	IMR 90 P11
57.0	F5	-8.03	TBP_1	57.0	IMR 90 P11
57.5	F5	-8.22	TBP_1	57.0	IMR 90 P11
58.0	F5	-7.09	TBP_1	57.0	IMR 90 P11
58.5	F5	-4.44	TBP_1	57.0	IMR 90 P11
59.0	F5	-2.38	TBP_1	57.0	IMR 90 P11
59.5	F5	-1.22	TBP_1	57.0	IMR 90 P11
60.0	F5	0.62	TBP_1	57.0	IMR 90 P11
60.5	F5	2.92	TBP_1	57.0	IMR 90 P11
61.0	F5	4.79	TBP_1	57.0	IMR 90 P11
61.5	F5	6.99	TBP_1	57.0	IMR 90 P11
62.0	F5	9.8	TBP_1	57.0	IMR 90 P11
62.5	F5	12.37	TBP_1	57.0	IMR 90 P11
63.0	F5	14.78	TBP_1	57.0	IMR 90 P11
63.5	F5	17.84	TBP_1	57.0	IMR 90 P11
64.0	F5	21.88	TBP_1	57.0	IMR 90 P11
64.5	F5	26.86	TBP_1	57.0	IMR 90 P11
65.0	F5	32.53	TBP_1	57.0	IMR 90 P11
65.5	F5	39.78	TBP_1	57.0	IMR 90 P11
66.0	F5	47.71	TBP_1	57.0	IMR 90 P11
66.5	F5	54.58	TBP_1	57.0	IMR 90 P11
67.0	F5	59.82	TBP_1	57.0	IMR 90 P11
67.5	F5	64.16	TBP_1	57.0	IMR 90 P11
68.0	F5	66.51	TBP_1	57.0	IMR 90 P11
68.5	F5	66.47	TBP_1	57.0	IMR 90 P11
69.0	F5	65.91	TBP_1	57.0	IMR 90 P11
69.5	F5	65.55	TBP_1	57.0	IMR 90 P11
70.0	F5	64.61	TBP_1	57.0	IMR 90 P11
70.5	F5	63.24	TBP_1	57.0	IMR 90 P11
71.0	F5	62.81	TBP_1	57.0	IMR 90 P11
71.5	F5	62.82	TBP_1	57.0	IMR 90 P11
72.0	F5	62.43	TBP_1	57.0	IMR 90 P11
72.5	F5	62.27	TBP_1	57.0	IMR 90 P11
73.0	F5	62.85	TBP_1	57.0	IMR 90 P11
73.5	F5	63.07	TBP_1	57.0	IMR 90 P11
74.0	F5	62.54	TBP_1	57.0	IMR 90 P11
74.5	F5	62.19	TBP_1	57.0	IMR 90 P11
75.0	F5	61.85	TBP_1	57.0	IMR 90 P11
75.5	F5	61.29	TBP_1	57.0	IMR 90 P11
76.0	F5	62.4	TBP_1	57.0	IMR 90 P11
76.5	F5	71.03	TBP_1	57.0	IMR 90 P11
77.0	F5	94.9	TBP_1	57.0	IMR 90 P11
77.5	F5	131.56	TBP_1	57.0	IMR 90 P11
78.0	F5	170.26	TBP_1	57.0	IMR 90 P11
78.5	F5	203.77	TBP_1	57.0	IMR 90 P11
79.0	F5	221.05	TBP_1	57.0	IMR 90 P11
79.5	F5	205.89	TBP_1	57.0	IMR 90 P11
80.0	F5	163.07	TBP_1	57.0	IMR 90 P11
80.5	F5	113.7	TBP_1	57.0	IMR 90 P11
81.0	F5	67.59	TBP_1	57.0	IMR 90 P11
81.5	F5	30.61	TBP_1	57.0	IMR 90 P11
82.0	F5	11.01	TBP_1	57.0	IMR 90 P11
82.5	F5	5.49	TBP_1	57.0	IMR 90 P11
83.0	F5	4.2	TBP_1	57.0	IMR 90 P11
83.5	F5	3.65	TBP_1	57.0	IMR 90 P11
84.0	F5	2.92	TBP_1	57.0	IMR 90 P11
84.5	F5	1.72	TBP_1	57.0	IMR 90 P11
85.0	F5	1.6	TBP_1	57.0	IMR 90 P11
85.5	F5	1.91	TBP_1	57.0	IMR 90 P11
86.0	F5	1.95	TBP_1	57.0	IMR 90 P11
86.5	F5	2.18	TBP_1	57.0	IMR 90 P11
87.0	F5	2.69	TBP_1	57.0	IMR 90 P11
87.5	F5	2.97	TBP_1	57.0	IMR 90 P11
88.0	F5	2.52	TBP_1	57.0	IMR 90 P11
88.5	F5	2.07	TBP_1	57.0	IMR 90 P11
89.0	F5	1.88	TBP_1	57.0	IMR 90 P11
89.5	F5	1.86	TBP_1	57.0	IMR 90 P11
90.0	F5	1.59	TBP_1	57.0	IMR 90 P11
90.5	F5	1.98	TBP_1	57.0	IMR 90 P11
91.0	F5	2.32	TBP_1	57.0	IMR 90 P11
91.5	F5	1.93	TBP_1	57.0	IMR 90 P11
92.0	F5	1.74	TBP_1	57.0	IMR 90 P11
92.5	F5	1.89	TBP_1	57.0	IMR 90 P11
93.0	F5	1.78	TBP_1	57.0	IMR 90 P11
93.5	F5	0.69	TBP_1	57.0	IMR 90 P11
94.0	F5	0.8	TBP_1	57.0	IMR 90 P11
94.5	F5	-1.3	TBP_1	57.0	IMR 90 P11
95.0	F5	-1.86	TBP_1	57.0	IMR 90 P11
55.0	G5	-6.14	TBP_1	55.7	IMR 90 P11
55.5	G5	-13.3	TBP_1	55.7	IMR 90 P11
56.0	G5	-12.28	TBP_1	55.7	IMR 90 P11
56.5	G5	-12.28	TBP_1	55.7	IMR 90 P11
57.0	G5	-12.28	TBP_1	55.7	IMR 90 P11
57.5	G5	-12.54	TBP_1	55.7	IMR 90 P11
58.0	G5	-10.91	TBP_1	55.7	IMR 90 P11
58.5	G5	-8.01	TBP_1	55.7	IMR 90 P11
59.0	G5	-5.26	TBP_1	55.7	IMR 90 P11
59.5	G5	-2.27	TBP_1	55.7	IMR 90 P11
60.0	G5	0.72	TBP_1	55.7	IMR 90 P11
60.5	G5	3.85	TBP_1	55.7	IMR 90 P11
61.0	G5	6.97	TBP_1	55.7	IMR 90 P11
61.5	G5	9.65	TBP_1	55.7	IMR 90 P11
62.0	G5	11.92	TBP_1	55.7	IMR 90 P11
62.5	G5	14.99	TBP_1	55.7	IMR 90 P11
63.0	G5	17.77	TBP_1	55.7	IMR 90 P11
63.5	G5	20.2	TBP_1	55.7	IMR 90 P11
64.0	G5	23.77	TBP_1	55.7	IMR 90 P11
64.5	G5	28.31	TBP_1	55.7	IMR 90 P11
65.0	G5	32.68	TBP_1	55.7	IMR 90 P11
65.5	G5	38.28	TBP_1	55.7	IMR 90 P11
66.0	G5	44.68	TBP_1	55.7	IMR 90 P11
66.5	G5	50.32	TBP_1	55.7	IMR 90 P11
67.0	G5	55.31	TBP_1	55.7	IMR 90 P11
67.5	G5	59.29	TBP_1	55.7	IMR 90 P11
68.0	G5	61.45	TBP_1	55.7	IMR 90 P11
68.5	G5	62.17	TBP_1	55.7	IMR 90 P11
69.0	G5	61.68	TBP_1	55.7	IMR 90 P11
69.5	G5	60.34	TBP_1	55.7	IMR 90 P11
70.0	G5	59.15	TBP_1	55.7	IMR 90 P11
70.5	G5	57.57	TBP_1	55.7	IMR 90 P11
71.0	G5	55.9	TBP_1	55.7	IMR 90 P11
71.5	G5	55.24	TBP_1	55.7	IMR 90 P11
72.0	G5	55.08	TBP_1	55.7	IMR 90 P11
72.5	G5	54.68	TBP_1	55.7	IMR 90 P11
73.0	G5	55.08	TBP_1	55.7	IMR 90 P11
73.5	G5	56.06	TBP_1	55.7	IMR 90 P11
74.0	G5	56.44	TBP_1	55.7	IMR 90 P11
74.5	G5	56.39	TBP_1	55.7	IMR 90 P11
75.0	G5	56.16	TBP_1	55.7	IMR 90 P11
75.5	G5	55.96	TBP_1	55.7	IMR 90 P11
76.0	G5	56.87	TBP_1	55.7	IMR 90 P11
76.5	G5	63.78	TBP_1	55.7	IMR 90 P11
77.0	G5	84.33	TBP_1	55.7	IMR 90 P11
77.5	G5	116.4	TBP_1	55.7	IMR 90 P11
78.0	G5	150.06	TBP_1	55.7	IMR 90 P11
78.5	G5	179.27	TBP_1	55.7	IMR 90 P11
79.0	G5	194.77	TBP_1	55.7	IMR 90 P11
79.5	G5	181.35	TBP_1	55.7	IMR 90 P11
80.0	G5	143.78	TBP_1	55.7	IMR 90 P11
80.5	G5	100.67	TBP_1	55.7	IMR 90 P11
81.0	G5	59.99	TBP_1	55.7	IMR 90 P11
81.5	G5	26.92	TBP_1	55.7	IMR 90 P11
82.0	G5	9.52	TBP_1	55.7	IMR 90 P11
82.5	G5	5.01	TBP_1	55.7	IMR 90 P11
83.0	G5	3.86	TBP_1	55.7	IMR 90 P11
83.5	G5	3.58	TBP_1	55.7	IMR 90 P11
84.0	G5	3.61	TBP_1	55.7	IMR 90 P11
84.5	G5	3.05	TBP_1	55.7	IMR 90 P11
85.0	G5	2.4	TBP_1	55.7	IMR 90 P11
85.5	G5	2.05	TBP_1	55.7	IMR 90 P11
86.0	G5	1.52	TBP_1	55.7	IMR 90 P11
86.5	G5	1.4	TBP_1	55.7	IMR 90 P11
87.0	G5	1.89	TBP_1	55.7	IMR 90 P11
87.5	G5	1.98	TBP_1	55.7	IMR 90 P11
88.0	G5	1.91	TBP_1	55.7	IMR 90 P11
88.5	G5	2.33	TBP_1	55.7	IMR 90 P11
89.0	G5	2.06	TBP_1	55.7	IMR 90 P11
89.5	G5	1.39	TBP_1	55.7	IMR 90 P11
90.0	G5	1.87	TBP_1	55.7	IMR 90 P11
90.5	G5	2.67	TBP_1	55.7	IMR 90 P11
91.0	G5	2.3	TBP_1	55.7	IMR 90 P11
91.5	G5	2.16	TBP_1	55.7	IMR 90 P11
92.0	G5	2.61	TBP_1	55.7	IMR 90 P11
92.5	G5	2.17	TBP_1	55.7	IMR 90 P11
93.0	G5	1.6	TBP_1	55.7	IMR 90 P11
93.5	G5	1.64	TBP_1	55.7	IMR 90 P11
94.0	G5	1.62	TBP_1	55.7	IMR 90 P11
94.5	G5	1.25	TBP_1	55.7	IMR 90 P11
95.0	G5	0.43	TBP_1	55.7	IMR 90 P11
55.0	H5	-5.62	TBP_1	55.0	IMR 90 P11
55.5	H5	-12.18	TBP_1	55.0	IMR 90 P11
56.0	H5	-11.24	TBP_1	55.0	IMR 90 P11
56.5	H5	-11.24	TBP_1	55.0	IMR 90 P11
57.0	H5	-11.24	TBP_1	55.0	IMR 90 P11
57.5	H5	-11.51	TBP_1	55.0	IMR 90 P11
58.0	H5	-9.86	TBP_1	55.0	IMR 90 P11
58.5	H5	-6.5	TBP_1	55.0	IMR 90 P11
59.0	H5	-3.31	TBP_1	55.0	IMR 90 P11
59.5	H5	0.21	TBP_1	55.0	IMR 90 P11
60.0	H5	2.98	TBP_1	55.0	IMR 90 P11
60.5	H5	6.11	TBP_1	55.0	IMR 90 P11
61.0	H5	9.54	TBP_1	55.0	IMR 90 P11
61.5	H5	12.53	TBP_1	55.0	IMR 90 P11
62.0	H5	15.72	TBP_1	55.0	IMR 90 P11
62.5	H5	19.53	TBP_1	55.0	IMR 90 P11
63.0	H5	22.58	TBP_1	55.0	IMR 90 P11
63.5	H5	24.65	TBP_1	55.0	IMR 90 P11
64.0	H5	26.72	TBP_1	55.0	IMR 90 P11
64.5	H5	28.54	TBP_1	55.0	IMR 90 P11
65.0	H5	30.18	TBP_1	55.0	IMR 90 P11
65.5	H5	32.77	TBP_1	55.0	IMR 90 P11
66.0	H5	37.04	TBP_1	55.0	IMR 90 P11
66.5	H5	41.72	TBP_1	55.0	IMR 90 P11
67.0	H5	46.09	TBP_1	55.0	IMR 90 P11
67.5	H5	50.05	TBP_1	55.0	IMR 90 P11
68.0	H5	52.94	TBP_1	55.0	IMR 90 P11
68.5	H5	53.97	TBP_1	55.0	IMR 90 P11
69.0	H5	54.24	TBP_1	55.0	IMR 90 P11
69.5	H5	54.37	TBP_1	55.0	IMR 90 P11
70.0	H5	53.91	TBP_1	55.0	IMR 90 P11
70.5	H5	53.23	TBP_1	55.0	IMR 90 P11
71.0	H5	52.7	TBP_1	55.0	IMR 90 P11
71.5	H5	51.79	TBP_1	55.0	IMR 90 P11
72.0	H5	50.71	TBP_1	55.0	IMR 90 P11
72.5	H5	49.82	TBP_1	55.0	IMR 90 P11
73.0	H5	48.93	TBP_1	55.0	IMR 90 P11
73.5	H5	48.6	TBP_1	55.0	IMR 90 P11
74.0	H5	48.66	TBP_1	55.0	IMR 90 P11
74.5	H5	48.33	TBP_1	55.0	IMR 90 P11
75.0	H5	48.35	TBP_1	55.0	IMR 90 P11
75.5	H5	49.05	TBP_1	55.0	IMR 90 P11
76.0	H5	50.16	TBP_1	55.0	IMR 90 P11
76.5	H5	55.07	TBP_1	55.0	IMR 90 P11
77.0	H5	71.84	TBP_1	55.0	IMR 90 P11
77.5	H5	99.85	TBP_1	55.0	IMR 90 P11
78.0	H5	129.66	TBP_1	55.0	IMR 90 P11
78.5	H5	156.18	TBP_1	55.0	IMR 90 P11
79.0	H5	173.01	TBP_1	55.0	IMR 90 P11
79.5	H5	165.37	TBP_1	55.0	IMR 90 P11
80.0	H5	133.41	TBP_1	55.0	IMR 90 P11
80.5	H5	94.71	TBP_1	55.0	IMR 90 P11
81.0	H5	58.11	TBP_1	55.0	IMR 90 P11
81.5	H5	27.21	TBP_1	55.0	IMR 90 P11
82.0	H5	9.53	TBP_1	55.0	IMR 90 P11
82.5	H5	4.65	TBP_1	55.0	IMR 90 P11
83.0	H5	4.1	TBP_1	55.0	IMR 90 P11
83.5	H5	3.87	TBP_1	55.0	IMR 90 P11
84.0	H5	3.73	TBP_1	55.0	IMR 90 P11
84.5	H5	3.36	TBP_1	55.0	IMR 90 P11
85.0	H5	2.68	TBP_1	55.0	IMR 90 P11
85.5	H5	2.19	TBP_1	55.0	IMR 90 P11
86.0	H5	1.81	TBP_1	55.0	IMR 90 P11
86.5	H5	1.42	TBP_1	55.0	IMR 90 P11
87.0	H5	0.94	TBP_1	55.0	IMR 90 P11
87.5	H5	1.06	TBP_1	55.0	IMR 90 P11
88.0	H5	1.27	TBP_1	55.0	IMR 90 P11
88.5	H5	1.43	TBP_1	55.0	IMR 90 P11
89.0	H5	1.53	TBP_1	55.0	IMR 90 P11
89.5	H5	1.87	TBP_1	55.0	IMR 90 P11
90.0	H5	2.17	TBP_1	55.0	IMR 90 P11
90.5	H5	2.45	TBP_1	55.0	IMR 90 P11
91.0	H5	2.63	TBP_1	55.0	IMR 90 P11
91.5	H5	2.45	TBP_1	55.0	IMR 90 P11
92.0	H5	2.17	TBP_1	55.0	IMR 90 P11
92.5	H5	1.67	TBP_1	55.0	IMR 90 P11
93.0	H5	0.87	TBP_1	55.0	IMR 90 P11
93.5	H5	0.62	TBP_1	55.0	IMR 90 P11
94.0	H5	0.66	TBP_1	55.0	IMR 90 P11
94.5	H5	1.45	TBP_1	55.0	IMR 90 P11
95.0	H5	1.16	TBP_1	55.0	IMR 90 P11
55.0	A5	11.9	TBP_1	65.0	IMR 90 P8
55.5	A5	25.79	TBP_1	65.0	IMR 90 P8
56.0	A5	23.81	TBP_1	65.0	IMR 90 P8
56.5	A5	23.81	TBP_1	65.0	IMR 90 P8
57.0	A5	23.81	TBP_1	65.0	IMR 90 P8
57.5	A5	23.9	TBP_1	65.0	IMR 90 P8
58.0	A5	23.31	TBP_1	65.0	IMR 90 P8
58.5	A5	22.77	TBP_1	65.0	IMR 90 P8
59.0	A5	21.62	TBP_1	65.0	IMR 90 P8
59.5	A5	18.76	TBP_1	65.0	IMR 90 P8
60.0	A5	16.02	TBP_1	65.0	IMR 90 P8
60.5	A5	14.51	TBP_1	65.0	IMR 90 P8
61.0	A5	13.47	TBP_1	65.0	IMR 90 P8
61.5	A5	13.03	TBP_1	65.0	IMR 90 P8
62.0	A5	14.12	TBP_1	65.0	IMR 90 P8
62.5	A5	15.96	TBP_1	65.0	IMR 90 P8
63.0	A5	18.02	TBP_1	65.0	IMR 90 P8
63.5	A5	21.49	TBP_1	65.0	IMR 90 P8
64.0	A5	27.44	TBP_1	65.0	IMR 90 P8
64.5	A5	35.5	TBP_1	65.0	IMR 90 P8
65.0	A5	45.92	TBP_1	65.0	IMR 90 P8
65.5	A5	57.78	TBP_1	65.0	IMR 90 P8
66.0	A5	68.72	TBP_1	65.0	IMR 90 P8
66.5	A5	77.48	TBP_1	65.0	IMR 90 P8
67.0	A5	84.25	TBP_1	65.0	IMR 90 P8
67.5	A5	88.11	TBP_1	65.0	IMR 90 P8
68.0	A5	89.63	TBP_1	65.0	IMR 90 P8
68.5	A5	90.7	TBP_1	65.0	IMR 90 P8
69.0	A5	91.58	TBP_1	65.0	IMR 90 P8
69.5	A5	92.18	TBP_1	65.0	IMR 90 P8
70.0	A5	92.57	TBP_1	65.0	IMR 90 P8
70.5	A5	92.72	TBP_1	65.0	IMR 90 P8
71.0	A5	92.46	TBP_1	65.0	IMR 90 P8
71.5	A5	92.0	TBP_1	65.0	IMR 90 P8
72.0	A5	90.86	TBP_1	65.0	IMR 90 P8
72.5	A5	90.2	TBP_1	65.0	IMR 90 P8
73.0	A5	90.41	TBP_1	65.0	IMR 90 P8
73.5	A5	90.16	TBP_1	65.0	IMR 90 P8
74.0	A5	89.95	TBP_1	65.0	IMR 90 P8
74.5	A5	89.75	TBP_1	65.0	IMR 90 P8
75.0	A5	89.16	TBP_1	65.0	IMR 90 P8
75.5	A5	88.92	TBP_1	65.0	IMR 90 P8
76.0	A5	92.11	TBP_1	65.0	IMR 90 P8
76.5	A5	105.8	TBP_1	65.0	IMR 90 P8
77.0	A5	142.74	TBP_1	65.0	IMR 90 P8
77.5	A5	200.73	TBP_1	65.0	IMR 90 P8
78.0	A5	262.99	TBP_1	65.0	IMR 90 P8
78.5	A5	317.2	TBP_1	65.0	IMR 90 P8
79.0	A5	346.73	TBP_1	65.0	IMR 90 P8
79.5	A5	327.63	TBP_1	65.0	IMR 90 P8
80.0	A5	263.85	TBP_1	65.0	IMR 90 P8
80.5	A5	185.65	TBP_1	65.0	IMR 90 P8
81.0	A5	111.37	TBP_1	65.0	IMR 90 P8
81.5	A5	51.33	TBP_1	65.0	IMR 90 P8
82.0	A5	16.96	TBP_1	65.0	IMR 90 P8
82.5	A5	6.34	TBP_1	65.0	IMR 90 P8
83.0	A5	5.05	TBP_1	65.0	IMR 90 P8
83.5	A5	4.75	TBP_1	65.0	IMR 90 P8
84.0	A5	4.58	TBP_1	65.0	IMR 90 P8
84.5	A5	4.77	TBP_1	65.0	IMR 90 P8
85.0	A5	4.21	TBP_1	65.0	IMR 90 P8
85.5	A5	3.49	TBP_1	65.0	IMR 90 P8
86.0	A5	3.34	TBP_1	65.0	IMR 90 P8
86.5	A5	2.81	TBP_1	65.0	IMR 90 P8
87.0	A5	1.77	TBP_1	65.0	IMR 90 P8
87.5	A5	1.98	TBP_1	65.0	IMR 90 P8
88.0	A5	2.67	TBP_1	65.0	IMR 90 P8
88.5	A5	2.82	TBP_1	65.0	IMR 90 P8
89.0	A5	2.88	TBP_1	65.0	IMR 90 P8
89.5	A5	3.01	TBP_1	65.0	IMR 90 P8
90.0	A5	2.61	TBP_1	65.0	IMR 90 P8
90.5	A5	1.73	TBP_1	65.0	IMR 90 P8
91.0	A5	1.24	TBP_1	65.0	IMR 90 P8
91.5	A5	1.41	TBP_1	65.0	IMR 90 P8
92.0	A5	1.98	TBP_1	65.0	IMR 90 P8
92.5	A5	2.35	TBP_1	65.0	IMR 90 P8
93.0	A5	3.03	TBP_1	65.0	IMR 90 P8
93.5	A5	2.8	TBP_1	65.0	IMR 90 P8
94.0	A5	2.44	TBP_1	65.0	IMR 90 P8
94.5	A5	0.78	TBP_1	65.0	IMR 90 P8
95.0	A5	-0.6	TBP_1	65.0	IMR 90 P8
55.0	B5	10.64	TBP_1	64.5	IMR 90 P8
55.5	B5	23.05	TBP_1	64.5	IMR 90 P8
56.0	B5	21.28	TBP_1	64.5	IMR 90 P8
56.5	B5	21.28	TBP_1	64.5	IMR 90 P8
57.0	B5	21.28	TBP_1	64.5	IMR 90 P8
57.5	B5	21.32	TBP_1	64.5	IMR 90 P8
58.0	B5	21.0	TBP_1	64.5	IMR 90 P8
58.5	B5	20.56	TBP_1	64.5	IMR 90 P8
59.0	B5	20.1	TBP_1	64.5	IMR 90 P8
59.5	B5	19.23	TBP_1	64.5	IMR 90 P8
60.0	B5	18.9	TBP_1	64.5	IMR 90 P8
60.5	B5	19.1	TBP_1	64.5	IMR 90 P8
61.0	B5	19.1	TBP_1	64.5	IMR 90 P8
61.5	B5	18.83	TBP_1	64.5	IMR 90 P8
62.0	B5	18.67	TBP_1	64.5	IMR 90 P8
62.5	B5	18.81	TBP_1	64.5	IMR 90 P8
63.0	B5	20.23	TBP_1	64.5	IMR 90 P8
63.5	B5	23.67	TBP_1	64.5	IMR 90 P8
64.0	B5	29.39	TBP_1	64.5	IMR 90 P8
64.5	B5	37.96	TBP_1	64.5	IMR 90 P8
65.0	B5	48.11	TBP_1	64.5	IMR 90 P8
65.5	B5	58.29	TBP_1	64.5	IMR 90 P8
66.0	B5	68.08	TBP_1	64.5	IMR 90 P8
66.5	B5	76.81	TBP_1	64.5	IMR 90 P8
67.0	B5	83.33	TBP_1	64.5	IMR 90 P8
67.5	B5	87.72	TBP_1	64.5	IMR 90 P8
68.0	B5	90.31	TBP_1	64.5	IMR 90 P8
68.5	B5	91.5	TBP_1	64.5	IMR 90 P8
69.0	B5	91.74	TBP_1	64.5	IMR 90 P8
69.5	B5	91.59	TBP_1	64.5	IMR 90 P8
70.0	B5	91.98	TBP_1	64.5	IMR 90 P8
70.5	B5	92.83	TBP_1	64.5	IMR 90 P8
71.0	B5	93.3	TBP_1	64.5	IMR 90 P8
71.5	B5	93.49	TBP_1	64.5	IMR 90 P8
72.0	B5	93.49	TBP_1	64.5	IMR 90 P8
72.5	B5	92.58	TBP_1	64.5	IMR 90 P8
73.0	B5	90.9	TBP_1	64.5	IMR 90 P8
73.5	B5	89.37	TBP_1	64.5	IMR 90 P8
74.0	B5	88.24	TBP_1	64.5	IMR 90 P8
74.5	B5	87.2	TBP_1	64.5	IMR 90 P8
75.0	B5	86.89	TBP_1	64.5	IMR 90 P8
75.5	B5	88.32	TBP_1	64.5	IMR 90 P8
76.0	B5	93.68	TBP_1	64.5	IMR 90 P8
76.5	B5	110.44	TBP_1	64.5	IMR 90 P8
77.0	B5	149.52	TBP_1	64.5	IMR 90 P8
77.5	B5	206.49	TBP_1	64.5	IMR 90 P8
78.0	B5	265.13	TBP_1	64.5	IMR 90 P8
78.5	B5	313.73	TBP_1	64.5	IMR 90 P8
79.0	B5	335.97	TBP_1	64.5	IMR 90 P8
79.5	B5	310.35	TBP_1	64.5	IMR 90 P8
80.0	B5	245.05	TBP_1	64.5	IMR 90 P8
80.5	B5	169.79	TBP_1	64.5	IMR 90 P8
81.0	B5	99.99	TBP_1	64.5	IMR 90 P8
81.5	B5	44.65	TBP_1	64.5	IMR 90 P8
82.0	B5	14.55	TBP_1	64.5	IMR 90 P8
82.5	B5	6.02	TBP_1	64.5	IMR 90 P8
83.0	B5	4.75	TBP_1	64.5	IMR 90 P8
83.5	B5	4.31	TBP_1	64.5	IMR 90 P8
84.0	B5	4.23	TBP_1	64.5	IMR 90 P8
84.5	B5	4.62	TBP_1	64.5	IMR 90 P8
85.0	B5	4.37	TBP_1	64.5	IMR 90 P8
85.5	B5	3.73	TBP_1	64.5	IMR 90 P8
86.0	B5	3.09	TBP_1	64.5	IMR 90 P8
86.5	B5	2.75	TBP_1	64.5	IMR 90 P8
87.0	B5	2.59	TBP_1	64.5	IMR 90 P8
87.5	B5	2.91	TBP_1	64.5	IMR 90 P8
88.0	B5	3.2	TBP_1	64.5	IMR 90 P8
88.5	B5	3.39	TBP_1	64.5	IMR 90 P8
89.0	B5	2.97	TBP_1	64.5	IMR 90 P8
89.5	B5	2.03	TBP_1	64.5	IMR 90 P8
90.0	B5	1.22	TBP_1	64.5	IMR 90 P8
90.5	B5	0.97	TBP_1	64.5	IMR 90 P8
91.0	B5	1.57	TBP_1	64.5	IMR 90 P8
91.5	B5	2.0	TBP_1	64.5	IMR 90 P8
92.0	B5	2.27	TBP_1	64.5	IMR 90 P8
92.5	B5	2.88	TBP_1	64.5	IMR 90 P8
93.0	B5	2.52	TBP_1	64.5	IMR 90 P8
93.5	B5	1.5	TBP_1	64.5	IMR 90 P8
94.0	B5	1.43	TBP_1	64.5	IMR 90 P8
94.5	B5	1.54	TBP_1	64.5	IMR 90 P8
95.0	B5	0.67	TBP_1	64.5	IMR 90 P8
55.0	C5	8.21	TBP_1	63.3	IMR 90 P8
55.5	C5	17.78	TBP_1	63.3	IMR 90 P8
56.0	C5	16.41	TBP_1	63.3	IMR 90 P8
56.5	C5	16.41	TBP_1	63.3	IMR 90 P8
57.0	C5	16.41	TBP_1	63.3	IMR 90 P8
57.5	C5	16.45	TBP_1	63.3	IMR 90 P8
58.0	C5	16.3	TBP_1	63.3	IMR 90 P8
58.5	C5	15.04	TBP_1	63.3	IMR 90 P8
59.0	C5	14.59	TBP_1	63.3	IMR 90 P8
59.5	C5	14.36	TBP_1	63.3	IMR 90 P8
60.0	C5	13.23	TBP_1	63.3	IMR 90 P8
60.5	C5	12.93	TBP_1	63.3	IMR 90 P8
61.0	C5	13.35	TBP_1	63.3	IMR 90 P8
61.5	C5	13.29	TBP_1	63.3	IMR 90 P8
62.0	C5	13.71	TBP_1	63.3	IMR 90 P8
62.5	C5	16.01	TBP_1	63.3	IMR 90 P8
63.0	C5	18.98	TBP_1	63.3	IMR 90 P8
63.5	C5	23.31	TBP_1	63.3	IMR 90 P8
64.0	C5	30.3	TBP_1	63.3	IMR 90 P8
64.5	C5	39.21	TBP_1	63.3	IMR 90 P8
65.0	C5	49.67	TBP_1	63.3	IMR 90 P8
65.5	C5	61.14	TBP_1	63.3	IMR 90 P8
66.0	C5	71.33	TBP_1	63.3	IMR 90 P8
66.5	C5	79.57	TBP_1	63.3	IMR 90 P8
67.0	C5	85.84	TBP_1	63.3	IMR 90 P8
67.5	C5	88.54	TBP_1	63.3	IMR 90 P8
68.0	C5	89.11	TBP_1	63.3	IMR 90 P8
68.5	C5	89.96	TBP_1	63.3	IMR 90 P8
69.0	C5	89.64	TBP_1	63.3	IMR 90 P8
69.5	C5	89.06	TBP_1	63.3	IMR 90 P8
70.0	C5	90.49	TBP_1	63.3	IMR 90 P8
70.5	C5	91.64	TBP_1	63.3	IMR 90 P8
71.0	C5	91.2	TBP_1	63.3	IMR 90 P8
71.5	C5	91.92	TBP_1	63.3	IMR 90 P8
72.0	C5	92.46	TBP_1	63.3	IMR 90 P8
72.5	C5	91.08	TBP_1	63.3	IMR 90 P8
73.0	C5	89.96	TBP_1	63.3	IMR 90 P8
73.5	C5	89.82	TBP_1	63.3	IMR 90 P8
74.0	C5	88.74	TBP_1	63.3	IMR 90 P8
74.5	C5	87.46	TBP_1	63.3	IMR 90 P8
75.0	C5	87.29	TBP_1	63.3	IMR 90 P8
75.5	C5	88.19	TBP_1	63.3	IMR 90 P8
76.0	C5	94.13	TBP_1	63.3	IMR 90 P8
76.5	C5	115.75	TBP_1	63.3	IMR 90 P8
77.0	C5	160.98	TBP_1	63.3	IMR 90 P8
77.5	C5	220.45	TBP_1	63.3	IMR 90 P8
78.0	C5	279.12	TBP_1	63.3	IMR 90 P8
78.5	C5	324.35	TBP_1	63.3	IMR 90 P8
79.0	C5	335.47	TBP_1	63.3	IMR 90 P8
79.5	C5	296.87	TBP_1	63.3	IMR 90 P8
80.0	C5	226.1	TBP_1	63.3	IMR 90 P8
80.5	C5	150.37	TBP_1	63.3	IMR 90 P8
81.0	C5	82.19	TBP_1	63.3	IMR 90 P8
81.5	C5	32.88	TBP_1	63.3	IMR 90 P8
82.0	C5	10.03	TBP_1	63.3	IMR 90 P8
82.5	C5	4.67	TBP_1	63.3	IMR 90 P8
83.0	C5	4.11	TBP_1	63.3	IMR 90 P8
83.5	C5	4.15	TBP_1	63.3	IMR 90 P8
84.0	C5	4.11	TBP_1	63.3	IMR 90 P8
84.5	C5	4.1	TBP_1	63.3	IMR 90 P8
85.0	C5	3.82	TBP_1	63.3	IMR 90 P8
85.5	C5	3.18	TBP_1	63.3	IMR 90 P8
86.0	C5	2.72	TBP_1	63.3	IMR 90 P8
86.5	C5	2.5	TBP_1	63.3	IMR 90 P8
87.0	C5	2.06	TBP_1	63.3	IMR 90 P8
87.5	C5	2.34	TBP_1	63.3	IMR 90 P8
88.0	C5	3.15	TBP_1	63.3	IMR 90 P8
88.5	C5	3.64	TBP_1	63.3	IMR 90 P8
89.0	C5	3.62	TBP_1	63.3	IMR 90 P8
89.5	C5	3.78	TBP_1	63.3	IMR 90 P8
90.0	C5	3.49	TBP_1	63.3	IMR 90 P8
90.5	C5	2.67	TBP_1	63.3	IMR 90 P8
91.0	C5	1.79	TBP_1	63.3	IMR 90 P8
91.5	C5	1.16	TBP_1	63.3	IMR 90 P8
92.0	C5	0.58	TBP_1	63.3	IMR 90 P8
92.5	C5	0.11	TBP_1	63.3	IMR 90 P8
93.0	C5	-0.04	TBP_1	63.3	IMR 90 P8
93.5	C5	0.57	TBP_1	63.3	IMR 90 P8
94.0	C5	0.87	TBP_1	63.3	IMR 90 P8
94.5	C5	2.26	TBP_1	63.3	IMR 90 P8
95.0	C5	1.8	TBP_1	63.3	IMR 90 P8
55.0	D5	4.98	TBP_1	61.4	IMR 90 P8
55.5	D5	10.78	TBP_1	61.4	IMR 90 P8
56.0	D5	9.95	TBP_1	61.4	IMR 90 P8
56.5	D5	9.95	TBP_1	61.4	IMR 90 P8
57.0	D5	9.95	TBP_1	61.4	IMR 90 P8
57.5	D5	9.91	TBP_1	61.4	IMR 90 P8
58.0	D5	10.19	TBP_1	61.4	IMR 90 P8
58.5	D5	10.77	TBP_1	61.4	IMR 90 P8
59.0	D5	10.42	TBP_1	61.4	IMR 90 P8
59.5	D5	9.89	TBP_1	61.4	IMR 90 P8
60.0	D5	10.15	TBP_1	61.4	IMR 90 P8
60.5	D5	10.47	TBP_1	61.4	IMR 90 P8
61.0	D5	10.67	TBP_1	61.4	IMR 90 P8
61.5	D5	12.01	TBP_1	61.4	IMR 90 P8
62.0	D5	13.95	TBP_1	61.4	IMR 90 P8
62.5	D5	15.82	TBP_1	61.4	IMR 90 P8
63.0	D5	18.96	TBP_1	61.4	IMR 90 P8
63.5	D5	23.72	TBP_1	61.4	IMR 90 P8
64.0	D5	29.01	TBP_1	61.4	IMR 90 P8
64.5	D5	35.64	TBP_1	61.4	IMR 90 P8
65.0	D5	44.04	TBP_1	61.4	IMR 90 P8
65.5	D5	53.06	TBP_1	61.4	IMR 90 P8
66.0	D5	61.63	TBP_1	61.4	IMR 90 P8
66.5	D5	69.4	TBP_1	61.4	IMR 90 P8
67.0	D5	75.6	TBP_1	61.4	IMR 90 P8
67.5	D5	79.61	TBP_1	61.4	IMR 90 P8
68.0	D5	81.89	TBP_1	61.4	IMR 90 P8
68.5	D5	83.45	TBP_1	61.4	IMR 90 P8
69.0	D5	84.6	TBP_1	61.4	IMR 90 P8
69.5	D5	84.94	TBP_1	61.4	IMR 90 P8
70.0	D5	85.32	TBP_1	61.4	IMR 90 P8
70.5	D5	85.76	TBP_1	61.4	IMR 90 P8
71.0	D5	85.43	TBP_1	61.4	IMR 90 P8
71.5	D5	84.49	TBP_1	61.4	IMR 90 P8
72.0	D5	84.23	TBP_1	61.4	IMR 90 P8
72.5	D5	83.82	TBP_1	61.4	IMR 90 P8
73.0	D5	82.7	TBP_1	61.4	IMR 90 P8
73.5	D5	82.19	TBP_1	61.4	IMR 90 P8
74.0	D5	82.29	TBP_1	61.4	IMR 90 P8
74.5	D5	81.77	TBP_1	61.4	IMR 90 P8
75.0	D5	81.68	TBP_1	61.4	IMR 90 P8
75.5	D5	83.03	TBP_1	61.4	IMR 90 P8
76.0	D5	86.92	TBP_1	61.4	IMR 90 P8
76.5	D5	101.87	TBP_1	61.4	IMR 90 P8
77.0	D5	138.54	TBP_1	61.4	IMR 90 P8
77.5	D5	190.45	TBP_1	61.4	IMR 90 P8
78.0	D5	242.84	TBP_1	61.4	IMR 90 P8
78.5	D5	286.86	TBP_1	61.4	IMR 90 P8
79.0	D5	305.41	TBP_1	61.4	IMR 90 P8
79.5	D5	278.31	TBP_1	61.4	IMR 90 P8
80.0	D5	216.71	TBP_1	61.4	IMR 90 P8
80.5	D5	148.41	TBP_1	61.4	IMR 90 P8
81.0	D5	85.18	TBP_1	61.4	IMR 90 P8
81.5	D5	35.98	TBP_1	61.4	IMR 90 P8
82.0	D5	11.03	TBP_1	61.4	IMR 90 P8
82.5	D5	5.17	TBP_1	61.4	IMR 90 P8
83.0	D5	4.49	TBP_1	61.4	IMR 90 P8
83.5	D5	4.34	TBP_1	61.4	IMR 90 P8
84.0	D5	4.49	TBP_1	61.4	IMR 90 P8
84.5	D5	4.29	TBP_1	61.4	IMR 90 P8
85.0	D5	3.58	TBP_1	61.4	IMR 90 P8
85.5	D5	3.07	TBP_1	61.4	IMR 90 P8
86.0	D5	2.45	TBP_1	61.4	IMR 90 P8
86.5	D5	1.58	TBP_1	61.4	IMR 90 P8
87.0	D5	1.5	TBP_1	61.4	IMR 90 P8
87.5	D5	1.95	TBP_1	61.4	IMR 90 P8
88.0	D5	2.19	TBP_1	61.4	IMR 90 P8
88.5	D5	2.48	TBP_1	61.4	IMR 90 P8
89.0	D5	3.2	TBP_1	61.4	IMR 90 P8
89.5	D5	3.19	TBP_1	61.4	IMR 90 P8
90.0	D5	2.79	TBP_1	61.4	IMR 90 P8
90.5	D5	2.52	TBP_1	61.4	IMR 90 P8
91.0	D5	2.41	TBP_1	61.4	IMR 90 P8
91.5	D5	2.02	TBP_1	61.4	IMR 90 P8
92.0	D5	1.3	TBP_1	61.4	IMR 90 P8
92.5	D5	0.98	TBP_1	61.4	IMR 90 P8
93.0	D5	0.77	TBP_1	61.4	IMR 90 P8
93.5	D5	1.14	TBP_1	61.4	IMR 90 P8
94.0	D5	1.16	TBP_1	61.4	IMR 90 P8
94.5	D5	3.2	TBP_1	61.4	IMR 90 P8
95.0	D5	2.48	TBP_1	61.4	IMR 90 P8
55.0	E5	-0.64	TBP_1	59.0	IMR 90 P8
55.5	E5	-1.4	TBP_1	59.0	IMR 90 P8
56.0	E5	-1.29	TBP_1	59.0	IMR 90 P8
56.5	E5	-1.29	TBP_1	59.0	IMR 90 P8
57.0	E5	-1.29	TBP_1	59.0	IMR 90 P8
57.5	E5	-1.33	TBP_1	59.0	IMR 90 P8
58.0	E5	-1.07	TBP_1	59.0	IMR 90 P8
58.5	E5	-0.45	TBP_1	59.0	IMR 90 P8
59.0	E5	-0.36	TBP_1	59.0	IMR 90 P8
59.5	E5	0.22	TBP_1	59.0	IMR 90 P8
60.0	E5	2.07	TBP_1	59.0	IMR 90 P8
60.5	E5	3.55	TBP_1	59.0	IMR 90 P8
61.0	E5	4.59	TBP_1	59.0	IMR 90 P8
61.5	E5	6.21	TBP_1	59.0	IMR 90 P8
62.0	E5	8.6	TBP_1	59.0	IMR 90 P8
62.5	E5	10.83	TBP_1	59.0	IMR 90 P8
63.0	E5	13.53	TBP_1	59.0	IMR 90 P8
63.5	E5	17.68	TBP_1	59.0	IMR 90 P8
64.0	E5	23.45	TBP_1	59.0	IMR 90 P8
64.5	E5	30.47	TBP_1	59.0	IMR 90 P8
65.0	E5	38.5	TBP_1	59.0	IMR 90 P8
65.5	E5	47.61	TBP_1	59.0	IMR 90 P8
66.0	E5	56.37	TBP_1	59.0	IMR 90 P8
66.5	E5	64.12	TBP_1	59.0	IMR 90 P8
67.0	E5	69.5	TBP_1	59.0	IMR 90 P8
67.5	E5	72.34	TBP_1	59.0	IMR 90 P8
68.0	E5	73.6	TBP_1	59.0	IMR 90 P8
68.5	E5	73.67	TBP_1	59.0	IMR 90 P8
69.0	E5	72.41	TBP_1	59.0	IMR 90 P8
69.5	E5	71.87	TBP_1	59.0	IMR 90 P8
70.0	E5	72.22	TBP_1	59.0	IMR 90 P8
70.5	E5	71.82	TBP_1	59.0	IMR 90 P8
71.0	E5	71.62	TBP_1	59.0	IMR 90 P8
71.5	E5	71.79	TBP_1	59.0	IMR 90 P8
72.0	E5	71.09	TBP_1	59.0	IMR 90 P8
72.5	E5	70.26	TBP_1	59.0	IMR 90 P8
73.0	E5	70.31	TBP_1	59.0	IMR 90 P8
73.5	E5	69.88	TBP_1	59.0	IMR 90 P8
74.0	E5	69.26	TBP_1	59.0	IMR 90 P8
74.5	E5	69.27	TBP_1	59.0	IMR 90 P8
75.0	E5	69.0	TBP_1	59.0	IMR 90 P8
75.5	E5	68.54	TBP_1	59.0	IMR 90 P8
76.0	E5	70.84	TBP_1	59.0	IMR 90 P8
76.5	E5	82.39	TBP_1	59.0	IMR 90 P8
77.0	E5	110.79	TBP_1	59.0	IMR 90 P8
77.5	E5	151.76	TBP_1	59.0	IMR 90 P8
78.0	E5	193.6	TBP_1	59.0	IMR 90 P8
78.5	E5	228.56	TBP_1	59.0	IMR 90 P8
79.0	E5	242.89	TBP_1	59.0	IMR 90 P8
79.5	E5	220.59	TBP_1	59.0	IMR 90 P8
80.0	E5	171.1	TBP_1	59.0	IMR 90 P8
80.5	E5	116.59	TBP_1	59.0	IMR 90 P8
81.0	E5	66.56	TBP_1	59.0	IMR 90 P8
81.5	E5	28.07	TBP_1	59.0	IMR 90 P8
82.0	E5	9.04	TBP_1	59.0	IMR 90 P8
82.5	E5	5.43	TBP_1	59.0	IMR 90 P8
83.0	E5	5.57	TBP_1	59.0	IMR 90 P8
83.5	E5	5.08	TBP_1	59.0	IMR 90 P8
84.0	E5	4.63	TBP_1	59.0	IMR 90 P8
84.5	E5	4.48	TBP_1	59.0	IMR 90 P8
85.0	E5	3.4	TBP_1	59.0	IMR 90 P8
85.5	E5	2.51	TBP_1	59.0	IMR 90 P8
86.0	E5	2.85	TBP_1	59.0	IMR 90 P8
86.5	E5	3.38	TBP_1	59.0	IMR 90 P8
87.0	E5	3.29	TBP_1	59.0	IMR 90 P8
87.5	E5	3.33	TBP_1	59.0	IMR 90 P8
88.0	E5	3.92	TBP_1	59.0	IMR 90 P8
88.5	E5	3.72	TBP_1	59.0	IMR 90 P8
89.0	E5	2.87	TBP_1	59.0	IMR 90 P8
89.5	E5	2.8	TBP_1	59.0	IMR 90 P8
90.0	E5	2.98	TBP_1	59.0	IMR 90 P8
90.5	E5	2.32	TBP_1	59.0	IMR 90 P8
91.0	E5	2.12	TBP_1	59.0	IMR 90 P8
91.5	E5	2.47	TBP_1	59.0	IMR 90 P8
92.0	E5	1.82	TBP_1	59.0	IMR 90 P8
92.5	E5	1.43	TBP_1	59.0	IMR 90 P8
93.0	E5	1.4	TBP_1	59.0	IMR 90 P8
93.5	E5	1.58	TBP_1	59.0	IMR 90 P8
94.0	E5	1.72	TBP_1	59.0	IMR 90 P8
94.5	E5	3.46	TBP_1	59.0	IMR 90 P8
95.0	E5	2.46	TBP_1	59.0	IMR 90 P8
55.0	F5	-4.3	TBP_1	57.0	IMR 90 P8
55.5	F5	-9.32	TBP_1	57.0	IMR 90 P8
56.0	F5	-8.6	TBP_1	57.0	IMR 90 P8
56.5	F5	-8.6	TBP_1	57.0	IMR 90 P8
57.0	F5	-8.6	TBP_1	57.0	IMR 90 P8
57.5	F5	-8.77	TBP_1	57.0	IMR 90 P8
58.0	F5	-7.78	TBP_1	57.0	IMR 90 P8
58.5	F5	-5.26	TBP_1	57.0	IMR 90 P8
59.0	F5	-3.16	TBP_1	57.0	IMR 90 P8
59.5	F5	-1.02	TBP_1	57.0	IMR 90 P8
60.0	F5	0.81	TBP_1	57.0	IMR 90 P8
60.5	F5	2.35	TBP_1	57.0	IMR 90 P8
61.0	F5	4.35	TBP_1	57.0	IMR 90 P8
61.5	F5	6.4	TBP_1	57.0	IMR 90 P8
62.0	F5	9.27	TBP_1	57.0	IMR 90 P8
62.5	F5	12.51	TBP_1	57.0	IMR 90 P8
63.0	F5	15.77	TBP_1	57.0	IMR 90 P8
63.5	F5	19.15	TBP_1	57.0	IMR 90 P8
64.0	F5	23.45	TBP_1	57.0	IMR 90 P8
64.5	F5	28.48	TBP_1	57.0	IMR 90 P8
65.0	F5	34.51	TBP_1	57.0	IMR 90 P8
65.5	F5	42.12	TBP_1	57.0	IMR 90 P8
66.0	F5	50.24	TBP_1	57.0	IMR 90 P8
66.5	F5	57.41	TBP_1	57.0	IMR 90 P8
67.0	F5	62.89	TBP_1	57.0	IMR 90 P8
67.5	F5	66.73	TBP_1	57.0	IMR 90 P8
68.0	F5	68.21	TBP_1	57.0	IMR 90 P8
68.5	F5	68.24	TBP_1	57.0	IMR 90 P8
69.0	F5	67.84	TBP_1	57.0	IMR 90 P8
69.5	F5	67.31	TBP_1	57.0	IMR 90 P8
70.0	F5	66.45	TBP_1	57.0	IMR 90 P8
70.5	F5	65.66	TBP_1	57.0	IMR 90 P8
71.0	F5	65.48	TBP_1	57.0	IMR 90 P8
71.5	F5	65.39	TBP_1	57.0	IMR 90 P8
72.0	F5	64.92	TBP_1	57.0	IMR 90 P8
72.5	F5	64.53	TBP_1	57.0	IMR 90 P8
73.0	F5	64.35	TBP_1	57.0	IMR 90 P8
73.5	F5	63.41	TBP_1	57.0	IMR 90 P8
74.0	F5	62.56	TBP_1	57.0	IMR 90 P8
74.5	F5	62.52	TBP_1	57.0	IMR 90 P8
75.0	F5	62.29	TBP_1	57.0	IMR 90 P8
75.5	F5	61.89	TBP_1	57.0	IMR 90 P8
76.0	F5	63.45	TBP_1	57.0	IMR 90 P8
76.5	F5	72.82	TBP_1	57.0	IMR 90 P8
77.0	F5	97.78	TBP_1	57.0	IMR 90 P8
77.5	F5	135.56	TBP_1	57.0	IMR 90 P8
78.0	F5	174.7	TBP_1	57.0	IMR 90 P8
78.5	F5	207.83	TBP_1	57.0	IMR 90 P8
79.0	F5	222.72	TBP_1	57.0	IMR 90 P8
79.5	F5	203.6	TBP_1	57.0	IMR 90 P8
80.0	F5	157.87	TBP_1	57.0	IMR 90 P8
80.5	F5	107.62	TBP_1	57.0	IMR 90 P8
81.0	F5	61.64	TBP_1	57.0	IMR 90 P8
81.5	F5	26.07	TBP_1	57.0	IMR 90 P8
82.0	F5	8.59	TBP_1	57.0	IMR 90 P8
82.5	F5	4.9	TBP_1	57.0	IMR 90 P8
83.0	F5	4.2	TBP_1	57.0	IMR 90 P8
83.5	F5	3.82	TBP_1	57.0	IMR 90 P8
84.0	F5	3.62	TBP_1	57.0	IMR 90 P8
84.5	F5	3.06	TBP_1	57.0	IMR 90 P8
85.0	F5	2.77	TBP_1	57.0	IMR 90 P8
85.5	F5	3.13	TBP_1	57.0	IMR 90 P8
86.0	F5	3.45	TBP_1	57.0	IMR 90 P8
86.5	F5	3.06	TBP_1	57.0	IMR 90 P8
87.0	F5	2.78	TBP_1	57.0	IMR 90 P8
87.5	F5	2.6	TBP_1	57.0	IMR 90 P8
88.0	F5	2.41	TBP_1	57.0	IMR 90 P8
88.5	F5	2.03	TBP_1	57.0	IMR 90 P8
89.0	F5	2.11	TBP_1	57.0	IMR 90 P8
89.5	F5	2.76	TBP_1	57.0	IMR 90 P8
90.0	F5	3.25	TBP_1	57.0	IMR 90 P8
90.5	F5	2.99	TBP_1	57.0	IMR 90 P8
91.0	F5	2.49	TBP_1	57.0	IMR 90 P8
91.5	F5	1.95	TBP_1	57.0	IMR 90 P8
92.0	F5	1.21	TBP_1	57.0	IMR 90 P8
92.5	F5	0.69	TBP_1	57.0	IMR 90 P8
93.0	F5	0.84	TBP_1	57.0	IMR 90 P8
93.5	F5	1.4	TBP_1	57.0	IMR 90 P8
94.0	F5	1.75	TBP_1	57.0	IMR 90 P8
94.5	F5	2.61	TBP_1	57.0	IMR 90 P8
95.0	F5	1.49	TBP_1	57.0	IMR 90 P8
55.0	G5	-5.68	TBP_1	55.7	IMR 90 P8
55.5	G5	-12.3	TBP_1	55.7	IMR 90 P8
56.0	G5	-11.36	TBP_1	55.7	IMR 90 P8
56.5	G5	-11.36	TBP_1	55.7	IMR 90 P8
57.0	G5	-11.36	TBP_1	55.7	IMR 90 P8
57.5	G5	-11.54	TBP_1	55.7	IMR 90 P8
58.0	G5	-10.39	TBP_1	55.7	IMR 90 P8
58.5	G5	-8.21	TBP_1	55.7	IMR 90 P8
59.0	G5	-6.69	TBP_1	55.7	IMR 90 P8
59.5	G5	-4.58	TBP_1	55.7	IMR 90 P8
60.0	G5	-0.97	TBP_1	55.7	IMR 90 P8
60.5	G5	2.36	TBP_1	55.7	IMR 90 P8
61.0	G5	5.46	TBP_1	55.7	IMR 90 P8
61.5	G5	9.43	TBP_1	55.7	IMR 90 P8
62.0	G5	12.61	TBP_1	55.7	IMR 90 P8
62.5	G5	14.45	TBP_1	55.7	IMR 90 P8
63.0	G5	16.81	TBP_1	55.7	IMR 90 P8
63.5	G5	19.6	TBP_1	55.7	IMR 90 P8
64.0	G5	22.24	TBP_1	55.7	IMR 90 P8
64.5	G5	25.99	TBP_1	55.7	IMR 90 P8
65.0	G5	30.94	TBP_1	55.7	IMR 90 P8
65.5	G5	37.07	TBP_1	55.7	IMR 90 P8
66.0	G5	43.52	TBP_1	55.7	IMR 90 P8
66.5	G5	49.38	TBP_1	55.7	IMR 90 P8
67.0	G5	54.79	TBP_1	55.7	IMR 90 P8
67.5	G5	58.96	TBP_1	55.7	IMR 90 P8
68.0	G5	60.46	TBP_1	55.7	IMR 90 P8
68.5	G5	61.0	TBP_1	55.7	IMR 90 P8
69.0	G5	61.4	TBP_1	55.7	IMR 90 P8
69.5	G5	60.43	TBP_1	55.7	IMR 90 P8
70.0	G5	59.32	TBP_1	55.7	IMR 90 P8
70.5	G5	58.74	TBP_1	55.7	IMR 90 P8
71.0	G5	57.86	TBP_1	55.7	IMR 90 P8
71.5	G5	56.96	TBP_1	55.7	IMR 90 P8
72.0	G5	56.54	TBP_1	55.7	IMR 90 P8
72.5	G5	55.88	TBP_1	55.7	IMR 90 P8
73.0	G5	55.38	TBP_1	55.7	IMR 90 P8
73.5	G5	54.91	TBP_1	55.7	IMR 90 P8
74.0	G5	54.12	TBP_1	55.7	IMR 90 P8
74.5	G5	53.56	TBP_1	55.7	IMR 90 P8
75.0	G5	53.17	TBP_1	55.7	IMR 90 P8
75.5	G5	53.03	TBP_1	55.7	IMR 90 P8
76.0	G5	54.54	TBP_1	55.7	IMR 90 P8
76.5	G5	62.07	TBP_1	55.7	IMR 90 P8
77.0	G5	82.82	TBP_1	55.7	IMR 90 P8
77.5	G5	115.28	TBP_1	55.7	IMR 90 P8
78.0	G5	148.86	TBP_1	55.7	IMR 90 P8
78.5	G5	177.21	TBP_1	55.7	IMR 90 P8
79.0	G5	192.14	TBP_1	55.7	IMR 90 P8
79.5	G5	178.94	TBP_1	55.7	IMR 90 P8
80.0	G5	140.82	TBP_1	55.7	IMR 90 P8
80.5	G5	97.36	TBP_1	55.7	IMR 90 P8
81.0	G5	58.1	TBP_1	55.7	IMR 90 P8
81.5	G5	26.54	TBP_1	55.7	IMR 90 P8
82.0	G5	9.4	TBP_1	55.7	IMR 90 P8
82.5	G5	5.67	TBP_1	55.7	IMR 90 P8
83.0	G5	5.56	TBP_1	55.7	IMR 90 P8
83.5	G5	4.67	TBP_1	55.7	IMR 90 P8
84.0	G5	3.99	TBP_1	55.7	IMR 90 P8
84.5	G5	3.31	TBP_1	55.7	IMR 90 P8
85.0	G5	2.46	TBP_1	55.7	IMR 90 P8
85.5	G5	2.73	TBP_1	55.7	IMR 90 P8
86.0	G5	3.18	TBP_1	55.7	IMR 90 P8
86.5	G5	3.06	TBP_1	55.7	IMR 90 P8
87.0	G5	3.75	TBP_1	55.7	IMR 90 P8
87.5	G5	4.18	TBP_1	55.7	IMR 90 P8
88.0	G5	3.7	TBP_1	55.7	IMR 90 P8
88.5	G5	3.69	TBP_1	55.7	IMR 90 P8
89.0	G5	3.52	TBP_1	55.7	IMR 90 P8
89.5	G5	2.43	TBP_1	55.7	IMR 90 P8
90.0	G5	2.04	TBP_1	55.7	IMR 90 P8
90.5	G5	2.01	TBP_1	55.7	IMR 90 P8
91.0	G5	1.64	TBP_1	55.7	IMR 90 P8
91.5	G5	2.11	TBP_1	55.7	IMR 90 P8
92.0	G5	3.19	TBP_1	55.7	IMR 90 P8
92.5	G5	3.92	TBP_1	55.7	IMR 90 P8
93.0	G5	4.09	TBP_1	55.7	IMR 90 P8
93.5	G5	4.08	TBP_1	55.7	IMR 90 P8
94.0	G5	4.05	TBP_1	55.7	IMR 90 P8
94.5	G5	3.7	TBP_1	55.7	IMR 90 P8
95.0	G5	1.42	TBP_1	55.7	IMR 90 P8
55.0	H5	-5.78	TBP_1	55.0	IMR 90 P8
55.5	H5	-12.53	TBP_1	55.0	IMR 90 P8
56.0	H5	-11.57	TBP_1	55.0	IMR 90 P8
56.5	H5	-11.57	TBP_1	55.0	IMR 90 P8
57.0	H5	-11.57	TBP_1	55.0	IMR 90 P8
57.5	H5	-11.8	TBP_1	55.0	IMR 90 P8
58.0	H5	-10.46	TBP_1	55.0	IMR 90 P8
58.5	H5	-7.18	TBP_1	55.0	IMR 90 P8
59.0	H5	-3.95	TBP_1	55.0	IMR 90 P8
59.5	H5	-0.35	TBP_1	55.0	IMR 90 P8
60.0	H5	2.91	TBP_1	55.0	IMR 90 P8
60.5	H5	6.46	TBP_1	55.0	IMR 90 P8
61.0	H5	10.5	TBP_1	55.0	IMR 90 P8
61.5	H5	14.25	TBP_1	55.0	IMR 90 P8
62.0	H5	17.82	TBP_1	55.0	IMR 90 P8
62.5	H5	20.68	TBP_1	55.0	IMR 90 P8
63.0	H5	22.39	TBP_1	55.0	IMR 90 P8
63.5	H5	23.38	TBP_1	55.0	IMR 90 P8
64.0	H5	24.29	TBP_1	55.0	IMR 90 P8
64.5	H5	25.56	TBP_1	55.0	IMR 90 P8
65.0	H5	28.06	TBP_1	55.0	IMR 90 P8
65.5	H5	32.22	TBP_1	55.0	IMR 90 P8
66.0	H5	37.26	TBP_1	55.0	IMR 90 P8
66.5	H5	43.08	TBP_1	55.0	IMR 90 P8
67.0	H5	48.35	TBP_1	55.0	IMR 90 P8
67.5	H5	52.02	TBP_1	55.0	IMR 90 P8
68.0	H5	54.56	TBP_1	55.0	IMR 90 P8
68.5	H5	55.98	TBP_1	55.0	IMR 90 P8
69.0	H5	55.75	TBP_1	55.0	IMR 90 P8
69.5	H5	54.99	TBP_1	55.0	IMR 90 P8
70.0	H5	54.79	TBP_1	55.0	IMR 90 P8
70.5	H5	53.8	TBP_1	55.0	IMR 90 P8
71.0	H5	52.47	TBP_1	55.0	IMR 90 P8
71.5	H5	51.19	TBP_1	55.0	IMR 90 P8
72.0	H5	50.01	TBP_1	55.0	IMR 90 P8
72.5	H5	48.76	TBP_1	55.0	IMR 90 P8
73.0	H5	48.01	TBP_1	55.0	IMR 90 P8
73.5	H5	47.57	TBP_1	55.0	IMR 90 P8
74.0	H5	47.75	TBP_1	55.0	IMR 90 P8
74.5	H5	48.53	TBP_1	55.0	IMR 90 P8
75.0	H5	49.52	TBP_1	55.0	IMR 90 P8
75.5	H5	50.17	TBP_1	55.0	IMR 90 P8
76.0	H5	51.03	TBP_1	55.0	IMR 90 P8
76.5	H5	56.65	TBP_1	55.0	IMR 90 P8
77.0	H5	72.99	TBP_1	55.0	IMR 90 P8
77.5	H5	99.16	TBP_1	55.0	IMR 90 P8
78.0	H5	128.21	TBP_1	55.0	IMR 90 P8
78.5	H5	154.99	TBP_1	55.0	IMR 90 P8
79.0	H5	170.0	TBP_1	55.0	IMR 90 P8
79.5	H5	160.56	TBP_1	55.0	IMR 90 P8
80.0	H5	128.87	TBP_1	55.0	IMR 90 P8
80.5	H5	90.49	TBP_1	55.0	IMR 90 P8
81.0	H5	54.12	TBP_1	55.0	IMR 90 P8
81.5	H5	24.87	TBP_1	55.0	IMR 90 P8
82.0	H5	9.07	TBP_1	55.0	IMR 90 P8
82.5	H5	5.17	TBP_1	55.0	IMR 90 P8
83.0	H5	5.04	TBP_1	55.0	IMR 90 P8
83.5	H5	4.67	TBP_1	55.0	IMR 90 P8
84.0	H5	4.02	TBP_1	55.0	IMR 90 P8
84.5	H5	3.04	TBP_1	55.0	IMR 90 P8
85.0	H5	2.04	TBP_1	55.0	IMR 90 P8
85.5	H5	1.92	TBP_1	55.0	IMR 90 P8
86.0	H5	2.34	TBP_1	55.0	IMR 90 P8
86.5	H5	2.43	TBP_1	55.0	IMR 90 P8
87.0	H5	2.61	TBP_1	55.0	IMR 90 P8
87.5	H5	2.83	TBP_1	55.0	IMR 90 P8
88.0	H5	2.28	TBP_1	55.0	IMR 90 P8
88.5	H5	1.84	TBP_1	55.0	IMR 90 P8
89.0	H5	2.1	TBP_1	55.0	IMR 90 P8
89.5	H5	2.1	TBP_1	55.0	IMR 90 P8
90.0	H5	2.52	TBP_1	55.0	IMR 90 P8
90.5	H5	3.11	TBP_1	55.0	IMR 90 P8
91.0	H5	2.97	TBP_1	55.0	IMR 90 P8
91.5	H5	2.36	TBP_1	55.0	IMR 90 P8
92.0	H5	2.4	TBP_1	55.0	IMR 90 P8
92.5	H5	2.28	TBP_1	55.0	IMR 90 P8
93.0	H5	2.19	TBP_1	55.0	IMR 90 P8
93.5	H5	2.17	TBP_1	55.0	IMR 90 P8
94.0	H5	2.33	TBP_1	55.0	IMR 90 P8
94.5	H5	1.78	TBP_1	55.0	IMR 90 P8
95.0	H5	0.32	TBP_1	55.0	IMR 90 P8
