# Supplementary material for: Primer PICKR: literature-mined scoring platform for robust RT–qPCR primers
Source: Nat Commun. 2026 May 28;17:6938. doi: 10.1038/s41467-026-73648-2 (PMC13388996; doi:10.1038/s41467-026-73648-2)
Supplement: Supplementary file 11 — Source Data [file 41467_2026_73648_MOESM11_ESM.zip › Suppl_Fig_S9/amplification_data_TP53_1.csv]

Cycle	Well	Fluorescence	Target	melt temp	Replicate
1	A11	-3.60727197059941	TP53_1	65.0	IMR90p8
2	A11	-2.81703451419344	TP53_1	65.0	IMR90p8
3	A11	2.62536858070371	TP53_1	65.0	IMR90p8
4	A11	3.30964174192013	TP53_1	65.0	IMR90p8
5	A11	1.15467702928163	TP53_1	65.0	IMR90p8
6	A11	-5.60061443688392	TP53_1	65.0	IMR90p8
7	A11	0.748852117946626	TP53_1	65.0	IMR90p8
8	A11	3.16858476644211	TP53_1	65.0	IMR90p8
9	A11	3.66884523323097	TP53_1	65.0	IMR90p8
10	A11	1.85558417674474	TP53_1	65.0	IMR90p8
11	A11	-3.27045619481714	TP53_1	65.0	IMR90p8
12	A11	-1.7180116739969	TP53_1	65.0	IMR90p8
13	A11	-0.837155253066612	TP53_1	65.0	IMR90p8
14	A11	0.0711302125937436	TP53_1	65.0	IMR90p8
15	A11	-4.02893576983342	TP53_1	65.0	IMR90p8
16	A11	1.37455540143173	TP53_1	65.0	IMR90p8
17	A11	1.74322223486342	TP53_1	65.0	IMR90p8
18	A11	-4.05316711478918	TP53_1	65.0	IMR90p8
19	A11	-0.831716259772747	TP53_1	65.0	IMR90p8
20	A11	-3.21022481844875	TP53_1	65.0	IMR90p8
21	A11	0.470977109654086	TP53_1	65.0	IMR90p8
22	A11	3.27216951196488	TP53_1	65.0	IMR90p8
23	A11	6.97933731600415	TP53_1	65.0	IMR90p8
24	A11	11.567715231588	TP53_1	65.0	IMR90p8
25	A11	25.5288062259301	TP53_1	65.0	IMR90p8
26	A11	57.0906686914054	TP53_1	65.0	IMR90p8
27	A11	107.251975074192	TP53_1	65.0	IMR90p8
28	A11	191.682550503399	TP53_1	65.0	IMR90p8
29	A11	281.397946641829	TP53_1	65.0	IMR90p8
30	A11	380.318526859467	TP53_1	65.0	IMR90p8
31	A11	484.523565652803	TP53_1	65.0	IMR90p8
32	A11	600.804323921718	TP53_1	65.0	IMR90p8
33	A11	727.767493917576	TP53_1	65.0	IMR90p8
34	A11	863.554907088565	TP53_1	65.0	IMR90p8
35	A11	997.725636290787	TP53_1	65.0	IMR90p8
36	A11	1133.75464453264	TP53_1	65.0	IMR90p8
37	A11	1265.69100742936	TP53_1	65.0	IMR90p8
38	A11	1392.85577493618	TP53_1	65.0	IMR90p8
39	A11	1509.53515219937	TP53_1	65.0	IMR90p8
40	A11	1617.44297473038	TP53_1	65.0	IMR90p8
1	B11	1.63080840541488	TP53_1	64.5	IMR90p8
2	B11	4.63908336437999	TP53_1	64.5	IMR90p8
3	B11	0.61525604988492	TP53_1	64.5	IMR90p8
4	B11	2.99293676299203	TP53_1	64.5	IMR90p8
5	B11	-1.22760451525937	TP53_1	64.5	IMR90p8
6	B11	-0.440037622158798	TP53_1	64.5	IMR90p8
7	B11	3.65995061661761	TP53_1	64.5	IMR90p8
8	B11	1.62023086288718	TP53_1	64.5	IMR90p8
9	B11	-1.86433392137769	TP53_1	64.5	IMR90p8
10	B11	2.02503791295203	TP53_1	64.5	IMR90p8
11	B11	0.893357239566285	TP53_1	64.5	IMR90p8
12	B11	-4.48411412221958	TP53_1	64.5	IMR90p8
13	B11	0.509148324348189	TP53_1	64.5	IMR90p8
14	B11	-0.517655426899182	TP53_1	64.5	IMR90p8
15	B11	-3.72625645382323	TP53_1	64.5	IMR90p8
16	B11	1.52968636677952	TP53_1	64.5	IMR90p8
17	B11	-2.54622248097212	TP53_1	64.5	IMR90p8
18	B11	2.09240985185988	TP53_1	64.5	IMR90p8
19	B11	-0.985574149738568	TP53_1	64.5	IMR90p8
20	B11	-5.33795212541872	TP53_1	64.5	IMR90p8
21	B11	2.42955773289395	TP53_1	64.5	IMR90p8
22	B11	1.58665471130826	TP53_1	64.5	IMR90p8
23	B11	5.8835833723233	TP53_1	64.5	IMR90p8
24	B11	16.4643474371046	TP53_1	64.5	IMR90p8
25	B11	36.3907503369051	TP53_1	64.5	IMR90p8
26	B11	69.2374895569892	TP53_1	64.5	IMR90p8
27	B11	133.173538092053	TP53_1	64.5	IMR90p8
28	B11	216.629254944201	TP53_1	64.5	IMR90p8
29	B11	311.389000543771	TP53_1	64.5	IMR90p8
30	B11	413.348420430929	TP53_1	64.5	IMR90p8
31	B11	520.013606632229	TP53_1	64.5	IMR90p8
32	B11	637.177130731528	TP53_1	64.5	IMR90p8
33	B11	766.811014994737	TP53_1	64.5	IMR90p8
34	B11	902.850874709163	TP53_1	64.5	IMR90p8
35	B11	1041.63335418068	TP53_1	64.5	IMR90p8
36	B11	1179.37324953084	TP53_1	64.5	IMR90p8
37	B11	1311.65344094254	TP53_1	64.5	IMR90p8
38	B11	1437.03287367718	TP53_1	64.5	IMR90p8
39	B11	1553.17974734678	TP53_1	64.5	IMR90p8
40	B11	1666.68004243906	TP53_1	64.5	IMR90p8
1	C11	4.91857468425451	TP53_1	63.3	IMR90p8
2	C11	1.67769499281439	TP53_1	63.3	IMR90p8
3	C11	4.3775019138011	TP53_1	63.3	IMR90p8
4	C11	4.02745418531595	TP53_1	63.3	IMR90p8
5	C11	-2.67130601258259	TP53_1	63.3	IMR90p8
6	C11	-2.37588225657692	TP53_1	63.3	IMR90p8
7	C11	1.57293580205351	TP53_1	63.3	IMR90p8
8	C11	-3.11475779131888	TP53_1	63.3	IMR90p8
9	C11	3.29232661848209	TP53_1	63.3	IMR90p8
10	C11	-3.69496707351254	TP53_1	63.3	IMR90p8
11	C11	0.0831024809822338	TP53_1	63.3	IMR90p8
12	C11	1.53414223830032	TP53_1	63.3	IMR90p8
13	C11	-2.46928098305261	TP53_1	63.3	IMR90p8
14	C11	-2.01702950881054	TP53_1	63.3	IMR90p8
15	C11	3.50920153679544	TP53_1	63.3	IMR90p8
16	C11	2.96232663791398	TP53_1	63.3	IMR90p8
17	C11	-3.39473018103035	TP53_1	63.3	IMR90p8
18	C11	-1.78455492035164	TP53_1	63.3	IMR90p8
19	C11	-1.017898088518	TP53_1	63.3	IMR90p8
20	C11	-3.43073784920944	TP53_1	63.3	IMR90p8
21	C11	-0.573127762491367	TP53_1	63.3	IMR90p8
22	C11	1.41788798481412	TP53_1	63.3	IMR90p8
23	C11	7.02289867781246	TP53_1	63.3	IMR90p8
24	C11	16.4790877990617	TP53_1	63.3	IMR90p8
25	C11	34.9665294624451	TP53_1	63.3	IMR90p8
26	C11	67.4001489667266	TP53_1	63.3	IMR90p8
27	C11	113.400582384375	TP53_1	63.3	IMR90p8
28	C11	191.920547121599	TP53_1	63.3	IMR90p8
29	C11	286.214245654312	TP53_1	63.3	IMR90p8
30	C11	386.085849419645	TP53_1	63.3	IMR90p8
31	C11	491.443454499622	TP53_1	63.3	IMR90p8
32	C11	607.251105378341	TP53_1	63.3	IMR90p8
33	C11	734.319617060158	TP53_1	63.3	IMR90p8
34	C11	871.071549514978	TP53_1	63.3	IMR90p8
35	C11	1012.51656799828	TP53_1	63.3	IMR90p8
36	C11	1156.55969534475	TP53_1	63.3	IMR90p8
37	C11	1295.88376094162	TP53_1	63.3	IMR90p8
38	C11	1430.03298419419	TP53_1	63.3	IMR90p8
39	C11	1556.29101671724	TP53_1	63.3	IMR90p8
40	C11	1677.17713358903	TP53_1	63.3	IMR90p8
1	D11	2.4156062752345	TP53_1	61.4	IMR90p8
2	D11	1.87157259497417	TP53_1	61.4	IMR90p8
3	D11	5.03459141891426	TP53_1	61.4	IMR90p8
4	D11	2.61241665375746	TP53_1	61.4	IMR90p8
5	D11	2.38387692317247	TP53_1	61.4	IMR90p8
6	D11	0.0396186071225202	TP53_1	61.4	IMR90p8
7	D11	-2.47559439634961	TP53_1	61.4	IMR90p8
8	D11	-0.403314652694007	TP53_1	61.4	IMR90p8
9	D11	0.65679988094962	TP53_1	61.4	IMR90p8
10	D11	-2.59463429242805	TP53_1	61.4	IMR90p8
11	D11	-1.37649173622185	TP53_1	61.4	IMR90p8
12	D11	-2.82781371337842	TP53_1	61.4	IMR90p8
13	D11	-0.254920043130369	TP53_1	61.4	IMR90p8
14	D11	0.620543396794346	TP53_1	61.4	IMR90p8
15	D11	-1.09237073715121	TP53_1	61.4	IMR90p8
16	D11	-2.80650437028271	TP53_1	61.4	IMR90p8
17	D11	-0.365560378101691	TP53_1	61.4	IMR90p8
18	D11	-2.57798137848567	TP53_1	61.4	IMR90p8
19	D11	0.374307945780856	TP53_1	61.4	IMR90p8
20	D11	4.04998553987616	TP53_1	61.4	IMR90p8
21	D11	-2.15860293402829	TP53_1	61.4	IMR90p8
22	D11	-0.677536158767907	TP53_1	61.4	IMR90p8
23	D11	-0.471446374190691	TP53_1	61.4	IMR90p8
24	D11	8.1204076105214	TP53_1	61.4	IMR90p8
25	D11	14.1885166255879	TP53_1	61.4	IMR90p8
26	D11	28.6306654585342	TP53_1	61.4	IMR90p8
27	D11	55.8491500047112	TP53_1	61.4	IMR90p8
28	D11	105.018746226026	TP53_1	61.4	IMR90p8
29	D11	177.758326140317	TP53_1	61.4	IMR90p8
30	D11	263.695815503082	TP53_1	61.4	IMR90p8
31	D11	345.553312610223	TP53_1	61.4	IMR90p8
32	D11	439.096613761903	TP53_1	61.4	IMR90p8
33	D11	546.6394446689	TP53_1	61.4	IMR90p8
34	D11	665.311538030503	TP53_1	61.4	IMR90p8
35	D11	792.409682936678	TP53_1	61.4	IMR90p8
36	D11	926.969461402234	TP53_1	61.4	IMR90p8
37	D11	1064.24164364798	TP53_1	61.4	IMR90p8
38	D11	1199.33163082952	TP53_1	61.4	IMR90p8
39	D11	1333.31336668109	TP53_1	61.4	IMR90p8
40	D11	1465.85818201418	TP53_1	61.4	IMR90p8
1	E11	4.30802461230633	TP53_1	59.0	IMR90p8
2	E11	1.7950409839159	TP53_1	59.0	IMR90p8
3	E11	8.15392961533917	TP53_1	59.0	IMR90p8
4	E11	-0.799830621272577	TP53_1	59.0	IMR90p8
5	E11	-2.13025789806989	TP53_1	59.0	IMR90p8
6	E11	-0.160850505922099	TP53_1	59.0	IMR90p8
7	E11	6.27706164983329	TP53_1	59.0	IMR90p8
8	E11	3.2384741260953	TP53_1	59.0	IMR90p8
9	E11	-3.50761902003524	TP53_1	59.0	IMR90p8
10	E11	-1.26247484844225	TP53_1	59.0	IMR90p8
11	E11	0.641079763628568	TP53_1	59.0	IMR90p8
12	E11	-1.95115540942516	TP53_1	59.0	IMR90p8
13	E11	-0.178689100518113	TP53_1	59.0	IMR90p8
14	E11	-1.57485525357015	TP53_1	59.0	IMR90p8
15	E11	0.197855063658608	TP53_1	59.0	IMR90p8
16	E11	0.82545564557131	TP53_1	59.0	IMR90p8
17	E11	-1.43788854199465	TP53_1	59.0	IMR90p8
18	E11	-4.37171338182497	TP53_1	59.0	IMR90p8
19	E11	-2.70521365485547	TP53_1	59.0	IMR90p8
20	E11	-6.82159464381175	TP53_1	59.0	IMR90p8
21	E11	-0.856360426680567	TP53_1	59.0	IMR90p8
22	E11	-1.10863615679818	TP53_1	59.0	IMR90p8
23	E11	-0.323232380264017	TP53_1	59.0	IMR90p8
24	E11	2.80312203302492	TP53_1	59.0	IMR90p8
25	E11	2.61647039014588	TP53_1	59.0	IMR90p8
26	E11	11.5660479833236	TP53_1	59.0	IMR90p8
27	E11	13.784119403148	TP53_1	59.0	IMR90p8
28	E11	38.6918324672788	TP53_1	59.0	IMR90p8
29	E11	70.4867778401399	TP53_1	59.0	IMR90p8
30	E11	124.746612804175	TP53_1	59.0	IMR90p8
31	E11	189.167311689401	TP53_1	59.0	IMR90p8
32	E11	268.900897645733	TP53_1	59.0	IMR90p8
33	E11	349.293213572248	TP53_1	59.0	IMR90p8
34	E11	437.738530107489	TP53_1	59.0	IMR90p8
35	E11	536.235244691756	TP53_1	59.0	IMR90p8
36	E11	650.729191535733	TP53_1	59.0	IMR90p8
37	E11	771.401359595089	TP53_1	59.0	IMR90p8
38	E11	902.181928695455	TP53_1	59.0	IMR90p8
39	E11	1030.26345416589	TP53_1	59.0	IMR90p8
40	E11	1161.95978978488	TP53_1	59.0	IMR90p8
1	F11	6.71499323608532	TP53_1	57.0	IMR90p8
2	F11	2.29345988243949	TP53_1	57.0	IMR90p8
3	F11	5.00942209484674	TP53_1	57.0	IMR90p8
4	F11	4.33382974777851	TP53_1	57.0	IMR90p8
5	F11	0.42461350829808	TP53_1	57.0	IMR90p8
6	F11	3.60153550157202	TP53_1	57.0	IMR90p8
7	F11	-2.71362521055562	TP53_1	57.0	IMR90p8
8	F11	-2.5737440783646	TP53_1	57.0	IMR90p8
9	F11	-1.80385851815936	TP53_1	57.0	IMR90p8
10	F11	0.820513779842258	TP53_1	57.0	IMR90p8
11	F11	2.73452257135068	TP53_1	57.0	IMR90p8
12	F11	-2.43674805407409	TP53_1	57.0	IMR90p8
13	F11	-2.41478689893256	TP53_1	57.0	IMR90p8
14	F11	-3.26099263046854	TP53_1	57.0	IMR90p8
15	F11	0.308247784216292	TP53_1	57.0	IMR90p8
16	F11	-2.31220186773317	TP53_1	57.0	IMR90p8
17	F11	-1.41025007188045	TP53_1	57.0	IMR90p8
18	F11	1.88435912619843	TP53_1	57.0	IMR90p8
19	F11	3.62716061427591	TP53_1	57.0	IMR90p8
20	F11	0.415370803483711	TP53_1	57.0	IMR90p8
21	F11	-4.93955653069133	TP53_1	57.0	IMR90p8
22	F11	0.18124735614856	TP53_1	57.0	IMR90p8
23	F11	-2.7289553023088	TP53_1	57.0	IMR90p8
24	F11	0.0790737206993981	TP53_1	57.0	IMR90p8
25	F11	-0.701512471803198	TP53_1	57.0	IMR90p8
26	F11	3.06686712182454	TP53_1	57.0	IMR90p8
27	F11	8.26657794771018	TP53_1	57.0	IMR90p8
28	F11	11.6530198241599	TP53_1	57.0	IMR90p8
29	F11	23.8727733224896	TP53_1	57.0	IMR90p8
30	F11	48.8170322446963	TP53_1	57.0	IMR90p8
31	F11	85.1840908761951	TP53_1	57.0	IMR90p8
32	F11	144.028839178872	TP53_1	57.0	IMR90p8
33	F11	208.590716838974	TP53_1	57.0	IMR90p8
34	F11	271.524572635793	TP53_1	57.0	IMR90p8
35	F11	349.319516565654	TP53_1	57.0	IMR90p8
36	F11	432.245471387326	TP53_1	57.0	IMR90p8
37	F11	522.611749170693	TP53_1	57.0	IMR90p8
38	F11	619.721094260449	TP53_1	57.0	IMR90p8
39	F11	724.652017587591	TP53_1	57.0	IMR90p8
40	F11	835.095207082237	TP53_1	57.0	IMR90p8
1	G11	22.3068600787847	TP53_1	55.7	IMR90p8
2	G11	13.6358576337798	TP53_1	55.7	IMR90p8
3	G11	8.82840189468334	TP53_1	55.7	IMR90p8
4	G11	6.98058381200963	TP53_1	55.7	IMR90p8
5	G11	1.34524533219746	TP53_1	55.7	IMR90p8
6	G11	-1.04192255749558	TP53_1	55.7	IMR90p8
7	G11	0.750307654121571	TP53_1	55.7	IMR90p8
8	G11	1.64871449932525	TP53_1	55.7	IMR90p8
9	G11	4.09849846213774	TP53_1	55.7	IMR90p8
10	G11	1.93361060573261	TP53_1	55.7	IMR90p8
11	G11	0.940086552905996	TP53_1	55.7	IMR90p8
12	G11	-6.28587953128817	TP53_1	55.7	IMR90p8
13	G11	-3.50740571538972	TP53_1	55.7	IMR90p8
14	G11	-3.26630895776589	TP53_1	55.7	IMR90p8
15	G11	-4.1421862460802	TP53_1	55.7	IMR90p8
16	G11	-6.83219052295226	TP53_1	55.7	IMR90p8
17	G11	-2.34544209233309	TP53_1	55.7	IMR90p8
18	G11	-2.83986003537893	TP53_1	55.7	IMR90p8
19	G11	-10.9458167150824	TP53_1	55.7	IMR90p8
20	G11	-1.30603990605641	TP53_1	55.7	IMR90p8
21	G11	-1.68256732818691	TP53_1	55.7	IMR90p8
22	G11	2.09410177697055	TP53_1	55.7	IMR90p8
23	G11	-0.122492916036663	TP53_1	55.7	IMR90p8
24	G11	-2.53591477760574	TP53_1	55.7	IMR90p8
25	G11	7.20842492172187	TP53_1	55.7	IMR90p8
26	G11	3.04591094853095	TP53_1	55.7	IMR90p8
27	G11	6.15316190035401	TP53_1	55.7	IMR90p8
28	G11	9.79854206939854	TP53_1	55.7	IMR90p8
29	G11	11.3013337160764	TP53_1	55.7	IMR90p8
30	G11	26.0807406474109	TP53_1	55.7	IMR90p8
31	G11	52.2974157931981	TP53_1	55.7	IMR90p8
32	G11	89.5406440496181	TP53_1	55.7	IMR90p8
33	G11	144.991074986315	TP53_1	55.7	IMR90p8
34	G11	201.150850871873	TP53_1	55.7	IMR90p8
35	G11	267.852131707212	TP53_1	55.7	IMR90p8
36	G11	342.301197456141	TP53_1	55.7	IMR90p8
37	G11	424.229473688927	TP53_1	55.7	IMR90p8
38	G11	510.946784635861	TP53_1	55.7	IMR90p8
39	G11	604.547623057665	TP53_1	55.7	IMR90p8
40	G11	704.208701099466	TP53_1	55.7	IMR90p8
1	H11	3.41831332716174	TP53_1	55.0	IMR90p8
2	H11	-0.95099141014316	TP53_1	55.0	IMR90p8
3	H11	2.64592368929652	TP53_1	55.0	IMR90p8
4	H11	2.35277665396325	TP53_1	55.0	IMR90p8
5	H11	-1.16253098196285	TP53_1	55.0	IMR90p8
6	H11	1.64638032756466	TP53_1	55.0	IMR90p8
7	H11	2.78454101225589	TP53_1	55.0	IMR90p8
8	H11	-0.874283303086941	TP53_1	55.0	IMR90p8
9	H11	-1.69415038070701	TP53_1	55.0	IMR90p8
10	H11	2.67923795381284	TP53_1	55.0	IMR90p8
11	H11	-2.53103311759833	TP53_1	55.0	IMR90p8
12	H11	-5.20405110955153	TP53_1	55.0	IMR90p8
13	H11	-5.28866379369993	TP53_1	55.0	IMR90p8
14	H11	3.88188707910695	TP53_1	55.0	IMR90p8
15	H11	2.77338291239312	TP53_1	55.0	IMR90p8
16	H11	1.79585295821698	TP53_1	55.0	IMR90p8
17	H11	-2.27066843318516	TP53_1	55.0	IMR90p8
18	H11	-1.89455429130066	TP53_1	55.0	IMR90p8
19	H11	3.27966042456728	TP53_1	55.0	IMR90p8
20	H11	1.46106085397196	TP53_1	55.0	IMR90p8
21	H11	1.11484668036792	TP53_1	55.0	IMR90p8
22	H11	3.22620516133338	TP53_1	55.0	IMR90p8
23	H11	3.1957382747255	TP53_1	55.0	IMR90p8
24	H11	-0.608102992089698	TP53_1	55.0	IMR90p8
25	H11	-0.862366986767029	TP53_1	55.0	IMR90p8
26	H11	2.55092888445779	TP53_1	55.0	IMR90p8
27	H11	-2.75143298167177	TP53_1	55.0	IMR90p8
28	H11	-1.3105932004928	TP53_1	55.0	IMR90p8
29	H11	4.45536059185224	TP53_1	55.0	IMR90p8
30	H11	17.9502171654917	TP53_1	55.0	IMR90p8
31	H11	27.2256466723506	TP53_1	55.0	IMR90p8
32	H11	56.0217015359003	TP53_1	55.0	IMR90p8
33	H11	86.4341792601772	TP53_1	55.0	IMR90p8
34	H11	139.364512167137	TP53_1	55.0	IMR90p8
35	H11	200.456413402238	TP53_1	55.0	IMR90p8
36	H11	261.549681860152	TP53_1	55.0	IMR90p8
37	H11	334.034912994401	TP53_1	55.0	IMR90p8
38	H11	410.060352552328	TP53_1	55.0	IMR90p8
39	H11	491.790802067223	TP53_1	55.0	IMR90p8
40	H11	576.115098471087	TP53_1	55.0	IMR90p8
1	A11	-0.514861495093101	TP53_1	65.0	IMR90p2
2	A11	3.57210272573411	TP53_1	65.0	IMR90p2
3	A11	-0.333174243535723	TP53_1	65.0	IMR90p2
4	A11	1.01965361130124	TP53_1	65.0	IMR90p2
5	A11	-0.743807462828954	TP53_1	65.0	IMR90p2
6	A11	1.31925676530955	TP53_1	65.0	IMR90p2
7	A11	-0.31225458312565	TP53_1	65.0	IMR90p2
8	A11	0.777649381062929	TP53_1	65.0	IMR90p2
9	A11	0.145151678128968	TP53_1	65.0	IMR90p2
10	A11	2.20699658064723	TP53_1	65.0	IMR90p2
11	A11	2.58655180422602	TP53_1	65.0	IMR90p2
12	A11	2.3100164659304	TP53_1	65.0	IMR90p2
13	A11	-1.16160673874219	TP53_1	65.0	IMR90p2
14	A11	2.63547300267373	TP53_1	65.0	IMR90p2
15	A11	-0.744199963402025	TP53_1	65.0	IMR90p2
16	A11	0.200602345401421	TP53_1	65.0	IMR90p2
17	A11	-4.94027114211804	TP53_1	65.0	IMR90p2
18	A11	-1.07698201005951	TP53_1	65.0	IMR90p2
19	A11	-0.868513360148427	TP53_1	65.0	IMR90p2
20	A11	-2.74955293906805	TP53_1	65.0	IMR90p2
21	A11	-0.305010674607274	TP53_1	65.0	IMR90p2
22	A11	0.271371657908276	TP53_1	65.0	IMR90p2
23	A11	7.36817193730394	TP53_1	65.0	IMR90p2
24	A11	15.2016633815815	TP53_1	65.0	IMR90p2
25	A11	40.7931447690808	TP53_1	65.0	IMR90p2
26	A11	78.5698620194953	TP53_1	65.0	IMR90p2
27	A11	143.610558986953	TP53_1	65.0	IMR90p2
28	A11	226.881300833812	TP53_1	65.0	IMR90p2
29	A11	315.976123470607	TP53_1	65.0	IMR90p2
30	A11	418.842629406546	TP53_1	65.0	IMR90p2
31	A11	529.044226341002	TP53_1	65.0	IMR90p2
32	A11	647.67568532671	TP53_1	65.0	IMR90p2
33	A11	776.288663389377	TP53_1	65.0	IMR90p2
34	A11	906.35613108108	TP53_1	65.0	IMR90p2
35	A11	1038.59720035466	TP53_1	65.0	IMR90p2
36	A11	1168.92355106063	TP53_1	65.0	IMR90p2
37	A11	1292.94013365016	TP53_1	65.0	IMR90p2
38	A11	1410.99759487225	TP53_1	65.0	IMR90p2
39	A11	1519.45038742642	TP53_1	65.0	IMR90p2
40	A11	1624.91939067313	TP53_1	65.0	IMR90p2
1	B11	1.97701733478971	TP53_1	64.5	IMR90p2
2	B11	-0.243785703216872	TP53_1	64.5	IMR90p2
3	B11	3.25400379831444	TP53_1	64.5	IMR90p2
4	B11	2.77000207931678	TP53_1	64.5	IMR90p2
5	B11	2.52112901657802	TP53_1	64.5	IMR90p2
6	B11	3.40369810552511	TP53_1	64.5	IMR90p2
7	B11	3.91725581553737	TP53_1	64.5	IMR90p2
8	B11	-2.10254036812694	TP53_1	64.5	IMR90p2
9	B11	-0.509969629825719	TP53_1	64.5	IMR90p2
10	B11	-4.41271537605371	TP53_1	64.5	IMR90p2
11	B11	1.3987081678697	TP53_1	64.5	IMR90p2
12	B11	-2.28049875053102	TP53_1	64.5	IMR90p2
13	B11	-0.530983094137355	TP53_1	64.5	IMR90p2
14	B11	-4.10531308257305	TP53_1	64.5	IMR90p2
15	B11	-0.46264689039208	TP53_1	64.5	IMR90p2
16	B11	-8.74240967153128	TP53_1	64.5	IMR90p2
17	B11	-1.80099852744797	TP53_1	64.5	IMR90p2
18	B11	-2.89060339497655	TP53_1	64.5	IMR90p2
19	B11	2.82875216392358	TP53_1	64.5	IMR90p2
20	B11	-2.40178387202241	TP53_1	64.5	IMR90p2
21	B11	2.83123535741879	TP53_1	64.5	IMR90p2
22	B11	5.32976727204277	TP53_1	64.5	IMR90p2
23	B11	8.18317343342096	TP53_1	64.5	IMR90p2
24	B11	22.7631581220317	TP53_1	64.5	IMR90p2
25	B11	55.0474699878278	TP53_1	64.5	IMR90p2
26	B11	99.1240950789252	TP53_1	64.5	IMR90p2
27	B11	172.789547057076	TP53_1	64.5	IMR90p2
28	B11	261.768989616915	TP53_1	64.5	IMR90p2
29	B11	353.26745704583	TP53_1	64.5	IMR90p2
30	B11	451.32118208342	TP53_1	64.5	IMR90p2
31	B11	563.553954015533	TP53_1	64.5	IMR90p2
32	B11	685.093161780003	TP53_1	64.5	IMR90p2
33	B11	816.723074443515	TP53_1	64.5	IMR90p2
34	B11	949.807881042424	TP53_1	64.5	IMR90p2
35	B11	1082.33193046786	TP53_1	64.5	IMR90p2
36	B11	1214.34783390426	TP53_1	64.5	IMR90p2
37	B11	1338.99365544677	TP53_1	64.5	IMR90p2
38	B11	1461.28641454725	TP53_1	64.5	IMR90p2
39	B11	1572.8135395961	TP53_1	64.5	IMR90p2
40	B11	1681.44898817595	TP53_1	64.5	IMR90p2
1	C11	5.50977784559473	TP53_1	63.3	IMR90p2
2	C11	5.14863040095224	TP53_1	63.3	IMR90p2
3	C11	3.47274084032688	TP53_1	63.3	IMR90p2
4	C11	4.51840743274215	TP53_1	63.3	IMR90p2
5	C11	-2.00779596179291	TP53_1	63.3	IMR90p2
6	C11	2.15271526259494	TP53_1	63.3	IMR90p2
7	C11	-0.653040141734436	TP53_1	63.3	IMR90p2
8	C11	-1.6195472682698	TP53_1	63.3	IMR90p2
9	C11	3.75046350266757	TP53_1	63.3	IMR90p2
10	C11	-5.25985998724809	TP53_1	63.3	IMR90p2
11	C11	2.79170761109981	TP53_1	63.3	IMR90p2
12	C11	-1.44659368359498	TP53_1	63.3	IMR90p2
13	C11	2.72672260458103	TP53_1	63.3	IMR90p2
14	C11	-4.54861946203164	TP53_1	63.3	IMR90p2
15	C11	-1.67577710542218	TP53_1	63.3	IMR90p2
16	C11	-3.82544208704121	TP53_1	63.3	IMR90p2
17	C11	-2.01771043365807	TP53_1	63.3	IMR90p2
18	C11	2.31377495555262	TP53_1	63.3	IMR90p2
19	C11	3.33310013472374	TP53_1	63.3	IMR90p2
20	C11	1.48660295800892	TP53_1	63.3	IMR90p2
21	C11	-8.03664186472406	TP53_1	63.3	IMR90p2
22	C11	2.36758305400417	TP53_1	63.3	IMR90p2
23	C11	9.42013656456174	TP53_1	63.3	IMR90p2
24	C11	22.624698742532	TP53_1	63.3	IMR90p2
25	C11	39.6544632453983	TP53_1	63.3	IMR90p2
26	C11	82.4346847525644	TP53_1	63.3	IMR90p2
27	C11	140.857537341507	TP53_1	63.3	IMR90p2
28	C11	231.26176991855	TP53_1	63.3	IMR90p2
29	C11	317.919678972749	TP53_1	63.3	IMR90p2
30	C11	415.685732148075	TP53_1	63.3	IMR90p2
31	C11	524.405621105969	TP53_1	63.3	IMR90p2
32	C11	643.667704141236	TP53_1	63.3	IMR90p2
33	C11	771.863675201075	TP53_1	63.3	IMR90p2
34	C11	904.27475365344	TP53_1	63.3	IMR90p2
35	C11	1041.41818982816	TP53_1	63.3	IMR90p2
36	C11	1178.78509925448	TP53_1	63.3	IMR90p2
37	C11	1311.08710548147	TP53_1	63.3	IMR90p2
38	C11	1438.51184878869	TP53_1	63.3	IMR90p2
39	C11	1561.87966588088	TP53_1	63.3	IMR90p2
40	C11	1685.56756085933	TP53_1	63.3	IMR90p2
1	D11	7.56858486572173	TP53_1	61.4	IMR90p2
2	D11	1.12061006361773	TP53_1	61.4	IMR90p2
3	D11	2.88900180483779	TP53_1	61.4	IMR90p2
4	D11	1.0948616733308	TP53_1	61.4	IMR90p2
5	D11	0.128535681139965	TP53_1	61.4	IMR90p2
6	D11	2.64630069368786	TP53_1	61.4	IMR90p2
7	D11	0.417305181437314	TP53_1	61.4	IMR90p2
8	D11	1.55532887860045	TP53_1	61.4	IMR90p2
9	D11	-1.14610059651022	TP53_1	61.4	IMR90p2
10	D11	1.09459424265151	TP53_1	61.4	IMR90p2
11	D11	-2.34305593355612	TP53_1	61.4	IMR90p2
12	D11	-0.246131005655116	TP53_1	61.4	IMR90p2
13	D11	-1.48795094819934	TP53_1	61.4	IMR90p2
14	D11	-7.00240823755166	TP53_1	61.4	IMR90p2
15	D11	-0.606748680269902	TP53_1	61.4	IMR90p2
16	D11	0.634950254785508	TP53_1	61.4	IMR90p2
17	D11	-0.659795918068994	TP53_1	61.4	IMR90p2
18	D11	3.59307279973473	TP53_1	61.4	IMR90p2
19	D11	-0.817850898907182	TP53_1	61.4	IMR90p2
20	D11	1.55503791707952	TP53_1	61.4	IMR90p2
21	D11	-3.40734324461619	TP53_1	61.4	IMR90p2
22	D11	3.75074685039181	TP53_1	61.4	IMR90p2
23	D11	4.08525151486674	TP53_1	61.4	IMR90p2
24	D11	10.8356549324085	TP53_1	61.4	IMR90p2
25	D11	18.768859062945	TP53_1	61.4	IMR90p2
26	D11	47.1418451441564	TP53_1	61.4	IMR90p2
27	D11	79.1429681647001	TP53_1	61.4	IMR90p2
28	D11	143.230812234021	TP53_1	61.4	IMR90p2
29	D11	211.2095941253	TP53_1	61.4	IMR90p2
30	D11	296.909037871398	TP53_1	61.4	IMR90p2
31	D11	383.531525031702	TP53_1	61.4	IMR90p2
32	D11	477.681853847055	TP53_1	61.4	IMR90p2
33	D11	584.315951353704	TP53_1	61.4	IMR90p2
34	D11	699.441213527954	TP53_1	61.4	IMR90p2
35	D11	824.762834398758	TP53_1	61.4	IMR90p2
36	D11	957.747517188483	TP53_1	61.4	IMR90p2
37	D11	1090.28570268534	TP53_1	61.4	IMR90p2
38	D11	1223.74827056544	TP53_1	61.4	IMR90p2
39	D11	1351.45353031432	TP53_1	61.4	IMR90p2
40	D11	1476.08679031462	TP53_1	61.4	IMR90p2
1	E11	1.56251118482578	TP53_1	59.0	IMR90p2
2	E11	5.36927606914514	TP53_1	59.0	IMR90p2
3	E11	-0.393498056186672	TP53_1	59.0	IMR90p2
4	E11	1.19181249931944	TP53_1	59.0	IMR90p2
5	E11	0.830573194728913	TP53_1	59.0	IMR90p2
6	E11	0.904192669351687	TP53_1	59.0	IMR90p2
7	E11	0.911729861254571	TP53_1	59.0	IMR90p2
8	E11	3.14118005349565	TP53_1	59.0	IMR90p2
9	E11	-2.09610476784474	TP53_1	59.0	IMR90p2
10	E11	-1.73273231382655	TP53_1	59.0	IMR90p2
11	E11	1.62659113185873	TP53_1	59.0	IMR90p2
12	E11	1.33253891720415	TP53_1	59.0	IMR90p2
13	E11	-2.07855321594616	TP53_1	59.0	IMR90p2
14	E11	0.295658787579669	TP53_1	59.0	IMR90p2
15	E11	2.1706078245038	TP53_1	59.0	IMR90p2
16	E11	-0.0967089591154036	TP53_1	59.0	IMR90p2
17	E11	-1.73147853028649	TP53_1	59.0	IMR90p2
18	E11	-2.0924883617281	TP53_1	59.0	IMR90p2
19	E11	-3.37274243460161	TP53_1	59.0	IMR90p2
20	E11	3.70714394334482	TP53_1	59.0	IMR90p2
21	E11	4.07028657832325	TP53_1	59.0	IMR90p2
22	E11	-5.79439481979352	TP53_1	59.0	IMR90p2
23	E11	-0.160217878250933	TP53_1	59.0	IMR90p2
24	E11	5.78846130940747	TP53_1	59.0	IMR90p2
25	E11	7.68926372906753	TP53_1	59.0	IMR90p2
26	E11	16.9507193334139	TP53_1	59.0	IMR90p2
27	E11	30.064212401785	TP53_1	59.0	IMR90p2
28	E11	53.7727036223077	TP53_1	59.0	IMR90p2
29	E11	96.63172992212	TP53_1	59.0	IMR90p2
30	E11	162.022827619755	TP53_1	59.0	IMR90p2
31	E11	231.291200850477	TP53_1	59.0	IMR90p2
32	E11	307.215155672869	TP53_1	59.0	IMR90p2
33	E11	389.273391876452	TP53_1	59.0	IMR90p2
34	E11	480.046694819518	TP53_1	59.0	IMR90p2
35	E11	581.651713474069	TP53_1	59.0	IMR90p2
36	E11	692.02839630883	TP53_1	59.0	IMR90p2
37	E11	809.612971306016	TP53_1	59.0	IMR90p2
38	E11	930.803688346326	TP53_1	59.0	IMR90p2
39	E11	1058.98777773624	TP53_1	59.0	IMR90p2
40	E11	1193.14822613524	TP53_1	59.0	IMR90p2
1	F11	6.72422887409266	TP53_1	57.0	IMR90p2
2	F11	5.05999568343759	TP53_1	57.0	IMR90p2
3	F11	8.79875779733402	TP53_1	57.0	IMR90p2
4	F11	-4.16876052349789	TP53_1	57.0	IMR90p2
5	F11	-2.80985495456798	TP53_1	57.0	IMR90p2
6	F11	4.99094127865692	TP53_1	57.0	IMR90p2
7	F11	5.15400552616393	TP53_1	57.0	IMR90p2
8	F11	-0.531883214455775	TP53_1	57.0	IMR90p2
9	F11	-1.8931926808682	TP53_1	57.0	IMR90p2
10	F11	-0.51988870362311	TP53_1	57.0	IMR90p2
11	F11	-0.198894808555906	TP53_1	57.0	IMR90p2
12	F11	-1.23252060889763	TP53_1	57.0	IMR90p2
13	F11	-2.68565412909948	TP53_1	57.0	IMR90p2
14	F11	-1.15467314204034	TP53_1	57.0	IMR90p2
15	F11	-4.42193365080038	TP53_1	57.0	IMR90p2
16	F11	-1.09109827952079	TP53_1	57.0	IMR90p2
17	F11	1.10914373229843	TP53_1	57.0	IMR90p2
18	F11	1.86489367923059	TP53_1	57.0	IMR90p2
19	F11	-5.12294125641711	TP53_1	57.0	IMR90p2
20	F11	-1.55478251832756	TP53_1	57.0	IMR90p2
21	F11	2.67018934615226	TP53_1	57.0	IMR90p2
22	F11	1.49290656825087	TP53_1	57.0	IMR90p2
23	F11	0.684156427356356	TP53_1	57.0	IMR90p2
24	F11	3.30500857407469	TP53_1	57.0	IMR90p2
25	F11	4.20453288280942	TP53_1	57.0	IMR90p2
26	F11	1.43677924048734	TP53_1	57.0	IMR90p2
27	F11	9.57902590762478	TP53_1	57.0	IMR90p2
28	F11	18.9571235595531	TP53_1	57.0	IMR90p2
29	F11	37.4312098955938	TP53_1	57.0	IMR90p2
30	F11	75.3071672484057	TP53_1	57.0	IMR90p2
31	F11	114.130431525198	TP53_1	57.0	IMR90p2
32	F11	172.104601028057	TP53_1	57.0	IMR90p2
33	F11	233.116761077752	TP53_1	57.0	IMR90p2
34	F11	303.192942551746	TP53_1	57.0	IMR90p2
35	F11	376.463642646059	TP53_1	57.0	IMR90p2
36	F11	458.542103983158	TP53_1	57.0	IMR90p2
37	F11	548.85340543044	TP53_1	57.0	IMR90p2
38	F11	650.079632301297	TP53_1	57.0	IMR90p2
39	F11	756.519656731949	TP53_1	57.0	IMR90p2
40	F11	867.832230808799	TP53_1	57.0	IMR90p2
1	G11	35.3396569539368	TP53_1	55.7	IMR90p2
2	G11	12.6080475960412	TP53_1	55.7	IMR90p2
3	G11	7.04472014476869	TP53_1	55.7	IMR90p2
4	G11	1.12595838814877	TP53_1	55.7	IMR90p2
5	G11	-0.270512177695309	TP53_1	55.7	IMR90p2
6	G11	0.97455178052769	TP53_1	55.7	IMR90p2
7	G11	-1.42117639933576	TP53_1	55.7	IMR90p2
8	G11	7.11990726804015	TP53_1	55.7	IMR90p2
9	G11	-1.756239603008	TP53_1	55.7	IMR90p2
10	G11	1.68465458887795	TP53_1	55.7	IMR90p2
11	G11	-6.5220595351866	TP53_1	55.7	IMR90p2
12	G11	2.8868920773175	TP53_1	55.7	IMR90p2
13	G11	7.27370214351959	TP53_1	55.7	IMR90p2
14	G11	-7.18879890304152	TP53_1	55.7	IMR90p2
15	G11	-2.85491510149677	TP53_1	55.7	IMR90p2
16	G11	4.04340350850043	TP53_1	55.7	IMR90p2
17	G11	-9.34227916056034	TP53_1	55.7	IMR90p2
18	G11	1.09171094992462	TP53_1	55.7	IMR90p2
19	G11	-8.57369565181989	TP53_1	55.7	IMR90p2
20	G11	-2.89794739457966	TP53_1	55.7	IMR90p2
21	G11	-3.50613381092944	TP53_1	55.7	IMR90p2
22	G11	-2.01051249962939	TP53_1	55.7	IMR90p2
23	G11	1.12753023960113	TP53_1	55.7	IMR90p2
24	G11	0.940170824937468	TP53_1	55.7	IMR90p2
25	G11	-1.91586867221349	TP53_1	55.7	IMR90p2
26	G11	-0.3021997541573	TP53_1	55.7	IMR90p2
27	G11	3.05957107529002	TP53_1	55.7	IMR90p2
28	G11	15.0181798064364	TP53_1	55.7	IMR90p2
29	G11	19.3387201153355	TP53_1	55.7	IMR90p2
30	G11	37.1205084044536	TP53_1	55.7	IMR90p2
31	G11	64.3148787765372	TP53_1	55.7	IMR90p2
32	G11	113.880162370694	TP53_1	55.7	IMR90p2
33	G11	160.739022823278	TP53_1	55.7	IMR90p2
34	G11	221.017672885661	TP53_1	55.7	IMR90p2
35	G11	287.965763688579	TP53_1	55.7	IMR90p2
36	G11	360.566378346729	TP53_1	55.7	IMR90p2
37	G11	441.088860731134	TP53_1	55.7	IMR90p2
38	G11	530.606776661836	TP53_1	55.7	IMR90p2
39	G11	625.303436320715	TP53_1	55.7	IMR90p2
40	G11	722.909495836748	TP53_1	55.7	IMR90p2
1	H11	7.88472353503812	TP53_1	55.0	IMR90p2
2	H11	4.45625194970125	TP53_1	55.0	IMR90p2
3	H11	6.40370144148847	TP53_1	55.0	IMR90p2
4	H11	0.162339026577229	TP53_1	55.0	IMR90p2
5	H11	-3.54271469745709	TP53_1	55.0	IMR90p2
6	H11	1.53385053381726	TP53_1	55.0	IMR90p2
7	H11	3.92873133381136	TP53_1	55.0	IMR90p2
8	H11	3.14194488307157	TP53_1	55.0	IMR90p2
9	H11	0.593707776824431	TP53_1	55.0	IMR90p2
10	H11	-2.76841714698185	TP53_1	55.0	IMR90p2
11	H11	-1.87290753343177	TP53_1	55.0	IMR90p2
12	H11	1.98183880399256	TP53_1	55.0	IMR90p2
13	H11	-4.0240413738311	TP53_1	55.0	IMR90p2
14	H11	-1.39220881976644	TP53_1	55.0	IMR90p2
15	H11	-2.3757035514509	TP53_1	55.0	IMR90p2
16	H11	-0.454476304444597	TP53_1	55.0	IMR90p2
17	H11	-2.1872312863793	TP53_1	55.0	IMR90p2
18	H11	2.71836058149029	TP53_1	55.0	IMR90p2
19	H11	1.27401380666106	TP53_1	55.0	IMR90p2
20	H11	-0.997146814248481	TP53_1	55.0	IMR90p2
21	H11	-0.495416767569623	TP53_1	55.0	IMR90p2
22	H11	-0.0864873778591573	TP53_1	55.0	IMR90p2
23	H11	-0.67535217609975	TP53_1	55.0	IMR90p2
24	H11	1.49587886717563	TP53_1	55.0	IMR90p2
25	H11	-2.36587784245557	TP53_1	55.0	IMR90p2
26	H11	-1.18061522239714	TP53_1	55.0	IMR90p2
27	H11	3.93447986034607	TP53_1	55.0	IMR90p2
28	H11	5.76425146305473	TP53_1	55.0	IMR90p2
29	H11	12.6537174011614	TP53_1	55.0	IMR90p2
30	H11	27.2737140495287	TP53_1	55.0	IMR90p2
31	H11	42.3661446607566	TP53_1	55.0	IMR90p2
32	H11	72.0892791185947	TP53_1	55.0	IMR90p2
33	H11	121.805600134005	TP53_1	55.0	IMR90p2
34	H11	165.409920398494	TP53_1	55.0	IMR90p2
35	H11	222.053369257963	TP53_1	55.0	IMR90p2
36	H11	284.419568267032	TP53_1	55.0	IMR90p2
37	H11	351.382223246085	TP53_1	55.0	IMR90p2
38	H11	427.633723161627	TP53_1	55.0	IMR90p2
39	H11	511.207293864227	TP53_1	55.0	IMR90p2
40	H11	599.048298717111	TP53_1	55.0	IMR90p2
1	A11	-10.4727156637277	TP53_1	65.0	IMR90p11
2	A11	-0.20689822862505	TP53_1	65.0	IMR90p11
3	A11	4.40762911946194	TP53_1	65.0	IMR90p11
4	A11	-0.87649962873229	TP53_1	65.0	IMR90p11
5	A11	4.32937201726327	TP53_1	65.0	IMR90p11
6	A11	3.22531126617105	TP53_1	65.0	IMR90p11
7	A11	-0.638963815168609	TP53_1	65.0	IMR90p11
8	A11	-1.13742129843286	TP53_1	65.0	IMR90p11
9	A11	0.269091619088158	TP53_1	65.0	IMR90p11
10	A11	-4.04187680369705	TP53_1	65.0	IMR90p11
11	A11	-6.42055804519077	TP53_1	65.0	IMR90p11
12	A11	2.04514770106107	TP53_1	65.0	IMR90p11
13	A11	5.51567227283658	TP53_1	65.0	IMR90p11
14	A11	-1.24076722600148	TP53_1	65.0	IMR90p11
15	A11	0.521369944990056	TP53_1	65.0	IMR90p11
16	A11	-3.85644540063686	TP53_1	65.0	IMR90p11
17	A11	0.561029238738229	TP53_1	65.0	IMR90p11
18	A11	-3.23728003544329	TP53_1	65.0	IMR90p11
19	A11	-1.19917920712078	TP53_1	65.0	IMR90p11
20	A11	-5.65491154233041	TP53_1	65.0	IMR90p11
21	A11	0.286074479714443	TP53_1	65.0	IMR90p11
22	A11	4.03318146679339	TP53_1	65.0	IMR90p11
23	A11	9.59357015906016	TP53_1	65.0	IMR90p11
24	A11	19.5976830809204	TP53_1	65.0	IMR90p11
25	A11	39.4600980773157	TP53_1	65.0	IMR90p11
26	A11	76.8969728128845	TP53_1	65.0	IMR90p11
27	A11	138.112244389289	TP53_1	65.0	IMR90p11
28	A11	227.380265955537	TP53_1	65.0	IMR90p11
29	A11	322.19432214615	TP53_1	65.0	IMR90p11
30	A11	430.74547240623	TP53_1	65.0	IMR90p11
31	A11	544.212704494438	TP53_1	65.0	IMR90p11
32	A11	669.755991848178	TP53_1	65.0	IMR90p11
33	A11	806.976058885819	TP53_1	65.0	IMR90p11
34	A11	949.717096879435	TP53_1	65.0	IMR90p11
35	A11	1090.37675171558	TP53_1	65.0	IMR90p11
36	A11	1226.79542255524	TP53_1	65.0	IMR90p11
37	A11	1356.30844449694	TP53_1	65.0	IMR90p11
38	A11	1480.27839062447	TP53_1	65.0	IMR90p11
39	A11	1598.16663769012	TP53_1	65.0	IMR90p11
40	A11	1713.81187971472	TP53_1	65.0	IMR90p11
1	B11	-4.38989526006571	TP53_1	64.5	IMR90p11
2	B11	3.72401778482435	TP53_1	64.5	IMR90p11
3	B11	0.901818350578651	TP53_1	64.5	IMR90p11
4	B11	3.23129130677444	TP53_1	64.5	IMR90p11
5	B11	2.43408031084709	TP53_1	64.5	IMR90p11
6	B11	3.62075049917621	TP53_1	64.5	IMR90p11
7	B11	-1.31861124081706	TP53_1	64.5	IMR90p11
8	B11	-1.64436387318801	TP53_1	64.5	IMR90p11
9	B11	-1.02196595589612	TP53_1	64.5	IMR90p11
10	B11	0.743122693375881	TP53_1	64.5	IMR90p11
11	B11	1.7719896943172	TP53_1	64.5	IMR90p11
12	B11	2.72096974906526	TP53_1	64.5	IMR90p11
13	B11	-2.38814647101481	TP53_1	64.5	IMR90p11
14	B11	-0.281242109826053	TP53_1	64.5	IMR90p11
15	B11	-2.56513466995284	TP53_1	64.5	IMR90p11
16	B11	-4.46734377813573	TP53_1	64.5	IMR90p11
17	B11	-3.14981138238545	TP53_1	64.5	IMR90p11
18	B11	-1.00303925525213	TP53_1	64.5	IMR90p11
19	B11	-2.8792631342003	TP53_1	64.5	IMR90p11
20	B11	0.869818830371514	TP53_1	64.5	IMR90p11
21	B11	-0.479825300217271	TP53_1	64.5	IMR90p11
22	B11	1.94268545021532	TP53_1	64.5	IMR90p11
23	B11	10.5159932763713	TP53_1	64.5	IMR90p11
24	B11	24.2161879347627	TP53_1	64.5	IMR90p11
25	B11	50.8519685938873	TP53_1	64.5	IMR90p11
26	B11	100.569711317468	TP53_1	64.5	IMR90p11
27	B11	174.565357547644	TP53_1	64.5	IMR90p11
28	B11	265.979234640125	TP53_1	64.5	IMR90p11
29	B11	361.690377081271	TP53_1	64.5	IMR90p11
30	B11	466.972074232472	TP53_1	64.5	IMR90p11
31	B11	581.735332469946	TP53_1	64.5	IMR90p11
32	B11	710.782508662663	TP53_1	64.5	IMR90p11
33	B11	849.872416840082	TP53_1	64.5	IMR90p11
34	B11	990.736995006066	TP53_1	64.5	IMR90p11
35	B11	1128.24938981319	TP53_1	64.5	IMR90p11
36	B11	1263.1241988768	TP53_1	64.5	IMR90p11
37	B11	1393.69178578093	TP53_1	64.5	IMR90p11
38	B11	1518.58109578286	TP53_1	64.5	IMR90p11
39	B11	1635.93807148209	TP53_1	64.5	IMR90p11
40	B11	1749.04458429298	TP53_1	64.5	IMR90p11
1	C11	7.2397079403122	TP53_1	63.3	IMR90p11
2	C11	2.82289520510585	TP53_1	63.3	IMR90p11
3	C11	-2.02697097894679	TP53_1	63.3	IMR90p11
4	C11	3.48038756161441	TP53_1	63.3	IMR90p11
5	C11	3.81010933917287	TP53_1	63.3	IMR90p11
6	C11	-0.764262683595462	TP53_1	63.3	IMR90p11
7	C11	2.5873779374524	TP53_1	63.3	IMR90p11
8	C11	3.17880422825192	TP53_1	63.3	IMR90p11
9	C11	-4.86517399687091	TP53_1	63.3	IMR90p11
10	C11	2.61435845676351	TP53_1	63.3	IMR90p11
11	C11	-0.434420154702821	TP53_1	63.3	IMR90p11
12	C11	-1.39432767125436	TP53_1	63.3	IMR90p11
13	C11	5.48093408536351	TP53_1	63.3	IMR90p11
14	C11	-0.933906283124088	TP53_1	63.3	IMR90p11
15	C11	-4.28547765507892	TP53_1	63.3	IMR90p11
16	C11	-3.22052876056659	TP53_1	63.3	IMR90p11
17	C11	-3.93090888239703	TP53_1	63.3	IMR90p11
18	C11	-0.61695950359308	TP53_1	63.3	IMR90p11
19	C11	-1.53698044142311	TP53_1	63.3	IMR90p11
20	C11	0.15833657426947	TP53_1	63.3	IMR90p11
21	C11	1.17024624632995	TP53_1	63.3	IMR90p11
22	C11	4.87773691832854	TP53_1	63.3	IMR90p11
23	C11	4.65491196769517	TP53_1	63.3	IMR90p11
24	C11	15.6830557106141	TP53_1	63.3	IMR90p11
25	C11	37.951194275845	TP53_1	63.3	IMR90p11
26	C11	71.9833665591327	TP53_1	63.3	IMR90p11
27	C11	132.344884196626	TP53_1	63.3	IMR90p11
28	C11	224.162286270752	TP53_1	63.3	IMR90p11
29	C11	322.827903789288	TP53_1	63.3	IMR90p11
30	C11	424.719102085416	TP53_1	63.3	IMR90p11
31	C11	535.710890291988	TP53_1	63.3	IMR90p11
32	C11	660.793752811657	TP53_1	63.3	IMR90p11
33	C11	798.061926166798	TP53_1	63.3	IMR90p11
34	C11	944.934685472459	TP53_1	63.3	IMR90p11
35	C11	1090.23849502921	TP53_1	63.3	IMR90p11
36	C11	1234.80648660304	TP53_1	63.3	IMR90p11
37	C11	1374.18653384652	TP53_1	63.3	IMR90p11
38	C11	1510.71892448013	TP53_1	63.3	IMR90p11
39	C11	1640.99400803252	TP53_1	63.3	IMR90p11
40	C11	1768.66592845204	TP53_1	63.3	IMR90p11
1	D11	-5.74451425013422	TP53_1	61.4	IMR90p11
2	D11	1.96408610760409	TP53_1	61.4	IMR90p11
3	D11	2.19190416229958	TP53_1	61.4	IMR90p11
4	D11	2.17193757682116	TP53_1	61.4	IMR90p11
5	D11	1.97915917316459	TP53_1	61.4	IMR90p11
6	D11	3.61465386481041	TP53_1	61.4	IMR90p11
7	D11	-3.76707190864909	TP53_1	61.4	IMR90p11
8	D11	0.142056960479295	TP53_1	61.4	IMR90p11
9	D11	-0.233289200715717	TP53_1	61.4	IMR90p11
10	D11	-1.75397146892692	TP53_1	61.4	IMR90p11
11	D11	-0.1055500865059	TP53_1	61.4	IMR90p11
12	D11	0.873723518782754	TP53_1	61.4	IMR90p11
13	D11	1.00947821437558	TP53_1	61.4	IMR90p11
14	D11	2.7239965556978	TP53_1	61.4	IMR90p11
15	D11	-3.40907559394464	TP53_1	61.4	IMR90p11
16	D11	-0.524700402385406	TP53_1	61.4	IMR90p11
17	D11	-4.87047453351261	TP53_1	61.4	IMR90p11
18	D11	-0.804404643109592	TP53_1	61.4	IMR90p11
19	D11	-1.42961743935621	TP53_1	61.4	IMR90p11
20	D11	-2.90921136506222	TP53_1	61.4	IMR90p11
21	D11	1.20967157066752	TP53_1	61.4	IMR90p11
22	D11	1.41274262130764	TP53_1	61.4	IMR90p11
23	D11	5.58443795825633	TP53_1	61.4	IMR90p11
24	D11	3.4865580141236	TP53_1	61.4	IMR90p11
25	D11	17.9383713445268	TP53_1	61.4	IMR90p11
26	D11	47.0066283747487	TP53_1	61.4	IMR90p11
27	D11	82.3717616961517	TP53_1	61.4	IMR90p11
28	D11	139.715316282775	TP53_1	61.4	IMR90p11
29	D11	226.832214023407	TP53_1	61.4	IMR90p11
30	D11	310.491836013724	TP53_1	61.4	IMR90p11
31	D11	404.663164514367	TP53_1	61.4	IMR90p11
32	D11	507.251647393836	TP53_1	61.4	IMR90p11
33	D11	620.298793979575	TP53_1	61.4	IMR90p11
34	D11	745.058061597498	TP53_1	61.4	IMR90p11
35	D11	878.532258998179	TP53_1	61.4	IMR90p11
36	D11	1020.288015588	TP53_1	61.4	IMR90p11
37	D11	1162.56089522736	TP53_1	61.4	IMR90p11
38	D11	1302.68667349394	TP53_1	61.4	IMR90p11
39	D11	1437.69009512729	TP53_1	61.4	IMR90p11
40	D11	1569.51230782456	TP53_1	61.4	IMR90p11
1	E11	2.20711914305502	TP53_1	59.0	IMR90p11
2	E11	0.141591451259046	TP53_1	59.0	IMR90p11
3	E11	1.42906888754123	TP53_1	59.0	IMR90p11
4	E11	2.47949115127176	TP53_1	59.0	IMR90p11
5	E11	-0.781633487319141	TP53_1	59.0	IMR90p11
6	E11	-0.586453692407758	TP53_1	59.0	IMR90p11
7	E11	2.08065083848123	TP53_1	59.0	IMR90p11
8	E11	0.870235936456538	TP53_1	59.0	IMR90p11
9	E11	1.02675002444039	TP53_1	59.0	IMR90p11
10	E11	0.499871969148899	TP53_1	59.0	IMR90p11
11	E11	-3.97123970596749	TP53_1	59.0	IMR90p11
12	E11	1.24619586201698	TP53_1	59.0	IMR90p11
13	E11	1.16601277693462	TP53_1	59.0	IMR90p11
14	E11	0.0346213938305482	TP53_1	59.0	IMR90p11
15	E11	0.953093616698425	TP53_1	59.0	IMR90p11
16	E11	0.0047416365296157	TP53_1	59.0	IMR90p11
17	E11	-0.706037030916377	TP53_1	59.0	IMR90p11
18	E11	-2.3238940857027	TP53_1	59.0	IMR90p11
19	E11	-2.91675462842795	TP53_1	59.0	IMR90p11
20	E11	-3.74644191300422	TP53_1	59.0	IMR90p11
21	E11	3.61280783399161	TP53_1	59.0	IMR90p11
22	E11	0.0099794012699021	TP53_1	59.0	IMR90p11
23	E11	0.942597597755594	TP53_1	59.0	IMR90p11
24	E11	-0.676349512730667	TP53_1	59.0	IMR90p11
25	E11	6.1705813714475	TP53_1	59.0	IMR90p11
26	E11	11.6516870580917	TP53_1	59.0	IMR90p11
27	E11	25.5574516688152	TP53_1	59.0	IMR90p11
28	E11	44.8662021153141	TP53_1	59.0	IMR90p11
29	E11	82.6033018279813	TP53_1	59.0	IMR90p11
30	E11	144.186238113894	TP53_1	59.0	IMR90p11
31	E11	206.228194774817	TP53_1	59.0	IMR90p11
32	E11	279.799173807076	TP53_1	59.0	IMR90p11
33	E11	360.652313771386	TP53_1	59.0	IMR90p11
34	E11	450.242517495883	TP53_1	59.0	IMR90p11
35	E11	547.136698755403	TP53_1	59.0	IMR90p11
36	E11	651.817231797487	TP53_1	59.0	IMR90p11
37	E11	765.059202495695	TP53_1	59.0	IMR90p11
38	E11	886.201595657946	TP53_1	59.0	IMR90p11
39	E11	1015.97571835845	TP53_1	59.0	IMR90p11
40	E11	1145.23737814335	TP53_1	59.0	IMR90p11
1	F11	-0.631947400557692	TP53_1	57.0	IMR90p11
2	F11	3.25295662927874	TP53_1	57.0	IMR90p11
3	F11	3.53557619206822	TP53_1	57.0	IMR90p11
4	F11	-2.83245272364729	TP53_1	57.0	IMR90p11
5	F11	5.71776717691364	TP53_1	57.0	IMR90p11
6	F11	4.84442950234052	TP53_1	57.0	IMR90p11
7	F11	2.3006219198528	TP53_1	57.0	IMR90p11
8	F11	-2.0302396873517	TP53_1	57.0	IMR90p11
9	F11	-3.88954855389102	TP53_1	57.0	IMR90p11
10	F11	3.46471469570906	TP53_1	57.0	IMR90p11
11	F11	-0.4715169931128	TP53_1	57.0	IMR90p11
12	F11	-3.12008556988803	TP53_1	57.0	IMR90p11
13	F11	-2.95538554725999	TP53_1	57.0	IMR90p11
14	F11	-0.346321356934368	TP53_1	57.0	IMR90p11
15	F11	3.97212044457865	TP53_1	57.0	IMR90p11
16	F11	-4.28882695897391	TP53_1	57.0	IMR90p11
17	F11	-5.79373728189512	TP53_1	57.0	IMR90p11
18	F11	-2.02749630382641	TP53_1	57.0	IMR90p11
19	F11	-1.71816367778092	TP53_1	57.0	IMR90p11
20	F11	0.312613998713459	TP53_1	57.0	IMR90p11
21	F11	4.13166528103102	TP53_1	57.0	IMR90p11
22	F11	0.0764103216706644	TP53_1	57.0	IMR90p11
23	F11	-0.0477834691801036	TP53_1	57.0	IMR90p11
24	F11	0.550326506187957	TP53_1	57.0	IMR90p11
25	F11	8.24652606364862	TP53_1	57.0	IMR90p11
26	F11	1.247039613384	TP53_1	57.0	IMR90p11
27	F11	10.402862781772	TP53_1	57.0	IMR90p11
28	F11	18.0341855254592	TP53_1	57.0	IMR90p11
29	F11	40.386823088917	TP53_1	57.0	IMR90p11
30	F11	75.1754185327768	TP53_1	57.0	IMR90p11
31	F11	117.52222944771	TP53_1	57.0	IMR90p11
32	F11	179.651631412939	TP53_1	57.0	IMR90p11
33	F11	249.07693700225	TP53_1	57.0	IMR90p11
34	F11	323.365680504206	TP53_1	57.0	IMR90p11
35	F11	403.438018254741	TP53_1	57.0	IMR90p11
36	F11	491.73458614641	TP53_1	57.0	IMR90p11
37	F11	589.776159949573	TP53_1	57.0	IMR90p11
38	F11	697.413662314944	TP53_1	57.0	IMR90p11
39	F11	814.204516556686	TP53_1	57.0	IMR90p11
40	F11	936.432760726453	TP53_1	57.0	IMR90p11
1	G11	5.3091890391438	TP53_1	55.7	IMR90p11
2	G11	5.93142930449176	TP53_1	55.7	IMR90p11
3	G11	-0.360285487789497	TP53_1	55.7	IMR90p11
4	G11	2.74644509615428	TP53_1	55.7	IMR90p11
5	G11	2.51332867190422	TP53_1	55.7	IMR90p11
6	G11	3.89897539246795	TP53_1	55.7	IMR90p11
7	G11	0.0385807567263328	TP53_1	55.7	IMR90p11
8	G11	-1.14037919254861	TP53_1	55.7	IMR90p11
9	G11	-2.68677883682767	TP53_1	55.7	IMR90p11
10	G11	4.62551631156202	TP53_1	55.7	IMR90p11
11	G11	-0.535352196131498	TP53_1	55.7	IMR90p11
12	G11	0.402612048817446	TP53_1	55.7	IMR90p11
13	G11	0.867049188235796	TP53_1	55.7	IMR90p11
14	G11	0.674176266594714	TP53_1	55.7	IMR90p11
15	G11	-1.18830869259637	TP53_1	55.7	IMR90p11
16	G11	-3.26031220689947	TP53_1	55.7	IMR90p11
17	G11	0.713481869027419	TP53_1	55.7	IMR90p11
18	G11	0.127072430188036	TP53_1	55.7	IMR90p11
19	G11	-1.78822114125069	TP53_1	55.7	IMR90p11
20	G11	-2.34889501728048	TP53_1	55.7	IMR90p11
21	G11	-1.28007408145868	TP53_1	55.7	IMR90p11
22	G11	-1.21026687851281	TP53_1	55.7	IMR90p11
23	G11	-0.36424450552704	TP53_1	55.7	IMR90p11
24	G11	-0.754188517861166	TP53_1	55.7	IMR90p11
25	G11	-2.6161938909745	TP53_1	55.7	IMR90p11
26	G11	7.27265837278219	TP53_1	55.7	IMR90p11
27	G11	6.60710755712716	TP53_1	55.7	IMR90p11
28	G11	11.0418647371002	TP53_1	55.7	IMR90p11
29	G11	17.4870946117039	TP53_1	55.7	IMR90p11
30	G11	36.3414546416047	TP53_1	55.7	IMR90p11
31	G11	59.5852837882571	TP53_1	55.7	IMR90p11
32	G11	104.598755775005	TP53_1	55.7	IMR90p11
33	G11	157.537390457784	TP53_1	55.7	IMR90p11
34	G11	223.634901146869	TP53_1	55.7	IMR90p11
35	G11	294.437984937108	TP53_1	55.7	IMR90p11
36	G11	373.491050741811	TP53_1	55.7	IMR90p11
37	G11	458.692096947268	TP53_1	55.7	IMR90p11
38	G11	552.398186176175	TP53_1	55.7	IMR90p11
39	G11	653.903496642283	TP53_1	55.7	IMR90p11
40	G11	761.591065528338	TP53_1	55.7	IMR90p11
1	H11	-2.63467685169644	TP53_1	55.0	IMR90p11
2	H11	4.34553888419759	TP53_1	55.0	IMR90p11
3	H11	2.46572228418654	TP53_1	55.0	IMR90p11
4	H11	-1.13552867011504	TP53_1	55.0	IMR90p11
5	H11	0.521085564822897	TP53_1	55.0	IMR90p11
6	H11	1.42843953445026	TP53_1	55.0	IMR90p11
7	H11	-3.92096873095352	TP53_1	55.0	IMR90p11
8	H11	2.69071436793411	TP53_1	55.0	IMR90p11
9	H11	3.40135809349067	TP53_1	55.0	IMR90p11
10	H11	0.667170746253305	TP53_1	55.0	IMR90p11
11	H11	1.46964779072323	TP53_1	55.0	IMR90p11
12	H11	-0.645775836851499	TP53_1	55.0	IMR90p11
13	H11	-0.356951774038862	TP53_1	55.0	IMR90p11
14	H11	-1.63152566721692	TP53_1	55.0	IMR90p11
15	H11	-0.0538079535594989	TP53_1	55.0	IMR90p11
16	H11	1.19536675640302	TP53_1	55.0	IMR90p11
17	H11	-2.27417873478043	TP53_1	55.0	IMR90p11
18	H11	-0.0001369338924632	TP53_1	55.0	IMR90p11
19	H11	1.41989457351974	TP53_1	55.0	IMR90p11
20	H11	1.05238417462078	TP53_1	55.0	IMR90p11
21	H11	2.59119490271451	TP53_1	55.0	IMR90p11
22	H11	-1.94407591302752	TP53_1	55.0	IMR90p11
23	H11	1.01411452143429	TP53_1	55.0	IMR90p11
24	H11	-0.970695645023625	TP53_1	55.0	IMR90p11
25	H11	0.160675748509675	TP53_1	55.0	IMR90p11
26	H11	2.94691659355067	TP53_1	55.0	IMR90p11
27	H11	2.96013380125441	TP53_1	55.0	IMR90p11
28	H11	7.44415265178486	TP53_1	55.0	IMR90p11
29	H11	10.9408732402881	TP53_1	55.0	IMR90p11
30	H11	20.1289886924437	TP53_1	55.0	IMR90p11
31	H11	36.060453448652	TP53_1	55.0	IMR90p11
32	H11	61.9960758575335	TP53_1	55.0	IMR90p11
33	H11	111.579616490382	TP53_1	55.0	IMR90p11
34	H11	162.832161932864	TP53_1	55.0	IMR90p11
35	H11	222.431697976688	TP53_1	55.0	IMR90p11
36	H11	282.832189032367	TP53_1	55.0	IMR90p11
37	H11	357.434082715174	TP53_1	55.0	IMR90p11
38	H11	435.646834530305	TP53_1	55.0	IMR90p11
39	H11	523.530008699157	TP53_1	55.0	IMR90p11
40	H11	618.594778204399	TP53_1	55.0	IMR90p11
