# Supplementary material for: Primer PICKR: literature-mined scoring platform for robust RT–qPCR primers
Source: Nat Commun. 2026 May 28;17:6938. doi: 10.1038/s41467-026-73648-2 (PMC13388996; doi:10.1038/s41467-026-73648-2)
Supplement: Supplementary file 11 — Source Data [file 41467_2026_73648_MOESM11_ESM.zip › Suppl_Fig_S9/amplification_data_GAPDH_1.csv]

Cycle	Well	Fluorescence	Target	melt temp	Replicate
1	A1	-24.54	GAPDH_1	65.0	IMR 90 P2
2	A1	-2.13	GAPDH_1	65.0	IMR 90 P2
3	A1	-3.04	GAPDH_1	65.0	IMR 90 P2
4	A1	13.68	GAPDH_1	65.0	IMR 90 P2
5	A1	5.63	GAPDH_1	65.0	IMR 90 P2
6	A1	8.09	GAPDH_1	65.0	IMR 90 P2
7	A1	9.55	GAPDH_1	65.0	IMR 90 P2
8	A1	-9.72	GAPDH_1	65.0	IMR 90 P2
9	A1	-16.68	GAPDH_1	65.0	IMR 90 P2
10	A1	-7.86	GAPDH_1	65.0	IMR 90 P2
11	A1	-16.65	GAPDH_1	65.0	IMR 90 P2
12	A1	8.53	GAPDH_1	65.0	IMR 90 P2
13	A1	5.3	GAPDH_1	65.0	IMR 90 P2
14	A1	2.21	GAPDH_1	65.0	IMR 90 P2
15	A1	6.31	GAPDH_1	65.0	IMR 90 P2
16	A1	3.75	GAPDH_1	65.0	IMR 90 P2
17	A1	-4.64	GAPDH_1	65.0	IMR 90 P2
18	A1	4.35	GAPDH_1	65.0	IMR 90 P2
19	A1	5.13	GAPDH_1	65.0	IMR 90 P2
20	A1	12.64	GAPDH_1	65.0	IMR 90 P2
21	A1	25.24	GAPDH_1	65.0	IMR 90 P2
22	A1	51.66	GAPDH_1	65.0	IMR 90 P2
23	A1	100.17	GAPDH_1	65.0	IMR 90 P2
24	A1	178.54	GAPDH_1	65.0	IMR 90 P2
25	A1	291.63	GAPDH_1	65.0	IMR 90 P2
26	A1	415.16	GAPDH_1	65.0	IMR 90 P2
27	A1	551.95	GAPDH_1	65.0	IMR 90 P2
28	A1	699.34	GAPDH_1	65.0	IMR 90 P2
29	A1	856.1	GAPDH_1	65.0	IMR 90 P2
30	A1	1016.94	GAPDH_1	65.0	IMR 90 P2
31	A1	1172.49	GAPDH_1	65.0	IMR 90 P2
32	A1	1315.55	GAPDH_1	65.0	IMR 90 P2
33	A1	1447.49	GAPDH_1	65.0	IMR 90 P2
34	A1	1563.1	GAPDH_1	65.0	IMR 90 P2
35	A1	1669.63	GAPDH_1	65.0	IMR 90 P2
36	A1	1763.03	GAPDH_1	65.0	IMR 90 P2
37	A1	1850.37	GAPDH_1	65.0	IMR 90 P2
38	A1	1927.63	GAPDH_1	65.0	IMR 90 P2
39	A1	1996.63	GAPDH_1	65.0	IMR 90 P2
40	A1	2059.54	GAPDH_1	65.0	IMR 90 P2
1	B1	-10.84	GAPDH_1	64.5	IMR 90 P2
2	B1	10.4	GAPDH_1	64.5	IMR 90 P2
3	B1	0.13	GAPDH_1	64.5	IMR 90 P2
4	B1	20.19	GAPDH_1	64.5	IMR 90 P2
5	B1	9.73	GAPDH_1	64.5	IMR 90 P2
6	B1	5.12	GAPDH_1	64.5	IMR 90 P2
7	B1	-6.34	GAPDH_1	64.5	IMR 90 P2
8	B1	-8.39	GAPDH_1	64.5	IMR 90 P2
9	B1	-10.78	GAPDH_1	64.5	IMR 90 P2
10	B1	-16.71	GAPDH_1	64.5	IMR 90 P2
11	B1	-6.01	GAPDH_1	64.5	IMR 90 P2
12	B1	5.0	GAPDH_1	64.5	IMR 90 P2
13	B1	5.42	GAPDH_1	64.5	IMR 90 P2
14	B1	5.48	GAPDH_1	64.5	IMR 90 P2
15	B1	1.12	GAPDH_1	64.5	IMR 90 P2
16	B1	2.51	GAPDH_1	64.5	IMR 90 P2
17	B1	-4.37	GAPDH_1	64.5	IMR 90 P2
18	B1	6.3	GAPDH_1	64.5	IMR 90 P2
19	B1	8.79	GAPDH_1	64.5	IMR 90 P2
20	B1	14.2	GAPDH_1	64.5	IMR 90 P2
21	B1	37.16	GAPDH_1	64.5	IMR 90 P2
22	B1	71.31	GAPDH_1	64.5	IMR 90 P2
23	B1	141.26	GAPDH_1	64.5	IMR 90 P2
24	B1	242.89	GAPDH_1	64.5	IMR 90 P2
25	B1	372.23	GAPDH_1	64.5	IMR 90 P2
26	B1	510.11	GAPDH_1	64.5	IMR 90 P2
27	B1	661.02	GAPDH_1	64.5	IMR 90 P2
28	B1	819.7	GAPDH_1	64.5	IMR 90 P2
29	B1	986.27	GAPDH_1	64.5	IMR 90 P2
30	B1	1150.64	GAPDH_1	64.5	IMR 90 P2
31	B1	1307.9	GAPDH_1	64.5	IMR 90 P2
32	B1	1449.98	GAPDH_1	64.5	IMR 90 P2
33	B1	1579.89	GAPDH_1	64.5	IMR 90 P2
34	B1	1695.5	GAPDH_1	64.5	IMR 90 P2
35	B1	1801.52	GAPDH_1	64.5	IMR 90 P2
36	B1	1894.4	GAPDH_1	64.5	IMR 90 P2
37	B1	1978.25	GAPDH_1	64.5	IMR 90 P2
38	B1	2054.11	GAPDH_1	64.5	IMR 90 P2
39	B1	2122.5	GAPDH_1	64.5	IMR 90 P2
40	B1	2186.66	GAPDH_1	64.5	IMR 90 P2
1	C1	-5.26	GAPDH_1	63.3	IMR 90 P2
2	C1	9.64	GAPDH_1	63.3	IMR 90 P2
3	C1	-1.75	GAPDH_1	63.3	IMR 90 P2
4	C1	20.07	GAPDH_1	63.3	IMR 90 P2
5	C1	6.45	GAPDH_1	63.3	IMR 90 P2
6	C1	8.93	GAPDH_1	63.3	IMR 90 P2
7	C1	-8.59	GAPDH_1	63.3	IMR 90 P2
8	C1	-5.07	GAPDH_1	63.3	IMR 90 P2
9	C1	-12.55	GAPDH_1	63.3	IMR 90 P2
10	C1	-14.13	GAPDH_1	63.3	IMR 90 P2
11	C1	-3.84	GAPDH_1	63.3	IMR 90 P2
12	C1	13.47	GAPDH_1	63.3	IMR 90 P2
13	C1	1.08	GAPDH_1	63.3	IMR 90 P2
14	C1	5.41	GAPDH_1	63.3	IMR 90 P2
15	C1	3.1	GAPDH_1	63.3	IMR 90 P2
16	C1	-2.38	GAPDH_1	63.3	IMR 90 P2
17	C1	0.61	GAPDH_1	63.3	IMR 90 P2
18	C1	4.49	GAPDH_1	63.3	IMR 90 P2
19	C1	6.71	GAPDH_1	63.3	IMR 90 P2
20	C1	11.19	GAPDH_1	63.3	IMR 90 P2
21	C1	25.91	GAPDH_1	63.3	IMR 90 P2
22	C1	55.77	GAPDH_1	63.3	IMR 90 P2
23	C1	104.55	GAPDH_1	63.3	IMR 90 P2
24	C1	192.64	GAPDH_1	63.3	IMR 90 P2
25	C1	317.01	GAPDH_1	63.3	IMR 90 P2
26	C1	450.01	GAPDH_1	63.3	IMR 90 P2
27	C1	594.44	GAPDH_1	63.3	IMR 90 P2
28	C1	754.61	GAPDH_1	63.3	IMR 90 P2
29	C1	922.04	GAPDH_1	63.3	IMR 90 P2
30	C1	1091.12	GAPDH_1	63.3	IMR 90 P2
31	C1	1254.88	GAPDH_1	63.3	IMR 90 P2
32	C1	1409.02	GAPDH_1	63.3	IMR 90 P2
33	C1	1550.34	GAPDH_1	63.3	IMR 90 P2
34	C1	1676.7	GAPDH_1	63.3	IMR 90 P2
35	C1	1788.72	GAPDH_1	63.3	IMR 90 P2
36	C1	1890.64	GAPDH_1	63.3	IMR 90 P2
37	C1	1982.67	GAPDH_1	63.3	IMR 90 P2
38	C1	2067.53	GAPDH_1	63.3	IMR 90 P2
39	C1	2139.89	GAPDH_1	63.3	IMR 90 P2
40	C1	2202.43	GAPDH_1	63.3	IMR 90 P2
1	D1	-3.84	GAPDH_1	61.4	IMR 90 P2
2	D1	-1.89	GAPDH_1	61.4	IMR 90 P2
3	D1	-3.87	GAPDH_1	61.4	IMR 90 P2
4	D1	11.96	GAPDH_1	61.4	IMR 90 P2
5	D1	9.8	GAPDH_1	61.4	IMR 90 P2
6	D1	10.17	GAPDH_1	61.4	IMR 90 P2
7	D1	-6.7	GAPDH_1	61.4	IMR 90 P2
8	D1	-6.89	GAPDH_1	61.4	IMR 90 P2
9	D1	-8.42	GAPDH_1	61.4	IMR 90 P2
10	D1	-12.61	GAPDH_1	61.4	IMR 90 P2
11	D1	-5.55	GAPDH_1	61.4	IMR 90 P2
12	D1	11.3	GAPDH_1	61.4	IMR 90 P2
13	D1	4.76	GAPDH_1	61.4	IMR 90 P2
14	D1	-0.33	GAPDH_1	61.4	IMR 90 P2
15	D1	5.0	GAPDH_1	61.4	IMR 90 P2
16	D1	3.06	GAPDH_1	61.4	IMR 90 P2
17	D1	1.47	GAPDH_1	61.4	IMR 90 P2
18	D1	1.08	GAPDH_1	61.4	IMR 90 P2
19	D1	1.75	GAPDH_1	61.4	IMR 90 P2
20	D1	6.49	GAPDH_1	61.4	IMR 90 P2
21	D1	13.16	GAPDH_1	61.4	IMR 90 P2
22	D1	22.37	GAPDH_1	61.4	IMR 90 P2
23	D1	48.07	GAPDH_1	61.4	IMR 90 P2
24	D1	95.35	GAPDH_1	61.4	IMR 90 P2
25	D1	165.48	GAPDH_1	61.4	IMR 90 P2
26	D1	290.76	GAPDH_1	61.4	IMR 90 P2
27	D1	424.5	GAPDH_1	61.4	IMR 90 P2
28	D1	569.55	GAPDH_1	61.4	IMR 90 P2
29	D1	728.89	GAPDH_1	61.4	IMR 90 P2
30	D1	904.23	GAPDH_1	61.4	IMR 90 P2
31	D1	1089.22	GAPDH_1	61.4	IMR 90 P2
32	D1	1272.76	GAPDH_1	61.4	IMR 90 P2
33	D1	1448.17	GAPDH_1	61.4	IMR 90 P2
34	D1	1612.73	GAPDH_1	61.4	IMR 90 P2
35	D1	1766.68	GAPDH_1	61.4	IMR 90 P2
36	D1	1904.25	GAPDH_1	61.4	IMR 90 P2
37	D1	2028.64	GAPDH_1	61.4	IMR 90 P2
38	D1	2140.25	GAPDH_1	61.4	IMR 90 P2
39	D1	2241.59	GAPDH_1	61.4	IMR 90 P2
40	D1	2335.67	GAPDH_1	61.4	IMR 90 P2
1	E1	3.45	GAPDH_1	59.0	IMR 90 P2
2	E1	-2.77	GAPDH_1	59.0	IMR 90 P2
3	E1	-3.1	GAPDH_1	59.0	IMR 90 P2
4	E1	10.87	GAPDH_1	59.0	IMR 90 P2
5	E1	10.66	GAPDH_1	59.0	IMR 90 P2
6	E1	5.47	GAPDH_1	59.0	IMR 90 P2
7	E1	-1.28	GAPDH_1	59.0	IMR 90 P2
8	E1	-5.2	GAPDH_1	59.0	IMR 90 P2
9	E1	-9.96	GAPDH_1	59.0	IMR 90 P2
10	E1	-12.9	GAPDH_1	59.0	IMR 90 P2
11	E1	-3.01	GAPDH_1	59.0	IMR 90 P2
12	E1	9.02	GAPDH_1	59.0	IMR 90 P2
13	E1	0.8	GAPDH_1	59.0	IMR 90 P2
14	E1	5.65	GAPDH_1	59.0	IMR 90 P2
15	E1	4.33	GAPDH_1	59.0	IMR 90 P2
16	E1	-0.96	GAPDH_1	59.0	IMR 90 P2
17	E1	-4.74	GAPDH_1	59.0	IMR 90 P2
18	E1	-2.54	GAPDH_1	59.0	IMR 90 P2
19	E1	1.85	GAPDH_1	59.0	IMR 90 P2
20	E1	5.73	GAPDH_1	59.0	IMR 90 P2
21	E1	0.72	GAPDH_1	59.0	IMR 90 P2
22	E1	4.07	GAPDH_1	59.0	IMR 90 P2
23	E1	12.98	GAPDH_1	59.0	IMR 90 P2
24	E1	24.18	GAPDH_1	59.0	IMR 90 P2
25	E1	45.17	GAPDH_1	59.0	IMR 90 P2
26	E1	90.22	GAPDH_1	59.0	IMR 90 P2
27	E1	161.98	GAPDH_1	59.0	IMR 90 P2
28	E1	270.14	GAPDH_1	59.0	IMR 90 P2
29	E1	388.59	GAPDH_1	59.0	IMR 90 P2
30	E1	522.61	GAPDH_1	59.0	IMR 90 P2
31	E1	671.14	GAPDH_1	59.0	IMR 90 P2
32	E1	832.48	GAPDH_1	59.0	IMR 90 P2
33	E1	1004.01	GAPDH_1	59.0	IMR 90 P2
34	E1	1179.87	GAPDH_1	59.0	IMR 90 P2
35	E1	1354.76	GAPDH_1	59.0	IMR 90 P2
36	E1	1522.07	GAPDH_1	59.0	IMR 90 P2
37	E1	1680.25	GAPDH_1	59.0	IMR 90 P2
38	E1	1828.66	GAPDH_1	59.0	IMR 90 P2
39	E1	1964.53	GAPDH_1	59.0	IMR 90 P2
40	E1	2090.83	GAPDH_1	59.0	IMR 90 P2
1	F1	-16.59	GAPDH_1	57.0	IMR 90 P2
2	F1	-1.02	GAPDH_1	57.0	IMR 90 P2
3	F1	5.42	GAPDH_1	57.0	IMR 90 P2
4	F1	11.56	GAPDH_1	57.0	IMR 90 P2
5	F1	9.38	GAPDH_1	57.0	IMR 90 P2
6	F1	4.65	GAPDH_1	57.0	IMR 90 P2
7	F1	-5.08	GAPDH_1	57.0	IMR 90 P2
8	F1	-5.05	GAPDH_1	57.0	IMR 90 P2
9	F1	-11.97	GAPDH_1	57.0	IMR 90 P2
10	F1	-10.45	GAPDH_1	57.0	IMR 90 P2
11	F1	-0.01	GAPDH_1	57.0	IMR 90 P2
12	F1	-1.98	GAPDH_1	57.0	IMR 90 P2
13	F1	8.63	GAPDH_1	57.0	IMR 90 P2
14	F1	-12.26	GAPDH_1	57.0	IMR 90 P2
15	F1	1.86	GAPDH_1	57.0	IMR 90 P2
16	F1	-0.64	GAPDH_1	57.0	IMR 90 P2
17	F1	0.63	GAPDH_1	57.0	IMR 90 P2
18	F1	0.91	GAPDH_1	57.0	IMR 90 P2
19	F1	7.66	GAPDH_1	57.0	IMR 90 P2
20	F1	-2.8	GAPDH_1	57.0	IMR 90 P2
21	F1	2.47	GAPDH_1	57.0	IMR 90 P2
22	F1	3.68	GAPDH_1	57.0	IMR 90 P2
23	F1	5.3	GAPDH_1	57.0	IMR 90 P2
24	F1	5.97	GAPDH_1	57.0	IMR 90 P2
25	F1	15.27	GAPDH_1	57.0	IMR 90 P2
26	F1	35.69	GAPDH_1	57.0	IMR 90 P2
27	F1	60.07	GAPDH_1	57.0	IMR 90 P2
28	F1	105.68	GAPDH_1	57.0	IMR 90 P2
29	F1	186.19	GAPDH_1	57.0	IMR 90 P2
30	F1	295.08	GAPDH_1	57.0	IMR 90 P2
31	F1	415.21	GAPDH_1	57.0	IMR 90 P2
32	F1	552.9	GAPDH_1	57.0	IMR 90 P2
33	F1	701.76	GAPDH_1	57.0	IMR 90 P2
34	F1	866.04	GAPDH_1	57.0	IMR 90 P2
35	F1	1039.82	GAPDH_1	57.0	IMR 90 P2
36	F1	1219.98	GAPDH_1	57.0	IMR 90 P2
37	F1	1399.16	GAPDH_1	57.0	IMR 90 P2
38	F1	1578.51	GAPDH_1	57.0	IMR 90 P2
39	F1	1747.42	GAPDH_1	57.0	IMR 90 P2
40	F1	1908.79	GAPDH_1	57.0	IMR 90 P2
1	G1	-7.75	GAPDH_1	55.7	IMR 90 P2
2	G1	-4.2	GAPDH_1	55.7	IMR 90 P2
3	G1	3.39	GAPDH_1	55.7	IMR 90 P2
4	G1	12.22	GAPDH_1	55.7	IMR 90 P2
5	G1	12.63	GAPDH_1	55.7	IMR 90 P2
6	G1	8.61	GAPDH_1	55.7	IMR 90 P2
7	G1	-4.53	GAPDH_1	55.7	IMR 90 P2
8	G1	-6.84	GAPDH_1	55.7	IMR 90 P2
9	G1	-8.97	GAPDH_1	55.7	IMR 90 P2
10	G1	-14.85	GAPDH_1	55.7	IMR 90 P2
11	G1	0.12	GAPDH_1	55.7	IMR 90 P2
12	G1	-3.52	GAPDH_1	55.7	IMR 90 P2
13	G1	6.02	GAPDH_1	55.7	IMR 90 P2
14	G1	-8.13	GAPDH_1	55.7	IMR 90 P2
15	G1	3.19	GAPDH_1	55.7	IMR 90 P2
16	G1	0.09	GAPDH_1	55.7	IMR 90 P2
17	G1	-0.01	GAPDH_1	55.7	IMR 90 P2
18	G1	-2.33	GAPDH_1	55.7	IMR 90 P2
19	G1	1.06	GAPDH_1	55.7	IMR 90 P2
20	G1	-1.08	GAPDH_1	55.7	IMR 90 P2
21	G1	1.0	GAPDH_1	55.7	IMR 90 P2
22	G1	4.95	GAPDH_1	55.7	IMR 90 P2
23	G1	-0.14	GAPDH_1	55.7	IMR 90 P2
24	G1	4.36	GAPDH_1	55.7	IMR 90 P2
25	G1	7.52	GAPDH_1	55.7	IMR 90 P2
26	G1	8.83	GAPDH_1	55.7	IMR 90 P2
27	G1	19.83	GAPDH_1	55.7	IMR 90 P2
28	G1	40.02	GAPDH_1	55.7	IMR 90 P2
29	G1	79.25	GAPDH_1	55.7	IMR 90 P2
30	G1	138.65	GAPDH_1	55.7	IMR 90 P2
31	G1	220.81	GAPDH_1	55.7	IMR 90 P2
32	G1	332.97	GAPDH_1	55.7	IMR 90 P2
33	G1	450.99	GAPDH_1	55.7	IMR 90 P2
34	G1	581.99	GAPDH_1	55.7	IMR 90 P2
35	G1	725.69	GAPDH_1	55.7	IMR 90 P2
36	G1	881.44	GAPDH_1	55.7	IMR 90 P2
37	G1	1043.4	GAPDH_1	55.7	IMR 90 P2
38	G1	1213.19	GAPDH_1	55.7	IMR 90 P2
39	G1	1381.86	GAPDH_1	55.7	IMR 90 P2
40	G1	1548.14	GAPDH_1	55.7	IMR 90 P2
1	H1	-18.39	GAPDH_1	55.0	IMR 90 P2
2	H1	-10.91	GAPDH_1	55.0	IMR 90 P2
3	H1	4.31	GAPDH_1	55.0	IMR 90 P2
4	H1	-0.17	GAPDH_1	55.0	IMR 90 P2
5	H1	4.35	GAPDH_1	55.0	IMR 90 P2
6	H1	6.77	GAPDH_1	55.0	IMR 90 P2
7	H1	-11.2	GAPDH_1	55.0	IMR 90 P2
8	H1	-8.73	GAPDH_1	55.0	IMR 90 P2
9	H1	3.91	GAPDH_1	55.0	IMR 90 P2
10	H1	2.01	GAPDH_1	55.0	IMR 90 P2
11	H1	6.32	GAPDH_1	55.0	IMR 90 P2
12	H1	-0.18	GAPDH_1	55.0	IMR 90 P2
13	H1	6.55	GAPDH_1	55.0	IMR 90 P2
14	H1	-5.65	GAPDH_1	55.0	IMR 90 P2
15	H1	3.07	GAPDH_1	55.0	IMR 90 P2
16	H1	3.55	GAPDH_1	55.0	IMR 90 P2
17	H1	1.13	GAPDH_1	55.0	IMR 90 P2
18	H1	-1.27	GAPDH_1	55.0	IMR 90 P2
19	H1	4.62	GAPDH_1	55.0	IMR 90 P2
20	H1	3.71	GAPDH_1	55.0	IMR 90 P2
21	H1	-4.78	GAPDH_1	55.0	IMR 90 P2
22	H1	-4.19	GAPDH_1	55.0	IMR 90 P2
23	H1	-2.45	GAPDH_1	55.0	IMR 90 P2
24	H1	-2.48	GAPDH_1	55.0	IMR 90 P2
25	H1	6.06	GAPDH_1	55.0	IMR 90 P2
26	H1	5.39	GAPDH_1	55.0	IMR 90 P2
27	H1	6.33	GAPDH_1	55.0	IMR 90 P2
28	H1	22.77	GAPDH_1	55.0	IMR 90 P2
29	H1	37.81	GAPDH_1	55.0	IMR 90 P2
30	H1	80.57	GAPDH_1	55.0	IMR 90 P2
31	H1	137.96	GAPDH_1	55.0	IMR 90 P2
32	H1	212.57	GAPDH_1	55.0	IMR 90 P2
33	H1	317.25	GAPDH_1	55.0	IMR 90 P2
34	H1	428.02	GAPDH_1	55.0	IMR 90 P2
35	H1	547.09	GAPDH_1	55.0	IMR 90 P2
36	H1	681.36	GAPDH_1	55.0	IMR 90 P2
37	H1	824.0	GAPDH_1	55.0	IMR 90 P2
38	H1	976.95	GAPDH_1	55.0	IMR 90 P2
39	H1	1131.48	GAPDH_1	55.0	IMR 90 P2
40	H1	1287.38	GAPDH_1	55.0	IMR 90 P2
1	A1	-7.19	GAPDH_1	65.0	IMR 90 P11
2	A1	2.96	GAPDH_1	65.0	IMR 90 P11
3	A1	1.65	GAPDH_1	65.0	IMR 90 P11
4	A1	4.37	GAPDH_1	65.0	IMR 90 P11
5	A1	3.91	GAPDH_1	65.0	IMR 90 P11
6	A1	0.25	GAPDH_1	65.0	IMR 90 P11
7	A1	0.22	GAPDH_1	65.0	IMR 90 P11
8	A1	1.3	GAPDH_1	65.0	IMR 90 P11
9	A1	-3.16	GAPDH_1	65.0	IMR 90 P11
10	A1	1.42	GAPDH_1	65.0	IMR 90 P11
11	A1	-4.36	GAPDH_1	65.0	IMR 90 P11
12	A1	0.52	GAPDH_1	65.0	IMR 90 P11
13	A1	-1.16	GAPDH_1	65.0	IMR 90 P11
14	A1	1.07	GAPDH_1	65.0	IMR 90 P11
15	A1	-0.83	GAPDH_1	65.0	IMR 90 P11
16	A1	-3.85	GAPDH_1	65.0	IMR 90 P11
17	A1	-4.84	GAPDH_1	65.0	IMR 90 P11
18	A1	1.04	GAPDH_1	65.0	IMR 90 P11
19	A1	4.3	GAPDH_1	65.0	IMR 90 P11
20	A1	9.16	GAPDH_1	65.0	IMR 90 P11
21	A1	27.67	GAPDH_1	65.0	IMR 90 P11
22	A1	55.78	GAPDH_1	65.0	IMR 90 P11
23	A1	114.94	GAPDH_1	65.0	IMR 90 P11
24	A1	201.43	GAPDH_1	65.0	IMR 90 P11
25	A1	315.15	GAPDH_1	65.0	IMR 90 P11
26	A1	452.28	GAPDH_1	65.0	IMR 90 P11
27	A1	598.74	GAPDH_1	65.0	IMR 90 P11
28	A1	757.1	GAPDH_1	65.0	IMR 90 P11
29	A1	923.3	GAPDH_1	65.0	IMR 90 P11
30	A1	1089.07	GAPDH_1	65.0	IMR 90 P11
31	A1	1248.76	GAPDH_1	65.0	IMR 90 P11
32	A1	1395.84	GAPDH_1	65.0	IMR 90 P11
33	A1	1531.19	GAPDH_1	65.0	IMR 90 P11
34	A1	1649.86	GAPDH_1	65.0	IMR 90 P11
35	A1	1757.92	GAPDH_1	65.0	IMR 90 P11
36	A1	1854.15	GAPDH_1	65.0	IMR 90 P11
37	A1	1942.64	GAPDH_1	65.0	IMR 90 P11
38	A1	2020.46	GAPDH_1	65.0	IMR 90 P11
39	A1	2091.4	GAPDH_1	65.0	IMR 90 P11
40	A1	2159.45	GAPDH_1	65.0	IMR 90 P11
1	B1	-7.38	GAPDH_1	64.5	IMR 90 P11
2	B1	0.48	GAPDH_1	64.5	IMR 90 P11
3	B1	1.09	GAPDH_1	64.5	IMR 90 P11
4	B1	2.52	GAPDH_1	64.5	IMR 90 P11
5	B1	2.51	GAPDH_1	64.5	IMR 90 P11
6	B1	1.03	GAPDH_1	64.5	IMR 90 P11
7	B1	-3.75	GAPDH_1	64.5	IMR 90 P11
8	B1	4.1	GAPDH_1	64.5	IMR 90 P11
9	B1	2.79	GAPDH_1	64.5	IMR 90 P11
10	B1	-0.57	GAPDH_1	64.5	IMR 90 P11
11	B1	-0.97	GAPDH_1	64.5	IMR 90 P11
12	B1	-2.34	GAPDH_1	64.5	IMR 90 P11
13	B1	-3.81	GAPDH_1	64.5	IMR 90 P11
14	B1	-4.5	GAPDH_1	64.5	IMR 90 P11
15	B1	-4.1	GAPDH_1	64.5	IMR 90 P11
16	B1	-0.25	GAPDH_1	64.5	IMR 90 P11
17	B1	-2.87	GAPDH_1	64.5	IMR 90 P11
18	B1	6.58	GAPDH_1	64.5	IMR 90 P11
19	B1	7.64	GAPDH_1	64.5	IMR 90 P11
20	B1	21.09	GAPDH_1	64.5	IMR 90 P11
21	B1	40.94	GAPDH_1	64.5	IMR 90 P11
22	B1	77.46	GAPDH_1	64.5	IMR 90 P11
23	B1	143.34	GAPDH_1	64.5	IMR 90 P11
24	B1	247.0	GAPDH_1	64.5	IMR 90 P11
25	B1	383.22	GAPDH_1	64.5	IMR 90 P11
26	B1	529.64	GAPDH_1	64.5	IMR 90 P11
27	B1	690.87	GAPDH_1	64.5	IMR 90 P11
28	B1	862.2	GAPDH_1	64.5	IMR 90 P11
29	B1	1040.93	GAPDH_1	64.5	IMR 90 P11
30	B1	1218.62	GAPDH_1	64.5	IMR 90 P11
31	B1	1386.65	GAPDH_1	64.5	IMR 90 P11
32	B1	1539.24	GAPDH_1	64.5	IMR 90 P11
33	B1	1678.49	GAPDH_1	64.5	IMR 90 P11
34	B1	1805.14	GAPDH_1	64.5	IMR 90 P11
35	B1	1919.88	GAPDH_1	64.5	IMR 90 P11
36	B1	2018.99	GAPDH_1	64.5	IMR 90 P11
37	B1	2109.21	GAPDH_1	64.5	IMR 90 P11
38	B1	2189.87	GAPDH_1	64.5	IMR 90 P11
39	B1	2264.32	GAPDH_1	64.5	IMR 90 P11
40	B1	2331.84	GAPDH_1	64.5	IMR 90 P11
1	C1	-1.77	GAPDH_1	63.3	IMR 90 P11
2	C1	1.12	GAPDH_1	63.3	IMR 90 P11
3	C1	1.27	GAPDH_1	63.3	IMR 90 P11
4	C1	2.08	GAPDH_1	63.3	IMR 90 P11
5	C1	2.69	GAPDH_1	63.3	IMR 90 P11
6	C1	-0.15	GAPDH_1	63.3	IMR 90 P11
7	C1	3.19	GAPDH_1	63.3	IMR 90 P11
8	C1	-2.92	GAPDH_1	63.3	IMR 90 P11
9	C1	4.91	GAPDH_1	63.3	IMR 90 P11
10	C1	-1.75	GAPDH_1	63.3	IMR 90 P11
11	C1	-3.33	GAPDH_1	63.3	IMR 90 P11
12	C1	-0.78	GAPDH_1	63.3	IMR 90 P11
13	C1	-0.58	GAPDH_1	63.3	IMR 90 P11
14	C1	-2.76	GAPDH_1	63.3	IMR 90 P11
15	C1	-0.63	GAPDH_1	63.3	IMR 90 P11
16	C1	-4.3	GAPDH_1	63.3	IMR 90 P11
17	C1	-0.67	GAPDH_1	63.3	IMR 90 P11
18	C1	-0.13	GAPDH_1	63.3	IMR 90 P11
19	C1	0.41	GAPDH_1	63.3	IMR 90 P11
20	C1	10.15	GAPDH_1	63.3	IMR 90 P11
21	C1	26.19	GAPDH_1	63.3	IMR 90 P11
22	C1	57.87	GAPDH_1	63.3	IMR 90 P11
23	C1	110.46	GAPDH_1	63.3	IMR 90 P11
24	C1	197.27	GAPDH_1	63.3	IMR 90 P11
25	C1	324.89	GAPDH_1	63.3	IMR 90 P11
26	C1	470.2	GAPDH_1	63.3	IMR 90 P11
27	C1	627.29	GAPDH_1	63.3	IMR 90 P11
28	C1	800.33	GAPDH_1	63.3	IMR 90 P11
29	C1	985.13	GAPDH_1	63.3	IMR 90 P11
30	C1	1175.46	GAPDH_1	63.3	IMR 90 P11
31	C1	1360.31	GAPDH_1	63.3	IMR 90 P11
32	C1	1533.99	GAPDH_1	63.3	IMR 90 P11
33	C1	1692.01	GAPDH_1	63.3	IMR 90 P11
34	C1	1834.31	GAPDH_1	63.3	IMR 90 P11
35	C1	1962.97	GAPDH_1	63.3	IMR 90 P11
36	C1	2078.6	GAPDH_1	63.3	IMR 90 P11
37	C1	2181.57	GAPDH_1	63.3	IMR 90 P11
38	C1	2272.97	GAPDH_1	63.3	IMR 90 P11
39	C1	2354.16	GAPDH_1	63.3	IMR 90 P11
40	C1	2431.67	GAPDH_1	63.3	IMR 90 P11
1	D1	-4.71	GAPDH_1	61.4	IMR 90 P11
2	D1	2.34	GAPDH_1	61.4	IMR 90 P11
3	D1	2.69	GAPDH_1	61.4	IMR 90 P11
4	D1	-0.16	GAPDH_1	61.4	IMR 90 P11
5	D1	0.63	GAPDH_1	61.4	IMR 90 P11
6	D1	2.48	GAPDH_1	61.4	IMR 90 P11
7	D1	1.79	GAPDH_1	61.4	IMR 90 P11
8	D1	0.85	GAPDH_1	61.4	IMR 90 P11
9	D1	1.14	GAPDH_1	61.4	IMR 90 P11
10	D1	0.96	GAPDH_1	61.4	IMR 90 P11
11	D1	-3.15	GAPDH_1	61.4	IMR 90 P11
12	D1	-2.14	GAPDH_1	61.4	IMR 90 P11
13	D1	-0.04	GAPDH_1	61.4	IMR 90 P11
14	D1	1.11	GAPDH_1	61.4	IMR 90 P11
15	D1	-0.18	GAPDH_1	61.4	IMR 90 P11
16	D1	-2.65	GAPDH_1	61.4	IMR 90 P11
17	D1	-4.83	GAPDH_1	61.4	IMR 90 P11
18	D1	-0.77	GAPDH_1	61.4	IMR 90 P11
19	D1	-1.66	GAPDH_1	61.4	IMR 90 P11
20	D1	2.05	GAPDH_1	61.4	IMR 90 P11
21	D1	9.96	GAPDH_1	61.4	IMR 90 P11
22	D1	23.32	GAPDH_1	61.4	IMR 90 P11
23	D1	44.37	GAPDH_1	61.4	IMR 90 P11
24	D1	84.58	GAPDH_1	61.4	IMR 90 P11
25	D1	165.61	GAPDH_1	61.4	IMR 90 P11
26	D1	275.06	GAPDH_1	61.4	IMR 90 P11
27	D1	420.48	GAPDH_1	61.4	IMR 90 P11
28	D1	572.3	GAPDH_1	61.4	IMR 90 P11
29	D1	736.77	GAPDH_1	61.4	IMR 90 P11
30	D1	920.32	GAPDH_1	61.4	IMR 90 P11
31	D1	1112.77	GAPDH_1	61.4	IMR 90 P11
32	D1	1308.34	GAPDH_1	61.4	IMR 90 P11
33	D1	1494.04	GAPDH_1	61.4	IMR 90 P11
34	D1	1668.83	GAPDH_1	61.4	IMR 90 P11
35	D1	1828.81	GAPDH_1	61.4	IMR 90 P11
36	D1	1975.49	GAPDH_1	61.4	IMR 90 P11
37	D1	2107.92	GAPDH_1	61.4	IMR 90 P11
38	D1	2228.09	GAPDH_1	61.4	IMR 90 P11
39	D1	2333.85	GAPDH_1	61.4	IMR 90 P11
40	D1	2431.05	GAPDH_1	61.4	IMR 90 P11
1	E1	-2.36	GAPDH_1	59.0	IMR 90 P11
2	E1	3.14	GAPDH_1	59.0	IMR 90 P11
3	E1	5.49	GAPDH_1	59.0	IMR 90 P11
4	E1	-2.68	GAPDH_1	59.0	IMR 90 P11
5	E1	0.81	GAPDH_1	59.0	IMR 90 P11
6	E1	-0.31	GAPDH_1	59.0	IMR 90 P11
7	E1	1.65	GAPDH_1	59.0	IMR 90 P11
8	E1	-0.28	GAPDH_1	59.0	IMR 90 P11
9	E1	3.27	GAPDH_1	59.0	IMR 90 P11
10	E1	2.97	GAPDH_1	59.0	IMR 90 P11
11	E1	-1.87	GAPDH_1	59.0	IMR 90 P11
12	E1	0.31	GAPDH_1	59.0	IMR 90 P11
13	E1	-2.59	GAPDH_1	59.0	IMR 90 P11
14	E1	-0.41	GAPDH_1	59.0	IMR 90 P11
15	E1	0.2	GAPDH_1	59.0	IMR 90 P11
16	E1	-1.66	GAPDH_1	59.0	IMR 90 P11
17	E1	-0.14	GAPDH_1	59.0	IMR 90 P11
18	E1	-5.42	GAPDH_1	59.0	IMR 90 P11
19	E1	-0.32	GAPDH_1	59.0	IMR 90 P11
20	E1	-3.81	GAPDH_1	59.0	IMR 90 P11
21	E1	1.17	GAPDH_1	59.0	IMR 90 P11
22	E1	1.89	GAPDH_1	59.0	IMR 90 P11
23	E1	9.71	GAPDH_1	59.0	IMR 90 P11
24	E1	25.68	GAPDH_1	59.0	IMR 90 P11
25	E1	44.77	GAPDH_1	59.0	IMR 90 P11
26	E1	83.93	GAPDH_1	59.0	IMR 90 P11
27	E1	152.54	GAPDH_1	59.0	IMR 90 P11
28	E1	246.57	GAPDH_1	59.0	IMR 90 P11
29	E1	374.67	GAPDH_1	59.0	IMR 90 P11
30	E1	513.22	GAPDH_1	59.0	IMR 90 P11
31	E1	664.38	GAPDH_1	59.0	IMR 90 P11
32	E1	832.47	GAPDH_1	59.0	IMR 90 P11
33	E1	1010.15	GAPDH_1	59.0	IMR 90 P11
34	E1	1199.06	GAPDH_1	59.0	IMR 90 P11
35	E1	1384.54	GAPDH_1	59.0	IMR 90 P11
36	E1	1564.91	GAPDH_1	59.0	IMR 90 P11
37	E1	1733.16	GAPDH_1	59.0	IMR 90 P11
38	E1	1891.07	GAPDH_1	59.0	IMR 90 P11
39	E1	2037.52	GAPDH_1	59.0	IMR 90 P11
40	E1	2175.74	GAPDH_1	59.0	IMR 90 P11
1	F1	-8.51	GAPDH_1	57.0	IMR 90 P11
2	F1	0.76	GAPDH_1	57.0	IMR 90 P11
3	F1	0.51	GAPDH_1	57.0	IMR 90 P11
4	F1	4.22	GAPDH_1	57.0	IMR 90 P11
5	F1	1.35	GAPDH_1	57.0	IMR 90 P11
6	F1	-1.15	GAPDH_1	57.0	IMR 90 P11
7	F1	2.91	GAPDH_1	57.0	IMR 90 P11
8	F1	2.12	GAPDH_1	57.0	IMR 90 P11
9	F1	-0.2	GAPDH_1	57.0	IMR 90 P11
10	F1	1.49	GAPDH_1	57.0	IMR 90 P11
11	F1	-0.89	GAPDH_1	57.0	IMR 90 P11
12	F1	-1.61	GAPDH_1	57.0	IMR 90 P11
13	F1	-1.53	GAPDH_1	57.0	IMR 90 P11
14	F1	-4.02	GAPDH_1	57.0	IMR 90 P11
15	F1	1.28	GAPDH_1	57.0	IMR 90 P11
16	F1	0.75	GAPDH_1	57.0	IMR 90 P11
17	F1	0.74	GAPDH_1	57.0	IMR 90 P11
18	F1	-3.26	GAPDH_1	57.0	IMR 90 P11
19	F1	-0.38	GAPDH_1	57.0	IMR 90 P11
20	F1	0.43	GAPDH_1	57.0	IMR 90 P11
21	F1	-0.94	GAPDH_1	57.0	IMR 90 P11
22	F1	-1.44	GAPDH_1	57.0	IMR 90 P11
23	F1	3.79	GAPDH_1	57.0	IMR 90 P11
24	F1	6.73	GAPDH_1	57.0	IMR 90 P11
25	F1	10.64	GAPDH_1	57.0	IMR 90 P11
26	F1	22.93	GAPDH_1	57.0	IMR 90 P11
27	F1	49.58	GAPDH_1	57.0	IMR 90 P11
28	F1	95.4	GAPDH_1	57.0	IMR 90 P11
29	F1	161.11	GAPDH_1	57.0	IMR 90 P11
30	F1	258.94	GAPDH_1	57.0	IMR 90 P11
31	F1	387.35	GAPDH_1	57.0	IMR 90 P11
32	F1	521.72	GAPDH_1	57.0	IMR 90 P11
33	F1	669.07	GAPDH_1	57.0	IMR 90 P11
34	F1	830.11	GAPDH_1	57.0	IMR 90 P11
35	F1	1006.96	GAPDH_1	57.0	IMR 90 P11
36	F1	1191.12	GAPDH_1	57.0	IMR 90 P11
37	F1	1376.33	GAPDH_1	57.0	IMR 90 P11
38	F1	1555.24	GAPDH_1	57.0	IMR 90 P11
39	F1	1727.42	GAPDH_1	57.0	IMR 90 P11
40	F1	1893.85	GAPDH_1	57.0	IMR 90 P11
1	G1	-1.29	GAPDH_1	55.7	IMR 90 P11
2	G1	0.93	GAPDH_1	55.7	IMR 90 P11
3	G1	-2.98	GAPDH_1	55.7	IMR 90 P11
4	G1	1.01	GAPDH_1	55.7	IMR 90 P11
5	G1	4.29	GAPDH_1	55.7	IMR 90 P11
6	G1	3.25	GAPDH_1	55.7	IMR 90 P11
7	G1	0.03	GAPDH_1	55.7	IMR 90 P11
8	G1	0.2	GAPDH_1	55.7	IMR 90 P11
9	G1	0.64	GAPDH_1	55.7	IMR 90 P11
10	G1	3.05	GAPDH_1	55.7	IMR 90 P11
11	G1	0.19	GAPDH_1	55.7	IMR 90 P11
12	G1	2.09	GAPDH_1	55.7	IMR 90 P11
13	G1	-5.82	GAPDH_1	55.7	IMR 90 P11
14	G1	-3.02	GAPDH_1	55.7	IMR 90 P11
15	G1	1.16	GAPDH_1	55.7	IMR 90 P11
16	G1	1.81	GAPDH_1	55.7	IMR 90 P11
17	G1	0.22	GAPDH_1	55.7	IMR 90 P11
18	G1	-0.56	GAPDH_1	55.7	IMR 90 P11
19	G1	1.57	GAPDH_1	55.7	IMR 90 P11
20	G1	-4.13	GAPDH_1	55.7	IMR 90 P11
21	G1	-0.16	GAPDH_1	55.7	IMR 90 P11
22	G1	-1.96	GAPDH_1	55.7	IMR 90 P11
23	G1	2.31	GAPDH_1	55.7	IMR 90 P11
24	G1	4.34	GAPDH_1	55.7	IMR 90 P11
25	G1	2.17	GAPDH_1	55.7	IMR 90 P11
26	G1	8.96	GAPDH_1	55.7	IMR 90 P11
27	G1	17.62	GAPDH_1	55.7	IMR 90 P11
28	G1	38.18	GAPDH_1	55.7	IMR 90 P11
29	G1	58.7	GAPDH_1	55.7	IMR 90 P11
30	G1	113.28	GAPDH_1	55.7	IMR 90 P11
31	G1	191.04	GAPDH_1	55.7	IMR 90 P11
32	G1	292.81	GAPDH_1	55.7	IMR 90 P11
33	G1	416.2	GAPDH_1	55.7	IMR 90 P11
34	G1	545.7	GAPDH_1	55.7	IMR 90 P11
35	G1	688.07	GAPDH_1	55.7	IMR 90 P11
36	G1	845.44	GAPDH_1	55.7	IMR 90 P11
37	G1	1015.3	GAPDH_1	55.7	IMR 90 P11
38	G1	1192.78	GAPDH_1	55.7	IMR 90 P11
39	G1	1369.72	GAPDH_1	55.7	IMR 90 P11
40	G1	1542.74	GAPDH_1	55.7	IMR 90 P11
1	H1	-20.21	GAPDH_1	55.0	IMR 90 P11
2	H1	-0.72	GAPDH_1	55.0	IMR 90 P11
3	H1	-2.44	GAPDH_1	55.0	IMR 90 P11
4	H1	-2.34	GAPDH_1	55.0	IMR 90 P11
5	H1	-0.04	GAPDH_1	55.0	IMR 90 P11
6	H1	4.62	GAPDH_1	55.0	IMR 90 P11
7	H1	3.08	GAPDH_1	55.0	IMR 90 P11
8	H1	-1.77	GAPDH_1	55.0	IMR 90 P11
9	H1	3.8	GAPDH_1	55.0	IMR 90 P11
10	H1	-1.59	GAPDH_1	55.0	IMR 90 P11
11	H1	2.25	GAPDH_1	55.0	IMR 90 P11
12	H1	2.13	GAPDH_1	55.0	IMR 90 P11
13	H1	6.29	GAPDH_1	55.0	IMR 90 P11
14	H1	-4.21	GAPDH_1	55.0	IMR 90 P11
15	H1	1.59	GAPDH_1	55.0	IMR 90 P11
16	H1	-0.13	GAPDH_1	55.0	IMR 90 P11
17	H1	-2.67	GAPDH_1	55.0	IMR 90 P11
18	H1	1.67	GAPDH_1	55.0	IMR 90 P11
19	H1	-6.99	GAPDH_1	55.0	IMR 90 P11
20	H1	0.5	GAPDH_1	55.0	IMR 90 P11
21	H1	0.72	GAPDH_1	55.0	IMR 90 P11
22	H1	0.49	GAPDH_1	55.0	IMR 90 P11
23	H1	-1.2	GAPDH_1	55.0	IMR 90 P11
24	H1	1.88	GAPDH_1	55.0	IMR 90 P11
25	H1	3.83	GAPDH_1	55.0	IMR 90 P11
26	H1	6.89	GAPDH_1	55.0	IMR 90 P11
27	H1	11.55	GAPDH_1	55.0	IMR 90 P11
28	H1	20.28	GAPDH_1	55.0	IMR 90 P11
29	H1	38.41	GAPDH_1	55.0	IMR 90 P11
30	H1	68.99	GAPDH_1	55.0	IMR 90 P11
31	H1	119.58	GAPDH_1	55.0	IMR 90 P11
32	H1	185.21	GAPDH_1	55.0	IMR 90 P11
33	H1	285.8	GAPDH_1	55.0	IMR 90 P11
34	H1	394.4	GAPDH_1	55.0	IMR 90 P11
35	H1	509.67	GAPDH_1	55.0	IMR 90 P11
36	H1	636.91	GAPDH_1	55.0	IMR 90 P11
37	H1	776.93	GAPDH_1	55.0	IMR 90 P11
38	H1	927.37	GAPDH_1	55.0	IMR 90 P11
39	H1	1082.19	GAPDH_1	55.0	IMR 90 P11
40	H1	1237.74	GAPDH_1	55.0	IMR 90 P11
1	A1	-11.51	GAPDH_1	65.0	IMR 90 P8
2	A1	0.15	GAPDH_1	65.0	IMR 90 P8
3	A1	0.59	GAPDH_1	65.0	IMR 90 P8
4	A1	2.13	GAPDH_1	65.0	IMR 90 P8
5	A1	0.89	GAPDH_1	65.0	IMR 90 P8
6	A1	4.94	GAPDH_1	65.0	IMR 90 P8
7	A1	3.64	GAPDH_1	65.0	IMR 90 P8
8	A1	-0.1	GAPDH_1	65.0	IMR 90 P8
9	A1	-0.12	GAPDH_1	65.0	IMR 90 P8
10	A1	-1.26	GAPDH_1	65.0	IMR 90 P8
11	A1	-0.99	GAPDH_1	65.0	IMR 90 P8
12	A1	-3.65	GAPDH_1	65.0	IMR 90 P8
13	A1	-2.05	GAPDH_1	65.0	IMR 90 P8
14	A1	-2.25	GAPDH_1	65.0	IMR 90 P8
15	A1	0.02	GAPDH_1	65.0	IMR 90 P8
16	A1	3.15	GAPDH_1	65.0	IMR 90 P8
17	A1	-4.96	GAPDH_1	65.0	IMR 90 P8
18	A1	1.07	GAPDH_1	65.0	IMR 90 P8
19	A1	0.99	GAPDH_1	65.0	IMR 90 P8
20	A1	8.99	GAPDH_1	65.0	IMR 90 P8
21	A1	19.43	GAPDH_1	65.0	IMR 90 P8
22	A1	50.2	GAPDH_1	65.0	IMR 90 P8
23	A1	97.25	GAPDH_1	65.0	IMR 90 P8
24	A1	178.47	GAPDH_1	65.0	IMR 90 P8
25	A1	288.27	GAPDH_1	65.0	IMR 90 P8
26	A1	427.1	GAPDH_1	65.0	IMR 90 P8
27	A1	575.09	GAPDH_1	65.0	IMR 90 P8
28	A1	738.55	GAPDH_1	65.0	IMR 90 P8
29	A1	910.33	GAPDH_1	65.0	IMR 90 P8
30	A1	1087.37	GAPDH_1	65.0	IMR 90 P8
31	A1	1257.25	GAPDH_1	65.0	IMR 90 P8
32	A1	1415.15	GAPDH_1	65.0	IMR 90 P8
33	A1	1557.77	GAPDH_1	65.0	IMR 90 P8
34	A1	1685.76	GAPDH_1	65.0	IMR 90 P8
35	A1	1805.53	GAPDH_1	65.0	IMR 90 P8
36	A1	1913.92	GAPDH_1	65.0	IMR 90 P8
37	A1	2010.23	GAPDH_1	65.0	IMR 90 P8
38	A1	2094.22	GAPDH_1	65.0	IMR 90 P8
39	A1	2169.8	GAPDH_1	65.0	IMR 90 P8
40	A1	2243.11	GAPDH_1	65.0	IMR 90 P8
1	B1	-4.02	GAPDH_1	64.5	IMR 90 P8
2	B1	1.88	GAPDH_1	64.5	IMR 90 P8
3	B1	-2.57	GAPDH_1	64.5	IMR 90 P8
4	B1	5.42	GAPDH_1	64.5	IMR 90 P8
5	B1	3.65	GAPDH_1	64.5	IMR 90 P8
6	B1	2.31	GAPDH_1	64.5	IMR 90 P8
7	B1	3.34	GAPDH_1	64.5	IMR 90 P8
8	B1	-0.56	GAPDH_1	64.5	IMR 90 P8
9	B1	1.17	GAPDH_1	64.5	IMR 90 P8
10	B1	0.3	GAPDH_1	64.5	IMR 90 P8
11	B1	-1.64	GAPDH_1	64.5	IMR 90 P8
12	B1	-0.92	GAPDH_1	64.5	IMR 90 P8
13	B1	-2.25	GAPDH_1	64.5	IMR 90 P8
14	B1	-5.51	GAPDH_1	64.5	IMR 90 P8
15	B1	-1.63	GAPDH_1	64.5	IMR 90 P8
16	B1	-3.27	GAPDH_1	64.5	IMR 90 P8
17	B1	1.39	GAPDH_1	64.5	IMR 90 P8
18	B1	-6.97	GAPDH_1	64.5	IMR 90 P8
19	B1	5.01	GAPDH_1	64.5	IMR 90 P8
20	B1	12.83	GAPDH_1	64.5	IMR 90 P8
21	B1	36.74	GAPDH_1	64.5	IMR 90 P8
22	B1	70.59	GAPDH_1	64.5	IMR 90 P8
23	B1	140.46	GAPDH_1	64.5	IMR 90 P8
24	B1	239.62	GAPDH_1	64.5	IMR 90 P8
25	B1	377.29	GAPDH_1	64.5	IMR 90 P8
26	B1	522.79	GAPDH_1	64.5	IMR 90 P8
27	B1	681.43	GAPDH_1	64.5	IMR 90 P8
28	B1	852.36	GAPDH_1	64.5	IMR 90 P8
29	B1	1030.31	GAPDH_1	64.5	IMR 90 P8
30	B1	1208.9	GAPDH_1	64.5	IMR 90 P8
31	B1	1374.47	GAPDH_1	64.5	IMR 90 P8
32	B1	1530.1	GAPDH_1	64.5	IMR 90 P8
33	B1	1669.79	GAPDH_1	64.5	IMR 90 P8
34	B1	1798.61	GAPDH_1	64.5	IMR 90 P8
35	B1	1911.24	GAPDH_1	64.5	IMR 90 P8
36	B1	2012.81	GAPDH_1	64.5	IMR 90 P8
37	B1	2102.13	GAPDH_1	64.5	IMR 90 P8
38	B1	2183.18	GAPDH_1	64.5	IMR 90 P8
39	B1	2256.36	GAPDH_1	64.5	IMR 90 P8
40	B1	2326.32	GAPDH_1	64.5	IMR 90 P8
1	C1	-4.07	GAPDH_1	63.3	IMR 90 P8
2	C1	2.13	GAPDH_1	63.3	IMR 90 P8
3	C1	3.14	GAPDH_1	63.3	IMR 90 P8
4	C1	6.01	GAPDH_1	63.3	IMR 90 P8
5	C1	1.17	GAPDH_1	63.3	IMR 90 P8
6	C1	-2.18	GAPDH_1	63.3	IMR 90 P8
7	C1	0.3	GAPDH_1	63.3	IMR 90 P8
8	C1	0.28	GAPDH_1	63.3	IMR 90 P8
9	C1	-1.01	GAPDH_1	63.3	IMR 90 P8
10	C1	-0.02	GAPDH_1	63.3	IMR 90 P8
11	C1	-4.68	GAPDH_1	63.3	IMR 90 P8
12	C1	2.34	GAPDH_1	63.3	IMR 90 P8
13	C1	-4.73	GAPDH_1	63.3	IMR 90 P8
14	C1	-4.16	GAPDH_1	63.3	IMR 90 P8
15	C1	2.58	GAPDH_1	63.3	IMR 90 P8
16	C1	-1.3	GAPDH_1	63.3	IMR 90 P8
17	C1	0.66	GAPDH_1	63.3	IMR 90 P8
18	C1	0.21	GAPDH_1	63.3	IMR 90 P8
19	C1	2.5	GAPDH_1	63.3	IMR 90 P8
20	C1	6.38	GAPDH_1	63.3	IMR 90 P8
21	C1	25.02	GAPDH_1	63.3	IMR 90 P8
22	C1	58.12	GAPDH_1	63.3	IMR 90 P8
23	C1	102.82	GAPDH_1	63.3	IMR 90 P8
24	C1	194.76	GAPDH_1	63.3	IMR 90 P8
25	C1	318.46	GAPDH_1	63.3	IMR 90 P8
26	C1	469.58	GAPDH_1	63.3	IMR 90 P8
27	C1	628.4	GAPDH_1	63.3	IMR 90 P8
28	C1	800.54	GAPDH_1	63.3	IMR 90 P8
29	C1	983.23	GAPDH_1	63.3	IMR 90 P8
30	C1	1170.02	GAPDH_1	63.3	IMR 90 P8
31	C1	1351.91	GAPDH_1	63.3	IMR 90 P8
32	C1	1524.89	GAPDH_1	63.3	IMR 90 P8
33	C1	1683.12	GAPDH_1	63.3	IMR 90 P8
34	C1	1826.59	GAPDH_1	63.3	IMR 90 P8
35	C1	1954.28	GAPDH_1	63.3	IMR 90 P8
36	C1	2069.48	GAPDH_1	63.3	IMR 90 P8
37	C1	2171.81	GAPDH_1	63.3	IMR 90 P8
38	C1	2264.72	GAPDH_1	63.3	IMR 90 P8
39	C1	2346.33	GAPDH_1	63.3	IMR 90 P8
40	C1	2420.4	GAPDH_1	63.3	IMR 90 P8
1	D1	-10.2	GAPDH_1	61.4	IMR 90 P8
2	D1	-3.43	GAPDH_1	61.4	IMR 90 P8
3	D1	4.49	GAPDH_1	61.4	IMR 90 P8
4	D1	4.68	GAPDH_1	61.4	IMR 90 P8
5	D1	-0.44	GAPDH_1	61.4	IMR 90 P8
6	D1	2.2	GAPDH_1	61.4	IMR 90 P8
7	D1	1.4	GAPDH_1	61.4	IMR 90 P8
8	D1	2.41	GAPDH_1	61.4	IMR 90 P8
9	D1	-0.27	GAPDH_1	61.4	IMR 90 P8
10	D1	-3.03	GAPDH_1	61.4	IMR 90 P8
11	D1	-5.59	GAPDH_1	61.4	IMR 90 P8
12	D1	0.96	GAPDH_1	61.4	IMR 90 P8
13	D1	1.46	GAPDH_1	61.4	IMR 90 P8
14	D1	-1.48	GAPDH_1	61.4	IMR 90 P8
15	D1	-6.4	GAPDH_1	61.4	IMR 90 P8
16	D1	-4.04	GAPDH_1	61.4	IMR 90 P8
17	D1	-2.56	GAPDH_1	61.4	IMR 90 P8
18	D1	3.31	GAPDH_1	61.4	IMR 90 P8
19	D1	-1.89	GAPDH_1	61.4	IMR 90 P8
20	D1	-3.02	GAPDH_1	61.4	IMR 90 P8
21	D1	-0.09	GAPDH_1	61.4	IMR 90 P8
22	D1	16.45	GAPDH_1	61.4	IMR 90 P8
23	D1	43.26	GAPDH_1	61.4	IMR 90 P8
24	D1	87.56	GAPDH_1	61.4	IMR 90 P8
25	D1	164.46	GAPDH_1	61.4	IMR 90 P8
26	D1	274.33	GAPDH_1	61.4	IMR 90 P8
27	D1	419.79	GAPDH_1	61.4	IMR 90 P8
28	D1	572.15	GAPDH_1	61.4	IMR 90 P8
29	D1	737.83	GAPDH_1	61.4	IMR 90 P8
30	D1	918.66	GAPDH_1	61.4	IMR 90 P8
31	D1	1110.15	GAPDH_1	61.4	IMR 90 P8
32	D1	1304.15	GAPDH_1	61.4	IMR 90 P8
33	D1	1493.0	GAPDH_1	61.4	IMR 90 P8
34	D1	1670.4	GAPDH_1	61.4	IMR 90 P8
35	D1	1831.14	GAPDH_1	61.4	IMR 90 P8
36	D1	1978.45	GAPDH_1	61.4	IMR 90 P8
37	D1	2111.77	GAPDH_1	61.4	IMR 90 P8
38	D1	2233.1	GAPDH_1	61.4	IMR 90 P8
39	D1	2338.78	GAPDH_1	61.4	IMR 90 P8
40	D1	2435.45	GAPDH_1	61.4	IMR 90 P8
1	E1	-10.27	GAPDH_1	59.0	IMR 90 P8
2	E1	0.45	GAPDH_1	59.0	IMR 90 P8
3	E1	-1.07	GAPDH_1	59.0	IMR 90 P8
4	E1	3.62	GAPDH_1	59.0	IMR 90 P8
5	E1	3.78	GAPDH_1	59.0	IMR 90 P8
6	E1	0.26	GAPDH_1	59.0	IMR 90 P8
7	E1	2.91	GAPDH_1	59.0	IMR 90 P8
8	E1	1.21	GAPDH_1	59.0	IMR 90 P8
9	E1	3.35	GAPDH_1	59.0	IMR 90 P8
10	E1	-5.13	GAPDH_1	59.0	IMR 90 P8
11	E1	0.98	GAPDH_1	59.0	IMR 90 P8
12	E1	-1.9	GAPDH_1	59.0	IMR 90 P8
13	E1	0.16	GAPDH_1	59.0	IMR 90 P8
14	E1	2.47	GAPDH_1	59.0	IMR 90 P8
15	E1	-0.28	GAPDH_1	59.0	IMR 90 P8
16	E1	-5.53	GAPDH_1	59.0	IMR 90 P8
17	E1	-3.59	GAPDH_1	59.0	IMR 90 P8
18	E1	-2.51	GAPDH_1	59.0	IMR 90 P8
19	E1	-1.34	GAPDH_1	59.0	IMR 90 P8
20	E1	-3.49	GAPDH_1	59.0	IMR 90 P8
21	E1	-1.14	GAPDH_1	59.0	IMR 90 P8
22	E1	4.38	GAPDH_1	59.0	IMR 90 P8
23	E1	3.82	GAPDH_1	59.0	IMR 90 P8
24	E1	7.76	GAPDH_1	59.0	IMR 90 P8
25	E1	24.73	GAPDH_1	59.0	IMR 90 P8
26	E1	54.76	GAPDH_1	59.0	IMR 90 P8
27	E1	99.06	GAPDH_1	59.0	IMR 90 P8
28	E1	184.26	GAPDH_1	59.0	IMR 90 P8
29	E1	297.36	GAPDH_1	59.0	IMR 90 P8
30	E1	432.44	GAPDH_1	59.0	IMR 90 P8
31	E1	578.85	GAPDH_1	59.0	IMR 90 P8
32	E1	743.27	GAPDH_1	59.0	IMR 90 P8
33	E1	922.84	GAPDH_1	59.0	IMR 90 P8
34	E1	1113.18	GAPDH_1	59.0	IMR 90 P8
35	E1	1307.74	GAPDH_1	59.0	IMR 90 P8
36	E1	1497.71	GAPDH_1	59.0	IMR 90 P8
37	E1	1681.51	GAPDH_1	59.0	IMR 90 P8
38	E1	1852.75	GAPDH_1	59.0	IMR 90 P8
39	E1	2011.11	GAPDH_1	59.0	IMR 90 P8
40	E1	2159.17	GAPDH_1	59.0	IMR 90 P8
1	F1	-12.48	GAPDH_1	57.0	IMR 90 P8
2	F1	-2.31	GAPDH_1	57.0	IMR 90 P8
3	F1	0.38	GAPDH_1	57.0	IMR 90 P8
4	F1	1.51	GAPDH_1	57.0	IMR 90 P8
5	F1	1.99	GAPDH_1	57.0	IMR 90 P8
6	F1	1.92	GAPDH_1	57.0	IMR 90 P8
7	F1	1.71	GAPDH_1	57.0	IMR 90 P8
8	F1	-2.78	GAPDH_1	57.0	IMR 90 P8
9	F1	1.68	GAPDH_1	57.0	IMR 90 P8
10	F1	1.19	GAPDH_1	57.0	IMR 90 P8
11	F1	-1.53	GAPDH_1	57.0	IMR 90 P8
12	F1	1.16	GAPDH_1	57.0	IMR 90 P8
13	F1	-0.58	GAPDH_1	57.0	IMR 90 P8
14	F1	1.62	GAPDH_1	57.0	IMR 90 P8
15	F1	-1.36	GAPDH_1	57.0	IMR 90 P8
16	F1	-1.36	GAPDH_1	57.0	IMR 90 P8
17	F1	0.36	GAPDH_1	57.0	IMR 90 P8
18	F1	-0.18	GAPDH_1	57.0	IMR 90 P8
19	F1	-1.6	GAPDH_1	57.0	IMR 90 P8
20	F1	-2.28	GAPDH_1	57.0	IMR 90 P8
21	F1	0.9	GAPDH_1	57.0	IMR 90 P8
22	F1	-1.15	GAPDH_1	57.0	IMR 90 P8
23	F1	-3.72	GAPDH_1	57.0	IMR 90 P8
24	F1	2.52	GAPDH_1	57.0	IMR 90 P8
25	F1	8.61	GAPDH_1	57.0	IMR 90 P8
26	F1	25.18	GAPDH_1	57.0	IMR 90 P8
27	F1	47.57	GAPDH_1	57.0	IMR 90 P8
28	F1	95.69	GAPDH_1	57.0	IMR 90 P8
29	F1	159.12	GAPDH_1	57.0	IMR 90 P8
30	F1	259.45	GAPDH_1	57.0	IMR 90 P8
31	F1	388.91	GAPDH_1	57.0	IMR 90 P8
32	F1	525.86	GAPDH_1	57.0	IMR 90 P8
33	F1	679.72	GAPDH_1	57.0	IMR 90 P8
34	F1	845.76	GAPDH_1	57.0	IMR 90 P8
35	F1	1027.58	GAPDH_1	57.0	IMR 90 P8
36	F1	1216.89	GAPDH_1	57.0	IMR 90 P8
37	F1	1409.25	GAPDH_1	57.0	IMR 90 P8
38	F1	1600.28	GAPDH_1	57.0	IMR 90 P8
39	F1	1781.13	GAPDH_1	57.0	IMR 90 P8
40	F1	1954.54	GAPDH_1	57.0	IMR 90 P8
1	G1	1.64	GAPDH_1	55.7	IMR 90 P8
2	G1	-2.1	GAPDH_1	55.7	IMR 90 P8
3	G1	2.58	GAPDH_1	55.7	IMR 90 P8
4	G1	4.27	GAPDH_1	55.7	IMR 90 P8
5	G1	0.69	GAPDH_1	55.7	IMR 90 P8
6	G1	-0.26	GAPDH_1	55.7	IMR 90 P8
7	G1	2.58	GAPDH_1	55.7	IMR 90 P8
8	G1	1.39	GAPDH_1	55.7	IMR 90 P8
9	G1	0.94	GAPDH_1	55.7	IMR 90 P8
10	G1	5.75	GAPDH_1	55.7	IMR 90 P8
11	G1	0.27	GAPDH_1	55.7	IMR 90 P8
12	G1	-1.84	GAPDH_1	55.7	IMR 90 P8
13	G1	-1.97	GAPDH_1	55.7	IMR 90 P8
14	G1	-1.94	GAPDH_1	55.7	IMR 90 P8
15	G1	-2.77	GAPDH_1	55.7	IMR 90 P8
16	G1	-2.13	GAPDH_1	55.7	IMR 90 P8
17	G1	1.86	GAPDH_1	55.7	IMR 90 P8
18	G1	-0.51	GAPDH_1	55.7	IMR 90 P8
19	G1	-2.16	GAPDH_1	55.7	IMR 90 P8
20	G1	-5.51	GAPDH_1	55.7	IMR 90 P8
21	G1	1.43	GAPDH_1	55.7	IMR 90 P8
22	G1	-0.63	GAPDH_1	55.7	IMR 90 P8
23	G1	-5.72	GAPDH_1	55.7	IMR 90 P8
24	G1	-3.73	GAPDH_1	55.7	IMR 90 P8
25	G1	-2.08	GAPDH_1	55.7	IMR 90 P8
26	G1	6.42	GAPDH_1	55.7	IMR 90 P8
27	G1	16.54	GAPDH_1	55.7	IMR 90 P8
28	G1	27.52	GAPDH_1	55.7	IMR 90 P8
29	G1	53.74	GAPDH_1	55.7	IMR 90 P8
30	G1	106.11	GAPDH_1	55.7	IMR 90 P8
31	G1	184.2	GAPDH_1	55.7	IMR 90 P8
32	G1	281.55	GAPDH_1	55.7	IMR 90 P8
33	G1	406.34	GAPDH_1	55.7	IMR 90 P8
34	G1	538.49	GAPDH_1	55.7	IMR 90 P8
35	G1	683.69	GAPDH_1	55.7	IMR 90 P8
36	G1	842.53	GAPDH_1	55.7	IMR 90 P8
37	G1	1012.84	GAPDH_1	55.7	IMR 90 P8
38	G1	1192.85	GAPDH_1	55.7	IMR 90 P8
39	G1	1369.4	GAPDH_1	55.7	IMR 90 P8
40	G1	1543.89	GAPDH_1	55.7	IMR 90 P8
1	H1	-19.71	GAPDH_1	55.0	IMR 90 P8
2	H1	-4.8	GAPDH_1	55.0	IMR 90 P8
3	H1	-1.38	GAPDH_1	55.0	IMR 90 P8
4	H1	0.25	GAPDH_1	55.0	IMR 90 P8
5	H1	-3.92	GAPDH_1	55.0	IMR 90 P8
6	H1	-1.17	GAPDH_1	55.0	IMR 90 P8
7	H1	2.83	GAPDH_1	55.0	IMR 90 P8
8	H1	1.87	GAPDH_1	55.0	IMR 90 P8
9	H1	3.95	GAPDH_1	55.0	IMR 90 P8
10	H1	2.34	GAPDH_1	55.0	IMR 90 P8
11	H1	2.63	GAPDH_1	55.0	IMR 90 P8
12	H1	0.56	GAPDH_1	55.0	IMR 90 P8
13	H1	0.94	GAPDH_1	55.0	IMR 90 P8
14	H1	-0.75	GAPDH_1	55.0	IMR 90 P8
15	H1	0.48	GAPDH_1	55.0	IMR 90 P8
16	H1	0.74	GAPDH_1	55.0	IMR 90 P8
17	H1	0.02	GAPDH_1	55.0	IMR 90 P8
18	H1	-1.07	GAPDH_1	55.0	IMR 90 P8
19	H1	-0.3	GAPDH_1	55.0	IMR 90 P8
20	H1	-3.18	GAPDH_1	55.0	IMR 90 P8
21	H1	2.76	GAPDH_1	55.0	IMR 90 P8
22	H1	3.51	GAPDH_1	55.0	IMR 90 P8
23	H1	0.21	GAPDH_1	55.0	IMR 90 P8
24	H1	-0.01	GAPDH_1	55.0	IMR 90 P8
25	H1	-1.24	GAPDH_1	55.0	IMR 90 P8
26	H1	1.66	GAPDH_1	55.0	IMR 90 P8
27	H1	3.13	GAPDH_1	55.0	IMR 90 P8
28	H1	12.4	GAPDH_1	55.0	IMR 90 P8
29	H1	24.62	GAPDH_1	55.0	IMR 90 P8
30	H1	49.94	GAPDH_1	55.0	IMR 90 P8
31	H1	94.28	GAPDH_1	55.0	IMR 90 P8
32	H1	154.59	GAPDH_1	55.0	IMR 90 P8
33	H1	238.76	GAPDH_1	55.0	IMR 90 P8
34	H1	347.15	GAPDH_1	55.0	IMR 90 P8
35	H1	463.86	GAPDH_1	55.0	IMR 90 P8
36	H1	592.2	GAPDH_1	55.0	IMR 90 P8
37	H1	733.01	GAPDH_1	55.0	IMR 90 P8
38	H1	885.8	GAPDH_1	55.0	IMR 90 P8
39	H1	1046.14	GAPDH_1	55.0	IMR 90 P8
40	H1	1210.15	GAPDH_1	55.0	IMR 90 P8
