# Supplementary material for: Primer PICKR: literature-mined scoring platform for robust RT–qPCR primers
Source: Nat Commun. 2026 May 28;17:6938. doi: 10.1038/s41467-026-73648-2 (PMC13388996; doi:10.1038/s41467-026-73648-2)
Supplement: Supplementary file 11 — Source Data [file 41467_2026_73648_MOESM11_ESM.zip › Suppl_Fig_S9/melting_curve_data_GAPDH_1.csv]

Temperature	Well	Derivative	Target	melt temp	Replicate
55.0	A1	2.7	GAPDH_1	65.0	IMR 90 P2
55.5	A1	5.85	GAPDH_1	65.0	IMR 90 P2
56.0	A1	5.4	GAPDH_1	65.0	IMR 90 P2
56.5	A1	5.4	GAPDH_1	65.0	IMR 90 P2
57.0	A1	5.4	GAPDH_1	65.0	IMR 90 P2
57.5	A1	5.31	GAPDH_1	65.0	IMR 90 P2
58.0	A1	5.87	GAPDH_1	65.0	IMR 90 P2
58.5	A1	7.12	GAPDH_1	65.0	IMR 90 P2
59.0	A1	7.72	GAPDH_1	65.0	IMR 90 P2
59.5	A1	7.77	GAPDH_1	65.0	IMR 90 P2
60.0	A1	8.65	GAPDH_1	65.0	IMR 90 P2
60.5	A1	10.38	GAPDH_1	65.0	IMR 90 P2
61.0	A1	13.16	GAPDH_1	65.0	IMR 90 P2
61.5	A1	19.31	GAPDH_1	65.0	IMR 90 P2
62.0	A1	29.18	GAPDH_1	65.0	IMR 90 P2
62.5	A1	41.18	GAPDH_1	65.0	IMR 90 P2
63.0	A1	55.5	GAPDH_1	65.0	IMR 90 P2
63.5	A1	70.89	GAPDH_1	65.0	IMR 90 P2
64.0	A1	84.47	GAPDH_1	65.0	IMR 90 P2
64.5	A1	94.93	GAPDH_1	65.0	IMR 90 P2
65.0	A1	102.28	GAPDH_1	65.0	IMR 90 P2
65.5	A1	107.01	GAPDH_1	65.0	IMR 90 P2
66.0	A1	109.45	GAPDH_1	65.0	IMR 90 P2
66.5	A1	109.94	GAPDH_1	65.0	IMR 90 P2
67.0	A1	109.8	GAPDH_1	65.0	IMR 90 P2
67.5	A1	109.65	GAPDH_1	65.0	IMR 90 P2
68.0	A1	108.04	GAPDH_1	65.0	IMR 90 P2
68.5	A1	106.39	GAPDH_1	65.0	IMR 90 P2
69.0	A1	105.9	GAPDH_1	65.0	IMR 90 P2
69.5	A1	106.01	GAPDH_1	65.0	IMR 90 P2
70.0	A1	106.27	GAPDH_1	65.0	IMR 90 P2
70.5	A1	107.56	GAPDH_1	65.0	IMR 90 P2
71.0	A1	109.26	GAPDH_1	65.0	IMR 90 P2
71.5	A1	110.7	GAPDH_1	65.0	IMR 90 P2
72.0	A1	111.37	GAPDH_1	65.0	IMR 90 P2
72.5	A1	111.63	GAPDH_1	65.0	IMR 90 P2
73.0	A1	112.17	GAPDH_1	65.0	IMR 90 P2
73.5	A1	111.89	GAPDH_1	65.0	IMR 90 P2
74.0	A1	111.28	GAPDH_1	65.0	IMR 90 P2
74.5	A1	111.19	GAPDH_1	65.0	IMR 90 P2
75.0	A1	111.65	GAPDH_1	65.0	IMR 90 P2
75.5	A1	111.65	GAPDH_1	65.0	IMR 90 P2
76.0	A1	112.21	GAPDH_1	65.0	IMR 90 P2
76.5	A1	113.2	GAPDH_1	65.0	IMR 90 P2
77.0	A1	114.14	GAPDH_1	65.0	IMR 90 P2
77.5	A1	115.51	GAPDH_1	65.0	IMR 90 P2
78.0	A1	117.42	GAPDH_1	65.0	IMR 90 P2
78.5	A1	120.13	GAPDH_1	65.0	IMR 90 P2
79.0	A1	123.74	GAPDH_1	65.0	IMR 90 P2
79.5	A1	127.99	GAPDH_1	65.0	IMR 90 P2
80.0	A1	131.67	GAPDH_1	65.0	IMR 90 P2
80.5	A1	135.0	GAPDH_1	65.0	IMR 90 P2
81.0	A1	138.01	GAPDH_1	65.0	IMR 90 P2
81.5	A1	147.33	GAPDH_1	65.0	IMR 90 P2
82.0	A1	185.27	GAPDH_1	65.0	IMR 90 P2
82.5	A1	245.69	GAPDH_1	65.0	IMR 90 P2
83.0	A1	303.42	GAPDH_1	65.0	IMR 90 P2
83.5	A1	353.64	GAPDH_1	65.0	IMR 90 P2
84.0	A1	383.05	GAPDH_1	65.0	IMR 90 P2
84.5	A1	348.29	GAPDH_1	65.0	IMR 90 P2
85.0	A1	262.93	GAPDH_1	65.0	IMR 90 P2
85.5	A1	177.76	GAPDH_1	65.0	IMR 90 P2
86.0	A1	99.91	GAPDH_1	65.0	IMR 90 P2
86.5	A1	35.28	GAPDH_1	65.0	IMR 90 P2
87.0	A1	5.37	GAPDH_1	65.0	IMR 90 P2
87.5	A1	3.45	GAPDH_1	65.0	IMR 90 P2
88.0	A1	3.53	GAPDH_1	65.0	IMR 90 P2
88.5	A1	3.23	GAPDH_1	65.0	IMR 90 P2
89.0	A1	3.07	GAPDH_1	65.0	IMR 90 P2
89.5	A1	2.59	GAPDH_1	65.0	IMR 90 P2
90.0	A1	2.17	GAPDH_1	65.0	IMR 90 P2
90.5	A1	2.41	GAPDH_1	65.0	IMR 90 P2
91.0	A1	2.58	GAPDH_1	65.0	IMR 90 P2
91.5	A1	2.73	GAPDH_1	65.0	IMR 90 P2
92.0	A1	3.33	GAPDH_1	65.0	IMR 90 P2
92.5	A1	3.67	GAPDH_1	65.0	IMR 90 P2
93.0	A1	3.71	GAPDH_1	65.0	IMR 90 P2
93.5	A1	3.62	GAPDH_1	65.0	IMR 90 P2
94.0	A1	3.49	GAPDH_1	65.0	IMR 90 P2
94.5	A1	3.4	GAPDH_1	65.0	IMR 90 P2
95.0	A1	1.45	GAPDH_1	65.0	IMR 90 P2
55.0	B1	9.09	GAPDH_1	64.5	IMR 90 P2
55.5	B1	19.69	GAPDH_1	64.5	IMR 90 P2
56.0	B1	18.17	GAPDH_1	64.5	IMR 90 P2
56.5	B1	18.17	GAPDH_1	64.5	IMR 90 P2
57.0	B1	18.17	GAPDH_1	64.5	IMR 90 P2
57.5	B1	17.94	GAPDH_1	64.5	IMR 90 P2
58.0	B1	19.35	GAPDH_1	64.5	IMR 90 P2
58.5	B1	22.21	GAPDH_1	64.5	IMR 90 P2
59.0	B1	24.27	GAPDH_1	64.5	IMR 90 P2
59.5	B1	25.72	GAPDH_1	64.5	IMR 90 P2
60.0	B1	27.24	GAPDH_1	64.5	IMR 90 P2
60.5	B1	28.29	GAPDH_1	64.5	IMR 90 P2
61.0	B1	28.21	GAPDH_1	64.5	IMR 90 P2
61.5	B1	27.77	GAPDH_1	64.5	IMR 90 P2
62.0	B1	27.31	GAPDH_1	64.5	IMR 90 P2
62.5	B1	26.9	GAPDH_1	64.5	IMR 90 P2
63.0	B1	27.74	GAPDH_1	64.5	IMR 90 P2
63.5	B1	31.29	GAPDH_1	64.5	IMR 90 P2
64.0	B1	38.08	GAPDH_1	64.5	IMR 90 P2
64.5	B1	48.11	GAPDH_1	64.5	IMR 90 P2
65.0	B1	60.38	GAPDH_1	64.5	IMR 90 P2
65.5	B1	73.71	GAPDH_1	64.5	IMR 90 P2
66.0	B1	86.2	GAPDH_1	64.5	IMR 90 P2
66.5	B1	95.95	GAPDH_1	64.5	IMR 90 P2
67.0	B1	102.96	GAPDH_1	64.5	IMR 90 P2
67.5	B1	107.46	GAPDH_1	64.5	IMR 90 P2
68.0	B1	109.48	GAPDH_1	64.5	IMR 90 P2
68.5	B1	110.82	GAPDH_1	64.5	IMR 90 P2
69.0	B1	112.28	GAPDH_1	64.5	IMR 90 P2
69.5	B1	113.0	GAPDH_1	64.5	IMR 90 P2
70.0	B1	113.44	GAPDH_1	64.5	IMR 90 P2
70.5	B1	113.88	GAPDH_1	64.5	IMR 90 P2
71.0	B1	113.58	GAPDH_1	64.5	IMR 90 P2
71.5	B1	113.34	GAPDH_1	64.5	IMR 90 P2
72.0	B1	113.57	GAPDH_1	64.5	IMR 90 P2
72.5	B1	114.06	GAPDH_1	64.5	IMR 90 P2
73.0	B1	114.97	GAPDH_1	64.5	IMR 90 P2
73.5	B1	115.65	GAPDH_1	64.5	IMR 90 P2
74.0	B1	116.02	GAPDH_1	64.5	IMR 90 P2
74.5	B1	116.57	GAPDH_1	64.5	IMR 90 P2
75.0	B1	116.89	GAPDH_1	64.5	IMR 90 P2
75.5	B1	117.2	GAPDH_1	64.5	IMR 90 P2
76.0	B1	118.15	GAPDH_1	64.5	IMR 90 P2
76.5	B1	118.78	GAPDH_1	64.5	IMR 90 P2
77.0	B1	119.55	GAPDH_1	64.5	IMR 90 P2
77.5	B1	121.32	GAPDH_1	64.5	IMR 90 P2
78.0	B1	123.29	GAPDH_1	64.5	IMR 90 P2
78.5	B1	125.54	GAPDH_1	64.5	IMR 90 P2
79.0	B1	129.21	GAPDH_1	64.5	IMR 90 P2
79.5	B1	133.24	GAPDH_1	64.5	IMR 90 P2
80.0	B1	136.63	GAPDH_1	64.5	IMR 90 P2
80.5	B1	139.89	GAPDH_1	64.5	IMR 90 P2
81.0	B1	143.12	GAPDH_1	64.5	IMR 90 P2
81.5	B1	153.21	GAPDH_1	64.5	IMR 90 P2
82.0	B1	193.26	GAPDH_1	64.5	IMR 90 P2
82.5	B1	255.86	GAPDH_1	64.5	IMR 90 P2
83.0	B1	314.58	GAPDH_1	64.5	IMR 90 P2
83.5	B1	366.5	GAPDH_1	64.5	IMR 90 P2
84.0	B1	396.65	GAPDH_1	64.5	IMR 90 P2
84.5	B1	359.41	GAPDH_1	64.5	IMR 90 P2
85.0	B1	270.99	GAPDH_1	64.5	IMR 90 P2
85.5	B1	183.65	GAPDH_1	64.5	IMR 90 P2
86.0	B1	102.81	GAPDH_1	64.5	IMR 90 P2
86.5	B1	35.86	GAPDH_1	64.5	IMR 90 P2
87.0	B1	5.29	GAPDH_1	64.5	IMR 90 P2
87.5	B1	2.79	GAPDH_1	64.5	IMR 90 P2
88.0	B1	3.01	GAPDH_1	64.5	IMR 90 P2
88.5	B1	2.61	GAPDH_1	64.5	IMR 90 P2
89.0	B1	1.53	GAPDH_1	64.5	IMR 90 P2
89.5	B1	1.27	GAPDH_1	64.5	IMR 90 P2
90.0	B1	1.6	GAPDH_1	64.5	IMR 90 P2
90.5	B1	1.38	GAPDH_1	64.5	IMR 90 P2
91.0	B1	1.64	GAPDH_1	64.5	IMR 90 P2
91.5	B1	2.8	GAPDH_1	64.5	IMR 90 P2
92.0	B1	2.96	GAPDH_1	64.5	IMR 90 P2
92.5	B1	2.55	GAPDH_1	64.5	IMR 90 P2
93.0	B1	2.65	GAPDH_1	64.5	IMR 90 P2
93.5	B1	2.6	GAPDH_1	64.5	IMR 90 P2
94.0	B1	2.07	GAPDH_1	64.5	IMR 90 P2
94.5	B1	2.18	GAPDH_1	64.5	IMR 90 P2
95.0	B1	1.07	GAPDH_1	64.5	IMR 90 P2
55.0	C1	9.87	GAPDH_1	63.3	IMR 90 P2
55.5	C1	21.39	GAPDH_1	63.3	IMR 90 P2
56.0	C1	19.74	GAPDH_1	63.3	IMR 90 P2
56.5	C1	19.74	GAPDH_1	63.3	IMR 90 P2
57.0	C1	19.74	GAPDH_1	63.3	IMR 90 P2
57.5	C1	19.61	GAPDH_1	63.3	IMR 90 P2
58.0	C1	20.42	GAPDH_1	63.3	IMR 90 P2
58.5	C1	22.29	GAPDH_1	63.3	IMR 90 P2
59.0	C1	24.08	GAPDH_1	63.3	IMR 90 P2
59.5	C1	25.92	GAPDH_1	63.3	IMR 90 P2
60.0	C1	28.4	GAPDH_1	63.3	IMR 90 P2
60.5	C1	30.83	GAPDH_1	63.3	IMR 90 P2
61.0	C1	32.77	GAPDH_1	63.3	IMR 90 P2
61.5	C1	34.79	GAPDH_1	63.3	IMR 90 P2
62.0	C1	35.76	GAPDH_1	63.3	IMR 90 P2
62.5	C1	35.5	GAPDH_1	63.3	IMR 90 P2
63.0	C1	35.71	GAPDH_1	63.3	IMR 90 P2
63.5	C1	37.48	GAPDH_1	63.3	IMR 90 P2
64.0	C1	40.45	GAPDH_1	63.3	IMR 90 P2
64.5	C1	45.91	GAPDH_1	63.3	IMR 90 P2
65.0	C1	54.42	GAPDH_1	63.3	IMR 90 P2
65.5	C1	64.29	GAPDH_1	63.3	IMR 90 P2
66.0	C1	74.74	GAPDH_1	63.3	IMR 90 P2
66.5	C1	85.22	GAPDH_1	63.3	IMR 90 P2
67.0	C1	93.68	GAPDH_1	63.3	IMR 90 P2
67.5	C1	99.99	GAPDH_1	63.3	IMR 90 P2
68.0	C1	104.8	GAPDH_1	63.3	IMR 90 P2
68.5	C1	107.67	GAPDH_1	63.3	IMR 90 P2
69.0	C1	109.21	GAPDH_1	63.3	IMR 90 P2
69.5	C1	110.41	GAPDH_1	63.3	IMR 90 P2
70.0	C1	111.03	GAPDH_1	63.3	IMR 90 P2
70.5	C1	111.1	GAPDH_1	63.3	IMR 90 P2
71.0	C1	110.94	GAPDH_1	63.3	IMR 90 P2
71.5	C1	110.85	GAPDH_1	63.3	IMR 90 P2
72.0	C1	111.72	GAPDH_1	63.3	IMR 90 P2
72.5	C1	112.73	GAPDH_1	63.3	IMR 90 P2
73.0	C1	113.49	GAPDH_1	63.3	IMR 90 P2
73.5	C1	114.53	GAPDH_1	63.3	IMR 90 P2
74.0	C1	114.87	GAPDH_1	63.3	IMR 90 P2
74.5	C1	113.75	GAPDH_1	63.3	IMR 90 P2
75.0	C1	113.18	GAPDH_1	63.3	IMR 90 P2
75.5	C1	113.24	GAPDH_1	63.3	IMR 90 P2
76.0	C1	113.13	GAPDH_1	63.3	IMR 90 P2
76.5	C1	114.0	GAPDH_1	63.3	IMR 90 P2
77.0	C1	115.94	GAPDH_1	63.3	IMR 90 P2
77.5	C1	117.59	GAPDH_1	63.3	IMR 90 P2
78.0	C1	119.34	GAPDH_1	63.3	IMR 90 P2
78.5	C1	121.94	GAPDH_1	63.3	IMR 90 P2
79.0	C1	124.63	GAPDH_1	63.3	IMR 90 P2
79.5	C1	127.38	GAPDH_1	63.3	IMR 90 P2
80.0	C1	130.53	GAPDH_1	63.3	IMR 90 P2
80.5	C1	133.8	GAPDH_1	63.3	IMR 90 P2
81.0	C1	136.55	GAPDH_1	63.3	IMR 90 P2
81.5	C1	145.35	GAPDH_1	63.3	IMR 90 P2
82.0	C1	182.56	GAPDH_1	63.3	IMR 90 P2
82.5	C1	243.12	GAPDH_1	63.3	IMR 90 P2
83.0	C1	301.75	GAPDH_1	63.3	IMR 90 P2
83.5	C1	353.98	GAPDH_1	63.3	IMR 90 P2
84.0	C1	387.18	GAPDH_1	63.3	IMR 90 P2
84.5	C1	357.2	GAPDH_1	63.3	IMR 90 P2
85.0	C1	273.99	GAPDH_1	63.3	IMR 90 P2
85.5	C1	187.79	GAPDH_1	63.3	IMR 90 P2
86.0	C1	108.18	GAPDH_1	63.3	IMR 90 P2
86.5	C1	41.13	GAPDH_1	63.3	IMR 90 P2
87.0	C1	7.95	GAPDH_1	63.3	IMR 90 P2
87.5	C1	3.9	GAPDH_1	63.3	IMR 90 P2
88.0	C1	4.58	GAPDH_1	63.3	IMR 90 P2
88.5	C1	4.84	GAPDH_1	63.3	IMR 90 P2
89.0	C1	4.64	GAPDH_1	63.3	IMR 90 P2
89.5	C1	4.89	GAPDH_1	63.3	IMR 90 P2
90.0	C1	5.11	GAPDH_1	63.3	IMR 90 P2
90.5	C1	4.96	GAPDH_1	63.3	IMR 90 P2
91.0	C1	4.81	GAPDH_1	63.3	IMR 90 P2
91.5	C1	4.92	GAPDH_1	63.3	IMR 90 P2
92.0	C1	5.13	GAPDH_1	63.3	IMR 90 P2
92.5	C1	5.49	GAPDH_1	63.3	IMR 90 P2
93.0	C1	5.66	GAPDH_1	63.3	IMR 90 P2
93.5	C1	5.47	GAPDH_1	63.3	IMR 90 P2
94.0	C1	5.49	GAPDH_1	63.3	IMR 90 P2
94.5	C1	5.1	GAPDH_1	63.3	IMR 90 P2
95.0	C1	1.91	GAPDH_1	63.3	IMR 90 P2
55.0	D1	2.54	GAPDH_1	61.4	IMR 90 P2
55.5	D1	5.51	GAPDH_1	61.4	IMR 90 P2
56.0	D1	5.08	GAPDH_1	61.4	IMR 90 P2
56.5	D1	5.08	GAPDH_1	61.4	IMR 90 P2
57.0	D1	5.08	GAPDH_1	61.4	IMR 90 P2
57.5	D1	4.78	GAPDH_1	61.4	IMR 90 P2
58.0	D1	6.58	GAPDH_1	61.4	IMR 90 P2
58.5	D1	10.9	GAPDH_1	61.4	IMR 90 P2
59.0	D1	14.68	GAPDH_1	61.4	IMR 90 P2
59.5	D1	18.27	GAPDH_1	61.4	IMR 90 P2
60.0	D1	21.83	GAPDH_1	61.4	IMR 90 P2
60.5	D1	24.21	GAPDH_1	61.4	IMR 90 P2
61.0	D1	26.36	GAPDH_1	61.4	IMR 90 P2
61.5	D1	29.42	GAPDH_1	61.4	IMR 90 P2
62.0	D1	32.12	GAPDH_1	61.4	IMR 90 P2
62.5	D1	33.56	GAPDH_1	61.4	IMR 90 P2
63.0	D1	35.74	GAPDH_1	61.4	IMR 90 P2
63.5	D1	38.99	GAPDH_1	61.4	IMR 90 P2
64.0	D1	42.84	GAPDH_1	61.4	IMR 90 P2
64.5	D1	48.15	GAPDH_1	61.4	IMR 90 P2
65.0	D1	55.86	GAPDH_1	61.4	IMR 90 P2
65.5	D1	66.15	GAPDH_1	61.4	IMR 90 P2
66.0	D1	76.41	GAPDH_1	61.4	IMR 90 P2
66.5	D1	85.88	GAPDH_1	61.4	IMR 90 P2
67.0	D1	94.65	GAPDH_1	61.4	IMR 90 P2
67.5	D1	101.56	GAPDH_1	61.4	IMR 90 P2
68.0	D1	105.05	GAPDH_1	61.4	IMR 90 P2
68.5	D1	107.16	GAPDH_1	61.4	IMR 90 P2
69.0	D1	109.04	GAPDH_1	61.4	IMR 90 P2
69.5	D1	109.6	GAPDH_1	61.4	IMR 90 P2
70.0	D1	109.68	GAPDH_1	61.4	IMR 90 P2
70.5	D1	110.57	GAPDH_1	61.4	IMR 90 P2
71.0	D1	111.4	GAPDH_1	61.4	IMR 90 P2
71.5	D1	111.25	GAPDH_1	61.4	IMR 90 P2
72.0	D1	111.66	GAPDH_1	61.4	IMR 90 P2
72.5	D1	112.71	GAPDH_1	61.4	IMR 90 P2
73.0	D1	113.32	GAPDH_1	61.4	IMR 90 P2
73.5	D1	114.04	GAPDH_1	61.4	IMR 90 P2
74.0	D1	115.3	GAPDH_1	61.4	IMR 90 P2
74.5	D1	116.04	GAPDH_1	61.4	IMR 90 P2
75.0	D1	116.04	GAPDH_1	61.4	IMR 90 P2
75.5	D1	115.59	GAPDH_1	61.4	IMR 90 P2
76.0	D1	115.33	GAPDH_1	61.4	IMR 90 P2
76.5	D1	115.71	GAPDH_1	61.4	IMR 90 P2
77.0	D1	116.88	GAPDH_1	61.4	IMR 90 P2
77.5	D1	118.6	GAPDH_1	61.4	IMR 90 P2
78.0	D1	121.46	GAPDH_1	61.4	IMR 90 P2
78.5	D1	124.67	GAPDH_1	61.4	IMR 90 P2
79.0	D1	127.46	GAPDH_1	61.4	IMR 90 P2
79.5	D1	130.46	GAPDH_1	61.4	IMR 90 P2
80.0	D1	133.99	GAPDH_1	61.4	IMR 90 P2
80.5	D1	136.79	GAPDH_1	61.4	IMR 90 P2
81.0	D1	139.0	GAPDH_1	61.4	IMR 90 P2
81.5	D1	145.76	GAPDH_1	61.4	IMR 90 P2
82.0	D1	177.96	GAPDH_1	61.4	IMR 90 P2
82.5	D1	235.68	GAPDH_1	61.4	IMR 90 P2
83.0	D1	295.14	GAPDH_1	61.4	IMR 90 P2
83.5	D1	348.19	GAPDH_1	61.4	IMR 90 P2
84.0	D1	386.05	GAPDH_1	61.4	IMR 90 P2
84.5	D1	365.66	GAPDH_1	61.4	IMR 90 P2
85.0	D1	286.29	GAPDH_1	61.4	IMR 90 P2
85.5	D1	198.28	GAPDH_1	61.4	IMR 90 P2
86.0	D1	117.71	GAPDH_1	61.4	IMR 90 P2
86.5	D1	47.41	GAPDH_1	61.4	IMR 90 P2
87.0	D1	8.89	GAPDH_1	61.4	IMR 90 P2
87.5	D1	3.12	GAPDH_1	61.4	IMR 90 P2
88.0	D1	3.88	GAPDH_1	61.4	IMR 90 P2
88.5	D1	3.29	GAPDH_1	61.4	IMR 90 P2
89.0	D1	2.94	GAPDH_1	61.4	IMR 90 P2
89.5	D1	3.03	GAPDH_1	61.4	IMR 90 P2
90.0	D1	3.16	GAPDH_1	61.4	IMR 90 P2
90.5	D1	3.37	GAPDH_1	61.4	IMR 90 P2
91.0	D1	3.77	GAPDH_1	61.4	IMR 90 P2
91.5	D1	4.49	GAPDH_1	61.4	IMR 90 P2
92.0	D1	5.02	GAPDH_1	61.4	IMR 90 P2
92.5	D1	4.88	GAPDH_1	61.4	IMR 90 P2
93.0	D1	5.35	GAPDH_1	61.4	IMR 90 P2
93.5	D1	5.3	GAPDH_1	61.4	IMR 90 P2
94.0	D1	4.6	GAPDH_1	61.4	IMR 90 P2
94.5	D1	3.37	GAPDH_1	61.4	IMR 90 P2
95.0	D1	0.72	GAPDH_1	61.4	IMR 90 P2
55.0	E1	-0.85	GAPDH_1	59.0	IMR 90 P2
55.5	E1	-1.85	GAPDH_1	59.0	IMR 90 P2
56.0	E1	-1.7	GAPDH_1	59.0	IMR 90 P2
56.5	E1	-1.7	GAPDH_1	59.0	IMR 90 P2
57.0	E1	-1.7	GAPDH_1	59.0	IMR 90 P2
57.5	E1	-2.05	GAPDH_1	59.0	IMR 90 P2
58.0	E1	-0.12	GAPDH_1	59.0	IMR 90 P2
58.5	E1	5.52	GAPDH_1	59.0	IMR 90 P2
59.0	E1	10.82	GAPDH_1	59.0	IMR 90 P2
59.5	E1	14.77	GAPDH_1	59.0	IMR 90 P2
60.0	E1	19.0	GAPDH_1	59.0	IMR 90 P2
60.5	E1	23.33	GAPDH_1	59.0	IMR 90 P2
61.0	E1	26.76	GAPDH_1	59.0	IMR 90 P2
61.5	E1	29.67	GAPDH_1	59.0	IMR 90 P2
62.0	E1	32.69	GAPDH_1	59.0	IMR 90 P2
62.5	E1	35.21	GAPDH_1	59.0	IMR 90 P2
63.0	E1	38.16	GAPDH_1	59.0	IMR 90 P2
63.5	E1	41.34	GAPDH_1	59.0	IMR 90 P2
64.0	E1	44.79	GAPDH_1	59.0	IMR 90 P2
64.5	E1	49.9	GAPDH_1	59.0	IMR 90 P2
65.0	E1	56.49	GAPDH_1	59.0	IMR 90 P2
65.5	E1	63.83	GAPDH_1	59.0	IMR 90 P2
66.0	E1	72.18	GAPDH_1	59.0	IMR 90 P2
66.5	E1	81.15	GAPDH_1	59.0	IMR 90 P2
67.0	E1	88.56	GAPDH_1	59.0	IMR 90 P2
67.5	E1	94.11	GAPDH_1	59.0	IMR 90 P2
68.0	E1	97.74	GAPDH_1	59.0	IMR 90 P2
68.5	E1	99.65	GAPDH_1	59.0	IMR 90 P2
69.0	E1	100.3	GAPDH_1	59.0	IMR 90 P2
69.5	E1	100.53	GAPDH_1	59.0	IMR 90 P2
70.0	E1	100.95	GAPDH_1	59.0	IMR 90 P2
70.5	E1	101.48	GAPDH_1	59.0	IMR 90 P2
71.0	E1	102.33	GAPDH_1	59.0	IMR 90 P2
71.5	E1	102.81	GAPDH_1	59.0	IMR 90 P2
72.0	E1	103.26	GAPDH_1	59.0	IMR 90 P2
72.5	E1	104.04	GAPDH_1	59.0	IMR 90 P2
73.0	E1	104.61	GAPDH_1	59.0	IMR 90 P2
73.5	E1	104.39	GAPDH_1	59.0	IMR 90 P2
74.0	E1	104.61	GAPDH_1	59.0	IMR 90 P2
74.5	E1	104.51	GAPDH_1	59.0	IMR 90 P2
75.0	E1	103.46	GAPDH_1	59.0	IMR 90 P2
75.5	E1	102.96	GAPDH_1	59.0	IMR 90 P2
76.0	E1	102.85	GAPDH_1	59.0	IMR 90 P2
76.5	E1	102.64	GAPDH_1	59.0	IMR 90 P2
77.0	E1	103.44	GAPDH_1	59.0	IMR 90 P2
77.5	E1	105.35	GAPDH_1	59.0	IMR 90 P2
78.0	E1	107.39	GAPDH_1	59.0	IMR 90 P2
78.5	E1	110.68	GAPDH_1	59.0	IMR 90 P2
79.0	E1	114.5	GAPDH_1	59.0	IMR 90 P2
79.5	E1	117.56	GAPDH_1	59.0	IMR 90 P2
80.0	E1	120.29	GAPDH_1	59.0	IMR 90 P2
80.5	E1	122.88	GAPDH_1	59.0	IMR 90 P2
81.0	E1	124.02	GAPDH_1	59.0	IMR 90 P2
81.5	E1	126.65	GAPDH_1	59.0	IMR 90 P2
82.0	E1	149.22	GAPDH_1	59.0	IMR 90 P2
82.5	E1	195.34	GAPDH_1	59.0	IMR 90 P2
83.0	E1	244.2	GAPDH_1	59.0	IMR 90 P2
83.5	E1	287.87	GAPDH_1	59.0	IMR 90 P2
84.0	E1	322.49	GAPDH_1	59.0	IMR 90 P2
84.5	E1	312.34	GAPDH_1	59.0	IMR 90 P2
85.0	E1	249.49	GAPDH_1	59.0	IMR 90 P2
85.5	E1	175.56	GAPDH_1	59.0	IMR 90 P2
86.0	E1	107.34	GAPDH_1	59.0	IMR 90 P2
86.5	E1	45.73	GAPDH_1	59.0	IMR 90 P2
87.0	E1	9.26	GAPDH_1	59.0	IMR 90 P2
87.5	E1	1.51	GAPDH_1	59.0	IMR 90 P2
88.0	E1	1.81	GAPDH_1	59.0	IMR 90 P2
88.5	E1	1.81	GAPDH_1	59.0	IMR 90 P2
89.0	E1	2.17	GAPDH_1	59.0	IMR 90 P2
89.5	E1	2.4	GAPDH_1	59.0	IMR 90 P2
90.0	E1	2.53	GAPDH_1	59.0	IMR 90 P2
90.5	E1	2.25	GAPDH_1	59.0	IMR 90 P2
91.0	E1	2.17	GAPDH_1	59.0	IMR 90 P2
91.5	E1	2.39	GAPDH_1	59.0	IMR 90 P2
92.0	E1	2.1	GAPDH_1	59.0	IMR 90 P2
92.5	E1	2.01	GAPDH_1	59.0	IMR 90 P2
93.0	E1	2.66	GAPDH_1	59.0	IMR 90 P2
93.5	E1	3.34	GAPDH_1	59.0	IMR 90 P2
94.0	E1	3.45	GAPDH_1	59.0	IMR 90 P2
94.5	E1	4.84	GAPDH_1	59.0	IMR 90 P2
95.0	E1	2.77	GAPDH_1	59.0	IMR 90 P2
55.0	F1	-9.47	GAPDH_1	57.0	IMR 90 P2
55.5	F1	-20.52	GAPDH_1	57.0	IMR 90 P2
56.0	F1	-18.94	GAPDH_1	57.0	IMR 90 P2
56.5	F1	-18.94	GAPDH_1	57.0	IMR 90 P2
57.0	F1	-18.94	GAPDH_1	57.0	IMR 90 P2
57.5	F1	-19.63	GAPDH_1	57.0	IMR 90 P2
58.0	F1	-15.36	GAPDH_1	57.0	IMR 90 P2
58.5	F1	-6.86	GAPDH_1	57.0	IMR 90 P2
59.0	F1	0.49	GAPDH_1	57.0	IMR 90 P2
59.5	F1	7.82	GAPDH_1	57.0	IMR 90 P2
60.0	F1	14.88	GAPDH_1	57.0	IMR 90 P2
60.5	F1	20.3	GAPDH_1	57.0	IMR 90 P2
61.0	F1	24.55	GAPDH_1	57.0	IMR 90 P2
61.5	F1	28.23	GAPDH_1	57.0	IMR 90 P2
62.0	F1	30.24	GAPDH_1	57.0	IMR 90 P2
62.5	F1	31.26	GAPDH_1	57.0	IMR 90 P2
63.0	F1	33.04	GAPDH_1	57.0	IMR 90 P2
63.5	F1	35.04	GAPDH_1	57.0	IMR 90 P2
64.0	F1	37.55	GAPDH_1	57.0	IMR 90 P2
64.5	F1	42.23	GAPDH_1	57.0	IMR 90 P2
65.0	F1	48.66	GAPDH_1	57.0	IMR 90 P2
65.5	F1	56.52	GAPDH_1	57.0	IMR 90 P2
66.0	F1	66.07	GAPDH_1	57.0	IMR 90 P2
66.5	F1	76.01	GAPDH_1	57.0	IMR 90 P2
67.0	F1	84.86	GAPDH_1	57.0	IMR 90 P2
67.5	F1	92.18	GAPDH_1	57.0	IMR 90 P2
68.0	F1	96.66	GAPDH_1	57.0	IMR 90 P2
68.5	F1	98.62	GAPDH_1	57.0	IMR 90 P2
69.0	F1	99.41	GAPDH_1	57.0	IMR 90 P2
69.5	F1	100.08	GAPDH_1	57.0	IMR 90 P2
70.0	F1	100.5	GAPDH_1	57.0	IMR 90 P2
70.5	F1	101.01	GAPDH_1	57.0	IMR 90 P2
71.0	F1	102.03	GAPDH_1	57.0	IMR 90 P2
71.5	F1	102.91	GAPDH_1	57.0	IMR 90 P2
72.0	F1	103.16	GAPDH_1	57.0	IMR 90 P2
72.5	F1	103.05	GAPDH_1	57.0	IMR 90 P2
73.0	F1	103.23	GAPDH_1	57.0	IMR 90 P2
73.5	F1	103.58	GAPDH_1	57.0	IMR 90 P2
74.0	F1	103.81	GAPDH_1	57.0	IMR 90 P2
74.5	F1	103.8	GAPDH_1	57.0	IMR 90 P2
75.0	F1	103.9	GAPDH_1	57.0	IMR 90 P2
75.5	F1	104.02	GAPDH_1	57.0	IMR 90 P2
76.0	F1	103.8	GAPDH_1	57.0	IMR 90 P2
76.5	F1	103.81	GAPDH_1	57.0	IMR 90 P2
77.0	F1	104.54	GAPDH_1	57.0	IMR 90 P2
77.5	F1	106.38	GAPDH_1	57.0	IMR 90 P2
78.0	F1	108.8	GAPDH_1	57.0	IMR 90 P2
78.5	F1	111.94	GAPDH_1	57.0	IMR 90 P2
79.0	F1	115.64	GAPDH_1	57.0	IMR 90 P2
79.5	F1	119.45	GAPDH_1	57.0	IMR 90 P2
80.0	F1	122.62	GAPDH_1	57.0	IMR 90 P2
80.5	F1	125.26	GAPDH_1	57.0	IMR 90 P2
81.0	F1	126.61	GAPDH_1	57.0	IMR 90 P2
81.5	F1	129.86	GAPDH_1	57.0	IMR 90 P2
82.0	F1	153.39	GAPDH_1	57.0	IMR 90 P2
82.5	F1	196.27	GAPDH_1	57.0	IMR 90 P2
83.0	F1	238.25	GAPDH_1	57.0	IMR 90 P2
83.5	F1	275.71	GAPDH_1	57.0	IMR 90 P2
84.0	F1	303.02	GAPDH_1	57.0	IMR 90 P2
84.5	F1	283.86	GAPDH_1	57.0	IMR 90 P2
85.0	F1	219.74	GAPDH_1	57.0	IMR 90 P2
85.5	F1	151.8	GAPDH_1	57.0	IMR 90 P2
86.0	F1	89.76	GAPDH_1	57.0	IMR 90 P2
86.5	F1	35.21	GAPDH_1	57.0	IMR 90 P2
87.0	F1	6.11	GAPDH_1	57.0	IMR 90 P2
87.5	F1	2.27	GAPDH_1	57.0	IMR 90 P2
88.0	F1	3.09	GAPDH_1	57.0	IMR 90 P2
88.5	F1	3.11	GAPDH_1	57.0	IMR 90 P2
89.0	F1	2.85	GAPDH_1	57.0	IMR 90 P2
89.5	F1	2.19	GAPDH_1	57.0	IMR 90 P2
90.0	F1	1.54	GAPDH_1	57.0	IMR 90 P2
90.5	F1	1.42	GAPDH_1	57.0	IMR 90 P2
91.0	F1	1.16	GAPDH_1	57.0	IMR 90 P2
91.5	F1	1.23	GAPDH_1	57.0	IMR 90 P2
92.0	F1	2.15	GAPDH_1	57.0	IMR 90 P2
92.5	F1	3.02	GAPDH_1	57.0	IMR 90 P2
93.0	F1	2.91	GAPDH_1	57.0	IMR 90 P2
93.5	F1	2.84	GAPDH_1	57.0	IMR 90 P2
94.0	F1	3.07	GAPDH_1	57.0	IMR 90 P2
94.5	F1	2.89	GAPDH_1	57.0	IMR 90 P2
95.0	F1	1.21	GAPDH_1	57.0	IMR 90 P2
55.0	G1	-14.13	GAPDH_1	55.7	IMR 90 P2
55.5	G1	-30.61	GAPDH_1	55.7	IMR 90 P2
56.0	G1	-28.25	GAPDH_1	55.7	IMR 90 P2
56.5	G1	-28.25	GAPDH_1	55.7	IMR 90 P2
57.0	G1	-28.25	GAPDH_1	55.7	IMR 90 P2
57.5	G1	-29.12	GAPDH_1	55.7	IMR 90 P2
58.0	G1	-23.82	GAPDH_1	55.7	IMR 90 P2
58.5	G1	-13.31	GAPDH_1	55.7	IMR 90 P2
59.0	G1	-4.33	GAPDH_1	55.7	IMR 90 P2
59.5	G1	4.08	GAPDH_1	55.7	IMR 90 P2
60.0	G1	11.01	GAPDH_1	55.7	IMR 90 P2
60.5	G1	16.24	GAPDH_1	55.7	IMR 90 P2
61.0	G1	19.96	GAPDH_1	55.7	IMR 90 P2
61.5	G1	22.23	GAPDH_1	55.7	IMR 90 P2
62.0	G1	23.29	GAPDH_1	55.7	IMR 90 P2
62.5	G1	24.09	GAPDH_1	55.7	IMR 90 P2
63.0	G1	25.5	GAPDH_1	55.7	IMR 90 P2
63.5	G1	27.7	GAPDH_1	55.7	IMR 90 P2
64.0	G1	31.42	GAPDH_1	55.7	IMR 90 P2
64.5	G1	37.35	GAPDH_1	55.7	IMR 90 P2
65.0	G1	44.45	GAPDH_1	55.7	IMR 90 P2
65.5	G1	52.75	GAPDH_1	55.7	IMR 90 P2
66.0	G1	62.17	GAPDH_1	55.7	IMR 90 P2
66.5	G1	71.17	GAPDH_1	55.7	IMR 90 P2
67.0	G1	78.66	GAPDH_1	55.7	IMR 90 P2
67.5	G1	85.12	GAPDH_1	55.7	IMR 90 P2
68.0	G1	89.38	GAPDH_1	55.7	IMR 90 P2
68.5	G1	91.15	GAPDH_1	55.7	IMR 90 P2
69.0	G1	92.04	GAPDH_1	55.7	IMR 90 P2
69.5	G1	92.49	GAPDH_1	55.7	IMR 90 P2
70.0	G1	92.04	GAPDH_1	55.7	IMR 90 P2
70.5	G1	91.53	GAPDH_1	55.7	IMR 90 P2
71.0	G1	91.95	GAPDH_1	55.7	IMR 90 P2
71.5	G1	92.18	GAPDH_1	55.7	IMR 90 P2
72.0	G1	91.69	GAPDH_1	55.7	IMR 90 P2
72.5	G1	91.4	GAPDH_1	55.7	IMR 90 P2
73.0	G1	91.93	GAPDH_1	55.7	IMR 90 P2
73.5	G1	91.95	GAPDH_1	55.7	IMR 90 P2
74.0	G1	91.82	GAPDH_1	55.7	IMR 90 P2
74.5	G1	92.81	GAPDH_1	55.7	IMR 90 P2
75.0	G1	93.96	GAPDH_1	55.7	IMR 90 P2
75.5	G1	94.11	GAPDH_1	55.7	IMR 90 P2
76.0	G1	94.55	GAPDH_1	55.7	IMR 90 P2
76.5	G1	95.31	GAPDH_1	55.7	IMR 90 P2
77.0	G1	95.38	GAPDH_1	55.7	IMR 90 P2
77.5	G1	96.39	GAPDH_1	55.7	IMR 90 P2
78.0	G1	98.95	GAPDH_1	55.7	IMR 90 P2
78.5	G1	101.49	GAPDH_1	55.7	IMR 90 P2
79.0	G1	104.5	GAPDH_1	55.7	IMR 90 P2
79.5	G1	108.64	GAPDH_1	55.7	IMR 90 P2
80.0	G1	111.6	GAPDH_1	55.7	IMR 90 P2
80.5	G1	112.7	GAPDH_1	55.7	IMR 90 P2
81.0	G1	113.08	GAPDH_1	55.7	IMR 90 P2
81.5	G1	114.46	GAPDH_1	55.7	IMR 90 P2
82.0	G1	131.9	GAPDH_1	55.7	IMR 90 P2
82.5	G1	166.7	GAPDH_1	55.7	IMR 90 P2
83.0	G1	201.94	GAPDH_1	55.7	IMR 90 P2
83.5	G1	233.27	GAPDH_1	55.7	IMR 90 P2
84.0	G1	256.71	GAPDH_1	55.7	IMR 90 P2
84.5	G1	241.36	GAPDH_1	55.7	IMR 90 P2
85.0	G1	187.18	GAPDH_1	55.7	IMR 90 P2
85.5	G1	129.54	GAPDH_1	55.7	IMR 90 P2
86.0	G1	76.86	GAPDH_1	55.7	IMR 90 P2
86.5	G1	30.13	GAPDH_1	55.7	IMR 90 P2
87.0	G1	5.11	GAPDH_1	55.7	IMR 90 P2
87.5	G1	1.96	GAPDH_1	55.7	IMR 90 P2
88.0	G1	2.43	GAPDH_1	55.7	IMR 90 P2
88.5	G1	2.44	GAPDH_1	55.7	IMR 90 P2
89.0	G1	2.65	GAPDH_1	55.7	IMR 90 P2
89.5	G1	2.57	GAPDH_1	55.7	IMR 90 P2
90.0	G1	2.2	GAPDH_1	55.7	IMR 90 P2
90.5	G1	2.28	GAPDH_1	55.7	IMR 90 P2
91.0	G1	2.15	GAPDH_1	55.7	IMR 90 P2
91.5	G1	2.31	GAPDH_1	55.7	IMR 90 P2
92.0	G1	3.01	GAPDH_1	55.7	IMR 90 P2
92.5	G1	3.51	GAPDH_1	55.7	IMR 90 P2
93.0	G1	3.61	GAPDH_1	55.7	IMR 90 P2
93.5	G1	3.45	GAPDH_1	55.7	IMR 90 P2
94.0	G1	3.27	GAPDH_1	55.7	IMR 90 P2
94.5	G1	2.36	GAPDH_1	55.7	IMR 90 P2
95.0	G1	0.58	GAPDH_1	55.7	IMR 90 P2
55.0	H1	-11.55	GAPDH_1	55.0	IMR 90 P2
55.5	H1	-25.02	GAPDH_1	55.0	IMR 90 P2
56.0	H1	-23.09	GAPDH_1	55.0	IMR 90 P2
56.5	H1	-23.09	GAPDH_1	55.0	IMR 90 P2
57.0	H1	-23.09	GAPDH_1	55.0	IMR 90 P2
57.5	H1	-24.06	GAPDH_1	55.0	IMR 90 P2
58.0	H1	-18.14	GAPDH_1	55.0	IMR 90 P2
58.5	H1	-6.09	GAPDH_1	55.0	IMR 90 P2
59.0	H1	3.37	GAPDH_1	55.0	IMR 90 P2
59.5	H1	12.42	GAPDH_1	55.0	IMR 90 P2
60.0	H1	20.14	GAPDH_1	55.0	IMR 90 P2
60.5	H1	25.18	GAPDH_1	55.0	IMR 90 P2
61.0	H1	29.2	GAPDH_1	55.0	IMR 90 P2
61.5	H1	32.25	GAPDH_1	55.0	IMR 90 P2
62.0	H1	33.05	GAPDH_1	55.0	IMR 90 P2
62.5	H1	33.03	GAPDH_1	55.0	IMR 90 P2
63.0	H1	33.64	GAPDH_1	55.0	IMR 90 P2
63.5	H1	34.06	GAPDH_1	55.0	IMR 90 P2
64.0	H1	35.25	GAPDH_1	55.0	IMR 90 P2
64.5	H1	38.02	GAPDH_1	55.0	IMR 90 P2
65.0	H1	41.39	GAPDH_1	55.0	IMR 90 P2
65.5	H1	45.85	GAPDH_1	55.0	IMR 90 P2
66.0	H1	51.35	GAPDH_1	55.0	IMR 90 P2
66.5	H1	56.94	GAPDH_1	55.0	IMR 90 P2
67.0	H1	62.53	GAPDH_1	55.0	IMR 90 P2
67.5	H1	68.24	GAPDH_1	55.0	IMR 90 P2
68.0	H1	72.77	GAPDH_1	55.0	IMR 90 P2
68.5	H1	76.21	GAPDH_1	55.0	IMR 90 P2
69.0	H1	79.06	GAPDH_1	55.0	IMR 90 P2
69.5	H1	81.21	GAPDH_1	55.0	IMR 90 P2
70.0	H1	82.9	GAPDH_1	55.0	IMR 90 P2
70.5	H1	84.4	GAPDH_1	55.0	IMR 90 P2
71.0	H1	85.96	GAPDH_1	55.0	IMR 90 P2
71.5	H1	87.14	GAPDH_1	55.0	IMR 90 P2
72.0	H1	87.63	GAPDH_1	55.0	IMR 90 P2
72.5	H1	87.5	GAPDH_1	55.0	IMR 90 P2
73.0	H1	86.77	GAPDH_1	55.0	IMR 90 P2
73.5	H1	85.64	GAPDH_1	55.0	IMR 90 P2
74.0	H1	84.17	GAPDH_1	55.0	IMR 90 P2
74.5	H1	82.97	GAPDH_1	55.0	IMR 90 P2
75.0	H1	82.4	GAPDH_1	55.0	IMR 90 P2
75.5	H1	81.88	GAPDH_1	55.0	IMR 90 P2
76.0	H1	80.98	GAPDH_1	55.0	IMR 90 P2
76.5	H1	81.14	GAPDH_1	55.0	IMR 90 P2
77.0	H1	81.91	GAPDH_1	55.0	IMR 90 P2
77.5	H1	82.13	GAPDH_1	55.0	IMR 90 P2
78.0	H1	83.36	GAPDH_1	55.0	IMR 90 P2
78.5	H1	85.91	GAPDH_1	55.0	IMR 90 P2
79.0	H1	88.43	GAPDH_1	55.0	IMR 90 P2
79.5	H1	90.84	GAPDH_1	55.0	IMR 90 P2
80.0	H1	93.58	GAPDH_1	55.0	IMR 90 P2
80.5	H1	95.33	GAPDH_1	55.0	IMR 90 P2
81.0	H1	95.67	GAPDH_1	55.0	IMR 90 P2
81.5	H1	95.43	GAPDH_1	55.0	IMR 90 P2
82.0	H1	106.31	GAPDH_1	55.0	IMR 90 P2
82.5	H1	132.35	GAPDH_1	55.0	IMR 90 P2
83.0	H1	160.53	GAPDH_1	55.0	IMR 90 P2
83.5	H1	185.33	GAPDH_1	55.0	IMR 90 P2
84.0	H1	206.02	GAPDH_1	55.0	IMR 90 P2
84.5	H1	200.11	GAPDH_1	55.0	IMR 90 P2
85.0	H1	160.31	GAPDH_1	55.0	IMR 90 P2
85.5	H1	113.16	GAPDH_1	55.0	IMR 90 P2
86.0	H1	70.47	GAPDH_1	55.0	IMR 90 P2
86.5	H1	31.97	GAPDH_1	55.0	IMR 90 P2
87.0	H1	8.34	GAPDH_1	55.0	IMR 90 P2
87.5	H1	2.85	GAPDH_1	55.0	IMR 90 P2
88.0	H1	3.07	GAPDH_1	55.0	IMR 90 P2
88.5	H1	3.09	GAPDH_1	55.0	IMR 90 P2
89.0	H1	2.61	GAPDH_1	55.0	IMR 90 P2
89.5	H1	2.36	GAPDH_1	55.0	IMR 90 P2
90.0	H1	2.54	GAPDH_1	55.0	IMR 90 P2
90.5	H1	2.44	GAPDH_1	55.0	IMR 90 P2
91.0	H1	1.95	GAPDH_1	55.0	IMR 90 P2
91.5	H1	1.61	GAPDH_1	55.0	IMR 90 P2
92.0	H1	1.61	GAPDH_1	55.0	IMR 90 P2
92.5	H1	1.92	GAPDH_1	55.0	IMR 90 P2
93.0	H1	1.95	GAPDH_1	55.0	IMR 90 P2
93.5	H1	2.06	GAPDH_1	55.0	IMR 90 P2
94.0	H1	2.6	GAPDH_1	55.0	IMR 90 P2
94.5	H1	2.97	GAPDH_1	55.0	IMR 90 P2
95.0	H1	1.36	GAPDH_1	55.0	IMR 90 P2
55.0	A1	13.2	GAPDH_1	65.0	IMR 90 P11
55.5	A1	28.6	GAPDH_1	65.0	IMR 90 P11
56.0	A1	26.4	GAPDH_1	65.0	IMR 90 P11
56.5	A1	26.4	GAPDH_1	65.0	IMR 90 P11
57.0	A1	26.4	GAPDH_1	65.0	IMR 90 P11
57.5	A1	26.18	GAPDH_1	65.0	IMR 90 P11
58.0	A1	27.51	GAPDH_1	65.0	IMR 90 P11
58.5	A1	30.19	GAPDH_1	65.0	IMR 90 P11
59.0	A1	31.38	GAPDH_1	65.0	IMR 90 P11
59.5	A1	31.74	GAPDH_1	65.0	IMR 90 P11
60.0	A1	31.67	GAPDH_1	65.0	IMR 90 P11
60.5	A1	30.96	GAPDH_1	65.0	IMR 90 P11
61.0	A1	30.04	GAPDH_1	65.0	IMR 90 P11
61.5	A1	29.21	GAPDH_1	65.0	IMR 90 P11
62.0	A1	28.98	GAPDH_1	65.0	IMR 90 P11
62.5	A1	28.66	GAPDH_1	65.0	IMR 90 P11
63.0	A1	28.46	GAPDH_1	65.0	IMR 90 P11
63.5	A1	30.78	GAPDH_1	65.0	IMR 90 P11
64.0	A1	36.98	GAPDH_1	65.0	IMR 90 P11
64.5	A1	46.08	GAPDH_1	65.0	IMR 90 P11
65.0	A1	58.46	GAPDH_1	65.0	IMR 90 P11
65.5	A1	73.65	GAPDH_1	65.0	IMR 90 P11
66.0	A1	87.99	GAPDH_1	65.0	IMR 90 P11
66.5	A1	99.33	GAPDH_1	65.0	IMR 90 P11
67.0	A1	107.07	GAPDH_1	65.0	IMR 90 P11
67.5	A1	111.17	GAPDH_1	65.0	IMR 90 P11
68.0	A1	112.43	GAPDH_1	65.0	IMR 90 P11
68.5	A1	112.35	GAPDH_1	65.0	IMR 90 P11
69.0	A1	111.55	GAPDH_1	65.0	IMR 90 P11
69.5	A1	111.35	GAPDH_1	65.0	IMR 90 P11
70.0	A1	111.82	GAPDH_1	65.0	IMR 90 P11
70.5	A1	112.21	GAPDH_1	65.0	IMR 90 P11
71.0	A1	112.72	GAPDH_1	65.0	IMR 90 P11
71.5	A1	113.48	GAPDH_1	65.0	IMR 90 P11
72.0	A1	114.17	GAPDH_1	65.0	IMR 90 P11
72.5	A1	114.68	GAPDH_1	65.0	IMR 90 P11
73.0	A1	115.17	GAPDH_1	65.0	IMR 90 P11
73.5	A1	115.58	GAPDH_1	65.0	IMR 90 P11
74.0	A1	116.37	GAPDH_1	65.0	IMR 90 P11
74.5	A1	117.11	GAPDH_1	65.0	IMR 90 P11
75.0	A1	117.61	GAPDH_1	65.0	IMR 90 P11
75.5	A1	118.5	GAPDH_1	65.0	IMR 90 P11
76.0	A1	119.39	GAPDH_1	65.0	IMR 90 P11
76.5	A1	119.48	GAPDH_1	65.0	IMR 90 P11
77.0	A1	120.15	GAPDH_1	65.0	IMR 90 P11
77.5	A1	121.42	GAPDH_1	65.0	IMR 90 P11
78.0	A1	122.88	GAPDH_1	65.0	IMR 90 P11
78.5	A1	125.27	GAPDH_1	65.0	IMR 90 P11
79.0	A1	129.28	GAPDH_1	65.0	IMR 90 P11
79.5	A1	132.91	GAPDH_1	65.0	IMR 90 P11
80.0	A1	136.31	GAPDH_1	65.0	IMR 90 P11
80.5	A1	139.95	GAPDH_1	65.0	IMR 90 P11
81.0	A1	143.18	GAPDH_1	65.0	IMR 90 P11
81.5	A1	151.81	GAPDH_1	65.0	IMR 90 P11
82.0	A1	189.44	GAPDH_1	65.0	IMR 90 P11
82.5	A1	251.1	GAPDH_1	65.0	IMR 90 P11
83.0	A1	309.43	GAPDH_1	65.0	IMR 90 P11
83.5	A1	360.88	GAPDH_1	65.0	IMR 90 P11
84.0	A1	393.62	GAPDH_1	65.0	IMR 90 P11
84.5	A1	361.96	GAPDH_1	65.0	IMR 90 P11
85.0	A1	275.77	GAPDH_1	65.0	IMR 90 P11
85.5	A1	188.72	GAPDH_1	65.0	IMR 90 P11
86.0	A1	108.52	GAPDH_1	65.0	IMR 90 P11
86.5	A1	39.99	GAPDH_1	65.0	IMR 90 P11
87.0	A1	6.4	GAPDH_1	65.0	IMR 90 P11
87.5	A1	2.8	GAPDH_1	65.0	IMR 90 P11
88.0	A1	2.53	GAPDH_1	65.0	IMR 90 P11
88.5	A1	1.74	GAPDH_1	65.0	IMR 90 P11
89.0	A1	1.14	GAPDH_1	65.0	IMR 90 P11
89.5	A1	0.7	GAPDH_1	65.0	IMR 90 P11
90.0	A1	1.24	GAPDH_1	65.0	IMR 90 P11
90.5	A1	1.65	GAPDH_1	65.0	IMR 90 P11
91.0	A1	1.71	GAPDH_1	65.0	IMR 90 P11
91.5	A1	2.27	GAPDH_1	65.0	IMR 90 P11
92.0	A1	2.86	GAPDH_1	65.0	IMR 90 P11
92.5	A1	2.24	GAPDH_1	65.0	IMR 90 P11
93.0	A1	1.95	GAPDH_1	65.0	IMR 90 P11
93.5	A1	2.17	GAPDH_1	65.0	IMR 90 P11
94.0	A1	1.55	GAPDH_1	65.0	IMR 90 P11
94.5	A1	1.42	GAPDH_1	65.0	IMR 90 P11
95.0	A1	0.63	GAPDH_1	65.0	IMR 90 P11
55.0	B1	9.5	GAPDH_1	64.5	IMR 90 P11
55.5	B1	20.59	GAPDH_1	64.5	IMR 90 P11
56.0	B1	19.0	GAPDH_1	64.5	IMR 90 P11
56.5	B1	19.0	GAPDH_1	64.5	IMR 90 P11
57.0	B1	19.0	GAPDH_1	64.5	IMR 90 P11
57.5	B1	18.83	GAPDH_1	64.5	IMR 90 P11
58.0	B1	19.81	GAPDH_1	64.5	IMR 90 P11
58.5	B1	22.44	GAPDH_1	64.5	IMR 90 P11
59.0	B1	25.05	GAPDH_1	64.5	IMR 90 P11
59.5	B1	26.47	GAPDH_1	64.5	IMR 90 P11
60.0	B1	27.66	GAPDH_1	64.5	IMR 90 P11
60.5	B1	29.5	GAPDH_1	64.5	IMR 90 P11
61.0	B1	29.82	GAPDH_1	64.5	IMR 90 P11
61.5	B1	29.12	GAPDH_1	64.5	IMR 90 P11
62.0	B1	29.33	GAPDH_1	64.5	IMR 90 P11
62.5	B1	29.1	GAPDH_1	64.5	IMR 90 P11
63.0	B1	29.16	GAPDH_1	64.5	IMR 90 P11
63.5	B1	32.53	GAPDH_1	64.5	IMR 90 P11
64.0	B1	38.89	GAPDH_1	64.5	IMR 90 P11
64.5	B1	47.86	GAPDH_1	64.5	IMR 90 P11
65.0	B1	60.68	GAPDH_1	64.5	IMR 90 P11
65.5	B1	75.46	GAPDH_1	64.5	IMR 90 P11
66.0	B1	89.12	GAPDH_1	64.5	IMR 90 P11
66.5	B1	100.38	GAPDH_1	64.5	IMR 90 P11
67.0	B1	108.6	GAPDH_1	64.5	IMR 90 P11
67.5	B1	113.38	GAPDH_1	64.5	IMR 90 P11
68.0	B1	115.46	GAPDH_1	64.5	IMR 90 P11
68.5	B1	116.21	GAPDH_1	64.5	IMR 90 P11
69.0	B1	116.85	GAPDH_1	64.5	IMR 90 P11
69.5	B1	117.46	GAPDH_1	64.5	IMR 90 P11
70.0	B1	117.81	GAPDH_1	64.5	IMR 90 P11
70.5	B1	118.45	GAPDH_1	64.5	IMR 90 P11
71.0	B1	118.68	GAPDH_1	64.5	IMR 90 P11
71.5	B1	118.49	GAPDH_1	64.5	IMR 90 P11
72.0	B1	118.55	GAPDH_1	64.5	IMR 90 P11
72.5	B1	118.81	GAPDH_1	64.5	IMR 90 P11
73.0	B1	118.66	GAPDH_1	64.5	IMR 90 P11
73.5	B1	119.09	GAPDH_1	64.5	IMR 90 P11
74.0	B1	119.91	GAPDH_1	64.5	IMR 90 P11
74.5	B1	120.57	GAPDH_1	64.5	IMR 90 P11
75.0	B1	121.5	GAPDH_1	64.5	IMR 90 P11
75.5	B1	121.82	GAPDH_1	64.5	IMR 90 P11
76.0	B1	121.94	GAPDH_1	64.5	IMR 90 P11
76.5	B1	122.82	GAPDH_1	64.5	IMR 90 P11
77.0	B1	123.85	GAPDH_1	64.5	IMR 90 P11
77.5	B1	124.87	GAPDH_1	64.5	IMR 90 P11
78.0	B1	127.85	GAPDH_1	64.5	IMR 90 P11
78.5	B1	131.73	GAPDH_1	64.5	IMR 90 P11
79.0	B1	134.85	GAPDH_1	64.5	IMR 90 P11
79.5	B1	138.66	GAPDH_1	64.5	IMR 90 P11
80.0	B1	142.94	GAPDH_1	64.5	IMR 90 P11
80.5	B1	146.04	GAPDH_1	64.5	IMR 90 P11
81.0	B1	148.93	GAPDH_1	64.5	IMR 90 P11
81.5	B1	161.76	GAPDH_1	64.5	IMR 90 P11
82.0	B1	206.05	GAPDH_1	64.5	IMR 90 P11
82.5	B1	272.31	GAPDH_1	64.5	IMR 90 P11
83.0	B1	334.78	GAPDH_1	64.5	IMR 90 P11
83.5	B1	389.46	GAPDH_1	64.5	IMR 90 P11
84.0	B1	418.35	GAPDH_1	64.5	IMR 90 P11
84.5	B1	376.11	GAPDH_1	64.5	IMR 90 P11
85.0	B1	282.32	GAPDH_1	64.5	IMR 90 P11
85.5	B1	189.96	GAPDH_1	64.5	IMR 90 P11
86.0	B1	104.81	GAPDH_1	64.5	IMR 90 P11
86.5	B1	35.38	GAPDH_1	64.5	IMR 90 P11
87.0	B1	4.44	GAPDH_1	64.5	IMR 90 P11
87.5	B1	2.2	GAPDH_1	64.5	IMR 90 P11
88.0	B1	2.21	GAPDH_1	64.5	IMR 90 P11
88.5	B1	2.08	GAPDH_1	64.5	IMR 90 P11
89.0	B1	1.59	GAPDH_1	64.5	IMR 90 P11
89.5	B1	1.49	GAPDH_1	64.5	IMR 90 P11
90.0	B1	1.74	GAPDH_1	64.5	IMR 90 P11
90.5	B1	1.73	GAPDH_1	64.5	IMR 90 P11
91.0	B1	1.69	GAPDH_1	64.5	IMR 90 P11
91.5	B1	2.26	GAPDH_1	64.5	IMR 90 P11
92.0	B1	2.72	GAPDH_1	64.5	IMR 90 P11
92.5	B1	2.49	GAPDH_1	64.5	IMR 90 P11
93.0	B1	2.82	GAPDH_1	64.5	IMR 90 P11
93.5	B1	2.76	GAPDH_1	64.5	IMR 90 P11
94.0	B1	2.33	GAPDH_1	64.5	IMR 90 P11
94.5	B1	1.44	GAPDH_1	64.5	IMR 90 P11
95.0	B1	0.19	GAPDH_1	64.5	IMR 90 P11
55.0	C1	9.47	GAPDH_1	63.3	IMR 90 P11
55.5	C1	20.52	GAPDH_1	63.3	IMR 90 P11
56.0	C1	18.94	GAPDH_1	63.3	IMR 90 P11
56.5	C1	18.94	GAPDH_1	63.3	IMR 90 P11
57.0	C1	18.94	GAPDH_1	63.3	IMR 90 P11
57.5	C1	18.66	GAPDH_1	63.3	IMR 90 P11
58.0	C1	20.28	GAPDH_1	63.3	IMR 90 P11
58.5	C1	24.15	GAPDH_1	63.3	IMR 90 P11
59.0	C1	27.16	GAPDH_1	63.3	IMR 90 P11
59.5	C1	29.22	GAPDH_1	63.3	IMR 90 P11
60.0	C1	31.48	GAPDH_1	63.3	IMR 90 P11
60.5	C1	33.5	GAPDH_1	63.3	IMR 90 P11
61.0	C1	34.53	GAPDH_1	63.3	IMR 90 P11
61.5	C1	35.47	GAPDH_1	63.3	IMR 90 P11
62.0	C1	36.9	GAPDH_1	63.3	IMR 90 P11
62.5	C1	37.58	GAPDH_1	63.3	IMR 90 P11
63.0	C1	38.32	GAPDH_1	63.3	IMR 90 P11
63.5	C1	40.01	GAPDH_1	63.3	IMR 90 P11
64.0	C1	42.74	GAPDH_1	63.3	IMR 90 P11
64.5	C1	48.29	GAPDH_1	63.3	IMR 90 P11
65.0	C1	57.84	GAPDH_1	63.3	IMR 90 P11
65.5	C1	69.11	GAPDH_1	63.3	IMR 90 P11
66.0	C1	81.22	GAPDH_1	63.3	IMR 90 P11
66.5	C1	93.73	GAPDH_1	63.3	IMR 90 P11
67.0	C1	103.09	GAPDH_1	63.3	IMR 90 P11
67.5	C1	109.16	GAPDH_1	63.3	IMR 90 P11
68.0	C1	113.35	GAPDH_1	63.3	IMR 90 P11
68.5	C1	115.12	GAPDH_1	63.3	IMR 90 P11
69.0	C1	115.4	GAPDH_1	63.3	IMR 90 P11
69.5	C1	116.47	GAPDH_1	63.3	IMR 90 P11
70.0	C1	116.72	GAPDH_1	63.3	IMR 90 P11
70.5	C1	116.45	GAPDH_1	63.3	IMR 90 P11
71.0	C1	117.28	GAPDH_1	63.3	IMR 90 P11
71.5	C1	118.07	GAPDH_1	63.3	IMR 90 P11
72.0	C1	118.37	GAPDH_1	63.3	IMR 90 P11
72.5	C1	119.22	GAPDH_1	63.3	IMR 90 P11
73.0	C1	120.2	GAPDH_1	63.3	IMR 90 P11
73.5	C1	121.0	GAPDH_1	63.3	IMR 90 P11
74.0	C1	121.62	GAPDH_1	63.3	IMR 90 P11
74.5	C1	121.33	GAPDH_1	63.3	IMR 90 P11
75.0	C1	121.4	GAPDH_1	63.3	IMR 90 P11
75.5	C1	121.72	GAPDH_1	63.3	IMR 90 P11
76.0	C1	121.15	GAPDH_1	63.3	IMR 90 P11
76.5	C1	121.34	GAPDH_1	63.3	IMR 90 P11
77.0	C1	122.87	GAPDH_1	63.3	IMR 90 P11
77.5	C1	124.14	GAPDH_1	63.3	IMR 90 P11
78.0	C1	126.21	GAPDH_1	63.3	IMR 90 P11
78.5	C1	129.61	GAPDH_1	63.3	IMR 90 P11
79.0	C1	133.06	GAPDH_1	63.3	IMR 90 P11
79.5	C1	136.66	GAPDH_1	63.3	IMR 90 P11
80.0	C1	140.78	GAPDH_1	63.3	IMR 90 P11
80.5	C1	144.23	GAPDH_1	63.3	IMR 90 P11
81.0	C1	147.52	GAPDH_1	63.3	IMR 90 P11
81.5	C1	158.92	GAPDH_1	63.3	IMR 90 P11
82.0	C1	201.54	GAPDH_1	63.3	IMR 90 P11
82.5	C1	267.81	GAPDH_1	63.3	IMR 90 P11
83.0	C1	330.9	GAPDH_1	63.3	IMR 90 P11
83.5	C1	386.42	GAPDH_1	63.3	IMR 90 P11
84.0	C1	418.5	GAPDH_1	63.3	IMR 90 P11
84.5	C1	380.38	GAPDH_1	63.3	IMR 90 P11
85.0	C1	287.48	GAPDH_1	63.3	IMR 90 P11
85.5	C1	194.54	GAPDH_1	63.3	IMR 90 P11
86.0	C1	108.73	GAPDH_1	63.3	IMR 90 P11
86.5	C1	37.52	GAPDH_1	63.3	IMR 90 P11
87.0	C1	4.7	GAPDH_1	63.3	IMR 90 P11
87.5	C1	2.44	GAPDH_1	63.3	IMR 90 P11
88.0	C1	3.13	GAPDH_1	63.3	IMR 90 P11
88.5	C1	3.32	GAPDH_1	63.3	IMR 90 P11
89.0	C1	3.46	GAPDH_1	63.3	IMR 90 P11
89.5	C1	3.22	GAPDH_1	63.3	IMR 90 P11
90.0	C1	2.46	GAPDH_1	63.3	IMR 90 P11
90.5	C1	1.73	GAPDH_1	63.3	IMR 90 P11
91.0	C1	1.61	GAPDH_1	63.3	IMR 90 P11
91.5	C1	1.44	GAPDH_1	63.3	IMR 90 P11
92.0	C1	1.26	GAPDH_1	63.3	IMR 90 P11
92.5	C1	2.02	GAPDH_1	63.3	IMR 90 P11
93.0	C1	2.65	GAPDH_1	63.3	IMR 90 P11
93.5	C1	3.27	GAPDH_1	63.3	IMR 90 P11
94.0	C1	3.91	GAPDH_1	63.3	IMR 90 P11
94.5	C1	5.8	GAPDH_1	63.3	IMR 90 P11
95.0	C1	3.29	GAPDH_1	63.3	IMR 90 P11
55.0	D1	3.59	GAPDH_1	61.4	IMR 90 P11
55.5	D1	7.78	GAPDH_1	61.4	IMR 90 P11
56.0	D1	7.18	GAPDH_1	61.4	IMR 90 P11
56.5	D1	7.18	GAPDH_1	61.4	IMR 90 P11
57.0	D1	7.18	GAPDH_1	61.4	IMR 90 P11
57.5	D1	6.93	GAPDH_1	61.4	IMR 90 P11
58.0	D1	8.43	GAPDH_1	61.4	IMR 90 P11
58.5	D1	11.68	GAPDH_1	61.4	IMR 90 P11
59.0	D1	14.98	GAPDH_1	61.4	IMR 90 P11
59.5	D1	18.79	GAPDH_1	61.4	IMR 90 P11
60.0	D1	22.46	GAPDH_1	61.4	IMR 90 P11
60.5	D1	26.03	GAPDH_1	61.4	IMR 90 P11
61.0	D1	29.54	GAPDH_1	61.4	IMR 90 P11
61.5	D1	31.83	GAPDH_1	61.4	IMR 90 P11
62.0	D1	33.76	GAPDH_1	61.4	IMR 90 P11
62.5	D1	35.81	GAPDH_1	61.4	IMR 90 P11
63.0	D1	36.85	GAPDH_1	61.4	IMR 90 P11
63.5	D1	38.36	GAPDH_1	61.4	IMR 90 P11
64.0	D1	42.59	GAPDH_1	61.4	IMR 90 P11
64.5	D1	48.43	GAPDH_1	61.4	IMR 90 P11
65.0	D1	55.52	GAPDH_1	61.4	IMR 90 P11
65.5	D1	65.84	GAPDH_1	61.4	IMR 90 P11
66.0	D1	77.75	GAPDH_1	61.4	IMR 90 P11
66.5	D1	87.9	GAPDH_1	61.4	IMR 90 P11
67.0	D1	96.39	GAPDH_1	61.4	IMR 90 P11
67.5	D1	103.55	GAPDH_1	61.4	IMR 90 P11
68.0	D1	107.57	GAPDH_1	61.4	IMR 90 P11
68.5	D1	109.27	GAPDH_1	61.4	IMR 90 P11
69.0	D1	110.48	GAPDH_1	61.4	IMR 90 P11
69.5	D1	111.42	GAPDH_1	61.4	IMR 90 P11
70.0	D1	112.31	GAPDH_1	61.4	IMR 90 P11
70.5	D1	113.42	GAPDH_1	61.4	IMR 90 P11
71.0	D1	114.27	GAPDH_1	61.4	IMR 90 P11
71.5	D1	115.21	GAPDH_1	61.4	IMR 90 P11
72.0	D1	116.28	GAPDH_1	61.4	IMR 90 P11
72.5	D1	116.76	GAPDH_1	61.4	IMR 90 P11
73.0	D1	116.86	GAPDH_1	61.4	IMR 90 P11
73.5	D1	117.38	GAPDH_1	61.4	IMR 90 P11
74.0	D1	117.57	GAPDH_1	61.4	IMR 90 P11
74.5	D1	117.01	GAPDH_1	61.4	IMR 90 P11
75.0	D1	116.97	GAPDH_1	61.4	IMR 90 P11
75.5	D1	117.39	GAPDH_1	61.4	IMR 90 P11
76.0	D1	117.18	GAPDH_1	61.4	IMR 90 P11
76.5	D1	117.48	GAPDH_1	61.4	IMR 90 P11
77.0	D1	119.32	GAPDH_1	61.4	IMR 90 P11
77.5	D1	121.13	GAPDH_1	61.4	IMR 90 P11
78.0	D1	123.14	GAPDH_1	61.4	IMR 90 P11
78.5	D1	126.68	GAPDH_1	61.4	IMR 90 P11
79.0	D1	130.97	GAPDH_1	61.4	IMR 90 P11
79.5	D1	134.36	GAPDH_1	61.4	IMR 90 P11
80.0	D1	138.08	GAPDH_1	61.4	IMR 90 P11
80.5	D1	141.97	GAPDH_1	61.4	IMR 90 P11
81.0	D1	144.51	GAPDH_1	61.4	IMR 90 P11
81.5	D1	150.6	GAPDH_1	61.4	IMR 90 P11
82.0	D1	184.19	GAPDH_1	61.4	IMR 90 P11
82.5	D1	245.07	GAPDH_1	61.4	IMR 90 P11
83.0	D1	307.13	GAPDH_1	61.4	IMR 90 P11
83.5	D1	362.68	GAPDH_1	61.4	IMR 90 P11
84.0	D1	402.25	GAPDH_1	61.4	IMR 90 P11
84.5	D1	381.01	GAPDH_1	61.4	IMR 90 P11
85.0	D1	298.26	GAPDH_1	61.4	IMR 90 P11
85.5	D1	206.52	GAPDH_1	61.4	IMR 90 P11
86.0	D1	122.52	GAPDH_1	61.4	IMR 90 P11
86.5	D1	49.81	GAPDH_1	61.4	IMR 90 P11
87.0	D1	10.05	GAPDH_1	61.4	IMR 90 P11
87.5	D1	3.58	GAPDH_1	61.4	IMR 90 P11
88.0	D1	4.09	GAPDH_1	61.4	IMR 90 P11
88.5	D1	3.59	GAPDH_1	61.4	IMR 90 P11
89.0	D1	3.02	GAPDH_1	61.4	IMR 90 P11
89.5	D1	2.38	GAPDH_1	61.4	IMR 90 P11
90.0	D1	1.97	GAPDH_1	61.4	IMR 90 P11
90.5	D1	1.7	GAPDH_1	61.4	IMR 90 P11
91.0	D1	1.48	GAPDH_1	61.4	IMR 90 P11
91.5	D1	1.7	GAPDH_1	61.4	IMR 90 P11
92.0	D1	2.1	GAPDH_1	61.4	IMR 90 P11
92.5	D1	2.77	GAPDH_1	61.4	IMR 90 P11
93.0	D1	3.75	GAPDH_1	61.4	IMR 90 P11
93.5	D1	4.99	GAPDH_1	61.4	IMR 90 P11
94.0	D1	5.57	GAPDH_1	61.4	IMR 90 P11
94.5	D1	7.54	GAPDH_1	61.4	IMR 90 P11
95.0	D1	4.19	GAPDH_1	61.4	IMR 90 P11
55.0	E1	-1.61	GAPDH_1	59.0	IMR 90 P11
55.5	E1	-3.5	GAPDH_1	59.0	IMR 90 P11
56.0	E1	-3.23	GAPDH_1	59.0	IMR 90 P11
56.5	E1	-3.23	GAPDH_1	59.0	IMR 90 P11
57.0	E1	-3.23	GAPDH_1	59.0	IMR 90 P11
57.5	E1	-3.65	GAPDH_1	59.0	IMR 90 P11
58.0	E1	-1.15	GAPDH_1	59.0	IMR 90 P11
58.5	E1	4.55	GAPDH_1	59.0	IMR 90 P11
59.0	E1	10.24	GAPDH_1	59.0	IMR 90 P11
59.5	E1	15.38	GAPDH_1	59.0	IMR 90 P11
60.0	E1	20.01	GAPDH_1	59.0	IMR 90 P11
60.5	E1	24.42	GAPDH_1	59.0	IMR 90 P11
61.0	E1	28.4	GAPDH_1	59.0	IMR 90 P11
61.5	E1	31.76	GAPDH_1	59.0	IMR 90 P11
62.0	E1	34.74	GAPDH_1	59.0	IMR 90 P11
62.5	E1	37.46	GAPDH_1	59.0	IMR 90 P11
63.0	E1	39.5	GAPDH_1	59.0	IMR 90 P11
63.5	E1	41.39	GAPDH_1	59.0	IMR 90 P11
64.0	E1	44.19	GAPDH_1	59.0	IMR 90 P11
64.5	E1	48.62	GAPDH_1	59.0	IMR 90 P11
65.0	E1	55.11	GAPDH_1	59.0	IMR 90 P11
65.5	E1	63.8	GAPDH_1	59.0	IMR 90 P11
66.0	E1	73.64	GAPDH_1	59.0	IMR 90 P11
66.5	E1	83.4	GAPDH_1	59.0	IMR 90 P11
67.0	E1	91.66	GAPDH_1	59.0	IMR 90 P11
67.5	E1	97.62	GAPDH_1	59.0	IMR 90 P11
68.0	E1	101.43	GAPDH_1	59.0	IMR 90 P11
68.5	E1	103.54	GAPDH_1	59.0	IMR 90 P11
69.0	E1	104.29	GAPDH_1	59.0	IMR 90 P11
69.5	E1	104.68	GAPDH_1	59.0	IMR 90 P11
70.0	E1	105.23	GAPDH_1	59.0	IMR 90 P11
70.5	E1	105.81	GAPDH_1	59.0	IMR 90 P11
71.0	E1	105.94	GAPDH_1	59.0	IMR 90 P11
71.5	E1	105.95	GAPDH_1	59.0	IMR 90 P11
72.0	E1	106.41	GAPDH_1	59.0	IMR 90 P11
72.5	E1	106.66	GAPDH_1	59.0	IMR 90 P11
73.0	E1	106.61	GAPDH_1	59.0	IMR 90 P11
73.5	E1	106.96	GAPDH_1	59.0	IMR 90 P11
74.0	E1	107.01	GAPDH_1	59.0	IMR 90 P11
74.5	E1	106.48	GAPDH_1	59.0	IMR 90 P11
75.0	E1	106.22	GAPDH_1	59.0	IMR 90 P11
75.5	E1	105.94	GAPDH_1	59.0	IMR 90 P11
76.0	E1	105.58	GAPDH_1	59.0	IMR 90 P11
76.5	E1	106.42	GAPDH_1	59.0	IMR 90 P11
77.0	E1	107.8	GAPDH_1	59.0	IMR 90 P11
77.5	E1	108.87	GAPDH_1	59.0	IMR 90 P11
78.0	E1	110.95	GAPDH_1	59.0	IMR 90 P11
78.5	E1	114.25	GAPDH_1	59.0	IMR 90 P11
79.0	E1	117.42	GAPDH_1	59.0	IMR 90 P11
79.5	E1	120.54	GAPDH_1	59.0	IMR 90 P11
80.0	E1	124.48	GAPDH_1	59.0	IMR 90 P11
80.5	E1	127.75	GAPDH_1	59.0	IMR 90 P11
81.0	E1	129.68	GAPDH_1	59.0	IMR 90 P11
81.5	E1	133.77	GAPDH_1	59.0	IMR 90 P11
82.0	E1	158.97	GAPDH_1	59.0	IMR 90 P11
82.5	E1	207.71	GAPDH_1	59.0	IMR 90 P11
83.0	E1	258.33	GAPDH_1	59.0	IMR 90 P11
83.5	E1	303.21	GAPDH_1	59.0	IMR 90 P11
84.0	E1	337.34	GAPDH_1	59.0	IMR 90 P11
84.5	E1	323.44	GAPDH_1	59.0	IMR 90 P11
85.0	E1	255.61	GAPDH_1	59.0	IMR 90 P11
85.5	E1	178.33	GAPDH_1	59.0	IMR 90 P11
86.0	E1	107.94	GAPDH_1	59.0	IMR 90 P11
86.5	E1	45.56	GAPDH_1	59.0	IMR 90 P11
87.0	E1	9.37	GAPDH_1	59.0	IMR 90 P11
87.5	E1	2.53	GAPDH_1	59.0	IMR 90 P11
88.0	E1	3.16	GAPDH_1	59.0	IMR 90 P11
88.5	E1	2.49	GAPDH_1	59.0	IMR 90 P11
89.0	E1	1.67	GAPDH_1	59.0	IMR 90 P11
89.5	E1	1.21	GAPDH_1	59.0	IMR 90 P11
90.0	E1	1.23	GAPDH_1	59.0	IMR 90 P11
90.5	E1	1.22	GAPDH_1	59.0	IMR 90 P11
91.0	E1	1.61	GAPDH_1	59.0	IMR 90 P11
91.5	E1	2.18	GAPDH_1	59.0	IMR 90 P11
92.0	E1	2.39	GAPDH_1	59.0	IMR 90 P11
92.5	E1	2.16	GAPDH_1	59.0	IMR 90 P11
93.0	E1	1.99	GAPDH_1	59.0	IMR 90 P11
93.5	E1	1.7	GAPDH_1	59.0	IMR 90 P11
94.0	E1	1.26	GAPDH_1	59.0	IMR 90 P11
94.5	E1	1.22	GAPDH_1	59.0	IMR 90 P11
95.0	E1	0.58	GAPDH_1	59.0	IMR 90 P11
55.0	F1	-9.02	GAPDH_1	57.0	IMR 90 P11
55.5	F1	-19.55	GAPDH_1	57.0	IMR 90 P11
56.0	F1	-18.04	GAPDH_1	57.0	IMR 90 P11
56.5	F1	-18.04	GAPDH_1	57.0	IMR 90 P11
57.0	F1	-18.04	GAPDH_1	57.0	IMR 90 P11
57.5	F1	-18.77	GAPDH_1	57.0	IMR 90 P11
58.0	F1	-14.32	GAPDH_1	57.0	IMR 90 P11
58.5	F1	-5.66	GAPDH_1	57.0	IMR 90 P11
59.0	F1	1.78	GAPDH_1	57.0	IMR 90 P11
59.5	F1	9.34	GAPDH_1	57.0	IMR 90 P11
60.0	F1	16.01	GAPDH_1	57.0	IMR 90 P11
60.5	F1	21.81	GAPDH_1	57.0	IMR 90 P11
61.0	F1	26.73	GAPDH_1	57.0	IMR 90 P11
61.5	F1	30.31	GAPDH_1	57.0	IMR 90 P11
62.0	F1	32.47	GAPDH_1	57.0	IMR 90 P11
62.5	F1	33.35	GAPDH_1	57.0	IMR 90 P11
63.0	F1	33.75	GAPDH_1	57.0	IMR 90 P11
63.5	F1	34.52	GAPDH_1	57.0	IMR 90 P11
64.0	F1	35.82	GAPDH_1	57.0	IMR 90 P11
64.5	F1	38.34	GAPDH_1	57.0	IMR 90 P11
65.0	F1	43.43	GAPDH_1	57.0	IMR 90 P11
65.5	F1	51.07	GAPDH_1	57.0	IMR 90 P11
66.0	F1	60.45	GAPDH_1	57.0	IMR 90 P11
66.5	F1	71.16	GAPDH_1	57.0	IMR 90 P11
67.0	F1	81.69	GAPDH_1	57.0	IMR 90 P11
67.5	F1	90.18	GAPDH_1	57.0	IMR 90 P11
68.0	F1	95.62	GAPDH_1	57.0	IMR 90 P11
68.5	F1	99.08	GAPDH_1	57.0	IMR 90 P11
69.0	F1	100.88	GAPDH_1	57.0	IMR 90 P11
69.5	F1	100.66	GAPDH_1	57.0	IMR 90 P11
70.0	F1	100.15	GAPDH_1	57.0	IMR 90 P11
70.5	F1	100.38	GAPDH_1	57.0	IMR 90 P11
71.0	F1	100.08	GAPDH_1	57.0	IMR 90 P11
71.5	F1	99.65	GAPDH_1	57.0	IMR 90 P11
72.0	F1	100.68	GAPDH_1	57.0	IMR 90 P11
72.5	F1	101.8	GAPDH_1	57.0	IMR 90 P11
73.0	F1	102.33	GAPDH_1	57.0	IMR 90 P11
73.5	F1	103.11	GAPDH_1	57.0	IMR 90 P11
74.0	F1	103.85	GAPDH_1	57.0	IMR 90 P11
74.5	F1	103.95	GAPDH_1	57.0	IMR 90 P11
75.0	F1	103.65	GAPDH_1	57.0	IMR 90 P11
75.5	F1	103.65	GAPDH_1	57.0	IMR 90 P11
76.0	F1	103.74	GAPDH_1	57.0	IMR 90 P11
76.5	F1	103.91	GAPDH_1	57.0	IMR 90 P11
77.0	F1	104.88	GAPDH_1	57.0	IMR 90 P11
77.5	F1	106.87	GAPDH_1	57.0	IMR 90 P11
78.0	F1	109.49	GAPDH_1	57.0	IMR 90 P11
78.5	F1	112.82	GAPDH_1	57.0	IMR 90 P11
79.0	F1	116.35	GAPDH_1	57.0	IMR 90 P11
79.5	F1	119.44	GAPDH_1	57.0	IMR 90 P11
80.0	F1	122.5	GAPDH_1	57.0	IMR 90 P11
80.5	F1	124.96	GAPDH_1	57.0	IMR 90 P11
81.0	F1	125.89	GAPDH_1	57.0	IMR 90 P11
81.5	F1	129.42	GAPDH_1	57.0	IMR 90 P11
82.0	F1	153.71	GAPDH_1	57.0	IMR 90 P11
82.5	F1	197.67	GAPDH_1	57.0	IMR 90 P11
83.0	F1	241.07	GAPDH_1	57.0	IMR 90 P11
83.5	F1	280.39	GAPDH_1	57.0	IMR 90 P11
84.0	F1	309.11	GAPDH_1	57.0	IMR 90 P11
84.5	F1	290.46	GAPDH_1	57.0	IMR 90 P11
85.0	F1	226.0	GAPDH_1	57.0	IMR 90 P11
85.5	F1	157.32	GAPDH_1	57.0	IMR 90 P11
86.0	F1	93.7	GAPDH_1	57.0	IMR 90 P11
86.5	F1	37.33	GAPDH_1	57.0	IMR 90 P11
87.0	F1	7.27	GAPDH_1	57.0	IMR 90 P11
87.5	F1	2.64	GAPDH_1	57.0	IMR 90 P11
88.0	F1	2.88	GAPDH_1	57.0	IMR 90 P11
88.5	F1	2.48	GAPDH_1	57.0	IMR 90 P11
89.0	F1	2.39	GAPDH_1	57.0	IMR 90 P11
89.5	F1	2.38	GAPDH_1	57.0	IMR 90 P11
90.0	F1	2.17	GAPDH_1	57.0	IMR 90 P11
90.5	F1	1.99	GAPDH_1	57.0	IMR 90 P11
91.0	F1	2.19	GAPDH_1	57.0	IMR 90 P11
91.5	F1	2.53	GAPDH_1	57.0	IMR 90 P11
92.0	F1	3.03	GAPDH_1	57.0	IMR 90 P11
92.5	F1	3.27	GAPDH_1	57.0	IMR 90 P11
93.0	F1	2.93	GAPDH_1	57.0	IMR 90 P11
93.5	F1	1.77	GAPDH_1	57.0	IMR 90 P11
94.0	F1	0.9	GAPDH_1	57.0	IMR 90 P11
94.5	F1	-1.77	GAPDH_1	57.0	IMR 90 P11
95.0	F1	-2.11	GAPDH_1	57.0	IMR 90 P11
55.0	G1	-15.19	GAPDH_1	55.7	IMR 90 P11
55.5	G1	-32.91	GAPDH_1	55.7	IMR 90 P11
56.0	G1	-30.38	GAPDH_1	55.7	IMR 90 P11
56.5	G1	-30.38	GAPDH_1	55.7	IMR 90 P11
57.0	G1	-30.38	GAPDH_1	55.7	IMR 90 P11
57.5	G1	-31.18	GAPDH_1	55.7	IMR 90 P11
58.0	G1	-26.33	GAPDH_1	55.7	IMR 90 P11
58.5	G1	-15.96	GAPDH_1	55.7	IMR 90 P11
59.0	G1	-7.26	GAPDH_1	55.7	IMR 90 P11
59.5	G1	0.83	GAPDH_1	55.7	IMR 90 P11
60.0	G1	7.38	GAPDH_1	55.7	IMR 90 P11
60.5	G1	11.89	GAPDH_1	55.7	IMR 90 P11
61.0	G1	15.38	GAPDH_1	55.7	IMR 90 P11
61.5	G1	18.82	GAPDH_1	55.7	IMR 90 P11
62.0	G1	21.03	GAPDH_1	55.7	IMR 90 P11
62.5	G1	23.46	GAPDH_1	55.7	IMR 90 P11
63.0	G1	28.41	GAPDH_1	55.7	IMR 90 P11
63.5	G1	34.45	GAPDH_1	55.7	IMR 90 P11
64.0	G1	41.66	GAPDH_1	55.7	IMR 90 P11
64.5	G1	51.54	GAPDH_1	55.7	IMR 90 P11
65.0	G1	61.74	GAPDH_1	55.7	IMR 90 P11
65.5	G1	70.51	GAPDH_1	55.7	IMR 90 P11
66.0	G1	78.76	GAPDH_1	55.7	IMR 90 P11
66.5	G1	84.65	GAPDH_1	55.7	IMR 90 P11
67.0	G1	87.67	GAPDH_1	55.7	IMR 90 P11
67.5	G1	89.92	GAPDH_1	55.7	IMR 90 P11
68.0	G1	91.37	GAPDH_1	55.7	IMR 90 P11
68.5	G1	91.18	GAPDH_1	55.7	IMR 90 P11
69.0	G1	90.9	GAPDH_1	55.7	IMR 90 P11
69.5	G1	90.81	GAPDH_1	55.7	IMR 90 P11
70.0	G1	90.11	GAPDH_1	55.7	IMR 90 P11
70.5	G1	89.01	GAPDH_1	55.7	IMR 90 P11
71.0	G1	88.61	GAPDH_1	55.7	IMR 90 P11
71.5	G1	88.68	GAPDH_1	55.7	IMR 90 P11
72.0	G1	88.64	GAPDH_1	55.7	IMR 90 P11
72.5	G1	88.63	GAPDH_1	55.7	IMR 90 P11
73.0	G1	88.97	GAPDH_1	55.7	IMR 90 P11
73.5	G1	88.97	GAPDH_1	55.7	IMR 90 P11
74.0	G1	88.67	GAPDH_1	55.7	IMR 90 P11
74.5	G1	89.09	GAPDH_1	55.7	IMR 90 P11
75.0	G1	89.6	GAPDH_1	55.7	IMR 90 P11
75.5	G1	89.97	GAPDH_1	55.7	IMR 90 P11
76.0	G1	90.79	GAPDH_1	55.7	IMR 90 P11
76.5	G1	92.17	GAPDH_1	55.7	IMR 90 P11
77.0	G1	93.09	GAPDH_1	55.7	IMR 90 P11
77.5	G1	94.06	GAPDH_1	55.7	IMR 90 P11
78.0	G1	95.87	GAPDH_1	55.7	IMR 90 P11
78.5	G1	98.04	GAPDH_1	55.7	IMR 90 P11
79.0	G1	100.49	GAPDH_1	55.7	IMR 90 P11
79.5	G1	103.7	GAPDH_1	55.7	IMR 90 P11
80.0	G1	107.95	GAPDH_1	55.7	IMR 90 P11
80.5	G1	111.38	GAPDH_1	55.7	IMR 90 P11
81.0	G1	113.7	GAPDH_1	55.7	IMR 90 P11
81.5	G1	117.55	GAPDH_1	55.7	IMR 90 P11
82.0	G1	138.13	GAPDH_1	55.7	IMR 90 P11
82.5	G1	174.75	GAPDH_1	55.7	IMR 90 P11
83.0	G1	210.7	GAPDH_1	55.7	IMR 90 P11
83.5	G1	242.53	GAPDH_1	55.7	IMR 90 P11
84.0	G1	265.3	GAPDH_1	55.7	IMR 90 P11
84.5	G1	248.18	GAPDH_1	55.7	IMR 90 P11
85.0	G1	191.9	GAPDH_1	55.7	IMR 90 P11
85.5	G1	132.72	GAPDH_1	55.7	IMR 90 P11
86.0	G1	78.32	GAPDH_1	55.7	IMR 90 P11
86.5	G1	30.77	GAPDH_1	55.7	IMR 90 P11
87.0	G1	5.42	GAPDH_1	55.7	IMR 90 P11
87.5	G1	1.91	GAPDH_1	55.7	IMR 90 P11
88.0	G1	2.04	GAPDH_1	55.7	IMR 90 P11
88.5	G1	2.18	GAPDH_1	55.7	IMR 90 P11
89.0	G1	2.19	GAPDH_1	55.7	IMR 90 P11
89.5	G1	1.95	GAPDH_1	55.7	IMR 90 P11
90.0	G1	2.15	GAPDH_1	55.7	IMR 90 P11
90.5	G1	2.61	GAPDH_1	55.7	IMR 90 P11
91.0	G1	2.4	GAPDH_1	55.7	IMR 90 P11
91.5	G1	2.05	GAPDH_1	55.7	IMR 90 P11
92.0	G1	2.54	GAPDH_1	55.7	IMR 90 P11
92.5	G1	2.36	GAPDH_1	55.7	IMR 90 P11
93.0	G1	1.81	GAPDH_1	55.7	IMR 90 P11
93.5	G1	1.21	GAPDH_1	55.7	IMR 90 P11
94.0	G1	1.03	GAPDH_1	55.7	IMR 90 P11
94.5	G1	-0.52	GAPDH_1	55.7	IMR 90 P11
95.0	G1	-0.94	GAPDH_1	55.7	IMR 90 P11
55.0	H1	-8.14	GAPDH_1	55.0	IMR 90 P11
55.5	H1	-17.64	GAPDH_1	55.0	IMR 90 P11
56.0	H1	-16.29	GAPDH_1	55.0	IMR 90 P11
56.5	H1	-16.29	GAPDH_1	55.0	IMR 90 P11
57.0	H1	-16.29	GAPDH_1	55.0	IMR 90 P11
57.5	H1	-17.23	GAPDH_1	55.0	IMR 90 P11
58.0	H1	-11.5	GAPDH_1	55.0	IMR 90 P11
58.5	H1	0.66	GAPDH_1	55.0	IMR 90 P11
59.0	H1	10.17	GAPDH_1	55.0	IMR 90 P11
59.5	H1	17.51	GAPDH_1	55.0	IMR 90 P11
60.0	H1	22.82	GAPDH_1	55.0	IMR 90 P11
60.5	H1	26.08	GAPDH_1	55.0	IMR 90 P11
61.0	H1	27.74	GAPDH_1	55.0	IMR 90 P11
61.5	H1	28.82	GAPDH_1	55.0	IMR 90 P11
62.0	H1	29.12	GAPDH_1	55.0	IMR 90 P11
62.5	H1	28.9	GAPDH_1	55.0	IMR 90 P11
63.0	H1	28.56	GAPDH_1	55.0	IMR 90 P11
63.5	H1	28.13	GAPDH_1	55.0	IMR 90 P11
64.0	H1	28.14	GAPDH_1	55.0	IMR 90 P11
64.5	H1	28.83	GAPDH_1	55.0	IMR 90 P11
65.0	H1	30.8	GAPDH_1	55.0	IMR 90 P11
65.5	H1	35.08	GAPDH_1	55.0	IMR 90 P11
66.0	H1	41.82	GAPDH_1	55.0	IMR 90 P11
66.5	H1	49.5	GAPDH_1	55.0	IMR 90 P11
67.0	H1	57.81	GAPDH_1	55.0	IMR 90 P11
67.5	H1	65.92	GAPDH_1	55.0	IMR 90 P11
68.0	H1	71.94	GAPDH_1	55.0	IMR 90 P11
68.5	H1	75.27	GAPDH_1	55.0	IMR 90 P11
69.0	H1	77.07	GAPDH_1	55.0	IMR 90 P11
69.5	H1	77.22	GAPDH_1	55.0	IMR 90 P11
70.0	H1	76.32	GAPDH_1	55.0	IMR 90 P11
70.5	H1	75.93	GAPDH_1	55.0	IMR 90 P11
71.0	H1	76.04	GAPDH_1	55.0	IMR 90 P11
71.5	H1	75.92	GAPDH_1	55.0	IMR 90 P11
72.0	H1	76.41	GAPDH_1	55.0	IMR 90 P11
72.5	H1	77.21	GAPDH_1	55.0	IMR 90 P11
73.0	H1	76.98	GAPDH_1	55.0	IMR 90 P11
73.5	H1	76.9	GAPDH_1	55.0	IMR 90 P11
74.0	H1	77.6	GAPDH_1	55.0	IMR 90 P11
74.5	H1	77.83	GAPDH_1	55.0	IMR 90 P11
75.0	H1	77.97	GAPDH_1	55.0	IMR 90 P11
75.5	H1	78.93	GAPDH_1	55.0	IMR 90 P11
76.0	H1	79.38	GAPDH_1	55.0	IMR 90 P11
76.5	H1	79.67	GAPDH_1	55.0	IMR 90 P11
77.0	H1	80.6	GAPDH_1	55.0	IMR 90 P11
77.5	H1	81.53	GAPDH_1	55.0	IMR 90 P11
78.0	H1	82.35	GAPDH_1	55.0	IMR 90 P11
78.5	H1	83.78	GAPDH_1	55.0	IMR 90 P11
79.0	H1	85.57	GAPDH_1	55.0	IMR 90 P11
79.5	H1	87.44	GAPDH_1	55.0	IMR 90 P11
80.0	H1	89.52	GAPDH_1	55.0	IMR 90 P11
80.5	H1	91.78	GAPDH_1	55.0	IMR 90 P11
81.0	H1	93.58	GAPDH_1	55.0	IMR 90 P11
81.5	H1	94.89	GAPDH_1	55.0	IMR 90 P11
82.0	H1	107.34	GAPDH_1	55.0	IMR 90 P11
82.5	H1	134.51	GAPDH_1	55.0	IMR 90 P11
83.0	H1	162.89	GAPDH_1	55.0	IMR 90 P11
83.5	H1	187.29	GAPDH_1	55.0	IMR 90 P11
84.0	H1	207.49	GAPDH_1	55.0	IMR 90 P11
84.5	H1	200.49	GAPDH_1	55.0	IMR 90 P11
85.0	H1	159.68	GAPDH_1	55.0	IMR 90 P11
85.5	H1	112.33	GAPDH_1	55.0	IMR 90 P11
86.0	H1	69.52	GAPDH_1	55.0	IMR 90 P11
86.5	H1	30.53	GAPDH_1	55.0	IMR 90 P11
87.0	H1	6.99	GAPDH_1	55.0	IMR 90 P11
87.5	H1	2.56	GAPDH_1	55.0	IMR 90 P11
88.0	H1	2.87	GAPDH_1	55.0	IMR 90 P11
88.5	H1	2.41	GAPDH_1	55.0	IMR 90 P11
89.0	H1	2.28	GAPDH_1	55.0	IMR 90 P11
89.5	H1	2.12	GAPDH_1	55.0	IMR 90 P11
90.0	H1	1.35	GAPDH_1	55.0	IMR 90 P11
90.5	H1	1.11	GAPDH_1	55.0	IMR 90 P11
91.0	H1	1.23	GAPDH_1	55.0	IMR 90 P11
91.5	H1	0.98	GAPDH_1	55.0	IMR 90 P11
92.0	H1	1.22	GAPDH_1	55.0	IMR 90 P11
92.5	H1	1.67	GAPDH_1	55.0	IMR 90 P11
93.0	H1	2.0	GAPDH_1	55.0	IMR 90 P11
93.5	H1	1.98	GAPDH_1	55.0	IMR 90 P11
94.0	H1	2.15	GAPDH_1	55.0	IMR 90 P11
94.5	H1	1.72	GAPDH_1	55.0	IMR 90 P11
95.0	H1	0.42	GAPDH_1	55.0	IMR 90 P11
55.0	A1	2.08	GAPDH_1	65.0	IMR 90 P8
55.5	A1	4.51	GAPDH_1	65.0	IMR 90 P8
56.0	A1	4.16	GAPDH_1	65.0	IMR 90 P8
56.5	A1	4.16	GAPDH_1	65.0	IMR 90 P8
57.0	A1	4.16	GAPDH_1	65.0	IMR 90 P8
57.5	A1	4.06	GAPDH_1	65.0	IMR 90 P8
58.0	A1	4.66	GAPDH_1	65.0	IMR 90 P8
58.5	A1	6.05	GAPDH_1	65.0	IMR 90 P8
59.0	A1	7.83	GAPDH_1	65.0	IMR 90 P8
59.5	A1	10.03	GAPDH_1	65.0	IMR 90 P8
60.0	A1	12.16	GAPDH_1	65.0	IMR 90 P8
60.5	A1	15.31	GAPDH_1	65.0	IMR 90 P8
61.0	A1	20.07	GAPDH_1	65.0	IMR 90 P8
61.5	A1	27.03	GAPDH_1	65.0	IMR 90 P8
62.0	A1	36.91	GAPDH_1	65.0	IMR 90 P8
62.5	A1	49.85	GAPDH_1	65.0	IMR 90 P8
63.0	A1	64.86	GAPDH_1	65.0	IMR 90 P8
63.5	A1	80.12	GAPDH_1	65.0	IMR 90 P8
64.0	A1	93.51	GAPDH_1	65.0	IMR 90 P8
64.5	A1	104.18	GAPDH_1	65.0	IMR 90 P8
65.0	A1	111.51	GAPDH_1	65.0	IMR 90 P8
65.5	A1	115.57	GAPDH_1	65.0	IMR 90 P8
66.0	A1	117.43	GAPDH_1	65.0	IMR 90 P8
66.5	A1	117.96	GAPDH_1	65.0	IMR 90 P8
67.0	A1	117.9	GAPDH_1	65.0	IMR 90 P8
67.5	A1	117.45	GAPDH_1	65.0	IMR 90 P8
68.0	A1	116.82	GAPDH_1	65.0	IMR 90 P8
68.5	A1	116.02	GAPDH_1	65.0	IMR 90 P8
69.0	A1	115.26	GAPDH_1	65.0	IMR 90 P8
69.5	A1	114.72	GAPDH_1	65.0	IMR 90 P8
70.0	A1	115.02	GAPDH_1	65.0	IMR 90 P8
70.5	A1	115.44	GAPDH_1	65.0	IMR 90 P8
71.0	A1	116.11	GAPDH_1	65.0	IMR 90 P8
71.5	A1	117.64	GAPDH_1	65.0	IMR 90 P8
72.0	A1	119.0	GAPDH_1	65.0	IMR 90 P8
72.5	A1	119.51	GAPDH_1	65.0	IMR 90 P8
73.0	A1	120.15	GAPDH_1	65.0	IMR 90 P8
73.5	A1	120.76	GAPDH_1	65.0	IMR 90 P8
74.0	A1	120.64	GAPDH_1	65.0	IMR 90 P8
74.5	A1	120.04	GAPDH_1	65.0	IMR 90 P8
75.0	A1	119.61	GAPDH_1	65.0	IMR 90 P8
75.5	A1	119.69	GAPDH_1	65.0	IMR 90 P8
76.0	A1	120.04	GAPDH_1	65.0	IMR 90 P8
76.5	A1	120.49	GAPDH_1	65.0	IMR 90 P8
77.0	A1	121.92	GAPDH_1	65.0	IMR 90 P8
77.5	A1	124.59	GAPDH_1	65.0	IMR 90 P8
78.0	A1	127.39	GAPDH_1	65.0	IMR 90 P8
78.5	A1	130.67	GAPDH_1	65.0	IMR 90 P8
79.0	A1	134.88	GAPDH_1	65.0	IMR 90 P8
79.5	A1	139.15	GAPDH_1	65.0	IMR 90 P8
80.0	A1	142.78	GAPDH_1	65.0	IMR 90 P8
80.5	A1	146.0	GAPDH_1	65.0	IMR 90 P8
81.0	A1	149.09	GAPDH_1	65.0	IMR 90 P8
81.5	A1	160.45	GAPDH_1	65.0	IMR 90 P8
82.0	A1	202.64	GAPDH_1	65.0	IMR 90 P8
82.5	A1	266.99	GAPDH_1	65.0	IMR 90 P8
83.0	A1	327.81	GAPDH_1	65.0	IMR 90 P8
83.5	A1	381.0	GAPDH_1	65.0	IMR 90 P8
84.0	A1	410.1	GAPDH_1	65.0	IMR 90 P8
84.5	A1	370.82	GAPDH_1	65.0	IMR 90 P8
85.0	A1	279.93	GAPDH_1	65.0	IMR 90 P8
85.5	A1	189.22	GAPDH_1	65.0	IMR 90 P8
86.0	A1	105.67	GAPDH_1	65.0	IMR 90 P8
86.5	A1	37.05	GAPDH_1	65.0	IMR 90 P8
87.0	A1	5.53	GAPDH_1	65.0	IMR 90 P8
87.5	A1	3.04	GAPDH_1	65.0	IMR 90 P8
88.0	A1	3.55	GAPDH_1	65.0	IMR 90 P8
88.5	A1	4.15	GAPDH_1	65.0	IMR 90 P8
89.0	A1	4.33	GAPDH_1	65.0	IMR 90 P8
89.5	A1	3.98	GAPDH_1	65.0	IMR 90 P8
90.0	A1	3.7	GAPDH_1	65.0	IMR 90 P8
90.5	A1	3.37	GAPDH_1	65.0	IMR 90 P8
91.0	A1	2.56	GAPDH_1	65.0	IMR 90 P8
91.5	A1	2.22	GAPDH_1	65.0	IMR 90 P8
92.0	A1	2.01	GAPDH_1	65.0	IMR 90 P8
92.5	A1	1.59	GAPDH_1	65.0	IMR 90 P8
93.0	A1	1.6	GAPDH_1	65.0	IMR 90 P8
93.5	A1	1.29	GAPDH_1	65.0	IMR 90 P8
94.0	A1	1.13	GAPDH_1	65.0	IMR 90 P8
94.5	A1	0.44	GAPDH_1	65.0	IMR 90 P8
95.0	A1	-0.22	GAPDH_1	65.0	IMR 90 P8
55.0	B1	9.31	GAPDH_1	64.5	IMR 90 P8
55.5	B1	20.18	GAPDH_1	64.5	IMR 90 P8
56.0	B1	18.62	GAPDH_1	64.5	IMR 90 P8
56.5	B1	18.62	GAPDH_1	64.5	IMR 90 P8
57.0	B1	18.62	GAPDH_1	64.5	IMR 90 P8
57.5	B1	18.41	GAPDH_1	64.5	IMR 90 P8
58.0	B1	19.7	GAPDH_1	64.5	IMR 90 P8
58.5	B1	22.62	GAPDH_1	64.5	IMR 90 P8
59.0	B1	24.71	GAPDH_1	64.5	IMR 90 P8
59.5	B1	25.96	GAPDH_1	64.5	IMR 90 P8
60.0	B1	27.91	GAPDH_1	64.5	IMR 90 P8
60.5	B1	29.91	GAPDH_1	64.5	IMR 90 P8
61.0	B1	30.47	GAPDH_1	64.5	IMR 90 P8
61.5	B1	31.2	GAPDH_1	64.5	IMR 90 P8
62.0	B1	31.6	GAPDH_1	64.5	IMR 90 P8
62.5	B1	31.32	GAPDH_1	64.5	IMR 90 P8
63.0	B1	32.65	GAPDH_1	64.5	IMR 90 P8
63.5	B1	36.3	GAPDH_1	64.5	IMR 90 P8
64.0	B1	41.98	GAPDH_1	64.5	IMR 90 P8
64.5	B1	50.91	GAPDH_1	64.5	IMR 90 P8
65.0	B1	63.14	GAPDH_1	64.5	IMR 90 P8
65.5	B1	76.76	GAPDH_1	64.5	IMR 90 P8
66.0	B1	89.97	GAPDH_1	64.5	IMR 90 P8
66.5	B1	101.21	GAPDH_1	64.5	IMR 90 P8
67.0	B1	109.9	GAPDH_1	64.5	IMR 90 P8
67.5	B1	115.05	GAPDH_1	64.5	IMR 90 P8
68.0	B1	116.76	GAPDH_1	64.5	IMR 90 P8
68.5	B1	116.73	GAPDH_1	64.5	IMR 90 P8
69.0	B1	116.5	GAPDH_1	64.5	IMR 90 P8
69.5	B1	116.24	GAPDH_1	64.5	IMR 90 P8
70.0	B1	116.39	GAPDH_1	64.5	IMR 90 P8
70.5	B1	117.26	GAPDH_1	64.5	IMR 90 P8
71.0	B1	118.61	GAPDH_1	64.5	IMR 90 P8
71.5	B1	120.2	GAPDH_1	64.5	IMR 90 P8
72.0	B1	121.42	GAPDH_1	64.5	IMR 90 P8
72.5	B1	121.99	GAPDH_1	64.5	IMR 90 P8
73.0	B1	122.08	GAPDH_1	64.5	IMR 90 P8
73.5	B1	121.85	GAPDH_1	64.5	IMR 90 P8
74.0	B1	121.27	GAPDH_1	64.5	IMR 90 P8
74.5	B1	120.61	GAPDH_1	64.5	IMR 90 P8
75.0	B1	120.42	GAPDH_1	64.5	IMR 90 P8
75.5	B1	120.91	GAPDH_1	64.5	IMR 90 P8
76.0	B1	121.53	GAPDH_1	64.5	IMR 90 P8
76.5	B1	122.24	GAPDH_1	64.5	IMR 90 P8
77.0	B1	123.68	GAPDH_1	64.5	IMR 90 P8
77.5	B1	125.9	GAPDH_1	64.5	IMR 90 P8
78.0	B1	128.46	GAPDH_1	64.5	IMR 90 P8
78.5	B1	131.8	GAPDH_1	64.5	IMR 90 P8
79.0	B1	136.0	GAPDH_1	64.5	IMR 90 P8
79.5	B1	140.15	GAPDH_1	64.5	IMR 90 P8
80.0	B1	143.8	GAPDH_1	64.5	IMR 90 P8
80.5	B1	146.99	GAPDH_1	64.5	IMR 90 P8
81.0	B1	150.64	GAPDH_1	64.5	IMR 90 P8
81.5	B1	163.0	GAPDH_1	64.5	IMR 90 P8
82.0	B1	206.16	GAPDH_1	64.5	IMR 90 P8
82.5	B1	272.84	GAPDH_1	64.5	IMR 90 P8
83.0	B1	336.48	GAPDH_1	64.5	IMR 90 P8
83.5	B1	390.93	GAPDH_1	64.5	IMR 90 P8
84.0	B1	419.89	GAPDH_1	64.5	IMR 90 P8
84.5	B1	379.97	GAPDH_1	64.5	IMR 90 P8
85.0	B1	286.69	GAPDH_1	64.5	IMR 90 P8
85.5	B1	193.12	GAPDH_1	64.5	IMR 90 P8
86.0	B1	108.17	GAPDH_1	64.5	IMR 90 P8
86.5	B1	38.79	GAPDH_1	64.5	IMR 90 P8
87.0	B1	6.16	GAPDH_1	64.5	IMR 90 P8
87.5	B1	3.48	GAPDH_1	64.5	IMR 90 P8
88.0	B1	4.2	GAPDH_1	64.5	IMR 90 P8
88.5	B1	3.35	GAPDH_1	64.5	IMR 90 P8
89.0	B1	2.75	GAPDH_1	64.5	IMR 90 P8
89.5	B1	3.06	GAPDH_1	64.5	IMR 90 P8
90.0	B1	2.21	GAPDH_1	64.5	IMR 90 P8
90.5	B1	0.99	GAPDH_1	64.5	IMR 90 P8
91.0	B1	1.34	GAPDH_1	64.5	IMR 90 P8
91.5	B1	1.64	GAPDH_1	64.5	IMR 90 P8
92.0	B1	1.52	GAPDH_1	64.5	IMR 90 P8
92.5	B1	2.31	GAPDH_1	64.5	IMR 90 P8
93.0	B1	3.01	GAPDH_1	64.5	IMR 90 P8
93.5	B1	3.07	GAPDH_1	64.5	IMR 90 P8
94.0	B1	3.17	GAPDH_1	64.5	IMR 90 P8
94.5	B1	3.9	GAPDH_1	64.5	IMR 90 P8
95.0	B1	2.0	GAPDH_1	64.5	IMR 90 P8
55.0	C1	10.47	GAPDH_1	63.3	IMR 90 P8
55.5	C1	22.69	GAPDH_1	63.3	IMR 90 P8
56.0	C1	20.94	GAPDH_1	63.3	IMR 90 P8
56.5	C1	20.94	GAPDH_1	63.3	IMR 90 P8
57.0	C1	20.94	GAPDH_1	63.3	IMR 90 P8
57.5	C1	20.71	GAPDH_1	63.3	IMR 90 P8
58.0	C1	22.14	GAPDH_1	63.3	IMR 90 P8
58.5	C1	25.01	GAPDH_1	63.3	IMR 90 P8
59.0	C1	27.39	GAPDH_1	63.3	IMR 90 P8
59.5	C1	29.99	GAPDH_1	63.3	IMR 90 P8
60.0	C1	32.62	GAPDH_1	63.3	IMR 90 P8
60.5	C1	35.05	GAPDH_1	63.3	IMR 90 P8
61.0	C1	37.04	GAPDH_1	63.3	IMR 90 P8
61.5	C1	38.46	GAPDH_1	63.3	IMR 90 P8
62.0	C1	39.43	GAPDH_1	63.3	IMR 90 P8
62.5	C1	39.98	GAPDH_1	63.3	IMR 90 P8
63.0	C1	40.58	GAPDH_1	63.3	IMR 90 P8
63.5	C1	42.23	GAPDH_1	63.3	IMR 90 P8
64.0	C1	45.78	GAPDH_1	63.3	IMR 90 P8
64.5	C1	51.47	GAPDH_1	63.3	IMR 90 P8
65.0	C1	59.9	GAPDH_1	63.3	IMR 90 P8
65.5	C1	70.97	GAPDH_1	63.3	IMR 90 P8
66.0	C1	82.71	GAPDH_1	63.3	IMR 90 P8
66.5	C1	93.41	GAPDH_1	63.3	IMR 90 P8
67.0	C1	102.27	GAPDH_1	63.3	IMR 90 P8
67.5	C1	108.75	GAPDH_1	63.3	IMR 90 P8
68.0	C1	112.41	GAPDH_1	63.3	IMR 90 P8
68.5	C1	114.58	GAPDH_1	63.3	IMR 90 P8
69.0	C1	116.2	GAPDH_1	63.3	IMR 90 P8
69.5	C1	117.01	GAPDH_1	63.3	IMR 90 P8
70.0	C1	117.63	GAPDH_1	63.3	IMR 90 P8
70.5	C1	118.25	GAPDH_1	63.3	IMR 90 P8
71.0	C1	118.03	GAPDH_1	63.3	IMR 90 P8
71.5	C1	117.81	GAPDH_1	63.3	IMR 90 P8
72.0	C1	118.3	GAPDH_1	63.3	IMR 90 P8
72.5	C1	118.55	GAPDH_1	63.3	IMR 90 P8
73.0	C1	118.57	GAPDH_1	63.3	IMR 90 P8
73.5	C1	119.32	GAPDH_1	63.3	IMR 90 P8
74.0	C1	119.78	GAPDH_1	63.3	IMR 90 P8
74.5	C1	119.7	GAPDH_1	63.3	IMR 90 P8
75.0	C1	119.77	GAPDH_1	63.3	IMR 90 P8
75.5	C1	120.04	GAPDH_1	63.3	IMR 90 P8
76.0	C1	120.25	GAPDH_1	63.3	IMR 90 P8
76.5	C1	120.39	GAPDH_1	63.3	IMR 90 P8
77.0	C1	120.98	GAPDH_1	63.3	IMR 90 P8
77.5	C1	122.35	GAPDH_1	63.3	IMR 90 P8
78.0	C1	124.89	GAPDH_1	63.3	IMR 90 P8
78.5	C1	128.36	GAPDH_1	63.3	IMR 90 P8
79.0	C1	132.96	GAPDH_1	63.3	IMR 90 P8
79.5	C1	138.04	GAPDH_1	63.3	IMR 90 P8
80.0	C1	142.65	GAPDH_1	63.3	IMR 90 P8
80.5	C1	146.1	GAPDH_1	63.3	IMR 90 P8
81.0	C1	148.98	GAPDH_1	63.3	IMR 90 P8
81.5	C1	159.34	GAPDH_1	63.3	IMR 90 P8
82.0	C1	200.27	GAPDH_1	63.3	IMR 90 P8
82.5	C1	266.18	GAPDH_1	63.3	IMR 90 P8
83.0	C1	330.26	GAPDH_1	63.3	IMR 90 P8
83.5	C1	386.63	GAPDH_1	63.3	IMR 90 P8
84.0	C1	419.91	GAPDH_1	63.3	IMR 90 P8
84.5	C1	384.26	GAPDH_1	63.3	IMR 90 P8
85.0	C1	292.38	GAPDH_1	63.3	IMR 90 P8
85.5	C1	198.39	GAPDH_1	63.3	IMR 90 P8
86.0	C1	112.0	GAPDH_1	63.3	IMR 90 P8
86.5	C1	40.11	GAPDH_1	63.3	IMR 90 P8
87.0	C1	5.77	GAPDH_1	63.3	IMR 90 P8
87.5	C1	2.02	GAPDH_1	63.3	IMR 90 P8
88.0	C1	2.43	GAPDH_1	63.3	IMR 90 P8
88.5	C1	2.66	GAPDH_1	63.3	IMR 90 P8
89.0	C1	2.74	GAPDH_1	63.3	IMR 90 P8
89.5	C1	2.73	GAPDH_1	63.3	IMR 90 P8
90.0	C1	3.16	GAPDH_1	63.3	IMR 90 P8
90.5	C1	3.12	GAPDH_1	63.3	IMR 90 P8
91.0	C1	2.58	GAPDH_1	63.3	IMR 90 P8
91.5	C1	2.55	GAPDH_1	63.3	IMR 90 P8
92.0	C1	2.61	GAPDH_1	63.3	IMR 90 P8
92.5	C1	2.39	GAPDH_1	63.3	IMR 90 P8
93.0	C1	2.18	GAPDH_1	63.3	IMR 90 P8
93.5	C1	1.85	GAPDH_1	63.3	IMR 90 P8
94.0	C1	1.53	GAPDH_1	63.3	IMR 90 P8
94.5	C1	0.52	GAPDH_1	63.3	IMR 90 P8
95.0	C1	-0.25	GAPDH_1	63.3	IMR 90 P8
55.0	D1	4.13	GAPDH_1	61.4	IMR 90 P8
55.5	D1	8.96	GAPDH_1	61.4	IMR 90 P8
56.0	D1	8.27	GAPDH_1	61.4	IMR 90 P8
56.5	D1	8.27	GAPDH_1	61.4	IMR 90 P8
57.0	D1	8.27	GAPDH_1	61.4	IMR 90 P8
57.5	D1	7.96	GAPDH_1	61.4	IMR 90 P8
58.0	D1	9.84	GAPDH_1	61.4	IMR 90 P8
58.5	D1	13.4	GAPDH_1	61.4	IMR 90 P8
59.0	D1	16.62	GAPDH_1	61.4	IMR 90 P8
59.5	D1	20.43	GAPDH_1	61.4	IMR 90 P8
60.0	D1	23.93	GAPDH_1	61.4	IMR 90 P8
60.5	D1	27.28	GAPDH_1	61.4	IMR 90 P8
61.0	D1	30.79	GAPDH_1	61.4	IMR 90 P8
61.5	D1	34.15	GAPDH_1	61.4	IMR 90 P8
62.0	D1	36.37	GAPDH_1	61.4	IMR 90 P8
62.5	D1	38.31	GAPDH_1	61.4	IMR 90 P8
63.0	D1	40.46	GAPDH_1	61.4	IMR 90 P8
63.5	D1	42.03	GAPDH_1	61.4	IMR 90 P8
64.0	D1	44.43	GAPDH_1	61.4	IMR 90 P8
64.5	D1	49.06	GAPDH_1	61.4	IMR 90 P8
65.0	D1	55.73	GAPDH_1	61.4	IMR 90 P8
65.5	D1	64.81	GAPDH_1	61.4	IMR 90 P8
66.0	D1	76.12	GAPDH_1	61.4	IMR 90 P8
66.5	D1	86.9	GAPDH_1	61.4	IMR 90 P8
67.0	D1	96.46	GAPDH_1	61.4	IMR 90 P8
67.5	D1	104.63	GAPDH_1	61.4	IMR 90 P8
68.0	D1	109.31	GAPDH_1	61.4	IMR 90 P8
68.5	D1	110.89	GAPDH_1	61.4	IMR 90 P8
69.0	D1	112.31	GAPDH_1	61.4	IMR 90 P8
69.5	D1	113.11	GAPDH_1	61.4	IMR 90 P8
70.0	D1	112.55	GAPDH_1	61.4	IMR 90 P8
70.5	D1	113.19	GAPDH_1	61.4	IMR 90 P8
71.0	D1	114.79	GAPDH_1	61.4	IMR 90 P8
71.5	D1	115.04	GAPDH_1	61.4	IMR 90 P8
72.0	D1	115.46	GAPDH_1	61.4	IMR 90 P8
72.5	D1	116.94	GAPDH_1	61.4	IMR 90 P8
73.0	D1	117.43	GAPDH_1	61.4	IMR 90 P8
73.5	D1	117.65	GAPDH_1	61.4	IMR 90 P8
74.0	D1	118.54	GAPDH_1	61.4	IMR 90 P8
74.5	D1	118.58	GAPDH_1	61.4	IMR 90 P8
75.0	D1	118.37	GAPDH_1	61.4	IMR 90 P8
75.5	D1	118.65	GAPDH_1	61.4	IMR 90 P8
76.0	D1	118.69	GAPDH_1	61.4	IMR 90 P8
76.5	D1	119.16	GAPDH_1	61.4	IMR 90 P8
77.0	D1	120.49	GAPDH_1	61.4	IMR 90 P8
77.5	D1	121.86	GAPDH_1	61.4	IMR 90 P8
78.0	D1	124.01	GAPDH_1	61.4	IMR 90 P8
78.5	D1	127.23	GAPDH_1	61.4	IMR 90 P8
79.0	D1	130.96	GAPDH_1	61.4	IMR 90 P8
79.5	D1	135.03	GAPDH_1	61.4	IMR 90 P8
80.0	D1	139.0	GAPDH_1	61.4	IMR 90 P8
80.5	D1	141.97	GAPDH_1	61.4	IMR 90 P8
81.0	D1	144.55	GAPDH_1	61.4	IMR 90 P8
81.5	D1	150.76	GAPDH_1	61.4	IMR 90 P8
82.0	D1	182.65	GAPDH_1	61.4	IMR 90 P8
82.5	D1	243.44	GAPDH_1	61.4	IMR 90 P8
83.0	D1	307.26	GAPDH_1	61.4	IMR 90 P8
83.5	D1	363.58	GAPDH_1	61.4	IMR 90 P8
84.0	D1	404.86	GAPDH_1	61.4	IMR 90 P8
84.5	D1	387.68	GAPDH_1	61.4	IMR 90 P8
85.0	D1	306.7	GAPDH_1	61.4	IMR 90 P8
85.5	D1	213.87	GAPDH_1	61.4	IMR 90 P8
86.0	D1	128.81	GAPDH_1	61.4	IMR 90 P8
86.5	D1	53.92	GAPDH_1	61.4	IMR 90 P8
87.0	D1	10.48	GAPDH_1	61.4	IMR 90 P8
87.5	D1	1.72	GAPDH_1	61.4	IMR 90 P8
88.0	D1	2.25	GAPDH_1	61.4	IMR 90 P8
88.5	D1	2.03	GAPDH_1	61.4	IMR 90 P8
89.0	D1	2.06	GAPDH_1	61.4	IMR 90 P8
89.5	D1	2.7	GAPDH_1	61.4	IMR 90 P8
90.0	D1	2.99	GAPDH_1	61.4	IMR 90 P8
90.5	D1	2.6	GAPDH_1	61.4	IMR 90 P8
91.0	D1	2.6	GAPDH_1	61.4	IMR 90 P8
91.5	D1	2.83	GAPDH_1	61.4	IMR 90 P8
92.0	D1	3.08	GAPDH_1	61.4	IMR 90 P8
92.5	D1	3.77	GAPDH_1	61.4	IMR 90 P8
93.0	D1	4.54	GAPDH_1	61.4	IMR 90 P8
93.5	D1	4.42	GAPDH_1	61.4	IMR 90 P8
94.0	D1	4.41	GAPDH_1	61.4	IMR 90 P8
94.5	D1	3.71	GAPDH_1	61.4	IMR 90 P8
95.0	D1	1.08	GAPDH_1	61.4	IMR 90 P8
55.0	E1	-0.82	GAPDH_1	59.0	IMR 90 P8
55.5	E1	-1.77	GAPDH_1	59.0	IMR 90 P8
56.0	E1	-1.64	GAPDH_1	59.0	IMR 90 P8
56.5	E1	-1.64	GAPDH_1	59.0	IMR 90 P8
57.0	E1	-1.64	GAPDH_1	59.0	IMR 90 P8
57.5	E1	-2.12	GAPDH_1	59.0	IMR 90 P8
58.0	E1	0.77	GAPDH_1	59.0	IMR 90 P8
58.5	E1	6.98	GAPDH_1	59.0	IMR 90 P8
59.0	E1	12.66	GAPDH_1	59.0	IMR 90 P8
59.5	E1	18.02	GAPDH_1	59.0	IMR 90 P8
60.0	E1	23.36	GAPDH_1	59.0	IMR 90 P8
60.5	E1	28.17	GAPDH_1	59.0	IMR 90 P8
61.0	E1	32.35	GAPDH_1	59.0	IMR 90 P8
61.5	E1	35.5	GAPDH_1	59.0	IMR 90 P8
62.0	E1	37.91	GAPDH_1	59.0	IMR 90 P8
62.5	E1	39.48	GAPDH_1	59.0	IMR 90 P8
63.0	E1	40.69	GAPDH_1	59.0	IMR 90 P8
63.5	E1	42.77	GAPDH_1	59.0	IMR 90 P8
64.0	E1	47.26	GAPDH_1	59.0	IMR 90 P8
64.5	E1	54.68	GAPDH_1	59.0	IMR 90 P8
65.0	E1	63.44	GAPDH_1	59.0	IMR 90 P8
65.5	E1	73.91	GAPDH_1	59.0	IMR 90 P8
66.0	E1	84.88	GAPDH_1	59.0	IMR 90 P8
66.5	E1	93.57	GAPDH_1	59.0	IMR 90 P8
67.0	E1	99.02	GAPDH_1	59.0	IMR 90 P8
67.5	E1	102.85	GAPDH_1	59.0	IMR 90 P8
68.0	E1	104.33	GAPDH_1	59.0	IMR 90 P8
68.5	E1	104.44	GAPDH_1	59.0	IMR 90 P8
69.0	E1	105.09	GAPDH_1	59.0	IMR 90 P8
69.5	E1	106.11	GAPDH_1	59.0	IMR 90 P8
70.0	E1	107.14	GAPDH_1	59.0	IMR 90 P8
70.5	E1	108.54	GAPDH_1	59.0	IMR 90 P8
71.0	E1	109.55	GAPDH_1	59.0	IMR 90 P8
71.5	E1	109.43	GAPDH_1	59.0	IMR 90 P8
72.0	E1	109.08	GAPDH_1	59.0	IMR 90 P8
72.5	E1	108.83	GAPDH_1	59.0	IMR 90 P8
73.0	E1	108.53	GAPDH_1	59.0	IMR 90 P8
73.5	E1	107.72	GAPDH_1	59.0	IMR 90 P8
74.0	E1	107.56	GAPDH_1	59.0	IMR 90 P8
74.5	E1	107.74	GAPDH_1	59.0	IMR 90 P8
75.0	E1	106.98	GAPDH_1	59.0	IMR 90 P8
75.5	E1	106.15	GAPDH_1	59.0	IMR 90 P8
76.0	E1	106.42	GAPDH_1	59.0	IMR 90 P8
76.5	E1	106.38	GAPDH_1	59.0	IMR 90 P8
77.0	E1	106.56	GAPDH_1	59.0	IMR 90 P8
77.5	E1	108.77	GAPDH_1	59.0	IMR 90 P8
78.0	E1	111.74	GAPDH_1	59.0	IMR 90 P8
78.5	E1	115.05	GAPDH_1	59.0	IMR 90 P8
79.0	E1	119.63	GAPDH_1	59.0	IMR 90 P8
79.5	E1	123.87	GAPDH_1	59.0	IMR 90 P8
80.0	E1	126.67	GAPDH_1	59.0	IMR 90 P8
80.5	E1	128.95	GAPDH_1	59.0	IMR 90 P8
81.0	E1	130.76	GAPDH_1	59.0	IMR 90 P8
81.5	E1	138.93	GAPDH_1	59.0	IMR 90 P8
82.0	E1	172.43	GAPDH_1	59.0	IMR 90 P8
82.5	E1	222.95	GAPDH_1	59.0	IMR 90 P8
83.0	E1	268.39	GAPDH_1	59.0	IMR 90 P8
83.5	E1	307.59	GAPDH_1	59.0	IMR 90 P8
84.0	E1	326.91	GAPDH_1	59.0	IMR 90 P8
84.5	E1	290.2	GAPDH_1	59.0	IMR 90 P8
85.0	E1	214.81	GAPDH_1	59.0	IMR 90 P8
85.5	E1	143.88	GAPDH_1	59.0	IMR 90 P8
86.0	E1	79.07	GAPDH_1	59.0	IMR 90 P8
86.5	E1	26.16	GAPDH_1	59.0	IMR 90 P8
87.0	E1	3.69	GAPDH_1	59.0	IMR 90 P8
87.5	E1	2.98	GAPDH_1	59.0	IMR 90 P8
88.0	E1	2.74	GAPDH_1	59.0	IMR 90 P8
88.5	E1	2.12	GAPDH_1	59.0	IMR 90 P8
89.0	E1	1.85	GAPDH_1	59.0	IMR 90 P8
89.5	E1	2.04	GAPDH_1	59.0	IMR 90 P8
90.0	E1	2.19	GAPDH_1	59.0	IMR 90 P8
90.5	E1	2.09	GAPDH_1	59.0	IMR 90 P8
91.0	E1	2.27	GAPDH_1	59.0	IMR 90 P8
91.5	E1	2.39	GAPDH_1	59.0	IMR 90 P8
92.0	E1	2.11	GAPDH_1	59.0	IMR 90 P8
92.5	E1	2.09	GAPDH_1	59.0	IMR 90 P8
93.0	E1	1.99	GAPDH_1	59.0	IMR 90 P8
93.5	E1	2.31	GAPDH_1	59.0	IMR 90 P8
94.0	E1	2.63	GAPDH_1	59.0	IMR 90 P8
94.5	E1	4.23	GAPDH_1	59.0	IMR 90 P8
95.0	E1	2.69	GAPDH_1	59.0	IMR 90 P8
55.0	F1	-9.54	GAPDH_1	57.0	IMR 90 P8
55.5	F1	-20.67	GAPDH_1	57.0	IMR 90 P8
56.0	F1	-19.08	GAPDH_1	57.0	IMR 90 P8
56.5	F1	-19.08	GAPDH_1	57.0	IMR 90 P8
57.0	F1	-19.08	GAPDH_1	57.0	IMR 90 P8
57.5	F1	-19.91	GAPDH_1	57.0	IMR 90 P8
58.0	F1	-14.8	GAPDH_1	57.0	IMR 90 P8
58.5	F1	-4.72	GAPDH_1	57.0	IMR 90 P8
59.0	F1	3.26	GAPDH_1	57.0	IMR 90 P8
59.5	F1	10.8	GAPDH_1	57.0	IMR 90 P8
60.0	F1	17.75	GAPDH_1	57.0	IMR 90 P8
60.5	F1	23.66	GAPDH_1	57.0	IMR 90 P8
61.0	F1	27.93	GAPDH_1	57.0	IMR 90 P8
61.5	F1	31.66	GAPDH_1	57.0	IMR 90 P8
62.0	F1	35.33	GAPDH_1	57.0	IMR 90 P8
62.5	F1	37.36	GAPDH_1	57.0	IMR 90 P8
63.0	F1	37.78	GAPDH_1	57.0	IMR 90 P8
63.5	F1	38.61	GAPDH_1	57.0	IMR 90 P8
64.0	F1	39.96	GAPDH_1	57.0	IMR 90 P8
64.5	F1	41.86	GAPDH_1	57.0	IMR 90 P8
65.0	F1	46.55	GAPDH_1	57.0	IMR 90 P8
65.5	F1	54.62	GAPDH_1	57.0	IMR 90 P8
66.0	F1	64.85	GAPDH_1	57.0	IMR 90 P8
66.5	F1	75.64	GAPDH_1	57.0	IMR 90 P8
67.0	F1	85.6	GAPDH_1	57.0	IMR 90 P8
67.5	F1	93.54	GAPDH_1	57.0	IMR 90 P8
68.0	F1	98.69	GAPDH_1	57.0	IMR 90 P8
68.5	F1	101.36	GAPDH_1	57.0	IMR 90 P8
69.0	F1	102.88	GAPDH_1	57.0	IMR 90 P8
69.5	F1	103.51	GAPDH_1	57.0	IMR 90 P8
70.0	F1	103.78	GAPDH_1	57.0	IMR 90 P8
70.5	F1	104.21	GAPDH_1	57.0	IMR 90 P8
71.0	F1	104.3	GAPDH_1	57.0	IMR 90 P8
71.5	F1	104.31	GAPDH_1	57.0	IMR 90 P8
72.0	F1	104.85	GAPDH_1	57.0	IMR 90 P8
72.5	F1	104.99	GAPDH_1	57.0	IMR 90 P8
73.0	F1	105.05	GAPDH_1	57.0	IMR 90 P8
73.5	F1	105.78	GAPDH_1	57.0	IMR 90 P8
74.0	F1	106.13	GAPDH_1	57.0	IMR 90 P8
74.5	F1	106.21	GAPDH_1	57.0	IMR 90 P8
75.0	F1	106.57	GAPDH_1	57.0	IMR 90 P8
75.5	F1	107.09	GAPDH_1	57.0	IMR 90 P8
76.0	F1	107.13	GAPDH_1	57.0	IMR 90 P8
76.5	F1	107.2	GAPDH_1	57.0	IMR 90 P8
77.0	F1	107.81	GAPDH_1	57.0	IMR 90 P8
77.5	F1	109.17	GAPDH_1	57.0	IMR 90 P8
78.0	F1	111.26	GAPDH_1	57.0	IMR 90 P8
78.5	F1	114.62	GAPDH_1	57.0	IMR 90 P8
79.0	F1	119.02	GAPDH_1	57.0	IMR 90 P8
79.5	F1	123.39	GAPDH_1	57.0	IMR 90 P8
80.0	F1	127.3	GAPDH_1	57.0	IMR 90 P8
80.5	F1	130.07	GAPDH_1	57.0	IMR 90 P8
81.0	F1	131.64	GAPDH_1	57.0	IMR 90 P8
81.5	F1	135.26	GAPDH_1	57.0	IMR 90 P8
82.0	F1	159.1	GAPDH_1	57.0	IMR 90 P8
82.5	F1	203.91	GAPDH_1	57.0	IMR 90 P8
83.0	F1	248.96	GAPDH_1	57.0	IMR 90 P8
83.5	F1	288.27	GAPDH_1	57.0	IMR 90 P8
84.0	F1	316.57	GAPDH_1	57.0	IMR 90 P8
84.5	F1	297.65	GAPDH_1	57.0	IMR 90 P8
85.0	F1	231.01	GAPDH_1	57.0	IMR 90 P8
85.5	F1	159.34	GAPDH_1	57.0	IMR 90 P8
86.0	F1	93.86	GAPDH_1	57.0	IMR 90 P8
86.5	F1	36.24	GAPDH_1	57.0	IMR 90 P8
87.0	F1	5.32	GAPDH_1	57.0	IMR 90 P8
87.5	F1	1.16	GAPDH_1	57.0	IMR 90 P8
88.0	F1	1.98	GAPDH_1	57.0	IMR 90 P8
88.5	F1	2.24	GAPDH_1	57.0	IMR 90 P8
89.0	F1	2.7	GAPDH_1	57.0	IMR 90 P8
89.5	F1	2.92	GAPDH_1	57.0	IMR 90 P8
90.0	F1	2.44	GAPDH_1	57.0	IMR 90 P8
90.5	F1	1.93	GAPDH_1	57.0	IMR 90 P8
91.0	F1	2.11	GAPDH_1	57.0	IMR 90 P8
91.5	F1	2.08	GAPDH_1	57.0	IMR 90 P8
92.0	F1	1.85	GAPDH_1	57.0	IMR 90 P8
92.5	F1	2.06	GAPDH_1	57.0	IMR 90 P8
93.0	F1	2.37	GAPDH_1	57.0	IMR 90 P8
93.5	F1	1.52	GAPDH_1	57.0	IMR 90 P8
94.0	F1	1.15	GAPDH_1	57.0	IMR 90 P8
94.5	F1	-0.19	GAPDH_1	57.0	IMR 90 P8
95.0	F1	-0.96	GAPDH_1	57.0	IMR 90 P8
55.0	G1	-13.85	GAPDH_1	55.7	IMR 90 P8
55.5	G1	-30.01	GAPDH_1	55.7	IMR 90 P8
56.0	G1	-27.7	GAPDH_1	55.7	IMR 90 P8
56.5	G1	-27.7	GAPDH_1	55.7	IMR 90 P8
57.0	G1	-27.7	GAPDH_1	55.7	IMR 90 P8
57.5	G1	-28.58	GAPDH_1	55.7	IMR 90 P8
58.0	G1	-23.18	GAPDH_1	55.7	IMR 90 P8
58.5	G1	-12.33	GAPDH_1	55.7	IMR 90 P8
59.0	G1	-3.75	GAPDH_1	55.7	IMR 90 P8
59.5	G1	3.98	GAPDH_1	55.7	IMR 90 P8
60.0	G1	9.69	GAPDH_1	55.7	IMR 90 P8
60.5	G1	13.83	GAPDH_1	55.7	IMR 90 P8
61.0	G1	16.99	GAPDH_1	55.7	IMR 90 P8
61.5	G1	19.11	GAPDH_1	55.7	IMR 90 P8
62.0	G1	21.67	GAPDH_1	55.7	IMR 90 P8
62.5	G1	24.8	GAPDH_1	55.7	IMR 90 P8
63.0	G1	28.73	GAPDH_1	55.7	IMR 90 P8
63.5	G1	34.35	GAPDH_1	55.7	IMR 90 P8
64.0	G1	41.56	GAPDH_1	55.7	IMR 90 P8
64.5	G1	49.98	GAPDH_1	55.7	IMR 90 P8
65.0	G1	59.71	GAPDH_1	55.7	IMR 90 P8
65.5	G1	69.18	GAPDH_1	55.7	IMR 90 P8
66.0	G1	77.5	GAPDH_1	55.7	IMR 90 P8
66.5	G1	84.34	GAPDH_1	55.7	IMR 90 P8
67.0	G1	88.47	GAPDH_1	55.7	IMR 90 P8
67.5	G1	90.4	GAPDH_1	55.7	IMR 90 P8
68.0	G1	91.36	GAPDH_1	55.7	IMR 90 P8
68.5	G1	91.55	GAPDH_1	55.7	IMR 90 P8
69.0	G1	91.55	GAPDH_1	55.7	IMR 90 P8
69.5	G1	91.79	GAPDH_1	55.7	IMR 90 P8
70.0	G1	91.71	GAPDH_1	55.7	IMR 90 P8
70.5	G1	91.43	GAPDH_1	55.7	IMR 90 P8
71.0	G1	90.96	GAPDH_1	55.7	IMR 90 P8
71.5	G1	90.06	GAPDH_1	55.7	IMR 90 P8
72.0	G1	89.52	GAPDH_1	55.7	IMR 90 P8
72.5	G1	89.65	GAPDH_1	55.7	IMR 90 P8
73.0	G1	89.87	GAPDH_1	55.7	IMR 90 P8
73.5	G1	90.2	GAPDH_1	55.7	IMR 90 P8
74.0	G1	90.45	GAPDH_1	55.7	IMR 90 P8
74.5	G1	90.59	GAPDH_1	55.7	IMR 90 P8
75.0	G1	90.85	GAPDH_1	55.7	IMR 90 P8
75.5	G1	91.23	GAPDH_1	55.7	IMR 90 P8
76.0	G1	91.37	GAPDH_1	55.7	IMR 90 P8
76.5	G1	92.3	GAPDH_1	55.7	IMR 90 P8
77.0	G1	93.47	GAPDH_1	55.7	IMR 90 P8
77.5	G1	94.52	GAPDH_1	55.7	IMR 90 P8
78.0	G1	96.38	GAPDH_1	55.7	IMR 90 P8
78.5	G1	99.38	GAPDH_1	55.7	IMR 90 P8
79.0	G1	102.78	GAPDH_1	55.7	IMR 90 P8
79.5	G1	106.31	GAPDH_1	55.7	IMR 90 P8
80.0	G1	109.72	GAPDH_1	55.7	IMR 90 P8
80.5	G1	112.42	GAPDH_1	55.7	IMR 90 P8
81.0	G1	114.06	GAPDH_1	55.7	IMR 90 P8
81.5	G1	116.6	GAPDH_1	55.7	IMR 90 P8
82.0	G1	136.57	GAPDH_1	55.7	IMR 90 P8
82.5	G1	174.24	GAPDH_1	55.7	IMR 90 P8
83.0	G1	210.8	GAPDH_1	55.7	IMR 90 P8
83.5	G1	242.74	GAPDH_1	55.7	IMR 90 P8
84.0	G1	266.72	GAPDH_1	55.7	IMR 90 P8
84.5	G1	250.45	GAPDH_1	55.7	IMR 90 P8
85.0	G1	193.96	GAPDH_1	55.7	IMR 90 P8
85.5	G1	134.58	GAPDH_1	55.7	IMR 90 P8
86.0	G1	80.61	GAPDH_1	55.7	IMR 90 P8
86.5	G1	32.32	GAPDH_1	55.7	IMR 90 P8
87.0	G1	6.38	GAPDH_1	55.7	IMR 90 P8
87.5	G1	2.69	GAPDH_1	55.7	IMR 90 P8
88.0	G1	2.69	GAPDH_1	55.7	IMR 90 P8
88.5	G1	2.17	GAPDH_1	55.7	IMR 90 P8
89.0	G1	2.05	GAPDH_1	55.7	IMR 90 P8
89.5	G1	1.96	GAPDH_1	55.7	IMR 90 P8
90.0	G1	2.09	GAPDH_1	55.7	IMR 90 P8
90.5	G1	2.22	GAPDH_1	55.7	IMR 90 P8
91.0	G1	1.97	GAPDH_1	55.7	IMR 90 P8
91.5	G1	2.09	GAPDH_1	55.7	IMR 90 P8
92.0	G1	1.88	GAPDH_1	55.7	IMR 90 P8
92.5	G1	1.38	GAPDH_1	55.7	IMR 90 P8
93.0	G1	1.29	GAPDH_1	55.7	IMR 90 P8
93.5	G1	1.91	GAPDH_1	55.7	IMR 90 P8
94.0	G1	1.9	GAPDH_1	55.7	IMR 90 P8
94.5	G1	3.35	GAPDH_1	55.7	IMR 90 P8
95.0	G1	2.33	GAPDH_1	55.7	IMR 90 P8
55.0	H1	-12.21	GAPDH_1	55.0	IMR 90 P8
55.5	H1	-26.46	GAPDH_1	55.0	IMR 90 P8
56.0	H1	-24.42	GAPDH_1	55.0	IMR 90 P8
56.5	H1	-24.42	GAPDH_1	55.0	IMR 90 P8
57.0	H1	-24.42	GAPDH_1	55.0	IMR 90 P8
57.5	H1	-25.4	GAPDH_1	55.0	IMR 90 P8
58.0	H1	-19.4	GAPDH_1	55.0	IMR 90 P8
58.5	H1	-7.49	GAPDH_1	55.0	IMR 90 P8
59.0	H1	1.87	GAPDH_1	55.0	IMR 90 P8
59.5	H1	9.44	GAPDH_1	55.0	IMR 90 P8
60.0	H1	14.07	GAPDH_1	55.0	IMR 90 P8
60.5	H1	16.86	GAPDH_1	55.0	IMR 90 P8
61.0	H1	18.66	GAPDH_1	55.0	IMR 90 P8
61.5	H1	18.7	GAPDH_1	55.0	IMR 90 P8
62.0	H1	18.58	GAPDH_1	55.0	IMR 90 P8
62.5	H1	20.33	GAPDH_1	55.0	IMR 90 P8
63.0	H1	23.68	GAPDH_1	55.0	IMR 90 P8
63.5	H1	28.21	GAPDH_1	55.0	IMR 90 P8
64.0	H1	35.74	GAPDH_1	55.0	IMR 90 P8
64.5	H1	44.98	GAPDH_1	55.0	IMR 90 P8
65.0	H1	53.73	GAPDH_1	55.0	IMR 90 P8
65.5	H1	61.89	GAPDH_1	55.0	IMR 90 P8
66.0	H1	69.11	GAPDH_1	55.0	IMR 90 P8
66.5	H1	73.97	GAPDH_1	55.0	IMR 90 P8
67.0	H1	76.33	GAPDH_1	55.0	IMR 90 P8
67.5	H1	77.76	GAPDH_1	55.0	IMR 90 P8
68.0	H1	78.22	GAPDH_1	55.0	IMR 90 P8
68.5	H1	78.29	GAPDH_1	55.0	IMR 90 P8
69.0	H1	78.81	GAPDH_1	55.0	IMR 90 P8
69.5	H1	79.89	GAPDH_1	55.0	IMR 90 P8
70.0	H1	81.46	GAPDH_1	55.0	IMR 90 P8
70.5	H1	83.23	GAPDH_1	55.0	IMR 90 P8
71.0	H1	84.06	GAPDH_1	55.0	IMR 90 P8
71.5	H1	83.82	GAPDH_1	55.0	IMR 90 P8
72.0	H1	82.86	GAPDH_1	55.0	IMR 90 P8
72.5	H1	80.79	GAPDH_1	55.0	IMR 90 P8
73.0	H1	78.35	GAPDH_1	55.0	IMR 90 P8
73.5	H1	76.96	GAPDH_1	55.0	IMR 90 P8
74.0	H1	76.02	GAPDH_1	55.0	IMR 90 P8
74.5	H1	75.55	GAPDH_1	55.0	IMR 90 P8
75.0	H1	75.74	GAPDH_1	55.0	IMR 90 P8
75.5	H1	76.27	GAPDH_1	55.0	IMR 90 P8
76.0	H1	76.47	GAPDH_1	55.0	IMR 90 P8
76.5	H1	76.53	GAPDH_1	55.0	IMR 90 P8
77.0	H1	77.33	GAPDH_1	55.0	IMR 90 P8
77.5	H1	78.44	GAPDH_1	55.0	IMR 90 P8
78.0	H1	79.72	GAPDH_1	55.0	IMR 90 P8
78.5	H1	81.65	GAPDH_1	55.0	IMR 90 P8
79.0	H1	85.0	GAPDH_1	55.0	IMR 90 P8
79.5	H1	87.81	GAPDH_1	55.0	IMR 90 P8
80.0	H1	89.85	GAPDH_1	55.0	IMR 90 P8
80.5	H1	91.89	GAPDH_1	55.0	IMR 90 P8
81.0	H1	92.42	GAPDH_1	55.0	IMR 90 P8
81.5	H1	92.22	GAPDH_1	55.0	IMR 90 P8
82.0	H1	105.43	GAPDH_1	55.0	IMR 90 P8
82.5	H1	133.6	GAPDH_1	55.0	IMR 90 P8
83.0	H1	161.2	GAPDH_1	55.0	IMR 90 P8
83.5	H1	186.33	GAPDH_1	55.0	IMR 90 P8
84.0	H1	206.49	GAPDH_1	55.0	IMR 90 P8
84.5	H1	196.39	GAPDH_1	55.0	IMR 90 P8
85.0	H1	153.65	GAPDH_1	55.0	IMR 90 P8
85.5	H1	107.05	GAPDH_1	55.0	IMR 90 P8
86.0	H1	64.63	GAPDH_1	55.0	IMR 90 P8
86.5	H1	26.76	GAPDH_1	55.0	IMR 90 P8
87.0	H1	5.17	GAPDH_1	55.0	IMR 90 P8
87.5	H1	1.64	GAPDH_1	55.0	IMR 90 P8
88.0	H1	2.53	GAPDH_1	55.0	IMR 90 P8
88.5	H1	2.38	GAPDH_1	55.0	IMR 90 P8
89.0	H1	2.07	GAPDH_1	55.0	IMR 90 P8
89.5	H1	1.97	GAPDH_1	55.0	IMR 90 P8
90.0	H1	1.94	GAPDH_1	55.0	IMR 90 P8
90.5	H1	1.59	GAPDH_1	55.0	IMR 90 P8
91.0	H1	1.53	GAPDH_1	55.0	IMR 90 P8
91.5	H1	1.55	GAPDH_1	55.0	IMR 90 P8
92.0	H1	1.75	GAPDH_1	55.0	IMR 90 P8
92.5	H1	1.95	GAPDH_1	55.0	IMR 90 P8
93.0	H1	1.97	GAPDH_1	55.0	IMR 90 P8
93.5	H1	1.88	GAPDH_1	55.0	IMR 90 P8
94.0	H1	1.83	GAPDH_1	55.0	IMR 90 P8
94.5	H1	1.84	GAPDH_1	55.0	IMR 90 P8
95.0	H1	0.71	GAPDH_1	55.0	IMR 90 P8
