# Supplementary material for: Primer PICKR: literature-mined scoring platform for robust RT–qPCR primers
Source: Nat Commun. 2026 May 28;17:6938. doi: 10.1038/s41467-026-73648-2 (PMC13388996; doi:10.1038/s41467-026-73648-2)
Supplement: Supplementary file 11 — Source Data [file 41467_2026_73648_MOESM11_ESM.zip › Suppl_Fig_S9/melting_curve_data_CDK1_1.csv]

Temperature	Well	Derivative	Target	melt temp	Replicate
55.0	A7	3.72669521489854	CDK1_1	65.0	IMR90p8
55.5	A7	8.07450629894606	CDK1_1	65.0	IMR90p8
56.0	A7	7.45339042979629	CDK1_1	65.0	IMR90p8
56.5	A7	7.45339042978969	CDK1_1	65.0	IMR90p8
57.0	A7	7.45339042985393	CDK1_1	65.0	IMR90p8
57.5	A7	6.92625325854192	CDK1_1	65.0	IMR90p8
58.0	A7	10.2179680950683	CDK1_1	65.0	IMR90p8
58.5	A7	16.4905195860268	CDK1_1	65.0	IMR90p8
59.0	A7	20.1867065685958	CDK1_1	65.0	IMR90p8
59.5	A7	20.968153141863	CDK1_1	65.0	IMR90p8
60.0	A7	22.4510173289144	CDK1_1	65.0	IMR90p8
60.5	A7	25.0985222734907	CDK1_1	65.0	IMR90p8
61.0	A7	25.4557099196427	CDK1_1	65.0	IMR90p8
61.5	A7	26.886048448947	CDK1_1	65.0	IMR90p8
62.0	A7	31.0095755798147	CDK1_1	65.0	IMR90p8
62.5	A7	34.4797346646205	CDK1_1	65.0	IMR90p8
63.0	A7	38.2609547670056	CDK1_1	65.0	IMR90p8
63.5	A7	45.7485426502061	CDK1_1	65.0	IMR90p8
64.0	A7	56.119425535641	CDK1_1	65.0	IMR90p8
64.5	A7	67.401382558834	CDK1_1	65.0	IMR90p8
65.0	A7	80.1553353023551	CDK1_1	65.0	IMR90p8
65.5	A7	93.900889381041	CDK1_1	65.0	IMR90p8
66.0	A7	105.261835665682	CDK1_1	65.0	IMR90p8
66.5	A7	113.03824169288	CDK1_1	65.0	IMR90p8
67.0	A7	119.484177918402	CDK1_1	65.0	IMR90p8
67.5	A7	123.230496699519	CDK1_1	65.0	IMR90p8
68.0	A7	123.538300070887	CDK1_1	65.0	IMR90p8
68.5	A7	123.872710369703	CDK1_1	65.0	IMR90p8
69.0	A7	123.330242576488	CDK1_1	65.0	IMR90p8
69.5	A7	121.991831697786	CDK1_1	65.0	IMR90p8
70.0	A7	122.684633667709	CDK1_1	65.0	IMR90p8
70.5	A7	124.996125255532	CDK1_1	65.0	IMR90p8
71.0	A7	127.573812101354	CDK1_1	65.0	IMR90p8
71.5	A7	135.441565788624	CDK1_1	65.0	IMR90p8
72.0	A7	160.307590638996	CDK1_1	65.0	IMR90p8
72.5	A7	222.074641180007	CDK1_1	65.0	IMR90p8
73.0	A7	325.563077050168	CDK1_1	65.0	IMR90p8
73.5	A7	454.46847722812	CDK1_1	65.0	IMR90p8
74.0	A7	584.433084082722	CDK1_1	65.0	IMR90p8
74.5	A7	677.632541161444	CDK1_1	65.0	IMR90p8
75.0	A7	688.861255599356	CDK1_1	65.0	IMR90p8
75.5	A7	610.190620519238	CDK1_1	65.0	IMR90p8
76.0	A7	472.659677010489	CDK1_1	65.0	IMR90p8
76.5	A7	314.285424556465	CDK1_1	65.0	IMR90p8
77.0	A7	172.86112780334	CDK1_1	65.0	IMR90p8
77.5	A7	75.0167608069428	CDK1_1	65.0	IMR90p8
78.0	A7	24.3971995870294	CDK1_1	65.0	IMR90p8
78.5	A7	6.30900877017433	CDK1_1	65.0	IMR90p8
79.0	A7	3.53424341344646	CDK1_1	65.0	IMR90p8
79.5	A7	3.47915663435822	CDK1_1	65.0	IMR90p8
80.0	A7	4.00189326809715	CDK1_1	65.0	IMR90p8
80.5	A7	4.80765432973777	CDK1_1	65.0	IMR90p8
81.0	A7	5.50346770446492	CDK1_1	65.0	IMR90p8
81.5	A7	6.01463026728544	CDK1_1	65.0	IMR90p8
82.0	A7	5.82145580815961	CDK1_1	65.0	IMR90p8
82.5	A7	5.15118606079739	CDK1_1	65.0	IMR90p8
83.0	A7	4.68056470232489	CDK1_1	65.0	IMR90p8
83.5	A7	4.19120129109945	CDK1_1	65.0	IMR90p8
84.0	A7	3.86580463272247	CDK1_1	65.0	IMR90p8
84.5	A7	4.27687780285339	CDK1_1	65.0	IMR90p8
85.0	A7	4.35515223206869	CDK1_1	65.0	IMR90p8
85.5	A7	4.07586336194817	CDK1_1	65.0	IMR90p8
86.0	A7	3.66874572274958	CDK1_1	65.0	IMR90p8
86.5	A7	2.9562560866047	CDK1_1	65.0	IMR90p8
87.0	A7	2.11870598674017	CDK1_1	65.0	IMR90p8
87.5	A7	1.69640415759727	CDK1_1	65.0	IMR90p8
88.0	A7	1.66466507691615	CDK1_1	65.0	IMR90p8
88.5	A7	1.61353304647298	CDK1_1	65.0	IMR90p8
89.0	A7	1.68490729175244	CDK1_1	65.0	IMR90p8
89.5	A7	1.83385476108487	CDK1_1	65.0	IMR90p8
90.0	A7	1.86871051730111	CDK1_1	65.0	IMR90p8
90.5	A7	1.46891865019069	CDK1_1	65.0	IMR90p8
91.0	A7	1.54399185350178	CDK1_1	65.0	IMR90p8
91.5	A7	1.99952917747851	CDK1_1	65.0	IMR90p8
92.0	A7	2.24529983235254	CDK1_1	65.0	IMR90p8
92.5	A7	2.25557596854532	CDK1_1	65.0	IMR90p8
93.0	A7	2.48970115502675	CDK1_1	65.0	IMR90p8
93.5	A7	2.49960712187681	CDK1_1	65.0	IMR90p8
94.0	A7	2.12939022951775	CDK1_1	65.0	IMR90p8
94.5	A7	2.13091705613613	CDK1_1	65.0	IMR90p8
95.0	A7	1.01513151552206	CDK1_1	65.0	IMR90p8
55.0	B7	4.38223372147672	CDK1_1	64.5	IMR90p8
55.5	B7	9.4948397298665	CDK1_1	64.5	IMR90p8
56.0	B7	8.76446744295367	CDK1_1	64.5	IMR90p8
56.5	B7	8.76446744296675	CDK1_1	64.5	IMR90p8
57.0	B7	8.76446744286216	CDK1_1	64.5	IMR90p8
57.5	B7	8.539678922451	CDK1_1	64.5	IMR90p8
58.0	B7	9.84912000335282	CDK1_1	64.5	IMR90p8
58.5	B7	13.1544800785395	CDK1_1	64.5	IMR90p8
59.0	B7	15.3992378390611	CDK1_1	64.5	IMR90p8
59.5	B7	17.0953938193833	CDK1_1	64.5	IMR90p8
60.0	B7	19.6795890987324	CDK1_1	64.5	IMR90p8
60.5	B7	22.7689334168516	CDK1_1	64.5	IMR90p8
61.0	B7	25.5371695845695	CDK1_1	64.5	IMR90p8
61.5	B7	28.9521537913764	CDK1_1	64.5	IMR90p8
62.0	B7	32.632489319338	CDK1_1	64.5	IMR90p8
62.5	B7	36.1218574260048	CDK1_1	64.5	IMR90p8
63.0	B7	40.8083465981866	CDK1_1	64.5	IMR90p8
63.5	B7	47.5302894188208	CDK1_1	64.5	IMR90p8
64.0	B7	56.0736886136766	CDK1_1	64.5	IMR90p8
64.5	B7	67.306723459419	CDK1_1	64.5	IMR90p8
65.0	B7	80.719793457028	CDK1_1	64.5	IMR90p8
65.5	B7	93.7447825510178	CDK1_1	64.5	IMR90p8
66.0	B7	104.890479599428	CDK1_1	64.5	IMR90p8
66.5	B7	113.886593383356	CDK1_1	64.5	IMR90p8
67.0	B7	120.170646343715	CDK1_1	64.5	IMR90p8
67.5	B7	123.071165450177	CDK1_1	64.5	IMR90p8
68.0	B7	123.951038756115	CDK1_1	64.5	IMR90p8
68.5	B7	124.404062407576	CDK1_1	64.5	IMR90p8
69.0	B7	124.777501111274	CDK1_1	64.5	IMR90p8
69.5	B7	124.682506052093	CDK1_1	64.5	IMR90p8
70.0	B7	125.192421238098	CDK1_1	64.5	IMR90p8
70.5	B7	127.256709377528	CDK1_1	64.5	IMR90p8
71.0	B7	130.775075959688	CDK1_1	64.5	IMR90p8
71.5	B7	138.97280821988	CDK1_1	64.5	IMR90p8
72.0	B7	167.059763544588	CDK1_1	64.5	IMR90p8
72.5	B7	234.752153127662	CDK1_1	64.5	IMR90p8
73.0	B7	342.6231826556	CDK1_1	64.5	IMR90p8
73.5	B7	474.540913435452	CDK1_1	64.5	IMR90p8
74.0	B7	605.497737961543	CDK1_1	64.5	IMR90p8
74.5	B7	694.145917783482	CDK1_1	64.5	IMR90p8
75.0	B7	698.361780151839	CDK1_1	64.5	IMR90p8
75.5	B7	614.345432607745	CDK1_1	64.5	IMR90p8
76.0	B7	471.849373533828	CDK1_1	64.5	IMR90p8
76.5	B7	310.371115282441	CDK1_1	64.5	IMR90p8
77.0	B7	169.023346354359	CDK1_1	64.5	IMR90p8
77.5	B7	72.3320440032936	CDK1_1	64.5	IMR90p8
78.0	B7	22.8473258798963	CDK1_1	64.5	IMR90p8
78.5	B7	6.10332572727475	CDK1_1	64.5	IMR90p8
79.0	B7	4.26088557026139	CDK1_1	64.5	IMR90p8
79.5	B7	5.00458688710791	CDK1_1	64.5	IMR90p8
80.0	B7	5.52778308534664	CDK1_1	64.5	IMR90p8
80.5	B7	5.24771144533111	CDK1_1	64.5	IMR90p8
81.0	B7	5.01020410199112	CDK1_1	64.5	IMR90p8
81.5	B7	5.03231623931549	CDK1_1	64.5	IMR90p8
82.0	B7	4.60706392761779	CDK1_1	64.5	IMR90p8
82.5	B7	4.30452074657194	CDK1_1	64.5	IMR90p8
83.0	B7	4.74246993812756	CDK1_1	64.5	IMR90p8
83.5	B7	4.46565637203014	CDK1_1	64.5	IMR90p8
84.0	B7	3.65130458423215	CDK1_1	64.5	IMR90p8
84.5	B7	3.21395724132418	CDK1_1	64.5	IMR90p8
85.0	B7	2.46472754996688	CDK1_1	64.5	IMR90p8
85.5	B7	1.71019654245288	CDK1_1	64.5	IMR90p8
86.0	B7	2.03139126106458	CDK1_1	64.5	IMR90p8
86.5	B7	2.53643501357556	CDK1_1	64.5	IMR90p8
87.0	B7	2.48830456910133	CDK1_1	64.5	IMR90p8
87.5	B7	2.99099598557183	CDK1_1	64.5	IMR90p8
88.0	B7	3.26782705508339	CDK1_1	64.5	IMR90p8
88.5	B7	2.95794030055009	CDK1_1	64.5	IMR90p8
89.0	B7	2.35248891029875	CDK1_1	64.5	IMR90p8
89.5	B7	2.05473566083901	CDK1_1	64.5	IMR90p8
90.0	B7	1.7626086660523	CDK1_1	64.5	IMR90p8
90.5	B7	1.20336363851743	CDK1_1	64.5	IMR90p8
91.0	B7	0.754081802884457	CDK1_1	64.5	IMR90p8
91.5	B7	1.06633496815954	CDK1_1	64.5	IMR90p8
92.0	B7	1.86058653619119	CDK1_1	64.5	IMR90p8
92.5	B7	2.00562183118558	CDK1_1	64.5	IMR90p8
93.0	B7	2.46177590101064	CDK1_1	64.5	IMR90p8
93.5	B7	2.25227978313916	CDK1_1	64.5	IMR90p8
94.0	B7	1.83318462439684	CDK1_1	64.5	IMR90p8
94.5	B7	-0.125780866315381	CDK1_1	64.5	IMR90p8
95.0	B7	-1.04747544828979	CDK1_1	64.5	IMR90p8
55.0	C7	0.944730710665908	CDK1_1	63.3	IMR90p8
55.5	C7	2.04691653977522	CDK1_1	63.3	IMR90p8
56.0	C7	1.88946142133091	CDK1_1	63.3	IMR90p8
56.5	C7	1.88946142133841	CDK1_1	63.3	IMR90p8
57.0	C7	1.8894614212835	CDK1_1	63.3	IMR90p8
57.5	C7	1.51839309747436	CDK1_1	63.3	IMR90p8
58.0	C7	3.86081824525195	CDK1_1	63.3	IMR90p8
58.5	C7	8.1528772978935	CDK1_1	63.3	IMR90p8
59.0	C7	9.71966420352953	CDK1_1	63.3	IMR90p8
59.5	C7	12.9707315847239	CDK1_1	63.3	IMR90p8
60.0	C7	19.3694301055792	CDK1_1	63.3	IMR90p8
60.5	C7	25.4211720404488	CDK1_1	63.3	IMR90p8
61.0	C7	29.897599600792	CDK1_1	63.3	IMR90p8
61.5	C7	34.6478624511593	CDK1_1	63.3	IMR90p8
62.0	C7	39.6190851651851	CDK1_1	63.3	IMR90p8
62.5	C7	41.9201713190561	CDK1_1	63.3	IMR90p8
63.0	C7	44.1111384776084	CDK1_1	63.3	IMR90p8
63.5	C7	48.0897067528074	CDK1_1	63.3	IMR90p8
64.0	C7	54.9298198538106	CDK1_1	63.3	IMR90p8
64.5	C7	64.0059257361031	CDK1_1	63.3	IMR90p8
65.0	C7	76.4193890419767	CDK1_1	63.3	IMR90p8
65.5	C7	90.871656288046	CDK1_1	63.3	IMR90p8
66.0	C7	105.212280438518	CDK1_1	63.3	IMR90p8
66.5	C7	116.69646656373	CDK1_1	63.3	IMR90p8
67.0	C7	124.457239617583	CDK1_1	63.3	IMR90p8
67.5	C7	128.765684995463	CDK1_1	63.3	IMR90p8
68.0	C7	128.876440273813	CDK1_1	63.3	IMR90p8
68.5	C7	128.515539270343	CDK1_1	63.3	IMR90p8
69.0	C7	129.530697522592	CDK1_1	63.3	IMR90p8
69.5	C7	130.490644605836	CDK1_1	63.3	IMR90p8
70.0	C7	132.192351025886	CDK1_1	63.3	IMR90p8
70.5	C7	136.884163433764	CDK1_1	63.3	IMR90p8
71.0	C7	140.357414154881	CDK1_1	63.3	IMR90p8
71.5	C7	149.821450658217	CDK1_1	63.3	IMR90p8
72.0	C7	184.031365906072	CDK1_1	63.3	IMR90p8
72.5	C7	258.568083367018	CDK1_1	63.3	IMR90p8
73.0	C7	372.388279726897	CDK1_1	63.3	IMR90p8
73.5	C7	510.620451111875	CDK1_1	63.3	IMR90p8
74.0	C7	642.125127989832	CDK1_1	63.3	IMR90p8
74.5	C7	722.14292534388	CDK1_1	63.3	IMR90p8
75.0	C7	714.237603382264	CDK1_1	63.3	IMR90p8
75.5	C7	618.160429292755	CDK1_1	63.3	IMR90p8
76.0	C7	466.315371437711	CDK1_1	63.3	IMR90p8
76.5	C7	300.567696018485	CDK1_1	63.3	IMR90p8
77.0	C7	160.334645192222	CDK1_1	63.3	IMR90p8
77.5	C7	67.261981661495	CDK1_1	63.3	IMR90p8
78.0	C7	21.1902153963605	CDK1_1	63.3	IMR90p8
78.5	C7	6.25320587486698	CDK1_1	63.3	IMR90p8
79.0	C7	4.63411162952951	CDK1_1	63.3	IMR90p8
79.5	C7	4.72708669843303	CDK1_1	63.3	IMR90p8
80.0	C7	4.35203973694394	CDK1_1	63.3	IMR90p8
80.5	C7	4.18960341212579	CDK1_1	63.3	IMR90p8
81.0	C7	4.30990023465546	CDK1_1	63.3	IMR90p8
81.5	C7	4.33633660073195	CDK1_1	63.3	IMR90p8
82.0	C7	4.34936922118658	CDK1_1	63.3	IMR90p8
82.5	C7	4.88556330809678	CDK1_1	63.3	IMR90p8
83.0	C7	5.26638284760014	CDK1_1	63.3	IMR90p8
83.5	C7	5.24636168698174	CDK1_1	63.3	IMR90p8
84.0	C7	5.02765231743717	CDK1_1	63.3	IMR90p8
84.5	C7	4.6766402040605	CDK1_1	63.3	IMR90p8
85.0	C7	4.00773098193622	CDK1_1	63.3	IMR90p8
85.5	C7	3.15313995583006	CDK1_1	63.3	IMR90p8
86.0	C7	2.63655128148525	CDK1_1	63.3	IMR90p8
86.5	C7	2.51988171935614	CDK1_1	63.3	IMR90p8
87.0	C7	2.60865020013057	CDK1_1	63.3	IMR90p8
87.5	C7	2.61243535517173	CDK1_1	63.3	IMR90p8
88.0	C7	3.08714653939342	CDK1_1	63.3	IMR90p8
88.5	C7	3.22603420024871	CDK1_1	63.3	IMR90p8
89.0	C7	2.77921527814499	CDK1_1	63.3	IMR90p8
89.5	C7	2.34100527767208	CDK1_1	63.3	IMR90p8
90.0	C7	2.2767826590507	CDK1_1	63.3	IMR90p8
90.5	C7	1.59889574634713	CDK1_1	63.3	IMR90p8
91.0	C7	1.23500013507601	CDK1_1	63.3	IMR90p8
91.5	C7	1.72860462526592	CDK1_1	63.3	IMR90p8
92.0	C7	1.87828550303431	CDK1_1	63.3	IMR90p8
92.5	C7	1.64894465067943	CDK1_1	63.3	IMR90p8
93.0	C7	1.69175145449395	CDK1_1	63.3	IMR90p8
93.5	C7	0.933598982477406	CDK1_1	63.3	IMR90p8
94.0	C7	0.163598707804965	CDK1_1	63.3	IMR90p8
94.5	C7	-1.70551207102136	CDK1_1	63.3	IMR90p8
95.0	C7	-1.71440580001064	CDK1_1	63.3	IMR90p8
55.0	D7	-6.03857417906681	CDK1_1	61.4	IMR90p8
55.5	D7	-13.0835773879785	CDK1_1	61.4	IMR90p8
56.0	D7	-12.0771483581332	CDK1_1	61.4	IMR90p8
56.5	D7	-12.0771483581268	CDK1_1	61.4	IMR90p8
57.0	D7	-12.0771483581829	CDK1_1	61.4	IMR90p8
57.5	D7	-12.501077055427	CDK1_1	61.4	IMR90p8
58.0	D7	-9.9157261508708	CDK1_1	61.4	IMR90p8
58.5	D7	-4.80634982823153	CDK1_1	61.4	IMR90p8
59.0	D7	0.805995625614969	CDK1_1	61.4	IMR90p8
59.5	D7	6.33206720966405	CDK1_1	61.4	IMR90p8
60.0	D7	10.7665504934284	CDK1_1	61.4	IMR90p8
60.5	D7	16.8675227602813	CDK1_1	61.4	IMR90p8
61.0	D7	23.6020980720584	CDK1_1	61.4	IMR90p8
61.5	D7	29.0272069853073	CDK1_1	61.4	IMR90p8
62.0	D7	35.078696027467	CDK1_1	61.4	IMR90p8
62.5	D7	41.7971504131121	CDK1_1	61.4	IMR90p8
63.0	D7	47.2980074658188	CDK1_1	61.4	IMR90p8
63.5	D7	53.7246203454945	CDK1_1	61.4	IMR90p8
64.0	D7	61.8083188217054	CDK1_1	61.4	IMR90p8
64.5	D7	70.7238725090443	CDK1_1	61.4	IMR90p8
65.0	D7	81.263994299715	CDK1_1	61.4	IMR90p8
65.5	D7	93.1277370297743	CDK1_1	61.4	IMR90p8
66.0	D7	103.678774766106	CDK1_1	61.4	IMR90p8
66.5	D7	113.141661808854	CDK1_1	61.4	IMR90p8
67.0	D7	120.980682111433	CDK1_1	61.4	IMR90p8
67.5	D7	125.491200563903	CDK1_1	61.4	IMR90p8
68.0	D7	128.004556382103	CDK1_1	61.4	IMR90p8
68.5	D7	129.56594254034	CDK1_1	61.4	IMR90p8
69.0	D7	129.940621684436	CDK1_1	61.4	IMR90p8
69.5	D7	130.169289274487	CDK1_1	61.4	IMR90p8
70.0	D7	131.320326775713	CDK1_1	61.4	IMR90p8
70.5	D7	133.186873819033	CDK1_1	61.4	IMR90p8
71.0	D7	136.421825439303	CDK1_1	61.4	IMR90p8
71.5	D7	145.040163429128	CDK1_1	61.4	IMR90p8
72.0	D7	174.709474569795	CDK1_1	61.4	IMR90p8
72.5	D7	244.705883046801	CDK1_1	61.4	IMR90p8
73.0	D7	355.046299577354	CDK1_1	61.4	IMR90p8
73.5	D7	487.920480326627	CDK1_1	61.4	IMR90p8
74.0	D7	616.717796204705	CDK1_1	61.4	IMR90p8
74.5	D7	698.872798407706	CDK1_1	61.4	IMR90p8
75.0	D7	693.918850342404	CDK1_1	61.4	IMR90p8
75.5	D7	600.75123732382	CDK1_1	61.4	IMR90p8
76.0	D7	453.305960230587	CDK1_1	61.4	IMR90p8
76.5	D7	292.864777194319	CDK1_1	61.4	IMR90p8
77.0	D7	155.737073239876	CDK1_1	61.4	IMR90p8
77.5	D7	64.7380087307341	CDK1_1	61.4	IMR90p8
78.0	D7	21.0442891073739	CDK1_1	61.4	IMR90p8
78.5	D7	7.78112806604571	CDK1_1	61.4	IMR90p8
79.0	D7	5.84722618333302	CDK1_1	61.4	IMR90p8
79.5	D7	5.6547405036834	CDK1_1	61.4	IMR90p8
80.0	D7	5.82897232004404	CDK1_1	61.4	IMR90p8
80.5	D7	5.66461454336758	CDK1_1	61.4	IMR90p8
81.0	D7	5.09490419187927	CDK1_1	61.4	IMR90p8
81.5	D7	4.78531229734671	CDK1_1	61.4	IMR90p8
82.0	D7	4.63993826151193	CDK1_1	61.4	IMR90p8
82.5	D7	4.1801009105186	CDK1_1	61.4	IMR90p8
83.0	D7	3.94927138224352	CDK1_1	61.4	IMR90p8
83.5	D7	4.19522594444948	CDK1_1	61.4	IMR90p8
84.0	D7	4.05516103015265	CDK1_1	61.4	IMR90p8
84.5	D7	3.73414310131943	CDK1_1	61.4	IMR90p8
85.0	D7	3.77295942746741	CDK1_1	61.4	IMR90p8
85.5	D7	3.43878974536091	CDK1_1	61.4	IMR90p8
86.0	D7	2.87692046778142	CDK1_1	61.4	IMR90p8
86.5	D7	3.11779980354862	CDK1_1	61.4	IMR90p8
87.0	D7	3.33204244336343	CDK1_1	61.4	IMR90p8
87.5	D7	2.93404459599066	CDK1_1	61.4	IMR90p8
88.0	D7	2.71273045287325	CDK1_1	61.4	IMR90p8
88.5	D7	2.54239807035287	CDK1_1	61.4	IMR90p8
89.0	D7	1.85197910159974	CDK1_1	61.4	IMR90p8
89.5	D7	1.22134006222592	CDK1_1	61.4	IMR90p8
90.0	D7	1.22841271947686	CDK1_1	61.4	IMR90p8
90.5	D7	1.51642648743604	CDK1_1	61.4	IMR90p8
91.0	D7	1.69854018676483	CDK1_1	61.4	IMR90p8
91.5	D7	2.37653892353723	CDK1_1	61.4	IMR90p8
92.0	D7	3.00513366993101	CDK1_1	61.4	IMR90p8
92.5	D7	3.00132314298554	CDK1_1	61.4	IMR90p8
93.0	D7	3.05767612397472	CDK1_1	61.4	IMR90p8
93.5	D7	3.35659179018825	CDK1_1	61.4	IMR90p8
94.0	D7	3.17002140547538	CDK1_1	61.4	IMR90p8
94.5	D7	3.63183727341129	CDK1_1	61.4	IMR90p8
95.0	D7	1.942796006143	CDK1_1	61.4	IMR90p8
55.0	E7	-8.65486661427065	CDK1_1	59.0	IMR90p8
55.5	E7	-18.7522109975865	CDK1_1	59.0	IMR90p8
56.0	E7	-17.3097332285414	CDK1_1	59.0	IMR90p8
56.5	E7	-17.3097332285311	CDK1_1	59.0	IMR90p8
57.0	E7	-17.309733228617	CDK1_1	59.0	IMR90p8
57.5	E7	-17.9012276402663	CDK1_1	59.0	IMR90p8
58.0	E7	-14.1062228376072	CDK1_1	59.0	IMR90p8
58.5	E7	-8.14410251786524	CDK1_1	59.0	IMR90p8
59.0	E7	-2.6707636858124	CDK1_1	59.0	IMR90p8
59.5	E7	4.45689003146242	CDK1_1	59.0	IMR90p8
60.0	E7	9.988099641747	CDK1_1	59.0	IMR90p8
60.5	E7	14.6533656031958	CDK1_1	59.0	IMR90p8
61.0	E7	20.9522738097482	CDK1_1	59.0	IMR90p8
61.5	E7	26.6841708720888	CDK1_1	59.0	IMR90p8
62.0	E7	30.6219142009143	CDK1_1	59.0	IMR90p8
62.5	E7	36.0037594782082	CDK1_1	59.0	IMR90p8
63.0	E7	42.4590741199767	CDK1_1	59.0	IMR90p8
63.5	E7	49.2565194035774	CDK1_1	59.0	IMR90p8
64.0	E7	57.5211941840486	CDK1_1	59.0	IMR90p8
64.5	E7	67.141793242976	CDK1_1	59.0	IMR90p8
65.0	E7	77.040322626288	CDK1_1	59.0	IMR90p8
65.5	E7	87.5163548876989	CDK1_1	59.0	IMR90p8
66.0	E7	97.1598690297252	CDK1_1	59.0	IMR90p8
66.5	E7	104.531071536054	CDK1_1	59.0	IMR90p8
67.0	E7	110.33830968417	CDK1_1	59.0	IMR90p8
67.5	E7	114.597368157153	CDK1_1	59.0	IMR90p8
68.0	E7	116.197477753104	CDK1_1	59.0	IMR90p8
68.5	E7	116.488017112943	CDK1_1	59.0	IMR90p8
69.0	E7	116.398302104433	CDK1_1	59.0	IMR90p8
69.5	E7	115.341478083123	CDK1_1	59.0	IMR90p8
70.0	E7	115.513772122038	CDK1_1	59.0	IMR90p8
70.5	E7	117.391701599854	CDK1_1	59.0	IMR90p8
71.0	E7	120.239027222056	CDK1_1	59.0	IMR90p8
71.5	E7	127.008508173238	CDK1_1	59.0	IMR90p8
72.0	E7	151.227922617294	CDK1_1	59.0	IMR90p8
72.5	E7	209.281221168019	CDK1_1	59.0	IMR90p8
73.0	E7	303.580212921791	CDK1_1	59.0	IMR90p8
73.5	E7	419.744433604595	CDK1_1	59.0	IMR90p8
74.0	E7	533.809301976912	CDK1_1	59.0	IMR90p8
74.5	E7	610.538524339333	CDK1_1	59.0	IMR90p8
75.0	E7	611.534823680408	CDK1_1	59.0	IMR90p8
75.5	E7	532.199574907287	CDK1_1	59.0	IMR90p8
76.0	E7	402.688482355199	CDK1_1	59.0	IMR90p8
76.5	E7	261.274639546268	CDK1_1	59.0	IMR90p8
77.0	E7	139.079946740476	CDK1_1	59.0	IMR90p8
77.5	E7	57.3137932217482	CDK1_1	59.0	IMR90p8
78.0	E7	18.5191687478002	CDK1_1	59.0	IMR90p8
78.5	E7	7.19135575743098	CDK1_1	59.0	IMR90p8
79.0	E7	6.00941838750703	CDK1_1	59.0	IMR90p8
79.5	E7	6.19101934432325	CDK1_1	59.0	IMR90p8
80.0	E7	6.69194773110667	CDK1_1	59.0	IMR90p8
80.5	E7	6.59311461158069	CDK1_1	59.0	IMR90p8
81.0	E7	6.56869797223368	CDK1_1	59.0	IMR90p8
81.5	E7	6.88633080547265	CDK1_1	59.0	IMR90p8
82.0	E7	6.76345566190992	CDK1_1	59.0	IMR90p8
82.5	E7	5.90968168714284	CDK1_1	59.0	IMR90p8
83.0	E7	5.68065061606018	CDK1_1	59.0	IMR90p8
83.5	E7	5.59444685233558	CDK1_1	59.0	IMR90p8
84.0	E7	4.64801679666817	CDK1_1	59.0	IMR90p8
84.5	E7	3.98144987327544	CDK1_1	59.0	IMR90p8
85.0	E7	4.14209723320977	CDK1_1	59.0	IMR90p8
85.5	E7	4.31768048272096	CDK1_1	59.0	IMR90p8
86.0	E7	4.2330198747357	CDK1_1	59.0	IMR90p8
86.5	E7	4.59779589312291	CDK1_1	59.0	IMR90p8
87.0	E7	5.05213213328665	CDK1_1	59.0	IMR90p8
87.5	E7	5.09147489261716	CDK1_1	59.0	IMR90p8
88.0	E7	4.64299959994395	CDK1_1	59.0	IMR90p8
88.5	E7	4.20167325810365	CDK1_1	59.0	IMR90p8
89.0	E7	3.92056545076179	CDK1_1	59.0	IMR90p8
89.5	E7	3.52660500669219	CDK1_1	59.0	IMR90p8
90.0	E7	3.14786955676414	CDK1_1	59.0	IMR90p8
90.5	E7	3.11925001842178	CDK1_1	59.0	IMR90p8
91.0	E7	3.34342379756481	CDK1_1	59.0	IMR90p8
91.5	E7	3.78323921296317	CDK1_1	59.0	IMR90p8
92.0	E7	4.18736466645669	CDK1_1	59.0	IMR90p8
92.5	E7	4.27003493212777	CDK1_1	59.0	IMR90p8
93.0	E7	4.63342899054783	CDK1_1	59.0	IMR90p8
93.5	E7	4.29015104513292	CDK1_1	59.0	IMR90p8
94.0	E7	3.85522661922369	CDK1_1	59.0	IMR90p8
94.5	E7	2.71256930965546	CDK1_1	59.0	IMR90p8
95.0	E7	0.554399467391249	CDK1_1	59.0	IMR90p8
55.0	F7	-10.7678070545425	CDK1_1	57.0	IMR90p8
55.5	F7	-23.3302486181755	CDK1_1	57.0	IMR90p8
56.0	F7	-21.535614109085	CDK1_1	57.0	IMR90p8
56.5	F7	-21.5356141090833	CDK1_1	57.0	IMR90p8
57.0	F7	-21.5356141090961	CDK1_1	57.0	IMR90p8
57.5	F7	-22.3145633368233	CDK1_1	57.0	IMR90p8
58.0	F7	-17.6810057163275	CDK1_1	57.0	IMR90p8
58.5	F7	-7.28417937632207	CDK1_1	57.0	IMR90p8
59.0	F7	2.45872403852911	CDK1_1	57.0	IMR90p8
59.5	F7	11.7403395712813	CDK1_1	57.0	IMR90p8
60.0	F7	19.687639630211	CDK1_1	57.0	IMR90p8
60.5	F7	26.5895758891983	CDK1_1	57.0	IMR90p8
61.0	F7	32.0432032348218	CDK1_1	57.0	IMR90p8
61.5	F7	36.5364458737529	CDK1_1	57.0	IMR90p8
62.0	F7	40.3935450619505	CDK1_1	57.0	IMR90p8
62.5	F7	43.1887061609789	CDK1_1	57.0	IMR90p8
63.0	F7	45.7472615743021	CDK1_1	57.0	IMR90p8
63.5	F7	48.8587823038903	CDK1_1	57.0	IMR90p8
64.0	F7	52.5219220658984	CDK1_1	57.0	IMR90p8
64.5	F7	57.3746432145948	CDK1_1	57.0	IMR90p8
65.0	F7	64.5347227168259	CDK1_1	57.0	IMR90p8
65.5	F7	73.0672135918985	CDK1_1	57.0	IMR90p8
66.0	F7	82.4342838879107	CDK1_1	57.0	IMR90p8
66.5	F7	91.4283988786631	CDK1_1	57.0	IMR90p8
67.0	F7	98.5750113020418	CDK1_1	57.0	IMR90p8
67.5	F7	103.288264338835	CDK1_1	57.0	IMR90p8
68.0	F7	106.366764758151	CDK1_1	57.0	IMR90p8
68.5	F7	107.36094660463	CDK1_1	57.0	IMR90p8
69.0	F7	106.301630639718	CDK1_1	57.0	IMR90p8
69.5	F7	105.521857925003	CDK1_1	57.0	IMR90p8
70.0	F7	105.473041832074	CDK1_1	57.0	IMR90p8
70.5	F7	104.960741041854	CDK1_1	57.0	IMR90p8
71.0	F7	104.996620726536	CDK1_1	57.0	IMR90p8
71.5	F7	109.327157555845	CDK1_1	57.0	IMR90p8
72.0	F7	125.200643404993	CDK1_1	57.0	IMR90p8
72.5	F7	170.127904640666	CDK1_1	57.0	IMR90p8
73.0	F7	251.017719960142	CDK1_1	57.0	IMR90p8
73.5	F7	351.24585247451	CDK1_1	57.0	IMR90p8
74.0	F7	449.023496889943	CDK1_1	57.0	IMR90p8
74.5	F7	519.519994620304	CDK1_1	57.0	IMR90p8
75.0	F7	526.035574454613	CDK1_1	57.0	IMR90p8
75.5	F7	457.353014534978	CDK1_1	57.0	IMR90p8
76.0	F7	345.046909579978	CDK1_1	57.0	IMR90p8
76.5	F7	224.116061884688	CDK1_1	57.0	IMR90p8
77.0	F7	118.097558208531	CDK1_1	57.0	IMR90p8
77.5	F7	46.3767171549712	CDK1_1	57.0	IMR90p8
78.0	F7	14.1769662206684	CDK1_1	57.0	IMR90p8
78.5	F7	5.82118432090527	CDK1_1	57.0	IMR90p8
79.0	F7	4.97045801892978	CDK1_1	57.0	IMR90p8
79.5	F7	4.98260584855041	CDK1_1	57.0	IMR90p8
80.0	F7	4.88081614202713	CDK1_1	57.0	IMR90p8
80.5	F7	4.21841050714954	CDK1_1	57.0	IMR90p8
81.0	F7	4.07259033571449	CDK1_1	57.0	IMR90p8
81.5	F7	4.65255410415551	CDK1_1	57.0	IMR90p8
82.0	F7	4.34951094784122	CDK1_1	57.0	IMR90p8
82.5	F7	4.04613776460747	CDK1_1	57.0	IMR90p8
83.0	F7	4.71504533586437	CDK1_1	57.0	IMR90p8
83.5	F7	4.5818715835141	CDK1_1	57.0	IMR90p8
84.0	F7	3.49286256617864	CDK1_1	57.0	IMR90p8
84.5	F7	3.17024774102424	CDK1_1	57.0	IMR90p8
85.0	F7	3.15040663970825	CDK1_1	57.0	IMR90p8
85.5	F7	2.36943351989936	CDK1_1	57.0	IMR90p8
86.0	F7	2.4530033117926	CDK1_1	57.0	IMR90p8
86.5	F7	3.14594823301599	CDK1_1	57.0	IMR90p8
87.0	F7	3.58205181836541	CDK1_1	57.0	IMR90p8
87.5	F7	4.05921221996164	CDK1_1	57.0	IMR90p8
88.0	F7	4.23284075376569	CDK1_1	57.0	IMR90p8
88.5	F7	3.333023213883	CDK1_1	57.0	IMR90p8
89.0	F7	2.5486301623676	CDK1_1	57.0	IMR90p8
89.5	F7	1.95229627551106	CDK1_1	57.0	IMR90p8
90.0	F7	0.642587475818118	CDK1_1	57.0	IMR90p8
90.5	F7	0.513321396317679	CDK1_1	57.0	IMR90p8
91.0	F7	1.54194153865154	CDK1_1	57.0	IMR90p8
91.5	F7	1.9183416312942	CDK1_1	57.0	IMR90p8
92.0	F7	1.9492424554964	CDK1_1	57.0	IMR90p8
92.5	F7	2.50872039146361	CDK1_1	57.0	IMR90p8
93.0	F7	2.28831900294699	CDK1_1	57.0	IMR90p8
93.5	F7	1.19581306790678	CDK1_1	57.0	IMR90p8
94.0	F7	0.852540447961189	CDK1_1	57.0	IMR90p8
94.5	F7	-0.0405035580864137	CDK1_1	57.0	IMR90p8
95.0	F7	-0.529071811620554	CDK1_1	57.0	IMR90p8
55.0	G7	-8.88354149494648	CDK1_1	55.7	IMR90p8
55.5	G7	-19.2476732390518	CDK1_1	55.7	IMR90p8
56.0	G7	-17.7670829898949	CDK1_1	55.7	IMR90p8
56.5	G7	-17.767082989876	CDK1_1	55.7	IMR90p8
57.0	G7	-17.7670829900208	CDK1_1	55.7	IMR90p8
57.5	G7	-18.6657201831466	CDK1_1	55.7	IMR90p8
58.0	G7	-13.3179124916003	CDK1_1	55.7	IMR90p8
58.5	G7	-1.25159224282265	CDK1_1	55.7	IMR90p8
59.0	G7	9.35503233988106	CDK1_1	55.7	IMR90p8
59.5	G7	19.5673515685013	CDK1_1	55.7	IMR90p8
60.0	G7	28.2264240592366	CDK1_1	55.7	IMR90p8
60.5	G7	34.3517369026143	CDK1_1	55.7	IMR90p8
61.0	G7	39.282387615669	CDK1_1	55.7	IMR90p8
61.5	G7	41.5284864865129	CDK1_1	55.7	IMR90p8
62.0	G7	42.2534335322471	CDK1_1	55.7	IMR90p8
62.5	G7	42.8942170733332	CDK1_1	55.7	IMR90p8
63.0	G7	43.0274434108151	CDK1_1	55.7	IMR90p8
63.5	G7	43.5444253592392	CDK1_1	55.7	IMR90p8
64.0	G7	44.742007905037	CDK1_1	55.7	IMR90p8
64.5	G7	47.7856270471036	CDK1_1	55.7	IMR90p8
65.0	G7	53.2362655524275	CDK1_1	55.7	IMR90p8
65.5	G7	60.5271066141451	CDK1_1	55.7	IMR90p8
66.0	G7	68.8395782281133	CDK1_1	55.7	IMR90p8
66.5	G7	79.2945194144769	CDK1_1	55.7	IMR90p8
67.0	G7	88.5496282852167	CDK1_1	55.7	IMR90p8
67.5	G7	94.2612797209931	CDK1_1	55.7	IMR90p8
68.0	G7	98.0945173239803	CDK1_1	55.7	IMR90p8
68.5	G7	100.073677155079	CDK1_1	55.7	IMR90p8
69.0	G7	99.5150756372771	CDK1_1	55.7	IMR90p8
69.5	G7	98.0340744949012	CDK1_1	55.7	IMR90p8
70.0	G7	97.1601980271372	CDK1_1	55.7	IMR90p8
70.5	G7	96.4714530104485	CDK1_1	55.7	IMR90p8
71.0	G7	96.4327240460556	CDK1_1	55.7	IMR90p8
71.5	G7	98.0690092917756	CDK1_1	55.7	IMR90p8
72.0	G7	108.258919969335	CDK1_1	55.7	IMR90p8
72.5	G7	144.089798992848	CDK1_1	55.7	IMR90p8
73.0	G7	212.919624654507	CDK1_1	55.7	IMR90p8
73.5	G7	301.846426603665	CDK1_1	55.7	IMR90p8
74.0	G7	392.212062881698	CDK1_1	55.7	IMR90p8
74.5	G7	462.652348154196	CDK1_1	55.7	IMR90p8
75.0	G7	478.803283017666	CDK1_1	55.7	IMR90p8
75.5	G7	425.28124344145	CDK1_1	55.7	IMR90p8
76.0	G7	327.364658909678	CDK1_1	55.7	IMR90p8
76.5	G7	217.962277047751	CDK1_1	55.7	IMR90p8
77.0	G7	119.624207478691	CDK1_1	55.7	IMR90p8
77.5	G7	50.47737312668	CDK1_1	55.7	IMR90p8
78.0	G7	17.7576391018701	CDK1_1	55.7	IMR90p8
78.5	G7	8.45007098584409	CDK1_1	55.7	IMR90p8
79.0	G7	7.92579426571302	CDK1_1	55.7	IMR90p8
79.5	G7	7.74916193704161	CDK1_1	55.7	IMR90p8
80.0	G7	6.8944819775258	CDK1_1	55.7	IMR90p8
80.5	G7	6.59836672624175	CDK1_1	55.7	IMR90p8
81.0	G7	6.64162642828273	CDK1_1	55.7	IMR90p8
81.5	G7	6.24646286766915	CDK1_1	55.7	IMR90p8
82.0	G7	6.43692138416969	CDK1_1	55.7	IMR90p8
82.5	G7	6.97342873229815	CDK1_1	55.7	IMR90p8
83.0	G7	6.86235366029712	CDK1_1	55.7	IMR90p8
83.5	G7	6.72242579740333	CDK1_1	55.7	IMR90p8
84.0	G7	6.46858853905752	CDK1_1	55.7	IMR90p8
84.5	G7	5.61342896950976	CDK1_1	55.7	IMR90p8
85.0	G7	4.93825421610336	CDK1_1	55.7	IMR90p8
85.5	G7	4.57523388560509	CDK1_1	55.7	IMR90p8
86.0	G7	4.27978101584654	CDK1_1	55.7	IMR90p8
86.5	G7	4.41537961603512	CDK1_1	55.7	IMR90p8
87.0	G7	4.64047123914156	CDK1_1	55.7	IMR90p8
87.5	G7	4.50342513296073	CDK1_1	55.7	IMR90p8
88.0	G7	4.37050416009129	CDK1_1	55.7	IMR90p8
88.5	G7	4.47331174373238	CDK1_1	55.7	IMR90p8
89.0	G7	4.38427559554691	CDK1_1	55.7	IMR90p8
89.5	G7	4.51542004031927	CDK1_1	55.7	IMR90p8
90.0	G7	4.83196004170202	CDK1_1	55.7	IMR90p8
90.5	G7	4.94999157408341	CDK1_1	55.7	IMR90p8
91.0	G7	4.6866808904075	CDK1_1	55.7	IMR90p8
91.5	G7	4.63679785270517	CDK1_1	55.7	IMR90p8
92.0	G7	4.22032182518564	CDK1_1	55.7	IMR90p8
92.5	G7	3.59676823333746	CDK1_1	55.7	IMR90p8
93.0	G7	3.7096350978419	CDK1_1	55.7	IMR90p8
93.5	G7	4.45786121868093	CDK1_1	55.7	IMR90p8
94.0	G7	4.56616388790655	CDK1_1	55.7	IMR90p8
94.5	G7	6.38442412928691	CDK1_1	55.7	IMR90p8
95.0	G7	3.7549998246883	CDK1_1	55.7	IMR90p8
55.0	H7	-5.0976324843158	CDK1_1	55.0	IMR90p8
55.5	H7	-11.0448703826837	CDK1_1	55.0	IMR90p8
56.0	H7	-10.1952649686311	CDK1_1	55.0	IMR90p8
56.5	H7	-10.1952649686331	CDK1_1	55.0	IMR90p8
57.0	H7	-10.1952649686282	CDK1_1	55.0	IMR90p8
57.5	H7	-11.28572730681	CDK1_1	55.0	IMR90p8
58.0	H7	-4.62388320084324	CDK1_1	55.0	IMR90p8
58.5	H7	8.93716166748322	CDK1_1	55.0	IMR90p8
59.0	H7	20.0990539235823	CDK1_1	55.0	IMR90p8
59.5	H7	29.336613509084	CDK1_1	55.0	IMR90p8
60.0	H7	35.7745477885446	CDK1_1	55.0	IMR90p8
60.5	H7	40.9170834738043	CDK1_1	55.0	IMR90p8
61.0	H7	44.6408547152936	CDK1_1	55.0	IMR90p8
61.5	H7	46.3337978295846	CDK1_1	55.0	IMR90p8
62.0	H7	47.4082195936411	CDK1_1	55.0	IMR90p8
62.5	H7	47.5447555605116	CDK1_1	55.0	IMR90p8
63.0	H7	46.3296537114277	CDK1_1	55.0	IMR90p8
63.5	H7	45.4895343887313	CDK1_1	55.0	IMR90p8
64.0	H7	45.6086099763346	CDK1_1	55.0	IMR90p8
64.5	H7	46.8720977514866	CDK1_1	55.0	IMR90p8
65.0	H7	51.0468839560752	CDK1_1	55.0	IMR90p8
65.5	H7	57.6008212489245	CDK1_1	55.0	IMR90p8
66.0	H7	64.8741973145779	CDK1_1	55.0	IMR90p8
66.5	H7	73.174719207551	CDK1_1	55.0	IMR90p8
67.0	H7	80.6968843604603	CDK1_1	55.0	IMR90p8
67.5	H7	85.0435110505972	CDK1_1	55.0	IMR90p8
68.0	H7	87.8082463154715	CDK1_1	55.0	IMR90p8
68.5	H7	89.7327232342847	CDK1_1	55.0	IMR90p8
69.0	H7	89.2432218628695	CDK1_1	55.0	IMR90p8
69.5	H7	88.3879679957209	CDK1_1	55.0	IMR90p8
70.0	H7	88.8231255469424	CDK1_1	55.0	IMR90p8
70.5	H7	88.7432179115291	CDK1_1	55.0	IMR90p8
71.0	H7	88.0961855811584	CDK1_1	55.0	IMR90p8
71.5	H7	89.4224927460596	CDK1_1	55.0	IMR90p8
72.0	H7	97.0493827404824	CDK1_1	55.0	IMR90p8
72.5	H7	124.188714219153	CDK1_1	55.0	IMR90p8
73.0	H7	181.059556476295	CDK1_1	55.0	IMR90p8
73.5	H7	257.989512836385	CDK1_1	55.0	IMR90p8
74.0	H7	336.602283925276	CDK1_1	55.0	IMR90p8
74.5	H7	399.599933929405	CDK1_1	55.0	IMR90p8
75.0	H7	419.07140156174	CDK1_1	55.0	IMR90p8
75.5	H7	376.334585341557	CDK1_1	55.0	IMR90p8
76.0	H7	290.895678787415	CDK1_1	55.0	IMR90p8
76.5	H7	195.151727752849	CDK1_1	55.0	IMR90p8
77.0	H7	107.881110871223	CDK1_1	55.0	IMR90p8
77.5	H7	44.1144515781187	CDK1_1	55.0	IMR90p8
78.0	H7	13.2920543670344	CDK1_1	55.0	IMR90p8
78.5	H7	4.85206737728083	CDK1_1	55.0	IMR90p8
79.0	H7	3.93170578754035	CDK1_1	55.0	IMR90p8
79.5	H7	4.33191454204018	CDK1_1	55.0	IMR90p8
80.0	H7	4.2905261200259	CDK1_1	55.0	IMR90p8
80.5	H7	3.85486654485231	CDK1_1	55.0	IMR90p8
81.0	H7	4.41827111999424	CDK1_1	55.0	IMR90p8
81.5	H7	4.55740392117389	CDK1_1	55.0	IMR90p8
82.0	H7	4.13628979650144	CDK1_1	55.0	IMR90p8
82.5	H7	4.54194818854415	CDK1_1	55.0	IMR90p8
83.0	H7	4.85787281463206	CDK1_1	55.0	IMR90p8
83.5	H7	4.19054803568173	CDK1_1	55.0	IMR90p8
84.0	H7	4.08173018593925	CDK1_1	55.0	IMR90p8
84.5	H7	4.24351982344501	CDK1_1	55.0	IMR90p8
85.0	H7	3.82372688629096	CDK1_1	55.0	IMR90p8
85.5	H7	3.66454638767698	CDK1_1	55.0	IMR90p8
86.0	H7	3.81715516097091	CDK1_1	55.0	IMR90p8
86.5	H7	3.43518491964909	CDK1_1	55.0	IMR90p8
87.0	H7	2.53927398076752	CDK1_1	55.0	IMR90p8
87.5	H7	2.01064560624161	CDK1_1	55.0	IMR90p8
88.0	H7	1.38677703806155	CDK1_1	55.0	IMR90p8
88.5	H7	1.20922363452473	CDK1_1	55.0	IMR90p8
89.0	H7	1.26547713216701	CDK1_1	55.0	IMR90p8
89.5	H7	1.75352271214626	CDK1_1	55.0	IMR90p8
90.0	H7	2.14966632911012	CDK1_1	55.0	IMR90p8
90.5	H7	2.48061324720601	CDK1_1	55.0	IMR90p8
91.0	H7	2.44575979013791	CDK1_1	55.0	IMR90p8
91.5	H7	2.69634563482589	CDK1_1	55.0	IMR90p8
92.0	H7	2.73804457987887	CDK1_1	55.0	IMR90p8
92.5	H7	2.13066756204012	CDK1_1	55.0	IMR90p8
93.0	H7	2.18327952614726	CDK1_1	55.0	IMR90p8
93.5	H7	1.76768346495845	CDK1_1	55.0	IMR90p8
94.0	H7	1.29889922853812	CDK1_1	55.0	IMR90p8
94.5	H7	0.0960217830369743	CDK1_1	55.0	IMR90p8
95.0	H7	-0.445803151135863	CDK1_1	55.0	IMR90p8
55.0	A4	2.34	CDK1_1	65.0	IMR 90 P2
55.5	A4	5.08	CDK1_1	65.0	IMR 90 P2
56.0	A4	4.69	CDK1_1	65.0	IMR 90 P2
56.5	A4	4.69	CDK1_1	65.0	IMR 90 P2
57.0	A4	4.69	CDK1_1	65.0	IMR 90 P2
57.5	A4	4.4	CDK1_1	65.0	IMR 90 P2
58.0	A4	6.13	CDK1_1	65.0	IMR 90 P2
58.5	A4	9.91	CDK1_1	65.0	IMR 90 P2
59.0	A4	12.83	CDK1_1	65.0	IMR 90 P2
59.5	A4	15.38	CDK1_1	65.0	IMR 90 P2
60.0	A4	18.09	CDK1_1	65.0	IMR 90 P2
60.5	A4	20.26	CDK1_1	65.0	IMR 90 P2
61.0	A4	21.65	CDK1_1	65.0	IMR 90 P2
61.5	A4	23.09	CDK1_1	65.0	IMR 90 P2
62.0	A4	24.91	CDK1_1	65.0	IMR 90 P2
62.5	A4	25.87	CDK1_1	65.0	IMR 90 P2
63.0	A4	28.21	CDK1_1	65.0	IMR 90 P2
63.5	A4	33.25	CDK1_1	65.0	IMR 90 P2
64.0	A4	39.79	CDK1_1	65.0	IMR 90 P2
64.5	A4	48.77	CDK1_1	65.0	IMR 90 P2
65.0	A4	60.84	CDK1_1	65.0	IMR 90 P2
65.5	A4	72.63	CDK1_1	65.0	IMR 90 P2
66.0	A4	81.87	CDK1_1	65.0	IMR 90 P2
66.5	A4	89.81	CDK1_1	65.0	IMR 90 P2
67.0	A4	95.4	CDK1_1	65.0	IMR 90 P2
67.5	A4	97.76	CDK1_1	65.0	IMR 90 P2
68.0	A4	98.24	CDK1_1	65.0	IMR 90 P2
68.5	A4	98.85	CDK1_1	65.0	IMR 90 P2
69.0	A4	99.05	CDK1_1	65.0	IMR 90 P2
69.5	A4	98.75	CDK1_1	65.0	IMR 90 P2
70.0	A4	99.25	CDK1_1	65.0	IMR 90 P2
70.5	A4	100.66	CDK1_1	65.0	IMR 90 P2
71.0	A4	103.63	CDK1_1	65.0	IMR 90 P2
71.5	A4	115.28	CDK1_1	65.0	IMR 90 P2
72.0	A4	153.31	CDK1_1	65.0	IMR 90 P2
72.5	A4	228.06	CDK1_1	65.0	IMR 90 P2
73.0	A4	328.57	CDK1_1	65.0	IMR 90 P2
73.5	A4	433.75	CDK1_1	65.0	IMR 90 P2
74.0	A4	519.53	CDK1_1	65.0	IMR 90 P2
74.5	A4	549.03	CDK1_1	65.0	IMR 90 P2
75.0	A4	499.95	CDK1_1	65.0	IMR 90 P2
75.5	A4	393.63	CDK1_1	65.0	IMR 90 P2
76.0	A4	268.44	CDK1_1	65.0	IMR 90 P2
76.5	A4	152.26	CDK1_1	65.0	IMR 90 P2
77.0	A4	65.82	CDK1_1	65.0	IMR 90 P2
77.5	A4	20.5	CDK1_1	65.0	IMR 90 P2
78.0	A4	6.34	CDK1_1	65.0	IMR 90 P2
78.5	A4	4.55	CDK1_1	65.0	IMR 90 P2
79.0	A4	4.11	CDK1_1	65.0	IMR 90 P2
79.5	A4	4.18	CDK1_1	65.0	IMR 90 P2
80.0	A4	4.68	CDK1_1	65.0	IMR 90 P2
80.5	A4	4.8	CDK1_1	65.0	IMR 90 P2
81.0	A4	4.83	CDK1_1	65.0	IMR 90 P2
81.5	A4	4.9	CDK1_1	65.0	IMR 90 P2
82.0	A4	4.47	CDK1_1	65.0	IMR 90 P2
82.5	A4	4.07	CDK1_1	65.0	IMR 90 P2
83.0	A4	3.96	CDK1_1	65.0	IMR 90 P2
83.5	A4	3.66	CDK1_1	65.0	IMR 90 P2
84.0	A4	3.44	CDK1_1	65.0	IMR 90 P2
84.5	A4	3.59	CDK1_1	65.0	IMR 90 P2
85.0	A4	3.26	CDK1_1	65.0	IMR 90 P2
85.5	A4	2.57	CDK1_1	65.0	IMR 90 P2
86.0	A4	2.4	CDK1_1	65.0	IMR 90 P2
86.5	A4	2.49	CDK1_1	65.0	IMR 90 P2
87.0	A4	2.36	CDK1_1	65.0	IMR 90 P2
87.5	A4	2.26	CDK1_1	65.0	IMR 90 P2
88.0	A4	2.48	CDK1_1	65.0	IMR 90 P2
88.5	A4	2.42	CDK1_1	65.0	IMR 90 P2
89.0	A4	2.08	CDK1_1	65.0	IMR 90 P2
89.5	A4	1.84	CDK1_1	65.0	IMR 90 P2
90.0	A4	1.57	CDK1_1	65.0	IMR 90 P2
90.5	A4	1.36	CDK1_1	65.0	IMR 90 P2
91.0	A4	1.32	CDK1_1	65.0	IMR 90 P2
91.5	A4	1.11	CDK1_1	65.0	IMR 90 P2
92.0	A4	0.96	CDK1_1	65.0	IMR 90 P2
92.5	A4	1.55	CDK1_1	65.0	IMR 90 P2
93.0	A4	1.85	CDK1_1	65.0	IMR 90 P2
93.5	A4	1.95	CDK1_1	65.0	IMR 90 P2
94.0	A4	2.72	CDK1_1	65.0	IMR 90 P2
94.5	A4	3.52	CDK1_1	65.0	IMR 90 P2
95.0	A4	1.76	CDK1_1	65.0	IMR 90 P2
55.0	B4	1.73	CDK1_1	64.5	IMR 90 P2
55.5	B4	3.75	CDK1_1	64.5	IMR 90 P2
56.0	B4	3.46	CDK1_1	64.5	IMR 90 P2
56.5	B4	3.46	CDK1_1	64.5	IMR 90 P2
57.0	B4	3.46	CDK1_1	64.5	IMR 90 P2
57.5	B4	3.24	CDK1_1	64.5	IMR 90 P2
58.0	B4	4.57	CDK1_1	64.5	IMR 90 P2
58.5	B4	7.81	CDK1_1	64.5	IMR 90 P2
59.0	B4	10.2	CDK1_1	64.5	IMR 90 P2
59.5	B4	12.2	CDK1_1	64.5	IMR 90 P2
60.0	B4	15.04	CDK1_1	64.5	IMR 90 P2
60.5	B4	17.82	CDK1_1	64.5	IMR 90 P2
61.0	B4	19.59	CDK1_1	64.5	IMR 90 P2
61.5	B4	21.61	CDK1_1	64.5	IMR 90 P2
62.0	B4	23.94	CDK1_1	64.5	IMR 90 P2
62.5	B4	25.68	CDK1_1	64.5	IMR 90 P2
63.0	B4	28.96	CDK1_1	64.5	IMR 90 P2
63.5	B4	35.22	CDK1_1	64.5	IMR 90 P2
64.0	B4	42.96	CDK1_1	64.5	IMR 90 P2
64.5	B4	52.9	CDK1_1	64.5	IMR 90 P2
65.0	B4	65.68	CDK1_1	64.5	IMR 90 P2
65.5	B4	77.88	CDK1_1	64.5	IMR 90 P2
66.0	B4	87.02	CDK1_1	64.5	IMR 90 P2
66.5	B4	94.75	CDK1_1	64.5	IMR 90 P2
67.0	B4	100.31	CDK1_1	64.5	IMR 90 P2
67.5	B4	102.02	CDK1_1	64.5	IMR 90 P2
68.0	B4	101.9	CDK1_1	64.5	IMR 90 P2
68.5	B4	102.44	CDK1_1	64.5	IMR 90 P2
69.0	B4	103.0	CDK1_1	64.5	IMR 90 P2
69.5	B4	102.94	CDK1_1	64.5	IMR 90 P2
70.0	B4	103.94	CDK1_1	64.5	IMR 90 P2
70.5	B4	106.46	CDK1_1	64.5	IMR 90 P2
71.0	B4	111.47	CDK1_1	64.5	IMR 90 P2
71.5	B4	127.51	CDK1_1	64.5	IMR 90 P2
72.0	B4	175.1	CDK1_1	64.5	IMR 90 P2
72.5	B4	261.69	CDK1_1	64.5	IMR 90 P2
73.0	B4	370.89	CDK1_1	64.5	IMR 90 P2
73.5	B4	480.8	CDK1_1	64.5	IMR 90 P2
74.0	B4	564.83	CDK1_1	64.5	IMR 90 P2
74.5	B4	582.25	CDK1_1	64.5	IMR 90 P2
75.0	B4	516.8	CDK1_1	64.5	IMR 90 P2
75.5	B4	398.3	CDK1_1	64.5	IMR 90 P2
76.0	B4	264.9	CDK1_1	64.5	IMR 90 P2
76.5	B4	144.57	CDK1_1	64.5	IMR 90 P2
77.0	B4	59.6	CDK1_1	64.5	IMR 90 P2
77.5	B4	17.64	CDK1_1	64.5	IMR 90 P2
78.0	B4	5.19	CDK1_1	64.5	IMR 90 P2
78.5	B4	4.19	CDK1_1	64.5	IMR 90 P2
79.0	B4	4.14	CDK1_1	64.5	IMR 90 P2
79.5	B4	4.19	CDK1_1	64.5	IMR 90 P2
80.0	B4	5.17	CDK1_1	64.5	IMR 90 P2
80.5	B4	5.7	CDK1_1	64.5	IMR 90 P2
81.0	B4	6.22	CDK1_1	64.5	IMR 90 P2
81.5	B4	6.72	CDK1_1	64.5	IMR 90 P2
82.0	B4	6.34	CDK1_1	64.5	IMR 90 P2
82.5	B4	5.86	CDK1_1	64.5	IMR 90 P2
83.0	B4	5.58	CDK1_1	64.5	IMR 90 P2
83.5	B4	4.13	CDK1_1	64.5	IMR 90 P2
84.0	B4	2.89	CDK1_1	64.5	IMR 90 P2
84.5	B4	2.65	CDK1_1	64.5	IMR 90 P2
85.0	B4	1.8	CDK1_1	64.5	IMR 90 P2
85.5	B4	0.78	CDK1_1	64.5	IMR 90 P2
86.0	B4	1.06	CDK1_1	64.5	IMR 90 P2
86.5	B4	1.8	CDK1_1	64.5	IMR 90 P2
87.0	B4	2.6	CDK1_1	64.5	IMR 90 P2
87.5	B4	3.42	CDK1_1	64.5	IMR 90 P2
88.0	B4	3.75	CDK1_1	64.5	IMR 90 P2
88.5	B4	3.65	CDK1_1	64.5	IMR 90 P2
89.0	B4	3.0	CDK1_1	64.5	IMR 90 P2
89.5	B4	1.7	CDK1_1	64.5	IMR 90 P2
90.0	B4	0.79	CDK1_1	64.5	IMR 90 P2
90.5	B4	1.22	CDK1_1	64.5	IMR 90 P2
91.0	B4	1.79	CDK1_1	64.5	IMR 90 P2
91.5	B4	2.14	CDK1_1	64.5	IMR 90 P2
92.0	B4	2.83	CDK1_1	64.5	IMR 90 P2
92.5	B4	3.39	CDK1_1	64.5	IMR 90 P2
93.0	B4	2.92	CDK1_1	64.5	IMR 90 P2
93.5	B4	2.16	CDK1_1	64.5	IMR 90 P2
94.0	B4	2.01	CDK1_1	64.5	IMR 90 P2
94.5	B4	1.43	CDK1_1	64.5	IMR 90 P2
95.0	B4	0.3	CDK1_1	64.5	IMR 90 P2
55.0	C4	-0.27	CDK1_1	63.3	IMR 90 P2
55.5	C4	-0.58	CDK1_1	63.3	IMR 90 P2
56.0	C4	-0.54	CDK1_1	63.3	IMR 90 P2
56.5	C4	-0.54	CDK1_1	63.3	IMR 90 P2
57.0	C4	-0.54	CDK1_1	63.3	IMR 90 P2
57.5	C4	-0.74	CDK1_1	63.3	IMR 90 P2
58.0	C4	0.57	CDK1_1	63.3	IMR 90 P2
58.5	C4	2.66	CDK1_1	63.3	IMR 90 P2
59.0	C4	5.04	CDK1_1	63.3	IMR 90 P2
59.5	C4	6.74	CDK1_1	63.3	IMR 90 P2
60.0	C4	8.21	CDK1_1	63.3	IMR 90 P2
60.5	C4	11.31	CDK1_1	63.3	IMR 90 P2
61.0	C4	13.79	CDK1_1	63.3	IMR 90 P2
61.5	C4	15.31	CDK1_1	63.3	IMR 90 P2
62.0	C4	18.62	CDK1_1	63.3	IMR 90 P2
62.5	C4	22.57	CDK1_1	63.3	IMR 90 P2
63.0	C4	26.9	CDK1_1	63.3	IMR 90 P2
63.5	C4	34.89	CDK1_1	63.3	IMR 90 P2
64.0	C4	44.94	CDK1_1	63.3	IMR 90 P2
64.5	C4	56.65	CDK1_1	63.3	IMR 90 P2
65.0	C4	70.18	CDK1_1	63.3	IMR 90 P2
65.5	C4	82.74	CDK1_1	63.3	IMR 90 P2
66.0	C4	92.33	CDK1_1	63.3	IMR 90 P2
66.5	C4	100.31	CDK1_1	63.3	IMR 90 P2
67.0	C4	105.03	CDK1_1	63.3	IMR 90 P2
67.5	C4	106.77	CDK1_1	63.3	IMR 90 P2
68.0	C4	108.28	CDK1_1	63.3	IMR 90 P2
68.5	C4	109.88	CDK1_1	63.3	IMR 90 P2
69.0	C4	111.25	CDK1_1	63.3	IMR 90 P2
69.5	C4	113.33	CDK1_1	63.3	IMR 90 P2
70.0	C4	116.33	CDK1_1	63.3	IMR 90 P2
70.5	C4	120.27	CDK1_1	63.3	IMR 90 P2
71.0	C4	127.52	CDK1_1	63.3	IMR 90 P2
71.5	C4	148.14	CDK1_1	63.3	IMR 90 P2
72.0	C4	203.81	CDK1_1	63.3	IMR 90 P2
72.5	C4	300.22	CDK1_1	63.3	IMR 90 P2
73.0	C4	419.02	CDK1_1	63.3	IMR 90 P2
73.5	C4	536.82	CDK1_1	63.3	IMR 90 P2
74.0	C4	623.26	CDK1_1	63.3	IMR 90 P2
74.5	C4	634.16	CDK1_1	63.3	IMR 90 P2
75.0	C4	556.97	CDK1_1	63.3	IMR 90 P2
75.5	C4	425.61	CDK1_1	63.3	IMR 90 P2
76.0	C4	280.27	CDK1_1	63.3	IMR 90 P2
76.5	C4	150.87	CDK1_1	63.3	IMR 90 P2
77.0	C4	61.99	CDK1_1	63.3	IMR 90 P2
77.5	C4	20.37	CDK1_1	63.3	IMR 90 P2
78.0	C4	8.42	CDK1_1	63.3	IMR 90 P2
78.5	C4	7.16	CDK1_1	63.3	IMR 90 P2
79.0	C4	7.15	CDK1_1	63.3	IMR 90 P2
79.5	C4	6.05	CDK1_1	63.3	IMR 90 P2
80.0	C4	4.72	CDK1_1	63.3	IMR 90 P2
80.5	C4	3.97	CDK1_1	63.3	IMR 90 P2
81.0	C4	3.39	CDK1_1	63.3	IMR 90 P2
81.5	C4	3.93	CDK1_1	63.3	IMR 90 P2
82.0	C4	5.15	CDK1_1	63.3	IMR 90 P2
82.5	C4	5.02	CDK1_1	63.3	IMR 90 P2
83.0	C4	4.84	CDK1_1	63.3	IMR 90 P2
83.5	C4	5.11	CDK1_1	63.3	IMR 90 P2
84.0	C4	3.97	CDK1_1	63.3	IMR 90 P2
84.5	C4	3.02	CDK1_1	63.3	IMR 90 P2
85.0	C4	3.23	CDK1_1	63.3	IMR 90 P2
85.5	C4	3.38	CDK1_1	63.3	IMR 90 P2
86.0	C4	3.36	CDK1_1	63.3	IMR 90 P2
86.5	C4	4.02	CDK1_1	63.3	IMR 90 P2
87.0	C4	3.68	CDK1_1	63.3	IMR 90 P2
87.5	C4	3.03	CDK1_1	63.3	IMR 90 P2
88.0	C4	2.81	CDK1_1	63.3	IMR 90 P2
88.5	C4	2.25	CDK1_1	63.3	IMR 90 P2
89.0	C4	1.41	CDK1_1	63.3	IMR 90 P2
89.5	C4	1.62	CDK1_1	63.3	IMR 90 P2
90.0	C4	2.25	CDK1_1	63.3	IMR 90 P2
90.5	C4	2.33	CDK1_1	63.3	IMR 90 P2
91.0	C4	2.65	CDK1_1	63.3	IMR 90 P2
91.5	C4	2.88	CDK1_1	63.3	IMR 90 P2
92.0	C4	3.0	CDK1_1	63.3	IMR 90 P2
92.5	C4	2.84	CDK1_1	63.3	IMR 90 P2
93.0	C4	2.69	CDK1_1	63.3	IMR 90 P2
93.5	C4	2.68	CDK1_1	63.3	IMR 90 P2
94.0	C4	2.8	CDK1_1	63.3	IMR 90 P2
94.5	C4	3.06	CDK1_1	63.3	IMR 90 P2
95.0	C4	1.42	CDK1_1	63.3	IMR 90 P2
55.0	D4	-2.99	CDK1_1	61.4	IMR 90 P2
55.5	D4	-6.47	CDK1_1	61.4	IMR 90 P2
56.0	D4	-5.97	CDK1_1	61.4	IMR 90 P2
56.5	D4	-5.97	CDK1_1	61.4	IMR 90 P2
57.0	D4	-5.97	CDK1_1	61.4	IMR 90 P2
57.5	D4	-6.22	CDK1_1	61.4	IMR 90 P2
58.0	D4	-4.75	CDK1_1	61.4	IMR 90 P2
58.5	D4	-1.47	CDK1_1	61.4	IMR 90 P2
59.0	D4	1.4	CDK1_1	61.4	IMR 90 P2
59.5	D4	4.74	CDK1_1	61.4	IMR 90 P2
60.0	D4	8.49	CDK1_1	61.4	IMR 90 P2
60.5	D4	12.45	CDK1_1	61.4	IMR 90 P2
61.0	D4	15.96	CDK1_1	61.4	IMR 90 P2
61.5	D4	19.62	CDK1_1	61.4	IMR 90 P2
62.0	D4	23.1	CDK1_1	61.4	IMR 90 P2
62.5	D4	26.24	CDK1_1	61.4	IMR 90 P2
63.0	D4	29.97	CDK1_1	61.4	IMR 90 P2
63.5	D4	34.73	CDK1_1	61.4	IMR 90 P2
64.0	D4	40.91	CDK1_1	61.4	IMR 90 P2
64.5	D4	48.51	CDK1_1	61.4	IMR 90 P2
65.0	D4	57.58	CDK1_1	61.4	IMR 90 P2
65.5	D4	67.79	CDK1_1	61.4	IMR 90 P2
66.0	D4	77.79	CDK1_1	61.4	IMR 90 P2
66.5	D4	86.1	CDK1_1	61.4	IMR 90 P2
67.0	D4	92.67	CDK1_1	61.4	IMR 90 P2
67.5	D4	97.45	CDK1_1	61.4	IMR 90 P2
68.0	D4	100.1	CDK1_1	61.4	IMR 90 P2
68.5	D4	101.3	CDK1_1	61.4	IMR 90 P2
69.0	D4	102.39	CDK1_1	61.4	IMR 90 P2
69.5	D4	103.57	CDK1_1	61.4	IMR 90 P2
70.0	D4	104.45	CDK1_1	61.4	IMR 90 P2
70.5	D4	105.65	CDK1_1	61.4	IMR 90 P2
71.0	D4	110.37	CDK1_1	61.4	IMR 90 P2
71.5	D4	126.61	CDK1_1	61.4	IMR 90 P2
72.0	D4	173.55	CDK1_1	61.4	IMR 90 P2
72.5	D4	260.03	CDK1_1	61.4	IMR 90 P2
73.0	D4	371.4	CDK1_1	61.4	IMR 90 P2
73.5	D4	484.29	CDK1_1	61.4	IMR 90 P2
74.0	D4	570.91	CDK1_1	61.4	IMR 90 P2
74.5	D4	591.34	CDK1_1	61.4	IMR 90 P2
75.0	D4	528.57	CDK1_1	61.4	IMR 90 P2
75.5	D4	409.95	CDK1_1	61.4	IMR 90 P2
76.0	D4	274.99	CDK1_1	61.4	IMR 90 P2
76.5	D4	152.86	CDK1_1	61.4	IMR 90 P2
77.0	D4	65.16	CDK1_1	61.4	IMR 90 P2
77.5	D4	21.25	CDK1_1	61.4	IMR 90 P2
78.0	D4	7.47	CDK1_1	61.4	IMR 90 P2
78.5	D4	4.79	CDK1_1	61.4	IMR 90 P2
79.0	D4	4.27	CDK1_1	61.4	IMR 90 P2
79.5	D4	4.7	CDK1_1	61.4	IMR 90 P2
80.0	D4	4.87	CDK1_1	61.4	IMR 90 P2
80.5	D4	5.35	CDK1_1	61.4	IMR 90 P2
81.0	D4	6.09	CDK1_1	61.4	IMR 90 P2
81.5	D4	6.19	CDK1_1	61.4	IMR 90 P2
82.0	D4	5.65	CDK1_1	61.4	IMR 90 P2
82.5	D4	4.84	CDK1_1	61.4	IMR 90 P2
83.0	D4	4.48	CDK1_1	61.4	IMR 90 P2
83.5	D4	4.13	CDK1_1	61.4	IMR 90 P2
84.0	D4	3.1	CDK1_1	61.4	IMR 90 P2
84.5	D4	2.71	CDK1_1	61.4	IMR 90 P2
85.0	D4	2.97	CDK1_1	61.4	IMR 90 P2
85.5	D4	2.15	CDK1_1	61.4	IMR 90 P2
86.0	D4	1.56	CDK1_1	61.4	IMR 90 P2
86.5	D4	2.25	CDK1_1	61.4	IMR 90 P2
87.0	D4	2.52	CDK1_1	61.4	IMR 90 P2
87.5	D4	2.39	CDK1_1	61.4	IMR 90 P2
88.0	D4	2.82	CDK1_1	61.4	IMR 90 P2
88.5	D4	2.92	CDK1_1	61.4	IMR 90 P2
89.0	D4	2.46	CDK1_1	61.4	IMR 90 P2
89.5	D4	2.04	CDK1_1	61.4	IMR 90 P2
90.0	D4	1.44	CDK1_1	61.4	IMR 90 P2
90.5	D4	0.73	CDK1_1	61.4	IMR 90 P2
91.0	D4	0.99	CDK1_1	61.4	IMR 90 P2
91.5	D4	1.36	CDK1_1	61.4	IMR 90 P2
92.0	D4	1.39	CDK1_1	61.4	IMR 90 P2
92.5	D4	1.88	CDK1_1	61.4	IMR 90 P2
93.0	D4	2.41	CDK1_1	61.4	IMR 90 P2
93.5	D4	1.65	CDK1_1	61.4	IMR 90 P2
94.0	D4	1.26	CDK1_1	61.4	IMR 90 P2
94.5	D4	0.26	CDK1_1	61.4	IMR 90 P2
95.0	D4	-0.58	CDK1_1	61.4	IMR 90 P2
55.0	E4	-6.7	CDK1_1	59.0	IMR 90 P2
55.5	E4	-14.52	CDK1_1	59.0	IMR 90 P2
56.0	E4	-13.4	CDK1_1	59.0	IMR 90 P2
56.5	E4	-13.4	CDK1_1	59.0	IMR 90 P2
57.0	E4	-13.4	CDK1_1	59.0	IMR 90 P2
57.5	E4	-13.73	CDK1_1	59.0	IMR 90 P2
58.0	E4	-11.81	CDK1_1	59.0	IMR 90 P2
58.5	E4	-7.07	CDK1_1	59.0	IMR 90 P2
59.0	E4	-3.15	CDK1_1	59.0	IMR 90 P2
59.5	E4	1.0	CDK1_1	59.0	IMR 90 P2
60.0	E4	4.87	CDK1_1	59.0	IMR 90 P2
60.5	E4	7.7	CDK1_1	59.0	IMR 90 P2
61.0	E4	10.62	CDK1_1	59.0	IMR 90 P2
61.5	E4	13.76	CDK1_1	59.0	IMR 90 P2
62.0	E4	17.41	CDK1_1	59.0	IMR 90 P2
62.5	E4	21.4	CDK1_1	59.0	IMR 90 P2
63.0	E4	26.09	CDK1_1	59.0	IMR 90 P2
63.5	E4	32.13	CDK1_1	59.0	IMR 90 P2
64.0	E4	40.04	CDK1_1	59.0	IMR 90 P2
64.5	E4	48.82	CDK1_1	59.0	IMR 90 P2
65.0	E4	58.45	CDK1_1	59.0	IMR 90 P2
65.5	E4	68.7	CDK1_1	59.0	IMR 90 P2
66.0	E4	77.88	CDK1_1	59.0	IMR 90 P2
66.5	E4	84.9	CDK1_1	59.0	IMR 90 P2
67.0	E4	89.7	CDK1_1	59.0	IMR 90 P2
67.5	E4	92.63	CDK1_1	59.0	IMR 90 P2
68.0	E4	94.08	CDK1_1	59.0	IMR 90 P2
68.5	E4	94.64	CDK1_1	59.0	IMR 90 P2
69.0	E4	96.44	CDK1_1	59.0	IMR 90 P2
69.5	E4	99.43	CDK1_1	59.0	IMR 90 P2
70.0	E4	103.08	CDK1_1	59.0	IMR 90 P2
70.5	E4	108.17	CDK1_1	59.0	IMR 90 P2
71.0	E4	115.77	CDK1_1	59.0	IMR 90 P2
71.5	E4	130.76	CDK1_1	59.0	IMR 90 P2
72.0	E4	170.97	CDK1_1	59.0	IMR 90 P2
72.5	E4	244.89	CDK1_1	59.0	IMR 90 P2
73.0	E4	336.68	CDK1_1	59.0	IMR 90 P2
73.5	E4	427.34	CDK1_1	59.0	IMR 90 P2
74.0	E4	495.94	CDK1_1	59.0	IMR 90 P2
74.5	E4	506.7	CDK1_1	59.0	IMR 90 P2
75.0	E4	444.53	CDK1_1	59.0	IMR 90 P2
75.5	E4	338.5	CDK1_1	59.0	IMR 90 P2
76.0	E4	222.82	CDK1_1	59.0	IMR 90 P2
76.5	E4	119.49	CDK1_1	59.0	IMR 90 P2
77.0	E4	47.67	CDK1_1	59.0	IMR 90 P2
77.5	E4	14.13	CDK1_1	59.0	IMR 90 P2
78.0	E4	4.93	CDK1_1	59.0	IMR 90 P2
78.5	E4	3.97	CDK1_1	59.0	IMR 90 P2
79.0	E4	4.21	CDK1_1	59.0	IMR 90 P2
79.5	E4	4.59	CDK1_1	59.0	IMR 90 P2
80.0	E4	5.21	CDK1_1	59.0	IMR 90 P2
80.5	E4	5.75	CDK1_1	59.0	IMR 90 P2
81.0	E4	5.95	CDK1_1	59.0	IMR 90 P2
81.5	E4	5.81	CDK1_1	59.0	IMR 90 P2
82.0	E4	5.51	CDK1_1	59.0	IMR 90 P2
82.5	E4	4.86	CDK1_1	59.0	IMR 90 P2
83.0	E4	4.34	CDK1_1	59.0	IMR 90 P2
83.5	E4	4.08	CDK1_1	59.0	IMR 90 P2
84.0	E4	3.67	CDK1_1	59.0	IMR 90 P2
84.5	E4	3.14	CDK1_1	59.0	IMR 90 P2
85.0	E4	2.83	CDK1_1	59.0	IMR 90 P2
85.5	E4	2.62	CDK1_1	59.0	IMR 90 P2
86.0	E4	2.48	CDK1_1	59.0	IMR 90 P2
86.5	E4	2.21	CDK1_1	59.0	IMR 90 P2
87.0	E4	1.95	CDK1_1	59.0	IMR 90 P2
87.5	E4	2.26	CDK1_1	59.0	IMR 90 P2
88.0	E4	2.27	CDK1_1	59.0	IMR 90 P2
88.5	E4	2.03	CDK1_1	59.0	IMR 90 P2
89.0	E4	2.11	CDK1_1	59.0	IMR 90 P2
89.5	E4	2.43	CDK1_1	59.0	IMR 90 P2
90.0	E4	2.51	CDK1_1	59.0	IMR 90 P2
90.5	E4	2.78	CDK1_1	59.0	IMR 90 P2
91.0	E4	2.91	CDK1_1	59.0	IMR 90 P2
91.5	E4	2.74	CDK1_1	59.0	IMR 90 P2
92.0	E4	2.61	CDK1_1	59.0	IMR 90 P2
92.5	E4	2.17	CDK1_1	59.0	IMR 90 P2
93.0	E4	1.69	CDK1_1	59.0	IMR 90 P2
93.5	E4	1.66	CDK1_1	59.0	IMR 90 P2
94.0	E4	1.62	CDK1_1	59.0	IMR 90 P2
94.5	E4	1.87	CDK1_1	59.0	IMR 90 P2
95.0	E4	0.97	CDK1_1	59.0	IMR 90 P2
55.0	F4	-9.31	CDK1_1	57.0	IMR 90 P2
55.5	F4	-20.16	CDK1_1	57.0	IMR 90 P2
56.0	F4	-18.61	CDK1_1	57.0	IMR 90 P2
56.5	F4	-18.61	CDK1_1	57.0	IMR 90 P2
57.0	F4	-18.61	CDK1_1	57.0	IMR 90 P2
57.5	F4	-19.24	CDK1_1	57.0	IMR 90 P2
58.0	F4	-15.54	CDK1_1	57.0	IMR 90 P2
58.5	F4	-7.1	CDK1_1	57.0	IMR 90 P2
59.0	F4	0.6	CDK1_1	57.0	IMR 90 P2
59.5	F4	7.26	CDK1_1	57.0	IMR 90 P2
60.0	F4	12.84	CDK1_1	57.0	IMR 90 P2
60.5	F4	17.54	CDK1_1	57.0	IMR 90 P2
61.0	F4	21.12	CDK1_1	57.0	IMR 90 P2
61.5	F4	24.1	CDK1_1	57.0	IMR 90 P2
62.0	F4	26.74	CDK1_1	57.0	IMR 90 P2
62.5	F4	28.95	CDK1_1	57.0	IMR 90 P2
63.0	F4	31.7	CDK1_1	57.0	IMR 90 P2
63.5	F4	35.46	CDK1_1	57.0	IMR 90 P2
64.0	F4	40.33	CDK1_1	57.0	IMR 90 P2
64.5	F4	46.89	CDK1_1	57.0	IMR 90 P2
65.0	F4	54.81	CDK1_1	57.0	IMR 90 P2
65.5	F4	62.52	CDK1_1	57.0	IMR 90 P2
66.0	F4	69.94	CDK1_1	57.0	IMR 90 P2
66.5	F4	76.9	CDK1_1	57.0	IMR 90 P2
67.0	F4	81.89	CDK1_1	57.0	IMR 90 P2
67.5	F4	85.22	CDK1_1	57.0	IMR 90 P2
68.0	F4	87.79	CDK1_1	57.0	IMR 90 P2
68.5	F4	89.1	CDK1_1	57.0	IMR 90 P2
69.0	F4	88.95	CDK1_1	57.0	IMR 90 P2
69.5	F4	89.07	CDK1_1	57.0	IMR 90 P2
70.0	F4	89.68	CDK1_1	57.0	IMR 90 P2
70.5	F4	90.72	CDK1_1	57.0	IMR 90 P2
71.0	F4	94.09	CDK1_1	57.0	IMR 90 P2
71.5	F4	105.09	CDK1_1	57.0	IMR 90 P2
72.0	F4	139.55	CDK1_1	57.0	IMR 90 P2
72.5	F4	208.05	CDK1_1	57.0	IMR 90 P2
73.0	F4	298.01	CDK1_1	57.0	IMR 90 P2
73.5	F4	389.04	CDK1_1	57.0	IMR 90 P2
74.0	F4	463.01	CDK1_1	57.0	IMR 90 P2
74.5	F4	485.53	CDK1_1	57.0	IMR 90 P2
75.0	F4	435.27	CDK1_1	57.0	IMR 90 P2
75.5	F4	337.1	CDK1_1	57.0	IMR 90 P2
76.0	F4	226.9	CDK1_1	57.0	IMR 90 P2
76.5	F4	125.29	CDK1_1	57.0	IMR 90 P2
77.0	F4	51.42	CDK1_1	57.0	IMR 90 P2
77.5	F4	15.86	CDK1_1	57.0	IMR 90 P2
78.0	F4	5.89	CDK1_1	57.0	IMR 90 P2
78.5	F4	4.97	CDK1_1	57.0	IMR 90 P2
79.0	F4	5.53	CDK1_1	57.0	IMR 90 P2
79.5	F4	5.58	CDK1_1	57.0	IMR 90 P2
80.0	F4	5.56	CDK1_1	57.0	IMR 90 P2
80.5	F4	5.96	CDK1_1	57.0	IMR 90 P2
81.0	F4	5.88	CDK1_1	57.0	IMR 90 P2
81.5	F4	5.43	CDK1_1	57.0	IMR 90 P2
82.0	F4	5.43	CDK1_1	57.0	IMR 90 P2
82.5	F4	5.23	CDK1_1	57.0	IMR 90 P2
83.0	F4	4.7	CDK1_1	57.0	IMR 90 P2
83.5	F4	3.96	CDK1_1	57.0	IMR 90 P2
84.0	F4	3.03	CDK1_1	57.0	IMR 90 P2
84.5	F4	2.35	CDK1_1	57.0	IMR 90 P2
85.0	F4	1.97	CDK1_1	57.0	IMR 90 P2
85.5	F4	1.69	CDK1_1	57.0	IMR 90 P2
86.0	F4	2.18	CDK1_1	57.0	IMR 90 P2
86.5	F4	2.89	CDK1_1	57.0	IMR 90 P2
87.0	F4	2.86	CDK1_1	57.0	IMR 90 P2
87.5	F4	2.72	CDK1_1	57.0	IMR 90 P2
88.0	F4	2.7	CDK1_1	57.0	IMR 90 P2
88.5	F4	2.37	CDK1_1	57.0	IMR 90 P2
89.0	F4	1.79	CDK1_1	57.0	IMR 90 P2
89.5	F4	1.67	CDK1_1	57.0	IMR 90 P2
90.0	F4	1.69	CDK1_1	57.0	IMR 90 P2
90.5	F4	1.51	CDK1_1	57.0	IMR 90 P2
91.0	F4	1.17	CDK1_1	57.0	IMR 90 P2
91.5	F4	1.61	CDK1_1	57.0	IMR 90 P2
92.0	F4	2.24	CDK1_1	57.0	IMR 90 P2
92.5	F4	2.25	CDK1_1	57.0	IMR 90 P2
93.0	F4	2.63	CDK1_1	57.0	IMR 90 P2
93.5	F4	2.54	CDK1_1	57.0	IMR 90 P2
94.0	F4	2.15	CDK1_1	57.0	IMR 90 P2
94.5	F4	0.67	CDK1_1	57.0	IMR 90 P2
95.0	F4	-0.42	CDK1_1	57.0	IMR 90 P2
55.0	G4	-7.44	CDK1_1	55.7	IMR 90 P2
55.5	G4	-16.12	CDK1_1	55.7	IMR 90 P2
56.0	G4	-14.88	CDK1_1	55.7	IMR 90 P2
56.5	G4	-14.88	CDK1_1	55.7	IMR 90 P2
57.0	G4	-14.88	CDK1_1	55.7	IMR 90 P2
57.5	G4	-15.57	CDK1_1	55.7	IMR 90 P2
58.0	G4	-11.44	CDK1_1	55.7	IMR 90 P2
58.5	G4	-2.12	CDK1_1	55.7	IMR 90 P2
59.0	G4	6.17	CDK1_1	55.7	IMR 90 P2
59.5	G4	13.22	CDK1_1	55.7	IMR 90 P2
60.0	G4	19.9	CDK1_1	55.7	IMR 90 P2
60.5	G4	25.24	CDK1_1	55.7	IMR 90 P2
61.0	G4	28.61	CDK1_1	55.7	IMR 90 P2
61.5	G4	31.03	CDK1_1	55.7	IMR 90 P2
62.0	G4	32.28	CDK1_1	55.7	IMR 90 P2
62.5	G4	32.36	CDK1_1	55.7	IMR 90 P2
63.0	G4	32.94	CDK1_1	55.7	IMR 90 P2
63.5	G4	34.17	CDK1_1	55.7	IMR 90 P2
64.0	G4	35.83	CDK1_1	55.7	IMR 90 P2
64.5	G4	39.56	CDK1_1	55.7	IMR 90 P2
65.0	G4	45.23	CDK1_1	55.7	IMR 90 P2
65.5	G4	51.72	CDK1_1	55.7	IMR 90 P2
66.0	G4	59.31	CDK1_1	55.7	IMR 90 P2
66.5	G4	67.27	CDK1_1	55.7	IMR 90 P2
67.0	G4	73.74	CDK1_1	55.7	IMR 90 P2
67.5	G4	77.88	CDK1_1	55.7	IMR 90 P2
68.0	G4	80.14	CDK1_1	55.7	IMR 90 P2
68.5	G4	81.13	CDK1_1	55.7	IMR 90 P2
69.0	G4	81.23	CDK1_1	55.7	IMR 90 P2
69.5	G4	80.47	CDK1_1	55.7	IMR 90 P2
70.0	G4	80.0	CDK1_1	55.7	IMR 90 P2
70.5	G4	80.48	CDK1_1	55.7	IMR 90 P2
71.0	G4	82.46	CDK1_1	55.7	IMR 90 P2
71.5	G4	90.4	CDK1_1	55.7	IMR 90 P2
72.0	G4	118.98	CDK1_1	55.7	IMR 90 P2
72.5	G4	178.12	CDK1_1	55.7	IMR 90 P2
73.0	G4	256.56	CDK1_1	55.7	IMR 90 P2
73.5	G4	336.08	CDK1_1	55.7	IMR 90 P2
74.0	G4	400.26	CDK1_1	55.7	IMR 90 P2
74.5	G4	421.18	CDK1_1	55.7	IMR 90 P2
75.0	G4	378.34	CDK1_1	55.7	IMR 90 P2
75.5	G4	291.81	CDK1_1	55.7	IMR 90 P2
76.0	G4	195.32	CDK1_1	55.7	IMR 90 P2
76.5	G4	107.99	CDK1_1	55.7	IMR 90 P2
77.0	G4	43.54	CDK1_1	55.7	IMR 90 P2
77.5	G4	11.93	CDK1_1	55.7	IMR 90 P2
78.0	G4	4.69	CDK1_1	55.7	IMR 90 P2
78.5	G4	4.75	CDK1_1	55.7	IMR 90 P2
79.0	G4	4.32	CDK1_1	55.7	IMR 90 P2
79.5	G4	4.3	CDK1_1	55.7	IMR 90 P2
80.0	G4	4.79	CDK1_1	55.7	IMR 90 P2
80.5	G4	4.66	CDK1_1	55.7	IMR 90 P2
81.0	G4	4.51	CDK1_1	55.7	IMR 90 P2
81.5	G4	4.92	CDK1_1	55.7	IMR 90 P2
82.0	G4	5.19	CDK1_1	55.7	IMR 90 P2
82.5	G4	5.27	CDK1_1	55.7	IMR 90 P2
83.0	G4	5.07	CDK1_1	55.7	IMR 90 P2
83.5	G4	4.53	CDK1_1	55.7	IMR 90 P2
84.0	G4	4.31	CDK1_1	55.7	IMR 90 P2
84.5	G4	3.6	CDK1_1	55.7	IMR 90 P2
85.0	G4	3.01	CDK1_1	55.7	IMR 90 P2
85.5	G4	2.96	CDK1_1	55.7	IMR 90 P2
86.0	G4	3.1	CDK1_1	55.7	IMR 90 P2
86.5	G4	2.72	CDK1_1	55.7	IMR 90 P2
87.0	G4	2.63	CDK1_1	55.7	IMR 90 P2
87.5	G4	2.28	CDK1_1	55.7	IMR 90 P2
88.0	G4	1.54	CDK1_1	55.7	IMR 90 P2
88.5	G4	1.48	CDK1_1	55.7	IMR 90 P2
89.0	G4	1.47	CDK1_1	55.7	IMR 90 P2
89.5	G4	1.29	CDK1_1	55.7	IMR 90 P2
90.0	G4	1.94	CDK1_1	55.7	IMR 90 P2
90.5	G4	2.79	CDK1_1	55.7	IMR 90 P2
91.0	G4	2.3	CDK1_1	55.7	IMR 90 P2
91.5	G4	2.08	CDK1_1	55.7	IMR 90 P2
92.0	G4	2.52	CDK1_1	55.7	IMR 90 P2
92.5	G4	1.89	CDK1_1	55.7	IMR 90 P2
93.0	G4	1.24	CDK1_1	55.7	IMR 90 P2
93.5	G4	1.05	CDK1_1	55.7	IMR 90 P2
94.0	G4	0.66	CDK1_1	55.7	IMR 90 P2
94.5	G4	-0.58	CDK1_1	55.7	IMR 90 P2
95.0	G4	-0.77	CDK1_1	55.7	IMR 90 P2
55.0	H4	-7.55	CDK1_1	55.0	IMR 90 P2
55.5	H4	-16.35	CDK1_1	55.0	IMR 90 P2
56.0	H4	-15.09	CDK1_1	55.0	IMR 90 P2
56.5	H4	-15.09	CDK1_1	55.0	IMR 90 P2
57.0	H4	-15.09	CDK1_1	55.0	IMR 90 P2
57.5	H4	-15.85	CDK1_1	55.0	IMR 90 P2
58.0	H4	-11.3	CDK1_1	55.0	IMR 90 P2
58.5	H4	-1.3	CDK1_1	55.0	IMR 90 P2
59.0	H4	7.58	CDK1_1	55.0	IMR 90 P2
59.5	H4	15.6	CDK1_1	55.0	IMR 90 P2
60.0	H4	22.12	CDK1_1	55.0	IMR 90 P2
60.5	H4	26.93	CDK1_1	55.0	IMR 90 P2
61.0	H4	30.42	CDK1_1	55.0	IMR 90 P2
61.5	H4	32.84	CDK1_1	55.0	IMR 90 P2
62.0	H4	33.54	CDK1_1	55.0	IMR 90 P2
62.5	H4	33.64	CDK1_1	55.0	IMR 90 P2
63.0	H4	34.28	CDK1_1	55.0	IMR 90 P2
63.5	H4	34.14	CDK1_1	55.0	IMR 90 P2
64.0	H4	33.61	CDK1_1	55.0	IMR 90 P2
64.5	H4	34.74	CDK1_1	55.0	IMR 90 P2
65.0	H4	37.65	CDK1_1	55.0	IMR 90 P2
65.5	H4	41.68	CDK1_1	55.0	IMR 90 P2
66.0	H4	47.78	CDK1_1	55.0	IMR 90 P2
66.5	H4	55.46	CDK1_1	55.0	IMR 90 P2
67.0	H4	62.72	CDK1_1	55.0	IMR 90 P2
67.5	H4	68.53	CDK1_1	55.0	IMR 90 P2
68.0	H4	72.36	CDK1_1	55.0	IMR 90 P2
68.5	H4	74.22	CDK1_1	55.0	IMR 90 P2
69.0	H4	74.79	CDK1_1	55.0	IMR 90 P2
69.5	H4	74.31	CDK1_1	55.0	IMR 90 P2
70.0	H4	73.57	CDK1_1	55.0	IMR 90 P2
70.5	H4	73.37	CDK1_1	55.0	IMR 90 P2
71.0	H4	74.04	CDK1_1	55.0	IMR 90 P2
71.5	H4	78.96	CDK1_1	55.0	IMR 90 P2
72.0	H4	100.5	CDK1_1	55.0	IMR 90 P2
72.5	H4	149.24	CDK1_1	55.0	IMR 90 P2
73.0	H4	217.94	CDK1_1	55.0	IMR 90 P2
73.5	H4	290.33	CDK1_1	55.0	IMR 90 P2
74.0	H4	351.89	CDK1_1	55.0	IMR 90 P2
74.5	H4	378.17	CDK1_1	55.0	IMR 90 P2
75.0	H4	347.47	CDK1_1	55.0	IMR 90 P2
75.5	H4	273.41	CDK1_1	55.0	IMR 90 P2
76.0	H4	187.05	CDK1_1	55.0	IMR 90 P2
76.5	H4	106.54	CDK1_1	55.0	IMR 90 P2
77.0	H4	44.97	CDK1_1	55.0	IMR 90 P2
77.5	H4	13.29	CDK1_1	55.0	IMR 90 P2
78.0	H4	4.87	CDK1_1	55.0	IMR 90 P2
78.5	H4	4.33	CDK1_1	55.0	IMR 90 P2
79.0	H4	4.56	CDK1_1	55.0	IMR 90 P2
79.5	H4	4.65	CDK1_1	55.0	IMR 90 P2
80.0	H4	4.6	CDK1_1	55.0	IMR 90 P2
80.5	H4	4.77	CDK1_1	55.0	IMR 90 P2
81.0	H4	4.92	CDK1_1	55.0	IMR 90 P2
81.5	H4	4.49	CDK1_1	55.0	IMR 90 P2
82.0	H4	4.42	CDK1_1	55.0	IMR 90 P2
82.5	H4	4.51	CDK1_1	55.0	IMR 90 P2
83.0	H4	4.01	CDK1_1	55.0	IMR 90 P2
83.5	H4	3.65	CDK1_1	55.0	IMR 90 P2
84.0	H4	3.57	CDK1_1	55.0	IMR 90 P2
84.5	H4	3.2	CDK1_1	55.0	IMR 90 P2
85.0	H4	3.15	CDK1_1	55.0	IMR 90 P2
85.5	H4	3.0	CDK1_1	55.0	IMR 90 P2
86.0	H4	2.57	CDK1_1	55.0	IMR 90 P2
86.5	H4	2.78	CDK1_1	55.0	IMR 90 P2
87.0	H4	2.91	CDK1_1	55.0	IMR 90 P2
87.5	H4	2.28	CDK1_1	55.0	IMR 90 P2
88.0	H4	2.45	CDK1_1	55.0	IMR 90 P2
88.5	H4	2.75	CDK1_1	55.0	IMR 90 P2
89.0	H4	2.37	CDK1_1	55.0	IMR 90 P2
89.5	H4	2.44	CDK1_1	55.0	IMR 90 P2
90.0	H4	2.72	CDK1_1	55.0	IMR 90 P2
90.5	H4	2.33	CDK1_1	55.0	IMR 90 P2
91.0	H4	1.92	CDK1_1	55.0	IMR 90 P2
91.5	H4	1.82	CDK1_1	55.0	IMR 90 P2
92.0	H4	1.13	CDK1_1	55.0	IMR 90 P2
92.5	H4	0.76	CDK1_1	55.0	IMR 90 P2
93.0	H4	0.67	CDK1_1	55.0	IMR 90 P2
93.5	H4	0.72	CDK1_1	55.0	IMR 90 P2
94.0	H4	0.79	CDK1_1	55.0	IMR 90 P2
94.5	H4	1.41	CDK1_1	55.0	IMR 90 P2
95.0	H4	0.94	CDK1_1	55.0	IMR 90 P2
55.0	A4	3.31	CDK1_1	65.0	IMR 90 P11
55.5	A4	7.16	CDK1_1	65.0	IMR 90 P11
56.0	A4	6.61	CDK1_1	65.0	IMR 90 P11
56.5	A4	6.61	CDK1_1	65.0	IMR 90 P11
57.0	A4	6.61	CDK1_1	65.0	IMR 90 P11
57.5	A4	6.23	CDK1_1	65.0	IMR 90 P11
58.0	A4	8.48	CDK1_1	65.0	IMR 90 P11
58.5	A4	13.73	CDK1_1	65.0	IMR 90 P11
59.0	A4	17.21	CDK1_1	65.0	IMR 90 P11
59.5	A4	18.54	CDK1_1	65.0	IMR 90 P11
60.0	A4	20.31	CDK1_1	65.0	IMR 90 P11
60.5	A4	22.64	CDK1_1	65.0	IMR 90 P11
61.0	A4	23.58	CDK1_1	65.0	IMR 90 P11
61.5	A4	24.73	CDK1_1	65.0	IMR 90 P11
62.0	A4	27.26	CDK1_1	65.0	IMR 90 P11
62.5	A4	29.55	CDK1_1	65.0	IMR 90 P11
63.0	A4	31.8	CDK1_1	65.0	IMR 90 P11
63.5	A4	36.29	CDK1_1	65.0	IMR 90 P11
64.0	A4	43.47	CDK1_1	65.0	IMR 90 P11
64.5	A4	52.13	CDK1_1	65.0	IMR 90 P11
65.0	A4	62.53	CDK1_1	65.0	IMR 90 P11
65.5	A4	74.45	CDK1_1	65.0	IMR 90 P11
66.0	A4	84.83	CDK1_1	65.0	IMR 90 P11
66.5	A4	92.19	CDK1_1	65.0	IMR 90 P11
67.0	A4	97.91	CDK1_1	65.0	IMR 90 P11
67.5	A4	101.41	CDK1_1	65.0	IMR 90 P11
68.0	A4	102.15	CDK1_1	65.0	IMR 90 P11
68.5	A4	102.79	CDK1_1	65.0	IMR 90 P11
69.0	A4	103.64	CDK1_1	65.0	IMR 90 P11
69.5	A4	103.38	CDK1_1	65.0	IMR 90 P11
70.0	A4	103.72	CDK1_1	65.0	IMR 90 P11
70.5	A4	105.43	CDK1_1	65.0	IMR 90 P11
71.0	A4	107.72	CDK1_1	65.0	IMR 90 P11
71.5	A4	118.45	CDK1_1	65.0	IMR 90 P11
72.0	A4	157.53	CDK1_1	65.0	IMR 90 P11
72.5	A4	233.8	CDK1_1	65.0	IMR 90 P11
73.0	A4	335.76	CDK1_1	65.0	IMR 90 P11
73.5	A4	444.04	CDK1_1	65.0	IMR 90 P11
74.0	A4	533.24	CDK1_1	65.0	IMR 90 P11
74.5	A4	562.58	CDK1_1	65.0	IMR 90 P11
75.0	A4	511.43	CDK1_1	65.0	IMR 90 P11
75.5	A4	402.67	CDK1_1	65.0	IMR 90 P11
76.0	A4	274.03	CDK1_1	65.0	IMR 90 P11
76.5	A4	154.37	CDK1_1	65.0	IMR 90 P11
77.0	A4	66.36	CDK1_1	65.0	IMR 90 P11
77.5	A4	21.12	CDK1_1	65.0	IMR 90 P11
78.0	A4	7.05	CDK1_1	65.0	IMR 90 P11
78.5	A4	5.11	CDK1_1	65.0	IMR 90 P11
79.0	A4	4.57	CDK1_1	65.0	IMR 90 P11
79.5	A4	4.76	CDK1_1	65.0	IMR 90 P11
80.0	A4	4.76	CDK1_1	65.0	IMR 90 P11
80.5	A4	4.61	CDK1_1	65.0	IMR 90 P11
81.0	A4	5.01	CDK1_1	65.0	IMR 90 P11
81.5	A4	5.58	CDK1_1	65.0	IMR 90 P11
82.0	A4	5.33	CDK1_1	65.0	IMR 90 P11
82.5	A4	4.98	CDK1_1	65.0	IMR 90 P11
83.0	A4	4.82	CDK1_1	65.0	IMR 90 P11
83.5	A4	4.28	CDK1_1	65.0	IMR 90 P11
84.0	A4	3.33	CDK1_1	65.0	IMR 90 P11
84.5	A4	2.59	CDK1_1	65.0	IMR 90 P11
85.0	A4	2.23	CDK1_1	65.0	IMR 90 P11
85.5	A4	1.7	CDK1_1	65.0	IMR 90 P11
86.0	A4	1.47	CDK1_1	65.0	IMR 90 P11
86.5	A4	1.43	CDK1_1	65.0	IMR 90 P11
87.0	A4	1.62	CDK1_1	65.0	IMR 90 P11
87.5	A4	1.91	CDK1_1	65.0	IMR 90 P11
88.0	A4	2.16	CDK1_1	65.0	IMR 90 P11
88.5	A4	2.29	CDK1_1	65.0	IMR 90 P11
89.0	A4	2.82	CDK1_1	65.0	IMR 90 P11
89.5	A4	3.02	CDK1_1	65.0	IMR 90 P11
90.0	A4	2.47	CDK1_1	65.0	IMR 90 P11
90.5	A4	2.33	CDK1_1	65.0	IMR 90 P11
91.0	A4	1.98	CDK1_1	65.0	IMR 90 P11
91.5	A4	1.34	CDK1_1	65.0	IMR 90 P11
92.0	A4	1.46	CDK1_1	65.0	IMR 90 P11
92.5	A4	1.79	CDK1_1	65.0	IMR 90 P11
93.0	A4	1.75	CDK1_1	65.0	IMR 90 P11
93.5	A4	1.63	CDK1_1	65.0	IMR 90 P11
94.0	A4	1.64	CDK1_1	65.0	IMR 90 P11
94.5	A4	0.65	CDK1_1	65.0	IMR 90 P11
95.0	A4	-0.24	CDK1_1	65.0	IMR 90 P11
55.0	B4	2.5	CDK1_1	64.5	IMR 90 P11
55.5	B4	5.41	CDK1_1	64.5	IMR 90 P11
56.0	B4	4.99	CDK1_1	64.5	IMR 90 P11
56.5	B4	4.99	CDK1_1	64.5	IMR 90 P11
57.0	B4	4.99	CDK1_1	64.5	IMR 90 P11
57.5	B4	4.78	CDK1_1	64.5	IMR 90 P11
58.0	B4	6.08	CDK1_1	64.5	IMR 90 P11
58.5	B4	8.87	CDK1_1	64.5	IMR 90 P11
59.0	B4	11.33	CDK1_1	64.5	IMR 90 P11
59.5	B4	13.68	CDK1_1	64.5	IMR 90 P11
60.0	B4	15.22	CDK1_1	64.5	IMR 90 P11
60.5	B4	16.61	CDK1_1	64.5	IMR 90 P11
61.0	B4	18.72	CDK1_1	64.5	IMR 90 P11
61.5	B4	20.9	CDK1_1	64.5	IMR 90 P11
62.0	B4	22.83	CDK1_1	64.5	IMR 90 P11
62.5	B4	25.62	CDK1_1	64.5	IMR 90 P11
63.0	B4	29.3	CDK1_1	64.5	IMR 90 P11
63.5	B4	33.81	CDK1_1	64.5	IMR 90 P11
64.0	B4	40.55	CDK1_1	64.5	IMR 90 P11
64.5	B4	49.91	CDK1_1	64.5	IMR 90 P11
65.0	B4	60.78	CDK1_1	64.5	IMR 90 P11
65.5	B4	72.53	CDK1_1	64.5	IMR 90 P11
66.0	B4	83.95	CDK1_1	64.5	IMR 90 P11
66.5	B4	92.73	CDK1_1	64.5	IMR 90 P11
67.0	B4	98.77	CDK1_1	64.5	IMR 90 P11
67.5	B4	102.74	CDK1_1	64.5	IMR 90 P11
68.0	B4	104.51	CDK1_1	64.5	IMR 90 P11
68.5	B4	105.3	CDK1_1	64.5	IMR 90 P11
69.0	B4	106.6	CDK1_1	64.5	IMR 90 P11
69.5	B4	108.59	CDK1_1	64.5	IMR 90 P11
70.0	B4	110.65	CDK1_1	64.5	IMR 90 P11
70.5	B4	112.57	CDK1_1	64.5	IMR 90 P11
71.0	B4	116.35	CDK1_1	64.5	IMR 90 P11
71.5	B4	128.87	CDK1_1	64.5	IMR 90 P11
72.0	B4	169.12	CDK1_1	64.5	IMR 90 P11
72.5	B4	248.17	CDK1_1	64.5	IMR 90 P11
73.0	B4	354.16	CDK1_1	64.5	IMR 90 P11
73.5	B4	465.31	CDK1_1	64.5	IMR 90 P11
74.0	B4	555.77	CDK1_1	64.5	IMR 90 P11
74.5	B4	584.51	CDK1_1	64.5	IMR 90 P11
75.0	B4	530.68	CDK1_1	64.5	IMR 90 P11
75.5	B4	418.96	CDK1_1	64.5	IMR 90 P11
76.0	B4	286.27	CDK1_1	64.5	IMR 90 P11
76.5	B4	162.33	CDK1_1	64.5	IMR 90 P11
77.0	B4	71.52	CDK1_1	64.5	IMR 90 P11
77.5	B4	24.05	CDK1_1	64.5	IMR 90 P11
78.0	B4	7.57	CDK1_1	64.5	IMR 90 P11
78.5	B4	4.65	CDK1_1	64.5	IMR 90 P11
79.0	B4	4.28	CDK1_1	64.5	IMR 90 P11
79.5	B4	4.02	CDK1_1	64.5	IMR 90 P11
80.0	B4	4.21	CDK1_1	64.5	IMR 90 P11
80.5	B4	4.69	CDK1_1	64.5	IMR 90 P11
81.0	B4	5.03	CDK1_1	64.5	IMR 90 P11
81.5	B4	5.38	CDK1_1	64.5	IMR 90 P11
82.0	B4	5.52	CDK1_1	64.5	IMR 90 P11
82.5	B4	4.95	CDK1_1	64.5	IMR 90 P11
83.0	B4	4.23	CDK1_1	64.5	IMR 90 P11
83.5	B4	3.81	CDK1_1	64.5	IMR 90 P11
84.0	B4	3.58	CDK1_1	64.5	IMR 90 P11
84.5	B4	3.35	CDK1_1	64.5	IMR 90 P11
85.0	B4	2.96	CDK1_1	64.5	IMR 90 P11
85.5	B4	2.67	CDK1_1	64.5	IMR 90 P11
86.0	B4	2.26	CDK1_1	64.5	IMR 90 P11
86.5	B4	1.42	CDK1_1	64.5	IMR 90 P11
87.0	B4	1.17	CDK1_1	64.5	IMR 90 P11
87.5	B4	1.81	CDK1_1	64.5	IMR 90 P11
88.0	B4	1.95	CDK1_1	64.5	IMR 90 P11
88.5	B4	2.23	CDK1_1	64.5	IMR 90 P11
89.0	B4	2.85	CDK1_1	64.5	IMR 90 P11
89.5	B4	2.73	CDK1_1	64.5	IMR 90 P11
90.0	B4	2.09	CDK1_1	64.5	IMR 90 P11
90.5	B4	2.13	CDK1_1	64.5	IMR 90 P11
91.0	B4	2.04	CDK1_1	64.5	IMR 90 P11
91.5	B4	1.99	CDK1_1	64.5	IMR 90 P11
92.0	B4	2.5	CDK1_1	64.5	IMR 90 P11
92.5	B4	2.94	CDK1_1	64.5	IMR 90 P11
93.0	B4	3.23	CDK1_1	64.5	IMR 90 P11
93.5	B4	3.36	CDK1_1	64.5	IMR 90 P11
94.0	B4	3.63	CDK1_1	64.5	IMR 90 P11
94.5	B4	3.53	CDK1_1	64.5	IMR 90 P11
95.0	B4	1.53	CDK1_1	64.5	IMR 90 P11
55.0	C4	-0.81	CDK1_1	63.3	IMR 90 P11
55.5	C4	-1.76	CDK1_1	63.3	IMR 90 P11
56.0	C4	-1.62	CDK1_1	63.3	IMR 90 P11
56.5	C4	-1.62	CDK1_1	63.3	IMR 90 P11
57.0	C4	-1.62	CDK1_1	63.3	IMR 90 P11
57.5	C4	-1.84	CDK1_1	63.3	IMR 90 P11
58.0	C4	-0.59	CDK1_1	63.3	IMR 90 P11
58.5	C4	2.51	CDK1_1	63.3	IMR 90 P11
59.0	C4	5.0	CDK1_1	63.3	IMR 90 P11
59.5	C4	7.26	CDK1_1	63.3	IMR 90 P11
60.0	C4	9.81	CDK1_1	63.3	IMR 90 P11
60.5	C4	12.93	CDK1_1	63.3	IMR 90 P11
61.0	C4	16.23	CDK1_1	63.3	IMR 90 P11
61.5	C4	20.02	CDK1_1	63.3	IMR 90 P11
62.0	C4	24.26	CDK1_1	63.3	IMR 90 P11
62.5	C4	28.72	CDK1_1	63.3	IMR 90 P11
63.0	C4	34.1	CDK1_1	63.3	IMR 90 P11
63.5	C4	40.5	CDK1_1	63.3	IMR 90 P11
64.0	C4	47.99	CDK1_1	63.3	IMR 90 P11
64.5	C4	56.9	CDK1_1	63.3	IMR 90 P11
65.0	C4	68.07	CDK1_1	63.3	IMR 90 P11
65.5	C4	79.39	CDK1_1	63.3	IMR 90 P11
66.0	C4	89.51	CDK1_1	63.3	IMR 90 P11
66.5	C4	98.44	CDK1_1	63.3	IMR 90 P11
67.0	C4	104.87	CDK1_1	63.3	IMR 90 P11
67.5	C4	107.78	CDK1_1	63.3	IMR 90 P11
68.0	C4	109.23	CDK1_1	63.3	IMR 90 P11
68.5	C4	110.32	CDK1_1	63.3	IMR 90 P11
69.0	C4	110.54	CDK1_1	63.3	IMR 90 P11
69.5	C4	111.74	CDK1_1	63.3	IMR 90 P11
70.0	C4	113.26	CDK1_1	63.3	IMR 90 P11
70.5	C4	115.05	CDK1_1	63.3	IMR 90 P11
71.0	C4	119.54	CDK1_1	63.3	IMR 90 P11
71.5	C4	135.46	CDK1_1	63.3	IMR 90 P11
72.0	C4	183.5	CDK1_1	63.3	IMR 90 P11
72.5	C4	274.61	CDK1_1	63.3	IMR 90 P11
73.0	C4	394.13	CDK1_1	63.3	IMR 90 P11
73.5	C4	518.0	CDK1_1	63.3	IMR 90 P11
74.0	C4	617.12	CDK1_1	63.3	IMR 90 P11
74.5	C4	645.57	CDK1_1	63.3	IMR 90 P11
75.0	C4	583.43	CDK1_1	63.3	IMR 90 P11
75.5	C4	458.73	CDK1_1	63.3	IMR 90 P11
76.0	C4	311.72	CDK1_1	63.3	IMR 90 P11
76.5	C4	175.2	CDK1_1	63.3	IMR 90 P11
77.0	C4	76.2	CDK1_1	63.3	IMR 90 P11
77.5	C4	24.88	CDK1_1	63.3	IMR 90 P11
78.0	C4	7.37	CDK1_1	63.3	IMR 90 P11
78.5	C4	4.81	CDK1_1	63.3	IMR 90 P11
79.0	C4	5.22	CDK1_1	63.3	IMR 90 P11
79.5	C4	5.65	CDK1_1	63.3	IMR 90 P11
80.0	C4	5.73	CDK1_1	63.3	IMR 90 P11
80.5	C4	5.64	CDK1_1	63.3	IMR 90 P11
81.0	C4	5.58	CDK1_1	63.3	IMR 90 P11
81.5	C4	5.35	CDK1_1	63.3	IMR 90 P11
82.0	C4	5.21	CDK1_1	63.3	IMR 90 P11
82.5	C4	5.19	CDK1_1	63.3	IMR 90 P11
83.0	C4	5.12	CDK1_1	63.3	IMR 90 P11
83.5	C4	4.76	CDK1_1	63.3	IMR 90 P11
84.0	C4	4.28	CDK1_1	63.3	IMR 90 P11
84.5	C4	3.8	CDK1_1	63.3	IMR 90 P11
85.0	C4	3.19	CDK1_1	63.3	IMR 90 P11
85.5	C4	2.52	CDK1_1	63.3	IMR 90 P11
86.0	C4	1.89	CDK1_1	63.3	IMR 90 P11
86.5	C4	1.65	CDK1_1	63.3	IMR 90 P11
87.0	C4	1.53	CDK1_1	63.3	IMR 90 P11
87.5	C4	1.54	CDK1_1	63.3	IMR 90 P11
88.0	C4	1.75	CDK1_1	63.3	IMR 90 P11
88.5	C4	2.2	CDK1_1	63.3	IMR 90 P11
89.0	C4	2.59	CDK1_1	63.3	IMR 90 P11
89.5	C4	2.85	CDK1_1	63.3	IMR 90 P11
90.0	C4	3.07	CDK1_1	63.3	IMR 90 P11
90.5	C4	3.4	CDK1_1	63.3	IMR 90 P11
91.0	C4	3.55	CDK1_1	63.3	IMR 90 P11
91.5	C4	2.98	CDK1_1	63.3	IMR 90 P11
92.0	C4	2.66	CDK1_1	63.3	IMR 90 P11
92.5	C4	2.51	CDK1_1	63.3	IMR 90 P11
93.0	C4	2.12	CDK1_1	63.3	IMR 90 P11
93.5	C4	2.32	CDK1_1	63.3	IMR 90 P11
94.0	C4	2.63	CDK1_1	63.3	IMR 90 P11
94.5	C4	3.91	CDK1_1	63.3	IMR 90 P11
95.0	C4	2.28	CDK1_1	63.3	IMR 90 P11
55.0	D4	-3.29	CDK1_1	61.4	IMR 90 P11
55.5	D4	-7.12	CDK1_1	61.4	IMR 90 P11
56.0	D4	-6.57	CDK1_1	61.4	IMR 90 P11
56.5	D4	-6.57	CDK1_1	61.4	IMR 90 P11
57.0	D4	-6.57	CDK1_1	61.4	IMR 90 P11
57.5	D4	-6.92	CDK1_1	61.4	IMR 90 P11
58.0	D4	-4.77	CDK1_1	61.4	IMR 90 P11
58.5	D4	-0.88	CDK1_1	61.4	IMR 90 P11
59.0	D4	2.37	CDK1_1	61.4	IMR 90 P11
59.5	D4	6.55	CDK1_1	61.4	IMR 90 P11
60.0	D4	10.5	CDK1_1	61.4	IMR 90 P11
60.5	D4	13.49	CDK1_1	61.4	IMR 90 P11
61.0	D4	17.43	CDK1_1	61.4	IMR 90 P11
61.5	D4	22.05	CDK1_1	61.4	IMR 90 P11
62.0	D4	25.67	CDK1_1	61.4	IMR 90 P11
62.5	D4	29.3	CDK1_1	61.4	IMR 90 P11
63.0	D4	33.66	CDK1_1	61.4	IMR 90 P11
63.5	D4	37.34	CDK1_1	61.4	IMR 90 P11
64.0	D4	41.12	CDK1_1	61.4	IMR 90 P11
64.5	D4	46.5	CDK1_1	61.4	IMR 90 P11
65.0	D4	53.78	CDK1_1	61.4	IMR 90 P11
65.5	D4	62.79	CDK1_1	61.4	IMR 90 P11
66.0	D4	72.85	CDK1_1	61.4	IMR 90 P11
66.5	D4	82.88	CDK1_1	61.4	IMR 90 P11
67.0	D4	91.44	CDK1_1	61.4	IMR 90 P11
67.5	D4	97.47	CDK1_1	61.4	IMR 90 P11
68.0	D4	100.87	CDK1_1	61.4	IMR 90 P11
68.5	D4	102.23	CDK1_1	61.4	IMR 90 P11
69.0	D4	102.39	CDK1_1	61.4	IMR 90 P11
69.5	D4	102.85	CDK1_1	61.4	IMR 90 P11
70.0	D4	103.83	CDK1_1	61.4	IMR 90 P11
70.5	D4	105.04	CDK1_1	61.4	IMR 90 P11
71.0	D4	108.79	CDK1_1	61.4	IMR 90 P11
71.5	D4	122.2	CDK1_1	61.4	IMR 90 P11
72.0	D4	163.84	CDK1_1	61.4	IMR 90 P11
72.5	D4	244.29	CDK1_1	61.4	IMR 90 P11
73.0	D4	352.71	CDK1_1	61.4	IMR 90 P11
73.5	D4	467.71	CDK1_1	61.4	IMR 90 P11
74.0	D4	562.15	CDK1_1	61.4	IMR 90 P11
74.5	D4	594.42	CDK1_1	61.4	IMR 90 P11
75.0	D4	543.68	CDK1_1	61.4	IMR 90 P11
75.5	D4	432.31	CDK1_1	61.4	IMR 90 P11
76.0	D4	297.02	CDK1_1	61.4	IMR 90 P11
76.5	D4	169.67	CDK1_1	61.4	IMR 90 P11
77.0	D4	75.49	CDK1_1	61.4	IMR 90 P11
77.5	D4	25.16	CDK1_1	61.4	IMR 90 P11
78.0	D4	7.56	CDK1_1	61.4	IMR 90 P11
78.5	D4	4.79	CDK1_1	61.4	IMR 90 P11
79.0	D4	4.78	CDK1_1	61.4	IMR 90 P11
79.5	D4	5.28	CDK1_1	61.4	IMR 90 P11
80.0	D4	5.57	CDK1_1	61.4	IMR 90 P11
80.5	D4	5.32	CDK1_1	61.4	IMR 90 P11
81.0	D4	5.65	CDK1_1	61.4	IMR 90 P11
81.5	D4	6.15	CDK1_1	61.4	IMR 90 P11
82.0	D4	5.39	CDK1_1	61.4	IMR 90 P11
82.5	D4	4.7	CDK1_1	61.4	IMR 90 P11
83.0	D4	4.29	CDK1_1	61.4	IMR 90 P11
83.5	D4	3.34	CDK1_1	61.4	IMR 90 P11
84.0	D4	2.72	CDK1_1	61.4	IMR 90 P11
84.5	D4	2.86	CDK1_1	61.4	IMR 90 P11
85.0	D4	2.64	CDK1_1	61.4	IMR 90 P11
85.5	D4	2.8	CDK1_1	61.4	IMR 90 P11
86.0	D4	3.19	CDK1_1	61.4	IMR 90 P11
86.5	D4	3.05	CDK1_1	61.4	IMR 90 P11
87.0	D4	2.69	CDK1_1	61.4	IMR 90 P11
87.5	D4	2.48	CDK1_1	61.4	IMR 90 P11
88.0	D4	1.95	CDK1_1	61.4	IMR 90 P11
88.5	D4	1.37	CDK1_1	61.4	IMR 90 P11
89.0	D4	0.82	CDK1_1	61.4	IMR 90 P11
89.5	D4	0.62	CDK1_1	61.4	IMR 90 P11
90.0	D4	0.97	CDK1_1	61.4	IMR 90 P11
90.5	D4	1.23	CDK1_1	61.4	IMR 90 P11
91.0	D4	1.46	CDK1_1	61.4	IMR 90 P11
91.5	D4	2.02	CDK1_1	61.4	IMR 90 P11
92.0	D4	2.66	CDK1_1	61.4	IMR 90 P11
92.5	D4	2.76	CDK1_1	61.4	IMR 90 P11
93.0	D4	3.09	CDK1_1	61.4	IMR 90 P11
93.5	D4	3.55	CDK1_1	61.4	IMR 90 P11
94.0	D4	3.62	CDK1_1	61.4	IMR 90 P11
94.5	D4	3.98	CDK1_1	61.4	IMR 90 P11
95.0	D4	1.92	CDK1_1	61.4	IMR 90 P11
55.0	E4	-7.63	CDK1_1	59.0	IMR 90 P11
55.5	E4	-16.52	CDK1_1	59.0	IMR 90 P11
56.0	E4	-15.25	CDK1_1	59.0	IMR 90 P11
56.5	E4	-15.25	CDK1_1	59.0	IMR 90 P11
57.0	E4	-15.25	CDK1_1	59.0	IMR 90 P11
57.5	E4	-15.84	CDK1_1	59.0	IMR 90 P11
58.0	E4	-12.32	CDK1_1	59.0	IMR 90 P11
58.5	E4	-4.55	CDK1_1	59.0	IMR 90 P11
59.0	E4	1.74	CDK1_1	59.0	IMR 90 P11
59.5	E4	7.04	CDK1_1	59.0	IMR 90 P11
60.0	E4	12.28	CDK1_1	59.0	IMR 90 P11
60.5	E4	16.78	CDK1_1	59.0	IMR 90 P11
61.0	E4	20.13	CDK1_1	59.0	IMR 90 P11
61.5	E4	24.13	CDK1_1	59.0	IMR 90 P11
62.0	E4	28.22	CDK1_1	59.0	IMR 90 P11
62.5	E4	31.4	CDK1_1	59.0	IMR 90 P11
63.0	E4	35.02	CDK1_1	59.0	IMR 90 P11
63.5	E4	39.3	CDK1_1	59.0	IMR 90 P11
64.0	E4	43.62	CDK1_1	59.0	IMR 90 P11
64.5	E4	49.33	CDK1_1	59.0	IMR 90 P11
65.0	E4	57.31	CDK1_1	59.0	IMR 90 P11
65.5	E4	65.81	CDK1_1	59.0	IMR 90 P11
66.0	E4	74.21	CDK1_1	59.0	IMR 90 P11
66.5	E4	82.58	CDK1_1	59.0	IMR 90 P11
67.0	E4	89.07	CDK1_1	59.0	IMR 90 P11
67.5	E4	92.23	CDK1_1	59.0	IMR 90 P11
68.0	E4	94.37	CDK1_1	59.0	IMR 90 P11
68.5	E4	95.75	CDK1_1	59.0	IMR 90 P11
69.0	E4	95.56	CDK1_1	59.0	IMR 90 P11
69.5	E4	95.09	CDK1_1	59.0	IMR 90 P11
70.0	E4	96.4	CDK1_1	59.0	IMR 90 P11
70.5	E4	97.71	CDK1_1	59.0	IMR 90 P11
71.0	E4	99.87	CDK1_1	59.0	IMR 90 P11
71.5	E4	110.01	CDK1_1	59.0	IMR 90 P11
72.0	E4	145.49	CDK1_1	59.0	IMR 90 P11
72.5	E4	216.78	CDK1_1	59.0	IMR 90 P11
73.0	E4	313.89	CDK1_1	59.0	IMR 90 P11
73.5	E4	417.28	CDK1_1	59.0	IMR 90 P11
74.0	E4	503.55	CDK1_1	59.0	IMR 90 P11
74.5	E4	535.76	CDK1_1	59.0	IMR 90 P11
75.0	E4	490.54	CDK1_1	59.0	IMR 90 P11
75.5	E4	388.29	CDK1_1	59.0	IMR 90 P11
76.0	E4	266.3	CDK1_1	59.0	IMR 90 P11
76.5	E4	151.88	CDK1_1	59.0	IMR 90 P11
77.0	E4	65.47	CDK1_1	59.0	IMR 90 P11
77.5	E4	20.2	CDK1_1	59.0	IMR 90 P11
78.0	E4	6.23	CDK1_1	59.0	IMR 90 P11
78.5	E4	4.24	CDK1_1	59.0	IMR 90 P11
79.0	E4	4.01	CDK1_1	59.0	IMR 90 P11
79.5	E4	4.58	CDK1_1	59.0	IMR 90 P11
80.0	E4	4.88	CDK1_1	59.0	IMR 90 P11
80.5	E4	4.8	CDK1_1	59.0	IMR 90 P11
81.0	E4	5.2	CDK1_1	59.0	IMR 90 P11
81.5	E4	5.66	CDK1_1	59.0	IMR 90 P11
82.0	E4	5.88	CDK1_1	59.0	IMR 90 P11
82.5	E4	5.68	CDK1_1	59.0	IMR 90 P11
83.0	E4	5.26	CDK1_1	59.0	IMR 90 P11
83.5	E4	4.36	CDK1_1	59.0	IMR 90 P11
84.0	E4	3.56	CDK1_1	59.0	IMR 90 P11
84.5	E4	3.21	CDK1_1	59.0	IMR 90 P11
85.0	E4	2.86	CDK1_1	59.0	IMR 90 P11
85.5	E4	2.35	CDK1_1	59.0	IMR 90 P11
86.0	E4	2.36	CDK1_1	59.0	IMR 90 P11
86.5	E4	2.57	CDK1_1	59.0	IMR 90 P11
87.0	E4	2.18	CDK1_1	59.0	IMR 90 P11
87.5	E4	1.93	CDK1_1	59.0	IMR 90 P11
88.0	E4	1.72	CDK1_1	59.0	IMR 90 P11
88.5	E4	1.67	CDK1_1	59.0	IMR 90 P11
89.0	E4	1.3	CDK1_1	59.0	IMR 90 P11
89.5	E4	1.08	CDK1_1	59.0	IMR 90 P11
90.0	E4	1.72	CDK1_1	59.0	IMR 90 P11
90.5	E4	2.78	CDK1_1	59.0	IMR 90 P11
91.0	E4	3.29	CDK1_1	59.0	IMR 90 P11
91.5	E4	3.68	CDK1_1	59.0	IMR 90 P11
92.0	E4	3.78	CDK1_1	59.0	IMR 90 P11
92.5	E4	2.72	CDK1_1	59.0	IMR 90 P11
93.0	E4	1.19	CDK1_1	59.0	IMR 90 P11
93.5	E4	0.27	CDK1_1	59.0	IMR 90 P11
94.0	E4	-0.66	CDK1_1	59.0	IMR 90 P11
94.5	E4	-0.6	CDK1_1	59.0	IMR 90 P11
95.0	E4	0.1	CDK1_1	59.0	IMR 90 P11
55.0	F4	-8.67	CDK1_1	57.0	IMR 90 P11
55.5	F4	-18.78	CDK1_1	57.0	IMR 90 P11
56.0	F4	-17.34	CDK1_1	57.0	IMR 90 P11
56.5	F4	-17.34	CDK1_1	57.0	IMR 90 P11
57.0	F4	-17.34	CDK1_1	57.0	IMR 90 P11
57.5	F4	-18.08	CDK1_1	57.0	IMR 90 P11
58.0	F4	-13.64	CDK1_1	57.0	IMR 90 P11
58.5	F4	-3.64	CDK1_1	57.0	IMR 90 P11
59.0	F4	4.99	CDK1_1	57.0	IMR 90 P11
59.5	F4	11.86	CDK1_1	57.0	IMR 90 P11
60.0	F4	18.46	CDK1_1	57.0	IMR 90 P11
60.5	F4	23.98	CDK1_1	57.0	IMR 90 P11
61.0	F4	27.26	CDK1_1	57.0	IMR 90 P11
61.5	F4	29.63	CDK1_1	57.0	IMR 90 P11
62.0	F4	31.63	CDK1_1	57.0	IMR 90 P11
62.5	F4	32.83	CDK1_1	57.0	IMR 90 P11
63.0	F4	34.42	CDK1_1	57.0	IMR 90 P11
63.5	F4	36.87	CDK1_1	57.0	IMR 90 P11
64.0	F4	40.0	CDK1_1	57.0	IMR 90 P11
64.5	F4	44.91	CDK1_1	57.0	IMR 90 P11
65.0	F4	51.49	CDK1_1	57.0	IMR 90 P11
65.5	F4	58.97	CDK1_1	57.0	IMR 90 P11
66.0	F4	66.86	CDK1_1	57.0	IMR 90 P11
66.5	F4	74.55	CDK1_1	57.0	IMR 90 P11
67.0	F4	80.8	CDK1_1	57.0	IMR 90 P11
67.5	F4	85.22	CDK1_1	57.0	IMR 90 P11
68.0	F4	87.86	CDK1_1	57.0	IMR 90 P11
68.5	F4	89.13	CDK1_1	57.0	IMR 90 P11
69.0	F4	89.52	CDK1_1	57.0	IMR 90 P11
69.5	F4	88.93	CDK1_1	57.0	IMR 90 P11
70.0	F4	88.16	CDK1_1	57.0	IMR 90 P11
70.5	F4	88.1	CDK1_1	57.0	IMR 90 P11
71.0	F4	89.32	CDK1_1	57.0	IMR 90 P11
71.5	F4	96.22	CDK1_1	57.0	IMR 90 P11
72.0	F4	125.71	CDK1_1	57.0	IMR 90 P11
72.5	F4	189.01	CDK1_1	57.0	IMR 90 P11
73.0	F4	275.42	CDK1_1	57.0	IMR 90 P11
73.5	F4	366.52	CDK1_1	57.0	IMR 90 P11
74.0	F4	444.06	CDK1_1	57.0	IMR 90 P11
74.5	F4	473.87	CDK1_1	57.0	IMR 90 P11
75.0	F4	432.51	CDK1_1	57.0	IMR 90 P11
75.5	F4	340.34	CDK1_1	57.0	IMR 90 P11
76.0	F4	232.22	CDK1_1	57.0	IMR 90 P11
76.5	F4	130.87	CDK1_1	57.0	IMR 90 P11
77.0	F4	55.5	CDK1_1	57.0	IMR 90 P11
77.5	F4	17.68	CDK1_1	57.0	IMR 90 P11
78.0	F4	6.67	CDK1_1	57.0	IMR 90 P11
78.5	F4	5.47	CDK1_1	57.0	IMR 90 P11
79.0	F4	5.36	CDK1_1	57.0	IMR 90 P11
79.5	F4	4.73	CDK1_1	57.0	IMR 90 P11
80.0	F4	4.18	CDK1_1	57.0	IMR 90 P11
80.5	F4	4.21	CDK1_1	57.0	IMR 90 P11
81.0	F4	4.5	CDK1_1	57.0	IMR 90 P11
81.5	F4	4.95	CDK1_1	57.0	IMR 90 P11
82.0	F4	5.48	CDK1_1	57.0	IMR 90 P11
82.5	F4	5.6	CDK1_1	57.0	IMR 90 P11
83.0	F4	5.35	CDK1_1	57.0	IMR 90 P11
83.5	F4	4.94	CDK1_1	57.0	IMR 90 P11
84.0	F4	4.08	CDK1_1	57.0	IMR 90 P11
84.5	F4	3.09	CDK1_1	57.0	IMR 90 P11
85.0	F4	2.15	CDK1_1	57.0	IMR 90 P11
85.5	F4	1.65	CDK1_1	57.0	IMR 90 P11
86.0	F4	1.39	CDK1_1	57.0	IMR 90 P11
86.5	F4	1.45	CDK1_1	57.0	IMR 90 P11
87.0	F4	1.88	CDK1_1	57.0	IMR 90 P11
87.5	F4	2.09	CDK1_1	57.0	IMR 90 P11
88.0	F4	1.57	CDK1_1	57.0	IMR 90 P11
88.5	F4	1.5	CDK1_1	57.0	IMR 90 P11
89.0	F4	1.66	CDK1_1	57.0	IMR 90 P11
89.5	F4	1.4	CDK1_1	57.0	IMR 90 P11
90.0	F4	1.99	CDK1_1	57.0	IMR 90 P11
90.5	F4	2.92	CDK1_1	57.0	IMR 90 P11
91.0	F4	2.78	CDK1_1	57.0	IMR 90 P11
91.5	F4	2.25	CDK1_1	57.0	IMR 90 P11
92.0	F4	2.15	CDK1_1	57.0	IMR 90 P11
92.5	F4	1.46	CDK1_1	57.0	IMR 90 P11
93.0	F4	0.89	CDK1_1	57.0	IMR 90 P11
93.5	F4	1.24	CDK1_1	57.0	IMR 90 P11
94.0	F4	1.35	CDK1_1	57.0	IMR 90 P11
94.5	F4	2.08	CDK1_1	57.0	IMR 90 P11
95.0	F4	1.3	CDK1_1	57.0	IMR 90 P11
55.0	G4	-5.33	CDK1_1	55.7	IMR 90 P11
55.5	G4	-11.55	CDK1_1	55.7	IMR 90 P11
56.0	G4	-10.66	CDK1_1	55.7	IMR 90 P11
56.5	G4	-10.66	CDK1_1	55.7	IMR 90 P11
57.0	G4	-10.66	CDK1_1	55.7	IMR 90 P11
57.5	G4	-11.54	CDK1_1	55.7	IMR 90 P11
58.0	G4	-6.17	CDK1_1	55.7	IMR 90 P11
58.5	G4	4.63	CDK1_1	55.7	IMR 90 P11
59.0	G4	13.04	CDK1_1	55.7	IMR 90 P11
59.5	G4	20.43	CDK1_1	55.7	IMR 90 P11
60.0	G4	25.9	CDK1_1	55.7	IMR 90 P11
60.5	G4	30.17	CDK1_1	55.7	IMR 90 P11
61.0	G4	33.79	CDK1_1	55.7	IMR 90 P11
61.5	G4	36.2	CDK1_1	55.7	IMR 90 P11
62.0	G4	37.13	CDK1_1	55.7	IMR 90 P11
62.5	G4	37.07	CDK1_1	55.7	IMR 90 P11
63.0	G4	36.52	CDK1_1	55.7	IMR 90 P11
63.5	G4	35.98	CDK1_1	55.7	IMR 90 P11
64.0	G4	36.53	CDK1_1	55.7	IMR 90 P11
64.5	G4	38.89	CDK1_1	55.7	IMR 90 P11
65.0	G4	43.51	CDK1_1	55.7	IMR 90 P11
65.5	G4	49.92	CDK1_1	55.7	IMR 90 P11
66.0	G4	57.27	CDK1_1	55.7	IMR 90 P11
66.5	G4	64.44	CDK1_1	55.7	IMR 90 P11
67.0	G4	70.7	CDK1_1	55.7	IMR 90 P11
67.5	G4	75.37	CDK1_1	55.7	IMR 90 P11
68.0	G4	78.36	CDK1_1	55.7	IMR 90 P11
68.5	G4	79.85	CDK1_1	55.7	IMR 90 P11
69.0	G4	80.87	CDK1_1	55.7	IMR 90 P11
69.5	G4	81.37	CDK1_1	55.7	IMR 90 P11
70.0	G4	81.04	CDK1_1	55.7	IMR 90 P11
70.5	G4	80.86	CDK1_1	55.7	IMR 90 P11
71.0	G4	82.06	CDK1_1	55.7	IMR 90 P11
71.5	G4	87.14	CDK1_1	55.7	IMR 90 P11
72.0	G4	109.97	CDK1_1	55.7	IMR 90 P11
72.5	G4	163.48	CDK1_1	55.7	IMR 90 P11
73.0	G4	237.84	CDK1_1	55.7	IMR 90 P11
73.5	G4	315.02	CDK1_1	55.7	IMR 90 P11
74.0	G4	381.46	CDK1_1	55.7	IMR 90 P11
74.5	G4	409.16	CDK1_1	55.7	IMR 90 P11
75.0	G4	374.26	CDK1_1	55.7	IMR 90 P11
75.5	G4	293.81	CDK1_1	55.7	IMR 90 P11
76.0	G4	200.74	CDK1_1	55.7	IMR 90 P11
76.5	G4	113.66	CDK1_1	55.7	IMR 90 P11
77.0	G4	47.83	CDK1_1	55.7	IMR 90 P11
77.5	G4	14.56	CDK1_1	55.7	IMR 90 P11
78.0	G4	6.16	CDK1_1	55.7	IMR 90 P11
78.5	G4	6.17	CDK1_1	55.7	IMR 90 P11
79.0	G4	6.04	CDK1_1	55.7	IMR 90 P11
79.5	G4	5.83	CDK1_1	55.7	IMR 90 P11
80.0	G4	5.64	CDK1_1	55.7	IMR 90 P11
80.5	G4	4.58	CDK1_1	55.7	IMR 90 P11
81.0	G4	3.78	CDK1_1	55.7	IMR 90 P11
81.5	G4	4.19	CDK1_1	55.7	IMR 90 P11
82.0	G4	3.93	CDK1_1	55.7	IMR 90 P11
82.5	G4	3.76	CDK1_1	55.7	IMR 90 P11
83.0	G4	4.5	CDK1_1	55.7	IMR 90 P11
83.5	G4	4.31	CDK1_1	55.7	IMR 90 P11
84.0	G4	3.34	CDK1_1	55.7	IMR 90 P11
84.5	G4	3.4	CDK1_1	55.7	IMR 90 P11
85.0	G4	2.92	CDK1_1	55.7	IMR 90 P11
85.5	G4	1.61	CDK1_1	55.7	IMR 90 P11
86.0	G4	1.57	CDK1_1	55.7	IMR 90 P11
86.5	G4	2.04	CDK1_1	55.7	IMR 90 P11
87.0	G4	1.88	CDK1_1	55.7	IMR 90 P11
87.5	G4	2.13	CDK1_1	55.7	IMR 90 P11
88.0	G4	2.9	CDK1_1	55.7	IMR 90 P11
88.5	G4	3.19	CDK1_1	55.7	IMR 90 P11
89.0	G4	3.15	CDK1_1	55.7	IMR 90 P11
89.5	G4	2.7	CDK1_1	55.7	IMR 90 P11
90.0	G4	2.14	CDK1_1	55.7	IMR 90 P11
90.5	G4	1.82	CDK1_1	55.7	IMR 90 P11
91.0	G4	1.32	CDK1_1	55.7	IMR 90 P11
91.5	G4	0.94	CDK1_1	55.7	IMR 90 P11
92.0	G4	1.37	CDK1_1	55.7	IMR 90 P11
92.5	G4	1.78	CDK1_1	55.7	IMR 90 P11
93.0	G4	1.97	CDK1_1	55.7	IMR 90 P11
93.5	G4	1.89	CDK1_1	55.7	IMR 90 P11
94.0	G4	2.02	CDK1_1	55.7	IMR 90 P11
94.5	G4	1.25	CDK1_1	55.7	IMR 90 P11
95.0	G4	0.09	CDK1_1	55.7	IMR 90 P11
55.0	H4	-4.88	CDK1_1	55.0	IMR 90 P11
55.5	H4	-10.57	CDK1_1	55.0	IMR 90 P11
56.0	H4	-9.75	CDK1_1	55.0	IMR 90 P11
56.5	H4	-9.75	CDK1_1	55.0	IMR 90 P11
57.0	H4	-9.75	CDK1_1	55.0	IMR 90 P11
57.5	H4	-10.69	CDK1_1	55.0	IMR 90 P11
58.0	H4	-4.94	CDK1_1	55.0	IMR 90 P11
58.5	H4	6.31	CDK1_1	55.0	IMR 90 P11
59.0	H4	15.64	CDK1_1	55.0	IMR 90 P11
59.5	H4	23.85	CDK1_1	55.0	IMR 90 P11
60.0	H4	30.33	CDK1_1	55.0	IMR 90 P11
60.5	H4	34.45	CDK1_1	55.0	IMR 90 P11
61.0	H4	36.2	CDK1_1	55.0	IMR 90 P11
61.5	H4	36.64	CDK1_1	55.0	IMR 90 P11
62.0	H4	36.12	CDK1_1	55.0	IMR 90 P11
62.5	H4	35.23	CDK1_1	55.0	IMR 90 P11
63.0	H4	34.34	CDK1_1	55.0	IMR 90 P11
63.5	H4	34.19	CDK1_1	55.0	IMR 90 P11
64.0	H4	34.33	CDK1_1	55.0	IMR 90 P11
64.5	H4	35.32	CDK1_1	55.0	IMR 90 P11
65.0	H4	37.47	CDK1_1	55.0	IMR 90 P11
65.5	H4	41.17	CDK1_1	55.0	IMR 90 P11
66.0	H4	46.8	CDK1_1	55.0	IMR 90 P11
66.5	H4	53.76	CDK1_1	55.0	IMR 90 P11
67.0	H4	60.66	CDK1_1	55.0	IMR 90 P11
67.5	H4	66.49	CDK1_1	55.0	IMR 90 P11
68.0	H4	70.79	CDK1_1	55.0	IMR 90 P11
68.5	H4	72.89	CDK1_1	55.0	IMR 90 P11
69.0	H4	73.47	CDK1_1	55.0	IMR 90 P11
69.5	H4	73.28	CDK1_1	55.0	IMR 90 P11
70.0	H4	73.21	CDK1_1	55.0	IMR 90 P11
70.5	H4	73.1	CDK1_1	55.0	IMR 90 P11
71.0	H4	73.31	CDK1_1	55.0	IMR 90 P11
71.5	H4	76.65	CDK1_1	55.0	IMR 90 P11
72.0	H4	94.53	CDK1_1	55.0	IMR 90 P11
72.5	H4	138.6	CDK1_1	55.0	IMR 90 P11
73.0	H4	203.41	CDK1_1	55.0	IMR 90 P11
73.5	H4	273.19	CDK1_1	55.0	IMR 90 P11
74.0	H4	334.99	CDK1_1	55.0	IMR 90 P11
74.5	H4	365.0	CDK1_1	55.0	IMR 90 P11
75.0	H4	339.48	CDK1_1	55.0	IMR 90 P11
75.5	H4	270.35	CDK1_1	55.0	IMR 90 P11
76.0	H4	187.87	CDK1_1	55.0	IMR 90 P11
76.5	H4	109.14	CDK1_1	55.0	IMR 90 P11
77.0	H4	47.74	CDK1_1	55.0	IMR 90 P11
77.5	H4	15.59	CDK1_1	55.0	IMR 90 P11
78.0	H4	6.29	CDK1_1	55.0	IMR 90 P11
78.5	H4	4.95	CDK1_1	55.0	IMR 90 P11
79.0	H4	4.68	CDK1_1	55.0	IMR 90 P11
79.5	H4	4.48	CDK1_1	55.0	IMR 90 P11
80.0	H4	4.4	CDK1_1	55.0	IMR 90 P11
80.5	H4	4.29	CDK1_1	55.0	IMR 90 P11
81.0	H4	4.17	CDK1_1	55.0	IMR 90 P11
81.5	H4	4.24	CDK1_1	55.0	IMR 90 P11
82.0	H4	4.2	CDK1_1	55.0	IMR 90 P11
82.5	H4	3.53	CDK1_1	55.0	IMR 90 P11
83.0	H4	2.86	CDK1_1	55.0	IMR 90 P11
83.5	H4	2.58	CDK1_1	55.0	IMR 90 P11
84.0	H4	1.92	CDK1_1	55.0	IMR 90 P11
84.5	H4	1.54	CDK1_1	55.0	IMR 90 P11
85.0	H4	1.76	CDK1_1	55.0	IMR 90 P11
85.5	H4	1.84	CDK1_1	55.0	IMR 90 P11
86.0	H4	1.78	CDK1_1	55.0	IMR 90 P11
86.5	H4	2.45	CDK1_1	55.0	IMR 90 P11
87.0	H4	2.55	CDK1_1	55.0	IMR 90 P11
87.5	H4	2.16	CDK1_1	55.0	IMR 90 P11
88.0	H4	2.12	CDK1_1	55.0	IMR 90 P11
88.5	H4	1.81	CDK1_1	55.0	IMR 90 P11
89.0	H4	1.34	CDK1_1	55.0	IMR 90 P11
89.5	H4	1.41	CDK1_1	55.0	IMR 90 P11
90.0	H4	2.01	CDK1_1	55.0	IMR 90 P11
90.5	H4	2.74	CDK1_1	55.0	IMR 90 P11
91.0	H4	3.51	CDK1_1	55.0	IMR 90 P11
91.5	H4	3.39	CDK1_1	55.0	IMR 90 P11
92.0	H4	2.83	CDK1_1	55.0	IMR 90 P11
92.5	H4	2.28	CDK1_1	55.0	IMR 90 P11
93.0	H4	1.52	CDK1_1	55.0	IMR 90 P11
93.5	H4	1.67	CDK1_1	55.0	IMR 90 P11
94.0	H4	1.86	CDK1_1	55.0	IMR 90 P11
94.5	H4	3.9	CDK1_1	55.0	IMR 90 P11
95.0	H4	2.69	CDK1_1	55.0	IMR 90 P11
55.0	A4	2.64	CDK1_1	65.0	IMR 90 P8
55.5	A4	5.72	CDK1_1	65.0	IMR 90 P8
56.0	A4	5.28	CDK1_1	65.0	IMR 90 P8
56.5	A4	5.28	CDK1_1	65.0	IMR 90 P8
57.0	A4	5.28	CDK1_1	65.0	IMR 90 P8
57.5	A4	4.94	CDK1_1	65.0	IMR 90 P8
58.0	A4	7.12	CDK1_1	65.0	IMR 90 P8
58.5	A4	10.93	CDK1_1	65.0	IMR 90 P8
59.0	A4	13.75	CDK1_1	65.0	IMR 90 P8
59.5	A4	16.83	CDK1_1	65.0	IMR 90 P8
60.0	A4	20.38	CDK1_1	65.0	IMR 90 P8
60.5	A4	22.99	CDK1_1	65.0	IMR 90 P8
61.0	A4	24.47	CDK1_1	65.0	IMR 90 P8
61.5	A4	26.22	CDK1_1	65.0	IMR 90 P8
62.0	A4	27.69	CDK1_1	65.0	IMR 90 P8
62.5	A4	29.05	CDK1_1	65.0	IMR 90 P8
63.0	A4	31.97	CDK1_1	65.0	IMR 90 P8
63.5	A4	37.37	CDK1_1	65.0	IMR 90 P8
64.0	A4	44.18	CDK1_1	65.0	IMR 90 P8
64.5	A4	52.53	CDK1_1	65.0	IMR 90 P8
65.0	A4	63.12	CDK1_1	65.0	IMR 90 P8
65.5	A4	74.37	CDK1_1	65.0	IMR 90 P8
66.0	A4	84.21	CDK1_1	65.0	IMR 90 P8
66.5	A4	92.32	CDK1_1	65.0	IMR 90 P8
67.0	A4	98.68	CDK1_1	65.0	IMR 90 P8
67.5	A4	102.36	CDK1_1	65.0	IMR 90 P8
68.0	A4	103.58	CDK1_1	65.0	IMR 90 P8
68.5	A4	104.37	CDK1_1	65.0	IMR 90 P8
69.0	A4	105.77	CDK1_1	65.0	IMR 90 P8
69.5	A4	107.1	CDK1_1	65.0	IMR 90 P8
70.0	A4	108.44	CDK1_1	65.0	IMR 90 P8
70.5	A4	110.45	CDK1_1	65.0	IMR 90 P8
71.0	A4	113.3	CDK1_1	65.0	IMR 90 P8
71.5	A4	123.55	CDK1_1	65.0	IMR 90 P8
72.0	A4	159.5	CDK1_1	65.0	IMR 90 P8
72.5	A4	232.62	CDK1_1	65.0	IMR 90 P8
73.0	A4	335.21	CDK1_1	65.0	IMR 90 P8
73.5	A4	447.61	CDK1_1	65.0	IMR 90 P8
74.0	A4	541.94	CDK1_1	65.0	IMR 90 P8
74.5	A4	580.15	CDK1_1	65.0	IMR 90 P8
75.0	A4	539.56	CDK1_1	65.0	IMR 90 P8
75.5	A4	434.84	CDK1_1	65.0	IMR 90 P8
76.0	A4	302.71	CDK1_1	65.0	IMR 90 P8
76.5	A4	177.14	CDK1_1	65.0	IMR 90 P8
77.0	A4	81.9	CDK1_1	65.0	IMR 90 P8
77.5	A4	28.37	CDK1_1	65.0	IMR 90 P8
78.0	A4	8.94	CDK1_1	65.0	IMR 90 P8
78.5	A4	5.57	CDK1_1	65.0	IMR 90 P8
79.0	A4	5.29	CDK1_1	65.0	IMR 90 P8
79.5	A4	4.86	CDK1_1	65.0	IMR 90 P8
80.0	A4	4.35	CDK1_1	65.0	IMR 90 P8
80.5	A4	4.39	CDK1_1	65.0	IMR 90 P8
81.0	A4	4.53	CDK1_1	65.0	IMR 90 P8
81.5	A4	4.67	CDK1_1	65.0	IMR 90 P8
82.0	A4	4.94	CDK1_1	65.0	IMR 90 P8
[truncated: 1,889 more rows]
