# Supplementary material for: Primer PICKR: literature-mined scoring platform for robust RT–qPCR primers
Source: Nat Commun. 2026 May 28;17:6938. doi: 10.1038/s41467-026-73648-2 (PMC13388996; doi:10.1038/s41467-026-73648-2)
Supplement: Supplementary file 11 — Source Data [file 41467_2026_73648_MOESM11_ESM.zip › Suppl_Fig_S9/amplification_data_THBS1_1.csv]

Cycle	Well	Fluorescence	Target	melt temp	Replicate
1	A10	-6.0365723385471	THBS1_1	65.0	IMR90p8
2	A10	0.916257559559654	THBS1_1	65.0	IMR90p8
3	A10	3.85963244793265	THBS1_1	65.0	IMR90p8
4	A10	0.375386158689707	THBS1_1	65.0	IMR90p8
5	A10	-1.08473547501444	THBS1_1	65.0	IMR90p8
6	A10	0.255715647509987	THBS1_1	65.0	IMR90p8
7	A10	3.6595732879764	THBS1_1	65.0	IMR90p8
8	A10	3.69808737218091	THBS1_1	65.0	IMR90p8
9	A10	1.81736725125529	THBS1_1	65.0	IMR90p8
10	A10	1.29138195092946	THBS1_1	65.0	IMR90p8
11	A10	-0.0366747486714303	THBS1_1	65.0	IMR90p8
12	A10	-4.56004942471645	THBS1_1	65.0	IMR90p8
13	A10	-3.4697105784885	THBS1_1	65.0	IMR90p8
14	A10	-2.14242985734609	THBS1_1	65.0	IMR90p8
15	A10	-9.17590669880155	THBS1_1	65.0	IMR90p8
16	A10	-1.31637168554653	THBS1_1	65.0	IMR90p8
17	A10	0.0368912724811707	THBS1_1	65.0	IMR90p8
18	A10	1.00942658475196	THBS1_1	65.0	IMR90p8
19	A10	1.58721645868809	THBS1_1	65.0	IMR90p8
20	A10	11.5368446781545	THBS1_1	65.0	IMR90p8
21	A10	24.2866987084558	THBS1_1	65.0	IMR90p8
22	A10	55.4524431755194	THBS1_1	65.0	IMR90p8
23	A10	115.642395543445	THBS1_1	65.0	IMR90p8
24	A10	207.064697654959	THBS1_1	65.0	IMR90p8
25	A10	340.878855278315	THBS1_1	65.0	IMR90p8
26	A10	493.591322781089	THBS1_1	65.0	IMR90p8
27	A10	655.067016472653	THBS1_1	65.0	IMR90p8
28	A10	826.559196114916	THBS1_1	65.0	IMR90p8
29	A10	1012.32685748977	THBS1_1	65.0	IMR90p8
30	A10	1200.78500490186	THBS1_1	65.0	IMR90p8
31	A10	1383.86234550776	THBS1_1	65.0	IMR90p8
32	A10	1558.15912134991	THBS1_1	65.0	IMR90p8
33	A10	1719.68750484582	THBS1_1	65.0	IMR90p8
34	A10	1868.67554634424	THBS1_1	65.0	IMR90p8
35	A10	2002.60373029434	THBS1_1	65.0	IMR90p8
36	A10	2124.60066558865	THBS1_1	65.0	IMR90p8
37	A10	2235.58210351407	THBS1_1	65.0	IMR90p8
38	A10	2331.5961351978	THBS1_1	65.0	IMR90p8
39	A10	2417.70792485558	THBS1_1	65.0	IMR90p8
40	A10	2499.59170393331	THBS1_1	65.0	IMR90p8
1	B10	12.2956217103142	THBS1_1	64.5	IMR90p8
2	B10	7.93824701481208	THBS1_1	64.5	IMR90p8
3	B10	9.69350412242466	THBS1_1	64.5	IMR90p8
4	B10	1.31410652974455	THBS1_1	64.5	IMR90p8
5	B10	-1.00535598744409	THBS1_1	64.5	IMR90p8
6	B10	-3.06299955129589	THBS1_1	64.5	IMR90p8
7	B10	1.67637225399267	THBS1_1	64.5	IMR90p8
8	B10	0.21116160600377	THBS1_1	64.5	IMR90p8
9	B10	-1.51695851199338	THBS1_1	64.5	IMR90p8
10	B10	1.42132751876807	THBS1_1	64.5	IMR90p8
11	B10	-2.13483631178951	THBS1_1	64.5	IMR90p8
12	B10	-1.5222498254484	THBS1_1	64.5	IMR90p8
13	B10	0.259219330844644	THBS1_1	64.5	IMR90p8
14	B10	-0.759410514684078	THBS1_1	64.5	IMR90p8
15	B10	-2.22473586430215	THBS1_1	64.5	IMR90p8
16	B10	-4.58419801683158	THBS1_1	64.5	IMR90p8
17	B10	-2.82882601717438	THBS1_1	64.5	IMR90p8
18	B10	-1.67856951343174	THBS1_1	64.5	IMR90p8
19	B10	-0.38379554474659	THBS1_1	64.5	IMR90p8
20	B10	15.8186106459866	THBS1_1	64.5	IMR90p8
21	B10	27.9047315230923	THBS1_1	64.5	IMR90p8
22	B10	61.9832898617565	THBS1_1	64.5	IMR90p8
23	B10	128.425044964989	THBS1_1	64.5	IMR90p8
24	B10	228.912046633407	THBS1_1	64.5	IMR90p8
25	B10	371.738220265995	THBS1_1	64.5	IMR90p8
26	B10	524.681823813139	THBS1_1	64.5	IMR90p8
27	B10	688.969519401265	THBS1_1	64.5	IMR90p8
28	B10	868.176819501658	THBS1_1	64.5	IMR90p8
29	B10	1059.52970462723	THBS1_1	64.5	IMR90p8
30	B10	1251.36025512751	THBS1_1	64.5	IMR90p8
31	B10	1439.75160359496	THBS1_1	64.5	IMR90p8
32	B10	1619.65083924233	THBS1_1	64.5	IMR90p8
33	B10	1787.76801374851	THBS1_1	64.5	IMR90p8
34	B10	1940.6630851118	THBS1_1	64.5	IMR90p8
35	B10	2078.57350232336	THBS1_1	64.5	IMR90p8
36	B10	2207.92206601853	THBS1_1	64.5	IMR90p8
37	B10	2322.26818284611	THBS1_1	64.5	IMR90p8
38	B10	2423.37712022055	THBS1_1	64.5	IMR90p8
39	B10	2511.57327739658	THBS1_1	64.5	IMR90p8
40	B10	2597.07864466338	THBS1_1	64.5	IMR90p8
1	C10	4.82729595298179	THBS1_1	63.3	IMR90p8
2	C10	7.40001886252867	THBS1_1	63.3	IMR90p8
3	C10	1.83454764888756	THBS1_1	63.3	IMR90p8
4	C10	3.53911481257546	THBS1_1	63.3	IMR90p8
5	C10	-0.882349952059485	THBS1_1	63.3	IMR90p8
6	C10	3.21499072067081	THBS1_1	63.3	IMR90p8
7	C10	1.9482539881692	THBS1_1	63.3	IMR90p8
8	C10	0.444922902200233	THBS1_1	63.3	IMR90p8
9	C10	-0.755716922003558	THBS1_1	63.3	IMR90p8
10	C10	-1.3779540978544	THBS1_1	63.3	IMR90p8
11	C10	0.536483188649072	THBS1_1	63.3	IMR90p8
12	C10	-0.453427297405597	THBS1_1	63.3	IMR90p8
13	C10	-1.99565461673092	THBS1_1	63.3	IMR90p8
14	C10	-4.05141880004021	THBS1_1	63.3	IMR90p8
15	C10	-5.08121259649806	THBS1_1	63.3	IMR90p8
16	C10	-2.6922623759333	THBS1_1	63.3	IMR90p8
17	C10	0.917162629620179	THBS1_1	63.3	IMR90p8
18	C10	-2.49114237851063	THBS1_1	63.3	IMR90p8
19	C10	6.99444454836521	THBS1_1	63.3	IMR90p8
20	C10	7.37158186706347	THBS1_1	63.3	IMR90p8
21	C10	23.1280766952482	THBS1_1	63.3	IMR90p8
22	C10	53.0149000189886	THBS1_1	63.3	IMR90p8
23	C10	102.264325946955	THBS1_1	63.3	IMR90p8
24	C10	187.636293352927	THBS1_1	63.3	IMR90p8
25	C10	315.899623187188	THBS1_1	63.3	IMR90p8
26	C10	471.276866231282	THBS1_1	63.3	IMR90p8
27	C10	634.532222908625	THBS1_1	63.3	IMR90p8
28	C10	811.335897858116	THBS1_1	63.3	IMR90p8
29	C10	1006.96687535725	THBS1_1	63.3	IMR90p8
30	C10	1209.85414445126	THBS1_1	63.3	IMR90p8
31	C10	1412.90794587138	THBS1_1	63.3	IMR90p8
32	C10	1608.42108702883	THBS1_1	63.3	IMR90p8
33	C10	1796.75276908012	THBS1_1	63.3	IMR90p8
34	C10	1973.73108590952	THBS1_1	63.3	IMR90p8
35	C10	2132.03064202344	THBS1_1	63.3	IMR90p8
36	C10	2277.29928753146	THBS1_1	63.3	IMR90p8
37	C10	2406.51817959801	THBS1_1	63.3	IMR90p8
38	C10	2525.52360191246	THBS1_1	63.3	IMR90p8
39	C10	2632.9261473068	THBS1_1	63.3	IMR90p8
40	C10	2737.33611936222	THBS1_1	63.3	IMR90p8
1	D10	4.08285617128695	THBS1_1	61.4	IMR90p8
2	D10	7.26698826020356	THBS1_1	61.4	IMR90p8
3	D10	3.68046828380966	THBS1_1	61.4	IMR90p8
4	D10	3.34086118884534	THBS1_1	61.4	IMR90p8
5	D10	5.72146885267375	THBS1_1	61.4	IMR90p8
6	D10	-0.625028865046716	THBS1_1	61.4	IMR90p8
7	D10	-0.75402470089648	THBS1_1	61.4	IMR90p8
8	D10	1.95547831403564	THBS1_1	61.4	IMR90p8
9	D10	-0.277397615659538	THBS1_1	61.4	IMR90p8
10	D10	-6.21645691472622	THBS1_1	61.4	IMR90p8
11	D10	1.21348341297698	THBS1_1	61.4	IMR90p8
12	D10	0.728881354290479	THBS1_1	61.4	IMR90p8
13	D10	-3.73873029483502	THBS1_1	61.4	IMR90p8
14	D10	-1.51483176165266	THBS1_1	61.4	IMR90p8
15	D10	-1.64346547460309	THBS1_1	61.4	IMR90p8
16	D10	-4.86231012396547	THBS1_1	61.4	IMR90p8
17	D10	-5.14899093137501	THBS1_1	61.4	IMR90p8
18	D10	-1.65034626655824	THBS1_1	61.4	IMR90p8
19	D10	-0.25472470499426	THBS1_1	61.4	IMR90p8
20	D10	5.42572271046811	THBS1_1	61.4	IMR90p8
21	D10	12.5915259529961	THBS1_1	61.4	IMR90p8
22	D10	26.6328604510159	THBS1_1	61.4	IMR90p8
23	D10	54.9748986258533	THBS1_1	61.4	IMR90p8
24	D10	109.8308002952	THBS1_1	61.4	IMR90p8
25	D10	197.825000916882	THBS1_1	61.4	IMR90p8
26	D10	326.778776723472	THBS1_1	61.4	IMR90p8
27	D10	468.365004833407	THBS1_1	61.4	IMR90p8
28	D10	622.259118266785	THBS1_1	61.4	IMR90p8
29	D10	798.679359333333	THBS1_1	61.4	IMR90p8
30	D10	985.659185215089	THBS1_1	61.4	IMR90p8
31	D10	1182.50658026502	THBS1_1	61.4	IMR90p8
32	D10	1377.91235568167	THBS1_1	61.4	IMR90p8
33	D10	1571.22401609271	THBS1_1	61.4	IMR90p8
34	D10	1756.12675379335	THBS1_1	61.4	IMR90p8
35	D10	1929.64577182888	THBS1_1	61.4	IMR90p8
36	D10	2093.87156366295	THBS1_1	61.4	IMR90p8
37	D10	2245.07114602615	THBS1_1	61.4	IMR90p8
38	D10	2380.28642484586	THBS1_1	61.4	IMR90p8
39	D10	2502.86485609129	THBS1_1	61.4	IMR90p8
40	D10	2619.99269007181	THBS1_1	61.4	IMR90p8
1	E10	10.115923855391	THBS1_1	59.0	IMR90p8
2	E10	8.15493550531073	THBS1_1	59.0	IMR90p8
3	E10	-1.33768250821868	THBS1_1	59.0	IMR90p8
4	E10	2.05212395415447	THBS1_1	59.0	IMR90p8
5	E10	-0.473372062176622	THBS1_1	59.0	IMR90p8
6	E10	4.38800545526055	THBS1_1	59.0	IMR90p8
7	E10	4.5838202917289	THBS1_1	59.0	IMR90p8
8	E10	-1.38614977162979	THBS1_1	59.0	IMR90p8
9	E10	1.63597645821164	THBS1_1	59.0	IMR90p8
10	E10	-1.11317569851326	THBS1_1	59.0	IMR90p8
11	E10	-0.299803671226982	THBS1_1	59.0	IMR90p8
12	E10	0.394298588552374	THBS1_1	59.0	IMR90p8
13	E10	-4.99604478335823	THBS1_1	59.0	IMR90p8
14	E10	2.71847303906679	THBS1_1	59.0	IMR90p8
15	E10	-0.0306792164833496	THBS1_1	59.0	IMR90p8
16	E10	-1.03155743949901	THBS1_1	59.0	IMR90p8
17	E10	-7.21140480409122	THBS1_1	59.0	IMR90p8
18	E10	-3.46696779594504	THBS1_1	59.0	IMR90p8
19	E10	0.395149257863977	THBS1_1	59.0	IMR90p8
20	E10	-0.106342422880971	THBS1_1	59.0	IMR90p8
21	E10	3.34943731245039	THBS1_1	59.0	IMR90p8
22	E10	7.86911176848207	THBS1_1	59.0	IMR90p8
23	E10	25.3368170124718	THBS1_1	59.0	IMR90p8
24	E10	48.1415384924971	THBS1_1	59.0	IMR90p8
25	E10	93.8183269774458	THBS1_1	59.0	IMR90p8
26	E10	170.411870959758	THBS1_1	59.0	IMR90p8
27	E10	276.713018782344	THBS1_1	59.0	IMR90p8
28	E10	391.65051808182	THBS1_1	59.0	IMR90p8
29	E10	532.702476165869	THBS1_1	59.0	IMR90p8
30	E10	685.44016773092	THBS1_1	59.0	IMR90p8
31	E10	855.489741183432	THBS1_1	59.0	IMR90p8
32	E10	1036.89243721173	THBS1_1	59.0	IMR90p8
33	E10	1227.50544983234	THBS1_1	59.0	IMR90p8
34	E10	1417.48726515547	THBS1_1	59.0	IMR90p8
35	E10	1602.54821467315	THBS1_1	59.0	IMR90p8
36	E10	1781.19883458204	THBS1_1	59.0	IMR90p8
37	E10	1954.8764914231	THBS1_1	59.0	IMR90p8
38	E10	2114.29193796669	THBS1_1	59.0	IMR90p8
39	E10	2262.49914280515	THBS1_1	59.0	IMR90p8
40	E10	2402.27610488084	THBS1_1	59.0	IMR90p8
1	F10	19.8969129897505	THBS1_1	57.0	IMR90p8
2	F10	6.91270921744581	THBS1_1	57.0	IMR90p8
3	F10	4.02228848947425	THBS1_1	57.0	IMR90p8
4	F10	5.47194884057762	THBS1_1	57.0	IMR90p8
5	F10	2.0701977537592	THBS1_1	57.0	IMR90p8
6	F10	0.600748569652296	THBS1_1	57.0	IMR90p8
7	F10	-0.764322552234262	THBS1_1	57.0	IMR90p8
8	F10	1.00009617157002	THBS1_1	57.0	IMR90p8
9	F10	2.59328592292786	THBS1_1	57.0	IMR90p8
10	F10	-3.62160575636926	THBS1_1	57.0	IMR90p8
11	F10	-1.27890050366295	THBS1_1	57.0	IMR90p8
12	F10	-2.93250527689906	THBS1_1	57.0	IMR90p8
13	F10	4.62806521331868	THBS1_1	57.0	IMR90p8
14	F10	-5.51690067070831	THBS1_1	57.0	IMR90p8
15	F10	-3.73968272320553	THBS1_1	57.0	IMR90p8
16	F10	-2.89562555255407	THBS1_1	57.0	IMR90p8
17	F10	-2.97155856754989	THBS1_1	57.0	IMR90p8
18	F10	-0.0636209751219212	THBS1_1	57.0	IMR90p8
19	F10	-2.38746286655532	THBS1_1	57.0	IMR90p8
20	F10	4.3449521495063	THBS1_1	57.0	IMR90p8
21	F10	0.838195802768951	THBS1_1	57.0	IMR90p8
22	F10	1.77433143471671	THBS1_1	57.0	IMR90p8
23	F10	9.97928568989119	THBS1_1	57.0	IMR90p8
24	F10	18.3817988131382	THBS1_1	57.0	IMR90p8
25	F10	44.8186232597841	THBS1_1	57.0	IMR90p8
26	F10	80.9699951864413	THBS1_1	57.0	IMR90p8
27	F10	144.791917101586	THBS1_1	57.0	IMR90p8
28	F10	235.020491184215	THBS1_1	57.0	IMR90p8
29	F10	328.497357994932	THBS1_1	57.0	IMR90p8
30	F10	451.627947092136	THBS1_1	57.0	IMR90p8
31	F10	584.135721640081	THBS1_1	57.0	IMR90p8
32	F10	732.689334414433	THBS1_1	57.0	IMR90p8
33	F10	895.027685042047	THBS1_1	57.0	IMR90p8
34	F10	1064.89784470406	THBS1_1	57.0	IMR90p8
35	F10	1238.49679890548	THBS1_1	57.0	IMR90p8
36	F10	1413.2129849674	THBS1_1	57.0	IMR90p8
37	F10	1587.33729939391	THBS1_1	57.0	IMR90p8
38	F10	1752.93502942265	THBS1_1	57.0	IMR90p8
39	F10	1911.1893585775	THBS1_1	57.0	IMR90p8
40	F10	2064.77356351761	THBS1_1	57.0	IMR90p8
1	G10	7.94879214070579	THBS1_1	55.7	IMR90p8
2	G10	6.33544179481351	THBS1_1	55.7	IMR90p8
3	G10	-0.126926931907292	THBS1_1	55.7	IMR90p8
4	G10	3.5834232024863	THBS1_1	55.7	IMR90p8
5	G10	-0.105659582715816	THBS1_1	55.7	IMR90p8
6	G10	0.135360331804804	THBS1_1	55.7	IMR90p8
7	G10	-0.0443926620687307	THBS1_1	55.7	IMR90p8
8	G10	-0.763606319537757	THBS1_1	55.7	IMR90p8
9	G10	4.38048604460528	THBS1_1	55.7	IMR90p8
10	G10	0.939937182044105	THBS1_1	55.7	IMR90p8
11	G10	1.39193071354748	THBS1_1	55.7	IMR90p8
12	G10	-1.68023058377548	THBS1_1	55.7	IMR90p8
13	G10	-4.98882964049926	THBS1_1	55.7	IMR90p8
14	G10	1.7328529584006	THBS1_1	55.7	IMR90p8
15	G10	2.21055486357136	THBS1_1	55.7	IMR90p8
16	G10	-0.111957261324278	THBS1_1	55.7	IMR90p8
17	G10	0.155015184567674	THBS1_1	55.7	IMR90p8
18	G10	-0.182640065780561	THBS1_1	55.7	IMR90p8
19	G10	-1.74311046361254	THBS1_1	55.7	IMR90p8
20	G10	-3.40816726348748	THBS1_1	55.7	IMR90p8
21	G10	3.85175570813135	THBS1_1	55.7	IMR90p8
22	G10	-2.5056897178024	THBS1_1	55.7	IMR90p8
23	G10	6.89728282723036	THBS1_1	55.7	IMR90p8
24	G10	9.05716190907287	THBS1_1	55.7	IMR90p8
25	G10	21.4970286447979	THBS1_1	55.7	IMR90p8
26	G10	41.3627190843354	THBS1_1	55.7	IMR90p8
27	G10	89.7530805942779	THBS1_1	55.7	IMR90p8
28	G10	151.682901087729	THBS1_1	55.7	IMR90p8
29	G10	239.65348084178	THBS1_1	55.7	IMR90p8
30	G10	338.480703948905	THBS1_1	55.7	IMR90p8
31	G10	451.075853932005	THBS1_1	55.7	IMR90p8
32	G10	578.813574457625	THBS1_1	55.7	IMR90p8
33	G10	717.785896478534	THBS1_1	55.7	IMR90p8
34	G10	871.831001443417	THBS1_1	55.7	IMR90p8
35	G10	1031.32236550891	THBS1_1	55.7	IMR90p8
36	G10	1199.20478562416	THBS1_1	55.7	IMR90p8
37	G10	1366.41208328339	THBS1_1	55.7	IMR90p8
38	G10	1534.1414013256	THBS1_1	55.7	IMR90p8
39	G10	1695.77966041059	THBS1_1	55.7	IMR90p8
40	G10	1853.65884470338	THBS1_1	55.7	IMR90p8
1	H10	8.26361054701738	THBS1_1	55.0	IMR90p8
2	H10	2.09149516183652	THBS1_1	55.0	IMR90p8
3	H10	-0.412670619540677	THBS1_1	55.0	IMR90p8
4	H10	0.933518140712749	THBS1_1	55.0	IMR90p8
5	H10	2.80604272536084	THBS1_1	55.0	IMR90p8
6	H10	-1.39414259776959	THBS1_1	55.0	IMR90p8
7	H10	3.87014500784198	THBS1_1	55.0	IMR90p8
8	H10	4.21844786061502	THBS1_1	55.0	IMR90p8
9	H10	0.556489314391911	THBS1_1	55.0	IMR90p8
10	H10	-0.0294963465107685	THBS1_1	55.0	IMR90p8
11	H10	-0.99581369783391	THBS1_1	55.0	IMR90p8
12	H10	3.0726328815872	THBS1_1	55.0	IMR90p8
13	H10	-1.94306141817378	THBS1_1	55.0	IMR90p8
14	H10	-3.6857119420074	THBS1_1	55.0	IMR90p8
15	H10	-1.98391712524926	THBS1_1	55.0	IMR90p8
16	H10	-0.597728697734965	THBS1_1	55.0	IMR90p8
17	H10	-5.11269682953207	THBS1_1	55.0	IMR90p8
18	H10	0.67710315732802	THBS1_1	55.0	IMR90p8
19	H10	-0.908048531235636	THBS1_1	55.0	IMR90p8
20	H10	-2.16411863898111	THBS1_1	55.0	IMR90p8
21	H10	1.12799455764571	THBS1_1	55.0	IMR90p8
22	H10	-0.70538630672354	THBS1_1	55.0	IMR90p8
23	H10	1.73274211832359	THBS1_1	55.0	IMR90p8
24	H10	8.67935903268244	THBS1_1	55.0	IMR90p8
25	H10	14.7187592426631	THBS1_1	55.0	IMR90p8
26	H10	35.072215614372	THBS1_1	55.0	IMR90p8
27	H10	58.7393858630403	THBS1_1	55.0	IMR90p8
28	H10	103.385687130685	THBS1_1	55.0	IMR90p8
29	H10	171.377176051886	THBS1_1	55.0	IMR90p8
30	H10	261.162988479036	THBS1_1	55.0	IMR90p8
31	H10	352.158873435433	THBS1_1	55.0	IMR90p8
32	H10	463.799679506434	THBS1_1	55.0	IMR90p8
33	H10	585.251253756403	THBS1_1	55.0	IMR90p8
34	H10	720.303675699831	THBS1_1	55.0	IMR90p8
35	H10	864.881744546532	THBS1_1	55.0	IMR90p8
36	H10	1022.96853773215	THBS1_1	55.0	IMR90p8
37	H10	1182.31311504113	THBS1_1	55.0	IMR90p8
38	H10	1342.86263137242	THBS1_1	55.0	IMR90p8
39	H10	1495.00355302858	THBS1_1	55.0	IMR90p8
40	H10	1647.19674071069	THBS1_1	55.0	IMR90p8
1	A10	-3.43508863813486	THBS1_1	65.0	IMR90p2
2	A10	2.25614048500847	THBS1_1	65.0	IMR90p2
3	A10	-1.47729263070687	THBS1_1	65.0	IMR90p2
4	A10	4.56977260117219	THBS1_1	65.0	IMR90p2
5	A10	5.10812960982685	THBS1_1	65.0	IMR90p2
6	A10	0.757501270148168	THBS1_1	65.0	IMR90p2
7	A10	-3.31750683740347	THBS1_1	65.0	IMR90p2
8	A10	-1.35942229300008	THBS1_1	65.0	IMR90p2
9	A10	2.74133567890976	THBS1_1	65.0	IMR90p2
10	A10	3.35992267871325	THBS1_1	65.0	IMR90p2
11	A10	3.53083802618266	THBS1_1	65.0	IMR90p2
12	A10	-8.14275441679456	THBS1_1	65.0	IMR90p2
13	A10	-2.58214046847024	THBS1_1	65.0	IMR90p2
14	A10	-3.05585239052925	THBS1_1	65.0	IMR90p2
15	A10	-3.26664028816504	THBS1_1	65.0	IMR90p2
16	A10	-0.742207095006961	THBS1_1	65.0	IMR90p2
17	A10	4.43670332922511	THBS1_1	65.0	IMR90p2
18	A10	2.89824057984833	THBS1_1	65.0	IMR90p2
19	A10	-0.177754437750082	THBS1_1	65.0	IMR90p2
20	A10	4.88322447751898	THBS1_1	65.0	IMR90p2
21	A10	21.8923799525387	THBS1_1	65.0	IMR90p2
22	A10	39.0994541931968	THBS1_1	65.0	IMR90p2
23	A10	79.6514002744198	THBS1_1	65.0	IMR90p2
24	A10	158.901103773515	THBS1_1	65.0	IMR90p2
25	A10	272.553003640387	THBS1_1	65.0	IMR90p2
26	A10	419.916122504329	THBS1_1	65.0	IMR90p2
27	A10	573.571010257912	THBS1_1	65.0	IMR90p2
28	A10	740.252698167823	THBS1_1	65.0	IMR90p2
29	A10	920.666560440377	THBS1_1	65.0	IMR90p2
30	A10	1107.30225735937	THBS1_1	65.0	IMR90p2
31	A10	1293.40351839044	THBS1_1	65.0	IMR90p2
32	A10	1469.94815382417	THBS1_1	65.0	IMR90p2
33	A10	1635.61794641843	THBS1_1	65.0	IMR90p2
34	A10	1786.60019277688	THBS1_1	65.0	IMR90p2
35	A10	1924.14410784241	THBS1_1	65.0	IMR90p2
36	A10	2050.97064875806	THBS1_1	65.0	IMR90p2
37	A10	2165.91422914224	THBS1_1	65.0	IMR90p2
38	A10	2268.01518420683	THBS1_1	65.0	IMR90p2
39	A10	2359.34594007937	THBS1_1	65.0	IMR90p2
40	A10	2444.90602580546	THBS1_1	65.0	IMR90p2
1	B10	5.06718919328341	THBS1_1	64.5	IMR90p2
2	B10	1.40418617714431	THBS1_1	64.5	IMR90p2
3	B10	3.51172423636808	THBS1_1	64.5	IMR90p2
4	B10	6.48766093497534	THBS1_1	64.5	IMR90p2
5	B10	-0.579939917304728	THBS1_1	64.5	IMR90p2
6	B10	-4.80807282842807	THBS1_1	64.5	IMR90p2
7	B10	0.84882458951779	THBS1_1	64.5	IMR90p2
8	B10	0.143093258775934	THBS1_1	64.5	IMR90p2
9	B10	0.726142303489269	THBS1_1	64.5	IMR90p2
10	B10	0.993571384346524	THBS1_1	64.5	IMR90p2
11	B10	0.957961704878471	THBS1_1	64.5	IMR90p2
12	B10	-1.63981576361903	THBS1_1	64.5	IMR90p2
13	B10	-0.925921243592711	THBS1_1	64.5	IMR90p2
14	B10	-2.23615147189139	THBS1_1	64.5	IMR90p2
15	B10	-2.6132209233383	THBS1_1	64.5	IMR90p2
16	B10	-5.408916275916	THBS1_1	64.5	IMR90p2
17	B10	-4.02356560132284	THBS1_1	64.5	IMR90p2
18	B10	3.0920831570179	THBS1_1	64.5	IMR90p2
19	B10	2.79367776015852	THBS1_1	64.5	IMR90p2
20	B10	9.26616302758157	THBS1_1	64.5	IMR90p2
21	B10	22.04688544705	THBS1_1	64.5	IMR90p2
22	B10	47.4602713746863	THBS1_1	64.5	IMR90p2
23	B10	91.6841874786978	THBS1_1	64.5	IMR90p2
24	B10	169.691035785694	THBS1_1	64.5	IMR90p2
25	B10	290.9568150033	THBS1_1	64.5	IMR90p2
26	B10	441.580688699558	THBS1_1	64.5	IMR90p2
27	B10	599.512662132127	THBS1_1	64.5	IMR90p2
28	B10	767.570246841438	THBS1_1	64.5	IMR90p2
29	B10	954.368082601433	THBS1_1	64.5	IMR90p2
30	B10	1144.39103678545	THBS1_1	64.5	IMR90p2
31	B10	1338.03747903008	THBS1_1	64.5	IMR90p2
32	B10	1520.55918174162	THBS1_1	64.5	IMR90p2
33	B10	1693.40171986043	THBS1_1	64.5	IMR90p2
34	B10	1851.21118633523	THBS1_1	64.5	IMR90p2
35	B10	1994.17534537595	THBS1_1	64.5	IMR90p2
36	B10	2126.4398547243	THBS1_1	64.5	IMR90p2
37	B10	2245.5415799266	THBS1_1	64.5	IMR90p2
38	B10	2351.98474294302	THBS1_1	64.5	IMR90p2
39	B10	2448.37607207135	THBS1_1	64.5	IMR90p2
40	B10	2539.31672763954	THBS1_1	64.5	IMR90p2
1	C10	7.22344351672109	THBS1_1	63.3	IMR90p2
2	C10	6.13666965573429	THBS1_1	63.3	IMR90p2
3	C10	8.03412661851598	THBS1_1	63.3	IMR90p2
4	C10	4.45005146873291	THBS1_1	63.3	IMR90p2
5	C10	2.79791778889467	THBS1_1	63.3	IMR90p2
6	C10	-0.918107313179007	THBS1_1	63.3	IMR90p2
7	C10	0.927282657523392	THBS1_1	63.3	IMR90p2
8	C10	0.248298341242389	THBS1_1	63.3	IMR90p2
9	C10	-4.67770270893061	THBS1_1	63.3	IMR90p2
10	C10	0.506664902035936	THBS1_1	63.3	IMR90p2
11	C10	0.654628469892032	THBS1_1	63.3	IMR90p2
12	C10	-2.2981065916606	THBS1_1	63.3	IMR90p2
13	C10	-2.05721718585937	THBS1_1	63.3	IMR90p2
14	C10	-2.27559117336932	THBS1_1	63.3	IMR90p2
15	C10	-6.47831290020304	THBS1_1	63.3	IMR90p2
16	C10	-5.96168937469656	THBS1_1	63.3	IMR90p2
17	C10	-1.63255114721869	THBS1_1	63.3	IMR90p2
18	C10	-0.563261050180245	THBS1_1	63.3	IMR90p2
19	C10	-4.12049673806314	THBS1_1	63.3	IMR90p2
20	C10	7.66111809105041	THBS1_1	63.3	IMR90p2
21	C10	16.0261932184976	THBS1_1	63.3	IMR90p2
22	C10	30.0035207608066	THBS1_1	63.3	IMR90p2
23	C10	72.2551795259051	THBS1_1	63.3	IMR90p2
24	C10	141.743987319531	THBS1_1	63.3	IMR90p2
25	C10	243.766473857379	THBS1_1	63.3	IMR90p2
26	C10	387.799487841338	THBS1_1	63.3	IMR90p2
27	C10	544.60491979348	THBS1_1	63.3	IMR90p2
28	C10	712.552991710561	THBS1_1	63.3	IMR90p2
29	C10	899.048470939964	THBS1_1	63.3	IMR90p2
30	C10	1095.65257242403	THBS1_1	63.3	IMR90p2
31	C10	1297.78201130904	THBS1_1	63.3	IMR90p2
32	C10	1490.98619915096	THBS1_1	63.3	IMR90p2
33	C10	1680.68961149111	THBS1_1	63.3	IMR90p2
34	C10	1855.74027317543	THBS1_1	63.3	IMR90p2
35	C10	2017.91349266175	THBS1_1	63.3	IMR90p2
36	C10	2166.81001843772	THBS1_1	63.3	IMR90p2
37	C10	2301.28702568962	THBS1_1	63.3	IMR90p2
38	C10	2425.64219190592	THBS1_1	63.3	IMR90p2
39	C10	2534.30688400822	THBS1_1	63.3	IMR90p2
40	C10	2636.82383681587	THBS1_1	63.3	IMR90p2
1	D10	10.7485480353907	THBS1_1	61.4	IMR90p2
2	D10	2.86330796493075	THBS1_1	61.4	IMR90p2
3	D10	1.43177621410541	THBS1_1	61.4	IMR90p2
4	D10	3.18130468149093	THBS1_1	61.4	IMR90p2
5	D10	0.856736979666948	THBS1_1	61.4	IMR90p2
6	D10	4.82794911044357	THBS1_1	61.4	IMR90p2
7	D10	0.347306798409136	THBS1_1	61.4	IMR90p2
8	D10	-2.67335765176404	THBS1_1	61.4	IMR90p2
9	D10	0.29884728819161	THBS1_1	61.4	IMR90p2
10	D10	0.431807803213815	THBS1_1	61.4	IMR90p2
11	D10	-2.41922102864328	THBS1_1	61.4	IMR90p2
12	D10	-3.96855642974788	THBS1_1	61.4	IMR90p2
13	D10	-0.115266538630749	THBS1_1	61.4	IMR90p2
14	D10	3.13363955608338	THBS1_1	61.4	IMR90p2
15	D10	1.97893409145172	THBS1_1	61.4	IMR90p2
16	D10	-8.6274964485624	THBS1_1	61.4	IMR90p2
17	D10	0.338665280579335	THBS1_1	61.4	IMR90p2
18	D10	-2.5771218732657	THBS1_1	61.4	IMR90p2
19	D10	-1.34026456609718	THBS1_1	61.4	IMR90p2
20	D10	3.19752729907759	THBS1_1	61.4	IMR90p2
21	D10	9.29750289774893	THBS1_1	61.4	IMR90p2
22	D10	21.4326550654264	THBS1_1	61.4	IMR90p2
23	D10	48.0654567872493	THBS1_1	61.4	IMR90p2
24	D10	87.8704358131099	THBS1_1	61.4	IMR90p2
25	D10	163.087354648856	THBS1_1	61.4	IMR90p2
26	D10	265.435447466882	THBS1_1	61.4	IMR90p2
27	D10	400.92208397907	THBS1_1	61.4	IMR90p2
28	D10	545.35593749635	THBS1_1	61.4	IMR90p2
29	D10	706.904285639347	THBS1_1	61.4	IMR90p2
30	D10	883.923883392726	THBS1_1	61.4	IMR90p2
31	D10	1075.95976911545	THBS1_1	61.4	IMR90p2
32	D10	1267.10186523967	THBS1_1	61.4	IMR90p2
33	D10	1455.49675502436	THBS1_1	61.4	IMR90p2
34	D10	1633.41055955226	THBS1_1	61.4	IMR90p2
35	D10	1806.54414942776	THBS1_1	61.4	IMR90p2
36	D10	1969.52109123206	THBS1_1	61.4	IMR90p2
37	D10	2119.70760303311	THBS1_1	61.4	IMR90p2
38	D10	2252.81462480147	THBS1_1	61.4	IMR90p2
39	D10	2374.42007315978	THBS1_1	61.4	IMR90p2
40	D10	2489.34396677991	THBS1_1	61.4	IMR90p2
1	E10	9.41126305669786	THBS1_1	59.0	IMR90p2
2	E10	5.76380955514287	THBS1_1	59.0	IMR90p2
3	E10	3.6030499367298	THBS1_1	59.0	IMR90p2
4	E10	-1.213898610873	THBS1_1	59.0	IMR90p2
5	E10	5.16878469862513	THBS1_1	59.0	IMR90p2
6	E10	1.08792601009827	THBS1_1	59.0	IMR90p2
7	E10	3.33089738942363	THBS1_1	59.0	IMR90p2
8	E10	2.62878313923056	THBS1_1	59.0	IMR90p2
9	E10	0.453752921859632	THBS1_1	59.0	IMR90p2
10	E10	-0.681771391950406	THBS1_1	59.0	IMR90p2
11	E10	-1.18718287540105	THBS1_1	59.0	IMR90p2
12	E10	-2.00820074809553	THBS1_1	59.0	IMR90p2
13	E10	-2.60556247014301	THBS1_1	59.0	IMR90p2
14	E10	-5.80533545434673	THBS1_1	59.0	IMR90p2
15	E10	-4.18076966015815	THBS1_1	59.0	IMR90p2
16	E10	-1.46560833110198	THBS1_1	59.0	IMR90p2
17	E10	0.579684548949899	THBS1_1	59.0	IMR90p2
18	E10	-2.64703664722401	THBS1_1	59.0	IMR90p2
19	E10	-5.45230416724507	THBS1_1	59.0	IMR90p2
20	E10	2.36329566505356	THBS1_1	59.0	IMR90p2
21	E10	5.74893711853201	THBS1_1	59.0	IMR90p2
22	E10	10.882977394383	THBS1_1	59.0	IMR90p2
23	E10	16.1748208576219	THBS1_1	59.0	IMR90p2
24	E10	32.4430145945266	THBS1_1	59.0	IMR90p2
25	E10	65.181882611133	THBS1_1	59.0	IMR90p2
26	E10	129.270660092824	THBS1_1	59.0	IMR90p2
27	E10	216.823198628821	THBS1_1	59.0	IMR90p2
28	E10	325.342368817688	THBS1_1	59.0	IMR90p2
29	E10	462.69644391095	THBS1_1	59.0	IMR90p2
30	E10	608.266087405066	THBS1_1	59.0	IMR90p2
31	E10	772.707908062268	THBS1_1	59.0	IMR90p2
32	E10	947.70053502314	THBS1_1	59.0	IMR90p2
33	E10	1132.9770355452	THBS1_1	59.0	IMR90p2
34	E10	1319.04200793756	THBS1_1	59.0	IMR90p2
35	E10	1506.49612740563	THBS1_1	59.0	IMR90p2
36	E10	1692.26765243842	THBS1_1	59.0	IMR90p2
37	E10	1866.35328880194	THBS1_1	59.0	IMR90p2
38	E10	2032.34584360135	THBS1_1	59.0	IMR90p2
39	E10	2185.20269850529	THBS1_1	59.0	IMR90p2
40	E10	2333.76594067642	THBS1_1	59.0	IMR90p2
1	F10	13.2403018517766	THBS1_1	57.0	IMR90p2
2	F10	10.8855218095282	THBS1_1	57.0	IMR90p2
3	F10	3.11507457898415	THBS1_1	57.0	IMR90p2
4	F10	0.274946405775609	THBS1_1	57.0	IMR90p2
5	F10	-1.64520367539899	THBS1_1	57.0	IMR90p2
6	F10	-0.108793307327687	THBS1_1	57.0	IMR90p2
7	F10	2.96612498242484	THBS1_1	57.0	IMR90p2
8	F10	2.87230913258691	THBS1_1	57.0	IMR90p2
9	F10	-2.05805288363354	THBS1_1	57.0	IMR90p2
10	F10	-2.55844991020604	THBS1_1	57.0	IMR90p2
11	F10	-5.04505138437617	THBS1_1	57.0	IMR90p2
12	F10	2.70921350278377	THBS1_1	57.0	IMR90p2
13	F10	4.48354218323948	THBS1_1	57.0	IMR90p2
14	F10	2.28669371557726	THBS1_1	57.0	IMR90p2
15	F10	-0.961119150270406	THBS1_1	57.0	IMR90p2
16	F10	4.38743298672625	THBS1_1	57.0	IMR90p2
17	F10	-3.33008798158744	THBS1_1	57.0	IMR90p2
18	F10	-2.04318673172111	THBS1_1	57.0	IMR90p2
19	F10	-0.637763154318691	THBS1_1	57.0	IMR90p2
20	F10	2.21351185637286	THBS1_1	57.0	IMR90p2
21	F10	1.09432805819461	THBS1_1	57.0	IMR90p2
22	F10	-4.32224195212984	THBS1_1	57.0	IMR90p2
23	F10	5.70590061584426	THBS1_1	57.0	IMR90p2
24	F10	10.4232537353364	THBS1_1	57.0	IMR90p2
25	F10	28.4303360758458	THBS1_1	57.0	IMR90p2
26	F10	57.6104699551888	THBS1_1	57.0	IMR90p2
27	F10	106.627087693319	THBS1_1	57.0	IMR90p2
28	F10	177.739834865562	THBS1_1	57.0	IMR90p2
29	F10	272.316446702169	THBS1_1	57.0	IMR90p2
30	F10	388.88824453815	THBS1_1	57.0	IMR90p2
31	F10	515.621449930648	THBS1_1	57.0	IMR90p2
32	F10	653.939844047759	THBS1_1	57.0	IMR90p2
33	F10	807.624740198983	THBS1_1	57.0	IMR90p2
34	F10	972.21946645677	THBS1_1	57.0	IMR90p2
35	F10	1142.94889544462	THBS1_1	57.0	IMR90p2
36	F10	1320.83335448107	THBS1_1	57.0	IMR90p2
37	F10	1493.42933608393	THBS1_1	57.0	IMR90p2
38	F10	1663.40916931502	THBS1_1	57.0	IMR90p2
39	F10	1821.58061005625	THBS1_1	57.0	IMR90p2
40	F10	1976.38281844739	THBS1_1	57.0	IMR90p2
1	G10	12.7753520159031	THBS1_1	55.7	IMR90p2
2	G10	4.12155117474595	THBS1_1	55.7	IMR90p2
3	G10	6.9694682927684	THBS1_1	55.7	IMR90p2
4	G10	7.05730482336867	THBS1_1	55.7	IMR90p2
5	G10	2.45248511691398	THBS1_1	55.7	IMR90p2
6	G10	-1.10012743653942	THBS1_1	55.7	IMR90p2
7	G10	-5.48226631994248	THBS1_1	55.7	IMR90p2
8	G10	0.625505603816691	THBS1_1	55.7	IMR90p2
9	G10	-1.21885576168734	THBS1_1	55.7	IMR90p2
10	G10	-0.499806552017162	THBS1_1	55.7	IMR90p2
11	G10	2.9395678475812	THBS1_1	55.7	IMR90p2
12	G10	-2.72998497004028	THBS1_1	55.7	IMR90p2
13	G10	-0.0388952707507997	THBS1_1	55.7	IMR90p2
14	G10	-1.75263662999305	THBS1_1	55.7	IMR90p2
15	G10	0.136266504981904	THBS1_1	55.7	IMR90p2
16	G10	-7.26876729180185	THBS1_1	55.7	IMR90p2
17	G10	-2.8952567624774	THBS1_1	55.7	IMR90p2
18	G10	-3.68863015176521	THBS1_1	55.7	IMR90p2
19	G10	1.10522978340623	THBS1_1	55.7	IMR90p2
20	G10	0.693559914589059	THBS1_1	55.7	IMR90p2
21	G10	2.5164757770317	THBS1_1	55.7	IMR90p2
22	G10	2.05150155920956	THBS1_1	55.7	IMR90p2
23	G10	1.91652380589403	THBS1_1	55.7	IMR90p2
24	G10	9.24721058801788	THBS1_1	55.7	IMR90p2
25	G10	10.2807569941856	THBS1_1	55.7	IMR90p2
26	G10	34.3847889942899	THBS1_1	55.7	IMR90p2
27	G10	60.7884152950087	THBS1_1	55.7	IMR90p2
28	G10	112.496192525577	THBS1_1	55.7	IMR90p2
29	G10	176.007954172429	THBS1_1	55.7	IMR90p2
30	G10	269.148806355344	THBS1_1	55.7	IMR90p2
31	G10	374.904209912257	THBS1_1	55.7	IMR90p2
32	G10	490.408562336066	THBS1_1	55.7	IMR90p2
33	G10	621.196246953339	THBS1_1	55.7	IMR90p2
34	G10	761.7375145342	THBS1_1	55.7	IMR90p2
35	G10	914.472850189126	THBS1_1	55.7	IMR90p2
36	G10	1078.47764139392	THBS1_1	55.7	IMR90p2
37	G10	1244.08632026423	THBS1_1	55.7	IMR90p2
38	G10	1407.96859729549	THBS1_1	55.7	IMR90p2
39	G10	1565.08137297471	THBS1_1	55.7	IMR90p2
40	G10	1722.17219766858	THBS1_1	55.7	IMR90p2
1	H10	6.76320574750116	THBS1_1	55.0	IMR90p2
2	H10	6.42528647725476	THBS1_1	55.0	IMR90p2
3	H10	0.159518861165452	THBS1_1	55.0	IMR90p2
4	H10	-0.308857075429842	THBS1_1	55.0	IMR90p2
5	H10	-0.187268866327031	THBS1_1	55.0	IMR90p2
6	H10	-1.68173135566803	THBS1_1	55.0	IMR90p2
7	H10	3.76467783850467	THBS1_1	55.0	IMR90p2
8	H10	3.46703210905935	THBS1_1	55.0	IMR90p2
9	H10	0.473775311999816	THBS1_1	55.0	IMR90p2
10	H10	-1.40117073706051	THBS1_1	55.0	IMR90p2
11	H10	2.17832222410743	THBS1_1	55.0	IMR90p2
12	H10	0.631772308356176	THBS1_1	55.0	IMR90p2
13	H10	1.52983046013878	THBS1_1	55.0	IMR90p2
14	H10	-4.02692057767035	THBS1_1	55.0	IMR90p2
15	H10	2.49766291681817	THBS1_1	55.0	IMR90p2
16	H10	-0.877297336232914	THBS1_1	55.0	IMR90p2
17	H10	-1.05703259545407	THBS1_1	55.0	IMR90p2
18	H10	1.94504274031897	THBS1_1	55.0	IMR90p2
19	H10	1.01590985027815	THBS1_1	55.0	IMR90p2
20	H10	-2.96315967909004	THBS1_1	55.0	IMR90p2
21	H10	-1.19817494466815	THBS1_1	55.0	IMR90p2
22	H10	1.10645342321186	THBS1_1	55.0	IMR90p2
23	H10	3.85888187153159	THBS1_1	55.0	IMR90p2
24	H10	6.53120508670145	THBS1_1	55.0	IMR90p2
25	H10	10.7550814175615	THBS1_1	55.0	IMR90p2
26	H10	21.2354763704293	THBS1_1	55.0	IMR90p2
27	H10	38.6702918793753	THBS1_1	55.0	IMR90p2
28	H10	70.7735223927771	THBS1_1	55.0	IMR90p2
29	H10	135.135881564352	THBS1_1	55.0	IMR90p2
30	H10	216.177715143558	THBS1_1	55.0	IMR90p2
31	H10	297.365644718507	THBS1_1	55.0	IMR90p2
32	H10	405.968698547521	THBS1_1	55.0	IMR90p2
33	H10	520.500173327752	THBS1_1	55.0	IMR90p2
34	H10	647.169026928345	THBS1_1	55.0	IMR90p2
35	H10	786.009916060821	THBS1_1	55.0	IMR90p2
36	H10	937.136671253203	THBS1_1	55.0	IMR90p2
37	H10	1089.00398985405	THBS1_1	55.0	IMR90p2
38	H10	1244.17940552795	THBS1_1	55.0	IMR90p2
39	H10	1397.27388884565	THBS1_1	55.0	IMR90p2
40	H10	1553.62378458944	THBS1_1	55.0	IMR90p2
1	A10	-5.01716833813498	THBS1_1	65.0	IMR90p11
2	A10	0.976006659830091	THBS1_1	65.0	IMR90p11
3	A10	0.843509022664875	THBS1_1	65.0	IMR90p11
4	A10	2.91953742254555	THBS1_1	65.0	IMR90p11
5	A10	5.12665542232753	THBS1_1	65.0	IMR90p11
6	A10	1.14286414008438	THBS1_1	65.0	IMR90p11
7	A10	0.721473715630054	THBS1_1	65.0	IMR90p11
8	A10	0.838614106867681	THBS1_1	65.0	IMR90p11
9	A10	-3.08018427163415	THBS1_1	65.0	IMR90p11
10	A10	0.586314736578515	THBS1_1	65.0	IMR90p11
11	A10	-0.30872914986594	THBS1_1	65.0	IMR90p11
12	A10	0.952417328229785	THBS1_1	65.0	IMR90p11
13	A10	-2.12431058626453	THBS1_1	65.0	IMR90p11
14	A10	-1.0481559739801	THBS1_1	65.0	IMR90p11
15	A10	0.159588515259657	THBS1_1	65.0	IMR90p11
16	A10	-2.50922283646287	THBS1_1	65.0	IMR90p11
17	A10	-5.07363310053006	THBS1_1	65.0	IMR90p11
18	A10	1.36623873741519	THBS1_1	65.0	IMR90p11
19	A10	-3.44583651824451	THBS1_1	65.0	IMR90p11
20	A10	3.66440006458606	THBS1_1	65.0	IMR90p11
21	A10	10.8924402687503	THBS1_1	65.0	IMR90p11
22	A10	33.0678819913028	THBS1_1	65.0	IMR90p11
23	A10	77.6268673314889	THBS1_1	65.0	IMR90p11
24	A10	158.599239022582	THBS1_1	65.0	IMR90p11
25	A10	278.26937424284	THBS1_1	65.0	IMR90p11
26	A10	433.167653833932	THBS1_1	65.0	IMR90p11
27	A10	602.455390310497	THBS1_1	65.0	IMR90p11
28	A10	782.71060075108	THBS1_1	65.0	IMR90p11
29	A10	978.542530616887	THBS1_1	65.0	IMR90p11
30	A10	1179.33446209266	THBS1_1	65.0	IMR90p11
31	A10	1379.05710624083	THBS1_1	65.0	IMR90p11
32	A10	1569.06132669029	THBS1_1	65.0	IMR90p11
33	A10	1746.59567197255	THBS1_1	65.0	IMR90p11
34	A10	1910.68697985727	THBS1_1	65.0	IMR90p11
35	A10	2057.1599660985	THBS1_1	65.0	IMR90p11
36	A10	2193.6031188793	THBS1_1	65.0	IMR90p11
37	A10	2315.97245611937	THBS1_1	65.0	IMR90p11
38	A10	2430.56430160549	THBS1_1	65.0	IMR90p11
39	A10	2529.28144711484	THBS1_1	65.0	IMR90p11
40	A10	2618.61324056635	THBS1_1	65.0	IMR90p11
1	B10	0.825308764613965	THBS1_1	64.5	IMR90p11
2	B10	0.593615384560508	THBS1_1	64.5	IMR90p11
3	B10	2.87347380444999	THBS1_1	64.5	IMR90p11
4	B10	2.48386194484783	THBS1_1	64.5	IMR90p11
5	B10	-3.67606060468552	THBS1_1	64.5	IMR90p11
6	B10	1.81047743460067	THBS1_1	64.5	IMR90p11
7	B10	4.3002183124695	THBS1_1	64.5	IMR90p11
8	B10	0.507099673931407	THBS1_1	64.5	IMR90p11
9	B10	-0.8944658652008	THBS1_1	64.5	IMR90p11
10	B10	4.59195686809426	THBS1_1	64.5	IMR90p11
11	B10	-0.317979073457991	THBS1_1	64.5	IMR90p11
12	B10	-2.58758407747337	THBS1_1	64.5	IMR90p11
13	B10	-2.70049821637349	THBS1_1	64.5	IMR90p11
14	B10	-5.92923277458431	THBS1_1	64.5	IMR90p11
15	B10	-0.678417197820181	THBS1_1	64.5	IMR90p11
16	B10	-4.11679011350589	THBS1_1	64.5	IMR90p11
17	B10	-2.11398866415311	THBS1_1	64.5	IMR90p11
18	B10	-2.27946966904074	THBS1_1	64.5	IMR90p11
19	B10	3.82437914061438	THBS1_1	64.5	IMR90p11
20	B10	11.0074847295609	THBS1_1	64.5	IMR90p11
21	B10	20.6478811775719	THBS1_1	64.5	IMR90p11
22	B10	48.6912520364017	THBS1_1	64.5	IMR90p11
23	B10	97.3981846493107	THBS1_1	64.5	IMR90p11
24	B10	177.680018912959	THBS1_1	64.5	IMR90p11
25	B10	303.862466794663	THBS1_1	64.5	IMR90p11
26	B10	460.095308784147	THBS1_1	64.5	IMR90p11
27	B10	627.825118847466	THBS1_1	64.5	IMR90p11
28	B10	808.691241331862	THBS1_1	64.5	IMR90p11
29	B10	1002.77711663693	THBS1_1	64.5	IMR90p11
30	B10	1204.22386202997	THBS1_1	64.5	IMR90p11
31	B10	1402.35833609128	THBS1_1	64.5	IMR90p11
32	B10	1594.89296030575	THBS1_1	64.5	IMR90p11
33	B10	1774.73389052175	THBS1_1	64.5	IMR90p11
34	B10	1941.36381352628	THBS1_1	64.5	IMR90p11
35	B10	2090.74337816862	THBS1_1	64.5	IMR90p11
36	B10	2228.23134098746	THBS1_1	64.5	IMR90p11
37	B10	2350.97086099148	THBS1_1	64.5	IMR90p11
38	B10	2462.48886129775	THBS1_1	64.5	IMR90p11
39	B10	2561.67700164735	THBS1_1	64.5	IMR90p11
40	B10	2656.14608176666	THBS1_1	64.5	IMR90p11
1	C10	3.27863814334432	THBS1_1	63.3	IMR90p11
2	C10	7.26833647784724	THBS1_1	63.3	IMR90p11
3	C10	-1.62390574021219	THBS1_1	63.3	IMR90p11
4	C10	5.4558868345398	THBS1_1	63.3	IMR90p11
5	C10	4.37173708985711	THBS1_1	63.3	IMR90p11
6	C10	0.790297027298038	THBS1_1	63.3	IMR90p11
7	C10	1.55929816016442	THBS1_1	63.3	IMR90p11
8	C10	2.65805185771205	THBS1_1	63.3	IMR90p11
9	C10	0.47012845303243	THBS1_1	63.3	IMR90p11
10	C10	1.54193621748391	THBS1_1	63.3	IMR90p11
11	C10	-0.765127254499021	THBS1_1	63.3	IMR90p11
12	C10	-0.0608863965630917	THBS1_1	63.3	IMR90p11
13	C10	-4.93011771304282	THBS1_1	63.3	IMR90p11
14	C10	-1.04627167467288	THBS1_1	63.3	IMR90p11
15	C10	-5.28416330303844	THBS1_1	63.3	IMR90p11
16	C10	-4.22529208791138	THBS1_1	63.3	IMR90p11
17	C10	-5.55931234339869	THBS1_1	63.3	IMR90p11
18	C10	-3.21264990026793	THBS1_1	63.3	IMR90p11
19	C10	4.1160374376982	THBS1_1	63.3	IMR90p11
20	C10	0.928983297890227	THBS1_1	63.3	IMR90p11
21	C10	15.2375961747853	THBS1_1	63.3	IMR90p11
22	C10	33.9759178935988	THBS1_1	63.3	IMR90p11
23	C10	76.1521611352809	THBS1_1	63.3	IMR90p11
24	C10	146.629439822723	THBS1_1	63.3	IMR90p11
25	C10	264.57292520079	THBS1_1	63.3	IMR90p11
26	C10	408.608310331885	THBS1_1	63.3	IMR90p11
27	C10	572.725205495396	THBS1_1	63.3	IMR90p11
28	C10	752.611799805843	THBS1_1	63.3	IMR90p11
29	C10	945.279777462597	THBS1_1	63.3	IMR90p11
30	C10	1153.37114094603	THBS1_1	63.3	IMR90p11
31	C10	1360.37557480457	THBS1_1	63.3	IMR90p11
32	C10	1567.62082864178	THBS1_1	63.3	IMR90p11
33	C10	1764.66585700757	THBS1_1	63.3	IMR90p11
34	C10	1949.648159653	THBS1_1	63.3	IMR90p11
35	C10	2118.41440018126	THBS1_1	63.3	IMR90p11
36	C10	2270.40323958944	THBS1_1	63.3	IMR90p11
37	C10	2408.33110587121	THBS1_1	63.3	IMR90p11
38	C10	2534.23128543378	THBS1_1	63.3	IMR90p11
39	C10	2650.61880934418	THBS1_1	63.3	IMR90p11
40	C10	2760.32046656366	THBS1_1	63.3	IMR90p11
1	D10	1.08886998118578	THBS1_1	61.4	IMR90p11
2	D10	0.395736499031955	THBS1_1	61.4	IMR90p11
3	D10	1.16099922901685	THBS1_1	61.4	IMR90p11
4	D10	-0.175661146785387	THBS1_1	61.4	IMR90p11
5	D10	1.20801238900367	THBS1_1	61.4	IMR90p11
6	D10	0.593658550631062	THBS1_1	61.4	IMR90p11
7	D10	1.01709847166467	THBS1_1	61.4	IMR90p11
8	D10	1.57273209836194	THBS1_1	61.4	IMR90p11
9	D10	4.53382535363107	THBS1_1	61.4	IMR90p11
10	D10	1.0013344525446	THBS1_1	61.4	IMR90p11
11	D10	-0.901786066134719	THBS1_1	61.4	IMR90p11
12	D10	-1.60797075652135	THBS1_1	61.4	IMR90p11
13	D10	0.13155274467681	THBS1_1	61.4	IMR90p11
14	D10	-3.00740829635924	THBS1_1	61.4	IMR90p11
15	D10	-1.18922466817094	THBS1_1	61.4	IMR90p11
16	D10	-3.44685607726115	THBS1_1	61.4	IMR90p11
17	D10	2.45811297542559	THBS1_1	61.4	IMR90p11
18	D10	-4.01825367004903	THBS1_1	61.4	IMR90p11
19	D10	-4.79041069159484	THBS1_1	61.4	IMR90p11
20	D10	7.29266100236464	THBS1_1	61.4	IMR90p11
21	D10	6.37660307691294	THBS1_1	61.4	IMR90p11
22	D10	24.7954608399464	THBS1_1	61.4	IMR90p11
23	D10	48.4999937581456	THBS1_1	61.4	IMR90p11
24	D10	88.3715476281013	THBS1_1	61.4	IMR90p11
25	D10	166.297943335551	THBS1_1	61.4	IMR90p11
26	D10	281.609049175813	THBS1_1	61.4	IMR90p11
27	D10	422.301961897336	THBS1_1	61.4	IMR90p11
28	D10	585.284847323469	THBS1_1	61.4	IMR90p11
29	D10	757.368372441582	THBS1_1	61.4	IMR90p11
30	D10	944.770410619159	THBS1_1	61.4	IMR90p11
31	D10	1145.12861906216	THBS1_1	61.4	IMR90p11
32	D10	1352.869928699	THBS1_1	61.4	IMR90p11
33	D10	1555.09893010696	THBS1_1	61.4	IMR90p11
34	D10	1749.29239625382	THBS1_1	61.4	IMR90p11
35	D10	1931.22610398473	THBS1_1	61.4	IMR90p11
36	D10	2103.20005715776	THBS1_1	61.4	IMR90p11
37	D10	2261.19661722645	THBS1_1	61.4	IMR90p11
38	D10	2406.30240722998	THBS1_1	61.4	IMR90p11
39	D10	2539.10467890979	THBS1_1	61.4	IMR90p11
40	D10	2664.44905835666	THBS1_1	61.4	IMR90p11
1	E10	10.4553497777815	THBS1_1	59.0	IMR90p11
2	E10	6.86138374922712	THBS1_1	59.0	IMR90p11
3	E10	2.2685281299041	THBS1_1	59.0	IMR90p11
4	E10	1.35587269150392	THBS1_1	59.0	IMR90p11
5	E10	2.67819545457314	THBS1_1	59.0	IMR90p11
6	E10	2.90833479704952	THBS1_1	59.0	IMR90p11
7	E10	-2.40683230321656	THBS1_1	59.0	IMR90p11
8	E10	-0.177446087448971	THBS1_1	59.0	IMR90p11
9	E10	0.566470583038154	THBS1_1	59.0	IMR90p11
10	E10	0.311124977313739	THBS1_1	59.0	IMR90p11
11	E10	-2.17895043900262	THBS1_1	59.0	IMR90p11
12	E10	2.86272530790438	THBS1_1	59.0	IMR90p11
13	E10	1.55653963290752	THBS1_1	59.0	IMR90p11
14	E10	-0.525979223668401	THBS1_1	59.0	IMR90p11
15	E10	-3.0159352148753	THBS1_1	59.0	IMR90p11
16	E10	0.790875802469145	THBS1_1	59.0	IMR90p11
17	E10	-4.6573413301121	THBS1_1	59.0	IMR90p11
18	E10	-0.547850598043169	THBS1_1	59.0	IMR90p11
19	E10	0.971299440250277	THBS1_1	59.0	IMR90p11
20	E10	-0.0722061101600957	THBS1_1	59.0	IMR90p11
21	E10	-3.00983779570652	THBS1_1	59.0	IMR90p11
22	E10	1.33659915457429	THBS1_1	59.0	IMR90p11
23	E10	9.53286968368184	THBS1_1	59.0	IMR90p11
24	E10	27.7994011549754	THBS1_1	59.0	IMR90p11
25	E10	61.8263794188319	THBS1_1	59.0	IMR90p11
26	E10	115.398746255493	THBS1_1	59.0	IMR90p11
27	E10	202.360639304203	THBS1_1	59.0	IMR90p11
28	E10	318.200899274719	THBS1_1	59.0	IMR90p11
29	E10	455.53806398689	THBS1_1	59.0	IMR90p11
30	E10	606.830440751202	THBS1_1	59.0	IMR90p11
31	E10	774.628622213283	THBS1_1	59.0	IMR90p11
32	E10	963.037811049709	THBS1_1	59.0	IMR90p11
33	E10	1157.85334533159	THBS1_1	59.0	IMR90p11
34	E10	1359.16651791822	THBS1_1	59.0	IMR90p11
35	E10	1557.180494969	THBS1_1	59.0	IMR90p11
36	E10	1754.42778213806	THBS1_1	59.0	IMR90p11
37	E10	1940.14692546972	THBS1_1	59.0	IMR90p11
38	E10	2114.73250930904	THBS1_1	59.0	IMR90p11
39	E10	2273.25445600364	THBS1_1	59.0	IMR90p11
40	E10	2423.83233400428	THBS1_1	59.0	IMR90p11
1	F10	6.43641249853954	THBS1_1	57.0	IMR90p11
2	F10	-0.346983214940792	THBS1_1	57.0	IMR90p11
3	F10	-0.387152279803558	THBS1_1	57.0	IMR90p11
4	F10	1.20191707119375	THBS1_1	57.0	IMR90p11
5	F10	4.01402831013911	THBS1_1	57.0	IMR90p11
6	F10	2.33033405739479	THBS1_1	57.0	IMR90p11
7	F10	-2.73186058437432	THBS1_1	57.0	IMR90p11
8	F10	3.28802116543329	THBS1_1	57.0	IMR90p11
9	F10	2.32688669219033	THBS1_1	57.0	IMR90p11
10	F10	0.169654382236331	THBS1_1	57.0	IMR90p11
11	F10	-2.18427659221197	THBS1_1	57.0	IMR90p11
12	F10	-0.751778209741133	THBS1_1	57.0	IMR90p11
13	F10	-1.38426420664791	THBS1_1	57.0	IMR90p11
14	F10	-1.18773465715685	THBS1_1	57.0	IMR90p11
15	F10	-1.58376633781882	THBS1_1	57.0	IMR90p11
16	F10	1.33335052076745	THBS1_1	57.0	IMR90p11
17	F10	-2.92678628794329	THBS1_1	57.0	IMR90p11
18	F10	-3.65011838989994	THBS1_1	57.0	IMR90p11
19	F10	4.60339837927768	THBS1_1	57.0	IMR90p11
20	F10	-3.63851863618538	THBS1_1	57.0	IMR90p11
21	F10	0.382360359472841	THBS1_1	57.0	IMR90p11
22	F10	2.70764768741719	THBS1_1	57.0	IMR90p11
23	F10	6.08498975544262	THBS1_1	57.0	IMR90p11
24	F10	16.0209271106633	THBS1_1	57.0	IMR90p11
25	F10	29.0730589232517	THBS1_1	57.0	IMR90p11
26	F10	57.7932988924072	THBS1_1	57.0	IMR90p11
27	F10	109.819760910864	THBS1_1	57.0	IMR90p11
28	F10	183.680760621149	THBS1_1	57.0	IMR90p11
29	F10	277.88956006387	THBS1_1	57.0	IMR90p11
30	F10	399.084273217315	THBS1_1	57.0	IMR90p11
31	F10	528.639416809528	THBS1_1	57.0	IMR90p11
32	F10	674.489920993867	THBS1_1	57.0	IMR90p11
33	F10	834.366203148221	THBS1_1	57.0	IMR90p11
34	F10	1004.00024669989	THBS1_1	57.0	IMR90p11
35	F10	1180.80702335635	THBS1_1	57.0	IMR90p11
36	F10	1360.83876602583	THBS1_1	57.0	IMR90p11
37	F10	1544.1918900659	THBS1_1	57.0	IMR90p11
38	F10	1719.00515736524	THBS1_1	57.0	IMR90p11
39	F10	1888.61288778492	THBS1_1	57.0	IMR90p11
40	F10	2051.71799284763	THBS1_1	57.0	IMR90p11
1	G10	3.36742800701904	THBS1_1	55.7	IMR90p11
2	G10	4.35484218472311	THBS1_1	55.7	IMR90p11
3	G10	1.54437954389141	THBS1_1	55.7	IMR90p11
4	G10	0.651438692247666	THBS1_1	55.7	IMR90p11
5	G10	3.89956035665909	THBS1_1	55.7	IMR90p11
6	G10	-1.435640653674	THBS1_1	55.7	IMR90p11
7	G10	-2.47210723168246	THBS1_1	55.7	IMR90p11
8	G10	1.23552170481435	THBS1_1	55.7	IMR90p11
9	G10	3.20915454762235	THBS1_1	55.7	IMR90p11
10	G10	0.555012655132487	THBS1_1	55.7	IMR90p11
11	G10	-3.38654474973646	THBS1_1	55.7	IMR90p11
12	G10	-2.38607230826483	THBS1_1	55.7	IMR90p11
13	G10	5.91028838747798	THBS1_1	55.7	IMR90p11
14	G10	-4.06535111505946	THBS1_1	55.7	IMR90p11
15	G10	4.08575714723929	THBS1_1	55.7	IMR90p11
16	G10	4.29721417237988	THBS1_1	55.7	IMR90p11
17	G10	-1.0254361406046	THBS1_1	55.7	IMR90p11
18	G10	-1.7200671375731	THBS1_1	55.7	IMR90p11
19	G10	-1.23215972748267	THBS1_1	55.7	IMR90p11
20	G10	0.333784962713253	THBS1_1	55.7	IMR90p11
21	G10	1.25534628321748	THBS1_1	55.7	IMR90p11
22	G10	0.283757067933948	THBS1_1	55.7	IMR90p11
23	G10	2.73053557312051	THBS1_1	55.7	IMR90p11
24	G10	7.3325451713672	THBS1_1	55.7	IMR90p11
25	G10	15.9834249916921	THBS1_1	55.7	IMR90p11
26	G10	28.9459436122415	THBS1_1	55.7	IMR90p11
27	G10	55.565034398594	THBS1_1	55.7	IMR90p11
28	G10	115.678294424938	THBS1_1	55.7	IMR90p11
29	G10	179.314899552545	THBS1_1	55.7	IMR90p11
30	G10	269.03077639067	THBS1_1	55.7	IMR90p11
31	G10	378.366770495622	THBS1_1	55.7	IMR90p11
32	G10	501.838325279404	THBS1_1	55.7	IMR90p11
33	G10	639.318423452802	THBS1_1	55.7	IMR90p11
34	G10	790.845665649037	THBS1_1	55.7	IMR90p11
35	G10	951.981960400901	THBS1_1	55.7	IMR90p11
36	G10	1119.83496797402	THBS1_1	55.7	IMR90p11
37	G10	1294.12965362848	THBS1_1	55.7	IMR90p11
38	G10	1468.6121891281	THBS1_1	55.7	IMR90p11
39	G10	1641.67980019252	THBS1_1	55.7	IMR90p11
40	G10	1810.68101736292	THBS1_1	55.7	IMR90p11
1	H10	-13.1040511648303	THBS1_1	55.0	IMR90p11
2	H10	-0.0207298576428911	THBS1_1	55.0	IMR90p11
3	H10	-2.77759481497833	THBS1_1	55.0	IMR90p11
4	H10	2.16982816661539	THBS1_1	55.0	IMR90p11
5	H10	1.38476147060237	THBS1_1	55.0	IMR90p11
6	H10	6.64694705913143	THBS1_1	55.0	IMR90p11
7	H10	-3.22119305499245	THBS1_1	55.0	IMR90p11
8	H10	2.10684548654262	THBS1_1	55.0	IMR90p11
9	H10	2.20312121319057	THBS1_1	55.0	IMR90p11
10	H10	1.12938867156936	THBS1_1	55.0	IMR90p11
11	H10	-0.470791242760697	THBS1_1	55.0	IMR90p11
12	H10	-1.63620934587016	THBS1_1	55.0	IMR90p11
13	H10	0.379181900654203	THBS1_1	55.0	IMR90p11
14	H10	-0.66856490731152	THBS1_1	55.0	IMR90p11
15	H10	-0.113046723073694	THBS1_1	55.0	IMR90p11
16	H10	-3.93380214210947	THBS1_1	55.0	IMR90p11
17	H10	3.48408159742394	THBS1_1	55.0	IMR90p11
18	H10	-0.310820176738616	THBS1_1	55.0	IMR90p11
19	H10	-0.569307111758008	THBS1_1	55.0	IMR90p11
20	H10	-0.696819834240159	THBS1_1	55.0	IMR90p11
21	H10	-0.90335610395141	THBS1_1	55.0	IMR90p11
22	H10	3.32079206760409	THBS1_1	55.0	IMR90p11
23	H10	3.61362956744779	THBS1_1	55.0	IMR90p11
24	H10	5.65487405451404	THBS1_1	55.0	IMR90p11
25	H10	11.5084063771615	THBS1_1	55.0	IMR90p11
26	H10	22.8964903379924	THBS1_1	55.0	IMR90p11
27	H10	42.1575503366039	THBS1_1	55.0	IMR90p11
28	H10	73.104475321496	THBS1_1	55.0	IMR90p11
29	H10	132.511066245756	THBS1_1	55.0	IMR90p11
30	H10	213.369658139618	THBS1_1	55.0	IMR90p11
31	H10	306.294907817115	THBS1_1	55.0	IMR90p11
32	H10	419.196155485731	THBS1_1	55.0	IMR90p11
33	H10	539.029146113909	THBS1_1	55.0	IMR90p11
34	H10	675.140068184783	THBS1_1	55.0	IMR90p11
35	H10	822.721895816966	THBS1_1	55.0	IMR90p11
36	H10	982.511512266826	THBS1_1	55.0	IMR90p11
37	H10	1146.39755109874	THBS1_1	55.0	IMR90p11
38	H10	1312.57125063089	THBS1_1	55.0	IMR90p11
39	H10	1476.9918199261	THBS1_1	55.0	IMR90p11
40	H10	1638.42443693687	THBS1_1	55.0	IMR90p11
