# Supplementary material for: Primer PICKR: literature-mined scoring platform for robust RT–qPCR primers
Source: Nat Commun. 2026 May 28;17:6938. doi: 10.1038/s41467-026-73648-2 (PMC13388996; doi:10.1038/s41467-026-73648-2)
Supplement: Supplementary file 11 — Source Data [file 41467_2026_73648_MOESM11_ESM.zip › Suppl_Fig_S9/amplification_data_TIMP1_1.csv]

Cycle	Well	Fluorescence	Target	melt temp	Replicate
1	A12	-23.5772248873832	TIMP1_1	65.0	IMR90p8
2	A12	-12.8986805750469	TIMP1_1	65.0	IMR90p8
3	A12	-3.94156891653756	TIMP1_1	65.0	IMR90p8
4	A12	3.62299052686967	TIMP1_1	65.0	IMR90p8
5	A12	-1.28817002676351	TIMP1_1	65.0	IMR90p8
6	A12	-0.690492571462983	TIMP1_1	65.0	IMR90p8
7	A12	4.45446405846178	TIMP1_1	65.0	IMR90p8
8	A12	2.65948446947959	TIMP1_1	65.0	IMR90p8
9	A12	1.65231164144143	TIMP1_1	65.0	IMR90p8
10	A12	2.19694629442802	TIMP1_1	65.0	IMR90p8
11	A12	1.66366060147129	TIMP1_1	65.0	IMR90p8
12	A12	1.6035507011884	TIMP1_1	65.0	IMR90p8
13	A12	-2.12469569659925	TIMP1_1	65.0	IMR90p8
14	A12	1.28612282058157	TIMP1_1	65.0	IMR90p8
15	A12	0.397114303245417	TIMP1_1	65.0	IMR90p8
16	A12	-5.51208456169661	TIMP1_1	65.0	IMR90p8
17	A12	0.0666428019262639	TIMP1_1	65.0	IMR90p8
18	A12	-3.34502173082501	TIMP1_1	65.0	IMR90p8
19	A12	-1.19710660864803	TIMP1_1	65.0	IMR90p8
20	A12	1.97590989394939	TIMP1_1	65.0	IMR90p8
21	A12	6.33258150129404	TIMP1_1	65.0	IMR90p8
22	A12	15.6184600616934	TIMP1_1	65.0	IMR90p8
23	A12	47.6849536372542	TIMP1_1	65.0	IMR90p8
24	A12	84.2460334114103	TIMP1_1	65.0	IMR90p8
25	A12	166.354794872376	TIMP1_1	65.0	IMR90p8
26	A12	292.091877693623	TIMP1_1	65.0	IMR90p8
27	A12	449.309719095324	TIMP1_1	65.0	IMR90p8
28	A12	622.753842820306	TIMP1_1	65.0	IMR90p8
29	A12	809.447900478543	TIMP1_1	65.0	IMR90p8
30	A12	1006.18049093409	TIMP1_1	65.0	IMR90p8
31	A12	1209.68263532795	TIMP1_1	65.0	IMR90p8
32	A12	1415.10824567317	TIMP1_1	65.0	IMR90p8
33	A12	1615.96806053153	TIMP1_1	65.0	IMR90p8
34	A12	1808.52903241572	TIMP1_1	65.0	IMR90p8
35	A12	1985.42137122294	TIMP1_1	65.0	IMR90p8
36	A12	2152.73089358559	TIMP1_1	65.0	IMR90p8
37	A12	2298.39072148105	TIMP1_1	65.0	IMR90p8
38	A12	2426.39715816975	TIMP1_1	65.0	IMR90p8
39	A12	2536.7848487438	TIMP1_1	65.0	IMR90p8
40	A12	2643.4393222513	TIMP1_1	65.0	IMR90p8
1	B12	-2.51487951630406	TIMP1_1	64.5	IMR90p8
2	B12	0.850557821511302	TIMP1_1	64.5	IMR90p8
3	B12	4.21552159712246	TIMP1_1	64.5	IMR90p8
4	B12	3.63771561765589	TIMP1_1	64.5	IMR90p8
5	B12	1.20553926151024	TIMP1_1	64.5	IMR90p8
6	B12	2.49392585809665	TIMP1_1	64.5	IMR90p8
7	B12	2.09966143983957	TIMP1_1	64.5	IMR90p8
8	B12	-0.0955732456823171	TIMP1_1	64.5	IMR90p8
9	B12	-0.489837595839617	TIMP1_1	64.5	IMR90p8
10	B12	-2.27763061183168	TIMP1_1	64.5	IMR90p8
11	B12	-4.8404224766573	TIMP1_1	64.5	IMR90p8
12	B12	-0.226447659207679	TIMP1_1	64.5	IMR90p8
13	B12	-4.51177489290194	TIMP1_1	64.5	IMR90p8
14	B12	-3.52509245451301	TIMP1_1	64.5	IMR90p8
15	B12	-3.10510420147466	TIMP1_1	64.5	IMR90p8
16	B12	-2.56511722856885	TIMP1_1	64.5	IMR90p8
17	B12	-1.78927911315986	TIMP1_1	64.5	IMR90p8
18	B12	0.694589561655903	TIMP1_1	64.5	IMR90p8
19	B12	-1.22404898991272	TIMP1_1	64.5	IMR90p8
20	B12	5.74281385753966	TIMP1_1	64.5	IMR90p8
21	B12	9.80411095653517	TIMP1_1	64.5	IMR90p8
22	B12	23.6460229690915	TIMP1_1	64.5	IMR90p8
23	B12	56.7849304730139	TIMP1_1	64.5	IMR90p8
24	B12	104.040760549904	TIMP1_1	64.5	IMR90p8
25	B12	198.132064094183	TIMP1_1	64.5	IMR90p8
26	B12	335.8907116916	TIMP1_1	64.5	IMR90p8
27	B12	506.849807374281	TIMP1_1	64.5	IMR90p8
28	B12	685.607893136287	TIMP1_1	64.5	IMR90p8
29	B12	881.182248405367	TIMP1_1	64.5	IMR90p8
30	B12	1087.88171099597	TIMP1_1	64.5	IMR90p8
31	B12	1299.90919794125	TIMP1_1	64.5	IMR90p8
32	B12	1510.81075224527	TIMP1_1	64.5	IMR90p8
33	B12	1714.36426454933	TIMP1_1	64.5	IMR90p8
34	B12	1909.22893723421	TIMP1_1	64.5	IMR90p8
35	B12	2084.11786923766	TIMP1_1	64.5	IMR90p8
36	B12	2247.69327143839	TIMP1_1	64.5	IMR90p8
37	B12	2391.76188323593	TIMP1_1	64.5	IMR90p8
38	B12	2522.69884473081	TIMP1_1	64.5	IMR90p8
39	B12	2639.60563909602	TIMP1_1	64.5	IMR90p8
40	B12	2753.08555530055	TIMP1_1	64.5	IMR90p8
1	C12	-5.36735775538091	TIMP1_1	63.3	IMR90p8
2	C12	3.04022485740597	TIMP1_1	63.3	IMR90p8
3	C12	3.32448989631484	TIMP1_1	63.3	IMR90p8
4	C12	1.28109193172895	TIMP1_1	63.3	IMR90p8
5	C12	2.38058712430256	TIMP1_1	63.3	IMR90p8
6	C12	2.70289067563181	TIMP1_1	63.3	IMR90p8
7	C12	4.44567650500494	TIMP1_1	63.3	IMR90p8
8	C12	-2.24999367043893	TIMP1_1	63.3	IMR90p8
9	C12	0.281076531355666	TIMP1_1	63.3	IMR90p8
10	C12	-2.19475582463474	TIMP1_1	63.3	IMR90p8
11	C12	-0.754415399439495	TIMP1_1	63.3	IMR90p8
12	C12	1.30397673298648	TIMP1_1	63.3	IMR90p8
13	C12	-0.699421660143798	TIMP1_1	63.3	IMR90p8
14	C12	-3.70171656156299	TIMP1_1	63.3	IMR90p8
15	C12	-5.42950818453437	TIMP1_1	63.3	IMR90p8
16	C12	-1.05712098109734	TIMP1_1	63.3	IMR90p8
17	C12	-4.69098983122376	TIMP1_1	63.3	IMR90p8
18	C12	-2.64516317415064	TIMP1_1	63.3	IMR90p8
19	C12	0.0705387535863338	TIMP1_1	63.3	IMR90p8
20	C12	5.13937757395115	TIMP1_1	63.3	IMR90p8
21	C12	12.0350342698448	TIMP1_1	63.3	IMR90p8
22	C12	19.5614084896538	TIMP1_1	63.3	IMR90p8
23	C12	41.8628727203695	TIMP1_1	63.3	IMR90p8
24	C12	90.5984451988552	TIMP1_1	63.3	IMR90p8
25	C12	169.685763375467	TIMP1_1	63.3	IMR90p8
26	C12	306.060038763888	TIMP1_1	63.3	IMR90p8
27	C12	471.062663601288	TIMP1_1	63.3	IMR90p8
28	C12	659.091009693107	TIMP1_1	63.3	IMR90p8
29	C12	858.147768405213	TIMP1_1	63.3	IMR90p8
30	C12	1067.13777823803	TIMP1_1	63.3	IMR90p8
31	C12	1286.34998737522	TIMP1_1	63.3	IMR90p8
32	C12	1504.35740257733	TIMP1_1	63.3	IMR90p8
33	C12	1722.64084113475	TIMP1_1	63.3	IMR90p8
34	C12	1932.13495179408	TIMP1_1	63.3	IMR90p8
35	C12	2128.42698989278	TIMP1_1	63.3	IMR90p8
36	C12	2308.3053909964	TIMP1_1	63.3	IMR90p8
37	C12	2471.58136005613	TIMP1_1	63.3	IMR90p8
38	C12	2619.04879957157	TIMP1_1	63.3	IMR90p8
39	C12	2751.44803238094	TIMP1_1	63.3	IMR90p8
40	C12	2875.60596929185	TIMP1_1	63.3	IMR90p8
1	D12	-5.81091665735994	TIMP1_1	61.4	IMR90p8
2	D12	4.49811616963507	TIMP1_1	61.4	IMR90p8
3	D12	1.55583349195513	TIMP1_1	61.4	IMR90p8
4	D12	2.68972368598315	TIMP1_1	61.4	IMR90p8
5	D12	3.9416613957701	TIMP1_1	61.4	IMR90p8
6	D12	3.39227411560978	TIMP1_1	61.4	IMR90p8
7	D12	0.581941099740106	TIMP1_1	61.4	IMR90p8
8	D12	3.2003248475462	TIMP1_1	61.4	IMR90p8
9	D12	3.05849973880777	TIMP1_1	61.4	IMR90p8
10	D12	-2.15729813588132	TIMP1_1	61.4	IMR90p8
11	D12	-3.12741267126739	TIMP1_1	61.4	IMR90p8
12	D12	-0.58682735020875	TIMP1_1	61.4	IMR90p8
13	D12	-1.88559402018063	TIMP1_1	61.4	IMR90p8
14	D12	-2.09327750621014	TIMP1_1	61.4	IMR90p8
15	D12	-2.4979073841273	TIMP1_1	61.4	IMR90p8
16	D12	-4.7695905152591	TIMP1_1	61.4	IMR90p8
17	D12	0.478158332265139	TIMP1_1	61.4	IMR90p8
18	D12	-1.2010920944831	TIMP1_1	61.4	IMR90p8
19	D12	-6.73285974187093	TIMP1_1	61.4	IMR90p8
20	D12	-1.74742782589328	TIMP1_1	61.4	IMR90p8
21	D12	-1.86364381025851	TIMP1_1	61.4	IMR90p8
22	D12	2.6610616339517	TIMP1_1	61.4	IMR90p8
23	D12	18.2538220732599	TIMP1_1	61.4	IMR90p8
24	D12	35.2141288993448	TIMP1_1	61.4	IMR90p8
25	D12	71.8506879982983	TIMP1_1	61.4	IMR90p8
26	D12	137.933520808905	TIMP1_1	61.4	IMR90p8
27	D12	251.12792297156	TIMP1_1	61.4	IMR90p8
28	D12	396.801840415305	TIMP1_1	61.4	IMR90p8
29	D12	578.747988527531	TIMP1_1	61.4	IMR90p8
30	D12	766.928953892038	TIMP1_1	61.4	IMR90p8
31	D12	969.775407786636	TIMP1_1	61.4	IMR90p8
32	D12	1182.5899569205	TIMP1_1	61.4	IMR90p8
33	D12	1405.31180854265	TIMP1_1	61.4	IMR90p8
34	D12	1629.86910059938	TIMP1_1	61.4	IMR90p8
35	D12	1848.96715964918	TIMP1_1	61.4	IMR90p8
36	D12	2062.99121787957	TIMP1_1	61.4	IMR90p8
37	D12	2262.52046219413	TIMP1_1	61.4	IMR90p8
38	D12	2447.18327932025	TIMP1_1	61.4	IMR90p8
39	D12	2615.38392395071	TIMP1_1	61.4	IMR90p8
40	D12	2776.18439995784	TIMP1_1	61.4	IMR90p8
1	E12	-8.30429250911084	TIMP1_1	59.0	IMR90p8
2	E12	5.60849310869389	TIMP1_1	59.0	IMR90p8
3	E12	1.90657694276206	TIMP1_1	59.0	IMR90p8
4	E12	3.36936776817265	TIMP1_1	59.0	IMR90p8
5	E12	-2.40947113862376	TIMP1_1	59.0	IMR90p8
6	E12	3.15657461875708	TIMP1_1	59.0	IMR90p8
7	E12	0.0319693576921054	TIMP1_1	59.0	IMR90p8
8	E12	1.02245433024245	TIMP1_1	59.0	IMR90p8
9	E12	3.86680955964539	TIMP1_1	59.0	IMR90p8
10	E12	4.25302655332416	TIMP1_1	59.0	IMR90p8
11	E12	-2.32811475277003	TIMP1_1	59.0	IMR90p8
12	E12	-5.25491712300573	TIMP1_1	59.0	IMR90p8
13	E12	-2.42433607368184	TIMP1_1	59.0	IMR90p8
14	E12	0.367349226783062	TIMP1_1	59.0	IMR90p8
15	E12	-2.97980854486559	TIMP1_1	59.0	IMR90p8
16	E12	-0.858488068266524	TIMP1_1	59.0	IMR90p8
17	E12	-1.06397203786946	TIMP1_1	59.0	IMR90p8
18	E12	-6.79086052037565	TIMP1_1	59.0	IMR90p8
19	E12	-2.65871409067358	TIMP1_1	59.0	IMR90p8
20	E12	1.30295886107251	TIMP1_1	59.0	IMR90p8
21	E12	3.77878115396607	TIMP1_1	59.0	IMR90p8
22	E12	1.46954573618632	TIMP1_1	59.0	IMR90p8
23	E12	-0.72103900780121	TIMP1_1	59.0	IMR90p8
24	E12	8.69630119664407	TIMP1_1	59.0	IMR90p8
25	E12	21.4637201107548	TIMP1_1	59.0	IMR90p8
26	E12	35.1928510890739	TIMP1_1	59.0	IMR90p8
27	E12	60.553191947065	TIMP1_1	59.0	IMR90p8
28	E12	124.324452214855	TIMP1_1	59.0	IMR90p8
29	E12	220.037591432556	TIMP1_1	59.0	IMR90p8
30	E12	342.775529661744	TIMP1_1	59.0	IMR90p8
31	E12	503.963623417535	TIMP1_1	59.0	IMR90p8
32	E12	674.50598488389	TIMP1_1	59.0	IMR90p8
33	E12	857.203021275214	TIMP1_1	59.0	IMR90p8
34	E12	1053.5311509574	TIMP1_1	59.0	IMR90p8
35	E12	1268.16629205814	TIMP1_1	59.0	IMR90p8
36	E12	1492.69499601501	TIMP1_1	59.0	IMR90p8
37	E12	1728.78275280667	TIMP1_1	59.0	IMR90p8
38	E12	1959.38462851311	TIMP1_1	59.0	IMR90p8
39	E12	2184.40422154218	TIMP1_1	59.0	IMR90p8
40	E12	2398.05766731417	TIMP1_1	59.0	IMR90p8
1	F12	-3.84243753515102	TIMP1_1	57.0	IMR90p8
2	F12	5.10626758290073	TIMP1_1	57.0	IMR90p8
3	F12	2.55190728563639	TIMP1_1	57.0	IMR90p8
4	F12	4.06080510082165	TIMP1_1	57.0	IMR90p8
5	F12	-0.253405428490169	TIMP1_1	57.0	IMR90p8
6	F12	0.624166634827361	TIMP1_1	57.0	IMR90p8
7	F12	1.77732760627032	TIMP1_1	57.0	IMR90p8
8	F12	0.932723108208847	TIMP1_1	57.0	IMR90p8
9	F12	1.86320342892532	TIMP1_1	57.0	IMR90p8
10	F12	-0.190543513504963	TIMP1_1	57.0	IMR90p8
11	F12	-2.95415187705976	TIMP1_1	57.0	IMR90p8
12	F12	0.65751926523626	TIMP1_1	57.0	IMR90p8
13	F12	0.812773046412531	TIMP1_1	57.0	IMR90p8
14	F12	0.835232711600383	TIMP1_1	57.0	IMR90p8
15	F12	-0.968516944172279	TIMP1_1	57.0	IMR90p8
16	F12	-4.04713104861366	TIMP1_1	57.0	IMR90p8
17	F12	-0.435084820959673	TIMP1_1	57.0	IMR90p8
18	F12	-3.39589530406738	TIMP1_1	57.0	IMR90p8
19	F12	-0.191781084900413	TIMP1_1	57.0	IMR90p8
20	F12	4.024536520129	TIMP1_1	57.0	IMR90p8
21	F12	-2.15710279846371	TIMP1_1	57.0	IMR90p8
22	F12	-4.64388441182291	TIMP1_1	57.0	IMR90p8
23	F12	2.08276273595538	TIMP1_1	57.0	IMR90p8
24	F12	3.31483435291466	TIMP1_1	57.0	IMR90p8
25	F12	-0.237321100587906	TIMP1_1	57.0	IMR90p8
26	F12	8.43577851266809	TIMP1_1	57.0	IMR90p8
27	F12	16.2143656579801	TIMP1_1	57.0	IMR90p8
28	F12	38.3209589592466	TIMP1_1	57.0	IMR90p8
29	F12	82.3400248798621	TIMP1_1	57.0	IMR90p8
30	F12	146.404946011975	TIMP1_1	57.0	IMR90p8
31	F12	244.686608847109	TIMP1_1	57.0	IMR90p8
32	F12	363.566693700802	TIMP1_1	57.0	IMR90p8
33	F12	511.106339664551	TIMP1_1	57.0	IMR90p8
34	F12	665.012335633512	TIMP1_1	57.0	IMR90p8
35	F12	831.265891183134	TIMP1_1	57.0	IMR90p8
36	F12	1020.3699423425	TIMP1_1	57.0	IMR90p8
37	F12	1231.82496483532	TIMP1_1	57.0	IMR90p8
38	F12	1462.75651548352	TIMP1_1	57.0	IMR90p8
39	F12	1700.91272628673	TIMP1_1	57.0	IMR90p8
40	F12	1941.14117654214	TIMP1_1	57.0	IMR90p8
1	G12	-12.5943704715123	TIMP1_1	55.7	IMR90p8
2	G12	3.50004875307422	TIMP1_1	55.7	IMR90p8
3	G12	0.061719221583644	TIMP1_1	55.7	IMR90p8
4	G12	-3.1140365497381	TIMP1_1	55.7	IMR90p8
5	G12	-1.33350395798152	TIMP1_1	55.7	IMR90p8
6	G12	1.13032964074	TIMP1_1	55.7	IMR90p8
7	G12	7.62896677096614	TIMP1_1	55.7	IMR90p8
8	G12	1.49533159960265	TIMP1_1	55.7	IMR90p8
9	G12	3.40767630814753	TIMP1_1	55.7	IMR90p8
10	G12	1.06020434574293	TIMP1_1	55.7	IMR90p8
11	G12	2.4191719865853	TIMP1_1	55.7	IMR90p8
12	G12	-3.8986391907406	TIMP1_1	55.7	IMR90p8
13	G12	-0.303979693585916	TIMP1_1	55.7	IMR90p8
14	G12	0.187924080480116	TIMP1_1	55.7	IMR90p8
15	G12	-6.49730655393887	TIMP1_1	55.7	IMR90p8
16	G12	3.07753325345493	TIMP1_1	55.7	IMR90p8
17	G12	2.49126194625887	TIMP1_1	55.7	IMR90p8
18	G12	-0.881077200450363	TIMP1_1	55.7	IMR90p8
19	G12	0.833220569196783	TIMP1_1	55.7	IMR90p8
20	G12	-2.14557005344022	TIMP1_1	55.7	IMR90p8
21	G12	-1.37711582868451	TIMP1_1	55.7	IMR90p8
22	G12	-2.3188550351183	TIMP1_1	55.7	IMR90p8
23	G12	1.18385442713634	TIMP1_1	55.7	IMR90p8
24	G12	1.13611396031865	TIMP1_1	55.7	IMR90p8
25	G12	5.57184566192063	TIMP1_1	55.7	IMR90p8
26	G12	0.372347472953152	TIMP1_1	55.7	IMR90p8
27	G12	9.64426368263366	TIMP1_1	55.7	IMR90p8
28	G12	15.9721697271689	TIMP1_1	55.7	IMR90p8
29	G12	33.3163340774472	TIMP1_1	55.7	IMR90p8
30	G12	59.7293896257856	TIMP1_1	55.7	IMR90p8
31	G12	121.950394391792	TIMP1_1	55.7	IMR90p8
32	G12	194.147249081309	TIMP1_1	55.7	IMR90p8
33	G12	296.748993070324	TIMP1_1	55.7	IMR90p8
34	G12	415.571250911033	TIMP1_1	55.7	IMR90p8
35	G12	555.03112145166	TIMP1_1	55.7	IMR90p8
36	G12	729.579404592701	TIMP1_1	55.7	IMR90p8
37	G12	937.813416354524	TIMP1_1	55.7	IMR90p8
38	G12	1177.05220476044	TIMP1_1	55.7	IMR90p8
39	G12	1422.08306933446	TIMP1_1	55.7	IMR90p8
40	G12	1661.99161369118	TIMP1_1	55.7	IMR90p8
1	H12	-43.0366270246791	TIMP1_1	55.0	IMR90p8
2	H12	-10.0234954228285	TIMP1_1	55.0	IMR90p8
3	H12	0.788378870465294	TIMP1_1	55.0	IMR90p8
4	H12	-1.7026372170526	TIMP1_1	55.0	IMR90p8
5	H12	-1.97172589018828	TIMP1_1	55.0	IMR90p8
6	H12	-0.0980160813910516	TIMP1_1	55.0	IMR90p8
7	H12	0.644697112345057	TIMP1_1	55.0	IMR90p8
8	H12	0.493550708319617	TIMP1_1	55.0	IMR90p8
9	H12	3.98355139933483	TIMP1_1	55.0	IMR90p8
10	H12	0.796445208563	TIMP1_1	55.0	IMR90p8
11	H12	4.79915711023477	TIMP1_1	55.0	IMR90p8
12	H12	1.76971508368797	TIMP1_1	55.0	IMR90p8
13	H12	-0.168867898058124	TIMP1_1	55.0	IMR90p8
14	H12	0.0746159423229074	TIMP1_1	55.0	IMR90p8
15	H12	-2.53517942252756	TIMP1_1	55.0	IMR90p8
16	H12	2.59835724176128	TIMP1_1	55.0	IMR90p8
17	H12	1.71073862687172	TIMP1_1	55.0	IMR90p8
18	H12	1.1257997098578	TIMP1_1	55.0	IMR90p8
19	H12	5.43115691465391	TIMP1_1	55.0	IMR90p8
20	H12	2.283945821217	TIMP1_1	55.0	IMR90p8
21	H12	0.634000807686789	TIMP1_1	55.0	IMR90p8
22	H12	0.916509119115744	TIMP1_1	55.0	IMR90p8
23	H12	-4.92617858686617	TIMP1_1	55.0	IMR90p8
24	H12	-3.8157697360034	TIMP1_1	55.0	IMR90p8
25	H12	-5.68839524116038	TIMP1_1	55.0	IMR90p8
26	H12	-0.883496209374698	TIMP1_1	55.0	IMR90p8
27	H12	4.11809064302815	TIMP1_1	55.0	IMR90p8
28	H12	5.93883966588737	TIMP1_1	55.0	IMR90p8
29	H12	11.3351965083207	TIMP1_1	55.0	IMR90p8
30	H12	34.1881587761986	TIMP1_1	55.0	IMR90p8
31	H12	56.7775043474985	TIMP1_1	55.0	IMR90p8
32	H12	109.324193750122	TIMP1_1	55.0	IMR90p8
33	H12	179.090795074866	TIMP1_1	55.0	IMR90p8
34	H12	275.094730136233	TIMP1_1	55.0	IMR90p8
35	H12	395.899283137413	TIMP1_1	55.0	IMR90p8
36	H12	548.807910020106	TIMP1_1	55.0	IMR90p8
37	H12	743.661771502762	TIMP1_1	55.0	IMR90p8
38	H12	978.011698260223	TIMP1_1	55.0	IMR90p8
39	H12	1227.11474610598	TIMP1_1	55.0	IMR90p8
40	H12	1481.12975432158	TIMP1_1	55.0	IMR90p8
1	A12	-19.3300859027199	TIMP1_1	65.0	IMR90p2
2	A12	-15.8805195413156	TIMP1_1	65.0	IMR90p2
3	A12	-5.6874951264017	TIMP1_1	65.0	IMR90p2
4	A12	0.469591705827497	TIMP1_1	65.0	IMR90p2
5	A12	2.7233161492295	TIMP1_1	65.0	IMR90p2
6	A12	3.55680173119208	TIMP1_1	65.0	IMR90p2
7	A12	5.41589600552106	TIMP1_1	65.0	IMR90p2
8	A12	0.85943931939164	TIMP1_1	65.0	IMR90p2
9	A12	-0.843867249589948	TIMP1_1	65.0	IMR90p2
10	A12	2.43520205407322	TIMP1_1	65.0	IMR90p2
11	A12	0.0615317826427599	TIMP1_1	65.0	IMR90p2
12	A12	-0.590693438338803	TIMP1_1	65.0	IMR90p2
13	A12	3.87092922574266	TIMP1_1	65.0	IMR90p2
14	A12	3.28455696078618	TIMP1_1	65.0	IMR90p2
15	A12	-3.2958977014282	TIMP1_1	65.0	IMR90p2
16	A12	-3.52678121277586	TIMP1_1	65.0	IMR90p2
17	A12	-6.38678768292039	TIMP1_1	65.0	IMR90p2
18	A12	-0.189700545269261	TIMP1_1	65.0	IMR90p2
19	A12	1.32671399032688	TIMP1_1	65.0	IMR90p2
20	A12	7.23404858423055	TIMP1_1	65.0	IMR90p2
21	A12	20.5159463742293	TIMP1_1	65.0	IMR90p2
22	A12	41.7898276815895	TIMP1_1	65.0	IMR90p2
23	A12	87.9073452599619	TIMP1_1	65.0	IMR90p2
24	A12	171.5540986281	TIMP1_1	65.0	IMR90p2
25	A12	293.570564791132	TIMP1_1	65.0	IMR90p2
26	A12	446.289581720111	TIMP1_1	65.0	IMR90p2
27	A12	603.920058200736	TIMP1_1	65.0	IMR90p2
28	A12	773.542954472709	TIMP1_1	65.0	IMR90p2
29	A12	957.003228240143	TIMP1_1	65.0	IMR90p2
30	A12	1148.31572455047	TIMP1_1	65.0	IMR90p2
31	A12	1347.318090004	TIMP1_1	65.0	IMR90p2
32	A12	1537.80633725612	TIMP1_1	65.0	IMR90p2
33	A12	1722.9402516292	TIMP1_1	65.0	IMR90p2
34	A12	1888.59772622383	TIMP1_1	65.0	IMR90p2
35	A12	2040.45752554208	TIMP1_1	65.0	IMR90p2
36	A12	2181.50775951397	TIMP1_1	65.0	IMR90p2
37	A12	2307.84872181489	TIMP1_1	65.0	IMR90p2
38	A12	2422.88102634037	TIMP1_1	65.0	IMR90p2
39	A12	2522.24041713339	TIMP1_1	65.0	IMR90p2
40	A12	2617.03010057799	TIMP1_1	65.0	IMR90p2
1	B12	0.869187281322411	TIMP1_1	64.5	IMR90p2
2	B12	3.52019650337843	TIMP1_1	64.5	IMR90p2
3	B12	4.14841760200216	TIMP1_1	64.5	IMR90p2
4	B12	2.85653265277278	TIMP1_1	64.5	IMR90p2
5	B12	3.37854004527753	TIMP1_1	64.5	IMR90p2
6	B12	3.59932195579449	TIMP1_1	64.5	IMR90p2
7	B12	0.256248667289583	TIMP1_1	64.5	IMR90p2
8	B12	-1.49514354316852	TIMP1_1	64.5	IMR90p2
9	B12	1.48439848472708	TIMP1_1	64.5	IMR90p2
10	B12	3.40052828663147	TIMP1_1	64.5	IMR90p2
11	B12	-0.323155327237146	TIMP1_1	64.5	IMR90p2
12	B12	-3.65220900463191	TIMP1_1	64.5	IMR90p2
13	B12	-4.85226100373711	TIMP1_1	64.5	IMR90p2
14	B12	-8.03619427804142	TIMP1_1	64.5	IMR90p2
15	B12	0.0704837079838398	TIMP1_1	64.5	IMR90p2
16	B12	-4.79720770401855	TIMP1_1	64.5	IMR90p2
17	B12	-3.6965526425347	TIMP1_1	64.5	IMR90p2
18	B12	-1.35993933824011	TIMP1_1	64.5	IMR90p2
19	B12	-2.27035616642752	TIMP1_1	64.5	IMR90p2
20	B12	5.57375953060091	TIMP1_1	64.5	IMR90p2
21	B12	16.6124825522193	TIMP1_1	64.5	IMR90p2
22	B12	44.3438279094325	TIMP1_1	64.5	IMR90p2
23	B12	84.2621158697639	TIMP1_1	64.5	IMR90p2
24	B12	164.232051679481	TIMP1_1	64.5	IMR90p2
25	B12	282.099509969195	TIMP1_1	64.5	IMR90p2
26	B12	439.685601600838	TIMP1_1	64.5	IMR90p2
27	B12	605.504906069155	TIMP1_1	64.5	IMR90p2
28	B12	784.324667906557	TIMP1_1	64.5	IMR90p2
29	B12	979.777468373896	TIMP1_1	64.5	IMR90p2
30	B12	1180.83869395615	TIMP1_1	64.5	IMR90p2
31	B12	1388.39354250365	TIMP1_1	64.5	IMR90p2
32	B12	1584.58227004581	TIMP1_1	64.5	IMR90p2
33	B12	1773.5280670567	TIMP1_1	64.5	IMR90p2
34	B12	1947.33087295751	TIMP1_1	64.5	IMR90p2
35	B12	2109.43923392021	TIMP1_1	64.5	IMR90p2
36	B12	2260.89591544573	TIMP1_1	64.5	IMR90p2
37	B12	2393.8841786743	TIMP1_1	64.5	IMR90p2
38	B12	2514.1742056229	TIMP1_1	64.5	IMR90p2
39	B12	2619.0540788855	TIMP1_1	64.5	IMR90p2
40	B12	2718.58815551792	TIMP1_1	64.5	IMR90p2
1	C12	0.940448534974166	TIMP1_1	63.3	IMR90p2
2	C12	4.90678826970816	TIMP1_1	63.3	IMR90p2
3	C12	1.81405437073909	TIMP1_1	63.3	IMR90p2
4	C12	6.13623851401871	TIMP1_1	63.3	IMR90p2
5	C12	3.8716689903481	TIMP1_1	63.3	IMR90p2
6	C12	1.85806727004046	TIMP1_1	63.3	IMR90p2
7	C12	1.52542835264921	TIMP1_1	63.3	IMR90p2
8	C12	1.9164351301979	TIMP1_1	63.3	IMR90p2
9	C12	0.191371992632412	TIMP1_1	63.3	IMR90p2
10	C12	-3.38660322939268	TIMP1_1	63.3	IMR90p2
11	C12	-0.655984703284503	TIMP1_1	63.3	IMR90p2
12	C12	-5.87772036673459	TIMP1_1	63.3	IMR90p2
13	C12	-4.30391876812382	TIMP1_1	63.3	IMR90p2
14	C12	-0.53428693585056	TIMP1_1	63.3	IMR90p2
15	C12	2.14438092494947	TIMP1_1	63.3	IMR90p2
16	C12	-4.65477459115164	TIMP1_1	63.3	IMR90p2
17	C12	-5.36777788835116	TIMP1_1	63.3	IMR90p2
18	C12	-1.44022323261379	TIMP1_1	63.3	IMR90p2
19	C12	-2.73187678142085	TIMP1_1	63.3	IMR90p2
20	C12	4.86319995720578	TIMP1_1	63.3	IMR90p2
21	C12	16.1511673311766	TIMP1_1	63.3	IMR90p2
22	C12	36.2196487038336	TIMP1_1	63.3	IMR90p2
23	C12	75.7569458830972	TIMP1_1	63.3	IMR90p2
24	C12	149.180836382705	TIMP1_1	63.3	IMR90p2
25	C12	265.115613113075	TIMP1_1	63.3	IMR90p2
26	C12	426.852209747877	TIMP1_1	63.3	IMR90p2
27	C12	596.173327527792	TIMP1_1	63.3	IMR90p2
28	C12	782.626158589877	TIMP1_1	63.3	IMR90p2
29	C12	983.337257451823	TIMP1_1	63.3	IMR90p2
30	C12	1196.97393821485	TIMP1_1	63.3	IMR90p2
31	C12	1416.66636243527	TIMP1_1	63.3	IMR90p2
32	C12	1634.15890752159	TIMP1_1	63.3	IMR90p2
33	C12	1846.32346091009	TIMP1_1	63.3	IMR90p2
34	C12	2046.05296026855	TIMP1_1	63.3	IMR90p2
35	C12	2229.81586672511	TIMP1_1	63.3	IMR90p2
36	C12	2400.76679482173	TIMP1_1	63.3	IMR90p2
37	C12	2554.40148779204	TIMP1_1	63.3	IMR90p2
38	C12	2692.16545821641	TIMP1_1	63.3	IMR90p2
39	C12	2810.26078100401	TIMP1_1	63.3	IMR90p2
40	C12	2917.62142156004	TIMP1_1	63.3	IMR90p2
1	D12	-1.90148539909342	TIMP1_1	61.4	IMR90p2
2	D12	-0.157399831804923	TIMP1_1	61.4	IMR90p2
3	D12	4.67457670227441	TIMP1_1	61.4	IMR90p2
4	D12	6.7347514041694	TIMP1_1	61.4	IMR90p2
5	D12	3.60157163257281	TIMP1_1	61.4	IMR90p2
6	D12	0.166926936972686	TIMP1_1	61.4	IMR90p2
7	D12	2.68636975025947	TIMP1_1	61.4	IMR90p2
8	D12	2.33949703309463	TIMP1_1	61.4	IMR90p2
9	D12	-0.937339699200948	TIMP1_1	61.4	IMR90p2
10	D12	-0.297881558784411	TIMP1_1	61.4	IMR90p2
11	D12	-10.2262351053423	TIMP1_1	61.4	IMR90p2
12	D12	-6.99765583786711	TIMP1_1	61.4	IMR90p2
13	D12	-1.59885581962772	TIMP1_1	61.4	IMR90p2
14	D12	2.70873632730127	TIMP1_1	61.4	IMR90p2
15	D12	-5.69621883655464	TIMP1_1	61.4	IMR90p2
16	D12	-1.61240264143908	TIMP1_1	61.4	IMR90p2
17	D12	-1.77427504363459	TIMP1_1	61.4	IMR90p2
18	D12	-3.26381829047978	TIMP1_1	61.4	IMR90p2
19	D12	-0.520719673622807	TIMP1_1	61.4	IMR90p2
20	D12	-1.2090518156906	TIMP1_1	61.4	IMR90p2
21	D12	4.74084153618378	TIMP1_1	61.4	IMR90p2
22	D12	15.4632427667216	TIMP1_1	61.4	IMR90p2
23	D12	34.3084838006143	TIMP1_1	61.4	IMR90p2
24	D12	60.9362034786573	TIMP1_1	61.4	IMR90p2
25	D12	118.769078282347	TIMP1_1	61.4	IMR90p2
26	D12	215.64348781479	TIMP1_1	61.4	IMR90p2
27	D12	356.013638153599	TIMP1_1	61.4	IMR90p2
28	D12	516.97260779089	TIMP1_1	61.4	IMR90p2
29	D12	690.682693709682	TIMP1_1	61.4	IMR90p2
30	D12	878.576400887704	TIMP1_1	61.4	IMR90p2
31	D12	1083.29556420257	TIMP1_1	61.4	IMR90p2
32	D12	1292.53185486905	TIMP1_1	61.4	IMR90p2
33	D12	1506.83353842074	TIMP1_1	61.4	IMR90p2
34	D12	1714.3301942038	TIMP1_1	61.4	IMR90p2
35	D12	1920.02164479996	TIMP1_1	61.4	IMR90p2
36	D12	2119.29860558801	TIMP1_1	61.4	IMR90p2
37	D12	2303.21800977114	TIMP1_1	61.4	IMR90p2
38	D12	2472.83594358308	TIMP1_1	61.4	IMR90p2
39	D12	2627.01250605015	TIMP1_1	61.4	IMR90p2
40	D12	2777.14504661776	TIMP1_1	61.4	IMR90p2
1	E12	-2.70987759031823	TIMP1_1	59.0	IMR90p2
2	E12	-0.973349217006671	TIMP1_1	59.0	IMR90p2
3	E12	3.70864208687863	TIMP1_1	59.0	IMR90p2
4	E12	5.0637249602064	TIMP1_1	59.0	IMR90p2
5	E12	-1.07283351082788	TIMP1_1	59.0	IMR90p2
6	E12	-0.899445496627777	TIMP1_1	59.0	IMR90p2
7	E12	-0.727290867292595	TIMP1_1	59.0	IMR90p2
8	E12	0.589011870472405	TIMP1_1	59.0	IMR90p2
9	E12	3.77210971195473	TIMP1_1	59.0	IMR90p2
10	E12	0.920408410237997	TIMP1_1	59.0	IMR90p2
11	E12	0.568307325897877	TIMP1_1	59.0	IMR90p2
12	E12	-1.09963337974796	TIMP1_1	59.0	IMR90p2
13	E12	2.70090416285348	TIMP1_1	59.0	IMR90p2
14	E12	-0.281656664912134	TIMP1_1	59.0	IMR90p2
15	E12	-4.18323207897629	TIMP1_1	59.0	IMR90p2
16	E12	-2.92035759671717	TIMP1_1	59.0	IMR90p2
17	E12	-4.35147153037997	TIMP1_1	59.0	IMR90p2
18	E12	-4.70466298917472	TIMP1_1	59.0	IMR90p2
19	E12	-1.06181408783186	TIMP1_1	59.0	IMR90p2
20	E12	-1.7825623794356	TIMP1_1	59.0	IMR90p2
21	E12	-3.62136227115707	TIMP1_1	59.0	IMR90p2
22	E12	-1.56909889063809	TIMP1_1	59.0	IMR90p2
23	E12	5.32067363772421	TIMP1_1	59.0	IMR90p2
24	E12	14.1434825075648	TIMP1_1	59.0	IMR90p2
25	E12	31.5487529651655	TIMP1_1	59.0	IMR90p2
26	E12	59.6143975039568	TIMP1_1	59.0	IMR90p2
27	E12	119.872246371342	TIMP1_1	59.0	IMR90p2
28	E12	207.104711973594	TIMP1_1	59.0	IMR90p2
29	E12	323.898777563458	TIMP1_1	59.0	IMR90p2
30	E12	472.766134673362	TIMP1_1	59.0	IMR90p2
31	E12	632.36904207311	TIMP1_1	59.0	IMR90p2
32	E12	803.316000026505	TIMP1_1	59.0	IMR90p2
33	E12	987.452003667895	TIMP1_1	59.0	IMR90p2
34	E12	1181.7880863793	TIMP1_1	59.0	IMR90p2
35	E12	1392.2664094222	TIMP1_1	59.0	IMR90p2
36	E12	1619.0003210626	TIMP1_1	59.0	IMR90p2
37	E12	1846.73341226192	TIMP1_1	59.0	IMR90p2
38	E12	2068.5033185698	TIMP1_1	59.0	IMR90p2
39	E12	2269.99922679492	TIMP1_1	59.0	IMR90p2
40	E12	2460.0456636658	TIMP1_1	59.0	IMR90p2
1	F12	-0.925811292797789	TIMP1_1	57.0	IMR90p2
2	F12	2.51048462230938	TIMP1_1	57.0	IMR90p2
3	F12	0.702340978352368	TIMP1_1	57.0	IMR90p2
4	F12	2.60039390430484	TIMP1_1	57.0	IMR90p2
5	F12	2.92086922658063	TIMP1_1	57.0	IMR90p2
6	F12	2.45333783706656	TIMP1_1	57.0	IMR90p2
7	F12	-2.56173952948302	TIMP1_1	57.0	IMR90p2
8	F12	4.6469885067454	TIMP1_1	57.0	IMR90p2
9	F12	1.48384231491764	TIMP1_1	57.0	IMR90p2
10	F12	-3.01852393980062	TIMP1_1	57.0	IMR90p2
11	F12	-0.410129364360273	TIMP1_1	57.0	IMR90p2
12	F12	1.46193160279063	TIMP1_1	57.0	IMR90p2
13	F12	-0.544258740231271	TIMP1_1	57.0	IMR90p2
14	F12	0.486591688665612	TIMP1_1	57.0	IMR90p2
15	F12	1.5045154261943	TIMP1_1	57.0	IMR90p2
16	F12	-1.56668074818708	TIMP1_1	57.0	IMR90p2
17	F12	-1.63972103035348	TIMP1_1	57.0	IMR90p2
18	F12	0.482232560696957	TIMP1_1	57.0	IMR90p2
19	F12	-2.2592111568506	TIMP1_1	57.0	IMR90p2
20	F12	-3.08234802437892	TIMP1_1	57.0	IMR90p2
21	F12	-4.8518508752627	TIMP1_1	57.0	IMR90p2
22	F12	-0.376403303334428	TIMP1_1	57.0	IMR90p2
23	F12	-2.84307647734931	TIMP1_1	57.0	IMR90p2
24	F12	7.77049409740448	TIMP1_1	57.0	IMR90p2
25	F12	9.5776777078795	TIMP1_1	57.0	IMR90p2
26	F12	17.5357713108856	TIMP1_1	57.0	IMR90p2
27	F12	34.0511932568957	TIMP1_1	57.0	IMR90p2
28	F12	68.1935391170823	TIMP1_1	57.0	IMR90p2
29	F12	125.339742842715	TIMP1_1	57.0	IMR90p2
30	F12	214.494770985355	TIMP1_1	57.0	IMR90p2
31	F12	323.432026210944	TIMP1_1	57.0	IMR90p2
32	F12	457.024843317125	TIMP1_1	57.0	IMR90p2
33	F12	596.401528520439	TIMP1_1	57.0	IMR90p2
34	F12	747.048039305981	TIMP1_1	57.0	IMR90p2
35	F12	918.923156817669	TIMP1_1	57.0	IMR90p2
36	F12	1110.72178630063	TIMP1_1	57.0	IMR90p2
37	F12	1323.03084997432	TIMP1_1	57.0	IMR90p2
38	F12	1545.29509500754	TIMP1_1	57.0	IMR90p2
39	F12	1766.5688804621	TIMP1_1	57.0	IMR90p2
40	F12	1980.77932663342	TIMP1_1	57.0	IMR90p2
1	G12	-18.7644562104547	TIMP1_1	55.7	IMR90p2
2	G12	-2.57138395097763	TIMP1_1	55.7	IMR90p2
3	G12	-1.11265113961144	TIMP1_1	55.7	IMR90p2
4	G12	-0.562063440355814	TIMP1_1	55.7	IMR90p2
5	G12	-0.524184954851989	TIMP1_1	55.7	IMR90p2
6	G12	2.22247701706783	TIMP1_1	55.7	IMR90p2
7	G12	-1.18424197911827	TIMP1_1	55.7	IMR90p2
8	G12	2.41753290370298	TIMP1_1	55.7	IMR90p2
9	G12	0.233727513688336	TIMP1_1	55.7	IMR90p2
10	G12	1.50772252814886	TIMP1_1	55.7	IMR90p2
11	G12	2.34792547552161	TIMP1_1	55.7	IMR90p2
12	G12	2.97739896361554	TIMP1_1	55.7	IMR90p2
13	G12	3.18638913250061	TIMP1_1	55.7	IMR90p2
14	G12	1.67393425093633	TIMP1_1	55.7	IMR90p2
15	G12	1.2385410501297	TIMP1_1	55.7	IMR90p2
16	G12	-1.4437959227339	TIMP1_1	55.7	IMR90p2
17	G12	-2.08918690981727	TIMP1_1	55.7	IMR90p2
18	G12	-2.9061448567868	TIMP1_1	55.7	IMR90p2
19	G12	0.168773583553048	TIMP1_1	55.7	IMR90p2
20	G12	3.11226354111705	TIMP1_1	55.7	IMR90p2
21	G12	-1.98882837203064	TIMP1_1	55.7	IMR90p2
22	G12	4.8715538845945	TIMP1_1	55.7	IMR90p2
23	G12	-0.177448459970492	TIMP1_1	55.7	IMR90p2
24	G12	-0.243926183897656	TIMP1_1	55.7	IMR90p2
25	G12	0.346523330255422	TIMP1_1	55.7	IMR90p2
26	G12	5.52350928160104	TIMP1_1	55.7	IMR90p2
27	G12	14.1059288564884	TIMP1_1	55.7	IMR90p2
28	G12	31.1543913826413	TIMP1_1	55.7	IMR90p2
29	G12	53.6300754558542	TIMP1_1	55.7	IMR90p2
30	G12	102.633908637947	TIMP1_1	55.7	IMR90p2
31	G12	181.660103095395	TIMP1_1	55.7	IMR90p2
32	G12	276.130918325422	TIMP1_1	55.7	IMR90p2
33	G12	387.712516254445	TIMP1_1	55.7	IMR90p2
34	G12	511.803786954351	TIMP1_1	55.7	IMR90p2
35	G12	657.040816762229	TIMP1_1	55.7	IMR90p2
36	G12	833.554077912306	TIMP1_1	55.7	IMR90p2
37	G12	1037.52688575389	TIMP1_1	55.7	IMR90p2
38	G12	1263.63588283771	TIMP1_1	55.7	IMR90p2
39	G12	1496.74214458191	TIMP1_1	55.7	IMR90p2
40	G12	1732.64390495933	TIMP1_1	55.7	IMR90p2
1	H12	-26.0025893477141	TIMP1_1	55.0	IMR90p2
2	H12	-7.35046831800355	TIMP1_1	55.0	IMR90p2
3	H12	-1.31783255373375	TIMP1_1	55.0	IMR90p2
4	H12	-0.568661754164623	TIMP1_1	55.0	IMR90p2
5	H12	4.24116721783093	TIMP1_1	55.0	IMR90p2
6	H12	2.29597688479817	TIMP1_1	55.0	IMR90p2
7	H12	-3.65968880534319	TIMP1_1	55.0	IMR90p2
8	H12	4.33233167687422	TIMP1_1	55.0	IMR90p2
9	H12	-0.96578028918384	TIMP1_1	55.0	IMR90p2
10	H12	3.08311176299912	TIMP1_1	55.0	IMR90p2
11	H12	2.12265173033666	TIMP1_1	55.0	IMR90p2
12	H12	1.55706553398431	TIMP1_1	55.0	IMR90p2
13	H12	-1.07264498398263	TIMP1_1	55.0	IMR90p2
14	H12	-2.61041593112714	TIMP1_1	55.0	IMR90p2
15	H12	3.36929390168734	TIMP1_1	55.0	IMR90p2
16	H12	5.80036706741748	TIMP1_1	55.0	IMR90p2
17	H12	-2.21782224132176	TIMP1_1	55.0	IMR90p2
18	H12	2.3035041912799	TIMP1_1	55.0	IMR90p2
19	H12	0.843399412714462	TIMP1_1	55.0	IMR90p2
20	H12	-4.26956136742501	TIMP1_1	55.0	IMR90p2
21	H12	-4.4148019963186	TIMP1_1	55.0	IMR90p2
22	H12	-1.07652760929022	TIMP1_1	55.0	IMR90p2
23	H12	-4.10086798175507	TIMP1_1	55.0	IMR90p2
24	H12	-0.209778474639734	TIMP1_1	55.0	IMR90p2
25	H12	-0.170980874589532	TIMP1_1	55.0	IMR90p2
26	H12	5.67775474568725	TIMP1_1	55.0	IMR90p2
27	H12	6.47957634498607	TIMP1_1	55.0	IMR90p2
28	H12	12.4335713861906	TIMP1_1	55.0	IMR90p2
29	H12	28.4703512904589	TIMP1_1	55.0	IMR90p2
30	H12	61.3846502713577	TIMP1_1	55.0	IMR90p2
31	H12	104.854445919613	TIMP1_1	55.0	IMR90p2
32	H12	180.739406998362	TIMP1_1	55.0	IMR90p2
33	H12	266.523236587653	TIMP1_1	55.0	IMR90p2
34	H12	372.623824641139	TIMP1_1	55.0	IMR90p2
35	H12	492.701986519909	TIMP1_1	55.0	IMR90p2
36	H12	638.964967083649	TIMP1_1	55.0	IMR90p2
37	H12	815.807541995842	TIMP1_1	55.0	IMR90p2
38	H12	1022.77833425539	TIMP1_1	55.0	IMR90p2
39	H12	1245.146223488	TIMP1_1	55.0	IMR90p2
40	H12	1471.02822157394	TIMP1_1	55.0	IMR90p2
1	A12	-18.3237458148897	TIMP1_1	65.0	IMR90p11
2	A12	-3.88226041710686	TIMP1_1	65.0	IMR90p11
3	A12	3.95989988203019	TIMP1_1	65.0	IMR90p11
4	A12	4.41410166953483	TIMP1_1	65.0	IMR90p11
5	A12	-2.61003661432142	TIMP1_1	65.0	IMR90p11
6	A12	-0.486468026190778	TIMP1_1	65.0	IMR90p11
7	A12	1.95295083654219	TIMP1_1	65.0	IMR90p11
8	A12	-0.340018623584456	TIMP1_1	65.0	IMR90p11
9	A12	0.364169520589257	TIMP1_1	65.0	IMR90p11
10	A12	2.09421114640918	TIMP1_1	65.0	IMR90p11
11	A12	0.748304710436514	TIMP1_1	65.0	IMR90p11
12	A12	-1.41259832421974	TIMP1_1	65.0	IMR90p11
13	A12	-1.47071362917904	TIMP1_1	65.0	IMR90p11
14	A12	0.232371789762965	TIMP1_1	65.0	IMR90p11
15	A12	1.14705604010987	TIMP1_1	65.0	IMR90p11
16	A12	-5.62843168403151	TIMP1_1	65.0	IMR90p11
17	A12	-1.29597900936869	TIMP1_1	65.0	IMR90p11
18	A12	-4.49589512785451	TIMP1_1	65.0	IMR90p11
19	A12	1.62494804098651	TIMP1_1	65.0	IMR90p11
20	A12	2.7095034729723	TIMP1_1	65.0	IMR90p11
21	A12	9.40887705548084	TIMP1_1	65.0	IMR90p11
22	A12	22.8113498617786	TIMP1_1	65.0	IMR90p11
23	A12	50.3696496422021	TIMP1_1	65.0	IMR90p11
24	A12	99.0663777946588	TIMP1_1	65.0	IMR90p11
25	A12	190.287410592919	TIMP1_1	65.0	IMR90p11
26	A12	314.737103494203	TIMP1_1	65.0	IMR90p11
27	A12	479.867267425414	TIMP1_1	65.0	IMR90p11
28	A12	652.862257375783	TIMP1_1	65.0	IMR90p11
29	A12	838.322615938636	TIMP1_1	65.0	IMR90p11
30	A12	1036.79208064151	TIMP1_1	65.0	IMR90p11
31	A12	1242.95996721894	TIMP1_1	65.0	IMR90p11
32	A12	1449.40859201243	TIMP1_1	65.0	IMR90p11
33	A12	1647.46648417734	TIMP1_1	65.0	IMR90p11
34	A12	1832.46743172948	TIMP1_1	65.0	IMR90p11
35	A12	2003.30652659389	TIMP1_1	65.0	IMR90p11
36	A12	2159.34868329863	TIMP1_1	65.0	IMR90p11
37	A12	2303.31017449848	TIMP1_1	65.0	IMR90p11
38	A12	2432.54107756508	TIMP1_1	65.0	IMR90p11
39	A12	2549.1970830205	TIMP1_1	65.0	IMR90p11
40	A12	2655.08791408615	TIMP1_1	65.0	IMR90p11
1	B12	-7.78722254375771	TIMP1_1	64.5	IMR90p11
2	B12	0.981123441102682	TIMP1_1	64.5	IMR90p11
3	B12	3.91232977816162	TIMP1_1	64.5	IMR90p11
4	B12	2.04604066545971	TIMP1_1	64.5	IMR90p11
5	B12	5.52932132186425	TIMP1_1	64.5	IMR90p11
6	B12	-0.450711268494615	TIMP1_1	64.5	IMR90p11
7	B12	-1.00324103204321	TIMP1_1	64.5	IMR90p11
8	B12	1.82394909256163	TIMP1_1	64.5	IMR90p11
9	B12	-0.950393118034754	TIMP1_1	64.5	IMR90p11
10	B12	4.74177329464192	TIMP1_1	64.5	IMR90p11
11	B12	1.36415184714315	TIMP1_1	64.5	IMR90p11
12	B12	-5.24722247040654	TIMP1_1	64.5	IMR90p11
13	B12	-3.24929161182854	TIMP1_1	64.5	IMR90p11
14	B12	-6.39033032153839	TIMP1_1	64.5	IMR90p11
15	B12	-0.987916905754446	TIMP1_1	64.5	IMR90p11
16	B12	-3.74811270044347	TIMP1_1	64.5	IMR90p11
17	B12	-3.95807840187263	TIMP1_1	64.5	IMR90p11
18	B12	-1.39564808585646	TIMP1_1	64.5	IMR90p11
19	B12	-0.0411249976227737	TIMP1_1	64.5	IMR90p11
20	B12	6.13676126965402	TIMP1_1	64.5	IMR90p11
21	B12	12.3556227095687	TIMP1_1	64.5	IMR90p11
22	B12	38.1450070806341	TIMP1_1	64.5	IMR90p11
23	B12	85.09941189758	TIMP1_1	64.5	IMR90p11
24	B12	161.182402545168	TIMP1_1	64.5	IMR90p11
25	B12	283.390637588214	TIMP1_1	64.5	IMR90p11
26	B12	444.192835666744	TIMP1_1	64.5	IMR90p11
27	B12	628.208379612058	TIMP1_1	64.5	IMR90p11
28	B12	820.615002048437	TIMP1_1	64.5	IMR90p11
29	B12	1025.3298429236	TIMP1_1	64.5	IMR90p11
30	B12	1239.64048850789	TIMP1_1	64.5	IMR90p11
31	B12	1457.24586536186	TIMP1_1	64.5	IMR90p11
32	B12	1673.2565538065	TIMP1_1	64.5	IMR90p11
33	B12	1879.72822880573	TIMP1_1	64.5	IMR90p11
34	B12	2070.25982247238	TIMP1_1	64.5	IMR90p11
35	B12	2244.17161613222	TIMP1_1	64.5	IMR90p11
36	B12	2400.35545233916	TIMP1_1	64.5	IMR90p11
37	B12	2544.97145678782	TIMP1_1	64.5	IMR90p11
38	B12	2671.57480063479	TIMP1_1	64.5	IMR90p11
39	B12	2787.03103332792	TIMP1_1	64.5	IMR90p11
40	B12	2892.9220819806	TIMP1_1	64.5	IMR90p11
1	C12	-8.50613104189233	TIMP1_1	63.3	IMR90p11
2	C12	-0.438313407416899	TIMP1_1	63.3	IMR90p11
3	C12	0.413845470370688	TIMP1_1	63.3	IMR90p11
4	C12	1.0550397106017	TIMP1_1	63.3	IMR90p11
5	C12	3.77218296344108	TIMP1_1	63.3	IMR90p11
6	C12	1.0488966986959	TIMP1_1	63.3	IMR90p11
7	C12	1.19070168935559	TIMP1_1	63.3	IMR90p11
8	C12	3.21151093911476	TIMP1_1	63.3	IMR90p11
9	C12	0.0146890889573115	TIMP1_1	63.3	IMR90p11
10	C12	2.53488730567869	TIMP1_1	63.3	IMR90p11
11	C12	-2.31837613906646	TIMP1_1	63.3	IMR90p11
12	C12	-0.901832672986984	TIMP1_1	63.3	IMR90p11
13	C12	-1.24660780074601	TIMP1_1	63.3	IMR90p11
14	C12	-1.19675299203209	TIMP1_1	63.3	IMR90p11
15	C12	1.41539526384895	TIMP1_1	63.3	IMR90p11
16	C12	-3.80530716607336	TIMP1_1	63.3	IMR90p11
17	C12	-7.85772163493266	TIMP1_1	63.3	IMR90p11
18	C12	-2.97048343954157	TIMP1_1	63.3	IMR90p11
19	C12	0.431042930985313	TIMP1_1	63.3	IMR90p11
20	C12	5.25206635359746	TIMP1_1	63.3	IMR90p11
21	C12	10.3501599911865	TIMP1_1	63.3	IMR90p11
22	C12	27.5539781447869	TIMP1_1	63.3	IMR90p11
23	C12	65.223553963724	TIMP1_1	63.3	IMR90p11
24	C12	120.652571500162	TIMP1_1	63.3	IMR90p11
25	C12	227.727994098132	TIMP1_1	63.3	IMR90p11
26	C12	381.612900856602	TIMP1_1	63.3	IMR90p11
27	C12	561.213484567476	TIMP1_1	63.3	IMR90p11
28	C12	752.398933825014	TIMP1_1	63.3	IMR90p11
29	C12	957.566323371501	TIMP1_1	63.3	IMR90p11
30	C12	1175.29981119764	TIMP1_1	63.3	IMR90p11
31	C12	1402.20861756217	TIMP1_1	63.3	IMR90p11
32	C12	1630.63758076335	TIMP1_1	63.3	IMR90p11
33	C12	1855.93412797842	TIMP1_1	63.3	IMR90p11
34	C12	2064.93108672924	TIMP1_1	63.3	IMR90p11
35	C12	2260.53357504643	TIMP1_1	63.3	IMR90p11
36	C12	2434.6832699895	TIMP1_1	63.3	IMR90p11
37	C12	2593.42712259413	TIMP1_1	63.3	IMR90p11
38	C12	2733.96059649529	TIMP1_1	63.3	IMR90p11
39	C12	2863.98272331082	TIMP1_1	63.3	IMR90p11
40	C12	2986.13103201538	TIMP1_1	63.3	IMR90p11
1	D12	-11.9057652950978	TIMP1_1	61.4	IMR90p11
2	D12	-5.16489972666068	TIMP1_1	61.4	IMR90p11
3	D12	1.39340485648972	TIMP1_1	61.4	IMR90p11
4	D12	3.52200473191078	TIMP1_1	61.4	IMR90p11
5	D12	4.0329370461709	TIMP1_1	61.4	IMR90p11
6	D12	-1.41094489007719	TIMP1_1	61.4	IMR90p11
7	D12	-1.45122618245887	TIMP1_1	61.4	IMR90p11
8	D12	1.5443136587287	TIMP1_1	61.4	IMR90p11
9	D12	3.60608138030102	TIMP1_1	61.4	IMR90p11
10	D12	-1.29743885558628	TIMP1_1	61.4	IMR90p11
11	D12	-0.93113913811294	TIMP1_1	61.4	IMR90p11
12	D12	1.40721099936627	TIMP1_1	61.4	IMR90p11
13	D12	-4.68007891874913	TIMP1_1	61.4	IMR90p11
14	D12	-2.82842913834838	TIMP1_1	61.4	IMR90p11
15	D12	0.653814546319609	TIMP1_1	61.4	IMR90p11
16	D12	-4.14580772482759	TIMP1_1	61.4	IMR90p11
17	D12	-0.190154493658611	TIMP1_1	61.4	IMR90p11
18	D12	0.150412340031835	TIMP1_1	61.4	IMR90p11
19	D12	-1.75716606922106	TIMP1_1	61.4	IMR90p11
20	D12	-2.54768322442806	TIMP1_1	61.4	IMR90p11
21	D12	3.7217243058717	TIMP1_1	61.4	IMR90p11
22	D12	9.50357606175248	TIMP1_1	61.4	IMR90p11
23	D12	28.0627305176727	TIMP1_1	61.4	IMR90p11
24	D12	51.9058518815482	TIMP1_1	61.4	IMR90p11
25	D12	107.981436550675	TIMP1_1	61.4	IMR90p11
26	D12	200.506379294553	TIMP1_1	61.4	IMR90p11
27	D12	330.272024369688	TIMP1_1	61.4	IMR90p11
28	D12	505.448450400847	TIMP1_1	61.4	IMR90p11
29	D12	688.476749319032	TIMP1_1	61.4	IMR90p11
30	D12	884.567083001152	TIMP1_1	61.4	IMR90p11
31	D12	1095.74754687681	TIMP1_1	61.4	IMR90p11
32	D12	1318.94691664511	TIMP1_1	61.4	IMR90p11
33	D12	1548.46856613207	TIMP1_1	61.4	IMR90p11
34	D12	1776.96932193358	TIMP1_1	61.4	IMR90p11
35	D12	2000.47080929456	TIMP1_1	61.4	IMR90p11
36	D12	2214.33302914659	TIMP1_1	61.4	IMR90p11
37	D12	2417.11408113025	TIMP1_1	61.4	IMR90p11
38	D12	2602.76717777686	TIMP1_1	61.4	IMR90p11
39	D12	2772.48866275675	TIMP1_1	61.4	IMR90p11
40	D12	2929.66125623621	TIMP1_1	61.4	IMR90p11
1	E12	-17.3243983804628	TIMP1_1	59.0	IMR90p11
2	E12	0.620116103970304	TIMP1_1	59.0	IMR90p11
3	E12	1.59567280510555	TIMP1_1	59.0	IMR90p11
4	E12	1.93951544251695	TIMP1_1	59.0	IMR90p11
5	E12	7.02855790091007	TIMP1_1	59.0	IMR90p11
6	E12	5.03279821517981	TIMP1_1	59.0	IMR90p11
7	E12	2.18290133898154	TIMP1_1	59.0	IMR90p11
8	E12	-4.11159277907291	TIMP1_1	59.0	IMR90p11
9	E12	0.136611993889801	TIMP1_1	59.0	IMR90p11
10	E12	-2.04293317521615	TIMP1_1	59.0	IMR90p11
11	E12	-0.397268459550105	TIMP1_1	59.0	IMR90p11
12	E12	0.44609489444656	TIMP1_1	59.0	IMR90p11
13	E12	-2.50965459601412	TIMP1_1	59.0	IMR90p11
14	E12	1.48866806971819	TIMP1_1	59.0	IMR90p11
15	E12	-2.17647122966946	TIMP1_1	59.0	IMR90p11
16	E12	0.244436372076962	TIMP1_1	59.0	IMR90p11
17	E12	-3.32899662710088	TIMP1_1	59.0	IMR90p11
18	E12	-5.54730778881594	TIMP1_1	59.0	IMR90p11
19	E12	-2.4831214992837	TIMP1_1	59.0	IMR90p11
20	E12	-0.916236309880787	TIMP1_1	59.0	IMR90p11
21	E12	0.295774616501603	TIMP1_1	59.0	IMR90p11
22	E12	-4.2245923291357	TIMP1_1	59.0	IMR90p11
23	E12	-2.44710711613698	TIMP1_1	59.0	IMR90p11
24	E12	7.51822456242371	TIMP1_1	59.0	IMR90p11
25	E12	13.7386046825827	TIMP1_1	59.0	IMR90p11
26	E12	46.0767371262859	TIMP1_1	59.0	IMR90p11
27	E12	89.6680500085758	TIMP1_1	59.0	IMR90p11
28	E12	174.310768162551	TIMP1_1	59.0	IMR90p11
29	E12	294.681120686651	TIMP1_1	59.0	IMR90p11
30	E12	432.074017304288	TIMP1_1	59.0	IMR90p11
31	E12	603.209798885052	TIMP1_1	59.0	IMR90p11
32	E12	786.723848773352	TIMP1_1	59.0	IMR90p11
33	E12	983.015070385488	TIMP1_1	59.0	IMR90p11
34	E12	1193.73465763622	TIMP1_1	59.0	IMR90p11
35	E12	1417.15227824082	TIMP1_1	59.0	IMR90p11
36	E12	1659.31885334951	TIMP1_1	59.0	IMR90p11
37	E12	1906.18231373712	TIMP1_1	59.0	IMR90p11
38	E12	2145.22502688116	TIMP1_1	59.0	IMR90p11
39	E12	2362.41180698341	TIMP1_1	59.0	IMR90p11
40	E12	2565.04272110286	TIMP1_1	59.0	IMR90p11
1	F12	-1.82131490133952	TIMP1_1	57.0	IMR90p11
2	F12	9.14724904338664	TIMP1_1	57.0	IMR90p11
3	F12	2.2517438179234	TIMP1_1	57.0	IMR90p11
4	F12	1.45493827708606	TIMP1_1	57.0	IMR90p11
5	F12	0.356558333060093	TIMP1_1	57.0	IMR90p11
6	F12	5.68591440205364	TIMP1_1	57.0	IMR90p11
7	F12	-0.749237633529447	TIMP1_1	57.0	IMR90p11
8	F12	-0.822750508923946	TIMP1_1	57.0	IMR90p11
9	F12	0.918237314541329	TIMP1_1	57.0	IMR90p11
10	F12	-0.51002508780175	TIMP1_1	57.0	IMR90p11
11	F12	2.54545290388342	TIMP1_1	57.0	IMR90p11
12	F12	-2.03641835932922	TIMP1_1	57.0	IMR90p11
13	F12	-3.05577476093322	TIMP1_1	57.0	IMR90p11
14	F12	2.35236124529683	TIMP1_1	57.0	IMR90p11
15	F12	3.19895222611103	TIMP1_1	57.0	IMR90p11
16	F12	-1.02828846179	TIMP1_1	57.0	IMR90p11
17	F12	-1.43046452594126	TIMP1_1	57.0	IMR90p11
18	F12	-5.77550895630475	TIMP1_1	57.0	IMR90p11
19	F12	-2.70807968699182	TIMP1_1	57.0	IMR90p11
20	F12	-0.664541933942473	TIMP1_1	57.0	IMR90p11
21	F12	0.536809681503655	TIMP1_1	57.0	IMR90p11
22	F12	-2.61154839839128	TIMP1_1	57.0	IMR90p11
23	F12	2.53280127865037	TIMP1_1	57.0	IMR90p11
24	F12	1.81490506310274	TIMP1_1	57.0	IMR90p11
25	F12	9.16924848766394	TIMP1_1	57.0	IMR90p11
26	F12	10.0819355078502	TIMP1_1	57.0	IMR90p11
27	F12	26.9126317692244	TIMP1_1	57.0	IMR90p11
28	F12	59.9647511203866	TIMP1_1	57.0	IMR90p11
29	F12	110.367393258284	TIMP1_1	57.0	IMR90p11
30	F12	194.579946362112	TIMP1_1	57.0	IMR90p11
31	F12	295.998133232225	TIMP1_1	57.0	IMR90p11
32	F12	432.27719567354	TIMP1_1	57.0	IMR90p11
33	F12	583.479785644052	TIMP1_1	57.0	IMR90p11
34	F12	760.989713076898	TIMP1_1	57.0	IMR90p11
35	F12	976.326197658961	TIMP1_1	57.0	IMR90p11
36	F12	1227.33819147279	TIMP1_1	57.0	IMR90p11
37	F12	1496.73140806391	TIMP1_1	57.0	IMR90p11
38	F12	1762.11528830065	TIMP1_1	57.0	IMR90p11
39	F12	2007.9222418728	TIMP1_1	57.0	IMR90p11
40	F12	2240.06274530169	TIMP1_1	57.0	IMR90p11
1	G12	0.203206427952864	TIMP1_1	55.7	IMR90p11
2	G12	4.78784564713169	TIMP1_1	55.7	IMR90p11
3	G12	0.881002622665164	TIMP1_1	55.7	IMR90p11
4	G12	3.28382380220091	TIMP1_1	55.7	IMR90p11
5	G12	2.4787646675918	TIMP1_1	55.7	IMR90p11
6	G12	0.529815349289038	TIMP1_1	55.7	IMR90p11
7	G12	-0.892554244793246	TIMP1_1	55.7	IMR90p11
8	G12	-3.82637106027187	TIMP1_1	55.7	IMR90p11
9	G12	4.37299806104829	TIMP1_1	55.7	IMR90p11
10	G12	1.47782683629566	TIMP1_1	55.7	IMR90p11
11	G12	0.20033373882643	TIMP1_1	55.7	IMR90p11
12	G12	0.945880234754441	TIMP1_1	55.7	IMR90p11
13	G12	-1.58038004987429	TIMP1_1	55.7	IMR90p11
14	G12	-2.98982298029341	TIMP1_1	55.7	IMR90p11
15	G12	2.84247341686432	TIMP1_1	55.7	IMR90p11
16	G12	-2.77264366856343	TIMP1_1	55.7	IMR90p11
17	G12	-0.277872574620687	TIMP1_1	55.7	IMR90p11
18	G12	-2.0030312257386	TIMP1_1	55.7	IMR90p11
19	G12	-0.521285486842771	TIMP1_1	55.7	IMR90p11
20	G12	1.85557265431271	TIMP1_1	55.7	IMR90p11
21	G12	-1.02629359284902	TIMP1_1	55.7	IMR90p11
22	G12	-1.76525587100377	TIMP1_1	55.7	IMR90p11
23	G12	-1.91313966236248	TIMP1_1	55.7	IMR90p11
24	G12	4.51172374359066	TIMP1_1	55.7	IMR90p11
25	G12	2.15535279602091	TIMP1_1	55.7	IMR90p11
26	G12	3.84891239835224	TIMP1_1	55.7	IMR90p11
27	G12	18.0949115229632	TIMP1_1	55.7	IMR90p11
28	G12	30.3161906758482	TIMP1_1	55.7	IMR90p11
29	G12	51.1088125452516	TIMP1_1	55.7	IMR90p11
30	G12	93.6561112353265	TIMP1_1	55.7	IMR90p11
31	G12	157.458269333607	TIMP1_1	55.7	IMR90p11
32	G12	248.733199288608	TIMP1_1	55.7	IMR90p11
33	G12	357.412240688778	TIMP1_1	55.7	IMR90p11
34	G12	500.189499717433	TIMP1_1	55.7	IMR90p11
35	G12	672.139612379061	TIMP1_1	55.7	IMR90p11
36	G12	884.917774473532	TIMP1_1	55.7	IMR90p11
37	G12	1136.81954633121	TIMP1_1	55.7	IMR90p11
38	G12	1400.73586796243	TIMP1_1	55.7	IMR90p11
39	G12	1662.39573245898	TIMP1_1	55.7	IMR90p11
40	G12	1913.01383018416	TIMP1_1	55.7	IMR90p11
1	H12	-39.6013218974435	TIMP1_1	55.0	IMR90p11
2	H12	-7.20184230301447	TIMP1_1	55.0	IMR90p11
3	H12	-2.84168642468285	TIMP1_1	55.0	IMR90p11
4	H12	2.03161463865945	TIMP1_1	55.0	IMR90p11
5	H12	-0.562677194554453	TIMP1_1	55.0	IMR90p11
6	H12	4.10002639347385	TIMP1_1	55.0	IMR90p11
7	H12	-1.38521007669578	TIMP1_1	55.0	IMR90p11
8	H12	3.04188627946678	TIMP1_1	55.0	IMR90p11
9	H12	1.51283745757837	TIMP1_1	55.0	IMR90p11
10	H12	4.08543096564972	TIMP1_1	55.0	IMR90p11
11	H12	1.89991524072366	TIMP1_1	55.0	IMR90p11
12	H12	-0.207663898434021	TIMP1_1	55.0	IMR90p11
13	H12	0.656787789322607	TIMP1_1	55.0	IMR90p11
14	H12	2.34854772461767	TIMP1_1	55.0	IMR90p11
15	H12	-1.82220144132771	TIMP1_1	55.0	IMR90p11
16	H12	-4.16538779544635	TIMP1_1	55.0	IMR90p11
17	H12	1.9425336029517	TIMP1_1	55.0	IMR90p11
18	H12	-3.66037380264061	TIMP1_1	55.0	IMR90p11
19	H12	-0.114487305498642	TIMP1_1	55.0	IMR90p11
20	H12	-1.48586542469411	TIMP1_1	55.0	IMR90p11
21	H12	-2.00213071491862	TIMP1_1	55.0	IMR90p11
22	H12	1.01717603386396	TIMP1_1	55.0	IMR90p11
23	H12	1.17125824599179	TIMP1_1	55.0	IMR90p11
24	H12	1.9298573200781	TIMP1_1	55.0	IMR90p11
25	H12	0.401784839878474	TIMP1_1	55.0	IMR90p11
26	H12	4.37997230250039	TIMP1_1	55.0	IMR90p11
27	H12	1.24836915272408	TIMP1_1	55.0	IMR90p11
28	H12	5.93730363842451	TIMP1_1	55.0	IMR90p11
29	H12	11.3101099033161	TIMP1_1	55.0	IMR90p11
30	H12	24.0828611511861	TIMP1_1	55.0	IMR90p11
31	H12	49.2122840863362	TIMP1_1	55.0	IMR90p11
32	H12	90.9433710215162	TIMP1_1	55.0	IMR90p11
33	H12	155.245332458271	TIMP1_1	55.0	IMR90p11
34	H12	242.155794643747	TIMP1_1	55.0	IMR90p11
35	H12	380.080880147107	TIMP1_1	55.0	IMR90p11
36	H12	595.334048313052	TIMP1_1	55.0	IMR90p11
37	H12	847.25730447881	TIMP1_1	55.0	IMR90p11
38	H12	1134.93468479477	TIMP1_1	55.0	IMR90p11
39	H12	1435.34041255415	TIMP1_1	55.0	IMR90p11
40	H12	1732.76607147293	TIMP1_1	55.0	IMR90p11
