# Supplementary material for: Primer PICKR: literature-mined scoring platform for robust RT–qPCR primers
Source: Nat Commun. 2026 May 28;17:6938. doi: 10.1038/s41467-026-73648-2 (PMC13388996; doi:10.1038/s41467-026-73648-2)
Supplement: Supplementary file 11 — Source Data [file 41467_2026_73648_MOESM11_ESM.zip › Suppl_Fig_S9/amplification_data_CDK1_1.csv]

Cycle	Well	Fluorescence	Target	melt temp	Replicate
1	A7	-3.26926294100667	CDK1_1	65.0	IMR90p8
2	A7	4.42782536087952	CDK1_1	65.0	IMR90p8
3	A7	-1.23029227690404	CDK1_1	65.0	IMR90p8
4	A7	3.44354414731833	CDK1_1	65.0	IMR90p8
5	A7	-1.8078789455667	CDK1_1	65.0	IMR90p8
6	A7	2.4053442352415	CDK1_1	65.0	IMR90p8
7	A7	2.39984897086106	CDK1_1	65.0	IMR90p8
8	A7	1.17166702096074	CDK1_1	65.0	IMR90p8
9	A7	2.21689222058239	CDK1_1	65.0	IMR90p8
10	A7	-1.40406053584366	CDK1_1	65.0	IMR90p8
11	A7	0.416505368082653	CDK1_1	65.0	IMR90p8
12	A7	-3.38846140057103	CDK1_1	65.0	IMR90p8
13	A7	-0.0292450382053175	CDK1_1	65.0	IMR90p8
14	A7	0.88547699774972	CDK1_1	65.0	IMR90p8
15	A7	-6.1661710123376	CDK1_1	65.0	IMR90p8
16	A7	0.794470520414507	CDK1_1	65.0	IMR90p8
17	A7	4.75782695470116	CDK1_1	65.0	IMR90p8
18	A7	0.861267237701213	CDK1_1	65.0	IMR90p8
19	A7	0.184071667043099	CDK1_1	65.0	IMR90p8
20	A7	-0.952159889432551	CDK1_1	65.0	IMR90p8
21	A7	-5.59833728733838	CDK1_1	65.0	IMR90p8
22	A7	-4.94629546032684	CDK1_1	65.0	IMR90p8
23	A7	3.06506657077307	CDK1_1	65.0	IMR90p8
24	A7	0.653856861882559	CDK1_1	65.0	IMR90p8
25	A7	7.62731091285332	CDK1_1	65.0	IMR90p8
26	A7	20.9119015958099	CDK1_1	65.0	IMR90p8
27	A7	38.4280402797881	CDK1_1	65.0	IMR90p8
28	A7	80.2479484678402	CDK1_1	65.0	IMR90p8
29	A7	157.179668441439	CDK1_1	65.0	IMR90p8
30	A7	288.465197998399	CDK1_1	65.0	IMR90p8
31	A7	445.948263368762	CDK1_1	65.0	IMR90p8
32	A7	613.539905579058	CDK1_1	65.0	IMR90p8
33	A7	780.23347724498	CDK1_1	65.0	IMR90p8
34	A7	949.766150478001	CDK1_1	65.0	IMR90p8
35	A7	1119.78935360513	CDK1_1	65.0	IMR90p8
36	A7	1292.83163803149	CDK1_1	65.0	IMR90p8
37	A7	1456.97498545462	CDK1_1	65.0	IMR90p8
38	A7	1613.50335747992	CDK1_1	65.0	IMR90p8
39	A7	1755.89182257636	CDK1_1	65.0	IMR90p8
40	A7	1892.32122693495	CDK1_1	65.0	IMR90p8
1	B7	2.70944671167081	CDK1_1	64.5	IMR90p8
2	B7	3.82499500948552	CDK1_1	64.5	IMR90p8
3	B7	2.53570852447092	CDK1_1	64.5	IMR90p8
4	B7	3.80894681026757	CDK1_1	64.5	IMR90p8
5	B7	3.28196048074597	CDK1_1	64.5	IMR90p8
6	B7	0.204382882299342	CDK1_1	64.5	IMR90p8
7	B7	0.307764492017213	CDK1_1	64.5	IMR90p8
8	B7	-1.7695799720068	CDK1_1	64.5	IMR90p8
9	B7	1.44864636667535	CDK1_1	64.5	IMR90p8
10	B7	-2.58805845823144	CDK1_1	64.5	IMR90p8
11	B7	0.683320431264747	CDK1_1	64.5	IMR90p8
12	B7	0.40597429397576	CDK1_1	64.5	IMR90p8
13	B7	-2.28976928787142	CDK1_1	64.5	IMR90p8
14	B7	-2.01543152528166	CDK1_1	64.5	IMR90p8
15	B7	-1.38560093211299	CDK1_1	64.5	IMR90p8
16	B7	-0.980645988776359	CDK1_1	64.5	IMR90p8
17	B7	-0.797395997389231	CDK1_1	64.5	IMR90p8
18	B7	-3.7170397339446	CDK1_1	64.5	IMR90p8
19	B7	0.237520075047996	CDK1_1	64.5	IMR90p8
20	B7	-5.99368228612593	CDK1_1	64.5	IMR90p8
21	B7	0.300364719018035	CDK1_1	64.5	IMR90p8
22	B7	1.60078936993614	CDK1_1	64.5	IMR90p8
23	B7	-1.84445851562987	CDK1_1	64.5	IMR90p8
24	B7	4.39799512952868	CDK1_1	64.5	IMR90p8
25	B7	9.02254727230275	CDK1_1	64.5	IMR90p8
26	B7	36.113428978038	CDK1_1	64.5	IMR90p8
27	B7	62.4149369281135	CDK1_1	64.5	IMR90p8
28	B7	122.275236035814	CDK1_1	64.5	IMR90p8
29	B7	228.28723228904	CDK1_1	64.5	IMR90p8
30	B7	392.058849500863	CDK1_1	64.5	IMR90p8
31	B7	568.650386582005	CDK1_1	64.5	IMR90p8
32	B7	746.508237052976	CDK1_1	64.5	IMR90p8
33	B7	922.394409413054	CDK1_1	64.5	IMR90p8
34	B7	1096.8566372748	CDK1_1	64.5	IMR90p8
35	B7	1270.42510280677	CDK1_1	64.5	IMR90p8
36	B7	1443.63853945165	CDK1_1	64.5	IMR90p8
37	B7	1612.09803532951	CDK1_1	64.5	IMR90p8
38	B7	1768.56040985478	CDK1_1	64.5	IMR90p8
39	B7	1912.06652113769	CDK1_1	64.5	IMR90p8
40	B7	2047.98773767651	CDK1_1	64.5	IMR90p8
1	C7	-1.46423362062387	CDK1_1	63.3	IMR90p8
2	C7	3.82136515399179	CDK1_1	63.3	IMR90p8
3	C7	0.496338100997946	CDK1_1	63.3	IMR90p8
4	C7	0.222369106874339	CDK1_1	63.3	IMR90p8
5	C7	3.57592222406765	CDK1_1	63.3	IMR90p8
6	C7	0.0272253445541537	CDK1_1	63.3	IMR90p8
7	C7	0.870202475662609	CDK1_1	63.3	IMR90p8
8	C7	3.04095671048844	CDK1_1	63.3	IMR90p8
9	C7	-1.1252809795842	CDK1_1	63.3	IMR90p8
10	C7	-0.22926250863793	CDK1_1	63.3	IMR90p8
11	C7	2.00636911904485	CDK1_1	63.3	IMR90p8
12	C7	7.20003111037931	CDK1_1	63.3	IMR90p8
13	C7	-4.78747092469939	CDK1_1	63.3	IMR90p8
14	C7	-2.7874466620533	CDK1_1	63.3	IMR90p8
15	C7	-1.16924070343657	CDK1_1	63.3	IMR90p8
16	C7	-1.47028256318072	CDK1_1	63.3	IMR90p8
17	C7	-1.63913071120123	CDK1_1	63.3	IMR90p8
18	C7	-2.88723563851363	CDK1_1	63.3	IMR90p8
19	C7	-0.914514726336165	CDK1_1	63.3	IMR90p8
20	C7	-6.70977280743909	CDK1_1	63.3	IMR90p8
21	C7	2.50677305288582	CDK1_1	63.3	IMR90p8
22	C7	-2.00093757346485	CDK1_1	63.3	IMR90p8
23	C7	1.99699909600895	CDK1_1	63.3	IMR90p8
24	C7	1.78815137469928	CDK1_1	63.3	IMR90p8
25	C7	9.22934989696296	CDK1_1	63.3	IMR90p8
26	C7	34.6261987244825	CDK1_1	63.3	IMR90p8
27	C7	64.8082463086698	CDK1_1	63.3	IMR90p8
28	C7	124.539857239839	CDK1_1	63.3	IMR90p8
29	C7	237.640166073016	CDK1_1	63.3	IMR90p8
30	C7	408.39423809558	CDK1_1	63.3	IMR90p8
31	C7	613.741092067874	CDK1_1	63.3	IMR90p8
32	C7	812.944904621834	CDK1_1	63.3	IMR90p8
33	C7	1006.23391138607	CDK1_1	63.3	IMR90p8
34	C7	1198.4182359393	CDK1_1	63.3	IMR90p8
35	C7	1386.98354458514	CDK1_1	63.3	IMR90p8
36	C7	1574.05863389893	CDK1_1	63.3	IMR90p8
37	C7	1752.52852224909	CDK1_1	63.3	IMR90p8
38	C7	1921.65671121081	CDK1_1	63.3	IMR90p8
39	C7	2075.69914478322	CDK1_1	63.3	IMR90p8
40	C7	2224.47064573418	CDK1_1	63.3	IMR90p8
1	D7	1.57578914230908	CDK1_1	61.4	IMR90p8
2	D7	-0.891279132647469	CDK1_1	61.4	IMR90p8
3	D7	-3.09712066855127	CDK1_1	61.4	IMR90p8
4	D7	-0.161924735952198	CDK1_1	61.4	IMR90p8
5	D7	4.86227320588705	CDK1_1	61.4	IMR90p8
6	D7	-0.194279364492559	CDK1_1	61.4	IMR90p8
7	D7	0.295215919488328	CDK1_1	61.4	IMR90p8
8	D7	0.535435965015495	CDK1_1	61.4	IMR90p8
9	D7	4.5605030301258	CDK1_1	61.4	IMR90p8
10	D7	2.18502415254443	CDK1_1	61.4	IMR90p8
11	D7	-0.0193636892995528	CDK1_1	61.4	IMR90p8
12	D7	-3.47397265462132	CDK1_1	61.4	IMR90p8
13	D7	0.697063696053192	CDK1_1	61.4	IMR90p8
14	D7	0.818260826548794	CDK1_1	61.4	IMR90p8
15	D7	-5.89497673206961	CDK1_1	61.4	IMR90p8
16	D7	4.21624037423771	CDK1_1	61.4	IMR90p8
17	D7	-0.0911691909504952	CDK1_1	61.4	IMR90p8
18	D7	3.8420650409048	CDK1_1	61.4	IMR90p8
19	D7	-0.0449787110751458	CDK1_1	61.4	IMR90p8
20	D7	-2.50033930695008	CDK1_1	61.4	IMR90p8
21	D7	-1.52426420097891	CDK1_1	61.4	IMR90p8
22	D7	-2.99231826161531	CDK1_1	61.4	IMR90p8
23	D7	-3.80439926092276	CDK1_1	61.4	IMR90p8
24	D7	2.2197882746309	CDK1_1	61.4	IMR90p8
25	D7	7.38874494738229	CDK1_1	61.4	IMR90p8
26	D7	16.2654591119799	CDK1_1	61.4	IMR90p8
27	D7	37.3797295706427	CDK1_1	61.4	IMR90p8
28	D7	83.5211723992038	CDK1_1	61.4	IMR90p8
29	D7	165.58857277184	CDK1_1	61.4	IMR90p8
30	D7	300.721251354695	CDK1_1	61.4	IMR90p8
31	D7	491.747011585793	CDK1_1	61.4	IMR90p8
32	D7	700.890686369137	CDK1_1	61.4	IMR90p8
33	D7	904.881136006316	CDK1_1	61.4	IMR90p8
34	D7	1104.45490689112	CDK1_1	61.4	IMR90p8
35	D7	1298.93276613449	CDK1_1	61.4	IMR90p8
36	D7	1495.68077270804	CDK1_1	61.4	IMR90p8
37	D7	1687.57817179289	CDK1_1	61.4	IMR90p8
38	D7	1870.47118507732	CDK1_1	61.4	IMR90p8
39	D7	2039.45249599298	CDK1_1	61.4	IMR90p8
40	D7	2200.90631296499	CDK1_1	61.4	IMR90p8
1	E7	-8.60832747999848	CDK1_1	59.0	IMR90p8
2	E7	-5.79842604769829	CDK1_1	59.0	IMR90p8
3	E7	-3.93582960401272	CDK1_1	59.0	IMR90p8
4	E7	6.35240730925898	CDK1_1	59.0	IMR90p8
5	E7	-2.48549232861933	CDK1_1	59.0	IMR90p8
6	E7	0.783916762599802	CDK1_1	59.0	IMR90p8
7	E7	4.77527050032086	CDK1_1	59.0	IMR90p8
8	E7	5.15349129761034	CDK1_1	59.0	IMR90p8
9	E7	1.6651688301481	CDK1_1	59.0	IMR90p8
10	E7	-1.95376233210618	CDK1_1	59.0	IMR90p8
11	E7	3.69537760071626	CDK1_1	59.0	IMR90p8
12	E7	-4.90581691506486	CDK1_1	59.0	IMR90p8
13	E7	-1.36092238958918	CDK1_1	59.0	IMR90p8
14	E7	-0.181490780976674	CDK1_1	59.0	IMR90p8
15	E7	0.0117323664599098	CDK1_1	59.0	IMR90p8
16	E7	-2.14867791438883	CDK1_1	59.0	IMR90p8
17	E7	-1.20619446729461	CDK1_1	59.0	IMR90p8
18	E7	-2.66929511379431	CDK1_1	59.0	IMR90p8
19	E7	-3.10643061279279	CDK1_1	59.0	IMR90p8
20	E7	-0.692377981009486	CDK1_1	59.0	IMR90p8
21	E7	0.565834076982355	CDK1_1	59.0	IMR90p8
22	E7	-3.69735892140079	CDK1_1	59.0	IMR90p8
23	E7	-2.43926908506319	CDK1_1	59.0	IMR90p8
24	E7	0.238561703195955	CDK1_1	59.0	IMR90p8
25	E7	2.18018094572199	CDK1_1	59.0	IMR90p8
26	E7	10.9300200165644	CDK1_1	59.0	IMR90p8
27	E7	17.8017085042397	CDK1_1	59.0	IMR90p8
28	E7	39.4855543893336	CDK1_1	59.0	IMR90p8
29	E7	83.0052682153892	CDK1_1	59.0	IMR90p8
30	E7	158.820726239408	CDK1_1	59.0	IMR90p8
31	E7	287.137589752364	CDK1_1	59.0	IMR90p8
32	E7	461.750659525307	CDK1_1	59.0	IMR90p8
33	E7	655.734854091594	CDK1_1	59.0	IMR90p8
34	E7	846.980454185128	CDK1_1	59.0	IMR90p8
35	E7	1036.43384474204	CDK1_1	59.0	IMR90p8
36	E7	1228.87599260904	CDK1_1	59.0	IMR90p8
37	E7	1417.62443136902	CDK1_1	59.0	IMR90p8
38	E7	1603.94101290345	CDK1_1	59.0	IMR90p8
39	E7	1779.52252762968	CDK1_1	59.0	IMR90p8
40	E7	1952.7864086497	CDK1_1	59.0	IMR90p8
1	F7	1.69330730579577	CDK1_1	57.0	IMR90p8
2	F7	0.942998158586306	CDK1_1	57.0	IMR90p8
3	F7	1.652182484675	CDK1_1	57.0	IMR90p8
4	F7	1.09955260381003	CDK1_1	57.0	IMR90p8
5	F7	7.10660854180333	CDK1_1	57.0	IMR90p8
6	F7	1.17757446861424	CDK1_1	57.0	IMR90p8
7	F7	-2.26734311919881	CDK1_1	57.0	IMR90p8
8	F7	2.70082323475253	CDK1_1	57.0	IMR90p8
9	F7	-1.41433117839597	CDK1_1	57.0	IMR90p8
10	F7	-0.928923400028452	CDK1_1	57.0	IMR90p8
11	F7	-1.31045596158037	CDK1_1	57.0	IMR90p8
12	F7	-0.509565349760578	CDK1_1	57.0	IMR90p8
13	F7	-0.957318305467652	CDK1_1	57.0	IMR90p8
14	F7	-0.27374022887534	CDK1_1	57.0	IMR90p8
15	F7	-1.43075391457342	CDK1_1	57.0	IMR90p8
16	F7	-2.11508971591775	CDK1_1	57.0	IMR90p8
17	F7	-2.65479291384509	CDK1_1	57.0	IMR90p8
18	F7	-4.02253605882197	CDK1_1	57.0	IMR90p8
19	F7	1.07611339202276	CDK1_1	57.0	IMR90p8
20	F7	-2.11855964692677	CDK1_1	57.0	IMR90p8
21	F7	-0.831088997422285	CDK1_1	57.0	IMR90p8
22	F7	-1.85700473825136	CDK1_1	57.0	IMR90p8
23	F7	3.04616082916982	CDK1_1	57.0	IMR90p8
24	F7	0.600380404086991	CDK1_1	57.0	IMR90p8
25	F7	-2.14820345843646	CDK1_1	57.0	IMR90p8
26	F7	4.13458332734581	CDK1_1	57.0	IMR90p8
27	F7	6.85484535247133	CDK1_1	57.0	IMR90p8
28	F7	18.5931791143348	CDK1_1	57.0	IMR90p8
29	F7	36.0748718231907	CDK1_1	57.0	IMR90p8
30	F7	69.40980209996	CDK1_1	57.0	IMR90p8
31	F7	137.446567612299	CDK1_1	57.0	IMR90p8
32	F7	246.168137851622	CDK1_1	57.0	IMR90p8
33	F7	406.416820678326	CDK1_1	57.0	IMR90p8
34	F7	581.256833404879	CDK1_1	57.0	IMR90p8
35	F7	758.002873099621	CDK1_1	57.0	IMR90p8
36	F7	940.168944394003	CDK1_1	57.0	IMR90p8
37	F7	1121.8441182712	CDK1_1	57.0	IMR90p8
38	F7	1302.88399707125	CDK1_1	57.0	IMR90p8
39	F7	1480.26507876097	CDK1_1	57.0	IMR90p8
40	F7	1657.26931517652	CDK1_1	57.0	IMR90p8
1	G7	11.6747028467148	CDK1_1	55.7	IMR90p8
2	G7	7.48351282116118	CDK1_1	55.7	IMR90p8
3	G7	5.96153492800431	CDK1_1	55.7	IMR90p8
4	G7	3.66335962015546	CDK1_1	55.7	IMR90p8
5	G7	4.61197879531983	CDK1_1	55.7	IMR90p8
6	G7	0.262985306421342	CDK1_1	55.7	IMR90p8
7	G7	0.82976579863498	CDK1_1	55.7	IMR90p8
8	G7	-0.087557127733362	CDK1_1	55.7	IMR90p8
9	G7	-2.87244805513865	CDK1_1	55.7	IMR90p8
10	G7	-4.15868298513124	CDK1_1	55.7	IMR90p8
11	G7	-1.65848158105882	CDK1_1	55.7	IMR90p8
12	G7	0.564866548276768	CDK1_1	55.7	IMR90p8
13	G7	-1.83818568472907	CDK1_1	55.7	IMR90p8
14	G7	3.23857374641329	CDK1_1	55.7	IMR90p8
15	G7	-4.35759391512056	CDK1_1	55.7	IMR90p8
16	G7	-5.40700214846447	CDK1_1	55.7	IMR90p8
17	G7	-2.44718485909834	CDK1_1	55.7	IMR90p8
18	G7	-5.94120115997657	CDK1_1	55.7	IMR90p8
19	G7	-0.313499160055926	CDK1_1	55.7	IMR90p8
20	G7	-1.03399480516282	CDK1_1	55.7	IMR90p8
21	G7	-0.939648408979792	CDK1_1	55.7	IMR90p8
22	G7	0.323737219927352	CDK1_1	55.7	IMR90p8
23	G7	2.52112361843137	CDK1_1	55.7	IMR90p8
24	G7	2.40585176128707	CDK1_1	55.7	IMR90p8
25	G7	0.317294502519871	CDK1_1	55.7	IMR90p8
26	G7	5.40698088894578	CDK1_1	55.7	IMR90p8
27	G7	4.69927632741792	CDK1_1	55.7	IMR90p8
28	G7	13.9684021171392	CDK1_1	55.7	IMR90p8
29	G7	21.726597288633	CDK1_1	55.7	IMR90p8
30	G7	40.0000160446239	CDK1_1	55.7	IMR90p8
31	G7	80.1468913083513	CDK1_1	55.7	IMR90p8
32	G7	144.059472994538	CDK1_1	55.7	IMR90p8
33	G7	257.791619479908	CDK1_1	55.7	IMR90p8
34	G7	419.120870545153	CDK1_1	55.7	IMR90p8
35	G7	587.408569142399	CDK1_1	55.7	IMR90p8
36	G7	760.034381331809	CDK1_1	55.7	IMR90p8
37	G7	934.285940534025	CDK1_1	55.7	IMR90p8
38	G7	1112.44565292869	CDK1_1	55.7	IMR90p8
39	G7	1286.68348044163	CDK1_1	55.7	IMR90p8
40	G7	1459.71178965219	CDK1_1	55.7	IMR90p8
1	H7	5.02839060051338	CDK1_1	55.0	IMR90p8
2	H7	6.11734463314042	CDK1_1	55.0	IMR90p8
3	H7	3.28901015515612	CDK1_1	55.0	IMR90p8
4	H7	3.93027935422197	CDK1_1	55.0	IMR90p8
5	H7	1.77231025088849	CDK1_1	55.0	IMR90p8
6	H7	4.54344138604938	CDK1_1	55.0	IMR90p8
7	H7	-1.70266135591146	CDK1_1	55.0	IMR90p8
8	H7	-1.3229682455235	CDK1_1	55.0	IMR90p8
9	H7	-2.61375799235111	CDK1_1	55.0	IMR90p8
10	H7	0.355047245731839	CDK1_1	55.0	IMR90p8
11	H7	-1.35621279691031	CDK1_1	55.0	IMR90p8
12	H7	1.5597815993865	CDK1_1	55.0	IMR90p8
13	H7	-2.5042646437264	CDK1_1	55.0	IMR90p8
14	H7	0.0961365596494943	CDK1_1	55.0	IMR90p8
15	H7	-2.10085659776587	CDK1_1	55.0	IMR90p8
16	H7	-4.02199903939027	CDK1_1	55.0	IMR90p8
17	H7	-1.05416924578367	CDK1_1	55.0	IMR90p8
18	H7	-4.10505573298406	CDK1_1	55.0	IMR90p8
19	H7	3.5421074815863	CDK1_1	55.0	IMR90p8
20	H7	0.188426250846533	CDK1_1	55.0	IMR90p8
21	H7	0.71176311476529	CDK1_1	55.0	IMR90p8
22	H7	-6.07261331719928	CDK1_1	55.0	IMR90p8
23	H7	-0.225545946296734	CDK1_1	55.0	IMR90p8
24	H7	1.58668641899749	CDK1_1	55.0	IMR90p8
25	H7	0.334676310625127	CDK1_1	55.0	IMR90p8
26	H7	2.96215075142845	CDK1_1	55.0	IMR90p8
27	H7	3.24878963548781	CDK1_1	55.0	IMR90p8
28	H7	4.28553536127265	CDK1_1	55.0	IMR90p8
29	H7	8.88396462335913	CDK1_1	55.0	IMR90p8
30	H7	22.1976516921568	CDK1_1	55.0	IMR90p8
31	H7	42.832252204234	CDK1_1	55.0	IMR90p8
32	H7	86.2742843698834	CDK1_1	55.0	IMR90p8
33	H7	162.551683502375	CDK1_1	55.0	IMR90p8
34	H7	275.977739640207	CDK1_1	55.0	IMR90p8
35	H7	431.965495555886	CDK1_1	55.0	IMR90p8
36	H7	602.654591258118	CDK1_1	55.0	IMR90p8
37	H7	772.239416295192	CDK1_1	55.0	IMR90p8
38	H7	944.527605805675	CDK1_1	55.0	IMR90p8
39	H7	1114.99763244427	CDK1_1	55.0	IMR90p8
40	H7	1286.47973819764	CDK1_1	55.0	IMR90p8
1	A4	-15.94	CDK1_1	65.0	IMR 90 P2
2	A4	0.94	CDK1_1	65.0	IMR 90 P2
3	A4	-2.06	CDK1_1	65.0	IMR 90 P2
4	A4	12.87	CDK1_1	65.0	IMR 90 P2
5	A4	-1.43	CDK1_1	65.0	IMR 90 P2
6	A4	2.0	CDK1_1	65.0	IMR 90 P2
7	A4	9.54	CDK1_1	65.0	IMR 90 P2
8	A4	-12.46	CDK1_1	65.0	IMR 90 P2
9	A4	-13.41	CDK1_1	65.0	IMR 90 P2
10	A4	3.77	CDK1_1	65.0	IMR 90 P2
11	A4	-11.6	CDK1_1	65.0	IMR 90 P2
12	A4	5.81	CDK1_1	65.0	IMR 90 P2
13	A4	4.06	CDK1_1	65.0	IMR 90 P2
14	A4	7.99	CDK1_1	65.0	IMR 90 P2
15	A4	3.81	CDK1_1	65.0	IMR 90 P2
16	A4	7.78	CDK1_1	65.0	IMR 90 P2
17	A4	-1.95	CDK1_1	65.0	IMR 90 P2
18	A4	-1.53	CDK1_1	65.0	IMR 90 P2
19	A4	-1.04	CDK1_1	65.0	IMR 90 P2
20	A4	-1.21	CDK1_1	65.0	IMR 90 P2
21	A4	0.59	CDK1_1	65.0	IMR 90 P2
22	A4	-0.56	CDK1_1	65.0	IMR 90 P2
23	A4	-5.23	CDK1_1	65.0	IMR 90 P2
24	A4	6.17	CDK1_1	65.0	IMR 90 P2
25	A4	1.9	CDK1_1	65.0	IMR 90 P2
26	A4	13.87	CDK1_1	65.0	IMR 90 P2
27	A4	38.38	CDK1_1	65.0	IMR 90 P2
28	A4	75.49	CDK1_1	65.0	IMR 90 P2
29	A4	142.73	CDK1_1	65.0	IMR 90 P2
30	A4	243.54	CDK1_1	65.0	IMR 90 P2
31	A4	365.17	CDK1_1	65.0	IMR 90 P2
32	A4	483.91	CDK1_1	65.0	IMR 90 P2
33	A4	601.22	CDK1_1	65.0	IMR 90 P2
34	A4	725.31	CDK1_1	65.0	IMR 90 P2
35	A4	848.38	CDK1_1	65.0	IMR 90 P2
36	A4	973.27	CDK1_1	65.0	IMR 90 P2
37	A4	1092.14	CDK1_1	65.0	IMR 90 P2
38	A4	1209.46	CDK1_1	65.0	IMR 90 P2
39	A4	1315.7	CDK1_1	65.0	IMR 90 P2
40	A4	1415.79	CDK1_1	65.0	IMR 90 P2
1	B4	-6.18	CDK1_1	64.5	IMR 90 P2
2	B4	6.7	CDK1_1	64.5	IMR 90 P2
3	B4	-0.31	CDK1_1	64.5	IMR 90 P2
4	B4	17.42	CDK1_1	64.5	IMR 90 P2
5	B4	4.74	CDK1_1	64.5	IMR 90 P2
6	B4	4.32	CDK1_1	64.5	IMR 90 P2
7	B4	-6.18	CDK1_1	64.5	IMR 90 P2
8	B4	-5.77	CDK1_1	64.5	IMR 90 P2
9	B4	-11.86	CDK1_1	64.5	IMR 90 P2
10	B4	-17.12	CDK1_1	64.5	IMR 90 P2
11	B4	-7.1	CDK1_1	64.5	IMR 90 P2
12	B4	9.94	CDK1_1	64.5	IMR 90 P2
13	B4	4.52	CDK1_1	64.5	IMR 90 P2
14	B4	7.05	CDK1_1	64.5	IMR 90 P2
15	B4	4.79	CDK1_1	64.5	IMR 90 P2
16	B4	7.08	CDK1_1	64.5	IMR 90 P2
17	B4	2.36	CDK1_1	64.5	IMR 90 P2
18	B4	2.72	CDK1_1	64.5	IMR 90 P2
19	B4	-3.69	CDK1_1	64.5	IMR 90 P2
20	B4	-1.92	CDK1_1	64.5	IMR 90 P2
21	B4	-2.4	CDK1_1	64.5	IMR 90 P2
22	B4	1.78	CDK1_1	64.5	IMR 90 P2
23	B4	3.07	CDK1_1	64.5	IMR 90 P2
24	B4	5.04	CDK1_1	64.5	IMR 90 P2
25	B4	11.41	CDK1_1	64.5	IMR 90 P2
26	B4	29.89	CDK1_1	64.5	IMR 90 P2
27	B4	59.39	CDK1_1	64.5	IMR 90 P2
28	B4	118.13	CDK1_1	64.5	IMR 90 P2
29	B4	223.45	CDK1_1	64.5	IMR 90 P2
30	B4	354.5	CDK1_1	64.5	IMR 90 P2
31	B4	484.09	CDK1_1	64.5	IMR 90 P2
32	B4	615.75	CDK1_1	64.5	IMR 90 P2
33	B4	746.77	CDK1_1	64.5	IMR 90 P2
34	B4	881.19	CDK1_1	64.5	IMR 90 P2
35	B4	1013.39	CDK1_1	64.5	IMR 90 P2
36	B4	1144.33	CDK1_1	64.5	IMR 90 P2
37	B4	1268.72	CDK1_1	64.5	IMR 90 P2
38	B4	1386.34	CDK1_1	64.5	IMR 90 P2
39	B4	1493.51	CDK1_1	64.5	IMR 90 P2
40	B4	1595.02	CDK1_1	64.5	IMR 90 P2
1	C4	-1.64	CDK1_1	63.3	IMR 90 P2
2	C4	7.37	CDK1_1	63.3	IMR 90 P2
3	C4	-2.45	CDK1_1	63.3	IMR 90 P2
4	C4	16.56	CDK1_1	63.3	IMR 90 P2
5	C4	6.76	CDK1_1	63.3	IMR 90 P2
6	C4	8.21	CDK1_1	63.3	IMR 90 P2
7	C4	-9.87	CDK1_1	63.3	IMR 90 P2
8	C4	-10.3	CDK1_1	63.3	IMR 90 P2
9	C4	-11.38	CDK1_1	63.3	IMR 90 P2
10	C4	-12.33	CDK1_1	63.3	IMR 90 P2
11	C4	-3.29	CDK1_1	63.3	IMR 90 P2
12	C4	9.46	CDK1_1	63.3	IMR 90 P2
13	C4	1.1	CDK1_1	63.3	IMR 90 P2
14	C4	10.44	CDK1_1	63.3	IMR 90 P2
15	C4	5.1	CDK1_1	63.3	IMR 90 P2
16	C4	2.18	CDK1_1	63.3	IMR 90 P2
17	C4	1.95	CDK1_1	63.3	IMR 90 P2
18	C4	2.38	CDK1_1	63.3	IMR 90 P2
19	C4	2.49	CDK1_1	63.3	IMR 90 P2
20	C4	-1.1	CDK1_1	63.3	IMR 90 P2
21	C4	-3.46	CDK1_1	63.3	IMR 90 P2
22	C4	-0.55	CDK1_1	63.3	IMR 90 P2
23	C4	-1.73	CDK1_1	63.3	IMR 90 P2
24	C4	4.44	CDK1_1	63.3	IMR 90 P2
25	C4	18.2	CDK1_1	63.3	IMR 90 P2
26	C4	39.38	CDK1_1	63.3	IMR 90 P2
27	C4	83.49	CDK1_1	63.3	IMR 90 P2
28	C4	171.85	CDK1_1	63.3	IMR 90 P2
29	C4	296.54	CDK1_1	63.3	IMR 90 P2
30	C4	452.87	CDK1_1	63.3	IMR 90 P2
31	C4	606.21	CDK1_1	63.3	IMR 90 P2
32	C4	758.08	CDK1_1	63.3	IMR 90 P2
33	C4	908.65	CDK1_1	63.3	IMR 90 P2
34	C4	1057.3	CDK1_1	63.3	IMR 90 P2
35	C4	1202.96	CDK1_1	63.3	IMR 90 P2
36	C4	1345.92	CDK1_1	63.3	IMR 90 P2
37	C4	1481.9	CDK1_1	63.3	IMR 90 P2
38	C4	1609.72	CDK1_1	63.3	IMR 90 P2
39	C4	1723.01	CDK1_1	63.3	IMR 90 P2
40	C4	1829.29	CDK1_1	63.3	IMR 90 P2
1	D4	9.74	CDK1_1	61.4	IMR 90 P2
2	D4	-4.11	CDK1_1	61.4	IMR 90 P2
3	D4	-3.89	CDK1_1	61.4	IMR 90 P2
4	D4	8.06	CDK1_1	61.4	IMR 90 P2
5	D4	9.27	CDK1_1	61.4	IMR 90 P2
6	D4	6.52	CDK1_1	61.4	IMR 90 P2
7	D4	-6.04	CDK1_1	61.4	IMR 90 P2
8	D4	-4.06	CDK1_1	61.4	IMR 90 P2
9	D4	-11.51	CDK1_1	61.4	IMR 90 P2
10	D4	-12.42	CDK1_1	61.4	IMR 90 P2
11	D4	-5.85	CDK1_1	61.4	IMR 90 P2
12	D4	10.01	CDK1_1	61.4	IMR 90 P2
13	D4	9.24	CDK1_1	61.4	IMR 90 P2
14	D4	7.54	CDK1_1	61.4	IMR 90 P2
15	D4	8.88	CDK1_1	61.4	IMR 90 P2
16	D4	5.79	CDK1_1	61.4	IMR 90 P2
17	D4	-1.94	CDK1_1	61.4	IMR 90 P2
18	D4	-1.1	CDK1_1	61.4	IMR 90 P2
19	D4	-2.46	CDK1_1	61.4	IMR 90 P2
20	D4	0.28	CDK1_1	61.4	IMR 90 P2
21	D4	-1.99	CDK1_1	61.4	IMR 90 P2
22	D4	0.79	CDK1_1	61.4	IMR 90 P2
23	D4	0.42	CDK1_1	61.4	IMR 90 P2
24	D4	3.02	CDK1_1	61.4	IMR 90 P2
25	D4	11.62	CDK1_1	61.4	IMR 90 P2
26	D4	26.07	CDK1_1	61.4	IMR 90 P2
27	D4	62.87	CDK1_1	61.4	IMR 90 P2
28	D4	117.2	CDK1_1	61.4	IMR 90 P2
29	D4	217.91	CDK1_1	61.4	IMR 90 P2
30	D4	370.96	CDK1_1	61.4	IMR 90 P2
31	D4	525.12	CDK1_1	61.4	IMR 90 P2
32	D4	678.54	CDK1_1	61.4	IMR 90 P2
33	D4	825.06	CDK1_1	61.4	IMR 90 P2
34	D4	970.11	CDK1_1	61.4	IMR 90 P2
35	D4	1115.86	CDK1_1	61.4	IMR 90 P2
36	D4	1255.38	CDK1_1	61.4	IMR 90 P2
37	D4	1390.07	CDK1_1	61.4	IMR 90 P2
38	D4	1517.55	CDK1_1	61.4	IMR 90 P2
39	D4	1638.99	CDK1_1	61.4	IMR 90 P2
40	D4	1752.72	CDK1_1	61.4	IMR 90 P2
1	E4	12.35	CDK1_1	59.0	IMR 90 P2
2	E4	0.42	CDK1_1	59.0	IMR 90 P2
3	E4	5.22	CDK1_1	59.0	IMR 90 P2
4	E4	8.34	CDK1_1	59.0	IMR 90 P2
5	E4	8.23	CDK1_1	59.0	IMR 90 P2
6	E4	7.97	CDK1_1	59.0	IMR 90 P2
7	E4	-7.41	CDK1_1	59.0	IMR 90 P2
8	E4	-6.89	CDK1_1	59.0	IMR 90 P2
9	E4	-13.64	CDK1_1	59.0	IMR 90 P2
10	E4	-17.37	CDK1_1	59.0	IMR 90 P2
11	E4	-4.53	CDK1_1	59.0	IMR 90 P2
12	E4	7.37	CDK1_1	59.0	IMR 90 P2
13	E4	4.39	CDK1_1	59.0	IMR 90 P2
14	E4	8.92	CDK1_1	59.0	IMR 90 P2
15	E4	4.7	CDK1_1	59.0	IMR 90 P2
16	E4	0.94	CDK1_1	59.0	IMR 90 P2
17	E4	1.85	CDK1_1	59.0	IMR 90 P2
18	E4	-2.01	CDK1_1	59.0	IMR 90 P2
19	E4	0.34	CDK1_1	59.0	IMR 90 P2
20	E4	3.12	CDK1_1	59.0	IMR 90 P2
21	E4	-0.07	CDK1_1	59.0	IMR 90 P2
22	E4	0.96	CDK1_1	59.0	IMR 90 P2
23	E4	2.49	CDK1_1	59.0	IMR 90 P2
24	E4	-0.71	CDK1_1	59.0	IMR 90 P2
25	E4	4.43	CDK1_1	59.0	IMR 90 P2
26	E4	9.53	CDK1_1	59.0	IMR 90 P2
27	E4	23.09	CDK1_1	59.0	IMR 90 P2
28	E4	51.07	CDK1_1	59.0	IMR 90 P2
29	E4	99.19	CDK1_1	59.0	IMR 90 P2
30	E4	186.56	CDK1_1	59.0	IMR 90 P2
31	E4	328.86	CDK1_1	59.0	IMR 90 P2
32	E4	474.53	CDK1_1	59.0	IMR 90 P2
33	E4	622.47	CDK1_1	59.0	IMR 90 P2
34	E4	768.69	CDK1_1	59.0	IMR 90 P2
35	E4	914.59	CDK1_1	59.0	IMR 90 P2
36	E4	1059.18	CDK1_1	59.0	IMR 90 P2
37	E4	1201.48	CDK1_1	59.0	IMR 90 P2
38	E4	1339.4	CDK1_1	59.0	IMR 90 P2
39	E4	1472.31	CDK1_1	59.0	IMR 90 P2
40	E4	1600.01	CDK1_1	59.0	IMR 90 P2
1	F4	6.75	CDK1_1	57.0	IMR 90 P2
2	F4	5.97	CDK1_1	57.0	IMR 90 P2
3	F4	8.44	CDK1_1	57.0	IMR 90 P2
4	F4	12.98	CDK1_1	57.0	IMR 90 P2
5	F4	12.14	CDK1_1	57.0	IMR 90 P2
6	F4	1.78	CDK1_1	57.0	IMR 90 P2
7	F4	-0.26	CDK1_1	57.0	IMR 90 P2
8	F4	-7.12	CDK1_1	57.0	IMR 90 P2
9	F4	-15.09	CDK1_1	57.0	IMR 90 P2
10	F4	-12.93	CDK1_1	57.0	IMR 90 P2
11	F4	1.43	CDK1_1	57.0	IMR 90 P2
12	F4	-3.26	CDK1_1	57.0	IMR 90 P2
13	F4	1.99	CDK1_1	57.0	IMR 90 P2
14	F4	-12.79	CDK1_1	57.0	IMR 90 P2
15	F4	5.37	CDK1_1	57.0	IMR 90 P2
16	F4	6.96	CDK1_1	57.0	IMR 90 P2
17	F4	3.69	CDK1_1	57.0	IMR 90 P2
18	F4	3.62	CDK1_1	57.0	IMR 90 P2
19	F4	2.62	CDK1_1	57.0	IMR 90 P2
20	F4	-2.32	CDK1_1	57.0	IMR 90 P2
21	F4	1.43	CDK1_1	57.0	IMR 90 P2
22	F4	-2.95	CDK1_1	57.0	IMR 90 P2
23	F4	-1.79	CDK1_1	57.0	IMR 90 P2
24	F4	-3.0	CDK1_1	57.0	IMR 90 P2
25	F4	-1.0	CDK1_1	57.0	IMR 90 P2
26	F4	6.21	CDK1_1	57.0	IMR 90 P2
27	F4	11.04	CDK1_1	57.0	IMR 90 P2
28	F4	20.95	CDK1_1	57.0	IMR 90 P2
29	F4	47.94	CDK1_1	57.0	IMR 90 P2
30	F4	100.64	CDK1_1	57.0	IMR 90 P2
31	F4	192.91	CDK1_1	57.0	IMR 90 P2
32	F4	327.69	CDK1_1	57.0	IMR 90 P2
33	F4	468.15	CDK1_1	57.0	IMR 90 P2
34	F4	616.3	CDK1_1	57.0	IMR 90 P2
35	F4	762.26	CDK1_1	57.0	IMR 90 P2
36	F4	910.19	CDK1_1	57.0	IMR 90 P2
37	F4	1056.39	CDK1_1	57.0	IMR 90 P2
38	F4	1201.85	CDK1_1	57.0	IMR 90 P2
39	F4	1342.66	CDK1_1	57.0	IMR 90 P2
40	F4	1480.51	CDK1_1	57.0	IMR 90 P2
1	G4	4.97	CDK1_1	55.7	IMR 90 P2
2	G4	5.4	CDK1_1	55.7	IMR 90 P2
3	G4	7.02	CDK1_1	55.7	IMR 90 P2
4	G4	5.15	CDK1_1	55.7	IMR 90 P2
5	G4	14.4	CDK1_1	55.7	IMR 90 P2
6	G4	4.26	CDK1_1	55.7	IMR 90 P2
7	G4	-4.84	CDK1_1	55.7	IMR 90 P2
8	G4	-6.97	CDK1_1	55.7	IMR 90 P2
9	G4	-10.6	CDK1_1	55.7	IMR 90 P2
10	G4	-9.34	CDK1_1	55.7	IMR 90 P2
11	G4	-0.14	CDK1_1	55.7	IMR 90 P2
12	G4	-6.62	CDK1_1	55.7	IMR 90 P2
13	G4	6.7	CDK1_1	55.7	IMR 90 P2
14	G4	-8.15	CDK1_1	55.7	IMR 90 P2
15	G4	3.09	CDK1_1	55.7	IMR 90 P2
16	G4	3.3	CDK1_1	55.7	IMR 90 P2
17	G4	2.25	CDK1_1	55.7	IMR 90 P2
18	G4	2.47	CDK1_1	55.7	IMR 90 P2
19	G4	-0.85	CDK1_1	55.7	IMR 90 P2
20	G4	4.7	CDK1_1	55.7	IMR 90 P2
21	G4	2.14	CDK1_1	55.7	IMR 90 P2
22	G4	2.55	CDK1_1	55.7	IMR 90 P2
23	G4	3.2	CDK1_1	55.7	IMR 90 P2
24	G4	0.52	CDK1_1	55.7	IMR 90 P2
25	G4	-0.03	CDK1_1	55.7	IMR 90 P2
26	G4	-0.1	CDK1_1	55.7	IMR 90 P2
27	G4	4.07	CDK1_1	55.7	IMR 90 P2
28	G4	9.37	CDK1_1	55.7	IMR 90 P2
29	G4	26.33	CDK1_1	55.7	IMR 90 P2
30	G4	51.72	CDK1_1	55.7	IMR 90 P2
31	G4	108.65	CDK1_1	55.7	IMR 90 P2
32	G4	201.78	CDK1_1	55.7	IMR 90 P2
33	G4	329.38	CDK1_1	55.7	IMR 90 P2
34	G4	461.1	CDK1_1	55.7	IMR 90 P2
35	G4	599.24	CDK1_1	55.7	IMR 90 P2
36	G4	737.18	CDK1_1	55.7	IMR 90 P2
37	G4	877.21	CDK1_1	55.7	IMR 90 P2
38	G4	1016.94	CDK1_1	55.7	IMR 90 P2
39	G4	1153.61	CDK1_1	55.7	IMR 90 P2
40	G4	1287.25	CDK1_1	55.7	IMR 90 P2
1	H4	1.58	CDK1_1	55.0	IMR 90 P2
2	H4	1.37	CDK1_1	55.0	IMR 90 P2
3	H4	10.46	CDK1_1	55.0	IMR 90 P2
4	H4	7.63	CDK1_1	55.0	IMR 90 P2
5	H4	7.68	CDK1_1	55.0	IMR 90 P2
6	H4	5.56	CDK1_1	55.0	IMR 90 P2
7	H4	-14.2	CDK1_1	55.0	IMR 90 P2
8	H4	-9.78	CDK1_1	55.0	IMR 90 P2
9	H4	-1.79	CDK1_1	55.0	IMR 90 P2
10	H4	-0.16	CDK1_1	55.0	IMR 90 P2
11	H4	-0.34	CDK1_1	55.0	IMR 90 P2
12	H4	-4.84	CDK1_1	55.0	IMR 90 P2
13	H4	9.53	CDK1_1	55.0	IMR 90 P2
14	H4	-12.19	CDK1_1	55.0	IMR 90 P2
15	H4	-5.61	CDK1_1	55.0	IMR 90 P2
16	H4	3.59	CDK1_1	55.0	IMR 90 P2
17	H4	1.81	CDK1_1	55.0	IMR 90 P2
18	H4	0.91	CDK1_1	55.0	IMR 90 P2
19	H4	1.09	CDK1_1	55.0	IMR 90 P2
20	H4	3.24	CDK1_1	55.0	IMR 90 P2
21	H4	1.23	CDK1_1	55.0	IMR 90 P2
22	H4	2.67	CDK1_1	55.0	IMR 90 P2
23	H4	-1.23	CDK1_1	55.0	IMR 90 P2
24	H4	0.08	CDK1_1	55.0	IMR 90 P2
25	H4	2.33	CDK1_1	55.0	IMR 90 P2
26	H4	1.83	CDK1_1	55.0	IMR 90 P2
27	H4	3.56	CDK1_1	55.0	IMR 90 P2
28	H4	5.08	CDK1_1	55.0	IMR 90 P2
29	H4	22.06	CDK1_1	55.0	IMR 90 P2
30	H4	35.26	CDK1_1	55.0	IMR 90 P2
31	H4	73.83	CDK1_1	55.0	IMR 90 P2
32	H4	143.74	CDK1_1	55.0	IMR 90 P2
33	H4	246.14	CDK1_1	55.0	IMR 90 P2
34	H4	370.68	CDK1_1	55.0	IMR 90 P2
35	H4	496.46	CDK1_1	55.0	IMR 90 P2
36	H4	624.36	CDK1_1	55.0	IMR 90 P2
37	H4	755.36	CDK1_1	55.0	IMR 90 P2
38	H4	886.45	CDK1_1	55.0	IMR 90 P2
39	H4	1017.71	CDK1_1	55.0	IMR 90 P2
40	H4	1148.84	CDK1_1	55.0	IMR 90 P2
1	A4	-4.98	CDK1_1	65.0	IMR 90 P11
2	A4	-0.77	CDK1_1	65.0	IMR 90 P11
3	A4	-0.99	CDK1_1	65.0	IMR 90 P11
4	A4	-0.8	CDK1_1	65.0	IMR 90 P11
5	A4	5.24	CDK1_1	65.0	IMR 90 P11
6	A4	0.5	CDK1_1	65.0	IMR 90 P11
7	A4	0.01	CDK1_1	65.0	IMR 90 P11
8	A4	0.09	CDK1_1	65.0	IMR 90 P11
9	A4	-0.63	CDK1_1	65.0	IMR 90 P11
10	A4	3.35	CDK1_1	65.0	IMR 90 P11
11	A4	-2.83	CDK1_1	65.0	IMR 90 P11
12	A4	-2.52	CDK1_1	65.0	IMR 90 P11
13	A4	0.33	CDK1_1	65.0	IMR 90 P11
14	A4	3.11	CDK1_1	65.0	IMR 90 P11
15	A4	-1.42	CDK1_1	65.0	IMR 90 P11
16	A4	1.99	CDK1_1	65.0	IMR 90 P11
17	A4	1.26	CDK1_1	65.0	IMR 90 P11
18	A4	-4.16	CDK1_1	65.0	IMR 90 P11
19	A4	0.49	CDK1_1	65.0	IMR 90 P11
20	A4	-1.55	CDK1_1	65.0	IMR 90 P11
21	A4	-1.04	CDK1_1	65.0	IMR 90 P11
22	A4	3.34	CDK1_1	65.0	IMR 90 P11
23	A4	-0.56	CDK1_1	65.0	IMR 90 P11
24	A4	-2.8	CDK1_1	65.0	IMR 90 P11
25	A4	5.51	CDK1_1	65.0	IMR 90 P11
26	A4	9.55	CDK1_1	65.0	IMR 90 P11
27	A4	24.67	CDK1_1	65.0	IMR 90 P11
28	A4	47.94	CDK1_1	65.0	IMR 90 P11
29	A4	94.76	CDK1_1	65.0	IMR 90 P11
30	A4	174.7	CDK1_1	65.0	IMR 90 P11
31	A4	292.05	CDK1_1	65.0	IMR 90 P11
32	A4	421.5	CDK1_1	65.0	IMR 90 P11
33	A4	550.12	CDK1_1	65.0	IMR 90 P11
34	A4	681.73	CDK1_1	65.0	IMR 90 P11
35	A4	817.29	CDK1_1	65.0	IMR 90 P11
36	A4	954.66	CDK1_1	65.0	IMR 90 P11
37	A4	1089.4	CDK1_1	65.0	IMR 90 P11
38	A4	1217.29	CDK1_1	65.0	IMR 90 P11
39	A4	1339.7	CDK1_1	65.0	IMR 90 P11
40	A4	1457.26	CDK1_1	65.0	IMR 90 P11
1	B4	0.49	CDK1_1	64.5	IMR 90 P11
2	B4	1.43	CDK1_1	64.5	IMR 90 P11
3	B4	1.69	CDK1_1	64.5	IMR 90 P11
4	B4	-2.32	CDK1_1	64.5	IMR 90 P11
5	B4	2.97	CDK1_1	64.5	IMR 90 P11
6	B4	2.11	CDK1_1	64.5	IMR 90 P11
7	B4	-0.55	CDK1_1	64.5	IMR 90 P11
8	B4	-0.39	CDK1_1	64.5	IMR 90 P11
9	B4	-4.3	CDK1_1	64.5	IMR 90 P11
10	B4	-1.07	CDK1_1	64.5	IMR 90 P11
11	B4	0.82	CDK1_1	64.5	IMR 90 P11
12	B4	2.97	CDK1_1	64.5	IMR 90 P11
13	B4	1.08	CDK1_1	64.5	IMR 90 P11
14	B4	1.55	CDK1_1	64.5	IMR 90 P11
15	B4	-0.11	CDK1_1	64.5	IMR 90 P11
16	B4	1.62	CDK1_1	64.5	IMR 90 P11
17	B4	-1.06	CDK1_1	64.5	IMR 90 P11
18	B4	0.47	CDK1_1	64.5	IMR 90 P11
19	B4	1.66	CDK1_1	64.5	IMR 90 P11
20	B4	-3.43	CDK1_1	64.5	IMR 90 P11
21	B4	0.71	CDK1_1	64.5	IMR 90 P11
22	B4	-0.91	CDK1_1	64.5	IMR 90 P11
23	B4	-1.85	CDK1_1	64.5	IMR 90 P11
24	B4	-2.0	CDK1_1	64.5	IMR 90 P11
25	B4	6.0	CDK1_1	64.5	IMR 90 P11
26	B4	20.53	CDK1_1	64.5	IMR 90 P11
27	B4	39.21	CDK1_1	64.5	IMR 90 P11
28	B4	80.06	CDK1_1	64.5	IMR 90 P11
29	B4	153.42	CDK1_1	64.5	IMR 90 P11
30	B4	272.64	CDK1_1	64.5	IMR 90 P11
31	B4	417.95	CDK1_1	64.5	IMR 90 P11
32	B4	560.46	CDK1_1	64.5	IMR 90 P11
33	B4	698.65	CDK1_1	64.5	IMR 90 P11
34	B4	837.19	CDK1_1	64.5	IMR 90 P11
35	B4	974.79	CDK1_1	64.5	IMR 90 P11
36	B4	1115.01	CDK1_1	64.5	IMR 90 P11
37	B4	1247.23	CDK1_1	64.5	IMR 90 P11
38	B4	1374.67	CDK1_1	64.5	IMR 90 P11
39	B4	1488.4	CDK1_1	64.5	IMR 90 P11
40	B4	1596.96	CDK1_1	64.5	IMR 90 P11
1	C4	0.96	CDK1_1	63.3	IMR 90 P11
2	C4	2.85	CDK1_1	63.3	IMR 90 P11
3	C4	2.52	CDK1_1	63.3	IMR 90 P11
4	C4	0.97	CDK1_1	63.3	IMR 90 P11
5	C4	2.54	CDK1_1	63.3	IMR 90 P11
6	C4	-4.44	CDK1_1	63.3	IMR 90 P11
7	C4	0.17	CDK1_1	63.3	IMR 90 P11
8	C4	3.56	CDK1_1	63.3	IMR 90 P11
9	C4	-1.02	CDK1_1	63.3	IMR 90 P11
10	C4	-1.95	CDK1_1	63.3	IMR 90 P11
11	C4	1.15	CDK1_1	63.3	IMR 90 P11
12	C4	2.06	CDK1_1	63.3	IMR 90 P11
13	C4	6.58	CDK1_1	63.3	IMR 90 P11
14	C4	-0.06	CDK1_1	63.3	IMR 90 P11
15	C4	-2.19	CDK1_1	63.3	IMR 90 P11
16	C4	-1.35	CDK1_1	63.3	IMR 90 P11
17	C4	-3.54	CDK1_1	63.3	IMR 90 P11
18	C4	-1.74	CDK1_1	63.3	IMR 90 P11
19	C4	-1.06	CDK1_1	63.3	IMR 90 P11
20	C4	-0.26	CDK1_1	63.3	IMR 90 P11
21	C4	-1.74	CDK1_1	63.3	IMR 90 P11
22	C4	-4.8	CDK1_1	63.3	IMR 90 P11
23	C4	-1.44	CDK1_1	63.3	IMR 90 P11
24	C4	1.54	CDK1_1	63.3	IMR 90 P11
25	C4	11.46	CDK1_1	63.3	IMR 90 P11
26	C4	23.14	CDK1_1	63.3	IMR 90 P11
27	C4	46.44	CDK1_1	63.3	IMR 90 P11
28	C4	103.29	CDK1_1	63.3	IMR 90 P11
29	C4	193.28	CDK1_1	63.3	IMR 90 P11
30	C4	342.44	CDK1_1	63.3	IMR 90 P11
31	C4	513.0	CDK1_1	63.3	IMR 90 P11
32	C4	680.78	CDK1_1	63.3	IMR 90 P11
33	C4	841.14	CDK1_1	63.3	IMR 90 P11
34	C4	999.15	CDK1_1	63.3	IMR 90 P11
35	C4	1153.35	CDK1_1	63.3	IMR 90 P11
36	C4	1306.64	CDK1_1	63.3	IMR 90 P11
37	C4	1454.62	CDK1_1	63.3	IMR 90 P11
38	C4	1594.28	CDK1_1	63.3	IMR 90 P11
39	C4	1723.16	CDK1_1	63.3	IMR 90 P11
40	C4	1844.11	CDK1_1	63.3	IMR 90 P11
1	D4	-5.7	CDK1_1	61.4	IMR 90 P11
2	D4	-3.16	CDK1_1	61.4	IMR 90 P11
3	D4	2.06	CDK1_1	61.4	IMR 90 P11
4	D4	4.2	CDK1_1	61.4	IMR 90 P11
5	D4	2.0	CDK1_1	61.4	IMR 90 P11
6	D4	5.59	CDK1_1	61.4	IMR 90 P11
7	D4	0.07	CDK1_1	61.4	IMR 90 P11
8	D4	1.56	CDK1_1	61.4	IMR 90 P11
9	D4	0.51	CDK1_1	61.4	IMR 90 P11
10	D4	-0.87	CDK1_1	61.4	IMR 90 P11
11	D4	-5.73	CDK1_1	61.4	IMR 90 P11
12	D4	-0.72	CDK1_1	61.4	IMR 90 P11
13	D4	-4.89	CDK1_1	61.4	IMR 90 P11
14	D4	0.52	CDK1_1	61.4	IMR 90 P11
15	D4	-2.7	CDK1_1	61.4	IMR 90 P11
16	D4	-3.96	CDK1_1	61.4	IMR 90 P11
17	D4	1.86	CDK1_1	61.4	IMR 90 P11
18	D4	-3.13	CDK1_1	61.4	IMR 90 P11
19	D4	-0.41	CDK1_1	61.4	IMR 90 P11
20	D4	-1.52	CDK1_1	61.4	IMR 90 P11
21	D4	0.79	CDK1_1	61.4	IMR 90 P11
22	D4	-3.43	CDK1_1	61.4	IMR 90 P11
23	D4	-0.02	CDK1_1	61.4	IMR 90 P11
24	D4	-2.46	CDK1_1	61.4	IMR 90 P11
25	D4	3.43	CDK1_1	61.4	IMR 90 P11
26	D4	12.76	CDK1_1	61.4	IMR 90 P11
27	D4	34.82	CDK1_1	61.4	IMR 90 P11
28	D4	72.59	CDK1_1	61.4	IMR 90 P11
29	D4	141.38	CDK1_1	61.4	IMR 90 P11
30	D4	259.63	CDK1_1	61.4	IMR 90 P11
31	D4	424.37	CDK1_1	61.4	IMR 90 P11
32	D4	589.08	CDK1_1	61.4	IMR 90 P11
33	D4	749.69	CDK1_1	61.4	IMR 90 P11
34	D4	906.15	CDK1_1	61.4	IMR 90 P11
35	D4	1059.71	CDK1_1	61.4	IMR 90 P11
36	D4	1211.85	CDK1_1	61.4	IMR 90 P11
37	D4	1357.21	CDK1_1	61.4	IMR 90 P11
38	D4	1495.16	CDK1_1	61.4	IMR 90 P11
39	D4	1625.51	CDK1_1	61.4	IMR 90 P11
40	D4	1752.32	CDK1_1	61.4	IMR 90 P11
1	E4	1.89	CDK1_1	59.0	IMR 90 P11
2	E4	3.93	CDK1_1	59.0	IMR 90 P11
3	E4	6.39	CDK1_1	59.0	IMR 90 P11
4	E4	-3.21	CDK1_1	59.0	IMR 90 P11
5	E4	-0.85	CDK1_1	59.0	IMR 90 P11
6	E4	0.03	CDK1_1	59.0	IMR 90 P11
7	E4	1.12	CDK1_1	59.0	IMR 90 P11
8	E4	-0.91	CDK1_1	59.0	IMR 90 P11
9	E4	4.39	CDK1_1	59.0	IMR 90 P11
10	E4	-0.8	CDK1_1	59.0	IMR 90 P11
11	E4	0.87	CDK1_1	59.0	IMR 90 P11
12	E4	-0.68	CDK1_1	59.0	IMR 90 P11
13	E4	2.41	CDK1_1	59.0	IMR 90 P11
14	E4	0.26	CDK1_1	59.0	IMR 90 P11
15	E4	-0.14	CDK1_1	59.0	IMR 90 P11
16	E4	-2.8	CDK1_1	59.0	IMR 90 P11
17	E4	-4.87	CDK1_1	59.0	IMR 90 P11
18	E4	0.65	CDK1_1	59.0	IMR 90 P11
19	E4	-0.24	CDK1_1	59.0	IMR 90 P11
20	E4	-0.15	CDK1_1	59.0	IMR 90 P11
21	E4	-2.48	CDK1_1	59.0	IMR 90 P11
22	E4	-0.27	CDK1_1	59.0	IMR 90 P11
23	E4	-3.07	CDK1_1	59.0	IMR 90 P11
24	E4	2.32	CDK1_1	59.0	IMR 90 P11
25	E4	0.79	CDK1_1	59.0	IMR 90 P11
26	E4	7.84	CDK1_1	59.0	IMR 90 P11
27	E4	13.62	CDK1_1	59.0	IMR 90 P11
28	E4	36.69	CDK1_1	59.0	IMR 90 P11
29	E4	62.67	CDK1_1	59.0	IMR 90 P11
30	E4	128.17	CDK1_1	59.0	IMR 90 P11
31	E4	234.37	CDK1_1	59.0	IMR 90 P11
32	E4	376.6	CDK1_1	59.0	IMR 90 P11
33	E4	544.44	CDK1_1	59.0	IMR 90 P11
34	E4	707.86	CDK1_1	59.0	IMR 90 P11
35	E4	867.1	CDK1_1	59.0	IMR 90 P11
36	E4	1021.63	CDK1_1	59.0	IMR 90 P11
37	E4	1177.04	CDK1_1	59.0	IMR 90 P11
38	E4	1326.67	CDK1_1	59.0	IMR 90 P11
39	E4	1474.63	CDK1_1	59.0	IMR 90 P11
40	E4	1618.58	CDK1_1	59.0	IMR 90 P11
1	F4	0.57	CDK1_1	57.0	IMR 90 P11
2	F4	5.26	CDK1_1	57.0	IMR 90 P11
3	F4	2.82	CDK1_1	57.0	IMR 90 P11
4	F4	2.25	CDK1_1	57.0	IMR 90 P11
5	F4	1.72	CDK1_1	57.0	IMR 90 P11
6	F4	1.81	CDK1_1	57.0	IMR 90 P11
7	F4	-0.47	CDK1_1	57.0	IMR 90 P11
8	F4	1.85	CDK1_1	57.0	IMR 90 P11
9	F4	-5.52	CDK1_1	57.0	IMR 90 P11
10	F4	2.26	CDK1_1	57.0	IMR 90 P11
11	F4	-1.78	CDK1_1	57.0	IMR 90 P11
12	F4	0.11	CDK1_1	57.0	IMR 90 P11
13	F4	-0.03	CDK1_1	57.0	IMR 90 P11
14	F4	1.37	CDK1_1	57.0	IMR 90 P11
15	F4	-2.56	CDK1_1	57.0	IMR 90 P11
16	F4	-1.26	CDK1_1	57.0	IMR 90 P11
17	F4	-2.85	CDK1_1	57.0	IMR 90 P11
18	F4	0.05	CDK1_1	57.0	IMR 90 P11
19	F4	0.75	CDK1_1	57.0	IMR 90 P11
20	F4	2.8	CDK1_1	57.0	IMR 90 P11
21	F4	-0.65	CDK1_1	57.0	IMR 90 P11
22	F4	-1.96	CDK1_1	57.0	IMR 90 P11
23	F4	-0.92	CDK1_1	57.0	IMR 90 P11
24	F4	1.55	CDK1_1	57.0	IMR 90 P11
25	F4	-1.63	CDK1_1	57.0	IMR 90 P11
26	F4	2.03	CDK1_1	57.0	IMR 90 P11
27	F4	5.73	CDK1_1	57.0	IMR 90 P11
28	F4	12.04	CDK1_1	57.0	IMR 90 P11
29	F4	25.28	CDK1_1	57.0	IMR 90 P11
30	F4	58.36	CDK1_1	57.0	IMR 90 P11
31	F4	110.7	CDK1_1	57.0	IMR 90 P11
32	F4	208.44	CDK1_1	57.0	IMR 90 P11
33	F4	347.02	CDK1_1	57.0	IMR 90 P11
34	F4	504.98	CDK1_1	57.0	IMR 90 P11
35	F4	662.43	CDK1_1	57.0	IMR 90 P11
36	F4	819.01	CDK1_1	57.0	IMR 90 P11
37	F4	974.57	CDK1_1	57.0	IMR 90 P11
38	F4	1129.21	CDK1_1	57.0	IMR 90 P11
39	F4	1280.44	CDK1_1	57.0	IMR 90 P11
40	F4	1426.94	CDK1_1	57.0	IMR 90 P11
1	G4	4.83	CDK1_1	55.7	IMR 90 P11
2	G4	4.43	CDK1_1	55.7	IMR 90 P11
3	G4	0.29	CDK1_1	55.7	IMR 90 P11
4	G4	2.37	CDK1_1	55.7	IMR 90 P11
5	G4	1.55	CDK1_1	55.7	IMR 90 P11
6	G4	-1.09	CDK1_1	55.7	IMR 90 P11
7	G4	0.11	CDK1_1	55.7	IMR 90 P11
8	G4	1.83	CDK1_1	55.7	IMR 90 P11
9	G4	-1.52	CDK1_1	55.7	IMR 90 P11
10	G4	2.09	CDK1_1	55.7	IMR 90 P11
11	G4	0.98	CDK1_1	55.7	IMR 90 P11
12	G4	-0.9	CDK1_1	55.7	IMR 90 P11
13	G4	0.03	CDK1_1	55.7	IMR 90 P11
14	G4	-1.84	CDK1_1	55.7	IMR 90 P11
15	G4	3.55	CDK1_1	55.7	IMR 90 P11
16	G4	-1.13	CDK1_1	55.7	IMR 90 P11
17	G4	-5.42	CDK1_1	55.7	IMR 90 P11
18	G4	-1.2	CDK1_1	55.7	IMR 90 P11
19	G4	0.45	CDK1_1	55.7	IMR 90 P11
20	G4	3.24	CDK1_1	55.7	IMR 90 P11
21	G4	2.14	CDK1_1	55.7	IMR 90 P11
22	G4	-1.21	CDK1_1	55.7	IMR 90 P11
23	G4	-0.07	CDK1_1	55.7	IMR 90 P11
24	G4	-1.36	CDK1_1	55.7	IMR 90 P11
25	G4	-2.17	CDK1_1	55.7	IMR 90 P11
26	G4	1.66	CDK1_1	55.7	IMR 90 P11
27	G4	4.93	CDK1_1	55.7	IMR 90 P11
28	G4	7.84	CDK1_1	55.7	IMR 90 P11
29	G4	16.56	CDK1_1	55.7	IMR 90 P11
30	G4	31.91	CDK1_1	55.7	IMR 90 P11
31	G4	62.23	CDK1_1	55.7	IMR 90 P11
32	G4	118.97	CDK1_1	55.7	IMR 90 P11
33	G4	214.96	CDK1_1	55.7	IMR 90 P11
34	G4	353.58	CDK1_1	55.7	IMR 90 P11
35	G4	503.93	CDK1_1	55.7	IMR 90 P11
36	G4	654.08	CDK1_1	55.7	IMR 90 P11
37	G4	801.68	CDK1_1	55.7	IMR 90 P11
38	G4	949.87	CDK1_1	55.7	IMR 90 P11
39	G4	1096.85	CDK1_1	55.7	IMR 90 P11
40	G4	1244.98	CDK1_1	55.7	IMR 90 P11
1	H4	1.7	CDK1_1	55.0	IMR 90 P11
2	H4	5.24	CDK1_1	55.0	IMR 90 P11
3	H4	2.78	CDK1_1	55.0	IMR 90 P11
4	H4	-0.32	CDK1_1	55.0	IMR 90 P11
5	H4	-2.99	CDK1_1	55.0	IMR 90 P11
6	H4	0.9	CDK1_1	55.0	IMR 90 P11
7	H4	-0.91	CDK1_1	55.0	IMR 90 P11
8	H4	1.1	CDK1_1	55.0	IMR 90 P11
9	H4	3.75	CDK1_1	55.0	IMR 90 P11
10	H4	-2.29	CDK1_1	55.0	IMR 90 P11
11	H4	3.75	CDK1_1	55.0	IMR 90 P11
12	H4	3.93	CDK1_1	55.0	IMR 90 P11
13	H4	1.57	CDK1_1	55.0	IMR 90 P11
14	H4	-2.63	CDK1_1	55.0	IMR 90 P11
15	H4	-3.45	CDK1_1	55.0	IMR 90 P11
16	H4	1.33	CDK1_1	55.0	IMR 90 P11
17	H4	-1.27	CDK1_1	55.0	IMR 90 P11
18	H4	1.09	CDK1_1	55.0	IMR 90 P11
19	H4	-3.14	CDK1_1	55.0	IMR 90 P11
20	H4	-2.37	CDK1_1	55.0	IMR 90 P11
21	H4	1.91	CDK1_1	55.0	IMR 90 P11
22	H4	1.14	CDK1_1	55.0	IMR 90 P11
23	H4	-2.38	CDK1_1	55.0	IMR 90 P11
24	H4	3.28	CDK1_1	55.0	IMR 90 P11
25	H4	-0.09	CDK1_1	55.0	IMR 90 P11
26	H4	0.94	CDK1_1	55.0	IMR 90 P11
27	H4	2.49	CDK1_1	55.0	IMR 90 P11
28	H4	0.58	CDK1_1	55.0	IMR 90 P11
29	H4	10.53	CDK1_1	55.0	IMR 90 P11
30	H4	17.69	CDK1_1	55.0	IMR 90 P11
31	H4	39.69	CDK1_1	55.0	IMR 90 P11
32	H4	82.28	CDK1_1	55.0	IMR 90 P11
33	H4	147.13	CDK1_1	55.0	IMR 90 P11
34	H4	261.84	CDK1_1	55.0	IMR 90 P11
35	H4	397.1	CDK1_1	55.0	IMR 90 P11
36	H4	533.98	CDK1_1	55.0	IMR 90 P11
37	H4	675.17	CDK1_1	55.0	IMR 90 P11
38	H4	815.65	CDK1_1	55.0	IMR 90 P11
39	H4	956.24	CDK1_1	55.0	IMR 90 P11
40	H4	1094.28	CDK1_1	55.0	IMR 90 P11
1	A4	-7.11	CDK1_1	65.0	IMR 90 P8
2	A4	-0.51	CDK1_1	65.0	IMR 90 P8
3	A4	3.45	CDK1_1	65.0	IMR 90 P8
4	A4	0.5	CDK1_1	65.0	IMR 90 P8
5	A4	-2.05	CDK1_1	65.0	IMR 90 P8
6	A4	-0.17	CDK1_1	65.0	IMR 90 P8
7	A4	3.43	CDK1_1	65.0	IMR 90 P8
8	A4	-0.8	CDK1_1	65.0	IMR 90 P8
9	A4	0.17	CDK1_1	65.0	IMR 90 P8
10	A4	0.85	CDK1_1	65.0	IMR 90 P8
11	A4	-3.3	CDK1_1	65.0	IMR 90 P8
12	A4	2.98	CDK1_1	65.0	IMR 90 P8
13	A4	-0.28	CDK1_1	65.0	IMR 90 P8
14	A4	-2.99	CDK1_1	65.0	IMR 90 P8
15	A4	4.79	CDK1_1	65.0	IMR 90 P8
16	A4	-3.49	CDK1_1	65.0	IMR 90 P8
17	A4	-3.06	CDK1_1	65.0	IMR 90 P8
18	A4	-0.5	CDK1_1	65.0	IMR 90 P8
19	A4	1.0	CDK1_1	65.0	IMR 90 P8
20	A4	-2.08	CDK1_1	65.0	IMR 90 P8
21	A4	2.72	CDK1_1	65.0	IMR 90 P8
22	A4	-1.04	CDK1_1	65.0	IMR 90 P8
23	A4	-1.11	CDK1_1	65.0	IMR 90 P8
24	A4	0.33	CDK1_1	65.0	IMR 90 P8
25	A4	5.37	CDK1_1	65.0	IMR 90 P8
26	A4	18.28	CDK1_1	65.0	IMR 90 P8
27	A4	35.81	CDK1_1	65.0	IMR 90 P8
28	A4	73.71	CDK1_1	65.0	IMR 90 P8
29	A4	145.95	CDK1_1	65.0	IMR 90 P8
30	A4	249.67	CDK1_1	65.0	IMR 90 P8
31	A4	380.17	CDK1_1	65.0	IMR 90 P8
32	A4	510.37	CDK1_1	65.0	IMR 90 P8
33	A4	641.51	CDK1_1	65.0	IMR 90 P8
34	A4	774.78	CDK1_1	65.0	IMR 90 P8
35	A4	909.68	CDK1_1	65.0	IMR 90 P8
36	A4	1044.02	CDK1_1	65.0	IMR 90 P8
37	A4	1175.21	CDK1_1	65.0	IMR 90 P8
38	A4	1301.72	CDK1_1	65.0	IMR 90 P8
39	A4	1417.42	CDK1_1	65.0	IMR 90 P8
40	A4	1526.8	CDK1_1	65.0	IMR 90 P8
1	B4	-0.73	CDK1_1	64.5	IMR 90 P8
2	B4	-5.45	CDK1_1	64.5	IMR 90 P8
3	B4	1.69	CDK1_1	64.5	IMR 90 P8
4	B4	1.81	CDK1_1	64.5	IMR 90 P8
5	B4	3.23	CDK1_1	64.5	IMR 90 P8
6	B4	-1.14	CDK1_1	64.5	IMR 90 P8
7	B4	-1.43	CDK1_1	64.5	IMR 90 P8
8	B4	-0.31	CDK1_1	64.5	IMR 90 P8
9	B4	-2.45	CDK1_1	64.5	IMR 90 P8
10	B4	3.81	CDK1_1	64.5	IMR 90 P8
11	B4	0.1	CDK1_1	64.5	IMR 90 P8
12	B4	0.97	CDK1_1	64.5	IMR 90 P8
13	B4	-1.16	CDK1_1	64.5	IMR 90 P8
14	B4	-1.15	CDK1_1	64.5	IMR 90 P8
15	B4	-0.43	CDK1_1	64.5	IMR 90 P8
16	B4	-1.67	CDK1_1	64.5	IMR 90 P8
17	B4	-2.59	CDK1_1	64.5	IMR 90 P8
18	B4	-0.08	CDK1_1	64.5	IMR 90 P8
19	B4	-1.69	CDK1_1	64.5	IMR 90 P8
20	B4	0.55	CDK1_1	64.5	IMR 90 P8
21	B4	1.33	CDK1_1	64.5	IMR 90 P8
22	B4	-1.38	CDK1_1	64.5	IMR 90 P8
23	B4	-1.15	CDK1_1	64.5	IMR 90 P8
24	B4	-3.56	CDK1_1	64.5	IMR 90 P8
25	B4	10.32	CDK1_1	64.5	IMR 90 P8
26	B4	24.12	CDK1_1	64.5	IMR 90 P8
27	B4	53.42	CDK1_1	64.5	IMR 90 P8
28	B4	114.91	CDK1_1	64.5	IMR 90 P8
29	B4	212.46	CDK1_1	64.5	IMR 90 P8
30	B4	351.06	CDK1_1	64.5	IMR 90 P8
31	B4	498.69	CDK1_1	64.5	IMR 90 P8
32	B4	642.93	CDK1_1	64.5	IMR 90 P8
33	B4	783.65	CDK1_1	64.5	IMR 90 P8
34	B4	923.3	CDK1_1	64.5	IMR 90 P8
35	B4	1063.77	CDK1_1	64.5	IMR 90 P8
36	B4	1202.3	CDK1_1	64.5	IMR 90 P8
37	B4	1336.76	CDK1_1	64.5	IMR 90 P8
38	B4	1461.99	CDK1_1	64.5	IMR 90 P8
39	B4	1576.34	CDK1_1	64.5	IMR 90 P8
40	B4	1682.73	CDK1_1	64.5	IMR 90 P8
1	C4	1.23	CDK1_1	63.3	IMR 90 P8
2	C4	0.77	CDK1_1	63.3	IMR 90 P8
3	C4	-0.42	CDK1_1	63.3	IMR 90 P8
4	C4	2.56	CDK1_1	63.3	IMR 90 P8
5	C4	-1.99	CDK1_1	63.3	IMR 90 P8
6	C4	1.42	CDK1_1	63.3	IMR 90 P8
7	C4	-0.17	CDK1_1	63.3	IMR 90 P8
8	C4	2.02	CDK1_1	63.3	IMR 90 P8
9	C4	-0.59	CDK1_1	63.3	IMR 90 P8
10	C4	1.25	CDK1_1	63.3	IMR 90 P8
11	C4	3.63	CDK1_1	63.3	IMR 90 P8
12	C4	-1.69	CDK1_1	63.3	IMR 90 P8
13	C4	-0.38	CDK1_1	63.3	IMR 90 P8
14	C4	-2.03	CDK1_1	63.3	IMR 90 P8
15	C4	1.58	CDK1_1	63.3	IMR 90 P8
16	C4	-0.13	CDK1_1	63.3	IMR 90 P8
17	C4	-0.01	CDK1_1	63.3	IMR 90 P8
18	C4	-2.4	CDK1_1	63.3	IMR 90 P8
19	C4	-4.77	CDK1_1	63.3	IMR 90 P8
20	C4	2.18	CDK1_1	63.3	IMR 90 P8
21	C4	-1.69	CDK1_1	63.3	IMR 90 P8
22	C4	-3.05	CDK1_1	63.3	IMR 90 P8
23	C4	1.74	CDK1_1	63.3	IMR 90 P8
24	C4	7.2	CDK1_1	63.3	IMR 90 P8
25	C4	15.8	CDK1_1	63.3	IMR 90 P8
26	C4	32.5	CDK1_1	63.3	IMR 90 P8
27	C4	66.78	CDK1_1	63.3	IMR 90 P8
28	C4	142.14	CDK1_1	63.3	IMR 90 P8
29	C4	261.65	CDK1_1	63.3	IMR 90 P8
30	C4	428.12	CDK1_1	63.3	IMR 90 P8
31	C4	594.08	CDK1_1	63.3	IMR 90 P8
32	C4	758.96	CDK1_1	63.3	IMR 90 P8
33	C4	919.04	CDK1_1	63.3	IMR 90 P8
34	C4	1076.78	CDK1_1	63.3	IMR 90 P8
35	C4	1234.19	CDK1_1	63.3	IMR 90 P8
36	C4	1387.28	CDK1_1	63.3	IMR 90 P8
37	C4	1535.05	CDK1_1	63.3	IMR 90 P8
38	C4	1672.84	CDK1_1	63.3	IMR 90 P8
39	C4	1799.93	CDK1_1	63.3	IMR 90 P8
40	C4	1919.04	CDK1_1	63.3	IMR 90 P8
1	D4	-4.17	CDK1_1	61.4	IMR 90 P8
2	D4	-0.48	CDK1_1	61.4	IMR 90 P8
3	D4	1.05	CDK1_1	61.4	IMR 90 P8
4	D4	-2.48	CDK1_1	61.4	IMR 90 P8
5	D4	-0.03	CDK1_1	61.4	IMR 90 P8
6	D4	2.76	CDK1_1	61.4	IMR 90 P8
7	D4	5.5	CDK1_1	61.4	IMR 90 P8
8	D4	3.02	CDK1_1	61.4	IMR 90 P8
9	D4	0.08	CDK1_1	61.4	IMR 90 P8
10	D4	-4.19	CDK1_1	61.4	IMR 90 P8
11	D4	-1.41	CDK1_1	61.4	IMR 90 P8
12	D4	2.11	CDK1_1	61.4	IMR 90 P8
13	D4	-2.54	CDK1_1	61.4	IMR 90 P8
14	D4	-1.19	CDK1_1	61.4	IMR 90 P8
15	D4	-1.52	CDK1_1	61.4	IMR 90 P8
16	D4	-1.27	CDK1_1	61.4	IMR 90 P8
17	D4	-0.33	CDK1_1	61.4	IMR 90 P8
18	D4	2.59	CDK1_1	61.4	IMR 90 P8
19	D4	-2.13	CDK1_1	61.4	IMR 90 P8
20	D4	1.35	CDK1_1	61.4	IMR 90 P8
21	D4	3.03	CDK1_1	61.4	IMR 90 P8
22	D4	-1.09	CDK1_1	61.4	IMR 90 P8
23	D4	-3.93	CDK1_1	61.4	IMR 90 P8
24	D4	-1.23	CDK1_1	61.4	IMR 90 P8
25	D4	7.15	CDK1_1	61.4	IMR 90 P8
26	D4	22.04	CDK1_1	61.4	IMR 90 P8
27	D4	51.59	CDK1_1	61.4	IMR 90 P8
28	D4	99.83	CDK1_1	61.4	IMR 90 P8
29	D4	194.85	CDK1_1	61.4	IMR 90 P8
30	D4	339.59	CDK1_1	61.4	IMR 90 P8
31	D4	508.88	CDK1_1	61.4	IMR 90 P8
32	D4	675.07	CDK1_1	61.4	IMR 90 P8
33	D4	834.72	CDK1_1	61.4	IMR 90 P8
34	D4	991.62	CDK1_1	61.4	IMR 90 P8
35	D4	1144.7	CDK1_1	61.4	IMR 90 P8
36	D4	1295.63	CDK1_1	61.4	IMR 90 P8
37	D4	1441.08	CDK1_1	61.4	IMR 90 P8
38	D4	1578.51	CDK1_1	61.4	IMR 90 P8
39	D4	1706.65	CDK1_1	61.4	IMR 90 P8
40	D4	1828.46	CDK1_1	61.4	IMR 90 P8
1	E4	1.56	CDK1_1	59.0	IMR 90 P8
2	E4	1.46	CDK1_1	59.0	IMR 90 P8
3	E4	-1.51	CDK1_1	59.0	IMR 90 P8
4	E4	-2.81	CDK1_1	59.0	IMR 90 P8
5	E4	0.11	CDK1_1	59.0	IMR 90 P8
6	E4	1.36	CDK1_1	59.0	IMR 90 P8
7	E4	-1.27	CDK1_1	59.0	IMR 90 P8
8	E4	2.13	CDK1_1	59.0	IMR 90 P8
9	E4	-0.11	CDK1_1	59.0	IMR 90 P8
10	E4	4.52	CDK1_1	59.0	IMR 90 P8
11	E4	-2.19	CDK1_1	59.0	IMR 90 P8
12	E4	-2.28	CDK1_1	59.0	IMR 90 P8
13	E4	5.15	CDK1_1	59.0	IMR 90 P8
14	E4	2.89	CDK1_1	59.0	IMR 90 P8
15	E4	-2.47	CDK1_1	59.0	IMR 90 P8
16	E4	3.64	CDK1_1	59.0	IMR 90 P8
17	E4	3.63	CDK1_1	59.0	IMR 90 P8
18	E4	3.44	CDK1_1	59.0	IMR 90 P8
19	E4	-0.7	CDK1_1	59.0	IMR 90 P8
20	E4	-4.34	CDK1_1	59.0	IMR 90 P8
21	E4	0.15	CDK1_1	59.0	IMR 90 P8
22	E4	-3.52	CDK1_1	59.0	IMR 90 P8
23	E4	-2.38	CDK1_1	59.0	IMR 90 P8
24	E4	-1.1	CDK1_1	59.0	IMR 90 P8
25	E4	-0.67	CDK1_1	59.0	IMR 90 P8
26	E4	4.38	CDK1_1	59.0	IMR 90 P8
27	E4	21.31	CDK1_1	59.0	IMR 90 P8
28	E4	34.95	CDK1_1	59.0	IMR 90 P8
29	E4	78.69	CDK1_1	59.0	IMR 90 P8
30	E4	152.53	CDK1_1	59.0	IMR 90 P8
31	E4	272.61	CDK1_1	59.0	IMR 90 P8
32	E4	435.85	CDK1_1	59.0	IMR 90 P8
33	E4	597.73	CDK1_1	59.0	IMR 90 P8
34	E4	757.54	CDK1_1	59.0	IMR 90 P8
35	E4	915.0	CDK1_1	59.0	IMR 90 P8
36	E4	1071.14	CDK1_1	59.0	IMR 90 P8
37	E4	1227.32	CDK1_1	59.0	IMR 90 P8
38	E4	1377.96	CDK1_1	59.0	IMR 90 P8
39	E4	1523.6	CDK1_1	59.0	IMR 90 P8
40	E4	1663.57	CDK1_1	59.0	IMR 90 P8
1	F4	-1.17	CDK1_1	57.0	IMR 90 P8
2	F4	-2.14	CDK1_1	57.0	IMR 90 P8
3	F4	1.29	CDK1_1	57.0	IMR 90 P8
4	F4	-1.33	CDK1_1	57.0	IMR 90 P8
5	F4	2.84	CDK1_1	57.0	IMR 90 P8
6	F4	-0.16	CDK1_1	57.0	IMR 90 P8
7	F4	2.28	CDK1_1	57.0	IMR 90 P8
8	F4	0.08	CDK1_1	57.0	IMR 90 P8
9	F4	0.02	CDK1_1	57.0	IMR 90 P8
10	F4	-0.47	CDK1_1	57.0	IMR 90 P8
11	F4	-4.18	CDK1_1	57.0	IMR 90 P8
12	F4	-0.01	CDK1_1	57.0	IMR 90 P8
13	F4	0.47	CDK1_1	57.0	IMR 90 P8
14	F4	0.41	CDK1_1	57.0	IMR 90 P8
15	F4	0.36	CDK1_1	57.0	IMR 90 P8
16	F4	2.59	CDK1_1	57.0	IMR 90 P8
17	F4	2.53	CDK1_1	57.0	IMR 90 P8
18	F4	0.55	CDK1_1	57.0	IMR 90 P8
19	F4	-0.69	CDK1_1	57.0	IMR 90 P8
20	F4	-0.84	CDK1_1	57.0	IMR 90 P8
21	F4	-1.11	CDK1_1	57.0	IMR 90 P8
22	F4	1.35	CDK1_1	57.0	IMR 90 P8
23	F4	-4.43	CDK1_1	57.0	IMR 90 P8
24	F4	-3.78	CDK1_1	57.0	IMR 90 P8
25	F4	-0.7	CDK1_1	57.0	IMR 90 P8
26	F4	0.55	CDK1_1	57.0	IMR 90 P8
27	F4	7.85	CDK1_1	57.0	IMR 90 P8
28	F4	17.47	CDK1_1	57.0	IMR 90 P8
29	F4	37.2	CDK1_1	57.0	IMR 90 P8
30	F4	77.18	CDK1_1	57.0	IMR 90 P8
31	F4	151.2	CDK1_1	57.0	IMR 90 P8
32	F4	264.52	CDK1_1	57.0	IMR 90 P8
33	F4	419.26	CDK1_1	57.0	IMR 90 P8
34	F4	571.6	CDK1_1	57.0	IMR 90 P8
35	F4	725.97	CDK1_1	57.0	IMR 90 P8
36	F4	876.03	CDK1_1	57.0	IMR 90 P8
37	F4	1031.2	CDK1_1	57.0	IMR 90 P8
38	F4	1183.82	CDK1_1	57.0	IMR 90 P8
39	F4	1333.02	CDK1_1	57.0	IMR 90 P8
40	F4	1475.9	CDK1_1	57.0	IMR 90 P8
1	G4	0.88	CDK1_1	55.7	IMR 90 P8
2	G4	3.89	CDK1_1	55.7	IMR 90 P8
3	G4	6.31	CDK1_1	55.7	IMR 90 P8
4	G4	3.43	CDK1_1	55.7	IMR 90 P8
5	G4	0.5	CDK1_1	55.7	IMR 90 P8
6	G4	-1.35	CDK1_1	55.7	IMR 90 P8
7	G4	-2.81	CDK1_1	55.7	IMR 90 P8
8	G4	1.2	CDK1_1	55.7	IMR 90 P8
9	G4	-2.42	CDK1_1	55.7	IMR 90 P8
10	G4	-0.24	CDK1_1	55.7	IMR 90 P8
11	G4	0.16	CDK1_1	55.7	IMR 90 P8
12	G4	-0.86	CDK1_1	55.7	IMR 90 P8
13	G4	-4.55	CDK1_1	55.7	IMR 90 P8
14	G4	1.6	CDK1_1	55.7	IMR 90 P8
15	G4	2.63	CDK1_1	55.7	IMR 90 P8
16	G4	-1.86	CDK1_1	55.7	IMR 90 P8
17	G4	-2.23	CDK1_1	55.7	IMR 90 P8
18	G4	-4.09	CDK1_1	55.7	IMR 90 P8
19	G4	3.23	CDK1_1	55.7	IMR 90 P8
20	G4	1.88	CDK1_1	55.7	IMR 90 P8
21	G4	-1.6	CDK1_1	55.7	IMR 90 P8
22	G4	3.12	CDK1_1	55.7	IMR 90 P8
23	G4	-2.86	CDK1_1	55.7	IMR 90 P8
24	G4	-2.9	CDK1_1	55.7	IMR 90 P8
25	G4	0.47	CDK1_1	55.7	IMR 90 P8
26	G4	3.59	CDK1_1	55.7	IMR 90 P8
27	G4	4.66	CDK1_1	55.7	IMR 90 P8
28	G4	11.96	CDK1_1	55.7	IMR 90 P8
29	G4	25.92	CDK1_1	55.7	IMR 90 P8
30	G4	42.23	CDK1_1	55.7	IMR 90 P8
31	G4	85.29	CDK1_1	55.7	IMR 90 P8
32	G4	160.11	CDK1_1	55.7	IMR 90 P8
33	G4	278.41	CDK1_1	55.7	IMR 90 P8
34	G4	428.26	CDK1_1	55.7	IMR 90 P8
35	G4	575.8	CDK1_1	55.7	IMR 90 P8
36	G4	722.12	CDK1_1	55.7	IMR 90 P8
37	G4	872.64	CDK1_1	55.7	IMR 90 P8
38	G4	1023.94	CDK1_1	55.7	IMR 90 P8
39	G4	1171.42	CDK1_1	55.7	IMR 90 P8
40	G4	1313.55	CDK1_1	55.7	IMR 90 P8
1	H4	-0.1	CDK1_1	55.0	IMR 90 P8
2	H4	0.83	CDK1_1	55.0	IMR 90 P8
3	H4	0.97	CDK1_1	55.0	IMR 90 P8
4	H4	2.79	CDK1_1	55.0	IMR 90 P8
5	H4	0.86	CDK1_1	55.0	IMR 90 P8
6	H4	4.06	CDK1_1	55.0	IMR 90 P8
7	H4	1.2	CDK1_1	55.0	IMR 90 P8
8	H4	-0.2	CDK1_1	55.0	IMR 90 P8
9	H4	-2.25	CDK1_1	55.0	IMR 90 P8
10	H4	0.89	CDK1_1	55.0	IMR 90 P8
11	H4	-1.12	CDK1_1	55.0	IMR 90 P8
12	H4	-3.6	CDK1_1	55.0	IMR 90 P8
13	H4	1.15	CDK1_1	55.0	IMR 90 P8
14	H4	-1.5	CDK1_1	55.0	IMR 90 P8
15	H4	3.71	CDK1_1	55.0	IMR 90 P8
16	H4	0.89	CDK1_1	55.0	IMR 90 P8
17	H4	0.31	CDK1_1	55.0	IMR 90 P8
18	H4	-3.5	CDK1_1	55.0	IMR 90 P8
19	H4	-3.03	CDK1_1	55.0	IMR 90 P8
20	H4	-0.14	CDK1_1	55.0	IMR 90 P8
21	H4	0.63	CDK1_1	55.0	IMR 90 P8
22	H4	1.6	CDK1_1	55.0	IMR 90 P8
23	H4	-0.55	CDK1_1	55.0	IMR 90 P8
24	H4	-4.16	CDK1_1	55.0	IMR 90 P8
25	H4	-3.99	CDK1_1	55.0	IMR 90 P8
26	H4	-3.04	CDK1_1	55.0	IMR 90 P8
27	H4	-4.13	CDK1_1	55.0	IMR 90 P8
28	H4	3.67	CDK1_1	55.0	IMR 90 P8
29	H4	14.42	CDK1_1	55.0	IMR 90 P8
30	H4	25.03	CDK1_1	55.0	IMR 90 P8
31	H4	57.97	CDK1_1	55.0	IMR 90 P8
32	H4	113.79	CDK1_1	55.0	IMR 90 P8
33	H4	208.16	CDK1_1	55.0	IMR 90 P8
34	H4	333.23	CDK1_1	55.0	IMR 90 P8
35	H4	469.08	CDK1_1	55.0	IMR 90 P8
36	H4	605.28	CDK1_1	55.0	IMR 90 P8
37	H4	746.46	CDK1_1	55.0	IMR 90 P8
38	H4	888.75	CDK1_1	55.0	IMR 90 P8
39	H4	1035.23	CDK1_1	55.0	IMR 90 P8
40	H4	1181.27	CDK1_1	55.0	IMR 90 P8
1	A7	2.17786209087171	CDK1_1	65.0	IMR90p2
2	A7	2.76354944726245	CDK1_1	65.0	IMR90p2
3	A7	0.180603984354548	CDK1_1	65.0	IMR90p2
4	A7	0.228231860134656	CDK1_1	65.0	IMR90p2
5	A7	-1.98629468161153	CDK1_1	65.0	IMR90p2
6	A7	3.05420671788761	CDK1_1	65.0	IMR90p2
7	A7	1.83869367647458	CDK1_1	65.0	IMR90p2
8	A7	5.60555035903508	CDK1_1	65.0	IMR90p2
9	A7	1.83957666353035	CDK1_1	65.0	IMR90p2
10	A7	0.888191054093568	CDK1_1	65.0	IMR90p2
11	A7	2.86666025535169	CDK1_1	65.0	IMR90p2
12	A7	-0.425546023726838	CDK1_1	65.0	IMR90p2
13	A7	-2.61410553980022	CDK1_1	65.0	IMR90p2
14	A7	-0.872463080393572	CDK1_1	65.0	IMR90p2
15	A7	1.68453653453162	CDK1_1	65.0	IMR90p2
16	A7	-1.64680769160623	CDK1_1	65.0	IMR90p2
17	A7	-5.14998719781443	CDK1_1	65.0	IMR90p2
18	A7	-3.77578795182626	CDK1_1	65.0	IMR90p2
19	A7	-4.1888705960032	CDK1_1	65.0	IMR90p2
20	A7	-3.23539846779931	CDK1_1	65.0	IMR90p2
21	A7	-0.599733369608202	CDK1_1	65.0	IMR90p2
22	A7	-4.52339617574944	CDK1_1	65.0	IMR90p2
23	A7	3.04257401884342	CDK1_1	65.0	IMR90p2
24	A7	3.87726737226694	CDK1_1	65.0	IMR90p2
25	A7	11.0876319797576	CDK1_1	65.0	IMR90p2
26	A7	20.9674803046137	CDK1_1	65.0	IMR90p2
27	A7	41.1507609993391	CDK1_1	65.0	IMR90p2
28	A7	91.5295618293908	CDK1_1	65.0	IMR90p2
29	A7	176.255318473317	CDK1_1	65.0	IMR90p2
30	A7	308.079469594425	CDK1_1	65.0	IMR90p2
31	A7	468.980511493018	CDK1_1	65.0	IMR90p2
32	A7	626.937065565444	CDK1_1	65.0	IMR90p2
33	A7	786.172955524907	CDK1_1	65.0	IMR90p2
34	A7	946.337568194192	CDK1_1	65.0	IMR90p2
35	A7	1110.42365009245	CDK1_1	65.0	IMR90p2
36	A7	1277.95804805785	CDK1_1	65.0	IMR90p2
37	A7	1434.33720175112	CDK1_1	65.0	IMR90p2
38	A7	1585.18210801904	CDK1_1	65.0	IMR90p2
39	A7	1722.07141442922	CDK1_1	65.0	IMR90p2
40	A7	1857.73821355577	CDK1_1	65.0	IMR90p2
1	B7	6.38191083242418	CDK1_1	64.5	IMR90p2
2	B7	5.63467732240451	CDK1_1	64.5	IMR90p2
3	B7	-0.0677555904590008	CDK1_1	64.5	IMR90p2
4	B7	-0.695739512454566	CDK1_1	64.5	IMR90p2
5	B7	2.02869734896285	CDK1_1	64.5	IMR90p2
6	B7	1.26851986170868	CDK1_1	64.5	IMR90p2
7	B7	-0.713334458761437	CDK1_1	64.5	IMR90p2
8	B7	2.36473971553323	CDK1_1	64.5	IMR90p2
9	B7	0.514591200461837	CDK1_1	64.5	IMR90p2
10	B7	5.3021594398374	CDK1_1	64.5	IMR90p2
11	B7	-2.66073739975036	CDK1_1	64.5	IMR90p2
12	B7	3.45426435969011	CDK1_1	64.5	IMR90p2
13	B7	-0.0920942291836582	CDK1_1	64.5	IMR90p2
14	B7	0.791256023861024	CDK1_1	64.5	IMR90p2
15	B7	-1.11170546244421	CDK1_1	64.5	IMR90p2
16	B7	-3.27867986832689	CDK1_1	64.5	IMR90p2
17	B7	-1.55314358195892	CDK1_1	64.5	IMR90p2
18	B7	-6.34815593684334	CDK1_1	64.5	IMR90p2
19	B7	-2.28422132474634	CDK1_1	64.5	IMR90p2
20	B7	1.96481619776159	CDK1_1	64.5	IMR90p2
21	B7	-2.51457272486323	CDK1_1	64.5	IMR90p2
22	B7	0.642411639989859	CDK1_1	64.5	IMR90p2
23	B7	-1.78615390918094	CDK1_1	64.5	IMR90p2
24	B7	3.60579837366458	CDK1_1	64.5	IMR90p2
25	B7	7.48618982533844	CDK1_1	64.5	IMR90p2
26	B7	33.2668354524089	CDK1_1	64.5	IMR90p2
27	B7	66.0124119792072	CDK1_1	64.5	IMR90p2
28	B7	125.049404947491	CDK1_1	64.5	IMR90p2
29	B7	233.589287128008	CDK1_1	64.5	IMR90p2
30	B7	397.52259775919	CDK1_1	64.5	IMR90p2
31	B7	573.487698817799	CDK1_1	64.5	IMR90p2
32	B7	744.392154274214	CDK1_1	64.5	IMR90p2
33	B7	916.028146608586	CDK1_1	64.5	IMR90p2
34	B7	1084.94314307114	CDK1_1	64.5	IMR90p2
35	B7	1257.75765936449	CDK1_1	64.5	IMR90p2
36	B7	1429.46802232752	CDK1_1	64.5	IMR90p2
37	B7	1591.41637820613	CDK1_1	64.5	IMR90p2
38	B7	1745.20173436768	CDK1_1	64.5	IMR90p2
39	B7	1884.55401395361	CDK1_1	64.5	IMR90p2
40	B7	2020.79071702008	CDK1_1	64.5	IMR90p2
1	C7	2.54070833639253	CDK1_1	63.3	IMR90p2
2	C7	2.55538559356228	CDK1_1	63.3	IMR90p2
3	C7	3.13334283253016	CDK1_1	63.3	IMR90p2
4	C7	0.412914101837487	CDK1_1	63.3	IMR90p2
5	C7	0.965878282106587	CDK1_1	63.3	IMR90p2
6	C7	1.72907088595866	CDK1_1	63.3	IMR90p2
7	C7	-1.53011933386824	CDK1_1	63.3	IMR90p2
8	C7	3.7413178052434	CDK1_1	63.3	IMR90p2
9	C7	0.008717870806322	CDK1_1	63.3	IMR90p2
10	C7	-1.39709070039044	CDK1_1	63.3	IMR90p2
11	C7	-1.85595161245783	CDK1_1	63.3	IMR90p2
12	C7	2.03489717081629	CDK1_1	63.3	IMR90p2
13	C7	0.10336904217047	CDK1_1	63.3	IMR90p2
14	C7	4.38884776191708	CDK1_1	63.3	IMR90p2
15	C7	-1.97214530881047	CDK1_1	63.3	IMR90p2
16	C7	-3.785741361497	CDK1_1	63.3	IMR90p2
17	C7	-3.45631804516916	CDK1_1	63.3	IMR90p2
18	C7	-0.406564309736041	CDK1_1	63.3	IMR90p2
19	C7	-0.406033619097798	CDK1_1	63.3	IMR90p2
20	C7	-1.78598852555342	CDK1_1	63.3	IMR90p2
21	C7	-1.53546051028934	CDK1_1	63.3	IMR90p2
22	C7	-5.34721233872369	CDK1_1	63.3	IMR90p2
23	C7	1.55482348723717	CDK1_1	63.3	IMR90p2
24	C7	2.79142624378528	CDK1_1	63.3	IMR90p2
25	C7	10.1656525009207	CDK1_1	63.3	IMR90p2
26	C7	26.9400223808066	CDK1_1	63.3	IMR90p2
27	C7	65.0998988456631	CDK1_1	63.3	IMR90p2
28	C7	123.845647231969	CDK1_1	63.3	IMR90p2
29	C7	240.65077417136	CDK1_1	63.3	IMR90p2
30	C7	405.738432312437	CDK1_1	63.3	IMR90p2
31	C7	595.293440055802	CDK1_1	63.3	IMR90p2
32	C7	782.210620418831	CDK1_1	63.3	IMR90p2
33	C7	964.658173871489	CDK1_1	63.3	IMR90p2
34	C7	1141.12923652636	CDK1_1	63.3	IMR90p2
35	C7	1317.38555549722	CDK1_1	63.3	IMR90p2
36	C7	1498.60676377236	CDK1_1	63.3	IMR90p2
37	C7	1670.90636267763	CDK1_1	63.3	IMR90p2
38	C7	1833.39566243979	CDK1_1	63.3	IMR90p2
39	C7	1980.92993820052	CDK1_1	63.3	IMR90p2
40	C7	2124.32377032616	CDK1_1	63.3	IMR90p2
1	D7	1.52134386059879	CDK1_1	61.4	IMR90p2
2	D7	3.73714694265527	CDK1_1	61.4	IMR90p2
3	D7	4.05967286428904	CDK1_1	61.4	IMR90p2
4	D7	1.56819987413837	CDK1_1	61.4	IMR90p2
5	D7	-0.750582699411552	CDK1_1	61.4	IMR90p2
6	D7	0.45229498253957	CDK1_1	61.4	IMR90p2
7	D7	0.209343819153673	CDK1_1	61.4	IMR90p2
8	D7	1.30734467477168	CDK1_1	61.4	IMR90p2
9	D7	-0.408029836683454	CDK1_1	61.4	IMR90p2
10	D7	2.79287544597992	CDK1_1	61.4	IMR90p2
11	D7	-3.56184442884069	CDK1_1	61.4	IMR90p2
12	D7	1.9525773703358	CDK1_1	61.4	IMR90p2
13	D7	-2.86459793123004	CDK1_1	61.4	IMR90p2
14	D7	2.43909440866764	CDK1_1	61.4	IMR90p2
15	D7	-1.78686768770012	CDK1_1	61.4	IMR90p2
16	D7	-0.465201633316155	CDK1_1	61.4	IMR90p2
17	D7	-0.590231892296288	CDK1_1	61.4	IMR90p2
18	D7	-3.42218885083184	CDK1_1	61.4	IMR90p2
19	D7	-0.800048938974669	CDK1_1	61.4	IMR90p2
20	D7	-0.161555065006269	CDK1_1	61.4	IMR90p2
21	D7	-1.48229994851408	CDK1_1	61.4	IMR90p2
22	D7	-0.845143251408444	CDK1_1	61.4	IMR90p2
23	D7	0.568590491513987	CDK1_1	61.4	IMR90p2
24	D7	0.785381729084747	CDK1_1	61.4	IMR90p2
25	D7	8.4827070705569	CDK1_1	61.4	IMR90p2
26	D7	16.7046609616909	CDK1_1	61.4	IMR90p2
27	D7	40.2931604503328	CDK1_1	61.4	IMR90p2
28	D7	86.2948310538231	CDK1_1	61.4	IMR90p2
29	D7	170.389752214015	CDK1_1	61.4	IMR90p2
30	D7	308.154464153755	CDK1_1	61.4	IMR90p2
31	D7	497.680785334632	CDK1_1	61.4	IMR90p2
32	D7	687.50038672681	CDK1_1	61.4	IMR90p2
33	D7	878.533389753077	CDK1_1	61.4	IMR90p2
34	D7	1062.98519379643	CDK1_1	61.4	IMR90p2
35	D7	1248.27386812198	CDK1_1	61.4	IMR90p2
36	D7	1434.84202381485	CDK1_1	61.4	IMR90p2
37	D7	1613.62888327034	CDK1_1	61.4	IMR90p2
38	D7	1785.95288766828	CDK1_1	61.4	IMR90p2
39	D7	1944.20730607038	CDK1_1	61.4	IMR90p2
40	D7	2096.66861554102	CDK1_1	61.4	IMR90p2
1	E7	10.878568536948	CDK1_1	59.0	IMR90p2
2	E7	3.96680308725536	CDK1_1	59.0	IMR90p2
3	E7	1.95705715595795	CDK1_1	59.0	IMR90p2
4	E7	0.81595895742521	CDK1_1	59.0	IMR90p2
5	E7	2.84239079316694	CDK1_1	59.0	IMR90p2
6	E7	-1.13916480308171	CDK1_1	59.0	IMR90p2
7	E7	2.08408350331547	CDK1_1	59.0	IMR90p2
8	E7	1.24444563908128	CDK1_1	59.0	IMR90p2
9	E7	-0.107866963454399	CDK1_1	59.0	IMR90p2
10	E7	0.814915359809675	CDK1_1	59.0	IMR90p2
11	E7	-2.10189412544833	CDK1_1	59.0	IMR90p2
12	E7	-0.285095571726288	CDK1_1	59.0	IMR90p2
13	E7	-1.16363411810562	CDK1_1	59.0	IMR90p2
14	E7	1.13852511150117	CDK1_1	59.0	IMR90p2
15	E7	1.73143428251478	CDK1_1	59.0	IMR90p2
16	E7	2.91665521968889	CDK1_1	59.0	IMR90p2
17	E7	-1.49745519579938	CDK1_1	59.0	IMR90p2
18	E7	-0.825645609068488	CDK1_1	59.0	IMR90p2
19	E7	-5.39768004350617	CDK1_1	59.0	IMR90p2
20	E7	-4.42294697295802	CDK1_1	59.0	IMR90p2
21	E7	-0.819215241800066	CDK1_1	59.0	IMR90p2
22	E7	-0.922640133492223	CDK1_1	59.0	IMR90p2
23	E7	0.420504842510582	CDK1_1	59.0	IMR90p2
24	E7	-0.602789156199833	CDK1_1	59.0	IMR90p2
25	E7	5.51152452771748	CDK1_1	59.0	IMR90p2
26	E7	6.30223646664217	CDK1_1	59.0	IMR90p2
27	E7	21.552672000118	CDK1_1	59.0	IMR90p2
28	E7	34.831177749415	CDK1_1	59.0	IMR90p2
29	E7	80.1956795201281	CDK1_1	59.0	IMR90p2
30	E7	159.330186182432	CDK1_1	59.0	IMR90p2
31	E7	288.336109755351	CDK1_1	59.0	IMR90p2
32	E7	468.292429317947	CDK1_1	59.0	IMR90p2
33	E7	653.725553223123	CDK1_1	59.0	IMR90p2
34	E7	840.148618972805	CDK1_1	59.0	IMR90p2
35	E7	1026.18604534674	CDK1_1	59.0	IMR90p2
36	E7	1210.72509435084	CDK1_1	59.0	IMR90p2
37	E7	1397.59550335626	CDK1_1	59.0	IMR90p2
38	E7	1577.69200372368	CDK1_1	59.0	IMR90p2
39	E7	1750.91339651644	CDK1_1	59.0	IMR90p2
40	E7	1917.91680686146	CDK1_1	59.0	IMR90p2
1	F7	0.142089754760946	CDK1_1	57.0	IMR90p2
2	F7	0.291504092481773	CDK1_1	57.0	IMR90p2
3	F7	2.85882104496886	CDK1_1	57.0	IMR90p2
4	F7	-1.00049875138211	CDK1_1	57.0	IMR90p2
5	F7	1.21182028947123	CDK1_1	57.0	IMR90p2
6	F7	2.22878991272728	CDK1_1	57.0	IMR90p2
7	F7	0.353103771436963	CDK1_1	57.0	IMR90p2
8	F7	2.09348032365551	CDK1_1	57.0	IMR90p2
9	F7	4.64750277602116	CDK1_1	57.0	IMR90p2
10	F7	0.788183215880963	CDK1_1	57.0	IMR90p2
11	F7	-0.521775399066428	CDK1_1	57.0	IMR90p2
12	F7	-1.05662033162116	CDK1_1	57.0	IMR90p2
13	F7	-1.67024491156781	CDK1_1	57.0	IMR90p2
14	F7	-1.75728974315552	CDK1_1	57.0	IMR90p2
15	F7	-2.35798763173443	CDK1_1	57.0	IMR90p2
16	F7	0.893344447153595	CDK1_1	57.0	IMR90p2
17	F7	-3.20268184524548	CDK1_1	57.0	IMR90p2
18	F7	-0.332805053259108	CDK1_1	57.0	IMR90p2
19	F7	-3.40408833235142	CDK1_1	57.0	IMR90p2
20	F7	-3.21540240774038	CDK1_1	57.0	IMR90p2
21	F7	-0.569429786063665	CDK1_1	57.0	IMR90p2
22	F7	0.0137620823402358	CDK1_1	57.0	IMR90p2
23	F7	-1.84862960403143	CDK1_1	57.0	IMR90p2
24	F7	-0.384103457290166	CDK1_1	57.0	IMR90p2
25	F7	0.961275454575116	CDK1_1	57.0	IMR90p2
26	F7	4.77711581671019	CDK1_1	57.0	IMR90p2
27	F7	7.50308706070018	CDK1_1	57.0	IMR90p2
28	F7	22.611126728043	CDK1_1	57.0	IMR90p2
29	F7	35.405038018394	CDK1_1	57.0	IMR90p2
30	F7	78.2755817095745	CDK1_1	57.0	IMR90p2
31	F7	147.434868140506	CDK1_1	57.0	IMR90p2
32	F7	268.793975972625	CDK1_1	57.0	IMR90p2
33	F7	428.684475587566	CDK1_1	57.0	IMR90p2
34	F7	595.134218805739	CDK1_1	57.0	IMR90p2
35	F7	769.230104551508	CDK1_1	57.0	IMR90p2
36	F7	946.892514925645	CDK1_1	57.0	IMR90p2
37	F7	1123.52087392654	CDK1_1	57.0	IMR90p2
38	F7	1300.20191797832	CDK1_1	57.0	IMR90p2
39	F7	1470.79256457119	CDK1_1	57.0	IMR90p2
40	F7	1640.93638666243	CDK1_1	57.0	IMR90p2
1	G7	8.61525984368473	CDK1_1	55.7	IMR90p2
2	G7	2.49868581435885	CDK1_1	55.7	IMR90p2
3	G7	1.8497428675737	CDK1_1	55.7	IMR90p2
4	G7	-0.887829867102027	CDK1_1	55.7	IMR90p2
5	G7	0.05478912872195	CDK1_1	55.7	IMR90p2
6	G7	2.67886647993282	CDK1_1	55.7	IMR90p2
7	G7	5.67243890006648	CDK1_1	55.7	IMR90p2
8	G7	-0.326074384608546	CDK1_1	55.7	IMR90p2
9	G7	0.971174835224701	CDK1_1	55.7	IMR90p2
10	G7	1.50625022060922	CDK1_1	55.7	IMR90p2
11	G7	-4.38751482923271	CDK1_1	55.7	IMR90p2
12	G7	-4.298904673999	CDK1_1	55.7	IMR90p2
13	G7	6.88251397365275	CDK1_1	55.7	IMR90p2
14	G7	-2.17780266162163	CDK1_1	55.7	IMR90p2
15	G7	-1.56383225721447	CDK1_1	55.7	IMR90p2
16	G7	-1.58144711236719	CDK1_1	55.7	IMR90p2
17	G7	-2.68989733123772	CDK1_1	55.7	IMR90p2
18	G7	0.171982526856937	CDK1_1	55.7	IMR90p2
19	G7	-1.64683269536408	CDK1_1	55.7	IMR90p2
20	G7	-0.716883350762146	CDK1_1	55.7	IMR90p2
21	G7	-2.2859451590507	CDK1_1	55.7	IMR90p2
22	G7	1.45579656087057	CDK1_1	55.7	IMR90p2
23	G7	-1.33483075755976	CDK1_1	55.7	IMR90p2
24	G7	-0.86560809382263	CDK1_1	55.7	IMR90p2
25	G7	2.62759988788048	CDK1_1	55.7	IMR90p2
26	G7	3.17547343642627	CDK1_1	55.7	IMR90p2
27	G7	4.34077225265628	CDK1_1	55.7	IMR90p2
28	G7	7.74118351633751	CDK1_1	55.7	IMR90p2
29	G7	22.065365484209	CDK1_1	55.7	IMR90p2
30	G7	44.1442278183408	CDK1_1	55.7	IMR90p2
31	G7	84.0082654605644	CDK1_1	55.7	IMR90p2
32	G7	162.242760200536	CDK1_1	55.7	IMR90p2
33	G7	270.645195352402	CDK1_1	55.7	IMR90p2
34	G7	427.428955958032	CDK1_1	55.7	IMR90p2
35	G7	588.283729858494	CDK1_1	55.7	IMR90p2
36	G7	756.679455791031	CDK1_1	55.7	IMR90p2
37	G7	925.465098850428	CDK1_1	55.7	IMR90p2
38	G7	1093.6499378097	CDK1_1	55.7	IMR90p2
39	G7	1263.32462501835	CDK1_1	55.7	IMR90p2
40	G7	1435.63708896553	CDK1_1	55.7	IMR90p2
1	H7	4.80570621187917	CDK1_1	55.0	IMR90p2
2	H7	1.96374262534027	CDK1_1	55.0	IMR90p2
3	H7	-1.73442426216207	CDK1_1	55.0	IMR90p2
4	H7	-0.331541332013785	CDK1_1	55.0	IMR90p2
5	H7	-2.42522012239306	CDK1_1	55.0	IMR90p2
6	H7	1.18666367118522	CDK1_1	55.0	IMR90p2
7	H7	1.93197871501116	CDK1_1	55.0	IMR90p2
8	H7	3.53168912224828	CDK1_1	55.0	IMR90p2
9	H7	5.5128444064253	CDK1_1	55.0	IMR90p2
10	H7	-0.865408624417796	CDK1_1	55.0	IMR90p2
11	H7	1.89098964342293	CDK1_1	55.0	IMR90p2
12	H7	-1.97693166513272	CDK1_1	55.0	IMR90p2
13	H7	-0.29832677756076	CDK1_1	55.0	IMR90p2
14	H7	-0.800430333750228	CDK1_1	55.0	IMR90p2
15	H7	1.24670720772201	CDK1_1	55.0	IMR90p2
16	H7	-1.82013234678971	CDK1_1	55.0	IMR90p2
17	H7	1.3438223687408	CDK1_1	55.0	IMR90p2
18	H7	2.11549315310685	CDK1_1	55.0	IMR90p2
19	H7	-2.69864489966039	CDK1_1	55.0	IMR90p2
20	H7	4.68539425400149	CDK1_1	55.0	IMR90p2
21	H7	-3.84894803197676	CDK1_1	55.0	IMR90p2
22	H7	-0.172315882304702	CDK1_1	55.0	IMR90p2
23	H7	0.718004655742789	CDK1_1	55.0	IMR90p2
24	H7	-2.6502802133059	CDK1_1	55.0	IMR90p2
25	H7	2.06414594699891	CDK1_1	55.0	IMR90p2
26	H7	2.58690950642131	CDK1_1	55.0	IMR90p2
27	H7	4.52806463039997	CDK1_1	55.0	IMR90p2
28	H7	8.09994994193949	CDK1_1	55.0	IMR90p2
29	H7	15.195195864892	CDK1_1	55.0	IMR90p2
30	H7	24.931763090055	CDK1_1	55.0	IMR90p2
31	H7	55.9373707371437	CDK1_1	55.0	IMR90p2
32	H7	103.229036050474	CDK1_1	55.0	IMR90p2
33	H7	189.035385402152	CDK1_1	55.0	IMR90p2
34	H7	314.000230297776	CDK1_1	55.0	IMR90p2
35	H7	472.427806113629	CDK1_1	55.0	IMR90p2
36	H7	635.42124228482	CDK1_1	55.0	IMR90p2
37	H7	797.507861300766	CDK1_1	55.0	IMR90p2
38	H7	964.760362586154	CDK1_1	55.0	IMR90p2
39	H7	1130.76835263746	CDK1_1	55.0	IMR90p2
40	H7	1301.00450896528	CDK1_1	55.0	IMR90p2
1	A7	-1.0361665490218	CDK1_1	65.0	IMR90p11
2	A7	-2.02544873005081	CDK1_1	65.0	IMR90p11
3	A7	3.04653757039387	CDK1_1	65.0	IMR90p11
4	A7	0.0061878461197011	CDK1_1	65.0	IMR90p11
5	A7	3.69734332502321	CDK1_1	65.0	IMR90p11
6	A7	-0.0650798770284382	CDK1_1	65.0	IMR90p11
7	A7	-0.0812017525272495	CDK1_1	65.0	IMR90p11
8	A7	2.74288984513305	CDK1_1	65.0	IMR90p11
9	A7	1.77981896137635	CDK1_1	65.0	IMR90p11
10	A7	-1.37735888856969	CDK1_1	65.0	IMR90p11
11	A7	-1.06494769851679	CDK1_1	65.0	IMR90p11
12	A7	2.41559245936287	CDK1_1	65.0	IMR90p11
13	A7	-1.38683046059759	CDK1_1	65.0	IMR90p11
14	A7	-1.13929658504821	CDK1_1	65.0	IMR90p11
15	A7	0.106161317739407	CDK1_1	65.0	IMR90p11
16	A7	-2.35445449189046	CDK1_1	65.0	IMR90p11
17	A7	-3.04092711043313	CDK1_1	65.0	IMR90p11
18	A7	-3.26790830020536	CDK1_1	65.0	IMR90p11
19	A7	-2.25794353379342	CDK1_1	65.0	IMR90p11
20	A7	2.91758655092735	CDK1_1	65.0	IMR90p11
21	A7	-4.36723824354749	CDK1_1	65.0	IMR90p11
22	A7	-4.00190074666489	CDK1_1	65.0	IMR90p11
23	A7	-0.969145010924876	CDK1_1	65.0	IMR90p11
24	A7	2.85396027381603	CDK1_1	65.0	IMR90p11
25	A7	4.33647350766114	CDK1_1	65.0	IMR90p11
26	A7	8.76262848324814	CDK1_1	65.0	IMR90p11
27	A7	29.0165333425944	CDK1_1	65.0	IMR90p11
28	A7	51.6361394443243	CDK1_1	65.0	IMR90p11
29	A7	105.882246215454	CDK1_1	65.0	IMR90p11
30	A7	208.186127784703	CDK1_1	65.0	IMR90p11
31	A7	356.418537453008	CDK1_1	65.0	IMR90p11
32	A7	535.216890402389	CDK1_1	65.0	IMR90p11
33	A7	710.751082850163	CDK1_1	65.0	IMR90p11
34	A7	886.679959658937	CDK1_1	65.0	IMR90p11
35	A7	1061.98630053833	CDK1_1	65.0	IMR90p11
36	A7	1239.32142786087	CDK1_1	65.0	IMR90p11
37	A7	1411.7929157516	CDK1_1	65.0	IMR90p11
38	A7	1577.17955814515	CDK1_1	65.0	IMR90p11
39	A7	1732.92624618111	CDK1_1	65.0	IMR90p11
40	A7	1882.26656087183	CDK1_1	65.0	IMR90p11
1	B7	-2.20007691449837	CDK1_1	64.5	IMR90p11
2	B7	-0.190658609712955	CDK1_1	64.5	IMR90p11
3	B7	3.58031783218757	CDK1_1	64.5	IMR90p11
4	B7	1.47454467946409	CDK1_1	64.5	IMR90p11
5	B7	4.14029741587456	CDK1_1	64.5	IMR90p11
6	B7	3.07389501563557	CDK1_1	64.5	IMR90p11
7	B7	1.44188891902468	CDK1_1	64.5	IMR90p11
8	B7	0.755970247264486	CDK1_1	64.5	IMR90p11
9	B7	-1.70396225773993	CDK1_1	64.5	IMR90p11
10	B7	-2.03438848396718	CDK1_1	64.5	IMR90p11
11	B7	-1.19593324355583	CDK1_1	64.5	IMR90p11
12	B7	-1.99954196969475	CDK1_1	64.5	IMR90p11
13	B7	-4.82714511791755	CDK1_1	64.5	IMR90p11
14	B7	0.796624990181954	CDK1_1	64.5	IMR90p11
15	B7	-1.95328774808104	CDK1_1	64.5	IMR90p11
16	B7	-3.74298345123952	CDK1_1	64.5	IMR90p11
17	B7	-0.497838309218878	CDK1_1	64.5	IMR90p11
18	B7	-0.763159914005428	CDK1_1	64.5	IMR90p11
19	B7	-0.988595699909638	CDK1_1	64.5	IMR90p11
20	B7	-1.3057378245735	CDK1_1	64.5	IMR90p11
21	B7	2.76658541955476	CDK1_1	64.5	IMR90p11
22	B7	-3.07220511784999	CDK1_1	64.5	IMR90p11
23	B7	-2.07484095131986	CDK1_1	64.5	IMR90p11
24	B7	5.67793045487724	CDK1_1	64.5	IMR90p11
25	B7	8.67355012920416	CDK1_1	64.5	IMR90p11
26	B7	17.4910738022522	CDK1_1	64.5	IMR90p11
27	B7	35.0371549197184	CDK1_1	64.5	IMR90p11
28	B7	81.7796264009185	CDK1_1	64.5	IMR90p11
29	B7	158.911780597452	CDK1_1	64.5	IMR90p11
30	B7	290.542376619948	CDK1_1	64.5	IMR90p11
31	B7	470.086350813653	CDK1_1	64.5	IMR90p11
32	B7	663.402632401893	CDK1_1	64.5	IMR90p11
33	B7	852.192326015994	CDK1_1	64.5	IMR90p11
34	B7	1036.85886849364	CDK1_1	64.5	IMR90p11
35	B7	1222.25684002374	CDK1_1	64.5	IMR90p11
36	B7	1405.67462100768	CDK1_1	64.5	IMR90p11
37	B7	1583.60193525225	CDK1_1	64.5	IMR90p11
38	B7	1751.99955699082	CDK1_1	64.5	IMR90p11
39	B7	1910.51649279956	CDK1_1	64.5	IMR90p11
40	B7	2062.25958203402	CDK1_1	64.5	IMR90p11
1	C7	-0.111820867542974	CDK1_1	63.3	IMR90p11
2	C7	0.441939845657089	CDK1_1	63.3	IMR90p11
3	C7	1.07581509211514	CDK1_1	63.3	IMR90p11
4	C7	1.44653554550587	CDK1_1	63.3	IMR90p11
5	C7	0.069341336679372	CDK1_1	63.3	IMR90p11
6	C7	1.22846141788023	CDK1_1	63.3	IMR90p11
7	C7	-1.30554966541558	CDK1_1	63.3	IMR90p11
8	C7	-2.13153026760074	CDK1_1	63.3	IMR90p11
9	C7	1.67011611110456	CDK1_1	63.3	IMR90p11
10	C7	4.60349184288452	CDK1_1	63.3	IMR90p11
11	C7	1.25412364144631	CDK1_1	63.3	IMR90p11
12	C7	-1.87147291595829	CDK1_1	63.3	IMR90p11
13	C7	-2.90696348849997	CDK1_1	63.3	IMR90p11
14	C7	0.158233900590858	CDK1_1	63.3	IMR90p11
15	C7	1.38333518274112	CDK1_1	63.3	IMR90p11
16	C7	-1.42763046844584	CDK1_1	63.3	IMR90p11
17	C7	0.428927480580569	CDK1_1	63.3	IMR90p11
18	C7	2.56132373975197	CDK1_1	63.3	IMR90p11
19	C7	1.56461324131351	CDK1_1	63.3	IMR90p11
20	C7	-4.05863326760618	CDK1_1	63.3	IMR90p11
21	C7	-0.546855276734277	CDK1_1	63.3	IMR90p11
22	C7	-3.75134710085558	CDK1_1	63.3	IMR90p11
23	C7	0.904449091492552	CDK1_1	63.3	IMR90p11
24	C7	1.45918540399543	CDK1_1	63.3	IMR90p11
25	C7	5.11595588564296	CDK1_1	63.3	IMR90p11
26	C7	19.7616445596932	CDK1_1	63.3	IMR90p11
27	C7	43.8851527529805	CDK1_1	63.3	IMR90p11
28	C7	83.6254427663202	CDK1_1	63.3	IMR90p11
29	C7	166.059181983546	CDK1_1	63.3	IMR90p11
30	C7	313.022724050817	CDK1_1	63.3	IMR90p11
31	C7	512.196177589006	CDK1_1	63.3	IMR90p11
32	C7	725.063326418111	CDK1_1	63.3	IMR90p11
33	C7	929.723599576227	CDK1_1	63.3	IMR90p11
34	C7	1128.18375420414	CDK1_1	63.3	IMR90p11
35	C7	1319.3836307403	CDK1_1	63.3	IMR90p11
36	C7	1510.0224115115	CDK1_1	63.3	IMR90p11
37	C7	1694.86023647011	CDK1_1	63.3	IMR90p11
38	C7	1874.1289818135	CDK1_1	63.3	IMR90p11
39	C7	2045.45384764176	CDK1_1	63.3	IMR90p11
40	C7	2212.06793686171	CDK1_1	63.3	IMR90p11
1	D7	8.5723403285524	CDK1_1	61.4	IMR90p11
2	D7	1.84336762294606	CDK1_1	61.4	IMR90p11
3	D7	3.85490654441446	CDK1_1	61.4	IMR90p11
4	D7	5.99791644305378	CDK1_1	61.4	IMR90p11
5	D7	1.91037885245896	CDK1_1	61.4	IMR90p11
6	D7	0.568909402206828	CDK1_1	61.4	IMR90p11
7	D7	-3.2159485043876	CDK1_1	61.4	IMR90p11
8	D7	2.62055392299499	CDK1_1	61.4	IMR90p11
9	D7	-0.441999147237766	CDK1_1	61.4	IMR90p11
10	D7	-0.0731165698507539	CDK1_1	61.4	IMR90p11
11	D7	-1.92604395511444	CDK1_1	61.4	IMR90p11
12	D7	-0.597912273647125	CDK1_1	61.4	IMR90p11
13	D7	2.17569629734453	CDK1_1	61.4	IMR90p11
14	D7	-2.24061843036043	CDK1_1	61.4	IMR90p11
15	D7	-1.76685899893482	CDK1_1	61.4	IMR90p11
16	D7	-4.0801517556356	CDK1_1	61.4	IMR90p11
17	D7	1.42770010624417	CDK1_1	61.4	IMR90p11
18	D7	-1.25314949714129	CDK1_1	61.4	IMR90p11
19	D7	-5.11703109375094	CDK1_1	61.4	IMR90p11
20	D7	-3.03975655776003	CDK1_1	61.4	IMR90p11
21	D7	-1.81661925139133	CDK1_1	61.4	IMR90p11
22	D7	-2.43468181550134	CDK1_1	61.4	IMR90p11
23	D7	0.602464549818251	CDK1_1	61.4	IMR90p11
24	D7	1.71974924494225	CDK1_1	61.4	IMR90p11
25	D7	3.87592143986376	CDK1_1	61.4	IMR90p11
26	D7	11.2898498003883	CDK1_1	61.4	IMR90p11
27	D7	23.5550638400955	CDK1_1	61.4	IMR90p11
28	D7	44.1012848475516	CDK1_1	61.4	IMR90p11
29	D7	93.723539551152	CDK1_1	61.4	IMR90p11
30	D7	186.474359419642	CDK1_1	61.4	IMR90p11
31	D7	335.68212596885	CDK1_1	61.4	IMR90p11
32	D7	549.568076591849	CDK1_1	61.4	IMR90p11
33	D7	759.006300124378	CDK1_1	61.4	IMR90p11
34	D7	966.477203596787	CDK1_1	61.4	IMR90p11
35	D7	1166.69214144679	CDK1_1	61.4	IMR90p11
36	D7	1367.44629375324	CDK1_1	61.4	IMR90p11
37	D7	1567.59130758166	CDK1_1	61.4	IMR90p11
38	D7	1757.01005858747	CDK1_1	61.4	IMR90p11
39	D7	1938.42330616606	CDK1_1	61.4	IMR90p11
40	D7	2110.49899622155	CDK1_1	61.4	IMR90p11
1	E7	6.76004143643013	CDK1_1	59.0	IMR90p11
2	E7	4.8921998473329	CDK1_1	59.0	IMR90p11
3	E7	1.02523178507363	CDK1_1	59.0	IMR90p11
4	E7	-0.317369979060913	CDK1_1	59.0	IMR90p11
5	E7	-0.0696244778887376	CDK1_1	59.0	IMR90p11
6	E7	1.9795651377317	CDK1_1	59.0	IMR90p11
7	E7	0.400257042730573	CDK1_1	59.0	IMR90p11
8	E7	2.81700369605369	CDK1_1	59.0	IMR90p11
9	E7	0.0939259344022503	CDK1_1	59.0	IMR90p11
10	E7	-2.24768963372753	CDK1_1	59.0	IMR90p11
11	E7	4.97924938693177	CDK1_1	59.0	IMR90p11
12	E7	2.49397414540181	CDK1_1	59.0	IMR90p11
13	E7	-1.91262090738155	CDK1_1	59.0	IMR90p11
14	E7	-0.572691897592904	CDK1_1	59.0	IMR90p11
15	E7	-2.08724325838148	CDK1_1	59.0	IMR90p11
16	E7	-6.04518593401826	CDK1_1	59.0	IMR90p11
17	E7	2.65429981388206	CDK1_1	59.0	IMR90p11
18	E7	1.90339636719818	CDK1_1	59.0	IMR90p11
19	E7	-4.64512705524339	CDK1_1	59.0	IMR90p11
20	E7	1.00548767594591	CDK1_1	59.0	IMR90p11
21	E7	1.29323278836455	CDK1_1	59.0	IMR90p11
22	E7	-4.36090993132893	CDK1_1	59.0	IMR90p11
23	E7	1.47324042452601	CDK1_1	59.0	IMR90p11
24	E7	-0.723378129947832	CDK1_1	59.0	IMR90p11
25	E7	2.32372671849771	CDK1_1	59.0	IMR90p11
26	E7	5.50278318285837	CDK1_1	59.0	IMR90p11
27	E7	12.6387475684396	CDK1_1	59.0	IMR90p11
28	E7	26.9118309127057	CDK1_1	59.0	IMR90p11
29	E7	51.0440763174547	CDK1_1	59.0	IMR90p11
30	E7	107.302811138168	CDK1_1	59.0	IMR90p11
31	E7	188.786389577321	CDK1_1	59.0	IMR90p11
32	E7	340.332026308851	CDK1_1	59.0	IMR90p11
33	E7	545.395349756923	CDK1_1	59.0	IMR90p11
34	E7	750.55062973764	CDK1_1	59.0	IMR90p11
35	E7	954.45240479864	CDK1_1	59.0	IMR90p11
36	E7	1158.41591516925	CDK1_1	59.0	IMR90p11
37	E7	1360.19274734839	CDK1_1	59.0	IMR90p11
38	E7	1558.10519027209	CDK1_1	59.0	IMR90p11
39	E7	1751.74550686708	CDK1_1	59.0	IMR90p11
40	E7	1943.89216384192	CDK1_1	59.0	IMR90p11
1	F7	2.56364967528498	CDK1_1	57.0	IMR90p11
2	F7	0.606561453195354	CDK1_1	57.0	IMR90p11
3	F7	4.19709855888414	CDK1_1	57.0	IMR90p11
4	F7	1.18794660088179	CDK1_1	57.0	IMR90p11
5	F7	-2.09693227366506	CDK1_1	57.0	IMR90p11
6	F7	-0.702349087584025	CDK1_1	57.0	IMR90p11
7	F7	0.850037285885719	CDK1_1	57.0	IMR90p11
8	F7	3.37558396488566	CDK1_1	57.0	IMR90p11
9	F7	-0.250630888453998	CDK1_1	57.0	IMR90p11
10	F7	2.87917578170982	CDK1_1	57.0	IMR90p11
11	F7	0.422580716080574	CDK1_1	57.0	IMR90p11
12	F7	0.713397209058712	CDK1_1	57.0	IMR90p11
13	F7	-0.599307700582358	CDK1_1	57.0	IMR90p11
14	F7	-5.672460299063	CDK1_1	57.0	IMR90p11
15	F7	2.6243642699892	CDK1_1	57.0	IMR90p11
16	F7	-2.14598452646578	CDK1_1	57.0	IMR90p11
17	F7	-1.89541544201666	CDK1_1	57.0	IMR90p11
18	F7	2.28657914106225	CDK1_1	57.0	IMR90p11
19	F7	0.0926641198775542	CDK1_1	57.0	IMR90p11
20	F7	-0.286880012911297	CDK1_1	57.0	IMR90p11
21	F7	-6.26587660648556	CDK1_1	57.0	IMR90p11
22	F7	1.68814889571468	CDK1_1	57.0	IMR90p11
23	F7	0.808973615796731	CDK1_1	57.0	IMR90p11
24	F7	0.705036271257086	CDK1_1	57.0	IMR90p11
25	F7	-1.44875486824321	CDK1_1	57.0	IMR90p11
26	F7	1.1554472124094	CDK1_1	57.0	IMR90p11
27	F7	2.70783358587869	CDK1_1	57.0	IMR90p11
28	F7	4.87789894820298	CDK1_1	57.0	IMR90p11
29	F7	21.9148728418713	CDK1_1	57.0	IMR90p11
30	F7	41.7793845335582	CDK1_1	57.0	IMR90p11
31	F7	86.2363068031982	CDK1_1	57.0	IMR90p11
32	F7	161.532049451719	CDK1_1	57.0	IMR90p11
33	F7	303.445997338487	CDK1_1	57.0	IMR90p11
34	F7	476.382018830142	CDK1_1	57.0	IMR90p11
35	F7	663.43141264532	CDK1_1	57.0	IMR90p11
36	F7	848.960340578963	CDK1_1	57.0	IMR90p11
37	F7	1035.99629777048	CDK1_1	57.0	IMR90p11
38	F7	1228.14597378603	CDK1_1	57.0	IMR90p11
39	F7	1423.23995411947	CDK1_1	57.0	IMR90p11
40	F7	1618.2507436314	CDK1_1	57.0	IMR90p11
1	G7	3.92959828056519	CDK1_1	55.7	IMR90p11
2	G7	2.4707343203163	CDK1_1	55.7	IMR90p11
3	G7	3.39026488776426	CDK1_1	55.7	IMR90p11
4	G7	4.38758874974928	CDK1_1	55.7	IMR90p11
5	G7	2.28409754952099	CDK1_1	55.7	IMR90p11
6	G7	-0.937186553025185	CDK1_1	55.7	IMR90p11
7	G7	-0.359243066786803	CDK1_1	55.7	IMR90p11
8	G7	2.4003843625519	CDK1_1	55.7	IMR90p11
9	G7	-3.14757687339807	CDK1_1	55.7	IMR90p11
10	G7	-4.34413182706294	CDK1_1	55.7	IMR90p11
11	G7	0.939127101354643	CDK1_1	55.7	IMR90p11
12	G7	2.39840820958216	CDK1_1	55.7	IMR90p11
13	G7	-1.04677606095402	CDK1_1	55.7	IMR90p11
14	G7	-4.10928148703624	CDK1_1	55.7	IMR90p11
15	G7	0.503369507009211	CDK1_1	55.7	IMR90p11
16	G7	0.633884403222055	CDK1_1	55.7	IMR90p11
17	G7	-1.5226606498245	CDK1_1	55.7	IMR90p11
18	G7	-2.08847982117049	CDK1_1	55.7	IMR90p11
19	G7	-0.300793086125395	CDK1_1	55.7	IMR90p11
20	G7	1.73567148278971	CDK1_1	55.7	IMR90p11
21	G7	0.196564439408576	CDK1_1	55.7	IMR90p11
22	G7	-1.23644617482159	CDK1_1	55.7	IMR90p11
23	G7	2.69279713396054	CDK1_1	55.7	IMR90p11
24	G7	0.273699558955741	CDK1_1	55.7	IMR90p11
25	G7	-1.2640601698904	CDK1_1	55.7	IMR90p11
26	G7	3.42761390559463	CDK1_1	55.7	IMR90p11
27	G7	2.08630966145211	CDK1_1	55.7	IMR90p11
28	G7	1.5595149310675	CDK1_1	55.7	IMR90p11
29	G7	12.692827089742	CDK1_1	55.7	IMR90p11
30	G7	21.9061729015893	CDK1_1	55.7	IMR90p11
31	G7	49.2346764099852	CDK1_1	55.7	IMR90p11
32	G7	95.1887191147998	CDK1_1	55.7	IMR90p11
33	G7	176.751784784915	CDK1_1	55.7	IMR90p11
34	G7	304.191159763213	CDK1_1	55.7	IMR90p11
35	G7	474.864260068328	CDK1_1	55.7	IMR90p11
36	G7	660.640662946343	CDK1_1	55.7	IMR90p11
37	G7	848.975813177177	CDK1_1	55.7	IMR90p11
38	G7	1036.67563445599	CDK1_1	55.7	IMR90p11
39	G7	1226.24221229561	CDK1_1	55.7	IMR90p11
40	G7	1416.66762009283	CDK1_1	55.7	IMR90p11
1	H7	1.91453866346501	CDK1_1	55.0	IMR90p11
2	H7	2.21642657585198	CDK1_1	55.0	IMR90p11
3	H7	0.678218794721943	CDK1_1	55.0	IMR90p11
4	H7	7.1450341143277	CDK1_1	55.0	IMR90p11
5	H7	0.690652948143452	CDK1_1	55.0	IMR90p11
6	H7	1.71472824516104	CDK1_1	55.0	IMR90p11
7	H7	-0.559697703934944	CDK1_1	55.0	IMR90p11
8	H7	3.17288516022973	CDK1_1	55.0	IMR90p11
9	H7	0.385910491991581	CDK1_1	55.0	IMR90p11
10	H7	0.6088900455984	CDK1_1	55.0	IMR90p11
11	H7	-2.25699298142035	CDK1_1	55.0	IMR90p11
12	H7	-0.917182536790278	CDK1_1	55.0	IMR90p11
13	H7	0.462742708732094	CDK1_1	55.0	IMR90p11
14	H7	-1.35217601228578	CDK1_1	55.0	IMR90p11
15	H7	0.277373721283311	CDK1_1	55.0	IMR90p11
16	H7	-3.33788465224097	CDK1_1	55.0	IMR90p11
17	H7	-2.0629652529542	CDK1_1	55.0	IMR90p11
18	H7	-1.27534379554527	CDK1_1	55.0	IMR90p11
19	H7	-1.82759305975105	CDK1_1	55.0	IMR90p11
20	H7	2.00986694467247	CDK1_1	55.0	IMR90p11
21	H7	-0.935039721758585	CDK1_1	55.0	IMR90p11
22	H7	-1.11973193141284	CDK1_1	55.0	IMR90p11
23	H7	-0.672852778041488	CDK1_1	55.0	IMR90p11
24	H7	-4.44604315758534	CDK1_1	55.0	IMR90p11
25	H7	-0.516503833202023	CDK1_1	55.0	IMR90p11
26	H7	2.54546910875433	CDK1_1	55.0	IMR90p11
27	H7	2.71662671443391	CDK1_1	55.0	IMR90p11
28	H7	2.32133457277496	CDK1_1	55.0	IMR90p11
29	H7	8.09181483421935	CDK1_1	55.0	IMR90p11
30	H7	8.81431597090022	CDK1_1	55.0	IMR90p11
31	H7	25.2183404679813	CDK1_1	55.0	IMR90p11
32	H7	58.0140265920495	CDK1_1	55.0	IMR90p11
33	H7	110.17305458636	CDK1_1	55.0	IMR90p11
34	H7	202.029436674995	CDK1_1	55.0	IMR90p11
35	H7	342.022656295313	CDK1_1	55.0	IMR90p11
36	H7	514.377942246036	CDK1_1	55.0	IMR90p11
37	H7	689.537501811027	CDK1_1	55.0	IMR90p11
38	H7	868.912652514953	CDK1_1	55.0	IMR90p11
39	H7	1049.29546492551	CDK1_1	55.0	IMR90p11
40	H7	1227.30364375536	CDK1_1	55.0	IMR90p11
