# Supplementary material for: Primer PICKR: literature-mined scoring platform for robust RT–qPCR primers
Source: Nat Commun. 2026 May 28;17:6938. doi: 10.1038/s41467-026-73648-2 (PMC13388996; doi:10.1038/s41467-026-73648-2)
Supplement: Supplementary file 11 — Source Data [file 41467_2026_73648_MOESM11_ESM.zip › Suppl_Fig_S9/melting_curve_data_ACSL4_1.csv]

Temperature	Well	Derivative	Target	melt temp	Replicate
55.0	A4	4.13651095703267	ACSL4_1	65.0	IMR90p8
55.5	A4	8.96244040690385	ACSL4_1	65.0	IMR90p8
56.0	A4	8.27302191406511	ACSL4_1	65.0	IMR90p8
56.5	A4	8.27302191406477	ACSL4_1	65.0	IMR90p8
57.0	A4	8.2730219140675	ACSL4_1	65.0	IMR90p8
57.5	A4	8.33210551449611	ACSL4_1	65.0	IMR90p8
58.0	A4	7.86046891691421	ACSL4_1	65.0	IMR90p8
58.5	A4	7.84062415760116	ACSL4_1	65.0	IMR90p8
59.0	A4	8.41671362050124	ACSL4_1	65.0	IMR90p8
59.5	A4	8.26364264590427	ACSL4_1	65.0	IMR90p8
60.0	A4	8.08400712762659	ACSL4_1	65.0	IMR90p8
60.5	A4	9.55883098018376	ACSL4_1	65.0	IMR90p8
61.0	A4	11.8203558861204	ACSL4_1	65.0	IMR90p8
61.5	A4	13.2769981940309	ACSL4_1	65.0	IMR90p8
62.0	A4	15.8579705879034	ACSL4_1	65.0	IMR90p8
62.5	A4	20.576379802917	ACSL4_1	65.0	IMR90p8
63.0	A4	25.7782118310499	ACSL4_1	65.0	IMR90p8
63.5	A4	31.8261721653308	ACSL4_1	65.0	IMR90p8
64.0	A4	41.4085741705701	ACSL4_1	65.0	IMR90p8
64.5	A4	54.1622335079231	ACSL4_1	65.0	IMR90p8
65.0	A4	67.2324885179212	ACSL4_1	65.0	IMR90p8
65.5	A4	80.298056554405	ACSL4_1	65.0	IMR90p8
66.0	A4	93.0813220711653	ACSL4_1	65.0	IMR90p8
66.5	A4	103.126974422631	ACSL4_1	65.0	IMR90p8
67.0	A4	109.024133773158	ACSL4_1	65.0	IMR90p8
67.5	A4	112.666181867729	ACSL4_1	65.0	IMR90p8
68.0	A4	114.955531167276	ACSL4_1	65.0	IMR90p8
68.5	A4	116.181491388945	ACSL4_1	65.0	IMR90p8
69.0	A4	117.323929361353	ACSL4_1	65.0	IMR90p8
69.5	A4	118.907597419712	ACSL4_1	65.0	IMR90p8
70.0	A4	121.328409432838	ACSL4_1	65.0	IMR90p8
70.5	A4	124.535090186247	ACSL4_1	65.0	IMR90p8
71.0	A4	128.903197564265	ACSL4_1	65.0	IMR90p8
71.5	A4	135.640060089897	ACSL4_1	65.0	IMR90p8
72.0	A4	144.026896120718	ACSL4_1	65.0	IMR90p8
72.5	A4	151.50453478295	ACSL4_1	65.0	IMR90p8
73.0	A4	157.215352288361	ACSL4_1	65.0	IMR90p8
73.5	A4	160.548723463711	ACSL4_1	65.0	IMR90p8
74.0	A4	162.955102303622	ACSL4_1	65.0	IMR90p8
74.5	A4	178.27521805734	ACSL4_1	65.0	IMR90p8
75.0	A4	221.552474194271	ACSL4_1	65.0	IMR90p8
75.5	A4	286.044839444898	ACSL4_1	65.0	IMR90p8
76.0	A4	354.682114299458	ACSL4_1	65.0	IMR90p8
76.5	A4	413.20882623877	ACSL4_1	65.0	IMR90p8
77.0	A4	435.353756597236	ACSL4_1	65.0	IMR90p8
77.5	A4	396.203010283526	ACSL4_1	65.0	IMR90p8
78.0	A4	310.534506748341	ACSL4_1	65.0	IMR90p8
78.5	A4	212.587857153318	ACSL4_1	65.0	IMR90p8
79.0	A4	121.459783583872	ACSL4_1	65.0	IMR90p8
79.5	A4	51.5441299924088	ACSL4_1	65.0	IMR90p8
80.0	A4	14.8205763971961	ACSL4_1	65.0	IMR90p8
80.5	A4	4.19683840523192	ACSL4_1	65.0	IMR90p8
81.0	A4	2.54923546748364	ACSL4_1	65.0	IMR90p8
81.5	A4	2.79803280398437	ACSL4_1	65.0	IMR90p8
82.0	A4	3.82102112818268	ACSL4_1	65.0	IMR90p8
82.5	A4	4.73635125018359	ACSL4_1	65.0	IMR90p8
83.0	A4	5.20103247791826	ACSL4_1	65.0	IMR90p8
83.5	A4	5.61238944103945	ACSL4_1	65.0	IMR90p8
84.0	A4	5.30431096263567	ACSL4_1	65.0	IMR90p8
84.5	A4	4.1454589361428	ACSL4_1	65.0	IMR90p8
85.0	A4	3.19059781451563	ACSL4_1	65.0	IMR90p8
85.5	A4	2.81576213187913	ACSL4_1	65.0	IMR90p8
86.0	A4	2.38526019333216	ACSL4_1	65.0	IMR90p8
86.5	A4	1.86558706488057	ACSL4_1	65.0	IMR90p8
87.0	A4	1.94009138349145	ACSL4_1	65.0	IMR90p8
87.5	A4	2.14018204533244	ACSL4_1	65.0	IMR90p8
88.0	A4	2.29149403146283	ACSL4_1	65.0	IMR90p8
88.5	A4	2.37944333982074	ACSL4_1	65.0	IMR90p8
89.0	A4	2.57990329981311	ACSL4_1	65.0	IMR90p8
89.5	A4	2.74771667108547	ACSL4_1	65.0	IMR90p8
90.0	A4	2.78668603893999	ACSL4_1	65.0	IMR90p8
90.5	A4	2.44836523101776	ACSL4_1	65.0	IMR90p8
91.0	A4	2.44771280693772	ACSL4_1	65.0	IMR90p8
91.5	A4	2.62897614567436	ACSL4_1	65.0	IMR90p8
92.0	A4	2.28452577230513	ACSL4_1	65.0	IMR90p8
92.5	A4	2.11996208494412	ACSL4_1	65.0	IMR90p8
93.0	A4	2.03182083273799	ACSL4_1	65.0	IMR90p8
93.5	A4	1.92400648766369	ACSL4_1	65.0	IMR90p8
94.0	A4	1.88118850029474	ACSL4_1	65.0	IMR90p8
94.5	A4	2.67316698574183	ACSL4_1	65.0	IMR90p8
95.0	A4	1.58559245578459	ACSL4_1	65.0	IMR90p8
55.0	B4	9.50481313904868	ACSL4_1	64.5	IMR90p8
55.5	B4	20.5937618012725	ACSL4_1	64.5	IMR90p8
56.0	B4	19.0096262780978	ACSL4_1	64.5	IMR90p8
56.5	B4	19.009626278091	ACSL4_1	64.5	IMR90p8
57.0	B4	19.009626278134	ACSL4_1	64.5	IMR90p8
57.5	B4	19.1738836100137	ACSL4_1	64.5	IMR90p8
58.0	B4	18.0680535706288	ACSL4_1	64.5	IMR90p8
58.5	B4	16.5960165648593	ACSL4_1	64.5	IMR90p8
59.0	B4	16.5860309606544	ACSL4_1	64.5	IMR90p8
59.5	B4	16.485875905399	ACSL4_1	64.5	IMR90p8
60.0	B4	16.226280073999	ACSL4_1	64.5	IMR90p8
60.5	B4	17.2617410505313	ACSL4_1	64.5	IMR90p8
61.0	B4	18.8275045823376	ACSL4_1	64.5	IMR90p8
61.5	B4	20.4711442869508	ACSL4_1	64.5	IMR90p8
62.0	B4	23.3775009683219	ACSL4_1	64.5	IMR90p8
62.5	B4	27.273841133269	ACSL4_1	64.5	IMR90p8
63.0	B4	31.7699936939246	ACSL4_1	64.5	IMR90p8
63.5	B4	37.6565397236772	ACSL4_1	64.5	IMR90p8
64.0	B4	45.9399442841435	ACSL4_1	64.5	IMR90p8
64.5	B4	55.7875975653292	ACSL4_1	64.5	IMR90p8
65.0	B4	67.0850586431206	ACSL4_1	64.5	IMR90p8
65.5	B4	79.8909551899134	ACSL4_1	64.5	IMR90p8
66.0	B4	92.2882825626813	ACSL4_1	64.5	IMR90p8
66.5	B4	101.980728018716	ACSL4_1	64.5	IMR90p8
67.0	B4	108.763427915321	ACSL4_1	64.5	IMR90p8
67.5	B4	113.854456431859	ACSL4_1	64.5	IMR90p8
68.0	B4	116.829091907146	ACSL4_1	64.5	IMR90p8
68.5	B4	118.273775060903	ACSL4_1	64.5	IMR90p8
69.0	B4	119.801959878421	ACSL4_1	64.5	IMR90p8
69.5	B4	122.32599865545	ACSL4_1	64.5	IMR90p8
70.0	B4	125.00638507559	ACSL4_1	64.5	IMR90p8
70.5	B4	128.802366589071	ACSL4_1	64.5	IMR90p8
71.0	B4	135.336558406882	ACSL4_1	64.5	IMR90p8
71.5	B4	144.598126695589	ACSL4_1	64.5	IMR90p8
72.0	B4	155.233185118592	ACSL4_1	64.5	IMR90p8
72.5	B4	165.804058181986	ACSL4_1	64.5	IMR90p8
73.0	B4	173.823830814874	ACSL4_1	64.5	IMR90p8
73.5	B4	177.262014842779	ACSL4_1	64.5	IMR90p8
74.0	B4	180.228113198483	ACSL4_1	64.5	IMR90p8
74.5	B4	197.625215575914	ACSL4_1	64.5	IMR90p8
75.0	B4	243.693875848909	ACSL4_1	64.5	IMR90p8
75.5	B4	312.037626607333	ACSL4_1	64.5	IMR90p8
76.0	B4	385.147410220731	ACSL4_1	64.5	IMR90p8
76.5	B4	445.691328072808	ACSL4_1	64.5	IMR90p8
77.0	B4	465.221548545477	ACSL4_1	64.5	IMR90p8
77.5	B4	419.702166806069	ACSL4_1	64.5	IMR90p8
78.0	B4	326.156810210181	ACSL4_1	64.5	IMR90p8
78.5	B4	221.037430414203	ACSL4_1	64.5	IMR90p8
79.0	B4	124.634987922545	ACSL4_1	64.5	IMR90p8
79.5	B4	52.1387247166773	ACSL4_1	64.5	IMR90p8
80.0	B4	15.5794655103227	ACSL4_1	64.5	IMR90p8
80.5	B4	5.91512757267151	ACSL4_1	64.5	IMR90p8
81.0	B4	4.35769659356515	ACSL4_1	64.5	IMR90p8
81.5	B4	4.15463746008879	ACSL4_1	64.5	IMR90p8
82.0	B4	4.75237114949846	ACSL4_1	64.5	IMR90p8
82.5	B4	4.86843931079795	ACSL4_1	64.5	IMR90p8
83.0	B4	4.91448885688777	ACSL4_1	64.5	IMR90p8
83.5	B4	5.37328050592293	ACSL4_1	64.5	IMR90p8
84.0	B4	5.3677899495371	ACSL4_1	64.5	IMR90p8
84.5	B4	4.76259267959495	ACSL4_1	64.5	IMR90p8
85.0	B4	4.20540023308081	ACSL4_1	64.5	IMR90p8
85.5	B4	3.37920331025543	ACSL4_1	64.5	IMR90p8
86.0	B4	2.48467531229608	ACSL4_1	64.5	IMR90p8
86.5	B4	2.06419471751542	ACSL4_1	64.5	IMR90p8
87.0	B4	2.32063859841395	ACSL4_1	64.5	IMR90p8
87.5	B4	2.68421637324076	ACSL4_1	64.5	IMR90p8
88.0	B4	2.77020922601719	ACSL4_1	64.5	IMR90p8
88.5	B4	2.99617366218791	ACSL4_1	64.5	IMR90p8
89.0	B4	3.0084968776714	ACSL4_1	64.5	IMR90p8
89.5	B4	2.2336852590588	ACSL4_1	64.5	IMR90p8
90.0	B4	1.58948185539799	ACSL4_1	64.5	IMR90p8
90.5	B4	1.7044873973594	ACSL4_1	64.5	IMR90p8
91.0	B4	1.7523940641679	ACSL4_1	64.5	IMR90p8
91.5	B4	1.79347147149832	ACSL4_1	64.5	IMR90p8
92.0	B4	2.26466164485674	ACSL4_1	64.5	IMR90p8
92.5	B4	2.25475119379104	ACSL4_1	64.5	IMR90p8
93.0	B4	1.80868059772934	ACSL4_1	64.5	IMR90p8
93.5	B4	1.37061129260422	ACSL4_1	64.5	IMR90p8
94.0	B4	0.91630431166891	ACSL4_1	64.5	IMR90p8
94.5	B4	0.312959426675889	ACSL4_1	64.5	IMR90p8
95.0	B4	-0.0455300031183015	ACSL4_1	64.5	IMR90p8
55.0	C4	8.78341351138499	ACSL4_1	63.3	IMR90p8
55.5	C4	19.0307292746666	ACSL4_1	63.3	IMR90p8
56.0	C4	17.5668270227683	ACSL4_1	63.3	IMR90p8
56.5	C4	17.5668270227791	ACSL4_1	63.3	IMR90p8
57.0	C4	17.5668270227012	ACSL4_1	63.3	IMR90p8
57.5	C4	17.5898881142969	ACSL4_1	63.3	IMR90p8
58.0	C4	17.4453433896684	ACSL4_1	63.3	IMR90p8
58.5	C4	17.1725040653948	ACSL4_1	63.3	IMR90p8
59.0	C4	17.0120906866231	ACSL4_1	63.3	IMR90p8
59.5	C4	17.1846321294472	ACSL4_1	63.3	IMR90p8
60.0	C4	16.6604430713395	ACSL4_1	63.3	IMR90p8
60.5	C4	16.6948010416276	ACSL4_1	63.3	IMR90p8
61.0	C4	18.8108805597024	ACSL4_1	63.3	IMR90p8
61.5	C4	20.5412995511339	ACSL4_1	63.3	IMR90p8
62.0	C4	22.6116406849272	ACSL4_1	63.3	IMR90p8
62.5	C4	26.5260408679236	ACSL4_1	63.3	IMR90p8
63.0	C4	31.47789321535	ACSL4_1	63.3	IMR90p8
63.5	C4	38.1712127458954	ACSL4_1	63.3	IMR90p8
64.0	C4	48.3438218520448	ACSL4_1	63.3	IMR90p8
64.5	C4	61.2039667412724	ACSL4_1	63.3	IMR90p8
65.0	C4	75.182120310402	ACSL4_1	63.3	IMR90p8
65.5	C4	88.6390386441257	ACSL4_1	63.3	IMR90p8
66.0	C4	99.9838670910646	ACSL4_1	63.3	IMR90p8
66.5	C4	108.983489304482	ACSL4_1	63.3	IMR90p8
67.0	C4	114.816879216163	ACSL4_1	63.3	IMR90p8
67.5	C4	119.128565156695	ACSL4_1	63.3	IMR90p8
68.0	C4	124.104879411889	ACSL4_1	63.3	IMR90p8
68.5	C4	128.001507192692	ACSL4_1	63.3	IMR90p8
69.0	C4	131.19987663331	ACSL4_1	63.3	IMR90p8
69.5	C4	135.616989396212	ACSL4_1	63.3	IMR90p8
70.0	C4	140.394950657799	ACSL4_1	63.3	IMR90p8
70.5	C4	146.167655295908	ACSL4_1	63.3	IMR90p8
71.0	C4	156.648932519981	ACSL4_1	63.3	IMR90p8
71.5	C4	170.95282396018	ACSL4_1	63.3	IMR90p8
72.0	C4	187.397806066072	ACSL4_1	63.3	IMR90p8
72.5	C4	203.639054515476	ACSL4_1	63.3	IMR90p8
73.0	C4	214.601856890648	ACSL4_1	63.3	IMR90p8
73.5	C4	218.676992232563	ACSL4_1	63.3	IMR90p8
74.0	C4	221.57900574377	ACSL4_1	63.3	IMR90p8
74.5	C4	239.667838766918	ACSL4_1	63.3	IMR90p8
75.0	C4	286.331718761977	ACSL4_1	63.3	IMR90p8
75.5	C4	354.655833659351	ACSL4_1	63.3	IMR90p8
76.0	C4	425.42340792868	ACSL4_1	63.3	IMR90p8
76.5	C4	480.539348297972	ACSL4_1	63.3	IMR90p8
77.0	C4	489.262368629012	ACSL4_1	63.3	IMR90p8
77.5	C4	430.6415068867	ACSL4_1	63.3	IMR90p8
78.0	C4	327.521785708826	ACSL4_1	63.3	IMR90p8
78.5	C4	217.044341714711	ACSL4_1	63.3	IMR90p8
79.0	C4	118.523762484621	ACSL4_1	63.3	IMR90p8
79.5	C4	47.3810106109105	ACSL4_1	63.3	IMR90p8
80.0	C4	13.8985410758932	ACSL4_1	63.3	IMR90p8
80.5	C4	5.75581392506831	ACSL4_1	63.3	IMR90p8
81.0	C4	4.99885459696804	ACSL4_1	63.3	IMR90p8
81.5	C4	4.77536780995132	ACSL4_1	63.3	IMR90p8
82.0	C4	4.89664017207758	ACSL4_1	63.3	IMR90p8
82.5	C4	5.13471457058506	ACSL4_1	63.3	IMR90p8
83.0	C4	4.87810726715759	ACSL4_1	63.3	IMR90p8
83.5	C4	4.1986916689732	ACSL4_1	63.3	IMR90p8
84.0	C4	3.96771673479145	ACSL4_1	63.3	IMR90p8
84.5	C4	3.76327696621701	ACSL4_1	63.3	IMR90p8
85.0	C4	3.12698952505298	ACSL4_1	63.3	IMR90p8
85.5	C4	2.97212633815093	ACSL4_1	63.3	IMR90p8
86.0	C4	3.20953937817188	ACSL4_1	63.3	IMR90p8
86.5	C4	2.85577977407422	ACSL4_1	63.3	IMR90p8
87.0	C4	2.43037179909874	ACSL4_1	63.3	IMR90p8
87.5	C4	2.67401594436944	ACSL4_1	63.3	IMR90p8
88.0	C4	3.28396325993492	ACSL4_1	63.3	IMR90p8
88.5	C4	3.18976773632107	ACSL4_1	63.3	IMR90p8
89.0	C4	2.96067912376094	ACSL4_1	63.3	IMR90p8
89.5	C4	3.16997350710454	ACSL4_1	63.3	IMR90p8
90.0	C4	2.56560216966045	ACSL4_1	63.3	IMR90p8
90.5	C4	1.31060051672131	ACSL4_1	63.3	IMR90p8
91.0	C4	1.35910227372318	ACSL4_1	63.3	IMR90p8
91.5	C4	2.1494762790212	ACSL4_1	63.3	IMR90p8
92.0	C4	2.44024456760417	ACSL4_1	63.3	IMR90p8
92.5	C4	2.93844012183445	ACSL4_1	63.3	IMR90p8
93.0	C4	3.70372369690205	ACSL4_1	63.3	IMR90p8
93.5	C4	2.8268147534389	ACSL4_1	63.3	IMR90p8
94.0	C4	2.0526209040342	ACSL4_1	63.3	IMR90p8
94.5	C4	-0.22718820227584	ACSL4_1	63.3	IMR90p8
95.0	C4	-1.40622758604906	ACSL4_1	63.3	IMR90p8
55.0	D4	8.23488539410528	ACSL4_1	61.4	IMR90p8
55.5	D4	17.8422516872289	ACSL4_1	61.4	IMR90p8
56.0	D4	16.4697707882121	ACSL4_1	61.4	IMR90p8
56.5	D4	16.4697707882052	ACSL4_1	61.4	IMR90p8
57.0	D4	16.4697707882522	ACSL4_1	61.4	IMR90p8
57.5	D4	16.4030999532049	ACSL4_1	61.4	IMR90p8
58.0	D4	16.8163148091476	ACSL4_1	61.4	IMR90p8
58.5	D4	17.6114710932912	ACSL4_1	61.4	IMR90p8
59.0	D4	18.2191889295012	ACSL4_1	61.4	IMR90p8
59.5	D4	18.5066408199931	ACSL4_1	61.4	IMR90p8
60.0	D4	19.2898833733914	ACSL4_1	61.4	IMR90p8
60.5	D4	21.5454631367359	ACSL4_1	61.4	IMR90p8
61.0	D4	24.2434552658076	ACSL4_1	61.4	IMR90p8
61.5	D4	27.6478683034629	ACSL4_1	61.4	IMR90p8
62.0	D4	32.2668845853758	ACSL4_1	61.4	IMR90p8
62.5	D4	36.5618273455103	ACSL4_1	61.4	IMR90p8
63.0	D4	40.1770604787079	ACSL4_1	61.4	IMR90p8
63.5	D4	44.678112638848	ACSL4_1	61.4	IMR90p8
64.0	D4	49.5781585880461	ACSL4_1	61.4	IMR90p8
64.5	D4	54.9225699703856	ACSL4_1	61.4	IMR90p8
65.0	D4	61.592834120306	ACSL4_1	61.4	IMR90p8
65.5	D4	69.1877597805491	ACSL4_1	61.4	IMR90p8
66.0	D4	77.5164107208839	ACSL4_1	61.4	IMR90p8
66.5	D4	86.1192328658638	ACSL4_1	61.4	IMR90p8
67.0	D4	94.1445668907271	ACSL4_1	61.4	IMR90p8
67.5	D4	101.73737498429	ACSL4_1	61.4	IMR90p8
68.0	D4	109.506418420663	ACSL4_1	61.4	IMR90p8
68.5	D4	116.566802713453	ACSL4_1	61.4	IMR90p8
69.0	D4	123.662186135075	ACSL4_1	61.4	IMR90p8
69.5	D4	131.776045071628	ACSL4_1	61.4	IMR90p8
70.0	D4	139.851564396946	ACSL4_1	61.4	IMR90p8
70.5	D4	149.639141537187	ACSL4_1	61.4	IMR90p8
71.0	D4	163.870188899183	ACSL4_1	61.4	IMR90p8
71.5	D4	182.152203534784	ACSL4_1	61.4	IMR90p8
72.0	D4	203.106035669651	ACSL4_1	61.4	IMR90p8
72.5	D4	224.760672445708	ACSL4_1	61.4	IMR90p8
73.0	D4	240.880779315962	ACSL4_1	61.4	IMR90p8
73.5	D4	245.780817158408	ACSL4_1	61.4	IMR90p8
74.0	D4	242.442978792389	ACSL4_1	61.4	IMR90p8
74.5	D4	244.065491510276	ACSL4_1	61.4	IMR90p8
75.0	D4	265.91155445554	ACSL4_1	61.4	IMR90p8
75.5	D4	306.902385182992	ACSL4_1	61.4	IMR90p8
76.0	D4	355.026123875739	ACSL4_1	61.4	IMR90p8
76.5	D4	397.355185462484	ACSL4_1	61.4	IMR90p8
77.0	D4	409.525707504752	ACSL4_1	61.4	IMR90p8
77.5	D4	368.033082938592	ACSL4_1	61.4	IMR90p8
78.0	D4	285.861473459336	ACSL4_1	61.4	IMR90p8
78.5	D4	194.318818562369	ACSL4_1	61.4	IMR90p8
79.0	D4	110.249539967747	ACSL4_1	61.4	IMR90p8
79.5	D4	46.6201052259677	ACSL4_1	61.4	IMR90p8
80.0	D4	14.14347378246	ACSL4_1	61.4	IMR90p8
80.5	D4	5.60564869265284	ACSL4_1	61.4	IMR90p8
81.0	D4	5.13770263434702	ACSL4_1	61.4	IMR90p8
81.5	D4	5.37413646633007	ACSL4_1	61.4	IMR90p8
82.0	D4	5.61419320898807	ACSL4_1	61.4	IMR90p8
82.5	D4	5.75749525380604	ACSL4_1	61.4	IMR90p8
83.0	D4	5.28581728968965	ACSL4_1	61.4	IMR90p8
83.5	D4	4.66189852516732	ACSL4_1	61.4	IMR90p8
84.0	D4	4.09708438937628	ACSL4_1	61.4	IMR90p8
84.5	D4	3.17889818891217	ACSL4_1	61.4	IMR90p8
85.0	D4	2.71171961727566	ACSL4_1	61.4	IMR90p8
85.5	D4	2.58508104394826	ACSL4_1	61.4	IMR90p8
86.0	D4	2.12186702572939	ACSL4_1	61.4	IMR90p8
86.5	D4	1.87745185933647	ACSL4_1	61.4	IMR90p8
87.0	D4	2.30341723084524	ACSL4_1	61.4	IMR90p8
87.5	D4	2.37868663326066	ACSL4_1	61.4	IMR90p8
88.0	D4	2.43274859654713	ACSL4_1	61.4	IMR90p8
88.5	D4	2.73553230064812	ACSL4_1	61.4	IMR90p8
89.0	D4	2.86962421553466	ACSL4_1	61.4	IMR90p8
89.5	D4	2.64998169389906	ACSL4_1	61.4	IMR90p8
90.0	D4	2.68649885155861	ACSL4_1	61.4	IMR90p8
90.5	D4	2.71909012582705	ACSL4_1	61.4	IMR90p8
91.0	D4	2.34256430694137	ACSL4_1	61.4	IMR90p8
91.5	D4	2.0414483753359	ACSL4_1	61.4	IMR90p8
92.0	D4	1.97009555054751	ACSL4_1	61.4	IMR90p8
92.5	D4	1.82173799788285	ACSL4_1	61.4	IMR90p8
93.0	D4	1.55842202918649	ACSL4_1	61.4	IMR90p8
93.5	D4	1.60575306507252	ACSL4_1	61.4	IMR90p8
94.0	D4	1.52032830983586	ACSL4_1	61.4	IMR90p8
94.5	D4	1.36353704256686	ACSL4_1	61.4	IMR90p8
95.0	D4	0.402129270175067	ACSL4_1	61.4	IMR90p8
55.0	E4	1.13685870664995	ACSL4_1	59.0	IMR90p8
55.5	E4	2.46319386440848	ACSL4_1	59.0	IMR90p8
56.0	E4	2.27371741329932	ACSL4_1	59.0	IMR90p8
56.5	E4	2.27371741331217	ACSL4_1	59.0	IMR90p8
57.0	E4	2.27371741321451	ACSL4_1	59.0	IMR90p8
57.5	E4	2.00677133337467	ACSL4_1	59.0	IMR90p8
58.0	E4	3.75809835802113	ACSL4_1	59.0	IMR90p8
58.5	E4	6.35675369472256	ACSL4_1	59.0	IMR90p8
59.0	E4	7.49286645138545	ACSL4_1	59.0	IMR90p8
59.5	E4	8.23867158091207	ACSL4_1	59.0	IMR90p8
60.0	E4	9.47928398226509	ACSL4_1	59.0	IMR90p8
60.5	E4	11.5857555463264	ACSL4_1	59.0	IMR90p8
61.0	E4	14.1178315497247	ACSL4_1	59.0	IMR90p8
61.5	E4	17.133704133242	ACSL4_1	59.0	IMR90p8
62.0	E4	20.4794749142101	ACSL4_1	59.0	IMR90p8
62.5	E4	23.5664803744356	ACSL4_1	59.0	IMR90p8
63.0	E4	26.7457376217837	ACSL4_1	59.0	IMR90p8
63.5	E4	31.5930169792164	ACSL4_1	59.0	IMR90p8
64.0	E4	37.831225289211	ACSL4_1	59.0	IMR90p8
64.5	E4	46.302429738585	ACSL4_1	59.0	IMR90p8
65.0	E4	57.802120528199	ACSL4_1	59.0	IMR90p8
65.5	E4	70.7253276959616	ACSL4_1	59.0	IMR90p8
66.0	E4	82.7470708542776	ACSL4_1	59.0	IMR90p8
66.5	E4	93.5365965401905	ACSL4_1	59.0	IMR90p8
67.0	E4	102.532849839081	ACSL4_1	59.0	IMR90p8
67.5	E4	108.679102619804	ACSL4_1	59.0	IMR90p8
68.0	E4	113.500594589479	ACSL4_1	59.0	IMR90p8
68.5	E4	117.982451308651	ACSL4_1	59.0	IMR90p8
69.0	E4	122.268823300087	ACSL4_1	59.0	IMR90p8
69.5	E4	126.877345163091	ACSL4_1	59.0	IMR90p8
70.0	E4	132.570893327258	ACSL4_1	59.0	IMR90p8
70.5	E4	140.811262603638	ACSL4_1	59.0	IMR90p8
71.0	E4	154.383773530467	ACSL4_1	59.0	IMR90p8
71.5	E4	174.902465038745	ACSL4_1	59.0	IMR90p8
72.0	E4	200.701138312494	ACSL4_1	59.0	IMR90p8
72.5	E4	227.864623916159	ACSL4_1	59.0	IMR90p8
73.0	E4	249.702307998077	ACSL4_1	59.0	IMR90p8
73.5	E4	259.180054819133	ACSL4_1	59.0	IMR90p8
74.0	E4	255.274654701952	ACSL4_1	59.0	IMR90p8
74.5	E4	249.106580035217	ACSL4_1	59.0	IMR90p8
75.0	E4	257.951625619265	ACSL4_1	59.0	IMR90p8
75.5	E4	283.61968779965	ACSL4_1	59.0	IMR90p8
76.0	E4	316.75074757768	ACSL4_1	59.0	IMR90p8
76.5	E4	348.401080166437	ACSL4_1	59.0	IMR90p8
77.0	E4	358.796463208959	ACSL4_1	59.0	IMR90p8
77.5	E4	324.104512092069	ACSL4_1	59.0	IMR90p8
78.0	E4	252.520101360351	ACSL4_1	59.0	IMR90p8
78.5	E4	172.850863335299	ACSL4_1	59.0	IMR90p8
79.0	E4	99.84078542184	ACSL4_1	59.0	IMR90p8
79.5	E4	43.6217985323863	ACSL4_1	59.0	IMR90p8
80.0	E4	14.0290626087637	ACSL4_1	59.0	IMR90p8
80.5	E4	6.1332726020936	ACSL4_1	59.0	IMR90p8
81.0	E4	5.31526533740799	ACSL4_1	59.0	IMR90p8
81.5	E4	4.9820244373139	ACSL4_1	59.0	IMR90p8
82.0	E4	4.86872516418754	ACSL4_1	59.0	IMR90p8
82.5	E4	5.5309504352104	ACSL4_1	59.0	IMR90p8
83.0	E4	6.27380460817233	ACSL4_1	59.0	IMR90p8
83.5	E4	6.07611376137692	ACSL4_1	59.0	IMR90p8
84.0	E4	5.67311778295539	ACSL4_1	59.0	IMR90p8
84.5	E4	5.18241749222955	ACSL4_1	59.0	IMR90p8
85.0	E4	4.12602702141373	ACSL4_1	59.0	IMR90p8
85.5	E4	3.02198308714623	ACSL4_1	59.0	IMR90p8
86.0	E4	2.82701102310762	ACSL4_1	59.0	IMR90p8
86.5	E4	2.81565813165605	ACSL4_1	59.0	IMR90p8
87.0	E4	2.70157360929846	ACSL4_1	59.0	IMR90p8
87.5	E4	2.8914320954504	ACSL4_1	59.0	IMR90p8
88.0	E4	2.89661778258971	ACSL4_1	59.0	IMR90p8
88.5	E4	2.37008244189968	ACSL4_1	59.0	IMR90p8
89.0	E4	1.94321623744918	ACSL4_1	59.0	IMR90p8
89.5	E4	1.92719039805399	ACSL4_1	59.0	IMR90p8
90.0	E4	1.93636712978901	ACSL4_1	59.0	IMR90p8
90.5	E4	2.17331172697294	ACSL4_1	59.0	IMR90p8
91.0	E4	2.3017811579424	ACSL4_1	59.0	IMR90p8
91.5	E4	2.20669340310991	ACSL4_1	59.0	IMR90p8
92.0	E4	1.95621270752935	ACSL4_1	59.0	IMR90p8
92.5	E4	1.48765859074933	ACSL4_1	59.0	IMR90p8
93.0	E4	1.27181083442252	ACSL4_1	59.0	IMR90p8
93.5	E4	1.37495020689425	ACSL4_1	59.0	IMR90p8
94.0	E4	1.36260930237546	ACSL4_1	59.0	IMR90p8
94.5	E4	1.52971966248339	ACSL4_1	59.0	IMR90p8
95.0	E4	0.758094586645768	ACSL4_1	59.0	IMR90p8
55.0	F4	-4.41493726782244	ACSL4_1	57.0	IMR90p8
55.5	F4	-9.56569741361488	ACSL4_1	57.0	IMR90p8
56.0	F4	-8.82987453564454	ACSL4_1	57.0	IMR90p8
56.5	F4	-8.82987453565192	ACSL4_1	57.0	IMR90p8
57.0	F4	-8.82987453559281	ACSL4_1	57.0	IMR90p8
57.5	F4	-9.17158685712991	ACSL4_1	57.0	IMR90p8
58.0	F4	-7.08892182096076	ACSL4_1	57.0	IMR90p8
58.5	F4	-2.76218865846465	ACSL4_1	57.0	IMR90p8
59.0	F4	0.398402618747355	ACSL4_1	57.0	IMR90p8
59.5	F4	3.34603339227544	ACSL4_1	57.0	IMR90p8
60.0	F4	6.8424820403452	ACSL4_1	57.0	IMR90p8
60.5	F4	10.1866288518854	ACSL4_1	57.0	IMR90p8
61.0	F4	12.5822942647635	ACSL4_1	57.0	IMR90p8
61.5	F4	15.445441313625	ACSL4_1	57.0	IMR90p8
62.0	F4	18.2495478488019	ACSL4_1	57.0	IMR90p8
62.5	F4	20.0700063966624	ACSL4_1	57.0	IMR90p8
63.0	F4	22.2692863863688	ACSL4_1	57.0	IMR90p8
63.5	F4	26.1826737055119	ACSL4_1	57.0	IMR90p8
64.0	F4	32.4975449747543	ACSL4_1	57.0	IMR90p8
64.5	F4	41.0751859531237	ACSL4_1	57.0	IMR90p8
65.0	F4	51.6699851721595	ACSL4_1	57.0	IMR90p8
65.5	F4	64.0516504003299	ACSL4_1	57.0	IMR90p8
66.0	F4	76.6716802009264	ACSL4_1	57.0	IMR90p8
66.5	F4	86.8728282450592	ACSL4_1	57.0	IMR90p8
67.0	F4	94.8599744479765	ACSL4_1	57.0	IMR90p8
67.5	F4	101.2212516814	ACSL4_1	57.0	IMR90p8
68.0	F4	105.177802174615	ACSL4_1	57.0	IMR90p8
68.5	F4	107.456163373077	ACSL4_1	57.0	IMR90p8
69.0	F4	109.638438635815	ACSL4_1	57.0	IMR90p8
69.5	F4	112.568014662307	ACSL4_1	57.0	IMR90p8
70.0	F4	116.615805288824	ACSL4_1	57.0	IMR90p8
70.5	F4	124.389192177653	ACSL4_1	57.0	IMR90p8
71.0	F4	138.276100265115	ACSL4_1	57.0	IMR90p8
71.5	F4	158.750197566997	ACSL4_1	57.0	IMR90p8
72.0	F4	184.07780964354	ACSL4_1	57.0	IMR90p8
72.5	F4	210.263598040395	ACSL4_1	57.0	IMR90p8
73.0	F4	230.044338850074	ACSL4_1	57.0	IMR90p8
73.5	F4	237.196839378571	ACSL4_1	57.0	IMR90p8
74.0	F4	231.581953209802	ACSL4_1	57.0	IMR90p8
74.5	F4	222.686107216518	ACSL4_1	57.0	IMR90p8
75.0	F4	226.248904650827	ACSL4_1	57.0	IMR90p8
75.5	F4	243.705814034428	ACSL4_1	57.0	IMR90p8
76.0	F4	266.812620917737	ACSL4_1	57.0	IMR90p8
76.5	F4	289.836074820074	ACSL4_1	57.0	IMR90p8
77.0	F4	295.808795671621	ACSL4_1	57.0	IMR90p8
77.5	F4	262.542553806798	ACSL4_1	57.0	IMR90p8
78.0	F4	200.724014670345	ACSL4_1	57.0	IMR90p8
78.5	F4	135.669538982992	ACSL4_1	57.0	IMR90p8
79.0	F4	75.9769560469784	ACSL4_1	57.0	IMR90p8
79.5	F4	30.3729530974995	ACSL4_1	57.0	IMR90p8
80.0	F4	9.41295599522607	ACSL4_1	57.0	IMR90p8
80.5	F4	5.63338804990957	ACSL4_1	57.0	IMR90p8
81.0	F4	5.28340487167941	ACSL4_1	57.0	IMR90p8
81.5	F4	5.400814029586	ACSL4_1	57.0	IMR90p8
82.0	F4	5.66806780691576	ACSL4_1	57.0	IMR90p8
82.5	F4	5.15758341441591	ACSL4_1	57.0	IMR90p8
83.0	F4	4.54376001213745	ACSL4_1	57.0	IMR90p8
83.5	F4	4.34097857398888	ACSL4_1	57.0	IMR90p8
84.0	F4	4.04371085631936	ACSL4_1	57.0	IMR90p8
84.5	F4	4.07059466933072	ACSL4_1	57.0	IMR90p8
85.0	F4	4.16412911362312	ACSL4_1	57.0	IMR90p8
85.5	F4	3.87302906661989	ACSL4_1	57.0	IMR90p8
86.0	F4	3.66282426988948	ACSL4_1	57.0	IMR90p8
86.5	F4	3.6230573211252	ACSL4_1	57.0	IMR90p8
87.0	F4	3.28694368643954	ACSL4_1	57.0	IMR90p8
87.5	F4	3.13917181758131	ACSL4_1	57.0	IMR90p8
88.0	F4	2.86988059744522	ACSL4_1	57.0	IMR90p8
88.5	F4	2.59558087713663	ACSL4_1	57.0	IMR90p8
89.0	F4	2.60608046922624	ACSL4_1	57.0	IMR90p8
89.5	F4	2.19876287950405	ACSL4_1	57.0	IMR90p8
90.0	F4	1.70796579768904	ACSL4_1	57.0	IMR90p8
90.5	F4	2.1613522539858	ACSL4_1	57.0	IMR90p8
91.0	F4	2.25183060415412	ACSL4_1	57.0	IMR90p8
91.5	F4	1.46533210500496	ACSL4_1	57.0	IMR90p8
92.0	F4	1.43672997150384	ACSL4_1	57.0	IMR90p8
92.5	F4	1.80076869391763	ACSL4_1	57.0	IMR90p8
93.0	F4	1.85384606397406	ACSL4_1	57.0	IMR90p8
93.5	F4	2.28647577117346	ACSL4_1	57.0	IMR90p8
94.0	F4	3.01535573390265	ACSL4_1	57.0	IMR90p8
94.5	F4	4.00301867135295	ACSL4_1	57.0	IMR90p8
95.0	F4	2.04530208760798	ACSL4_1	57.0	IMR90p8
55.0	G4	-4.14899904480615	ACSL4_1	55.7	IMR90p8
55.5	G4	-8.98949793041345	ACSL4_1	55.7	IMR90p8
56.0	G4	-8.29799808961241	ACSL4_1	55.7	IMR90p8
56.5	G4	-8.29799808961081	ACSL4_1	55.7	IMR90p8
57.0	G4	-8.29799808962355	ACSL4_1	55.7	IMR90p8
57.5	G4	-8.69709713806378	ACSL4_1	55.7	IMR90p8
58.0	G4	-6.21902829754799	ACSL4_1	55.7	IMR90p8
58.5	G4	-1.58395265673664	ACSL4_1	55.7	IMR90p8
59.0	G4	2.4513912064549	ACSL4_1	55.7	IMR90p8
59.5	G4	6.9044897296767	ACSL4_1	55.7	IMR90p8
60.0	G4	10.4017250863221	ACSL4_1	55.7	IMR90p8
60.5	G4	14.6964837483566	ACSL4_1	55.7	IMR90p8
61.0	G4	18.8092515881842	ACSL4_1	55.7	IMR90p8
61.5	G4	21.5386087880374	ACSL4_1	55.7	IMR90p8
62.0	G4	23.9075610579381	ACSL4_1	55.7	IMR90p8
62.5	G4	25.6166320300283	ACSL4_1	55.7	IMR90p8
63.0	G4	26.0384541271436	ACSL4_1	55.7	IMR90p8
63.5	G4	27.4490496082666	ACSL4_1	55.7	IMR90p8
64.0	G4	30.9410239573642	ACSL4_1	55.7	IMR90p8
64.5	G4	35.8897911081817	ACSL4_1	55.7	IMR90p8
65.0	G4	43.4897777096552	ACSL4_1	55.7	IMR90p8
65.5	G4	53.7702532645944	ACSL4_1	55.7	IMR90p8
66.0	G4	65.1375312708183	ACSL4_1	55.7	IMR90p8
66.5	G4	75.4501515782371	ACSL4_1	55.7	IMR90p8
67.0	G4	85.1679032491533	ACSL4_1	55.7	IMR90p8
67.5	G4	93.2162850697709	ACSL4_1	55.7	IMR90p8
68.0	G4	98.4698398804077	ACSL4_1	55.7	IMR90p8
68.5	G4	101.113910319908	ACSL4_1	55.7	IMR90p8
69.0	G4	103.520937236242	ACSL4_1	55.7	IMR90p8
69.5	G4	105.423102829792	ACSL4_1	55.7	IMR90p8
70.0	G4	107.472833574429	ACSL4_1	55.7	IMR90p8
70.5	G4	112.389678460677	ACSL4_1	55.7	IMR90p8
71.0	G4	122.74606141374	ACSL4_1	55.7	IMR90p8
71.5	G4	139.527483655282	ACSL4_1	55.7	IMR90p8
72.0	G4	161.168314976679	ACSL4_1	55.7	IMR90p8
72.5	G4	184.820084075552	ACSL4_1	55.7	IMR90p8
73.0	G4	204.306844954764	ACSL4_1	55.7	IMR90p8
73.5	G4	213.168613624404	ACSL4_1	55.7	IMR90p8
74.0	G4	209.189038433301	ACSL4_1	55.7	IMR90p8
74.5	G4	199.708060516225	ACSL4_1	55.7	IMR90p8
75.0	G4	198.089714056508	ACSL4_1	55.7	IMR90p8
75.5	G4	209.933137132311	ACSL4_1	55.7	IMR90p8
76.0	G4	228.971541032722	ACSL4_1	55.7	IMR90p8
76.5	G4	248.86808376289	ACSL4_1	55.7	IMR90p8
77.0	G4	258.236244338422	ACSL4_1	55.7	IMR90p8
77.5	G4	237.494324989585	ACSL4_1	55.7	IMR90p8
78.0	G4	187.113917821838	ACSL4_1	55.7	IMR90p8
78.5	G4	129.301872613567	ACSL4_1	55.7	IMR90p8
79.0	G4	76.4077029624853	ACSL4_1	55.7	IMR90p8
79.5	G4	33.9693680799617	ACSL4_1	55.7	IMR90p8
80.0	G4	11.0295483057399	ACSL4_1	55.7	IMR90p8
80.5	G4	5.21408970909948	ACSL4_1	55.7	IMR90p8
81.0	G4	5.10047332277611	ACSL4_1	55.7	IMR90p8
81.5	G4	5.42246125000753	ACSL4_1	55.7	IMR90p8
82.0	G4	5.47076140828256	ACSL4_1	55.7	IMR90p8
82.5	G4	4.97587042849193	ACSL4_1	55.7	IMR90p8
83.0	G4	4.91674773267016	ACSL4_1	55.7	IMR90p8
83.5	G4	4.59273487762368	ACSL4_1	55.7	IMR90p8
84.0	G4	3.80273851709228	ACSL4_1	55.7	IMR90p8
84.5	G4	3.33367790871336	ACSL4_1	55.7	IMR90p8
85.0	G4	3.08957006541817	ACSL4_1	55.7	IMR90p8
85.5	G4	3.04702210490308	ACSL4_1	55.7	IMR90p8
86.0	G4	3.21989654795914	ACSL4_1	55.7	IMR90p8
86.5	G4	3.46511695648718	ACSL4_1	55.7	IMR90p8
87.0	G4	3.60838953753426	ACSL4_1	55.7	IMR90p8
87.5	G4	3.70241868990564	ACSL4_1	55.7	IMR90p8
88.0	G4	3.44345843966897	ACSL4_1	55.7	IMR90p8
88.5	G4	3.02498891682149	ACSL4_1	55.7	IMR90p8
89.0	G4	2.71151889652469	ACSL4_1	55.7	IMR90p8
89.5	G4	2.52672429281728	ACSL4_1	55.7	IMR90p8
90.0	G4	2.34650045671526	ACSL4_1	55.7	IMR90p8
90.5	G4	2.30433634242729	ACSL4_1	55.7	IMR90p8
91.0	G4	2.49828278244462	ACSL4_1	55.7	IMR90p8
91.5	G4	2.37916663708313	ACSL4_1	55.7	IMR90p8
92.0	G4	2.05096047735577	ACSL4_1	55.7	IMR90p8
92.5	G4	2.17961616035984	ACSL4_1	55.7	IMR90p8
93.0	G4	2.13744381913642	ACSL4_1	55.7	IMR90p8
93.5	G4	2.59454431598732	ACSL4_1	55.7	IMR90p8
94.0	G4	3.05892018633921	ACSL4_1	55.7	IMR90p8
94.5	G4	5.00859425540165	ACSL4_1	55.7	IMR90p8
95.0	G4	3.10302019039017	ACSL4_1	55.7	IMR90p8
55.0	H4	-5.70611364905926	ACSL4_1	55.0	IMR90p8
55.5	H4	-12.3632462396279	ACSL4_1	55.0	IMR90p8
56.0	H4	-11.412227298118	ACSL4_1	55.0	IMR90p8
56.5	H4	-11.412227298113	ACSL4_1	55.0	IMR90p8
57.0	H4	-11.4122272981645	ACSL4_1	55.0	IMR90p8
57.5	H4	-11.8728565474934	ACSL4_1	55.0	IMR90p8
58.0	H4	-9.03164500568357	ACSL4_1	55.0	IMR90p8
58.5	H4	-3.49295826517925	ACSL4_1	55.0	IMR90p8
59.0	H4	1.05158355172091	ACSL4_1	55.0	IMR90p8
59.5	H4	4.6464900945781	ACSL4_1	55.0	IMR90p8
60.0	H4	8.33656095789911	ACSL4_1	55.0	IMR90p8
60.5	H4	12.7674129435896	ACSL4_1	55.0	IMR90p8
61.0	H4	16.4963035242505	ACSL4_1	55.0	IMR90p8
61.5	H4	19.7494894545584	ACSL4_1	55.0	IMR90p8
62.0	H4	23.6661936608479	ACSL4_1	55.0	IMR90p8
62.5	H4	26.8972725376196	ACSL4_1	55.0	IMR90p8
63.0	H4	28.1804933049324	ACSL4_1	55.0	IMR90p8
63.5	H4	30.0072506376652	ACSL4_1	55.0	IMR90p8
64.0	H4	33.1978413211793	ACSL4_1	55.0	IMR90p8
64.5	H4	36.8030578606675	ACSL4_1	55.0	IMR90p8
65.0	H4	42.0726766515813	ACSL4_1	55.0	IMR90p8
65.5	H4	50.091965961296	ACSL4_1	55.0	IMR90p8
66.0	H4	59.7489171731431	ACSL4_1	55.0	IMR90p8
66.5	H4	69.2656914885549	ACSL4_1	55.0	IMR90p8
67.0	H4	77.559895997263	ACSL4_1	55.0	IMR90p8
67.5	H4	84.6836911420305	ACSL4_1	55.0	IMR90p8
68.0	H4	90.2962725368169	ACSL4_1	55.0	IMR90p8
68.5	H4	93.2139206194577	ACSL4_1	55.0	IMR90p8
69.0	H4	94.7268493872423	ACSL4_1	55.0	IMR90p8
69.5	H4	96.9189890091743	ACSL4_1	55.0	IMR90p8
70.0	H4	99.9542468631644	ACSL4_1	55.0	IMR90p8
70.5	H4	104.836088981163	ACSL4_1	55.0	IMR90p8
71.0	H4	114.715235345618	ACSL4_1	55.0	IMR90p8
71.5	H4	131.670260148697	ACSL4_1	55.0	IMR90p8
72.0	H4	154.269272619754	ACSL4_1	55.0	IMR90p8
72.5	H4	178.427993394662	ACSL4_1	55.0	IMR90p8
73.0	H4	198.783198509658	ACSL4_1	55.0	IMR90p8
73.5	H4	209.270256787344	ACSL4_1	55.0	IMR90p8
74.0	H4	206.339379094503	ACSL4_1	55.0	IMR90p8
74.5	H4	194.259342609053	ACSL4_1	55.0	IMR90p8
75.0	H4	186.579946803856	ACSL4_1	55.0	IMR90p8
75.5	H4	189.969477900529	ACSL4_1	55.0	IMR90p8
76.0	H4	199.672378842671	ACSL4_1	55.0	IMR90p8
76.5	H4	211.75336807127	ACSL4_1	55.0	IMR90p8
77.0	H4	218.094988616706	ACSL4_1	55.0	IMR90p8
77.5	H4	200.624922697085	ACSL4_1	55.0	IMR90p8
78.0	H4	158.218123994439	ACSL4_1	55.0	IMR90p8
78.5	H4	109.882148988126	ACSL4_1	55.0	IMR90p8
79.0	H4	65.495763095278	ACSL4_1	55.0	IMR90p8
79.5	H4	29.536401116529	ACSL4_1	55.0	IMR90p8
80.0	H4	9.92147430106223	ACSL4_1	55.0	IMR90p8
80.5	H4	5.11093156602277	ACSL4_1	55.0	IMR90p8
81.0	H4	4.79972911159672	ACSL4_1	55.0	IMR90p8
81.5	H4	4.79607383120072	ACSL4_1	55.0	IMR90p8
82.0	H4	4.53969191515762	ACSL4_1	55.0	IMR90p8
82.5	H4	4.31355774173198	ACSL4_1	55.0	IMR90p8
83.0	H4	4.46561299522466	ACSL4_1	55.0	IMR90p8
83.5	H4	4.70622169563524	ACSL4_1	55.0	IMR90p8
84.0	H4	4.44530907324469	ACSL4_1	55.0	IMR90p8
84.5	H4	4.12360317989072	ACSL4_1	55.0	IMR90p8
85.0	H4	3.38864465210025	ACSL4_1	55.0	IMR90p8
85.5	H4	2.65293689345953	ACSL4_1	55.0	IMR90p8
86.0	H4	2.17912952837401	ACSL4_1	55.0	IMR90p8
86.5	H4	1.75702073630612	ACSL4_1	55.0	IMR90p8
87.0	H4	1.75501982000895	ACSL4_1	55.0	IMR90p8
87.5	H4	2.03845696929625	ACSL4_1	55.0	IMR90p8
88.0	H4	1.94348124825859	ACSL4_1	55.0	IMR90p8
88.5	H4	1.66676848843093	ACSL4_1	55.0	IMR90p8
89.0	H4	1.71437287842485	ACSL4_1	55.0	IMR90p8
89.5	H4	1.35627224197287	ACSL4_1	55.0	IMR90p8
90.0	H4	0.875388900446978	ACSL4_1	55.0	IMR90p8
90.5	H4	0.969603906756845	ACSL4_1	55.0	IMR90p8
91.0	H4	1.50383210857012	ACSL4_1	55.0	IMR90p8
91.5	H4	1.68097891033017	ACSL4_1	55.0	IMR90p8
92.0	H4	2.14600236809724	ACSL4_1	55.0	IMR90p8
92.5	H4	2.83485619021343	ACSL4_1	55.0	IMR90p8
93.0	H4	2.93964050533805	ACSL4_1	55.0	IMR90p8
93.5	H4	2.12272719460151	ACSL4_1	55.0	IMR90p8
94.0	H4	1.930130921304	ACSL4_1	55.0	IMR90p8
94.5	H4	0.615623630067375	ACSL4_1	55.0	IMR90p8
95.0	H4	-0.554617168982304	ACSL4_1	55.0	IMR90p8
55.0	A4	4.49510647630041	ACSL4_1	65.0	IMR90p2
55.5	A4	9.73939736531872	ACSL4_1	65.0	IMR90p2
56.0	A4	8.99021295260184	ACSL4_1	65.0	IMR90p2
56.5	A4	8.99021295259524	ACSL4_1	65.0	IMR90p2
57.0	A4	8.99021295264367	ACSL4_1	65.0	IMR90p2
57.5	A4	8.91002888221158	ACSL4_1	65.0	IMR90p2
58.0	A4	9.49967960436391	ACSL4_1	65.0	IMR90p2
58.5	A4	9.9218545405156	ACSL4_1	65.0	IMR90p2
59.0	A4	9.21145287989805	ACSL4_1	65.0	IMR90p2
59.5	A4	8.87961502739154	ACSL4_1	65.0	IMR90p2
60.0	A4	9.39028695843501	ACSL4_1	65.0	IMR90p2
60.5	A4	9.89118647307544	ACSL4_1	65.0	IMR90p2
61.0	A4	10.9170135921274	ACSL4_1	65.0	IMR90p2
61.5	A4	12.8908151477	ACSL4_1	65.0	IMR90p2
62.0	A4	14.3154742751505	ACSL4_1	65.0	IMR90p2
62.5	A4	15.9325621588339	ACSL4_1	65.0	IMR90p2
63.0	A4	19.2479039712058	ACSL4_1	65.0	IMR90p2
63.5	A4	24.2916969026228	ACSL4_1	65.0	IMR90p2
64.0	A4	31.7985396297722	ACSL4_1	65.0	IMR90p2
64.5	A4	43.0803422342991	ACSL4_1	65.0	IMR90p2
65.0	A4	56.4744187387374	ACSL4_1	65.0	IMR90p2
65.5	A4	70.2310325426071	ACSL4_1	65.0	IMR90p2
66.0	A4	83.5459690642034	ACSL4_1	65.0	IMR90p2
66.5	A4	94.4177183313	ACSL4_1	65.0	IMR90p2
67.0	A4	101.592304702888	ACSL4_1	65.0	IMR90p2
67.5	A4	106.273467197272	ACSL4_1	65.0	IMR90p2
68.0	A4	109.231111663688	ACSL4_1	65.0	IMR90p2
68.5	A4	110.834455146887	ACSL4_1	65.0	IMR90p2
69.0	A4	112.412009315575	ACSL4_1	65.0	IMR90p2
69.5	A4	114.578164932668	ACSL4_1	65.0	IMR90p2
70.0	A4	117.398602973777	ACSL4_1	65.0	IMR90p2
70.5	A4	121.693588133612	ACSL4_1	65.0	IMR90p2
71.0	A4	128.587792306933	ACSL4_1	65.0	IMR90p2
71.5	A4	139.290498138871	ACSL4_1	65.0	IMR90p2
72.0	A4	153.882964583904	ACSL4_1	65.0	IMR90p2
72.5	A4	169.234672821908	ACSL4_1	65.0	IMR90p2
73.0	A4	181.662174634154	ACSL4_1	65.0	IMR90p2
73.5	A4	188.587544624606	ACSL4_1	65.0	IMR90p2
74.0	A4	190.47094475605	ACSL4_1	65.0	IMR90p2
74.5	A4	196.429576157237	ACSL4_1	65.0	IMR90p2
75.0	A4	222.599203680485	ACSL4_1	65.0	IMR90p2
75.5	A4	270.085773369829	ACSL4_1	65.0	IMR90p2
76.0	A4	324.448011265717	ACSL4_1	65.0	IMR90p2
76.5	A4	371.921647113918	ACSL4_1	65.0	IMR90p2
77.0	A4	392.924082150889	ACSL4_1	65.0	IMR90p2
77.5	A4	362.681784096687	ACSL4_1	65.0	IMR90p2
78.0	A4	286.804302226793	ACSL4_1	65.0	IMR90p2
78.5	A4	197.546126820786	ACSL4_1	65.0	IMR90p2
79.0	A4	115.030172049	ACSL4_1	65.0	IMR90p2
79.5	A4	50.6096989477256	ACSL4_1	65.0	IMR90p2
80.0	A4	15.4847825425219	ACSL4_1	65.0	IMR90p2
80.5	A4	5.22082981166795	ACSL4_1	65.0	IMR90p2
81.0	A4	4.29865768915892	ACSL4_1	65.0	IMR90p2
81.5	A4	4.72567355790937	ACSL4_1	65.0	IMR90p2
82.0	A4	4.80810001890171	ACSL4_1	65.0	IMR90p2
82.5	A4	4.93429117941457	ACSL4_1	65.0	IMR90p2
83.0	A4	5.87688810351665	ACSL4_1	65.0	IMR90p2
83.5	A4	5.7364604779583	ACSL4_1	65.0	IMR90p2
84.0	A4	4.73260272848995	ACSL4_1	65.0	IMR90p2
84.5	A4	4.37838335416279	ACSL4_1	65.0	IMR90p2
85.0	A4	3.75657442399279	ACSL4_1	65.0	IMR90p2
85.5	A4	2.71002621048058	ACSL4_1	65.0	IMR90p2
86.0	A4	2.44077239693127	ACSL4_1	65.0	IMR90p2
86.5	A4	2.70552920687271	ACSL4_1	65.0	IMR90p2
87.0	A4	2.52246889411765	ACSL4_1	65.0	IMR90p2
87.5	A4	2.4530341472809	ACSL4_1	65.0	IMR90p2
88.0	A4	2.396966377669	ACSL4_1	65.0	IMR90p2
88.5	A4	2.50933527980806	ACSL4_1	65.0	IMR90p2
89.0	A4	2.70375967380147	ACSL4_1	65.0	IMR90p2
89.5	A4	2.74876656278752	ACSL4_1	65.0	IMR90p2
90.0	A4	2.67119929591087	ACSL4_1	65.0	IMR90p2
90.5	A4	2.92368945660115	ACSL4_1	65.0	IMR90p2
91.0	A4	3.03901013203682	ACSL4_1	65.0	IMR90p2
91.5	A4	2.44354705212464	ACSL4_1	65.0	IMR90p2
92.0	A4	2.19695347807641	ACSL4_1	65.0	IMR90p2
92.5	A4	2.26880059984973	ACSL4_1	65.0	IMR90p2
93.0	A4	2.01830285484829	ACSL4_1	65.0	IMR90p2
93.5	A4	1.3876436027781	ACSL4_1	65.0	IMR90p2
94.0	A4	1.45290936912858	ACSL4_1	65.0	IMR90p2
94.5	A4	0.63793669754665	ACSL4_1	65.0	IMR90p2
95.0	A4	-0.315328616012664	ACSL4_1	65.0	IMR90p2
55.0	B4	7.568830258856	ACSL4_1	64.5	IMR90p2
55.5	B4	16.3991322275216	ACSL4_1	64.5	IMR90p2
56.0	B4	15.1376605177114	ACSL4_1	64.5	IMR90p2
56.5	B4	15.1376605177134	ACSL4_1	64.5	IMR90p2
57.0	B4	15.1376605176998	ACSL4_1	64.5	IMR90p2
57.5	B4	15.1439866471339	ACSL4_1	64.5	IMR90p2
58.0	B4	15.142288414008	ACSL4_1	64.5	IMR90p2
58.5	B4	14.8355104742301	ACSL4_1	64.5	IMR90p2
59.0	B4	14.3404495465702	ACSL4_1	64.5	IMR90p2
59.5	B4	13.7767015405173	ACSL4_1	64.5	IMR90p2
60.0	B4	13.6459361450811	ACSL4_1	64.5	IMR90p2
60.5	B4	14.4259014743368	ACSL4_1	64.5	IMR90p2
61.0	B4	16.2641236811094	ACSL4_1	64.5	IMR90p2
61.5	B4	18.346502028579	ACSL4_1	64.5	IMR90p2
62.0	B4	20.8731406958813	ACSL4_1	64.5	IMR90p2
62.5	B4	24.3980541604085	ACSL4_1	64.5	IMR90p2
63.0	B4	28.8807168059009	ACSL4_1	64.5	IMR90p2
63.5	B4	34.6176069150506	ACSL4_1	64.5	IMR90p2
64.0	B4	42.8145181258187	ACSL4_1	64.5	IMR90p2
64.5	B4	53.6887166705371	ACSL4_1	64.5	IMR90p2
65.0	B4	65.6603699633957	ACSL4_1	64.5	IMR90p2
65.5	B4	77.5180971445232	ACSL4_1	64.5	IMR90p2
66.0	B4	88.6497571332172	ACSL4_1	64.5	IMR90p2
66.5	B4	97.9991541285191	ACSL4_1	64.5	IMR90p2
67.0	B4	104.495869545811	ACSL4_1	64.5	IMR90p2
67.5	B4	108.650961228451	ACSL4_1	64.5	IMR90p2
68.0	B4	111.859027940233	ACSL4_1	64.5	IMR90p2
68.5	B4	114.654146442668	ACSL4_1	64.5	IMR90p2
69.0	B4	117.31104342605	ACSL4_1	64.5	IMR90p2
69.5	B4	121.173932634481	ACSL4_1	64.5	IMR90p2
70.0	B4	126.563626608358	ACSL4_1	64.5	IMR90p2
70.5	B4	134.244800501576	ACSL4_1	64.5	IMR90p2
71.0	B4	145.402761381779	ACSL4_1	64.5	IMR90p2
71.5	B4	160.032910067303	ACSL4_1	64.5	IMR90p2
72.0	B4	176.946615201475	ACSL4_1	64.5	IMR90p2
72.5	B4	193.242765131023	ACSL4_1	64.5	IMR90p2
73.0	B4	204.310430227647	ACSL4_1	64.5	IMR90p2
73.5	B4	207.543930889881	ACSL4_1	64.5	IMR90p2
74.0	B4	206.800994181787	ACSL4_1	64.5	IMR90p2
74.5	B4	215.2842956299	ACSL4_1	64.5	IMR90p2
75.0	B4	247.213036309982	ACSL4_1	64.5	IMR90p2
75.5	B4	298.325357429509	ACSL4_1	64.5	IMR90p2
76.0	B4	353.859226797978	ACSL4_1	64.5	IMR90p2
76.5	B4	399.384397628797	ACSL4_1	64.5	IMR90p2
77.0	B4	409.640057719233	ACSL4_1	64.5	IMR90p2
77.5	B4	363.84955541589	ACSL4_1	64.5	IMR90p2
78.0	B4	278.703143333162	ACSL4_1	64.5	IMR90p2
78.5	B4	186.35198915116	ACSL4_1	64.5	IMR90p2
79.0	B4	103.215162661302	ACSL4_1	64.5	IMR90p2
79.5	B4	42.1633872882902	ACSL4_1	64.5	IMR90p2
80.0	B4	12.7824063481193	ACSL4_1	64.5	IMR90p2
80.5	B4	6.24541034382617	ACSL4_1	64.5	IMR90p2
81.0	B4	5.75960015436993	ACSL4_1	64.5	IMR90p2
81.5	B4	5.98867963249052	ACSL4_1	64.5	IMR90p2
82.0	B4	6.64481351260491	ACSL4_1	64.5	IMR90p2
82.5	B4	6.66710895605047	ACSL4_1	64.5	IMR90p2
83.0	B4	6.21698850364271	ACSL4_1	64.5	IMR90p2
83.5	B4	6.04264172385655	ACSL4_1	64.5	IMR90p2
84.0	B4	4.84107492133569	ACSL4_1	64.5	IMR90p2
84.5	B4	3.53226843802327	ACSL4_1	64.5	IMR90p2
85.0	B4	3.22758129407782	ACSL4_1	64.5	IMR90p2
85.5	B4	2.61195742886844	ACSL4_1	64.5	IMR90p2
86.0	B4	2.20618195813915	ACSL4_1	64.5	IMR90p2
86.5	B4	3.07334912568012	ACSL4_1	64.5	IMR90p2
87.0	B4	3.58095348812645	ACSL4_1	64.5	IMR90p2
87.5	B4	3.03396368572152	ACSL4_1	64.5	IMR90p2
88.0	B4	3.16512273040348	ACSL4_1	64.5	IMR90p2
88.5	B4	3.00500693845828	ACSL4_1	64.5	IMR90p2
89.0	B4	2.05002972762105	ACSL4_1	64.5	IMR90p2
89.5	B4	1.31008075282512	ACSL4_1	64.5	IMR90p2
90.0	B4	1.26754501078227	ACSL4_1	64.5	IMR90p2
90.5	B4	1.19869207323944	ACSL4_1	64.5	IMR90p2
91.0	B4	1.13988395720565	ACSL4_1	64.5	IMR90p2
91.5	B4	1.62820883356375	ACSL4_1	64.5	IMR90p2
92.0	B4	2.4302413553367	ACSL4_1	64.5	IMR90p2
92.5	B4	2.75577087320795	ACSL4_1	64.5	IMR90p2
93.0	B4	3.03791839612637	ACSL4_1	64.5	IMR90p2
93.5	B4	2.2895135946701	ACSL4_1	64.5	IMR90p2
94.0	B4	1.749931381365	ACSL4_1	64.5	IMR90p2
94.5	B4	-1.00448370732562	ACSL4_1	64.5	IMR90p2
95.0	B4	-1.96861265017429	ACSL4_1	64.5	IMR90p2
55.0	C4	9.16965618494146	ACSL4_1	63.3	IMR90p2
55.5	C4	19.8675884007065	ACSL4_1	63.3	IMR90p2
56.0	C4	18.339312369882	ACSL4_1	63.3	IMR90p2
56.5	C4	18.3393123698777	ACSL4_1	63.3	IMR90p2
57.0	C4	18.3393123699151	ACSL4_1	63.3	IMR90p2
57.5	C4	18.2596685890587	ACSL4_1	63.3	IMR90p2
58.0	C4	18.7756089782343	ACSL4_1	63.3	IMR90p2
58.5	C4	19.6060355644457	ACSL4_1	63.3	IMR90p2
59.0	C4	19.8575666035325	ACSL4_1	63.3	IMR90p2
59.5	C4	20.5013663062214	ACSL4_1	63.3	IMR90p2
60.0	C4	21.4768763322508	ACSL4_1	63.3	IMR90p2
60.5	C4	21.0549718747873	ACSL4_1	63.3	IMR90p2
61.0	C4	20.486010601645	ACSL4_1	63.3	IMR90p2
61.5	C4	21.894304480878	ACSL4_1	63.3	IMR90p2
62.0	C4	24.0124109062172	ACSL4_1	63.3	IMR90p2
62.5	C4	26.3009574324834	ACSL4_1	63.3	IMR90p2
63.0	C4	30.575896404899	ACSL4_1	63.3	IMR90p2
63.5	C4	36.5912966983954	ACSL4_1	63.3	IMR90p2
64.0	C4	43.6360500106924	ACSL4_1	63.3	IMR90p2
64.5	C4	52.7871847473779	ACSL4_1	63.3	IMR90p2
65.0	C4	64.1441107382658	ACSL4_1	63.3	IMR90p2
65.5	C4	77.0491907656029	ACSL4_1	63.3	IMR90p2
66.0	C4	89.6596308975091	ACSL4_1	63.3	IMR90p2
66.5	C4	100.42122789316	ACSL4_1	63.3	IMR90p2
67.0	C4	108.378717298342	ACSL4_1	63.3	IMR90p2
67.5	C4	114.227850183431	ACSL4_1	63.3	IMR90p2
68.0	C4	118.267791156234	ACSL4_1	63.3	IMR90p2
68.5	C4	121.117180340155	ACSL4_1	63.3	IMR90p2
69.0	C4	125.148054423028	ACSL4_1	63.3	IMR90p2
69.5	C4	131.520838138814	ACSL4_1	63.3	IMR90p2
70.0	C4	139.07411014306	ACSL4_1	63.3	IMR90p2
70.5	C4	149.173001356529	ACSL4_1	63.3	IMR90p2
71.0	C4	166.057379931207	ACSL4_1	63.3	IMR90p2
71.5	C4	188.590839338587	ACSL4_1	63.3	IMR90p2
72.0	C4	214.056761486447	ACSL4_1	63.3	IMR90p2
72.5	C4	240.985653205491	ACSL4_1	63.3	IMR90p2
73.0	C4	262.464167391256	ACSL4_1	63.3	IMR90p2
73.5	C4	270.392654371106	ACSL4_1	63.3	IMR90p2
74.0	C4	267.910128989752	ACSL4_1	63.3	IMR90p2
74.5	C4	269.245343136437	ACSL4_1	63.3	IMR90p2
75.0	C4	288.378528121812	ACSL4_1	63.3	IMR90p2
75.5	C4	324.441162806822	ACSL4_1	63.3	IMR90p2
76.0	C4	366.542951528007	ACSL4_1	63.3	IMR90p2
76.5	C4	401.256677246999	ACSL4_1	63.3	IMR90p2
77.0	C4	404.755930043878	ACSL4_1	63.3	IMR90p2
77.5	C4	356.61401610115	ACSL4_1	63.3	IMR90p2
78.0	C4	271.564615971515	ACSL4_1	63.3	IMR90p2
78.5	C4	180.325669947144	ACSL4_1	63.3	IMR90p2
79.0	C4	99.4760486595528	ACSL4_1	63.3	IMR90p2
79.5	C4	40.977477123924	ACSL4_1	63.3	IMR90p2
80.0	C4	12.6504699250453	ACSL4_1	63.3	IMR90p2
80.5	C4	6.00875899892247	ACSL4_1	63.3	IMR90p2
81.0	C4	6.00595350855548	ACSL4_1	63.3	IMR90p2
81.5	C4	6.01922161630688	ACSL4_1	63.3	IMR90p2
82.0	C4	5.57338494937608	ACSL4_1	63.3	IMR90p2
82.5	C4	5.62870245979423	ACSL4_1	63.3	IMR90p2
83.0	C4	5.98676101406039	ACSL4_1	63.3	IMR90p2
83.5	C4	5.69190641521993	ACSL4_1	63.3	IMR90p2
84.0	C4	5.02407152954402	ACSL4_1	63.3	IMR90p2
84.5	C4	4.39568499532299	ACSL4_1	63.3	IMR90p2
85.0	C4	3.70660997001045	ACSL4_1	63.3	IMR90p2
85.5	C4	3.27836063745974	ACSL4_1	63.3	IMR90p2
86.0	C4	2.94541728781348	ACSL4_1	63.3	IMR90p2
86.5	C4	2.80758454153431	ACSL4_1	63.3	IMR90p2
87.0	C4	2.97437703648501	ACSL4_1	63.3	IMR90p2
87.5	C4	3.06985548835837	ACSL4_1	63.3	IMR90p2
88.0	C4	2.87638679051076	ACSL4_1	63.3	IMR90p2
88.5	C4	3.16960385612725	ACSL4_1	63.3	IMR90p2
89.0	C4	3.83391737823609	ACSL4_1	63.3	IMR90p2
89.5	C4	3.76597914756741	ACSL4_1	63.3	IMR90p2
90.0	C4	3.39653009488802	ACSL4_1	63.3	IMR90p2
90.5	C4	3.01941486632819	ACSL4_1	63.3	IMR90p2
91.0	C4	2.49075747008254	ACSL4_1	63.3	IMR90p2
91.5	C4	1.8855037550324	ACSL4_1	63.3	IMR90p2
92.0	C4	1.70520484466101	ACSL4_1	63.3	IMR90p2
92.5	C4	1.74139174428655	ACSL4_1	63.3	IMR90p2
93.0	C4	1.89439380973221	ACSL4_1	63.3	IMR90p2
93.5	C4	1.50330000622381	ACSL4_1	63.3	IMR90p2
94.0	C4	1.13043577100211	ACSL4_1	63.3	IMR90p2
94.5	C4	0.0077981540250675	ACSL4_1	63.3	IMR90p2
95.0	C4	-0.655664154094893	ACSL4_1	63.3	IMR90p2
55.0	D4	7.12638808948918	ACSL4_1	61.4	IMR90p2
55.5	D4	15.4405075272252	ACSL4_1	61.4	IMR90p2
56.0	D4	14.2527761789762	ACSL4_1	61.4	IMR90p2
56.5	D4	14.2527761789812	ACSL4_1	61.4	IMR90p2
57.0	D4	14.2527761789495	ACSL4_1	61.4	IMR90p2
57.5	D4	14.17312736899	ACSL4_1	61.4	IMR90p2
58.0	D4	14.6130270109151	ACSL4_1	61.4	IMR90p2
58.5	D4	15.9836504574877	ACSL4_1	61.4	IMR90p2
59.0	D4	16.7650267554434	ACSL4_1	61.4	IMR90p2
59.5	D4	16.9078365667369	ACSL4_1	61.4	IMR90p2
60.0	D4	17.4141715059199	ACSL4_1	61.4	IMR90p2
60.5	D4	18.7193223013587	ACSL4_1	61.4	IMR90p2
61.0	D4	20.4212230888045	ACSL4_1	61.4	IMR90p2
61.5	D4	22.3690862056237	ACSL4_1	61.4	IMR90p2
62.0	D4	25.0907165888965	ACSL4_1	61.4	IMR90p2
62.5	D4	28.3336111726052	ACSL4_1	61.4	IMR90p2
63.0	D4	32.155703088829	ACSL4_1	61.4	IMR90p2
63.5	D4	37.22221725854	ACSL4_1	61.4	IMR90p2
64.0	D4	44.5557568276057	ACSL4_1	61.4	IMR90p2
64.5	D4	53.78608340834	ACSL4_1	61.4	IMR90p2
65.0	D4	64.4944484984311	ACSL4_1	61.4	IMR90p2
65.5	D4	76.5927819072012	ACSL4_1	61.4	IMR90p2
66.0	D4	88.1292373035635	ACSL4_1	61.4	IMR90p2
66.5	D4	97.0584333942577	ACSL4_1	61.4	IMR90p2
67.0	D4	104.13422908556	ACSL4_1	61.4	IMR90p2
67.5	D4	109.509102425118	ACSL4_1	61.4	IMR90p2
68.0	D4	112.834884694992	ACSL4_1	61.4	IMR90p2
68.5	D4	116.186004599146	ACSL4_1	61.4	IMR90p2
69.0	D4	121.371633767562	ACSL4_1	61.4	IMR90p2
69.5	D4	128.383095189483	ACSL4_1	61.4	IMR90p2
70.0	D4	137.671341234443	ACSL4_1	61.4	IMR90p2
70.5	D4	151.742201173212	ACSL4_1	61.4	IMR90p2
71.0	D4	173.22617026378	ACSL4_1	61.4	IMR90p2
71.5	D4	201.537240636165	ACSL4_1	61.4	IMR90p2
72.0	D4	234.23773061187	ACSL4_1	61.4	IMR90p2
72.5	D4	268.637662044111	ACSL4_1	61.4	IMR90p2
73.0	D4	295.940471763087	ACSL4_1	61.4	IMR90p2
73.5	D4	306.172133484059	ACSL4_1	61.4	IMR90p2
74.0	D4	300.693619297422	ACSL4_1	61.4	IMR90p2
74.5	D4	291.266101891064	ACSL4_1	61.4	IMR90p2
75.0	D4	290.24317484576	ACSL4_1	61.4	IMR90p2
75.5	D4	300.301122128793	ACSL4_1	61.4	IMR90p2
76.0	D4	317.01482813378	ACSL4_1	61.4	IMR90p2
76.5	D4	332.323390944168	ACSL4_1	61.4	IMR90p2
77.0	D4	327.751927510829	ACSL4_1	61.4	IMR90p2
77.5	D4	285.13569464289	ACSL4_1	61.4	IMR90p2
78.0	D4	215.585814610108	ACSL4_1	61.4	IMR90p2
78.5	D4	143.508194015284	ACSL4_1	61.4	IMR90p2
79.0	D4	79.4955278580342	ACSL4_1	61.4	IMR90p2
79.5	D4	32.0425614565721	ACSL4_1	61.4	IMR90p2
80.0	D4	9.24797458013285	ACSL4_1	61.4	IMR90p2
80.5	D4	4.44274733199217	ACSL4_1	61.4	IMR90p2
81.0	D4	4.15028882867347	ACSL4_1	61.4	IMR90p2
81.5	D4	4.06109612675556	ACSL4_1	61.4	IMR90p2
82.0	D4	4.68357619820904	ACSL4_1	61.4	IMR90p2
82.5	D4	6.02305467811169	ACSL4_1	61.4	IMR90p2
83.0	D4	6.25828929156103	ACSL4_1	61.4	IMR90p2
83.5	D4	5.74867670698217	ACSL4_1	61.4	IMR90p2
84.0	D4	5.47633531557619	ACSL4_1	61.4	IMR90p2
84.5	D4	4.68992015221642	ACSL4_1	61.4	IMR90p2
85.0	D4	3.47720197067201	ACSL4_1	61.4	IMR90p2
85.5	D4	3.19514287679488	ACSL4_1	61.4	IMR90p2
86.0	D4	3.3391011681976	ACSL4_1	61.4	IMR90p2
86.5	D4	2.91930054909034	ACSL4_1	61.4	IMR90p2
87.0	D4	2.9819079748811	ACSL4_1	61.4	IMR90p2
87.5	D4	2.98610846880626	ACSL4_1	61.4	IMR90p2
88.0	D4	2.57047164478121	ACSL4_1	61.4	IMR90p2
88.5	D4	2.64089417415693	ACSL4_1	61.4	IMR90p2
89.0	D4	3.13938633622979	ACSL4_1	61.4	IMR90p2
89.5	D4	2.58381696196494	ACSL4_1	61.4	IMR90p2
90.0	D4	2.21646860789633	ACSL4_1	61.4	IMR90p2
90.5	D4	2.52696249193497	ACSL4_1	61.4	IMR90p2
91.0	D4	2.1777213717321	ACSL4_1	61.4	IMR90p2
91.5	D4	1.46160366630488	ACSL4_1	61.4	IMR90p2
92.0	D4	1.80817577126533	ACSL4_1	61.4	IMR90p2
92.5	D4	2.39217408319638	ACSL4_1	61.4	IMR90p2
93.0	D4	1.96114318837709	ACSL4_1	61.4	IMR90p2
93.5	D4	1.70870361372141	ACSL4_1	61.4	IMR90p2
94.0	D4	1.91602559914531	ACSL4_1	61.4	IMR90p2
94.5	D4	1.65742095241262	ACSL4_1	61.4	IMR90p2
95.0	D4	0.46669289206352	ACSL4_1	61.4	IMR90p2
55.0	E4	1.96470788812076	ACSL4_1	59.0	IMR90p2
55.5	E4	4.25686709092895	ACSL4_1	59.0	IMR90p2
56.0	E4	3.92941577624208	ACSL4_1	59.0	IMR90p2
56.5	E4	3.92941577623651	ACSL4_1	59.0	IMR90p2
57.0	E4	3.9294157762705	ACSL4_1	59.0	IMR90p2
57.5	E4	3.7344250791258	ACSL4_1	59.0	IMR90p2
58.0	E4	4.86420119798356	ACSL4_1	59.0	IMR90p2
58.5	E4	7.75422344399692	ACSL4_1	59.0	IMR90p2
59.0	E4	9.82883367627574	ACSL4_1	59.0	IMR90p2
59.5	E4	11.760604963713	ACSL4_1	59.0	IMR90p2
60.0	E4	14.7661196511135	ACSL4_1	59.0	IMR90p2
60.5	E4	17.1712097035644	ACSL4_1	59.0	IMR90p2
61.0	E4	19.3215346834015	ACSL4_1	59.0	IMR90p2
61.5	E4	22.4704246916114	ACSL4_1	59.0	IMR90p2
62.0	E4	25.20343018651	ACSL4_1	59.0	IMR90p2
62.5	E4	27.3321186838338	ACSL4_1	59.0	IMR90p2
63.0	E4	30.7994148309227	ACSL4_1	59.0	IMR90p2
63.5	E4	35.5077641216519	ACSL4_1	59.0	IMR90p2
64.0	E4	41.2454956766231	ACSL4_1	59.0	IMR90p2
64.5	E4	49.7845775193786	ACSL4_1	59.0	IMR90p2
65.0	E4	60.9060531363809	ACSL4_1	59.0	IMR90p2
65.5	E4	72.2018667224728	ACSL4_1	59.0	IMR90p2
66.0	E4	83.2989699648758	ACSL4_1	59.0	IMR90p2
66.5	E4	93.2983611877602	ACSL4_1	59.0	IMR90p2
67.0	E4	101.09933611191	ACSL4_1	59.0	IMR90p2
67.5	E4	106.321554409339	ACSL4_1	59.0	IMR90p2
68.0	E4	110.639276660648	ACSL4_1	59.0	IMR90p2
68.5	E4	115.514299771782	ACSL4_1	59.0	IMR90p2
69.0	E4	121.782467109952	ACSL4_1	59.0	IMR90p2
69.5	E4	129.847245135421	ACSL4_1	59.0	IMR90p2
70.0	E4	141.179675510539	ACSL4_1	59.0	IMR90p2
70.5	E4	158.193986096205	ACSL4_1	59.0	IMR90p2
71.0	E4	182.599588056075	ACSL4_1	59.0	IMR90p2
71.5	E4	215.494552692089	ACSL4_1	59.0	IMR90p2
72.0	E4	255.07100170695	ACSL4_1	59.0	IMR90p2
72.5	E4	296.155719165517	ACSL4_1	59.0	IMR90p2
73.0	E4	328.61028379375	ACSL4_1	59.0	IMR90p2
73.5	E4	342.975248701743	ACSL4_1	59.0	IMR90p2
74.0	E4	334.845760350238	ACSL4_1	59.0	IMR90p2
74.5	E4	310.907620526871	ACSL4_1	59.0	IMR90p2
75.0	E4	286.56960831525	ACSL4_1	59.0	IMR90p2
75.5	E4	270.6368573035	ACSL4_1	59.0	IMR90p2
76.0	E4	261.658631455796	ACSL4_1	59.0	IMR90p2
76.5	E4	258.663455281608	ACSL4_1	59.0	IMR90p2
77.0	E4	251.751563679241	ACSL4_1	59.0	IMR90p2
77.5	E4	221.631787446516	ACSL4_1	59.0	IMR90p2
78.0	E4	169.591901729719	ACSL4_1	59.0	IMR90p2
78.5	E4	115.15506770166	ACSL4_1	59.0	IMR90p2
79.0	E4	67.0605145786679	ACSL4_1	59.0	IMR90p2
79.5	E4	29.5610603366607	ACSL4_1	59.0	IMR90p2
80.0	E4	10.3098234927314	ACSL4_1	59.0	IMR90p2
80.5	E4	6.48959794150409	ACSL4_1	59.0	IMR90p2
81.0	E4	6.91731945115055	ACSL4_1	59.0	IMR90p2
81.5	E4	6.34291001706703	ACSL4_1	59.0	IMR90p2
82.0	E4	5.7387146016423	ACSL4_1	59.0	IMR90p2
82.5	E4	5.57060660375487	ACSL4_1	59.0	IMR90p2
83.0	E4	5.40051611967073	ACSL4_1	59.0	IMR90p2
83.5	E4	4.86220300544159	ACSL4_1	59.0	IMR90p2
84.0	E4	4.71656297790219	ACSL4_1	59.0	IMR90p2
84.5	E4	4.36621462847313	ACSL4_1	59.0	IMR90p2
85.0	E4	3.52220213394833	ACSL4_1	59.0	IMR90p2
85.5	E4	2.99567116545802	ACSL4_1	59.0	IMR90p2
86.0	E4	3.03880209535737	ACSL4_1	59.0	IMR90p2
86.5	E4	3.04198335261839	ACSL4_1	59.0	IMR90p2
87.0	E4	3.27040997513097	ACSL4_1	59.0	IMR90p2
87.5	E4	3.55794351544523	ACSL4_1	59.0	IMR90p2
88.0	E4	3.39795891285979	ACSL4_1	59.0	IMR90p2
88.5	E4	3.17411638261024	ACSL4_1	59.0	IMR90p2
89.0	E4	3.12248246317847	ACSL4_1	59.0	IMR90p2
89.5	E4	2.81574093329078	ACSL4_1	59.0	IMR90p2
90.0	E4	2.74115476757555	ACSL4_1	59.0	IMR90p2
90.5	E4	3.02395164074687	ACSL4_1	59.0	IMR90p2
91.0	E4	2.73353646277593	ACSL4_1	59.0	IMR90p2
91.5	E4	1.96778582739415	ACSL4_1	59.0	IMR90p2
92.0	E4	1.15430885120759	ACSL4_1	59.0	IMR90p2
92.5	E4	0.713057049857696	ACSL4_1	59.0	IMR90p2
93.0	E4	0.349072969203746	ACSL4_1	59.0	IMR90p2
93.5	E4	1.12323309821846	ACSL4_1	59.0	IMR90p2
94.0	E4	1.83280634834983	ACSL4_1	59.0	IMR90p2
94.5	E4	4.35028726321553	ACSL4_1	59.0	IMR90p2
95.0	E4	3.09759745388311	ACSL4_1	59.0	IMR90p2
55.0	F4	-1.24119881661954	ACSL4_1	57.0	IMR90p2
55.5	F4	-2.68926410267568	ACSL4_1	57.0	IMR90p2
56.0	F4	-2.48239763323909	ACSL4_1	57.0	IMR90p2
56.5	F4	-2.48239763324784	ACSL4_1	57.0	IMR90p2
57.0	F4	-2.48239763317372	ACSL4_1	57.0	IMR90p2
57.5	F4	-2.82384125841122	ACSL4_1	57.0	IMR90p2
58.0	F4	-0.708696937418267	ACSL4_1	57.0	IMR90p2
58.5	F4	3.35786073576787	ACSL4_1	57.0	IMR90p2
59.0	F4	6.47397163568507	ACSL4_1	57.0	IMR90p2
59.5	F4	9.09482939540555	ACSL4_1	57.0	IMR90p2
60.0	F4	12.0505626678885	ACSL4_1	57.0	IMR90p2
60.5	F4	14.8452552810336	ACSL4_1	57.0	IMR90p2
61.0	F4	16.8788145031941	ACSL4_1	57.0	IMR90p2
61.5	F4	18.9842383018463	ACSL4_1	57.0	IMR90p2
62.0	F4	21.1710518173937	ACSL4_1	57.0	IMR90p2
62.5	F4	22.4128456759551	ACSL4_1	57.0	IMR90p2
63.0	F4	24.6454650317343	ACSL4_1	57.0	IMR90p2
63.5	F4	28.5057986988184	ACSL4_1	57.0	IMR90p2
64.0	F4	33.3906757313035	ACSL4_1	57.0	IMR90p2
64.5	F4	41.2984879317618	ACSL4_1	57.0	IMR90p2
65.0	F4	52.4501427267472	ACSL4_1	57.0	IMR90p2
65.5	F4	64.2343318727596	ACSL4_1	57.0	IMR90p2
66.0	F4	76.5926152557757	ACSL4_1	57.0	IMR90p2
66.5	F4	88.7088566727321	ACSL4_1	57.0	IMR90p2
67.0	F4	97.7226408893761	ACSL4_1	57.0	IMR90p2
67.5	F4	103.441436085591	ACSL4_1	57.0	IMR90p2
68.0	F4	107.412835853967	ACSL4_1	57.0	IMR90p2
68.5	F4	110.34035197249	ACSL4_1	57.0	IMR90p2
69.0	F4	113.134675474094	ACSL4_1	57.0	IMR90p2
69.5	F4	117.391781948291	ACSL4_1	57.0	IMR90p2
70.0	F4	124.104911599599	ACSL4_1	57.0	IMR90p2
70.5	F4	135.503916197034	ACSL4_1	57.0	IMR90p2
71.0	F4	155.006143278799	ACSL4_1	57.0	IMR90p2
71.5	F4	184.345695582801	ACSL4_1	57.0	IMR90p2
72.0	F4	222.116925190748	ACSL4_1	57.0	IMR90p2
72.5	F4	264.16483155968	ACSL4_1	57.0	IMR90p2
73.0	F4	300.661641619988	ACSL4_1	57.0	IMR90p2
73.5	F4	319.638064731564	ACSL4_1	57.0	IMR90p2
74.0	F4	316.012601275572	ACSL4_1	57.0	IMR90p2
74.5	F4	293.575330070414	ACSL4_1	57.0	IMR90p2
75.0	F4	265.439751864541	ACSL4_1	57.0	IMR90p2
75.5	F4	241.973900298809	ACSL4_1	57.0	IMR90p2
76.0	F4	224.609405802671	ACSL4_1	57.0	IMR90p2
76.5	F4	214.088745448348	ACSL4_1	57.0	IMR90p2
77.0	F4	204.917549941021	ACSL4_1	57.0	IMR90p2
77.5	F4	180.226516848639	ACSL4_1	57.0	IMR90p2
78.0	F4	137.93636058082	ACSL4_1	57.0	IMR90p2
78.5	F4	94.6845913833673	ACSL4_1	57.0	IMR90p2
79.0	F4	56.4975157094019	ACSL4_1	57.0	IMR90p2
79.5	F4	25.4649579780103	ACSL4_1	57.0	IMR90p2
80.0	F4	8.88802234091429	ACSL4_1	57.0	IMR90p2
80.5	F4	5.95156729747976	ACSL4_1	57.0	IMR90p2
81.0	F4	6.33173422454996	ACSL4_1	57.0	IMR90p2
81.5	F4	6.37402940809176	ACSL4_1	57.0	IMR90p2
82.0	F4	6.55071007110371	ACSL4_1	57.0	IMR90p2
82.5	F4	6.47153359461112	ACSL4_1	57.0	IMR90p2
83.0	F4	6.16927340481374	ACSL4_1	57.0	IMR90p2
83.5	F4	5.69300276377697	ACSL4_1	57.0	IMR90p2
84.0	F4	4.8487929465748	ACSL4_1	57.0	IMR90p2
84.5	F4	4.32057371818394	ACSL4_1	57.0	IMR90p2
85.0	F4	4.2619537026639	ACSL4_1	57.0	IMR90p2
85.5	F4	3.75861640145189	ACSL4_1	57.0	IMR90p2
86.0	F4	3.46307757894328	ACSL4_1	57.0	IMR90p2
86.5	F4	3.7411608283694	ACSL4_1	57.0	IMR90p2
87.0	F4	3.37587097726157	ACSL4_1	57.0	IMR90p2
87.5	F4	2.93391629976276	ACSL4_1	57.0	IMR90p2
88.0	F4	3.15900034865922	ACSL4_1	57.0	IMR90p2
88.5	F4	3.06979484995287	ACSL4_1	57.0	IMR90p2
89.0	F4	2.90153895004295	ACSL4_1	57.0	IMR90p2
89.5	F4	3.17197619788254	ACSL4_1	57.0	IMR90p2
90.0	F4	3.02178731817747	ACSL4_1	57.0	IMR90p2
90.5	F4	2.46774003581771	ACSL4_1	57.0	IMR90p2
91.0	F4	2.28069035770619	ACSL4_1	57.0	IMR90p2
91.5	F4	1.84759770792567	ACSL4_1	57.0	IMR90p2
92.0	F4	0.867101192486416	ACSL4_1	57.0	IMR90p2
92.5	F4	0.61876738193456	ACSL4_1	57.0	IMR90p2
93.0	F4	0.72266653363971	ACSL4_1	57.0	IMR90p2
93.5	F4	1.48019701857703	ACSL4_1	57.0	IMR90p2
94.0	F4	2.04920984365299	ACSL4_1	57.0	IMR90p2
94.5	F4	4.8091273370751	ACSL4_1	57.0	IMR90p2
95.0	F4	3.47678395716412	ACSL4_1	57.0	IMR90p2
55.0	G4	-4.12451636878438	ACSL4_1	55.7	IMR90p2
55.5	G4	-8.9364521323663	ACSL4_1	55.7	IMR90p2
56.0	G4	-8.24903273756888	ACSL4_1	55.7	IMR90p2
56.5	G4	-8.24903273757764	ACSL4_1	55.7	IMR90p2
57.0	G4	-8.24903273751079	ACSL4_1	55.7	IMR90p2
57.5	G4	-8.69843109120336	ACSL4_1	55.7	IMR90p2
58.0	G4	-5.91646965526161	ACSL4_1	55.7	IMR90p2
58.5	G4	-0.608866430219564	ACSL4_1	55.7	IMR90p2
59.0	G4	3.82365846806044	ACSL4_1	55.7	IMR90p2
59.5	G4	8.38834551124569	ACSL4_1	55.7	IMR90p2
60.0	G4	12.3160676441012	ACSL4_1	55.7	IMR90p2
60.5	G4	15.0814183044793	ACSL4_1	55.7	IMR90p2
61.0	G4	17.516373479282	ACSL4_1	55.7	IMR90p2
61.5	G4	20.1011679204992	ACSL4_1	55.7	IMR90p2
62.0	G4	21.7499799078997	ACSL4_1	55.7	IMR90p2
62.5	G4	23.2769597376736	ACSL4_1	55.7	IMR90p2
63.0	G4	25.6470363299153	ACSL4_1	55.7	IMR90p2
63.5	G4	27.8821716164251	ACSL4_1	55.7	IMR90p2
64.0	G4	31.217475249189	ACSL4_1	55.7	IMR90p2
64.5	G4	37.5736060364519	ACSL4_1	55.7	IMR90p2
65.0	G4	46.0179030396239	ACSL4_1	55.7	IMR90p2
65.5	G4	55.7234382081756	ACSL4_1	55.7	IMR90p2
66.0	G4	67.5319053521106	ACSL4_1	55.7	IMR90p2
66.5	G4	78.9621401267973	ACSL4_1	55.7	IMR90p2
67.0	G4	87.6322989189179	ACSL4_1	55.7	IMR90p2
67.5	G4	94.3513408332331	ACSL4_1	55.7	IMR90p2
68.0	G4	99.2991663783429	ACSL4_1	55.7	IMR90p2
68.5	G4	101.782385260227	ACSL4_1	55.7	IMR90p2
69.0	G4	103.609570893079	ACSL4_1	55.7	IMR90p2
69.5	G4	107.112704145545	ACSL4_1	55.7	IMR90p2
70.0	G4	112.718067416137	ACSL4_1	55.7	IMR90p2
70.5	G4	122.083778976018	ACSL4_1	55.7	IMR90p2
71.0	G4	139.329314796996	ACSL4_1	55.7	IMR90p2
71.5	G4	165.889562919812	ACSL4_1	55.7	IMR90p2
72.0	G4	199.348115057472	ACSL4_1	55.7	IMR90p2
72.5	G4	235.422374472332	ACSL4_1	55.7	IMR90p2
73.0	G4	265.983080459878	ACSL4_1	55.7	IMR90p2
73.5	G4	280.752494265918	ACSL4_1	55.7	IMR90p2
74.0	G4	274.992401267991	ACSL4_1	55.7	IMR90p2
74.5	G4	252.910087404962	ACSL4_1	55.7	IMR90p2
75.0	G4	226.512762343696	ACSL4_1	55.7	IMR90p2
75.5	G4	205.172326080798	ACSL4_1	55.7	IMR90p2
76.0	G4	189.79749165142	ACSL4_1	55.7	IMR90p2
76.5	G4	180.904774733012	ACSL4_1	55.7	IMR90p2
77.0	G4	173.500579239967	ACSL4_1	55.7	IMR90p2
77.5	G4	153.017697097285	ACSL4_1	55.7	IMR90p2
78.0	G4	117.896557677183	ACSL4_1	55.7	IMR90p2
78.5	G4	81.8567949628641	ACSL4_1	55.7	IMR90p2
79.0	G4	49.7491628107151	ACSL4_1	55.7	IMR90p2
79.5	G4	23.1788475523295	ACSL4_1	55.7	IMR90p2
80.0	G4	8.84234710578841	ACSL4_1	55.7	IMR90p2
80.5	G4	5.42975420670894	ACSL4_1	55.7	IMR90p2
81.0	G4	5.21532500823093	ACSL4_1	55.7	IMR90p2
81.5	G4	5.39822560472544	ACSL4_1	55.7	IMR90p2
82.0	G4	5.81464759705511	ACSL4_1	55.7	IMR90p2
82.5	G4	6.29775853982972	ACSL4_1	55.7	IMR90p2
83.0	G4	6.70540700520121	ACSL4_1	55.7	IMR90p2
83.5	G4	5.8069262933152	ACSL4_1	55.7	IMR90p2
84.0	G4	4.25083643135616	ACSL4_1	55.7	IMR90p2
84.5	G4	3.86855612469537	ACSL4_1	55.7	IMR90p2
85.0	G4	3.3395673002787	ACSL4_1	55.7	IMR90p2
85.5	G4	2.11149396998184	ACSL4_1	55.7	IMR90p2
86.0	G4	2.154735862199	ACSL4_1	55.7	IMR90p2
86.5	G4	2.97474479166181	ACSL4_1	55.7	IMR90p2
87.0	G4	2.62679196098196	ACSL4_1	55.7	IMR90p2
87.5	G4	2.30813205936551	ACSL4_1	55.7	IMR90p2
88.0	G4	2.8773625221732	ACSL4_1	55.7	IMR90p2
88.5	G4	2.77109968419791	ACSL4_1	55.7	IMR90p2
89.0	G4	2.40906713429166	ACSL4_1	55.7	IMR90p2
89.5	G4	2.4228977271257	ACSL4_1	55.7	IMR90p2
90.0	G4	2.17992137787996	ACSL4_1	55.7	IMR90p2
90.5	G4	2.13782116293169	ACSL4_1	55.7	IMR90p2
91.0	G4	2.40285646458648	ACSL4_1	55.7	IMR90p2
91.5	G4	2.18727273261806	ACSL4_1	55.7	IMR90p2
92.0	G4	1.8745773231131	ACSL4_1	55.7	IMR90p2
92.5	G4	1.95577041676478	ACSL4_1	55.7	IMR90p2
93.0	G4	1.47267854597322	ACSL4_1	55.7	IMR90p2
93.5	G4	1.04628471028417	ACSL4_1	55.7	IMR90p2
94.0	G4	1.00066908557415	ACSL4_1	55.7	IMR90p2
94.5	G4	1.24994919355072	ACSL4_1	55.7	IMR90p2
95.0	G4	0.662355875565709	ACSL4_1	55.7	IMR90p2
55.0	H4	1.66458869870485	ACSL4_1	55.0	IMR90p2
55.5	H4	3.60660884719437	ACSL4_1	55.0	IMR90p2
56.0	H4	3.32917739741015	ACSL4_1	55.0	IMR90p2
56.5	H4	3.32917739741856	ACSL4_1	55.0	IMR90p2
57.0	H4	3.32917739735626	ACSL4_1	55.0	IMR90p2
57.5	H4	2.9918735596583	ACSL4_1	55.0	IMR90p2
58.0	H4	5.01802763426417	ACSL4_1	55.0	IMR90p2
58.5	H4	9.36511101418262	ACSL4_1	55.0	IMR90p2
59.0	H4	13.6211271441009	ACSL4_1	55.0	IMR90p2
59.5	H4	17.3485157309556	ACSL4_1	55.0	IMR90p2
60.0	H4	20.5620897649889	ACSL4_1	55.0	IMR90p2
60.5	H4	24.4163703049018	ACSL4_1	55.0	IMR90p2
61.0	H4	27.8479797019628	ACSL4_1	55.0	IMR90p2
61.5	H4	30.6437013238572	ACSL4_1	55.0	IMR90p2
62.0	H4	34.0464160388181	ACSL4_1	55.0	IMR90p2
62.5	H4	38.0469572436423	ACSL4_1	55.0	IMR90p2
63.0	H4	41.4615249224937	ACSL4_1	55.0	IMR90p2
63.5	H4	44.7921905448289	ACSL4_1	55.0	IMR90p2
64.0	H4	48.2614765363336	ACSL4_1	55.0	IMR90p2
64.5	H4	51.0374829398334	ACSL4_1	55.0	IMR90p2
65.0	H4	53.4166066718253	ACSL4_1	55.0	IMR90p2
65.5	H4	55.9259826703521	ACSL4_1	55.0	IMR90p2
66.0	H4	58.4608277584753	ACSL4_1	55.0	IMR90p2
66.5	H4	60.7057839907569	ACSL4_1	55.0	IMR90p2
67.0	H4	63.4283277231658	ACSL4_1	55.0	IMR90p2
67.5	H4	65.9578328657842	ACSL4_1	55.0	IMR90p2
68.0	H4	68.2551261378329	ACSL4_1	55.0	IMR90p2
68.5	H4	71.7363225113863	ACSL4_1	55.0	IMR90p2
69.0	H4	76.7823088445983	ACSL4_1	55.0	IMR90p2
69.5	H4	82.4200899667818	ACSL4_1	55.0	IMR90p2
70.0	H4	90.1659780855515	ACSL4_1	55.0	IMR90p2
70.5	H4	101.39894029728	ACSL4_1	55.0	IMR90p2
71.0	H4	116.670339957769	ACSL4_1	55.0	IMR90p2
71.5	H4	137.636238506501	ACSL4_1	55.0	IMR90p2
72.0	H4	165.13963929057	ACSL4_1	55.0	IMR90p2
72.5	H4	195.730596300387	ACSL4_1	55.0	IMR90p2
73.0	H4	222.405711254666	ACSL4_1	55.0	IMR90p2
73.5	H4	238.483827793558	ACSL4_1	55.0	IMR90p2
74.0	H4	238.596924682315	ACSL4_1	55.0	IMR90p2
74.5	H4	222.443597785226	ACSL4_1	55.0	IMR90p2
75.0	H4	198.197887182766	ACSL4_1	55.0	IMR90p2
75.5	H4	175.151032906813	ACSL4_1	55.0	IMR90p2
76.0	H4	155.482274250664	ACSL4_1	55.0	IMR90p2
76.5	H4	141.440960814658	ACSL4_1	55.0	IMR90p2
77.0	H4	131.3707096963	ACSL4_1	55.0	IMR90p2
77.5	H4	115.46260102855	ACSL4_1	55.0	IMR90p2
78.0	H4	90.2125275105044	ACSL4_1	55.0	IMR90p2
78.5	H4	63.238048017546	ACSL4_1	55.0	IMR90p2
79.0	H4	38.846756583565	ACSL4_1	55.0	IMR90p2
79.5	H4	19.5011019865481	ACSL4_1	55.0	IMR90p2
80.0	H4	8.4523606255637	ACSL4_1	55.0	IMR90p2
80.5	H4	5.16971075208807	ACSL4_1	55.0	IMR90p2
81.0	H4	5.45267091694825	ACSL4_1	55.0	IMR90p2
81.5	H4	5.90906776505938	ACSL4_1	55.0	IMR90p2
82.0	H4	5.81872521322924	ACSL4_1	55.0	IMR90p2
82.5	H4	5.67497549349923	ACSL4_1	55.0	IMR90p2
83.0	H4	5.52641315495993	ACSL4_1	55.0	IMR90p2
83.5	H4	5.04505904109021	ACSL4_1	55.0	IMR90p2
84.0	H4	4.52198631872272	ACSL4_1	55.0	IMR90p2
84.5	H4	3.3941116717458	ACSL4_1	55.0	IMR90p2
85.0	H4	2.68822582724192	ACSL4_1	55.0	IMR90p2
85.5	H4	2.53704336887535	ACSL4_1	55.0	IMR90p2
86.0	H4	2.13663745564941	ACSL4_1	55.0	IMR90p2
86.5	H4	2.10702257098546	ACSL4_1	55.0	IMR90p2
87.0	H4	2.76100503311517	ACSL4_1	55.0	IMR90p2
87.5	H4	2.76760840437981	ACSL4_1	55.0	IMR90p2
88.0	H4	2.45865276803073	ACSL4_1	55.0	IMR90p2
88.5	H4	2.7741985239615	ACSL4_1	55.0	IMR90p2
89.0	H4	2.68448505527704	ACSL4_1	55.0	IMR90p2
89.5	H4	2.1841751618785	ACSL4_1	55.0	IMR90p2
90.0	H4	2.04685135105302	ACSL4_1	55.0	IMR90p2
90.5	H4	2.0115304799711	ACSL4_1	55.0	IMR90p2
91.0	H4	1.79261021376107	ACSL4_1	55.0	IMR90p2
91.5	H4	1.54893519865442	ACSL4_1	55.0	IMR90p2
92.0	H4	1.49160081650047	ACSL4_1	55.0	IMR90p2
92.5	H4	1.72120235779971	ACSL4_1	55.0	IMR90p2
93.0	H4	1.68919785217918	ACSL4_1	55.0	IMR90p2
93.5	H4	1.4377796584929	ACSL4_1	55.0	IMR90p2
94.0	H4	1.65720150338097	ACSL4_1	55.0	IMR90p2
94.5	H4	1.73668825971413	ACSL4_1	55.0	IMR90p2
95.0	H4	0.681991790604798	ACSL4_1	55.0	IMR90p2
55.0	A4	5.11781865565865	ACSL4_1	65.0	IMR90p11
55.5	A4	11.0886070872608	ACSL4_1	65.0	IMR90p11
56.0	A4	10.2356373113176	ACSL4_1	65.0	IMR90p11
56.5	A4	10.2356373113162	ACSL4_1	65.0	IMR90p11
57.0	A4	10.2356373113289	ACSL4_1	65.0	IMR90p11
57.5	A4	10.1654477945928	ACSL4_1	65.0	IMR90p11
58.0	A4	10.5603529336154	ACSL4_1	65.0	IMR90p11
58.5	A4	11.6353297238771	ACSL4_1	65.0	IMR90p11
59.0	A4	12.7465782728564	ACSL4_1	65.0	IMR90p11
59.5	A4	14.1245780165063	ACSL4_1	65.0	IMR90p11
60.0	A4	15.3908165598884	ACSL4_1	65.0	IMR90p11
60.5	A4	17.2402947187828	ACSL4_1	65.0	IMR90p11
61.0	A4	19.9788180965936	ACSL4_1	65.0	IMR90p11
61.5	A4	22.9406802770706	ACSL4_1	65.0	IMR90p11
62.0	A4	25.3932354716706	ACSL4_1	65.0	IMR90p11
62.5	A4	27.8109837591528	ACSL4_1	65.0	IMR90p11
63.0	A4	30.7755554667151	ACSL4_1	65.0	IMR90p11
63.5	A4	34.1655796271734	ACSL4_1	65.0	IMR90p11
64.0	A4	39.0598157763907	ACSL4_1	65.0	IMR90p11
64.5	A4	46.7064302769554	ACSL4_1	65.0	IMR90p11
65.0	A4	57.7171064544452	ACSL4_1	65.0	IMR90p11
65.5	A4	70.4093832385439	ACSL4_1	65.0	IMR90p11
66.0	A4	83.4137850952278	ACSL4_1	65.0	IMR90p11
66.5	A4	96.0201383224179	ACSL4_1	65.0	IMR90p11
67.0	A4	105.951514733971	ACSL4_1	65.0	IMR90p11
67.5	A4	111.916455657115	ACSL4_1	65.0	IMR90p11
68.0	A4	115.650970411207	ACSL4_1	65.0	IMR90p11
68.5	A4	118.703663300911	ACSL4_1	65.0	IMR90p11
69.0	A4	120.44600884611	ACSL4_1	65.0	IMR90p11
69.5	A4	123.008647297263	ACSL4_1	65.0	IMR90p11
70.0	A4	127.887173365506	ACSL4_1	65.0	IMR90p11
70.5	A4	134.440209546468	ACSL4_1	65.0	IMR90p11
71.0	A4	144.102355122156	ACSL4_1	65.0	IMR90p11
71.5	A4	159.149699057182	ACSL4_1	65.0	IMR90p11
72.0	A4	177.764994001613	ACSL4_1	65.0	IMR90p11
72.5	A4	195.678915354673	ACSL4_1	65.0	IMR90p11
73.0	A4	210.32618509669	ACSL4_1	65.0	IMR90p11
73.5	A4	217.588188445279	ACSL4_1	65.0	IMR90p11
74.0	A4	216.538708617769	ACSL4_1	65.0	IMR90p11
74.5	A4	218.390624235895	ACSL4_1	65.0	IMR90p11
75.0	A4	241.717167408666	ACSL4_1	65.0	IMR90p11
75.5	A4	285.601723754277	ACSL4_1	65.0	IMR90p11
76.0	A4	334.771244321732	ACSL4_1	65.0	IMR90p11
76.5	A4	379.024216516071	ACSL4_1	65.0	IMR90p11
77.0	A4	397.656286558182	ACSL4_1	65.0	IMR90p11
77.5	A4	362.330725879418	ACSL4_1	65.0	IMR90p11
78.0	A4	282.427478281056	ACSL4_1	65.0	IMR90p11
78.5	A4	193.118082306311	ACSL4_1	65.0	IMR90p11
79.0	A4	111.039127675066	ACSL4_1	65.0	IMR90p11
79.5	A4	46.9627075943544	ACSL4_1	65.0	IMR90p11
80.0	A4	13.7199874659858	ACSL4_1	65.0	IMR90p11
80.5	A4	6.12308639666111	ACSL4_1	65.0	IMR90p11
81.0	A4	6.25659544878556	ACSL4_1	65.0	IMR90p11
81.5	A4	5.89944191223879	ACSL4_1	65.0	IMR90p11
82.0	A4	5.56816991315048	ACSL4_1	65.0	IMR90p11
82.5	A4	5.90573129834593	ACSL4_1	65.0	IMR90p11
83.0	A4	5.50209211145443	ACSL4_1	65.0	IMR90p11
83.5	A4	4.34068180893286	ACSL4_1	65.0	IMR90p11
84.0	A4	4.16205613081422	ACSL4_1	65.0	IMR90p11
84.5	A4	3.92762343732346	ACSL4_1	65.0	IMR90p11
85.0	A4	3.34629513669972	ACSL4_1	65.0	IMR90p11
85.5	A4	2.84275322144339	ACSL4_1	65.0	IMR90p11
86.0	A4	2.52011066592803	ACSL4_1	65.0	IMR90p11
86.5	A4	2.27761766725047	ACSL4_1	65.0	IMR90p11
87.0	A4	2.1573530449952	ACSL4_1	65.0	IMR90p11
87.5	A4	1.74253790185298	ACSL4_1	65.0	IMR90p11
88.0	A4	1.72699675110925	ACSL4_1	65.0	IMR90p11
88.5	A4	2.47154478274382	ACSL4_1	65.0	IMR90p11
89.0	A4	2.69338720212266	ACSL4_1	65.0	IMR90p11
89.5	A4	2.75709928767805	ACSL4_1	65.0	IMR90p11
90.0	A4	2.7511711795708	ACSL4_1	65.0	IMR90p11
90.5	A4	2.47077963312904	ACSL4_1	65.0	IMR90p11
91.0	A4	2.0461611796523	ACSL4_1	65.0	IMR90p11
91.5	A4	1.72753372519054	ACSL4_1	65.0	IMR90p11
92.0	A4	1.51210231395908	ACSL4_1	65.0	IMR90p11
92.5	A4	1.98919763798489	ACSL4_1	65.0	IMR90p11
93.0	A4	2.51967619624048	ACSL4_1	65.0	IMR90p11
93.5	A4	2.52332093113364	ACSL4_1	65.0	IMR90p11
94.0	A4	2.92459968085655	ACSL4_1	65.0	IMR90p11
94.5	A4	3.02715012843714	ACSL4_1	65.0	IMR90p11
95.0	A4	1.12098848229903	ACSL4_1	65.0	IMR90p11
55.0	B4	7.4505600932099	ACSL4_1	64.5	IMR90p11
55.5	B4	16.1428802019547	ACSL4_1	64.5	IMR90p11
56.0	B4	14.9011201864197	ACSL4_1	64.5	IMR90p11
56.5	B4	14.9011201864301	ACSL4_1	64.5	IMR90p11
57.0	B4	14.9011201863465	ACSL4_1	64.5	IMR90p11
57.5	B4	14.796857545442	ACSL4_1	64.5	IMR90p11
58.0	B4	15.4892406133955	ACSL4_1	64.5	IMR90p11
58.5	B4	16.4479939180837	ACSL4_1	64.5	IMR90p11
59.0	B4	16.6807237513972	ACSL4_1	64.5	IMR90p11
59.5	B4	17.8010221793364	ACSL4_1	64.5	IMR90p11
60.0	B4	19.9437471988006	ACSL4_1	64.5	IMR90p11
60.5	B4	22.2654057641047	ACSL4_1	64.5	IMR90p11
61.0	B4	24.8079606561236	ACSL4_1	64.5	IMR90p11
61.5	B4	27.7958662088251	ACSL4_1	64.5	IMR90p11
62.0	B4	30.5715562397247	ACSL4_1	64.5	IMR90p11
62.5	B4	32.672851716647	ACSL4_1	64.5	IMR90p11
63.0	B4	34.4326180112261	ACSL4_1	64.5	IMR90p11
63.5	B4	37.6362634588286	ACSL4_1	64.5	IMR90p11
64.0	B4	43.2481209020335	ACSL4_1	64.5	IMR90p11
64.5	B4	51.0511720376282	ACSL4_1	64.5	IMR90p11
65.0	B4	61.8282163936552	ACSL4_1	64.5	IMR90p11
65.5	B4	75.5829539566419	ACSL4_1	64.5	IMR90p11
66.0	B4	89.098285564177	ACSL4_1	64.5	IMR90p11
66.5	B4	100.160813135353	ACSL4_1	64.5	IMR90p11
67.0	B4	109.231446974097	ACSL4_1	64.5	IMR90p11
67.5	B4	115.686132158841	ACSL4_1	64.5	IMR90p11
68.0	B4	119.308865739546	ACSL4_1	64.5	IMR90p11
68.5	B4	122.263457940835	ACSL4_1	64.5	IMR90p11
69.0	B4	126.476985797553	ACSL4_1	64.5	IMR90p11
69.5	B4	131.604075962409	ACSL4_1	64.5	IMR90p11
70.0	B4	137.818052781449	ACSL4_1	64.5	IMR90p11
70.5	B4	146.978907918666	ACSL4_1	64.5	IMR90p11
71.0	B4	160.725644497117	ACSL4_1	64.5	IMR90p11
71.5	B4	179.133296830913	ACSL4_1	64.5	IMR90p11
72.0	B4	201.628770811063	ACSL4_1	64.5	IMR90p11
72.5	B4	224.7224688393	ACSL4_1	64.5	IMR90p11
73.0	B4	242.232754143004	ACSL4_1	64.5	IMR90p11
73.5	B4	249.072309370298	ACSL4_1	64.5	IMR90p11
74.0	B4	246.179211207021	ACSL4_1	64.5	IMR90p11
74.5	B4	245.806573000204	ACSL4_1	64.5	IMR90p11
75.0	B4	265.989944155347	ACSL4_1	64.5	IMR90p11
75.5	B4	305.785517895905	ACSL4_1	64.5	IMR90p11
76.0	B4	351.633681607286	ACSL4_1	64.5	IMR90p11
76.5	B4	392.678703731202	ACSL4_1	64.5	IMR90p11
77.0	B4	405.718335511832	ACSL4_1	64.5	IMR90p11
77.5	B4	364.48477782976	ACSL4_1	64.5	IMR90p11
78.0	B4	281.774512812704	ACSL4_1	64.5	IMR90p11
78.5	B4	191.2379949738	ACSL4_1	64.5	IMR90p11
79.0	B4	108.324449689316	ACSL4_1	64.5	IMR90p11
79.5	B4	45.274430288791	ACSL4_1	64.5	IMR90p11
80.0	B4	13.2960173389986	ACSL4_1	64.5	IMR90p11
80.5	B4	5.34203039067859	ACSL4_1	64.5	IMR90p11
81.0	B4	4.6036914647438	ACSL4_1	64.5	IMR90p11
81.5	B4	4.55462222734371	ACSL4_1	64.5	IMR90p11
82.0	B4	4.76475513519642	ACSL4_1	64.5	IMR90p11
82.5	B4	5.29263098596391	ACSL4_1	64.5	IMR90p11
83.0	B4	5.55137020392772	ACSL4_1	64.5	IMR90p11
83.5	B4	5.41285318743053	ACSL4_1	64.5	IMR90p11
84.0	B4	5.01332558233617	ACSL4_1	64.5	IMR90p11
84.5	B4	4.10878394569994	ACSL4_1	64.5	IMR90p11
85.0	B4	3.48181314323551	ACSL4_1	64.5	IMR90p11
85.5	B4	3.07469944592492	ACSL4_1	64.5	IMR90p11
86.0	B4	2.74771359541467	ACSL4_1	64.5	IMR90p11
86.5	B4	3.00475941119061	ACSL4_1	64.5	IMR90p11
87.0	B4	3.42025552965623	ACSL4_1	64.5	IMR90p11
87.5	B4	3.06745017307844	ACSL4_1	64.5	IMR90p11
88.0	B4	2.88857464714323	ACSL4_1	64.5	IMR90p11
88.5	B4	2.90357405229082	ACSL4_1	64.5	IMR90p11
89.0	B4	2.28227644445133	ACSL4_1	64.5	IMR90p11
89.5	B4	1.82301369473134	ACSL4_1	64.5	IMR90p11
90.0	B4	2.22097036436304	ACSL4_1	64.5	IMR90p11
90.5	B4	2.51019043431398	ACSL4_1	64.5	IMR90p11
91.0	B4	2.31305274002347	ACSL4_1	64.5	IMR90p11
91.5	B4	2.13411656265953	ACSL4_1	64.5	IMR90p11
92.0	B4	2.14971276191551	ACSL4_1	64.5	IMR90p11
92.5	B4	2.2087936253925	ACSL4_1	64.5	IMR90p11
93.0	B4	2.20019793991156	ACSL4_1	64.5	IMR90p11
93.5	B4	2.78070163240926	ACSL4_1	64.5	IMR90p11
94.0	B4	3.39073157548455	ACSL4_1	64.5	IMR90p11
94.5	B4	4.59754015849057	ACSL4_1	64.5	IMR90p11
95.0	B4	2.44498113343798	ACSL4_1	64.5	IMR90p11
55.0	C4	8.81863352034122	ACSL4_1	63.3	IMR90p11
55.5	C4	19.107039294074	ACSL4_1	63.3	IMR90p11
56.0	C4	17.6372670406836	ACSL4_1	63.3	IMR90p11
56.5	C4	17.6372670406829	ACSL4_1	63.3	IMR90p11
57.0	C4	17.6372670406818	ACSL4_1	63.3	IMR90p11
57.5	C4	17.4724439617879	ACSL4_1	63.3	IMR90p11
58.0	C4	18.4900047299201	ACSL4_1	63.3	IMR90p11
58.5	C4	20.6173669154259	ACSL4_1	63.3	IMR90p11
59.0	C4	21.2063715793719	ACSL4_1	63.3	IMR90p11
59.5	C4	21.1830494770315	ACSL4_1	63.3	IMR90p11
60.0	C4	22.5213387699097	ACSL4_1	63.3	IMR90p11
60.5	C4	24.4924442939039	ACSL4_1	63.3	IMR90p11
61.0	C4	26.4572292678581	ACSL4_1	63.3	IMR90p11
61.5	C4	29.0636098309075	ACSL4_1	63.3	IMR90p11
62.0	C4	32.6298262612416	ACSL4_1	63.3	IMR90p11
62.5	C4	35.2666389182128	ACSL4_1	63.3	IMR90p11
63.0	C4	37.6004479521797	ACSL4_1	63.3	IMR90p11
63.5	C4	41.1635352994638	ACSL4_1	63.3	IMR90p11
64.0	C4	46.8072456971436	ACSL4_1	63.3	IMR90p11
64.5	C4	54.8070589729274	ACSL4_1	63.3	IMR90p11
65.0	C4	65.8006526042163	ACSL4_1	63.3	IMR90p11
65.5	C4	78.9601246230312	ACSL4_1	63.3	IMR90p11
66.0	C4	92.6522292837843	ACSL4_1	63.3	IMR90p11
66.5	C4	105.359842198247	ACSL4_1	63.3	IMR90p11
67.0	C4	114.854557121567	ACSL4_1	63.3	IMR90p11
67.5	C4	121.446794894479	ACSL4_1	63.3	IMR90p11
68.0	C4	126.704570262802	ACSL4_1	63.3	IMR90p11
68.5	C4	131.556893825149	ACSL4_1	63.3	IMR90p11
69.0	C4	136.51187226966	ACSL4_1	63.3	IMR90p11
69.5	C4	143.831605510355	ACSL4_1	63.3	IMR90p11
70.0	C4	153.060060957404	ACSL4_1	63.3	IMR90p11
70.5	C4	165.347694970876	ACSL4_1	63.3	IMR90p11
71.0	C4	183.487858141643	ACSL4_1	63.3	IMR90p11
71.5	C4	208.610510939704	ACSL4_1	63.3	IMR90p11
72.0	C4	238.716344528901	ACSL4_1	63.3	IMR90p11
72.5	C4	269.956006073147	ACSL4_1	63.3	IMR90p11
73.0	C4	295.32193897832	ACSL4_1	63.3	IMR90p11
73.5	C4	306.327726419032	ACSL4_1	63.3	IMR90p11
74.0	C4	302.10279295978	ACSL4_1	63.3	IMR90p11
74.5	C4	295.885367254747	ACSL4_1	63.3	IMR90p11
75.0	C4	306.152881309503	ACSL4_1	63.3	IMR90p11
75.5	C4	332.426185886017	ACSL4_1	63.3	IMR90p11
76.0	C4	365.047489165802	ACSL4_1	63.3	IMR90p11
76.5	C4	396.084472831967	ACSL4_1	63.3	IMR90p11
77.0	C4	402.044649050691	ACSL4_1	63.3	IMR90p11
77.5	C4	356.587942656815	ACSL4_1	63.3	IMR90p11
78.0	C4	273.625225588993	ACSL4_1	63.3	IMR90p11
78.5	C4	184.584562530701	ACSL4_1	63.3	IMR90p11
79.0	C4	103.343896280306	ACSL4_1	63.3	IMR90p11
79.5	C4	42.527320280448	ACSL4_1	63.3	IMR90p11
80.0	C4	12.762441958995	ACSL4_1	63.3	IMR90p11
80.5	C4	5.59687962108632	ACSL4_1	63.3	IMR90p11
81.0	C4	5.70399763371717	ACSL4_1	63.3	IMR90p11
81.5	C4	6.5650087697444	ACSL4_1	63.3	IMR90p11
82.0	C4	6.11763744309803	ACSL4_1	63.3	IMR90p11
82.5	C4	6.03461774623133	ACSL4_1	63.3	IMR90p11
83.0	C4	6.45853705673062	ACSL4_1	63.3	IMR90p11
83.5	C4	6.07379219950229	ACSL4_1	63.3	IMR90p11
84.0	C4	5.0130910345672	ACSL4_1	63.3	IMR90p11
84.5	C4	4.48782542394264	ACSL4_1	63.3	IMR90p11
85.0	C4	4.16896249204422	ACSL4_1	63.3	IMR90p11
85.5	C4	3.60008072105336	ACSL4_1	63.3	IMR90p11
86.0	C4	3.1153357681784	ACSL4_1	63.3	IMR90p11
86.5	C4	2.82382854624962	ACSL4_1	63.3	IMR90p11
87.0	C4	2.65620690670812	ACSL4_1	63.3	IMR90p11
87.5	C4	2.68161676433823	ACSL4_1	63.3	IMR90p11
88.0	C4	3.01062022265495	ACSL4_1	63.3	IMR90p11
88.5	C4	3.1614008490327	ACSL4_1	63.3	IMR90p11
89.0	C4	3.61240767166328	ACSL4_1	63.3	IMR90p11
89.5	C4	4.18939716053939	ACSL4_1	63.3	IMR90p11
90.0	C4	3.72759369178181	ACSL4_1	63.3	IMR90p11
90.5	C4	2.87223502621578	ACSL4_1	63.3	IMR90p11
91.0	C4	2.77989677692	ACSL4_1	63.3	IMR90p11
91.5	C4	2.47086896207611	ACSL4_1	63.3	IMR90p11
92.0	C4	1.9228865813962	ACSL4_1	63.3	IMR90p11
92.5	C4	2.43878296876625	ACSL4_1	63.3	IMR90p11
93.0	C4	2.91732875119618	ACSL4_1	63.3	IMR90p11
93.5	C4	2.79568274077593	ACSL4_1	63.3	IMR90p11
94.0	C4	3.12108916456231	ACSL4_1	63.3	IMR90p11
94.5	C4	3.47177828045272	ACSL4_1	63.3	IMR90p11
95.0	C4	1.52047676583737	ACSL4_1	63.3	IMR90p11
55.0	D4	8.40731029869062	ACSL4_1	61.4	IMR90p11
55.5	D4	18.2158389804978	ACSL4_1	61.4	IMR90p11
56.0	D4	16.8146205973826	ACSL4_1	61.4	IMR90p11
56.5	D4	16.8146205973762	ACSL4_1	61.4	IMR90p11
57.0	D4	16.8146205974228	ACSL4_1	61.4	IMR90p11
57.5	D4	16.6520019508121	ACSL4_1	61.4	IMR90p11
58.0	D4	17.6586853663596	ACSL4_1	61.4	IMR90p11
58.5	D4	19.5575015604238	ACSL4_1	61.4	IMR90p11
59.0	D4	21.304018878209	ACSL4_1	61.4	IMR90p11
59.5	D4	23.083606616193	ACSL4_1	61.4	IMR90p11
60.0	D4	25.0445691070389	ACSL4_1	61.4	IMR90p11
60.5	D4	27.596912736164	ACSL4_1	61.4	IMR90p11
61.0	D4	29.8151496299392	ACSL4_1	61.4	IMR90p11
61.5	D4	32.0595061925233	ACSL4_1	61.4	IMR90p11
62.0	D4	35.0492600626735	ACSL4_1	61.4	IMR90p11
62.5	D4	37.8796741988837	ACSL4_1	61.4	IMR90p11
63.0	D4	40.3973216805778	ACSL4_1	61.4	IMR90p11
63.5	D4	43.7940849066355	ACSL4_1	61.4	IMR90p11
64.0	D4	48.555198105935	ACSL4_1	61.4	IMR90p11
64.5	D4	54.995303422408	ACSL4_1	61.4	IMR90p11
65.0	D4	63.9302987669253	ACSL4_1	61.4	IMR90p11
65.5	D4	75.129225666623	ACSL4_1	61.4	IMR90p11
66.0	D4	87.3657437617715	ACSL4_1	61.4	IMR90p11
66.5	D4	98.9302187143945	ACSL4_1	61.4	IMR90p11
67.0	D4	108.743185567222	ACSL4_1	61.4	IMR90p11
67.5	D4	115.648248809862	ACSL4_1	61.4	IMR90p11
68.0	D4	120.632283733805	ACSL4_1	61.4	IMR90p11
68.5	D4	125.881869951206	ACSL4_1	61.4	IMR90p11
69.0	D4	132.033283921651	ACSL4_1	61.4	IMR90p11
69.5	D4	140.2221521466	ACSL4_1	61.4	IMR90p11
70.0	D4	152.318401412988	ACSL4_1	61.4	IMR90p11
70.5	D4	168.998701821459	ACSL4_1	61.4	IMR90p11
71.0	D4	191.949722599138	ACSL4_1	61.4	IMR90p11
71.5	D4	223.562610986274	ACSL4_1	61.4	IMR90p11
72.0	D4	261.721987802014	ACSL4_1	61.4	IMR90p11
72.5	D4	301.150431319808	ACSL4_1	61.4	IMR90p11
73.0	D4	333.547855380229	ACSL4_1	61.4	IMR90p11
73.5	D4	349.198818035741	ACSL4_1	61.4	IMR90p11
74.0	D4	343.950349306148	ACSL4_1	61.4	IMR90p11
74.5	D4	325.930739891749	ACSL4_1	61.4	IMR90p11
75.0	D4	312.639797533205	ACSL4_1	61.4	IMR90p11
75.5	D4	310.501463011008	ACSL4_1	61.4	IMR90p11
76.0	D4	314.961341586511	ACSL4_1	61.4	IMR90p11
76.5	D4	322.632303335422	ACSL4_1	61.4	IMR90p11
77.0	D4	319.926126009125	ACSL4_1	61.4	IMR90p11
77.5	D4	282.99712344342	ACSL4_1	61.4	IMR90p11
78.0	D4	217.282310759068	ACSL4_1	61.4	IMR90p11
78.5	D4	147.991588473316	ACSL4_1	61.4	IMR90p11
79.0	D4	84.9476159350633	ACSL4_1	61.4	IMR90p11
79.5	D4	35.8661048783486	ACSL4_1	61.4	IMR90p11
80.0	D4	11.1164145987381	ACSL4_1	61.4	IMR90p11
80.5	D4	5.45281703489928	ACSL4_1	61.4	IMR90p11
81.0	D4	5.14569125623956	ACSL4_1	61.4	IMR90p11
81.5	D4	5.79115449781642	ACSL4_1	61.4	IMR90p11
82.0	D4	6.15138855170198	ACSL4_1	61.4	IMR90p11
82.5	D4	6.41290653483293	ACSL4_1	61.4	IMR90p11
83.0	D4	6.39071798414591	ACSL4_1	61.4	IMR90p11
83.5	D4	5.82118256710567	ACSL4_1	61.4	IMR90p11
84.0	D4	5.12518135388041	ACSL4_1	61.4	IMR90p11
84.5	D4	4.50137134689078	ACSL4_1	61.4	IMR90p11
85.0	D4	3.74722496162593	ACSL4_1	61.4	IMR90p11
85.5	D4	3.16406749200439	ACSL4_1	61.4	IMR90p11
86.0	D4	3.11714602587517	ACSL4_1	61.4	IMR90p11
86.5	D4	3.0147341724205	ACSL4_1	61.4	IMR90p11
87.0	D4	2.64890196280669	ACSL4_1	61.4	IMR90p11
87.5	D4	2.62541351840082	ACSL4_1	61.4	IMR90p11
88.0	D4	2.98956397015394	ACSL4_1	61.4	IMR90p11
88.5	D4	2.90996432429932	ACSL4_1	61.4	IMR90p11
89.0	D4	2.56240157939015	ACSL4_1	61.4	IMR90p11
89.5	D4	2.63957841332825	ACSL4_1	61.4	IMR90p11
90.0	D4	2.29060517192994	ACSL4_1	61.4	IMR90p11
90.5	D4	1.77580598019432	ACSL4_1	61.4	IMR90p11
91.0	D4	1.89008535731642	ACSL4_1	61.4	IMR90p11
91.5	D4	2.30107537959742	ACSL4_1	61.4	IMR90p11
92.0	D4	2.51106339269603	ACSL4_1	61.4	IMR90p11
92.5	D4	2.92250320437944	ACSL4_1	61.4	IMR90p11
93.0	D4	3.34333593587917	ACSL4_1	61.4	IMR90p11
93.5	D4	2.98326074249843	ACSL4_1	61.4	IMR90p11
94.0	D4	2.92407986384075	ACSL4_1	61.4	IMR90p11
94.5	D4	2.2767568099685	ACSL4_1	61.4	IMR90p11
95.0	D4	0.597631523728126	ACSL4_1	61.4	IMR90p11
55.0	E4	3.03744056625067	ACSL4_1	59.0	IMR90p11
55.5	E4	6.58112122687658	ACSL4_1	59.0	IMR90p11
56.0	E4	6.07488113250065	ACSL4_1	59.0	IMR90p11
56.5	E4	6.07488113250656	ACSL4_1	59.0	IMR90p11
57.0	E4	6.0748811324612	ACSL4_1	59.0	IMR90p11
57.5	E4	5.83878730341416	ACSL4_1	59.0	IMR90p11
58.0	E4	7.31272707014591	ACSL4_1	59.0	IMR90p11
58.5	E4	10.0173246241533	ACSL4_1	59.0	IMR90p11
59.0	E4	12.165850174568	ACSL4_1	59.0	IMR90p11
59.5	E4	15.0313026051251	ACSL4_1	59.0	IMR90p11
60.0	E4	17.5852719172323	ACSL4_1	59.0	IMR90p11
60.5	E4	20.0106397638085	ACSL4_1	59.0	IMR90p11
61.0	E4	23.0799121217287	ACSL4_1	59.0	IMR90p11
61.5	E4	25.9299117552813	ACSL4_1	59.0	IMR90p11
62.0	E4	28.8229447463725	ACSL4_1	59.0	IMR90p11
62.5	E4	32.7330897946534	ACSL4_1	59.0	IMR90p11
63.0	E4	36.2567200103953	ACSL4_1	59.0	IMR90p11
63.5	E4	39.9408757352194	ACSL4_1	59.0	IMR90p11
64.0	E4	45.6978858516886	ACSL4_1	59.0	IMR90p11
64.5	E4	52.9716254969982	ACSL4_1	59.0	IMR90p11
65.0	E4	62.0651196835636	ACSL4_1	59.0	IMR90p11
65.5	E4	73.2912937997157	ACSL4_1	59.0	IMR90p11
66.0	E4	85.5607398413241	ACSL4_1	59.0	IMR90p11
66.5	E4	96.7403480307249	ACSL4_1	59.0	IMR90p11
67.0	E4	106.339843957373	ACSL4_1	59.0	IMR90p11
67.5	E4	113.47896199831	ACSL4_1	59.0	IMR90p11
68.0	E4	118.979044752298	ACSL4_1	59.0	IMR90p11
68.5	E4	124.307417365487	ACSL4_1	59.0	IMR90p11
69.0	E4	130.647894346026	ACSL4_1	59.0	IMR90p11
69.5	E4	138.784365591667	ACSL4_1	59.0	IMR90p11
70.0	E4	150.244455319353	ACSL4_1	59.0	IMR90p11
70.5	E4	167.180853076378	ACSL4_1	59.0	IMR90p11
71.0	E4	192.011162868148	ACSL4_1	59.0	IMR90p11
71.5	E4	227.061500157034	ACSL4_1	59.0	IMR90p11
72.0	E4	270.000235508741	ACSL4_1	59.0	IMR90p11
72.5	E4	314.42887575085	ACSL4_1	59.0	IMR90p11
73.0	E4	350.57093001557	ACSL4_1	59.0	IMR90p11
73.5	E4	367.832933248913	ACSL4_1	59.0	IMR90p11
74.0	E4	359.016277496299	ACSL4_1	59.0	IMR90p11
74.5	E4	331.232425472467	ACSL4_1	59.0	IMR90p11
75.0	E4	302.4419454626	ACSL4_1	59.0	IMR90p11
75.5	E4	280.515989217217	ACSL4_1	59.0	IMR90p11
76.0	E4	264.510389374791	ACSL4_1	59.0	IMR90p11
76.5	E4	256.796662542482	ACSL4_1	59.0	IMR90p11
77.0	E4	247.904830436528	ACSL4_1	59.0	IMR90p11
77.5	E4	216.275825910086	ACSL4_1	59.0	IMR90p11
78.0	E4	164.539169014057	ACSL4_1	59.0	IMR90p11
78.5	E4	112.428063132994	ACSL4_1	59.0	IMR90p11
79.0	E4	66.1581895705136	ACSL4_1	59.0	IMR90p11
79.5	E4	29.3142120826066	ACSL4_1	59.0	IMR90p11
80.0	E4	10.4341056085484	ACSL4_1	59.0	IMR90p11
80.5	E4	6.59600081103861	ACSL4_1	59.0	IMR90p11
81.0	E4	6.60990589853355	ACSL4_1	59.0	IMR90p11
81.5	E4	6.0843602790589	ACSL4_1	59.0	IMR90p11
82.0	E4	5.86421045741383	ACSL4_1	59.0	IMR90p11
82.5	E4	6.152104454388	ACSL4_1	59.0	IMR90p11
83.0	E4	6.21595193512297	ACSL4_1	59.0	IMR90p11
83.5	E4	5.89636414175686	ACSL4_1	59.0	IMR90p11
84.0	E4	5.47450521421979	ACSL4_1	59.0	IMR90p11
84.5	E4	4.56997687931721	ACSL4_1	59.0	IMR90p11
85.0	E4	3.53536779682753	ACSL4_1	59.0	IMR90p11
85.5	E4	3.1296456359488	ACSL4_1	59.0	IMR90p11
86.0	E4	2.66919336713227	ACSL4_1	59.0	IMR90p11
86.5	E4	2.279395018846	ACSL4_1	59.0	IMR90p11
87.0	E4	2.48088093735981	ACSL4_1	59.0	IMR90p11
87.5	E4	2.92932735058207	ACSL4_1	59.0	IMR90p11
88.0	E4	2.81198659814447	ACSL4_1	59.0	IMR90p11
88.5	E4	2.54498616099943	ACSL4_1	59.0	IMR90p11
89.0	E4	2.69433054341329	ACSL4_1	59.0	IMR90p11
89.5	E4	2.60521127309426	ACSL4_1	59.0	IMR90p11
90.0	E4	2.11322526347993	ACSL4_1	59.0	IMR90p11
90.5	E4	1.8816502388367	ACSL4_1	59.0	IMR90p11
91.0	E4	2.12651440391795	ACSL4_1	59.0	IMR90p11
91.5	E4	1.90951051670748	ACSL4_1	59.0	IMR90p11
92.0	E4	1.57558731950644	ACSL4_1	59.0	IMR90p11
92.5	E4	1.59975073885266	ACSL4_1	59.0	IMR90p11
93.0	E4	1.83099054097255	ACSL4_1	59.0	IMR90p11
93.5	E4	2.14063010862782	ACSL4_1	59.0	IMR90p11
94.0	E4	2.26066030581381	ACSL4_1	59.0	IMR90p11
94.5	E4	3.25819201707867	ACSL4_1	59.0	IMR90p11
95.0	E4	1.78894490098031	ACSL4_1	59.0	IMR90p11
55.0	F4	-2.14608054548762	ACSL4_1	57.0	IMR90p11
55.5	F4	-4.64984118189102	ACSL4_1	57.0	IMR90p11
56.0	F4	-4.29216109097626	ACSL4_1	57.0	IMR90p11
56.5	F4	-4.2921610909699	ACSL4_1	57.0	IMR90p11
57.0	F4	-4.29216109101571	ACSL4_1	57.0	IMR90p11
57.5	F4	-4.66268528844512	ACSL4_1	57.0	IMR90p11
58.0	F4	-2.38200130772782	ACSL4_1	57.0	IMR90p11
58.5	F4	2.17901909058639	ACSL4_1	57.0	IMR90p11
59.0	F4	5.29408857132205	ACSL4_1	57.0	IMR90p11
59.5	F4	8.11287378510769	ACSL4_1	57.0	IMR90p11
60.0	F4	11.8207343153409	ACSL4_1	57.0	IMR90p11
60.5	F4	15.1491380350112	ACSL4_1	57.0	IMR90p11
61.0	F4	17.8819373120932	ACSL4_1	57.0	IMR90p11
61.5	F4	21.7907787347654	ACSL4_1	57.0	IMR90p11
62.0	F4	25.4072667219546	ACSL4_1	57.0	IMR90p11
62.5	F4	27.3758870249183	ACSL4_1	57.0	IMR90p11
63.0	F4	30.1561840043971	ACSL4_1	57.0	IMR90p11
63.5	F4	34.2847772199301	ACSL4_1	57.0	IMR90p11
64.0	F4	39.0419450019219	ACSL4_1	57.0	IMR90p11
64.5	F4	46.6699742621258	ACSL4_1	57.0	IMR90p11
65.0	F4	57.80497732985	ACSL4_1	57.0	IMR90p11
65.5	F4	70.3470018425512	ACSL4_1	57.0	IMR90p11
66.0	F4	83.2392749916675	ACSL4_1	57.0	IMR90p11
66.5	F4	95.0333084599422	ACSL4_1	57.0	IMR90p11
67.0	F4	104.293523276109	ACSL4_1	57.0	IMR90p11
67.5	F4	110.327912378614	ACSL4_1	57.0	IMR90p11
68.0	F4	113.949810703284	ACSL4_1	57.0	IMR90p11
68.5	F4	117.200536041339	ACSL4_1	57.0	IMR90p11
69.0	F4	121.202407458343	ACSL4_1	57.0	IMR90p11
69.5	F4	126.775139929547	ACSL4_1	57.0	IMR90p11
70.0	F4	136.296343140212	ACSL4_1	57.0	IMR90p11
70.5	F4	152.002276394158	ACSL4_1	57.0	IMR90p11
71.0	F4	175.981593066575	ACSL4_1	57.0	IMR90p11
71.5	F4	210.827932493426	ACSL4_1	57.0	IMR90p11
72.0	F4	254.232521574266	ACSL4_1	57.0	IMR90p11
72.5	F4	299.172611197665	ACSL4_1	57.0	IMR90p11
73.0	F4	335.857331396806	ACSL4_1	57.0	IMR90p11
73.5	F4	352.809817483161	ACSL4_1	57.0	IMR90p11
74.0	F4	343.247441087363	ACSL4_1	57.0	IMR90p11
74.5	F4	313.154697078167	ACSL4_1	57.0	IMR90p11
75.0	F4	277.714033901616	ACSL4_1	57.0	IMR90p11
75.5	F4	245.654391066884	ACSL4_1	57.0	IMR90p11
76.0	F4	220.332944805714	ACSL4_1	57.0	IMR90p11
76.5	F4	204.762804943656	ACSL4_1	57.0	IMR90p11
77.0	F4	191.227971179952	ACSL4_1	57.0	IMR90p11
77.5	F4	163.46937261726	ACSL4_1	57.0	IMR90p11
78.0	F4	123.044910873869	ACSL4_1	57.0	IMR90p11
78.5	F4	83.5032820411546	ACSL4_1	57.0	IMR90p11
79.0	F4	48.4027994184454	ACSL4_1	57.0	IMR90p11
79.5	F4	21.0408556546364	ACSL4_1	57.0	IMR90p11
80.0	F4	7.77626307882986	ACSL4_1	57.0	IMR90p11
80.5	F4	5.66164527290795	ACSL4_1	57.0	IMR90p11
81.0	F4	6.04710765436579	ACSL4_1	57.0	IMR90p11
81.5	F4	6.36250542545906	ACSL4_1	57.0	IMR90p11
82.0	F4	6.59844876273553	ACSL4_1	57.0	IMR90p11
82.5	F4	6.65742757467228	ACSL4_1	57.0	IMR90p11
83.0	F4	6.58935110722928	ACSL4_1	57.0	IMR90p11
83.5	F4	6.0822201390373	ACSL4_1	57.0	IMR90p11
84.0	F4	5.25889198085417	ACSL4_1	57.0	IMR90p11
84.5	F4	4.67531920147042	ACSL4_1	57.0	IMR90p11
85.0	F4	4.48107191639815	ACSL4_1	57.0	IMR90p11
85.5	F4	3.93409692803937	ACSL4_1	57.0	IMR90p11
86.0	F4	3.43277580559646	ACSL4_1	57.0	IMR90p11
86.5	F4	3.33416016070316	ACSL4_1	57.0	IMR90p11
87.0	F4	2.77814031781134	ACSL4_1	57.0	IMR90p11
87.5	F4	1.97614969940525	ACSL4_1	57.0	IMR90p11
88.0	F4	1.99733156923651	ACSL4_1	57.0	IMR90p11
88.5	F4	2.19911281452704	ACSL4_1	57.0	IMR90p11
89.0	F4	2.16176673640189	ACSL4_1	57.0	IMR90p11
89.5	F4	2.87423930741051	ACSL4_1	57.0	IMR90p11
90.0	F4	3.23619669278287	ACSL4_1	57.0	IMR90p11
90.5	F4	2.97712756237746	ACSL4_1	57.0	IMR90p11
91.0	F4	2.74154432193819	ACSL4_1	57.0	IMR90p11
91.5	F4	2.25055031128068	ACSL4_1	57.0	IMR90p11
92.0	F4	1.65938408538676	ACSL4_1	57.0	IMR90p11
92.5	F4	1.7840548969898	ACSL4_1	57.0	IMR90p11
93.0	F4	2.19020361891381	ACSL4_1	57.0	IMR90p11
93.5	F4	2.6335044144621	ACSL4_1	57.0	IMR90p11
94.0	F4	3.37876821260528	ACSL4_1	57.0	IMR90p11
94.5	F4	4.24360474322697	ACSL4_1	57.0	IMR90p11
95.0	F4	2.06036316148624	ACSL4_1	57.0	IMR90p11
55.0	G4	-2.96845145000077	ACSL4_1	55.7	IMR90p11
55.5	G4	-6.43164480833605	ACSL4_1	55.7	IMR90p11
56.0	G4	-5.93690290000336	ACSL4_1	55.7	IMR90p11
56.5	G4	-5.93690289999131	ACSL4_1	55.7	IMR90p11
57.0	G4	-5.93690290008158	ACSL4_1	55.7	IMR90p11
57.5	G4	-6.31899502228885	ACSL4_1	55.7	IMR90p11
58.0	G4	-4.00114294681157	ACSL4_1	55.7	IMR90p11
58.5	G4	0.716230428456811	ACSL4_1	55.7	IMR90p11
59.0	G4	5.63909495350015	ACSL4_1	55.7	IMR90p11
59.5	G4	10.83488223582	ACSL4_1	55.7	IMR90p11
60.0	G4	14.6483172565102	ACSL4_1	55.7	IMR90p11
60.5	G4	17.4312529703806	ACSL4_1	55.7	IMR90p11
61.0	G4	20.4785161919291	ACSL4_1	55.7	IMR90p11
61.5	G4	23.3086602549886	ACSL4_1	55.7	IMR90p11
62.0	G4	24.8953642490995	ACSL4_1	55.7	IMR90p11
62.5	G4	26.767239928623	ACSL4_1	55.7	IMR90p11
63.0	G4	29.3863407800219	ACSL4_1	55.7	IMR90p11
63.5	G4	32.2539440677709	ACSL4_1	55.7	IMR90p11
64.0	G4	36.2236863725897	ACSL4_1	55.7	IMR90p11
64.5	G4	42.3816073519212	ACSL4_1	55.7	IMR90p11
65.0	G4	50.5540858920232	ACSL4_1	55.7	IMR90p11
65.5	G4	60.2774364674618	ACSL4_1	55.7	IMR90p11
66.0	G4	70.8737849025156	ACSL4_1	55.7	IMR90p11
66.5	G4	81.5231067419323	ACSL4_1	55.7	IMR90p11
67.0	G4	91.261715589395	ACSL4_1	55.7	IMR90p11
67.5	G4	98.8263278598305	ACSL4_1	55.7	IMR90p11
68.0	G4	104.631087484352	ACSL4_1	55.7	IMR90p11
68.5	G4	109.171652088195	ACSL4_1	55.7	IMR90p11
69.0	G4	112.536839482169	ACSL4_1	55.7	IMR90p11
69.5	G4	116.49115146347	ACSL4_1	55.7	IMR90p11
70.0	G4	122.767022655602	ACSL4_1	55.7	IMR90p11
70.5	G4	133.264835680609	ACSL4_1	55.7	IMR90p11
71.0	G4	151.712088355324	ACSL4_1	55.7	IMR90p11
71.5	G4	180.761717132205	ACSL4_1	55.7	IMR90p11
72.0	G4	218.602920835998	ACSL4_1	55.7	IMR90p11
72.5	G4	259.706520922316	ACSL4_1	55.7	IMR90p11
73.0	G4	295.756726203804	ACSL4_1	55.7	IMR90p11
73.5	G4	315.730081639822	ACSL4_1	55.7	IMR90p11
74.0	G4	311.869672326108	ACSL4_1	55.7	IMR90p11
74.5	G4	287.0357246541	ACSL4_1	55.7	IMR90p11
75.0	G4	254.4007635866	ACSL4_1	55.7	IMR90p11
75.5	G4	222.8792189284	ACSL4_1	55.7	IMR90p11
76.0	G4	196.553517135627	ACSL4_1	55.7	IMR90p11
76.5	G4	179.330658399807	ACSL4_1	55.7	IMR90p11
77.0	G4	166.832344113421	ACSL4_1	55.7	IMR90p11
77.5	G4	144.633745996034	ACSL4_1	55.7	IMR90p11
78.0	G4	111.115861783299	ACSL4_1	55.7	IMR90p11
78.5	G4	77.3806661387579	ACSL4_1	55.7	IMR90p11
79.0	G4	47.2192001242134	ACSL4_1	55.7	IMR90p11
79.5	G4	22.3909325629617	ACSL4_1	55.7	IMR90p11
80.0	G4	8.90130013169056	ACSL4_1	55.7	IMR90p11
80.5	G4	5.99937169646813	ACSL4_1	55.7	IMR90p11
81.0	G4	5.38191274079384	ACSL4_1	55.7	IMR90p11
81.5	G4	4.89559572425503	ACSL4_1	55.7	IMR90p11
82.0	G4	5.32045595302446	ACSL4_1	55.7	IMR90p11
82.5	G4	5.61575730340519	ACSL4_1	55.7	IMR90p11
83.0	G4	5.70394751431644	ACSL4_1	55.7	IMR90p11
83.5	G4	6.10517350779548	ACSL4_1	55.7	IMR90p11
84.0	G4	5.90573712130822	ACSL4_1	55.7	IMR90p11
84.5	G4	5.29582741113961	ACSL4_1	55.7	IMR90p11
85.0	G4	4.64633639206494	ACSL4_1	55.7	IMR90p11
85.5	G4	3.91363273772623	ACSL4_1	55.7	IMR90p11
86.0	G4	3.27973386304069	ACSL4_1	55.7	IMR90p11
86.5	G4	2.65970599890693	ACSL4_1	55.7	IMR90p11
87.0	G4	1.90870814714486	ACSL4_1	55.7	IMR90p11
87.5	G4	1.85134652393981	ACSL4_1	55.7	IMR90p11
88.0	G4	2.01605309219627	ACSL4_1	55.7	IMR90p11
88.5	G4	1.91080914085325	ACSL4_1	55.7	IMR90p11
89.0	G4	2.21451029157919	ACSL4_1	55.7	IMR90p11
89.5	G4	2.78877230996727	ACSL4_1	55.7	IMR90p11
90.0	G4	2.88799382860356	ACSL4_1	55.7	IMR90p11
90.5	G4	2.38397757160038	ACSL4_1	55.7	IMR90p11
91.0	G4	1.95717076859728	ACSL4_1	55.7	IMR90p11
91.5	G4	1.90864835546881	ACSL4_1	55.7	IMR90p11
92.0	G4	1.50587732166667	ACSL4_1	55.7	IMR90p11
92.5	G4	1.0554803198325	ACSL4_1	55.7	IMR90p11
93.0	G4	1.47180598433079	ACSL4_1	55.7	IMR90p11
93.5	G4	2.40943750021984	ACSL4_1	55.7	IMR90p11
94.0	G4	2.56054602727664	ACSL4_1	55.7	IMR90p11
94.5	G4	4.06277713211722	ACSL4_1	55.7	IMR90p11
95.0	G4	2.58380665908891	ACSL4_1	55.7	IMR90p11
55.0	H4	-4.63838778796276	ACSL4_1	55.0	IMR90p11
55.5	H4	-10.0498402072541	ACSL4_1	55.0	IMR90p11
56.0	H4	-9.27677557592676	ACSL4_1	55.0	IMR90p11
56.5	H4	-9.27677557592801	ACSL4_1	55.0	IMR90p11
57.0	H4	-9.27677557591471	ACSL4_1	55.0	IMR90p11
57.5	H4	-9.77683956524277	ACSL4_1	55.0	IMR90p11
58.0	H4	-6.7263604256708	ACSL4_1	55.0	IMR90p11
58.5	H4	-0.509225704400137	ACSL4_1	55.0	IMR90p11
59.0	H4	4.82769453996866	ACSL4_1	55.0	IMR90p11
59.5	H4	9.56042220040797	ACSL4_1	55.0	IMR90p11
60.0	H4	13.1159553079082	ACSL4_1	55.0	IMR90p11
60.5	H4	16.0378978926948	ACSL4_1	55.0	IMR90p11
61.0	H4	19.1097582971531	ACSL4_1	55.0	IMR90p11
61.5	H4	22.0280527246031	ACSL4_1	55.0	IMR90p11
62.0	H4	24.047685938964	ACSL4_1	55.0	IMR90p11
62.5	H4	26.5697192841479	ACSL4_1	55.0	IMR90p11
63.0	H4	29.2149957977105	ACSL4_1	55.0	IMR90p11
63.5	H4	31.1417882294912	ACSL4_1	55.0	IMR90p11
64.0	H4	33.5412321321078	ACSL4_1	55.0	IMR90p11
64.5	H4	37.9672363455931	ACSL4_1	55.0	IMR90p11
65.0	H4	44.239111576004	ACSL4_1	55.0	IMR90p11
65.5	H4	52.3848610464592	ACSL4_1	55.0	IMR90p11
66.0	H4	62.8656194819707	ACSL4_1	55.0	IMR90p11
66.5	H4	73.6835272466511	ACSL4_1	55.0	IMR90p11
67.0	H4	83.1139302361987	ACSL4_1	55.0	IMR90p11
67.5	H4	90.2492308339649	ACSL4_1	55.0	IMR90p11
68.0	H4	95.3309162270425	ACSL4_1	55.0	IMR90p11
68.5	H4	98.5187603931889	ACSL4_1	55.0	IMR90p11
69.0	H4	101.232422769956	ACSL4_1	55.0	IMR90p11
69.5	H4	105.342648433656	ACSL4_1	55.0	IMR90p11
70.0	H4	112.265436165651	ACSL4_1	55.0	IMR90p11
70.5	H4	123.446272274819	ACSL4_1	55.0	IMR90p11
71.0	H4	140.966978612339	ACSL4_1	55.0	IMR90p11
71.5	H4	167.071309896161	ACSL4_1	55.0	IMR90p11
72.0	H4	200.529613812072	ACSL4_1	55.0	IMR90p11
72.5	H4	235.96198105931	ACSL4_1	55.0	IMR90p11
73.0	H4	265.478129941955	ACSL4_1	55.0	IMR90p11
73.5	H4	280.814547954257	ACSL4_1	55.0	IMR90p11
74.0	H4	275.70495862259	ACSL4_1	55.0	IMR90p11
74.5	H4	251.775655382331	ACSL4_1	55.0	IMR90p11
75.0	H4	221.840590169933	ACSL4_1	55.0	IMR90p11
75.5	H4	195.870030103664	ACSL4_1	55.0	IMR90p11
76.0	H4	175.647750675033	ACSL4_1	55.0	IMR90p11
76.5	H4	162.978849836042	ACSL4_1	55.0	IMR90p11
77.0	H4	154.759270209392	ACSL4_1	55.0	IMR90p11
77.5	H4	137.061222967471	ACSL4_1	55.0	IMR90p11
78.0	H4	106.449089278216	ACSL4_1	55.0	IMR90p11
78.5	H4	74.3463883669361	ACSL4_1	55.0	IMR90p11
79.0	H4	45.6405701731364	ACSL4_1	55.0	IMR90p11
79.5	H4	22.046759760318	ACSL4_1	55.0	IMR90p11
80.0	H4	8.96199330122579	ACSL4_1	55.0	IMR90p11
80.5	H4	6.00798781435145	ACSL4_1	55.0	IMR90p11
81.0	H4	5.75501862780214	ACSL4_1	55.0	IMR90p11
81.5	H4	5.3617978223362	ACSL4_1	55.0	IMR90p11
82.0	H4	5.48737943537589	ACSL4_1	55.0	IMR90p11
82.5	H4	5.30849461163109	ACSL4_1	55.0	IMR90p11
83.0	H4	4.50935645313251	ACSL4_1	55.0	IMR90p11
83.5	H4	4.4570479873546	ACSL4_1	55.0	IMR90p11
84.0	H4	4.58578075886783	ACSL4_1	55.0	IMR90p11
84.5	H4	3.28055470666891	ACSL4_1	55.0	IMR90p11
85.0	H4	2.47423621713074	ACSL4_1	55.0	IMR90p11
85.5	H4	2.977722803701	ACSL4_1	55.0	IMR90p11
86.0	H4	2.53030714622435	ACSL4_1	55.0	IMR90p11
86.5	H4	1.60332361390618	ACSL4_1	55.0	IMR90p11
87.0	H4	2.12364443867909	ACSL4_1	55.0	IMR90p11
87.5	H4	2.66845994074987	ACSL4_1	55.0	IMR90p11
88.0	H4	2.33908635030082	ACSL4_1	55.0	IMR90p11
88.5	H4	2.50023266579137	ACSL4_1	55.0	IMR90p11
89.0	H4	3.05322846011745	ACSL4_1	55.0	IMR90p11
89.5	H4	2.85622331677735	ACSL4_1	55.0	IMR90p11
90.0	H4	2.66243175422971	ACSL4_1	55.0	IMR90p11
90.5	H4	2.88660753261513	ACSL4_1	55.0	IMR90p11
91.0	H4	2.8439660493334	ACSL4_1	55.0	IMR90p11
91.5	H4	2.86490184272049	ACSL4_1	55.0	IMR90p11
92.0	H4	2.99695143550315	ACSL4_1	55.0	IMR90p11
92.5	H4	2.51691903036402	ACSL4_1	55.0	IMR90p11
93.0	H4	1.80283623818042	ACSL4_1	55.0	IMR90p11
93.5	H4	1.33652124965016	ACSL4_1	55.0	IMR90p11
94.0	H4	0.693514321303553	ACSL4_1	55.0	IMR90p11
94.5	H4	0.200956644709038	ACSL4_1	55.0	IMR90p11
95.0	H4	0.0151485981331803	ACSL4_1	55.0	IMR90p11
