# Supplementary material for: Primer PICKR: literature-mined scoring platform for robust RT–qPCR primers
Source: Nat Commun. 2026 May 28;17:6938. doi: 10.1038/s41467-026-73648-2 (PMC13388996; doi:10.1038/s41467-026-73648-2)
Supplement: Supplementary file 11 — Source Data [file 41467_2026_73648_MOESM11_ESM.zip › Suppl_Fig_S9/melting_curve_data_TP53_1.csv]

Temperature	Well	Derivative	Target	melt temp	Replicate
55.0	A11	14.8511459016929	TP53_1	65.0	IMR90p8
55.5	A11	32.1774827870011	TP53_1	65.0	IMR90p8
56.0	A11	29.7022918033856	TP53_1	65.0	IMR90p8
56.5	A11	29.7022918033841	TP53_1	65.0	IMR90p8
57.0	A11	29.7022918033928	TP53_1	65.0	IMR90p8
57.5	A11	29.5973502811754	TP53_1	65.0	IMR90p8
58.0	A11	30.2709667655498	TP53_1	65.0	IMR90p8
58.5	A11	31.6453771612073	TP53_1	65.0	IMR90p8
59.0	A11	30.8586635718652	TP53_1	65.0	IMR90p8
59.5	A11	26.6302643188582	TP53_1	65.0	IMR90p8
60.0	A11	24.4143245721525	TP53_1	65.0	IMR90p8
60.5	A11	23.3682562652767	TP53_1	65.0	IMR90p8
61.0	A11	19.332431450329	TP53_1	65.0	IMR90p8
61.5	A11	16.6405250923973	TP53_1	65.0	IMR90p8
62.0	A11	18.0707915548525	TP53_1	65.0	IMR90p8
62.5	A11	20.048365862886	TP53_1	65.0	IMR90p8
63.0	A11	22.0984399400627	TP53_1	65.0	IMR90p8
63.5	A11	25.4964861049357	TP53_1	65.0	IMR90p8
64.0	A11	29.4107306553612	TP53_1	65.0	IMR90p8
64.5	A11	34.9353128290205	TP53_1	65.0	IMR90p8
65.0	A11	42.3317299800273	TP53_1	65.0	IMR90p8
65.5	A11	51.7811471114105	TP53_1	65.0	IMR90p8
66.0	A11	63.3876586988562	TP53_1	65.0	IMR90p8
66.5	A11	75.712445654013	TP53_1	65.0	IMR90p8
67.0	A11	86.4383104826859	TP53_1	65.0	IMR90p8
67.5	A11	95.1819101931801	TP53_1	65.0	IMR90p8
68.0	A11	101.758520413948	TP53_1	65.0	IMR90p8
68.5	A11	106.56530997569	TP53_1	65.0	IMR90p8
69.0	A11	109.78006861218	TP53_1	65.0	IMR90p8
69.5	A11	111.2333929053	TP53_1	65.0	IMR90p8
70.0	A11	111.473161417442	TP53_1	65.0	IMR90p8
70.5	A11	111.259793639282	TP53_1	65.0	IMR90p8
71.0	A11	110.318556984492	TP53_1	65.0	IMR90p8
71.5	A11	108.875771006562	TP53_1	65.0	IMR90p8
72.0	A11	108.380911714999	TP53_1	65.0	IMR90p8
72.5	A11	109.156528461584	TP53_1	65.0	IMR90p8
73.0	A11	109.264777489691	TP53_1	65.0	IMR90p8
73.5	A11	108.677769055427	TP53_1	65.0	IMR90p8
74.0	A11	108.907192392216	TP53_1	65.0	IMR90p8
74.5	A11	108.832685786957	TP53_1	65.0	IMR90p8
75.0	A11	107.702593246022	TP53_1	65.0	IMR90p8
75.5	A11	107.164042648886	TP53_1	65.0	IMR90p8
76.0	A11	106.698114225768	TP53_1	65.0	IMR90p8
76.5	A11	104.519714455557	TP53_1	65.0	IMR90p8
77.0	A11	102.289576548269	TP53_1	65.0	IMR90p8
77.5	A11	100.391716853175	TP53_1	65.0	IMR90p8
78.0	A11	98.0602772588961	TP53_1	65.0	IMR90p8
78.5	A11	96.758001272838	TP53_1	65.0	IMR90p8
79.0	A11	97.1223925758068	TP53_1	65.0	IMR90p8
79.5	A11	97.5860439468821	TP53_1	65.0	IMR90p8
80.0	A11	99.4666192029476	TP53_1	65.0	IMR90p8
80.5	A11	105.737519596317	TP53_1	65.0	IMR90p8
81.0	A11	123.680611144385	TP53_1	65.0	IMR90p8
81.5	A11	164.767184288325	TP53_1	65.0	IMR90p8
82.0	A11	220.272557411478	TP53_1	65.0	IMR90p8
82.5	A11	271.57281614541	TP53_1	65.0	IMR90p8
83.0	A11	310.639021927943	TP53_1	65.0	IMR90p8
83.5	A11	321.578497715372	TP53_1	65.0	IMR90p8
84.0	A11	281.471326836701	TP53_1	65.0	IMR90p8
84.5	A11	208.021181150589	TP53_1	65.0	IMR90p8
85.0	A11	135.255837516556	TP53_1	65.0	IMR90p8
85.5	A11	71.3145730661748	TP53_1	65.0	IMR90p8
86.0	A11	23.7368058707308	TP53_1	65.0	IMR90p8
86.5	A11	3.44718429831204	TP53_1	65.0	IMR90p8
87.0	A11	1.97046507696189	TP53_1	65.0	IMR90p8
87.5	A11	2.95514754702322	TP53_1	65.0	IMR90p8
88.0	A11	3.30497037519706	TP53_1	65.0	IMR90p8
88.5	A11	2.86470609347447	TP53_1	65.0	IMR90p8
89.0	A11	2.50818767377427	TP53_1	65.0	IMR90p8
89.5	A11	2.36280062900727	TP53_1	65.0	IMR90p8
90.0	A11	2.08305422342249	TP53_1	65.0	IMR90p8
90.5	A11	1.88863504128051	TP53_1	65.0	IMR90p8
91.0	A11	1.97659653113459	TP53_1	65.0	IMR90p8
91.5	A11	2.19735143894644	TP53_1	65.0	IMR90p8
92.0	A11	2.26627746260442	TP53_1	65.0	IMR90p8
92.5	A11	2.1172197301787	TP53_1	65.0	IMR90p8
93.0	A11	2.02984365567556	TP53_1	65.0	IMR90p8
93.5	A11	2.51552061163045	TP53_1	65.0	IMR90p8
94.0	A11	2.57390777627495	TP53_1	65.0	IMR90p8
94.5	A11	3.74584875251401	TP53_1	65.0	IMR90p8
95.0	A11	2.32519959520812	TP53_1	65.0	IMR90p8
55.0	B11	13.5085721738644	TP53_1	64.5	IMR90p8
55.5	B11	29.2685730433724	TP53_1	64.5	IMR90p8
56.0	B11	27.0171443477274	TP53_1	64.5	IMR90p8
56.5	B11	27.0171443477127	TP53_1	64.5	IMR90p8
57.0	B11	27.0171443478436	TP53_1	64.5	IMR90p8
57.5	B11	27.3004336206679	TP53_1	64.5	IMR90p8
58.0	B11	25.4855701721915	TP53_1	64.5	IMR90p8
58.5	B11	22.5035269146106	TP53_1	64.5	IMR90p8
59.0	B11	20.5202740863456	TP53_1	64.5	IMR90p8
59.5	B11	18.4475831486834	TP53_1	64.5	IMR90p8
60.0	B11	16.8324071339536	TP53_1	64.5	IMR90p8
60.5	B11	15.9021332263537	TP53_1	64.5	IMR90p8
61.0	B11	14.9309703192386	TP53_1	64.5	IMR90p8
61.5	B11	14.3426430477267	TP53_1	64.5	IMR90p8
62.0	B11	14.7829153565475	TP53_1	64.5	IMR90p8
62.5	B11	15.0715238785255	TP53_1	64.5	IMR90p8
63.0	B11	16.1023994054277	TP53_1	64.5	IMR90p8
63.5	B11	18.7874966761699	TP53_1	64.5	IMR90p8
64.0	B11	22.9316003110418	TP53_1	64.5	IMR90p8
64.5	B11	29.0308714646002	TP53_1	64.5	IMR90p8
65.0	B11	38.1170995567096	TP53_1	64.5	IMR90p8
65.5	B11	49.4985369830624	TP53_1	64.5	IMR90p8
66.0	B11	61.7740853497886	TP53_1	64.5	IMR90p8
66.5	B11	73.9813664972945	TP53_1	64.5	IMR90p8
67.0	B11	84.7656031880898	TP53_1	64.5	IMR90p8
67.5	B11	93.0270898632879	TP53_1	64.5	IMR90p8
68.0	B11	98.9874171257054	TP53_1	64.5	IMR90p8
68.5	B11	103.638110927974	TP53_1	64.5	IMR90p8
69.0	B11	106.894198490837	TP53_1	64.5	IMR90p8
69.5	B11	109.484643449285	TP53_1	64.5	IMR90p8
70.0	B11	112.170468286856	TP53_1	64.5	IMR90p8
70.5	B11	113.979461764586	TP53_1	64.5	IMR90p8
71.0	B11	114.34054141169	TP53_1	64.5	IMR90p8
71.5	B11	114.566242154476	TP53_1	64.5	IMR90p8
72.0	B11	114.222902797655	TP53_1	64.5	IMR90p8
72.5	B11	112.79590972344	TP53_1	64.5	IMR90p8
73.0	B11	111.516822330529	TP53_1	64.5	IMR90p8
73.5	B11	110.676227026841	TP53_1	64.5	IMR90p8
74.0	B11	109.602416913532	TP53_1	64.5	IMR90p8
74.5	B11	108.133230068358	TP53_1	64.5	IMR90p8
75.0	B11	106.962292463475	TP53_1	64.5	IMR90p8
75.5	B11	105.601123790495	TP53_1	64.5	IMR90p8
76.0	B11	104.122359500211	TP53_1	64.5	IMR90p8
76.5	B11	102.989367663561	TP53_1	64.5	IMR90p8
77.0	B11	102.60511180925	TP53_1	64.5	IMR90p8
77.5	B11	102.052533059637	TP53_1	64.5	IMR90p8
78.0	B11	101.519020883852	TP53_1	64.5	IMR90p8
78.5	B11	100.990204422021	TP53_1	64.5	IMR90p8
79.0	B11	100.158085090549	TP53_1	64.5	IMR90p8
79.5	B11	100.075320763046	TP53_1	64.5	IMR90p8
80.0	B11	101.599026475838	TP53_1	64.5	IMR90p8
80.5	B11	107.092330554579	TP53_1	64.5	IMR90p8
81.0	B11	125.793711054175	TP53_1	64.5	IMR90p8
81.5	B11	168.531710657199	TP53_1	64.5	IMR90p8
82.0	B11	223.701246997254	TP53_1	64.5	IMR90p8
82.5	B11	274.254059058079	TP53_1	64.5	IMR90p8
83.0	B11	313.47184866715	TP53_1	64.5	IMR90p8
83.5	B11	322.987341455737	TP53_1	64.5	IMR90p8
84.0	B11	280.345187509018	TP53_1	64.5	IMR90p8
84.5	B11	206.542718242435	TP53_1	64.5	IMR90p8
85.0	B11	134.766342832317	TP53_1	64.5	IMR90p8
85.5	B11	71.0636687327078	TP53_1	64.5	IMR90p8
86.0	B11	23.9058521870471	TP53_1	64.5	IMR90p8
86.5	B11	4.76371659839396	TP53_1	64.5	IMR90p8
87.0	B11	3.53163492488574	TP53_1	64.5	IMR90p8
87.5	B11	3.66778578432587	TP53_1	64.5	IMR90p8
88.0	B11	2.96408799112493	TP53_1	64.5	IMR90p8
88.5	B11	2.34541423228228	TP53_1	64.5	IMR90p8
89.0	B11	2.09257541467116	TP53_1	64.5	IMR90p8
89.5	B11	1.5390022696655	TP53_1	64.5	IMR90p8
90.0	B11	1.37752674513041	TP53_1	64.5	IMR90p8
90.5	B11	2.01716089475224	TP53_1	64.5	IMR90p8
91.0	B11	2.56106281225931	TP53_1	64.5	IMR90p8
91.5	B11	2.91147001210322	TP53_1	64.5	IMR90p8
92.0	B11	3.64218806340654	TP53_1	64.5	IMR90p8
92.5	B11	3.43557185811278	TP53_1	64.5	IMR90p8
93.0	B11	2.71978638677945	TP53_1	64.5	IMR90p8
93.5	B11	1.64702074569948	TP53_1	64.5	IMR90p8
94.0	B11	0.732426355324719	TP53_1	64.5	IMR90p8
94.5	B11	-1.26671013295424	TP53_1	64.5	IMR90p8
95.0	B11	-1.44753621848611	TP53_1	64.5	IMR90p8
55.0	C11	11.029064559838	TP53_1	63.3	IMR90p8
55.5	C11	23.8963065463171	TP53_1	63.3	IMR90p8
56.0	C11	22.0581291196781	TP53_1	63.3	IMR90p8
56.5	C11	22.0581291196909	TP53_1	63.3	IMR90p8
57.0	C11	22.05812911959	TP53_1	63.3	IMR90p8
57.5	C11	22.288120517992	TP53_1	63.3	IMR90p8
58.0	C11	21.0150361622043	TP53_1	63.3	IMR90p8
58.5	C11	17.3179302091736	TP53_1	63.3	IMR90p8
59.0	C11	13.345417043801	TP53_1	63.3	IMR90p8
59.5	C11	11.5458145331332	TP53_1	63.3	IMR90p8
60.0	C11	10.5925743978966	TP53_1	63.3	IMR90p8
60.5	C11	10.1170005070096	TP53_1	63.3	IMR90p8
61.0	C11	10.4162378142207	TP53_1	63.3	IMR90p8
61.5	C11	9.88981005729352	TP53_1	63.3	IMR90p8
62.0	C11	9.62529263895237	TP53_1	63.3	IMR90p8
62.5	C11	9.93015820922324	TP53_1	63.3	IMR90p8
63.0	C11	10.8157099885264	TP53_1	63.3	IMR90p8
63.5	C11	12.3518710455033	TP53_1	63.3	IMR90p8
64.0	C11	16.2043564327855	TP53_1	63.3	IMR90p8
64.5	C11	22.2432612655791	TP53_1	63.3	IMR90p8
65.0	C11	30.430322454566	TP53_1	63.3	IMR90p8
65.5	C11	40.5430694182909	TP53_1	63.3	IMR90p8
66.0	C11	52.712167458214	TP53_1	63.3	IMR90p8
66.5	C11	66.0956675949294	TP53_1	63.3	IMR90p8
67.0	C11	77.6178492279065	TP53_1	63.3	IMR90p8
67.5	C11	86.5774187525152	TP53_1	63.3	IMR90p8
68.0	C11	94.1722839982816	TP53_1	63.3	IMR90p8
68.5	C11	100.4551372204	TP53_1	63.3	IMR90p8
69.0	C11	103.893533055801	TP53_1	63.3	IMR90p8
69.5	C11	106.717262399744	TP53_1	63.3	IMR90p8
70.0	C11	110.618885580118	TP53_1	63.3	IMR90p8
70.5	C11	113.753180871515	TP53_1	63.3	IMR90p8
71.0	C11	114.055187173767	TP53_1	63.3	IMR90p8
71.5	C11	114.878029711918	TP53_1	63.3	IMR90p8
72.0	C11	115.838900455619	TP53_1	63.3	IMR90p8
72.5	C11	113.776935841812	TP53_1	63.3	IMR90p8
73.0	C11	111.107935929581	TP53_1	63.3	IMR90p8
73.5	C11	110.127503650063	TP53_1	63.3	IMR90p8
74.0	C11	107.77518642213	TP53_1	63.3	IMR90p8
74.5	C11	104.857254907626	TP53_1	63.3	IMR90p8
75.0	C11	104.221834683461	TP53_1	63.3	IMR90p8
75.5	C11	103.561588421441	TP53_1	63.3	IMR90p8
76.0	C11	102.882223742879	TP53_1	63.3	IMR90p8
76.5	C11	103.63286764761	TP53_1	63.3	IMR90p8
77.0	C11	103.873559762683	TP53_1	63.3	IMR90p8
77.5	C11	102.805845622938	TP53_1	63.3	IMR90p8
78.0	C11	101.996193109332	TP53_1	63.3	IMR90p8
78.5	C11	100.414600002541	TP53_1	63.3	IMR90p8
79.0	C11	98.2373363181665	TP53_1	63.3	IMR90p8
79.5	C11	97.6556867218642	TP53_1	63.3	IMR90p8
80.0	C11	99.3745316252447	TP53_1	63.3	IMR90p8
80.5	C11	104.551506864981	TP53_1	63.3	IMR90p8
81.0	C11	123.560002371021	TP53_1	63.3	IMR90p8
81.5	C11	166.646346461091	TP53_1	63.3	IMR90p8
82.0	C11	221.504269076383	TP53_1	63.3	IMR90p8
82.5	C11	270.743313958959	TP53_1	63.3	IMR90p8
83.0	C11	308.571481311882	TP53_1	63.3	IMR90p8
83.5	C11	316.337319865602	TP53_1	63.3	IMR90p8
84.0	C11	272.396683361542	TP53_1	63.3	IMR90p8
84.5	C11	198.944704498703	TP53_1	63.3	IMR90p8
85.0	C11	128.808818848708	TP53_1	63.3	IMR90p8
85.5	C11	67.0756114709774	TP53_1	63.3	IMR90p8
86.0	C11	21.661505336438	TP53_1	63.3	IMR90p8
86.5	C11	4.22917929602994	TP53_1	63.3	IMR90p8
87.0	C11	3.58162984430845	TP53_1	63.3	IMR90p8
87.5	C11	3.08925436773575	TP53_1	63.3	IMR90p8
88.0	C11	2.41699482086676	TP53_1	63.3	IMR90p8
88.5	C11	2.46614324236532	TP53_1	63.3	IMR90p8
89.0	C11	2.15174324556205	TP53_1	63.3	IMR90p8
89.5	C11	1.7954948996063	TP53_1	63.3	IMR90p8
90.0	C11	2.17060329450237	TP53_1	63.3	IMR90p8
90.5	C11	2.43201527055828	TP53_1	63.3	IMR90p8
91.0	C11	2.34972635477556	TP53_1	63.3	IMR90p8
91.5	C11	2.42043851114926	TP53_1	63.3	IMR90p8
92.0	C11	2.6206807734419	TP53_1	63.3	IMR90p8
92.5	C11	2.64560040651838	TP53_1	63.3	IMR90p8
93.0	C11	2.42798546026546	TP53_1	63.3	IMR90p8
93.5	C11	2.66205759599251	TP53_1	63.3	IMR90p8
94.0	C11	2.68122292903394	TP53_1	63.3	IMR90p8
94.5	C11	3.65055891999776	TP53_1	63.3	IMR90p8
95.0	C11	2.13432357051801	TP53_1	63.3	IMR90p8
55.0	D11	1.3575380753141	TP53_1	61.4	IMR90p8
55.5	D11	2.94133249651441	TP53_1	61.4	IMR90p8
56.0	D11	2.71507615062865	TP53_1	61.4	IMR90p8
56.5	D11	2.71507615062512	TP53_1	61.4	IMR90p8
57.0	D11	2.71507615065741	TP53_1	61.4	IMR90p8
57.5	D11	2.88772794640249	TP53_1	61.4	IMR90p8
58.0	D11	1.85114176774289	TP53_1	61.4	IMR90p8
58.5	D11	-0.313347180456276	TP53_1	61.4	IMR90p8
59.0	D11	-2.91907104058816	TP53_1	61.4	IMR90p8
59.5	D11	-5.54713532467895	TP53_1	61.4	IMR90p8
60.0	D11	-6.75697953749818	TP53_1	61.4	IMR90p8
60.5	D11	-7.67224553661777	TP53_1	61.4	IMR90p8
61.0	D11	-8.54655497779981	TP53_1	61.4	IMR90p8
61.5	D11	-7.76073395955325	TP53_1	61.4	IMR90p8
62.0	D11	-5.68865633967687	TP53_1	61.4	IMR90p8
62.5	D11	-3.50513209987764	TP53_1	61.4	IMR90p8
63.0	D11	-0.272270611195154	TP53_1	61.4	IMR90p8
63.5	D11	4.40644911696256	TP53_1	61.4	IMR90p8
64.0	D11	10.3062763161317	TP53_1	61.4	IMR90p8
64.5	D11	18.0071012200227	TP53_1	61.4	IMR90p8
65.0	D11	27.7452148970636	TP53_1	61.4	IMR90p8
65.5	D11	38.6929648984799	TP53_1	61.4	IMR90p8
66.0	D11	50.3728621592589	TP53_1	61.4	IMR90p8
66.5	D11	61.989795548168	TP53_1	61.4	IMR90p8
67.0	D11	71.9925214460488	TP53_1	61.4	IMR90p8
67.5	D11	80.3053711293954	TP53_1	61.4	IMR90p8
68.0	D11	87.0019699730609	TP53_1	61.4	IMR90p8
68.5	D11	92.3277151753032	TP53_1	61.4	IMR90p8
69.0	D11	95.8593148936984	TP53_1	61.4	IMR90p8
69.5	D11	98.3086944889189	TP53_1	61.4	IMR90p8
70.0	D11	100.01664408935	TP53_1	61.4	IMR90p8
70.5	D11	100.960360511905	TP53_1	61.4	IMR90p8
71.0	D11	100.730728150342	TP53_1	61.4	IMR90p8
71.5	D11	99.9378809031025	TP53_1	61.4	IMR90p8
72.0	D11	99.3792096361764	TP53_1	61.4	IMR90p8
72.5	D11	98.6079761343059	TP53_1	61.4	IMR90p8
73.0	D11	97.6194584809366	TP53_1	61.4	IMR90p8
73.5	D11	97.2282520250071	TP53_1	61.4	IMR90p8
74.0	D11	97.3170175063543	TP53_1	61.4	IMR90p8
74.5	D11	96.5868397448078	TP53_1	61.4	IMR90p8
75.0	D11	95.4289279442563	TP53_1	61.4	IMR90p8
75.5	D11	94.4212742238916	TP53_1	61.4	IMR90p8
76.0	D11	92.7792134593881	TP53_1	61.4	IMR90p8
76.5	D11	90.8640559043125	TP53_1	61.4	IMR90p8
77.0	D11	89.468886028149	TP53_1	61.4	IMR90p8
77.5	D11	88.3954328492449	TP53_1	61.4	IMR90p8
78.0	D11	87.6669272658781	TP53_1	61.4	IMR90p8
78.5	D11	87.3151056149836	TP53_1	61.4	IMR90p8
79.0	D11	87.3838390124558	TP53_1	61.4	IMR90p8
79.5	D11	88.0681015911904	TP53_1	61.4	IMR90p8
80.0	D11	89.7203983498569	TP53_1	61.4	IMR90p8
80.5	D11	94.1541837153512	TP53_1	61.4	IMR90p8
81.0	D11	110.547534137947	TP53_1	61.4	IMR90p8
81.5	D11	147.042391228826	TP53_1	61.4	IMR90p8
82.0	D11	192.750133204619	TP53_1	61.4	IMR90p8
82.5	D11	233.87508276572	TP53_1	61.4	IMR90p8
83.0	D11	265.33480418688	TP53_1	61.4	IMR90p8
83.5	D11	269.631812840548	TP53_1	61.4	IMR90p8
84.0	D11	229.628717599442	TP53_1	61.4	IMR90p8
84.5	D11	166.564349325077	TP53_1	61.4	IMR90p8
85.0	D11	106.703435790931	TP53_1	61.4	IMR90p8
85.5	D11	53.881779049844	TP53_1	61.4	IMR90p8
86.0	D11	16.4325940966339	TP53_1	61.4	IMR90p8
86.5	D11	2.74035811440194	TP53_1	61.4	IMR90p8
87.0	D11	2.49669409728153	TP53_1	61.4	IMR90p8
87.5	D11	3.13461448543563	TP53_1	61.4	IMR90p8
88.0	D11	3.11783896985452	TP53_1	61.4	IMR90p8
88.5	D11	2.7261024988739	TP53_1	61.4	IMR90p8
89.0	D11	2.78593357328913	TP53_1	61.4	IMR90p8
89.5	D11	2.59618523225066	TP53_1	61.4	IMR90p8
90.0	D11	1.82677615372063	TP53_1	61.4	IMR90p8
90.5	D11	1.49607894531044	TP53_1	61.4	IMR90p8
91.0	D11	1.74767222543414	TP53_1	61.4	IMR90p8
91.5	D11	1.75058084110196	TP53_1	61.4	IMR90p8
92.0	D11	1.80029988776658	TP53_1	61.4	IMR90p8
92.5	D11	2.31099247625531	TP53_1	61.4	IMR90p8
93.0	D11	2.32121440964443	TP53_1	61.4	IMR90p8
93.5	D11	2.39109940055431	TP53_1	61.4	IMR90p8
94.0	D11	2.65559171090808	TP53_1	61.4	IMR90p8
94.5	D11	3.76063392228798	TP53_1	61.4	IMR90p8
95.0	D11	2.25207843155204	TP53_1	61.4	IMR90p8
55.0	E11	-11.3537475544947	TP53_1	59.0	IMR90p8
55.5	E11	-24.5997863680716	TP53_1	59.0	IMR90p8
56.0	E11	-22.7074951089892	TP53_1	59.0	IMR90p8
56.5	E11	-22.707495108992	TP53_1	59.0	IMR90p8
57.0	E11	-22.7074951089693	TP53_1	59.0	IMR90p8
57.5	E11	-22.244448131626	TP53_1	59.0	IMR90p8
58.0	E11	-25.3141050580566	TP53_1	59.0	IMR90p8
58.5	E11	-29.6390620255592	TP53_1	59.0	IMR90p8
59.0	E11	-30.9783645033933	TP53_1	59.0	IMR90p8
59.5	E11	-33.1099381551841	TP53_1	59.0	IMR90p8
60.0	E11	-35.5001499551839	TP53_1	59.0	IMR90p8
60.5	E11	-34.8169752021677	TP53_1	59.0	IMR90p8
61.0	E11	-32.350796313787	TP53_1	59.0	IMR90p8
61.5	E11	-29.7999738436716	TP53_1	59.0	IMR90p8
62.0	E11	-24.3038846210975	TP53_1	59.0	IMR90p8
62.5	E11	-16.8895862000916	TP53_1	59.0	IMR90p8
63.0	E11	-10.4218024883462	TP53_1	59.0	IMR90p8
63.5	E11	-3.2106367384381	TP53_1	59.0	IMR90p8
64.0	E11	5.11402545701856	TP53_1	59.0	IMR90p8
64.5	E11	12.8269568736542	TP53_1	59.0	IMR90p8
65.0	E11	22.507609060919	TP53_1	59.0	IMR90p8
65.5	E11	35.2274758795845	TP53_1	59.0	IMR90p8
66.0	E11	47.4766175880507	TP53_1	59.0	IMR90p8
66.5	E11	58.723884457182	TP53_1	59.0	IMR90p8
67.0	E11	70.1486863673266	TP53_1	59.0	IMR90p8
67.5	E11	78.1818017896734	TP53_1	59.0	IMR90p8
68.0	E11	81.7528637915952	TP53_1	59.0	IMR90p8
68.5	E11	84.5203386696371	TP53_1	59.0	IMR90p8
69.0	E11	86.8019271434963	TP53_1	59.0	IMR90p8
69.5	E11	86.6108772859071	TP53_1	59.0	IMR90p8
70.0	E11	86.5772452119182	TP53_1	59.0	IMR90p8
70.5	E11	88.1684986941602	TP53_1	59.0	IMR90p8
71.0	E11	88.5833300441135	TP53_1	59.0	IMR90p8
71.5	E11	87.6942574175431	TP53_1	59.0	IMR90p8
72.0	E11	87.5206227297897	TP53_1	59.0	IMR90p8
72.5	E11	87.2735664571043	TP53_1	59.0	IMR90p8
73.0	E11	85.7088294470702	TP53_1	59.0	IMR90p8
73.5	E11	84.402825277375	TP53_1	59.0	IMR90p8
74.0	E11	84.0554764156984	TP53_1	59.0	IMR90p8
74.5	E11	83.6143993079207	TP53_1	59.0	IMR90p8
75.0	E11	82.8357941222158	TP53_1	59.0	IMR90p8
75.5	E11	82.9886931407973	TP53_1	59.0	IMR90p8
76.0	E11	83.1239499566071	TP53_1	59.0	IMR90p8
76.5	E11	81.9643508377577	TP53_1	59.0	IMR90p8
77.0	E11	80.4034597756947	TP53_1	59.0	IMR90p8
77.5	E11	78.8329940230802	TP53_1	59.0	IMR90p8
78.0	E11	76.2094097652047	TP53_1	59.0	IMR90p8
78.5	E11	74.157246597127	TP53_1	59.0	IMR90p8
79.0	E11	73.7578269914469	TP53_1	59.0	IMR90p8
79.5	E11	73.9052634824719	TP53_1	59.0	IMR90p8
80.0	E11	75.0156318630217	TP53_1	59.0	IMR90p8
80.5	E11	78.7269008085564	TP53_1	59.0	IMR90p8
81.0	E11	90.8427796738395	TP53_1	59.0	IMR90p8
81.5	E11	119.385386127561	TP53_1	59.0	IMR90p8
82.0	E11	156.433731316915	TP53_1	59.0	IMR90p8
82.5	E11	189.889477089143	TP53_1	59.0	IMR90p8
83.0	E11	216.624404755353	TP53_1	59.0	IMR90p8
83.5	E11	222.526975097586	TP53_1	59.0	IMR90p8
84.0	E11	191.187093836798	TP53_1	59.0	IMR90p8
84.5	E11	139.624396284471	TP53_1	59.0	IMR90p8
85.0	E11	90.3876210381829	TP53_1	59.0	IMR90p8
85.5	E11	45.9954407078187	TP53_1	59.0	IMR90p8
86.0	E11	14.0331563495208	TP53_1	59.0	IMR90p8
86.5	E11	2.21349937662524	TP53_1	59.0	IMR90p8
87.0	E11	1.8741959129577	TP53_1	59.0	IMR90p8
87.5	E11	2.51495361198846	TP53_1	59.0	IMR90p8
88.0	E11	3.18289593573894	TP53_1	59.0	IMR90p8
88.5	E11	3.13239094071514	TP53_1	59.0	IMR90p8
89.0	E11	3.31328270029439	TP53_1	59.0	IMR90p8
89.5	E11	3.75429458447087	TP53_1	59.0	IMR90p8
90.0	E11	3.03393116190665	TP53_1	59.0	IMR90p8
90.5	E11	2.31659709768559	TP53_1	59.0	IMR90p8
91.0	E11	2.55209034020635	TP53_1	59.0	IMR90p8
91.5	E11	1.99562852064241	TP53_1	59.0	IMR90p8
92.0	E11	1.2960919313814	TP53_1	59.0	IMR90p8
92.5	E11	1.93366963429685	TP53_1	59.0	IMR90p8
93.0	E11	2.00065198526295	TP53_1	59.0	IMR90p8
93.5	E11	1.7890320192725	TP53_1	59.0	IMR90p8
94.0	E11	2.29897336598629	TP53_1	59.0	IMR90p8
94.5	E11	3.31891635358375	TP53_1	59.0	IMR90p8
95.0	E11	1.78366128284347	TP53_1	59.0	IMR90p8
55.0	F11	-19.9718117237604	TP53_1	57.0	IMR90p8
55.5	F11	-43.2722587348144	TP53_1	57.0	IMR90p8
56.0	F11	-39.9436234475218	TP53_1	57.0	IMR90p8
56.5	F11	-39.943623447518	TP53_1	57.0	IMR90p8
57.0	F11	-39.9436234475492	TP53_1	57.0	IMR90p8
57.5	F11	-39.7733168530714	TP53_1	57.0	IMR90p8
58.0	F11	-40.9058891942069	TP53_1	57.0	IMR90p8
58.5	F11	-42.4605477748158	TP53_1	57.0	IMR90p8
59.0	F11	-43.1444080248406	TP53_1	57.0	IMR90p8
59.5	F11	-43.2568596100432	TP53_1	57.0	IMR90p8
60.0	F11	-41.9477738327134	TP53_1	57.0	IMR90p8
60.5	F11	-38.4696761104985	TP53_1	57.0	IMR90p8
61.0	F11	-33.1308764870225	TP53_1	57.0	IMR90p8
61.5	F11	-26.667581454302	TP53_1	57.0	IMR90p8
62.0	F11	-18.7552889389453	TP53_1	57.0	IMR90p8
62.5	F11	-10.4184331849883	TP53_1	57.0	IMR90p8
63.0	F11	-2.97397921594165	TP53_1	57.0	IMR90p8
63.5	F11	4.26238670007456	TP53_1	57.0	IMR90p8
64.0	F11	11.7039970660272	TP53_1	57.0	IMR90p8
64.5	F11	18.7467638231691	TP53_1	57.0	IMR90p8
65.0	F11	25.7261634816111	TP53_1	57.0	IMR90p8
65.5	F11	33.8951000872416	TP53_1	57.0	IMR90p8
66.0	F11	42.0675098071063	TP53_1	57.0	IMR90p8
66.5	F11	49.6454660685392	TP53_1	57.0	IMR90p8
67.0	F11	56.4786757540166	TP53_1	57.0	IMR90p8
67.5	F11	62.0376277150883	TP53_1	57.0	IMR90p8
68.0	F11	65.6910619778904	TP53_1	57.0	IMR90p8
68.5	F11	67.6221055304765	TP53_1	57.0	IMR90p8
69.0	F11	68.5235367546173	TP53_1	57.0	IMR90p8
69.5	F11	69.154969203979	TP53_1	57.0	IMR90p8
70.0	F11	69.5880134328638	TP53_1	57.0	IMR90p8
70.5	F11	68.9511286838324	TP53_1	57.0	IMR90p8
71.0	F11	68.6776951067474	TP53_1	57.0	IMR90p8
71.5	F11	68.8301351572223	TP53_1	57.0	IMR90p8
72.0	F11	67.9446873729676	TP53_1	57.0	IMR90p8
72.5	F11	66.8054442333256	TP53_1	57.0	IMR90p8
73.0	F11	67.0462586540344	TP53_1	57.0	IMR90p8
73.5	F11	66.7255220327672	TP53_1	57.0	IMR90p8
74.0	F11	65.783443935043	TP53_1	57.0	IMR90p8
74.5	F11	65.8575023937901	TP53_1	57.0	IMR90p8
75.0	F11	65.8293307789776	TP53_1	57.0	IMR90p8
75.5	F11	64.9318509882493	TP53_1	57.0	IMR90p8
76.0	F11	64.0775466886695	TP53_1	57.0	IMR90p8
76.5	F11	63.0357935572579	TP53_1	57.0	IMR90p8
77.0	F11	61.2097301281968	TP53_1	57.0	IMR90p8
77.5	F11	59.2383815240723	TP53_1	57.0	IMR90p8
78.0	F11	57.5356225505495	TP53_1	57.0	IMR90p8
78.5	F11	56.5193689258288	TP53_1	57.0	IMR90p8
79.0	F11	56.1009588749683	TP53_1	57.0	IMR90p8
79.5	F11	56.5262481501115	TP53_1	57.0	IMR90p8
80.0	F11	57.8946550352846	TP53_1	57.0	IMR90p8
80.5	F11	60.7266194622418	TP53_1	57.0	IMR90p8
81.0	F11	69.4938806179322	TP53_1	57.0	IMR90p8
81.5	F11	90.7518805507541	TP53_1	57.0	IMR90p8
82.0	F11	118.753809149358	TP53_1	57.0	IMR90p8
82.5	F11	144.282902431181	TP53_1	57.0	IMR90p8
83.0	F11	164.789347140667	TP53_1	57.0	IMR90p8
83.5	F11	170.468113267686	TP53_1	57.0	IMR90p8
84.0	F11	148.476028149904	TP53_1	57.0	IMR90p8
84.5	F11	109.694155623663	TP53_1	57.0	IMR90p8
85.0	F11	72.034899142284	TP53_1	57.0	IMR90p8
85.5	F11	38.4124543901855	TP53_1	57.0	IMR90p8
86.0	F11	13.3377334004929	TP53_1	57.0	IMR90p8
86.5	F11	2.93981886303749	TP53_1	57.0	IMR90p8
87.0	F11	2.17033068149834	TP53_1	57.0	IMR90p8
87.5	F11	2.475706196587	TP53_1	57.0	IMR90p8
88.0	F11	2.25476858899231	TP53_1	57.0	IMR90p8
88.5	F11	2.2753956400681	TP53_1	57.0	IMR90p8
89.0	F11	2.88120657202848	TP53_1	57.0	IMR90p8
89.5	F11	3.16592831493176	TP53_1	57.0	IMR90p8
90.0	F11	3.35966088682585	TP53_1	57.0	IMR90p8
90.5	F11	3.66731493239894	TP53_1	57.0	IMR90p8
91.0	F11	3.5034171829567	TP53_1	57.0	IMR90p8
91.5	F11	2.85825150992525	TP53_1	57.0	IMR90p8
92.0	F11	2.49253316355248	TP53_1	57.0	IMR90p8
92.5	F11	1.75293919825248	TP53_1	57.0	IMR90p8
93.0	F11	0.745315397971069	TP53_1	57.0	IMR90p8
93.5	F11	0.601321720770898	TP53_1	57.0	IMR90p8
94.0	F11	0.323008238240789	TP53_1	57.0	IMR90p8
94.5	F11	1.14499352484262	TP53_1	57.0	IMR90p8
95.0	F11	1.12957753912332	TP53_1	57.0	IMR90p8
55.0	G11	-24.2895729861085	TP53_1	55.7	IMR90p8
55.5	G11	-52.6274081365683	TP53_1	55.7	IMR90p8
56.0	G11	-48.5791459722168	TP53_1	55.7	IMR90p8
56.5	G11	-48.5791459722226	TP53_1	55.7	IMR90p8
57.0	G11	-48.5791459721771	TP53_1	55.7	IMR90p8
57.5	G11	-48.391241825237	TP53_1	55.7	IMR90p8
58.0	G11	-49.8293138062919	TP53_1	55.7	IMR90p8
58.5	G11	-50.3890236757912	TP53_1	55.7	IMR90p8
59.0	G11	-48.8074136269586	TP53_1	55.7	IMR90p8
59.5	G11	-47.1499929928012	TP53_1	55.7	IMR90p8
60.0	G11	-44.4865751673987	TP53_1	55.7	IMR90p8
60.5	G11	-39.5448988767937	TP53_1	55.7	IMR90p8
61.0	G11	-33.605901085189	TP53_1	55.7	IMR90p8
61.5	G11	-27.4133518146587	TP53_1	55.7	IMR90p8
62.0	G11	-20.5748876036945	TP53_1	55.7	IMR90p8
62.5	G11	-13.0809946515062	TP53_1	55.7	IMR90p8
63.0	G11	-4.98419820793515	TP53_1	55.7	IMR90p8
63.5	G11	2.48323913911418	TP53_1	55.7	IMR90p8
64.0	G11	8.68332036814581	TP53_1	55.7	IMR90p8
64.5	G11	14.992298334843	TP53_1	55.7	IMR90p8
65.0	G11	21.346953407243	TP53_1	55.7	IMR90p8
65.5	G11	26.8337340326132	TP53_1	55.7	IMR90p8
66.0	G11	33.2635727824785	TP53_1	55.7	IMR90p8
66.5	G11	41.0216790799716	TP53_1	55.7	IMR90p8
67.0	G11	47.909769398549	TP53_1	55.7	IMR90p8
67.5	G11	54.5232288492867	TP53_1	55.7	IMR90p8
68.0	G11	60.069627173226	TP53_1	55.7	IMR90p8
68.5	G11	63.081228414531	TP53_1	55.7	IMR90p8
69.0	G11	64.8408342947865	TP53_1	55.7	IMR90p8
69.5	G11	66.0086277232367	TP53_1	55.7	IMR90p8
70.0	G11	66.0282253789712	TP53_1	55.7	IMR90p8
70.5	G11	65.5834029322128	TP53_1	55.7	IMR90p8
71.0	G11	65.3926711843283	TP53_1	55.7	IMR90p8
71.5	G11	65.2451025464286	TP53_1	55.7	IMR90p8
72.0	G11	65.2920301811081	TP53_1	55.7	IMR90p8
72.5	G11	65.1106584176603	TP53_1	55.7	IMR90p8
73.0	G11	65.3772603441989	TP53_1	55.7	IMR90p8
73.5	G11	66.1711774987172	TP53_1	55.7	IMR90p8
74.0	G11	66.1371235772173	TP53_1	55.7	IMR90p8
74.5	G11	65.0385265542683	TP53_1	55.7	IMR90p8
75.0	G11	64.312684181291	TP53_1	55.7	IMR90p8
75.5	G11	63.9075730491932	TP53_1	55.7	IMR90p8
76.0	G11	63.0177590334594	TP53_1	55.7	IMR90p8
76.5	G11	62.4455647575674	TP53_1	55.7	IMR90p8
77.0	G11	62.9807149723923	TP53_1	55.7	IMR90p8
77.5	G11	63.0559022852688	TP53_1	55.7	IMR90p8
78.0	G11	62.1701421799748	TP53_1	55.7	IMR90p8
78.5	G11	61.1583458613544	TP53_1	55.7	IMR90p8
79.0	G11	60.9358785209945	TP53_1	55.7	IMR90p8
79.5	G11	60.6739843047047	TP53_1	55.7	IMR90p8
80.0	G11	60.8585595562291	TP53_1	55.7	IMR90p8
80.5	G11	62.7398733021446	TP53_1	55.7	IMR90p8
81.0	G11	70.3043013939021	TP53_1	55.7	IMR90p8
81.5	G11	88.1852298202109	TP53_1	55.7	IMR90p8
82.0	G11	111.872508907852	TP53_1	55.7	IMR90p8
82.5	G11	133.439684197807	TP53_1	55.7	IMR90p8
83.0	G11	150.395050734595	TP53_1	55.7	IMR90p8
83.5	G11	154.087833953061	TP53_1	55.7	IMR90p8
84.0	G11	134.035648003356	TP53_1	55.7	IMR90p8
84.5	G11	100.740716600551	TP53_1	55.7	IMR90p8
85.0	G11	68.9135410398081	TP53_1	55.7	IMR90p8
85.5	G11	40.3201474288578	TP53_1	55.7	IMR90p8
86.0	G11	20.1367104967227	TP53_1	55.7	IMR90p8
86.5	G11	12.9958971019054	TP53_1	55.7	IMR90p8
87.0	G11	12.3526356615432	TP53_1	55.7	IMR90p8
87.5	G11	11.9812686600126	TP53_1	55.7	IMR90p8
88.0	G11	12.3475081118899	TP53_1	55.7	IMR90p8
88.5	G11	12.1149413908182	TP53_1	55.7	IMR90p8
89.0	G11	11.1196771923748	TP53_1	55.7	IMR90p8
89.5	G11	10.8539586649998	TP53_1	55.7	IMR90p8
90.0	G11	10.889753077106	TP53_1	55.7	IMR90p8
90.5	G11	10.859269377618	TP53_1	55.7	IMR90p8
91.0	G11	10.8058082952889	TP53_1	55.7	IMR90p8
91.5	G11	10.8537320833759	TP53_1	55.7	IMR90p8
92.0	G11	11.0155706515783	TP53_1	55.7	IMR90p8
92.5	G11	11.2646762917891	TP53_1	55.7	IMR90p8
93.0	G11	10.5531007254566	TP53_1	55.7	IMR90p8
93.5	G11	10.1471839468439	TP53_1	55.7	IMR90p8
94.0	G11	10.2862894891142	TP53_1	55.7	IMR90p8
94.5	G11	11.3731308658649	TP53_1	55.7	IMR90p8
95.0	G11	5.36579283157664	TP53_1	55.7	IMR90p8
55.0	H11	-23.6216669343238	TP53_1	55.0	IMR90p8
55.5	H11	-51.1802783577009	TP53_1	55.0	IMR90p8
56.0	H11	-47.2433338686452	TP53_1	55.0	IMR90p8
56.5	H11	-47.2433338686475	TP53_1	55.0	IMR90p8
57.0	H11	-47.2433338686344	TP53_1	55.0	IMR90p8
57.5	H11	-47.3467192360605	TP53_1	55.0	IMR90p8
58.0	H11	-46.8561481404311	TP53_1	55.0	IMR90p8
58.5	H11	-44.7306037824474	TP53_1	55.0	IMR90p8
59.0	H11	-41.9869322246982	TP53_1	55.0	IMR90p8
59.5	H11	-38.285861959887	TP53_1	55.0	IMR90p8
60.0	H11	-33.1834416529424	TP53_1	55.0	IMR90p8
60.5	H11	-27.3068808566827	TP53_1	55.0	IMR90p8
61.0	H11	-21.265175511001	TP53_1	55.0	IMR90p8
61.5	H11	-14.0323482400113	TP53_1	55.0	IMR90p8
62.0	H11	-6.09230538888426	TP53_1	55.0	IMR90p8
62.5	H11	0.363495677593164	TP53_1	55.0	IMR90p8
63.0	H11	5.7995600499388	TP53_1	55.0	IMR90p8
63.5	H11	10.6565096340812	TP53_1	55.0	IMR90p8
64.0	H11	14.3236106450374	TP53_1	55.0	IMR90p8
64.5	H11	17.2966294670805	TP53_1	55.0	IMR90p8
65.0	H11	21.0105717934631	TP53_1	55.0	IMR90p8
65.5	H11	25.525401862817	TP53_1	55.0	IMR90p8
66.0	H11	30.7977608511337	TP53_1	55.0	IMR90p8
66.5	H11	36.6694709817058	TP53_1	55.0	IMR90p8
67.0	H11	42.5391903149159	TP53_1	55.0	IMR90p8
67.5	H11	47.7772691903107	TP53_1	55.0	IMR90p8
68.0	H11	51.6847439653988	TP53_1	55.0	IMR90p8
68.5	H11	53.6883640489514	TP53_1	55.0	IMR90p8
69.0	H11	54.4717087664453	TP53_1	55.0	IMR90p8
69.5	H11	54.5111306523695	TP53_1	55.0	IMR90p8
70.0	H11	53.8207093008998	TP53_1	55.0	IMR90p8
70.5	H11	53.5660662890908	TP53_1	55.0	IMR90p8
71.0	H11	53.7241911633572	TP53_1	55.0	IMR90p8
71.5	H11	53.7043645303768	TP53_1	55.0	IMR90p8
72.0	H11	53.9381063392352	TP53_1	55.0	IMR90p8
72.5	H11	54.117462466668	TP53_1	55.0	IMR90p8
73.0	H11	53.9018095652601	TP53_1	55.0	IMR90p8
73.5	H11	53.8803291498931	TP53_1	55.0	IMR90p8
74.0	H11	53.5373296205368	TP53_1	55.0	IMR90p8
74.5	H11	53.0911879623764	TP53_1	55.0	IMR90p8
75.0	H11	53.0504727886046	TP53_1	55.0	IMR90p8
75.5	H11	52.2680542419217	TP53_1	55.0	IMR90p8
76.0	H11	51.5577707791009	TP53_1	55.0	IMR90p8
76.5	H11	51.692825425143	TP53_1	55.0	IMR90p8
77.0	H11	50.9269750732733	TP53_1	55.0	IMR90p8
77.5	H11	49.8374533238177	TP53_1	55.0	IMR90p8
78.0	H11	49.945546885153	TP53_1	55.0	IMR90p8
78.5	H11	49.5002448522195	TP53_1	55.0	IMR90p8
79.0	H11	48.4435860408021	TP53_1	55.0	IMR90p8
79.5	H11	48.350969057911	TP53_1	55.0	IMR90p8
80.0	H11	49.1621464720661	TP53_1	55.0	IMR90p8
80.5	H11	50.4785531553994	TP53_1	55.0	IMR90p8
81.0	H11	56.1504419620588	TP53_1	55.0	IMR90p8
81.5	H11	71.1937709217362	TP53_1	55.0	IMR90p8
82.0	H11	90.7833117837785	TP53_1	55.0	IMR90p8
82.5	H11	108.130037991514	TP53_1	55.0	IMR90p8
83.0	H11	121.453082955627	TP53_1	55.0	IMR90p8
83.5	H11	124.180978457522	TP53_1	55.0	IMR90p8
84.0	H11	107.527192990784	TP53_1	55.0	IMR90p8
84.5	H11	80.1167870674305	TP53_1	55.0	IMR90p8
85.0	H11	53.6438472687653	TP53_1	55.0	IMR90p8
85.5	H11	30.3487456966339	TP53_1	55.0	IMR90p8
86.0	H11	14.6150621407623	TP53_1	55.0	IMR90p8
86.5	H11	8.94905756590032	TP53_1	55.0	IMR90p8
87.0	H11	8.85846014340211	TP53_1	55.0	IMR90p8
87.5	H11	9.68913704411636	TP53_1	55.0	IMR90p8
88.0	H11	10.0081875043457	TP53_1	55.0	IMR90p8
88.5	H11	8.85504325525386	TP53_1	55.0	IMR90p8
89.0	H11	7.99841016435096	TP53_1	55.0	IMR90p8
89.5	H11	7.4369593401828	TP53_1	55.0	IMR90p8
90.0	H11	6.52410011475786	TP53_1	55.0	IMR90p8
90.5	H11	6.38282978389009	TP53_1	55.0	IMR90p8
91.0	H11	6.53662101940279	TP53_1	55.0	IMR90p8
91.5	H11	6.63471986083863	TP53_1	55.0	IMR90p8
92.0	H11	7.25502795296069	TP53_1	55.0	IMR90p8
92.5	H11	7.98967518665302	TP53_1	55.0	IMR90p8
93.0	H11	8.33879058047671	TP53_1	55.0	IMR90p8
93.5	H11	9.66971737969533	TP53_1	55.0	IMR90p8
94.0	H11	10.4616075717191	TP53_1	55.0	IMR90p8
94.5	H11	13.4037833854178	TP53_1	55.0	IMR90p8
95.0	H11	7.30231580335851	TP53_1	55.0	IMR90p8
55.0	A11	11.6132073306871	TP53_1	65.0	IMR90p2
55.5	A11	25.1619492164893	TP53_1	65.0	IMR90p2
56.0	A11	23.2264146613749	TP53_1	65.0	IMR90p2
56.5	A11	23.2264146613663	TP53_1	65.0	IMR90p2
57.0	A11	23.2264146614231	TP53_1	65.0	IMR90p2
57.5	A11	23.526591597724	TP53_1	65.0	IMR90p2
58.0	A11	21.6920165414978	TP53_1	65.0	IMR90p2
58.5	A11	17.9012686371105	TP53_1	65.0	IMR90p2
59.0	A11	15.2265274356853	TP53_1	65.0	IMR90p2
59.5	A11	13.4670179072814	TP53_1	65.0	IMR90p2
60.0	A11	11.7702021441494	TP53_1	65.0	IMR90p2
60.5	A11	10.9754977620217	TP53_1	65.0	IMR90p2
61.0	A11	11.042819263721	TP53_1	65.0	IMR90p2
61.5	A11	11.7569880924387	TP53_1	65.0	IMR90p2
62.0	A11	13.918830767429	TP53_1	65.0	IMR90p2
62.5	A11	18.147181158398	TP53_1	65.0	IMR90p2
63.0	A11	24.9863686933658	TP53_1	65.0	IMR90p2
63.5	A11	34.0115648710673	TP53_1	65.0	IMR90p2
64.0	A11	43.5976142406173	TP53_1	65.0	IMR90p2
64.5	A11	52.767747977041	TP53_1	65.0	IMR90p2
65.0	A11	62.6277849014563	TP53_1	65.0	IMR90p2
65.5	A11	70.9202852731989	TP53_1	65.0	IMR90p2
66.0	A11	77.4706880840214	TP53_1	65.0	IMR90p2
66.5	A11	84.1799574746572	TP53_1	65.0	IMR90p2
67.0	A11	90.9837604695496	TP53_1	65.0	IMR90p2
67.5	A11	95.6529822519727	TP53_1	65.0	IMR90p2
68.0	A11	99.3567897100319	TP53_1	65.0	IMR90p2
68.5	A11	102.562684654119	TP53_1	65.0	IMR90p2
69.0	A11	104.797382488777	TP53_1	65.0	IMR90p2
69.5	A11	106.034923445824	TP53_1	65.0	IMR90p2
70.0	A11	106.690414122874	TP53_1	65.0	IMR90p2
70.5	A11	107.033685419849	TP53_1	65.0	IMR90p2
71.0	A11	106.679839878716	TP53_1	65.0	IMR90p2
71.5	A11	105.682470297644	TP53_1	65.0	IMR90p2
72.0	A11	105.143919672507	TP53_1	65.0	IMR90p2
72.5	A11	105.332670422156	TP53_1	65.0	IMR90p2
73.0	A11	105.810138600125	TP53_1	65.0	IMR90p2
73.5	A11	107.051613668587	TP53_1	65.0	IMR90p2
74.0	A11	107.633828874726	TP53_1	65.0	IMR90p2
74.5	A11	107.102016205176	TP53_1	65.0	IMR90p2
75.0	A11	105.892318699213	TP53_1	65.0	IMR90p2
75.5	A11	103.726548754766	TP53_1	65.0	IMR90p2
76.0	A11	100.908171771658	TP53_1	65.0	IMR90p2
76.5	A11	99.4620651172754	TP53_1	65.0	IMR90p2
77.0	A11	98.5073591374548	TP53_1	65.0	IMR90p2
77.5	A11	97.7452092013846	TP53_1	65.0	IMR90p2
78.0	A11	97.806034498922	TP53_1	65.0	IMR90p2
78.5	A11	97.9461002307951	TP53_1	65.0	IMR90p2
79.0	A11	97.3176399306727	TP53_1	65.0	IMR90p2
79.5	A11	97.3960194822828	TP53_1	65.0	IMR90p2
80.0	A11	98.9064909978011	TP53_1	65.0	IMR90p2
80.5	A11	104.26412527728	TP53_1	65.0	IMR90p2
81.0	A11	122.980784119721	TP53_1	65.0	IMR90p2
81.5	A11	167.122136381863	TP53_1	65.0	IMR90p2
82.0	A11	225.451978218712	TP53_1	65.0	IMR90p2
82.5	A11	278.937206718775	TP53_1	65.0	IMR90p2
83.0	A11	320.811553864747	TP53_1	65.0	IMR90p2
83.5	A11	332.88096589557	TP53_1	65.0	IMR90p2
84.0	A11	290.591928316886	TP53_1	65.0	IMR90p2
84.5	A11	214.756091826836	TP53_1	65.0	IMR90p2
85.0	A11	140.782701610281	TP53_1	65.0	IMR90p2
85.5	A11	74.6158566085921	TP53_1	65.0	IMR90p2
86.0	A11	25.0879763781997	TP53_1	65.0	IMR90p2
86.5	A11	4.75992057219793	TP53_1	65.0	IMR90p2
87.0	A11	2.76901019786334	TP53_1	65.0	IMR90p2
87.5	A11	2.42460679694744	TP53_1	65.0	IMR90p2
88.0	A11	2.50017499774356	TP53_1	65.0	IMR90p2
88.5	A11	2.31071835383733	TP53_1	65.0	IMR90p2
89.0	A11	1.6391577231974	TP53_1	65.0	IMR90p2
89.5	A11	2.01820119989787	TP53_1	65.0	IMR90p2
90.0	A11	2.57224823433307	TP53_1	65.0	IMR90p2
90.5	A11	1.86855344624166	TP53_1	65.0	IMR90p2
91.0	A11	1.86675558088814	TP53_1	65.0	IMR90p2
91.5	A11	2.67371424469775	TP53_1	65.0	IMR90p2
92.0	A11	2.63027241784744	TP53_1	65.0	IMR90p2
92.5	A11	2.19425419559514	TP53_1	65.0	IMR90p2
93.0	A11	2.6550145786145	TP53_1	65.0	IMR90p2
93.5	A11	2.20816765132076	TP53_1	65.0	IMR90p2
94.0	A11	1.6062254514037	TP53_1	65.0	IMR90p2
94.5	A11	0.43694398683067	TP53_1	65.0	IMR90p2
95.0	A11	-0.428024731048367	TP53_1	65.0	IMR90p2
55.0	B11	13.7267552391704	TP53_1	64.5	IMR90p2
55.5	B11	29.7413030182032	TP53_1	64.5	IMR90p2
56.0	B11	27.4535104783414	TP53_1	64.5	IMR90p2
56.5	B11	27.4535104783305	TP53_1	64.5	IMR90p2
57.0	B11	27.4535104784095	TP53_1	64.5	IMR90p2
57.5	B11	27.5784363058892	TP53_1	64.5	IMR90p2
58.0	B11	26.9829037499176	TP53_1	64.5	IMR90p2
58.5	B11	24.3663984388241	TP53_1	64.5	IMR90p2
59.0	B11	21.1267707318864	TP53_1	64.5	IMR90p2
59.5	B11	19.6738463877548	TP53_1	64.5	IMR90p2
60.0	B11	18.3081868401716	TP53_1	64.5	IMR90p2
60.5	B11	16.2954564681255	TP53_1	64.5	IMR90p2
61.0	B11	15.9123239703343	TP53_1	64.5	IMR90p2
61.5	B11	15.9211323587614	TP53_1	64.5	IMR90p2
62.0	B11	14.7837999708512	TP53_1	64.5	IMR90p2
62.5	B11	14.6423775585048	TP53_1	64.5	IMR90p2
63.0	B11	15.525930648077	TP53_1	64.5	IMR90p2
63.5	B11	16.2811526003961	TP53_1	64.5	IMR90p2
64.0	B11	18.991276091175	TP53_1	64.5	IMR90p2
64.5	B11	25.1299627740905	TP53_1	64.5	IMR90p2
65.0	B11	33.1086346604175	TP53_1	64.5	IMR90p2
65.5	B11	43.4404438656703	TP53_1	64.5	IMR90p2
66.0	B11	56.4370162137434	TP53_1	64.5	IMR90p2
66.5	B11	69.0697631224283	TP53_1	64.5	IMR90p2
67.0	B11	79.8140350324077	TP53_1	64.5	IMR90p2
67.5	B11	89.1227461346703	TP53_1	64.5	IMR90p2
68.0	B11	96.5719189540943	TP53_1	64.5	IMR90p2
68.5	B11	101.629992907241	TP53_1	64.5	IMR90p2
69.0	B11	105.556305726053	TP53_1	64.5	IMR90p2
69.5	B11	108.730797244073	TP53_1	64.5	IMR90p2
70.0	B11	110.802129988463	TP53_1	64.5	IMR90p2
70.5	B11	111.586402729271	TP53_1	64.5	IMR90p2
71.0	B11	111.938738588789	TP53_1	64.5	IMR90p2
71.5	B11	112.074460860533	TP53_1	64.5	IMR90p2
72.0	B11	111.520341836804	TP53_1	64.5	IMR90p2
72.5	B11	111.258913915981	TP53_1	64.5	IMR90p2
73.0	B11	111.833691967473	TP53_1	64.5	IMR90p2
73.5	B11	112.164739672125	TP53_1	64.5	IMR90p2
74.0	B11	111.86078205946	TP53_1	64.5	IMR90p2
74.5	B11	111.663965938795	TP53_1	64.5	IMR90p2
75.0	B11	110.676133158651	TP53_1	64.5	IMR90p2
75.5	B11	108.541151359222	TP53_1	64.5	IMR90p2
76.0	B11	106.525356350645	TP53_1	64.5	IMR90p2
76.5	B11	104.817503083308	TP53_1	64.5	IMR90p2
77.0	B11	103.135574209617	TP53_1	64.5	IMR90p2
77.5	B11	102.301989403744	TP53_1	64.5	IMR90p2
78.0	B11	101.991464815213	TP53_1	64.5	IMR90p2
78.5	B11	101.543371356087	TP53_1	64.5	IMR90p2
79.0	B11	101.665565110358	TP53_1	64.5	IMR90p2
79.5	B11	102.533371764834	TP53_1	64.5	IMR90p2
80.0	B11	104.21039658457	TP53_1	64.5	IMR90p2
80.5	B11	109.873104785964	TP53_1	64.5	IMR90p2
81.0	B11	128.871358806812	TP53_1	64.5	IMR90p2
81.5	B11	171.865307410939	TP53_1	64.5	IMR90p2
82.0	B11	228.108590603096	TP53_1	64.5	IMR90p2
82.5	B11	279.42110047173	TP53_1	64.5	IMR90p2
83.0	B11	318.915524063911	TP53_1	64.5	IMR90p2
83.5	B11	328.351541357301	TP53_1	64.5	IMR90p2
84.0	B11	284.883974178915	TP53_1	64.5	IMR90p2
84.5	B11	209.523618505988	TP53_1	64.5	IMR90p2
85.0	B11	136.699851187204	TP53_1	64.5	IMR90p2
85.5	B11	72.1282302258657	TP53_1	64.5	IMR90p2
86.0	B11	24.2750168166944	TP53_1	64.5	IMR90p2
86.5	B11	5.0589160746207	TP53_1	64.5	IMR90p2
87.0	B11	4.05189420803242	TP53_1	64.5	IMR90p2
87.5	B11	4.24170548111135	TP53_1	64.5	IMR90p2
88.0	B11	4.23157806171594	TP53_1	64.5	IMR90p2
88.5	B11	4.37210118782775	TP53_1	64.5	IMR90p2
89.0	B11	3.82603982100443	TP53_1	64.5	IMR90p2
89.5	B11	3.37990811748523	TP53_1	64.5	IMR90p2
90.0	B11	3.43266102595669	TP53_1	64.5	IMR90p2
90.5	B11	2.98098615255833	TP53_1	64.5	IMR90p2
91.0	B11	2.49373801805427	TP53_1	64.5	IMR90p2
91.5	B11	3.27943680234074	TP53_1	64.5	IMR90p2
92.0	B11	4.10199253276795	TP53_1	64.5	IMR90p2
92.5	B11	3.81965469586731	TP53_1	64.5	IMR90p2
93.0	B11	4.41802176462733	TP53_1	64.5	IMR90p2
93.5	B11	3.92271213176269	TP53_1	64.5	IMR90p2
94.0	B11	3.01856694077634	TP53_1	64.5	IMR90p2
94.5	B11	0.1238721681014	TP53_1	64.5	IMR90p2
95.0	B11	-1.44952456332811	TP53_1	64.5	IMR90p2
55.0	C11	7.04706581628523	TP53_1	63.3	IMR90p2
55.5	C11	15.2686426019505	TP53_1	63.3	IMR90p2
56.0	C11	14.0941316325689	TP53_1	63.3	IMR90p2
56.5	C11	14.094131632568	TP53_1	63.3	IMR90p2
57.0	C11	14.0941316325855	TP53_1	63.3	IMR90p2
57.5	C11	14.3003588069844	TP53_1	63.3	IMR90p2
58.0	C11	12.9746165583779	TP53_1	63.3	IMR90p2
58.5	C11	10.6977844755247	TP53_1	63.3	IMR90p2
59.0	C11	9.97514883362715	TP53_1	63.3	IMR90p2
59.5	C11	11.3266259430111	TP53_1	63.3	IMR90p2
60.0	C11	12.0222120138649	TP53_1	63.3	IMR90p2
60.5	C11	12.6262698971221	TP53_1	63.3	IMR90p2
61.0	C11	13.2804442983318	TP53_1	63.3	IMR90p2
61.5	C11	13.388926700644	TP53_1	63.3	IMR90p2
62.0	C11	12.4192162353645	TP53_1	63.3	IMR90p2
62.5	C11	11.1227046867199	TP53_1	63.3	IMR90p2
63.0	C11	11.5037357282823	TP53_1	63.3	IMR90p2
63.5	C11	12.6419305661636	TP53_1	63.3	IMR90p2
64.0	C11	15.2171431621166	TP53_1	63.3	IMR90p2
64.5	C11	21.8603403878203	TP53_1	63.3	IMR90p2
65.0	C11	31.8453686836176	TP53_1	63.3	IMR90p2
65.5	C11	41.540676251821	TP53_1	63.3	IMR90p2
66.0	C11	52.9172613396984	TP53_1	63.3	IMR90p2
66.5	C11	64.6002666310948	TP53_1	63.3	IMR90p2
67.0	C11	74.0216990760511	TP53_1	63.3	IMR90p2
67.5	C11	81.9708122934383	TP53_1	63.3	IMR90p2
68.0	C11	90.3388760078313	TP53_1	63.3	IMR90p2
68.5	C11	97.2471649288327	TP53_1	63.3	IMR90p2
69.0	C11	102.844970001411	TP53_1	63.3	IMR90p2
69.5	C11	107.733942838945	TP53_1	63.3	IMR90p2
70.0	C11	111.061321737094	TP53_1	63.3	IMR90p2
70.5	C11	113.204503675899	TP53_1	63.3	IMR90p2
71.0	C11	113.735078621201	TP53_1	63.3	IMR90p2
71.5	C11	113.545351411928	TP53_1	63.3	IMR90p2
72.0	C11	113.459239295845	TP53_1	63.3	IMR90p2
72.5	C11	113.094464323019	TP53_1	63.3	IMR90p2
73.0	C11	111.85826823907	TP53_1	63.3	IMR90p2
73.5	C11	111.467707938739	TP53_1	63.3	IMR90p2
74.0	C11	111.179962348496	TP53_1	63.3	IMR90p2
74.5	C11	109.583768939331	TP53_1	63.3	IMR90p2
75.0	C11	107.748799321512	TP53_1	63.3	IMR90p2
75.5	C11	106.117750344213	TP53_1	63.3	IMR90p2
76.0	C11	103.984467898265	TP53_1	63.3	IMR90p2
76.5	C11	102.051108648824	TP53_1	63.3	IMR90p2
77.0	C11	101.00676016247	TP53_1	63.3	IMR90p2
77.5	C11	100.715906109198	TP53_1	63.3	IMR90p2
78.0	C11	100.223199571981	TP53_1	63.3	IMR90p2
78.5	C11	99.8494421950236	TP53_1	63.3	IMR90p2
79.0	C11	99.5740817156053	TP53_1	63.3	IMR90p2
79.5	C11	100.134257548353	TP53_1	63.3	IMR90p2
80.0	C11	102.400917351187	TP53_1	63.3	IMR90p2
80.5	C11	108.554400880613	TP53_1	63.3	IMR90p2
81.0	C11	129.481792635773	TP53_1	63.3	IMR90p2
81.5	C11	174.448363523793	TP53_1	63.3	IMR90p2
82.0	C11	229.361559106061	TP53_1	63.3	IMR90p2
82.5	C11	277.561139833757	TP53_1	63.3	IMR90p2
83.0	C11	314.779597522303	TP53_1	63.3	IMR90p2
83.5	C11	318.980186123264	TP53_1	63.3	IMR90p2
84.0	C11	271.084929871597	TP53_1	63.3	IMR90p2
84.5	C11	197.053051276386	TP53_1	63.3	IMR90p2
85.0	C11	127.166163507128	TP53_1	63.3	IMR90p2
85.5	C11	64.9869557157655	TP53_1	63.3	IMR90p2
86.0	C11	20.982033494708	TP53_1	63.3	IMR90p2
86.5	C11	4.91220075655906	TP53_1	63.3	IMR90p2
87.0	C11	4.15559779420067	TP53_1	63.3	IMR90p2
87.5	C11	4.56326920713116	TP53_1	63.3	IMR90p2
88.0	C11	4.84009297913946	TP53_1	63.3	IMR90p2
88.5	C11	5.25491343927325	TP53_1	63.3	IMR90p2
89.0	C11	5.58732073291344	TP53_1	63.3	IMR90p2
89.5	C11	6.02984542420683	TP53_1	63.3	IMR90p2
90.0	C11	5.99221876881325	TP53_1	63.3	IMR90p2
90.5	C11	5.58526456755891	TP53_1	63.3	IMR90p2
91.0	C11	5.05672652899415	TP53_1	63.3	IMR90p2
91.5	C11	4.60060493059677	TP53_1	63.3	IMR90p2
92.0	C11	3.98428381508558	TP53_1	63.3	IMR90p2
92.5	C11	3.31852250574462	TP53_1	63.3	IMR90p2
93.0	C11	3.07053805515437	TP53_1	63.3	IMR90p2
93.5	C11	3.7398806991074	TP53_1	63.3	IMR90p2
94.0	C11	3.86384716159279	TP53_1	63.3	IMR90p2
94.5	C11	5.87539673035332	TP53_1	63.3	IMR90p2
95.0	C11	3.66960587079171	TP53_1	63.3	IMR90p2
55.0	D11	1.43816149071984	TP53_1	61.4	IMR90p2
55.5	D11	3.11601656322682	TP53_1	61.4	IMR90p2
56.0	D11	2.87632298143922	TP53_1	61.4	IMR90p2
56.5	D11	2.87632298143694	TP53_1	61.4	IMR90p2
57.0	D11	2.87632298145093	TP53_1	61.4	IMR90p2
57.5	D11	3.11093173231052	TP53_1	61.4	IMR90p2
58.0	D11	1.65046265015303	TP53_1	61.4	IMR90p2
58.5	D11	-1.1072287202104	TP53_1	61.4	IMR90p2
59.0	D11	-3.10657203801247	TP53_1	61.4	IMR90p2
59.5	D11	-4.9261091664456	TP53_1	61.4	IMR90p2
60.0	D11	-6.24248827705583	TP53_1	61.4	IMR90p2
60.5	D11	-6.39133969419663	TP53_1	61.4	IMR90p2
61.0	D11	-5.76348750032128	TP53_1	61.4	IMR90p2
61.5	D11	-5.15490614558848	TP53_1	61.4	IMR90p2
62.0	D11	-4.55382273439841	TP53_1	61.4	IMR90p2
62.5	D11	-3.29109671599235	TP53_1	61.4	IMR90p2
63.0	D11	-1.41926226447299	TP53_1	61.4	IMR90p2
63.5	D11	0.961749231121303	TP53_1	61.4	IMR90p2
64.0	D11	4.7002576131996	TP53_1	61.4	IMR90p2
64.5	D11	10.8038243483093	TP53_1	61.4	IMR90p2
65.0	D11	19.5568627293861	TP53_1	61.4	IMR90p2
65.5	D11	29.9823349650582	TP53_1	61.4	IMR90p2
66.0	D11	41.7519986295786	TP53_1	61.4	IMR90p2
66.5	D11	54.4797988636041	TP53_1	61.4	IMR90p2
67.0	D11	66.1379941223712	TP53_1	61.4	IMR90p2
67.5	D11	75.1901180468733	TP53_1	61.4	IMR90p2
68.0	D11	82.6483992258537	TP53_1	61.4	IMR90p2
68.5	D11	88.4633675217331	TP53_1	61.4	IMR90p2
69.0	D11	92.4176513079541	TP53_1	61.4	IMR90p2
69.5	D11	95.6069287470228	TP53_1	61.4	IMR90p2
70.0	D11	98.0640348054927	TP53_1	61.4	IMR90p2
70.5	D11	99.0690357830666	TP53_1	61.4	IMR90p2
71.0	D11	99.3973737321529	TP53_1	61.4	IMR90p2
71.5	D11	99.0230433938744	TP53_1	61.4	IMR90p2
72.0	D11	98.0674243115229	TP53_1	61.4	IMR90p2
72.5	D11	97.6476171182164	TP53_1	61.4	IMR90p2
73.0	D11	97.2761047038584	TP53_1	61.4	IMR90p2
73.5	D11	97.3549045943574	TP53_1	61.4	IMR90p2
74.0	D11	97.7638629005817	TP53_1	61.4	IMR90p2
74.5	D11	97.4768387719371	TP53_1	61.4	IMR90p2
75.0	D11	96.265226769417	TP53_1	61.4	IMR90p2
75.5	D11	95.4992445887697	TP53_1	61.4	IMR90p2
76.0	D11	93.889692124982	TP53_1	61.4	IMR90p2
76.5	D11	91.9370692961302	TP53_1	61.4	IMR90p2
77.0	D11	90.8882158300646	TP53_1	61.4	IMR90p2
77.5	D11	90.3987823817486	TP53_1	61.4	IMR90p2
78.0	D11	89.6604535606422	TP53_1	61.4	IMR90p2
78.5	D11	89.0020099213771	TP53_1	61.4	IMR90p2
79.0	D11	88.8026195825752	TP53_1	61.4	IMR90p2
79.5	D11	89.0891778132977	TP53_1	61.4	IMR90p2
80.0	D11	90.3072224898248	TP53_1	61.4	IMR90p2
80.5	D11	94.1377991289476	TP53_1	61.4	IMR90p2
81.0	D11	109.204469401967	TP53_1	61.4	IMR90p2
81.5	D11	145.502203757027	TP53_1	61.4	IMR90p2
82.0	D11	193.137300426081	TP53_1	61.4	IMR90p2
82.5	D11	236.815256755612	TP53_1	61.4	IMR90p2
83.0	D11	272.117170758198	TP53_1	61.4	IMR90p2
83.5	D11	282.649027193108	TP53_1	61.4	IMR90p2
84.0	D11	246.825971821612	TP53_1	61.4	IMR90p2
84.5	D11	182.670991777175	TP53_1	61.4	IMR90p2
85.0	D11	120.032832327659	TP53_1	61.4	IMR90p2
85.5	D11	63.5096871031848	TP53_1	61.4	IMR90p2
86.0	D11	21.1855960578174	TP53_1	61.4	IMR90p2
86.5	D11	3.82138970351747	TP53_1	61.4	IMR90p2
87.0	D11	2.85484734123611	TP53_1	61.4	IMR90p2
87.5	D11	3.53294202195752	TP53_1	61.4	IMR90p2
88.0	D11	3.62233476318346	TP53_1	61.4	IMR90p2
88.5	D11	3.1148092786143	TP53_1	61.4	IMR90p2
89.0	D11	2.72471491404718	TP53_1	61.4	IMR90p2
89.5	D11	2.36908618189585	TP53_1	61.4	IMR90p2
90.0	D11	1.94487533374968	TP53_1	61.4	IMR90p2
90.5	D11	1.91813905495815	TP53_1	61.4	IMR90p2
91.0	D11	2.22054699051733	TP53_1	61.4	IMR90p2
91.5	D11	2.47844163253899	TP53_1	61.4	IMR90p2
92.0	D11	2.2742693223388	TP53_1	61.4	IMR90p2
92.5	D11	1.73841143136832	TP53_1	61.4	IMR90p2
93.0	D11	1.67400205405437	TP53_1	61.4	IMR90p2
93.5	D11	1.31252983513758	TP53_1	61.4	IMR90p2
94.0	D11	0.830986679514353	TP53_1	61.4	IMR90p2
94.5	D11	0.355426329629154	TP53_1	61.4	IMR90p2
95.0	D11	-0.0921980982816422	TP53_1	61.4	IMR90p2
55.0	E11	-11.5127369917757	TP53_1	59.0	IMR90p2
55.5	E11	-24.9442634821797	TP53_1	59.0	IMR90p2
56.0	E11	-23.0254739835506	TP53_1	59.0	IMR90p2
56.5	E11	-23.0254739835543	TP53_1	59.0	IMR90p2
57.0	E11	-23.0254739835285	TP53_1	59.0	IMR90p2
57.5	E11	-22.8529469697731	TP53_1	59.0	IMR90p2
58.0	E11	-23.8214890929755	TP53_1	59.0	IMR90p2
58.5	E11	-26.4496481373882	TP53_1	59.0	IMR90p2
59.0	E11	-29.4962307227665	TP53_1	59.0	IMR90p2
59.5	E11	-32.6836582309084	TP53_1	59.0	IMR90p2
60.0	E11	-33.7643794478822	TP53_1	59.0	IMR90p2
60.5	E11	-33.2323143856697	TP53_1	59.0	IMR90p2
61.0	E11	-32.2505510392193	TP53_1	59.0	IMR90p2
61.5	E11	-28.796582410566	TP53_1	59.0	IMR90p2
62.0	E11	-23.8459137392329	TP53_1	59.0	IMR90p2
62.5	E11	-19.2942722296974	TP53_1	59.0	IMR90p2
63.0	E11	-14.5611326186788	TP53_1	59.0	IMR90p2
63.5	E11	-8.13713704645875	TP53_1	59.0	IMR90p2
64.0	E11	-1.40866372453581	TP53_1	59.0	IMR90p2
64.5	E11	6.34797807738778	TP53_1	59.0	IMR90p2
65.0	E11	16.9555947690253	TP53_1	59.0	IMR90p2
65.5	E11	29.2058888922201	TP53_1	59.0	IMR90p2
66.0	E11	40.8234783386177	TP53_1	59.0	IMR90p2
66.5	E11	53.0064621429487	TP53_1	59.0	IMR90p2
67.0	E11	65.3941781572967	TP53_1	59.0	IMR90p2
67.5	E11	73.084458315666	TP53_1	59.0	IMR90p2
68.0	E11	77.1148619098969	TP53_1	59.0	IMR90p2
68.5	E11	81.0833825553397	TP53_1	59.0	IMR90p2
69.0	E11	83.1903664546692	TP53_1	59.0	IMR90p2
69.5	E11	83.3454522903683	TP53_1	59.0	IMR90p2
70.0	E11	84.8782584905722	TP53_1	59.0	IMR90p2
70.5	E11	86.829773881599	TP53_1	59.0	IMR90p2
71.0	E11	87.7371521823612	TP53_1	59.0	IMR90p2
71.5	E11	88.2630072971299	TP53_1	59.0	IMR90p2
72.0	E11	88.0451939389044	TP53_1	59.0	IMR90p2
72.5	E11	88.1259699977834	TP53_1	59.0	IMR90p2
73.0	E11	89.1614116159348	TP53_1	59.0	IMR90p2
73.5	E11	88.8508111100716	TP53_1	59.0	IMR90p2
74.0	E11	87.9507997835924	TP53_1	59.0	IMR90p2
74.5	E11	87.6666102436485	TP53_1	59.0	IMR90p2
75.0	E11	86.1445118138421	TP53_1	59.0	IMR90p2
75.5	E11	83.6389164267445	TP53_1	59.0	IMR90p2
76.0	E11	82.1207800183199	TP53_1	59.0	IMR90p2
76.5	E11	80.7913475562054	TP53_1	59.0	IMR90p2
77.0	E11	79.209846065894	TP53_1	59.0	IMR90p2
77.5	E11	78.0468357719716	TP53_1	59.0	IMR90p2
78.0	E11	77.278703946536	TP53_1	59.0	IMR90p2
78.5	E11	76.9148205216748	TP53_1	59.0	IMR90p2
79.0	E11	77.0342433925201	TP53_1	59.0	IMR90p2
79.5	E11	77.8876155330667	TP53_1	59.0	IMR90p2
80.0	E11	79.4722477379846	TP53_1	59.0	IMR90p2
80.5	E11	82.2708747778773	TP53_1	59.0	IMR90p2
81.0	E11	92.8271276910006	TP53_1	59.0	IMR90p2
81.5	E11	120.983871720275	TP53_1	59.0	IMR90p2
82.0	E11	159.482842038254	TP53_1	59.0	IMR90p2
82.5	E11	195.388045003546	TP53_1	59.0	IMR90p2
83.0	E11	225.019333839553	TP53_1	59.0	IMR90p2
83.5	E11	235.855300068354	TP53_1	59.0	IMR90p2
84.0	E11	208.375138422914	TP53_1	59.0	IMR90p2
84.5	E11	155.401798880717	TP53_1	59.0	IMR90p2
85.0	E11	102.980704169977	TP53_1	59.0	IMR90p2
85.5	E11	55.8772619386573	TP53_1	59.0	IMR90p2
86.0	E11	19.7217065173131	TP53_1	59.0	IMR90p2
86.5	E11	4.31451006144448	TP53_1	59.0	IMR90p2
87.0	E11	3.24714540362777	TP53_1	59.0	IMR90p2
87.5	E11	3.31233879937048	TP53_1	59.0	IMR90p2
88.0	E11	3.20652647749642	TP53_1	59.0	IMR90p2
88.5	E11	3.08890729358308	TP53_1	59.0	IMR90p2
89.0	E11	2.61702764862213	TP53_1	59.0	IMR90p2
89.5	E11	2.51717167661769	TP53_1	59.0	IMR90p2
90.0	E11	2.87387015547398	TP53_1	59.0	IMR90p2
90.5	E11	2.69864208269433	TP53_1	59.0	IMR90p2
91.0	E11	2.34740310243075	TP53_1	59.0	IMR90p2
91.5	E11	2.18869536691324	TP53_1	59.0	IMR90p2
92.0	E11	1.66177448247754	TP53_1	59.0	IMR90p2
92.5	E11	1.22018751668514	TP53_1	59.0	IMR90p2
93.0	E11	0.882226778222275	TP53_1	59.0	IMR90p2
93.5	E11	0.989660043891661	TP53_1	59.0	IMR90p2
94.0	E11	1.09976738400661	TP53_1	59.0	IMR90p2
94.5	E11	2.13708239197609	TP53_1	59.0	IMR90p2
95.0	E11	1.47022571334134	TP53_1	59.0	IMR90p2
55.0	F11	-19.9381693536075	TP53_1	57.0	IMR90p2
55.5	F11	-43.1993669328158	TP53_1	57.0	IMR90p2
56.0	F11	-39.8763387072155	TP53_1	57.0	IMR90p2
56.5	F11	-39.8763387072207	TP53_1	57.0	IMR90p2
57.0	F11	-39.8763387071757	TP53_1	57.0	IMR90p2
57.5	F11	-39.6842986916611	TP53_1	57.0	IMR90p2
58.0	F11	-40.9574456000797	TP53_1	57.0	IMR90p2
58.5	F11	-42.7984374682547	TP53_1	57.0	IMR90p2
59.0	F11	-43.1792644398456	TP53_1	57.0	IMR90p2
59.5	F11	-42.7762322264075	TP53_1	57.0	IMR90p2
60.0	F11	-41.71118720712	TP53_1	57.0	IMR90p2
60.5	F11	-39.3139086739814	TP53_1	57.0	IMR90p2
61.0	F11	-35.8882575577649	TP53_1	57.0	IMR90p2
61.5	F11	-31.3124198559593	TP53_1	57.0	IMR90p2
62.0	F11	-25.2158790937876	TP53_1	57.0	IMR90p2
62.5	F11	-18.438895749554	TP53_1	57.0	IMR90p2
63.0	F11	-11.1704618586448	TP53_1	57.0	IMR90p2
63.5	F11	-3.13854650294832	TP53_1	57.0	IMR90p2
64.0	F11	4.66324874061741	TP53_1	57.0	IMR90p2
64.5	F11	12.4193683598725	TP53_1	57.0	IMR90p2
65.0	F11	21.0646509867761	TP53_1	57.0	IMR90p2
65.5	F11	29.9421503348875	TP53_1	57.0	IMR90p2
66.0	F11	38.8157051327108	TP53_1	57.0	IMR90p2
66.5	F11	47.7175662875171	TP53_1	57.0	IMR90p2
67.0	F11	55.6970869601632	TP53_1	57.0	IMR90p2
67.5	F11	61.7817318699067	TP53_1	57.0	IMR90p2
68.0	F11	65.8439037357886	TP53_1	57.0	IMR90p2
68.5	F11	67.9728841955143	TP53_1	57.0	IMR90p2
69.0	F11	69.4555519661367	TP53_1	57.0	IMR90p2
69.5	F11	70.1783156471129	TP53_1	57.0	IMR90p2
70.0	F11	70.0419708608456	TP53_1	57.0	IMR90p2
70.5	F11	70.4068939679232	TP53_1	57.0	IMR90p2
71.0	F11	71.0145323002656	TP53_1	57.0	IMR90p2
71.5	F11	70.5296098073989	TP53_1	57.0	IMR90p2
72.0	F11	69.7675878034247	TP53_1	57.0	IMR90p2
72.5	F11	69.921828065566	TP53_1	57.0	IMR90p2
73.0	F11	70.0013027450016	TP53_1	57.0	IMR90p2
73.5	F11	69.7874339516121	TP53_1	57.0	IMR90p2
74.0	F11	69.7977092764335	TP53_1	57.0	IMR90p2
74.5	F11	69.8171307492821	TP53_1	57.0	IMR90p2
75.0	F11	69.4161266992604	TP53_1	57.0	IMR90p2
75.5	F11	68.3730831098497	TP53_1	57.0	IMR90p2
76.0	F11	67.4856154854298	TP53_1	57.0	IMR90p2
76.5	F11	66.5545191598231	TP53_1	57.0	IMR90p2
77.0	F11	65.6656849323047	TP53_1	57.0	IMR90p2
77.5	F11	64.8035776999558	TP53_1	57.0	IMR90p2
78.0	F11	64.0014982436461	TP53_1	57.0	IMR90p2
78.5	F11	63.0585288922407	TP53_1	57.0	IMR90p2
79.0	F11	62.6469736338253	TP53_1	57.0	IMR90p2
79.5	F11	62.6626088591283	TP53_1	57.0	IMR90p2
80.0	F11	62.9204398949234	TP53_1	57.0	IMR90p2
80.5	F11	65.3262012127452	TP53_1	57.0	IMR90p2
81.0	F11	74.8224375679703	TP53_1	57.0	IMR90p2
81.5	F11	97.3297688309285	TP53_1	57.0	IMR90p2
82.0	F11	126.651940913349	TP53_1	57.0	IMR90p2
82.5	F11	153.307404245339	TP53_1	57.0	IMR90p2
83.0	F11	174.034441948244	TP53_1	57.0	IMR90p2
83.5	F11	179.169506587466	TP53_1	57.0	IMR90p2
84.0	F11	155.41891681552	TP53_1	57.0	IMR90p2
84.5	F11	114.786460677412	TP53_1	57.0	IMR90p2
85.0	F11	76.2198404666055	TP53_1	57.0	IMR90p2
85.5	F11	42.0528468692887	TP53_1	57.0	IMR90p2
86.0	F11	16.1346538941035	TP53_1	57.0	IMR90p2
86.5	F11	5.28702586511139	TP53_1	57.0	IMR90p2
87.0	F11	4.59006062213996	TP53_1	57.0	IMR90p2
87.5	F11	4.37860604335515	TP53_1	57.0	IMR90p2
88.0	F11	3.65321065835212	TP53_1	57.0	IMR90p2
88.5	F11	3.77197288579816	TP53_1	57.0	IMR90p2
89.0	F11	4.8260604392251	TP53_1	57.0	IMR90p2
89.5	F11	5.37775707381689	TP53_1	57.0	IMR90p2
90.0	F11	5.53069558319521	TP53_1	57.0	IMR90p2
90.5	F11	5.88155530436234	TP53_1	57.0	IMR90p2
91.0	F11	5.80680384285148	TP53_1	57.0	IMR90p2
91.5	F11	5.28245943439225	TP53_1	57.0	IMR90p2
92.0	F11	4.80437240622706	TP53_1	57.0	IMR90p2
92.5	F11	4.77484821290813	TP53_1	57.0	IMR90p2
93.0	F11	5.14523948303963	TP53_1	57.0	IMR90p2
93.5	F11	5.65272989166988	TP53_1	57.0	IMR90p2
94.0	F11	6.00907946717427	TP53_1	57.0	IMR90p2
94.5	F11	7.30854217581384	TP53_1	57.0	IMR90p2
95.0	F11	3.66774539518258	TP53_1	57.0	IMR90p2
55.0	G11	-30.7629672329138	TP53_1	55.7	IMR90p2
55.5	G11	-66.6530956713134	TP53_1	55.7	IMR90p2
56.0	G11	-61.5259344658277	TP53_1	55.7	IMR90p2
56.5	G11	-61.5259344658327	TP53_1	55.7	IMR90p2
57.0	G11	-61.5259344657959	TP53_1	55.7	IMR90p2
57.5	G11	-61.4683777800177	TP53_1	55.7	IMR90p2
58.0	G11	-61.7938722442011	TP53_1	55.7	IMR90p2
58.5	G11	-62.7841849064858	TP53_1	55.7	IMR90p2
59.0	G11	-63.0994371890391	TP53_1	55.7	IMR90p2
59.5	G11	-61.803150607108	TP53_1	55.7	IMR90p2
60.0	G11	-60.0795734637807	TP53_1	55.7	IMR90p2
60.5	G11	-57.2459605191539	TP53_1	55.7	IMR90p2
61.0	G11	-52.1450109488247	TP53_1	55.7	IMR90p2
61.5	G11	-46.0554710753854	TP53_1	55.7	IMR90p2
62.0	G11	-39.1089058252072	TP53_1	55.7	IMR90p2
62.5	G11	-28.6483311212882	TP53_1	55.7	IMR90p2
63.0	G11	-16.3772897083253	TP53_1	55.7	IMR90p2
63.5	G11	-3.98630791221478	TP53_1	55.7	IMR90p2
64.0	G11	9.61638772433469	TP53_1	55.7	IMR90p2
64.5	G11	24.0296755742842	TP53_1	55.7	IMR90p2
65.0	G11	35.8961058549701	TP53_1	55.7	IMR90p2
65.5	G11	44.553971060388	TP53_1	55.7	IMR90p2
66.0	G11	51.9105882895911	TP53_1	55.7	IMR90p2
66.5	G11	57.7283267611765	TP53_1	55.7	IMR90p2
67.0	G11	60.2394039469598	TP53_1	55.7	IMR90p2
67.5	G11	61.4230185394121	TP53_1	55.7	IMR90p2
68.0	G11	64.1821136001462	TP53_1	55.7	IMR90p2
68.5	G11	65.9579923691763	TP53_1	55.7	IMR90p2
69.0	G11	66.0446284085048	TP53_1	55.7	IMR90p2
69.5	G11	66.5074174037643	TP53_1	55.7	IMR90p2
70.0	G11	66.5148492436058	TP53_1	55.7	IMR90p2
70.5	G11	64.9577864045382	TP53_1	55.7	IMR90p2
71.0	G11	63.4443004075112	TP53_1	55.7	IMR90p2
71.5	G11	62.8499962946967	TP53_1	55.7	IMR90p2
72.0	G11	62.5529953519743	TP53_1	55.7	IMR90p2
72.5	G11	62.8613115313236	TP53_1	55.7	IMR90p2
73.0	G11	63.7140230987384	TP53_1	55.7	IMR90p2
73.5	G11	65.1046737507257	TP53_1	55.7	IMR90p2
74.0	G11	66.3791822545867	TP53_1	55.7	IMR90p2
74.5	G11	67.2135085744353	TP53_1	55.7	IMR90p2
75.0	G11	67.6921688985706	TP53_1	55.7	IMR90p2
75.5	G11	67.7476843761636	TP53_1	55.7	IMR90p2
76.0	G11	67.3857278039667	TP53_1	55.7	IMR90p2
76.5	G11	66.1806671797781	TP53_1	55.7	IMR90p2
77.0	G11	65.2135808195864	TP53_1	55.7	IMR90p2
77.5	G11	64.7528812527637	TP53_1	55.7	IMR90p2
78.0	G11	64.1530884507931	TP53_1	55.7	IMR90p2
78.5	G11	62.7698740677527	TP53_1	55.7	IMR90p2
79.0	G11	62.1631998861643	TP53_1	55.7	IMR90p2
79.5	G11	61.7134786788646	TP53_1	55.7	IMR90p2
80.0	G11	61.4157485629103	TP53_1	55.7	IMR90p2
80.5	G11	62.4842819815295	TP53_1	55.7	IMR90p2
81.0	G11	69.9278312598231	TP53_1	55.7	IMR90p2
81.5	G11	89.4852723221763	TP53_1	55.7	IMR90p2
82.0	G11	115.386120570627	TP53_1	55.7	IMR90p2
82.5	G11	138.850301213114	TP53_1	55.7	IMR90p2
83.0	G11	157.896160211838	TP53_1	55.7	IMR90p2
83.5	G11	163.544797700141	TP53_1	55.7	IMR90p2
84.0	G11	143.386605100837	TP53_1	55.7	IMR90p2
84.5	G11	108.537208650514	TP53_1	55.7	IMR90p2
85.0	G11	75.75469093201	TP53_1	55.7	IMR90p2
85.5	G11	46.2628263876696	TP53_1	55.7	IMR90p2
86.0	G11	24.1477784449575	TP53_1	55.7	IMR90p2
86.5	G11	15.328473802123	TP53_1	55.7	IMR90p2
87.0	G11	14.3797044909492	TP53_1	55.7	IMR90p2
87.5	G11	13.3356481910467	TP53_1	55.7	IMR90p2
88.0	G11	12.3330209457278	TP53_1	55.7	IMR90p2
88.5	G11	12.7898715525984	TP53_1	55.7	IMR90p2
89.0	G11	14.1074220784429	TP53_1	55.7	IMR90p2
89.5	G11	15.585345230891	TP53_1	55.7	IMR90p2
90.0	G11	17.4376246359743	TP53_1	55.7	IMR90p2
90.5	G11	19.2610241846305	TP53_1	55.7	IMR90p2
91.0	G11	19.3502265433143	TP53_1	55.7	IMR90p2
91.5	G11	19.56781136948	TP53_1	55.7	IMR90p2
92.0	G11	20.6748493091754	TP53_1	55.7	IMR90p2
92.5	G11	20.7540129012482	TP53_1	55.7	IMR90p2
93.0	G11	21.5343661559127	TP53_1	55.7	IMR90p2
93.5	G11	21.0465938438565	TP53_1	55.7	IMR90p2
94.0	G11	20.5347633823142	TP53_1	55.7	IMR90p2
94.5	G11	17.7195973250703	TP53_1	55.7	IMR90p2
95.0	G11	5.83585244550818	TP53_1	55.7	IMR90p2
55.0	H11	-24.3371723804473	TP53_1	55.0	IMR90p2
55.5	H11	-52.7305401576361	TP53_1	55.0	IMR90p2
56.0	H11	-48.6743447608949	TP53_1	55.0	IMR90p2
56.5	H11	-48.6743447608942	TP53_1	55.0	IMR90p2
57.0	H11	-48.6743447609028	TP53_1	55.0	IMR90p2
57.5	H11	-48.6526780325499	TP53_1	55.0	IMR90p2
58.0	H11	-48.8949824974831	TP53_1	55.0	IMR90p2
58.5	H11	-48.5630966432517	TP53_1	55.0	IMR90p2
59.0	H11	-47.1459790964149	TP53_1	55.0	IMR90p2
59.5	H11	-44.4729391428951	TP53_1	55.0	IMR90p2
60.0	H11	-40.6434569990384	TP53_1	55.0	IMR90p2
60.5	H11	-34.7654772550515	TP53_1	55.0	IMR90p2
61.0	H11	-27.2174691741687	TP53_1	55.0	IMR90p2
61.5	H11	-19.6616327212554	TP53_1	55.0	IMR90p2
62.0	H11	-11.9325045671437	TP53_1	55.0	IMR90p2
62.5	H11	-3.93945500182031	TP53_1	55.0	IMR90p2
63.0	H11	3.44949432405065	TP53_1	55.0	IMR90p2
63.5	H11	10.1075430737529	TP53_1	55.0	IMR90p2
64.0	H11	17.5369117516067	TP53_1	55.0	IMR90p2
64.5	H11	25.0742256916194	TP53_1	55.0	IMR90p2
65.0	H11	31.9024861200146	TP53_1	55.0	IMR90p2
65.5	H11	38.1859854332798	TP53_1	55.0	IMR90p2
66.0	H11	43.9785148530563	TP53_1	55.0	IMR90p2
66.5	H11	48.2732498878546	TP53_1	55.0	IMR90p2
67.0	H11	50.6481597847084	TP53_1	55.0	IMR90p2
67.5	H11	52.1864271892306	TP53_1	55.0	IMR90p2
68.0	H11	53.0193115983662	TP53_1	55.0	IMR90p2
68.5	H11	53.1707026231215	TP53_1	55.0	IMR90p2
69.0	H11	52.7648314640519	TP53_1	55.0	IMR90p2
69.5	H11	52.6614221121184	TP53_1	55.0	IMR90p2
70.0	H11	52.7862630251826	TP53_1	55.0	IMR90p2
70.5	H11	52.5829455748446	TP53_1	55.0	IMR90p2
71.0	H11	51.7946271910739	TP53_1	55.0	IMR90p2
71.5	H11	51.5943080607375	TP53_1	55.0	IMR90p2
72.0	H11	51.8944762445536	TP53_1	55.0	IMR90p2
72.5	H11	51.2898238204186	TP53_1	55.0	IMR90p2
73.0	H11	51.1898751151468	TP53_1	55.0	IMR90p2
73.5	H11	51.7168246579398	TP53_1	55.0	IMR90p2
74.0	H11	51.4295471304152	TP53_1	55.0	IMR90p2
74.5	H11	50.7660015018726	TP53_1	55.0	IMR90p2
75.0	H11	50.7647708326564	TP53_1	55.0	IMR90p2
75.5	H11	50.0939905033965	TP53_1	55.0	IMR90p2
76.0	H11	49.2587083171094	TP53_1	55.0	IMR90p2
76.5	H11	49.1486487011919	TP53_1	55.0	IMR90p2
77.0	H11	48.304494713205	TP53_1	55.0	IMR90p2
77.5	H11	47.1608287903114	TP53_1	55.0	IMR90p2
78.0	H11	46.5320907498872	TP53_1	55.0	IMR90p2
78.5	H11	45.8904951500655	TP53_1	55.0	IMR90p2
79.0	H11	44.5601641630489	TP53_1	55.0	IMR90p2
79.5	H11	44.1114866390867	TP53_1	55.0	IMR90p2
80.0	H11	45.0346240881038	TP53_1	55.0	IMR90p2
80.5	H11	46.6148656217481	TP53_1	55.0	IMR90p2
81.0	H11	52.0413600165397	TP53_1	55.0	IMR90p2
81.5	H11	68.1352605315015	TP53_1	55.0	IMR90p2
82.0	H11	90.4624295451688	TP53_1	55.0	IMR90p2
82.5	H11	109.983157258955	TP53_1	55.0	IMR90p2
83.0	H11	126.064763996621	TP53_1	55.0	IMR90p2
83.5	H11	132.84147084953	TP53_1	55.0	IMR90p2
84.0	H11	118.170662461074	TP53_1	55.0	IMR90p2
84.5	H11	89.0220573115923	TP53_1	55.0	IMR90p2
85.0	H11	60.3598213255771	TP53_1	55.0	IMR90p2
85.5	H11	34.6468860424557	TP53_1	55.0	IMR90p2
86.0	H11	14.5801983429944	TP53_1	55.0	IMR90p2
86.5	H11	5.10928741671165	TP53_1	55.0	IMR90p2
87.0	H11	3.64103238198118	TP53_1	55.0	IMR90p2
87.5	H11	3.903429307029	TP53_1	55.0	IMR90p2
88.0	H11	3.77900951712877	TP53_1	55.0	IMR90p2
88.5	H11	3.35137933097155	TP53_1	55.0	IMR90p2
89.0	H11	4.03931406694193	TP53_1	55.0	IMR90p2
89.5	H11	4.50694351516643	TP53_1	55.0	IMR90p2
90.0	H11	4.05970538494927	TP53_1	55.0	IMR90p2
90.5	H11	3.96968099627327	TP53_1	55.0	IMR90p2
91.0	H11	4.35506635474172	TP53_1	55.0	IMR90p2
91.5	H11	4.28497395198644	TP53_1	55.0	IMR90p2
92.0	H11	4.63803591447748	TP53_1	55.0	IMR90p2
92.5	H11	5.48453508661612	TP53_1	55.0	IMR90p2
93.0	H11	6.14120730873918	TP53_1	55.0	IMR90p2
93.5	H11	5.88951004239487	TP53_1	55.0	IMR90p2
94.0	H11	5.97578250151844	TP53_1	55.0	IMR90p2
94.5	H11	5.21753356941178	TP53_1	55.0	IMR90p2
95.0	H11	1.62929500471807	TP53_1	55.0	IMR90p2
55.0	A11	7.20882764995292	TP53_1	65.0	IMR90p11
55.5	A11	15.6191265748973	TP53_1	65.0	IMR90p11
56.0	A11	14.4176552999044	TP53_1	65.0	IMR90p11
56.5	A11	14.4176552999139	TP53_1	65.0	IMR90p11
57.0	A11	14.4176552998478	TP53_1	65.0	IMR90p11
57.5	A11	14.5901489896976	TP53_1	65.0	IMR90p11
58.0	A11	13.4291195270523	TP53_1	65.0	IMR90p11
58.5	A11	12.1114055058742	TP53_1	65.0	IMR90p11
59.0	A11	10.6771489063678	TP53_1	65.0	IMR90p11
59.5	A11	7.67649802808944	TP53_1	65.0	IMR90p11
60.0	A11	6.32015452465362	TP53_1	65.0	IMR90p11
60.5	A11	6.42869826165406	TP53_1	65.0	IMR90p11
61.0	A11	5.79622801106132	TP53_1	65.0	IMR90p11
61.5	A11	7.28216937063951	TP53_1	65.0	IMR90p11
62.0	A11	13.8992673646972	TP53_1	65.0	IMR90p11
62.5	A11	22.867743234876	TP53_1	65.0	IMR90p11
63.0	A11	33.2374271550552	TP53_1	65.0	IMR90p11
63.5	A11	46.8367670517151	TP53_1	65.0	IMR90p11
64.0	A11	59.2545689403877	TP53_1	65.0	IMR90p11
64.5	A11	68.8252370596715	TP53_1	65.0	IMR90p11
65.0	A11	77.9943503329418	TP53_1	65.0	IMR90p11
65.5	A11	84.8100610052494	TP53_1	65.0	IMR90p11
66.0	A11	88.5154611268332	TP53_1	65.0	IMR90p11
66.5	A11	93.4616990503466	TP53_1	65.0	IMR90p11
67.0	A11	98.6326561731203	TP53_1	65.0	IMR90p11
67.5	A11	100.826991379502	TP53_1	65.0	IMR90p11
68.0	A11	104.313636473501	TP53_1	65.0	IMR90p11
68.5	A11	109.153597302826	TP53_1	65.0	IMR90p11
69.0	A11	111.600738725838	TP53_1	65.0	IMR90p11
69.5	A11	113.050130071667	TP53_1	65.0	IMR90p11
70.0	A11	115.680751944724	TP53_1	65.0	IMR90p11
70.5	A11	116.837842065643	TP53_1	65.0	IMR90p11
71.0	A11	116.304329167765	TP53_1	65.0	IMR90p11
71.5	A11	115.571574677221	TP53_1	65.0	IMR90p11
72.0	A11	115.006732160096	TP53_1	65.0	IMR90p11
72.5	A11	114.454290803408	TP53_1	65.0	IMR90p11
73.0	A11	113.70614832875	TP53_1	65.0	IMR90p11
73.5	A11	113.048740471581	TP53_1	65.0	IMR90p11
74.0	A11	112.834545278751	TP53_1	65.0	IMR90p11
74.5	A11	111.983246784157	TP53_1	65.0	IMR90p11
75.0	A11	110.607011955829	TP53_1	65.0	IMR90p11
75.5	A11	109.374525468674	TP53_1	65.0	IMR90p11
76.0	A11	107.42209872456	TP53_1	65.0	IMR90p11
76.5	A11	106.113856912452	TP53_1	65.0	IMR90p11
77.0	A11	105.426952242935	TP53_1	65.0	IMR90p11
77.5	A11	104.467227266561	TP53_1	65.0	IMR90p11
78.0	A11	103.358297399274	TP53_1	65.0	IMR90p11
78.5	A11	103.024745745392	TP53_1	65.0	IMR90p11
79.0	A11	102.613384504451	TP53_1	65.0	IMR90p11
79.5	A11	103.203853554788	TP53_1	65.0	IMR90p11
80.0	A11	105.967261690913	TP53_1	65.0	IMR90p11
80.5	A11	113.330348231726	TP53_1	65.0	IMR90p11
81.0	A11	136.339711739616	TP53_1	65.0	IMR90p11
81.5	A11	184.245485992266	TP53_1	65.0	IMR90p11
82.0	A11	243.533363833242	TP53_1	65.0	IMR90p11
82.5	A11	296.492854118162	TP53_1	65.0	IMR90p11
83.0	A11	336.434439989502	TP53_1	65.0	IMR90p11
83.5	A11	341.843625831549	TP53_1	65.0	IMR90p11
84.0	A11	292.09735835005	TP53_1	65.0	IMR90p11
84.5	A11	212.508560646666	TP53_1	65.0	IMR90p11
85.0	A11	136.293517723876	TP53_1	65.0	IMR90p11
85.5	A11	69.1515549936096	TP53_1	65.0	IMR90p11
86.0	A11	21.1177543903646	TP53_1	65.0	IMR90p11
86.5	A11	2.90303398578629	TP53_1	65.0	IMR90p11
87.0	A11	2.36197534984007	TP53_1	65.0	IMR90p11
87.5	A11	3.14342564219163	TP53_1	65.0	IMR90p11
88.0	A11	3.5928007079462	TP53_1	65.0	IMR90p11
88.5	A11	4.0522960995437	TP53_1	65.0	IMR90p11
89.0	A11	4.29562375441304	TP53_1	65.0	IMR90p11
89.5	A11	3.85487474979317	TP53_1	65.0	IMR90p11
90.0	A11	3.71039243264943	TP53_1	65.0	IMR90p11
90.5	A11	3.51413256371745	TP53_1	65.0	IMR90p11
91.0	A11	2.73593973460623	TP53_1	65.0	IMR90p11
91.5	A11	2.52519141187418	TP53_1	65.0	IMR90p11
92.0	A11	2.86931677581993	TP53_1	65.0	IMR90p11
92.5	A11	2.52563701169777	TP53_1	65.0	IMR90p11
93.0	A11	1.86752755145039	TP53_1	65.0	IMR90p11
93.5	A11	2.24825134188717	TP53_1	65.0	IMR90p11
94.0	A11	1.95926891651925	TP53_1	65.0	IMR90p11
94.5	A11	2.65338928745314	TP53_1	65.0	IMR90p11
95.0	A11	1.71261045530309	TP53_1	65.0	IMR90p11
55.0	B11	14.3045127192026	TP53_1	64.5	IMR90p11
55.5	B11	30.9931108916057	TP53_1	64.5	IMR90p11
56.0	B11	28.6090254384053	TP53_1	64.5	IMR90p11
56.5	B11	28.6090254384011	TP53_1	64.5	IMR90p11
57.0	B11	28.6090254384378	TP53_1	64.5	IMR90p11
57.5	B11	28.7548050091102	TP53_1	64.5	IMR90p11
58.0	B11	27.8500132385116	TP53_1	64.5	IMR90p11
58.5	B11	26.2176459193677	TP53_1	64.5	IMR90p11
59.0	B11	24.4024573801482	TP53_1	64.5	IMR90p11
59.5	B11	21.6542505007941	TP53_1	64.5	IMR90p11
60.0	B11	19.2664972221147	TP53_1	64.5	IMR90p11
60.5	B11	17.8584971371072	TP53_1	64.5	IMR90p11
61.0	B11	16.5493711845198	TP53_1	64.5	IMR90p11
61.5	B11	15.4461919435322	TP53_1	64.5	IMR90p11
62.0	B11	15.974306940714	TP53_1	64.5	IMR90p11
62.5	B11	16.8738068221996	TP53_1	64.5	IMR90p11
63.0	B11	17.2829363153244	TP53_1	64.5	IMR90p11
63.5	B11	19.0906799978281	TP53_1	64.5	IMR90p11
64.0	B11	22.718280893399	TP53_1	64.5	IMR90p11
64.5	B11	28.1966541687192	TP53_1	64.5	IMR90p11
65.0	B11	36.8620303111397	TP53_1	64.5	IMR90p11
65.5	B11	48.264334551897	TP53_1	64.5	IMR90p11
66.0	B11	60.5721601167505	TP53_1	64.5	IMR90p11
66.5	B11	73.3064881298833	TP53_1	64.5	IMR90p11
67.0	B11	84.7736955842964	TP53_1	64.5	IMR90p11
67.5	B11	93.5546434180717	TP53_1	64.5	IMR90p11
68.0	B11	100.901278047603	TP53_1	64.5	IMR90p11
68.5	B11	106.921064099714	TP53_1	64.5	IMR90p11
69.0	B11	110.844124336444	TP53_1	64.5	IMR90p11
69.5	B11	113.804980877811	TP53_1	64.5	IMR90p11
70.0	B11	116.472154322531	TP53_1	64.5	IMR90p11
70.5	B11	117.637715332106	TP53_1	64.5	IMR90p11
71.0	B11	117.367852349384	TP53_1	64.5	IMR90p11
71.5	B11	117.197431433699	TP53_1	64.5	IMR90p11
72.0	B11	117.240480783404	TP53_1	64.5	IMR90p11
72.5	B11	116.709572651162	TP53_1	64.5	IMR90p11
73.0	B11	116.418046662416	TP53_1	64.5	IMR90p11
73.5	B11	116.554153858865	TP53_1	64.5	IMR90p11
74.0	B11	116.249284681119	TP53_1	64.5	IMR90p11
74.5	B11	115.133553821381	TP53_1	64.5	IMR90p11
75.0	B11	113.691940200573	TP53_1	64.5	IMR90p11
75.5	B11	111.685130555628	TP53_1	64.5	IMR90p11
76.0	B11	109.816501180794	TP53_1	64.5	IMR90p11
76.5	B11	107.841152538577	TP53_1	64.5	IMR90p11
77.0	B11	105.798526237931	TP53_1	64.5	IMR90p11
77.5	B11	104.720112105062	TP53_1	64.5	IMR90p11
78.0	B11	104.242551429168	TP53_1	64.5	IMR90p11
78.5	B11	103.613723506652	TP53_1	64.5	IMR90p11
79.0	B11	103.818441702902	TP53_1	64.5	IMR90p11
79.5	B11	105.27663256078	TP53_1	64.5	IMR90p11
80.0	B11	107.153449590559	TP53_1	64.5	IMR90p11
80.5	B11	113.242532974652	TP53_1	64.5	IMR90p11
81.0	B11	134.557187750959	TP53_1	64.5	IMR90p11
81.5	B11	180.710119292852	TP53_1	64.5	IMR90p11
82.0	B11	238.814942123075	TP53_1	64.5	IMR90p11
82.5	B11	292.117511135881	TP53_1	64.5	IMR90p11
83.0	B11	333.014268702529	TP53_1	64.5	IMR90p11
83.5	B11	339.534428026948	TP53_1	64.5	IMR90p11
84.0	B11	290.98510491148	TP53_1	64.5	IMR90p11
84.5	B11	212.438764290051	TP53_1	64.5	IMR90p11
85.0	B11	136.764331408513	TP53_1	64.5	IMR90p11
85.5	B11	69.6892015380325	TP53_1	64.5	IMR90p11
86.0	B11	21.9543955498684	TP53_1	64.5	IMR90p11
86.5	B11	3.76437449121352	TP53_1	64.5	IMR90p11
87.0	B11	2.56818941428492	TP53_1	64.5	IMR90p11
87.5	B11	2.5053207108781	TP53_1	64.5	IMR90p11
88.0	B11	1.87980088477912	TP53_1	64.5	IMR90p11
88.5	B11	1.42004048311372	TP53_1	64.5	IMR90p11
89.0	B11	1.92033365570785	TP53_1	64.5	IMR90p11
89.5	B11	2.85635164088939	TP53_1	64.5	IMR90p11
90.0	B11	3.57858155866597	TP53_1	64.5	IMR90p11
90.5	B11	4.32624619496448	TP53_1	64.5	IMR90p11
91.0	B11	4.35589028215242	TP53_1	64.5	IMR90p11
91.5	B11	3.64433849707513	TP53_1	64.5	IMR90p11
92.0	B11	3.16034262097895	TP53_1	64.5	IMR90p11
92.5	B11	2.37156700051997	TP53_1	64.5	IMR90p11
93.0	B11	1.9802198302188	TP53_1	64.5	IMR90p11
93.5	B11	1.24515638037445	TP53_1	64.5	IMR90p11
94.0	B11	0.664667166549407	TP53_1	64.5	IMR90p11
94.5	B11	-1.69772041742181	TP53_1	64.5	IMR90p11
95.0	B11	-2.00713086887299	TP53_1	64.5	IMR90p11
55.0	C11	4.95864126374386	TP53_1	63.3	IMR90p11
55.5	C11	10.7437227381112	TP53_1	63.3	IMR90p11
56.0	C11	9.91728252748635	TP53_1	63.3	IMR90p11
56.5	C11	9.91728252748237	TP53_1	63.3	IMR90p11
57.0	C11	9.91728252752353	TP53_1	63.3	IMR90p11
57.5	C11	10.0823228497169	TP53_1	63.3	IMR90p11
58.0	C11	9.11542068007225	TP53_1	63.3	IMR90p11
58.5	C11	6.71204390139815	TP53_1	63.3	IMR90p11
59.0	C11	5.05205892018046	TP53_1	63.3	IMR90p11
59.5	C11	4.86814927823673	TP53_1	63.3	IMR90p11
60.0	C11	4.79005120694717	TP53_1	63.3	IMR90p11
60.5	C11	4.46835185005546	TP53_1	63.3	IMR90p11
61.0	C11	4.25168132202884	TP53_1	63.3	IMR90p11
61.5	C11	5.61790026696383	TP53_1	63.3	IMR90p11
62.0	C11	8.90119773302888	TP53_1	63.3	IMR90p11
62.5	C11	13.1693624844423	TP53_1	63.3	IMR90p11
63.0	C11	19.3640329845316	TP53_1	63.3	IMR90p11
63.5	C11	28.5735226365853	TP53_1	63.3	IMR90p11
64.0	C11	38.3887414275346	TP53_1	63.3	IMR90p11
64.5	C11	48.3486844995191	TP53_1	63.3	IMR90p11
65.0	C11	58.7636445629264	TP53_1	63.3	IMR90p11
65.5	C11	67.9805264053732	TP53_1	63.3	IMR90p11
66.0	C11	75.3856055136685	TP53_1	63.3	IMR90p11
66.5	C11	81.9379626666527	TP53_1	63.3	IMR90p11
67.0	C11	87.4057542955138	TP53_1	63.3	IMR90p11
67.5	C11	92.1432905173025	TP53_1	63.3	IMR90p11
68.0	C11	96.985036204311	TP53_1	63.3	IMR90p11
68.5	C11	101.087674451712	TP53_1	63.3	IMR90p11
69.0	C11	105.208547417556	TP53_1	63.3	IMR90p11
69.5	C11	108.724978685795	TP53_1	63.3	IMR90p11
70.0	C11	111.164554844543	TP53_1	63.3	IMR90p11
70.5	C11	112.634930414577	TP53_1	63.3	IMR90p11
71.0	C11	114.308683231173	TP53_1	63.3	IMR90p11
71.5	C11	114.761294264271	TP53_1	63.3	IMR90p11
72.0	C11	114.518596341767	TP53_1	63.3	IMR90p11
72.5	C11	114.567778090275	TP53_1	63.3	IMR90p11
73.0	C11	114.766933301917	TP53_1	63.3	IMR90p11
73.5	C11	113.850490257978	TP53_1	63.3	IMR90p11
74.0	C11	112.353355741969	TP53_1	63.3	IMR90p11
74.5	C11	110.617559082021	TP53_1	63.3	IMR90p11
75.0	C11	108.572869438311	TP53_1	63.3	IMR90p11
75.5	C11	106.237430214532	TP53_1	63.3	IMR90p11
76.0	C11	104.580391160675	TP53_1	63.3	IMR90p11
76.5	C11	103.700334653695	TP53_1	63.3	IMR90p11
77.0	C11	103.057975285532	TP53_1	63.3	IMR90p11
77.5	C11	102.400353742158	TP53_1	63.3	IMR90p11
78.0	C11	101.630555898656	TP53_1	63.3	IMR90p11
78.5	C11	101.388399338767	TP53_1	63.3	IMR90p11
79.0	C11	101.051749654977	TP53_1	63.3	IMR90p11
79.5	C11	101.517253720546	TP53_1	63.3	IMR90p11
80.0	C11	103.721904765721	TP53_1	63.3	IMR90p11
80.5	C11	110.916345691063	TP53_1	63.3	IMR90p11
81.0	C11	133.824758613203	TP53_1	63.3	IMR90p11
81.5	C11	182.130799748124	TP53_1	63.3	IMR90p11
82.0	C11	241.178444448258	TP53_1	63.3	IMR90p11
82.5	C11	294.696162437173	TP53_1	63.3	IMR90p11
83.0	C11	335.070113799865	TP53_1	63.3	IMR90p11
83.5	C11	338.323088296555	TP53_1	63.3	IMR90p11
84.0	C11	286.596607877135	TP53_1	63.3	IMR90p11
84.5	C11	208.1297594991	TP53_1	63.3	IMR90p11
85.0	C11	132.697131446844	TP53_1	63.3	IMR90p11
85.5	C11	65.8255346813118	TP53_1	63.3	IMR90p11
86.0	C11	20.0491037799746	TP53_1	63.3	IMR90p11
86.5	C11	3.92540303838717	TP53_1	63.3	IMR90p11
87.0	C11	3.27199898764707	TP53_1	63.3	IMR90p11
87.5	C11	3.24993601160406	TP53_1	63.3	IMR90p11
88.0	C11	3.20186834924465	TP53_1	63.3	IMR90p11
88.5	C11	3.18799137438504	TP53_1	63.3	IMR90p11
89.0	C11	3.00488452843018	TP53_1	63.3	IMR90p11
89.5	C11	2.67305202979708	TP53_1	63.3	IMR90p11
90.0	C11	2.81767242269916	TP53_1	63.3	IMR90p11
90.5	C11	2.74612274583797	TP53_1	63.3	IMR90p11
91.0	C11	2.39156742055337	TP53_1	63.3	IMR90p11
91.5	C11	2.41794440610306	TP53_1	63.3	IMR90p11
92.0	C11	2.69702809337917	TP53_1	63.3	IMR90p11
92.5	C11	2.92039791975515	TP53_1	63.3	IMR90p11
93.0	C11	3.17761862407303	TP53_1	63.3	IMR90p11
93.5	C11	3.09259607401572	TP53_1	63.3	IMR90p11
94.0	C11	3.04593206981275	TP53_1	63.3	IMR90p11
94.5	C11	2.38845713851555	TP53_1	63.3	IMR90p11
95.0	C11	0.572992952733273	TP53_1	63.3	IMR90p11
55.0	D11	0.989208934429939	TP53_1	61.4	IMR90p11
55.5	D11	2.14328602459887	TP53_1	61.4	IMR90p11
56.0	D11	1.97841786886136	TP53_1	61.4	IMR90p11
56.5	D11	1.97841786886067	TP53_1	61.4	IMR90p11
57.0	D11	1.9784178688567	TP53_1	61.4	IMR90p11
57.5	D11	2.10155730518443	TP53_1	61.4	IMR90p11
58.0	D11	1.35654031814977	TP53_1	61.4	IMR90p11
58.5	D11	-0.116367188454774	TP53_1	61.4	IMR90p11
59.0	D11	-2.14055869574361	TP53_1	61.4	IMR90p11
59.5	D11	-4.2111856029984	TP53_1	61.4	IMR90p11
60.0	D11	-5.84370282947077	TP53_1	61.4	IMR90p11
60.5	D11	-7.27966999723174	TP53_1	61.4	IMR90p11
61.0	D11	-7.83798991586821	TP53_1	61.4	IMR90p11
61.5	D11	-6.93504892017302	TP53_1	61.4	IMR90p11
62.0	D11	-5.23909860960043	TP53_1	61.4	IMR90p11
62.5	D11	-2.71257603128231	TP53_1	61.4	IMR90p11
63.0	D11	1.06861227890442	TP53_1	61.4	IMR90p11
63.5	D11	5.03950675816793	TP53_1	61.4	IMR90p11
64.0	D11	10.0290221118249	TP53_1	61.4	IMR90p11
64.5	D11	16.8363455899784	TP53_1	61.4	IMR90p11
65.0	D11	25.0591815987036	TP53_1	61.4	IMR90p11
65.5	D11	34.668514849797	TP53_1	61.4	IMR90p11
66.0	D11	46.0448701486783	TP53_1	61.4	IMR90p11
66.5	D11	57.8336312167804	TP53_1	61.4	IMR90p11
67.0	D11	69.3292705651112	TP53_1	61.4	IMR90p11
67.5	D11	80.006017746222	TP53_1	61.4	IMR90p11
68.0	D11	89.0318616813934	TP53_1	61.4	IMR90p11
68.5	D11	96.5123341443414	TP53_1	61.4	IMR90p11
69.0	D11	102.103524091702	TP53_1	61.4	IMR90p11
69.5	D11	106.267124560843	TP53_1	61.4	IMR90p11
70.0	D11	109.570877370655	TP53_1	61.4	IMR90p11
70.5	D11	111.744884060369	TP53_1	61.4	IMR90p11
71.0	D11	112.243437633914	TP53_1	61.4	IMR90p11
71.5	D11	111.982515985393	TP53_1	61.4	IMR90p11
72.0	D11	110.977792290647	TP53_1	61.4	IMR90p11
72.5	D11	108.831956396409	TP53_1	61.4	IMR90p11
73.0	D11	106.676745163271	TP53_1	61.4	IMR90p11
73.5	D11	105.060416997957	TP53_1	61.4	IMR90p11
74.0	D11	103.522249331728	TP53_1	61.4	IMR90p11
74.5	D11	102.046497160632	TP53_1	61.4	IMR90p11
75.0	D11	101.079524742087	TP53_1	61.4	IMR90p11
75.5	D11	99.5599430137609	TP53_1	61.4	IMR90p11
76.0	D11	97.6549727814208	TP53_1	61.4	IMR90p11
76.5	D11	96.4130613144697	TP53_1	61.4	IMR90p11
77.0	D11	94.736031655818	TP53_1	61.4	IMR90p11
77.5	D11	93.0725796089511	TP53_1	61.4	IMR90p11
78.0	D11	92.6002326035316	TP53_1	61.4	IMR90p11
78.5	D11	92.4381670206145	TP53_1	61.4	IMR90p11
79.0	D11	91.9403374608833	TP53_1	61.4	IMR90p11
79.5	D11	93.0545138876113	TP53_1	61.4	IMR90p11
80.0	D11	95.3003520930031	TP53_1	61.4	IMR90p11
80.5	D11	99.5605097346159	TP53_1	61.4	IMR90p11
81.0	D11	115.454386340105	TP53_1	61.4	IMR90p11
81.5	D11	153.036142171534	TP53_1	61.4	IMR90p11
82.0	D11	201.665434583755	TP53_1	61.4	IMR90p11
82.5	D11	246.123211949564	TP53_1	61.4	IMR90p11
83.0	D11	282.013167232013	TP53_1	61.4	IMR90p11
83.5	D11	291.787729251647	TP53_1	61.4	IMR90p11
84.0	D11	254.287449207562	TP53_1	61.4	IMR90p11
84.5	D11	188.837847045435	TP53_1	61.4	IMR90p11
85.0	D11	124.713937733246	TP53_1	61.4	IMR90p11
85.5	D11	66.0960719973457	TP53_1	61.4	IMR90p11
86.0	D11	22.2241278422632	TP53_1	61.4	IMR90p11
86.5	D11	4.10238921410439	TP53_1	61.4	IMR90p11
87.0	D11	2.03346695793221	TP53_1	61.4	IMR90p11
87.5	D11	1.80950092154831	TP53_1	61.4	IMR90p11
88.0	D11	1.99258196423801	TP53_1	61.4	IMR90p11
88.5	D11	1.98243375577817	TP53_1	61.4	IMR90p11
89.0	D11	2.20073117951728	TP53_1	61.4	IMR90p11
89.5	D11	2.0090523915689	TP53_1	61.4	IMR90p11
90.0	D11	1.67845632478134	TP53_1	61.4	IMR90p11
90.5	D11	1.93783250908967	TP53_1	61.4	IMR90p11
91.0	D11	2.15508694363774	TP53_1	61.4	IMR90p11
91.5	D11	2.01018459641801	TP53_1	61.4	IMR90p11
92.0	D11	2.05159737852824	TP53_1	61.4	IMR90p11
92.5	D11	2.32543589500591	TP53_1	61.4	IMR90p11
93.0	D11	2.29052987156888	TP53_1	61.4	IMR90p11
93.5	D11	2.7727204365338	TP53_1	61.4	IMR90p11
94.0	D11	3.01278237761079	TP53_1	61.4	IMR90p11
94.5	D11	4.4334293079184	TP53_1	61.4	IMR90p11
95.0	D11	2.60304280247254	TP53_1	61.4	IMR90p11
55.0	E11	-12.5435294602188	TP53_1	59.0	IMR90p11
55.5	E11	-27.1776471638063	TP53_1	59.0	IMR90p11
56.0	E11	-25.0870589204366	TP53_1	59.0	IMR90p11
56.5	E11	-25.0870589204449	TP53_1	59.0	IMR90p11
57.0	E11	-25.087058920386	TP53_1	59.0	IMR90p11
57.5	E11	-24.8723830744136	TP53_1	59.0	IMR90p11
58.0	E11	-26.0812796415505	TP53_1	59.0	IMR90p11
58.5	E11	-29.4133133772763	TP53_1	59.0	IMR90p11
59.0	E11	-32.8956118585481	TP53_1	59.0	IMR90p11
59.5	E11	-33.7932816346861	TP53_1	59.0	IMR90p11
60.0	E11	-33.8479757288587	TP53_1	59.0	IMR90p11
60.5	E11	-33.6956771476284	TP53_1	59.0	IMR90p11
61.0	E11	-31.6663579731686	TP53_1	59.0	IMR90p11
61.5	E11	-28.6078409895839	TP53_1	59.0	IMR90p11
62.0	E11	-25.4777985942005	TP53_1	59.0	IMR90p11
62.5	E11	-21.7910870507689	TP53_1	59.0	IMR90p11
63.0	E11	-17.8362045102183	TP53_1	59.0	IMR90p11
63.5	E11	-13.0523695119265	TP53_1	59.0	IMR90p11
64.0	E11	-6.20983410851238	TP53_1	59.0	IMR90p11
64.5	E11	2.2175060421996	TP53_1	59.0	IMR90p11
65.0	E11	12.328843680206	TP53_1	59.0	IMR90p11
65.5	E11	25.8592609585144	TP53_1	59.0	IMR90p11
66.0	E11	40.3241449298448	TP53_1	59.0	IMR90p11
66.5	E11	53.0634290370648	TP53_1	59.0	IMR90p11
67.0	E11	64.2993105235929	TP53_1	59.0	IMR90p11
67.5	E11	73.5822819087387	TP53_1	59.0	IMR90p11
68.0	E11	79.1322950959949	TP53_1	59.0	IMR90p11
68.5	E11	81.6788577316149	TP53_1	59.0	IMR90p11
69.0	E11	83.3718587936062	TP53_1	59.0	IMR90p11
69.5	E11	84.0285056761744	TP53_1	59.0	IMR90p11
70.0	E11	84.9368551007767	TP53_1	59.0	IMR90p11
70.5	E11	85.6011559984614	TP53_1	59.0	IMR90p11
71.0	E11	85.2061322856378	TP53_1	59.0	IMR90p11
71.5	E11	84.5820602800845	TP53_1	59.0	IMR90p11
72.0	E11	84.979585198796	TP53_1	59.0	IMR90p11
72.5	E11	84.3361663612297	TP53_1	59.0	IMR90p11
73.0	E11	83.7813011360423	TP53_1	59.0	IMR90p11
73.5	E11	84.8950170610519	TP53_1	59.0	IMR90p11
74.0	E11	85.9191363209499	TP53_1	59.0	IMR90p11
74.5	E11	85.2950906762799	TP53_1	59.0	IMR90p11
75.0	E11	84.4046874919541	TP53_1	59.0	IMR90p11
75.5	E11	83.6085270696391	TP53_1	59.0	IMR90p11
76.0	E11	82.4632387584809	TP53_1	59.0	IMR90p11
76.5	E11	80.8934526492661	TP53_1	59.0	IMR90p11
77.0	E11	79.711426535692	TP53_1	59.0	IMR90p11
77.5	E11	78.7716527728003	TP53_1	59.0	IMR90p11
78.0	E11	77.1847289032077	TP53_1	59.0	IMR90p11
78.5	E11	75.2012907861288	TP53_1	59.0	IMR90p11
79.0	E11	74.0883935419284	TP53_1	59.0	IMR90p11
79.5	E11	74.2336723275818	TP53_1	59.0	IMR90p11
80.0	E11	75.2310025474138	TP53_1	59.0	IMR90p11
80.5	E11	78.5153341437031	TP53_1	59.0	IMR90p11
81.0	E11	89.7423432744263	TP53_1	59.0	IMR90p11
81.5	E11	117.652438612071	TP53_1	59.0	IMR90p11
82.0	E11	155.152797042418	TP53_1	59.0	IMR90p11
82.5	E11	190.01622298171	TP53_1	59.0	IMR90p11
83.0	E11	218.333909567346	TP53_1	59.0	IMR90p11
83.5	E11	228.34828232426	TP53_1	59.0	IMR90p11
84.0	E11	201.41657598568	TP53_1	59.0	IMR90p11
84.5	E11	150.536708731279	TP53_1	59.0	IMR90p11
85.0	E11	99.906332483185	TP53_1	59.0	IMR90p11
85.5	E11	53.924556720246	TP53_1	59.0	IMR90p11
86.0	E11	19.0500601200802	TP53_1	59.0	IMR90p11
86.5	E11	4.57034285143595	TP53_1	59.0	IMR90p11
87.0	E11	3.22620487933159	TP53_1	59.0	IMR90p11
87.5	E11	3.24518578776673	TP53_1	59.0	IMR90p11
88.0	E11	3.95589006746144	TP53_1	59.0	IMR90p11
88.5	E11	4.1537785551568	TP53_1	59.0	IMR90p11
89.0	E11	3.04702904229771	TP53_1	59.0	IMR90p11
89.5	E11	2.28484145716942	TP53_1	59.0	IMR90p11
90.0	E11	2.39710927416598	TP53_1	59.0	IMR90p11
90.5	E11	1.59675486156175	TP53_1	59.0	IMR90p11
91.0	E11	0.698607850581539	TP53_1	59.0	IMR90p11
91.5	E11	1.26514966819201	TP53_1	59.0	IMR90p11
92.0	E11	1.8500228633132	TP53_1	59.0	IMR90p11
92.5	E11	1.47672283893598	TP53_1	59.0	IMR90p11
93.0	E11	1.69831647188749	TP53_1	59.0	IMR90p11
93.5	E11	1.6232761224212	TP53_1	59.0	IMR90p11
94.0	E11	1.12140681265464	TP53_1	59.0	IMR90p11
94.5	E11	-0.125841404042148	TP53_1	59.0	IMR90p11
95.0	E11	-0.617541525398792	TP53_1	59.0	IMR90p11
55.0	F11	-19.8228864362002	TP53_1	57.0	IMR90p11
55.5	F11	-42.9495872784335	TP53_1	57.0	IMR90p11
56.0	F11	-39.6457728724001	TP53_1	57.0	IMR90p11
56.5	F11	-39.6457728724091	TP53_1	57.0	IMR90p11
57.0	F11	-39.6457728723332	TP53_1	57.0	IMR90p11
57.5	F11	-39.5501209617559	TP53_1	57.0	IMR90p11
58.0	F11	-40.1427594726308	TP53_1	57.0	IMR90p11
58.5	F11	-41.3137171466046	TP53_1	57.0	IMR90p11
59.0	F11	-42.0724045597975	TP53_1	57.0	IMR90p11
59.5	F11	-42.052299798482	TP53_1	57.0	IMR90p11
60.0	F11	-40.4407316604954	TP53_1	57.0	IMR90p11
60.5	F11	-38.341636077987	TP53_1	57.0	IMR90p11
61.0	F11	-35.7140927289128	TP53_1	57.0	IMR90p11
61.5	F11	-31.3231709272034	TP53_1	57.0	IMR90p11
62.0	F11	-26.4236223711118	TP53_1	57.0	IMR90p11
62.5	F11	-21.2274712536234	TP53_1	57.0	IMR90p11
63.0	F11	-14.5230781369584	TP53_1	57.0	IMR90p11
63.5	F11	-6.89149859154611	TP53_1	57.0	IMR90p11
64.0	F11	1.2017253617546	TP53_1	57.0	IMR90p11
64.5	F11	11.2866916080472	TP53_1	57.0	IMR90p11
65.0	F11	22.4198314965513	TP53_1	57.0	IMR90p11
65.5	F11	33.6314899182669	TP53_1	57.0	IMR90p11
66.0	F11	45.0273418889432	TP53_1	57.0	IMR90p11
66.5	F11	55.3532807396899	TP53_1	57.0	IMR90p11
67.0	F11	63.4132442967187	TP53_1	57.0	IMR90p11
67.5	F11	69.2689325186245	TP53_1	57.0	IMR90p11
68.0	F11	73.0535258946095	TP53_1	57.0	IMR90p11
68.5	F11	74.6355671777394	TP53_1	57.0	IMR90p11
69.0	F11	75.0823119493233	TP53_1	57.0	IMR90p11
69.5	F11	74.8715812486842	TP53_1	57.0	IMR90p11
70.0	F11	74.4575043211252	TP53_1	57.0	IMR90p11
70.5	F11	73.898251546605	TP53_1	57.0	IMR90p11
71.0	F11	73.6733025958205	TP53_1	57.0	IMR90p11
71.5	F11	74.208926428374	TP53_1	57.0	IMR90p11
72.0	F11	74.865055017689	TP53_1	57.0	IMR90p11
72.5	F11	75.7412378858875	TP53_1	57.0	IMR90p11
73.0	F11	76.7386069817993	TP53_1	57.0	IMR90p11
73.5	F11	77.0773550410336	TP53_1	57.0	IMR90p11
74.0	F11	76.1376722421011	TP53_1	57.0	IMR90p11
74.5	F11	75.1382055248808	TP53_1	57.0	IMR90p11
75.0	F11	73.4942600004244	TP53_1	57.0	IMR90p11
75.5	F11	71.1412579288138	TP53_1	57.0	IMR90p11
76.0	F11	69.7820044692237	TP53_1	57.0	IMR90p11
76.5	F11	68.6638102137872	TP53_1	57.0	IMR90p11
77.0	F11	66.9710032693559	TP53_1	57.0	IMR90p11
77.5	F11	65.7792210446289	TP53_1	57.0	IMR90p11
78.0	F11	65.1079157310264	TP53_1	57.0	IMR90p11
78.5	F11	63.8489229739804	TP53_1	57.0	IMR90p11
79.0	F11	63.2339741037315	TP53_1	57.0	IMR90p11
79.5	F11	63.3070926147915	TP53_1	57.0	IMR90p11
80.0	F11	64.1686135452976	TP53_1	57.0	IMR90p11
80.5	F11	67.0201668605678	TP53_1	57.0	IMR90p11
81.0	F11	77.1147374790271	TP53_1	57.0	IMR90p11
81.5	F11	101.351380673598	TP53_1	57.0	IMR90p11
82.0	F11	132.76451826904	TP53_1	57.0	IMR90p11
82.5	F11	160.31785395938	TP53_1	57.0	IMR90p11
83.0	F11	181.673218484611	TP53_1	57.0	IMR90p11
83.5	F11	186.251171999027	TP53_1	57.0	IMR90p11
84.0	F11	159.743483181873	TP53_1	57.0	IMR90p11
84.5	F11	116.25040378184	TP53_1	57.0	IMR90p11
85.0	F11	75.3782810903177	TP53_1	57.0	IMR90p11
85.5	F11	38.8857787564943	TP53_1	57.0	IMR90p11
86.0	F11	12.2228029945456	TP53_1	57.0	IMR90p11
86.5	F11	2.46121773330344	TP53_1	57.0	IMR90p11
87.0	F11	2.12740307055577	TP53_1	57.0	IMR90p11
87.5	F11	1.93819830237783	TP53_1	57.0	IMR90p11
88.0	F11	2.37158439197225	TP53_1	57.0	IMR90p11
88.5	F11	2.66515415555938	TP53_1	57.0	IMR90p11
89.0	F11	2.23723523128706	TP53_1	57.0	IMR90p11
89.5	F11	2.38510372075729	TP53_1	57.0	IMR90p11
90.0	F11	3.08896644697251	TP53_1	57.0	IMR90p11
90.5	F11	2.67564258918281	TP53_1	57.0	IMR90p11
91.0	F11	1.96241761059463	TP53_1	57.0	IMR90p11
91.5	F11	1.91600002725409	TP53_1	57.0	IMR90p11
92.0	F11	1.73324874742622	TP53_1	57.0	IMR90p11
92.5	F11	1.32351915600515	TP53_1	57.0	IMR90p11
93.0	F11	1.40810989064562	TP53_1	57.0	IMR90p11
93.5	F11	1.92522421127507	TP53_1	57.0	IMR90p11
94.0	F11	2.10340563599306	TP53_1	57.0	IMR90p11
94.5	F11	2.58464243098655	TP53_1	57.0	IMR90p11
95.0	F11	1.27688840614832	TP53_1	57.0	IMR90p11
55.0	G11	-27.4711971849183	TP53_1	55.7	IMR90p11
55.5	G11	-59.5209272339908	TP53_1	55.7	IMR90p11
56.0	G11	-54.9423943698376	TP53_1	55.7	IMR90p11
56.5	G11	-54.9423943698325	TP53_1	55.7	IMR90p11
57.0	G11	-54.942394369868	TP53_1	55.7	IMR90p11
57.5	G11	-54.8270494135284	TP53_1	55.7	IMR90p11
58.0	G11	-55.5742175898232	TP53_1	55.7	IMR90p11
58.5	G11	-56.8359673911231	TP53_1	55.7	IMR90p11
59.0	G11	-57.0640963236706	TP53_1	55.7	IMR90p11
59.5	G11	-56.0895393285888	TP53_1	55.7	IMR90p11
60.0	G11	-53.0381886987649	TP53_1	55.7	IMR90p11
60.5	G11	-47.7629101598651	TP53_1	55.7	IMR90p11
61.0	G11	-40.3377116460275	TP53_1	55.7	IMR90p11
61.5	G11	-30.5572781882887	TP53_1	55.7	IMR90p11
62.0	G11	-19.1303623905574	TP53_1	55.7	IMR90p11
62.5	G11	-7.20178247316653	TP53_1	55.7	IMR90p11
63.0	G11	5.4908824527655	TP53_1	55.7	IMR90p11
63.5	G11	19.0093041023763	TP53_1	55.7	IMR90p11
64.0	G11	31.3954753393451	TP53_1	55.7	IMR90p11
64.5	G11	42.1082435083785	TP53_1	55.7	IMR90p11
65.0	G11	51.6285166341767	TP53_1	55.7	IMR90p11
65.5	G11	58.9708277146506	TP53_1	55.7	IMR90p11
66.0	G11	62.7472292447645	TP53_1	55.7	IMR90p11
66.5	G11	64.5474689915653	TP53_1	55.7	IMR90p11
67.0	G11	66.0888396811434	TP53_1	55.7	IMR90p11
67.5	G11	66.1083848552953	TP53_1	55.7	IMR90p11
68.0	G11	64.810677093711	TP53_1	55.7	IMR90p11
68.5	G11	64.4774200173935	TP53_1	55.7	IMR90p11
69.0	G11	64.5814177425862	TP53_1	55.7	IMR90p11
69.5	G11	63.4370721569367	TP53_1	55.7	IMR90p11
70.0	G11	62.5812323696769	TP53_1	55.7	IMR90p11
70.5	G11	62.4979836660683	TP53_1	55.7	IMR90p11
71.0	G11	62.0376868896867	TP53_1	55.7	IMR90p11
71.5	G11	61.8975949077188	TP53_1	55.7	IMR90p11
72.0	G11	62.3145209997332	TP53_1	55.7	IMR90p11
72.5	G11	62.5847849331367	TP53_1	55.7	IMR90p11
73.0	G11	62.889839931183	TP53_1	55.7	IMR90p11
73.5	G11	63.1000645110806	TP53_1	55.7	IMR90p11
74.0	G11	62.3039621950535	TP53_1	55.7	IMR90p11
74.5	G11	61.4465155095741	TP53_1	55.7	IMR90p11
75.0	G11	60.5510915575391	TP53_1	55.7	IMR90p11
75.5	G11	59.1913959143993	TP53_1	55.7	IMR90p11
76.0	G11	57.9148764239744	TP53_1	55.7	IMR90p11
76.5	G11	56.8429658260912	TP53_1	55.7	IMR90p11
77.0	G11	55.9094270122698	TP53_1	55.7	IMR90p11
77.5	G11	55.1075886912583	TP53_1	55.7	IMR90p11
78.0	G11	53.9753368441712	TP53_1	55.7	IMR90p11
78.5	G11	53.1344280182677	TP53_1	55.7	IMR90p11
79.0	G11	53.2639635396877	TP53_1	55.7	IMR90p11
79.5	G11	53.2110685101615	TP53_1	55.7	IMR90p11
80.0	G11	54.1651910303428	TP53_1	55.7	IMR90p11
80.5	G11	57.9520438140949	TP53_1	55.7	IMR90p11
81.0	G11	68.3151910837865	TP53_1	55.7	IMR90p11
81.5	G11	90.0384673164711	TP53_1	55.7	IMR90p11
82.0	G11	117.083689356493	TP53_1	55.7	IMR90p11
82.5	G11	140.025857171988	TP53_1	55.7	IMR90p11
83.0	G11	156.86894742006	TP53_1	55.7	IMR90p11
83.5	G11	157.82109310689	TP53_1	55.7	IMR90p11
84.0	G11	132.440234562587	TP53_1	55.7	IMR90p11
84.5	G11	94.7789461039578	TP53_1	55.7	IMR90p11
85.0	G11	60.8842032859711	TP53_1	55.7	IMR90p11
85.5	G11	31.2256582190534	TP53_1	55.7	IMR90p11
86.0	G11	10.4354927132102	TP53_1	55.7	IMR90p11
86.5	G11	4.10543345077321	TP53_1	55.7	IMR90p11
87.0	G11	4.66106301776301	TP53_1	55.7	IMR90p11
87.5	G11	4.12869494793529	TP53_1	55.7	IMR90p11
88.0	G11	3.28056166409624	TP53_1	55.7	IMR90p11
88.5	G11	2.76606374391093	TP53_1	55.7	IMR90p11
89.0	G11	1.78412458284532	TP53_1	55.7	IMR90p11
89.5	G11	1.40425044900985	TP53_1	55.7	IMR90p11
90.0	G11	1.93338401215942	TP53_1	55.7	IMR90p11
90.5	G11	2.12792588314812	TP53_1	55.7	IMR90p11
91.0	G11	2.41121568894152	TP53_1	55.7	IMR90p11
91.5	G11	3.36733850608755	TP53_1	55.7	IMR90p11
92.0	G11	3.33730522799527	TP53_1	55.7	IMR90p11
92.5	G11	2.61124033779583	TP53_1	55.7	IMR90p11
93.0	G11	2.38893105369652	TP53_1	55.7	IMR90p11
93.5	G11	2.06731822105581	TP53_1	55.7	IMR90p11
94.0	G11	1.45723045019264	TP53_1	55.7	IMR90p11
94.5	G11	1.73538343529395	TP53_1	55.7	IMR90p11
95.0	G11	1.07071956352507	TP53_1	55.7	IMR90p11
55.0	H11	-24.6352954658504	TP53_1	55.0	IMR90p11
55.5	H11	-53.3764735093426	TP53_1	55.0	IMR90p11
56.0	H11	-49.2705909317009	TP53_1	55.0	IMR90p11
56.5	H11	-49.270590931702	TP53_1	55.0	IMR90p11
57.0	H11	-49.2705909316929	TP53_1	55.0	IMR90p11
57.5	H11	-49.3759840209524	TP53_1	55.0	IMR90p11
58.0	H11	-48.7898553591925	TP53_1	55.0	IMR90p11
58.5	H11	-47.1280571708882	TP53_1	55.0	IMR90p11
59.0	H11	-45.500669511294	TP53_1	55.0	IMR90p11
59.5	H11	-43.0520952024306	TP53_1	55.0	IMR90p11
60.0	H11	-38.8259065359755	TP53_1	55.0	IMR90p11
60.5	H11	-34.1616302999937	TP53_1	55.0	IMR90p11
61.0	H11	-28.8853559624076	TP53_1	55.0	IMR90p11
61.5	H11	-21.8943741233712	TP53_1	55.0	IMR90p11
62.0	H11	-13.8089119325415	TP53_1	55.0	IMR90p11
62.5	H11	-5.08644913883597	TP53_1	55.0	IMR90p11
63.0	H11	4.79116580297182	TP53_1	55.0	IMR90p11
63.5	H11	15.2663124555718	TP53_1	55.0	IMR90p11
64.0	H11	25.0375139924995	TP53_1	55.0	IMR90p11
64.5	H11	34.4278388901142	TP53_1	55.0	IMR90p11
65.0	H11	42.3579095958053	TP53_1	55.0	IMR90p11
65.5	H11	47.4422061399694	TP53_1	55.0	IMR90p11
66.0	H11	51.1451484049221	TP53_1	55.0	IMR90p11
66.5	H11	53.8448091550864	TP53_1	55.0	IMR90p11
67.0	H11	54.3350578998704	TP53_1	55.0	IMR90p11
67.5	H11	54.0192037448901	TP53_1	55.0	IMR90p11
68.0	H11	54.6400888707243	TP53_1	55.0	IMR90p11
68.5	H11	54.22230235864	TP53_1	55.0	IMR90p11
69.0	H11	53.2718157668414	TP53_1	55.0	IMR90p11
69.5	H11	52.9913013028155	TP53_1	55.0	IMR90p11
70.0	H11	52.1470595008486	TP53_1	55.0	IMR90p11
70.5	H11	50.964017878911	TP53_1	55.0	IMR90p11
71.0	H11	50.8783285324038	TP53_1	55.0	IMR90p11
71.5	H11	50.8127194815322	TP53_1	55.0	IMR90p11
72.0	H11	50.9512029139336	TP53_1	55.0	IMR90p11
72.5	H11	51.9998592686162	TP53_1	55.0	IMR90p11
73.0	H11	52.3915820077127	TP53_1	55.0	IMR90p11
73.5	H11	52.0185883166259	TP53_1	55.0	IMR90p11
74.0	H11	52.0796950121384	TP53_1	55.0	IMR90p11
74.5	H11	51.7039233750908	TP53_1	55.0	IMR90p11
75.0	H11	50.1931340086265	TP53_1	55.0	IMR90p11
75.5	H11	48.9871561463327	TP53_1	55.0	IMR90p11
76.0	H11	48.024112911165	TP53_1	55.0	IMR90p11
76.5	H11	46.6533455463189	TP53_1	55.0	IMR90p11
77.0	H11	45.4797329808408	TP53_1	55.0	IMR90p11
77.5	H11	45.2078189263027	TP53_1	55.0	IMR90p11
78.0	H11	45.1309394076567	TP53_1	55.0	IMR90p11
78.5	H11	44.7400725321909	TP53_1	55.0	IMR90p11
79.0	H11	44.6800447725083	TP53_1	55.0	IMR90p11
79.5	H11	44.9375653836354	TP53_1	55.0	IMR90p11
80.0	H11	45.5484319450476	TP53_1	55.0	IMR90p11
80.5	H11	47.5779708646189	TP53_1	55.0	IMR90p11
81.0	H11	54.8319292691405	TP53_1	55.0	IMR90p11
81.5	H11	71.6019993580423	TP53_1	55.0	IMR90p11
82.0	H11	93.438676515789	TP53_1	55.0	IMR90p11
82.5	H11	113.193429609344	TP53_1	55.0	IMR90p11
83.0	H11	128.399929434473	TP53_1	55.0	IMR90p11
83.5	H11	131.750761366791	TP53_1	55.0	IMR90p11
84.0	H11	113.999538948092	TP53_1	55.0	IMR90p11
84.5	H11	83.8671336326586	TP53_1	55.0	IMR90p11
85.0	H11	54.8767662461235	TP53_1	55.0	IMR90p11
85.5	H11	29.2389692172623	TP53_1	55.0	IMR90p11
86.0	H11	10.8067346302159	TP53_1	55.0	IMR90p11
86.5	H11	3.72451886382134	TP53_1	55.0	IMR90p11
87.0	H11	3.43417512403641	TP53_1	55.0	IMR90p11
87.5	H11	3.32339565374491	TP53_1	55.0	IMR90p11
88.0	H11	2.80602806300777	TP53_1	55.0	IMR90p11
88.5	H11	2.45194955793949	TP53_1	55.0	IMR90p11
89.0	H11	2.12608743899938	TP53_1	55.0	IMR90p11
89.5	H11	1.80639123477704	TP53_1	55.0	IMR90p11
90.0	H11	1.93580701271571	TP53_1	55.0	IMR90p11
90.5	H11	2.51219964347644	TP53_1	55.0	IMR90p11
91.0	H11	2.3802586966176	TP53_1	55.0	IMR90p11
91.5	H11	2.40530923542116	TP53_1	55.0	IMR90p11
92.0	H11	2.94494958701199	TP53_1	55.0	IMR90p11
92.5	H11	3.1003187057911	TP53_1	55.0	IMR90p11
93.0	H11	2.65621531316401	TP53_1	55.0	IMR90p11
93.5	H11	2.01474030068374	TP53_1	55.0	IMR90p11
94.0	H11	1.77632511084988	TP53_1	55.0	IMR90p11
94.5	H11	0.310337166619718	TP53_1	55.0	IMR90p11
95.0	H11	-0.567684023458298	TP53_1	55.0	IMR90p11
