# Supplementary material for: Primer PICKR: literature-mined scoring platform for robust RT–qPCR primers
Source: Nat Commun. 2026 May 28;17:6938. doi: 10.1038/s41467-026-73648-2 (PMC13388996; doi:10.1038/s41467-026-73648-2)
Supplement: Supplementary file 11 — Source Data [file 41467_2026_73648_MOESM11_ESM.zip › Suppl_Fig_S9/melting_curve_data_THBS1_1.csv]

Temperature	Well	Derivative	Target	melt temp	Replicate
55.0	A10	14.5941415414052	THBS1_1	65.0	IMR90p8
55.5	A10	31.6206400063782	THBS1_1	65.0	IMR90p8
56.0	A10	29.1882830828106	THBS1_1	65.0	IMR90p8
56.5	A10	29.1882830828201	THBS1_1	65.0	IMR90p8
57.0	A10	29.1882830827435	THBS1_1	65.0	IMR90p8
57.5	A10	29.5040685719487	THBS1_1	65.0	IMR90p8
58.0	A10	27.5664441840277	THBS1_1	65.0	IMR90p8
58.5	A10	23.5674209508511	THBS1_1	65.0	IMR90p8
59.0	A10	21.0178212039802	THBS1_1	65.0	IMR90p8
59.5	A10	21.3002549981788	THBS1_1	65.0	IMR90p8
60.0	A10	21.0144648569694	THBS1_1	65.0	IMR90p8
60.5	A10	21.2009456450551	THBS1_1	65.0	IMR90p8
61.0	A10	24.6798840200472	THBS1_1	65.0	IMR90p8
61.5	A10	26.8186928806253	THBS1_1	65.0	IMR90p8
62.0	A10	27.0497229488742	THBS1_1	65.0	IMR90p8
62.5	A10	28.6474363484226	THBS1_1	65.0	IMR90p8
63.0	A10	29.7335604276832	THBS1_1	65.0	IMR90p8
63.5	A10	32.16506852782	THBS1_1	65.0	IMR90p8
64.0	A10	40.0407826329974	THBS1_1	65.0	IMR90p8
64.5	A10	51.3671584813377	THBS1_1	65.0	IMR90p8
65.0	A10	64.3026774762898	THBS1_1	65.0	IMR90p8
65.5	A10	80.8337684781759	THBS1_1	65.0	IMR90p8
66.0	A10	97.6544174990272	THBS1_1	65.0	IMR90p8
66.5	A10	110.213106263805	THBS1_1	65.0	IMR90p8
67.0	A10	119.417734210276	THBS1_1	65.0	IMR90p8
67.5	A10	126.765174405319	THBS1_1	65.0	IMR90p8
68.0	A10	131.081189085301	THBS1_1	65.0	IMR90p8
68.5	A10	131.355568911013	THBS1_1	65.0	IMR90p8
69.0	A10	132.120945945396	THBS1_1	65.0	IMR90p8
69.5	A10	133.951281026917	THBS1_1	65.0	IMR90p8
70.0	A10	134.120354965571	THBS1_1	65.0	IMR90p8
70.5	A10	133.66765182456	THBS1_1	65.0	IMR90p8
71.0	A10	135.521308000582	THBS1_1	65.0	IMR90p8
71.5	A10	136.202460052554	THBS1_1	65.0	IMR90p8
72.0	A10	135.119738635661	THBS1_1	65.0	IMR90p8
72.5	A10	135.126180114599	THBS1_1	65.0	IMR90p8
73.0	A10	135.819033744032	THBS1_1	65.0	IMR90p8
73.5	A10	135.579820998598	THBS1_1	65.0	IMR90p8
74.0	A10	134.951840429611	THBS1_1	65.0	IMR90p8
74.5	A10	134.96054758473	THBS1_1	65.0	IMR90p8
75.0	A10	134.879053100765	THBS1_1	65.0	IMR90p8
75.5	A10	133.665773247863	THBS1_1	65.0	IMR90p8
76.0	A10	132.2235758107	THBS1_1	65.0	IMR90p8
76.5	A10	132.605530695877	THBS1_1	65.0	IMR90p8
77.0	A10	132.983702891369	THBS1_1	65.0	IMR90p8
77.5	A10	132.612491364918	THBS1_1	65.0	IMR90p8
78.0	A10	133.161949291493	THBS1_1	65.0	IMR90p8
78.5	A10	134.572241663652	THBS1_1	65.0	IMR90p8
79.0	A10	141.017299361671	THBS1_1	65.0	IMR90p8
79.5	A10	179.605374380925	THBS1_1	65.0	IMR90p8
80.0	A10	267.095460173285	THBS1_1	65.0	IMR90p8
80.5	A10	376.506272492941	THBS1_1	65.0	IMR90p8
81.0	A10	481.641215578118	THBS1_1	65.0	IMR90p8
81.5	A10	568.402506534372	THBS1_1	65.0	IMR90p8
82.0	A10	586.118876451208	THBS1_1	65.0	IMR90p8
82.5	A10	501.847272391511	THBS1_1	65.0	IMR90p8
83.0	A10	367.83628775832	THBS1_1	65.0	IMR90p8
83.5	A10	235.379188502547	THBS1_1	65.0	IMR90p8
84.0	A10	116.090780922027	THBS1_1	65.0	IMR90p8
84.5	A10	33.6439429114908	THBS1_1	65.0	IMR90p8
85.0	A10	4.21900593587918	THBS1_1	65.0	IMR90p8
85.5	A10	2.37748976673487	THBS1_1	65.0	IMR90p8
86.0	A10	2.65973361882595	THBS1_1	65.0	IMR90p8
86.5	A10	2.06197036411749	THBS1_1	65.0	IMR90p8
87.0	A10	1.65708733184505	THBS1_1	65.0	IMR90p8
87.5	A10	2.03842178615014	THBS1_1	65.0	IMR90p8
88.0	A10	2.47045556360058	THBS1_1	65.0	IMR90p8
88.5	A10	2.59565565043329	THBS1_1	65.0	IMR90p8
89.0	A10	2.6216590527992	THBS1_1	65.0	IMR90p8
89.5	A10	2.49800491121823	THBS1_1	65.0	IMR90p8
90.0	A10	2.02620761272232	THBS1_1	65.0	IMR90p8
90.5	A10	1.69254985489641	THBS1_1	65.0	IMR90p8
91.0	A10	1.79152970667877	THBS1_1	65.0	IMR90p8
91.5	A10	1.79393700074883	THBS1_1	65.0	IMR90p8
92.0	A10	2.05007747477237	THBS1_1	65.0	IMR90p8
92.5	A10	2.40279173201236	THBS1_1	65.0	IMR90p8
93.0	A10	2.38624146457113	THBS1_1	65.0	IMR90p8
93.5	A10	2.01728567581904	THBS1_1	65.0	IMR90p8
94.0	A10	1.91251801748717	THBS1_1	65.0	IMR90p8
94.5	A10	1.36801294276461	THBS1_1	65.0	IMR90p8
95.0	A10	0.211120356842684	THBS1_1	65.0	IMR90p8
55.0	B10	11.9567549359701	THBS1_1	64.5	IMR90p8
55.5	B10	25.9063023612687	THBS1_1	64.5	IMR90p8
56.0	B10	23.9135098719421	THBS1_1	64.5	IMR90p8
56.5	B10	23.9135098719355	THBS1_1	64.5	IMR90p8
57.0	B10	23.9135098719914	THBS1_1	64.5	IMR90p8
57.5	B10	23.8248413498527	THBS1_1	64.5	IMR90p8
58.0	B10	24.4050979953902	THBS1_1	64.5	IMR90p8
58.5	B10	25.3166582132392	THBS1_1	64.5	IMR90p8
59.0	B10	25.3669107041635	THBS1_1	64.5	IMR90p8
59.5	B10	25.7722231480911	THBS1_1	64.5	IMR90p8
60.0	B10	27.162210043726	THBS1_1	64.5	IMR90p8
60.5	B10	28.3037898856246	THBS1_1	64.5	IMR90p8
61.0	B10	29.2290887041315	THBS1_1	64.5	IMR90p8
61.5	B10	31.0072644226871	THBS1_1	64.5	IMR90p8
62.0	B10	33.1380648988277	THBS1_1	64.5	IMR90p8
62.5	B10	35.1449963313323	THBS1_1	64.5	IMR90p8
63.0	B10	37.763040255386	THBS1_1	64.5	IMR90p8
63.5	B10	42.144986056315	THBS1_1	64.5	IMR90p8
64.0	B10	48.780390289372	THBS1_1	64.5	IMR90p8
64.5	B10	57.5586921519485	THBS1_1	64.5	IMR90p8
65.0	B10	68.9358168858233	THBS1_1	64.5	IMR90p8
65.5	B10	82.4955899747143	THBS1_1	64.5	IMR90p8
66.0	B10	96.1825859765133	THBS1_1	64.5	IMR90p8
66.5	B10	107.811634170472	THBS1_1	64.5	IMR90p8
67.0	B10	117.491795479202	THBS1_1	64.5	IMR90p8
67.5	B10	124.476508559843	THBS1_1	64.5	IMR90p8
68.0	B10	128.239083298786	THBS1_1	64.5	IMR90p8
68.5	B10	130.443580401613	THBS1_1	64.5	IMR90p8
69.0	B10	132.857909219543	THBS1_1	64.5	IMR90p8
69.5	B10	134.475707052444	THBS1_1	64.5	IMR90p8
70.0	B10	135.596756915406	THBS1_1	64.5	IMR90p8
70.5	B10	137.412709562443	THBS1_1	64.5	IMR90p8
71.0	B10	138.275563762389	THBS1_1	64.5	IMR90p8
71.5	B10	137.516234197164	THBS1_1	64.5	IMR90p8
72.0	B10	137.37824080306	THBS1_1	64.5	IMR90p8
72.5	B10	137.816640202365	THBS1_1	64.5	IMR90p8
73.0	B10	137.430153194592	THBS1_1	64.5	IMR90p8
73.5	B10	137.760931981749	THBS1_1	64.5	IMR90p8
74.0	B10	138.869861261177	THBS1_1	64.5	IMR90p8
74.5	B10	138.847532605786	THBS1_1	64.5	IMR90p8
75.0	B10	137.728916876372	THBS1_1	64.5	IMR90p8
75.5	B10	136.523342448925	THBS1_1	64.5	IMR90p8
76.0	B10	134.927683244321	THBS1_1	64.5	IMR90p8
76.5	B10	133.386834966154	THBS1_1	64.5	IMR90p8
77.0	B10	132.498655309823	THBS1_1	64.5	IMR90p8
77.5	B10	132.623492896391	THBS1_1	64.5	IMR90p8
78.0	B10	133.389914466485	THBS1_1	64.5	IMR90p8
78.5	B10	134.675808944695	THBS1_1	64.5	IMR90p8
79.0	B10	142.561130695436	THBS1_1	64.5	IMR90p8
79.5	B10	184.075059807157	THBS1_1	64.5	IMR90p8
80.0	B10	273.325438762733	THBS1_1	64.5	IMR90p8
80.5	B10	382.608420561992	THBS1_1	64.5	IMR90p8
81.0	B10	487.573412939371	THBS1_1	64.5	IMR90p8
81.5	B10	573.268865889515	THBS1_1	64.5	IMR90p8
82.0	B10	586.12551768561	THBS1_1	64.5	IMR90p8
82.5	B10	497.388552852024	THBS1_1	64.5	IMR90p8
83.0	B10	362.884326452125	THBS1_1	64.5	IMR90p8
83.5	B10	230.748548449592	THBS1_1	64.5	IMR90p8
84.0	B10	111.328195383398	THBS1_1	64.5	IMR90p8
84.5	B10	30.9137223784564	THBS1_1	64.5	IMR90p8
85.0	B10	4.16357218500241	THBS1_1	64.5	IMR90p8
85.5	B10	2.47289385179062	THBS1_1	64.5	IMR90p8
86.0	B10	2.344259607536	THBS1_1	64.5	IMR90p8
86.5	B10	2.38117086589182	THBS1_1	64.5	IMR90p8
87.0	B10	2.55899319690798	THBS1_1	64.5	IMR90p8
87.5	B10	2.27930336845185	THBS1_1	64.5	IMR90p8
88.0	B10	2.75977432150654	THBS1_1	64.5	IMR90p8
88.5	B10	3.22189325939615	THBS1_1	64.5	IMR90p8
89.0	B10	2.79796055644806	THBS1_1	64.5	IMR90p8
89.5	B10	2.37747887654558	THBS1_1	64.5	IMR90p8
90.0	B10	2.61625355599205	THBS1_1	64.5	IMR90p8
90.5	B10	2.23267492035234	THBS1_1	64.5	IMR90p8
91.0	B10	1.61782197143742	THBS1_1	64.5	IMR90p8
91.5	B10	1.76364484706869	THBS1_1	64.5	IMR90p8
92.0	B10	1.753660092968	THBS1_1	64.5	IMR90p8
92.5	B10	1.34240135809961	THBS1_1	64.5	IMR90p8
93.0	B10	0.886344532209989	THBS1_1	64.5	IMR90p8
93.5	B10	1.83986335473128	THBS1_1	64.5	IMR90p8
94.0	B10	1.85296715281282	THBS1_1	64.5	IMR90p8
94.5	B10	4.2640153762938	THBS1_1	64.5	IMR90p8
95.0	B10	3.27526802899928	THBS1_1	64.5	IMR90p8
55.0	C10	11.9989489893569	THBS1_1	63.3	IMR90p8
55.5	C10	25.9977228102728	THBS1_1	63.3	IMR90p8
56.0	C10	23.9978979787115	THBS1_1	63.3	IMR90p8
56.5	C10	23.9978979787195	THBS1_1	63.3	IMR90p8
57.0	C10	23.997897978659	THBS1_1	63.3	IMR90p8
57.5	C10	23.9485849830089	THBS1_1	63.3	IMR90p8
58.0	C10	24.113665150172	THBS1_1	63.3	IMR90p8
58.5	C10	25.5854111335905	THBS1_1	63.3	IMR90p8
59.0	C10	27.8746137067367	THBS1_1	63.3	IMR90p8
59.5	C10	27.6854645925175	THBS1_1	63.3	IMR90p8
60.0	C10	26.3969575923843	THBS1_1	63.3	IMR90p8
60.5	C10	26.8290883085656	THBS1_1	63.3	IMR90p8
61.0	C10	26.829037845052	THBS1_1	63.3	IMR90p8
61.5	C10	27.1860749781472	THBS1_1	63.3	IMR90p8
62.0	C10	30.1212632040649	THBS1_1	63.3	IMR90p8
62.5	C10	34.7516823274632	THBS1_1	63.3	IMR90p8
63.0	C10	38.4283363523011	THBS1_1	63.3	IMR90p8
63.5	C10	44.7192318239802	THBS1_1	63.3	IMR90p8
64.0	C10	54.1226156624112	THBS1_1	63.3	IMR90p8
64.5	C10	64.2362355207202	THBS1_1	63.3	IMR90p8
65.0	C10	75.7063398156375	THBS1_1	63.3	IMR90p8
65.5	C10	89.7808248916331	THBS1_1	63.3	IMR90p8
66.0	C10	102.576543224758	THBS1_1	63.3	IMR90p8
66.5	C10	112.078162686424	THBS1_1	63.3	IMR90p8
67.0	C10	119.756622700915	THBS1_1	63.3	IMR90p8
67.5	C10	125.43262006679	THBS1_1	63.3	IMR90p8
68.0	C10	129.451015978929	THBS1_1	63.3	IMR90p8
68.5	C10	131.939789613655	THBS1_1	63.3	IMR90p8
69.0	C10	133.680436565174	THBS1_1	63.3	IMR90p8
69.5	C10	135.654923156438	THBS1_1	63.3	IMR90p8
70.0	C10	136.700723835491	THBS1_1	63.3	IMR90p8
70.5	C10	135.579002456885	THBS1_1	63.3	IMR90p8
71.0	C10	136.069030935414	THBS1_1	63.3	IMR90p8
71.5	C10	136.970992967561	THBS1_1	63.3	IMR90p8
72.0	C10	137.181066415086	THBS1_1	63.3	IMR90p8
72.5	C10	138.903507168102	THBS1_1	63.3	IMR90p8
73.0	C10	141.190928943514	THBS1_1	63.3	IMR90p8
73.5	C10	141.544258656913	THBS1_1	63.3	IMR90p8
74.0	C10	142.28662579054	THBS1_1	63.3	IMR90p8
74.5	C10	142.887178935423	THBS1_1	63.3	IMR90p8
75.0	C10	141.424260568265	THBS1_1	63.3	IMR90p8
75.5	C10	140.047006561973	THBS1_1	63.3	IMR90p8
76.0	C10	139.137103605533	THBS1_1	63.3	IMR90p8
76.5	C10	137.071749026988	THBS1_1	63.3	IMR90p8
77.0	C10	135.378792914093	THBS1_1	63.3	IMR90p8
77.5	C10	135.598751445474	THBS1_1	63.3	IMR90p8
78.0	C10	135.923539634316	THBS1_1	63.3	IMR90p8
78.5	C10	137.061291776921	THBS1_1	63.3	IMR90p8
79.0	C10	150.005329890911	THBS1_1	63.3	IMR90p8
79.5	C10	202.060281406203	THBS1_1	63.3	IMR90p8
80.0	C10	298.507487051923	THBS1_1	63.3	IMR90p8
80.5	C10	409.132635381064	THBS1_1	63.3	IMR90p8
81.0	C10	512.975113331634	THBS1_1	63.3	IMR90p8
81.5	C10	589.427870376436	THBS1_1	63.3	IMR90p8
82.0	C10	581.482817597134	THBS1_1	63.3	IMR90p8
82.5	C10	476.487695157259	THBS1_1	63.3	IMR90p8
83.0	C10	338.432671155294	THBS1_1	63.3	IMR90p8
83.5	C10	206.510922061324	THBS1_1	63.3	IMR90p8
84.0	C10	91.2015710486414	THBS1_1	63.3	IMR90p8
84.5	C10	21.0058632141042	THBS1_1	63.3	IMR90p8
85.0	C10	2.55715364891915	THBS1_1	63.3	IMR90p8
85.5	C10	3.13148800370266	THBS1_1	63.3	IMR90p8
86.0	C10	3.59003850787906	THBS1_1	63.3	IMR90p8
86.5	C10	3.46001751131456	THBS1_1	63.3	IMR90p8
87.0	C10	3.29433451216187	THBS1_1	63.3	IMR90p8
87.5	C10	3.00357433960193	THBS1_1	63.3	IMR90p8
88.0	C10	2.44487877918294	THBS1_1	63.3	IMR90p8
88.5	C10	2.13664404689638	THBS1_1	63.3	IMR90p8
89.0	C10	2.15216370762533	THBS1_1	63.3	IMR90p8
89.5	C10	1.95015226871629	THBS1_1	63.3	IMR90p8
90.0	C10	1.86564041879484	THBS1_1	63.3	IMR90p8
90.5	C10	2.36471713661609	THBS1_1	63.3	IMR90p8
91.0	C10	2.69186897418189	THBS1_1	63.3	IMR90p8
91.5	C10	2.64635005943177	THBS1_1	63.3	IMR90p8
92.0	C10	2.85640025106591	THBS1_1	63.3	IMR90p8
92.5	C10	2.79029057870412	THBS1_1	63.3	IMR90p8
93.0	C10	2.00658971876823	THBS1_1	63.3	IMR90p8
93.5	C10	0.573740541268819	THBS1_1	63.3	IMR90p8
94.0	C10	-0.104140286609152	THBS1_1	63.3	IMR90p8
94.5	C10	-2.29329249699521	THBS1_1	63.3	IMR90p8
95.0	C10	-2.12119542601585	THBS1_1	63.3	IMR90p8
55.0	D10	8.94892471152548	THBS1_1	61.4	IMR90p8
55.5	D10	19.3893368749724	THBS1_1	61.4	IMR90p8
56.0	D10	17.8978494230523	THBS1_1	61.4	IMR90p8
56.5	D10	17.897849423053	THBS1_1	61.4	IMR90p8
57.0	D10	17.8978494230456	THBS1_1	61.4	IMR90p8
57.5	D10	17.8266956914988	THBS1_1	61.4	IMR90p8
58.0	D10	18.2552532149741	THBS1_1	61.4	IMR90p8
58.5	D10	19.1179974587582	THBS1_1	61.4	IMR90p8
59.0	D10	20.4118170598197	THBS1_1	61.4	IMR90p8
59.5	D10	20.9627213644807	THBS1_1	61.4	IMR90p8
60.0	D10	20.8236463234873	THBS1_1	61.4	IMR90p8
60.5	D10	22.9221925640657	THBS1_1	61.4	IMR90p8
61.0	D10	26.3466784753908	THBS1_1	61.4	IMR90p8
61.5	D10	29.1146184485627	THBS1_1	61.4	IMR90p8
62.0	D10	32.8799307218213	THBS1_1	61.4	IMR90p8
62.5	D10	37.6392146148272	THBS1_1	61.4	IMR90p8
63.0	D10	41.2297331481454	THBS1_1	61.4	IMR90p8
63.5	D10	45.5929835945929	THBS1_1	61.4	IMR90p8
64.0	D10	52.1403270479335	THBS1_1	61.4	IMR90p8
64.5	D10	60.1569569080309	THBS1_1	61.4	IMR90p8
65.0	D10	69.8707248002273	THBS1_1	61.4	IMR90p8
65.5	D10	81.0719488564991	THBS1_1	61.4	IMR90p8
66.0	D10	92.3782671439901	THBS1_1	61.4	IMR90p8
66.5	D10	102.703320333269	THBS1_1	61.4	IMR90p8
67.0	D10	111.100709211601	THBS1_1	61.4	IMR90p8
67.5	D10	117.434067419295	THBS1_1	61.4	IMR90p8
68.0	D10	122.015918916372	THBS1_1	61.4	IMR90p8
68.5	D10	124.838883527497	THBS1_1	61.4	IMR90p8
69.0	D10	127.112599446862	THBS1_1	61.4	IMR90p8
69.5	D10	129.264322639602	THBS1_1	61.4	IMR90p8
70.0	D10	130.737580127252	THBS1_1	61.4	IMR90p8
70.5	D10	132.507698391207	THBS1_1	61.4	IMR90p8
71.0	D10	134.474969218529	THBS1_1	61.4	IMR90p8
71.5	D10	135.241567941762	THBS1_1	61.4	IMR90p8
72.0	D10	135.802290925321	THBS1_1	61.4	IMR90p8
72.5	D10	136.496075742055	THBS1_1	61.4	IMR90p8
73.0	D10	136.453700044208	THBS1_1	61.4	IMR90p8
73.5	D10	135.864533294359	THBS1_1	61.4	IMR90p8
74.0	D10	135.371428752411	THBS1_1	61.4	IMR90p8
74.5	D10	134.314000632497	THBS1_1	61.4	IMR90p8
75.0	D10	132.959202552835	THBS1_1	61.4	IMR90p8
75.5	D10	130.875542735744	THBS1_1	61.4	IMR90p8
76.0	D10	128.565878568303	THBS1_1	61.4	IMR90p8
76.5	D10	127.297381503186	THBS1_1	61.4	IMR90p8
77.0	D10	126.328656951363	THBS1_1	61.4	IMR90p8
77.5	D10	125.573036807821	THBS1_1	61.4	IMR90p8
78.0	D10	126.176788648488	THBS1_1	61.4	IMR90p8
78.5	D10	127.679086590716	THBS1_1	61.4	IMR90p8
79.0	D10	135.208931230292	THBS1_1	61.4	IMR90p8
79.5	D10	175.876940690289	THBS1_1	61.4	IMR90p8
80.0	D10	260.462633418185	THBS1_1	61.4	IMR90p8
80.5	D10	359.950363753831	THBS1_1	61.4	IMR90p8
81.0	D10	453.840749660081	THBS1_1	61.4	IMR90p8
81.5	D10	528.78466045275	THBS1_1	61.4	IMR90p8
82.0	D10	532.541231259099	THBS1_1	61.4	IMR90p8
82.5	D10	443.57967916929	THBS1_1	61.4	IMR90p8
83.0	D10	318.924356975925	THBS1_1	61.4	IMR90p8
83.5	D10	199.114226658302	THBS1_1	61.4	IMR90p8
84.0	D10	91.8318956811324	THBS1_1	61.4	IMR90p8
84.5	D10	22.4881081249682	THBS1_1	61.4	IMR90p8
85.0	D10	1.9828156236606	THBS1_1	61.4	IMR90p8
85.5	D10	1.96768188349205	THBS1_1	61.4	IMR90p8
86.0	D10	2.38477991954801	THBS1_1	61.4	IMR90p8
86.5	D10	2.61986020168416	THBS1_1	61.4	IMR90p8
87.0	D10	3.21220930402586	THBS1_1	61.4	IMR90p8
87.5	D10	3.44551171016207	THBS1_1	61.4	IMR90p8
88.0	D10	3.0399481667132	THBS1_1	61.4	IMR90p8
88.5	D10	2.69654581948424	THBS1_1	61.4	IMR90p8
89.0	D10	2.21452243607297	THBS1_1	61.4	IMR90p8
89.5	D10	1.46962613017172	THBS1_1	61.4	IMR90p8
90.0	D10	1.48579349852571	THBS1_1	61.4	IMR90p8
90.5	D10	2.33350299048783	THBS1_1	61.4	IMR90p8
91.0	D10	2.53073993343224	THBS1_1	61.4	IMR90p8
91.5	D10	2.69058952275304	THBS1_1	61.4	IMR90p8
92.0	D10	3.20214830967058	THBS1_1	61.4	IMR90p8
92.5	D10	2.8429977881388	THBS1_1	61.4	IMR90p8
93.0	D10	2.11958876658576	THBS1_1	61.4	IMR90p8
93.5	D10	1.67071735406927	THBS1_1	61.4	IMR90p8
94.0	D10	1.22216926329975	THBS1_1	61.4	IMR90p8
94.5	D10	0.290995700473104	THBS1_1	61.4	IMR90p8
95.0	D10	-0.248800569851937	THBS1_1	61.4	IMR90p8
55.0	E10	1.69634086794213	THBS1_1	59.0	IMR90p8
55.5	E10	3.67540521387434	THBS1_1	59.0	IMR90p8
56.0	E10	3.39268173588482	THBS1_1	59.0	IMR90p8
56.5	E10	3.39268173588061	THBS1_1	59.0	IMR90p8
57.0	E10	3.39268173590915	THBS1_1	59.0	IMR90p8
57.5	E10	3.14589772056524	THBS1_1	59.0	IMR90p8
58.0	E10	4.57460190039819	THBS1_1	59.0	IMR90p8
58.5	E10	8.28089318814443	THBS1_1	59.0	IMR90p8
59.0	E10	10.7765000766643	THBS1_1	59.0	IMR90p8
59.5	E10	11.9877611107437	THBS1_1	59.0	IMR90p8
60.0	E10	14.2211420971673	THBS1_1	59.0	IMR90p8
60.5	E10	17.8617289299593	THBS1_1	59.0	IMR90p8
61.0	E10	21.026111612982	THBS1_1	59.0	IMR90p8
61.5	E10	24.6458627993222	THBS1_1	59.0	IMR90p8
62.0	E10	29.3656274589964	THBS1_1	59.0	IMR90p8
62.5	E10	33.3245514055604	THBS1_1	59.0	IMR90p8
63.0	E10	37.3253430902482	THBS1_1	59.0	IMR90p8
63.5	E10	41.8210874506551	THBS1_1	59.0	IMR90p8
64.0	E10	48.0161379659381	THBS1_1	59.0	IMR90p8
64.5	E10	56.8642154082737	THBS1_1	59.0	IMR90p8
65.0	E10	66.822552617161	THBS1_1	59.0	IMR90p8
65.5	E10	76.3668788487984	THBS1_1	59.0	IMR90p8
66.0	E10	87.4953519815308	THBS1_1	59.0	IMR90p8
66.5	E10	97.1066665422259	THBS1_1	59.0	IMR90p8
67.0	E10	103.781923902012	THBS1_1	59.0	IMR90p8
67.5	E10	110.097358643725	THBS1_1	59.0	IMR90p8
68.0	E10	115.490365698206	THBS1_1	59.0	IMR90p8
68.5	E10	117.549547312458	THBS1_1	59.0	IMR90p8
69.0	E10	119.26265693802	THBS1_1	59.0	IMR90p8
69.5	E10	121.96647046661	THBS1_1	59.0	IMR90p8
70.0	E10	121.989974652961	THBS1_1	59.0	IMR90p8
70.5	E10	121.518349278842	THBS1_1	59.0	IMR90p8
71.0	E10	122.276403488355	THBS1_1	59.0	IMR90p8
71.5	E10	122.156939242121	THBS1_1	59.0	IMR90p8
72.0	E10	121.292224597614	THBS1_1	59.0	IMR90p8
72.5	E10	122.960111741658	THBS1_1	59.0	IMR90p8
73.0	E10	124.323037768485	THBS1_1	59.0	IMR90p8
73.5	E10	124.501530292251	THBS1_1	59.0	IMR90p8
74.0	E10	125.545151668148	THBS1_1	59.0	IMR90p8
74.5	E10	125.304624714619	THBS1_1	59.0	IMR90p8
75.0	E10	122.843439359977	THBS1_1	59.0	IMR90p8
75.5	E10	120.592225237371	THBS1_1	59.0	IMR90p8
76.0	E10	119.131705354288	THBS1_1	59.0	IMR90p8
76.5	E10	117.473655686651	THBS1_1	59.0	IMR90p8
77.0	E10	116.773902535226	THBS1_1	59.0	IMR90p8
77.5	E10	117.619794669387	THBS1_1	59.0	IMR90p8
78.0	E10	119.03183903991	THBS1_1	59.0	IMR90p8
78.5	E10	119.617181323428	THBS1_1	59.0	IMR90p8
79.0	E10	123.655365430622	THBS1_1	59.0	IMR90p8
79.5	E10	154.150279475905	THBS1_1	59.0	IMR90p8
80.0	E10	224.786056205596	THBS1_1	59.0	IMR90p8
80.5	E10	311.707426335785	THBS1_1	59.0	IMR90p8
81.0	E10	394.963422446797	THBS1_1	59.0	IMR90p8
81.5	E10	465.582997339151	THBS1_1	59.0	IMR90p8
82.0	E10	478.731764880462	THBS1_1	59.0	IMR90p8
82.5	E10	405.726585576234	THBS1_1	59.0	IMR90p8
83.0	E10	294.662078578643	THBS1_1	59.0	IMR90p8
83.5	E10	187.968350617941	THBS1_1	59.0	IMR90p8
84.0	E10	90.6611730252685	THBS1_1	59.0	IMR90p8
84.5	E10	24.1056397775614	THBS1_1	59.0	IMR90p8
85.0	E10	2.82347311245525	THBS1_1	59.0	IMR90p8
85.5	E10	2.90571520643596	THBS1_1	59.0	IMR90p8
86.0	E10	2.63416392973585	THBS1_1	59.0	IMR90p8
86.5	E10	2.09362238945954	THBS1_1	59.0	IMR90p8
87.0	E10	2.0883412012526	THBS1_1	59.0	IMR90p8
87.5	E10	2.03860529524019	THBS1_1	59.0	IMR90p8
88.0	E10	2.05963649621503	THBS1_1	59.0	IMR90p8
88.5	E10	2.77058505565157	THBS1_1	59.0	IMR90p8
89.0	E10	2.8206083517826	THBS1_1	59.0	IMR90p8
89.5	E10	2.27653784065774	THBS1_1	59.0	IMR90p8
90.0	E10	2.28080331975684	THBS1_1	59.0	IMR90p8
90.5	E10	2.42137705013539	THBS1_1	59.0	IMR90p8
91.0	E10	1.98998967713192	THBS1_1	59.0	IMR90p8
91.5	E10	1.98172483980449	THBS1_1	59.0	IMR90p8
92.0	E10	2.49917935884088	THBS1_1	59.0	IMR90p8
92.5	E10	2.54031123773967	THBS1_1	59.0	IMR90p8
93.0	E10	2.10902930197841	THBS1_1	59.0	IMR90p8
93.5	E10	1.64994488812437	THBS1_1	59.0	IMR90p8
94.0	E10	1.58751924329113	THBS1_1	59.0	IMR90p8
94.5	E10	0.880821658460036	THBS1_1	59.0	IMR90p8
95.0	E10	0.116184983505491	THBS1_1	59.0	IMR90p8
55.0	F10	-3.08447640352915	THBS1_1	57.0	IMR90p8
55.5	F10	-6.68303220764585	THBS1_1	57.0	IMR90p8
56.0	F10	-6.16895280705774	THBS1_1	57.0	IMR90p8
56.5	F10	-6.16895280706592	THBS1_1	57.0	IMR90p8
57.0	F10	-6.16895280700874	THBS1_1	57.0	IMR90p8
57.5	F10	-6.41127953110254	THBS1_1	57.0	IMR90p8
58.0	F10	-4.98778273758671	THBS1_1	57.0	IMR90p8
58.5	F10	-1.6189422766696	THBS1_1	57.0	IMR90p8
59.0	F10	1.4730804442928	THBS1_1	57.0	IMR90p8
59.5	F10	4.18890070936186	THBS1_1	57.0	IMR90p8
60.0	F10	7.35544714471644	THBS1_1	57.0	IMR90p8
60.5	F10	11.6432354214899	THBS1_1	57.0	IMR90p8
61.0	F10	16.4244901932547	THBS1_1	57.0	IMR90p8
61.5	F10	21.3533685805672	THBS1_1	57.0	IMR90p8
62.0	F10	26.8944102460806	THBS1_1	57.0	IMR90p8
62.5	F10	32.6257405370549	THBS1_1	57.0	IMR90p8
63.0	F10	37.3296057387232	THBS1_1	57.0	IMR90p8
63.5	F10	41.5508340776544	THBS1_1	57.0	IMR90p8
64.0	F10	46.7994639002984	THBS1_1	57.0	IMR90p8
64.5	F10	52.5695819565539	THBS1_1	57.0	IMR90p8
65.0	F10	59.0200127427946	THBS1_1	57.0	IMR90p8
65.5	F10	67.3299095565795	THBS1_1	57.0	IMR90p8
66.0	F10	76.9535042046067	THBS1_1	57.0	IMR90p8
66.5	F10	86.3173037110222	THBS1_1	57.0	IMR90p8
67.0	F10	94.8722241117549	THBS1_1	57.0	IMR90p8
67.5	F10	101.700731440069	THBS1_1	57.0	IMR90p8
68.0	F10	106.285649552137	THBS1_1	57.0	IMR90p8
68.5	F10	108.801422102527	THBS1_1	57.0	IMR90p8
69.0	F10	109.73468122636	THBS1_1	57.0	IMR90p8
69.5	F10	110.179880726762	THBS1_1	57.0	IMR90p8
70.0	F10	110.773821247131	THBS1_1	57.0	IMR90p8
70.5	F10	111.513228169485	THBS1_1	57.0	IMR90p8
71.0	F10	112.469426428269	THBS1_1	57.0	IMR90p8
71.5	F10	113.689208005155	THBS1_1	57.0	IMR90p8
72.0	F10	114.387966119201	THBS1_1	57.0	IMR90p8
72.5	F10	114.472201838654	THBS1_1	57.0	IMR90p8
73.0	F10	114.325771180481	THBS1_1	57.0	IMR90p8
73.5	F10	114.288050857359	THBS1_1	57.0	IMR90p8
74.0	F10	113.475342670169	THBS1_1	57.0	IMR90p8
74.5	F10	112.410027765238	THBS1_1	57.0	IMR90p8
75.0	F10	112.025832849	THBS1_1	57.0	IMR90p8
75.5	F10	111.24236831686	THBS1_1	57.0	IMR90p8
76.0	F10	109.314342893526	THBS1_1	57.0	IMR90p8
76.5	F10	108.167021921667	THBS1_1	57.0	IMR90p8
77.0	F10	107.791565054498	THBS1_1	57.0	IMR90p8
77.5	F10	106.344509073613	THBS1_1	57.0	IMR90p8
78.0	F10	105.368575329095	THBS1_1	57.0	IMR90p8
78.5	F10	105.700952668546	THBS1_1	57.0	IMR90p8
79.0	F10	107.759891065094	THBS1_1	57.0	IMR90p8
79.5	F10	129.644158992008	THBS1_1	57.0	IMR90p8
80.0	F10	188.768578725384	THBS1_1	57.0	IMR90p8
80.5	F10	264.451611417667	THBS1_1	57.0	IMR90p8
81.0	F10	335.812313499254	THBS1_1	57.0	IMR90p8
81.5	F10	399.042098592354	THBS1_1	57.0	IMR90p8
82.0	F10	417.592428807217	THBS1_1	57.0	IMR90p8
82.5	F10	359.031861182524	THBS1_1	57.0	IMR90p8
83.0	F10	263.028938666972	THBS1_1	57.0	IMR90p8
83.5	F10	170.523591007723	THBS1_1	57.0	IMR90p8
84.0	F10	84.8135705735192	THBS1_1	57.0	IMR90p8
84.5	F10	23.6418741171853	THBS1_1	57.0	IMR90p8
85.0	F10	3.02041138818777	THBS1_1	57.0	IMR90p8
85.5	F10	3.41382710009356	THBS1_1	57.0	IMR90p8
86.0	F10	4.14477891862481	THBS1_1	57.0	IMR90p8
86.5	F10	3.84612811480423	THBS1_1	57.0	IMR90p8
87.0	F10	3.325422145125	THBS1_1	57.0	IMR90p8
87.5	F10	2.99135848858964	THBS1_1	57.0	IMR90p8
88.0	F10	2.75145362357779	THBS1_1	57.0	IMR90p8
88.5	F10	2.11464376645489	THBS1_1	57.0	IMR90p8
89.0	F10	1.65914040824015	THBS1_1	57.0	IMR90p8
89.5	F10	1.62288456767033	THBS1_1	57.0	IMR90p8
90.0	F10	1.75450175850642	THBS1_1	57.0	IMR90p8
90.5	F10	1.52967978615987	THBS1_1	57.0	IMR90p8
91.0	F10	1.6011607855844	THBS1_1	57.0	IMR90p8
91.5	F10	2.1948894687294	THBS1_1	57.0	IMR90p8
92.0	F10	2.58520359438222	THBS1_1	57.0	IMR90p8
92.5	F10	2.22154611550246	THBS1_1	57.0	IMR90p8
93.0	F10	1.9396793983567	THBS1_1	57.0	IMR90p8
93.5	F10	1.90508067005959	THBS1_1	57.0	IMR90p8
94.0	F10	1.16983312527549	THBS1_1	57.0	IMR90p8
94.5	F10	0.8437903108765	THBS1_1	57.0	IMR90p8
95.0	F10	0.293196715615011	THBS1_1	57.0	IMR90p8
55.0	G10	-8.4233569733899	THBS1_1	55.7	IMR90p8
55.5	G10	-18.2506067756796	THBS1_1	55.7	IMR90p8
56.0	G10	-16.8467139467811	THBS1_1	55.7	IMR90p8
56.5	G10	-16.8467139467815	THBS1_1	55.7	IMR90p8
57.0	G10	-16.8467139467768	THBS1_1	55.7	IMR90p8
57.5	G10	-17.2558368185644	THBS1_1	55.7	IMR90p8
58.0	G10	-14.5722201646189	THBS1_1	55.7	IMR90p8
58.5	G10	-10.8417227469698	THBS1_1	55.7	IMR90p8
59.0	G10	-7.48461515253916	THBS1_1	55.7	IMR90p8
59.5	G10	-3.57582766105156	THBS1_1	55.7	IMR90p8
60.0	G10	0.966887750702426	THBS1_1	55.7	IMR90p8
60.5	G10	6.46205279608034	THBS1_1	55.7	IMR90p8
61.0	G10	12.7325497366357	THBS1_1	55.7	IMR90p8
61.5	G10	19.9968594452899	THBS1_1	55.7	IMR90p8
62.0	G10	26.7853986218028	THBS1_1	55.7	IMR90p8
62.5	G10	32.087729809161	THBS1_1	55.7	IMR90p8
63.0	G10	35.7738476931926	THBS1_1	55.7	IMR90p8
63.5	G10	39.6754467971676	THBS1_1	55.7	IMR90p8
64.0	G10	43.5633370711154	THBS1_1	55.7	IMR90p8
64.5	G10	47.6469038554307	THBS1_1	55.7	IMR90p8
65.0	G10	53.3555690257331	THBS1_1	55.7	IMR90p8
65.5	G10	61.7429653786288	THBS1_1	55.7	IMR90p8
66.0	G10	70.5799079785148	THBS1_1	55.7	IMR90p8
66.5	G10	79.7450791552976	THBS1_1	55.7	IMR90p8
67.0	G10	89.2452071810102	THBS1_1	55.7	IMR90p8
67.5	G10	97.1248183325233	THBS1_1	55.7	IMR90p8
68.0	G10	103.141090709012	THBS1_1	55.7	IMR90p8
68.5	G10	107.665686796054	THBS1_1	55.7	IMR90p8
69.0	G10	110.487652106613	THBS1_1	55.7	IMR90p8
69.5	G10	112.589934131619	THBS1_1	55.7	IMR90p8
70.0	G10	113.916986835834	THBS1_1	55.7	IMR90p8
70.5	G10	114.224865593602	THBS1_1	55.7	IMR90p8
71.0	G10	114.577601489582	THBS1_1	55.7	IMR90p8
71.5	G10	114.066640569803	THBS1_1	55.7	IMR90p8
72.0	G10	113.065483775754	THBS1_1	55.7	IMR90p8
72.5	G10	112.812668872157	THBS1_1	55.7	IMR90p8
73.0	G10	112.381499326737	THBS1_1	55.7	IMR90p8
73.5	G10	111.317103274595	THBS1_1	55.7	IMR90p8
74.0	G10	111.394661036476	THBS1_1	55.7	IMR90p8
74.5	G10	111.104701417299	THBS1_1	55.7	IMR90p8
75.0	G10	109.649975546289	THBS1_1	55.7	IMR90p8
75.5	G10	108.383200631415	THBS1_1	55.7	IMR90p8
76.0	G10	106.770717846143	THBS1_1	55.7	IMR90p8
76.5	G10	104.467941897068	THBS1_1	55.7	IMR90p8
77.0	G10	102.575669101707	THBS1_1	55.7	IMR90p8
77.5	G10	102.050331596923	THBS1_1	55.7	IMR90p8
78.0	G10	101.98083492214	THBS1_1	55.7	IMR90p8
78.5	G10	102.125983457092	THBS1_1	55.7	IMR90p8
79.0	G10	104.32063861997	THBS1_1	55.7	IMR90p8
79.5	G10	124.264696953261	THBS1_1	55.7	IMR90p8
80.0	G10	176.719723786256	THBS1_1	55.7	IMR90p8
80.5	G10	244.678694625185	THBS1_1	55.7	IMR90p8
81.0	G10	309.420680144511	THBS1_1	55.7	IMR90p8
81.5	G10	366.540494105613	THBS1_1	55.7	IMR90p8
82.0	G10	384.12851202042	THBS1_1	55.7	IMR90p8
82.5	G10	331.435947924437	THBS1_1	55.7	IMR90p8
83.0	G10	243.646510628219	THBS1_1	55.7	IMR90p8
83.5	G10	159.648927952111	THBS1_1	55.7	IMR90p8
84.0	G10	81.8602845839962	THBS1_1	55.7	IMR90p8
84.5	G10	25.8708575734145	THBS1_1	55.7	IMR90p8
85.0	G10	6.83699964094831	THBS1_1	55.7	IMR90p8
85.5	G10	6.60578055870417	THBS1_1	55.7	IMR90p8
86.0	G10	6.28419165495973	THBS1_1	55.7	IMR90p8
86.5	G10	5.67858356633116	THBS1_1	55.7	IMR90p8
87.0	G10	4.76396092801957	THBS1_1	55.7	IMR90p8
87.5	G10	4.4085315134987	THBS1_1	55.7	IMR90p8
88.0	G10	4.99037335187614	THBS1_1	55.7	IMR90p8
88.5	G10	5.31738298652573	THBS1_1	55.7	IMR90p8
89.0	G10	5.25033349535909	THBS1_1	55.7	IMR90p8
89.5	G10	5.72069504558471	THBS1_1	55.7	IMR90p8
90.0	G10	5.9178286300384	THBS1_1	55.7	IMR90p8
90.5	G10	5.42915669380784	THBS1_1	55.7	IMR90p8
91.0	G10	5.26958496445974	THBS1_1	55.7	IMR90p8
91.5	G10	5.38760955452875	THBS1_1	55.7	IMR90p8
92.0	G10	5.13942656471284	THBS1_1	55.7	IMR90p8
92.5	G10	4.94716324056111	THBS1_1	55.7	IMR90p8
93.0	G10	4.93540744280739	THBS1_1	55.7	IMR90p8
93.5	G10	4.78730992326103	THBS1_1	55.7	IMR90p8
94.0	G10	4.78408825236636	THBS1_1	55.7	IMR90p8
94.5	G10	5.21245763710101	THBS1_1	55.7	IMR90p8
95.0	G10	2.41634036912353	THBS1_1	55.7	IMR90p8
55.0	H10	-9.00090474311548	THBS1_1	55.0	IMR90p8
55.5	H10	-19.5019602767493	THBS1_1	55.0	IMR90p8
56.0	H10	-18.0018094862293	THBS1_1	55.0	IMR90p8
56.5	H10	-18.0018094862336	THBS1_1	55.0	IMR90p8
57.0	H10	-18.0018094862044	THBS1_1	55.0	IMR90p8
57.5	H10	-18.3749917399466	THBS1_1	55.0	IMR90p8
58.0	H10	-16.1310426303171	THBS1_1	55.0	IMR90p8
58.5	H10	-11.4010279465958	THBS1_1	55.0	IMR90p8
59.0	H10	-6.39122420847434	THBS1_1	55.0	IMR90p8
59.5	H10	-1.04134218554123	THBS1_1	55.0	IMR90p8
60.0	H10	3.96155682317408	THBS1_1	55.0	IMR90p8
60.5	H10	9.97892504211484	THBS1_1	55.0	IMR90p8
61.0	H10	16.3078578677677	THBS1_1	55.0	IMR90p8
61.5	H10	21.2712074172019	THBS1_1	55.0	IMR90p8
62.0	H10	25.9467230842189	THBS1_1	55.0	IMR90p8
62.5	H10	31.1977875542943	THBS1_1	55.0	IMR90p8
63.0	H10	35.1760332410804	THBS1_1	55.0	IMR90p8
63.5	H10	38.2935002841128	THBS1_1	55.0	IMR90p8
64.0	H10	41.6680036638692	THBS1_1	55.0	IMR90p8
64.5	H10	44.787167449869	THBS1_1	55.0	IMR90p8
65.0	H10	48.6034960903248	THBS1_1	55.0	IMR90p8
65.5	H10	53.9606310827564	THBS1_1	55.0	IMR90p8
66.0	H10	60.6798751088226	THBS1_1	55.0	IMR90p8
66.5	H10	69.0413883208892	THBS1_1	55.0	IMR90p8
67.0	H10	78.546050033509	THBS1_1	55.0	IMR90p8
67.5	H10	86.6403177293013	THBS1_1	55.0	IMR90p8
68.0	H10	93.2699440607263	THBS1_1	55.0	IMR90p8
68.5	H10	98.4270785943824	THBS1_1	55.0	IMR90p8
69.0	H10	100.87478134016	THBS1_1	55.0	IMR90p8
69.5	H10	101.297789091748	THBS1_1	55.0	IMR90p8
70.0	H10	101.412256535053	THBS1_1	55.0	IMR90p8
70.5	H10	100.969240418575	THBS1_1	55.0	IMR90p8
71.0	H10	100.185340682353	THBS1_1	55.0	IMR90p8
71.5	H10	99.8423722125451	THBS1_1	55.0	IMR90p8
72.0	H10	100.031902826952	THBS1_1	55.0	IMR90p8
72.5	H10	99.908907199645	THBS1_1	55.0	IMR90p8
73.0	H10	99.7160554031781	THBS1_1	55.0	IMR90p8
73.5	H10	100.14064482702	THBS1_1	55.0	IMR90p8
74.0	H10	100.58333604854	THBS1_1	55.0	IMR90p8
74.5	H10	100.5548872328	THBS1_1	55.0	IMR90p8
75.0	H10	100.420287646586	THBS1_1	55.0	IMR90p8
75.5	H10	100.306624233729	THBS1_1	55.0	IMR90p8
76.0	H10	99.5533827317645	THBS1_1	55.0	IMR90p8
76.5	H10	98.3313306148922	THBS1_1	55.0	IMR90p8
77.0	H10	97.2778776985411	THBS1_1	55.0	IMR90p8
77.5	H10	96.945792556069	THBS1_1	55.0	IMR90p8
78.0	H10	96.5477496051847	THBS1_1	55.0	IMR90p8
78.5	H10	95.9608791283639	THBS1_1	55.0	IMR90p8
79.0	H10	97.318322964309	THBS1_1	55.0	IMR90p8
79.5	H10	113.88339676313	THBS1_1	55.0	IMR90p8
80.0	H10	159.882789018556	THBS1_1	55.0	IMR90p8
80.5	H10	221.046756790817	THBS1_1	55.0	IMR90p8
81.0	H10	279.140149034311	THBS1_1	55.0	IMR90p8
81.5	H10	331.012033584666	THBS1_1	55.0	IMR90p8
82.0	H10	349.18484289936	THBS1_1	55.0	IMR90p8
82.5	H10	303.439532319927	THBS1_1	55.0	IMR90p8
83.0	H10	224.638483915703	THBS1_1	55.0	IMR90p8
83.5	H10	149.070788320285	THBS1_1	55.0	IMR90p8
84.0	H10	77.7923982381114	THBS1_1	55.0	IMR90p8
84.5	H10	25.4656460360074	THBS1_1	55.0	IMR90p8
85.0	H10	7.74091883839185	THBS1_1	55.0	IMR90p8
85.5	H10	7.55964612300869	THBS1_1	55.0	IMR90p8
86.0	H10	7.47406666837736	THBS1_1	55.0	IMR90p8
86.5	H10	8.13995094933586	THBS1_1	55.0	IMR90p8
87.0	H10	8.03024075101695	THBS1_1	55.0	IMR90p8
87.5	H10	7.19503550566651	THBS1_1	55.0	IMR90p8
88.0	H10	7.17835221241393	THBS1_1	55.0	IMR90p8
88.5	H10	7.18985521494278	THBS1_1	55.0	IMR90p8
89.0	H10	6.63209495037825	THBS1_1	55.0	IMR90p8
89.5	H10	6.54459893423757	THBS1_1	55.0	IMR90p8
90.0	H10	6.40304062237789	THBS1_1	55.0	IMR90p8
90.5	H10	6.35650158807664	THBS1_1	55.0	IMR90p8
91.0	H10	6.79968330763666	THBS1_1	55.0	IMR90p8
91.5	H10	7.13247731332137	THBS1_1	55.0	IMR90p8
92.0	H10	7.54394020857609	THBS1_1	55.0	IMR90p8
92.5	H10	8.42411928294513	THBS1_1	55.0	IMR90p8
93.0	H10	8.50996397223736	THBS1_1	55.0	IMR90p8
93.5	H10	7.78744737039705	THBS1_1	55.0	IMR90p8
94.0	H10	7.91651700745905	THBS1_1	55.0	IMR90p8
94.5	H10	7.60687292283609	THBS1_1	55.0	IMR90p8
95.0	H10	2.95233484123645	THBS1_1	55.0	IMR90p8
55.0	A10	12.685732427065	THBS1_1	65.0	IMR90p2
55.5	A10	27.4857535919741	THBS1_1	65.0	IMR90p2
56.0	A10	25.37146485413	THBS1_1	65.0	IMR90p2
56.5	A10	25.3714648541181	THBS1_1	65.0	IMR90p2
57.0	A10	25.3714648542159	THBS1_1	65.0	IMR90p2
57.5	A10	25.5036423450219	THBS1_1	65.0	IMR90p2
58.0	A10	24.3876085199302	THBS1_1	65.0	IMR90p2
58.5	A10	24.9511221291768	THBS1_1	65.0	IMR90p2
59.0	A10	25.421064784302	THBS1_1	65.0	IMR90p2
59.5	A10	23.6708884240526	THBS1_1	65.0	IMR90p2
60.0	A10	22.8895425188662	THBS1_1	65.0	IMR90p2
60.5	A10	23.8465574885049	THBS1_1	65.0	IMR90p2
61.0	A10	24.6954589832949	THBS1_1	65.0	IMR90p2
61.5	A10	24.4136211620713	THBS1_1	65.0	IMR90p2
62.0	A10	25.5240641212811	THBS1_1	65.0	IMR90p2
62.5	A10	27.4831656236477	THBS1_1	65.0	IMR90p2
63.0	A10	28.4538693638393	THBS1_1	65.0	IMR90p2
63.5	A10	28.9643636037856	THBS1_1	65.0	IMR90p2
64.0	A10	33.4852628308953	THBS1_1	65.0	IMR90p2
64.5	A10	41.6503142953525	THBS1_1	65.0	IMR90p2
65.0	A10	51.9017875065909	THBS1_1	65.0	IMR90p2
65.5	A10	65.9807832201811	THBS1_1	65.0	IMR90p2
66.0	A10	81.9716086649057	THBS1_1	65.0	IMR90p2
66.5	A10	96.4400285397128	THBS1_1	65.0	IMR90p2
67.0	A10	107.601858097585	THBS1_1	65.0	IMR90p2
67.5	A10	115.428432362097	THBS1_1	65.0	IMR90p2
68.0	A10	120.29678917327	THBS1_1	65.0	IMR90p2
68.5	A10	124.251599490833	THBS1_1	65.0	IMR90p2
69.0	A10	126.5827958127	THBS1_1	65.0	IMR90p2
69.5	A10	127.924293871361	THBS1_1	65.0	IMR90p2
70.0	A10	129.392795961009	THBS1_1	65.0	IMR90p2
70.5	A10	130.413741323154	THBS1_1	65.0	IMR90p2
71.0	A10	130.194630215501	THBS1_1	65.0	IMR90p2
71.5	A10	129.133225982833	THBS1_1	65.0	IMR90p2
72.0	A10	128.808400339171	THBS1_1	65.0	IMR90p2
72.5	A10	129.742959005925	THBS1_1	65.0	IMR90p2
73.0	A10	130.386283630727	THBS1_1	65.0	IMR90p2
73.5	A10	130.569594912406	THBS1_1	65.0	IMR90p2
74.0	A10	132.739836838342	THBS1_1	65.0	IMR90p2
74.5	A10	134.041202749539	THBS1_1	65.0	IMR90p2
75.0	A10	133.31416628727	THBS1_1	65.0	IMR90p2
75.5	A10	133.80252672356	THBS1_1	65.0	IMR90p2
76.0	A10	134.40993808281	THBS1_1	65.0	IMR90p2
76.5	A10	132.479918358067	THBS1_1	65.0	IMR90p2
77.0	A10	131.214050709386	THBS1_1	65.0	IMR90p2
77.5	A10	130.815068876806	THBS1_1	65.0	IMR90p2
78.0	A10	129.320928300269	THBS1_1	65.0	IMR90p2
78.5	A10	129.168510229514	THBS1_1	65.0	IMR90p2
79.0	A10	135.450130035197	THBS1_1	65.0	IMR90p2
79.5	A10	169.959140239836	THBS1_1	65.0	IMR90p2
80.0	A10	253.203071986452	THBS1_1	65.0	IMR90p2
80.5	A10	361.955210686763	THBS1_1	65.0	IMR90p2
81.0	A10	467.103417017689	THBS1_1	65.0	IMR90p2
81.5	A10	556.783236653886	THBS1_1	65.0	IMR90p2
82.0	A10	584.659918163078	THBS1_1	65.0	IMR90p2
82.5	A10	510.386030460279	THBS1_1	65.0	IMR90p2
83.0	A10	379.352397962834	THBS1_1	65.0	IMR90p2
83.5	A10	247.843688445409	THBS1_1	65.0	IMR90p2
84.0	A10	127.548047503769	THBS1_1	65.0	IMR90p2
84.5	A10	40.3352115310269	THBS1_1	65.0	IMR90p2
85.0	A10	6.31395987080703	THBS1_1	65.0	IMR90p2
85.5	A10	3.75156208211365	THBS1_1	65.0	IMR90p2
86.0	A10	3.85304983228093	THBS1_1	65.0	IMR90p2
86.5	A10	2.90682960478227	THBS1_1	65.0	IMR90p2
87.0	A10	2.64059648834154	THBS1_1	65.0	IMR90p2
87.5	A10	2.26692966023069	THBS1_1	65.0	IMR90p2
88.0	A10	1.56422317867714	THBS1_1	65.0	IMR90p2
88.5	A10	1.49821419611237	THBS1_1	65.0	IMR90p2
89.0	A10	2.05400305897535	THBS1_1	65.0	IMR90p2
89.5	A10	2.178841527781	THBS1_1	65.0	IMR90p2
90.0	A10	2.31021574643194	THBS1_1	65.0	IMR90p2
90.5	A10	2.88506513628676	THBS1_1	65.0	IMR90p2
91.0	A10	3.37410934039258	THBS1_1	65.0	IMR90p2
91.5	A10	2.81249988118287	THBS1_1	65.0	IMR90p2
92.0	A10	2.13933419163766	THBS1_1	65.0	IMR90p2
92.5	A10	2.17390533646062	THBS1_1	65.0	IMR90p2
93.0	A10	1.73787420742417	THBS1_1	65.0	IMR90p2
93.5	A10	1.12869966278612	THBS1_1	65.0	IMR90p2
94.0	A10	1.39045523900177	THBS1_1	65.0	IMR90p2
94.5	A10	1.79789236575107	THBS1_1	65.0	IMR90p2
95.0	A10	0.827870954485206	THBS1_1	65.0	IMR90p2
55.0	B10	12.4384060869504	THBS1_1	64.5	IMR90p2
55.5	B10	26.9498798550608	THBS1_1	64.5	IMR90p2
56.0	B10	24.8768121739022	THBS1_1	64.5	IMR90p2
56.5	B10	24.8768121738945	THBS1_1	64.5	IMR90p2
57.0	B10	24.8768121739397	THBS1_1	64.5	IMR90p2
57.5	B10	24.8460621324302	THBS1_1	64.5	IMR90p2
58.0	B10	25.0357060930153	THBS1_1	64.5	IMR90p2
58.5	B10	25.4467961694772	THBS1_1	64.5	IMR90p2
59.0	B10	25.5390584783734	THBS1_1	64.5	IMR90p2
59.5	B10	24.9420110118547	THBS1_1	64.5	IMR90p2
60.0	B10	24.7525312090936	THBS1_1	64.5	IMR90p2
60.5	B10	25.2359812390549	THBS1_1	64.5	IMR90p2
61.0	B10	25.8983472399701	THBS1_1	64.5	IMR90p2
61.5	B10	27.1591523895031	THBS1_1	64.5	IMR90p2
62.0	B10	29.4193896289489	THBS1_1	64.5	IMR90p2
62.5	B10	31.4488450319266	THBS1_1	64.5	IMR90p2
63.0	B10	33.5080118023906	THBS1_1	64.5	IMR90p2
63.5	B10	36.9485738524712	THBS1_1	64.5	IMR90p2
64.0	B10	41.8572780210775	THBS1_1	64.5	IMR90p2
64.5	B10	48.9309947181973	THBS1_1	64.5	IMR90p2
65.0	B10	58.9732895622301	THBS1_1	64.5	IMR90p2
65.5	B10	71.8514799172019	THBS1_1	64.5	IMR90p2
66.0	B10	85.268541850927	THBS1_1	64.5	IMR90p2
66.5	B10	98.0637239152023	THBS1_1	64.5	IMR90p2
67.0	B10	108.914805697065	THBS1_1	64.5	IMR90p2
67.5	B10	117.0094967851	THBS1_1	64.5	IMR90p2
68.0	B10	122.459698176719	THBS1_1	64.5	IMR90p2
68.5	B10	125.760947742142	THBS1_1	64.5	IMR90p2
69.0	B10	127.831191534514	THBS1_1	64.5	IMR90p2
69.5	B10	129.665719079879	THBS1_1	64.5	IMR90p2
70.0	B10	131.113842380536	THBS1_1	64.5	IMR90p2
70.5	B10	131.4154990036	THBS1_1	64.5	IMR90p2
71.0	B10	132.188909180917	THBS1_1	64.5	IMR90p2
71.5	B10	133.013293204396	THBS1_1	64.5	IMR90p2
72.0	B10	132.874543590728	THBS1_1	64.5	IMR90p2
72.5	B10	132.983609678996	THBS1_1	64.5	IMR90p2
73.0	B10	134.005494156821	THBS1_1	64.5	IMR90p2
73.5	B10	134.353587404373	THBS1_1	64.5	IMR90p2
74.0	B10	134.600695943977	THBS1_1	64.5	IMR90p2
74.5	B10	135.46805136258	THBS1_1	64.5	IMR90p2
75.0	B10	135.428308315175	THBS1_1	64.5	IMR90p2
75.5	B10	134.763466359708	THBS1_1	64.5	IMR90p2
76.0	B10	134.395739487209	THBS1_1	64.5	IMR90p2
76.5	B10	133.580457869249	THBS1_1	64.5	IMR90p2
77.0	B10	132.519728314814	THBS1_1	64.5	IMR90p2
77.5	B10	132.604228601684	THBS1_1	64.5	IMR90p2
78.0	B10	132.788067990027	THBS1_1	64.5	IMR90p2
78.5	B10	133.064255087108	THBS1_1	64.5	IMR90p2
79.0	B10	139.82576928203	THBS1_1	64.5	IMR90p2
79.5	B10	178.505774510253	THBS1_1	64.5	IMR90p2
80.0	B10	264.955486598015	THBS1_1	64.5	IMR90p2
80.5	B10	373.222074623176	THBS1_1	64.5	IMR90p2
81.0	B10	477.899581320594	THBS1_1	64.5	IMR90p2
81.5	B10	564.790009683113	THBS1_1	64.5	IMR90p2
82.0	B10	582.817286994679	THBS1_1	64.5	IMR90p2
82.5	B10	499.191738381615	THBS1_1	64.5	IMR90p2
83.0	B10	366.776235794739	THBS1_1	64.5	IMR90p2
83.5	B10	235.384664056462	THBS1_1	64.5	IMR90p2
84.0	B10	116.086889059026	THBS1_1	64.5	IMR90p2
84.5	B10	34.0417424163584	THBS1_1	64.5	IMR90p2
85.0	B10	4.76690263126704	THBS1_1	64.5	IMR90p2
85.5	B10	2.7036499001162	THBS1_1	64.5	IMR90p2
86.0	B10	3.36122658202345	THBS1_1	64.5	IMR90p2
86.5	B10	3.35205397878332	THBS1_1	64.5	IMR90p2
87.0	B10	2.53989631530095	THBS1_1	64.5	IMR90p2
87.5	B10	2.19617129665806	THBS1_1	64.5	IMR90p2
88.0	B10	2.03045003013654	THBS1_1	64.5	IMR90p2
88.5	B10	1.5161785729178	THBS1_1	64.5	IMR90p2
89.0	B10	1.29121789700872	THBS1_1	64.5	IMR90p2
89.5	B10	1.89022592345174	THBS1_1	64.5	IMR90p2
90.0	B10	2.60287007335461	THBS1_1	64.5	IMR90p2
90.5	B10	2.8256589152665	THBS1_1	64.5	IMR90p2
91.0	B10	3.0754351322405	THBS1_1	64.5	IMR90p2
91.5	B10	2.82382465776823	THBS1_1	64.5	IMR90p2
92.0	B10	2.46598188512297	THBS1_1	64.5	IMR90p2
92.5	B10	2.58476790874533	THBS1_1	64.5	IMR90p2
93.0	B10	2.44814534622486	THBS1_1	64.5	IMR90p2
93.5	B10	2.2839919467537	THBS1_1	64.5	IMR90p2
94.0	B10	2.67776533471368	THBS1_1	64.5	IMR90p2
94.5	B10	2.96600333605801	THBS1_1	64.5	IMR90p2
95.0	B10	1.19608825017593	THBS1_1	64.5	IMR90p2
55.0	C10	13.2116191447506	THBS1_1	63.3	IMR90p2
55.5	C10	28.6251748136262	THBS1_1	63.3	IMR90p2
56.0	C10	26.4232382895029	THBS1_1	63.3	IMR90p2
56.5	C10	26.4232382894943	THBS1_1	63.3	IMR90p2
57.0	C10	26.4232382895586	THBS1_1	63.3	IMR90p2
57.5	C10	26.2938252673912	THBS1_1	63.3	IMR90p2
58.0	C10	27.2407199604586	THBS1_1	63.3	IMR90p2
58.5	C10	27.9736219772947	THBS1_1	63.3	IMR90p2
59.0	C10	27.0016740223339	THBS1_1	63.3	IMR90p2
59.5	C10	24.4375742003333	THBS1_1	63.3	IMR90p2
60.0	C10	23.6639283317115	THBS1_1	63.3	IMR90p2
60.5	C10	24.0921449839586	THBS1_1	63.3	IMR90p2
61.0	C10	24.5089052369431	THBS1_1	63.3	IMR90p2
61.5	C10	26.8350112098875	THBS1_1	63.3	IMR90p2
62.0	C10	30.9199380728006	THBS1_1	63.3	IMR90p2
62.5	C10	35.0427637264136	THBS1_1	63.3	IMR90p2
63.0	C10	38.2189625143099	THBS1_1	63.3	IMR90p2
63.5	C10	43.2232360665288	THBS1_1	63.3	IMR90p2
64.0	C10	49.5252254295488	THBS1_1	63.3	IMR90p2
64.5	C10	55.4599014657829	THBS1_1	63.3	IMR90p2
65.0	C10	61.8808504562097	THBS1_1	63.3	IMR90p2
65.5	C10	71.575437295399	THBS1_1	63.3	IMR90p2
66.0	C10	83.0948106307167	THBS1_1	63.3	IMR90p2
66.5	C10	93.9427259409107	THBS1_1	63.3	IMR90p2
67.0	C10	104.259839866308	THBS1_1	63.3	IMR90p2
67.5	C10	114.0469591656	THBS1_1	63.3	IMR90p2
68.0	C10	121.218631244653	THBS1_1	63.3	IMR90p2
68.5	C10	124.938848961268	THBS1_1	63.3	IMR90p2
69.0	C10	127.806241366696	THBS1_1	63.3	IMR90p2
69.5	C10	130.842446437965	THBS1_1	63.3	IMR90p2
70.0	C10	133.07099642835	THBS1_1	63.3	IMR90p2
70.5	C10	134.788394249074	THBS1_1	63.3	IMR90p2
71.0	C10	137.244337580194	THBS1_1	63.3	IMR90p2
71.5	C10	139.18244109744	THBS1_1	63.3	IMR90p2
72.0	C10	139.910401722734	THBS1_1	63.3	IMR90p2
72.5	C10	140.456837638673	THBS1_1	63.3	IMR90p2
73.0	C10	140.559659628867	THBS1_1	63.3	IMR90p2
73.5	C10	139.350904430185	THBS1_1	63.3	IMR90p2
74.0	C10	137.630365805818	THBS1_1	63.3	IMR90p2
74.5	C10	136.081013504329	THBS1_1	63.3	IMR90p2
75.0	C10	134.241692771325	THBS1_1	63.3	IMR90p2
75.5	C10	132.948981733583	THBS1_1	63.3	IMR90p2
76.0	C10	132.566827568845	THBS1_1	63.3	IMR90p2
76.5	C10	131.948840718232	THBS1_1	63.3	IMR90p2
77.0	C10	131.835611034751	THBS1_1	63.3	IMR90p2
77.5	C10	132.350160150772	THBS1_1	63.3	IMR90p2
78.0	C10	132.448320284416	THBS1_1	63.3	IMR90p2
78.5	C10	133.151532011164	THBS1_1	63.3	IMR90p2
79.0	C10	142.438743747069	THBS1_1	63.3	IMR90p2
79.5	C10	185.836504045067	THBS1_1	63.3	IMR90p2
80.0	C10	276.261246353948	THBS1_1	63.3	IMR90p2
80.5	C10	385.567727657748	THBS1_1	63.3	IMR90p2
81.0	C10	488.721067101043	THBS1_1	63.3	IMR90p2
81.5	C10	570.64625267028	THBS1_1	63.3	IMR90p2
82.0	C10	578.638595145043	THBS1_1	63.3	IMR90p2
82.5	C10	486.270548262188	THBS1_1	63.3	IMR90p2
83.0	C10	351.340273594319	THBS1_1	63.3	IMR90p2
83.5	C10	221.275311846647	THBS1_1	63.3	IMR90p2
84.0	C10	104.53991637974	THBS1_1	63.3	IMR90p2
84.5	C10	27.2287533823353	THBS1_1	63.3	IMR90p2
85.0	C10	3.09429044959393	THBS1_1	63.3	IMR90p2
85.5	C10	2.81237914740632	THBS1_1	63.3	IMR90p2
86.0	C10	2.63545413928927	THBS1_1	63.3	IMR90p2
86.5	C10	2.84074788271414	THBS1_1	63.3	IMR90p2
87.0	C10	3.56224902313591	THBS1_1	63.3	IMR90p2
87.5	C10	3.42609158291293	THBS1_1	63.3	IMR90p2
88.0	C10	3.16912148600073	THBS1_1	63.3	IMR90p2
88.5	C10	3.32280998186667	THBS1_1	63.3	IMR90p2
89.0	C10	2.72688017880432	THBS1_1	63.3	IMR90p2
89.5	C10	1.69442895466858	THBS1_1	63.3	IMR90p2
90.0	C10	1.10940701917497	THBS1_1	63.3	IMR90p2
90.5	C10	1.13678642901283	THBS1_1	63.3	IMR90p2
91.0	C10	1.48655063616798	THBS1_1	63.3	IMR90p2
91.5	C10	1.37395430385345	THBS1_1	63.3	IMR90p2
92.0	C10	1.26612550105142	THBS1_1	63.3	IMR90p2
92.5	C10	2.02914641269393	THBS1_1	63.3	IMR90p2
93.0	C10	2.32508817681099	THBS1_1	63.3	IMR90p2
93.5	C10	2.51821120056752	THBS1_1	63.3	IMR90p2
94.0	C10	3.43623371713147	THBS1_1	63.3	IMR90p2
94.5	C10	5.13417462585358	THBS1_1	63.3	IMR90p2
95.0	C10	2.8180727663098	THBS1_1	63.3	IMR90p2
55.0	D10	7.40917687724971	THBS1_1	61.4	IMR90p2
55.5	D10	16.053216567374	THBS1_1	61.4	IMR90p2
56.0	D10	14.8183537544991	THBS1_1	61.4	IMR90p2
56.5	D10	14.8183537545141	THBS1_1	61.4	IMR90p2
57.0	D10	14.8183537543993	THBS1_1	61.4	IMR90p2
57.5	D10	14.7490461588272	THBS1_1	61.4	IMR90p2
58.0	D10	15.1829833481295	THBS1_1	61.4	IMR90p2
58.5	D10	15.969440974678	THBS1_1	61.4	IMR90p2
59.0	D10	16.6010714765735	THBS1_1	61.4	IMR90p2
59.5	D10	17.1218246080954	THBS1_1	61.4	IMR90p2
60.0	D10	18.8918711116052	THBS1_1	61.4	IMR90p2
60.5	D10	21.7263076361845	THBS1_1	61.4	IMR90p2
61.0	D10	24.9340781342623	THBS1_1	61.4	IMR90p2
61.5	D10	28.0235629122856	THBS1_1	61.4	IMR90p2
62.0	D10	31.2202658033882	THBS1_1	61.4	IMR90p2
62.5	D10	34.0423710728383	THBS1_1	61.4	IMR90p2
63.0	D10	36.796268693577	THBS1_1	61.4	IMR90p2
63.5	D10	40.25086449523	THBS1_1	61.4	IMR90p2
64.0	D10	44.5348267468717	THBS1_1	61.4	IMR90p2
64.5	D10	50.3476213309051	THBS1_1	61.4	IMR90p2
65.0	D10	58.2843850477441	THBS1_1	61.4	IMR90p2
65.5	D10	68.3547405995595	THBS1_1	61.4	IMR90p2
66.0	D10	79.4556762663077	THBS1_1	61.4	IMR90p2
66.5	D10	91.1806481399394	THBS1_1	61.4	IMR90p2
67.0	D10	101.931137095924	THBS1_1	61.4	IMR90p2
67.5	D10	109.999131091912	THBS1_1	61.4	IMR90p2
68.0	D10	115.102760236585	THBS1_1	61.4	IMR90p2
68.5	D10	118.498534878903	THBS1_1	61.4	IMR90p2
69.0	D10	120.014699416836	THBS1_1	61.4	IMR90p2
69.5	D10	120.248812393896	THBS1_1	61.4	IMR90p2
70.0	D10	120.877521455219	THBS1_1	61.4	IMR90p2
70.5	D10	122.029946439974	THBS1_1	61.4	IMR90p2
71.0	D10	122.874886551011	THBS1_1	61.4	IMR90p2
71.5	D10	123.58167037695	THBS1_1	61.4	IMR90p2
72.0	D10	124.597893379783	THBS1_1	61.4	IMR90p2
72.5	D10	125.944208512343	THBS1_1	61.4	IMR90p2
73.0	D10	126.785310257654	THBS1_1	61.4	IMR90p2
73.5	D10	126.778362907373	THBS1_1	61.4	IMR90p2
74.0	D10	127.256218346057	THBS1_1	61.4	IMR90p2
74.5	D10	127.244474451025	THBS1_1	61.4	IMR90p2
75.0	D10	125.985513907612	THBS1_1	61.4	IMR90p2
75.5	D10	125.116268078341	THBS1_1	61.4	IMR90p2
76.0	D10	124.825271563299	THBS1_1	61.4	IMR90p2
76.5	D10	123.85894923397	THBS1_1	61.4	IMR90p2
77.0	D10	123.26128452552	THBS1_1	61.4	IMR90p2
77.5	D10	123.156138530174	THBS1_1	61.4	IMR90p2
78.0	D10	122.872424493151	THBS1_1	61.4	IMR90p2
78.5	D10	123.017912303966	THBS1_1	61.4	IMR90p2
79.0	D10	127.663699317492	THBS1_1	61.4	IMR90p2
79.5	D10	159.565076224707	THBS1_1	61.4	IMR90p2
80.0	D10	236.369839196725	THBS1_1	61.4	IMR90p2
80.5	D10	334.195074044563	THBS1_1	61.4	IMR90p2
81.0	D10	427.774191820899	THBS1_1	61.4	IMR90p2
81.5	D10	507.950810735749	THBS1_1	61.4	IMR90p2
82.0	D10	529.250849925799	THBS1_1	61.4	IMR90p2
82.5	D10	455.750802211241	THBS1_1	61.4	IMR90p2
83.0	D10	335.095467643187	THBS1_1	61.4	IMR90p2
83.5	D10	217.178434245686	THBS1_1	61.4	IMR90p2
84.0	D10	108.869612944948	THBS1_1	61.4	IMR90p2
84.5	D10	31.8791871761237	THBS1_1	61.4	IMR90p2
85.0	D10	4.7577408980473	THBS1_1	61.4	IMR90p2
85.5	D10	3.53829706558281	THBS1_1	61.4	IMR90p2
86.0	D10	3.16251723163344	THBS1_1	61.4	IMR90p2
86.5	D10	2.46530863482514	THBS1_1	61.4	IMR90p2
87.0	D10	2.09749412016276	THBS1_1	61.4	IMR90p2
87.5	D10	1.89618547104777	THBS1_1	61.4	IMR90p2
88.0	D10	1.97307050547062	THBS1_1	61.4	IMR90p2
88.5	D10	2.4273061363121	THBS1_1	61.4	IMR90p2
89.0	D10	2.38826385192368	THBS1_1	61.4	IMR90p2
89.5	D10	2.23817829904095	THBS1_1	61.4	IMR90p2
90.0	D10	2.6543380552518	THBS1_1	61.4	IMR90p2
90.5	D10	2.83711976988661	THBS1_1	61.4	IMR90p2
91.0	D10	2.56333789067463	THBS1_1	61.4	IMR90p2
91.5	D10	2.88705375283149	THBS1_1	61.4	IMR90p2
92.0	D10	3.16880389826366	THBS1_1	61.4	IMR90p2
92.5	D10	2.53998888347911	THBS1_1	61.4	IMR90p2
93.0	D10	2.09007135863146	THBS1_1	61.4	IMR90p2
93.5	D10	3.01817968952298	THBS1_1	61.4	IMR90p2
94.0	D10	3.03444692631297	THBS1_1	61.4	IMR90p2
94.5	D10	5.48154664047092	THBS1_1	61.4	IMR90p2
95.0	D10	3.89044413337047	THBS1_1	61.4	IMR90p2
55.0	E10	0.484298746267996	THBS1_1	59.0	IMR90p2
55.5	E10	1.04931395024732	THBS1_1	59.0	IMR90p2
56.0	E10	0.968597492535991	THBS1_1	59.0	IMR90p2
56.5	E10	0.968597492535537	THBS1_1	59.0	IMR90p2
57.0	E10	0.968597492542358	THBS1_1	59.0	IMR90p2
57.5	E10	0.882620925409014	THBS1_1	59.0	IMR90p2
58.0	E10	1.12607338788769	THBS1_1	59.0	IMR90p2
58.5	E10	4.03521327313979	THBS1_1	59.0	IMR90p2
59.0	E10	7.61656234092118	THBS1_1	59.0	IMR90p2
59.5	E10	10.2924184813007	THBS1_1	59.0	IMR90p2
60.0	E10	12.3836096725889	THBS1_1	59.0	IMR90p2
60.5	E10	15.614980552143	THBS1_1	59.0	IMR90p2
61.0	E10	19.3339016398903	THBS1_1	59.0	IMR90p2
61.5	E10	21.7328280855326	THBS1_1	59.0	IMR90p2
62.0	E10	25.7374703423665	THBS1_1	59.0	IMR90p2
62.5	E10	30.5924785604743	THBS1_1	59.0	IMR90p2
63.0	E10	34.6492982615731	THBS1_1	59.0	IMR90p2
63.5	E10	38.1306820998331	THBS1_1	59.0	IMR90p2
64.0	E10	43.8926181061005	THBS1_1	59.0	IMR90p2
64.5	E10	50.6271727187919	THBS1_1	59.0	IMR90p2
65.0	E10	58.1858225619309	THBS1_1	59.0	IMR90p2
65.5	E10	67.9772814304074	THBS1_1	59.0	IMR90p2
66.0	E10	80.2871771519106	THBS1_1	59.0	IMR90p2
66.5	E10	91.7839001990336	THBS1_1	59.0	IMR90p2
67.0	E10	99.9755925027854	THBS1_1	59.0	IMR90p2
67.5	E10	107.866368150202	THBS1_1	59.0	IMR90p2
68.0	E10	113.920426802815	THBS1_1	59.0	IMR90p2
68.5	E10	116.028484146651	THBS1_1	59.0	IMR90p2
69.0	E10	116.601960475142	THBS1_1	59.0	IMR90p2
69.5	E10	117.927460548038	THBS1_1	59.0	IMR90p2
70.0	E10	118.074445458221	THBS1_1	59.0	IMR90p2
70.5	E10	117.987886583084	THBS1_1	59.0	IMR90p2
71.0	E10	118.323405087542	THBS1_1	59.0	IMR90p2
71.5	E10	119.083714693532	THBS1_1	59.0	IMR90p2
72.0	E10	120.638864991577	THBS1_1	59.0	IMR90p2
72.5	E10	121.214561555402	THBS1_1	59.0	IMR90p2
73.0	E10	121.082306735613	THBS1_1	59.0	IMR90p2
73.5	E10	122.538561438909	THBS1_1	59.0	IMR90p2
74.0	E10	123.488891850563	THBS1_1	59.0	IMR90p2
74.5	E10	122.919496698643	THBS1_1	59.0	IMR90p2
75.0	E10	123.057088460882	THBS1_1	59.0	IMR90p2
75.5	E10	122.843763344315	THBS1_1	59.0	IMR90p2
76.0	E10	120.952680690816	THBS1_1	59.0	IMR90p2
76.5	E10	118.874194435764	THBS1_1	59.0	IMR90p2
77.0	E10	117.594779243038	THBS1_1	59.0	IMR90p2
77.5	E10	116.643205505735	THBS1_1	59.0	IMR90p2
78.0	E10	116.033658322079	THBS1_1	59.0	IMR90p2
78.5	E10	115.99758023065	THBS1_1	59.0	IMR90p2
79.0	E10	119.690345366317	THBS1_1	59.0	IMR90p2
79.5	E10	145.878848847256	THBS1_1	59.0	IMR90p2
80.0	E10	213.367828741653	THBS1_1	59.0	IMR90p2
80.5	E10	301.897412291124	THBS1_1	59.0	IMR90p2
81.0	E10	386.264790915578	THBS1_1	59.0	IMR90p2
81.5	E10	459.556587612115	THBS1_1	59.0	IMR90p2
82.0	E10	482.619089716439	THBS1_1	59.0	IMR90p2
82.5	E10	417.718506476199	THBS1_1	59.0	IMR90p2
83.0	E10	307.327295914235	THBS1_1	59.0	IMR90p2
83.5	E10	199.823468961426	THBS1_1	59.0	IMR90p2
84.0	E10	100.448033513852	THBS1_1	59.0	IMR90p2
84.5	E10	28.8682876510348	THBS1_1	59.0	IMR90p2
85.0	E10	3.37280620420438	THBS1_1	59.0	IMR90p2
85.5	E10	2.73287803876008	THBS1_1	59.0	IMR90p2
86.0	E10	3.25232921739206	THBS1_1	59.0	IMR90p2
86.5	E10	3.18138275686567	THBS1_1	59.0	IMR90p2
87.0	E10	2.90435878595639	THBS1_1	59.0	IMR90p2
87.5	E10	2.76844824895755	THBS1_1	59.0	IMR90p2
88.0	E10	2.36176701464603	THBS1_1	59.0	IMR90p2
88.5	E10	2.15518375650385	THBS1_1	59.0	IMR90p2
89.0	E10	2.39172612068955	THBS1_1	59.0	IMR90p2
89.5	E10	2.48860059703475	THBS1_1	59.0	IMR90p2
90.0	E10	2.71798153202786	THBS1_1	59.0	IMR90p2
90.5	E10	2.79342474622177	THBS1_1	59.0	IMR90p2
91.0	E10	2.53198791727806	THBS1_1	59.0	IMR90p2
91.5	E10	2.15313761574072	THBS1_1	59.0	IMR90p2
92.0	E10	1.88461590533052	THBS1_1	59.0	IMR90p2
92.5	E10	1.68652553709268	THBS1_1	59.0	IMR90p2
93.0	E10	1.83276399582223	THBS1_1	59.0	IMR90p2
93.5	E10	2.54544229686576	THBS1_1	59.0	IMR90p2
94.0	E10	2.71937232187878	THBS1_1	59.0	IMR90p2
94.5	E10	4.11351528875315	THBS1_1	59.0	IMR90p2
95.0	E10	2.44522578824257	THBS1_1	59.0	IMR90p2
55.0	F10	-4.82981960859797	THBS1_1	57.0	IMR90p2
55.5	F10	-10.464609151962	THBS1_1	57.0	IMR90p2
56.0	F10	-9.65963921719663	THBS1_1	57.0	IMR90p2
56.5	F10	-9.65963921719037	THBS1_1	57.0	IMR90p2
57.0	F10	-9.65963921723528	THBS1_1	57.0	IMR90p2
57.5	F10	-9.92624351980635	THBS1_1	57.0	IMR90p2
58.0	F10	-8.34453639573064	THBS1_1	57.0	IMR90p2
58.5	F10	-4.79669568377699	THBS1_1	57.0	IMR90p2
59.0	F10	-1.23864087448862	THBS1_1	57.0	IMR90p2
59.5	F10	2.70326315098578	THBS1_1	57.0	IMR90p2
60.0	F10	6.54433055480706	THBS1_1	57.0	IMR90p2
60.5	F10	10.3458678909594	THBS1_1	57.0	IMR90p2
61.0	F10	15.1031191474162	THBS1_1	57.0	IMR90p2
61.5	F10	20.4149458682247	THBS1_1	57.0	IMR90p2
62.0	F10	25.3770005296099	THBS1_1	57.0	IMR90p2
62.5	F10	30.291274775342	THBS1_1	57.0	IMR90p2
63.0	F10	35.4429492555518	THBS1_1	57.0	IMR90p2
63.5	F10	40.2913806284175	THBS1_1	57.0	IMR90p2
64.0	F10	44.4576499852773	THBS1_1	57.0	IMR90p2
64.5	F10	49.3099833571169	THBS1_1	57.0	IMR90p2
65.0	F10	55.7401678561373	THBS1_1	57.0	IMR90p2
65.5	F10	63.363093466471	THBS1_1	57.0	IMR90p2
66.0	F10	71.9954753209462	THBS1_1	57.0	IMR90p2
66.5	F10	81.7740604877422	THBS1_1	57.0	IMR90p2
67.0	F10	91.634899858606	THBS1_1	57.0	IMR90p2
67.5	F10	99.6232989174392	THBS1_1	57.0	IMR90p2
68.0	F10	104.852459151292	THBS1_1	57.0	IMR90p2
68.5	F10	107.826164214454	THBS1_1	57.0	IMR90p2
69.0	F10	109.046527594452	THBS1_1	57.0	IMR90p2
69.5	F10	108.857150551067	THBS1_1	57.0	IMR90p2
70.0	F10	108.490966960726	THBS1_1	57.0	IMR90p2
70.5	F10	108.603534625938	THBS1_1	57.0	IMR90p2
71.0	F10	108.661343135817	THBS1_1	57.0	IMR90p2
71.5	F10	108.521740358782	THBS1_1	57.0	IMR90p2
72.0	F10	108.48485521613	THBS1_1	57.0	IMR90p2
72.5	F10	108.061763852282	THBS1_1	57.0	IMR90p2
73.0	F10	108.174350683529	THBS1_1	57.0	IMR90p2
73.5	F10	108.986207145371	THBS1_1	57.0	IMR90p2
74.0	F10	109.455214605871	THBS1_1	57.0	IMR90p2
74.5	F10	109.71431595288	THBS1_1	57.0	IMR90p2
75.0	F10	109.80614315412	THBS1_1	57.0	IMR90p2
75.5	F10	108.953730346206	THBS1_1	57.0	IMR90p2
76.0	F10	107.70317391538	THBS1_1	57.0	IMR90p2
76.5	F10	107.042870334202	THBS1_1	57.0	IMR90p2
77.0	F10	106.086847197865	THBS1_1	57.0	IMR90p2
77.5	F10	105.300528476622	THBS1_1	57.0	IMR90p2
78.0	F10	105.083106384793	THBS1_1	57.0	IMR90p2
78.5	F10	104.757183716111	THBS1_1	57.0	IMR90p2
79.0	F10	106.349451202939	THBS1_1	57.0	IMR90p2
79.5	F10	126.812668952891	THBS1_1	57.0	IMR90p2
80.0	F10	183.535869567325	THBS1_1	57.0	IMR90p2
80.5	F10	257.846808352956	THBS1_1	57.0	IMR90p2
81.0	F10	328.24340968942	THBS1_1	57.0	IMR90p2
81.5	F10	390.582890591815	THBS1_1	57.0	IMR90p2
82.0	F10	412.414615244817	THBS1_1	57.0	IMR90p2
82.5	F10	358.150134317879	THBS1_1	57.0	IMR90p2
83.0	F10	263.842091871152	THBS1_1	57.0	IMR90p2
83.5	F10	173.410052108463	THBS1_1	57.0	IMR90p2
84.0	F10	89.0397332121231	THBS1_1	57.0	IMR90p2
84.5	F10	26.4515906782692	THBS1_1	57.0	IMR90p2
85.0	F10	3.73909873016578	THBS1_1	57.0	IMR90p2
85.5	F10	3.42735414449982	THBS1_1	57.0	IMR90p2
86.0	F10	3.26418737013523	THBS1_1	57.0	IMR90p2
86.5	F10	3.30260220265131	THBS1_1	57.0	IMR90p2
87.0	F10	3.5733090048941	THBS1_1	57.0	IMR90p2
87.5	F10	3.74265969563726	THBS1_1	57.0	IMR90p2
88.0	F10	3.96753164553962	THBS1_1	57.0	IMR90p2
88.5	F10	3.98074549598999	THBS1_1	57.0	IMR90p2
89.0	F10	3.2365848283178	THBS1_1	57.0	IMR90p2
89.5	F10	2.54177130091017	THBS1_1	57.0	IMR90p2
90.0	F10	2.22491087328262	THBS1_1	57.0	IMR90p2
90.5	F10	1.66637676310637	THBS1_1	57.0	IMR90p2
91.0	F10	1.39872518949761	THBS1_1	57.0	IMR90p2
91.5	F10	1.70838249865545	THBS1_1	57.0	IMR90p2
92.0	F10	1.98005964917814	THBS1_1	57.0	IMR90p2
92.5	F10	2.07741632851452	THBS1_1	57.0	IMR90p2
93.0	F10	1.9167663012488	THBS1_1	57.0	IMR90p2
93.5	F10	1.56085903213744	THBS1_1	57.0	IMR90p2
94.0	F10	1.50718032628828	THBS1_1	57.0	IMR90p2
94.5	F10	1.22546566371619	THBS1_1	57.0	IMR90p2
95.0	F10	0.463835158525114	THBS1_1	57.0	IMR90p2
55.0	G10	-8.20986022667319	THBS1_1	55.7	IMR90p2
55.5	G10	-17.7880304911254	THBS1_1	55.7	IMR90p2
56.0	G10	-16.4197204533465	THBS1_1	55.7	IMR90p2
56.5	G10	-16.4197204533401	THBS1_1	55.7	IMR90p2
57.0	G10	-16.4197204533942	THBS1_1	55.7	IMR90p2
57.5	G10	-16.5980018562052	THBS1_1	55.7	IMR90p2
58.0	G10	-15.8726715479838	THBS1_1	55.7	IMR90p2
58.5	G10	-11.324231716365	THBS1_1	55.7	IMR90p2
59.0	G10	-5.84386111241008	THBS1_1	55.7	IMR90p2
59.5	G10	-0.785838961412878	THBS1_1	55.7	IMR90p2
60.0	G10	5.12221014337786	THBS1_1	55.7	IMR90p2
60.5	G10	11.2941501611319	THBS1_1	55.7	IMR90p2
61.0	G10	16.7409866627354	THBS1_1	55.7	IMR90p2
61.5	G10	21.7482219450894	THBS1_1	55.7	IMR90p2
62.0	G10	26.1921928888552	THBS1_1	55.7	IMR90p2
62.5	G10	29.5041373432658	THBS1_1	55.7	IMR90p2
63.0	G10	33.2772821342029	THBS1_1	55.7	IMR90p2
63.5	G10	36.953227805695	THBS1_1	55.7	IMR90p2
64.0	G10	40.799764101788	THBS1_1	55.7	IMR90p2
64.5	G10	44.4675692151274	THBS1_1	55.7	IMR90p2
65.0	G10	48.4965013438886	THBS1_1	55.7	IMR90p2
65.5	G10	54.3463542565265	THBS1_1	55.7	IMR90p2
66.0	G10	62.075560292885	THBS1_1	55.7	IMR90p2
66.5	G10	69.8666766271452	THBS1_1	55.7	IMR90p2
67.0	G10	79.1962111740281	THBS1_1	55.7	IMR90p2
67.5	G10	89.148532084787	THBS1_1	55.7	IMR90p2
68.0	G10	95.3835784356086	THBS1_1	55.7	IMR90p2
68.5	G10	98.6643642727844	THBS1_1	55.7	IMR90p2
69.0	G10	101.163469015457	THBS1_1	55.7	IMR90p2
69.5	G10	101.969753034514	THBS1_1	55.7	IMR90p2
70.0	G10	100.807335148218	THBS1_1	55.7	IMR90p2
70.5	G10	100.456411494406	THBS1_1	55.7	IMR90p2
71.0	G10	101.090793914187	THBS1_1	55.7	IMR90p2
71.5	G10	100.891858813128	THBS1_1	55.7	IMR90p2
72.0	G10	100.196600142224	THBS1_1	55.7	IMR90p2
72.5	G10	100.560096322804	THBS1_1	55.7	IMR90p2
73.0	G10	100.921691041032	THBS1_1	55.7	IMR90p2
73.5	G10	100.282173551803	THBS1_1	55.7	IMR90p2
74.0	G10	100.644752186389	THBS1_1	55.7	IMR90p2
74.5	G10	101.87513373535	THBS1_1	55.7	IMR90p2
75.0	G10	101.558740397138	THBS1_1	55.7	IMR90p2
75.5	G10	100.80082632018	THBS1_1	55.7	IMR90p2
76.0	G10	100.728751966303	THBS1_1	55.7	IMR90p2
76.5	G10	99.6252001176042	THBS1_1	55.7	IMR90p2
77.0	G10	97.7971001423018	THBS1_1	55.7	IMR90p2
77.5	G10	97.1700316633087	THBS1_1	55.7	IMR90p2
78.0	G10	97.343014718934	THBS1_1	55.7	IMR90p2
78.5	G10	97.6224319560401	THBS1_1	55.7	IMR90p2
79.0	G10	99.0179981721278	THBS1_1	55.7	IMR90p2
79.5	G10	115.293420933945	THBS1_1	55.7	IMR90p2
80.0	G10	164.637493204753	THBS1_1	55.7	IMR90p2
80.5	G10	231.523259725736	THBS1_1	55.7	IMR90p2
81.0	G10	294.080201690698	THBS1_1	55.7	IMR90p2
81.5	G10	351.143335748347	THBS1_1	55.7	IMR90p2
82.0	G10	375.18465540073	THBS1_1	55.7	IMR90p2
82.5	G10	328.670850724786	THBS1_1	55.7	IMR90p2
83.0	G10	243.174139452521	THBS1_1	55.7	IMR90p2
83.5	G10	161.654204815605	THBS1_1	55.7	IMR90p2
84.0	G10	84.6818914140687	THBS1_1	55.7	IMR90p2
84.5	G10	26.0741894478432	THBS1_1	55.7	IMR90p2
85.0	G10	4.86197367609691	THBS1_1	55.7	IMR90p2
85.5	G10	4.34913322223269	THBS1_1	55.7	IMR90p2
86.0	G10	3.95272749005704	THBS1_1	55.7	IMR90p2
86.5	G10	3.55052370811535	THBS1_1	55.7	IMR90p2
87.0	G10	2.89322838607984	THBS1_1	55.7	IMR90p2
87.5	G10	2.18589922668974	THBS1_1	55.7	IMR90p2
88.0	G10	2.24527658684264	THBS1_1	55.7	IMR90p2
88.5	G10	2.27175931215362	THBS1_1	55.7	IMR90p2
89.0	G10	2.5670818262123	THBS1_1	55.7	IMR90p2
89.5	G10	3.0576381745251	THBS1_1	55.7	IMR90p2
90.0	G10	3.17092105827902	THBS1_1	55.7	IMR90p2
90.5	G10	3.02516824086041	THBS1_1	55.7	IMR90p2
91.0	G10	2.98519642473258	THBS1_1	55.7	IMR90p2
91.5	G10	3.03165830622703	THBS1_1	55.7	IMR90p2
92.0	G10	3.2269084236915	THBS1_1	55.7	IMR90p2
92.5	G10	3.58118899885261	THBS1_1	55.7	IMR90p2
93.0	G10	3.51524445932495	THBS1_1	55.7	IMR90p2
93.5	G10	2.82246756578303	THBS1_1	55.7	IMR90p2
94.0	G10	2.35037466982783	THBS1_1	55.7	IMR90p2
94.5	G10	0.768304919683828	THBS1_1	55.7	IMR90p2
95.0	G10	-0.560287626125159	THBS1_1	55.7	IMR90p2
55.0	H10	-11.3359092020683	THBS1_1	55.0	IMR90p2
55.5	H10	-24.5611366044815	THBS1_1	55.0	IMR90p2
56.0	H10	-22.6718184041359	THBS1_1	55.0	IMR90p2
56.5	H10	-22.6718184041289	THBS1_1	55.0	IMR90p2
57.0	H10	-22.6718184041863	THBS1_1	55.0	IMR90p2
57.5	H10	-23.1648895477443	THBS1_1	55.0	IMR90p2
58.0	H10	-20.0349197763467	THBS1_1	55.0	IMR90p2
58.5	H10	-14.7528772872213	THBS1_1	55.0	IMR90p2
59.0	H10	-10.4909274601994	THBS1_1	55.0	IMR90p2
59.5	H10	-5.21570764285411	THBS1_1	55.0	IMR90p2
60.0	H10	-0.162244647843409	THBS1_1	55.0	IMR90p2
60.5	H10	4.46558076137114	THBS1_1	55.0	IMR90p2
61.0	H10	9.92797704257123	THBS1_1	55.0	IMR90p2
61.5	H10	15.8591217819446	THBS1_1	55.0	IMR90p2
62.0	H10	21.1615639121027	THBS1_1	55.0	IMR90p2
62.5	H10	26.4016694236403	THBS1_1	55.0	IMR90p2
63.0	H10	30.8217669149309	THBS1_1	55.0	IMR90p2
63.5	H10	34.7644931115801	THBS1_1	55.0	IMR90p2
64.0	H10	39.1301945537184	THBS1_1	55.0	IMR90p2
64.5	H10	43.8346071452885	THBS1_1	55.0	IMR90p2
65.0	H10	49.3404977304762	THBS1_1	55.0	IMR90p2
65.5	H10	57.1192101679678	THBS1_1	55.0	IMR90p2
66.0	H10	66.1155263631387	THBS1_1	55.0	IMR90p2
66.5	H10	74.3986155534419	THBS1_1	55.0	IMR90p2
67.0	H10	82.5742596639682	THBS1_1	55.0	IMR90p2
67.5	H10	89.1865254427888	THBS1_1	55.0	IMR90p2
68.0	H10	93.1143547785244	THBS1_1	55.0	IMR90p2
68.5	H10	95.3996763643275	THBS1_1	55.0	IMR90p2
69.0	H10	96.5758120961042	THBS1_1	55.0	IMR90p2
69.5	H10	96.1984359502025	THBS1_1	55.0	IMR90p2
70.0	H10	95.8842031664534	THBS1_1	55.0	IMR90p2
70.5	H10	96.1326146141577	THBS1_1	55.0	IMR90p2
71.0	H10	95.712838087461	THBS1_1	55.0	IMR90p2
71.5	H10	95.500363277424	THBS1_1	55.0	IMR90p2
72.0	H10	95.4431589674336	THBS1_1	55.0	IMR90p2
72.5	H10	95.2012111605077	THBS1_1	55.0	IMR90p2
73.0	H10	94.8935683607695	THBS1_1	55.0	IMR90p2
73.5	H10	94.8670025651537	THBS1_1	55.0	IMR90p2
74.0	H10	94.9799871373619	THBS1_1	55.0	IMR90p2
74.5	H10	95.5177059511333	THBS1_1	55.0	IMR90p2
75.0	H10	95.7830952889644	THBS1_1	55.0	IMR90p2
75.5	H10	95.0266457534436	THBS1_1	55.0	IMR90p2
76.0	H10	94.1778339660372	THBS1_1	55.0	IMR90p2
76.5	H10	93.0886708537494	THBS1_1	55.0	IMR90p2
77.0	H10	91.7062878941477	THBS1_1	55.0	IMR90p2
77.5	H10	91.0119138339546	THBS1_1	55.0	IMR90p2
78.0	H10	91.2043843834308	THBS1_1	55.0	IMR90p2
78.5	H10	91.5834414068736	THBS1_1	55.0	IMR90p2
79.0	H10	92.8154130005322	THBS1_1	55.0	IMR90p2
79.5	H10	106.061236730771	THBS1_1	55.0	IMR90p2
80.0	H10	148.995712261147	THBS1_1	55.0	IMR90p2
80.5	H10	209.441026578638	THBS1_1	55.0	IMR90p2
81.0	H10	266.662525214084	THBS1_1	55.0	IMR90p2
81.5	H10	318.867870269914	THBS1_1	55.0	IMR90p2
82.0	H10	343.618852877779	THBS1_1	55.0	IMR90p2
82.5	H10	304.577467933356	THBS1_1	55.0	IMR90p2
83.0	H10	226.648116926439	THBS1_1	55.0	IMR90p2
83.5	H10	151.758880328032	THBS1_1	55.0	IMR90p2
84.0	H10	81.5405526597066	THBS1_1	55.0	IMR90p2
84.5	H10	26.4346933242045	THBS1_1	55.0	IMR90p2
85.0	H10	4.97391545544662	THBS1_1	55.0	IMR90p2
85.5	H10	4.70603465860501	THBS1_1	55.0	IMR90p2
86.0	H10	4.17091136965263	THBS1_1	55.0	IMR90p2
86.5	H10	3.11750159451259	THBS1_1	55.0	IMR90p2
87.0	H10	3.0804498594743	THBS1_1	55.0	IMR90p2
87.5	H10	3.12276610586804	THBS1_1	55.0	IMR90p2
88.0	H10	3.20895423929983	THBS1_1	55.0	IMR90p2
88.5	H10	4.10609920953692	THBS1_1	55.0	IMR90p2
89.0	H10	4.96128749476793	THBS1_1	55.0	IMR90p2
89.5	H10	4.79319760836444	THBS1_1	55.0	IMR90p2
90.0	H10	4.44334747339008	THBS1_1	55.0	IMR90p2
90.5	H10	4.00736180972098	THBS1_1	55.0	IMR90p2
91.0	H10	3.04943183718808	THBS1_1	55.0	IMR90p2
91.5	H10	2.67596047285684	THBS1_1	55.0	IMR90p2
92.0	H10	3.04146928731399	THBS1_1	55.0	IMR90p2
92.5	H10	3.52373976189421	THBS1_1	55.0	IMR90p2
93.0	H10	4.26668410684692	THBS1_1	55.0	IMR90p2
93.5	H10	4.82316365235442	THBS1_1	55.0	IMR90p2
94.0	H10	5.1063928826282	THBS1_1	55.0	IMR90p2
94.5	H10	4.9922669337837	THBS1_1	55.0	IMR90p2
95.0	H10	1.98182787831075	THBS1_1	55.0	IMR90p2
55.0	A10	12.008771184004	THBS1_1	65.0	IMR90p11
55.5	A10	26.0190042320089	THBS1_1	65.0	IMR90p11
56.0	A10	24.0175423680082	THBS1_1	65.0	IMR90p11
56.5	A10	24.0175423680112	THBS1_1	65.0	IMR90p11
57.0	A10	24.0175423679875	THBS1_1	65.0	IMR90p11
57.5	A10	23.9077539654718	THBS1_1	65.0	IMR90p11
58.0	A10	24.8596892612527	THBS1_1	65.0	IMR90p11
58.5	A10	24.2971737747641	THBS1_1	65.0	IMR90p11
59.0	A10	23.1504806793173	THBS1_1	65.0	IMR90p11
59.5	A10	24.2034700851386	THBS1_1	65.0	IMR90p11
60.0	A10	24.9662278667615	THBS1_1	65.0	IMR90p11
60.5	A10	25.1055183238777	THBS1_1	65.0	IMR90p11
61.0	A10	28.1242194911101	THBS1_1	65.0	IMR90p11
61.5	A10	31.8871529442793	THBS1_1	65.0	IMR90p11
62.0	A10	32.8511124950417	THBS1_1	65.0	IMR90p11
62.5	A10	33.5076885380281	THBS1_1	65.0	IMR90p11
63.0	A10	35.7980624748609	THBS1_1	65.0	IMR90p11
63.5	A10	37.4676736991789	THBS1_1	65.0	IMR90p11
64.0	A10	41.625263944567	THBS1_1	65.0	IMR90p11
64.5	A10	50.3670332968627	THBS1_1	65.0	IMR90p11
65.0	A10	62.1778170204302	THBS1_1	65.0	IMR90p11
65.5	A10	76.710089850026	THBS1_1	65.0	IMR90p11
66.0	A10	92.2534808304533	THBS1_1	65.0	IMR90p11
66.5	A10	106.000224659229	THBS1_1	65.0	IMR90p11
67.0	A10	118.223157269521	THBS1_1	65.0	IMR90p11
67.5	A10	128.434046274268	THBS1_1	65.0	IMR90p11
68.0	A10	133.681741302408	THBS1_1	65.0	IMR90p11
68.5	A10	137.093183158296	THBS1_1	65.0	IMR90p11
69.0	A10	140.311023503442	THBS1_1	65.0	IMR90p11
69.5	A10	142.063437865756	THBS1_1	65.0	IMR90p11
70.0	A10	142.717779911584	THBS1_1	65.0	IMR90p11
70.5	A10	144.57570725779	THBS1_1	65.0	IMR90p11
71.0	A10	146.421912080067	THBS1_1	65.0	IMR90p11
71.5	A10	147.857401048304	THBS1_1	65.0	IMR90p11
72.0	A10	148.399311993972	THBS1_1	65.0	IMR90p11
72.5	A10	148.534956642487	THBS1_1	65.0	IMR90p11
73.0	A10	148.309903801265	THBS1_1	65.0	IMR90p11
73.5	A10	147.226477929119	THBS1_1	65.0	IMR90p11
74.0	A10	145.353033633489	THBS1_1	65.0	IMR90p11
74.5	A10	144.290628878724	THBS1_1	65.0	IMR90p11
75.0	A10	143.494311144013	THBS1_1	65.0	IMR90p11
75.5	A10	142.163879671577	THBS1_1	65.0	IMR90p11
76.0	A10	141.583708585446	THBS1_1	65.0	IMR90p11
76.5	A10	140.704361278278	THBS1_1	65.0	IMR90p11
77.0	A10	139.27501929171	THBS1_1	65.0	IMR90p11
77.5	A10	138.308303266832	THBS1_1	65.0	IMR90p11
78.0	A10	138.425736589922	THBS1_1	65.0	IMR90p11
78.5	A10	139.134631028432	THBS1_1	65.0	IMR90p11
79.0	A10	147.688766160785	THBS1_1	65.0	IMR90p11
79.5	A10	191.794804778744	THBS1_1	65.0	IMR90p11
80.0	A10	286.065542461241	THBS1_1	65.0	IMR90p11
80.5	A10	401.501295829697	THBS1_1	65.0	IMR90p11
81.0	A10	511.659321302937	THBS1_1	65.0	IMR90p11
81.5	A10	601.36164649027	THBS1_1	65.0	IMR90p11
82.0	A10	615.241055902386	THBS1_1	65.0	IMR90p11
82.5	A10	522.373420436352	THBS1_1	65.0	IMR90p11
83.0	A10	380.80644409374	THBS1_1	65.0	IMR90p11
83.5	A10	242.091977182783	THBS1_1	65.0	IMR90p11
84.0	A10	117.13447011133	THBS1_1	65.0	IMR90p11
84.5	A10	32.616278306231	THBS1_1	65.0	IMR90p11
85.0	A10	4.10796101496874	THBS1_1	65.0	IMR90p11
85.5	A10	2.81610888193421	THBS1_1	65.0	IMR90p11
86.0	A10	3.26001348012653	THBS1_1	65.0	IMR90p11
86.5	A10	2.95024827434617	THBS1_1	65.0	IMR90p11
87.0	A10	2.93950508833484	THBS1_1	65.0	IMR90p11
87.5	A10	3.16990288332624	THBS1_1	65.0	IMR90p11
88.0	A10	2.99512173502279	THBS1_1	65.0	IMR90p11
88.5	A10	2.69533963417655	THBS1_1	65.0	IMR90p11
89.0	A10	2.66681422634997	THBS1_1	65.0	IMR90p11
89.5	A10	2.38714572960464	THBS1_1	65.0	IMR90p11
90.0	A10	2.06780666122643	THBS1_1	65.0	IMR90p11
90.5	A10	1.92932213135305	THBS1_1	65.0	IMR90p11
91.0	A10	1.75592283082619	THBS1_1	65.0	IMR90p11
91.5	A10	1.80917988019604	THBS1_1	65.0	IMR90p11
92.0	A10	1.99737578237068	THBS1_1	65.0	IMR90p11
92.5	A10	2.05514674316919	THBS1_1	65.0	IMR90p11
93.0	A10	2.43735571738324	THBS1_1	65.0	IMR90p11
93.5	A10	2.74887940616952	THBS1_1	65.0	IMR90p11
94.0	A10	2.69694001302844	THBS1_1	65.0	IMR90p11
94.5	A10	2.67300766360779	THBS1_1	65.0	IMR90p11
95.0	A10	1.09391468532306	THBS1_1	65.0	IMR90p11
55.0	B10	10.9298239397615	THBS1_1	64.5	IMR90p11
55.5	B10	23.6812852028163	THBS1_1	64.5	IMR90p11
56.0	B10	21.8596478795228	THBS1_1	64.5	IMR90p11
56.5	B10	21.8596478795255	THBS1_1	64.5	IMR90p11
57.0	B10	21.8596478795037	THBS1_1	64.5	IMR90p11
57.5	B10	21.8346719305214	THBS1_1	64.5	IMR90p11
58.0	B10	21.9205256109933	THBS1_1	64.5	IMR90p11
58.5	B10	22.6381427902265	THBS1_1	64.5	IMR90p11
59.0	B10	23.793633791026	THBS1_1	64.5	IMR90p11
59.5	B10	24.2704277523801	THBS1_1	64.5	IMR90p11
60.0	B10	24.1751923025681	THBS1_1	64.5	IMR90p11
60.5	B10	25.1678924597438	THBS1_1	64.5	IMR90p11
61.0	B10	26.3643602688653	THBS1_1	64.5	IMR90p11
61.5	B10	26.8608738829751	THBS1_1	64.5	IMR90p11
62.0	B10	27.4345715049278	THBS1_1	64.5	IMR90p11
62.5	B10	28.8700207178535	THBS1_1	64.5	IMR90p11
63.0	B10	30.873968528653	THBS1_1	64.5	IMR90p11
63.5	B10	34.4222962459471	THBS1_1	64.5	IMR90p11
64.0	B10	40.6457676653888	THBS1_1	64.5	IMR90p11
64.5	B10	50.1616997289127	THBS1_1	64.5	IMR90p11
65.0	B10	62.321405665361	THBS1_1	64.5	IMR90p11
65.5	B10	76.4742548232846	THBS1_1	64.5	IMR90p11
66.0	B10	91.6190238975151	THBS1_1	64.5	IMR90p11
66.5	B10	105.212994389858	THBS1_1	64.5	IMR90p11
67.0	B10	115.928096888631	THBS1_1	64.5	IMR90p11
67.5	B10	123.82379842347	THBS1_1	64.5	IMR90p11
68.0	B10	129.223317027377	THBS1_1	64.5	IMR90p11
68.5	B10	132.204368403775	THBS1_1	64.5	IMR90p11
69.0	B10	134.437614412438	THBS1_1	64.5	IMR90p11
69.5	B10	136.816583054644	THBS1_1	64.5	IMR90p11
70.0	B10	138.633905311593	THBS1_1	64.5	IMR90p11
70.5	B10	139.903547208118	THBS1_1	64.5	IMR90p11
71.0	B10	140.945672847363	THBS1_1	64.5	IMR90p11
71.5	B10	141.737375160129	THBS1_1	64.5	IMR90p11
72.0	B10	142.524610981579	THBS1_1	64.5	IMR90p11
72.5	B10	143.874609083518	THBS1_1	64.5	IMR90p11
73.0	B10	145.432599756288	THBS1_1	64.5	IMR90p11
73.5	B10	147.157641315288	THBS1_1	64.5	IMR90p11
74.0	B10	148.469848072673	THBS1_1	64.5	IMR90p11
74.5	B10	148.744348687486	THBS1_1	64.5	IMR90p11
75.0	B10	148.29957682969	THBS1_1	64.5	IMR90p11
75.5	B10	146.84343400645	THBS1_1	64.5	IMR90p11
76.0	B10	144.516260426902	THBS1_1	64.5	IMR90p11
76.5	B10	141.973723338461	THBS1_1	64.5	IMR90p11
77.0	B10	139.75526839858	THBS1_1	64.5	IMR90p11
77.5	B10	138.050738262209	THBS1_1	64.5	IMR90p11
78.0	B10	137.351688591526	THBS1_1	64.5	IMR90p11
78.5	B10	138.028311431653	THBS1_1	64.5	IMR90p11
79.0	B10	147.505044606289	THBS1_1	64.5	IMR90p11
79.5	B10	193.241903999581	THBS1_1	64.5	IMR90p11
80.0	B10	287.936669302101	THBS1_1	64.5	IMR90p11
80.5	B10	401.878063386442	THBS1_1	64.5	IMR90p11
81.0	B10	510.770100020977	THBS1_1	64.5	IMR90p11
81.5	B10	597.809469666064	THBS1_1	64.5	IMR90p11
82.0	B10	606.522802909833	THBS1_1	64.5	IMR90p11
82.5	B10	511.181875768134	THBS1_1	64.5	IMR90p11
83.0	B10	371.483560264011	THBS1_1	64.5	IMR90p11
83.5	B10	234.370476833215	THBS1_1	64.5	IMR90p11
84.0	B10	111.080468080204	THBS1_1	64.5	IMR90p11
84.5	B10	30.386759562576	THBS1_1	64.5	IMR90p11
85.0	B10	4.51708022928926	THBS1_1	64.5	IMR90p11
85.5	B10	3.06491575327226	THBS1_1	64.5	IMR90p11
86.0	B10	3.38192734508971	THBS1_1	64.5	IMR90p11
86.5	B10	3.63252232247083	THBS1_1	64.5	IMR90p11
87.0	B10	3.33525832206647	THBS1_1	64.5	IMR90p11
87.5	B10	2.8529194675898	THBS1_1	64.5	IMR90p11
88.0	B10	2.74721574596833	THBS1_1	64.5	IMR90p11
88.5	B10	2.66259670861433	THBS1_1	64.5	IMR90p11
89.0	B10	2.46882970402839	THBS1_1	64.5	IMR90p11
89.5	B10	2.34843851376473	THBS1_1	64.5	IMR90p11
90.0	B10	2.19725033403842	THBS1_1	64.5	IMR90p11
90.5	B10	2.31992680965641	THBS1_1	64.5	IMR90p11
91.0	B10	2.53369094660269	THBS1_1	64.5	IMR90p11
91.5	B10	2.390568868304	THBS1_1	64.5	IMR90p11
92.0	B10	2.19064304777811	THBS1_1	64.5	IMR90p11
92.5	B10	2.39184462511247	THBS1_1	64.5	IMR90p11
93.0	B10	2.35742223875098	THBS1_1	64.5	IMR90p11
93.5	B10	2.06805660301529	THBS1_1	64.5	IMR90p11
94.0	B10	2.25751180696017	THBS1_1	64.5	IMR90p11
94.5	B10	2.46775368060599	THBS1_1	64.5	IMR90p11
95.0	B10	1.07591269341339	THBS1_1	64.5	IMR90p11
55.0	C10	10.0801416301674	THBS1_1	63.3	IMR90p11
55.5	C10	21.8403068653638	THBS1_1	63.3	IMR90p11
56.0	C10	20.160283260336	THBS1_1	63.3	IMR90p11
56.5	C10	20.1602832603248	THBS1_1	63.3	IMR90p11
57.0	C10	20.1602832603974	THBS1_1	63.3	IMR90p11
57.5	C10	19.8641636056866	THBS1_1	63.3	IMR90p11
58.0	C10	21.7673095652685	THBS1_1	63.3	IMR90p11
58.5	C10	25.1472893825219	THBS1_1	63.3	IMR90p11
59.0	C10	25.3540100120956	THBS1_1	63.3	IMR90p11
59.5	C10	23.2294460120859	THBS1_1	63.3	IMR90p11
60.0	C10	22.8677165203919	THBS1_1	63.3	IMR90p11
60.5	C10	22.7637705269187	THBS1_1	63.3	IMR90p11
61.0	C10	22.7250761192399	THBS1_1	63.3	IMR90p11
61.5	C10	25.4806578770344	THBS1_1	63.3	IMR90p11
62.0	C10	28.9928672756466	THBS1_1	63.3	IMR90p11
62.5	C10	31.7597453729213	THBS1_1	63.3	IMR90p11
63.0	C10	35.2296944486702	THBS1_1	63.3	IMR90p11
63.5	C10	38.8485976258326	THBS1_1	63.3	IMR90p11
64.0	C10	44.4349593041902	THBS1_1	63.3	IMR90p11
64.5	C10	53.708207865707	THBS1_1	63.3	IMR90p11
65.0	C10	65.0506596996397	THBS1_1	63.3	IMR90p11
65.5	C10	78.7689931773908	THBS1_1	63.3	IMR90p11
66.0	C10	94.570370289994	THBS1_1	63.3	IMR90p11
66.5	C10	108.28505976672	THBS1_1	63.3	IMR90p11
67.0	C10	118.530888208114	THBS1_1	63.3	IMR90p11
67.5	C10	126.622499636083	THBS1_1	63.3	IMR90p11
68.0	C10	132.389745798249	THBS1_1	63.3	IMR90p11
68.5	C10	135.925722843036	THBS1_1	63.3	IMR90p11
69.0	C10	137.381010853613	THBS1_1	63.3	IMR90p11
69.5	C10	139.210079979702	THBS1_1	63.3	IMR90p11
70.0	C10	141.368084492046	THBS1_1	63.3	IMR90p11
70.5	C10	141.582445160505	THBS1_1	63.3	IMR90p11
71.0	C10	140.278728974042	THBS1_1	63.3	IMR90p11
71.5	C10	140.746390336818	THBS1_1	63.3	IMR90p11
72.0	C10	141.245192023993	THBS1_1	63.3	IMR90p11
72.5	C10	140.725816871154	THBS1_1	63.3	IMR90p11
73.0	C10	140.827443959153	THBS1_1	63.3	IMR90p11
73.5	C10	142.332987941489	THBS1_1	63.3	IMR90p11
74.0	C10	143.589137858882	THBS1_1	63.3	IMR90p11
74.5	C10	143.837453487533	THBS1_1	63.3	IMR90p11
75.0	C10	144.450903039182	THBS1_1	63.3	IMR90p11
75.5	C10	144.802678612009	THBS1_1	63.3	IMR90p11
76.0	C10	144.108993568543	THBS1_1	63.3	IMR90p11
76.5	C10	142.975222491533	THBS1_1	63.3	IMR90p11
77.0	C10	142.128399775663	THBS1_1	63.3	IMR90p11
77.5	C10	140.663320503903	THBS1_1	63.3	IMR90p11
78.0	C10	139.983251995811	THBS1_1	63.3	IMR90p11
78.5	C10	140.497431749352	THBS1_1	63.3	IMR90p11
79.0	C10	149.572147654919	THBS1_1	63.3	IMR90p11
79.5	C10	196.584820485486	THBS1_1	63.3	IMR90p11
80.0	C10	293.004244870428	THBS1_1	63.3	IMR90p11
80.5	C10	407.056575224716	THBS1_1	63.3	IMR90p11
81.0	C10	515.096551140753	THBS1_1	63.3	IMR90p11
81.5	C10	599.892582400327	THBS1_1	63.3	IMR90p11
82.0	C10	603.617673666373	THBS1_1	63.3	IMR90p11
82.5	C10	503.924662946209	THBS1_1	63.3	IMR90p11
83.0	C10	363.181852772515	THBS1_1	63.3	IMR90p11
83.5	C10	226.998529912627	THBS1_1	63.3	IMR90p11
84.0	C10	105.701042198563	THBS1_1	63.3	IMR90p11
84.5	C10	27.7732311925445	THBS1_1	63.3	IMR90p11
85.0	C10	4.01823874029355	THBS1_1	63.3	IMR90p11
85.5	C10	2.9990118966291	THBS1_1	63.3	IMR90p11
86.0	C10	3.04961737874049	THBS1_1	63.3	IMR90p11
86.5	C10	3.11746192416666	THBS1_1	63.3	IMR90p11
87.0	C10	2.75099407384005	THBS1_1	63.3	IMR90p11
87.5	C10	2.5997138491291	THBS1_1	63.3	IMR90p11
88.0	C10	2.77919820693455	THBS1_1	63.3	IMR90p11
88.5	C10	2.34732487025093	THBS1_1	63.3	IMR90p11
89.0	C10	1.72590192944858	THBS1_1	63.3	IMR90p11
89.5	C10	1.58791837754757	THBS1_1	63.3	IMR90p11
90.0	C10	1.63258988464531	THBS1_1	63.3	IMR90p11
90.5	C10	1.55631322896056	THBS1_1	63.3	IMR90p11
91.0	C10	2.09867924595989	THBS1_1	63.3	IMR90p11
91.5	C10	2.84377655906025	THBS1_1	63.3	IMR90p11
92.0	C10	2.98101403234637	THBS1_1	63.3	IMR90p11
92.5	C10	2.83506485063532	THBS1_1	63.3	IMR90p11
93.0	C10	3.04190552381993	THBS1_1	63.3	IMR90p11
93.5	C10	2.95752649618345	THBS1_1	63.3	IMR90p11
94.0	C10	2.45764927950228	THBS1_1	63.3	IMR90p11
94.5	C10	2.68880836987233	THBS1_1	63.3	IMR90p11
95.0	C10	1.26716670942511	THBS1_1	63.3	IMR90p11
55.0	D10	5.48790743032009	THBS1_1	61.4	IMR90p11
55.5	D10	11.8904660990295	THBS1_1	61.4	IMR90p11
56.0	D10	10.9758148606443	THBS1_1	61.4	IMR90p11
56.5	D10	10.975814860634	THBS1_1	61.4	IMR90p11
57.0	D10	10.9758148607068	THBS1_1	61.4	IMR90p11
57.5	D10	10.8488223443685	THBS1_1	61.4	IMR90p11
58.0	D10	11.5991818891064	THBS1_1	61.4	IMR90p11
58.5	D10	13.367576253772	THBS1_1	61.4	IMR90p11
59.0	D10	14.6845463775499	THBS1_1	61.4	IMR90p11
59.5	D10	16.187818758954	THBS1_1	61.4	IMR90p11
60.0	D10	17.8249096268993	THBS1_1	61.4	IMR90p11
60.5	D10	19.8949942394167	THBS1_1	61.4	IMR90p11
61.0	D10	22.5515098139404	THBS1_1	61.4	IMR90p11
61.5	D10	25.312480404099	THBS1_1	61.4	IMR90p11
62.0	D10	28.4739317685643	THBS1_1	61.4	IMR90p11
62.5	D10	31.7112616125634	THBS1_1	61.4	IMR90p11
63.0	D10	35.1631353664809	THBS1_1	61.4	IMR90p11
63.5	D10	38.9830596142706	THBS1_1	61.4	IMR90p11
64.0	D10	44.417893835884	THBS1_1	61.4	IMR90p11
64.5	D10	52.341053025087	THBS1_1	61.4	IMR90p11
65.0	D10	62.9308213521631	THBS1_1	61.4	IMR90p11
65.5	D10	75.3996798760961	THBS1_1	61.4	IMR90p11
66.0	D10	89.0663253493816	THBS1_1	61.4	IMR90p11
66.5	D10	101.752151113627	THBS1_1	61.4	IMR90p11
67.0	D10	112.428987483247	THBS1_1	61.4	IMR90p11
67.5	D10	120.480255909769	THBS1_1	61.4	IMR90p11
68.0	D10	125.423930817663	THBS1_1	61.4	IMR90p11
68.5	D10	128.396664585647	THBS1_1	61.4	IMR90p11
69.0	D10	130.517838498307	THBS1_1	61.4	IMR90p11
69.5	D10	131.977443235992	THBS1_1	61.4	IMR90p11
70.0	D10	133.073217943213	THBS1_1	61.4	IMR90p11
70.5	D10	134.655640020609	THBS1_1	61.4	IMR90p11
71.0	D10	136.218415780107	THBS1_1	61.4	IMR90p11
71.5	D10	137.432204913169	THBS1_1	61.4	IMR90p11
72.0	D10	138.077317861637	THBS1_1	61.4	IMR90p11
72.5	D10	138.565866195125	THBS1_1	61.4	IMR90p11
73.0	D10	138.986560568345	THBS1_1	61.4	IMR90p11
73.5	D10	138.983110000033	THBS1_1	61.4	IMR90p11
74.0	D10	138.295328175944	THBS1_1	61.4	IMR90p11
74.5	D10	137.653108298714	THBS1_1	61.4	IMR90p11
75.0	D10	137.287300538293	THBS1_1	61.4	IMR90p11
75.5	D10	135.718026710865	THBS1_1	61.4	IMR90p11
76.0	D10	133.698913715918	THBS1_1	61.4	IMR90p11
76.5	D10	132.883147087831	THBS1_1	61.4	IMR90p11
77.0	D10	131.980080478199	THBS1_1	61.4	IMR90p11
77.5	D10	130.693120883892	THBS1_1	61.4	IMR90p11
78.0	D10	131.110723525658	THBS1_1	61.4	IMR90p11
78.5	D10	132.211040787487	THBS1_1	61.4	IMR90p11
79.0	D10	138.316209587858	THBS1_1	61.4	IMR90p11
79.5	D10	176.729986001829	THBS1_1	61.4	IMR90p11
80.0	D10	261.583979413005	THBS1_1	61.4	IMR90p11
80.5	D10	365.079344136313	THBS1_1	61.4	IMR90p11
81.0	D10	464.609052743976	THBS1_1	61.4	IMR90p11
81.5	D10	547.185259527844	THBS1_1	61.4	IMR90p11
82.0	D10	560.985321471824	THBS1_1	61.4	IMR90p11
82.5	D10	476.750907342032	THBS1_1	61.4	IMR90p11
83.0	D10	348.180921611952	THBS1_1	61.4	IMR90p11
83.5	D10	222.554334153828	THBS1_1	61.4	IMR90p11
84.0	D10	108.391885287248	THBS1_1	61.4	IMR90p11
84.5	D10	30.2897916338154	THBS1_1	61.4	IMR90p11
85.0	D10	4.03195131585062	THBS1_1	61.4	IMR90p11
85.5	D10	2.9306731771469	THBS1_1	61.4	IMR90p11
86.0	D10	2.6226743467646	THBS1_1	61.4	IMR90p11
86.5	D10	2.03240938030473	THBS1_1	61.4	IMR90p11
87.0	D10	2.31846170380931	THBS1_1	61.4	IMR90p11
87.5	D10	2.72876690617289	THBS1_1	61.4	IMR90p11
88.0	D10	2.56912972097285	THBS1_1	61.4	IMR90p11
88.5	D10	2.5332081262265	THBS1_1	61.4	IMR90p11
89.0	D10	3.05482622831391	THBS1_1	61.4	IMR90p11
89.5	D10	3.32025720996575	THBS1_1	61.4	IMR90p11
90.0	D10	2.96017191573372	THBS1_1	61.4	IMR90p11
90.5	D10	3.12036471531155	THBS1_1	61.4	IMR90p11
91.0	D10	2.99661353616187	THBS1_1	61.4	IMR90p11
91.5	D10	2.36312372955393	THBS1_1	61.4	IMR90p11
92.0	D10	1.87905390192827	THBS1_1	61.4	IMR90p11
92.5	D10	2.0550301756104	THBS1_1	61.4	IMR90p11
93.0	D10	2.16398785613859	THBS1_1	61.4	IMR90p11
93.5	D10	3.14321149456066	THBS1_1	61.4	IMR90p11
94.0	D10	4.11516413566983	THBS1_1	61.4	IMR90p11
94.5	D10	6.50945255174543	THBS1_1	61.4	IMR90p11
95.0	D10	4.06570072976524	THBS1_1	61.4	IMR90p11
55.0	E10	-3.50707853365554	THBS1_1	59.0	IMR90p11
55.5	E10	-7.59867015625446	THBS1_1	59.0	IMR90p11
56.0	E10	-7.01415706731188	THBS1_1	59.0	IMR90p11
56.5	E10	-7.01415706731029	THBS1_1	59.0	IMR90p11
57.0	E10	-7.01415706731154	THBS1_1	59.0	IMR90p11
57.5	E10	-7.20645081441467	THBS1_1	59.0	IMR90p11
58.0	E10	-6.10776699069015	THBS1_1	59.0	IMR90p11
58.5	E10	-3.36777503826499	THBS1_1	59.0	IMR90p11
59.0	E10	0.480940334354159	THBS1_1	59.0	IMR90p11
59.5	E10	2.75377523307668	THBS1_1	59.0	IMR90p11
60.0	E10	4.11469668615848	THBS1_1	59.0	IMR90p11
60.5	E10	7.12432307024721	THBS1_1	59.0	IMR90p11
61.0	E10	9.90841286615489	THBS1_1	59.0	IMR90p11
61.5	E10	12.8024820349436	THBS1_1	59.0	IMR90p11
62.0	E10	17.6456855257018	THBS1_1	59.0	IMR90p11
62.5	E10	24.835784065668	THBS1_1	59.0	IMR90p11
63.0	E10	33.2336819264787	THBS1_1	59.0	IMR90p11
63.5	E10	43.4842828491891	THBS1_1	59.0	IMR90p11
64.0	E10	56.1591851544715	THBS1_1	59.0	IMR90p11
64.5	E10	70.3110925193943	THBS1_1	59.0	IMR90p11
65.0	E10	84.6296604329038	THBS1_1	59.0	IMR90p11
65.5	E10	96.4026640880946	THBS1_1	59.0	IMR90p11
66.0	E10	105.550332394891	THBS1_1	59.0	IMR90p11
66.5	E10	112.540897525125	THBS1_1	59.0	IMR90p11
67.0	E10	116.636666538609	THBS1_1	59.0	IMR90p11
67.5	E10	117.367864388705	THBS1_1	59.0	IMR90p11
68.0	E10	118.030337046122	THBS1_1	59.0	IMR90p11
68.5	E10	119.456702808729	THBS1_1	59.0	IMR90p11
69.0	E10	119.47516873549	THBS1_1	59.0	IMR90p11
69.5	E10	119.28723901675	THBS1_1	59.0	IMR90p11
70.0	E10	119.845762756911	THBS1_1	59.0	IMR90p11
70.5	E10	120.670236584873	THBS1_1	59.0	IMR90p11
71.0	E10	122.630809431656	THBS1_1	59.0	IMR90p11
71.5	E10	125.711629357737	THBS1_1	59.0	IMR90p11
72.0	E10	128.366402486434	THBS1_1	59.0	IMR90p11
72.5	E10	131.625611361032	THBS1_1	59.0	IMR90p11
73.0	E10	134.2975690226	THBS1_1	59.0	IMR90p11
73.5	E10	134.644359422705	THBS1_1	59.0	IMR90p11
74.0	E10	134.535626933347	THBS1_1	59.0	IMR90p11
74.5	E10	134.965309819896	THBS1_1	59.0	IMR90p11
75.0	E10	134.285881268539	THBS1_1	59.0	IMR90p11
75.5	E10	132.463401700326	THBS1_1	59.0	IMR90p11
76.0	E10	130.108137514358	THBS1_1	59.0	IMR90p11
76.5	E10	127.290403814635	THBS1_1	59.0	IMR90p11
77.0	E10	123.975484586823	THBS1_1	59.0	IMR90p11
77.5	E10	121.292704798844	THBS1_1	59.0	IMR90p11
78.0	E10	120.130892791511	THBS1_1	59.0	IMR90p11
78.5	E10	120.262497677933	THBS1_1	59.0	IMR90p11
79.0	E10	125.388980709309	THBS1_1	59.0	IMR90p11
79.5	E10	158.928125855285	THBS1_1	59.0	IMR90p11
80.0	E10	233.854822925181	THBS1_1	59.0	IMR90p11
80.5	E10	324.527858402658	THBS1_1	59.0	IMR90p11
81.0	E10	410.355262669139	THBS1_1	59.0	IMR90p11
81.5	E10	481.891056040756	THBS1_1	59.0	IMR90p11
82.0	E10	492.705603858271	THBS1_1	59.0	IMR90p11
82.5	E10	415.496784379154	THBS1_1	59.0	IMR90p11
83.0	E10	300.894765468112	THBS1_1	59.0	IMR90p11
83.5	E10	190.809536435554	THBS1_1	59.0	IMR90p11
84.0	E10	90.6524463171408	THBS1_1	59.0	IMR90p11
84.5	E10	23.0859823839119	THBS1_1	59.0	IMR90p11
85.0	E10	1.80300963890562	THBS1_1	59.0	IMR90p11
85.5	E10	1.88949617135791	THBS1_1	59.0	IMR90p11
86.0	E10	2.24022344940789	THBS1_1	59.0	IMR90p11
86.5	E10	2.24518211530352	THBS1_1	59.0	IMR90p11
87.0	E10	2.04744408338695	THBS1_1	59.0	IMR90p11
87.5	E10	2.08361067165811	THBS1_1	59.0	IMR90p11
88.0	E10	2.36332777550808	THBS1_1	59.0	IMR90p11
88.5	E10	2.55130503320123	THBS1_1	59.0	IMR90p11
89.0	E10	2.98978483593606	THBS1_1	59.0	IMR90p11
89.5	E10	3.41787263888824	THBS1_1	59.0	IMR90p11
90.0	E10	3.8487521240279	THBS1_1	59.0	IMR90p11
90.5	E10	3.76091385968419	THBS1_1	59.0	IMR90p11
91.0	E10	3.36962464656921	THBS1_1	59.0	IMR90p11
91.5	E10	2.76603915168261	THBS1_1	59.0	IMR90p11
92.0	E10	2.43722292629417	THBS1_1	59.0	IMR90p11
92.5	E10	2.16147906886295	THBS1_1	59.0	IMR90p11
93.0	E10	2.1430841165033	THBS1_1	59.0	IMR90p11
93.5	E10	1.87737381881288	THBS1_1	59.0	IMR90p11
94.0	E10	1.8424993285189	THBS1_1	59.0	IMR90p11
94.5	E10	1.02724021651284	THBS1_1	59.0	IMR90p11
95.0	E10	-0.128986273189184	THBS1_1	59.0	IMR90p11
55.0	F10	-5.01187327513219	THBS1_1	57.0	IMR90p11
55.5	F10	-10.8590587627872	THBS1_1	57.0	IMR90p11
56.0	F10	-10.023746550266	THBS1_1	57.0	IMR90p11
56.5	F10	-10.0237465502728	THBS1_1	57.0	IMR90p11
57.0	F10	-10.0237465502079	THBS1_1	57.0	IMR90p11
57.5	F10	-10.4453731106189	THBS1_1	57.0	IMR90p11
58.0	F10	-7.80434071830291	THBS1_1	57.0	IMR90p11
58.5	F10	-3.0280398525598	THBS1_1	57.0	IMR90p11
59.0	F10	0.817676069584195	THBS1_1	57.0	IMR90p11
59.5	F10	4.97480658477832	THBS1_1	57.0	IMR90p11
60.0	F10	9.08375174893854	THBS1_1	57.0	IMR90p11
60.5	F10	12.3912483526852	THBS1_1	57.0	IMR90p11
61.0	F10	15.5665912224491	THBS1_1	57.0	IMR90p11
61.5	F10	18.9190019524955	THBS1_1	57.0	IMR90p11
62.0	F10	21.7483555908957	THBS1_1	57.0	IMR90p11
62.5	F10	25.3096997139126	THBS1_1	57.0	IMR90p11
63.0	F10	29.2138896417696	THBS1_1	57.0	IMR90p11
63.5	F10	33.071386369701	THBS1_1	57.0	IMR90p11
64.0	F10	38.1498353503929	THBS1_1	57.0	IMR90p11
64.5	F10	45.6320067062372	THBS1_1	57.0	IMR90p11
65.0	F10	54.4784721488562	THBS1_1	57.0	IMR90p11
65.5	F10	64.8977819274955	THBS1_1	57.0	IMR90p11
66.0	F10	76.7385738834319	THBS1_1	57.0	IMR90p11
66.5	F10	87.956689286484	THBS1_1	57.0	IMR90p11
67.0	F10	97.333523256176	THBS1_1	57.0	IMR90p11
67.5	F10	105.033533952062	THBS1_1	57.0	IMR90p11
68.0	F10	110.321917128233	THBS1_1	57.0	IMR90p11
68.5	F10	113.050798408877	THBS1_1	57.0	IMR90p11
69.0	F10	114.516846506629	THBS1_1	57.0	IMR90p11
69.5	F10	114.779255651559	THBS1_1	57.0	IMR90p11
70.0	F10	113.735153079954	THBS1_1	57.0	IMR90p11
70.5	F10	112.314964270145	THBS1_1	57.0	IMR90p11
71.0	F10	111.517878632564	THBS1_1	57.0	IMR90p11
71.5	F10	111.101026497398	THBS1_1	57.0	IMR90p11
72.0	F10	111.725789565132	THBS1_1	57.0	IMR90p11
72.5	F10	113.053570000613	THBS1_1	57.0	IMR90p11
73.0	F10	115.282218760996	THBS1_1	57.0	IMR90p11
73.5	F10	117.568168438101	THBS1_1	57.0	IMR90p11
74.0	F10	118.843836333879	THBS1_1	57.0	IMR90p11
74.5	F10	118.889904677068	THBS1_1	57.0	IMR90p11
75.0	F10	118.132151328378	THBS1_1	57.0	IMR90p11
75.5	F10	115.866954414558	THBS1_1	57.0	IMR90p11
76.0	F10	112.867058325989	THBS1_1	57.0	IMR90p11
76.5	F10	110.420949335485	THBS1_1	57.0	IMR90p11
77.0	F10	108.396783114969	THBS1_1	57.0	IMR90p11
77.5	F10	107.382811018208	THBS1_1	57.0	IMR90p11
78.0	F10	107.700191842637	THBS1_1	57.0	IMR90p11
78.5	F10	107.975924054902	THBS1_1	57.0	IMR90p11
79.0	F10	110.699332481976	THBS1_1	57.0	IMR90p11
79.5	F10	135.088003732481	THBS1_1	57.0	IMR90p11
80.0	F10	195.075141866062	THBS1_1	57.0	IMR90p11
80.5	F10	270.121987162811	THBS1_1	57.0	IMR90p11
81.0	F10	341.533063631709	THBS1_1	57.0	IMR90p11
81.5	F10	403.793557976938	THBS1_1	57.0	IMR90p11
82.0	F10	419.029191053435	THBS1_1	57.0	IMR90p11
82.5	F10	357.789870422359	THBS1_1	57.0	IMR90p11
83.0	F10	261.184958111489	THBS1_1	57.0	IMR90p11
83.5	F10	168.63299523675	THBS1_1	57.0	IMR90p11
84.0	F10	82.9934896365456	THBS1_1	57.0	IMR90p11
84.5	F10	22.662567733661	THBS1_1	57.0	IMR90p11
85.0	F10	2.48606532221578	THBS1_1	57.0	IMR90p11
85.5	F10	2.50423175931434	THBS1_1	57.0	IMR90p11
86.0	F10	2.6092141635167	THBS1_1	57.0	IMR90p11
86.5	F10	2.48686655908961	THBS1_1	57.0	IMR90p11
87.0	F10	2.56060341841589	THBS1_1	57.0	IMR90p11
87.5	F10	2.84774273677243	THBS1_1	57.0	IMR90p11
88.0	F10	2.99432694791102	THBS1_1	57.0	IMR90p11
88.5	F10	2.93535609705714	THBS1_1	57.0	IMR90p11
89.0	F10	2.66719138019658	THBS1_1	57.0	IMR90p11
89.5	F10	2.56044669788747	THBS1_1	57.0	IMR90p11
90.0	F10	2.5227622664267	THBS1_1	57.0	IMR90p11
90.5	F10	2.14230500005709	THBS1_1	57.0	IMR90p11
91.0	F10	1.92979495719482	THBS1_1	57.0	IMR90p11
91.5	F10	1.97584149857016	THBS1_1	57.0	IMR90p11
92.0	F10	2.06374448340597	THBS1_1	57.0	IMR90p11
92.5	F10	2.26691319413197	THBS1_1	57.0	IMR90p11
93.0	F10	2.45811932965199	THBS1_1	57.0	IMR90p11
93.5	F10	1.84406042353265	THBS1_1	57.0	IMR90p11
94.0	F10	1.84274556278478	THBS1_1	57.0	IMR90p11
94.5	F10	0.277872598984686	THBS1_1	57.0	IMR90p11
95.0	F10	-0.856391782124319	THBS1_1	57.0	IMR90p11
55.0	G10	-9.32088768554047	THBS1_1	55.7	IMR90p11
55.5	G10	-20.195256652005	THBS1_1	55.7	IMR90p11
56.0	G10	-18.6417753710816	THBS1_1	55.7	IMR90p11
56.5	G10	-18.6417753710771	THBS1_1	55.7	IMR90p11
57.0	G10	-18.6417753711155	THBS1_1	55.7	IMR90p11
57.5	G10	-19.1930394119005	THBS1_1	55.7	IMR90p11
58.0	G10	-15.8260698340569	THBS1_1	55.7	IMR90p11
58.5	G10	-9.08151966601099	THBS1_1	55.7	IMR90p11
59.0	G10	-2.76086504676096	THBS1_1	55.7	IMR90p11
59.5	G10	3.65060478346231	THBS1_1	55.7	IMR90p11
60.0	G10	8.27043703874278	THBS1_1	55.7	IMR90p11
60.5	G10	11.965605696634	THBS1_1	55.7	IMR90p11
61.0	G10	15.7101248975173	THBS1_1	55.7	IMR90p11
61.5	G10	18.2798343829535	THBS1_1	55.7	IMR90p11
62.0	G10	21.1965094796665	THBS1_1	55.7	IMR90p11
62.5	G10	25.4359136641638	THBS1_1	55.7	IMR90p11
63.0	G10	29.3502517757815	THBS1_1	55.7	IMR90p11
63.5	G10	33.6444130554336	THBS1_1	55.7	IMR90p11
64.0	G10	39.4770449430296	THBS1_1	55.7	IMR90p11
64.5	G10	45.8984625686332	THBS1_1	55.7	IMR90p11
65.0	G10	53.7573220135413	THBS1_1	55.7	IMR90p11
65.5	G10	63.6723230439421	THBS1_1	55.7	IMR90p11
66.0	G10	73.9710182384162	THBS1_1	55.7	IMR90p11
66.5	G10	83.4293458947565	THBS1_1	55.7	IMR90p11
67.0	G10	91.9501673041189	THBS1_1	55.7	IMR90p11
67.5	G10	98.9082137937685	THBS1_1	55.7	IMR90p11
68.0	G10	103.49704568818	THBS1_1	55.7	IMR90p11
68.5	G10	105.915480829589	THBS1_1	55.7	IMR90p11
69.0	G10	107.214142202736	THBS1_1	55.7	IMR90p11
69.5	G10	108.043667181374	THBS1_1	55.7	IMR90p11
70.0	G10	107.919418791904	THBS1_1	55.7	IMR90p11
70.5	G10	107.573466357674	THBS1_1	55.7	IMR90p11
71.0	G10	108.382171650829	THBS1_1	55.7	IMR90p11
71.5	G10	110.038550920943	THBS1_1	55.7	IMR90p11
72.0	G10	110.871422887668	THBS1_1	55.7	IMR90p11
72.5	G10	111.194042608053	THBS1_1	55.7	IMR90p11
73.0	G10	111.526756023625	THBS1_1	55.7	IMR90p11
73.5	G10	110.520759357103	THBS1_1	55.7	IMR90p11
74.0	G10	108.92596904711	THBS1_1	55.7	IMR90p11
74.5	G10	107.978468501607	THBS1_1	55.7	IMR90p11
75.0	G10	106.760964851363	THBS1_1	55.7	IMR90p11
75.5	G10	105.04741813484	THBS1_1	55.7	IMR90p11
76.0	G10	104.199675879556	THBS1_1	55.7	IMR90p11
76.5	G10	103.242333196151	THBS1_1	55.7	IMR90p11
77.0	G10	101.141222082707	THBS1_1	55.7	IMR90p11
77.5	G10	100.290344932999	THBS1_1	55.7	IMR90p11
78.0	G10	100.887652484561	THBS1_1	55.7	IMR90p11
78.5	G10	100.824334723292	THBS1_1	55.7	IMR90p11
79.0	G10	102.330441195895	THBS1_1	55.7	IMR90p11
79.5	G10	124.038170831492	THBS1_1	55.7	IMR90p11
80.0	G10	178.044879000984	THBS1_1	55.7	IMR90p11
80.5	G10	244.166271848802	THBS1_1	55.7	IMR90p11
81.0	G10	306.498488970336	THBS1_1	55.7	IMR90p11
81.5	G10	362.019923685431	THBS1_1	55.7	IMR90p11
82.0	G10	375.251045186155	THBS1_1	55.7	IMR90p11
82.5	G10	318.724535665044	THBS1_1	55.7	IMR90p11
83.0	G10	232.54387087529	THBS1_1	55.7	IMR90p11
83.5	G10	150.962959956184	THBS1_1	55.7	IMR90p11
84.0	G10	74.3826645408774	THBS1_1	55.7	IMR90p11
84.5	G10	21.220353988056	THBS1_1	55.7	IMR90p11
85.0	G10	4.80867115875174	THBS1_1	55.7	IMR90p11
85.5	G10	4.06396075435714	THBS1_1	55.7	IMR90p11
86.0	G10	3.11370020880975	THBS1_1	55.7	IMR90p11
86.5	G10	2.97450910673945	THBS1_1	55.7	IMR90p11
87.0	G10	2.17012056655943	THBS1_1	55.7	IMR90p11
87.5	G10	1.84673736253444	THBS1_1	55.7	IMR90p11
88.0	G10	2.63582489412443	THBS1_1	55.7	IMR90p11
88.5	G10	3.03832597145419	THBS1_1	55.7	IMR90p11
89.0	G10	3.01492331285789	THBS1_1	55.7	IMR90p11
89.5	G10	3.05868926049487	THBS1_1	55.7	IMR90p11
90.0	G10	2.45450927158032	THBS1_1	55.7	IMR90p11
90.5	G10	1.6355369436813	THBS1_1	55.7	IMR90p11
91.0	G10	1.17246364075049	THBS1_1	55.7	IMR90p11
91.5	G10	0.957653353240119	THBS1_1	55.7	IMR90p11
92.0	G10	0.886367343694246	THBS1_1	55.7	IMR90p11
92.5	G10	1.11360871207808	THBS1_1	55.7	IMR90p11
93.0	G10	1.94402564414253	THBS1_1	55.7	IMR90p11
93.5	G10	1.51604819118694	THBS1_1	55.7	IMR90p11
94.0	G10	1.34950290916476	THBS1_1	55.7	IMR90p11
94.5	G10	-0.587451857141616	THBS1_1	55.7	IMR90p11
95.0	G10	-1.47991344285839	THBS1_1	55.7	IMR90p11
55.0	H10	-10.8583385176865	THBS1_1	55.0	IMR90p11
55.5	H10	-23.5264001216551	THBS1_1	55.0	IMR90p11
56.0	H10	-21.7166770353748	THBS1_1	55.0	IMR90p11
56.5	H10	-21.716677035363	THBS1_1	55.0	IMR90p11
57.0	H10	-21.7166770354513	THBS1_1	55.0	IMR90p11
57.5	H10	-22.3335808567132	THBS1_1	55.0	IMR90p11
58.0	H10	-18.5430616883973	THBS1_1	55.0	IMR90p11
58.5	H10	-11.058435630495	THBS1_1	55.0	IMR90p11
59.0	H10	-4.90588145796914	THBS1_1	55.0	IMR90p11
59.5	H10	2.17549977143324	THBS1_1	55.0	IMR90p11
60.0	H10	8.79529196403746	THBS1_1	55.0	IMR90p11
60.5	H10	13.7667227109112	THBS1_1	55.0	IMR90p11
61.0	H10	18.6680339432479	THBS1_1	55.0	IMR90p11
61.5	H10	23.056746311949	THBS1_1	55.0	IMR90p11
62.0	H10	26.2221705374186	THBS1_1	55.0	IMR90p11
62.5	H10	28.8176294620528	THBS1_1	55.0	IMR90p11
63.0	H10	30.9808350906069	THBS1_1	55.0	IMR90p11
63.5	H10	32.7746836096237	THBS1_1	55.0	IMR90p11
64.0	H10	35.3660684727431	THBS1_1	55.0	IMR90p11
64.5	H10	39.5327789118718	THBS1_1	55.0	IMR90p11
65.0	H10	45.7560857187253	THBS1_1	55.0	IMR90p11
65.5	H10	55.0307931030879	THBS1_1	55.0	IMR90p11
66.0	H10	66.1094409511524	THBS1_1	55.0	IMR90p11
66.5	H10	77.7425887776636	THBS1_1	55.0	IMR90p11
67.0	H10	87.9346854930947	THBS1_1	55.0	IMR90p11
67.5	H10	95.3140408547611	THBS1_1	55.0	IMR90p11
68.0	H10	99.6586165487121	THBS1_1	55.0	IMR90p11
68.5	H10	101.753061185921	THBS1_1	55.0	IMR90p11
69.0	H10	101.992399968521	THBS1_1	55.0	IMR90p11
69.5	H10	101.391768905956	THBS1_1	55.0	IMR90p11
70.0	H10	100.864871939172	THBS1_1	55.0	IMR90p11
70.5	H10	99.9880618628799	THBS1_1	55.0	IMR90p11
71.0	H10	99.1120144734307	THBS1_1	55.0	IMR90p11
71.5	H10	98.6177116952498	THBS1_1	55.0	IMR90p11
72.0	H10	98.4533143761934	THBS1_1	55.0	IMR90p11
72.5	H10	98.3709408241594	THBS1_1	55.0	IMR90p11
73.0	H10	99.3023795033752	THBS1_1	55.0	IMR90p11
73.5	H10	100.303965946623	THBS1_1	55.0	IMR90p11
74.0	H10	100.652765867578	THBS1_1	55.0	IMR90p11
74.5	H10	101.027942450404	THBS1_1	55.0	IMR90p11
75.0	H10	101.381698816341	THBS1_1	55.0	IMR90p11
75.5	H10	100.116078311204	THBS1_1	55.0	IMR90p11
76.0	H10	98.4333433855744	THBS1_1	55.0	IMR90p11
76.5	H10	97.2749196980383	THBS1_1	55.0	IMR90p11
77.0	H10	95.9010472210952	THBS1_1	55.0	IMR90p11
77.5	H10	94.8170687596261	THBS1_1	55.0	IMR90p11
78.0	H10	95.0884225523009	THBS1_1	55.0	IMR90p11
78.5	H10	95.5409187610945	THBS1_1	55.0	IMR90p11
79.0	H10	96.5939163566435	THBS1_1	55.0	IMR90p11
79.5	H10	113.260645368799	THBS1_1	55.0	IMR90p11
80.0	H10	161.002960574347	THBS1_1	55.0	IMR90p11
80.5	H10	223.267371407966	THBS1_1	55.0	IMR90p11
81.0	H10	282.020266314194	THBS1_1	55.0	IMR90p11
81.5	H10	335.596519767279	THBS1_1	55.0	IMR90p11
82.0	H10	354.572707693451	THBS1_1	55.0	IMR90p11
82.5	H10	307.077813554773	THBS1_1	55.0	IMR90p11
83.0	H10	225.812680650237	THBS1_1	55.0	IMR90p11
83.5	H10	148.560229374037	THBS1_1	55.0	IMR90p11
84.0	H10	75.6115027299037	THBS1_1	55.0	IMR90p11
84.5	H10	21.4732950788137	THBS1_1	55.0	IMR90p11
85.0	H10	2.67290124891912	THBS1_1	55.0	IMR90p11
85.5	H10	3.02410936266187	THBS1_1	55.0	IMR90p11
86.0	H10	2.96084516852062	THBS1_1	55.0	IMR90p11
86.5	H10	2.70031824292278	THBS1_1	55.0	IMR90p11
87.0	H10	3.02797814864169	THBS1_1	55.0	IMR90p11
87.5	H10	3.10854731517202	THBS1_1	55.0	IMR90p11
88.0	H10	2.76929076632996	THBS1_1	55.0	IMR90p11
88.5	H10	2.31327417306915	THBS1_1	55.0	IMR90p11
89.0	H10	2.02875885925147	THBS1_1	55.0	IMR90p11
89.5	H10	1.9713974616277	THBS1_1	55.0	IMR90p11
90.0	H10	2.12030968933277	THBS1_1	55.0	IMR90p11
90.5	H10	2.01719097909842	THBS1_1	55.0	IMR90p11
91.0	H10	1.9367060070818	THBS1_1	55.0	IMR90p11
91.5	H10	2.42038008197886	THBS1_1	55.0	IMR90p11
92.0	H10	2.24249143641879	THBS1_1	55.0	IMR90p11
92.5	H10	1.76411410938664	THBS1_1	55.0	IMR90p11
93.0	H10	2.35970491729182	THBS1_1	55.0	IMR90p11
93.5	H10	2.7611190639953	THBS1_1	55.0	IMR90p11
94.0	H10	2.64010594646209	THBS1_1	55.0	IMR90p11
94.5	H10	2.57296941620973	THBS1_1	55.0	IMR90p11
95.0	H10	0.997449917709332	THBS1_1	55.0	IMR90p11
