# Supplementary material for: Primer PICKR: literature-mined scoring platform for robust RT–qPCR primers
Source: Nat Commun. 2026 May 28;17:6938. doi: 10.1038/s41467-026-73648-2 (PMC13388996; doi:10.1038/s41467-026-73648-2)
Supplement: Supplementary file 11 — Source Data [file 41467_2026_73648_MOESM11_ESM.zip › Suppl_Fig_S9/melting_curve_data_TIMP1_1.csv]

Temperature	Well	Derivative	Target	melt temp	Replicate
55.0	A12	4.92191562393464	TIMP1_1	65.0	IMR90p8
55.5	A12	10.6641505185248	TIMP1_1	65.0	IMR90p8
56.0	A12	9.84383124787087	TIMP1_1	65.0	IMR90p8
56.5	A12	9.84383124788087	TIMP1_1	65.0	IMR90p8
57.0	A12	9.84383124780015	TIMP1_1	65.0	IMR90p8
57.5	A12	10.0916499731143	TIMP1_1	65.0	IMR90p8
58.0	A12	8.68918155036204	TIMP1_1	65.0	IMR90p8
58.5	A12	4.6911853887359	TIMP1_1	65.0	IMR90p8
59.0	A12	1.99283502680669	TIMP1_1	65.0	IMR90p8
59.5	A12	3.21797890773951	TIMP1_1	65.0	IMR90p8
60.0	A12	3.9478286408762	TIMP1_1	65.0	IMR90p8
60.5	A12	4.62479220511568	TIMP1_1	65.0	IMR90p8
61.0	A12	8.50197158091373	TIMP1_1	65.0	IMR90p8
61.5	A12	11.5499631293251	TIMP1_1	65.0	IMR90p8
62.0	A12	12.9164712903025	TIMP1_1	65.0	IMR90p8
62.5	A12	15.7322599703934	TIMP1_1	65.0	IMR90p8
63.0	A12	20.5875826309023	TIMP1_1	65.0	IMR90p8
63.5	A12	27.6133754519039	TIMP1_1	65.0	IMR90p8
64.0	A12	39.4890688259945	TIMP1_1	65.0	IMR90p8
64.5	A12	55.2268486839037	TIMP1_1	65.0	IMR90p8
65.0	A12	72.1846976744812	TIMP1_1	65.0	IMR90p8
65.5	A12	89.0402017450456	TIMP1_1	65.0	IMR90p8
66.0	A12	104.694023712419	TIMP1_1	65.0	IMR90p8
66.5	A12	116.293641831394	TIMP1_1	65.0	IMR90p8
67.0	A12	123.387500110658	TIMP1_1	65.0	IMR90p8
67.5	A12	128.351642458324	TIMP1_1	65.0	IMR90p8
68.0	A12	132.040086126613	TIMP1_1	65.0	IMR90p8
68.5	A12	133.374261773635	TIMP1_1	65.0	IMR90p8
69.0	A12	134.470662273035	TIMP1_1	65.0	IMR90p8
69.5	A12	138.1113913296	TIMP1_1	65.0	IMR90p8
70.0	A12	141.987106265371	TIMP1_1	65.0	IMR90p8
70.5	A12	144.573691747957	TIMP1_1	65.0	IMR90p8
71.0	A12	148.410425857361	TIMP1_1	65.0	IMR90p8
71.5	A12	152.188234446902	TIMP1_1	65.0	IMR90p8
72.0	A12	151.87137461638	TIMP1_1	65.0	IMR90p8
72.5	A12	150.065917576927	TIMP1_1	65.0	IMR90p8
73.0	A12	150.19554431193	TIMP1_1	65.0	IMR90p8
73.5	A12	149.562856672654	TIMP1_1	65.0	IMR90p8
74.0	A12	147.929609704115	TIMP1_1	65.0	IMR90p8
74.5	A12	148.65349192752	TIMP1_1	65.0	IMR90p8
75.0	A12	149.937205657784	TIMP1_1	65.0	IMR90p8
75.5	A12	149.093565524298	TIMP1_1	65.0	IMR90p8
76.0	A12	148.191563538784	TIMP1_1	65.0	IMR90p8
76.5	A12	148.593626178299	TIMP1_1	65.0	IMR90p8
77.0	A12	148.477802734745	TIMP1_1	65.0	IMR90p8
77.5	A12	148.411950123375	TIMP1_1	65.0	IMR90p8
78.0	A12	149.192399495407	TIMP1_1	65.0	IMR90p8
78.5	A12	150.3389978739	TIMP1_1	65.0	IMR90p8
79.0	A12	150.97599468588	TIMP1_1	65.0	IMR90p8
79.5	A12	152.185471590229	TIMP1_1	65.0	IMR90p8
80.0	A12	156.330146220278	TIMP1_1	65.0	IMR90p8
80.5	A12	180.667993715632	TIMP1_1	65.0	IMR90p8
81.0	A12	253.606183421072	TIMP1_1	65.0	IMR90p8
81.5	A12	359.284242345885	TIMP1_1	65.0	IMR90p8
82.0	A12	462.337117250899	TIMP1_1	65.0	IMR90p8
82.5	A12	553.949296358478	TIMP1_1	65.0	IMR90p8
83.0	A12	599.834376205013	TIMP1_1	65.0	IMR90p8
83.5	A12	542.248974892651	TIMP1_1	65.0	IMR90p8
84.0	A12	413.792113130552	TIMP1_1	65.0	IMR90p8
84.5	A12	282.952819037453	TIMP1_1	65.0	IMR90p8
85.0	A12	160.332597708605	TIMP1_1	65.0	IMR90p8
85.5	A12	62.1393560083142	TIMP1_1	65.0	IMR90p8
86.0	A12	17.6333784408296	TIMP1_1	65.0	IMR90p8
86.5	A12	10.9622388615402	TIMP1_1	65.0	IMR90p8
87.0	A12	8.65100695589666	TIMP1_1	65.0	IMR90p8
87.5	A12	6.41652842342484	TIMP1_1	65.0	IMR90p8
88.0	A12	5.08899052299131	TIMP1_1	65.0	IMR90p8
88.5	A12	4.92571450046171	TIMP1_1	65.0	IMR90p8
89.0	A12	4.57858980437049	TIMP1_1	65.0	IMR90p8
89.5	A12	4.22987757466342	TIMP1_1	65.0	IMR90p8
90.0	A12	4.14704939014734	TIMP1_1	65.0	IMR90p8
90.5	A12	3.9966537335805	TIMP1_1	65.0	IMR90p8
91.0	A12	3.71536364693611	TIMP1_1	65.0	IMR90p8
91.5	A12	3.6156480899358	TIMP1_1	65.0	IMR90p8
92.0	A12	3.29309679549658	TIMP1_1	65.0	IMR90p8
92.5	A12	3.24096470904902	TIMP1_1	65.0	IMR90p8
93.0	A12	3.54893102484311	TIMP1_1	65.0	IMR90p8
93.5	A12	3.79912724337538	TIMP1_1	65.0	IMR90p8
94.0	A12	4.34624527364036	TIMP1_1	65.0	IMR90p8
94.5	A12	5.78077693733582	TIMP1_1	65.0	IMR90p8
95.0	A12	3.07527000921215	TIMP1_1	65.0	IMR90p8
55.0	B12	-4.9725970858201	TIMP1_1	64.5	IMR90p8
55.5	B12	-10.7739603526099	TIMP1_1	64.5	IMR90p8
56.0	B12	-9.94519417163997	TIMP1_1	64.5	IMR90p8
56.5	B12	-9.94519417162178	TIMP1_1	64.5	IMR90p8
57.0	B12	-9.9451941717673	TIMP1_1	64.5	IMR90p8
57.5	B12	-9.90703891432099	TIMP1_1	64.5	IMR90p8
58.0	B12	-10.2744485395874	TIMP1_1	64.5	IMR90p8
58.5	B12	-9.84534000941517	TIMP1_1	64.5	IMR90p8
59.0	B12	-9.19583054039322	TIMP1_1	64.5	IMR90p8
59.5	B12	-8.51493250674753	TIMP1_1	64.5	IMR90p8
60.0	B12	-6.80546892271082	TIMP1_1	64.5	IMR90p8
60.5	B12	-2.06757417237964	TIMP1_1	64.5	IMR90p8
61.0	B12	4.77527688909981	TIMP1_1	64.5	IMR90p8
61.5	B12	13.5666936305056	TIMP1_1	64.5	IMR90p8
62.0	B12	26.2482833425142	TIMP1_1	64.5	IMR90p8
62.5	B12	42.0565701028852	TIMP1_1	64.5	IMR90p8
63.0	B12	58.223224814375	TIMP1_1	64.5	IMR90p8
63.5	B12	74.0067753959859	TIMP1_1	64.5	IMR90p8
64.0	B12	89.3585841470858	TIMP1_1	64.5	IMR90p8
64.5	B12	101.352373083552	TIMP1_1	64.5	IMR90p8
65.0	B12	110.012175817101	TIMP1_1	64.5	IMR90p8
65.5	B12	116.958542019797	TIMP1_1	64.5	IMR90p8
66.0	B12	122.016540288993	TIMP1_1	64.5	IMR90p8
66.5	B12	125.234067577137	TIMP1_1	64.5	IMR90p8
67.0	B12	128.206523125466	TIMP1_1	64.5	IMR90p8
67.5	B12	131.283423100415	TIMP1_1	64.5	IMR90p8
68.0	B12	134.338797567402	TIMP1_1	64.5	IMR90p8
68.5	B12	137.876510847593	TIMP1_1	64.5	IMR90p8
69.0	B12	142.154519117762	TIMP1_1	64.5	IMR90p8
69.5	B12	147.030619805195	TIMP1_1	64.5	IMR90p8
70.0	B12	152.339882475173	TIMP1_1	64.5	IMR90p8
70.5	B12	157.400925313922	TIMP1_1	64.5	IMR90p8
71.0	B12	161.513335959056	TIMP1_1	64.5	IMR90p8
71.5	B12	163.435280548696	TIMP1_1	64.5	IMR90p8
72.0	B12	163.176106398656	TIMP1_1	64.5	IMR90p8
72.5	B12	160.627821932103	TIMP1_1	64.5	IMR90p8
73.0	B12	156.461345561244	TIMP1_1	64.5	IMR90p8
73.5	B12	152.115470138789	TIMP1_1	64.5	IMR90p8
74.0	B12	148.906636935259	TIMP1_1	64.5	IMR90p8
74.5	B12	146.057169868259	TIMP1_1	64.5	IMR90p8
75.0	B12	144.012188664365	TIMP1_1	64.5	IMR90p8
75.5	B12	143.012672550318	TIMP1_1	64.5	IMR90p8
76.0	B12	141.876946947739	TIMP1_1	64.5	IMR90p8
76.5	B12	140.61150262196	TIMP1_1	64.5	IMR90p8
77.0	B12	140.133786531656	TIMP1_1	64.5	IMR90p8
77.5	B12	140.041250076993	TIMP1_1	64.5	IMR90p8
78.0	B12	139.976074890574	TIMP1_1	64.5	IMR90p8
78.5	B12	140.539157425689	TIMP1_1	64.5	IMR90p8
79.0	B12	141.503318593427	TIMP1_1	64.5	IMR90p8
79.5	B12	143.43768414904	TIMP1_1	64.5	IMR90p8
80.0	B12	148.807616173219	TIMP1_1	64.5	IMR90p8
80.5	B12	179.807026523458	TIMP1_1	64.5	IMR90p8
81.0	B12	260.427016537546	TIMP1_1	64.5	IMR90p8
81.5	B12	366.981891672017	TIMP1_1	64.5	IMR90p8
82.0	B12	468.239547152921	TIMP1_1	64.5	IMR90p8
82.5	B12	557.474253703131	TIMP1_1	64.5	IMR90p8
83.0	B12	590.498652575051	TIMP1_1	64.5	IMR90p8
83.5	B12	518.685461246387	TIMP1_1	64.5	IMR90p8
84.0	B12	388.630671525859	TIMP1_1	64.5	IMR90p8
84.5	B12	260.835023638864	TIMP1_1	64.5	IMR90p8
85.0	B12	141.187902977404	TIMP1_1	64.5	IMR90p8
85.5	B12	50.993252796532	TIMP1_1	64.5	IMR90p8
86.0	B12	15.3593938950286	TIMP1_1	64.5	IMR90p8
86.5	B12	11.173901313971	TIMP1_1	64.5	IMR90p8
87.0	B12	8.6364898596035	TIMP1_1	64.5	IMR90p8
87.5	B12	6.59622499102335	TIMP1_1	64.5	IMR90p8
88.0	B12	5.53548656051237	TIMP1_1	64.5	IMR90p8
88.5	B12	4.64832010858333	TIMP1_1	64.5	IMR90p8
89.0	B12	4.28593018414625	TIMP1_1	64.5	IMR90p8
89.5	B12	3.99790225229066	TIMP1_1	64.5	IMR90p8
90.0	B12	3.67120715981736	TIMP1_1	64.5	IMR90p8
90.5	B12	3.57919271477078	TIMP1_1	64.5	IMR90p8
91.0	B12	3.29128992056638	TIMP1_1	64.5	IMR90p8
91.5	B12	3.06248605066764	TIMP1_1	64.5	IMR90p8
92.0	B12	3.29596530577868	TIMP1_1	64.5	IMR90p8
92.5	B12	2.84547569998051	TIMP1_1	64.5	IMR90p8
93.0	B12	2.25070697567912	TIMP1_1	64.5	IMR90p8
93.5	B12	2.29600444331635	TIMP1_1	64.5	IMR90p8
94.0	B12	1.8553177620276	TIMP1_1	64.5	IMR90p8
94.5	B12	1.80295981854505	TIMP1_1	64.5	IMR90p8
95.0	B12	0.973391642197555	TIMP1_1	64.5	IMR90p8
55.0	C12	4.14212891191164	TIMP1_1	63.3	IMR90p8
55.5	C12	8.97461264247522	TIMP1_1	63.3	IMR90p8
56.0	C12	8.28425782382328	TIMP1_1	63.3	IMR90p8
56.5	C12	8.28425782383192	TIMP1_1	63.3	IMR90p8
57.0	C12	8.2842578237628	TIMP1_1	63.3	IMR90p8
57.5	C12	8.23148578717746	TIMP1_1	63.3	IMR90p8
58.0	C12	8.39236483543436	TIMP1_1	63.3	IMR90p8
58.5	C12	10.0910566657872	TIMP1_1	63.3	IMR90p8
59.0	C12	12.434664243925	TIMP1_1	63.3	IMR90p8
59.5	C12	12.7790102820845	TIMP1_1	63.3	IMR90p8
60.0	C12	13.6492650665591	TIMP1_1	63.3	IMR90p8
60.5	C12	16.1060494017233	TIMP1_1	63.3	IMR90p8
61.0	C12	17.8587012550436	TIMP1_1	63.3	IMR90p8
61.5	C12	20.1106645741377	TIMP1_1	63.3	IMR90p8
62.0	C12	23.8057096460491	TIMP1_1	63.3	IMR90p8
62.5	C12	27.1364345141667	TIMP1_1	63.3	IMR90p8
63.0	C12	28.3230642978085	TIMP1_1	63.3	IMR90p8
63.5	C12	31.3607635103917	TIMP1_1	63.3	IMR90p8
64.0	C12	36.5726031018801	TIMP1_1	63.3	IMR90p8
64.5	C12	43.8128694157695	TIMP1_1	63.3	IMR90p8
65.0	C12	55.1430526208355	TIMP1_1	63.3	IMR90p8
65.5	C12	70.6876937247878	TIMP1_1	63.3	IMR90p8
66.0	C12	86.4573524852947	TIMP1_1	63.3	IMR90p8
66.5	C12	100.985293186391	TIMP1_1	63.3	IMR90p8
67.0	C12	113.95193019239	TIMP1_1	63.3	IMR90p8
67.5	C12	122.605242014971	TIMP1_1	63.3	IMR90p8
68.0	C12	129.203757359658	TIMP1_1	63.3	IMR90p8
68.5	C12	135.870678082356	TIMP1_1	63.3	IMR90p8
69.0	C12	142.891452981927	TIMP1_1	63.3	IMR90p8
69.5	C12	151.388180405217	TIMP1_1	63.3	IMR90p8
70.0	C12	162.394214047747	TIMP1_1	63.3	IMR90p8
70.5	C12	173.17480549188	TIMP1_1	63.3	IMR90p8
71.0	C12	182.837200756848	TIMP1_1	63.3	IMR90p8
71.5	C12	189.141243151232	TIMP1_1	63.3	IMR90p8
72.0	C12	190.056422309355	TIMP1_1	63.3	IMR90p8
72.5	C12	186.72972227598	TIMP1_1	63.3	IMR90p8
73.0	C12	179.531877502413	TIMP1_1	63.3	IMR90p8
73.5	C12	169.661218302013	TIMP1_1	63.3	IMR90p8
74.0	C12	161.732544604284	TIMP1_1	63.3	IMR90p8
74.5	C12	156.19263968643	TIMP1_1	63.3	IMR90p8
75.0	C12	151.253645144762	TIMP1_1	63.3	IMR90p8
75.5	C12	148.611351718629	TIMP1_1	63.3	IMR90p8
76.0	C12	146.986563224746	TIMP1_1	63.3	IMR90p8
76.5	C12	144.049215586895	TIMP1_1	63.3	IMR90p8
77.0	C12	141.688719011755	TIMP1_1	63.3	IMR90p8
77.5	C12	141.453202836679	TIMP1_1	63.3	IMR90p8
78.0	C12	142.142130838864	TIMP1_1	63.3	IMR90p8
78.5	C12	143.388934441318	TIMP1_1	63.3	IMR90p8
79.0	C12	145.401360601356	TIMP1_1	63.3	IMR90p8
79.5	C12	148.06442253163	TIMP1_1	63.3	IMR90p8
80.0	C12	151.328104989928	TIMP1_1	63.3	IMR90p8
80.5	C12	174.318241552709	TIMP1_1	63.3	IMR90p8
81.0	C12	245.200282417543	TIMP1_1	63.3	IMR90p8
81.5	C12	345.5465989071	TIMP1_1	63.3	IMR90p8
82.0	C12	442.186973766189	TIMP1_1	63.3	IMR90p8
82.5	C12	529.837333952587	TIMP1_1	63.3	IMR90p8
83.0	C12	572.219242712096	TIMP1_1	63.3	IMR90p8
83.5	C12	514.713146200475	TIMP1_1	63.3	IMR90p8
84.0	C12	392.859879453255	TIMP1_1	63.3	IMR90p8
84.5	C12	270.142229437287	TIMP1_1	63.3	IMR90p8
85.0	C12	154.435032787991	TIMP1_1	63.3	IMR90p8
85.5	C12	62.3073009509532	TIMP1_1	63.3	IMR90p8
86.0	C12	20.9949202536666	TIMP1_1	63.3	IMR90p8
86.5	C12	13.5963176712556	TIMP1_1	63.3	IMR90p8
87.0	C12	9.57683886398411	TIMP1_1	63.3	IMR90p8
87.5	C12	6.14566320435307	TIMP1_1	63.3	IMR90p8
88.0	C12	4.3171710498396	TIMP1_1	63.3	IMR90p8
88.5	C12	3.58963222142927	TIMP1_1	63.3	IMR90p8
89.0	C12	3.65405036650628	TIMP1_1	63.3	IMR90p8
89.5	C12	3.61135091006247	TIMP1_1	63.3	IMR90p8
90.0	C12	3.34062649608143	TIMP1_1	63.3	IMR90p8
90.5	C12	2.62590304455813	TIMP1_1	63.3	IMR90p8
91.0	C12	2.04597988143797	TIMP1_1	63.3	IMR90p8
91.5	C12	1.88639816556298	TIMP1_1	63.3	IMR90p8
92.0	C12	2.42221982137147	TIMP1_1	63.3	IMR90p8
92.5	C12	2.51570684334837	TIMP1_1	63.3	IMR90p8
93.0	C12	2.81893303690811	TIMP1_1	63.3	IMR90p8
93.5	C12	2.42863463001703	TIMP1_1	63.3	IMR90p8
94.0	C12	1.75486782413248	TIMP1_1	63.3	IMR90p8
94.5	C12	-0.358762477926916	TIMP1_1	63.3	IMR90p8
95.0	C12	-1.30124194686039	TIMP1_1	63.3	IMR90p8
55.0	D12	-1.78193705907574	TIMP1_1	61.4	IMR90p8
55.5	D12	-3.86086362800006	TIMP1_1	61.4	IMR90p8
56.0	D12	-3.56387411815376	TIMP1_1	61.4	IMR90p8
56.5	D12	-3.56387411815331	TIMP1_1	61.4	IMR90p8
57.0	D12	-3.56387411814922	TIMP1_1	61.4	IMR90p8
57.5	D12	-3.77378298182657	TIMP1_1	61.4	IMR90p8
58.0	D12	-2.38852255881943	TIMP1_1	61.4	IMR90p8
58.5	D12	-0.436409197227476	TIMP1_1	61.4	IMR90p8
59.0	D12	0.631301766621846	TIMP1_1	61.4	IMR90p8
59.5	D12	1.47343509154871	TIMP1_1	61.4	IMR90p8
60.0	D12	2.87432072122874	TIMP1_1	61.4	IMR90p8
60.5	D12	5.03552405829623	TIMP1_1	61.4	IMR90p8
61.0	D12	7.05202413438474	TIMP1_1	61.4	IMR90p8
61.5	D12	9.7609097315185	TIMP1_1	61.4	IMR90p8
62.0	D12	14.1754492962148	TIMP1_1	61.4	IMR90p8
62.5	D12	19.6020400777718	TIMP1_1	61.4	IMR90p8
63.0	D12	26.3576506742609	TIMP1_1	61.4	IMR90p8
63.5	D12	35.8934928726223	TIMP1_1	61.4	IMR90p8
64.0	D12	47.8710853885514	TIMP1_1	61.4	IMR90p8
64.5	D12	60.477181733208	TIMP1_1	61.4	IMR90p8
65.0	D12	73.2963215906682	TIMP1_1	61.4	IMR90p8
65.5	D12	85.6316704268972	TIMP1_1	61.4	IMR90p8
66.0	D12	96.0876938752181	TIMP1_1	61.4	IMR90p8
66.5	D12	104.676112500449	TIMP1_1	61.4	IMR90p8
67.0	D12	112.274098531208	TIMP1_1	61.4	IMR90p8
67.5	D12	119.542938324758	TIMP1_1	61.4	IMR90p8
68.0	D12	126.112238641602	TIMP1_1	61.4	IMR90p8
68.5	D12	133.542231429707	TIMP1_1	61.4	IMR90p8
69.0	D12	142.558694072925	TIMP1_1	61.4	IMR90p8
69.5	D12	152.927133240209	TIMP1_1	61.4	IMR90p8
70.0	D12	164.970377736329	TIMP1_1	61.4	IMR90p8
70.5	D12	178.841194575434	TIMP1_1	61.4	IMR90p8
71.0	D12	191.347957374415	TIMP1_1	61.4	IMR90p8
71.5	D12	199.547234450145	TIMP1_1	61.4	IMR90p8
72.0	D12	202.122189772046	TIMP1_1	61.4	IMR90p8
72.5	D12	197.753186085782	TIMP1_1	61.4	IMR90p8
73.0	D12	187.07604028704	TIMP1_1	61.4	IMR90p8
73.5	D12	173.656383006006	TIMP1_1	61.4	IMR90p8
74.0	D12	160.668094780661	TIMP1_1	61.4	IMR90p8
74.5	D12	149.593906705661	TIMP1_1	61.4	IMR90p8
75.0	D12	141.871333043592	TIMP1_1	61.4	IMR90p8
75.5	D12	136.794144210449	TIMP1_1	61.4	IMR90p8
76.0	D12	133.265406026359	TIMP1_1	61.4	IMR90p8
76.5	D12	130.5554423795	TIMP1_1	61.4	IMR90p8
77.0	D12	128.374889943894	TIMP1_1	61.4	IMR90p8
77.5	D12	126.964247025617	TIMP1_1	61.4	IMR90p8
78.0	D12	127.189292911222	TIMP1_1	61.4	IMR90p8
78.5	D12	128.421765947798	TIMP1_1	61.4	IMR90p8
79.0	D12	130.314733895786	TIMP1_1	61.4	IMR90p8
79.5	D12	133.648504210047	TIMP1_1	61.4	IMR90p8
80.0	D12	138.075823869316	TIMP1_1	61.4	IMR90p8
80.5	D12	155.185927442004	TIMP1_1	61.4	IMR90p8
81.0	D12	212.967776053797	TIMP1_1	61.4	IMR90p8
81.5	D12	301.974469076993	TIMP1_1	61.4	IMR90p8
82.0	D12	389.277857021261	TIMP1_1	61.4	IMR90p8
82.5	D12	468.338990896257	TIMP1_1	61.4	IMR90p8
83.0	D12	515.723407598455	TIMP1_1	61.4	IMR90p8
83.5	D12	476.466967387251	TIMP1_1	61.4	IMR90p8
84.0	D12	369.527874770618	TIMP1_1	61.4	IMR90p8
84.5	D12	257.875429413001	TIMP1_1	61.4	IMR90p8
85.0	D12	152.817567042489	TIMP1_1	61.4	IMR90p8
85.5	D12	64.953301450072	TIMP1_1	61.4	IMR90p8
86.0	D12	21.39406906877	TIMP1_1	61.4	IMR90p8
86.5	D12	12.7553675279489	TIMP1_1	61.4	IMR90p8
87.0	D12	9.83683494211914	TIMP1_1	61.4	IMR90p8
87.5	D12	6.79556788433376	TIMP1_1	61.4	IMR90p8
88.0	D12	3.98291272507072	TIMP1_1	61.4	IMR90p8
88.5	D12	2.97046956156885	TIMP1_1	61.4	IMR90p8
89.0	D12	3.23057062992979	TIMP1_1	61.4	IMR90p8
89.5	D12	2.23647707830571	TIMP1_1	61.4	IMR90p8
90.0	D12	1.8657514946226	TIMP1_1	61.4	IMR90p8
90.5	D12	2.82896646560903	TIMP1_1	61.4	IMR90p8
91.0	D12	2.47720402894578	TIMP1_1	61.4	IMR90p8
91.5	D12	1.76273460185229	TIMP1_1	61.4	IMR90p8
92.0	D12	2.24622835330467	TIMP1_1	61.4	IMR90p8
92.5	D12	2.32441626637427	TIMP1_1	61.4	IMR90p8
93.0	D12	1.46595717050411	TIMP1_1	61.4	IMR90p8
93.5	D12	1.48148583425262	TIMP1_1	61.4	IMR90p8
94.0	D12	1.61208728284532	TIMP1_1	61.4	IMR90p8
94.5	D12	1.75309700616867	TIMP1_1	61.4	IMR90p8
95.0	D12	0.867303189566201	TIMP1_1	61.4	IMR90p8
55.0	E12	-8.19989343820919	TIMP1_1	59.0	IMR90p8
55.5	E12	-17.7664357827878	TIMP1_1	59.0	IMR90p8
56.0	E12	-16.3997868764204	TIMP1_1	59.0	IMR90p8
56.5	E12	-16.3997868764287	TIMP1_1	59.0	IMR90p8
57.0	E12	-16.3997868763529	TIMP1_1	59.0	IMR90p8
57.5	E12	-16.6856147912761	TIMP1_1	59.0	IMR90p8
58.0	E12	-14.8063708871739	TIMP1_1	59.0	IMR90p8
58.5	E12	-12.1353634784125	TIMP1_1	59.0	IMR90p8
59.0	E12	-10.4525601662723	TIMP1_1	59.0	IMR90p8
59.5	E12	-8.40472388026171	TIMP1_1	59.0	IMR90p8
60.0	E12	-6.79901828024765	TIMP1_1	59.0	IMR90p8
60.5	E12	-5.61690326645987	TIMP1_1	59.0	IMR90p8
61.0	E12	-3.76281267148227	TIMP1_1	59.0	IMR90p8
61.5	E12	-0.964854796995837	TIMP1_1	59.0	IMR90p8
62.0	E12	3.08624779047761	TIMP1_1	59.0	IMR90p8
62.5	E12	8.91461478133465	TIMP1_1	59.0	IMR90p8
63.0	E12	17.6879870603791	TIMP1_1	59.0	IMR90p8
63.5	E12	29.2255890674086	TIMP1_1	59.0	IMR90p8
64.0	E12	42.5897266733924	TIMP1_1	59.0	IMR90p8
64.5	E12	57.2002662780803	TIMP1_1	59.0	IMR90p8
65.0	E12	70.1936194977608	TIMP1_1	59.0	IMR90p8
65.5	E12	80.5794315139923	TIMP1_1	59.0	IMR90p8
66.0	E12	89.3519943450132	TIMP1_1	59.0	IMR90p8
66.5	E12	96.0586985187866	TIMP1_1	59.0	IMR90p8
67.0	E12	100.980395495442	TIMP1_1	59.0	IMR90p8
67.5	E12	107.942771636915	TIMP1_1	59.0	IMR90p8
68.0	E12	116.752064508755	TIMP1_1	59.0	IMR90p8
68.5	E12	125.980298308687	TIMP1_1	59.0	IMR90p8
69.0	E12	136.983349267125	TIMP1_1	59.0	IMR90p8
69.5	E12	152.171983449703	TIMP1_1	59.0	IMR90p8
70.0	E12	170.549201827914	TIMP1_1	59.0	IMR90p8
70.5	E12	191.084943361304	TIMP1_1	59.0	IMR90p8
71.0	E12	213.252802629433	TIMP1_1	59.0	IMR90p8
71.5	E12	233.141261400451	TIMP1_1	59.0	IMR90p8
72.0	E12	244.781529395341	TIMP1_1	59.0	IMR90p8
72.5	E12	245.705285192603	TIMP1_1	59.0	IMR90p8
73.0	E12	236.154215557313	TIMP1_1	59.0	IMR90p8
73.5	E12	216.817634775519	TIMP1_1	59.0	IMR90p8
74.0	E12	192.517767379444	TIMP1_1	59.0	IMR90p8
74.5	E12	168.216566981575	TIMP1_1	59.0	IMR90p8
75.0	E12	146.626734444436	TIMP1_1	59.0	IMR90p8
75.5	E12	129.959877870488	TIMP1_1	59.0	IMR90p8
76.0	E12	119.267805096572	TIMP1_1	59.0	IMR90p8
76.5	E12	112.674693940015	TIMP1_1	59.0	IMR90p8
77.0	E12	109.055306530455	TIMP1_1	59.0	IMR90p8
77.5	E12	107.97652271984	TIMP1_1	59.0	IMR90p8
78.0	E12	107.975548351029	TIMP1_1	59.0	IMR90p8
78.5	E12	108.001194864162	TIMP1_1	59.0	IMR90p8
79.0	E12	108.267554011119	TIMP1_1	59.0	IMR90p8
79.5	E12	109.445457151126	TIMP1_1	59.0	IMR90p8
80.0	E12	111.037820409249	TIMP1_1	59.0	IMR90p8
80.5	E12	120.774985943224	TIMP1_1	59.0	IMR90p8
81.0	E12	160.201315891564	TIMP1_1	59.0	IMR90p8
81.5	E12	220.854439666894	TIMP1_1	59.0	IMR90p8
82.0	E12	278.015070052477	TIMP1_1	59.0	IMR90p8
82.5	E12	329.527375785918	TIMP1_1	59.0	IMR90p8
83.0	E12	360.546855650364	TIMP1_1	59.0	IMR90p8
83.5	E12	329.317941121566	TIMP1_1	59.0	IMR90p8
84.0	E12	251.896200480855	TIMP1_1	59.0	IMR90p8
84.5	E12	175.09298610128	TIMP1_1	59.0	IMR90p8
85.0	E12	103.284167693249	TIMP1_1	59.0	IMR90p8
85.5	E12	43.3212365486543	TIMP1_1	59.0	IMR90p8
86.0	E12	15.325002318969	TIMP1_1	59.0	IMR90p8
86.5	E12	11.6621616613434	TIMP1_1	59.0	IMR90p8
87.0	E12	9.82694063931916	TIMP1_1	59.0	IMR90p8
87.5	E12	8.00260537384577	TIMP1_1	59.0	IMR90p8
88.0	E12	6.75375221950213	TIMP1_1	59.0	IMR90p8
88.5	E12	6.36818628941234	TIMP1_1	59.0	IMR90p8
89.0	E12	6.51886130868536	TIMP1_1	59.0	IMR90p8
89.5	E12	6.82094414212941	TIMP1_1	59.0	IMR90p8
90.0	E12	6.68474265844333	TIMP1_1	59.0	IMR90p8
90.5	E12	6.20029482408711	TIMP1_1	59.0	IMR90p8
91.0	E12	6.14624300969206	TIMP1_1	59.0	IMR90p8
91.5	E12	6.25026082010612	TIMP1_1	59.0	IMR90p8
92.0	E12	6.54964513976637	TIMP1_1	59.0	IMR90p8
92.5	E12	7.5862820229313	TIMP1_1	59.0	IMR90p8
93.0	E12	8.34556258741077	TIMP1_1	59.0	IMR90p8
93.5	E12	7.96064146520473	TIMP1_1	59.0	IMR90p8
94.0	E12	8.23398018071651	TIMP1_1	59.0	IMR90p8
94.5	E12	7.65713135435084	TIMP1_1	59.0	IMR90p8
95.0	E12	2.77277098149301	TIMP1_1	59.0	IMR90p8
55.0	F12	-2.53468083594839	TIMP1_1	57.0	IMR90p8
55.5	F12	-5.4918084778883	TIMP1_1	57.0	IMR90p8
56.0	F12	-5.06936167189599	TIMP1_1	57.0	IMR90p8
56.5	F12	-5.06936167188996	TIMP1_1	57.0	IMR90p8
57.0	F12	-5.06936167193692	TIMP1_1	57.0	IMR90p8
57.5	F12	-5.14168647675308	TIMP1_1	57.0	IMR90p8
58.0	F12	-4.72101306737295	TIMP1_1	57.0	IMR90p8
58.5	F12	-3.61994167381863	TIMP1_1	57.0	IMR90p8
59.0	F12	-3.05667725481476	TIMP1_1	57.0	IMR90p8
59.5	F12	-3.12805911040982	TIMP1_1	57.0	IMR90p8
60.0	F12	-3.40190915593189	TIMP1_1	57.0	IMR90p8
60.5	F12	-3.11607583060686	TIMP1_1	57.0	IMR90p8
61.0	F12	-2.01487395224149	TIMP1_1	57.0	IMR90p8
61.5	F12	-1.54625800430517	TIMP1_1	57.0	IMR90p8
62.0	F12	-0.0613843611749871	TIMP1_1	57.0	IMR90p8
62.5	F12	2.39511715053175	TIMP1_1	57.0	IMR90p8
63.0	F12	4.81443055148134	TIMP1_1	57.0	IMR90p8
63.5	F12	8.65573341849813	TIMP1_1	57.0	IMR90p8
64.0	F12	15.5564672258491	TIMP1_1	57.0	IMR90p8
64.5	F12	24.0907309028916	TIMP1_1	57.0	IMR90p8
65.0	F12	34.4402378968657	TIMP1_1	57.0	IMR90p8
65.5	F12	47.3768813599401	TIMP1_1	57.0	IMR90p8
66.0	F12	60.725655479547	TIMP1_1	57.0	IMR90p8
66.5	F12	72.9657298009829	TIMP1_1	57.0	IMR90p8
67.0	F12	83.9099788994184	TIMP1_1	57.0	IMR90p8
67.5	F12	93.9207820170792	TIMP1_1	57.0	IMR90p8
68.0	F12	103.07543480213	TIMP1_1	57.0	IMR90p8
68.5	F12	112.133795794759	TIMP1_1	57.0	IMR90p8
69.0	F12	123.383273499233	TIMP1_1	57.0	IMR90p8
69.5	F12	139.256617720158	TIMP1_1	57.0	IMR90p8
70.0	F12	159.717115451997	TIMP1_1	57.0	IMR90p8
70.5	F12	184.875973701943	TIMP1_1	57.0	IMR90p8
71.0	F12	212.150838639781	TIMP1_1	57.0	IMR90p8
71.5	F12	235.380598088608	TIMP1_1	57.0	IMR90p8
72.0	F12	249.262659629363	TIMP1_1	57.0	IMR90p8
72.5	F12	250.129786850091	TIMP1_1	57.0	IMR90p8
73.0	F12	235.529860645672	TIMP1_1	57.0	IMR90p8
73.5	F12	209.903084711059	TIMP1_1	57.0	IMR90p8
74.0	F12	180.365817616059	TIMP1_1	57.0	IMR90p8
74.5	F12	151.315052706171	TIMP1_1	57.0	IMR90p8
75.0	F12	127.556428781739	TIMP1_1	57.0	IMR90p8
75.5	F12	111.978963312821	TIMP1_1	57.0	IMR90p8
76.0	F12	102.568354164473	TIMP1_1	57.0	IMR90p8
76.5	F12	96.4725344068621	TIMP1_1	57.0	IMR90p8
77.0	F12	93.1800625791673	TIMP1_1	57.0	IMR90p8
77.5	F12	91.1318088313626	TIMP1_1	57.0	IMR90p8
78.0	F12	89.7278006113002	TIMP1_1	57.0	IMR90p8
78.5	F12	89.0659466500563	TIMP1_1	57.0	IMR90p8
79.0	F12	89.15463736433	TIMP1_1	57.0	IMR90p8
79.5	F12	90.1676332672695	TIMP1_1	57.0	IMR90p8
80.0	F12	91.9791644251768	TIMP1_1	57.0	IMR90p8
80.5	F12	97.8407656471173	TIMP1_1	57.0	IMR90p8
81.0	F12	125.169318786773	TIMP1_1	57.0	IMR90p8
81.5	F12	171.518147690805	TIMP1_1	57.0	IMR90p8
82.0	F12	215.699301986752	TIMP1_1	57.0	IMR90p8
82.5	F12	254.836082611223	TIMP1_1	57.0	IMR90p8
83.0	F12	282.063833061862	TIMP1_1	57.0	IMR90p8
83.5	F12	262.611588895926	TIMP1_1	57.0	IMR90p8
84.0	F12	202.535312668803	TIMP1_1	57.0	IMR90p8
84.5	F12	141.447877319579	TIMP1_1	57.0	IMR90p8
85.0	F12	84.66174036959	TIMP1_1	57.0	IMR90p8
85.5	F12	35.2018489745868	TIMP1_1	57.0	IMR90p8
86.0	F12	10.452131673423	TIMP1_1	57.0	IMR90p8
86.5	F12	6.81955806584995	TIMP1_1	57.0	IMR90p8
87.0	F12	5.67155809452419	TIMP1_1	57.0	IMR90p8
87.5	F12	4.87795268814483	TIMP1_1	57.0	IMR90p8
88.0	F12	4.07601096778569	TIMP1_1	57.0	IMR90p8
88.5	F12	3.37446383200438	TIMP1_1	57.0	IMR90p8
89.0	F12	3.21954468091366	TIMP1_1	57.0	IMR90p8
89.5	F12	2.94688838884503	TIMP1_1	57.0	IMR90p8
90.0	F12	2.22343948722971	TIMP1_1	57.0	IMR90p8
90.5	F12	2.19226547624061	TIMP1_1	57.0	IMR90p8
91.0	F12	2.38873542817413	TIMP1_1	57.0	IMR90p8
91.5	F12	2.4431005063247	TIMP1_1	57.0	IMR90p8
92.0	F12	2.74788561098069	TIMP1_1	57.0	IMR90p8
92.5	F12	2.89797655444283	TIMP1_1	57.0	IMR90p8
93.0	F12	2.38645734479485	TIMP1_1	57.0	IMR90p8
93.5	F12	1.13509527186443	TIMP1_1	57.0	IMR90p8
94.0	F12	0.569848112256238	TIMP1_1	57.0	IMR90p8
94.5	F12	-1.53829394371957	TIMP1_1	57.0	IMR90p8
95.0	F12	-1.66764933676092	TIMP1_1	57.0	IMR90p8
55.0	G12	-0.291260179507958	TIMP1_1	55.7	IMR90p8
55.5	G12	-0.63106372226855	TIMP1_1	55.7	IMR90p8
56.0	G12	-0.582520359017963	TIMP1_1	55.7	IMR90p8
56.5	G12	-0.582520359008299	TIMP1_1	55.7	IMR90p8
57.0	G12	-0.58252035907708	TIMP1_1	55.7	IMR90p8
57.5	G12	-0.903898718238111	TIMP1_1	55.7	IMR90p8
58.0	G12	1.38180645112436	TIMP1_1	55.7	IMR90p8
58.5	G12	3.41191415183391	TIMP1_1	55.7	IMR90p8
59.0	G12	2.62124334977432	TIMP1_1	55.7	IMR90p8
59.5	G12	2.22267684797737	TIMP1_1	55.7	IMR90p8
60.0	G12	2.93568064810631	TIMP1_1	55.7	IMR90p8
60.5	G12	3.69754752256313	TIMP1_1	55.7	IMR90p8
61.0	G12	4.71749744259614	TIMP1_1	55.7	IMR90p8
61.5	G12	7.38568330248381	TIMP1_1	55.7	IMR90p8
62.0	G12	9.28481283419478	TIMP1_1	55.7	IMR90p8
62.5	G12	11.118529702178	TIMP1_1	55.7	IMR90p8
63.0	G12	15.6835082620279	TIMP1_1	55.7	IMR90p8
63.5	G12	23.0553647420876	TIMP1_1	55.7	IMR90p8
64.0	G12	31.4603120828091	TIMP1_1	55.7	IMR90p8
64.5	G12	42.3722746757837	TIMP1_1	55.7	IMR90p8
65.0	G12	54.3267754386411	TIMP1_1	55.7	IMR90p8
65.5	G12	64.6560850633267	TIMP1_1	55.7	IMR90p8
66.0	G12	74.4330796523441	TIMP1_1	55.7	IMR90p8
66.5	G12	84.1176649408627	TIMP1_1	55.7	IMR90p8
67.0	G12	93.1811588045434	TIMP1_1	55.7	IMR90p8
67.5	G12	100.1146899786	TIMP1_1	55.7	IMR90p8
68.0	G12	106.712105506883	TIMP1_1	55.7	IMR90p8
68.5	G12	113.345466441112	TIMP1_1	55.7	IMR90p8
69.0	G12	120.965230379386	TIMP1_1	55.7	IMR90p8
69.5	G12	131.42303717199	TIMP1_1	55.7	IMR90p8
70.0	G12	148.589514275516	TIMP1_1	55.7	IMR90p8
70.5	G12	174.325872053357	TIMP1_1	55.7	IMR90p8
71.0	G12	205.394788872933	TIMP1_1	55.7	IMR90p8
71.5	G12	237.279551352543	TIMP1_1	55.7	IMR90p8
72.0	G12	264.516871209433	TIMP1_1	55.7	IMR90p8
72.5	G12	279.693632098068	TIMP1_1	55.7	IMR90p8
73.0	G12	275.517002053723	TIMP1_1	55.7	IMR90p8
73.5	G12	253.570312771434	TIMP1_1	55.7	IMR90p8
74.0	G12	219.080061185777	TIMP1_1	55.7	IMR90p8
74.5	G12	177.807332135092	TIMP1_1	55.7	IMR90p8
75.0	G12	137.91199971649	TIMP1_1	55.7	IMR90p8
75.5	G12	106.290146614617	TIMP1_1	55.7	IMR90p8
76.0	G12	84.6973375367634	TIMP1_1	55.7	IMR90p8
76.5	G12	71.8457948599662	TIMP1_1	55.7	IMR90p8
77.0	G12	64.8631848022821	TIMP1_1	55.7	IMR90p8
77.5	G12	61.4356198647512	TIMP1_1	55.7	IMR90p8
78.0	G12	60.2106487012857	TIMP1_1	55.7	IMR90p8
78.5	G12	59.2278132707921	TIMP1_1	55.7	IMR90p8
79.0	G12	57.7550107383992	TIMP1_1	55.7	IMR90p8
79.5	G12	57.6427568345762	TIMP1_1	55.7	IMR90p8
80.0	G12	58.4222809332977	TIMP1_1	55.7	IMR90p8
80.5	G12	60.903987051744	TIMP1_1	55.7	IMR90p8
81.0	G12	77.3756296580044	TIMP1_1	55.7	IMR90p8
81.5	G12	105.774529975626	TIMP1_1	55.7	IMR90p8
82.0	G12	132.06211399573	TIMP1_1	55.7	IMR90p8
82.5	G12	155.336990543809	TIMP1_1	55.7	IMR90p8
83.0	G12	172.063118693015	TIMP1_1	55.7	IMR90p8
83.5	G12	159.298161192498	TIMP1_1	55.7	IMR90p8
84.0	G12	121.841404411279	TIMP1_1	55.7	IMR90p8
84.5	G12	85.3789623538134	TIMP1_1	55.7	IMR90p8
85.0	G12	51.3330114017347	TIMP1_1	55.7	IMR90p8
85.5	G12	21.2767088089936	TIMP1_1	55.7	IMR90p8
86.0	G12	7.13976973819371	TIMP1_1	55.7	IMR90p8
86.5	G12	5.97205515853074	TIMP1_1	55.7	IMR90p8
87.0	G12	5.33811961279906	TIMP1_1	55.7	IMR90p8
87.5	G12	5.05819976459946	TIMP1_1	55.7	IMR90p8
88.0	G12	5.09904525337328	TIMP1_1	55.7	IMR90p8
88.5	G12	4.4639373137494	TIMP1_1	55.7	IMR90p8
89.0	G12	4.12324481007511	TIMP1_1	55.7	IMR90p8
89.5	G12	4.2686494098416	TIMP1_1	55.7	IMR90p8
90.0	G12	3.84761447130523	TIMP1_1	55.7	IMR90p8
90.5	G12	3.22250930293518	TIMP1_1	55.7	IMR90p8
91.0	G12	3.23664143424867	TIMP1_1	55.7	IMR90p8
91.5	G12	3.45861957051011	TIMP1_1	55.7	IMR90p8
92.0	G12	2.82243285000169	TIMP1_1	55.7	IMR90p8
92.5	G12	2.22038119897218	TIMP1_1	55.7	IMR90p8
93.0	G12	2.05154977703546	TIMP1_1	55.7	IMR90p8
93.5	G12	1.53859353019732	TIMP1_1	55.7	IMR90p8
94.0	G12	1.03194969637514	TIMP1_1	55.7	IMR90p8
94.5	G12	0.72756066628051	TIMP1_1	55.7	IMR90p8
95.0	G12	0.252955505706154	TIMP1_1	55.7	IMR90p8
55.0	H12	-0.132130767649869	TIMP1_1	55.0	IMR90p8
55.5	H12	-0.286283329908315	TIMP1_1	55.0	IMR90p8
56.0	H12	-0.26426153529917	TIMP1_1	55.0	IMR90p8
56.5	H12	-0.264261535284618	TIMP1_1	55.0	IMR90p8
57.0	H12	-0.264261535406149	TIMP1_1	55.0	IMR90p8
57.5	H12	-0.475373147536288	TIMP1_1	55.0	IMR90p8
58.0	H12	0.769789128857497	TIMP1_1	55.0	IMR90p8
58.5	H12	3.80779924464605	TIMP1_1	55.0	IMR90p8
59.0	H12	5.68277676948958	TIMP1_1	55.0	IMR90p8
59.5	H12	6.04881973862052	TIMP1_1	55.0	IMR90p8
60.0	H12	6.11129647727898	TIMP1_1	55.0	IMR90p8
60.5	H12	6.71508849262648	TIMP1_1	55.0	IMR90p8
61.0	H12	7.10584121372813	TIMP1_1	55.0	IMR90p8
61.5	H12	7.89994967325731	TIMP1_1	55.0	IMR90p8
62.0	H12	10.7061304254851	TIMP1_1	55.0	IMR90p8
62.5	H12	14.3559252755791	TIMP1_1	55.0	IMR90p8
63.0	H12	19.4251140132194	TIMP1_1	55.0	IMR90p8
63.5	H12	27.1988721832575	TIMP1_1	55.0	IMR90p8
64.0	H12	37.2815930707791	TIMP1_1	55.0	IMR90p8
64.5	H12	48.353433318867	TIMP1_1	55.0	IMR90p8
65.0	H12	59.6961010237573	TIMP1_1	55.0	IMR90p8
65.5	H12	70.2727153650527	TIMP1_1	55.0	IMR90p8
66.0	H12	79.453051420687	TIMP1_1	55.0	IMR90p8
66.5	H12	86.0049418878805	TIMP1_1	55.0	IMR90p8
67.0	H12	90.4468383225379	TIMP1_1	55.0	IMR90p8
67.5	H12	94.8137262738037	TIMP1_1	55.0	IMR90p8
68.0	H12	98.7777285670558	TIMP1_1	55.0	IMR90p8
68.5	H12	102.840702683148	TIMP1_1	55.0	IMR90p8
69.0	H12	110.940253861416	TIMP1_1	55.0	IMR90p8
69.5	H12	124.864452650081	TIMP1_1	55.0	IMR90p8
70.0	H12	144.703615983481	TIMP1_1	55.0	IMR90p8
70.5	H12	173.021715527574	TIMP1_1	55.0	IMR90p8
71.0	H12	207.66363105762	TIMP1_1	55.0	IMR90p8
71.5	H12	240.926648036587	TIMP1_1	55.0	IMR90p8
72.0	H12	266.073324474191	TIMP1_1	55.0	IMR90p8
72.5	H12	277.522401422228	TIMP1_1	55.0	IMR90p8
73.0	H12	269.94391664921	TIMP1_1	55.0	IMR90p8
73.5	H12	244.172687081418	TIMP1_1	55.0	IMR90p8
74.0	H12	206.874465173548	TIMP1_1	55.0	IMR90p8
74.5	H12	165.655452150161	TIMP1_1	55.0	IMR90p8
75.0	H12	126.937042855522	TIMP1_1	55.0	IMR90p8
75.5	H12	95.4517932505038	TIMP1_1	55.0	IMR90p8
76.0	H12	73.3306234360526	TIMP1_1	55.0	IMR90p8
76.5	H12	59.5065938819302	TIMP1_1	55.0	IMR90p8
77.0	H12	51.6126871305515	TIMP1_1	55.0	IMR90p8
77.5	H12	47.4895929741464	TIMP1_1	55.0	IMR90p8
78.0	H12	45.903910089467	TIMP1_1	55.0	IMR90p8
78.5	H12	45.7824966684964	TIMP1_1	55.0	IMR90p8
79.0	H12	45.9545104926591	TIMP1_1	55.0	IMR90p8
79.5	H12	45.8925997387272	TIMP1_1	55.0	IMR90p8
80.0	H12	45.8563408749203	TIMP1_1	55.0	IMR90p8
80.5	H12	47.5248252922951	TIMP1_1	55.0	IMR90p8
81.0	H12	58.7577426314622	TIMP1_1	55.0	IMR90p8
81.5	H12	78.9298099870176	TIMP1_1	55.0	IMR90p8
82.0	H12	98.6317478909777	TIMP1_1	55.0	IMR90p8
82.5	H12	116.38512495823	TIMP1_1	55.0	IMR90p8
83.0	H12	129.34567631292	TIMP1_1	55.0	IMR90p8
83.5	H12	120.766204380452	TIMP1_1	55.0	IMR90p8
84.0	H12	93.2031591131958	TIMP1_1	55.0	IMR90p8
84.5	H12	65.4842556334431	TIMP1_1	55.0	IMR90p8
85.0	H12	39.7286154614599	TIMP1_1	55.0	IMR90p8
85.5	H12	16.8405335254943	TIMP1_1	55.0	IMR90p8
86.0	H12	5.88977523735952	TIMP1_1	55.0	IMR90p8
86.5	H12	4.73326006816092	TIMP1_1	55.0	IMR90p8
87.0	H12	4.38357375429405	TIMP1_1	55.0	IMR90p8
87.5	H12	4.40060310705638	TIMP1_1	55.0	IMR90p8
88.0	H12	4.17434872463491	TIMP1_1	55.0	IMR90p8
88.5	H12	3.10477360255157	TIMP1_1	55.0	IMR90p8
89.0	H12	2.54270435238942	TIMP1_1	55.0	IMR90p8
89.5	H12	2.54016344070789	TIMP1_1	55.0	IMR90p8
90.0	H12	2.33346976993317	TIMP1_1	55.0	IMR90p8
90.5	H12	2.60222521880269	TIMP1_1	55.0	IMR90p8
91.0	H12	3.31594307465622	TIMP1_1	55.0	IMR90p8
91.5	H12	3.83055870970344	TIMP1_1	55.0	IMR90p8
92.0	H12	3.79973754379745	TIMP1_1	55.0	IMR90p8
92.5	H12	3.52313677432937	TIMP1_1	55.0	IMR90p8
93.0	H12	3.38072305604601	TIMP1_1	55.0	IMR90p8
93.5	H12	3.5300827807194	TIMP1_1	55.0	IMR90p8
94.0	H12	3.34892548960056	TIMP1_1	55.0	IMR90p8
94.5	H12	4.02670431824004	TIMP1_1	55.0	IMR90p8
95.0	H12	2.05660491506683	TIMP1_1	55.0	IMR90p8
55.0	A12	6.31384755223917	TIMP1_1	65.0	IMR90p2
55.5	A12	13.6800030298539	TIMP1_1	65.0	IMR90p2
56.0	A12	12.6276951044804	TIMP1_1	65.0	IMR90p2
56.5	A12	12.6276951044779	TIMP1_1	65.0	IMR90p2
57.0	A12	12.6276951044872	TIMP1_1	65.0	IMR90p2
57.5	A12	12.5743113982303	TIMP1_1	65.0	IMR90p2
58.0	A12	12.9102052879764	TIMP1_1	65.0	IMR90p2
58.5	A12	13.6734102808264	TIMP1_1	65.0	IMR90p2
59.0	A12	13.1525726752104	TIMP1_1	65.0	IMR90p2
59.5	A12	11.0191913502856	TIMP1_1	65.0	IMR90p2
60.0	A12	11.6886160551405	TIMP1_1	65.0	IMR90p2
60.5	A12	13.3325241224663	TIMP1_1	65.0	IMR90p2
61.0	A12	13.4678643054674	TIMP1_1	65.0	IMR90p2
61.5	A12	14.5640842757723	TIMP1_1	65.0	IMR90p2
62.0	A12	16.7458259595489	TIMP1_1	65.0	IMR90p2
62.5	A12	17.0791478437668	TIMP1_1	65.0	IMR90p2
63.0	A12	17.2399980131459	TIMP1_1	65.0	IMR90p2
63.5	A12	20.2582175090786	TIMP1_1	65.0	IMR90p2
64.0	A12	26.2250228877126	TIMP1_1	65.0	IMR90p2
64.5	A12	36.7808354578647	TIMP1_1	65.0	IMR90p2
65.0	A12	51.1891842493478	TIMP1_1	65.0	IMR90p2
65.5	A12	68.6958176619944	TIMP1_1	65.0	IMR90p2
66.0	A12	86.9220892283654	TIMP1_1	65.0	IMR90p2
66.5	A12	103.197516940604	TIMP1_1	65.0	IMR90p2
67.0	A12	114.640146257469	TIMP1_1	65.0	IMR90p2
67.5	A12	122.886279687692	TIMP1_1	65.0	IMR90p2
68.0	A12	128.5071718547	TIMP1_1	65.0	IMR90p2
68.5	A12	131.758164840538	TIMP1_1	65.0	IMR90p2
69.0	A12	133.550696909699	TIMP1_1	65.0	IMR90p2
69.5	A12	135.68088096872	TIMP1_1	65.0	IMR90p2
70.0	A12	138.545880319552	TIMP1_1	65.0	IMR90p2
70.5	A12	140.668264317463	TIMP1_1	65.0	IMR90p2
71.0	A12	142.158890004008	TIMP1_1	65.0	IMR90p2
71.5	A12	143.988593146399	TIMP1_1	65.0	IMR90p2
72.0	A12	145.320016829521	TIMP1_1	65.0	IMR90p2
72.5	A12	145.111273785839	TIMP1_1	65.0	IMR90p2
73.0	A12	145.159395900367	TIMP1_1	65.0	IMR90p2
73.5	A12	145.045987064618	TIMP1_1	65.0	IMR90p2
74.0	A12	145.116785064232	TIMP1_1	65.0	IMR90p2
74.5	A12	145.476463344136	TIMP1_1	65.0	IMR90p2
75.0	A12	145.678717794826	TIMP1_1	65.0	IMR90p2
75.5	A12	145.494702704947	TIMP1_1	65.0	IMR90p2
76.0	A12	145.845050404502	TIMP1_1	65.0	IMR90p2
76.5	A12	145.094687671621	TIMP1_1	65.0	IMR90p2
77.0	A12	143.948975501985	TIMP1_1	65.0	IMR90p2
77.5	A12	143.752864463838	TIMP1_1	65.0	IMR90p2
78.0	A12	143.609678407941	TIMP1_1	65.0	IMR90p2
78.5	A12	143.382741964372	TIMP1_1	65.0	IMR90p2
79.0	A12	144.023800259753	TIMP1_1	65.0	IMR90p2
79.5	A12	145.528656991369	TIMP1_1	65.0	IMR90p2
80.0	A12	149.404231738255	TIMP1_1	65.0	IMR90p2
80.5	A12	170.67472698562	TIMP1_1	65.0	IMR90p2
81.0	A12	238.17394856969	TIMP1_1	65.0	IMR90p2
81.5	A12	342.505378827148	TIMP1_1	65.0	IMR90p2
82.0	A12	447.763878134875	TIMP1_1	65.0	IMR90p2
82.5	A12	541.625921519092	TIMP1_1	65.0	IMR90p2
83.0	A12	595.741261902671	TIMP1_1	65.0	IMR90p2
83.5	A12	551.915936298574	TIMP1_1	65.0	IMR90p2
84.0	A12	428.854557398044	TIMP1_1	65.0	IMR90p2
84.5	A12	296.553613472852	TIMP1_1	65.0	IMR90p2
85.0	A12	173.755319332933	TIMP1_1	65.0	IMR90p2
85.5	A12	72.3497944703931	TIMP1_1	65.0	IMR90p2
86.0	A12	20.998454469596	TIMP1_1	65.0	IMR90p2
86.5	A12	11.3155042628698	TIMP1_1	65.0	IMR90p2
87.0	A12	9.78740221009929	TIMP1_1	65.0	IMR90p2
87.5	A12	6.91112642322992	TIMP1_1	65.0	IMR90p2
88.0	A12	4.91815998444309	TIMP1_1	65.0	IMR90p2
88.5	A12	4.92840364899075	TIMP1_1	65.0	IMR90p2
89.0	A12	5.42144556615915	TIMP1_1	65.0	IMR90p2
89.5	A12	4.72033352480582	TIMP1_1	65.0	IMR90p2
90.0	A12	4.52011319246873	TIMP1_1	65.0	IMR90p2
90.5	A12	4.94521806786349	TIMP1_1	65.0	IMR90p2
91.0	A12	4.35312614468404	TIMP1_1	65.0	IMR90p2
91.5	A12	3.78060450097712	TIMP1_1	65.0	IMR90p2
92.0	A12	4.29666827513927	TIMP1_1	65.0	IMR90p2
92.5	A12	4.58689904696496	TIMP1_1	65.0	IMR90p2
93.0	A12	3.96355762901072	TIMP1_1	65.0	IMR90p2
93.5	A12	3.69170741678454	TIMP1_1	65.0	IMR90p2
94.0	A12	3.35047177826061	TIMP1_1	65.0	IMR90p2
94.5	A12	2.65208498070103	TIMP1_1	65.0	IMR90p2
95.0	A12	0.787989219148017	TIMP1_1	65.0	IMR90p2
55.0	B12	-4.87075520134249	TIMP1_1	64.5	IMR90p2
55.5	B12	-10.5533029362439	TIMP1_1	64.5	IMR90p2
56.0	B12	-9.7415104026868	TIMP1_1	64.5	IMR90p2
56.5	B12	-9.74151040268612	TIMP1_1	64.5	IMR90p2
57.0	B12	-9.74151040267907	TIMP1_1	64.5	IMR90p2
57.5	B12	-9.76688997244401	TIMP1_1	64.5	IMR90p2
58.0	B12	-9.69350127036932	TIMP1_1	64.5	IMR90p2
58.5	B12	-8.83814341036191	TIMP1_1	64.5	IMR90p2
59.0	B12	-7.86204925471452	TIMP1_1	64.5	IMR90p2
59.5	B12	-7.13232618867028	TIMP1_1	64.5	IMR90p2
60.0	B12	-5.59260569101275	TIMP1_1	64.5	IMR90p2
60.5	B12	-2.27274895924461	TIMP1_1	64.5	IMR90p2
61.0	B12	2.77805919396747	TIMP1_1	64.5	IMR90p2
61.5	B12	10.3480777639431	TIMP1_1	64.5	IMR90p2
62.0	B12	21.3694964617805	TIMP1_1	64.5	IMR90p2
62.5	B12	34.7487324539802	TIMP1_1	64.5	IMR90p2
63.0	B12	49.9933865634434	TIMP1_1	64.5	IMR90p2
63.5	B12	66.1088354896376	TIMP1_1	64.5	IMR90p2
64.0	B12	81.3728848953713	TIMP1_1	64.5	IMR90p2
64.5	B12	94.4080627970466	TIMP1_1	64.5	IMR90p2
65.0	B12	105.168623639678	TIMP1_1	64.5	IMR90p2
65.5	B12	113.195074733059	TIMP1_1	64.5	IMR90p2
66.0	B12	118.701989929368	TIMP1_1	64.5	IMR90p2
66.5	B12	122.40974608976	TIMP1_1	64.5	IMR90p2
67.0	B12	124.711957070667	TIMP1_1	64.5	IMR90p2
67.5	B12	126.45456904502	TIMP1_1	64.5	IMR90p2
68.0	B12	128.569669717241	TIMP1_1	64.5	IMR90p2
68.5	B12	131.00304962439	TIMP1_1	64.5	IMR90p2
69.0	B12	134.061267626589	TIMP1_1	64.5	IMR90p2
69.5	B12	138.805459268077	TIMP1_1	64.5	IMR90p2
70.0	B12	144.150835050256	TIMP1_1	64.5	IMR90p2
70.5	B12	148.633691817109	TIMP1_1	64.5	IMR90p2
71.0	B12	152.379109785248	TIMP1_1	64.5	IMR90p2
71.5	B12	154.542834448886	TIMP1_1	64.5	IMR90p2
72.0	B12	154.135895718427	TIMP1_1	64.5	IMR90p2
72.5	B12	151.916867183852	TIMP1_1	64.5	IMR90p2
73.0	B12	149.253708829754	TIMP1_1	64.5	IMR90p2
73.5	B12	146.671995184907	TIMP1_1	64.5	IMR90p2
74.0	B12	144.574004136423	TIMP1_1	64.5	IMR90p2
74.5	B12	143.461624959512	TIMP1_1	64.5	IMR90p2
75.0	B12	142.890881394269	TIMP1_1	64.5	IMR90p2
75.5	B12	142.269476519214	TIMP1_1	64.5	IMR90p2
76.0	B12	141.654100650609	TIMP1_1	64.5	IMR90p2
76.5	B12	141.414762923493	TIMP1_1	64.5	IMR90p2
77.0	B12	140.915075645713	TIMP1_1	64.5	IMR90p2
77.5	B12	140.402060127054	TIMP1_1	64.5	IMR90p2
78.0	B12	140.414399417262	TIMP1_1	64.5	IMR90p2
78.5	B12	140.741361138508	TIMP1_1	64.5	IMR90p2
79.0	B12	141.248023376998	TIMP1_1	64.5	IMR90p2
79.5	B12	143.189879615112	TIMP1_1	64.5	IMR90p2
80.0	B12	150.241915124466	TIMP1_1	64.5	IMR90p2
80.5	B12	183.589660355567	TIMP1_1	64.5	IMR90p2
81.0	B12	265.771253099782	TIMP1_1	64.5	IMR90p2
81.5	B12	373.470225111078	TIMP1_1	64.5	IMR90p2
82.0	B12	475.929818519294	TIMP1_1	64.5	IMR90p2
82.5	B12	563.985163898243	TIMP1_1	64.5	IMR90p2
83.0	B12	594.168294168175	TIMP1_1	64.5	IMR90p2
83.5	B12	520.915145108842	TIMP1_1	64.5	IMR90p2
84.0	B12	390.241007951855	TIMP1_1	64.5	IMR90p2
84.5	B12	261.351027156161	TIMP1_1	64.5	IMR90p2
85.0	B12	141.832402270882	TIMP1_1	64.5	IMR90p2
85.5	B12	52.4377880639133	TIMP1_1	64.5	IMR90p2
86.0	B12	16.31072662106	TIMP1_1	64.5	IMR90p2
86.5	B12	11.9323545896045	TIMP1_1	64.5	IMR90p2
87.0	B12	9.84462551727728	TIMP1_1	64.5	IMR90p2
87.5	B12	7.33919418377803	TIMP1_1	64.5	IMR90p2
88.0	B12	6.02374456910206	TIMP1_1	64.5	IMR90p2
88.5	B12	5.97213585139212	TIMP1_1	64.5	IMR90p2
89.0	B12	5.42941569494269	TIMP1_1	64.5	IMR90p2
89.5	B12	4.3286049500756	TIMP1_1	64.5	IMR90p2
90.0	B12	3.85194310871987	TIMP1_1	64.5	IMR90p2
90.5	B12	3.61817060355889	TIMP1_1	64.5	IMR90p2
91.0	B12	2.96492430861508	TIMP1_1	64.5	IMR90p2
91.5	B12	2.63732508580324	TIMP1_1	64.5	IMR90p2
92.0	B12	3.34306202646428	TIMP1_1	64.5	IMR90p2
92.5	B12	4.03702372507189	TIMP1_1	64.5	IMR90p2
93.0	B12	4.39678097664006	TIMP1_1	64.5	IMR90p2
93.5	B12	4.44610359035676	TIMP1_1	64.5	IMR90p2
94.0	B12	4.70692063030435	TIMP1_1	64.5	IMR90p2
94.5	B12	3.95179027433585	TIMP1_1	64.5	IMR90p2
95.0	B12	1.12842243380726	TIMP1_1	64.5	IMR90p2
55.0	C12	2.48957683087474	TIMP1_1	63.3	IMR90p2
55.5	C12	5.39408313356194	TIMP1_1	63.3	IMR90p2
56.0	C12	4.97915366175107	TIMP1_1	63.3	IMR90p2
56.5	C12	4.9791536617463	TIMP1_1	63.3	IMR90p2
57.0	C12	4.97915366178381	TIMP1_1	63.3	IMR90p2
57.5	C12	4.74005003497973	TIMP1_1	63.3	IMR90p2
58.0	C12	6.29514755492028	TIMP1_1	63.3	IMR90p2
58.5	C12	8.84122951136351	TIMP1_1	63.3	IMR90p2
59.0	C12	9.33812972329224	TIMP1_1	63.3	IMR90p2
59.5	C12	7.58543633506292	TIMP1_1	63.3	IMR90p2
60.0	C12	5.845481896725	TIMP1_1	63.3	IMR90p2
60.5	C12	5.48444336702528	TIMP1_1	63.3	IMR90p2
61.0	C12	6.60205628664198	TIMP1_1	63.3	IMR90p2
61.5	C12	9.0661804427466	TIMP1_1	63.3	IMR90p2
62.0	C12	13.2321146952183	TIMP1_1	63.3	IMR90p2
62.5	C12	19.1393048729121	TIMP1_1	63.3	IMR90p2
63.0	C12	25.6555543393251	TIMP1_1	63.3	IMR90p2
63.5	C12	34.8889980199035	TIMP1_1	63.3	IMR90p2
64.0	C12	47.5325853879604	TIMP1_1	63.3	IMR90p2
64.5	C12	61.5297488884821	TIMP1_1	63.3	IMR90p2
65.0	C12	75.6150805432997	TIMP1_1	63.3	IMR90p2
65.5	C12	91.4019928431703	TIMP1_1	63.3	IMR90p2
66.0	C12	104.625881559708	TIMP1_1	63.3	IMR90p2
66.5	C12	114.006499520571	TIMP1_1	63.3	IMR90p2
67.0	C12	122.058092805945	TIMP1_1	63.3	IMR90p2
67.5	C12	128.531981255413	TIMP1_1	63.3	IMR90p2
68.0	C12	132.465451952643	TIMP1_1	63.3	IMR90p2
68.5	C12	135.605632500791	TIMP1_1	63.3	IMR90p2
69.0	C12	140.121526505414	TIMP1_1	63.3	IMR90p2
69.5	C12	145.723748028254	TIMP1_1	63.3	IMR90p2
70.0	C12	152.319809438312	TIMP1_1	63.3	IMR90p2
70.5	C12	158.210134390895	TIMP1_1	63.3	IMR90p2
71.0	C12	164.792845144281	TIMP1_1	63.3	IMR90p2
71.5	C12	169.36006475895	TIMP1_1	63.3	IMR90p2
72.0	C12	169.108135951101	TIMP1_1	63.3	IMR90p2
72.5	C12	166.028380290148	TIMP1_1	63.3	IMR90p2
73.0	C12	161.718621720667	TIMP1_1	63.3	IMR90p2
73.5	C12	155.475757526085	TIMP1_1	63.3	IMR90p2
74.0	C12	149.400308571601	TIMP1_1	63.3	IMR90p2
74.5	C12	145.619518811738	TIMP1_1	63.3	IMR90p2
75.0	C12	143.129886067749	TIMP1_1	63.3	IMR90p2
75.5	C12	142.361044301085	TIMP1_1	63.3	IMR90p2
76.0	C12	142.877111314381	TIMP1_1	63.3	IMR90p2
76.5	C12	143.543959743784	TIMP1_1	63.3	IMR90p2
77.0	C12	144.782815445426	TIMP1_1	63.3	IMR90p2
77.5	C12	145.990575783391	TIMP1_1	63.3	IMR90p2
78.0	C12	146.933540131771	TIMP1_1	63.3	IMR90p2
78.5	C12	147.864794614293	TIMP1_1	63.3	IMR90p2
79.0	C12	148.982010606683	TIMP1_1	63.3	IMR90p2
79.5	C12	150.548900409138	TIMP1_1	63.3	IMR90p2
80.0	C12	155.283096668041	TIMP1_1	63.3	IMR90p2
80.5	C12	182.796660379434	TIMP1_1	63.3	IMR90p2
81.0	C12	260.11624685846	TIMP1_1	63.3	IMR90p2
81.5	C12	368.912063367152	TIMP1_1	63.3	IMR90p2
82.0	C12	474.916691637671	TIMP1_1	63.3	IMR90p2
82.5	C12	568.849316756459	TIMP1_1	63.3	IMR90p2
83.0	C12	612.231345067209	TIMP1_1	63.3	IMR90p2
83.5	C12	550.696632655518	TIMP1_1	63.3	IMR90p2
84.0	C12	420.439748620084	TIMP1_1	63.3	IMR90p2
84.5	C12	288.036061079767	TIMP1_1	63.3	IMR90p2
85.0	C12	164.349871455236	TIMP1_1	63.3	IMR90p2
85.5	C12	66.8173513380233	TIMP1_1	63.3	IMR90p2
86.0	C12	22.8147653133708	TIMP1_1	63.3	IMR90p2
86.5	C12	15.221329985435	TIMP1_1	63.3	IMR90p2
87.0	C12	11.749243150029	TIMP1_1	63.3	IMR90p2
87.5	C12	8.42417954067361	TIMP1_1	63.3	IMR90p2
88.0	C12	5.93212243772427	TIMP1_1	63.3	IMR90p2
88.5	C12	4.35832785142628	TIMP1_1	63.3	IMR90p2
89.0	C12	3.74365643565358	TIMP1_1	63.3	IMR90p2
89.5	C12	3.17120811245303	TIMP1_1	63.3	IMR90p2
90.0	C12	2.19086796519315	TIMP1_1	63.3	IMR90p2
90.5	C12	2.02511362854244	TIMP1_1	63.3	IMR90p2
91.0	C12	2.73300375865358	TIMP1_1	63.3	IMR90p2
91.5	C12	2.72030680018111	TIMP1_1	63.3	IMR90p2
92.0	C12	2.16335824029221	TIMP1_1	63.3	IMR90p2
92.5	C12	2.69112692735791	TIMP1_1	63.3	IMR90p2
93.0	C12	3.00842973518536	TIMP1_1	63.3	IMR90p2
93.5	C12	2.84251562335089	TIMP1_1	63.3	IMR90p2
94.0	C12	3.36647052216819	TIMP1_1	63.3	IMR90p2
94.5	C12	4.73903175340826	TIMP1_1	63.3	IMR90p2
95.0	C12	2.4886174478857	TIMP1_1	63.3	IMR90p2
55.0	D12	-3.96367948068178	TIMP1_1	61.4	IMR90p2
55.5	D12	-8.5879722081454	TIMP1_1	61.4	IMR90p2
56.0	D12	-7.92735896136492	TIMP1_1	61.4	IMR90p2
56.5	D12	-7.92735896136401	TIMP1_1	61.4	IMR90p2
57.0	D12	-7.92735896135309	TIMP1_1	61.4	IMR90p2
57.5	D12	-8.13369819612853	TIMP1_1	61.4	IMR90p2
58.0	D12	-6.9315264034899	TIMP1_1	61.4	IMR90p2
58.5	D12	-4.00670801718093	TIMP1_1	61.4	IMR90p2
59.0	D12	-1.12071699788203	TIMP1_1	61.4	IMR90p2
59.5	D12	0.664967756432361	TIMP1_1	61.4	IMR90p2
60.0	D12	2.49242447546862	TIMP1_1	61.4	IMR90p2
60.5	D12	6.03180475200429	TIMP1_1	61.4	IMR90p2
61.0	D12	10.2759145039729	TIMP1_1	61.4	IMR90p2
61.5	D12	14.6843554921634	TIMP1_1	61.4	IMR90p2
62.0	D12	21.1915044220361	TIMP1_1	61.4	IMR90p2
62.5	D12	29.2247866872024	TIMP1_1	61.4	IMR90p2
63.0	D12	37.9549708421403	TIMP1_1	61.4	IMR90p2
63.5	D12	47.9347387481912	TIMP1_1	61.4	IMR90p2
64.0	D12	59.2616659035411	TIMP1_1	61.4	IMR90p2
64.5	D12	70.1083875788572	TIMP1_1	61.4	IMR90p2
65.0	D12	80.0300841888923	TIMP1_1	61.4	IMR90p2
65.5	D12	88.7672208051209	TIMP1_1	61.4	IMR90p2
66.0	D12	95.5430102570207	TIMP1_1	61.4	IMR90p2
66.5	D12	100.759680795293	TIMP1_1	61.4	IMR90p2
67.0	D12	105.752644163353	TIMP1_1	61.4	IMR90p2
67.5	D12	111.640201367329	TIMP1_1	61.4	IMR90p2
68.0	D12	118.141869665358	TIMP1_1	61.4	IMR90p2
68.5	D12	125.831688523188	TIMP1_1	61.4	IMR90p2
69.0	D12	135.545084240318	TIMP1_1	61.4	IMR90p2
69.5	D12	146.616728217677	TIMP1_1	61.4	IMR90p2
70.0	D12	158.72605126138	TIMP1_1	61.4	IMR90p2
70.5	D12	172.671743752767	TIMP1_1	61.4	IMR90p2
71.0	D12	186.11571958433	TIMP1_1	61.4	IMR90p2
71.5	D12	195.607095912528	TIMP1_1	61.4	IMR90p2
72.0	D12	200.291395325663	TIMP1_1	61.4	IMR90p2
72.5	D12	198.738899836101	TIMP1_1	61.4	IMR90p2
73.0	D12	189.884378223137	TIMP1_1	61.4	IMR90p2
73.5	D12	177.160764564855	TIMP1_1	61.4	IMR90p2
74.0	D12	163.83422450873	TIMP1_1	61.4	IMR90p2
74.5	D12	151.675030959172	TIMP1_1	61.4	IMR90p2
75.0	D12	142.440850283782	TIMP1_1	61.4	IMR90p2
75.5	D12	136.769245571701	TIMP1_1	61.4	IMR90p2
76.0	D12	133.402533738073	TIMP1_1	61.4	IMR90p2
76.5	D12	131.509330456539	TIMP1_1	61.4	IMR90p2
77.0	D12	131.055753162443	TIMP1_1	61.4	IMR90p2
77.5	D12	130.626342032532	TIMP1_1	61.4	IMR90p2
78.0	D12	130.103263043269	TIMP1_1	61.4	IMR90p2
78.5	D12	130.609525454689	TIMP1_1	61.4	IMR90p2
79.0	D12	131.556610644675	TIMP1_1	61.4	IMR90p2
79.5	D12	132.040558590742	TIMP1_1	61.4	IMR90p2
80.0	D12	134.939205421578	TIMP1_1	61.4	IMR90p2
80.5	D12	152.237048166891	TIMP1_1	61.4	IMR90p2
81.0	D12	208.97857647714	TIMP1_1	61.4	IMR90p2
81.5	D12	297.064174253351	TIMP1_1	61.4	IMR90p2
82.0	D12	384.843074853423	TIMP1_1	61.4	IMR90p2
82.5	D12	463.698102814526	TIMP1_1	61.4	IMR90p2
83.0	D12	510.65494674581	TIMP1_1	61.4	IMR90p2
83.5	D12	472.393626376686	TIMP1_1	61.4	IMR90p2
84.0	D12	366.757732777774	TIMP1_1	61.4	IMR90p2
84.5	D12	256.410552564507	TIMP1_1	61.4	IMR90p2
85.0	D12	152.557560779419	TIMP1_1	61.4	IMR90p2
85.5	D12	65.335285681089	TIMP1_1	61.4	IMR90p2
86.0	D12	22.2342023591495	TIMP1_1	61.4	IMR90p2
86.5	D12	14.2294471051723	TIMP1_1	61.4	IMR90p2
87.0	D12	10.7122368892481	TIMP1_1	61.4	IMR90p2
87.5	D12	7.2255033712662	TIMP1_1	61.4	IMR90p2
88.0	D12	4.70336320772697	TIMP1_1	61.4	IMR90p2
88.5	D12	3.21684681030769	TIMP1_1	61.4	IMR90p2
89.0	D12	2.3726258801525	TIMP1_1	61.4	IMR90p2
89.5	D12	2.01494223014481	TIMP1_1	61.4	IMR90p2
90.0	D12	2.19997949840035	TIMP1_1	61.4	IMR90p2
90.5	D12	2.53981404581913	TIMP1_1	61.4	IMR90p2
91.0	D12	2.57469791986534	TIMP1_1	61.4	IMR90p2
91.5	D12	2.67376692584378	TIMP1_1	61.4	IMR90p2
92.0	D12	2.78311829798736	TIMP1_1	61.4	IMR90p2
92.5	D12	2.54768844946648	TIMP1_1	61.4	IMR90p2
93.0	D12	2.46314534147552	TIMP1_1	61.4	IMR90p2
93.5	D12	2.54072339586259	TIMP1_1	61.4	IMR90p2
94.0	D12	2.56076907257147	TIMP1_1	61.4	IMR90p2
94.5	D12	2.83793851052633	TIMP1_1	61.4	IMR90p2
95.0	D12	1.35499286765071	TIMP1_1	61.4	IMR90p2
55.0	E12	-7.29161351330583	TIMP1_1	59.0	IMR90p2
55.5	E12	-15.7984959454956	TIMP1_1	59.0	IMR90p2
56.0	E12	-14.5832270266113	TIMP1_1	59.0	IMR90p2
56.5	E12	-14.5832270266104	TIMP1_1	59.0	IMR90p2
57.0	E12	-14.5832270266177	TIMP1_1	59.0	IMR90p2
57.5	E12	-14.8935151738168	TIMP1_1	59.0	IMR90p2
58.0	E12	-13.0155006885168	TIMP1_1	59.0	IMR90p2
58.5	E12	-8.8571870022447	TIMP1_1	59.0	IMR90p2
59.0	E12	-6.69378903094446	TIMP1_1	59.0	IMR90p2
59.5	E12	-5.98951460910939	TIMP1_1	59.0	IMR90p2
60.0	E12	-4.75134978534925	TIMP1_1	59.0	IMR90p2
60.5	E12	-3.828902868829	TIMP1_1	59.0	IMR90p2
61.0	E12	-3.0341562452611	TIMP1_1	59.0	IMR90p2
61.5	E12	0.0355201122695235	TIMP1_1	59.0	IMR90p2
62.0	E12	3.77885878379948	TIMP1_1	59.0	IMR90p2
62.5	E12	8.80792490973408	TIMP1_1	59.0	IMR90p2
63.0	E12	18.713354854174	TIMP1_1	59.0	IMR90p2
63.5	E12	30.3047563502108	TIMP1_1	59.0	IMR90p2
64.0	E12	41.7804049232085	TIMP1_1	59.0	IMR90p2
64.5	E12	55.370678912908	TIMP1_1	59.0	IMR90p2
65.0	E12	67.8022543571595	TIMP1_1	59.0	IMR90p2
65.5	E12	76.300430604482	TIMP1_1	59.0	IMR90p2
66.0	E12	84.7153971152236	TIMP1_1	59.0	IMR90p2
66.5	E12	92.477067516329	TIMP1_1	59.0	IMR90p2
67.0	E12	96.6058209482921	TIMP1_1	59.0	IMR90p2
67.5	E12	102.529435969392	TIMP1_1	59.0	IMR90p2
68.0	E12	111.514640358684	TIMP1_1	59.0	IMR90p2
68.5	E12	119.443425745549	TIMP1_1	59.0	IMR90p2
69.0	E12	130.121511504958	TIMP1_1	59.0	IMR90p2
69.5	E12	147.62203649472	TIMP1_1	59.0	IMR90p2
70.0	E12	169.030360844518	TIMP1_1	59.0	IMR90p2
70.5	E12	192.74605125374	TIMP1_1	59.0	IMR90p2
71.0	E12	219.483967179019	TIMP1_1	59.0	IMR90p2
71.5	E12	242.721327816054	TIMP1_1	59.0	IMR90p2
72.0	E12	256.46445858709	TIMP1_1	59.0	IMR90p2
72.5	E12	257.894394020633	TIMP1_1	59.0	IMR90p2
73.0	E12	246.387307108536	TIMP1_1	59.0	IMR90p2
73.5	E12	225.075810057117	TIMP1_1	59.0	IMR90p2
74.0	E12	199.17999866495	TIMP1_1	59.0	IMR90p2
74.5	E12	172.941533482022	TIMP1_1	59.0	IMR90p2
75.0	E12	150.870206373788	TIMP1_1	59.0	IMR90p2
75.5	E12	135.308769965809	TIMP1_1	59.0	IMR90p2
76.0	E12	124.280381688594	TIMP1_1	59.0	IMR90p2
76.5	E12	116.867744205058	TIMP1_1	59.0	IMR90p2
77.0	E12	112.904778158934	TIMP1_1	59.0	IMR90p2
77.5	E12	111.303429856168	TIMP1_1	59.0	IMR90p2
78.0	E12	110.477404724626	TIMP1_1	59.0	IMR90p2
78.5	E12	110.16601162002	TIMP1_1	59.0	IMR90p2
79.0	E12	110.427088647049	TIMP1_1	59.0	IMR90p2
79.5	E12	111.225807431557	TIMP1_1	59.0	IMR90p2
80.0	E12	112.32821144455	TIMP1_1	59.0	IMR90p2
80.5	E12	120.626046943661	TIMP1_1	59.0	IMR90p2
81.0	E12	157.548109498137	TIMP1_1	59.0	IMR90p2
81.5	E12	218.225773107535	TIMP1_1	59.0	IMR90p2
82.0	E12	277.330713907582	TIMP1_1	59.0	IMR90p2
82.5	E12	329.731770164352	TIMP1_1	59.0	IMR90p2
83.0	E12	364.667869325431	TIMP1_1	59.0	IMR90p2
83.5	E12	340.099222487909	TIMP1_1	59.0	IMR90p2
84.0	E12	263.945359741987	TIMP1_1	59.0	IMR90p2
84.5	E12	185.340254286538	TIMP1_1	59.0	IMR90p2
85.0	E12	113.180014794707	TIMP1_1	59.0	IMR90p2
85.5	E12	50.3485000398515	TIMP1_1	59.0	IMR90p2
86.0	E12	17.307766532129	TIMP1_1	59.0	IMR90p2
86.5	E12	11.8863133817631	TIMP1_1	59.0	IMR90p2
87.0	E12	10.0669147245308	TIMP1_1	59.0	IMR90p2
87.5	E12	7.06077231787259	TIMP1_1	59.0	IMR90p2
88.0	E12	5.26945194739534	TIMP1_1	59.0	IMR90p2
88.5	E12	5.29419397366462	TIMP1_1	59.0	IMR90p2
89.0	E12	5.03506509714424	TIMP1_1	59.0	IMR90p2
89.5	E12	4.6515191376804	TIMP1_1	59.0	IMR90p2
90.0	E12	5.0824502443856	TIMP1_1	59.0	IMR90p2
90.5	E12	5.05563123635585	TIMP1_1	59.0	IMR90p2
91.0	E12	4.67493588567407	TIMP1_1	59.0	IMR90p2
91.5	E12	5.32644114026078	TIMP1_1	59.0	IMR90p2
92.0	E12	6.56311468653337	TIMP1_1	59.0	IMR90p2
92.5	E12	7.23185811393239	TIMP1_1	59.0	IMR90p2
93.0	E12	8.46746598604602	TIMP1_1	59.0	IMR90p2
93.5	E12	8.4497469358331	TIMP1_1	59.0	IMR90p2
94.0	E12	8.23665137913889	TIMP1_1	59.0	IMR90p2
94.5	E12	6.02101495015535	TIMP1_1	59.0	IMR90p2
95.0	E12	1.19757213166162	TIMP1_1	59.0	IMR90p2
55.0	F12	-5.37738011624674	TIMP1_1	57.0	IMR90p2
55.5	F12	-11.6509902518679	TIMP1_1	57.0	IMR90p2
56.0	F12	-10.7547602324944	TIMP1_1	57.0	IMR90p2
56.5	F12	-10.7547602324921	TIMP1_1	57.0	IMR90p2
57.0	F12	-10.7547602325083	TIMP1_1	57.0	IMR90p2
57.5	F12	-10.9484679916529	TIMP1_1	57.0	IMR90p2
58.0	F12	-9.75031545174511	TIMP1_1	57.0	IMR90p2
58.5	F12	-7.337620692727	TIMP1_1	57.0	IMR90p2
59.0	F12	-6.17607536243293	TIMP1_1	57.0	IMR90p2
59.5	F12	-5.39888721867953	TIMP1_1	57.0	IMR90p2
60.0	F12	-5.05954944224379	TIMP1_1	57.0	IMR90p2
60.5	F12	-4.28418850244327	TIMP1_1	57.0	IMR90p2
61.0	F12	-2.89679543316811	TIMP1_1	57.0	IMR90p2
61.5	F12	-0.986626963371009	TIMP1_1	57.0	IMR90p2
62.0	F12	0.476373900444855	TIMP1_1	57.0	IMR90p2
62.5	F12	2.45011913671408	TIMP1_1	57.0	IMR90p2
63.0	F12	6.84386249791748	TIMP1_1	57.0	IMR90p2
63.5	F12	12.5312773539298	TIMP1_1	57.0	IMR90p2
64.0	F12	20.7755917238886	TIMP1_1	57.0	IMR90p2
64.5	F12	32.2842009189825	TIMP1_1	57.0	IMR90p2
65.0	F12	45.5000086078294	TIMP1_1	57.0	IMR90p2
65.5	F12	58.0786791688803	TIMP1_1	57.0	IMR90p2
66.0	F12	70.6369100776668	TIMP1_1	57.0	IMR90p2
66.5	F12	81.2901190087962	TIMP1_1	57.0	IMR90p2
67.0	F12	89.9607747462956	TIMP1_1	57.0	IMR90p2
67.5	F12	97.6439039015593	TIMP1_1	57.0	IMR90p2
68.0	F12	104.30306898284	TIMP1_1	57.0	IMR90p2
68.5	F12	111.056138853123	TIMP1_1	57.0	IMR90p2
69.0	F12	120.62725976056	TIMP1_1	57.0	IMR90p2
69.5	F12	133.954939491873	TIMP1_1	57.0	IMR90p2
70.0	F12	151.507913687602	TIMP1_1	57.0	IMR90p2
70.5	F12	174.63533591654	TIMP1_1	57.0	IMR90p2
71.0	F12	200.942678756335	TIMP1_1	57.0	IMR90p2
71.5	F12	224.567278400002	TIMP1_1	57.0	IMR90p2
72.0	F12	240.792363422776	TIMP1_1	57.0	IMR90p2
72.5	F12	247.050103513487	TIMP1_1	57.0	IMR90p2
73.0	F12	240.283892739928	TIMP1_1	57.0	IMR90p2
73.5	F12	221.105259515983	TIMP1_1	57.0	IMR90p2
74.0	F12	195.530023546804	TIMP1_1	57.0	IMR90p2
74.5	F12	168.860862944601	TIMP1_1	57.0	IMR90p2
75.0	F12	143.039625644722	TIMP1_1	57.0	IMR90p2
75.5	F12	122.046890695482	TIMP1_1	57.0	IMR90p2
76.0	F12	108.094907708458	TIMP1_1	57.0	IMR90p2
76.5	F12	98.8909930619629	TIMP1_1	57.0	IMR90p2
77.0	F12	92.8512977466866	TIMP1_1	57.0	IMR90p2
77.5	F12	90.055135549762	TIMP1_1	57.0	IMR90p2
78.0	F12	88.6112999224889	TIMP1_1	57.0	IMR90p2
78.5	F12	87.2803290784818	TIMP1_1	57.0	IMR90p2
79.0	F12	86.7672120811558	TIMP1_1	57.0	IMR90p2
79.5	F12	87.2208090530324	TIMP1_1	57.0	IMR90p2
80.0	F12	88.7813931543915	TIMP1_1	57.0	IMR90p2
80.5	F12	95.4361331259047	TIMP1_1	57.0	IMR90p2
81.0	F12	124.423262538155	TIMP1_1	57.0	IMR90p2
81.5	F12	171.477555069331	TIMP1_1	57.0	IMR90p2
82.0	F12	216.347926500713	TIMP1_1	57.0	IMR90p2
82.5	F12	256.272816904434	TIMP1_1	57.0	IMR90p2
83.0	F12	283.633570300462	TIMP1_1	57.0	IMR90p2
83.5	F12	263.433956616614	TIMP1_1	57.0	IMR90p2
84.0	F12	203.38029752448	TIMP1_1	57.0	IMR90p2
84.5	F12	142.908301120021	TIMP1_1	57.0	IMR90p2
85.0	F12	86.1264617049617	TIMP1_1	57.0	IMR90p2
85.5	F12	37.1474040839635	TIMP1_1	57.0	IMR90p2
86.0	F12	13.1303953342603	TIMP1_1	57.0	IMR90p2
86.5	F12	10.0851705648789	TIMP1_1	57.0	IMR90p2
87.0	F12	8.88473981861705	TIMP1_1	57.0	IMR90p2
87.5	F12	7.87222442016821	TIMP1_1	57.0	IMR90p2
88.0	F12	6.55478514854207	TIMP1_1	57.0	IMR90p2
88.5	F12	5.55186544244037	TIMP1_1	57.0	IMR90p2
89.0	F12	4.82238972633343	TIMP1_1	57.0	IMR90p2
89.5	F12	4.35009961758101	TIMP1_1	57.0	IMR90p2
90.0	F12	4.44766666779128	TIMP1_1	57.0	IMR90p2
90.5	F12	4.63076118855429	TIMP1_1	57.0	IMR90p2
91.0	F12	4.8286024282616	TIMP1_1	57.0	IMR90p2
91.5	F12	5.34639893111103	TIMP1_1	57.0	IMR90p2
92.0	F12	5.63878127941342	TIMP1_1	57.0	IMR90p2
92.5	F12	5.11864072368093	TIMP1_1	57.0	IMR90p2
93.0	F12	4.65022796703556	TIMP1_1	57.0	IMR90p2
93.5	F12	4.47784429894301	TIMP1_1	57.0	IMR90p2
94.0	F12	4.00285797638236	TIMP1_1	57.0	IMR90p2
94.5	F12	4.40355893929592	TIMP1_1	57.0	IMR90p2
95.0	F12	2.25410780331987	TIMP1_1	57.0	IMR90p2
55.0	G12	-5.26012061929976	TIMP1_1	55.7	IMR90p2
55.5	G12	-11.3969280084841	TIMP1_1	55.7	IMR90p2
56.0	G12	-10.5202412386008	TIMP1_1	55.7	IMR90p2
56.5	G12	-10.5202412386086	TIMP1_1	55.7	IMR90p2
57.0	G12	-10.5202412385385	TIMP1_1	55.7	IMR90p2
57.5	G12	-10.7053524911561	TIMP1_1	55.7	IMR90p2
58.0	G12	-9.72170810313571	TIMP1_1	55.7	IMR90p2
58.5	G12	-6.22374093846861	TIMP1_1	55.7	IMR90p2
59.0	G12	-4.40614208893169	TIMP1_1	55.7	IMR90p2
59.5	G12	-4.51959577510127	TIMP1_1	55.7	IMR90p2
60.0	G12	-3.39162674082229	TIMP1_1	55.7	IMR90p2
60.5	G12	-2.04449050703749	TIMP1_1	55.7	IMR90p2
61.0	G12	-1.65058428052714	TIMP1_1	55.7	IMR90p2
61.5	G12	1.90539425267127	TIMP1_1	55.7	IMR90p2
62.0	G12	7.3491796969804	TIMP1_1	55.7	IMR90p2
62.5	G12	10.9514279025049	TIMP1_1	55.7	IMR90p2
63.0	G12	16.857411081028	TIMP1_1	55.7	IMR90p2
63.5	G12	25.6053685545687	TIMP1_1	55.7	IMR90p2
64.0	G12	33.7568141073997	TIMP1_1	55.7	IMR90p2
64.5	G12	42.3119869133315	TIMP1_1	55.7	IMR90p2
65.0	G12	52.9914367778297	TIMP1_1	55.7	IMR90p2
65.5	G12	63.6441576065837	TIMP1_1	55.7	IMR90p2
66.0	G12	73.0360451110229	TIMP1_1	55.7	IMR90p2
66.5	G12	80.8225250233345	TIMP1_1	55.7	IMR90p2
67.0	G12	88.0779075778138	TIMP1_1	55.7	IMR90p2
67.5	G12	95.0699349699322	TIMP1_1	55.7	IMR90p2
68.0	G12	100.122750860336	TIMP1_1	55.7	IMR90p2
68.5	G12	105.791180772965	TIMP1_1	55.7	IMR90p2
69.0	G12	116.290521448874	TIMP1_1	55.7	IMR90p2
69.5	G12	132.202190700419	TIMP1_1	55.7	IMR90p2
70.0	G12	154.031888497869	TIMP1_1	55.7	IMR90p2
70.5	G12	183.076727266171	TIMP1_1	55.7	IMR90p2
71.0	G12	216.05573331941	TIMP1_1	55.7	IMR90p2
71.5	G12	244.611147638212	TIMP1_1	55.7	IMR90p2
72.0	G12	262.688994022631	TIMP1_1	55.7	IMR90p2
72.5	G12	266.373405252122	TIMP1_1	55.7	IMR90p2
73.0	G12	253.783878978621	TIMP1_1	55.7	IMR90p2
73.5	G12	226.675679427797	TIMP1_1	55.7	IMR90p2
74.0	G12	192.875620538477	TIMP1_1	55.7	IMR90p2
74.5	G12	158.646484427653	TIMP1_1	55.7	IMR90p2
75.0	G12	128.486972637509	TIMP1_1	55.7	IMR90p2
75.5	G12	106.325106966496	TIMP1_1	55.7	IMR90p2
76.0	G12	91.2553590969355	TIMP1_1	55.7	IMR90p2
76.5	G12	81.186346919446	TIMP1_1	55.7	IMR90p2
77.0	G12	76.0729908136407	TIMP1_1	55.7	IMR90p2
77.5	G12	73.462904706176	TIMP1_1	55.7	IMR90p2
78.0	G12	70.7452235479988	TIMP1_1	55.7	IMR90p2
78.5	G12	70.0327524460389	TIMP1_1	55.7	IMR90p2
79.0	G12	70.1107732459501	TIMP1_1	55.7	IMR90p2
79.5	G12	69.5567816099909	TIMP1_1	55.7	IMR90p2
80.0	G12	70.4352959670308	TIMP1_1	55.7	IMR90p2
80.5	G12	75.8869532030024	TIMP1_1	55.7	IMR90p2
81.0	G12	97.6081141578601	TIMP1_1	55.7	IMR90p2
81.5	G12	132.456682415556	TIMP1_1	55.7	IMR90p2
82.0	G12	164.848384592919	TIMP1_1	55.7	IMR90p2
82.5	G12	192.565985468371	TIMP1_1	55.7	IMR90p2
83.0	G12	210.162262086088	TIMP1_1	55.7	IMR90p2
83.5	G12	191.573631320152	TIMP1_1	55.7	IMR90p2
84.0	G12	144.891420697626	TIMP1_1	55.7	IMR90p2
84.5	G12	100.311652296541	TIMP1_1	55.7	IMR90p2
85.0	G12	58.9316772636201	TIMP1_1	55.7	IMR90p2
85.5	G12	23.6436001073288	TIMP1_1	55.7	IMR90p2
86.0	G12	7.54181131539633	TIMP1_1	55.7	IMR90p2
86.5	G12	6.26692254924291	TIMP1_1	55.7	IMR90p2
87.0	G12	5.20663277488092	TIMP1_1	55.7	IMR90p2
87.5	G12	4.71368147754242	TIMP1_1	55.7	IMR90p2
88.0	G12	4.39553370487505	TIMP1_1	55.7	IMR90p2
88.5	G12	4.04193770479259	TIMP1_1	55.7	IMR90p2
89.0	G12	4.15813068974222	TIMP1_1	55.7	IMR90p2
89.5	G12	4.33426954226542	TIMP1_1	55.7	IMR90p2
90.0	G12	4.02405852223933	TIMP1_1	55.7	IMR90p2
90.5	G12	3.6107996809173	TIMP1_1	55.7	IMR90p2
91.0	G12	3.32670110283834	TIMP1_1	55.7	IMR90p2
91.5	G12	3.12474833927854	TIMP1_1	55.7	IMR90p2
92.0	G12	3.00511791670669	TIMP1_1	55.7	IMR90p2
92.5	G12	3.10003121100209	TIMP1_1	55.7	IMR90p2
93.0	G12	3.54166782037737	TIMP1_1	55.7	IMR90p2
93.5	G12	3.82985904786102	TIMP1_1	55.7	IMR90p2
94.0	G12	4.06600982124837	TIMP1_1	55.7	IMR90p2
94.5	G12	4.3133732111869	TIMP1_1	55.7	IMR90p2
95.0	G12	1.9088127867949	TIMP1_1	55.7	IMR90p2
55.0	H12	-1.91838635820181	TIMP1_1	55.0	IMR90p2
55.5	H12	-4.15650377610382	TIMP1_1	55.0	IMR90p2
56.0	H12	-3.83677271640443	TIMP1_1	55.0	IMR90p2
56.5	H12	-3.83677271640033	TIMP1_1	55.0	IMR90p2
57.0	H12	-3.83677271643433	TIMP1_1	55.0	IMR90p2
57.5	H12	-4.05412268136342	TIMP1_1	55.0	IMR90p2
58.0	H12	-2.58827592043087	TIMP1_1	55.0	IMR90p2
58.5	H12	-0.593840022082304	TIMP1_1	55.0	IMR90p2
59.0	H12	-1.04950161576403	TIMP1_1	55.0	IMR90p2
59.5	H12	-1.39011416800111	TIMP1_1	55.0	IMR90p2
60.0	H12	-1.10585847402706	TIMP1_1	55.0	IMR90p2
60.5	H12	-1.30583451628536	TIMP1_1	55.0	IMR90p2
61.0	H12	-1.21614179128824	TIMP1_1	55.0	IMR90p2
61.5	H12	0.148025548034411	TIMP1_1	55.0	IMR90p2
62.0	H12	1.54473525373908	TIMP1_1	55.0	IMR90p2
62.5	H12	3.1771839056446	TIMP1_1	55.0	IMR90p2
63.0	H12	6.16188635943786	TIMP1_1	55.0	IMR90p2
63.5	H12	11.1134831718233	TIMP1_1	55.0	IMR90p2
64.0	H12	18.9168274260167	TIMP1_1	55.0	IMR90p2
64.5	H12	29.2973200159598	TIMP1_1	55.0	IMR90p2
65.0	H12	41.3880310246252	TIMP1_1	55.0	IMR90p2
65.5	H12	54.6563390585657	TIMP1_1	55.0	IMR90p2
66.0	H12	67.690081286903	TIMP1_1	55.0	IMR90p2
66.5	H12	78.2030557704486	TIMP1_1	55.0	IMR90p2
67.0	H12	85.7055104314288	TIMP1_1	55.0	IMR90p2
67.5	H12	91.4630840739355	TIMP1_1	55.0	IMR90p2
68.0	H12	96.2331221020507	TIMP1_1	55.0	IMR90p2
68.5	H12	100.292433715554	TIMP1_1	55.0	IMR90p2
69.0	H12	106.474965370107	TIMP1_1	55.0	IMR90p2
69.5	H12	117.769094476822	TIMP1_1	55.0	IMR90p2
70.0	H12	134.817716953224	TIMP1_1	55.0	IMR90p2
70.5	H12	157.923317224331	TIMP1_1	55.0	IMR90p2
71.0	H12	186.274113937414	TIMP1_1	55.0	IMR90p2
71.5	H12	214.405482983706	TIMP1_1	55.0	IMR90p2
72.0	H12	235.947680910517	TIMP1_1	55.0	IMR90p2
72.5	H12	245.891343206036	TIMP1_1	55.0	IMR90p2
73.0	H12	240.194488177003	TIMP1_1	55.0	IMR90p2
73.5	H12	219.180441614571	TIMP1_1	55.0	IMR90p2
74.0	H12	188.647796963505	TIMP1_1	55.0	IMR90p2
74.5	H12	155.062591807472	TIMP1_1	55.0	IMR90p2
75.0	H12	123.57880314735	TIMP1_1	55.0	IMR90p2
75.5	H12	98.7920009153404	TIMP1_1	55.0	IMR90p2
76.0	H12	82.6453054936984	TIMP1_1	55.0	IMR90p2
76.5	H12	73.011354448378	TIMP1_1	55.0	IMR90p2
77.0	H12	67.5469098392393	TIMP1_1	55.0	IMR90p2
77.5	H12	64.642194238796	TIMP1_1	55.0	IMR90p2
78.0	H12	62.804810612192	TIMP1_1	55.0	IMR90p2
78.5	H12	60.7683373735336	TIMP1_1	55.0	IMR90p2
79.0	H12	59.2390078374758	TIMP1_1	55.0	IMR90p2
79.5	H12	58.5370844438821	TIMP1_1	55.0	IMR90p2
80.0	H12	58.5844386328971	TIMP1_1	55.0	IMR90p2
80.5	H12	60.7383108515986	TIMP1_1	55.0	IMR90p2
81.0	H12	75.9744912144097	TIMP1_1	55.0	IMR90p2
81.5	H12	103.937783489885	TIMP1_1	55.0	IMR90p2
82.0	H12	131.287435014611	TIMP1_1	55.0	IMR90p2
82.5	H12	155.895544253128	TIMP1_1	55.0	IMR90p2
83.0	H12	175.308670168581	TIMP1_1	55.0	IMR90p2
83.5	H12	167.23647372194	TIMP1_1	55.0	IMR90p2
84.0	H12	131.253741731629	TIMP1_1	55.0	IMR90p2
84.5	H12	93.1011829547084	TIMP1_1	55.0	IMR90p2
85.0	H12	57.8703958594058	TIMP1_1	55.0	IMR90p2
85.5	H12	26.2584671443338	TIMP1_1	55.0	IMR90p2
86.0	H12	9.27231808106183	TIMP1_1	55.0	IMR90p2
86.5	H12	6.97307342706983	TIMP1_1	55.0	IMR90p2
87.0	H12	6.83137326175489	TIMP1_1	55.0	IMR90p2
87.5	H12	5.78985491040714	TIMP1_1	55.0	IMR90p2
88.0	H12	4.40561186188972	TIMP1_1	55.0	IMR90p2
88.5	H12	3.30792412856954	TIMP1_1	55.0	IMR90p2
89.0	H12	2.60719018779082	TIMP1_1	55.0	IMR90p2
89.5	H12	2.02045179608683	TIMP1_1	55.0	IMR90p2
90.0	H12	1.82855847079691	TIMP1_1	55.0	IMR90p2
90.5	H12	1.94277231563262	TIMP1_1	55.0	IMR90p2
91.0	H12	2.06213337591009	TIMP1_1	55.0	IMR90p2
91.5	H12	2.21882390344513	TIMP1_1	55.0	IMR90p2
92.0	H12	2.38820241512826	TIMP1_1	55.0	IMR90p2
92.5	H12	2.5426355686497	TIMP1_1	55.0	IMR90p2
93.0	H12	2.49964673671741	TIMP1_1	55.0	IMR90p2
93.5	H12	2.40143636532429	TIMP1_1	55.0	IMR90p2
94.0	H12	2.31520292177856	TIMP1_1	55.0	IMR90p2
94.5	H12	2.46956158569583	TIMP1_1	55.0	IMR90p2
95.0	H12	1.20336111641564	TIMP1_1	55.0	IMR90p2
55.0	A12	-4.99997351781394	TIMP1_1	65.0	IMR90p11
55.5	A12	-10.8332759552641	TIMP1_1	65.0	IMR90p11
56.0	A12	-9.99994703562834	TIMP1_1	65.0	IMR90p11
56.5	A12	-9.99994703563584	TIMP1_1	65.0	IMR90p11
57.0	A12	-9.99994703557991	TIMP1_1	65.0	IMR90p11
57.5	A12	-9.91831780818643	TIMP1_1	65.0	IMR90p11
58.0	A12	-10.398131331634	TIMP1_1	65.0	IMR90p11
58.5	A12	-11.6909703815415	TIMP1_1	65.0	IMR90p11
59.0	A12	-11.7864561359413	TIMP1_1	65.0	IMR90p11
59.5	A12	-10.5086210167224	TIMP1_1	65.0	IMR90p11
60.0	A12	-9.63629933621587	TIMP1_1	65.0	IMR90p11
60.5	A12	-8.59859311205878	TIMP1_1	65.0	IMR90p11
61.0	A12	-4.75026616040645	TIMP1_1	65.0	IMR90p11
61.5	A12	2.2495766117338	TIMP1_1	65.0	IMR90p11
62.0	A12	11.8461929868415	TIMP1_1	65.0	IMR90p11
62.5	A12	25.0081072467162	TIMP1_1	65.0	IMR90p11
63.0	A12	42.053137762477	TIMP1_1	65.0	IMR90p11
63.5	A12	60.2699371164063	TIMP1_1	65.0	IMR90p11
64.0	A12	78.6214418041263	TIMP1_1	65.0	IMR90p11
64.5	A12	96.2258966229711	TIMP1_1	65.0	IMR90p11
65.0	A12	109.504959045273	TIMP1_1	65.0	IMR90p11
65.5	A12	119.735718829296	TIMP1_1	65.0	IMR90p11
66.0	A12	127.291674845507	TIMP1_1	65.0	IMR90p11
66.5	A12	130.911907667082	TIMP1_1	65.0	IMR90p11
67.0	A12	133.010590505246	TIMP1_1	65.0	IMR90p11
67.5	A12	136.140851453029	TIMP1_1	65.0	IMR90p11
68.0	A12	137.380708540953	TIMP1_1	65.0	IMR90p11
68.5	A12	137.836899428834	TIMP1_1	65.0	IMR90p11
69.0	A12	140.086821695852	TIMP1_1	65.0	IMR90p11
69.5	A12	143.134400900079	TIMP1_1	65.0	IMR90p11
70.0	A12	146.161047703469	TIMP1_1	65.0	IMR90p11
70.5	A12	150.52574607167	TIMP1_1	65.0	IMR90p11
71.0	A12	155.39893700999	TIMP1_1	65.0	IMR90p11
71.5	A12	158.326196388933	TIMP1_1	65.0	IMR90p11
72.0	A12	158.856554672777	TIMP1_1	65.0	IMR90p11
72.5	A12	157.479612567957	TIMP1_1	65.0	IMR90p11
73.0	A12	154.808404347484	TIMP1_1	65.0	IMR90p11
73.5	A12	151.594400484487	TIMP1_1	65.0	IMR90p11
74.0	A12	149.137965897201	TIMP1_1	65.0	IMR90p11
74.5	A12	147.407274717779	TIMP1_1	65.0	IMR90p11
75.0	A12	146.358535251621	TIMP1_1	65.0	IMR90p11
75.5	A12	145.874611793502	TIMP1_1	65.0	IMR90p11
76.0	A12	145.524973283543	TIMP1_1	65.0	IMR90p11
76.5	A12	145.019462590088	TIMP1_1	65.0	IMR90p11
77.0	A12	144.591960861812	TIMP1_1	65.0	IMR90p11
77.5	A12	144.43413167095	TIMP1_1	65.0	IMR90p11
78.0	A12	144.757757349092	TIMP1_1	65.0	IMR90p11
78.5	A12	145.568274261879	TIMP1_1	65.0	IMR90p11
79.0	A12	147.111756310917	TIMP1_1	65.0	IMR90p11
79.5	A12	149.376085461194	TIMP1_1	65.0	IMR90p11
80.0	A12	156.122034197481	TIMP1_1	65.0	IMR90p11
80.5	A12	191.404984005387	TIMP1_1	65.0	IMR90p11
81.0	A12	276.532525916934	TIMP1_1	65.0	IMR90p11
81.5	A12	384.90580623457	TIMP1_1	65.0	IMR90p11
82.0	A12	487.610602728719	TIMP1_1	65.0	IMR90p11
82.5	A12	575.528737652021	TIMP1_1	65.0	IMR90p11
83.0	A12	600.122184403327	TIMP1_1	65.0	IMR90p11
83.5	A12	518.945589866483	TIMP1_1	65.0	IMR90p11
84.0	A12	384.334729520833	TIMP1_1	65.0	IMR90p11
84.5	A12	253.277628853675	TIMP1_1	65.0	IMR90p11
85.0	A12	132.572189349032	TIMP1_1	65.0	IMR90p11
85.5	A12	45.5233086807698	TIMP1_1	65.0	IMR90p11
86.0	A12	13.1896696660509	TIMP1_1	65.0	IMR90p11
86.5	A12	10.0784830537987	TIMP1_1	65.0	IMR90p11
87.0	A12	8.33979639566365	TIMP1_1	65.0	IMR90p11
87.5	A12	6.54091439495807	TIMP1_1	65.0	IMR90p11
88.0	A12	5.33571026899648	TIMP1_1	65.0	IMR90p11
88.5	A12	4.74573445609718	TIMP1_1	65.0	IMR90p11
89.0	A12	4.62978424048526	TIMP1_1	65.0	IMR90p11
89.5	A12	4.62422400791729	TIMP1_1	65.0	IMR90p11
90.0	A12	4.15007974534876	TIMP1_1	65.0	IMR90p11
90.5	A12	4.05887983114701	TIMP1_1	65.0	IMR90p11
91.0	A12	4.13894439270939	TIMP1_1	65.0	IMR90p11
91.5	A12	3.9651846916978	TIMP1_1	65.0	IMR90p11
92.0	A12	4.00678116354362	TIMP1_1	65.0	IMR90p11
92.5	A12	4.38176725819244	TIMP1_1	65.0	IMR90p11
93.0	A12	4.64439475529252	TIMP1_1	65.0	IMR90p11
93.5	A12	4.30375828744741	TIMP1_1	65.0	IMR90p11
94.0	A12	4.43418501043453	TIMP1_1	65.0	IMR90p11
94.5	A12	3.6216283843176	TIMP1_1	65.0	IMR90p11
95.0	A12	1.01551689472927	TIMP1_1	65.0	IMR90p11
55.0	B12	-4.67128861727724	TIMP1_1	64.5	IMR90p11
55.5	B12	-10.1211253374324	TIMP1_1	64.5	IMR90p11
56.0	B12	-9.3425772345513	TIMP1_1	64.5	IMR90p11
56.5	B12	-9.34257723455949	TIMP1_1	64.5	IMR90p11
57.0	B12	-9.34257723451037	TIMP1_1	64.5	IMR90p11
57.5	B12	-9.48618857964698	TIMP1_1	64.5	IMR90p11
58.0	B12	-8.61402432504678	TIMP1_1	64.5	IMR90p11
58.5	B12	-6.73795565860087	TIMP1_1	64.5	IMR90p11
59.0	B12	-5.69034359249395	TIMP1_1	64.5	IMR90p11
59.5	B12	-4.42074674184619	TIMP1_1	64.5	IMR90p11
60.0	B12	-2.1978656178992	TIMP1_1	64.5	IMR90p11
60.5	B12	0.46881086000667	TIMP1_1	64.5	IMR90p11
61.0	B12	5.03007863215498	TIMP1_1	64.5	IMR90p11
61.5	B12	12.195077045498	TIMP1_1	64.5	IMR90p11
62.0	B12	21.9882246570394	TIMP1_1	64.5	IMR90p11
62.5	B12	34.3975870736488	TIMP1_1	64.5	IMR90p11
63.0	B12	49.688067733548	TIMP1_1	64.5	IMR90p11
63.5	B12	66.0763515655215	TIMP1_1	64.5	IMR90p11
64.0	B12	81.8220088848605	TIMP1_1	64.5	IMR90p11
64.5	B12	96.0733373718656	TIMP1_1	64.5	IMR90p11
65.0	B12	107.852027374422	TIMP1_1	64.5	IMR90p11
65.5	B12	116.834033142274	TIMP1_1	64.5	IMR90p11
66.0	B12	122.852076081028	TIMP1_1	64.5	IMR90p11
66.5	B12	126.815733112722	TIMP1_1	64.5	IMR90p11
67.0	B12	130.149611935292	TIMP1_1	64.5	IMR90p11
67.5	B12	133.052517705302	TIMP1_1	64.5	IMR90p11
68.0	B12	135.7419895429	TIMP1_1	64.5	IMR90p11
68.5	B12	139.673837329346	TIMP1_1	64.5	IMR90p11
69.0	B12	145.439164002273	TIMP1_1	64.5	IMR90p11
69.5	B12	151.57679219306	TIMP1_1	64.5	IMR90p11
70.0	B12	158.045217985337	TIMP1_1	64.5	IMR90p11
70.5	B12	165.169376633654	TIMP1_1	64.5	IMR90p11
71.0	B12	171.253330288006	TIMP1_1	64.5	IMR90p11
71.5	B12	174.854107042046	TIMP1_1	64.5	IMR90p11
72.0	B12	175.799835492377	TIMP1_1	64.5	IMR90p11
72.5	B12	174.281107462963	TIMP1_1	64.5	IMR90p11
73.0	B12	170.380469335466	TIMP1_1	64.5	IMR90p11
73.5	B12	165.312898864286	TIMP1_1	64.5	IMR90p11
74.0	B12	160.094404575131	TIMP1_1	64.5	IMR90p11
74.5	B12	155.889687717999	TIMP1_1	64.5	IMR90p11
75.0	B12	152.716658599776	TIMP1_1	64.5	IMR90p11
75.5	B12	150.076299396005	TIMP1_1	64.5	IMR90p11
76.0	B12	148.273686379717	TIMP1_1	64.5	IMR90p11
76.5	B12	147.258133081042	TIMP1_1	64.5	IMR90p11
77.0	B12	146.623383567718	TIMP1_1	64.5	IMR90p11
77.5	B12	146.547104623062	TIMP1_1	64.5	IMR90p11
78.0	B12	146.915686337171	TIMP1_1	64.5	IMR90p11
78.5	B12	147.525591192236	TIMP1_1	64.5	IMR90p11
79.0	B12	148.8864223654	TIMP1_1	64.5	IMR90p11
79.5	B12	151.043148926268	TIMP1_1	64.5	IMR90p11
80.0	B12	155.930781998287	TIMP1_1	64.5	IMR90p11
80.5	B12	185.886388778652	TIMP1_1	64.5	IMR90p11
81.0	B12	267.724588136027	TIMP1_1	64.5	IMR90p11
81.5	B12	379.794427598606	TIMP1_1	64.5	IMR90p11
82.0	B12	488.534257719293	TIMP1_1	64.5	IMR90p11
82.5	B12	585.438416590077	TIMP1_1	64.5	IMR90p11
83.0	B12	627.66073067779	TIMP1_1	64.5	IMR90p11
83.5	B12	560.613717751645	TIMP1_1	64.5	IMR90p11
84.0	B12	425.434672928156	TIMP1_1	64.5	IMR90p11
84.5	B12	288.351113334903	TIMP1_1	64.5	IMR90p11
85.0	B12	160.115302754049	TIMP1_1	64.5	IMR90p11
85.5	B12	60.874535074906	TIMP1_1	64.5	IMR90p11
86.0	B12	17.99393979777	TIMP1_1	64.5	IMR90p11
86.5	B12	11.5194041779486	TIMP1_1	64.5	IMR90p11
87.0	B12	9.21605539795723	TIMP1_1	64.5	IMR90p11
87.5	B12	7.1176302149276	TIMP1_1	64.5	IMR90p11
88.0	B12	5.38267458315494	TIMP1_1	64.5	IMR90p11
88.5	B12	4.40233070648833	TIMP1_1	64.5	IMR90p11
89.0	B12	4.27626982712621	TIMP1_1	64.5	IMR90p11
89.5	B12	4.19347855557282	TIMP1_1	64.5	IMR90p11
90.0	B12	3.70693281974638	TIMP1_1	64.5	IMR90p11
90.5	B12	3.49810332074384	TIMP1_1	64.5	IMR90p11
91.0	B12	3.26832834007689	TIMP1_1	64.5	IMR90p11
91.5	B12	2.66582330760514	TIMP1_1	64.5	IMR90p11
92.0	B12	2.47593693921533	TIMP1_1	64.5	IMR90p11
92.5	B12	2.46688680780892	TIMP1_1	64.5	IMR90p11
93.0	B12	2.11167738705325	TIMP1_1	64.5	IMR90p11
93.5	B12	1.17999029942001	TIMP1_1	64.5	IMR90p11
94.0	B12	0.986347539923031	TIMP1_1	64.5	IMR90p11
94.5	B12	-0.857875298762224	TIMP1_1	64.5	IMR90p11
95.0	B12	-1.38851154032989	TIMP1_1	64.5	IMR90p11
55.0	C12	-3.8847363102218	TIMP1_1	63.3	IMR90p11
55.5	C12	-8.4169286721467	TIMP1_1	63.3	IMR90p11
56.0	C12	-7.76947262044314	TIMP1_1	63.3	IMR90p11
56.5	C12	-7.76947262043359	TIMP1_1	63.3	IMR90p11
57.0	C12	-7.76947262050817	TIMP1_1	63.3	IMR90p11
57.5	C12	-8.04303847707774	TIMP1_1	63.3	IMR90p11
58.0	C12	-6.46186048622758	TIMP1_1	63.3	IMR90p11
58.5	C12	-2.24284550942207	TIMP1_1	63.3	IMR90p11
59.0	C12	-0.155155371590354	TIMP1_1	63.3	IMR90p11
59.5	C12	1.00230489373189	TIMP1_1	63.3	IMR90p11
60.0	C12	3.2814132056435	TIMP1_1	63.3	IMR90p11
60.5	C12	4.99521615844606	TIMP1_1	63.3	IMR90p11
61.0	C12	7.47127335739174	TIMP1_1	63.3	IMR90p11
61.5	C12	11.9639297330386	TIMP1_1	63.3	IMR90p11
62.0	C12	18.9349761694971	TIMP1_1	63.3	IMR90p11
62.5	C12	28.9722632033804	TIMP1_1	63.3	IMR90p11
63.0	C12	42.5374327234176	TIMP1_1	63.3	IMR90p11
63.5	C12	57.8317093630669	TIMP1_1	63.3	IMR90p11
64.0	C12	74.4616174198652	TIMP1_1	63.3	IMR90p11
64.5	C12	89.343131336911	TIMP1_1	63.3	IMR90p11
65.0	C12	100.525225108086	TIMP1_1	63.3	IMR90p11
65.5	C12	109.621620087199	TIMP1_1	63.3	IMR90p11
66.0	C12	116.563530145843	TIMP1_1	63.3	IMR90p11
66.5	C12	120.21067825079	TIMP1_1	63.3	IMR90p11
67.0	C12	123.529597045595	TIMP1_1	63.3	IMR90p11
67.5	C12	128.51025219389	TIMP1_1	63.3	IMR90p11
68.0	C12	133.532690602343	TIMP1_1	63.3	IMR90p11
68.5	C12	139.465116274159	TIMP1_1	63.3	IMR90p11
69.0	C12	147.68359775788	TIMP1_1	63.3	IMR90p11
69.5	C12	158.095228283882	TIMP1_1	63.3	IMR90p11
70.0	C12	169.289068735162	TIMP1_1	63.3	IMR90p11
70.5	C12	181.578213065654	TIMP1_1	63.3	IMR90p11
71.0	C12	193.008217623983	TIMP1_1	63.3	IMR90p11
71.5	C12	201.261597835869	TIMP1_1	63.3	IMR90p11
72.0	C12	204.576067426925	TIMP1_1	63.3	IMR90p11
72.5	C12	202.082665731972	TIMP1_1	63.3	IMR90p11
73.0	C12	193.44969956524	TIMP1_1	63.3	IMR90p11
73.5	C12	182.125236894717	TIMP1_1	63.3	IMR90p11
74.0	C12	171.226777498407	TIMP1_1	63.3	IMR90p11
74.5	C12	161.485988976114	TIMP1_1	63.3	IMR90p11
75.0	C12	154.569870205894	TIMP1_1	63.3	IMR90p11
75.5	C12	150.868092343287	TIMP1_1	63.3	IMR90p11
76.0	C12	148.185164853821	TIMP1_1	63.3	IMR90p11
76.5	C12	146.310364253764	TIMP1_1	63.3	IMR90p11
77.0	C12	145.288375309443	TIMP1_1	63.3	IMR90p11
77.5	C12	143.784472397163	TIMP1_1	63.3	IMR90p11
78.0	C12	143.32306919433	TIMP1_1	63.3	IMR90p11
78.5	C12	144.220266171328	TIMP1_1	63.3	IMR90p11
79.0	C12	145.431308527375	TIMP1_1	63.3	IMR90p11
79.5	C12	147.197404136507	TIMP1_1	63.3	IMR90p11
80.0	C12	152.210489380553	TIMP1_1	63.3	IMR90p11
80.5	C12	178.688253374284	TIMP1_1	63.3	IMR90p11
81.0	C12	253.829535472087	TIMP1_1	63.3	IMR90p11
81.5	C12	358.045079611071	TIMP1_1	63.3	IMR90p11
82.0	C12	458.767602280554	TIMP1_1	63.3	IMR90p11
82.5	C12	549.388563009608	TIMP1_1	63.3	IMR90p11
83.0	C12	591.112135537767	TIMP1_1	63.3	IMR90p11
83.5	C12	529.623983383581	TIMP1_1	63.3	IMR90p11
84.0	C12	403.076151301709	TIMP1_1	63.3	IMR90p11
84.5	C12	275.92843352631	TIMP1_1	63.3	IMR90p11
85.0	C12	156.151535820492	TIMP1_1	63.3	IMR90p11
85.5	C12	61.8430863267357	TIMP1_1	63.3	IMR90p11
86.0	C12	20.088325567855	TIMP1_1	63.3	IMR90p11
86.5	C12	13.5530510561898	TIMP1_1	63.3	IMR90p11
87.0	C12	10.3824870029658	TIMP1_1	63.3	IMR90p11
87.5	C12	6.93823386604106	TIMP1_1	63.3	IMR90p11
88.0	C12	4.88051255440166	TIMP1_1	63.3	IMR90p11
88.5	C12	4.32082038998277	TIMP1_1	63.3	IMR90p11
89.0	C12	4.0785961870875	TIMP1_1	63.3	IMR90p11
89.5	C12	3.90738678283111	TIMP1_1	63.3	IMR90p11
90.0	C12	4.06888104736544	TIMP1_1	63.3	IMR90p11
90.5	C12	3.49829835546774	TIMP1_1	63.3	IMR90p11
91.0	C12	2.93134199253421	TIMP1_1	63.3	IMR90p11
91.5	C12	2.6517528668831	TIMP1_1	63.3	IMR90p11
92.0	C12	1.93421461793275	TIMP1_1	63.3	IMR90p11
92.5	C12	1.47649498908106	TIMP1_1	63.3	IMR90p11
93.0	C12	1.89810417056839	TIMP1_1	63.3	IMR90p11
93.5	C12	2.63527835295452	TIMP1_1	63.3	IMR90p11
94.0	C12	2.63021518679295	TIMP1_1	63.3	IMR90p11
94.5	C12	4.28758832191568	TIMP1_1	63.3	IMR90p11
95.0	C12	2.61176692395236	TIMP1_1	63.3	IMR90p11
55.0	D12	-7.59984885217455	TIMP1_1	61.4	IMR90p11
55.5	D12	-16.4663391797092	TIMP1_1	61.4	IMR90p11
56.0	D12	-15.1996977043468	TIMP1_1	61.4	IMR90p11
56.5	D12	-15.1996977043373	TIMP1_1	61.4	IMR90p11
57.0	D12	-15.1996977044264	TIMP1_1	61.4	IMR90p11
57.5	D12	-15.4677420667522	TIMP1_1	61.4	IMR90p11
58.0	D12	-13.9729818615106	TIMP1_1	61.4	IMR90p11
58.5	D12	-9.78515053643309	TIMP1_1	61.4	IMR90p11
59.0	D12	-5.3376605434546	TIMP1_1	61.4	IMR90p11
59.5	D12	-0.224556033591853	TIMP1_1	61.4	IMR90p11
60.0	D12	4.60985763817894	TIMP1_1	61.4	IMR90p11
60.5	D12	8.07771038284545	TIMP1_1	61.4	IMR90p11
61.0	D12	12.2332040613533	TIMP1_1	61.4	IMR90p11
61.5	D12	18.2520568600573	TIMP1_1	61.4	IMR90p11
62.0	D12	25.3035039337431	TIMP1_1	61.4	IMR90p11
62.5	D12	33.5594857215992	TIMP1_1	61.4	IMR90p11
63.0	D12	44.4352778643383	TIMP1_1	61.4	IMR90p11
63.5	D12	55.7398441286241	TIMP1_1	61.4	IMR90p11
64.0	D12	66.6691068825448	TIMP1_1	61.4	IMR90p11
64.5	D12	77.2053461645462	TIMP1_1	61.4	IMR90p11
65.0	D12	86.131344127122	TIMP1_1	61.4	IMR90p11
65.5	D12	94.0050997591602	TIMP1_1	61.4	IMR90p11
66.0	D12	101.183350015372	TIMP1_1	61.4	IMR90p11
66.5	D12	106.93649078562	TIMP1_1	61.4	IMR90p11
67.0	D12	112.356642290146	TIMP1_1	61.4	IMR90p11
67.5	D12	118.815144791308	TIMP1_1	61.4	IMR90p11
68.0	D12	125.124836415583	TIMP1_1	61.4	IMR90p11
68.5	D12	132.465784795399	TIMP1_1	61.4	IMR90p11
69.0	D12	143.031304152062	TIMP1_1	61.4	IMR90p11
69.5	D12	157.480645739132	TIMP1_1	61.4	IMR90p11
70.0	D12	175.153370333589	TIMP1_1	61.4	IMR90p11
70.5	D12	195.744491673344	TIMP1_1	61.4	IMR90p11
71.0	D12	217.160465985276	TIMP1_1	61.4	IMR90p11
71.5	D12	234.024726965272	TIMP1_1	61.4	IMR90p11
72.0	D12	242.380907634978	TIMP1_1	61.4	IMR90p11
72.5	D12	241.327647659348	TIMP1_1	61.4	IMR90p11
73.0	D12	230.463171177958	TIMP1_1	61.4	IMR90p11
73.5	D12	211.57273503508	TIMP1_1	61.4	IMR90p11
74.0	D12	191.045751686943	TIMP1_1	61.4	IMR90p11
74.5	D12	172.501975841913	TIMP1_1	61.4	IMR90p11
75.0	D12	157.467860137994	TIMP1_1	61.4	IMR90p11
75.5	D12	147.619819312353	TIMP1_1	61.4	IMR90p11
76.0	D12	142.22172674041	TIMP1_1	61.4	IMR90p11
76.5	D12	138.758353942826	TIMP1_1	61.4	IMR90p11
77.0	D12	136.313401487293	TIMP1_1	61.4	IMR90p11
77.5	D12	134.52273773703	TIMP1_1	61.4	IMR90p11
78.0	D12	133.38656453658	TIMP1_1	61.4	IMR90p11
78.5	D12	132.800324003461	TIMP1_1	61.4	IMR90p11
79.0	D12	132.625082889473	TIMP1_1	61.4	IMR90p11
79.5	D12	133.888557738054	TIMP1_1	61.4	IMR90p11
80.0	D12	137.105529122003	TIMP1_1	61.4	IMR90p11
80.5	D12	152.972252656723	TIMP1_1	61.4	IMR90p11
81.0	D12	209.721035185216	TIMP1_1	61.4	IMR90p11
81.5	D12	297.655977603072	TIMP1_1	61.4	IMR90p11
82.0	D12	383.741775487277	TIMP1_1	61.4	IMR90p11
82.5	D12	461.363300817132	TIMP1_1	61.4	IMR90p11
83.0	D12	508.062609746371	TIMP1_1	61.4	IMR90p11
83.5	D12	468.976544410576	TIMP1_1	61.4	IMR90p11
84.0	D12	362.508847839381	TIMP1_1	61.4	IMR90p11
84.5	D12	252.124793568934	TIMP1_1	61.4	IMR90p11
85.0	D12	148.727856966877	TIMP1_1	61.4	IMR90p11
85.5	D12	62.3506917717303	TIMP1_1	61.4	IMR90p11
86.0	D12	19.754677405649	TIMP1_1	61.4	IMR90p11
86.5	D12	12.8623523256391	TIMP1_1	61.4	IMR90p11
87.0	D12	10.6262629312638	TIMP1_1	61.4	IMR90p11
87.5	D12	8.01836031615824	TIMP1_1	61.4	IMR90p11
88.0	D12	6.05078892719348	TIMP1_1	61.4	IMR90p11
88.5	D12	5.16229886832946	TIMP1_1	61.4	IMR90p11
89.0	D12	4.91574272513515	TIMP1_1	61.4	IMR90p11
89.5	D12	4.42098744264433	TIMP1_1	61.4	IMR90p11
90.0	D12	3.77307536596931	TIMP1_1	61.4	IMR90p11
90.5	D12	3.37402030131534	TIMP1_1	61.4	IMR90p11
91.0	D12	3.0263746201922	TIMP1_1	61.4	IMR90p11
91.5	D12	1.97239317509889	TIMP1_1	61.4	IMR90p11
92.0	D12	1.36173711044552	TIMP1_1	61.4	IMR90p11
92.5	D12	1.67580757525633	TIMP1_1	61.4	IMR90p11
93.0	D12	1.63364793363064	TIMP1_1	61.4	IMR90p11
93.5	D12	1.87476913986529	TIMP1_1	61.4	IMR90p11
94.0	D12	2.62310720091159	TIMP1_1	61.4	IMR90p11
94.5	D12	4.08526564144881	TIMP1_1	61.4	IMR90p11
95.0	D12	2.32490356507219	TIMP1_1	61.4	IMR90p11
55.0	E12	-11.8244073307098	TIMP1_1	59.0	IMR90p11
55.5	E12	-25.6195492165377	TIMP1_1	59.0	IMR90p11
56.0	E12	-23.6488146614195	TIMP1_1	59.0	IMR90p11
56.5	E12	-23.6488146614038	TIMP1_1	59.0	IMR90p11
57.0	E12	-23.6488146615279	TIMP1_1	59.0	IMR90p11
57.5	E12	-24.0708477705816	TIMP1_1	59.0	IMR90p11
58.0	E12	-21.3595410010987	TIMP1_1	59.0	IMR90p11
58.5	E12	-17.0129935990565	TIMP1_1	59.0	IMR90p11
59.0	E12	-13.3819094759747	TIMP1_1	59.0	IMR90p11
59.5	E12	-13.1797891476372	TIMP1_1	59.0	IMR90p11
60.0	E12	-12.6067525072194	TIMP1_1	59.0	IMR90p11
60.5	E12	-9.27097985041678	TIMP1_1	59.0	IMR90p11
61.0	E12	-6.55302785748631	TIMP1_1	59.0	IMR90p11
61.5	E12	-2.34854740217315	TIMP1_1	59.0	IMR90p11
62.0	E12	4.82975699450844	TIMP1_1	59.0	IMR90p11
62.5	E12	13.8194749751185	TIMP1_1	59.0	IMR90p11
63.0	E12	23.9481310021285	TIMP1_1	59.0	IMR90p11
63.5	E12	37.2690264266646	TIMP1_1	59.0	IMR90p11
64.0	E12	51.3416523718995	TIMP1_1	59.0	IMR90p11
64.5	E12	64.620613475828	TIMP1_1	59.0	IMR90p11
65.0	E12	78.3318847276197	TIMP1_1	59.0	IMR90p11
65.5	E12	88.5779961529396	TIMP1_1	59.0	IMR90p11
66.0	E12	94.2517179235431	TIMP1_1	59.0	IMR90p11
66.5	E12	99.8427881040566	TIMP1_1	59.0	IMR90p11
67.0	E12	105.936084350065	TIMP1_1	59.0	IMR90p11
67.5	E12	109.738729022478	TIMP1_1	59.0	IMR90p11
68.0	E12	115.458136071761	TIMP1_1	59.0	IMR90p11
68.5	E12	126.203722457128	TIMP1_1	59.0	IMR90p11
69.0	E12	138.47912735513	TIMP1_1	59.0	IMR90p11
69.5	E12	154.587388827242	TIMP1_1	59.0	IMR90p11
70.0	E12	177.051372472151	TIMP1_1	59.0	IMR90p11
70.5	E12	205.197167321681	TIMP1_1	59.0	IMR90p11
71.0	E12	235.021187152606	TIMP1_1	59.0	IMR90p11
71.5	E12	262.300213419407	TIMP1_1	59.0	IMR90p11
72.0	E12	280.855839469553	TIMP1_1	59.0	IMR90p11
72.5	E12	285.637954189838	TIMP1_1	59.0	IMR90p11
73.0	E12	274.244618636285	TIMP1_1	59.0	IMR90p11
73.5	E12	249.771285377932	TIMP1_1	59.0	IMR90p11
74.0	E12	218.658024990299	TIMP1_1	59.0	IMR90p11
74.5	E12	186.615914072641	TIMP1_1	59.0	IMR90p11
75.0	E12	159.3339494605	TIMP1_1	59.0	IMR90p11
75.5	E12	139.854172283692	TIMP1_1	59.0	IMR90p11
76.0	E12	127.146662258553	TIMP1_1	59.0	IMR90p11
76.5	E12	119.355317134793	TIMP1_1	59.0	IMR90p11
77.0	E12	115.12173508624	TIMP1_1	59.0	IMR90p11
77.5	E12	113.454332922278	TIMP1_1	59.0	IMR90p11
78.0	E12	112.954406542491	TIMP1_1	59.0	IMR90p11
78.5	E12	112.10887658681	TIMP1_1	59.0	IMR90p11
79.0	E12	111.812226319373	TIMP1_1	59.0	IMR90p11
79.5	E12	112.955931183832	TIMP1_1	59.0	IMR90p11
80.0	E12	114.439771910546	TIMP1_1	59.0	IMR90p11
80.5	E12	124.077066176152	TIMP1_1	59.0	IMR90p11
81.0	E12	165.387390510201	TIMP1_1	59.0	IMR90p11
81.5	E12	228.836437708504	TIMP1_1	59.0	IMR90p11
82.0	E12	288.035241482272	TIMP1_1	59.0	IMR90p11
82.5	E12	341.035691446458	TIMP1_1	59.0	IMR90p11
83.0	E12	373.506961893304	TIMP1_1	59.0	IMR90p11
83.5	E12	341.608344003691	TIMP1_1	59.0	IMR90p11
84.0	E12	261.119225574573	TIMP1_1	59.0	IMR90p11
84.5	E12	181.989499435559	TIMP1_1	59.0	IMR90p11
85.0	E12	108.198848664708	TIMP1_1	59.0	IMR90p11
85.5	E12	45.4048606228471	TIMP1_1	59.0	IMR90p11
86.0	E12	15.464877893485	TIMP1_1	59.0	IMR90p11
86.5	E12	11.8215459007623	TIMP1_1	59.0	IMR90p11
87.0	E12	9.72995787011598	TIMP1_1	59.0	IMR90p11
87.5	E12	7.37790685575334	TIMP1_1	59.0	IMR90p11
88.0	E12	6.48157029436823	TIMP1_1	59.0	IMR90p11
88.5	E12	6.31380292696554	TIMP1_1	59.0	IMR90p11
89.0	E12	5.69325054811054	TIMP1_1	59.0	IMR90p11
89.5	E12	5.51217576741891	TIMP1_1	59.0	IMR90p11
90.0	E12	5.84842508426453	TIMP1_1	59.0	IMR90p11
90.5	E12	5.75903644518593	TIMP1_1	59.0	IMR90p11
91.0	E12	6.26713721633001	TIMP1_1	59.0	IMR90p11
91.5	E12	7.54955295525014	TIMP1_1	59.0	IMR90p11
92.0	E12	8.51777287999079	TIMP1_1	59.0	IMR90p11
92.5	E12	9.40303864481382	TIMP1_1	59.0	IMR90p11
93.0	E12	9.88607466968432	TIMP1_1	59.0	IMR90p11
93.5	E12	9.83796786653005	TIMP1_1	59.0	IMR90p11
94.0	E12	9.88881337190276	TIMP1_1	59.0	IMR90p11
94.5	E12	10.5256940293638	TIMP1_1	59.0	IMR90p11
95.0	E12	4.76582354887421	TIMP1_1	59.0	IMR90p11
55.0	F12	-7.17746535264484	TIMP1_1	57.0	IMR90p11
55.5	F12	-15.5511749307301	TIMP1_1	57.0	IMR90p11
56.0	F12	-14.3549307052893	TIMP1_1	57.0	IMR90p11
56.5	F12	-14.3549307052875	TIMP1_1	57.0	IMR90p11
57.0	F12	-14.3549307053021	TIMP1_1	57.0	IMR90p11
57.5	F12	-14.6469900384362	TIMP1_1	57.0	IMR90p11
58.0	F12	-12.8887757024708	TIMP1_1	57.0	IMR90p11
58.5	F12	-9.05366074144217	TIMP1_1	57.0	IMR90p11
59.0	F12	-6.15207186014004	TIMP1_1	57.0	IMR90p11
59.5	F12	-3.02363869885062	TIMP1_1	57.0	IMR90p11
60.0	F12	-0.276893267160176	TIMP1_1	57.0	IMR90p11
60.5	F12	2.26536278865342	TIMP1_1	57.0	IMR90p11
61.0	F12	5.95079413075348	TIMP1_1	57.0	IMR90p11
61.5	F12	11.1220984778826	TIMP1_1	57.0	IMR90p11
62.0	F12	17.3586286688005	TIMP1_1	57.0	IMR90p11
62.5	F12	25.0358659704115	TIMP1_1	57.0	IMR90p11
63.0	F12	34.9993038404097	TIMP1_1	57.0	IMR90p11
63.5	F12	46.1978383157004	TIMP1_1	57.0	IMR90p11
64.0	F12	58.0584176588568	TIMP1_1	57.0	IMR90p11
64.5	F12	69.3989071492366	TIMP1_1	57.0	IMR90p11
65.0	F12	80.1517697711461	TIMP1_1	57.0	IMR90p11
65.5	F12	89.1855145576507	TIMP1_1	57.0	IMR90p11
66.0	F12	96.0100962801542	TIMP1_1	57.0	IMR90p11
66.5	F12	101.117693111349	TIMP1_1	57.0	IMR90p11
67.0	F12	105.352468298283	TIMP1_1	57.0	IMR90p11
67.5	F12	109.161360936716	TIMP1_1	57.0	IMR90p11
68.0	F12	113.866543164413	TIMP1_1	57.0	IMR90p11
68.5	F12	121.333608273684	TIMP1_1	57.0	IMR90p11
69.0	F12	133.106301076049	TIMP1_1	57.0	IMR90p11
69.5	F12	151.590973765304	TIMP1_1	57.0	IMR90p11
70.0	F12	178.968030677173	TIMP1_1	57.0	IMR90p11
70.5	F12	214.545056206099	TIMP1_1	57.0	IMR90p11
71.0	F12	254.955079784979	TIMP1_1	57.0	IMR90p11
71.5	F12	294.99445089191	TIMP1_1	57.0	IMR90p11
72.0	F12	326.792602012954	TIMP1_1	57.0	IMR90p11
72.5	F12	341.761387479573	TIMP1_1	57.0	IMR90p11
73.0	F12	336.445636105138	TIMP1_1	57.0	IMR90p11
73.5	F12	312.762498394781	TIMP1_1	57.0	IMR90p11
74.0	F12	274.303684303949	TIMP1_1	57.0	IMR90p11
74.5	F12	228.557616094296	TIMP1_1	57.0	IMR90p11
75.0	F12	184.808614914399	TIMP1_1	57.0	IMR90p11
75.5	F12	147.692164454295	TIMP1_1	57.0	IMR90p11
76.0	F12	118.142846655759	TIMP1_1	57.0	IMR90p11
76.5	F12	98.0460897939005	TIMP1_1	57.0	IMR90p11
77.0	F12	85.6352053798078	TIMP1_1	57.0	IMR90p11
77.5	F12	77.6123644965389	TIMP1_1	57.0	IMR90p11
78.0	F12	73.3288937739297	TIMP1_1	57.0	IMR90p11
78.5	F12	71.571109570778	TIMP1_1	57.0	IMR90p11
79.0	F12	70.1937029467549	TIMP1_1	57.0	IMR90p11
79.5	F12	69.7500309298511	TIMP1_1	57.0	IMR90p11
80.0	F12	70.4142230714665	TIMP1_1	57.0	IMR90p11
80.5	F12	75.0901394140305	TIMP1_1	57.0	IMR90p11
81.0	F12	97.9899392023227	TIMP1_1	57.0	IMR90p11
81.5	F12	134.654863445483	TIMP1_1	57.0	IMR90p11
82.0	F12	168.334916224434	TIMP1_1	57.0	IMR90p11
82.5	F12	197.88775378887	TIMP1_1	57.0	IMR90p11
83.0	F12	216.751265950068	TIMP1_1	57.0	IMR90p11
83.5	F12	197.703857486744	TIMP1_1	57.0	IMR90p11
84.0	F12	149.283585892687	TIMP1_1	57.0	IMR90p11
84.5	F12	103.009621260273	TIMP1_1	57.0	IMR90p11
85.0	F12	60.5265117835694	TIMP1_1	57.0	IMR90p11
85.5	F12	23.7562604537359	TIMP1_1	57.0	IMR90p11
86.0	F12	6.60915710777545	TIMP1_1	57.0	IMR90p11
86.5	F12	5.57427954853267	TIMP1_1	57.0	IMR90p11
87.0	F12	5.00902570282091	TIMP1_1	57.0	IMR90p11
87.5	F12	4.10783308274222	TIMP1_1	57.0	IMR90p11
88.0	F12	3.73924316836809	TIMP1_1	57.0	IMR90p11
88.5	F12	3.58724939582214	TIMP1_1	57.0	IMR90p11
89.0	F12	3.37603050426935	TIMP1_1	57.0	IMR90p11
89.5	F12	2.83664379325876	TIMP1_1	57.0	IMR90p11
90.0	F12	2.42297062401093	TIMP1_1	57.0	IMR90p11
90.5	F12	2.54747441262765	TIMP1_1	57.0	IMR90p11
91.0	F12	2.69208318266999	TIMP1_1	57.0	IMR90p11
91.5	F12	2.64092036837087	TIMP1_1	57.0	IMR90p11
92.0	F12	3.18138631805732	TIMP1_1	57.0	IMR90p11
92.5	F12	3.52682003294962	TIMP1_1	57.0	IMR90p11
93.0	F12	3.28888174703997	TIMP1_1	57.0	IMR90p11
93.5	F12	2.18299912496883	TIMP1_1	57.0	IMR90p11
94.0	F12	1.76574090289131	TIMP1_1	57.0	IMR90p11
94.5	F12	-0.738709584302171	TIMP1_1	57.0	IMR90p11
95.0	F12	-1.74359503367515	TIMP1_1	57.0	IMR90p11
55.0	G12	-4.73662844593764	TIMP1_1	55.7	IMR90p11
55.5	G12	-10.262694966198	TIMP1_1	55.7	IMR90p11
56.0	G12	-9.47325689187596	TIMP1_1	55.7	IMR90p11
56.5	G12	-9.4732568918696	TIMP1_1	55.7	IMR90p11
57.0	G12	-9.47325689191848	TIMP1_1	55.7	IMR90p11
57.5	G12	-9.81348751364692	TIMP1_1	55.7	IMR90p11
58.0	G12	-7.67414127534539	TIMP1_1	55.7	IMR90p11
58.5	G12	-3.93326177906204	TIMP1_1	55.7	IMR90p11
59.0	G12	-0.435830853255425	TIMP1_1	55.7	IMR90p11
59.5	G12	3.14415252698677	TIMP1_1	55.7	IMR90p11
60.0	G12	4.52728041625414	TIMP1_1	55.7	IMR90p11
60.5	G12	4.68600185117077	TIMP1_1	55.7	IMR90p11
61.0	G12	5.44168160088975	TIMP1_1	55.7	IMR90p11
61.5	G12	5.76287735163555	TIMP1_1	55.7	IMR90p11
62.0	G12	8.57946980637075	TIMP1_1	55.7	IMR90p11
62.5	G12	16.0934213535834	TIMP1_1	55.7	IMR90p11
63.0	G12	27.2222878491283	TIMP1_1	55.7	IMR90p11
63.5	G12	39.6526440789277	TIMP1_1	55.7	IMR90p11
64.0	G12	52.5158777721276	TIMP1_1	55.7	IMR90p11
64.5	G12	64.851116227437	TIMP1_1	55.7	IMR90p11
65.0	G12	74.6391402512063	TIMP1_1	55.7	IMR90p11
65.5	G12	81.0749394985257	TIMP1_1	55.7	IMR90p11
66.0	G12	86.1456502144359	TIMP1_1	55.7	IMR90p11
66.5	G12	91.3880147780941	TIMP1_1	55.7	IMR90p11
67.0	G12	95.2096434995852	TIMP1_1	55.7	IMR90p11
67.5	G12	99.2777609136585	TIMP1_1	55.7	IMR90p11
68.0	G12	105.527353742626	TIMP1_1	55.7	IMR90p11
68.5	G12	114.197516106173	TIMP1_1	55.7	IMR90p11
69.0	G12	126.713348749734	TIMP1_1	55.7	IMR90p11
69.5	G12	146.888098151019	TIMP1_1	55.7	IMR90p11
70.0	G12	175.338392941456	TIMP1_1	55.7	IMR90p11
70.5	G12	210.802415658328	TIMP1_1	55.7	IMR90p11
71.0	G12	251.332905860697	TIMP1_1	55.7	IMR90p11
71.5	G12	290.979710200701	TIMP1_1	55.7	IMR90p11
72.0	G12	319.695670836173	TIMP1_1	55.7	IMR90p11
72.5	G12	331.596091071087	TIMP1_1	55.7	IMR90p11
73.0	G12	323.602705930119	TIMP1_1	55.7	IMR90p11
73.5	G12	294.892868040374	TIMP1_1	55.7	IMR90p11
74.0	G12	251.435178071053	TIMP1_1	55.7	IMR90p11
74.5	G12	202.732120692029	TIMP1_1	55.7	IMR90p11
75.0	G12	156.438446592231	TIMP1_1	55.7	IMR90p11
75.5	G12	118.466197234409	TIMP1_1	55.7	IMR90p11
76.0	G12	91.8269172998355	TIMP1_1	55.7	IMR90p11
76.5	G12	74.6694550019347	TIMP1_1	55.7	IMR90p11
77.0	G12	64.9733132503293	TIMP1_1	55.7	IMR90p11
77.5	G12	60.2635433994561	TIMP1_1	55.7	IMR90p11
78.0	G12	57.3286874241002	TIMP1_1	55.7	IMR90p11
78.5	G12	55.4752819204896	TIMP1_1	55.7	IMR90p11
79.0	G12	55.1844974276875	TIMP1_1	55.7	IMR90p11
79.5	G12	55.3641603762371	TIMP1_1	55.7	IMR90p11
80.0	G12	55.4569906917082	TIMP1_1	55.7	IMR90p11
80.5	G12	59.2891755054413	TIMP1_1	55.7	IMR90p11
81.0	G12	76.3119718066425	TIMP1_1	55.7	IMR90p11
81.5	G12	102.092827793294	TIMP1_1	55.7	IMR90p11
82.0	G12	125.999600706036	TIMP1_1	55.7	IMR90p11
82.5	G12	147.663186425952	TIMP1_1	55.7	IMR90p11
83.0	G12	161.113242203794	TIMP1_1	55.7	IMR90p11
83.5	G12	146.404142406431	TIMP1_1	55.7	IMR90p11
84.0	G12	111.040729654003	TIMP1_1	55.7	IMR90p11
84.5	G12	77.356151709966	TIMP1_1	55.7	IMR90p11
85.0	G12	45.7198171064101	TIMP1_1	55.7	IMR90p11
85.5	G12	18.8959358277148	TIMP1_1	55.7	IMR90p11
86.0	G12	6.92369213127444	TIMP1_1	55.7	IMR90p11
86.5	G12	5.82000840937781	TIMP1_1	55.7	IMR90p11
87.0	G12	4.85422927826187	TIMP1_1	55.7	IMR90p11
87.5	G12	3.93574216756065	TIMP1_1	55.7	IMR90p11
88.0	G12	2.72233857604215	TIMP1_1	55.7	IMR90p11
88.5	G12	1.80233643276006	TIMP1_1	55.7	IMR90p11
89.0	G12	1.82806503868227	TIMP1_1	55.7	IMR90p11
89.5	G12	1.77959607390449	TIMP1_1	55.7	IMR90p11
90.0	G12	1.91021735131943	TIMP1_1	55.7	IMR90p11
90.5	G12	2.58217010747171	TIMP1_1	55.7	IMR90p11
91.0	G12	2.99659394171721	TIMP1_1	55.7	IMR90p11
91.5	G12	2.48980852718228	TIMP1_1	55.7	IMR90p11
92.0	G12	2.05512395910966	TIMP1_1	55.7	IMR90p11
92.5	G12	2.0206018564013	TIMP1_1	55.7	IMR90p11
93.0	G12	1.52488409500967	TIMP1_1	55.7	IMR90p11
93.5	G12	1.2682429651108	TIMP1_1	55.7	IMR90p11
94.0	G12	1.52903324466456	TIMP1_1	55.7	IMR90p11
94.5	G12	2.08429791114509	TIMP1_1	55.7	IMR90p11
95.0	G12	1.01181511559093	TIMP1_1	55.7	IMR90p11
55.0	H12	-0.453013369231712	TIMP1_1	55.0	IMR90p11
55.5	H12	-0.981528966668179	TIMP1_1	55.0	IMR90p11
56.0	H12	-0.906026738461946	TIMP1_1	55.0	IMR90p11
56.5	H12	-0.906026738464448	TIMP1_1	55.0	IMR90p11
57.0	H12	-0.906026738454671	TIMP1_1	55.0	IMR90p11
57.5	H12	-1.13230417984028	TIMP1_1	55.0	IMR90p11
58.0	H12	0.272464271172112	TIMP1_1	55.0	IMR90p11
58.5	H12	2.95735828156978	TIMP1_1	55.0	IMR90p11
59.0	H12	5.04520717301432	TIMP1_1	55.0	IMR90p11
59.5	H12	5.87525971423418	TIMP1_1	55.0	IMR90p11
60.0	H12	6.51459618461581	TIMP1_1	55.0	IMR90p11
60.5	H12	9.67758327200875	TIMP1_1	55.0	IMR90p11
61.0	H12	15.2492127811763	TIMP1_1	55.0	IMR90p11
61.5	H12	22.5577420102076	TIMP1_1	55.0	IMR90p11
62.0	H12	33.4873854817428	TIMP1_1	55.0	IMR90p11
62.5	H12	46.9776529810368	TIMP1_1	55.0	IMR90p11
63.0	H12	59.5839968971741	TIMP1_1	55.0	IMR90p11
63.5	H12	70.6485116276784	TIMP1_1	55.0	IMR90p11
64.0	H12	80.6932455399776	TIMP1_1	55.0	IMR90p11
64.5	H12	87.8820688808023	TIMP1_1	55.0	IMR90p11
65.0	H12	92.3209271218533	TIMP1_1	55.0	IMR90p11
65.5	H12	96.4397513100458	TIMP1_1	55.0	IMR90p11
66.0	H12	100.381752900404	TIMP1_1	55.0	IMR90p11
66.5	H12	103.509819988569	TIMP1_1	55.0	IMR90p11
67.0	H12	107.069144906149	TIMP1_1	55.0	IMR90p11
67.5	H12	111.916662151971	TIMP1_1	55.0	IMR90p11
68.0	H12	117.756573829501	TIMP1_1	55.0	IMR90p11
68.5	H12	126.754731385035	TIMP1_1	55.0	IMR90p11
69.0	H12	141.87282939988	TIMP1_1	55.0	IMR90p11
69.5	H12	165.477755110946	TIMP1_1	55.0	IMR90p11
70.0	H12	198.692353361011	TIMP1_1	55.0	IMR90p11
70.5	H12	239.987190207136	TIMP1_1	55.0	IMR90p11
71.0	H12	283.189471673295	TIMP1_1	55.0	IMR90p11
71.5	H12	318.840783582945	TIMP1_1	55.0	IMR90p11
72.0	H12	337.923328248582	TIMP1_1	55.0	IMR90p11
72.5	H12	334.427877690283	TIMP1_1	55.0	IMR90p11
73.0	H12	307.322432748541	TIMP1_1	55.0	IMR90p11
73.5	H12	261.516415811021	TIMP1_1	55.0	IMR90p11
74.0	H12	207.314678841805	TIMP1_1	55.0	IMR90p11
74.5	H12	154.354386707284	TIMP1_1	55.0	IMR90p11
75.0	H12	109.108868260459	TIMP1_1	55.0	IMR90p11
75.5	H12	75.4892883586436	TIMP1_1	55.0	IMR90p11
76.0	H12	54.2256921217354	TIMP1_1	55.0	IMR90p11
76.5	H12	42.4518531656588	TIMP1_1	55.0	IMR90p11
77.0	H12	36.1779970220213	TIMP1_1	55.0	IMR90p11
77.5	H12	33.3440538664023	TIMP1_1	55.0	IMR90p11
78.0	H12	32.3434213688992	TIMP1_1	55.0	IMR90p11
78.5	H12	31.7755227914668	TIMP1_1	55.0	IMR90p11
79.0	H12	31.0904651770937	TIMP1_1	55.0	IMR90p11
79.5	H12	30.7848631187449	TIMP1_1	55.0	IMR90p11
80.0	H12	32.3034780982269	TIMP1_1	55.0	IMR90p11
80.5	H12	40.7545188442067	TIMP1_1	55.0	IMR90p11
81.0	H12	53.9697900284581	TIMP1_1	55.0	IMR90p11
81.5	H12	65.7446996796886	TIMP1_1	55.0	IMR90p11
82.0	H12	76.1416889244906	TIMP1_1	55.0	IMR90p11
82.5	H12	82.524340617396	TIMP1_1	55.0	IMR90p11
83.0	H12	74.6193551815505	TIMP1_1	55.0	IMR90p11
83.5	H12	56.0222219737516	TIMP1_1	55.0	IMR90p11
84.0	H12	38.6765551209451	TIMP1_1	55.0	IMR90p11
84.5	H12	23.0735421358742	TIMP1_1	55.0	IMR90p11
85.0	H12	9.48101295940012	TIMP1_1	55.0	IMR90p11
85.5	H12	2.89489815902414	TIMP1_1	55.0	IMR90p11
86.0	H12	2.71235295839386	TIMP1_1	55.0	IMR90p11
86.5	H12	2.84147589488578	TIMP1_1	55.0	IMR90p11
87.0	H12	2.3267129029843	TIMP1_1	55.0	IMR90p11
87.5	H12	2.33208742422079	TIMP1_1	55.0	IMR90p11
88.0	H12	2.86012325257451	TIMP1_1	55.0	IMR90p11
88.5	H12	2.77737070394085	TIMP1_1	55.0	IMR90p11
89.0	H12	2.28785067614945	TIMP1_1	55.0	IMR90p11
89.5	H12	2.08056318221793	TIMP1_1	55.0	IMR90p11
90.0	H12	1.76244806607235	TIMP1_1	55.0	IMR90p11
90.5	H12	1.18175590547065	TIMP1_1	55.0	IMR90p11
91.0	H12	0.922150899526287	TIMP1_1	55.0	IMR90p11
91.5	H12	0.891985036048709	TIMP1_1	55.0	IMR90p11
92.0	H12	0.881505947168762	TIMP1_1	55.0	IMR90p11
92.5	H12	1.26169400401608	TIMP1_1	55.0	IMR90p11
93.0	H12	1.71413916815362	TIMP1_1	55.0	IMR90p11
93.5	H12	2.30930212569342	TIMP1_1	55.0	IMR90p11
94.0	H12	2.8063016955789	TIMP1_1	55.0	IMR90p11
94.5	H12	4.03332888977366	TIMP1_1	55.0	IMR90p11
95.0	H12	2.23477598063801	TIMP1_1	55.0	IMR90p11
