# Supplementary material for: Primer PICKR: literature-mined scoring platform for robust RT–qPCR primers
Source: Nat Commun. 2026 May 28;17:6938. doi: 10.1038/s41467-026-73648-2 (PMC13388996; doi:10.1038/s41467-026-73648-2)
Supplement: Supplementary file 11 — Source Data [file 41467_2026_73648_MOESM11_ESM.zip › Suppl_Fig_S9/amplification_data_ACSL4_1.csv]

Cycle	Well	Fluorescence	Target	melt temp	Replicate
1	A4	-1.96214249282275	ACSL4_1	65.0	IMR90p8
2	A4	-2.36901167871247	ACSL4_1	65.0	IMR90p8
3	A4	1.32385098355871	ACSL4_1	65.0	IMR90p8
4	A4	-1.10823057018115	ACSL4_1	65.0	IMR90p8
5	A4	1.0871992737807	ACSL4_1	65.0	IMR90p8
6	A4	0.482527524862235	ACSL4_1	65.0	IMR90p8
7	A4	0.311285048831905	ACSL4_1	65.0	IMR90p8
8	A4	2.51975401832988	ACSL4_1	65.0	IMR90p8
9	A4	3.24264817828589	ACSL4_1	65.0	IMR90p8
10	A4	-0.1223502097032	ACSL4_1	65.0	IMR90p8
11	A4	0.442721686172263	ACSL4_1	65.0	IMR90p8
12	A4	1.74390237983789	ACSL4_1	65.0	IMR90p8
13	A4	-2.35742958268702	ACSL4_1	65.0	IMR90p8
14	A4	0.0078669573972547	ACSL4_1	65.0	IMR90p8
15	A4	-4.56589916137682	ACSL4_1	65.0	IMR90p8
16	A4	-4.06679256772577	ACSL4_1	65.0	IMR90p8
17	A4	3.0449264101394	ACSL4_1	65.0	IMR90p8
18	A4	-5.2102638502447	ACSL4_1	65.0	IMR90p8
19	A4	-3.40957616782634	ACSL4_1	65.0	IMR90p8
20	A4	2.47934136866388	ACSL4_1	65.0	IMR90p8
21	A4	1.70249530542378	ACSL4_1	65.0	IMR90p8
22	A4	-2.06897164016164	ACSL4_1	65.0	IMR90p8
23	A4	2.39911700307312	ACSL4_1	65.0	IMR90p8
24	A4	6.02721460723933	ACSL4_1	65.0	IMR90p8
25	A4	19.3826559311397	ACSL4_1	65.0	IMR90p8
26	A4	41.1109178328529	ACSL4_1	65.0	IMR90p8
27	A4	65.6651336629266	ACSL4_1	65.0	IMR90p8
28	A4	123.437657307118	ACSL4_1	65.0	IMR90p8
29	A4	200.506309272262	ACSL4_1	65.0	IMR90p8
30	A4	295.478184256398	ACSL4_1	65.0	IMR90p8
31	A4	389.350118745502	ACSL4_1	65.0	IMR90p8
32	A4	490.854809820099	ACSL4_1	65.0	IMR90p8
33	A4	597.008642959389	ACSL4_1	65.0	IMR90p8
34	A4	710.523485618938	ACSL4_1	65.0	IMR90p8
35	A4	823.170902841831	ACSL4_1	65.0	IMR90p8
36	A4	940.199985818821	ACSL4_1	65.0	IMR90p8
37	A4	1054.03056109739	ACSL4_1	65.0	IMR90p8
38	A4	1164.66699996676	ACSL4_1	65.0	IMR90p8
39	A4	1268.41988310937	ACSL4_1	65.0	IMR90p8
40	A4	1370.77088538664	ACSL4_1	65.0	IMR90p8
1	B4	3.64430052959005	ACSL4_1	64.5	IMR90p8
2	B4	2.33227864194532	ACSL4_1	64.5	IMR90p8
3	B4	1.96611926501919	ACSL4_1	64.5	IMR90p8
4	B4	6.45148378308068	ACSL4_1	64.5	IMR90p8
5	B4	-0.722782878278849	ACSL4_1	64.5	IMR90p8
6	B4	0.685653905932668	ACSL4_1	64.5	IMR90p8
7	B4	-0.179036728467963	ACSL4_1	64.5	IMR90p8
8	B4	0.650869711361338	ACSL4_1	64.5	IMR90p8
9	B4	-0.779180762350734	ACSL4_1	64.5	IMR90p8
10	B4	-0.987180594997426	ACSL4_1	64.5	IMR90p8
11	B4	1.14539490442667	ACSL4_1	64.5	IMR90p8
12	B4	-2.54633874450565	ACSL4_1	64.5	IMR90p8
13	B4	-1.45264520607088	ACSL4_1	64.5	IMR90p8
14	B4	-0.753712904082477	ACSL4_1	64.5	IMR90p8
15	B4	0.787536907798312	ACSL4_1	64.5	IMR90p8
16	B4	-4.74430855703258	ACSL4_1	64.5	IMR90p8
17	B4	-3.33500855703824	ACSL4_1	64.5	IMR90p8
18	B4	-1.44034788115914	ACSL4_1	64.5	IMR90p8
19	B4	-2.18699116850348	ACSL4_1	64.5	IMR90p8
20	B4	-0.869528780141536	ACSL4_1	64.5	IMR90p8
21	B4	3.05011933201467	ACSL4_1	64.5	IMR90p8
22	B4	2.05394814981219	ACSL4_1	64.5	IMR90p8
23	B4	8.2863674290129	ACSL4_1	64.5	IMR90p8
24	B4	17.6089976446251	ACSL4_1	64.5	IMR90p8
25	B4	36.8955533548183	ACSL4_1	64.5	IMR90p8
26	B4	73.9667825920919	ACSL4_1	64.5	IMR90p8
27	B4	134.1859430199	ACSL4_1	64.5	IMR90p8
28	B4	223.967835612511	ACSL4_1	64.5	IMR90p8
29	B4	327.671289496002	ACSL4_1	64.5	IMR90p8
30	B4	439.825786405153	ACSL4_1	64.5	IMR90p8
31	B4	555.380697980723	ACSL4_1	64.5	IMR90p8
32	B4	675.058893394541	ACSL4_1	64.5	IMR90p8
33	B4	801.997585968223	ACSL4_1	64.5	IMR90p8
34	B4	930.640515408741	ACSL4_1	64.5	IMR90p8
35	B4	1059.01211361875	ACSL4_1	64.5	IMR90p8
36	B4	1186.5378731004	ACSL4_1	64.5	IMR90p8
37	B4	1308.11783675707	ACSL4_1	64.5	IMR90p8
38	B4	1422.81834175546	ACSL4_1	64.5	IMR90p8
39	B4	1531.57722826929	ACSL4_1	64.5	IMR90p8
40	B4	1637.76002289398	ACSL4_1	64.5	IMR90p8
1	C4	1.59721753289205	ACSL4_1	63.3	IMR90p8
2	C4	-0.466708895495685	ACSL4_1	63.3	IMR90p8
3	C4	3.83199581463714	ACSL4_1	63.3	IMR90p8
4	C4	0.0467545541391701	ACSL4_1	63.3	IMR90p8
5	C4	-0.465594941969357	ACSL4_1	63.3	IMR90p8
6	C4	0.401666886122257	ACSL4_1	63.3	IMR90p8
7	C4	2.58332095878859	ACSL4_1	63.3	IMR90p8
8	C4	1.12499803384617	ACSL4_1	63.3	IMR90p8
9	C4	2.39958856643807	ACSL4_1	63.3	IMR90p8
10	C4	2.34772194171865	ACSL4_1	63.3	IMR90p8
11	C4	2.15109294476633	ACSL4_1	63.3	IMR90p8
12	C4	-4.29057544450643	ACSL4_1	63.3	IMR90p8
13	C4	-4.26366242544509	ACSL4_1	63.3	IMR90p8
14	C4	-2.47616646910365	ACSL4_1	63.3	IMR90p8
15	C4	-3.6848499965904	ACSL4_1	63.3	IMR90p8
16	C4	-0.267241413433112	ACSL4_1	63.3	IMR90p8
17	C4	0.0355223497626866	ACSL4_1	63.3	IMR90p8
18	C4	1.45510346716719	ACSL4_1	63.3	IMR90p8
19	C4	-4.35535233041037	ACSL4_1	63.3	IMR90p8
20	C4	-2.90858428808724	ACSL4_1	63.3	IMR90p8
21	C4	-1.777650893383	ACSL4_1	63.3	IMR90p8
22	C4	3.66419665347757	ACSL4_1	63.3	IMR90p8
23	C4	10.6571329490944	ACSL4_1	63.3	IMR90p8
24	C4	23.2368389139647	ACSL4_1	63.3	IMR90p8
25	C4	48.6067796042007	ACSL4_1	63.3	IMR90p8
26	C4	101.607634410083	ACSL4_1	63.3	IMR90p8
27	C4	183.198067590808	ACSL4_1	63.3	IMR90p8
28	C4	303.868931058082	ACSL4_1	63.3	IMR90p8
29	C4	436.496744648406	ACSL4_1	63.3	IMR90p8
30	C4	569.882440446579	ACSL4_1	63.3	IMR90p8
31	C4	709.481604390099	ACSL4_1	63.3	IMR90p8
32	C4	855.696951185744	ACSL4_1	63.3	IMR90p8
33	C4	1009.76026977036	ACSL4_1	63.3	IMR90p8
34	C4	1164.65571624696	ACSL4_1	63.3	IMR90p8
35	C4	1317.18514173674	ACSL4_1	63.3	IMR90p8
36	C4	1465.10039582692	ACSL4_1	63.3	IMR90p8
37	C4	1607.19716886167	ACSL4_1	63.3	IMR90p8
38	C4	1739.06712633483	ACSL4_1	63.3	IMR90p8
39	C4	1861.44208378037	ACSL4_1	63.3	IMR90p8
40	C4	1977.0866088136	ACSL4_1	63.3	IMR90p8
1	D4	3.30071592650893	ACSL4_1	61.4	IMR90p8
2	D4	0.326084588426511	ACSL4_1	61.4	IMR90p8
3	D4	1.82093080406503	ACSL4_1	61.4	IMR90p8
4	D4	2.50053522985763	ACSL4_1	61.4	IMR90p8
5	D4	2.06332235263699	ACSL4_1	61.4	IMR90p8
6	D4	0.481359117705324	ACSL4_1	61.4	IMR90p8
7	D4	2.17400799519692	ACSL4_1	61.4	IMR90p8
8	D4	-1.14232693154145	ACSL4_1	61.4	IMR90p8
9	D4	0.943976294523509	ACSL4_1	61.4	IMR90p8
10	D4	-0.23054575653714	ACSL4_1	61.4	IMR90p8
11	D4	2.29061797572513	ACSL4_1	61.4	IMR90p8
12	D4	-1.30277426982229	ACSL4_1	61.4	IMR90p8
13	D4	-2.84387775928144	ACSL4_1	61.4	IMR90p8
14	D4	-3.29487749465306	ACSL4_1	61.4	IMR90p8
15	D4	-1.33943296722236	ACSL4_1	61.4	IMR90p8
16	D4	-4.89246626132717	ACSL4_1	61.4	IMR90p8
17	D4	-2.83214480393144	ACSL4_1	61.4	IMR90p8
18	D4	-2.91570291489052	ACSL4_1	61.4	IMR90p8
19	D4	2.16739732920132	ACSL4_1	61.4	IMR90p8
20	D4	3.83344854462985	ACSL4_1	61.4	IMR90p8
21	D4	-2.74283884519446	ACSL4_1	61.4	IMR90p8
22	D4	1.13074961592838	ACSL4_1	61.4	IMR90p8
23	D4	9.2771037091793	ACSL4_1	61.4	IMR90p8
24	D4	22.66827990003	ACSL4_1	61.4	IMR90p8
25	D4	42.9075579207324	ACSL4_1	61.4	IMR90p8
26	D4	81.931505291579	ACSL4_1	61.4	IMR90p8
27	D4	151.503301666004	ACSL4_1	61.4	IMR90p8
28	D4	256.52776290878	ACSL4_1	61.4	IMR90p8
29	D4	387.657810732677	ACSL4_1	61.4	IMR90p8
30	D4	521.429444718321	ACSL4_1	61.4	IMR90p8
31	D4	658.943443122143	ACSL4_1	61.4	IMR90p8
32	D4	806.246029514416	ACSL4_1	61.4	IMR90p8
33	D4	964.884111511948	ACSL4_1	61.4	IMR90p8
34	D4	1130.31344467886	ACSL4_1	61.4	IMR90p8
35	D4	1298.59068440314	ACSL4_1	61.4	IMR90p8
36	D4	1464.68616652075	ACSL4_1	61.4	IMR90p8
37	D4	1624.8357697451	ACSL4_1	61.4	IMR90p8
38	D4	1773.96994921773	ACSL4_1	61.4	IMR90p8
39	D4	1912.59669997847	ACSL4_1	61.4	IMR90p8
40	D4	2045.13756526262	ACSL4_1	61.4	IMR90p8
1	E4	8.81763475351045	ACSL4_1	59.0	IMR90p8
2	E4	3.20670011157699	ACSL4_1	59.0	IMR90p8
3	E4	0.172085118151699	ACSL4_1	59.0	IMR90p8
4	E4	5.39237879031998	ACSL4_1	59.0	IMR90p8
5	E4	-1.94085157902964	ACSL4_1	59.0	IMR90p8
6	E4	-0.966247041026236	ACSL4_1	59.0	IMR90p8
7	E4	5.16001544860819	ACSL4_1	59.0	IMR90p8
8	E4	3.479282870715	ACSL4_1	59.0	IMR90p8
9	E4	-0.580199460064705	ACSL4_1	59.0	IMR90p8
10	E4	-0.907407329072157	ACSL4_1	59.0	IMR90p8
11	E4	2.89350878246705	ACSL4_1	59.0	IMR90p8
12	E4	-2.73059103302785	ACSL4_1	59.0	IMR90p8
13	E4	-3.46535551119359	ACSL4_1	59.0	IMR90p8
14	E4	-1.80758725764144	ACSL4_1	59.0	IMR90p8
15	E4	-0.570177643767693	ACSL4_1	59.0	IMR90p8
16	E4	-3.69662391578777	ACSL4_1	59.0	IMR90p8
17	E4	1.76049678023719	ACSL4_1	59.0	IMR90p8
18	E4	-0.11815792503603	ACSL4_1	59.0	IMR90p8
19	E4	1.61839494586229	ACSL4_1	59.0	IMR90p8
20	E4	-1.16622794476507	ACSL4_1	59.0	IMR90p8
21	E4	-1.91403873833315	ACSL4_1	59.0	IMR90p8
22	E4	1.74200129355859	ACSL4_1	59.0	IMR90p8
23	E4	1.6913758675596	ACSL4_1	59.0	IMR90p8
24	E4	6.20143349601676	ACSL4_1	59.0	IMR90p8
25	E4	13.8403616089231	ACSL4_1	59.0	IMR90p8
26	E4	32.2577084764844	ACSL4_1	59.0	IMR90p8
27	E4	72.6412858492386	ACSL4_1	59.0	IMR90p8
28	E4	139.694452289029	ACSL4_1	59.0	IMR90p8
29	E4	235.220738561939	ACSL4_1	59.0	IMR90p8
30	E4	360.309617147971	ACSL4_1	59.0	IMR90p8
31	E4	486.940576907591	ACSL4_1	59.0	IMR90p8
32	E4	623.491577359158	ACSL4_1	59.0	IMR90p8
33	E4	772.057415289708	ACSL4_1	59.0	IMR90p8
34	E4	935.993601326934	ACSL4_1	59.0	IMR90p8
35	E4	1107.689916298	ACSL4_1	59.0	IMR90p8
36	E4	1286.33974223899	ACSL4_1	59.0	IMR90p8
37	E4	1462.94364690789	ACSL4_1	59.0	IMR90p8
38	E4	1634.50425863925	ACSL4_1	59.0	IMR90p8
39	E4	1797.27498568403	ACSL4_1	59.0	IMR90p8
40	E4	1954.76550902244	ACSL4_1	59.0	IMR90p8
1	F4	4.92128194116412	ACSL4_1	57.0	IMR90p8
2	F4	11.9005640053515	ACSL4_1	57.0	IMR90p8
3	F4	3.94512831521433	ACSL4_1	57.0	IMR90p8
4	F4	3.36485736803161	ACSL4_1	57.0	IMR90p8
5	F4	6.28089042580586	ACSL4_1	57.0	IMR90p8
6	F4	-2.30453934502748	ACSL4_1	57.0	IMR90p8
7	F4	-3.30468315626422	ACSL4_1	57.0	IMR90p8
8	F4	-1.13778899231011	ACSL4_1	57.0	IMR90p8
9	F4	-2.04695827636078	ACSL4_1	57.0	IMR90p8
10	F4	-2.45674324520678	ACSL4_1	57.0	IMR90p8
11	F4	1.87915229080772	ACSL4_1	57.0	IMR90p8
12	F4	-2.23681212471001	ACSL4_1	57.0	IMR90p8
13	F4	-0.503693222780839	ACSL4_1	57.0	IMR90p8
14	F4	4.6073161667664	ACSL4_1	57.0	IMR90p8
15	F4	-2.91312464529028	ACSL4_1	57.0	IMR90p8
16	F4	-0.0100181180073378	ACSL4_1	57.0	IMR90p8
17	F4	0.711160466328238	ACSL4_1	57.0	IMR90p8
18	F4	0.275522123165956	ACSL4_1	57.0	IMR90p8
19	F4	-2.06631507532438	ACSL4_1	57.0	IMR90p8
20	F4	-2.87036444421392	ACSL4_1	57.0	IMR90p8
21	F4	-0.887613739027529	ACSL4_1	57.0	IMR90p8
22	F4	-2.26897391396005	ACSL4_1	57.0	IMR90p8
23	F4	-0.891460867912883	ACSL4_1	57.0	IMR90p8
24	F4	2.84090510560509	ACSL4_1	57.0	IMR90p8
25	F4	8.81873458918926	ACSL4_1	57.0	IMR90p8
26	F4	14.5221774369097	ACSL4_1	57.0	IMR90p8
27	F4	35.407531155965	ACSL4_1	57.0	IMR90p8
28	F4	70.3179759180885	ACSL4_1	57.0	IMR90p8
29	F4	133.333980994263	ACSL4_1	57.0	IMR90p8
30	F4	216.446587714807	ACSL4_1	57.0	IMR90p8
31	F4	316.911712236148	ACSL4_1	57.0	IMR90p8
32	F4	434.118590799959	ACSL4_1	57.0	IMR90p8
33	F4	560.781190082838	ACSL4_1	57.0	IMR90p8
34	F4	702.477233786191	ACSL4_1	57.0	IMR90p8
35	F4	855.941979108955	ACSL4_1	57.0	IMR90p8
36	F4	1021.912045243	ACSL4_1	57.0	IMR90p8
37	F4	1193.59147346735	ACSL4_1	57.0	IMR90p8
38	F4	1365.50307722929	ACSL4_1	57.0	IMR90p8
39	F4	1534.36969782907	ACSL4_1	57.0	IMR90p8
40	F4	1701.40957028626	ACSL4_1	57.0	IMR90p8
1	G4	7.16524188363064	ACSL4_1	55.7	IMR90p8
2	G4	5.89755825839438	ACSL4_1	55.7	IMR90p8
3	G4	4.98425475442127	ACSL4_1	55.7	IMR90p8
4	G4	6.43763637444908	ACSL4_1	55.7	IMR90p8
5	G4	0.398415341369855	ACSL4_1	55.7	IMR90p8
6	G4	-1.73755190466454	ACSL4_1	55.7	IMR90p8
7	G4	5.22320681267684	ACSL4_1	55.7	IMR90p8
8	G4	-0.395162031914424	ACSL4_1	55.7	IMR90p8
9	G4	0.175908928932586	ACSL4_1	55.7	IMR90p8
10	G4	-1.86725735582286	ACSL4_1	55.7	IMR90p8
11	G4	-3.25274476990899	ACSL4_1	55.7	IMR90p8
12	G4	-1.33998081771097	ACSL4_1	55.7	IMR90p8
13	G4	-4.25143048283962	ACSL4_1	55.7	IMR90p8
14	G4	-0.314291778394363	ACSL4_1	55.7	IMR90p8
15	G4	-3.76402849013357	ACSL4_1	55.7	IMR90p8
16	G4	1.43565472219689	ACSL4_1	55.7	IMR90p8
17	G4	-2.50066216461255	ACSL4_1	55.7	IMR90p8
18	G4	-3.30896364025602	ACSL4_1	55.7	IMR90p8
19	G4	-0.449136853078016	ACSL4_1	55.7	IMR90p8
20	G4	-0.508052741480242	ACSL4_1	55.7	IMR90p8
21	G4	1.54958733497551	ACSL4_1	55.7	IMR90p8
22	G4	-0.191749483527474	ACSL4_1	55.7	IMR90p8
23	G4	-2.70832541841537	ACSL4_1	55.7	IMR90p8
24	G4	-3.98930477841259	ACSL4_1	55.7	IMR90p8
25	G4	5.27240450706449	ACSL4_1	55.7	IMR90p8
26	G4	12.2724381314574	ACSL4_1	55.7	IMR90p8
27	G4	18.7857658665594	ACSL4_1	55.7	IMR90p8
28	G4	40.3370984556782	ACSL4_1	55.7	IMR90p8
29	G4	82.6313914007524	ACSL4_1	55.7	IMR90p8
30	G4	149.611990389	ACSL4_1	55.7	IMR90p8
31	G4	230.487096334498	ACSL4_1	55.7	IMR90p8
32	G4	329.987724774322	ACSL4_1	55.7	IMR90p8
33	G4	449.057363994339	ACSL4_1	55.7	IMR90p8
34	G4	573.235887904496	ACSL4_1	55.7	IMR90p8
35	G4	709.450508655816	ACSL4_1	55.7	IMR90p8
36	G4	863.034056080022	ACSL4_1	55.7	IMR90p8
37	G4	1025.79684768596	ACSL4_1	55.7	IMR90p8
38	G4	1193.05558880163	ACSL4_1	55.7	IMR90p8
39	G4	1360.00720499887	ACSL4_1	55.7	IMR90p8
40	G4	1530.18844037817	ACSL4_1	55.7	IMR90p8
1	H4	11.396286364482	ACSL4_1	55.0	IMR90p8
2	H4	8.45168481906603	ACSL4_1	55.0	IMR90p8
3	H4	4.78342714039445	ACSL4_1	55.0	IMR90p8
4	H4	0.431886774165378	ACSL4_1	55.0	IMR90p8
5	H4	0.891514374577127	ACSL4_1	55.0	IMR90p8
6	H4	1.0359038789602	ACSL4_1	55.0	IMR90p8
7	H4	2.70417463784543	ACSL4_1	55.0	IMR90p8
8	H4	-0.398474259303839	ACSL4_1	55.0	IMR90p8
9	H4	1.87442418679893	ACSL4_1	55.0	IMR90p8
10	H4	-4.71197028458664	ACSL4_1	55.0	IMR90p8
11	H4	2.13673780355157	ACSL4_1	55.0	IMR90p8
12	H4	-3.84539744616859	ACSL4_1	55.0	IMR90p8
13	H4	0.675406156094596	ACSL4_1	55.0	IMR90p8
14	H4	-1.84871227921076	ACSL4_1	55.0	IMR90p8
15	H4	-2.49297529704154	ACSL4_1	55.0	IMR90p8
16	H4	-3.96625386127016	ACSL4_1	55.0	IMR90p8
17	H4	1.97502262319176	ACSL4_1	55.0	IMR90p8
18	H4	-0.4572701006241	ACSL4_1	55.0	IMR90p8
19	H4	-1.82482068921263	ACSL4_1	55.0	IMR90p8
20	H4	1.50026679605071	ACSL4_1	55.0	IMR90p8
21	H4	-0.301913419169978	ACSL4_1	55.0	IMR90p8
22	H4	0.36759275631357	ACSL4_1	55.0	IMR90p8
23	H4	0.157227548733772	ACSL4_1	55.0	IMR90p8
24	H4	0.471978690490232	ACSL4_1	55.0	IMR90p8
25	H4	1.7458630331389	ACSL4_1	55.0	IMR90p8
26	H4	5.25582689980411	ACSL4_1	55.0	IMR90p8
27	H4	15.2051094077906	ACSL4_1	55.0	IMR90p8
28	H4	26.4959588561401	ACSL4_1	55.0	IMR90p8
29	H4	50.2749759926364	ACSL4_1	55.0	IMR90p8
30	H4	100.4083344674	ACSL4_1	55.0	IMR90p8
31	H4	169.076876162708	ACSL4_1	55.0	IMR90p8
32	H4	258.383116977519	ACSL4_1	55.0	IMR90p8
33	H4	359.860793801416	ACSL4_1	55.0	IMR90p8
34	H4	473.213488292731	ACSL4_1	55.0	IMR90p8
35	H4	599.355834403074	ACSL4_1	55.0	IMR90p8
36	H4	744.137824872159	ACSL4_1	55.0	IMR90p8
37	H4	900.000828173161	ACSL4_1	55.0	IMR90p8
38	H4	1064.2506314023	ACSL4_1	55.0	IMR90p8
39	H4	1229.17468342087	ACSL4_1	55.0	IMR90p8
40	H4	1393.15246201412	ACSL4_1	55.0	IMR90p8
1	A4	3.81537106806218	ACSL4_1	65.0	IMR90p2
2	A4	2.82533968902044	ACSL4_1	65.0	IMR90p2
3	A4	1.88810274558864	ACSL4_1	65.0	IMR90p2
4	A4	2.60754556313259	ACSL4_1	65.0	IMR90p2
5	A4	7.13794277465195	ACSL4_1	65.0	IMR90p2
6	A4	1.06087305497658	ACSL4_1	65.0	IMR90p2
7	A4	-2.21693877402004	ACSL4_1	65.0	IMR90p2
8	A4	0.197607890454037	ACSL4_1	65.0	IMR90p2
9	A4	-2.84240165220581	ACSL4_1	65.0	IMR90p2
10	A4	1.64919608011314	ACSL4_1	65.0	IMR90p2
11	A4	1.57926695631249	ACSL4_1	65.0	IMR90p2
12	A4	-0.422836677215855	ACSL4_1	65.0	IMR90p2
13	A4	1.81989245463137	ACSL4_1	65.0	IMR90p2
14	A4	-1.2461022684497	ACSL4_1	65.0	IMR90p2
15	A4	-6.45597655988558	ACSL4_1	65.0	IMR90p2
16	A4	-1.32022002432586	ACSL4_1	65.0	IMR90p2
17	A4	0.580805306793536	ACSL4_1	65.0	IMR90p2
18	A4	-0.552902313348568	ACSL4_1	65.0	IMR90p2
19	A4	-2.37121801110516	ACSL4_1	65.0	IMR90p2
20	A4	-0.824710372835852	ACSL4_1	65.0	IMR90p2
21	A4	-0.933776161426977	ACSL4_1	65.0	IMR90p2
22	A4	-5.05171073503971	ACSL4_1	65.0	IMR90p2
23	A4	-1.8748454143888	ACSL4_1	65.0	IMR90p2
24	A4	5.2450175919148	ACSL4_1	65.0	IMR90p2
25	A4	12.8254946593079	ACSL4_1	65.0	IMR90p2
26	A4	19.7886612389302	ACSL4_1	65.0	IMR90p2
27	A4	51.2924262951669	ACSL4_1	65.0	IMR90p2
28	A4	101.593782469919	ACSL4_1	65.0	IMR90p2
29	A4	168.090095621144	ACSL4_1	65.0	IMR90p2
30	A4	249.794412302806	ACSL4_1	65.0	IMR90p2
31	A4	344.096199492844	ACSL4_1	65.0	IMR90p2
32	A4	440.159630627513	ACSL4_1	65.0	IMR90p2
33	A4	543.102337652973	ACSL4_1	65.0	IMR90p2
34	A4	646.452231589636	ACSL4_1	65.0	IMR90p2
35	A4	755.699667815897	ACSL4_1	65.0	IMR90p2
36	A4	867.247538723051	ACSL4_1	65.0	IMR90p2
37	A4	979.163781294467	ACSL4_1	65.0	IMR90p2
38	A4	1087.67095628001	ACSL4_1	65.0	IMR90p2
39	A4	1190.85870610256	ACSL4_1	65.0	IMR90p2
40	A4	1292.6575276526	ACSL4_1	65.0	IMR90p2
1	B4	1.63221821524257	ACSL4_1	64.5	IMR90p2
2	B4	1.90930541655462	ACSL4_1	64.5	IMR90p2
3	B4	-2.7944169024363	ACSL4_1	64.5	IMR90p2
4	B4	4.05550845110611	ACSL4_1	64.5	IMR90p2
5	B4	1.71725762657979	ACSL4_1	64.5	IMR90p2
6	B4	2.15359312390137	ACSL4_1	64.5	IMR90p2
7	B4	-3.15584534721211	ACSL4_1	64.5	IMR90p2
8	B4	0.815818119973301	ACSL4_1	64.5	IMR90p2
9	B4	-0.52341897712131	ACSL4_1	64.5	IMR90p2
10	B4	-1.0612194238438	ACSL4_1	64.5	IMR90p2
11	B4	3.02935449590768	ACSL4_1	64.5	IMR90p2
12	B4	-0.281699941663646	ACSL4_1	64.5	IMR90p2
13	B4	1.6518238185281	ACSL4_1	64.5	IMR90p2
14	B4	-3.01311861494105	ACSL4_1	64.5	IMR90p2
15	B4	-3.03737884737575	ACSL4_1	64.5	IMR90p2
16	B4	4.20695061745391	ACSL4_1	64.5	IMR90p2
17	B4	1.0405289014102	ACSL4_1	64.5	IMR90p2
18	B4	-1.94187932483601	ACSL4_1	64.5	IMR90p2
19	B4	0.754937753865306	ACSL4_1	64.5	IMR90p2
20	B4	1.23005365973268	ACSL4_1	64.5	IMR90p2
21	B4	1.65226076216504	ACSL4_1	64.5	IMR90p2
22	B4	-1.72391480419356	ACSL4_1	64.5	IMR90p2
23	B4	1.41837637772051	ACSL4_1	64.5	IMR90p2
24	B4	13.3562969675004	ACSL4_1	64.5	IMR90p2
25	B4	24.0314347901967	ACSL4_1	64.5	IMR90p2
26	B4	49.3769039163053	ACSL4_1	64.5	IMR90p2
27	B4	95.9244681333089	ACSL4_1	64.5	IMR90p2
28	B4	174.190709970579	ACSL4_1	64.5	IMR90p2
29	B4	268.060688241608	ACSL4_1	64.5	IMR90p2
30	B4	373.002213977256	ACSL4_1	64.5	IMR90p2
31	B4	484.047461173106	ACSL4_1	64.5	IMR90p2
32	B4	600.250329672401	ACSL4_1	64.5	IMR90p2
33	B4	719.691293560917	ACSL4_1	64.5	IMR90p2
34	B4	840.12260632674	ACSL4_1	64.5	IMR90p2
35	B4	962.411425882962	ACSL4_1	64.5	IMR90p2
36	B4	1089.31838255364	ACSL4_1	64.5	IMR90p2
37	B4	1209.56524956991	ACSL4_1	64.5	IMR90p2
38	B4	1324.93997533419	ACSL4_1	64.5	IMR90p2
39	B4	1429.33850357006	ACSL4_1	64.5	IMR90p2
40	B4	1532.77728594683	ACSL4_1	64.5	IMR90p2
1	C4	2.44986320763201	ACSL4_1	63.3	IMR90p2
2	C4	4.27302516038162	ACSL4_1	63.3	IMR90p2
3	C4	4.87460680326149	ACSL4_1	63.3	IMR90p2
4	C4	4.09680511338183	ACSL4_1	63.3	IMR90p2
5	C4	4.02803595175828	ACSL4_1	63.3	IMR90p2
6	C4	-0.891916651538395	ACSL4_1	63.3	IMR90p2
7	C4	-1.63116626534111	ACSL4_1	63.3	IMR90p2
8	C4	-1.16020096868397	ACSL4_1	63.3	IMR90p2
9	C4	-4.7916147656083	ACSL4_1	63.3	IMR90p2
10	C4	3.40756068474457	ACSL4_1	63.3	IMR90p2
11	C4	-2.32664368420592	ACSL4_1	63.3	IMR90p2
12	C4	-3.15772962737174	ACSL4_1	63.3	IMR90p2
13	C4	-5.39514203141744	ACSL4_1	63.3	IMR90p2
14	C4	2.64587250078466	ACSL4_1	63.3	IMR90p2
15	C4	1.65722726283411	ACSL4_1	63.3	IMR90p2
16	C4	-3.49880468291212	ACSL4_1	63.3	IMR90p2
17	C4	0.230792227744587	ACSL4_1	63.3	IMR90p2
18	C4	0.411761000082606	ACSL4_1	63.3	IMR90p2
19	C4	3.51076253144674	ACSL4_1	63.3	IMR90p2
20	C4	-2.84063782432349	ACSL4_1	63.3	IMR90p2
21	C4	-2.34502294536605	ACSL4_1	63.3	IMR90p2
22	C4	1.31945271176255	ACSL4_1	63.3	IMR90p2
23	C4	8.65145005166323	ACSL4_1	63.3	IMR90p2
24	C4	16.9425767721932	ACSL4_1	63.3	IMR90p2
25	C4	40.3775734245655	ACSL4_1	63.3	IMR90p2
26	C4	80.5192211205317	ACSL4_1	63.3	IMR90p2
27	C4	152.746990310513	ACSL4_1	63.3	IMR90p2
28	C4	257.456851268405	ACSL4_1	63.3	IMR90p2
29	C4	384.814551582503	ACSL4_1	63.3	IMR90p2
30	C4	516.146722996683	ACSL4_1	63.3	IMR90p2
31	C4	655.554347659716	ACSL4_1	63.3	IMR90p2
32	C4	801.503802979023	ACSL4_1	63.3	IMR90p2
33	C4	952.654096886891	ACSL4_1	63.3	IMR90p2
34	C4	1105.43001395935	ACSL4_1	63.3	IMR90p2
35	C4	1255.96218440833	ACSL4_1	63.3	IMR90p2
36	C4	1402.78778980748	ACSL4_1	63.3	IMR90p2
37	C4	1540.5610551151	ACSL4_1	63.3	IMR90p2
38	C4	1668.7914163226	ACSL4_1	63.3	IMR90p2
39	C4	1789.77415283431	ACSL4_1	63.3	IMR90p2
40	C4	1908.32927296714	ACSL4_1	63.3	IMR90p2
1	D4	3.65063094480547	ACSL4_1	61.4	IMR90p2
2	D4	4.25806229591035	ACSL4_1	61.4	IMR90p2
3	D4	2.99831231099279	ACSL4_1	61.4	IMR90p2
4	D4	3.69890102734053	ACSL4_1	61.4	IMR90p2
5	D4	1.72977454844295	ACSL4_1	61.4	IMR90p2
6	D4	-1.34301112924732	ACSL4_1	61.4	IMR90p2
7	D4	1.03879157373649	ACSL4_1	61.4	IMR90p2
8	D4	-0.561570774566462	ACSL4_1	61.4	IMR90p2
9	D4	3.5294818285156	ACSL4_1	61.4	IMR90p2
10	D4	1.37693040744898	ACSL4_1	61.4	IMR90p2
11	D4	-0.775980816618357	ACSL4_1	61.4	IMR90p2
12	D4	-8.25249378567878	ACSL4_1	61.4	IMR90p2
13	D4	0.242286279913515	ACSL4_1	61.4	IMR90p2
14	D4	-0.767710307371999	ACSL4_1	61.4	IMR90p2
15	D4	-3.07818082622452	ACSL4_1	61.4	IMR90p2
16	D4	-2.03733948619993	ACSL4_1	61.4	IMR90p2
17	D4	-2.07320014451261	ACSL4_1	61.4	IMR90p2
18	D4	-4.42257881369005	ACSL4_1	61.4	IMR90p2
19	D4	3.5713587595933	ACSL4_1	61.4	IMR90p2
20	D4	-3.08968092726354	ACSL4_1	61.4	IMR90p2
21	D4	4.339872343357	ACSL4_1	61.4	IMR90p2
22	D4	1.01721763057549	ACSL4_1	61.4	IMR90p2
23	D4	7.93469711019998	ACSL4_1	61.4	IMR90p2
24	D4	16.9549538403089	ACSL4_1	61.4	IMR90p2
25	D4	29.3138390255199	ACSL4_1	61.4	IMR90p2
26	D4	64.1644354911627	ACSL4_1	61.4	IMR90p2
27	D4	124.580734933299	ACSL4_1	61.4	IMR90p2
28	D4	216.53328311845	ACSL4_1	61.4	IMR90p2
29	D4	332.473858708195	ACSL4_1	61.4	IMR90p2
30	D4	467.181595093764	ACSL4_1	61.4	IMR90p2
31	D4	612.072362285005	ACSL4_1	61.4	IMR90p2
32	D4	765.559978768821	ACSL4_1	61.4	IMR90p2
33	D4	931.591851100768	ACSL4_1	61.4	IMR90p2
34	D4	1100.44982154343	ACSL4_1	61.4	IMR90p2
35	D4	1271.92830218855	ACSL4_1	61.4	IMR90p2
36	D4	1439.45436813355	ACSL4_1	61.4	IMR90p2
37	D4	1594.33065298338	ACSL4_1	61.4	IMR90p2
38	D4	1740.26402768053	ACSL4_1	61.4	IMR90p2
39	D4	1873.02634386245	ACSL4_1	61.4	IMR90p2
40	D4	2001.14854694296	ACSL4_1	61.4	IMR90p2
1	E4	0.8317231787114	ACSL4_1	59.0	IMR90p2
2	E4	-0.116465315245478	ACSL4_1	59.0	IMR90p2
3	E4	2.91834919884104	ACSL4_1	59.0	IMR90p2
4	E4	1.4177214993465	ACSL4_1	59.0	IMR90p2
5	E4	-2.48750858381527	ACSL4_1	59.0	IMR90p2
6	E4	1.00693218163406	ACSL4_1	59.0	IMR90p2
7	E4	2.92383481412571	ACSL4_1	59.0	IMR90p2
8	E4	3.85610808697402	ACSL4_1	59.0	IMR90p2
9	E4	1.05354890840408	ACSL4_1	59.0	IMR90p2
10	E4	0.316327758745956	ACSL4_1	59.0	IMR90p2
11	E4	-0.0015047250262796	ACSL4_1	59.0	IMR90p2
12	E4	-4.3931961883477	ACSL4_1	59.0	IMR90p2
13	E4	0.691596620102246	ACSL4_1	59.0	IMR90p2
14	E4	-4.55423207284139	ACSL4_1	59.0	IMR90p2
15	E4	3.47565126892869	ACSL4_1	59.0	IMR90p2
16	E4	-3.07320938804742	ACSL4_1	59.0	IMR90p2
17	E4	-1.24813801066057	ACSL4_1	59.0	IMR90p2
18	E4	-1.77560521242049	ACSL4_1	59.0	IMR90p2
19	E4	-3.86670858238904	ACSL4_1	59.0	IMR90p2
20	E4	-3.89466898937781	ACSL4_1	59.0	IMR90p2
21	E4	-0.374369015002685	ACSL4_1	59.0	IMR90p2
22	E4	2.4106920773138	ACSL4_1	59.0	IMR90p2
23	E4	3.38162626423218	ACSL4_1	59.0	IMR90p2
24	E4	8.02020187002063	ACSL4_1	59.0	IMR90p2
25	E4	21.5188073598752	ACSL4_1	59.0	IMR90p2
26	E4	34.7135136526676	ACSL4_1	59.0	IMR90p2
27	E4	70.3612723852216	ACSL4_1	59.0	IMR90p2
28	E4	124.62151692166	ACSL4_1	59.0	IMR90p2
29	E4	220.274970062972	ACSL4_1	59.0	IMR90p2
30	E4	337.276368447893	ACSL4_1	59.0	IMR90p2
31	E4	471.225683334089	ACSL4_1	59.0	IMR90p2
32	E4	619.314716134161	ACSL4_1	59.0	IMR90p2
33	E4	786.648095601027	ACSL4_1	59.0	IMR90p2
34	E4	969.216059300448	ACSL4_1	59.0	IMR90p2
35	E4	1161.60730038545	ACSL4_1	59.0	IMR90p2
36	E4	1355.94874665835	ACSL4_1	59.0	IMR90p2
37	E4	1539.27901272652	ACSL4_1	59.0	IMR90p2
38	E4	1712.81662199286	ACSL4_1	59.0	IMR90p2
39	E4	1876.84549156126	ACSL4_1	59.0	IMR90p2
40	E4	2035.60758804672	ACSL4_1	59.0	IMR90p2
1	F4	7.26660928388219	ACSL4_1	57.0	IMR90p2
2	F4	4.26440281162013	ACSL4_1	57.0	IMR90p2
3	F4	5.04764321860694	ACSL4_1	57.0	IMR90p2
4	F4	0.467160018798495	ACSL4_1	57.0	IMR90p2
5	F4	3.40610962189339	ACSL4_1	57.0	IMR90p2
6	F4	5.26750890945277	ACSL4_1	57.0	IMR90p2
7	F4	1.61994342839262	ACSL4_1	57.0	IMR90p2
8	F4	-1.11933992927925	ACSL4_1	57.0	IMR90p2
9	F4	-1.8347414744153	ACSL4_1	57.0	IMR90p2
10	F4	-3.85183750832266	ACSL4_1	57.0	IMR90p2
11	F4	-1.72787962854318	ACSL4_1	57.0	IMR90p2
12	F4	1.59167525283829	ACSL4_1	57.0	IMR90p2
13	F4	-3.50136304799935	ACSL4_1	57.0	IMR90p2
14	F4	-0.0627850460996342	ACSL4_1	57.0	IMR90p2
15	F4	-2.76316594471155	ACSL4_1	57.0	IMR90p2
16	F4	-3.72832106163696	ACSL4_1	57.0	IMR90p2
17	F4	-2.57752361694747	ACSL4_1	57.0	IMR90p2
18	F4	-2.55634848845602	ACSL4_1	57.0	IMR90p2
19	F4	1.4074678711213	ACSL4_1	57.0	IMR90p2
20	F4	2.47960764486425	ACSL4_1	57.0	IMR90p2
21	F4	-1.08820291606025	ACSL4_1	57.0	IMR90p2
22	F4	-0.108135349533768	ACSL4_1	57.0	IMR90p2
23	F4	1.75289838831486	ACSL4_1	57.0	IMR90p2
24	F4	3.02284107458763	ACSL4_1	57.0	IMR90p2
25	F4	6.93385306100436	ACSL4_1	57.0	IMR90p2
26	F4	20.0998882670797	ACSL4_1	57.0	IMR90p2
27	F4	36.4196685130137	ACSL4_1	57.0	IMR90p2
28	F4	64.9254199296242	ACSL4_1	57.0	IMR90p2
29	F4	118.248704049789	ACSL4_1	57.0	IMR90p2
30	F4	206.0380854672	ACSL4_1	57.0	IMR90p2
31	F4	308.588772150606	ACSL4_1	57.0	IMR90p2
32	F4	437.867675130419	ACSL4_1	57.0	IMR90p2
33	F4	582.442870924171	ACSL4_1	57.0	IMR90p2
34	F4	744.956688946237	ACSL4_1	57.0	IMR90p2
35	F4	923.393147975816	ACSL4_1	57.0	IMR90p2
36	F4	1111.82012985843	ACSL4_1	57.0	IMR90p2
37	F4	1298.00762617603	ACSL4_1	57.0	IMR90p2
38	F4	1483.92374612881	ACSL4_1	57.0	IMR90p2
39	F4	1656.85222334835	ACSL4_1	57.0	IMR90p2
40	F4	1826.38073683832	ACSL4_1	57.0	IMR90p2
1	G4	6.4464420627769	ACSL4_1	55.7	IMR90p2
2	G4	1.23561333828957	ACSL4_1	55.7	IMR90p2
3	G4	6.21187198964844	ACSL4_1	55.7	IMR90p2
4	G4	1.61981975750496	ACSL4_1	55.7	IMR90p2
5	G4	2.34990315070036	ACSL4_1	55.7	IMR90p2
6	G4	-2.79458234690583	ACSL4_1	55.7	IMR90p2
7	G4	-2.02425532273855	ACSL4_1	55.7	IMR90p2
8	G4	1.44043547275351	ACSL4_1	55.7	IMR90p2
9	G4	1.72418210735304	ACSL4_1	55.7	IMR90p2
10	G4	-1.01471924000816	ACSL4_1	55.7	IMR90p2
11	G4	-0.113538817935478	ACSL4_1	55.7	IMR90p2
12	G4	0.590814435573975	ACSL4_1	55.7	IMR90p2
13	G4	-3.29210044761885	ACSL4_1	55.7	IMR90p2
14	G4	3.20975193442382	ACSL4_1	55.7	IMR90p2
15	G4	-4.90628852196278	ACSL4_1	55.7	IMR90p2
16	G4	-2.20378717184121	ACSL4_1	55.7	IMR90p2
17	G4	3.07515116351851	ACSL4_1	55.7	IMR90p2
18	G4	-3.41127094871536	ACSL4_1	55.7	IMR90p2
19	G4	1.55291335488437	ACSL4_1	55.7	IMR90p2
20	G4	-7.7327472151801	ACSL4_1	55.7	IMR90p2
21	G4	-2.44076139007575	ACSL4_1	55.7	IMR90p2
22	G4	-0.250814350340988	ACSL4_1	55.7	IMR90p2
23	G4	5.6195810629406	ACSL4_1	55.7	IMR90p2
24	G4	-3.16657236893207	ACSL4_1	55.7	IMR90p2
25	G4	3.25625646588105	ACSL4_1	55.7	IMR90p2
26	G4	8.28544163134484	ACSL4_1	55.7	IMR90p2
27	G4	23.0148864593766	ACSL4_1	55.7	IMR90p2
28	G4	38.324086619798	ACSL4_1	55.7	IMR90p2
29	G4	73.4942866411816	ACSL4_1	55.7	IMR90p2
30	G4	130.997787407897	ACSL4_1	55.7	IMR90p2
31	G4	209.494477893391	ACSL4_1	55.7	IMR90p2
32	G4	310.849598027532	ACSL4_1	55.7	IMR90p2
33	G4	432.718983887313	ACSL4_1	55.7	IMR90p2
34	G4	568.636232709198	ACSL4_1	55.7	IMR90p2
35	G4	724.004050837694	ACSL4_1	55.7	IMR90p2
36	G4	894.010712896814	ACSL4_1	55.7	IMR90p2
37	G4	1071.63721474368	ACSL4_1	55.7	IMR90p2
38	G4	1249.16274468177	ACSL4_1	55.7	IMR90p2
39	G4	1421.03624753154	ACSL4_1	55.7	IMR90p2
40	G4	1589.20279805675	ACSL4_1	55.7	IMR90p2
1	H4	-2.59045733616449	ACSL4_1	55.0	IMR90p2
2	H4	0.632614292624567	ACSL4_1	55.0	IMR90p2
3	H4	2.96045284736283	ACSL4_1	55.0	IMR90p2
4	H4	1.39845654528381	ACSL4_1	55.0	IMR90p2
5	H4	2.37277149861984	ACSL4_1	55.0	IMR90p2
6	H4	1.36223276625606	ACSL4_1	55.0	IMR90p2
7	H4	0.864856106577008	ACSL4_1	55.0	IMR90p2
8	H4	0.880403984795976	ACSL4_1	55.0	IMR90p2
9	H4	-0.918666088786722	ACSL4_1	55.0	IMR90p2
10	H4	-1.5875011703979	ACSL4_1	55.0	IMR90p2
11	H4	-2.50645710834397	ACSL4_1	55.0	IMR90p2
12	H4	2.63598570601471	ACSL4_1	55.0	IMR90p2
13	H4	-0.110023911856842	ACSL4_1	55.0	IMR90p2
14	H4	-1.94799443610145	ACSL4_1	55.0	IMR90p2
15	H4	-4.47010400348972	ACSL4_1	55.0	IMR90p2
16	H4	2.82682604990396	ACSL4_1	55.0	IMR90p2
17	H4	-1.62745785547941	ACSL4_1	55.0	IMR90p2
18	H4	0.885624565223679	ACSL4_1	55.0	IMR90p2
19	H4	0.649952051182936	ACSL4_1	55.0	IMR90p2
20	H4	-1.52935432531331	ACSL4_1	55.0	IMR90p2
21	H4	-1.18674030623743	ACSL4_1	55.0	IMR90p2
22	H4	-5.22029701186193	ACSL4_1	55.0	IMR90p2
23	H4	2.16968243041674	ACSL4_1	55.0	IMR90p2
24	H4	4.16911216291737	ACSL4_1	55.0	IMR90p2
25	H4	1.06847218186158	ACSL4_1	55.0	IMR90p2
26	H4	5.35555826741211	ACSL4_1	55.0	IMR90p2
27	H4	16.7675653767815	ACSL4_1	55.0	IMR90p2
28	H4	27.1808085896782	ACSL4_1	55.0	IMR90p2
29	H4	56.4689645768276	ACSL4_1	55.0	IMR90p2
30	H4	103.438032174562	ACSL4_1	55.0	IMR90p2
31	H4	171.412240582546	ACSL4_1	55.0	IMR90p2
32	H4	251.742306125041	ACSL4_1	55.0	IMR90p2
33	H4	358.546414455163	ACSL4_1	55.0	IMR90p2
34	H4	477.15491314538	ACSL4_1	55.0	IMR90p2
35	H4	613.73667919344	ACSL4_1	55.0	IMR90p2
36	H4	766.048738890702	ACSL4_1	55.0	IMR90p2
37	H4	927.662896569526	ACSL4_1	55.0	IMR90p2
38	H4	1090.85053577373	ACSL4_1	55.0	IMR90p2
39	H4	1248.41159650563	ACSL4_1	55.0	IMR90p2
40	H4	1400.89832112608	ACSL4_1	55.0	IMR90p2
1	A4	-5.60460750544871	ACSL4_1	65.0	IMR90p11
2	A4	5.66324630082272	ACSL4_1	65.0	IMR90p11
3	A4	1.32869680932936	ACSL4_1	65.0	IMR90p11
4	A4	3.06580854895446	ACSL4_1	65.0	IMR90p11
5	A4	-0.493739763599933	ACSL4_1	65.0	IMR90p11
6	A4	0.416420134159125	ACSL4_1	65.0	IMR90p11
7	A4	2.11583986868482	ACSL4_1	65.0	IMR90p11
8	A4	1.94796253575578	ACSL4_1	65.0	IMR90p11
9	A4	1.1616678627588	ACSL4_1	65.0	IMR90p11
10	A4	-1.3728820998731	ACSL4_1	65.0	IMR90p11
11	A4	2.16676182142601	ACSL4_1	65.0	IMR90p11
12	A4	-2.61558769391149	ACSL4_1	65.0	IMR90p11
13	A4	-2.15200832983282	ACSL4_1	65.0	IMR90p11
14	A4	0.651302171814223	ACSL4_1	65.0	IMR90p11
15	A4	-1.47569129015483	ACSL4_1	65.0	IMR90p11
16	A4	-1.72247949571965	ACSL4_1	65.0	IMR90p11
17	A4	-2.00924871485586	ACSL4_1	65.0	IMR90p11
18	A4	-4.75332732447578	ACSL4_1	65.0	IMR90p11
19	A4	-1.01709994581415	ACSL4_1	65.0	IMR90p11
20	A4	-0.106939979954404	ACSL4_1	65.0	IMR90p11
21	A4	0.88199963329771	ACSL4_1	65.0	IMR90p11
22	A4	1.33167670665989	ACSL4_1	65.0	IMR90p11
23	A4	4.0158509691164	ACSL4_1	65.0	IMR90p11
24	A4	4.96479093920107	ACSL4_1	65.0	IMR90p11
25	A4	17.7183523848721	ACSL4_1	65.0	IMR90p11
26	A4	33.9562830447485	ACSL4_1	65.0	IMR90p11
27	A4	63.8366203687256	ACSL4_1	65.0	IMR90p11
28	A4	115.289040049835	ACSL4_1	65.0	IMR90p11
29	A4	192.834358107525	ACSL4_1	65.0	IMR90p11
30	A4	287.362177889729	ACSL4_1	65.0	IMR90p11
31	A4	385.115281083376	ACSL4_1	65.0	IMR90p11
32	A4	489.107593412795	ACSL4_1	65.0	IMR90p11
33	A4	598.353421899738	ACSL4_1	65.0	IMR90p11
34	A4	714.127767476988	ACSL4_1	65.0	IMR90p11
35	A4	831.479884988269	ACSL4_1	65.0	IMR90p11
36	A4	950.575662052669	ACSL4_1	65.0	IMR90p11
37	A4	1067.8885081336	ACSL4_1	65.0	IMR90p11
38	A4	1182.60262829988	ACSL4_1	65.0	IMR90p11
39	A4	1293.80754661285	ACSL4_1	65.0	IMR90p11
40	A4	1402.88295000114	ACSL4_1	65.0	IMR90p11
1	B4	2.15174760618083	ACSL4_1	64.5	IMR90p11
2	B4	3.07231609663177	ACSL4_1	64.5	IMR90p11
3	B4	0.954981065809534	ACSL4_1	64.5	IMR90p11
4	B4	1.69056077746382	ACSL4_1	64.5	IMR90p11
5	B4	-0.0312814464004987	ACSL4_1	64.5	IMR90p11
6	B4	0.0729543266047585	ACSL4_1	64.5	IMR90p11
7	B4	4.58080145709164	ACSL4_1	64.5	IMR90p11
8	B4	-1.42684850832165	ACSL4_1	64.5	IMR90p11
9	B4	0.97942667494317	ACSL4_1	64.5	IMR90p11
10	B4	-2.13714760665607	ACSL4_1	64.5	IMR90p11
11	B4	-0.849022078502458	ACSL4_1	64.5	IMR90p11
12	B4	-0.520773410521088	ACSL4_1	64.5	IMR90p11
13	B4	1.16076263748801	ACSL4_1	64.5	IMR90p11
14	B4	1.64670168389603	ACSL4_1	64.5	IMR90p11
15	B4	-0.273056299964537	ACSL4_1	64.5	IMR90p11
16	B4	-4.42622311889272	ACSL4_1	64.5	IMR90p11
17	B4	0.541018513873041	ACSL4_1	64.5	IMR90p11
18	B4	-2.91605808553504	ACSL4_1	64.5	IMR90p11
19	B4	2.8017763671055	ACSL4_1	64.5	IMR90p11
20	B4	-5.69048149100445	ACSL4_1	64.5	IMR90p11
21	B4	1.38099705769628	ACSL4_1	64.5	IMR90p11
22	B4	1.24962561633311	ACSL4_1	64.5	IMR90p11
23	B4	6.59857007540495	ACSL4_1	64.5	IMR90p11
24	B4	19.1916964360512	ACSL4_1	64.5	IMR90p11
25	B4	32.3620044527647	ACSL4_1	64.5	IMR90p11
26	B4	70.1801117443297	ACSL4_1	64.5	IMR90p11
27	B4	129.358104860948	ACSL4_1	64.5	IMR90p11
28	B4	217.441765172498	ACSL4_1	64.5	IMR90p11
29	B4	322.796945213338	ACSL4_1	64.5	IMR90p11
30	B4	435.80822711531	ACSL4_1	64.5	IMR90p11
31	B4	553.897377691576	ACSL4_1	64.5	IMR90p11
32	B4	680.916031941671	ACSL4_1	64.5	IMR90p11
33	B4	812.42625824035	ACSL4_1	64.5	IMR90p11
34	B4	944.505963539472	ACSL4_1	64.5	IMR90p11
35	B4	1075.70045191532	ACSL4_1	64.5	IMR90p11
36	B4	1204.13011896101	ACSL4_1	64.5	IMR90p11
37	B4	1329.34393574612	ACSL4_1	64.5	IMR90p11
38	B4	1446.93835657525	ACSL4_1	64.5	IMR90p11
39	B4	1559.02050349968	ACSL4_1	64.5	IMR90p11
40	B4	1666.49324737242	ACSL4_1	64.5	IMR90p11
1	C4	-2.6122596786754	ACSL4_1	63.3	IMR90p11
2	C4	0.0057153480465785	ACSL4_1	63.3	IMR90p11
3	C4	0.0472466793548847	ACSL4_1	63.3	IMR90p11
4	C4	3.44144078617273	ACSL4_1	63.3	IMR90p11
5	C4	6.74282312520018	ACSL4_1	63.3	IMR90p11
6	C4	-6.32074115737123	ACSL4_1	63.3	IMR90p11
7	C4	2.10643992376845	ACSL4_1	63.3	IMR90p11
8	C4	2.76638714778392	ACSL4_1	63.3	IMR90p11
9	C4	1.83500232829147	ACSL4_1	63.3	IMR90p11
10	C4	2.65263841889646	ACSL4_1	63.3	IMR90p11
11	C4	-2.36686570410075	ACSL4_1	63.3	IMR90p11
12	C4	-2.03655681496502	ACSL4_1	63.3	IMR90p11
13	C4	-0.404668680916529	ACSL4_1	63.3	IMR90p11
14	C4	-0.349105194226013	ACSL4_1	63.3	IMR90p11
15	C4	-2.83216549217514	ACSL4_1	63.3	IMR90p11
16	C4	-6.31303536402902	ACSL4_1	63.3	IMR90p11
17	C4	-2.32860376158942	ACSL4_1	63.3	IMR90p11
18	C4	-1.69439550068591	ACSL4_1	63.3	IMR90p11
19	C4	1.51479288006976	ACSL4_1	63.3	IMR90p11
20	C4	-4.29275181795947	ACSL4_1	63.3	IMR90p11
21	C4	1.41421479482369	ACSL4_1	63.3	IMR90p11
22	C4	1.67831264225833	ACSL4_1	63.3	IMR90p11
23	C4	11.3421950524312	ACSL4_1	63.3	IMR90p11
24	C4	28.0383119326689	ACSL4_1	63.3	IMR90p11
25	C4	50.1771704269622	ACSL4_1	63.3	IMR90p11
26	C4	105.453000877712	ACSL4_1	63.3	IMR90p11
27	C4	196.510760091778	ACSL4_1	63.3	IMR90p11
28	C4	312.502771521941	ACSL4_1	63.3	IMR90p11
29	C4	450.057879918567	ACSL4_1	63.3	IMR90p11
30	C4	592.897073843631	ACSL4_1	63.3	IMR90p11
31	C4	743.276799124183	ACSL4_1	63.3	IMR90p11
32	C4	904.759908812408	ACSL4_1	63.3	IMR90p11
33	C4	1068.15347840598	ACSL4_1	63.3	IMR90p11
34	C4	1229.94338488195	ACSL4_1	63.3	IMR90p11
35	C4	1387.59265240618	ACSL4_1	63.3	IMR90p11
36	C4	1536.17197314345	ACSL4_1	63.3	IMR90p11
37	C4	1677.6967744051	ACSL4_1	63.3	IMR90p11
38	C4	1807.48288578418	ACSL4_1	63.3	IMR90p11
39	C4	1927.30936668997	ACSL4_1	63.3	IMR90p11
40	C4	2036.41846700702	ACSL4_1	63.3	IMR90p11
1	D4	0.602914435555249	ACSL4_1	61.4	IMR90p11
2	D4	3.36404562596726	ACSL4_1	61.4	IMR90p11
3	D4	2.30021152261361	ACSL4_1	61.4	IMR90p11
4	D4	1.84150543412397	ACSL4_1	61.4	IMR90p11
5	D4	-1.23364231056166	ACSL4_1	61.4	IMR90p11
6	D4	0.212624918167421	ACSL4_1	61.4	IMR90p11
7	D4	4.340570733189	ACSL4_1	61.4	IMR90p11
8	D4	-0.40407132010705	ACSL4_1	61.4	IMR90p11
9	D4	1.68693899932896	ACSL4_1	61.4	IMR90p11
10	D4	-2.97879536108803	ACSL4_1	61.4	IMR90p11
11	D4	0.978176675944724	ACSL4_1	61.4	IMR90p11
12	D4	-0.04565766008227	ACSL4_1	61.4	IMR90p11
13	D4	0.914029493585986	ACSL4_1	61.4	IMR90p11
14	D4	2.1107872889429	ACSL4_1	61.4	IMR90p11
15	D4	-2.25202367563634	ACSL4_1	61.4	IMR90p11
16	D4	-6.10338883671466	ACSL4_1	61.4	IMR90p11
17	D4	2.95438843058582	ACSL4_1	61.4	IMR90p11
18	D4	-0.0945459602526171	ACSL4_1	61.4	IMR90p11
19	D4	-3.43237393677964	ACSL4_1	61.4	IMR90p11
20	D4	-7.0341015370791	ACSL4_1	61.4	IMR90p11
21	D4	2.27354534196911	ACSL4_1	61.4	IMR90p11
22	D4	0.933744831194417	ACSL4_1	61.4	IMR90p11
23	D4	10.7539524295498	ACSL4_1	61.4	IMR90p11
24	D4	19.9815997053074	ACSL4_1	61.4	IMR90p11
25	D4	38.2275611106338	ACSL4_1	61.4	IMR90p11
26	D4	80.0691311471055	ACSL4_1	61.4	IMR90p11
27	D4	152.11683709303	ACSL4_1	61.4	IMR90p11
28	D4	261.601587428995	ACSL4_1	61.4	IMR90p11
29	D4	395.233383221129	ACSL4_1	61.4	IMR90p11
30	D4	544.192263401863	ACSL4_1	61.4	IMR90p11
31	D4	706.738674565838	ACSL4_1	61.4	IMR90p11
32	D4	886.176376435039	ACSL4_1	61.4	IMR90p11
33	D4	1073.5712205666	ACSL4_1	61.4	IMR90p11
34	D4	1260.58011351998	ACSL4_1	61.4	IMR90p11
35	D4	1442.04179520596	ACSL4_1	61.4	IMR90p11
36	D4	1613.35988577327	ACSL4_1	61.4	IMR90p11
37	D4	1773.78560830423	ACSL4_1	61.4	IMR90p11
38	D4	1922.78410503184	ACSL4_1	61.4	IMR90p11
39	D4	2059.89957546308	ACSL4_1	61.4	IMR90p11
40	D4	2188.6283744289	ACSL4_1	61.4	IMR90p11
1	E4	6.42554307899536	ACSL4_1	59.0	IMR90p11
2	E4	3.50244923435866	ACSL4_1	59.0	IMR90p11
3	E4	3.35383476683728	ACSL4_1	59.0	IMR90p11
4	E4	1.0879320961667	ACSL4_1	59.0	IMR90p11
5	E4	0.346766094456143	ACSL4_1	59.0	IMR90p11
6	E4	1.68362660981848	ACSL4_1	59.0	IMR90p11
7	E4	2.30903133289212	ACSL4_1	59.0	IMR90p11
8	E4	-0.678939865446864	ACSL4_1	59.0	IMR90p11
9	E4	0.735843620640935	ACSL4_1	59.0	IMR90p11
10	E4	-0.885431879336011	ACSL4_1	59.0	IMR90p11
11	E4	-1.45586800288265	ACSL4_1	59.0	IMR90p11
12	E4	-1.68350596098162	ACSL4_1	59.0	IMR90p11
13	E4	5.40963470327006	ACSL4_1	59.0	IMR90p11
14	E4	-2.69242838538958	ACSL4_1	59.0	IMR90p11
15	E4	-2.61835619579824	ACSL4_1	59.0	IMR90p11
16	E4	-2.55721667382977	ACSL4_1	59.0	IMR90p11
17	E4	2.68240986020692	ACSL4_1	59.0	IMR90p11
18	E4	-2.06664289957416	ACSL4_1	59.0	IMR90p11
19	E4	-4.71388613086629	ACSL4_1	59.0	IMR90p11
20	E4	-0.866564499113792	ACSL4_1	59.0	IMR90p11
21	E4	-2.42308765876851	ACSL4_1	59.0	IMR90p11
22	E4	0.464244214047994	ACSL4_1	59.0	IMR90p11
23	E4	0.945628715874136	ACSL4_1	59.0	IMR90p11
24	E4	11.1936132720539	ACSL4_1	59.0	IMR90p11
25	E4	19.8912469438164	ACSL4_1	59.0	IMR90p11
26	E4	39.1831606368246	ACSL4_1	59.0	IMR90p11
27	E4	77.943034846267	ACSL4_1	59.0	IMR90p11
28	E4	147.659289025351	ACSL4_1	59.0	IMR90p11
29	E4	249.593725991154	ACSL4_1	59.0	IMR90p11
30	E4	368.207759148829	ACSL4_1	59.0	IMR90p11
31	E4	518.844067364691	ACSL4_1	59.0	IMR90p11
32	E4	685.775665491643	ACSL4_1	59.0	IMR90p11
33	E4	869.39244302788	ACSL4_1	59.0	IMR90p11
34	E4	1065.36077349651	ACSL4_1	59.0	IMR90p11
35	E4	1262.29304626871	ACSL4_1	59.0	IMR90p11
36	E4	1460.46550544312	ACSL4_1	59.0	IMR90p11
37	E4	1650.5624795082	ACSL4_1	59.0	IMR90p11
38	E4	1831.52838038412	ACSL4_1	59.0	IMR90p11
39	E4	1996.75544384933	ACSL4_1	59.0	IMR90p11
40	E4	2151.4272407556	ACSL4_1	59.0	IMR90p11
1	F4	2.21070549697424	ACSL4_1	57.0	IMR90p11
2	F4	7.80948118985634	ACSL4_1	57.0	IMR90p11
3	F4	3.53506928372735	ACSL4_1	57.0	IMR90p11
4	F4	0.523328166016199	ACSL4_1	57.0	IMR90p11
5	F4	-0.0968539031105138	ACSL4_1	57.0	IMR90p11
6	F4	0.349050166979396	ACSL4_1	57.0	IMR90p11
7	F4	-0.311131473602927	ACSL4_1	57.0	IMR90p11
8	F4	-4.2688387609951	ACSL4_1	57.0	IMR90p11
9	F4	2.03834341597485	ACSL4_1	57.0	IMR90p11
10	F4	5.75677396109177	ACSL4_1	57.0	IMR90p11
11	F4	4.46635517026152	ACSL4_1	57.0	IMR90p11
12	F4	0.259015870558414	ACSL4_1	57.0	IMR90p11
13	F4	3.54293849973965	ACSL4_1	57.0	IMR90p11
14	F4	-3.05717977069116	ACSL4_1	57.0	IMR90p11
15	F4	-2.15286535292307	ACSL4_1	57.0	IMR90p11
16	F4	0.106311561038638	ACSL4_1	57.0	IMR90p11
17	F4	-5.44320752826525	ACSL4_1	57.0	IMR90p11
18	F4	-3.44671082206241	ACSL4_1	57.0	IMR90p11
19	F4	0.126964813627183	ACSL4_1	57.0	IMR90p11
20	F4	-5.52706598858413	ACSL4_1	57.0	IMR90p11
21	F4	-0.770476142824464	ACSL4_1	57.0	IMR90p11
22	F4	-1.82406821712721	ACSL4_1	57.0	IMR90p11
23	F4	1.00022530333581	ACSL4_1	57.0	IMR90p11
24	F4	5.99364162821666	ACSL4_1	57.0	IMR90p11
25	F4	7.68721549778593	ACSL4_1	57.0	IMR90p11
26	F4	20.5677422043987	ACSL4_1	57.0	IMR90p11
27	F4	39.90198049534	ACSL4_1	57.0	IMR90p11
28	F4	76.0876270875788	ACSL4_1	57.0	IMR90p11
29	F4	141.981728925487	ACSL4_1	57.0	IMR90p11
30	F4	231.049255151193	ACSL4_1	57.0	IMR90p11
31	F4	348.063777737209	ACSL4_1	57.0	IMR90p11
32	F4	489.566757630097	ACSL4_1	57.0	IMR90p11
33	F4	647.580079256467	ACSL4_1	57.0	IMR90p11
34	F4	826.095188702655	ACSL4_1	57.0	IMR90p11
35	F4	1018.96873676761	ACSL4_1	57.0	IMR90p11
36	F4	1216.64893155827	ACSL4_1	57.0	IMR90p11
37	F4	1414.85054685499	ACSL4_1	57.0	IMR90p11
38	F4	1603.90750638784	ACSL4_1	57.0	IMR90p11
39	F4	1784.42457896385	ACSL4_1	57.0	IMR90p11
40	F4	1956.69554471634	ACSL4_1	57.0	IMR90p11
1	G4	3.54966701147896	ACSL4_1	55.7	IMR90p11
2	G4	2.4366175749301	ACSL4_1	55.7	IMR90p11
3	G4	4.71511871192024	ACSL4_1	55.7	IMR90p11
4	G4	3.15414570119265	ACSL4_1	55.7	IMR90p11
5	G4	-0.508388615985496	ACSL4_1	55.7	IMR90p11
6	G4	0.376345421801034	ACSL4_1	55.7	IMR90p11
7	G4	1.85253653751079	ACSL4_1	55.7	IMR90p11
8	G4	-0.325623438950515	ACSL4_1	55.7	IMR90p11
9	G4	2.83433172988043	ACSL4_1	55.7	IMR90p11
10	G4	1.58896503306187	ACSL4_1	55.7	IMR90p11
11	G4	-7.08278390942542	ACSL4_1	55.7	IMR90p11
12	G4	-0.558230723624092	ACSL4_1	55.7	IMR90p11
13	G4	-1.10616426405659	ACSL4_1	55.7	IMR90p11
14	G4	-5.15040196971859	ACSL4_1	55.7	IMR90p11
15	G4	5.14605914040567	ACSL4_1	55.7	IMR90p11
16	G4	-0.120968540950798	ACSL4_1	55.7	IMR90p11
17	G4	-1.15536192444915	ACSL4_1	55.7	IMR90p11
18	G4	-2.59706480012255	ACSL4_1	55.7	IMR90p11
19	G4	-5.31375569229749	ACSL4_1	55.7	IMR90p11
20	G4	-1.99734021327367	ACSL4_1	55.7	IMR90p11
21	G4	-3.3072168448939	ACSL4_1	55.7	IMR90p11
22	G4	1.87649578718174	ACSL4_1	55.7	IMR90p11
23	G4	2.27452584282491	ACSL4_1	55.7	IMR90p11
24	G4	2.01561359674452	ACSL4_1	55.7	IMR90p11
25	G4	9.53893735134034	ACSL4_1	55.7	IMR90p11
26	G4	16.2068998078244	ACSL4_1	55.7	IMR90p11
27	G4	26.7671399409483	ACSL4_1	55.7	IMR90p11
28	G4	51.6673526997306	ACSL4_1	55.7	IMR90p11
29	G4	91.9483676644377	ACSL4_1	55.7	IMR90p11
30	G4	155.810119042364	ACSL4_1	55.7	IMR90p11
31	G4	248.761784397097	ACSL4_1	55.7	IMR90p11
32	G4	359.998750785003	ACSL4_1	55.7	IMR90p11
33	G4	502.50250425018	ACSL4_1	55.7	IMR90p11
34	G4	660.311464792187	ACSL4_1	55.7	IMR90p11
35	G4	834.604048192192	ACSL4_1	55.7	IMR90p11
36	G4	1020.07011656265	ACSL4_1	55.7	IMR90p11
37	G4	1206.92459269922	ACSL4_1	55.7	IMR90p11
38	G4	1394.12121729044	ACSL4_1	55.7	IMR90p11
39	G4	1576.74758982944	ACSL4_1	55.7	IMR90p11
40	G4	1757.53388207619	ACSL4_1	55.7	IMR90p11
1	H4	3.3509715290943	ACSL4_1	55.0	IMR90p11
2	H4	3.14036238489462	ACSL4_1	55.0	IMR90p11
3	H4	1.50940500553725	ACSL4_1	55.0	IMR90p11
4	H4	1.37769505378355	ACSL4_1	55.0	IMR90p11
5	H4	0.405142853323468	ACSL4_1	55.0	IMR90p11
6	H4	3.1257218173605	ACSL4_1	55.0	IMR90p11
7	H4	0.798306083762782	ACSL4_1	55.0	IMR90p11
8	H4	0.311114536938476	ACSL4_1	55.0	IMR90p11
9	H4	2.65011486495405	ACSL4_1	55.0	IMR90p11
10	H4	1.2957348453001	ACSL4_1	55.0	IMR90p11
11	H4	0.664642401166475	ACSL4_1	55.0	IMR90p11
12	H4	-0.992412092049562	ACSL4_1	55.0	IMR90p11
13	H4	-2.20179104758699	ACSL4_1	55.0	IMR90p11
14	H4	-0.874855596830457	ACSL4_1	55.0	IMR90p11
15	H4	0.622928952953316	ACSL4_1	55.0	IMR90p11
16	H4	1.50340848872747	ACSL4_1	55.0	IMR90p11
17	H4	-5.01701391124516	ACSL4_1	55.0	IMR90p11
18	H4	-1.23119971142842	ACSL4_1	55.0	IMR90p11
19	H4	0.279636216522704	ACSL4_1	55.0	IMR90p11
20	H4	-7.48942885857241	ACSL4_1	55.0	IMR90p11
21	H4	-0.64084499507544	ACSL4_1	55.0	IMR90p11
22	H4	-2.95533411263978	ACSL4_1	55.0	IMR90p11
23	H4	1.38168815552262	ACSL4_1	55.0	IMR90p11
24	H4	-3.04863187739511	ACSL4_1	55.0	IMR90p11
25	H4	7.91393533963537	ACSL4_1	55.0	IMR90p11
26	H4	8.82026206369983	ACSL4_1	55.0	IMR90p11
27	H4	15.2871423542906	ACSL4_1	55.0	IMR90p11
28	H4	28.9969982713196	ACSL4_1	55.0	IMR90p11
29	H4	57.8757071731238	ACSL4_1	55.0	IMR90p11
30	H4	108.404196718315	ACSL4_1	55.0	IMR90p11
31	H4	180.583169717277	ACSL4_1	55.0	IMR90p11
32	H4	274.305944440061	ACSL4_1	55.0	IMR90p11
33	H4	392.723380258109	ACSL4_1	55.0	IMR90p11
34	H4	527.256582877978	ACSL4_1	55.0	IMR90p11
35	H4	680.84118896405	ACSL4_1	55.0	IMR90p11
36	H4	851.242630595388	ACSL4_1	55.0	IMR90p11
37	H4	1029.08827306583	ACSL4_1	55.0	IMR90p11
38	H4	1210.80325754633	ACSL4_1	55.0	IMR90p11
39	H4	1386.88775959707	ACSL4_1	55.0	IMR90p11
40	H4	1558.70456260194	ACSL4_1	55.0	IMR90p11
