# Supplementary material for: Primer PICKR: literature-mined scoring platform for robust RT–qPCR primers
Source: Nat Commun. 2026 May 28;17:6938. doi: 10.1038/s41467-026-73648-2 (PMC13388996; doi:10.1038/s41467-026-73648-2)
Supplement: Supplementary file 11 — Source Data [file 41467_2026_73648_MOESM11_ESM.zip › Suppl_Fig_S10/amplification_data_CCNB1_1.csv]

Cycle	Well	Fluorescence	Target	melt temp	Replicate
1	A3	-9.01565898375884	CCNB1_1	65.0	IMR90p8
2	A3	1.14569791972735	CCNB1_1	65.0	IMR90p8
3	A3	0.514494055586965	CCNB1_1	65.0	IMR90p8
4	A3	5.69359052980599	CCNB1_1	65.0	IMR90p8
5	A3	1.98644074545382	CCNB1_1	65.0	IMR90p8
6	A3	-0.129143988175656	CCNB1_1	65.0	IMR90p8
7	A3	0.69939260420233	CCNB1_1	65.0	IMR90p8
8	A3	2.69766639452018	CCNB1_1	65.0	IMR90p8
9	A3	-0.548875464723551	CCNB1_1	65.0	IMR90p8
10	A3	1.55415640464571	CCNB1_1	65.0	IMR90p8
11	A3	3.59267375243553	CCNB1_1	65.0	IMR90p8
12	A3	-1.98067253253794	CCNB1_1	65.0	IMR90p8
13	A3	-6.31927896626803	CCNB1_1	65.0	IMR90p8
14	A3	-0.626410674549788	CCNB1_1	65.0	IMR90p8
15	A3	-1.71700316107626	CCNB1_1	65.0	IMR90p8
16	A3	-3.0973486541111	CCNB1_1	65.0	IMR90p8
17	A3	-3.13722064229023	CCNB1_1	65.0	IMR90p8
18	A3	-2.92611969806467	CCNB1_1	65.0	IMR90p8
19	A3	-1.20466589532907	CCNB1_1	65.0	IMR90p8
20	A3	-1.63782948797189	CCNB1_1	65.0	IMR90p8
21	A3	-6.98727562844488	CCNB1_1	65.0	IMR90p8
22	A3	-4.81802819390123	CCNB1_1	65.0	IMR90p8
23	A3	2.22714618665077	CCNB1_1	65.0	IMR90p8
24	A3	2.57019694276278	CCNB1_1	65.0	IMR90p8
25	A3	17.3707785696524	CCNB1_1	65.0	IMR90p8
26	A3	26.1784929479491	CCNB1_1	65.0	IMR90p8
27	A3	52.915164578867	CCNB1_1	65.0	IMR90p8
28	A3	116.642536737473	CCNB1_1	65.0	IMR90p8
29	A3	231.107909055288	CCNB1_1	65.0	IMR90p8
30	A3	410.878663904112	CCNB1_1	65.0	IMR90p8
31	A3	622.279636345227	CCNB1_1	65.0	IMR90p8
32	A3	830.004448978182	CCNB1_1	65.0	IMR90p8
33	A3	1031.8403908809	CCNB1_1	65.0	IMR90p8
34	A3	1224.44409352193	CCNB1_1	65.0	IMR90p8
35	A3	1415.82534141803	CCNB1_1	65.0	IMR90p8
36	A3	1608.04382494312	CCNB1_1	65.0	IMR90p8
37	A3	1789.82102939288	CCNB1_1	65.0	IMR90p8
38	A3	1956.03465137179	CCNB1_1	65.0	IMR90p8
39	A3	2102.81101804232	CCNB1_1	65.0	IMR90p8
40	A3	2241.54688975678	CCNB1_1	65.0	IMR90p8
1	B3	2.55600216161747	CCNB1_1	64.5	IMR90p8
2	B3	0.623002382326376	CCNB1_1	64.5	IMR90p8
3	B3	-0.823658873625845	CCNB1_1	64.5	IMR90p8
4	B3	2.14633873339199	CCNB1_1	64.5	IMR90p8
5	B3	1.68588528845839	CCNB1_1	64.5	IMR90p8
6	B3	4.28844689363677	CCNB1_1	64.5	IMR90p8
7	B3	0.698637645934014	CCNB1_1	64.5	IMR90p8
8	B3	1.11951518930846	CCNB1_1	64.5	IMR90p8
9	B3	-1.09055262430638	CCNB1_1	64.5	IMR90p8
10	B3	-1.55003046993579	CCNB1_1	64.5	IMR90p8
11	B3	3.10250918437214	CCNB1_1	64.5	IMR90p8
12	B3	-2.7738609436301	CCNB1_1	64.5	IMR90p8
13	B3	0.629790553922703	CCNB1_1	64.5	IMR90p8
14	B3	-3.06440987819587	CCNB1_1	64.5	IMR90p8
15	B3	-0.540992723531872	CCNB1_1	64.5	IMR90p8
16	B3	-1.59290328132693	CCNB1_1	64.5	IMR90p8
17	B3	0.194180265048089	CCNB1_1	64.5	IMR90p8
18	B3	0.890543739785699	CCNB1_1	64.5	IMR90p8
19	B3	-6.12971656348009	CCNB1_1	64.5	IMR90p8
20	B3	-3.14642748488086	CCNB1_1	64.5	IMR90p8
21	B3	-1.42531786769405	CCNB1_1	64.5	IMR90p8
22	B3	-2.93661474547525	CCNB1_1	64.5	IMR90p8
23	B3	-0.702950597319159	CCNB1_1	64.5	IMR90p8
24	B3	2.75362733419615	CCNB1_1	64.5	IMR90p8
25	B3	11.5997822432014	CCNB1_1	64.5	IMR90p8
26	B3	29.173648270888	CCNB1_1	64.5	IMR90p8
27	B3	62.0491806569453	CCNB1_1	64.5	IMR90p8
28	B3	122.633071186731	CCNB1_1	64.5	IMR90p8
29	B3	241.357082797809	CCNB1_1	64.5	IMR90p8
30	B3	420.902617387701	CCNB1_1	64.5	IMR90p8
31	B3	648.699903843471	CCNB1_1	64.5	IMR90p8
32	B3	868.758632530996	CCNB1_1	64.5	IMR90p8
33	B3	1076.78522325427	CCNB1_1	64.5	IMR90p8
34	B3	1278.97953676646	CCNB1_1	64.5	IMR90p8
35	B3	1477.8438583788	CCNB1_1	64.5	IMR90p8
36	B3	1678.32061094372	CCNB1_1	64.5	IMR90p8
37	B3	1867.11617864136	CCNB1_1	64.5	IMR90p8
38	B3	2043.17911135714	CCNB1_1	64.5	IMR90p8
39	B3	2200.65030644041	CCNB1_1	64.5	IMR90p8
40	B3	2350.82148847206	CCNB1_1	64.5	IMR90p8
1	C3	4.41932861537407	CCNB1_1	63.3	IMR90p8
2	C3	7.00648685411534	CCNB1_1	63.3	IMR90p8
3	C3	0.98300341887898	CCNB1_1	63.3	IMR90p8
4	C3	5.50196911967441	CCNB1_1	63.3	IMR90p8
5	C3	3.60539379874626	CCNB1_1	63.3	IMR90p8
6	C3	0.920657103168651	CCNB1_1	63.3	IMR90p8
7	C3	1.79831943958061	CCNB1_1	63.3	IMR90p8
8	C3	3.89889750687416	CCNB1_1	63.3	IMR90p8
9	C3	-0.034852200961268	CCNB1_1	63.3	IMR90p8
10	C3	-5.03334550828959	CCNB1_1	63.3	IMR90p8
11	C3	2.12839782796527	CCNB1_1	63.3	IMR90p8
12	C3	-1.20096809189727	CCNB1_1	63.3	IMR90p8
13	C3	-0.270256630441509	CCNB1_1	63.3	IMR90p8
14	C3	-1.61427593396047	CCNB1_1	63.3	IMR90p8
15	C3	-2.14330493442321	CCNB1_1	63.3	IMR90p8
16	C3	-1.92307363522923	CCNB1_1	63.3	IMR90p8
17	C3	-1.34699247366507	CCNB1_1	63.3	IMR90p8
18	C3	-4.2684349765168	CCNB1_1	63.3	IMR90p8
19	C3	-6.53293410745709	CCNB1_1	63.3	IMR90p8
20	C3	-1.76384805651378	CCNB1_1	63.3	IMR90p8
21	C3	-6.9334381703834	CCNB1_1	63.3	IMR90p8
22	C3	-4.37335292141051	CCNB1_1	63.3	IMR90p8
23	C3	-0.0380435701927127	CCNB1_1	63.3	IMR90p8
24	C3	-0.974385298659399	CCNB1_1	63.3	IMR90p8
25	C3	8.48659942805398	CCNB1_1	63.3	IMR90p8
26	C3	16.528334305855	CCNB1_1	63.3	IMR90p8
27	C3	40.501239043434	CCNB1_1	63.3	IMR90p8
28	C3	85.5850108857576	CCNB1_1	63.3	IMR90p8
29	C3	168.277172509443	CCNB1_1	63.3	IMR90p8
30	C3	319.873943643071	CCNB1_1	63.3	IMR90p8
31	C3	531.00523367857	CCNB1_1	63.3	IMR90p8
32	C3	754.850990790675	CCNB1_1	63.3	IMR90p8
33	C3	971.432409907688	CCNB1_1	63.3	IMR90p8
34	C3	1179.36426556846	CCNB1_1	63.3	IMR90p8
35	C3	1383.25662369183	CCNB1_1	63.3	IMR90p8
36	C3	1588.12117593316	CCNB1_1	63.3	IMR90p8
37	C3	1787.45187561184	CCNB1_1	63.3	IMR90p8
38	C3	1972.29686944296	CCNB1_1	63.3	IMR90p8
39	C3	2139.33954874107	CCNB1_1	63.3	IMR90p8
40	C3	2296.47118564793	CCNB1_1	63.3	IMR90p8
1	D3	1.58696290712714	CCNB1_1	61.4	IMR90p8
2	D3	1.42315937230205	CCNB1_1	61.4	IMR90p8
3	D3	-1.39648418328488	CCNB1_1	61.4	IMR90p8
4	D3	7.07607576076816	CCNB1_1	61.4	IMR90p8
5	D3	0.826110511152365	CCNB1_1	61.4	IMR90p8
6	D3	3.83007807061676	CCNB1_1	61.4	IMR90p8
7	D3	1.96944847577197	CCNB1_1	61.4	IMR90p8
8	D3	2.02930117595042	CCNB1_1	61.4	IMR90p8
9	D3	0.432571253054448	CCNB1_1	61.4	IMR90p8
10	D3	-2.43986920684029	CCNB1_1	61.4	IMR90p8
11	D3	0.183614512676741	CCNB1_1	61.4	IMR90p8
12	D3	-3.7538219886419	CCNB1_1	61.4	IMR90p8
13	D3	2.20803314710793	CCNB1_1	61.4	IMR90p8
14	D3	-2.12279894293169	CCNB1_1	61.4	IMR90p8
15	D3	-2.90526181901396	CCNB1_1	61.4	IMR90p8
16	D3	-1.07116724238676	CCNB1_1	61.4	IMR90p8
17	D3	-2.5628908448366	CCNB1_1	61.4	IMR90p8
18	D3	-4.3963181191034	CCNB1_1	61.4	IMR90p8
19	D3	3.11587894084369	CCNB1_1	61.4	IMR90p8
20	D3	-5.23686135499702	CCNB1_1	61.4	IMR90p8
21	D3	-7.56992465299072	CCNB1_1	61.4	IMR90p8
22	D3	-4.77668675948735	CCNB1_1	61.4	IMR90p8
23	D3	-1.7728485639941	CCNB1_1	61.4	IMR90p8
24	D3	1.75756937985807	CCNB1_1	61.4	IMR90p8
25	D3	2.56544767523928	CCNB1_1	61.4	IMR90p8
26	D3	3.96601800790177	CCNB1_1	61.4	IMR90p8
27	D3	13.0817422219848	CCNB1_1	61.4	IMR90p8
28	D3	37.6430240138748	CCNB1_1	61.4	IMR90p8
29	D3	78.715611795652	CCNB1_1	61.4	IMR90p8
30	D3	145.721069967436	CCNB1_1	61.4	IMR90p8
31	D3	274.128340805288	CCNB1_1	61.4	IMR90p8
32	D3	470.926696988224	CCNB1_1	61.4	IMR90p8
33	D3	695.120479339893	CCNB1_1	61.4	IMR90p8
34	D3	910.55524308616	CCNB1_1	61.4	IMR90p8
35	D3	1117.84437215015	CCNB1_1	61.4	IMR90p8
36	D3	1328.81818686697	CCNB1_1	61.4	IMR90p8
37	D3	1537.57486118369	CCNB1_1	61.4	IMR90p8
38	D3	1742.40116265618	CCNB1_1	61.4	IMR90p8
39	D3	1933.97746072631	CCNB1_1	61.4	IMR90p8
40	D3	2120.23469842069	CCNB1_1	61.4	IMR90p8
1	E3	5.90639829818701	CCNB1_1	59.0	IMR90p8
2	E3	3.2838700287034	CCNB1_1	59.0	IMR90p8
3	E3	3.6042029535447	CCNB1_1	59.0	IMR90p8
4	E3	3.30834002090887	CCNB1_1	59.0	IMR90p8
5	E3	-2.88965479983108	CCNB1_1	59.0	IMR90p8
6	E3	3.5699148241888	CCNB1_1	59.0	IMR90p8
7	E3	-0.354584896456799	CCNB1_1	59.0	IMR90p8
8	E3	3.56842656843264	CCNB1_1	59.0	IMR90p8
9	E3	-0.605826604706635	CCNB1_1	59.0	IMR90p8
10	E3	0.635854965430099	CCNB1_1	59.0	IMR90p8
11	E3	0.865491288281191	CCNB1_1	59.0	IMR90p8
12	E3	-5.56946929385003	CCNB1_1	59.0	IMR90p8
13	E3	1.12678798377647	CCNB1_1	59.0	IMR90p8
14	E3	-1.70646977933302	CCNB1_1	59.0	IMR90p8
15	E3	-0.241131986233995	CCNB1_1	59.0	IMR90p8
16	E3	1.00054965621803	CCNB1_1	59.0	IMR90p8
17	E3	-1.89894403592598	CCNB1_1	59.0	IMR90p8
18	E3	0.538578507964758	CCNB1_1	59.0	IMR90p8
19	E3	1.71402410208566	CCNB1_1	59.0	IMR90p8
20	E3	-4.95748527861042	CCNB1_1	59.0	IMR90p8
21	E3	-2.16449581765528	CCNB1_1	59.0	IMR90p8
22	E3	-3.78898601566289	CCNB1_1	59.0	IMR90p8
23	E3	-1.61438749619629	CCNB1_1	59.0	IMR90p8
24	E3	-2.09415090419316	CCNB1_1	59.0	IMR90p8
25	E3	0.369085799239656	CCNB1_1	59.0	IMR90p8
26	E3	-3.71293897994474	CCNB1_1	59.0	IMR90p8
27	E3	-3.36441854105533	CCNB1_1	59.0	IMR90p8
28	E3	4.43559026597632	CCNB1_1	59.0	IMR90p8
29	E3	14.7602412988672	CCNB1_1	59.0	IMR90p8
30	E3	36.9020468096269	CCNB1_1	59.0	IMR90p8
31	E3	78.091492050627	CCNB1_1	59.0	IMR90p8
32	E3	157.99233456588	CCNB1_1	59.0	IMR90p8
33	E3	294.587053588389	CCNB1_1	59.0	IMR90p8
34	E3	487.008068098233	CCNB1_1	59.0	IMR90p8
35	E3	697.569187913449	CCNB1_1	59.0	IMR90p8
36	E3	905.724841082404	CCNB1_1	59.0	IMR90p8
37	E3	1112.23749416647	CCNB1_1	59.0	IMR90p8
38	E3	1325.17811589956	CCNB1_1	59.0	IMR90p8
39	E3	1548.573037392	CCNB1_1	59.0	IMR90p8
40	E3	1781.65979208242	CCNB1_1	59.0	IMR90p8
1	F3	9.22461161194497	CCNB1_1	57.0	IMR90p8
2	F3	7.79247242337078	CCNB1_1	57.0	IMR90p8
3	F3	3.52202273534976	CCNB1_1	57.0	IMR90p8
4	F3	-1.57754029853186	CCNB1_1	57.0	IMR90p8
5	F3	1.21110483838038	CCNB1_1	57.0	IMR90p8
6	F3	3.38160983430134	CCNB1_1	57.0	IMR90p8
7	F3	1.77844878741735	CCNB1_1	57.0	IMR90p8
8	F3	4.81601775914669	CCNB1_1	57.0	IMR90p8
9	F3	0.650445046293044	CCNB1_1	57.0	IMR90p8
10	F3	-4.59277498507163	CCNB1_1	57.0	IMR90p8
11	F3	1.58671143969605	CCNB1_1	57.0	IMR90p8
12	F3	-2.15837786840666	CCNB1_1	57.0	IMR90p8
13	F3	-2.65750238526653	CCNB1_1	57.0	IMR90p8
14	F3	0.656892784688353	CCNB1_1	57.0	IMR90p8
15	F3	1.98604143846478	CCNB1_1	57.0	IMR90p8
16	F3	0.39595294165656	CCNB1_1	57.0	IMR90p8
17	F3	1.82997852539847	CCNB1_1	57.0	IMR90p8
18	F3	-1.42838485736593	CCNB1_1	57.0	IMR90p8
19	F3	0.886704847225701	CCNB1_1	57.0	IMR90p8
20	F3	-5.82903663597062	CCNB1_1	57.0	IMR90p8
21	F3	-5.21051394775259	CCNB1_1	57.0	IMR90p8
22	F3	-4.68340611828535	CCNB1_1	57.0	IMR90p8
23	F3	-2.4210966876567	CCNB1_1	57.0	IMR90p8
24	F3	-4.58849609894742	CCNB1_1	57.0	IMR90p8
25	F3	-0.381475386051989	CCNB1_1	57.0	IMR90p8
26	F3	-0.708504507219914	CCNB1_1	57.0	IMR90p8
27	F3	2.10623805450314	CCNB1_1	57.0	IMR90p8
28	F3	-1.84958095751836	CCNB1_1	57.0	IMR90p8
29	F3	6.10403326756341	CCNB1_1	57.0	IMR90p8
30	F3	11.5739667170369	CCNB1_1	57.0	IMR90p8
31	F3	21.8143864591843	CCNB1_1	57.0	IMR90p8
32	F3	51.5766464258313	CCNB1_1	57.0	IMR90p8
33	F3	105.03801479981	CCNB1_1	57.0	IMR90p8
34	F3	195.739043939445	CCNB1_1	57.0	IMR90p8
35	F3	335.325580515233	CCNB1_1	57.0	IMR90p8
36	F3	521.161267157947	CCNB1_1	57.0	IMR90p8
37	F3	701.493294695833	CCNB1_1	57.0	IMR90p8
38	F3	880.721252654211	CCNB1_1	57.0	IMR90p8
39	F3	1058.0210443979	CCNB1_1	57.0	IMR90p8
40	F3	1238.42753179863	CCNB1_1	57.0	IMR90p8
1	G3	21.4433169777112	CCNB1_1	55.7	IMR90p8
2	G3	14.9840469185087	CCNB1_1	55.7	IMR90p8
3	G3	8.13007607381633	CCNB1_1	55.7	IMR90p8
4	G3	7.63887737208279	CCNB1_1	55.7	IMR90p8
5	G3	3.65015516626181	CCNB1_1	55.7	IMR90p8
6	G3	0.241095708510784	CCNB1_1	55.7	IMR90p8
7	G3	1.94459477885994	CCNB1_1	55.7	IMR90p8
8	G3	-3.92321898817409	CCNB1_1	55.7	IMR90p8
9	G3	-3.95506701553495	CCNB1_1	55.7	IMR90p8
10	G3	-5.15650201042763	CCNB1_1	55.7	IMR90p8
11	G3	0.0967848110276464	CCNB1_1	55.7	IMR90p8
12	G3	0.656393636828398	CCNB1_1	55.7	IMR90p8
13	G3	-2.7008719196142	CCNB1_1	55.7	IMR90p8
14	G3	0.475607941745693	CCNB1_1	55.7	IMR90p8
15	G3	-8.54720707174738	CCNB1_1	55.7	IMR90p8
16	G3	1.5431886512938	CCNB1_1	55.7	IMR90p8
17	G3	-0.196777225557526	CCNB1_1	55.7	IMR90p8
18	G3	-0.570172314981392	CCNB1_1	55.7	IMR90p8
19	G3	2.50014125523739	CCNB1_1	55.7	IMR90p8
20	G3	-1.15891539936956	CCNB1_1	55.7	IMR90p8
21	G3	-0.112726484689119	CCNB1_1	55.7	IMR90p8
22	G3	-1.6037575798523	CCNB1_1	55.7	IMR90p8
23	G3	-2.46251334516046	CCNB1_1	55.7	IMR90p8
24	G3	-1.94274723102126	CCNB1_1	55.7	IMR90p8
25	G3	-6.27235439809465	CCNB1_1	55.7	IMR90p8
26	G3	-1.04589640746281	CCNB1_1	55.7	IMR90p8
27	G3	-5.12559342188297	CCNB1_1	55.7	IMR90p8
28	G3	3.87270550536459	CCNB1_1	55.7	IMR90p8
29	G3	-3.13777862685129	CCNB1_1	55.7	IMR90p8
30	G3	3.32396199243203	CCNB1_1	55.7	IMR90p8
31	G3	18.1069039087843	CCNB1_1	55.7	IMR90p8
32	G3	26.1992721660736	CCNB1_1	55.7	IMR90p8
33	G3	58.569514311147	CCNB1_1	55.7	IMR90p8
34	G3	112.195946861472	CCNB1_1	55.7	IMR90p8
35	G3	204.848709918432	CCNB1_1	55.7	IMR90p8
36	G3	346.782814578739	CCNB1_1	55.7	IMR90p8
37	G3	512.679486975168	CCNB1_1	55.7	IMR90p8
38	G3	678.024381706071	CCNB1_1	55.7	IMR90p8
39	G3	845.485375039807	CCNB1_1	55.7	IMR90p8
40	G3	1015.90371664876	CCNB1_1	55.7	IMR90p8
1	H3	8.91625074506464	CCNB1_1	55.0	IMR90p8
2	H3	11.5653678938065	CCNB1_1	55.0	IMR90p8
3	H3	3.59258069738189	CCNB1_1	55.0	IMR90p8
4	H3	-0.581799097073144	CCNB1_1	55.0	IMR90p8
5	H3	1.31790237386804	CCNB1_1	55.0	IMR90p8
6	H3	3.75507024119725	CCNB1_1	55.0	IMR90p8
7	H3	-2.16651908634458	CCNB1_1	55.0	IMR90p8
8	H3	3.49256548239919	CCNB1_1	55.0	IMR90p8
9	H3	-3.61315750076665	CCNB1_1	55.0	IMR90p8
10	H3	1.96699234372272	CCNB1_1	55.0	IMR90p8
11	H3	2.10442870823135	CCNB1_1	55.0	IMR90p8
12	H3	0.427428095615142	CCNB1_1	55.0	IMR90p8
13	H3	-0.131380678993992	CCNB1_1	55.0	IMR90p8
14	H3	-0.545401923400277	CCNB1_1	55.0	IMR90p8
15	H3	-2.8524847498179	CCNB1_1	55.0	IMR90p8
16	H3	-1.01863614147715	CCNB1_1	55.0	IMR90p8
17	H3	-3.18206196382653	CCNB1_1	55.0	IMR90p8
18	H3	-0.336272931241183	CCNB1_1	55.0	IMR90p8
19	H3	0.182556656645374	CCNB1_1	55.0	IMR90p8
20	H3	0.0843857537561234	CCNB1_1	55.0	IMR90p8
21	H3	-7.82352367680869	CCNB1_1	55.0	IMR90p8
22	H3	0.215291432245976	CCNB1_1	55.0	IMR90p8
23	H3	-2.05301132006844	CCNB1_1	55.0	IMR90p8
24	H3	-4.34716745511923	CCNB1_1	55.0	IMR90p8
25	H3	-2.43469411595288	CCNB1_1	55.0	IMR90p8
26	H3	2.29025417843422	CCNB1_1	55.0	IMR90p8
27	H3	1.25779190084722	CCNB1_1	55.0	IMR90p8
28	H3	5.14243895666732	CCNB1_1	55.0	IMR90p8
29	H3	-1.7129766494204	CCNB1_1	55.0	IMR90p8
30	H3	2.32825421815824	CCNB1_1	55.0	IMR90p8
31	H3	6.64686563393025	CCNB1_1	55.0	IMR90p8
32	H3	14.5394300963681	CCNB1_1	55.0	IMR90p8
33	H3	29.1234740763116	CCNB1_1	55.0	IMR90p8
34	H3	56.8398859147765	CCNB1_1	55.0	IMR90p8
35	H3	105.271370188652	CCNB1_1	55.0	IMR90p8
36	H3	194.29501628595	CCNB1_1	55.0	IMR90p8
37	H3	333.939753871236	CCNB1_1	55.0	IMR90p8
38	H3	493.411536337291	CCNB1_1	55.0	IMR90p8
39	H3	650.438038310718	CCNB1_1	55.0	IMR90p8
40	H3	805.019259791518	CCNB1_1	55.0	IMR90p8
1	A3	-5.01952722016767	CCNB1_1	65.0	IMR90p2
2	A3	-7.00167336951426	CCNB1_1	65.0	IMR90p2
3	A3	-2.18743305733688	CCNB1_1	65.0	IMR90p2
4	A3	-0.764745659033906	CCNB1_1	65.0	IMR90p2
5	A3	4.33912958061683	CCNB1_1	65.0	IMR90p2
6	A3	-0.560798160291142	CCNB1_1	65.0	IMR90p2
7	A3	3.46503979984618	CCNB1_1	65.0	IMR90p2
8	A3	7.60916191888828	CCNB1_1	65.0	IMR90p2
9	A3	-1.72095500385103	CCNB1_1	65.0	IMR90p2
10	A3	-4.41212601857342	CCNB1_1	65.0	IMR90p2
11	A3	1.95258579865185	CCNB1_1	65.0	IMR90p2
12	A3	0.877620883961754	CCNB1_1	65.0	IMR90p2
13	A3	-7.84677462257378	CCNB1_1	65.0	IMR90p2
14	A3	0.359137065130653	CCNB1_1	65.0	IMR90p2
15	A3	1.55805033198476	CCNB1_1	65.0	IMR90p2
16	A3	2.35002022511253	CCNB1_1	65.0	IMR90p2
17	A3	0.223115390650037	CCNB1_1	65.0	IMR90p2
18	A3	-0.929535204446893	CCNB1_1	65.0	IMR90p2
19	A3	-0.256344471737975	CCNB1_1	65.0	IMR90p2
20	A3	-2.26435177814574	CCNB1_1	65.0	IMR90p2
21	A3	-3.32528878621088	CCNB1_1	65.0	IMR90p2
22	A3	-3.71709025888322	CCNB1_1	65.0	IMR90p2
23	A3	-0.966730273873964	CCNB1_1	65.0	IMR90p2
24	A3	3.2173915311123	CCNB1_1	65.0	IMR90p2
25	A3	7.95260853648506	CCNB1_1	65.0	IMR90p2
26	A3	32.9568776065435	CCNB1_1	65.0	IMR90p2
27	A3	63.3648700085396	CCNB1_1	65.0	IMR90p2
28	A3	124.294730947673	CCNB1_1	65.0	IMR90p2
29	A3	233.256023865777	CCNB1_1	65.0	IMR90p2
30	A3	413.593993420199	CCNB1_1	65.0	IMR90p2
31	A3	624.822822619476	CCNB1_1	65.0	IMR90p2
32	A3	826.631212552114	CCNB1_1	65.0	IMR90p2
33	A3	1023.53209408686	CCNB1_1	65.0	IMR90p2
34	A3	1210.34229963327	CCNB1_1	65.0	IMR90p2
35	A3	1402.56778410449	CCNB1_1	65.0	IMR90p2
36	A3	1591.62117420018	CCNB1_1	65.0	IMR90p2
37	A3	1768.63811023137	CCNB1_1	65.0	IMR90p2
38	A3	1934.15818002749	CCNB1_1	65.0	IMR90p2
39	A3	2082.13804777661	CCNB1_1	65.0	IMR90p2
40	A3	2222.49799681419	CCNB1_1	65.0	IMR90p2
1	B3	3.88648632320701	CCNB1_1	64.5	IMR90p2
2	B3	0.0039988211769923	CCNB1_1	64.5	IMR90p2
3	B3	-0.93205860318767	CCNB1_1	64.5	IMR90p2
4	B3	2.78414945866143	CCNB1_1	64.5	IMR90p2
5	B3	-0.124202164406142	CCNB1_1	64.5	IMR90p2
6	B3	7.53635415144527	CCNB1_1	64.5	IMR90p2
7	B3	-2.26021662481071	CCNB1_1	64.5	IMR90p2
8	B3	-3.57907675964452	CCNB1_1	64.5	IMR90p2
9	B3	1.20297721906172	CCNB1_1	64.5	IMR90p2
10	B3	1.60653794371592	CCNB1_1	64.5	IMR90p2
11	B3	1.11706110369096	CCNB1_1	64.5	IMR90p2
12	B3	-0.10899324446018	CCNB1_1	64.5	IMR90p2
13	B3	0.833953658967403	CCNB1_1	64.5	IMR90p2
14	B3	0.660083208185824	CCNB1_1	64.5	IMR90p2
15	B3	-0.0803665642433771	CCNB1_1	64.5	IMR90p2
16	B3	0.153199221709656	CCNB1_1	64.5	IMR90p2
17	B3	-3.01893180694151	CCNB1_1	64.5	IMR90p2
18	B3	-1.12855766494658	CCNB1_1	64.5	IMR90p2
19	B3	-1.56644812818058	CCNB1_1	64.5	IMR90p2
20	B3	-5.4606463058326	CCNB1_1	64.5	IMR90p2
21	B3	-0.232011965178117	CCNB1_1	64.5	IMR90p2
22	B3	-4.48193632469156	CCNB1_1	64.5	IMR90p2
23	B3	-2.39509930626355	CCNB1_1	64.5	IMR90p2
24	B3	5.64594110982898	CCNB1_1	64.5	IMR90p2
25	B3	10.2173858902097	CCNB1_1	64.5	IMR90p2
26	B3	23.831661031948	CCNB1_1	64.5	IMR90p2
27	B3	56.5060973910663	CCNB1_1	64.5	IMR90p2
28	B3	117.00950777565	CCNB1_1	64.5	IMR90p2
29	B3	220.79781206402	CCNB1_1	64.5	IMR90p2
30	B3	401.5761492641	CCNB1_1	64.5	IMR90p2
31	B3	619.690724941593	CCNB1_1	64.5	IMR90p2
32	B3	831.039954125584	CCNB1_1	64.5	IMR90p2
33	B3	1037.17932042745	CCNB1_1	64.5	IMR90p2
34	B3	1233.56093327127	CCNB1_1	64.5	IMR90p2
35	B3	1431.77843322636	CCNB1_1	64.5	IMR90p2
36	B3	1629.62372898557	CCNB1_1	64.5	IMR90p2
37	B3	1819.81821505929	CCNB1_1	64.5	IMR90p2
38	B3	1996.47382423367	CCNB1_1	64.5	IMR90p2
39	B3	2157.77148325506	CCNB1_1	64.5	IMR90p2
40	B3	2311.892308269	CCNB1_1	64.5	IMR90p2
1	C3	7.14185174687236	CCNB1_1	63.3	IMR90p2
2	C3	4.74593940500927	CCNB1_1	63.3	IMR90p2
3	C3	3.87452326509629	CCNB1_1	63.3	IMR90p2
4	C3	4.43687255515397	CCNB1_1	63.3	IMR90p2
5	C3	0.2268333446209	CCNB1_1	63.3	IMR90p2
6	C3	2.39136055573954	CCNB1_1	63.3	IMR90p2
7	C3	2.83468616004666	CCNB1_1	63.3	IMR90p2
8	C3	-5.22653102253753	CCNB1_1	63.3	IMR90p2
9	C3	0.0799135023648887	CCNB1_1	63.3	IMR90p2
10	C3	-0.317726965920883	CCNB1_1	63.3	IMR90p2
11	C3	-1.05719330480406	CCNB1_1	63.3	IMR90p2
12	C3	5.01156040990418	CCNB1_1	63.3	IMR90p2
13	C3	-3.62806555339148	CCNB1_1	63.3	IMR90p2
14	C3	-0.634157085356037	CCNB1_1	63.3	IMR90p2
15	C3	3.66022531424596	CCNB1_1	63.3	IMR90p2
16	C3	-3.16539591413539	CCNB1_1	63.3	IMR90p2
17	C3	-2.62999785798274	CCNB1_1	63.3	IMR90p2
18	C3	0.402812991432256	CCNB1_1	63.3	IMR90p2
19	C3	-3.34674357004724	CCNB1_1	63.3	IMR90p2
20	C3	-2.90439286544552	CCNB1_1	63.3	IMR90p2
21	C3	-6.92955613682079	CCNB1_1	63.3	IMR90p2
22	C3	-1.8859136978549	CCNB1_1	63.3	IMR90p2
23	C3	-5.66242066462837	CCNB1_1	63.3	IMR90p2
24	C3	0.538405204773881	CCNB1_1	63.3	IMR90p2
25	C3	3.46621681694705	CCNB1_1	63.3	IMR90p2
26	C3	18.0797574255976	CCNB1_1	63.3	IMR90p2
27	C3	37.7667779961989	CCNB1_1	63.3	IMR90p2
28	C3	84.1920549116016	CCNB1_1	63.3	IMR90p2
29	C3	163.399410318323	CCNB1_1	63.3	IMR90p2
30	C3	303.455020909655	CCNB1_1	63.3	IMR90p2
31	C3	516.153482735578	CCNB1_1	63.3	IMR90p2
32	C3	727.033700384848	CCNB1_1	63.3	IMR90p2
33	C3	937.778065831064	CCNB1_1	63.3	IMR90p2
34	C3	1136.91990168292	CCNB1_1	63.3	IMR90p2
35	C3	1336.57853224017	CCNB1_1	63.3	IMR90p2
36	C3	1542.40253040112	CCNB1_1	63.3	IMR90p2
37	C3	1737.66696950635	CCNB1_1	63.3	IMR90p2
38	C3	1924.85174172471	CCNB1_1	63.3	IMR90p2
39	C3	2089.90888066978	CCNB1_1	63.3	IMR90p2
40	C3	2249.09014733865	CCNB1_1	63.3	IMR90p2
1	D3	5.99431090861026	CCNB1_1	61.4	IMR90p2
2	D3	8.85831360286238	CCNB1_1	61.4	IMR90p2
3	D3	5.11080779458507	CCNB1_1	61.4	IMR90p2
4	D3	1.57342757831839	CCNB1_1	61.4	IMR90p2
5	D3	2.25550256703082	CCNB1_1	61.4	IMR90p2
6	D3	1.99077027797193	CCNB1_1	61.4	IMR90p2
7	D3	-0.324195857203449	CCNB1_1	61.4	IMR90p2
8	D3	0.108381413344887	CCNB1_1	61.4	IMR90p2
9	D3	-1.19440040137124	CCNB1_1	61.4	IMR90p2
10	D3	2.98447837108552	CCNB1_1	61.4	IMR90p2
11	D3	0.0652562596637836	CCNB1_1	61.4	IMR90p2
12	D3	-1.56617471172149	CCNB1_1	61.4	IMR90p2
13	D3	0.509671841238287	CCNB1_1	61.4	IMR90p2
14	D3	-1.38443925473439	CCNB1_1	61.4	IMR90p2
15	D3	-4.6592673286882	CCNB1_1	61.4	IMR90p2
16	D3	-2.24184503197193	CCNB1_1	61.4	IMR90p2
17	D3	-2.92743242530378	CCNB1_1	61.4	IMR90p2
18	D3	-3.03314199706529	CCNB1_1	61.4	IMR90p2
19	D3	0.369147657014764	CCNB1_1	61.4	IMR90p2
20	D3	-2.45799610279028	CCNB1_1	61.4	IMR90p2
21	D3	-0.618860503085671	CCNB1_1	61.4	IMR90p2
22	D3	0.0891957090457254	CCNB1_1	61.4	IMR90p2
23	D3	-4.89390661748075	CCNB1_1	61.4	IMR90p2
24	D3	-1.07063367255205	CCNB1_1	61.4	IMR90p2
25	D3	0.545705587258908	CCNB1_1	61.4	IMR90p2
26	D3	5.77542093412058	CCNB1_1	61.4	IMR90p2
27	D3	10.9272034618803	CCNB1_1	61.4	IMR90p2
28	D3	34.4678278521851	CCNB1_1	61.4	IMR90p2
29	D3	69.6690431771917	CCNB1_1	61.4	IMR90p2
30	D3	136.101273287047	CCNB1_1	61.4	IMR90p2
31	D3	257.243648954489	CCNB1_1	61.4	IMR90p2
32	D3	450.104185754258	CCNB1_1	61.4	IMR90p2
33	D3	659.95291007745	CCNB1_1	61.4	IMR90p2
34	D3	865.091246732766	CCNB1_1	61.4	IMR90p2
35	D3	1066.43073066971	CCNB1_1	61.4	IMR90p2
36	D3	1273.54956784949	CCNB1_1	61.4	IMR90p2
37	D3	1478.46859414346	CCNB1_1	61.4	IMR90p2
38	D3	1681.8583715456	CCNB1_1	61.4	IMR90p2
39	D3	1873.40447327367	CCNB1_1	61.4	IMR90p2
40	D3	2062.69856650559	CCNB1_1	61.4	IMR90p2
1	E3	4.87714534452243	CCNB1_1	59.0	IMR90p2
2	E3	1.98295397838183	CCNB1_1	59.0	IMR90p2
3	E3	2.0986243837001	CCNB1_1	59.0	IMR90p2
4	E3	0.584206105913381	CCNB1_1	59.0	IMR90p2
5	E3	0.635105303828368	CCNB1_1	59.0	IMR90p2
6	E3	-4.07318138753726	CCNB1_1	59.0	IMR90p2
7	E3	3.03569116644258	CCNB1_1	59.0	IMR90p2
8	E3	2.78418632966168	CCNB1_1	59.0	IMR90p2
9	E3	1.97972869572914	CCNB1_1	59.0	IMR90p2
10	E3	3.88307889226826	CCNB1_1	59.0	IMR90p2
11	E3	2.76412833769791	CCNB1_1	59.0	IMR90p2
12	E3	-3.22013616790173	CCNB1_1	59.0	IMR90p2
13	E3	-2.1310614969525	CCNB1_1	59.0	IMR90p2
14	E3	1.82286066090182	CCNB1_1	59.0	IMR90p2
15	E3	-1.2160694115405	CCNB1_1	59.0	IMR90p2
16	E3	-2.79564058141204	CCNB1_1	59.0	IMR90p2
17	E3	-1.07535322118474	CCNB1_1	59.0	IMR90p2
18	E3	-1.48588083672303	CCNB1_1	59.0	IMR90p2
19	E3	-5.26030655897921	CCNB1_1	59.0	IMR90p2
20	E3	-2.63379357373879	CCNB1_1	59.0	IMR90p2
21	E3	-1.72875720344655	CCNB1_1	59.0	IMR90p2
22	E3	0.161284435640482	CCNB1_1	59.0	IMR90p2
23	E3	-0.668888684065223	CCNB1_1	59.0	IMR90p2
24	E3	-3.05037080269994	CCNB1_1	59.0	IMR90p2
25	E3	-0.83155208617427	CCNB1_1	59.0	IMR90p2
26	E3	1.25629241781417	CCNB1_1	59.0	IMR90p2
27	E3	0.360128333059492	CCNB1_1	59.0	IMR90p2
28	E3	11.7409385127808	CCNB1_1	59.0	IMR90p2
29	E3	18.8368834233506	CCNB1_1	59.0	IMR90p2
30	E3	40.7081744033603	CCNB1_1	59.0	IMR90p2
31	E3	86.8048155956044	CCNB1_1	59.0	IMR90p2
32	E3	165.580032774606	CCNB1_1	59.0	IMR90p2
33	E3	303.021159474395	CCNB1_1	59.0	IMR90p2
34	E3	495.04859492708	CCNB1_1	59.0	IMR90p2
35	E3	689.363079047675	CCNB1_1	59.0	IMR90p2
36	E3	890.272189368303	CCNB1_1	59.0	IMR90p2
37	E3	1087.41288772491	CCNB1_1	59.0	IMR90p2
38	E3	1291.19172960027	CCNB1_1	59.0	IMR90p2
39	E3	1495.49627866752	CCNB1_1	59.0	IMR90p2
40	E3	1704.73947423682	CCNB1_1	59.0	IMR90p2
1	F3	14.2950398987186	CCNB1_1	57.0	IMR90p2
2	F3	9.18547844216755	CCNB1_1	57.0	IMR90p2
3	F3	6.07433398033345	CCNB1_1	57.0	IMR90p2
4	F3	0.977014505334864	CCNB1_1	57.0	IMR90p2
5	F3	1.5459293478707	CCNB1_1	57.0	IMR90p2
6	F3	-0.184596943578981	CCNB1_1	57.0	IMR90p2
7	F3	-2.36296972668561	CCNB1_1	57.0	IMR90p2
8	F3	2.26838719374427	CCNB1_1	57.0	IMR90p2
9	F3	3.08705532001568	CCNB1_1	57.0	IMR90p2
10	F3	-0.288087423704837	CCNB1_1	57.0	IMR90p2
11	F3	3.12021063798557	CCNB1_1	57.0	IMR90p2
12	F3	0.824179308925977	CCNB1_1	57.0	IMR90p2
13	F3	-1.53794887599543	CCNB1_1	57.0	IMR90p2
14	F3	-2.90081942820325	CCNB1_1	57.0	IMR90p2
15	F3	0.11284869701376	CCNB1_1	57.0	IMR90p2
16	F3	-1.0406572084803	CCNB1_1	57.0	IMR90p2
17	F3	-2.86425448913769	CCNB1_1	57.0	IMR90p2
18	F3	-0.506775576137898	CCNB1_1	57.0	IMR90p2
19	F3	-2.98782826498791	CCNB1_1	57.0	IMR90p2
20	F3	-0.683275582891838	CCNB1_1	57.0	IMR90p2
21	F3	-1.95458516637018	CCNB1_1	57.0	IMR90p2
22	F3	-4.11988610317985	CCNB1_1	57.0	IMR90p2
23	F3	-4.2871596658274	CCNB1_1	57.0	IMR90p2
24	F3	0.542000249655757	CCNB1_1	57.0	IMR90p2
25	F3	-5.80423177475132	CCNB1_1	57.0	IMR90p2
26	F3	-0.502783177273614	CCNB1_1	57.0	IMR90p2
27	F3	0.828318255577869	CCNB1_1	57.0	IMR90p2
28	F3	-1.36269052766011	CCNB1_1	57.0	IMR90p2
29	F3	5.9234690555254	CCNB1_1	57.0	IMR90p2
30	F3	14.1041548355829	CCNB1_1	57.0	IMR90p2
31	F3	24.2287222284413	CCNB1_1	57.0	IMR90p2
32	F3	51.8632500797617	CCNB1_1	57.0	IMR90p2
33	F3	105.41988702453	CCNB1_1	57.0	IMR90p2
34	F3	195.123845727711	CCNB1_1	57.0	IMR90p2
35	F3	338.329182451083	CCNB1_1	57.0	IMR90p2
36	F3	513.493585500794	CCNB1_1	57.0	IMR90p2
37	F3	685.025590940727	CCNB1_1	57.0	IMR90p2
38	F3	855.63712105991	CCNB1_1	57.0	IMR90p2
39	F3	1031.30959768662	CCNB1_1	57.0	IMR90p2
40	F3	1216.88896049769	CCNB1_1	57.0	IMR90p2
1	G3	13.3358916851171	CCNB1_1	55.7	IMR90p2
2	G3	11.0493079159437	CCNB1_1	55.7	IMR90p2
3	G3	2.25636174160309	CCNB1_1	55.7	IMR90p2
4	G3	4.89929959837536	CCNB1_1	55.7	IMR90p2
5	G3	0.45688562737314	CCNB1_1	55.7	IMR90p2
6	G3	-2.32889915512669	CCNB1_1	55.7	IMR90p2
7	G3	0.221782996770798	CCNB1_1	55.7	IMR90p2
8	G3	-5.15348634928341	CCNB1_1	55.7	IMR90p2
9	G3	0.131556862781508	CCNB1_1	55.7	IMR90p2
10	G3	0.132083840740506	CCNB1_1	55.7	IMR90p2
11	G3	3.58998219143359	CCNB1_1	55.7	IMR90p2
12	G3	-2.54860244951078	CCNB1_1	55.7	IMR90p2
13	G3	0.40978903474479	CCNB1_1	55.7	IMR90p2
14	G3	1.09454623729243	CCNB1_1	55.7	IMR90p2
15	G3	-0.205797334543604	CCNB1_1	55.7	IMR90p2
16	G3	2.71244167668328	CCNB1_1	55.7	IMR90p2
17	G3	0.492108011975688	CCNB1_1	55.7	IMR90p2
18	G3	0.203857671346668	CCNB1_1	55.7	IMR90p2
19	G3	-0.794934567938071	CCNB1_1	55.7	IMR90p2
20	G3	-1.81951855784428	CCNB1_1	55.7	IMR90p2
21	G3	-2.21295135438595	CCNB1_1	55.7	IMR90p2
22	G3	-2.98769075070277	CCNB1_1	55.7	IMR90p2
23	G3	1.35019800449209	CCNB1_1	55.7	IMR90p2
24	G3	-1.9348495415602	CCNB1_1	55.7	IMR90p2
25	G3	-0.895705875665044	CCNB1_1	55.7	IMR90p2
26	G3	-3.11603963314792	CCNB1_1	55.7	IMR90p2
27	G3	-4.91604272052928	CCNB1_1	55.7	IMR90p2
28	G3	4.47023772050352	CCNB1_1	55.7	IMR90p2
29	G3	1.28951735266446	CCNB1_1	55.7	IMR90p2
30	G3	7.9542104473976	CCNB1_1	55.7	IMR90p2
31	G3	12.2274657487164	CCNB1_1	55.7	IMR90p2
32	G3	25.2680982713277	CCNB1_1	55.7	IMR90p2
33	G3	51.2956005704232	CCNB1_1	55.7	IMR90p2
34	G3	91.6121282504369	CCNB1_1	55.7	IMR90p2
35	G3	179.013273429789	CCNB1_1	55.7	IMR90p2
36	G3	302.180864685385	CCNB1_1	55.7	IMR90p2
37	G3	470.857518211081	CCNB1_1	55.7	IMR90p2
38	G3	633.483123774975	CCNB1_1	55.7	IMR90p2
39	G3	794.487146319148	CCNB1_1	55.7	IMR90p2
40	G3	960.810136511409	CCNB1_1	55.7	IMR90p2
1	H3	8.1163296789955	CCNB1_1	55.0	IMR90p2
2	H3	-0.380432448572719	CCNB1_1	55.0	IMR90p2
3	H3	0.285057514226537	CCNB1_1	55.0	IMR90p2
4	H3	0.621925355263556	CCNB1_1	55.0	IMR90p2
5	H3	5.16551160683957	CCNB1_1	55.0	IMR90p2
6	H3	1.08559756005616	CCNB1_1	55.0	IMR90p2
7	H3	-0.390751752666802	CCNB1_1	55.0	IMR90p2
8	H3	3.06096095536805	CCNB1_1	55.0	IMR90p2
9	H3	-3.27972661561125	CCNB1_1	55.0	IMR90p2
10	H3	-1.12873183240436	CCNB1_1	55.0	IMR90p2
11	H3	2.12624275119333	CCNB1_1	55.0	IMR90p2
12	H3	-3.35917722852764	CCNB1_1	55.0	IMR90p2
13	H3	5.46915253328189	CCNB1_1	55.0	IMR90p2
14	H3	0.915673831226741	CCNB1_1	55.0	IMR90p2
15	H3	-2.12513808096037	CCNB1_1	55.0	IMR90p2
16	H3	-0.737615665761496	CCNB1_1	55.0	IMR90p2
17	H3	-3.00331381119895	CCNB1_1	55.0	IMR90p2
18	H3	3.01300575951518	CCNB1_1	55.0	IMR90p2
19	H3	-1.19892432343568	CCNB1_1	55.0	IMR90p2
20	H3	-2.1896030518501	CCNB1_1	55.0	IMR90p2
21	H3	0.159128482843244	CCNB1_1	55.0	IMR90p2
22	H3	-2.11949635336941	CCNB1_1	55.0	IMR90p2
23	H3	-2.30936308016771	CCNB1_1	55.0	IMR90p2
24	H3	0.184555191578511	CCNB1_1	55.0	IMR90p2
25	H3	-3.64551659355448	CCNB1_1	55.0	IMR90p2
26	H3	0.0957942652757993	CCNB1_1	55.0	IMR90p2
27	H3	-2.9722456562863	CCNB1_1	55.0	IMR90p2
28	H3	-0.637350030718153	CCNB1_1	55.0	IMR90p2
29	H3	-0.996882390533756	CCNB1_1	55.0	IMR90p2
30	H3	0.548598144284369	CCNB1_1	55.0	IMR90p2
31	H3	13.5320049167362	CCNB1_1	55.0	IMR90p2
32	H3	10.4242765113718	CCNB1_1	55.0	IMR90p2
33	H3	28.4013763810285	CCNB1_1	55.0	IMR90p2
34	H3	58.3409429531762	CCNB1_1	55.0	IMR90p2
35	H3	115.253879076509	CCNB1_1	55.0	IMR90p2
36	H3	208.275208832065	CCNB1_1	55.0	IMR90p2
37	H3	347.107438666363	CCNB1_1	55.0	IMR90p2
38	H3	497.581249239821	CCNB1_1	55.0	IMR90p2
39	H3	649.018789369718	CCNB1_1	55.0	IMR90p2
40	H3	801.420059056053	CCNB1_1	55.0	IMR90p2
1	A3	-1.52086959465578	CCNB1_1	65.0	IMR90p11
2	A3	0.916474932079836	CCNB1_1	65.0	IMR90p11
3	A3	0.909086128463969	CCNB1_1	65.0	IMR90p11
4	A3	0.296100906953598	CCNB1_1	65.0	IMR90p11
5	A3	3.08905137992042	CCNB1_1	65.0	IMR90p11
6	A3	-0.96743695919622	CCNB1_1	65.0	IMR90p11
7	A3	-0.133733788065456	CCNB1_1	65.0	IMR90p11
8	A3	2.40824376400133	CCNB1_1	65.0	IMR90p11
9	A3	2.9923122913674	CCNB1_1	65.0	IMR90p11
10	A3	1.64421274139204	CCNB1_1	65.0	IMR90p11
11	A3	-1.20350806032866	CCNB1_1	65.0	IMR90p11
12	A3	1.82638794697414	CCNB1_1	65.0	IMR90p11
13	A3	-1.13913658035972	CCNB1_1	65.0	IMR90p11
14	A3	-0.16055684149751	CCNB1_1	65.0	IMR90p11
15	A3	-0.169158534142753	CCNB1_1	65.0	IMR90p11
16	A3	-3.72602137586136	CCNB1_1	65.0	IMR90p11
17	A3	-0.722460107133429	CCNB1_1	65.0	IMR90p11
18	A3	-2.21641809926587	CCNB1_1	65.0	IMR90p11
19	A3	-0.514431443481953	CCNB1_1	65.0	IMR90p11
20	A3	-5.66188391376318	CCNB1_1	65.0	IMR90p11
21	A3	-2.88307947705835	CCNB1_1	65.0	IMR90p11
22	A3	0.29035489611897	CCNB1_1	65.0	IMR90p11
23	A3	-2.9108957489334	CCNB1_1	65.0	IMR90p11
24	A3	4.71810047292047	CCNB1_1	65.0	IMR90p11
25	A3	10.8228423397327	CCNB1_1	65.0	IMR90p11
26	A3	18.67537514485	CCNB1_1	65.0	IMR90p11
27	A3	43.9061340056824	CCNB1_1	65.0	IMR90p11
28	A3	88.3948585155326	CCNB1_1	65.0	IMR90p11
29	A3	180.847944713029	CCNB1_1	65.0	IMR90p11
30	A3	329.824585277705	CCNB1_1	65.0	IMR90p11
31	A3	545.954754067185	CCNB1_1	65.0	IMR90p11
32	A3	764.889220058955	CCNB1_1	65.0	IMR90p11
33	A3	975.844493182519	CCNB1_1	65.0	IMR90p11
34	A3	1176.74806482936	CCNB1_1	65.0	IMR90p11
35	A3	1371.127363149	CCNB1_1	65.0	IMR90p11
36	A3	1568.48618200577	CCNB1_1	65.0	IMR90p11
37	A3	1756.77952335125	CCNB1_1	65.0	IMR90p11
38	A3	1935.10871392815	CCNB1_1	65.0	IMR90p11
39	A3	2096.70045831237	CCNB1_1	65.0	IMR90p11
40	A3	2247.737100153	CCNB1_1	65.0	IMR90p11
1	B3	1.39977990717989	CCNB1_1	64.5	IMR90p11
2	B3	-2.15004154172584	CCNB1_1	64.5	IMR90p11
3	B3	-2.63684843163401	CCNB1_1	64.5	IMR90p11
4	B3	-0.613191602735242	CCNB1_1	64.5	IMR90p11
5	B3	3.19763979562913	CCNB1_1	64.5	IMR90p11
6	B3	1.59389505795843	CCNB1_1	64.5	IMR90p11
7	B3	-1.32568924069801	CCNB1_1	64.5	IMR90p11
8	B3	5.07584610888034	CCNB1_1	64.5	IMR90p11
9	B3	2.34125880327792	CCNB1_1	64.5	IMR90p11
10	B3	2.61664129954715	CCNB1_1	64.5	IMR90p11
11	B3	-1.21000645180857	CCNB1_1	64.5	IMR90p11
12	B3	0.997548430185816	CCNB1_1	64.5	IMR90p11
13	B3	-1.75008659179139	CCNB1_1	64.5	IMR90p11
14	B3	-0.949222883393304	CCNB1_1	64.5	IMR90p11
15	B3	-0.778717288143071	CCNB1_1	64.5	IMR90p11
16	B3	0.78445434528885	CCNB1_1	64.5	IMR90p11
17	B3	-2.31793195400269	CCNB1_1	64.5	IMR90p11
18	B3	2.42618133537371	CCNB1_1	64.5	IMR90p11
19	B3	-2.89776766618661	CCNB1_1	64.5	IMR90p11
20	B3	-2.68836106282379	CCNB1_1	64.5	IMR90p11
21	B3	-4.04235241545211	CCNB1_1	64.5	IMR90p11
22	B3	-3.71489829091934	CCNB1_1	64.5	IMR90p11
23	B3	0.385565123885044	CCNB1_1	64.5	IMR90p11
24	B3	2.51397552286335	CCNB1_1	64.5	IMR90p11
25	B3	9.34904251481385	CCNB1_1	64.5	IMR90p11
26	B3	19.57456158376	CCNB1_1	64.5	IMR90p11
27	B3	45.0761362031126	CCNB1_1	64.5	IMR90p11
28	B3	90.3461610559698	CCNB1_1	64.5	IMR90p11
29	B3	176.075989354338	CCNB1_1	64.5	IMR90p11
30	B3	321.261539741158	CCNB1_1	64.5	IMR90p11
31	B3	536.745333108151	CCNB1_1	64.5	IMR90p11
32	B3	771.052775138142	CCNB1_1	64.5	IMR90p11
33	B3	991.04096526739	CCNB1_1	64.5	IMR90p11
34	B3	1197.23578778412	CCNB1_1	64.5	IMR90p11
35	B3	1398.19900407074	CCNB1_1	64.5	IMR90p11
36	B3	1599.21063625162	CCNB1_1	64.5	IMR90p11
37	B3	1795.12178671857	CCNB1_1	64.5	IMR90p11
38	B3	1980.64871222707	CCNB1_1	64.5	IMR90p11
39	B3	2150.57655219546	CCNB1_1	64.5	IMR90p11
40	B3	2309.52831994371	CCNB1_1	64.5	IMR90p11
1	C3	6.99638362870428	CCNB1_1	63.3	IMR90p11
2	C3	-0.222275627148065	CCNB1_1	63.3	IMR90p11
3	C3	0.288372481915303	CCNB1_1	63.3	IMR90p11
4	C3	1.56120768561186	CCNB1_1	63.3	IMR90p11
5	C3	-0.675309825610839	CCNB1_1	63.3	IMR90p11
6	C3	0.20301734034183	CCNB1_1	63.3	IMR90p11
7	C3	4.40691863308848	CCNB1_1	63.3	IMR90p11
8	C3	0.512857904726843	CCNB1_1	63.3	IMR90p11
9	C3	-1.55280780491694	CCNB1_1	63.3	IMR90p11
10	C3	2.92779786686424	CCNB1_1	63.3	IMR90p11
11	C3	-1.50454977736354	CCNB1_1	63.3	IMR90p11
12	C3	2.17411344814082	CCNB1_1	63.3	IMR90p11
13	C3	3.15707370568089	CCNB1_1	63.3	IMR90p11
14	C3	-1.62990448371647	CCNB1_1	63.3	IMR90p11
15	C3	-1.13242697193073	CCNB1_1	63.3	IMR90p11
16	C3	1.05966684812211	CCNB1_1	63.3	IMR90p11
17	C3	0.479350863362015	CCNB1_1	63.3	IMR90p11
18	C3	-3.51848916677955	CCNB1_1	63.3	IMR90p11
19	C3	-2.66723482128873	CCNB1_1	63.3	IMR90p11
20	C3	-5.95471681202298	CCNB1_1	63.3	IMR90p11
21	C3	-3.97249892176978	CCNB1_1	63.3	IMR90p11
22	C3	-2.18710820007891	CCNB1_1	63.3	IMR90p11
23	C3	-2.30791689109719	CCNB1_1	63.3	IMR90p11
24	C3	-0.181066516119245	CCNB1_1	63.3	IMR90p11
25	C3	6.17903185499063	CCNB1_1	63.3	IMR90p11
26	C3	9.88330368720972	CCNB1_1	63.3	IMR90p11
27	C3	25.2085492435103	CCNB1_1	63.3	IMR90p11
28	C3	61.8534477184285	CCNB1_1	63.3	IMR90p11
29	C3	117.599598396635	CCNB1_1	63.3	IMR90p11
30	C3	227.212503222458	CCNB1_1	63.3	IMR90p11
31	C3	404.021983384552	CCNB1_1	63.3	IMR90p11
32	C3	635.554316255326	CCNB1_1	63.3	IMR90p11
33	C3	855.597937619903	CCNB1_1	63.3	IMR90p11
34	C3	1069.73542245431	CCNB1_1	63.3	IMR90p11
35	C3	1273.7027391865	CCNB1_1	63.3	IMR90p11
36	C3	1479.61137530028	CCNB1_1	63.3	IMR90p11
37	C3	1681.05017628661	CCNB1_1	63.3	IMR90p11
38	C3	1874.0812325738	CCNB1_1	63.3	IMR90p11
39	C3	2055.77234635763	CCNB1_1	63.3	IMR90p11
40	C3	2226.9520971711	CCNB1_1	63.3	IMR90p11
1	D3	4.43709044689058	CCNB1_1	61.4	IMR90p11
2	D3	5.1222969328619	CCNB1_1	61.4	IMR90p11
3	D3	3.81082373696154	CCNB1_1	61.4	IMR90p11
4	D3	1.2761804274387	CCNB1_1	61.4	IMR90p11
5	D3	3.55307717754386	CCNB1_1	61.4	IMR90p11
6	D3	-0.413861616607846	CCNB1_1	61.4	IMR90p11
7	D3	-0.50279317819377	CCNB1_1	61.4	IMR90p11
8	D3	-2.06414798902506	CCNB1_1	61.4	IMR90p11
9	D3	1.97407759562884	CCNB1_1	61.4	IMR90p11
10	D3	-2.54566639550194	CCNB1_1	61.4	IMR90p11
11	D3	-0.400719451235091	CCNB1_1	61.4	IMR90p11
12	D3	1.4165543339941	CCNB1_1	61.4	IMR90p11
13	D3	1.85322693107855	CCNB1_1	61.4	IMR90p11
14	D3	-0.234707685948706	CCNB1_1	61.4	IMR90p11
15	D3	-1.11278334328927	CCNB1_1	61.4	IMR90p11
16	D3	0.533760578255624	CCNB1_1	61.4	IMR90p11
17	D3	-0.568215182005133	CCNB1_1	61.4	IMR90p11
18	D3	-4.88990022254575	CCNB1_1	61.4	IMR90p11
19	D3	1.21110219199909	CCNB1_1	61.4	IMR90p11
20	D3	-2.45315707238615	CCNB1_1	61.4	IMR90p11
21	D3	-5.46010627571195	CCNB1_1	61.4	IMR90p11
22	D3	-3.56491265260183	CCNB1_1	61.4	IMR90p11
23	D3	-2.57715459867859	CCNB1_1	61.4	IMR90p11
24	D3	-0.471231626563167	CCNB1_1	61.4	IMR90p11
25	D3	-1.12539471560785	CCNB1_1	61.4	IMR90p11
26	D3	3.16232783034593	CCNB1_1	61.4	IMR90p11
27	D3	13.3393838427155	CCNB1_1	61.4	IMR90p11
28	D3	24.3316825506658	CCNB1_1	61.4	IMR90p11
29	D3	49.8355180481385	CCNB1_1	61.4	IMR90p11
30	D3	100.682515242302	CCNB1_1	61.4	IMR90p11
31	D3	192.765390000007	CCNB1_1	61.4	IMR90p11
32	D3	346.168960302655	CCNB1_1	61.4	IMR90p11
33	D3	568.202578452694	CCNB1_1	61.4	IMR90p11
34	D3	789.052964056561	CCNB1_1	61.4	IMR90p11
35	D3	1006.66107961801	CCNB1_1	61.4	IMR90p11
36	D3	1219.04619653852	CCNB1_1	61.4	IMR90p11
37	D3	1430.6382721837	CCNB1_1	61.4	IMR90p11
38	D3	1646.16490675989	CCNB1_1	61.4	IMR90p11
39	D3	1860.39433928995	CCNB1_1	61.4	IMR90p11
40	D3	2074.60188878066	CCNB1_1	61.4	IMR90p11
1	E3	6.04419205616841	CCNB1_1	59.0	IMR90p11
2	E3	-0.254015999268177	CCNB1_1	59.0	IMR90p11
3	E3	0.822712538348242	CCNB1_1	59.0	IMR90p11
4	E3	0.808202042744142	CCNB1_1	59.0	IMR90p11
5	E3	1.85893964293155	CCNB1_1	59.0	IMR90p11
6	E3	1.05530686643988	CCNB1_1	59.0	IMR90p11
7	E3	1.96214356931796	CCNB1_1	59.0	IMR90p11
8	E3	3.40629158875845	CCNB1_1	59.0	IMR90p11
9	E3	-0.801801260674893	CCNB1_1	59.0	IMR90p11
10	E3	0.985132316588533	CCNB1_1	59.0	IMR90p11
11	E3	-1.36897165345135	CCNB1_1	59.0	IMR90p11
12	E3	-0.437119496125433	CCNB1_1	59.0	IMR90p11
13	E3	1.36287847122685	CCNB1_1	59.0	IMR90p11
14	E3	2.87287953223404	CCNB1_1	59.0	IMR90p11
15	E3	0.439858055797231	CCNB1_1	59.0	IMR90p11
16	E3	-3.54433474374537	CCNB1_1	59.0	IMR90p11
17	E3	-3.92762182743354	CCNB1_1	59.0	IMR90p11
18	E3	0.711751752834061	CCNB1_1	59.0	IMR90p11
19	E3	-0.748215502866515	CCNB1_1	59.0	IMR90p11
20	E3	-0.499908299322669	CCNB1_1	59.0	IMR90p11
21	E3	-3.4193721803972	CCNB1_1	59.0	IMR90p11
22	E3	-1.04206329856288	CCNB1_1	59.0	IMR90p11
23	E3	-5.03848263459167	CCNB1_1	59.0	IMR90p11
24	E3	-8.03794554408887	CCNB1_1	59.0	IMR90p11
25	E3	-2.30785194521422	CCNB1_1	59.0	IMR90p11
26	E3	3.43611216779664	CCNB1_1	59.0	IMR90p11
27	E3	1.80443948221318	CCNB1_1	59.0	IMR90p11
28	E3	4.94504901950449	CCNB1_1	59.0	IMR90p11
29	E3	10.3980402496582	CCNB1_1	59.0	IMR90p11
30	E3	21.9385606102555	CCNB1_1	59.0	IMR90p11
31	E3	49.8435056005051	CCNB1_1	59.0	IMR90p11
32	E3	106.996812864614	CCNB1_1	59.0	IMR90p11
33	E3	202.414247799856	CCNB1_1	59.0	IMR90p11
34	E3	366.080168976829	CCNB1_1	59.0	IMR90p11
35	E3	571.345683953855	CCNB1_1	59.0	IMR90p11
36	E3	775.647069227414	CCNB1_1	59.0	IMR90p11
37	E3	981.889700088782	CCNB1_1	59.0	IMR90p11
38	E3	1189.29764394054	CCNB1_1	59.0	IMR90p11
39	E3	1405.67071871978	CCNB1_1	59.0	IMR90p11
40	E3	1628.10354913523	CCNB1_1	59.0	IMR90p11
1	F3	14.3648824395032	CCNB1_1	57.0	IMR90p11
2	F3	11.8249948312296	CCNB1_1	57.0	IMR90p11
3	F3	2.54191033954612	CCNB1_1	57.0	IMR90p11
4	F3	0.922111270185269	CCNB1_1	57.0	IMR90p11
5	F3	1.26146110722129	CCNB1_1	57.0	IMR90p11
6	F3	-1.63305684798024	CCNB1_1	57.0	IMR90p11
7	F3	1.67748066874856	CCNB1_1	57.0	IMR90p11
8	F3	2.62121427448301	CCNB1_1	57.0	IMR90p11
9	F3	1.92169648152867	CCNB1_1	57.0	IMR90p11
10	F3	-3.5495248635284	CCNB1_1	57.0	IMR90p11
11	F3	0.864903265438898	CCNB1_1	57.0	IMR90p11
12	F3	-2.41117241115035	CCNB1_1	57.0	IMR90p11
13	F3	-1.62524193134504	CCNB1_1	57.0	IMR90p11
14	F3	0.462381979212296	CCNB1_1	57.0	IMR90p11
15	F3	-2.30130745826455	CCNB1_1	57.0	IMR90p11
16	F3	5.0971370934767	CCNB1_1	57.0	IMR90p11
17	F3	3.78001726037155	CCNB1_1	57.0	IMR90p11
18	F3	1.73978234473043	CCNB1_1	57.0	IMR90p11
19	F3	-5.53224999449913	CCNB1_1	57.0	IMR90p11
20	F3	5.48040065608348	CCNB1_1	57.0	IMR90p11
21	F3	-0.897494880234717	CCNB1_1	57.0	IMR90p11
22	F3	-4.10786323177172	CCNB1_1	57.0	IMR90p11
23	F3	-5.18815606451017	CCNB1_1	57.0	IMR90p11
24	F3	-3.6529653808534	CCNB1_1	57.0	IMR90p11
25	F3	2.95621946486608	CCNB1_1	57.0	IMR90p11
26	F3	-1.31891758807524	CCNB1_1	57.0	IMR90p11
27	F3	-2.14955521610909	CCNB1_1	57.0	IMR90p11
28	F3	-3.72906335691232	CCNB1_1	57.0	IMR90p11
29	F3	4.25957086859989	CCNB1_1	57.0	IMR90p11
30	F3	10.2772990991575	CCNB1_1	57.0	IMR90p11
31	F3	15.7693740133486	CCNB1_1	57.0	IMR90p11
32	F3	31.7902631596794	CCNB1_1	57.0	IMR90p11
33	F3	69.8686263190289	CCNB1_1	57.0	IMR90p11
34	F3	125.482112657437	CCNB1_1	57.0	IMR90p11
35	F3	238.802116517499	CCNB1_1	57.0	IMR90p11
36	F3	404.175394733933	CCNB1_1	57.0	IMR90p11
37	F3	595.544788304157	CCNB1_1	57.0	IMR90p11
38	F3	784.87250219737	CCNB1_1	57.0	IMR90p11
39	F3	977.46467919235	CCNB1_1	57.0	IMR90p11
40	F3	1173.69330093685	CCNB1_1	57.0	IMR90p11
1	G3	11.7129693468305	CCNB1_1	55.7	IMR90p11
2	G3	6.60102944791515	CCNB1_1	55.7	IMR90p11
3	G3	1.6870444345177	CCNB1_1	55.7	IMR90p11
4	G3	-0.888733301044795	CCNB1_1	55.7	IMR90p11
5	G3	0.32194198807656	CCNB1_1	55.7	IMR90p11
6	G3	-0.399313244132372	CCNB1_1	55.7	IMR90p11
7	G3	-2.30348263218639	CCNB1_1	55.7	IMR90p11
8	G3	0.866196058945206	CCNB1_1	55.7	IMR90p11
9	G3	1.07825387969024	CCNB1_1	55.7	IMR90p11
10	G3	1.61829622840332	CCNB1_1	55.7	IMR90p11
11	G3	5.27479897212606	CCNB1_1	55.7	IMR90p11
12	G3	3.79028983795752	CCNB1_1	55.7	IMR90p11
13	G3	0.585402567896381	CCNB1_1	55.7	IMR90p11
14	G3	2.66314187019088	CCNB1_1	55.7	IMR90p11
15	G3	-3.01333480092399	CCNB1_1	55.7	IMR90p11
16	G3	-1.15909929783948	CCNB1_1	55.7	IMR90p11
17	G3	0.866536736484704	CCNB1_1	55.7	IMR90p11
18	G3	3.85271163490597	CCNB1_1	55.7	IMR90p11
19	G3	0.896602198715755	CCNB1_1	55.7	IMR90p11
20	G3	-2.91364446709622	CCNB1_1	55.7	IMR90p11
21	G3	-2.33442576411653	CCNB1_1	55.7	IMR90p11
22	G3	-4.2915214674299	CCNB1_1	55.7	IMR90p11
23	G3	1.86236294436185	CCNB1_1	55.7	IMR90p11
24	G3	-5.15589799415966	CCNB1_1	55.7	IMR90p11
25	G3	2.70632242884994	CCNB1_1	55.7	IMR90p11
26	G3	-4.44282179685297	CCNB1_1	55.7	IMR90p11
27	G3	0.238548015501237	CCNB1_1	55.7	IMR90p11
28	G3	0.121829524045097	CCNB1_1	55.7	IMR90p11
29	G3	-3.46491383544981	CCNB1_1	55.7	IMR90p11
30	G3	4.58120732569569	CCNB1_1	55.7	IMR90p11
31	G3	8.95974420420316	CCNB1_1	55.7	IMR90p11
32	G3	18.6230118613612	CCNB1_1	55.7	IMR90p11
33	G3	33.4915003892288	CCNB1_1	55.7	IMR90p11
34	G3	65.3829117985988	CCNB1_1	55.7	IMR90p11
35	G3	119.857077595366	CCNB1_1	55.7	IMR90p11
36	G3	234.087115013588	CCNB1_1	55.7	IMR90p11
37	G3	386.885361658137	CCNB1_1	55.7	IMR90p11
38	G3	562.244769927244	CCNB1_1	55.7	IMR90p11
39	G3	733.787611963735	CCNB1_1	55.7	IMR90p11
40	G3	901.51388776761	CCNB1_1	55.7	IMR90p11
1	H3	-5.3180249618913	CCNB1_1	55.0	IMR90p11
2	H3	-0.873014636510561	CCNB1_1	55.0	IMR90p11
3	H3	-1.60779420477229	CCNB1_1	55.0	IMR90p11
4	H3	-0.211930213391497	CCNB1_1	55.0	IMR90p11
5	H3	-2.31343511626756	CCNB1_1	55.0	IMR90p11
6	H3	-0.261325983257848	CCNB1_1	55.0	IMR90p11
7	H3	0.858110215329361	CCNB1_1	55.0	IMR90p11
8	H3	7.44480491235527	CCNB1_1	55.0	IMR90p11
9	H3	-1.80646857102147	CCNB1_1	55.0	IMR90p11
10	H3	0.468410185754237	CCNB1_1	55.0	IMR90p11
11	H3	2.3768623212809	CCNB1_1	55.0	IMR90p11
12	H3	1.30037955482021	CCNB1_1	55.0	IMR90p11
13	H3	6.83635409150747	CCNB1_1	55.0	IMR90p11
14	H3	-0.6538738731374	CCNB1_1	55.0	IMR90p11
15	H3	-0.836529995800447	CCNB1_1	55.0	IMR90p11
16	H3	1.38670813122462	CCNB1_1	55.0	IMR90p11
17	H3	-0.136665500355775	CCNB1_1	55.0	IMR90p11
18	H3	1.32438573986883	CCNB1_1	55.0	IMR90p11
19	H3	-1.328576755016	CCNB1_1	55.0	IMR90p11
20	H3	0.907432985329251	CCNB1_1	55.0	IMR90p11
21	H3	-3.12624648753763	CCNB1_1	55.0	IMR90p11
22	H3	-1.92803055417153	CCNB1_1	55.0	IMR90p11
23	H3	0.0580703453288152	CCNB1_1	55.0	IMR90p11
24	H3	2.15042294961995	CCNB1_1	55.0	IMR90p11
25	H3	-1.44944707322156	CCNB1_1	55.0	IMR90p11
26	H3	-3.76110513689446	CCNB1_1	55.0	IMR90p11
27	H3	-2.6028888659821	CCNB1_1	55.0	IMR90p11
28	H3	0.698386893032875	CCNB1_1	55.0	IMR90p11
29	H3	-3.23057112316928	CCNB1_1	55.0	IMR90p11
30	H3	-4.05632446482832	CCNB1_1	55.0	IMR90p11
31	H3	8.64331999823435	CCNB1_1	55.0	IMR90p11
32	H3	6.66083821042048	CCNB1_1	55.0	IMR90p11
33	H3	14.9701099301947	CCNB1_1	55.0	IMR90p11
34	H3	31.5867846175779	CCNB1_1	55.0	IMR90p11
35	H3	64.7006709880307	CCNB1_1	55.0	IMR90p11
36	H3	129.532680416026	CCNB1_1	55.0	IMR90p11
37	H3	234.707509927492	CCNB1_1	55.0	IMR90p11
38	H3	378.856222687918	CCNB1_1	55.0	IMR90p11
39	H3	543.774514933988	CCNB1_1	55.0	IMR90p11
40	H3	705.682293719387	CCNB1_1	55.0	IMR90p11
