# Supplementary material for: Primer PICKR: literature-mined scoring platform for robust RT–qPCR primers
Source: Nat Commun. 2026 May 28;17:6938. doi: 10.1038/s41467-026-73648-2 (PMC13388996; doi:10.1038/s41467-026-73648-2)
Supplement: Supplementary file 11 — Source Data [file 41467_2026_73648_MOESM11_ESM.zip › Suppl_Fig_S10/melting_curve_data_CXCL12_1.csv]

Temperature	Well	Derivative	Target	melt temp	Replicate
55.0	A8	16.5023044175343	CXCL12_1	65.0	IMR90p8
55.5	A8	35.7549929046583	CXCL12_1	65.0	IMR90p8
56.0	A8	33.00460883507	CXCL12_1	65.0	IMR90p8
56.5	A8	33.004608835063	CXCL12_1	65.0	IMR90p8
57.0	A8	33.0046088351174	CXCL12_1	65.0	IMR90p8
57.5	A8	33.1986801015198	CXCL12_1	65.0	IMR90p8
58.0	A8	31.9074991901268	CXCL12_1	65.0	IMR90p8
58.5	A8	30.0818588115915	CXCL12_1	65.0	IMR90p8
59.0	A8	29.7212701359121	CXCL12_1	65.0	IMR90p8
59.5	A8	30.1013590040232	CXCL12_1	65.0	IMR90p8
60.0	A8	30.5470430890367	CXCL12_1	65.0	IMR90p8
60.5	A8	32.2273479187202	CXCL12_1	65.0	IMR90p8
61.0	A8	35.5192697443058	CXCL12_1	65.0	IMR90p8
61.5	A8	37.1669457698068	CXCL12_1	65.0	IMR90p8
62.0	A8	38.5048177375668	CXCL12_1	65.0	IMR90p8
62.5	A8	41.9868182244883	CXCL12_1	65.0	IMR90p8
63.0	A8	45.3092704443944	CXCL12_1	65.0	IMR90p8
63.5	A8	48.856033996899	CXCL12_1	65.0	IMR90p8
64.0	A8	56.6213034235537	CXCL12_1	65.0	IMR90p8
64.5	A8	68.298578301314	CXCL12_1	65.0	IMR90p8
65.0	A8	81.5102119051844	CXCL12_1	65.0	IMR90p8
65.5	A8	95.9487272772111	CXCL12_1	65.0	IMR90p8
66.0	A8	110.329365831901	CXCL12_1	65.0	IMR90p8
66.5	A8	121.554272763217	CXCL12_1	65.0	IMR90p8
67.0	A8	127.462128500368	CXCL12_1	65.0	IMR90p8
67.5	A8	130.310493884811	CXCL12_1	65.0	IMR90p8
68.0	A8	131.782111579919	CXCL12_1	65.0	IMR90p8
68.5	A8	130.91028303248	CXCL12_1	65.0	IMR90p8
69.0	A8	130.602783493038	CXCL12_1	65.0	IMR90p8
69.5	A8	132.34593203963	CXCL12_1	65.0	IMR90p8
70.0	A8	133.154246510699	CXCL12_1	65.0	IMR90p8
70.5	A8	133.255665533045	CXCL12_1	65.0	IMR90p8
71.0	A8	134.835341056994	CXCL12_1	65.0	IMR90p8
71.5	A8	135.26024902815	CXCL12_1	65.0	IMR90p8
72.0	A8	134.310995993147	CXCL12_1	65.0	IMR90p8
72.5	A8	135.224670483165	CXCL12_1	65.0	IMR90p8
73.0	A8	136.827239366036	CXCL12_1	65.0	IMR90p8
73.5	A8	137.360383649853	CXCL12_1	65.0	IMR90p8
74.0	A8	138.319839732699	CXCL12_1	65.0	IMR90p8
74.5	A8	140.125462648062	CXCL12_1	65.0	IMR90p8
75.0	A8	141.803294399932	CXCL12_1	65.0	IMR90p8
75.5	A8	147.296068248738	CXCL12_1	65.0	IMR90p8
76.0	A8	167.845237090751	CXCL12_1	65.0	IMR90p8
76.5	A8	216.933752228024	CXCL12_1	65.0	IMR90p8
77.0	A8	297.19363436616	CXCL12_1	65.0	IMR90p8
77.5	A8	394.017850962917	CXCL12_1	65.0	IMR90p8
78.0	A8	485.665723810596	CXCL12_1	65.0	IMR90p8
78.5	A8	544.064424099453	CXCL12_1	65.0	IMR90p8
79.0	A8	539.728070658016	CXCL12_1	65.0	IMR90p8
79.5	A8	466.748266964803	CXCL12_1	65.0	IMR90p8
80.0	A8	351.266911003985	CXCL12_1	65.0	IMR90p8
80.5	A8	227.885674788614	CXCL12_1	65.0	IMR90p8
81.0	A8	122.005522111255	CXCL12_1	65.0	IMR90p8
81.5	A8	50.2035103055163	CXCL12_1	65.0	IMR90p8
82.0	A8	15.7893251142578	CXCL12_1	65.0	IMR90p8
82.5	A8	6.43903927969637	CXCL12_1	65.0	IMR90p8
83.0	A8	5.16181079879527	CXCL12_1	65.0	IMR90p8
83.5	A8	4.75006393630218	CXCL12_1	65.0	IMR90p8
84.0	A8	4.59663395559676	CXCL12_1	65.0	IMR90p8
84.5	A8	3.97341868274782	CXCL12_1	65.0	IMR90p8
85.0	A8	3.20342284816076	CXCL12_1	65.0	IMR90p8
85.5	A8	3.37575920753721	CXCL12_1	65.0	IMR90p8
86.0	A8	3.54685228515638	CXCL12_1	65.0	IMR90p8
86.5	A8	2.89550719667216	CXCL12_1	65.0	IMR90p8
87.0	A8	2.80583653350891	CXCL12_1	65.0	IMR90p8
87.5	A8	2.78554853139599	CXCL12_1	65.0	IMR90p8
88.0	A8	2.19529260401964	CXCL12_1	65.0	IMR90p8
88.5	A8	2.09900442542738	CXCL12_1	65.0	IMR90p8
89.0	A8	2.65856076989633	CXCL12_1	65.0	IMR90p8
89.5	A8	2.73887384862951	CXCL12_1	65.0	IMR90p8
90.0	A8	2.73626402166394	CXCL12_1	65.0	IMR90p8
90.5	A8	3.24545151124397	CXCL12_1	65.0	IMR90p8
91.0	A8	3.58487090638005	CXCL12_1	65.0	IMR90p8
91.5	A8	3.77642516937129	CXCL12_1	65.0	IMR90p8
92.0	A8	3.81296087946765	CXCL12_1	65.0	IMR90p8
92.5	A8	3.61130460893594	CXCL12_1	65.0	IMR90p8
93.0	A8	3.10952658086029	CXCL12_1	65.0	IMR90p8
93.5	A8	2.23763522230746	CXCL12_1	65.0	IMR90p8
94.0	A8	1.58924777870095	CXCL12_1	65.0	IMR90p8
94.5	A8	0.765923483634538	CXCL12_1	65.0	IMR90p8
95.0	A8	-0.0222638171991321	CXCL12_1	65.0	IMR90p8
55.0	B8	18.997933021599	CXCL12_1	64.5	IMR90p8
55.5	B8	41.1621882134648	CXCL12_1	64.5	IMR90p8
56.0	B8	37.9958660431982	CXCL12_1	64.5	IMR90p8
56.5	B8	37.9958660431898	CXCL12_1	64.5	IMR90p8
57.0	B8	37.9958660432571	CXCL12_1	64.5	IMR90p8
57.5	B8	38.0860829711169	CXCL12_1	64.5	IMR90p8
58.0	B8	37.4489653284372	CXCL12_1	64.5	IMR90p8
58.5	B8	36.9170867783137	CXCL12_1	64.5	IMR90p8
59.0	B8	36.5978149714872	CXCL12_1	64.5	IMR90p8
59.5	B8	36.3458117170471	CXCL12_1	64.5	IMR90p8
60.0	B8	36.4643255562289	CXCL12_1	64.5	IMR90p8
60.5	B8	37.333385280657	CXCL12_1	64.5	IMR90p8
61.0	B8	38.6082335816719	CXCL12_1	64.5	IMR90p8
61.5	B8	40.2371159408928	CXCL12_1	64.5	IMR90p8
62.0	B8	42.5635344898637	CXCL12_1	64.5	IMR90p8
62.5	B8	45.9904602351764	CXCL12_1	64.5	IMR90p8
63.0	B8	50.7845667650552	CXCL12_1	64.5	IMR90p8
63.5	B8	57.1804829621876	CXCL12_1	64.5	IMR90p8
64.0	B8	65.9628063868896	CXCL12_1	64.5	IMR90p8
64.5	B8	77.4127452444438	CXCL12_1	64.5	IMR90p8
65.0	B8	90.6053577853251	CXCL12_1	64.5	IMR90p8
65.5	B8	104.271918608411	CXCL12_1	64.5	IMR90p8
66.0	B8	117.456433995086	CXCL12_1	64.5	IMR90p8
66.5	B8	127.875140563623	CXCL12_1	64.5	IMR90p8
67.0	B8	134.888842505749	CXCL12_1	64.5	IMR90p8
67.5	B8	139.138479493106	CXCL12_1	64.5	IMR90p8
68.0	B8	141.304338777024	CXCL12_1	64.5	IMR90p8
68.5	B8	141.148009623555	CXCL12_1	64.5	IMR90p8
69.0	B8	141.082368116256	CXCL12_1	64.5	IMR90p8
69.5	B8	141.364287533361	CXCL12_1	64.5	IMR90p8
70.0	B8	141.370587953116	CXCL12_1	64.5	IMR90p8
70.5	B8	141.871622821301	CXCL12_1	64.5	IMR90p8
71.0	B8	143.202226382374	CXCL12_1	64.5	IMR90p8
71.5	B8	144.008888258125	CXCL12_1	64.5	IMR90p8
72.0	B8	144.774886868018	CXCL12_1	64.5	IMR90p8
72.5	B8	146.447565194009	CXCL12_1	64.5	IMR90p8
73.0	B8	147.383798550379	CXCL12_1	64.5	IMR90p8
73.5	B8	147.743264180623	CXCL12_1	64.5	IMR90p8
74.0	B8	148.611538514471	CXCL12_1	64.5	IMR90p8
74.5	B8	149.58141581394	CXCL12_1	64.5	IMR90p8
75.0	B8	152.090998058977	CXCL12_1	64.5	IMR90p8
75.5	B8	161.864557751404	CXCL12_1	64.5	IMR90p8
76.0	B8	190.960976855356	CXCL12_1	64.5	IMR90p8
76.5	B8	252.878733536907	CXCL12_1	64.5	IMR90p8
77.0	B8	346.448414152934	CXCL12_1	64.5	IMR90p8
77.5	B8	451.821061476703	CXCL12_1	64.5	IMR90p8
78.0	B8	543.958381213134	CXCL12_1	64.5	IMR90p8
78.5	B8	593.410726329249	CXCL12_1	64.5	IMR90p8
79.0	B8	570.836963194645	CXCL12_1	64.5	IMR90p8
79.5	B8	478.039307382354	CXCL12_1	64.5	IMR90p8
80.0	B8	349.246764932421	CXCL12_1	64.5	IMR90p8
80.5	B8	220.039274889575	CXCL12_1	64.5	IMR90p8
81.0	B8	113.104166268878	CXCL12_1	64.5	IMR90p8
81.5	B8	44.6252301536458	CXCL12_1	64.5	IMR90p8
82.0	B8	14.5740883730529	CXCL12_1	64.5	IMR90p8
82.5	B8	6.14890099828284	CXCL12_1	64.5	IMR90p8
83.0	B8	4.13041866051384	CXCL12_1	64.5	IMR90p8
83.5	B8	3.74695813572725	CXCL12_1	64.5	IMR90p8
84.0	B8	3.57830474750176	CXCL12_1	64.5	IMR90p8
84.5	B8	3.01558069706635	CXCL12_1	64.5	IMR90p8
85.0	B8	2.9531281540157	CXCL12_1	64.5	IMR90p8
85.5	B8	2.61373053973733	CXCL12_1	64.5	IMR90p8
86.0	B8	1.84589074337356	CXCL12_1	64.5	IMR90p8
86.5	B8	1.87704428119122	CXCL12_1	64.5	IMR90p8
87.0	B8	2.2381280506745	CXCL12_1	64.5	IMR90p8
87.5	B8	2.29643444273847	CXCL12_1	64.5	IMR90p8
88.0	B8	2.8852816544391	CXCL12_1	64.5	IMR90p8
88.5	B8	3.61390929315309	CXCL12_1	64.5	IMR90p8
89.0	B8	3.28031414433207	CXCL12_1	64.5	IMR90p8
89.5	B8	2.43865759832255	CXCL12_1	64.5	IMR90p8
90.0	B8	1.77412708775825	CXCL12_1	64.5	IMR90p8
90.5	B8	1.24870057084439	CXCL12_1	64.5	IMR90p8
91.0	B8	1.03000422601599	CXCL12_1	64.5	IMR90p8
91.5	B8	1.2237421336543	CXCL12_1	64.5	IMR90p8
92.0	B8	2.00888202395549	CXCL12_1	64.5	IMR90p8
92.5	B8	2.60599753776029	CXCL12_1	64.5	IMR90p8
93.0	B8	2.48424905546005	CXCL12_1	64.5	IMR90p8
93.5	B8	1.71664605518072	CXCL12_1	64.5	IMR90p8
94.0	B8	1.39631805890008	CXCL12_1	64.5	IMR90p8
94.5	B8	0.0448002908158287	CXCL12_1	64.5	IMR90p8
95.0	B8	-0.634176105222878	CXCL12_1	64.5	IMR90p8
55.0	C8	17.6067407223136	CXCL12_1	63.3	IMR90p8
55.5	C8	38.14793823168	CXCL12_1	63.3	IMR90p8
56.0	C8	35.2134814446295	CXCL12_1	63.3	IMR90p8
56.5	C8	35.2134814446217	CXCL12_1	63.3	IMR90p8
57.0	C8	35.2134814446804	CXCL12_1	63.3	IMR90p8
57.5	C8	35.3348045731982	CXCL12_1	63.3	IMR90p8
58.0	C8	34.3498808445506	CXCL12_1	63.3	IMR90p8
58.5	C8	34.3380564229285	CXCL12_1	63.3	IMR90p8
59.0	C8	36.3603662859641	CXCL12_1	63.3	IMR90p8
59.5	C8	35.9816803754993	CXCL12_1	63.3	IMR90p8
60.0	C8	33.7910266426115	CXCL12_1	63.3	IMR90p8
60.5	C8	32.7692738331235	CXCL12_1	63.3	IMR90p8
61.0	C8	33.5531266021444	CXCL12_1	63.3	IMR90p8
61.5	C8	34.9733502140756	CXCL12_1	63.3	IMR90p8
62.0	C8	36.9078540755221	CXCL12_1	63.3	IMR90p8
62.5	C8	41.7501670573752	CXCL12_1	63.3	IMR90p8
63.0	C8	48.1201219132889	CXCL12_1	63.3	IMR90p8
63.5	C8	54.931872792617	CXCL12_1	63.3	IMR90p8
64.0	C8	64.0900908975774	CXCL12_1	63.3	IMR90p8
64.5	C8	76.5914930246761	CXCL12_1	63.3	IMR90p8
65.0	C8	89.5423240419905	CXCL12_1	63.3	IMR90p8
65.5	C8	102.668721637754	CXCL12_1	63.3	IMR90p8
66.0	C8	114.348604400371	CXCL12_1	63.3	IMR90p8
66.5	C8	122.206405494966	CXCL12_1	63.3	IMR90p8
67.0	C8	127.670503315153	CXCL12_1	63.3	IMR90p8
67.5	C8	131.728229928565	CXCL12_1	63.3	IMR90p8
68.0	C8	134.346710325114	CXCL12_1	63.3	IMR90p8
68.5	C8	135.519522362036	CXCL12_1	63.3	IMR90p8
69.0	C8	136.471318972976	CXCL12_1	63.3	IMR90p8
69.5	C8	137.290045737129	CXCL12_1	63.3	IMR90p8
70.0	C8	137.21535592466	CXCL12_1	63.3	IMR90p8
70.5	C8	136.424525454428	CXCL12_1	63.3	IMR90p8
71.0	C8	138.22724754352	CXCL12_1	63.3	IMR90p8
71.5	C8	140.047047189044	CXCL12_1	63.3	IMR90p8
72.0	C8	141.014143802537	CXCL12_1	63.3	IMR90p8
72.5	C8	143.629871510828	CXCL12_1	63.3	IMR90p8
73.0	C8	146.364699907965	CXCL12_1	63.3	IMR90p8
73.5	C8	146.584162529917	CXCL12_1	63.3	IMR90p8
74.0	C8	147.534621889863	CXCL12_1	63.3	IMR90p8
74.5	C8	149.382909440942	CXCL12_1	63.3	IMR90p8
75.0	C8	151.252618809794	CXCL12_1	63.3	IMR90p8
75.5	C8	160.837431165011	CXCL12_1	63.3	IMR90p8
76.0	C8	191.943659734756	CXCL12_1	63.3	IMR90p8
76.5	C8	255.815267555721	CXCL12_1	63.3	IMR90p8
77.0	C8	348.884043422095	CXCL12_1	63.3	IMR90p8
77.5	C8	453.15567901798	CXCL12_1	63.3	IMR90p8
78.0	C8	543.06675325115	CXCL12_1	63.3	IMR90p8
78.5	C8	586.914418430698	CXCL12_1	63.3	IMR90p8
79.0	C8	558.818537648604	CXCL12_1	63.3	IMR90p8
79.5	C8	464.78021472912	CXCL12_1	63.3	IMR90p8
80.0	C8	337.492863056107	CXCL12_1	63.3	IMR90p8
80.5	C8	210.357598649225	CXCL12_1	63.3	IMR90p8
81.0	C8	107.223199891092	CXCL12_1	63.3	IMR90p8
81.5	C8	42.6908086597739	CXCL12_1	63.3	IMR90p8
82.0	C8	14.2028085357212	CXCL12_1	63.3	IMR90p8
82.5	C8	6.16152336752646	CXCL12_1	63.3	IMR90p8
83.0	C8	4.68870914311503	CXCL12_1	63.3	IMR90p8
83.5	C8	4.39270832946795	CXCL12_1	63.3	IMR90p8
84.0	C8	3.89827123886926	CXCL12_1	63.3	IMR90p8
84.5	C8	3.22265678365596	CXCL12_1	63.3	IMR90p8
85.0	C8	2.80253618629206	CXCL12_1	63.3	IMR90p8
85.5	C8	2.49845037856534	CXCL12_1	63.3	IMR90p8
86.0	C8	2.19085671834614	CXCL12_1	63.3	IMR90p8
86.5	C8	2.54576789806634	CXCL12_1	63.3	IMR90p8
87.0	C8	3.3949068743803	CXCL12_1	63.3	IMR90p8
87.5	C8	3.44498402313292	CXCL12_1	63.3	IMR90p8
88.0	C8	2.7792287985248	CXCL12_1	63.3	IMR90p8
88.5	C8	2.32251735836894	CXCL12_1	63.3	IMR90p8
89.0	C8	1.99024801533363	CXCL12_1	63.3	IMR90p8
89.5	C8	1.03551989967627	CXCL12_1	63.3	IMR90p8
90.0	C8	0.834673557991721	CXCL12_1	63.3	IMR90p8
90.5	C8	1.80345209601631	CXCL12_1	63.3	IMR90p8
91.0	C8	2.36233601731675	CXCL12_1	63.3	IMR90p8
91.5	C8	1.60100473571555	CXCL12_1	63.3	IMR90p8
92.0	C8	1.69130749669193	CXCL12_1	63.3	IMR90p8
92.5	C8	2.15339007770672	CXCL12_1	63.3	IMR90p8
93.0	C8	1.45355411198642	CXCL12_1	63.3	IMR90p8
93.5	C8	1.75987883252748	CXCL12_1	63.3	IMR90p8
94.0	C8	2.41347831546403	CXCL12_1	63.3	IMR90p8
94.5	C8	4.10436099373368	CXCL12_1	63.3	IMR90p8
95.0	C8	2.46559369998835	CXCL12_1	63.3	IMR90p8
55.0	D8	13.6919038054148	CXCL12_1	61.4	IMR90p8
55.5	D8	29.6657915784	CXCL12_1	61.4	IMR90p8
56.0	D8	27.3838076108316	CXCL12_1	61.4	IMR90p8
56.5	D8	27.3838076108311	CXCL12_1	61.4	IMR90p8
57.0	D8	27.3838076108285	CXCL12_1	61.4	IMR90p8
57.5	D8	27.3795431302487	CXCL12_1	61.4	IMR90p8
58.0	D8	27.31124109348	CXCL12_1	61.4	IMR90p8
58.5	D8	28.0048010862573	CXCL12_1	61.4	IMR90p8
59.0	D8	28.8246900744163	CXCL12_1	61.4	IMR90p8
59.5	D8	28.9772455755832	CXCL12_1	61.4	IMR90p8
60.0	D8	29.599965420197	CXCL12_1	61.4	IMR90p8
60.5	D8	31.7326300229649	CXCL12_1	61.4	IMR90p8
61.0	D8	33.7722883022526	CXCL12_1	61.4	IMR90p8
61.5	D8	35.7368893770968	CXCL12_1	61.4	IMR90p8
62.0	D8	39.2591773053248	CXCL12_1	61.4	IMR90p8
62.5	D8	43.2099185551639	CXCL12_1	61.4	IMR90p8
63.0	D8	47.1911251125066	CXCL12_1	61.4	IMR90p8
63.5	D8	53.4514509956834	CXCL12_1	61.4	IMR90p8
64.0	D8	61.7663097660279	CXCL12_1	61.4	IMR90p8
64.5	D8	71.5024805105409	CXCL12_1	61.4	IMR90p8
65.0	D8	83.1690923852672	CXCL12_1	61.4	IMR90p8
65.5	D8	95.5663163266556	CXCL12_1	61.4	IMR90p8
66.0	D8	106.817884395163	CXCL12_1	61.4	IMR90p8
66.5	D8	116.020931038763	CXCL12_1	61.4	IMR90p8
67.0	D8	123.216517001097	CXCL12_1	61.4	IMR90p8
67.5	D8	127.934530158307	CXCL12_1	61.4	IMR90p8
68.0	D8	130.438287657581	CXCL12_1	61.4	IMR90p8
68.5	D8	131.606166456199	CXCL12_1	61.4	IMR90p8
69.0	D8	133.075743444313	CXCL12_1	61.4	IMR90p8
69.5	D8	133.985052597175	CXCL12_1	61.4	IMR90p8
70.0	D8	134.169351418526	CXCL12_1	61.4	IMR90p8
70.5	D8	134.728770490593	CXCL12_1	61.4	IMR90p8
71.0	D8	135.803986230623	CXCL12_1	61.4	IMR90p8
71.5	D8	136.317031747166	CXCL12_1	61.4	IMR90p8
72.0	D8	136.650595938787	CXCL12_1	61.4	IMR90p8
72.5	D8	137.371886639954	CXCL12_1	61.4	IMR90p8
73.0	D8	137.981506687654	CXCL12_1	61.4	IMR90p8
73.5	D8	138.448524003587	CXCL12_1	61.4	IMR90p8
74.0	D8	138.882799649514	CXCL12_1	61.4	IMR90p8
74.5	D8	139.908224414873	CXCL12_1	61.4	IMR90p8
75.0	D8	143.070476300583	CXCL12_1	61.4	IMR90p8
75.5	D8	153.42815877136	CXCL12_1	61.4	IMR90p8
76.0	D8	182.77764716703	CXCL12_1	61.4	IMR90p8
76.5	D8	243.92393914654	CXCL12_1	61.4	IMR90p8
77.0	D8	333.33487997294	CXCL12_1	61.4	IMR90p8
77.5	D8	431.534909892212	CXCL12_1	61.4	IMR90p8
78.0	D8	515.474049837094	CXCL12_1	61.4	IMR90p8
78.5	D8	556.12915647901	CXCL12_1	61.4	IMR90p8
79.0	D8	527.531826503154	CXCL12_1	61.4	IMR90p8
79.5	D8	435.787696810314	CXCL12_1	61.4	IMR90p8
80.0	D8	314.447259589356	CXCL12_1	61.4	IMR90p8
80.5	D8	194.498508182866	CXCL12_1	61.4	IMR90p8
81.0	D8	97.6321837419388	CXCL12_1	61.4	IMR90p8
81.5	D8	37.9119672862275	CXCL12_1	61.4	IMR90p8
82.0	D8	12.3805996719359	CXCL12_1	61.4	IMR90p8
82.5	D8	5.20562584524168	CXCL12_1	61.4	IMR90p8
83.0	D8	3.57575613962797	CXCL12_1	61.4	IMR90p8
83.5	D8	3.03060655020499	CXCL12_1	61.4	IMR90p8
84.0	D8	2.64860882671849	CXCL12_1	61.4	IMR90p8
84.5	D8	2.4343367986487	CXCL12_1	61.4	IMR90p8
85.0	D8	2.95567407276582	CXCL12_1	61.4	IMR90p8
85.5	D8	3.33683708458034	CXCL12_1	61.4	IMR90p8
86.0	D8	3.1516314472031	CXCL12_1	61.4	IMR90p8
86.5	D8	3.04793824726625	CXCL12_1	61.4	IMR90p8
87.0	D8	3.01846584571535	CXCL12_1	61.4	IMR90p8
87.5	D8	2.39298733113401	CXCL12_1	61.4	IMR90p8
88.0	D8	2.11047018388075	CXCL12_1	61.4	IMR90p8
88.5	D8	2.38289005055066	CXCL12_1	61.4	IMR90p8
89.0	D8	2.50108187261338	CXCL12_1	61.4	IMR90p8
89.5	D8	2.6246464763019	CXCL12_1	61.4	IMR90p8
90.0	D8	2.54110959193167	CXCL12_1	61.4	IMR90p8
90.5	D8	2.18370314181396	CXCL12_1	61.4	IMR90p8
91.0	D8	1.91896225781289	CXCL12_1	61.4	IMR90p8
91.5	D8	1.85226418122744	CXCL12_1	61.4	IMR90p8
92.0	D8	1.72558130067279	CXCL12_1	61.4	IMR90p8
92.5	D8	1.9975267615755	CXCL12_1	61.4	IMR90p8
93.0	D8	2.30769998780482	CXCL12_1	61.4	IMR90p8
93.5	D8	1.44211776442415	CXCL12_1	61.4	IMR90p8
94.0	D8	1.26062863857356	CXCL12_1	61.4	IMR90p8
94.5	D8	-0.714208387356337	CXCL12_1	61.4	IMR90p8
95.0	D8	-1.4769781533941	CXCL12_1	61.4	IMR90p8
55.0	E8	6.67261418026112	CXCL12_1	59.0	IMR90p8
55.5	E8	14.457330723899	CXCL12_1	59.0	IMR90p8
56.0	E8	13.3452283605221	CXCL12_1	59.0	IMR90p8
56.5	E8	13.3452283605134	CXCL12_1	59.0	IMR90p8
57.0	E8	13.3452283605843	CXCL12_1	59.0	IMR90p8
57.5	E8	12.9864628549008	CXCL12_1	59.0	IMR90p8
58.0	E8	15.1892412830714	CXCL12_1	59.0	IMR90p8
58.5	E8	19.7192363246324	CXCL12_1	59.0	IMR90p8
59.0	E8	22.337847978076	CXCL12_1	59.0	IMR90p8
59.5	E8	23.8193079936638	CXCL12_1	59.0	IMR90p8
60.0	E8	27.4942133629389	CXCL12_1	59.0	IMR90p8
60.5	E8	31.6660539823528	CXCL12_1	59.0	IMR90p8
61.0	E8	34.6125653428091	CXCL12_1	59.0	IMR90p8
61.5	E8	38.3731016121691	CXCL12_1	59.0	IMR90p8
62.0	E8	42.9820820517533	CXCL12_1	59.0	IMR90p8
62.5	E8	46.3634027269551	CXCL12_1	59.0	IMR90p8
63.0	E8	50.0525642267085	CXCL12_1	59.0	IMR90p8
63.5	E8	56.8782170448778	CXCL12_1	59.0	IMR90p8
64.0	E8	66.9071328009212	CXCL12_1	59.0	IMR90p8
64.5	E8	79.064379828038	CXCL12_1	59.0	IMR90p8
65.0	E8	93.0132262327742	CXCL12_1	59.0	IMR90p8
65.5	E8	107.172640250648	CXCL12_1	59.0	IMR90p8
66.0	E8	118.190239898735	CXCL12_1	59.0	IMR90p8
66.5	E8	125.326246070249	CXCL12_1	59.0	IMR90p8
67.0	E8	129.672236608609	CXCL12_1	59.0	IMR90p8
67.5	E8	131.694523495397	CXCL12_1	59.0	IMR90p8
68.0	E8	131.928998115521	CXCL12_1	59.0	IMR90p8
68.5	E8	131.819297820736	CXCL12_1	59.0	IMR90p8
69.0	E8	132.56450108761	CXCL12_1	59.0	IMR90p8
69.5	E8	133.793139394918	CXCL12_1	59.0	IMR90p8
70.0	E8	134.125692575392	CXCL12_1	59.0	IMR90p8
70.5	E8	134.764011764274	CXCL12_1	59.0	IMR90p8
71.0	E8	135.998755059169	CXCL12_1	59.0	IMR90p8
71.5	E8	136.627753223459	CXCL12_1	59.0	IMR90p8
72.0	E8	136.801853744756	CXCL12_1	59.0	IMR90p8
72.5	E8	137.814887179515	CXCL12_1	59.0	IMR90p8
73.0	E8	138.63008991562	CXCL12_1	59.0	IMR90p8
73.5	E8	138.962788091471	CXCL12_1	59.0	IMR90p8
74.0	E8	139.238569192793	CXCL12_1	59.0	IMR90p8
74.5	E8	139.129137795259	CXCL12_1	59.0	IMR90p8
75.0	E8	141.598458567442	CXCL12_1	59.0	IMR90p8
75.5	E8	152.665303592282	CXCL12_1	59.0	IMR90p8
76.0	E8	185.982408114706	CXCL12_1	59.0	IMR90p8
76.5	E8	251.439556985368	CXCL12_1	59.0	IMR90p8
77.0	E8	340.998061091438	CXCL12_1	59.0	IMR90p8
77.5	E8	433.197083244108	CXCL12_1	59.0	IMR90p8
78.0	E8	505.450485441314	CXCL12_1	59.0	IMR90p8
78.5	E8	528.244129518421	CXCL12_1	59.0	IMR90p8
79.0	E8	481.409693154254	CXCL12_1	59.0	IMR90p8
79.5	E8	381.123290039196	CXCL12_1	59.0	IMR90p8
80.0	E8	262.133498387163	CXCL12_1	59.0	IMR90p8
80.5	E8	151.79172513071	CXCL12_1	59.0	IMR90p8
81.0	E8	68.6658551086032	CXCL12_1	59.0	IMR90p8
81.5	E8	22.998646562768	CXCL12_1	59.0	IMR90p8
82.0	E8	6.93492447507055	CXCL12_1	59.0	IMR90p8
82.5	E8	4.62331609432857	CXCL12_1	59.0	IMR90p8
83.0	E8	4.64951215286862	CXCL12_1	59.0	IMR90p8
83.5	E8	4.53081800681633	CXCL12_1	59.0	IMR90p8
84.0	E8	4.70720088065525	CXCL12_1	59.0	IMR90p8
84.5	E8	4.53616794550447	CXCL12_1	59.0	IMR90p8
85.0	E8	3.59968783284023	CXCL12_1	59.0	IMR90p8
85.5	E8	3.30853095926307	CXCL12_1	59.0	IMR90p8
86.0	E8	3.25516715210409	CXCL12_1	59.0	IMR90p8
86.5	E8	2.44038374794513	CXCL12_1	59.0	IMR90p8
87.0	E8	1.83785975982249	CXCL12_1	59.0	IMR90p8
87.5	E8	1.7685794063616	CXCL12_1	59.0	IMR90p8
88.0	E8	1.34242158780449	CXCL12_1	59.0	IMR90p8
88.5	E8	0.809643762680253	CXCL12_1	59.0	IMR90p8
89.0	E8	1.50915952649137	CXCL12_1	59.0	IMR90p8
89.5	E8	2.42399126817912	CXCL12_1	59.0	IMR90p8
90.0	E8	2.40255318395157	CXCL12_1	59.0	IMR90p8
90.5	E8	2.25823460024844	CXCL12_1	59.0	IMR90p8
91.0	E8	2.41525641813928	CXCL12_1	59.0	IMR90p8
91.5	E8	1.46413409938032	CXCL12_1	59.0	IMR90p8
92.0	E8	0.695237306472848	CXCL12_1	59.0	IMR90p8
92.5	E8	1.28096420135967	CXCL12_1	59.0	IMR90p8
93.0	E8	2.09020411190266	CXCL12_1	59.0	IMR90p8
93.5	E8	1.95999853608947	CXCL12_1	59.0	IMR90p8
94.0	E8	2.65545835711629	CXCL12_1	59.0	IMR90p8
94.5	E8	1.96167997514686	CXCL12_1	59.0	IMR90p8
95.0	E8	0.0155844774997718	CXCL12_1	59.0	IMR90p8
55.0	F8	4.23937511528686	CXCL12_1	57.0	IMR90p8
55.5	F8	9.18531274978807	CXCL12_1	57.0	IMR90p8
56.0	F8	8.47875023057361	CXCL12_1	57.0	IMR90p8
56.5	F8	8.47875023056508	CXCL12_1	57.0	IMR90p8
57.0	F8	8.47875023063239	CXCL12_1	57.0	IMR90p8
57.5	F8	8.10929116744546	CXCL12_1	57.0	IMR90p8
58.0	F8	10.3431864554389	CXCL12_1	57.0	IMR90p8
58.5	F8	15.0889358131752	CXCL12_1	57.0	IMR90p8
59.0	F8	19.0565541341058	CXCL12_1	57.0	IMR90p8
59.5	F8	22.4498386275426	CXCL12_1	57.0	IMR90p8
60.0	F8	26.1313220168383	CXCL12_1	57.0	IMR90p8
60.5	F8	29.9086144728802	CXCL12_1	57.0	IMR90p8
61.0	F8	32.7047304238289	CXCL12_1	57.0	IMR90p8
61.5	F8	35.5079642801602	CXCL12_1	57.0	IMR90p8
62.0	F8	38.7152474068239	CXCL12_1	57.0	IMR90p8
62.5	F8	41.4497787847417	CXCL12_1	57.0	IMR90p8
63.0	F8	44.1309115584613	CXCL12_1	57.0	IMR90p8
63.5	F8	48.5281748423457	CXCL12_1	57.0	IMR90p8
64.0	F8	54.2423739726063	CXCL12_1	57.0	IMR90p8
64.5	F8	61.5469052190952	CXCL12_1	57.0	IMR90p8
65.0	F8	71.0329455059003	CXCL12_1	57.0	IMR90p8
65.5	F8	81.6606416353486	CXCL12_1	57.0	IMR90p8
66.0	F8	92.5139981757258	CXCL12_1	57.0	IMR90p8
66.5	F8	102.504655960986	CXCL12_1	57.0	IMR90p8
67.0	F8	109.891894819867	CXCL12_1	57.0	IMR90p8
67.5	F8	114.683614132854	CXCL12_1	57.0	IMR90p8
68.0	F8	117.659824971731	CXCL12_1	57.0	IMR90p8
68.5	F8	118.755664917397	CXCL12_1	57.0	IMR90p8
69.0	F8	119.010412047359	CXCL12_1	57.0	IMR90p8
69.5	F8	119.735205013512	CXCL12_1	57.0	IMR90p8
70.0	F8	120.911013035923	CXCL12_1	57.0	IMR90p8
70.5	F8	122.225022827286	CXCL12_1	57.0	IMR90p8
71.0	F8	123.307259593191	CXCL12_1	57.0	IMR90p8
71.5	F8	124.258413973568	CXCL12_1	57.0	IMR90p8
72.0	F8	125.182091609026	CXCL12_1	57.0	IMR90p8
72.5	F8	125.12842858032	CXCL12_1	57.0	IMR90p8
73.0	F8	124.704426184552	CXCL12_1	57.0	IMR90p8
73.5	F8	124.537450889172	CXCL12_1	57.0	IMR90p8
74.0	F8	123.722821444514	CXCL12_1	57.0	IMR90p8
74.5	F8	122.896514620419	CXCL12_1	57.0	IMR90p8
75.0	F8	123.651630249282	CXCL12_1	57.0	IMR90p8
75.5	F8	128.943015622491	CXCL12_1	57.0	IMR90p8
76.0	F8	148.818463246929	CXCL12_1	57.0	IMR90p8
76.5	F8	195.654085721568	CXCL12_1	57.0	IMR90p8
77.0	F8	267.254445576394	CXCL12_1	57.0	IMR90p8
77.5	F8	347.837805660195	CXCL12_1	57.0	IMR90p8
78.0	F8	418.518794298231	CXCL12_1	57.0	IMR90p8
78.5	F8	455.859092438848	CXCL12_1	57.0	IMR90p8
79.0	F8	436.303076314222	CXCL12_1	57.0	IMR90p8
79.5	F8	361.086135844275	CXCL12_1	57.0	IMR90p8
80.0	F8	260.030965438556	CXCL12_1	57.0	IMR90p8
80.5	F8	160.801937070643	CXCL12_1	57.0	IMR90p8
81.0	F8	79.8666232878731	CXCL12_1	57.0	IMR90p8
81.5	F8	29.2626905429371	CXCL12_1	57.0	IMR90p8
82.0	F8	9.47195026206623	CXCL12_1	57.0	IMR90p8
82.5	F8	5.35516313043786	CXCL12_1	57.0	IMR90p8
83.0	F8	4.73570651973051	CXCL12_1	57.0	IMR90p8
83.5	F8	4.45100039877428	CXCL12_1	57.0	IMR90p8
84.0	F8	4.06973977855614	CXCL12_1	57.0	IMR90p8
84.5	F8	3.31506426112395	CXCL12_1	57.0	IMR90p8
85.0	F8	2.3311499048213	CXCL12_1	57.0	IMR90p8
85.5	F8	1.66956310589404	CXCL12_1	57.0	IMR90p8
86.0	F8	1.55914797125121	CXCL12_1	57.0	IMR90p8
86.5	F8	1.98018413217966	CXCL12_1	57.0	IMR90p8
87.0	F8	2.62875319712469	CXCL12_1	57.0	IMR90p8
87.5	F8	3.56888849984585	CXCL12_1	57.0	IMR90p8
88.0	F8	3.9235519593442	CXCL12_1	57.0	IMR90p8
88.5	F8	3.48216559019761	CXCL12_1	57.0	IMR90p8
89.0	F8	2.6291551076788	CXCL12_1	57.0	IMR90p8
89.5	F8	1.56212940107645	CXCL12_1	57.0	IMR90p8
90.0	F8	0.734263697621429	CXCL12_1	57.0	IMR90p8
90.5	F8	0.770890563190676	CXCL12_1	57.0	IMR90p8
91.0	F8	1.18149197481665	CXCL12_1	57.0	IMR90p8
91.5	F8	1.61969685333736	CXCL12_1	57.0	IMR90p8
92.0	F8	2.2931092797229	CXCL12_1	57.0	IMR90p8
92.5	F8	2.48626214069043	CXCL12_1	57.0	IMR90p8
93.0	F8	1.90171295907533	CXCL12_1	57.0	IMR90p8
93.5	F8	0.892967902343401	CXCL12_1	57.0	IMR90p8
94.0	F8	0.405961761450612	CXCL12_1	57.0	IMR90p8
94.5	F8	-1.09777898921504	CXCL12_1	57.0	IMR90p8
95.0	F8	-1.1689568659923	CXCL12_1	57.0	IMR90p8
55.0	G8	1.58406673704656	CXCL12_1	55.7	IMR90p8
55.5	G8	3.43214459693434	CXCL12_1	55.7	IMR90p8
56.0	G8	3.16813347409322	CXCL12_1	55.7	IMR90p8
56.5	G8	3.16813347409266	CXCL12_1	55.7	IMR90p8
57.0	G8	3.1681334740972	CXCL12_1	55.7	IMR90p8
57.5	G8	2.70488522342271	CXCL12_1	55.7	IMR90p8
58.0	G8	5.6570877618841	CXCL12_1	55.7	IMR90p8
58.5	G8	10.4151505988565	CXCL12_1	55.7	IMR90p8
59.0	G8	15.2840152520106	CXCL12_1	55.7	IMR90p8
59.5	G8	20.5208115411984	CXCL12_1	55.7	IMR90p8
60.0	G8	24.7345923774142	CXCL12_1	55.7	IMR90p8
60.5	G8	30.3034117298345	CXCL12_1	55.7	IMR90p8
61.0	G8	36.2395343225974	CXCL12_1	55.7	IMR90p8
61.5	G8	40.5126862227771	CXCL12_1	55.7	IMR90p8
62.0	G8	43.5637922663602	CXCL12_1	55.7	IMR90p8
62.5	G8	45.6995402653508	CXCL12_1	55.7	IMR90p8
63.0	G8	45.8022764573001	CXCL12_1	55.7	IMR90p8
63.5	G8	46.0396043709065	CXCL12_1	55.7	IMR90p8
64.0	G8	48.4682659527082	CXCL12_1	55.7	IMR90p8
64.5	G8	51.9402544448261	CXCL12_1	55.7	IMR90p8
65.0	G8	57.8892959434841	CXCL12_1	55.7	IMR90p8
65.5	G8	67.9354067274763	CXCL12_1	55.7	IMR90p8
66.0	G8	79.1089862058202	CXCL12_1	55.7	IMR90p8
66.5	G8	89.2133090318968	CXCL12_1	55.7	IMR90p8
67.0	G8	99.239578818796	CXCL12_1	55.7	IMR90p8
67.5	G8	107.029677336791	CXCL12_1	55.7	IMR90p8
68.0	G8	110.892011787462	CXCL12_1	55.7	IMR90p8
68.5	G8	112.351467635753	CXCL12_1	55.7	IMR90p8
69.0	G8	112.8092723574	CXCL12_1	55.7	IMR90p8
69.5	G8	112.123256332884	CXCL12_1	55.7	IMR90p8
70.0	G8	110.536504250057	CXCL12_1	55.7	IMR90p8
70.5	G8	109.891611233525	CXCL12_1	55.7	IMR90p8
71.0	G8	109.895494685888	CXCL12_1	55.7	IMR90p8
71.5	G8	109.235227160729	CXCL12_1	55.7	IMR90p8
72.0	G8	108.914484281651	CXCL12_1	55.7	IMR90p8
72.5	G8	109.492270502758	CXCL12_1	55.7	IMR90p8
73.0	G8	109.168009579469	CXCL12_1	55.7	IMR90p8
73.5	G8	108.821675816532	CXCL12_1	55.7	IMR90p8
74.0	G8	109.882028681823	CXCL12_1	55.7	IMR90p8
74.5	G8	110.939392834814	CXCL12_1	55.7	IMR90p8
75.0	G8	112.259049097208	CXCL12_1	55.7	IMR90p8
75.5	G8	117.040979819933	CXCL12_1	55.7	IMR90p8
76.0	G8	132.582673924381	CXCL12_1	55.7	IMR90p8
76.5	G8	170.300961785439	CXCL12_1	55.7	IMR90p8
77.0	G8	232.006767700813	CXCL12_1	55.7	IMR90p8
77.5	G8	303.995754255819	CXCL12_1	55.7	IMR90p8
78.0	G8	369.609440501512	CXCL12_1	55.7	IMR90p8
78.5	G8	409.215628602985	CXCL12_1	55.7	IMR90p8
79.0	G8	398.49604930894	CXCL12_1	55.7	IMR90p8
79.5	G8	334.748293044526	CXCL12_1	55.7	IMR90p8
80.0	G8	244.397935969957	CXCL12_1	55.7	IMR90p8
80.5	G8	153.491075501646	CXCL12_1	55.7	IMR90p8
81.0	G8	77.3884742460006	CXCL12_1	55.7	IMR90p8
81.5	G8	28.7970752391795	CXCL12_1	55.7	IMR90p8
82.0	G8	8.51330613305925	CXCL12_1	55.7	IMR90p8
82.5	G8	4.09120824199829	CXCL12_1	55.7	IMR90p8
83.0	G8	3.8940723521095	CXCL12_1	55.7	IMR90p8
83.5	G8	3.43818918382743	CXCL12_1	55.7	IMR90p8
84.0	G8	2.64933519853037	CXCL12_1	55.7	IMR90p8
84.5	G8	2.65745836115445	CXCL12_1	55.7	IMR90p8
85.0	G8	2.43575073874013	CXCL12_1	55.7	IMR90p8
85.5	G8	1.75136986930801	CXCL12_1	55.7	IMR90p8
86.0	G8	2.11493450742313	CXCL12_1	55.7	IMR90p8
86.5	G8	2.72542712900457	CXCL12_1	55.7	IMR90p8
87.0	G8	2.95701926436493	CXCL12_1	55.7	IMR90p8
87.5	G8	3.44063410751187	CXCL12_1	55.7	IMR90p8
88.0	G8	3.50574202445654	CXCL12_1	55.7	IMR90p8
88.5	G8	2.81937954206813	CXCL12_1	55.7	IMR90p8
89.0	G8	2.37820041222272	CXCL12_1	55.7	IMR90p8
89.5	G8	1.96607207814628	CXCL12_1	55.7	IMR90p8
90.0	G8	1.47426032987983	CXCL12_1	55.7	IMR90p8
90.5	G8	1.59560135285574	CXCL12_1	55.7	IMR90p8
91.0	G8	1.68219761504474	CXCL12_1	55.7	IMR90p8
91.5	G8	1.69836343788148	CXCL12_1	55.7	IMR90p8
92.0	G8	2.0430673381066	CXCL12_1	55.7	IMR90p8
92.5	G8	2.02698283244996	CXCL12_1	55.7	IMR90p8
93.0	G8	2.07254128702567	CXCL12_1	55.7	IMR90p8
93.5	G8	2.42817485663312	CXCL12_1	55.7	IMR90p8
94.0	G8	2.31838882541587	CXCL12_1	55.7	IMR90p8
94.5	G8	2.38473664820793	CXCL12_1	55.7	IMR90p8
95.0	G8	1.14511690717399	CXCL12_1	55.7	IMR90p8
55.0	H8	-1.38840722295049	CXCL12_1	55.0	IMR90p8
55.5	H8	-3.0082156497258	CXCL12_1	55.0	IMR90p8
56.0	H8	-2.77681444590075	CXCL12_1	55.0	IMR90p8
56.5	H8	-2.77681444588916	CXCL12_1	55.0	IMR90p8
57.0	H8	-2.77681444598284	CXCL12_1	55.0	IMR90p8
57.5	H8	-3.31831419687842	CXCL12_1	55.0	IMR90p8
58.0	H8	-0.103698788917427	CXCL12_1	55.0	IMR90p8
58.5	H8	7.16160330565367	CXCL12_1	55.0	IMR90p8
59.0	H8	14.082304775309	CXCL12_1	55.0	IMR90p8
59.5	H8	20.1139039302382	CXCL12_1	55.0	IMR90p8
60.0	H8	26.0875184222391	CXCL12_1	55.0	IMR90p8
60.5	H8	32.1174226278558	CXCL12_1	55.0	IMR90p8
61.0	H8	36.7236083755869	CXCL12_1	55.0	IMR90p8
61.5	H8	40.2082604127769	CXCL12_1	55.0	IMR90p8
62.0	H8	43.2188137167425	CXCL12_1	55.0	IMR90p8
62.5	H8	45.5824138084121	CXCL12_1	55.0	IMR90p8
63.0	H8	47.0422897678887	CXCL12_1	55.0	IMR90p8
63.5	H8	48.7900365633894	CXCL12_1	55.0	IMR90p8
64.0	H8	51.6473268060986	CXCL12_1	55.0	IMR90p8
64.5	H8	55.5196824972977	CXCL12_1	55.0	IMR90p8
65.0	H8	60.6132893489186	CXCL12_1	55.0	IMR90p8
65.5	H8	67.5348736463417	CXCL12_1	55.0	IMR90p8
66.0	H8	75.6848775781356	CXCL12_1	55.0	IMR90p8
66.5	H8	83.6972103284105	CXCL12_1	55.0	IMR90p8
67.0	H8	91.1686389139013	CXCL12_1	55.0	IMR90p8
67.5	H8	97.1479523247438	CXCL12_1	55.0	IMR90p8
68.0	H8	100.910481251517	CXCL12_1	55.0	IMR90p8
68.5	H8	103.293139227885	CXCL12_1	55.0	IMR90p8
69.0	H8	104.097014523032	CXCL12_1	55.0	IMR90p8
69.5	H8	103.749302052003	CXCL12_1	55.0	IMR90p8
70.0	H8	103.600583859861	CXCL12_1	55.0	IMR90p8
70.5	H8	103.659227991448	CXCL12_1	55.0	IMR90p8
71.0	H8	103.334831508115	CXCL12_1	55.0	IMR90p8
71.5	H8	103.256224902218	CXCL12_1	55.0	IMR90p8
72.0	H8	103.859635868926	CXCL12_1	55.0	IMR90p8
72.5	H8	104.070500448744	CXCL12_1	55.0	IMR90p8
73.0	H8	104.34387130223	CXCL12_1	55.0	IMR90p8
73.5	H8	104.452242628311	CXCL12_1	55.0	IMR90p8
74.0	H8	104.644420278242	CXCL12_1	55.0	IMR90p8
74.5	H8	104.796396284113	CXCL12_1	55.0	IMR90p8
75.0	H8	105.444069758277	CXCL12_1	55.0	IMR90p8
75.5	H8	108.063377090351	CXCL12_1	55.0	IMR90p8
76.0	H8	119.482306707276	CXCL12_1	55.0	IMR90p8
76.5	H8	151.320126792303	CXCL12_1	55.0	IMR90p8
77.0	H8	206.055550892489	CXCL12_1	55.0	IMR90p8
77.5	H8	271.203107784585	CXCL12_1	55.0	IMR90p8
78.0	H8	332.16260394438	CXCL12_1	55.0	IMR90p8
78.5	H8	372.522201784826	CXCL12_1	55.0	IMR90p8
79.0	H8	368.068562441599	CXCL12_1	55.0	IMR90p8
79.5	H8	312.856800133632	CXCL12_1	55.0	IMR90p8
80.0	H8	231.266428089868	CXCL12_1	55.0	IMR90p8
80.5	H8	147.936754812137	CXCL12_1	55.0	IMR90p8
81.0	H8	76.0088675094842	CXCL12_1	55.0	IMR90p8
81.5	H8	28.8022956779835	CXCL12_1	55.0	IMR90p8
82.0	H8	9.54288369448199	CXCL12_1	55.0	IMR90p8
82.5	H8	5.46865034577922	CXCL12_1	55.0	IMR90p8
83.0	H8	4.83449168634161	CXCL12_1	55.0	IMR90p8
83.5	H8	4.61680432503277	CXCL12_1	55.0	IMR90p8
84.0	H8	4.12431181596918	CXCL12_1	55.0	IMR90p8
84.5	H8	3.20404668175343	CXCL12_1	55.0	IMR90p8
85.0	H8	2.33144644755799	CXCL12_1	55.0	IMR90p8
85.5	H8	1.86062531206909	CXCL12_1	55.0	IMR90p8
86.0	H8	2.06876633146072	CXCL12_1	55.0	IMR90p8
86.5	H8	2.24531863240014	CXCL12_1	55.0	IMR90p8
87.0	H8	2.05548086449784	CXCL12_1	55.0	IMR90p8
87.5	H8	2.38670950634599	CXCL12_1	55.0	IMR90p8
88.0	H8	2.90877104923834	CXCL12_1	55.0	IMR90p8
88.5	H8	2.75092632355376	CXCL12_1	55.0	IMR90p8
89.0	H8	2.31614760546432	CXCL12_1	55.0	IMR90p8
89.5	H8	2.45617131479997	CXCL12_1	55.0	IMR90p8
90.0	H8	2.25305459482166	CXCL12_1	55.0	IMR90p8
90.5	H8	1.85006285004965	CXCL12_1	55.0	IMR90p8
91.0	H8	1.39939926349604	CXCL12_1	55.0	IMR90p8
91.5	H8	1.14253862625765	CXCL12_1	55.0	IMR90p8
92.0	H8	1.15837802876564	CXCL12_1	55.0	IMR90p8
92.5	H8	1.09944551765244	CXCL12_1	55.0	IMR90p8
93.0	H8	1.27916339180689	CXCL12_1	55.0	IMR90p8
93.5	H8	1.3481586814878	CXCL12_1	55.0	IMR90p8
94.0	H8	1.53344682786997	CXCL12_1	55.0	IMR90p8
94.5	H8	0.843554048888336	CXCL12_1	55.0	IMR90p8
95.0	H8	-0.061158186757666	CXCL12_1	55.0	IMR90p8
55.0	A8	16.7501333078141	CXCL12_1	65.0	IMR90p2
55.5	A8	36.2919555002642	CXCL12_1	65.0	IMR90p2
56.0	A8	33.5002666156283	CXCL12_1	65.0	IMR90p2
56.5	A8	33.5002666156232	CXCL12_1	65.0	IMR90p2
57.0	A8	33.5002666156641	CXCL12_1	65.0	IMR90p2
57.5	A8	33.4919687727798	CXCL12_1	65.0	IMR90p2
58.0	A8	33.4548911010202	CXCL12_1	65.0	IMR90p2
58.5	A8	34.2930045886213	CXCL12_1	65.0	IMR90p2
59.0	A8	34.2154874233707	CXCL12_1	65.0	IMR90p2
59.5	A8	32.8779039204329	CXCL12_1	65.0	IMR90p2
60.0	A8	32.4457393167824	CXCL12_1	65.0	IMR90p2
60.5	A8	34.0194638444016	CXCL12_1	65.0	IMR90p2
61.0	A8	34.9725762768384	CXCL12_1	65.0	IMR90p2
61.5	A8	34.9801113853566	CXCL12_1	65.0	IMR90p2
62.0	A8	36.1456625305509	CXCL12_1	65.0	IMR90p2
62.5	A8	37.653709592593	CXCL12_1	65.0	IMR90p2
63.0	A8	38.9967302396492	CXCL12_1	65.0	IMR90p2
63.5	A8	42.4173587680057	CXCL12_1	65.0	IMR90p2
64.0	A8	50.2456057620794	CXCL12_1	65.0	IMR90p2
64.5	A8	61.198619219701	CXCL12_1	65.0	IMR90p2
65.0	A8	74.0039040535845	CXCL12_1	65.0	IMR90p2
65.5	A8	89.2419563257017	CXCL12_1	65.0	IMR90p2
66.0	A8	103.754136067762	CXCL12_1	65.0	IMR90p2
66.5	A8	114.676143320618	CXCL12_1	65.0	IMR90p2
67.0	A8	122.098588963741	CXCL12_1	65.0	IMR90p2
67.5	A8	126.639617270314	CXCL12_1	65.0	IMR90p2
68.0	A8	128.143278549594	CXCL12_1	65.0	IMR90p2
68.5	A8	128.348262320786	CXCL12_1	65.0	IMR90p2
69.0	A8	128.794567881099	CXCL12_1	65.0	IMR90p2
69.5	A8	129.107540414178	CXCL12_1	65.0	IMR90p2
70.0	A8	129.173712675976	CXCL12_1	65.0	IMR90p2
70.5	A8	129.347268322608	CXCL12_1	65.0	IMR90p2
71.0	A8	130.226381496028	CXCL12_1	65.0	IMR90p2
71.5	A8	130.571911848819	CXCL12_1	65.0	IMR90p2
72.0	A8	130.6527633868	CXCL12_1	65.0	IMR90p2
72.5	A8	132.237250741604	CXCL12_1	65.0	IMR90p2
73.0	A8	133.695386864983	CXCL12_1	65.0	IMR90p2
73.5	A8	133.847698948992	CXCL12_1	65.0	IMR90p2
74.0	A8	135.087102048544	CXCL12_1	65.0	IMR90p2
74.5	A8	137.141413712307	CXCL12_1	65.0	IMR90p2
75.0	A8	138.99924695564	CXCL12_1	65.0	IMR90p2
75.5	A8	145.554131312225	CXCL12_1	65.0	IMR90p2
76.0	A8	168.37797791462	CXCL12_1	65.0	IMR90p2
76.5	A8	218.757497422607	CXCL12_1	65.0	IMR90p2
77.0	A8	299.063304191632	CXCL12_1	65.0	IMR90p2
77.5	A8	395.976913523381	CXCL12_1	65.0	IMR90p2
78.0	A8	487.154197050892	CXCL12_1	65.0	IMR90p2
78.5	A8	543.380729599292	CXCL12_1	65.0	IMR90p2
79.0	A8	537.159925021661	CXCL12_1	65.0	IMR90p2
79.5	A8	464.45343154389	CXCL12_1	65.0	IMR90p2
80.0	A8	350.164995664818	CXCL12_1	65.0	IMR90p2
80.5	A8	227.768431203019	CXCL12_1	65.0	IMR90p2
81.0	A8	123.428398263411	CXCL12_1	65.0	IMR90p2
81.5	A8	52.9379678228955	CXCL12_1	65.0	IMR90p2
82.0	A8	18.2413827356773	CXCL12_1	65.0	IMR90p2
82.5	A8	7.69252460052303	CXCL12_1	65.0	IMR90p2
83.0	A8	5.98082670975896	CXCL12_1	65.0	IMR90p2
83.5	A8	5.37035691717	CXCL12_1	65.0	IMR90p2
84.0	A8	5.00026257161664	CXCL12_1	65.0	IMR90p2
84.5	A8	4.44411726840934	CXCL12_1	65.0	IMR90p2
85.0	A8	3.38646978849522	CXCL12_1	65.0	IMR90p2
85.5	A8	2.94229698596263	CXCL12_1	65.0	IMR90p2
86.0	A8	2.73838207622998	CXCL12_1	65.0	IMR90p2
86.5	A8	2.12599048753157	CXCL12_1	65.0	IMR90p2
87.0	A8	1.80427561859	CXCL12_1	65.0	IMR90p2
87.5	A8	2.1283152592365	CXCL12_1	65.0	IMR90p2
88.0	A8	2.02497478600515	CXCL12_1	65.0	IMR90p2
88.5	A8	1.54835385171862	CXCL12_1	65.0	IMR90p2
89.0	A8	1.78986043435788	CXCL12_1	65.0	IMR90p2
89.5	A8	2.48104886112691	CXCL12_1	65.0	IMR90p2
90.0	A8	2.9604215710018	CXCL12_1	65.0	IMR90p2
90.5	A8	3.1070969312575	CXCL12_1	65.0	IMR90p2
91.0	A8	3.58578526090429	CXCL12_1	65.0	IMR90p2
91.5	A8	3.78093924532487	CXCL12_1	65.0	IMR90p2
92.0	A8	2.82004147604403	CXCL12_1	65.0	IMR90p2
92.5	A8	1.78627360214108	CXCL12_1	65.0	IMR90p2
93.0	A8	1.2665698975357	CXCL12_1	65.0	IMR90p2
93.5	A8	1.1293037554376	CXCL12_1	65.0	IMR90p2
94.0	A8	0.752178979811333	CXCL12_1	65.0	IMR90p2
94.5	A8	2.11297656821921	CXCL12_1	65.0	IMR90p2
95.0	A8	1.75489825985755	CXCL12_1	65.0	IMR90p2
55.0	B8	17.671410308513	CXCL12_1	64.5	IMR90p2
55.5	B8	38.2880556684452	CXCL12_1	64.5	IMR90p2
56.0	B8	35.3428206170263	CXCL12_1	64.5	IMR90p2
56.5	B8	35.3428206170443	CXCL12_1	64.5	IMR90p2
57.0	B8	35.3428206169019	CXCL12_1	64.5	IMR90p2
57.5	B8	35.3170876655772	CXCL12_1	64.5	IMR90p2
58.0	B8	35.5389387978153	CXCL12_1	64.5	IMR90p2
58.5	B8	35.459940876817	CXCL12_1	64.5	IMR90p2
59.0	B8	34.9044021337943	CXCL12_1	64.5	IMR90p2
59.5	B8	34.755716132879	CXCL12_1	64.5	IMR90p2
60.0	B8	34.8719812602333	CXCL12_1	64.5	IMR90p2
60.5	B8	35.20520714113	CXCL12_1	64.5	IMR90p2
61.0	B8	36.0362574284291	CXCL12_1	64.5	IMR90p2
61.5	B8	36.9172403007881	CXCL12_1	64.5	IMR90p2
62.0	B8	38.1029809113257	CXCL12_1	64.5	IMR90p2
62.5	B8	39.8362667332475	CXCL12_1	64.5	IMR90p2
63.0	B8	42.6065848002917	CXCL12_1	64.5	IMR90p2
63.5	B8	48.2159215759951	CXCL12_1	64.5	IMR90p2
64.0	B8	57.099110728327	CXCL12_1	64.5	IMR90p2
64.5	B8	68.4443042022887	CXCL12_1	64.5	IMR90p2
65.0	B8	82.209083991095	CXCL12_1	64.5	IMR90p2
65.5	B8	97.3190929508045	CXCL12_1	64.5	IMR90p2
66.0	B8	110.489195627859	CXCL12_1	64.5	IMR90p2
66.5	B8	120.7682174909	CXCL12_1	64.5	IMR90p2
67.0	B8	128.762773377142	CXCL12_1	64.5	IMR90p2
67.5	B8	133.427732072522	CXCL12_1	64.5	IMR90p2
68.0	B8	135.302263236209	CXCL12_1	64.5	IMR90p2
68.5	B8	136.38940543491	CXCL12_1	64.5	IMR90p2
69.0	B8	137.435211804649	CXCL12_1	64.5	IMR90p2
69.5	B8	138.205444209281	CXCL12_1	64.5	IMR90p2
70.0	B8	139.41042455147	CXCL12_1	64.5	IMR90p2
70.5	B8	140.887169384354	CXCL12_1	64.5	IMR90p2
71.0	B8	141.960139698572	CXCL12_1	64.5	IMR90p2
71.5	B8	142.411829158077	CXCL12_1	64.5	IMR90p2
72.0	B8	142.976249991431	CXCL12_1	64.5	IMR90p2
72.5	B8	143.732639218276	CXCL12_1	64.5	IMR90p2
73.0	B8	144.045403387779	CXCL12_1	64.5	IMR90p2
73.5	B8	144.652408501172	CXCL12_1	64.5	IMR90p2
74.0	B8	145.802840221295	CXCL12_1	64.5	IMR90p2
74.5	B8	146.664724197819	CXCL12_1	64.5	IMR90p2
75.0	B8	148.470653743495	CXCL12_1	64.5	IMR90p2
75.5	B8	156.991133590408	CXCL12_1	64.5	IMR90p2
76.0	B8	184.454321035972	CXCL12_1	64.5	IMR90p2
76.5	B8	244.224674803665	CXCL12_1	64.5	IMR90p2
77.0	B8	335.420925557862	CXCL12_1	64.5	IMR90p2
77.5	B8	441.649461963426	CXCL12_1	64.5	IMR90p2
78.0	B8	537.883452345854	CXCL12_1	64.5	IMR90p2
78.5	B8	591.229819446017	CXCL12_1	64.5	IMR90p2
79.0	B8	574.132631614151	CXCL12_1	64.5	IMR90p2
79.5	B8	488.036517652425	CXCL12_1	64.5	IMR90p2
80.0	B8	361.786897438602	CXCL12_1	64.5	IMR90p2
80.5	B8	230.38109952629	CXCL12_1	64.5	IMR90p2
81.0	B8	121.319181372848	CXCL12_1	64.5	IMR90p2
81.5	B8	49.8435410518281	CXCL12_1	64.5	IMR90p2
82.0	B8	15.6923489524947	CXCL12_1	64.5	IMR90p2
82.5	B8	5.1436942309785	CXCL12_1	64.5	IMR90p2
83.0	B8	3.47759214302664	CXCL12_1	64.5	IMR90p2
83.5	B8	3.31178141316599	CXCL12_1	64.5	IMR90p2
84.0	B8	3.3669196226374	CXCL12_1	64.5	IMR90p2
84.5	B8	3.60903354124008	CXCL12_1	64.5	IMR90p2
85.0	B8	3.9472958008767	CXCL12_1	64.5	IMR90p2
85.5	B8	4.09852535796659	CXCL12_1	64.5	IMR90p2
86.0	B8	4.22330844523236	CXCL12_1	64.5	IMR90p2
86.5	B8	4.1605034916995	CXCL12_1	64.5	IMR90p2
87.0	B8	3.77219247653005	CXCL12_1	64.5	IMR90p2
87.5	B8	3.365384743682	CXCL12_1	64.5	IMR90p2
88.0	B8	2.63219166554853	CXCL12_1	64.5	IMR90p2
88.5	B8	2.06288576877051	CXCL12_1	64.5	IMR90p2
89.0	B8	1.92442722988432	CXCL12_1	64.5	IMR90p2
89.5	B8	1.91181537771428	CXCL12_1	64.5	IMR90p2
90.0	B8	1.99995386037926	CXCL12_1	64.5	IMR90p2
90.5	B8	2.48124460064241	CXCL12_1	64.5	IMR90p2
91.0	B8	2.6211639007908	CXCL12_1	64.5	IMR90p2
91.5	B8	2.35599315529902	CXCL12_1	64.5	IMR90p2
92.0	B8	2.28670862185578	CXCL12_1	64.5	IMR90p2
92.5	B8	2.32598412257795	CXCL12_1	64.5	IMR90p2
93.0	B8	2.2671989499791	CXCL12_1	64.5	IMR90p2
93.5	B8	2.18191008325635	CXCL12_1	64.5	IMR90p2
94.0	B8	2.40296614190186	CXCL12_1	64.5	IMR90p2
94.5	B8	2.49599706131778	CXCL12_1	64.5	IMR90p2
95.0	B8	0.991927125966072	CXCL12_1	64.5	IMR90p2
55.0	C8	17.3342006174926	CXCL12_1	63.3	IMR90p2
55.5	C8	37.5574346712344	CXCL12_1	63.3	IMR90p2
56.0	C8	34.6684012349872	CXCL12_1	63.3	IMR90p2
56.5	C8	34.6684012349967	CXCL12_1	63.3	IMR90p2
57.0	C8	34.6684012349237	CXCL12_1	63.3	IMR90p2
57.5	C8	34.5179634335649	CXCL12_1	63.3	IMR90p2
58.0	C8	35.6899517621105	CXCL12_1	63.3	IMR90p2
58.5	C8	35.9772946588596	CXCL12_1	63.3	IMR90p2
59.0	C8	34.6815155322811	CXCL12_1	63.3	IMR90p2
59.5	C8	33.2055252844762	CXCL12_1	63.3	IMR90p2
60.0	C8	32.6800459680588	CXCL12_1	63.3	IMR90p2
60.5	C8	31.9317433092299	CXCL12_1	63.3	IMR90p2
61.0	C8	31.6522010342052	CXCL12_1	63.3	IMR90p2
61.5	C8	33.1301440016132	CXCL12_1	63.3	IMR90p2
62.0	C8	35.8513820093053	CXCL12_1	63.3	IMR90p2
62.5	C8	40.1206343170351	CXCL12_1	63.3	IMR90p2
63.0	C8	43.7581580070927	CXCL12_1	63.3	IMR90p2
63.5	C8	48.3045902639866	CXCL12_1	63.3	IMR90p2
64.0	C8	55.7724272884723	CXCL12_1	63.3	IMR90p2
64.5	C8	63.8004949980353	CXCL12_1	63.3	IMR90p2
65.0	C8	71.8905596459808	CXCL12_1	63.3	IMR90p2
65.5	C8	83.6909679693121	CXCL12_1	63.3	IMR90p2
66.0	C8	97.1914895074708	CXCL12_1	63.3	IMR90p2
66.5	C8	108.202204866718	CXCL12_1	63.3	IMR90p2
67.0	C8	117.004725796695	CXCL12_1	63.3	IMR90p2
67.5	C8	125.215971864826	CXCL12_1	63.3	IMR90p2
68.0	C8	130.864578725147	CXCL12_1	63.3	IMR90p2
68.5	C8	132.954121845146	CXCL12_1	63.3	IMR90p2
69.0	C8	134.255540331046	CXCL12_1	63.3	IMR90p2
69.5	C8	135.928392174058	CXCL12_1	63.3	IMR90p2
70.0	C8	136.855044958034	CXCL12_1	63.3	IMR90p2
70.5	C8	137.112727788964	CXCL12_1	63.3	IMR90p2
71.0	C8	137.773478014424	CXCL12_1	63.3	IMR90p2
71.5	C8	138.704652525009	CXCL12_1	63.3	IMR90p2
72.0	C8	139.486573090682	CXCL12_1	63.3	IMR90p2
72.5	C8	139.950921414302	CXCL12_1	63.3	IMR90p2
73.0	C8	141.170540551565	CXCL12_1	63.3	IMR90p2
73.5	C8	142.632342035879	CXCL12_1	63.3	IMR90p2
74.0	C8	142.766658445811	CXCL12_1	63.3	IMR90p2
74.5	C8	143.507796944687	CXCL12_1	63.3	IMR90p2
75.0	C8	146.356674303666	CXCL12_1	63.3	IMR90p2
75.5	C8	154.54541888394	CXCL12_1	63.3	IMR90p2
76.0	C8	182.073509433448	CXCL12_1	63.3	IMR90p2
76.5	C8	242.213438722865	CXCL12_1	63.3	IMR90p2
77.0	C8	332.487352091033	CXCL12_1	63.3	IMR90p2
77.5	C8	437.228092798805	CXCL12_1	63.3	IMR90p2
78.0	C8	532.843009593617	CXCL12_1	63.3	IMR90p2
78.5	C8	586.265966362543	CXCL12_1	63.3	IMR90p2
79.0	C8	570.516065766068	CXCL12_1	63.3	IMR90p2
79.5	C8	486.669139187596	CXCL12_1	63.3	IMR90p2
80.0	C8	362.302078614623	CXCL12_1	63.3	IMR90p2
80.5	C8	232.326816531821	CXCL12_1	63.3	IMR90p2
81.0	C8	123.892443474762	CXCL12_1	63.3	IMR90p2
81.5	C8	52.3135214781393	CXCL12_1	63.3	IMR90p2
82.0	C8	17.3594627938302	CXCL12_1	63.3	IMR90p2
82.5	C8	6.38568758884685	CXCL12_1	63.3	IMR90p2
83.0	C8	4.30248415052	CXCL12_1	63.3	IMR90p2
83.5	C8	3.53392754549253	CXCL12_1	63.3	IMR90p2
84.0	C8	3.26419162668572	CXCL12_1	63.3	IMR90p2
84.5	C8	3.83193322271779	CXCL12_1	63.3	IMR90p2
85.0	C8	4.62355911287591	CXCL12_1	63.3	IMR90p2
85.5	C8	4.67900395172541	CXCL12_1	63.3	IMR90p2
86.0	C8	4.15756366901195	CXCL12_1	63.3	IMR90p2
86.5	C8	3.68792686247792	CXCL12_1	63.3	IMR90p2
87.0	C8	2.87013405399847	CXCL12_1	63.3	IMR90p2
87.5	C8	1.60326579554453	CXCL12_1	63.3	IMR90p2
88.0	C8	1.32884767903676	CXCL12_1	63.3	IMR90p2
88.5	C8	1.7982567422855	CXCL12_1	63.3	IMR90p2
89.0	C8	2.17516310224124	CXCL12_1	63.3	IMR90p2
89.5	C8	2.60219786034105	CXCL12_1	63.3	IMR90p2
90.0	C8	2.86291452765232	CXCL12_1	63.3	IMR90p2
90.5	C8	2.67395241332548	CXCL12_1	63.3	IMR90p2
91.0	C8	2.45871936587076	CXCL12_1	63.3	IMR90p2
91.5	C8	2.15527942890066	CXCL12_1	63.3	IMR90p2
92.0	C8	1.86365769208629	CXCL12_1	63.3	IMR90p2
92.5	C8	2.24952072869831	CXCL12_1	63.3	IMR90p2
93.0	C8	2.72415805580044	CXCL12_1	63.3	IMR90p2
93.5	C8	2.59853532519838	CXCL12_1	63.3	IMR90p2
94.0	C8	2.78315242946525	CXCL12_1	63.3	IMR90p2
94.5	C8	2.44279151723009	CXCL12_1	63.3	IMR90p2
95.0	C8	0.641569470293746	CXCL12_1	63.3	IMR90p2
55.0	D8	12.8856211961473	CXCL12_1	61.4	IMR90p2
55.5	D8	27.9188459249846	CXCL12_1	61.4	IMR90p2
56.0	D8	25.7712423922926	CXCL12_1	61.4	IMR90p2
56.5	D8	25.7712423923031	CXCL12_1	61.4	IMR90p2
57.0	D8	25.7712423922287	CXCL12_1	61.4	IMR90p2
57.5	D8	25.7085210655382	CXCL12_1	61.4	IMR90p2
58.0	D8	26.0933176215818	CXCL12_1	61.4	IMR90p2
58.5	D8	26.8907971887932	CXCL12_1	61.4	IMR90p2
59.0	D8	27.3417025589607	CXCL12_1	61.4	IMR90p2
59.5	D8	27.4179460147194	CXCL12_1	61.4	IMR90p2
60.0	D8	28.2736988934422	CXCL12_1	61.4	IMR90p2
60.5	D8	29.8304844042902	CXCL12_1	61.4	IMR90p2
61.0	D8	31.6969362496205	CXCL12_1	61.4	IMR90p2
61.5	D8	33.8739441011767	CXCL12_1	61.4	IMR90p2
62.0	D8	36.6425252880152	CXCL12_1	61.4	IMR90p2
62.5	D8	39.7345031081762	CXCL12_1	61.4	IMR90p2
63.0	D8	43.1059151945231	CXCL12_1	61.4	IMR90p2
63.5	D8	47.3906268867377	CXCL12_1	61.4	IMR90p2
64.0	D8	53.1247921957773	CXCL12_1	61.4	IMR90p2
64.5	D8	60.3482370941092	CXCL12_1	61.4	IMR90p2
65.0	D8	69.7977001399288	CXCL12_1	61.4	IMR90p2
65.5	D8	81.4902353848753	CXCL12_1	61.4	IMR90p2
66.0	D8	93.5082753692129	CXCL12_1	61.4	IMR90p2
66.5	D8	104.53970866505	CXCL12_1	61.4	IMR90p2
67.0	D8	113.838639172145	CXCL12_1	61.4	IMR90p2
67.5	D8	120.162522427543	CXCL12_1	61.4	IMR90p2
68.0	D8	123.570747551331	CXCL12_1	61.4	IMR90p2
68.5	D8	124.924108305268	CXCL12_1	61.4	IMR90p2
69.0	D8	125.348921585187	CXCL12_1	61.4	IMR90p2
69.5	D8	126.058021290143	CXCL12_1	61.4	IMR90p2
70.0	D8	126.875332635827	CXCL12_1	61.4	IMR90p2
70.5	D8	127.85769347036	CXCL12_1	61.4	IMR90p2
71.0	D8	129.263579505963	CXCL12_1	61.4	IMR90p2
71.5	D8	130.610381882413	CXCL12_1	61.4	IMR90p2
72.0	D8	131.427027722896	CXCL12_1	61.4	IMR90p2
72.5	D8	132.520521610051	CXCL12_1	61.4	IMR90p2
73.0	D8	133.297004599058	CXCL12_1	61.4	IMR90p2
73.5	D8	134.101702822572	CXCL12_1	61.4	IMR90p2
74.0	D8	135.193691341133	CXCL12_1	61.4	IMR90p2
74.5	D8	136.289539760797	CXCL12_1	61.4	IMR90p2
75.0	D8	138.41969467121	CXCL12_1	61.4	IMR90p2
75.5	D8	146.477064796647	CXCL12_1	61.4	IMR90p2
76.0	D8	173.108583135285	CXCL12_1	61.4	IMR90p2
76.5	D8	229.805687893989	CXCL12_1	61.4	IMR90p2
77.0	D8	315.012320277814	CXCL12_1	61.4	IMR90p2
77.5	D8	413.50730799081	CXCL12_1	61.4	IMR90p2
78.0	D8	502.409779825894	CXCL12_1	61.4	IMR90p2
78.5	D8	549.589594528905	CXCL12_1	61.4	IMR90p2
79.0	D8	530.407262354796	CXCL12_1	61.4	IMR90p2
79.5	D8	448.150498015401	CXCL12_1	61.4	IMR90p2
80.0	D8	329.799266021882	CXCL12_1	61.4	IMR90p2
80.5	D8	207.880981613255	CXCL12_1	61.4	IMR90p2
81.0	D8	108.062550136351	CXCL12_1	61.4	IMR90p2
81.5	D8	44.2613829196376	CXCL12_1	61.4	IMR90p2
82.0	D8	14.6183377410712	CXCL12_1	61.4	IMR90p2
82.5	D8	6.37194349748631	CXCL12_1	61.4	IMR90p2
83.0	D8	5.31576402870076	CXCL12_1	61.4	IMR90p2
83.5	D8	4.82298041897241	CXCL12_1	61.4	IMR90p2
84.0	D8	4.10685496627013	CXCL12_1	61.4	IMR90p2
84.5	D8	3.13897415469683	CXCL12_1	61.4	IMR90p2
85.0	D8	2.2768712033851	CXCL12_1	61.4	IMR90p2
85.5	D8	2.03033254175733	CXCL12_1	61.4	IMR90p2
86.0	D8	1.92585070152353	CXCL12_1	61.4	IMR90p2
86.5	D8	1.82807004456095	CXCL12_1	61.4	IMR90p2
87.0	D8	2.38144370427341	CXCL12_1	61.4	IMR90p2
87.5	D8	3.00889924627904	CXCL12_1	61.4	IMR90p2
88.0	D8	3.00642307866775	CXCL12_1	61.4	IMR90p2
88.5	D8	3.2141710450739	CXCL12_1	61.4	IMR90p2
89.0	D8	3.48385260995707	CXCL12_1	61.4	IMR90p2
89.5	D8	3.28015657023212	CXCL12_1	61.4	IMR90p2
90.0	D8	2.7423991836904	CXCL12_1	61.4	IMR90p2
90.5	D8	2.09151724231111	CXCL12_1	61.4	IMR90p2
91.0	D8	1.29972970103381	CXCL12_1	61.4	IMR90p2
91.5	D8	1.17913133412321	CXCL12_1	61.4	IMR90p2
92.0	D8	1.58495589718086	CXCL12_1	61.4	IMR90p2
92.5	D8	1.41198427371882	CXCL12_1	61.4	IMR90p2
93.0	D8	1.86103225382703	CXCL12_1	61.4	IMR90p2
93.5	D8	1.17470725639208	CXCL12_1	61.4	IMR90p2
94.0	D8	0.247326254280324	CXCL12_1	61.4	IMR90p2
94.5	D8	-3.09929821319975	CXCL12_1	61.4	IMR90p2
95.0	D8	-3.04434116129914	CXCL12_1	61.4	IMR90p2
55.0	E8	7.7146695289922	CXCL12_1	59.0	IMR90p2
55.5	E8	16.7151173128158	CXCL12_1	59.0	IMR90p2
56.0	E8	15.4293390579837	CXCL12_1	59.0	IMR90p2
56.5	E8	15.4293390579807	CXCL12_1	59.0	IMR90p2
57.0	E8	15.4293390580094	CXCL12_1	59.0	IMR90p2
57.5	E8	15.4104140488905	CXCL12_1	59.0	IMR90p2
58.0	E8	15.0907588797223	CXCL12_1	59.0	IMR90p2
58.5	E8	18.1388499422314	CXCL12_1	59.0	IMR90p2
59.0	E8	22.7486782520911	CXCL12_1	59.0	IMR90p2
59.5	E8	25.7733679588606	CXCL12_1	59.0	IMR90p2
60.0	E8	28.7912740427338	CXCL12_1	59.0	IMR90p2
60.5	E8	32.6532770033795	CXCL12_1	59.0	IMR90p2
61.0	E8	34.9807118044827	CXCL12_1	59.0	IMR90p2
61.5	E8	35.6797427304076	CXCL12_1	59.0	IMR90p2
62.0	E8	38.4374859603807	CXCL12_1	59.0	IMR90p2
62.5	E8	41.0090275761148	CXCL12_1	59.0	IMR90p2
63.0	E8	43.8511733753361	CXCL12_1	59.0	IMR90p2
63.5	E8	48.3669091082461	CXCL12_1	59.0	IMR90p2
64.0	E8	55.2499470640058	CXCL12_1	59.0	IMR90p2
64.5	E8	63.3640096096467	CXCL12_1	59.0	IMR90p2
65.0	E8	73.3136629961843	CXCL12_1	59.0	IMR90p2
65.5	E8	84.6585831004958	CXCL12_1	59.0	IMR90p2
66.0	E8	96.7181379906019	CXCL12_1	59.0	IMR90p2
66.5	E8	107.470638123894	CXCL12_1	59.0	IMR90p2
67.0	E8	115.649143682166	CXCL12_1	59.0	IMR90p2
67.5	E8	122.468145894176	CXCL12_1	59.0	IMR90p2
68.0	E8	126.655057172111	CXCL12_1	59.0	IMR90p2
68.5	E8	128.098666369065	CXCL12_1	59.0	IMR90p2
69.0	E8	128.681028558735	CXCL12_1	59.0	IMR90p2
69.5	E8	129.315362178726	CXCL12_1	59.0	IMR90p2
70.0	E8	129.144004138201	CXCL12_1	59.0	IMR90p2
70.5	E8	129.63691285884	CXCL12_1	59.0	IMR90p2
71.0	E8	130.951993238424	CXCL12_1	59.0	IMR90p2
71.5	E8	132.367636067948	CXCL12_1	59.0	IMR90p2
72.0	E8	133.792415742066	CXCL12_1	59.0	IMR90p2
72.5	E8	135.06511325414	CXCL12_1	59.0	IMR90p2
73.0	E8	136.09257444614	CXCL12_1	59.0	IMR90p2
73.5	E8	137.672556420057	CXCL12_1	59.0	IMR90p2
74.0	E8	138.845123241395	CXCL12_1	59.0	IMR90p2
74.5	E8	140.110130399672	CXCL12_1	59.0	IMR90p2
75.0	E8	142.583502387577	CXCL12_1	59.0	IMR90p2
75.5	E8	148.581588826891	CXCL12_1	59.0	IMR90p2
76.0	E8	169.603915610219	CXCL12_1	59.0	IMR90p2
76.5	E8	220.835919591743	CXCL12_1	59.0	IMR90p2
77.0	E8	302.234482998478	CXCL12_1	59.0	IMR90p2
77.5	E8	397.939701422585	CXCL12_1	59.0	IMR90p2
78.0	E8	486.88901830474	CXCL12_1	59.0	IMR90p2
78.5	E8	539.108175868429	CXCL12_1	59.0	IMR90p2
79.0	E8	526.184174255587	CXCL12_1	59.0	IMR90p2
79.5	E8	446.940314675605	CXCL12_1	59.0	IMR90p2
80.0	E8	330.074735539526	CXCL12_1	59.0	IMR90p2
80.5	E8	209.308848437095	CXCL12_1	59.0	IMR90p2
81.0	E8	108.535132523071	CXCL12_1	59.0	IMR90p2
81.5	E8	43.2405089236723	CXCL12_1	59.0	IMR90p2
82.0	E8	13.9025064167566	CXCL12_1	59.0	IMR90p2
82.5	E8	6.45871475236891	CXCL12_1	59.0	IMR90p2
83.0	E8	5.89827000677673	CXCL12_1	59.0	IMR90p2
83.5	E8	5.82379524795005	CXCL12_1	59.0	IMR90p2
84.0	E8	5.00670761727326	CXCL12_1	59.0	IMR90p2
84.5	E8	4.16507149414099	CXCL12_1	59.0	IMR90p2
85.0	E8	3.63842772425659	CXCL12_1	59.0	IMR90p2
85.5	E8	3.25694864971786	CXCL12_1	59.0	IMR90p2
86.0	E8	3.25967897475533	CXCL12_1	59.0	IMR90p2
86.5	E8	3.37210965820202	CXCL12_1	59.0	IMR90p2
87.0	E8	3.39214857316773	CXCL12_1	59.0	IMR90p2
87.5	E8	3.46717930531798	CXCL12_1	59.0	IMR90p2
88.0	E8	2.94256181104532	CXCL12_1	59.0	IMR90p2
88.5	E8	2.01746024369396	CXCL12_1	59.0	IMR90p2
89.0	E8	1.8215052473933	CXCL12_1	59.0	IMR90p2
89.5	E8	1.80730026451079	CXCL12_1	59.0	IMR90p2
90.0	E8	1.44163215430513	CXCL12_1	59.0	IMR90p2
90.5	E8	1.50197018586755	CXCL12_1	59.0	IMR90p2
91.0	E8	2.17978053714887	CXCL12_1	59.0	IMR90p2
91.5	E8	2.31879071394383	CXCL12_1	59.0	IMR90p2
92.0	E8	2.01480219899082	CXCL12_1	59.0	IMR90p2
92.5	E8	1.90289401586648	CXCL12_1	59.0	IMR90p2
93.0	E8	1.90861273327317	CXCL12_1	59.0	IMR90p2
93.5	E8	1.5888641208353	CXCL12_1	59.0	IMR90p2
94.0	E8	1.35160294151382	CXCL12_1	59.0	IMR90p2
94.5	E8	1.56546714016184	CXCL12_1	59.0	IMR90p2
95.0	E8	0.76433288364359	CXCL12_1	59.0	IMR90p2
55.0	F8	3.04118353071055	CXCL12_1	57.0	IMR90p2
55.5	F8	6.58923098320633	CXCL12_1	57.0	IMR90p2
56.0	F8	6.08236706142031	CXCL12_1	57.0	IMR90p2
56.5	F8	6.08236706141463	CXCL12_1	57.0	IMR90p2
57.0	F8	6.08236706146295	CXCL12_1	57.0	IMR90p2
57.5	F8	5.81316093864018	CXCL12_1	57.0	IMR90p2
58.0	F8	7.30961171078854	CXCL12_1	57.0	IMR90p2
58.5	F8	11.5918956089956	CXCL12_1	57.0	IMR90p2
59.0	F8	16.0014683478807	CXCL12_1	57.0	IMR90p2
59.5	F8	19.30494024935	CXCL12_1	57.0	IMR90p2
60.0	F8	23.2164715752979	CXCL12_1	57.0	IMR90p2
60.5	F8	27.5037030428439	CXCL12_1	57.0	IMR90p2
61.0	F8	30.2953155860595	CXCL12_1	57.0	IMR90p2
61.5	F8	32.8181440632143	CXCL12_1	57.0	IMR90p2
62.0	F8	35.3319948458993	CXCL12_1	57.0	IMR90p2
62.5	F8	36.7814564905071	CXCL12_1	57.0	IMR90p2
63.0	F8	38.6958017967428	CXCL12_1	57.0	IMR90p2
63.5	F8	42.6559301307113	CXCL12_1	57.0	IMR90p2
64.0	F8	47.869803088926	CXCL12_1	57.0	IMR90p2
64.5	F8	55.250584803326	CXCL12_1	57.0	IMR90p2
65.0	F8	65.2164274267801	CXCL12_1	57.0	IMR90p2
65.5	F8	76.1381811349331	CXCL12_1	57.0	IMR90p2
66.0	F8	86.9389891679244	CXCL12_1	57.0	IMR90p2
66.5	F8	97.0969491972478	CXCL12_1	57.0	IMR90p2
67.0	F8	105.638838849823	CXCL12_1	57.0	IMR90p2
67.5	F8	111.487115972049	CXCL12_1	57.0	IMR90p2
68.0	F8	114.717903817184	CXCL12_1	57.0	IMR90p2
68.5	F8	116.407579614129	CXCL12_1	57.0	IMR90p2
69.0	F8	117.39166482038	CXCL12_1	57.0	IMR90p2
69.5	F8	116.810865315798	CXCL12_1	57.0	IMR90p2
70.0	F8	115.619831495358	CXCL12_1	57.0	IMR90p2
70.5	F8	115.695390602393	CXCL12_1	57.0	IMR90p2
71.0	F8	116.381357053033	CXCL12_1	57.0	IMR90p2
71.5	F8	116.334989496641	CXCL12_1	57.0	IMR90p2
72.0	F8	117.421973341686	CXCL12_1	57.0	IMR90p2
72.5	F8	119.99208211288	CXCL12_1	57.0	IMR90p2
73.0	F8	121.410612442869	CXCL12_1	57.0	IMR90p2
73.5	F8	121.316803964524	CXCL12_1	57.0	IMR90p2
74.0	F8	121.768518725169	CXCL12_1	57.0	IMR90p2
74.5	F8	121.915470296952	CXCL12_1	57.0	IMR90p2
75.0	F8	121.86427221284	CXCL12_1	57.0	IMR90p2
75.5	F8	126.198629382424	CXCL12_1	57.0	IMR90p2
76.0	F8	144.863595482471	CXCL12_1	57.0	IMR90p2
76.5	F8	189.137153685009	CXCL12_1	57.0	IMR90p2
77.0	F8	259.956689198985	CXCL12_1	57.0	IMR90p2
77.5	F8	343.250889941176	CXCL12_1	57.0	IMR90p2
78.0	F8	419.142676770724	CXCL12_1	57.0	IMR90p2
78.5	F8	463.480605688015	CXCL12_1	57.0	IMR90p2
79.0	F8	451.439685394625	CXCL12_1	57.0	IMR90p2
79.5	F8	381.33016984527	CXCL12_1	57.0	IMR90p2
80.0	F8	279.396605785423	CXCL12_1	57.0	IMR90p2
80.5	F8	175.633310413452	CXCL12_1	57.0	IMR90p2
81.0	F8	90.0462904132284	CXCL12_1	57.0	IMR90p2
81.5	F8	35.166689276624	CXCL12_1	57.0	IMR90p2
82.0	F8	11.260633882351	CXCL12_1	57.0	IMR90p2
82.5	F8	5.9332728443876	CXCL12_1	57.0	IMR90p2
83.0	F8	6.02070669346853	CXCL12_1	57.0	IMR90p2
83.5	F8	5.67402382006782	CXCL12_1	57.0	IMR90p2
84.0	F8	4.74197761440246	CXCL12_1	57.0	IMR90p2
84.5	F8	4.26362008687653	CXCL12_1	57.0	IMR90p2
85.0	F8	3.54751920683481	CXCL12_1	57.0	IMR90p2
85.5	F8	2.72561693804317	CXCL12_1	57.0	IMR90p2
86.0	F8	2.20663398923847	CXCL12_1	57.0	IMR90p2
86.5	F8	2.09073469256776	CXCL12_1	57.0	IMR90p2
87.0	F8	2.22902353973836	CXCL12_1	57.0	IMR90p2
87.5	F8	2.88414253194156	CXCL12_1	57.0	IMR90p2
88.0	F8	3.03416912892681	CXCL12_1	57.0	IMR90p2
88.5	F8	2.86901803804898	CXCL12_1	57.0	IMR90p2
89.0	F8	2.82874246430441	CXCL12_1	57.0	IMR90p2
89.5	F8	2.49637484833062	CXCL12_1	57.0	IMR90p2
90.0	F8	1.96957832980007	CXCL12_1	57.0	IMR90p2
90.5	F8	1.98872807149564	CXCL12_1	57.0	IMR90p2
91.0	F8	2.3473536540651	CXCL12_1	57.0	IMR90p2
91.5	F8	2.46697817550944	CXCL12_1	57.0	IMR90p2
92.0	F8	2.33422396555414	CXCL12_1	57.0	IMR90p2
92.5	F8	2.13502889298019	CXCL12_1	57.0	IMR90p2
93.0	F8	1.76196965192992	CXCL12_1	57.0	IMR90p2
93.5	F8	1.3820052449986	CXCL12_1	57.0	IMR90p2
94.0	F8	1.26563537963125	CXCL12_1	57.0	IMR90p2
94.5	F8	1.57490673403868	CXCL12_1	57.0	IMR90p2
95.0	F8	0.925418077741824	CXCL12_1	57.0	IMR90p2
55.0	G8	1.61484646889915	CXCL12_1	55.7	IMR90p2
55.5	G8	3.49883401594684	CXCL12_1	55.7	IMR90p2
56.0	G8	3.22969293779704	CXCL12_1	55.7	IMR90p2
56.5	G8	3.22969293779317	CXCL12_1	55.7	IMR90p2
57.0	G8	3.22969293783149	CXCL12_1	55.7	IMR90p2
57.5	G8	2.91692145067748	CXCL12_1	55.7	IMR90p2
58.0	G8	4.71938704032823	CXCL12_1	55.7	IMR90p2
58.5	G8	9.22965345383886	CXCL12_1	55.7	IMR90p2
59.0	G8	14.1202304597567	CXCL12_1	55.7	IMR90p2
59.5	G8	17.6367139798775	CXCL12_1	55.7	IMR90p2
60.0	G8	20.7883470845162	CXCL12_1	55.7	IMR90p2
60.5	G8	25.4254411666558	CXCL12_1	55.7	IMR90p2
61.0	G8	29.7067622220649	CXCL12_1	55.7	IMR90p2
61.5	G8	32.6851800232957	CXCL12_1	55.7	IMR90p2
62.0	G8	35.9726597348163	CXCL12_1	55.7	IMR90p2
62.5	G8	38.7230532310392	CXCL12_1	55.7	IMR90p2
63.0	G8	40.0239577811608	CXCL12_1	55.7	IMR90p2
63.5	G8	41.9108246765289	CXCL12_1	55.7	IMR90p2
64.0	G8	45.3532560009413	CXCL12_1	55.7	IMR90p2
64.5	G8	49.5608214637389	CXCL12_1	55.7	IMR90p2
65.0	G8	55.8525436606564	CXCL12_1	55.7	IMR90p2
65.5	G8	65.8577873189088	CXCL12_1	55.7	IMR90p2
66.0	G8	76.7781525561813	CXCL12_1	55.7	IMR90p2
66.5	G8	87.4019134185245	CXCL12_1	55.7	IMR90p2
67.0	G8	97.7038769464715	CXCL12_1	55.7	IMR90p2
67.5	G8	105.863301502962	CXCL12_1	55.7	IMR90p2
68.0	G8	110.228044101806	CXCL12_1	55.7	IMR90p2
68.5	G8	111.89619663202	CXCL12_1	55.7	IMR90p2
69.0	G8	112.445391115881	CXCL12_1	55.7	IMR90p2
69.5	G8	112.624505880815	CXCL12_1	55.7	IMR90p2
70.0	G8	112.904511210212	CXCL12_1	55.7	IMR90p2
70.5	G8	113.031419391386	CXCL12_1	55.7	IMR90p2
71.0	G8	113.811428230964	CXCL12_1	55.7	IMR90p2
71.5	G8	113.994558790485	CXCL12_1	55.7	IMR90p2
72.0	G8	113.536054400515	CXCL12_1	55.7	IMR90p2
72.5	G8	112.92313033932	CXCL12_1	55.7	IMR90p2
73.0	G8	112.442431865795	CXCL12_1	55.7	IMR90p2
73.5	G8	112.494367304739	CXCL12_1	55.7	IMR90p2
74.0	G8	112.995980667332	CXCL12_1	55.7	IMR90p2
74.5	G8	113.511900314796	CXCL12_1	55.7	IMR90p2
75.0	G8	114.520383456074	CXCL12_1	55.7	IMR90p2
75.5	G8	118.975327408371	CXCL12_1	55.7	IMR90p2
76.0	G8	133.897179400383	CXCL12_1	55.7	IMR90p2
76.5	G8	171.285007446817	CXCL12_1	55.7	IMR90p2
77.0	G8	233.241740567317	CXCL12_1	55.7	IMR90p2
77.5	G8	306.783903547848	CXCL12_1	55.7	IMR90p2
78.0	G8	374.717061405466	CXCL12_1	55.7	IMR90p2
78.5	G8	416.54512755496	CXCL12_1	55.7	IMR90p2
79.0	G8	408.660383787241	CXCL12_1	55.7	IMR90p2
79.5	G8	347.000970931666	CXCL12_1	55.7	IMR90p2
80.0	G8	255.855120256972	CXCL12_1	55.7	IMR90p2
80.5	G8	162.41713751954	CXCL12_1	55.7	IMR90p2
81.0	G8	83.801201866742	CXCL12_1	55.7	IMR90p2
81.5	G8	32.3310302714053	CXCL12_1	55.7	IMR90p2
82.0	G8	10.2282956577837	CXCL12_1	55.7	IMR90p2
82.5	G8	5.44653907686927	CXCL12_1	55.7	IMR90p2
83.0	G8	5.31475194727244	CXCL12_1	55.7	IMR90p2
83.5	G8	5.1948848075001	CXCL12_1	55.7	IMR90p2
84.0	G8	4.90541469419617	CXCL12_1	55.7	IMR90p2
84.5	G8	4.31559714515646	CXCL12_1	55.7	IMR90p2
85.0	G8	3.79252609701837	CXCL12_1	55.7	IMR90p2
85.5	G8	3.61503030225992	CXCL12_1	55.7	IMR90p2
86.0	G8	3.59150555718287	CXCL12_1	55.7	IMR90p2
86.5	G8	3.44623444808616	CXCL12_1	55.7	IMR90p2
87.0	G8	3.43438627877981	CXCL12_1	55.7	IMR90p2
87.5	G8	3.32212350811665	CXCL12_1	55.7	IMR90p2
88.0	G8	2.53427559295892	CXCL12_1	55.7	IMR90p2
88.5	G8	1.81527940504498	CXCL12_1	55.7	IMR90p2
89.0	G8	1.59188561013826	CXCL12_1	55.7	IMR90p2
89.5	G8	1.6276650159412	CXCL12_1	55.7	IMR90p2
90.0	G8	1.3203937693242	CXCL12_1	55.7	IMR90p2
90.5	G8	1.42135019592473	CXCL12_1	55.7	IMR90p2
91.0	G8	1.933218008822	CXCL12_1	55.7	IMR90p2
91.5	G8	1.97708278098122	CXCL12_1	55.7	IMR90p2
92.0	G8	1.60970664911423	CXCL12_1	55.7	IMR90p2
92.5	G8	2.0456011514612	CXCL12_1	55.7	IMR90p2
93.0	G8	2.6542903065706	CXCL12_1	55.7	IMR90p2
93.5	G8	3.20136277396	CXCL12_1	55.7	IMR90p2
94.0	G8	3.81604609368645	CXCL12_1	55.7	IMR90p2
94.5	G8	5.57228544876392	CXCL12_1	55.7	IMR90p2
95.0	G8	3.11526289077068	CXCL12_1	55.7	IMR90p2
55.0	H8	-2.03094018160539	CXCL12_1	55.0	IMR90p2
55.5	H8	-4.40037039347703	CXCL12_1	55.0	IMR90p2
56.0	H8	-4.06188036320964	CXCL12_1	55.0	IMR90p2
56.5	H8	-4.06188036320373	CXCL12_1	55.0	IMR90p2
57.0	H8	-4.06188036325523	CXCL12_1	55.0	IMR90p2
57.5	H8	-4.50138763233076	CXCL12_1	55.0	IMR90p2
58.0	H8	-1.90695537365605	CXCL12_1	55.0	IMR90p2
58.5	H8	4.05823566718686	CXCL12_1	55.0	IMR90p2
59.0	H8	9.95430954860956	CXCL12_1	55.0	IMR90p2
59.5	H8	15.6311347034741	CXCL12_1	55.0	IMR90p2
60.0	H8	20.2182878981728	CXCL12_1	55.0	IMR90p2
60.5	H8	24.8536240013354	CXCL12_1	55.0	IMR90p2
61.0	H8	29.1047452230592	CXCL12_1	55.0	IMR90p2
61.5	H8	32.2023895483259	CXCL12_1	55.0	IMR90p2
62.0	H8	35.3995355972917	CXCL12_1	55.0	IMR90p2
62.5	H8	38.1758970758431	CXCL12_1	55.0	IMR90p2
63.0	H8	40.6000290956042	CXCL12_1	55.0	IMR90p2
63.5	H8	43.7644561321578	CXCL12_1	55.0	IMR90p2
64.0	H8	47.5397131699212	CXCL12_1	55.0	IMR90p2
64.5	H8	52.0385327612173	CXCL12_1	55.0	IMR90p2
65.0	H8	58.5796771216495	CXCL12_1	55.0	IMR90p2
65.5	H8	66.5756438489175	CXCL12_1	55.0	IMR90p2
66.0	H8	74.218434162536	CXCL12_1	55.0	IMR90p2
66.5	H8	82.4234683808899	CXCL12_1	55.0	IMR90p2
67.0	H8	90.3912382282444	CXCL12_1	55.0	IMR90p2
67.5	H8	95.962965944574	CXCL12_1	55.0	IMR90p2
68.0	H8	99.6751854366485	CXCL12_1	55.0	IMR90p2
68.5	H8	103.423028455867	CXCL12_1	55.0	IMR90p2
69.0	H8	106.241003227628	CXCL12_1	55.0	IMR90p2
69.5	H8	107.860164063709	CXCL12_1	55.0	IMR90p2
70.0	H8	109.88870258278	CXCL12_1	55.0	IMR90p2
70.5	H8	111.842138048804	CXCL12_1	55.0	IMR90p2
71.0	H8	112.658084872384	CXCL12_1	55.0	IMR90p2
71.5	H8	112.140656597919	CXCL12_1	55.0	IMR90p2
72.0	H8	111.227170644637	CXCL12_1	55.0	IMR90p2
72.5	H8	110.065320854	CXCL12_1	55.0	IMR90p2
73.0	H8	108.845454949848	CXCL12_1	55.0	IMR90p2
73.5	H8	107.608968547982	CXCL12_1	55.0	IMR90p2
74.0	H8	107.089568868656	CXCL12_1	55.0	IMR90p2
74.5	H8	107.108339679011	CXCL12_1	55.0	IMR90p2
75.0	H8	107.438133296282	CXCL12_1	55.0	IMR90p2
75.5	H8	109.413875095516	CXCL12_1	55.0	IMR90p2
76.0	H8	120.668056945469	CXCL12_1	55.0	IMR90p2
76.5	H8	152.119006171146	CXCL12_1	55.0	IMR90p2
77.0	H8	205.869431240507	CXCL12_1	55.0	IMR90p2
77.5	H8	271.055749913903	CXCL12_1	55.0	IMR90p2
78.0	H8	332.643919013922	CXCL12_1	55.0	IMR90p2
78.5	H8	372.298272215327	CXCL12_1	55.0	IMR90p2
79.0	H8	368.039560447492	CXCL12_1	55.0	IMR90p2
79.5	H8	314.551378994167	CXCL12_1	55.0	IMR90p2
80.0	H8	232.848261749489	CXCL12_1	55.0	IMR90p2
80.5	H8	149.084568409814	CXCL12_1	55.0	IMR90p2
81.0	H8	77.9446912240273	CXCL12_1	55.0	IMR90p2
81.5	H8	30.3147404588555	CXCL12_1	55.0	IMR90p2
82.0	H8	9.71909279295505	CXCL12_1	55.0	IMR90p2
82.5	H8	5.68434353518222	CXCL12_1	55.0	IMR90p2
83.0	H8	5.31206184723851	CXCL12_1	55.0	IMR90p2
83.5	H8	5.31121521840436	CXCL12_1	55.0	IMR90p2
84.0	H8	5.32440336700597	CXCL12_1	55.0	IMR90p2
84.5	H8	4.5682702576118	CXCL12_1	55.0	IMR90p2
85.0	H8	3.91614528503459	CXCL12_1	55.0	IMR90p2
85.5	H8	3.60736105683378	CXCL12_1	55.0	IMR90p2
86.0	H8	2.70387546339356	CXCL12_1	55.0	IMR90p2
86.5	H8	2.01678875826178	CXCL12_1	55.0	IMR90p2
87.0	H8	1.92175733490689	CXCL12_1	55.0	IMR90p2
87.5	H8	1.4381468606212	CXCL12_1	55.0	IMR90p2
88.0	H8	1.08414394976495	CXCL12_1	55.0	IMR90p2
88.5	H8	1.59574383587028	CXCL12_1	55.0	IMR90p2
89.0	H8	2.09679762028986	CXCL12_1	55.0	IMR90p2
89.5	H8	2.02736615769822	CXCL12_1	55.0	IMR90p2
90.0	H8	2.13744379883491	CXCL12_1	55.0	IMR90p2
90.5	H8	1.96997820869802	CXCL12_1	55.0	IMR90p2
91.0	H8	1.271980804235	CXCL12_1	55.0	IMR90p2
91.5	H8	1.03360285203394	CXCL12_1	55.0	IMR90p2
92.0	H8	1.66222018754985	CXCL12_1	55.0	IMR90p2
92.5	H8	2.02384085939406	CXCL12_1	55.0	IMR90p2
93.0	H8	2.69014220438385	CXCL12_1	55.0	IMR90p2
93.5	H8	3.22902171117175	CXCL12_1	55.0	IMR90p2
94.0	H8	3.29927415417569	CXCL12_1	55.0	IMR90p2
94.5	H8	2.81426119964317	CXCL12_1	55.0	IMR90p2
95.0	H8	0.93465152252611	CXCL12_1	55.0	IMR90p2
55.0	A8	17.5710737232982	CXCL12_1	65.0	IMR90p11
55.5	A8	38.0706597338126	CXCL12_1	65.0	IMR90p11
56.0	A8	35.1421474465944	CXCL12_1	65.0	IMR90p11
56.5	A8	35.1421474465892	CXCL12_1	65.0	IMR90p11
57.0	A8	35.1421474466318	CXCL12_1	65.0	IMR90p11
57.5	A8	35.2055381271116	CXCL12_1	65.0	IMR90p11
58.0	A8	34.9485514963545	CXCL12_1	65.0	IMR90p11
58.5	A8	33.2148186653469	CXCL12_1	65.0	IMR90p11
59.0	A8	31.9048276900756	CXCL12_1	65.0	IMR90p11
59.5	A8	31.4603642151712	CXCL12_1	65.0	IMR90p11
60.0	A8	31.8200496552978	CXCL12_1	65.0	IMR90p11
60.5	A8	33.5684676390132	CXCL12_1	65.0	IMR90p11
61.0	A8	37.5953874471977	CXCL12_1	65.0	IMR90p11
61.5	A8	42.1573801680515	CXCL12_1	65.0	IMR90p11
62.0	A8	45.0860375182134	CXCL12_1	65.0	IMR90p11
62.5	A8	46.5568757787464	CXCL12_1	65.0	IMR90p11
63.0	A8	47.6225066047095	CXCL12_1	65.0	IMR90p11
63.5	A8	49.0491962778032	CXCL12_1	65.0	IMR90p11
64.0	A8	52.0741555150884	CXCL12_1	65.0	IMR90p11
64.5	A8	58.8223015140486	CXCL12_1	65.0	IMR90p11
65.0	A8	69.2143564672089	CXCL12_1	65.0	IMR90p11
65.5	A8	82.3935511272463	CXCL12_1	65.0	IMR90p11
66.0	A8	96.1876572195682	CXCL12_1	65.0	IMR90p11
66.5	A8	108.661707324513	CXCL12_1	65.0	IMR90p11
67.0	A8	118.796145130052	CXCL12_1	65.0	IMR90p11
67.5	A8	126.742494498103	CXCL12_1	65.0	IMR90p11
68.0	A8	131.545266112376	CXCL12_1	65.0	IMR90p11
68.5	A8	133.49518909832	CXCL12_1	65.0	IMR90p11
69.0	A8	134.661267190593	CXCL12_1	65.0	IMR90p11
69.5	A8	135.783254087175	CXCL12_1	65.0	IMR90p11
70.0	A8	136.149008331658	CXCL12_1	65.0	IMR90p11
70.5	A8	136.084541208608	CXCL12_1	65.0	IMR90p11
71.0	A8	136.826680553628	CXCL12_1	65.0	IMR90p11
71.5	A8	138.097238175459	CXCL12_1	65.0	IMR90p11
72.0	A8	138.59241187083	CXCL12_1	65.0	IMR90p11
72.5	A8	138.723824479928	CXCL12_1	65.0	IMR90p11
73.0	A8	139.392873169306	CXCL12_1	65.0	IMR90p11
73.5	A8	140.17291183911	CXCL12_1	65.0	IMR90p11
74.0	A8	140.41948955601	CXCL12_1	65.0	IMR90p11
74.5	A8	141.668090956778	CXCL12_1	65.0	IMR90p11
75.0	A8	144.879546049408	CXCL12_1	65.0	IMR90p11
75.5	A8	152.204923676821	CXCL12_1	65.0	IMR90p11
76.0	A8	173.623299986301	CXCL12_1	65.0	IMR90p11
76.5	A8	224.607028926864	CXCL12_1	65.0	IMR90p11
77.0	A8	307.316520691267	CXCL12_1	65.0	IMR90p11
77.5	A8	406.953720121072	CXCL12_1	65.0	IMR90p11
78.0	A8	502.665031914991	CXCL12_1	65.0	IMR90p11
78.5	A8	565.76650414195	CXCL12_1	65.0	IMR90p11
79.0	A8	563.898511675105	CXCL12_1	65.0	IMR90p11
79.5	A8	490.721701264045	CXCL12_1	65.0	IMR90p11
80.0	A8	373.15239105952	CXCL12_1	65.0	IMR90p11
80.5	A8	245.339322783994	CXCL12_1	65.0	IMR90p11
81.0	A8	134.104731961726	CXCL12_1	65.0	IMR90p11
81.5	A8	58.0085475089658	CXCL12_1	65.0	IMR90p11
82.0	A8	20.7349321611323	CXCL12_1	65.0	IMR90p11
82.5	A8	8.74450404878195	CXCL12_1	65.0	IMR90p11
83.0	A8	6.36900029952267	CXCL12_1	65.0	IMR90p11
83.5	A8	5.61605420583464	CXCL12_1	65.0	IMR90p11
84.0	A8	4.56170823810425	CXCL12_1	65.0	IMR90p11
84.5	A8	3.19949008006824	CXCL12_1	65.0	IMR90p11
85.0	A8	2.53764709084317	CXCL12_1	65.0	IMR90p11
85.5	A8	2.27274999805934	CXCL12_1	65.0	IMR90p11
86.0	A8	1.73437946540855	CXCL12_1	65.0	IMR90p11
86.5	A8	1.92589862315771	CXCL12_1	65.0	IMR90p11
87.0	A8	2.72277960128275	CXCL12_1	65.0	IMR90p11
87.5	A8	2.97215623380674	CXCL12_1	65.0	IMR90p11
88.0	A8	2.92586232209618	CXCL12_1	65.0	IMR90p11
88.5	A8	3.44739148060194	CXCL12_1	65.0	IMR90p11
89.0	A8	3.1708751993848	CXCL12_1	65.0	IMR90p11
89.5	A8	2.02881531507524	CXCL12_1	65.0	IMR90p11
90.0	A8	1.89017883032943	CXCL12_1	65.0	IMR90p11
90.5	A8	1.952716233449	CXCL12_1	65.0	IMR90p11
91.0	A8	1.55681057273023	CXCL12_1	65.0	IMR90p11
91.5	A8	2.12586257861898	CXCL12_1	65.0	IMR90p11
92.0	A8	3.23174496063137	CXCL12_1	65.0	IMR90p11
92.5	A8	3.36549900307597	CXCL12_1	65.0	IMR90p11
93.0	A8	3.44040246225853	CXCL12_1	65.0	IMR90p11
93.5	A8	3.95334729297792	CXCL12_1	65.0	IMR90p11
94.0	A8	3.81837241126794	CXCL12_1	65.0	IMR90p11
94.5	A8	4.44270446791296	CXCL12_1	65.0	IMR90p11
95.0	A8	2.38111164856554	CXCL12_1	65.0	IMR90p11
55.0	B8	17.3834500324258	CXCL12_1	64.5	IMR90p11
55.5	B8	37.6641417369228	CXCL12_1	64.5	IMR90p11
56.0	B8	34.7669000648534	CXCL12_1	64.5	IMR90p11
56.5	B8	34.7669000648496	CXCL12_1	64.5	IMR90p11
57.0	B8	34.7669000648775	CXCL12_1	64.5	IMR90p11
57.5	B8	34.7122434192113	CXCL12_1	64.5	IMR90p11
58.0	B8	35.1648662456023	CXCL12_1	64.5	IMR90p11
58.5	B8	35.0790656030524	CXCL12_1	64.5	IMR90p11
59.0	B8	34.2876925445503	CXCL12_1	64.5	IMR90p11
59.5	B8	34.6876395059837	CXCL12_1	64.5	IMR90p11
60.0	B8	36.4504302596563	CXCL12_1	64.5	IMR90p11
60.5	B8	38.3660825750458	CXCL12_1	64.5	IMR90p11
61.0	B8	40.7170242597726	CXCL12_1	64.5	IMR90p11
61.5	B8	43.9818437376762	CXCL12_1	64.5	IMR90p11
62.0	B8	46.8118818749704	CXCL12_1	64.5	IMR90p11
62.5	B8	49.1324601844051	CXCL12_1	64.5	IMR90p11
63.0	B8	52.3437527472804	CXCL12_1	64.5	IMR90p11
63.5	B8	57.5772789088032	CXCL12_1	64.5	IMR90p11
64.0	B8	65.3218702826076	CXCL12_1	64.5	IMR90p11
64.5	B8	76.2300897722424	CXCL12_1	64.5	IMR90p11
65.0	B8	89.853048850094	CXCL12_1	64.5	IMR90p11
65.5	B8	104.489835279244	CXCL12_1	64.5	IMR90p11
66.0	B8	117.80718112328	CXCL12_1	64.5	IMR90p11
66.5	B8	128.366767706449	CXCL12_1	64.5	IMR90p11
67.0	B8	135.518253452797	CXCL12_1	64.5	IMR90p11
67.5	B8	139.732337378092	CXCL12_1	64.5	IMR90p11
68.0	B8	142.314813457961	CXCL12_1	64.5	IMR90p11
68.5	B8	143.484872719028	CXCL12_1	64.5	IMR90p11
69.0	B8	144.243766843144	CXCL12_1	64.5	IMR90p11
69.5	B8	145.746583725014	CXCL12_1	64.5	IMR90p11
70.0	B8	147.288504955361	CXCL12_1	64.5	IMR90p11
70.5	B8	148.101203853051	CXCL12_1	64.5	IMR90p11
71.0	B8	149.108337792684	CXCL12_1	64.5	IMR90p11
71.5	B8	149.844822337073	CXCL12_1	64.5	IMR90p11
72.0	B8	149.636237368441	CXCL12_1	64.5	IMR90p11
72.5	B8	149.397612975555	CXCL12_1	64.5	IMR90p11
73.0	B8	149.118143708881	CXCL12_1	64.5	IMR90p11
73.5	B8	149.114831962272	CXCL12_1	64.5	IMR90p11
74.0	B8	150.011591504891	CXCL12_1	64.5	IMR90p11
74.5	B8	151.491424163212	CXCL12_1	64.5	IMR90p11
75.0	B8	154.950725899404	CXCL12_1	64.5	IMR90p11
75.5	B8	165.69271472988	CXCL12_1	64.5	IMR90p11
76.0	B8	194.618830381994	CXCL12_1	64.5	IMR90p11
76.5	B8	255.561393885565	CXCL12_1	64.5	IMR90p11
77.0	B8	349.827964906333	CXCL12_1	64.5	IMR90p11
77.5	B8	459.115011933672	CXCL12_1	64.5	IMR90p11
78.0	B8	557.378086499764	CXCL12_1	64.5	IMR90p11
78.5	B8	613.981870578102	CXCL12_1	64.5	IMR90p11
79.0	B8	598.837116984503	CXCL12_1	64.5	IMR90p11
79.5	B8	510.07585328948	CXCL12_1	64.5	IMR90p11
80.0	B8	379.373550639232	CXCL12_1	64.5	IMR90p11
80.5	B8	243.682565237974	CXCL12_1	64.5	IMR90p11
81.0	B8	129.887707802746	CXCL12_1	64.5	IMR90p11
81.5	B8	55.2110317824882	CXCL12_1	64.5	IMR90p11
82.0	B8	20.0125344674177	CXCL12_1	64.5	IMR90p11
82.5	B8	9.01788439779205	CXCL12_1	64.5	IMR90p11
83.0	B8	6.81013241934392	CXCL12_1	64.5	IMR90p11
83.5	B8	5.65978271969652	CXCL12_1	64.5	IMR90p11
84.0	B8	4.0348590036017	CXCL12_1	64.5	IMR90p11
84.5	B8	2.99573369326987	CXCL12_1	64.5	IMR90p11
85.0	B8	2.46857582063717	CXCL12_1	64.5	IMR90p11
85.5	B8	1.83376394093006	CXCL12_1	64.5	IMR90p11
86.0	B8	1.74557155292524	CXCL12_1	64.5	IMR90p11
86.5	B8	2.36340542304862	CXCL12_1	64.5	IMR90p11
87.0	B8	2.79351813721513	CXCL12_1	64.5	IMR90p11
87.5	B8	3.0939810259685	CXCL12_1	64.5	IMR90p11
88.0	B8	3.70550576454411	CXCL12_1	64.5	IMR90p11
88.5	B8	3.58753968266086	CXCL12_1	64.5	IMR90p11
89.0	B8	2.85540959711108	CXCL12_1	64.5	IMR90p11
89.5	B8	2.45482080676584	CXCL12_1	64.5	IMR90p11
90.0	B8	2.45360137919312	CXCL12_1	64.5	IMR90p11
90.5	B8	2.06013136400134	CXCL12_1	64.5	IMR90p11
91.0	B8	2.07011130645793	CXCL12_1	64.5	IMR90p11
91.5	B8	2.36636154914783	CXCL12_1	64.5	IMR90p11
92.0	B8	1.92918544066606	CXCL12_1	64.5	IMR90p11
92.5	B8	1.24416831077656	CXCL12_1	64.5	IMR90p11
93.0	B8	0.790879121271757	CXCL12_1	64.5	IMR90p11
93.5	B8	0.597911283833753	CXCL12_1	64.5	IMR90p11
94.0	B8	0.21331137918304	CXCL12_1	64.5	IMR90p11
94.5	B8	0.782813884098402	CXCL12_1	64.5	IMR90p11
95.0	B8	0.67829954088819	CXCL12_1	64.5	IMR90p11
55.0	C8	17.7065773883378	CXCL12_1	63.3	IMR90p11
55.5	C8	38.3642510080647	CXCL12_1	63.3	IMR90p11
56.0	C8	35.4131547766733	CXCL12_1	63.3	IMR90p11
56.5	C8	35.4131547766799	CXCL12_1	63.3	IMR90p11
57.0	C8	35.4131547766301	CXCL12_1	63.3	IMR90p11
57.5	C8	35.3621023620019	CXCL12_1	63.3	IMR90p11
58.0	C8	35.7502372947768	CXCL12_1	63.3	IMR90p11
58.5	C8	36.000880705363	CXCL12_1	63.3	IMR90p11
59.0	C8	35.1403880598225	CXCL12_1	63.3	IMR90p11
59.5	C8	32.9074672283903	CXCL12_1	63.3	IMR90p11
60.0	C8	34.1294603880003	CXCL12_1	63.3	IMR90p11
60.5	C8	37.0015919680859	CXCL12_1	63.3	IMR90p11
61.0	C8	38.8161676261002	CXCL12_1	63.3	IMR90p11
61.5	C8	41.3244068832362	CXCL12_1	63.3	IMR90p11
62.0	C8	44.3549870274319	CXCL12_1	63.3	IMR90p11
62.5	C8	45.8431069550782	CXCL12_1	63.3	IMR90p11
63.0	C8	47.7718462309376	CXCL12_1	63.3	IMR90p11
63.5	C8	51.0297135117912	CXCL12_1	63.3	IMR90p11
64.0	C8	55.5625397577967	CXCL12_1	63.3	IMR90p11
64.5	C8	63.9436667749118	CXCL12_1	63.3	IMR90p11
65.0	C8	75.0962125825729	CXCL12_1	63.3	IMR90p11
65.5	C8	87.9017679247904	CXCL12_1	63.3	IMR90p11
66.0	C8	102.09081724456	CXCL12_1	63.3	IMR90p11
66.5	C8	115.936416437497	CXCL12_1	63.3	IMR90p11
67.0	C8	125.68594563325	CXCL12_1	63.3	IMR90p11
67.5	C8	132.621542870697	CXCL12_1	63.3	IMR90p11
68.0	C8	138.601469648396	CXCL12_1	63.3	IMR90p11
68.5	C8	143.512753557287	CXCL12_1	63.3	IMR90p11
69.0	C8	146.487566668151	CXCL12_1	63.3	IMR90p11
69.5	C8	150.351908481958	CXCL12_1	63.3	IMR90p11
70.0	C8	154.522412164949	CXCL12_1	63.3	IMR90p11
70.5	C8	155.425430856875	CXCL12_1	63.3	IMR90p11
71.0	C8	153.657617648755	CXCL12_1	63.3	IMR90p11
71.5	C8	152.592941187642	CXCL12_1	63.3	IMR90p11
72.0	C8	151.209862557625	CXCL12_1	63.3	IMR90p11
72.5	C8	149.172779354522	CXCL12_1	63.3	IMR90p11
73.0	C8	148.933141587259	CXCL12_1	63.3	IMR90p11
73.5	C8	150.497362143611	CXCL12_1	63.3	IMR90p11
74.0	C8	151.862443166112	CXCL12_1	63.3	IMR90p11
74.5	C8	153.179976456832	CXCL12_1	63.3	IMR90p11
75.0	C8	156.810871891862	CXCL12_1	63.3	IMR90p11
75.5	C8	167.500711419463	CXCL12_1	63.3	IMR90p11
76.0	C8	198.213043341542	CXCL12_1	63.3	IMR90p11
76.5	C8	263.022037461376	CXCL12_1	63.3	IMR90p11
77.0	C8	360.497762009241	CXCL12_1	63.3	IMR90p11
77.5	C8	470.868436679587	CXCL12_1	63.3	IMR90p11
78.0	C8	568.42827697892	CXCL12_1	63.3	IMR90p11
78.5	C8	620.496995419917	CXCL12_1	63.3	IMR90p11
79.0	C8	598.131538730158	CXCL12_1	63.3	IMR90p11
79.5	C8	503.614967644972	CXCL12_1	63.3	IMR90p11
80.0	C8	370.197263277394	CXCL12_1	63.3	IMR90p11
80.5	C8	233.969227966041	CXCL12_1	63.3	IMR90p11
81.0	C8	121.676491883939	CXCL12_1	63.3	IMR90p11
81.5	C8	49.5964877112785	CXCL12_1	63.3	IMR90p11
82.0	C8	16.4268947717332	CXCL12_1	63.3	IMR90p11
82.5	C8	7.05745568765974	CXCL12_1	63.3	IMR90p11
83.0	C8	5.99648305045343	CXCL12_1	63.3	IMR90p11
83.5	C8	5.47006322300939	CXCL12_1	63.3	IMR90p11
84.0	C8	4.46111034870091	CXCL12_1	63.3	IMR90p11
84.5	C8	3.80735303784326	CXCL12_1	63.3	IMR90p11
85.0	C8	3.00841927892259	CXCL12_1	63.3	IMR90p11
85.5	C8	2.11957648764712	CXCL12_1	63.3	IMR90p11
86.0	C8	1.85406292470088	CXCL12_1	63.3	IMR90p11
86.5	C8	2.17940508896504	CXCL12_1	63.3	IMR90p11
87.0	C8	2.64978154384175	CXCL12_1	63.3	IMR90p11
87.5	C8	2.97666291494812	CXCL12_1	63.3	IMR90p11
88.0	C8	2.90912252438608	CXCL12_1	63.3	IMR90p11
88.5	C8	2.96084348451535	CXCL12_1	63.3	IMR90p11
89.0	C8	3.01049310103218	CXCL12_1	63.3	IMR90p11
89.5	C8	2.66470730422901	CXCL12_1	63.3	IMR90p11
90.0	C8	2.47899302083238	CXCL12_1	63.3	IMR90p11
90.5	C8	2.61192789611869	CXCL12_1	63.3	IMR90p11
91.0	C8	2.64000716497395	CXCL12_1	63.3	IMR90p11
91.5	C8	2.28776866285097	CXCL12_1	63.3	IMR90p11
92.0	C8	1.98735402028439	CXCL12_1	63.3	IMR90p11
92.5	C8	2.1672987303275	CXCL12_1	63.3	IMR90p11
93.0	C8	2.23345377228469	CXCL12_1	63.3	IMR90p11
93.5	C8	2.35824717410924	CXCL12_1	63.3	IMR90p11
94.0	C8	2.77670898540254	CXCL12_1	63.3	IMR90p11
94.5	C8	3.85688324650363	CXCL12_1	63.3	IMR90p11
95.0	C8	2.09086141219376	CXCL12_1	63.3	IMR90p11
55.0	D8	10.3470900123773	CXCL12_1	61.4	IMR90p11
55.5	D8	22.418695026819	CXCL12_1	61.4	IMR90p11
56.0	D8	20.694180024756	CXCL12_1	61.4	IMR90p11
56.5	D8	20.6941800247612	CXCL12_1	61.4	IMR90p11
57.0	D8	20.6941800247046	CXCL12_1	61.4	IMR90p11
57.5	D8	20.5735148259366	CXCL12_1	61.4	IMR90p11
58.0	D8	21.364881130097	CXCL12_1	61.4	IMR90p11
58.5	D8	22.578667289639	CXCL12_1	61.4	IMR90p11
59.0	D8	22.7876969118079	CXCL12_1	61.4	IMR90p11
59.5	D8	23.1227827420295	CXCL12_1	61.4	IMR90p11
60.0	D8	24.4354092722718	CXCL12_1	61.4	IMR90p11
60.5	D8	25.8885023996405	CXCL12_1	61.4	IMR90p11
61.0	D8	27.6211400181917	CXCL12_1	61.4	IMR90p11
61.5	D8	30.3257164257377	CXCL12_1	61.4	IMR90p11
62.0	D8	34.7193755943373	CXCL12_1	61.4	IMR90p11
62.5	D8	40.106576242142	CXCL12_1	61.4	IMR90p11
63.0	D8	47.1306052352484	CXCL12_1	61.4	IMR90p11
63.5	D8	56.6587454317792	CXCL12_1	61.4	IMR90p11
64.0	D8	68.0627516741305	CXCL12_1	61.4	IMR90p11
64.5	D8	80.5840808478201	CXCL12_1	61.4	IMR90p11
65.0	D8	93.0230120263931	CXCL12_1	61.4	IMR90p11
65.5	D8	104.220085100053	CXCL12_1	61.4	IMR90p11
66.0	D8	113.37864563232	CXCL12_1	61.4	IMR90p11
66.5	D8	120.725976654956	CXCL12_1	61.4	IMR90p11
67.0	D8	125.999240022017	CXCL12_1	61.4	IMR90p11
67.5	D8	129.140799844901	CXCL12_1	61.4	IMR90p11
68.0	D8	131.659778122072	CXCL12_1	61.4	IMR90p11
68.5	D8	134.97541663856	CXCL12_1	61.4	IMR90p11
69.0	D8	137.92285702952	CXCL12_1	61.4	IMR90p11
69.5	D8	140.796419549033	CXCL12_1	61.4	IMR90p11
70.0	D8	144.449091928332	CXCL12_1	61.4	IMR90p11
70.5	D8	146.668590505366	CXCL12_1	61.4	IMR90p11
71.0	D8	146.245185743653	CXCL12_1	61.4	IMR90p11
71.5	D8	145.108083789056	CXCL12_1	61.4	IMR90p11
72.0	D8	143.07119315932	CXCL12_1	61.4	IMR90p11
72.5	D8	140.541294682782	CXCL12_1	61.4	IMR90p11
73.0	D8	139.836124858362	CXCL12_1	61.4	IMR90p11
73.5	D8	140.803802156846	CXCL12_1	61.4	IMR90p11
74.0	D8	141.902442635066	CXCL12_1	61.4	IMR90p11
74.5	D8	143.736021731623	CXCL12_1	61.4	IMR90p11
75.0	D8	147.77594965741	CXCL12_1	61.4	IMR90p11
75.5	D8	157.825166224056	CXCL12_1	61.4	IMR90p11
76.0	D8	187.04922822865	CXCL12_1	61.4	IMR90p11
76.5	D8	249.436288266509	CXCL12_1	61.4	IMR90p11
77.0	D8	342.771334902088	CXCL12_1	61.4	IMR90p11
77.5	D8	448.096160100876	CXCL12_1	61.4	IMR90p11
78.0	D8	540.781555732713	CXCL12_1	61.4	IMR90p11
78.5	D8	588.994119462267	CXCL12_1	61.4	IMR90p11
79.0	D8	565.306622392237	CXCL12_1	61.4	IMR90p11
79.5	D8	473.498742980781	CXCL12_1	61.4	IMR90p11
80.0	D8	345.647784507583	CXCL12_1	61.4	IMR90p11
80.5	D8	216.317136546288	CXCL12_1	61.4	IMR90p11
81.0	D8	111.190956029727	CXCL12_1	61.4	IMR90p11
81.5	D8	44.6964808410636	CXCL12_1	61.4	IMR90p11
82.0	D8	14.7444696743648	CXCL12_1	61.4	IMR90p11
82.5	D8	7.07191632470989	CXCL12_1	61.4	IMR90p11
83.0	D8	6.29359580725554	CXCL12_1	61.4	IMR90p11
83.5	D8	5.5673557781131	CXCL12_1	61.4	IMR90p11
84.0	D8	5.05257337255841	CXCL12_1	61.4	IMR90p11
84.5	D8	4.41790648907357	CXCL12_1	61.4	IMR90p11
85.0	D8	3.01116509224329	CXCL12_1	61.4	IMR90p11
85.5	D8	2.16975915519947	CXCL12_1	61.4	IMR90p11
86.0	D8	2.26659144481204	CXCL12_1	61.4	IMR90p11
86.5	D8	2.20204543419175	CXCL12_1	61.4	IMR90p11
87.0	D8	2.49436903114452	CXCL12_1	61.4	IMR90p11
87.5	D8	2.91932804790747	CXCL12_1	61.4	IMR90p11
88.0	D8	2.82353113306471	CXCL12_1	61.4	IMR90p11
88.5	D8	2.39600699334125	CXCL12_1	61.4	IMR90p11
89.0	D8	2.34723016702469	CXCL12_1	61.4	IMR90p11
89.5	D8	2.22855615296021	CXCL12_1	61.4	IMR90p11
90.0	D8	2.11144041291828	CXCL12_1	61.4	IMR90p11
90.5	D8	2.58449442791897	CXCL12_1	61.4	IMR90p11
91.0	D8	2.61427020955142	CXCL12_1	61.4	IMR90p11
91.5	D8	1.98536172405949	CXCL12_1	61.4	IMR90p11
92.0	D8	1.93308505733785	CXCL12_1	61.4	IMR90p11
92.5	D8	2.38705041603907	CXCL12_1	61.4	IMR90p11
93.0	D8	2.04067651982291	CXCL12_1	61.4	IMR90p11
93.5	D8	1.92510921252369	CXCL12_1	61.4	IMR90p11
94.0	D8	2.4349554143476	CXCL12_1	61.4	IMR90p11
94.5	D8	2.30271410802635	CXCL12_1	61.4	IMR90p11
95.0	D8	0.78627950921674	CXCL12_1	61.4	IMR90p11
55.0	E8	9.55694026963431	CXCL12_1	59.0	IMR90p11
55.5	E8	20.7067039175414	CXCL12_1	59.0	IMR90p11
56.0	E8	19.113880539269	CXCL12_1	59.0	IMR90p11
56.5	E8	19.1138805392613	CXCL12_1	59.0	IMR90p11
57.0	E8	19.1138805393214	CXCL12_1	59.0	IMR90p11
57.5	E8	18.8550057295281	CXCL12_1	59.0	IMR90p11
58.0	E8	20.4518808086569	CXCL12_1	59.0	IMR90p11
58.5	E8	23.3960603089806	CXCL12_1	59.0	IMR90p11
59.0	E8	27.2685379431897	CXCL12_1	59.0	IMR90p11
59.5	E8	29.5879117917436	CXCL12_1	59.0	IMR90p11
60.0	E8	29.6263502047713	CXCL12_1	59.0	IMR90p11
60.5	E8	30.8368942460374	CXCL12_1	59.0	IMR90p11
61.0	E8	31.7501371912771	CXCL12_1	59.0	IMR90p11
61.5	E8	31.3374769784573	CXCL12_1	59.0	IMR90p11
62.0	E8	32.4912550344729	CXCL12_1	59.0	IMR90p11
62.5	E8	35.7519972672363	CXCL12_1	59.0	IMR90p11
63.0	E8	38.3354432392282	CXCL12_1	59.0	IMR90p11
63.5	E8	41.944750393142	CXCL12_1	59.0	IMR90p11
64.0	E8	48.9707834033381	CXCL12_1	59.0	IMR90p11
64.5	E8	58.16524421399	CXCL12_1	59.0	IMR90p11
65.0	E8	69.9791462874076	CXCL12_1	59.0	IMR90p11
65.5	E8	84.3408587453075	CXCL12_1	59.0	IMR90p11
66.0	E8	99.3771275820324	CXCL12_1	59.0	IMR90p11
66.5	E8	112.563987622348	CXCL12_1	59.0	IMR90p11
67.0	E8	123.021678412012	CXCL12_1	59.0	IMR90p11
67.5	E8	131.183572181743	CXCL12_1	59.0	IMR90p11
68.0	E8	137.303334455386	CXCL12_1	59.0	IMR90p11
68.5	E8	143.292312957518	CXCL12_1	59.0	IMR90p11
69.0	E8	150.359269180365	CXCL12_1	59.0	IMR90p11
69.5	E8	158.289319353521	CXCL12_1	59.0	IMR90p11
70.0	E8	164.036105671853	CXCL12_1	59.0	IMR90p11
70.5	E8	167.873577805152	CXCL12_1	59.0	IMR90p11
71.0	E8	169.70676631183	CXCL12_1	59.0	IMR90p11
71.5	E8	167.276409761386	CXCL12_1	59.0	IMR90p11
72.0	E8	162.003956759902	CXCL12_1	59.0	IMR90p11
72.5	E8	157.62576072586	CXCL12_1	59.0	IMR90p11
73.0	E8	153.946362901362	CXCL12_1	59.0	IMR90p11
73.5	E8	149.751313659638	CXCL12_1	59.0	IMR90p11
74.0	E8	147.301839304474	CXCL12_1	59.0	IMR90p11
74.5	E8	146.296028642578	CXCL12_1	59.0	IMR90p11
75.0	E8	146.622766247818	CXCL12_1	59.0	IMR90p11
75.5	E8	152.315454089996	CXCL12_1	59.0	IMR90p11
76.0	E8	174.693632196601	CXCL12_1	59.0	IMR90p11
76.5	E8	228.210746505433	CXCL12_1	59.0	IMR90p11
77.0	E8	312.094805932388	CXCL12_1	59.0	IMR90p11
77.5	E8	408.21818707405	CXCL12_1	59.0	IMR90p11
78.0	E8	494.760754317474	CXCL12_1	59.0	IMR90p11
78.5	E8	544.689729549304	CXCL12_1	59.0	IMR90p11
79.0	E8	527.407364700292	CXCL12_1	59.0	IMR90p11
79.5	E8	443.291091392668	CXCL12_1	59.0	IMR90p11
80.0	E8	325.104608810967	CXCL12_1	59.0	IMR90p11
80.5	E8	205.223320041114	CXCL12_1	59.0	IMR90p11
81.0	E8	105.377289983214	CXCL12_1	59.0	IMR90p11
81.5	E8	41.4622743350834	CXCL12_1	59.0	IMR90p11
82.0	E8	14.0024501487841	CXCL12_1	59.0	IMR90p11
82.5	E8	6.95705753161212	CXCL12_1	59.0	IMR90p11
83.0	E8	5.80431162377056	CXCL12_1	59.0	IMR90p11
83.5	E8	4.98966978932128	CXCL12_1	59.0	IMR90p11
84.0	E8	4.70213694513018	CXCL12_1	59.0	IMR90p11
84.5	E8	4.64803739027155	CXCL12_1	59.0	IMR90p11
85.0	E8	4.23941962297624	CXCL12_1	59.0	IMR90p11
85.5	E8	3.66925672408013	CXCL12_1	59.0	IMR90p11
86.0	E8	3.75622887035109	CXCL12_1	59.0	IMR90p11
86.5	E8	3.50158637988557	CXCL12_1	59.0	IMR90p11
87.0	E8	2.56915311410853	CXCL12_1	59.0	IMR90p11
87.5	E8	2.3649116557537	CXCL12_1	59.0	IMR90p11
88.0	E8	2.26692710689048	CXCL12_1	59.0	IMR90p11
88.5	E8	1.54824397866281	CXCL12_1	59.0	IMR90p11
89.0	E8	1.6372809772015	CXCL12_1	59.0	IMR90p11
89.5	E8	2.13904289220767	CXCL12_1	59.0	IMR90p11
90.0	E8	2.27812917967594	CXCL12_1	59.0	IMR90p11
90.5	E8	3.08770243134882	CXCL12_1	59.0	IMR90p11
91.0	E8	4.27110414278513	CXCL12_1	59.0	IMR90p11
91.5	E8	4.08370989109852	CXCL12_1	59.0	IMR90p11
92.0	E8	3.47269943049469	CXCL12_1	59.0	IMR90p11
92.5	E8	3.02407429794971	CXCL12_1	59.0	IMR90p11
93.0	E8	1.6788291554563	CXCL12_1	59.0	IMR90p11
93.5	E8	0.588985508860503	CXCL12_1	59.0	IMR90p11
94.0	E8	0.143352723682426	CXCL12_1	59.0	IMR90p11
94.5	E8	0.551259147083044	CXCL12_1	59.0	IMR90p11
95.0	E8	0.490899382209307	CXCL12_1	59.0	IMR90p11
55.0	F8	4.69039796611185	CXCL12_1	57.0	IMR90p11
55.5	F8	10.1625289265755	CXCL12_1	57.0	IMR90p11
56.0	F8	9.38079593222437	CXCL12_1	57.0	IMR90p11
56.5	F8	9.38079593222278	CXCL12_1	57.0	IMR90p11
57.0	F8	9.38079593223438	CXCL12_1	57.0	IMR90p11
57.5	F8	9.07600367642715	CXCL12_1	57.0	IMR90p11
58.0	F8	10.8761632176372	CXCL12_1	57.0	IMR90p11
58.5	F8	15.0723981280061	CXCL12_1	57.0	IMR90p11
59.0	F8	18.7854338545501	CXCL12_1	57.0	IMR90p11
59.5	F8	21.6247925769711	CXCL12_1	57.0	IMR90p11
60.0	F8	24.0976891849464	CXCL12_1	57.0	IMR90p11
60.5	F8	26.9889451093944	CXCL12_1	57.0	IMR90p11
61.0	F8	29.5440292937835	CXCL12_1	57.0	IMR90p11
61.5	F8	31.9338548388065	CXCL12_1	57.0	IMR90p11
62.0	F8	34.7372661768748	CXCL12_1	57.0	IMR90p11
62.5	F8	37.3460258251897	CXCL12_1	57.0	IMR90p11
63.0	F8	39.7624123124598	CXCL12_1	57.0	IMR90p11
63.5	F8	43.3171619409825	CXCL12_1	57.0	IMR90p11
64.0	F8	48.813647172681	CXCL12_1	57.0	IMR90p11
64.5	F8	56.7675778169779	CXCL12_1	57.0	IMR90p11
65.0	F8	67.8709188660956	CXCL12_1	57.0	IMR90p11
65.5	F8	80.6580104322559	CXCL12_1	57.0	IMR90p11
66.0	F8	93.999914655031	CXCL12_1	57.0	IMR90p11
66.5	F8	105.364504814566	CXCL12_1	57.0	IMR90p11
67.0	F8	113.336932651622	CXCL12_1	57.0	IMR90p11
67.5	F8	119.105826805838	CXCL12_1	57.0	IMR90p11
68.0	F8	122.646921099879	CXCL12_1	57.0	IMR90p11
68.5	F8	123.867309759375	CXCL12_1	57.0	IMR90p11
69.0	F8	125.483112681352	CXCL12_1	57.0	IMR90p11
69.5	F8	128.147634035948	CXCL12_1	57.0	IMR90p11
70.0	F8	129.388880657059	CXCL12_1	57.0	IMR90p11
70.5	F8	130.302823774914	CXCL12_1	57.0	IMR90p11
71.0	F8	131.238783095801	CXCL12_1	57.0	IMR90p11
71.5	F8	131.007152009597	CXCL12_1	57.0	IMR90p11
72.0	F8	129.779412715058	CXCL12_1	57.0	IMR90p11
72.5	F8	128.662644352609	CXCL12_1	57.0	IMR90p11
73.0	F8	128.116810208852	CXCL12_1	57.0	IMR90p11
73.5	F8	127.852977680372	CXCL12_1	57.0	IMR90p11
74.0	F8	127.526206397615	CXCL12_1	57.0	IMR90p11
74.5	F8	127.780348246597	CXCL12_1	57.0	IMR90p11
75.0	F8	129.909004572003	CXCL12_1	57.0	IMR90p11
75.5	F8	136.237300142087	CXCL12_1	57.0	IMR90p11
76.0	F8	157.842077304945	CXCL12_1	57.0	IMR90p11
76.5	F8	207.943797194224	CXCL12_1	57.0	IMR90p11
77.0	F8	284.150831906784	CXCL12_1	57.0	IMR90p11
77.5	F8	369.04393935499	CXCL12_1	57.0	IMR90p11
78.0	F8	443.651113408224	CXCL12_1	57.0	IMR90p11
78.5	F8	483.229283170134	CXCL12_1	57.0	IMR90p11
79.0	F8	461.664924269437	CXCL12_1	57.0	IMR90p11
79.5	F8	381.578482330944	CXCL12_1	57.0	IMR90p11
80.0	F8	274.472469897238	CXCL12_1	57.0	IMR90p11
80.5	F8	169.056186131177	CXCL12_1	57.0	IMR90p11
81.0	F8	83.29028642604	CXCL12_1	57.0	IMR90p11
81.5	F8	30.5300397493698	CXCL12_1	57.0	IMR90p11
82.0	F8	9.93396902576023	CXCL12_1	57.0	IMR90p11
82.5	F8	6.52396175086	CXCL12_1	57.0	IMR90p11
83.0	F8	6.86631935948435	CXCL12_1	57.0	IMR90p11
83.5	F8	6.44964116142427	CXCL12_1	57.0	IMR90p11
84.0	F8	5.79180465422138	CXCL12_1	57.0	IMR90p11
84.5	F8	5.32185840670041	CXCL12_1	57.0	IMR90p11
85.0	F8	4.14544313564892	CXCL12_1	57.0	IMR90p11
85.5	F8	2.89642828914634	CXCL12_1	57.0	IMR90p11
86.0	F8	2.83245150582133	CXCL12_1	57.0	IMR90p11
86.5	F8	2.98371236212489	CXCL12_1	57.0	IMR90p11
87.0	F8	2.65434076419064	CXCL12_1	57.0	IMR90p11
87.5	F8	2.55764211733759	CXCL12_1	57.0	IMR90p11
88.0	F8	3.24426590340278	CXCL12_1	57.0	IMR90p11
88.5	F8	3.50901271863358	CXCL12_1	57.0	IMR90p11
89.0	F8	3.37475057152437	CXCL12_1	57.0	IMR90p11
89.5	F8	3.36832111800499	CXCL12_1	57.0	IMR90p11
90.0	F8	3.45391378947505	CXCL12_1	57.0	IMR90p11
90.5	F8	2.68104691727871	CXCL12_1	57.0	IMR90p11
91.0	F8	1.5791895327593	CXCL12_1	57.0	IMR90p11
91.5	F8	1.31390312565532	CXCL12_1	57.0	IMR90p11
92.0	F8	1.03325844289316	CXCL12_1	57.0	IMR90p11
92.5	F8	0.844757795536452	CXCL12_1	57.0	IMR90p11
93.0	F8	1.50012368565945	CXCL12_1	57.0	IMR90p11
93.5	F8	2.59827356326139	CXCL12_1	57.0	IMR90p11
94.0	F8	2.98596566115577	CXCL12_1	57.0	IMR90p11
94.5	F8	4.17420581420049	CXCL12_1	57.0	IMR90p11
95.0	F8	2.28227035805378	CXCL12_1	57.0	IMR90p11
55.0	G8	1.17280146175835	CXCL12_1	55.7	IMR90p11
55.5	G8	2.54106983381041	CXCL12_1	55.7	IMR90p11
56.0	G8	2.34560292351728	CXCL12_1	55.7	IMR90p11
56.5	G8	2.34560292352455	CXCL12_1	55.7	IMR90p11
57.0	G8	2.34560292345486	CXCL12_1	55.7	IMR90p11
57.5	G8	1.86755396383023	CXCL12_1	55.7	IMR90p11
58.0	G8	4.77876333287247	CXCL12_1	55.7	IMR90p11
58.5	G8	10.8065939432726	CXCL12_1	55.7	IMR90p11
59.0	G8	15.470306843175	CXCL12_1	55.7	IMR90p11
59.5	G8	20.5132442600918	CXCL12_1	55.7	IMR90p11
60.0	G8	24.992419902148	CXCL12_1	55.7	IMR90p11
60.5	G8	27.3993533732857	CXCL12_1	55.7	IMR90p11
61.0	G8	28.8963231098541	CXCL12_1	55.7	IMR90p11
61.5	G8	30.325016951166	CXCL12_1	55.7	IMR90p11
62.0	G8	31.7489659405258	CXCL12_1	55.7	IMR90p11
62.5	G8	32.3619865772362	CXCL12_1	55.7	IMR90p11
63.0	G8	33.02579159128	CXCL12_1	55.7	IMR90p11
63.5	G8	35.171174202138	CXCL12_1	55.7	IMR90p11
64.0	G8	38.9743807861479	CXCL12_1	55.7	IMR90p11
64.5	G8	44.7882462162149	CXCL12_1	55.7	IMR90p11
65.0	G8	54.1808539216269	CXCL12_1	55.7	IMR90p11
65.5	G8	66.101650120644	CXCL12_1	55.7	IMR90p11
66.0	G8	78.8579102124656	CXCL12_1	55.7	IMR90p11
66.5	G8	91.0856819148885	CXCL12_1	55.7	IMR90p11
67.0	G8	101.427834948931	CXCL12_1	55.7	IMR90p11
67.5	G8	110.060488902413	CXCL12_1	55.7	IMR90p11
68.0	G8	117.05789137344	CXCL12_1	55.7	IMR90p11
68.5	G8	122.209685418132	CXCL12_1	55.7	IMR90p11
69.0	G8	126.94090194596	CXCL12_1	55.7	IMR90p11
69.5	G8	132.327569130934	CXCL12_1	55.7	IMR90p11
70.0	G8	135.918718252015	CXCL12_1	55.7	IMR90p11
70.5	G8	137.229798664296	CXCL12_1	55.7	IMR90p11
71.0	G8	136.936247840619	CXCL12_1	55.7	IMR90p11
71.5	G8	134.262067140092	CXCL12_1	55.7	IMR90p11
72.0	G8	129.276457387357	CXCL12_1	55.7	IMR90p11
72.5	G8	124.242307681224	CXCL12_1	55.7	IMR90p11
73.0	G8	120.955570749423	CXCL12_1	55.7	IMR90p11
73.5	G8	118.49198387051	CXCL12_1	55.7	IMR90p11
74.0	G8	117.498059767588	CXCL12_1	55.7	IMR90p11
74.5	G8	117.632170231866	CXCL12_1	55.7	IMR90p11
75.0	G8	118.611139418223	CXCL12_1	55.7	IMR90p11
75.5	G8	122.494579911816	CXCL12_1	55.7	IMR90p11
76.0	G8	138.043142991487	CXCL12_1	55.7	IMR90p11
76.5	G8	177.252274046134	CXCL12_1	55.7	IMR90p11
77.0	G8	241.274609439697	CXCL12_1	55.7	IMR90p11
77.5	G8	316.042639748841	CXCL12_1	55.7	IMR90p11
78.0	G8	383.780467697843	CXCL12_1	55.7	IMR90p11
78.5	G8	424.791584861555	CXCL12_1	55.7	IMR90p11
79.0	G8	413.58647625226	CXCL12_1	55.7	IMR90p11
79.5	G8	347.383139957242	CXCL12_1	55.7	IMR90p11
80.0	G8	253.681580246441	CXCL12_1	55.7	IMR90p11
80.5	G8	159.745042854661	CXCL12_1	55.7	IMR90p11
81.0	G8	80.6471314121717	CXCL12_1	55.7	IMR90p11
81.5	G8	29.879754443759	CXCL12_1	55.7	IMR90p11
82.0	G8	9.66061979739629	CXCL12_1	55.7	IMR90p11
82.5	G8	5.61423507425718	CXCL12_1	55.7	IMR90p11
83.0	G8	5.0561285297423	CXCL12_1	55.7	IMR90p11
83.5	G8	5.11176498957911	CXCL12_1	55.7	IMR90p11
84.0	G8	5.20868860669879	CXCL12_1	55.7	IMR90p11
84.5	G8	4.64069936463557	CXCL12_1	55.7	IMR90p11
85.0	G8	4.36044867150918	CXCL12_1	55.7	IMR90p11
85.5	G8	4.16516112668137	CXCL12_1	55.7	IMR90p11
86.0	G8	3.58172300103189	CXCL12_1	55.7	IMR90p11
86.5	G8	2.82918705031938	CXCL12_1	55.7	IMR90p11
87.0	G8	2.08379811238757	CXCL12_1	55.7	IMR90p11
87.5	G8	1.29883086911553	CXCL12_1	55.7	IMR90p11
88.0	G8	1.14542502221639	CXCL12_1	55.7	IMR90p11
88.5	G8	1.21961210901037	CXCL12_1	55.7	IMR90p11
89.0	G8	1.5279552924876	CXCL12_1	55.7	IMR90p11
89.5	G8	2.01406966301488	CXCL12_1	55.7	IMR90p11
90.0	G8	2.28883480745662	CXCL12_1	55.7	IMR90p11
90.5	G8	2.29747788433133	CXCL12_1	55.7	IMR90p11
91.0	G8	2.47471024728162	CXCL12_1	55.7	IMR90p11
91.5	G8	2.91413001086215	CXCL12_1	55.7	IMR90p11
92.0	G8	3.19452192162731	CXCL12_1	55.7	IMR90p11
92.5	G8	3.26330766716819	CXCL12_1	55.7	IMR90p11
93.0	G8	3.1746134108601	CXCL12_1	55.7	IMR90p11
93.5	G8	2.78539447414232	CXCL12_1	55.7	IMR90p11
94.0	G8	2.15552536003457	CXCL12_1	55.7	IMR90p11
94.5	G8	1.53006630522492	CXCL12_1	55.7	IMR90p11
95.0	G8	0.418660903641069	CXCL12_1	55.7	IMR90p11
55.0	H8	0.260641082074358	CXCL12_1	55.0	IMR90p11
55.5	H8	0.564722344493134	CXCL12_1	55.0	IMR90p11
56.0	H8	0.521282164146669	CXCL12_1	55.0	IMR90p11
56.5	H8	0.521282164154513	CXCL12_1	55.0	IMR90p11
57.0	H8	0.521282164093918	CXCL12_1	55.0	IMR90p11
57.5	H8	-0.016188072929026	CXCL12_1	55.0	IMR90p11
58.0	H8	3.34654208724999	CXCL12_1	55.0	IMR90p11
58.5	H8	9.55183000241425	CXCL12_1	55.0	IMR90p11
59.0	H8	14.0230855950242	CXCL12_1	55.0	IMR90p11
59.5	H8	17.5608916451679	CXCL12_1	55.0	IMR90p11
60.0	H8	21.6747505902082	CXCL12_1	55.0	IMR90p11
60.5	H8	25.336899849506	CXCL12_1	55.0	IMR90p11
61.0	H8	27.8096298626416	CXCL12_1	55.0	IMR90p11
61.5	H8	30.3052166393192	CXCL12_1	55.0	IMR90p11
62.0	H8	32.8744032680833	CXCL12_1	55.0	IMR90p11
62.5	H8	33.9195285185573	CXCL12_1	55.0	IMR90p11
63.0	H8	34.3698932495984	CXCL12_1	55.0	IMR90p11
63.5	H8	35.6017668110504	CXCL12_1	55.0	IMR90p11
64.0	H8	37.5118021951248	CXCL12_1	55.0	IMR90p11
64.5	H8	42.281110071317	CXCL12_1	55.0	IMR90p11
65.0	H8	50.6244389795464	CXCL12_1	55.0	IMR90p11
65.5	H8	61.7778964250685	CXCL12_1	55.0	IMR90p11
66.0	H8	74.4297876372204	CXCL12_1	55.0	IMR90p11
66.5	H8	86.8073933147972	CXCL12_1	55.0	IMR90p11
67.0	H8	96.5773201755915	CXCL12_1	55.0	IMR90p11
67.5	H8	104.0066603729	CXCL12_1	55.0	IMR90p11
68.0	H8	109.638670822777	CXCL12_1	55.0	IMR90p11
68.5	H8	114.220076302127	CXCL12_1	55.0	IMR90p11
69.0	H8	119.107909559516	CXCL12_1	55.0	IMR90p11
69.5	H8	124.522692301003	CXCL12_1	55.0	IMR90p11
70.0	H8	129.354210436515	CXCL12_1	55.0	IMR90p11
70.5	H8	132.141644220512	CXCL12_1	55.0	IMR90p11
71.0	H8	131.751460506257	CXCL12_1	55.0	IMR90p11
71.5	H8	128.396861094461	CXCL12_1	55.0	IMR90p11
72.0	H8	123.120802122662	CXCL12_1	55.0	IMR90p11
72.5	H8	117.353939067079	CXCL12_1	55.0	IMR90p11
73.0	H8	112.53931126767	CXCL12_1	55.0	IMR90p11
73.5	H8	109.503015780517	CXCL12_1	55.0	IMR90p11
74.0	H8	108.458343971449	CXCL12_1	55.0	IMR90p11
74.5	H8	108.211077033711	CXCL12_1	55.0	IMR90p11
75.0	H8	108.165309633783	CXCL12_1	55.0	IMR90p11
75.5	H8	110.806009533732	CXCL12_1	55.0	IMR90p11
76.0	H8	122.985503581845	CXCL12_1	55.0	IMR90p11
76.5	H8	155.756462891369	CXCL12_1	55.0	IMR90p11
77.0	H8	212.837197863402	CXCL12_1	55.0	IMR90p11
77.5	H8	281.313687338215	CXCL12_1	55.0	IMR90p11
78.0	H8	344.080031994139	CXCL12_1	55.0	IMR90p11
78.5	H8	384.671730324349	CXCL12_1	55.0	IMR90p11
79.0	H8	379.20444135463	CXCL12_1	55.0	IMR90p11
79.5	H8	321.172741103994	CXCL12_1	55.0	IMR90p11
80.0	H8	235.756976418343	CXCL12_1	55.0	IMR90p11
80.5	H8	149.708320408755	CXCL12_1	55.0	IMR90p11
81.0	H8	76.380659535883	CXCL12_1	55.0	IMR90p11
81.5	H8	27.9361846081263	CXCL12_1	55.0	IMR90p11
82.0	H8	8.02723598224941	CXCL12_1	55.0	IMR90p11
82.5	H8	4.60257973994061	CXCL12_1	55.0	IMR90p11
83.0	H8	5.01958352387612	CXCL12_1	55.0	IMR90p11
83.5	H8	4.95510146931713	CXCL12_1	55.0	IMR90p11
84.0	H8	5.22256153783582	CXCL12_1	55.0	IMR90p11
84.5	H8	5.18373191932795	CXCL12_1	55.0	IMR90p11
85.0	H8	4.61100179221972	CXCL12_1	55.0	IMR90p11
85.5	H8	4.26121687174594	CXCL12_1	55.0	IMR90p11
86.0	H8	4.04673414091286	CXCL12_1	55.0	IMR90p11
86.5	H8	3.29370438719519	CXCL12_1	55.0	IMR90p11
87.0	H8	2.86415395881085	CXCL12_1	55.0	IMR90p11
87.5	H8	2.44231848372323	CXCL12_1	55.0	IMR90p11
88.0	H8	1.4135819273049	CXCL12_1	55.0	IMR90p11
88.5	H8	1.08670370187468	CXCL12_1	55.0	IMR90p11
89.0	H8	1.40985304437186	CXCL12_1	55.0	IMR90p11
89.5	H8	1.25364607096418	CXCL12_1	55.0	IMR90p11
90.0	H8	1.18684925119578	CXCL12_1	55.0	IMR90p11
90.5	H8	1.59431672938439	CXCL12_1	55.0	IMR90p11
91.0	H8	1.85461024023056	CXCL12_1	55.0	IMR90p11
91.5	H8	1.77951193517498	CXCL12_1	55.0	IMR90p11
92.0	H8	2.31255218201983	CXCL12_1	55.0	IMR90p11
92.5	H8	2.85375751191526	CXCL12_1	55.0	IMR90p11
93.0	H8	2.67221244785742	CXCL12_1	55.0	IMR90p11
93.5	H8	2.05443505711008	CXCL12_1	55.0	IMR90p11
94.0	H8	1.71552683352019	CXCL12_1	55.0	IMR90p11
94.5	H8	0.536791483180593	CXCL12_1	55.0	IMR90p11
95.0	H8	-0.449975388163978	CXCL12_1	55.0	IMR90p11
