# Supplementary material for: Primer PICKR: literature-mined scoring platform for robust RT–qPCR primers
Source: Nat Commun. 2026 May 28;17:6938. doi: 10.1038/s41467-026-73648-2 (PMC13388996; doi:10.1038/s41467-026-73648-2)
Supplement: Supplementary file 11 — Source Data [file 41467_2026_73648_MOESM11_ESM.zip › Suppl_Fig_S10/melting_curve_data_CDK6_1.csv]

Temperature	Well	Derivative	Target	melt temp	Replicate
55.0	A5	9.25816433081025	CDK6_1	65.0	IMR90p8
55.5	A5	20.0593560500876	CDK6_1	65.0	IMR90p8
56.0	A5	18.5163286616184	CDK6_1	65.0	IMR90p8
56.5	A5	18.5163286616107	CDK6_1	65.0	IMR90p8
57.0	A5	18.5163286616755	CDK6_1	65.0	IMR90p8
57.5	A5	17.6124745545565	CDK6_1	65.0	IMR90p8
58.0	A5	23.35491540924	CDK6_1	65.0	IMR90p8
58.5	A5	33.2899639878887	CDK6_1	65.0	IMR90p8
59.0	A5	39.6147075640739	CDK6_1	65.0	IMR90p8
59.5	A5	43.9933665854774	CDK6_1	65.0	IMR90p8
60.0	A5	46.5813844332467	CDK6_1	65.0	IMR90p8
60.5	A5	46.3844896614465	CDK6_1	65.0	IMR90p8
61.0	A5	44.7190340673911	CDK6_1	65.0	IMR90p8
61.5	A5	43.8485110005395	CDK6_1	65.0	IMR90p8
62.0	A5	43.306776936942	CDK6_1	65.0	IMR90p8
62.5	A5	42.8609132581009	CDK6_1	65.0	IMR90p8
63.0	A5	44.9803755499141	CDK6_1	65.0	IMR90p8
63.5	A5	50.3953800738408	CDK6_1	65.0	IMR90p8
64.0	A5	58.994309729157	CDK6_1	65.0	IMR90p8
64.5	A5	70.031982098092	CDK6_1	65.0	IMR90p8
65.0	A5	82.4641544010599	CDK6_1	65.0	IMR90p8
65.5	A5	95.5156094345988	CDK6_1	65.0	IMR90p8
66.0	A5	107.207664378907	CDK6_1	65.0	IMR90p8
66.5	A5	115.689598702714	CDK6_1	65.0	IMR90p8
67.0	A5	121.713872397648	CDK6_1	65.0	IMR90p8
67.5	A5	126.232251267899	CDK6_1	65.0	IMR90p8
68.0	A5	128.01046385091	CDK6_1	65.0	IMR90p8
68.5	A5	128.150218130401	CDK6_1	65.0	IMR90p8
69.0	A5	126.375083646044	CDK6_1	65.0	IMR90p8
69.5	A5	124.331004512794	CDK6_1	65.0	IMR90p8
70.0	A5	123.337506256809	CDK6_1	65.0	IMR90p8
70.5	A5	122.782570444067	CDK6_1	65.0	IMR90p8
71.0	A5	122.095697051617	CDK6_1	65.0	IMR90p8
71.5	A5	123.352491813393	CDK6_1	65.0	IMR90p8
72.0	A5	125.041939987696	CDK6_1	65.0	IMR90p8
72.5	A5	124.940220980971	CDK6_1	65.0	IMR90p8
73.0	A5	125.286747097156	CDK6_1	65.0	IMR90p8
73.5	A5	126.868279421256	CDK6_1	65.0	IMR90p8
74.0	A5	128.083578446296	CDK6_1	65.0	IMR90p8
74.5	A5	129.133517105331	CDK6_1	65.0	IMR90p8
75.0	A5	131.089954744765	CDK6_1	65.0	IMR90p8
75.5	A5	133.636441378895	CDK6_1	65.0	IMR90p8
76.0	A5	136.882338591125	CDK6_1	65.0	IMR90p8
76.5	A5	142.639616601305	CDK6_1	65.0	IMR90p8
77.0	A5	151.205408975238	CDK6_1	65.0	IMR90p8
77.5	A5	161.866434907501	CDK6_1	65.0	IMR90p8
78.0	A5	172.47842349126	CDK6_1	65.0	IMR90p8
78.5	A5	180.526492013844	CDK6_1	65.0	IMR90p8
79.0	A5	183.197793674927	CDK6_1	65.0	IMR90p8
79.5	A5	179.324588106761	CDK6_1	65.0	IMR90p8
80.0	A5	171.561451697855	CDK6_1	65.0	IMR90p8
80.5	A5	169.476250562886	CDK6_1	65.0	IMR90p8
81.0	A5	189.378077403499	CDK6_1	65.0	IMR90p8
81.5	A5	227.408943707128	CDK6_1	65.0	IMR90p8
82.0	A5	267.865025798968	CDK6_1	65.0	IMR90p8
82.5	A5	303.158014770351	CDK6_1	65.0	IMR90p8
83.0	A5	317.944919263175	CDK6_1	65.0	IMR90p8
83.5	A5	285.115290286128	CDK6_1	65.0	IMR90p8
84.0	A5	216.229527407813	CDK6_1	65.0	IMR90p8
84.5	A5	144.95344790596	CDK6_1	65.0	IMR90p8
85.0	A5	80.448458333605	CDK6_1	65.0	IMR90p8
85.5	A5	29.8508873483181	CDK6_1	65.0	IMR90p8
86.0	A5	6.14931229247838	CDK6_1	65.0	IMR90p8
86.5	A5	3.09420844372983	CDK6_1	65.0	IMR90p8
87.0	A5	3.02548566113944	CDK6_1	65.0	IMR90p8
87.5	A5	2.66056080499624	CDK6_1	65.0	IMR90p8
88.0	A5	2.43518148394969	CDK6_1	65.0	IMR90p8
88.5	A5	1.76804733015086	CDK6_1	65.0	IMR90p8
89.0	A5	1.01555163368084	CDK6_1	65.0	IMR90p8
89.5	A5	1.21246667896764	CDK6_1	65.0	IMR90p8
90.0	A5	1.65501576395445	CDK6_1	65.0	IMR90p8
90.5	A5	1.88648138943859	CDK6_1	65.0	IMR90p8
91.0	A5	2.39591650591103	CDK6_1	65.0	IMR90p8
91.5	A5	3.08740930634252	CDK6_1	65.0	IMR90p8
92.0	A5	3.11158520829099	CDK6_1	65.0	IMR90p8
92.5	A5	2.75852443749676	CDK6_1	65.0	IMR90p8
93.0	A5	2.27223751815694	CDK6_1	65.0	IMR90p8
93.5	A5	1.44239012174899	CDK6_1	65.0	IMR90p8
94.0	A5	0.908908754505717	CDK6_1	65.0	IMR90p8
94.5	A5	-0.063176222318873	CDK6_1	65.0	IMR90p8
95.0	A5	-0.410015358999374	CDK6_1	65.0	IMR90p8
55.0	B5	7.69830591729169	CDK6_1	64.5	IMR90p8
55.5	B5	16.6796628207992	CDK6_1	64.5	IMR90p8
56.0	B5	15.3966118345857	CDK6_1	64.5	IMR90p8
56.5	B5	15.3966118345895	CDK6_1	64.5	IMR90p8
57.0	B5	15.3966118345618	CDK6_1	64.5	IMR90p8
57.5	B5	14.9242665766956	CDK6_1	64.5	IMR90p8
58.0	B5	17.6651497384166	CDK6_1	64.5	IMR90p8
58.5	B5	24.5216974629518	CDK6_1	64.5	IMR90p8
59.0	B5	30.4901836111439	CDK6_1	64.5	IMR90p8
59.5	B5	35.0768981653407	CDK6_1	64.5	IMR90p8
60.0	B5	39.437896296949	CDK6_1	64.5	IMR90p8
60.5	B5	43.9456145117862	CDK6_1	64.5	IMR90p8
61.0	B5	46.855517556672	CDK6_1	64.5	IMR90p8
61.5	B5	48.516632157987	CDK6_1	64.5	IMR90p8
62.0	B5	51.229876987893	CDK6_1	64.5	IMR90p8
62.5	B5	54.3581586863884	CDK6_1	64.5	IMR90p8
63.0	B5	58.2592862887849	CDK6_1	64.5	IMR90p8
63.5	B5	64.8190285107117	CDK6_1	64.5	IMR90p8
64.0	B5	74.2861817416241	CDK6_1	64.5	IMR90p8
64.5	B5	85.022461618802	CDK6_1	64.5	IMR90p8
65.0	B5	95.9547131199491	CDK6_1	64.5	IMR90p8
65.5	B5	106.528904130299	CDK6_1	64.5	IMR90p8
66.0	B5	116.059849187705	CDK6_1	64.5	IMR90p8
66.5	B5	123.079486259927	CDK6_1	64.5	IMR90p8
67.0	B5	127.880247950904	CDK6_1	64.5	IMR90p8
67.5	B5	132.02855581289	CDK6_1	64.5	IMR90p8
68.0	B5	135.06705747028	CDK6_1	64.5	IMR90p8
68.5	B5	136.080469192184	CDK6_1	64.5	IMR90p8
69.0	B5	137.087138838857	CDK6_1	64.5	IMR90p8
69.5	B5	138.473751520044	CDK6_1	64.5	IMR90p8
70.0	B5	139.396777078516	CDK6_1	64.5	IMR90p8
70.5	B5	140.524452907001	CDK6_1	64.5	IMR90p8
71.0	B5	142.378513725375	CDK6_1	64.5	IMR90p8
71.5	B5	143.651588723543	CDK6_1	64.5	IMR90p8
72.0	B5	144.191634008341	CDK6_1	64.5	IMR90p8
72.5	B5	144.612578949644	CDK6_1	64.5	IMR90p8
73.0	B5	144.274025754405	CDK6_1	64.5	IMR90p8
73.5	B5	143.688325093337	CDK6_1	64.5	IMR90p8
74.0	B5	143.702012674864	CDK6_1	64.5	IMR90p8
74.5	B5	144.09545858567	CDK6_1	64.5	IMR90p8
75.0	B5	144.388031247471	CDK6_1	64.5	IMR90p8
75.5	B5	145.97326113266	CDK6_1	64.5	IMR90p8
76.0	B5	149.667892740679	CDK6_1	64.5	IMR90p8
76.5	B5	155.662132500307	CDK6_1	64.5	IMR90p8
77.0	B5	164.494521765069	CDK6_1	64.5	IMR90p8
77.5	B5	175.663945060076	CDK6_1	64.5	IMR90p8
78.0	B5	186.193082682452	CDK6_1	64.5	IMR90p8
78.5	B5	192.933573770838	CDK6_1	64.5	IMR90p8
79.0	B5	194.110681304925	CDK6_1	64.5	IMR90p8
79.5	B5	189.0727772217	CDK6_1	64.5	IMR90p8
80.0	B5	180.605481765677	CDK6_1	64.5	IMR90p8
80.5	B5	181.929392849953	CDK6_1	64.5	IMR90p8
81.0	B5	209.613500595532	CDK6_1	64.5	IMR90p8
81.5	B5	255.236583341012	CDK6_1	64.5	IMR90p8
82.0	B5	300.860302620287	CDK6_1	64.5	IMR90p8
82.5	B5	339.951408815767	CDK6_1	64.5	IMR90p8
83.0	B5	352.334441755073	CDK6_1	64.5	IMR90p8
83.5	B5	309.502015375008	CDK6_1	64.5	IMR90p8
84.0	B5	230.75545730713	CDK6_1	64.5	IMR90p8
84.5	B5	152.87041113727	CDK6_1	64.5	IMR90p8
85.0	B5	82.4182105581746	CDK6_1	64.5	IMR90p8
85.5	B5	28.0124890763444	CDK6_1	64.5	IMR90p8
86.0	B5	4.42328416164128	CDK6_1	64.5	IMR90p8
86.5	B5	1.94631938870401	CDK6_1	64.5	IMR90p8
87.0	B5	1.80757750455405	CDK6_1	64.5	IMR90p8
87.5	B5	2.24118816295999	CDK6_1	64.5	IMR90p8
88.0	B5	3.02401776689436	CDK6_1	64.5	IMR90p8
88.5	B5	3.16737094104013	CDK6_1	64.5	IMR90p8
89.0	B5	3.09254443476397	CDK6_1	64.5	IMR90p8
89.5	B5	3.0244162590443	CDK6_1	64.5	IMR90p8
90.0	B5	2.29932489087088	CDK6_1	64.5	IMR90p8
90.5	B5	1.83526798208987	CDK6_1	64.5	IMR90p8
91.0	B5	1.93162324098824	CDK6_1	64.5	IMR90p8
91.5	B5	1.8513198513096	CDK6_1	64.5	IMR90p8
92.0	B5	1.534452682942	CDK6_1	64.5	IMR90p8
92.5	B5	1.34271864715498	CDK6_1	64.5	IMR90p8
93.0	B5	1.17039063917451	CDK6_1	64.5	IMR90p8
93.5	B5	0.448240399779309	CDK6_1	64.5	IMR90p8
94.0	B5	0.119117612617799	CDK6_1	64.5	IMR90p8
94.5	B5	-0.710381404426073	CDK6_1	64.5	IMR90p8
95.0	B5	-0.749297855290308	CDK6_1	64.5	IMR90p8
55.0	C5	10.6061887408982	CDK6_1	63.3	IMR90p8
55.5	C5	22.98007560528	CDK6_1	63.3	IMR90p8
56.0	C5	21.2123774817969	CDK6_1	63.3	IMR90p8
56.5	C5	21.2123774818078	CDK6_1	63.3	IMR90p8
57.0	C5	21.2123774817264	CDK6_1	63.3	IMR90p8
57.5	C5	20.7273200220491	CDK6_1	63.3	IMR90p8
58.0	C5	23.7823388927268	CDK6_1	63.3	IMR90p8
58.5	C5	29.2279053806787	CDK6_1	63.3	IMR90p8
59.0	C5	33.0965915926706	CDK6_1	63.3	IMR90p8
59.5	C5	37.0720943379647	CDK6_1	63.3	IMR90p8
60.0	C5	42.6101504084943	CDK6_1	63.3	IMR90p8
60.5	C5	46.9118102653067	CDK6_1	63.3	IMR90p8
61.0	C5	48.5063780897797	CDK6_1	63.3	IMR90p8
61.5	C5	50.9944570345692	CDK6_1	63.3	IMR90p8
62.0	C5	53.2676859593571	CDK6_1	63.3	IMR90p8
62.5	C5	52.467187183782	CDK6_1	63.3	IMR90p8
63.0	C5	53.1933787237967	CDK6_1	63.3	IMR90p8
63.5	C5	57.8969450110835	CDK6_1	63.3	IMR90p8
64.0	C5	63.4402176483528	CDK6_1	63.3	IMR90p8
64.5	C5	71.82534040838	CDK6_1	63.3	IMR90p8
65.0	C5	85.6880342185767	CDK6_1	63.3	IMR90p8
65.5	C5	100.807858373009	CDK6_1	63.3	IMR90p8
66.0	C5	114.988792344337	CDK6_1	63.3	IMR90p8
66.5	C5	128.384474197771	CDK6_1	63.3	IMR90p8
67.0	C5	137.501842921717	CDK6_1	63.3	IMR90p8
67.5	C5	140.724287822783	CDK6_1	63.3	IMR90p8
68.0	C5	140.081196936661	CDK6_1	63.3	IMR90p8
68.5	C5	138.589709387164	CDK6_1	63.3	IMR90p8
69.0	C5	136.770608421181	CDK6_1	63.3	IMR90p8
69.5	C5	135.675033594733	CDK6_1	63.3	IMR90p8
70.0	C5	137.467471189622	CDK6_1	63.3	IMR90p8
70.5	C5	141.683695193819	CDK6_1	63.3	IMR90p8
71.0	C5	144.647676212755	CDK6_1	63.3	IMR90p8
71.5	C5	147.844869915858	CDK6_1	63.3	IMR90p8
72.0	C5	152.055260785068	CDK6_1	63.3	IMR90p8
72.5	C5	156.004596328174	CDK6_1	63.3	IMR90p8
73.0	C5	159.126336672528	CDK6_1	63.3	IMR90p8
73.5	C5	161.768537735396	CDK6_1	63.3	IMR90p8
74.0	C5	162.920343281571	CDK6_1	63.3	IMR90p8
74.5	C5	162.777432463939	CDK6_1	63.3	IMR90p8
75.0	C5	161.721675061103	CDK6_1	63.3	IMR90p8
75.5	C5	160.860098909788	CDK6_1	63.3	IMR90p8
76.0	C5	163.344673070556	CDK6_1	63.3	IMR90p8
76.5	C5	169.888770465034	CDK6_1	63.3	IMR90p8
77.0	C5	180.201478007968	CDK6_1	63.3	IMR90p8
77.5	C5	192.042461968339	CDK6_1	63.3	IMR90p8
78.0	C5	203.177899047671	CDK6_1	63.3	IMR90p8
78.5	C5	209.214308320067	CDK6_1	63.3	IMR90p8
79.0	C5	208.349377338422	CDK6_1	63.3	IMR90p8
79.5	C5	201.404714111967	CDK6_1	63.3	IMR90p8
80.0	C5	192.175901715244	CDK6_1	63.3	IMR90p8
80.5	C5	195.285334884844	CDK6_1	63.3	IMR90p8
81.0	C5	228.736608253098	CDK6_1	63.3	IMR90p8
81.5	C5	281.883984752495	CDK6_1	63.3	IMR90p8
82.0	C5	334.158451730696	CDK6_1	63.3	IMR90p8
82.5	C5	378.691868671499	CDK6_1	63.3	IMR90p8
83.0	C5	390.801109020623	CDK6_1	63.3	IMR90p8
83.5	C5	341.525164584494	CDK6_1	63.3	IMR90p8
84.0	C5	254.388365197205	CDK6_1	63.3	IMR90p8
84.5	C5	167.533188507345	CDK6_1	63.3	IMR90p8
85.0	C5	89.1851463606768	CDK6_1	63.3	IMR90p8
85.5	C5	31.0043303298593	CDK6_1	63.3	IMR90p8
86.0	C5	5.71350303889454	CDK6_1	63.3	IMR90p8
86.5	C5	2.14511590629695	CDK6_1	63.3	IMR90p8
87.0	C5	2.48315154417929	CDK6_1	63.3	IMR90p8
87.5	C5	2.39875814072462	CDK6_1	63.3	IMR90p8
88.0	C5	1.92902048141656	CDK6_1	63.3	IMR90p8
88.5	C5	2.54101666095022	CDK6_1	63.3	IMR90p8
89.0	C5	2.9300546352884	CDK6_1	63.3	IMR90p8
89.5	C5	2.16057644389508	CDK6_1	63.3	IMR90p8
90.0	C5	2.22492255362619	CDK6_1	63.3	IMR90p8
90.5	C5	2.86768311281503	CDK6_1	63.3	IMR90p8
91.0	C5	2.65500362811252	CDK6_1	63.3	IMR90p8
91.5	C5	2.52706074539083	CDK6_1	63.3	IMR90p8
92.0	C5	2.85711482427354	CDK6_1	63.3	IMR90p8
92.5	C5	2.37450375135251	CDK6_1	63.3	IMR90p8
93.0	C5	1.5483858252507	CDK6_1	63.3	IMR90p8
93.5	C5	1.30488698030649	CDK6_1	63.3	IMR90p8
94.0	C5	1.0138253503265	CDK6_1	63.3	IMR90p8
94.5	C5	1.19932191044296	CDK6_1	63.3	IMR90p8
95.0	C5	0.770809473808697	CDK6_1	63.3	IMR90p8
55.0	D5	8.11140084057001	CDK6_1	61.4	IMR90p8
55.5	D5	17.5747018212353	CDK6_1	61.4	IMR90p8
56.0	D5	16.2228016811403	CDK6_1	61.4	IMR90p8
56.5	D5	16.2228016811289	CDK6_1	61.4	IMR90p8
57.0	D5	16.222801681223	CDK6_1	61.4	IMR90p8
57.5	D5	15.80995014327	CDK6_1	61.4	IMR90p8
58.0	D5	18.2693370957143	CDK6_1	61.4	IMR90p8
58.5	D5	23.8262285006144	CDK6_1	61.4	IMR90p8
59.0	D5	28.566939800349	CDK6_1	61.4	IMR90p8
59.5	D5	32.3713731332232	CDK6_1	61.4	IMR90p8
60.0	D5	35.3420873877822	CDK6_1	61.4	IMR90p8
60.5	D5	38.4531176916912	CDK6_1	61.4	IMR90p8
61.0	D5	41.3606370163288	CDK6_1	61.4	IMR90p8
61.5	D5	43.4293596314449	CDK6_1	61.4	IMR90p8
62.0	D5	46.0485754202549	CDK6_1	61.4	IMR90p8
62.5	D5	48.7542286188916	CDK6_1	61.4	IMR90p8
63.0	D5	51.2515438515027	CDK6_1	61.4	IMR90p8
63.5	D5	55.8249365859522	CDK6_1	61.4	IMR90p8
64.0	D5	63.3330879304722	CDK6_1	61.4	IMR90p8
64.5	D5	72.9538410480253	CDK6_1	61.4	IMR90p8
65.0	D5	84.796015473048	CDK6_1	61.4	IMR90p8
65.5	D5	98.046105070928	CDK6_1	61.4	IMR90p8
66.0	D5	109.965593000048	CDK6_1	61.4	IMR90p8
66.5	D5	119.068771895364	CDK6_1	61.4	IMR90p8
67.0	D5	125.990030295452	CDK6_1	61.4	IMR90p8
67.5	D5	130.512464166656	CDK6_1	61.4	IMR90p8
68.0	D5	132.555444377211	CDK6_1	61.4	IMR90p8
68.5	D5	133.774084374924	CDK6_1	61.4	IMR90p8
69.0	D5	135.162107053802	CDK6_1	61.4	IMR90p8
69.5	D5	135.49896582671	CDK6_1	61.4	IMR90p8
70.0	D5	136.124106117619	CDK6_1	61.4	IMR90p8
70.5	D5	138.23066672632	CDK6_1	61.4	IMR90p8
71.0	D5	140.195596535405	CDK6_1	61.4	IMR90p8
71.5	D5	142.847218818812	CDK6_1	61.4	IMR90p8
72.0	D5	148.749249692496	CDK6_1	61.4	IMR90p8
72.5	D5	157.513894280597	CDK6_1	61.4	IMR90p8
73.0	D5	166.380674413533	CDK6_1	61.4	IMR90p8
73.5	D5	175.108828854636	CDK6_1	61.4	IMR90p8
74.0	D5	181.972577957226	CDK6_1	61.4	IMR90p8
74.5	D5	183.253378029302	CDK6_1	61.4	IMR90p8
75.0	D5	178.860985673191	CDK6_1	61.4	IMR90p8
75.5	D5	172.82034373422	CDK6_1	61.4	IMR90p8
76.0	D5	168.286433500106	CDK6_1	61.4	IMR90p8
76.5	D5	167.614640875503	CDK6_1	61.4	IMR90p8
77.0	D5	172.536238288211	CDK6_1	61.4	IMR90p8
77.5	D5	181.716851958884	CDK6_1	61.4	IMR90p8
78.0	D5	191.905689457827	CDK6_1	61.4	IMR90p8
78.5	D5	198.711015517177	CDK6_1	61.4	IMR90p8
79.0	D5	199.093751781261	CDK6_1	61.4	IMR90p8
79.5	D5	193.650985632872	CDK6_1	61.4	IMR90p8
80.0	D5	185.470665328054	CDK6_1	61.4	IMR90p8
80.5	D5	187.903164957382	CDK6_1	61.4	IMR90p8
81.0	D5	217.558819010881	CDK6_1	61.4	IMR90p8
81.5	D5	264.260666390649	CDK6_1	61.4	IMR90p8
82.0	D5	309.653308807885	CDK6_1	61.4	IMR90p8
82.5	D5	347.900123702698	CDK6_1	61.4	IMR90p8
83.0	D5	355.98256455057	CDK6_1	61.4	IMR90p8
83.5	D5	307.357084204025	CDK6_1	61.4	IMR90p8
84.0	D5	226.251923286027	CDK6_1	61.4	IMR90p8
84.5	D5	147.54464572402	CDK6_1	61.4	IMR90p8
85.0	D5	76.8715536533096	CDK6_1	61.4	IMR90p8
85.5	D5	25.0657420289341	CDK6_1	61.4	IMR90p8
86.0	D5	4.54605305850424	CDK6_1	61.4	IMR90p8
86.5	D5	2.72632871448951	CDK6_1	61.4	IMR90p8
87.0	D5	2.95746082211087	CDK6_1	61.4	IMR90p8
87.5	D5	2.82544454660734	CDK6_1	61.4	IMR90p8
88.0	D5	2.29014402628684	CDK6_1	61.4	IMR90p8
88.5	D5	2.18578174041562	CDK6_1	61.4	IMR90p8
89.0	D5	2.17943744876078	CDK6_1	61.4	IMR90p8
89.5	D5	1.35140200820814	CDK6_1	61.4	IMR90p8
90.0	D5	0.69985704369418	CDK6_1	61.4	IMR90p8
90.5	D5	1.22456579315565	CDK6_1	61.4	IMR90p8
91.0	D5	1.30274605482981	CDK6_1	61.4	IMR90p8
91.5	D5	0.830057968837252	CDK6_1	61.4	IMR90p8
92.0	D5	1.36309337426991	CDK6_1	61.4	IMR90p8
92.5	D5	2.29645657876495	CDK6_1	61.4	IMR90p8
93.0	D5	2.09391606432314	CDK6_1	61.4	IMR90p8
93.5	D5	1.12829024314703	CDK6_1	61.4	IMR90p8
94.0	D5	1.46491794233748	CDK6_1	61.4	IMR90p8
94.5	D5	-0.304311497169465	CDK6_1	61.4	IMR90p8
95.0	D5	-1.29220354390577	CDK6_1	61.4	IMR90p8
55.0	E5	-0.0891361119480507	CDK6_1	59.0	IMR90p8
55.5	E5	-0.193128242554508	CDK6_1	59.0	IMR90p8
56.0	E5	-0.178272223896442	CDK6_1	59.0	IMR90p8
56.5	E5	-0.178272223901331	CDK6_1	59.0	IMR90p8
57.0	E5	-0.178272223863132	CDK6_1	59.0	IMR90p8
57.5	E5	-0.770607459941857	CDK6_1	59.0	IMR90p8
58.0	E5	2.85095414872501	CDK6_1	59.0	IMR90p8
58.5	E5	10.0973305889444	CDK6_1	59.0	IMR90p8
59.0	E5	16.6661369845159	CDK6_1	59.0	IMR90p8
59.5	E5	23.4899874388507	CDK6_1	59.0	IMR90p8
60.0	E5	28.7157980707482	CDK6_1	59.0	IMR90p8
60.5	E5	32.8091819431129	CDK6_1	59.0	IMR90p8
61.0	E5	36.6749918472206	CDK6_1	59.0	IMR90p8
61.5	E5	40.3825406674104	CDK6_1	59.0	IMR90p8
62.0	E5	43.1344564353878	CDK6_1	59.0	IMR90p8
62.5	E5	45.443135773452	CDK6_1	59.0	IMR90p8
63.0	E5	47.7026368906072	CDK6_1	59.0	IMR90p8
63.5	E5	50.9635462658406	CDK6_1	59.0	IMR90p8
64.0	E5	55.6413731548965	CDK6_1	59.0	IMR90p8
64.5	E5	62.255939162731	CDK6_1	59.0	IMR90p8
65.0	E5	71.1674732127769	CDK6_1	59.0	IMR90p8
65.5	E5	82.2446337515655	CDK6_1	59.0	IMR90p8
66.0	E5	94.2786048559004	CDK6_1	59.0	IMR90p8
66.5	E5	105.008353418051	CDK6_1	59.0	IMR90p8
67.0	E5	113.844928403146	CDK6_1	59.0	IMR90p8
67.5	E5	120.522825897543	CDK6_1	59.0	IMR90p8
68.0	E5	124.36222241571	CDK6_1	59.0	IMR90p8
68.5	E5	124.858590163271	CDK6_1	59.0	IMR90p8
69.0	E5	123.690155844304	CDK6_1	59.0	IMR90p8
69.5	E5	122.718013390034	CDK6_1	59.0	IMR90p8
70.0	E5	123.647093693832	CDK6_1	59.0	IMR90p8
70.5	E5	126.032019099032	CDK6_1	59.0	IMR90p8
71.0	E5	130.875500904963	CDK6_1	59.0	IMR90p8
71.5	E5	138.297980422466	CDK6_1	59.0	IMR90p8
72.0	E5	147.490181010622	CDK6_1	59.0	IMR90p8
72.5	E5	158.288678883002	CDK6_1	59.0	IMR90p8
73.0	E5	170.684888912373	CDK6_1	59.0	IMR90p8
73.5	E5	182.102137440083	CDK6_1	59.0	IMR90p8
74.0	E5	190.383920187031	CDK6_1	59.0	IMR90p8
74.5	E5	193.729393759308	CDK6_1	59.0	IMR90p8
75.0	E5	188.772254268303	CDK6_1	59.0	IMR90p8
75.5	E5	177.378432000967	CDK6_1	59.0	IMR90p8
76.0	E5	164.646221640996	CDK6_1	59.0	IMR90p8
76.5	E5	154.635233509239	CDK6_1	59.0	IMR90p8
77.0	E5	149.873071258272	CDK6_1	59.0	IMR90p8
77.5	E5	151.58416239751	CDK6_1	59.0	IMR90p8
78.0	E5	157.271177651724	CDK6_1	59.0	IMR90p8
78.5	E5	162.843634787512	CDK6_1	59.0	IMR90p8
79.0	E5	164.755645076382	CDK6_1	59.0	IMR90p8
79.5	E5	160.647663577896	CDK6_1	59.0	IMR90p8
80.0	E5	152.383866460289	CDK6_1	59.0	IMR90p8
80.5	E5	148.642949675361	CDK6_1	59.0	IMR90p8
81.0	E5	162.883389962934	CDK6_1	59.0	IMR90p8
81.5	E5	192.437139195971	CDK6_1	59.0	IMR90p8
82.0	E5	224.341134276327	CDK6_1	59.0	IMR90p8
82.5	E5	253.248242818538	CDK6_1	59.0	IMR90p8
83.0	E5	266.234470715485	CDK6_1	59.0	IMR90p8
83.5	E5	239.38707188351	CDK6_1	59.0	IMR90p8
84.0	E5	181.292616578605	CDK6_1	59.0	IMR90p8
84.5	E5	121.637430024477	CDK6_1	59.0	IMR90p8
85.0	E5	67.9869636269061	CDK6_1	59.0	IMR90p8
85.5	E5	24.7470992217479	CDK6_1	59.0	IMR90p8
86.0	E5	4.2325164791676	CDK6_1	59.0	IMR90p8
86.5	E5	2.50177235046857	CDK6_1	59.0	IMR90p8
87.0	E5	2.87913044287103	CDK6_1	59.0	IMR90p8
87.5	E5	2.01194259375444	CDK6_1	59.0	IMR90p8
88.0	E5	2.14526538629588	CDK6_1	59.0	IMR90p8
88.5	E5	2.15839083571359	CDK6_1	59.0	IMR90p8
89.0	E5	1.12769501331212	CDK6_1	59.0	IMR90p8
89.5	E5	1.05135451700744	CDK6_1	59.0	IMR90p8
90.0	E5	1.58079494170534	CDK6_1	59.0	IMR90p8
90.5	E5	1.31349543095058	CDK6_1	59.0	IMR90p8
91.0	E5	1.30394214210384	CDK6_1	59.0	IMR90p8
91.5	E5	1.72255206781364	CDK6_1	59.0	IMR90p8
92.0	E5	1.66525769570194	CDK6_1	59.0	IMR90p8
92.5	E5	1.77195603382989	CDK6_1	59.0	IMR90p8
93.0	E5	2.4350109492637	CDK6_1	59.0	IMR90p8
93.5	E5	3.04773013061521	CDK6_1	59.0	IMR90p8
94.0	E5	3.50760385392624	CDK6_1	59.0	IMR90p8
94.5	E5	4.65525232456895	CDK6_1	59.0	IMR90p8
95.0	E5	2.4611903148969	CDK6_1	59.0	IMR90p8
55.0	F5	1.21870072879494	CDK6_1	57.0	IMR90p8
55.5	F5	2.64051824572277	CDK6_1	57.0	IMR90p8
56.0	F5	2.43740145759034	CDK6_1	57.0	IMR90p8
56.5	F5	2.43740145760637	CDK6_1	57.0	IMR90p8
57.0	F5	2.43740145746983	CDK6_1	57.0	IMR90p8
57.5	F5	1.61213712893937	CDK6_1	57.0	IMR90p8
58.0	F5	6.58244491334733	CDK6_1	57.0	IMR90p8
58.5	F5	17.3551381833707	CDK6_1	57.0	IMR90p8
59.0	F5	26.2459993764219	CDK6_1	57.0	IMR90p8
59.5	F5	32.9714411160279	CDK6_1	57.0	IMR90p8
60.0	F5	38.0329909300237	CDK6_1	57.0	IMR90p8
60.5	F5	41.8503461988709	CDK6_1	57.0	IMR90p8
61.0	F5	44.0028382859394	CDK6_1	57.0	IMR90p8
61.5	F5	44.7009171633772	CDK6_1	57.0	IMR90p8
62.0	F5	45.1286790508468	CDK6_1	57.0	IMR90p8
62.5	F5	45.0188151152735	CDK6_1	57.0	IMR90p8
63.0	F5	44.7194402349512	CDK6_1	57.0	IMR90p8
63.5	F5	45.421512073888	CDK6_1	57.0	IMR90p8
64.0	F5	47.3110720180811	CDK6_1	57.0	IMR90p8
64.5	F5	50.9102640948421	CDK6_1	57.0	IMR90p8
65.0	F5	57.0932034159241	CDK6_1	57.0	IMR90p8
65.5	F5	65.1047547438427	CDK6_1	57.0	IMR90p8
66.0	F5	73.6360472467235	CDK6_1	57.0	IMR90p8
66.5	F5	82.4771009305803	CDK6_1	57.0	IMR90p8
67.0	F5	90.5272555160076	CDK6_1	57.0	IMR90p8
67.5	F5	96.2041355494493	CDK6_1	57.0	IMR90p8
68.0	F5	100.169918405225	CDK6_1	57.0	IMR90p8
68.5	F5	103.30821612778	CDK6_1	57.0	IMR90p8
69.0	F5	104.77282479505	CDK6_1	57.0	IMR90p8
69.5	F5	104.653858110965	CDK6_1	57.0	IMR90p8
70.0	F5	104.52173431298	CDK6_1	57.0	IMR90p8
70.5	F5	104.283203177482	CDK6_1	57.0	IMR90p8
71.0	F5	103.604041000598	CDK6_1	57.0	IMR90p8
71.5	F5	104.01287390784	CDK6_1	57.0	IMR90p8
72.0	F5	106.408090150926	CDK6_1	57.0	IMR90p8
72.5	F5	110.939584840532	CDK6_1	57.0	IMR90p8
73.0	F5	116.81870722881	CDK6_1	57.0	IMR90p8
73.5	F5	122.29187444582	CDK6_1	57.0	IMR90p8
74.0	F5	126.360471724958	CDK6_1	57.0	IMR90p8
74.5	F5	127.904738490635	CDK6_1	57.0	IMR90p8
75.0	F5	125.550551680919	CDK6_1	57.0	IMR90p8
75.5	F5	121.133175731135	CDK6_1	57.0	IMR90p8
76.0	F5	118.435902589811	CDK6_1	57.0	IMR90p8
76.5	F5	118.340041347347	CDK6_1	57.0	IMR90p8
77.0	F5	121.129609963201	CDK6_1	57.0	IMR90p8
77.5	F5	126.625445754875	CDK6_1	57.0	IMR90p8
78.0	F5	132.497051464523	CDK6_1	57.0	IMR90p8
78.5	F5	135.788608627451	CDK6_1	57.0	IMR90p8
79.0	F5	134.642941999567	CDK6_1	57.0	IMR90p8
79.5	F5	129.197881080965	CDK6_1	57.0	IMR90p8
80.0	F5	122.313653849683	CDK6_1	57.0	IMR90p8
80.5	F5	122.681253414019	CDK6_1	57.0	IMR90p8
81.0	F5	136.215450047018	CDK6_1	57.0	IMR90p8
81.5	F5	156.28997197946	CDK6_1	57.0	IMR90p8
82.0	F5	175.643750493185	CDK6_1	57.0	IMR90p8
82.5	F5	191.042430909532	CDK6_1	57.0	IMR90p8
83.0	F5	188.280483825593	CDK6_1	57.0	IMR90p8
83.5	F5	157.762959964428	CDK6_1	57.0	IMR90p8
84.0	F5	116.229211588885	CDK6_1	57.0	IMR90p8
84.5	F5	78.3158219002452	CDK6_1	57.0	IMR90p8
85.0	F5	44.8590457887748	CDK6_1	57.0	IMR90p8
85.5	F5	22.5825920545205	CDK6_1	57.0	IMR90p8
86.0	F5	16.2524122247235	CDK6_1	57.0	IMR90p8
86.5	F5	16.5942523594468	CDK6_1	57.0	IMR90p8
87.0	F5	16.7658731200852	CDK6_1	57.0	IMR90p8
87.5	F5	17.269753743141	CDK6_1	57.0	IMR90p8
88.0	F5	17.0715087972902	CDK6_1	57.0	IMR90p8
88.5	F5	16.8471460640964	CDK6_1	57.0	IMR90p8
89.0	F5	17.2972684024983	CDK6_1	57.0	IMR90p8
89.5	F5	16.9866816764844	CDK6_1	57.0	IMR90p8
90.0	F5	15.8986656390197	CDK6_1	57.0	IMR90p8
90.5	F5	16.0623816985245	CDK6_1	57.0	IMR90p8
91.0	F5	16.0567194256511	CDK6_1	57.0	IMR90p8
91.5	F5	15.277471060513	CDK6_1	57.0	IMR90p8
92.0	F5	15.4021120598543	CDK6_1	57.0	IMR90p8
92.5	F5	15.7578520515235	CDK6_1	57.0	IMR90p8
93.0	F5	15.4471013276279	CDK6_1	57.0	IMR90p8
93.5	F5	14.764820555258	CDK6_1	57.0	IMR90p8
94.0	F5	14.645498340233	CDK6_1	57.0	IMR90p8
94.5	F5	14.5531507655595	CDK6_1	57.0	IMR90p8
95.0	F5	6.06566208301712	CDK6_1	57.0	IMR90p8
55.0	G5	3.45408459281248	CDK6_1	55.7	IMR90p8
55.5	G5	7.4838499510937	CDK6_1	55.7	IMR90p8
56.0	G5	6.90816918562416	CDK6_1	55.7	IMR90p8
56.5	G5	6.9081691856253	CDK6_1	55.7	IMR90p8
57.0	G5	6.90816918561723	CDK6_1	55.7	IMR90p8
57.5	G5	5.78266847622331	CDK6_1	55.7	IMR90p8
58.0	G5	12.7386237796741	CDK6_1	55.7	IMR90p8
58.5	G5	26.516702754151	CDK6_1	55.7	IMR90p8
59.0	G5	35.3989852445744	CDK6_1	55.7	IMR90p8
59.5	G5	40.8013938176056	CDK6_1	55.7	IMR90p8
60.0	G5	43.3139048832977	CDK6_1	55.7	IMR90p8
60.5	G5	44.0289175657541	CDK6_1	55.7	IMR90p8
61.0	G5	43.9606313380003	CDK6_1	55.7	IMR90p8
61.5	G5	43.5532003034158	CDK6_1	55.7	IMR90p8
62.0	G5	43.4586731198539	CDK6_1	55.7	IMR90p8
62.5	G5	43.3056820095115	CDK6_1	55.7	IMR90p8
63.0	G5	43.0565746462917	CDK6_1	55.7	IMR90p8
63.5	G5	43.0833128414534	CDK6_1	55.7	IMR90p8
64.0	G5	43.264135901694	CDK6_1	55.7	IMR90p8
64.5	G5	44.9197149322779	CDK6_1	55.7	IMR90p8
65.0	G5	49.3731896701867	CDK6_1	55.7	IMR90p8
65.5	G5	55.9266829976356	CDK6_1	55.7	IMR90p8
66.0	G5	64.4931797077409	CDK6_1	55.7	IMR90p8
66.5	G5	74.0739551607957	CDK6_1	55.7	IMR90p8
67.0	G5	81.7826635505585	CDK6_1	55.7	IMR90p8
67.5	G5	87.6226391465435	CDK6_1	55.7	IMR90p8
68.0	G5	91.312045139109	CDK6_1	55.7	IMR90p8
68.5	G5	92.0853660906614	CDK6_1	55.7	IMR90p8
69.0	G5	91.2421091199544	CDK6_1	55.7	IMR90p8
69.5	G5	90.1359318231117	CDK6_1	55.7	IMR90p8
70.0	G5	88.39265589205	CDK6_1	55.7	IMR90p8
70.5	G5	86.9551994926368	CDK6_1	55.7	IMR90p8
71.0	G5	86.5879119948559	CDK6_1	55.7	IMR90p8
71.5	G5	86.9612427191115	CDK6_1	55.7	IMR90p8
72.0	G5	89.829683897919	CDK6_1	55.7	IMR90p8
72.5	G5	95.8160291385651	CDK6_1	55.7	IMR90p8
73.0	G5	104.933017209705	CDK6_1	55.7	IMR90p8
73.5	G5	115.594910382256	CDK6_1	55.7	IMR90p8
74.0	G5	125.302975205669	CDK6_1	55.7	IMR90p8
74.5	G5	130.835465139041	CDK6_1	55.7	IMR90p8
75.0	G5	130.385064070473	CDK6_1	55.7	IMR90p8
75.5	G5	123.68640803799	CDK6_1	55.7	IMR90p8
76.0	G5	113.695687312757	CDK6_1	55.7	IMR90p8
76.5	G5	105.208122455833	CDK6_1	55.7	IMR90p8
77.0	G5	100.865002895136	CDK6_1	55.7	IMR90p8
77.5	G5	100.940148202657	CDK6_1	55.7	IMR90p8
78.0	G5	104.708318347735	CDK6_1	55.7	IMR90p8
78.5	G5	109.63835005256	CDK6_1	55.7	IMR90p8
79.0	G5	111.609143113743	CDK6_1	55.7	IMR90p8
79.5	G5	108.983893552521	CDK6_1	55.7	IMR90p8
80.0	G5	103.540372438486	CDK6_1	55.7	IMR90p8
80.5	G5	99.3137667453644	CDK6_1	55.7	IMR90p8
81.0	G5	105.032723991383	CDK6_1	55.7	IMR90p8
81.5	G5	119.78964992686	CDK6_1	55.7	IMR90p8
82.0	G5	135.484150831013	CDK6_1	55.7	IMR90p8
82.5	G5	149.970951005182	CDK6_1	55.7	IMR90p8
83.0	G5	156.425161539171	CDK6_1	55.7	IMR90p8
83.5	G5	139.508658274679	CDK6_1	55.7	IMR90p8
84.0	G5	105.494094438131	CDK6_1	55.7	IMR90p8
84.5	G5	71.9482247904862	CDK6_1	55.7	IMR90p8
85.0	G5	41.0572466290215	CDK6_1	55.7	IMR90p8
85.5	G5	15.9121049012952	CDK6_1	55.7	IMR90p8
86.0	G5	4.49223292671832	CDK6_1	55.7	IMR90p8
86.5	G5	3.50586551784687	CDK6_1	55.7	IMR90p8
87.0	G5	3.62379121559349	CDK6_1	55.7	IMR90p8
87.5	G5	3.570505948549	CDK6_1	55.7	IMR90p8
88.0	G5	4.12401209969977	CDK6_1	55.7	IMR90p8
88.5	G5	4.5264107210802	CDK6_1	55.7	IMR90p8
89.0	G5	3.86095945164254	CDK6_1	55.7	IMR90p8
89.5	G5	3.38949200808685	CDK6_1	55.7	IMR90p8
90.0	G5	3.53482681631749	CDK6_1	55.7	IMR90p8
90.5	G5	3.42449893800932	CDK6_1	55.7	IMR90p8
91.0	G5	3.29773936383879	CDK6_1	55.7	IMR90p8
91.5	G5	4.26075599558516	CDK6_1	55.7	IMR90p8
92.0	G5	4.80236313174242	CDK6_1	55.7	IMR90p8
92.5	G5	4.39613669746979	CDK6_1	55.7	IMR90p8
93.0	G5	4.10802547586729	CDK6_1	55.7	IMR90p8
93.5	G5	4.70265846370245	CDK6_1	55.7	IMR90p8
94.0	G5	4.20061366933317	CDK6_1	55.7	IMR90p8
94.5	G5	5.85784630320734	CDK6_1	55.7	IMR90p8
95.0	G5	3.7199039264716	CDK6_1	55.7	IMR90p8
55.0	H5	15.0150215765115	CDK6_1	55.0	IMR90p8
55.5	H5	32.5325467491083	CDK6_1	55.0	IMR90p8
56.0	H5	30.030043153023	CDK6_1	55.0	IMR90p8
56.5	H5	30.0300431530216	CDK6_1	55.0	IMR90p8
57.0	H5	30.0300431530325	CDK6_1	55.0	IMR90p8
57.5	H5	29.2968531547737	CDK6_1	55.0	IMR90p8
58.0	H5	34.0485946445646	CDK6_1	55.0	IMR90p8
58.5	H5	41.6802514058021	CDK6_1	55.0	IMR90p8
59.0	H5	44.7434549669265	CDK6_1	55.0	IMR90p8
59.5	H5	45.7189255333241	CDK6_1	55.0	IMR90p8
60.0	H5	45.4243534616934	CDK6_1	55.0	IMR90p8
60.5	H5	44.4360882555405	CDK6_1	55.0	IMR90p8
61.0	H5	43.2591365871589	CDK6_1	55.0	IMR90p8
61.5	H5	42.6998971719352	CDK6_1	55.0	IMR90p8
62.0	H5	42.0130467859132	CDK6_1	55.0	IMR90p8
62.5	H5	40.9345073393104	CDK6_1	55.0	IMR90p8
63.0	H5	40.3116387000572	CDK6_1	55.0	IMR90p8
63.5	H5	39.6682901184319	CDK6_1	55.0	IMR90p8
64.0	H5	38.9575788407236	CDK6_1	55.0	IMR90p8
64.5	H5	39.6982929461404	CDK6_1	55.0	IMR90p8
65.0	H5	42.0375909368504	CDK6_1	55.0	IMR90p8
65.5	H5	45.7642059985146	CDK6_1	55.0	IMR90p8
66.0	H5	51.1819369428665	CDK6_1	55.0	IMR90p8
66.5	H5	57.2147863190081	CDK6_1	55.0	IMR90p8
67.0	H5	62.7750079096135	CDK6_1	55.0	IMR90p8
67.5	H5	67.3662092523605	CDK6_1	55.0	IMR90p8
68.0	H5	70.2466514551533	CDK6_1	55.0	IMR90p8
68.5	H5	71.5683092256581	CDK6_1	55.0	IMR90p8
69.0	H5	71.881698020415	CDK6_1	55.0	IMR90p8
69.5	H5	71.6959100772855	CDK6_1	55.0	IMR90p8
70.0	H5	70.99694644868	CDK6_1	55.0	IMR90p8
70.5	H5	70.3726450831666	CDK6_1	55.0	IMR90p8
71.0	H5	70.3946511846782	CDK6_1	55.0	IMR90p8
71.5	H5	70.6390808118149	CDK6_1	55.0	IMR90p8
72.0	H5	70.8099323745669	CDK6_1	55.0	IMR90p8
72.5	H5	72.1040686589055	CDK6_1	55.0	IMR90p8
73.0	H5	74.6203992763933	CDK6_1	55.0	IMR90p8
73.5	H5	76.545488898139	CDK6_1	55.0	IMR90p8
74.0	H5	78.2799395595349	CDK6_1	55.0	IMR90p8
74.5	H5	80.0799028649585	CDK6_1	55.0	IMR90p8
75.0	H5	80.4576822604515	CDK6_1	55.0	IMR90p8
75.5	H5	78.6682778669746	CDK6_1	55.0	IMR90p8
76.0	H5	76.9379973874745	CDK6_1	55.0	IMR90p8
76.5	H5	76.2653002415624	CDK6_1	55.0	IMR90p8
77.0	H5	76.5984696755741	CDK6_1	55.0	IMR90p8
77.5	H5	79.3946312520468	CDK6_1	55.0	IMR90p8
78.0	H5	84.6421763869189	CDK6_1	55.0	IMR90p8
78.5	H5	89.4258039695064	CDK6_1	55.0	IMR90p8
79.0	H5	91.88724990281	CDK6_1	55.0	IMR90p8
79.5	H5	91.7229076454132	CDK6_1	55.0	IMR90p8
80.0	H5	87.6322877226473	CDK6_1	55.0	IMR90p8
80.5	H5	81.8947442429713	CDK6_1	55.0	IMR90p8
81.0	H5	83.6054957795897	CDK6_1	55.0	IMR90p8
81.5	H5	94.3650310785227	CDK6_1	55.0	IMR90p8
82.0	H5	107.065178486399	CDK6_1	55.0	IMR90p8
82.5	H5	119.297517355025	CDK6_1	55.0	IMR90p8
83.0	H5	127.928242552297	CDK6_1	55.0	IMR90p8
83.5	H5	119.718158767511	CDK6_1	55.0	IMR90p8
84.0	H5	94.1292245207239	CDK6_1	55.0	IMR90p8
84.5	H5	65.5339530390456	CDK6_1	55.0	IMR90p8
85.0	H5	39.2018537446396	CDK6_1	55.0	IMR90p8
85.5	H5	17.0557471843337	CDK6_1	55.0	IMR90p8
86.0	H5	5.09231707995235	CDK6_1	55.0	IMR90p8
86.5	H5	2.27451502666304	CDK6_1	55.0	IMR90p8
87.0	H5	1.91134321246636	CDK6_1	55.0	IMR90p8
87.5	H5	2.25216228807699	CDK6_1	55.0	IMR90p8
88.0	H5	2.34047674560583	CDK6_1	55.0	IMR90p8
88.5	H5	1.84299886797589	CDK6_1	55.0	IMR90p8
89.0	H5	1.89567789072095	CDK6_1	55.0	IMR90p8
89.5	H5	2.34646281561726	CDK6_1	55.0	IMR90p8
90.0	H5	2.28670494354151	CDK6_1	55.0	IMR90p8
90.5	H5	1.77922846436491	CDK6_1	55.0	IMR90p8
91.0	H5	1.46002929802921	CDK6_1	55.0	IMR90p8
91.5	H5	1.34932369688863	CDK6_1	55.0	IMR90p8
92.0	H5	0.898755123519948	CDK6_1	55.0	IMR90p8
92.5	H5	0.806627626316867	CDK6_1	55.0	IMR90p8
93.0	H5	1.45275915983319	CDK6_1	55.0	IMR90p8
93.5	H5	2.73319096745172	CDK6_1	55.0	IMR90p8
94.0	H5	3.33658461224678	CDK6_1	55.0	IMR90p8
94.5	H5	5.69910753508321	CDK6_1	55.0	IMR90p8
95.0	H5	3.59512982268217	CDK6_1	55.0	IMR90p8
55.0	A5	7.58319001275993	CDK6_1	65.0	IMR90p2
55.5	A5	16.4302450276464	CDK6_1	65.0	IMR90p2
56.0	A5	15.1663800255189	CDK6_1	65.0	IMR90p2
56.5	A5	15.1663800255164	CDK6_1	65.0	IMR90p2
57.0	A5	15.1663800255344	CDK6_1	65.0	IMR90p2
57.5	A5	14.3135986696634	CDK6_1	65.0	IMR90p2
58.0	A5	19.703522230432	CDK6_1	65.0	IMR90p2
58.5	A5	29.1710187357535	CDK6_1	65.0	IMR90p2
59.0	A5	35.8900967774644	CDK6_1	65.0	IMR90p2
59.5	A5	41.7500062335791	CDK6_1	65.0	IMR90p2
60.0	A5	45.6209399136324	CDK6_1	65.0	IMR90p2
60.5	A5	47.4746990596935	CDK6_1	65.0	IMR90p2
61.0	A5	48.2815045514792	CDK6_1	65.0	IMR90p2
61.5	A5	47.3613455533722	CDK6_1	65.0	IMR90p2
62.0	A5	46.2458408139719	CDK6_1	65.0	IMR90p2
62.5	A5	45.4449170899402	CDK6_1	65.0	IMR90p2
63.0	A5	44.9276811185974	CDK6_1	65.0	IMR90p2
63.5	A5	46.3705607199756	CDK6_1	65.0	IMR90p2
64.0	A5	50.9880869594691	CDK6_1	65.0	IMR90p2
64.5	A5	57.7641986897085	CDK6_1	65.0	IMR90p2
65.0	A5	67.3254965833664	CDK6_1	65.0	IMR90p2
65.5	A5	79.5574349080529	CDK6_1	65.0	IMR90p2
66.0	A5	91.6512850685554	CDK6_1	65.0	IMR90p2
66.5	A5	102.433719589354	CDK6_1	65.0	IMR90p2
67.0	A5	111.27923828235	CDK6_1	65.0	IMR90p2
67.5	A5	117.377649666086	CDK6_1	65.0	IMR90p2
68.0	A5	120.175270392513	CDK6_1	65.0	IMR90p2
68.5	A5	121.299745417307	CDK6_1	65.0	IMR90p2
69.0	A5	120.960238481421	CDK6_1	65.0	IMR90p2
69.5	A5	119.93752786825	CDK6_1	65.0	IMR90p2
70.0	A5	118.76841415792	CDK6_1	65.0	IMR90p2
70.5	A5	118.235862154241	CDK6_1	65.0	IMR90p2
71.0	A5	118.163465302759	CDK6_1	65.0	IMR90p2
71.5	A5	118.847579458052	CDK6_1	65.0	IMR90p2
72.0	A5	120.670892836864	CDK6_1	65.0	IMR90p2
72.5	A5	123.515647655019	CDK6_1	65.0	IMR90p2
73.0	A5	126.653705781206	CDK6_1	65.0	IMR90p2
73.5	A5	130.012289199179	CDK6_1	65.0	IMR90p2
74.0	A5	133.462922248836	CDK6_1	65.0	IMR90p2
74.5	A5	135.488250901168	CDK6_1	65.0	IMR90p2
75.0	A5	135.965291955084	CDK6_1	65.0	IMR90p2
75.5	A5	136.379257918248	CDK6_1	65.0	IMR90p2
76.0	A5	137.087652472844	CDK6_1	65.0	IMR90p2
76.5	A5	139.547251199591	CDK6_1	65.0	IMR90p2
77.0	A5	146.009487707032	CDK6_1	65.0	IMR90p2
77.5	A5	155.552169461992	CDK6_1	65.0	IMR90p2
78.0	A5	166.122100253631	CDK6_1	65.0	IMR90p2
78.5	A5	175.044928177442	CDK6_1	65.0	IMR90p2
79.0	A5	179.010603334292	CDK6_1	65.0	IMR90p2
79.5	A5	176.251022923198	CDK6_1	65.0	IMR90p2
80.0	A5	168.580705307896	CDK6_1	65.0	IMR90p2
80.5	A5	162.624190567871	CDK6_1	65.0	IMR90p2
81.0	A5	175.555365281074	CDK6_1	65.0	IMR90p2
81.5	A5	209.080030223454	CDK6_1	65.0	IMR90p2
82.0	A5	247.094734792725	CDK6_1	65.0	IMR90p2
82.5	A5	281.800839937064	CDK6_1	65.0	IMR90p2
83.0	A5	302.634599217638	CDK6_1	65.0	IMR90p2
83.5	A5	281.642056036202	CDK6_1	65.0	IMR90p2
84.0	A5	220.2864633683	CDK6_1	65.0	IMR90p2
84.5	A5	151.476538100969	CDK6_1	65.0	IMR90p2
85.0	A5	88.6120090831025	CDK6_1	65.0	IMR90p2
85.5	A5	36.6143047741904	CDK6_1	65.0	IMR90p2
86.0	A5	8.08890604869907	CDK6_1	65.0	IMR90p2
86.5	A5	2.25092260176609	CDK6_1	65.0	IMR90p2
87.0	A5	2.55578234268194	CDK6_1	65.0	IMR90p2
87.5	A5	2.21900754149959	CDK6_1	65.0	IMR90p2
88.0	A5	2.30050112470934	CDK6_1	65.0	IMR90p2
88.5	A5	2.81513655224893	CDK6_1	65.0	IMR90p2
89.0	A5	2.42938805768199	CDK6_1	65.0	IMR90p2
89.5	A5	2.76229340295174	CDK6_1	65.0	IMR90p2
90.0	A5	3.71193281888111	CDK6_1	65.0	IMR90p2
90.5	A5	3.04975160828616	CDK6_1	65.0	IMR90p2
91.0	A5	2.25301377104159	CDK6_1	65.0	IMR90p2
91.5	A5	2.57195118786302	CDK6_1	65.0	IMR90p2
92.0	A5	1.92229303143102	CDK6_1	65.0	IMR90p2
92.5	A5	1.16442517528822	CDK6_1	65.0	IMR90p2
93.0	A5	1.77259228026855	CDK6_1	65.0	IMR90p2
93.5	A5	2.51662384832071	CDK6_1	65.0	IMR90p2
94.0	A5	2.67682844016457	CDK6_1	65.0	IMR90p2
94.5	A5	3.98206435662354	CDK6_1	65.0	IMR90p2
95.0	A5	2.31436360687434	CDK6_1	65.0	IMR90p2
55.0	B5	7.34199680907727	CDK6_1	64.5	IMR90p2
55.5	B5	15.9076597530025	CDK6_1	64.5	IMR90p2
56.0	B5	14.6839936181569	CDK6_1	64.5	IMR90p2
56.5	B5	14.6839936181575	CDK6_1	64.5	IMR90p2
57.0	B5	14.68399361815	CDK6_1	64.5	IMR90p2
57.5	B5	14.1468876590829	CDK6_1	64.5	IMR90p2
58.0	B5	17.3725684204234	CDK6_1	64.5	IMR90p2
58.5	B5	24.4985923817674	CDK6_1	64.5	IMR90p2
59.0	B5	29.9881252812309	CDK6_1	64.5	IMR90p2
59.5	B5	33.9686051525262	CDK6_1	64.5	IMR90p2
60.0	B5	37.7830353129759	CDK6_1	64.5	IMR90p2
60.5	B5	40.8468383313156	CDK6_1	64.5	IMR90p2
61.0	B5	42.396286979431	CDK6_1	64.5	IMR90p2
61.5	B5	43.2459997984375	CDK6_1	64.5	IMR90p2
62.0	B5	44.072306274868	CDK6_1	64.5	IMR90p2
62.5	B5	44.7982539021614	CDK6_1	64.5	IMR90p2
63.0	B5	45.7962673674808	CDK6_1	64.5	IMR90p2
63.5	B5	49.0220640187774	CDK6_1	64.5	IMR90p2
64.0	B5	55.1139586181118	CDK6_1	64.5	IMR90p2
64.5	B5	64.4263965497308	CDK6_1	64.5	IMR90p2
65.0	B5	76.0709616899381	CDK6_1	64.5	IMR90p2
65.5	B5	88.8220017398432	CDK6_1	64.5	IMR90p2
66.0	B5	100.959741443715	CDK6_1	64.5	IMR90p2
66.5	B5	110.351878748921	CDK6_1	64.5	IMR90p2
67.0	B5	116.306265324151	CDK6_1	64.5	IMR90p2
67.5	B5	119.945802248895	CDK6_1	64.5	IMR90p2
68.0	B5	121.613807100246	CDK6_1	64.5	IMR90p2
68.5	B5	121.132366721092	CDK6_1	64.5	IMR90p2
69.0	B5	121.006950516955	CDK6_1	64.5	IMR90p2
69.5	B5	121.227035611484	CDK6_1	64.5	IMR90p2
70.0	B5	120.823620538655	CDK6_1	64.5	IMR90p2
70.5	B5	121.16520402851	CDK6_1	64.5	IMR90p2
71.0	B5	123.303071857008	CDK6_1	64.5	IMR90p2
71.5	B5	125.271711528508	CDK6_1	64.5	IMR90p2
72.0	B5	127.781900951929	CDK6_1	64.5	IMR90p2
72.5	B5	132.036722862929	CDK6_1	64.5	IMR90p2
73.0	B5	136.178624325092	CDK6_1	64.5	IMR90p2
73.5	B5	138.927412250742	CDK6_1	64.5	IMR90p2
74.0	B5	141.448021725642	CDK6_1	64.5	IMR90p2
74.5	B5	143.143745629953	CDK6_1	64.5	IMR90p2
75.0	B5	142.192450409899	CDK6_1	64.5	IMR90p2
75.5	B5	141.000623017637	CDK6_1	64.5	IMR90p2
76.0	B5	142.457677720575	CDK6_1	64.5	IMR90p2
76.5	B5	146.452829521745	CDK6_1	64.5	IMR90p2
77.0	B5	153.353088351884	CDK6_1	64.5	IMR90p2
77.5	B5	164.163190353819	CDK6_1	64.5	IMR90p2
78.0	B5	175.510770196575	CDK6_1	64.5	IMR90p2
78.5	B5	183.157250073211	CDK6_1	64.5	IMR90p2
79.0	B5	185.304907771994	CDK6_1	64.5	IMR90p2
79.5	B5	181.537218832974	CDK6_1	64.5	IMR90p2
80.0	B5	173.809282083383	CDK6_1	64.5	IMR90p2
80.5	B5	171.337589272065	CDK6_1	64.5	IMR90p2
81.0	B5	191.444346871039	CDK6_1	64.5	IMR90p2
81.5	B5	231.032803360037	CDK6_1	64.5	IMR90p2
82.0	B5	272.270082407657	CDK6_1	64.5	IMR90p2
82.5	B5	307.918966605676	CDK6_1	64.5	IMR90p2
83.0	B5	324.095871043132	CDK6_1	64.5	IMR90p2
83.5	B5	292.051333912971	CDK6_1	64.5	IMR90p2
84.0	B5	222.027058718623	CDK6_1	64.5	IMR90p2
84.5	B5	149.761855788472	CDK6_1	64.5	IMR90p2
85.0	B5	84.2725930087452	CDK6_1	64.5	IMR90p2
85.5	B5	31.9822019412222	CDK6_1	64.5	IMR90p2
86.0	B5	6.64629275278054	CDK6_1	64.5	IMR90p2
86.5	B5	3.03512334687031	CDK6_1	64.5	IMR90p2
87.0	B5	2.86264945725293	CDK6_1	64.5	IMR90p2
87.5	B5	2.42250364651153	CDK6_1	64.5	IMR90p2
88.0	B5	2.69440264390897	CDK6_1	64.5	IMR90p2
88.5	B5	2.85612951500667	CDK6_1	64.5	IMR90p2
89.0	B5	2.22950997062645	CDK6_1	64.5	IMR90p2
89.5	B5	1.9395755099776	CDK6_1	64.5	IMR90p2
90.0	B5	2.0682433225947	CDK6_1	64.5	IMR90p2
90.5	B5	1.41427493354553	CDK6_1	64.5	IMR90p2
91.0	B5	0.98008049175138	CDK6_1	64.5	IMR90p2
91.5	B5	1.16172168410799	CDK6_1	64.5	IMR90p2
92.0	B5	1.53872998802581	CDK6_1	64.5	IMR90p2
92.5	B5	1.98061509136306	CDK6_1	64.5	IMR90p2
93.0	B5	2.39455809342064	CDK6_1	64.5	IMR90p2
93.5	B5	2.47047840946635	CDK6_1	64.5	IMR90p2
94.0	B5	2.69969553126685	CDK6_1	64.5	IMR90p2
94.5	B5	2.21543682551811	CDK6_1	64.5	IMR90p2
95.0	B5	0.547847881560585	CDK6_1	64.5	IMR90p2
55.0	C5	9.57799189868524	CDK6_1	63.3	IMR90p2
55.5	C5	20.7523157804844	CDK6_1	63.3	IMR90p2
56.0	C5	19.1559837973687	CDK6_1	63.3	IMR90p2
56.5	C5	19.1559837973705	CDK6_1	63.3	IMR90p2
57.0	C5	19.1559837973589	CDK6_1	63.3	IMR90p2
57.5	C5	18.6601381599871	CDK6_1	63.3	IMR90p2
58.0	C5	21.6392436565716	CDK6_1	63.3	IMR90p2
58.5	C5	28.562010917356	CDK6_1	63.3	IMR90p2
59.0	C5	31.2549064772413	CDK6_1	63.3	IMR90p2
59.5	C5	31.8684162938628	CDK6_1	63.3	IMR90p2
60.0	C5	34.0031689705331	CDK6_1	63.3	IMR90p2
60.5	C5	37.0328639909759	CDK6_1	63.3	IMR90p2
61.0	C5	39.9340163435138	CDK6_1	63.3	IMR90p2
61.5	C5	43.0709915274049	CDK6_1	63.3	IMR90p2
62.0	C5	46.6654377673009	CDK6_1	63.3	IMR90p2
62.5	C5	48.5111704377929	CDK6_1	63.3	IMR90p2
63.0	C5	49.7541650510827	CDK6_1	63.3	IMR90p2
63.5	C5	52.0145455142447	CDK6_1	63.3	IMR90p2
64.0	C5	56.6095815930267	CDK6_1	63.3	IMR90p2
64.5	C5	64.6372805974916	CDK6_1	63.3	IMR90p2
65.0	C5	77.2243303153965	CDK6_1	63.3	IMR90p2
65.5	C5	91.0319122420109	CDK6_1	63.3	IMR90p2
66.0	C5	104.444717440254	CDK6_1	63.3	IMR90p2
66.5	C5	117.458305231339	CDK6_1	63.3	IMR90p2
67.0	C5	126.740405695079	CDK6_1	63.3	IMR90p2
67.5	C5	129.495098311312	CDK6_1	63.3	IMR90p2
68.0	C5	129.775375749638	CDK6_1	63.3	IMR90p2
68.5	C5	130.333005822072	CDK6_1	63.3	IMR90p2
69.0	C5	129.168291448824	CDK6_1	63.3	IMR90p2
69.5	C5	128.679507831213	CDK6_1	63.3	IMR90p2
70.0	C5	131.315890206919	CDK6_1	63.3	IMR90p2
70.5	C5	135.174821649027	CDK6_1	63.3	IMR90p2
71.0	C5	136.867563390712	CDK6_1	63.3	IMR90p2
71.5	C5	139.203468092667	CDK6_1	63.3	IMR90p2
72.0	C5	144.780061163775	CDK6_1	63.3	IMR90p2
72.5	C5	152.563635580863	CDK6_1	63.3	IMR90p2
73.0	C5	161.053308445456	CDK6_1	63.3	IMR90p2
73.5	C5	171.032622879782	CDK6_1	63.3	IMR90p2
74.0	C5	180.724397383703	CDK6_1	63.3	IMR90p2
74.5	C5	184.106183868327	CDK6_1	63.3	IMR90p2
75.0	C5	180.949409163248	CDK6_1	63.3	IMR90p2
75.5	C5	175.454439900035	CDK6_1	63.3	IMR90p2
76.0	C5	170.748501612185	CDK6_1	63.3	IMR90p2
76.5	C5	168.510174097943	CDK6_1	63.3	IMR90p2
77.0	C5	171.804673979113	CDK6_1	63.3	IMR90p2
77.5	C5	180.190943839816	CDK6_1	63.3	IMR90p2
78.0	C5	189.696616240511	CDK6_1	63.3	IMR90p2
78.5	C5	195.869186855885	CDK6_1	63.3	IMR90p2
79.0	C5	195.892335997299	CDK6_1	63.3	IMR90p2
79.5	C5	190.214132699263	CDK6_1	63.3	IMR90p2
80.0	C5	182.249391705957	CDK6_1	63.3	IMR90p2
80.5	C5	183.116481324177	CDK6_1	63.3	IMR90p2
81.0	C5	209.508376200801	CDK6_1	63.3	IMR90p2
81.5	C5	256.00946467871	CDK6_1	63.3	IMR90p2
82.0	C5	303.098993200811	CDK6_1	63.3	IMR90p2
82.5	C5	342.252403437397	CDK6_1	63.3	IMR90p2
83.0	C5	355.736244254201	CDK6_1	63.3	IMR90p2
83.5	C5	315.386046883837	CDK6_1	63.3	IMR90p2
84.0	C5	236.560696385005	CDK6_1	63.3	IMR90p2
84.5	C5	156.811581610479	CDK6_1	63.3	IMR90p2
85.0	C5	85.7822400343532	CDK6_1	63.3	IMR90p2
85.5	C5	31.1970502277716	CDK6_1	63.3	IMR90p2
86.0	C5	6.57440512310069	CDK6_1	63.3	IMR90p2
86.5	C5	3.70986347282019	CDK6_1	63.3	IMR90p2
87.0	C5	3.93512633988752	CDK6_1	63.3	IMR90p2
87.5	C5	3.28761417504143	CDK6_1	63.3	IMR90p2
88.0	C5	2.52412811302247	CDK6_1	63.3	IMR90p2
88.5	C5	2.22597485072941	CDK6_1	63.3	IMR90p2
89.0	C5	2.06775843494893	CDK6_1	63.3	IMR90p2
89.5	C5	1.67425633007593	CDK6_1	63.3	IMR90p2
90.0	C5	1.6601070556344	CDK6_1	63.3	IMR90p2
90.5	C5	2.60584579031979	CDK6_1	63.3	IMR90p2
91.0	C5	2.85712857191993	CDK6_1	63.3	IMR90p2
91.5	C5	2.34769775633094	CDK6_1	63.3	IMR90p2
92.0	C5	2.63649181174287	CDK6_1	63.3	IMR90p2
92.5	C5	3.05217746947096	CDK6_1	63.3	IMR90p2
93.0	C5	2.0963744603182	CDK6_1	63.3	IMR90p2
93.5	C5	1.49064893249255	CDK6_1	63.3	IMR90p2
94.0	C5	1.85690633446188	CDK6_1	63.3	IMR90p2
94.5	C5	1.69461239138695	CDK6_1	63.3	IMR90p2
95.0	C5	0.653230123508592	CDK6_1	63.3	IMR90p2
55.0	D5	4.02828377026731	CDK6_1	61.4	IMR90p2
55.5	D5	8.72794816891223	CDK6_1	61.4	IMR90p2
56.0	D5	8.05656754053439	CDK6_1	61.4	IMR90p2
56.5	D5	8.05656754053462	CDK6_1	61.4	IMR90p2
57.0	D5	8.05656754052643	CDK6_1	61.4	IMR90p2
57.5	D5	7.60136644016052	CDK6_1	61.4	IMR90p2
58.0	D5	10.3752426706471	CDK6_1	61.4	IMR90p2
58.5	D5	16.1027894815197	CDK6_1	61.4	IMR90p2
59.0	D5	20.7591898411556	CDK6_1	61.4	IMR90p2
59.5	D5	23.9264077968674	CDK6_1	61.4	IMR90p2
60.0	D5	26.5477805704179	CDK6_1	61.4	IMR90p2
60.5	D5	29.85050389052	CDK6_1	61.4	IMR90p2
61.0	D5	33.2170861295414	CDK6_1	61.4	IMR90p2
61.5	D5	36.4735882159683	CDK6_1	61.4	IMR90p2
62.0	D5	39.8111008962175	CDK6_1	61.4	IMR90p2
62.5	D5	42.9291334342986	CDK6_1	61.4	IMR90p2
63.0	D5	46.8766056025875	CDK6_1	61.4	IMR90p2
63.5	D5	52.6082650885136	CDK6_1	61.4	IMR90p2
64.0	D5	60.17632321304	CDK6_1	61.4	IMR90p2
64.5	D5	70.8096490544156	CDK6_1	61.4	IMR90p2
65.0	D5	83.8466218815684	CDK6_1	61.4	IMR90p2
65.5	D5	96.9083800849686	CDK6_1	61.4	IMR90p2
66.0	D5	108.153888199839	CDK6_1	61.4	IMR90p2
66.5	D5	117.36530958845	CDK6_1	61.4	IMR90p2
67.0	D5	123.673883109699	CDK6_1	61.4	IMR90p2
67.5	D5	127.031971668122	CDK6_1	61.4	IMR90p2
68.0	D5	128.338799527939	CDK6_1	61.4	IMR90p2
68.5	D5	128.979666265368	CDK6_1	61.4	IMR90p2
69.0	D5	129.401798644104	CDK6_1	61.4	IMR90p2
69.5	D5	129.778096496772	CDK6_1	61.4	IMR90p2
70.0	D5	130.637112027413	CDK6_1	61.4	IMR90p2
70.5	D5	132.226449653637	CDK6_1	61.4	IMR90p2
71.0	D5	135.083251862016	CDK6_1	61.4	IMR90p2
71.5	D5	140.398428295272	CDK6_1	61.4	IMR90p2
72.0	D5	150.102025312512	CDK6_1	61.4	IMR90p2
72.5	D5	165.362297872209	CDK6_1	61.4	IMR90p2
73.0	D5	185.342683693301	CDK6_1	61.4	IMR90p2
73.5	D5	205.761843182367	CDK6_1	61.4	IMR90p2
74.0	D5	222.010085811947	CDK6_1	61.4	IMR90p2
74.5	D5	229.193082923982	CDK6_1	61.4	IMR90p2
75.0	D5	223.964227444906	CDK6_1	61.4	IMR90p2
75.5	D5	208.683315596809	CDK6_1	61.4	IMR90p2
76.0	D5	190.601752045221	CDK6_1	61.4	IMR90p2
76.5	D5	175.380553164307	CDK6_1	61.4	IMR90p2
77.0	D5	167.1974253753	CDK6_1	61.4	IMR90p2
77.5	D5	168.136419505809	CDK6_1	61.4	IMR90p2
78.0	D5	174.745662336048	CDK6_1	61.4	IMR90p2
78.5	D5	180.913959034594	CDK6_1	61.4	IMR90p2
79.0	D5	182.521173678979	CDK6_1	61.4	IMR90p2
79.5	D5	178.135660747292	CDK6_1	61.4	IMR90p2
80.0	D5	169.571416179701	CDK6_1	61.4	IMR90p2
80.5	D5	167.014683351357	CDK6_1	61.4	IMR90p2
81.0	D5	186.797914022651	CDK6_1	61.4	IMR90p2
81.5	D5	223.935036614156	CDK6_1	61.4	IMR90p2
82.0	D5	261.423403535942	CDK6_1	61.4	IMR90p2
82.5	D5	293.54157758039	CDK6_1	61.4	IMR90p2
83.0	D5	305.092600873797	CDK6_1	61.4	IMR90p2
83.5	D5	269.522298764124	CDK6_1	61.4	IMR90p2
84.0	D5	200.721696643497	CDK6_1	61.4	IMR90p2
84.5	D5	132.987952056303	CDK6_1	61.4	IMR90p2
85.0	D5	72.5296244055614	CDK6_1	61.4	IMR90p2
85.5	D5	25.6132655849016	CDK6_1	61.4	IMR90p2
86.0	D5	5.14258654451135	CDK6_1	61.4	IMR90p2
86.5	D5	3.65799002805824	CDK6_1	61.4	IMR90p2
87.0	D5	3.83905920247543	CDK6_1	61.4	IMR90p2
87.5	D5	3.42826057816995	CDK6_1	61.4	IMR90p2
88.0	D5	3.1973289144936	CDK6_1	61.4	IMR90p2
88.5	D5	2.66222678738103	CDK6_1	61.4	IMR90p2
89.0	D5	2.16214745188893	CDK6_1	61.4	IMR90p2
89.5	D5	2.0363864683676	CDK6_1	61.4	IMR90p2
90.0	D5	1.87787296036174	CDK6_1	61.4	IMR90p2
90.5	D5	1.67388179439638	CDK6_1	61.4	IMR90p2
91.0	D5	1.71241650143509	CDK6_1	61.4	IMR90p2
91.5	D5	1.88095070240911	CDK6_1	61.4	IMR90p2
92.0	D5	2.00942827538802	CDK6_1	61.4	IMR90p2
92.5	D5	2.26492072529868	CDK6_1	61.4	IMR90p2
93.0	D5	2.43429480711825	CDK6_1	61.4	IMR90p2
93.5	D5	2.01246493304456	CDK6_1	61.4	IMR90p2
94.0	D5	1.96127789207247	CDK6_1	61.4	IMR90p2
94.5	D5	0.937477482578458	CDK6_1	61.4	IMR90p2
95.0	D5	-0.158222597923498	CDK6_1	61.4	IMR90p2
55.0	E5	-1.43287260926184	CDK6_1	59.0	IMR90p2
55.5	E5	-3.10455732006744	CDK6_1	59.0	IMR90p2
56.0	E5	-2.86574521852299	CDK6_1	59.0	IMR90p2
56.5	E5	-2.86574521851765	CDK6_1	59.0	IMR90p2
57.0	E5	-2.86574521856232	CDK6_1	59.0	IMR90p2
57.5	E5	-3.57158085605374	CDK6_1	59.0	IMR90p2
58.0	E5	0.914493613162904	CDK6_1	59.0	IMR90p2
58.5	E5	8.59315246870074	CDK6_1	59.0	IMR90p2
59.0	E5	13.7936677248643	CDK6_1	59.0	IMR90p2
59.5	E5	18.9511660200486	CDK6_1	59.0	IMR90p2
60.0	E5	23.0533946384331	CDK6_1	59.0	IMR90p2
60.5	E5	25.7871191316308	CDK6_1	59.0	IMR90p2
61.0	E5	28.260276758322	CDK6_1	59.0	IMR90p2
61.5	E5	31.3761527908573	CDK6_1	59.0	IMR90p2
62.0	E5	34.4965037441418	CDK6_1	59.0	IMR90p2
62.5	E5	37.4016117986661	CDK6_1	59.0	IMR90p2
63.0	E5	40.6498268499828	CDK6_1	59.0	IMR90p2
63.5	E5	45.6214024301489	CDK6_1	59.0	IMR90p2
64.0	E5	51.4965451562716	CDK6_1	59.0	IMR90p2
64.5	E5	58.0836547637992	CDK6_1	59.0	IMR90p2
65.0	E5	67.7887602844069	CDK6_1	59.0	IMR90p2
65.5	E5	79.9250885575718	CDK6_1	59.0	IMR90p2
66.0	E5	91.3749527080136	CDK6_1	59.0	IMR90p2
66.5	E5	102.063641244424	CDK6_1	59.0	IMR90p2
67.0	E5	111.238773743563	CDK6_1	59.0	IMR90p2
67.5	E5	116.650909469161	CDK6_1	59.0	IMR90p2
68.0	E5	118.773056070645	CDK6_1	59.0	IMR90p2
68.5	E5	119.516802418456	CDK6_1	59.0	IMR90p2
69.0	E5	120.598650658152	CDK6_1	59.0	IMR90p2
69.5	E5	123.06825101504	CDK6_1	59.0	IMR90p2
70.0	E5	127.179448420857	CDK6_1	59.0	IMR90p2
70.5	E5	133.10509750235	CDK6_1	59.0	IMR90p2
71.0	E5	140.02757636623	CDK6_1	59.0	IMR90p2
71.5	E5	147.511237237724	CDK6_1	59.0	IMR90p2
72.0	E5	158.215467878528	CDK6_1	59.0	IMR90p2
72.5	E5	174.776793123653	CDK6_1	59.0	IMR90p2
73.0	E5	197.390238528785	CDK6_1	59.0	IMR90p2
73.5	E5	222.594556663078	CDK6_1	59.0	IMR90p2
74.0	E5	244.102357982042	CDK6_1	59.0	IMR90p2
74.5	E5	254.444096911475	CDK6_1	59.0	IMR90p2
75.0	E5	248.306522803796	CDK6_1	59.0	IMR90p2
75.5	E5	225.835697339948	CDK6_1	59.0	IMR90p2
76.0	E5	195.152142380312	CDK6_1	59.0	IMR90p2
76.5	E5	165.227847377496	CDK6_1	59.0	IMR90p2
77.0	E5	143.143978593804	CDK6_1	59.0	IMR90p2
77.5	E5	132.638553733065	CDK6_1	59.0	IMR90p2
78.0	E5	131.072166375351	CDK6_1	59.0	IMR90p2
78.5	E5	132.635842346869	CDK6_1	59.0	IMR90p2
79.0	E5	133.600734936432	CDK6_1	59.0	IMR90p2
79.5	E5	130.488923169572	CDK6_1	59.0	IMR90p2
80.0	E5	122.458963559491	CDK6_1	59.0	IMR90p2
80.5	E5	117.558609564929	CDK6_1	59.0	IMR90p2
81.0	E5	127.36724374798	CDK6_1	59.0	IMR90p2
81.5	E5	147.64864582984	CDK6_1	59.0	IMR90p2
82.0	E5	168.563001597979	CDK6_1	59.0	IMR90p2
82.5	E5	188.375624518543	CDK6_1	59.0	IMR90p2
83.0	E5	196.306939568981	CDK6_1	59.0	IMR90p2
83.5	E5	173.954439807249	CDK6_1	59.0	IMR90p2
84.0	E5	130.139195535287	CDK6_1	59.0	IMR90p2
84.5	E5	86.6741819273832	CDK6_1	59.0	IMR90p2
85.0	E5	47.5254167833598	CDK6_1	59.0	IMR90p2
85.5	E5	16.8875285412518	CDK6_1	59.0	IMR90p2
86.0	E5	3.16947777505806	CDK6_1	59.0	IMR90p2
86.5	E5	2.35482404265707	CDK6_1	59.0	IMR90p2
87.0	E5	3.28421610990648	CDK6_1	59.0	IMR90p2
87.5	E5	3.38175200862594	CDK6_1	59.0	IMR90p2
88.0	E5	3.6770172574067	CDK6_1	59.0	IMR90p2
88.5	E5	4.09903381538805	CDK6_1	59.0	IMR90p2
89.0	E5	3.7696703036035	CDK6_1	59.0	IMR90p2
89.5	E5	3.08175448945417	CDK6_1	59.0	IMR90p2
90.0	E5	2.8257752411514	CDK6_1	59.0	IMR90p2
90.5	E5	2.53679389264244	CDK6_1	59.0	IMR90p2
91.0	E5	1.80592402931171	CDK6_1	59.0	IMR90p2
91.5	E5	1.77920167819212	CDK6_1	59.0	IMR90p2
92.0	E5	2.39200176530039	CDK6_1	59.0	IMR90p2
92.5	E5	2.38093604714595	CDK6_1	59.0	IMR90p2
93.0	E5	2.41685401013325	CDK6_1	59.0	IMR90p2
93.5	E5	2.58880575890498	CDK6_1	59.0	IMR90p2
94.0	E5	2.31193894314839	CDK6_1	59.0	IMR90p2
94.5	E5	1.37025138881819	CDK6_1	59.0	IMR90p2
95.0	E5	0.142403238383679	CDK6_1	59.0	IMR90p2
55.0	F5	-2.46896088262497	CDK6_1	57.0	IMR90p2
55.5	F5	-5.34941524568717	CDK6_1	57.0	IMR90p2
56.0	F5	-4.93792176524971	CDK6_1	57.0	IMR90p2
56.5	F5	-4.93792176525346	CDK6_1	57.0	IMR90p2
57.0	F5	-4.93792176522345	CDK6_1	57.0	IMR90p2
57.5	F5	-5.82218097756163	CDK6_1	57.0	IMR90p2
58.0	F5	-0.417970050800477	CDK6_1	57.0	IMR90p2
58.5	F5	10.490000413159	CDK6_1	57.0	IMR90p2
59.0	F5	20.0426843326911	CDK6_1	57.0	IMR90p2
59.5	F5	28.0881104322165	CDK6_1	57.0	IMR90p2
60.0	F5	33.0903974785027	CDK6_1	57.0	IMR90p2
60.5	F5	37.111451707431	CDK6_1	57.0	IMR90p2
61.0	F5	40.7232108573759	CDK6_1	57.0	IMR90p2
61.5	F5	42.2990684183108	CDK6_1	57.0	IMR90p2
62.0	F5	42.5778806211224	CDK6_1	57.0	IMR90p2
62.5	F5	43.2695212996198	CDK6_1	57.0	IMR90p2
63.0	F5	43.7866206401837	CDK6_1	57.0	IMR90p2
63.5	F5	44.1540252867635	CDK6_1	57.0	IMR90p2
64.0	F5	46.4234892660631	CDK6_1	57.0	IMR90p2
64.5	F5	51.4622817236108	CDK6_1	57.0	IMR90p2
65.0	F5	58.6195215298387	CDK6_1	57.0	IMR90p2
65.5	F5	67.5018748517198	CDK6_1	57.0	IMR90p2
66.0	F5	77.5966426712224	CDK6_1	57.0	IMR90p2
66.5	F5	86.9536614842864	CDK6_1	57.0	IMR90p2
67.0	F5	93.8832595838226	CDK6_1	57.0	IMR90p2
67.5	F5	98.3938732080944	CDK6_1	57.0	IMR90p2
68.0	F5	100.723184567894	CDK6_1	57.0	IMR90p2
68.5	F5	101.352334550676	CDK6_1	57.0	IMR90p2
69.0	F5	101.281294222148	CDK6_1	57.0	IMR90p2
69.5	F5	101.068671613075	CDK6_1	57.0	IMR90p2
70.0	F5	100.903977490584	CDK6_1	57.0	IMR90p2
70.5	F5	101.63347429029	CDK6_1	57.0	IMR90p2
71.0	F5	103.464868959538	CDK6_1	57.0	IMR90p2
71.5	F5	107.856574469601	CDK6_1	57.0	IMR90p2
72.0	F5	116.86011697949	CDK6_1	57.0	IMR90p2
72.5	F5	133.462053577817	CDK6_1	57.0	IMR90p2
73.0	F5	158.599562566192	CDK6_1	57.0	IMR90p2
73.5	F5	187.77379828556	CDK6_1	57.0	IMR90p2
74.0	F5	214.342619699234	CDK6_1	57.0	IMR90p2
74.5	F5	231.97294787604	CDK6_1	57.0	IMR90p2
75.0	F5	233.418120258906	CDK6_1	57.0	IMR90p2
75.5	F5	215.480425136273	CDK6_1	57.0	IMR90p2
76.0	F5	185.369924825201	CDK6_1	57.0	IMR90p2
76.5	F5	152.391335670926	CDK6_1	57.0	IMR90p2
77.0	F5	124.026070033215	CDK6_1	57.0	IMR90p2
77.5	F5	105.246914074203	CDK6_1	57.0	IMR90p2
78.0	F5	97.1458414250994	CDK6_1	57.0	IMR90p2
78.5	F5	95.9200071028055	CDK6_1	57.0	IMR90p2
79.0	F5	96.010972687688	CDK6_1	57.0	IMR90p2
79.5	F5	94.0976020315512	CDK6_1	57.0	IMR90p2
80.0	F5	89.8242238825702	CDK6_1	57.0	IMR90p2
80.5	F5	86.5893334744977	CDK6_1	57.0	IMR90p2
81.0	F5	91.2800724857566	CDK6_1	57.0	IMR90p2
81.5	F5	103.399283845514	CDK6_1	57.0	IMR90p2
82.0	F5	115.989177442527	CDK6_1	57.0	IMR90p2
82.5	F5	126.805034984055	CDK6_1	57.0	IMR90p2
83.0	F5	130.867816825294	CDK6_1	57.0	IMR90p2
83.5	F5	115.936284068689	CDK6_1	57.0	IMR90p2
84.0	F5	86.8439570342313	CDK6_1	57.0	IMR90p2
84.5	F5	58.6151344867576	CDK6_1	57.0	IMR90p2
85.0	F5	33.429415000225	CDK6_1	57.0	IMR90p2
85.5	F5	13.06091759889	CDK6_1	57.0	IMR90p2
86.0	F5	4.12990102831714	CDK6_1	57.0	IMR90p2
86.5	F5	3.27241655757484	CDK6_1	57.0	IMR90p2
87.0	F5	2.34154051794059	CDK6_1	57.0	IMR90p2
87.5	F5	1.76494524671875	CDK6_1	57.0	IMR90p2
88.0	F5	1.9516320434771	CDK6_1	57.0	IMR90p2
88.5	F5	2.01267779304811	CDK6_1	57.0	IMR90p2
89.0	F5	2.01078348975489	CDK6_1	57.0	IMR90p2
89.5	F5	2.33158163273453	CDK6_1	57.0	IMR90p2
90.0	F5	2.52138129714587	CDK6_1	57.0	IMR90p2
90.5	F5	2.27702821700717	CDK6_1	57.0	IMR90p2
91.0	F5	1.51631472790365	CDK6_1	57.0	IMR90p2
91.5	F5	1.35809948518312	CDK6_1	57.0	IMR90p2
92.0	F5	1.85831840604857	CDK6_1	57.0	IMR90p2
92.5	F5	1.97128139295972	CDK6_1	57.0	IMR90p2
93.0	F5	2.25811458978637	CDK6_1	57.0	IMR90p2
93.5	F5	3.29512494524943	CDK6_1	57.0	IMR90p2
94.0	F5	3.61783982189041	CDK6_1	57.0	IMR90p2
94.5	F5	4.5720318482368	CDK6_1	57.0	IMR90p2
95.0	F5	2.56701333479174	CDK6_1	57.0	IMR90p2
55.0	G5	6.05344378081247	CDK6_1	55.7	IMR90p2
55.5	G5	13.1157948584274	CDK6_1	55.7	IMR90p2
56.0	G5	12.1068875616253	CDK6_1	55.7	IMR90p2
56.5	G5	12.106887561628	CDK6_1	55.7	IMR90p2
57.0	G5	12.1068875616062	CDK6_1	55.7	IMR90p2
57.5	G5	11.1784126235696	CDK6_1	55.7	IMR90p2
58.0	G5	16.8838423379985	CDK6_1	55.7	IMR90p2
58.5	G5	28.4249126079683	CDK6_1	55.7	IMR90p2
59.0	G5	36.3277563765553	CDK6_1	55.7	IMR90p2
59.5	G5	41.4044427134925	CDK6_1	55.7	IMR90p2
60.0	G5	43.7047737609909	CDK6_1	55.7	IMR90p2
60.5	G5	44.6239403324606	CDK6_1	55.7	IMR90p2
61.0	G5	44.596552646415	CDK6_1	55.7	IMR90p2
61.5	G5	43.7147698565853	CDK6_1	55.7	IMR90p2
62.0	G5	41.8723075444505	CDK6_1	55.7	IMR90p2
62.5	G5	40.2560305787785	CDK6_1	55.7	IMR90p2
63.0	G5	39.0529445066499	CDK6_1	55.7	IMR90p2
63.5	G5	38.0120502890179	CDK6_1	55.7	IMR90p2
64.0	G5	38.062279231716	CDK6_1	55.7	IMR90p2
64.5	G5	40.4531005877473	CDK6_1	55.7	IMR90p2
65.0	G5	44.9279966647071	CDK6_1	55.7	IMR90p2
65.5	G5	50.6871301664656	CDK6_1	55.7	IMR90p2
66.0	G5	57.9014868713073	CDK6_1	55.7	IMR90p2
66.5	G5	65.157343276536	CDK6_1	55.7	IMR90p2
67.0	G5	71.414597606637	CDK6_1	55.7	IMR90p2
67.5	G5	76.2946396553615	CDK6_1	55.7	IMR90p2
68.0	G5	79.754563354468	CDK6_1	55.7	IMR90p2
68.5	G5	81.3295134682415	CDK6_1	55.7	IMR90p2
69.0	G5	82.9681784726164	CDK6_1	55.7	IMR90p2
69.5	G5	84.5913717974813	CDK6_1	55.7	IMR90p2
70.0	G5	86.2798629609323	CDK6_1	55.7	IMR90p2
70.5	G5	90.0802225818969	CDK6_1	55.7	IMR90p2
71.0	G5	96.1295038111149	CDK6_1	55.7	IMR90p2
71.5	G5	102.302768546401	CDK6_1	55.7	IMR90p2
72.0	G5	108.737030088068	CDK6_1	55.7	IMR90p2
72.5	G5	116.891997123748	CDK6_1	55.7	IMR90p2
73.0	G5	125.794056776699	CDK6_1	55.7	IMR90p2
73.5	G5	134.099859070678	CDK6_1	55.7	IMR90p2
74.0	G5	140.158651160237	CDK6_1	55.7	IMR90p2
74.5	G5	142.686064324413	CDK6_1	55.7	IMR90p2
75.0	G5	138.643350977944	CDK6_1	55.7	IMR90p2
75.5	G5	126.149428431247	CDK6_1	55.7	IMR90p2
76.0	G5	109.093585955124	CDK6_1	55.7	IMR90p2
76.5	G5	93.2509676892391	CDK6_1	55.7	IMR90p2
77.0	G5	81.1523045234405	CDK6_1	55.7	IMR90p2
77.5	G5	74.7659445853152	CDK6_1	55.7	IMR90p2
78.0	G5	74.7288622518896	CDK6_1	55.7	IMR90p2
78.5	G5	77.1396427572049	CDK6_1	55.7	IMR90p2
79.0	G5	78.3154235738056	CDK6_1	55.7	IMR90p2
79.5	G5	77.1213506259738	CDK6_1	55.7	IMR90p2
80.0	G5	72.8738229645634	CDK6_1	55.7	IMR90p2
80.5	G5	68.2821691490157	CDK6_1	55.7	IMR90p2
81.0	G5	70.6608648153722	CDK6_1	55.7	IMR90p2
81.5	G5	79.4973580956038	CDK6_1	55.7	IMR90p2
82.0	G5	88.778379833439	CDK6_1	55.7	IMR90p2
82.5	G5	97.7937913856617	CDK6_1	55.7	IMR90p2
83.0	G5	102.866476208797	CDK6_1	55.7	IMR90p2
83.5	G5	93.0906447183567	CDK6_1	55.7	IMR90p2
84.0	G5	71.2699212528781	CDK6_1	55.7	IMR90p2
84.5	G5	49.0075318212616	CDK6_1	55.7	IMR90p2
85.0	G5	28.9548124385286	CDK6_1	55.7	IMR90p2
85.5	G5	12.7493039527359	CDK6_1	55.7	IMR90p2
86.0	G5	4.92506733999801	CDK6_1	55.7	IMR90p2
86.5	G5	3.67691645858821	CDK6_1	55.7	IMR90p2
87.0	G5	3.93128069173326	CDK6_1	55.7	IMR90p2
87.5	G5	3.64861514169752	CDK6_1	55.7	IMR90p2
88.0	G5	2.69855752139779	CDK6_1	55.7	IMR90p2
88.5	G5	2.44493995754601	CDK6_1	55.7	IMR90p2
89.0	G5	2.43856690642127	CDK6_1	55.7	IMR90p2
89.5	G5	2.21868516792796	CDK6_1	55.7	IMR90p2
90.0	G5	2.40794284832123	CDK6_1	55.7	IMR90p2
90.5	G5	2.69665138868413	CDK6_1	55.7	IMR90p2
91.0	G5	2.39906861565032	CDK6_1	55.7	IMR90p2
91.5	G5	2.21985665121861	CDK6_1	55.7	IMR90p2
92.0	G5	2.06143748403122	CDK6_1	55.7	IMR90p2
92.5	G5	1.97627737334858	CDK6_1	55.7	IMR90p2
93.0	G5	2.23074020998018	CDK6_1	55.7	IMR90p2
93.5	G5	2.80845091162064	CDK6_1	55.7	IMR90p2
94.0	G5	3.31283793263833	CDK6_1	55.7	IMR90p2
94.5	G5	4.44878482431909	CDK6_1	55.7	IMR90p2
95.0	G5	2.42531658345001	CDK6_1	55.7	IMR90p2
55.0	H5	16.4189170772761	CDK6_1	55.0	IMR90p2
55.5	H5	35.5743203340995	CDK6_1	55.0	IMR90p2
56.0	H5	32.8378341545542	CDK6_1	55.0	IMR90p2
56.5	H5	32.8378341545596	CDK6_1	55.0	IMR90p2
57.0	H5	32.8378341545139	CDK6_1	55.0	IMR90p2
57.5	H5	32.2873667775792	CDK6_1	55.0	IMR90p2
58.0	H5	35.7819833981237	CDK6_1	55.0	IMR90p2
58.5	H5	41.9978014956894	CDK6_1	55.0	IMR90p2
59.0	H5	45.0098041498715	CDK6_1	55.0	IMR90p2
59.5	H5	45.6345039348737	CDK6_1	55.0	IMR90p2
60.0	H5	45.0148223782572	CDK6_1	55.0	IMR90p2
60.5	H5	44.534447677579	CDK6_1	55.0	IMR90p2
61.0	H5	43.5638687329501	CDK6_1	55.0	IMR90p2
61.5	H5	42.3106000934359	CDK6_1	55.0	IMR90p2
62.0	H5	41.1807393146709	CDK6_1	55.0	IMR90p2
62.5	H5	39.9906333115138	CDK6_1	55.0	IMR90p2
63.0	H5	38.6960287222299	CDK6_1	55.0	IMR90p2
63.5	H5	37.4316196601396	CDK6_1	55.0	IMR90p2
64.0	H5	36.5203215022074	CDK6_1	55.0	IMR90p2
64.5	H5	36.6838372979341	CDK6_1	55.0	IMR90p2
65.0	H5	37.879282829428	CDK6_1	55.0	IMR90p2
65.5	H5	40.2883223079081	CDK6_1	55.0	IMR90p2
66.0	H5	44.301132593725	CDK6_1	55.0	IMR90p2
66.5	H5	49.2271231963856	CDK6_1	55.0	IMR90p2
67.0	H5	53.9996663072844	CDK6_1	55.0	IMR90p2
67.5	H5	58.1502356938894	CDK6_1	55.0	IMR90p2
68.0	H5	61.1792411653054	CDK6_1	55.0	IMR90p2
68.5	H5	62.9867463524897	CDK6_1	55.0	IMR90p2
69.0	H5	63.5451540695403	CDK6_1	55.0	IMR90p2
69.5	H5	63.1948311972208	CDK6_1	55.0	IMR90p2
70.0	H5	62.7586801925894	CDK6_1	55.0	IMR90p2
70.5	H5	62.2056054295601	CDK6_1	55.0	IMR90p2
71.0	H5	61.9531486660576	CDK6_1	55.0	IMR90p2
71.5	H5	62.1961015041635	CDK6_1	55.0	IMR90p2
72.0	H5	63.4921496157388	CDK6_1	55.0	IMR90p2
72.5	H5	67.1348694060523	CDK6_1	55.0	IMR90p2
73.0	H5	73.9051429256143	CDK6_1	55.0	IMR90p2
73.5	H5	82.5848055247811	CDK6_1	55.0	IMR90p2
74.0	H5	92.2123725668677	CDK6_1	55.0	IMR90p2
74.5	H5	100.150068350727	CDK6_1	55.0	IMR90p2
75.0	H5	102.931272654448	CDK6_1	55.0	IMR90p2
75.5	H5	99.2113763691459	CDK6_1	55.0	IMR90p2
76.0	H5	90.0397820588081	CDK6_1	55.0	IMR90p2
76.5	H5	78.4299768261843	CDK6_1	55.0	IMR90p2
77.0	H5	68.3899902318216	CDK6_1	55.0	IMR90p2
77.5	H5	62.2488885803825	CDK6_1	55.0	IMR90p2
78.0	H5	60.1280770216742	CDK6_1	55.0	IMR90p2
78.5	H5	61.5297850541579	CDK6_1	55.0	IMR90p2
79.0	H5	63.8771180772882	CDK6_1	55.0	IMR90p2
79.5	H5	64.1373996101093	CDK6_1	55.0	IMR90p2
80.0	H5	61.504523567437	CDK6_1	55.0	IMR90p2
80.5	H5	57.9033047038484	CDK6_1	55.0	IMR90p2
81.0	H5	57.8053239159908	CDK6_1	55.0	IMR90p2
81.5	H5	62.974836970564	CDK6_1	55.0	IMR90p2
82.0	H5	70.1990748796877	CDK6_1	55.0	IMR90p2
82.5	H5	77.3785428238932	CDK6_1	55.0	IMR90p2
83.0	H5	83.0231202738779	CDK6_1	55.0	IMR90p2
83.5	H5	78.6891182184335	CDK6_1	55.0	IMR90p2
84.0	H5	62.6415461261315	CDK6_1	55.0	IMR90p2
84.5	H5	44.5046436231887	CDK6_1	55.0	IMR90p2
85.0	H5	28.3520119719905	CDK6_1	55.0	IMR90p2
85.5	H5	13.7461870837047	CDK6_1	55.0	IMR90p2
86.0	H5	4.9714125341273	CDK6_1	55.0	IMR90p2
86.5	H5	2.93916162263616	CDK6_1	55.0	IMR90p2
87.0	H5	2.14242941348454	CDK6_1	55.0	IMR90p2
87.5	H5	1.46617423496349	CDK6_1	55.0	IMR90p2
88.0	H5	1.54581658123402	CDK6_1	55.0	IMR90p2
88.5	H5	1.88127723076417	CDK6_1	55.0	IMR90p2
89.0	H5	2.14055128911133	CDK6_1	55.0	IMR90p2
89.5	H5	2.68918981915681	CDK6_1	55.0	IMR90p2
90.0	H5	2.73986530347656	CDK6_1	55.0	IMR90p2
90.5	H5	2.19794804093948	CDK6_1	55.0	IMR90p2
91.0	H5	1.85911267556997	CDK6_1	55.0	IMR90p2
91.5	H5	1.53079138033831	CDK6_1	55.0	IMR90p2
92.0	H5	1.30025638167302	CDK6_1	55.0	IMR90p2
92.5	H5	1.24409466958241	CDK6_1	55.0	IMR90p2
93.0	H5	1.38429556668052	CDK6_1	55.0	IMR90p2
93.5	H5	1.37559320225245	CDK6_1	55.0	IMR90p2
94.0	H5	1.40150155359942	CDK6_1	55.0	IMR90p2
94.5	H5	1.45937680397918	CDK6_1	55.0	IMR90p2
95.0	H5	0.630710772834561	CDK6_1	55.0	IMR90p2
55.0	A5	4.00879737600508	CDK6_1	65.0	IMR90p11
55.5	A5	8.68572764801218	CDK6_1	65.0	IMR90p11
56.0	A5	8.01759475201129	CDK6_1	65.0	IMR90p11
56.5	A5	8.01759475202277	CDK6_1	65.0	IMR90p11
57.0	A5	8.01759475192671	CDK6_1	65.0	IMR90p11
57.5	A5	7.26980132270671	CDK6_1	65.0	IMR90p11
58.0	A5	11.6415597916607	CDK6_1	65.0	IMR90p11
58.5	A5	22.3029970759679	CDK6_1	65.0	IMR90p11
59.0	A5	31.400624131158	CDK6_1	65.0	IMR90p11
59.5	A5	37.8367021916827	CDK6_1	65.0	IMR90p11
60.0	A5	42.9633865195117	CDK6_1	65.0	IMR90p11
60.5	A5	46.7300285965276	CDK6_1	65.0	IMR90p11
61.0	A5	47.9216621317547	CDK6_1	65.0	IMR90p11
61.5	A5	47.6334858831017	CDK6_1	65.0	IMR90p11
62.0	A5	48.2325438414825	CDK6_1	65.0	IMR90p11
62.5	A5	49.2402533648574	CDK6_1	65.0	IMR90p11
63.0	A5	49.5887851080073	CDK6_1	65.0	IMR90p11
63.5	A5	51.0000625806972	CDK6_1	65.0	IMR90p11
64.0	A5	54.1154823256657	CDK6_1	65.0	IMR90p11
64.5	A5	60.1246010364808	CDK6_1	65.0	IMR90p11
65.0	A5	69.5767589989885	CDK6_1	65.0	IMR90p11
65.5	A5	80.9475097823438	CDK6_1	65.0	IMR90p11
66.0	A5	93.0475641545181	CDK6_1	65.0	IMR90p11
66.5	A5	104.782754873998	CDK6_1	65.0	IMR90p11
67.0	A5	113.141778475687	CDK6_1	65.0	IMR90p11
67.5	A5	118.043954338156	CDK6_1	65.0	IMR90p11
68.0	A5	121.896771446769	CDK6_1	65.0	IMR90p11
68.5	A5	124.332729949619	CDK6_1	65.0	IMR90p11
69.0	A5	126.23882147513	CDK6_1	65.0	IMR90p11
69.5	A5	127.72214371017	CDK6_1	65.0	IMR90p11
70.0	A5	128.369500620518	CDK6_1	65.0	IMR90p11
70.5	A5	128.830369443063	CDK6_1	65.0	IMR90p11
71.0	A5	128.829023757762	CDK6_1	65.0	IMR90p11
71.5	A5	127.635598452722	CDK6_1	65.0	IMR90p11
72.0	A5	128.090778075708	CDK6_1	65.0	IMR90p11
72.5	A5	131.268862959789	CDK6_1	65.0	IMR90p11
73.0	A5	134.718905293745	CDK6_1	65.0	IMR90p11
73.5	A5	138.808513689041	CDK6_1	65.0	IMR90p11
74.0	A5	143.961757749463	CDK6_1	65.0	IMR90p11
74.5	A5	147.163928281571	CDK6_1	65.0	IMR90p11
75.0	A5	147.206424946662	CDK6_1	65.0	IMR90p11
75.5	A5	146.57894412964	CDK6_1	65.0	IMR90p11
76.0	A5	146.97742902297	CDK6_1	65.0	IMR90p11
76.5	A5	149.459230806842	CDK6_1	65.0	IMR90p11
77.0	A5	156.085648318865	CDK6_1	65.0	IMR90p11
77.5	A5	166.292283129372	CDK6_1	65.0	IMR90p11
78.0	A5	177.206841793126	CDK6_1	65.0	IMR90p11
78.5	A5	185.783366058252	CDK6_1	65.0	IMR90p11
79.0	A5	189.112559133156	CDK6_1	65.0	IMR90p11
79.5	A5	185.569665488992	CDK6_1	65.0	IMR90p11
80.0	A5	177.269856820165	CDK6_1	65.0	IMR90p11
80.5	A5	172.589736374384	CDK6_1	65.0	IMR90p11
81.0	A5	188.964266383299	CDK6_1	65.0	IMR90p11
81.5	A5	226.81492250004	CDK6_1	65.0	IMR90p11
82.0	A5	268.786574639541	CDK6_1	65.0	IMR90p11
82.5	A5	306.836525999091	CDK6_1	65.0	IMR90p11
83.0	A5	328.953628004589	CDK6_1	65.0	IMR90p11
83.5	A5	304.660093912596	CDK6_1	65.0	IMR90p11
84.0	A5	237.127278034488	CDK6_1	65.0	IMR90p11
84.5	A5	162.482745867035	CDK6_1	65.0	IMR90p11
85.0	A5	94.2797545257224	CDK6_1	65.0	IMR90p11
85.5	A5	37.6114689370058	CDK6_1	65.0	IMR90p11
86.0	A5	6.98422134155493	CDK6_1	65.0	IMR90p11
86.5	A5	1.12232474809559	CDK6_1	65.0	IMR90p11
87.0	A5	2.32273842966941	CDK6_1	65.0	IMR90p11
87.5	A5	2.87966507857476	CDK6_1	65.0	IMR90p11
88.0	A5	2.88492506199958	CDK6_1	65.0	IMR90p11
88.5	A5	3.30671433141129	CDK6_1	65.0	IMR90p11
89.0	A5	3.40822308908423	CDK6_1	65.0	IMR90p11
89.5	A5	2.53201418483627	CDK6_1	65.0	IMR90p11
90.0	A5	2.07803411295021	CDK6_1	65.0	IMR90p11
90.5	A5	2.19321716981005	CDK6_1	65.0	IMR90p11
91.0	A5	1.874578910173	CDK6_1	65.0	IMR90p11
91.5	A5	1.77596757660143	CDK6_1	65.0	IMR90p11
92.0	A5	2.05141635022324	CDK6_1	65.0	IMR90p11
92.5	A5	2.11610675186256	CDK6_1	65.0	IMR90p11
93.0	A5	2.32268438889753	CDK6_1	65.0	IMR90p11
93.5	A5	2.18109615741048	CDK6_1	65.0	IMR90p11
94.0	A5	1.99464790477089	CDK6_1	65.0	IMR90p11
94.5	A5	1.01848644238737	CDK6_1	65.0	IMR90p11
95.0	A5	-0.158411856846101	CDK6_1	65.0	IMR90p11
55.0	B5	6.67652751330729	CDK6_1	64.5	IMR90p11
55.5	B5	14.4658096121684	CDK6_1	64.5	IMR90p11
56.0	B5	13.3530550266169	CDK6_1	64.5	IMR90p11
56.5	B5	13.3530550266328	CDK6_1	64.5	IMR90p11
57.0	B5	13.3530550264993	CDK6_1	64.5	IMR90p11
57.5	B5	12.7482822291147	CDK6_1	64.5	IMR90p11
58.0	B5	16.3871487939366	CDK6_1	64.5	IMR90p11
58.5	B5	24.3314537064969	CDK6_1	64.5	IMR90p11
59.0	B5	30.5905270252105	CDK6_1	64.5	IMR90p11
59.5	B5	35.9261794385371	CDK6_1	64.5	IMR90p11
60.0	B5	41.2194795109319	CDK6_1	64.5	IMR90p11
60.5	B5	45.3175728031058	CDK6_1	64.5	IMR90p11
61.0	B5	48.4214488648715	CDK6_1	64.5	IMR90p11
61.5	B5	50.9884476465753	CDK6_1	64.5	IMR90p11
62.0	B5	52.4433718389282	CDK6_1	64.5	IMR90p11
62.5	B5	53.2734904877098	CDK6_1	64.5	IMR90p11
63.0	B5	54.3488567619082	CDK6_1	64.5	IMR90p11
63.5	B5	55.798476692215	CDK6_1	64.5	IMR90p11
64.0	B5	59.3507964144399	CDK6_1	64.5	IMR90p11
64.5	B5	66.0519718898955	CDK6_1	64.5	IMR90p11
65.0	B5	75.330445185088	CDK6_1	64.5	IMR90p11
65.5	B5	87.3382769077565	CDK6_1	64.5	IMR90p11
66.0	B5	100.677615877905	CDK6_1	64.5	IMR90p11
66.5	B5	112.573460901327	CDK6_1	64.5	IMR90p11
67.0	B5	122.101126970222	CDK6_1	64.5	IMR90p11
67.5	B5	128.638575623698	CDK6_1	64.5	IMR90p11
68.0	B5	131.831799065306	CDK6_1	64.5	IMR90p11
68.5	B5	133.449254179707	CDK6_1	64.5	IMR90p11
69.0	B5	134.084927009148	CDK6_1	64.5	IMR90p11
69.5	B5	134.24457773246	CDK6_1	64.5	IMR90p11
70.0	B5	135.035999224536	CDK6_1	64.5	IMR90p11
70.5	B5	136.218545345877	CDK6_1	64.5	IMR90p11
71.0	B5	136.704194932911	CDK6_1	64.5	IMR90p11
71.5	B5	138.202605076513	CDK6_1	64.5	IMR90p11
72.0	B5	141.707046441995	CDK6_1	64.5	IMR90p11
72.5	B5	146.708011036327	CDK6_1	64.5	IMR90p11
73.0	B5	153.154071325778	CDK6_1	64.5	IMR90p11
73.5	B5	160.70666628723	CDK6_1	64.5	IMR90p11
74.0	B5	166.705803378896	CDK6_1	64.5	IMR90p11
74.5	B5	168.872156997516	CDK6_1	64.5	IMR90p11
75.0	B5	167.761789178169	CDK6_1	64.5	IMR90p11
75.5	B5	164.478239383966	CDK6_1	64.5	IMR90p11
76.0	B5	161.215550961785	CDK6_1	64.5	IMR90p11
76.5	B5	161.353011950197	CDK6_1	64.5	IMR90p11
77.0	B5	166.814048134713	CDK6_1	64.5	IMR90p11
77.5	B5	176.042230241123	CDK6_1	64.5	IMR90p11
78.0	B5	186.403778341275	CDK6_1	64.5	IMR90p11
78.5	B5	194.28576060124	CDK6_1	64.5	IMR90p11
79.0	B5	196.572988762766	CDK6_1	64.5	IMR90p11
79.5	B5	191.947325392774	CDK6_1	64.5	IMR90p11
80.0	B5	183.230493622019	CDK6_1	64.5	IMR90p11
80.5	B5	182.11772858923	CDK6_1	64.5	IMR90p11
81.0	B5	205.58453378017	CDK6_1	64.5	IMR90p11
81.5	B5	248.801750345936	CDK6_1	64.5	IMR90p11
82.0	B5	294.030910806168	CDK6_1	64.5	IMR90p11
82.5	B5	333.419682246103	CDK6_1	64.5	IMR90p11
83.0	B5	349.210290515049	CDK6_1	64.5	IMR90p11
83.5	B5	312.591697825592	CDK6_1	64.5	IMR90p11
84.0	B5	236.77774790632	CDK6_1	64.5	IMR90p11
84.5	B5	158.518856042581	CDK6_1	64.5	IMR90p11
85.0	B5	87.9894699218224	CDK6_1	64.5	IMR90p11
85.5	B5	32.6397816325942	CDK6_1	64.5	IMR90p11
86.0	B5	6.53833996008456	CDK6_1	64.5	IMR90p11
86.5	B5	2.57170554254662	CDK6_1	64.5	IMR90p11
87.0	B5	2.5303268848088	CDK6_1	64.5	IMR90p11
87.5	B5	2.48406625769195	CDK6_1	64.5	IMR90p11
88.0	B5	2.73031256191865	CDK6_1	64.5	IMR90p11
88.5	B5	3.05336118892768	CDK6_1	64.5	IMR90p11
89.0	B5	3.33871710191357	CDK6_1	64.5	IMR90p11
89.5	B5	3.31049767933081	CDK6_1	64.5	IMR90p11
90.0	B5	2.89844434615611	CDK6_1	64.5	IMR90p11
90.5	B5	2.3476957473444	CDK6_1	64.5	IMR90p11
91.0	B5	2.00324992664719	CDK6_1	64.5	IMR90p11
91.5	B5	2.05856467987718	CDK6_1	64.5	IMR90p11
92.0	B5	2.47457586078446	CDK6_1	64.5	IMR90p11
92.5	B5	2.77955881361737	CDK6_1	64.5	IMR90p11
93.0	B5	3.03564935171318	CDK6_1	64.5	IMR90p11
93.5	B5	2.58016080935931	CDK6_1	64.5	IMR90p11
94.0	B5	2.07300806628928	CDK6_1	64.5	IMR90p11
94.5	B5	0.660120784817991	CDK6_1	64.5	IMR90p11
95.0	B5	-0.506908509340064	CDK6_1	64.5	IMR90p11
55.0	C5	9.1465757000442	CDK6_1	63.3	IMR90p11
55.5	C5	19.8175806834286	CDK6_1	63.3	IMR90p11
56.0	C5	18.2931514000863	CDK6_1	63.3	IMR90p11
56.5	C5	18.2931514000843	CDK6_1	63.3	IMR90p11
57.0	C5	18.2931514001004	CDK6_1	63.3	IMR90p11
57.5	C5	17.804593256137	CDK6_1	63.3	IMR90p11
58.0	C5	20.8965473889261	CDK6_1	63.3	IMR90p11
58.5	C5	26.1785641789513	CDK6_1	63.3	IMR90p11
59.0	C5	30.566488882266	CDK6_1	63.3	IMR90p11
59.5	C5	36.112189088517	CDK6_1	63.3	IMR90p11
60.0	C5	41.0922827902921	CDK6_1	63.3	IMR90p11
60.5	C5	43.7755687456572	CDK6_1	63.3	IMR90p11
61.0	C5	46.0768368257884	CDK6_1	63.3	IMR90p11
61.5	C5	48.9698064389825	CDK6_1	63.3	IMR90p11
62.0	C5	51.1734389189864	CDK6_1	63.3	IMR90p11
62.5	C5	53.4548716151153	CDK6_1	63.3	IMR90p11
63.0	C5	56.1692225322731	CDK6_1	63.3	IMR90p11
63.5	C5	59.9672711212161	CDK6_1	63.3	IMR90p11
64.0	C5	65.3013898730821	CDK6_1	63.3	IMR90p11
64.5	C5	72.9332098435676	CDK6_1	63.3	IMR90p11
65.0	C5	82.467952116289	CDK6_1	63.3	IMR90p11
65.5	C5	94.9900386414309	CDK6_1	63.3	IMR90p11
66.0	C5	108.193193106637	CDK6_1	63.3	IMR90p11
66.5	C5	118.625493011234	CDK6_1	63.3	IMR90p11
67.0	C5	126.500664078232	CDK6_1	63.3	IMR90p11
67.5	C5	132.618792036352	CDK6_1	63.3	IMR90p11
68.0	C5	136.046353650967	CDK6_1	63.3	IMR90p11
68.5	C5	137.418808722899	CDK6_1	63.3	IMR90p11
69.0	C5	140.083504263239	CDK6_1	63.3	IMR90p11
69.5	C5	142.551485410524	CDK6_1	63.3	IMR90p11
70.0	C5	144.744279118019	CDK6_1	63.3	IMR90p11
70.5	C5	147.476062142793	CDK6_1	63.3	IMR90p11
71.0	C5	150.76369591382	CDK6_1	63.3	IMR90p11
71.5	C5	155.051923681801	CDK6_1	63.3	IMR90p11
72.0	C5	162.982432453344	CDK6_1	63.3	IMR90p11
72.5	C5	175.40998237471	CDK6_1	63.3	IMR90p11
73.0	C5	190.600072044093	CDK6_1	63.3	IMR90p11
73.5	C5	206.167296932609	CDK6_1	63.3	IMR90p11
74.0	C5	217.972343705311	CDK6_1	63.3	IMR90p11
74.5	C5	222.474931388445	CDK6_1	63.3	IMR90p11
75.0	C5	217.469177308007	CDK6_1	63.3	IMR90p11
75.5	C5	205.675570069792	CDK6_1	63.3	IMR90p11
76.0	C5	192.929179604667	CDK6_1	63.3	IMR90p11
76.5	C5	183.803527157467	CDK6_1	63.3	IMR90p11
77.0	C5	181.493132447474	CDK6_1	63.3	IMR90p11
77.5	C5	186.272646505086	CDK6_1	63.3	IMR90p11
78.0	C5	194.572890051874	CDK6_1	63.3	IMR90p11
78.5	C5	201.164770005045	CDK6_1	63.3	IMR90p11
79.0	C5	202.325940942487	CDK6_1	63.3	IMR90p11
79.5	C5	196.85834590707	CDK6_1	63.3	IMR90p11
80.0	C5	188.219457719561	CDK6_1	63.3	IMR90p11
80.5	C5	189.167180722075	CDK6_1	63.3	IMR90p11
81.0	C5	216.257145654147	CDK6_1	63.3	IMR90p11
81.5	C5	262.121351723763	CDK6_1	63.3	IMR90p11
82.0	C5	307.58468412046	CDK6_1	63.3	IMR90p11
82.5	C5	345.511800491671	CDK6_1	63.3	IMR90p11
83.0	C5	355.772508591728	CDK6_1	63.3	IMR90p11
83.5	C5	310.79209072164	CDK6_1	63.3	IMR90p11
84.0	C5	229.971230107914	CDK6_1	63.3	IMR90p11
84.5	C5	150.612321808021	CDK6_1	63.3	IMR90p11
85.0	C5	79.8799134547143	CDK6_1	63.3	IMR90p11
85.5	C5	26.9398931593542	CDK6_1	63.3	IMR90p11
86.0	C5	4.55974139525824	CDK6_1	63.3	IMR90p11
86.5	C5	2.54716555149804	CDK6_1	63.3	IMR90p11
87.0	C5	2.88053127768586	CDK6_1	63.3	IMR90p11
87.5	C5	2.69182785819703	CDK6_1	63.3	IMR90p11
88.0	C5	2.5386916426757	CDK6_1	63.3	IMR90p11
88.5	C5	2.31596340645137	CDK6_1	63.3	IMR90p11
89.0	C5	2.25983386680326	CDK6_1	63.3	IMR90p11
89.5	C5	2.30326442016661	CDK6_1	63.3	IMR90p11
90.0	C5	2.49790676853905	CDK6_1	63.3	IMR90p11
90.5	C5	2.68149521831623	CDK6_1	63.3	IMR90p11
91.0	C5	3.08378151039136	CDK6_1	63.3	IMR90p11
91.5	C5	3.05643068644457	CDK6_1	63.3	IMR90p11
92.0	C5	2.93965147760679	CDK6_1	63.3	IMR90p11
92.5	C5	2.65888943415962	CDK6_1	63.3	IMR90p11
93.0	C5	1.84147722519577	CDK6_1	63.3	IMR90p11
93.5	C5	0.924971053037268	CDK6_1	63.3	IMR90p11
94.0	C5	0.452101616772097	CDK6_1	63.3	IMR90p11
94.5	C5	-0.321414378829786	CDK6_1	63.3	IMR90p11
95.0	C5	-0.482091887099841	CDK6_1	63.3	IMR90p11
55.0	D5	6.20795228786324	CDK6_1	61.4	IMR90p11
55.5	D5	13.4505632903704	CDK6_1	61.4	IMR90p11
56.0	D5	12.4159045757283	CDK6_1	61.4	IMR90p11
56.5	D5	12.415904575719	CDK6_1	61.4	IMR90p11
57.0	D5	12.4159045757935	CDK6_1	61.4	IMR90p11
57.5	D5	12.0192716488586	CDK6_1	61.4	IMR90p11
58.0	D5	14.2572539386886	CDK6_1	61.4	IMR90p11
58.5	D5	20.4505687297069	CDK6_1	61.4	IMR90p11
59.0	D5	26.0142898983236	CDK6_1	61.4	IMR90p11
59.5	D5	29.4684167090845	CDK6_1	61.4	IMR90p11
60.0	D5	33.4140865434952	CDK6_1	61.4	IMR90p11
60.5	D5	38.3481823409056	CDK6_1	61.4	IMR90p11
61.0	D5	42.3009113554831	CDK6_1	61.4	IMR90p11
61.5	D5	46.0941783515839	CDK6_1	61.4	IMR90p11
62.0	D5	50.6389374578256	CDK6_1	61.4	IMR90p11
62.5	D5	53.8303119328175	CDK6_1	61.4	IMR90p11
63.0	D5	55.9014281083334	CDK6_1	61.4	IMR90p11
63.5	D5	58.3619486559797	CDK6_1	61.4	IMR90p11
64.0	D5	61.8557896750274	CDK6_1	61.4	IMR90p11
64.5	D5	66.8559791742161	CDK6_1	61.4	IMR90p11
65.0	D5	74.2210360085328	CDK6_1	61.4	IMR90p11
65.5	D5	84.9401737502194	CDK6_1	61.4	IMR90p11
66.0	D5	97.561652632828	CDK6_1	61.4	IMR90p11
66.5	D5	109.800185340059	CDK6_1	61.4	IMR90p11
67.0	D5	120.74487051184	CDK6_1	61.4	IMR90p11
67.5	D5	129.304584322579	CDK6_1	61.4	IMR90p11
68.0	D5	133.917690926995	CDK6_1	61.4	IMR90p11
68.5	D5	135.66774150019	CDK6_1	61.4	IMR90p11
69.0	D5	136.53820032782	CDK6_1	61.4	IMR90p11
69.5	D5	136.970326906147	CDK6_1	61.4	IMR90p11
70.0	D5	137.74355647989	CDK6_1	61.4	IMR90p11
70.5	D5	139.49453031431	CDK6_1	61.4	IMR90p11
71.0	D5	143.071401147188	CDK6_1	61.4	IMR90p11
71.5	D5	150.143903804512	CDK6_1	61.4	IMR90p11
72.0	D5	162.873358527819	CDK6_1	61.4	IMR90p11
72.5	D5	183.777881877921	CDK6_1	61.4	IMR90p11
73.0	D5	212.856170096186	CDK6_1	61.4	IMR90p11
73.5	D5	244.000793959028	CDK6_1	61.4	IMR90p11
74.0	D5	268.760782521146	CDK6_1	61.4	IMR90p11
74.5	D5	280.962142111002	CDK6_1	61.4	IMR90p11
75.0	D5	275.840061438444	CDK6_1	61.4	IMR90p11
75.5	D5	253.559827336422	CDK6_1	61.4	IMR90p11
76.0	D5	223.401259624746	CDK6_1	61.4	IMR90p11
76.5	D5	196.672907821687	CDK6_1	61.4	IMR90p11
77.0	D5	178.515601797442	CDK6_1	61.4	IMR90p11
77.5	D5	170.350934852713	CDK6_1	61.4	IMR90p11
78.0	D5	171.618022670612	CDK6_1	61.4	IMR90p11
78.5	D5	175.825604662711	CDK6_1	61.4	IMR90p11
79.0	D5	175.747766549287	CDK6_1	61.4	IMR90p11
79.5	D5	170.280838762218	CDK6_1	61.4	IMR90p11
80.0	D5	161.79223886831	CDK6_1	61.4	IMR90p11
80.5	D5	158.47769067333	CDK6_1	61.4	IMR90p11
81.0	D5	175.586223136903	CDK6_1	61.4	IMR90p11
81.5	D5	209.051644387205	CDK6_1	61.4	IMR90p11
82.0	D5	243.092225539275	CDK6_1	61.4	IMR90p11
82.5	D5	272.793448913024	CDK6_1	61.4	IMR90p11
83.0	D5	283.346718550854	CDK6_1	61.4	IMR90p11
83.5	D5	249.93367663283	CDK6_1	61.4	IMR90p11
84.0	D5	186.15635667614	CDK6_1	61.4	IMR90p11
84.5	D5	123.051489845549	CDK6_1	61.4	IMR90p11
85.0	D5	66.2848411385302	CDK6_1	61.4	IMR90p11
85.5	D5	22.5752215232486	CDK6_1	61.4	IMR90p11
86.0	D5	3.7805434411037	CDK6_1	61.4	IMR90p11
86.5	D5	2.30147935361026	CDK6_1	61.4	IMR90p11
87.0	D5	2.76240570876246	CDK6_1	61.4	IMR90p11
87.5	D5	3.00893875515015	CDK6_1	61.4	IMR90p11
88.0	D5	3.21631911935231	CDK6_1	61.4	IMR90p11
88.5	D5	3.20007573280134	CDK6_1	61.4	IMR90p11
89.0	D5	2.95905408441115	CDK6_1	61.4	IMR90p11
89.5	D5	2.5982339702108	CDK6_1	61.4	IMR90p11
90.0	D5	1.95910896285801	CDK6_1	61.4	IMR90p11
90.5	D5	1.479689290171	CDK6_1	61.4	IMR90p11
91.0	D5	1.13014171411226	CDK6_1	61.4	IMR90p11
91.5	D5	1.34956458966332	CDK6_1	61.4	IMR90p11
92.0	D5	2.10911715516352	CDK6_1	61.4	IMR90p11
92.5	D5	2.70379270036437	CDK6_1	61.4	IMR90p11
93.0	D5	3.2269630260065	CDK6_1	61.4	IMR90p11
93.5	D5	2.81350421330797	CDK6_1	61.4	IMR90p11
94.0	D5	2.62530326237601	CDK6_1	61.4	IMR90p11
94.5	D5	0.584260536516638	CDK6_1	61.4	IMR90p11
95.0	D5	-0.835260281653348	CDK6_1	61.4	IMR90p11
55.0	E5	-1.21491877684423	CDK6_1	59.0	IMR90p11
55.5	E5	-2.63232401649452	CDK6_1	59.0	IMR90p11
56.0	E5	-2.42983755368732	CDK6_1	59.0	IMR90p11
56.5	E5	-2.42983755368209	CDK6_1	59.0	IMR90p11
57.0	E5	-2.42983755373052	CDK6_1	59.0	IMR90p11
57.5	E5	-3.09396394011378	CDK6_1	59.0	IMR90p11
58.0	E5	0.846443272951092	CDK6_1	59.0	IMR90p11
58.5	E5	10.0463187428876	CDK6_1	59.0	IMR90p11
59.0	E5	16.666286959458	CDK6_1	59.0	IMR90p11
59.5	E5	22.0762482421102	CDK6_1	59.0	IMR90p11
60.0	E5	28.4375690723462	CDK6_1	59.0	IMR90p11
60.5	E5	33.0063431212359	CDK6_1	59.0	IMR90p11
61.0	E5	36.4210620422582	CDK6_1	59.0	IMR90p11
61.5	E5	40.9267224546518	CDK6_1	59.0	IMR90p11
62.0	E5	45.6237228889264	CDK6_1	59.0	IMR90p11
62.5	E5	48.4153573878821	CDK6_1	59.0	IMR90p11
63.0	E5	51.8694489252607	CDK6_1	59.0	IMR90p11
63.5	E5	56.0822189383675	CDK6_1	59.0	IMR90p11
64.0	E5	59.4377333362961	CDK6_1	59.0	IMR90p11
64.5	E5	64.7407618580407	CDK6_1	59.0	IMR90p11
65.0	E5	72.5391439392146	CDK6_1	59.0	IMR90p11
65.5	E5	82.4202838020104	CDK6_1	59.0	IMR90p11
66.0	E5	93.623498783802	CDK6_1	59.0	IMR90p11
66.5	E5	105.032647375129	CDK6_1	59.0	IMR90p11
67.0	E5	113.341578946598	CDK6_1	59.0	IMR90p11
67.5	E5	119.366756513401	CDK6_1	59.0	IMR90p11
68.0	E5	123.187207649819	CDK6_1	59.0	IMR90p11
68.5	E5	124.678823570847	CDK6_1	59.0	IMR90p11
69.0	E5	125.649448566393	CDK6_1	59.0	IMR90p11
69.5	E5	127.307331085122	CDK6_1	59.0	IMR90p11
70.0	E5	128.964229379327	CDK6_1	59.0	IMR90p11
70.5	E5	130.751267736635	CDK6_1	59.0	IMR90p11
71.0	E5	133.753912391098	CDK6_1	59.0	IMR90p11
71.5	E5	138.980606787802	CDK6_1	59.0	IMR90p11
72.0	E5	151.039732238572	CDK6_1	59.0	IMR90p11
72.5	E5	173.025645706238	CDK6_1	59.0	IMR90p11
73.0	E5	203.987157765508	CDK6_1	59.0	IMR90p11
73.5	E5	238.6759801316	CDK6_1	59.0	IMR90p11
74.0	E5	269.974412686676	CDK6_1	59.0	IMR90p11
74.5	E5	287.287391248095	CDK6_1	59.0	IMR90p11
75.0	E5	283.967976280201	CDK6_1	59.0	IMR90p11
75.5	E5	260.77712748749	CDK6_1	59.0	IMR90p11
76.0	E5	226.033312801687	CDK6_1	59.0	IMR90p11
76.5	E5	189.955278282348	CDK6_1	59.0	IMR90p11
77.0	E5	161.480406748936	CDK6_1	59.0	IMR90p11
77.5	E5	144.621880495749	CDK6_1	59.0	IMR90p11
78.0	E5	138.043475512253	CDK6_1	59.0	IMR90p11
78.5	E5	137.151825445734	CDK6_1	59.0	IMR90p11
79.0	E5	136.160602505508	CDK6_1	59.0	IMR90p11
79.5	E5	131.397940671792	CDK6_1	59.0	IMR90p11
80.0	E5	123.687889916289	CDK6_1	59.0	IMR90p11
80.5	E5	119.546575968549	CDK6_1	59.0	IMR90p11
81.0	E5	128.919059584604	CDK6_1	59.0	IMR90p11
81.5	E5	149.121164390475	CDK6_1	59.0	IMR90p11
82.0	E5	170.453596992758	CDK6_1	59.0	IMR90p11
82.5	E5	189.592137167353	CDK6_1	59.0	IMR90p11
83.0	E5	196.891155754036	CDK6_1	59.0	IMR90p11
83.5	E5	174.471198464675	CDK6_1	59.0	IMR90p11
84.0	E5	130.917517477874	CDK6_1	59.0	IMR90p11
84.5	E5	88.0215202927768	CDK6_1	59.0	IMR90p11
85.0	E5	49.2131388023237	CDK6_1	59.0	IMR90p11
85.5	E5	18.6504465543015	CDK6_1	59.0	IMR90p11
86.0	E5	4.4456125524211	CDK6_1	59.0	IMR90p11
86.5	E5	2.26914876652813	CDK6_1	59.0	IMR90p11
87.0	E5	1.86415731912035	CDK6_1	59.0	IMR90p11
87.5	E5	1.65554351717282	CDK6_1	59.0	IMR90p11
88.0	E5	1.13441314017064	CDK6_1	59.0	IMR90p11
88.5	E5	1.5978327772616	CDK6_1	59.0	IMR90p11
89.0	E5	2.56065400921057	CDK6_1	59.0	IMR90p11
89.5	E5	2.44722095017573	CDK6_1	59.0	IMR90p11
90.0	E5	2.3734762305499	CDK6_1	59.0	IMR90p11
90.5	E5	2.84658714954816	CDK6_1	59.0	IMR90p11
91.0	E5	2.84794177501334	CDK6_1	59.0	IMR90p11
91.5	E5	2.81145126144429	CDK6_1	59.0	IMR90p11
92.0	E5	3.3142962400197	CDK6_1	59.0	IMR90p11
92.5	E5	3.15877353930478	CDK6_1	59.0	IMR90p11
93.0	E5	2.73482584843367	CDK6_1	59.0	IMR90p11
93.5	E5	2.06002444579161	CDK6_1	59.0	IMR90p11
94.0	E5	1.38274611021598	CDK6_1	59.0	IMR90p11
94.5	E5	0.0437466720709381	CDK6_1	59.0	IMR90p11
95.0	E5	-0.580241416191257	CDK6_1	59.0	IMR90p11
55.0	F5	-3.59509982282304	CDK6_1	57.0	IMR90p11
55.5	F5	-7.78938294945124	CDK6_1	57.0	IMR90p11
56.0	F5	-7.19019964564734	CDK6_1	57.0	IMR90p11
56.5	F5	-7.19019964563836	CDK6_1	57.0	IMR90p11
57.0	F5	-7.190199645706	CDK6_1	57.0	IMR90p11
57.5	F5	-8.32563301234961	CDK6_1	57.0	IMR90p11
58.0	F5	-1.33987337059011	CDK6_1	57.0	IMR90p11
58.5	F5	12.5169290994788	CDK6_1	57.0	IMR90p11
59.0	F5	23.2471240602853	CDK6_1	57.0	IMR90p11
59.5	F5	32.2080535349071	CDK6_1	57.0	IMR90p11
60.0	F5	39.1597534187855	CDK6_1	57.0	IMR90p11
60.5	F5	43.574350800669	CDK6_1	57.0	IMR90p11
61.0	F5	46.4497552103119	CDK6_1	57.0	IMR90p11
61.5	F5	48.1682258685282	CDK6_1	57.0	IMR90p11
62.0	F5	48.0376873051483	CDK6_1	57.0	IMR90p11
62.5	F5	47.2555323717617	CDK6_1	57.0	IMR90p11
63.0	F5	46.9868244325583	CDK6_1	57.0	IMR90p11
63.5	F5	47.8453103866381	CDK6_1	57.0	IMR90p11
64.0	F5	50.3314692105811	CDK6_1	57.0	IMR90p11
64.5	F5	55.2740998384173	CDK6_1	57.0	IMR90p11
65.0	F5	62.9069708997569	CDK6_1	57.0	IMR90p11
65.5	F5	72.3253879862438	CDK6_1	57.0	IMR90p11
66.0	F5	82.247262208109	CDK6_1	57.0	IMR90p11
66.5	F5	91.4343143208956	CDK6_1	57.0	IMR90p11
67.0	F5	99.1592858236442	CDK6_1	57.0	IMR90p11
67.5	F5	105.118325570476	CDK6_1	57.0	IMR90p11
68.0	F5	108.718767640077	CDK6_1	57.0	IMR90p11
68.5	F5	110.226065579638	CDK6_1	57.0	IMR90p11
69.0	F5	110.912132725244	CDK6_1	57.0	IMR90p11
69.5	F5	111.159111056672	CDK6_1	57.0	IMR90p11
70.0	F5	110.361797504629	CDK6_1	57.0	IMR90p11
70.5	F5	110.171092749896	CDK6_1	57.0	IMR90p11
71.0	F5	111.683004577858	CDK6_1	57.0	IMR90p11
71.5	F5	114.94871660001	CDK6_1	57.0	IMR90p11
72.0	F5	122.93585514008	CDK6_1	57.0	IMR90p11
72.5	F5	139.248224955174	CDK6_1	57.0	IMR90p11
73.0	F5	163.692784037788	CDK6_1	57.0	IMR90p11
73.5	F5	191.814504609314	CDK6_1	57.0	IMR90p11
74.0	F5	217.859959588175	CDK6_1	57.0	IMR90p11
74.5	F5	233.648708757389	CDK6_1	57.0	IMR90p11
75.0	F5	232.489372895333	CDK6_1	57.0	IMR90p11
75.5	F5	213.388243939687	CDK6_1	57.0	IMR90p11
76.0	F5	183.493602985022	CDK6_1	57.0	IMR90p11
76.5	F5	152.54661137774	CDK6_1	57.0	IMR90p11
77.0	F5	128.292009983086	CDK6_1	57.0	IMR90p11
77.5	F5	114.741775174999	CDK6_1	57.0	IMR90p11
78.0	F5	110.863594752411	CDK6_1	57.0	IMR90p11
78.5	F5	111.873745416707	CDK6_1	57.0	IMR90p11
79.0	F5	113.054298824587	CDK6_1	57.0	IMR90p11
79.5	F5	111.034707376833	CDK6_1	57.0	IMR90p11
80.0	F5	104.591060987573	CDK6_1	57.0	IMR90p11
80.5	F5	100.103474959359	CDK6_1	57.0	IMR90p11
81.0	F5	106.87367357151	CDK6_1	57.0	IMR90p11
81.5	F5	121.432410504856	CDK6_1	57.0	IMR90p11
82.0	F5	136.101522120955	CDK6_1	57.0	IMR90p11
82.5	F5	150.412706590363	CDK6_1	57.0	IMR90p11
83.0	F5	155.857917522958	CDK6_1	57.0	IMR90p11
83.5	F5	137.294841077953	CDK6_1	57.0	IMR90p11
84.0	F5	101.904633111113	CDK6_1	57.0	IMR90p11
84.5	F5	67.5800483565818	CDK6_1	57.0	IMR90p11
85.0	F5	37.062067008435	CDK6_1	57.0	IMR90p11
85.5	F5	13.239645066553	CDK6_1	57.0	IMR90p11
86.0	F5	2.9264545965022	CDK6_1	57.0	IMR90p11
86.5	F5	2.81130886140244	CDK6_1	57.0	IMR90p11
87.0	F5	3.44734153590963	CDK6_1	57.0	IMR90p11
87.5	F5	2.99441380176046	CDK6_1	57.0	IMR90p11
88.0	F5	2.39296312109241	CDK6_1	57.0	IMR90p11
88.5	F5	2.33506749065106	CDK6_1	57.0	IMR90p11
89.0	F5	2.307710182059	CDK6_1	57.0	IMR90p11
89.5	F5	2.31386955893043	CDK6_1	57.0	IMR90p11
90.0	F5	2.59001730133696	CDK6_1	57.0	IMR90p11
90.5	F5	2.82676939697279	CDK6_1	57.0	IMR90p11
91.0	F5	2.85178016399408	CDK6_1	57.0	IMR90p11
91.5	F5	2.50867048795402	CDK6_1	57.0	IMR90p11
92.0	F5	1.8279310643332	CDK6_1	57.0	IMR90p11
92.5	F5	1.54269804814004	CDK6_1	57.0	IMR90p11
93.0	F5	1.08560548179736	CDK6_1	57.0	IMR90p11
93.5	F5	1.01992173457501	CDK6_1	57.0	IMR90p11
94.0	F5	1.31739380209666	CDK6_1	57.0	IMR90p11
94.5	F5	2.95361822551723	CDK6_1	57.0	IMR90p11
95.0	F5	2.15506746236616	CDK6_1	57.0	IMR90p11
55.0	G5	5.97972763692883	CDK6_1	55.7	IMR90p11
55.5	G5	12.9560765466791	CDK6_1	55.7	IMR90p11
56.0	G5	11.9594552738585	CDK6_1	55.7	IMR90p11
56.5	G5	11.9594552738519	CDK6_1	55.7	IMR90p11
57.0	G5	11.9594552739035	CDK6_1	55.7	IMR90p11
57.5	G5	10.8147803906395	CDK6_1	55.7	IMR90p11
58.0	G5	18.0264412836232	CDK6_1	55.7	IMR90p11
58.5	G5	30.9686437877152	CDK6_1	55.7	IMR90p11
59.0	G5	39.9480896623104	CDK6_1	55.7	IMR90p11
59.5	G5	45.4166932000977	CDK6_1	55.7	IMR90p11
60.0	G5	46.8340970438695	CDK6_1	55.7	IMR90p11
60.5	G5	47.7358278314564	CDK6_1	55.7	IMR90p11
61.0	G5	47.3603585426346	CDK6_1	55.7	IMR90p11
61.5	G5	46.1518089735143	CDK6_1	55.7	IMR90p11
62.0	G5	45.6390024369375	CDK6_1	55.7	IMR90p11
62.5	G5	45.241530471578	CDK6_1	55.7	IMR90p11
63.0	G5	44.5196393999427	CDK6_1	55.7	IMR90p11
63.5	G5	44.2545793417366	CDK6_1	55.7	IMR90p11
64.0	G5	44.2050796936942	CDK6_1	55.7	IMR90p11
64.5	G5	46.2758875705472	CDK6_1	55.7	IMR90p11
65.0	G5	51.6745537181355	CDK6_1	55.7	IMR90p11
65.5	G5	58.3064304993235	CDK6_1	55.7	IMR90p11
66.0	G5	66.0609737986227	CDK6_1	55.7	IMR90p11
66.5	G5	74.1367673065687	CDK6_1	55.7	IMR90p11
67.0	G5	80.2650483655852	CDK6_1	55.7	IMR90p11
67.5	G5	83.7592082203378	CDK6_1	55.7	IMR90p11
68.0	G5	85.4933137285125	CDK6_1	55.7	IMR90p11
68.5	G5	85.9139641246882	CDK6_1	55.7	IMR90p11
69.0	G5	86.1226092768585	CDK6_1	55.7	IMR90p11
69.5	G5	85.6140319647777	CDK6_1	55.7	IMR90p11
70.0	G5	84.9196272541518	CDK6_1	55.7	IMR90p11
70.5	G5	84.8168997308103	CDK6_1	55.7	IMR90p11
71.0	G5	85.4381834373767	CDK6_1	55.7	IMR90p11
71.5	G5	87.2432163220799	CDK6_1	55.7	IMR90p11
72.0	G5	92.1004140785008	CDK6_1	55.7	IMR90p11
72.5	G5	101.971087570249	CDK6_1	55.7	IMR90p11
73.0	G5	118.045293177724	CDK6_1	55.7	IMR90p11
73.5	G5	138.251261242047	CDK6_1	55.7	IMR90p11
74.0	G5	157.023424128857	CDK6_1	55.7	IMR90p11
74.5	G5	169.556112815942	CDK6_1	55.7	IMR90p11
75.0	G5	171.553750240927	CDK6_1	55.7	IMR90p11
75.5	G5	159.734833692132	CDK6_1	55.7	IMR90p11
76.0	G5	137.59820679758	CDK6_1	55.7	IMR90p11
76.5	G5	114.243053566853	CDK6_1	55.7	IMR90p11
77.0	G5	95.5834786244346	CDK6_1	55.7	IMR90p11
77.5	G5	83.5504728163925	CDK6_1	55.7	IMR90p11
78.0	G5	79.5529238452732	CDK6_1	55.7	IMR90p11
78.5	G5	81.0081140902996	CDK6_1	55.7	IMR90p11
79.0	G5	82.2791013256098	CDK6_1	55.7	IMR90p11
79.5	G5	81.0238018367767	CDK6_1	55.7	IMR90p11
80.0	G5	77.1554495447823	CDK6_1	55.7	IMR90p11
80.5	G5	73.0837748908585	CDK6_1	55.7	IMR90p11
81.0	G5	75.6958811741134	CDK6_1	55.7	IMR90p11
81.5	G5	85.0640052112616	CDK6_1	55.7	IMR90p11
82.0	G5	94.7895066797137	CDK6_1	55.7	IMR90p11
82.5	G5	104.194710570542	CDK6_1	55.7	IMR90p11
83.0	G5	109.180451585168	CDK6_1	55.7	IMR90p11
83.5	G5	98.2122019774075	CDK6_1	55.7	IMR90p11
84.0	G5	74.5579072310389	CDK6_1	55.7	IMR90p11
84.5	G5	51.0320661171523	CDK6_1	55.7	IMR90p11
85.0	G5	29.3394098212054	CDK6_1	55.7	IMR90p11
85.5	G5	11.3673104270259	CDK6_1	55.7	IMR90p11
86.0	G5	2.99820550622047	CDK6_1	55.7	IMR90p11
86.5	G5	1.8440812025749	CDK6_1	55.7	IMR90p11
87.0	G5	1.52937564720833	CDK6_1	55.7	IMR90p11
87.5	G5	1.7174689090067	CDK6_1	55.7	IMR90p11
88.0	G5	2.23117807711276	CDK6_1	55.7	IMR90p11
88.5	G5	2.13621316767052	CDK6_1	55.7	IMR90p11
89.0	G5	2.38144609033731	CDK6_1	55.7	IMR90p11
89.5	G5	2.69563883218183	CDK6_1	55.7	IMR90p11
90.0	G5	2.50361305522597	CDK6_1	55.7	IMR90p11
90.5	G5	2.17553170608852	CDK6_1	55.7	IMR90p11
91.0	G5	1.88025383830063	CDK6_1	55.7	IMR90p11
91.5	G5	1.55001443071228	CDK6_1	55.7	IMR90p11
92.0	G5	1.59250525308295	CDK6_1	55.7	IMR90p11
92.5	G5	1.53054611283011	CDK6_1	55.7	IMR90p11
93.0	G5	1.72199382086416	CDK6_1	55.7	IMR90p11
93.5	G5	2.14496742588511	CDK6_1	55.7	IMR90p11
94.0	G5	2.02734226464167	CDK6_1	55.7	IMR90p11
94.5	G5	1.77773780031907	CDK6_1	55.7	IMR90p11
95.0	G5	0.598004806598283	CDK6_1	55.7	IMR90p11
55.0	H5	16.9067475070913	CDK6_1	55.0	IMR90p11
55.5	H5	36.6312862653639	CDK6_1	55.0	IMR90p11
56.0	H5	33.8134950141812	CDK6_1	55.0	IMR90p11
56.5	H5	33.8134950141861	CDK6_1	55.0	IMR90p11
57.0	H5	33.8134950141416	CDK6_1	55.0	IMR90p11
57.5	H5	33.1044925614649	CDK6_1	55.0	IMR90p11
58.0	H5	37.7319884507748	CDK6_1	55.0	IMR90p11
58.5	H5	44.9427664906214	CDK6_1	55.0	IMR90p11
59.0	H5	47.2641128825823	CDK6_1	55.0	IMR90p11
59.5	H5	47.9099629593051	CDK6_1	55.0	IMR90p11
60.0	H5	47.4445294092034	CDK6_1	55.0	IMR90p11
60.5	H5	45.5138126977888	CDK6_1	55.0	IMR90p11
61.0	H5	43.4358610331058	CDK6_1	55.0	IMR90p11
61.5	H5	42.0336348732504	CDK6_1	55.0	IMR90p11
62.0	H5	40.469226399569	CDK6_1	55.0	IMR90p11
62.5	H5	38.6429308232961	CDK6_1	55.0	IMR90p11
63.0	H5	37.5758876217519	CDK6_1	55.0	IMR90p11
63.5	H5	37.0800398119644	CDK6_1	55.0	IMR90p11
64.0	H5	36.5886803057656	CDK6_1	55.0	IMR90p11
64.5	H5	37.0725080714111	CDK6_1	55.0	IMR90p11
65.0	H5	39.678677694258	CDK6_1	55.0	IMR90p11
65.5	H5	43.294169555174	CDK6_1	55.0	IMR90p11
66.0	H5	47.5189075403235	CDK6_1	55.0	IMR90p11
66.5	H5	53.0441734092057	CDK6_1	55.0	IMR90p11
67.0	H5	58.5801316411344	CDK6_1	55.0	IMR90p11
67.5	H5	62.3352635058224	CDK6_1	55.0	IMR90p11
68.0	H5	65.2535661091273	CDK6_1	55.0	IMR90p11
68.5	H5	67.5734973606531	CDK6_1	55.0	IMR90p11
69.0	H5	68.0432709414923	CDK6_1	55.0	IMR90p11
69.5	H5	67.9461364622769	CDK6_1	55.0	IMR90p11
70.0	H5	68.3345397764824	CDK6_1	55.0	IMR90p11
70.5	H5	68.8473659476052	CDK6_1	55.0	IMR90p11
71.0	H5	69.8689863552553	CDK6_1	55.0	IMR90p11
71.5	H5	72.2646166892748	CDK6_1	55.0	IMR90p11
72.0	H5	75.1536492578508	CDK6_1	55.0	IMR90p11
72.5	H5	79.3468431897443	CDK6_1	55.0	IMR90p11
73.0	H5	85.9188572182419	CDK6_1	55.0	IMR90p11
73.5	H5	93.3791346445312	CDK6_1	55.0	IMR90p11
74.0	H5	99.7570825956363	CDK6_1	55.0	IMR90p11
74.5	H5	104.143581636509	CDK6_1	55.0	IMR90p11
75.0	H5	104.441978819286	CDK6_1	55.0	IMR90p11
75.5	H5	98.2745542793604	CDK6_1	55.0	IMR90p11
76.0	H5	87.5972012256672	CDK6_1	55.0	IMR90p11
76.5	H5	76.9672476368431	CDK6_1	55.0	IMR90p11
77.0	H5	68.8509927884644	CDK6_1	55.0	IMR90p11
77.5	H5	63.5779028849506	CDK6_1	55.0	IMR90p11
78.0	H5	62.655690471229	CDK6_1	55.0	IMR90p11
78.5	H5	64.9410376860154	CDK6_1	55.0	IMR90p11
79.0	H5	66.5069447897278	CDK6_1	55.0	IMR90p11
79.5	H5	65.7032685183566	CDK6_1	55.0	IMR90p11
80.0	H5	63.3346843691031	CDK6_1	55.0	IMR90p11
80.5	H5	60.3428252317879	CDK6_1	55.0	IMR90p11
81.0	H5	61.5322550285172	CDK6_1	55.0	IMR90p11
81.5	H5	68.0575118263827	CDK6_1	55.0	IMR90p11
82.0	H5	75.3140576199192	CDK6_1	55.0	IMR90p11
82.5	H5	82.1691388351161	CDK6_1	55.0	IMR90p11
83.0	H5	86.2934872668021	CDK6_1	55.0	IMR90p11
83.5	H5	78.8646960898841	CDK6_1	55.0	IMR90p11
84.0	H5	60.8850027016073	CDK6_1	55.0	IMR90p11
84.5	H5	42.1584736456757	CDK6_1	55.0	IMR90p11
85.0	H5	25.1925773667146	CDK6_1	55.0	IMR90p11
85.5	H5	11.1490137716551	CDK6_1	55.0	IMR90p11
86.0	H5	4.30644007684754	CDK6_1	55.0	IMR90p11
86.5	H5	3.49281784281044	CDK6_1	55.0	IMR90p11
87.0	H5	3.83337573463638	CDK6_1	55.0	IMR90p11
87.5	H5	3.51499880410523	CDK6_1	55.0	IMR90p11
88.0	H5	2.83783466698281	CDK6_1	55.0	IMR90p11
88.5	H5	2.39737760539629	CDK6_1	55.0	IMR90p11
89.0	H5	1.96711803294852	CDK6_1	55.0	IMR90p11
89.5	H5	1.62260632493172	CDK6_1	55.0	IMR90p11
90.0	H5	1.816066940913	CDK6_1	55.0	IMR90p11
90.5	H5	2.37548218596334	CDK6_1	55.0	IMR90p11
91.0	H5	2.29401456724889	CDK6_1	55.0	IMR90p11
91.5	H5	2.06137476963249	CDK6_1	55.0	IMR90p11
92.0	H5	1.82549619582551	CDK6_1	55.0	IMR90p11
92.5	H5	1.98834046462599	CDK6_1	55.0	IMR90p11
93.0	H5	1.76014076761265	CDK6_1	55.0	IMR90p11
93.5	H5	2.11498543339599	CDK6_1	55.0	IMR90p11
94.0	H5	2.86348330275456	CDK6_1	55.0	IMR90p11
94.5	H5	4.38180648953409	CDK6_1	55.0	IMR90p11
95.0	H5	2.59061554767283	CDK6_1	55.0	IMR90p11
