# Supplementary material for: Primer PICKR: literature-mined scoring platform for robust RT–qPCR primers
Source: Nat Commun. 2026 May 28;17:6938. doi: 10.1038/s41467-026-73648-2 (PMC13388996; doi:10.1038/s41467-026-73648-2)
Supplement: Supplementary file 11 — Source Data [file 41467_2026_73648_MOESM11_ESM.zip › Suppl_Fig_S10/melting_curve_data_PDK1_1.csv]

Temperature	Well	Derivative	Target	melt temp	Replicate
55.0	A9	-0.87118234180366	PDK1_1	65.0	IMR90p8
55.5	A9	-1.88756174057369	PDK1_1	65.0	IMR90p8
56.0	A9	-1.74236468360652	PDK1_1	65.0	IMR90p8
56.5	A9	-1.74236468360709	PDK1_1	65.0	IMR90p8
57.0	A9	-1.74236468360675	PDK1_1	65.0	IMR90p8
57.5	A9	-2.69845699288658	PDK1_1	65.0	IMR90p8
58.0	A9	3.18311555202831	PDK1_1	65.0	IMR90p8
58.5	A9	14.7668742650824	PDK1_1	65.0	IMR90p8
59.0	A9	24.5486143585644	PDK1_1	65.0	IMR90p8
59.5	A9	31.8404749734767	PDK1_1	65.0	IMR90p8
60.0	A9	37.5006283787471	PDK1_1	65.0	IMR90p8
60.5	A9	42.2895216451653	PDK1_1	65.0	IMR90p8
61.0	A9	44.7244637551059	PDK1_1	65.0	IMR90p8
61.5	A9	45.9918769241342	PDK1_1	65.0	IMR90p8
62.0	A9	47.2918618189537	PDK1_1	65.0	IMR90p8
62.5	A9	47.9848054811073	PDK1_1	65.0	IMR90p8
63.0	A9	48.2062978571172	PDK1_1	65.0	IMR90p8
63.5	A9	49.4161832165806	PDK1_1	65.0	IMR90p8
64.0	A9	50.8892221046592	PDK1_1	65.0	IMR90p8
64.5	A9	52.9141089025979	PDK1_1	65.0	IMR90p8
65.0	A9	55.6365701223444	PDK1_1	65.0	IMR90p8
65.5	A9	59.17678350762	PDK1_1	65.0	IMR90p8
66.0	A9	63.0660710493024	PDK1_1	65.0	IMR90p8
66.5	A9	66.4722587232079	PDK1_1	65.0	IMR90p8
67.0	A9	69.37652775217	PDK1_1	65.0	IMR90p8
67.5	A9	71.9900155744079	PDK1_1	65.0	IMR90p8
68.0	A9	72.9046205846148	PDK1_1	65.0	IMR90p8
68.5	A9	72.3012831927877	PDK1_1	65.0	IMR90p8
69.0	A9	71.8556119547903	PDK1_1	65.0	IMR90p8
69.5	A9	71.1997730784992	PDK1_1	65.0	IMR90p8
70.0	A9	69.9716280627132	PDK1_1	65.0	IMR90p8
70.5	A9	69.7190465351281	PDK1_1	65.0	IMR90p8
71.0	A9	69.9605030827528	PDK1_1	65.0	IMR90p8
71.5	A9	69.7962256202123	PDK1_1	65.0	IMR90p8
72.0	A9	69.6003781189623	PDK1_1	65.0	IMR90p8
72.5	A9	69.1607278816267	PDK1_1	65.0	IMR90p8
73.0	A9	68.8433546217027	PDK1_1	65.0	IMR90p8
73.5	A9	69.5931103047781	PDK1_1	65.0	IMR90p8
74.0	A9	71.6620850447557	PDK1_1	65.0	IMR90p8
74.5	A9	75.3981943847969	PDK1_1	65.0	IMR90p8
75.0	A9	81.4841740234158	PDK1_1	65.0	IMR90p8
75.5	A9	89.0759206408204	PDK1_1	65.0	IMR90p8
76.0	A9	97.2633176070839	PDK1_1	65.0	IMR90p8
76.5	A9	104.695835263528	PDK1_1	65.0	IMR90p8
77.0	A9	111.281811599408	PDK1_1	65.0	IMR90p8
77.5	A9	122.961420860928	PDK1_1	65.0	IMR90p8
78.0	A9	140.656262459253	PDK1_1	65.0	IMR90p8
78.5	A9	156.688335437952	PDK1_1	65.0	IMR90p8
79.0	A9	167.843211820172	PDK1_1	65.0	IMR90p8
79.5	A9	172.958499373212	PDK1_1	65.0	IMR90p8
80.0	A9	159.629388299064	PDK1_1	65.0	IMR90p8
80.5	A9	125.363131099424	PDK1_1	65.0	IMR90p8
81.0	A9	86.8559168063428	PDK1_1	65.0	IMR90p8
81.5	A9	53.2980284596063	PDK1_1	65.0	IMR90p8
82.0	A9	24.912697263612	PDK1_1	65.0	IMR90p8
82.5	A9	7.69760372554049	PDK1_1	65.0	IMR90p8
83.0	A9	3.3067673596355	PDK1_1	65.0	IMR90p8
83.5	A9	3.11486492491616	PDK1_1	65.0	IMR90p8
84.0	A9	2.795697113953	PDK1_1	65.0	IMR90p8
84.5	A9	2.52519158183549	PDK1_1	65.0	IMR90p8
85.0	A9	2.36586194220524	PDK1_1	65.0	IMR90p8
85.5	A9	2.47341881572856	PDK1_1	65.0	IMR90p8
86.0	A9	2.88867941497756	PDK1_1	65.0	IMR90p8
86.5	A9	2.8509118807209	PDK1_1	65.0	IMR90p8
87.0	A9	2.78662690673571	PDK1_1	65.0	IMR90p8
87.5	A9	3.03774002443743	PDK1_1	65.0	IMR90p8
88.0	A9	3.04728608242908	PDK1_1	65.0	IMR90p8
88.5	A9	2.6166979978388	PDK1_1	65.0	IMR90p8
89.0	A9	2.32186285770183	PDK1_1	65.0	IMR90p8
89.5	A9	2.11141835978754	PDK1_1	65.0	IMR90p8
90.0	A9	1.7996694624685	PDK1_1	65.0	IMR90p8
90.5	A9	1.80910388578377	PDK1_1	65.0	IMR90p8
91.0	A9	2.07414470471679	PDK1_1	65.0	IMR90p8
91.5	A9	2.24826285333404	PDK1_1	65.0	IMR90p8
92.0	A9	2.30319418619462	PDK1_1	65.0	IMR90p8
92.5	A9	2.11175506650767	PDK1_1	65.0	IMR90p8
93.0	A9	1.54016940099342	PDK1_1	65.0	IMR90p8
93.5	A9	1.67025023307968	PDK1_1	65.0	IMR90p8
94.0	A9	1.58434716980929	PDK1_1	65.0	IMR90p8
94.5	A9	2.86245538366967	PDK1_1	65.0	IMR90p8
95.0	A9	2.07829362728882	PDK1_1	65.0	IMR90p8
55.0	B9	-8.06622674114396	PDK1_1	64.5	IMR90p8
55.5	B9	-17.4768246058125	PDK1_1	64.5	IMR90p8
56.0	B9	-16.1324534822884	PDK1_1	64.5	IMR90p8
56.5	B9	-16.1324534822933	PDK1_1	64.5	IMR90p8
57.0	B9	-16.1324534822605	PDK1_1	64.5	IMR90p8
57.5	B9	-16.6349745618533	PDK1_1	64.5	IMR90p8
58.0	B9	-13.7536070816155	PDK1_1	64.5	IMR90p8
58.5	B9	-6.39517304018318	PDK1_1	64.5	IMR90p8
59.0	B9	1.18969981292287	PDK1_1	64.5	IMR90p8
59.5	B9	8.72742652597833	PDK1_1	64.5	IMR90p8
60.0	B9	17.1722999776417	PDK1_1	64.5	IMR90p8
60.5	B9	25.7800456658471	PDK1_1	64.5	IMR90p8
61.0	B9	32.5279885917641	PDK1_1	64.5	IMR90p8
61.5	B9	37.9817258419314	PDK1_1	64.5	IMR90p8
62.0	B9	42.8408910960741	PDK1_1	64.5	IMR90p8
62.5	B9	45.6845351950454	PDK1_1	64.5	IMR90p8
63.0	B9	47.5073540273629	PDK1_1	64.5	IMR90p8
63.5	B9	50.9413500751693	PDK1_1	64.5	IMR90p8
64.0	B9	55.6835475896792	PDK1_1	64.5	IMR90p8
64.5	B9	61.0177889898174	PDK1_1	64.5	IMR90p8
65.0	B9	67.701781555397	PDK1_1	64.5	IMR90p8
65.5	B9	75.3893597165695	PDK1_1	64.5	IMR90p8
66.0	B9	82.3086693665369	PDK1_1	64.5	IMR90p8
66.5	B9	87.195741444945	PDK1_1	64.5	IMR90p8
67.0	B9	90.5683532236108	PDK1_1	64.5	IMR90p8
67.5	B9	92.7414487862944	PDK1_1	64.5	IMR90p8
68.0	B9	93.2110046822424	PDK1_1	64.5	IMR90p8
68.5	B9	92.6539014641736	PDK1_1	64.5	IMR90p8
69.0	B9	92.4050386498872	PDK1_1	64.5	IMR90p8
69.5	B9	92.0066903461628	PDK1_1	64.5	IMR90p8
70.0	B9	91.5810370513381	PDK1_1	64.5	IMR90p8
70.5	B9	91.6073087966379	PDK1_1	64.5	IMR90p8
71.0	B9	91.6084779364439	PDK1_1	64.5	IMR90p8
71.5	B9	92.0664185180938	PDK1_1	64.5	IMR90p8
72.0	B9	93.2560321263146	PDK1_1	64.5	IMR90p8
72.5	B9	94.2530347472224	PDK1_1	64.5	IMR90p8
73.0	B9	95.5387678034423	PDK1_1	64.5	IMR90p8
73.5	B9	97.8605614421106	PDK1_1	64.5	IMR90p8
74.0	B9	100.890132243288	PDK1_1	64.5	IMR90p8
74.5	B9	106.399318568503	PDK1_1	64.5	IMR90p8
75.0	B9	115.136506005098	PDK1_1	64.5	IMR90p8
75.5	B9	126.161728959247	PDK1_1	64.5	IMR90p8
76.0	B9	138.06948767321	PDK1_1	64.5	IMR90p8
76.5	B9	149.250237542575	PDK1_1	64.5	IMR90p8
77.0	B9	160.552790810092	PDK1_1	64.5	IMR90p8
77.5	B9	180.842920049192	PDK1_1	64.5	IMR90p8
78.0	B9	208.350313377899	PDK1_1	64.5	IMR90p8
78.5	B9	231.511640569594	PDK1_1	64.5	IMR90p8
79.0	B9	247.532283147729	PDK1_1	64.5	IMR90p8
79.5	B9	250.773871893969	PDK1_1	64.5	IMR90p8
80.0	B9	223.129363653862	PDK1_1	64.5	IMR90p8
80.5	B9	168.639618005879	PDK1_1	64.5	IMR90p8
81.0	B9	113.024447046348	PDK1_1	64.5	IMR90p8
81.5	B9	65.0786317134314	PDK1_1	64.5	IMR90p8
82.0	B9	26.9774805387001	PDK1_1	64.5	IMR90p8
82.5	B9	6.95144167023813	PDK1_1	64.5	IMR90p8
83.0	B9	3.79286296966478	PDK1_1	64.5	IMR90p8
83.5	B9	4.37906263737608	PDK1_1	64.5	IMR90p8
84.0	B9	3.90327243388151	PDK1_1	64.5	IMR90p8
84.5	B9	3.30199059424444	PDK1_1	64.5	IMR90p8
85.0	B9	3.20891478941599	PDK1_1	64.5	IMR90p8
85.5	B9	3.12773957597256	PDK1_1	64.5	IMR90p8
86.0	B9	2.75928621129316	PDK1_1	64.5	IMR90p8
86.5	B9	2.21332520463835	PDK1_1	64.5	IMR90p8
87.0	B9	1.73589467331254	PDK1_1	64.5	IMR90p8
87.5	B9	1.44427628678505	PDK1_1	64.5	IMR90p8
88.0	B9	1.36436551997218	PDK1_1	64.5	IMR90p8
88.5	B9	1.63054812910656	PDK1_1	64.5	IMR90p8
89.0	B9	2.07173907786068	PDK1_1	64.5	IMR90p8
89.5	B9	2.57597955420641	PDK1_1	64.5	IMR90p8
90.0	B9	2.87654434098363	PDK1_1	64.5	IMR90p8
90.5	B9	2.73698528943083	PDK1_1	64.5	IMR90p8
91.0	B9	2.61147691109477	PDK1_1	64.5	IMR90p8
91.5	B9	2.36662890201063	PDK1_1	64.5	IMR90p8
92.0	B9	1.90676117308135	PDK1_1	64.5	IMR90p8
92.5	B9	1.76315465130875	PDK1_1	64.5	IMR90p8
93.0	B9	1.79366418081366	PDK1_1	64.5	IMR90p8
93.5	B9	1.60738029858567	PDK1_1	64.5	IMR90p8
94.0	B9	1.61830323406951	PDK1_1	64.5	IMR90p8
94.5	B9	1.65731242910391	PDK1_1	64.5	IMR90p8
95.0	B9	0.597544418585983	PDK1_1	64.5	IMR90p8
55.0	C9	-7.33789728176123	PDK1_1	63.3	IMR90p8
55.5	C9	-15.8987774438152	PDK1_1	63.3	IMR90p8
56.0	C9	-14.6757945635209	PDK1_1	63.3	IMR90p8
56.5	C9	-14.6757945635238	PDK1_1	63.3	IMR90p8
57.0	C9	-14.6757945635096	PDK1_1	63.3	IMR90p8
57.5	C9	-15.3170502095472	PDK1_1	63.3	IMR90p8
58.0	C9	-11.3136439035081	PDK1_1	63.3	IMR90p8
58.5	C9	-3.73117740096245	PDK1_1	63.3	IMR90p8
59.0	C9	0.483291275839633	PDK1_1	63.3	IMR90p8
59.5	C9	5.97903921119303	PDK1_1	63.3	IMR90p8
60.0	C9	15.5572707745185	PDK1_1	63.3	IMR90p8
60.5	C9	24.7376103264969	PDK1_1	63.3	IMR90p8
61.0	C9	32.576679530036	PDK1_1	63.3	IMR90p8
61.5	C9	40.9396448849631	PDK1_1	63.3	IMR90p8
62.0	C9	47.4022561940943	PDK1_1	63.3	IMR90p8
62.5	C9	49.7407657379225	PDK1_1	63.3	IMR90p8
63.0	C9	51.4537560104831	PDK1_1	63.3	IMR90p8
63.5	C9	53.1933906875131	PDK1_1	63.3	IMR90p8
64.0	C9	54.9274584255004	PDK1_1	63.3	IMR90p8
64.5	C9	58.7655989575896	PDK1_1	63.3	IMR90p8
65.0	C9	65.7773329688973	PDK1_1	63.3	IMR90p8
65.5	C9	73.9452198213904	PDK1_1	63.3	IMR90p8
66.0	C9	82.9670845665885	PDK1_1	63.3	IMR90p8
66.5	C9	92.0754148952823	PDK1_1	63.3	IMR90p8
67.0	C9	98.4681373528219	PDK1_1	63.3	IMR90p8
67.5	C9	101.731225196066	PDK1_1	63.3	IMR90p8
68.0	C9	102.912127161819	PDK1_1	63.3	IMR90p8
68.5	C9	102.723049928598	PDK1_1	63.3	IMR90p8
69.0	C9	101.793475751005	PDK1_1	63.3	IMR90p8
69.5	C9	101.47333537395	PDK1_1	63.3	IMR90p8
70.0	C9	101.937604156407	PDK1_1	63.3	IMR90p8
70.5	C9	103.026402677873	PDK1_1	63.3	IMR90p8
71.0	C9	103.454290577281	PDK1_1	63.3	IMR90p8
71.5	C9	104.08859360166	PDK1_1	63.3	IMR90p8
72.0	C9	104.805891969458	PDK1_1	63.3	IMR90p8
72.5	C9	105.20437510878	PDK1_1	63.3	IMR90p8
73.0	C9	105.968276607283	PDK1_1	63.3	IMR90p8
73.5	C9	108.829755215953	PDK1_1	63.3	IMR90p8
74.0	C9	113.813454694693	PDK1_1	63.3	IMR90p8
74.5	C9	121.436798878302	PDK1_1	63.3	IMR90p8
75.0	C9	132.875441423876	PDK1_1	63.3	IMR90p8
75.5	C9	146.556060332611	PDK1_1	63.3	IMR90p8
76.0	C9	159.893521327817	PDK1_1	63.3	IMR90p8
76.5	C9	171.4765403328	PDK1_1	63.3	IMR90p8
77.0	C9	186.559977002346	PDK1_1	63.3	IMR90p8
77.5	C9	213.800795891378	PDK1_1	63.3	IMR90p8
78.0	C9	246.460040658336	PDK1_1	63.3	IMR90p8
78.5	C9	272.627504600782	PDK1_1	63.3	IMR90p8
79.0	C9	290.315477356985	PDK1_1	63.3	IMR90p8
79.5	C9	288.054761157728	PDK1_1	63.3	IMR90p8
80.0	C9	246.480505654291	PDK1_1	63.3	IMR90p8
80.5	C9	180.492553451883	PDK1_1	63.3	IMR90p8
81.0	C9	117.812975384199	PDK1_1	63.3	IMR90p8
81.5	C9	63.2586764100729	PDK1_1	63.3	IMR90p8
82.0	C9	22.2097138453114	PDK1_1	63.3	IMR90p8
82.5	C9	4.29697623780828	PDK1_1	63.3	IMR90p8
83.0	C9	2.68741169462589	PDK1_1	63.3	IMR90p8
83.5	C9	3.32929272366704	PDK1_1	63.3	IMR90p8
84.0	C9	3.50697474622751	PDK1_1	63.3	IMR90p8
84.5	C9	3.61323062439419	PDK1_1	63.3	IMR90p8
85.0	C9	3.83149020519744	PDK1_1	63.3	IMR90p8
85.5	C9	3.58418235997101	PDK1_1	63.3	IMR90p8
86.0	C9	3.02623645782427	PDK1_1	63.3	IMR90p8
86.5	C9	2.71228554854264	PDK1_1	63.3	IMR90p8
87.0	C9	2.49372278467513	PDK1_1	63.3	IMR90p8
87.5	C9	2.5049476662038	PDK1_1	63.3	IMR90p8
88.0	C9	2.78668641362788	PDK1_1	63.3	IMR90p8
88.5	C9	3.12129264517597	PDK1_1	63.3	IMR90p8
89.0	C9	3.17564990175805	PDK1_1	63.3	IMR90p8
89.5	C9	2.9158390510085	PDK1_1	63.3	IMR90p8
90.0	C9	2.83185392904238	PDK1_1	63.3	IMR90p8
90.5	C9	2.86861976522249	PDK1_1	63.3	IMR90p8
91.0	C9	2.57377950789788	PDK1_1	63.3	IMR90p8
91.5	C9	2.24071637211091	PDK1_1	63.3	IMR90p8
92.0	C9	2.45919967038725	PDK1_1	63.3	IMR90p8
92.5	C9	2.32799559297746	PDK1_1	63.3	IMR90p8
93.0	C9	1.64646294813673	PDK1_1	63.3	IMR90p8
93.5	C9	0.914665551426481	PDK1_1	63.3	IMR90p8
94.0	C9	0.622758890461171	PDK1_1	63.3	IMR90p8
94.5	C9	-0.567360721867828	PDK1_1	63.3	IMR90p8
95.0	C9	-0.814171379856873	PDK1_1	63.3	IMR90p8
55.0	D9	-7.18153063877969	PDK1_1	61.4	IMR90p8
55.5	D9	-15.5599830506891	PDK1_1	61.4	IMR90p8
56.0	D9	-14.3630612775601	PDK1_1	61.4	IMR90p8
56.5	D9	-14.363061277564	PDK1_1	61.4	IMR90p8
57.0	D9	-14.3630612775333	PDK1_1	61.4	IMR90p8
57.5	D9	-15.1281321721277	PDK1_1	61.4	IMR90p8
58.0	D9	-10.5422918719917	PDK1_1	61.4	IMR90p8
58.5	D9	-0.540237897540578	PDK1_1	61.4	IMR90p8
59.0	D9	8.57446373547873	PDK1_1	61.4	IMR90p8
59.5	D9	17.3590075074121	PDK1_1	61.4	IMR90p8
60.0	D9	24.4241168835301	PDK1_1	61.4	IMR90p8
60.5	D9	30.578783967381	PDK1_1	61.4	IMR90p8
61.0	D9	36.8733185561562	PDK1_1	61.4	IMR90p8
61.5	D9	42.1171906684483	PDK1_1	61.4	IMR90p8
62.0	D9	46.0013389743159	PDK1_1	61.4	IMR90p8
62.5	D9	49.5674496692739	PDK1_1	61.4	IMR90p8
63.0	D9	52.3094709596035	PDK1_1	61.4	IMR90p8
63.5	D9	53.8368319804759	PDK1_1	61.4	IMR90p8
64.0	D9	55.7410812983994	PDK1_1	61.4	IMR90p8
64.5	D9	58.9816107762797	PDK1_1	61.4	IMR90p8
65.0	D9	63.7710523591064	PDK1_1	61.4	IMR90p8
65.5	D9	69.8380926224669	PDK1_1	61.4	IMR90p8
66.0	D9	76.6050324504718	PDK1_1	61.4	IMR90p8
66.5	D9	82.9660370123611	PDK1_1	61.4	IMR90p8
67.0	D9	87.5805203218194	PDK1_1	61.4	IMR90p8
67.5	D9	90.0138408118909	PDK1_1	61.4	IMR90p8
68.0	D9	91.5547280803764	PDK1_1	61.4	IMR90p8
68.5	D9	92.2364768368099	PDK1_1	61.4	IMR90p8
69.0	D9	92.0569663185804	PDK1_1	61.4	IMR90p8
69.5	D9	92.3353801617817	PDK1_1	61.4	IMR90p8
70.0	D9	93.0900127592483	PDK1_1	61.4	IMR90p8
70.5	D9	93.1969828245886	PDK1_1	61.4	IMR90p8
71.0	D9	93.2190667865563	PDK1_1	61.4	IMR90p8
71.5	D9	93.6972247573387	PDK1_1	61.4	IMR90p8
72.0	D9	94.2354296051701	PDK1_1	61.4	IMR90p8
72.5	D9	94.6719102300859	PDK1_1	61.4	IMR90p8
73.0	D9	96.2133053943008	PDK1_1	61.4	IMR90p8
73.5	D9	98.9999703611859	PDK1_1	61.4	IMR90p8
74.0	D9	103.315847319406	PDK1_1	61.4	IMR90p8
74.5	D9	110.011438835381	PDK1_1	61.4	IMR90p8
75.0	D9	119.798570383369	PDK1_1	61.4	IMR90p8
75.5	D9	131.187040194493	PDK1_1	61.4	IMR90p8
76.0	D9	142.380210360574	PDK1_1	61.4	IMR90p8
76.5	D9	152.745216284176	PDK1_1	61.4	IMR90p8
77.0	D9	165.247009024299	PDK1_1	61.4	IMR90p8
77.5	D9	188.32106653744	PDK1_1	61.4	IMR90p8
78.0	D9	217.621209732342	PDK1_1	61.4	IMR90p8
78.5	D9	241.602431955177	PDK1_1	61.4	IMR90p8
79.0	D9	257.427185567718	PDK1_1	61.4	IMR90p8
79.5	D9	257.291730234716	PDK1_1	61.4	IMR90p8
80.0	D9	223.195133520034	PDK1_1	61.4	IMR90p8
80.5	D9	164.948406636918	PDK1_1	61.4	IMR90p8
81.0	D9	108.651005878655	PDK1_1	61.4	IMR90p8
81.5	D9	60.1682196977177	PDK1_1	61.4	IMR90p8
82.0	D9	22.6889552276915	PDK1_1	61.4	IMR90p8
82.5	D9	5.31337006468306	PDK1_1	61.4	IMR90p8
83.0	D9	3.46195660021971	PDK1_1	61.4	IMR90p8
83.5	D9	3.94750627887271	PDK1_1	61.4	IMR90p8
84.0	D9	3.70281032992892	PDK1_1	61.4	IMR90p8
84.5	D9	3.59114185972334	PDK1_1	61.4	IMR90p8
85.0	D9	3.44386428880051	PDK1_1	61.4	IMR90p8
85.5	D9	3.43196229787128	PDK1_1	61.4	IMR90p8
86.0	D9	3.28907081592956	PDK1_1	61.4	IMR90p8
86.5	D9	2.69039140819444	PDK1_1	61.4	IMR90p8
87.0	D9	2.64361037621347	PDK1_1	61.4	IMR90p8
87.5	D9	2.96677940911468	PDK1_1	61.4	IMR90p8
88.0	D9	2.51327822917511	PDK1_1	61.4	IMR90p8
88.5	D9	2.07669849493931	PDK1_1	61.4	IMR90p8
89.0	D9	2.90589817410751	PDK1_1	61.4	IMR90p8
89.5	D9	2.520690674999	PDK1_1	61.4	IMR90p8
90.0	D9	1.68065210833669	PDK1_1	61.4	IMR90p8
90.5	D9	2.0912337304573	PDK1_1	61.4	IMR90p8
91.0	D9	2.42133482996178	PDK1_1	61.4	IMR90p8
91.5	D9	1.74858183144829	PDK1_1	61.4	IMR90p8
92.0	D9	2.04534596145231	PDK1_1	61.4	IMR90p8
92.5	D9	2.6342834538591	PDK1_1	61.4	IMR90p8
93.0	D9	2.07278394393012	PDK1_1	61.4	IMR90p8
93.5	D9	2.1857040625606	PDK1_1	61.4	IMR90p8
94.0	D9	2.15018959088349	PDK1_1	61.4	IMR90p8
94.5	D9	3.01570159296426	PDK1_1	61.4	IMR90p8
95.0	D9	1.75889374853415	PDK1_1	61.4	IMR90p8
55.0	E9	12.1950452988187	PDK1_1	59.0	IMR90p8
55.5	E9	26.4225981474403	PDK1_1	59.0	IMR90p8
56.0	E9	24.3900905976381	PDK1_1	59.0	IMR90p8
56.5	E9	24.3900905976394	PDK1_1	59.0	IMR90p8
57.0	E9	24.3900905976348	PDK1_1	59.0	IMR90p8
57.5	E9	23.8936880163199	PDK1_1	59.0	IMR90p8
58.0	E9	26.9195707547445	PDK1_1	59.0	IMR90p8
58.5	E9	33.2259805387807	PDK1_1	59.0	IMR90p8
59.0	E9	37.898611425934	PDK1_1	59.0	IMR90p8
59.5	E9	40.6850138748854	PDK1_1	59.0	IMR90p8
60.0	E9	41.3649802658437	PDK1_1	59.0	IMR90p8
60.5	E9	41.2640145608342	PDK1_1	59.0	IMR90p8
61.0	E9	41.1897614884443	PDK1_1	59.0	IMR90p8
61.5	E9	40.4759426069337	PDK1_1	59.0	IMR90p8
62.0	E9	40.3186164501093	PDK1_1	59.0	IMR90p8
62.5	E9	41.4255478918101	PDK1_1	59.0	IMR90p8
63.0	E9	43.5176438120443	PDK1_1	59.0	IMR90p8
63.5	E9	46.5635115337491	PDK1_1	59.0	IMR90p8
64.0	E9	50.1337432068549	PDK1_1	59.0	IMR90p8
64.5	E9	53.7409092904581	PDK1_1	59.0	IMR90p8
65.0	E9	57.3227945579899	PDK1_1	59.0	IMR90p8
65.5	E9	60.7586632596353	PDK1_1	59.0	IMR90p8
66.0	E9	63.1223309779617	PDK1_1	59.0	IMR90p8
66.5	E9	64.3096237077484	PDK1_1	59.0	IMR90p8
67.0	E9	64.7070024701392	PDK1_1	59.0	IMR90p8
67.5	E9	64.5969611976171	PDK1_1	59.0	IMR90p8
68.0	E9	63.5148026411716	PDK1_1	59.0	IMR90p8
68.5	E9	62.625011466951	PDK1_1	59.0	IMR90p8
69.0	E9	62.7808199572527	PDK1_1	59.0	IMR90p8
69.5	E9	62.6963035257464	PDK1_1	59.0	IMR90p8
70.0	E9	62.3287898788269	PDK1_1	59.0	IMR90p8
70.5	E9	62.6801250895102	PDK1_1	59.0	IMR90p8
71.0	E9	62.8161397844958	PDK1_1	59.0	IMR90p8
71.5	E9	62.0242765826665	PDK1_1	59.0	IMR90p8
72.0	E9	62.0135406428637	PDK1_1	59.0	IMR90p8
72.5	E9	62.4076500767413	PDK1_1	59.0	IMR90p8
73.0	E9	61.9307573125112	PDK1_1	59.0	IMR90p8
73.5	E9	62.0611445423706	PDK1_1	59.0	IMR90p8
74.0	E9	63.7663745517616	PDK1_1	59.0	IMR90p8
74.5	E9	66.256534559461	PDK1_1	59.0	IMR90p8
75.0	E9	70.4111292394116	PDK1_1	59.0	IMR90p8
75.5	E9	76.8361247147836	PDK1_1	59.0	IMR90p8
76.0	E9	83.5150676726873	PDK1_1	59.0	IMR90p8
76.5	E9	89.5628553991787	PDK1_1	59.0	IMR90p8
77.0	E9	96.4651225205668	PDK1_1	59.0	IMR90p8
77.5	E9	108.458592345963	PDK1_1	59.0	IMR90p8
78.0	E9	123.823824395075	PDK1_1	59.0	IMR90p8
78.5	E9	135.927710610021	PDK1_1	59.0	IMR90p8
79.0	E9	143.582380476896	PDK1_1	59.0	IMR90p8
79.5	E9	144.244231486423	PDK1_1	59.0	IMR90p8
80.0	E9	126.918291231285	PDK1_1	59.0	IMR90p8
80.5	E9	95.0817125985457	PDK1_1	59.0	IMR90p8
81.0	E9	64.2851529589013	PDK1_1	59.0	IMR90p8
81.5	E9	37.6172728180395	PDK1_1	59.0	IMR90p8
82.0	E9	15.9331520266197	PDK1_1	59.0	IMR90p8
82.5	E9	5.20908618761035	PDK1_1	59.0	IMR90p8
83.0	E9	4.06767526355259	PDK1_1	59.0	IMR90p8
83.5	E9	4.48177990756494	PDK1_1	59.0	IMR90p8
84.0	E9	4.32785704358832	PDK1_1	59.0	IMR90p8
84.5	E9	4.04670339104831	PDK1_1	59.0	IMR90p8
85.0	E9	3.83932824113708	PDK1_1	59.0	IMR90p8
85.5	E9	3.40293495004642	PDK1_1	59.0	IMR90p8
86.0	E9	2.68506982957996	PDK1_1	59.0	IMR90p8
86.5	E9	2.42484128516827	PDK1_1	59.0	IMR90p8
87.0	E9	2.32176463731611	PDK1_1	59.0	IMR90p8
87.5	E9	2.01801333706152	PDK1_1	59.0	IMR90p8
88.0	E9	1.6616317144962	PDK1_1	59.0	IMR90p8
88.5	E9	1.58136119458408	PDK1_1	59.0	IMR90p8
89.0	E9	1.47902306596137	PDK1_1	59.0	IMR90p8
89.5	E9	1.06918844564467	PDK1_1	59.0	IMR90p8
90.0	E9	1.11395474233888	PDK1_1	59.0	IMR90p8
90.5	E9	1.32162921552782	PDK1_1	59.0	IMR90p8
91.0	E9	1.37049304057399	PDK1_1	59.0	IMR90p8
91.5	E9	1.52713255022405	PDK1_1	59.0	IMR90p8
92.0	E9	2.15308273537499	PDK1_1	59.0	IMR90p8
92.5	E9	2.33189857318501	PDK1_1	59.0	IMR90p8
93.0	E9	2.3603830174431	PDK1_1	59.0	IMR90p8
93.5	E9	2.19819762770402	PDK1_1	59.0	IMR90p8
94.0	E9	1.87119738337674	PDK1_1	59.0	IMR90p8
94.5	E9	1.11034293665466	PDK1_1	59.0	IMR90p8
95.0	E9	0.0826927327300382	PDK1_1	59.0	IMR90p8
55.0	F9	23.6942089632106	PDK1_1	57.0	IMR90p8
55.5	F9	51.3374527536223	PDK1_1	57.0	IMR90p8
56.0	F9	47.3884179264196	PDK1_1	57.0	IMR90p8
56.5	F9	47.3884179264273	PDK1_1	57.0	IMR90p8
57.0	F9	47.3884179263753	PDK1_1	57.0	IMR90p8
57.5	F9	47.4468065585309	PDK1_1	57.0	IMR90p8
58.0	F9	47.2010553086599	PDK1_1	57.0	IMR90p8
58.5	F9	45.7743210299531	PDK1_1	57.0	IMR90p8
59.0	F9	43.9846804096974	PDK1_1	57.0	IMR90p8
59.5	F9	42.3697742101743	PDK1_1	57.0	IMR90p8
60.0	F9	40.548958257549	PDK1_1	57.0	IMR90p8
60.5	F9	38.7873161115266	PDK1_1	57.0	IMR90p8
61.0	F9	37.1087415288144	PDK1_1	57.0	IMR90p8
61.5	F9	34.9529623866258	PDK1_1	57.0	IMR90p8
62.0	F9	32.7372720979811	PDK1_1	57.0	IMR90p8
62.5	F9	30.6787238054486	PDK1_1	57.0	IMR90p8
63.0	F9	28.7961122715851	PDK1_1	57.0	IMR90p8
63.5	F9	27.6722001380787	PDK1_1	57.0	IMR90p8
64.0	F9	27.2499965432716	PDK1_1	57.0	IMR90p8
64.5	F9	27.6659194627438	PDK1_1	57.0	IMR90p8
65.0	F9	28.9133578041722	PDK1_1	57.0	IMR90p8
65.5	F9	30.5539644096894	PDK1_1	57.0	IMR90p8
66.0	F9	31.9890224736474	PDK1_1	57.0	IMR90p8
66.5	F9	33.6075541605324	PDK1_1	57.0	IMR90p8
67.0	F9	34.6554262610015	PDK1_1	57.0	IMR90p8
67.5	F9	34.442136704815	PDK1_1	57.0	IMR90p8
68.0	F9	33.7891097451314	PDK1_1	57.0	IMR90p8
68.5	F9	33.1896885644106	PDK1_1	57.0	IMR90p8
69.0	F9	32.2937794253295	PDK1_1	57.0	IMR90p8
69.5	F9	31.3749108402683	PDK1_1	57.0	IMR90p8
70.0	F9	31.0313598318763	PDK1_1	57.0	IMR90p8
70.5	F9	30.9877519870507	PDK1_1	57.0	IMR90p8
71.0	F9	31.0605946911854	PDK1_1	57.0	IMR90p8
71.5	F9	30.9936835319501	PDK1_1	57.0	IMR90p8
72.0	F9	31.3563994270813	PDK1_1	57.0	IMR90p8
72.5	F9	31.7192932341283	PDK1_1	57.0	IMR90p8
73.0	F9	31.7081502094017	PDK1_1	57.0	IMR90p8
73.5	F9	31.6121651162487	PDK1_1	57.0	IMR90p8
74.0	F9	31.9318153703592	PDK1_1	57.0	IMR90p8
74.5	F9	32.2779454266235	PDK1_1	57.0	IMR90p8
75.0	F9	33.2294445758169	PDK1_1	57.0	IMR90p8
75.5	F9	35.3943424429045	PDK1_1	57.0	IMR90p8
76.0	F9	37.6263084552773	PDK1_1	57.0	IMR90p8
76.5	F9	39.661977303785	PDK1_1	57.0	IMR90p8
77.0	F9	41.9182655532246	PDK1_1	57.0	IMR90p8
77.5	F9	46.3290059575364	PDK1_1	57.0	IMR90p8
78.0	F9	51.7024339359847	PDK1_1	57.0	IMR90p8
78.5	F9	56.1212900497902	PDK1_1	57.0	IMR90p8
79.0	F9	59.3406151638836	PDK1_1	57.0	IMR90p8
79.5	F9	59.8136137202035	PDK1_1	57.0	IMR90p8
80.0	F9	52.9304244475667	PDK1_1	57.0	IMR90p8
80.5	F9	40.5004334762968	PDK1_1	57.0	IMR90p8
81.0	F9	28.5551316952373	PDK1_1	57.0	IMR90p8
81.5	F9	17.9011336554967	PDK1_1	57.0	IMR90p8
82.0	F9	9.2075319093625	PDK1_1	57.0	IMR90p8
82.5	F9	5.39038816653942	PDK1_1	57.0	IMR90p8
83.0	F9	5.14867779282145	PDK1_1	57.0	IMR90p8
83.5	F9	4.70716186176765	PDK1_1	57.0	IMR90p8
84.0	F9	4.1760937990349	PDK1_1	57.0	IMR90p8
84.5	F9	4.06957299591573	PDK1_1	57.0	IMR90p8
85.0	F9	3.5221041824355	PDK1_1	57.0	IMR90p8
85.5	F9	2.79595727208107	PDK1_1	57.0	IMR90p8
86.0	F9	2.99637374960753	PDK1_1	57.0	IMR90p8
86.5	F9	2.99403786834569	PDK1_1	57.0	IMR90p8
87.0	F9	2.48241424356769	PDK1_1	57.0	IMR90p8
87.5	F9	2.2695432793725	PDK1_1	57.0	IMR90p8
88.0	F9	2.25600419272905	PDK1_1	57.0	IMR90p8
88.5	F9	1.61703756007438	PDK1_1	57.0	IMR90p8
89.0	F9	1.13641153413931	PDK1_1	57.0	IMR90p8
89.5	F9	1.26470140750621	PDK1_1	57.0	IMR90p8
90.0	F9	1.54011758794655	PDK1_1	57.0	IMR90p8
90.5	F9	1.75758945626234	PDK1_1	57.0	IMR90p8
91.0	F9	2.08591241728146	PDK1_1	57.0	IMR90p8
91.5	F9	2.57520264067779	PDK1_1	57.0	IMR90p8
92.0	F9	2.76951711459446	PDK1_1	57.0	IMR90p8
92.5	F9	2.26129098880961	PDK1_1	57.0	IMR90p8
93.0	F9	1.93444648196669	PDK1_1	57.0	IMR90p8
93.5	F9	1.99405220318567	PDK1_1	57.0	IMR90p8
94.0	F9	1.45131331455428	PDK1_1	57.0	IMR90p8
94.5	F9	1.64190674937987	PDK1_1	57.0	IMR90p8
95.0	F9	0.956256107567299	PDK1_1	57.0	IMR90p8
55.0	G9	21.3343515845655	PDK1_1	55.7	IMR90p8
55.5	G9	46.2244284332252	PDK1_1	55.7	IMR90p8
56.0	G9	42.6687031691309	PDK1_1	55.7	IMR90p8
56.5	G9	42.66870316914	PDK1_1	55.7	IMR90p8
57.0	G9	42.6687031690673	PDK1_1	55.7	IMR90p8
57.5	G9	42.8770336654081	PDK1_1	55.7	IMR90p8
58.0	G9	41.6373270949042	PDK1_1	55.7	IMR90p8
58.5	G9	38.8232189658841	PDK1_1	55.7	IMR90p8
59.0	G9	36.5106789234019	PDK1_1	55.7	IMR90p8
59.5	G9	34.1559975578352	PDK1_1	55.7	IMR90p8
60.0	G9	31.080693327265	PDK1_1	55.7	IMR90p8
60.5	G9	28.2787033078312	PDK1_1	55.7	IMR90p8
61.0	G9	26.1806950873499	PDK1_1	55.7	IMR90p8
61.5	G9	23.6152794714957	PDK1_1	55.7	IMR90p8
62.0	G9	21.1555272468015	PDK1_1	55.7	IMR90p8
62.5	G9	20.2164786027892	PDK1_1	55.7	IMR90p8
63.0	G9	19.4628997057827	PDK1_1	55.7	IMR90p8
63.5	G9	17.9786271858534	PDK1_1	55.7	IMR90p8
64.0	G9	17.4137585345264	PDK1_1	55.7	IMR90p8
64.5	G9	17.620470975354	PDK1_1	55.7	IMR90p8
65.0	G9	17.134652714841	PDK1_1	55.7	IMR90p8
65.5	G9	17.270918887891	PDK1_1	55.7	IMR90p8
66.0	G9	18.5231101060493	PDK1_1	55.7	IMR90p8
66.5	G9	19.5279753912907	PDK1_1	55.7	IMR90p8
67.0	G9	20.5804292635136	PDK1_1	55.7	IMR90p8
67.5	G9	22.1725732007455	PDK1_1	55.7	IMR90p8
68.0	G9	23.0682737456456	PDK1_1	55.7	IMR90p8
68.5	G9	23.5035262727146	PDK1_1	55.7	IMR90p8
69.0	G9	23.9049631374937	PDK1_1	55.7	IMR90p8
69.5	G9	23.0736108059725	PDK1_1	55.7	IMR90p8
70.0	G9	21.9908489202849	PDK1_1	55.7	IMR90p8
70.5	G9	21.8323540884974	PDK1_1	55.7	IMR90p8
71.0	G9	21.2256787479534	PDK1_1	55.7	IMR90p8
71.5	G9	20.5369068224581	PDK1_1	55.7	IMR90p8
72.0	G9	21.4260670869391	PDK1_1	55.7	IMR90p8
72.5	G9	22.0908161312297	PDK1_1	55.7	IMR90p8
73.0	G9	21.7573106918952	PDK1_1	55.7	IMR90p8
73.5	G9	22.1130199669475	PDK1_1	55.7	IMR90p8
74.0	G9	22.4970411361007	PDK1_1	55.7	IMR90p8
74.5	G9	21.946429370313	PDK1_1	55.7	IMR90p8
75.0	G9	21.6368279533218	PDK1_1	55.7	IMR90p8
75.5	G9	21.7452955376608	PDK1_1	55.7	IMR90p8
76.0	G9	22.0448015721084	PDK1_1	55.7	IMR90p8
76.5	G9	22.480129682357	PDK1_1	55.7	IMR90p8
77.0	G9	23.3759209464635	PDK1_1	55.7	IMR90p8
77.5	G9	25.0656774535625	PDK1_1	55.7	IMR90p8
78.0	G9	27.7192368298952	PDK1_1	55.7	IMR90p8
78.5	G9	29.6709395632763	PDK1_1	55.7	IMR90p8
79.0	G9	30.7480330906763	PDK1_1	55.7	IMR90p8
79.5	G9	30.6681524470768	PDK1_1	55.7	IMR90p8
80.0	G9	27.8741782240135	PDK1_1	55.7	IMR90p8
80.5	G9	22.8601665949598	PDK1_1	55.7	IMR90p8
81.0	G9	17.6686760728004	PDK1_1	55.7	IMR90p8
81.5	G9	12.9461278300539	PDK1_1	55.7	IMR90p8
82.0	G9	9.04578379521786	PDK1_1	55.7	IMR90p8
82.5	G9	7.27299868936461	PDK1_1	55.7	IMR90p8
83.0	G9	6.6151462826831	PDK1_1	55.7	IMR90p8
83.5	G9	6.18412507388524	PDK1_1	55.7	IMR90p8
84.0	G9	5.84728049503946	PDK1_1	55.7	IMR90p8
84.5	G9	5.83625933468579	PDK1_1	55.7	IMR90p8
85.0	G9	5.24905990497763	PDK1_1	55.7	IMR90p8
85.5	G9	4.68557344644029	PDK1_1	55.7	IMR90p8
86.0	G9	4.68972996347384	PDK1_1	55.7	IMR90p8
86.5	G9	5.16027490533662	PDK1_1	55.7	IMR90p8
87.0	G9	5.19977803728392	PDK1_1	55.7	IMR90p8
87.5	G9	5.36705768692838	PDK1_1	55.7	IMR90p8
88.0	G9	5.87338063871698	PDK1_1	55.7	IMR90p8
88.5	G9	5.73383764888075	PDK1_1	55.7	IMR90p8
89.0	G9	5.08429153056682	PDK1_1	55.7	IMR90p8
89.5	G9	4.67092346333806	PDK1_1	55.7	IMR90p8
90.0	G9	4.60693288436244	PDK1_1	55.7	IMR90p8
90.5	G9	4.04614946057552	PDK1_1	55.7	IMR90p8
91.0	G9	3.79457959303727	PDK1_1	55.7	IMR90p8
91.5	G9	4.32587409836202	PDK1_1	55.7	IMR90p8
92.0	G9	4.60926944238815	PDK1_1	55.7	IMR90p8
92.5	G9	4.4288753467286	PDK1_1	55.7	IMR90p8
93.0	G9	4.72608424220567	PDK1_1	55.7	IMR90p8
93.5	G9	5.36207174523565	PDK1_1	55.7	IMR90p8
94.0	G9	5.19146554790206	PDK1_1	55.7	IMR90p8
94.5	G9	6.38340714457155	PDK1_1	55.7	IMR90p8
95.0	G9	3.48521661960041	PDK1_1	55.7	IMR90p8
55.0	H9	20.4610482334971	PDK1_1	55.0	IMR90p8
55.5	H9	44.3322711725766	PDK1_1	55.0	IMR90p8
56.0	H9	40.9220964669937	PDK1_1	55.0	IMR90p8
56.5	H9	40.922096466991	PDK1_1	55.0	IMR90p8
57.0	H9	40.9220964670161	PDK1_1	55.0	IMR90p8
57.5	H9	41.0832798116641	PDK1_1	55.0	IMR90p8
58.0	H9	40.1913907811929	PDK1_1	55.0	IMR90p8
58.5	H9	37.596726653732	PDK1_1	55.0	IMR90p8
59.0	H9	35.0186281897197	PDK1_1	55.0	IMR90p8
59.5	H9	32.5400570698254	PDK1_1	55.0	IMR90p8
60.0	H9	29.5986545711106	PDK1_1	55.0	IMR90p8
60.5	H9	26.8646426502237	PDK1_1	55.0	IMR90p8
61.0	H9	24.508176217387	PDK1_1	55.0	IMR90p8
61.5	H9	22.4468653908827	PDK1_1	55.0	IMR90p8
62.0	H9	20.9800681160456	PDK1_1	55.0	IMR90p8
62.5	H9	19.6525812072377	PDK1_1	55.0	IMR90p8
63.0	H9	17.8874518830392	PDK1_1	55.0	IMR90p8
63.5	H9	16.9081150756501	PDK1_1	55.0	IMR90p8
64.0	H9	16.1102463723201	PDK1_1	55.0	IMR90p8
64.5	H9	14.6570489892462	PDK1_1	55.0	IMR90p8
65.0	H9	14.2457911600731	PDK1_1	55.0	IMR90p8
65.5	H9	14.9661555054529	PDK1_1	55.0	IMR90p8
66.0	H9	15.4550522423014	PDK1_1	55.0	IMR90p8
66.5	H9	15.765056449767	PDK1_1	55.0	IMR90p8
67.0	H9	16.8419588140281	PDK1_1	55.0	IMR90p8
67.5	H9	17.5350010471474	PDK1_1	55.0	IMR90p8
68.0	H9	17.5087961671927	PDK1_1	55.0	IMR90p8
68.5	H9	17.182996440882	PDK1_1	55.0	IMR90p8
69.0	H9	17.285086101866	PDK1_1	55.0	IMR90p8
69.5	H9	17.0466550212088	PDK1_1	55.0	IMR90p8
70.0	H9	16.528941573013	PDK1_1	55.0	IMR90p8
70.5	H9	16.0496789830939	PDK1_1	55.0	IMR90p8
71.0	H9	15.3600895322405	PDK1_1	55.0	IMR90p8
71.5	H9	14.9708318275458	PDK1_1	55.0	IMR90p8
72.0	H9	15.1970192001653	PDK1_1	55.0	IMR90p8
72.5	H9	15.5311936820202	PDK1_1	55.0	IMR90p8
73.0	H9	15.7393170255297	PDK1_1	55.0	IMR90p8
73.5	H9	16.6104075358054	PDK1_1	55.0	IMR90p8
74.0	H9	16.6131062528307	PDK1_1	55.0	IMR90p8
74.5	H9	15.845893615376	PDK1_1	55.0	IMR90p8
75.0	H9	15.0767459492828	PDK1_1	55.0	IMR90p8
75.5	H9	14.7909789951709	PDK1_1	55.0	IMR90p8
76.0	H9	14.6962508768297	PDK1_1	55.0	IMR90p8
76.5	H9	14.7805087793732	PDK1_1	55.0	IMR90p8
77.0	H9	14.9990490433618	PDK1_1	55.0	IMR90p8
77.5	H9	15.7876310115972	PDK1_1	55.0	IMR90p8
78.0	H9	16.8436546014685	PDK1_1	55.0	IMR90p8
78.5	H9	17.089466421286	PDK1_1	55.0	IMR90p8
79.0	H9	17.716251778429	PDK1_1	55.0	IMR90p8
79.5	H9	18.1937068303841	PDK1_1	55.0	IMR90p8
80.0	H9	16.9330802126746	PDK1_1	55.0	IMR90p8
80.5	H9	14.5065167698442	PDK1_1	55.0	IMR90p8
81.0	H9	12.1906634720284	PDK1_1	55.0	IMR90p8
81.5	H9	9.43249970408306	PDK1_1	55.0	IMR90p8
82.0	H9	7.09486817245386	PDK1_1	55.0	IMR90p8
82.5	H9	6.30092641976734	PDK1_1	55.0	IMR90p8
83.0	H9	6.15776993956376	PDK1_1	55.0	IMR90p8
83.5	H9	6.07430641376203	PDK1_1	55.0	IMR90p8
84.0	H9	6.16144120541964	PDK1_1	55.0	IMR90p8
84.5	H9	5.96161125362693	PDK1_1	55.0	IMR90p8
85.0	H9	4.93179397901127	PDK1_1	55.0	IMR90p8
85.5	H9	3.74728192205868	PDK1_1	55.0	IMR90p8
86.0	H9	2.9730702271616	PDK1_1	55.0	IMR90p8
86.5	H9	2.56383412750512	PDK1_1	55.0	IMR90p8
87.0	H9	2.55742421753786	PDK1_1	55.0	IMR90p8
87.5	H9	3.13046350932558	PDK1_1	55.0	IMR90p8
88.0	H9	3.82638108568193	PDK1_1	55.0	IMR90p8
88.5	H9	4.41909620705502	PDK1_1	55.0	IMR90p8
89.0	H9	4.36973147101821	PDK1_1	55.0	IMR90p8
89.5	H9	4.04776849684816	PDK1_1	55.0	IMR90p8
90.0	H9	4.01539867203661	PDK1_1	55.0	IMR90p8
90.5	H9	3.87531880197008	PDK1_1	55.0	IMR90p8
91.0	H9	3.4819384260386	PDK1_1	55.0	IMR90p8
91.5	H9	3.6614019049498	PDK1_1	55.0	IMR90p8
92.0	H9	3.93208525507771	PDK1_1	55.0	IMR90p8
92.5	H9	3.70380830995521	PDK1_1	55.0	IMR90p8
93.0	H9	3.95473547796951	PDK1_1	55.0	IMR90p8
93.5	H9	4.1725371577885	PDK1_1	55.0	IMR90p8
94.0	H9	4.18411468060663	PDK1_1	55.0	IMR90p8
94.5	H9	4.27207967849949	PDK1_1	55.0	IMR90p8
95.0	H9	1.82688276260683	PDK1_1	55.0	IMR90p8
55.0	A9	12.5674030946662	PDK1_1	65.0	IMR90p2
55.5	A9	27.2293733717753	PDK1_1	65.0	IMR90p2
56.0	A9	25.1348061893302	PDK1_1	65.0	IMR90p2
56.5	A9	25.1348061893344	PDK1_1	65.0	IMR90p2
57.0	A9	25.1348061893041	PDK1_1	65.0	IMR90p2
57.5	A9	24.667593088285	PDK1_1	65.0	IMR90p2
58.0	A9	27.5978113978887	PDK1_1	65.0	IMR90p2
58.5	A9	32.966761914305	PDK1_1	65.0	IMR90p2
59.0	A9	36.6951149545093	PDK1_1	65.0	IMR90p2
59.5	A9	39.615940630237	PDK1_1	65.0	IMR90p2
60.0	A9	39.9693943563586	PDK1_1	65.0	IMR90p2
60.5	A9	39.1391191031859	PDK1_1	65.0	IMR90p2
61.0	A9	38.460532326108	PDK1_1	65.0	IMR90p2
61.5	A9	37.0560552244389	PDK1_1	65.0	IMR90p2
62.0	A9	35.2515812780669	PDK1_1	65.0	IMR90p2
62.5	A9	34.7166267995199	PDK1_1	65.0	IMR90p2
63.0	A9	34.6906504069833	PDK1_1	65.0	IMR90p2
63.5	A9	34.304363259863	PDK1_1	65.0	IMR90p2
64.0	A9	34.4864461520465	PDK1_1	65.0	IMR90p2
64.5	A9	35.423154455904	PDK1_1	65.0	IMR90p2
65.0	A9	36.8416894524235	PDK1_1	65.0	IMR90p2
65.5	A9	38.8127747464825	PDK1_1	65.0	IMR90p2
66.0	A9	41.1445670422306	PDK1_1	65.0	IMR90p2
66.5	A9	43.2724332944407	PDK1_1	65.0	IMR90p2
67.0	A9	44.7577641579891	PDK1_1	65.0	IMR90p2
67.5	A9	44.8630425153937	PDK1_1	65.0	IMR90p2
68.0	A9	44.2523375034421	PDK1_1	65.0	IMR90p2
68.5	A9	43.857178407771	PDK1_1	65.0	IMR90p2
69.0	A9	43.5051067734437	PDK1_1	65.0	IMR90p2
69.5	A9	42.9442964174928	PDK1_1	65.0	IMR90p2
70.0	A9	42.7364650885081	PDK1_1	65.0	IMR90p2
70.5	A9	42.3132214436649	PDK1_1	65.0	IMR90p2
71.0	A9	41.9646516995892	PDK1_1	65.0	IMR90p2
71.5	A9	41.6433534939574	PDK1_1	65.0	IMR90p2
72.0	A9	41.4136577468474	PDK1_1	65.0	IMR90p2
72.5	A9	41.8718553239115	PDK1_1	65.0	IMR90p2
73.0	A9	42.8603182327018	PDK1_1	65.0	IMR90p2
73.5	A9	43.5631616108556	PDK1_1	65.0	IMR90p2
74.0	A9	44.755263063996	PDK1_1	65.0	IMR90p2
74.5	A9	46.983228262044	PDK1_1	65.0	IMR90p2
75.0	A9	49.6624090908894	PDK1_1	65.0	IMR90p2
75.5	A9	53.3017818669942	PDK1_1	65.0	IMR90p2
76.0	A9	57.1046629519003	PDK1_1	65.0	IMR90p2
76.5	A9	60.1711952308405	PDK1_1	65.0	IMR90p2
77.0	A9	63.7353594675555	PDK1_1	65.0	IMR90p2
77.5	A9	71.0425013348957	PDK1_1	65.0	IMR90p2
78.0	A9	80.4553389313411	PDK1_1	65.0	IMR90p2
78.5	A9	87.9408288018079	PDK1_1	65.0	IMR90p2
79.0	A9	93.0396149607172	PDK1_1	65.0	IMR90p2
79.5	A9	93.3366050212362	PDK1_1	65.0	IMR90p2
80.0	A9	81.874630162736	PDK1_1	65.0	IMR90p2
80.5	A9	61.3419513510475	PDK1_1	65.0	IMR90p2
81.0	A9	41.8555866486819	PDK1_1	65.0	IMR90p2
81.5	A9	25.3056544968669	PDK1_1	65.0	IMR90p2
82.0	A9	12.2642325228654	PDK1_1	65.0	IMR90p2
82.5	A9	5.91088871437603	PDK1_1	65.0	IMR90p2
83.0	A9	4.69884357441902	PDK1_1	65.0	IMR90p2
83.5	A9	4.22130750886294	PDK1_1	65.0	IMR90p2
84.0	A9	3.24733771640553	PDK1_1	65.0	IMR90p2
84.5	A9	2.16174105174599	PDK1_1	65.0	IMR90p2
85.0	A9	1.84444495401874	PDK1_1	65.0	IMR90p2
85.5	A9	2.2806599768823	PDK1_1	65.0	IMR90p2
86.0	A9	2.44905508714322	PDK1_1	65.0	IMR90p2
86.5	A9	2.53453026092092	PDK1_1	65.0	IMR90p2
87.0	A9	2.69389003391564	PDK1_1	65.0	IMR90p2
87.5	A9	2.50816101116209	PDK1_1	65.0	IMR90p2
88.0	A9	2.22722334840171	PDK1_1	65.0	IMR90p2
88.5	A9	2.03008326689053	PDK1_1	65.0	IMR90p2
89.0	A9	2.28036126915725	PDK1_1	65.0	IMR90p2
89.5	A9	2.62554547687614	PDK1_1	65.0	IMR90p2
90.0	A9	2.74615352343471	PDK1_1	65.0	IMR90p2
90.5	A9	3.05596185453663	PDK1_1	65.0	IMR90p2
91.0	A9	3.54779197644081	PDK1_1	65.0	IMR90p2
91.5	A9	3.45164357735615	PDK1_1	65.0	IMR90p2
92.0	A9	2.89816159165997	PDK1_1	65.0	IMR90p2
92.5	A9	2.44750497446495	PDK1_1	65.0	IMR90p2
93.0	A9	1.50362446736403	PDK1_1	65.0	IMR90p2
93.5	A9	0.409486566562919	PDK1_1	65.0	IMR90p2
94.0	A9	-0.14565214778753	PDK1_1	65.0	IMR90p2
94.5	A9	-0.645422470920892	PDK1_1	65.0	IMR90p2
95.0	A9	-0.422808444781765	PDK1_1	65.0	IMR90p2
55.0	B9	-5.92276411302555	PDK1_1	64.5	IMR90p2
55.5	B9	-12.8326555782218	PDK1_1	64.5	IMR90p2
56.0	B9	-11.8455282260517	PDK1_1	64.5	IMR90p2
56.5	B9	-11.8455282260478	PDK1_1	64.5	IMR90p2
57.0	B9	-11.8455282260744	PDK1_1	64.5	IMR90p2
57.5	B9	-12.4419735368566	PDK1_1	64.5	IMR90p2
58.0	B9	-9.04999735742433	PDK1_1	64.5	IMR90p2
58.5	B9	-0.119643101720499	PDK1_1	64.5	IMR90p2
59.0	B9	9.13267439701553	PDK1_1	64.5	IMR90p2
59.5	B9	17.8572008299423	PDK1_1	64.5	IMR90p2
60.0	B9	25.956773032102	PDK1_1	64.5	IMR90p2
60.5	B9	33.2783250620583	PDK1_1	64.5	IMR90p2
61.0	B9	38.9081711486972	PDK1_1	64.5	IMR90p2
61.5	B9	42.8257592858826	PDK1_1	64.5	IMR90p2
62.0	B9	45.3519572735363	PDK1_1	64.5	IMR90p2
62.5	B9	46.8313093628371	PDK1_1	64.5	IMR90p2
63.0	B9	48.03913261888	PDK1_1	64.5	IMR90p2
63.5	B9	49.3154414543416	PDK1_1	64.5	IMR90p2
64.0	B9	52.1298255845795	PDK1_1	64.5	IMR90p2
64.5	B9	56.6875287354723	PDK1_1	64.5	IMR90p2
65.0	B9	62.3107239750776	PDK1_1	64.5	IMR90p2
65.5	B9	68.4930811521388	PDK1_1	64.5	IMR90p2
66.0	B9	74.6964585999609	PDK1_1	64.5	IMR90p2
66.5	B9	79.5374559174816	PDK1_1	64.5	IMR90p2
67.0	B9	82.5549546736378	PDK1_1	64.5	IMR90p2
67.5	B9	84.0712275507859	PDK1_1	64.5	IMR90p2
68.0	B9	84.5651922808306	PDK1_1	64.5	IMR90p2
68.5	B9	84.4929516420128	PDK1_1	64.5	IMR90p2
69.0	B9	84.0059469191006	PDK1_1	64.5	IMR90p2
69.5	B9	83.5887737119116	PDK1_1	64.5	IMR90p2
70.0	B9	83.2747297983204	PDK1_1	64.5	IMR90p2
70.5	B9	82.9990944092192	PDK1_1	64.5	IMR90p2
71.0	B9	82.8927379872016	PDK1_1	64.5	IMR90p2
71.5	B9	83.010812299673	PDK1_1	64.5	IMR90p2
72.0	B9	83.3929866167102	PDK1_1	64.5	IMR90p2
72.5	B9	84.2229316347691	PDK1_1	64.5	IMR90p2
73.0	B9	85.3976281756859	PDK1_1	64.5	IMR90p2
73.5	B9	86.8837209292028	PDK1_1	64.5	IMR90p2
74.0	B9	89.9417446867989	PDK1_1	64.5	IMR90p2
74.5	B9	95.4249695176197	PDK1_1	64.5	IMR90p2
75.0	B9	102.972891795824	PDK1_1	64.5	IMR90p2
75.5	B9	112.08531246426	PDK1_1	64.5	IMR90p2
76.0	B9	122.19973341671	PDK1_1	64.5	IMR90p2
76.5	B9	131.240769988143	PDK1_1	64.5	IMR90p2
77.0	B9	140.524133820966	PDK1_1	64.5	IMR90p2
77.5	B9	158.92540203076	PDK1_1	64.5	IMR90p2
78.0	B9	183.641953228728	PDK1_1	64.5	IMR90p2
78.5	B9	203.6669837381	PDK1_1	64.5	IMR90p2
79.0	B9	217.341739763411	PDK1_1	64.5	IMR90p2
79.5	B9	219.694856603869	PDK1_1	64.5	IMR90p2
80.0	B9	193.033965741796	PDK1_1	64.5	IMR90p2
80.5	B9	144.010556758015	PDK1_1	64.5	IMR90p2
81.0	B9	96.5143288312975	PDK1_1	64.5	IMR90p2
81.5	B9	55.1339516054629	PDK1_1	64.5	IMR90p2
82.0	B9	22.0125830980755	PDK1_1	64.5	IMR90p2
82.5	B9	6.81385537843664	PDK1_1	64.5	IMR90p2
83.0	B9	5.68412827885686	PDK1_1	64.5	IMR90p2
83.5	B9	5.49240101534508	PDK1_1	64.5	IMR90p2
84.0	B9	4.82976892614079	PDK1_1	64.5	IMR90p2
84.5	B9	4.55020607373189	PDK1_1	64.5	IMR90p2
85.0	B9	3.69731039427592	PDK1_1	64.5	IMR90p2
85.5	B9	2.89790724577938	PDK1_1	64.5	IMR90p2
86.0	B9	2.91016791429377	PDK1_1	64.5	IMR90p2
86.5	B9	3.03198166767112	PDK1_1	64.5	IMR90p2
87.0	B9	3.16546278324728	PDK1_1	64.5	IMR90p2
87.5	B9	3.42396335786117	PDK1_1	64.5	IMR90p2
88.0	B9	3.32307155752272	PDK1_1	64.5	IMR90p2
88.5	B9	2.94879368619792	PDK1_1	64.5	IMR90p2
89.0	B9	2.71878088001222	PDK1_1	64.5	IMR90p2
89.5	B9	2.3742359522912	PDK1_1	64.5	IMR90p2
90.0	B9	1.70591056033805	PDK1_1	64.5	IMR90p2
90.5	B9	1.27439493948719	PDK1_1	64.5	IMR90p2
91.0	B9	1.43389798456974	PDK1_1	64.5	IMR90p2
91.5	B9	1.41965637500266	PDK1_1	64.5	IMR90p2
92.0	B9	1.19698546105207	PDK1_1	64.5	IMR90p2
92.5	B9	1.55761843766317	PDK1_1	64.5	IMR90p2
93.0	B9	2.07805713861336	PDK1_1	64.5	IMR90p2
93.5	B9	1.98486609448759	PDK1_1	64.5	IMR90p2
94.0	B9	2.14586899210025	PDK1_1	64.5	IMR90p2
94.5	B9	2.30500103254161	PDK1_1	64.5	IMR90p2
95.0	B9	0.922690375649552	PDK1_1	64.5	IMR90p2
55.0	C9	-8.20560565476364	PDK1_1	63.3	IMR90p2
55.5	C9	-17.778812251988	PDK1_1	63.3	IMR90p2
56.0	C9	-16.4112113095266	PDK1_1	63.3	IMR90p2
56.5	C9	-16.4112113095323	PDK1_1	63.3	IMR90p2
57.0	C9	-16.411211309488	PDK1_1	63.3	IMR90p2
57.5	C9	-16.766522803931	PDK1_1	63.3	IMR90p2
58.0	C9	-14.890650085305	PDK1_1	63.3	IMR90p2
58.5	C9	-8.73540708796259	PDK1_1	63.3	IMR90p2
59.0	C9	-1.20717156893215	PDK1_1	63.3	IMR90p2
59.5	C9	6.59729371774165	PDK1_1	63.3	IMR90p2
60.0	C9	13.9955102951411	PDK1_1	63.3	IMR90p2
60.5	C9	21.9330619520412	PDK1_1	63.3	IMR90p2
61.0	C9	29.4232664072314	PDK1_1	63.3	IMR90p2
61.5	C9	35.1064812582393	PDK1_1	63.3	IMR90p2
62.0	C9	39.0635666091646	PDK1_1	63.3	IMR90p2
62.5	C9	41.6570789416332	PDK1_1	63.3	IMR90p2
63.0	C9	44.3321537450059	PDK1_1	63.3	IMR90p2
63.5	C9	46.3038800857224	PDK1_1	63.3	IMR90p2
64.0	C9	48.4739773569033	PDK1_1	63.3	IMR90p2
64.5	C9	54.1903761533652	PDK1_1	63.3	IMR90p2
65.0	C9	62.5281631744956	PDK1_1	63.3	IMR90p2
65.5	C9	70.1520659591347	PDK1_1	63.3	IMR90p2
66.0	C9	78.265347576829	PDK1_1	63.3	IMR90p2
66.5	C9	85.8836491618297	PDK1_1	63.3	IMR90p2
67.0	C9	90.6185087501253	PDK1_1	63.3	IMR90p2
67.5	C9	92.876532283558	PDK1_1	63.3	IMR90p2
68.0	C9	94.3602426753411	PDK1_1	63.3	IMR90p2
68.5	C9	95.694979555133	PDK1_1	63.3	IMR90p2
69.0	C9	98.3836843833528	PDK1_1	63.3	IMR90p2
69.5	C9	102.285229222488	PDK1_1	63.3	IMR90p2
70.0	C9	106.482284266623	PDK1_1	63.3	IMR90p2
70.5	C9	110.463521948159	PDK1_1	63.3	IMR90p2
71.0	C9	112.494588848659	PDK1_1	63.3	IMR90p2
71.5	C9	111.41213972728	PDK1_1	63.3	IMR90p2
72.0	C9	107.983672057355	PDK1_1	63.3	IMR90p2
72.5	C9	104.180795195794	PDK1_1	63.3	IMR90p2
73.0	C9	101.291521489312	PDK1_1	63.3	IMR90p2
73.5	C9	100.510835986315	PDK1_1	63.3	IMR90p2
74.0	C9	103.425709420027	PDK1_1	63.3	IMR90p2
74.5	C9	110.038229192399	PDK1_1	63.3	IMR90p2
75.0	C9	119.046684916501	PDK1_1	63.3	IMR90p2
75.5	C9	130.048117961792	PDK1_1	63.3	IMR90p2
76.0	C9	141.562499453273	PDK1_1	63.3	IMR90p2
76.5	C9	151.418720557994	PDK1_1	63.3	IMR90p2
77.0	C9	162.923621587148	PDK1_1	63.3	IMR90p2
77.5	C9	185.948041255052	PDK1_1	63.3	IMR90p2
78.0	C9	214.716963690153	PDK1_1	63.3	IMR90p2
78.5	C9	238.344875659101	PDK1_1	63.3	IMR90p2
79.0	C9	255.337893212619	PDK1_1	63.3	IMR90p2
79.5	C9	256.98849463375	PDK1_1	63.3	IMR90p2
80.0	C9	224.456501054635	PDK1_1	63.3	IMR90p2
80.5	C9	167.974810915129	PDK1_1	63.3	IMR90p2
81.0	C9	112.645559983943	PDK1_1	63.3	IMR90p2
81.5	C9	63.2727310217268	PDK1_1	63.3	IMR90p2
82.0	C9	25.2727007666917	PDK1_1	63.3	IMR90p2
82.5	C9	7.48066128069325	PDK1_1	63.3	IMR90p2
83.0	C9	4.68088732088404	PDK1_1	63.3	IMR90p2
83.5	C9	4.11138164051522	PDK1_1	63.3	IMR90p2
84.0	C9	3.76918682743451	PDK1_1	63.3	IMR90p2
84.5	C9	3.19725240611183	PDK1_1	63.3	IMR90p2
85.0	C9	2.68500560994329	PDK1_1	63.3	IMR90p2
85.5	C9	2.76465255763878	PDK1_1	63.3	IMR90p2
86.0	C9	2.96085826928794	PDK1_1	63.3	IMR90p2
86.5	C9	3.04716464289498	PDK1_1	63.3	IMR90p2
87.0	C9	2.83852586040695	PDK1_1	63.3	IMR90p2
87.5	C9	2.6018865609928	PDK1_1	63.3	IMR90p2
88.0	C9	2.70218165047982	PDK1_1	63.3	IMR90p2
88.5	C9	2.96959875790441	PDK1_1	63.3	IMR90p2
89.0	C9	2.74585438608284	PDK1_1	63.3	IMR90p2
89.5	C9	2.88318706570595	PDK1_1	63.3	IMR90p2
90.0	C9	3.37074792156733	PDK1_1	63.3	IMR90p2
90.5	C9	2.65397832021978	PDK1_1	63.3	IMR90p2
91.0	C9	2.01487758187864	PDK1_1	63.3	IMR90p2
91.5	C9	2.74727479380539	PDK1_1	63.3	IMR90p2
92.0	C9	2.73499550337505	PDK1_1	63.3	IMR90p2
92.5	C9	1.86765417222659	PDK1_1	63.3	IMR90p2
93.0	C9	2.0942765007141	PDK1_1	63.3	IMR90p2
93.5	C9	1.5384648049764	PDK1_1	63.3	IMR90p2
94.0	C9	0.453920598233481	PDK1_1	63.3	IMR90p2
94.5	C9	-1.17442959758932	PDK1_1	63.3	IMR90p2
95.0	C9	-1.19451170667958	PDK1_1	63.3	IMR90p2
55.0	D9	-6.51669086338075	PDK1_1	61.4	IMR90p2
55.5	D9	-14.1194968706599	PDK1_1	61.4	IMR90p2
56.0	D9	-13.0333817267639	PDK1_1	61.4	IMR90p2
56.5	D9	-13.0333817267696	PDK1_1	61.4	IMR90p2
57.0	D9	-13.0333817267211	PDK1_1	61.4	IMR90p2
57.5	D9	-13.3168051333553	PDK1_1	61.4	IMR90p2
58.0	D9	-11.7412860114808	PDK1_1	61.4	IMR90p2
58.5	D9	-7.28932084649136	PDK1_1	61.4	IMR90p2
59.0	D9	-2.39811686008818	PDK1_1	61.4	IMR90p2
59.5	D9	2.39860547867272	PDK1_1	61.4	IMR90p2
60.0	D9	7.86625906270933	PDK1_1	61.4	IMR90p2
60.5	D9	13.9806540204307	PDK1_1	61.4	IMR90p2
61.0	D9	20.1295863220463	PDK1_1	61.4	IMR90p2
61.5	D9	25.9611348041998	PDK1_1	61.4	IMR90p2
62.0	D9	31.3438229158572	PDK1_1	61.4	IMR90p2
62.5	D9	35.980546299107	PDK1_1	61.4	IMR90p2
63.0	D9	40.0259675873799	PDK1_1	61.4	IMR90p2
63.5	D9	43.7050856431412	PDK1_1	61.4	IMR90p2
64.0	D9	47.5307750257964	PDK1_1	61.4	IMR90p2
64.5	D9	52.0485227107491	PDK1_1	61.4	IMR90p2
65.0	D9	57.3443744884202	PDK1_1	61.4	IMR90p2
65.5	D9	63.2137179766714	PDK1_1	61.4	IMR90p2
66.0	D9	68.8353019160704	PDK1_1	61.4	IMR90p2
66.5	D9	74.0436658754693	PDK1_1	61.4	IMR90p2
67.0	D9	78.635182050476	PDK1_1	61.4	IMR90p2
67.5	D9	81.9240293323741	PDK1_1	61.4	IMR90p2
68.0	D9	83.8381732153384	PDK1_1	61.4	IMR90p2
68.5	D9	86.1709955896125	PDK1_1	61.4	IMR90p2
69.0	D9	90.7097789883709	PDK1_1	61.4	IMR90p2
69.5	D9	98.2436638547026	PDK1_1	61.4	IMR90p2
70.0	D9	108.605319008534	PDK1_1	61.4	IMR90p2
70.5	D9	120.823836468584	PDK1_1	61.4	IMR90p2
71.0	D9	131.716679614739	PDK1_1	61.4	IMR90p2
71.5	D9	137.039680032882	PDK1_1	61.4	IMR90p2
72.0	D9	134.501922006462	PDK1_1	61.4	IMR90p2
72.5	D9	125.351424737063	PDK1_1	61.4	IMR90p2
73.0	D9	112.503451695085	PDK1_1	61.4	IMR90p2
73.5	D9	99.5318495767729	PDK1_1	61.4	IMR90p2
74.0	D9	90.5496982084475	PDK1_1	61.4	IMR90p2
74.5	D9	88.1654859014393	PDK1_1	61.4	IMR90p2
75.0	D9	91.3004809127245	PDK1_1	61.4	IMR90p2
75.5	D9	97.9062058353993	PDK1_1	61.4	IMR90p2
76.0	D9	106.737275469283	PDK1_1	61.4	IMR90p2
76.5	D9	114.721036341178	PDK1_1	61.4	IMR90p2
77.0	D9	122.392922767775	PDK1_1	61.4	IMR90p2
77.5	D9	138.189296859658	PDK1_1	61.4	IMR90p2
78.0	D9	159.968315890355	PDK1_1	61.4	IMR90p2
78.5	D9	176.641677577295	PDK1_1	61.4	IMR90p2
79.0	D9	187.764438690867	PDK1_1	61.4	IMR90p2
79.5	D9	189.980540011593	PDK1_1	61.4	IMR90p2
80.0	D9	167.674933564186	PDK1_1	61.4	IMR90p2
80.5	D9	125.64023763459	PDK1_1	61.4	IMR90p2
81.0	D9	84.9722993847928	PDK1_1	61.4	IMR90p2
81.5	D9	49.9478347304895	PDK1_1	61.4	IMR90p2
82.0	D9	21.7928491858022	PDK1_1	61.4	IMR90p2
82.5	D9	7.71575987167461	PDK1_1	61.4	IMR90p2
83.0	D9	5.49843587600486	PDK1_1	61.4	IMR90p2
83.5	D9	5.07526447839064	PDK1_1	61.4	IMR90p2
84.0	D9	4.37771129768879	PDK1_1	61.4	IMR90p2
84.5	D9	3.55128121767024	PDK1_1	61.4	IMR90p2
85.0	D9	2.87604702073526	PDK1_1	61.4	IMR90p2
85.5	D9	2.72934683202629	PDK1_1	61.4	IMR90p2
86.0	D9	2.7638995043381	PDK1_1	61.4	IMR90p2
86.5	D9	2.31201937514248	PDK1_1	61.4	IMR90p2
87.0	D9	2.42065273813955	PDK1_1	61.4	IMR90p2
87.5	D9	2.82076590483325	PDK1_1	61.4	IMR90p2
88.0	D9	2.39002339783207	PDK1_1	61.4	IMR90p2
88.5	D9	2.2549972179404	PDK1_1	61.4	IMR90p2
89.0	D9	2.56641956263007	PDK1_1	61.4	IMR90p2
89.5	D9	2.14070267166966	PDK1_1	61.4	IMR90p2
90.0	D9	1.5968716305776	PDK1_1	61.4	IMR90p2
90.5	D9	2.0579317538473	PDK1_1	61.4	IMR90p2
91.0	D9	2.22843074642105	PDK1_1	61.4	IMR90p2
91.5	D9	2.27492432223221	PDK1_1	61.4	IMR90p2
92.0	D9	2.60282106085083	PDK1_1	61.4	IMR90p2
92.5	D9	2.96509158973464	PDK1_1	61.4	IMR90p2
93.0	D9	2.58395617881888	PDK1_1	61.4	IMR90p2
93.5	D9	2.06939709625618	PDK1_1	61.4	IMR90p2
94.0	D9	1.86487079824775	PDK1_1	61.4	IMR90p2
94.5	D9	1.49199656986303	PDK1_1	61.4	IMR90p2
95.0	D9	0.515250506762015	PDK1_1	61.4	IMR90p2
55.0	E9	18.8364058004919	PDK1_1	59.0	IMR90p2
55.5	E9	40.8122125677318	PDK1_1	59.0	IMR90p2
56.0	E9	37.6728116009831	PDK1_1	59.0	IMR90p2
56.5	E9	37.6728116009853	PDK1_1	59.0	IMR90p2
57.0	E9	37.6728116009722	PDK1_1	59.0	IMR90p2
57.5	E9	37.241541273813	PDK1_1	59.0	IMR90p2
58.0	E9	40.0313971520305	PDK1_1	59.0	IMR90p2
58.5	E9	44.5952429552428	PDK1_1	59.0	IMR90p2
59.0	E9	46.1545018030608	PDK1_1	59.0	IMR90p2
59.5	E9	46.5634137398196	PDK1_1	59.0	IMR90p2
60.0	E9	46.1650266104203	PDK1_1	59.0	IMR90p2
60.5	E9	44.8965818236167	PDK1_1	59.0	IMR90p2
61.0	E9	43.9198881348259	PDK1_1	59.0	IMR90p2
61.5	E9	43.5321100397356	PDK1_1	59.0	IMR90p2
62.0	E9	42.4804137999849	PDK1_1	59.0	IMR90p2
62.5	E9	41.3813215237266	PDK1_1	59.0	IMR90p2
63.0	E9	40.7716211642922	PDK1_1	59.0	IMR90p2
63.5	E9	40.1274470805729	PDK1_1	59.0	IMR90p2
64.0	E9	39.4507611076749	PDK1_1	59.0	IMR90p2
64.5	E9	40.327893262699	PDK1_1	59.0	IMR90p2
65.0	E9	42.5636720125292	PDK1_1	59.0	IMR90p2
65.5	E9	45.5061635608212	PDK1_1	59.0	IMR90p2
66.0	E9	48.7812185993121	PDK1_1	59.0	IMR90p2
66.5	E9	52.101483143588	PDK1_1	59.0	IMR90p2
67.0	E9	54.7818287954325	PDK1_1	59.0	IMR90p2
67.5	E9	55.8415076318903	PDK1_1	59.0	IMR90p2
68.0	E9	55.2013929808827	PDK1_1	59.0	IMR90p2
68.5	E9	53.9464402933664	PDK1_1	59.0	IMR90p2
69.0	E9	53.4296867386076	PDK1_1	59.0	IMR90p2
69.5	E9	52.3120938930171	PDK1_1	59.0	IMR90p2
70.0	E9	51.185992200355	PDK1_1	59.0	IMR90p2
70.5	E9	51.4344647246074	PDK1_1	59.0	IMR90p2
71.0	E9	52.6931285947877	PDK1_1	59.0	IMR90p2
71.5	E9	52.5230294680659	PDK1_1	59.0	IMR90p2
72.0	E9	52.3406074246597	PDK1_1	59.0	IMR90p2
72.5	E9	53.1057133220819	PDK1_1	59.0	IMR90p2
73.0	E9	53.507169303028	PDK1_1	59.0	IMR90p2
73.5	E9	53.3092869940505	PDK1_1	59.0	IMR90p2
74.0	E9	54.4842568636356	PDK1_1	59.0	IMR90p2
74.5	E9	57.2199570145941	PDK1_1	59.0	IMR90p2
75.0	E9	60.7426342998118	PDK1_1	59.0	IMR90p2
75.5	E9	65.7779565848829	PDK1_1	59.0	IMR90p2
76.0	E9	71.6328286393655	PDK1_1	59.0	IMR90p2
76.5	E9	77.1937470583583	PDK1_1	59.0	IMR90p2
77.0	E9	82.3726938772798	PDK1_1	59.0	IMR90p2
77.5	E9	91.7566757712183	PDK1_1	59.0	IMR90p2
78.0	E9	104.441426058012	PDK1_1	59.0	IMR90p2
78.5	E9	114.766922643449	PDK1_1	59.0	IMR90p2
79.0	E9	121.421318605865	PDK1_1	59.0	IMR90p2
79.5	E9	123.465626716297	PDK1_1	59.0	IMR90p2
80.0	E9	111.03778671129	PDK1_1	59.0	IMR90p2
80.5	E9	84.9527311601167	PDK1_1	59.0	IMR90p2
81.0	E9	58.9511008643996	PDK1_1	59.0	IMR90p2
81.5	E9	36.477223714252	PDK1_1	59.0	IMR90p2
82.0	E9	17.3831002581952	PDK1_1	59.0	IMR90p2
82.5	E9	7.53315487024531	PDK1_1	59.0	IMR90p2
83.0	E9	6.39792386534413	PDK1_1	59.0	IMR90p2
83.5	E9	5.90476070038443	PDK1_1	59.0	IMR90p2
84.0	E9	4.79969287825065	PDK1_1	59.0	IMR90p2
84.5	E9	4.28902435753429	PDK1_1	59.0	IMR90p2
85.0	E9	3.55767733879242	PDK1_1	59.0	IMR90p2
85.5	E9	2.88740815304595	PDK1_1	59.0	IMR90p2
86.0	E9	2.84125447791394	PDK1_1	59.0	IMR90p2
86.5	E9	3.39045990457328	PDK1_1	59.0	IMR90p2
87.0	E9	3.8128800938029	PDK1_1	59.0	IMR90p2
87.5	E9	3.54577492780652	PDK1_1	59.0	IMR90p2
88.0	E9	2.99939841705987	PDK1_1	59.0	IMR90p2
88.5	E9	3.20800502853376	PDK1_1	59.0	IMR90p2
89.0	E9	3.14604742671798	PDK1_1	59.0	IMR90p2
89.5	E9	2.37485868698946	PDK1_1	59.0	IMR90p2
90.0	E9	2.6097756084672	PDK1_1	59.0	IMR90p2
90.5	E9	3.07840916023457	PDK1_1	59.0	IMR90p2
91.0	E9	2.59407046778875	PDK1_1	59.0	IMR90p2
91.5	E9	2.20555705958947	PDK1_1	59.0	IMR90p2
92.0	E9	2.74751090163528	PDK1_1	59.0	IMR90p2
92.5	E9	2.6198159969544	PDK1_1	59.0	IMR90p2
93.0	E9	2.44656199764216	PDK1_1	59.0	IMR90p2
93.5	E9	1.91972671503237	PDK1_1	59.0	IMR90p2
94.0	E9	1.56379692165268	PDK1_1	59.0	IMR90p2
94.5	E9	-0.293410786637253	PDK1_1	59.0	IMR90p2
95.0	E9	-1.11568242446953	PDK1_1	59.0	IMR90p2
55.0	F9	23.8276220601936	PDK1_1	57.0	IMR90p2
55.5	F9	51.6265144637539	PDK1_1	57.0	IMR90p2
56.0	F9	47.6552441203891	PDK1_1	57.0	IMR90p2
56.5	F9	47.6552441203841	PDK1_1	57.0	IMR90p2
57.0	F9	47.6552441204162	PDK1_1	57.0	IMR90p2
57.5	F9	47.8426320646206	PDK1_1	57.0	IMR90p2
58.0	F9	46.7385860583863	PDK1_1	57.0	IMR90p2
58.5	F9	44.1723534049986	PDK1_1	57.0	IMR90p2
59.0	F9	41.669165692927	PDK1_1	57.0	IMR90p2
59.5	F9	39.5002792424937	PDK1_1	57.0	IMR90p2
60.0	F9	37.9594794131385	PDK1_1	57.0	IMR90p2
60.5	F9	36.0327073582037	PDK1_1	57.0	IMR90p2
61.0	F9	34.2778190443584	PDK1_1	57.0	IMR90p2
61.5	F9	32.991010345328	PDK1_1	57.0	IMR90p2
62.0	F9	31.4942600410602	PDK1_1	57.0	IMR90p2
62.5	F9	30.0175655382844	PDK1_1	57.0	IMR90p2
63.0	F9	28.9148037168389	PDK1_1	57.0	IMR90p2
63.5	F9	27.2744748856306	PDK1_1	57.0	IMR90p2
64.0	F9	25.7154915672212	PDK1_1	57.0	IMR90p2
64.5	F9	25.1255641812103	PDK1_1	57.0	IMR90p2
65.0	F9	24.6754640525221	PDK1_1	57.0	IMR90p2
65.5	F9	25.1315339505616	PDK1_1	57.0	IMR90p2
66.0	F9	26.6437785999681	PDK1_1	57.0	IMR90p2
66.5	F9	28.0845422233054	PDK1_1	57.0	IMR90p2
67.0	F9	29.1356042042671	PDK1_1	57.0	IMR90p2
67.5	F9	29.8708644810299	PDK1_1	57.0	IMR90p2
68.0	F9	29.570750158633	PDK1_1	57.0	IMR90p2
68.5	F9	29.0342390080704	PDK1_1	57.0	IMR90p2
69.0	F9	28.4678057591263	PDK1_1	57.0	IMR90p2
69.5	F9	27.4044365798837	PDK1_1	57.0	IMR90p2
70.0	F9	26.6053088183456	PDK1_1	57.0	IMR90p2
70.5	F9	26.7793733142234	PDK1_1	57.0	IMR90p2
71.0	F9	26.7164358285297	PDK1_1	57.0	IMR90p2
71.5	F9	26.5400064743293	PDK1_1	57.0	IMR90p2
72.0	F9	27.1982684210875	PDK1_1	57.0	IMR90p2
72.5	F9	27.9337906402324	PDK1_1	57.0	IMR90p2
73.0	F9	27.618335391898	PDK1_1	57.0	IMR90p2
73.5	F9	27.3414385913759	PDK1_1	57.0	IMR90p2
74.0	F9	27.6961606399005	PDK1_1	57.0	IMR90p2
74.5	F9	27.940232915368	PDK1_1	57.0	IMR90p2
75.0	F9	28.3657033492493	PDK1_1	57.0	IMR90p2
75.5	F9	29.6934330166295	PDK1_1	57.0	IMR90p2
76.0	F9	31.2524822592774	PDK1_1	57.0	IMR90p2
76.5	F9	32.4810119731787	PDK1_1	57.0	IMR90p2
77.0	F9	33.6619647430304	PDK1_1	57.0	IMR90p2
77.5	F9	36.27377276492	PDK1_1	57.0	IMR90p2
78.0	F9	40.5603074102359	PDK1_1	57.0	IMR90p2
78.5	F9	44.0443987606661	PDK1_1	57.0	IMR90p2
79.0	F9	46.1372109764317	PDK1_1	57.0	IMR90p2
79.5	F9	46.8024579887941	PDK1_1	57.0	IMR90p2
80.0	F9	42.7918331034727	PDK1_1	57.0	IMR90p2
80.5	F9	33.5660682677251	PDK1_1	57.0	IMR90p2
81.0	F9	24.3038118362142	PDK1_1	57.0	IMR90p2
81.5	F9	16.8427780533431	PDK1_1	57.0	IMR90p2
82.0	F9	10.5598428917652	PDK1_1	57.0	IMR90p2
82.5	F9	7.06619623568542	PDK1_1	57.0	IMR90p2
83.0	F9	6.54886928821725	PDK1_1	57.0	IMR90p2
83.5	F9	6.18329265169928	PDK1_1	57.0	IMR90p2
84.0	F9	5.13180654664961	PDK1_1	57.0	IMR90p2
84.5	F9	4.19994125177431	PDK1_1	57.0	IMR90p2
85.0	F9	3.33344679514738	PDK1_1	57.0	IMR90p2
85.5	F9	2.83070637854888	PDK1_1	57.0	IMR90p2
86.0	F9	2.89108831676845	PDK1_1	57.0	IMR90p2
86.5	F9	2.81319706867674	PDK1_1	57.0	IMR90p2
87.0	F9	2.51093118622526	PDK1_1	57.0	IMR90p2
87.5	F9	2.70616238061029	PDK1_1	57.0	IMR90p2
88.0	F9	2.58438698206623	PDK1_1	57.0	IMR90p2
88.5	F9	1.96019458345887	PDK1_1	57.0	IMR90p2
89.0	F9	2.04548843865831	PDK1_1	57.0	IMR90p2
89.5	F9	2.60591953886592	PDK1_1	57.0	IMR90p2
90.0	F9	2.54386668753415	PDK1_1	57.0	IMR90p2
90.5	F9	2.35601732829576	PDK1_1	57.0	IMR90p2
91.0	F9	3.17430501061648	PDK1_1	57.0	IMR90p2
91.5	F9	3.58341824565827	PDK1_1	57.0	IMR90p2
92.0	F9	3.05183366750538	PDK1_1	57.0	IMR90p2
92.5	F9	2.84971588334497	PDK1_1	57.0	IMR90p2
93.0	F9	2.7919067557184	PDK1_1	57.0	IMR90p2
93.5	F9	2.34995139650772	PDK1_1	57.0	IMR90p2
94.0	F9	1.93740882774631	PDK1_1	57.0	IMR90p2
94.5	F9	2.69081763508115	PDK1_1	57.0	IMR90p2
95.0	F9	1.5658708702253	PDK1_1	57.0	IMR90p2
55.0	G9	20.2283624866807	PDK1_1	55.7	IMR90p2
55.5	G9	43.8281187211421	PDK1_1	55.7	IMR90p2
56.0	G9	40.4567249733619	PDK1_1	55.7	IMR90p2
56.5	G9	40.456724973362	PDK1_1	55.7	IMR90p2
57.0	G9	40.4567249733574	PDK1_1	55.7	IMR90p2
57.5	G9	40.6343802638379	PDK1_1	55.7	IMR90p2
58.0	G9	39.5896007156346	PDK1_1	55.7	IMR90p2
58.5	G9	37.1106702466919	PDK1_1	55.7	IMR90p2
59.0	G9	34.9671660215886	PDK1_1	55.7	IMR90p2
59.5	G9	33.0693361064365	PDK1_1	55.7	IMR90p2
60.0	G9	31.1648131789959	PDK1_1	55.7	IMR90p2
60.5	G9	29.425730127478	PDK1_1	55.7	IMR90p2
61.0	G9	27.7257392866325	PDK1_1	55.7	IMR90p2
61.5	G9	25.8512209940774	PDK1_1	55.7	IMR90p2
62.0	G9	23.9531138293711	PDK1_1	55.7	IMR90p2
62.5	G9	22.9189586400279	PDK1_1	55.7	IMR90p2
63.0	G9	22.0843439061162	PDK1_1	55.7	IMR90p2
63.5	G9	20.5988905832886	PDK1_1	55.7	IMR90p2
64.0	G9	19.5089214717868	PDK1_1	55.7	IMR90p2
64.5	G9	18.8806053574517	PDK1_1	55.7	IMR90p2
65.0	G9	17.6491180590061	PDK1_1	55.7	IMR90p2
65.5	G9	16.4916657659898	PDK1_1	55.7	IMR90p2
66.0	G9	16.7672237275177	PDK1_1	55.7	IMR90p2
66.5	G9	17.3539592503541	PDK1_1	55.7	IMR90p2
67.0	G9	17.6684099171469	PDK1_1	55.7	IMR90p2
67.5	G9	18.6064539963238	PDK1_1	55.7	IMR90p2
68.0	G9	19.5056864204364	PDK1_1	55.7	IMR90p2
68.5	G9	19.2071912343393	PDK1_1	55.7	IMR90p2
69.0	G9	18.5634510964505	PDK1_1	55.7	IMR90p2
69.5	G9	18.2429561522104	PDK1_1	55.7	IMR90p2
70.0	G9	17.2039656177264	PDK1_1	55.7	IMR90p2
70.5	G9	16.2296401089224	PDK1_1	55.7	IMR90p2
71.0	G9	16.3810769201149	PDK1_1	55.7	IMR90p2
71.5	G9	17.266783737625	PDK1_1	55.7	IMR90p2
72.0	G9	18.0924182941606	PDK1_1	55.7	IMR90p2
72.5	G9	19.0739736492487	PDK1_1	55.7	IMR90p2
73.0	G9	19.9459458885629	PDK1_1	55.7	IMR90p2
73.5	G9	19.8711217309213	PDK1_1	55.7	IMR90p2
74.0	G9	18.7916835548483	PDK1_1	55.7	IMR90p2
74.5	G9	17.4622142267768	PDK1_1	55.7	IMR90p2
75.0	G9	16.3503905400349	PDK1_1	55.7	IMR90p2
75.5	G9	15.6434713459007	PDK1_1	55.7	IMR90p2
76.0	G9	15.5852888871356	PDK1_1	55.7	IMR90p2
76.5	G9	15.7054021456967	PDK1_1	55.7	IMR90p2
77.0	G9	16.0714011591962	PDK1_1	55.7	IMR90p2
77.5	G9	17.4690288332567	PDK1_1	55.7	IMR90p2
78.0	G9	18.7020641789071	PDK1_1	55.7	IMR90p2
78.5	G9	19.3186449392863	PDK1_1	55.7	IMR90p2
79.0	G9	20.1764957546341	PDK1_1	55.7	IMR90p2
79.5	G9	20.4929687835134	PDK1_1	55.7	IMR90p2
80.0	G9	18.5550282332031	PDK1_1	55.7	IMR90p2
80.5	G9	15.4962002455885	PDK1_1	55.7	IMR90p2
81.0	G9	12.6285384840593	PDK1_1	55.7	IMR90p2
81.5	G9	9.66431181687443	PDK1_1	55.7	IMR90p2
82.0	G9	7.36223001181537	PDK1_1	55.7	IMR90p2
82.5	G9	6.25012312208685	PDK1_1	55.7	IMR90p2
83.0	G9	5.76778762996042	PDK1_1	55.7	IMR90p2
83.5	G9	5.32680048065407	PDK1_1	55.7	IMR90p2
84.0	G9	5.12025970826454	PDK1_1	55.7	IMR90p2
84.5	G9	4.66280266249498	PDK1_1	55.7	IMR90p2
85.0	G9	4.20478654528227	PDK1_1	55.7	IMR90p2
85.5	G9	4.15172531323327	PDK1_1	55.7	IMR90p2
86.0	G9	3.82753242583004	PDK1_1	55.7	IMR90p2
86.5	G9	3.34198466973186	PDK1_1	55.7	IMR90p2
87.0	G9	2.93582441492021	PDK1_1	55.7	IMR90p2
87.5	G9	2.59011280189668	PDK1_1	55.7	IMR90p2
88.0	G9	2.12340487786878	PDK1_1	55.7	IMR90p2
88.5	G9	2.35041982066781	PDK1_1	55.7	IMR90p2
89.0	G9	2.85735060620999	PDK1_1	55.7	IMR90p2
89.5	G9	3.07718557538982	PDK1_1	55.7	IMR90p2
90.0	G9	3.53093855616339	PDK1_1	55.7	IMR90p2
90.5	G9	3.87117077852503	PDK1_1	55.7	IMR90p2
91.0	G9	3.58829186046427	PDK1_1	55.7	IMR90p2
91.5	G9	2.73245860323539	PDK1_1	55.7	IMR90p2
92.0	G9	2.19996899942475	PDK1_1	55.7	IMR90p2
92.5	G9	1.40673062620812	PDK1_1	55.7	IMR90p2
93.0	G9	0.714300727501382	PDK1_1	55.7	IMR90p2
93.5	G9	0.725811510251503	PDK1_1	55.7	IMR90p2
94.0	G9	0.743132444099899	PDK1_1	55.7	IMR90p2
94.5	G9	1.54113427536453	PDK1_1	55.7	IMR90p2
95.0	G9	1.11052303952823	PDK1_1	55.7	IMR90p2
55.0	H9	19.5459258746799	PDK1_1	55.0	IMR90p2
55.5	H9	42.3495060618067	PDK1_1	55.0	IMR90p2
56.0	H9	39.09185174936	PDK1_1	55.0	IMR90p2
56.5	H9	39.0918517493564	PDK1_1	55.0	IMR90p2
57.0	H9	39.0918517493866	PDK1_1	55.0	IMR90p2
57.5	H9	39.3102606765308	PDK1_1	55.0	IMR90p2
58.0	H9	37.9762566257856	PDK1_1	55.0	IMR90p2
58.5	H9	35.2416239478375	PDK1_1	55.0	IMR90p2
59.0	H9	33.1871757486266	PDK1_1	55.0	IMR90p2
59.5	H9	31.0897552944614	PDK1_1	55.0	IMR90p2
60.0	H9	28.5128867568474	PDK1_1	55.0	IMR90p2
60.5	H9	26.6760461146676	PDK1_1	55.0	IMR90p2
61.0	H9	25.2293720867312	PDK1_1	55.0	IMR90p2
61.5	H9	22.7499866474776	PDK1_1	55.0	IMR90p2
62.0	H9	20.424782109088	PDK1_1	55.0	IMR90p2
62.5	H9	18.9095599411083	PDK1_1	55.0	IMR90p2
63.0	H9	16.9959426876626	PDK1_1	55.0	IMR90p2
63.5	H9	15.088251802305	PDK1_1	55.0	IMR90p2
64.0	H9	14.0977668119882	PDK1_1	55.0	IMR90p2
64.5	H9	13.4842390465624	PDK1_1	55.0	IMR90p2
65.0	H9	12.8438061568969	PDK1_1	55.0	IMR90p2
65.5	H9	12.7277254430077	PDK1_1	55.0	IMR90p2
66.0	H9	13.0532262092117	PDK1_1	55.0	IMR90p2
66.5	H9	13.2794777990243	PDK1_1	55.0	IMR90p2
67.0	H9	13.6530118058384	PDK1_1	55.0	IMR90p2
67.5	H9	14.2060955005177	PDK1_1	55.0	IMR90p2
68.0	H9	14.5581320289056	PDK1_1	55.0	IMR90p2
68.5	H9	14.5219075801756	PDK1_1	55.0	IMR90p2
69.0	H9	14.3872410808837	PDK1_1	55.0	IMR90p2
69.5	H9	14.0299010822615	PDK1_1	55.0	IMR90p2
70.0	H9	13.2232641722524	PDK1_1	55.0	IMR90p2
70.5	H9	12.7629950286479	PDK1_1	55.0	IMR90p2
71.0	H9	12.9075422129605	PDK1_1	55.0	IMR90p2
71.5	H9	13.7293363725598	PDK1_1	55.0	IMR90p2
72.0	H9	14.9847342319594	PDK1_1	55.0	IMR90p2
72.5	H9	16.3456302694039	PDK1_1	55.0	IMR90p2
73.0	H9	17.5942420446399	PDK1_1	55.0	IMR90p2
73.5	H9	18.0403052355104	PDK1_1	55.0	IMR90p2
74.0	H9	17.0089412726223	PDK1_1	55.0	IMR90p2
74.5	H9	15.7601212394204	PDK1_1	55.0	IMR90p2
75.0	H9	14.6897353576941	PDK1_1	55.0	IMR90p2
75.5	H9	12.9476847889882	PDK1_1	55.0	IMR90p2
76.0	H9	11.6750103788669	PDK1_1	55.0	IMR90p2
76.5	H9	11.7708231646835	PDK1_1	55.0	IMR90p2
77.0	H9	11.5750301203972	PDK1_1	55.0	IMR90p2
77.5	H9	11.5227432558902	PDK1_1	55.0	IMR90p2
78.0	H9	12.8931199677402	PDK1_1	55.0	IMR90p2
78.5	H9	14.0037515935778	PDK1_1	55.0	IMR90p2
79.0	H9	14.2248200696381	PDK1_1	55.0	IMR90p2
79.5	H9	14.1191011699315	PDK1_1	55.0	IMR90p2
80.0	H9	13.1405636414152	PDK1_1	55.0	IMR90p2
80.5	H9	10.6815696138687	PDK1_1	55.0	IMR90p2
81.0	H9	8.35047260764787	PDK1_1	55.0	IMR90p2
81.5	H9	7.06182968168508	PDK1_1	55.0	IMR90p2
82.0	H9	6.55240255245309	PDK1_1	55.0	IMR90p2
82.5	H9	6.35829390758698	PDK1_1	55.0	IMR90p2
83.0	H9	6.90277981584194	PDK1_1	55.0	IMR90p2
83.5	H9	7.44362405656051	PDK1_1	55.0	IMR90p2
84.0	H9	6.62790779322415	PDK1_1	55.0	IMR90p2
84.5	H9	5.30553577062216	PDK1_1	55.0	IMR90p2
85.0	H9	4.65954689352498	PDK1_1	55.0	IMR90p2
85.5	H9	3.86926435479245	PDK1_1	55.0	IMR90p2
86.0	H9	2.89661474047159	PDK1_1	55.0	IMR90p2
86.5	H9	2.58425762542635	PDK1_1	55.0	IMR90p2
87.0	H9	2.83472002930068	PDK1_1	55.0	IMR90p2
87.5	H9	3.18479786187481	PDK1_1	55.0	IMR90p2
88.0	H9	3.12588709211548	PDK1_1	55.0	IMR90p2
88.5	H9	3.3735455641355	PDK1_1	55.0	IMR90p2
89.0	H9	4.33624589116937	PDK1_1	55.0	IMR90p2
89.5	H9	4.66949123506708	PDK1_1	55.0	IMR90p2
90.0	H9	4.34287746006163	PDK1_1	55.0	IMR90p2
90.5	H9	4.69837732215893	PDK1_1	55.0	IMR90p2
91.0	H9	4.73986695905666	PDK1_1	55.0	IMR90p2
91.5	H9	4.03711068888816	PDK1_1	55.0	IMR90p2
92.0	H9	4.02187291329034	PDK1_1	55.0	IMR90p2
92.5	H9	4.05189191073606	PDK1_1	55.0	IMR90p2
93.0	H9	3.94932123651091	PDK1_1	55.0	IMR90p2
93.5	H9	4.13182894471714	PDK1_1	55.0	IMR90p2
94.0	H9	4.12507014957379	PDK1_1	55.0	IMR90p2
94.5	H9	4.27574337148786	PDK1_1	55.0	IMR90p2
95.0	H9	1.87903987666692	PDK1_1	55.0	IMR90p2
55.0	A9	1.10798078957828	PDK1_1	65.0	IMR90p11
55.5	A9	2.40062504408706	PDK1_1	65.0	IMR90p11
56.0	A9	2.21596157915735	PDK1_1	65.0	IMR90p11
56.5	A9	2.21596157915951	PDK1_1	65.0	IMR90p11
57.0	A9	2.21596157913791	PDK1_1	65.0	IMR90p11
57.5	A9	1.39064471408096	PDK1_1	65.0	IMR90p11
58.0	A9	6.18528968198143	PDK1_1	65.0	IMR90p11
58.5	A9	18.1994189198973	PDK1_1	65.0	IMR90p11
59.0	A9	28.0875472251751	PDK1_1	65.0	IMR90p11
59.5	A9	35.7640695493511	PDK1_1	65.0	IMR90p11
60.0	A9	42.2314823779027	PDK1_1	65.0	IMR90p11
60.5	A9	45.9333545458297	PDK1_1	65.0	IMR90p11
61.0	A9	46.6172819524758	PDK1_1	65.0	IMR90p11
61.5	A9	46.2759152273776	PDK1_1	65.0	IMR90p11
62.0	A9	45.7535757778471	PDK1_1	65.0	IMR90p11
62.5	A9	44.8243735257296	PDK1_1	65.0	IMR90p11
63.0	A9	44.6295672013015	PDK1_1	65.0	IMR90p11
63.5	A9	45.1174110364824	PDK1_1	65.0	IMR90p11
64.0	A9	46.4299342810391	PDK1_1	65.0	IMR90p11
64.5	A9	48.9315285800742	PDK1_1	65.0	IMR90p11
65.0	A9	52.33844452893	PDK1_1	65.0	IMR90p11
65.5	A9	56.3332364341162	PDK1_1	65.0	IMR90p11
66.0	A9	61.0930125863945	PDK1_1	65.0	IMR90p11
66.5	A9	65.1642488870747	PDK1_1	65.0	IMR90p11
67.0	A9	67.8295535947007	PDK1_1	65.0	IMR90p11
67.5	A9	69.4864673602469	PDK1_1	65.0	IMR90p11
68.0	A9	70.251653905906	PDK1_1	65.0	IMR90p11
68.5	A9	70.2970040681819	PDK1_1	65.0	IMR90p11
69.0	A9	70.1975023099692	PDK1_1	65.0	IMR90p11
69.5	A9	70.0590157070983	PDK1_1	65.0	IMR90p11
70.0	A9	69.8870462870756	PDK1_1	65.0	IMR90p11
70.5	A9	69.4487335090751	PDK1_1	65.0	IMR90p11
71.0	A9	68.439312370468	PDK1_1	65.0	IMR90p11
71.5	A9	67.7283592733671	PDK1_1	65.0	IMR90p11
72.0	A9	67.4235835391132	PDK1_1	65.0	IMR90p11
72.5	A9	66.9613261148362	PDK1_1	65.0	IMR90p11
73.0	A9	67.486490166654	PDK1_1	65.0	IMR90p11
73.5	A9	68.9233448500836	PDK1_1	65.0	IMR90p11
74.0	A9	70.8921420292405	PDK1_1	65.0	IMR90p11
74.5	A9	74.1063701812034	PDK1_1	65.0	IMR90p11
75.0	A9	79.4421688435089	PDK1_1	65.0	IMR90p11
75.5	A9	85.7949687426197	PDK1_1	65.0	IMR90p11
76.0	A9	92.6889296499182	PDK1_1	65.0	IMR90p11
76.5	A9	99.4889595770436	PDK1_1	65.0	IMR90p11
77.0	A9	105.795727638067	PDK1_1	65.0	IMR90p11
77.5	A9	117.144155241347	PDK1_1	65.0	IMR90p11
78.0	A9	134.105959083498	PDK1_1	65.0	IMR90p11
78.5	A9	149.395984698392	PDK1_1	65.0	IMR90p11
79.0	A9	159.692623027144	PDK1_1	65.0	IMR90p11
79.5	A9	164.028552989985	PDK1_1	65.0	IMR90p11
80.0	A9	150.207687858648	PDK1_1	65.0	IMR90p11
80.5	A9	116.906494095882	PDK1_1	65.0	IMR90p11
81.0	A9	80.5524114254936	PDK1_1	65.0	IMR90p11
81.5	A9	48.857929265202	PDK1_1	65.0	IMR90p11
82.0	A9	22.4700853883111	PDK1_1	65.0	IMR90p11
82.5	A9	7.31079263460094	PDK1_1	65.0	IMR90p11
83.0	A9	4.31298478144424	PDK1_1	65.0	IMR90p11
83.5	A9	4.70443553070021	PDK1_1	65.0	IMR90p11
84.0	A9	4.5820667222755	PDK1_1	65.0	IMR90p11
84.5	A9	4.23245619155955	PDK1_1	65.0	IMR90p11
85.0	A9	3.62653061009149	PDK1_1	65.0	IMR90p11
85.5	A9	3.01896812854443	PDK1_1	65.0	IMR90p11
86.0	A9	2.8424614716007	PDK1_1	65.0	IMR90p11
86.5	A9	2.84988063260778	PDK1_1	65.0	IMR90p11
87.0	A9	2.67550875518822	PDK1_1	65.0	IMR90p11
87.5	A9	2.7504774108474	PDK1_1	65.0	IMR90p11
88.0	A9	2.61449945252616	PDK1_1	65.0	IMR90p11
88.5	A9	2.41399630090285	PDK1_1	65.0	IMR90p11
89.0	A9	2.5226984438379	PDK1_1	65.0	IMR90p11
89.5	A9	2.54784406504717	PDK1_1	65.0	IMR90p11
90.0	A9	2.59292993122858	PDK1_1	65.0	IMR90p11
90.5	A9	2.91723184341163	PDK1_1	65.0	IMR90p11
91.0	A9	3.07333920284316	PDK1_1	65.0	IMR90p11
91.5	A9	2.54708742054879	PDK1_1	65.0	IMR90p11
92.0	A9	2.16433912458615	PDK1_1	65.0	IMR90p11
92.5	A9	2.1402085311347	PDK1_1	65.0	IMR90p11
93.0	A9	1.96774187361029	PDK1_1	65.0	IMR90p11
93.5	A9	2.78401646321316	PDK1_1	65.0	IMR90p11
94.0	A9	3.49384606412656	PDK1_1	65.0	IMR90p11
94.5	A9	6.34765684864038	PDK1_1	65.0	IMR90p11
95.0	A9	4.17971761234918	PDK1_1	65.0	IMR90p11
55.0	B9	-10.2429013812063	PDK1_1	64.5	IMR90p11
55.5	B9	-22.1929529926151	PDK1_1	64.5	IMR90p11
56.0	B9	-20.4858027624148	PDK1_1	64.5	IMR90p11
56.5	B9	-20.4858027624045	PDK1_1	64.5	IMR90p11
57.0	B9	-20.4858027624757	PDK1_1	64.5	IMR90p11
57.5	B9	-21.1788696051937	PDK1_1	64.5	IMR90p11
58.0	B9	-17.0279251763233	PDK1_1	64.5	IMR90p11
58.5	B9	-8.01786727855244	PDK1_1	64.5	IMR90p11
59.0	B9	0.740526470981308	PDK1_1	64.5	IMR90p11
59.5	B9	9.24431126168372	PDK1_1	64.5	IMR90p11
60.0	B9	17.3301722200084	PDK1_1	64.5	IMR90p11
60.5	B9	25.3687042048616	PDK1_1	64.5	IMR90p11
61.0	B9	32.7039441091894	PDK1_1	64.5	IMR90p11
61.5	B9	38.8722085672727	PDK1_1	64.5	IMR90p11
62.0	B9	44.0080154712556	PDK1_1	64.5	IMR90p11
62.5	B9	48.267798397914	PDK1_1	64.5	IMR90p11
63.0	B9	51.4385754786412	PDK1_1	64.5	IMR90p11
63.5	B9	54.6728959493736	PDK1_1	64.5	IMR90p11
64.0	B9	59.2961659429166	PDK1_1	64.5	IMR90p11
64.5	B9	65.3258760767612	PDK1_1	64.5	IMR90p11
65.0	B9	72.9174159051828	PDK1_1	64.5	IMR90p11
65.5	B9	80.7443467941249	PDK1_1	64.5	IMR90p11
66.0	B9	87.5001973558453	PDK1_1	64.5	IMR90p11
66.5	B9	92.5177146327994	PDK1_1	64.5	IMR90p11
67.0	B9	95.3930355705093	PDK1_1	64.5	IMR90p11
67.5	B9	96.1389807932693	PDK1_1	64.5	IMR90p11
68.0	B9	95.9136142679719	PDK1_1	64.5	IMR90p11
68.5	B9	95.3272641376732	PDK1_1	64.5	IMR90p11
69.0	B9	94.5920047462253	PDK1_1	64.5	IMR90p11
69.5	B9	94.6285160226898	PDK1_1	64.5	IMR90p11
70.0	B9	94.5939971229108	PDK1_1	64.5	IMR90p11
70.5	B9	94.7551726285765	PDK1_1	64.5	IMR90p11
71.0	B9	94.8766992348407	PDK1_1	64.5	IMR90p11
71.5	B9	94.8371433092453	PDK1_1	64.5	IMR90p11
72.0	B9	94.8524170267516	PDK1_1	64.5	IMR90p11
72.5	B9	95.4507556139333	PDK1_1	64.5	IMR90p11
73.0	B9	96.7624701540681	PDK1_1	64.5	IMR90p11
73.5	B9	99.6075997312257	PDK1_1	64.5	IMR90p11
74.0	B9	104.264080831669	PDK1_1	64.5	IMR90p11
74.5	B9	110.988812905622	PDK1_1	64.5	IMR90p11
75.0	B9	120.527367145113	PDK1_1	64.5	IMR90p11
75.5	B9	131.526999951565	PDK1_1	64.5	IMR90p11
76.0	B9	142.570697286598	PDK1_1	64.5	IMR90p11
76.5	B9	152.848834525141	PDK1_1	64.5	IMR90p11
77.0	B9	164.01322728744	PDK1_1	64.5	IMR90p11
77.5	B9	184.892808299203	PDK1_1	64.5	IMR90p11
78.0	B9	213.446869125133	PDK1_1	64.5	IMR90p11
78.5	B9	237.326952098946	PDK1_1	64.5	IMR90p11
79.0	B9	253.916375486721	PDK1_1	64.5	IMR90p11
79.5	B9	257.315195807607	PDK1_1	64.5	IMR90p11
80.0	B9	227.817805768661	PDK1_1	64.5	IMR90p11
80.5	B9	171.625290385222	PDK1_1	64.5	IMR90p11
81.0	B9	115.650285520651	PDK1_1	64.5	IMR90p11
81.5	B9	66.177519078102	PDK1_1	64.5	IMR90p11
82.0	B9	26.2320321166281	PDK1_1	64.5	IMR90p11
82.5	B9	6.58213457854157	PDK1_1	64.5	IMR90p11
83.0	B9	3.71225593898106	PDK1_1	64.5	IMR90p11
83.5	B9	3.50685266136497	PDK1_1	64.5	IMR90p11
84.0	B9	3.4929947219245	PDK1_1	64.5	IMR90p11
84.5	B9	3.83624360074748	PDK1_1	64.5	IMR90p11
85.0	B9	3.78501747597596	PDK1_1	64.5	IMR90p11
85.5	B9	3.68953241697136	PDK1_1	64.5	IMR90p11
86.0	B9	3.74788187235316	PDK1_1	64.5	IMR90p11
86.5	B9	3.56838168285117	PDK1_1	64.5	IMR90p11
87.0	B9	3.41969480654137	PDK1_1	64.5	IMR90p11
87.5	B9	3.09489953355154	PDK1_1	64.5	IMR90p11
88.0	B9	2.871322970927	PDK1_1	64.5	IMR90p11
88.5	B9	3.14422540061929	PDK1_1	64.5	IMR90p11
89.0	B9	3.04741364060584	PDK1_1	64.5	IMR90p11
89.5	B9	2.44448583636489	PDK1_1	64.5	IMR90p11
90.0	B9	2.35336542259279	PDK1_1	64.5	IMR90p11
90.5	B9	2.05198255509208	PDK1_1	64.5	IMR90p11
91.0	B9	1.37302854903919	PDK1_1	64.5	IMR90p11
91.5	B9	1.1497270732313	PDK1_1	64.5	IMR90p11
92.0	B9	1.71039217386465	PDK1_1	64.5	IMR90p11
92.5	B9	1.92999653666544	PDK1_1	64.5	IMR90p11
93.0	B9	2.11042365164445	PDK1_1	64.5	IMR90p11
93.5	B9	1.88235435387475	PDK1_1	64.5	IMR90p11
94.0	B9	1.48346122237854	PDK1_1	64.5	IMR90p11
94.5	B9	-0.078315278289665	PDK1_1	64.5	IMR90p11
95.0	B9	-1.00202381708323	PDK1_1	64.5	IMR90p11
55.0	C9	-5.96886902164681	PDK1_1	63.3	IMR90p11
55.5	C9	-12.9325495469014	PDK1_1	63.3	IMR90p11
56.0	C9	-11.9377380432945	PDK1_1	63.3	IMR90p11
56.5	C9	-11.9377380433044	PDK1_1	63.3	IMR90p11
57.0	C9	-11.9377380432232	PDK1_1	63.3	IMR90p11
57.5	C9	-12.539741585693	PDK1_1	63.3	IMR90p11
58.0	C9	-8.89452253311299	PDK1_1	63.3	IMR90p11
58.5	C9	-1.43532627123443	PDK1_1	63.3	IMR90p11
59.0	C9	6.3703477663795	PDK1_1	63.3	IMR90p11
59.5	C9	15.5770225478847	PDK1_1	63.3	IMR90p11
60.0	C9	22.7903383358934	PDK1_1	63.3	IMR90p11
60.5	C9	28.7576707781931	PDK1_1	63.3	IMR90p11
61.0	C9	35.2845275934158	PDK1_1	63.3	IMR90p11
61.5	C9	41.1881957961633	PDK1_1	63.3	IMR90p11
62.0	C9	46.1033179073638	PDK1_1	63.3	IMR90p11
62.5	C9	51.2217670208971	PDK1_1	63.3	IMR90p11
63.0	C9	55.8565519704491	PDK1_1	63.3	IMR90p11
63.5	C9	59.9099334929812	PDK1_1	63.3	IMR90p11
64.0	C9	63.3935960024794	PDK1_1	63.3	IMR90p11
64.5	C9	66.2762890774432	PDK1_1	63.3	IMR90p11
65.0	C9	69.6498651168687	PDK1_1	63.3	IMR90p11
65.5	C9	74.3749979781251	PDK1_1	63.3	IMR90p11
66.0	C9	78.7776440224824	PDK1_1	63.3	IMR90p11
66.5	C9	83.0599942597098	PDK1_1	63.3	IMR90p11
67.0	C9	88.7196736999265	PDK1_1	63.3	IMR90p11
67.5	C9	94.29738035924	PDK1_1	63.3	IMR90p11
68.0	C9	98.2727223299717	PDK1_1	63.3	IMR90p11
68.5	C9	102.125315341912	PDK1_1	63.3	IMR90p11
69.0	C9	106.547333861566	PDK1_1	63.3	IMR90p11
69.5	C9	108.477285732477	PDK1_1	63.3	IMR90p11
70.0	C9	109.356845226552	PDK1_1	63.3	IMR90p11
70.5	C9	110.516517174842	PDK1_1	63.3	IMR90p11
71.0	C9	111.354570782895	PDK1_1	63.3	IMR90p11
71.5	C9	111.339577039127	PDK1_1	63.3	IMR90p11
72.0	C9	111.931519141348	PDK1_1	63.3	IMR90p11
72.5	C9	112.401889110987	PDK1_1	63.3	IMR90p11
73.0	C9	113.364013767573	PDK1_1	63.3	IMR90p11
73.5	C9	115.349215649288	PDK1_1	63.3	IMR90p11
74.0	C9	118.583891017032	PDK1_1	63.3	IMR90p11
74.5	C9	125.229384112169	PDK1_1	63.3	IMR90p11
75.0	C9	135.378628794448	PDK1_1	63.3	IMR90p11
75.5	C9	147.276521726816	PDK1_1	63.3	IMR90p11
76.0	C9	159.343567865269	PDK1_1	63.3	IMR90p11
76.5	C9	171.141958741566	PDK1_1	63.3	IMR90p11
77.0	C9	185.066764280787	PDK1_1	63.3	IMR90p11
77.5	C9	211.398704750506	PDK1_1	63.3	IMR90p11
78.0	C9	245.434833816697	PDK1_1	63.3	IMR90p11
78.5	C9	273.688874020549	PDK1_1	63.3	IMR90p11
79.0	C9	293.069769299206	PDK1_1	63.3	IMR90p11
79.5	C9	294.419092001283	PDK1_1	63.3	IMR90p11
80.0	C9	256.452097653997	PDK1_1	63.3	IMR90p11
80.5	C9	190.062671167984	PDK1_1	63.3	IMR90p11
81.0	C9	125.973257023897	PDK1_1	63.3	IMR90p11
81.5	C9	70.2235084088875	PDK1_1	63.3	IMR90p11
82.0	C9	26.645658993146	PDK1_1	63.3	IMR90p11
82.5	C9	6.85398400549906	PDK1_1	63.3	IMR90p11
83.0	C9	5.41105486238803	PDK1_1	63.3	IMR90p11
83.5	C9	5.2445872737527	PDK1_1	63.3	IMR90p11
84.0	C9	4.57241924397943	PDK1_1	63.3	IMR90p11
84.5	C9	4.41552728476336	PDK1_1	63.3	IMR90p11
85.0	C9	3.70197311251388	PDK1_1	63.3	IMR90p11
85.5	C9	2.87934960796798	PDK1_1	63.3	IMR90p11
86.0	C9	2.93986355714941	PDK1_1	63.3	IMR90p11
86.5	C9	2.91256312538661	PDK1_1	63.3	IMR90p11
87.0	C9	2.68412576998782	PDK1_1	63.3	IMR90p11
87.5	C9	2.64066291840464	PDK1_1	63.3	IMR90p11
88.0	C9	2.44685341729831	PDK1_1	63.3	IMR90p11
88.5	C9	2.43317566057027	PDK1_1	63.3	IMR90p11
89.0	C9	2.29729496451313	PDK1_1	63.3	IMR90p11
89.5	C9	2.19763118758641	PDK1_1	63.3	IMR90p11
90.0	C9	2.32907204850568	PDK1_1	63.3	IMR90p11
90.5	C9	2.65856820082848	PDK1_1	63.3	IMR90p11
91.0	C9	2.60214151994904	PDK1_1	63.3	IMR90p11
91.5	C9	2.52703974949401	PDK1_1	63.3	IMR90p11
92.0	C9	2.47530090790821	PDK1_1	63.3	IMR90p11
92.5	C9	2.0448762822632	PDK1_1	63.3	IMR90p11
93.0	C9	1.36958175928999	PDK1_1	63.3	IMR90p11
93.5	C9	0.845747111441142	PDK1_1	63.3	IMR90p11
94.0	C9	0.418191303584251	PDK1_1	63.3	IMR90p11
94.5	C9	-0.0173454009243983	PDK1_1	63.3	IMR90p11
95.0	C9	-0.116772340870568	PDK1_1	63.3	IMR90p11
55.0	D9	-6.52482492071579	PDK1_1	61.4	IMR90p11
55.5	D9	-14.1371206615499	PDK1_1	61.4	IMR90p11
56.0	D9	-13.0496498414298	PDK1_1	61.4	IMR90p11
56.5	D9	-13.0496498414332	PDK1_1	61.4	IMR90p11
57.0	D9	-13.049649841412	PDK1_1	61.4	IMR90p11
57.5	D9	-13.3703209452357	PDK1_1	61.4	IMR90p11
58.0	D9	-11.466850665818	PDK1_1	61.4	IMR90p11
58.5	D9	-7.17122084123946	PDK1_1	61.4	IMR90p11
59.0	D9	-3.18247226284655	PDK1_1	61.4	IMR90p11
59.5	D9	1.53685988626989	PDK1_1	61.4	IMR90p11
60.0	D9	6.66127294805563	PDK1_1	61.4	IMR90p11
60.5	D9	11.8168396583563	PDK1_1	61.4	IMR90p11
61.0	D9	16.9840097441578	PDK1_1	61.4	IMR90p11
61.5	D9	22.4301782895429	PDK1_1	61.4	IMR90p11
62.0	D9	27.9334318294021	PDK1_1	61.4	IMR90p11
62.5	D9	32.4797041555775	PDK1_1	61.4	IMR90p11
63.0	D9	36.9855144978637	PDK1_1	61.4	IMR90p11
63.5	D9	42.034621993593	PDK1_1	61.4	IMR90p11
64.0	D9	46.8866313188191	PDK1_1	61.4	IMR90p11
64.5	D9	52.0778453011337	PDK1_1	61.4	IMR90p11
65.0	D9	59.2634086683404	PDK1_1	61.4	IMR90p11
65.5	D9	66.9786669264685	PDK1_1	61.4	IMR90p11
66.0	D9	73.9519129611886	PDK1_1	61.4	IMR90p11
66.5	D9	80.5676726868271	PDK1_1	61.4	IMR90p11
67.0	D9	85.9439624085175	PDK1_1	61.4	IMR90p11
67.5	D9	89.3809944489708	PDK1_1	61.4	IMR90p11
68.0	D9	91.7558006059021	PDK1_1	61.4	IMR90p11
68.5	D9	93.7458105661191	PDK1_1	61.4	IMR90p11
69.0	D9	96.1770925644131	PDK1_1	61.4	IMR90p11
69.5	D9	100.512952038891	PDK1_1	61.4	IMR90p11
70.0	D9	107.92219258327	PDK1_1	61.4	IMR90p11
70.5	D9	118.615899741837	PDK1_1	61.4	IMR90p11
71.0	D9	131.009473839357	PDK1_1	61.4	IMR90p11
71.5	D9	142.502870636014	PDK1_1	61.4	IMR90p11
72.0	D9	149.736228790337	PDK1_1	61.4	IMR90p11
72.5	D9	149.592145755812	PDK1_1	61.4	IMR90p11
73.0	D9	141.477382636233	PDK1_1	61.4	IMR90p11
73.5	D9	129.163550285312	PDK1_1	61.4	IMR90p11
74.0	D9	116.802898113545	PDK1_1	61.4	IMR90p11
74.5	D9	107.896605173304	PDK1_1	61.4	IMR90p11
75.0	D9	105.491316710365	PDK1_1	61.4	IMR90p11
75.5	D9	109.735847286352	PDK1_1	61.4	IMR90p11
76.0	D9	117.574569678272	PDK1_1	61.4	IMR90p11
76.5	D9	125.643328528569	PDK1_1	61.4	IMR90p11
77.0	D9	135.535357193886	PDK1_1	61.4	IMR90p11
77.5	D9	153.121998723017	PDK1_1	61.4	IMR90p11
78.0	D9	175.094348065602	PDK1_1	61.4	IMR90p11
78.5	D9	192.845713267973	PDK1_1	61.4	IMR90p11
79.0	D9	204.919808090389	PDK1_1	61.4	IMR90p11
79.5	D9	205.564966270602	PDK1_1	61.4	IMR90p11
80.0	D9	180.038558205792	PDK1_1	61.4	IMR90p11
80.5	D9	134.933129435258	PDK1_1	61.4	IMR90p11
81.0	D9	90.0805617955589	PDK1_1	61.4	IMR90p11
81.5	D9	50.9270891973683	PDK1_1	61.4	IMR90p11
82.0	D9	20.145650854545	PDK1_1	61.4	IMR90p11
82.5	D9	5.45734202533299	PDK1_1	61.4	IMR90p11
83.0	D9	3.78956638805624	PDK1_1	61.4	IMR90p11
83.5	D9	4.57244666956302	PDK1_1	61.4	IMR90p11
84.0	D9	4.80373638310806	PDK1_1	61.4	IMR90p11
84.5	D9	4.49893116142312	PDK1_1	61.4	IMR90p11
85.0	D9	4.20965389453289	PDK1_1	61.4	IMR90p11
85.5	D9	3.84075446099155	PDK1_1	61.4	IMR90p11
86.0	D9	3.30596059563862	PDK1_1	61.4	IMR90p11
86.5	D9	2.48063441989672	PDK1_1	61.4	IMR90p11
87.0	D9	2.46989078214716	PDK1_1	61.4	IMR90p11
87.5	D9	2.15183706834364	PDK1_1	61.4	IMR90p11
88.0	D9	1.21810233107021	PDK1_1	61.4	IMR90p11
88.5	D9	1.15738622210603	PDK1_1	61.4	IMR90p11
89.0	D9	2.16760629052641	PDK1_1	61.4	IMR90p11
89.5	D9	2.21629163737617	PDK1_1	61.4	IMR90p11
90.0	D9	2.57989869988882	PDK1_1	61.4	IMR90p11
90.5	D9	3.8485006590688	PDK1_1	61.4	IMR90p11
91.0	D9	3.92846921991003	PDK1_1	61.4	IMR90p11
91.5	D9	3.12750882463223	PDK1_1	61.4	IMR90p11
92.0	D9	2.80612684328304	PDK1_1	61.4	IMR90p11
92.5	D9	2.6305611142468	PDK1_1	61.4	IMR90p11
93.0	D9	1.80728243423721	PDK1_1	61.4	IMR90p11
93.5	D9	2.1834453807511	PDK1_1	61.4	IMR90p11
94.0	D9	2.53321103401532	PDK1_1	61.4	IMR90p11
94.5	D9	4.35848685106367	PDK1_1	61.4	IMR90p11
95.0	D9	2.83490527664054	PDK1_1	61.4	IMR90p11
55.0	E9	15.0109219970193	PDK1_1	59.0	IMR90p11
55.5	E9	32.5236643268737	PDK1_1	59.0	IMR90p11
56.0	E9	30.0218439940372	PDK1_1	59.0	IMR90p11
56.5	E9	30.0218439940361	PDK1_1	59.0	IMR90p11
57.0	E9	30.0218439940514	PDK1_1	59.0	IMR90p11
57.5	E9	29.5407850331164	PDK1_1	59.0	IMR90p11
58.0	E9	32.5543592614285	PDK1_1	59.0	IMR90p11
58.5	E9	38.2292365188706	PDK1_1	59.0	IMR90p11
59.0	E9	41.159990465829	PDK1_1	59.0	IMR90p11
59.5	E9	43.6571243527698	PDK1_1	59.0	IMR90p11
60.0	E9	45.7757329923231	PDK1_1	59.0	IMR90p11
60.5	E9	46.9123063484453	PDK1_1	59.0	IMR90p11
61.0	E9	47.4596775058138	PDK1_1	59.0	IMR90p11
61.5	E9	47.7100863828198	PDK1_1	59.0	IMR90p11
62.0	E9	47.4371957370907	PDK1_1	59.0	IMR90p11
62.5	E9	46.3218177966593	PDK1_1	59.0	IMR90p11
63.0	E9	45.5386637623807	PDK1_1	59.0	IMR90p11
63.5	E9	45.4968119872559	PDK1_1	59.0	IMR90p11
64.0	E9	45.1649255533098	PDK1_1	59.0	IMR90p11
64.5	E9	44.8556797212326	PDK1_1	59.0	IMR90p11
65.0	E9	45.1733175695108	PDK1_1	59.0	IMR90p11
65.5	E9	46.243932609113	PDK1_1	59.0	IMR90p11
66.0	E9	47.3062562404424	PDK1_1	59.0	IMR90p11
66.5	E9	49.2870259127379	PDK1_1	59.0	IMR90p11
67.0	E9	52.0039453397945	PDK1_1	59.0	IMR90p11
67.5	E9	54.4107968965499	PDK1_1	59.0	IMR90p11
68.0	E9	56.5394632708405	PDK1_1	59.0	IMR90p11
68.5	E9	58.3456962900439	PDK1_1	59.0	IMR90p11
69.0	E9	59.3844275631878	PDK1_1	59.0	IMR90p11
69.5	E9	59.7314774699324	PDK1_1	59.0	IMR90p11
70.0	E9	60.4917831932582	PDK1_1	59.0	IMR90p11
70.5	E9	60.6611935384736	PDK1_1	59.0	IMR90p11
71.0	E9	60.1638447151489	PDK1_1	59.0	IMR90p11
71.5	E9	59.7593785477081	PDK1_1	59.0	IMR90p11
72.0	E9	59.7079120461177	PDK1_1	59.0	IMR90p11
72.5	E9	58.5848702038946	PDK1_1	59.0	IMR90p11
73.0	E9	57.4567367628366	PDK1_1	59.0	IMR90p11
73.5	E9	57.7885225918034	PDK1_1	59.0	IMR90p11
74.0	E9	58.726279896615	PDK1_1	59.0	IMR90p11
74.5	E9	60.3502157334271	PDK1_1	59.0	IMR90p11
75.0	E9	64.4604144610335	PDK1_1	59.0	IMR90p11
75.5	E9	70.2629270050195	PDK1_1	59.0	IMR90p11
76.0	E9	76.1323664225525	PDK1_1	59.0	IMR90p11
76.5	E9	81.5276163047491	PDK1_1	59.0	IMR90p11
77.0	E9	87.3915327927455	PDK1_1	59.0	IMR90p11
77.5	E9	97.6815062949935	PDK1_1	59.0	IMR90p11
78.0	E9	110.775984527522	PDK1_1	59.0	IMR90p11
78.5	E9	120.223168575903	PDK1_1	59.0	IMR90p11
79.0	E9	126.102192488199	PDK1_1	59.0	IMR90p11
79.5	E9	126.038021205183	PDK1_1	59.0	IMR90p11
80.0	E9	109.723456251905	PDK1_1	59.0	IMR90p11
80.5	E9	81.2627958436323	PDK1_1	59.0	IMR90p11
81.0	E9	54.7589192957668	PDK1_1	59.0	IMR90p11
81.5	E9	32.2920137442858	PDK1_1	59.0	IMR90p11
82.0	E9	14.0436135865139	PDK1_1	59.0	IMR90p11
82.5	E9	5.42534281105071	PDK1_1	59.0	IMR90p11
83.0	E9	4.61955208905556	PDK1_1	59.0	IMR90p11
83.5	E9	4.51675236155654	PDK1_1	59.0	IMR90p11
84.0	E9	3.71875621317821	PDK1_1	59.0	IMR90p11
84.5	E9	3.10487642202776	PDK1_1	59.0	IMR90p11
85.0	E9	2.94941053986582	PDK1_1	59.0	IMR90p11
85.5	E9	3.26908098814692	PDK1_1	59.0	IMR90p11
86.0	E9	3.17897769436792	PDK1_1	59.0	IMR90p11
86.5	E9	2.83052438099554	PDK1_1	59.0	IMR90p11
87.0	E9	3.0060870083833	PDK1_1	59.0	IMR90p11
87.5	E9	2.9898497273382	PDK1_1	59.0	IMR90p11
88.0	E9	2.3545237164094	PDK1_1	59.0	IMR90p11
88.5	E9	2.54953930735383	PDK1_1	59.0	IMR90p11
89.0	E9	2.91360242487491	PDK1_1	59.0	IMR90p11
89.5	E9	2.87517300760737	PDK1_1	59.0	IMR90p11
90.0	E9	3.03221402610416	PDK1_1	59.0	IMR90p11
90.5	E9	3.05504970469724	PDK1_1	59.0	IMR90p11
91.0	E9	2.62874596748264	PDK1_1	59.0	IMR90p11
91.5	E9	2.44146899518006	PDK1_1	59.0	IMR90p11
92.0	E9	2.22046631055622	PDK1_1	59.0	IMR90p11
92.5	E9	1.6944541098722	PDK1_1	59.0	IMR90p11
93.0	E9	1.54832071911989	PDK1_1	59.0	IMR90p11
93.5	E9	1.1794410692093	PDK1_1	59.0	IMR90p11
94.0	E9	0.991285247337601	PDK1_1	59.0	IMR90p11
94.5	E9	0.337099567353107	PDK1_1	59.0	IMR90p11
95.0	E9	-0.150869816638533	PDK1_1	59.0	IMR90p11
55.0	F9	24.6933152921873	PDK1_1	57.0	IMR90p11
55.5	F9	53.5021831330735	PDK1_1	57.0	IMR90p11
56.0	F9	49.3866305843765	PDK1_1	57.0	IMR90p11
56.5	F9	49.3866305843766	PDK1_1	57.0	IMR90p11
57.0	F9	49.3866305843674	PDK1_1	57.0	IMR90p11
57.5	F9	49.5284565970715	PDK1_1	57.0	IMR90p11
58.0	F9	48.6364194273521	PDK1_1	57.0	IMR90p11
58.5	F9	47.093358498043	PDK1_1	57.0	IMR90p11
59.0	F9	45.645145352558	PDK1_1	57.0	IMR90p11
59.5	F9	43.4636180492448	PDK1_1	57.0	IMR90p11
60.0	F9	40.9443139410445	PDK1_1	57.0	IMR90p11
60.5	F9	39.0475066858346	PDK1_1	57.0	IMR90p11
61.0	F9	37.1774646567164	PDK1_1	57.0	IMR90p11
61.5	F9	35.1627046891315	PDK1_1	57.0	IMR90p11
62.0	F9	33.2602178659437	PDK1_1	57.0	IMR90p11
62.5	F9	31.1699743625704	PDK1_1	57.0	IMR90p11
63.0	F9	28.9476201637131	PDK1_1	57.0	IMR90p11
63.5	F9	27.0640253606722	PDK1_1	57.0	IMR90p11
64.0	F9	25.7396816985819	PDK1_1	57.0	IMR90p11
64.5	F9	25.2631205939255	PDK1_1	57.0	IMR90p11
65.0	F9	26.3194731800275	PDK1_1	57.0	IMR90p11
65.5	F9	28.4820521595189	PDK1_1	57.0	IMR90p11
66.0	F9	30.8976753338713	PDK1_1	57.0	IMR90p11
66.5	F9	33.275110249028	PDK1_1	57.0	IMR90p11
67.0	F9	35.1075606487802	PDK1_1	57.0	IMR90p11
67.5	F9	35.7254148636277	PDK1_1	57.0	IMR90p11
68.0	F9	35.5499932580738	PDK1_1	57.0	IMR90p11
68.5	F9	34.7975347269506	PDK1_1	57.0	IMR90p11
69.0	F9	33.4438365808894	PDK1_1	57.0	IMR90p11
69.5	F9	32.10468762367	PDK1_1	57.0	IMR90p11
70.0	F9	31.5315497663005	PDK1_1	57.0	IMR90p11
70.5	F9	31.1421899035605	PDK1_1	57.0	IMR90p11
71.0	F9	31.1049135609393	PDK1_1	57.0	IMR90p11
71.5	F9	31.5056329856392	PDK1_1	57.0	IMR90p11
72.0	F9	31.95540720281	PDK1_1	57.0	IMR90p11
72.5	F9	32.3519437254935	PDK1_1	57.0	IMR90p11
73.0	F9	32.5380872610807	PDK1_1	57.0	IMR90p11
73.5	F9	32.4829241460404	PDK1_1	57.0	IMR90p11
74.0	F9	32.6505191232454	PDK1_1	57.0	IMR90p11
74.5	F9	33.2763079492149	PDK1_1	57.0	IMR90p11
75.0	F9	33.9029854275426	PDK1_1	57.0	IMR90p11
75.5	F9	35.0846742854733	PDK1_1	57.0	IMR90p11
76.0	F9	37.2186522034187	PDK1_1	57.0	IMR90p11
76.5	F9	39.6031729638727	PDK1_1	57.0	IMR90p11
77.0	F9	41.7098204066103	PDK1_1	57.0	IMR90p11
77.5	F9	45.8153502305428	PDK1_1	57.0	IMR90p11
78.0	F9	52.0468702531863	PDK1_1	57.0	IMR90p11
78.5	F9	56.4245908999351	PDK1_1	57.0	IMR90p11
79.0	F9	58.5570398315797	PDK1_1	57.0	IMR90p11
79.5	F9	59.1407495542245	PDK1_1	57.0	IMR90p11
80.0	F9	53.4232194265774	PDK1_1	57.0	IMR90p11
80.5	F9	41.2357724460613	PDK1_1	57.0	IMR90p11
81.0	F9	29.4420167442337	PDK1_1	57.0	IMR90p11
81.5	F9	19.3109278245365	PDK1_1	57.0	IMR90p11
82.0	F9	10.6732453311574	PDK1_1	57.0	IMR90p11
82.5	F9	6.39513563448077	PDK1_1	57.0	IMR90p11
83.0	F9	5.56919753453752	PDK1_1	57.0	IMR90p11
83.5	F9	5.1315583129271	PDK1_1	57.0	IMR90p11
84.0	F9	4.71892352471139	PDK1_1	57.0	IMR90p11
84.5	F9	3.93178740946058	PDK1_1	57.0	IMR90p11
85.0	F9	2.69835596183651	PDK1_1	57.0	IMR90p11
85.5	F9	2.25365187331113	PDK1_1	57.0	IMR90p11
86.0	F9	2.10596552765458	PDK1_1	57.0	IMR90p11
86.5	F9	2.28063225227692	PDK1_1	57.0	IMR90p11
87.0	F9	2.88017770484799	PDK1_1	57.0	IMR90p11
87.5	F9	3.12385891200643	PDK1_1	57.0	IMR90p11
88.0	F9	2.91143972272471	PDK1_1	57.0	IMR90p11
88.5	F9	2.98167538643179	PDK1_1	57.0	IMR90p11
89.0	F9	2.56625221220042	PDK1_1	57.0	IMR90p11
89.5	F9	1.9334215340395	PDK1_1	57.0	IMR90p11
90.0	F9	2.21110045776453	PDK1_1	57.0	IMR90p11
90.5	F9	2.60077661627383	PDK1_1	57.0	IMR90p11
91.0	F9	2.68058691216174	PDK1_1	57.0	IMR90p11
91.5	F9	2.85082078471936	PDK1_1	57.0	IMR90p11
92.0	F9	3.08930429639349	PDK1_1	57.0	IMR90p11
92.5	F9	2.96434233015435	PDK1_1	57.0	IMR90p11
93.0	F9	2.68330942702983	PDK1_1	57.0	IMR90p11
93.5	F9	2.1162933750399	PDK1_1	57.0	IMR90p11
94.0	F9	2.00119295082521	PDK1_1	57.0	IMR90p11
94.5	F9	1.37388414929882	PDK1_1	57.0	IMR90p11
95.0	F9	0.203963183780786	PDK1_1	57.0	IMR90p11
55.0	G9	21.1546335044064	PDK1_1	55.7	IMR90p11
55.5	G9	45.8350392595468	PDK1_1	55.7	IMR90p11
56.0	G9	42.3092670088124	PDK1_1	55.7	IMR90p11
56.5	G9	42.3092670088102	PDK1_1	55.7	IMR90p11
57.0	G9	42.3092670088316	PDK1_1	55.7	IMR90p11
57.5	G9	42.4464330123764	PDK1_1	55.7	IMR90p11
58.0	G9	41.5764051373217	PDK1_1	55.7	IMR90p11
58.5	G9	40.1462758737087	PDK1_1	55.7	IMR90p11
59.0	G9	38.7321605469168	PDK1_1	55.7	IMR90p11
59.5	G9	36.4463090383148	PDK1_1	55.7	IMR90p11
60.0	G9	33.9401446467096	PDK1_1	55.7	IMR90p11
60.5	G9	31.9384400391666	PDK1_1	55.7	IMR90p11
61.0	G9	29.7292450608956	PDK1_1	55.7	IMR90p11
61.5	G9	27.3646852137981	PDK1_1	55.7	IMR90p11
62.0	G9	25.4718785069541	PDK1_1	55.7	IMR90p11
62.5	G9	24.1301314490784	PDK1_1	55.7	IMR90p11
63.0	G9	22.8494292767448	PDK1_1	55.7	IMR90p11
63.5	G9	21.4256113566042	PDK1_1	55.7	IMR90p11
64.0	G9	20.0973661304332	PDK1_1	55.7	IMR90p11
64.5	G9	19.4087889853163	PDK1_1	55.7	IMR90p11
65.0	G9	19.3466172871442	PDK1_1	55.7	IMR90p11
65.5	G9	19.2998689753745	PDK1_1	55.7	IMR90p11
66.0	G9	19.5578424770823	PDK1_1	55.7	IMR90p11
66.5	G9	20.6392498657367	PDK1_1	55.7	IMR90p11
67.0	G9	21.5095419952622	PDK1_1	55.7	IMR90p11
67.5	G9	21.4914551219793	PDK1_1	55.7	IMR90p11
68.0	G9	21.4392802118564	PDK1_1	55.7	IMR90p11
68.5	G9	21.2999031216851	PDK1_1	55.7	IMR90p11
69.0	G9	20.6439654501687	PDK1_1	55.7	IMR90p11
69.5	G9	20.0080475872657	PDK1_1	55.7	IMR90p11
70.0	G9	20.2025547646573	PDK1_1	55.7	IMR90p11
70.5	G9	20.2766453770471	PDK1_1	55.7	IMR90p11
71.0	G9	20.3112225977603	PDK1_1	55.7	IMR90p11
71.5	G9	20.8695519821172	PDK1_1	55.7	IMR90p11
72.0	G9	21.579590632866	PDK1_1	55.7	IMR90p11
72.5	G9	21.8168794950438	PDK1_1	55.7	IMR90p11
73.0	G9	21.972115693692	PDK1_1	55.7	IMR90p11
73.5	G9	22.1462686425346	PDK1_1	55.7	IMR90p11
74.0	G9	21.6762526310377	PDK1_1	55.7	IMR90p11
74.5	G9	20.6058201057222	PDK1_1	55.7	IMR90p11
75.0	G9	19.4520559208958	PDK1_1	55.7	IMR90p11
75.5	G9	19.0618550911228	PDK1_1	55.7	IMR90p11
76.0	G9	18.9233945402204	PDK1_1	55.7	IMR90p11
76.5	G9	19.2329420696908	PDK1_1	55.7	IMR90p11
77.0	G9	20.2864449631027	PDK1_1	55.7	IMR90p11
77.5	G9	22.1345322212717	PDK1_1	55.7	IMR90p11
78.0	G9	24.3621503719936	PDK1_1	55.7	IMR90p11
78.5	G9	26.0146927206773	PDK1_1	55.7	IMR90p11
79.0	G9	26.3316613252784	PDK1_1	55.7	IMR90p11
79.5	G9	25.6192967109054	PDK1_1	55.7	IMR90p11
80.0	G9	22.8591239795817	PDK1_1	55.7	IMR90p11
80.5	G9	17.4459637503927	PDK1_1	55.7	IMR90p11
81.0	G9	12.1198041638222	PDK1_1	55.7	IMR90p11
81.5	G9	8.79548529660235	PDK1_1	55.7	IMR90p11
82.0	G9	6.35321267379379	PDK1_1	55.7	IMR90p11
82.5	G9	4.76967564052154	PDK1_1	55.7	IMR90p11
83.0	G9	5.28344078502255	PDK1_1	55.7	IMR90p11
83.5	G9	6.09637542208657	PDK1_1	55.7	IMR90p11
84.0	G9	5.49291576054151	PDK1_1	55.7	IMR90p11
84.5	G9	4.65471020403203	PDK1_1	55.7	IMR90p11
85.0	G9	4.71905694897873	PDK1_1	55.7	IMR90p11
85.5	G9	4.02822490475222	PDK1_1	55.7	IMR90p11
86.0	G9	3.11158204719294	PDK1_1	55.7	IMR90p11
86.5	G9	3.00616272446035	PDK1_1	55.7	IMR90p11
87.0	G9	2.64974589846975	PDK1_1	55.7	IMR90p11
87.5	G9	1.98665645207529	PDK1_1	55.7	IMR90p11
88.0	G9	1.9963035359296	PDK1_1	55.7	IMR90p11
88.5	G9	2.01689342988516	PDK1_1	55.7	IMR90p11
89.0	G9	1.84232718111713	PDK1_1	55.7	IMR90p11
89.5	G9	2.39996407500161	PDK1_1	55.7	IMR90p11
90.0	G9	2.3690740252751	PDK1_1	55.7	IMR90p11
90.5	G9	1.85295874679514	PDK1_1	55.7	IMR90p11
91.0	G9	2.22522352195415	PDK1_1	55.7	IMR90p11
91.5	G9	2.37742517213945	PDK1_1	55.7	IMR90p11
92.0	G9	1.71083897397318	PDK1_1	55.7	IMR90p11
92.5	G9	2.07642533190017	PDK1_1	55.7	IMR90p11
93.0	G9	2.85134685219833	PDK1_1	55.7	IMR90p11
93.5	G9	3.09421966208816	PDK1_1	55.7	IMR90p11
94.0	G9	3.61254909129741	PDK1_1	55.7	IMR90p11
94.5	G9	5.10832612930619	PDK1_1	55.7	IMR90p11
95.0	G9	2.75055903644045	PDK1_1	55.7	IMR90p11
55.0	H9	20.3704458007012	PDK1_1	55.0	IMR90p11
55.5	H9	44.1359659015195	PDK1_1	55.0	IMR90p11
56.0	H9	40.7408916014026	PDK1_1	55.0	IMR90p11
56.5	H9	40.7408916013975	PDK1_1	55.0	IMR90p11
57.0	H9	40.740891601438	PDK1_1	55.0	IMR90p11
57.5	H9	40.8354665531523	PDK1_1	55.0	IMR90p11
58.0	H9	40.3627810902576	PDK1_1	55.0	IMR90p11
58.5	H9	38.5605224778556	PDK1_1	55.0	IMR90p11
59.0	H9	36.2644697898348	PDK1_1	55.0	IMR90p11
59.5	H9	33.7355981973026	PDK1_1	55.0	IMR90p11
60.0	H9	31.1522644077043	PDK1_1	55.0	IMR90p11
60.5	H9	28.8219808013166	PDK1_1	55.0	IMR90p11
61.0	H9	26.6227570430755	PDK1_1	55.0	IMR90p11
61.5	H9	24.6568294324077	PDK1_1	55.0	IMR90p11
62.0	H9	23.3827120403208	PDK1_1	55.0	IMR90p11
62.5	H9	22.0504894449981	PDK1_1	55.0	IMR90p11
63.0	H9	19.8136001686961	PDK1_1	55.0	IMR90p11
63.5	H9	18.5588685615597	PDK1_1	55.0	IMR90p11
64.0	H9	17.975058129214	PDK1_1	55.0	IMR90p11
64.5	H9	16.632967107869	PDK1_1	55.0	IMR90p11
65.0	H9	16.1175654286145	PDK1_1	55.0	IMR90p11
65.5	H9	16.8036061564018	PDK1_1	55.0	IMR90p11
66.0	H9	17.0920778954118	PDK1_1	55.0	IMR90p11
66.5	H9	17.2463889448529	PDK1_1	55.0	IMR90p11
67.0	H9	18.3415021293727	PDK1_1	55.0	IMR90p11
67.5	H9	18.8843154799244	PDK1_1	55.0	IMR90p11
68.0	H9	18.8409584326018	PDK1_1	55.0	IMR90p11
68.5	H9	19.0707101494871	PDK1_1	55.0	IMR90p11
69.0	H9	19.28058940449	PDK1_1	55.0	IMR90p11
69.5	H9	18.8605885488663	PDK1_1	55.0	IMR90p11
70.0	H9	19.2973154147384	PDK1_1	55.0	IMR90p11
70.5	H9	21.5712036263193	PDK1_1	55.0	IMR90p11
71.0	H9	24.5509199032864	PDK1_1	55.0	IMR90p11
71.5	H9	28.1233539085031	PDK1_1	55.0	IMR90p11
72.0	H9	32.0095215051161	PDK1_1	55.0	IMR90p11
72.5	H9	33.9818511367707	PDK1_1	55.0	IMR90p11
73.0	H9	32.9557649322506	PDK1_1	55.0	IMR90p11
73.5	H9	29.9904923677162	PDK1_1	55.0	IMR90p11
74.0	H9	25.4007515480376	PDK1_1	55.0	IMR90p11
74.5	H9	20.2170018400015	PDK1_1	55.0	IMR90p11
75.0	H9	16.6220624969536	PDK1_1	55.0	IMR90p11
75.5	H9	14.7389325668701	PDK1_1	55.0	IMR90p11
76.0	H9	13.5585686484872	PDK1_1	55.0	IMR90p11
76.5	H9	13.4425076636683	PDK1_1	55.0	IMR90p11
77.0	H9	14.0495986342371	PDK1_1	55.0	IMR90p11
77.5	H9	14.5046426849349	PDK1_1	55.0	IMR90p11
78.0	H9	14.9582521629606	PDK1_1	55.0	IMR90p11
78.5	H9	15.7762055843305	PDK1_1	55.0	IMR90p11
79.0	H9	16.0995125851976	PDK1_1	55.0	IMR90p11
79.5	H9	15.7232895550931	PDK1_1	55.0	IMR90p11
80.0	H9	14.2743470197056	PDK1_1	55.0	IMR90p11
80.5	H9	12.0198427377139	PDK1_1	55.0	IMR90p11
81.0	H9	9.83099163393393	PDK1_1	55.0	IMR90p11
81.5	H9	7.9897595309875	PDK1_1	55.0	IMR90p11
82.0	H9	6.6116067864894	PDK1_1	55.0	IMR90p11
82.5	H9	6.14755438088997	PDK1_1	55.0	IMR90p11
83.0	H9	6.03527569763349	PDK1_1	55.0	IMR90p11
83.5	H9	5.33841733158067	PDK1_1	55.0	IMR90p11
84.0	H9	4.61470378209293	PDK1_1	55.0	IMR90p11
84.5	H9	3.79770732419678	PDK1_1	55.0	IMR90p11
85.0	H9	2.99368895379769	PDK1_1	55.0	IMR90p11
85.5	H9	2.79902078046814	PDK1_1	55.0	IMR90p11
86.0	H9	3.05998708080449	PDK1_1	55.0	IMR90p11
86.5	H9	3.24935877414214	PDK1_1	55.0	IMR90p11
87.0	H9	3.4417804866016	PDK1_1	55.0	IMR90p11
87.5	H9	3.56268557581836	PDK1_1	55.0	IMR90p11
88.0	H9	3.01929058455056	PDK1_1	55.0	IMR90p11
88.5	H9	2.59940728085775	PDK1_1	55.0	IMR90p11
89.0	H9	2.70979136927753	PDK1_1	55.0	IMR90p11
89.5	H9	3.01050280880031	PDK1_1	55.0	IMR90p11
90.0	H9	3.03257129990266	PDK1_1	55.0	IMR90p11
90.5	H9	3.37589031503319	PDK1_1	55.0	IMR90p11
91.0	H9	3.6770905210555	PDK1_1	55.0	IMR90p11
91.5	H9	3.52644191644947	PDK1_1	55.0	IMR90p11
92.0	H9	3.33518065434413	PDK1_1	55.0	IMR90p11
92.5	H9	3.60860029522678	PDK1_1	55.0	IMR90p11
93.0	H9	3.97215012776729	PDK1_1	55.0	IMR90p11
93.5	H9	3.8788851741121	PDK1_1	55.0	IMR90p11
94.0	H9	4.25402180640344	PDK1_1	55.0	IMR90p11
94.5	H9	4.18931703440853	PDK1_1	55.0	IMR90p11
95.0	H9	1.61684746268861	PDK1_1	55.0	IMR90p11
