# Supplementary material for: Primer PICKR: literature-mined scoring platform for robust RT–qPCR primers
Source: Nat Commun. 2026 May 28;17:6938. doi: 10.1038/s41467-026-73648-2 (PMC13388996; doi:10.1038/s41467-026-73648-2)
Supplement: Supplementary file 11 — Source Data [file 41467_2026_73648_MOESM11_ESM.zip › Suppl_Fig_S10/melting_curve_data_SLC2A1_1.csv]

Temperature	Well	Derivative	Target	melt temp	Replicate
55.0	A2	22.9715591231159	SLC2A1_1	65.0	IMR90p8
55.5	A2	49.771711433418	SLC2A1_1	65.0	IMR90p8
56.0	A2	45.943118246232	SLC2A1_1	65.0	IMR90p8
56.5	A2	45.9431182462413	SLC2A1_1	65.0	IMR90p8
57.0	A2	45.9431182461658	SLC2A1_1	65.0	IMR90p8
57.5	A2	45.8563369742715	SLC2A1_1	65.0	IMR90p8
58.0	A2	46.3895191321559	SLC2A1_1	65.0	IMR90p8
58.5	A2	47.5170587666177	SLC2A1_1	65.0	IMR90p8
59.0	A2	47.898080408121	SLC2A1_1	65.0	IMR90p8
59.5	A2	48.2049257816969	SLC2A1_1	65.0	IMR90p8
60.0	A2	48.4299800459811	SLC2A1_1	65.0	IMR90p8
60.5	A2	48.3484559829598	SLC2A1_1	65.0	IMR90p8
61.0	A2	47.7280918982345	SLC2A1_1	65.0	IMR90p8
61.5	A2	47.4506239607629	SLC2A1_1	65.0	IMR90p8
62.0	A2	47.7069198052333	SLC2A1_1	65.0	IMR90p8
62.5	A2	47.4196239970819	SLC2A1_1	65.0	IMR90p8
63.0	A2	47.8816136368398	SLC2A1_1	65.0	IMR90p8
63.5	A2	51.061130797912	SLC2A1_1	65.0	IMR90p8
64.0	A2	56.6985718371119	SLC2A1_1	65.0	IMR90p8
64.5	A2	65.1410980939241	SLC2A1_1	65.0	IMR90p8
65.0	A2	77.25327271759	SLC2A1_1	65.0	IMR90p8
65.5	A2	91.1947808782073	SLC2A1_1	65.0	IMR90p8
66.0	A2	104.358433477087	SLC2A1_1	65.0	IMR90p8
66.5	A2	115.445697645229	SLC2A1_1	65.0	IMR90p8
67.0	A2	123.445436880678	SLC2A1_1	65.0	IMR90p8
67.5	A2	127.800708981791	SLC2A1_1	65.0	IMR90p8
68.0	A2	129.705663142127	SLC2A1_1	65.0	IMR90p8
68.5	A2	129.949903267585	SLC2A1_1	65.0	IMR90p8
69.0	A2	130.103322047309	SLC2A1_1	65.0	IMR90p8
69.5	A2	130.490978917753	SLC2A1_1	65.0	IMR90p8
70.0	A2	131.018755074449	SLC2A1_1	65.0	IMR90p8
70.5	A2	132.141317714304	SLC2A1_1	65.0	IMR90p8
71.0	A2	133.586999109793	SLC2A1_1	65.0	IMR90p8
71.5	A2	134.713684953355	SLC2A1_1	65.0	IMR90p8
72.0	A2	135.467834643454	SLC2A1_1	65.0	IMR90p8
72.5	A2	135.973938889108	SLC2A1_1	65.0	IMR90p8
73.0	A2	135.945657276163	SLC2A1_1	65.0	IMR90p8
73.5	A2	135.986806290448	SLC2A1_1	65.0	IMR90p8
74.0	A2	135.602476948724	SLC2A1_1	65.0	IMR90p8
74.5	A2	135.473889338245	SLC2A1_1	65.0	IMR90p8
75.0	A2	137.038262708996	SLC2A1_1	65.0	IMR90p8
75.5	A2	140.466305067076	SLC2A1_1	65.0	IMR90p8
76.0	A2	148.924694277699	SLC2A1_1	65.0	IMR90p8
76.5	A2	170.714184039774	SLC2A1_1	65.0	IMR90p8
77.0	A2	213.598355572929	SLC2A1_1	65.0	IMR90p8
77.5	A2	277.310900961575	SLC2A1_1	65.0	IMR90p8
78.0	A2	355.207031768004	SLC2A1_1	65.0	IMR90p8
78.5	A2	431.916660943624	SLC2A1_1	65.0	IMR90p8
79.0	A2	483.844310524905	SLC2A1_1	65.0	IMR90p8
79.5	A2	490.1418227732	SLC2A1_1	65.0	IMR90p8
80.0	A2	446.04226264573	SLC2A1_1	65.0	IMR90p8
80.5	A2	362.531844426701	SLC2A1_1	65.0	IMR90p8
81.0	A2	260.5847074695	SLC2A1_1	65.0	IMR90p8
81.5	A2	163.8324074435	SLC2A1_1	65.0	IMR90p8
82.0	A2	88.9824487204506	SLC2A1_1	65.0	IMR90p8
82.5	A2	41.6747158482494	SLC2A1_1	65.0	IMR90p8
83.0	A2	17.4474663169553	SLC2A1_1	65.0	IMR90p8
83.5	A2	7.3536494020147	SLC2A1_1	65.0	IMR90p8
84.0	A2	4.12280587387289	SLC2A1_1	65.0	IMR90p8
84.5	A2	3.68072119300581	SLC2A1_1	65.0	IMR90p8
85.0	A2	3.31728781707545	SLC2A1_1	65.0	IMR90p8
85.5	A2	3.08889900880371	SLC2A1_1	65.0	IMR90p8
86.0	A2	3.51591325012339	SLC2A1_1	65.0	IMR90p8
86.5	A2	3.31500426474031	SLC2A1_1	65.0	IMR90p8
87.0	A2	2.56703322505734	SLC2A1_1	65.0	IMR90p8
87.5	A2	2.98512563949373	SLC2A1_1	65.0	IMR90p8
88.0	A2	3.51485625703413	SLC2A1_1	65.0	IMR90p8
88.5	A2	2.96364259833172	SLC2A1_1	65.0	IMR90p8
89.0	A2	3.01594408618593	SLC2A1_1	65.0	IMR90p8
89.5	A2	3.46998080255474	SLC2A1_1	65.0	IMR90p8
90.0	A2	2.81844482972497	SLC2A1_1	65.0	IMR90p8
90.5	A2	1.99888632479013	SLC2A1_1	65.0	IMR90p8
91.0	A2	2.15914340602484	SLC2A1_1	65.0	IMR90p8
91.5	A2	2.10245490225719	SLC2A1_1	65.0	IMR90p8
92.0	A2	1.93875008111735	SLC2A1_1	65.0	IMR90p8
92.5	A2	2.05302869746032	SLC2A1_1	65.0	IMR90p8
93.0	A2	2.31835706656705	SLC2A1_1	65.0	IMR90p8
93.5	A2	1.71819988834	SLC2A1_1	65.0	IMR90p8
94.0	A2	1.21621771590861	SLC2A1_1	65.0	IMR90p8
94.5	A2	-0.342002065479676	SLC2A1_1	65.0	IMR90p8
95.0	A2	-1.07948339812839	SLC2A1_1	65.0	IMR90p8
55.0	B2	21.6171705723939	SLC2A1_1	64.5	IMR90p8
55.5	B2	46.8372029068535	SLC2A1_1	64.5	IMR90p8
56.0	B2	43.2343411447896	SLC2A1_1	64.5	IMR90p8
56.5	B2	43.2343411447971	SLC2A1_1	64.5	IMR90p8
57.0	B2	43.2343411447373	SLC2A1_1	64.5	IMR90p8
57.5	B2	43.1459721738961	SLC2A1_1	64.5	IMR90p8
58.0	B2	43.7528337537744	SLC2A1_1	64.5	IMR90p8
58.5	B2	44.4357433511545	SLC2A1_1	64.5	IMR90p8
59.0	B2	44.5708566928206	SLC2A1_1	64.5	IMR90p8
59.5	B2	44.5501950168425	SLC2A1_1	64.5	IMR90p8
60.0	B2	44.5458690026396	SLC2A1_1	64.5	IMR90p8
60.5	B2	44.2569858079069	SLC2A1_1	64.5	IMR90p8
61.0	B2	43.8289697917535	SLC2A1_1	64.5	IMR90p8
61.5	B2	43.7142710815799	SLC2A1_1	64.5	IMR90p8
62.0	B2	43.9370672082233	SLC2A1_1	64.5	IMR90p8
62.5	B2	44.5656132098037	SLC2A1_1	64.5	IMR90p8
63.0	B2	46.8682636282904	SLC2A1_1	64.5	IMR90p8
63.5	B2	52.6484785098032	SLC2A1_1	64.5	IMR90p8
64.0	B2	61.4436422528139	SLC2A1_1	64.5	IMR90p8
64.5	B2	72.7012696278753	SLC2A1_1	64.5	IMR90p8
65.0	B2	87.0372855533309	SLC2A1_1	64.5	IMR90p8
65.5	B2	102.54440765137	SLC2A1_1	64.5	IMR90p8
66.0	B2	115.944086156887	SLC2A1_1	64.5	IMR90p8
66.5	B2	126.257025990019	SLC2A1_1	64.5	IMR90p8
67.0	B2	133.517270280811	SLC2A1_1	64.5	IMR90p8
67.5	B2	137.582777380941	SLC2A1_1	64.5	IMR90p8
68.0	B2	138.76505268898	SLC2A1_1	64.5	IMR90p8
68.5	B2	138.498142694424	SLC2A1_1	64.5	IMR90p8
69.0	B2	138.153891068696	SLC2A1_1	64.5	IMR90p8
69.5	B2	138.281031912781	SLC2A1_1	64.5	IMR90p8
70.0	B2	138.493736428815	SLC2A1_1	64.5	IMR90p8
70.5	B2	139.102992451596	SLC2A1_1	64.5	IMR90p8
71.0	B2	139.978542742021	SLC2A1_1	64.5	IMR90p8
71.5	B2	141.017701263881	SLC2A1_1	64.5	IMR90p8
72.0	B2	141.999161207814	SLC2A1_1	64.5	IMR90p8
72.5	B2	142.290331049899	SLC2A1_1	64.5	IMR90p8
73.0	B2	142.323793912035	SLC2A1_1	64.5	IMR90p8
73.5	B2	142.677298182467	SLC2A1_1	64.5	IMR90p8
74.0	B2	142.930197778595	SLC2A1_1	64.5	IMR90p8
74.5	B2	142.987012808517	SLC2A1_1	64.5	IMR90p8
75.0	B2	144.394820505106	SLC2A1_1	64.5	IMR90p8
75.5	B2	148.385693822913	SLC2A1_1	64.5	IMR90p8
76.0	B2	158.458995745564	SLC2A1_1	64.5	IMR90p8
76.5	B2	181.988344932136	SLC2A1_1	64.5	IMR90p8
77.0	B2	226.59822943061	SLC2A1_1	64.5	IMR90p8
77.5	B2	293.467537836246	SLC2A1_1	64.5	IMR90p8
78.0	B2	374.986110741052	SLC2A1_1	64.5	IMR90p8
78.5	B2	454.866983152836	SLC2A1_1	64.5	IMR90p8
79.0	B2	509.437707507824	SLC2A1_1	64.5	IMR90p8
79.5	B2	518.223738000241	SLC2A1_1	64.5	IMR90p8
80.0	B2	475.025804848927	SLC2A1_1	64.5	IMR90p8
80.5	B2	390.161550323126	SLC2A1_1	64.5	IMR90p8
81.0	B2	284.360786995787	SLC2A1_1	64.5	IMR90p8
81.5	B2	182.531644061286	SLC2A1_1	64.5	IMR90p8
82.0	B2	102.680459243964	SLC2A1_1	64.5	IMR90p8
82.5	B2	50.5131871504694	SLC2A1_1	64.5	IMR90p8
83.0	B2	22.6357240284182	SLC2A1_1	64.5	IMR90p8
83.5	B2	10.9663710664107	SLC2A1_1	64.5	IMR90p8
84.0	B2	6.90833721089189	SLC2A1_1	64.5	IMR90p8
84.5	B2	5.1172060680455	SLC2A1_1	64.5	IMR90p8
85.0	B2	4.34941092784413	SLC2A1_1	64.5	IMR90p8
85.5	B2	3.6775276882455	SLC2A1_1	64.5	IMR90p8
86.0	B2	2.94372359912745	SLC2A1_1	64.5	IMR90p8
86.5	B2	2.79850646618377	SLC2A1_1	64.5	IMR90p8
87.0	B2	3.1249053684943	SLC2A1_1	64.5	IMR90p8
87.5	B2	3.10761979383938	SLC2A1_1	64.5	IMR90p8
88.0	B2	3.05303288299615	SLC2A1_1	64.5	IMR90p8
88.5	B2	3.21587920590014	SLC2A1_1	64.5	IMR90p8
89.0	B2	2.59527274993047	SLC2A1_1	64.5	IMR90p8
89.5	B2	1.75161867790143	SLC2A1_1	64.5	IMR90p8
90.0	B2	1.53741959459495	SLC2A1_1	64.5	IMR90p8
90.5	B2	1.72445194766584	SLC2A1_1	64.5	IMR90p8
91.0	B2	2.03452230677061	SLC2A1_1	64.5	IMR90p8
91.5	B2	2.54754914723975	SLC2A1_1	64.5	IMR90p8
92.0	B2	3.17554046530012	SLC2A1_1	64.5	IMR90p8
92.5	B2	3.47484608214774	SLC2A1_1	64.5	IMR90p8
93.0	B2	3.23189861941279	SLC2A1_1	64.5	IMR90p8
93.5	B2	1.78825875970279	SLC2A1_1	64.5	IMR90p8
94.0	B2	1.27491490403577	SLC2A1_1	64.5	IMR90p8
94.5	B2	-1.2811848893341	SLC2A1_1	64.5	IMR90p8
95.0	B2	-1.96382244803931	SLC2A1_1	64.5	IMR90p8
55.0	C2	23.1838836482648	SLC2A1_1	63.3	IMR90p8
55.5	C2	50.2317479045737	SLC2A1_1	63.3	IMR90p8
56.0	C2	46.3677672965296	SLC2A1_1	63.3	IMR90p8
56.5	C2	46.3677672965243	SLC2A1_1	63.3	IMR90p8
57.0	C2	46.3677672965612	SLC2A1_1	63.3	IMR90p8
57.5	C2	46.4482677475155	SLC2A1_1	63.3	IMR90p8
58.0	C2	45.845518204444	SLC2A1_1	63.3	IMR90p8
58.5	C2	45.5442850644361	SLC2A1_1	63.3	IMR90p8
59.0	C2	45.9673628043727	SLC2A1_1	63.3	IMR90p8
59.5	C2	46.1191428250256	SLC2A1_1	63.3	IMR90p8
60.0	C2	46.3494257300483	SLC2A1_1	63.3	IMR90p8
60.5	C2	47.2928036900398	SLC2A1_1	63.3	IMR90p8
61.0	C2	48.3144345351782	SLC2A1_1	63.3	IMR90p8
61.5	C2	48.9269009423465	SLC2A1_1	63.3	IMR90p8
62.0	C2	50.0006177852974	SLC2A1_1	63.3	IMR90p8
62.5	C2	50.5610120890815	SLC2A1_1	63.3	IMR90p8
63.0	C2	51.5026179116962	SLC2A1_1	63.3	IMR90p8
63.5	C2	54.4666580289302	SLC2A1_1	63.3	IMR90p8
64.0	C2	59.9692338428067	SLC2A1_1	63.3	IMR90p8
64.5	C2	67.853504100878	SLC2A1_1	63.3	IMR90p8
65.0	C2	78.2438011494477	SLC2A1_1	63.3	IMR90p8
65.5	C2	90.3600767780072	SLC2A1_1	63.3	IMR90p8
66.0	C2	102.539676166957	SLC2A1_1	63.3	IMR90p8
66.5	C2	113.276965713546	SLC2A1_1	63.3	IMR90p8
67.0	C2	121.580698130547	SLC2A1_1	63.3	IMR90p8
67.5	C2	127.857149395912	SLC2A1_1	63.3	IMR90p8
68.0	C2	131.995007914843	SLC2A1_1	63.3	IMR90p8
68.5	C2	134.025051124739	SLC2A1_1	63.3	IMR90p8
69.0	C2	134.916414368231	SLC2A1_1	63.3	IMR90p8
69.5	C2	135.722994184928	SLC2A1_1	63.3	IMR90p8
70.0	C2	136.717051477796	SLC2A1_1	63.3	IMR90p8
70.5	C2	138.055600332438	SLC2A1_1	63.3	IMR90p8
71.0	C2	139.765577864444	SLC2A1_1	63.3	IMR90p8
71.5	C2	141.678422988682	SLC2A1_1	63.3	IMR90p8
72.0	C2	143.394077036936	SLC2A1_1	63.3	IMR90p8
72.5	C2	143.988454941	SLC2A1_1	63.3	IMR90p8
73.0	C2	143.757657884252	SLC2A1_1	63.3	IMR90p8
73.5	C2	143.529206045786	SLC2A1_1	63.3	IMR90p8
74.0	C2	143.290470222443	SLC2A1_1	63.3	IMR90p8
74.5	C2	143.594451313407	SLC2A1_1	63.3	IMR90p8
75.0	C2	145.408854071679	SLC2A1_1	63.3	IMR90p8
75.5	C2	149.833666295268	SLC2A1_1	63.3	IMR90p8
76.0	C2	160.472773603759	SLC2A1_1	63.3	IMR90p8
76.5	C2	184.174289445706	SLC2A1_1	63.3	IMR90p8
77.0	C2	228.124008102046	SLC2A1_1	63.3	IMR90p8
77.5	C2	294.964696387254	SLC2A1_1	63.3	IMR90p8
78.0	C2	379.291897200332	SLC2A1_1	63.3	IMR90p8
78.5	C2	465.283692306936	SLC2A1_1	63.3	IMR90p8
79.0	C2	529.105928323608	SLC2A1_1	63.3	IMR90p8
79.5	C2	549.235024617175	SLC2A1_1	63.3	IMR90p8
80.0	C2	516.080791100883	SLC2A1_1	63.3	IMR90p8
80.5	C2	435.16502622804	SLC2A1_1	63.3	IMR90p8
81.0	C2	326.845662595696	SLC2A1_1	63.3	IMR90p8
81.5	C2	217.415732393662	SLC2A1_1	63.3	IMR90p8
82.0	C2	126.719984174749	SLC2A1_1	63.3	IMR90p8
82.5	C2	64.632160369895	SLC2A1_1	63.3	IMR90p8
83.0	C2	30.1927145685976	SLC2A1_1	63.3	IMR90p8
83.5	C2	14.4254354253971	SLC2A1_1	63.3	IMR90p8
84.0	C2	8.40009680608358	SLC2A1_1	63.3	IMR90p8
84.5	C2	6.32599361413639	SLC2A1_1	63.3	IMR90p8
85.0	C2	4.69250107179977	SLC2A1_1	63.3	IMR90p8
85.5	C2	3.18727708291726	SLC2A1_1	63.3	IMR90p8
86.0	C2	2.53454007398318	SLC2A1_1	63.3	IMR90p8
86.5	C2	2.27332783987748	SLC2A1_1	63.3	IMR90p8
87.0	C2	2.21509130485924	SLC2A1_1	63.3	IMR90p8
87.5	C2	2.14742048052176	SLC2A1_1	63.3	IMR90p8
88.0	C2	2.34852334528159	SLC2A1_1	63.3	IMR90p8
88.5	C2	2.53249670054709	SLC2A1_1	63.3	IMR90p8
89.0	C2	2.15087611269752	SLC2A1_1	63.3	IMR90p8
89.5	C2	1.93644146744941	SLC2A1_1	63.3	IMR90p8
90.0	C2	2.6015250001671	SLC2A1_1	63.3	IMR90p8
90.5	C2	2.6645293679241	SLC2A1_1	63.3	IMR90p8
91.0	C2	2.15483704883303	SLC2A1_1	63.3	IMR90p8
91.5	C2	2.82171766326633	SLC2A1_1	63.3	IMR90p8
92.0	C2	3.10770292532453	SLC2A1_1	63.3	IMR90p8
92.5	C2	2.29378557097357	SLC2A1_1	63.3	IMR90p8
93.0	C2	2.13812631891346	SLC2A1_1	63.3	IMR90p8
93.5	C2	2.45563378678622	SLC2A1_1	63.3	IMR90p8
94.0	C2	1.84880743662075	SLC2A1_1	63.3	IMR90p8
94.5	C2	1.79112793604668	SLC2A1_1	63.3	IMR90p8
95.0	C2	0.938981548715446	SLC2A1_1	63.3	IMR90p8
55.0	D2	20.2084160195784	SLC2A1_1	61.4	IMR90p8
55.5	D2	43.784901375753	SLC2A1_1	61.4	IMR90p8
56.0	D2	40.4168320391566	SLC2A1_1	61.4	IMR90p8
56.5	D2	40.4168320391659	SLC2A1_1	61.4	IMR90p8
57.0	D2	40.4168320390881	SLC2A1_1	61.4	IMR90p8
57.5	D2	40.361402466408	SLC2A1_1	61.4	IMR90p8
58.0	D2	40.7253287097162	SLC2A1_1	61.4	IMR90p8
58.5	D2	41.349708274834	SLC2A1_1	61.4	IMR90p8
59.0	D2	41.0718162422254	SLC2A1_1	61.4	IMR90p8
59.5	D2	39.884027231803	SLC2A1_1	61.4	IMR90p8
60.0	D2	40.0433145672537	SLC2A1_1	61.4	IMR90p8
60.5	D2	41.1664287146195	SLC2A1_1	61.4	IMR90p8
61.0	D2	41.5047701806668	SLC2A1_1	61.4	IMR90p8
61.5	D2	42.2888193378799	SLC2A1_1	61.4	IMR90p8
62.0	D2	43.9518644083321	SLC2A1_1	61.4	IMR90p8
62.5	D2	45.4058345898478	SLC2A1_1	61.4	IMR90p8
63.0	D2	47.2546916488838	SLC2A1_1	61.4	IMR90p8
63.5	D2	51.6341409204294	SLC2A1_1	61.4	IMR90p8
64.0	D2	58.5645148420584	SLC2A1_1	61.4	IMR90p8
64.5	D2	67.6482800781122	SLC2A1_1	61.4	IMR90p8
65.0	D2	79.039685395574	SLC2A1_1	61.4	IMR90p8
65.5	D2	91.7716238122872	SLC2A1_1	61.4	IMR90p8
66.0	D2	104.229472501334	SLC2A1_1	61.4	IMR90p8
66.5	D2	115.029146800165	SLC2A1_1	61.4	IMR90p8
67.0	D2	123.328406621965	SLC2A1_1	61.4	IMR90p8
67.5	D2	129.085230218938	SLC2A1_1	61.4	IMR90p8
68.0	D2	132.58934768506	SLC2A1_1	61.4	IMR90p8
68.5	D2	133.789063683025	SLC2A1_1	61.4	IMR90p8
69.0	D2	134.070246546786	SLC2A1_1	61.4	IMR90p8
69.5	D2	134.810299128826	SLC2A1_1	61.4	IMR90p8
70.0	D2	134.927171675287	SLC2A1_1	61.4	IMR90p8
70.5	D2	135.513221463205	SLC2A1_1	61.4	IMR90p8
71.0	D2	137.107204368053	SLC2A1_1	61.4	IMR90p8
71.5	D2	138.163106901816	SLC2A1_1	61.4	IMR90p8
72.0	D2	138.839795053346	SLC2A1_1	61.4	IMR90p8
72.5	D2	140.403393672083	SLC2A1_1	61.4	IMR90p8
73.0	D2	141.543212536061	SLC2A1_1	61.4	IMR90p8
73.5	D2	141.986259312289	SLC2A1_1	61.4	IMR90p8
74.0	D2	143.171487220881	SLC2A1_1	61.4	IMR90p8
74.5	D2	144.332819729101	SLC2A1_1	61.4	IMR90p8
75.0	D2	145.72835901397	SLC2A1_1	61.4	IMR90p8
75.5	D2	149.077554986114	SLC2A1_1	61.4	IMR90p8
76.0	D2	158.788700703464	SLC2A1_1	61.4	IMR90p8
76.5	D2	181.33215649257	SLC2A1_1	61.4	IMR90p8
77.0	D2	223.887192357497	SLC2A1_1	61.4	IMR90p8
77.5	D2	288.962002875311	SLC2A1_1	61.4	IMR90p8
78.0	D2	371.23846943215	SLC2A1_1	61.4	IMR90p8
78.5	D2	455.196393889841	SLC2A1_1	61.4	IMR90p8
79.0	D2	517.7336862535	SLC2A1_1	61.4	IMR90p8
79.5	D2	537.989457857153	SLC2A1_1	61.4	IMR90p8
80.0	D2	506.265005175858	SLC2A1_1	61.4	IMR90p8
80.5	D2	428.360591759316	SLC2A1_1	61.4	IMR90p8
81.0	D2	323.200233422029	SLC2A1_1	61.4	IMR90p8
81.5	D2	215.93241713691	SLC2A1_1	61.4	IMR90p8
82.0	D2	126.200707646044	SLC2A1_1	61.4	IMR90p8
82.5	D2	64.0639324632668	SLC2A1_1	61.4	IMR90p8
83.0	D2	28.8648463664469	SLC2A1_1	61.4	IMR90p8
83.5	D2	12.4347436454449	SLC2A1_1	61.4	IMR90p8
84.0	D2	6.24009738222151	SLC2A1_1	61.4	IMR90p8
84.5	D2	4.81029815599345	SLC2A1_1	61.4	IMR90p8
85.0	D2	4.06409616942841	SLC2A1_1	61.4	IMR90p8
85.5	D2	3.31023649523581	SLC2A1_1	61.4	IMR90p8
86.0	D2	3.44743463858453	SLC2A1_1	61.4	IMR90p8
86.5	D2	3.50905491353774	SLC2A1_1	61.4	IMR90p8
87.0	D2	3.3876355962625	SLC2A1_1	61.4	IMR90p8
87.5	D2	3.57376444965951	SLC2A1_1	61.4	IMR90p8
88.0	D2	3.61581112290349	SLC2A1_1	61.4	IMR90p8
88.5	D2	3.04915948641241	SLC2A1_1	61.4	IMR90p8
89.0	D2	2.65130881909863	SLC2A1_1	61.4	IMR90p8
89.5	D2	2.3106448075045	SLC2A1_1	61.4	IMR90p8
90.0	D2	1.92384314855758	SLC2A1_1	61.4	IMR90p8
90.5	D2	1.57723906220258	SLC2A1_1	61.4	IMR90p8
91.0	D2	1.77453621303403	SLC2A1_1	61.4	IMR90p8
91.5	D2	1.96472602976041	SLC2A1_1	61.4	IMR90p8
92.0	D2	1.92025619034439	SLC2A1_1	61.4	IMR90p8
92.5	D2	2.01421941400696	SLC2A1_1	61.4	IMR90p8
93.0	D2	2.02254999627598	SLC2A1_1	61.4	IMR90p8
93.5	D2	1.57572110445761	SLC2A1_1	61.4	IMR90p8
94.0	D2	1.30063362450954	SLC2A1_1	61.4	IMR90p8
94.5	D2	0.785831043114456	SLC2A1_1	61.4	IMR90p8
95.0	D2	0.009736362209594	SLC2A1_1	61.4	IMR90p8
55.0	E2	16.2574848041204	SLC2A1_1	59.0	IMR90p8
55.5	E2	35.2245504089296	SLC2A1_1	59.0	IMR90p8
56.0	E2	32.5149696082428	SLC2A1_1	59.0	IMR90p8
56.5	E2	32.5149696082356	SLC2A1_1	59.0	IMR90p8
57.0	E2	32.514969608281	SLC2A1_1	59.0	IMR90p8
57.5	E2	32.379622512635	SLC2A1_1	59.0	IMR90p8
58.0	E2	33.1223364723282	SLC2A1_1	59.0	IMR90p8
58.5	E2	35.4917692336332	SLC2A1_1	59.0	IMR90p8
59.0	E2	36.8058521184728	SLC2A1_1	59.0	IMR90p8
59.5	E2	37.0891427958045	SLC2A1_1	59.0	IMR90p8
60.0	E2	37.4745281613928	SLC2A1_1	59.0	IMR90p8
60.5	E2	38.3464271240214	SLC2A1_1	59.0	IMR90p8
61.0	E2	39.1613751217417	SLC2A1_1	59.0	IMR90p8
61.5	E2	39.966444248063	SLC2A1_1	59.0	IMR90p8
62.0	E2	41.7501865854344	SLC2A1_1	59.0	IMR90p8
62.5	E2	44.2936877568222	SLC2A1_1	59.0	IMR90p8
63.0	E2	47.1095069617451	SLC2A1_1	59.0	IMR90p8
63.5	E2	50.8875552071081	SLC2A1_1	59.0	IMR90p8
64.0	E2	58.2987381175611	SLC2A1_1	59.0	IMR90p8
64.5	E2	68.5654655824054	SLC2A1_1	59.0	IMR90p8
65.0	E2	80.6953256537176	SLC2A1_1	59.0	IMR90p8
65.5	E2	94.861256876771	SLC2A1_1	59.0	IMR90p8
66.0	E2	109.273726325687	SLC2A1_1	59.0	IMR90p8
66.5	E2	120.384449829845	SLC2A1_1	59.0	IMR90p8
67.0	E2	128.196862778029	SLC2A1_1	59.0	IMR90p8
67.5	E2	133.079955777835	SLC2A1_1	59.0	IMR90p8
68.0	E2	134.683841680837	SLC2A1_1	59.0	IMR90p8
68.5	E2	134.782058115588	SLC2A1_1	59.0	IMR90p8
69.0	E2	134.550631528243	SLC2A1_1	59.0	IMR90p8
69.5	E2	134.740762999625	SLC2A1_1	59.0	IMR90p8
70.0	E2	135.053873674881	SLC2A1_1	59.0	IMR90p8
70.5	E2	135.886320951684	SLC2A1_1	59.0	IMR90p8
71.0	E2	137.018111143813	SLC2A1_1	59.0	IMR90p8
71.5	E2	138.555519695137	SLC2A1_1	59.0	IMR90p8
72.0	E2	140.198597734987	SLC2A1_1	59.0	IMR90p8
72.5	E2	142.300854609964	SLC2A1_1	59.0	IMR90p8
73.0	E2	144.015500419188	SLC2A1_1	59.0	IMR90p8
73.5	E2	145.269641471699	SLC2A1_1	59.0	IMR90p8
74.0	E2	146.625047843541	SLC2A1_1	59.0	IMR90p8
74.5	E2	147.293101397928	SLC2A1_1	59.0	IMR90p8
75.0	E2	148.1208598257	SLC2A1_1	59.0	IMR90p8
75.5	E2	151.269814671736	SLC2A1_1	59.0	IMR90p8
76.0	E2	160.874492370122	SLC2A1_1	59.0	IMR90p8
76.5	E2	183.314959655715	SLC2A1_1	59.0	IMR90p8
77.0	E2	226.766008285156	SLC2A1_1	59.0	IMR90p8
77.5	E2	293.131120052942	SLC2A1_1	59.0	IMR90p8
78.0	E2	375.887526580326	SLC2A1_1	59.0	IMR90p8
78.5	E2	458.846971285608	SLC2A1_1	59.0	IMR90p8
79.0	E2	519.054868888464	SLC2A1_1	59.0	IMR90p8
79.5	E2	534.87748075625	SLC2A1_1	59.0	IMR90p8
80.0	E2	497.698934540112	SLC2A1_1	59.0	IMR90p8
80.5	E2	416.140284045078	SLC2A1_1	59.0	IMR90p8
81.0	E2	309.798209061981	SLC2A1_1	59.0	IMR90p8
81.5	E2	203.231419809934	SLC2A1_1	59.0	IMR90p8
82.0	E2	116.740464925819	SLC2A1_1	59.0	IMR90p8
82.5	E2	58.9850464156178	SLC2A1_1	59.0	IMR90p8
83.0	E2	26.4213932064908	SLC2A1_1	59.0	IMR90p8
83.5	E2	11.5897328049513	SLC2A1_1	59.0	IMR90p8
84.0	E2	6.73570026823779	SLC2A1_1	59.0	IMR90p8
84.5	E2	5.11984847968728	SLC2A1_1	59.0	IMR90p8
85.0	E2	3.89395752778148	SLC2A1_1	59.0	IMR90p8
85.5	E2	3.36672699790171	SLC2A1_1	59.0	IMR90p8
86.0	E2	3.19778545054118	SLC2A1_1	59.0	IMR90p8
86.5	E2	2.90380258910403	SLC2A1_1	59.0	IMR90p8
87.0	E2	2.88579632030417	SLC2A1_1	59.0	IMR90p8
87.5	E2	2.90987659224135	SLC2A1_1	59.0	IMR90p8
88.0	E2	2.94469696641028	SLC2A1_1	59.0	IMR90p8
88.5	E2	2.91492467788561	SLC2A1_1	59.0	IMR90p8
89.0	E2	2.39119031489997	SLC2A1_1	59.0	IMR90p8
89.5	E2	2.04168298297265	SLC2A1_1	59.0	IMR90p8
90.0	E2	2.06376919250545	SLC2A1_1	59.0	IMR90p8
90.5	E2	1.6727462006919	SLC2A1_1	59.0	IMR90p8
91.0	E2	1.63299268110262	SLC2A1_1	59.0	IMR90p8
91.5	E2	2.1285539307421	SLC2A1_1	59.0	IMR90p8
92.0	E2	2.24040993067376	SLC2A1_1	59.0	IMR90p8
92.5	E2	2.34389210158565	SLC2A1_1	59.0	IMR90p8
93.0	E2	3.03270938245805	SLC2A1_1	59.0	IMR90p8
93.5	E2	3.14800764221957	SLC2A1_1	59.0	IMR90p8
94.0	E2	3.25703934555679	SLC2A1_1	59.0	IMR90p8
94.5	E2	3.20694713324121	SLC2A1_1	59.0	IMR90p8
95.0	E2	1.17850901829991	SLC2A1_1	59.0	IMR90p8
55.0	F2	13.3433685743678	SLC2A1_1	57.0	IMR90p8
55.5	F2	28.9106319111307	SLC2A1_1	57.0	IMR90p8
56.0	F2	26.6867371487368	SLC2A1_1	57.0	IMR90p8
56.5	F2	26.6867371487423	SLC2A1_1	57.0	IMR90p8
57.0	F2	26.686737148704	SLC2A1_1	57.0	IMR90p8
57.5	F2	26.4960682939193	SLC2A1_1	57.0	IMR90p8
58.0	F2	27.6305823642441	SLC2A1_1	57.0	IMR90p8
58.5	F2	30.1398722874802	SLC2A1_1	57.0	IMR90p8
59.0	F2	32.81497624218	SLC2A1_1	57.0	IMR90p8
59.5	F2	34.9417869883275	SLC2A1_1	57.0	IMR90p8
60.0	F2	36.186187529017	SLC2A1_1	57.0	IMR90p8
60.5	F2	37.7514523630647	SLC2A1_1	57.0	IMR90p8
61.0	F2	38.9858251392394	SLC2A1_1	57.0	IMR90p8
61.5	F2	38.8031435874058	SLC2A1_1	57.0	IMR90p8
62.0	F2	38.8236491279711	SLC2A1_1	57.0	IMR90p8
62.5	F2	39.3106864438444	SLC2A1_1	57.0	IMR90p8
63.0	F2	39.2135750017719	SLC2A1_1	57.0	IMR90p8
63.5	F2	40.257450680752	SLC2A1_1	57.0	IMR90p8
64.0	F2	44.1104622717372	SLC2A1_1	57.0	IMR90p8
64.5	F2	50.2588884309104	SLC2A1_1	57.0	IMR90p8
65.0	F2	59.5309692338529	SLC2A1_1	57.0	IMR90p8
65.5	F2	72.3661910458103	SLC2A1_1	57.0	IMR90p8
66.0	F2	86.3952244308231	SLC2A1_1	57.0	IMR90p8
66.5	F2	99.8542542552287	SLC2A1_1	57.0	IMR90p8
67.0	F2	111.674548007139	SLC2A1_1	57.0	IMR90p8
67.5	F2	120.305603228034	SLC2A1_1	57.0	IMR90p8
68.0	F2	125.323006695434	SLC2A1_1	57.0	IMR90p8
68.5	F2	127.938507439144	SLC2A1_1	57.0	IMR90p8
69.0	F2	128.424644119981	SLC2A1_1	57.0	IMR90p8
69.5	F2	127.268527826474	SLC2A1_1	57.0	IMR90p8
70.0	F2	125.894333391191	SLC2A1_1	57.0	IMR90p8
70.5	F2	124.685729482165	SLC2A1_1	57.0	IMR90p8
71.0	F2	123.405048325579	SLC2A1_1	57.0	IMR90p8
71.5	F2	123.473762558361	SLC2A1_1	57.0	IMR90p8
72.0	F2	125.089824564529	SLC2A1_1	57.0	IMR90p8
72.5	F2	126.977950389311	SLC2A1_1	57.0	IMR90p8
73.0	F2	129.266261408164	SLC2A1_1	57.0	IMR90p8
73.5	F2	132.031009596317	SLC2A1_1	57.0	IMR90p8
74.0	F2	133.996948028665	SLC2A1_1	57.0	IMR90p8
74.5	F2	134.96956865782	SLC2A1_1	57.0	IMR90p8
75.0	F2	136.019112349599	SLC2A1_1	57.0	IMR90p8
75.5	F2	138.810554473591	SLC2A1_1	57.0	IMR90p8
76.0	F2	146.373525994478	SLC2A1_1	57.0	IMR90p8
76.5	F2	164.773145821152	SLC2A1_1	57.0	IMR90p8
77.0	F2	202.189634993153	SLC2A1_1	57.0	IMR90p8
77.5	F2	261.707871974769	SLC2A1_1	57.0	IMR90p8
78.0	F2	337.538824635751	SLC2A1_1	57.0	IMR90p8
78.5	F2	415.634954725656	SLC2A1_1	57.0	IMR90p8
79.0	F2	475.159151640267	SLC2A1_1	57.0	IMR90p8
79.5	F2	495.068422804328	SLC2A1_1	57.0	IMR90p8
80.0	F2	465.738021218454	SLC2A1_1	57.0	IMR90p8
80.5	F2	392.833927087508	SLC2A1_1	57.0	IMR90p8
81.0	F2	295.011882465994	SLC2A1_1	57.0	IMR90p8
81.5	F2	195.886015802342	SLC2A1_1	57.0	IMR90p8
82.0	F2	113.804056411278	SLC2A1_1	57.0	IMR90p8
82.5	F2	57.3603437835674	SLC2A1_1	57.0	IMR90p8
83.0	F2	25.8327246937915	SLC2A1_1	57.0	IMR90p8
83.5	F2	11.5780811045325	SLC2A1_1	57.0	IMR90p8
84.0	F2	6.38188404674611	SLC2A1_1	57.0	IMR90p8
84.5	F2	4.82375034871507	SLC2A1_1	57.0	IMR90p8
85.0	F2	3.99824678918856	SLC2A1_1	57.0	IMR90p8
85.5	F2	3.57750395242482	SLC2A1_1	57.0	IMR90p8
86.0	F2	3.45946156895207	SLC2A1_1	57.0	IMR90p8
86.5	F2	2.79740302266822	SLC2A1_1	57.0	IMR90p8
87.0	F2	2.23366445517854	SLC2A1_1	57.0	IMR90p8
87.5	F2	2.69128940738699	SLC2A1_1	57.0	IMR90p8
88.0	F2	2.53598973227747	SLC2A1_1	57.0	IMR90p8
88.5	F2	2.08138872175948	SLC2A1_1	57.0	IMR90p8
89.0	F2	2.47644990612292	SLC2A1_1	57.0	IMR90p8
89.5	F2	2.8247112826557	SLC2A1_1	57.0	IMR90p8
90.0	F2	2.34555772313939	SLC2A1_1	57.0	IMR90p8
90.5	F2	2.56619614278014	SLC2A1_1	57.0	IMR90p8
91.0	F2	3.17117744185907	SLC2A1_1	57.0	IMR90p8
91.5	F2	3.05232083721074	SLC2A1_1	57.0	IMR90p8
92.0	F2	2.97472299752559	SLC2A1_1	57.0	IMR90p8
92.5	F2	3.12315772099322	SLC2A1_1	57.0	IMR90p8
93.0	F2	2.76884579034277	SLC2A1_1	57.0	IMR90p8
93.5	F2	2.22943483140898	SLC2A1_1	57.0	IMR90p8
94.0	F2	2.17300687984203	SLC2A1_1	57.0	IMR90p8
94.5	F2	2.03137760637907	SLC2A1_1	57.0	IMR90p8
95.0	F2	0.842060738175007	SLC2A1_1	57.0	IMR90p8
55.0	G2	13.347319877127	SLC2A1_1	55.7	IMR90p8
55.5	G2	28.91919306711	SLC2A1_1	55.7	IMR90p8
56.0	G2	26.6946397542563	SLC2A1_1	55.7	IMR90p8
56.5	G2	26.6946397542683	SLC2A1_1	55.7	IMR90p8
57.0	G2	26.6946397541689	SLC2A1_1	55.7	IMR90p8
57.5	G2	26.352014193867	SLC2A1_1	55.7	IMR90p8
58.0	G2	28.4370273050289	SLC2A1_1	55.7	IMR90p8
58.5	G2	32.7267725882118	SLC2A1_1	55.7	IMR90p8
59.0	G2	36.4308801450552	SLC2A1_1	55.7	IMR90p8
59.5	G2	39.860564106147	SLC2A1_1	55.7	IMR90p8
60.0	G2	42.5545662519995	SLC2A1_1	55.7	IMR90p8
60.5	G2	45.6404276201249	SLC2A1_1	55.7	IMR90p8
61.0	G2	48.4817328129174	SLC2A1_1	55.7	IMR90p8
61.5	G2	49.6334315887705	SLC2A1_1	55.7	IMR90p8
62.0	G2	50.6876623396673	SLC2A1_1	55.7	IMR90p8
62.5	G2	51.1832571478749	SLC2A1_1	55.7	IMR90p8
63.0	G2	50.4666878379685	SLC2A1_1	55.7	IMR90p8
63.5	G2	49.7602259981483	SLC2A1_1	55.7	IMR90p8
64.0	G2	51.2724520815242	SLC2A1_1	55.7	IMR90p8
64.5	G2	55.1978640143333	SLC2A1_1	55.7	IMR90p8
65.0	G2	62.8238818680579	SLC2A1_1	55.7	IMR90p8
65.5	G2	73.9370837176207	SLC2A1_1	55.7	IMR90p8
66.0	G2	86.7549063100811	SLC2A1_1	55.7	IMR90p8
66.5	G2	100.181789567743	SLC2A1_1	55.7	IMR90p8
67.0	G2	112.522924739565	SLC2A1_1	55.7	IMR90p8
67.5	G2	121.977996854262	SLC2A1_1	55.7	IMR90p8
68.0	G2	128.030159558586	SLC2A1_1	55.7	IMR90p8
68.5	G2	131.659468460484	SLC2A1_1	55.7	IMR90p8
69.0	G2	132.579157813516	SLC2A1_1	55.7	IMR90p8
69.5	G2	131.787395962158	SLC2A1_1	55.7	IMR90p8
70.0	G2	130.336394618911	SLC2A1_1	55.7	IMR90p8
70.5	G2	128.787672913048	SLC2A1_1	55.7	IMR90p8
71.0	G2	126.931981388467	SLC2A1_1	55.7	IMR90p8
71.5	G2	125.712450615845	SLC2A1_1	55.7	IMR90p8
72.0	G2	125.662517482929	SLC2A1_1	55.7	IMR90p8
72.5	G2	125.743769932489	SLC2A1_1	55.7	IMR90p8
73.0	G2	126.299166736593	SLC2A1_1	55.7	IMR90p8
73.5	G2	128.662441749348	SLC2A1_1	55.7	IMR90p8
74.0	G2	131.150284192637	SLC2A1_1	55.7	IMR90p8
74.5	G2	132.430469507832	SLC2A1_1	55.7	IMR90p8
75.0	G2	134.52009974971	SLC2A1_1	55.7	IMR90p8
75.5	G2	138.428303859267	SLC2A1_1	55.7	IMR90p8
76.0	G2	145.724723431948	SLC2A1_1	55.7	IMR90p8
76.5	G2	165.041443523495	SLC2A1_1	55.7	IMR90p8
77.0	G2	204.476137353373	SLC2A1_1	55.7	IMR90p8
77.5	G2	263.817219300415	SLC2A1_1	55.7	IMR90p8
78.0	G2	336.918357729591	SLC2A1_1	55.7	IMR90p8
78.5	G2	410.122228092158	SLC2A1_1	55.7	IMR90p8
79.0	G2	460.099135481719	SLC2A1_1	55.7	IMR90p8
79.5	G2	467.728427825752	SLC2A1_1	55.7	IMR90p8
80.0	G2	429.320690819947	SLC2A1_1	55.7	IMR90p8
80.5	G2	352.636956006334	SLC2A1_1	55.7	IMR90p8
81.0	G2	256.017760711552	SLC2A1_1	55.7	IMR90p8
81.5	G2	163.751766565957	SLC2A1_1	55.7	IMR90p8
82.0	G2	92.167583289773	SLC2A1_1	55.7	IMR90p8
82.5	G2	44.618547499052	SLC2A1_1	55.7	IMR90p8
83.0	G2	18.8250001975442	SLC2A1_1	55.7	IMR90p8
83.5	G2	8.12860619917444	SLC2A1_1	55.7	IMR90p8
84.0	G2	4.42287875297444	SLC2A1_1	55.7	IMR90p8
84.5	G2	3.12441290687559	SLC2A1_1	55.7	IMR90p8
85.0	G2	3.18820574765698	SLC2A1_1	55.7	IMR90p8
85.5	G2	3.77079965759532	SLC2A1_1	55.7	IMR90p8
86.0	G2	4.47665017478482	SLC2A1_1	55.7	IMR90p8
86.5	G2	4.7873768030949	SLC2A1_1	55.7	IMR90p8
87.0	G2	4.21317340373804	SLC2A1_1	55.7	IMR90p8
87.5	G2	3.64943809826002	SLC2A1_1	55.7	IMR90p8
88.0	G2	3.49398617292405	SLC2A1_1	55.7	IMR90p8
88.5	G2	3.03245194798711	SLC2A1_1	55.7	IMR90p8
89.0	G2	2.15380989490649	SLC2A1_1	55.7	IMR90p8
89.5	G2	2.11573929049149	SLC2A1_1	55.7	IMR90p8
90.0	G2	2.03546089402283	SLC2A1_1	55.7	IMR90p8
90.5	G2	1.49577209455231	SLC2A1_1	55.7	IMR90p8
91.0	G2	1.79103541353868	SLC2A1_1	55.7	IMR90p8
91.5	G2	2.78582580438518	SLC2A1_1	55.7	IMR90p8
92.0	G2	3.06895275620803	SLC2A1_1	55.7	IMR90p8
92.5	G2	3.4216687345463	SLC2A1_1	55.7	IMR90p8
93.0	G2	4.0565090368595	SLC2A1_1	55.7	IMR90p8
93.5	G2	3.53584777031585	SLC2A1_1	55.7	IMR90p8
94.0	G2	3.2876191763055	SLC2A1_1	55.7	IMR90p8
94.5	G2	2.5689466975839	SLC2A1_1	55.7	IMR90p8
95.0	G2	0.638986715955298	SLC2A1_1	55.7	IMR90p8
55.0	H2	9.23949194190516	SLC2A1_1	55.0	IMR90p8
55.5	H2	20.0188992074608	SLC2A1_1	55.0	IMR90p8
56.0	H2	18.47898388381	SLC2A1_1	55.0	IMR90p8
56.5	H2	18.4789838838094	SLC2A1_1	55.0	IMR90p8
57.0	H2	18.4789838838108	SLC2A1_1	55.0	IMR90p8
57.5	H2	18.0626456241113	SLC2A1_1	55.0	IMR90p8
58.0	H2	20.579137048112	SLC2A1_1	55.0	IMR90p8
58.5	H2	25.983878419035	SLC2A1_1	55.0	IMR90p8
59.0	H2	30.1250658100789	SLC2A1_1	55.0	IMR90p8
59.5	H2	33.5034149911501	SLC2A1_1	55.0	IMR90p8
60.0	H2	37.2101179586334	SLC2A1_1	55.0	IMR90p8
60.5	H2	41.1066063841856	SLC2A1_1	55.0	IMR90p8
61.0	H2	43.9655149092642	SLC2A1_1	55.0	IMR90p8
61.5	H2	46.29146029811	SLC2A1_1	55.0	IMR90p8
62.0	H2	48.3866149495746	SLC2A1_1	55.0	IMR90p8
62.5	H2	48.6433731515041	SLC2A1_1	55.0	IMR90p8
63.0	H2	47.7434877078508	SLC2A1_1	55.0	IMR90p8
63.5	H2	47.4559736147013	SLC2A1_1	55.0	IMR90p8
64.0	H2	47.9578380643432	SLC2A1_1	55.0	IMR90p8
64.5	H2	49.8089715735324	SLC2A1_1	55.0	IMR90p8
65.0	H2	54.9302754586894	SLC2A1_1	55.0	IMR90p8
65.5	H2	63.2130561384652	SLC2A1_1	55.0	IMR90p8
66.0	H2	73.8198091263308	SLC2A1_1	55.0	IMR90p8
66.5	H2	86.2037484658396	SLC2A1_1	55.0	IMR90p8
67.0	H2	98.4788220186416	SLC2A1_1	55.0	IMR90p8
67.5	H2	108.929052661293	SLC2A1_1	55.0	IMR90p8
68.0	H2	116.907624641642	SLC2A1_1	55.0	IMR90p8
68.5	H2	121.377120426672	SLC2A1_1	55.0	IMR90p8
69.0	H2	122.988342803855	SLC2A1_1	55.0	IMR90p8
69.5	H2	123.398373287359	SLC2A1_1	55.0	IMR90p8
70.0	H2	122.589921437255	SLC2A1_1	55.0	IMR90p8
70.5	H2	120.96337637514	SLC2A1_1	55.0	IMR90p8
71.0	H2	120.191463410943	SLC2A1_1	55.0	IMR90p8
71.5	H2	120.23860102342	SLC2A1_1	55.0	IMR90p8
72.0	H2	119.955041396586	SLC2A1_1	55.0	IMR90p8
72.5	H2	120.585430111674	SLC2A1_1	55.0	IMR90p8
73.0	H2	122.564693381528	SLC2A1_1	55.0	IMR90p8
73.5	H2	124.439987378959	SLC2A1_1	55.0	IMR90p8
74.0	H2	125.437887995255	SLC2A1_1	55.0	IMR90p8
74.5	H2	126.934370702399	SLC2A1_1	55.0	IMR90p8
75.0	H2	128.533459188219	SLC2A1_1	55.0	IMR90p8
75.5	H2	130.533920775071	SLC2A1_1	55.0	IMR90p8
76.0	H2	137.488852531804	SLC2A1_1	55.0	IMR90p8
76.5	H2	156.216565613444	SLC2A1_1	55.0	IMR90p8
77.0	H2	193.024800502838	SLC2A1_1	55.0	IMR90p8
77.5	H2	249.89957238011	SLC2A1_1	55.0	IMR90p8
78.0	H2	322.027679241825	SLC2A1_1	55.0	IMR90p8
78.5	H2	394.369358519507	SLC2A1_1	55.0	IMR90p8
79.0	H2	445.510290299498	SLC2A1_1	55.0	IMR90p8
79.5	H2	456.868037392282	SLC2A1_1	55.0	IMR90p8
80.0	H2	422.308840510677	SLC2A1_1	55.0	IMR90p8
80.5	H2	348.660063843422	SLC2A1_1	55.0	IMR90p8
81.0	H2	254.9993051904	SLC2A1_1	55.0	IMR90p8
81.5	H2	164.89430324653	SLC2A1_1	55.0	IMR90p8
82.0	H2	93.3838206311358	SLC2A1_1	55.0	IMR90p8
82.5	H2	45.9695576809475	SLC2A1_1	55.0	IMR90p8
83.0	H2	20.9869996965211	SLC2A1_1	55.0	IMR90p8
83.5	H2	10.3934418716264	SLC2A1_1	55.0	IMR90p8
84.0	H2	5.86031000338454	SLC2A1_1	55.0	IMR90p8
84.5	H2	3.93269100250677	SLC2A1_1	55.0	IMR90p8
85.0	H2	3.09133066038902	SLC2A1_1	55.0	IMR90p8
85.5	H2	2.38212723091965	SLC2A1_1	55.0	IMR90p8
86.0	H2	2.37432429374508	SLC2A1_1	55.0	IMR90p8
86.5	H2	2.74675625355144	SLC2A1_1	55.0	IMR90p8
87.0	H2	2.99169567917727	SLC2A1_1	55.0	IMR90p8
87.5	H2	2.98669199580718	SLC2A1_1	55.0	IMR90p8
88.0	H2	3.02144244666101	SLC2A1_1	55.0	IMR90p8
88.5	H2	2.79967087812634	SLC2A1_1	55.0	IMR90p8
89.0	H2	1.880159429728	SLC2A1_1	55.0	IMR90p8
89.5	H2	1.38597134422014	SLC2A1_1	55.0	IMR90p8
90.0	H2	1.79008918795296	SLC2A1_1	55.0	IMR90p8
90.5	H2	1.91327791299693	SLC2A1_1	55.0	IMR90p8
91.0	H2	1.68951928032419	SLC2A1_1	55.0	IMR90p8
91.5	H2	2.09517012597343	SLC2A1_1	55.0	IMR90p8
92.0	H2	2.37315969167241	SLC2A1_1	55.0	IMR90p8
92.5	H2	2.05934441905674	SLC2A1_1	55.0	IMR90p8
93.0	H2	1.94549961239881	SLC2A1_1	55.0	IMR90p8
93.5	H2	2.3196528346773	SLC2A1_1	55.0	IMR90p8
94.0	H2	2.32238837260473	SLC2A1_1	55.0	IMR90p8
94.5	H2	2.90287022831461	SLC2A1_1	55.0	IMR90p8
95.0	H2	1.54487497629924	SLC2A1_1	55.0	IMR90p8
55.0	A8	7.39	SLC2A1_1	65.0	IMR 90 P2
55.5	A8	16.01	SLC2A1_1	65.0	IMR 90 P2
56.0	A8	14.78	SLC2A1_1	65.0	IMR 90 P2
56.5	A8	14.78	SLC2A1_1	65.0	IMR 90 P2
57.0	A8	14.78	SLC2A1_1	65.0	IMR 90 P2
57.5	A8	14.69	SLC2A1_1	65.0	IMR 90 P2
58.0	A8	15.24	SLC2A1_1	65.0	IMR 90 P2
58.5	A8	16.57	SLC2A1_1	65.0	IMR 90 P2
59.0	A8	16.91	SLC2A1_1	65.0	IMR 90 P2
59.5	A8	18.09	SLC2A1_1	65.0	IMR 90 P2
60.0	A8	19.33	SLC2A1_1	65.0	IMR 90 P2
60.5	A8	18.94	SLC2A1_1	65.0	IMR 90 P2
61.0	A8	18.4	SLC2A1_1	65.0	IMR 90 P2
61.5	A8	18.29	SLC2A1_1	65.0	IMR 90 P2
62.0	A8	18.8	SLC2A1_1	65.0	IMR 90 P2
62.5	A8	19.5	SLC2A1_1	65.0	IMR 90 P2
63.0	A8	22.63	SLC2A1_1	65.0	IMR 90 P2
63.5	A8	28.38	SLC2A1_1	65.0	IMR 90 P2
64.0	A8	35.89	SLC2A1_1	65.0	IMR 90 P2
64.5	A8	46.03	SLC2A1_1	65.0	IMR 90 P2
65.0	A8	59.46	SLC2A1_1	65.0	IMR 90 P2
65.5	A8	71.84	SLC2A1_1	65.0	IMR 90 P2
66.0	A8	82.07	SLC2A1_1	65.0	IMR 90 P2
66.5	A8	91.58	SLC2A1_1	65.0	IMR 90 P2
67.0	A8	97.88	SLC2A1_1	65.0	IMR 90 P2
67.5	A8	100.51	SLC2A1_1	65.0	IMR 90 P2
68.0	A8	102.07	SLC2A1_1	65.0	IMR 90 P2
68.5	A8	103.2	SLC2A1_1	65.0	IMR 90 P2
69.0	A8	103.17	SLC2A1_1	65.0	IMR 90 P2
69.5	A8	103.32	SLC2A1_1	65.0	IMR 90 P2
70.0	A8	103.27	SLC2A1_1	65.0	IMR 90 P2
70.5	A8	103.15	SLC2A1_1	65.0	IMR 90 P2
71.0	A8	103.72	SLC2A1_1	65.0	IMR 90 P2
71.5	A8	104.3	SLC2A1_1	65.0	IMR 90 P2
72.0	A8	104.45	SLC2A1_1	65.0	IMR 90 P2
72.5	A8	105.7	SLC2A1_1	65.0	IMR 90 P2
73.0	A8	107.07	SLC2A1_1	65.0	IMR 90 P2
73.5	A8	106.88	SLC2A1_1	65.0	IMR 90 P2
74.0	A8	106.47	SLC2A1_1	65.0	IMR 90 P2
74.5	A8	106.56	SLC2A1_1	65.0	IMR 90 P2
75.0	A8	105.68	SLC2A1_1	65.0	IMR 90 P2
75.5	A8	104.62	SLC2A1_1	65.0	IMR 90 P2
76.0	A8	104.49	SLC2A1_1	65.0	IMR 90 P2
76.5	A8	104.16	SLC2A1_1	65.0	IMR 90 P2
77.0	A8	103.01	SLC2A1_1	65.0	IMR 90 P2
77.5	A8	101.51	SLC2A1_1	65.0	IMR 90 P2
78.0	A8	100.06	SLC2A1_1	65.0	IMR 90 P2
78.5	A8	98.7	SLC2A1_1	65.0	IMR 90 P2
79.0	A8	97.41	SLC2A1_1	65.0	IMR 90 P2
79.5	A8	96.34	SLC2A1_1	65.0	IMR 90 P2
80.0	A8	95.83	SLC2A1_1	65.0	IMR 90 P2
80.5	A8	94.8	SLC2A1_1	65.0	IMR 90 P2
81.0	A8	93.0	SLC2A1_1	65.0	IMR 90 P2
81.5	A8	91.85	SLC2A1_1	65.0	IMR 90 P2
82.0	A8	91.82	SLC2A1_1	65.0	IMR 90 P2
82.5	A8	93.32	SLC2A1_1	65.0	IMR 90 P2
83.0	A8	100.26	SLC2A1_1	65.0	IMR 90 P2
83.5	A8	128.72	SLC2A1_1	65.0	IMR 90 P2
84.0	A8	179.72	SLC2A1_1	65.0	IMR 90 P2
84.5	A8	233.06	SLC2A1_1	65.0	IMR 90 P2
85.0	A8	279.49	SLC2A1_1	65.0	IMR 90 P2
85.5	A8	312.38	SLC2A1_1	65.0	IMR 90 P2
86.0	A8	299.65	SLC2A1_1	65.0	IMR 90 P2
86.5	A8	237.45	SLC2A1_1	65.0	IMR 90 P2
87.0	A8	164.9	SLC2A1_1	65.0	IMR 90 P2
87.5	A8	98.4	SLC2A1_1	65.0	IMR 90 P2
88.0	A8	40.63	SLC2A1_1	65.0	IMR 90 P2
88.5	A8	7.59	SLC2A1_1	65.0	IMR 90 P2
89.0	A8	1.07	SLC2A1_1	65.0	IMR 90 P2
89.5	A8	1.86	SLC2A1_1	65.0	IMR 90 P2
90.0	A8	2.21	SLC2A1_1	65.0	IMR 90 P2
90.5	A8	2.68	SLC2A1_1	65.0	IMR 90 P2
91.0	A8	2.91	SLC2A1_1	65.0	IMR 90 P2
91.5	A8	3.03	SLC2A1_1	65.0	IMR 90 P2
92.0	A8	3.24	SLC2A1_1	65.0	IMR 90 P2
92.5	A8	2.95	SLC2A1_1	65.0	IMR 90 P2
93.0	A8	2.27	SLC2A1_1	65.0	IMR 90 P2
93.5	A8	1.37	SLC2A1_1	65.0	IMR 90 P2
94.0	A8	0.86	SLC2A1_1	65.0	IMR 90 P2
94.5	A8	-0.51	SLC2A1_1	65.0	IMR 90 P2
95.0	A8	-0.82	SLC2A1_1	65.0	IMR 90 P2
55.0	B8	8.11	SLC2A1_1	64.5	IMR 90 P2
55.5	B8	17.58	SLC2A1_1	64.5	IMR 90 P2
56.0	B8	16.22	SLC2A1_1	64.5	IMR 90 P2
56.5	B8	16.22	SLC2A1_1	64.5	IMR 90 P2
57.0	B8	16.22	SLC2A1_1	64.5	IMR 90 P2
57.5	B8	16.2	SLC2A1_1	64.5	IMR 90 P2
58.0	B8	16.41	SLC2A1_1	64.5	IMR 90 P2
58.5	B8	16.43	SLC2A1_1	64.5	IMR 90 P2
59.0	B8	16.57	SLC2A1_1	64.5	IMR 90 P2
59.5	B8	16.89	SLC2A1_1	64.5	IMR 90 P2
60.0	B8	17.11	SLC2A1_1	64.5	IMR 90 P2
60.5	B8	17.64	SLC2A1_1	64.5	IMR 90 P2
61.0	B8	18.13	SLC2A1_1	64.5	IMR 90 P2
61.5	B8	18.77	SLC2A1_1	64.5	IMR 90 P2
62.0	B8	20.4	SLC2A1_1	64.5	IMR 90 P2
62.5	B8	22.61	SLC2A1_1	64.5	IMR 90 P2
63.0	B8	26.34	SLC2A1_1	64.5	IMR 90 P2
63.5	B8	33.07	SLC2A1_1	64.5	IMR 90 P2
64.0	B8	42.38	SLC2A1_1	64.5	IMR 90 P2
64.5	B8	53.36	SLC2A1_1	64.5	IMR 90 P2
65.0	B8	66.02	SLC2A1_1	64.5	IMR 90 P2
65.5	B8	78.46	SLC2A1_1	64.5	IMR 90 P2
66.0	B8	88.07	SLC2A1_1	64.5	IMR 90 P2
66.5	B8	95.51	SLC2A1_1	64.5	IMR 90 P2
67.0	B8	100.7	SLC2A1_1	64.5	IMR 90 P2
67.5	B8	102.92	SLC2A1_1	64.5	IMR 90 P2
68.0	B8	103.38	SLC2A1_1	64.5	IMR 90 P2
68.5	B8	104.13	SLC2A1_1	64.5	IMR 90 P2
69.0	B8	104.37	SLC2A1_1	64.5	IMR 90 P2
69.5	B8	104.23	SLC2A1_1	64.5	IMR 90 P2
70.0	B8	105.2	SLC2A1_1	64.5	IMR 90 P2
70.5	B8	106.46	SLC2A1_1	64.5	IMR 90 P2
71.0	B8	107.06	SLC2A1_1	64.5	IMR 90 P2
71.5	B8	107.72	SLC2A1_1	64.5	IMR 90 P2
72.0	B8	108.56	SLC2A1_1	64.5	IMR 90 P2
72.5	B8	109.14	SLC2A1_1	64.5	IMR 90 P2
73.0	B8	110.01	SLC2A1_1	64.5	IMR 90 P2
73.5	B8	111.04	SLC2A1_1	64.5	IMR 90 P2
74.0	B8	111.33	SLC2A1_1	64.5	IMR 90 P2
74.5	B8	110.89	SLC2A1_1	64.5	IMR 90 P2
75.0	B8	109.73	SLC2A1_1	64.5	IMR 90 P2
75.5	B8	107.82	SLC2A1_1	64.5	IMR 90 P2
76.0	B8	105.29	SLC2A1_1	64.5	IMR 90 P2
76.5	B8	103.47	SLC2A1_1	64.5	IMR 90 P2
77.0	B8	102.64	SLC2A1_1	64.5	IMR 90 P2
77.5	B8	102.07	SLC2A1_1	64.5	IMR 90 P2
78.0	B8	102.0	SLC2A1_1	64.5	IMR 90 P2
78.5	B8	102.87	SLC2A1_1	64.5	IMR 90 P2
79.0	B8	103.04	SLC2A1_1	64.5	IMR 90 P2
79.5	B8	102.19	SLC2A1_1	64.5	IMR 90 P2
80.0	B8	101.11	SLC2A1_1	64.5	IMR 90 P2
80.5	B8	99.1	SLC2A1_1	64.5	IMR 90 P2
81.0	B8	96.4	SLC2A1_1	64.5	IMR 90 P2
81.5	B8	94.76	SLC2A1_1	64.5	IMR 90 P2
82.0	B8	94.92	SLC2A1_1	64.5	IMR 90 P2
82.5	B8	96.64	SLC2A1_1	64.5	IMR 90 P2
83.0	B8	105.68	SLC2A1_1	64.5	IMR 90 P2
83.5	B8	139.65	SLC2A1_1	64.5	IMR 90 P2
84.0	B8	194.27	SLC2A1_1	64.5	IMR 90 P2
84.5	B8	247.18	SLC2A1_1	64.5	IMR 90 P2
85.0	B8	293.47	SLC2A1_1	64.5	IMR 90 P2
85.5	B8	322.93	SLC2A1_1	64.5	IMR 90 P2
86.0	B8	299.46	SLC2A1_1	64.5	IMR 90 P2
86.5	B8	229.83	SLC2A1_1	64.5	IMR 90 P2
87.0	B8	157.05	SLC2A1_1	64.5	IMR 90 P2
87.5	B8	89.95	SLC2A1_1	64.5	IMR 90 P2
88.0	B8	33.01	SLC2A1_1	64.5	IMR 90 P2
88.5	B8	4.98	SLC2A1_1	64.5	IMR 90 P2
89.0	B8	1.66	SLC2A1_1	64.5	IMR 90 P2
89.5	B8	1.76	SLC2A1_1	64.5	IMR 90 P2
90.0	B8	2.19	SLC2A1_1	64.5	IMR 90 P2
90.5	B8	2.77	SLC2A1_1	64.5	IMR 90 P2
91.0	B8	2.44	SLC2A1_1	64.5	IMR 90 P2
91.5	B8	2.33	SLC2A1_1	64.5	IMR 90 P2
92.0	B8	2.76	SLC2A1_1	64.5	IMR 90 P2
92.5	B8	2.36	SLC2A1_1	64.5	IMR 90 P2
93.0	B8	1.73	SLC2A1_1	64.5	IMR 90 P2
93.5	B8	1.3	SLC2A1_1	64.5	IMR 90 P2
94.0	B8	0.94	SLC2A1_1	64.5	IMR 90 P2
94.5	B8	0.09	SLC2A1_1	64.5	IMR 90 P2
95.0	B8	-0.36	SLC2A1_1	64.5	IMR 90 P2
55.0	C8	4.77	SLC2A1_1	63.3	IMR 90 P2
55.5	C8	10.34	SLC2A1_1	63.3	IMR 90 P2
56.0	C8	9.55	SLC2A1_1	63.3	IMR 90 P2
56.5	C8	9.55	SLC2A1_1	63.3	IMR 90 P2
57.0	C8	9.55	SLC2A1_1	63.3	IMR 90 P2
57.5	C8	9.51	SLC2A1_1	63.3	IMR 90 P2
58.0	C8	9.62	SLC2A1_1	63.3	IMR 90 P2
58.5	C8	10.71	SLC2A1_1	63.3	IMR 90 P2
59.0	C8	12.45	SLC2A1_1	63.3	IMR 90 P2
59.5	C8	12.04	SLC2A1_1	63.3	IMR 90 P2
60.0	C8	10.96	SLC2A1_1	63.3	IMR 90 P2
60.5	C8	12.13	SLC2A1_1	63.3	IMR 90 P2
61.0	C8	11.87	SLC2A1_1	63.3	IMR 90 P2
61.5	C8	10.81	SLC2A1_1	63.3	IMR 90 P2
62.0	C8	13.69	SLC2A1_1	63.3	IMR 90 P2
62.5	C8	16.16	SLC2A1_1	63.3	IMR 90 P2
63.0	C8	19.14	SLC2A1_1	63.3	IMR 90 P2
63.5	C8	27.37	SLC2A1_1	63.3	IMR 90 P2
64.0	C8	38.31	SLC2A1_1	63.3	IMR 90 P2
64.5	C8	50.35	SLC2A1_1	63.3	IMR 90 P2
65.0	C8	65.75	SLC2A1_1	63.3	IMR 90 P2
65.5	C8	79.78	SLC2A1_1	63.3	IMR 90 P2
66.0	C8	88.87	SLC2A1_1	63.3	IMR 90 P2
66.5	C8	96.18	SLC2A1_1	63.3	IMR 90 P2
67.0	C8	100.33	SLC2A1_1	63.3	IMR 90 P2
67.5	C8	101.19	SLC2A1_1	63.3	IMR 90 P2
68.0	C8	102.04	SLC2A1_1	63.3	IMR 90 P2
68.5	C8	104.28	SLC2A1_1	63.3	IMR 90 P2
69.0	C8	105.93	SLC2A1_1	63.3	IMR 90 P2
69.5	C8	106.63	SLC2A1_1	63.3	IMR 90 P2
70.0	C8	107.71	SLC2A1_1	63.3	IMR 90 P2
70.5	C8	109.19	SLC2A1_1	63.3	IMR 90 P2
71.0	C8	109.92	SLC2A1_1	63.3	IMR 90 P2
71.5	C8	110.23	SLC2A1_1	63.3	IMR 90 P2
72.0	C8	111.92	SLC2A1_1	63.3	IMR 90 P2
72.5	C8	113.68	SLC2A1_1	63.3	IMR 90 P2
73.0	C8	114.66	SLC2A1_1	63.3	IMR 90 P2
73.5	C8	115.53	SLC2A1_1	63.3	IMR 90 P2
74.0	C8	115.79	SLC2A1_1	63.3	IMR 90 P2
74.5	C8	115.14	SLC2A1_1	63.3	IMR 90 P2
75.0	C8	113.71	SLC2A1_1	63.3	IMR 90 P2
75.5	C8	111.27	SLC2A1_1	63.3	IMR 90 P2
76.0	C8	108.32	SLC2A1_1	63.3	IMR 90 P2
76.5	C8	106.89	SLC2A1_1	63.3	IMR 90 P2
77.0	C8	106.17	SLC2A1_1	63.3	IMR 90 P2
77.5	C8	106.03	SLC2A1_1	63.3	IMR 90 P2
78.0	C8	107.03	SLC2A1_1	63.3	IMR 90 P2
78.5	C8	108.26	SLC2A1_1	63.3	IMR 90 P2
79.0	C8	108.21	SLC2A1_1	63.3	IMR 90 P2
79.5	C8	107.26	SLC2A1_1	63.3	IMR 90 P2
80.0	C8	105.53	SLC2A1_1	63.3	IMR 90 P2
80.5	C8	103.18	SLC2A1_1	63.3	IMR 90 P2
81.0	C8	100.64	SLC2A1_1	63.3	IMR 90 P2
81.5	C8	98.25	SLC2A1_1	63.3	IMR 90 P2
82.0	C8	97.58	SLC2A1_1	63.3	IMR 90 P2
82.5	C8	99.17	SLC2A1_1	63.3	IMR 90 P2
83.0	C8	108.47	SLC2A1_1	63.3	IMR 90 P2
83.5	C8	144.37	SLC2A1_1	63.3	IMR 90 P2
84.0	C8	201.03	SLC2A1_1	63.3	IMR 90 P2
84.5	C8	254.11	SLC2A1_1	63.3	IMR 90 P2
85.0	C8	300.05	SLC2A1_1	63.3	IMR 90 P2
85.5	C8	327.78	SLC2A1_1	63.3	IMR 90 P2
86.0	C8	299.56	SLC2A1_1	63.3	IMR 90 P2
86.5	C8	227.05	SLC2A1_1	63.3	IMR 90 P2
87.0	C8	154.72	SLC2A1_1	63.3	IMR 90 P2
87.5	C8	87.84	SLC2A1_1	63.3	IMR 90 P2
88.0	C8	31.49	SLC2A1_1	63.3	IMR 90 P2
88.5	C8	5.11	SLC2A1_1	63.3	IMR 90 P2
89.0	C8	2.14	SLC2A1_1	63.3	IMR 90 P2
89.5	C8	1.33	SLC2A1_1	63.3	IMR 90 P2
90.0	C8	1.11	SLC2A1_1	63.3	IMR 90 P2
90.5	C8	1.59	SLC2A1_1	63.3	IMR 90 P2
91.0	C8	1.9	SLC2A1_1	63.3	IMR 90 P2
91.5	C8	2.88	SLC2A1_1	63.3	IMR 90 P2
92.0	C8	3.78	SLC2A1_1	63.3	IMR 90 P2
92.5	C8	3.74	SLC2A1_1	63.3	IMR 90 P2
93.0	C8	3.07	SLC2A1_1	63.3	IMR 90 P2
93.5	C8	1.77	SLC2A1_1	63.3	IMR 90 P2
94.0	C8	1.01	SLC2A1_1	63.3	IMR 90 P2
94.5	C8	-0.88	SLC2A1_1	63.3	IMR 90 P2
95.0	C8	-1.16	SLC2A1_1	63.3	IMR 90 P2
55.0	D8	-1.23	SLC2A1_1	61.4	IMR 90 P2
55.5	D8	-2.66	SLC2A1_1	61.4	IMR 90 P2
56.0	D8	-2.45	SLC2A1_1	61.4	IMR 90 P2
56.5	D8	-2.45	SLC2A1_1	61.4	IMR 90 P2
57.0	D8	-2.45	SLC2A1_1	61.4	IMR 90 P2
57.5	D8	-2.62	SLC2A1_1	61.4	IMR 90 P2
58.0	D8	-1.58	SLC2A1_1	61.4	IMR 90 P2
58.5	D8	0.48	SLC2A1_1	61.4	IMR 90 P2
59.0	D8	2.27	SLC2A1_1	61.4	IMR 90 P2
59.5	D8	4.2	SLC2A1_1	61.4	IMR 90 P2
60.0	D8	5.7	SLC2A1_1	61.4	IMR 90 P2
60.5	D8	6.97	SLC2A1_1	61.4	IMR 90 P2
61.0	D8	8.95	SLC2A1_1	61.4	IMR 90 P2
61.5	D8	11.64	SLC2A1_1	61.4	IMR 90 P2
62.0	D8	14.37	SLC2A1_1	61.4	IMR 90 P2
62.5	D8	17.6	SLC2A1_1	61.4	IMR 90 P2
63.0	D8	23.06	SLC2A1_1	61.4	IMR 90 P2
63.5	D8	29.95	SLC2A1_1	61.4	IMR 90 P2
64.0	D8	37.43	SLC2A1_1	61.4	IMR 90 P2
64.5	D8	46.69	SLC2A1_1	61.4	IMR 90 P2
65.0	D8	57.64	SLC2A1_1	61.4	IMR 90 P2
65.5	D8	67.71	SLC2A1_1	61.4	IMR 90 P2
66.0	D8	76.48	SLC2A1_1	61.4	IMR 90 P2
66.5	D8	84.49	SLC2A1_1	61.4	IMR 90 P2
67.0	D8	90.43	SLC2A1_1	61.4	IMR 90 P2
67.5	D8	93.91	SLC2A1_1	61.4	IMR 90 P2
68.0	D8	95.94	SLC2A1_1	61.4	IMR 90 P2
68.5	D8	97.13	SLC2A1_1	61.4	IMR 90 P2
69.0	D8	97.38	SLC2A1_1	61.4	IMR 90 P2
69.5	D8	97.41	SLC2A1_1	61.4	IMR 90 P2
70.0	D8	97.5	SLC2A1_1	61.4	IMR 90 P2
70.5	D8	97.88	SLC2A1_1	61.4	IMR 90 P2
71.0	D8	98.52	SLC2A1_1	61.4	IMR 90 P2
71.5	D8	99.38	SLC2A1_1	61.4	IMR 90 P2
72.0	D8	100.46	SLC2A1_1	61.4	IMR 90 P2
72.5	D8	101.47	SLC2A1_1	61.4	IMR 90 P2
73.0	D8	102.13	SLC2A1_1	61.4	IMR 90 P2
73.5	D8	102.87	SLC2A1_1	61.4	IMR 90 P2
74.0	D8	102.99	SLC2A1_1	61.4	IMR 90 P2
74.5	D8	102.0	SLC2A1_1	61.4	IMR 90 P2
75.0	D8	101.29	SLC2A1_1	61.4	IMR 90 P2
75.5	D8	100.66	SLC2A1_1	61.4	IMR 90 P2
76.0	D8	99.05	SLC2A1_1	61.4	IMR 90 P2
76.5	D8	97.88	SLC2A1_1	61.4	IMR 90 P2
77.0	D8	97.68	SLC2A1_1	61.4	IMR 90 P2
77.5	D8	97.19	SLC2A1_1	61.4	IMR 90 P2
78.0	D8	96.97	SLC2A1_1	61.4	IMR 90 P2
78.5	D8	97.24	SLC2A1_1	61.4	IMR 90 P2
79.0	D8	96.81	SLC2A1_1	61.4	IMR 90 P2
79.5	D8	95.77	SLC2A1_1	61.4	IMR 90 P2
80.0	D8	93.87	SLC2A1_1	61.4	IMR 90 P2
80.5	D8	91.23	SLC2A1_1	61.4	IMR 90 P2
81.0	D8	88.9	SLC2A1_1	61.4	IMR 90 P2
81.5	D8	87.47	SLC2A1_1	61.4	IMR 90 P2
82.0	D8	86.74	SLC2A1_1	61.4	IMR 90 P2
82.5	D8	88.27	SLC2A1_1	61.4	IMR 90 P2
83.0	D8	96.23	SLC2A1_1	61.4	IMR 90 P2
83.5	D8	125.7	SLC2A1_1	61.4	IMR 90 P2
84.0	D8	174.23	SLC2A1_1	61.4	IMR 90 P2
84.5	D8	221.92	SLC2A1_1	61.4	IMR 90 P2
85.0	D8	262.69	SLC2A1_1	61.4	IMR 90 P2
85.5	D8	288.19	SLC2A1_1	61.4	IMR 90 P2
86.0	D8	266.54	SLC2A1_1	61.4	IMR 90 P2
86.5	D8	203.19	SLC2A1_1	61.4	IMR 90 P2
87.0	D8	137.23	SLC2A1_1	61.4	IMR 90 P2
87.5	D8	77.54	SLC2A1_1	61.4	IMR 90 P2
88.0	D8	27.68	SLC2A1_1	61.4	IMR 90 P2
88.5	D8	3.57	SLC2A1_1	61.4	IMR 90 P2
89.0	D8	1.61	SLC2A1_1	61.4	IMR 90 P2
89.5	D8	2.74	SLC2A1_1	61.4	IMR 90 P2
90.0	D8	3.1	SLC2A1_1	61.4	IMR 90 P2
90.5	D8	2.64	SLC2A1_1	61.4	IMR 90 P2
91.0	D8	2.05	SLC2A1_1	61.4	IMR 90 P2
91.5	D8	2.14	SLC2A1_1	61.4	IMR 90 P2
92.0	D8	2.17	SLC2A1_1	61.4	IMR 90 P2
92.5	D8	1.94	SLC2A1_1	61.4	IMR 90 P2
93.0	D8	2.1	SLC2A1_1	61.4	IMR 90 P2
93.5	D8	1.89	SLC2A1_1	61.4	IMR 90 P2
94.0	D8	1.61	SLC2A1_1	61.4	IMR 90 P2
94.5	D8	1.13	SLC2A1_1	61.4	IMR 90 P2
95.0	D8	0.37	SLC2A1_1	61.4	IMR 90 P2
55.0	E8	-12.09	SLC2A1_1	59.0	IMR 90 P2
55.5	E8	-26.19	SLC2A1_1	59.0	IMR 90 P2
56.0	E8	-24.17	SLC2A1_1	59.0	IMR 90 P2
56.5	E8	-24.17	SLC2A1_1	59.0	IMR 90 P2
57.0	E8	-24.17	SLC2A1_1	59.0	IMR 90 P2
57.5	E8	-24.41	SLC2A1_1	59.0	IMR 90 P2
58.0	E8	-23.19	SLC2A1_1	59.0	IMR 90 P2
58.5	E8	-19.08	SLC2A1_1	59.0	IMR 90 P2
59.0	E8	-13.07	SLC2A1_1	59.0	IMR 90 P2
59.5	E8	-8.52	SLC2A1_1	59.0	IMR 90 P2
60.0	E8	-5.16	SLC2A1_1	59.0	IMR 90 P2
60.5	E8	0.29	SLC2A1_1	59.0	IMR 90 P2
61.0	E8	5.44	SLC2A1_1	59.0	IMR 90 P2
61.5	E8	9.34	SLC2A1_1	59.0	IMR 90 P2
62.0	E8	14.84	SLC2A1_1	59.0	IMR 90 P2
62.5	E8	20.41	SLC2A1_1	59.0	IMR 90 P2
63.0	E8	24.97	SLC2A1_1	59.0	IMR 90 P2
63.5	E8	30.84	SLC2A1_1	59.0	IMR 90 P2
64.0	E8	37.78	SLC2A1_1	59.0	IMR 90 P2
64.5	E8	45.39	SLC2A1_1	59.0	IMR 90 P2
65.0	E8	55.55	SLC2A1_1	59.0	IMR 90 P2
65.5	E8	66.52	SLC2A1_1	59.0	IMR 90 P2
66.0	E8	76.02	SLC2A1_1	59.0	IMR 90 P2
66.5	E8	84.42	SLC2A1_1	59.0	IMR 90 P2
67.0	E8	91.49	SLC2A1_1	59.0	IMR 90 P2
67.5	E8	95.43	SLC2A1_1	59.0	IMR 90 P2
68.0	E8	96.63	SLC2A1_1	59.0	IMR 90 P2
68.5	E8	97.45	SLC2A1_1	59.0	IMR 90 P2
69.0	E8	98.18	SLC2A1_1	59.0	IMR 90 P2
69.5	E8	97.52	SLC2A1_1	59.0	IMR 90 P2
70.0	E8	96.52	SLC2A1_1	59.0	IMR 90 P2
70.5	E8	97.12	SLC2A1_1	59.0	IMR 90 P2
71.0	E8	97.86	SLC2A1_1	59.0	IMR 90 P2
71.5	E8	97.78	SLC2A1_1	59.0	IMR 90 P2
72.0	E8	98.76	SLC2A1_1	59.0	IMR 90 P2
72.5	E8	100.45	SLC2A1_1	59.0	IMR 90 P2
73.0	E8	101.16	SLC2A1_1	59.0	IMR 90 P2
73.5	E8	101.04	SLC2A1_1	59.0	IMR 90 P2
74.0	E8	100.73	SLC2A1_1	59.0	IMR 90 P2
74.5	E8	100.25	SLC2A1_1	59.0	IMR 90 P2
75.0	E8	99.49	SLC2A1_1	59.0	IMR 90 P2
75.5	E8	98.72	SLC2A1_1	59.0	IMR 90 P2
76.0	E8	98.07	SLC2A1_1	59.0	IMR 90 P2
76.5	E8	97.65	SLC2A1_1	59.0	IMR 90 P2
77.0	E8	96.42	SLC2A1_1	59.0	IMR 90 P2
77.5	E8	95.75	SLC2A1_1	59.0	IMR 90 P2
78.0	E8	96.08	SLC2A1_1	59.0	IMR 90 P2
78.5	E8	96.69	SLC2A1_1	59.0	IMR 90 P2
79.0	E8	97.29	SLC2A1_1	59.0	IMR 90 P2
79.5	E8	97.35	SLC2A1_1	59.0	IMR 90 P2
80.0	E8	95.59	SLC2A1_1	59.0	IMR 90 P2
80.5	E8	92.52	SLC2A1_1	59.0	IMR 90 P2
81.0	E8	88.86	SLC2A1_1	59.0	IMR 90 P2
81.5	E8	85.2	SLC2A1_1	59.0	IMR 90 P2
82.0	E8	83.6	SLC2A1_1	59.0	IMR 90 P2
82.5	E8	84.02	SLC2A1_1	59.0	IMR 90 P2
83.0	E8	89.05	SLC2A1_1	59.0	IMR 90 P2
83.5	E8	114.0	SLC2A1_1	59.0	IMR 90 P2
84.0	E8	156.5	SLC2A1_1	59.0	IMR 90 P2
84.5	E8	197.69	SLC2A1_1	59.0	IMR 90 P2
85.0	E8	233.52	SLC2A1_1	59.0	IMR 90 P2
85.5	E8	257.71	SLC2A1_1	59.0	IMR 90 P2
86.0	E8	240.22	SLC2A1_1	59.0	IMR 90 P2
86.5	E8	184.39	SLC2A1_1	59.0	IMR 90 P2
87.0	E8	125.85	SLC2A1_1	59.0	IMR 90 P2
87.5	E8	72.67	SLC2A1_1	59.0	IMR 90 P2
88.0	E8	27.1	SLC2A1_1	59.0	IMR 90 P2
88.5	E8	3.89	SLC2A1_1	59.0	IMR 90 P2
89.0	E8	1.88	SLC2A1_1	59.0	IMR 90 P2
89.5	E8	2.96	SLC2A1_1	59.0	IMR 90 P2
90.0	E8	3.21	SLC2A1_1	59.0	IMR 90 P2
90.5	E8	2.99	SLC2A1_1	59.0	IMR 90 P2
91.0	E8	2.73	SLC2A1_1	59.0	IMR 90 P2
91.5	E8	2.48	SLC2A1_1	59.0	IMR 90 P2
92.0	E8	2.02	SLC2A1_1	59.0	IMR 90 P2
92.5	E8	1.78	SLC2A1_1	59.0	IMR 90 P2
93.0	E8	2.04	SLC2A1_1	59.0	IMR 90 P2
93.5	E8	2.39	SLC2A1_1	59.0	IMR 90 P2
94.0	E8	2.41	SLC2A1_1	59.0	IMR 90 P2
94.5	E8	3.01	SLC2A1_1	59.0	IMR 90 P2
95.0	E8	1.48	SLC2A1_1	59.0	IMR 90 P2
55.0	F8	-17.06	SLC2A1_1	57.0	IMR 90 P2
55.5	F8	-36.97	SLC2A1_1	57.0	IMR 90 P2
56.0	F8	-34.13	SLC2A1_1	57.0	IMR 90 P2
56.5	F8	-34.13	SLC2A1_1	57.0	IMR 90 P2
57.0	F8	-34.13	SLC2A1_1	57.0	IMR 90 P2
57.5	F8	-34.74	SLC2A1_1	57.0	IMR 90 P2
58.0	F8	-31.12	SLC2A1_1	57.0	IMR 90 P2
58.5	F8	-23.05	SLC2A1_1	57.0	IMR 90 P2
59.0	F8	-15.77	SLC2A1_1	57.0	IMR 90 P2
59.5	F8	-9.05	SLC2A1_1	57.0	IMR 90 P2
60.0	F8	-2.22	SLC2A1_1	57.0	IMR 90 P2
60.5	F8	4.56	SLC2A1_1	57.0	IMR 90 P2
61.0	F8	10.64	SLC2A1_1	57.0	IMR 90 P2
61.5	F8	15.74	SLC2A1_1	57.0	IMR 90 P2
62.0	F8	19.88	SLC2A1_1	57.0	IMR 90 P2
62.5	F8	23.68	SLC2A1_1	57.0	IMR 90 P2
63.0	F8	27.49	SLC2A1_1	57.0	IMR 90 P2
63.5	F8	31.64	SLC2A1_1	57.0	IMR 90 P2
64.0	F8	37.09	SLC2A1_1	57.0	IMR 90 P2
64.5	F8	43.82	SLC2A1_1	57.0	IMR 90 P2
65.0	F8	51.11	SLC2A1_1	57.0	IMR 90 P2
65.5	F8	58.8	SLC2A1_1	57.0	IMR 90 P2
66.0	F8	66.15	SLC2A1_1	57.0	IMR 90 P2
66.5	F8	71.83	SLC2A1_1	57.0	IMR 90 P2
67.0	F8	76.38	SLC2A1_1	57.0	IMR 90 P2
67.5	F8	80.06	SLC2A1_1	57.0	IMR 90 P2
68.0	F8	81.72	SLC2A1_1	57.0	IMR 90 P2
68.5	F8	81.81	SLC2A1_1	57.0	IMR 90 P2
69.0	F8	81.95	SLC2A1_1	57.0	IMR 90 P2
69.5	F8	82.08	SLC2A1_1	57.0	IMR 90 P2
70.0	F8	81.77	SLC2A1_1	57.0	IMR 90 P2
70.5	F8	81.97	SLC2A1_1	57.0	IMR 90 P2
71.0	F8	83.35	SLC2A1_1	57.0	IMR 90 P2
71.5	F8	85.17	SLC2A1_1	57.0	IMR 90 P2
72.0	F8	86.4	SLC2A1_1	57.0	IMR 90 P2
72.5	F8	87.19	SLC2A1_1	57.0	IMR 90 P2
73.0	F8	87.62	SLC2A1_1	57.0	IMR 90 P2
73.5	F8	87.37	SLC2A1_1	57.0	IMR 90 P2
74.0	F8	86.26	SLC2A1_1	57.0	IMR 90 P2
74.5	F8	85.08	SLC2A1_1	57.0	IMR 90 P2
75.0	F8	84.24	SLC2A1_1	57.0	IMR 90 P2
75.5	F8	83.36	SLC2A1_1	57.0	IMR 90 P2
76.0	F8	82.29	SLC2A1_1	57.0	IMR 90 P2
76.5	F8	81.63	SLC2A1_1	57.0	IMR 90 P2
77.0	F8	80.87	SLC2A1_1	57.0	IMR 90 P2
77.5	F8	79.67	SLC2A1_1	57.0	IMR 90 P2
78.0	F8	78.99	SLC2A1_1	57.0	IMR 90 P2
78.5	F8	78.41	SLC2A1_1	57.0	IMR 90 P2
79.0	F8	77.43	SLC2A1_1	57.0	IMR 90 P2
79.5	F8	76.75	SLC2A1_1	57.0	IMR 90 P2
80.0	F8	76.25	SLC2A1_1	57.0	IMR 90 P2
80.5	F8	74.82	SLC2A1_1	57.0	IMR 90 P2
81.0	F8	72.99	SLC2A1_1	57.0	IMR 90 P2
81.5	F8	71.08	SLC2A1_1	57.0	IMR 90 P2
82.0	F8	69.29	SLC2A1_1	57.0	IMR 90 P2
82.5	F8	68.44	SLC2A1_1	57.0	IMR 90 P2
83.0	F8	71.74	SLC2A1_1	57.0	IMR 90 P2
83.5	F8	91.1	SLC2A1_1	57.0	IMR 90 P2
84.0	F8	124.19	SLC2A1_1	57.0	IMR 90 P2
84.5	F8	156.04	SLC2A1_1	57.0	IMR 90 P2
85.0	F8	183.67	SLC2A1_1	57.0	IMR 90 P2
85.5	F8	201.78	SLC2A1_1	57.0	IMR 90 P2
86.0	F8	186.26	SLC2A1_1	57.0	IMR 90 P2
86.5	F8	141.84	SLC2A1_1	57.0	IMR 90 P2
87.0	F8	96.95	SLC2A1_1	57.0	IMR 90 P2
87.5	F8	55.82	SLC2A1_1	57.0	IMR 90 P2
88.0	F8	20.78	SLC2A1_1	57.0	IMR 90 P2
88.5	F8	3.7	SLC2A1_1	57.0	IMR 90 P2
89.0	F8	2.03	SLC2A1_1	57.0	IMR 90 P2
89.5	F8	2.16	SLC2A1_1	57.0	IMR 90 P2
90.0	F8	2.08	SLC2A1_1	57.0	IMR 90 P2
90.5	F8	1.96	SLC2A1_1	57.0	IMR 90 P2
91.0	F8	2.0	SLC2A1_1	57.0	IMR 90 P2
91.5	F8	2.2	SLC2A1_1	57.0	IMR 90 P2
92.0	F8	2.23	SLC2A1_1	57.0	IMR 90 P2
92.5	F8	2.24	SLC2A1_1	57.0	IMR 90 P2
93.0	F8	2.29	SLC2A1_1	57.0	IMR 90 P2
93.5	F8	2.51	SLC2A1_1	57.0	IMR 90 P2
94.0	F8	2.53	SLC2A1_1	57.0	IMR 90 P2
94.5	F8	3.19	SLC2A1_1	57.0	IMR 90 P2
95.0	F8	1.67	SLC2A1_1	57.0	IMR 90 P2
55.0	G8	-17.18	SLC2A1_1	55.7	IMR 90 P2
55.5	G8	-37.23	SLC2A1_1	55.7	IMR 90 P2
56.0	G8	-34.37	SLC2A1_1	55.7	IMR 90 P2
56.5	G8	-34.37	SLC2A1_1	55.7	IMR 90 P2
57.0	G8	-34.37	SLC2A1_1	55.7	IMR 90 P2
57.5	G8	-35.12	SLC2A1_1	55.7	IMR 90 P2
58.0	G8	-30.62	SLC2A1_1	55.7	IMR 90 P2
58.5	G8	-20.81	SLC2A1_1	55.7	IMR 90 P2
59.0	G8	-10.99	SLC2A1_1	55.7	IMR 90 P2
59.5	G8	-2.13	SLC2A1_1	55.7	IMR 90 P2
60.0	G8	5.29	SLC2A1_1	55.7	IMR 90 P2
60.5	G8	12.34	SLC2A1_1	55.7	IMR 90 P2
61.0	G8	17.56	SLC2A1_1	55.7	IMR 90 P2
61.5	G8	20.26	SLC2A1_1	55.7	IMR 90 P2
62.0	G8	21.96	SLC2A1_1	55.7	IMR 90 P2
62.5	G8	22.99	SLC2A1_1	55.7	IMR 90 P2
63.0	G8	23.74	SLC2A1_1	55.7	IMR 90 P2
63.5	G8	24.92	SLC2A1_1	55.7	IMR 90 P2
64.0	G8	26.83	SLC2A1_1	55.7	IMR 90 P2
64.5	G8	30.85	SLC2A1_1	55.7	IMR 90 P2
65.0	G8	35.98	SLC2A1_1	55.7	IMR 90 P2
65.5	G8	41.77	SLC2A1_1	55.7	IMR 90 P2
66.0	G8	49.61	SLC2A1_1	55.7	IMR 90 P2
66.5	G8	58.1	SLC2A1_1	55.7	IMR 90 P2
67.0	G8	64.37	SLC2A1_1	55.7	IMR 90 P2
67.5	G8	69.37	SLC2A1_1	55.7	IMR 90 P2
68.0	G8	73.15	SLC2A1_1	55.7	IMR 90 P2
68.5	G8	73.98	SLC2A1_1	55.7	IMR 90 P2
69.0	G8	73.23	SLC2A1_1	55.7	IMR 90 P2
69.5	G8	72.39	SLC2A1_1	55.7	IMR 90 P2
70.0	G8	71.31	SLC2A1_1	55.7	IMR 90 P2
70.5	G8	70.04	SLC2A1_1	55.7	IMR 90 P2
71.0	G8	69.78	SLC2A1_1	55.7	IMR 90 P2
71.5	G8	70.42	SLC2A1_1	55.7	IMR 90 P2
72.0	G8	70.86	SLC2A1_1	55.7	IMR 90 P2
72.5	G8	71.43	SLC2A1_1	55.7	IMR 90 P2
73.0	G8	72.47	SLC2A1_1	55.7	IMR 90 P2
73.5	G8	73.17	SLC2A1_1	55.7	IMR 90 P2
74.0	G8	73.1	SLC2A1_1	55.7	IMR 90 P2
74.5	G8	73.3	SLC2A1_1	55.7	IMR 90 P2
75.0	G8	73.45	SLC2A1_1	55.7	IMR 90 P2
75.5	G8	72.73	SLC2A1_1	55.7	IMR 90 P2
76.0	G8	71.33	SLC2A1_1	55.7	IMR 90 P2
76.5	G8	69.93	SLC2A1_1	55.7	IMR 90 P2
77.0	G8	68.92	SLC2A1_1	55.7	IMR 90 P2
77.5	G8	68.12	SLC2A1_1	55.7	IMR 90 P2
78.0	G8	67.98	SLC2A1_1	55.7	IMR 90 P2
78.5	G8	68.41	SLC2A1_1	55.7	IMR 90 P2
79.0	G8	68.71	SLC2A1_1	55.7	IMR 90 P2
79.5	G8	68.09	SLC2A1_1	55.7	IMR 90 P2
80.0	G8	66.81	SLC2A1_1	55.7	IMR 90 P2
80.5	G8	64.58	SLC2A1_1	55.7	IMR 90 P2
81.0	G8	62.02	SLC2A1_1	55.7	IMR 90 P2
81.5	G8	60.42	SLC2A1_1	55.7	IMR 90 P2
82.0	G8	59.5	SLC2A1_1	55.7	IMR 90 P2
82.5	G8	58.87	SLC2A1_1	55.7	IMR 90 P2
83.0	G8	61.21	SLC2A1_1	55.7	IMR 90 P2
83.5	G8	75.74	SLC2A1_1	55.7	IMR 90 P2
84.0	G8	100.6	SLC2A1_1	55.7	IMR 90 P2
84.5	G8	125.05	SLC2A1_1	55.7	IMR 90 P2
85.0	G8	147.07	SLC2A1_1	55.7	IMR 90 P2
85.5	G8	162.52	SLC2A1_1	55.7	IMR 90 P2
86.0	G8	152.04	SLC2A1_1	55.7	IMR 90 P2
86.5	G8	117.34	SLC2A1_1	55.7	IMR 90 P2
87.0	G8	80.64	SLC2A1_1	55.7	IMR 90 P2
87.5	G8	47.17	SLC2A1_1	55.7	IMR 90 P2
88.0	G8	18.21	SLC2A1_1	55.7	IMR 90 P2
88.5	G8	3.1	SLC2A1_1	55.7	IMR 90 P2
89.0	G8	1.38	SLC2A1_1	55.7	IMR 90 P2
89.5	G8	2.45	SLC2A1_1	55.7	IMR 90 P2
90.0	G8	2.51	SLC2A1_1	55.7	IMR 90 P2
90.5	G8	2.12	SLC2A1_1	55.7	IMR 90 P2
91.0	G8	2.44	SLC2A1_1	55.7	IMR 90 P2
91.5	G8	2.83	SLC2A1_1	55.7	IMR 90 P2
92.0	G8	2.57	SLC2A1_1	55.7	IMR 90 P2
92.5	G8	2.58	SLC2A1_1	55.7	IMR 90 P2
93.0	G8	3.46	SLC2A1_1	55.7	IMR 90 P2
93.5	G8	3.08	SLC2A1_1	55.7	IMR 90 P2
94.0	G8	2.83	SLC2A1_1	55.7	IMR 90 P2
94.5	G8	1.67	SLC2A1_1	55.7	IMR 90 P2
95.0	G8	-0.07	SLC2A1_1	55.7	IMR 90 P2
55.0	H8	-18.91	SLC2A1_1	55.0	IMR 90 P2
55.5	H8	-40.98	SLC2A1_1	55.0	IMR 90 P2
56.0	H8	-37.83	SLC2A1_1	55.0	IMR 90 P2
56.5	H8	-37.83	SLC2A1_1	55.0	IMR 90 P2
57.0	H8	-37.83	SLC2A1_1	55.0	IMR 90 P2
57.5	H8	-38.68	SLC2A1_1	55.0	IMR 90 P2
58.0	H8	-33.58	SLC2A1_1	55.0	IMR 90 P2
58.5	H8	-22.23	SLC2A1_1	55.0	IMR 90 P2
59.0	H8	-12.25	SLC2A1_1	55.0	IMR 90 P2
59.5	H8	-2.59	SLC2A1_1	55.0	IMR 90 P2
60.0	H8	6.52	SLC2A1_1	55.0	IMR 90 P2
60.5	H8	13.27	SLC2A1_1	55.0	IMR 90 P2
61.0	H8	18.17	SLC2A1_1	55.0	IMR 90 P2
61.5	H8	21.98	SLC2A1_1	55.0	IMR 90 P2
62.0	H8	23.61	SLC2A1_1	55.0	IMR 90 P2
62.5	H8	23.98	SLC2A1_1	55.0	IMR 90 P2
63.0	H8	24.69	SLC2A1_1	55.0	IMR 90 P2
63.5	H8	25.1	SLC2A1_1	55.0	IMR 90 P2
64.0	H8	26.02	SLC2A1_1	55.0	IMR 90 P2
64.5	H8	28.84	SLC2A1_1	55.0	IMR 90 P2
65.0	H8	32.8	SLC2A1_1	55.0	IMR 90 P2
65.5	H8	37.72	SLC2A1_1	55.0	IMR 90 P2
66.0	H8	43.72	SLC2A1_1	55.0	IMR 90 P2
66.5	H8	49.4	SLC2A1_1	55.0	IMR 90 P2
67.0	H8	54.1	SLC2A1_1	55.0	IMR 90 P2
67.5	H8	58.1	SLC2A1_1	55.0	IMR 90 P2
68.0	H8	60.79	SLC2A1_1	55.0	IMR 90 P2
68.5	H8	62.38	SLC2A1_1	55.0	IMR 90 P2
69.0	H8	63.37	SLC2A1_1	55.0	IMR 90 P2
69.5	H8	63.6	SLC2A1_1	55.0	IMR 90 P2
70.0	H8	63.57	SLC2A1_1	55.0	IMR 90 P2
70.5	H8	63.29	SLC2A1_1	55.0	IMR 90 P2
71.0	H8	63.3	SLC2A1_1	55.0	IMR 90 P2
71.5	H8	64.51	SLC2A1_1	55.0	IMR 90 P2
72.0	H8	66.17	SLC2A1_1	55.0	IMR 90 P2
72.5	H8	67.65	SLC2A1_1	55.0	IMR 90 P2
73.0	H8	69.41	SLC2A1_1	55.0	IMR 90 P2
73.5	H8	70.29	SLC2A1_1	55.0	IMR 90 P2
74.0	H8	69.09	SLC2A1_1	55.0	IMR 90 P2
74.5	H8	67.6	SLC2A1_1	55.0	IMR 90 P2
75.0	H8	65.93	SLC2A1_1	55.0	IMR 90 P2
75.5	H8	63.37	SLC2A1_1	55.0	IMR 90 P2
76.0	H8	60.95	SLC2A1_1	55.0	IMR 90 P2
76.5	H8	59.27	SLC2A1_1	55.0	IMR 90 P2
77.0	H8	57.85	SLC2A1_1	55.0	IMR 90 P2
77.5	H8	56.54	SLC2A1_1	55.0	IMR 90 P2
78.0	H8	56.39	SLC2A1_1	55.0	IMR 90 P2
78.5	H8	57.11	SLC2A1_1	55.0	IMR 90 P2
79.0	H8	58.2	SLC2A1_1	55.0	IMR 90 P2
79.5	H8	58.76	SLC2A1_1	55.0	IMR 90 P2
80.0	H8	58.46	SLC2A1_1	55.0	IMR 90 P2
80.5	H8	56.84	SLC2A1_1	55.0	IMR 90 P2
81.0	H8	54.13	SLC2A1_1	55.0	IMR 90 P2
81.5	H8	51.2	SLC2A1_1	55.0	IMR 90 P2
82.0	H8	48.79	SLC2A1_1	55.0	IMR 90 P2
82.5	H8	47.45	SLC2A1_1	55.0	IMR 90 P2
83.0	H8	48.12	SLC2A1_1	55.0	IMR 90 P2
83.5	H8	57.93	SLC2A1_1	55.0	IMR 90 P2
84.0	H8	76.85	SLC2A1_1	55.0	IMR 90 P2
84.5	H8	96.18	SLC2A1_1	55.0	IMR 90 P2
85.0	H8	113.17	SLC2A1_1	55.0	IMR 90 P2
85.5	H8	126.04	SLC2A1_1	55.0	IMR 90 P2
86.0	H8	120.32	SLC2A1_1	55.0	IMR 90 P2
86.5	H8	94.93	SLC2A1_1	55.0	IMR 90 P2
87.0	H8	66.38	SLC2A1_1	55.0	IMR 90 P2
87.5	H8	40.05	SLC2A1_1	55.0	IMR 90 P2
88.0	H8	16.92	SLC2A1_1	55.0	IMR 90 P2
88.5	H8	3.84	SLC2A1_1	55.0	IMR 90 P2
89.0	H8	1.37	SLC2A1_1	55.0	IMR 90 P2
89.5	H8	1.81	SLC2A1_1	55.0	IMR 90 P2
90.0	H8	2.35	SLC2A1_1	55.0	IMR 90 P2
90.5	H8	2.3	SLC2A1_1	55.0	IMR 90 P2
91.0	H8	2.23	SLC2A1_1	55.0	IMR 90 P2
91.5	H8	2.07	SLC2A1_1	55.0	IMR 90 P2
92.0	H8	1.45	SLC2A1_1	55.0	IMR 90 P2
92.5	H8	1.13	SLC2A1_1	55.0	IMR 90 P2
93.0	H8	1.41	SLC2A1_1	55.0	IMR 90 P2
93.5	H8	2.36	SLC2A1_1	55.0	IMR 90 P2
94.0	H8	3.02	SLC2A1_1	55.0	IMR 90 P2
94.5	H8	5.48	SLC2A1_1	55.0	IMR 90 P2
95.0	H8	3.46	SLC2A1_1	55.0	IMR 90 P2
55.0	A8	10.54	SLC2A1_1	65.0	IMR 90 P11
55.5	A8	22.83	SLC2A1_1	65.0	IMR 90 P11
56.0	A8	21.08	SLC2A1_1	65.0	IMR 90 P11
56.5	A8	21.08	SLC2A1_1	65.0	IMR 90 P11
57.0	A8	21.08	SLC2A1_1	65.0	IMR 90 P11
57.5	A8	20.93	SLC2A1_1	65.0	IMR 90 P11
58.0	A8	21.85	SLC2A1_1	65.0	IMR 90 P11
58.5	A8	23.78	SLC2A1_1	65.0	IMR 90 P11
59.0	A8	23.54	SLC2A1_1	65.0	IMR 90 P11
59.5	A8	21.08	SLC2A1_1	65.0	IMR 90 P11
60.0	A8	19.42	SLC2A1_1	65.0	IMR 90 P11
60.5	A8	19.03	SLC2A1_1	65.0	IMR 90 P11
61.0	A8	18.66	SLC2A1_1	65.0	IMR 90 P11
61.5	A8	19.26	SLC2A1_1	65.0	IMR 90 P11
62.0	A8	21.35	SLC2A1_1	65.0	IMR 90 P11
62.5	A8	23.41	SLC2A1_1	65.0	IMR 90 P11
63.0	A8	25.81	SLC2A1_1	65.0	IMR 90 P11
63.5	A8	29.95	SLC2A1_1	65.0	IMR 90 P11
64.0	A8	37.26	SLC2A1_1	65.0	IMR 90 P11
64.5	A8	47.33	SLC2A1_1	65.0	IMR 90 P11
65.0	A8	59.19	SLC2A1_1	65.0	IMR 90 P11
65.5	A8	72.43	SLC2A1_1	65.0	IMR 90 P11
66.0	A8	85.3	SLC2A1_1	65.0	IMR 90 P11
66.5	A8	95.12	SLC2A1_1	65.0	IMR 90 P11
67.0	A8	102.39	SLC2A1_1	65.0	IMR 90 P11
67.5	A8	108.36	SLC2A1_1	65.0	IMR 90 P11
68.0	A8	111.04	SLC2A1_1	65.0	IMR 90 P11
68.5	A8	111.3	SLC2A1_1	65.0	IMR 90 P11
69.0	A8	111.88	SLC2A1_1	65.0	IMR 90 P11
69.5	A8	111.47	SLC2A1_1	65.0	IMR 90 P11
70.0	A8	109.75	SLC2A1_1	65.0	IMR 90 P11
70.5	A8	109.54	SLC2A1_1	65.0	IMR 90 P11
71.0	A8	110.74	SLC2A1_1	65.0	IMR 90 P11
71.5	A8	111.18	SLC2A1_1	65.0	IMR 90 P11
72.0	A8	111.91	SLC2A1_1	65.0	IMR 90 P11
72.5	A8	113.14	SLC2A1_1	65.0	IMR 90 P11
73.0	A8	113.24	SLC2A1_1	65.0	IMR 90 P11
73.5	A8	112.85	SLC2A1_1	65.0	IMR 90 P11
74.0	A8	113.21	SLC2A1_1	65.0	IMR 90 P11
74.5	A8	113.32	SLC2A1_1	65.0	IMR 90 P11
75.0	A8	112.63	SLC2A1_1	65.0	IMR 90 P11
75.5	A8	112.4	SLC2A1_1	65.0	IMR 90 P11
76.0	A8	111.77	SLC2A1_1	65.0	IMR 90 P11
76.5	A8	110.45	SLC2A1_1	65.0	IMR 90 P11
77.0	A8	109.33	SLC2A1_1	65.0	IMR 90 P11
77.5	A8	108.6	SLC2A1_1	65.0	IMR 90 P11
78.0	A8	107.9	SLC2A1_1	65.0	IMR 90 P11
78.5	A8	107.03	SLC2A1_1	65.0	IMR 90 P11
79.0	A8	105.77	SLC2A1_1	65.0	IMR 90 P11
79.5	A8	104.49	SLC2A1_1	65.0	IMR 90 P11
80.0	A8	103.51	SLC2A1_1	65.0	IMR 90 P11
80.5	A8	101.53	SLC2A1_1	65.0	IMR 90 P11
81.0	A8	99.79	SLC2A1_1	65.0	IMR 90 P11
81.5	A8	99.41	SLC2A1_1	65.0	IMR 90 P11
82.0	A8	99.81	SLC2A1_1	65.0	IMR 90 P11
82.5	A8	101.42	SLC2A1_1	65.0	IMR 90 P11
83.0	A8	109.12	SLC2A1_1	65.0	IMR 90 P11
83.5	A8	140.34	SLC2A1_1	65.0	IMR 90 P11
84.0	A8	196.09	SLC2A1_1	65.0	IMR 90 P11
84.5	A8	254.6	SLC2A1_1	65.0	IMR 90 P11
85.0	A8	305.83	SLC2A1_1	65.0	IMR 90 P11
85.5	A8	342.84	SLC2A1_1	65.0	IMR 90 P11
86.0	A8	329.48	SLC2A1_1	65.0	IMR 90 P11
86.5	A8	261.1	SLC2A1_1	65.0	IMR 90 P11
87.0	A8	181.23	SLC2A1_1	65.0	IMR 90 P11
87.5	A8	108.39	SLC2A1_1	65.0	IMR 90 P11
88.0	A8	44.57	SLC2A1_1	65.0	IMR 90 P11
88.5	A8	7.89	SLC2A1_1	65.0	IMR 90 P11
89.0	A8	1.04	SLC2A1_1	65.0	IMR 90 P11
89.5	A8	2.0	SLC2A1_1	65.0	IMR 90 P11
90.0	A8	1.84	SLC2A1_1	65.0	IMR 90 P11
90.5	A8	1.93	SLC2A1_1	65.0	IMR 90 P11
91.0	A8	2.0	SLC2A1_1	65.0	IMR 90 P11
91.5	A8	2.11	SLC2A1_1	65.0	IMR 90 P11
92.0	A8	2.64	SLC2A1_1	65.0	IMR 90 P11
92.5	A8	2.92	SLC2A1_1	65.0	IMR 90 P11
93.0	A8	2.94	SLC2A1_1	65.0	IMR 90 P11
93.5	A8	2.56	SLC2A1_1	65.0	IMR 90 P11
94.0	A8	2.18	SLC2A1_1	65.0	IMR 90 P11
94.5	A8	1.08	SLC2A1_1	65.0	IMR 90 P11
95.0	A8	-0.02	SLC2A1_1	65.0	IMR 90 P11
55.0	B8	8.29	SLC2A1_1	64.5	IMR 90 P11
55.5	B8	17.95	SLC2A1_1	64.5	IMR 90 P11
56.0	B8	16.57	SLC2A1_1	64.5	IMR 90 P11
56.5	B8	16.57	SLC2A1_1	64.5	IMR 90 P11
57.0	B8	16.57	SLC2A1_1	64.5	IMR 90 P11
57.5	B8	16.55	SLC2A1_1	64.5	IMR 90 P11
58.0	B8	16.66	SLC2A1_1	64.5	IMR 90 P11
58.5	B8	17.19	SLC2A1_1	64.5	IMR 90 P11
59.0	B8	17.64	SLC2A1_1	64.5	IMR 90 P11
59.5	B8	18.16	SLC2A1_1	64.5	IMR 90 P11
60.0	B8	18.69	SLC2A1_1	64.5	IMR 90 P11
60.5	B8	19.16	SLC2A1_1	64.5	IMR 90 P11
61.0	B8	19.91	SLC2A1_1	64.5	IMR 90 P11
61.5	B8	21.18	SLC2A1_1	64.5	IMR 90 P11
62.0	B8	23.44	SLC2A1_1	64.5	IMR 90 P11
62.5	B8	26.22	SLC2A1_1	64.5	IMR 90 P11
63.0	B8	29.82	SLC2A1_1	64.5	IMR 90 P11
63.5	B8	35.13	SLC2A1_1	64.5	IMR 90 P11
64.0	B8	42.46	SLC2A1_1	64.5	IMR 90 P11
64.5	B8	51.71	SLC2A1_1	64.5	IMR 90 P11
65.0	B8	63.22	SLC2A1_1	64.5	IMR 90 P11
65.5	B8	76.07	SLC2A1_1	64.5	IMR 90 P11
66.0	B8	88.24	SLC2A1_1	64.5	IMR 90 P11
66.5	B8	98.02	SLC2A1_1	64.5	IMR 90 P11
67.0	B8	104.71	SLC2A1_1	64.5	IMR 90 P11
67.5	B8	108.23	SLC2A1_1	64.5	IMR 90 P11
68.0	B8	109.49	SLC2A1_1	64.5	IMR 90 P11
68.5	B8	109.37	SLC2A1_1	64.5	IMR 90 P11
69.0	B8	108.91	SLC2A1_1	64.5	IMR 90 P11
69.5	B8	108.88	SLC2A1_1	64.5	IMR 90 P11
70.0	B8	109.47	SLC2A1_1	64.5	IMR 90 P11
70.5	B8	110.35	SLC2A1_1	64.5	IMR 90 P11
71.0	B8	110.99	SLC2A1_1	64.5	IMR 90 P11
71.5	B8	111.95	SLC2A1_1	64.5	IMR 90 P11
72.0	B8	113.59	SLC2A1_1	64.5	IMR 90 P11
72.5	B8	114.69	SLC2A1_1	64.5	IMR 90 P11
73.0	B8	114.86	SLC2A1_1	64.5	IMR 90 P11
73.5	B8	115.4	SLC2A1_1	64.5	IMR 90 P11
74.0	B8	115.71	SLC2A1_1	64.5	IMR 90 P11
74.5	B8	114.76	SLC2A1_1	64.5	IMR 90 P11
75.0	B8	113.77	SLC2A1_1	64.5	IMR 90 P11
75.5	B8	113.25	SLC2A1_1	64.5	IMR 90 P11
76.0	B8	112.38	SLC2A1_1	64.5	IMR 90 P11
76.5	B8	111.22	SLC2A1_1	64.5	IMR 90 P11
77.0	B8	110.12	SLC2A1_1	64.5	IMR 90 P11
77.5	B8	108.79	SLC2A1_1	64.5	IMR 90 P11
78.0	B8	107.47	SLC2A1_1	64.5	IMR 90 P11
78.5	B8	106.3	SLC2A1_1	64.5	IMR 90 P11
79.0	B8	105.31	SLC2A1_1	64.5	IMR 90 P11
79.5	B8	104.49	SLC2A1_1	64.5	IMR 90 P11
80.0	B8	104.01	SLC2A1_1	64.5	IMR 90 P11
80.5	B8	103.19	SLC2A1_1	64.5	IMR 90 P11
81.0	B8	101.86	SLC2A1_1	64.5	IMR 90 P11
81.5	B8	101.12	SLC2A1_1	64.5	IMR 90 P11
82.0	B8	101.09	SLC2A1_1	64.5	IMR 90 P11
82.5	B8	102.26	SLC2A1_1	64.5	IMR 90 P11
83.0	B8	110.09	SLC2A1_1	64.5	IMR 90 P11
83.5	B8	142.87	SLC2A1_1	64.5	IMR 90 P11
84.0	B8	199.64	SLC2A1_1	64.5	IMR 90 P11
84.5	B8	258.41	SLC2A1_1	64.5	IMR 90 P11
85.0	B8	310.46	SLC2A1_1	64.5	IMR 90 P11
85.5	B8	346.29	SLC2A1_1	64.5	IMR 90 P11
86.0	B8	329.09	SLC2A1_1	64.5	IMR 90 P11
86.5	B8	258.7	SLC2A1_1	64.5	IMR 90 P11
87.0	B8	178.88	SLC2A1_1	64.5	IMR 90 P11
87.5	B8	105.51	SLC2A1_1	64.5	IMR 90 P11
88.0	B8	42.4	SLC2A1_1	64.5	IMR 90 P11
88.5	B8	7.83	SLC2A1_1	64.5	IMR 90 P11
89.0	B8	1.89	SLC2A1_1	64.5	IMR 90 P11
89.5	B8	2.83	SLC2A1_1	64.5	IMR 90 P11
90.0	B8	2.68	SLC2A1_1	64.5	IMR 90 P11
90.5	B8	1.86	SLC2A1_1	64.5	IMR 90 P11
91.0	B8	1.48	SLC2A1_1	64.5	IMR 90 P11
91.5	B8	1.49	SLC2A1_1	64.5	IMR 90 P11
92.0	B8	1.49	SLC2A1_1	64.5	IMR 90 P11
92.5	B8	1.94	SLC2A1_1	64.5	IMR 90 P11
93.0	B8	2.9	SLC2A1_1	64.5	IMR 90 P11
93.5	B8	3.79	SLC2A1_1	64.5	IMR 90 P11
94.0	B8	4.11	SLC2A1_1	64.5	IMR 90 P11
94.5	B8	5.5	SLC2A1_1	64.5	IMR 90 P11
95.0	B8	2.97	SLC2A1_1	64.5	IMR 90 P11
55.0	C8	5.98	SLC2A1_1	63.3	IMR 90 P11
55.5	C8	12.96	SLC2A1_1	63.3	IMR 90 P11
56.0	C8	11.96	SLC2A1_1	63.3	IMR 90 P11
56.5	C8	11.96	SLC2A1_1	63.3	IMR 90 P11
57.0	C8	11.96	SLC2A1_1	63.3	IMR 90 P11
57.5	C8	11.89	SLC2A1_1	63.3	IMR 90 P11
58.0	C8	12.28	SLC2A1_1	63.3	IMR 90 P11
58.5	C8	13.72	SLC2A1_1	63.3	IMR 90 P11
59.0	C8	14.55	SLC2A1_1	63.3	IMR 90 P11
59.5	C8	13.51	SLC2A1_1	63.3	IMR 90 P11
60.0	C8	13.35	SLC2A1_1	63.3	IMR 90 P11
60.5	C8	14.63	SLC2A1_1	63.3	IMR 90 P11
61.0	C8	15.18	SLC2A1_1	63.3	IMR 90 P11
61.5	C8	17.31	SLC2A1_1	63.3	IMR 90 P11
62.0	C8	21.11	SLC2A1_1	63.3	IMR 90 P11
62.5	C8	24.14	SLC2A1_1	63.3	IMR 90 P11
63.0	C8	27.21	SLC2A1_1	63.3	IMR 90 P11
63.5	C8	31.97	SLC2A1_1	63.3	IMR 90 P11
64.0	C8	38.01	SLC2A1_1	63.3	IMR 90 P11
64.5	C8	46.15	SLC2A1_1	63.3	IMR 90 P11
65.0	C8	57.72	SLC2A1_1	63.3	IMR 90 P11
65.5	C8	71.36	SLC2A1_1	63.3	IMR 90 P11
66.0	C8	84.18	SLC2A1_1	63.3	IMR 90 P11
66.5	C8	94.94	SLC2A1_1	63.3	IMR 90 P11
67.0	C8	103.96	SLC2A1_1	63.3	IMR 90 P11
67.5	C8	109.08	SLC2A1_1	63.3	IMR 90 P11
68.0	C8	110.98	SLC2A1_1	63.3	IMR 90 P11
68.5	C8	111.36	SLC2A1_1	63.3	IMR 90 P11
69.0	C8	111.09	SLC2A1_1	63.3	IMR 90 P11
69.5	C8	111.09	SLC2A1_1	63.3	IMR 90 P11
70.0	C8	111.34	SLC2A1_1	63.3	IMR 90 P11
70.5	C8	111.06	SLC2A1_1	63.3	IMR 90 P11
71.0	C8	111.47	SLC2A1_1	63.3	IMR 90 P11
71.5	C8	112.3	SLC2A1_1	63.3	IMR 90 P11
72.0	C8	111.68	SLC2A1_1	63.3	IMR 90 P11
72.5	C8	111.9	SLC2A1_1	63.3	IMR 90 P11
73.0	C8	113.6	SLC2A1_1	63.3	IMR 90 P11
73.5	C8	114.88	SLC2A1_1	63.3	IMR 90 P11
74.0	C8	116.24	SLC2A1_1	63.3	IMR 90 P11
74.5	C8	117.52	SLC2A1_1	63.3	IMR 90 P11
75.0	C8	117.69	SLC2A1_1	63.3	IMR 90 P11
75.5	C8	117.47	SLC2A1_1	63.3	IMR 90 P11
76.0	C8	116.78	SLC2A1_1	63.3	IMR 90 P11
76.5	C8	114.92	SLC2A1_1	63.3	IMR 90 P11
77.0	C8	113.11	SLC2A1_1	63.3	IMR 90 P11
77.5	C8	111.75	SLC2A1_1	63.3	IMR 90 P11
78.0	C8	109.9	SLC2A1_1	63.3	IMR 90 P11
78.5	C8	108.22	SLC2A1_1	63.3	IMR 90 P11
79.0	C8	107.68	SLC2A1_1	63.3	IMR 90 P11
79.5	C8	107.52	SLC2A1_1	63.3	IMR 90 P11
80.0	C8	106.52	SLC2A1_1	63.3	IMR 90 P11
80.5	C8	104.94	SLC2A1_1	63.3	IMR 90 P11
81.0	C8	104.02	SLC2A1_1	63.3	IMR 90 P11
81.5	C8	103.13	SLC2A1_1	63.3	IMR 90 P11
82.0	C8	102.57	SLC2A1_1	63.3	IMR 90 P11
82.5	C8	104.16	SLC2A1_1	63.3	IMR 90 P11
83.0	C8	113.93	SLC2A1_1	63.3	IMR 90 P11
83.5	C8	150.27	SLC2A1_1	63.3	IMR 90 P11
84.0	C8	209.67	SLC2A1_1	63.3	IMR 90 P11
84.5	C8	268.68	SLC2A1_1	63.3	IMR 90 P11
85.0	C8	319.78	SLC2A1_1	63.3	IMR 90 P11
85.5	C8	352.33	SLC2A1_1	63.3	IMR 90 P11
86.0	C8	327.33	SLC2A1_1	63.3	IMR 90 P11
86.5	C8	251.05	SLC2A1_1	63.3	IMR 90 P11
87.0	C8	170.84	SLC2A1_1	63.3	IMR 90 P11
87.5	C8	98.17	SLC2A1_1	63.3	IMR 90 P11
88.0	C8	36.24	SLC2A1_1	63.3	IMR 90 P11
88.5	C8	5.09	SLC2A1_1	63.3	IMR 90 P11
89.0	C8	2.22	SLC2A1_1	63.3	IMR 90 P11
89.5	C8	2.75	SLC2A1_1	63.3	IMR 90 P11
90.0	C8	2.08	SLC2A1_1	63.3	IMR 90 P11
90.5	C8	2.43	SLC2A1_1	63.3	IMR 90 P11
91.0	C8	2.33	SLC2A1_1	63.3	IMR 90 P11
91.5	C8	1.48	SLC2A1_1	63.3	IMR 90 P11
92.0	C8	1.64	SLC2A1_1	63.3	IMR 90 P11
92.5	C8	2.04	SLC2A1_1	63.3	IMR 90 P11
93.0	C8	1.5	SLC2A1_1	63.3	IMR 90 P11
93.5	C8	2.56	SLC2A1_1	63.3	IMR 90 P11
94.0	C8	3.28	SLC2A1_1	63.3	IMR 90 P11
94.5	C8	6.12	SLC2A1_1	63.3	IMR 90 P11
95.0	C8	4.23	SLC2A1_1	63.3	IMR 90 P11
55.0	D8	0.03	SLC2A1_1	61.4	IMR 90 P11
55.5	D8	0.06	SLC2A1_1	61.4	IMR 90 P11
56.0	D8	0.06	SLC2A1_1	61.4	IMR 90 P11
56.5	D8	0.06	SLC2A1_1	61.4	IMR 90 P11
57.0	D8	0.06	SLC2A1_1	61.4	IMR 90 P11
57.5	D8	-0.04	SLC2A1_1	61.4	IMR 90 P11
58.0	D8	0.52	SLC2A1_1	61.4	IMR 90 P11
58.5	D8	2.18	SLC2A1_1	61.4	IMR 90 P11
59.0	D8	3.55	SLC2A1_1	61.4	IMR 90 P11
59.5	D8	4.26	SLC2A1_1	61.4	IMR 90 P11
60.0	D8	5.4	SLC2A1_1	61.4	IMR 90 P11
60.5	D8	7.63	SLC2A1_1	61.4	IMR 90 P11
61.0	D8	10.61	SLC2A1_1	61.4	IMR 90 P11
61.5	D8	13.81	SLC2A1_1	61.4	IMR 90 P11
62.0	D8	17.84	SLC2A1_1	61.4	IMR 90 P11
62.5	D8	22.76	SLC2A1_1	61.4	IMR 90 P11
63.0	D8	27.36	SLC2A1_1	61.4	IMR 90 P11
63.5	D8	31.92	SLC2A1_1	61.4	IMR 90 P11
64.0	D8	38.17	SLC2A1_1	61.4	IMR 90 P11
64.5	D8	45.83	SLC2A1_1	61.4	IMR 90 P11
65.0	D8	54.49	SLC2A1_1	61.4	IMR 90 P11
65.5	D8	64.81	SLC2A1_1	61.4	IMR 90 P11
66.0	D8	75.81	SLC2A1_1	61.4	IMR 90 P11
66.5	D8	85.04	SLC2A1_1	61.4	IMR 90 P11
67.0	D8	91.71	SLC2A1_1	61.4	IMR 90 P11
67.5	D8	96.37	SLC2A1_1	61.4	IMR 90 P11
68.0	D8	98.92	SLC2A1_1	61.4	IMR 90 P11
68.5	D8	99.61	SLC2A1_1	61.4	IMR 90 P11
69.0	D8	99.8	SLC2A1_1	61.4	IMR 90 P11
69.5	D8	100.42	SLC2A1_1	61.4	IMR 90 P11
70.0	D8	101.18	SLC2A1_1	61.4	IMR 90 P11
70.5	D8	101.99	SLC2A1_1	61.4	IMR 90 P11
71.0	D8	103.14	SLC2A1_1	61.4	IMR 90 P11
71.5	D8	104.28	SLC2A1_1	61.4	IMR 90 P11
72.0	D8	105.09	SLC2A1_1	61.4	IMR 90 P11
72.5	D8	105.58	SLC2A1_1	61.4	IMR 90 P11
73.0	D8	105.92	SLC2A1_1	61.4	IMR 90 P11
73.5	D8	106.12	SLC2A1_1	61.4	IMR 90 P11
74.0	D8	106.12	SLC2A1_1	61.4	IMR 90 P11
74.5	D8	105.97	SLC2A1_1	61.4	IMR 90 P11
75.0	D8	105.56	SLC2A1_1	61.4	IMR 90 P11
75.5	D8	104.54	SLC2A1_1	61.4	IMR 90 P11
76.0	D8	103.24	SLC2A1_1	61.4	IMR 90 P11
76.5	D8	102.22	SLC2A1_1	61.4	IMR 90 P11
77.0	D8	101.09	SLC2A1_1	61.4	IMR 90 P11
77.5	D8	100.17	SLC2A1_1	61.4	IMR 90 P11
78.0	D8	100.25	SLC2A1_1	61.4	IMR 90 P11
78.5	D8	100.53	SLC2A1_1	61.4	IMR 90 P11
79.0	D8	100.08	SLC2A1_1	61.4	IMR 90 P11
79.5	D8	99.46	SLC2A1_1	61.4	IMR 90 P11
80.0	D8	98.31	SLC2A1_1	61.4	IMR 90 P11
80.5	D8	96.35	SLC2A1_1	61.4	IMR 90 P11
81.0	D8	94.13	SLC2A1_1	61.4	IMR 90 P11
81.5	D8	92.5	SLC2A1_1	61.4	IMR 90 P11
82.0	D8	92.31	SLC2A1_1	61.4	IMR 90 P11
82.5	D8	93.84	SLC2A1_1	61.4	IMR 90 P11
83.0	D8	100.96	SLC2A1_1	61.4	IMR 90 P11
83.5	D8	130.75	SLC2A1_1	61.4	IMR 90 P11
84.0	D8	181.89	SLC2A1_1	61.4	IMR 90 P11
84.5	D8	232.43	SLC2A1_1	61.4	IMR 90 P11
85.0	D8	276.21	SLC2A1_1	61.4	IMR 90 P11
85.5	D8	306.12	SLC2A1_1	61.4	IMR 90 P11
86.0	D8	287.61	SLC2A1_1	61.4	IMR 90 P11
86.5	D8	222.97	SLC2A1_1	61.4	IMR 90 P11
87.0	D8	153.4	SLC2A1_1	61.4	IMR 90 P11
87.5	D8	89.66	SLC2A1_1	61.4	IMR 90 P11
88.0	D8	34.36	SLC2A1_1	61.4	IMR 90 P11
88.5	D8	5.41	SLC2A1_1	61.4	IMR 90 P11
89.0	D8	1.08	SLC2A1_1	61.4	IMR 90 P11
89.5	D8	1.24	SLC2A1_1	61.4	IMR 90 P11
90.0	D8	1.47	SLC2A1_1	61.4	IMR 90 P11
90.5	D8	2.03	SLC2A1_1	61.4	IMR 90 P11
91.0	D8	2.22	SLC2A1_1	61.4	IMR 90 P11
91.5	D8	2.45	SLC2A1_1	61.4	IMR 90 P11
92.0	D8	2.88	SLC2A1_1	61.4	IMR 90 P11
92.5	D8	2.73	SLC2A1_1	61.4	IMR 90 P11
93.0	D8	2.45	SLC2A1_1	61.4	IMR 90 P11
93.5	D8	1.25	SLC2A1_1	61.4	IMR 90 P11
94.0	D8	0.68	SLC2A1_1	61.4	IMR 90 P11
94.5	D8	-1.92	SLC2A1_1	61.4	IMR 90 P11
95.0	D8	-2.26	SLC2A1_1	61.4	IMR 90 P11
55.0	E8	-11.57	SLC2A1_1	59.0	IMR 90 P11
55.5	E8	-25.07	SLC2A1_1	59.0	IMR 90 P11
56.0	E8	-23.14	SLC2A1_1	59.0	IMR 90 P11
56.5	E8	-23.14	SLC2A1_1	59.0	IMR 90 P11
57.0	E8	-23.14	SLC2A1_1	59.0	IMR 90 P11
57.5	E8	-23.57	SLC2A1_1	59.0	IMR 90 P11
58.0	E8	-20.92	SLC2A1_1	59.0	IMR 90 P11
58.5	E8	-15.39	SLC2A1_1	59.0	IMR 90 P11
59.0	E8	-10.78	SLC2A1_1	59.0	IMR 90 P11
59.5	E8	-6.07	SLC2A1_1	59.0	IMR 90 P11
60.0	E8	-0.98	SLC2A1_1	59.0	IMR 90 P11
60.5	E8	3.9	SLC2A1_1	59.0	IMR 90 P11
61.0	E8	8.68	SLC2A1_1	59.0	IMR 90 P11
61.5	E8	14.11	SLC2A1_1	59.0	IMR 90 P11
62.0	E8	18.97	SLC2A1_1	59.0	IMR 90 P11
62.5	E8	22.88	SLC2A1_1	59.0	IMR 90 P11
63.0	E8	27.51	SLC2A1_1	59.0	IMR 90 P11
63.5	E8	32.51	SLC2A1_1	59.0	IMR 90 P11
64.0	E8	38.43	SLC2A1_1	59.0	IMR 90 P11
64.5	E8	46.71	SLC2A1_1	59.0	IMR 90 P11
65.0	E8	56.86	SLC2A1_1	59.0	IMR 90 P11
65.5	E8	67.28	SLC2A1_1	59.0	IMR 90 P11
66.0	E8	78.1	SLC2A1_1	59.0	IMR 90 P11
66.5	E8	87.77	SLC2A1_1	59.0	IMR 90 P11
67.0	E8	94.89	SLC2A1_1	59.0	IMR 90 P11
67.5	E8	99.48	SLC2A1_1	59.0	IMR 90 P11
68.0	E8	101.96	SLC2A1_1	59.0	IMR 90 P11
68.5	E8	103.24	SLC2A1_1	59.0	IMR 90 P11
69.0	E8	103.36	SLC2A1_1	59.0	IMR 90 P11
69.5	E8	102.39	SLC2A1_1	59.0	IMR 90 P11
70.0	E8	102.1	SLC2A1_1	59.0	IMR 90 P11
70.5	E8	102.8	SLC2A1_1	59.0	IMR 90 P11
71.0	E8	102.9	SLC2A1_1	59.0	IMR 90 P11
71.5	E8	103.4	SLC2A1_1	59.0	IMR 90 P11
72.0	E8	105.07	SLC2A1_1	59.0	IMR 90 P11
72.5	E8	106.47	SLC2A1_1	59.0	IMR 90 P11
73.0	E8	107.08	SLC2A1_1	59.0	IMR 90 P11
73.5	E8	107.33	SLC2A1_1	59.0	IMR 90 P11
74.0	E8	106.88	SLC2A1_1	59.0	IMR 90 P11
74.5	E8	106.17	SLC2A1_1	59.0	IMR 90 P11
75.0	E8	105.15	SLC2A1_1	59.0	IMR 90 P11
75.5	E8	104.25	SLC2A1_1	59.0	IMR 90 P11
76.0	E8	103.79	SLC2A1_1	59.0	IMR 90 P11
76.5	E8	103.3	SLC2A1_1	59.0	IMR 90 P11
77.0	E8	102.29	SLC2A1_1	59.0	IMR 90 P11
77.5	E8	101.33	SLC2A1_1	59.0	IMR 90 P11
78.0	E8	100.35	SLC2A1_1	59.0	IMR 90 P11
78.5	E8	99.48	SLC2A1_1	59.0	IMR 90 P11
79.0	E8	99.09	SLC2A1_1	59.0	IMR 90 P11
79.5	E8	98.77	SLC2A1_1	59.0	IMR 90 P11
80.0	E8	97.88	SLC2A1_1	59.0	IMR 90 P11
80.5	E8	96.39	SLC2A1_1	59.0	IMR 90 P11
81.0	E8	94.33	SLC2A1_1	59.0	IMR 90 P11
81.5	E8	92.18	SLC2A1_1	59.0	IMR 90 P11
82.0	E8	90.75	SLC2A1_1	59.0	IMR 90 P11
82.5	E8	91.04	SLC2A1_1	59.0	IMR 90 P11
83.0	E8	96.85	SLC2A1_1	59.0	IMR 90 P11
83.5	E8	123.97	SLC2A1_1	59.0	IMR 90 P11
84.0	E8	169.9	SLC2A1_1	59.0	IMR 90 P11
84.5	E8	215.2	SLC2A1_1	59.0	IMR 90 P11
85.0	E8	254.95	SLC2A1_1	59.0	IMR 90 P11
85.5	E8	281.26	SLC2A1_1	59.0	IMR 90 P11
86.0	E8	262.59	SLC2A1_1	59.0	IMR 90 P11
86.5	E8	202.88	SLC2A1_1	59.0	IMR 90 P11
87.0	E8	139.44	SLC2A1_1	59.0	IMR 90 P11
87.5	E8	80.52	SLC2A1_1	59.0	IMR 90 P11
88.0	E8	30.38	SLC2A1_1	59.0	IMR 90 P11
88.5	E8	4.46	SLC2A1_1	59.0	IMR 90 P11
89.0	E8	0.71	SLC2A1_1	59.0	IMR 90 P11
89.5	E8	1.2	SLC2A1_1	59.0	IMR 90 P11
90.0	E8	1.45	SLC2A1_1	59.0	IMR 90 P11
90.5	E8	1.63	SLC2A1_1	59.0	IMR 90 P11
91.0	E8	1.83	SLC2A1_1	59.0	IMR 90 P11
91.5	E8	2.19	SLC2A1_1	59.0	IMR 90 P11
92.0	E8	2.41	SLC2A1_1	59.0	IMR 90 P11
92.5	E8	2.78	SLC2A1_1	59.0	IMR 90 P11
93.0	E8	2.83	SLC2A1_1	59.0	IMR 90 P11
93.5	E8	2.62	SLC2A1_1	59.0	IMR 90 P11
94.0	E8	2.67	SLC2A1_1	59.0	IMR 90 P11
94.5	E8	2.28	SLC2A1_1	59.0	IMR 90 P11
95.0	E8	0.79	SLC2A1_1	59.0	IMR 90 P11
55.0	F8	-16.37	SLC2A1_1	57.0	IMR 90 P11
55.5	F8	-35.47	SLC2A1_1	57.0	IMR 90 P11
56.0	F8	-32.74	SLC2A1_1	57.0	IMR 90 P11
56.5	F8	-32.74	SLC2A1_1	57.0	IMR 90 P11
57.0	F8	-32.74	SLC2A1_1	57.0	IMR 90 P11
57.5	F8	-33.4	SLC2A1_1	57.0	IMR 90 P11
58.0	F8	-29.4	SLC2A1_1	57.0	IMR 90 P11
58.5	F8	-21.42	SLC2A1_1	57.0	IMR 90 P11
59.0	F8	-14.72	SLC2A1_1	57.0	IMR 90 P11
59.5	F8	-7.76	SLC2A1_1	57.0	IMR 90 P11
60.0	F8	-0.69	SLC2A1_1	57.0	IMR 90 P11
60.5	F8	5.27	SLC2A1_1	57.0	IMR 90 P11
61.0	F8	10.46	SLC2A1_1	57.0	IMR 90 P11
61.5	F8	15.42	SLC2A1_1	57.0	IMR 90 P11
62.0	F8	19.55	SLC2A1_1	57.0	IMR 90 P11
62.5	F8	22.84	SLC2A1_1	57.0	IMR 90 P11
63.0	F8	25.84	SLC2A1_1	57.0	IMR 90 P11
63.5	F8	29.39	SLC2A1_1	57.0	IMR 90 P11
64.0	F8	33.45	SLC2A1_1	57.0	IMR 90 P11
64.5	F8	38.57	SLC2A1_1	57.0	IMR 90 P11
65.0	F8	45.67	SLC2A1_1	57.0	IMR 90 P11
65.5	F8	54.32	SLC2A1_1	57.0	IMR 90 P11
66.0	F8	63.14	SLC2A1_1	57.0	IMR 90 P11
66.5	F8	71.02	SLC2A1_1	57.0	IMR 90 P11
67.0	F8	77.48	SLC2A1_1	57.0	IMR 90 P11
67.5	F8	81.93	SLC2A1_1	57.0	IMR 90 P11
68.0	F8	84.28	SLC2A1_1	57.0	IMR 90 P11
68.5	F8	84.91	SLC2A1_1	57.0	IMR 90 P11
69.0	F8	85.11	SLC2A1_1	57.0	IMR 90 P11
69.5	F8	85.12	SLC2A1_1	57.0	IMR 90 P11
70.0	F8	84.59	SLC2A1_1	57.0	IMR 90 P11
70.5	F8	83.99	SLC2A1_1	57.0	IMR 90 P11
71.0	F8	83.33	SLC2A1_1	57.0	IMR 90 P11
71.5	F8	83.0	SLC2A1_1	57.0	IMR 90 P11
72.0	F8	82.94	SLC2A1_1	57.0	IMR 90 P11
72.5	F8	83.28	SLC2A1_1	57.0	IMR 90 P11
73.0	F8	84.58	SLC2A1_1	57.0	IMR 90 P11
73.5	F8	86.43	SLC2A1_1	57.0	IMR 90 P11
74.0	F8	87.64	SLC2A1_1	57.0	IMR 90 P11
74.5	F8	88.28	SLC2A1_1	57.0	IMR 90 P11
75.0	F8	88.38	SLC2A1_1	57.0	IMR 90 P11
75.5	F8	87.49	SLC2A1_1	57.0	IMR 90 P11
76.0	F8	86.23	SLC2A1_1	57.0	IMR 90 P11
76.5	F8	84.78	SLC2A1_1	57.0	IMR 90 P11
77.0	F8	83.27	SLC2A1_1	57.0	IMR 90 P11
77.5	F8	82.57	SLC2A1_1	57.0	IMR 90 P11
78.0	F8	82.37	SLC2A1_1	57.0	IMR 90 P11
78.5	F8	82.46	SLC2A1_1	57.0	IMR 90 P11
79.0	F8	82.64	SLC2A1_1	57.0	IMR 90 P11
79.5	F8	82.38	SLC2A1_1	57.0	IMR 90 P11
80.0	F8	81.25	SLC2A1_1	57.0	IMR 90 P11
80.5	F8	78.87	SLC2A1_1	57.0	IMR 90 P11
81.0	F8	75.47	SLC2A1_1	57.0	IMR 90 P11
81.5	F8	72.73	SLC2A1_1	57.0	IMR 90 P11
82.0	F8	71.08	SLC2A1_1	57.0	IMR 90 P11
82.5	F8	70.28	SLC2A1_1	57.0	IMR 90 P11
83.0	F8	73.72	SLC2A1_1	57.0	IMR 90 P11
83.5	F8	93.72	SLC2A1_1	57.0	IMR 90 P11
84.0	F8	128.38	SLC2A1_1	57.0	IMR 90 P11
84.5	F8	162.91	SLC2A1_1	57.0	IMR 90 P11
85.0	F8	193.45	SLC2A1_1	57.0	IMR 90 P11
85.5	F8	214.89	SLC2A1_1	57.0	IMR 90 P11
86.0	F8	202.88	SLC2A1_1	57.0	IMR 90 P11
86.5	F8	157.94	SLC2A1_1	57.0	IMR 90 P11
87.0	F8	109.13	SLC2A1_1	57.0	IMR 90 P11
87.5	F8	64.39	SLC2A1_1	57.0	IMR 90 P11
88.0	F8	25.37	SLC2A1_1	57.0	IMR 90 P11
88.5	F8	3.98	SLC2A1_1	57.0	IMR 90 P11
89.0	F8	0.79	SLC2A1_1	57.0	IMR 90 P11
89.5	F8	1.31	SLC2A1_1	57.0	IMR 90 P11
90.0	F8	1.37	SLC2A1_1	57.0	IMR 90 P11
90.5	F8	1.89	SLC2A1_1	57.0	IMR 90 P11
91.0	F8	2.64	SLC2A1_1	57.0	IMR 90 P11
91.5	F8	2.78	SLC2A1_1	57.0	IMR 90 P11
92.0	F8	2.78	SLC2A1_1	57.0	IMR 90 P11
92.5	F8	2.85	SLC2A1_1	57.0	IMR 90 P11
93.0	F8	2.25	SLC2A1_1	57.0	IMR 90 P11
93.5	F8	1.68	SLC2A1_1	57.0	IMR 90 P11
94.0	F8	1.49	SLC2A1_1	57.0	IMR 90 P11
94.5	F8	1.44	SLC2A1_1	57.0	IMR 90 P11
95.0	F8	0.59	SLC2A1_1	57.0	IMR 90 P11
55.0	G8	-17.4	SLC2A1_1	55.7	IMR 90 P11
55.5	G8	-37.7	SLC2A1_1	55.7	IMR 90 P11
56.0	G8	-34.8	SLC2A1_1	55.7	IMR 90 P11
56.5	G8	-34.8	SLC2A1_1	55.7	IMR 90 P11
57.0	G8	-34.8	SLC2A1_1	55.7	IMR 90 P11
57.5	G8	-35.59	SLC2A1_1	55.7	IMR 90 P11
58.0	G8	-30.65	SLC2A1_1	55.7	IMR 90 P11
58.5	G8	-21.52	SLC2A1_1	55.7	IMR 90 P11
59.0	G8	-13.1	SLC2A1_1	55.7	IMR 90 P11
59.5	G8	-4.18	SLC2A1_1	55.7	IMR 90 P11
60.0	G8	4.36	SLC2A1_1	55.7	IMR 90 P11
60.5	G8	12.14	SLC2A1_1	55.7	IMR 90 P11
61.0	G8	18.35	SLC2A1_1	55.7	IMR 90 P11
61.5	G8	23.35	SLC2A1_1	55.7	IMR 90 P11
62.0	G8	26.18	SLC2A1_1	55.7	IMR 90 P11
62.5	G8	26.93	SLC2A1_1	55.7	IMR 90 P11
63.0	G8	26.67	SLC2A1_1	55.7	IMR 90 P11
63.5	G8	26.78	SLC2A1_1	55.7	IMR 90 P11
64.0	G8	26.87	SLC2A1_1	55.7	IMR 90 P11
64.5	G8	28.91	SLC2A1_1	55.7	IMR 90 P11
65.0	G8	33.86	SLC2A1_1	55.7	IMR 90 P11
65.5	G8	40.36	SLC2A1_1	55.7	IMR 90 P11
66.0	G8	48.16	SLC2A1_1	55.7	IMR 90 P11
66.5	G8	56.45	SLC2A1_1	55.7	IMR 90 P11
67.0	G8	63.43	SLC2A1_1	55.7	IMR 90 P11
67.5	G8	68.47	SLC2A1_1	55.7	IMR 90 P11
68.0	G8	72.48	SLC2A1_1	55.7	IMR 90 P11
68.5	G8	75.07	SLC2A1_1	55.7	IMR 90 P11
69.0	G8	76.16	SLC2A1_1	55.7	IMR 90 P11
69.5	G8	76.06	SLC2A1_1	55.7	IMR 90 P11
70.0	G8	75.27	SLC2A1_1	55.7	IMR 90 P11
70.5	G8	73.82	SLC2A1_1	55.7	IMR 90 P11
71.0	G8	71.88	SLC2A1_1	55.7	IMR 90 P11
71.5	G8	70.96	SLC2A1_1	55.7	IMR 90 P11
72.0	G8	71.2	SLC2A1_1	55.7	IMR 90 P11
72.5	G8	71.81	SLC2A1_1	55.7	IMR 90 P11
73.0	G8	72.82	SLC2A1_1	55.7	IMR 90 P11
73.5	G8	74.13	SLC2A1_1	55.7	IMR 90 P11
74.0	G8	74.79	SLC2A1_1	55.7	IMR 90 P11
74.5	G8	75.07	SLC2A1_1	55.7	IMR 90 P11
75.0	G8	75.07	SLC2A1_1	55.7	IMR 90 P11
75.5	G8	74.62	SLC2A1_1	55.7	IMR 90 P11
76.0	G8	74.27	SLC2A1_1	55.7	IMR 90 P11
76.5	G8	73.5	SLC2A1_1	55.7	IMR 90 P11
77.0	G8	72.29	SLC2A1_1	55.7	IMR 90 P11
77.5	G8	71.4	SLC2A1_1	55.7	IMR 90 P11
78.0	G8	70.85	SLC2A1_1	55.7	IMR 90 P11
78.5	G8	70.03	SLC2A1_1	55.7	IMR 90 P11
79.0	G8	69.59	SLC2A1_1	55.7	IMR 90 P11
79.5	G8	69.18	SLC2A1_1	55.7	IMR 90 P11
80.0	G8	68.4	SLC2A1_1	55.7	IMR 90 P11
80.5	G8	66.87	SLC2A1_1	55.7	IMR 90 P11
81.0	G8	64.62	SLC2A1_1	55.7	IMR 90 P11
81.5	G8	62.89	SLC2A1_1	55.7	IMR 90 P11
82.0	G8	61.75	SLC2A1_1	55.7	IMR 90 P11
82.5	G8	60.82	SLC2A1_1	55.7	IMR 90 P11
83.0	G8	63.16	SLC2A1_1	55.7	IMR 90 P11
83.5	G8	78.8	SLC2A1_1	55.7	IMR 90 P11
84.0	G8	105.63	SLC2A1_1	55.7	IMR 90 P11
84.5	G8	132.37	SLC2A1_1	55.7	IMR 90 P11
85.0	G8	156.46	SLC2A1_1	55.7	IMR 90 P11
85.5	G8	173.43	SLC2A1_1	55.7	IMR 90 P11
86.0	G8	163.21	SLC2A1_1	55.7	IMR 90 P11
86.5	G8	126.98	SLC2A1_1	55.7	IMR 90 P11
87.0	G8	87.82	SLC2A1_1	55.7	IMR 90 P11
87.5	G8	51.59	SLC2A1_1	55.7	IMR 90 P11
88.0	G8	19.99	SLC2A1_1	55.7	IMR 90 P11
88.5	G8	3.59	SLC2A1_1	55.7	IMR 90 P11
89.0	G8	1.63	SLC2A1_1	55.7	IMR 90 P11
89.5	G8	2.04	SLC2A1_1	55.7	IMR 90 P11
90.0	G8	2.45	SLC2A1_1	55.7	IMR 90 P11
90.5	G8	2.85	SLC2A1_1	55.7	IMR 90 P11
91.0	G8	2.41	SLC2A1_1	55.7	IMR 90 P11
91.5	G8	2.09	SLC2A1_1	55.7	IMR 90 P11
92.0	G8	2.53	SLC2A1_1	55.7	IMR 90 P11
92.5	G8	2.56	SLC2A1_1	55.7	IMR 90 P11
93.0	G8	2.39	SLC2A1_1	55.7	IMR 90 P11
93.5	G8	2.55	SLC2A1_1	55.7	IMR 90 P11
94.0	G8	2.56	SLC2A1_1	55.7	IMR 90 P11
94.5	G8	2.32	SLC2A1_1	55.7	IMR 90 P11
95.0	G8	0.93	SLC2A1_1	55.7	IMR 90 P11
55.0	H8	-16.28	SLC2A1_1	55.0	IMR 90 P11
55.5	H8	-35.27	SLC2A1_1	55.0	IMR 90 P11
56.0	H8	-32.56	SLC2A1_1	55.0	IMR 90 P11
56.5	H8	-32.56	SLC2A1_1	55.0	IMR 90 P11
57.0	H8	-32.56	SLC2A1_1	55.0	IMR 90 P11
57.5	H8	-33.52	SLC2A1_1	55.0	IMR 90 P11
58.0	H8	-27.67	SLC2A1_1	55.0	IMR 90 P11
58.5	H8	-15.42	SLC2A1_1	55.0	IMR 90 P11
59.0	H8	-5.49	SLC2A1_1	55.0	IMR 90 P11
59.5	H8	3.29	SLC2A1_1	55.0	IMR 90 P11
60.0	H8	11.34	SLC2A1_1	55.0	IMR 90 P11
60.5	H8	17.14	SLC2A1_1	55.0	IMR 90 P11
61.0	H8	20.82	SLC2A1_1	55.0	IMR 90 P11
61.5	H8	23.75	SLC2A1_1	55.0	IMR 90 P11
62.0	H8	25.54	SLC2A1_1	55.0	IMR 90 P11
62.5	H8	25.76	SLC2A1_1	55.0	IMR 90 P11
63.0	H8	25.91	SLC2A1_1	55.0	IMR 90 P11
63.5	H8	26.28	SLC2A1_1	55.0	IMR 90 P11
64.0	H8	26.4	SLC2A1_1	55.0	IMR 90 P11
64.5	H8	27.49	SLC2A1_1	55.0	IMR 90 P11
65.0	H8	30.4	SLC2A1_1	55.0	IMR 90 P11
65.5	H8	35.23	SLC2A1_1	55.0	IMR 90 P11
66.0	H8	41.22	SLC2A1_1	55.0	IMR 90 P11
66.5	H8	48.2	SLC2A1_1	55.0	IMR 90 P11
67.0	H8	55.08	SLC2A1_1	55.0	IMR 90 P11
67.5	H8	61.07	SLC2A1_1	55.0	IMR 90 P11
68.0	H8	65.32	SLC2A1_1	55.0	IMR 90 P11
68.5	H8	67.23	SLC2A1_1	55.0	IMR 90 P11
69.0	H8	67.61	SLC2A1_1	55.0	IMR 90 P11
69.5	H8	67.48	SLC2A1_1	55.0	IMR 90 P11
70.0	H8	66.48	SLC2A1_1	55.0	IMR 90 P11
70.5	H8	64.97	SLC2A1_1	55.0	IMR 90 P11
71.0	H8	64.64	SLC2A1_1	55.0	IMR 90 P11
71.5	H8	64.63	SLC2A1_1	55.0	IMR 90 P11
72.0	H8	64.1	SLC2A1_1	55.0	IMR 90 P11
72.5	H8	63.91	SLC2A1_1	55.0	IMR 90 P11
73.0	H8	64.16	SLC2A1_1	55.0	IMR 90 P11
73.5	H8	64.33	SLC2A1_1	55.0	IMR 90 P11
74.0	H8	64.57	SLC2A1_1	55.0	IMR 90 P11
74.5	H8	64.89	SLC2A1_1	55.0	IMR 90 P11
75.0	H8	65.34	SLC2A1_1	55.0	IMR 90 P11
75.5	H8	65.22	SLC2A1_1	55.0	IMR 90 P11
76.0	H8	64.55	SLC2A1_1	55.0	IMR 90 P11
76.5	H8	64.24	SLC2A1_1	55.0	IMR 90 P11
77.0	H8	63.86	SLC2A1_1	55.0	IMR 90 P11
77.5	H8	62.96	SLC2A1_1	55.0	IMR 90 P11
78.0	H8	62.92	SLC2A1_1	55.0	IMR 90 P11
78.5	H8	63.36	SLC2A1_1	55.0	IMR 90 P11
79.0	H8	63.29	SLC2A1_1	55.0	IMR 90 P11
79.5	H8	63.03	SLC2A1_1	55.0	IMR 90 P11
80.0	H8	62.99	SLC2A1_1	55.0	IMR 90 P11
80.5	H8	61.99	SLC2A1_1	55.0	IMR 90 P11
81.0	H8	59.48	SLC2A1_1	55.0	IMR 90 P11
81.5	H8	56.74	SLC2A1_1	55.0	IMR 90 P11
82.0	H8	54.5	SLC2A1_1	55.0	IMR 90 P11
82.5	H8	52.53	SLC2A1_1	55.0	IMR 90 P11
83.0	H8	52.44	SLC2A1_1	55.0	IMR 90 P11
83.5	H8	62.23	SLC2A1_1	55.0	IMR 90 P11
84.0	H8	83.93	SLC2A1_1	55.0	IMR 90 P11
84.5	H8	108.11	SLC2A1_1	55.0	IMR 90 P11
85.0	H8	129.0	SLC2A1_1	55.0	IMR 90 P11
85.5	H8	145.41	SLC2A1_1	55.0	IMR 90 P11
86.0	H8	143.07	SLC2A1_1	55.0	IMR 90 P11
86.5	H8	115.61	SLC2A1_1	55.0	IMR 90 P11
87.0	H8	80.95	SLC2A1_1	55.0	IMR 90 P11
87.5	H8	50.18	SLC2A1_1	55.0	IMR 90 P11
88.0	H8	22.39	SLC2A1_1	55.0	IMR 90 P11
88.5	H8	4.91	SLC2A1_1	55.0	IMR 90 P11
89.0	H8	1.14	SLC2A1_1	55.0	IMR 90 P11
89.5	H8	1.9	SLC2A1_1	55.0	IMR 90 P11
90.0	H8	1.94	SLC2A1_1	55.0	IMR 90 P11
90.5	H8	1.98	SLC2A1_1	55.0	IMR 90 P11
91.0	H8	1.94	SLC2A1_1	55.0	IMR 90 P11
91.5	H8	1.84	SLC2A1_1	55.0	IMR 90 P11
92.0	H8	1.78	SLC2A1_1	55.0	IMR 90 P11
92.5	H8	1.72	SLC2A1_1	55.0	IMR 90 P11
93.0	H8	2.27	SLC2A1_1	55.0	IMR 90 P11
93.5	H8	2.33	SLC2A1_1	55.0	IMR 90 P11
94.0	H8	2.45	SLC2A1_1	55.0	IMR 90 P11
94.5	H8	2.18	SLC2A1_1	55.0	IMR 90 P11
95.0	H8	0.66	SLC2A1_1	55.0	IMR 90 P11
55.0	A8	9.43	SLC2A1_1	65.0	IMR 90 P8
55.5	A8	20.43	SLC2A1_1	65.0	IMR 90 P8
56.0	A8	18.86	SLC2A1_1	65.0	IMR 90 P8
56.5	A8	18.86	SLC2A1_1	65.0	IMR 90 P8
57.0	A8	18.86	SLC2A1_1	65.0	IMR 90 P8
57.5	A8	18.78	SLC2A1_1	65.0	IMR 90 P8
58.0	A8	19.45	SLC2A1_1	65.0	IMR 90 P8
58.5	A8	19.17	SLC2A1_1	65.0	IMR 90 P8
59.0	A8	18.97	SLC2A1_1	65.0	IMR 90 P8
59.5	A8	21.08	SLC2A1_1	65.0	IMR 90 P8
60.0	A8	22.87	SLC2A1_1	65.0	IMR 90 P8
60.5	A8	23.09	SLC2A1_1	65.0	IMR 90 P8
61.0	A8	23.15	SLC2A1_1	65.0	IMR 90 P8
61.5	A8	22.64	SLC2A1_1	65.0	IMR 90 P8
62.0	A8	21.45	SLC2A1_1	65.0	IMR 90 P8
62.5	A8	21.55	SLC2A1_1	65.0	IMR 90 P8
63.0	A8	23.56	SLC2A1_1	65.0	IMR 90 P8
63.5	A8	28.77	SLC2A1_1	65.0	IMR 90 P8
64.0	A8	38.03	SLC2A1_1	65.0	IMR 90 P8
64.5	A8	50.21	SLC2A1_1	65.0	IMR 90 P8
65.0	A8	64.06	SLC2A1_1	65.0	IMR 90 P8
65.5	A8	79.27	SLC2A1_1	65.0	IMR 90 P8
66.0	A8	92.47	SLC2A1_1	65.0	IMR 90 P8
66.5	A8	101.34	SLC2A1_1	65.0	IMR 90 P8
67.0	A8	107.2	SLC2A1_1	65.0	IMR 90 P8
67.5	A8	109.85	SLC2A1_1	65.0	IMR 90 P8
68.0	A8	108.75	SLC2A1_1	65.0	IMR 90 P8
68.5	A8	107.47	SLC2A1_1	65.0	IMR 90 P8
69.0	A8	107.12	SLC2A1_1	65.0	IMR 90 P8
69.5	A8	106.03	SLC2A1_1	65.0	IMR 90 P8
70.0	A8	105.93	SLC2A1_1	65.0	IMR 90 P8
70.5	A8	107.54	SLC2A1_1	65.0	IMR 90 P8
71.0	A8	109.02	SLC2A1_1	65.0	IMR 90 P8
71.5	A8	109.98	SLC2A1_1	65.0	IMR 90 P8
72.0	A8	111.84	SLC2A1_1	65.0	IMR 90 P8
72.5	A8	113.98	SLC2A1_1	65.0	IMR 90 P8
73.0	A8	115.1	SLC2A1_1	65.0	IMR 90 P8
73.5	A8	115.23	SLC2A1_1	65.0	IMR 90 P8
74.0	A8	115.51	SLC2A1_1	65.0	IMR 90 P8
74.5	A8	115.64	SLC2A1_1	65.0	IMR 90 P8
75.0	A8	114.31	SLC2A1_1	65.0	IMR 90 P8
75.5	A8	112.64	SLC2A1_1	65.0	IMR 90 P8
76.0	A8	111.41	SLC2A1_1	65.0	IMR 90 P8
76.5	A8	109.49	SLC2A1_1	65.0	IMR 90 P8
77.0	A8	107.03	SLC2A1_1	65.0	IMR 90 P8
77.5	A8	105.9	SLC2A1_1	65.0	IMR 90 P8
78.0	A8	105.66	SLC2A1_1	65.0	IMR 90 P8
78.5	A8	105.26	SLC2A1_1	65.0	IMR 90 P8
79.0	A8	105.28	SLC2A1_1	65.0	IMR 90 P8
79.5	A8	105.15	SLC2A1_1	65.0	IMR 90 P8
80.0	A8	103.79	SLC2A1_1	65.0	IMR 90 P8
80.5	A8	101.5	SLC2A1_1	65.0	IMR 90 P8
81.0	A8	99.88	SLC2A1_1	65.0	IMR 90 P8
81.5	A8	98.9	SLC2A1_1	65.0	IMR 90 P8
82.0	A8	98.96	SLC2A1_1	65.0	IMR 90 P8
[truncated: 1,889 more rows]
