# Supplementary material for: Primer PICKR: literature-mined scoring platform for robust RT–qPCR primers
Source: Nat Commun. 2026 May 28;17:6938. doi: 10.1038/s41467-026-73648-2 (PMC13388996; doi:10.1038/s41467-026-73648-2)
Supplement: Supplementary file 11 — Source Data [file 41467_2026_73648_MOESM11_ESM.zip › Suppl_Fig_S10/melting_curve_data_CCNB1_1.csv]

Temperature	Well	Derivative	Target	melt temp	Replicate
55.0	A3	3.38236488814277	CCNB1_1	65.0	IMR90p8
55.5	A3	7.32845725764241	CCNB1_1	65.0	IMR90p8
56.0	A3	6.76472977628532	CCNB1_1	65.0	IMR90p8
56.5	A3	6.76472977629965	CCNB1_1	65.0	IMR90p8
57.0	A3	6.76472977618505	CCNB1_1	65.0	IMR90p8
57.5	A3	6.54939229906472	CCNB1_1	65.0	IMR90p8
58.0	A3	7.80116423759591	CCNB1_1	65.0	IMR90p8
58.5	A3	10.8099692506016	CCNB1_1	65.0	IMR90p8
59.0	A3	14.3029311940873	CCNB1_1	65.0	IMR90p8
59.5	A3	16.5173755071021	CCNB1_1	65.0	IMR90p8
60.0	A3	18.0772550142085	CCNB1_1	65.0	IMR90p8
60.5	A3	21.0513185729865	CCNB1_1	65.0	IMR90p8
61.0	A3	23.8141261702071	CCNB1_1	65.0	IMR90p8
61.5	A3	26.3970828923834	CCNB1_1	65.0	IMR90p8
62.0	A3	28.9722415703527	CCNB1_1	65.0	IMR90p8
62.5	A3	31.8773978348768	CCNB1_1	65.0	IMR90p8
63.0	A3	35.7910084773275	CCNB1_1	65.0	IMR90p8
63.5	A3	41.4872284515557	CCNB1_1	65.0	IMR90p8
64.0	A3	49.8056883952784	CCNB1_1	65.0	IMR90p8
64.5	A3	61.9485636616281	CCNB1_1	65.0	IMR90p8
65.0	A3	76.8186414369989	CCNB1_1	65.0	IMR90p8
65.5	A3	92.2034982204467	CCNB1_1	65.0	IMR90p8
66.0	A3	106.764377425985	CCNB1_1	65.0	IMR90p8
66.5	A3	117.768400820472	CCNB1_1	65.0	IMR90p8
67.0	A3	125.348200028328	CCNB1_1	65.0	IMR90p8
67.5	A3	130.49266530839	CCNB1_1	65.0	IMR90p8
68.0	A3	132.720511547402	CCNB1_1	65.0	IMR90p8
68.5	A3	133.599081844693	CCNB1_1	65.0	IMR90p8
69.0	A3	134.52605876186	CCNB1_1	65.0	IMR90p8
69.5	A3	135.077045778282	CCNB1_1	65.0	IMR90p8
70.0	A3	134.918518309856	CCNB1_1	65.0	IMR90p8
70.5	A3	135.511666121553	CCNB1_1	65.0	IMR90p8
71.0	A3	136.669962010343	CCNB1_1	65.0	IMR90p8
71.5	A3	138.105588745261	CCNB1_1	65.0	IMR90p8
72.0	A3	139.565142346715	CCNB1_1	65.0	IMR90p8
72.5	A3	141.243080255386	CCNB1_1	65.0	IMR90p8
73.0	A3	143.312002291009	CCNB1_1	65.0	IMR90p8
73.5	A3	145.785221139846	CCNB1_1	65.0	IMR90p8
74.0	A3	160.165607900621	CCNB1_1	65.0	IMR90p8
74.5	A3	214.111910352691	CCNB1_1	65.0	IMR90p8
75.0	A3	322.246979370202	CCNB1_1	65.0	IMR90p8
75.5	A3	468.350592805601	CCNB1_1	65.0	IMR90p8
76.0	A3	623.629026933009	CCNB1_1	65.0	IMR90p8
76.5	A3	749.849052693995	CCNB1_1	65.0	IMR90p8
77.0	A3	790.583769272851	CCNB1_1	65.0	IMR90p8
77.5	A3	716.745405844779	CCNB1_1	65.0	IMR90p8
78.0	A3	559.384220538808	CCNB1_1	65.0	IMR90p8
78.5	A3	374.681214816645	CCNB1_1	65.0	IMR90p8
79.0	A3	206.190501349127	CCNB1_1	65.0	IMR90p8
79.5	A3	84.1525315626419	CCNB1_1	65.0	IMR90p8
80.0	A3	22.2682635102553	CCNB1_1	65.0	IMR90p8
80.5	A3	5.04220364228007	CCNB1_1	65.0	IMR90p8
81.0	A3	5.13677315076615	CCNB1_1	65.0	IMR90p8
81.5	A3	5.83770404631343	CCNB1_1	65.0	IMR90p8
82.0	A3	5.5206173656203	CCNB1_1	65.0	IMR90p8
82.5	A3	5.22092506053599	CCNB1_1	65.0	IMR90p8
83.0	A3	5.30781885445884	CCNB1_1	65.0	IMR90p8
83.5	A3	4.62844468306764	CCNB1_1	65.0	IMR90p8
84.0	A3	3.81819348993866	CCNB1_1	65.0	IMR90p8
84.5	A3	3.58706116060205	CCNB1_1	65.0	IMR90p8
85.0	A3	3.17192382409479	CCNB1_1	65.0	IMR90p8
85.5	A3	2.52838465426697	CCNB1_1	65.0	IMR90p8
86.0	A3	2.48722925199104	CCNB1_1	65.0	IMR90p8
86.5	A3	2.68742416631761	CCNB1_1	65.0	IMR90p8
87.0	A3	2.7837750462013	CCNB1_1	65.0	IMR90p8
87.5	A3	2.84499659551778	CCNB1_1	65.0	IMR90p8
88.0	A3	2.74716140134058	CCNB1_1	65.0	IMR90p8
88.5	A3	2.56646316648335	CCNB1_1	65.0	IMR90p8
89.0	A3	2.29211640846995	CCNB1_1	65.0	IMR90p8
89.5	A3	2.17003775080161	CCNB1_1	65.0	IMR90p8
90.0	A3	2.38645695113473	CCNB1_1	65.0	IMR90p8
90.5	A3	2.66539583750705	CCNB1_1	65.0	IMR90p8
91.0	A3	2.86621087174962	CCNB1_1	65.0	IMR90p8
91.5	A3	2.82664927818661	CCNB1_1	65.0	IMR90p8
92.0	A3	2.34270955996521	CCNB1_1	65.0	IMR90p8
92.5	A3	1.78828491917483	CCNB1_1	65.0	IMR90p8
93.0	A3	1.51998138404286	CCNB1_1	65.0	IMR90p8
93.5	A3	1.07300249431745	CCNB1_1	65.0	IMR90p8
94.0	A3	0.994068396977184	CCNB1_1	65.0	IMR90p8
94.5	A3	0.737916983517209	CCNB1_1	65.0	IMR90p8
95.0	A3	0.0641514501795086	CCNB1_1	65.0	IMR90p8
55.0	B3	3.21843095785039	CCNB1_1	64.5	IMR90p8
55.5	B3	6.97326707533989	CCNB1_1	64.5	IMR90p8
56.0	B3	6.43686191569668	CCNB1_1	64.5	IMR90p8
56.5	B3	6.43686191569418	CCNB1_1	64.5	IMR90p8
57.0	B3	6.43686191572169	CCNB1_1	64.5	IMR90p8
57.5	B3	6.17524992024755	CCNB1_1	64.5	IMR90p8
58.0	B3	7.74973021616506	CCNB1_1	64.5	IMR90p8
58.5	B3	11.1554403482887	CCNB1_1	64.5	IMR90p8
59.0	B3	14.0141488920217	CCNB1_1	64.5	IMR90p8
59.5	B3	16.7623016369362	CCNB1_1	64.5	IMR90p8
60.0	B3	19.4923008451792	CCNB1_1	64.5	IMR90p8
60.5	B3	23.3025878531764	CCNB1_1	64.5	IMR90p8
61.0	B3	26.7658384249685	CCNB1_1	64.5	IMR90p8
61.5	B3	29.8489668708814	CCNB1_1	64.5	IMR90p8
62.0	B3	33.4280091799762	CCNB1_1	64.5	IMR90p8
62.5	B3	36.475624764689	CCNB1_1	64.5	IMR90p8
63.0	B3	39.2866537665229	CCNB1_1	64.5	IMR90p8
63.5	B3	43.5673973084668	CCNB1_1	64.5	IMR90p8
64.0	B3	50.4999382526844	CCNB1_1	64.5	IMR90p8
64.5	B3	60.1581187116803	CCNB1_1	64.5	IMR90p8
65.0	B3	73.2662817829521	CCNB1_1	64.5	IMR90p8
65.5	B3	87.9876539827987	CCNB1_1	64.5	IMR90p8
66.0	B3	102.77538043425	CCNB1_1	64.5	IMR90p8
66.5	B3	115.912929753911	CCNB1_1	64.5	IMR90p8
67.0	B3	125.754338201337	CCNB1_1	64.5	IMR90p8
67.5	B3	131.719082929764	CCNB1_1	64.5	IMR90p8
68.0	B3	134.975161330818	CCNB1_1	64.5	IMR90p8
68.5	B3	136.559794355364	CCNB1_1	64.5	IMR90p8
69.0	B3	137.429500671273	CCNB1_1	64.5	IMR90p8
69.5	B3	138.246054657586	CCNB1_1	64.5	IMR90p8
70.0	B3	139.375568478885	CCNB1_1	64.5	IMR90p8
70.5	B3	141.464032820568	CCNB1_1	64.5	IMR90p8
71.0	B3	143.744250100935	CCNB1_1	64.5	IMR90p8
71.5	B3	145.022138832857	CCNB1_1	64.5	IMR90p8
72.0	B3	146.308311822404	CCNB1_1	64.5	IMR90p8
72.5	B3	148.106396588292	CCNB1_1	64.5	IMR90p8
73.0	B3	148.781600781846	CCNB1_1	64.5	IMR90p8
73.5	B3	149.808491274186	CCNB1_1	64.5	IMR90p8
74.0	B3	164.116517154535	CCNB1_1	64.5	IMR90p8
74.5	B3	218.855101803392	CCNB1_1	64.5	IMR90p8
75.0	B3	327.835686504406	CCNB1_1	64.5	IMR90p8
75.5	B3	476.339861643694	CCNB1_1	64.5	IMR90p8
76.0	B3	634.910015855846	CCNB1_1	64.5	IMR90p8
76.5	B3	763.406493162321	CCNB1_1	64.5	IMR90p8
77.0	B3	804.905181721726	CCNB1_1	64.5	IMR90p8
77.5	B3	730.689907590815	CCNB1_1	64.5	IMR90p8
78.0	B3	571.429764879546	CCNB1_1	64.5	IMR90p8
78.5	B3	383.772495135605	CCNB1_1	64.5	IMR90p8
79.0	B3	212.44785460942	CCNB1_1	64.5	IMR90p8
79.5	B3	87.8987061810053	CCNB1_1	64.5	IMR90p8
80.0	B3	24.1727334177972	CCNB1_1	64.5	IMR90p8
80.5	B3	5.9118759886706	CCNB1_1	64.5	IMR90p8
81.0	B3	5.16221104701532	CCNB1_1	64.5	IMR90p8
81.5	B3	5.37332887880024	CCNB1_1	64.5	IMR90p8
82.0	B3	5.17700006055873	CCNB1_1	64.5	IMR90p8
82.5	B3	4.78469051491646	CCNB1_1	64.5	IMR90p8
83.0	B3	4.7745614205532	CCNB1_1	64.5	IMR90p8
83.5	B3	4.78731427764376	CCNB1_1	64.5	IMR90p8
84.0	B3	4.74738573783208	CCNB1_1	64.5	IMR90p8
84.5	B3	4.65623297459405	CCNB1_1	64.5	IMR90p8
85.0	B3	4.31671413331469	CCNB1_1	64.5	IMR90p8
85.5	B3	3.77253503456052	CCNB1_1	64.5	IMR90p8
86.0	B3	3.3700031529105	CCNB1_1	64.5	IMR90p8
86.5	B3	2.89462958645959	CCNB1_1	64.5	IMR90p8
87.0	B3	2.63605233779742	CCNB1_1	64.5	IMR90p8
87.5	B3	3.16340999213384	CCNB1_1	64.5	IMR90p8
88.0	B3	3.53848545392515	CCNB1_1	64.5	IMR90p8
88.5	B3	3.48981100723915	CCNB1_1	64.5	IMR90p8
89.0	B3	3.40022368326566	CCNB1_1	64.5	IMR90p8
89.5	B3	3.03443887240326	CCNB1_1	64.5	IMR90p8
90.0	B3	2.03897278445783	CCNB1_1	64.5	IMR90p8
90.5	B3	1.57844380893698	CCNB1_1	64.5	IMR90p8
91.0	B3	1.72817053883205	CCNB1_1	64.5	IMR90p8
91.5	B3	1.88570698677051	CCNB1_1	64.5	IMR90p8
92.0	B3	2.14711974558588	CCNB1_1	64.5	IMR90p8
92.5	B3	2.81256220363065	CCNB1_1	64.5	IMR90p8
93.0	B3	2.7148738323537	CCNB1_1	64.5	IMR90p8
93.5	B3	2.24162368947395	CCNB1_1	64.5	IMR90p8
94.0	B3	2.31737641210731	CCNB1_1	64.5	IMR90p8
94.5	B3	2.29910618466675	CCNB1_1	64.5	IMR90p8
95.0	B3	0.998798413063753	CCNB1_1	64.5	IMR90p8
55.0	C3	-0.494557397980998	CCNB1_1	63.3	IMR90p8
55.5	C3	-1.07154102895879	CCNB1_1	63.3	IMR90p8
56.0	C3	-0.989114795960177	CCNB1_1	63.3	IMR90p8
56.5	C3	-0.98911479595813	CCNB1_1	63.3	IMR90p8
57.0	C3	-0.989114795977457	CCNB1_1	63.3	IMR90p8
57.5	C3	-1.41673038277554	CCNB1_1	63.3	IMR90p8
58.0	C3	1.34377576120369	CCNB1_1	63.3	IMR90p8
58.5	C3	5.55404176972093	CCNB1_1	63.3	IMR90p8
59.0	C3	9.38043681601221	CCNB1_1	63.3	IMR90p8
59.5	C3	13.3664467193596	CCNB1_1	63.3	IMR90p8
60.0	C3	18.1039709878871	CCNB1_1	63.3	IMR90p8
60.5	C3	23.4452755821662	CCNB1_1	63.3	IMR90p8
61.0	C3	27.6887494990267	CCNB1_1	63.3	IMR90p8
61.5	C3	32.0622771120541	CCNB1_1	63.3	IMR90p8
62.0	C3	36.3802271194093	CCNB1_1	63.3	IMR90p8
62.5	C3	39.6666314816373	CCNB1_1	63.3	IMR90p8
63.0	C3	43.2613651807437	CCNB1_1	63.3	IMR90p8
63.5	C3	49.8854419624031	CCNB1_1	63.3	IMR90p8
64.0	C3	58.1957060378852	CCNB1_1	63.3	IMR90p8
64.5	C3	69.2517031976751	CCNB1_1	63.3	IMR90p8
65.0	C3	83.3756393508291	CCNB1_1	63.3	IMR90p8
65.5	C3	98.5098948703838	CCNB1_1	63.3	IMR90p8
66.0	C3	111.980727354323	CCNB1_1	63.3	IMR90p8
66.5	C3	122.788592717311	CCNB1_1	63.3	IMR90p8
67.0	C3	130.377976534583	CCNB1_1	63.3	IMR90p8
67.5	C3	134.070232806262	CCNB1_1	63.3	IMR90p8
68.0	C3	134.50749501996	CCNB1_1	63.3	IMR90p8
68.5	C3	134.101895694908	CCNB1_1	63.3	IMR90p8
69.0	C3	134.636520203503	CCNB1_1	63.3	IMR90p8
69.5	C3	135.211495661286	CCNB1_1	63.3	IMR90p8
70.0	C3	136.697369838801	CCNB1_1	63.3	IMR90p8
70.5	C3	139.674363790491	CCNB1_1	63.3	IMR90p8
71.0	C3	142.133571298641	CCNB1_1	63.3	IMR90p8
71.5	C3	143.555851726433	CCNB1_1	63.3	IMR90p8
72.0	C3	145.132201205119	CCNB1_1	63.3	IMR90p8
72.5	C3	146.134548262979	CCNB1_1	63.3	IMR90p8
73.0	C3	146.372119612901	CCNB1_1	63.3	IMR90p8
73.5	C3	148.434045884948	CCNB1_1	63.3	IMR90p8
74.0	C3	163.38578975525	CCNB1_1	63.3	IMR90p8
74.5	C3	218.769614187841	CCNB1_1	63.3	IMR90p8
75.0	C3	329.648007803834	CCNB1_1	63.3	IMR90p8
75.5	C3	476.397765359529	CCNB1_1	63.3	IMR90p8
76.0	C3	627.325096811543	CCNB1_1	63.3	IMR90p8
76.5	C3	746.97134978411	CCNB1_1	63.3	IMR90p8
77.0	C3	778.883724093861	CCNB1_1	63.3	IMR90p8
77.5	C3	694.594836722064	CCNB1_1	63.3	IMR90p8
78.0	C3	532.653980829412	CCNB1_1	63.3	IMR90p8
78.5	C3	351.38672519201	CCNB1_1	63.3	IMR90p8
79.0	C3	188.547630583812	CCNB1_1	63.3	IMR90p8
79.5	C3	72.7478285958367	CCNB1_1	63.3	IMR90p8
80.0	C3	17.7281833908231	CCNB1_1	63.3	IMR90p8
80.5	C3	4.49155102986123	CCNB1_1	63.3	IMR90p8
81.0	C3	5.09453524480909	CCNB1_1	63.3	IMR90p8
81.5	C3	5.77155309234229	CCNB1_1	63.3	IMR90p8
82.0	C3	6.29480943308511	CCNB1_1	63.3	IMR90p8
82.5	C3	6.59683618546609	CCNB1_1	63.3	IMR90p8
83.0	C3	6.65534268547043	CCNB1_1	63.3	IMR90p8
83.5	C3	6.08462116489176	CCNB1_1	63.3	IMR90p8
84.0	C3	5.42939724736351	CCNB1_1	63.3	IMR90p8
84.5	C3	4.80697163321105	CCNB1_1	63.3	IMR90p8
85.0	C3	4.18525621962181	CCNB1_1	63.3	IMR90p8
85.5	C3	3.79791894363814	CCNB1_1	63.3	IMR90p8
86.0	C3	3.65835114358003	CCNB1_1	63.3	IMR90p8
86.5	C3	3.28783322367303	CCNB1_1	63.3	IMR90p8
87.0	C3	2.67691640221943	CCNB1_1	63.3	IMR90p8
87.5	C3	2.34021216893512	CCNB1_1	63.3	IMR90p8
88.0	C3	2.09214285563797	CCNB1_1	63.3	IMR90p8
88.5	C3	1.77368329793256	CCNB1_1	63.3	IMR90p8
89.0	C3	1.64222815261934	CCNB1_1	63.3	IMR90p8
89.5	C3	1.80547334070184	CCNB1_1	63.3	IMR90p8
90.0	C3	2.16732371488757	CCNB1_1	63.3	IMR90p8
90.5	C3	2.20684738635345	CCNB1_1	63.3	IMR90p8
91.0	C3	2.01886469715663	CCNB1_1	63.3	IMR90p8
91.5	C3	2.30863354181093	CCNB1_1	63.3	IMR90p8
92.0	C3	2.67938098203217	CCNB1_1	63.3	IMR90p8
92.5	C3	2.71209195657326	CCNB1_1	63.3	IMR90p8
93.0	C3	3.2893977592625	CCNB1_1	63.3	IMR90p8
93.5	C3	4.16502110157171	CCNB1_1	63.3	IMR90p8
94.0	C3	4.33382879629517	CCNB1_1	63.3	IMR90p8
94.5	C3	5.03336418625895	CCNB1_1	63.3	IMR90p8
95.0	C3	2.47730753676751	CCNB1_1	63.3	IMR90p8
55.0	D3	-0.728965928195976	CCNB1_1	61.4	IMR90p8
55.5	D3	-1.5794261777603	CCNB1_1	61.4	IMR90p8
56.0	D3	-1.457931856394	CCNB1_1	61.4	IMR90p8
56.5	D3	-1.45793185639491	CCNB1_1	61.4	IMR90p8
57.0	D3	-1.45793185637513	CCNB1_1	61.4	IMR90p8
57.5	D3	-2.08498770591586	CCNB1_1	61.4	IMR90p8
58.0	D3	1.71045657591435	CCNB1_1	61.4	IMR90p8
58.5	D3	9.72073040573696	CCNB1_1	61.4	IMR90p8
59.0	D3	16.4631542761418	CCNB1_1	61.4	IMR90p8
59.5	D3	22.9482759735153	CCNB1_1	61.4	IMR90p8
60.0	D3	29.2828995907528	CCNB1_1	61.4	IMR90p8
60.5	D3	34.7254876928552	CCNB1_1	61.4	IMR90p8
61.0	D3	39.5090151751449	CCNB1_1	61.4	IMR90p8
61.5	D3	43.9886757848728	CCNB1_1	61.4	IMR90p8
62.0	D3	47.8588938034662	CCNB1_1	61.4	IMR90p8
62.5	D3	50.9343296820289	CCNB1_1	61.4	IMR90p8
63.0	D3	53.9965430340361	CCNB1_1	61.4	IMR90p8
63.5	D3	57.9031679951547	CCNB1_1	61.4	IMR90p8
64.0	D3	62.8467545860154	CCNB1_1	61.4	IMR90p8
64.5	D3	69.6079393024414	CCNB1_1	61.4	IMR90p8
65.0	D3	78.7869103203757	CCNB1_1	61.4	IMR90p8
65.5	D3	89.4832346320178	CCNB1_1	61.4	IMR90p8
66.0	D3	100.088687848967	CCNB1_1	61.4	IMR90p8
66.5	D3	109.936829625754	CCNB1_1	61.4	IMR90p8
67.0	D3	118.394930030177	CCNB1_1	61.4	IMR90p8
67.5	D3	124.42058010012	CCNB1_1	61.4	IMR90p8
68.0	D3	127.899513858015	CCNB1_1	61.4	IMR90p8
68.5	D3	130.35997729363	CCNB1_1	61.4	IMR90p8
69.0	D3	132.064709919292	CCNB1_1	61.4	IMR90p8
69.5	D3	132.221325996008	CCNB1_1	61.4	IMR90p8
70.0	D3	132.062746568825	CCNB1_1	61.4	IMR90p8
70.5	D3	133.372944342792	CCNB1_1	61.4	IMR90p8
71.0	D3	134.861513412722	CCNB1_1	61.4	IMR90p8
71.5	D3	135.615991245353	CCNB1_1	61.4	IMR90p8
72.0	D3	137.006214927089	CCNB1_1	61.4	IMR90p8
72.5	D3	138.74250631563	CCNB1_1	61.4	IMR90p8
73.0	D3	139.648371675764	CCNB1_1	61.4	IMR90p8
73.5	D3	140.1357707335	CCNB1_1	61.4	IMR90p8
74.0	D3	147.236653887532	CCNB1_1	61.4	IMR90p8
74.5	D3	185.239495317092	CCNB1_1	61.4	IMR90p8
75.0	D3	273.972073721285	CCNB1_1	61.4	IMR90p8
75.5	D3	400.622944581642	CCNB1_1	61.4	IMR90p8
76.0	D3	537.511875238893	CCNB1_1	61.4	IMR90p8
76.5	D3	657.719090520162	CCNB1_1	61.4	IMR90p8
77.0	D3	710.638273539525	CCNB1_1	61.4	IMR90p8
77.5	D3	655.902190846205	CCNB1_1	61.4	IMR90p8
78.0	D3	518.668426455888	CCNB1_1	61.4	IMR90p8
78.5	D3	354.962093427155	CCNB1_1	61.4	IMR90p8
79.0	D3	200.885751046883	CCNB1_1	61.4	IMR90p8
79.5	D3	83.3403247554708	CCNB1_1	61.4	IMR90p8
80.0	D3	22.2781144019448	CCNB1_1	61.4	IMR90p8
80.5	D3	5.69983507816727	CCNB1_1	61.4	IMR90p8
81.0	D3	5.28815497697263	CCNB1_1	61.4	IMR90p8
81.5	D3	5.3818575695434	CCNB1_1	61.4	IMR90p8
82.0	D3	5.3194459625426	CCNB1_1	61.4	IMR90p8
82.5	D3	5.66039712386669	CCNB1_1	61.4	IMR90p8
83.0	D3	5.50733389785	CCNB1_1	61.4	IMR90p8
83.5	D3	5.18370257744539	CCNB1_1	61.4	IMR90p8
84.0	D3	5.08809751278608	CCNB1_1	61.4	IMR90p8
84.5	D3	4.59251378853872	CCNB1_1	61.4	IMR90p8
85.0	D3	3.81390302050306	CCNB1_1	61.4	IMR90p8
85.5	D3	3.40189442284952	CCNB1_1	61.4	IMR90p8
86.0	D3	2.93295819231275	CCNB1_1	61.4	IMR90p8
86.5	D3	2.44456569949102	CCNB1_1	61.4	IMR90p8
87.0	D3	2.54905747901739	CCNB1_1	61.4	IMR90p8
87.5	D3	2.69332034899236	CCNB1_1	61.4	IMR90p8
88.0	D3	2.7412981911454	CCNB1_1	61.4	IMR90p8
88.5	D3	3.04589636709858	CCNB1_1	61.4	IMR90p8
89.0	D3	3.40935695996399	CCNB1_1	61.4	IMR90p8
89.5	D3	3.15503009222147	CCNB1_1	61.4	IMR90p8
90.0	D3	2.7036494424255	CCNB1_1	61.4	IMR90p8
90.5	D3	2.48361706698364	CCNB1_1	61.4	IMR90p8
91.0	D3	2.25235704436858	CCNB1_1	61.4	IMR90p8
91.5	D3	1.69310307325162	CCNB1_1	61.4	IMR90p8
92.0	D3	1.83010505683774	CCNB1_1	61.4	IMR90p8
92.5	D3	2.37329342035451	CCNB1_1	61.4	IMR90p8
93.0	D3	2.39695123458273	CCNB1_1	61.4	IMR90p8
93.5	D3	2.19549444450013	CCNB1_1	61.4	IMR90p8
94.0	D3	2.47134683649534	CCNB1_1	61.4	IMR90p8
94.5	D3	2.20816105896171	CCNB1_1	61.4	IMR90p8
95.0	D3	0.659011047311253	CCNB1_1	61.4	IMR90p8
55.0	E3	-3.57302556680156	CCNB1_1	59.0	IMR90p8
55.5	E3	-7.74155539473645	CCNB1_1	59.0	IMR90p8
56.0	E3	-7.1460511336029	CCNB1_1	59.0	IMR90p8
56.5	E3	-7.14605113361745	CCNB1_1	59.0	IMR90p8
57.0	E3	-7.14605113349785	CCNB1_1	59.0	IMR90p8
57.5	E3	-7.88414243509089	CCNB1_1	59.0	IMR90p8
58.0	E3	-3.4373013478621	CCNB1_1	59.0	IMR90p8
58.5	E3	5.91603056164104	CCNB1_1	59.0	IMR90p8
59.0	E3	15.3616197822591	CCNB1_1	59.0	IMR90p8
59.5	E3	25.8125647433898	CCNB1_1	59.0	IMR90p8
60.0	E3	33.7938479160853	CCNB1_1	59.0	IMR90p8
60.5	E3	39.9132614091106	CCNB1_1	59.0	IMR90p8
61.0	E3	45.8148727329332	CCNB1_1	59.0	IMR90p8
61.5	E3	49.8419530637105	CCNB1_1	59.0	IMR90p8
62.0	E3	50.9034982204427	CCNB1_1	59.0	IMR90p8
62.5	E3	51.0073123485516	CCNB1_1	59.0	IMR90p8
63.0	E3	52.263910742857	CCNB1_1	59.0	IMR90p8
63.5	E3	54.5127802471412	CCNB1_1	59.0	IMR90p8
64.0	E3	59.1164768274085	CCNB1_1	59.0	IMR90p8
64.5	E3	66.9378443420056	CCNB1_1	59.0	IMR90p8
65.0	E3	77.7530209196985	CCNB1_1	59.0	IMR90p8
65.5	E3	89.9122136856713	CCNB1_1	59.0	IMR90p8
66.0	E3	102.204187707085	CCNB1_1	59.0	IMR90p8
66.5	E3	112.461857295277	CCNB1_1	59.0	IMR90p8
67.0	E3	119.67823468033	CCNB1_1	59.0	IMR90p8
67.5	E3	124.1293663409	CCNB1_1	59.0	IMR90p8
68.0	E3	125.293008985342	CCNB1_1	59.0	IMR90p8
68.5	E3	124.6708713066	CCNB1_1	59.0	IMR90p8
69.0	E3	123.638220094947	CCNB1_1	59.0	IMR90p8
69.5	E3	123.151062951564	CCNB1_1	59.0	IMR90p8
70.0	E3	123.452423666629	CCNB1_1	59.0	IMR90p8
70.5	E3	124.931659718186	CCNB1_1	59.0	IMR90p8
71.0	E3	127.476093976391	CCNB1_1	59.0	IMR90p8
71.5	E3	131.329207942839	CCNB1_1	59.0	IMR90p8
72.0	E3	136.672139506887	CCNB1_1	59.0	IMR90p8
72.5	E3	144.269877368254	CCNB1_1	59.0	IMR90p8
73.0	E3	155.031046023976	CCNB1_1	59.0	IMR90p8
73.5	E3	165.764137113417	CCNB1_1	59.0	IMR90p8
74.0	E3	176.434995531883	CCNB1_1	59.0	IMR90p8
74.5	E3	201.858189536314	CCNB1_1	59.0	IMR90p8
75.0	E3	261.404884819457	CCNB1_1	59.0	IMR90p8
75.5	E3	348.27530054612	CCNB1_1	59.0	IMR90p8
76.0	E3	439.273116786344	CCNB1_1	59.0	IMR90p8
76.5	E3	521.283386549002	CCNB1_1	59.0	IMR90p8
77.0	E3	563.842094120098	CCNB1_1	59.0	IMR90p8
77.5	E3	523.577043691828	CCNB1_1	59.0	IMR90p8
78.0	E3	412.920776973762	CCNB1_1	59.0	IMR90p8
78.5	E3	285.134977205453	CCNB1_1	59.0	IMR90p8
79.0	E3	165.382315853685	CCNB1_1	59.0	IMR90p8
79.5	E3	68.7211894395451	CCNB1_1	59.0	IMR90p8
80.0	E3	17.7244599536974	CCNB1_1	59.0	IMR90p8
80.5	E3	6.11234451613808	CCNB1_1	59.0	IMR90p8
81.0	E3	6.38333753116206	CCNB1_1	59.0	IMR90p8
81.5	E3	6.32556621366177	CCNB1_1	59.0	IMR90p8
82.0	E3	6.40099992659123	CCNB1_1	59.0	IMR90p8
82.5	E3	6.55676583850857	CCNB1_1	59.0	IMR90p8
83.0	E3	6.62334815615566	CCNB1_1	59.0	IMR90p8
83.5	E3	6.43291361064178	CCNB1_1	59.0	IMR90p8
84.0	E3	5.92731403734535	CCNB1_1	59.0	IMR90p8
84.5	E3	4.85613971278025	CCNB1_1	59.0	IMR90p8
85.0	E3	3.49607545036423	CCNB1_1	59.0	IMR90p8
85.5	E3	2.56734153861879	CCNB1_1	59.0	IMR90p8
86.0	E3	2.28241967345741	CCNB1_1	59.0	IMR90p8
86.5	E3	2.35975710559353	CCNB1_1	59.0	IMR90p8
87.0	E3	2.70164700720824	CCNB1_1	59.0	IMR90p8
87.5	E3	3.00652449951633	CCNB1_1	59.0	IMR90p8
88.0	E3	2.84119045299633	CCNB1_1	59.0	IMR90p8
88.5	E3	2.66975246852934	CCNB1_1	59.0	IMR90p8
89.0	E3	2.4890433956225	CCNB1_1	59.0	IMR90p8
89.5	E3	2.26964982351433	CCNB1_1	59.0	IMR90p8
90.0	E3	2.57829807697516	CCNB1_1	59.0	IMR90p8
90.5	E3	2.90980951974257	CCNB1_1	59.0	IMR90p8
91.0	E3	2.61086584844105	CCNB1_1	59.0	IMR90p8
91.5	E3	2.51643417585569	CCNB1_1	59.0	IMR90p8
92.0	E3	2.66791743588698	CCNB1_1	59.0	IMR90p8
92.5	E3	2.51620615090673	CCNB1_1	59.0	IMR90p8
93.0	E3	2.93077061377386	CCNB1_1	59.0	IMR90p8
93.5	E3	3.39033263054961	CCNB1_1	59.0	IMR90p8
94.0	E3	3.61210941726364	CCNB1_1	59.0	IMR90p8
94.5	E3	3.56647018464315	CCNB1_1	59.0	IMR90p8
95.0	E3	1.37332924800245	CCNB1_1	59.0	IMR90p8
55.0	F3	12.412890515928	CCNB1_1	57.0	IMR90p8
55.5	F3	26.894596117845	CCNB1_1	57.0	IMR90p8
56.0	F3	24.8257810318578	CCNB1_1	57.0	IMR90p8
56.5	F3	24.8257810318589	CCNB1_1	57.0	IMR90p8
57.0	F3	24.8257810318413	CCNB1_1	57.0	IMR90p8
57.5	F3	23.6567561212047	CCNB1_1	57.0	IMR90p8
58.0	F3	31.0851416504316	CCNB1_1	57.0	IMR90p8
58.5	F3	44.02030904665	CCNB1_1	57.0	IMR90p8
59.0	F3	51.5636298124475	CCNB1_1	57.0	IMR90p8
59.5	F3	56.5155453715089	CCNB1_1	57.0	IMR90p8
60.0	F3	58.4564115982349	CCNB1_1	57.0	IMR90p8
60.5	F3	58.4783605929978	CCNB1_1	57.0	IMR90p8
61.0	F3	57.4801977418515	CCNB1_1	57.0	IMR90p8
61.5	F3	56.1755399782445	CCNB1_1	57.0	IMR90p8
62.0	F3	54.7596765278701	CCNB1_1	57.0	IMR90p8
62.5	F3	53.6079409281784	CCNB1_1	57.0	IMR90p8
63.0	F3	52.8048808724571	CCNB1_1	57.0	IMR90p8
63.5	F3	53.5957436044303	CCNB1_1	57.0	IMR90p8
64.0	F3	56.3956387430621	CCNB1_1	57.0	IMR90p8
64.5	F3	60.995475649633	CCNB1_1	57.0	IMR90p8
65.0	F3	68.0008978657885	CCNB1_1	57.0	IMR90p8
65.5	F3	76.2194929762775	CCNB1_1	57.0	IMR90p8
66.0	F3	84.5694099728765	CCNB1_1	57.0	IMR90p8
66.5	F3	92.1565899938817	CCNB1_1	57.0	IMR90p8
67.0	F3	97.7685596404239	CCNB1_1	57.0	IMR90p8
67.5	F3	101.036577104133	CCNB1_1	57.0	IMR90p8
68.0	F3	102.896854145203	CCNB1_1	57.0	IMR90p8
68.5	F3	103.43203279183	CCNB1_1	57.0	IMR90p8
69.0	F3	103.31410970138	CCNB1_1	57.0	IMR90p8
69.5	F3	102.975385762525	CCNB1_1	57.0	IMR90p8
70.0	F3	102.634503409155	CCNB1_1	57.0	IMR90p8
70.5	F3	102.581093570416	CCNB1_1	57.0	IMR90p8
71.0	F3	102.578281052515	CCNB1_1	57.0	IMR90p8
71.5	F3	102.359070982715	CCNB1_1	57.0	IMR90p8
72.0	F3	102.735341067661	CCNB1_1	57.0	IMR90p8
72.5	F3	103.871331479015	CCNB1_1	57.0	IMR90p8
73.0	F3	104.729242955285	CCNB1_1	57.0	IMR90p8
73.5	F3	105.313051008204	CCNB1_1	57.0	IMR90p8
74.0	F3	106.455270745417	CCNB1_1	57.0	IMR90p8
74.5	F3	118.059837956059	CCNB1_1	57.0	IMR90p8
75.0	F3	160.547513209247	CCNB1_1	57.0	IMR90p8
75.5	F3	234.343237539374	CCNB1_1	57.0	IMR90p8
76.0	F3	316.639614271126	CCNB1_1	57.0	IMR90p8
76.5	F3	393.903381869597	CCNB1_1	57.0	IMR90p8
77.0	F3	445.360281539988	CCNB1_1	57.0	IMR90p8
77.5	F3	429.818304432267	CCNB1_1	57.0	IMR90p8
78.0	F3	347.832196839393	CCNB1_1	57.0	IMR90p8
78.5	F3	245.398847489508	CCNB1_1	57.0	IMR90p8
79.0	F3	147.132443436916	CCNB1_1	57.0	IMR90p8
79.5	F3	64.3181116380027	CCNB1_1	57.0	IMR90p8
80.0	F3	17.1757986282852	CCNB1_1	57.0	IMR90p8
80.5	F3	4.80770129994642	CCNB1_1	57.0	IMR90p8
81.0	F3	4.79883106424131	CCNB1_1	57.0	IMR90p8
81.5	F3	5.45378871587531	CCNB1_1	57.0	IMR90p8
82.0	F3	5.50649245998505	CCNB1_1	57.0	IMR90p8
82.5	F3	5.26867635524445	CCNB1_1	57.0	IMR90p8
83.0	F3	5.67659140867266	CCNB1_1	57.0	IMR90p8
83.5	F3	5.60921998547019	CCNB1_1	57.0	IMR90p8
84.0	F3	4.87219034539675	CCNB1_1	57.0	IMR90p8
84.5	F3	4.51310867305818	CCNB1_1	57.0	IMR90p8
85.0	F3	4.24127110799833	CCNB1_1	57.0	IMR90p8
85.5	F3	3.29370834234481	CCNB1_1	57.0	IMR90p8
86.0	F3	2.77219218123741	CCNB1_1	57.0	IMR90p8
86.5	F3	2.75447437599587	CCNB1_1	57.0	IMR90p8
87.0	F3	2.27272075437128	CCNB1_1	57.0	IMR90p8
87.5	F3	1.81139799217289	CCNB1_1	57.0	IMR90p8
88.0	F3	1.95093348312724	CCNB1_1	57.0	IMR90p8
88.5	F3	2.10037061122353	CCNB1_1	57.0	IMR90p8
89.0	F3	1.97274843022473	CCNB1_1	57.0	IMR90p8
89.5	F3	1.9141050488106	CCNB1_1	57.0	IMR90p8
90.0	F3	2.18314545702748	CCNB1_1	57.0	IMR90p8
90.5	F3	2.14667961902643	CCNB1_1	57.0	IMR90p8
91.0	F3	1.76467432258784	CCNB1_1	57.0	IMR90p8
91.5	F3	1.90480579822633	CCNB1_1	57.0	IMR90p8
92.0	F3	2.40932451031614	CCNB1_1	57.0	IMR90p8
92.5	F3	2.17324255424086	CCNB1_1	57.0	IMR90p8
93.0	F3	2.08542617308285	CCNB1_1	57.0	IMR90p8
93.5	F3	1.77244327361586	CCNB1_1	57.0	IMR90p8
94.0	F3	1.13864138717366	CCNB1_1	57.0	IMR90p8
94.5	F3	-0.390325720685325	CCNB1_1	57.0	IMR90p8
95.0	F3	-0.891851177104002	CCNB1_1	57.0	IMR90p8
55.0	G3	22.2543034844506	CCNB1_1	55.7	IMR90p8
55.5	G3	48.2176575496429	CCNB1_1	55.7	IMR90p8
56.0	G3	44.5086069689003	CCNB1_1	55.7	IMR90p8
56.5	G3	44.5086069688969	CCNB1_1	55.7	IMR90p8
57.0	G3	44.5086069689253	CCNB1_1	55.7	IMR90p8
57.5	G3	43.6638662317491	CCNB1_1	55.7	IMR90p8
58.0	G3	48.9973920133151	CCNB1_1	55.7	IMR90p8
58.5	G3	58.6633267316221	CCNB1_1	55.7	IMR90p8
59.0	G3	63.9474793064153	CCNB1_1	55.7	IMR90p8
59.5	G3	65.9454183791366	CCNB1_1	55.7	IMR90p8
60.0	G3	66.1526719367691	CCNB1_1	55.7	IMR90p8
60.5	G3	65.4928111476546	CCNB1_1	55.7	IMR90p8
61.0	G3	64.1005463128089	CCNB1_1	55.7	IMR90p8
61.5	G3	61.5200250672715	CCNB1_1	55.7	IMR90p8
62.0	G3	58.5723041729373	CCNB1_1	55.7	IMR90p8
62.5	G3	56.4028922802269	CCNB1_1	55.7	IMR90p8
63.0	G3	53.9804723176691	CCNB1_1	55.7	IMR90p8
63.5	G3	51.553808858192	CCNB1_1	55.7	IMR90p8
64.0	G3	50.2763411304244	CCNB1_1	55.7	IMR90p8
64.5	G3	51.2666770952851	CCNB1_1	55.7	IMR90p8
65.0	G3	54.740022325747	CCNB1_1	55.7	IMR90p8
65.5	G3	61.2235780946953	CCNB1_1	55.7	IMR90p8
66.0	G3	70.2307524274026	CCNB1_1	55.7	IMR90p8
66.5	G3	80.6729899707551	CCNB1_1	55.7	IMR90p8
67.0	G3	89.2620669737452	CCNB1_1	55.7	IMR90p8
67.5	G3	94.6684233217761	CCNB1_1	55.7	IMR90p8
68.0	G3	97.6345081324361	CCNB1_1	55.7	IMR90p8
68.5	G3	97.8321500354014	CCNB1_1	55.7	IMR90p8
69.0	G3	96.0760041674718	CCNB1_1	55.7	IMR90p8
69.5	G3	94.6936495751544	CCNB1_1	55.7	IMR90p8
70.0	G3	93.3464891383302	CCNB1_1	55.7	IMR90p8
70.5	G3	91.6569311163545	CCNB1_1	55.7	IMR90p8
71.0	G3	90.5602175609139	CCNB1_1	55.7	IMR90p8
71.5	G3	89.8798044345756	CCNB1_1	55.7	IMR90p8
72.0	G3	89.20132024521	CCNB1_1	55.7	IMR90p8
72.5	G3	89.1943513796017	CCNB1_1	55.7	IMR90p8
73.0	G3	90.5625279142303	CCNB1_1	55.7	IMR90p8
73.5	G3	92.0668799922654	CCNB1_1	55.7	IMR90p8
74.0	G3	93.059231473098	CCNB1_1	55.7	IMR90p8
74.5	G3	99.468113688424	CCNB1_1	55.7	IMR90p8
75.0	G3	129.798561241195	CCNB1_1	55.7	IMR90p8
75.5	G3	188.516329951107	CCNB1_1	55.7	IMR90p8
76.0	G3	257.371217254514	CCNB1_1	55.7	IMR90p8
76.5	G3	323.524495196934	CCNB1_1	55.7	IMR90p8
77.0	G3	374.527005211449	CCNB1_1	55.7	IMR90p8
77.5	G3	374.196849687402	CCNB1_1	55.7	IMR90p8
78.0	G3	311.441451049759	CCNB1_1	55.7	IMR90p8
78.5	G3	225.033292665833	CCNB1_1	55.7	IMR90p8
79.0	G3	141.193720943603	CCNB1_1	55.7	IMR90p8
79.5	G3	67.1602707046281	CCNB1_1	55.7	IMR90p8
80.0	G3	20.4522547987199	CCNB1_1	55.7	IMR90p8
80.5	G3	6.92376250101557	CCNB1_1	55.7	IMR90p8
81.0	G3	6.61988415805519	CCNB1_1	55.7	IMR90p8
81.5	G3	6.56535569346374	CCNB1_1	55.7	IMR90p8
82.0	G3	6.44825701999252	CCNB1_1	55.7	IMR90p8
82.5	G3	5.94726083436132	CCNB1_1	55.7	IMR90p8
83.0	G3	5.22332374450048	CCNB1_1	55.7	IMR90p8
83.5	G3	4.80022999505326	CCNB1_1	55.7	IMR90p8
84.0	G3	4.90816285100965	CCNB1_1	55.7	IMR90p8
84.5	G3	4.52471981908053	CCNB1_1	55.7	IMR90p8
85.0	G3	4.36348364477186	CCNB1_1	55.7	IMR90p8
85.5	G3	4.57814624807884	CCNB1_1	55.7	IMR90p8
86.0	G3	4.61673442836837	CCNB1_1	55.7	IMR90p8
86.5	G3	4.20934588218671	CCNB1_1	55.7	IMR90p8
87.0	G3	4.120403184407	CCNB1_1	55.7	IMR90p8
87.5	G3	3.9139438039299	CCNB1_1	55.7	IMR90p8
88.0	G3	3.14851828446251	CCNB1_1	55.7	IMR90p8
88.5	G3	2.48173280455671	CCNB1_1	55.7	IMR90p8
89.0	G3	2.27328954337332	CCNB1_1	55.7	IMR90p8
89.5	G3	2.01709897144411	CCNB1_1	55.7	IMR90p8
90.0	G3	1.88832404709984	CCNB1_1	55.7	IMR90p8
90.5	G3	2.48895970340027	CCNB1_1	55.7	IMR90p8
91.0	G3	3.11788466034756	CCNB1_1	55.7	IMR90p8
91.5	G3	3.02624681169829	CCNB1_1	55.7	IMR90p8
92.0	G3	2.93215250318377	CCNB1_1	55.7	IMR90p8
92.5	G3	3.21241970921199	CCNB1_1	55.7	IMR90p8
93.0	G3	2.72164035886993	CCNB1_1	55.7	IMR90p8
93.5	G3	1.86974290315572	CCNB1_1	55.7	IMR90p8
94.0	G3	1.89194493655907	CCNB1_1	55.7	IMR90p8
94.5	G3	1.27916393864245	CCNB1_1	55.7	IMR90p8
95.0	G3	0.0861517029585457	CCNB1_1	55.7	IMR90p8
55.0	H3	30.8860573553269	CCNB1_1	55.0	IMR90p8
55.5	H3	66.9197909365409	CCNB1_1	55.0	IMR90p8
56.0	H3	61.7721147106522	CCNB1_1	55.0	IMR90p8
56.5	H3	61.7721147106516	CCNB1_1	55.0	IMR90p8
57.0	H3	61.7721147106664	CCNB1_1	55.0	IMR90p8
57.5	H3	61.4087902480453	CCNB1_1	55.0	IMR90p8
58.0	H3	63.7693364413141	CCNB1_1	55.0	IMR90p8
58.5	H3	67.6457677312849	CCNB1_1	55.0	IMR90p8
59.0	H3	68.2778069461027	CCNB1_1	55.0	IMR90p8
59.5	H3	67.2322167546961	CCNB1_1	55.0	IMR90p8
60.0	H3	65.4196738645018	CCNB1_1	55.0	IMR90p8
60.5	H3	64.042858337538	CCNB1_1	55.0	IMR90p8
61.0	H3	62.6446029135296	CCNB1_1	55.0	IMR90p8
61.5	H3	60.8327060488026	CCNB1_1	55.0	IMR90p8
62.0	H3	58.6333874212581	CCNB1_1	55.0	IMR90p8
62.5	H3	55.77878087612	CCNB1_1	55.0	IMR90p8
63.0	H3	52.9161556273777	CCNB1_1	55.0	IMR90p8
63.5	H3	50.0935098238386	CCNB1_1	55.0	IMR90p8
64.0	H3	48.0273066353554	CCNB1_1	55.0	IMR90p8
64.5	H3	47.8990517580328	CCNB1_1	55.0	IMR90p8
65.0	H3	50.2003416499393	CCNB1_1	55.0	IMR90p8
65.5	H3	54.3055269364751	CCNB1_1	55.0	IMR90p8
66.0	H3	59.9678026289243	CCNB1_1	55.0	IMR90p8
66.5	H3	66.4230792557303	CCNB1_1	55.0	IMR90p8
67.0	H3	72.3891971269696	CCNB1_1	55.0	IMR90p8
67.5	H3	76.7122304331788	CCNB1_1	55.0	IMR90p8
68.0	H3	79.0989109745113	CCNB1_1	55.0	IMR90p8
68.5	H3	80.0396197251905	CCNB1_1	55.0	IMR90p8
69.0	H3	79.984048618471	CCNB1_1	55.0	IMR90p8
69.5	H3	78.9609909138396	CCNB1_1	55.0	IMR90p8
70.0	H3	78.0289595560079	CCNB1_1	55.0	IMR90p8
70.5	H3	77.6568054586816	CCNB1_1	55.0	IMR90p8
71.0	H3	76.8017372164053	CCNB1_1	55.0	IMR90p8
71.5	H3	75.3306769783239	CCNB1_1	55.0	IMR90p8
72.0	H3	74.4324982195154	CCNB1_1	55.0	IMR90p8
72.5	H3	73.5504960315105	CCNB1_1	55.0	IMR90p8
73.0	H3	72.0277575185646	CCNB1_1	55.0	IMR90p8
73.5	H3	71.3509690380035	CCNB1_1	55.0	IMR90p8
74.0	H3	71.8172573237135	CCNB1_1	55.0	IMR90p8
74.5	H3	75.5408312239758	CCNB1_1	55.0	IMR90p8
75.0	H3	97.5906039012484	CCNB1_1	55.0	IMR90p8
75.5	H3	143.86028166177	CCNB1_1	55.0	IMR90p8
76.0	H3	197.17922865051	CCNB1_1	55.0	IMR90p8
76.5	H3	246.700235744549	CCNB1_1	55.0	IMR90p8
77.0	H3	286.372064028367	CCNB1_1	55.0	IMR90p8
77.5	H3	286.625478329405	CCNB1_1	55.0	IMR90p8
78.0	H3	236.870419525242	CCNB1_1	55.0	IMR90p8
78.5	H3	170.171807258906	CCNB1_1	55.0	IMR90p8
79.0	H3	107.142857285065	CCNB1_1	55.0	IMR90p8
79.5	H3	50.6320663175308	CCNB1_1	55.0	IMR90p8
80.0	H3	14.8701833725502	CCNB1_1	55.0	IMR90p8
80.5	H3	5.12997007663063	CCNB1_1	55.0	IMR90p8
81.0	H3	5.28024369292939	CCNB1_1	55.0	IMR90p8
81.5	H3	5.19005265021679	CCNB1_1	55.0	IMR90p8
82.0	H3	5.12807697112078	CCNB1_1	55.0	IMR90p8
82.5	H3	5.36446638601137	CCNB1_1	55.0	IMR90p8
83.0	H3	5.43561736151452	CCNB1_1	55.0	IMR90p8
83.5	H3	5.35646347214657	CCNB1_1	55.0	IMR90p8
84.0	H3	5.12170891971277	CCNB1_1	55.0	IMR90p8
84.5	H3	4.41357643421981	CCNB1_1	55.0	IMR90p8
85.0	H3	3.73350880929661	CCNB1_1	55.0	IMR90p8
85.5	H3	3.62645595926375	CCNB1_1	55.0	IMR90p8
86.0	H3	3.26863979366772	CCNB1_1	55.0	IMR90p8
86.5	H3	2.95194705568935	CCNB1_1	55.0	IMR90p8
87.0	H3	2.97573507375643	CCNB1_1	55.0	IMR90p8
87.5	H3	2.88230926598533	CCNB1_1	55.0	IMR90p8
88.0	H3	2.77666586782209	CCNB1_1	55.0	IMR90p8
88.5	H3	2.7119320556962	CCNB1_1	55.0	IMR90p8
89.0	H3	2.36190883747906	CCNB1_1	55.0	IMR90p8
89.5	H3	1.91324408986958	CCNB1_1	55.0	IMR90p8
90.0	H3	1.92200975178167	CCNB1_1	55.0	IMR90p8
90.5	H3	2.36961372067304	CCNB1_1	55.0	IMR90p8
91.0	H3	2.91286092328534	CCNB1_1	55.0	IMR90p8
91.5	H3	3.14191160228603	CCNB1_1	55.0	IMR90p8
92.0	H3	3.71380713661995	CCNB1_1	55.0	IMR90p8
92.5	H3	3.94512893347832	CCNB1_1	55.0	IMR90p8
93.0	H3	2.75120511023232	CCNB1_1	55.0	IMR90p8
93.5	H3	2.17854895616398	CCNB1_1	55.0	IMR90p8
94.0	H3	2.07009135062282	CCNB1_1	55.0	IMR90p8
94.5	H3	2.56763043578241	CCNB1_1	55.0	IMR90p8
95.0	H3	1.50078582571024	CCNB1_1	55.0	IMR90p8
55.0	A3	3.87204619094723	CCNB1_1	65.0	IMR90p2
55.5	A3	8.38943341371873	CCNB1_1	65.0	IMR90p2
56.0	A3	7.74409238189423	CCNB1_1	65.0	IMR90p2
56.5	A3	7.74409238190196	CCNB1_1	65.0	IMR90p2
57.0	A3	7.74409238184012	CCNB1_1	65.0	IMR90p2
57.5	A3	7.50054347904847	CCNB1_1	65.0	IMR90p2
58.0	A3	8.95934816880458	CCNB1_1	65.0	IMR90p2
58.5	A3	12.1860471466614	CCNB1_1	65.0	IMR90p2
59.0	A3	14.9602299766145	CCNB1_1	65.0	IMR90p2
59.5	A3	16.8024637815379	CCNB1_1	65.0	IMR90p2
60.0	A3	17.5544700686112	CCNB1_1	65.0	IMR90p2
60.5	A3	19.5711940873639	CCNB1_1	65.0	IMR90p2
61.0	A3	22.428291766078	CCNB1_1	65.0	IMR90p2
61.5	A3	24.4066592665897	CCNB1_1	65.0	IMR90p2
62.0	A3	26.7283337213898	CCNB1_1	65.0	IMR90p2
62.5	A3	29.5083529275209	CCNB1_1	65.0	IMR90p2
63.0	A3	32.0641129898006	CCNB1_1	65.0	IMR90p2
63.5	A3	35.5676864839872	CCNB1_1	65.0	IMR90p2
64.0	A3	41.8837768413947	CCNB1_1	65.0	IMR90p2
64.5	A3	51.3241843240321	CCNB1_1	65.0	IMR90p2
65.0	A3	64.1735390748712	CCNB1_1	65.0	IMR90p2
65.5	A3	78.8970421661247	CCNB1_1	65.0	IMR90p2
66.0	A3	93.5941851183175	CCNB1_1	65.0	IMR90p2
66.5	A3	107.191041095699	CCNB1_1	65.0	IMR90p2
67.0	A3	118.077216568962	CCNB1_1	65.0	IMR90p2
67.5	A3	125.132442119483	CCNB1_1	65.0	IMR90p2
68.0	A3	129.342189250709	CCNB1_1	65.0	IMR90p2
68.5	A3	131.487174472891	CCNB1_1	65.0	IMR90p2
69.0	A3	132.184330979482	CCNB1_1	65.0	IMR90p2
69.5	A3	131.730591655088	CCNB1_1	65.0	IMR90p2
70.0	A3	130.879722958987	CCNB1_1	65.0	IMR90p2
70.5	A3	131.410078710483	CCNB1_1	65.0	IMR90p2
71.0	A3	133.112653460038	CCNB1_1	65.0	IMR90p2
71.5	A3	134.418972529712	CCNB1_1	65.0	IMR90p2
72.0	A3	136.108046774979	CCNB1_1	65.0	IMR90p2
72.5	A3	139.049763523468	CCNB1_1	65.0	IMR90p2
73.0	A3	141.250856537003	CCNB1_1	65.0	IMR90p2
73.5	A3	144.067762965073	CCNB1_1	65.0	IMR90p2
74.0	A3	160.934422149029	CCNB1_1	65.0	IMR90p2
74.5	A3	217.461087436212	CCNB1_1	65.0	IMR90p2
75.0	A3	326.362149086324	CCNB1_1	65.0	IMR90p2
75.5	A3	473.128404977336	CCNB1_1	65.0	IMR90p2
76.0	A3	627.224339394932	CCNB1_1	65.0	IMR90p2
76.5	A3	748.65864130727	CCNB1_1	65.0	IMR90p2
77.0	A3	785.158690434735	CCNB1_1	65.0	IMR90p2
77.5	A3	709.350474896794	CCNB1_1	65.0	IMR90p2
78.0	A3	550.573340544534	CCNB1_1	65.0	IMR90p2
78.5	A3	366.830361477394	CCNB1_1	65.0	IMR90p2
79.0	A3	201.755273977526	CCNB1_1	65.0	IMR90p2
79.5	A3	82.232159293142	CCNB1_1	65.0	IMR90p2
80.0	A3	21.8997571435944	CCNB1_1	65.0	IMR90p2
80.5	A3	6.25990388517414	CCNB1_1	65.0	IMR90p2
81.0	A3	6.53263084555022	CCNB1_1	65.0	IMR90p2
81.5	A3	7.05647711207223	CCNB1_1	65.0	IMR90p2
82.0	A3	6.80514177446361	CCNB1_1	65.0	IMR90p2
82.5	A3	6.0060343467091	CCNB1_1	65.0	IMR90p2
83.0	A3	5.27368636710901	CCNB1_1	65.0	IMR90p2
83.5	A3	4.64531360515798	CCNB1_1	65.0	IMR90p2
84.0	A3	3.75442214671079	CCNB1_1	65.0	IMR90p2
84.5	A3	3.55543640612348	CCNB1_1	65.0	IMR90p2
85.0	A3	3.48857369569316	CCNB1_1	65.0	IMR90p2
85.5	A3	3.19039909372685	CCNB1_1	65.0	IMR90p2
86.0	A3	3.09750924566123	CCNB1_1	65.0	IMR90p2
86.5	A3	3.0781434277992	CCNB1_1	65.0	IMR90p2
87.0	A3	2.85817675449516	CCNB1_1	65.0	IMR90p2
87.5	A3	2.88140567437426	CCNB1_1	65.0	IMR90p2
88.0	A3	2.89291511292959	CCNB1_1	65.0	IMR90p2
88.5	A3	2.40491280420878	CCNB1_1	65.0	IMR90p2
89.0	A3	2.24854497918273	CCNB1_1	65.0	IMR90p2
89.5	A3	2.07123189171966	CCNB1_1	65.0	IMR90p2
90.0	A3	1.87274724316939	CCNB1_1	65.0	IMR90p2
90.5	A3	1.92017751217423	CCNB1_1	65.0	IMR90p2
91.0	A3	2.3042991286477	CCNB1_1	65.0	IMR90p2
91.5	A3	2.3240758719067	CCNB1_1	65.0	IMR90p2
92.0	A3	2.36221997481738	CCNB1_1	65.0	IMR90p2
92.5	A3	2.07053524304041	CCNB1_1	65.0	IMR90p2
93.0	A3	1.47766530916101	CCNB1_1	65.0	IMR90p2
93.5	A3	0.715645599878428	CCNB1_1	65.0	IMR90p2
94.0	A3	0.0900141843134747	CCNB1_1	65.0	IMR90p2
94.5	A3	-0.984729048692827	CCNB1_1	65.0	IMR90p2
95.0	A3	-0.901778370496288	CCNB1_1	65.0	IMR90p2
55.0	B3	2.04583755578824	CCNB1_1	64.5	IMR90p2
55.5	B3	4.43264803754118	CCNB1_1	64.5	IMR90p2
56.0	B3	4.09167511157648	CCNB1_1	64.5	IMR90p2
56.5	B3	4.0916751115808	CCNB1_1	64.5	IMR90p2
57.0	B3	4.09167511154442	CCNB1_1	64.5	IMR90p2
57.5	B3	3.80228022326492	CCNB1_1	64.5	IMR90p2
58.0	B3	5.58332416511894	CCNB1_1	64.5	IMR90p2
58.5	B3	9.06115333784987	CCNB1_1	64.5	IMR90p2
59.0	B3	12.1545793881953	CCNB1_1	64.5	IMR90p2
59.5	B3	14.6760223857762	CCNB1_1	64.5	IMR90p2
60.0	B3	16.4473948971784	CCNB1_1	64.5	IMR90p2
60.5	B3	18.5402137219817	CCNB1_1	64.5	IMR90p2
61.0	B3	20.8086668350018	CCNB1_1	64.5	IMR90p2
61.5	B3	22.8696325747358	CCNB1_1	64.5	IMR90p2
62.0	B3	25.7928614069665	CCNB1_1	64.5	IMR90p2
62.5	B3	29.2789972643895	CCNB1_1	64.5	IMR90p2
63.0	B3	33.3717795036873	CCNB1_1	64.5	IMR90p2
63.5	B3	40.0984109465326	CCNB1_1	64.5	IMR90p2
64.0	B3	49.28923419168	CCNB1_1	64.5	IMR90p2
64.5	B3	60.7227918764509	CCNB1_1	64.5	IMR90p2
65.0	B3	74.5511391599248	CCNB1_1	64.5	IMR90p2
65.5	B3	89.2033221569591	CCNB1_1	64.5	IMR90p2
66.0	B3	102.684856412879	CCNB1_1	64.5	IMR90p2
66.5	B3	114.080698067812	CCNB1_1	64.5	IMR90p2
67.0	B3	122.309871032762	CCNB1_1	64.5	IMR90p2
67.5	B3	127.642844441387	CCNB1_1	64.5	IMR90p2
68.0	B3	131.288978827044	CCNB1_1	64.5	IMR90p2
68.5	B3	132.989338281263	CCNB1_1	64.5	IMR90p2
69.0	B3	133.857125836191	CCNB1_1	64.5	IMR90p2
69.5	B3	135.401576571467	CCNB1_1	64.5	IMR90p2
70.0	B3	136.45706054847	CCNB1_1	64.5	IMR90p2
70.5	B3	137.028378613212	CCNB1_1	64.5	IMR90p2
71.0	B3	138.680637704839	CCNB1_1	64.5	IMR90p2
71.5	B3	140.495232618395	CCNB1_1	64.5	IMR90p2
72.0	B3	141.509256838878	CCNB1_1	64.5	IMR90p2
72.5	B3	143.484335801104	CCNB1_1	64.5	IMR90p2
73.0	B3	146.027551777707	CCNB1_1	64.5	IMR90p2
73.5	B3	148.828758559403	CCNB1_1	64.5	IMR90p2
74.0	B3	167.895925938202	CCNB1_1	64.5	IMR90p2
74.5	B3	231.128798118076	CCNB1_1	64.5	IMR90p2
75.0	B3	347.686318947519	CCNB1_1	64.5	IMR90p2
75.5	B3	498.863422283124	CCNB1_1	64.5	IMR90p2
76.0	B3	654.492717284583	CCNB1_1	64.5	IMR90p2
76.5	B3	771.510672229705	CCNB1_1	64.5	IMR90p2
77.0	B3	794.821067865344	CCNB1_1	64.5	IMR90p2
77.5	B3	703.749386192846	CCNB1_1	64.5	IMR90p2
78.0	B3	536.126625750652	CCNB1_1	64.5	IMR90p2
78.5	B3	349.881221920001	CCNB1_1	64.5	IMR90p2
79.0	B3	185.822335164251	CCNB1_1	64.5	IMR90p2
79.5	B3	71.8886877052286	CCNB1_1	64.5	IMR90p2
80.0	B3	17.9679202636113	CCNB1_1	64.5	IMR90p2
80.5	B3	5.12629552888041	CCNB1_1	64.5	IMR90p2
81.0	B3	5.86514244346961	CCNB1_1	64.5	IMR90p2
81.5	B3	6.48784396882695	CCNB1_1	64.5	IMR90p2
82.0	B3	5.95385471932252	CCNB1_1	64.5	IMR90p2
82.5	B3	5.62295614266287	CCNB1_1	64.5	IMR90p2
83.0	B3	5.78876677777981	CCNB1_1	64.5	IMR90p2
83.5	B3	5.17480168223727	CCNB1_1	64.5	IMR90p2
84.0	B3	4.36301714248651	CCNB1_1	64.5	IMR90p2
84.5	B3	4.11550753804806	CCNB1_1	64.5	IMR90p2
85.0	B3	3.92770655587776	CCNB1_1	64.5	IMR90p2
85.5	B3	3.29608100286828	CCNB1_1	64.5	IMR90p2
86.0	B3	2.84256513108647	CCNB1_1	64.5	IMR90p2
86.5	B3	2.74156791624739	CCNB1_1	64.5	IMR90p2
87.0	B3	3.03320135649597	CCNB1_1	64.5	IMR90p2
87.5	B3	3.11524094501374	CCNB1_1	64.5	IMR90p2
88.0	B3	3.05970552788745	CCNB1_1	64.5	IMR90p2
88.5	B3	3.22707890460754	CCNB1_1	64.5	IMR90p2
89.0	B3	3.63516522823829	CCNB1_1	64.5	IMR90p2
89.5	B3	3.19225168439959	CCNB1_1	64.5	IMR90p2
90.0	B3	2.67544440479844	CCNB1_1	64.5	IMR90p2
90.5	B3	2.97341945457868	CCNB1_1	64.5	IMR90p2
91.0	B3	2.60040727572681	CCNB1_1	64.5	IMR90p2
91.5	B3	1.62846959508664	CCNB1_1	64.5	IMR90p2
92.0	B3	1.49957737214186	CCNB1_1	64.5	IMR90p2
92.5	B3	1.6213223328154	CCNB1_1	64.5	IMR90p2
93.0	B3	1.14788784121288	CCNB1_1	64.5	IMR90p2
93.5	B3	1.61225263628393	CCNB1_1	64.5	IMR90p2
94.0	B3	2.00189696740836	CCNB1_1	64.5	IMR90p2
94.5	B3	3.05062624588572	CCNB1_1	64.5	IMR90p2
95.0	B3	1.85507584863853	CCNB1_1	64.5	IMR90p2
55.0	C3	-0.527791211721024	CCNB1_1	63.3	IMR90p2
55.5	C3	-1.14354762539529	CCNB1_1	63.3	IMR90p2
56.0	C3	-1.05558242344182	CCNB1_1	63.3	IMR90p2
56.5	C3	-1.05558242343841	CCNB1_1	63.3	IMR90p2
57.0	C3	-1.05558242346251	CCNB1_1	63.3	IMR90p2
57.5	C3	-1.45460391062443	CCNB1_1	63.3	IMR90p2
58.0	C3	0.994178390249544	CCNB1_1	63.3	IMR90p2
58.5	C3	5.95059333313338	CCNB1_1	63.3	IMR90p2
59.0	C3	9.38457622293413	CCNB1_1	63.3	IMR90p2
59.5	C3	12.5078795818081	CCNB1_1	63.3	IMR90p2
60.0	C3	16.9935299788319	CCNB1_1	63.3	IMR90p2
60.5	C3	22.1167273365979	CCNB1_1	63.3	IMR90p2
61.0	C3	26.6384613779819	CCNB1_1	63.3	IMR90p2
61.5	C3	31.020039703028	CCNB1_1	63.3	IMR90p2
62.0	C3	34.7553509457948	CCNB1_1	63.3	IMR90p2
62.5	C3	37.2715816718596	CCNB1_1	63.3	IMR90p2
63.0	C3	39.8028433400295	CCNB1_1	63.3	IMR90p2
63.5	C3	43.5597235691381	CCNB1_1	63.3	IMR90p2
64.0	C3	50.0236007034225	CCNB1_1	63.3	IMR90p2
64.5	C3	60.1816682265055	CCNB1_1	63.3	IMR90p2
65.0	C3	73.5031432339088	CCNB1_1	63.3	IMR90p2
65.5	C3	87.6177836189146	CCNB1_1	63.3	IMR90p2
66.0	C3	101.202445787754	CCNB1_1	63.3	IMR90p2
66.5	C3	113.210316329333	CCNB1_1	63.3	IMR90p2
67.0	C3	121.248825497676	CCNB1_1	63.3	IMR90p2
67.5	C3	124.388194030019	CCNB1_1	63.3	IMR90p2
68.0	C3	126.225536879858	CCNB1_1	63.3	IMR90p2
68.5	C3	128.167939732657	CCNB1_1	63.3	IMR90p2
69.0	C3	128.248626636359	CCNB1_1	63.3	IMR90p2
69.5	C3	128.841631214034	CCNB1_1	63.3	IMR90p2
70.0	C3	132.393809376484	CCNB1_1	63.3	IMR90p2
70.5	C3	135.621097559389	CCNB1_1	63.3	IMR90p2
71.0	C3	137.268376830425	CCNB1_1	63.3	IMR90p2
71.5	C3	140.294041730864	CCNB1_1	63.3	IMR90p2
72.0	C3	144.165841592518	CCNB1_1	63.3	IMR90p2
72.5	C3	146.561911684865	CCNB1_1	63.3	IMR90p2
73.0	C3	148.709841343327	CCNB1_1	63.3	IMR90p2
73.5	C3	152.317259280346	CCNB1_1	63.3	IMR90p2
74.0	C3	167.714742730622	CCNB1_1	63.3	IMR90p2
74.5	C3	220.816374285355	CCNB1_1	63.3	IMR90p2
75.0	C3	325.801812424436	CCNB1_1	63.3	IMR90p2
75.5	C3	466.907774887038	CCNB1_1	63.3	IMR90p2
76.0	C3	614.063193415003	CCNB1_1	63.3	IMR90p2
76.5	C3	729.587539909762	CCNB1_1	63.3	IMR90p2
77.0	C3	760.68926470932	CCNB1_1	63.3	IMR90p2
77.5	C3	681.638710497083	CCNB1_1	63.3	IMR90p2
78.0	C3	524.491048324814	CCNB1_1	63.3	IMR90p2
78.5	C3	346.240695562783	CCNB1_1	63.3	IMR90p2
79.0	C3	187.264862334568	CCNB1_1	63.3	IMR90p2
79.5	C3	74.1053243453674	CCNB1_1	63.3	IMR90p2
80.0	C3	19.089612521114	CCNB1_1	63.3	IMR90p2
80.5	C3	5.77557104156989	CCNB1_1	63.3	IMR90p2
81.0	C3	6.12724396974994	CCNB1_1	63.3	IMR90p2
81.5	C3	6.21164107904838	CCNB1_1	63.3	IMR90p2
82.0	C3	6.34251335151612	CCNB1_1	63.3	IMR90p2
82.5	C3	6.20988117256042	CCNB1_1	63.3	IMR90p2
83.0	C3	5.90105109746378	CCNB1_1	63.3	IMR90p2
83.5	C3	5.85036976361664	CCNB1_1	63.3	IMR90p2
84.0	C3	5.37821527604115	CCNB1_1	63.3	IMR90p2
84.5	C3	4.51661572902435	CCNB1_1	63.3	IMR90p2
85.0	C3	4.03063944903028	CCNB1_1	63.3	IMR90p2
85.5	C3	3.588317072981	CCNB1_1	63.3	IMR90p2
86.0	C3	2.8576836286079	CCNB1_1	63.3	IMR90p2
86.5	C3	2.55241674836907	CCNB1_1	63.3	IMR90p2
87.0	C3	2.48981918801678	CCNB1_1	63.3	IMR90p2
87.5	C3	2.36933024184538	CCNB1_1	63.3	IMR90p2
88.0	C3	2.49625672783912	CCNB1_1	63.3	IMR90p2
88.5	C3	3.03099918879735	CCNB1_1	63.3	IMR90p2
89.0	C3	3.52693559396965	CCNB1_1	63.3	IMR90p2
89.5	C3	3.33801949052321	CCNB1_1	63.3	IMR90p2
90.0	C3	3.00691817803903	CCNB1_1	63.3	IMR90p2
90.5	C3	2.68527200251879	CCNB1_1	63.3	IMR90p2
91.0	C3	2.17104510993494	CCNB1_1	63.3	IMR90p2
91.5	C3	1.72362283879028	CCNB1_1	63.3	IMR90p2
92.0	C3	2.1393170740169	CCNB1_1	63.3	IMR90p2
92.5	C3	2.51688381729872	CCNB1_1	63.3	IMR90p2
93.0	C3	2.69602656029207	CCNB1_1	63.3	IMR90p2
93.5	C3	2.54939336370597	CCNB1_1	63.3	IMR90p2
94.0	C3	2.45816437012667	CCNB1_1	63.3	IMR90p2
94.5	C3	1.5236759054655	CCNB1_1	63.3	IMR90p2
95.0	C3	0.101388988921769	CCNB1_1	63.3	IMR90p2
55.0	D3	-2.60194698565874	CCNB1_1	61.4	IMR90p2
55.5	D3	-5.63755180225996	CCNB1_1	61.4	IMR90p2
56.0	D3	-5.20389397131692	CCNB1_1	61.4	IMR90p2
56.5	D3	-5.20389397131623	CCNB1_1	61.4	IMR90p2
57.0	D3	-5.2038939713226	CCNB1_1	61.4	IMR90p2
57.5	D3	-5.69082805488347	CCNB1_1	61.4	IMR90p2
58.0	D3	-2.70027528726916	CCNB1_1	61.4	IMR90p2
58.5	D3	3.14936909503922	CCNB1_1	61.4	IMR90p2
59.0	D3	8.50163659556381	CCNB1_1	61.4	IMR90p2
59.5	D3	14.3179356024846	CCNB1_1	61.4	IMR90p2
60.0	D3	20.3118720494108	CCNB1_1	61.4	IMR90p2
60.5	D3	26.615868815497	CCNB1_1	61.4	IMR90p2
61.0	D3	33.4706938703431	CCNB1_1	61.4	IMR90p2
61.5	D3	39.5309416920553	CCNB1_1	61.4	IMR90p2
62.0	D3	43.6759561719482	CCNB1_1	61.4	IMR90p2
62.5	D3	46.8476118628219	CCNB1_1	61.4	IMR90p2
63.0	D3	49.8495029705165	CCNB1_1	61.4	IMR90p2
63.5	D3	52.6621571958659	CCNB1_1	61.4	IMR90p2
64.0	D3	56.5952420944936	CCNB1_1	61.4	IMR90p2
64.5	D3	64.1036883750938	CCNB1_1	61.4	IMR90p2
65.0	D3	74.3177803336257	CCNB1_1	61.4	IMR90p2
65.5	D3	85.4010353433933	CCNB1_1	61.4	IMR90p2
66.0	D3	97.3108064492239	CCNB1_1	61.4	IMR90p2
66.5	D3	108.228469316301	CCNB1_1	61.4	IMR90p2
67.0	D3	115.995259087204	CCNB1_1	61.4	IMR90p2
67.5	D3	120.888579014572	CCNB1_1	61.4	IMR90p2
68.0	D3	123.427684961217	CCNB1_1	61.4	IMR90p2
68.5	D3	123.873964281556	CCNB1_1	61.4	IMR90p2
69.0	D3	124.279289101749	CCNB1_1	61.4	IMR90p2
69.5	D3	125.138390235581	CCNB1_1	61.4	IMR90p2
70.0	D3	125.410268891098	CCNB1_1	61.4	IMR90p2
70.5	D3	126.781358675435	CCNB1_1	61.4	IMR90p2
71.0	D3	129.496834882687	CCNB1_1	61.4	IMR90p2
71.5	D3	131.721876511747	CCNB1_1	61.4	IMR90p2
72.0	D3	134.460875600119	CCNB1_1	61.4	IMR90p2
72.5	D3	139.392541822721	CCNB1_1	61.4	IMR90p2
73.0	D3	144.191441667364	CCNB1_1	61.4	IMR90p2
73.5	D3	148.226845273794	CCNB1_1	61.4	IMR90p2
74.0	D3	160.056771813467	CCNB1_1	61.4	IMR90p2
74.5	D3	201.97039023674	CCNB1_1	61.4	IMR90p2
75.0	D3	290.063051888569	CCNB1_1	61.4	IMR90p2
75.5	D3	411.385806951048	CCNB1_1	61.4	IMR90p2
76.0	D3	538.423575185994	CCNB1_1	61.4	IMR90p2
76.5	D3	643.675417800087	CCNB1_1	61.4	IMR90p2
77.0	D3	680.672334125051	CCNB1_1	61.4	IMR90p2
77.5	D3	615.444845172002	CCNB1_1	61.4	IMR90p2
78.0	D3	476.460989612732	CCNB1_1	61.4	IMR90p2
78.5	D3	319.188941087799	CCNB1_1	61.4	IMR90p2
79.0	D3	175.868986651889	CCNB1_1	61.4	IMR90p2
79.5	D3	69.8394842409951	CCNB1_1	61.4	IMR90p2
80.0	D3	17.9919486820269	CCNB1_1	61.4	IMR90p2
80.5	D3	6.11237571532376	CCNB1_1	61.4	IMR90p2
81.0	D3	6.58109609397417	CCNB1_1	61.4	IMR90p2
81.5	D3	6.71125268572644	CCNB1_1	61.4	IMR90p2
82.0	D3	6.63306063263735	CCNB1_1	61.4	IMR90p2
82.5	D3	6.86444939903799	CCNB1_1	61.4	IMR90p2
83.0	D3	6.86898914272928	CCNB1_1	61.4	IMR90p2
83.5	D3	6.17260594857743	CCNB1_1	61.4	IMR90p2
84.0	D3	5.67177688492092	CCNB1_1	61.4	IMR90p2
84.5	D3	5.25499693591121	CCNB1_1	61.4	IMR90p2
85.0	D3	4.39702952019275	CCNB1_1	61.4	IMR90p2
85.5	D3	3.55820248303183	CCNB1_1	61.4	IMR90p2
86.0	D3	3.43312278223391	CCNB1_1	61.4	IMR90p2
86.5	D3	2.93154105285777	CCNB1_1	61.4	IMR90p2
87.0	D3	2.26268067740898	CCNB1_1	61.4	IMR90p2
87.5	D3	2.21890326557747	CCNB1_1	61.4	IMR90p2
88.0	D3	2.51361105027877	CCNB1_1	61.4	IMR90p2
88.5	D3	2.62961492927496	CCNB1_1	61.4	IMR90p2
89.0	D3	2.83980781625354	CCNB1_1	61.4	IMR90p2
89.5	D3	3.38082758712352	CCNB1_1	61.4	IMR90p2
90.0	D3	3.50297101049273	CCNB1_1	61.4	IMR90p2
90.5	D3	2.9489403172683	CCNB1_1	61.4	IMR90p2
91.0	D3	2.39373884798175	CCNB1_1	61.4	IMR90p2
91.5	D3	2.1467073480365	CCNB1_1	61.4	IMR90p2
92.0	D3	1.40978170385461	CCNB1_1	61.4	IMR90p2
92.5	D3	1.07931600648436	CCNB1_1	61.4	IMR90p2
93.0	D3	1.43024694963054	CCNB1_1	61.4	IMR90p2
93.5	D3	2.43032464349631	CCNB1_1	61.4	IMR90p2
94.0	D3	2.98192172066064	CCNB1_1	61.4	IMR90p2
94.5	D3	5.44057911523049	CCNB1_1	61.4	IMR90p2
95.0	D3	3.57611644680145	CCNB1_1	61.4	IMR90p2
55.0	E3	-3.94900924977969	CCNB1_1	59.0	IMR90p2
55.5	E3	-8.55618670785589	CCNB1_1	59.0	IMR90p2
56.0	E3	-7.89801849956018	CCNB1_1	59.0	IMR90p2
56.5	E3	-7.89801849955927	CCNB1_1	59.0	IMR90p2
57.0	E3	-7.8980184995678	CCNB1_1	59.0	IMR90p2
57.5	E3	-8.80350851259504	CCNB1_1	59.0	IMR90p2
58.0	E3	-3.35804527412279	CCNB1_1	59.0	IMR90p2
58.5	E3	8.52087898283867	CCNB1_1	59.0	IMR90p2
59.0	E3	18.198504720966	CCNB1_1	59.0	IMR90p2
59.5	E3	26.2102687305353	CCNB1_1	59.0	IMR90p2
60.0	E3	33.350800431481	CCNB1_1	59.0	IMR90p2
60.5	E3	39.2562936672673	CCNB1_1	59.0	IMR90p2
61.0	E3	43.7349420815351	CCNB1_1	59.0	IMR90p2
61.5	E3	46.8153105080601	CCNB1_1	59.0	IMR90p2
62.0	E3	48.5619503891144	CCNB1_1	59.0	IMR90p2
62.5	E3	49.7445477594611	CCNB1_1	59.0	IMR90p2
63.0	E3	51.0148483975241	CCNB1_1	59.0	IMR90p2
63.5	E3	52.2109863118724	CCNB1_1	59.0	IMR90p2
64.0	E3	55.8527096731799	CCNB1_1	59.0	IMR90p2
64.5	E3	63.2413958271595	CCNB1_1	59.0	IMR90p2
65.0	E3	72.674747299595	CCNB1_1	59.0	IMR90p2
65.5	E3	84.2083254829417	CCNB1_1	59.0	IMR90p2
66.0	E3	97.3490900427754	CCNB1_1	59.0	IMR90p2
66.5	E3	108.297768747886	CCNB1_1	59.0	IMR90p2
67.0	E3	115.033466126838	CCNB1_1	59.0	IMR90p2
67.5	E3	119.442218166797	CCNB1_1	59.0	IMR90p2
68.0	E3	121.441704050304	CCNB1_1	59.0	IMR90p2
68.5	E3	120.563862870267	CCNB1_1	59.0	IMR90p2
69.0	E3	119.514396615004	CCNB1_1	59.0	IMR90p2
69.5	E3	120.045941422494	CCNB1_1	59.0	IMR90p2
70.0	E3	120.144922861146	CCNB1_1	59.0	IMR90p2
70.5	E3	119.974296095203	CCNB1_1	59.0	IMR90p2
71.0	E3	120.913576837432	CCNB1_1	59.0	IMR90p2
71.5	E3	122.338060867274	CCNB1_1	59.0	IMR90p2
72.0	E3	123.640802170495	CCNB1_1	59.0	IMR90p2
72.5	E3	126.023512269738	CCNB1_1	59.0	IMR90p2
73.0	E3	129.150720217552	CCNB1_1	59.0	IMR90p2
73.5	E3	131.582445223765	CCNB1_1	59.0	IMR90p2
74.0	E3	136.592400811048	CCNB1_1	59.0	IMR90p2
74.5	E3	161.063399149751	CCNB1_1	59.0	IMR90p2
75.0	E3	224.791794296353	CCNB1_1	59.0	IMR90p2
75.5	E3	319.339550498462	CCNB1_1	59.0	IMR90p2
76.0	E3	419.66328311232	CCNB1_1	59.0	IMR90p2
76.5	E3	508.437043511413	CCNB1_1	59.0	IMR90p2
77.0	E3	552.368109882504	CCNB1_1	59.0	IMR90p2
77.5	E3	511.338410971257	CCNB1_1	59.0	IMR90p2
78.0	E3	404.275841027166	CCNB1_1	59.0	IMR90p2
78.5	E3	284.789512630408	CCNB1_1	59.0	IMR90p2
79.0	E3	176.328473881692	CCNB1_1	59.0	IMR90p2
79.5	E3	93.3317261758145	CCNB1_1	59.0	IMR90p2
80.0	E3	54.1305513237255	CCNB1_1	59.0	IMR90p2
80.5	E3	47.2315044147106	CCNB1_1	59.0	IMR90p2
81.0	E3	44.0311602030068	CCNB1_1	59.0	IMR90p2
81.5	E3	35.6351600799184	CCNB1_1	59.0	IMR90p2
82.0	E3	25.5088369397803	CCNB1_1	59.0	IMR90p2
82.5	E3	16.6217571819076	CCNB1_1	59.0	IMR90p2
83.0	E3	10.2289455536599	CCNB1_1	59.0	IMR90p2
83.5	E3	6.85351811370032	CCNB1_1	59.0	IMR90p2
84.0	E3	5.89842925074447	CCNB1_1	59.0	IMR90p2
84.5	E3	5.90735062292833	CCNB1_1	59.0	IMR90p2
85.0	E3	5.54557720681487	CCNB1_1	59.0	IMR90p2
85.5	E3	4.73423715771366	CCNB1_1	59.0	IMR90p2
86.0	E3	3.99655431585234	CCNB1_1	59.0	IMR90p2
86.5	E3	3.54753093709348	CCNB1_1	59.0	IMR90p2
87.0	E3	3.15033426779786	CCNB1_1	59.0	IMR90p2
87.5	E3	2.77751986131739	CCNB1_1	59.0	IMR90p2
88.0	E3	2.94972907628784	CCNB1_1	59.0	IMR90p2
88.5	E3	3.16091211078964	CCNB1_1	59.0	IMR90p2
89.0	E3	2.93317245276211	CCNB1_1	59.0	IMR90p2
89.5	E3	2.62917602351894	CCNB1_1	59.0	IMR90p2
90.0	E3	2.6481122736925	CCNB1_1	59.0	IMR90p2
90.5	E3	2.2400316637831	CCNB1_1	59.0	IMR90p2
91.0	E3	1.72528693717987	CCNB1_1	59.0	IMR90p2
91.5	E3	1.82097561198378	CCNB1_1	59.0	IMR90p2
92.0	E3	2.31756406999943	CCNB1_1	59.0	IMR90p2
92.5	E3	2.23202288453416	CCNB1_1	59.0	IMR90p2
93.0	E3	2.58403462285673	CCNB1_1	59.0	IMR90p2
93.5	E3	1.8833252644763	CCNB1_1	59.0	IMR90p2
94.0	E3	1.35128495604931	CCNB1_1	59.0	IMR90p2
94.5	E3	-1.58367806017804	CCNB1_1	59.0	IMR90p2
95.0	E3	-2.3103635466905	CCNB1_1	59.0	IMR90p2
55.0	F3	6.75401075870332	CCNB1_1	57.0	IMR90p2
55.5	F3	14.6336899771908	CCNB1_1	57.0	IMR90p2
56.0	F3	13.5080215174077	CCNB1_1	57.0	IMR90p2
56.5	F3	13.5080215174075	CCNB1_1	57.0	IMR90p2
57.0	F3	13.5080215174074	CCNB1_1	57.0	IMR90p2
57.5	F3	12.4330074176379	CCNB1_1	57.0	IMR90p2
58.0	F3	19.0344258409957	CCNB1_1	57.0	IMR90p2
58.5	F3	32.3013062288251	CCNB1_1	57.0	IMR90p2
59.0	F3	42.2845231969478	CCNB1_1	57.0	IMR90p2
59.5	F3	49.4721406244687	CCNB1_1	57.0	IMR90p2
60.0	F3	53.9745490772659	CCNB1_1	57.0	IMR90p2
60.5	F3	56.1794395652429	CCNB1_1	57.0	IMR90p2
61.0	F3	56.2859956170636	CCNB1_1	57.0	IMR90p2
61.5	F3	55.3584340715772	CCNB1_1	57.0	IMR90p2
62.0	F3	53.6494629224139	CCNB1_1	57.0	IMR90p2
62.5	F3	51.4489562615979	CCNB1_1	57.0	IMR90p2
63.0	F3	50.5814049194479	CCNB1_1	57.0	IMR90p2
63.5	F3	51.7733438089267	CCNB1_1	57.0	IMR90p2
64.0	F3	54.5872516218149	CCNB1_1	57.0	IMR90p2
64.5	F3	59.5566275389741	CCNB1_1	57.0	IMR90p2
65.0	F3	66.8214639605969	CCNB1_1	57.0	IMR90p2
65.5	F3	74.7355497240652	CCNB1_1	57.0	IMR90p2
66.0	F3	82.7150289705038	CCNB1_1	57.0	IMR90p2
66.5	F3	89.9891924779261	CCNB1_1	57.0	IMR90p2
67.0	F3	95.2243078880878	CCNB1_1	57.0	IMR90p2
67.5	F3	98.4940198072445	CCNB1_1	57.0	IMR90p2
68.0	F3	100.166840321486	CCNB1_1	57.0	IMR90p2
68.5	F3	100.294310536856	CCNB1_1	57.0	IMR90p2
69.0	F3	100.019818120063	CCNB1_1	57.0	IMR90p2
69.5	F3	100.035882189071	CCNB1_1	57.0	IMR90p2
70.0	F3	99.6771811669897	CCNB1_1	57.0	IMR90p2
70.5	F3	100.114380706586	CCNB1_1	57.0	IMR90p2
71.0	F3	101.144980221358	CCNB1_1	57.0	IMR90p2
71.5	F3	101.718575609784	CCNB1_1	57.0	IMR90p2
72.0	F3	102.907440971162	CCNB1_1	57.0	IMR90p2
72.5	F3	104.661475755196	CCNB1_1	57.0	IMR90p2
73.0	F3	105.675375125935	CCNB1_1	57.0	IMR90p2
73.5	F3	106.610624575028	CCNB1_1	57.0	IMR90p2
74.0	F3	109.577836701982	CCNB1_1	57.0	IMR90p2
74.5	F3	123.007992113057	CCNB1_1	57.0	IMR90p2
75.0	F3	166.644153778269	CCNB1_1	57.0	IMR90p2
75.5	F3	240.589809840733	CCNB1_1	57.0	IMR90p2
76.0	F3	320.890856709305	CCNB1_1	57.0	IMR90p2
76.5	F3	393.086297098516	CCNB1_1	57.0	IMR90p2
77.0	F3	438.7272577935	CCNB1_1	57.0	IMR90p2
77.5	F3	419.515988630358	CCNB1_1	57.0	IMR90p2
78.0	F3	335.997733245119	CCNB1_1	57.0	IMR90p2
78.5	F3	234.591029085248	CCNB1_1	57.0	IMR90p2
79.0	F3	140.058298944597	CCNB1_1	57.0	IMR90p2
79.5	F3	61.1323488353586	CCNB1_1	57.0	IMR90p2
80.0	F3	16.4811904345349	CCNB1_1	57.0	IMR90p2
80.5	F3	5.92023653188937	CCNB1_1	57.0	IMR90p2
81.0	F3	6.59170250441332	CCNB1_1	57.0	IMR90p2
81.5	F3	6.57237111273582	CCNB1_1	57.0	IMR90p2
82.0	F3	6.17095850880548	CCNB1_1	57.0	IMR90p2
82.5	F3	5.81212374887468	CCNB1_1	57.0	IMR90p2
83.0	F3	5.6259028370784	CCNB1_1	57.0	IMR90p2
83.5	F3	5.34111853720378	CCNB1_1	57.0	IMR90p2
84.0	F3	4.93282924551499	CCNB1_1	57.0	IMR90p2
84.5	F3	4.84559399952809	CCNB1_1	57.0	IMR90p2
85.0	F3	4.86106399714129	CCNB1_1	57.0	IMR90p2
85.5	F3	4.54620049268334	CCNB1_1	57.0	IMR90p2
86.0	F3	4.32897244656834	CCNB1_1	57.0	IMR90p2
86.5	F3	4.23995354096991	CCNB1_1	57.0	IMR90p2
87.0	F3	3.62457038932234	CCNB1_1	57.0	IMR90p2
87.5	F3	3.12841167222922	CCNB1_1	57.0	IMR90p2
88.0	F3	2.69672311980133	CCNB1_1	57.0	IMR90p2
88.5	F3	1.90353474437075	CCNB1_1	57.0	IMR90p2
89.0	F3	1.43649407440188	CCNB1_1	57.0	IMR90p2
89.5	F3	1.62729951119223	CCNB1_1	57.0	IMR90p2
90.0	F3	1.51359006106696	CCNB1_1	57.0	IMR90p2
90.5	F3	1.39611729317886	CCNB1_1	57.0	IMR90p2
91.0	F3	1.79003887495469	CCNB1_1	57.0	IMR90p2
91.5	F3	2.2376462550971	CCNB1_1	57.0	IMR90p2
92.0	F3	2.13510554152123	CCNB1_1	57.0	IMR90p2
92.5	F3	1.88128419965648	CCNB1_1	57.0	IMR90p2
93.0	F3	2.47515995151019	CCNB1_1	57.0	IMR90p2
93.5	F3	2.71395995469987	CCNB1_1	57.0	IMR90p2
94.0	F3	2.38964733579581	CCNB1_1	57.0	IMR90p2
94.5	F3	2.50086014491484	CCNB1_1	57.0	IMR90p2
95.0	F3	1.12443398306453	CCNB1_1	57.0	IMR90p2
55.0	G3	19.3751561575539	CCNB1_1	55.7	IMR90p2
55.5	G3	41.9795050080331	CCNB1_1	55.7	IMR90p2
56.0	G3	38.7503123151075	CCNB1_1	55.7	IMR90p2
56.5	G3	38.7503123151167	CCNB1_1	55.7	IMR90p2
57.0	G3	38.7503123150422	CCNB1_1	55.7	IMR90p2
57.5	G3	37.8387882395111	CCNB1_1	55.7	IMR90p2
58.0	G3	43.648888314232	CCNB1_1	55.7	IMR90p2
58.5	G3	53.7367144726992	CCNB1_1	55.7	IMR90p2
59.0	G3	58.7618464092903	CCNB1_1	55.7	IMR90p2
59.5	G3	60.6597945442574	CCNB1_1	55.7	IMR90p2
60.0	G3	60.8520854116265	CCNB1_1	55.7	IMR90p2
60.5	G3	60.4493537278921	CCNB1_1	55.7	IMR90p2
61.0	G3	59.352910421032	CCNB1_1	55.7	IMR90p2
61.5	G3	57.5567841655464	CCNB1_1	55.7	IMR90p2
62.0	G3	55.4954603375874	CCNB1_1	55.7	IMR90p2
62.5	G3	52.4576772870273	CCNB1_1	55.7	IMR90p2
63.0	G3	49.2779372641081	CCNB1_1	55.7	IMR90p2
63.5	G3	47.1368890302967	CCNB1_1	55.7	IMR90p2
64.0	G3	46.6197938995089	CCNB1_1	55.7	IMR90p2
64.5	G3	49.0286985743426	CCNB1_1	55.7	IMR90p2
65.0	G3	54.5699713622791	CCNB1_1	55.7	IMR90p2
65.5	G3	61.886396487267	CCNB1_1	55.7	IMR90p2
66.0	G3	69.8690942343608	CCNB1_1	55.7	IMR90p2
66.5	G3	77.5724164416097	CCNB1_1	55.7	IMR90p2
67.0	G3	83.6336013896681	CCNB1_1	55.7	IMR90p2
67.5	G3	87.9893827096807	CCNB1_1	55.7	IMR90p2
68.0	G3	90.4073245104902	CCNB1_1	55.7	IMR90p2
68.5	G3	90.9459615876035	CCNB1_1	55.7	IMR90p2
69.0	G3	90.8693890912044	CCNB1_1	55.7	IMR90p2
69.5	G3	90.2018935025478	CCNB1_1	55.7	IMR90p2
70.0	G3	88.9312628429383	CCNB1_1	55.7	IMR90p2
70.5	G3	88.2200079068322	CCNB1_1	55.7	IMR90p2
71.0	G3	88.3584105955089	CCNB1_1	55.7	IMR90p2
71.5	G3	88.6406321779697	CCNB1_1	55.7	IMR90p2
72.0	G3	89.1106750217164	CCNB1_1	55.7	IMR90p2
72.5	G3	90.2579560592641	CCNB1_1	55.7	IMR90p2
73.0	G3	92.1937451374907	CCNB1_1	55.7	IMR90p2
73.5	G3	94.2990939591319	CCNB1_1	55.7	IMR90p2
74.0	G3	96.4685582252605	CCNB1_1	55.7	IMR90p2
74.5	G3	104.821273542816	CCNB1_1	55.7	IMR90p2
75.0	G3	135.667469661316	CCNB1_1	55.7	IMR90p2
75.5	G3	190.829196875759	CCNB1_1	55.7	IMR90p2
76.0	G3	251.794448927669	CCNB1_1	55.7	IMR90p2
76.5	G3	308.519485692596	CCNB1_1	55.7	IMR90p2
77.0	G3	349.122721870778	CCNB1_1	55.7	IMR90p2
77.5	G3	339.390664121816	CCNB1_1	55.7	IMR90p2
78.0	G3	274.828574777327	CCNB1_1	55.7	IMR90p2
78.5	G3	194.355211468553	CCNB1_1	55.7	IMR90p2
79.0	G3	118.189824630852	CCNB1_1	55.7	IMR90p2
79.5	G3	52.6438206935307	CCNB1_1	55.7	IMR90p2
80.0	G3	15.2876736803981	CCNB1_1	55.7	IMR90p2
80.5	G3	6.95328823322552	CCNB1_1	55.7	IMR90p2
81.0	G3	7.89451652906797	CCNB1_1	55.7	IMR90p2
81.5	G3	8.85014490474259	CCNB1_1	55.7	IMR90p2
82.0	G3	8.65355822689958	CCNB1_1	55.7	IMR90p2
82.5	G3	7.09539921853843	CCNB1_1	55.7	IMR90p2
83.0	G3	6.1173630866893	CCNB1_1	55.7	IMR90p2
83.5	G3	5.71023958122356	CCNB1_1	55.7	IMR90p2
84.0	G3	4.84218594386317	CCNB1_1	55.7	IMR90p2
84.5	G3	4.33827250628002	CCNB1_1	55.7	IMR90p2
85.0	G3	4.17373174280613	CCNB1_1	55.7	IMR90p2
85.5	G3	3.71362699735539	CCNB1_1	55.7	IMR90p2
86.0	G3	3.31325324866691	CCNB1_1	55.7	IMR90p2
86.5	G3	3.16760655838118	CCNB1_1	55.7	IMR90p2
87.0	G3	2.82933241006816	CCNB1_1	55.7	IMR90p2
87.5	G3	2.83942956846107	CCNB1_1	55.7	IMR90p2
88.0	G3	3.27384410242695	CCNB1_1	55.7	IMR90p2
88.5	G3	3.22842324679169	CCNB1_1	55.7	IMR90p2
89.0	G3	3.23761387384531	CCNB1_1	55.7	IMR90p2
89.5	G3	3.80314859583115	CCNB1_1	55.7	IMR90p2
90.0	G3	4.05028396891686	CCNB1_1	55.7	IMR90p2
90.5	G3	3.87237031912008	CCNB1_1	55.7	IMR90p2
91.0	G3	3.85729932771244	CCNB1_1	55.7	IMR90p2
91.5	G3	3.31179386039781	CCNB1_1	55.7	IMR90p2
92.0	G3	2.57536535468165	CCNB1_1	55.7	IMR90p2
92.5	G3	2.34687072028225	CCNB1_1	55.7	IMR90p2
93.0	G3	2.28136565608008	CCNB1_1	55.7	IMR90p2
93.5	G3	2.31797008288294	CCNB1_1	55.7	IMR90p2
94.0	G3	2.72070879261969	CCNB1_1	55.7	IMR90p2
94.5	G3	3.3266735226664	CCNB1_1	55.7	IMR90p2
95.0	G3	1.54937308778176	CCNB1_1	55.7	IMR90p2
55.0	H3	27.820200225175	CCNB1_1	55.0	IMR90p2
55.5	H3	60.2771004878784	CCNB1_1	55.0	IMR90p2
56.0	H3	55.6404004503484	CCNB1_1	55.0	IMR90p2
56.5	H3	55.6404004503529	CCNB1_1	55.0	IMR90p2
57.0	H3	55.6404004503269	CCNB1_1	55.0	IMR90p2
57.5	H3	55.1099519175594	CCNB1_1	55.0	IMR90p2
58.0	H3	58.6137039655732	CCNB1_1	55.0	IMR90p2
58.5	H3	63.719050943003	CCNB1_1	55.0	IMR90p2
59.0	H3	65.2882669299548	CCNB1_1	55.0	IMR90p2
59.5	H3	64.975779155879	CCNB1_1	55.0	IMR90p2
60.0	H3	62.6520164074461	CCNB1_1	55.0	IMR90p2
60.5	H3	60.5584442350672	CCNB1_1	55.0	IMR90p2
61.0	H3	59.4342721568205	CCNB1_1	55.0	IMR90p2
61.5	H3	57.7115570321013	CCNB1_1	55.0	IMR90p2
62.0	H3	55.5218861862905	CCNB1_1	55.0	IMR90p2
62.5	H3	53.8516512100972	CCNB1_1	55.0	IMR90p2
63.0	H3	52.1412506343344	CCNB1_1	55.0	IMR90p2
63.5	H3	49.7980620712497	CCNB1_1	55.0	IMR90p2
64.0	H3	48.5685900322529	CCNB1_1	55.0	IMR90p2
64.5	H3	49.1624021819795	CCNB1_1	55.0	IMR90p2
65.0	H3	50.9716457960237	CCNB1_1	55.0	IMR90p2
65.5	H3	53.9432727318244	CCNB1_1	55.0	IMR90p2
66.0	H3	58.6227740964838	CCNB1_1	55.0	IMR90p2
66.5	H3	64.0796967730594	CCNB1_1	55.0	IMR90p2
67.0	H3	68.9930970887438	CCNB1_1	55.0	IMR90p2
67.5	H3	73.3204275614451	CCNB1_1	55.0	IMR90p2
68.0	H3	76.6150198071975	CCNB1_1	55.0	IMR90p2
68.5	H3	78.5702452874131	CCNB1_1	55.0	IMR90p2
69.0	H3	79.2803358363179	CCNB1_1	55.0	IMR90p2
69.5	H3	79.1410798964173	CCNB1_1	55.0	IMR90p2
70.0	H3	78.6900175143732	CCNB1_1	55.0	IMR90p2
70.5	H3	78.0079972664547	CCNB1_1	55.0	IMR90p2
71.0	H3	76.8316061582398	CCNB1_1	55.0	IMR90p2
71.5	H3	75.6974311701892	CCNB1_1	55.0	IMR90p2
72.0	H3	75.1873538806298	CCNB1_1	55.0	IMR90p2
72.5	H3	74.4947485224887	CCNB1_1	55.0	IMR90p2
73.0	H3	73.8427038269696	CCNB1_1	55.0	IMR90p2
73.5	H3	74.1591997647213	CCNB1_1	55.0	IMR90p2
74.0	H3	74.8134127868747	CCNB1_1	55.0	IMR90p2
74.5	H3	78.7052310467407	CCNB1_1	55.0	IMR90p2
75.0	H3	101.303509224408	CCNB1_1	55.0	IMR90p2
75.5	H3	148.714265872654	CCNB1_1	55.0	IMR90p2
76.0	H3	203.654910068694	CCNB1_1	55.0	IMR90p2
76.5	H3	254.935019807023	CCNB1_1	55.0	IMR90p2
77.0	H3	296.075202217402	CCNB1_1	55.0	IMR90p2
77.5	H3	297.438343662292	CCNB1_1	55.0	IMR90p2
78.0	H3	246.739848204552	CCNB1_1	55.0	IMR90p2
78.5	H3	177.53141356732	CCNB1_1	55.0	IMR90p2
79.0	H3	112.163302272351	CCNB1_1	55.0	IMR90p2
79.5	H3	53.5136150253733	CCNB1_1	55.0	IMR90p2
80.0	H3	16.0331508976831	CCNB1_1	55.0	IMR90p2
80.5	H3	5.97435642730107	CCNB1_1	55.0	IMR90p2
81.0	H3	6.33605984123955	CCNB1_1	55.0	IMR90p2
81.5	H3	6.40680329545762	CCNB1_1	55.0	IMR90p2
82.0	H3	6.35911231487967	CCNB1_1	55.0	IMR90p2
82.5	H3	6.0320077325166	CCNB1_1	55.0	IMR90p2
83.0	H3	5.35669172209384	CCNB1_1	55.0	IMR90p2
83.5	H3	5.16478191327212	CCNB1_1	55.0	IMR90p2
84.0	H3	5.30383756242827	CCNB1_1	55.0	IMR90p2
84.5	H3	4.95435513534164	CCNB1_1	55.0	IMR90p2
85.0	H3	4.72849336066776	CCNB1_1	55.0	IMR90p2
85.5	H3	5.03320215614536	CCNB1_1	55.0	IMR90p2
86.0	H3	4.94223057190823	CCNB1_1	55.0	IMR90p2
86.5	H3	3.86551603488607	CCNB1_1	55.0	IMR90p2
87.0	H3	3.32542664855765	CCNB1_1	55.0	IMR90p2
87.5	H3	3.27183276217107	CCNB1_1	55.0	IMR90p2
88.0	H3	3.10799850471432	CCNB1_1	55.0	IMR90p2
88.5	H3	2.87031045496212	CCNB1_1	55.0	IMR90p2
89.0	H3	3.06633657122899	CCNB1_1	55.0	IMR90p2
89.5	H3	3.05893073709268	CCNB1_1	55.0	IMR90p2
90.0	H3	2.93376444995431	CCNB1_1	55.0	IMR90p2
90.5	H3	2.63254394182661	CCNB1_1	55.0	IMR90p2
91.0	H3	2.27141529636549	CCNB1_1	55.0	IMR90p2
91.5	H3	2.27315092323249	CCNB1_1	55.0	IMR90p2
92.0	H3	2.33049778642942	CCNB1_1	55.0	IMR90p2
92.5	H3	2.21328776002213	CCNB1_1	55.0	IMR90p2
93.0	H3	2.18230679481115	CCNB1_1	55.0	IMR90p2
93.5	H3	3.23541401480804	CCNB1_1	55.0	IMR90p2
94.0	H3	3.40510431089439	CCNB1_1	55.0	IMR90p2
94.5	H3	5.69151654119838	CCNB1_1	55.0	IMR90p2
95.0	H3	3.73536570187804	CCNB1_1	55.0	IMR90p2
55.0	A3	0.853018901019823	CCNB1_1	65.0	IMR90p11
55.5	A3	1.8482076188784	CCNB1_1	65.0	IMR90p11
56.0	A3	1.70603780204169	CCNB1_1	65.0	IMR90p11
56.5	A3	1.70603780204374	CCNB1_1	65.0	IMR90p11
57.0	A3	1.70603780201486	CCNB1_1	65.0	IMR90p11
57.5	A3	1.48806823284281	CCNB1_1	65.0	IMR90p11
58.0	A3	2.82723118797298	CCNB1_1	65.0	IMR90p11
58.5	A3	5.39396227072712	CCNB1_1	65.0	IMR90p11
59.0	A3	8.15740854967453	CCNB1_1	65.0	IMR90p11
59.5	A3	10.7539552959377	CCNB1_1	65.0	IMR90p11
60.0	A3	13.9501755757112	CCNB1_1	65.0	IMR90p11
60.5	A3	18.0949511140507	CCNB1_1	65.0	IMR90p11
61.0	A3	21.7025222311356	CCNB1_1	65.0	IMR90p11
61.5	A3	24.8929423545048	CCNB1_1	65.0	IMR90p11
62.0	A3	28.9650783576144	CCNB1_1	65.0	IMR90p11
62.5	A3	33.1744535432556	CCNB1_1	65.0	IMR90p11
63.0	A3	36.6902721093188	CCNB1_1	65.0	IMR90p11
63.5	A3	41.5591907080657	CCNB1_1	65.0	IMR90p11
64.0	A3	47.2569760689548	CCNB1_1	65.0	IMR90p11
64.5	A3	55.0994222170723	CCNB1_1	65.0	IMR90p11
65.0	A3	66.0571559472908	CCNB1_1	65.0	IMR90p11
65.5	A3	78.7626924937787	CCNB1_1	65.0	IMR90p11
66.0	A3	92.4097321642105	CCNB1_1	65.0	IMR90p11
66.5	A3	106.176189725672	CCNB1_1	65.0	IMR90p11
67.0	A3	117.543649038651	CCNB1_1	65.0	IMR90p11
67.5	A3	125.809329978351	CCNB1_1	65.0	IMR90p11
68.0	A3	132.119084861567	CCNB1_1	65.0	IMR90p11
68.5	A3	135.824654577461	CCNB1_1	65.0	IMR90p11
69.0	A3	138.494973128983	CCNB1_1	65.0	IMR90p11
69.5	A3	140.722948971254	CCNB1_1	65.0	IMR90p11
70.0	A3	143.353691520837	CCNB1_1	65.0	IMR90p11
70.5	A3	147.462987096758	CCNB1_1	65.0	IMR90p11
71.0	A3	153.64471291637	CCNB1_1	65.0	IMR90p11
71.5	A3	161.197795352782	CCNB1_1	65.0	IMR90p11
72.0	A3	169.780826880063	CCNB1_1	65.0	IMR90p11
72.5	A3	177.438487075388	CCNB1_1	65.0	IMR90p11
73.0	A3	181.885138878244	CCNB1_1	65.0	IMR90p11
73.5	A3	183.553785902298	CCNB1_1	65.0	IMR90p11
74.0	A3	190.440764649161	CCNB1_1	65.0	IMR90p11
74.5	A3	229.576702362175	CCNB1_1	65.0	IMR90p11
75.0	A3	322.992831807027	CCNB1_1	65.0	IMR90p11
75.5	A3	457.417568057024	CCNB1_1	65.0	IMR90p11
76.0	A3	601.249704704907	CCNB1_1	65.0	IMR90p11
76.5	A3	723.243195161914	CCNB1_1	65.0	IMR90p11
77.0	A3	770.18846711988	CCNB1_1	65.0	IMR90p11
77.5	A3	702.469166213147	CCNB1_1	65.0	IMR90p11
78.0	A3	549.056299986394	CCNB1_1	65.0	IMR90p11
78.5	A3	370.978089083403	CCNB1_1	65.0	IMR90p11
79.0	A3	207.158485668393	CCNB1_1	65.0	IMR90p11
79.5	A3	84.6886547076261	CCNB1_1	65.0	IMR90p11
80.0	A3	22.322292781466	CCNB1_1	65.0	IMR90p11
80.5	A3	5.84745058854526	CCNB1_1	65.0	IMR90p11
81.0	A3	5.17854661679979	CCNB1_1	65.0	IMR90p11
81.5	A3	5.19984886382986	CCNB1_1	65.0	IMR90p11
82.0	A3	5.36837679914237	CCNB1_1	65.0	IMR90p11
82.5	A3	5.43001342823106	CCNB1_1	65.0	IMR90p11
83.0	A3	5.6343535894365	CCNB1_1	65.0	IMR90p11
83.5	A3	5.90283085213457	CCNB1_1	65.0	IMR90p11
84.0	A3	5.18499346951694	CCNB1_1	65.0	IMR90p11
84.5	A3	4.37807838374755	CCNB1_1	65.0	IMR90p11
85.0	A3	4.06954124097217	CCNB1_1	65.0	IMR90p11
85.5	A3	3.32623756842224	CCNB1_1	65.0	IMR90p11
86.0	A3	2.59781875152805	CCNB1_1	65.0	IMR90p11
86.5	A3	2.33939426605525	CCNB1_1	65.0	IMR90p11
87.0	A3	2.02588663068468	CCNB1_1	65.0	IMR90p11
87.5	A3	1.96878617745801	CCNB1_1	65.0	IMR90p11
88.0	A3	1.79602917158127	CCNB1_1	65.0	IMR90p11
88.5	A3	1.82479543121451	CCNB1_1	65.0	IMR90p11
89.0	A3	2.58936949665616	CCNB1_1	65.0	IMR90p11
89.5	A3	2.90208513008594	CCNB1_1	65.0	IMR90p11
90.0	A3	2.55343147445979	CCNB1_1	65.0	IMR90p11
90.5	A3	3.14275156187563	CCNB1_1	65.0	IMR90p11
91.0	A3	3.15714780441408	CCNB1_1	65.0	IMR90p11
91.5	A3	2.04813605805731	CCNB1_1	65.0	IMR90p11
92.0	A3	2.09119450893314	CCNB1_1	65.0	IMR90p11
92.5	A3	2.34900878889493	CCNB1_1	65.0	IMR90p11
93.0	A3	1.84698515141469	CCNB1_1	65.0	IMR90p11
93.5	A3	1.37154235306099	CCNB1_1	65.0	IMR90p11
94.0	A3	1.58220606119335	CCNB1_1	65.0	IMR90p11
94.5	A3	0.511237380555258	CCNB1_1	65.0	IMR90p11
95.0	A3	-0.414284756933057	CCNB1_1	65.0	IMR90p11
55.0	B3	-1.14123461094073	CCNB1_1	64.5	IMR90p11
55.5	B3	-2.47267499037184	CCNB1_1	64.5	IMR90p11
56.0	B3	-2.28246922188168	CCNB1_1	64.5	IMR90p11
56.5	B3	-2.282469221871	CCNB1_1	64.5	IMR90p11
57.0	B3	-2.28246922195467	CCNB1_1	64.5	IMR90p11
57.5	B3	-2.59219389520831	CCNB1_1	64.5	IMR90p11
58.0	B3	-0.783737363125965	CCNB1_1	64.5	IMR90p11
58.5	B3	3.53350821711865	CCNB1_1	64.5	IMR90p11
59.0	B3	7.93745165719406	CCNB1_1	64.5	IMR90p11
59.5	B3	12.3994838626218	CCNB1_1	64.5	IMR90p11
60.0	B3	17.1493877548996	CCNB1_1	64.5	IMR90p11
60.5	B3	22.6771236513821	CCNB1_1	64.5	IMR90p11
61.0	B3	28.2415530069636	CCNB1_1	64.5	IMR90p11
61.5	B3	32.8433561575564	CCNB1_1	64.5	IMR90p11
62.0	B3	37.0033246662529	CCNB1_1	64.5	IMR90p11
62.5	B3	40.6025290437922	CCNB1_1	64.5	IMR90p11
63.0	B3	43.3320747306032	CCNB1_1	64.5	IMR90p11
63.5	B3	46.7930577108868	CCNB1_1	64.5	IMR90p11
64.0	B3	52.0917024220357	CCNB1_1	64.5	IMR90p11
64.5	B3	59.7595477272146	CCNB1_1	64.5	IMR90p11
65.0	B3	70.1926164184906	CCNB1_1	64.5	IMR90p11
65.5	B3	83.4566759129575	CCNB1_1	64.5	IMR90p11
66.0	B3	97.5164480277028	CCNB1_1	64.5	IMR90p11
66.5	B3	110.543705822304	CCNB1_1	64.5	IMR90p11
67.0	B3	121.097623079506	CCNB1_1	64.5	IMR90p11
67.5	B3	128.895144424731	CCNB1_1	64.5	IMR90p11
68.0	B3	134.130600454457	CCNB1_1	64.5	IMR90p11
68.5	B3	137.146579264969	CCNB1_1	64.5	IMR90p11
69.0	B3	139.066400165112	CCNB1_1	64.5	IMR90p11
69.5	B3	140.73814293832	CCNB1_1	64.5	IMR90p11
70.0	B3	142.13606547162	CCNB1_1	64.5	IMR90p11
70.5	B3	142.664260545809	CCNB1_1	64.5	IMR90p11
71.0	B3	143.45220488945	CCNB1_1	64.5	IMR90p11
71.5	B3	144.684508345652	CCNB1_1	64.5	IMR90p11
72.0	B3	145.797877869393	CCNB1_1	64.5	IMR90p11
72.5	B3	147.033770399521	CCNB1_1	64.5	IMR90p11
73.0	B3	149.472854863371	CCNB1_1	64.5	IMR90p11
73.5	B3	153.886297901008	CCNB1_1	64.5	IMR90p11
74.0	B3	170.746820835215	CCNB1_1	64.5	IMR90p11
74.5	B3	228.627247766695	CCNB1_1	64.5	IMR90p11
75.0	B3	343.366936516849	CCNB1_1	64.5	IMR90p11
75.5	B3	494.475860791226	CCNB1_1	64.5	IMR90p11
76.0	B3	648.620498322208	CCNB1_1	64.5	IMR90p11
76.5	B3	770.492826213594	CCNB1_1	64.5	IMR90p11
77.0	B3	804.183660065825	CCNB1_1	64.5	IMR90p11
77.5	B3	718.336823370336	CCNB1_1	64.5	IMR90p11
78.0	B3	551.272731300589	CCNB1_1	64.5	IMR90p11
78.5	B3	365.015217079739	CCNB1_1	64.5	IMR90p11
79.0	B3	197.958203679094	CCNB1_1	64.5	IMR90p11
79.5	B3	77.8718985275183	CCNB1_1	64.5	IMR90p11
80.0	B3	19.8839008696557	CCNB1_1	64.5	IMR90p11
80.5	B3	6.1700184962416	CCNB1_1	64.5	IMR90p11
81.0	B3	6.54661988059331	CCNB1_1	64.5	IMR90p11
81.5	B3	6.47872320088999	CCNB1_1	64.5	IMR90p11
82.0	B3	6.65217767545084	CCNB1_1	64.5	IMR90p11
82.5	B3	7.03114875103296	CCNB1_1	64.5	IMR90p11
83.0	B3	6.54638791216064	CCNB1_1	64.5	IMR90p11
83.5	B3	5.54855556950878	CCNB1_1	64.5	IMR90p11
84.0	B3	5.16590239693397	CCNB1_1	64.5	IMR90p11
84.5	B3	4.47111619665003	CCNB1_1	64.5	IMR90p11
85.0	B3	3.7430287848594	CCNB1_1	64.5	IMR90p11
85.5	B3	3.47515706885764	CCNB1_1	64.5	IMR90p11
86.0	B3	3.20154232808335	CCNB1_1	64.5	IMR90p11
86.5	B3	2.79873290977974	CCNB1_1	64.5	IMR90p11
87.0	B3	2.65721235331625	CCNB1_1	64.5	IMR90p11
87.5	B3	2.88194328288995	CCNB1_1	64.5	IMR90p11
88.0	B3	3.15851988370036	CCNB1_1	64.5	IMR90p11
88.5	B3	3.50591188348125	CCNB1_1	64.5	IMR90p11
89.0	B3	3.52728986775242	CCNB1_1	64.5	IMR90p11
89.5	B3	3.1292333747005	CCNB1_1	64.5	IMR90p11
90.0	B3	2.60215259825748	CCNB1_1	64.5	IMR90p11
90.5	B3	1.98417472504548	CCNB1_1	64.5	IMR90p11
91.0	B3	1.99796779363686	CCNB1_1	64.5	IMR90p11
91.5	B3	2.77207691916578	CCNB1_1	64.5	IMR90p11
92.0	B3	3.5703942743778	CCNB1_1	64.5	IMR90p11
92.5	B3	3.96740920436866	CCNB1_1	64.5	IMR90p11
93.0	B3	4.42641145412125	CCNB1_1	64.5	IMR90p11
93.5	B3	4.33166536718926	CCNB1_1	64.5	IMR90p11
94.0	B3	3.66999586698438	CCNB1_1	64.5	IMR90p11
94.5	B3	3.40332433980319	CCNB1_1	64.5	IMR90p11
95.0	B3	1.40128826957124	CCNB1_1	64.5	IMR90p11
55.0	C3	-2.92059083707545	CCNB1_1	63.3	IMR90p11
55.5	C3	-6.32794681366136	CCNB1_1	63.3	IMR90p11
56.0	C3	-5.84118167414704	CCNB1_1	63.3	IMR90p11
56.5	C3	-5.8411816741575	CCNB1_1	63.3	IMR90p11
57.0	C3	-5.84118167408292	CCNB1_1	63.3	IMR90p11
57.5	C3	-6.39348380231309	CCNB1_1	63.3	IMR90p11
58.0	C3	-3.13183752246232	CCNB1_1	63.3	IMR90p11
58.5	C3	4.33345639985487	CCNB1_1	63.3	IMR90p11
59.0	C3	11.7812774818003	CCNB1_1	63.3	IMR90p11
59.5	C3	19.598731116298	CCNB1_1	63.3	IMR90p11
60.0	C3	27.1984783892947	CCNB1_1	63.3	IMR90p11
60.5	C3	33.8621734937497	CCNB1_1	63.3	IMR90p11
61.0	C3	39.5819214073354	CCNB1_1	63.3	IMR90p11
61.5	C3	45.1298189643389	CCNB1_1	63.3	IMR90p11
62.0	C3	49.470951665161	CCNB1_1	63.3	IMR90p11
62.5	C3	52.3559592217119	CCNB1_1	63.3	IMR90p11
63.0	C3	54.4742606065427	CCNB1_1	63.3	IMR90p11
63.5	C3	56.4555405126023	CCNB1_1	63.3	IMR90p11
64.0	C3	58.8474061012155	CCNB1_1	63.3	IMR90p11
64.5	C3	63.017819427644	CCNB1_1	63.3	IMR90p11
65.0	C3	70.8046628066709	CCNB1_1	63.3	IMR90p11
65.5	C3	82.0770365924965	CCNB1_1	63.3	IMR90p11
66.0	C3	94.1330045365814	CCNB1_1	63.3	IMR90p11
66.5	C3	105.616328744396	CCNB1_1	63.3	IMR90p11
67.0	C3	115.789002290607	CCNB1_1	63.3	IMR90p11
67.5	C3	122.893377105929	CCNB1_1	63.3	IMR90p11
68.0	C3	126.961920249636	CCNB1_1	63.3	IMR90p11
68.5	C3	129.568530180384	CCNB1_1	63.3	IMR90p11
69.0	C3	131.936000778168	CCNB1_1	63.3	IMR90p11
69.5	C3	134.16506390771	CCNB1_1	63.3	IMR90p11
70.0	C3	136.448821326182	CCNB1_1	63.3	IMR90p11
70.5	C3	138.144237018049	CCNB1_1	63.3	IMR90p11
71.0	C3	139.723300975121	CCNB1_1	63.3	IMR90p11
71.5	C3	140.508292873542	CCNB1_1	63.3	IMR90p11
72.0	C3	140.548580058898	CCNB1_1	63.3	IMR90p11
72.5	C3	140.820177735255	CCNB1_1	63.3	IMR90p11
73.0	C3	141.774829810718	CCNB1_1	63.3	IMR90p11
73.5	C3	144.04714500849	CCNB1_1	63.3	IMR90p11
74.0	C3	157.935760795755	CCNB1_1	63.3	IMR90p11
74.5	C3	210.456575310445	CCNB1_1	63.3	IMR90p11
75.0	C3	317.242956706315	CCNB1_1	63.3	IMR90p11
75.5	C3	460.027996935581	CCNB1_1	63.3	IMR90p11
76.0	C3	607.536326452516	CCNB1_1	63.3	IMR90p11
76.5	C3	726.362754552049	CCNB1_1	63.3	IMR90p11
77.0	C3	762.143369677198	CCNB1_1	63.3	IMR90p11
77.5	C3	682.885429529559	CCNB1_1	63.3	IMR90p11
78.0	C3	525.025597208032	CCNB1_1	63.3	IMR90p11
78.5	C3	348.030798804724	CCNB1_1	63.3	IMR90p11
79.0	C3	188.249078299625	CCNB1_1	63.3	IMR90p11
79.5	C3	73.1548391773539	CCNB1_1	63.3	IMR90p11
80.0	C3	18.1902473153229	CCNB1_1	63.3	IMR90p11
80.5	C3	5.34072135740365	CCNB1_1	63.3	IMR90p11
81.0	C3	5.72334970971127	CCNB1_1	63.3	IMR90p11
81.5	C3	5.85489810468152	CCNB1_1	63.3	IMR90p11
82.0	C3	5.62536148315911	CCNB1_1	63.3	IMR90p11
82.5	C3	5.43151781630149	CCNB1_1	63.3	IMR90p11
83.0	C3	5.24027139984463	CCNB1_1	63.3	IMR90p11
83.5	C3	4.51528052064145	CCNB1_1	63.3	IMR90p11
84.0	C3	4.07489871459336	CCNB1_1	63.3	IMR90p11
84.5	C3	3.90209658526578	CCNB1_1	63.3	IMR90p11
85.0	C3	3.4716340442032	CCNB1_1	63.3	IMR90p11
85.5	C3	3.46695796364764	CCNB1_1	63.3	IMR90p11
86.0	C3	3.54862079922685	CCNB1_1	63.3	IMR90p11
86.5	C3	3.2849466865145	CCNB1_1	63.3	IMR90p11
87.0	C3	3.16714096550953	CCNB1_1	63.3	IMR90p11
87.5	C3	3.33056689233536	CCNB1_1	63.3	IMR90p11
88.0	C3	2.65634724034902	CCNB1_1	63.3	IMR90p11
88.5	C3	2.52539975741871	CCNB1_1	63.3	IMR90p11
89.0	C3	2.82441331096675	CCNB1_1	63.3	IMR90p11
89.5	C3	2.44748368582299	CCNB1_1	63.3	IMR90p11
90.0	C3	2.46837602995765	CCNB1_1	63.3	IMR90p11
90.5	C3	3.1541062096137	CCNB1_1	63.3	IMR90p11
91.0	C3	3.07621838952582	CCNB1_1	63.3	IMR90p11
91.5	C3	2.58642910272857	CCNB1_1	63.3	IMR90p11
92.0	C3	2.70052879292683	CCNB1_1	63.3	IMR90p11
92.5	C3	2.51631384510853	CCNB1_1	63.3	IMR90p11
93.0	C3	2.16158250406539	CCNB1_1	63.3	IMR90p11
93.5	C3	2.69698563461714	CCNB1_1	63.3	IMR90p11
94.0	C3	3.05990449206536	CCNB1_1	63.3	IMR90p11
94.5	C3	4.49095739276424	CCNB1_1	63.3	IMR90p11
95.0	C3	2.69718843805083	CCNB1_1	63.3	IMR90p11
55.0	D3	-3.21707188364064	CCNB1_1	61.4	IMR90p11
55.5	D3	-6.97032241455315	CCNB1_1	61.4	IMR90p11
56.0	D3	-6.43414376727901	CCNB1_1	61.4	IMR90p11
56.5	D3	-6.43414376728231	CCNB1_1	61.4	IMR90p11
57.0	D3	-6.43414376726128	CCNB1_1	61.4	IMR90p11
57.5	D3	-6.96901011816021	CCNB1_1	61.4	IMR90p11
58.0	D3	-3.76475661726943	CCNB1_1	61.4	IMR90p11
58.5	D3	3.26225988229112	CCNB1_1	61.4	IMR90p11
59.0	D3	9.42866969572867	CCNB1_1	61.4	IMR90p11
59.5	D3	15.5865220561006	CCNB1_1	61.4	IMR90p11
60.0	D3	22.5969556001703	CCNB1_1	61.4	IMR90p11
60.5	D3	29.6472399972897	CCNB1_1	61.4	IMR90p11
61.0	D3	36.2963148813997	CCNB1_1	61.4	IMR90p11
61.5	D3	42.6651005213653	CCNB1_1	61.4	IMR90p11
62.0	D3	48.7651335274821	CCNB1_1	61.4	IMR90p11
62.5	D3	53.0654520948598	CCNB1_1	61.4	IMR90p11
63.0	D3	55.8874792914537	CCNB1_1	61.4	IMR90p11
63.5	D3	58.4779983447698	CCNB1_1	61.4	IMR90p11
64.0	D3	60.9883176267257	CCNB1_1	61.4	IMR90p11
64.5	D3	64.6071829656053	CCNB1_1	61.4	IMR90p11
65.0	D3	71.1034676277126	CCNB1_1	61.4	IMR90p11
65.5	D3	80.3755417004833	CCNB1_1	61.4	IMR90p11
66.0	D3	90.7647748279202	CCNB1_1	61.4	IMR90p11
66.5	D3	101.993951182257	CCNB1_1	61.4	IMR90p11
67.0	D3	112.385473181928	CCNB1_1	61.4	IMR90p11
67.5	D3	120.128502292381	CCNB1_1	61.4	IMR90p11
68.0	D3	125.974644624403	CCNB1_1	61.4	IMR90p11
68.5	D3	130.423479393124	CCNB1_1	61.4	IMR90p11
69.0	D3	132.997469246976	CCNB1_1	61.4	IMR90p11
69.5	D3	134.792443616009	CCNB1_1	61.4	IMR90p11
70.0	D3	136.88397016404	CCNB1_1	61.4	IMR90p11
70.5	D3	138.688083253869	CCNB1_1	61.4	IMR90p11
71.0	D3	141.598565578199	CCNB1_1	61.4	IMR90p11
71.5	D3	147.672326954129	CCNB1_1	61.4	IMR90p11
72.0	D3	156.712601279456	CCNB1_1	61.4	IMR90p11
72.5	D3	166.934452194927	CCNB1_1	61.4	IMR90p11
73.0	D3	177.265578102595	CCNB1_1	61.4	IMR90p11
73.5	D3	186.022160901447	CCNB1_1	61.4	IMR90p11
74.0	D3	194.342366961649	CCNB1_1	61.4	IMR90p11
74.5	D3	224.140828813162	CCNB1_1	61.4	IMR90p11
75.0	D3	298.812261842693	CCNB1_1	61.4	IMR90p11
75.5	D3	405.247342148873	CCNB1_1	61.4	IMR90p11
76.0	D3	515.446757912079	CCNB1_1	61.4	IMR90p11
76.5	D3	611.688498311877	CCNB1_1	61.4	IMR90p11
77.0	D3	649.216102120304	CCNB1_1	61.4	IMR90p11
77.5	D3	585.893964456596	CCNB1_1	61.4	IMR90p11
78.0	D3	451.406361323121	CCNB1_1	61.4	IMR90p11
78.5	D3	302.62658706309	CCNB1_1	61.4	IMR90p11
79.0	D3	165.869427802788	CCNB1_1	61.4	IMR90p11
79.5	D3	63.755503119397	CCNB1_1	61.4	IMR90p11
80.0	D3	15.7016656051393	CCNB1_1	61.4	IMR90p11
80.5	D3	5.76901296602176	CCNB1_1	61.4	IMR90p11
81.0	D3	6.66743554534617	CCNB1_1	61.4	IMR90p11
81.5	D3	6.97228770612759	CCNB1_1	61.4	IMR90p11
82.0	D3	6.11676955815665	CCNB1_1	61.4	IMR90p11
82.5	D3	5.30021934694076	CCNB1_1	61.4	IMR90p11
83.0	D3	5.27683181895668	CCNB1_1	61.4	IMR90p11
83.5	D3	4.7655494467549	CCNB1_1	61.4	IMR90p11
84.0	D3	4.16832522230732	CCNB1_1	61.4	IMR90p11
84.5	D3	4.24939719724279	CCNB1_1	61.4	IMR90p11
85.0	D3	4.30643436818349	CCNB1_1	61.4	IMR90p11
85.5	D3	4.07587299466252	CCNB1_1	61.4	IMR90p11
86.0	D3	3.81381337921505	CCNB1_1	61.4	IMR90p11
86.5	D3	3.27259956261355	CCNB1_1	61.4	IMR90p11
87.0	D3	2.87143184635755	CCNB1_1	61.4	IMR90p11
87.5	D3	2.56160949029305	CCNB1_1	61.4	IMR90p11
88.0	D3	1.77812586080921	CCNB1_1	61.4	IMR90p11
88.5	D3	1.79543811027082	CCNB1_1	61.4	IMR90p11
89.0	D3	2.25569357029104	CCNB1_1	61.4	IMR90p11
89.5	D3	1.93970557848905	CCNB1_1	61.4	IMR90p11
90.0	D3	1.78513266521873	CCNB1_1	61.4	IMR90p11
90.5	D3	2.57819673909131	CCNB1_1	61.4	IMR90p11
91.0	D3	2.57932884032385	CCNB1_1	61.4	IMR90p11
91.5	D3	2.46103481076835	CCNB1_1	61.4	IMR90p11
92.0	D3	2.86247801154531	CCNB1_1	61.4	IMR90p11
92.5	D3	2.94825536010427	CCNB1_1	61.4	IMR90p11
93.0	D3	2.99896240814195	CCNB1_1	61.4	IMR90p11
93.5	D3	3.0164007616392	CCNB1_1	61.4	IMR90p11
94.0	D3	3.04442450168648	CCNB1_1	61.4	IMR90p11
94.5	D3	2.82333938843698	CCNB1_1	61.4	IMR90p11
95.0	D3	1.07800194329224	CCNB1_1	61.4	IMR90p11
55.0	E3	-3.25554234193783	CCNB1_1	59.0	IMR90p11
55.5	E3	-7.05367507419862	CCNB1_1	59.0	IMR90p11
56.0	E3	-6.51108468387645	CCNB1_1	59.0	IMR90p11
56.5	E3	-6.5110846838744	CCNB1_1	59.0	IMR90p11
57.0	E3	-6.51108468389282	CCNB1_1	59.0	IMR90p11
57.5	E3	-7.60602900051811	CCNB1_1	59.0	IMR90p11
58.0	E3	-1.06739353589751	CCNB1_1	59.0	IMR90p11
58.5	E3	13.4632261183475	CCNB1_1	59.0	IMR90p11
59.0	E3	26.4786903512609	CCNB1_1	59.0	IMR90p11
59.5	E3	37.9863459837314	CCNB1_1	59.0	IMR90p11
60.0	E3	47.3090904323409	CCNB1_1	59.0	IMR90p11
60.5	E3	53.4889814820689	CCNB1_1	59.0	IMR90p11
61.0	E3	57.551338775032	CCNB1_1	59.0	IMR90p11
61.5	E3	60.1746579873886	CCNB1_1	59.0	IMR90p11
62.0	E3	61.2302949390507	CCNB1_1	59.0	IMR90p11
62.5	E3	61.6988320937992	CCNB1_1	59.0	IMR90p11
63.0	E3	62.6087457124478	CCNB1_1	59.0	IMR90p11
63.5	E3	63.1039831919543	CCNB1_1	59.0	IMR90p11
64.0	E3	63.6450330216128	CCNB1_1	59.0	IMR90p11
64.5	E3	66.8329940647026	CCNB1_1	59.0	IMR90p11
65.0	E3	72.4936927726369	CCNB1_1	59.0	IMR90p11
65.5	E3	79.9292298082298	CCNB1_1	59.0	IMR90p11
66.0	E3	88.7060176673921	CCNB1_1	59.0	IMR90p11
66.5	E3	98.4405994417682	CCNB1_1	59.0	IMR90p11
67.0	E3	106.704583275094	CCNB1_1	59.0	IMR90p11
67.5	E3	111.706721943787	CCNB1_1	59.0	IMR90p11
68.0	E3	114.589517117449	CCNB1_1	59.0	IMR90p11
68.5	E3	117.1124584062	CCNB1_1	59.0	IMR90p11
69.0	E3	118.537484500794	CCNB1_1	59.0	IMR90p11
69.5	E3	119.061596755295	CCNB1_1	59.0	IMR90p11
70.0	E3	120.508515170281	CCNB1_1	59.0	IMR90p11
70.5	E3	122.177869027565	CCNB1_1	59.0	IMR90p11
71.0	E3	122.953812694976	CCNB1_1	59.0	IMR90p11
71.5	E3	123.22709372236	CCNB1_1	59.0	IMR90p11
72.0	E3	123.697402322754	CCNB1_1	59.0	IMR90p11
72.5	E3	124.494789234565	CCNB1_1	59.0	IMR90p11
73.0	E3	125.843081140813	CCNB1_1	59.0	IMR90p11
73.5	E3	127.7764534933	CCNB1_1	59.0	IMR90p11
74.0	E3	133.994102865194	CCNB1_1	59.0	IMR90p11
74.5	E3	159.20677096329	CCNB1_1	59.0	IMR90p11
75.0	E3	224.190441043067	CCNB1_1	59.0	IMR90p11
75.5	E3	321.563578031226	CCNB1_1	59.0	IMR90p11
76.0	E3	423.123548347431	CCNB1_1	59.0	IMR90p11
76.5	E3	511.479947831365	CCNB1_1	59.0	IMR90p11
77.0	E3	557.184354782057	CCNB1_1	59.0	IMR90p11
77.5	E3	517.037809807497	CCNB1_1	59.0	IMR90p11
78.0	E3	405.171752719669	CCNB1_1	59.0	IMR90p11
78.5	E3	277.95546825834	CCNB1_1	59.0	IMR90p11
79.0	E3	159.95522854218	CCNB1_1	59.0	IMR90p11
79.5	E3	65.0716792585438	CCNB1_1	59.0	IMR90p11
80.0	E3	16.2986992376733	CCNB1_1	59.0	IMR90p11
80.5	E3	6.32351484916666	CCNB1_1	59.0	IMR90p11
81.0	E3	6.20225562589815	CCNB1_1	59.0	IMR90p11
81.5	E3	6.22213049990467	CCNB1_1	59.0	IMR90p11
82.0	E3	6.9679264481091	CCNB1_1	59.0	IMR90p11
82.5	E3	6.3375978695737	CCNB1_1	59.0	IMR90p11
83.0	E3	5.58764755074094	CCNB1_1	59.0	IMR90p11
83.5	E3	5.84257437837846	CCNB1_1	59.0	IMR90p11
84.0	E3	5.13457261457052	CCNB1_1	59.0	IMR90p11
84.5	E3	4.04661357517432	CCNB1_1	59.0	IMR90p11
85.0	E3	4.03975304780226	CCNB1_1	59.0	IMR90p11
85.5	E3	3.6707420933767	CCNB1_1	59.0	IMR90p11
86.0	E3	2.40107079108009	CCNB1_1	59.0	IMR90p11
86.5	E3	2.26694598448773	CCNB1_1	59.0	IMR90p11
87.0	E3	2.47729168565888	CCNB1_1	59.0	IMR90p11
87.5	E3	2.29399694315356	CCNB1_1	59.0	IMR90p11
88.0	E3	2.69746636270344	CCNB1_1	59.0	IMR90p11
88.5	E3	3.73594804761865	CCNB1_1	59.0	IMR90p11
89.0	E3	3.85792965697789	CCNB1_1	59.0	IMR90p11
89.5	E3	3.35646874614719	CCNB1_1	59.0	IMR90p11
90.0	E3	2.96772999412292	CCNB1_1	59.0	IMR90p11
90.5	E3	2.2787166041428	CCNB1_1	59.0	IMR90p11
91.0	E3	1.33520528675604	CCNB1_1	59.0	IMR90p11
91.5	E3	0.780369157248117	CCNB1_1	59.0	IMR90p11
92.0	E3	1.11800632367459	CCNB1_1	59.0	IMR90p11
92.5	E3	1.56193526638407	CCNB1_1	59.0	IMR90p11
93.0	E3	1.94843277682008	CCNB1_1	59.0	IMR90p11
93.5	E3	2.86022374059627	CCNB1_1	59.0	IMR90p11
94.0	E3	3.47265870898673	CCNB1_1	59.0	IMR90p11
94.5	E3	4.71415883946793	CCNB1_1	59.0	IMR90p11
95.0	E3	2.60206379232841	CCNB1_1	59.0	IMR90p11
55.0	F3	13.797414016522	CCNB1_1	57.0	IMR90p11
55.5	F3	29.8943970357991	CCNB1_1	57.0	IMR90p11
56.0	F3	27.5948280330454	CCNB1_1	57.0	IMR90p11
56.5	F3	27.5948280330308	CCNB1_1	57.0	IMR90p11
57.0	F3	27.5948280331409	CCNB1_1	57.0	IMR90p11
57.5	F3	26.475484822701	CCNB1_1	57.0	IMR90p11
58.0	F3	33.5187763527044	CCNB1_1	57.0	IMR90p11
58.5	F3	46.4017043082202	CCNB1_1	57.0	IMR90p11
59.0	F3	53.9830669912657	CCNB1_1	57.0	IMR90p11
59.5	F3	58.8750491643908	CCNB1_1	57.0	IMR90p11
60.0	F3	61.1893155629668	CCNB1_1	57.0	IMR90p11
60.5	F3	61.1025483420214	CCNB1_1	57.0	IMR90p11
61.0	F3	60.4483841842319	CCNB1_1	57.0	IMR90p11
61.5	F3	59.3461392254354	CCNB1_1	57.0	IMR90p11
62.0	F3	58.0472338398112	CCNB1_1	57.0	IMR90p11
62.5	F3	56.9327080110299	CCNB1_1	57.0	IMR90p11
63.0	F3	56.3455016594816	CCNB1_1	57.0	IMR90p11
63.5	F3	55.8588352950173	CCNB1_1	57.0	IMR90p11
64.0	F3	57.2790172203942	CCNB1_1	57.0	IMR90p11
64.5	F3	60.6319364358312	CCNB1_1	57.0	IMR90p11
65.0	F3	65.1977041628791	CCNB1_1	57.0	IMR90p11
65.5	F3	72.2587551678753	CCNB1_1	57.0	IMR90p11
66.0	F3	81.2469245594734	CCNB1_1	57.0	IMR90p11
66.5	F3	88.966367437995	CCNB1_1	57.0	IMR90p11
67.0	F3	94.8091116834095	CCNB1_1	57.0	IMR90p11
67.5	F3	99.9649912705856	CCNB1_1	57.0	IMR90p11
68.0	F3	102.801042473534	CCNB1_1	57.0	IMR90p11
68.5	F3	103.03336199506	CCNB1_1	57.0	IMR90p11
69.0	F3	102.724694352693	CCNB1_1	57.0	IMR90p11
69.5	F3	102.581636433084	CCNB1_1	57.0	IMR90p11
70.0	F3	101.54717604069	CCNB1_1	57.0	IMR90p11
70.5	F3	99.9697327568484	CCNB1_1	57.0	IMR90p11
71.0	F3	99.0289819275561	CCNB1_1	57.0	IMR90p11
71.5	F3	98.8981170997645	CCNB1_1	57.0	IMR90p11
72.0	F3	98.7053646909418	CCNB1_1	57.0	IMR90p11
72.5	F3	99.435806759034	CCNB1_1	57.0	IMR90p11
73.0	F3	101.503213772781	CCNB1_1	57.0	IMR90p11
73.5	F3	104.055379733455	CCNB1_1	57.0	IMR90p11
74.0	F3	107.788308093092	CCNB1_1	57.0	IMR90p11
74.5	F3	122.489247600279	CCNB1_1	57.0	IMR90p11
75.0	F3	166.967702337397	CCNB1_1	57.0	IMR90p11
75.5	F3	238.084561073348	CCNB1_1	57.0	IMR90p11
76.0	F3	311.968861350328	CCNB1_1	57.0	IMR90p11
76.5	F3	377.31646800553	CCNB1_1	57.0	IMR90p11
77.0	F3	417.044603971797	CCNB1_1	57.0	IMR90p11
77.5	F3	391.873678409283	CCNB1_1	57.0	IMR90p11
78.0	F3	307.38599575146	CCNB1_1	57.0	IMR90p11
78.5	F3	212.008880929074	CCNB1_1	57.0	IMR90p11
79.0	F3	124.337970191552	CCNB1_1	57.0	IMR90p11
79.5	F3	51.0774956930844	CCNB1_1	57.0	IMR90p11
80.0	F3	12.34133490426	CCNB1_1	57.0	IMR90p11
80.5	F3	5.80646636150152	CCNB1_1	57.0	IMR90p11
81.0	F3	6.60218779571005	CCNB1_1	57.0	IMR90p11
81.5	F3	6.16137028763427	CCNB1_1	57.0	IMR90p11
82.0	F3	6.16050032391712	CCNB1_1	57.0	IMR90p11
82.5	F3	6.0935006017487	CCNB1_1	57.0	IMR90p11
83.0	F3	5.64810361574399	CCNB1_1	57.0	IMR90p11
83.5	F3	5.46031294165027	CCNB1_1	57.0	IMR90p11
84.0	F3	5.32815545796223	CCNB1_1	57.0	IMR90p11
84.5	F3	5.02924214808968	CCNB1_1	57.0	IMR90p11
85.0	F3	4.73929680573997	CCNB1_1	57.0	IMR90p11
85.5	F3	3.78037436940974	CCNB1_1	57.0	IMR90p11
86.0	F3	2.67646719036355	CCNB1_1	57.0	IMR90p11
86.5	F3	2.55115091858301	CCNB1_1	57.0	IMR90p11
87.0	F3	2.31362530722907	CCNB1_1	57.0	IMR90p11
87.5	F3	1.5677323351137	CCNB1_1	57.0	IMR90p11
88.0	F3	2.20950997347228	CCNB1_1	57.0	IMR90p11
88.5	F3	3.38408066276855	CCNB1_1	57.0	IMR90p11
89.0	F3	2.84973578922524	CCNB1_1	57.0	IMR90p11
89.5	F3	2.0791073502271	CCNB1_1	57.0	IMR90p11
90.0	F3	2.83351791584226	CCNB1_1	57.0	IMR90p11
90.5	F3	2.68498894304645	CCNB1_1	57.0	IMR90p11
91.0	F3	1.66464042223316	CCNB1_1	57.0	IMR90p11
91.5	F3	2.19208001354781	CCNB1_1	57.0	IMR90p11
92.0	F3	2.86321185525617	CCNB1_1	57.0	IMR90p11
92.5	F3	2.43312069555122	CCNB1_1	57.0	IMR90p11
93.0	F3	2.26683009759978	CCNB1_1	57.0	IMR90p11
93.5	F3	3.30651241750758	CCNB1_1	57.0	IMR90p11
94.0	F3	3.26822197806405	CCNB1_1	57.0	IMR90p11
94.5	F3	5.11211180053988	CCNB1_1	57.0	IMR90p11
95.0	F3	3.33554400224011	CCNB1_1	57.0	IMR90p11
55.0	G3	24.232006472462	CCNB1_1	55.7	IMR90p11
55.5	G3	52.5026806903358	CCNB1_1	55.7	IMR90p11
56.0	G3	48.4640129449252	CCNB1_1	55.7	IMR90p11
56.5	G3	48.4640129449219	CCNB1_1	55.7	IMR90p11
57.0	G3	48.4640129449449	CCNB1_1	55.7	IMR90p11
57.5	G3	47.6602861449272	CCNB1_1	55.7	IMR90p11
58.0	G3	52.9031159135916	CCNB1_1	55.7	IMR90p11
58.5	G3	61.0519926835129	CCNB1_1	55.7	IMR90p11
59.0	G3	64.0517645550157	CCNB1_1	55.7	IMR90p11
59.5	G3	64.7848728053262	CCNB1_1	55.7	IMR90p11
60.0	G3	64.7361629587433	CCNB1_1	55.7	IMR90p11
60.5	G3	64.004734684211	CCNB1_1	55.7	IMR90p11
61.0	G3	62.5940282982749	CCNB1_1	55.7	IMR90p11
61.5	G3	61.503595804503	CCNB1_1	55.7	IMR90p11
62.0	G3	61.0820179194723	CCNB1_1	55.7	IMR90p11
62.5	G3	59.9807483404171	CCNB1_1	55.7	IMR90p11
63.0	G3	58.3334429499812	CCNB1_1	55.7	IMR90p11
63.5	G3	57.6397464701749	CCNB1_1	55.7	IMR90p11
64.0	G3	58.1300914631643	CCNB1_1	55.7	IMR90p11
64.5	G3	60.2838043267127	CCNB1_1	55.7	IMR90p11
65.0	G3	64.0869324719637	CCNB1_1	55.7	IMR90p11
65.5	G3	68.9398477799871	CCNB1_1	55.7	IMR90p11
66.0	G3	74.5136177979082	CCNB1_1	55.7	IMR90p11
66.5	G3	80.0345050660167	CCNB1_1	55.7	IMR90p11
67.0	G3	83.9406336007635	CCNB1_1	55.7	IMR90p11
67.5	G3	86.443740168733	CCNB1_1	55.7	IMR90p11
68.0	G3	88.6033737122036	CCNB1_1	55.7	IMR90p11
68.5	G3	89.7876658813353	CCNB1_1	55.7	IMR90p11
69.0	G3	89.7324535324161	CCNB1_1	55.7	IMR90p11
69.5	G3	89.4228008577713	CCNB1_1	55.7	IMR90p11
70.0	G3	89.9132415215909	CCNB1_1	55.7	IMR90p11
70.5	G3	90.202131460436	CCNB1_1	55.7	IMR90p11
71.0	G3	90.6007894340314	CCNB1_1	55.7	IMR90p11
71.5	G3	92.012775851954	CCNB1_1	55.7	IMR90p11
72.0	G3	94.0935739280467	CCNB1_1	55.7	IMR90p11
72.5	G3	95.5791519853187	CCNB1_1	55.7	IMR90p11
73.0	G3	96.0249837008763	CCNB1_1	55.7	IMR90p11
73.5	G3	95.9870880371773	CCNB1_1	55.7	IMR90p11
74.0	G3	94.5213379642825	CCNB1_1	55.7	IMR90p11
74.5	G3	97.0946048062167	CCNB1_1	55.7	IMR90p11
75.0	G3	122.303929423991	CCNB1_1	55.7	IMR90p11
75.5	G3	172.947057430984	CCNB1_1	55.7	IMR90p11
76.0	G3	228.525017995187	CCNB1_1	55.7	IMR90p11
76.5	G3	280.828546665559	CCNB1_1	55.7	IMR90p11
77.0	G3	320.128729331221	CCNB1_1	55.7	IMR90p11
77.5	G3	310.73475062021	CCNB1_1	55.7	IMR90p11
78.0	G3	249.298584151382	CCNB1_1	55.7	IMR90p11
78.5	G3	175.563619042755	CCNB1_1	55.7	IMR90p11
79.0	G3	106.612684202788	CCNB1_1	55.7	IMR90p11
79.5	G3	46.3174167082813	CCNB1_1	55.7	IMR90p11
80.0	G3	12.1733754527019	CCNB1_1	55.7	IMR90p11
80.5	G3	5.39804085958571	CCNB1_1	55.7	IMR90p11
81.0	G3	6.27120013704382	CCNB1_1	55.7	IMR90p11
81.5	G3	6.69023251463983	CCNB1_1	55.7	IMR90p11
82.0	G3	6.95597320362066	CCNB1_1	55.7	IMR90p11
82.5	G3	6.86058337772113	CCNB1_1	55.7	IMR90p11
83.0	G3	6.62142149498658	CCNB1_1	55.7	IMR90p11
83.5	G3	5.80155502001674	CCNB1_1	55.7	IMR90p11
84.0	G3	4.57813252131007	CCNB1_1	55.7	IMR90p11
84.5	G3	3.52071224943506	CCNB1_1	55.7	IMR90p11
85.0	G3	2.57052852720585	CCNB1_1	55.7	IMR90p11
85.5	G3	2.11476422748422	CCNB1_1	55.7	IMR90p11
86.0	G3	2.47773793218209	CCNB1_1	55.7	IMR90p11
86.5	G3	2.95831549717508	CCNB1_1	55.7	IMR90p11
87.0	G3	3.32093748947375	CCNB1_1	55.7	IMR90p11
87.5	G3	3.57129781127827	CCNB1_1	55.7	IMR90p11
88.0	G3	3.44547261754582	CCNB1_1	55.7	IMR90p11
88.5	G3	3.63303315322503	CCNB1_1	55.7	IMR90p11
89.0	G3	3.73235349911113	CCNB1_1	55.7	IMR90p11
89.5	G3	3.22403504463284	CCNB1_1	55.7	IMR90p11
90.0	G3	3.08211410374486	CCNB1_1	55.7	IMR90p11
90.5	G3	3.0459408544491	CCNB1_1	55.7	IMR90p11
91.0	G3	2.48131287837526	CCNB1_1	55.7	IMR90p11
91.5	G3	2.08434161042709	CCNB1_1	55.7	IMR90p11
92.0	G3	2.10954825923289	CCNB1_1	55.7	IMR90p11
92.5	G3	2.26187113877972	CCNB1_1	55.7	IMR90p11
93.0	G3	2.20112687935801	CCNB1_1	55.7	IMR90p11
93.5	G3	2.02845808830153	CCNB1_1	55.7	IMR90p11
94.0	G3	2.13836657152461	CCNB1_1	55.7	IMR90p11
94.5	G3	2.17424613296845	CCNB1_1	55.7	IMR90p11
95.0	G3	0.896814854896377	CCNB1_1	55.7	IMR90p11
55.0	H3	35.1919060446598	CCNB1_1	55.0	IMR90p11
55.5	H3	76.2491297634297	CCNB1_1	55.0	IMR90p11
56.0	H3	70.3838120893196	CCNB1_1	55.0	IMR90p11
56.5	H3	70.3838120893223	CCNB1_1	55.0	IMR90p11
57.0	H3	70.3838120893005	CCNB1_1	55.0	IMR90p11
57.5	H3	70.2474917379564	CCNB1_1	55.0	IMR90p11
58.0	H3	71.1695758614529	CCNB1_1	55.0	IMR90p11
58.5	H3	72.4176602304944	CCNB1_1	55.0	IMR90p11
59.0	H3	72.2255281236655	CCNB1_1	55.0	IMR90p11
59.5	H3	70.5124728203402	CCNB1_1	55.0	IMR90p11
60.0	H3	67.9608663759918	CCNB1_1	55.0	IMR90p11
60.5	H3	65.6208025896032	CCNB1_1	55.0	IMR90p11
61.0	H3	63.0855622044337	CCNB1_1	55.0	IMR90p11
61.5	H3	60.5671901214532	CCNB1_1	55.0	IMR90p11
62.0	H3	58.1504943820011	CCNB1_1	55.0	IMR90p11
62.5	H3	54.8539733865616	CCNB1_1	55.0	IMR90p11
63.0	H3	51.9279746297914	CCNB1_1	55.0	IMR90p11
63.5	H3	49.975298867108	CCNB1_1	55.0	IMR90p11
64.0	H3	48.3902587352119	CCNB1_1	55.0	IMR90p11
64.5	H3	48.3935166418643	CCNB1_1	55.0	IMR90p11
65.0	H3	51.1432568674052	CCNB1_1	55.0	IMR90p11
65.5	H3	55.0676557814905	CCNB1_1	55.0	IMR90p11
66.0	H3	59.0447610973714	CCNB1_1	55.0	IMR90p11
66.5	H3	63.578867181383	CCNB1_1	55.0	IMR90p11
67.0	H3	67.6311050968258	CCNB1_1	55.0	IMR90p11
67.5	H3	70.2278633272971	CCNB1_1	55.0	IMR90p11
68.0	H3	71.9814664160272	CCNB1_1	55.0	IMR90p11
68.5	H3	73.2543175744376	CCNB1_1	55.0	IMR90p11
69.0	H3	73.4479438692539	CCNB1_1	55.0	IMR90p11
69.5	H3	73.2554325986109	CCNB1_1	55.0	IMR90p11
70.0	H3	72.8416803170353	CCNB1_1	55.0	IMR90p11
70.5	H3	71.8372373750382	CCNB1_1	55.0	IMR90p11
71.0	H3	70.739400424206	CCNB1_1	55.0	IMR90p11
71.5	H3	69.9003365298061	CCNB1_1	55.0	IMR90p11
72.0	H3	68.7037746276418	CCNB1_1	55.0	IMR90p11
72.5	H3	67.4772779725505	CCNB1_1	55.0	IMR90p11
73.0	H3	66.829051304614	CCNB1_1	55.0	IMR90p11
73.5	H3	66.2343851056411	CCNB1_1	55.0	IMR90p11
74.0	H3	65.6497239937962	CCNB1_1	55.0	IMR90p11
74.5	H3	67.6359024397944	CCNB1_1	55.0	IMR90p11
75.0	H3	85.6504500896533	CCNB1_1	55.0	IMR90p11
75.5	H3	123.927484762471	CCNB1_1	55.0	IMR90p11
76.0	H3	168.274537910009	CCNB1_1	55.0	IMR90p11
76.5	H3	210.169217875705	CCNB1_1	55.0	IMR90p11
77.0	H3	245.123022118913	CCNB1_1	55.0	IMR90p11
77.5	H3	246.344446397214	CCNB1_1	55.0	IMR90p11
78.0	H3	204.000342369674	CCNB1_1	55.0	IMR90p11
78.5	H3	147.200025495769	CCNB1_1	55.0	IMR90p11
79.0	H3	93.3689650082218	CCNB1_1	55.0	IMR90p11
79.5	H3	44.4005875885012	CCNB1_1	55.0	IMR90p11
80.0	H3	13.0253817765372	CCNB1_1	55.0	IMR90p11
80.5	H3	5.0598138697423	CCNB1_1	55.0	IMR90p11
81.0	H3	5.62382639591561	CCNB1_1	55.0	IMR90p11
81.5	H3	5.84080392608831	CCNB1_1	55.0	IMR90p11
82.0	H3	6.07243313180811	CCNB1_1	55.0	IMR90p11
82.5	H3	6.42737758879713	CCNB1_1	55.0	IMR90p11
83.0	H3	6.24593235116163	CCNB1_1	55.0	IMR90p11
83.5	H3	5.91368148593239	CCNB1_1	55.0	IMR90p11
84.0	H3	5.39211940343148	CCNB1_1	55.0	IMR90p11
84.5	H3	4.73317673268031	CCNB1_1	55.0	IMR90p11
85.0	H3	4.09951030707572	CCNB1_1	55.0	IMR90p11
85.5	H3	3.48742805616195	CCNB1_1	55.0	IMR90p11
86.0	H3	2.8870287306886	CCNB1_1	55.0	IMR90p11
86.5	H3	2.36636132027888	CCNB1_1	55.0	IMR90p11
87.0	H3	2.00415617739003	CCNB1_1	55.0	IMR90p11
87.5	H3	2.01129868858271	CCNB1_1	55.0	IMR90p11
88.0	H3	2.45129841834989	CCNB1_1	55.0	IMR90p11
88.5	H3	3.13661698086236	CCNB1_1	55.0	IMR90p11
89.0	H3	3.93086980695682	CCNB1_1	55.0	IMR90p11
89.5	H3	4.17445701200091	CCNB1_1	55.0	IMR90p11
90.0	H3	3.65301449717725	CCNB1_1	55.0	IMR90p11
90.5	H3	2.90253868992801	CCNB1_1	55.0	IMR90p11
91.0	H3	2.25492792071128	CCNB1_1	55.0	IMR90p11
91.5	H3	1.75574657389535	CCNB1_1	55.0	IMR90p11
92.0	H3	1.88111667152282	CCNB1_1	55.0	IMR90p11
92.5	H3	2.4758036389016	CCNB1_1	55.0	IMR90p11
93.0	H3	2.86000968524229	CCNB1_1	55.0	IMR90p11
93.5	H3	1.83975432213225	CCNB1_1	55.0	IMR90p11
94.0	H3	1.43783040384358	CCNB1_1	55.0	IMR90p11
94.5	H3	-1.39161993404753	CCNB1_1	55.0	IMR90p11
95.0	H3	-2.21780236567668	CCNB1_1	55.0	IMR90p11
