# Supplementary material for: Primer PICKR: literature-mined scoring platform for robust RT–qPCR primers
Source: Nat Commun. 2026 May 28;17:6938. doi: 10.1038/s41467-026-73648-2 (PMC13388996; doi:10.1038/s41467-026-73648-2)
Supplement: Supplementary file 11 — Source Data [file 41467_2026_73648_MOESM11_ESM.zip › Suppl_Fig_S10/amplification_data_CXCL12_1.csv]

Cycle	Well	Fluorescence	Target	melt temp	Replicate
1	A8	-3.06037148337691	CXCL12_1	65.0	IMR90p8
2	A8	-0.326432346911588	CXCL12_1	65.0	IMR90p8
3	A8	4.15555723785337	CXCL12_1	65.0	IMR90p8
4	A8	-2.49514898070902	CXCL12_1	65.0	IMR90p8
5	A8	5.74618037343089	CXCL12_1	65.0	IMR90p8
6	A8	0.133379829623209	CXCL12_1	65.0	IMR90p8
7	A8	1.00004213106649	CXCL12_1	65.0	IMR90p8
8	A8	2.86691774600968	CXCL12_1	65.0	IMR90p8
9	A8	2.39383810710387	CXCL12_1	65.0	IMR90p8
10	A8	-1.44470311828354	CXCL12_1	65.0	IMR90p8
11	A8	-0.459037620284107	CXCL12_1	65.0	IMR90p8
12	A8	-0.0250537606953003	CXCL12_1	65.0	IMR90p8
13	A8	-4.6387086329446	CXCL12_1	65.0	IMR90p8
14	A8	-3.19353588154218	CXCL12_1	65.0	IMR90p8
15	A8	-4.29796007313007	CXCL12_1	65.0	IMR90p8
16	A8	-0.0914653112554333	CXCL12_1	65.0	IMR90p8
17	A8	-2.81221372349046	CXCL12_1	65.0	IMR90p8
18	A8	-3.02225721232981	CXCL12_1	65.0	IMR90p8
19	A8	3.11605564512547	CXCL12_1	65.0	IMR90p8
20	A8	0.394444147852482	CXCL12_1	65.0	IMR90p8
21	A8	-0.460339031994408	CXCL12_1	65.0	IMR90p8
22	A8	1.49848725238689	CXCL12_1	65.0	IMR90p8
23	A8	9.77981659315856	CXCL12_1	65.0	IMR90p8
24	A8	19.2572307352061	CXCL12_1	65.0	IMR90p8
25	A8	33.8352080352824	CXCL12_1	65.0	IMR90p8
26	A8	77.5157860729664	CXCL12_1	65.0	IMR90p8
27	A8	157.475375148262	CXCL12_1	65.0	IMR90p8
28	A8	276.029793005701	CXCL12_1	65.0	IMR90p8
29	A8	445.270506205549	CXCL12_1	65.0	IMR90p8
30	A8	636.559510650281	CXCL12_1	65.0	IMR90p8
31	A8	828.816926135071	CXCL12_1	65.0	IMR90p8
32	A8	1022.46765117682	CXCL12_1	65.0	IMR90p8
33	A8	1216.63122518871	CXCL12_1	65.0	IMR90p8
34	A8	1399.53819096918	CXCL12_1	65.0	IMR90p8
35	A8	1569.98851416727	CXCL12_1	65.0	IMR90p8
36	A8	1727.12264580677	CXCL12_1	65.0	IMR90p8
37	A8	1874.58662990843	CXCL12_1	65.0	IMR90p8
38	A8	2001.61456150077	CXCL12_1	65.0	IMR90p8
39	A8	2115.73411136465	CXCL12_1	65.0	IMR90p8
40	A8	2219.3593700802	CXCL12_1	65.0	IMR90p8
1	B8	2.02444132975143	CXCL12_1	64.5	IMR90p8
2	B8	1.04969190652946	CXCL12_1	64.5	IMR90p8
3	B8	0.941540441736834	CXCL12_1	64.5	IMR90p8
4	B8	6.07856574543894	CXCL12_1	64.5	IMR90p8
5	B8	3.14543360819016	CXCL12_1	64.5	IMR90p8
6	B8	1.01264790895311	CXCL12_1	64.5	IMR90p8
7	B8	-3.22228870845493	CXCL12_1	64.5	IMR90p8
8	B8	-5.43287869799497	CXCL12_1	64.5	IMR90p8
9	B8	2.46522567200691	CXCL12_1	64.5	IMR90p8
10	B8	3.00059295955771	CXCL12_1	64.5	IMR90p8
11	B8	-1.18095125409218	CXCL12_1	64.5	IMR90p8
12	B8	1.78696176483527	CXCL12_1	64.5	IMR90p8
13	B8	-0.647639128176706	CXCL12_1	64.5	IMR90p8
14	B8	-1.83336173515954	CXCL12_1	64.5	IMR90p8
15	B8	-3.63650603663018	CXCL12_1	64.5	IMR90p8
16	B8	0.383458273330234	CXCL12_1	64.5	IMR90p8
17	B8	-5.06111059646082	CXCL12_1	64.5	IMR90p8
18	B8	-3.92038386379636	CXCL12_1	64.5	IMR90p8
19	B8	1.25652983057125	CXCL12_1	64.5	IMR90p8
20	B8	-1.80819688543488	CXCL12_1	64.5	IMR90p8
21	B8	0.80508559193504	CXCL12_1	64.5	IMR90p8
22	B8	0.88105710757236	CXCL12_1	64.5	IMR90p8
23	B8	10.6714476641437	CXCL12_1	64.5	IMR90p8
24	B8	29.4929613898908	CXCL12_1	64.5	IMR90p8
25	B8	53.4001605372887	CXCL12_1	64.5	IMR90p8
26	B8	112.221117634332	CXCL12_1	64.5	IMR90p8
27	B8	208.479122349358	CXCL12_1	64.5	IMR90p8
28	B8	370.514101646317	CXCL12_1	64.5	IMR90p8
29	B8	582.867896022224	CXCL12_1	64.5	IMR90p8
30	B8	795.940307195106	CXCL12_1	64.5	IMR90p8
31	B8	1014.76993115897	CXCL12_1	64.5	IMR90p8
32	B8	1230.96184974906	CXCL12_1	64.5	IMR90p8
33	B8	1442.95585557763	CXCL12_1	64.5	IMR90p8
34	B8	1639.43443333268	CXCL12_1	64.5	IMR90p8
35	B8	1821.36647507141	CXCL12_1	64.5	IMR90p8
36	B8	1990.70126118705	CXCL12_1	64.5	IMR90p8
37	B8	2145.46725251209	CXCL12_1	64.5	IMR90p8
38	B8	2283.61365859596	CXCL12_1	64.5	IMR90p8
39	B8	2405.36391168772	CXCL12_1	64.5	IMR90p8
40	B8	2518.96847027285	CXCL12_1	64.5	IMR90p8
1	C8	-0.571936786290735	CXCL12_1	63.3	IMR90p8
2	C8	1.8847503788661	CXCL12_1	63.3	IMR90p8
3	C8	2.85683896411911	CXCL12_1	63.3	IMR90p8
4	C8	6.39242683967359	CXCL12_1	63.3	IMR90p8
5	C8	5.52318385861645	CXCL12_1	63.3	IMR90p8
6	C8	-1.43173552015196	CXCL12_1	63.3	IMR90p8
7	C8	2.77397701777591	CXCL12_1	63.3	IMR90p8
8	C8	-2.47169238254128	CXCL12_1	63.3	IMR90p8
9	C8	1.98401747877142	CXCL12_1	63.3	IMR90p8
10	C8	-4.36687409045544	CXCL12_1	63.3	IMR90p8
11	C8	-1.48848407439164	CXCL12_1	63.3	IMR90p8
12	C8	-0.753222271977847	CXCL12_1	63.3	IMR90p8
13	C8	-5.09194027713784	CXCL12_1	63.3	IMR90p8
14	C8	-3.77914328001134	CXCL12_1	63.3	IMR90p8
15	C8	-1.80792877478052	CXCL12_1	63.3	IMR90p8
16	C8	-6.6332271309584	CXCL12_1	63.3	IMR90p8
17	C8	-0.100597871760328	CXCL12_1	63.3	IMR90p8
18	C8	-2.25738810992107	CXCL12_1	63.3	IMR90p8
19	C8	-3.15259676931055	CXCL12_1	63.3	IMR90p8
20	C8	2.53795863097685	CXCL12_1	63.3	IMR90p8
21	C8	1.68274927733819	CXCL12_1	63.3	IMR90p8
22	C8	6.05966042239243	CXCL12_1	63.3	IMR90p8
23	C8	8.77891572809449	CXCL12_1	63.3	IMR90p8
24	C8	27.5094636417384	CXCL12_1	63.3	IMR90p8
25	C8	55.8234527358163	CXCL12_1	63.3	IMR90p8
26	C8	113.988085335987	CXCL12_1	63.3	IMR90p8
27	C8	218.686740541647	CXCL12_1	63.3	IMR90p8
28	C8	385.559968024177	CXCL12_1	63.3	IMR90p8
29	C8	604.672073438325	CXCL12_1	63.3	IMR90p8
30	C8	829.532498336759	CXCL12_1	63.3	IMR90p8
31	C8	1056.95163299185	CXCL12_1	63.3	IMR90p8
32	C8	1285.2426177768	CXCL12_1	63.3	IMR90p8
33	C8	1505.95377521136	CXCL12_1	63.3	IMR90p8
34	C8	1717.6470758139	CXCL12_1	63.3	IMR90p8
35	C8	1911.01258112248	CXCL12_1	63.3	IMR90p8
36	C8	2092.06090964317	CXCL12_1	63.3	IMR90p8
37	C8	2255.9464868893	CXCL12_1	63.3	IMR90p8
38	C8	2401.07868282661	CXCL12_1	63.3	IMR90p8
39	C8	2525.11331062005	CXCL12_1	63.3	IMR90p8
40	C8	2637.52358396556	CXCL12_1	63.3	IMR90p8
1	D8	6.01023817347141	CXCL12_1	61.4	IMR90p8
2	D8	3.29946354414733	CXCL12_1	61.4	IMR90p8
3	D8	7.15985595908796	CXCL12_1	61.4	IMR90p8
4	D8	2.27899159518984	CXCL12_1	61.4	IMR90p8
5	D8	6.50705403095299	CXCL12_1	61.4	IMR90p8
6	D8	0.351682186885682	CXCL12_1	61.4	IMR90p8
7	D8	-2.65029092814484	CXCL12_1	61.4	IMR90p8
8	D8	0.723747425558031	CXCL12_1	61.4	IMR90p8
9	D8	2.7709884091164	CXCL12_1	61.4	IMR90p8
10	D8	-3.26669282925059	CXCL12_1	61.4	IMR90p8
11	D8	-3.55993233317986	CXCL12_1	61.4	IMR90p8
12	D8	1.49630087777859	CXCL12_1	61.4	IMR90p8
13	D8	-3.72626714227226	CXCL12_1	61.4	IMR90p8
14	D8	-0.666859384426516	CXCL12_1	61.4	IMR90p8
15	D8	-3.83944947226109	CXCL12_1	61.4	IMR90p8
16	D8	-5.42059312283573	CXCL12_1	61.4	IMR90p8
17	D8	-2.08666725560715	CXCL12_1	61.4	IMR90p8
18	D8	-0.867352976278653	CXCL12_1	61.4	IMR90p8
19	D8	0.192825079005615	CXCL12_1	61.4	IMR90p8
20	D8	-4.14963899729491	CXCL12_1	61.4	IMR90p8
21	D8	-0.735827552276078	CXCL12_1	61.4	IMR90p8
22	D8	-2.0810064915604	CXCL12_1	61.4	IMR90p8
23	D8	9.65380536570501	CXCL12_1	61.4	IMR90p8
24	D8	11.6482333274266	CXCL12_1	61.4	IMR90p8
25	D8	33.1350209887319	CXCL12_1	61.4	IMR90p8
26	D8	76.4837572185397	CXCL12_1	61.4	IMR90p8
27	D8	151.063508409064	CXCL12_1	61.4	IMR90p8
28	D8	287.371986218423	CXCL12_1	61.4	IMR90p8
29	D8	471.949227614377	CXCL12_1	61.4	IMR90p8
30	D8	698.71234732618	CXCL12_1	61.4	IMR90p8
31	D8	927.648988439898	CXCL12_1	61.4	IMR90p8
32	D8	1160.85736187006	CXCL12_1	61.4	IMR90p8
33	D8	1392.33121168948	CXCL12_1	61.4	IMR90p8
34	D8	1616.89051636951	CXCL12_1	61.4	IMR90p8
35	D8	1828.16058825535	CXCL12_1	61.4	IMR90p8
36	D8	2025.25561783233	CXCL12_1	61.4	IMR90p8
37	D8	2204.16693071013	CXCL12_1	61.4	IMR90p8
38	D8	2363.29527995021	CXCL12_1	61.4	IMR90p8
39	D8	2506.50958350779	CXCL12_1	61.4	IMR90p8
40	D8	2641.6308769685	CXCL12_1	61.4	IMR90p8
1	E8	6.77955055873872	CXCL12_1	59.0	IMR90p8
2	E8	5.43379440810668	CXCL12_1	59.0	IMR90p8
3	E8	2.80026061013132	CXCL12_1	59.0	IMR90p8
4	E8	2.42657393264244	CXCL12_1	59.0	IMR90p8
5	E8	-1.29780855371291	CXCL12_1	59.0	IMR90p8
6	E8	2.86418117125049	CXCL12_1	59.0	IMR90p8
7	E8	0.400401646085356	CXCL12_1	59.0	IMR90p8
8	E8	3.14265055889382	CXCL12_1	59.0	IMR90p8
9	E8	4.03176186634391	CXCL12_1	59.0	IMR90p8
10	E8	-1.36309052792558	CXCL12_1	59.0	IMR90p8
11	E8	-2.23519328947623	CXCL12_1	59.0	IMR90p8
12	E8	-4.17239301146356	CXCL12_1	59.0	IMR90p8
13	E8	-1.94269294678816	CXCL12_1	59.0	IMR90p8
14	E8	-2.22431413634013	CXCL12_1	59.0	IMR90p8
15	E8	1.07049665024351	CXCL12_1	59.0	IMR90p8
16	E8	-0.85366127803718	CXCL12_1	59.0	IMR90p8
17	E8	-3.09366949539935	CXCL12_1	59.0	IMR90p8
18	E8	1.12113147683158	CXCL12_1	59.0	IMR90p8
19	E8	-2.65629280250732	CXCL12_1	59.0	IMR90p8
20	E8	-1.66207379099296	CXCL12_1	59.0	IMR90p8
21	E8	-0.142969384392472	CXCL12_1	59.0	IMR90p8
22	E8	-0.0028874253671347	CXCL12_1	59.0	IMR90p8
23	E8	0.51853831323433	CXCL12_1	59.0	IMR90p8
24	E8	10.7003488008008	CXCL12_1	59.0	IMR90p8
25	E8	18.2537781106271	CXCL12_1	59.0	IMR90p8
26	E8	37.8604826373439	CXCL12_1	59.0	IMR90p8
27	E8	82.4175361697303	CXCL12_1	59.0	IMR90p8
28	E8	155.300262178635	CXCL12_1	59.0	IMR90p8
29	E8	288.624784341772	CXCL12_1	59.0	IMR90p8
30	E8	481.087439201121	CXCL12_1	59.0	IMR90p8
31	E8	702.420991521475	CXCL12_1	59.0	IMR90p8
32	E8	937.631041026034	CXCL12_1	59.0	IMR90p8
33	E8	1185.84592195932	CXCL12_1	59.0	IMR90p8
34	E8	1435.0860934534	CXCL12_1	59.0	IMR90p8
35	E8	1677.88110234516	CXCL12_1	59.0	IMR90p8
36	E8	1911.45719635396	CXCL12_1	59.0	IMR90p8
37	E8	2131.33570279946	CXCL12_1	59.0	IMR90p8
38	E8	2332.41286185253	CXCL12_1	59.0	IMR90p8
39	E8	2510.89783625021	CXCL12_1	59.0	IMR90p8
40	E8	2673.72727976724	CXCL12_1	59.0	IMR90p8
1	F8	7.74782714916046	CXCL12_1	57.0	IMR90p8
2	F8	3.88914717628677	CXCL12_1	57.0	IMR90p8
3	F8	4.84188964976192	CXCL12_1	57.0	IMR90p8
4	F8	2.40380950306053	CXCL12_1	57.0	IMR90p8
5	F8	-0.692556273872924	CXCL12_1	57.0	IMR90p8
6	F8	0.260175601629726	CXCL12_1	57.0	IMR90p8
7	F8	2.06803088296601	CXCL12_1	57.0	IMR90p8
8	F8	0.549325909530126	CXCL12_1	57.0	IMR90p8
9	F8	4.03935820303968	CXCL12_1	57.0	IMR90p8
10	F8	-0.305774682744868	CXCL12_1	57.0	IMR90p8
11	F8	3.94667829232276	CXCL12_1	57.0	IMR90p8
12	F8	-6.58948087169074	CXCL12_1	57.0	IMR90p8
13	F8	-4.8473619014776	CXCL12_1	57.0	IMR90p8
14	F8	-3.4470737187753	CXCL12_1	57.0	IMR90p8
15	F8	-5.49149960304885	CXCL12_1	57.0	IMR90p8
16	F8	5.00369683893905	CXCL12_1	57.0	IMR90p8
17	F8	-2.29847783430296	CXCL12_1	57.0	IMR90p8
18	F8	-4.8282643944608	CXCL12_1	57.0	IMR90p8
19	F8	4.39219418553694	CXCL12_1	57.0	IMR90p8
20	F8	1.86130543935224	CXCL12_1	57.0	IMR90p8
21	F8	0.330415410972819	CXCL12_1	57.0	IMR90p8
22	F8	-1.08243659387927	CXCL12_1	57.0	IMR90p8
23	F8	0.171882819003713	CXCL12_1	57.0	IMR90p8
24	F8	2.07156120092668	CXCL12_1	57.0	IMR90p8
25	F8	6.94133414698535	CXCL12_1	57.0	IMR90p8
26	F8	25.2977838918546	CXCL12_1	57.0	IMR90p8
27	F8	45.3248298686422	CXCL12_1	57.0	IMR90p8
28	F8	90.4046577259319	CXCL12_1	57.0	IMR90p8
29	F8	177.2196493926	CXCL12_1	57.0	IMR90p8
30	F8	319.296968509992	CXCL12_1	57.0	IMR90p8
31	F8	503.765925579626	CXCL12_1	57.0	IMR90p8
32	F8	703.347144467324	CXCL12_1	57.0	IMR90p8
33	F8	921.072813124462	CXCL12_1	57.0	IMR90p8
34	F8	1148.74929093116	CXCL12_1	57.0	IMR90p8
35	F8	1379.45350970877	CXCL12_1	57.0	IMR90p8
36	F8	1606.60850866917	CXCL12_1	57.0	IMR90p8
37	F8	1826.70015822015	CXCL12_1	57.0	IMR90p8
38	F8	2029.75596592435	CXCL12_1	57.0	IMR90p8
39	F8	2217.44097944211	CXCL12_1	57.0	IMR90p8
40	F8	2393.78634696394	CXCL12_1	57.0	IMR90p8
1	G8	6.01888497748951	CXCL12_1	55.7	IMR90p8
2	G8	-0.433956703864624	CXCL12_1	55.7	IMR90p8
3	G8	3.48577913585996	CXCL12_1	55.7	IMR90p8
4	G8	4.71005318753441	CXCL12_1	55.7	IMR90p8
5	G8	1.51681359164741	CXCL12_1	55.7	IMR90p8
6	G8	0.0341626954368621	CXCL12_1	55.7	IMR90p8
7	G8	0.127354033885695	CXCL12_1	55.7	IMR90p8
8	G8	2.15417788567947	CXCL12_1	55.7	IMR90p8
9	G8	2.14273604635082	CXCL12_1	55.7	IMR90p8
10	G8	0.291189393000877	CXCL12_1	55.7	IMR90p8
11	G8	-0.114643640313716	CXCL12_1	55.7	IMR90p8
12	G8	-4.10823791677876	CXCL12_1	55.7	IMR90p8
13	G8	0.336001637054324	CXCL12_1	55.7	IMR90p8
14	G8	1.71844229451108	CXCL12_1	55.7	IMR90p8
15	G8	-4.86549295587702	CXCL12_1	55.7	IMR90p8
16	G8	-1.98465112667691	CXCL12_1	55.7	IMR90p8
17	G8	-2.35060392932382	CXCL12_1	55.7	IMR90p8
18	G8	-4.39897780848059	CXCL12_1	55.7	IMR90p8
19	G8	-0.467535037459129	CXCL12_1	55.7	IMR90p8
20	G8	-5.72356001799608	CXCL12_1	55.7	IMR90p8
21	G8	-3.27649158223539	CXCL12_1	55.7	IMR90p8
22	G8	0.432753576877985	CXCL12_1	55.7	IMR90p8
23	G8	-2.47073313124929	CXCL12_1	55.7	IMR90p8
24	G8	1.46082919629907	CXCL12_1	55.7	IMR90p8
25	G8	5.28861410688523	CXCL12_1	55.7	IMR90p8
26	G8	13.29537489935	CXCL12_1	55.7	IMR90p8
27	G8	23.9975967055707	CXCL12_1	55.7	IMR90p8
28	G8	58.9904124600839	CXCL12_1	55.7	IMR90p8
29	G8	110.744026183789	CXCL12_1	55.7	IMR90p8
30	G8	202.037454229125	CXCL12_1	55.7	IMR90p8
31	G8	342.8081737214	CXCL12_1	55.7	IMR90p8
32	G8	527.001339345573	CXCL12_1	55.7	IMR90p8
33	G8	718.866587874324	CXCL12_1	55.7	IMR90p8
34	G8	924.967724661787	CXCL12_1	55.7	IMR90p8
35	G8	1141.94806114499	CXCL12_1	55.7	IMR90p8
36	G8	1363.79672965134	CXCL12_1	55.7	IMR90p8
37	G8	1578.43741640417	CXCL12_1	55.7	IMR90p8
38	G8	1784.62623156989	CXCL12_1	55.7	IMR90p8
39	G8	1979.92672800465	CXCL12_1	55.7	IMR90p8
40	G8	2169.85141413097	CXCL12_1	55.7	IMR90p8
1	H8	7.21976741913522	CXCL12_1	55.0	IMR90p8
2	H8	1.27445927743292	CXCL12_1	55.0	IMR90p8
3	H8	4.62296003998927	CXCL12_1	55.0	IMR90p8
4	H8	1.4131134144659	CXCL12_1	55.0	IMR90p8
5	H8	-0.587965673662438	CXCL12_1	55.0	IMR90p8
6	H8	-1.98454207526265	CXCL12_1	55.0	IMR90p8
7	H8	5.11001612784003	CXCL12_1	55.0	IMR90p8
8	H8	3.01613042087729	CXCL12_1	55.0	IMR90p8
9	H8	0.292744733268137	CXCL12_1	55.0	IMR90p8
10	H8	0.315546400852782	CXCL12_1	55.0	IMR90p8
11	H8	-0.370793464144754	CXCL12_1	55.0	IMR90p8
12	H8	0.124323005027236	CXCL12_1	55.0	IMR90p8
13	H8	0.437121565662892	CXCL12_1	55.0	IMR90p8
14	H8	-2.33919589642937	CXCL12_1	55.0	IMR90p8
15	H8	-2.65907346507083	CXCL12_1	55.0	IMR90p8
16	H8	-6.38135376164746	CXCL12_1	55.0	IMR90p8
17	H8	-1.19275350875296	CXCL12_1	55.0	IMR90p8
18	H8	-3.22090553663838	CXCL12_1	55.0	IMR90p8
19	H8	0.351494929906039	CXCL12_1	55.0	IMR90p8
20	H8	0.453195745361882	CXCL12_1	55.0	IMR90p8
21	H8	1.4619649051624	CXCL12_1	55.0	IMR90p8
22	H8	0.0266090657296445	CXCL12_1	55.0	IMR90p8
23	H8	-3.539087535411	CXCL12_1	55.0	IMR90p8
24	H8	1.22902939827509	CXCL12_1	55.0	IMR90p8
25	H8	6.5884834821868	CXCL12_1	55.0	IMR90p8
26	H8	5.70556114442661	CXCL12_1	55.0	IMR90p8
27	H8	13.5885228980742	CXCL12_1	55.0	IMR90p8
28	H8	39.6384863485164	CXCL12_1	55.0	IMR90p8
29	H8	70.0925484011841	CXCL12_1	55.0	IMR90p8
30	H8	142.714693158686	CXCL12_1	55.0	IMR90p8
31	H8	249.080633111602	CXCL12_1	55.0	IMR90p8
32	H8	399.96743516981	CXCL12_1	55.0	IMR90p8
33	H8	583.292053732889	CXCL12_1	55.0	IMR90p8
34	H8	776.808183444247	CXCL12_1	55.0	IMR90p8
35	H8	982.794388231628	CXCL12_1	55.0	IMR90p8
36	H8	1198.08733248055	CXCL12_1	55.0	IMR90p8
37	H8	1413.80961182005	CXCL12_1	55.0	IMR90p8
38	H8	1621.00091218925	CXCL12_1	55.0	IMR90p8
39	H8	1818.3816897996	CXCL12_1	55.0	IMR90p8
40	H8	2008.15610939181	CXCL12_1	55.0	IMR90p8
1	A8	1.33399366233243	CXCL12_1	65.0	IMR90p2
2	A8	-0.906659010332532	CXCL12_1	65.0	IMR90p2
3	A8	1.36153223763813	CXCL12_1	65.0	IMR90p2
4	A8	3.64276211884544	CXCL12_1	65.0	IMR90p2
5	A8	1.84893372302577	CXCL12_1	65.0	IMR90p2
6	A8	-5.04486038086861	CXCL12_1	65.0	IMR90p2
7	A8	1.19220112489393	CXCL12_1	65.0	IMR90p2
8	A8	-0.693353687882791	CXCL12_1	65.0	IMR90p2
9	A8	0.970098016599877	CXCL12_1	65.0	IMR90p2
10	A8	0.188433922120112	CXCL12_1	65.0	IMR90p2
11	A8	3.6924657816121	CXCL12_1	65.0	IMR90p2
12	A8	1.10924550606342	CXCL12_1	65.0	IMR90p2
13	A8	0.420395265487969	CXCL12_1	65.0	IMR90p2
14	A8	-1.4006380190358	CXCL12_1	65.0	IMR90p2
15	A8	-3.91654193953673	CXCL12_1	65.0	IMR90p2
16	A8	2.01881513444096	CXCL12_1	65.0	IMR90p2
17	A8	2.23580884619332	CXCL12_1	65.0	IMR90p2
18	A8	-5.09237045607188	CXCL12_1	65.0	IMR90p2
19	A8	-3.41574828751754	CXCL12_1	65.0	IMR90p2
20	A8	0.180102021909079	CXCL12_1	65.0	IMR90p2
21	A8	-0.851539784187025	CXCL12_1	65.0	IMR90p2
22	A8	2.46859141309551	CXCL12_1	65.0	IMR90p2
23	A8	6.6028602293909	CXCL12_1	65.0	IMR90p2
24	A8	26.9051182731055	CXCL12_1	65.0	IMR90p2
25	A8	46.839950460399	CXCL12_1	65.0	IMR90p2
26	A8	95.1415532048641	CXCL12_1	65.0	IMR90p2
27	A8	182.338717686673	CXCL12_1	65.0	IMR90p2
28	A8	322.575802027133	CXCL12_1	65.0	IMR90p2
29	A8	497.642626161872	CXCL12_1	65.0	IMR90p2
30	A8	676.718474185763	CXCL12_1	65.0	IMR90p2
31	A8	865.223748296847	CXCL12_1	65.0	IMR90p2
32	A8	1055.80561305987	CXCL12_1	65.0	IMR90p2
33	A8	1242.25158717435	CXCL12_1	65.0	IMR90p2
34	A8	1416.87982925608	CXCL12_1	65.0	IMR90p2
35	A8	1577.29453754707	CXCL12_1	65.0	IMR90p2
36	A8	1728.67420562927	CXCL12_1	65.0	IMR90p2
37	A8	1862.9173923875	CXCL12_1	65.0	IMR90p2
38	A8	1986.13143072828	CXCL12_1	65.0	IMR90p2
39	A8	2095.60896622054	CXCL12_1	65.0	IMR90p2
40	A8	2201.71287916564	CXCL12_1	65.0	IMR90p2
1	B8	2.82413541351161	CXCL12_1	64.5	IMR90p2
2	B8	4.78259125750265	CXCL12_1	64.5	IMR90p2
3	B8	7.68602624597315	CXCL12_1	64.5	IMR90p2
4	B8	4.1359832309563	CXCL12_1	64.5	IMR90p2
5	B8	1.83570404175316	CXCL12_1	64.5	IMR90p2
6	B8	-0.307768805935666	CXCL12_1	64.5	IMR90p2
7	B8	-0.651239562650971	CXCL12_1	64.5	IMR90p2
8	B8	0.859882709976318	CXCL12_1	64.5	IMR90p2
9	B8	-3.04501343354241	CXCL12_1	64.5	IMR90p2
10	B8	-1.84974148493575	CXCL12_1	64.5	IMR90p2
11	B8	2.18587671797468	CXCL12_1	64.5	IMR90p2
12	B8	-4.7159493752838	CXCL12_1	64.5	IMR90p2
13	B8	-2.90347818779537	CXCL12_1	64.5	IMR90p2
14	B8	3.10309459894597	CXCL12_1	64.5	IMR90p2
15	B8	-4.73164837132663	CXCL12_1	64.5	IMR90p2
16	B8	-1.13101517641917	CXCL12_1	64.5	IMR90p2
17	B8	0.0902427124910901	CXCL12_1	64.5	IMR90p2
18	B8	-1.98737681042894	CXCL12_1	64.5	IMR90p2
19	B8	-6.31275649732561	CXCL12_1	64.5	IMR90p2
20	B8	-2.38312325050765	CXCL12_1	64.5	IMR90p2
21	B8	-0.214914028029398	CXCL12_1	64.5	IMR90p2
22	B8	4.4897211750631	CXCL12_1	64.5	IMR90p2
23	B8	14.4133248537801	CXCL12_1	64.5	IMR90p2
24	B8	32.2503718131538	CXCL12_1	64.5	IMR90p2
25	B8	66.8995658728586	CXCL12_1	64.5	IMR90p2
26	B8	134.634016738813	CXCL12_1	64.5	IMR90p2
27	B8	250.24319920189	CXCL12_1	64.5	IMR90p2
28	B8	428.1331838409	CXCL12_1	64.5	IMR90p2
29	B8	632.640549943551	CXCL12_1	64.5	IMR90p2
30	B8	840.316218693547	CXCL12_1	64.5	IMR90p2
31	B8	1056.92612022833	CXCL12_1	64.5	IMR90p2
32	B8	1268.1419575603	CXCL12_1	64.5	IMR90p2
33	B8	1470.82252048323	CXCL12_1	64.5	IMR90p2
34	B8	1655.75337922062	CXCL12_1	64.5	IMR90p2
35	B8	1828.91515270883	CXCL12_1	64.5	IMR90p2
36	B8	1989.99232913624	CXCL12_1	64.5	IMR90p2
37	B8	2135.7072330951	CXCL12_1	64.5	IMR90p2
38	B8	2264.9733719097	CXCL12_1	64.5	IMR90p2
39	B8	2378.64513759953	CXCL12_1	64.5	IMR90p2
40	B8	2483.44870521138	CXCL12_1	64.5	IMR90p2
1	C8	8.26699128752443	CXCL12_1	63.3	IMR90p2
2	C8	4.53639052620338	CXCL12_1	63.3	IMR90p2
3	C8	4.32952309117627	CXCL12_1	63.3	IMR90p2
4	C8	0.889144085206226	CXCL12_1	63.3	IMR90p2
5	C8	3.70505877150345	CXCL12_1	63.3	IMR90p2
6	C8	-0.260924332874765	CXCL12_1	63.3	IMR90p2
7	C8	2.66108675120131	CXCL12_1	63.3	IMR90p2
8	C8	0.679228853231507	CXCL12_1	63.3	IMR90p2
9	C8	0.2754217883612	CXCL12_1	63.3	IMR90p2
10	C8	2.26352150919274	CXCL12_1	63.3	IMR90p2
11	C8	-0.440880227893558	CXCL12_1	63.3	IMR90p2
12	C8	-1.13408390802215	CXCL12_1	63.3	IMR90p2
13	C8	-2.85239860360025	CXCL12_1	63.3	IMR90p2
14	C8	-2.44195552072506	CXCL12_1	63.3	IMR90p2
15	C8	-2.08321920332082	CXCL12_1	63.3	IMR90p2
16	C8	-4.89382990130889	CXCL12_1	63.3	IMR90p2
17	C8	-3.52315326210783	CXCL12_1	63.3	IMR90p2
18	C8	1.60686430339274	CXCL12_1	63.3	IMR90p2
19	C8	-5.30443445624951	CXCL12_1	63.3	IMR90p2
20	C8	-5.11655929290009	CXCL12_1	63.3	IMR90p2
21	C8	0.394935911244374	CXCL12_1	63.3	IMR90p2
22	C8	7.02336109839598	CXCL12_1	63.3	IMR90p2
23	C8	13.2971559386192	CXCL12_1	63.3	IMR90p2
24	C8	31.1116733423737	CXCL12_1	63.3	IMR90p2
25	C8	66.8693003210242	CXCL12_1	63.3	IMR90p2
26	C8	136.343640784248	CXCL12_1	63.3	IMR90p2
27	C8	261.643845882121	CXCL12_1	63.3	IMR90p2
28	C8	443.810036177542	CXCL12_1	63.3	IMR90p2
29	C8	658.850610986314	CXCL12_1	63.3	IMR90p2
30	C8	877.190951065645	CXCL12_1	63.3	IMR90p2
31	C8	1102.97611079595	CXCL12_1	63.3	IMR90p2
32	C8	1322.35518345936	CXCL12_1	63.3	IMR90p2
33	C8	1536.23927434412	CXCL12_1	63.3	IMR90p2
34	C8	1735.2302959185	CXCL12_1	63.3	IMR90p2
35	C8	1920.13868098098	CXCL12_1	63.3	IMR90p2
36	C8	2089.04999255994	CXCL12_1	63.3	IMR90p2
37	C8	2236.99974201857	CXCL12_1	63.3	IMR90p2
38	C8	2371.09907263757	CXCL12_1	63.3	IMR90p2
39	C8	2490.09459213143	CXCL12_1	63.3	IMR90p2
40	C8	2604.20382228826	CXCL12_1	63.3	IMR90p2
1	D8	6.9322382525379	CXCL12_1	61.4	IMR90p2
2	D8	3.21251512401841	CXCL12_1	61.4	IMR90p2
3	D8	3.18628059005869	CXCL12_1	61.4	IMR90p2
4	D8	3.69966597599705	CXCL12_1	61.4	IMR90p2
5	D8	0.532619878409605	CXCL12_1	61.4	IMR90p2
6	D8	2.55745251528333	CXCL12_1	61.4	IMR90p2
7	D8	2.8211013399341	CXCL12_1	61.4	IMR90p2
8	D8	1.84889296498386	CXCL12_1	61.4	IMR90p2
9	D8	1.02133391892767	CXCL12_1	61.4	IMR90p2
10	D8	1.32398999204088	CXCL12_1	61.4	IMR90p2
11	D8	-4.93193414209509	CXCL12_1	61.4	IMR90p2
12	D8	1.99614741972255	CXCL12_1	61.4	IMR90p2
13	D8	-1.93419176739826	CXCL12_1	61.4	IMR90p2
14	D8	-0.408979397639996	CXCL12_1	61.4	IMR90p2
15	D8	-4.8246792606451	CXCL12_1	61.4	IMR90p2
16	D8	-3.32543394788672	CXCL12_1	61.4	IMR90p2
17	D8	1.28876960663092	CXCL12_1	61.4	IMR90p2
18	D8	-5.88825028560677	CXCL12_1	61.4	IMR90p2
19	D8	-6.1633762807096	CXCL12_1	61.4	IMR90p2
20	D8	-4.33512664621867	CXCL12_1	61.4	IMR90p2
21	D8	-0.877853757941466	CXCL12_1	61.4	IMR90p2
22	D8	1.21296219732312	CXCL12_1	61.4	IMR90p2
23	D8	4.94595568069235	CXCL12_1	61.4	IMR90p2
24	D8	16.080935973368	CXCL12_1	61.4	IMR90p2
25	D8	47.7994847805494	CXCL12_1	61.4	IMR90p2
26	D8	88.2733060411142	CXCL12_1	61.4	IMR90p2
27	D8	185.178353751999	CXCL12_1	61.4	IMR90p2
28	D8	331.100197262141	CXCL12_1	61.4	IMR90p2
29	D8	532.538059428123	CXCL12_1	61.4	IMR90p2
30	D8	739.637042319531	CXCL12_1	61.4	IMR90p2
31	D8	961.861572441766	CXCL12_1	61.4	IMR90p2
32	D8	1183.73499305513	CXCL12_1	61.4	IMR90p2
33	D8	1406.07304283692	CXCL12_1	61.4	IMR90p2
34	D8	1611.53259920416	CXCL12_1	61.4	IMR90p2
35	D8	1806.84492227213	CXCL12_1	61.4	IMR90p2
36	D8	1990.41849940607	CXCL12_1	61.4	IMR90p2
37	D8	2158.56899192518	CXCL12_1	61.4	IMR90p2
38	D8	2306.62506752419	CXCL12_1	61.4	IMR90p2
39	D8	2437.9872687911	CXCL12_1	61.4	IMR90p2
40	D8	2564.2186304843	CXCL12_1	61.4	IMR90p2
1	E8	7.46010597214081	CXCL12_1	59.0	IMR90p2
2	E8	2.88307883582047	CXCL12_1	59.0	IMR90p2
3	E8	0.185416278575758	CXCL12_1	59.0	IMR90p2
4	E8	-0.237520311312892	CXCL12_1	59.0	IMR90p2
5	E8	0.667345269943326	CXCL12_1	59.0	IMR90p2
6	E8	6.19849160830381	CXCL12_1	59.0	IMR90p2
7	E8	1.30585794956869	CXCL12_1	59.0	IMR90p2
8	E8	2.38168607457101	CXCL12_1	59.0	IMR90p2
9	E8	-1.51193380430777	CXCL12_1	59.0	IMR90p2
10	E8	-3.01388310489165	CXCL12_1	59.0	IMR90p2
11	E8	2.58324381618149	CXCL12_1	59.0	IMR90p2
12	E8	-3.25511702632821	CXCL12_1	59.0	IMR90p2
13	E8	2.73663983121833	CXCL12_1	59.0	IMR90p2
14	E8	1.76115394136605	CXCL12_1	59.0	IMR90p2
15	E8	-0.791632195192506	CXCL12_1	59.0	IMR90p2
16	E8	2.5963770873982	CXCL12_1	59.0	IMR90p2
17	E8	-2.33492007587392	CXCL12_1	59.0	IMR90p2
18	E8	-3.44223914895611	CXCL12_1	59.0	IMR90p2
19	E8	-7.32171298190133	CXCL12_1	59.0	IMR90p2
20	E8	0.693065607031713	CXCL12_1	59.0	IMR90p2
21	E8	0.42794302304992	CXCL12_1	59.0	IMR90p2
22	E8	-0.547542863179842	CXCL12_1	59.0	IMR90p2
23	E8	-0.523771162502271	CXCL12_1	59.0	IMR90p2
24	E8	11.3041379560887	CXCL12_1	59.0	IMR90p2
25	E8	23.3948541408572	CXCL12_1	59.0	IMR90p2
26	E8	53.8495207625047	CXCL12_1	59.0	IMR90p2
27	E8	110.093546169011	CXCL12_1	59.0	IMR90p2
28	E8	219.272617113353	CXCL12_1	59.0	IMR90p2
29	E8	375.011422552828	CXCL12_1	59.0	IMR90p2
30	E8	582.926056397822	CXCL12_1	59.0	IMR90p2
31	E8	802.806958430519	CXCL12_1	59.0	IMR90p2
32	E8	1032.74387665991	CXCL12_1	59.0	IMR90p2
33	E8	1268.49983823669	CXCL12_1	59.0	IMR90p2
34	E8	1502.18779956214	CXCL12_1	59.0	IMR90p2
35	E8	1732.65528121291	CXCL12_1	59.0	IMR90p2
36	E8	1953.68009077108	CXCL12_1	59.0	IMR90p2
37	E8	2153.09456534494	CXCL12_1	59.0	IMR90p2
38	E8	2340.66103967498	CXCL12_1	59.0	IMR90p2
39	E8	2509.4609784121	CXCL12_1	59.0	IMR90p2
40	E8	2671.49123326989	CXCL12_1	59.0	IMR90p2
1	F8	8.74692726729154	CXCL12_1	57.0	IMR90p2
2	F8	4.73050698901807	CXCL12_1	57.0	IMR90p2
3	F8	4.68318629225632	CXCL12_1	57.0	IMR90p2
4	F8	2.54624942950522	CXCL12_1	57.0	IMR90p2
5	F8	2.657833876533	CXCL12_1	57.0	IMR90p2
6	F8	-4.71099840989245	CXCL12_1	57.0	IMR90p2
7	F8	3.89098313546856	CXCL12_1	57.0	IMR90p2
8	F8	2.490379995495	CXCL12_1	57.0	IMR90p2
9	F8	-1.76286699087586	CXCL12_1	57.0	IMR90p2
10	F8	2.22598438639398	CXCL12_1	57.0	IMR90p2
11	F8	-0.0159470093135496	CXCL12_1	57.0	IMR90p2
12	F8	-2.5737286941021	CXCL12_1	57.0	IMR90p2
13	F8	-1.41106226334023	CXCL12_1	57.0	IMR90p2
14	F8	-1.49716299867305	CXCL12_1	57.0	IMR90p2
15	F8	1.76840782780664	CXCL12_1	57.0	IMR90p2
16	F8	-0.566811158123528	CXCL12_1	57.0	IMR90p2
17	F8	-3.2023968078397	CXCL12_1	57.0	IMR90p2
18	F8	-2.81594578933255	CXCL12_1	57.0	IMR90p2
19	F8	-2.48168108322034	CXCL12_1	57.0	IMR90p2
20	F8	-0.31988304181823	CXCL12_1	57.0	IMR90p2
21	F8	-4.12654977046532	CXCL12_1	57.0	IMR90p2
22	F8	-3.41046401201129	CXCL12_1	57.0	IMR90p2
23	F8	3.48238483856312	CXCL12_1	57.0	IMR90p2
24	F8	2.4244615542375	CXCL12_1	57.0	IMR90p2
25	F8	12.1836216444126	CXCL12_1	57.0	IMR90p2
26	F8	26.7010236571186	CXCL12_1	57.0	IMR90p2
27	F8	63.1175830593966	CXCL12_1	57.0	IMR90p2
28	F8	112.824486959731	CXCL12_1	57.0	IMR90p2
29	F8	215.597648485067	CXCL12_1	57.0	IMR90p2
30	F8	360.354386152811	CXCL12_1	57.0	IMR90p2
31	F8	546.527397577118	CXCL12_1	57.0	IMR90p2
32	F8	744.701530424986	CXCL12_1	57.0	IMR90p2
33	F8	956.975756110704	CXCL12_1	57.0	IMR90p2
34	F8	1175.24393180684	CXCL12_1	57.0	IMR90p2
35	F8	1394.14751736169	CXCL12_1	57.0	IMR90p2
36	F8	1610.74647960629	CXCL12_1	57.0	IMR90p2
37	F8	1817.12287135436	CXCL12_1	57.0	IMR90p2
38	F8	2011.23972240326	CXCL12_1	57.0	IMR90p2
39	F8	2187.77279442476	CXCL12_1	57.0	IMR90p2
40	F8	2354.73198483953	CXCL12_1	57.0	IMR90p2
1	G8	7.46785934445825	CXCL12_1	55.7	IMR90p2
2	G8	7.24891043265643	CXCL12_1	55.7	IMR90p2
3	G8	3.69133669081702	CXCL12_1	55.7	IMR90p2
4	G8	2.24971369865852	CXCL12_1	55.7	IMR90p2
5	G8	2.34637128940358	CXCL12_1	55.7	IMR90p2
6	G8	0.182560892143556	CXCL12_1	55.7	IMR90p2
7	G8	2.61894953367391	CXCL12_1	55.7	IMR90p2
8	G8	-0.925577754785081	CXCL12_1	55.7	IMR90p2
9	G8	1.3400809850923	CXCL12_1	55.7	IMR90p2
10	G8	1.88355888239994	CXCL12_1	55.7	IMR90p2
11	G8	1.67765657643577	CXCL12_1	55.7	IMR90p2
12	G8	-4.17964885562105	CXCL12_1	55.7	IMR90p2
13	G8	-2.74215405901668	CXCL12_1	55.7	IMR90p2
14	G8	1.04799856652471	CXCL12_1	55.7	IMR90p2
15	G8	-3.25883560090915	CXCL12_1	55.7	IMR90p2
16	G8	-3.41193158800343	CXCL12_1	55.7	IMR90p2
17	G8	-2.56565007253448	CXCL12_1	55.7	IMR90p2
18	G8	0.686091734352431	CXCL12_1	55.7	IMR90p2
19	G8	2.01858929483524	CXCL12_1	55.7	IMR90p2
20	G8	-5.64077172760335	CXCL12_1	55.7	IMR90p2
21	G8	-2.92877653582218	CXCL12_1	55.7	IMR90p2
22	G8	-0.938848736486307	CXCL12_1	55.7	IMR90p2
23	G8	-0.59231796438462	CXCL12_1	55.7	IMR90p2
24	G8	5.60378298963451	CXCL12_1	55.7	IMR90p2
25	G8	11.1561119384255	CXCL12_1	55.7	IMR90p2
26	G8	18.4557393204013	CXCL12_1	55.7	IMR90p2
27	G8	37.5597526870006	CXCL12_1	55.7	IMR90p2
28	G8	74.3316269205466	CXCL12_1	55.7	IMR90p2
29	G8	134.211298353031	CXCL12_1	55.7	IMR90p2
30	G8	248.576119759068	CXCL12_1	55.7	IMR90p2
31	G8	398.840800446143	CXCL12_1	55.7	IMR90p2
32	G8	582.646634244924	CXCL12_1	55.7	IMR90p2
33	G8	775.381916824004	CXCL12_1	55.7	IMR90p2
34	G8	977.730299395515	CXCL12_1	55.7	IMR90p2
35	G8	1188.99123715426	CXCL12_1	55.7	IMR90p2
36	G8	1404.57276283568	CXCL12_1	55.7	IMR90p2
37	G8	1614.81760065478	CXCL12_1	55.7	IMR90p2
38	G8	1816.09286276853	CXCL12_1	55.7	IMR90p2
39	G8	2001.85261887798	CXCL12_1	55.7	IMR90p2
40	G8	2181.07049355599	CXCL12_1	55.7	IMR90p2
1	H8	10.1159222644324	CXCL12_1	55.0	IMR90p2
2	H8	3.87121938811424	CXCL12_1	55.0	IMR90p2
3	H8	4.22632160023659	CXCL12_1	55.0	IMR90p2
4	H8	4.22569351198354	CXCL12_1	55.0	IMR90p2
5	H8	1.26778484258011	CXCL12_1	55.0	IMR90p2
6	H8	1.20105984122074	CXCL12_1	55.0	IMR90p2
7	H8	3.34309659265364	CXCL12_1	55.0	IMR90p2
8	H8	-1.94113355103718	CXCL12_1	55.0	IMR90p2
9	H8	0.240902837513659	CXCL12_1	55.0	IMR90p2
10	H8	-1.49507253946877	CXCL12_1	55.0	IMR90p2
11	H8	-2.37605464644412	CXCL12_1	55.0	IMR90p2
12	H8	1.44852280429086	CXCL12_1	55.0	IMR90p2
13	H8	-0.142695628401725	CXCL12_1	55.0	IMR90p2
14	H8	-3.62584509769567	CXCL12_1	55.0	IMR90p2
15	H8	0.461412477626254	CXCL12_1	55.0	IMR90p2
16	H8	-4.88915374283761	CXCL12_1	55.0	IMR90p2
17	H8	-2.74699750599802	CXCL12_1	55.0	IMR90p2
18	H8	-0.381065245621812	CXCL12_1	55.0	IMR90p2
19	H8	-0.960219250020145	CXCL12_1	55.0	IMR90p2
20	H8	-2.15668785045182	CXCL12_1	55.0	IMR90p2
21	H8	-0.776838449821298	CXCL12_1	55.0	IMR90p2
22	H8	1.40409785934435	CXCL12_1	55.0	IMR90p2
23	H8	1.07579275916214	CXCL12_1	55.0	IMR90p2
24	H8	2.99416922877754	CXCL12_1	55.0	IMR90p2
25	H8	9.43408463303604	CXCL12_1	55.0	IMR90p2
26	H8	11.0908803313773	CXCL12_1	55.0	IMR90p2
27	H8	27.336911080753	CXCL12_1	55.0	IMR90p2
28	H8	44.5563451931712	CXCL12_1	55.0	IMR90p2
29	H8	84.2933421664025	CXCL12_1	55.0	IMR90p2
30	H8	167.315607485343	CXCL12_1	55.0	IMR90p2
31	H8	289.129652321581	CXCL12_1	55.0	IMR90p2
32	H8	453.313452842788	CXCL12_1	55.0	IMR90p2
33	H8	626.746782042322	CXCL12_1	55.0	IMR90p2
34	H8	813.482604627895	CXCL12_1	55.0	IMR90p2
35	H8	1013.90271786904	CXCL12_1	55.0	IMR90p2
36	H8	1221.4474510232	CXCL12_1	55.0	IMR90p2
37	H8	1429.44819864895	CXCL12_1	55.0	IMR90p2
38	H8	1631.2352759842	CXCL12_1	55.0	IMR90p2
39	H8	1822.90532919504	CXCL12_1	55.0	IMR90p2
40	H8	2007.07399901517	CXCL12_1	55.0	IMR90p2
1	A8	-4.92650872639433	CXCL12_1	65.0	IMR90p11
2	A8	3.34040932609878	CXCL12_1	65.0	IMR90p11
3	A8	0.171708299370948	CXCL12_1	65.0	IMR90p11
4	A8	2.49613893249989	CXCL12_1	65.0	IMR90p11
5	A8	3.60020689656676	CXCL12_1	65.0	IMR90p11
6	A8	-3.22320118213747	CXCL12_1	65.0	IMR90p11
7	A8	1.62594860935315	CXCL12_1	65.0	IMR90p11
8	A8	-0.163123161968997	CXCL12_1	65.0	IMR90p11
9	A8	0.506183668820995	CXCL12_1	65.0	IMR90p11
10	A8	0.807952848959758	CXCL12_1	65.0	IMR90p11
11	A8	3.33029830091164	CXCL12_1	65.0	IMR90p11
12	A8	0.845004888965832	CXCL12_1	65.0	IMR90p11
13	A8	-1.02333438125561	CXCL12_1	65.0	IMR90p11
14	A8	2.05168824743259	CXCL12_1	65.0	IMR90p11
15	A8	-4.73158883812039	CXCL12_1	65.0	IMR90p11
16	A8	-0.750610016973042	CXCL12_1	65.0	IMR90p11
17	A8	-0.0812839527739015	CXCL12_1	65.0	IMR90p11
18	A8	-4.55070251506959	CXCL12_1	65.0	IMR90p11
19	A8	-5.91953491885261	CXCL12_1	65.0	IMR90p11
20	A8	0.402282341683986	CXCL12_1	65.0	IMR90p11
21	A8	-2.79360374202543	CXCL12_1	65.0	IMR90p11
22	A8	4.01479369358094	CXCL12_1	65.0	IMR90p11
23	A8	10.2974738524381	CXCL12_1	65.0	IMR90p11
24	A8	31.0379168035379	CXCL12_1	65.0	IMR90p11
25	A8	62.5059213806426	CXCL12_1	65.0	IMR90p11
26	A8	128.400886927002	CXCL12_1	65.0	IMR90p11
27	A8	236.687952902826	CXCL12_1	65.0	IMR90p11
28	A8	399.552370153378	CXCL12_1	65.0	IMR90p11
29	A8	586.87497417251	CXCL12_1	65.0	IMR90p11
30	A8	777.4090827475	CXCL12_1	65.0	IMR90p11
31	A8	971.637341793719	CXCL12_1	65.0	IMR90p11
32	A8	1168.38907878852	CXCL12_1	65.0	IMR90p11
33	A8	1357.50836818061	CXCL12_1	65.0	IMR90p11
34	A8	1533.36404213542	CXCL12_1	65.0	IMR90p11
35	A8	1693.56886735236	CXCL12_1	65.0	IMR90p11
36	A8	1841.67606250247	CXCL12_1	65.0	IMR90p11
37	A8	1976.22660463858	CXCL12_1	65.0	IMR90p11
38	A8	2100.1775581317	CXCL12_1	65.0	IMR90p11
39	A8	2209.97575119254	CXCL12_1	65.0	IMR90p11
40	A8	2312.22872868749	CXCL12_1	65.0	IMR90p11
1	B8	4.01185942051234	CXCL12_1	64.5	IMR90p11
2	B8	2.25897774627765	CXCL12_1	64.5	IMR90p11
3	B8	4.04153575902546	CXCL12_1	64.5	IMR90p11
4	B8	-0.0653348453015496	CXCL12_1	64.5	IMR90p11
5	B8	-0.280915916588583	CXCL12_1	64.5	IMR90p11
6	B8	2.18469379876524	CXCL12_1	64.5	IMR90p11
7	B8	-2.73620271470145	CXCL12_1	64.5	IMR90p11
8	B8	1.28109769333014	CXCL12_1	64.5	IMR90p11
9	B8	-0.0253355792951879	CXCL12_1	64.5	IMR90p11
10	B8	1.44139262867839	CXCL12_1	64.5	IMR90p11
11	B8	1.27873781962126	CXCL12_1	64.5	IMR90p11
12	B8	2.27203620950831	CXCL12_1	64.5	IMR90p11
13	B8	1.45207136471572	CXCL12_1	64.5	IMR90p11
14	B8	-1.40592051911881	CXCL12_1	64.5	IMR90p11
15	B8	-1.79234328930806	CXCL12_1	64.5	IMR90p11
16	B8	-3.29560364192366	CXCL12_1	64.5	IMR90p11
17	B8	-5.02396323341191	CXCL12_1	64.5	IMR90p11
18	B8	-2.12336820942346	CXCL12_1	64.5	IMR90p11
19	B8	-1.85236908274237	CXCL12_1	64.5	IMR90p11
20	B8	-1.03015632415281	CXCL12_1	64.5	IMR90p11
21	B8	3.2239710426652	CXCL12_1	64.5	IMR90p11
22	B8	9.6068561879365	CXCL12_1	64.5	IMR90p11
23	B8	20.3803130867291	CXCL12_1	64.5	IMR90p11
24	B8	53.9472969074295	CXCL12_1	64.5	IMR90p11
25	B8	95.6774806344406	CXCL12_1	64.5	IMR90p11
26	B8	189.119316095318	CXCL12_1	64.5	IMR90p11
27	B8	334.956560497387	CXCL12_1	64.5	IMR90p11
28	B8	542.325793002435	CXCL12_1	64.5	IMR90p11
29	B8	753.107922308836	CXCL12_1	64.5	IMR90p11
30	B8	970.681588204536	CXCL12_1	64.5	IMR90p11
31	B8	1192.31696361532	CXCL12_1	64.5	IMR90p11
32	B8	1413.66332791178	CXCL12_1	64.5	IMR90p11
33	B8	1621.47031489082	CXCL12_1	64.5	IMR90p11
34	B8	1813.24949276015	CXCL12_1	64.5	IMR90p11
35	B8	1984.41298875892	CXCL12_1	64.5	IMR90p11
36	B8	2142.69480654763	CXCL12_1	64.5	IMR90p11
37	B8	2285.07080056725	CXCL12_1	64.5	IMR90p11
38	B8	2414.98154393172	CXCL12_1	64.5	IMR90p11
39	B8	2531.82991731009	CXCL12_1	64.5	IMR90p11
40	B8	2642.46509814937	CXCL12_1	64.5	IMR90p11
1	C8	3.04258050989802	CXCL12_1	63.3	IMR90p11
2	C8	4.25355608053769	CXCL12_1	63.3	IMR90p11
3	C8	2.83735523255473	CXCL12_1	63.3	IMR90p11
4	C8	1.62946372278975	CXCL12_1	63.3	IMR90p11
5	C8	7.44307290888491	CXCL12_1	63.3	IMR90p11
6	C8	2.02948530696449	CXCL12_1	63.3	IMR90p11
7	C8	3.67509036744286	CXCL12_1	63.3	IMR90p11
8	C8	-0.63338712310906	CXCL12_1	63.3	IMR90p11
9	C8	-1.57715395098739	CXCL12_1	63.3	IMR90p11
10	C8	0.448822274241138	CXCL12_1	63.3	IMR90p11
11	C8	-1.13846485821477	CXCL12_1	63.3	IMR90p11
12	C8	-0.504687432898663	CXCL12_1	63.3	IMR90p11
13	C8	-3.15806078293508	CXCL12_1	63.3	IMR90p11
14	C8	-2.12976609152429	CXCL12_1	63.3	IMR90p11
15	C8	-6.9520093702572	CXCL12_1	63.3	IMR90p11
16	C8	-3.26826457507968	CXCL12_1	63.3	IMR90p11
17	C8	-2.0834990748981	CXCL12_1	63.3	IMR90p11
18	C8	-3.35579866045055	CXCL12_1	63.3	IMR90p11
19	C8	-2.5384773281553	CXCL12_1	63.3	IMR90p11
20	C8	-3.91601063017561	CXCL12_1	63.3	IMR90p11
21	C8	1.35809242595951	CXCL12_1	63.3	IMR90p11
22	C8	6.7899986767161	CXCL12_1	63.3	IMR90p11
23	C8	14.9549325750054	CXCL12_1	63.3	IMR90p11
24	C8	36.6856883022597	CXCL12_1	63.3	IMR90p11
25	C8	89.3998880455538	CXCL12_1	63.3	IMR90p11
26	C8	186.254355636271	CXCL12_1	63.3	IMR90p11
27	C8	327.945777356846	CXCL12_1	63.3	IMR90p11
28	C8	542.184110145686	CXCL12_1	63.3	IMR90p11
29	C8	762.657667611474	CXCL12_1	63.3	IMR90p11
30	C8	992.818908458555	CXCL12_1	63.3	IMR90p11
31	C8	1225.47342066578	CXCL12_1	63.3	IMR90p11
32	C8	1459.12695731417	CXCL12_1	63.3	IMR90p11
33	C8	1681.27410241969	CXCL12_1	63.3	IMR90p11
34	C8	1888.83935965442	CXCL12_1	63.3	IMR90p11
35	C8	2076.63437005439	CXCL12_1	63.3	IMR90p11
36	C8	2247.06970487878	CXCL12_1	63.3	IMR90p11
37	C8	2397.91892624091	CXCL12_1	63.3	IMR90p11
38	C8	2533.00748918117	CXCL12_1	63.3	IMR90p11
39	C8	2654.56100218797	CXCL12_1	63.3	IMR90p11
40	C8	2770.84342859622	CXCL12_1	63.3	IMR90p11
1	D8	3.13863033854841	CXCL12_1	61.4	IMR90p11
2	D8	0.50904771482783	CXCL12_1	61.4	IMR90p11
3	D8	3.50464072353452	CXCL12_1	61.4	IMR90p11
4	D8	4.50222236470654	CXCL12_1	61.4	IMR90p11
5	D8	3.65969376570411	CXCL12_1	61.4	IMR90p11
6	D8	-1.08693934724033	CXCL12_1	61.4	IMR90p11
7	D8	3.26340324800458	CXCL12_1	61.4	IMR90p11
8	D8	-0.353485871150497	CXCL12_1	61.4	IMR90p11
9	D8	1.78821399996332	CXCL12_1	61.4	IMR90p11
10	D8	-2.09024983225663	CXCL12_1	61.4	IMR90p11
11	D8	-3.20960473370997	CXCL12_1	61.4	IMR90p11
12	D8	-1.79131179457772	CXCL12_1	61.4	IMR90p11
13	D8	2.83488175450339	CXCL12_1	61.4	IMR90p11
14	D8	-3.84392604713503	CXCL12_1	61.4	IMR90p11
15	D8	-4.0034052682372	CXCL12_1	61.4	IMR90p11
16	D8	-3.3731525847661	CXCL12_1	61.4	IMR90p11
17	D8	-1.4285081062435	CXCL12_1	61.4	IMR90p11
18	D8	-3.57261587482526	CXCL12_1	61.4	IMR90p11
19	D8	-1.23444669784112	CXCL12_1	61.4	IMR90p11
20	D8	-5.02084633097911	CXCL12_1	61.4	IMR90p11
21	D8	0.879967766933078	CXCL12_1	61.4	IMR90p11
22	D8	5.44006446015283	CXCL12_1	61.4	IMR90p11
23	D8	13.9819546949948	CXCL12_1	61.4	IMR90p11
24	D8	30.1097320855924	CXCL12_1	61.4	IMR90p11
25	D8	64.0879236112628	CXCL12_1	61.4	IMR90p11
26	D8	122.528788632736	CXCL12_1	61.4	IMR90p11
27	D8	241.042542258355	CXCL12_1	61.4	IMR90p11
28	D8	415.277296108315	CXCL12_1	61.4	IMR90p11
29	D8	630.309164789858	CXCL12_1	61.4	IMR90p11
30	D8	854.704828859678	CXCL12_1	61.4	IMR90p11
31	D8	1093.89728956621	CXCL12_1	61.4	IMR90p11
32	D8	1334.21609072393	CXCL12_1	61.4	IMR90p11
33	D8	1567.87446437971	CXCL12_1	61.4	IMR90p11
34	D8	1788.34426775792	CXCL12_1	61.4	IMR90p11
35	D8	1990.89722123072	CXCL12_1	61.4	IMR90p11
36	D8	2183.4733453409	CXCL12_1	61.4	IMR90p11
37	D8	2355.47767648365	CXCL12_1	61.4	IMR90p11
38	D8	2511.34005194416	CXCL12_1	61.4	IMR90p11
39	D8	2647.05151375682	CXCL12_1	61.4	IMR90p11
40	D8	2774.30216705362	CXCL12_1	61.4	IMR90p11
1	E8	4.48656777181077	CXCL12_1	59.0	IMR90p11
2	E8	2.09620875842711	CXCL12_1	59.0	IMR90p11
3	E8	1.02082995573664	CXCL12_1	59.0	IMR90p11
4	E8	6.89929049244029	CXCL12_1	59.0	IMR90p11
5	E8	6.75671227498833	CXCL12_1	59.0	IMR90p11
6	E8	-0.431888014260494	CXCL12_1	59.0	IMR90p11
7	E8	0.806250682976042	CXCL12_1	59.0	IMR90p11
8	E8	-2.09654186472335	CXCL12_1	59.0	IMR90p11
9	E8	-1.51559681682602	CXCL12_1	59.0	IMR90p11
10	E8	-0.0548939600880658	CXCL12_1	59.0	IMR90p11
11	E8	-0.748929684006725	CXCL12_1	59.0	IMR90p11
12	E8	0.410545963758068	CXCL12_1	59.0	IMR90p11
13	E8	-0.7051925688952	CXCL12_1	59.0	IMR90p11
14	E8	-3.83066575948351	CXCL12_1	59.0	IMR90p11
15	E8	-3.22410019446397	CXCL12_1	59.0	IMR90p11
16	E8	-2.74900743724356	CXCL12_1	59.0	IMR90p11
17	E8	0.789721702783027	CXCL12_1	59.0	IMR90p11
18	E8	-2.45465778925291	CXCL12_1	59.0	IMR90p11
19	E8	-1.3613954970383	CXCL12_1	59.0	IMR90p11
20	E8	-0.557886211331606	CXCL12_1	59.0	IMR90p11
21	E8	-4.48554596623353	CXCL12_1	59.0	IMR90p11
22	E8	-1.43425578155529	CXCL12_1	59.0	IMR90p11
23	E8	4.26030361090261	CXCL12_1	59.0	IMR90p11
24	E8	14.6593197707275	CXCL12_1	59.0	IMR90p11
25	E8	34.7339607327767	CXCL12_1	59.0	IMR90p11
26	E8	72.9754867165771	CXCL12_1	59.0	IMR90p11
27	E8	150.124763341887	CXCL12_1	59.0	IMR90p11
28	E8	280.327504096572	CXCL12_1	59.0	IMR90p11
29	E8	461.322123425921	CXCL12_1	59.0	IMR90p11
30	E8	681.821458386014	CXCL12_1	59.0	IMR90p11
31	E8	912.236653937251	CXCL12_1	59.0	IMR90p11
32	E8	1157.44430391419	CXCL12_1	59.0	IMR90p11
33	E8	1405.12736324268	CXCL12_1	59.0	IMR90p11
34	E8	1650.80782915036	CXCL12_1	59.0	IMR90p11
35	E8	1883.38741234244	CXCL12_1	59.0	IMR90p11
36	E8	2106.08244005021	CXCL12_1	59.0	IMR90p11
37	E8	2310.33475842179	CXCL12_1	59.0	IMR90p11
38	E8	2497.94561457851	CXCL12_1	59.0	IMR90p11
39	E8	2665.8961212464	CXCL12_1	59.0	IMR90p11
40	E8	2823.39722334683	CXCL12_1	59.0	IMR90p11
1	F8	7.27505404077692	CXCL12_1	57.0	IMR90p11
2	F8	5.72974579416814	CXCL12_1	57.0	IMR90p11
3	F8	2.93676336985345	CXCL12_1	57.0	IMR90p11
4	F8	1.48426362508872	CXCL12_1	57.0	IMR90p11
5	F8	2.8179489239642	CXCL12_1	57.0	IMR90p11
6	F8	0.39240620551027	CXCL12_1	57.0	IMR90p11
7	F8	1.5695078161275	CXCL12_1	57.0	IMR90p11
8	F8	1.48369612798797	CXCL12_1	57.0	IMR90p11
9	F8	-0.0875919482664358	CXCL12_1	57.0	IMR90p11
10	F8	-0.987658707148967	CXCL12_1	57.0	IMR90p11
11	F8	2.8177074278783	CXCL12_1	57.0	IMR90p11
12	F8	-0.579658538539206	CXCL12_1	57.0	IMR90p11
13	F8	0.84597710315802	CXCL12_1	57.0	IMR90p11
14	F8	-1.63249194805212	CXCL12_1	57.0	IMR90p11
15	F8	-1.71720173341237	CXCL12_1	57.0	IMR90p11
16	F8	-3.13068646016154	CXCL12_1	57.0	IMR90p11
17	F8	0.714561632472851	CXCL12_1	57.0	IMR90p11
18	F8	-0.160392056248838	CXCL12_1	57.0	IMR90p11
19	F8	-5.12224924909697	CXCL12_1	57.0	IMR90p11
20	F8	-2.18516631671764	CXCL12_1	57.0	IMR90p11
21	F8	-2.16512543638919	CXCL12_1	57.0	IMR90p11
22	F8	-3.01312407639898	CXCL12_1	57.0	IMR90p11
23	F8	-3.16393099600373	CXCL12_1	57.0	IMR90p11
24	F8	4.38773646557684	CXCL12_1	57.0	IMR90p11
25	F8	15.3041208728027	CXCL12_1	57.0	IMR90p11
26	F8	38.3016015651128	CXCL12_1	57.0	IMR90p11
27	F8	72.169328546951	CXCL12_1	57.0	IMR90p11
28	F8	139.254141382301	CXCL12_1	57.0	IMR90p11
29	F8	257.630350498963	CXCL12_1	57.0	IMR90p11
30	F8	430.886478322799	CXCL12_1	57.0	IMR90p11
31	F8	627.002293645513	CXCL12_1	57.0	IMR90p11
32	F8	839.623562454495	CXCL12_1	57.0	IMR90p11
33	F8	1067.93091357976	CXCL12_1	57.0	IMR90p11
34	F8	1299.46308981108	CXCL12_1	57.0	IMR90p11
35	F8	1528.9885834397	CXCL12_1	57.0	IMR90p11
36	F8	1753.30433970575	CXCL12_1	57.0	IMR90p11
37	F8	1966.15764715202	CXCL12_1	57.0	IMR90p11
38	F8	2166.07643493551	CXCL12_1	57.0	IMR90p11
39	F8	2349.1831405538	CXCL12_1	57.0	IMR90p11
40	F8	2521.69068235778	CXCL12_1	57.0	IMR90p11
1	G8	7.24285918062833	CXCL12_1	55.7	IMR90p11
2	G8	2.81744268280136	CXCL12_1	55.7	IMR90p11
3	G8	1.00650776614248	CXCL12_1	55.7	IMR90p11
4	G8	0.445076863965369	CXCL12_1	55.7	IMR90p11
5	G8	3.64201772665001	CXCL12_1	55.7	IMR90p11
6	G8	2.77802648730903	CXCL12_1	55.7	IMR90p11
7	G8	3.09792500311642	CXCL12_1	55.7	IMR90p11
8	G8	-0.605304110079487	CXCL12_1	55.7	IMR90p11
9	G8	2.17127309053603	CXCL12_1	55.7	IMR90p11
10	G8	0.0854679851586297	CXCL12_1	55.7	IMR90p11
11	G8	1.86266796100335	CXCL12_1	55.7	IMR90p11
12	G8	0.328559672169376	CXCL12_1	55.7	IMR90p11
13	G8	-0.192752296007257	CXCL12_1	55.7	IMR90p11
14	G8	-6.40741816226273	CXCL12_1	55.7	IMR90p11
15	G8	-1.54037073413156	CXCL12_1	55.7	IMR90p11
16	G8	-3.10033240327493	CXCL12_1	55.7	IMR90p11
17	G8	1.58183872597738	CXCL12_1	55.7	IMR90p11
18	G8	-1.2800600514197	CXCL12_1	55.7	IMR90p11
19	G8	-2.35380515069119	CXCL12_1	55.7	IMR90p11
20	G8	-5.68923343965025	CXCL12_1	55.7	IMR90p11
21	G8	-2.00473661639171	CXCL12_1	55.7	IMR90p11
22	G8	-3.61798815539032	CXCL12_1	55.7	IMR90p11
23	G8	5.49511089794487	CXCL12_1	55.7	IMR90p11
24	G8	3.19747648168413	CXCL12_1	55.7	IMR90p11
25	G8	11.0359517100696	CXCL12_1	55.7	IMR90p11
26	G8	21.0690401163165	CXCL12_1	55.7	IMR90p11
27	G8	49.8069268523968	CXCL12_1	55.7	IMR90p11
28	G8	86.5119256596481	CXCL12_1	55.7	IMR90p11
29	G8	165.568905130186	CXCL12_1	55.7	IMR90p11
30	G8	289.411028534611	CXCL12_1	55.7	IMR90p11
31	G8	461.020421677403	CXCL12_1	55.7	IMR90p11
32	G8	657.238355973962	CXCL12_1	55.7	IMR90p11
33	G8	862.302727579422	CXCL12_1	55.7	IMR90p11
34	G8	1077.69891844374	CXCL12_1	55.7	IMR90p11
35	G8	1300.11866058594	CXCL12_1	55.7	IMR90p11
36	G8	1518.83205833763	CXCL12_1	55.7	IMR90p11
37	G8	1733.86024690079	CXCL12_1	55.7	IMR90p11
38	G8	1938.20616253943	CXCL12_1	55.7	IMR90p11
39	G8	2132.37748905895	CXCL12_1	55.7	IMR90p11
40	G8	2314.86770930741	CXCL12_1	55.7	IMR90p11
1	H8	2.55114600910247	CXCL12_1	55.0	IMR90p11
2	H8	6.64859894555502	CXCL12_1	55.0	IMR90p11
3	H8	2.21577497844737	CXCL12_1	55.0	IMR90p11
4	H8	3.92045111340121	CXCL12_1	55.0	IMR90p11
5	H8	2.30064822981831	CXCL12_1	55.0	IMR90p11
6	H8	-1.18742732052215	CXCL12_1	55.0	IMR90p11
7	H8	0.729317272133812	CXCL12_1	55.0	IMR90p11
8	H8	-0.641707788982785	CXCL12_1	55.0	IMR90p11
9	H8	-0.342387199886161	CXCL12_1	55.0	IMR90p11
10	H8	-1.8325550181894	CXCL12_1	55.0	IMR90p11
11	H8	1.48978427140219	CXCL12_1	55.0	IMR90p11
12	H8	0.803018041918222	CXCL12_1	55.0	IMR90p11
13	H8	1.47001999873419	CXCL12_1	55.0	IMR90p11
14	H8	1.2828847259284	CXCL12_1	55.0	IMR90p11
15	H8	-0.890690687881488	CXCL12_1	55.0	IMR90p11
16	H8	0.565691009314833	CXCL12_1	55.0	IMR90p11
17	H8	-5.24833325719055	CXCL12_1	55.0	IMR90p11
18	H8	0.164103681944653	CXCL12_1	55.0	IMR90p11
19	H8	0.502328658312763	CXCL12_1	55.0	IMR90p11
20	H8	-1.60405443285345	CXCL12_1	55.0	IMR90p11
21	H8	0.0619612568393677	CXCL12_1	55.0	IMR90p11
22	H8	-3.37318814700029	CXCL12_1	55.0	IMR90p11
23	H8	-2.39069993353087	CXCL12_1	55.0	IMR90p11
24	H8	0.57700900913278	CXCL12_1	55.0	IMR90p11
25	H8	3.99019954254527	CXCL12_1	55.0	IMR90p11
26	H8	8.3643582728796	CXCL12_1	55.0	IMR90p11
27	H8	31.0625875353917	CXCL12_1	55.0	IMR90p11
28	H8	60.0164827358681	CXCL12_1	55.0	IMR90p11
29	H8	114.235470602294	CXCL12_1	55.0	IMR90p11
30	H8	212.188389722612	CXCL12_1	55.0	IMR90p11
31	H8	348.39234582356	CXCL12_1	55.0	IMR90p11
32	H8	525.319624183704	CXCL12_1	55.0	IMR90p11
33	H8	712.486416577681	CXCL12_1	55.0	IMR90p11
34	H8	912.929872051603	CXCL12_1	55.0	IMR90p11
35	H8	1122.54808016472	CXCL12_1	55.0	IMR90p11
36	H8	1336.92066134986	CXCL12_1	55.0	IMR90p11
37	H8	1549.34306076638	CXCL12_1	55.0	IMR90p11
38	H8	1754.43086952436	CXCL12_1	55.0	IMR90p11
39	H8	1946.78168027812	CXCL12_1	55.0	IMR90p11
40	H8	2130.06289882216	CXCL12_1	55.0	IMR90p11
