# Supplementary material for: Primer PICKR: literature-mined scoring platform for robust RT–qPCR primers
Source: Nat Commun. 2026 May 28;17:6938. doi: 10.1038/s41467-026-73648-2 (PMC13388996; doi:10.1038/s41467-026-73648-2)
Supplement: Supplementary file 11 — Source Data [file 41467_2026_73648_MOESM11_ESM.zip › Suppl_Fig_S10/amplification_data_VEGFA_1.csv]

Cycle	Well	Fluorescence	Target	melt temp	Replicate
1	A6	1.60631664311268	VEGFA_1	65.0	IMR90p8
2	A6	3.39564432929092	VEGFA_1	65.0	IMR90p8
3	A6	4.11962967526551	VEGFA_1	65.0	IMR90p8
4	A6	1.11060018543321	VEGFA_1	65.0	IMR90p8
5	A6	2.16469789606026	VEGFA_1	65.0	IMR90p8
6	A6	-1.7644498893842	VEGFA_1	65.0	IMR90p8
7	A6	0.419276067343617	VEGFA_1	65.0	IMR90p8
8	A6	-1.48574700774452	VEGFA_1	65.0	IMR90p8
9	A6	3.55014345879545	VEGFA_1	65.0	IMR90p8
10	A6	0.371359690103418	VEGFA_1	65.0	IMR90p8
11	A6	3.18555462447148	VEGFA_1	65.0	IMR90p8
12	A6	1.49102911679211	VEGFA_1	65.0	IMR90p8
13	A6	-2.24018775767081	VEGFA_1	65.0	IMR90p8
14	A6	-0.10915632374963	VEGFA_1	65.0	IMR90p8
15	A6	-2.06624593296328	VEGFA_1	65.0	IMR90p8
16	A6	-0.513860785742509	VEGFA_1	65.0	IMR90p8
17	A6	-5.80969526540184	VEGFA_1	65.0	IMR90p8
18	A6	-4.08633633235377	VEGFA_1	65.0	IMR90p8
19	A6	-2.13943725243735	VEGFA_1	65.0	IMR90p8
20	A6	-3.38617453215693	VEGFA_1	65.0	IMR90p8
21	A6	-0.177337826926305	VEGFA_1	65.0	IMR90p8
22	A6	-2.00358098767583	VEGFA_1	65.0	IMR90p8
23	A6	1.38902843067581	VEGFA_1	65.0	IMR90p8
24	A6	-0.318307745318634	VEGFA_1	65.0	IMR90p8
25	A6	1.69468788857421	VEGFA_1	65.0	IMR90p8
26	A6	12.1073387248061	VEGFA_1	65.0	IMR90p8
27	A6	19.5091736658678	VEGFA_1	65.0	IMR90p8
28	A6	47.4175006482933	VEGFA_1	65.0	IMR90p8
29	A6	98.5131342761701	VEGFA_1	65.0	IMR90p8
30	A6	193.828784191557	VEGFA_1	65.0	IMR90p8
31	A6	343.12947449345	VEGFA_1	65.0	IMR90p8
32	A6	535.99334587708	VEGFA_1	65.0	IMR90p8
33	A6	734.189649508964	VEGFA_1	65.0	IMR90p8
34	A6	941.797666309508	VEGFA_1	65.0	IMR90p8
35	A6	1143.53408550863	VEGFA_1	65.0	IMR90p8
36	A6	1341.68648716983	VEGFA_1	65.0	IMR90p8
37	A6	1523.79766947398	VEGFA_1	65.0	IMR90p8
38	A6	1685.89807608795	VEGFA_1	65.0	IMR90p8
39	A6	1829.42041013015	VEGFA_1	65.0	IMR90p8
40	A6	1962.74259249929	VEGFA_1	65.0	IMR90p8
1	B6	3.97436197219395	VEGFA_1	64.5	IMR90p8
2	B6	9.56842868213334	VEGFA_1	64.5	IMR90p8
3	B6	4.13408638034298	VEGFA_1	64.5	IMR90p8
4	B6	-0.76063226560791	VEGFA_1	64.5	IMR90p8
5	B6	1.77017928941314	VEGFA_1	64.5	IMR90p8
6	B6	5.90572495281049	VEGFA_1	64.5	IMR90p8
7	B6	3.0876961713343	VEGFA_1	64.5	IMR90p8
8	B6	-2.91177189662631	VEGFA_1	64.5	IMR90p8
9	B6	4.08863107917614	VEGFA_1	64.5	IMR90p8
10	B6	-0.503407882773899	VEGFA_1	64.5	IMR90p8
11	B6	1.06850658900521	VEGFA_1	64.5	IMR90p8
12	B6	-0.0151504090736125	VEGFA_1	64.5	IMR90p8
13	B6	-4.31841197710173	VEGFA_1	64.5	IMR90p8
14	B6	-3.10210358234372	VEGFA_1	64.5	IMR90p8
15	B6	0.048213695126833	VEGFA_1	64.5	IMR90p8
16	B6	-6.49087785698612	VEGFA_1	64.5	IMR90p8
17	B6	-1.56643316424606	VEGFA_1	64.5	IMR90p8
18	B6	-3.43923303242673	VEGFA_1	64.5	IMR90p8
19	B6	-2.86534674764698	VEGFA_1	64.5	IMR90p8
20	B6	-6.44630406196347	VEGFA_1	64.5	IMR90p8
21	B6	0.252394749592895	VEGFA_1	64.5	IMR90p8
22	B6	-3.01295599229843	VEGFA_1	64.5	IMR90p8
23	B6	2.64684670938232	VEGFA_1	64.5	IMR90p8
24	B6	0.301612856685551	VEGFA_1	64.5	IMR90p8
25	B6	3.77937017692602	VEGFA_1	64.5	IMR90p8
26	B6	13.6192457257994	VEGFA_1	64.5	IMR90p8
27	B6	37.0786146412443	VEGFA_1	64.5	IMR90p8
28	B6	74.8774659228934	VEGFA_1	64.5	IMR90p8
29	B6	141.726980521307	VEGFA_1	64.5	IMR90p8
30	B6	272.553122979147	VEGFA_1	64.5	IMR90p8
31	B6	457.759920642484	VEGFA_1	64.5	IMR90p8
32	B6	677.93624379435	VEGFA_1	64.5	IMR90p8
33	B6	898.17383870477	VEGFA_1	64.5	IMR90p8
34	B6	1117.84633944211	VEGFA_1	64.5	IMR90p8
35	B6	1329.21962896236	VEGFA_1	64.5	IMR90p8
36	B6	1532.23293607485	VEGFA_1	64.5	IMR90p8
37	B6	1716.4448092781	VEGFA_1	64.5	IMR90p8
38	B6	1882.39889954716	VEGFA_1	64.5	IMR90p8
39	B6	2025.66455135809	VEGFA_1	64.5	IMR90p8
40	B6	2157.309582144	VEGFA_1	64.5	IMR90p8
1	C6	8.05032663999191	VEGFA_1	63.3	IMR90p8
2	C6	2.32693339577054	VEGFA_1	63.3	IMR90p8
3	C6	2.36031207100041	VEGFA_1	63.3	IMR90p8
4	C6	-0.247136783022142	VEGFA_1	63.3	IMR90p8
5	C6	2.67755021509583	VEGFA_1	63.3	IMR90p8
6	C6	-0.153678904488061	VEGFA_1	63.3	IMR90p8
7	C6	3.40332056765374	VEGFA_1	63.3	IMR90p8
8	C6	1.67598219531237	VEGFA_1	63.3	IMR90p8
9	C6	5.03517877360628	VEGFA_1	63.3	IMR90p8
10	C6	0.0997060809145296	VEGFA_1	63.3	IMR90p8
11	C6	1.88184239026668	VEGFA_1	63.3	IMR90p8
12	C6	3.37496131410171	VEGFA_1	63.3	IMR90p8
13	C6	-0.377597222744498	VEGFA_1	63.3	IMR90p8
14	C6	-2.95907284463192	VEGFA_1	63.3	IMR90p8
15	C6	-6.36895225676699	VEGFA_1	63.3	IMR90p8
16	C6	-0.616978187025325	VEGFA_1	63.3	IMR90p8
17	C6	-2.95003981823993	VEGFA_1	63.3	IMR90p8
18	C6	-8.41087296078422	VEGFA_1	63.3	IMR90p8
19	C6	-2.59292203038603	VEGFA_1	63.3	IMR90p8
20	C6	-3.74197385697698	VEGFA_1	63.3	IMR90p8
21	C6	-4.40468546698594	VEGFA_1	63.3	IMR90p8
22	C6	-1.63646204138422	VEGFA_1	63.3	IMR90p8
23	C6	-3.62782000078278	VEGFA_1	63.3	IMR90p8
24	C6	-0.925813394327179	VEGFA_1	63.3	IMR90p8
25	C6	9.84818150280944	VEGFA_1	63.3	IMR90p8
26	C6	15.3495472588907	VEGFA_1	63.3	IMR90p8
27	C6	37.9801217574004	VEGFA_1	63.3	IMR90p8
28	C6	73.1628776757175	VEGFA_1	63.3	IMR90p8
29	C6	145.32353529698	VEGFA_1	63.3	IMR90p8
30	C6	275.859167097485	VEGFA_1	63.3	IMR90p8
31	C6	471.148276638587	VEGFA_1	63.3	IMR90p8
32	C6	718.105183580893	VEGFA_1	63.3	IMR90p8
33	C6	963.681834999949	VEGFA_1	63.3	IMR90p8
34	C6	1209.06956430062	VEGFA_1	63.3	IMR90p8
35	C6	1445.39158814105	VEGFA_1	63.3	IMR90p8
36	C6	1675.49612819211	VEGFA_1	63.3	IMR90p8
37	C6	1886.71638844573	VEGFA_1	63.3	IMR90p8
38	C6	2076.51914782335	VEGFA_1	63.3	IMR90p8
39	C6	2240.22927421143	VEGFA_1	63.3	IMR90p8
40	C6	2389.32223021316	VEGFA_1	63.3	IMR90p8
1	D6	3.3240428244585	VEGFA_1	61.4	IMR90p8
2	D6	1.03716219598346	VEGFA_1	61.4	IMR90p8
3	D6	-2.57751266543983	VEGFA_1	61.4	IMR90p8
4	D6	4.67903925542714	VEGFA_1	61.4	IMR90p8
5	D6	2.33910862456332	VEGFA_1	61.4	IMR90p8
6	D6	0.183202245399116	VEGFA_1	61.4	IMR90p8
7	D6	5.50769986200112	VEGFA_1	61.4	IMR90p8
8	D6	7.3346780093475	VEGFA_1	61.4	IMR90p8
9	D6	-1.6167693551979	VEGFA_1	61.4	IMR90p8
10	D6	-1.30136258097127	VEGFA_1	61.4	IMR90p8
11	D6	-2.15557559386161	VEGFA_1	61.4	IMR90p8
12	D6	2.61648892177664	VEGFA_1	61.4	IMR90p8
13	D6	-1.86536998055772	VEGFA_1	61.4	IMR90p8
14	D6	-0.577898488039864	VEGFA_1	61.4	IMR90p8
15	D6	0.198235113461124	VEGFA_1	61.4	IMR90p8
16	D6	-2.3255960813799	VEGFA_1	61.4	IMR90p8
17	D6	-3.99504614676152	VEGFA_1	61.4	IMR90p8
18	D6	-2.31184905098189	VEGFA_1	61.4	IMR90p8
19	D6	-2.41729339084213	VEGFA_1	61.4	IMR90p8
20	D6	-1.89078929258039	VEGFA_1	61.4	IMR90p8
21	D6	-6.25472465374696	VEGFA_1	61.4	IMR90p8
22	D6	-6.16309410003305	VEGFA_1	61.4	IMR90p8
23	D6	-0.944324965245869	VEGFA_1	61.4	IMR90p8
24	D6	-6.97763091652132	VEGFA_1	61.4	IMR90p8
25	D6	-0.141686118917733	VEGFA_1	61.4	IMR90p8
26	D6	6.40475398653643	VEGFA_1	61.4	IMR90p8
27	D6	19.8380696357945	VEGFA_1	61.4	IMR90p8
28	D6	47.692324543561	VEGFA_1	61.4	IMR90p8
29	D6	88.1662098470465	VEGFA_1	61.4	IMR90p8
30	D6	183.283155581454	VEGFA_1	61.4	IMR90p8
31	D6	328.626416211544	VEGFA_1	61.4	IMR90p8
32	D6	555.911136761784	VEGFA_1	61.4	IMR90p8
33	D6	792.064108982788	VEGFA_1	61.4	IMR90p8
34	D6	1040.48087295898	VEGFA_1	61.4	IMR90p8
35	D6	1290.457832569	VEGFA_1	61.4	IMR90p8
36	D6	1543.54143718402	VEGFA_1	61.4	IMR90p8
37	D6	1783.72150988533	VEGFA_1	61.4	IMR90p8
38	D6	2004.23194982453	VEGFA_1	61.4	IMR90p8
39	D6	2198.34309412033	VEGFA_1	61.4	IMR90p8
40	D6	2378.66957960702	VEGFA_1	61.4	IMR90p8
1	E6	10.7243459015513	VEGFA_1	59.0	IMR90p8
2	E6	9.50913326616364	VEGFA_1	59.0	IMR90p8
3	E6	5.87491258209229	VEGFA_1	59.0	IMR90p8
4	E6	0.662298961869965	VEGFA_1	59.0	IMR90p8
5	E6	5.3620181679803	VEGFA_1	59.0	IMR90p8
6	E6	1.32049402829716	VEGFA_1	59.0	IMR90p8
7	E6	0.749411579516618	VEGFA_1	59.0	IMR90p8
8	E6	0.375165206523889	VEGFA_1	59.0	IMR90p8
9	E6	3.57623748210335	VEGFA_1	59.0	IMR90p8
10	E6	-0.307609886357113	VEGFA_1	59.0	IMR90p8
11	E6	1.26446443309442	VEGFA_1	59.0	IMR90p8
12	E6	-1.80537179764542	VEGFA_1	59.0	IMR90p8
13	E6	-7.16066681604661	VEGFA_1	59.0	IMR90p8
14	E6	0.549146631199619	VEGFA_1	59.0	IMR90p8
15	E6	-6.26686474371172	VEGFA_1	59.0	IMR90p8
16	E6	-7.20537784351336	VEGFA_1	59.0	IMR90p8
17	E6	-3.54467171459191	VEGFA_1	59.0	IMR90p8
18	E6	2.15406145337101	VEGFA_1	59.0	IMR90p8
19	E6	-3.68794033464064	VEGFA_1	59.0	IMR90p8
20	E6	0.867028959780782	VEGFA_1	59.0	IMR90p8
21	E6	-4.87107147045663	VEGFA_1	59.0	IMR90p8
22	E6	1.2224179694108	VEGFA_1	59.0	IMR90p8
23	E6	-5.97407715142072	VEGFA_1	59.0	IMR90p8
24	E6	-0.892898371065712	VEGFA_1	59.0	IMR90p8
25	E6	-0.557893108690223	VEGFA_1	59.0	IMR90p8
26	E6	5.8382762809274	VEGFA_1	59.0	IMR90p8
27	E6	16.1503748681657	VEGFA_1	59.0	IMR90p8
28	E6	20.4553367755993	VEGFA_1	59.0	IMR90p8
29	E6	37.47212557683	VEGFA_1	59.0	IMR90p8
30	E6	74.9681942938496	VEGFA_1	59.0	IMR90p8
31	E6	145.602950215927	VEGFA_1	59.0	IMR90p8
32	E6	271.972591201988	VEGFA_1	59.0	IMR90p8
33	E6	458.57168582542	VEGFA_1	59.0	IMR90p8
34	E6	680.964572505398	VEGFA_1	59.0	IMR90p8
35	E6	910.832285826468	VEGFA_1	59.0	IMR90p8
36	E6	1152.25866687967	VEGFA_1	59.0	IMR90p8
37	E6	1398.33409273454	VEGFA_1	59.0	IMR90p8
38	E6	1638.06957601519	VEGFA_1	59.0	IMR90p8
39	E6	1862.17134513746	VEGFA_1	59.0	IMR90p8
40	E6	2075.87979657242	VEGFA_1	59.0	IMR90p8
1	F6	18.3084297559485	VEGFA_1	57.0	IMR90p8
2	F6	6.49121594252165	VEGFA_1	57.0	IMR90p8
3	F6	4.99264847240784	VEGFA_1	57.0	IMR90p8
4	F6	-0.0684300088837517	VEGFA_1	57.0	IMR90p8
5	F6	0.601893519763962	VEGFA_1	57.0	IMR90p8
6	F6	-1.08030721305431	VEGFA_1	57.0	IMR90p8
7	F6	3.34911087330011	VEGFA_1	57.0	IMR90p8
8	F6	0.0235131939816711	VEGFA_1	57.0	IMR90p8
9	F6	3.1783107091992	VEGFA_1	57.0	IMR90p8
10	F6	0.168429764125904	VEGFA_1	57.0	IMR90p8
11	F6	-0.55475675363823	VEGFA_1	57.0	IMR90p8
12	F6	-0.0026142998003706	VEGFA_1	57.0	IMR90p8
13	F6	-7.71903018618241	VEGFA_1	57.0	IMR90p8
14	F6	-2.53984096181284	VEGFA_1	57.0	IMR90p8
15	F6	1.57508001238921	VEGFA_1	57.0	IMR90p8
16	F6	1.83784695899203	VEGFA_1	57.0	IMR90p8
17	F6	0.601849406442852	VEGFA_1	57.0	IMR90p8
18	F6	-2.01462122425028	VEGFA_1	57.0	IMR90p8
19	F6	-2.18539789307079	VEGFA_1	57.0	IMR90p8
20	F6	-0.384221068855368	VEGFA_1	57.0	IMR90p8
21	F6	-0.94962776093189	VEGFA_1	57.0	IMR90p8
22	F6	-2.34329481647274	VEGFA_1	57.0	IMR90p8
23	F6	-2.72491123956206	VEGFA_1	57.0	IMR90p8
24	F6	-3.19750230190084	VEGFA_1	57.0	IMR90p8
25	F6	1.48191293189075	VEGFA_1	57.0	IMR90p8
26	F6	-1.72588094047569	VEGFA_1	57.0	IMR90p8
27	F6	6.62192170708249	VEGFA_1	57.0	IMR90p8
28	F6	7.33089117894542	VEGFA_1	57.0	IMR90p8
29	F6	15.8356555984615	VEGFA_1	57.0	IMR90p8
30	F6	37.9846388177411	VEGFA_1	57.0	IMR90p8
31	F6	71.0971909399318	VEGFA_1	57.0	IMR90p8
32	F6	137.189987326403	VEGFA_1	57.0	IMR90p8
33	F6	252.430894404999	VEGFA_1	57.0	IMR90p8
34	F6	418.5300864966	VEGFA_1	57.0	IMR90p8
35	F6	615.033331796532	VEGFA_1	57.0	IMR90p8
36	F6	817.083864792827	VEGFA_1	57.0	IMR90p8
37	F6	1025.81643074349	VEGFA_1	57.0	IMR90p8
38	F6	1239.99095648312	VEGFA_1	57.0	IMR90p8
39	F6	1450.99765409865	VEGFA_1	57.0	IMR90p8
40	F6	1657.70177833207	VEGFA_1	57.0	IMR90p8
1	G6	19.2197912882984	VEGFA_1	55.7	IMR90p8
2	G6	13.2111710951926	VEGFA_1	55.7	IMR90p8
3	G6	5.33595169131786	VEGFA_1	55.7	IMR90p8
4	G6	5.42712727384878	VEGFA_1	55.7	IMR90p8
5	G6	-1.94844641517602	VEGFA_1	55.7	IMR90p8
6	G6	0.522354185653057	VEGFA_1	55.7	IMR90p8
7	G6	5.98918751553902	VEGFA_1	55.7	IMR90p8
8	G6	2.3729802583839	VEGFA_1	55.7	IMR90p8
9	G6	1.79353680484428	VEGFA_1	55.7	IMR90p8
10	G6	-5.84471699672622	VEGFA_1	55.7	IMR90p8
11	G6	-0.705408423103108	VEGFA_1	55.7	IMR90p8
12	G6	-2.45557092010586	VEGFA_1	55.7	IMR90p8
13	G6	-2.46927226273192	VEGFA_1	55.7	IMR90p8
14	G6	-0.0253006144475876	VEGFA_1	55.7	IMR90p8
15	G6	-4.00920349979515	VEGFA_1	55.7	IMR90p8
16	G6	-0.855133751753783	VEGFA_1	55.7	IMR90p8
17	G6	-0.778104348919442	VEGFA_1	55.7	IMR90p8
18	G6	-1.85667237439793	VEGFA_1	55.7	IMR90p8
19	G6	-4.30219326913902	VEGFA_1	55.7	IMR90p8
20	G6	-3.89624870385842	VEGFA_1	55.7	IMR90p8
21	G6	-4.56764218451599	VEGFA_1	55.7	IMR90p8
22	G6	-1.30855732332657	VEGFA_1	55.7	IMR90p8
23	G6	-1.04640794411216	VEGFA_1	55.7	IMR90p8
24	G6	-2.75667654775225	VEGFA_1	55.7	IMR90p8
25	G6	1.64504627235283	VEGFA_1	55.7	IMR90p8
26	G6	0.856125848228203	VEGFA_1	55.7	IMR90p8
27	G6	1.0121787982921	VEGFA_1	55.7	IMR90p8
28	G6	3.49587319434931	VEGFA_1	55.7	IMR90p8
29	G6	12.3414842413281	VEGFA_1	55.7	IMR90p8
30	G6	16.5863787478575	VEGFA_1	55.7	IMR90p8
31	G6	40.6010968786045	VEGFA_1	55.7	IMR90p8
32	G6	68.1390528435163	VEGFA_1	55.7	IMR90p8
33	G6	134.033040378018	VEGFA_1	55.7	IMR90p8
34	G6	243.305390979075	VEGFA_1	55.7	IMR90p8
35	G6	404.90810117056	VEGFA_1	55.7	IMR90p8
36	G6	583.7744112068	VEGFA_1	55.7	IMR90p8
37	G6	767.131916006279	VEGFA_1	55.7	IMR90p8
38	G6	960.181494617956	VEGFA_1	55.7	IMR90p8
39	G6	1156.52155225981	VEGFA_1	55.7	IMR90p8
40	G6	1358.98737767198	VEGFA_1	55.7	IMR90p8
1	H6	14.9797293138577	VEGFA_1	55.0	IMR90p8
2	H6	9.06799929777389	VEGFA_1	55.0	IMR90p8
3	H6	4.11524981722005	VEGFA_1	55.0	IMR90p8
4	H6	2.92284269326001	VEGFA_1	55.0	IMR90p8
5	H6	1.2838549879898	VEGFA_1	55.0	IMR90p8
6	H6	-2.1832675263604	VEGFA_1	55.0	IMR90p8
7	H6	-1.66753855560682	VEGFA_1	55.0	IMR90p8
8	H6	4.75059922456012	VEGFA_1	55.0	IMR90p8
9	H6	0.849789798191068	VEGFA_1	55.0	IMR90p8
10	H6	-0.0928639039989321	VEGFA_1	55.0	IMR90p8
11	H6	-2.2841463559098	VEGFA_1	55.0	IMR90p8
12	H6	0.70326337808774	VEGFA_1	55.0	IMR90p8
13	H6	-0.200610251777107	VEGFA_1	55.0	IMR90p8
14	H6	-1.5636088152205	VEGFA_1	55.0	IMR90p8
15	H6	0.174928364432162	VEGFA_1	55.0	IMR90p8
16	H6	-1.17528199330445	VEGFA_1	55.0	IMR90p8
17	H6	-0.0938109748744864	VEGFA_1	55.0	IMR90p8
18	H6	-1.60206842706975	VEGFA_1	55.0	IMR90p8
19	H6	-2.67681043403991	VEGFA_1	55.0	IMR90p8
20	H6	-2.91006497237868	VEGFA_1	55.0	IMR90p8
21	H6	-0.974595298558597	VEGFA_1	55.0	IMR90p8
22	H6	-0.0510328003551876	VEGFA_1	55.0	IMR90p8
23	H6	-3.41219731521232	VEGFA_1	55.0	IMR90p8
24	H6	-3.02730423161984	VEGFA_1	55.0	IMR90p8
25	H6	0.630342056563677	VEGFA_1	55.0	IMR90p8
26	H6	1.40902818710993	VEGFA_1	55.0	IMR90p8
27	H6	-0.178008912477253	VEGFA_1	55.0	IMR90p8
28	H6	2.54672036432385	VEGFA_1	55.0	IMR90p8
29	H6	4.85100011047325	VEGFA_1	55.0	IMR90p8
30	H6	4.5913708554358	VEGFA_1	55.0	IMR90p8
31	H6	20.0796564222796	VEGFA_1	55.0	IMR90p8
32	H6	38.6697211487799	VEGFA_1	55.0	IMR90p8
33	H6	78.2789314456359	VEGFA_1	55.0	IMR90p8
34	H6	140.970619315281	VEGFA_1	55.0	IMR90p8
35	H6	256.124137481443	VEGFA_1	55.0	IMR90p8
36	H6	407.017418025651	VEGFA_1	55.0	IMR90p8
37	H6	575.34601400678	VEGFA_1	55.0	IMR90p8
38	H6	748.165868044519	VEGFA_1	55.0	IMR90p8
39	H6	926.392685068414	VEGFA_1	55.0	IMR90p8
40	H6	1109.94332409612	VEGFA_1	55.0	IMR90p8
1	A6	2.41654343655682	VEGFA_1	65.0	IMR90p2
2	A6	5.79650047767927	VEGFA_1	65.0	IMR90p2
3	A6	0.119353616170883	VEGFA_1	65.0	IMR90p2
4	A6	3.30271589094582	VEGFA_1	65.0	IMR90p2
5	A6	3.61977879248661	VEGFA_1	65.0	IMR90p2
6	A6	-1.22896815210197	VEGFA_1	65.0	IMR90p2
7	A6	-2.38335274924202	VEGFA_1	65.0	IMR90p2
8	A6	3.34949452125466	VEGFA_1	65.0	IMR90p2
9	A6	1.14292580862457	VEGFA_1	65.0	IMR90p2
10	A6	0.211210247719009	VEGFA_1	65.0	IMR90p2
11	A6	-1.27183524654311	VEGFA_1	65.0	IMR90p2
12	A6	-0.836852421630283	VEGFA_1	65.0	IMR90p2
13	A6	1.22957641383164	VEGFA_1	65.0	IMR90p2
14	A6	0.626521531927665	VEGFA_1	65.0	IMR90p2
15	A6	1.27223381611884	VEGFA_1	65.0	IMR90p2
16	A6	-0.723361649502749	VEGFA_1	65.0	IMR90p2
17	A6	-5.03369388640112	VEGFA_1	65.0	IMR90p2
18	A6	-1.50862778071132	VEGFA_1	65.0	IMR90p2
19	A6	-1.71716917884987	VEGFA_1	65.0	IMR90p2
20	A6	0.939613715169799	VEGFA_1	65.0	IMR90p2
21	A6	-1.38573444106987	VEGFA_1	65.0	IMR90p2
22	A6	-4.36730042620638	VEGFA_1	65.0	IMR90p2
23	A6	-2.91940167231041	VEGFA_1	65.0	IMR90p2
24	A6	3.14222300585243	VEGFA_1	65.0	IMR90p2
25	A6	11.5044383370991	VEGFA_1	65.0	IMR90p2
26	A6	19.4588531406685	VEGFA_1	65.0	IMR90p2
27	A6	49.1019419526651	VEGFA_1	65.0	IMR90p2
28	A6	100.054065851381	VEGFA_1	65.0	IMR90p2
29	A6	199.168601735958	VEGFA_1	65.0	IMR90p2
30	A6	343.080827824045	VEGFA_1	65.0	IMR90p2
31	A6	534.761779319003	VEGFA_1	65.0	IMR90p2
32	A6	731.648153303525	VEGFA_1	65.0	IMR90p2
33	A6	934.993075979078	VEGFA_1	65.0	IMR90p2
34	A6	1132.16411216473	VEGFA_1	65.0	IMR90p2
35	A6	1322.8329917862	VEGFA_1	65.0	IMR90p2
36	A6	1501.82474402243	VEGFA_1	65.0	IMR90p2
37	A6	1663.65375543366	VEGFA_1	65.0	IMR90p2
38	A6	1808.97270181956	VEGFA_1	65.0	IMR90p2
39	A6	1934.00464814082	VEGFA_1	65.0	IMR90p2
40	A6	2048.4023989634	VEGFA_1	65.0	IMR90p2
1	B6	5.2649689269806	VEGFA_1	64.5	IMR90p2
2	B6	4.52110016548022	VEGFA_1	64.5	IMR90p2
3	B6	1.92541721461566	VEGFA_1	64.5	IMR90p2
4	B6	3.20688304329178	VEGFA_1	64.5	IMR90p2
5	B6	2.23935818417385	VEGFA_1	64.5	IMR90p2
6	B6	0.30110231169283	VEGFA_1	64.5	IMR90p2
7	B6	1.23965469117911	VEGFA_1	64.5	IMR90p2
8	B6	1.60113037152905	VEGFA_1	64.5	IMR90p2
9	B6	-0.0888257671931569	VEGFA_1	64.5	IMR90p2
10	B6	-0.436610839731657	VEGFA_1	64.5	IMR90p2
11	B6	-2.78375995836086	VEGFA_1	64.5	IMR90p2
12	B6	-1.41046096143964	VEGFA_1	64.5	IMR90p2
13	B6	-0.0759420386220881	VEGFA_1	64.5	IMR90p2
14	B6	-4.53892224433639	VEGFA_1	64.5	IMR90p2
15	B6	2.82845914984227	VEGFA_1	64.5	IMR90p2
16	B6	-1.88536720756201	VEGFA_1	64.5	IMR90p2
17	B6	3.19520906361913	VEGFA_1	64.5	IMR90p2
18	B6	-6.55247544377789	VEGFA_1	64.5	IMR90p2
19	B6	-1.11714186539484	VEGFA_1	64.5	IMR90p2
20	B6	-3.66100094668172	VEGFA_1	64.5	IMR90p2
21	B6	-4.53559993231102	VEGFA_1	64.5	IMR90p2
22	B6	-0.415013376059051	VEGFA_1	64.5	IMR90p2
23	B6	2.29900288395356	VEGFA_1	64.5	IMR90p2
24	B6	2.59462593186481	VEGFA_1	64.5	IMR90p2
25	B6	10.3824906452523	VEGFA_1	64.5	IMR90p2
26	B6	25.3614981565215	VEGFA_1	64.5	IMR90p2
27	B6	61.2923570721314	VEGFA_1	64.5	IMR90p2
28	B6	118.215915377953	VEGFA_1	64.5	IMR90p2
29	B6	222.711401273396	VEGFA_1	64.5	IMR90p2
30	B6	383.782013626514	VEGFA_1	64.5	IMR90p2
31	B6	564.54864445971	VEGFA_1	64.5	IMR90p2
32	B6	745.547254691751	VEGFA_1	64.5	IMR90p2
33	B6	931.440040131197	VEGFA_1	64.5	IMR90p2
34	B6	1111.15015824713	VEGFA_1	64.5	IMR90p2
35	B6	1286.3385055255	VEGFA_1	64.5	IMR90p2
36	B6	1450.34923144871	VEGFA_1	64.5	IMR90p2
37	B6	1598.57801456894	VEGFA_1	64.5	IMR90p2
38	B6	1730.64697256482	VEGFA_1	64.5	IMR90p2
39	B6	1844.6504521493	VEGFA_1	64.5	IMR90p2
40	B6	1950.58686332082	VEGFA_1	64.5	IMR90p2
1	C6	11.0999447898098	VEGFA_1	63.3	IMR90p2
2	C6	9.07211030048984	VEGFA_1	63.3	IMR90p2
3	C6	1.35201777160455	VEGFA_1	63.3	IMR90p2
4	C6	1.34830369276733	VEGFA_1	63.3	IMR90p2
5	C6	-0.403923651556397	VEGFA_1	63.3	IMR90p2
6	C6	3.29988368352588	VEGFA_1	63.3	IMR90p2
7	C6	-0.345494269492974	VEGFA_1	63.3	IMR90p2
8	C6	4.94854007657113	VEGFA_1	63.3	IMR90p2
9	C6	-1.06242243411725	VEGFA_1	63.3	IMR90p2
10	C6	-1.18394003427829	VEGFA_1	63.3	IMR90p2
11	C6	-1.16167645215046	VEGFA_1	63.3	IMR90p2
12	C6	3.88248477644174	VEGFA_1	63.3	IMR90p2
13	C6	1.2103868578165	VEGFA_1	63.3	IMR90p2
14	C6	0.11680868508256	VEGFA_1	63.3	IMR90p2
15	C6	-0.821161391562782	VEGFA_1	63.3	IMR90p2
16	C6	0.0173149285146792	VEGFA_1	63.3	IMR90p2
17	C6	-0.985532493950814	VEGFA_1	63.3	IMR90p2
18	C6	-1.59362998473853	VEGFA_1	63.3	IMR90p2
19	C6	-3.26683414220224	VEGFA_1	63.3	IMR90p2
20	C6	-6.79294931873574	VEGFA_1	63.3	IMR90p2
21	C6	-6.3103227465399	VEGFA_1	63.3	IMR90p2
22	C6	-1.70079127412691	VEGFA_1	63.3	IMR90p2
23	C6	-0.678538441750788	VEGFA_1	63.3	IMR90p2
24	C6	3.4186799500967	VEGFA_1	63.3	IMR90p2
25	C6	15.5220341646846	VEGFA_1	63.3	IMR90p2
26	C6	34.3545848856347	VEGFA_1	63.3	IMR90p2
27	C6	68.8566009838992	VEGFA_1	63.3	IMR90p2
28	C6	135.957784730801	VEGFA_1	63.3	IMR90p2
29	C6	259.542988029483	VEGFA_1	63.3	IMR90p2
30	C6	449.298828577247	VEGFA_1	63.3	IMR90p2
31	C6	677.937965170357	VEGFA_1	63.3	IMR90p2
32	C6	908.123941666249	VEGFA_1	63.3	IMR90p2
33	C6	1143.67734033183	VEGFA_1	63.3	IMR90p2
34	C6	1374.55992193725	VEGFA_1	63.3	IMR90p2
35	C6	1597.18728022714	VEGFA_1	63.3	IMR90p2
36	C6	1801.14450275011	VEGFA_1	63.3	IMR90p2
37	C6	1985.24437952072	VEGFA_1	63.3	IMR90p2
38	C6	2147.94839012894	VEGFA_1	63.3	IMR90p2
39	C6	2290.40067899881	VEGFA_1	63.3	IMR90p2
40	C6	2420.68496759426	VEGFA_1	63.3	IMR90p2
1	D6	3.90400753080985	VEGFA_1	61.4	IMR90p2
2	D6	-3.50736867807973	VEGFA_1	61.4	IMR90p2
3	D6	0.741741524822373	VEGFA_1	61.4	IMR90p2
4	D6	0.165904917115768	VEGFA_1	61.4	IMR90p2
5	D6	2.36393803751434	VEGFA_1	61.4	IMR90p2
6	D6	5.96903256860105	VEGFA_1	61.4	IMR90p2
7	D6	0.109102916945176	VEGFA_1	61.4	IMR90p2
8	D6	-1.29501745388325	VEGFA_1	61.4	IMR90p2
9	D6	-0.240874562973659	VEGFA_1	61.4	IMR90p2
10	D6	-5.12739676797719	VEGFA_1	61.4	IMR90p2
11	D6	-0.957065989494822	VEGFA_1	61.4	IMR90p2
12	D6	3.02838871244467	VEGFA_1	61.4	IMR90p2
13	D6	0.283427408837269	VEGFA_1	61.4	IMR90p2
14	D6	5.00521571906575	VEGFA_1	61.4	IMR90p2
15	D6	-1.35409727094202	VEGFA_1	61.4	IMR90p2
16	D6	-1.61457463651914	VEGFA_1	61.4	IMR90p2
17	D6	-3.29344970327111	VEGFA_1	61.4	IMR90p2
18	D6	-0.398835318781948	VEGFA_1	61.4	IMR90p2
19	D6	-1.81612968719173	VEGFA_1	61.4	IMR90p2
20	D6	0.736781149584658	VEGFA_1	61.4	IMR90p2
21	D6	-5.26680565438119	VEGFA_1	61.4	IMR90p2
22	D6	0.151072514461248	VEGFA_1	61.4	IMR90p2
23	D6	0.810952878719945	VEGFA_1	61.4	IMR90p2
24	D6	-2.8928985731568	VEGFA_1	61.4	IMR90p2
25	D6	11.9639035690884	VEGFA_1	61.4	IMR90p2
26	D6	16.7915444086311	VEGFA_1	61.4	IMR90p2
27	D6	42.0978651560908	VEGFA_1	61.4	IMR90p2
28	D6	85.005957482962	VEGFA_1	61.4	IMR90p2
29	D6	153.78229712585	VEGFA_1	61.4	IMR90p2
30	D6	300.96841252563	VEGFA_1	61.4	IMR90p2
31	D6	508.122718504616	VEGFA_1	61.4	IMR90p2
32	D6	727.387329967529	VEGFA_1	61.4	IMR90p2
33	D6	961.509587127686	VEGFA_1	61.4	IMR90p2
34	D6	1197.02543531946	VEGFA_1	61.4	IMR90p2
35	D6	1433.0537696194	VEGFA_1	61.4	IMR90p2
36	D6	1666.87398663137	VEGFA_1	61.4	IMR90p2
37	D6	1880.46426056116	VEGFA_1	61.4	IMR90p2
38	D6	2073.39963640233	VEGFA_1	61.4	IMR90p2
39	D6	2240.52286296374	VEGFA_1	61.4	IMR90p2
40	D6	2397.94066460627	VEGFA_1	61.4	IMR90p2
1	E6	7.61174346228745	VEGFA_1	59.0	IMR90p2
2	E6	8.61133230461564	VEGFA_1	59.0	IMR90p2
3	E6	6.39035272716592	VEGFA_1	59.0	IMR90p2
4	E6	3.82657869857712	VEGFA_1	59.0	IMR90p2
5	E6	0.501579804746143	VEGFA_1	59.0	IMR90p2
6	E6	-3.87632141847962	VEGFA_1	59.0	IMR90p2
7	E6	1.64492666404431	VEGFA_1	59.0	IMR90p2
8	E6	3.10428035907989	VEGFA_1	59.0	IMR90p2
9	E6	0.317568286494406	VEGFA_1	59.0	IMR90p2
10	E6	-4.62471704054951	VEGFA_1	59.0	IMR90p2
11	E6	1.18519324923591	VEGFA_1	59.0	IMR90p2
12	E6	2.31588516372085	VEGFA_1	59.0	IMR90p2
13	E6	-0.405820849230622	VEGFA_1	59.0	IMR90p2
14	E6	-2.06144067409559	VEGFA_1	59.0	IMR90p2
15	E6	3.6826166596652	VEGFA_1	59.0	IMR90p2
16	E6	-3.17917395489167	VEGFA_1	59.0	IMR90p2
17	E6	-6.53111702525985	VEGFA_1	59.0	IMR90p2
18	E6	2.55278942276755	VEGFA_1	59.0	IMR90p2
19	E6	-0.970012618574856	VEGFA_1	59.0	IMR90p2
20	E6	0.265441289300725	VEGFA_1	59.0	IMR90p2
21	E6	-3.3754082268124	VEGFA_1	59.0	IMR90p2
22	E6	-7.06905495333331	VEGFA_1	59.0	IMR90p2
23	E6	-1.60060471813631	VEGFA_1	59.0	IMR90p2
24	E6	-5.00558901263366	VEGFA_1	59.0	IMR90p2
25	E6	2.2640618023629	VEGFA_1	59.0	IMR90p2
26	E6	4.78839738619718	VEGFA_1	59.0	IMR90p2
27	E6	14.5671597946102	VEGFA_1	59.0	IMR90p2
28	E6	35.3365526257612	VEGFA_1	59.0	IMR90p2
29	E6	72.2735591892178	VEGFA_1	59.0	IMR90p2
30	E6	149.461241043928	VEGFA_1	59.0	IMR90p2
31	E6	271.564295345999	VEGFA_1	59.0	IMR90p2
32	E6	468.939438920474	VEGFA_1	59.0	IMR90p2
33	E6	676.24345032119	VEGFA_1	59.0	IMR90p2
34	E6	898.966595930166	VEGFA_1	59.0	IMR90p2
35	E6	1128.73548859943	VEGFA_1	59.0	IMR90p2
36	E6	1366.33436511939	VEGFA_1	59.0	IMR90p2
37	E6	1595.56455404304	VEGFA_1	59.0	IMR90p2
38	E6	1814.69932579413	VEGFA_1	59.0	IMR90p2
39	E6	2014.1561946699	VEGFA_1	59.0	IMR90p2
40	E6	2204.64356573533	VEGFA_1	59.0	IMR90p2
1	F6	8.22228885541199	VEGFA_1	57.0	IMR90p2
2	F6	7.81991206736257	VEGFA_1	57.0	IMR90p2
3	F6	1.81724068306312	VEGFA_1	57.0	IMR90p2
4	F6	1.45512964759018	VEGFA_1	57.0	IMR90p2
5	F6	-0.471620819439522	VEGFA_1	57.0	IMR90p2
6	F6	0.873566951405792	VEGFA_1	57.0	IMR90p2
7	F6	-0.724650474759073	VEGFA_1	57.0	IMR90p2
8	F6	-3.33551802238253	VEGFA_1	57.0	IMR90p2
9	F6	3.43910181800538	VEGFA_1	57.0	IMR90p2
10	F6	2.74821403046735	VEGFA_1	57.0	IMR90p2
11	F6	0.689646662871837	VEGFA_1	57.0	IMR90p2
12	F6	7.59634950842701	VEGFA_1	57.0	IMR90p2
13	F6	-0.325569943725441	VEGFA_1	57.0	IMR90p2
14	F6	-1.50292719977779	VEGFA_1	57.0	IMR90p2
15	F6	-0.485429821515481	VEGFA_1	57.0	IMR90p2
16	F6	0.794614429567446	VEGFA_1	57.0	IMR90p2
17	F6	2.15357149184138	VEGFA_1	57.0	IMR90p2
18	F6	0.265867349969994	VEGFA_1	57.0	IMR90p2
19	F6	-6.13034773245136	VEGFA_1	57.0	IMR90p2
20	F6	-4.44248059041956	VEGFA_1	57.0	IMR90p2
21	F6	-5.94996739706176	VEGFA_1	57.0	IMR90p2
22	F6	-3.86760345102766	VEGFA_1	57.0	IMR90p2
23	F6	-0.917931723924085	VEGFA_1	57.0	IMR90p2
24	F6	-1.7017451897168	VEGFA_1	57.0	IMR90p2
25	F6	-5.50858658984589	VEGFA_1	57.0	IMR90p2
26	F6	4.98637065953653	VEGFA_1	57.0	IMR90p2
27	F6	6.00373426484248	VEGFA_1	57.0	IMR90p2
28	F6	9.821579446128	VEGFA_1	57.0	IMR90p2
29	F6	30.463366674001	VEGFA_1	57.0	IMR90p2
30	F6	65.5661085559368	VEGFA_1	57.0	IMR90p2
31	F6	113.484322892458	VEGFA_1	57.0	IMR90p2
32	F6	222.461295179998	VEGFA_1	57.0	IMR90p2
33	F6	367.573202432924	VEGFA_1	57.0	IMR90p2
34	F6	556.575596288542	VEGFA_1	57.0	IMR90p2
35	F6	750.328020554428	VEGFA_1	57.0	IMR90p2
36	F6	956.025094815446	VEGFA_1	57.0	IMR90p2
37	F6	1168.21576123591	VEGFA_1	57.0	IMR90p2
38	F6	1382.86006313257	VEGFA_1	57.0	IMR90p2
39	F6	1588.08782104282	VEGFA_1	57.0	IMR90p2
40	F6	1789.37635268362	VEGFA_1	57.0	IMR90p2
1	G6	10.7935547820866	VEGFA_1	55.7	IMR90p2
2	G6	6.33518914533624	VEGFA_1	55.7	IMR90p2
3	G6	7.88372599900868	VEGFA_1	55.7	IMR90p2
4	G6	1.88711504418234	VEGFA_1	55.7	IMR90p2
5	G6	6.11694937730772	VEGFA_1	55.7	IMR90p2
6	G6	2.11934143212738	VEGFA_1	55.7	IMR90p2
7	G6	-3.19438056042691	VEGFA_1	55.7	IMR90p2
8	G6	-3.09105704543845	VEGFA_1	55.7	IMR90p2
9	G6	1.20463041782477	VEGFA_1	55.7	IMR90p2
10	G6	-0.257638894523552	VEGFA_1	55.7	IMR90p2
11	G6	-1.88979973308415	VEGFA_1	55.7	IMR90p2
12	G6	-2.73367629804807	VEGFA_1	55.7	IMR90p2
13	G6	-3.27487316513498	VEGFA_1	55.7	IMR90p2
14	G6	-2.69827707866489	VEGFA_1	55.7	IMR90p2
15	G6	0.387804432014946	VEGFA_1	55.7	IMR90p2
16	G6	-2.69106349091408	VEGFA_1	55.7	IMR90p2
17	G6	-7.07051190689617	VEGFA_1	55.7	IMR90p2
18	G6	-1.07920247381116	VEGFA_1	55.7	IMR90p2
19	G6	-0.555426038723454	VEGFA_1	55.7	IMR90p2
20	G6	-2.31939940260781	VEGFA_1	55.7	IMR90p2
21	G6	3.40895544968998	VEGFA_1	55.7	IMR90p2
22	G6	1.65899105724839	VEGFA_1	55.7	IMR90p2
23	G6	-1.35388663394997	VEGFA_1	55.7	IMR90p2
24	G6	2.58646940738299	VEGFA_1	55.7	IMR90p2
25	G6	-6.70902431373952	VEGFA_1	55.7	IMR90p2
26	G6	4.94867307296681	VEGFA_1	55.7	IMR90p2
27	G6	1.18639748821943	VEGFA_1	55.7	IMR90p2
28	G6	9.14988151049556	VEGFA_1	55.7	IMR90p2
29	G6	15.3118896254314	VEGFA_1	55.7	IMR90p2
30	G6	36.4992404643958	VEGFA_1	55.7	IMR90p2
31	G6	59.8424218649102	VEGFA_1	55.7	IMR90p2
32	G6	122.395814072905	VEGFA_1	55.7	IMR90p2
33	G6	225.226537360503	VEGFA_1	55.7	IMR90p2
34	G6	368.503311873657	VEGFA_1	55.7	IMR90p2
35	G6	539.235889793721	VEGFA_1	55.7	IMR90p2
36	G6	718.367949609347	VEGFA_1	55.7	IMR90p2
37	G6	903.928073537936	VEGFA_1	55.7	IMR90p2
38	G6	1101.14766920876	VEGFA_1	55.7	IMR90p2
39	G6	1297.05705955544	VEGFA_1	55.7	IMR90p2
40	G6	1493.62766236057	VEGFA_1	55.7	IMR90p2
1	H6	6.86965243583609	VEGFA_1	55.0	IMR90p2
2	H6	4.49740017535578	VEGFA_1	55.0	IMR90p2
3	H6	1.90162962203704	VEGFA_1	55.0	IMR90p2
4	H6	4.31496759957372	VEGFA_1	55.0	IMR90p2
5	H6	0.575169057189669	VEGFA_1	55.0	IMR90p2
6	H6	1.06950310534739	VEGFA_1	55.0	IMR90p2
7	H6	-2.32761608275587	VEGFA_1	55.0	IMR90p2
8	H6	3.16081094731817	VEGFA_1	55.0	IMR90p2
9	H6	-0.788985392197901	VEGFA_1	55.0	IMR90p2
10	H6	-0.92586408516263	VEGFA_1	55.0	IMR90p2
11	H6	0.475395798355294	VEGFA_1	55.0	IMR90p2
12	H6	-3.4352388709367	VEGFA_1	55.0	IMR90p2
13	H6	-2.04788127813481	VEGFA_1	55.0	IMR90p2
14	H6	-0.751498324581917	VEGFA_1	55.0	IMR90p2
15	H6	-1.65192120404026	VEGFA_1	55.0	IMR90p2
16	H6	-0.107142218816534	VEGFA_1	55.0	IMR90p2
17	H6	-0.782689442450192	VEGFA_1	55.0	IMR90p2
18	H6	3.91745363459358	VEGFA_1	55.0	IMR90p2
19	H6	1.92592871317765	VEGFA_1	55.0	IMR90p2
20	H6	-1.83847188319123	VEGFA_1	55.0	IMR90p2
21	H6	0.231911110627607	VEGFA_1	55.0	IMR90p2
22	H6	-1.44386929921711	VEGFA_1	55.0	IMR90p2
23	H6	-1.19942637937675	VEGFA_1	55.0	IMR90p2
24	H6	-2.33556237422408	VEGFA_1	55.0	IMR90p2
25	H6	7.81901876398115	VEGFA_1	55.0	IMR90p2
26	H6	-1.61082531968077	VEGFA_1	55.0	IMR90p2
27	H6	-2.16992650968587	VEGFA_1	55.0	IMR90p2
28	H6	5.1077502322828	VEGFA_1	55.0	IMR90p2
29	H6	6.77057609872691	VEGFA_1	55.0	IMR90p2
30	H6	19.7914675010006	VEGFA_1	55.0	IMR90p2
31	H6	33.3506458191405	VEGFA_1	55.0	IMR90p2
32	H6	65.9182984010913	VEGFA_1	55.0	IMR90p2
33	H6	129.599969121978	VEGFA_1	55.0	IMR90p2
34	H6	232.545019052312	VEGFA_1	55.0	IMR90p2
35	H6	377.566447455977	VEGFA_1	55.0	IMR90p2
36	H6	539.295396078875	VEGFA_1	55.0	IMR90p2
37	H6	706.392094710488	VEGFA_1	55.0	IMR90p2
38	H6	883.759743076543	VEGFA_1	55.0	IMR90p2
39	H6	1066.11769042038	VEGFA_1	55.0	IMR90p2
40	H6	1253.75070344162	VEGFA_1	55.0	IMR90p2
1	A6	-8.50528544620647	VEGFA_1	65.0	IMR90p11
2	A6	-0.597355737494581	VEGFA_1	65.0	IMR90p11
3	A6	0.435398082048323	VEGFA_1	65.0	IMR90p11
4	A6	0.140372540028238	VEGFA_1	65.0	IMR90p11
5	A6	-1.48135175068046	VEGFA_1	65.0	IMR90p11
6	A6	0.0107930364820277	VEGFA_1	65.0	IMR90p11
7	A6	1.2283066196278	VEGFA_1	65.0	IMR90p11
8	A6	2.64264736231326	VEGFA_1	65.0	IMR90p11
9	A6	1.84810390760094	VEGFA_1	65.0	IMR90p11
10	A6	2.92062446792534	VEGFA_1	65.0	IMR90p11
11	A6	0.246960227904765	VEGFA_1	65.0	IMR90p11
12	A6	-1.02099284200085	VEGFA_1	65.0	IMR90p11
13	A6	0.406274683050469	VEGFA_1	65.0	IMR90p11
14	A6	0.151121131592845	VEGFA_1	65.0	IMR90p11
15	A6	0.750232076723933	VEGFA_1	65.0	IMR90p11
16	A6	1.79591298954074	VEGFA_1	65.0	IMR90p11
17	A6	-2.96784556598732	VEGFA_1	65.0	IMR90p11
18	A6	-0.212670812851684	VEGFA_1	65.0	IMR90p11
19	A6	-4.54290284304352	VEGFA_1	65.0	IMR90p11
20	A6	-4.62708260867475	VEGFA_1	65.0	IMR90p11
21	A6	0.401609911408741	VEGFA_1	65.0	IMR90p11
22	A6	-0.918410328949903	VEGFA_1	65.0	IMR90p11
23	A6	0.310937606146126	VEGFA_1	65.0	IMR90p11
24	A6	4.44646870692804	VEGFA_1	65.0	IMR90p11
25	A6	4.59923272093192	VEGFA_1	65.0	IMR90p11
26	A6	23.0225424545988	VEGFA_1	65.0	IMR90p11
27	A6	44.824713548061	VEGFA_1	65.0	IMR90p11
28	A6	88.91993754752	VEGFA_1	65.0	IMR90p11
29	A6	164.970430813308	VEGFA_1	65.0	IMR90p11
30	A6	306.339744614722	VEGFA_1	65.0	IMR90p11
31	A6	489.757126342062	VEGFA_1	65.0	IMR90p11
32	A6	703.251768286682	VEGFA_1	65.0	IMR90p11
33	A6	914.515893275753	VEGFA_1	65.0	IMR90p11
34	A6	1122.68637088554	VEGFA_1	65.0	IMR90p11
35	A6	1319.44279338034	VEGFA_1	65.0	IMR90p11
36	A6	1506.08188112415	VEGFA_1	65.0	IMR90p11
37	A6	1676.20224126134	VEGFA_1	65.0	IMR90p11
38	A6	1833.12506654209	VEGFA_1	65.0	IMR90p11
39	A6	1970.2081226786	VEGFA_1	65.0	IMR90p11
40	A6	2094.71593295023	VEGFA_1	65.0	IMR90p11
1	B6	1.90955144247027	VEGFA_1	64.5	IMR90p11
2	B6	1.27178409627231	VEGFA_1	64.5	IMR90p11
3	B6	1.35632152076096	VEGFA_1	64.5	IMR90p11
4	B6	2.12525098457218	VEGFA_1	64.5	IMR90p11
5	B6	3.85306805023902	VEGFA_1	64.5	IMR90p11
6	B6	3.64871069474975	VEGFA_1	64.5	IMR90p11
7	B6	2.65533740232013	VEGFA_1	64.5	IMR90p11
8	B6	0.151492487797896	VEGFA_1	64.5	IMR90p11
9	B6	0.604806561237638	VEGFA_1	64.5	IMR90p11
10	B6	-3.10914288798449	VEGFA_1	64.5	IMR90p11
11	B6	-4.32641622063375	VEGFA_1	64.5	IMR90p11
12	B6	-1.42751861229772	VEGFA_1	64.5	IMR90p11
13	B6	2.65295638593807	VEGFA_1	64.5	IMR90p11
14	B6	-1.42940836482649	VEGFA_1	64.5	IMR90p11
15	B6	-3.1982567310074	VEGFA_1	64.5	IMR90p11
16	B6	1.85549608778183	VEGFA_1	64.5	IMR90p11
17	B6	-4.4218407604767	VEGFA_1	64.5	IMR90p11
18	B6	-2.23317933566341	VEGFA_1	64.5	IMR90p11
19	B6	-2.58241317934653	VEGFA_1	64.5	IMR90p11
20	B6	-3.16725426569565	VEGFA_1	64.5	IMR90p11
21	B6	-3.21356451166594	VEGFA_1	64.5	IMR90p11
22	B6	-0.907216928699199	VEGFA_1	64.5	IMR90p11
23	B6	2.64777988654032	VEGFA_1	64.5	IMR90p11
24	B6	4.05999057743111	VEGFA_1	64.5	IMR90p11
25	B6	10.5332410008791	VEGFA_1	64.5	IMR90p11
26	B6	23.6976464609029	VEGFA_1	64.5	IMR90p11
27	B6	55.5668479169872	VEGFA_1	64.5	IMR90p11
28	B6	116.26366866528	VEGFA_1	64.5	IMR90p11
29	B6	221.257329273817	VEGFA_1	64.5	IMR90p11
30	B6	390.872751832392	VEGFA_1	64.5	IMR90p11
31	B6	603.024321433947	VEGFA_1	64.5	IMR90p11
32	B6	820.267725685742	VEGFA_1	64.5	IMR90p11
33	B6	1038.73801737901	VEGFA_1	64.5	IMR90p11
34	B6	1252.15631104176	VEGFA_1	64.5	IMR90p11
35	B6	1453.88404389947	VEGFA_1	64.5	IMR90p11
36	B6	1641.53847274335	VEGFA_1	64.5	IMR90p11
37	B6	1809.96997058119	VEGFA_1	64.5	IMR90p11
38	B6	1960.91487836113	VEGFA_1	64.5	IMR90p11
39	B6	2093.71926469982	VEGFA_1	64.5	IMR90p11
40	B6	2216.11748999723	VEGFA_1	64.5	IMR90p11
1	C6	4.51916736181101	VEGFA_1	63.3	IMR90p11
2	C6	3.13890958721458	VEGFA_1	63.3	IMR90p11
3	C6	4.89947046129464	VEGFA_1	63.3	IMR90p11
4	C6	-0.543059504409484	VEGFA_1	63.3	IMR90p11
5	C6	5.64708941857862	VEGFA_1	63.3	IMR90p11
6	C6	4.90999548500486	VEGFA_1	63.3	IMR90p11
7	C6	-1.66337738366565	VEGFA_1	63.3	IMR90p11
8	C6	-3.85874837657911	VEGFA_1	63.3	IMR90p11
9	C6	0.25447014325664	VEGFA_1	63.3	IMR90p11
10	C6	1.55528264068334	VEGFA_1	63.3	IMR90p11
11	C6	-0.562528207578907	VEGFA_1	63.3	IMR90p11
12	C6	0.213165160895642	VEGFA_1	63.3	IMR90p11
13	C6	2.55213596232397	VEGFA_1	63.3	IMR90p11
14	C6	-3.20588002922204	VEGFA_1	63.3	IMR90p11
15	C6	-3.35163735552806	VEGFA_1	63.3	IMR90p11
16	C6	-2.64301647838784	VEGFA_1	63.3	IMR90p11
17	C6	-6.92872952199423	VEGFA_1	63.3	IMR90p11
18	C6	-1.17211383392714	VEGFA_1	63.3	IMR90p11
19	C6	-4.99795531574546	VEGFA_1	63.3	IMR90p11
20	C6	-3.1455646893869	VEGFA_1	63.3	IMR90p11
21	C6	1.27021322518658	VEGFA_1	63.3	IMR90p11
22	C6	-2.17416891136372	VEGFA_1	63.3	IMR90p11
23	C6	0.256631292885686	VEGFA_1	63.3	IMR90p11
24	C6	6.13214944040055	VEGFA_1	63.3	IMR90p11
25	C6	12.3092492069218	VEGFA_1	63.3	IMR90p11
26	C6	28.9369697471975	VEGFA_1	63.3	IMR90p11
27	C6	63.2043788336086	VEGFA_1	63.3	IMR90p11
28	C6	120.069721036438	VEGFA_1	63.3	IMR90p11
29	C6	229.420833398577	VEGFA_1	63.3	IMR90p11
30	C6	405.193695262386	VEGFA_1	63.3	IMR90p11
31	C6	649.548191386551	VEGFA_1	63.3	IMR90p11
32	C6	895.962119399032	VEGFA_1	63.3	IMR90p11
33	C6	1144.33447039525	VEGFA_1	63.3	IMR90p11
34	C6	1390.8930850179	VEGFA_1	63.3	IMR90p11
35	C6	1626.91786818729	VEGFA_1	63.3	IMR90p11
36	C6	1843.81705077445	VEGFA_1	63.3	IMR90p11
37	C6	2040.44680136327	VEGFA_1	63.3	IMR90p11
38	C6	2216.15008897584	VEGFA_1	63.3	IMR90p11
39	C6	2369.95809432892	VEGFA_1	63.3	IMR90p11
40	C6	2506.50635817641	VEGFA_1	63.3	IMR90p11
1	D6	1.74646548952842	VEGFA_1	61.4	IMR90p11
2	D6	1.63303018949455	VEGFA_1	61.4	IMR90p11
3	D6	4.56968616581298	VEGFA_1	61.4	IMR90p11
4	D6	2.95785028210594	VEGFA_1	61.4	IMR90p11
5	D6	-3.03088792517656	VEGFA_1	61.4	IMR90p11
6	D6	0.483198886106948	VEGFA_1	61.4	IMR90p11
7	D6	3.27607391206402	VEGFA_1	61.4	IMR90p11
8	D6	1.8867986224991	VEGFA_1	61.4	IMR90p11
9	D6	0.603743631746511	VEGFA_1	61.4	IMR90p11
10	D6	0.543110719418564	VEGFA_1	61.4	IMR90p11
11	D6	1.46893257774764	VEGFA_1	61.4	IMR90p11
12	D6	-0.418750076676588	VEGFA_1	61.4	IMR90p11
13	D6	-3.54215325466521	VEGFA_1	61.4	IMR90p11
14	D6	1.07679999713719	VEGFA_1	61.4	IMR90p11
15	D6	-0.561133197484651	VEGFA_1	61.4	IMR90p11
16	D6	-4.43367275055061	VEGFA_1	61.4	IMR90p11
17	D6	-5.96672880189499	VEGFA_1	61.4	IMR90p11
18	D6	-6.31686712047122	VEGFA_1	61.4	IMR90p11
19	D6	1.77278081366285	VEGFA_1	61.4	IMR90p11
20	D6	-3.01987284962934	VEGFA_1	61.4	IMR90p11
21	D6	-0.413093254132946	VEGFA_1	61.4	IMR90p11
22	D6	0.644434575926425	VEGFA_1	61.4	IMR90p11
23	D6	-4.30639007265154	VEGFA_1	61.4	IMR90p11
24	D6	3.29667732064217	VEGFA_1	61.4	IMR90p11
25	D6	3.77482339428161	VEGFA_1	61.4	IMR90p11
26	D6	10.1680233551256	VEGFA_1	61.4	IMR90p11
27	D6	31.2046053619547	VEGFA_1	61.4	IMR90p11
28	D6	68.3316300931597	VEGFA_1	61.4	IMR90p11
29	D6	138.359998931443	VEGFA_1	61.4	IMR90p11
30	D6	255.880561223811	VEGFA_1	61.4	IMR90p11
31	D6	439.020148611505	VEGFA_1	61.4	IMR90p11
32	D6	661.547065968208	VEGFA_1	61.4	IMR90p11
33	D6	887.48681855144	VEGFA_1	61.4	IMR90p11
34	D6	1117.28244544836	VEGFA_1	61.4	IMR90p11
35	D6	1342.28906355951	VEGFA_1	61.4	IMR90p11
36	D6	1564.16722102096	VEGFA_1	61.4	IMR90p11
37	D6	1770.74915155304	VEGFA_1	61.4	IMR90p11
38	D6	1960.18099535973	VEGFA_1	61.4	IMR90p11
39	D6	2125.58424964261	VEGFA_1	61.4	IMR90p11
40	D6	2278.68364159421	VEGFA_1	61.4	IMR90p11
1	E6	0.920184880613306	VEGFA_1	59.0	IMR90p11
2	E6	1.45829574410845	VEGFA_1	59.0	IMR90p11
3	E6	2.67969928160619	VEGFA_1	59.0	IMR90p11
4	E6	3.33646009881295	VEGFA_1	59.0	IMR90p11
5	E6	0.745580095227524	VEGFA_1	59.0	IMR90p11
6	E6	3.07074498343945	VEGFA_1	59.0	IMR90p11
7	E6	-0.624025632384473	VEGFA_1	59.0	IMR90p11
8	E6	-1.66345884311795	VEGFA_1	59.0	IMR90p11
9	E6	-3.51690054689243	VEGFA_1	59.0	IMR90p11
10	E6	-1.34966797204015	VEGFA_1	59.0	IMR90p11
11	E6	0.384039838249009	VEGFA_1	59.0	IMR90p11
12	E6	1.82934359974115	VEGFA_1	59.0	IMR90p11
13	E6	-1.35299360289673	VEGFA_1	59.0	IMR90p11
14	E6	0.210960024975975	VEGFA_1	59.0	IMR90p11
15	E6	-3.95734957362401	VEGFA_1	59.0	IMR90p11
16	E6	2.85155540614051	VEGFA_1	59.0	IMR90p11
17	E6	-0.147010797762505	VEGFA_1	59.0	IMR90p11
18	E6	1.92853026702733	VEGFA_1	59.0	IMR90p11
19	E6	-0.451620371296485	VEGFA_1	59.0	IMR90p11
20	E6	-1.08349697708718	VEGFA_1	59.0	IMR90p11
21	E6	0.545577907299048	VEGFA_1	59.0	IMR90p11
22	E6	-4.69966411776704	VEGFA_1	59.0	IMR90p11
23	E6	-2.42657928599237	VEGFA_1	59.0	IMR90p11
24	E6	-0.219218013712634	VEGFA_1	59.0	IMR90p11
25	E6	3.63069453612707	VEGFA_1	59.0	IMR90p11
26	E6	6.75791610225042	VEGFA_1	59.0	IMR90p11
27	E6	17.7985973708701	VEGFA_1	59.0	IMR90p11
28	E6	31.6266970576517	VEGFA_1	59.0	IMR90p11
29	E6	75.91030559603	VEGFA_1	59.0	IMR90p11
30	E6	138.229354114786	VEGFA_1	59.0	IMR90p11
31	E6	260.108467843007	VEGFA_1	59.0	IMR90p11
32	E6	439.22027527222	VEGFA_1	59.0	IMR90p11
33	E6	661.272001266966	VEGFA_1	59.0	IMR90p11
34	E6	888.349371497845	VEGFA_1	59.0	IMR90p11
35	E6	1121.04803107781	VEGFA_1	59.0	IMR90p11
36	E6	1361.62542668578	VEGFA_1	59.0	IMR90p11
37	E6	1597.24689345741	VEGFA_1	59.0	IMR90p11
38	E6	1818.53637205669	VEGFA_1	59.0	IMR90p11
39	E6	2023.6267723732	VEGFA_1	59.0	IMR90p11
40	E6	2219.65197480005	VEGFA_1	59.0	IMR90p11
1	F6	4.49252712953285	VEGFA_1	57.0	IMR90p11
2	F6	1.25446197211932	VEGFA_1	57.0	IMR90p11
3	F6	0.278457382492434	VEGFA_1	57.0	IMR90p11
4	F6	4.61286043914788	VEGFA_1	57.0	IMR90p11
5	F6	0.0340779385014685	VEGFA_1	57.0	IMR90p11
6	F6	5.1827521961186	VEGFA_1	57.0	IMR90p11
7	F6	-2.44502202869717	VEGFA_1	57.0	IMR90p11
8	F6	2.38902145344809	VEGFA_1	57.0	IMR90p11
9	F6	-0.428182830666174	VEGFA_1	57.0	IMR90p11
10	F6	1.40868591669641	VEGFA_1	57.0	IMR90p11
11	F6	-0.265005757089511	VEGFA_1	57.0	IMR90p11
12	F6	3.88478874668726	VEGFA_1	57.0	IMR90p11
13	F6	1.33110640448513	VEGFA_1	57.0	IMR90p11
14	F6	-0.0928318921410209	VEGFA_1	57.0	IMR90p11
15	F6	-9.98120349607052	VEGFA_1	57.0	IMR90p11
16	F6	-6.00238314086027	VEGFA_1	57.0	IMR90p11
17	F6	2.0253949994044	VEGFA_1	57.0	IMR90p11
18	F6	3.63863142602668	VEGFA_1	57.0	IMR90p11
19	F6	-2.33257543401351	VEGFA_1	57.0	IMR90p11
20	F6	-0.575572054815893	VEGFA_1	57.0	IMR90p11
21	F6	-3.74778438397516	VEGFA_1	57.0	IMR90p11
22	F6	-2.67296884922462	VEGFA_1	57.0	IMR90p11
23	F6	-6.01604477106366	VEGFA_1	57.0	IMR90p11
24	F6	-3.08807842869828	VEGFA_1	57.0	IMR90p11
25	F6	0.483185800630508	VEGFA_1	57.0	IMR90p11
26	F6	-2.18940970635003	VEGFA_1	57.0	IMR90p11
27	F6	7.15312205843475	VEGFA_1	57.0	IMR90p11
28	F6	13.275091315902	VEGFA_1	57.0	IMR90p11
29	F6	24.443566383236	VEGFA_1	57.0	IMR90p11
30	F6	51.0582446899657	VEGFA_1	57.0	IMR90p11
31	F6	106.630876396147	VEGFA_1	57.0	IMR90p11
32	F6	199.33812476996	VEGFA_1	57.0	IMR90p11
33	F6	341.654747592232	VEGFA_1	57.0	IMR90p11
34	F6	539.030911968428	VEGFA_1	57.0	IMR90p11
35	F6	738.07176790986	VEGFA_1	57.0	IMR90p11
36	F6	943.9480288538	VEGFA_1	57.0	IMR90p11
37	F6	1159.77040627275	VEGFA_1	57.0	IMR90p11
38	F6	1381.80641964861	VEGFA_1	57.0	IMR90p11
39	F6	1601.40565195661	VEGFA_1	57.0	IMR90p11
40	F6	1815.38305892994	VEGFA_1	57.0	IMR90p11
1	G6	11.2332484648741	VEGFA_1	55.7	IMR90p11
2	G6	9.3735789144398	VEGFA_1	55.7	IMR90p11
3	G6	3.30823867497429	VEGFA_1	55.7	IMR90p11
4	G6	7.17958932504644	VEGFA_1	55.7	IMR90p11
5	G6	2.37678057490348	VEGFA_1	55.7	IMR90p11
6	G6	0.478087052317733	VEGFA_1	55.7	IMR90p11
7	G6	-2.14376945420281	VEGFA_1	55.7	IMR90p11
8	G6	0.913581486464409	VEGFA_1	55.7	IMR90p11
9	G6	2.37962403992833	VEGFA_1	55.7	IMR90p11
10	G6	0.927373121548044	VEGFA_1	55.7	IMR90p11
11	G6	0.185496473430703	VEGFA_1	55.7	IMR90p11
12	G6	-3.32938342527723	VEGFA_1	55.7	IMR90p11
13	G6	-5.32002725515349	VEGFA_1	55.7	IMR90p11
14	G6	-3.57827187745988	VEGFA_1	55.7	IMR90p11
15	G6	-1.0076388852699	VEGFA_1	55.7	IMR90p11
16	G6	-6.21884213251997	VEGFA_1	55.7	IMR90p11
17	G6	-1.58408482897903	VEGFA_1	55.7	IMR90p11
18	G6	-5.00823395932866	VEGFA_1	55.7	IMR90p11
19	G6	0.63860171062106	VEGFA_1	55.7	IMR90p11
20	G6	2.57815985622528	VEGFA_1	55.7	IMR90p11
21	G6	0.298982519026595	VEGFA_1	55.7	IMR90p11
22	G6	-1.1921544444117	VEGFA_1	55.7	IMR90p11
23	G6	0.602389045479413	VEGFA_1	55.7	IMR90p11
24	G6	1.45098316236636	VEGFA_1	55.7	IMR90p11
25	G6	1.11680133612936	VEGFA_1	55.7	IMR90p11
26	G6	3.70060450191022	VEGFA_1	55.7	IMR90p11
27	G6	4.03554558535143	VEGFA_1	55.7	IMR90p11
28	G6	2.41381669242628	VEGFA_1	55.7	IMR90p11
29	G6	13.5411867468338	VEGFA_1	55.7	IMR90p11
30	G6	28.1922115596831	VEGFA_1	55.7	IMR90p11
31	G6	55.3437989604572	VEGFA_1	55.7	IMR90p11
32	G6	108.324761374491	VEGFA_1	55.7	IMR90p11
33	G6	198.309621080702	VEGFA_1	55.7	IMR90p11
34	G6	337.086833969559	VEGFA_1	55.7	IMR90p11
35	G6	514.038310765946	VEGFA_1	55.7	IMR90p11
36	G6	695.208934983867	VEGFA_1	55.7	IMR90p11
37	G6	885.396828733339	VEGFA_1	55.7	IMR90p11
38	G6	1089.01900749752	VEGFA_1	55.7	IMR90p11
39	G6	1299.58194982811	VEGFA_1	55.7	IMR90p11
40	G6	1512.2875336151	VEGFA_1	55.7	IMR90p11
1	H6	3.13528640717641	VEGFA_1	55.0	IMR90p11
2	H6	2.81476697946482	VEGFA_1	55.0	IMR90p11
3	H6	-0.21290261146396	VEGFA_1	55.0	IMR90p11
4	H6	1.32056653287691	VEGFA_1	55.0	IMR90p11
5	H6	4.46952212926863	VEGFA_1	55.0	IMR90p11
6	H6	-1.14776981854493	VEGFA_1	55.0	IMR90p11
7	H6	1.66070162082406	VEGFA_1	55.0	IMR90p11
8	H6	-0.74979541543189	VEGFA_1	55.0	IMR90p11
9	H6	-0.372623257760097	VEGFA_1	55.0	IMR90p11
10	H6	0.305732918435751	VEGFA_1	55.0	IMR90p11
11	H6	0.183016249567117	VEGFA_1	55.0	IMR90p11
12	H6	0.716772238283738	VEGFA_1	55.0	IMR90p11
13	H6	-3.58687541330892	VEGFA_1	55.0	IMR90p11
14	H6	1.1406001042742	VEGFA_1	55.0	IMR90p11
15	H6	2.84504262411747	VEGFA_1	55.0	IMR90p11
16	H6	0.184930491468549	VEGFA_1	55.0	IMR90p11
17	H6	0.982309540523602	VEGFA_1	55.0	IMR90p11
18	H6	0.740708169345453	VEGFA_1	55.0	IMR90p11
19	H6	-1.78759256779267	VEGFA_1	55.0	IMR90p11
20	H6	-5.28880975523407	VEGFA_1	55.0	IMR90p11
21	H6	-0.601333810940105	VEGFA_1	55.0	IMR90p11
22	H6	-1.89379407335036	VEGFA_1	55.0	IMR90p11
23	H6	2.5437897875654	VEGFA_1	55.0	IMR90p11
24	H6	1.81668934999971	VEGFA_1	55.0	IMR90p11
25	H6	0.956802146594782	VEGFA_1	55.0	IMR90p11
26	H6	0.229563069725373	VEGFA_1	55.0	IMR90p11
27	H6	3.98412193394506	VEGFA_1	55.0	IMR90p11
28	H6	4.83348498133682	VEGFA_1	55.0	IMR90p11
29	H6	9.79764807239599	VEGFA_1	55.0	IMR90p11
30	H6	17.5484012395555	VEGFA_1	55.0	IMR90p11
31	H6	27.8622624681902	VEGFA_1	55.0	IMR90p11
32	H6	63.2835552343022	VEGFA_1	55.0	IMR90p11
33	H6	125.992992945695	VEGFA_1	55.0	IMR90p11
34	H6	218.042070982196	VEGFA_1	55.0	IMR90p11
35	H6	361.225047610897	VEGFA_1	55.0	IMR90p11
36	H6	525.01475575629	VEGFA_1	55.0	IMR90p11
37	H6	698.102326659326	VEGFA_1	55.0	IMR90p11
38	H6	884.097922682498	VEGFA_1	55.0	IMR90p11
39	H6	1077.78362631711	VEGFA_1	55.0	IMR90p11
40	H6	1275.1678055686	VEGFA_1	55.0	IMR90p11
