# Supplementary material for: Primer PICKR: literature-mined scoring platform for robust RT–qPCR primers
Source: Nat Commun. 2026 May 28;17:6938. doi: 10.1038/s41467-026-73648-2 (PMC13388996; doi:10.1038/s41467-026-73648-2)
Supplement: Supplementary file 11 — Source Data [file 41467_2026_73648_MOESM11_ESM.zip › Suppl_Fig_S10/amplification_data_CDK6_1.csv]

Cycle	Well	Fluorescence	Target	melt temp	Replicate
1	A5	2.40161090036872	CDK6_1	65.0	IMR90p8
2	A5	3.94129602829162	CDK6_1	65.0	IMR90p8
3	A5	2.24591267697588	CDK6_1	65.0	IMR90p8
4	A5	3.91743506688772	CDK6_1	65.0	IMR90p8
5	A5	-0.641951396680724	CDK6_1	65.0	IMR90p8
6	A5	4.32842881376473	CDK6_1	65.0	IMR90p8
7	A5	6.48519918271859	CDK6_1	65.0	IMR90p8
8	A5	-0.0860044163582643	CDK6_1	65.0	IMR90p8
9	A5	-1.25383242903354	CDK6_1	65.0	IMR90p8
10	A5	0.390617080198354	CDK6_1	65.0	IMR90p8
11	A5	-0.186504316251103	CDK6_1	65.0	IMR90p8
12	A5	0.485891777705547	CDK6_1	65.0	IMR90p8
13	A5	-2.61497372669737	CDK6_1	65.0	IMR90p8
14	A5	-2.38990861186176	CDK6_1	65.0	IMR90p8
15	A5	-0.0610760560166455	CDK6_1	65.0	IMR90p8
16	A5	-2.9251149324632	CDK6_1	65.0	IMR90p8
17	A5	-2.87089225767386	CDK6_1	65.0	IMR90p8
18	A5	-1.51619565131796	CDK6_1	65.0	IMR90p8
19	A5	-4.09059417716799	CDK6_1	65.0	IMR90p8
20	A5	0.668812911568693	CDK6_1	65.0	IMR90p8
21	A5	-6.13846725026133	CDK6_1	65.0	IMR90p8
22	A5	-5.58462509049923	CDK6_1	65.0	IMR90p8
23	A5	-3.21676856071372	CDK6_1	65.0	IMR90p8
24	A5	0.0310785814299379	CDK6_1	65.0	IMR90p8
25	A5	-2.55624687562113	CDK6_1	65.0	IMR90p8
26	A5	8.84162621989844	CDK6_1	65.0	IMR90p8
27	A5	16.4413781559165	CDK6_1	65.0	IMR90p8
28	A5	29.6402241964856	CDK6_1	65.0	IMR90p8
29	A5	63.5949313896026	CDK6_1	65.0	IMR90p8
30	A5	120.737694652741	CDK6_1	65.0	IMR90p8
31	A5	225.727258042494	CDK6_1	65.0	IMR90p8
32	A5	377.658397096561	CDK6_1	65.0	IMR90p8
33	A5	571.008234886187	CDK6_1	65.0	IMR90p8
34	A5	770.339140814226	CDK6_1	65.0	IMR90p8
35	A5	976.553675037558	CDK6_1	65.0	IMR90p8
36	A5	1185.20884311232	CDK6_1	65.0	IMR90p8
37	A5	1387.01106688438	CDK6_1	65.0	IMR90p8
38	A5	1576.70689960685	CDK6_1	65.0	IMR90p8
39	A5	1745.68655597622	CDK6_1	65.0	IMR90p8
40	A5	1901.56104824926	CDK6_1	65.0	IMR90p8
1	B5	10.9583310831081	CDK6_1	64.5	IMR90p8
2	B5	7.21164435238734	CDK6_1	64.5	IMR90p8
3	B5	3.39863664650647	CDK6_1	64.5	IMR90p8
4	B5	1.492062041395	CDK6_1	64.5	IMR90p8
5	B5	3.75227206277123	CDK6_1	64.5	IMR90p8
6	B5	4.75090036798974	CDK6_1	64.5	IMR90p8
7	B5	0.0437558778808125	CDK6_1	64.5	IMR90p8
8	B5	3.15821516773804	CDK6_1	64.5	IMR90p8
9	B5	-0.128212830771645	CDK6_1	64.5	IMR90p8
10	B5	-1.20650362696506	CDK6_1	64.5	IMR90p8
11	B5	1.85478554241627	CDK6_1	64.5	IMR90p8
12	B5	0.0671219327737163	CDK6_1	64.5	IMR90p8
13	B5	-5.66477754249809	CDK6_1	64.5	IMR90p8
14	B5	-2.30056487844331	CDK6_1	64.5	IMR90p8
15	B5	-5.18029988731678	CDK6_1	64.5	IMR90p8
16	B5	-0.316702867050935	CDK6_1	64.5	IMR90p8
17	B5	1.1142478454758	CDK6_1	64.5	IMR90p8
18	B5	-3.56571186123938	CDK6_1	64.5	IMR90p8
19	B5	-4.67021204636103	CDK6_1	64.5	IMR90p8
20	B5	-4.96035039374328	CDK6_1	64.5	IMR90p8
21	B5	-2.96293259608774	CDK6_1	64.5	IMR90p8
22	B5	-0.610903862046598	CDK6_1	64.5	IMR90p8
23	B5	0.374685747884541	CDK6_1	64.5	IMR90p8
24	B5	3.75171326085547	CDK6_1	64.5	IMR90p8
25	B5	2.89696595940859	CDK6_1	64.5	IMR90p8
26	B5	13.7537824178307	CDK6_1	64.5	IMR90p8
27	B5	27.1609468328534	CDK6_1	64.5	IMR90p8
28	B5	65.3196828160681	CDK6_1	64.5	IMR90p8
29	B5	132.411024284891	CDK6_1	64.5	IMR90p8
30	B5	248.229898955773	CDK6_1	64.5	IMR90p8
31	B5	426.684207210636	CDK6_1	64.5	IMR90p8
32	B5	645.726444114081	CDK6_1	64.5	IMR90p8
33	B5	870.157698810942	CDK6_1	64.5	IMR90p8
34	B5	1102.40580394524	CDK6_1	64.5	IMR90p8
35	B5	1333.45307499893	CDK6_1	64.5	IMR90p8
36	B5	1560.77649396445	CDK6_1	64.5	IMR90p8
37	B5	1768.61881037773	CDK6_1	64.5	IMR90p8
38	B5	1955.27613931657	CDK6_1	64.5	IMR90p8
39	B5	2115.0164581129	CDK6_1	64.5	IMR90p8
40	B5	2261.16918458677	CDK6_1	64.5	IMR90p8
1	C5	4.31076596015737	CDK6_1	63.3	IMR90p8
2	C5	4.55298956270599	CDK6_1	63.3	IMR90p8
3	C5	5.80668306366078	CDK6_1	63.3	IMR90p8
4	C5	6.02147659589127	CDK6_1	63.3	IMR90p8
5	C5	0.952668198621268	CDK6_1	63.3	IMR90p8
6	C5	-2.24994954962176	CDK6_1	63.3	IMR90p8
7	C5	-0.825282061568487	CDK6_1	63.3	IMR90p8
8	C5	2.75544243026116	CDK6_1	63.3	IMR90p8
9	C5	0.248932242871433	CDK6_1	63.3	IMR90p8
10	C5	-3.11062617415837	CDK6_1	63.3	IMR90p8
11	C5	-4.44716632637164	CDK6_1	63.3	IMR90p8
12	C5	-2.16836167555539	CDK6_1	63.3	IMR90p8
13	C5	-0.664801463018648	CDK6_1	63.3	IMR90p8
14	C5	1.08886951035402	CDK6_1	63.3	IMR90p8
15	C5	-0.549487884382415	CDK6_1	63.3	IMR90p8
16	C5	0.12603247571451	CDK6_1	63.3	IMR90p8
17	C5	-5.45520968603296	CDK6_1	63.3	IMR90p8
18	C5	-3.32141219974756	CDK6_1	63.3	IMR90p8
19	C5	2.25711296490863	CDK6_1	63.3	IMR90p8
20	C5	-0.695750930723079	CDK6_1	63.3	IMR90p8
21	C5	2.04378008817275	CDK6_1	63.3	IMR90p8
22	C5	-4.18197568028836	CDK6_1	63.3	IMR90p8
23	C5	-0.115759784438524	CDK6_1	63.3	IMR90p8
24	C5	3.30680444123118	CDK6_1	63.3	IMR90p8
25	C5	9.62166272247032	CDK6_1	63.3	IMR90p8
26	C5	21.272302066584	CDK6_1	63.3	IMR90p8
27	C5	49.0131434529376	CDK6_1	63.3	IMR90p8
28	C5	92.0017529906868	CDK6_1	63.3	IMR90p8
29	C5	184.140074139954	CDK6_1	63.3	IMR90p8
30	C5	330.131964126535	CDK6_1	63.3	IMR90p8
31	C5	567.590979422668	CDK6_1	63.3	IMR90p8
32	C5	820.846070079545	CDK6_1	63.3	IMR90p8
33	C5	1090.85196928557	CDK6_1	63.3	IMR90p8
34	C5	1364.17915219605	CDK6_1	63.3	IMR90p8
35	C5	1634.64918036795	CDK6_1	63.3	IMR90p8
36	C5	1895.81281617869	CDK6_1	63.3	IMR90p8
37	C5	2131.67288994904	CDK6_1	63.3	IMR90p8
38	C5	2340.47202946503	CDK6_1	63.3	IMR90p8
39	C5	2516.57535317754	CDK6_1	63.3	IMR90p8
40	C5	2678.24524614373	CDK6_1	63.3	IMR90p8
1	D5	5.39421384924162	CDK6_1	61.4	IMR90p8
2	D5	1.39320250856554	CDK6_1	61.4	IMR90p8
3	D5	3.42701577993194	CDK6_1	61.4	IMR90p8
4	D5	4.5129067684411	CDK6_1	61.4	IMR90p8
5	D5	-0.0784584916291351	CDK6_1	61.4	IMR90p8
6	D5	-2.60582716283125	CDK6_1	61.4	IMR90p8
7	D5	1.58284114968183	CDK6_1	61.4	IMR90p8
8	D5	1.1842303852959	CDK6_1	61.4	IMR90p8
9	D5	4.111204672236	CDK6_1	61.4	IMR90p8
10	D5	-1.57112450929799	CDK6_1	61.4	IMR90p8
11	D5	-2.5350951624132	CDK6_1	61.4	IMR90p8
12	D5	-1.23859111974843	CDK6_1	61.4	IMR90p8
13	D5	-0.414404644481237	CDK6_1	61.4	IMR90p8
14	D5	0.606725608125544	CDK6_1	61.4	IMR90p8
15	D5	0.746529204297985	CDK6_1	61.4	IMR90p8
16	D5	-0.978769254048075	CDK6_1	61.4	IMR90p8
17	D5	-3.53332715862916	CDK6_1	61.4	IMR90p8
18	D5	-3.64327699567593	CDK6_1	61.4	IMR90p8
19	D5	0.0600303975079441	CDK6_1	61.4	IMR90p8
20	D5	-0.982719593288493	CDK6_1	61.4	IMR90p8
21	D5	-3.22178773365886	CDK6_1	61.4	IMR90p8
22	D5	-0.847013304849952	CDK6_1	61.4	IMR90p8
23	D5	0.344730288855317	CDK6_1	61.4	IMR90p8
24	D5	-2.36641131116176	CDK6_1	61.4	IMR90p8
25	D5	2.76834394535035	CDK6_1	61.4	IMR90p8
26	D5	11.5057338043252	CDK6_1	61.4	IMR90p8
27	D5	25.3690495361784	CDK6_1	61.4	IMR90p8
28	D5	51.6289429675858	CDK6_1	61.4	IMR90p8
29	D5	103.165146864379	CDK6_1	61.4	IMR90p8
30	D5	196.674803986388	CDK6_1	61.4	IMR90p8
31	D5	361.020542852159	CDK6_1	61.4	IMR90p8
32	D5	613.447277426226	CDK6_1	61.4	IMR90p8
33	D5	878.133608462898	CDK6_1	61.4	IMR90p8
34	D5	1159.65392642334	CDK6_1	61.4	IMR90p8
35	D5	1449.15778429018	CDK6_1	61.4	IMR90p8
36	D5	1746.96945300634	CDK6_1	61.4	IMR90p8
37	D5	2030.78158323493	CDK6_1	61.4	IMR90p8
38	D5	2290.32372595327	CDK6_1	61.4	IMR90p8
39	D5	2514.88698908342	CDK6_1	61.4	IMR90p8
40	D5	2722.20433150109	CDK6_1	61.4	IMR90p8
1	E5	2.73830385412293	CDK6_1	59.0	IMR90p8
2	E5	4.99504831666627	CDK6_1	59.0	IMR90p8
3	E5	5.3442608233845	CDK6_1	59.0	IMR90p8
4	E5	0.844374649072961	CDK6_1	59.0	IMR90p8
5	E5	-1.89528648137593	CDK6_1	59.0	IMR90p8
6	E5	-0.178048559173021	CDK6_1	59.0	IMR90p8
7	E5	5.74451899561564	CDK6_1	59.0	IMR90p8
8	E5	2.76936835742254	CDK6_1	59.0	IMR90p8
9	E5	4.28954386285159	CDK6_1	59.0	IMR90p8
10	E5	-2.99860512169198	CDK6_1	59.0	IMR90p8
11	E5	-2.03062740998166	CDK6_1	59.0	IMR90p8
12	E5	1.35562579996122	CDK6_1	59.0	IMR90p8
13	E5	-0.476971877788856	CDK6_1	59.0	IMR90p8
14	E5	-3.43919594212184	CDK6_1	59.0	IMR90p8
15	E5	0.894238106501689	CDK6_1	59.0	IMR90p8
16	E5	3.59622614457658	CDK6_1	59.0	IMR90p8
17	E5	-3.90045750685613	CDK6_1	59.0	IMR90p8
18	E5	-1.762853691896	CDK6_1	59.0	IMR90p8
19	E5	0.124878779513438	CDK6_1	59.0	IMR90p8
20	E5	-6.46584296649417	CDK6_1	59.0	IMR90p8
21	E5	-4.74908411338311	CDK6_1	59.0	IMR90p8
22	E5	-4.05793248962527	CDK6_1	59.0	IMR90p8
23	E5	-5.27200023647811	CDK6_1	59.0	IMR90p8
24	E5	-1.45197534500858	CDK6_1	59.0	IMR90p8
25	E5	-2.69225832331631	CDK6_1	59.0	IMR90p8
26	E5	3.07298571813089	CDK6_1	59.0	IMR90p8
27	E5	5.34253934497747	CDK6_1	59.0	IMR90p8
28	E5	15.9184708390389	CDK6_1	59.0	IMR90p8
29	E5	33.0284728416286	CDK6_1	59.0	IMR90p8
30	E5	76.1255180028429	CDK6_1	59.0	IMR90p8
31	E5	142.67377590726	CDK6_1	59.0	IMR90p8
32	E5	266.874711710483	CDK6_1	59.0	IMR90p8
33	E5	462.268407085827	CDK6_1	59.0	IMR90p8
34	E5	706.137129617111	CDK6_1	59.0	IMR90p8
35	E5	959.535699900551	CDK6_1	59.0	IMR90p8
36	E5	1234.34275263167	CDK6_1	59.0	IMR90p8
37	E5	1521.4969775263	CDK6_1	59.0	IMR90p8
38	E5	1812.24440615213	CDK6_1	59.0	IMR90p8
39	E5	2087.74380922091	CDK6_1	59.0	IMR90p8
40	E5	2351.55348553812	CDK6_1	59.0	IMR90p8
1	F5	-79.7198915514814	CDK6_1	57.0	IMR90p8
2	F5	-59.8033921199212	CDK6_1	57.0	IMR90p8
3	F5	-43.5276035963379	CDK6_1	57.0	IMR90p8
4	F5	-22.900998924561	CDK6_1	57.0	IMR90p8
5	F5	-12.8957438731459	CDK6_1	57.0	IMR90p8
6	F5	-6.62275175508648	CDK6_1	57.0	IMR90p8
7	F5	8.16743787847463	CDK6_1	57.0	IMR90p8
8	F5	19.2376981647249	CDK6_1	57.0	IMR90p8
9	F5	18.372443278738	CDK6_1	57.0	IMR90p8
10	F5	23.1458031637535	CDK6_1	57.0	IMR90p8
11	F5	29.325630461627	CDK6_1	57.0	IMR90p8
12	F5	28.6713465033886	CDK6_1	57.0	IMR90p8
13	F5	32.0649650730193	CDK6_1	57.0	IMR90p8
14	F5	23.2986127198083	CDK6_1	57.0	IMR90p8
15	F5	25.8383387683057	CDK6_1	57.0	IMR90p8
16	F5	28.2717244878154	CDK6_1	57.0	IMR90p8
17	F5	19.4276695382009	CDK6_1	57.0	IMR90p8
18	F5	16.4196498913852	CDK6_1	57.0	IMR90p8
19	F5	17.0787625158841	CDK6_1	57.0	IMR90p8
20	F5	18.002066123639	CDK6_1	57.0	IMR90p8
21	F5	7.0937403242142	CDK6_1	57.0	IMR90p8
22	F5	3.86196715511096	CDK6_1	57.0	IMR90p8
23	F5	-0.368722375227662	CDK6_1	57.0	IMR90p8
24	F5	-2.82430889094849	CDK6_1	57.0	IMR90p8
25	F5	-15.8496868372522	CDK6_1	57.0	IMR90p8
26	F5	-18.8834117779998	CDK6_1	57.0	IMR90p8
27	F5	-16.3180762466036	CDK6_1	57.0	IMR90p8
28	F5	-26.095441551463	CDK6_1	57.0	IMR90p8
29	F5	-24.3979959620124	CDK6_1	57.0	IMR90p8
30	F5	-7.63564654200627	CDK6_1	57.0	IMR90p8
31	F5	14.8442624216641	CDK6_1	57.0	IMR90p8
32	F5	53.5450661224322	CDK6_1	57.0	IMR90p8
33	F5	142.905656602454	CDK6_1	57.0	IMR90p8
34	F5	273.135400572848	CDK6_1	57.0	IMR90p8
35	F5	433.334001228922	CDK6_1	57.0	IMR90p8
36	F5	609.228356276073	CDK6_1	57.0	IMR90p8
37	F5	788.733096168772	CDK6_1	57.0	IMR90p8
38	F5	978.86779278992	CDK6_1	57.0	IMR90p8
39	F5	1173.52904654305	CDK6_1	57.0	IMR90p8
40	F5	1373.273402787	CDK6_1	57.0	IMR90p8
1	G5	9.76514542121731	CDK6_1	55.7	IMR90p8
2	G5	6.75250569400714	CDK6_1	55.7	IMR90p8
3	G5	4.00326727836136	CDK6_1	55.7	IMR90p8
4	G5	0.175143232866503	CDK6_1	55.7	IMR90p8
5	G5	-1.94348693256234	CDK6_1	55.7	IMR90p8
6	G5	-3.33858334610522	CDK6_1	55.7	IMR90p8
7	G5	4.30889645092975	CDK6_1	55.7	IMR90p8
8	G5	1.63893594061392	CDK6_1	55.7	IMR90p8
9	G5	1.91283590614921	CDK6_1	55.7	IMR90p8
10	G5	1.47638284028017	CDK6_1	55.7	IMR90p8
11	G5	0.817376455164322	CDK6_1	55.7	IMR90p8
12	G5	-4.19354506819309	CDK6_1	55.7	IMR90p8
13	G5	-0.712723029519566	CDK6_1	55.7	IMR90p8
14	G5	-0.135888942334077	CDK6_1	55.7	IMR90p8
15	G5	-4.23961994662523	CDK6_1	55.7	IMR90p8
16	G5	-1.38927879472385	CDK6_1	55.7	IMR90p8
17	G5	5.00956108755327	CDK6_1	55.7	IMR90p8
18	G5	1.15680301566636	CDK6_1	55.7	IMR90p8
19	G5	2.06093982713901	CDK6_1	55.7	IMR90p8
20	G5	0.0873136404707111	CDK6_1	55.7	IMR90p8
21	G5	-1.87364081971828	CDK6_1	55.7	IMR90p8
22	G5	1.83096498670966	CDK6_1	55.7	IMR90p8
23	G5	-2.31154609168516	CDK6_1	55.7	IMR90p8
24	G5	1.28805535987385	CDK6_1	55.7	IMR90p8
25	G5	1.56073532010441	CDK6_1	55.7	IMR90p8
26	G5	-0.163137260427447	CDK6_1	55.7	IMR90p8
27	G5	-0.717393934995016	CDK6_1	55.7	IMR90p8
28	G5	2.89525023576789	CDK6_1	55.7	IMR90p8
29	G5	0.409190823310382	CDK6_1	55.7	IMR90p8
30	G5	13.499294313815	CDK6_1	55.7	IMR90p8
31	G5	20.7136197749892	CDK6_1	55.7	IMR90p8
32	G5	41.6381583572611	CDK6_1	55.7	IMR90p8
33	G5	85.8415850567026	CDK6_1	55.7	IMR90p8
34	G5	157.506201993246	CDK6_1	55.7	IMR90p8
35	G5	281.315111907651	CDK6_1	55.7	IMR90p8
36	G5	461.976962505883	CDK6_1	55.7	IMR90p8
37	G5	675.259573526083	CDK6_1	55.7	IMR90p8
38	G5	897.21803348738	CDK6_1	55.7	IMR90p8
39	G5	1135.09952588963	CDK6_1	55.7	IMR90p8
40	G5	1389.23675479719	CDK6_1	55.7	IMR90p8
1	H5	7.00010221967432	CDK6_1	55.0	IMR90p8
2	H5	8.41380409110798	CDK6_1	55.0	IMR90p8
3	H5	3.26781639199817	CDK6_1	55.0	IMR90p8
4	H5	4.19481428491099	CDK6_1	55.0	IMR90p8
5	H5	0.613323895184294	CDK6_1	55.0	IMR90p8
6	H5	2.22482834892162	CDK6_1	55.0	IMR90p8
7	H5	1.29757611576588	CDK6_1	55.0	IMR90p8
8	H5	5.77417204119456	CDK6_1	55.0	IMR90p8
9	H5	-0.409853356894473	CDK6_1	55.0	IMR90p8
10	H5	4.27661645317312	CDK6_1	55.0	IMR90p8
11	H5	1.74718977403563	CDK6_1	55.0	IMR90p8
12	H5	-3.71464813519833	CDK6_1	55.0	IMR90p8
13	H5	-4.23324451067629	CDK6_1	55.0	IMR90p8
14	H5	-1.26785206887962	CDK6_1	55.0	IMR90p8
15	H5	-3.53472247387208	CDK6_1	55.0	IMR90p8
16	H5	-0.886523361061336	CDK6_1	55.0	IMR90p8
17	H5	-8.22724207782812	CDK6_1	55.0	IMR90p8
18	H5	1.95477910402906	CDK6_1	55.0	IMR90p8
19	H5	-3.4409621494292	CDK6_1	55.0	IMR90p8
20	H5	-3.60480442091693	CDK6_1	55.0	IMR90p8
21	H5	-1.11331290161388	CDK6_1	55.0	IMR90p8
22	H5	-0.935451341001681	CDK6_1	55.0	IMR90p8
23	H5	2.31835106739754	CDK6_1	55.0	IMR90p8
24	H5	-2.27532378379647	CDK6_1	55.0	IMR90p8
25	H5	-3.05769979629576	CDK6_1	55.0	IMR90p8
26	H5	-0.894737443265058	CDK6_1	55.0	IMR90p8
27	H5	-0.0984697937674355	CDK6_1	55.0	IMR90p8
28	H5	0.303043768719363	CDK6_1	55.0	IMR90p8
29	H5	1.25601926419085	CDK6_1	55.0	IMR90p8
30	H5	8.25599860218745	CDK6_1	55.0	IMR90p8
31	H5	8.68483376582208	CDK6_1	55.0	IMR90p8
32	H5	18.3790552734231	CDK6_1	55.0	IMR90p8
33	H5	42.428363279324	CDK6_1	55.0	IMR90p8
34	H5	81.3967889537553	CDK6_1	55.0	IMR90p8
35	H5	147.365644902555	CDK6_1	55.0	IMR90p8
36	H5	263.757747196923	CDK6_1	55.0	IMR90p8
37	H5	435.75305666459	CDK6_1	55.0	IMR90p8
38	H5	639.983606968261	CDK6_1	55.0	IMR90p8
39	H5	852.372901919671	CDK6_1	55.0	IMR90p8
40	H5	1072.92094151882	CDK6_1	55.0	IMR90p8
1	A5	-0.164597464593498	CDK6_1	65.0	IMR90p2
2	A5	-2.46426756709525	CDK6_1	65.0	IMR90p2
3	A5	2.30853848395418	CDK6_1	65.0	IMR90p2
4	A5	0.244945407022897	CDK6_1	65.0	IMR90p2
5	A5	2.441080703436	CDK6_1	65.0	IMR90p2
6	A5	0.299683633871155	CDK6_1	65.0	IMR90p2
7	A5	-0.0936655736445573	CDK6_1	65.0	IMR90p2
8	A5	2.73293307239101	CDK6_1	65.0	IMR90p2
9	A5	-1.72232399733048	CDK6_1	65.0	IMR90p2
10	A5	1.41988101262541	CDK6_1	65.0	IMR90p2
11	A5	-0.919431943521886	CDK6_1	65.0	IMR90p2
12	A5	-2.03485551696122	CDK6_1	65.0	IMR90p2
13	A5	2.09332350801424	CDK6_1	65.0	IMR90p2
14	A5	1.02863110069802	CDK6_1	65.0	IMR90p2
15	A5	0.319788555751074	CDK6_1	65.0	IMR90p2
16	A5	-2.80792182339019	CDK6_1	65.0	IMR90p2
17	A5	-2.31994791458646	CDK6_1	65.0	IMR90p2
18	A5	2.60955527178749	CDK6_1	65.0	IMR90p2
19	A5	-2.069602079172	CDK6_1	65.0	IMR90p2
20	A5	-3.47466540187634	CDK6_1	65.0	IMR90p2
21	A5	0.062187013601033	CDK6_1	65.0	IMR90p2
22	A5	0.378211545111753	CDK6_1	65.0	IMR90p2
23	A5	-3.43279287823498	CDK6_1	65.0	IMR90p2
24	A5	-1.95983808664869	CDK6_1	65.0	IMR90p2
25	A5	2.2085844114531	CDK6_1	65.0	IMR90p2
26	A5	-0.380481977913405	CDK6_1	65.0	IMR90p2
27	A5	9.7945917105335	CDK6_1	65.0	IMR90p2
28	A5	18.839173750941	CDK6_1	65.0	IMR90p2
29	A5	40.0294943482804	CDK6_1	65.0	IMR90p2
30	A5	79.9243631354211	CDK6_1	65.0	IMR90p2
31	A5	149.028675078034	CDK6_1	65.0	IMR90p2
32	A5	271.356201451331	CDK6_1	65.0	IMR90p2
33	A5	449.058452821306	CDK6_1	65.0	IMR90p2
34	A5	640.541086394615	CDK6_1	65.0	IMR90p2
35	A5	845.848085439869	CDK6_1	65.0	IMR90p2
36	A5	1058.10425445281	CDK6_1	65.0	IMR90p2
37	A5	1265.75998790534	CDK6_1	65.0	IMR90p2
38	A5	1465.48011812667	CDK6_1	65.0	IMR90p2
39	A5	1645.18544850432	CDK6_1	65.0	IMR90p2
40	A5	1814.93137293269	CDK6_1	65.0	IMR90p2
1	B5	0.222920262154275	CDK6_1	64.5	IMR90p2
2	B5	-2.30437005068188	CDK6_1	64.5	IMR90p2
3	B5	2.8317842638553	CDK6_1	64.5	IMR90p2
4	B5	-1.90403870706405	CDK6_1	64.5	IMR90p2
5	B5	3.90224025958287	CDK6_1	64.5	IMR90p2
6	B5	-1.46406369391389	CDK6_1	64.5	IMR90p2
7	B5	-2.21722671379621	CDK6_1	64.5	IMR90p2
8	B5	1.02613335013393	CDK6_1	64.5	IMR90p2
9	B5	1.85027034317409	CDK6_1	64.5	IMR90p2
10	B5	0.62489782502962	CDK6_1	64.5	IMR90p2
11	B5	2.71108493538895	CDK6_1	64.5	IMR90p2
12	B5	-0.0397495241736578	CDK6_1	64.5	IMR90p2
13	B5	0.259139579712155	CDK6_1	64.5	IMR90p2
14	B5	0.466322344838318	CDK6_1	64.5	IMR90p2
15	B5	-2.863286428229	CDK6_1	64.5	IMR90p2
16	B5	3.36371952184527	CDK6_1	64.5	IMR90p2
17	B5	-2.58098305606381	CDK6_1	64.5	IMR90p2
18	B5	-2.92636497567037	CDK6_1	64.5	IMR90p2
19	B5	-4.70439528111865	CDK6_1	64.5	IMR90p2
20	B5	-1.5012785203603	CDK6_1	64.5	IMR90p2
21	B5	-0.269341186445672	CDK6_1	64.5	IMR90p2
22	B5	1.77782183246654	CDK6_1	64.5	IMR90p2
23	B5	3.68035225459244	CDK6_1	64.5	IMR90p2
24	B5	-0.569133928915107	CDK6_1	64.5	IMR90p2
25	B5	-0.769751691467263	CDK6_1	64.5	IMR90p2
26	B5	5.51053701814544	CDK6_1	64.5	IMR90p2
27	B5	16.9952908720061	CDK6_1	64.5	IMR90p2
28	B5	28.5331979509765	CDK6_1	64.5	IMR90p2
29	B5	60.3918787628359	CDK6_1	64.5	IMR90p2
30	B5	127.519807938622	CDK6_1	64.5	IMR90p2
31	B5	246.411816674375	CDK6_1	64.5	IMR90p2
32	B5	419.553132348683	CDK6_1	64.5	IMR90p2
33	B5	628.041572811634	CDK6_1	64.5	IMR90p2
34	B5	842.602675158361	CDK6_1	64.5	IMR90p2
35	B5	1064.6780499601	CDK6_1	64.5	IMR90p2
36	B5	1290.3945035219	CDK6_1	64.5	IMR90p2
37	B5	1506.11212404959	CDK6_1	64.5	IMR90p2
38	B5	1705.19724253912	CDK6_1	64.5	IMR90p2
39	B5	1881.64669151277	CDK6_1	64.5	IMR90p2
40	B5	2048.46933261503	CDK6_1	64.5	IMR90p2
1	C5	0.0474618563889635	CDK6_1	63.3	IMR90p2
2	C5	-0.545837849816053	CDK6_1	63.3	IMR90p2
3	C5	0.320716709710268	CDK6_1	63.3	IMR90p2
4	C5	2.01542513940558	CDK6_1	63.3	IMR90p2
5	C5	0.857741082315442	CDK6_1	63.3	IMR90p2
6	C5	-4.04699221409373	CDK6_1	63.3	IMR90p2
7	C5	5.00814137633324	CDK6_1	63.3	IMR90p2
8	C5	1.31437100380754	CDK6_1	63.3	IMR90p2
9	C5	-1.42183277925096	CDK6_1	63.3	IMR90p2
10	C5	2.29797604509849	CDK6_1	63.3	IMR90p2
11	C5	-0.53006406732402	CDK6_1	63.3	IMR90p2
12	C5	-0.715449444463957	CDK6_1	63.3	IMR90p2
13	C5	5.19910010496687	CDK6_1	63.3	IMR90p2
14	C5	-3.04351639169681	CDK6_1	63.3	IMR90p2
15	C5	1.4244632237278	CDK6_1	63.3	IMR90p2
16	C5	-3.91415185524056	CDK6_1	63.3	IMR90p2
17	C5	0.882360599777257	CDK6_1	63.3	IMR90p2
18	C5	-0.0511952936658417	CDK6_1	63.3	IMR90p2
19	C5	-0.973272320161868	CDK6_1	63.3	IMR90p2
20	C5	-4.44436216186159	CDK6_1	63.3	IMR90p2
21	C5	-1.26428785664802	CDK6_1	63.3	IMR90p2
22	C5	0.377380349739269	CDK6_1	63.3	IMR90p2
23	C5	-5.22380067521044	CDK6_1	63.3	IMR90p2
24	C5	-0.636927808148357	CDK6_1	63.3	IMR90p2
25	C5	1.53034464364782	CDK6_1	63.3	IMR90p2
26	C5	10.5726657044079	CDK6_1	63.3	IMR90p2
27	C5	21.3243653910872	CDK6_1	63.3	IMR90p2
28	C5	47.5478380111658	CDK6_1	63.3	IMR90p2
29	C5	95.4596256423047	CDK6_1	63.3	IMR90p2
30	C5	183.213298097193	CDK6_1	63.3	IMR90p2
31	C5	336.719192929788	CDK6_1	63.3	IMR90p2
32	C5	584.499490599157	CDK6_1	63.3	IMR90p2
33	C5	837.717406574969	CDK6_1	63.3	IMR90p2
34	C5	1098.29243248743	CDK6_1	63.3	IMR90p2
35	C5	1362.13153548372	CDK6_1	63.3	IMR90p2
36	C5	1628.56051528669	CDK6_1	63.3	IMR90p2
37	C5	1879.5264933743	CDK6_1	63.3	IMR90p2
38	C5	2109.80692386159	CDK6_1	63.3	IMR90p2
39	C5	2307.20308924297	CDK6_1	63.3	IMR90p2
40	C5	2487.8483764103	CDK6_1	63.3	IMR90p2
1	D5	3.22681344487182	CDK6_1	61.4	IMR90p2
2	D5	6.51154826700349	CDK6_1	61.4	IMR90p2
3	D5	1.43648966741875	CDK6_1	61.4	IMR90p2
4	D5	1.17198432758823	CDK6_1	61.4	IMR90p2
5	D5	6.07401891544578	CDK6_1	61.4	IMR90p2
6	D5	-0.882122093690214	CDK6_1	61.4	IMR90p2
7	D5	1.29872218068158	CDK6_1	61.4	IMR90p2
8	D5	-0.227720823662366	CDK6_1	61.4	IMR90p2
9	D5	-0.99099142785235	CDK6_1	61.4	IMR90p2
10	D5	0.176927013146269	CDK6_1	61.4	IMR90p2
11	D5	-0.415496687730865	CDK6_1	61.4	IMR90p2
12	D5	-2.42863693987874	CDK6_1	61.4	IMR90p2
13	D5	-0.866205579729467	CDK6_1	61.4	IMR90p2
14	D5	2.69425324617123	CDK6_1	61.4	IMR90p2
15	D5	1.12891309499082	CDK6_1	61.4	IMR90p2
16	D5	-1.48872812149602	CDK6_1	61.4	IMR90p2
17	D5	-2.8313876846064	CDK6_1	61.4	IMR90p2
18	D5	2.24185506232561	CDK6_1	61.4	IMR90p2
19	D5	-0.0601799047294662	CDK6_1	61.4	IMR90p2
20	D5	-3.08489937353625	CDK6_1	61.4	IMR90p2
21	D5	-1.96916588495878	CDK6_1	61.4	IMR90p2
22	D5	-3.22011911351319	CDK6_1	61.4	IMR90p2
23	D5	-3.64156903401954	CDK6_1	61.4	IMR90p2
24	D5	-3.95924427561295	CDK6_1	61.4	IMR90p2
25	D5	1.50851127662918	CDK6_1	61.4	IMR90p2
26	D5	2.28168276383167	CDK6_1	61.4	IMR90p2
27	D5	12.8090223414101	CDK6_1	61.4	IMR90p2
28	D5	22.8773347174442	CDK6_1	61.4	IMR90p2
29	D5	57.6168529229894	CDK6_1	61.4	IMR90p2
30	D5	106.962186887766	CDK6_1	61.4	IMR90p2
31	D5	213.342031751408	CDK6_1	61.4	IMR90p2
32	D5	386.683245788331	CDK6_1	61.4	IMR90p2
33	D5	641.381980469249	CDK6_1	61.4	IMR90p2
34	D5	906.491136540535	CDK6_1	61.4	IMR90p2
35	D5	1192.86905295343	CDK6_1	61.4	IMR90p2
36	D5	1488.53579835581	CDK6_1	61.4	IMR90p2
37	D5	1785.30717027765	CDK6_1	61.4	IMR90p2
38	D5	2062.75094816099	CDK6_1	61.4	IMR90p2
39	D5	2310.66294661325	CDK6_1	61.4	IMR90p2
40	D5	2541.2281382494	CDK6_1	61.4	IMR90p2
1	E5	-0.178982618839655	CDK6_1	59.0	IMR90p2
2	E5	-0.488024138201126	CDK6_1	59.0	IMR90p2
3	E5	2.88301294352368	CDK6_1	59.0	IMR90p2
4	E5	4.50613831320743	CDK6_1	59.0	IMR90p2
5	E5	2.64662528696363	CDK6_1	59.0	IMR90p2
6	E5	3.24463969607223	CDK6_1	59.0	IMR90p2
7	E5	-4.76797814705651	CDK6_1	59.0	IMR90p2
8	E5	0.535351645745322	CDK6_1	59.0	IMR90p2
9	E5	0.318016198209534	CDK6_1	59.0	IMR90p2
10	E5	-1.39760322300253	CDK6_1	59.0	IMR90p2
11	E5	-3.55992155881586	CDK6_1	59.0	IMR90p2
12	E5	-2.39739731489954	CDK6_1	59.0	IMR90p2
13	E5	1.80192380109747	CDK6_1	59.0	IMR90p2
14	E5	0.967396178609306	CDK6_1	59.0	IMR90p2
15	E5	-2.81222197719899	CDK6_1	59.0	IMR90p2
16	E5	1.09820315307024	CDK6_1	59.0	IMR90p2
17	E5	1.68219692369257	CDK6_1	59.0	IMR90p2
18	E5	1.87265505501045	CDK6_1	59.0	IMR90p2
19	E5	-0.394414919640894	CDK6_1	59.0	IMR90p2
20	E5	-0.532733798254867	CDK6_1	59.0	IMR90p2
21	E5	-1.67005973456298	CDK6_1	59.0	IMR90p2
22	E5	-0.454853214388095	CDK6_1	59.0	IMR90p2
23	E5	-1.64498677770735	CDK6_1	59.0	IMR90p2
24	E5	-4.39864353575149	CDK6_1	59.0	IMR90p2
25	E5	0.838715287062314	CDK6_1	59.0	IMR90p2
26	E5	-1.19262883621286	CDK6_1	59.0	IMR90p2
27	E5	4.89972370133455	CDK6_1	59.0	IMR90p2
28	E5	7.24625686890704	CDK6_1	59.0	IMR90p2
29	E5	21.1199890009298	CDK6_1	59.0	IMR90p2
30	E5	38.4642910110128	CDK6_1	59.0	IMR90p2
31	E5	82.058799588347	CDK6_1	59.0	IMR90p2
32	E5	156.084571758225	CDK6_1	59.0	IMR90p2
33	E5	285.687057049305	CDK6_1	59.0	IMR90p2
34	E5	499.078526955636	CDK6_1	59.0	IMR90p2
35	E5	735.920883826878	CDK6_1	59.0	IMR90p2
36	E5	1006.1517230053	CDK6_1	59.0	IMR90p2
37	E5	1296.87998950552	CDK6_1	59.0	IMR90p2
38	E5	1595.67028794968	CDK6_1	59.0	IMR90p2
39	E5	1882.57765007824	CDK6_1	59.0	IMR90p2
40	E5	2156.1606015046	CDK6_1	59.0	IMR90p2
1	F5	9.54707956131188	CDK6_1	57.0	IMR90p2
2	F5	5.27463842268935	CDK6_1	57.0	IMR90p2
3	F5	2.72351903791196	CDK6_1	57.0	IMR90p2
4	F5	1.36933649680714	CDK6_1	57.0	IMR90p2
5	F5	0.0539371323588966	CDK6_1	57.0	IMR90p2
6	F5	-1.51097493007683	CDK6_1	57.0	IMR90p2
7	F5	-2.22223435394108	CDK6_1	57.0	IMR90p2
8	F5	1.41889556310298	CDK6_1	57.0	IMR90p2
9	F5	0.760806106664859	CDK6_1	57.0	IMR90p2
10	F5	1.8370855335379	CDK6_1	57.0	IMR90p2
11	F5	-0.450134314249226	CDK6_1	57.0	IMR90p2
12	F5	0.942850480387733	CDK6_1	57.0	IMR90p2
13	F5	4.14898666423369	CDK6_1	57.0	IMR90p2
14	F5	0.42812357380808	CDK6_1	57.0	IMR90p2
15	F5	0.611121276453105	CDK6_1	57.0	IMR90p2
16	F5	-0.0069687826321569	CDK6_1	57.0	IMR90p2
17	F5	-6.75072617544674	CDK6_1	57.0	IMR90p2
18	F5	-2.97910975151126	CDK6_1	57.0	IMR90p2
19	F5	3.31589693015258	CDK6_1	57.0	IMR90p2
20	F5	1.54123157957974	CDK6_1	57.0	IMR90p2
21	F5	-0.312699091026843	CDK6_1	57.0	IMR90p2
22	F5	2.4729536157538	CDK6_1	57.0	IMR90p2
23	F5	-4.23202370473473	CDK6_1	57.0	IMR90p2
24	F5	-2.75989464881377	CDK6_1	57.0	IMR90p2
25	F5	2.53719483873101	CDK6_1	57.0	IMR90p2
26	F5	-0.36855499601279	CDK6_1	57.0	IMR90p2
27	F5	3.38891753553071	CDK6_1	57.0	IMR90p2
28	F5	-1.02815840584663	CDK6_1	57.0	IMR90p2
29	F5	3.95320342221476	CDK6_1	57.0	IMR90p2
30	F5	13.4173211630896	CDK6_1	57.0	IMR90p2
31	F5	29.2818581364781	CDK6_1	57.0	IMR90p2
32	F5	53.5335020582306	CDK6_1	57.0	IMR90p2
33	F5	104.732170982778	CDK6_1	57.0	IMR90p2
34	F5	198.284168316615	CDK6_1	57.0	IMR90p2
35	F5	350.633096691614	CDK6_1	57.0	IMR90p2
36	F5	572.067272734938	CDK6_1	57.0	IMR90p2
37	F5	815.326584896611	CDK6_1	57.0	IMR90p2
38	F5	1089.97589048939	CDK6_1	57.0	IMR90p2
39	F5	1380.88977044708	CDK6_1	57.0	IMR90p2
40	F5	1685.93008507139	CDK6_1	57.0	IMR90p2
1	G5	5.98899177986232	CDK6_1	55.7	IMR90p2
2	G5	5.93262480255453	CDK6_1	55.7	IMR90p2
3	G5	-0.0659928437275994	CDK6_1	55.7	IMR90p2
4	G5	3.88565147265399	CDK6_1	55.7	IMR90p2
5	G5	2.8429536263161	CDK6_1	55.7	IMR90p2
6	G5	1.51075205071493	CDK6_1	55.7	IMR90p2
7	G5	-1.28119528466277	CDK6_1	55.7	IMR90p2
8	G5	0.462667742752728	CDK6_1	55.7	IMR90p2
9	G5	0.34020400420377	CDK6_1	55.7	IMR90p2
10	G5	2.72845052184812	CDK6_1	55.7	IMR90p2
11	G5	-1.14116569801763	CDK6_1	55.7	IMR90p2
12	G5	0.326722117825284	CDK6_1	55.7	IMR90p2
13	G5	-2.60875772584041	CDK6_1	55.7	IMR90p2
14	G5	-0.944042741434714	CDK6_1	55.7	IMR90p2
15	G5	-0.817847929632535	CDK6_1	55.7	IMR90p2
16	G5	0.584306040776937	CDK6_1	55.7	IMR90p2
17	G5	-0.682167182471858	CDK6_1	55.7	IMR90p2
18	G5	-5.32701623027151	CDK6_1	55.7	IMR90p2
19	G5	-2.05780895484804	CDK6_1	55.7	IMR90p2
20	G5	-0.576625810353107	CDK6_1	55.7	IMR90p2
21	G5	0.732358299958378	CDK6_1	55.7	IMR90p2
22	G5	3.17340633093772	CDK6_1	55.7	IMR90p2
23	G5	-0.170849509557684	CDK6_1	55.7	IMR90p2
24	G5	-5.78763924623991	CDK6_1	55.7	IMR90p2
25	G5	5.49965601237636	CDK6_1	55.7	IMR90p2
26	G5	0.0924952192558521	CDK6_1	55.7	IMR90p2
27	G5	-2.4757963728257	CDK6_1	55.7	IMR90p2
28	G5	1.73974801139502	CDK6_1	55.7	IMR90p2
29	G5	6.82210603791191	CDK6_1	55.7	IMR90p2
30	G5	8.8026711975026	CDK6_1	55.7	IMR90p2
31	G5	15.7641586025925	CDK6_1	55.7	IMR90p2
32	G5	22.016511455221	CDK6_1	55.7	IMR90p2
33	G5	43.5435703245021	CDK6_1	55.7	IMR90p2
34	G5	84.6824964397888	CDK6_1	55.7	IMR90p2
35	G5	166.62415613731	CDK6_1	55.7	IMR90p2
36	G5	295.688969506668	CDK6_1	55.7	IMR90p2
37	G5	491.929506176247	CDK6_1	55.7	IMR90p2
38	G5	710.494229978392	CDK6_1	55.7	IMR90p2
39	G5	959.975732175123	CDK6_1	55.7	IMR90p2
40	G5	1230.52416410373	CDK6_1	55.7	IMR90p2
1	H5	16.1464392551884	CDK6_1	55.0	IMR90p2
2	H5	9.56054646980328	CDK6_1	55.0	IMR90p2
3	H5	9.58763410025722	CDK6_1	55.0	IMR90p2
4	H5	3.81612736505713	CDK6_1	55.0	IMR90p2
5	H5	4.4084507958105	CDK6_1	55.0	IMR90p2
6	H5	-0.771598987404559	CDK6_1	55.0	IMR90p2
7	H5	2.64581625323581	CDK6_1	55.0	IMR90p2
8	H5	-3.62397799870041	CDK6_1	55.0	IMR90p2
9	H5	2.22609415232864	CDK6_1	55.0	IMR90p2
10	H5	3.02720014369652	CDK6_1	55.0	IMR90p2
11	H5	-1.34956764160688	CDK6_1	55.0	IMR90p2
12	H5	0.240674088425294	CDK6_1	55.0	IMR90p2
13	H5	-2.28294273437996	CDK6_1	55.0	IMR90p2
14	H5	-3.50584172578147	CDK6_1	55.0	IMR90p2
15	H5	-1.40316643794313	CDK6_1	55.0	IMR90p2
16	H5	-1.11352291595176	CDK6_1	55.0	IMR90p2
17	H5	0.109161661297549	CDK6_1	55.0	IMR90p2
18	H5	-4.04480119800155	CDK6_1	55.0	IMR90p2
19	H5	-2.59956030612739	CDK6_1	55.0	IMR90p2
20	H5	-4.03208882255467	CDK6_1	55.0	IMR90p2
21	H5	-2.84952812817573	CDK6_1	55.0	IMR90p2
22	H5	-0.141249711080491	CDK6_1	55.0	IMR90p2
23	H5	-2.0075564294566	CDK6_1	55.0	IMR90p2
24	H5	-2.13936691860954	CDK6_1	55.0	IMR90p2
25	H5	-2.19252229114454	CDK6_1	55.0	IMR90p2
26	H5	2.09305653898946	CDK6_1	55.0	IMR90p2
27	H5	-0.693365168155196	CDK6_1	55.0	IMR90p2
28	H5	-0.20786494055983	CDK6_1	55.0	IMR90p2
29	H5	-0.89138232727646	CDK6_1	55.0	IMR90p2
30	H5	0.028378666145727	CDK6_1	55.0	IMR90p2
31	H5	5.81272168809073	CDK6_1	55.0	IMR90p2
32	H5	15.6578786324485	CDK6_1	55.0	IMR90p2
33	H5	21.1003922780278	CDK6_1	55.0	IMR90p2
34	H5	48.6908431386346	CDK6_1	55.0	IMR90p2
35	H5	86.9560576814856	CDK6_1	55.0	IMR90p2
36	H5	168.493491544289	CDK6_1	55.0	IMR90p2
37	H5	298.785663924552	CDK6_1	55.0	IMR90p2
38	H5	488.182357440752	CDK6_1	55.0	IMR90p2
39	H5	695.587151531461	CDK6_1	55.0	IMR90p2
40	H5	921.000046196678	CDK6_1	55.0	IMR90p2
1	A5	-1.95438428753368	CDK6_1	65.0	IMR90p11
2	A5	1.53287992582091	CDK6_1	65.0	IMR90p11
3	A5	1.01127562471129	CDK6_1	65.0	IMR90p11
4	A5	7.52254085535469	CDK6_1	65.0	IMR90p11
5	A5	-2.24005297588837	CDK6_1	65.0	IMR90p11
6	A5	4.79668540448029	CDK6_1	65.0	IMR90p11
7	A5	4.23594420658446	CDK6_1	65.0	IMR90p11
8	A5	-3.4237453253395	CDK6_1	65.0	IMR90p11
9	A5	3.32335326121029	CDK6_1	65.0	IMR90p11
10	A5	-1.82501296233841	CDK6_1	65.0	IMR90p11
11	A5	-1.28161964817036	CDK6_1	65.0	IMR90p11
12	A5	3.03379774480163	CDK6_1	65.0	IMR90p11
13	A5	1.88062384494788	CDK6_1	65.0	IMR90p11
14	A5	-3.30640946116546	CDK6_1	65.0	IMR90p11
15	A5	-4.32774656659876	CDK6_1	65.0	IMR90p11
16	A5	-7.42590865008196	CDK6_1	65.0	IMR90p11
17	A5	-2.23048295936178	CDK6_1	65.0	IMR90p11
18	A5	-1.66014744020094	CDK6_1	65.0	IMR90p11
19	A5	-2.48454435960639	CDK6_1	65.0	IMR90p11
20	A5	-3.47893946548993	CDK6_1	65.0	IMR90p11
21	A5	-0.740935363803146	CDK6_1	65.0	IMR90p11
22	A5	-1.36752951529752	CDK6_1	65.0	IMR90p11
23	A5	-0.469863104101933	CDK6_1	65.0	IMR90p11
24	A5	2.17619060955985	CDK6_1	65.0	IMR90p11
25	A5	1.86556031593409	CDK6_1	65.0	IMR90p11
26	A5	4.49857375614647	CDK6_1	65.0	IMR90p11
27	A5	9.58923542528055	CDK6_1	65.0	IMR90p11
28	A5	22.8569972884548	CDK6_1	65.0	IMR90p11
29	A5	49.4131680099022	CDK6_1	65.0	IMR90p11
30	A5	104.863408586176	CDK6_1	65.0	IMR90p11
31	A5	191.281617073219	CDK6_1	65.0	IMR90p11
32	A5	337.69393539198	CDK6_1	65.0	IMR90p11
33	A5	534.937950228083	CDK6_1	65.0	IMR90p11
34	A5	742.995595679017	CDK6_1	65.0	IMR90p11
35	A5	959.97402254818	CDK6_1	65.0	IMR90p11
36	A5	1180.71617296461	CDK6_1	65.0	IMR90p11
37	A5	1393.26472196335	CDK6_1	65.0	IMR90p11
38	A5	1593.41327770431	CDK6_1	65.0	IMR90p11
39	A5	1776.36879015992	CDK6_1	65.0	IMR90p11
40	A5	1949.12406732224	CDK6_1	65.0	IMR90p11
1	B5	2.64643675395564	CDK6_1	64.5	IMR90p11
2	B5	5.54917663166543	CDK6_1	64.5	IMR90p11
3	B5	-1.31518375150654	CDK6_1	64.5	IMR90p11
4	B5	4.87326241235678	CDK6_1	64.5	IMR90p11
5	B5	1.58411740873771	CDK6_1	64.5	IMR90p11
6	B5	1.89761673418889	CDK6_1	64.5	IMR90p11
7	B5	1.43478291364909	CDK6_1	64.5	IMR90p11
8	B5	-2.87947305842727	CDK6_1	64.5	IMR90p11
9	B5	1.36312100758823	CDK6_1	64.5	IMR90p11
10	B5	2.54357176990698	CDK6_1	64.5	IMR90p11
11	B5	1.45025689929344	CDK6_1	64.5	IMR90p11
12	B5	0.697782575698966	CDK6_1	64.5	IMR90p11
13	B5	0.104218446674167	CDK6_1	64.5	IMR90p11
14	B5	-1.72543005691568	CDK6_1	64.5	IMR90p11
15	B5	-1.54399296725524	CDK6_1	64.5	IMR90p11
16	B5	-1.42940340539099	CDK6_1	64.5	IMR90p11
17	B5	-3.06111768625669	CDK6_1	64.5	IMR90p11
18	B5	-2.35409543869082	CDK6_1	64.5	IMR90p11
19	B5	-2.04181557262291	CDK6_1	64.5	IMR90p11
20	B5	-3.52951650455907	CDK6_1	64.5	IMR90p11
21	B5	-3.51894073701851	CDK6_1	64.5	IMR90p11
22	B5	-1.51131310307346	CDK6_1	64.5	IMR90p11
23	B5	1.95691782778749	CDK6_1	64.5	IMR90p11
24	B5	2.40114745994697	CDK6_1	64.5	IMR90p11
25	B5	3.00329320596211	CDK6_1	64.5	IMR90p11
26	B5	8.25760227898945	CDK6_1	64.5	IMR90p11
27	B5	19.2314751969543	CDK6_1	64.5	IMR90p11
28	B5	42.7980109555615	CDK6_1	64.5	IMR90p11
29	B5	85.4233811592367	CDK6_1	64.5	IMR90p11
30	B5	167.537100306206	CDK6_1	64.5	IMR90p11
31	B5	304.781207118809	CDK6_1	64.5	IMR90p11
32	B5	510.41689692164	CDK6_1	64.5	IMR90p11
33	B5	747.544493532302	CDK6_1	64.5	IMR90p11
34	B5	986.201268091024	CDK6_1	64.5	IMR90p11
35	B5	1226.89490719452	CDK6_1	64.5	IMR90p11
36	B5	1462.05050686049	CDK6_1	64.5	IMR90p11
37	B5	1686.78187061571	CDK6_1	64.5	IMR90p11
38	B5	1891.39325069459	CDK6_1	64.5	IMR90p11
39	B5	2076.41827551275	CDK6_1	64.5	IMR90p11
40	B5	2245.57752007354	CDK6_1	64.5	IMR90p11
1	C5	6.7167884079895	CDK6_1	63.3	IMR90p11
2	C5	3.06502754683379	CDK6_1	63.3	IMR90p11
3	C5	2.80358787428986	CDK6_1	63.3	IMR90p11
4	C5	1.05779054497225	CDK6_1	63.3	IMR90p11
5	C5	0.994283923156218	CDK6_1	63.3	IMR90p11
6	C5	3.58611470643064	CDK6_1	63.3	IMR90p11
7	C5	0.499713641821018	CDK6_1	63.3	IMR90p11
8	C5	4.18250834655828	CDK6_1	63.3	IMR90p11
9	C5	1.34475490051045	CDK6_1	63.3	IMR90p11
10	C5	-0.808843025770784	CDK6_1	63.3	IMR90p11
11	C5	-3.10720375274377	CDK6_1	63.3	IMR90p11
12	C5	-0.737939832683878	CDK6_1	63.3	IMR90p11
13	C5	0.95975429229884	CDK6_1	63.3	IMR90p11
14	C5	-2.85005380490566	CDK6_1	63.3	IMR90p11
15	C5	-6.14729795180665	CDK6_1	63.3	IMR90p11
16	C5	3.03018598571998	CDK6_1	63.3	IMR90p11
17	C5	-5.10456763019465	CDK6_1	63.3	IMR90p11
18	C5	0.786122201612216	CDK6_1	63.3	IMR90p11
19	C5	-0.565175537341929	CDK6_1	63.3	IMR90p11
20	C5	-3.7964532208789	CDK6_1	63.3	IMR90p11
21	C5	-3.61020638657828	CDK6_1	63.3	IMR90p11
22	C5	-3.47688581693455	CDK6_1	63.3	IMR90p11
23	C5	3.1508854757094	CDK6_1	63.3	IMR90p11
24	C5	2.36397197013321	CDK6_1	63.3	IMR90p11
25	C5	2.78715967606513	CDK6_1	63.3	IMR90p11
26	C5	9.41395500483168	CDK6_1	63.3	IMR90p11
27	C5	28.608534740004	CDK6_1	63.3	IMR90p11
28	C5	50.2075953855547	CDK6_1	63.3	IMR90p11
29	C5	111.477461568567	CDK6_1	63.3	IMR90p11
30	C5	211.750077027683	CDK6_1	63.3	IMR90p11
31	C5	387.841632414491	CDK6_1	63.3	IMR90p11
32	C5	650.483330927325	CDK6_1	63.3	IMR90p11
33	C5	918.78613609316	CDK6_1	63.3	IMR90p11
34	C5	1198.67001609602	CDK6_1	63.3	IMR90p11
35	C5	1477.01160459085	CDK6_1	63.3	IMR90p11
36	C5	1751.66823175732	CDK6_1	63.3	IMR90p11
37	C5	2010.21758478189	CDK6_1	63.3	IMR90p11
38	C5	2243.87506450047	CDK6_1	63.3	IMR90p11
39	C5	2452.68006142285	CDK6_1	63.3	IMR90p11
40	C5	2643.13492017854	CDK6_1	63.3	IMR90p11
1	D5	7.02214804277173	CDK6_1	61.4	IMR90p11
2	D5	2.80129592699086	CDK6_1	61.4	IMR90p11
3	D5	2.01101219618886	CDK6_1	61.4	IMR90p11
4	D5	2.16780072331312	CDK6_1	61.4	IMR90p11
5	D5	6.37246809488852	CDK6_1	61.4	IMR90p11
6	D5	1.07357874842046	CDK6_1	61.4	IMR90p11
7	D5	0.795611218906743	CDK6_1	61.4	IMR90p11
8	D5	0.413986263365587	CDK6_1	61.4	IMR90p11
9	D5	-0.482149953928001	CDK6_1	61.4	IMR90p11
10	D5	-2.50728930769947	CDK6_1	61.4	IMR90p11
11	D5	2.5773686358948	CDK6_1	61.4	IMR90p11
12	D5	-4.07504746215818	CDK6_1	61.4	IMR90p11
13	D5	5.28273588637785	CDK6_1	61.4	IMR90p11
14	D5	-2.35588481518698	CDK6_1	61.4	IMR90p11
15	D5	-2.75177337261675	CDK6_1	61.4	IMR90p11
16	D5	-3.25230402157604	CDK6_1	61.4	IMR90p11
17	D5	-1.78187112051546	CDK6_1	61.4	IMR90p11
18	D5	-0.955830460123252	CDK6_1	61.4	IMR90p11
19	D5	0.213015856841139	CDK6_1	61.4	IMR90p11
20	D5	-5.572453882226	CDK6_1	61.4	IMR90p11
21	D5	-0.788280279513401	CDK6_1	61.4	IMR90p11
22	D5	-6.27204592005273	CDK6_1	61.4	IMR90p11
23	D5	-1.33116240941581	CDK6_1	61.4	IMR90p11
24	D5	-0.635969633398418	CDK6_1	61.4	IMR90p11
25	D5	-2.13551368985964	CDK6_1	61.4	IMR90p11
26	D5	6.36801431264394	CDK6_1	61.4	IMR90p11
27	D5	14.5416635518627	CDK6_1	61.4	IMR90p11
28	D5	25.7007657140612	CDK6_1	61.4	IMR90p11
29	D5	66.3432163293332	CDK6_1	61.4	IMR90p11
30	D5	129.266158949918	CDK6_1	61.4	IMR90p11
31	D5	247.92484209277	CDK6_1	61.4	IMR90p11
32	D5	449.197885931836	CDK6_1	61.4	IMR90p11
33	D5	724.332546500507	CDK6_1	61.4	IMR90p11
34	D5	1010.60124312226	CDK6_1	61.4	IMR90p11
35	D5	1309.16896659067	CDK6_1	61.4	IMR90p11
36	D5	1616.14558087225	CDK6_1	61.4	IMR90p11
37	D5	1916.11092264469	CDK6_1	61.4	IMR90p11
38	D5	2194.18565949963	CDK6_1	61.4	IMR90p11
39	D5	2440.35742060797	CDK6_1	61.4	IMR90p11
40	D5	2663.03942411586	CDK6_1	61.4	IMR90p11
1	E5	2.45266448666825	CDK6_1	59.0	IMR90p11
2	E5	6.43689562513737	CDK6_1	59.0	IMR90p11
3	E5	0.338182183347726	CDK6_1	59.0	IMR90p11
4	E5	-3.93347001091706	CDK6_1	59.0	IMR90p11
5	E5	3.44121260804741	CDK6_1	59.0	IMR90p11
6	E5	5.83399738220851	CDK6_1	59.0	IMR90p11
7	E5	1.10295604009571	CDK6_1	59.0	IMR90p11
8	E5	2.57575067078324	CDK6_1	59.0	IMR90p11
9	E5	1.95844218665388	CDK6_1	59.0	IMR90p11
10	E5	1.35528700514897	CDK6_1	59.0	IMR90p11
11	E5	2.0127245176941	CDK6_1	59.0	IMR90p11
12	E5	1.69833970298941	CDK6_1	59.0	IMR90p11
13	E5	-0.720043567842367	CDK6_1	59.0	IMR90p11
14	E5	-1.88868407323071	CDK6_1	59.0	IMR90p11
15	E5	-0.206497871788542	CDK6_1	59.0	IMR90p11
16	E5	-1.59867603846396	CDK6_1	59.0	IMR90p11
17	E5	-3.3459653679779	CDK6_1	59.0	IMR90p11
18	E5	-4.0820530516794	CDK6_1	59.0	IMR90p11
19	E5	-2.0038989252198	CDK6_1	59.0	IMR90p11
20	E5	-2.6469352815966	CDK6_1	59.0	IMR90p11
21	E5	0.625840247115775	CDK6_1	59.0	IMR90p11
22	E5	-4.31495513929349	CDK6_1	59.0	IMR90p11
23	E5	-0.161088250534249	CDK6_1	59.0	IMR90p11
24	E5	-3.97213944917394	CDK6_1	59.0	IMR90p11
25	E5	1.69341209106824	CDK6_1	59.0	IMR90p11
26	E5	0.0251458616867239	CDK6_1	59.0	IMR90p11
27	E5	5.03448796861312	CDK6_1	59.0	IMR90p11
28	E5	10.3973603213685	CDK6_1	59.0	IMR90p11
29	E5	21.3087149183666	CDK6_1	59.0	IMR90p11
30	E5	45.5489476761882	CDK6_1	59.0	IMR90p11
31	E5	89.1640965586266	CDK6_1	59.0	IMR90p11
32	E5	178.602778014841	CDK6_1	59.0	IMR90p11
33	E5	333.818937917223	CDK6_1	59.0	IMR90p11
34	E5	568.272288485494	CDK6_1	59.0	IMR90p11
35	E5	821.750793683638	CDK6_1	59.0	IMR90p11
36	E5	1105.32274101565	CDK6_1	59.0	IMR90p11
37	E5	1408.58070549669	CDK6_1	59.0	IMR90p11
38	E5	1721.53137207557	CDK6_1	59.0	IMR90p11
39	E5	2024.85980843241	CDK6_1	59.0	IMR90p11
40	E5	2315.4469834205	CDK6_1	59.0	IMR90p11
1	F5	5.40651201925994	CDK6_1	57.0	IMR90p11
2	F5	6.21504648658492	CDK6_1	57.0	IMR90p11
3	F5	0.215482319986677	CDK6_1	57.0	IMR90p11
4	F5	0.418536311735807	CDK6_1	57.0	IMR90p11
5	F5	1.71365093182658	CDK6_1	57.0	IMR90p11
6	F5	2.3653578110675	CDK6_1	57.0	IMR90p11
7	F5	0.702455342066969	CDK6_1	57.0	IMR90p11
8	F5	-2.6689654076954	CDK6_1	57.0	IMR90p11
9	F5	1.88623566350361	CDK6_1	57.0	IMR90p11
10	F5	-1.55115941675967	CDK6_1	57.0	IMR90p11
11	F5	2.14953918665151	CDK6_1	57.0	IMR90p11
12	F5	0.671634204201382	CDK6_1	57.0	IMR90p11
13	F5	0.0735983800950635	CDK6_1	57.0	IMR90p11
14	F5	-0.405658223329738	CDK6_1	57.0	IMR90p11
15	F5	0.928358935370397	CDK6_1	57.0	IMR90p11
16	F5	-0.378816088182248	CDK6_1	57.0	IMR90p11
17	F5	3.54566105623144	CDK6_1	57.0	IMR90p11
18	F5	1.34434941419067	CDK6_1	57.0	IMR90p11
19	F5	0.654363351487063	CDK6_1	57.0	IMR90p11
20	F5	-4.83386420703573	CDK6_1	57.0	IMR90p11
21	F5	-2.93339009960255	CDK6_1	57.0	IMR90p11
22	F5	-0.416581103746921	CDK6_1	57.0	IMR90p11
23	F5	2.03547259982133	CDK6_1	57.0	IMR90p11
24	F5	-2.51861840596075	CDK6_1	57.0	IMR90p11
25	F5	-1.55215901582005	CDK6_1	57.0	IMR90p11
26	F5	0.295266974614606	CDK6_1	57.0	IMR90p11
27	F5	-0.578375657620199	CDK6_1	57.0	IMR90p11
28	F5	3.69975590665217	CDK6_1	57.0	IMR90p11
29	F5	4.62719141619664	CDK6_1	57.0	IMR90p11
30	F5	14.3091680749458	CDK6_1	57.0	IMR90p11
31	F5	33.5993331296404	CDK6_1	57.0	IMR90p11
32	F5	59.0546767084384	CDK6_1	57.0	IMR90p11
33	F5	120.316593514667	CDK6_1	57.0	IMR90p11
34	F5	217.307140664482	CDK6_1	57.0	IMR90p11
35	F5	388.447648714555	CDK6_1	57.0	IMR90p11
36	F5	630.583639941602	CDK6_1	57.0	IMR90p11
37	F5	892.051530251257	CDK6_1	57.0	IMR90p11
38	F5	1183.89749799356	CDK6_1	57.0	IMR90p11
39	F5	1496.07905230076	CDK6_1	57.0	IMR90p11
40	F5	1822.38311624045	CDK6_1	57.0	IMR90p11
1	G5	7.64492555354809	CDK6_1	55.7	IMR90p11
2	G5	1.96324536325164	CDK6_1	55.7	IMR90p11
3	G5	2.67064489301765	CDK6_1	55.7	IMR90p11
4	G5	3.54730724308229	CDK6_1	55.7	IMR90p11
5	G5	4.42531287164411	CDK6_1	55.7	IMR90p11
6	G5	0.12337399673288	CDK6_1	55.7	IMR90p11
7	G5	3.11721061538856	CDK6_1	55.7	IMR90p11
8	G5	-1.28960518467966	CDK6_1	55.7	IMR90p11
9	G5	-0.306842680948193	CDK6_1	55.7	IMR90p11
10	G5	-1.04626064808235	CDK6_1	55.7	IMR90p11
11	G5	-1.90360228113695	CDK6_1	55.7	IMR90p11
12	G5	-0.316455905668136	CDK6_1	55.7	IMR90p11
13	G5	-4.48644513140289	CDK6_1	55.7	IMR90p11
14	G5	1.83320983806334	CDK6_1	55.7	IMR90p11
15	G5	-0.142292717541295	CDK6_1	55.7	IMR90p11
16	G5	-2.65583408499242	CDK6_1	55.7	IMR90p11
17	G5	-1.80502532072387	CDK6_1	55.7	IMR90p11
18	G5	0.321871605788601	CDK6_1	55.7	IMR90p11
19	G5	0.186717385662178	CDK6_1	55.7	IMR90p11
20	G5	2.61616995293662	CDK6_1	55.7	IMR90p11
21	G5	-5.76084756341879	CDK6_1	55.7	IMR90p11
22	G5	1.29489711449969	CDK6_1	55.7	IMR90p11
23	G5	-0.048905143171396	CDK6_1	55.7	IMR90p11
24	G5	3.22053827880518	CDK6_1	55.7	IMR90p11
25	G5	-1.9095600767605	CDK6_1	55.7	IMR90p11
26	G5	1.15024906646477	CDK6_1	55.7	IMR90p11
27	G5	-2.08682316835984	CDK6_1	55.7	IMR90p11
28	G5	-2.23380409137599	CDK6_1	55.7	IMR90p11
29	G5	6.01765665835092	CDK6_1	55.7	IMR90p11
30	G5	6.00165038837349	CDK6_1	55.7	IMR90p11
31	G5	14.0953075042075	CDK6_1	55.7	IMR90p11
32	G5	25.0283273572809	CDK6_1	55.7	IMR90p11
33	G5	53.7739664557243	CDK6_1	55.7	IMR90p11
34	G5	100.579401652556	CDK6_1	55.7	IMR90p11
35	G5	183.402516171308	CDK6_1	55.7	IMR90p11
36	G5	326.179112269687	CDK6_1	55.7	IMR90p11
37	G5	542.318032101228	CDK6_1	55.7	IMR90p11
38	G5	779.348199288804	CDK6_1	55.7	IMR90p11
39	G5	1046.23913955337	CDK6_1	55.7	IMR90p11
40	G5	1331.30522387025	CDK6_1	55.7	IMR90p11
1	H5	3.45133482132906	CDK6_1	55.0	IMR90p11
2	H5	5.68335305195887	CDK6_1	55.0	IMR90p11
3	H5	2.4082372023563	CDK6_1	55.0	IMR90p11
4	H5	0.972853660378405	CDK6_1	55.0	IMR90p11
5	H5	2.15293194169635	CDK6_1	55.0	IMR90p11
6	H5	2.53179929477756	CDK6_1	55.0	IMR90p11
7	H5	-2.49195839670483	CDK6_1	55.0	IMR90p11
8	H5	1.83028134229562	CDK6_1	55.0	IMR90p11
9	H5	2.28829648051942	CDK6_1	55.0	IMR90p11
10	H5	0.904619449767324	CDK6_1	55.0	IMR90p11
11	H5	5.91124210037651	CDK6_1	55.0	IMR90p11
12	H5	1.87247625723103	CDK6_1	55.0	IMR90p11
13	H5	1.76500739534185	CDK6_1	55.0	IMR90p11
14	H5	0.18584691622209	CDK6_1	55.0	IMR90p11
15	H5	0.787514350583024	CDK6_1	55.0	IMR90p11
16	H5	-3.04027819673911	CDK6_1	55.0	IMR90p11
17	H5	-4.00225248443076	CDK6_1	55.0	IMR90p11
18	H5	-2.72888007199572	CDK6_1	55.0	IMR90p11
19	H5	-0.312961218958662	CDK6_1	55.0	IMR90p11
20	H5	-1.24871392773503	CDK6_1	55.0	IMR90p11
21	H5	-4.37932127082604	CDK6_1	55.0	IMR90p11
22	H5	-1.52974850737564	CDK6_1	55.0	IMR90p11
23	H5	0.176784874008263	CDK6_1	55.0	IMR90p11
24	H5	-3.44040252123432	CDK6_1	55.0	IMR90p11
25	H5	-1.51093922090195	CDK6_1	55.0	IMR90p11
26	H5	-1.75048268030105	CDK6_1	55.0	IMR90p11
27	H5	-5.63035018808978	CDK6_1	55.0	IMR90p11
28	H5	1.91271179187879	CDK6_1	55.0	IMR90p11
29	H5	4.13167829240183	CDK6_1	55.0	IMR90p11
30	H5	-2.68022800834751	CDK6_1	55.0	IMR90p11
31	H5	6.36110454833079	CDK6_1	55.0	IMR90p11
32	H5	12.5894214271102	CDK6_1	55.0	IMR90p11
33	H5	22.6958717449756	CDK6_1	55.0	IMR90p11
34	H5	46.6563114630962	CDK6_1	55.0	IMR90p11
35	H5	96.6574597874223	CDK6_1	55.0	IMR90p11
36	H5	178.047280746388	CDK6_1	55.0	IMR90p11
37	H5	318.472104696208	CDK6_1	55.0	IMR90p11
38	H5	520.840231133343	CDK6_1	55.0	IMR90p11
39	H5	743.144779848636	CDK6_1	55.0	IMR90p11
40	H5	985.385750842085	CDK6_1	55.0	IMR90p11
