# Supplementary material for: Primer PICKR: literature-mined scoring platform for robust RT–qPCR primers
Source: Nat Commun. 2026 May 28;17:6938. doi: 10.1038/s41467-026-73648-2 (PMC13388996; doi:10.1038/s41467-026-73648-2)
Supplement: Supplementary file 11 — Source Data [file 41467_2026_73648_MOESM11_ESM.zip › Suppl_Fig_S10/amplification_data_SLC2A1_1.csv]

Cycle	Well	Fluorescence	Target	melt temp	Replicate
1	A2	-6.52726191604734	SLC2A1_1	65.0	IMR90p8
2	A2	1.33042337915231	SLC2A1_1	65.0	IMR90p8
3	A2	6.36181453791005	SLC2A1_1	65.0	IMR90p8
4	A2	6.77971001563947	SLC2A1_1	65.0	IMR90p8
5	A2	1.25571793363542	SLC2A1_1	65.0	IMR90p8
6	A2	0.0574027058833053	SLC2A1_1	65.0	IMR90p8
7	A2	-1.36601504353803	SLC2A1_1	65.0	IMR90p8
8	A2	-1.82799674676471	SLC2A1_1	65.0	IMR90p8
9	A2	1.54682682968905	SLC2A1_1	65.0	IMR90p8
10	A2	-3.49082899937503	SLC2A1_1	65.0	IMR90p8
11	A2	0.75250491249426	SLC2A1_1	65.0	IMR90p8
12	A2	-1.93260675946021	SLC2A1_1	65.0	IMR90p8
13	A2	-4.57760529597999	SLC2A1_1	65.0	IMR90p8
14	A2	-2.06937482063131	SLC2A1_1	65.0	IMR90p8
15	A2	-3.17585328758696	SLC2A1_1	65.0	IMR90p8
16	A2	-5.53231841982324	SLC2A1_1	65.0	IMR90p8
17	A2	-4.65369611239385	SLC2A1_1	65.0	IMR90p8
18	A2	-5.4584704808226	SLC2A1_1	65.0	IMR90p8
19	A2	0.452911269821925	SLC2A1_1	65.0	IMR90p8
20	A2	0.187757037041592	SLC2A1_1	65.0	IMR90p8
21	A2	8.01911792230158	SLC2A1_1	65.0	IMR90p8
22	A2	12.6431802078455	SLC2A1_1	65.0	IMR90p8
23	A2	36.6557020668652	SLC2A1_1	65.0	IMR90p8
24	A2	62.996247871271	SLC2A1_1	65.0	IMR90p8
25	A2	126.298962718889	SLC2A1_1	65.0	IMR90p8
26	A2	237.7784759431	SLC2A1_1	65.0	IMR90p8
27	A2	407.278470148155	SLC2A1_1	65.0	IMR90p8
28	A2	612.016659047096	SLC2A1_1	65.0	IMR90p8
29	A2	826.227829593451	SLC2A1_1	65.0	IMR90p8
30	A2	1038.05514310774	SLC2A1_1	65.0	IMR90p8
31	A2	1244.58498618491	SLC2A1_1	65.0	IMR90p8
32	A2	1430.37227777879	SLC2A1_1	65.0	IMR90p8
33	A2	1597.74383940518	SLC2A1_1	65.0	IMR90p8
34	A2	1743.99149467375	SLC2A1_1	65.0	IMR90p8
35	A2	1872.37956382903	SLC2A1_1	65.0	IMR90p8
36	A2	1988.94142358524	SLC2A1_1	65.0	IMR90p8
37	A2	2090.45221972076	SLC2A1_1	65.0	IMR90p8
38	A2	2177.49495062907	SLC2A1_1	65.0	IMR90p8
39	A2	2256.06388235629	SLC2A1_1	65.0	IMR90p8
40	A2	2333.47208479412	SLC2A1_1	65.0	IMR90p8
1	B2	4.99091440232678	SLC2A1_1	64.5	IMR90p8
2	B2	8.5075521950921	SLC2A1_1	64.5	IMR90p8
3	B2	4.83404002578482	SLC2A1_1	64.5	IMR90p8
4	B2	2.59428452988004	SLC2A1_1	64.5	IMR90p8
5	B2	4.57350822321496	SLC2A1_1	64.5	IMR90p8
6	B2	4.15994414775423	SLC2A1_1	64.5	IMR90p8
7	B2	5.81027745213669	SLC2A1_1	64.5	IMR90p8
8	B2	1.54553506831371	SLC2A1_1	64.5	IMR90p8
9	B2	-5.79525475438049	SLC2A1_1	64.5	IMR90p8
10	B2	-4.52553565472681	SLC2A1_1	64.5	IMR90p8
11	B2	-1.92888819947302	SLC2A1_1	64.5	IMR90p8
12	B2	-6.14068709060894	SLC2A1_1	64.5	IMR90p8
13	B2	1.03018829784423	SLC2A1_1	64.5	IMR90p8
14	B2	-2.59017074582562	SLC2A1_1	64.5	IMR90p8
15	B2	-6.15747312629264	SLC2A1_1	64.5	IMR90p8
16	B2	-1.82583538153222	SLC2A1_1	64.5	IMR90p8
17	B2	-6.07752070498009	SLC2A1_1	64.5	IMR90p8
18	B2	-3.50708368412097	SLC2A1_1	64.5	IMR90p8
19	B2	-2.17138118291632	SLC2A1_1	64.5	IMR90p8
20	B2	-0.311066943661444	SLC2A1_1	64.5	IMR90p8
21	B2	3.16631971948709	SLC2A1_1	64.5	IMR90p8
22	B2	20.2096430276733	SLC2A1_1	64.5	IMR90p8
23	B2	42.5506008461275	SLC2A1_1	64.5	IMR90p8
24	B2	89.3934924026235	SLC2A1_1	64.5	IMR90p8
25	B2	182.006993017701	SLC2A1_1	64.5	IMR90p8
26	B2	332.878165282561	SLC2A1_1	64.5	IMR90p8
27	B2	558.180647698707	SLC2A1_1	64.5	IMR90p8
28	B2	791.733742573426	SLC2A1_1	64.5	IMR90p8
29	B2	1034.69424052277	SLC2A1_1	64.5	IMR90p8
30	B2	1267.50682426018	SLC2A1_1	64.5	IMR90p8
31	B2	1481.94752139782	SLC2A1_1	64.5	IMR90p8
32	B2	1674.34828220198	SLC2A1_1	64.5	IMR90p8
33	B2	1845.37554003035	SLC2A1_1	64.5	IMR90p8
34	B2	1997.21089944202	SLC2A1_1	64.5	IMR90p8
35	B2	2125.9946995447	SLC2A1_1	64.5	IMR90p8
36	B2	2239.21054157851	SLC2A1_1	64.5	IMR90p8
37	B2	2335.54818523552	SLC2A1_1	64.5	IMR90p8
38	B2	2421.41821246013	SLC2A1_1	64.5	IMR90p8
39	B2	2496.71527201543	SLC2A1_1	64.5	IMR90p8
40	B2	2568.41959945038	SLC2A1_1	64.5	IMR90p8
1	C2	6.3788401168481	SLC2A1_1	63.3	IMR90p8
2	C2	4.21493468705285	SLC2A1_1	63.3	IMR90p8
3	C2	4.61418789967047	SLC2A1_1	63.3	IMR90p8
4	C2	5.88183875680897	SLC2A1_1	63.3	IMR90p8
5	C2	2.10125101648646	SLC2A1_1	63.3	IMR90p8
6	C2	2.10707851667348	SLC2A1_1	63.3	IMR90p8
7	C2	2.2565782291681	SLC2A1_1	63.3	IMR90p8
8	C2	0.592179739311177	SLC2A1_1	63.3	IMR90p8
9	C2	5.82967370285132	SLC2A1_1	63.3	IMR90p8
10	C2	1.47079947520706	SLC2A1_1	63.3	IMR90p8
11	C2	-7.85717570183488	SLC2A1_1	63.3	IMR90p8
12	C2	-4.73648807160362	SLC2A1_1	63.3	IMR90p8
13	C2	-3.94249067645524	SLC2A1_1	63.3	IMR90p8
14	C2	-2.74082220192213	SLC2A1_1	63.3	IMR90p8
15	C2	-6.63921369313721	SLC2A1_1	63.3	IMR90p8
16	C2	-8.8551841078438	SLC2A1_1	63.3	IMR90p8
17	C2	-2.72441429635592	SLC2A1_1	63.3	IMR90p8
18	C2	0.383217033930578	SLC2A1_1	63.3	IMR90p8
19	C2	-1.46531107364808	SLC2A1_1	63.3	IMR90p8
20	C2	-0.894855001579344	SLC2A1_1	63.3	IMR90p8
21	C2	1.18779425656157	SLC2A1_1	63.3	IMR90p8
22	C2	22.9741217701549	SLC2A1_1	63.3	IMR90p8
23	C2	46.1669046879315	SLC2A1_1	63.3	IMR90p8
24	C2	103.629078121214	SLC2A1_1	63.3	IMR90p8
25	C2	198.539996168561	SLC2A1_1	63.3	IMR90p8
26	C2	367.102328089446	SLC2A1_1	63.3	IMR90p8
27	C2	617.584179136432	SLC2A1_1	63.3	IMR90p8
28	C2	881.342281908936	SLC2A1_1	63.3	IMR90p8
29	C2	1155.37549941346	SLC2A1_1	63.3	IMR90p8
30	C2	1414.11216293036	SLC2A1_1	63.3	IMR90p8
31	C2	1652.84695541299	SLC2A1_1	63.3	IMR90p8
32	C2	1865.27827887889	SLC2A1_1	63.3	IMR90p8
33	C2	2053.97872707357	SLC2A1_1	63.3	IMR90p8
34	C2	2217.1909172583	SLC2A1_1	63.3	IMR90p8
35	C2	2357.58423203218	SLC2A1_1	63.3	IMR90p8
36	C2	2479.26328138257	SLC2A1_1	63.3	IMR90p8
37	C2	2584.20917105254	SLC2A1_1	63.3	IMR90p8
38	C2	2678.25737212193	SLC2A1_1	63.3	IMR90p8
39	C2	2759.85798723598	SLC2A1_1	63.3	IMR90p8
40	C2	2834.88623162404	SLC2A1_1	63.3	IMR90p8
1	D2	4.69670047762747	SLC2A1_1	61.4	IMR90p8
2	D2	-0.694655622162372	SLC2A1_1	61.4	IMR90p8
3	D2	2.44537228700983	SLC2A1_1	61.4	IMR90p8
4	D2	4.74430564782915	SLC2A1_1	61.4	IMR90p8
5	D2	3.91424814156835	SLC2A1_1	61.4	IMR90p8
6	D2	1.21822921478815	SLC2A1_1	61.4	IMR90p8
7	D2	0.597809411037815	SLC2A1_1	61.4	IMR90p8
8	D2	0.741028390625615	SLC2A1_1	61.4	IMR90p8
9	D2	0.753040803043859	SLC2A1_1	61.4	IMR90p8
10	D2	-6.96523558762601	SLC2A1_1	61.4	IMR90p8
11	D2	2.43178684732266	SLC2A1_1	61.4	IMR90p8
12	D2	-3.52418574045532	SLC2A1_1	61.4	IMR90p8
13	D2	-3.14547570931973	SLC2A1_1	61.4	IMR90p8
14	D2	1.12574800522816	SLC2A1_1	61.4	IMR90p8
15	D2	-2.46452396866607	SLC2A1_1	61.4	IMR90p8
16	D2	-3.07068143529932	SLC2A1_1	61.4	IMR90p8
17	D2	-4.5051227488193	SLC2A1_1	61.4	IMR90p8
18	D2	-1.85155889223688	SLC2A1_1	61.4	IMR90p8
19	D2	-6.77071331391971	SLC2A1_1	61.4	IMR90p8
20	D2	1.75924545370208	SLC2A1_1	61.4	IMR90p8
21	D2	3.11197483635033	SLC2A1_1	61.4	IMR90p8
22	D2	15.3870161104883	SLC2A1_1	61.4	IMR90p8
23	D2	32.0267722273384	SLC2A1_1	61.4	IMR90p8
24	D2	66.740725774559	SLC2A1_1	61.4	IMR90p8
25	D2	138.339040940783	SLC2A1_1	61.4	IMR90p8
26	D2	264.174340489047	SLC2A1_1	61.4	IMR90p8
27	D2	462.030212192975	SLC2A1_1	61.4	IMR90p8
28	D2	737.589595163588	SLC2A1_1	61.4	IMR90p8
29	D2	1021.16742024973	SLC2A1_1	61.4	IMR90p8
30	D2	1305.44233878883	SLC2A1_1	61.4	IMR90p8
31	D2	1574.94647054731	SLC2A1_1	61.4	IMR90p8
32	D2	1822.32765621182	SLC2A1_1	61.4	IMR90p8
33	D2	2043.76961776537	SLC2A1_1	61.4	IMR90p8
34	D2	2237.0548933426	SLC2A1_1	61.4	IMR90p8
35	D2	2403.38458964731	SLC2A1_1	61.4	IMR90p8
36	D2	2550.27693998378	SLC2A1_1	61.4	IMR90p8
37	D2	2677.64071229546	SLC2A1_1	61.4	IMR90p8
38	D2	2787.83288173297	SLC2A1_1	61.4	IMR90p8
39	D2	2883.09277474868	SLC2A1_1	61.4	IMR90p8
40	D2	2973.14743908484	SLC2A1_1	61.4	IMR90p8
1	E2	6.73167795780819	SLC2A1_1	59.0	IMR90p8
2	E2	4.65181481134687	SLC2A1_1	59.0	IMR90p8
3	E2	4.09754748645537	SLC2A1_1	59.0	IMR90p8
4	E2	8.85285621739376	SLC2A1_1	59.0	IMR90p8
5	E2	1.85682743435564	SLC2A1_1	59.0	IMR90p8
6	E2	0.211837660116998	SLC2A1_1	59.0	IMR90p8
7	E2	2.04900814608254	SLC2A1_1	59.0	IMR90p8
8	E2	-0.385485299085303	SLC2A1_1	59.0	IMR90p8
9	E2	1.57070823627919	SLC2A1_1	59.0	IMR90p8
10	E2	-4.18948012868304	SLC2A1_1	59.0	IMR90p8
11	E2	-1.64280734659405	SLC2A1_1	59.0	IMR90p8
12	E2	-1.59293493276573	SLC2A1_1	59.0	IMR90p8
13	E2	-3.47487216533682	SLC2A1_1	59.0	IMR90p8
14	E2	-2.60940078824615	SLC2A1_1	59.0	IMR90p8
15	E2	-1.61331998245305	SLC2A1_1	59.0	IMR90p8
16	E2	-3.43037989809454	SLC2A1_1	59.0	IMR90p8
17	E2	-4.15550024291451	SLC2A1_1	59.0	IMR90p8
18	E2	-2.20040527753417	SLC2A1_1	59.0	IMR90p8
19	E2	0.0055412975739273	SLC2A1_1	59.0	IMR90p8
20	E2	-3.03431107875076	SLC2A1_1	59.0	IMR90p8
21	E2	-0.854461839836858	SLC2A1_1	59.0	IMR90p8
22	E2	3.96706538776971	SLC2A1_1	59.0	IMR90p8
23	E2	17.2281373032179	SLC2A1_1	59.0	IMR90p8
24	E2	35.9567118675641	SLC2A1_1	59.0	IMR90p8
25	E2	68.276724024307	SLC2A1_1	59.0	IMR90p8
26	E2	141.649718429557	SLC2A1_1	59.0	IMR90p8
27	E2	262.36964398588	SLC2A1_1	59.0	IMR90p8
28	E2	455.991332115585	SLC2A1_1	59.0	IMR90p8
29	E2	737.732424128029	SLC2A1_1	59.0	IMR90p8
30	E2	1031.40469853786	SLC2A1_1	59.0	IMR90p8
31	E2	1333.16131070108	SLC2A1_1	59.0	IMR90p8
32	E2	1623.62168854634	SLC2A1_1	59.0	IMR90p8
33	E2	1894.48310184083	SLC2A1_1	59.0	IMR90p8
34	E2	2140.02731001516	SLC2A1_1	59.0	IMR90p8
35	E2	2357.38879622546	SLC2A1_1	59.0	IMR90p8
36	E2	2551.0983496406	SLC2A1_1	59.0	IMR90p8
37	E2	2719.42930424021	SLC2A1_1	59.0	IMR90p8
38	E2	2865.04172695851	SLC2A1_1	59.0	IMR90p8
39	E2	2990.5599753106	SLC2A1_1	59.0	IMR90p8
40	E2	3107.27580053023	SLC2A1_1	59.0	IMR90p8
1	F2	12.6544770918049	SLC2A1_1	57.0	IMR90p8
2	F2	9.47435667825812	SLC2A1_1	57.0	IMR90p8
3	F2	5.15131826130073	SLC2A1_1	57.0	IMR90p8
4	F2	5.15201571833813	SLC2A1_1	57.0	IMR90p8
5	F2	0.697395054792196	SLC2A1_1	57.0	IMR90p8
6	F2	2.35453972174491	SLC2A1_1	57.0	IMR90p8
7	F2	9.25747876119067	SLC2A1_1	57.0	IMR90p8
8	F2	-0.377206859543548	SLC2A1_1	57.0	IMR90p8
9	F2	-0.73126319554467	SLC2A1_1	57.0	IMR90p8
10	F2	-3.21395376630517	SLC2A1_1	57.0	IMR90p8
11	F2	0.927798560745941	SLC2A1_1	57.0	IMR90p8
12	F2	-5.53814369264001	SLC2A1_1	57.0	IMR90p8
13	F2	-7.19376995361245	SLC2A1_1	57.0	IMR90p8
14	F2	-1.78910433320516	SLC2A1_1	57.0	IMR90p8
15	F2	-1.8542597924461	SLC2A1_1	57.0	IMR90p8
16	F2	-5.32303747880815	SLC2A1_1	57.0	IMR90p8
17	F2	-2.65285626465811	SLC2A1_1	57.0	IMR90p8
18	F2	-8.64624116513187	SLC2A1_1	57.0	IMR90p8
19	F2	3.86907679689648	SLC2A1_1	57.0	IMR90p8
20	F2	-0.218106798791723	SLC2A1_1	57.0	IMR90p8
21	F2	2.08341768625405	SLC2A1_1	57.0	IMR90p8
22	F2	-5.26348723507635	SLC2A1_1	57.0	IMR90p8
23	F2	4.78027385512723	SLC2A1_1	57.0	IMR90p8
24	F2	18.0581467856478	SLC2A1_1	57.0	IMR90p8
25	F2	39.5384891875965	SLC2A1_1	57.0	IMR90p8
26	F2	76.5559909163194	SLC2A1_1	57.0	IMR90p8
27	F2	150.39175440735	SLC2A1_1	57.0	IMR90p8
28	F2	279.068259226269	SLC2A1_1	57.0	IMR90p8
29	F2	478.228676478141	SLC2A1_1	57.0	IMR90p8
30	F2	748.905132774392	SLC2A1_1	57.0	IMR90p8
31	F2	1022.31161279562	SLC2A1_1	57.0	IMR90p8
32	F2	1298.89064788002	SLC2A1_1	57.0	IMR90p8
33	F2	1569.51097876179	SLC2A1_1	57.0	IMR90p8
34	F2	1825.22928172014	SLC2A1_1	57.0	IMR90p8
35	F2	2059.56511085025	SLC2A1_1	57.0	IMR90p8
36	F2	2269.79259006131	SLC2A1_1	57.0	IMR90p8
37	F2	2455.13235875613	SLC2A1_1	57.0	IMR90p8
38	F2	2617.2057938717	SLC2A1_1	57.0	IMR90p8
39	F2	2758.79546871787	SLC2A1_1	57.0	IMR90p8
40	F2	2889.58452738703	SLC2A1_1	57.0	IMR90p8
1	G2	9.42328084852716	SLC2A1_1	55.7	IMR90p8
2	G2	3.70472060937163	SLC2A1_1	55.7	IMR90p8
3	G2	4.46559339546411	SLC2A1_1	55.7	IMR90p8
4	G2	5.14854506260281	SLC2A1_1	55.7	IMR90p8
5	G2	1.72958945695655	SLC2A1_1	55.7	IMR90p8
6	G2	2.59656850979991	SLC2A1_1	55.7	IMR90p8
7	G2	3.81792407569037	SLC2A1_1	55.7	IMR90p8
8	G2	1.34518282566478	SLC2A1_1	55.7	IMR90p8
9	G2	1.75240075871261	SLC2A1_1	55.7	IMR90p8
10	G2	-2.82337172140251	SLC2A1_1	55.7	IMR90p8
11	G2	-5.26928418699299	SLC2A1_1	55.7	IMR90p8
12	G2	-5.15181905075178	SLC2A1_1	55.7	IMR90p8
13	G2	0.552298333167528	SLC2A1_1	55.7	IMR90p8
14	G2	-2.3799501461217	SLC2A1_1	55.7	IMR90p8
15	G2	-2.92088779478672	SLC2A1_1	55.7	IMR90p8
16	G2	-6.12887016244713	SLC2A1_1	55.7	IMR90p8
17	G2	-4.70958482011474	SLC2A1_1	55.7	IMR90p8
18	G2	0.284052635328408	SLC2A1_1	55.7	IMR90p8
19	G2	-2.03113959617986	SLC2A1_1	55.7	IMR90p8
20	G2	-0.953186858253048	SLC2A1_1	55.7	IMR90p8
21	G2	1.48986260017	SLC2A1_1	55.7	IMR90p8
22	G2	-0.640198987049189	SLC2A1_1	55.7	IMR90p8
23	G2	5.56342556038589	SLC2A1_1	55.7	IMR90p8
24	G2	12.8048439148006	SLC2A1_1	55.7	IMR90p8
25	G2	26.4880160789494	SLC2A1_1	55.7	IMR90p8
26	G2	58.9027092116717	SLC2A1_1	55.7	IMR90p8
27	G2	110.23170602518	SLC2A1_1	55.7	IMR90p8
28	G2	203.756945039306	SLC2A1_1	55.7	IMR90p8
29	G2	358.130345363058	SLC2A1_1	55.7	IMR90p8
30	G2	602.620644574682	SLC2A1_1	55.7	IMR90p8
31	G2	863.208709848679	SLC2A1_1	55.7	IMR90p8
32	G2	1140.59625795308	SLC2A1_1	55.7	IMR90p8
33	G2	1419.4905507025	SLC2A1_1	55.7	IMR90p8
34	G2	1688.82471046166	SLC2A1_1	55.7	IMR90p8
35	G2	1944.29517630659	SLC2A1_1	55.7	IMR90p8
36	G2	2181.37186638107	SLC2A1_1	55.7	IMR90p8
37	G2	2395.05887744363	SLC2A1_1	55.7	IMR90p8
38	G2	2578.94206474968	SLC2A1_1	55.7	IMR90p8
39	G2	2742.95010341811	SLC2A1_1	55.7	IMR90p8
40	G2	2896.65264317385	SLC2A1_1	55.7	IMR90p8
1	H2	4.13917079212797	SLC2A1_1	55.0	IMR90p8
2	H2	0.0313611214937737	SLC2A1_1	55.0	IMR90p8
3	H2	6.30586856173113	SLC2A1_1	55.0	IMR90p8
4	H2	3.31474890416666	SLC2A1_1	55.0	IMR90p8
5	H2	-1.60976467368391	SLC2A1_1	55.0	IMR90p8
6	H2	-4.31197973178405	SLC2A1_1	55.0	IMR90p8
7	H2	3.30422073539194	SLC2A1_1	55.0	IMR90p8
8	H2	3.34904982547368	SLC2A1_1	55.0	IMR90p8
9	H2	0.949259631754103	SLC2A1_1	55.0	IMR90p8
10	H2	-0.609436348020608	SLC2A1_1	55.0	IMR90p8
11	H2	0.118799992314507	SLC2A1_1	55.0	IMR90p8
12	H2	1.72799129974555	SLC2A1_1	55.0	IMR90p8
13	H2	-3.93261195281411	SLC2A1_1	55.0	IMR90p8
14	H2	-3.25632634409885	SLC2A1_1	55.0	IMR90p8
15	H2	-8.43034965239849	SLC2A1_1	55.0	IMR90p8
16	H2	0.908399047928924	SLC2A1_1	55.0	IMR90p8
17	H2	-3.26563492814603	SLC2A1_1	55.0	IMR90p8
18	H2	1.61633204834152	SLC2A1_1	55.0	IMR90p8
19	H2	1.20042283155863	SLC2A1_1	55.0	IMR90p8
20	H2	0.0884352418020171	SLC2A1_1	55.0	IMR90p8
21	H2	-1.39136500307404	SLC2A1_1	55.0	IMR90p8
22	H2	-1.8199453106572	SLC2A1_1	55.0	IMR90p8
23	H2	3.03616828309441	SLC2A1_1	55.0	IMR90p8
24	H2	9.58860524407191	SLC2A1_1	55.0	IMR90p8
25	H2	20.4645257316779	SLC2A1_1	55.0	IMR90p8
26	H2	43.0261890882016	SLC2A1_1	55.0	IMR90p8
27	H2	78.3261242521071	SLC2A1_1	55.0	IMR90p8
28	H2	149.510663665109	SLC2A1_1	55.0	IMR90p8
29	H2	269.293491000629	SLC2A1_1	55.0	IMR90p8
30	H2	461.595260570198	SLC2A1_1	55.0	IMR90p8
31	H2	713.711681448738	SLC2A1_1	55.0	IMR90p8
32	H2	976.102759208357	SLC2A1_1	55.0	IMR90p8
33	H2	1244.93922742069	SLC2A1_1	55.0	IMR90p8
34	H2	1510.02493417612	SLC2A1_1	55.0	IMR90p8
35	H2	1764.08236138282	SLC2A1_1	55.0	IMR90p8
36	H2	2001.18274538795	SLC2A1_1	55.0	IMR90p8
37	H2	2215.56856510522	SLC2A1_1	55.0	IMR90p8
38	H2	2404.97912483884	SLC2A1_1	55.0	IMR90p8
39	H2	2572.76593933035	SLC2A1_1	55.0	IMR90p8
40	H2	2727.88532629878	SLC2A1_1	55.0	IMR90p8
1	A8	-16.64	SLC2A1_1	65.0	IMR 90 P2
2	A8	1.84	SLC2A1_1	65.0	IMR 90 P2
3	A8	1.29	SLC2A1_1	65.0	IMR 90 P2
4	A8	12.68	SLC2A1_1	65.0	IMR 90 P2
5	A8	3.64	SLC2A1_1	65.0	IMR 90 P2
6	A8	3.3	SLC2A1_1	65.0	IMR 90 P2
7	A8	6.0	SLC2A1_1	65.0	IMR 90 P2
8	A8	-10.12	SLC2A1_1	65.0	IMR 90 P2
9	A8	-10.5	SLC2A1_1	65.0	IMR 90 P2
10	A8	-12.87	SLC2A1_1	65.0	IMR 90 P2
11	A8	-3.84	SLC2A1_1	65.0	IMR 90 P2
12	A8	5.98	SLC2A1_1	65.0	IMR 90 P2
13	A8	2.53	SLC2A1_1	65.0	IMR 90 P2
14	A8	6.91	SLC2A1_1	65.0	IMR 90 P2
15	A8	2.15	SLC2A1_1	65.0	IMR 90 P2
16	A8	-3.23	SLC2A1_1	65.0	IMR 90 P2
17	A8	-3.65	SLC2A1_1	65.0	IMR 90 P2
18	A8	1.38	SLC2A1_1	65.0	IMR 90 P2
19	A8	5.03	SLC2A1_1	65.0	IMR 90 P2
20	A8	1.42	SLC2A1_1	65.0	IMR 90 P2
21	A8	1.17	SLC2A1_1	65.0	IMR 90 P2
22	A8	4.92	SLC2A1_1	65.0	IMR 90 P2
23	A8	-0.52	SLC2A1_1	65.0	IMR 90 P2
24	A8	14.69	SLC2A1_1	65.0	IMR 90 P2
25	A8	27.59	SLC2A1_1	65.0	IMR 90 P2
26	A8	63.19	SLC2A1_1	65.0	IMR 90 P2
27	A8	118.2	SLC2A1_1	65.0	IMR 90 P2
28	A8	222.55	SLC2A1_1	65.0	IMR 90 P2
29	A8	361.56	SLC2A1_1	65.0	IMR 90 P2
30	A8	504.39	SLC2A1_1	65.0	IMR 90 P2
31	A8	654.89	SLC2A1_1	65.0	IMR 90 P2
32	A8	808.78	SLC2A1_1	65.0	IMR 90 P2
33	A8	968.06	SLC2A1_1	65.0	IMR 90 P2
34	A8	1125.21	SLC2A1_1	65.0	IMR 90 P2
35	A8	1272.01	SLC2A1_1	65.0	IMR 90 P2
36	A8	1406.36	SLC2A1_1	65.0	IMR 90 P2
37	A8	1527.04	SLC2A1_1	65.0	IMR 90 P2
38	A8	1638.03	SLC2A1_1	65.0	IMR 90 P2
39	A8	1734.62	SLC2A1_1	65.0	IMR 90 P2
40	A8	1821.68	SLC2A1_1	65.0	IMR 90 P2
1	B8	-7.24	SLC2A1_1	64.5	IMR 90 P2
2	B8	-0.26	SLC2A1_1	64.5	IMR 90 P2
3	B8	-0.2	SLC2A1_1	64.5	IMR 90 P2
4	B8	17.54	SLC2A1_1	64.5	IMR 90 P2
5	B8	1.93	SLC2A1_1	64.5	IMR 90 P2
6	B8	5.59	SLC2A1_1	64.5	IMR 90 P2
7	B8	-6.51	SLC2A1_1	64.5	IMR 90 P2
8	B8	-8.13	SLC2A1_1	64.5	IMR 90 P2
9	B8	-11.85	SLC2A1_1	64.5	IMR 90 P2
10	B8	-12.25	SLC2A1_1	64.5	IMR 90 P2
11	B8	-2.71	SLC2A1_1	64.5	IMR 90 P2
12	B8	9.85	SLC2A1_1	64.5	IMR 90 P2
13	B8	6.61	SLC2A1_1	64.5	IMR 90 P2
14	B8	4.49	SLC2A1_1	64.5	IMR 90 P2
15	B8	8.09	SLC2A1_1	64.5	IMR 90 P2
16	B8	0.77	SLC2A1_1	64.5	IMR 90 P2
17	B8	-1.92	SLC2A1_1	64.5	IMR 90 P2
18	B8	2.83	SLC2A1_1	64.5	IMR 90 P2
19	B8	-1.28	SLC2A1_1	64.5	IMR 90 P2
20	B8	-5.11	SLC2A1_1	64.5	IMR 90 P2
21	B8	2.0	SLC2A1_1	64.5	IMR 90 P2
22	B8	0.83	SLC2A1_1	64.5	IMR 90 P2
23	B8	4.14	SLC2A1_1	64.5	IMR 90 P2
24	B8	12.7	SLC2A1_1	64.5	IMR 90 P2
25	B8	38.63	SLC2A1_1	64.5	IMR 90 P2
26	B8	67.82	SLC2A1_1	64.5	IMR 90 P2
27	B8	134.78	SLC2A1_1	64.5	IMR 90 P2
28	B8	251.72	SLC2A1_1	64.5	IMR 90 P2
29	B8	400.27	SLC2A1_1	64.5	IMR 90 P2
30	B8	550.91	SLC2A1_1	64.5	IMR 90 P2
31	B8	707.74	SLC2A1_1	64.5	IMR 90 P2
32	B8	872.7	SLC2A1_1	64.5	IMR 90 P2
33	B8	1040.71	SLC2A1_1	64.5	IMR 90 P2
34	B8	1204.99	SLC2A1_1	64.5	IMR 90 P2
35	B8	1359.68	SLC2A1_1	64.5	IMR 90 P2
36	B8	1499.97	SLC2A1_1	64.5	IMR 90 P2
37	B8	1626.87	SLC2A1_1	64.5	IMR 90 P2
38	B8	1740.3	SLC2A1_1	64.5	IMR 90 P2
39	B8	1842.67	SLC2A1_1	64.5	IMR 90 P2
40	B8	1935.68	SLC2A1_1	64.5	IMR 90 P2
1	C8	-8.71	SLC2A1_1	63.3	IMR 90 P2
2	C8	1.74	SLC2A1_1	63.3	IMR 90 P2
3	C8	1.49	SLC2A1_1	63.3	IMR 90 P2
4	C8	14.51	SLC2A1_1	63.3	IMR 90 P2
5	C8	3.85	SLC2A1_1	63.3	IMR 90 P2
6	C8	6.62	SLC2A1_1	63.3	IMR 90 P2
7	C8	-8.38	SLC2A1_1	63.3	IMR 90 P2
8	C8	-11.49	SLC2A1_1	63.3	IMR 90 P2
9	C8	-12.68	SLC2A1_1	63.3	IMR 90 P2
10	C8	-13.65	SLC2A1_1	63.3	IMR 90 P2
11	C8	0.97	SLC2A1_1	63.3	IMR 90 P2
12	C8	9.58	SLC2A1_1	63.3	IMR 90 P2
13	C8	7.72	SLC2A1_1	63.3	IMR 90 P2
14	C8	8.19	SLC2A1_1	63.3	IMR 90 P2
15	C8	2.6	SLC2A1_1	63.3	IMR 90 P2
16	C8	4.0	SLC2A1_1	63.3	IMR 90 P2
17	C8	-1.6	SLC2A1_1	63.3	IMR 90 P2
18	C8	-0.39	SLC2A1_1	63.3	IMR 90 P2
19	C8	2.69	SLC2A1_1	63.3	IMR 90 P2
20	C8	-2.31	SLC2A1_1	63.3	IMR 90 P2
21	C8	1.01	SLC2A1_1	63.3	IMR 90 P2
22	C8	0.35	SLC2A1_1	63.3	IMR 90 P2
23	C8	7.61	SLC2A1_1	63.3	IMR 90 P2
24	C8	19.05	SLC2A1_1	63.3	IMR 90 P2
25	C8	33.01	SLC2A1_1	63.3	IMR 90 P2
26	C8	58.11	SLC2A1_1	63.3	IMR 90 P2
27	C8	122.17	SLC2A1_1	63.3	IMR 90 P2
28	C8	222.87	SLC2A1_1	63.3	IMR 90 P2
29	C8	371.41	SLC2A1_1	63.3	IMR 90 P2
30	C8	523.88	SLC2A1_1	63.3	IMR 90 P2
31	C8	687.57	SLC2A1_1	63.3	IMR 90 P2
32	C8	855.41	SLC2A1_1	63.3	IMR 90 P2
33	C8	1033.78	SLC2A1_1	63.3	IMR 90 P2
34	C8	1210.31	SLC2A1_1	63.3	IMR 90 P2
35	C8	1377.68	SLC2A1_1	63.3	IMR 90 P2
36	C8	1532.4	SLC2A1_1	63.3	IMR 90 P2
37	C8	1673.68	SLC2A1_1	63.3	IMR 90 P2
38	C8	1804.43	SLC2A1_1	63.3	IMR 90 P2
39	C8	1921.11	SLC2A1_1	63.3	IMR 90 P2
40	C8	2029.55	SLC2A1_1	63.3	IMR 90 P2
1	D8	14.63	SLC2A1_1	61.4	IMR 90 P2
2	D8	6.65	SLC2A1_1	61.4	IMR 90 P2
3	D8	-1.94	SLC2A1_1	61.4	IMR 90 P2
4	D8	16.18	SLC2A1_1	61.4	IMR 90 P2
5	D8	1.89	SLC2A1_1	61.4	IMR 90 P2
6	D8	6.91	SLC2A1_1	61.4	IMR 90 P2
7	D8	-5.84	SLC2A1_1	61.4	IMR 90 P2
8	D8	-1.93	SLC2A1_1	61.4	IMR 90 P2
9	D8	-13.52	SLC2A1_1	61.4	IMR 90 P2
10	D8	-15.02	SLC2A1_1	61.4	IMR 90 P2
11	D8	-3.97	SLC2A1_1	61.4	IMR 90 P2
12	D8	8.32	SLC2A1_1	61.4	IMR 90 P2
13	D8	10.75	SLC2A1_1	61.4	IMR 90 P2
14	D8	5.39	SLC2A1_1	61.4	IMR 90 P2
15	D8	6.81	SLC2A1_1	61.4	IMR 90 P2
16	D8	-1.29	SLC2A1_1	61.4	IMR 90 P2
17	D8	2.09	SLC2A1_1	61.4	IMR 90 P2
18	D8	-2.95	SLC2A1_1	61.4	IMR 90 P2
19	D8	2.7	SLC2A1_1	61.4	IMR 90 P2
20	D8	3.38	SLC2A1_1	61.4	IMR 90 P2
21	D8	1.45	SLC2A1_1	61.4	IMR 90 P2
22	D8	-4.45	SLC2A1_1	61.4	IMR 90 P2
23	D8	1.81	SLC2A1_1	61.4	IMR 90 P2
24	D8	1.56	SLC2A1_1	61.4	IMR 90 P2
25	D8	7.82	SLC2A1_1	61.4	IMR 90 P2
26	D8	26.13	SLC2A1_1	61.4	IMR 90 P2
27	D8	54.37	SLC2A1_1	61.4	IMR 90 P2
28	D8	109.1	SLC2A1_1	61.4	IMR 90 P2
29	D8	209.75	SLC2A1_1	61.4	IMR 90 P2
30	D8	346.87	SLC2A1_1	61.4	IMR 90 P2
31	D8	489.36	SLC2A1_1	61.4	IMR 90 P2
32	D8	641.36	SLC2A1_1	61.4	IMR 90 P2
33	D8	801.5	SLC2A1_1	61.4	IMR 90 P2
34	D8	969.58	SLC2A1_1	61.4	IMR 90 P2
35	D8	1142.07	SLC2A1_1	61.4	IMR 90 P2
36	D8	1305.32	SLC2A1_1	61.4	IMR 90 P2
37	D8	1459.87	SLC2A1_1	61.4	IMR 90 P2
38	D8	1601.52	SLC2A1_1	61.4	IMR 90 P2
39	D8	1732.37	SLC2A1_1	61.4	IMR 90 P2
40	D8	1853.32	SLC2A1_1	61.4	IMR 90 P2
1	E8	2.37	SLC2A1_1	59.0	IMR 90 P2
2	E8	-11.47	SLC2A1_1	59.0	IMR 90 P2
3	E8	2.37	SLC2A1_1	59.0	IMR 90 P2
4	E8	11.7	SLC2A1_1	59.0	IMR 90 P2
5	E8	11.32	SLC2A1_1	59.0	IMR 90 P2
6	E8	5.24	SLC2A1_1	59.0	IMR 90 P2
7	E8	-10.29	SLC2A1_1	59.0	IMR 90 P2
8	E8	-9.95	SLC2A1_1	59.0	IMR 90 P2
9	E8	-15.49	SLC2A1_1	59.0	IMR 90 P2
10	E8	-13.46	SLC2A1_1	59.0	IMR 90 P2
11	E8	-1.89	SLC2A1_1	59.0	IMR 90 P2
12	E8	8.18	SLC2A1_1	59.0	IMR 90 P2
13	E8	8.78	SLC2A1_1	59.0	IMR 90 P2
14	E8	5.87	SLC2A1_1	59.0	IMR 90 P2
15	E8	3.35	SLC2A1_1	59.0	IMR 90 P2
16	E8	-0.76	SLC2A1_1	59.0	IMR 90 P2
17	E8	0.45	SLC2A1_1	59.0	IMR 90 P2
18	E8	3.28	SLC2A1_1	59.0	IMR 90 P2
19	E8	3.36	SLC2A1_1	59.0	IMR 90 P2
20	E8	0.89	SLC2A1_1	59.0	IMR 90 P2
21	E8	1.07	SLC2A1_1	59.0	IMR 90 P2
22	E8	-2.61	SLC2A1_1	59.0	IMR 90 P2
23	E8	-2.86	SLC2A1_1	59.0	IMR 90 P2
24	E8	-2.53	SLC2A1_1	59.0	IMR 90 P2
25	E8	6.3	SLC2A1_1	59.0	IMR 90 P2
26	E8	9.72	SLC2A1_1	59.0	IMR 90 P2
27	E8	23.51	SLC2A1_1	59.0	IMR 90 P2
28	E8	46.95	SLC2A1_1	59.0	IMR 90 P2
29	E8	92.83	SLC2A1_1	59.0	IMR 90 P2
30	E8	166.48	SLC2A1_1	59.0	IMR 90 P2
31	E8	302.81	SLC2A1_1	59.0	IMR 90 P2
32	E8	446.45	SLC2A1_1	59.0	IMR 90 P2
33	E8	597.55	SLC2A1_1	59.0	IMR 90 P2
34	E8	756.18	SLC2A1_1	59.0	IMR 90 P2
35	E8	923.51	SLC2A1_1	59.0	IMR 90 P2
36	E8	1099.56	SLC2A1_1	59.0	IMR 90 P2
37	E8	1277.28	SLC2A1_1	59.0	IMR 90 P2
38	E8	1450.55	SLC2A1_1	59.0	IMR 90 P2
39	E8	1612.83	SLC2A1_1	59.0	IMR 90 P2
40	E8	1765.17	SLC2A1_1	59.0	IMR 90 P2
1	F8	9.36	SLC2A1_1	57.0	IMR 90 P2
2	F8	11.78	SLC2A1_1	57.0	IMR 90 P2
3	F8	8.76	SLC2A1_1	57.0	IMR 90 P2
4	F8	10.49	SLC2A1_1	57.0	IMR 90 P2
5	F8	7.93	SLC2A1_1	57.0	IMR 90 P2
6	F8	4.8	SLC2A1_1	57.0	IMR 90 P2
7	F8	-3.49	SLC2A1_1	57.0	IMR 90 P2
8	F8	-8.42	SLC2A1_1	57.0	IMR 90 P2
9	F8	-13.94	SLC2A1_1	57.0	IMR 90 P2
10	F8	-13.56	SLC2A1_1	57.0	IMR 90 P2
11	F8	1.03	SLC2A1_1	57.0	IMR 90 P2
12	F8	-1.31	SLC2A1_1	57.0	IMR 90 P2
13	F8	5.64	SLC2A1_1	57.0	IMR 90 P2
14	F8	-8.2	SLC2A1_1	57.0	IMR 90 P2
15	F8	9.0	SLC2A1_1	57.0	IMR 90 P2
16	F8	4.02	SLC2A1_1	57.0	IMR 90 P2
17	F8	1.04	SLC2A1_1	57.0	IMR 90 P2
18	F8	1.21	SLC2A1_1	57.0	IMR 90 P2
19	F8	6.24	SLC2A1_1	57.0	IMR 90 P2
20	F8	-0.94	SLC2A1_1	57.0	IMR 90 P2
21	F8	-5.07	SLC2A1_1	57.0	IMR 90 P2
22	F8	2.86	SLC2A1_1	57.0	IMR 90 P2
23	F8	-0.61	SLC2A1_1	57.0	IMR 90 P2
24	F8	-0.45	SLC2A1_1	57.0	IMR 90 P2
25	F8	1.56	SLC2A1_1	57.0	IMR 90 P2
26	F8	6.73	SLC2A1_1	57.0	IMR 90 P2
27	F8	4.86	SLC2A1_1	57.0	IMR 90 P2
28	F8	12.19	SLC2A1_1	57.0	IMR 90 P2
29	F8	28.03	SLC2A1_1	57.0	IMR 90 P2
30	F8	54.17	SLC2A1_1	57.0	IMR 90 P2
31	F8	108.9	SLC2A1_1	57.0	IMR 90 P2
32	F8	199.76	SLC2A1_1	57.0	IMR 90 P2
33	F8	328.79	SLC2A1_1	57.0	IMR 90 P2
34	F8	462.1	SLC2A1_1	57.0	IMR 90 P2
35	F8	603.98	SLC2A1_1	57.0	IMR 90 P2
36	F8	753.86	SLC2A1_1	57.0	IMR 90 P2
37	F8	912.14	SLC2A1_1	57.0	IMR 90 P2
38	F8	1076.78	SLC2A1_1	57.0	IMR 90 P2
39	F8	1241.57	SLC2A1_1	57.0	IMR 90 P2
40	F8	1405.26	SLC2A1_1	57.0	IMR 90 P2
1	G8	3.28	SLC2A1_1	55.7	IMR 90 P2
2	G8	6.33	SLC2A1_1	55.7	IMR 90 P2
3	G8	7.33	SLC2A1_1	55.7	IMR 90 P2
4	G8	9.43	SLC2A1_1	55.7	IMR 90 P2
5	G8	13.35	SLC2A1_1	55.7	IMR 90 P2
6	G8	5.24	SLC2A1_1	55.7	IMR 90 P2
7	G8	-15.01	SLC2A1_1	55.7	IMR 90 P2
8	G8	-8.69	SLC2A1_1	55.7	IMR 90 P2
9	G8	0.62	SLC2A1_1	55.7	IMR 90 P2
10	G8	-4.78	SLC2A1_1	55.7	IMR 90 P2
11	G8	-1.25	SLC2A1_1	55.7	IMR 90 P2
12	G8	-2.18	SLC2A1_1	55.7	IMR 90 P2
13	G8	4.33	SLC2A1_1	55.7	IMR 90 P2
14	G8	-13.68	SLC2A1_1	55.7	IMR 90 P2
15	G8	4.47	SLC2A1_1	55.7	IMR 90 P2
16	G8	-0.73	SLC2A1_1	55.7	IMR 90 P2
17	G8	0.91	SLC2A1_1	55.7	IMR 90 P2
18	G8	-1.9	SLC2A1_1	55.7	IMR 90 P2
19	G8	-0.71	SLC2A1_1	55.7	IMR 90 P2
20	G8	-0.73	SLC2A1_1	55.7	IMR 90 P2
21	G8	6.45	SLC2A1_1	55.7	IMR 90 P2
22	G8	0.17	SLC2A1_1	55.7	IMR 90 P2
23	G8	1.12	SLC2A1_1	55.7	IMR 90 P2
24	G8	5.17	SLC2A1_1	55.7	IMR 90 P2
25	G8	3.58	SLC2A1_1	55.7	IMR 90 P2
26	G8	2.47	SLC2A1_1	55.7	IMR 90 P2
27	G8	1.83	SLC2A1_1	55.7	IMR 90 P2
28	G8	6.77	SLC2A1_1	55.7	IMR 90 P2
29	G8	10.02	SLC2A1_1	55.7	IMR 90 P2
30	G8	25.18	SLC2A1_1	55.7	IMR 90 P2
31	G8	52.85	SLC2A1_1	55.7	IMR 90 P2
32	G8	102.8	SLC2A1_1	55.7	IMR 90 P2
33	G8	188.31	SLC2A1_1	55.7	IMR 90 P2
34	G8	304.26	SLC2A1_1	55.7	IMR 90 P2
35	G8	424.22	SLC2A1_1	55.7	IMR 90 P2
36	G8	553.12	SLC2A1_1	55.7	IMR 90 P2
37	G8	686.73	SLC2A1_1	55.7	IMR 90 P2
38	G8	834.26	SLC2A1_1	55.7	IMR 90 P2
39	G8	984.31	SLC2A1_1	55.7	IMR 90 P2
40	G8	1132.4	SLC2A1_1	55.7	IMR 90 P2
1	H8	-2.55	SLC2A1_1	55.0	IMR 90 P2
2	H8	-3.81	SLC2A1_1	55.0	IMR 90 P2
3	H8	13.9	SLC2A1_1	55.0	IMR 90 P2
4	H8	5.96	SLC2A1_1	55.0	IMR 90 P2
5	H8	4.64	SLC2A1_1	55.0	IMR 90 P2
6	H8	9.88	SLC2A1_1	55.0	IMR 90 P2
7	H8	-12.01	SLC2A1_1	55.0	IMR 90 P2
8	H8	-15.95	SLC2A1_1	55.0	IMR 90 P2
9	H8	-5.59	SLC2A1_1	55.0	IMR 90 P2
10	H8	-1.44	SLC2A1_1	55.0	IMR 90 P2
11	H8	0.17	SLC2A1_1	55.0	IMR 90 P2
12	H8	-6.47	SLC2A1_1	55.0	IMR 90 P2
13	H8	2.38	SLC2A1_1	55.0	IMR 90 P2
14	H8	-7.28	SLC2A1_1	55.0	IMR 90 P2
15	H8	8.85	SLC2A1_1	55.0	IMR 90 P2
16	H8	4.02	SLC2A1_1	55.0	IMR 90 P2
17	H8	2.55	SLC2A1_1	55.0	IMR 90 P2
18	H8	0.24	SLC2A1_1	55.0	IMR 90 P2
19	H8	1.01	SLC2A1_1	55.0	IMR 90 P2
20	H8	2.91	SLC2A1_1	55.0	IMR 90 P2
21	H8	5.56	SLC2A1_1	55.0	IMR 90 P2
22	H8	-0.22	SLC2A1_1	55.0	IMR 90 P2
23	H8	-1.77	SLC2A1_1	55.0	IMR 90 P2
24	H8	-1.1	SLC2A1_1	55.0	IMR 90 P2
25	H8	0.97	SLC2A1_1	55.0	IMR 90 P2
26	H8	-3.15	SLC2A1_1	55.0	IMR 90 P2
27	H8	2.81	SLC2A1_1	55.0	IMR 90 P2
28	H8	4.66	SLC2A1_1	55.0	IMR 90 P2
29	H8	4.49	SLC2A1_1	55.0	IMR 90 P2
30	H8	14.27	SLC2A1_1	55.0	IMR 90 P2
31	H8	31.14	SLC2A1_1	55.0	IMR 90 P2
32	H8	59.27	SLC2A1_1	55.0	IMR 90 P2
33	H8	109.77	SLC2A1_1	55.0	IMR 90 P2
34	H8	192.67	SLC2A1_1	55.0	IMR 90 P2
35	H8	306.25	SLC2A1_1	55.0	IMR 90 P2
36	H8	420.83	SLC2A1_1	55.0	IMR 90 P2
37	H8	538.66	SLC2A1_1	55.0	IMR 90 P2
38	H8	662.05	SLC2A1_1	55.0	IMR 90 P2
39	H8	792.09	SLC2A1_1	55.0	IMR 90 P2
40	H8	926.53	SLC2A1_1	55.0	IMR 90 P2
1	A8	-4.84	SLC2A1_1	65.0	IMR 90 P11
2	A8	1.93	SLC2A1_1	65.0	IMR 90 P11
3	A8	-0.38	SLC2A1_1	65.0	IMR 90 P11
4	A8	0.65	SLC2A1_1	65.0	IMR 90 P11
5	A8	3.2	SLC2A1_1	65.0	IMR 90 P11
6	A8	4.7	SLC2A1_1	65.0	IMR 90 P11
7	A8	1.12	SLC2A1_1	65.0	IMR 90 P11
8	A8	-2.68	SLC2A1_1	65.0	IMR 90 P11
9	A8	1.81	SLC2A1_1	65.0	IMR 90 P11
10	A8	2.57	SLC2A1_1	65.0	IMR 90 P11
11	A8	0.91	SLC2A1_1	65.0	IMR 90 P11
12	A8	-2.54	SLC2A1_1	65.0	IMR 90 P11
13	A8	-0.99	SLC2A1_1	65.0	IMR 90 P11
14	A8	-0.98	SLC2A1_1	65.0	IMR 90 P11
15	A8	-1.02	SLC2A1_1	65.0	IMR 90 P11
16	A8	-5.63	SLC2A1_1	65.0	IMR 90 P11
17	A8	-3.8	SLC2A1_1	65.0	IMR 90 P11
18	A8	-2.57	SLC2A1_1	65.0	IMR 90 P11
19	A8	2.53	SLC2A1_1	65.0	IMR 90 P11
20	A8	0.06	SLC2A1_1	65.0	IMR 90 P11
21	A8	-0.81	SLC2A1_1	65.0	IMR 90 P11
22	A8	2.18	SLC2A1_1	65.0	IMR 90 P11
23	A8	8.72	SLC2A1_1	65.0	IMR 90 P11
24	A8	18.82	SLC2A1_1	65.0	IMR 90 P11
25	A8	44.6	SLC2A1_1	65.0	IMR 90 P11
26	A8	80.11	SLC2A1_1	65.0	IMR 90 P11
27	A8	152.49	SLC2A1_1	65.0	IMR 90 P11
28	A8	270.84	SLC2A1_1	65.0	IMR 90 P11
29	A8	427.96	SLC2A1_1	65.0	IMR 90 P11
30	A8	586.78	SLC2A1_1	65.0	IMR 90 P11
31	A8	750.66	SLC2A1_1	65.0	IMR 90 P11
32	A8	920.21	SLC2A1_1	65.0	IMR 90 P11
33	A8	1092.1	SLC2A1_1	65.0	IMR 90 P11
34	A8	1260.54	SLC2A1_1	65.0	IMR 90 P11
35	A8	1415.57	SLC2A1_1	65.0	IMR 90 P11
36	A8	1556.26	SLC2A1_1	65.0	IMR 90 P11
37	A8	1682.37	SLC2A1_1	65.0	IMR 90 P11
38	A8	1796.97	SLC2A1_1	65.0	IMR 90 P11
39	A8	1901.79	SLC2A1_1	65.0	IMR 90 P11
40	A8	1999.47	SLC2A1_1	65.0	IMR 90 P11
1	B8	0.52	SLC2A1_1	64.5	IMR 90 P11
2	B8	0.62	SLC2A1_1	64.5	IMR 90 P11
3	B8	3.82	SLC2A1_1	64.5	IMR 90 P11
4	B8	-0.25	SLC2A1_1	64.5	IMR 90 P11
5	B8	-0.4	SLC2A1_1	64.5	IMR 90 P11
6	B8	-0.14	SLC2A1_1	64.5	IMR 90 P11
7	B8	-0.99	SLC2A1_1	64.5	IMR 90 P11
8	B8	4.5	SLC2A1_1	64.5	IMR 90 P11
9	B8	1.13	SLC2A1_1	64.5	IMR 90 P11
10	B8	1.3	SLC2A1_1	64.5	IMR 90 P11
11	B8	0.66	SLC2A1_1	64.5	IMR 90 P11
12	B8	-0.61	SLC2A1_1	64.5	IMR 90 P11
13	B8	-0.24	SLC2A1_1	64.5	IMR 90 P11
14	B8	-3.96	SLC2A1_1	64.5	IMR 90 P11
15	B8	-1.35	SLC2A1_1	64.5	IMR 90 P11
16	B8	0.67	SLC2A1_1	64.5	IMR 90 P11
17	B8	-2.97	SLC2A1_1	64.5	IMR 90 P11
18	B8	-4.5	SLC2A1_1	64.5	IMR 90 P11
19	B8	-4.13	SLC2A1_1	64.5	IMR 90 P11
20	B8	2.04	SLC2A1_1	64.5	IMR 90 P11
21	B8	2.13	SLC2A1_1	64.5	IMR 90 P11
22	B8	-0.16	SLC2A1_1	64.5	IMR 90 P11
23	B8	9.13	SLC2A1_1	64.5	IMR 90 P11
24	B8	20.26	SLC2A1_1	64.5	IMR 90 P11
25	B8	48.09	SLC2A1_1	64.5	IMR 90 P11
26	B8	99.86	SLC2A1_1	64.5	IMR 90 P11
27	B8	177.52	SLC2A1_1	64.5	IMR 90 P11
28	B8	307.94	SLC2A1_1	64.5	IMR 90 P11
29	B8	472.05	SLC2A1_1	64.5	IMR 90 P11
30	B8	633.8	SLC2A1_1	64.5	IMR 90 P11
31	B8	801.85	SLC2A1_1	64.5	IMR 90 P11
32	B8	978.26	SLC2A1_1	64.5	IMR 90 P11
33	B8	1158.01	SLC2A1_1	64.5	IMR 90 P11
34	B8	1327.87	SLC2A1_1	64.5	IMR 90 P11
35	B8	1485.09	SLC2A1_1	64.5	IMR 90 P11
36	B8	1630.49	SLC2A1_1	64.5	IMR 90 P11
37	B8	1762.86	SLC2A1_1	64.5	IMR 90 P11
38	B8	1884.6	SLC2A1_1	64.5	IMR 90 P11
39	B8	1991.38	SLC2A1_1	64.5	IMR 90 P11
40	B8	2088.99	SLC2A1_1	64.5	IMR 90 P11
1	C8	-1.04	SLC2A1_1	63.3	IMR 90 P11
2	C8	-0.75	SLC2A1_1	63.3	IMR 90 P11
3	C8	0.34	SLC2A1_1	63.3	IMR 90 P11
4	C8	5.59	SLC2A1_1	63.3	IMR 90 P11
5	C8	3.0	SLC2A1_1	63.3	IMR 90 P11
6	C8	3.1	SLC2A1_1	63.3	IMR 90 P11
7	C8	-1.8	SLC2A1_1	63.3	IMR 90 P11
8	C8	-2.16	SLC2A1_1	63.3	IMR 90 P11
9	C8	0.61	SLC2A1_1	63.3	IMR 90 P11
10	C8	0.4	SLC2A1_1	63.3	IMR 90 P11
11	C8	-3.92	SLC2A1_1	63.3	IMR 90 P11
12	C8	0.74	SLC2A1_1	63.3	IMR 90 P11
13	C8	-2.66	SLC2A1_1	63.3	IMR 90 P11
14	C8	1.48	SLC2A1_1	63.3	IMR 90 P11
15	C8	-0.76	SLC2A1_1	63.3	IMR 90 P11
16	C8	-2.55	SLC2A1_1	63.3	IMR 90 P11
17	C8	-4.63	SLC2A1_1	63.3	IMR 90 P11
18	C8	-1.43	SLC2A1_1	63.3	IMR 90 P11
19	C8	-1.67	SLC2A1_1	63.3	IMR 90 P11
20	C8	-1.27	SLC2A1_1	63.3	IMR 90 P11
21	C8	1.52	SLC2A1_1	63.3	IMR 90 P11
22	C8	2.09	SLC2A1_1	63.3	IMR 90 P11
23	C8	9.57	SLC2A1_1	63.3	IMR 90 P11
24	C8	17.31	SLC2A1_1	63.3	IMR 90 P11
25	C8	36.44	SLC2A1_1	63.3	IMR 90 P11
26	C8	79.04	SLC2A1_1	63.3	IMR 90 P11
27	C8	146.36	SLC2A1_1	63.3	IMR 90 P11
28	C8	261.87	SLC2A1_1	63.3	IMR 90 P11
29	C8	424.84	SLC2A1_1	63.3	IMR 90 P11
30	C8	589.13	SLC2A1_1	63.3	IMR 90 P11
31	C8	760.87	SLC2A1_1	63.3	IMR 90 P11
32	C8	939.9	SLC2A1_1	63.3	IMR 90 P11
33	C8	1126.23	SLC2A1_1	63.3	IMR 90 P11
34	C8	1311.41	SLC2A1_1	63.3	IMR 90 P11
35	C8	1486.42	SLC2A1_1	63.3	IMR 90 P11
36	C8	1648.05	SLC2A1_1	63.3	IMR 90 P11
37	C8	1796.45	SLC2A1_1	63.3	IMR 90 P11
38	C8	1930.01	SLC2A1_1	63.3	IMR 90 P11
39	C8	2054.17	SLC2A1_1	63.3	IMR 90 P11
40	C8	2171.09	SLC2A1_1	63.3	IMR 90 P11
1	D8	-0.8	SLC2A1_1	61.4	IMR 90 P11
2	D8	5.61	SLC2A1_1	61.4	IMR 90 P11
3	D8	1.1	SLC2A1_1	61.4	IMR 90 P11
4	D8	0.26	SLC2A1_1	61.4	IMR 90 P11
5	D8	2.85	SLC2A1_1	61.4	IMR 90 P11
6	D8	-0.25	SLC2A1_1	61.4	IMR 90 P11
7	D8	0.47	SLC2A1_1	61.4	IMR 90 P11
8	D8	0.49	SLC2A1_1	61.4	IMR 90 P11
9	D8	-0.37	SLC2A1_1	61.4	IMR 90 P11
10	D8	2.75	SLC2A1_1	61.4	IMR 90 P11
11	D8	-0.81	SLC2A1_1	61.4	IMR 90 P11
12	D8	-0.36	SLC2A1_1	61.4	IMR 90 P11
13	D8	0.53	SLC2A1_1	61.4	IMR 90 P11
14	D8	0.8	SLC2A1_1	61.4	IMR 90 P11
15	D8	-2.25	SLC2A1_1	61.4	IMR 90 P11
16	D8	-0.73	SLC2A1_1	61.4	IMR 90 P11
17	D8	-4.96	SLC2A1_1	61.4	IMR 90 P11
18	D8	3.58	SLC2A1_1	61.4	IMR 90 P11
19	D8	-2.54	SLC2A1_1	61.4	IMR 90 P11
20	D8	1.43	SLC2A1_1	61.4	IMR 90 P11
21	D8	-4.07	SLC2A1_1	61.4	IMR 90 P11
22	D8	-0.74	SLC2A1_1	61.4	IMR 90 P11
23	D8	0.76	SLC2A1_1	61.4	IMR 90 P11
24	D8	8.38	SLC2A1_1	61.4	IMR 90 P11
25	D8	20.74	SLC2A1_1	61.4	IMR 90 P11
26	D8	39.69	SLC2A1_1	61.4	IMR 90 P11
27	D8	75.33	SLC2A1_1	61.4	IMR 90 P11
28	D8	149.97	SLC2A1_1	61.4	IMR 90 P11
29	D8	261.15	SLC2A1_1	61.4	IMR 90 P11
30	D8	414.52	SLC2A1_1	61.4	IMR 90 P11
31	D8	568.73	SLC2A1_1	61.4	IMR 90 P11
32	D8	729.34	SLC2A1_1	61.4	IMR 90 P11
33	D8	897.44	SLC2A1_1	61.4	IMR 90 P11
34	D8	1074.79	SLC2A1_1	61.4	IMR 90 P11
35	D8	1253.45	SLC2A1_1	61.4	IMR 90 P11
36	D8	1422.91	SLC2A1_1	61.4	IMR 90 P11
37	D8	1582.07	SLC2A1_1	61.4	IMR 90 P11
38	D8	1727.99	SLC2A1_1	61.4	IMR 90 P11
39	D8	1864.99	SLC2A1_1	61.4	IMR 90 P11
40	D8	1993.03	SLC2A1_1	61.4	IMR 90 P11
1	E8	0.39	SLC2A1_1	59.0	IMR 90 P11
2	E8	1.5	SLC2A1_1	59.0	IMR 90 P11
3	E8	4.17	SLC2A1_1	59.0	IMR 90 P11
4	E8	4.38	SLC2A1_1	59.0	IMR 90 P11
5	E8	-0.4	SLC2A1_1	59.0	IMR 90 P11
6	E8	-0.31	SLC2A1_1	59.0	IMR 90 P11
7	E8	-0.17	SLC2A1_1	59.0	IMR 90 P11
8	E8	-2.4	SLC2A1_1	59.0	IMR 90 P11
9	E8	-0.34	SLC2A1_1	59.0	IMR 90 P11
10	E8	-1.46	SLC2A1_1	59.0	IMR 90 P11
11	E8	-0.29	SLC2A1_1	59.0	IMR 90 P11
12	E8	0.37	SLC2A1_1	59.0	IMR 90 P11
13	E8	-2.84	SLC2A1_1	59.0	IMR 90 P11
14	E8	2.17	SLC2A1_1	59.0	IMR 90 P11
15	E8	-2.38	SLC2A1_1	59.0	IMR 90 P11
16	E8	1.06	SLC2A1_1	59.0	IMR 90 P11
17	E8	1.3	SLC2A1_1	59.0	IMR 90 P11
18	E8	3.42	SLC2A1_1	59.0	IMR 90 P11
19	E8	-1.31	SLC2A1_1	59.0	IMR 90 P11
20	E8	-2.42	SLC2A1_1	59.0	IMR 90 P11
21	E8	1.71	SLC2A1_1	59.0	IMR 90 P11
22	E8	-0.94	SLC2A1_1	59.0	IMR 90 P11
23	E8	-3.16	SLC2A1_1	59.0	IMR 90 P11
24	E8	1.63	SLC2A1_1	59.0	IMR 90 P11
25	E8	6.26	SLC2A1_1	59.0	IMR 90 P11
26	E8	12.41	SLC2A1_1	59.0	IMR 90 P11
27	E8	27.84	SLC2A1_1	59.0	IMR 90 P11
28	E8	55.95	SLC2A1_1	59.0	IMR 90 P11
29	E8	110.34	SLC2A1_1	59.0	IMR 90 P11
30	E8	195.91	SLC2A1_1	59.0	IMR 90 P11
31	E8	335.37	SLC2A1_1	59.0	IMR 90 P11
32	E8	492.28	SLC2A1_1	59.0	IMR 90 P11
33	E8	652.22	SLC2A1_1	59.0	IMR 90 P11
34	E8	823.85	SLC2A1_1	59.0	IMR 90 P11
35	E8	1007.79	SLC2A1_1	59.0	IMR 90 P11
36	E8	1201.17	SLC2A1_1	59.0	IMR 90 P11
37	E8	1390.43	SLC2A1_1	59.0	IMR 90 P11
38	E8	1573.04	SLC2A1_1	59.0	IMR 90 P11
39	E8	1745.25	SLC2A1_1	59.0	IMR 90 P11
40	E8	1911.96	SLC2A1_1	59.0	IMR 90 P11
1	F8	-2.0	SLC2A1_1	57.0	IMR 90 P11
2	F8	0.93	SLC2A1_1	57.0	IMR 90 P11
3	F8	4.18	SLC2A1_1	57.0	IMR 90 P11
4	F8	-1.35	SLC2A1_1	57.0	IMR 90 P11
5	F8	-1.95	SLC2A1_1	57.0	IMR 90 P11
6	F8	-0.22	SLC2A1_1	57.0	IMR 90 P11
7	F8	0.04	SLC2A1_1	57.0	IMR 90 P11
8	F8	2.39	SLC2A1_1	57.0	IMR 90 P11
9	F8	-0.3	SLC2A1_1	57.0	IMR 90 P11
10	F8	3.49	SLC2A1_1	57.0	IMR 90 P11
11	F8	-2.59	SLC2A1_1	57.0	IMR 90 P11
12	F8	-0.18	SLC2A1_1	57.0	IMR 90 P11
13	F8	0.44	SLC2A1_1	57.0	IMR 90 P11
14	F8	-0.89	SLC2A1_1	57.0	IMR 90 P11
15	F8	2.89	SLC2A1_1	57.0	IMR 90 P11
16	F8	1.31	SLC2A1_1	57.0	IMR 90 P11
17	F8	0.35	SLC2A1_1	57.0	IMR 90 P11
18	F8	-3.08	SLC2A1_1	57.0	IMR 90 P11
19	F8	2.51	SLC2A1_1	57.0	IMR 90 P11
20	F8	-2.85	SLC2A1_1	57.0	IMR 90 P11
21	F8	-1.54	SLC2A1_1	57.0	IMR 90 P11
22	F8	4.39	SLC2A1_1	57.0	IMR 90 P11
23	F8	-4.72	SLC2A1_1	57.0	IMR 90 P11
24	F8	0.84	SLC2A1_1	57.0	IMR 90 P11
25	F8	4.91	SLC2A1_1	57.0	IMR 90 P11
26	F8	0.22	SLC2A1_1	57.0	IMR 90 P11
27	F8	14.16	SLC2A1_1	57.0	IMR 90 P11
28	F8	18.03	SLC2A1_1	57.0	IMR 90 P11
29	F8	40.49	SLC2A1_1	57.0	IMR 90 P11
30	F8	71.91	SLC2A1_1	57.0	IMR 90 P11
31	F8	138.53	SLC2A1_1	57.0	IMR 90 P11
32	F8	234.29	SLC2A1_1	57.0	IMR 90 P11
33	F8	367.79	SLC2A1_1	57.0	IMR 90 P11
34	F8	508.93	SLC2A1_1	57.0	IMR 90 P11
35	F8	654.56	SLC2A1_1	57.0	IMR 90 P11
36	F8	809.12	SLC2A1_1	57.0	IMR 90 P11
37	F8	974.31	SLC2A1_1	57.0	IMR 90 P11
38	F8	1142.65	SLC2A1_1	57.0	IMR 90 P11
39	F8	1306.35	SLC2A1_1	57.0	IMR 90 P11
40	F8	1465.08	SLC2A1_1	57.0	IMR 90 P11
1	G8	2.35	SLC2A1_1	55.7	IMR 90 P11
2	G8	0.02	SLC2A1_1	55.7	IMR 90 P11
3	G8	5.99	SLC2A1_1	55.7	IMR 90 P11
4	G8	3.09	SLC2A1_1	55.7	IMR 90 P11
5	G8	1.43	SLC2A1_1	55.7	IMR 90 P11
6	G8	2.67	SLC2A1_1	55.7	IMR 90 P11
7	G8	-0.97	SLC2A1_1	55.7	IMR 90 P11
8	G8	-3.63	SLC2A1_1	55.7	IMR 90 P11
9	G8	-0.29	SLC2A1_1	55.7	IMR 90 P11
10	G8	0.22	SLC2A1_1	55.7	IMR 90 P11
11	G8	-1.02	SLC2A1_1	55.7	IMR 90 P11
12	G8	-3.75	SLC2A1_1	55.7	IMR 90 P11
13	G8	-0.15	SLC2A1_1	55.7	IMR 90 P11
14	G8	3.72	SLC2A1_1	55.7	IMR 90 P11
15	G8	-5.7	SLC2A1_1	55.7	IMR 90 P11
16	G8	-3.72	SLC2A1_1	55.7	IMR 90 P11
17	G8	0.6	SLC2A1_1	55.7	IMR 90 P11
18	G8	0.98	SLC2A1_1	55.7	IMR 90 P11
19	G8	-4.58	SLC2A1_1	55.7	IMR 90 P11
20	G8	-2.45	SLC2A1_1	55.7	IMR 90 P11
21	G8	3.16	SLC2A1_1	55.7	IMR 90 P11
22	G8	1.23	SLC2A1_1	55.7	IMR 90 P11
23	G8	2.29	SLC2A1_1	55.7	IMR 90 P11
24	G8	2.96	SLC2A1_1	55.7	IMR 90 P11
25	G8	2.83	SLC2A1_1	55.7	IMR 90 P11
26	G8	2.19	SLC2A1_1	55.7	IMR 90 P11
27	G8	5.22	SLC2A1_1	55.7	IMR 90 P11
28	G8	7.03	SLC2A1_1	55.7	IMR 90 P11
29	G8	15.14	SLC2A1_1	55.7	IMR 90 P11
30	G8	35.98	SLC2A1_1	55.7	IMR 90 P11
31	G8	61.12	SLC2A1_1	55.7	IMR 90 P11
32	G8	115.64	SLC2A1_1	55.7	IMR 90 P11
33	G8	206.49	SLC2A1_1	55.7	IMR 90 P11
34	G8	323.19	SLC2A1_1	55.7	IMR 90 P11
35	G8	455.1	SLC2A1_1	55.7	IMR 90 P11
36	G8	587.1	SLC2A1_1	55.7	IMR 90 P11
37	G8	728.37	SLC2A1_1	55.7	IMR 90 P11
38	G8	878.05	SLC2A1_1	55.7	IMR 90 P11
39	G8	1037.58	SLC2A1_1	55.7	IMR 90 P11
40	G8	1197.8	SLC2A1_1	55.7	IMR 90 P11
1	H8	-1.91	SLC2A1_1	55.0	IMR 90 P11
2	H8	-0.3	SLC2A1_1	55.0	IMR 90 P11
3	H8	-1.62	SLC2A1_1	55.0	IMR 90 P11
4	H8	3.74	SLC2A1_1	55.0	IMR 90 P11
5	H8	2.19	SLC2A1_1	55.0	IMR 90 P11
6	H8	-1.34	SLC2A1_1	55.0	IMR 90 P11
7	H8	-1.98	SLC2A1_1	55.0	IMR 90 P11
8	H8	2.94	SLC2A1_1	55.0	IMR 90 P11
9	H8	3.08	SLC2A1_1	55.0	IMR 90 P11
10	H8	2.91	SLC2A1_1	55.0	IMR 90 P11
11	H8	-4.27	SLC2A1_1	55.0	IMR 90 P11
12	H8	-0.43	SLC2A1_1	55.0	IMR 90 P11
13	H8	6.44	SLC2A1_1	55.0	IMR 90 P11
14	H8	-0.67	SLC2A1_1	55.0	IMR 90 P11
15	H8	1.88	SLC2A1_1	55.0	IMR 90 P11
16	H8	-0.93	SLC2A1_1	55.0	IMR 90 P11
17	H8	-0.72	SLC2A1_1	55.0	IMR 90 P11
18	H8	-1.87	SLC2A1_1	55.0	IMR 90 P11
19	H8	-3.03	SLC2A1_1	55.0	IMR 90 P11
20	H8	-0.36	SLC2A1_1	55.0	IMR 90 P11
21	H8	-2.32	SLC2A1_1	55.0	IMR 90 P11
22	H8	-0.9	SLC2A1_1	55.0	IMR 90 P11
23	H8	-1.16	SLC2A1_1	55.0	IMR 90 P11
24	H8	-1.97	SLC2A1_1	55.0	IMR 90 P11
25	H8	-3.31	SLC2A1_1	55.0	IMR 90 P11
26	H8	3.09	SLC2A1_1	55.0	IMR 90 P11
27	H8	-2.2	SLC2A1_1	55.0	IMR 90 P11
28	H8	5.15	SLC2A1_1	55.0	IMR 90 P11
29	H8	7.16	SLC2A1_1	55.0	IMR 90 P11
30	H8	16.55	SLC2A1_1	55.0	IMR 90 P11
31	H8	36.67	SLC2A1_1	55.0	IMR 90 P11
32	H8	76.33	SLC2A1_1	55.0	IMR 90 P11
33	H8	134.88	SLC2A1_1	55.0	IMR 90 P11
34	H8	233.66	SLC2A1_1	55.0	IMR 90 P11
35	H8	345.59	SLC2A1_1	55.0	IMR 90 P11
36	H8	468.85	SLC2A1_1	55.0	IMR 90 P11
37	H8	596.25	SLC2A1_1	55.0	IMR 90 P11
38	H8	729.32	SLC2A1_1	55.0	IMR 90 P11
39	H8	870.29	SLC2A1_1	55.0	IMR 90 P11
40	H8	1016.09	SLC2A1_1	55.0	IMR 90 P11
1	A8	-7.28	SLC2A1_1	65.0	IMR 90 P8
2	A8	-1.61	SLC2A1_1	65.0	IMR 90 P8
3	A8	1.23	SLC2A1_1	65.0	IMR 90 P8
4	A8	2.13	SLC2A1_1	65.0	IMR 90 P8
5	A8	2.71	SLC2A1_1	65.0	IMR 90 P8
6	A8	0.55	SLC2A1_1	65.0	IMR 90 P8
7	A8	0.99	SLC2A1_1	65.0	IMR 90 P8
8	A8	0.47	SLC2A1_1	65.0	IMR 90 P8
9	A8	2.67	SLC2A1_1	65.0	IMR 90 P8
10	A8	1.98	SLC2A1_1	65.0	IMR 90 P8
11	A8	0.56	SLC2A1_1	65.0	IMR 90 P8
12	A8	-1.99	SLC2A1_1	65.0	IMR 90 P8
13	A8	-3.09	SLC2A1_1	65.0	IMR 90 P8
14	A8	-2.7	SLC2A1_1	65.0	IMR 90 P8
15	A8	3.73	SLC2A1_1	65.0	IMR 90 P8
16	A8	-6.69	SLC2A1_1	65.0	IMR 90 P8
17	A8	-2.34	SLC2A1_1	65.0	IMR 90 P8
18	A8	-4.11	SLC2A1_1	65.0	IMR 90 P8
19	A8	-3.6	SLC2A1_1	65.0	IMR 90 P8
20	A8	-3.12	SLC2A1_1	65.0	IMR 90 P8
21	A8	-0.01	SLC2A1_1	65.0	IMR 90 P8
22	A8	2.89	SLC2A1_1	65.0	IMR 90 P8
23	A8	2.13	SLC2A1_1	65.0	IMR 90 P8
24	A8	11.39	SLC2A1_1	65.0	IMR 90 P8
25	A8	41.45	SLC2A1_1	65.0	IMR 90 P8
26	A8	84.94	SLC2A1_1	65.0	IMR 90 P8
27	A8	168.28	SLC2A1_1	65.0	IMR 90 P8
28	A8	294.38	SLC2A1_1	65.0	IMR 90 P8
29	A8	445.84	SLC2A1_1	65.0	IMR 90 P8
30	A8	600.04	SLC2A1_1	65.0	IMR 90 P8
31	A8	762.16	SLC2A1_1	65.0	IMR 90 P8
32	A8	933.41	SLC2A1_1	65.0	IMR 90 P8
33	A8	1105.79	SLC2A1_1	65.0	IMR 90 P8
34	A8	1268.33	SLC2A1_1	65.0	IMR 90 P8
35	A8	1416.78	SLC2A1_1	65.0	IMR 90 P8
36	A8	1552.7	SLC2A1_1	65.0	IMR 90 P8
37	A8	1676.17	SLC2A1_1	65.0	IMR 90 P8
38	A8	1789.24	SLC2A1_1	65.0	IMR 90 P8
39	A8	1889.75	SLC2A1_1	65.0	IMR 90 P8
40	A8	1983.42	SLC2A1_1	65.0	IMR 90 P8
1	B8	-0.67	SLC2A1_1	64.5	IMR 90 P8
2	B8	-0.69	SLC2A1_1	64.5	IMR 90 P8
3	B8	1.68	SLC2A1_1	64.5	IMR 90 P8
4	B8	1.1	SLC2A1_1	64.5	IMR 90 P8
5	B8	5.45	SLC2A1_1	64.5	IMR 90 P8
6	B8	0.27	SLC2A1_1	64.5	IMR 90 P8
7	B8	5.93	SLC2A1_1	64.5	IMR 90 P8
8	B8	-2.35	SLC2A1_1	64.5	IMR 90 P8
9	B8	0.44	SLC2A1_1	64.5	IMR 90 P8
10	B8	-1.53	SLC2A1_1	64.5	IMR 90 P8
11	B8	-4.1	SLC2A1_1	64.5	IMR 90 P8
12	B8	0.84	SLC2A1_1	64.5	IMR 90 P8
13	B8	-0.04	SLC2A1_1	64.5	IMR 90 P8
14	B8	-3.34	SLC2A1_1	64.5	IMR 90 P8
15	B8	-3.71	SLC2A1_1	64.5	IMR 90 P8
16	B8	-2.56	SLC2A1_1	64.5	IMR 90 P8
17	B8	-1.07	SLC2A1_1	64.5	IMR 90 P8
18	B8	-1.45	SLC2A1_1	64.5	IMR 90 P8
19	B8	-4.75	SLC2A1_1	64.5	IMR 90 P8
20	B8	-2.5	SLC2A1_1	64.5	IMR 90 P8
21	B8	1.95	SLC2A1_1	64.5	IMR 90 P8
22	B8	6.41	SLC2A1_1	64.5	IMR 90 P8
23	B8	8.85	SLC2A1_1	64.5	IMR 90 P8
24	B8	28.58	SLC2A1_1	64.5	IMR 90 P8
25	B8	53.68	SLC2A1_1	64.5	IMR 90 P8
26	B8	115.88	SLC2A1_1	64.5	IMR 90 P8
27	B8	221.21	SLC2A1_1	64.5	IMR 90 P8
28	B8	376.65	SLC2A1_1	64.5	IMR 90 P8
29	B8	533.93	SLC2A1_1	64.5	IMR 90 P8
30	B8	702.2	SLC2A1_1	64.5	IMR 90 P8
31	B8	874.7	SLC2A1_1	64.5	IMR 90 P8
32	B8	1059.06	SLC2A1_1	64.5	IMR 90 P8
33	B8	1242.98	SLC2A1_1	64.5	IMR 90 P8
34	B8	1418.9	SLC2A1_1	64.5	IMR 90 P8
35	B8	1581.61	SLC2A1_1	64.5	IMR 90 P8
36	B8	1729.03	SLC2A1_1	64.5	IMR 90 P8
37	B8	1863.96	SLC2A1_1	64.5	IMR 90 P8
38	B8	1986.19	SLC2A1_1	64.5	IMR 90 P8
39	B8	2094.42	SLC2A1_1	64.5	IMR 90 P8
40	B8	2191.55	SLC2A1_1	64.5	IMR 90 P8
1	C8	-0.77	SLC2A1_1	63.3	IMR 90 P8
2	C8	0.78	SLC2A1_1	63.3	IMR 90 P8
3	C8	4.15	SLC2A1_1	63.3	IMR 90 P8
4	C8	7.55	SLC2A1_1	63.3	IMR 90 P8
5	C8	-3.17	SLC2A1_1	63.3	IMR 90 P8
6	C8	-1.8	SLC2A1_1	63.3	IMR 90 P8
7	C8	-1.07	SLC2A1_1	63.3	IMR 90 P8
8	C8	5.43	SLC2A1_1	63.3	IMR 90 P8
9	C8	-2.3	SLC2A1_1	63.3	IMR 90 P8
10	C8	-0.24	SLC2A1_1	63.3	IMR 90 P8
11	C8	-1.81	SLC2A1_1	63.3	IMR 90 P8
12	C8	0.52	SLC2A1_1	63.3	IMR 90 P8
13	C8	1.24	SLC2A1_1	63.3	IMR 90 P8
14	C8	-0.81	SLC2A1_1	63.3	IMR 90 P8
15	C8	0.09	SLC2A1_1	63.3	IMR 90 P8
16	C8	-1.5	SLC2A1_1	63.3	IMR 90 P8
17	C8	-1.06	SLC2A1_1	63.3	IMR 90 P8
18	C8	-1.22	SLC2A1_1	63.3	IMR 90 P8
19	C8	-4.06	SLC2A1_1	63.3	IMR 90 P8
20	C8	-4.41	SLC2A1_1	63.3	IMR 90 P8
21	C8	-1.44	SLC2A1_1	63.3	IMR 90 P8
22	C8	1.41	SLC2A1_1	63.3	IMR 90 P8
23	C8	1.33	SLC2A1_1	63.3	IMR 90 P8
24	C8	12.75	SLC2A1_1	63.3	IMR 90 P8
25	C8	39.08	SLC2A1_1	63.3	IMR 90 P8
26	C8	83.02	SLC2A1_1	63.3	IMR 90 P8
27	C8	172.77	SLC2A1_1	63.3	IMR 90 P8
28	C8	304.66	SLC2A1_1	63.3	IMR 90 P8
29	C8	469.34	SLC2A1_1	63.3	IMR 90 P8
30	C8	638.01	SLC2A1_1	63.3	IMR 90 P8
31	C8	811.61	SLC2A1_1	63.3	IMR 90 P8
32	C8	999.2	SLC2A1_1	63.3	IMR 90 P8
33	C8	1188.15	SLC2A1_1	63.3	IMR 90 P8
34	C8	1375.75	SLC2A1_1	63.3	IMR 90 P8
35	C8	1550.62	SLC2A1_1	63.3	IMR 90 P8
36	C8	1712.33	SLC2A1_1	63.3	IMR 90 P8
37	C8	1858.75	SLC2A1_1	63.3	IMR 90 P8
38	C8	1989.7	SLC2A1_1	63.3	IMR 90 P8
39	C8	2110.58	SLC2A1_1	63.3	IMR 90 P8
40	C8	2225.27	SLC2A1_1	63.3	IMR 90 P8
1	D8	-3.21	SLC2A1_1	61.4	IMR 90 P8
2	D8	1.17	SLC2A1_1	61.4	IMR 90 P8
3	D8	2.96	SLC2A1_1	61.4	IMR 90 P8
4	D8	3.66	SLC2A1_1	61.4	IMR 90 P8
5	D8	2.75	SLC2A1_1	61.4	IMR 90 P8
6	D8	2.0	SLC2A1_1	61.4	IMR 90 P8
7	D8	1.44	SLC2A1_1	61.4	IMR 90 P8
8	D8	6.84	SLC2A1_1	61.4	IMR 90 P8
9	D8	-4.48	SLC2A1_1	61.4	IMR 90 P8
10	D8	2.33	SLC2A1_1	61.4	IMR 90 P8
11	D8	-2.23	SLC2A1_1	61.4	IMR 90 P8
12	D8	-6.91	SLC2A1_1	61.4	IMR 90 P8
13	D8	-1.54	SLC2A1_1	61.4	IMR 90 P8
14	D8	0.98	SLC2A1_1	61.4	IMR 90 P8
15	D8	0.0	SLC2A1_1	61.4	IMR 90 P8
16	D8	-3.71	SLC2A1_1	61.4	IMR 90 P8
17	D8	-5.22	SLC2A1_1	61.4	IMR 90 P8
18	D8	-4.95	SLC2A1_1	61.4	IMR 90 P8
19	D8	-2.54	SLC2A1_1	61.4	IMR 90 P8
20	D8	-2.93	SLC2A1_1	61.4	IMR 90 P8
21	D8	4.36	SLC2A1_1	61.4	IMR 90 P8
22	D8	-0.02	SLC2A1_1	61.4	IMR 90 P8
23	D8	-0.66	SLC2A1_1	61.4	IMR 90 P8
24	D8	0.32	SLC2A1_1	61.4	IMR 90 P8
25	D8	15.59	SLC2A1_1	61.4	IMR 90 P8
26	D8	38.38	SLC2A1_1	61.4	IMR 90 P8
27	D8	90.25	SLC2A1_1	61.4	IMR 90 P8
28	D8	168.73	SLC2A1_1	61.4	IMR 90 P8
29	D8	293.36	SLC2A1_1	61.4	IMR 90 P8
30	D8	446.11	SLC2A1_1	61.4	IMR 90 P8
31	D8	601.31	SLC2A1_1	61.4	IMR 90 P8
32	D8	765.29	SLC2A1_1	61.4	IMR 90 P8
33	D8	940.73	SLC2A1_1	61.4	IMR 90 P8
34	D8	1122.59	SLC2A1_1	61.4	IMR 90 P8
35	D8	1302.54	SLC2A1_1	61.4	IMR 90 P8
36	D8	1473.23	SLC2A1_1	61.4	IMR 90 P8
37	D8	1632.8	SLC2A1_1	61.4	IMR 90 P8
38	D8	1780.47	SLC2A1_1	61.4	IMR 90 P8
39	D8	1914.45	SLC2A1_1	61.4	IMR 90 P8
40	D8	2039.74	SLC2A1_1	61.4	IMR 90 P8
1	E8	1.66	SLC2A1_1	59.0	IMR 90 P8
2	E8	-1.27	SLC2A1_1	59.0	IMR 90 P8
3	E8	2.63	SLC2A1_1	59.0	IMR 90 P8
4	E8	-0.33	SLC2A1_1	59.0	IMR 90 P8
5	E8	-1.04	SLC2A1_1	59.0	IMR 90 P8
6	E8	-0.81	SLC2A1_1	59.0	IMR 90 P8
7	E8	5.02	SLC2A1_1	59.0	IMR 90 P8
8	E8	1.34	SLC2A1_1	59.0	IMR 90 P8
9	E8	-2.42	SLC2A1_1	59.0	IMR 90 P8
10	E8	1.65	SLC2A1_1	59.0	IMR 90 P8
11	E8	2.07	SLC2A1_1	59.0	IMR 90 P8
12	E8	2.01	SLC2A1_1	59.0	IMR 90 P8
13	E8	0.97	SLC2A1_1	59.0	IMR 90 P8
14	E8	-1.33	SLC2A1_1	59.0	IMR 90 P8
15	E8	-1.45	SLC2A1_1	59.0	IMR 90 P8
16	E8	1.17	SLC2A1_1	59.0	IMR 90 P8
17	E8	-0.6	SLC2A1_1	59.0	IMR 90 P8
18	E8	-1.84	SLC2A1_1	59.0	IMR 90 P8
19	E8	-3.28	SLC2A1_1	59.0	IMR 90 P8
20	E8	1.09	SLC2A1_1	59.0	IMR 90 P8
21	E8	-1.76	SLC2A1_1	59.0	IMR 90 P8
22	E8	2.82	SLC2A1_1	59.0	IMR 90 P8
23	E8	-6.54	SLC2A1_1	59.0	IMR 90 P8
24	E8	-1.55	SLC2A1_1	59.0	IMR 90 P8
25	E8	2.22	SLC2A1_1	59.0	IMR 90 P8
26	E8	10.13	SLC2A1_1	59.0	IMR 90 P8
27	E8	33.43	SLC2A1_1	59.0	IMR 90 P8
28	E8	68.83	SLC2A1_1	59.0	IMR 90 P8
29	E8	133.21	SLC2A1_1	59.0	IMR 90 P8
30	E8	248.42	SLC2A1_1	59.0	IMR 90 P8
31	E8	400.35	SLC2A1_1	59.0	IMR 90 P8
32	E8	555.57	SLC2A1_1	59.0	IMR 90 P8
33	E8	720.93	SLC2A1_1	59.0	IMR 90 P8
34	E8	893.98	SLC2A1_1	59.0	IMR 90 P8
35	E8	1077.19	SLC2A1_1	59.0	IMR 90 P8
36	E8	1265.74	SLC2A1_1	59.0	IMR 90 P8
37	E8	1450.74	SLC2A1_1	59.0	IMR 90 P8
38	E8	1632.25	SLC2A1_1	59.0	IMR 90 P8
39	E8	1796.66	SLC2A1_1	59.0	IMR 90 P8
40	E8	1951.86	SLC2A1_1	59.0	IMR 90 P8
1	F8	-0.79	SLC2A1_1	57.0	IMR 90 P8
2	F8	-2.54	SLC2A1_1	57.0	IMR 90 P8
3	F8	-3.63	SLC2A1_1	57.0	IMR 90 P8
4	F8	-0.25	SLC2A1_1	57.0	IMR 90 P8
5	F8	-4.31	SLC2A1_1	57.0	IMR 90 P8
6	F8	4.36	SLC2A1_1	57.0	IMR 90 P8
7	F8	1.86	SLC2A1_1	57.0	IMR 90 P8
8	F8	0.93	SLC2A1_1	57.0	IMR 90 P8
9	F8	-0.02	SLC2A1_1	57.0	IMR 90 P8
10	F8	0.63	SLC2A1_1	57.0	IMR 90 P8
11	F8	-4.02	SLC2A1_1	57.0	IMR 90 P8
12	F8	4.69	SLC2A1_1	57.0	IMR 90 P8
13	F8	1.74	SLC2A1_1	57.0	IMR 90 P8
14	F8	0.63	SLC2A1_1	57.0	IMR 90 P8
15	F8	4.18	SLC2A1_1	57.0	IMR 90 P8
16	F8	3.24	SLC2A1_1	57.0	IMR 90 P8
17	F8	5.24	SLC2A1_1	57.0	IMR 90 P8
18	F8	2.0	SLC2A1_1	57.0	IMR 90 P8
19	F8	-1.5	SLC2A1_1	57.0	IMR 90 P8
20	F8	-0.86	SLC2A1_1	57.0	IMR 90 P8
21	F8	-3.55	SLC2A1_1	57.0	IMR 90 P8
22	F8	-0.73	SLC2A1_1	57.0	IMR 90 P8
23	F8	-4.31	SLC2A1_1	57.0	IMR 90 P8
24	F8	-2.11	SLC2A1_1	57.0	IMR 90 P8
25	F8	-6.07	SLC2A1_1	57.0	IMR 90 P8
26	F8	2.28	SLC2A1_1	57.0	IMR 90 P8
27	F8	6.87	SLC2A1_1	57.0	IMR 90 P8
28	F8	25.07	SLC2A1_1	57.0	IMR 90 P8
29	F8	45.43	SLC2A1_1	57.0	IMR 90 P8
30	F8	89.07	SLC2A1_1	57.0	IMR 90 P8
31	F8	162.54	SLC2A1_1	57.0	IMR 90 P8
32	F8	276.11	SLC2A1_1	57.0	IMR 90 P8
33	F8	415.33	SLC2A1_1	57.0	IMR 90 P8
34	F8	553.97	SLC2A1_1	57.0	IMR 90 P8
35	F8	698.3	SLC2A1_1	57.0	IMR 90 P8
36	F8	854.23	SLC2A1_1	57.0	IMR 90 P8
37	F8	1021.06	SLC2A1_1	57.0	IMR 90 P8
38	F8	1189.58	SLC2A1_1	57.0	IMR 90 P8
39	F8	1350.31	SLC2A1_1	57.0	IMR 90 P8
40	F8	1501.85	SLC2A1_1	57.0	IMR 90 P8
1	G8	4.79	SLC2A1_1	55.7	IMR 90 P8
2	G8	-1.1	SLC2A1_1	55.7	IMR 90 P8
3	G8	1.13	SLC2A1_1	55.7	IMR 90 P8
4	G8	-3.21	SLC2A1_1	55.7	IMR 90 P8
5	G8	2.68	SLC2A1_1	55.7	IMR 90 P8
6	G8	-2.69	SLC2A1_1	55.7	IMR 90 P8
7	G8	0.89	SLC2A1_1	55.7	IMR 90 P8
8	G8	1.76	SLC2A1_1	55.7	IMR 90 P8
9	G8	3.64	SLC2A1_1	55.7	IMR 90 P8
10	G8	0.94	SLC2A1_1	55.7	IMR 90 P8
11	G8	-0.37	SLC2A1_1	55.7	IMR 90 P8
12	G8	0.57	SLC2A1_1	55.7	IMR 90 P8
13	G8	5.64	SLC2A1_1	55.7	IMR 90 P8
14	G8	1.54	SLC2A1_1	55.7	IMR 90 P8
15	G8	0.69	SLC2A1_1	55.7	IMR 90 P8
16	G8	-2.25	SLC2A1_1	55.7	IMR 90 P8
17	G8	3.06	SLC2A1_1	55.7	IMR 90 P8
18	G8	-5.32	SLC2A1_1	55.7	IMR 90 P8
19	G8	-3.35	SLC2A1_1	55.7	IMR 90 P8
20	G8	-0.57	SLC2A1_1	55.7	IMR 90 P8
21	G8	2.12	SLC2A1_1	55.7	IMR 90 P8
22	G8	0.19	SLC2A1_1	55.7	IMR 90 P8
23	G8	-8.27	SLC2A1_1	55.7	IMR 90 P8
24	G8	-1.71	SLC2A1_1	55.7	IMR 90 P8
25	G8	2.08	SLC2A1_1	55.7	IMR 90 P8
26	G8	-3.18	SLC2A1_1	55.7	IMR 90 P8
27	G8	4.22	SLC2A1_1	55.7	IMR 90 P8
28	G8	7.95	SLC2A1_1	55.7	IMR 90 P8
29	G8	15.98	SLC2A1_1	55.7	IMR 90 P8
30	G8	42.26	SLC2A1_1	55.7	IMR 90 P8
31	G8	92.62	SLC2A1_1	55.7	IMR 90 P8
32	G8	161.17	SLC2A1_1	55.7	IMR 90 P8
33	G8	266.33	SLC2A1_1	55.7	IMR 90 P8
34	G8	395.34	SLC2A1_1	55.7	IMR 90 P8
35	G8	525.93	SLC2A1_1	55.7	IMR 90 P8
36	G8	662.73	SLC2A1_1	55.7	IMR 90 P8
37	G8	809.01	SLC2A1_1	55.7	IMR 90 P8
38	G8	962.04	SLC2A1_1	55.7	IMR 90 P8
39	G8	1120.49	SLC2A1_1	55.7	IMR 90 P8
40	G8	1280.95	SLC2A1_1	55.7	IMR 90 P8
1	H8	-0.52	SLC2A1_1	55.0	IMR 90 P8
2	H8	-2.77	SLC2A1_1	55.0	IMR 90 P8
3	H8	3.23	SLC2A1_1	55.0	IMR 90 P8
4	H8	4.66	SLC2A1_1	55.0	IMR 90 P8
5	H8	-2.78	SLC2A1_1	55.0	IMR 90 P8
6	H8	0.29	SLC2A1_1	55.0	IMR 90 P8
7	H8	1.67	SLC2A1_1	55.0	IMR 90 P8
8	H8	-1.64	SLC2A1_1	55.0	IMR 90 P8
9	H8	-0.26	SLC2A1_1	55.0	IMR 90 P8
10	H8	0.08	SLC2A1_1	55.0	IMR 90 P8
11	H8	2.3	SLC2A1_1	55.0	IMR 90 P8
12	H8	-0.63	SLC2A1_1	55.0	IMR 90 P8
13	H8	-3.63	SLC2A1_1	55.0	IMR 90 P8
14	H8	-0.74	SLC2A1_1	55.0	IMR 90 P8
15	H8	0.59	SLC2A1_1	55.0	IMR 90 P8
16	H8	2.41	SLC2A1_1	55.0	IMR 90 P8
17	H8	-0.65	SLC2A1_1	55.0	IMR 90 P8
18	H8	1.09	SLC2A1_1	55.0	IMR 90 P8
19	H8	-1.94	SLC2A1_1	55.0	IMR 90 P8
20	H8	-3.73	SLC2A1_1	55.0	IMR 90 P8
21	H8	2.76	SLC2A1_1	55.0	IMR 90 P8
22	H8	-2.23	SLC2A1_1	55.0	IMR 90 P8
23	H8	-0.61	SLC2A1_1	55.0	IMR 90 P8
24	H8	-1.37	SLC2A1_1	55.0	IMR 90 P8
25	H8	1.39	SLC2A1_1	55.0	IMR 90 P8
26	H8	-4.95	SLC2A1_1	55.0	IMR 90 P8
27	H8	1.26	SLC2A1_1	55.0	IMR 90 P8
28	H8	10.15	SLC2A1_1	55.0	IMR 90 P8
29	H8	12.47	SLC2A1_1	55.0	IMR 90 P8
30	H8	28.2	SLC2A1_1	55.0	IMR 90 P8
31	H8	52.95	SLC2A1_1	55.0	IMR 90 P8
32	H8	98.56	SLC2A1_1	55.0	IMR 90 P8
33	H8	179.24	SLC2A1_1	55.0	IMR 90 P8
34	H8	290.62	SLC2A1_1	55.0	IMR 90 P8
35	H8	405.61	SLC2A1_1	55.0	IMR 90 P8
36	H8	526.62	SLC2A1_1	55.0	IMR 90 P8
37	H8	652.41	SLC2A1_1	55.0	IMR 90 P8
38	H8	788.4	SLC2A1_1	55.0	IMR 90 P8
39	H8	924.14	SLC2A1_1	55.0	IMR 90 P8
40	H8	1060.85	SLC2A1_1	55.0	IMR 90 P8
1	A2	-2.25390707028146	SLC2A1_1	65.0	IMR90p2
2	A2	5.61586372339571	SLC2A1_1	65.0	IMR90p2
3	A2	6.33606745158295	SLC2A1_1	65.0	IMR90p2
4	A2	1.83619594646871	SLC2A1_1	65.0	IMR90p2
5	A2	1.22849628074437	SLC2A1_1	65.0	IMR90p2
6	A2	1.19833303778842	SLC2A1_1	65.0	IMR90p2
7	A2	3.15304489162418	SLC2A1_1	65.0	IMR90p2
8	A2	-1.62243341318799	SLC2A1_1	65.0	IMR90p2
9	A2	3.61882864351264	SLC2A1_1	65.0	IMR90p2
10	A2	0.486747543704041	SLC2A1_1	65.0	IMR90p2
11	A2	-3.71031327088986	SLC2A1_1	65.0	IMR90p2
12	A2	-3.91131915397864	SLC2A1_1	65.0	IMR90p2
13	A2	0.0944593537160472	SLC2A1_1	65.0	IMR90p2
14	A2	-6.15379909112426	SLC2A1_1	65.0	IMR90p2
15	A2	-2.02899746291132	SLC2A1_1	65.0	IMR90p2
16	A2	3.5529923854815	SLC2A1_1	65.0	IMR90p2
17	A2	-2.27356301441478	SLC2A1_1	65.0	IMR90p2
18	A2	-5.14296393541053	SLC2A1_1	65.0	IMR90p2
19	A2	-5.01554977338765	SLC2A1_1	65.0	IMR90p2
20	A2	-1.47014112269062	SLC2A1_1	65.0	IMR90p2
21	A2	1.39163373858128	SLC2A1_1	65.0	IMR90p2
22	A2	0.0606399305497689	SLC2A1_1	65.0	IMR90p2
23	A2	17.6579799148253	SLC2A1_1	65.0	IMR90p2
24	A2	28.656968789689	SLC2A1_1	65.0	IMR90p2
25	A2	69.6133287224379	SLC2A1_1	65.0	IMR90p2
26	A2	140.223274753046	SLC2A1_1	65.0	IMR90p2
27	A2	262.494251362616	SLC2A1_1	65.0	IMR90p2
28	A2	437.895888037896	SLC2A1_1	65.0	IMR90p2
29	A2	647.531487943425	SLC2A1_1	65.0	IMR90p2
30	A2	860.330675759267	SLC2A1_1	65.0	IMR90p2
31	A2	1075.30790982437	SLC2A1_1	65.0	IMR90p2
32	A2	1276.32946351292	SLC2A1_1	65.0	IMR90p2
33	A2	1460.96355049595	SLC2A1_1	65.0	IMR90p2
34	A2	1624.10146878349	SLC2A1_1	65.0	IMR90p2
35	A2	1766.06267961886	SLC2A1_1	65.0	IMR90p2
36	A2	1892.65778233114	SLC2A1_1	65.0	IMR90p2
37	A2	2003.12850639795	SLC2A1_1	65.0	IMR90p2
38	A2	2100.59872064113	SLC2A1_1	65.0	IMR90p2
39	A2	2184.72283144722	SLC2A1_1	65.0	IMR90p2
40	A2	2262.35335298961	SLC2A1_1	65.0	IMR90p2
1	B2	5.94484074789989	SLC2A1_1	64.5	IMR90p2
2	B2	1.29884844240996	SLC2A1_1	64.5	IMR90p2
3	B2	5.70994550443265	SLC2A1_1	64.5	IMR90p2
4	B2	-2.33944269384392	SLC2A1_1	64.5	IMR90p2
5	B2	-0.254043419763093	SLC2A1_1	64.5	IMR90p2
6	B2	2.50084315800359	SLC2A1_1	64.5	IMR90p2
7	B2	2.64016543462867	SLC2A1_1	64.5	IMR90p2
8	B2	-0.414154111308108	SLC2A1_1	64.5	IMR90p2
9	B2	1.06564167801025	SLC2A1_1	64.5	IMR90p2
10	B2	-0.910640595658151	SLC2A1_1	64.5	IMR90p2
11	B2	-0.376575110245085	SLC2A1_1	64.5	IMR90p2
12	B2	-2.62979696353068	SLC2A1_1	64.5	IMR90p2
13	B2	-0.242824415456653	SLC2A1_1	64.5	IMR90p2
14	B2	0.540994503175625	SLC2A1_1	64.5	IMR90p2
15	B2	-0.397607227990648	SLC2A1_1	64.5	IMR90p2
16	B2	-3.14922974498131	SLC2A1_1	64.5	IMR90p2
17	B2	-5.21879495820986	SLC2A1_1	64.5	IMR90p2
18	B2	-0.0312512464788597	SLC2A1_1	64.5	IMR90p2
19	B2	1.92219766557946	SLC2A1_1	64.5	IMR90p2
20	B2	-3.60355857684999	SLC2A1_1	64.5	IMR90p2
21	B2	5.50078943157996	SLC2A1_1	64.5	IMR90p2
22	B2	6.7050915820455	SLC2A1_1	64.5	IMR90p2
23	B2	26.2594410374959	SLC2A1_1	64.5	IMR90p2
24	B2	50.9536075590477	SLC2A1_1	64.5	IMR90p2
25	B2	107.235614916969	SLC2A1_1	64.5	IMR90p2
26	B2	212.848803332399	SLC2A1_1	64.5	IMR90p2
27	B2	367.928162654398	SLC2A1_1	64.5	IMR90p2
28	B2	598.217781002343	SLC2A1_1	64.5	IMR90p2
29	B2	836.810434147042	SLC2A1_1	64.5	IMR90p2
30	B2	1077.07668091941	SLC2A1_1	64.5	IMR90p2
31	B2	1308.80743643372	SLC2A1_1	64.5	IMR90p2
32	B2	1519.10803496828	SLC2A1_1	64.5	IMR90p2
33	B2	1708.64804291807	SLC2A1_1	64.5	IMR90p2
34	B2	1873.80442959577	SLC2A1_1	64.5	IMR90p2
35	B2	2019.22564192974	SLC2A1_1	64.5	IMR90p2
36	B2	2149.79375282563	SLC2A1_1	64.5	IMR90p2
37	B2	2258.09413602243	SLC2A1_1	64.5	IMR90p2
38	B2	2355.0943164833	SLC2A1_1	64.5	IMR90p2
39	B2	2436.21540845412	SLC2A1_1	64.5	IMR90p2
40	B2	2515.82074423713	SLC2A1_1	64.5	IMR90p2
1	C2	3.38002873684036	SLC2A1_1	63.3	IMR90p2
2	C2	1.41342827426797	SLC2A1_1	63.3	IMR90p2
3	C2	4.42908385363444	SLC2A1_1	63.3	IMR90p2
4	C2	2.31783554085496	SLC2A1_1	63.3	IMR90p2
5	C2	-1.16021219490221	SLC2A1_1	63.3	IMR90p2
6	C2	2.0923845212078	SLC2A1_1	63.3	IMR90p2
7	C2	0.42846363419676	SLC2A1_1	63.3	IMR90p2
8	C2	1.87986019292839	SLC2A1_1	63.3	IMR90p2
9	C2	-0.401371210800335	SLC2A1_1	63.3	IMR90p2
10	C2	-2.00018598624456	SLC2A1_1	63.3	IMR90p2
11	C2	-0.0093973507582632	SLC2A1_1	63.3	IMR90p2
12	C2	0.982377551852551	SLC2A1_1	63.3	IMR90p2
13	C2	-4.61260654701573	SLC2A1_1	63.3	IMR90p2
14	C2	-0.649887728348858	SLC2A1_1	63.3	IMR90p2
15	C2	1.08992797473275	SLC2A1_1	63.3	IMR90p2
16	C2	-1.1781330366357	SLC2A1_1	63.3	IMR90p2
17	C2	-4.36753292919957	SLC2A1_1	63.3	IMR90p2
18	C2	2.06600571762601	SLC2A1_1	63.3	IMR90p2
19	C2	-6.68296161404305	SLC2A1_1	63.3	IMR90p2
20	C2	-2.15550023352625	SLC2A1_1	63.3	IMR90p2
21	C2	0.623213934917203	SLC2A1_1	63.3	IMR90p2
22	C2	14.6150933813979	SLC2A1_1	63.3	IMR90p2
23	C2	25.2150579484278	SLC2A1_1	63.3	IMR90p2
24	C2	58.6090422485863	SLC2A1_1	63.3	IMR90p2
25	C2	111.588311334866	SLC2A1_1	63.3	IMR90p2
26	C2	217.410431333623	SLC2A1_1	63.3	IMR90p2
27	C2	390.153411845684	SLC2A1_1	63.3	IMR90p2
28	C2	639.68907586393	SLC2A1_1	63.3	IMR90p2
29	C2	901.768947769135	SLC2A1_1	63.3	IMR90p2
30	C2	1169.77724478247	SLC2A1_1	63.3	IMR90p2
31	C2	1427.12950770197	SLC2A1_1	63.3	IMR90p2
32	C2	1657.65752252331	SLC2A1_1	63.3	IMR90p2
33	C2	1863.06970886787	SLC2A1_1	63.3	IMR90p2
34	C2	2040.84716799264	SLC2A1_1	63.3	IMR90p2
35	C2	2197.33435005121	SLC2A1_1	63.3	IMR90p2
36	C2	2335.13790592339	SLC2A1_1	63.3	IMR90p2
37	C2	2453.08378984959	SLC2A1_1	63.3	IMR90p2
38	C2	2554.32692716085	SLC2A1_1	63.3	IMR90p2
39	C2	2642.11436150285	SLC2A1_1	63.3	IMR90p2
40	C2	2726.10281198175	SLC2A1_1	63.3	IMR90p2
1	D2	2.43083154019087	SLC2A1_1	61.4	IMR90p2
2	D2	3.47632791681917	SLC2A1_1	61.4	IMR90p2
3	D2	3.00927359538127	SLC2A1_1	61.4	IMR90p2
4	D2	3.9101257372522	SLC2A1_1	61.4	IMR90p2
5	D2	-1.43309014392344	SLC2A1_1	61.4	IMR90p2
6	D2	4.73843737405878	SLC2A1_1	61.4	IMR90p2
7	D2	0.840571724062102	SLC2A1_1	61.4	IMR90p2
8	D2	6.64454239113411	SLC2A1_1	61.4	IMR90p2
9	D2	0.644016154851215	SLC2A1_1	61.4	IMR90p2
10	D2	-2.67508649544379	SLC2A1_1	61.4	IMR90p2
11	D2	-0.249976519919983	SLC2A1_1	61.4	IMR90p2
12	D2	-0.887760699049977	SLC2A1_1	61.4	IMR90p2
13	D2	-8.46571474365646	SLC2A1_1	61.4	IMR90p2
14	D2	-2.41210689117997	SLC2A1_1	61.4	IMR90p2
15	D2	0.618606379932771	SLC2A1_1	61.4	IMR90p2
16	D2	2.6360429501251	SLC2A1_1	61.4	IMR90p2
17	D2	-5.09971398420021	SLC2A1_1	61.4	IMR90p2
18	D2	-3.88325512889605	SLC2A1_1	61.4	IMR90p2
19	D2	-0.853878123603408	SLC2A1_1	61.4	IMR90p2
20	D2	-5.35565065571745	SLC2A1_1	61.4	IMR90p2
21	D2	-0.565073039178515	SLC2A1_1	61.4	IMR90p2
22	D2	3.6224569177657	SLC2A1_1	61.4	IMR90p2
23	D2	16.6030633997689	SLC2A1_1	61.4	IMR90p2
24	D2	35.0656810315077	SLC2A1_1	61.4	IMR90p2
25	D2	73.218458648726	SLC2A1_1	61.4	IMR90p2
26	D2	147.139147380765	SLC2A1_1	61.4	IMR90p2
27	D2	280.225172454037	SLC2A1_1	61.4	IMR90p2
28	D2	511.231701055578	SLC2A1_1	61.4	IMR90p2
29	D2	770.162274122049	SLC2A1_1	61.4	IMR90p2
30	D2	1052.20596758664	SLC2A1_1	61.4	IMR90p2
31	D2	1335.70479649691	SLC2A1_1	61.4	IMR90p2
32	D2	1598.91646190829	SLC2A1_1	61.4	IMR90p2
33	D2	1839.93072286025	SLC2A1_1	61.4	IMR90p2
34	D2	2052.81457101045	SLC2A1_1	61.4	IMR90p2
35	D2	2239.36965932573	SLC2A1_1	61.4	IMR90p2
36	D2	2400.50688670063	SLC2A1_1	61.4	IMR90p2
37	D2	2537.09413496974	SLC2A1_1	61.4	IMR90p2
38	D2	2658.57748172622	SLC2A1_1	61.4	IMR90p2
39	D2	2763.85751071704	SLC2A1_1	61.4	IMR90p2
40	D2	2860.79014908211	SLC2A1_1	61.4	IMR90p2
1	E2	2.2978299374854	SLC2A1_1	59.0	IMR90p2
2	E2	4.37870301456542	SLC2A1_1	59.0	IMR90p2
3	E2	4.36971918089966	SLC2A1_1	59.0	IMR90p2
4	E2	8.98739229598368	SLC2A1_1	59.0	IMR90p2
5	E2	3.28590927417827	SLC2A1_1	59.0	IMR90p2
6	E2	0.739512520885455	SLC2A1_1	59.0	IMR90p2
7	E2	-1.79419928069365	SLC2A1_1	59.0	IMR90p2
8	E2	-0.948925034492277	SLC2A1_1	59.0	IMR90p2
9	E2	5.45677956468853	SLC2A1_1	59.0	IMR90p2
10	E2	0.623822132368332	SLC2A1_1	59.0	IMR90p2
11	E2	-0.161494834653695	SLC2A1_1	59.0	IMR90p2
12	E2	-6.58504433656435	SLC2A1_1	59.0	IMR90p2
13	E2	-5.80574384841066	SLC2A1_1	59.0	IMR90p2
14	E2	-1.47818852971886	SLC2A1_1	59.0	IMR90p2
15	E2	-0.68474185101195	SLC2A1_1	59.0	IMR90p2
16	E2	0.318093451236109	SLC2A1_1	59.0	IMR90p2
17	E2	-7.5520256725431	SLC2A1_1	59.0	IMR90p2
18	E2	-5.61578723247703	SLC2A1_1	59.0	IMR90p2
19	E2	-2.22127015684555	SLC2A1_1	59.0	IMR90p2
20	E2	-2.59890912998162	SLC2A1_1	59.0	IMR90p2
21	E2	-2.25338401408135	SLC2A1_1	59.0	IMR90p2
22	E2	-0.198243620753601	SLC2A1_1	59.0	IMR90p2
23	E2	8.98072288884896	SLC2A1_1	59.0	IMR90p2
24	E2	16.8061678458776	SLC2A1_1	59.0	IMR90p2
25	E2	30.4406970495365	SLC2A1_1	59.0	IMR90p2
26	E2	75.5051348648572	SLC2A1_1	59.0	IMR90p2
27	E2	147.214281781907	SLC2A1_1	59.0	IMR90p2
28	E2	278.063298917205	SLC2A1_1	59.0	IMR90p2
29	E2	505.850727854645	SLC2A1_1	59.0	IMR90p2
30	E2	761.79033908612	SLC2A1_1	59.0	IMR90p2
31	E2	1050.0707668947	SLC2A1_1	59.0	IMR90p2
32	E2	1339.52567369297	SLC2A1_1	59.0	IMR90p2
33	E2	1619.04743487976	SLC2A1_1	59.0	IMR90p2
34	E2	1878.83853317463	SLC2A1_1	59.0	IMR90p2
35	E2	2111.14388965612	SLC2A1_1	59.0	IMR90p2
36	E2	2318.50422662031	SLC2A1_1	59.0	IMR90p2
37	E2	2496.70943115636	SLC2A1_1	59.0	IMR90p2
38	E2	2654.31193168589	SLC2A1_1	59.0	IMR90p2
39	E2	2792.54789588291	SLC2A1_1	59.0	IMR90p2
40	E2	2921.23631965561	SLC2A1_1	59.0	IMR90p2
1	F2	9.35714505185206	SLC2A1_1	57.0	IMR90p2
2	F2	10.4001411369941	SLC2A1_1	57.0	IMR90p2
3	F2	3.52993034057863	SLC2A1_1	57.0	IMR90p2
4	F2	5.3873099349139	SLC2A1_1	57.0	IMR90p2
5	F2	3.47204508357572	SLC2A1_1	57.0	IMR90p2
6	F2	2.77993976412063	SLC2A1_1	57.0	IMR90p2
7	F2	1.41735195154115	SLC2A1_1	57.0	IMR90p2
8	F2	2.85522390189817	SLC2A1_1	57.0	IMR90p2
9	F2	-4.2519366010356	SLC2A1_1	57.0	IMR90p2
10	F2	-1.48749361006094	SLC2A1_1	57.0	IMR90p2
11	F2	-0.773151443060669	SLC2A1_1	57.0	IMR90p2
12	F2	-2.94975404553816	SLC2A1_1	57.0	IMR90p2
13	F2	-3.12954868144925	SLC2A1_1	57.0	IMR90p2
14	F2	-2.20545265451892	SLC2A1_1	57.0	IMR90p2
15	F2	-2.22720019597045	SLC2A1_1	57.0	IMR90p2
16	F2	-3.62881213980063	SLC2A1_1	57.0	IMR90p2
17	F2	-5.14932415388375	SLC2A1_1	57.0	IMR90p2
18	F2	0.296553950787256	SLC2A1_1	57.0	IMR90p2
19	F2	1.26052617358891	SLC2A1_1	57.0	IMR90p2
20	F2	-1.29765629657641	SLC2A1_1	57.0	IMR90p2
21	F2	1.49361340894166	SLC2A1_1	57.0	IMR90p2
22	F2	-0.263725336136758	SLC2A1_1	57.0	IMR90p2
23	F2	5.94519203388245	SLC2A1_1	57.0	IMR90p2
24	F2	9.28816651049965	SLC2A1_1	57.0	IMR90p2
25	F2	20.8609294264388	SLC2A1_1	57.0	IMR90p2
26	F2	41.173843005859	SLC2A1_1	57.0	IMR90p2
27	F2	80.849593383763	SLC2A1_1	57.0	IMR90p2
28	F2	153.519148971699	SLC2A1_1	57.0	IMR90p2
29	F2	292.517976334044	SLC2A1_1	57.0	IMR90p2
30	F2	513.173132770312	SLC2A1_1	57.0	IMR90p2
31	F2	758.133045154672	SLC2A1_1	57.0	IMR90p2
32	F2	1026.91573474603	SLC2A1_1	57.0	IMR90p2
33	F2	1300.87771844133	SLC2A1_1	57.0	IMR90p2
34	F2	1565.06430272005	SLC2A1_1	57.0	IMR90p2
35	F2	1814.07330172237	SLC2A1_1	57.0	IMR90p2
36	F2	2041.04228745551	SLC2A1_1	57.0	IMR90p2
37	F2	2242.18618662536	SLC2A1_1	57.0	IMR90p2
38	F2	2419.15587565975	SLC2A1_1	57.0	IMR90p2
39	F2	2572.81126919542	SLC2A1_1	57.0	IMR90p2
40	F2	2714.66256101365	SLC2A1_1	57.0	IMR90p2
1	G2	7.72211388592405	SLC2A1_1	55.7	IMR90p2
2	G2	10.3407914922145	SLC2A1_1	55.7	IMR90p2
3	G2	2.73263260162958	SLC2A1_1	55.7	IMR90p2
4	G2	5.24571192042959	SLC2A1_1	55.7	IMR90p2
5	G2	4.42076785705467	SLC2A1_1	55.7	IMR90p2
6	G2	4.9097225986693	SLC2A1_1	55.7	IMR90p2
7	G2	4.88598938517907	SLC2A1_1	55.7	IMR90p2
8	G2	-0.0406077417151209	SLC2A1_1	55.7	IMR90p2
9	G2	0.697846134050906	SLC2A1_1	55.7	IMR90p2
10	G2	-5.78019795504633	SLC2A1_1	55.7	IMR90p2
11	G2	-4.63406029348062	SLC2A1_1	55.7	IMR90p2
12	G2	0.994712474659991	SLC2A1_1	55.7	IMR90p2
13	G2	-1.64423143616386	SLC2A1_1	55.7	IMR90p2
14	G2	-3.32416118740048	SLC2A1_1	55.7	IMR90p2
15	G2	-3.50557033932273	SLC2A1_1	55.7	IMR90p2
16	G2	-3.73905743926298	SLC2A1_1	55.7	IMR90p2
17	G2	-0.765622381115918	SLC2A1_1	55.7	IMR90p2
18	G2	-4.47052501413509	SLC2A1_1	55.7	IMR90p2
19	G2	-2.41745134221628	SLC2A1_1	55.7	IMR90p2
20	G2	-1.83532652000167	SLC2A1_1	55.7	IMR90p2
21	G2	-1.20175004965131	SLC2A1_1	55.7	IMR90p2
22	G2	1.41607906226454	SLC2A1_1	55.7	IMR90p2
23	G2	-0.671651167825075	SLC2A1_1	55.7	IMR90p2
24	G2	5.6148033126774	SLC2A1_1	55.7	IMR90p2
25	G2	14.8720739577711	SLC2A1_1	55.7	IMR90p2
26	G2	29.0573408120363	SLC2A1_1	55.7	IMR90p2
27	G2	61.0420431121029	SLC2A1_1	55.7	IMR90p2
28	G2	111.941195417534	SLC2A1_1	55.7	IMR90p2
29	G2	215.131472410473	SLC2A1_1	55.7	IMR90p2
30	G2	380.852432128257	SLC2A1_1	55.7	IMR90p2
31	G2	626.446332246856	SLC2A1_1	55.7	IMR90p2
32	G2	885.702062216085	SLC2A1_1	55.7	IMR90p2
33	G2	1158.59772735154	SLC2A1_1	55.7	IMR90p2
34	G2	1430.2005858096	SLC2A1_1	55.7	IMR90p2
35	G2	1692.12002707795	SLC2A1_1	55.7	IMR90p2
36	G2	1938.26540434097	SLC2A1_1	55.7	IMR90p2
37	G2	2157.48570717374	SLC2A1_1	55.7	IMR90p2
38	G2	2356.62525232651	SLC2A1_1	55.7	IMR90p2
39	G2	2531.28888851616	SLC2A1_1	55.7	IMR90p2
40	G2	2691.83478913338	SLC2A1_1	55.7	IMR90p2
1	H2	7.86181272301383	SLC2A1_1	55.0	IMR90p2
2	H2	3.90479747489599	SLC2A1_1	55.0	IMR90p2
3	H2	7.28270858291671	SLC2A1_1	55.0	IMR90p2
4	H2	2.70863655194125	SLC2A1_1	55.0	IMR90p2
5	H2	2.8654797723043	SLC2A1_1	55.0	IMR90p2
6	H2	-2.48492555473786	SLC2A1_1	55.0	IMR90p2
7	H2	-1.23589876370625	SLC2A1_1	55.0	IMR90p2
8	H2	1.44458574635564	SLC2A1_1	55.0	IMR90p2
9	H2	1.95727869472103	SLC2A1_1	55.0	IMR90p2
10	H2	-1.21022295565899	SLC2A1_1	55.0	IMR90p2
11	H2	-3.66859085142823	SLC2A1_1	55.0	IMR90p2
12	H2	-0.50165290367795	SLC2A1_1	55.0	IMR90p2
13	H2	2.32480087144222	SLC2A1_1	55.0	IMR90p2
14	H2	-1.63208762364184	SLC2A1_1	55.0	IMR90p2
15	H2	1.07558693079682	SLC2A1_1	55.0	IMR90p2
16	H2	-2.72362543484769	SLC2A1_1	55.0	IMR90p2
17	H2	-2.9083590844416	SLC2A1_1	55.0	IMR90p2
18	H2	-2.0537083917875	SLC2A1_1	55.0	IMR90p2
19	H2	-1.34443246334376	SLC2A1_1	55.0	IMR90p2
20	H2	-2.35707876405058	SLC2A1_1	55.0	IMR90p2
21	H2	-1.63487621892455	SLC2A1_1	55.0	IMR90p2
22	H2	-2.09521667183935	SLC2A1_1	55.0	IMR90p2
23	H2	4.18778526304231	SLC2A1_1	55.0	IMR90p2
24	H2	2.38709901817447	SLC2A1_1	55.0	IMR90p2
25	H2	10.65495815962	SLC2A1_1	55.0	IMR90p2
26	H2	21.1049891438493	SLC2A1_1	55.0	IMR90p2
27	H2	43.8325643459225	SLC2A1_1	55.0	IMR90p2
28	H2	85.6326344785789	SLC2A1_1	55.0	IMR90p2
29	H2	160.125261793941	SLC2A1_1	55.0	IMR90p2
30	H2	288.064033512478	SLC2A1_1	55.0	IMR90p2
31	H2	503.482653591279	SLC2A1_1	55.0	IMR90p2
32	H2	741.773251160224	SLC2A1_1	55.0	IMR90p2
33	H2	1004.33423910926	SLC2A1_1	55.0	IMR90p2
34	H2	1270.98716185031	SLC2A1_1	55.0	IMR90p2
35	H2	1533.7889602275	SLC2A1_1	55.0	IMR90p2
36	H2	1785.92558073609	SLC2A1_1	55.0	IMR90p2
37	H2	2016.74121321947	SLC2A1_1	55.0	IMR90p2
38	H2	2225.87659308721	SLC2A1_1	55.0	IMR90p2
39	H2	2409.14730076484	SLC2A1_1	55.0	IMR90p2
40	H2	2579.61505559206	SLC2A1_1	55.0	IMR90p2
1	A2	-2.2090730115624	SLC2A1_1	65.0	IMR90p11
2	A2	-2.89627317295253	SLC2A1_1	65.0	IMR90p11
3	A2	-0.415589060525235	SLC2A1_1	65.0	IMR90p11
4	A2	1.68340905529794	SLC2A1_1	65.0	IMR90p11
5	A2	3.25691638061517	SLC2A1_1	65.0	IMR90p11
6	A2	4.90920334971315	SLC2A1_1	65.0	IMR90p11
7	A2	-1.81207850561805	SLC2A1_1	65.0	IMR90p11
8	A2	2.33798658100886	SLC2A1_1	65.0	IMR90p11
9	A2	0.0343319137286926	SLC2A1_1	65.0	IMR90p11
10	A2	-3.45319568985451	SLC2A1_1	65.0	IMR90p11
11	A2	-2.61602193907265	SLC2A1_1	65.0	IMR90p11
12	A2	3.93974094311716	SLC2A1_1	65.0	IMR90p11
13	A2	3.0286407306512	SLC2A1_1	65.0	IMR90p11
14	A2	-2.45680092715065	SLC2A1_1	65.0	IMR90p11
15	A2	-3.13118797860579	SLC2A1_1	65.0	IMR90p11
16	A2	-1.13708365020011	SLC2A1_1	65.0	IMR90p11
17	A2	-4.4538815382848	SLC2A1_1	65.0	IMR90p11
18	A2	-3.45757144238496	SLC2A1_1	65.0	IMR90p11
19	A2	-0.833099615843366	SLC2A1_1	65.0	IMR90p11
20	A2	-3.91320107988895	SLC2A1_1	65.0	IMR90p11
21	A2	0.119060606555195	SLC2A1_1	65.0	IMR90p11
22	A2	15.1131565728801	SLC2A1_1	65.0	IMR90p11
23	A2	24.2981750328377	SLC2A1_1	65.0	IMR90p11
24	A2	55.5652666681326	SLC2A1_1	65.0	IMR90p11
25	A2	107.286404458564	SLC2A1_1	65.0	IMR90p11
26	A2	202.951955486031	SLC2A1_1	65.0	IMR90p11
27	A2	362.698402335514	SLC2A1_1	65.0	IMR90p11
28	A2	573.091670313964	SLC2A1_1	65.0	IMR90p11
29	A2	791.779490531103	SLC2A1_1	65.0	IMR90p11
30	A2	1013.23653037079	SLC2A1_1	65.0	IMR90p11
31	A2	1227.12678738201	SLC2A1_1	65.0	IMR90p11
32	A2	1425.37917227169	SLC2A1_1	65.0	IMR90p11
33	A2	1606.8803453965	SLC2A1_1	65.0	IMR90p11
34	A2	1766.25019693854	SLC2A1_1	65.0	IMR90p11
35	A2	1905.81907363872	SLC2A1_1	65.0	IMR90p11
36	A2	2025.03122871541	SLC2A1_1	65.0	IMR90p11
37	A2	2131.3212703888	SLC2A1_1	65.0	IMR90p11
38	A2	2225.43044520078	SLC2A1_1	65.0	IMR90p11
39	A2	2311.46858002515	SLC2A1_1	65.0	IMR90p11
40	A2	2389.3834591012	SLC2A1_1	65.0	IMR90p11
1	B2	4.26952267002844	SLC2A1_1	64.5	IMR90p11
2	B2	6.78817685576951	SLC2A1_1	64.5	IMR90p11
3	B2	4.85162612395561	SLC2A1_1	64.5	IMR90p11
4	B2	4.071421960728	SLC2A1_1	64.5	IMR90p11
5	B2	5.30252896529237	SLC2A1_1	64.5	IMR90p11
6	B2	-3.14089452617691	SLC2A1_1	64.5	IMR90p11
7	B2	-0.844920881526832	SLC2A1_1	64.5	IMR90p11
8	B2	2.59518684664408	SLC2A1_1	64.5	IMR90p11
9	B2	1.68325937462305	SLC2A1_1	64.5	IMR90p11
10	B2	-1.60716188824381	SLC2A1_1	64.5	IMR90p11
11	B2	-2.21627907045331	SLC2A1_1	64.5	IMR90p11
12	B2	-0.485551909639526	SLC2A1_1	64.5	IMR90p11
13	B2	-3.30366990526863	SLC2A1_1	64.5	IMR90p11
14	B2	-3.83376352880032	SLC2A1_1	64.5	IMR90p11
15	B2	-2.28716338742834	SLC2A1_1	64.5	IMR90p11
16	B2	-1.16081986878226	SLC2A1_1	64.5	IMR90p11
17	B2	-3.16369409569506	SLC2A1_1	64.5	IMR90p11
18	B2	-4.07440197818141	SLC2A1_1	64.5	IMR90p11
19	B2	-3.0801216196628	SLC2A1_1	64.5	IMR90p11
20	B2	-0.324640537242885	SLC2A1_1	64.5	IMR90p11
21	B2	4.60081739610405	SLC2A1_1	64.5	IMR90p11
22	B2	15.0069485695549	SLC2A1_1	64.5	IMR90p11
23	B2	32.3009397945902	SLC2A1_1	64.5	IMR90p11
24	B2	63.2266067084356	SLC2A1_1	64.5	IMR90p11
25	B2	133.731481754851	SLC2A1_1	64.5	IMR90p11
26	B2	253.753147310551	SLC2A1_1	64.5	IMR90p11
27	B2	446.019524687968	SLC2A1_1	64.5	IMR90p11
28	B2	685.445526474913	SLC2A1_1	64.5	IMR90p11
29	B2	926.532249694406	SLC2A1_1	64.5	IMR90p11
30	B2	1165.15621212627	SLC2A1_1	64.5	IMR90p11
31	B2	1389.17598914374	SLC2A1_1	64.5	IMR90p11
32	B2	1593.49623052477	SLC2A1_1	64.5	IMR90p11
33	B2	1774.85646458506	SLC2A1_1	64.5	IMR90p11
34	B2	1930.66769250014	SLC2A1_1	64.5	IMR90p11
35	B2	2066.27038402714	SLC2A1_1	64.5	IMR90p11
36	B2	2184.04446189694	SLC2A1_1	64.5	IMR90p11
37	B2	2288.95837208865	SLC2A1_1	64.5	IMR90p11
38	B2	2379.31648611398	SLC2A1_1	64.5	IMR90p11
39	B2	2459.9211367101	SLC2A1_1	64.5	IMR90p11
40	B2	2534.09780036982	SLC2A1_1	64.5	IMR90p11
1	C2	4.08733761741814	SLC2A1_1	63.3	IMR90p11
2	C2	8.32620839844822	SLC2A1_1	63.3	IMR90p11
3	C2	1.87774726512771	SLC2A1_1	63.3	IMR90p11
4	C2	4.11750051384888	SLC2A1_1	63.3	IMR90p11
5	C2	4.97762700602834	SLC2A1_1	63.3	IMR90p11
6	C2	4.07557725573679	SLC2A1_1	63.3	IMR90p11
7	C2	-0.0061945254319653	SLC2A1_1	63.3	IMR90p11
8	C2	-0.9472682478754	SLC2A1_1	63.3	IMR90p11
9	C2	-0.415560105139321	SLC2A1_1	63.3	IMR90p11
10	C2	-1.72552508052286	SLC2A1_1	63.3	IMR90p11
11	C2	1.27774918225714	SLC2A1_1	63.3	IMR90p11
12	C2	-0.544419769937576	SLC2A1_1	63.3	IMR90p11
13	C2	-2.58938415462944	SLC2A1_1	63.3	IMR90p11
14	C2	-1.74218427065716	SLC2A1_1	63.3	IMR90p11
15	C2	-5.69334061907284	SLC2A1_1	63.3	IMR90p11
16	C2	-5.68699263694998	SLC2A1_1	63.3	IMR90p11
17	C2	-5.64209414367315	SLC2A1_1	63.3	IMR90p11
18	C2	-0.444094138630589	SLC2A1_1	63.3	IMR90p11
19	C2	-2.98954098910872	SLC2A1_1	63.3	IMR90p11
20	C2	3.69393809749909	SLC2A1_1	63.3	IMR90p11
21	C2	4.64601491143594	SLC2A1_1	63.3	IMR90p11
22	C2	13.3004485818747	SLC2A1_1	63.3	IMR90p11
23	C2	34.3775596332962	SLC2A1_1	63.3	IMR90p11
24	C2	74.3301941281657	SLC2A1_1	63.3	IMR90p11
25	C2	146.462118208015	SLC2A1_1	63.3	IMR90p11
26	C2	279.415829286328	SLC2A1_1	63.3	IMR90p11
27	C2	501.097004595547	SLC2A1_1	63.3	IMR90p11
28	C2	780.296557099494	SLC2A1_1	63.3	IMR90p11
29	C2	1060.0218850179	SLC2A1_1	63.3	IMR90p11
30	C2	1336.29852262539	SLC2A1_1	63.3	IMR90p11
31	C2	1592.04266632649	SLC2A1_1	63.3	IMR90p11
32	C2	1828.45068660711	SLC2A1_1	63.3	IMR90p11
33	C2	2034.04276599788	SLC2A1_1	63.3	IMR90p11
34	C2	2215.61501509394	SLC2A1_1	63.3	IMR90p11
35	C2	2368.85929272965	SLC2A1_1	63.3	IMR90p11
36	C2	2501.68556369809	SLC2A1_1	63.3	IMR90p11
37	C2	2615.49513682277	SLC2A1_1	63.3	IMR90p11
38	C2	2715.11770142647	SLC2A1_1	63.3	IMR90p11
39	C2	2806.9534428499	SLC2A1_1	63.3	IMR90p11
40	C2	2893.08460990777	SLC2A1_1	63.3	IMR90p11
1	D2	2.79235151351077	SLC2A1_1	61.4	IMR90p11
2	D2	-0.171015658929718	SLC2A1_1	61.4	IMR90p11
3	D2	4.22638643242726	SLC2A1_1	61.4	IMR90p11
4	D2	5.54871058500839	SLC2A1_1	61.4	IMR90p11
5	D2	0.901946813878112	SLC2A1_1	61.4	IMR90p11
6	D2	0.436113859139823	SLC2A1_1	61.4	IMR90p11
7	D2	-2.30335327308103	SLC2A1_1	61.4	IMR90p11
8	D2	-0.0879954411780091	SLC2A1_1	61.4	IMR90p11
9	D2	0.0648179852632893	SLC2A1_1	61.4	IMR90p11
10	D2	-1.82087227889178	SLC2A1_1	61.4	IMR90p11
11	D2	-0.762087421632259	SLC2A1_1	61.4	IMR90p11
12	D2	-1.45170396512322	SLC2A1_1	61.4	IMR90p11
13	D2	0.252439942515593	SLC2A1_1	61.4	IMR90p11
14	D2	-4.73602768063802	SLC2A1_1	61.4	IMR90p11
15	D2	-1.53445531912166	SLC2A1_1	61.4	IMR90p11
16	D2	-1.2379847252987	SLC2A1_1	61.4	IMR90p11
17	D2	-0.835894791965075	SLC2A1_1	61.4	IMR90p11
18	D2	2.32591118606615	SLC2A1_1	61.4	IMR90p11
19	D2	1.13789082504081	SLC2A1_1	61.4	IMR90p11
20	D2	-6.07128481516338	SLC2A1_1	61.4	IMR90p11
21	D2	2.57180945876689	SLC2A1_1	61.4	IMR90p11
22	D2	10.5314963890642	SLC2A1_1	61.4	IMR90p11
23	D2	28.6663224315739	SLC2A1_1	61.4	IMR90p11
24	D2	54.713376156632	SLC2A1_1	61.4	IMR90p11
25	D2	102.240321384437	SLC2A1_1	61.4	IMR90p11
26	D2	199.808438439136	SLC2A1_1	61.4	IMR90p11
27	D2	366.282768152073	SLC2A1_1	61.4	IMR90p11
28	D2	627.659787993351	SLC2A1_1	61.4	IMR90p11
29	D2	907.17662258283	SLC2A1_1	61.4	IMR90p11
30	D2	1198.89126946833	SLC2A1_1	61.4	IMR90p11
31	D2	1479.52096151739	SLC2A1_1	61.4	IMR90p11
32	D2	1743.12767733111	SLC2A1_1	61.4	IMR90p11
33	D2	1981.25961330754	SLC2A1_1	61.4	IMR90p11
34	D2	2192.27337870083	SLC2A1_1	61.4	IMR90p11
35	D2	2372.06391894807	SLC2A1_1	61.4	IMR90p11
36	D2	2523.64141478008	SLC2A1_1	61.4	IMR90p11
37	D2	2657.8891850259	SLC2A1_1	61.4	IMR90p11
38	D2	2774.3429956432	SLC2A1_1	61.4	IMR90p11
39	D2	2880.84155007098	SLC2A1_1	61.4	IMR90p11
40	D2	2974.93576563368	SLC2A1_1	61.4	IMR90p11
1	E2	9.31335843561465	SLC2A1_1	59.0	IMR90p11
2	E2	6.94794569982469	SLC2A1_1	59.0	IMR90p11
3	E2	2.04609585221624	SLC2A1_1	59.0	IMR90p11
4	E2	1.83639259994015	SLC2A1_1	59.0	IMR90p11
5	E2	5.12335833048337	SLC2A1_1	59.0	IMR90p11
6	E2	2.60014240730516	SLC2A1_1	59.0	IMR90p11
7	E2	-0.12014457523901	SLC2A1_1	59.0	IMR90p11
8	E2	2.48365774282502	SLC2A1_1	59.0	IMR90p11
9	E2	3.06223729456133	SLC2A1_1	59.0	IMR90p11
10	E2	-1.31425089450568	SLC2A1_1	59.0	IMR90p11
11	E2	0.57907123057339	SLC2A1_1	59.0	IMR90p11
12	E2	-2.70645429275555	SLC2A1_1	59.0	IMR90p11
13	E2	-5.84698077541634	SLC2A1_1	59.0	IMR90p11
14	E2	-0.628084240352109	SLC2A1_1	59.0	IMR90p11
15	E2	-2.50703826231984	SLC2A1_1	59.0	IMR90p11
16	E2	-2.11211520904089	SLC2A1_1	59.0	IMR90p11
17	E2	-4.10911676664546	SLC2A1_1	59.0	IMR90p11
18	E2	-4.79198707916748	SLC2A1_1	59.0	IMR90p11
19	E2	-2.79281229403023	SLC2A1_1	59.0	IMR90p11
20	E2	-0.412909863136065	SLC2A1_1	59.0	IMR90p11
21	E2	3.32063666381873	SLC2A1_1	59.0	IMR90p11
22	E2	3.49275776903005	SLC2A1_1	59.0	IMR90p11
23	E2	12.8653899771402	SLC2A1_1	59.0	IMR90p11
24	E2	23.8417855203297	SLC2A1_1	59.0	IMR90p11
25	E2	51.5788575184347	SLC2A1_1	59.0	IMR90p11
26	E2	106.604656811243	SLC2A1_1	59.0	IMR90p11
27	E2	205.782790311651	SLC2A1_1	59.0	IMR90p11
28	E2	375.392747541689	SLC2A1_1	59.0	IMR90p11
29	E2	641.157594807877	SLC2A1_1	59.0	IMR90p11
30	E2	926.534337402227	SLC2A1_1	59.0	IMR90p11
31	E2	1229.23167256667	SLC2A1_1	59.0	IMR90p11
32	E2	1530.7414733439	SLC2A1_1	59.0	IMR90p11
33	E2	1814.471288144	SLC2A1_1	59.0	IMR90p11
34	E2	2076.91474060971	SLC2A1_1	59.0	IMR90p11
35	E2	2307.10506034468	SLC2A1_1	59.0	IMR90p11
36	E2	2510.913049172	SLC2A1_1	59.0	IMR90p11
37	E2	2687.67808002944	SLC2A1_1	59.0	IMR90p11
38	E2	2842.8721225819	SLC2A1_1	59.0	IMR90p11
39	E2	2979.352301763	SLC2A1_1	59.0	IMR90p11
40	E2	3103.57692375028	SLC2A1_1	59.0	IMR90p11
1	F2	1.44438497771671	SLC2A1_1	57.0	IMR90p11
2	F2	0.138084403082757	SLC2A1_1	57.0	IMR90p11
3	F2	1.61943760803388	SLC2A1_1	57.0	IMR90p11
4	F2	0.535694905659057	SLC2A1_1	57.0	IMR90p11
5	F2	4.0808057689469	SLC2A1_1	57.0	IMR90p11
6	F2	3.39205955361194	SLC2A1_1	57.0	IMR90p11
7	F2	-1.33176538219823	SLC2A1_1	57.0	IMR90p11
8	F2	7.24719398882007	SLC2A1_1	57.0	IMR90p11
9	F2	-0.171845136650063	SLC2A1_1	57.0	IMR90p11
10	F2	-0.0314547306493296	SLC2A1_1	57.0	IMR90p11
11	F2	-1.44263223044027	SLC2A1_1	57.0	IMR90p11
12	F2	6.32133710688231	SLC2A1_1	57.0	IMR90p11
13	F2	-7.5255614198818	SLC2A1_1	57.0	IMR90p11
14	F2	-7.59602154630829	SLC2A1_1	57.0	IMR90p11
15	F2	0.259652227410697	SLC2A1_1	57.0	IMR90p11
16	F2	-5.37111337901979	SLC2A1_1	57.0	IMR90p11
17	F2	-3.39074268126342	SLC2A1_1	57.0	IMR90p11
18	F2	-3.39498304560175	SLC2A1_1	57.0	IMR90p11
19	F2	-4.25470304497412	SLC2A1_1	57.0	IMR90p11
20	F2	4.37620741797764	SLC2A1_1	57.0	IMR90p11
21	F2	-1.68809120586911	SLC2A1_1	57.0	IMR90p11
22	F2	-0.680757952026852	SLC2A1_1	57.0	IMR90p11
23	F2	7.01711205041374	SLC2A1_1	57.0	IMR90p11
24	F2	10.0356431894811	SLC2A1_1	57.0	IMR90p11
25	F2	29.3011981061168	SLC2A1_1	57.0	IMR90p11
26	F2	57.676649978087	SLC2A1_1	57.0	IMR90p11
27	F2	107.977601375336	SLC2A1_1	57.0	IMR90p11
28	F2	205.955491919063	SLC2A1_1	57.0	IMR90p11
29	F2	373.2974955233	SLC2A1_1	57.0	IMR90p11
30	F2	624.680895877335	SLC2A1_1	57.0	IMR90p11
31	F2	895.570947357147	SLC2A1_1	57.0	IMR90p11
32	F2	1186.73941284651	SLC2A1_1	57.0	IMR90p11
33	F2	1475.78252187188	SLC2A1_1	57.0	IMR90p11
34	F2	1752.18925292807	SLC2A1_1	57.0	IMR90p11
35	F2	2008.14663632966	SLC2A1_1	57.0	IMR90p11
36	F2	2238.6337034435	SLC2A1_1	57.0	IMR90p11
37	F2	2443.33000184749	SLC2A1_1	57.0	IMR90p11
38	F2	2623.58135220646	SLC2A1_1	57.0	IMR90p11
39	F2	2783.33983744908	SLC2A1_1	57.0	IMR90p11
40	F2	2930.72064998726	SLC2A1_1	57.0	IMR90p11
1	G2	6.26013327591954	SLC2A1_1	55.7	IMR90p11
2	G2	6.28059629394147	SLC2A1_1	55.7	IMR90p11
3	G2	2.63366443763516	SLC2A1_1	55.7	IMR90p11
4	G2	0.48524339488722	SLC2A1_1	55.7	IMR90p11
5	G2	2.72763382729136	SLC2A1_1	55.7	IMR90p11
6	G2	2.41931987993576	SLC2A1_1	55.7	IMR90p11
7	G2	0.428828833020816	SLC2A1_1	55.7	IMR90p11
8	G2	-1.33898167280449	SLC2A1_1	55.7	IMR90p11
9	G2	2.57278624318178	SLC2A1_1	55.7	IMR90p11
10	G2	-1.15317914014759	SLC2A1_1	55.7	IMR90p11
11	G2	2.3767584734328	SLC2A1_1	55.7	IMR90p11
12	G2	-1.59870623872348	SLC2A1_1	55.7	IMR90p11
13	G2	-2.73506010240362	SLC2A1_1	55.7	IMR90p11
14	G2	1.87389059730231	SLC2A1_1	55.7	IMR90p11
15	G2	0.658385930201803	SLC2A1_1	55.7	IMR90p11
16	G2	-3.50195475783903	SLC2A1_1	55.7	IMR90p11
17	G2	-2.04797567322703	SLC2A1_1	55.7	IMR90p11
18	G2	-0.897397442151942	SLC2A1_1	55.7	IMR90p11
19	G2	1.18694604344228	SLC2A1_1	55.7	IMR90p11
20	G2	-3.3281522639727	SLC2A1_1	55.7	IMR90p11
21	G2	-3.99109654378844	SLC2A1_1	55.7	IMR90p11
22	G2	-0.06628488722572	SLC2A1_1	55.7	IMR90p11
23	G2	5.25179871323553	SLC2A1_1	55.7	IMR90p11
24	G2	8.80758970836632	SLC2A1_1	55.7	IMR90p11
25	G2	19.2000213795213	SLC2A1_1	55.7	IMR90p11
26	G2	39.6472101657564	SLC2A1_1	55.7	IMR90p11
27	G2	81.8630747721727	SLC2A1_1	55.7	IMR90p11
28	G2	152.104383660781	SLC2A1_1	55.7	IMR90p11
29	G2	278.302140554003	SLC2A1_1	55.7	IMR90p11
30	G2	477.376230504949	SLC2A1_1	55.7	IMR90p11
31	G2	748.40531617024	SLC2A1_1	55.7	IMR90p11
32	G2	1029.4553015675	SLC2A1_1	55.7	IMR90p11
33	G2	1317.3978831177	SLC2A1_1	55.7	IMR90p11
34	G2	1599.50864724526	SLC2A1_1	55.7	IMR90p11
35	G2	1866.30537622989	SLC2A1_1	55.7	IMR90p11
36	G2	2113.94505356737	SLC2A1_1	55.7	IMR90p11
37	G2	2339.334900641	SLC2A1_1	55.7	IMR90p11
38	G2	2540.6347550247	SLC2A1_1	55.7	IMR90p11
39	G2	2717.36243868656	SLC2A1_1	55.7	IMR90p11
40	G2	2878.88109799722	SLC2A1_1	55.7	IMR90p11
1	H2	5.89459611822622	SLC2A1_1	55.0	IMR90p11
2	H2	-0.41218138818067	SLC2A1_1	55.0	IMR90p11
3	H2	4.23056268444452	SLC2A1_1	55.0	IMR90p11
4	H2	-0.511724131280516	SLC2A1_1	55.0	IMR90p11
5	H2	1.77701602835396	SLC2A1_1	55.0	IMR90p11
6	H2	2.47650492211505	SLC2A1_1	55.0	IMR90p11
7	H2	-0.0837273579122666	SLC2A1_1	55.0	IMR90p11
8	H2	0.786491414011834	SLC2A1_1	55.0	IMR90p11
9	H2	-1.65581054224049	SLC2A1_1	55.0	IMR90p11
10	H2	4.78763644456694	SLC2A1_1	55.0	IMR90p11
11	H2	-0.84963603961387	SLC2A1_1	55.0	IMR90p11
12	H2	-0.267823847864292	SLC2A1_1	55.0	IMR90p11
13	H2	0.0758152630764926	SLC2A1_1	55.0	IMR90p11
14	H2	2.05114428440265	SLC2A1_1	55.0	IMR90p11
15	H2	-1.70627545656725	SLC2A1_1	55.0	IMR90p11
16	H2	-0.756906059597895	SLC2A1_1	55.0	IMR90p11
17	H2	-1.67508789295971	SLC2A1_1	55.0	IMR90p11
18	H2	-3.31520297037923	SLC2A1_1	55.0	IMR90p11
19	H2	-0.210129903475718	SLC2A1_1	55.0	IMR90p11
20	H2	-4.58473314177627	SLC2A1_1	55.0	IMR90p11
21	H2	-4.6345044681234	SLC2A1_1	55.0	IMR90p11
22	H2	-1.8982079549578	SLC2A1_1	55.0	IMR90p11
23	H2	2.40257845471706	SLC2A1_1	55.0	IMR90p11
24	H2	4.92936484447637	SLC2A1_1	55.0	IMR90p11
25	H2	10.5450266569196	SLC2A1_1	55.0	IMR90p11
26	H2	25.3083831874064	SLC2A1_1	55.0	IMR90p11
27	H2	53.9931820102092	SLC2A1_1	55.0	IMR90p11
28	H2	105.958107862998	SLC2A1_1	55.0	IMR90p11
29	H2	199.039157387941	SLC2A1_1	55.0	IMR90p11
30	H2	355.650778503474	SLC2A1_1	55.0	IMR90p11
31	H2	587.731350922231	SLC2A1_1	55.0	IMR90p11
32	H2	844.278842244762	SLC2A1_1	55.0	IMR90p11
33	H2	1118.51483143661	SLC2A1_1	55.0	IMR90p11
34	H2	1396.19524214407	SLC2A1_1	55.0	IMR90p11
35	H2	1661.3089928099	SLC2A1_1	55.0	IMR90p11
36	H2	1914.7547112676	SLC2A1_1	55.0	IMR90p11
37	H2	2144.2015186484	SLC2A1_1	55.0	IMR90p11
38	H2	2351.42513664484	SLC2A1_1	55.0	IMR90p11
39	H2	2534.08487960831	SLC2A1_1	55.0	IMR90p11
40	H2	2702.72777767106	SLC2A1_1	55.0	IMR90p11
