# Supplementary material for: Primer PICKR: literature-mined scoring platform for robust RT–qPCR primers
Source: Nat Commun. 2026 May 28;17:6938. doi: 10.1038/s41467-026-73648-2 (PMC13388996; doi:10.1038/s41467-026-73648-2)
Supplement: Supplementary file 11 — Source Data [file 41467_2026_73648_MOESM11_ESM.zip › Suppl_Fig_S10/amplification_data_PDK1_1.csv]

Cycle	Well	Fluorescence	Target	melt temp	Replicate
1	A9	-5.86375673897237	PDK1_1	65.0	IMR90p8
2	A9	-0.860340423900197	PDK1_1	65.0	IMR90p8
3	A9	-0.747586044299624	PDK1_1	65.0	IMR90p8
4	A9	2.71719690599639	PDK1_1	65.0	IMR90p8
5	A9	-0.693556237166831	PDK1_1	65.0	IMR90p8
6	A9	-1.39568853785113	PDK1_1	65.0	IMR90p8
7	A9	0.426559709181674	PDK1_1	65.0	IMR90p8
8	A9	3.4965823594539	PDK1_1	65.0	IMR90p8
9	A9	0.862292743921898	PDK1_1	65.0	IMR90p8
10	A9	-0.695309521692252	PDK1_1	65.0	IMR90p8
11	A9	0.653755854257724	PDK1_1	65.0	IMR90p8
12	A9	-0.759083330492558	PDK1_1	65.0	IMR90p8
13	A9	-0.330365413591153	PDK1_1	65.0	IMR90p8
14	A9	2.56892737175531	PDK1_1	65.0	IMR90p8
15	A9	-2.91765743226188	PDK1_1	65.0	IMR90p8
16	A9	-5.36817706370994	PDK1_1	65.0	IMR90p8
17	A9	2.51314430542106	PDK1_1	65.0	IMR90p8
18	A9	3.13868941983128	PDK1_1	65.0	IMR90p8
19	A9	0.75390924971407	PDK1_1	65.0	IMR90p8
20	A9	-0.816262374844882	PDK1_1	65.0	IMR90p8
21	A9	-2.49178168839717	PDK1_1	65.0	IMR90p8
22	A9	1.84115431485588	PDK1_1	65.0	IMR90p8
23	A9	-0.846192058443194	PDK1_1	65.0	IMR90p8
24	A9	-0.628203571873655	PDK1_1	65.0	IMR90p8
25	A9	-4.57735710870429	PDK1_1	65.0	IMR90p8
26	A9	1.80531306734338	PDK1_1	65.0	IMR90p8
27	A9	1.3528209016481	PDK1_1	65.0	IMR90p8
28	A9	-6.22361096536588	PDK1_1	65.0	IMR90p8
29	A9	3.4060976947826	PDK1_1	65.0	IMR90p8
30	A9	5.79272970518787	PDK1_1	65.0	IMR90p8
31	A9	9.23152936893894	PDK1_1	65.0	IMR90p8
32	A9	16.4294433944378	PDK1_1	65.0	IMR90p8
33	A9	32.8410464714229	PDK1_1	65.0	IMR90p8
34	A9	56.7596289269286	PDK1_1	65.0	IMR90p8
35	A9	97.2665817415741	PDK1_1	65.0	IMR90p8
36	A9	165.812130848744	PDK1_1	65.0	IMR90p8
37	A9	259.27997748383	PDK1_1	65.0	IMR90p8
38	A9	364.012330454229	PDK1_1	65.0	IMR90p8
39	A9	477.013999408064	PDK1_1	65.0	IMR90p8
40	A9	590.344320601322	PDK1_1	65.0	IMR90p8
1	B9	6.11150747024612	PDK1_1	64.5	IMR90p8
2	B9	2.00274463016649	PDK1_1	64.5	IMR90p8
3	B9	3.06077306540101	PDK1_1	64.5	IMR90p8
4	B9	-1.52151260553455	PDK1_1	64.5	IMR90p8
5	B9	0.968077176877159	PDK1_1	64.5	IMR90p8
6	B9	2.1053557666587	PDK1_1	64.5	IMR90p8
7	B9	-1.29437299050551	PDK1_1	64.5	IMR90p8
8	B9	-0.604894570976739	PDK1_1	64.5	IMR90p8
9	B9	-2.64975970518981	PDK1_1	64.5	IMR90p8
10	B9	3.38930424423597	PDK1_1	64.5	IMR90p8
11	B9	-0.705312375158883	PDK1_1	64.5	IMR90p8
12	B9	2.92805429147529	PDK1_1	64.5	IMR90p8
13	B9	-5.38760601523882	PDK1_1	64.5	IMR90p8
14	B9	-0.518172271367348	PDK1_1	64.5	IMR90p8
15	B9	1.49898365786521	PDK1_1	64.5	IMR90p8
16	B9	1.00567856353928	PDK1_1	64.5	IMR90p8
17	B9	-1.57882373432221	PDK1_1	64.5	IMR90p8
18	B9	0.0697995410100702	PDK1_1	64.5	IMR90p8
19	B9	1.50831151791863	PDK1_1	64.5	IMR90p8
20	B9	2.78924737751777	PDK1_1	64.5	IMR90p8
21	B9	-1.68729938353954	PDK1_1	64.5	IMR90p8
22	B9	-2.15439376869881	PDK1_1	64.5	IMR90p8
23	B9	6.30318125973554	PDK1_1	64.5	IMR90p8
24	B9	-0.552738885748568	PDK1_1	64.5	IMR90p8
25	B9	-3.43905869728223	PDK1_1	64.5	IMR90p8
26	B9	-1.23788887571027	PDK1_1	64.5	IMR90p8
27	B9	-1.44266046271377	PDK1_1	64.5	IMR90p8
28	B9	-2.8172891638701	PDK1_1	64.5	IMR90p8
29	B9	7.03428692903753	PDK1_1	64.5	IMR90p8
30	B9	10.1281465160509	PDK1_1	64.5	IMR90p8
31	B9	24.0418750241774	PDK1_1	64.5	IMR90p8
32	B9	42.6864145499371	PDK1_1	64.5	IMR90p8
33	B9	85.1905819268982	PDK1_1	64.5	IMR90p8
34	B9	152.090821844113	PDK1_1	64.5	IMR90p8
35	B9	251.774371566969	PDK1_1	64.5	IMR90p8
36	B9	371.714166434224	PDK1_1	64.5	IMR90p8
37	B9	502.80949720323	PDK1_1	64.5	IMR90p8
38	B9	633.620119527061	PDK1_1	64.5	IMR90p8
39	B9	767.795784303175	PDK1_1	64.5	IMR90p8
40	B9	908.811423676977	PDK1_1	64.5	IMR90p8
1	C9	0.185213732756438	PDK1_1	63.3	IMR90p8
2	C9	-2.73886887682147	PDK1_1	63.3	IMR90p8
3	C9	0.646508905525025	PDK1_1	63.3	IMR90p8
4	C9	2.15202088213664	PDK1_1	63.3	IMR90p8
5	C9	-1.49436316474021	PDK1_1	63.3	IMR90p8
6	C9	1.62856286227225	PDK1_1	63.3	IMR90p8
7	C9	1.50446579718573	PDK1_1	63.3	IMR90p8
8	C9	-1.87912396756246	PDK1_1	63.3	IMR90p8
9	C9	6.65814972135877	PDK1_1	63.3	IMR90p8
10	C9	-0.366978614369145	PDK1_1	63.3	IMR90p8
11	C9	2.88789734079546	PDK1_1	63.3	IMR90p8
12	C9	2.40819420716343	PDK1_1	63.3	IMR90p8
13	C9	-0.410149930622083	PDK1_1	63.3	IMR90p8
14	C9	-2.92643188480724	PDK1_1	63.3	IMR90p8
15	C9	2.29928438944899	PDK1_1	63.3	IMR90p8
16	C9	-5.3563253343732	PDK1_1	63.3	IMR90p8
17	C9	-6.33542091665367	PDK1_1	63.3	IMR90p8
18	C9	-3.50114254543769	PDK1_1	63.3	IMR90p8
19	C9	0.435692571643813	PDK1_1	63.3	IMR90p8
20	C9	-0.936942929971337	PDK1_1	63.3	IMR90p8
21	C9	-1.7571301615485	PDK1_1	63.3	IMR90p8
22	C9	-1.63124513853427	PDK1_1	63.3	IMR90p8
23	C9	-1.54547403191373	PDK1_1	63.3	IMR90p8
24	C9	-0.998976132958433	PDK1_1	63.3	IMR90p8
25	C9	-0.176010285952543	PDK1_1	63.3	IMR90p8
26	C9	-4.02008278772291	PDK1_1	63.3	IMR90p8
27	C9	7.14678961913341	PDK1_1	63.3	IMR90p8
28	C9	9.23144885360762	PDK1_1	63.3	IMR90p8
29	C9	12.6431530765531	PDK1_1	63.3	IMR90p8
30	C9	25.0857498415753	PDK1_1	63.3	IMR90p8
31	C9	42.7202299194059	PDK1_1	63.3	IMR90p8
32	C9	85.449204649648	PDK1_1	63.3	IMR90p8
33	C9	161.263070315258	PDK1_1	63.3	IMR90p8
34	C9	267.626122322913	PDK1_1	63.3	IMR90p8
35	C9	416.289199124728	PDK1_1	63.3	IMR90p8
36	C9	561.376880399909	PDK1_1	63.3	IMR90p8
37	C9	708.160185502959	PDK1_1	63.3	IMR90p8
38	C9	863.45288419186	PDK1_1	63.3	IMR90p8
39	C9	1028.09161531292	PDK1_1	63.3	IMR90p8
40	C9	1204.11417873611	PDK1_1	63.3	IMR90p8
1	D9	7.15487027553036	PDK1_1	61.4	IMR90p8
2	D9	2.30996456888306	PDK1_1	61.4	IMR90p8
3	D9	3.97134287299332	PDK1_1	61.4	IMR90p8
4	D9	1.64995284240285	PDK1_1	61.4	IMR90p8
5	D9	2.80023293434942	PDK1_1	61.4	IMR90p8
6	D9	-4.13465060981798	PDK1_1	61.4	IMR90p8
7	D9	4.66470022944804	PDK1_1	61.4	IMR90p8
8	D9	-4.89942344026713	PDK1_1	61.4	IMR90p8
9	D9	-1.59464787811248	PDK1_1	61.4	IMR90p8
10	D9	1.38171021070275	PDK1_1	61.4	IMR90p8
11	D9	0.178228957240208	PDK1_1	61.4	IMR90p8
12	D9	-1.4059677743212	PDK1_1	61.4	IMR90p8
13	D9	-1.20397020565861	PDK1_1	61.4	IMR90p8
14	D9	0.379835810884288	PDK1_1	61.4	IMR90p8
15	D9	0.425249709982836	PDK1_1	61.4	IMR90p8
16	D9	-1.8963843102465	PDK1_1	61.4	IMR90p8
17	D9	3.06507470600354	PDK1_1	61.4	IMR90p8
18	D9	1.17807019553629	PDK1_1	61.4	IMR90p8
19	D9	-0.315152063064033	PDK1_1	61.4	IMR90p8
20	D9	0.677196988860032	PDK1_1	61.4	IMR90p8
21	D9	-3.18185359169502	PDK1_1	61.4	IMR90p8
22	D9	-4.67508787812949	PDK1_1	61.4	IMR90p8
23	D9	0.969534581915923	PDK1_1	61.4	IMR90p8
24	D9	1.92201197529312	PDK1_1	61.4	IMR90p8
25	D9	-1.49045814746296	PDK1_1	61.4	IMR90p8
26	D9	0.343101488510911	PDK1_1	61.4	IMR90p8
27	D9	0.0194949340339008	PDK1_1	61.4	IMR90p8
28	D9	0.814052946423089	PDK1_1	61.4	IMR90p8
29	D9	5.25002400002813	PDK1_1	61.4	IMR90p8
30	D9	13.7066947715639	PDK1_1	61.4	IMR90p8
31	D9	26.3186767896032	PDK1_1	61.4	IMR90p8
32	D9	49.9726193233428	PDK1_1	61.4	IMR90p8
33	D9	102.163209685405	PDK1_1	61.4	IMR90p8
34	D9	186.625161028037	PDK1_1	61.4	IMR90p8
35	D9	321.720954429593	PDK1_1	61.4	IMR90p8
36	D9	473.883323508119	PDK1_1	61.4	IMR90p8
37	D9	625.314026056513	PDK1_1	61.4	IMR90p8
38	D9	780.513115328469	PDK1_1	61.4	IMR90p8
39	D9	945.807172877441	PDK1_1	61.4	IMR90p8
40	D9	1123.23399715374	PDK1_1	61.4	IMR90p8
1	E9	5.73342358370655	PDK1_1	59.0	IMR90p8
2	E9	4.01555960398082	PDK1_1	59.0	IMR90p8
3	E9	4.3871879976391	PDK1_1	59.0	IMR90p8
4	E9	1.03970861309153	PDK1_1	59.0	IMR90p8
5	E9	5.78921565034852	PDK1_1	59.0	IMR90p8
6	E9	-3.23637517288671	PDK1_1	59.0	IMR90p8
7	E9	0.184245203412047	PDK1_1	59.0	IMR90p8
8	E9	-0.0470494124529068	PDK1_1	59.0	IMR90p8
9	E9	-1.35759804306508	PDK1_1	59.0	IMR90p8
10	E9	1.76143865773292	PDK1_1	59.0	IMR90p8
11	E9	-1.27128935961355	PDK1_1	59.0	IMR90p8
12	E9	-1.29307130927009	PDK1_1	59.0	IMR90p8
13	E9	-2.16984545697005	PDK1_1	59.0	IMR90p8
14	E9	0.818581680121497	PDK1_1	59.0	IMR90p8
15	E9	-2.10841452017758	PDK1_1	59.0	IMR90p8
16	E9	2.2854867907572	PDK1_1	59.0	IMR90p8
17	E9	-3.38855327511465	PDK1_1	59.0	IMR90p8
18	E9	-0.308540386788536	PDK1_1	59.0	IMR90p8
19	E9	4.19133636322931	PDK1_1	59.0	IMR90p8
20	E9	-1.39087637381454	PDK1_1	59.0	IMR90p8
21	E9	0.505369746847919	PDK1_1	59.0	IMR90p8
22	E9	-4.84001638033033	PDK1_1	59.0	IMR90p8
23	E9	-2.58804343905376	PDK1_1	59.0	IMR90p8
24	E9	-2.84750712068399	PDK1_1	59.0	IMR90p8
25	E9	2.2306561221003	PDK1_1	59.0	IMR90p8
26	E9	0.960104726869304	PDK1_1	59.0	IMR90p8
27	E9	1.34502441493169	PDK1_1	59.0	IMR90p8
28	E9	-0.057474865194763	PDK1_1	59.0	IMR90p8
29	E9	-1.81436258507665	PDK1_1	59.0	IMR90p8
30	E9	1.31869940596425	PDK1_1	59.0	IMR90p8
31	E9	7.75074881772025	PDK1_1	59.0	IMR90p8
32	E9	9.93686880297219	PDK1_1	59.0	IMR90p8
33	E9	27.449532238245	PDK1_1	59.0	IMR90p8
34	E9	44.7129307703412	PDK1_1	59.0	IMR90p8
35	E9	87.1492279884023	PDK1_1	59.0	IMR90p8
36	E9	160.711656319182	PDK1_1	59.0	IMR90p8
37	E9	278.612767911473	PDK1_1	59.0	IMR90p8
38	E9	412.682462860269	PDK1_1	59.0	IMR90p8
39	E9	561.534835182344	PDK1_1	59.0	IMR90p8
40	E9	710.133423684912	PDK1_1	59.0	IMR90p8
1	F9	5.88445550891856	PDK1_1	57.0	IMR90p8
2	F9	-0.302283142833403	PDK1_1	57.0	IMR90p8
3	F9	8.4430095569428	PDK1_1	57.0	IMR90p8
4	F9	0.482019725021019	PDK1_1	57.0	IMR90p8
5	F9	-0.920747686998311	PDK1_1	57.0	IMR90p8
6	F9	-6.92358606343123	PDK1_1	57.0	IMR90p8
7	F9	-0.241197898073096	PDK1_1	57.0	IMR90p8
8	F9	2.31343349715689	PDK1_1	57.0	IMR90p8
9	F9	-0.0482282619141188	PDK1_1	57.0	IMR90p8
10	F9	1.44141236197811	PDK1_1	57.0	IMR90p8
11	F9	1.78728699186831	PDK1_1	57.0	IMR90p8
12	F9	1.62023580823279	PDK1_1	57.0	IMR90p8
13	F9	-1.13593173796971	PDK1_1	57.0	IMR90p8
14	F9	-2.85296196609534	PDK1_1	57.0	IMR90p8
15	F9	2.94834007435065	PDK1_1	57.0	IMR90p8
16	F9	1.51996314264898	PDK1_1	57.0	IMR90p8
17	F9	-0.617918415257918	PDK1_1	57.0	IMR90p8
18	F9	1.10732954710511	PDK1_1	57.0	IMR90p8
19	F9	0.0073613677514003	PDK1_1	57.0	IMR90p8
20	F9	1.31322593851792	PDK1_1	57.0	IMR90p8
21	F9	1.96153164707812	PDK1_1	57.0	IMR90p8
22	F9	-3.80447941506191	PDK1_1	57.0	IMR90p8
23	F9	-1.57850508707543	PDK1_1	57.0	IMR90p8
24	F9	-5.17588327035628	PDK1_1	57.0	IMR90p8
25	F9	-1.56956028531977	PDK1_1	57.0	IMR90p8
26	F9	-0.803202061448701	PDK1_1	57.0	IMR90p8
27	F9	3.03909648718536	PDK1_1	57.0	IMR90p8
28	F9	0.625483509047172	PDK1_1	57.0	IMR90p8
29	F9	0.563801969050019	PDK1_1	57.0	IMR90p8
30	F9	-1.50932679363586	PDK1_1	57.0	IMR90p8
31	F9	-3.37123307429647	PDK1_1	57.0	IMR90p8
32	F9	-2.61695036353967	PDK1_1	57.0	IMR90p8
33	F9	4.66884505827966	PDK1_1	57.0	IMR90p8
34	F9	8.93272745269587	PDK1_1	57.0	IMR90p8
35	F9	15.811941280178	PDK1_1	57.0	IMR90p8
36	F9	43.1839875337923	PDK1_1	57.0	IMR90p8
37	F9	75.511230936107	PDK1_1	57.0	IMR90p8
38	F9	139.807875254639	PDK1_1	57.0	IMR90p8
39	F9	241.316824142966	PDK1_1	57.0	IMR90p8
40	F9	355.235265484695	PDK1_1	57.0	IMR90p8
1	G9	21.5698928128504	PDK1_1	55.7	IMR90p8
2	G9	11.0852563645826	PDK1_1	55.7	IMR90p8
3	G9	7.69953631411545	PDK1_1	55.7	IMR90p8
4	G9	7.32294633438914	PDK1_1	55.7	IMR90p8
5	G9	1.53178021862868	PDK1_1	55.7	IMR90p8
6	G9	1.20825404497009	PDK1_1	55.7	IMR90p8
7	G9	1.3720085357063	PDK1_1	55.7	IMR90p8
8	G9	-2.52708921828389	PDK1_1	55.7	IMR90p8
9	G9	1.8027183314025	PDK1_1	55.7	IMR90p8
10	G9	-1.25530633479002	PDK1_1	55.7	IMR90p8
11	G9	-1.64370989466352	PDK1_1	55.7	IMR90p8
12	G9	-1.44215089839281	PDK1_1	55.7	IMR90p8
13	G9	-3.44701611614482	PDK1_1	55.7	IMR90p8
14	G9	1.60501004942353	PDK1_1	55.7	IMR90p8
15	G9	-2.25398180243474	PDK1_1	55.7	IMR90p8
16	G9	1.87889230887959	PDK1_1	55.7	IMR90p8
17	G9	-7.50174795571911	PDK1_1	55.7	IMR90p8
18	G9	-3.32887427111564	PDK1_1	55.7	IMR90p8
19	G9	-5.55875269997841	PDK1_1	55.7	IMR90p8
20	G9	-2.78036079505318	PDK1_1	55.7	IMR90p8
21	G9	-1.51271578426213	PDK1_1	55.7	IMR90p8
22	G9	0.530562236321202	PDK1_1	55.7	IMR90p8
23	G9	1.46859238109573	PDK1_1	55.7	IMR90p8
24	G9	-3.12673307905197	PDK1_1	55.7	IMR90p8
25	G9	-1.16275412788127	PDK1_1	55.7	IMR90p8
26	G9	2.87733195388955	PDK1_1	55.7	IMR90p8
27	G9	0.0300366264382319	PDK1_1	55.7	IMR90p8
28	G9	4.63642608828241	PDK1_1	55.7	IMR90p8
29	G9	-2.75897526875906	PDK1_1	55.7	IMR90p8
30	G9	-1.86010697258189	PDK1_1	55.7	IMR90p8
31	G9	3.16728571613839	PDK1_1	55.7	IMR90p8
32	G9	2.39704140166896	PDK1_1	55.7	IMR90p8
33	G9	0.0622855101464665	PDK1_1	55.7	IMR90p8
34	G9	9.42621745005954	PDK1_1	55.7	IMR90p8
35	G9	12.2972590820495	PDK1_1	55.7	IMR90p8
36	G9	18.21743090881	PDK1_1	55.7	IMR90p8
37	G9	33.444471924618	PDK1_1	55.7	IMR90p8
38	G9	57.9382075662143	PDK1_1	55.7	IMR90p8
39	G9	101.190805127163	PDK1_1	55.7	IMR90p8
40	G9	179.0928922767	PDK1_1	55.7	IMR90p8
1	H9	5.62953874114646	PDK1_1	55.0	IMR90p8
2	H9	2.3684568503495	PDK1_1	55.0	IMR90p8
3	H9	3.53681861585164	PDK1_1	55.0	IMR90p8
4	H9	7.30869961479766	PDK1_1	55.0	IMR90p8
5	H9	-3.4709708019368	PDK1_1	55.0	IMR90p8
6	H9	2.00834157658346	PDK1_1	55.0	IMR90p8
7	H9	-4.77540668976826	PDK1_1	55.0	IMR90p8
8	H9	0.0475712288289287	PDK1_1	55.0	IMR90p8
9	H9	2.92518289620693	PDK1_1	55.0	IMR90p8
10	H9	-2.66381142471209	PDK1_1	55.0	IMR90p8
11	H9	-2.44127204484903	PDK1_1	55.0	IMR90p8
12	H9	1.18559990955191	PDK1_1	55.0	IMR90p8
13	H9	2.26214393195141	PDK1_1	55.0	IMR90p8
14	H9	-0.328457091433393	PDK1_1	55.0	IMR90p8
15	H9	-1.4338409318384	PDK1_1	55.0	IMR90p8
16	H9	-3.26238778932884	PDK1_1	55.0	IMR90p8
17	H9	-0.529519892850658	PDK1_1	55.0	IMR90p8
18	H9	2.25529866893567	PDK1_1	55.0	IMR90p8
19	H9	0.834175494860574	PDK1_1	55.0	IMR90p8
20	H9	1.46427194004673	PDK1_1	55.0	IMR90p8
21	H9	1.39679277465621	PDK1_1	55.0	IMR90p8
22	H9	-0.418694359664187	PDK1_1	55.0	IMR90p8
23	H9	-4.63867912019396	PDK1_1	55.0	IMR90p8
24	H9	-0.355339959093726	PDK1_1	55.0	IMR90p8
25	H9	6.07174540108826	PDK1_1	55.0	IMR90p8
26	H9	-1.67294643634159	PDK1_1	55.0	IMR90p8
27	H9	1.95405826304705	PDK1_1	55.0	IMR90p8
28	H9	-2.04337903583382	PDK1_1	55.0	IMR90p8
29	H9	1.87229226052659	PDK1_1	55.0	IMR90p8
30	H9	0.42531538374169	PDK1_1	55.0	IMR90p8
31	H9	2.33027659757045	PDK1_1	55.0	IMR90p8
32	H9	-4.24382939091902	PDK1_1	55.0	IMR90p8
33	H9	4.81176432540997	PDK1_1	55.0	IMR90p8
34	H9	2.18116446146132	PDK1_1	55.0	IMR90p8
35	H9	3.9419579274163	PDK1_1	55.0	IMR90p8
36	H9	7.90944658677199	PDK1_1	55.0	IMR90p8
37	H9	21.9874491994906	PDK1_1	55.0	IMR90p8
38	H9	39.1000284097504	PDK1_1	55.0	IMR90p8
39	H9	59.3816248711978	PDK1_1	55.0	IMR90p8
40	H9	102.325039415782	PDK1_1	55.0	IMR90p8
1	A9	-5.18071505121679	PDK1_1	65.0	IMR90p2
2	A9	-3.09227728667065	PDK1_1	65.0	IMR90p2
3	A9	0.599670837224039	PDK1_1	65.0	IMR90p2
4	A9	-0.623093295379476	PDK1_1	65.0	IMR90p2
5	A9	-1.05926286181466	PDK1_1	65.0	IMR90p2
6	A9	3.37010777092291	PDK1_1	65.0	IMR90p2
7	A9	2.86930455177708	PDK1_1	65.0	IMR90p2
8	A9	-1.77244736207831	PDK1_1	65.0	IMR90p2
9	A9	-1.7608168269544	PDK1_1	65.0	IMR90p2
10	A9	-1.43335365562825	PDK1_1	65.0	IMR90p2
11	A9	-3.06403150024425	PDK1_1	65.0	IMR90p2
12	A9	0.483040297528987	PDK1_1	65.0	IMR90p2
13	A9	-0.673984063384978	PDK1_1	65.0	IMR90p2
14	A9	5.80525157634202	PDK1_1	65.0	IMR90p2
15	A9	-2.68779208570822	PDK1_1	65.0	IMR90p2
16	A9	6.40691185424384	PDK1_1	65.0	IMR90p2
17	A9	0.831886091264096	PDK1_1	65.0	IMR90p2
18	A9	0.16033571169919	PDK1_1	65.0	IMR90p2
19	A9	1.86828936877055	PDK1_1	65.0	IMR90p2
20	A9	-0.894214251199628	PDK1_1	65.0	IMR90p2
21	A9	-1.92062151026812	PDK1_1	65.0	IMR90p2
22	A9	-2.88106256632136	PDK1_1	65.0	IMR90p2
23	A9	-0.358858007670278	PDK1_1	65.0	IMR90p2
24	A9	0.455185513477318	PDK1_1	65.0	IMR90p2
25	A9	-2.41133280586655	PDK1_1	65.0	IMR90p2
26	A9	0.20282211489257	PDK1_1	65.0	IMR90p2
27	A9	-4.0703797248284	PDK1_1	65.0	IMR90p2
28	A9	-4.36144650427832	PDK1_1	65.0	IMR90p2
29	A9	0.553302192714455	PDK1_1	65.0	IMR90p2
30	A9	-1.73468561597156	PDK1_1	65.0	IMR90p2
31	A9	4.00821614431607	PDK1_1	65.0	IMR90p2
32	A9	6.67541089128599	PDK1_1	65.0	IMR90p2
33	A9	8.65897094253842	PDK1_1	65.0	IMR90p2
34	A9	18.6218274913695	PDK1_1	65.0	IMR90p2
35	A9	35.8146065807628	PDK1_1	65.0	IMR90p2
36	A9	60.5119394147337	PDK1_1	65.0	IMR90p2
37	A9	105.795023633186	PDK1_1	65.0	IMR90p2
38	A9	169.546575127472	PDK1_1	65.0	IMR90p2
39	A9	249.177713317649	PDK1_1	65.0	IMR90p2
40	A9	332.462227168167	PDK1_1	65.0	IMR90p2
1	B9	-0.142235938985323	PDK1_1	64.5	IMR90p2
2	B9	-0.641203995094656	PDK1_1	64.5	IMR90p2
3	B9	0.450412223564854	PDK1_1	64.5	IMR90p2
4	B9	1.46409413000129	PDK1_1	64.5	IMR90p2
5	B9	0.623422295424916	PDK1_1	64.5	IMR90p2
6	B9	-3.68747310209574	PDK1_1	64.5	IMR90p2
7	B9	-1.42500724744468	PDK1_1	64.5	IMR90p2
8	B9	0.165985552409893	PDK1_1	64.5	IMR90p2
9	B9	2.86210508849808	PDK1_1	64.5	IMR90p2
10	B9	2.55994758154202	PDK1_1	64.5	IMR90p2
11	B9	-0.67204854629972	PDK1_1	64.5	IMR90p2
12	B9	-1.40772984113573	PDK1_1	64.5	IMR90p2
13	B9	-0.250260600184902	PDK1_1	64.5	IMR90p2
14	B9	5.03521338415749	PDK1_1	64.5	IMR90p2
15	B9	0.277623775080428	PDK1_1	64.5	IMR90p2
16	B9	-0.168418265216587	PDK1_1	64.5	IMR90p2
17	B9	-3.82211706019143	PDK1_1	64.5	IMR90p2
18	B9	0.319580288728503	PDK1_1	64.5	IMR90p2
19	B9	0.636944653044338	PDK1_1	64.5	IMR90p2
20	B9	2.08330513872124	PDK1_1	64.5	IMR90p2
21	B9	0.112889022346735	PDK1_1	64.5	IMR90p2
22	B9	-2.16033675776544	PDK1_1	64.5	IMR90p2
23	B9	2.2180735153629	PDK1_1	64.5	IMR90p2
24	B9	-1.08088109273604	PDK1_1	64.5	IMR90p2
25	B9	-2.93337974178166	PDK1_1	64.5	IMR90p2
26	B9	0.537723354165792	PDK1_1	64.5	IMR90p2
27	B9	0.209728639211789	PDK1_1	64.5	IMR90p2
28	B9	1.69706440775553	PDK1_1	64.5	IMR90p2
29	B9	1.13224287620869	PDK1_1	64.5	IMR90p2
30	B9	13.1869123713827	PDK1_1	64.5	IMR90p2
31	B9	15.789975811439	PDK1_1	64.5	IMR90p2
32	B9	30.158638357173	PDK1_1	64.5	IMR90p2
33	B9	50.0874983312651	PDK1_1	64.5	IMR90p2
34	B9	96.3325332274103	PDK1_1	64.5	IMR90p2
35	B9	161.492975225088	PDK1_1	64.5	IMR90p2
36	B9	272.633900210039	PDK1_1	64.5	IMR90p2
37	B9	396.332748208015	PDK1_1	64.5	IMR90p2
38	B9	520.969348885779	PDK1_1	64.5	IMR90p2
39	B9	649.974316052428	PDK1_1	64.5	IMR90p2
40	B9	782.252419033335	PDK1_1	64.5	IMR90p2
1	C9	2.65453907920755	PDK1_1	63.3	IMR90p2
2	C9	-0.513138068371063	PDK1_1	63.3	IMR90p2
3	C9	1.39217188720886	PDK1_1	63.3	IMR90p2
4	C9	1.33956866637755	PDK1_1	63.3	IMR90p2
5	C9	1.12893300556789	PDK1_1	63.3	IMR90p2
6	C9	-1.76266428930239	PDK1_1	63.3	IMR90p2
7	C9	-0.908433210015573	PDK1_1	63.3	IMR90p2
8	C9	-1.32956910581197	PDK1_1	63.3	IMR90p2
9	C9	0.286848867508525	PDK1_1	63.3	IMR90p2
10	C9	0.405219508430491	PDK1_1	63.3	IMR90p2
11	C9	4.95294040789486	PDK1_1	63.3	IMR90p2
12	C9	-1.43556348962284	PDK1_1	63.3	IMR90p2
13	C9	2.98142709714057	PDK1_1	63.3	IMR90p2
14	C9	-0.910518067535122	PDK1_1	63.3	IMR90p2
15	C9	2.19185239710805	PDK1_1	63.3	IMR90p2
16	C9	-1.42362510508929	PDK1_1	63.3	IMR90p2
17	C9	1.48191803670125	PDK1_1	63.3	IMR90p2
18	C9	-3.42185264510272	PDK1_1	63.3	IMR90p2
19	C9	-1.33178132487274	PDK1_1	63.3	IMR90p2
20	C9	2.08631034934706	PDK1_1	63.3	IMR90p2
21	C9	-2.80476334321429	PDK1_1	63.3	IMR90p2
22	C9	0.508336407734532	PDK1_1	63.3	IMR90p2
23	C9	-4.17189283709376	PDK1_1	63.3	IMR90p2
24	C9	-2.081591921994	PDK1_1	63.3	IMR90p2
25	C9	1.51906590990257	PDK1_1	63.3	IMR90p2
26	C9	-0.939236012135098	PDK1_1	63.3	IMR90p2
27	C9	5.26591288888267	PDK1_1	63.3	IMR90p2
28	C9	2.96455385368654	PDK1_1	63.3	IMR90p2
29	C9	8.94580249333421	PDK1_1	63.3	IMR90p2
30	C9	18.8044418732356	PDK1_1	63.3	IMR90p2
31	C9	31.7247557682563	PDK1_1	63.3	IMR90p2
32	C9	60.499895778009	PDK1_1	63.3	IMR90p2
33	C9	112.171871689857	PDK1_1	63.3	IMR90p2
34	C9	206.131561253322	PDK1_1	63.3	IMR90p2
35	C9	330.652874607312	PDK1_1	63.3	IMR90p2
36	C9	476.719289569088	PDK1_1	63.3	IMR90p2
37	C9	616.808941314832	PDK1_1	63.3	IMR90p2
38	C9	757.415419108239	PDK1_1	63.3	IMR90p2
39	C9	906.68468556521	PDK1_1	63.3	IMR90p2
40	C9	1067.07033749886	PDK1_1	63.3	IMR90p2
1	D9	0.395910370664751	PDK1_1	61.4	IMR90p2
2	D9	1.30470298581395	PDK1_1	61.4	IMR90p2
3	D9	2.89677518473718	PDK1_1	61.4	IMR90p2
4	D9	-0.375130629954128	PDK1_1	61.4	IMR90p2
5	D9	2.87436857085186	PDK1_1	61.4	IMR90p2
6	D9	1.56146629981686	PDK1_1	61.4	IMR90p2
7	D9	-0.0272754883435482	PDK1_1	61.4	IMR90p2
8	D9	-1.90553766198309	PDK1_1	61.4	IMR90p2
9	D9	-2.44355889390408	PDK1_1	61.4	IMR90p2
10	D9	4.39369565449533	PDK1_1	61.4	IMR90p2
11	D9	-0.179044330411671	PDK1_1	61.4	IMR90p2
12	D9	-2.59595365494397	PDK1_1	61.4	IMR90p2
13	D9	-0.662177684787366	PDK1_1	61.4	IMR90p2
14	D9	-0.647405633154449	PDK1_1	61.4	IMR90p2
15	D9	-2.48578454401968	PDK1_1	61.4	IMR90p2
16	D9	0.407864616691313	PDK1_1	61.4	IMR90p2
17	D9	1.36872406606244	PDK1_1	61.4	IMR90p2
18	D9	0.595328482961577	PDK1_1	61.4	IMR90p2
19	D9	4.17238473543102	PDK1_1	61.4	IMR90p2
20	D9	-2.60899535425187	PDK1_1	61.4	IMR90p2
21	D9	-0.424363114100288	PDK1_1	61.4	IMR90p2
22	D9	0.405522128737175	PDK1_1	61.4	IMR90p2
23	D9	-1.84163283257885	PDK1_1	61.4	IMR90p2
24	D9	0.960543208065246	PDK1_1	61.4	IMR90p2
25	D9	-2.90196045112543	PDK1_1	61.4	IMR90p2
26	D9	-1.32379044350137	PDK1_1	61.4	IMR90p2
27	D9	6.42126981107367	PDK1_1	61.4	IMR90p2
28	D9	1.86157365236477	PDK1_1	61.4	IMR90p2
29	D9	8.00104115383738	PDK1_1	61.4	IMR90p2
30	D9	5.34754908249215	PDK1_1	61.4	IMR90p2
31	D9	18.6260814416896	PDK1_1	61.4	IMR90p2
32	D9	33.8759307197338	PDK1_1	61.4	IMR90p2
33	D9	67.9489998138497	PDK1_1	61.4	IMR90p2
34	D9	134.174281989033	PDK1_1	61.4	IMR90p2
35	D9	238.52110695981	PDK1_1	61.4	IMR90p2
36	D9	371.693232860192	PDK1_1	61.4	IMR90p2
37	D9	499.275513935898	PDK1_1	61.4	IMR90p2
38	D9	634.245069872811	PDK1_1	61.4	IMR90p2
39	D9	787.179186207606	PDK1_1	61.4	IMR90p2
40	D9	959.120579449678	PDK1_1	61.4	IMR90p2
1	E9	0.859934089886792	PDK1_1	59.0	IMR90p2
2	E9	-1.62979360562122	PDK1_1	59.0	IMR90p2
3	E9	1.15249528782624	PDK1_1	59.0	IMR90p2
4	E9	-0.337975027411176	PDK1_1	59.0	IMR90p2
5	E9	5.90049645744921	PDK1_1	59.0	IMR90p2
6	E9	4.59392686765796	PDK1_1	59.0	IMR90p2
7	E9	-1.68112637422519	PDK1_1	59.0	IMR90p2
8	E9	-2.46136043243951	PDK1_1	59.0	IMR90p2
9	E9	-1.6523429368608	PDK1_1	59.0	IMR90p2
10	E9	1.3395779178677	PDK1_1	59.0	IMR90p2
11	E9	-0.479791272936836	PDK1_1	59.0	IMR90p2
12	E9	-3.7964615638698	PDK1_1	59.0	IMR90p2
13	E9	-1.52782558457147	PDK1_1	59.0	IMR90p2
14	E9	2.22640430267302	PDK1_1	59.0	IMR90p2
15	E9	-1.49904211528656	PDK1_1	59.0	IMR90p2
16	E9	0.822398049775984	PDK1_1	59.0	IMR90p2
17	E9	-2.20573861032335	PDK1_1	59.0	IMR90p2
18	E9	1.24593353442651	PDK1_1	59.0	IMR90p2
19	E9	0.0966790045240487	PDK1_1	59.0	IMR90p2
20	E9	-0.459654738105655	PDK1_1	59.0	IMR90p2
21	E9	4.92370371775405	PDK1_1	59.0	IMR90p2
22	E9	-6.46507507600018	PDK1_1	59.0	IMR90p2
23	E9	-2.77572272985344	PDK1_1	59.0	IMR90p2
24	E9	0.163272022927686	PDK1_1	59.0	IMR90p2
25	E9	-1.7078039333478	PDK1_1	59.0	IMR90p2
26	E9	2.97934283091172	PDK1_1	59.0	IMR90p2
27	E9	0.0559607652030536	PDK1_1	59.0	IMR90p2
28	E9	0.497665276638145	PDK1_1	59.0	IMR90p2
29	E9	1.05790450809855	PDK1_1	59.0	IMR90p2
30	E9	4.66701381150779	PDK1_1	59.0	IMR90p2
31	E9	1.71790069501549	PDK1_1	59.0	IMR90p2
32	E9	12.8599789983159	PDK1_1	59.0	IMR90p2
33	E9	17.9416325752936	PDK1_1	59.0	IMR90p2
34	E9	35.4583977538814	PDK1_1	59.0	IMR90p2
35	E9	61.8350680098383	PDK1_1	59.0	IMR90p2
36	E9	112.109531011782	PDK1_1	59.0	IMR90p2
37	E9	211.203603019212	PDK1_1	59.0	IMR90p2
38	E9	342.621836854689	PDK1_1	59.0	IMR90p2
39	E9	475.104286979501	PDK1_1	59.0	IMR90p2
40	E9	611.17556060776	PDK1_1	59.0	IMR90p2
1	F9	6.20591422248026	PDK1_1	57.0	IMR90p2
2	F9	4.29344695211648	PDK1_1	57.0	IMR90p2
3	F9	2.51207891855165	PDK1_1	57.0	IMR90p2
4	F9	0.323035235127008	PDK1_1	57.0	IMR90p2
5	F9	2.70930256822794	PDK1_1	57.0	IMR90p2
6	F9	0.494405576797817	PDK1_1	57.0	IMR90p2
7	F9	0.277286094190004	PDK1_1	57.0	IMR90p2
8	F9	-0.807622997621365	PDK1_1	57.0	IMR90p2
9	F9	-2.9039906451585	PDK1_1	57.0	IMR90p2
10	F9	1.87420836760839	PDK1_1	57.0	IMR90p2
11	F9	-0.261790077954629	PDK1_1	57.0	IMR90p2
12	F9	-3.33094930037032	PDK1_1	57.0	IMR90p2
13	F9	-1.81381598543021	PDK1_1	57.0	IMR90p2
14	F9	3.43791163561309	PDK1_1	57.0	IMR90p2
15	F9	-2.47048559080849	PDK1_1	57.0	IMR90p2
16	F9	0.900892906057834	PDK1_1	57.0	IMR90p2
17	F9	1.31413550636853	PDK1_1	57.0	IMR90p2
18	F9	1.89969677502449	PDK1_1	57.0	IMR90p2
19	F9	0.591612912396613	PDK1_1	57.0	IMR90p2
20	F9	0.847177733987337	PDK1_1	57.0	IMR90p2
21	F9	-0.986266371173315	PDK1_1	57.0	IMR90p2
22	F9	5.05350131392015	PDK1_1	57.0	IMR90p2
23	F9	1.81361232118888	PDK1_1	57.0	IMR90p2
24	F9	-1.28249423163697	PDK1_1	57.0	IMR90p2
25	F9	-1.80119285720411	PDK1_1	57.0	IMR90p2
26	F9	-0.139183039010732	PDK1_1	57.0	IMR90p2
27	F9	1.69489438674827	PDK1_1	57.0	IMR90p2
28	F9	-1.44023601408117	PDK1_1	57.0	IMR90p2
29	F9	-0.6583424435089	PDK1_1	57.0	IMR90p2
30	F9	-0.166076299591623	PDK1_1	57.0	IMR90p2
31	F9	1.35227641208712	PDK1_1	57.0	IMR90p2
32	F9	1.71393809183564	PDK1_1	57.0	IMR90p2
33	F9	3.35094417621167	PDK1_1	57.0	IMR90p2
34	F9	11.2438627388537	PDK1_1	57.0	IMR90p2
35	F9	14.6024396373059	PDK1_1	57.0	IMR90p2
36	F9	27.3065261665888	PDK1_1	57.0	IMR90p2
37	F9	58.4668850334929	PDK1_1	57.0	IMR90p2
38	F9	104.243302292864	PDK1_1	57.0	IMR90p2
39	F9	193.070479803698	PDK1_1	57.0	IMR90p2
40	F9	291.847795070005	PDK1_1	57.0	IMR90p2
1	G9	13.1069044643791	PDK1_1	55.7	IMR90p2
2	G9	10.6329265462878	PDK1_1	55.7	IMR90p2
3	G9	9.40662511682422	PDK1_1	55.7	IMR90p2
4	G9	4.19878758467939	PDK1_1	55.7	IMR90p2
5	G9	2.99943047998386	PDK1_1	55.7	IMR90p2
6	G9	-1.39329403328202	PDK1_1	55.7	IMR90p2
7	G9	3.07265421856846	PDK1_1	55.7	IMR90p2
8	G9	-0.675686864742602	PDK1_1	55.7	IMR90p2
9	G9	0.0571305613534605	PDK1_1	55.7	IMR90p2
10	G9	-3.79730703243467	PDK1_1	55.7	IMR90p2
11	G9	-2.3021741069856	PDK1_1	55.7	IMR90p2
12	G9	2.91340693401389	PDK1_1	55.7	IMR90p2
13	G9	1.12296515351181	PDK1_1	55.7	IMR90p2
14	G9	1.65908391937364	PDK1_1	55.7	IMR90p2
15	G9	-2.44523561596134	PDK1_1	55.7	IMR90p2
16	G9	-1.96095223056091	PDK1_1	55.7	IMR90p2
17	G9	-4.81650449735389	PDK1_1	55.7	IMR90p2
18	G9	-2.68978638103772	PDK1_1	55.7	IMR90p2
19	G9	-1.12892923805339	PDK1_1	55.7	IMR90p2
20	G9	-2.99826582729565	PDK1_1	55.7	IMR90p2
21	G9	-7.10246998435923	PDK1_1	55.7	IMR90p2
22	G9	0.531621463198007	PDK1_1	55.7	IMR90p2
23	G9	-1.38979447021666	PDK1_1	55.7	IMR90p2
24	G9	-1.38012661237008	PDK1_1	55.7	IMR90p2
25	G9	1.71962334154387	PDK1_1	55.7	IMR90p2
26	G9	-1.37275576954698	PDK1_1	55.7	IMR90p2
27	G9	2.06856874349342	PDK1_1	55.7	IMR90p2
28	G9	-0.694904274459532	PDK1_1	55.7	IMR90p2
29	G9	0.288641604528948	PDK1_1	55.7	IMR90p2
30	G9	4.34740550352126	PDK1_1	55.7	IMR90p2
31	G9	-1.58421136812149	PDK1_1	55.7	IMR90p2
32	G9	0.568604577281349	PDK1_1	55.7	IMR90p2
33	G9	3.18164502169293	PDK1_1	55.7	IMR90p2
34	G9	1.74558974191405	PDK1_1	55.7	IMR90p2
35	G9	8.09213400829412	PDK1_1	55.7	IMR90p2
36	G9	12.1506540074602	PDK1_1	55.7	IMR90p2
37	G9	20.2714558394277	PDK1_1	55.7	IMR90p2
38	G9	40.6571189501142	PDK1_1	55.7	IMR90p2
39	G9	72.7141209668871	PDK1_1	55.7	IMR90p2
40	G9	132.823506650773	PDK1_1	55.7	IMR90p2
1	H9	1.19945823036323	PDK1_1	55.0	IMR90p2
2	H9	1.08083748381796	PDK1_1	55.0	IMR90p2
3	H9	1.61965748313423	PDK1_1	55.0	IMR90p2
4	H9	1.29154440712819	PDK1_1	55.0	IMR90p2
5	H9	1.47584715342282	PDK1_1	55.0	IMR90p2
6	H9	-1.65247990139824	PDK1_1	55.0	IMR90p2
7	H9	1.1730141371936	PDK1_1	55.0	IMR90p2
8	H9	5.90484717745767	PDK1_1	55.0	IMR90p2
9	H9	0.910180692419544	PDK1_1	55.0	IMR90p2
10	H9	-2.00741681336604	PDK1_1	55.0	IMR90p2
11	H9	0.358700819335354	PDK1_1	55.0	IMR90p2
12	H9	-3.70389345498279	PDK1_1	55.0	IMR90p2
13	H9	-2.55947010645559	PDK1_1	55.0	IMR90p2
14	H9	-0.193352473754203	PDK1_1	55.0	IMR90p2
15	H9	-0.890128995706164	PDK1_1	55.0	IMR90p2
16	H9	0.765377282572445	PDK1_1	55.0	IMR90p2
17	H9	3.8949012331027	PDK1_1	55.0	IMR90p2
18	H9	0.897304948935471	PDK1_1	55.0	IMR90p2
19	H9	-3.99248467061534	PDK1_1	55.0	IMR90p2
20	H9	-1.99379309493406	PDK1_1	55.0	IMR90p2
21	H9	-1.8897337035246	PDK1_1	55.0	IMR90p2
22	H9	4.23683130824929	PDK1_1	55.0	IMR90p2
23	H9	1.80470752769952	PDK1_1	55.0	IMR90p2
24	H9	-2.29677934159326	PDK1_1	55.0	IMR90p2
25	H9	1.45005526908972	PDK1_1	55.0	IMR90p2
26	H9	-0.798412016671136	PDK1_1	55.0	IMR90p2
27	H9	-1.07361708293774	PDK1_1	55.0	IMR90p2
28	H9	4.71015643031024	PDK1_1	55.0	IMR90p2
29	H9	-0.193779843147695	PDK1_1	55.0	IMR90p2
30	H9	3.39525137946839	PDK1_1	55.0	IMR90p2
31	H9	-2.49342073440948	PDK1_1	55.0	IMR90p2
32	H9	0.18843470084812	PDK1_1	55.0	IMR90p2
33	H9	-3.65039094110671	PDK1_1	55.0	IMR90p2
34	H9	5.40711827907853	PDK1_1	55.0	IMR90p2
35	H9	2.76402114908433	PDK1_1	55.0	IMR90p2
36	H9	10.8225166821881	PDK1_1	55.0	IMR90p2
37	H9	10.9280588928814	PDK1_1	55.0	IMR90p2
38	H9	22.3772503600667	PDK1_1	55.0	IMR90p2
39	H9	42.6065920640226	PDK1_1	55.0	IMR90p2
40	H9	68.726358734456	PDK1_1	55.0	IMR90p2
1	A9	-4.13727348327211	PDK1_1	65.0	IMR90p11
2	A9	-5.5893950314221	PDK1_1	65.0	IMR90p11
3	A9	-1.95438473268359	PDK1_1	65.0	IMR90p11
4	A9	-2.42053246162868	PDK1_1	65.0	IMR90p11
5	A9	2.49020464953946	PDK1_1	65.0	IMR90p11
6	A9	1.87929360108319	PDK1_1	65.0	IMR90p11
7	A9	3.62201587301979	PDK1_1	65.0	IMR90p11
8	A9	-0.459345798844424	PDK1_1	65.0	IMR90p11
9	A9	1.6910465546398	PDK1_1	65.0	IMR90p11
10	A9	-2.95481278685565	PDK1_1	65.0	IMR90p11
11	A9	1.57422109670506	PDK1_1	65.0	IMR90p11
12	A9	-1.81093709595825	PDK1_1	65.0	IMR90p11
13	A9	-0.291870873417338	PDK1_1	65.0	IMR90p11
14	A9	4.52691624562794	PDK1_1	65.0	IMR90p11
15	A9	-1.96038701858561	PDK1_1	65.0	IMR90p11
16	A9	1.59681967618781	PDK1_1	65.0	IMR90p11
17	A9	3.74600934036562	PDK1_1	65.0	IMR90p11
18	A9	-0.321336469009111	PDK1_1	65.0	IMR90p11
19	A9	0.553346383839198	PDK1_1	65.0	IMR90p11
20	A9	-0.149514909855498	PDK1_1	65.0	IMR90p11
21	A9	-0.944326442148395	PDK1_1	65.0	IMR90p11
22	A9	-3.10546486203202	PDK1_1	65.0	IMR90p11
23	A9	-1.24505250439961	PDK1_1	65.0	IMR90p11
24	A9	-0.541099591173861	PDK1_1	65.0	IMR90p11
25	A9	-1.65140382218897	PDK1_1	65.0	IMR90p11
26	A9	-1.01268582347302	PDK1_1	65.0	IMR90p11
27	A9	-1.97822721885723	PDK1_1	65.0	IMR90p11
28	A9	0.237286727415722	PDK1_1	65.0	IMR90p11
29	A9	2.71500926310773	PDK1_1	65.0	IMR90p11
30	A9	4.69369672539688	PDK1_1	65.0	IMR90p11
31	A9	6.21264879827822	PDK1_1	65.0	IMR90p11
32	A9	13.8706735489191	PDK1_1	65.0	IMR90p11
33	A9	22.8953839814699	PDK1_1	65.0	IMR90p11
34	A9	42.9619413198902	PDK1_1	65.0	IMR90p11
35	A9	80.2346444652171	PDK1_1	65.0	IMR90p11
36	A9	140.602474672534	PDK1_1	65.0	IMR90p11
37	A9	225.000777166843	PDK1_1	65.0	IMR90p11
38	A9	328.037411845834	PDK1_1	65.0	IMR90p11
39	A9	443.417869768354	PDK1_1	65.0	IMR90p11
40	A9	562.084672379008	PDK1_1	65.0	IMR90p11
1	B9	5.3686796992265	PDK1_1	64.5	IMR90p11
2	B9	1.82273741181962	PDK1_1	64.5	IMR90p11
3	B9	1.48370359391265	PDK1_1	64.5	IMR90p11
4	B9	5.0485471740617	PDK1_1	64.5	IMR90p11
5	B9	0.121887971965407	PDK1_1	64.5	IMR90p11
6	B9	1.9785707291212	PDK1_1	64.5	IMR90p11
7	B9	0.0489525882680937	PDK1_1	64.5	IMR90p11
8	B9	2.80001600717287	PDK1_1	64.5	IMR90p11
9	B9	1.6456252693647	PDK1_1	64.5	IMR90p11
10	B9	1.59611713055665	PDK1_1	64.5	IMR90p11
11	B9	-2.75201168439207	PDK1_1	64.5	IMR90p11
12	B9	-1.59252482646525	PDK1_1	64.5	IMR90p11
13	B9	-1.97069615999908	PDK1_1	64.5	IMR90p11
14	B9	-0.416692983804751	PDK1_1	64.5	IMR90p11
15	B9	-8.39221383090671	PDK1_1	64.5	IMR90p11
16	B9	1.17986607790135	PDK1_1	64.5	IMR90p11
17	B9	0.0384182170555505	PDK1_1	64.5	IMR90p11
18	B9	2.34179562984536	PDK1_1	64.5	IMR90p11
19	B9	4.77700891758332	PDK1_1	64.5	IMR90p11
20	B9	0.310832413947537	PDK1_1	64.5	IMR90p11
21	B9	-6.8245839072174	PDK1_1	64.5	IMR90p11
22	B9	-1.69500911872683	PDK1_1	64.5	IMR90p11
23	B9	0.464239305941192	PDK1_1	64.5	IMR90p11
24	B9	-0.137588182453783	PDK1_1	64.5	IMR90p11
25	B9	-1.21295499884354	PDK1_1	64.5	IMR90p11
26	B9	0.210203633607762	PDK1_1	64.5	IMR90p11
27	B9	1.47445371353706	PDK1_1	64.5	IMR90p11
28	B9	-4.00354889354367	PDK1_1	64.5	IMR90p11
29	B9	7.65828056487044	PDK1_1	64.5	IMR90p11
30	B9	5.53219376651577	PDK1_1	64.5	IMR90p11
31	B9	17.7984064928983	PDK1_1	64.5	IMR90p11
32	B9	40.3187703039775	PDK1_1	64.5	IMR90p11
33	B9	74.9852194288019	PDK1_1	64.5	IMR90p11
34	B9	142.119377620986	PDK1_1	64.5	IMR90p11
35	B9	239.538820570673	PDK1_1	64.5	IMR90p11
36	B9	367.336955364815	PDK1_1	64.5	IMR90p11
37	B9	500.370977747957	PDK1_1	64.5	IMR90p11
38	B9	635.166204940831	PDK1_1	64.5	IMR90p11
39	B9	775.999372708858	PDK1_1	64.5	IMR90p11
40	B9	922.93187288251	PDK1_1	64.5	IMR90p11
1	C9	0.0160736718885346	PDK1_1	63.3	IMR90p11
2	C9	0.405587571252454	PDK1_1	63.3	IMR90p11
3	C9	3.33275021991903	PDK1_1	63.3	IMR90p11
4	C9	1.65826883197087	PDK1_1	63.3	IMR90p11
5	C9	-0.739504479593052	PDK1_1	63.3	IMR90p11
6	C9	3.43631031777977	PDK1_1	63.3	IMR90p11
7	C9	-1.60289810879567	PDK1_1	63.3	IMR90p11
8	C9	3.38705430759001	PDK1_1	63.3	IMR90p11
9	C9	1.62085262602068	PDK1_1	63.3	IMR90p11
10	C9	-2.2355566253259	PDK1_1	63.3	IMR90p11
11	C9	1.70343144105163	PDK1_1	63.3	IMR90p11
12	C9	-5.00588826729609	PDK1_1	63.3	IMR90p11
13	C9	-1.56640687029994	PDK1_1	63.3	IMR90p11
14	C9	2.51648229704006	PDK1_1	63.3	IMR90p11
15	C9	-1.16919719965426	PDK1_1	63.3	IMR90p11
16	C9	-0.568594955158005	PDK1_1	63.3	IMR90p11
17	C9	1.12249731960037	PDK1_1	63.3	IMR90p11
18	C9	-3.04953231078935	PDK1_1	63.3	IMR90p11
19	C9	0.71775046730636	PDK1_1	63.3	IMR90p11
20	C9	-1.52124414371156	PDK1_1	63.3	IMR90p11
21	C9	-7.8750729069161	PDK1_1	63.3	IMR90p11
22	C9	-2.22756628439993	PDK1_1	63.3	IMR90p11
23	C9	-4.98008496147713	PDK1_1	63.3	IMR90p11
24	C9	1.81106766953098	PDK1_1	63.3	IMR90p11
25	C9	3.14775990751514	PDK1_1	63.3	IMR90p11
26	C9	5.10055637673668	PDK1_1	63.3	IMR90p11
27	C9	3.89959951109722	PDK1_1	63.3	IMR90p11
28	C9	3.76386857755142	PDK1_1	63.3	IMR90p11
29	C9	9.20126178236933	PDK1_1	63.3	IMR90p11
30	C9	23.3531835837953	PDK1_1	63.3	IMR90p11
31	C9	46.5491660847092	PDK1_1	63.3	IMR90p11
32	C9	91.4996659843323	PDK1_1	63.3	IMR90p11
33	C9	169.957247065653	PDK1_1	63.3	IMR90p11
34	C9	289.767797450311	PDK1_1	63.3	IMR90p11
35	C9	443.019467807166	PDK1_1	63.3	IMR90p11
36	C9	589.309247812251	PDK1_1	63.3	IMR90p11
37	C9	742.4865104643	PDK1_1	63.3	IMR90p11
38	C9	903.147532770531	PDK1_1	63.3	IMR90p11
39	C9	1074.47790605295	PDK1_1	63.3	IMR90p11
40	C9	1253.27499990193	PDK1_1	63.3	IMR90p11
1	D9	-0.663087103424004	PDK1_1	61.4	IMR90p11
2	D9	-3.15064834764416	PDK1_1	61.4	IMR90p11
3	D9	0.0533093216326961	PDK1_1	61.4	IMR90p11
4	D9	-0.0958568664163977	PDK1_1	61.4	IMR90p11
5	D9	1.57043982507503	PDK1_1	61.4	IMR90p11
6	D9	5.40573766871694	PDK1_1	61.4	IMR90p11
7	D9	3.82426427789142	PDK1_1	61.4	IMR90p11
8	D9	0.350616037364944	PDK1_1	61.4	IMR90p11
9	D9	1.75434927509741	PDK1_1	61.4	IMR90p11
10	D9	1.43445302511145	PDK1_1	61.4	IMR90p11
11	D9	-1.04018152833396	PDK1_1	61.4	IMR90p11
12	D9	-6.43271726302919	PDK1_1	61.4	IMR90p11
13	D9	0.412548664054611	PDK1_1	61.4	IMR90p11
14	D9	0.317644725661012	PDK1_1	61.4	IMR90p11
15	D9	0.550181559141038	PDK1_1	61.4	IMR90p11
16	D9	-3.27798047678061	PDK1_1	61.4	IMR90p11
17	D9	-1.42789986805701	PDK1_1	61.4	IMR90p11
18	D9	0.290464236738444	PDK1_1	61.4	IMR90p11
19	D9	-0.462969261900525	PDK1_1	61.4	IMR90p11
20	D9	-3.0422369412795	PDK1_1	61.4	IMR90p11
21	D9	-2.62470732186694	PDK1_1	61.4	IMR90p11
22	D9	-4.28520431478455	PDK1_1	61.4	IMR90p11
23	D9	0.23314033017823	PDK1_1	61.4	IMR90p11
24	D9	1.04432423189792	PDK1_1	61.4	IMR90p11
25	D9	-0.601909679729033	PDK1_1	61.4	IMR90p11
26	D9	-1.43326403884157	PDK1_1	61.4	IMR90p11
27	D9	-2.31742782728315	PDK1_1	61.4	IMR90p11
28	D9	5.94745194141751	PDK1_1	61.4	IMR90p11
29	D9	9.04629902449869	PDK1_1	61.4	IMR90p11
30	D9	8.6617594253139	PDK1_1	61.4	IMR90p11
31	D9	29.2162729919401	PDK1_1	61.4	IMR90p11
32	D9	50.9677203502074	PDK1_1	61.4	IMR90p11
33	D9	94.8556372612588	PDK1_1	61.4	IMR90p11
34	D9	183.329906954716	PDK1_1	61.4	IMR90p11
35	D9	300.369488619201	PDK1_1	61.4	IMR90p11
36	D9	435.596672591051	PDK1_1	61.4	IMR90p11
37	D9	571.963027255489	PDK1_1	61.4	IMR90p11
38	D9	718.091731095608	PDK1_1	61.4	IMR90p11
39	D9	888.389237072172	PDK1_1	61.4	IMR90p11
40	D9	1078.45227312041	PDK1_1	61.4	IMR90p11
1	E9	-0.590610869273405	PDK1_1	59.0	IMR90p11
2	E9	-0.74307695765583	PDK1_1	59.0	IMR90p11
3	E9	-3.14296015782656	PDK1_1	59.0	IMR90p11
4	E9	0.476852577402951	PDK1_1	59.0	IMR90p11
5	E9	3.62435113409038	PDK1_1	59.0	IMR90p11
6	E9	-1.12952907061754	PDK1_1	59.0	IMR90p11
7	E9	-3.66050626163997	PDK1_1	59.0	IMR90p11
8	E9	0.366982867066326	PDK1_1	59.0	IMR90p11
9	E9	-0.745109009887074	PDK1_1	59.0	IMR90p11
10	E9	2.46812247327352	PDK1_1	59.0	IMR90p11
11	E9	6.03512873059026	PDK1_1	59.0	IMR90p11
12	E9	2.41330785556875	PDK1_1	59.0	IMR90p11
13	E9	-0.763028398466759	PDK1_1	59.0	IMR90p11
14	E9	1.29350635307947	PDK1_1	59.0	IMR90p11
15	E9	-3.0917175450254	PDK1_1	59.0	IMR90p11
16	E9	2.26343865510307	PDK1_1	59.0	IMR90p11
17	E9	1.97914634191875	PDK1_1	59.0	IMR90p11
18	E9	-4.52166826419489	PDK1_1	59.0	IMR90p11
19	E9	2.4370093137868	PDK1_1	59.0	IMR90p11
20	E9	-2.23687194021431	PDK1_1	59.0	IMR90p11
21	E9	4.09132455879126	PDK1_1	59.0	IMR90p11
22	E9	-3.04106705345976	PDK1_1	59.0	IMR90p11
23	E9	1.59068563601932	PDK1_1	59.0	IMR90p11
24	E9	-2.41271480424803	PDK1_1	59.0	IMR90p11
25	E9	0.142227595383247	PDK1_1	59.0	IMR90p11
26	E9	-0.089138556776561	PDK1_1	59.0	IMR90p11
27	E9	1.66471639444626	PDK1_1	59.0	IMR90p11
28	E9	0.724330481255947	PDK1_1	59.0	IMR90p11
29	E9	3.88365961658701	PDK1_1	59.0	IMR90p11
30	E9	4.13911475065106	PDK1_1	59.0	IMR90p11
31	E9	9.86280645535908	PDK1_1	59.0	IMR90p11
32	E9	12.338848791213	PDK1_1	59.0	IMR90p11
33	E9	26.9751265757563	PDK1_1	59.0	IMR90p11
34	E9	39.6389867148378	PDK1_1	59.0	IMR90p11
35	E9	82.5493544139954	PDK1_1	59.0	IMR90p11
36	E9	146.280713618486	PDK1_1	59.0	IMR90p11
37	E9	254.337708346493	PDK1_1	59.0	IMR90p11
38	E9	386.304913937346	PDK1_1	59.0	IMR90p11
39	E9	519.766399311413	PDK1_1	59.0	IMR90p11
40	E9	654.971884984654	PDK1_1	59.0	IMR90p11
1	F9	7.60230225181522	PDK1_1	57.0	IMR90p11
2	F9	3.1296088215372	PDK1_1	57.0	IMR90p11
3	F9	-1.3300331166779	PDK1_1	57.0	IMR90p11
4	F9	4.59581773102718	PDK1_1	57.0	IMR90p11
5	F9	0.0041011856869772	PDK1_1	57.0	IMR90p11
6	F9	-2.18081187720372	PDK1_1	57.0	IMR90p11
7	F9	-4.2610919147628	PDK1_1	57.0	IMR90p11
8	F9	0.24441114791216	PDK1_1	57.0	IMR90p11
9	F9	1.77860775653517	PDK1_1	57.0	IMR90p11
10	F9	-0.826913731755212	PDK1_1	57.0	IMR90p11
11	F9	2.02202171308409	PDK1_1	57.0	IMR90p11
12	F9	2.46549842239619	PDK1_1	57.0	IMR90p11
13	F9	2.41031866742924	PDK1_1	57.0	IMR90p11
14	F9	-0.0643474718476682	PDK1_1	57.0	IMR90p11
15	F9	-1.31646889287094	PDK1_1	57.0	IMR90p11
16	F9	-0.768115285514796	PDK1_1	57.0	IMR90p11
17	F9	2.46239816625348	PDK1_1	57.0	IMR90p11
18	F9	2.89294838606111	PDK1_1	57.0	IMR90p11
19	F9	0.549988158833457	PDK1_1	57.0	IMR90p11
20	F9	2.76868658541071	PDK1_1	57.0	IMR90p11
21	F9	-0.719139477295812	PDK1_1	57.0	IMR90p11
22	F9	-3.31185313774267	PDK1_1	57.0	IMR90p11
23	F9	-2.90740703429856	PDK1_1	57.0	IMR90p11
24	F9	2.29418613163034	PDK1_1	57.0	IMR90p11
25	F9	1.00353540507103	PDK1_1	57.0	IMR90p11
26	F9	3.94429550988525	PDK1_1	57.0	IMR90p11
27	F9	-1.06692873608517	PDK1_1	57.0	IMR90p11
28	F9	-1.30685902753385	PDK1_1	57.0	IMR90p11
29	F9	-2.30922739374182	PDK1_1	57.0	IMR90p11
30	F9	1.6707973004095	PDK1_1	57.0	IMR90p11
31	F9	0.83940251513468	PDK1_1	57.0	IMR90p11
32	F9	2.96493107621382	PDK1_1	57.0	IMR90p11
33	F9	5.78813917547586	PDK1_1	57.0	IMR90p11
34	F9	11.1086294204947	PDK1_1	57.0	IMR90p11
35	F9	24.4473355315631	PDK1_1	57.0	IMR90p11
36	F9	35.8009309553131	PDK1_1	57.0	IMR90p11
37	F9	76.2059348844541	PDK1_1	57.0	IMR90p11
38	F9	136.011447798603	PDK1_1	57.0	IMR90p11
39	F9	234.739980534587	PDK1_1	57.0	IMR90p11
40	F9	356.865204689704	PDK1_1	57.0	IMR90p11
1	G9	8.78485067855809	PDK1_1	55.7	IMR90p11
2	G9	8.86970520675141	PDK1_1	55.7	IMR90p11
3	G9	8.79785886495529	PDK1_1	55.7	IMR90p11
4	G9	-0.69999358659652	PDK1_1	55.7	IMR90p11
5	G9	0.528751125290455	PDK1_1	55.7	IMR90p11
6	G9	-0.68686821846768	PDK1_1	55.7	IMR90p11
7	G9	-1.14054450596632	PDK1_1	55.7	IMR90p11
8	G9	2.74353761101111	PDK1_1	55.7	IMR90p11
9	G9	-1.39021665870905	PDK1_1	55.7	IMR90p11
10	G9	3.34909565636644	PDK1_1	55.7	IMR90p11
11	G9	-0.167474645380025	PDK1_1	55.7	IMR90p11
12	G9	2.91552335245296	PDK1_1	55.7	IMR90p11
13	G9	-1.04860327155393	PDK1_1	55.7	IMR90p11
14	G9	-2.90884990049381	PDK1_1	55.7	IMR90p11
15	G9	-2.98094958262936	PDK1_1	55.7	IMR90p11
16	G9	0.706676142760898	PDK1_1	55.7	IMR90p11
17	G9	0.462626837451353	PDK1_1	55.7	IMR90p11
18	G9	-2.54016363141773	PDK1_1	55.7	IMR90p11
19	G9	-3.61115038741173	PDK1_1	55.7	IMR90p11
20	G9	-0.608278163856994	PDK1_1	55.7	IMR90p11
21	G9	3.00019735528622	PDK1_1	55.7	IMR90p11
22	G9	3.75650817905535	PDK1_1	55.7	IMR90p11
23	G9	-2.0608964292187	PDK1_1	55.7	IMR90p11
24	G9	-3.69748687256197	PDK1_1	55.7	IMR90p11
25	G9	-1.28570086738773	PDK1_1	55.7	IMR90p11
26	G9	-1.56755491503509	PDK1_1	55.7	IMR90p11
27	G9	-0.575636934142494	PDK1_1	55.7	IMR90p11
28	G9	2.73028613726638	PDK1_1	55.7	IMR90p11
29	G9	2.48745575745988	PDK1_1	55.7	IMR90p11
30	G9	-0.174849965095746	PDK1_1	55.7	IMR90p11
31	G9	3.27545087262342	PDK1_1	55.7	IMR90p11
32	G9	1.90178444165122	PDK1_1	55.7	IMR90p11
33	G9	4.03893980746898	PDK1_1	55.7	IMR90p11
34	G9	5.14853370219225	PDK1_1	55.7	IMR90p11
35	G9	6.94301002582188	PDK1_1	55.7	IMR90p11
36	G9	11.0508642676491	PDK1_1	55.7	IMR90p11
37	G9	28.6585868821826	PDK1_1	55.7	IMR90p11
38	G9	56.2961879570448	PDK1_1	55.7	IMR90p11
39	G9	101.060940090808	PDK1_1	55.7	IMR90p11
40	G9	176.677427924273	PDK1_1	55.7	IMR90p11
1	H9	-4.82399880181538	PDK1_1	55.0	IMR90p11
2	H9	-2.63511889209622	PDK1_1	55.0	IMR90p11
3	H9	-3.38998186612798	PDK1_1	55.0	IMR90p11
4	H9	-6.78873108447533	PDK1_1	55.0	IMR90p11
5	H9	-2.1671943107558	PDK1_1	55.0	IMR90p11
6	H9	3.09775020381358	PDK1_1	55.0	IMR90p11
7	H9	-1.71914848698316	PDK1_1	55.0	IMR90p11
8	H9	0.561681657117788	PDK1_1	55.0	IMR90p11
9	H9	2.69776393703796	PDK1_1	55.0	IMR90p11
10	H9	2.78361091500619	PDK1_1	55.0	IMR90p11
11	H9	2.23837377585414	PDK1_1	55.0	IMR90p11
12	H9	-2.986196883086	PDK1_1	55.0	IMR90p11
13	H9	2.46362400569569	PDK1_1	55.0	IMR90p11
14	H9	5.40078877238466	PDK1_1	55.0	IMR90p11
15	H9	4.38274473259844	PDK1_1	55.0	IMR90p11
16	H9	3.7586131251519	PDK1_1	55.0	IMR90p11
17	H9	3.51592659468724	PDK1_1	55.0	IMR90p11
18	H9	-1.97132379234563	PDK1_1	55.0	IMR90p11
19	H9	-0.492680051681873	PDK1_1	55.0	IMR90p11
20	H9	3.97105379559162	PDK1_1	55.0	IMR90p11
21	H9	0.757308569749512	PDK1_1	55.0	IMR90p11
22	H9	1.02718471760681	PDK1_1	55.0	IMR90p11
23	H9	6.67370317174982	PDK1_1	55.0	IMR90p11
24	H9	2.96045119336577	PDK1_1	55.0	IMR90p11
25	H9	0.614143277655785	PDK1_1	55.0	IMR90p11
26	H9	-1.46876780233379	PDK1_1	55.0	IMR90p11
27	H9	2.02180547846729	PDK1_1	55.0	IMR90p11
28	H9	1.27987081732226	PDK1_1	55.0	IMR90p11
29	H9	-0.934990267987359	PDK1_1	55.0	IMR90p11
30	H9	0.228176675776467	PDK1_1	55.0	IMR90p11
31	H9	-5.74591249129526	PDK1_1	55.0	IMR90p11
32	H9	-1.71558889567268	PDK1_1	55.0	IMR90p11
33	H9	-0.249986020687174	PDK1_1	55.0	IMR90p11
34	H9	-3.03020711402269	PDK1_1	55.0	IMR90p11
35	H9	2.49876709989576	PDK1_1	55.0	IMR90p11
36	H9	10.6157460914205	PDK1_1	55.0	IMR90p11
37	H9	17.7868986469025	PDK1_1	55.0	IMR90p11
38	H9	43.4524693018902	PDK1_1	55.0	IMR90p11
39	H9	78.0825988386505	PDK1_1	55.0	IMR90p11
40	H9	142.841787021684	PDK1_1	55.0	IMR90p11
