# Supplementary material for: Primer PICKR: literature-mined scoring platform for robust RT–qPCR primers
Source: Nat Commun. 2026 May 28;17:6938. doi: 10.1038/s41467-026-73648-2 (PMC13388996; doi:10.1038/s41467-026-73648-2)
Supplement: Supplementary file 11 — Source Data [file 41467_2026_73648_MOESM11_ESM.zip › Suppl_Fig_S10/melting_curve_data_VEGFA_1.csv]

Temperature	Well	Derivative	Target	melt temp	Replicate
55.0	A6	18.0091879733719	VEGFA_1	65.0	IMR90p8
55.5	A6	39.0199072756384	VEGFA_1	65.0	IMR90p8
56.0	A6	36.0183759467432	VEGFA_1	65.0	IMR90p8
56.5	A6	36.0183759467534	VEGFA_1	65.0	IMR90p8
57.0	A6	36.0183759466821	VEGFA_1	65.0	IMR90p8
57.5	A6	35.9936342149587	VEGFA_1	65.0	IMR90p8
58.0	A6	35.894026936641	VEGFA_1	65.0	IMR90p8
58.5	A6	37.855679586796	VEGFA_1	65.0	IMR90p8
59.0	A6	40.3919399055733	VEGFA_1	65.0	IMR90p8
59.5	A6	42.2090196676863	VEGFA_1	65.0	IMR90p8
60.0	A6	44.1241638429636	VEGFA_1	65.0	IMR90p8
60.5	A6	46.7217989452899	VEGFA_1	65.0	IMR90p8
61.0	A6	49.1283428655825	VEGFA_1	65.0	IMR90p8
61.5	A6	49.0115719282852	VEGFA_1	65.0	IMR90p8
62.0	A6	48.2554325123909	VEGFA_1	65.0	IMR90p8
62.5	A6	48.9025686890841	VEGFA_1	65.0	IMR90p8
63.0	A6	50.0925816235813	VEGFA_1	65.0	IMR90p8
63.5	A6	51.830048412653	VEGFA_1	65.0	IMR90p8
64.0	A6	57.2040927137203	VEGFA_1	65.0	IMR90p8
64.5	A6	66.9264509528053	VEGFA_1	65.0	IMR90p8
65.0	A6	78.1987387612961	VEGFA_1	65.0	IMR90p8
65.5	A6	89.1743453027677	VEGFA_1	65.0	IMR90p8
66.0	A6	100.727680376954	VEGFA_1	65.0	IMR90p8
66.5	A6	111.565114734533	VEGFA_1	65.0	IMR90p8
67.0	A6	117.556992983747	VEGFA_1	65.0	IMR90p8
67.5	A6	120.072584656168	VEGFA_1	65.0	IMR90p8
68.0	A6	122.260621305366	VEGFA_1	65.0	IMR90p8
68.5	A6	122.266831380658	VEGFA_1	65.0	IMR90p8
69.0	A6	120.298274689873	VEGFA_1	65.0	IMR90p8
69.5	A6	119.615412064856	VEGFA_1	65.0	IMR90p8
70.0	A6	119.854720446674	VEGFA_1	65.0	IMR90p8
70.5	A6	119.732129436883	VEGFA_1	65.0	IMR90p8
71.0	A6	120.991846550562	VEGFA_1	65.0	IMR90p8
71.5	A6	123.085444773234	VEGFA_1	65.0	IMR90p8
72.0	A6	124.971070858324	VEGFA_1	65.0	IMR90p8
72.5	A6	126.727993349481	VEGFA_1	65.0	IMR90p8
73.0	A6	128.168642245509	VEGFA_1	65.0	IMR90p8
73.5	A6	129.014325941508	VEGFA_1	65.0	IMR90p8
74.0	A6	128.595786709172	VEGFA_1	65.0	IMR90p8
74.5	A6	127.060355588028	VEGFA_1	65.0	IMR90p8
75.0	A6	124.742084495584	VEGFA_1	65.0	IMR90p8
75.5	A6	121.874531035383	VEGFA_1	65.0	IMR90p8
76.0	A6	118.388620373687	VEGFA_1	65.0	IMR90p8
76.5	A6	115.532150002275	VEGFA_1	65.0	IMR90p8
77.0	A6	114.022862911996	VEGFA_1	65.0	IMR90p8
77.5	A6	113.655985345695	VEGFA_1	65.0	IMR90p8
78.0	A6	115.472174836676	VEGFA_1	65.0	IMR90p8
78.5	A6	124.298567717637	VEGFA_1	65.0	IMR90p8
79.0	A6	155.740176680034	VEGFA_1	65.0	IMR90p8
79.5	A6	219.825950021963	VEGFA_1	65.0	IMR90p8
80.0	A6	301.628949149004	VEGFA_1	65.0	IMR90p8
80.5	A6	380.435325541956	VEGFA_1	65.0	IMR90p8
81.0	A6	441.795746282164	VEGFA_1	65.0	IMR90p8
81.5	A6	454.473507945402	VEGFA_1	65.0	IMR90p8
82.0	A6	396.606218137808	VEGFA_1	65.0	IMR90p8
82.5	A6	297.402314393395	VEGFA_1	65.0	IMR90p8
83.0	A6	194.983092925897	VEGFA_1	65.0	IMR90p8
83.5	A6	103.031420538328	VEGFA_1	65.0	IMR90p8
84.0	A6	37.4662256955707	VEGFA_1	65.0	IMR90p8
84.5	A6	9.51003118639517	VEGFA_1	65.0	IMR90p8
85.0	A6	4.06342834987083	VEGFA_1	65.0	IMR90p8
85.5	A6	3.45657246656077	VEGFA_1	65.0	IMR90p8
86.0	A6	3.83871280593752	VEGFA_1	65.0	IMR90p8
86.5	A6	3.83824722415477	VEGFA_1	65.0	IMR90p8
87.0	A6	3.26853389037728	VEGFA_1	65.0	IMR90p8
87.5	A6	3.5244747366923	VEGFA_1	65.0	IMR90p8
88.0	A6	3.64822629547058	VEGFA_1	65.0	IMR90p8
88.5	A6	2.99343743495632	VEGFA_1	65.0	IMR90p8
89.0	A6	2.4794373489724	VEGFA_1	65.0	IMR90p8
89.5	A6	2.3267993213521	VEGFA_1	65.0	IMR90p8
90.0	A6	1.84161765720279	VEGFA_1	65.0	IMR90p8
90.5	A6	1.46556702666481	VEGFA_1	65.0	IMR90p8
91.0	A6	1.26567899931723	VEGFA_1	65.0	IMR90p8
91.5	A6	0.808230259781794	VEGFA_1	65.0	IMR90p8
92.0	A6	0.878187708554833	VEGFA_1	65.0	IMR90p8
92.5	A6	1.51324481927105	VEGFA_1	65.0	IMR90p8
93.0	A6	1.58162999281006	VEGFA_1	65.0	IMR90p8
93.5	A6	1.82358764569238	VEGFA_1	65.0	IMR90p8
94.0	A6	2.52805808384346	VEGFA_1	65.0	IMR90p8
94.5	A6	3.09361624115309	VEGFA_1	65.0	IMR90p8
95.0	A6	1.44579965729099	VEGFA_1	65.0	IMR90p8
55.0	B6	16.4936424742739	VEGFA_1	64.5	IMR90p8
55.5	B6	35.7362253609265	VEGFA_1	64.5	IMR90p8
56.0	B6	32.9872849485475	VEGFA_1	64.5	IMR90p8
56.5	B6	32.9872849485603	VEGFA_1	64.5	IMR90p8
57.0	B6	32.9872849484584	VEGFA_1	64.5	IMR90p8
57.5	B6	32.8283608881034	VEGFA_1	64.5	IMR90p8
58.0	B6	33.7993936329176	VEGFA_1	64.5	IMR90p8
58.5	B6	35.7390703059888	VEGFA_1	64.5	IMR90p8
59.0	B6	37.6224765180257	VEGFA_1	64.5	IMR90p8
59.5	B6	39.1330409518428	VEGFA_1	64.5	IMR90p8
60.0	B6	40.1977424814951	VEGFA_1	64.5	IMR90p8
60.5	B6	41.3372009321409	VEGFA_1	64.5	IMR90p8
61.0	B6	42.807120905243	VEGFA_1	64.5	IMR90p8
61.5	B6	43.8782102324534	VEGFA_1	64.5	IMR90p8
62.0	B6	45.0281998703392	VEGFA_1	64.5	IMR90p8
62.5	B6	47.2438306956407	VEGFA_1	64.5	IMR90p8
63.0	B6	50.3228058196186	VEGFA_1	64.5	IMR90p8
63.5	B6	55.1091566386719	VEGFA_1	64.5	IMR90p8
64.0	B6	63.36689340078	VEGFA_1	64.5	IMR90p8
64.5	B6	74.1661967589168	VEGFA_1	64.5	IMR90p8
65.0	B6	86.314938004172	VEGFA_1	64.5	IMR90p8
65.5	B6	98.7354520206683	VEGFA_1	64.5	IMR90p8
66.0	B6	109.227490435686	VEGFA_1	64.5	IMR90p8
66.5	B6	116.300791085503	VEGFA_1	64.5	IMR90p8
67.0	B6	120.639998952899	VEGFA_1	64.5	IMR90p8
67.5	B6	123.082843159701	VEGFA_1	64.5	IMR90p8
68.0	B6	123.881618120805	VEGFA_1	64.5	IMR90p8
68.5	B6	123.995655309479	VEGFA_1	64.5	IMR90p8
69.0	B6	124.541135795658	VEGFA_1	64.5	IMR90p8
69.5	B6	125.178950601366	VEGFA_1	64.5	IMR90p8
70.0	B6	125.11108910948	VEGFA_1	64.5	IMR90p8
70.5	B6	125.839382091433	VEGFA_1	64.5	IMR90p8
71.0	B6	127.428280598444	VEGFA_1	64.5	IMR90p8
71.5	B6	128.190446923485	VEGFA_1	64.5	IMR90p8
72.0	B6	128.662602158088	VEGFA_1	64.5	IMR90p8
72.5	B6	129.512486182965	VEGFA_1	64.5	IMR90p8
73.0	B6	129.641995061251	VEGFA_1	64.5	IMR90p8
73.5	B6	129.04493260098	VEGFA_1	64.5	IMR90p8
74.0	B6	128.669964494453	VEGFA_1	64.5	IMR90p8
74.5	B6	128.138551249467	VEGFA_1	64.5	IMR90p8
75.0	B6	127.225344636523	VEGFA_1	64.5	IMR90p8
75.5	B6	125.776866400405	VEGFA_1	64.5	IMR90p8
76.0	B6	124.09380069025	VEGFA_1	64.5	IMR90p8
76.5	B6	122.666914742223	VEGFA_1	64.5	IMR90p8
77.0	B6	120.976158651064	VEGFA_1	64.5	IMR90p8
77.5	B6	119.985784295115	VEGFA_1	64.5	IMR90p8
78.0	B6	122.031053931659	VEGFA_1	64.5	IMR90p8
78.5	B6	132.527576992017	VEGFA_1	64.5	IMR90p8
79.0	B6	168.33826340601	VEGFA_1	64.5	IMR90p8
79.5	B6	239.390850788808	VEGFA_1	64.5	IMR90p8
80.0	B6	326.983536288486	VEGFA_1	64.5	IMR90p8
80.5	B6	409.345190530098	VEGFA_1	64.5	IMR90p8
81.0	B6	470.935810429253	VEGFA_1	64.5	IMR90p8
81.5	B6	477.035370986736	VEGFA_1	64.5	IMR90p8
82.0	B6	409.2126547985	VEGFA_1	64.5	IMR90p8
82.5	B6	302.73382705468	VEGFA_1	64.5	IMR90p8
83.0	B6	194.843090999207	VEGFA_1	64.5	IMR90p8
83.5	B6	99.5080326811869	VEGFA_1	64.5	IMR90p8
84.0	B6	34.5780765180318	VEGFA_1	64.5	IMR90p8
84.5	B6	8.58180804423694	VEGFA_1	64.5	IMR90p8
85.0	B6	3.99137928638191	VEGFA_1	64.5	IMR90p8
85.5	B6	4.00311939076454	VEGFA_1	64.5	IMR90p8
86.0	B6	4.09566548582313	VEGFA_1	64.5	IMR90p8
86.5	B6	3.52256084401438	VEGFA_1	64.5	IMR90p8
87.0	B6	3.16868243382459	VEGFA_1	64.5	IMR90p8
87.5	B6	3.18046841248542	VEGFA_1	64.5	IMR90p8
88.0	B6	2.59800777622468	VEGFA_1	64.5	IMR90p8
88.5	B6	1.97524047048495	VEGFA_1	64.5	IMR90p8
89.0	B6	1.93479197762667	VEGFA_1	64.5	IMR90p8
89.5	B6	1.9040667127274	VEGFA_1	64.5	IMR90p8
90.0	B6	1.62504819094232	VEGFA_1	64.5	IMR90p8
90.5	B6	1.68661429055214	VEGFA_1	64.5	IMR90p8
91.0	B6	2.02924971924466	VEGFA_1	64.5	IMR90p8
91.5	B6	2.1850606992594	VEGFA_1	64.5	IMR90p8
92.0	B6	2.42270284590433	VEGFA_1	64.5	IMR90p8
92.5	B6	2.94441518986656	VEGFA_1	64.5	IMR90p8
93.0	B6	3.04875817221767	VEGFA_1	64.5	IMR90p8
93.5	B6	2.59758568830893	VEGFA_1	64.5	IMR90p8
94.0	B6	2.52555629934591	VEGFA_1	64.5	IMR90p8
94.5	B6	1.74678610257092	VEGFA_1	64.5	IMR90p8
95.0	B6	0.269322739142126	VEGFA_1	64.5	IMR90p8
55.0	C6	13.2462930420938	VEGFA_1	63.3	IMR90p8
55.5	C6	28.700301591201	VEGFA_1	63.3	IMR90p8
56.0	C6	26.4925860841838	VEGFA_1	63.3	IMR90p8
56.5	C6	26.492586084184	VEGFA_1	63.3	IMR90p8
57.0	C6	26.4925860841986	VEGFA_1	63.3	IMR90p8
57.5	C6	26.271421483048	VEGFA_1	63.3	IMR90p8
58.0	C6	27.5676142322766	VEGFA_1	63.3	IMR90p8
58.5	C6	30.451884038844	VEGFA_1	63.3	IMR90p8
59.0	C6	34.8277162777899	VEGFA_1	63.3	IMR90p8
59.5	C6	38.5780456601431	VEGFA_1	63.3	IMR90p8
60.0	C6	39.8856362195741	VEGFA_1	63.3	IMR90p8
60.5	C6	41.2915402816336	VEGFA_1	63.3	IMR90p8
61.0	C6	44.3319696179873	VEGFA_1	63.3	IMR90p8
61.5	C6	46.1985175562112	VEGFA_1	63.3	IMR90p8
62.0	C6	47.6851082241835	VEGFA_1	63.3	IMR90p8
62.5	C6	52.2618873658818	VEGFA_1	63.3	IMR90p8
63.0	C6	57.467401938365	VEGFA_1	63.3	IMR90p8
63.5	C6	63.3014761195104	VEGFA_1	63.3	IMR90p8
64.0	C6	71.7529403851479	VEGFA_1	63.3	IMR90p8
64.5	C6	82.5369515679104	VEGFA_1	63.3	IMR90p8
65.0	C6	92.8835894063385	VEGFA_1	63.3	IMR90p8
65.5	C6	103.586022031826	VEGFA_1	63.3	IMR90p8
66.0	C6	113.23724497538	VEGFA_1	63.3	IMR90p8
66.5	C6	120.004639804421	VEGFA_1	63.3	IMR90p8
67.0	C6	124.129637418186	VEGFA_1	63.3	IMR90p8
67.5	C6	127.419162677132	VEGFA_1	63.3	IMR90p8
68.0	C6	130.767663251538	VEGFA_1	63.3	IMR90p8
68.5	C6	131.721544950816	VEGFA_1	63.3	IMR90p8
69.0	C6	131.711908521094	VEGFA_1	63.3	IMR90p8
69.5	C6	133.156982842965	VEGFA_1	63.3	IMR90p8
70.0	C6	133.487380237536	VEGFA_1	63.3	IMR90p8
70.5	C6	131.95020139791	VEGFA_1	63.3	IMR90p8
71.0	C6	133.264475761789	VEGFA_1	63.3	IMR90p8
71.5	C6	135.0998245849	VEGFA_1	63.3	IMR90p8
72.0	C6	135.119838801759	VEGFA_1	63.3	IMR90p8
72.5	C6	135.725306088084	VEGFA_1	63.3	IMR90p8
73.0	C6	136.923767030341	VEGFA_1	63.3	IMR90p8
73.5	C6	137.073414271018	VEGFA_1	63.3	IMR90p8
74.0	C6	137.522335682126	VEGFA_1	63.3	IMR90p8
74.5	C6	137.802684427907	VEGFA_1	63.3	IMR90p8
75.0	C6	137.302842165831	VEGFA_1	63.3	IMR90p8
75.5	C6	136.414629388209	VEGFA_1	63.3	IMR90p8
76.0	C6	133.865934241431	VEGFA_1	63.3	IMR90p8
76.5	C6	130.521424500005	VEGFA_1	63.3	IMR90p8
77.0	C6	128.149518020589	VEGFA_1	63.3	IMR90p8
77.5	C6	126.860864601016	VEGFA_1	63.3	IMR90p8
78.0	C6	127.911674558561	VEGFA_1	63.3	IMR90p8
78.5	C6	141.486212627067	VEGFA_1	63.3	IMR90p8
79.0	C6	185.137461650835	VEGFA_1	63.3	IMR90p8
79.5	C6	263.290116161119	VEGFA_1	63.3	IMR90p8
80.0	C6	356.160812394547	VEGFA_1	63.3	IMR90p8
80.5	C6	442.975381031094	VEGFA_1	63.3	IMR90p8
81.0	C6	503.370983114219	VEGFA_1	63.3	IMR90p8
81.5	C6	500.703222211489	VEGFA_1	63.3	IMR90p8
82.0	C6	423.062495703941	VEGFA_1	63.3	IMR90p8
82.5	C6	309.199265085869	VEGFA_1	63.3	IMR90p8
83.0	C6	195.829089741991	VEGFA_1	63.3	IMR90p8
83.5	C6	97.5670101869466	VEGFA_1	63.3	IMR90p8
84.0	C6	32.7647888379208	VEGFA_1	63.3	IMR90p8
84.5	C6	8.48288854383986	VEGFA_1	63.3	IMR90p8
85.0	C6	5.11558639498543	VEGFA_1	63.3	IMR90p8
85.5	C6	4.77872043802927	VEGFA_1	63.3	IMR90p8
86.0	C6	4.3590453143604	VEGFA_1	63.3	IMR90p8
86.5	C6	4.01356686005454	VEGFA_1	63.3	IMR90p8
87.0	C6	3.10764348049383	VEGFA_1	63.3	IMR90p8
87.5	C6	2.0636522114454	VEGFA_1	63.3	IMR90p8
88.0	C6	1.94012100864234	VEGFA_1	63.3	IMR90p8
88.5	C6	2.21522481510499	VEGFA_1	63.3	IMR90p8
89.0	C6	2.43160881450865	VEGFA_1	63.3	IMR90p8
89.5	C6	2.73561030486144	VEGFA_1	63.3	IMR90p8
90.0	C6	3.10397215204563	VEGFA_1	63.3	IMR90p8
90.5	C6	2.51040355916354	VEGFA_1	63.3	IMR90p8
91.0	C6	1.6939218068714	VEGFA_1	63.3	IMR90p8
91.5	C6	1.54919531478157	VEGFA_1	63.3	IMR90p8
92.0	C6	1.56351002269145	VEGFA_1	63.3	IMR90p8
92.5	C6	1.70215833223523	VEGFA_1	63.3	IMR90p8
93.0	C6	2.49447455788828	VEGFA_1	63.3	IMR90p8
93.5	C6	3.09923749259883	VEGFA_1	63.3	IMR90p8
94.0	C6	3.17977974366028	VEGFA_1	63.3	IMR90p8
94.5	C6	3.19561487834159	VEGFA_1	63.3	IMR90p8
95.0	C6	1.22371939590954	VEGFA_1	63.3	IMR90p8
55.0	D6	9.16076675238548	VEGFA_1	61.4	IMR90p8
55.5	D6	19.8483279635029	VEGFA_1	61.4	IMR90p8
56.0	D6	18.3215335047719	VEGFA_1	61.4	IMR90p8
56.5	D6	18.3215335047737	VEGFA_1	61.4	IMR90p8
57.0	D6	18.321533504754	VEGFA_1	61.4	IMR90p8
57.5	D6	18.0260360854847	VEGFA_1	61.4	IMR90p8
58.0	D6	19.7511619051458	VEGFA_1	61.4	IMR90p8
58.5	D6	23.8367108557849	VEGFA_1	61.4	IMR90p8
59.0	D6	28.3261504084657	VEGFA_1	61.4	IMR90p8
59.5	D6	32.6354340804651	VEGFA_1	61.4	IMR90p8
60.0	D6	36.3225384618914	VEGFA_1	61.4	IMR90p8
60.5	D6	40.7609885428798	VEGFA_1	61.4	IMR90p8
61.0	D6	45.402891880794	VEGFA_1	61.4	IMR90p8
61.5	D6	48.8590156501406	VEGFA_1	61.4	IMR90p8
62.0	D6	51.8193611606936	VEGFA_1	61.4	IMR90p8
62.5	D6	54.9483708530375	VEGFA_1	61.4	IMR90p8
63.0	D6	57.7403914940213	VEGFA_1	61.4	IMR90p8
63.5	D6	61.3948609901016	VEGFA_1	61.4	IMR90p8
64.0	D6	67.3491024386876	VEGFA_1	61.4	IMR90p8
64.5	D6	76.0902030352491	VEGFA_1	61.4	IMR90p8
65.0	D6	87.1662371487652	VEGFA_1	61.4	IMR90p8
65.5	D6	99.2927670886406	VEGFA_1	61.4	IMR90p8
66.0	D6	110.671264191949	VEGFA_1	61.4	IMR90p8
66.5	D6	120.083830020212	VEGFA_1	61.4	IMR90p8
67.0	D6	126.597014804748	VEGFA_1	61.4	IMR90p8
67.5	D6	129.994507969474	VEGFA_1	61.4	IMR90p8
68.0	D6	131.639340190241	VEGFA_1	61.4	IMR90p8
68.5	D6	132.287958171685	VEGFA_1	61.4	IMR90p8
69.0	D6	131.976340640848	VEGFA_1	61.4	IMR90p8
69.5	D6	131.46228818662	VEGFA_1	61.4	IMR90p8
70.0	D6	131.503142638527	VEGFA_1	61.4	IMR90p8
70.5	D6	131.936235932206	VEGFA_1	61.4	IMR90p8
71.0	D6	132.340928857592	VEGFA_1	61.4	IMR90p8
71.5	D6	132.987590075476	VEGFA_1	61.4	IMR90p8
72.0	D6	134.296248718256	VEGFA_1	61.4	IMR90p8
72.5	D6	135.136347384996	VEGFA_1	61.4	IMR90p8
73.0	D6	134.965856875275	VEGFA_1	61.4	IMR90p8
73.5	D6	135.128657579972	VEGFA_1	61.4	IMR90p8
74.0	D6	135.75348261417	VEGFA_1	61.4	IMR90p8
74.5	D6	135.101850961931	VEGFA_1	61.4	IMR90p8
75.0	D6	133.963933662013	VEGFA_1	61.4	IMR90p8
75.5	D6	133.384159973669	VEGFA_1	61.4	IMR90p8
76.0	D6	131.82905802381	VEGFA_1	61.4	IMR90p8
76.5	D6	129.095753790009	VEGFA_1	61.4	IMR90p8
77.0	D6	126.807447994879	VEGFA_1	61.4	IMR90p8
77.5	D6	125.39573040513	VEGFA_1	61.4	IMR90p8
78.0	D6	126.366678205968	VEGFA_1	61.4	IMR90p8
78.5	D6	137.378831903774	VEGFA_1	61.4	IMR90p8
79.0	D6	176.116507879257	VEGFA_1	61.4	IMR90p8
79.5	D6	249.417627201965	VEGFA_1	61.4	IMR90p8
80.0	D6	337.291607719829	VEGFA_1	61.4	IMR90p8
80.5	D6	418.779531122407	VEGFA_1	61.4	IMR90p8
81.0	D6	477.02236169642	VEGFA_1	61.4	IMR90p8
81.5	D6	476.447509489992	VEGFA_1	61.4	IMR90p8
82.0	D6	402.656625211729	VEGFA_1	61.4	IMR90p8
82.5	D6	294.313593001311	VEGFA_1	61.4	IMR90p8
83.0	D6	186.626047484529	VEGFA_1	61.4	IMR90p8
83.5	D6	92.8518161032006	VEGFA_1	61.4	IMR90p8
84.0	D6	31.0835884131404	VEGFA_1	61.4	IMR90p8
84.5	D6	8.07803948938363	VEGFA_1	61.4	IMR90p8
85.0	D6	4.54824499398723	VEGFA_1	61.4	IMR90p8
85.5	D6	4.08681804337357	VEGFA_1	61.4	IMR90p8
86.0	D6	3.55715852736404	VEGFA_1	61.4	IMR90p8
86.5	D6	2.93450614947204	VEGFA_1	61.4	IMR90p8
87.0	D6	2.44010814690631	VEGFA_1	61.4	IMR90p8
87.5	D6	2.35952106580947	VEGFA_1	61.4	IMR90p8
88.0	D6	2.90018345987727	VEGFA_1	61.4	IMR90p8
88.5	D6	3.18471519795099	VEGFA_1	61.4	IMR90p8
89.0	D6	3.05069256107726	VEGFA_1	61.4	IMR90p8
89.5	D6	3.08379572345126	VEGFA_1	61.4	IMR90p8
90.0	D6	2.75450077327491	VEGFA_1	61.4	IMR90p8
90.5	D6	1.91574778038671	VEGFA_1	61.4	IMR90p8
91.0	D6	1.70196656554322	VEGFA_1	61.4	IMR90p8
91.5	D6	1.95081270825261	VEGFA_1	61.4	IMR90p8
92.0	D6	2.00866731062348	VEGFA_1	61.4	IMR90p8
92.5	D6	2.3923584343338	VEGFA_1	61.4	IMR90p8
93.0	D6	2.84423967513999	VEGFA_1	61.4	IMR90p8
93.5	D6	3.07505131688896	VEGFA_1	61.4	IMR90p8
94.0	D6	3.34454936693811	VEGFA_1	61.4	IMR90p8
94.5	D6	4.07531426554425	VEGFA_1	61.4	IMR90p8
95.0	D6	2.12507108519623	VEGFA_1	61.4	IMR90p8
55.0	E6	3.39522316039677	VEGFA_1	59.0	IMR90p8
55.5	E6	7.35631684752673	VEGFA_1	59.0	IMR90p8
56.0	E6	6.79044632079388	VEGFA_1	59.0	IMR90p8
56.5	E6	6.79044632077637	VEGFA_1	59.0	IMR90p8
57.0	E6	6.7904463209187	VEGFA_1	59.0	IMR90p8
57.5	E6	6.20232664480113	VEGFA_1	59.0	IMR90p8
58.0	E6	9.59037477366496	VEGFA_1	59.0	IMR90p8
58.5	E6	18.2550073837609	VEGFA_1	59.0	IMR90p8
59.0	E6	26.1516136111539	VEGFA_1	59.0	IMR90p8
59.5	E6	32.2671607279111	VEGFA_1	59.0	IMR90p8
60.0	E6	38.024285617817	VEGFA_1	59.0	IMR90p8
60.5	E6	44.3590439370784	VEGFA_1	59.0	IMR90p8
61.0	E6	48.3430920095529	VEGFA_1	59.0	IMR90p8
61.5	E6	50.4596590211919	VEGFA_1	59.0	IMR90p8
62.0	E6	53.2294690817195	VEGFA_1	59.0	IMR90p8
62.5	E6	55.5570492924711	VEGFA_1	59.0	IMR90p8
63.0	E6	57.612716289147	VEGFA_1	59.0	IMR90p8
63.5	E6	61.7435466106399	VEGFA_1	59.0	IMR90p8
64.0	E6	68.9939497931655	VEGFA_1	59.0	IMR90p8
64.5	E6	77.2863528063219	VEGFA_1	59.0	IMR90p8
65.0	E6	87.5501765640566	VEGFA_1	59.0	IMR90p8
65.5	E6	98.4456098176136	VEGFA_1	59.0	IMR90p8
66.0	E6	107.410929438475	VEGFA_1	59.0	IMR90p8
66.5	E6	113.840474356921	VEGFA_1	59.0	IMR90p8
67.0	E6	117.907932439568	VEGFA_1	59.0	IMR90p8
67.5	E6	118.945756477373	VEGFA_1	59.0	IMR90p8
68.0	E6	118.782041005576	VEGFA_1	59.0	IMR90p8
68.5	E6	119.060771861081	VEGFA_1	59.0	IMR90p8
69.0	E6	119.44799007776	VEGFA_1	59.0	IMR90p8
69.5	E6	120.582309436533	VEGFA_1	59.0	IMR90p8
70.0	E6	121.438675260767	VEGFA_1	59.0	IMR90p8
70.5	E6	121.955294818798	VEGFA_1	59.0	IMR90p8
71.0	E6	121.583758506415	VEGFA_1	59.0	IMR90p8
71.5	E6	120.891795827215	VEGFA_1	59.0	IMR90p8
72.0	E6	120.80086777147	VEGFA_1	59.0	IMR90p8
72.5	E6	121.782122141744	VEGFA_1	59.0	IMR90p8
73.0	E6	122.746229257923	VEGFA_1	59.0	IMR90p8
73.5	E6	123.723317678206	VEGFA_1	59.0	IMR90p8
74.0	E6	124.538113388579	VEGFA_1	59.0	IMR90p8
74.5	E6	123.488901330179	VEGFA_1	59.0	IMR90p8
75.0	E6	121.34134059346	VEGFA_1	59.0	IMR90p8
75.5	E6	118.775743788652	VEGFA_1	59.0	IMR90p8
76.0	E6	116.325160260032	VEGFA_1	59.0	IMR90p8
76.5	E6	113.72845393705	VEGFA_1	59.0	IMR90p8
77.0	E6	111.746204770377	VEGFA_1	59.0	IMR90p8
77.5	E6	111.022693723978	VEGFA_1	59.0	IMR90p8
78.0	E6	112.720388341083	VEGFA_1	59.0	IMR90p8
78.5	E6	124.910815731396	VEGFA_1	59.0	IMR90p8
79.0	E6	164.52188714877	VEGFA_1	59.0	IMR90p8
79.5	E6	230.833634160439	VEGFA_1	59.0	IMR90p8
80.0	E6	303.29669277468	VEGFA_1	59.0	IMR90p8
80.5	E6	368.272436542819	VEGFA_1	59.0	IMR90p8
81.0	E6	408.405257731864	VEGFA_1	59.0	IMR90p8
81.5	E6	390.591217211633	VEGFA_1	59.0	IMR90p8
82.0	E6	315.367515090156	VEGFA_1	59.0	IMR90p8
82.5	E6	222.126571408743	VEGFA_1	59.0	IMR90p8
83.0	E6	133.458069742926	VEGFA_1	59.0	IMR90p8
83.5	E6	59.2270972707512	VEGFA_1	59.0	IMR90p8
84.0	E6	16.0631299082137	VEGFA_1	59.0	IMR90p8
84.5	E6	3.85650221305684	VEGFA_1	59.0	IMR90p8
85.0	E6	2.85469929796267	VEGFA_1	59.0	IMR90p8
85.5	E6	2.99666474850494	VEGFA_1	59.0	IMR90p8
86.0	E6	3.36731154802362	VEGFA_1	59.0	IMR90p8
86.5	E6	3.22384825668672	VEGFA_1	59.0	IMR90p8
87.0	E6	2.96702518527144	VEGFA_1	59.0	IMR90p8
87.5	E6	2.85584035440701	VEGFA_1	59.0	IMR90p8
88.0	E6	2.19008793217438	VEGFA_1	59.0	IMR90p8
88.5	E6	1.59985563511617	VEGFA_1	59.0	IMR90p8
89.0	E6	1.72409610744597	VEGFA_1	59.0	IMR90p8
89.5	E6	1.93880054292202	VEGFA_1	59.0	IMR90p8
90.0	E6	2.28816275057551	VEGFA_1	59.0	IMR90p8
90.5	E6	3.1756495379127	VEGFA_1	59.0	IMR90p8
91.0	E6	3.38070872980717	VEGFA_1	59.0	IMR90p8
91.5	E6	3.19049468647046	VEGFA_1	59.0	IMR90p8
92.0	E6	3.23311642336938	VEGFA_1	59.0	IMR90p8
92.5	E6	2.53135420178234	VEGFA_1	59.0	IMR90p8
93.0	E6	1.70079280150617	VEGFA_1	59.0	IMR90p8
93.5	E6	0.826919942166285	VEGFA_1	59.0	IMR90p8
94.0	E6	0.120873530582003	VEGFA_1	59.0	IMR90p8
94.5	E6	-1.7238034619229	VEGFA_1	59.0	IMR90p8
95.0	E6	-1.58417299746429	VEGFA_1	59.0	IMR90p8
55.0	F6	-2.09099291552093	VEGFA_1	57.0	IMR90p8
55.5	F6	-4.53048465029588	VEGFA_1	57.0	IMR90p8
56.0	F6	-4.18198583104231	VEGFA_1	57.0	IMR90p8
56.5	F6	-4.18198583104299	VEGFA_1	57.0	IMR90p8
57.0	F6	-4.18198583104072	VEGFA_1	57.0	IMR90p8
57.5	F6	-4.8759986400562	VEGFA_1	57.0	IMR90p8
58.0	F6	-0.732965854235431	VEGFA_1	57.0	IMR90p8
58.5	F6	8.52428193726769	VEGFA_1	57.0	IMR90p8
59.0	F6	16.4896315504107	VEGFA_1	57.0	IMR90p8
59.5	F6	23.7079577936672	VEGFA_1	57.0	IMR90p8
60.0	F6	29.7565790888797	VEGFA_1	57.0	IMR90p8
60.5	F6	35.701521494732	VEGFA_1	57.0	IMR90p8
61.0	F6	40.9672115964	VEGFA_1	57.0	IMR90p8
61.5	F6	44.9187256588873	VEGFA_1	57.0	IMR90p8
62.0	F6	48.0032582602151	VEGFA_1	57.0	IMR90p8
62.5	F6	50.1780545000317	VEGFA_1	57.0	IMR90p8
63.0	F6	50.749658758227	VEGFA_1	57.0	IMR90p8
63.5	F6	51.0515299897213	VEGFA_1	57.0	IMR90p8
64.0	F6	53.4102051243093	VEGFA_1	57.0	IMR90p8
64.5	F6	57.682946093945	VEGFA_1	57.0	IMR90p8
65.0	F6	64.7515374436849	VEGFA_1	57.0	IMR90p8
65.5	F6	74.5568090998103	VEGFA_1	57.0	IMR90p8
66.0	F6	85.3218518199772	VEGFA_1	57.0	IMR90p8
66.5	F6	94.6426004644131	VEGFA_1	57.0	IMR90p8
67.0	F6	102.178122569103	VEGFA_1	57.0	IMR90p8
67.5	F6	106.793312146885	VEGFA_1	57.0	IMR90p8
68.0	F6	108.597306528899	VEGFA_1	57.0	IMR90p8
68.5	F6	109.236606885587	VEGFA_1	57.0	IMR90p8
69.0	F6	109.19195651397	VEGFA_1	57.0	IMR90p8
69.5	F6	108.43347880053	VEGFA_1	57.0	IMR90p8
70.0	F6	108.028032927828	VEGFA_1	57.0	IMR90p8
70.5	F6	108.045728472591	VEGFA_1	57.0	IMR90p8
71.0	F6	107.620528322635	VEGFA_1	57.0	IMR90p8
71.5	F6	108.144013922921	VEGFA_1	57.0	IMR90p8
72.0	F6	110.507016455122	VEGFA_1	57.0	IMR90p8
72.5	F6	114.409006371439	VEGFA_1	57.0	IMR90p8
73.0	F6	119.673200450681	VEGFA_1	57.0	IMR90p8
73.5	F6	125.238636880325	VEGFA_1	57.0	IMR90p8
74.0	F6	129.159289548666	VEGFA_1	57.0	IMR90p8
74.5	F6	130.401991798493	VEGFA_1	57.0	IMR90p8
75.0	F6	128.082978892418	VEGFA_1	57.0	IMR90p8
75.5	F6	122.152170294135	VEGFA_1	57.0	IMR90p8
76.0	F6	114.843770525612	VEGFA_1	57.0	IMR90p8
76.5	F6	107.688119974601	VEGFA_1	57.0	IMR90p8
77.0	F6	101.133728759914	VEGFA_1	57.0	IMR90p8
77.5	F6	96.1333752285557	VEGFA_1	57.0	IMR90p8
78.0	F6	94.1640181122589	VEGFA_1	57.0	IMR90p8
78.5	F6	97.5072080643774	VEGFA_1	57.0	IMR90p8
79.0	F6	117.522757563203	VEGFA_1	57.0	IMR90p8
79.5	F6	163.36288796285	VEGFA_1	57.0	IMR90p8
80.0	F6	222.184344058261	VEGFA_1	57.0	IMR90p8
80.5	F6	277.476682672887	VEGFA_1	57.0	IMR90p8
81.0	F6	321.239205465728	VEGFA_1	57.0	IMR90p8
81.5	F6	329.829176481765	VEGFA_1	57.0	IMR90p8
82.0	F6	284.665771185674	VEGFA_1	57.0	IMR90p8
82.5	F6	210.983111930796	VEGFA_1	57.0	IMR90p8
83.0	F6	137.992300714845	VEGFA_1	57.0	IMR90p8
83.5	F6	71.9868015431304	VEGFA_1	57.0	IMR90p8
84.0	F6	24.7539803299935	VEGFA_1	57.0	IMR90p8
84.5	F6	6.19690876296437	VEGFA_1	57.0	IMR90p8
85.0	F6	3.45414079946812	VEGFA_1	57.0	IMR90p8
85.5	F6	2.60295231497543	VEGFA_1	57.0	IMR90p8
86.0	F6	2.43585030554146	VEGFA_1	57.0	IMR90p8
86.5	F6	3.19800718688225	VEGFA_1	57.0	IMR90p8
87.0	F6	3.72389193974135	VEGFA_1	57.0	IMR90p8
87.5	F6	3.78012440365507	VEGFA_1	57.0	IMR90p8
88.0	F6	4.11590809218205	VEGFA_1	57.0	IMR90p8
88.5	F6	3.98223611618533	VEGFA_1	57.0	IMR90p8
89.0	F6	2.79629342818151	VEGFA_1	57.0	IMR90p8
89.5	F6	1.89637399746567	VEGFA_1	57.0	IMR90p8
90.0	F6	1.60541276224961	VEGFA_1	57.0	IMR90p8
90.5	F6	1.15041306642951	VEGFA_1	57.0	IMR90p8
91.0	F6	0.94628882769166	VEGFA_1	57.0	IMR90p8
91.5	F6	0.990178984780925	VEGFA_1	57.0	IMR90p8
92.0	F6	1.19371389388755	VEGFA_1	57.0	IMR90p8
92.5	F6	1.97207917678389	VEGFA_1	57.0	IMR90p8
93.0	F6	2.74243103156357	VEGFA_1	57.0	IMR90p8
93.5	F6	3.48477497733057	VEGFA_1	57.0	IMR90p8
94.0	F6	4.49095747179541	VEGFA_1	57.0	IMR90p8
94.5	F6	5.73088667211283	VEGFA_1	57.0	IMR90p8
95.0	F6	2.7717726337483	VEGFA_1	57.0	IMR90p8
55.0	G6	-2.74475055443997	VEGFA_1	55.7	IMR90p8
55.5	G6	-5.94695953461928	VEGFA_1	55.7	IMR90p8
56.0	G6	-5.48950110887836	VEGFA_1	55.7	IMR90p8
56.5	G6	-5.48950110888131	VEGFA_1	55.7	IMR90p8
57.0	G6	-5.48950110887108	VEGFA_1	55.7	IMR90p8
57.5	G6	-6.2185419525797	VEGFA_1	55.7	IMR90p8
58.0	G6	-1.84378643423531	VEGFA_1	55.7	IMR90p8
58.5	G6	7.55458088112709	VEGFA_1	55.7	IMR90p8
59.0	G6	16.8434384574117	VEGFA_1	55.7	IMR90p8
59.5	G6	26.0894720790519	VEGFA_1	55.7	IMR90p8
60.0	G6	34.353821889191	VEGFA_1	55.7	IMR90p8
60.5	G6	41.5981778872365	VEGFA_1	55.7	IMR90p8
61.0	G6	47.114654952883	VEGFA_1	55.7	IMR90p8
61.5	G6	50.4908519923606	VEGFA_1	55.7	IMR90p8
62.0	G6	51.5389765713418	VEGFA_1	55.7	IMR90p8
62.5	G6	51.3744524331985	VEGFA_1	55.7	IMR90p8
63.0	G6	50.3888818270468	VEGFA_1	55.7	IMR90p8
63.5	G6	49.4119099552757	VEGFA_1	55.7	IMR90p8
64.0	G6	50.143509754638	VEGFA_1	55.7	IMR90p8
64.5	G6	52.3412629081353	VEGFA_1	55.7	IMR90p8
65.0	G6	56.2154580527006	VEGFA_1	55.7	IMR90p8
65.5	G6	62.834301449887	VEGFA_1	55.7	IMR90p8
66.0	G6	71.829048356362	VEGFA_1	55.7	IMR90p8
66.5	G6	80.273623846829	VEGFA_1	55.7	IMR90p8
67.0	G6	88.162706929081	VEGFA_1	55.7	IMR90p8
67.5	G6	94.5676936628303	VEGFA_1	55.7	IMR90p8
68.0	G6	98.583288876499	VEGFA_1	55.7	IMR90p8
68.5	G6	100.193767377229	VEGFA_1	55.7	IMR90p8
69.0	G6	100.342956786673	VEGFA_1	55.7	IMR90p8
69.5	G6	100.014674009345	VEGFA_1	55.7	IMR90p8
70.0	G6	99.542773787357	VEGFA_1	55.7	IMR90p8
70.5	G6	98.8758996287058	VEGFA_1	55.7	IMR90p8
71.0	G6	98.1475999279792	VEGFA_1	55.7	IMR90p8
71.5	G6	98.7297932633452	VEGFA_1	55.7	IMR90p8
72.0	G6	101.361634685891	VEGFA_1	55.7	IMR90p8
72.5	G6	106.88450434294	VEGFA_1	55.7	IMR90p8
73.0	G6	114.40172670591	VEGFA_1	55.7	IMR90p8
73.5	G6	122.328073173208	VEGFA_1	55.7	IMR90p8
74.0	G6	129.087690873252	VEGFA_1	55.7	IMR90p8
74.5	G6	131.991741135561	VEGFA_1	55.7	IMR90p8
75.0	G6	128.898318308235	VEGFA_1	55.7	IMR90p8
75.5	G6	121.065513851982	VEGFA_1	55.7	IMR90p8
76.0	G6	111.201331816049	VEGFA_1	55.7	IMR90p8
76.5	G6	100.669989512868	VEGFA_1	55.7	IMR90p8
77.0	G6	90.6442203909392	VEGFA_1	55.7	IMR90p8
77.5	G6	83.4730601026052	VEGFA_1	55.7	IMR90p8
78.0	G6	79.483623730252	VEGFA_1	55.7	IMR90p8
78.5	G6	79.3093811030898	VEGFA_1	55.7	IMR90p8
79.0	G6	91.6404132805354	VEGFA_1	55.7	IMR90p8
79.5	G6	125.78715084772	VEGFA_1	55.7	IMR90p8
80.0	G6	170.883384834805	VEGFA_1	55.7	IMR90p8
80.5	G6	213.395086727703	VEGFA_1	55.7	IMR90p8
81.0	G6	248.302637777995	VEGFA_1	55.7	IMR90p8
81.5	G6	257.897931256219	VEGFA_1	55.7	IMR90p8
82.0	G6	223.987048390147	VEGFA_1	55.7	IMR90p8
82.5	G6	165.859576697203	VEGFA_1	55.7	IMR90p8
83.0	G6	109.162293488491	VEGFA_1	55.7	IMR90p8
83.5	G6	57.8736263508137	VEGFA_1	55.7	IMR90p8
84.0	G6	20.3015601295119	VEGFA_1	55.7	IMR90p8
84.5	G6	5.60190779180402	VEGFA_1	55.7	IMR90p8
85.0	G6	4.40657253952958	VEGFA_1	55.7	IMR90p8
85.5	G6	3.70846232946451	VEGFA_1	55.7	IMR90p8
86.0	G6	2.87992610810068	VEGFA_1	55.7	IMR90p8
86.5	G6	2.5271247314501	VEGFA_1	55.7	IMR90p8
87.0	G6	2.27870867696936	VEGFA_1	55.7	IMR90p8
87.5	G6	1.97217695311014	VEGFA_1	55.7	IMR90p8
88.0	G6	2.30577124293467	VEGFA_1	55.7	IMR90p8
88.5	G6	2.79473336329272	VEGFA_1	55.7	IMR90p8
89.0	G6	2.15921601333855	VEGFA_1	55.7	IMR90p8
89.5	G6	2.03619718997192	VEGFA_1	55.7	IMR90p8
90.0	G6	2.45283192213833	VEGFA_1	55.7	IMR90p8
90.5	G6	2.31689535381861	VEGFA_1	55.7	IMR90p8
91.0	G6	2.51596670547013	VEGFA_1	55.7	IMR90p8
91.5	G6	3.43559087987131	VEGFA_1	55.7	IMR90p8
92.0	G6	3.5131821957753	VEGFA_1	55.7	IMR90p8
92.5	G6	3.13650854571273	VEGFA_1	55.7	IMR90p8
93.0	G6	2.7346039783456	VEGFA_1	55.7	IMR90p8
93.5	G6	1.74636975649719	VEGFA_1	55.7	IMR90p8
94.0	G6	1.3171696124507	VEGFA_1	55.7	IMR90p8
94.5	G6	0.708628525967242	VEGFA_1	55.7	IMR90p8
95.0	G6	0.0878829121700164	VEGFA_1	55.7	IMR90p8
55.0	H6	-0.273199025830422	VEGFA_1	55.0	IMR90p8
55.5	H6	-0.591931222632979	VEGFA_1	55.0	IMR90p8
56.0	H6	-0.546398051661185	VEGFA_1	55.0	IMR90p8
56.5	H6	-0.546398051658798	VEGFA_1	55.0	IMR90p8
57.0	H6	-0.546398051677897	VEGFA_1	55.0	IMR90p8
57.5	H6	-1.40732521367556	VEGFA_1	55.0	IMR90p8
58.0	H6	3.86583045569114	VEGFA_1	55.0	IMR90p8
58.5	H6	14.3987142329344	VEGFA_1	55.0	IMR90p8
59.0	H6	23.5738476010225	VEGFA_1	55.0	IMR90p8
59.5	H6	31.927747177253	VEGFA_1	55.0	IMR90p8
60.0	H6	38.4901031246563	VEGFA_1	55.0	IMR90p8
60.5	H6	44.1896500829655	VEGFA_1	55.0	IMR90p8
61.0	H6	48.3152294393939	VEGFA_1	55.0	IMR90p8
61.5	H6	49.8123890609348	VEGFA_1	55.0	IMR90p8
62.0	H6	50.2381632511433	VEGFA_1	55.0	IMR90p8
62.5	H6	49.6779909712584	VEGFA_1	55.0	IMR90p8
63.0	H6	47.5210088492219	VEGFA_1	55.0	IMR90p8
63.5	H6	45.8479241431679	VEGFA_1	55.0	IMR90p8
64.0	H6	45.6317010659884	VEGFA_1	55.0	IMR90p8
64.5	H6	46.4928815506501	VEGFA_1	55.0	IMR90p8
65.0	H6	49.816572453244	VEGFA_1	55.0	IMR90p8
65.5	H6	55.8291142196589	VEGFA_1	55.0	IMR90p8
66.0	H6	62.7773212855734	VEGFA_1	55.0	IMR90p8
66.5	H6	70.1925680494375	VEGFA_1	55.0	IMR90p8
67.0	H6	77.2232750144568	VEGFA_1	55.0	IMR90p8
67.5	H6	82.3595689694864	VEGFA_1	55.0	IMR90p8
68.0	H6	85.2111243139294	VEGFA_1	55.0	IMR90p8
68.5	H6	86.6424351737804	VEGFA_1	55.0	IMR90p8
69.0	H6	86.8303119820021	VEGFA_1	55.0	IMR90p8
69.5	H6	86.4473558790916	VEGFA_1	55.0	IMR90p8
70.0	H6	85.8468086416754	VEGFA_1	55.0	IMR90p8
70.5	H6	84.8975179548844	VEGFA_1	55.0	IMR90p8
71.0	H6	84.2218978311756	VEGFA_1	55.0	IMR90p8
71.5	H6	84.3753999427109	VEGFA_1	55.0	IMR90p8
72.0	H6	85.7821810458536	VEGFA_1	55.0	IMR90p8
72.5	H6	89.2384190006403	VEGFA_1	55.0	IMR90p8
73.0	H6	95.7996751984075	VEGFA_1	55.0	IMR90p8
73.5	H6	103.617839084088	VEGFA_1	55.0	IMR90p8
74.0	H6	109.685712777287	VEGFA_1	55.0	IMR90p8
74.5	H6	113.147560071491	VEGFA_1	55.0	IMR90p8
75.0	H6	112.371223076853	VEGFA_1	55.0	IMR90p8
75.5	H6	105.689816510795	VEGFA_1	55.0	IMR90p8
76.0	H6	95.5280580899538	VEGFA_1	55.0	IMR90p8
76.5	H6	85.7296726863827	VEGFA_1	55.0	IMR90p8
77.0	H6	76.5346721052535	VEGFA_1	55.0	IMR90p8
77.5	H6	69.04383237512	VEGFA_1	55.0	IMR90p8
78.0	H6	65.6657428548961	VEGFA_1	55.0	IMR90p8
78.5	H6	65.7934878090435	VEGFA_1	55.0	IMR90p8
79.0	H6	74.4377482888027	VEGFA_1	55.0	IMR90p8
79.5	H6	100.839924915413	VEGFA_1	55.0	IMR90p8
80.0	H6	139.098359670476	VEGFA_1	55.0	IMR90p8
80.5	H6	175.459953597133	VEGFA_1	55.0	IMR90p8
81.0	H6	206.635588743209	VEGFA_1	55.0	IMR90p8
81.5	H6	220.076730294435	VEGFA_1	55.0	IMR90p8
82.0	H6	196.751835321897	VEGFA_1	55.0	IMR90p8
82.5	H6	149.091164550758	VEGFA_1	55.0	IMR90p8
83.0	H6	100.839668820153	VEGFA_1	55.0	IMR90p8
83.5	H6	56.1032889031143	VEGFA_1	55.0	IMR90p8
84.0	H6	21.1240405369686	VEGFA_1	55.0	IMR90p8
84.5	H6	6.38501068864935	VEGFA_1	55.0	IMR90p8
85.0	H6	4.25756073669498	VEGFA_1	55.0	IMR90p8
85.5	H6	3.82292861195015	VEGFA_1	55.0	IMR90p8
86.0	H6	3.60993986977724	VEGFA_1	55.0	IMR90p8
86.5	H6	3.35542902997156	VEGFA_1	55.0	IMR90p8
87.0	H6	2.63914749691526	VEGFA_1	55.0	IMR90p8
87.5	H6	2.00743169387306	VEGFA_1	55.0	IMR90p8
88.0	H6	1.55262950386367	VEGFA_1	55.0	IMR90p8
88.5	H6	1.56367389795707	VEGFA_1	55.0	IMR90p8
89.0	H6	1.6115829039619	VEGFA_1	55.0	IMR90p8
89.5	H6	1.3369213757511	VEGFA_1	55.0	IMR90p8
90.0	H6	1.70541306233525	VEGFA_1	55.0	IMR90p8
90.5	H6	1.9836141976088	VEGFA_1	55.0	IMR90p8
91.0	H6	1.65923727841908	VEGFA_1	55.0	IMR90p8
91.5	H6	1.18850984277628	VEGFA_1	55.0	IMR90p8
92.0	H6	1.48212956003664	VEGFA_1	55.0	IMR90p8
92.5	H6	2.09487350632298	VEGFA_1	55.0	IMR90p8
93.0	H6	2.47385873347429	VEGFA_1	55.0	IMR90p8
93.5	H6	3.57369011850511	VEGFA_1	55.0	IMR90p8
94.0	H6	4.67281725166043	VEGFA_1	55.0	IMR90p8
94.5	H6	6.70660402474726	VEGFA_1	55.0	IMR90p8
95.0	H6	3.73259210419468	VEGFA_1	55.0	IMR90p8
55.0	A6	18.2235543333204	VEGFA_1	65.0	IMR90p2
55.5	A6	39.4843677221941	VEGFA_1	65.0	IMR90p2
56.0	A6	36.4471086666398	VEGFA_1	65.0	IMR90p2
56.5	A6	36.44710866664	VEGFA_1	65.0	IMR90p2
57.0	A6	36.4471086666384	VEGFA_1	65.0	IMR90p2
57.5	A6	36.2715196612289	VEGFA_1	65.0	IMR90p2
58.0	A6	37.2458170308975	VEGFA_1	65.0	IMR90p2
58.5	A6	40.2882283374968	VEGFA_1	65.0	IMR90p2
59.0	A6	41.7192312004869	VEGFA_1	65.0	IMR90p2
59.5	A6	40.9666946477249	VEGFA_1	65.0	IMR90p2
60.0	A6	41.2993422047419	VEGFA_1	65.0	IMR90p2
60.5	A6	42.647326455375	VEGFA_1	65.0	IMR90p2
61.0	A6	42.3492825763931	VEGFA_1	65.0	IMR90p2
61.5	A6	43.067187687638	VEGFA_1	65.0	IMR90p2
62.0	A6	45.2773839223205	VEGFA_1	65.0	IMR90p2
62.5	A6	45.752070030175	VEGFA_1	65.0	IMR90p2
63.0	A6	46.4382889599142	VEGFA_1	65.0	IMR90p2
63.5	A6	50.1733733467585	VEGFA_1	65.0	IMR90p2
64.0	A6	54.877409021916	VEGFA_1	65.0	IMR90p2
64.5	A6	62.0890212391753	VEGFA_1	65.0	IMR90p2
65.0	A6	73.3594835670402	VEGFA_1	65.0	IMR90p2
65.5	A6	85.9199497482941	VEGFA_1	65.0	IMR90p2
66.0	A6	97.3740618470293	VEGFA_1	65.0	IMR90p2
66.5	A6	107.839764444308	VEGFA_1	65.0	IMR90p2
67.0	A6	115.517600740573	VEGFA_1	65.0	IMR90p2
67.5	A6	119.073207902233	VEGFA_1	65.0	IMR90p2
68.0	A6	120.626231223861	VEGFA_1	65.0	IMR90p2
68.5	A6	121.236912917915	VEGFA_1	65.0	IMR90p2
69.0	A6	121.00154309572	VEGFA_1	65.0	IMR90p2
69.5	A6	120.340374431145	VEGFA_1	65.0	IMR90p2
70.0	A6	120.432593450913	VEGFA_1	65.0	IMR90p2
70.5	A6	120.777554777046	VEGFA_1	65.0	IMR90p2
71.0	A6	121.360845928565	VEGFA_1	65.0	IMR90p2
71.5	A6	122.332680870146	VEGFA_1	65.0	IMR90p2
72.0	A6	124.139797312254	VEGFA_1	65.0	IMR90p2
72.5	A6	126.166463254748	VEGFA_1	65.0	IMR90p2
73.0	A6	127.966024498833	VEGFA_1	65.0	IMR90p2
73.5	A6	129.43842601942	VEGFA_1	65.0	IMR90p2
74.0	A6	130.399511143452	VEGFA_1	65.0	IMR90p2
74.5	A6	130.379477376634	VEGFA_1	65.0	IMR90p2
75.0	A6	129.31325779473	VEGFA_1	65.0	IMR90p2
75.5	A6	127.509910958151	VEGFA_1	65.0	IMR90p2
76.0	A6	125.135273620655	VEGFA_1	65.0	IMR90p2
76.5	A6	122.511100843777	VEGFA_1	65.0	IMR90p2
77.0	A6	120.094053302893	VEGFA_1	65.0	IMR90p2
77.5	A6	118.781178322673	VEGFA_1	65.0	IMR90p2
78.0	A6	119.881630437964	VEGFA_1	65.0	IMR90p2
78.5	A6	129.290297443406	VEGFA_1	65.0	IMR90p2
79.0	A6	161.636867696123	VEGFA_1	65.0	IMR90p2
79.5	A6	227.882507348248	VEGFA_1	65.0	IMR90p2
80.0	A6	314.53602886592	VEGFA_1	65.0	IMR90p2
80.5	A6	398.302697383864	VEGFA_1	65.0	IMR90p2
81.0	A6	462.240869765379	VEGFA_1	65.0	IMR90p2
81.5	A6	477.495376663012	VEGFA_1	65.0	IMR90p2
82.0	A6	420.532445733327	VEGFA_1	65.0	IMR90p2
82.5	A6	317.097596270565	VEGFA_1	65.0	IMR90p2
83.0	A6	209.130792877775	VEGFA_1	65.0	IMR90p2
83.5	A6	112.611579978928	VEGFA_1	65.0	IMR90p2
84.0	A6	42.2165472111878	VEGFA_1	65.0	IMR90p2
84.5	A6	10.3624896526101	VEGFA_1	65.0	IMR90p2
85.0	A6	4.0630576501286	VEGFA_1	65.0	IMR90p2
85.5	A6	3.7311456202242	VEGFA_1	65.0	IMR90p2
86.0	A6	3.97782087036546	VEGFA_1	65.0	IMR90p2
86.5	A6	3.83453695092726	VEGFA_1	65.0	IMR90p2
87.0	A6	3.46608677061295	VEGFA_1	65.0	IMR90p2
87.5	A6	3.30761621855595	VEGFA_1	65.0	IMR90p2
88.0	A6	2.39549986263592	VEGFA_1	65.0	IMR90p2
88.5	A6	1.40980528149402	VEGFA_1	65.0	IMR90p2
89.0	A6	1.53249487737185	VEGFA_1	65.0	IMR90p2
89.5	A6	1.86618322492541	VEGFA_1	65.0	IMR90p2
90.0	A6	1.78919303599838	VEGFA_1	65.0	IMR90p2
90.5	A6	2.38102808229502	VEGFA_1	65.0	IMR90p2
91.0	A6	3.19670298342152	VEGFA_1	65.0	IMR90p2
91.5	A6	2.97743372637456	VEGFA_1	65.0	IMR90p2
92.0	A6	2.43022968002532	VEGFA_1	65.0	IMR90p2
92.5	A6	2.31202489188132	VEGFA_1	65.0	IMR90p2
93.0	A6	1.89053733760653	VEGFA_1	65.0	IMR90p2
93.5	A6	1.24146612195455	VEGFA_1	65.0	IMR90p2
94.0	A6	1.23922578625701	VEGFA_1	65.0	IMR90p2
94.5	A6	1.42769682325383	VEGFA_1	65.0	IMR90p2
95.0	A6	0.675515393321291	VEGFA_1	65.0	IMR90p2
55.0	B6	13.59968427144	VEGFA_1	64.5	IMR90p2
55.5	B6	29.4659825881206	VEGFA_1	64.5	IMR90p2
56.0	B6	27.1993685428814	VEGFA_1	64.5	IMR90p2
56.5	B6	27.1993685428725	VEGFA_1	64.5	IMR90p2
57.0	B6	27.1993685429309	VEGFA_1	64.5	IMR90p2
57.5	B6	27.0098512580569	VEGFA_1	64.5	IMR90p2
58.0	B6	28.1522646307189	VEGFA_1	64.5	IMR90p2
58.5	B6	30.7441123094563	VEGFA_1	64.5	IMR90p2
59.0	B6	31.9269549854967	VEGFA_1	64.5	IMR90p2
59.5	B6	32.3459722218995	VEGFA_1	64.5	IMR90p2
60.0	B6	34.0560514629234	VEGFA_1	64.5	IMR90p2
60.5	B6	35.6816086239029	VEGFA_1	64.5	IMR90p2
61.0	B6	36.624503634818	VEGFA_1	64.5	IMR90p2
61.5	B6	37.7855177292256	VEGFA_1	64.5	IMR90p2
62.0	B6	39.0884267749151	VEGFA_1	64.5	IMR90p2
62.5	B6	39.7994198662275	VEGFA_1	64.5	IMR90p2
63.0	B6	40.7374804875355	VEGFA_1	64.5	IMR90p2
63.5	B6	43.0518748364086	VEGFA_1	64.5	IMR90p2
64.0	B6	48.2953731372322	VEGFA_1	64.5	IMR90p2
64.5	B6	56.4245171355333	VEGFA_1	64.5	IMR90p2
65.0	B6	66.7630387973438	VEGFA_1	64.5	IMR90p2
65.5	B6	78.9640940477768	VEGFA_1	64.5	IMR90p2
66.0	B6	90.962162369641	VEGFA_1	64.5	IMR90p2
66.5	B6	100.054171542077	VEGFA_1	64.5	IMR90p2
67.0	B6	105.829278378032	VEGFA_1	64.5	IMR90p2
67.5	B6	109.08675522832	VEGFA_1	64.5	IMR90p2
68.0	B6	109.730721608163	VEGFA_1	64.5	IMR90p2
68.5	B6	109.242963806424	VEGFA_1	64.5	IMR90p2
69.0	B6	109.209955858361	VEGFA_1	64.5	IMR90p2
69.5	B6	109.898214329734	VEGFA_1	64.5	IMR90p2
70.0	B6	111.187725569424	VEGFA_1	64.5	IMR90p2
70.5	B6	112.958916357945	VEGFA_1	64.5	IMR90p2
71.0	B6	114.482237387859	VEGFA_1	64.5	IMR90p2
71.5	B6	115.779905799564	VEGFA_1	64.5	IMR90p2
72.0	B6	117.177904698887	VEGFA_1	64.5	IMR90p2
72.5	B6	118.737366183399	VEGFA_1	64.5	IMR90p2
73.0	B6	120.143308181879	VEGFA_1	64.5	IMR90p2
73.5	B6	121.841801973777	VEGFA_1	64.5	IMR90p2
74.0	B6	123.303873045817	VEGFA_1	64.5	IMR90p2
74.5	B6	123.324169200646	VEGFA_1	64.5	IMR90p2
75.0	B6	121.434092732434	VEGFA_1	64.5	IMR90p2
75.5	B6	118.968679343783	VEGFA_1	64.5	IMR90p2
76.0	B6	115.784368679684	VEGFA_1	64.5	IMR90p2
76.5	B6	112.084891142168	VEGFA_1	64.5	IMR90p2
77.0	B6	109.898543838868	VEGFA_1	64.5	IMR90p2
77.5	B6	109.317232220764	VEGFA_1	64.5	IMR90p2
78.0	B6	111.112192620747	VEGFA_1	64.5	IMR90p2
78.5	B6	122.849787308946	VEGFA_1	64.5	IMR90p2
79.0	B6	159.22412230702	VEGFA_1	64.5	IMR90p2
79.5	B6	225.450071392762	VEGFA_1	64.5	IMR90p2
80.0	B6	305.821285561206	VEGFA_1	64.5	IMR90p2
80.5	B6	380.912559087133	VEGFA_1	64.5	IMR90p2
81.0	B6	433.139109207207	VEGFA_1	64.5	IMR90p2
81.5	B6	433.227216739151	VEGFA_1	64.5	IMR90p2
82.0	B6	368.275910464338	VEGFA_1	64.5	IMR90p2
82.5	B6	269.808068022122	VEGFA_1	64.5	IMR90p2
83.0	B6	171.450479457631	VEGFA_1	64.5	IMR90p2
83.5	B6	86.738350380574	VEGFA_1	64.5	IMR90p2
84.0	B6	30.2961908528035	VEGFA_1	64.5	IMR90p2
84.5	B6	7.98719007693137	VEGFA_1	64.5	IMR90p2
85.0	B6	4.59599635543111	VEGFA_1	64.5	IMR90p2
85.5	B6	4.46054373647661	VEGFA_1	64.5	IMR90p2
86.0	B6	4.0690922781389	VEGFA_1	64.5	IMR90p2
86.5	B6	3.41975793187424	VEGFA_1	64.5	IMR90p2
87.0	B6	3.14709869659913	VEGFA_1	64.5	IMR90p2
87.5	B6	2.74709206952139	VEGFA_1	64.5	IMR90p2
88.0	B6	2.59247572261398	VEGFA_1	64.5	IMR90p2
88.5	B6	2.61522161859921	VEGFA_1	64.5	IMR90p2
89.0	B6	2.19749806748661	VEGFA_1	64.5	IMR90p2
89.5	B6	2.01940295510491	VEGFA_1	64.5	IMR90p2
90.0	B6	2.29122574094055	VEGFA_1	64.5	IMR90p2
90.5	B6	2.40916361794285	VEGFA_1	64.5	IMR90p2
91.0	B6	2.06132500997796	VEGFA_1	64.5	IMR90p2
91.5	B6	2.16806569739015	VEGFA_1	64.5	IMR90p2
92.0	B6	2.62425096669296	VEGFA_1	64.5	IMR90p2
92.5	B6	2.58914118557328	VEGFA_1	64.5	IMR90p2
93.0	B6	2.41445835439544	VEGFA_1	64.5	IMR90p2
93.5	B6	1.93232237886747	VEGFA_1	64.5	IMR90p2
94.0	B6	1.82364097033565	VEGFA_1	64.5	IMR90p2
94.5	B6	0.101911798260289	VEGFA_1	64.5	IMR90p2
95.0	B6	-0.880535675775036	VEGFA_1	64.5	IMR90p2
55.0	C6	12.3899693700878	VEGFA_1	63.3	IMR90p2
55.5	C6	26.8449336351907	VEGFA_1	63.3	IMR90p2
56.0	C6	24.7799387401778	VEGFA_1	63.3	IMR90p2
56.5	C6	24.779938740171	VEGFA_1	63.3	IMR90p2
57.0	C6	24.779938740224	VEGFA_1	63.3	IMR90p2
57.5	C6	24.4977750470662	VEGFA_1	63.3	IMR90p2
58.0	C6	26.3836866936294	VEGFA_1	63.3	IMR90p2
58.5	C6	28.6959786140561	VEGFA_1	63.3	IMR90p2
59.0	C6	30.8864348668312	VEGFA_1	63.3	IMR90p2
59.5	C6	33.7139662824062	VEGFA_1	63.3	IMR90p2
60.0	C6	36.237382955833	VEGFA_1	63.3	IMR90p2
60.5	C6	38.089620283508	VEGFA_1	63.3	IMR90p2
61.0	C6	39.5851640918291	VEGFA_1	63.3	IMR90p2
61.5	C6	41.52754150929	VEGFA_1	63.3	IMR90p2
62.0	C6	43.9371213244524	VEGFA_1	63.3	IMR90p2
62.5	C6	47.3973573689877	VEGFA_1	63.3	IMR90p2
63.0	C6	51.2557882078512	VEGFA_1	63.3	IMR90p2
63.5	C6	56.0843137010368	VEGFA_1	63.3	IMR90p2
64.0	C6	62.892993425423	VEGFA_1	63.3	IMR90p2
64.5	C6	71.3373399733549	VEGFA_1	63.3	IMR90p2
65.0	C6	80.2703467277605	VEGFA_1	63.3	IMR90p2
65.5	C6	91.5020555572536	VEGFA_1	63.3	IMR90p2
66.0	C6	103.491033894428	VEGFA_1	63.3	IMR90p2
66.5	C6	112.461687742865	VEGFA_1	63.3	IMR90p2
67.0	C6	119.272474932573	VEGFA_1	63.3	IMR90p2
67.5	C6	125.26110287035	VEGFA_1	63.3	IMR90p2
68.0	C6	128.079456353026	VEGFA_1	63.3	IMR90p2
68.5	C6	128.674893280739	VEGFA_1	63.3	IMR90p2
69.0	C6	130.453284631095	VEGFA_1	63.3	IMR90p2
69.5	C6	130.967149870409	VEGFA_1	63.3	IMR90p2
70.0	C6	129.96325171258	VEGFA_1	63.3	IMR90p2
70.5	C6	130.615688698567	VEGFA_1	63.3	IMR90p2
71.0	C6	132.515385937694	VEGFA_1	63.3	IMR90p2
71.5	C6	133.658365489297	VEGFA_1	63.3	IMR90p2
72.0	C6	135.437422730694	VEGFA_1	63.3	IMR90p2
72.5	C6	138.025038287685	VEGFA_1	63.3	IMR90p2
73.0	C6	139.956329048443	VEGFA_1	63.3	IMR90p2
73.5	C6	141.123702082747	VEGFA_1	63.3	IMR90p2
74.0	C6	141.069138921281	VEGFA_1	63.3	IMR90p2
74.5	C6	140.751217285073	VEGFA_1	63.3	IMR90p2
75.0	C6	140.432404579548	VEGFA_1	63.3	IMR90p2
75.5	C6	138.347093918009	VEGFA_1	63.3	IMR90p2
76.0	C6	134.789303514461	VEGFA_1	63.3	IMR90p2
76.5	C6	132.055799513911	VEGFA_1	63.3	IMR90p2
77.0	C6	129.532595288686	VEGFA_1	63.3	IMR90p2
77.5	C6	127.201974554152	VEGFA_1	63.3	IMR90p2
78.0	C6	129.365355378493	VEGFA_1	63.3	IMR90p2
78.5	C6	143.917374317062	VEGFA_1	63.3	IMR90p2
79.0	C6	186.832617680548	VEGFA_1	63.3	IMR90p2
79.5	C6	265.770358953008	VEGFA_1	63.3	IMR90p2
80.0	C6	361.639339328027	VEGFA_1	63.3	IMR90p2
80.5	C6	450.538664868216	VEGFA_1	63.3	IMR90p2
81.0	C6	512.848268283708	VEGFA_1	63.3	IMR90p2
81.5	C6	514.136815834389	VEGFA_1	63.3	IMR90p2
82.0	C6	438.325891482089	VEGFA_1	63.3	IMR90p2
82.5	C6	322.451193026136	VEGFA_1	63.3	IMR90p2
83.0	C6	206.182002481133	VEGFA_1	63.3	IMR90p2
83.5	C6	105.288714901609	VEGFA_1	63.3	IMR90p2
84.0	C6	36.6669912839556	VEGFA_1	63.3	IMR90p2
84.5	C6	9.22473397465274	VEGFA_1	63.3	IMR90p2
85.0	C6	4.75449241063552	VEGFA_1	63.3	IMR90p2
85.5	C6	4.23091902052113	VEGFA_1	63.3	IMR90p2
86.0	C6	3.84165200818052	VEGFA_1	63.3	IMR90p2
86.5	C6	4.0543717011775	VEGFA_1	63.3	IMR90p2
87.0	C6	4.23862702372827	VEGFA_1	63.3	IMR90p2
87.5	C6	3.81270126574981	VEGFA_1	63.3	IMR90p2
88.0	C6	3.55795533758072	VEGFA_1	63.3	IMR90p2
88.5	C6	3.13754375474741	VEGFA_1	63.3	IMR90p2
89.0	C6	2.57370324060372	VEGFA_1	63.3	IMR90p2
89.5	C6	1.93400022642027	VEGFA_1	63.3	IMR90p2
90.0	C6	1.79785606612148	VEGFA_1	63.3	IMR90p2
90.5	C6	1.57077253854527	VEGFA_1	63.3	IMR90p2
91.0	C6	1.48035754486381	VEGFA_1	63.3	IMR90p2
91.5	C6	1.52736272298279	VEGFA_1	63.3	IMR90p2
92.0	C6	1.7218471029426	VEGFA_1	63.3	IMR90p2
92.5	C6	1.78926460476936	VEGFA_1	63.3	IMR90p2
93.0	C6	2.15772161001502	VEGFA_1	63.3	IMR90p2
93.5	C6	2.67415744779828	VEGFA_1	63.3	IMR90p2
94.0	C6	2.64297927467254	VEGFA_1	63.3	IMR90p2
94.5	C6	3.15421474013186	VEGFA_1	63.3	IMR90p2
95.0	C6	1.49697834857528	VEGFA_1	63.3	IMR90p2
55.0	D6	7.60345723197645	VEGFA_1	61.4	IMR90p2
55.5	D6	16.4741573359486	VEGFA_1	61.4	IMR90p2
56.0	D6	15.2069144639516	VEGFA_1	61.4	IMR90p2
56.5	D6	15.2069144639605	VEGFA_1	61.4	IMR90p2
57.0	D6	15.2069144638851	VEGFA_1	61.4	IMR90p2
57.5	D6	14.887735310297	VEGFA_1	61.4	IMR90p2
58.0	D6	16.8950702965162	VEGFA_1	61.4	IMR90p2
58.5	D6	20.4434145759072	VEGFA_1	61.4	IMR90p2
59.0	D6	23.4489442496268	VEGFA_1	61.4	IMR90p2
59.5	D6	26.223773791321	VEGFA_1	61.4	IMR90p2
60.0	D6	28.5001060152684	VEGFA_1	61.4	IMR90p2
60.5	D6	30.9111560721227	VEGFA_1	61.4	IMR90p2
61.0	D6	33.213854534888	VEGFA_1	61.4	IMR90p2
61.5	D6	35.4754645886428	VEGFA_1	61.4	IMR90p2
62.0	D6	38.4306713066494	VEGFA_1	61.4	IMR90p2
62.5	D6	41.8289408121315	VEGFA_1	61.4	IMR90p2
63.0	D6	45.0414785894416	VEGFA_1	61.4	IMR90p2
63.5	D6	49.5733508150279	VEGFA_1	61.4	IMR90p2
64.0	D6	55.8347449564156	VEGFA_1	61.4	IMR90p2
64.5	D6	63.9855773997591	VEGFA_1	61.4	IMR90p2
65.0	D6	74.3956341622809	VEGFA_1	61.4	IMR90p2
65.5	D6	86.8225474489639	VEGFA_1	61.4	IMR90p2
66.0	D6	99.5612339342296	VEGFA_1	61.4	IMR90p2
66.5	D6	110.488575793801	VEGFA_1	61.4	IMR90p2
67.0	D6	118.595864590441	VEGFA_1	61.4	IMR90p2
67.5	D6	124.185216045241	VEGFA_1	61.4	IMR90p2
68.0	D6	127.339426732729	VEGFA_1	61.4	IMR90p2
68.5	D6	128.243424294922	VEGFA_1	61.4	IMR90p2
69.0	D6	129.351912450732	VEGFA_1	61.4	IMR90p2
69.5	D6	130.593153779537	VEGFA_1	61.4	IMR90p2
70.0	D6	131.01972619379	VEGFA_1	61.4	IMR90p2
70.5	D6	131.549458388313	VEGFA_1	61.4	IMR90p2
71.0	D6	133.610865649089	VEGFA_1	61.4	IMR90p2
71.5	D6	136.089631379892	VEGFA_1	61.4	IMR90p2
72.0	D6	139.574970961481	VEGFA_1	61.4	IMR90p2
72.5	D6	145.764029195899	VEGFA_1	61.4	IMR90p2
73.0	D6	152.596586928863	VEGFA_1	61.4	IMR90p2
73.5	D6	157.585750189409	VEGFA_1	61.4	IMR90p2
74.0	D6	160.265713775908	VEGFA_1	61.4	IMR90p2
74.5	D6	159.699095391349	VEGFA_1	61.4	IMR90p2
75.0	D6	154.326590016975	VEGFA_1	61.4	IMR90p2
75.5	D6	146.670636074528	VEGFA_1	61.4	IMR90p2
76.0	D6	138.810869664595	VEGFA_1	61.4	IMR90p2
76.5	D6	131.294162448749	VEGFA_1	61.4	IMR90p2
77.0	D6	125.535205577983	VEGFA_1	61.4	IMR90p2
77.5	D6	123.065468867825	VEGFA_1	61.4	IMR90p2
78.0	D6	124.942318288671	VEGFA_1	61.4	IMR90p2
78.5	D6	137.648199996858	VEGFA_1	61.4	IMR90p2
79.0	D6	177.833442761377	VEGFA_1	61.4	IMR90p2
79.5	D6	251.759421760975	VEGFA_1	61.4	IMR90p2
80.0	D6	340.045085904746	VEGFA_1	61.4	IMR90p2
80.5	D6	420.765293675093	VEGFA_1	61.4	IMR90p2
81.0	D6	476.814743168853	VEGFA_1	61.4	IMR90p2
81.5	D6	475.337838661036	VEGFA_1	61.4	IMR90p2
82.0	D6	402.195124535704	VEGFA_1	61.4	IMR90p2
82.5	D6	293.504521586309	VEGFA_1	61.4	IMR90p2
83.0	D6	185.98945755302	VEGFA_1	61.4	IMR90p2
83.5	D6	93.3321034570604	VEGFA_1	61.4	IMR90p2
84.0	D6	31.7148082113468	VEGFA_1	61.4	IMR90p2
84.5	D6	8.14232465464846	VEGFA_1	61.4	IMR90p2
85.0	D6	4.66886441944962	VEGFA_1	61.4	IMR90p2
85.5	D6	4.79132969905231	VEGFA_1	61.4	IMR90p2
86.0	D6	4.63647754811785	VEGFA_1	61.4	IMR90p2
86.5	D6	4.01777550975902	VEGFA_1	61.4	IMR90p2
87.0	D6	3.46231678130425	VEGFA_1	61.4	IMR90p2
87.5	D6	3.42576539305537	VEGFA_1	61.4	IMR90p2
88.0	D6	3.20213600383528	VEGFA_1	61.4	IMR90p2
88.5	D6	2.92850570122238	VEGFA_1	61.4	IMR90p2
89.0	D6	3.18670121786596	VEGFA_1	61.4	IMR90p2
89.5	D6	3.55224980696198	VEGFA_1	61.4	IMR90p2
90.0	D6	3.41623679318087	VEGFA_1	61.4	IMR90p2
90.5	D6	2.93459844782598	VEGFA_1	61.4	IMR90p2
91.0	D6	2.80808183425029	VEGFA_1	61.4	IMR90p2
91.5	D6	2.24608627628118	VEGFA_1	61.4	IMR90p2
92.0	D6	1.51399985893312	VEGFA_1	61.4	IMR90p2
92.5	D6	1.50665579429455	VEGFA_1	61.4	IMR90p2
93.0	D6	1.57409271552018	VEGFA_1	61.4	IMR90p2
93.5	D6	1.56836167659065	VEGFA_1	61.4	IMR90p2
94.0	D6	1.94640006693015	VEGFA_1	61.4	IMR90p2
94.5	D6	2.72756975008468	VEGFA_1	61.4	IMR90p2
95.0	D6	1.43519476936461	VEGFA_1	61.4	IMR90p2
55.0	E6	3.3663329026225	VEGFA_1	59.0	IMR90p2
55.5	E6	7.29372128901502	VEGFA_1	59.0	IMR90p2
56.0	E6	6.73266580524466	VEGFA_1	59.0	IMR90p2
56.5	E6	6.73266580524432	VEGFA_1	59.0	IMR90p2
57.0	E6	6.73266580524614	VEGFA_1	59.0	IMR90p2
57.5	E6	6.39273347715971	VEGFA_1	59.0	IMR90p2
58.0	E6	8.17745026556008	VEGFA_1	59.0	IMR90p2
58.5	E6	14.2842467274181	VEGFA_1	59.0	IMR90p2
59.0	E6	20.7205496993278	VEGFA_1	59.0	IMR90p2
59.5	E6	25.8338950366705	VEGFA_1	59.0	IMR90p2
60.0	E6	31.0293201551513	VEGFA_1	59.0	IMR90p2
60.5	E6	37.2449965702614	VEGFA_1	59.0	IMR90p2
61.0	E6	42.7753432390206	VEGFA_1	59.0	IMR90p2
61.5	E6	46.7136684842482	VEGFA_1	59.0	IMR90p2
62.0	E6	50.290507532375	VEGFA_1	59.0	IMR90p2
62.5	E6	52.4835189666339	VEGFA_1	59.0	IMR90p2
63.0	E6	54.1830035579643	VEGFA_1	59.0	IMR90p2
63.5	E6	56.0014206106583	VEGFA_1	59.0	IMR90p2
64.0	E6	60.2418855137354	VEGFA_1	59.0	IMR90p2
64.5	E6	67.2247275390234	VEGFA_1	59.0	IMR90p2
65.0	E6	75.7417530551027	VEGFA_1	59.0	IMR90p2
65.5	E6	85.3836541544995	VEGFA_1	59.0	IMR90p2
66.0	E6	95.7291227723755	VEGFA_1	59.0	IMR90p2
66.5	E6	104.130257231074	VEGFA_1	59.0	IMR90p2
67.0	E6	110.064112625793	VEGFA_1	59.0	IMR90p2
67.5	E6	115.285925860164	VEGFA_1	59.0	IMR90p2
68.0	E6	118.938900275474	VEGFA_1	59.0	IMR90p2
68.5	E6	121.106528667745	VEGFA_1	59.0	IMR90p2
69.0	E6	122.590712339183	VEGFA_1	59.0	IMR90p2
69.5	E6	123.849339569695	VEGFA_1	59.0	IMR90p2
70.0	E6	124.250790581512	VEGFA_1	59.0	IMR90p2
70.5	E6	124.239053478791	VEGFA_1	59.0	IMR90p2
71.0	E6	124.484468978331	VEGFA_1	59.0	IMR90p2
71.5	E6	125.329355345609	VEGFA_1	59.0	IMR90p2
72.0	E6	126.125002215714	VEGFA_1	59.0	IMR90p2
72.5	E6	126.45042177415	VEGFA_1	59.0	IMR90p2
73.0	E6	126.90895335585	VEGFA_1	59.0	IMR90p2
73.5	E6	127.586333866871	VEGFA_1	59.0	IMR90p2
74.0	E6	127.639470658711	VEGFA_1	59.0	IMR90p2
74.5	E6	127.636165380088	VEGFA_1	59.0	IMR90p2
75.0	E6	128.25913966817	VEGFA_1	59.0	IMR90p2
75.5	E6	128.028176561324	VEGFA_1	59.0	IMR90p2
76.0	E6	125.755668995443	VEGFA_1	59.0	IMR90p2
76.5	E6	123.204485985708	VEGFA_1	59.0	IMR90p2
77.0	E6	120.378219659235	VEGFA_1	59.0	IMR90p2
77.5	E6	117.30976816706	VEGFA_1	59.0	IMR90p2
78.0	E6	117.630881410903	VEGFA_1	59.0	IMR90p2
78.5	E6	128.247125505162	VEGFA_1	59.0	IMR90p2
79.0	E6	163.443791478982	VEGFA_1	59.0	IMR90p2
79.5	E6	230.415478142338	VEGFA_1	59.0	IMR90p2
80.0	E6	311.924416267919	VEGFA_1	59.0	IMR90p2
80.5	E6	387.254898668833	VEGFA_1	59.0	IMR90p2
81.0	E6	440.766765666889	VEGFA_1	59.0	IMR90p2
81.5	E6	441.288854327376	VEGFA_1	59.0	IMR90p2
82.0	E6	374.323278872391	VEGFA_1	59.0	IMR90p2
82.5	E6	273.98867308018	VEGFA_1	59.0	IMR90p2
83.0	E6	174.436914597039	VEGFA_1	59.0	IMR90p2
83.5	E6	87.5971021537308	VEGFA_1	59.0	IMR90p2
84.0	E6	29.7260825014143	VEGFA_1	59.0	IMR90p2
84.5	E6	7.53057311750808	VEGFA_1	59.0	IMR90p2
85.0	E6	3.92274831326642	VEGFA_1	59.0	IMR90p2
85.5	E6	3.29622416688073	VEGFA_1	59.0	IMR90p2
86.0	E6	2.75988573956187	VEGFA_1	59.0	IMR90p2
86.5	E6	2.25912552368862	VEGFA_1	59.0	IMR90p2
87.0	E6	2.47014503293201	VEGFA_1	59.0	IMR90p2
87.5	E6	2.66919420497982	VEGFA_1	59.0	IMR90p2
88.0	E6	2.69195760404926	VEGFA_1	59.0	IMR90p2
88.5	E6	3.17774565254308	VEGFA_1	59.0	IMR90p2
89.0	E6	3.10183836656455	VEGFA_1	59.0	IMR90p2
89.5	E6	2.45404582784698	VEGFA_1	59.0	IMR90p2
90.0	E6	2.52794537273667	VEGFA_1	59.0	IMR90p2
90.5	E6	2.88042199292244	VEGFA_1	59.0	IMR90p2
91.0	E6	2.62679401494938	VEGFA_1	59.0	IMR90p2
91.5	E6	2.7482963762746	VEGFA_1	59.0	IMR90p2
92.0	E6	3.30702724921713	VEGFA_1	59.0	IMR90p2
92.5	E6	2.90549677147061	VEGFA_1	59.0	IMR90p2
93.0	E6	2.13879142548285	VEGFA_1	59.0	IMR90p2
93.5	E6	1.37389725721619	VEGFA_1	59.0	IMR90p2
94.0	E6	0.663229884645204	VEGFA_1	59.0	IMR90p2
94.5	E6	-0.902786591622828	VEGFA_1	59.0	IMR90p2
95.0	E6	-1.06245006550949	VEGFA_1	59.0	IMR90p2
55.0	F6	-1.80677901793445	VEGFA_1	57.0	IMR90p2
55.5	F6	-3.91468787219037	VEGFA_1	57.0	IMR90p2
56.0	F6	-3.61355803586719	VEGFA_1	57.0	IMR90p2
56.5	F6	-3.61355803586866	VEGFA_1	57.0	IMR90p2
57.0	F6	-3.61355803586537	VEGFA_1	57.0	IMR90p2
57.5	F6	-4.37601232158966	VEGFA_1	57.0	IMR90p2
58.0	F6	0.318412748133255	VEGFA_1	57.0	IMR90p2
58.5	F6	9.53305010410941	VEGFA_1	57.0	IMR90p2
59.0	F6	17.0552179200427	VEGFA_1	57.0	IMR90p2
59.5	F6	24.2804393296867	VEGFA_1	57.0	IMR90p2
60.0	F6	30.4298735309413	VEGFA_1	57.0	IMR90p2
60.5	F6	35.5169515680246	VEGFA_1	57.0	IMR90p2
61.0	F6	40.0859153305947	VEGFA_1	57.0	IMR90p2
61.5	F6	43.1335090304465	VEGFA_1	57.0	IMR90p2
62.0	F6	45.0014949821756	VEGFA_1	57.0	IMR90p2
62.5	F6	46.3839175674776	VEGFA_1	57.0	IMR90p2
63.0	F6	46.989069680889	VEGFA_1	57.0	IMR90p2
63.5	F6	48.4444196389546	VEGFA_1	57.0	IMR90p2
64.0	F6	52.3334145226274	VEGFA_1	57.0	IMR90p2
64.5	F6	58.3897480853276	VEGFA_1	57.0	IMR90p2
65.0	F6	66.2913219455471	VEGFA_1	57.0	IMR90p2
65.5	F6	76.8544751857889	VEGFA_1	57.0	IMR90p2
66.0	F6	87.7003775123587	VEGFA_1	57.0	IMR90p2
66.5	F6	96.0452340009577	VEGFA_1	57.0	IMR90p2
67.0	F6	102.329495770191	VEGFA_1	57.0	IMR90p2
67.5	F6	107.061797436615	VEGFA_1	57.0	IMR90p2
68.0	F6	109.189390341715	VEGFA_1	57.0	IMR90p2
68.5	F6	109.536209002022	VEGFA_1	57.0	IMR90p2
69.0	F6	109.615699948695	VEGFA_1	57.0	IMR90p2
69.5	F6	109.439253990749	VEGFA_1	57.0	IMR90p2
70.0	F6	108.706143088805	VEGFA_1	57.0	IMR90p2
70.5	F6	108.141843272293	VEGFA_1	57.0	IMR90p2
71.0	F6	108.127301526361	VEGFA_1	57.0	IMR90p2
71.5	F6	109.047922780137	VEGFA_1	57.0	IMR90p2
72.0	F6	110.578318962268	VEGFA_1	57.0	IMR90p2
72.5	F6	112.413643771767	VEGFA_1	57.0	IMR90p2
73.0	F6	114.334872268312	VEGFA_1	57.0	IMR90p2
73.5	F6	116.235130169168	VEGFA_1	57.0	IMR90p2
74.0	F6	118.318044895383	VEGFA_1	57.0	IMR90p2
74.5	F6	119.247382568196	VEGFA_1	57.0	IMR90p2
75.0	F6	119.038677405277	VEGFA_1	57.0	IMR90p2
75.5	F6	118.151975960016	VEGFA_1	57.0	IMR90p2
76.0	F6	115.859528126083	VEGFA_1	57.0	IMR90p2
76.5	F6	111.558166138649	VEGFA_1	57.0	IMR90p2
77.0	F6	107.418188335261	VEGFA_1	57.0	IMR90p2
77.5	F6	104.422994885701	VEGFA_1	57.0	IMR90p2
78.0	F6	102.913569622431	VEGFA_1	57.0	IMR90p2
78.5	F6	108.755992323706	VEGFA_1	57.0	IMR90p2
79.0	F6	135.485179913243	VEGFA_1	57.0	IMR90p2
79.5	F6	189.407029954818	VEGFA_1	57.0	IMR90p2
80.0	F6	255.25877316773	VEGFA_1	57.0	IMR90p2
80.5	F6	316.907880855082	VEGFA_1	57.0	IMR90p2
81.0	F6	362.117294919191	VEGFA_1	57.0	IMR90p2
81.5	F6	364.447434886601	VEGFA_1	57.0	IMR90p2
82.0	F6	309.674318334131	VEGFA_1	57.0	IMR90p2
82.5	F6	226.46670433846	VEGFA_1	57.0	IMR90p2
83.0	F6	144.348265879263	VEGFA_1	57.0	IMR90p2
83.5	F6	72.6423937589814	VEGFA_1	57.0	IMR90p2
84.0	F6	24.2408548698238	VEGFA_1	57.0	IMR90p2
84.5	F6	5.89539906934846	VEGFA_1	57.0	IMR90p2
85.0	F6	3.81773291699164	VEGFA_1	57.0	IMR90p2
85.5	F6	3.78753589517515	VEGFA_1	57.0	IMR90p2
86.0	F6	3.26637246926663	VEGFA_1	57.0	IMR90p2
86.5	F6	2.36724906237941	VEGFA_1	57.0	IMR90p2
87.0	F6	2.2452901354211	VEGFA_1	57.0	IMR90p2
87.5	F6	2.43725910820035	VEGFA_1	57.0	IMR90p2
88.0	F6	2.55270394523313	VEGFA_1	57.0	IMR90p2
88.5	F6	2.78587505896832	VEGFA_1	57.0	IMR90p2
89.0	F6	3.44011514989467	VEGFA_1	57.0	IMR90p2
89.5	F6	3.12482075153343	VEGFA_1	57.0	IMR90p2
90.0	F6	2.20229490846776	VEGFA_1	57.0	IMR90p2
90.5	F6	1.85140092565098	VEGFA_1	57.0	IMR90p2
91.0	F6	1.69251781889966	VEGFA_1	57.0	IMR90p2
91.5	F6	1.54322989967199	VEGFA_1	57.0	IMR90p2
92.0	F6	2.16393812767569	VEGFA_1	57.0	IMR90p2
92.5	F6	2.89895173211289	VEGFA_1	57.0	IMR90p2
93.0	F6	2.9263046707045	VEGFA_1	57.0	IMR90p2
93.5	F6	2.62097322592638	VEGFA_1	57.0	IMR90p2
94.0	F6	2.39016186331696	VEGFA_1	57.0	IMR90p2
94.5	F6	1.50893279296884	VEGFA_1	57.0	IMR90p2
95.0	F6	0.205332398474411	VEGFA_1	57.0	IMR90p2
55.0	G6	-3.25977430177136	VEGFA_1	55.7	IMR90p2
55.5	G6	-7.0628443205045	VEGFA_1	55.7	IMR90p2
56.0	G6	-6.5195486035426	VEGFA_1	55.7	IMR90p2
56.5	G6	-6.51954860354442	VEGFA_1	55.7	IMR90p2
57.0	G6	-6.51954860352669	VEGFA_1	55.7	IMR90p2
57.5	G6	-7.28794852510578	VEGFA_1	55.7	IMR90p2
58.0	G6	-2.65469888149369	VEGFA_1	55.7	IMR90p2
58.5	G6	7.18238400272298	VEGFA_1	55.7	IMR90p2
59.0	G6	16.3585829283145	VEGFA_1	55.7	IMR90p2
59.5	G6	24.4624906163957	VEGFA_1	55.7	IMR90p2
60.0	G6	32.0444165217385	VEGFA_1	55.7	IMR90p2
60.5	G6	39.0491799690923	VEGFA_1	55.7	IMR90p2
61.0	G6	44.2908220720656	VEGFA_1	55.7	IMR90p2
61.5	G6	47.0493532539776	VEGFA_1	55.7	IMR90p2
62.0	G6	48.8894325846838	VEGFA_1	55.7	IMR90p2
62.5	G6	49.7654441860851	VEGFA_1	55.7	IMR90p2
63.0	G6	48.2748588001501	VEGFA_1	55.7	IMR90p2
63.5	G6	47.5471341428931	VEGFA_1	55.7	IMR90p2
64.0	G6	48.8454244469508	VEGFA_1	55.7	IMR90p2
64.5	G6	50.5947829028396	VEGFA_1	55.7	IMR90p2
65.0	G6	54.7075694929783	VEGFA_1	55.7	IMR90p2
65.5	G6	62.8614422767291	VEGFA_1	55.7	IMR90p2
66.0	G6	71.4361083134952	VEGFA_1	55.7	IMR90p2
66.5	G6	79.6776878494319	VEGFA_1	55.7	IMR90p2
67.0	G6	88.7825993555548	VEGFA_1	55.7	IMR90p2
67.5	G6	95.8938378999156	VEGFA_1	55.7	IMR90p2
68.0	G6	100.157656232715	VEGFA_1	55.7	IMR90p2
68.5	G6	103.253044321642	VEGFA_1	55.7	IMR90p2
69.0	G6	104.316400133829	VEGFA_1	55.7	IMR90p2
69.5	G6	103.889047331361	VEGFA_1	55.7	IMR90p2
70.0	G6	102.849866818674	VEGFA_1	55.7	IMR90p2
70.5	G6	100.924862636261	VEGFA_1	55.7	IMR90p2
71.0	G6	99.0845745438511	VEGFA_1	55.7	IMR90p2
71.5	G6	99.6891387569813	VEGFA_1	55.7	IMR90p2
72.0	G6	102.36586622186	VEGFA_1	55.7	IMR90p2
72.5	G6	106.781507943363	VEGFA_1	55.7	IMR90p2
73.0	G6	113.128268762091	VEGFA_1	55.7	IMR90p2
73.5	G6	119.558748492844	VEGFA_1	55.7	IMR90p2
74.0	G6	123.487701428781	VEGFA_1	55.7	IMR90p2
74.5	G6	123.474223133248	VEGFA_1	55.7	IMR90p2
75.0	G6	119.957999634866	VEGFA_1	55.7	IMR90p2
75.5	G6	113.551380338911	VEGFA_1	55.7	IMR90p2
76.0	G6	105.771514875802	VEGFA_1	55.7	IMR90p2
76.5	G6	98.1455132328912	VEGFA_1	55.7	IMR90p2
77.0	G6	92.2260076314064	VEGFA_1	55.7	IMR90p2
77.5	G6	88.4906218459533	VEGFA_1	55.7	IMR90p2
78.0	G6	87.553122732135	VEGFA_1	55.7	IMR90p2
78.5	G6	91.6860665550734	VEGFA_1	55.7	IMR90p2
79.0	G6	110.672151622773	VEGFA_1	55.7	IMR90p2
79.5	G6	152.949946116728	VEGFA_1	55.7	IMR90p2
80.0	G6	206.612551335016	VEGFA_1	55.7	IMR90p2
80.5	G6	256.464967852428	VEGFA_1	55.7	IMR90p2
81.0	G6	294.871097199302	VEGFA_1	55.7	IMR90p2
81.5	G6	301.95451850823	VEGFA_1	55.7	IMR90p2
82.0	G6	260.082151396378	VEGFA_1	55.7	IMR90p2
82.5	G6	191.625141778587	VEGFA_1	55.7	IMR90p2
83.0	G6	124.661893024734	VEGFA_1	55.7	IMR90p2
83.5	G6	65.3326531671382	VEGFA_1	55.7	IMR90p2
84.0	G6	22.9590575852983	VEGFA_1	55.7	IMR90p2
84.5	G6	6.42719871475424	VEGFA_1	55.7	IMR90p2
85.0	G6	4.7272391969376	VEGFA_1	55.7	IMR90p2
85.5	G6	4.39547043115624	VEGFA_1	55.7	IMR90p2
86.0	G6	4.01025807432683	VEGFA_1	55.7	IMR90p2
86.5	G6	3.57895652752433	VEGFA_1	55.7	IMR90p2
87.0	G6	3.29808436097693	VEGFA_1	55.7	IMR90p2
87.5	G6	3.37964822492182	VEGFA_1	55.7	IMR90p2
88.0	G6	3.20578777716906	VEGFA_1	55.7	IMR90p2
88.5	G6	2.80879049512617	VEGFA_1	55.7	IMR90p2
89.0	G6	2.57923386880105	VEGFA_1	55.7	IMR90p2
89.5	G6	2.33677691310646	VEGFA_1	55.7	IMR90p2
90.0	G6	2.09371839299382	VEGFA_1	55.7	IMR90p2
90.5	G6	1.74864638475316	VEGFA_1	55.7	IMR90p2
91.0	G6	1.41236095393083	VEGFA_1	55.7	IMR90p2
91.5	G6	1.75337022908866	VEGFA_1	55.7	IMR90p2
92.0	G6	2.21378075352908	VEGFA_1	55.7	IMR90p2
92.5	G6	1.88551364306528	VEGFA_1	55.7	IMR90p2
93.0	G6	1.98026733939281	VEGFA_1	55.7	IMR90p2
93.5	G6	1.75832386185226	VEGFA_1	55.7	IMR90p2
94.0	G6	1.12843509498447	VEGFA_1	55.7	IMR90p2
94.5	G6	-0.322983019109927	VEGFA_1	55.7	IMR90p2
95.0	G6	-0.712624169933918	VEGFA_1	55.7	IMR90p2
55.0	H6	-4.41386775288436	VEGFA_1	55.0	IMR90p2
55.5	H6	-9.56338013124957	VEGFA_1	55.0	IMR90p2
56.0	H6	-8.82773550576883	VEGFA_1	55.0	IMR90p2
56.5	H6	-8.82773550577338	VEGFA_1	55.0	IMR90p2
57.0	H6	-8.827735505737	VEGFA_1	55.0	IMR90p2
57.5	H6	-9.66334517528333	VEGFA_1	55.0	IMR90p2
58.0	H6	-4.63568870368135	VEGFA_1	55.0	IMR90p2
58.5	H6	6.15794092451597	VEGFA_1	55.0	IMR90p2
59.0	H6	16.0636123069537	VEGFA_1	55.0	IMR90p2
59.5	H6	24.941383788989	VEGFA_1	55.0	IMR90p2
60.0	H6	32.1436449192375	VEGFA_1	55.0	IMR90p2
60.5	H6	38.6468803770698	VEGFA_1	55.0	IMR90p2
61.0	H6	43.3995951391174	VEGFA_1	55.0	IMR90p2
61.5	H6	46.1144766729107	VEGFA_1	55.0	IMR90p2
62.0	H6	47.6047348570278	VEGFA_1	55.0	IMR90p2
62.5	H6	47.4932468873294	VEGFA_1	55.0	IMR90p2
63.0	H6	46.2379863067722	VEGFA_1	55.0	IMR90p2
63.5	H6	45.3558224129255	VEGFA_1	55.0	IMR90p2
64.0	H6	45.1608204558279	VEGFA_1	55.0	IMR90p2
64.5	H6	46.5469708409978	VEGFA_1	55.0	IMR90p2
65.0	H6	50.9282704073256	VEGFA_1	55.0	IMR90p2
65.5	H6	57.1783864635211	VEGFA_1	55.0	IMR90p2
66.0	H6	64.6397370736333	VEGFA_1	55.0	IMR90p2
66.5	H6	73.2068150841488	VEGFA_1	55.0	IMR90p2
67.0	H6	80.7456959459965	VEGFA_1	55.0	IMR90p2
67.5	H6	86.6867503234555	VEGFA_1	55.0	IMR90p2
68.0	H6	91.0035673539419	VEGFA_1	55.0	IMR90p2
68.5	H6	93.0955366095823	VEGFA_1	55.0	IMR90p2
69.0	H6	93.3093141646907	VEGFA_1	55.0	IMR90p2
69.5	H6	92.789149225293	VEGFA_1	55.0	IMR90p2
70.0	H6	91.4604589364884	VEGFA_1	55.0	IMR90p2
70.5	H6	90.0228555844672	VEGFA_1	55.0	IMR90p2
71.0	H6	89.2618501502785	VEGFA_1	55.0	IMR90p2
71.5	H6	89.2822072201803	VEGFA_1	55.0	IMR90p2
72.0	H6	91.1606600968885	VEGFA_1	55.0	IMR90p2
72.5	H6	95.1897930775013	VEGFA_1	55.0	IMR90p2
73.0	H6	101.194351559503	VEGFA_1	55.0	IMR90p2
73.5	H6	108.125691982701	VEGFA_1	55.0	IMR90p2
74.0	H6	114.300614600917	VEGFA_1	55.0	IMR90p2
74.5	H6	117.360293403848	VEGFA_1	55.0	IMR90p2
75.0	H6	115.947180252121	VEGFA_1	55.0	IMR90p2
75.5	H6	110.055706942989	VEGFA_1	55.0	IMR90p2
76.0	H6	101.306081296675	VEGFA_1	55.0	IMR90p2
76.5	H6	91.8373106937383	VEGFA_1	55.0	IMR90p2
77.0	H6	83.5510945913558	VEGFA_1	55.0	IMR90p2
77.5	H6	77.5555694295314	VEGFA_1	55.0	IMR90p2
78.0	H6	74.6179030319286	VEGFA_1	55.0	IMR90p2
78.5	H6	76.295094662638	VEGFA_1	55.0	IMR90p2
79.0	H6	89.0546103138175	VEGFA_1	55.0	IMR90p2
79.5	H6	121.267764882077	VEGFA_1	55.0	IMR90p2
80.0	H6	165.821906579305	VEGFA_1	55.0	IMR90p2
80.5	H6	208.951799043301	VEGFA_1	55.0	IMR90p2
81.0	H6	243.996365730357	VEGFA_1	55.0	IMR90p2
81.5	H6	256.004420186693	VEGFA_1	55.0	IMR90p2
82.0	H6	226.893540806587	VEGFA_1	55.0	IMR90p2
82.5	H6	171.101733222173	VEGFA_1	55.0	IMR90p2
83.0	H6	114.128702152797	VEGFA_1	55.0	IMR90p2
83.5	H6	62.2184052088111	VEGFA_1	55.0	IMR90p2
84.0	H6	23.3822920184931	VEGFA_1	55.0	IMR90p2
84.5	H6	6.48897168078838	VEGFA_1	55.0	IMR90p2
85.0	H6	3.82083456113742	VEGFA_1	55.0	IMR90p2
85.5	H6	3.36921361785312	VEGFA_1	55.0	IMR90p2
86.0	H6	3.48152997229005	VEGFA_1	55.0	IMR90p2
86.5	H6	3.23662638865864	VEGFA_1	55.0	IMR90p2
87.0	H6	2.88617211657288	VEGFA_1	55.0	IMR90p2
87.5	H6	3.27672398320868	VEGFA_1	55.0	IMR90p2
88.0	H6	3.59901520974341	VEGFA_1	55.0	IMR90p2
88.5	H6	3.22944189372521	VEGFA_1	55.0	IMR90p2
89.0	H6	2.74155951497386	VEGFA_1	55.0	IMR90p2
89.5	H6	2.34712652575632	VEGFA_1	55.0	IMR90p2
90.0	H6	1.92229293740007	VEGFA_1	55.0	IMR90p2
90.5	H6	1.48942585532973	VEGFA_1	55.0	IMR90p2
91.0	H6	1.22945524870244	VEGFA_1	55.0	IMR90p2
91.5	H6	1.55652766323459	VEGFA_1	55.0	IMR90p2
92.0	H6	1.99015966025848	VEGFA_1	55.0	IMR90p2
92.5	H6	1.69715319524647	VEGFA_1	55.0	IMR90p2
93.0	H6	1.24159741968839	VEGFA_1	55.0	IMR90p2
93.5	H6	0.86561269486333	VEGFA_1	55.0	IMR90p2
94.0	H6	0.19651897626818	VEGFA_1	55.0	IMR90p2
94.5	H6	-0.768208184784271	VEGFA_1	55.0	IMR90p2
95.0	H6	-0.67006871365038	VEGFA_1	55.0	IMR90p2
55.0	A6	15.6092672203868	VEGFA_1	65.0	IMR90p11
55.5	A6	33.8200789775046	VEGFA_1	65.0	IMR90p11
56.0	A6	31.2185344407735	VEGFA_1	65.0	IMR90p11
56.5	A6	31.2185344407686	VEGFA_1	65.0	IMR90p11
57.0	A6	31.2185344408077	VEGFA_1	65.0	IMR90p11
57.5	A6	31.0531181505045	VEGFA_1	65.0	IMR90p11
58.0	A6	32.2429294838834	VEGFA_1	65.0	IMR90p11
58.5	A6	33.0320687392858	VEGFA_1	65.0	IMR90p11
59.0	A6	33.5080309324103	VEGFA_1	65.0	IMR90p11
59.5	A6	35.5237189163721	VEGFA_1	65.0	IMR90p11
60.0	A6	37.0208660039279	VEGFA_1	65.0	IMR90p11
60.5	A6	38.7245314517254	VEGFA_1	65.0	IMR90p11
61.0	A6	42.7663256546807	VEGFA_1	65.0	IMR90p11
61.5	A6	46.7506757347949	VEGFA_1	65.0	IMR90p11
62.0	A6	48.1997540461431	VEGFA_1	65.0	IMR90p11
62.5	A6	48.8519993664125	VEGFA_1	65.0	IMR90p11
63.0	A6	49.6979487401713	VEGFA_1	65.0	IMR90p11
63.5	A6	50.2695514796086	VEGFA_1	65.0	IMR90p11
64.0	A6	52.8044293626681	VEGFA_1	65.0	IMR90p11
64.5	A6	59.3875085618683	VEGFA_1	65.0	IMR90p11
65.0	A6	68.7679813775807	VEGFA_1	65.0	IMR90p11
65.5	A6	81.0301793868556	VEGFA_1	65.0	IMR90p11
66.0	A6	94.6475364462902	VEGFA_1	65.0	IMR90p11
66.5	A6	106.705404101057	VEGFA_1	65.0	IMR90p11
67.0	A6	116.257236866891	VEGFA_1	65.0	IMR90p11
67.5	A6	123.791885506376	VEGFA_1	65.0	IMR90p11
68.0	A6	127.746808869188	VEGFA_1	65.0	IMR90p11
68.5	A6	128.543004048189	VEGFA_1	65.0	IMR90p11
69.0	A6	128.50884925236	VEGFA_1	65.0	IMR90p11
69.5	A6	128.095950391215	VEGFA_1	65.0	IMR90p11
70.0	A6	127.703227890763	VEGFA_1	65.0	IMR90p11
70.5	A6	127.903382854549	VEGFA_1	65.0	IMR90p11
71.0	A6	128.985546956821	VEGFA_1	65.0	IMR90p11
71.5	A6	130.863420771329	VEGFA_1	65.0	IMR90p11
72.0	A6	133.54640509171	VEGFA_1	65.0	IMR90p11
72.5	A6	136.637987076324	VEGFA_1	65.0	IMR90p11
73.0	A6	139.943004683997	VEGFA_1	65.0	IMR90p11
73.5	A6	143.521888495506	VEGFA_1	65.0	IMR90p11
74.0	A6	145.897834020637	VEGFA_1	65.0	IMR90p11
74.5	A6	146.634640591705	VEGFA_1	65.0	IMR90p11
75.0	A6	144.956414094004	VEGFA_1	65.0	IMR90p11
75.5	A6	141.049101306413	VEGFA_1	65.0	IMR90p11
76.0	A6	136.257783464028	VEGFA_1	65.0	IMR90p11
76.5	A6	131.390901037337	VEGFA_1	65.0	IMR90p11
77.0	A6	126.565754855199	VEGFA_1	65.0	IMR90p11
77.5	A6	123.418086801062	VEGFA_1	65.0	IMR90p11
78.0	A6	124.254981760221	VEGFA_1	65.0	IMR90p11
78.5	A6	132.459117059369	VEGFA_1	65.0	IMR90p11
79.0	A6	165.906980353094	VEGFA_1	65.0	IMR90p11
79.5	A6	236.23296752889	VEGFA_1	65.0	IMR90p11
80.0	A6	324.949307020082	VEGFA_1	65.0	IMR90p11
80.5	A6	409.142116414077	VEGFA_1	65.0	IMR90p11
81.0	A6	474.495391211392	VEGFA_1	65.0	IMR90p11
81.5	A6	486.234119076853	VEGFA_1	65.0	IMR90p11
82.0	A6	421.116988685299	VEGFA_1	65.0	IMR90p11
82.5	A6	313.651191840619	VEGFA_1	65.0	IMR90p11
83.0	A6	203.95392791506	VEGFA_1	65.0	IMR90p11
83.5	A6	106.125802873662	VEGFA_1	65.0	IMR90p11
84.0	A6	36.9720598418316	VEGFA_1	65.0	IMR90p11
84.5	A6	8.65312132160619	VEGFA_1	65.0	IMR90p11
85.0	A6	4.31293679649451	VEGFA_1	65.0	IMR90p11
85.5	A6	4.07438972786485	VEGFA_1	65.0	IMR90p11
86.0	A6	4.0491192261353	VEGFA_1	65.0	IMR90p11
86.5	A6	4.2165564861964	VEGFA_1	65.0	IMR90p11
87.0	A6	4.19173682209498	VEGFA_1	65.0	IMR90p11
87.5	A6	3.74160057191625	VEGFA_1	65.0	IMR90p11
88.0	A6	3.6822328734562	VEGFA_1	65.0	IMR90p11
88.5	A6	3.3484059710845	VEGFA_1	65.0	IMR90p11
89.0	A6	2.81910244360796	VEGFA_1	65.0	IMR90p11
89.5	A6	2.01791394043494	VEGFA_1	65.0	IMR90p11
90.0	A6	1.34555701699168	VEGFA_1	65.0	IMR90p11
90.5	A6	0.925426870717502	VEGFA_1	65.0	IMR90p11
91.0	A6	0.850179304571327	VEGFA_1	65.0	IMR90p11
91.5	A6	1.08336734402883	VEGFA_1	65.0	IMR90p11
92.0	A6	1.67211940509725	VEGFA_1	65.0	IMR90p11
92.5	A6	2.59273491468417	VEGFA_1	65.0	IMR90p11
93.0	A6	2.82460793836589	VEGFA_1	65.0	IMR90p11
93.5	A6	3.12071145487977	VEGFA_1	65.0	IMR90p11
94.0	A6	3.44445054549334	VEGFA_1	65.0	IMR90p11
94.5	A6	4.33723696510543	VEGFA_1	65.0	IMR90p11
95.0	A6	2.29120055211007	VEGFA_1	65.0	IMR90p11
55.0	B6	13.6729530844974	VEGFA_1	64.5	IMR90p11
55.5	B6	29.6247316830777	VEGFA_1	64.5	IMR90p11
56.0	B6	27.3459061689939	VEGFA_1	64.5	IMR90p11
56.5	B6	27.3459061689953	VEGFA_1	64.5	IMR90p11
57.0	B6	27.3459061689792	VEGFA_1	64.5	IMR90p11
57.5	B6	27.234461524144	VEGFA_1	64.5	IMR90p11
58.0	B6	27.7996897762085	VEGFA_1	64.5	IMR90p11
58.5	B6	29.9078182545169	VEGFA_1	64.5	IMR90p11
59.0	B6	32.3812999603374	VEGFA_1	64.5	IMR90p11
59.5	B6	34.1559523277656	VEGFA_1	64.5	IMR90p11
60.0	B6	37.0138711147761	VEGFA_1	64.5	IMR90p11
60.5	B6	40.2849037747988	VEGFA_1	64.5	IMR90p11
61.0	B6	42.8327054150645	VEGFA_1	64.5	IMR90p11
61.5	B6	45.5051029423445	VEGFA_1	64.5	IMR90p11
62.0	B6	47.9801252134914	VEGFA_1	64.5	IMR90p11
62.5	B6	49.2955186252062	VEGFA_1	64.5	IMR90p11
63.0	B6	50.5755596687935	VEGFA_1	64.5	IMR90p11
63.5	B6	52.9677355928141	VEGFA_1	64.5	IMR90p11
64.0	B6	56.4274614050686	VEGFA_1	64.5	IMR90p11
64.5	B6	62.5762240074215	VEGFA_1	64.5	IMR90p11
65.0	B6	71.8748235091264	VEGFA_1	64.5	IMR90p11
65.5	B6	83.4950797108983	VEGFA_1	64.5	IMR90p11
66.0	B6	95.8173530865387	VEGFA_1	64.5	IMR90p11
66.5	B6	107.078431388612	VEGFA_1	64.5	IMR90p11
67.0	B6	115.964723443813	VEGFA_1	64.5	IMR90p11
67.5	B6	121.957944288773	VEGFA_1	64.5	IMR90p11
68.0	B6	125.176254415736	VEGFA_1	64.5	IMR90p11
68.5	B6	126.551588788795	VEGFA_1	64.5	IMR90p11
69.0	B6	127.498764804659	VEGFA_1	64.5	IMR90p11
69.5	B6	128.457447681416	VEGFA_1	64.5	IMR90p11
70.0	B6	129.624723755625	VEGFA_1	64.5	IMR90p11
70.5	B6	131.142101802529	VEGFA_1	64.5	IMR90p11
71.0	B6	132.619108166457	VEGFA_1	64.5	IMR90p11
71.5	B6	134.56409838917	VEGFA_1	64.5	IMR90p11
72.0	B6	137.446869584883	VEGFA_1	64.5	IMR90p11
72.5	B6	141.022649657017	VEGFA_1	64.5	IMR90p11
73.0	B6	144.580463822779	VEGFA_1	64.5	IMR90p11
73.5	B6	147.953262521665	VEGFA_1	64.5	IMR90p11
74.0	B6	149.575334290595	VEGFA_1	64.5	IMR90p11
74.5	B6	148.238643117015	VEGFA_1	64.5	IMR90p11
75.0	B6	144.562960036649	VEGFA_1	64.5	IMR90p11
75.5	B6	139.599011741152	VEGFA_1	64.5	IMR90p11
76.0	B6	133.760088349993	VEGFA_1	64.5	IMR90p11
76.5	B6	128.396387996006	VEGFA_1	64.5	IMR90p11
77.0	B6	124.681562646774	VEGFA_1	64.5	IMR90p11
77.5	B6	122.311481137008	VEGFA_1	64.5	IMR90p11
78.0	B6	123.211717790327	VEGFA_1	64.5	IMR90p11
78.5	B6	133.815810301496	VEGFA_1	64.5	IMR90p11
79.0	B6	171.164940226642	VEGFA_1	64.5	IMR90p11
79.5	B6	244.09154319386	VEGFA_1	64.5	IMR90p11
80.0	B6	334.4993028505	VEGFA_1	64.5	IMR90p11
80.5	B6	420.037615525272	VEGFA_1	64.5	IMR90p11
81.0	B6	483.875444214146	VEGFA_1	64.5	IMR90p11
81.5	B6	490.677787543391	VEGFA_1	64.5	IMR90p11
82.0	B6	421.867836028308	VEGFA_1	64.5	IMR90p11
82.5	B6	313.274382927217	VEGFA_1	64.5	IMR90p11
83.0	B6	202.670009948623	VEGFA_1	64.5	IMR90p11
83.5	B6	104.80545268567	VEGFA_1	64.5	IMR90p11
84.0	B6	37.4026485001382	VEGFA_1	64.5	IMR90p11
84.5	B6	9.68807657155082	VEGFA_1	64.5	IMR90p11
85.0	B6	4.40878761978632	VEGFA_1	64.5	IMR90p11
85.5	B6	3.73991212197024	VEGFA_1	64.5	IMR90p11
86.0	B6	3.00875070968436	VEGFA_1	64.5	IMR90p11
86.5	B6	2.6647589364506	VEGFA_1	64.5	IMR90p11
87.0	B6	2.92388178885494	VEGFA_1	64.5	IMR90p11
87.5	B6	2.86835427486153	VEGFA_1	64.5	IMR90p11
88.0	B6	2.8605490589652	VEGFA_1	64.5	IMR90p11
88.5	B6	3.25188987966703	VEGFA_1	64.5	IMR90p11
89.0	B6	3.54491998253962	VEGFA_1	64.5	IMR90p11
89.5	B6	3.28810264325756	VEGFA_1	64.5	IMR90p11
90.0	B6	3.26915386044999	VEGFA_1	64.5	IMR90p11
90.5	B6	3.40252374593769	VEGFA_1	64.5	IMR90p11
91.0	B6	2.7490203872033	VEGFA_1	64.5	IMR90p11
91.5	B6	1.89967479538223	VEGFA_1	64.5	IMR90p11
92.0	B6	1.78078071853525	VEGFA_1	64.5	IMR90p11
92.5	B6	1.51644057213986	VEGFA_1	64.5	IMR90p11
93.0	B6	1.06452547358384	VEGFA_1	64.5	IMR90p11
93.5	B6	2.53510977574319	VEGFA_1	64.5	IMR90p11
94.0	B6	3.20891776343137	VEGFA_1	64.5	IMR90p11
94.5	B6	6.35368578859448	VEGFA_1	64.5	IMR90p11
95.0	B6	4.54234673193946	VEGFA_1	64.5	IMR90p11
55.0	C6	11.5355887323424	VEGFA_1	63.3	IMR90p11
55.5	C6	24.9937755867415	VEGFA_1	63.3	IMR90p11
56.0	C6	23.0711774646845	VEGFA_1	63.3	IMR90p11
56.5	C6	23.0711774646818	VEGFA_1	63.3	IMR90p11
57.0	C6	23.0711774647036	VEGFA_1	63.3	IMR90p11
57.5	C6	22.8858398459122	VEGFA_1	63.3	IMR90p11
58.0	C6	23.8785698926538	VEGFA_1	63.3	IMR90p11
58.5	C6	27.1998420815642	VEGFA_1	63.3	IMR90p11
59.0	C6	29.7238080179045	VEGFA_1	63.3	IMR90p11
59.5	C6	31.1764971130299	VEGFA_1	63.3	IMR90p11
60.0	C6	33.9740067528876	VEGFA_1	63.3	IMR90p11
60.5	C6	37.83243545297	VEGFA_1	63.3	IMR90p11
61.0	C6	42.1014467505645	VEGFA_1	63.3	IMR90p11
61.5	C6	46.8956308844863	VEGFA_1	63.3	IMR90p11
62.0	C6	51.2023261356871	VEGFA_1	63.3	IMR90p11
62.5	C6	53.9305418350797	VEGFA_1	63.3	IMR90p11
63.0	C6	57.234836296238	VEGFA_1	63.3	IMR90p11
63.5	C6	59.8056527726637	VEGFA_1	63.3	IMR90p11
64.0	C6	62.8276929377009	VEGFA_1	63.3	IMR90p11
64.5	C6	69.8718397310831	VEGFA_1	63.3	IMR90p11
65.0	C6	79.8624566546097	VEGFA_1	63.3	IMR90p11
65.5	C6	90.5163940439684	VEGFA_1	63.3	IMR90p11
66.0	C6	102.566687290038	VEGFA_1	63.3	IMR90p11
66.5	C6	115.556329739027	VEGFA_1	63.3	IMR90p11
67.0	C6	125.745121501634	VEGFA_1	63.3	IMR90p11
67.5	C6	132.711136780973	VEGFA_1	63.3	IMR90p11
68.0	C6	138.061551497943	VEGFA_1	63.3	IMR90p11
68.5	C6	142.541579962855	VEGFA_1	63.3	IMR90p11
69.0	C6	144.199066495612	VEGFA_1	63.3	IMR90p11
69.5	C6	144.970289542321	VEGFA_1	63.3	IMR90p11
70.0	C6	145.876248384198	VEGFA_1	63.3	IMR90p11
70.5	C6	146.106687150747	VEGFA_1	63.3	IMR90p11
71.0	C6	146.58680604651	VEGFA_1	63.3	IMR90p11
71.5	C6	149.223992106267	VEGFA_1	63.3	IMR90p11
72.0	C6	153.514709415417	VEGFA_1	63.3	IMR90p11
72.5	C6	160.311407842838	VEGFA_1	63.3	IMR90p11
73.0	C6	168.009465407866	VEGFA_1	63.3	IMR90p11
73.5	C6	173.07793554471	VEGFA_1	63.3	IMR90p11
74.0	C6	175.366038002477	VEGFA_1	63.3	IMR90p11
74.5	C6	173.936720294277	VEGFA_1	63.3	IMR90p11
75.0	C6	167.320993989519	VEGFA_1	63.3	IMR90p11
75.5	C6	158.434927452168	VEGFA_1	63.3	IMR90p11
76.0	C6	150.638912857273	VEGFA_1	63.3	IMR90p11
76.5	C6	143.069261276909	VEGFA_1	63.3	IMR90p11
77.0	C6	136.476992688749	VEGFA_1	63.3	IMR90p11
77.5	C6	132.397464315649	VEGFA_1	63.3	IMR90p11
78.0	C6	132.904814897788	VEGFA_1	63.3	IMR90p11
78.5	C6	143.588138648753	VEGFA_1	63.3	IMR90p11
79.0	C6	184.426764880989	VEGFA_1	63.3	IMR90p11
79.5	C6	263.847753978105	VEGFA_1	63.3	IMR90p11
80.0	C6	359.30949444181	VEGFA_1	63.3	IMR90p11
80.5	C6	447.562637388887	VEGFA_1	63.3	IMR90p11
81.0	C6	511.512341479084	VEGFA_1	63.3	IMR90p11
81.5	C6	512.302471385966	VEGFA_1	63.3	IMR90p11
82.0	C6	433.76052643562	VEGFA_1	63.3	IMR90p11
82.5	C6	318.137750738883	VEGFA_1	63.3	IMR90p11
83.0	C6	202.90429912815	VEGFA_1	63.3	IMR90p11
83.5	C6	101.824802661474	VEGFA_1	63.3	IMR90p11
84.0	C6	34.6116217492499	VEGFA_1	63.3	IMR90p11
84.5	C6	9.27354901012336	VEGFA_1	63.3	IMR90p11
85.0	C6	4.86081639141497	VEGFA_1	63.3	IMR90p11
85.5	C6	4.13970806555858	VEGFA_1	63.3	IMR90p11
86.0	C6	3.93672903486839	VEGFA_1	63.3	IMR90p11
86.5	C6	3.42219716269017	VEGFA_1	63.3	IMR90p11
87.0	C6	2.52537207857785	VEGFA_1	63.3	IMR90p11
87.5	C6	1.79790005687448	VEGFA_1	63.3	IMR90p11
88.0	C6	1.50496079201969	VEGFA_1	63.3	IMR90p11
88.5	C6	1.31183273648935	VEGFA_1	63.3	IMR90p11
89.0	C6	1.60773765804942	VEGFA_1	63.3	IMR90p11
89.5	C6	2.10895093818749	VEGFA_1	63.3	IMR90p11
90.0	C6	3.03802503715087	VEGFA_1	63.3	IMR90p11
90.5	C6	3.4157389568108	VEGFA_1	63.3	IMR90p11
91.0	C6	3.17342403341746	VEGFA_1	63.3	IMR90p11
91.5	C6	3.05405354317367	VEGFA_1	63.3	IMR90p11
92.0	C6	3.00110282575019	VEGFA_1	63.3	IMR90p11
92.5	C6	2.3962175219358	VEGFA_1	63.3	IMR90p11
93.0	C6	1.75144527085882	VEGFA_1	63.3	IMR90p11
93.5	C6	2.11772988989782	VEGFA_1	63.3	IMR90p11
94.0	C6	1.86834447795985	VEGFA_1	63.3	IMR90p11
94.5	C6	2.92244408925211	VEGFA_1	63.3	IMR90p11
95.0	C6	1.9729416693321	VEGFA_1	63.3	IMR90p11
55.0	D6	11.5556512155055	VEGFA_1	61.4	IMR90p11
55.5	D6	25.0372443002617	VEGFA_1	61.4	IMR90p11
56.0	D6	23.1113024310108	VEGFA_1	61.4	IMR90p11
56.5	D6	23.1113024310226	VEGFA_1	61.4	IMR90p11
57.0	D6	23.111302430928	VEGFA_1	61.4	IMR90p11
57.5	D6	22.8361498037688	VEGFA_1	61.4	IMR90p11
58.0	D6	24.3895879646126	VEGFA_1	61.4	IMR90p11
58.5	D6	28.6485115842955	VEGFA_1	61.4	IMR90p11
59.0	D6	32.6436492905916	VEGFA_1	61.4	IMR90p11
59.5	D6	35.7912816874004	VEGFA_1	61.4	IMR90p11
60.0	D6	38.9656461920525	VEGFA_1	61.4	IMR90p11
60.5	D6	42.9338362455422	VEGFA_1	61.4	IMR90p11
61.0	D6	46.635797315883	VEGFA_1	61.4	IMR90p11
61.5	D6	50.0314495260645	VEGFA_1	61.4	IMR90p11
62.0	D6	54.2022633645167	VEGFA_1	61.4	IMR90p11
62.5	D6	58.2302766626901	VEGFA_1	61.4	IMR90p11
63.0	D6	61.4994204060184	VEGFA_1	61.4	IMR90p11
63.5	D6	64.6808706944699	VEGFA_1	61.4	IMR90p11
64.0	D6	68.5129212799862	VEGFA_1	61.4	IMR90p11
64.5	D6	72.4557702051194	VEGFA_1	61.4	IMR90p11
65.0	D6	76.4816083254311	VEGFA_1	61.4	IMR90p11
65.5	D6	81.4539087756077	VEGFA_1	61.4	IMR90p11
66.0	D6	87.1386810878702	VEGFA_1	61.4	IMR90p11
66.5	D6	92.6415477055443	VEGFA_1	61.4	IMR90p11
67.0	D6	98.8396803006812	VEGFA_1	61.4	IMR90p11
67.5	D6	105.704307419666	VEGFA_1	61.4	IMR90p11
68.0	D6	112.322768878096	VEGFA_1	61.4	IMR90p11
68.5	D6	119.129305276177	VEGFA_1	61.4	IMR90p11
69.0	D6	125.510387359333	VEGFA_1	61.4	IMR90p11
69.5	D6	130.057525926181	VEGFA_1	61.4	IMR90p11
70.0	D6	133.610415733022	VEGFA_1	61.4	IMR90p11
70.5	D6	136.294836571237	VEGFA_1	61.4	IMR90p11
71.0	D6	137.567878078984	VEGFA_1	61.4	IMR90p11
71.5	D6	139.873874655271	VEGFA_1	61.4	IMR90p11
72.0	D6	145.169970327343	VEGFA_1	61.4	IMR90p11
72.5	D6	152.567233317064	VEGFA_1	61.4	IMR90p11
73.0	D6	161.449177910834	VEGFA_1	61.4	IMR90p11
73.5	D6	170.190278954861	VEGFA_1	61.4	IMR90p11
74.0	D6	175.38492315986	VEGFA_1	61.4	IMR90p11
74.5	D6	174.888821776931	VEGFA_1	61.4	IMR90p11
75.0	D6	168.114056225339	VEGFA_1	61.4	IMR90p11
75.5	D6	156.289483420132	VEGFA_1	61.4	IMR90p11
76.0	D6	142.881209849421	VEGFA_1	61.4	IMR90p11
76.5	D6	130.410175362093	VEGFA_1	61.4	IMR90p11
77.0	D6	119.751312342916	VEGFA_1	61.4	IMR90p11
77.5	D6	112.638160214082	VEGFA_1	61.4	IMR90p11
78.0	D6	110.575649404521	VEGFA_1	61.4	IMR90p11
78.5	D6	116.75614753932	VEGFA_1	61.4	IMR90p11
79.0	D6	145.544000103531	VEGFA_1	61.4	IMR90p11
79.5	D6	205.222922287339	VEGFA_1	61.4	IMR90p11
80.0	D6	279.203382345702	VEGFA_1	61.4	IMR90p11
80.5	D6	348.450406604801	VEGFA_1	61.4	IMR90p11
81.0	D6	400.352088514099	VEGFA_1	61.4	IMR90p11
81.5	D6	405.238402128551	VEGFA_1	61.4	IMR90p11
82.0	D6	346.646341757152	VEGFA_1	61.4	IMR90p11
82.5	D6	255.725287114209	VEGFA_1	61.4	IMR90p11
83.0	D6	164.827468647111	VEGFA_1	61.4	IMR90p11
83.5	D6	84.3685291861846	VEGFA_1	61.4	IMR90p11
84.0	D6	29.1539276074166	VEGFA_1	61.4	IMR90p11
84.5	D6	7.4631793904598	VEGFA_1	61.4	IMR90p11
85.0	D6	3.93821435393517	VEGFA_1	61.4	IMR90p11
85.5	D6	3.63937933748542	VEGFA_1	61.4	IMR90p11
86.0	D6	3.74616126716916	VEGFA_1	61.4	IMR90p11
86.5	D6	3.65972107486527	VEGFA_1	61.4	IMR90p11
87.0	D6	3.61652860624093	VEGFA_1	61.4	IMR90p11
87.5	D6	3.52130140665781	VEGFA_1	61.4	IMR90p11
88.0	D6	2.91059832217576	VEGFA_1	61.4	IMR90p11
88.5	D6	2.41603632061134	VEGFA_1	61.4	IMR90p11
89.0	D6	2.47159966122064	VEGFA_1	61.4	IMR90p11
89.5	D6	2.59361093612318	VEGFA_1	61.4	IMR90p11
90.0	D6	2.63787893004843	VEGFA_1	61.4	IMR90p11
90.5	D6	3.07903587999112	VEGFA_1	61.4	IMR90p11
91.0	D6	3.22415799913574	VEGFA_1	61.4	IMR90p11
91.5	D6	2.96377381343041	VEGFA_1	61.4	IMR90p11
92.0	D6	2.46266230766668	VEGFA_1	61.4	IMR90p11
92.5	D6	2.16092049967125	VEGFA_1	61.4	IMR90p11
93.0	D6	1.40493429625309	VEGFA_1	61.4	IMR90p11
93.5	D6	0.836913652953854	VEGFA_1	61.4	IMR90p11
94.0	D6	0.705896875789165	VEGFA_1	61.4	IMR90p11
94.5	D6	0.947781803438318	VEGFA_1	61.4	IMR90p11
95.0	D6	0.643686100262073	VEGFA_1	61.4	IMR90p11
55.0	E6	2.50656148789869	VEGFA_1	59.0	IMR90p11
55.5	E6	5.43088322378037	VEGFA_1	59.0	IMR90p11
56.0	E6	5.01312297579727	VEGFA_1	59.0	IMR90p11
56.5	E6	5.01312297578249	VEGFA_1	59.0	IMR90p11
57.0	E6	5.01312297590073	VEGFA_1	59.0	IMR90p11
57.5	E6	4.61278705281177	VEGFA_1	59.0	IMR90p11
58.0	E6	7.04694974989718	VEGFA_1	59.0	IMR90p11
58.5	E6	12.0584854761495	VEGFA_1	59.0	IMR90p11
59.0	E6	16.6028860620454	VEGFA_1	59.0	IMR90p11
59.5	E6	20.1473007387334	VEGFA_1	59.0	IMR90p11
60.0	E6	21.8862584348412	VEGFA_1	59.0	IMR90p11
60.5	E6	24.3520631642098	VEGFA_1	59.0	IMR90p11
61.0	E6	27.3075055501082	VEGFA_1	59.0	IMR90p11
61.5	E6	29.2347977326626	VEGFA_1	59.0	IMR90p11
62.0	E6	32.249188551032	VEGFA_1	59.0	IMR90p11
62.5	E6	36.7037365200496	VEGFA_1	59.0	IMR90p11
63.0	E6	40.373976057244	VEGFA_1	59.0	IMR90p11
63.5	E6	44.5572243398694	VEGFA_1	59.0	IMR90p11
64.0	E6	51.8349604760008	VEGFA_1	59.0	IMR90p11
64.5	E6	60.7712804053425	VEGFA_1	59.0	IMR90p11
65.0	E6	71.5278389715935	VEGFA_1	59.0	IMR90p11
65.5	E6	83.9294123139299	VEGFA_1	59.0	IMR90p11
66.0	E6	96.2115540588596	VEGFA_1	59.0	IMR90p11
66.5	E6	106.194488853932	VEGFA_1	59.0	IMR90p11
67.0	E6	114.232457963133	VEGFA_1	59.0	IMR90p11
67.5	E6	119.721176415506	VEGFA_1	59.0	IMR90p11
68.0	E6	123.069106988554	VEGFA_1	59.0	IMR90p11
68.5	E6	125.947361687245	VEGFA_1	59.0	IMR90p11
69.0	E6	128.159011655691	VEGFA_1	59.0	IMR90p11
69.5	E6	129.93162285989	VEGFA_1	59.0	IMR90p11
70.0	E6	132.178146604343	VEGFA_1	59.0	IMR90p11
70.5	E6	135.368498336974	VEGFA_1	59.0	IMR90p11
71.0	E6	139.414572832827	VEGFA_1	59.0	IMR90p11
71.5	E6	146.744562421935	VEGFA_1	59.0	IMR90p11
72.0	E6	158.074346776772	VEGFA_1	59.0	IMR90p11
72.5	E6	173.186241175007	VEGFA_1	59.0	IMR90p11
73.0	E6	191.321426178691	VEGFA_1	59.0	IMR90p11
73.5	E6	209.080124934545	VEGFA_1	59.0	IMR90p11
74.0	E6	220.436122232947	VEGFA_1	59.0	IMR90p11
74.5	E6	222.584169784206	VEGFA_1	59.0	IMR90p11
75.0	E6	214.24388818265	VEGFA_1	59.0	IMR90p11
75.5	E6	195.15163967976	VEGFA_1	59.0	IMR90p11
76.0	E6	170.656181456495	VEGFA_1	59.0	IMR90p11
76.5	E6	147.573901317645	VEGFA_1	59.0	IMR90p11
77.0	E6	128.640485589261	VEGFA_1	59.0	IMR90p11
77.5	E6	114.943525240562	VEGFA_1	59.0	IMR90p11
78.0	E6	108.806393416818	VEGFA_1	59.0	IMR90p11
78.5	E6	112.75628340935	VEGFA_1	59.0	IMR90p11
79.0	E6	138.821544096779	VEGFA_1	59.0	IMR90p11
79.5	E6	193.15487708879	VEGFA_1	59.0	IMR90p11
80.0	E6	259.786736159826	VEGFA_1	59.0	IMR90p11
80.5	E6	322.179114777504	VEGFA_1	59.0	IMR90p11
81.0	E6	369.175640572023	VEGFA_1	59.0	IMR90p11
81.5	E6	371.758891397574	VEGFA_1	59.0	IMR90p11
82.0	E6	315.043127128113	VEGFA_1	59.0	IMR90p11
82.5	E6	230.461760001911	VEGFA_1	59.0	IMR90p11
83.0	E6	147.327367602104	VEGFA_1	59.0	IMR90p11
83.5	E6	74.2998012030809	VEGFA_1	59.0	IMR90p11
84.0	E6	24.7962678125965	VEGFA_1	59.0	IMR90p11
84.5	E6	6.3963099623374	VEGFA_1	59.0	IMR90p11
85.0	E6	4.76681572860684	VEGFA_1	59.0	IMR90p11
85.5	E6	4.95535905008933	VEGFA_1	59.0	IMR90p11
86.0	E6	3.93535104362843	VEGFA_1	59.0	IMR90p11
86.5	E6	3.3228265560187	VEGFA_1	59.0	IMR90p11
87.0	E6	3.42223756407788	VEGFA_1	59.0	IMR90p11
87.5	E6	2.84872236199402	VEGFA_1	59.0	IMR90p11
88.0	E6	2.32052548294467	VEGFA_1	59.0	IMR90p11
88.5	E6	2.23240977785349	VEGFA_1	59.0	IMR90p11
89.0	E6	1.88599019610314	VEGFA_1	59.0	IMR90p11
89.5	E6	1.91225248319989	VEGFA_1	59.0	IMR90p11
90.0	E6	2.02016213016447	VEGFA_1	59.0	IMR90p11
90.5	E6	1.97615292458619	VEGFA_1	59.0	IMR90p11
91.0	E6	2.49142232513674	VEGFA_1	59.0	IMR90p11
91.5	E6	3.42974749999672	VEGFA_1	59.0	IMR90p11
92.0	E6	3.32653948552564	VEGFA_1	59.0	IMR90p11
92.5	E6	2.99551303763889	VEGFA_1	59.0	IMR90p11
93.0	E6	2.43533904704515	VEGFA_1	59.0	IMR90p11
93.5	E6	1.31725086704205	VEGFA_1	59.0	IMR90p11
94.0	E6	0.528074918883021	VEGFA_1	59.0	IMR90p11
94.5	E6	-0.202475934257791	VEGFA_1	59.0	IMR90p11
95.0	E6	-0.241360379483694	VEGFA_1	59.0	IMR90p11
55.0	F6	-3.36073144127204	VEGFA_1	57.0	IMR90p11
55.5	F6	-7.28158478942248	VEGFA_1	57.0	IMR90p11
56.0	F6	-6.72146288254464	VEGFA_1	57.0	IMR90p11
56.5	F6	-6.72146288254089	VEGFA_1	57.0	IMR90p11
57.0	F6	-6.72146288256897	VEGFA_1	57.0	IMR90p11
57.5	F6	-7.17473727641948	VEGFA_1	57.0	IMR90p11
58.0	F6	-4.50349928176786	VEGFA_1	57.0	IMR90p11
58.5	F6	1.74663494978665	VEGFA_1	57.0	IMR90p11
59.0	F6	7.31836510025767	VEGFA_1	57.0	IMR90p11
59.5	F6	13.2227645915463	VEGFA_1	57.0	IMR90p11
60.0	F6	18.3754043864983	VEGFA_1	57.0	IMR90p11
60.5	F6	23.1766442194141	VEGFA_1	57.0	IMR90p11
61.0	F6	28.1719680744538	VEGFA_1	57.0	IMR90p11
61.5	F6	32.4503421441732	VEGFA_1	57.0	IMR90p11
62.0	F6	35.8990703204547	VEGFA_1	57.0	IMR90p11
62.5	F6	39.0915010627471	VEGFA_1	57.0	IMR90p11
63.0	F6	42.4235984210891	VEGFA_1	57.0	IMR90p11
63.5	F6	45.9890365025752	VEGFA_1	57.0	IMR90p11
64.0	F6	51.4242996972907	VEGFA_1	57.0	IMR90p11
64.5	F6	58.6662777940707	VEGFA_1	57.0	IMR90p11
65.0	F6	67.5019787611355	VEGFA_1	57.0	IMR90p11
65.5	F6	78.5695549275578	VEGFA_1	57.0	IMR90p11
66.0	F6	90.511578910601	VEGFA_1	57.0	IMR90p11
66.5	F6	100.239170408933	VEGFA_1	57.0	IMR90p11
67.0	F6	108.310438548162	VEGFA_1	57.0	IMR90p11
67.5	F6	114.611315635432	VEGFA_1	57.0	IMR90p11
68.0	F6	117.485171549055	VEGFA_1	57.0	IMR90p11
68.5	F6	118.048735672925	VEGFA_1	57.0	IMR90p11
69.0	F6	118.233634746234	VEGFA_1	57.0	IMR90p11
69.5	F6	117.537624761496	VEGFA_1	57.0	IMR90p11
70.0	F6	116.598285847783	VEGFA_1	57.0	IMR90p11
70.5	F6	116.609695176717	VEGFA_1	57.0	IMR90p11
71.0	F6	118.07785500185	VEGFA_1	57.0	IMR90p11
71.5	F6	122.588644745506	VEGFA_1	57.0	IMR90p11
72.0	F6	131.414311040597	VEGFA_1	57.0	IMR90p11
72.5	F6	144.516358631254	VEGFA_1	57.0	IMR90p11
73.0	F6	160.202887932462	VEGFA_1	57.0	IMR90p11
73.5	F6	175.297564309325	VEGFA_1	57.0	IMR90p11
74.0	F6	185.534055619781	VEGFA_1	57.0	IMR90p11
74.5	F6	187.472590649839	VEGFA_1	57.0	IMR90p11
75.0	F6	179.326515099101	VEGFA_1	57.0	IMR90p11
75.5	F6	163.182642480788	VEGFA_1	57.0	IMR90p11
76.0	F6	143.740637489288	VEGFA_1	57.0	IMR90p11
76.5	F6	124.905108129184	VEGFA_1	57.0	IMR90p11
77.0	F6	109.367036358411	VEGFA_1	57.0	IMR90p11
77.5	F6	98.9962544078955	VEGFA_1	57.0	IMR90p11
78.0	F6	94.7493675781731	VEGFA_1	57.0	IMR90p11
78.5	F6	97.7906154232035	VEGFA_1	57.0	IMR90p11
79.0	F6	119.815785038079	VEGFA_1	57.0	IMR90p11
79.5	F6	166.866591701263	VEGFA_1	57.0	IMR90p11
80.0	F6	223.356187920046	VEGFA_1	57.0	IMR90p11
80.5	F6	274.592966405781	VEGFA_1	57.0	IMR90p11
81.0	F6	312.829190215934	VEGFA_1	57.0	IMR90p11
81.5	F6	312.620474316777	VEGFA_1	57.0	IMR90p11
82.0	F6	261.230146111903	VEGFA_1	57.0	IMR90p11
82.5	F6	188.637400008809	VEGFA_1	57.0	IMR90p11
83.0	F6	119.537652499666	VEGFA_1	57.0	IMR90p11
83.5	F6	58.7502758706314	VEGFA_1	57.0	IMR90p11
84.0	F6	18.448937782629	VEGFA_1	57.0	IMR90p11
84.5	F6	4.85097886203113	VEGFA_1	57.0	IMR90p11
85.0	F6	3.39162026371605	VEGFA_1	57.0	IMR90p11
85.5	F6	2.86687593665192	VEGFA_1	57.0	IMR90p11
86.0	F6	2.45991621761095	VEGFA_1	57.0	IMR90p11
86.5	F6	2.29131291966877	VEGFA_1	57.0	IMR90p11
87.0	F6	2.55154930120585	VEGFA_1	57.0	IMR90p11
87.5	F6	2.90310938302611	VEGFA_1	57.0	IMR90p11
88.0	F6	2.95443182741434	VEGFA_1	57.0	IMR90p11
88.5	F6	2.83742418753064	VEGFA_1	57.0	IMR90p11
89.0	F6	2.51346032023997	VEGFA_1	57.0	IMR90p11
89.5	F6	2.19165531757932	VEGFA_1	57.0	IMR90p11
90.0	F6	2.12888303615733	VEGFA_1	57.0	IMR90p11
90.5	F6	1.75344080464146	VEGFA_1	57.0	IMR90p11
91.0	F6	1.41976281750544	VEGFA_1	57.0	IMR90p11
91.5	F6	1.98128813712157	VEGFA_1	57.0	IMR90p11
92.0	F6	2.76335984416761	VEGFA_1	57.0	IMR90p11
92.5	F6	2.88727920347276	VEGFA_1	57.0	IMR90p11
93.0	F6	3.37613681076789	VEGFA_1	57.0	IMR90p11
93.5	F6	3.52401841232722	VEGFA_1	57.0	IMR90p11
94.0	F6	3.14799933581946	VEGFA_1	57.0	IMR90p11
94.5	F6	2.06635574666109	VEGFA_1	57.0	IMR90p11
95.0	F6	0.34401179616691	VEGFA_1	57.0	IMR90p11
55.0	G6	-4.31444060167928	VEGFA_1	55.7	IMR90p11
55.5	G6	-9.34795463697151	VEGFA_1	55.7	IMR90p11
56.0	G6	-8.62888120335833	VEGFA_1	55.7	IMR90p11
56.5	G6	-8.62888120334731	VEGFA_1	55.7	IMR90p11
57.0	G6	-8.62888120343234	VEGFA_1	55.7	IMR90p11
57.5	G6	-9.19836098337578	VEGFA_1	55.7	IMR90p11
58.0	G6	-5.83058420140867	VEGFA_1	55.7	IMR90p11
58.5	G6	1.9005604383043	VEGFA_1	55.7	IMR90p11
59.0	G6	9.17263006175779	VEGFA_1	55.7	IMR90p11
59.5	G6	16.2517867392351	VEGFA_1	55.7	IMR90p11
60.0	G6	22.7947262252786	VEGFA_1	55.7	IMR90p11
60.5	G6	28.4444523932834	VEGFA_1	55.7	IMR90p11
61.0	G6	33.8814955459501	VEGFA_1	55.7	IMR90p11
61.5	G6	38.6341992122794	VEGFA_1	55.7	IMR90p11
62.0	G6	42.194083696633	VEGFA_1	55.7	IMR90p11
62.5	G6	44.8378919301788	VEGFA_1	55.7	IMR90p11
63.0	G6	46.4832991394625	VEGFA_1	55.7	IMR90p11
63.5	G6	47.4219999957589	VEGFA_1	55.7	IMR90p11
64.0	G6	48.9508730170227	VEGFA_1	55.7	IMR90p11
64.5	G6	51.6212550386629	VEGFA_1	55.7	IMR90p11
65.0	G6	56.4085818389148	VEGFA_1	55.7	IMR90p11
65.5	G6	64.4620396133537	VEGFA_1	55.7	IMR90p11
66.0	G6	74.1888244119128	VEGFA_1	55.7	IMR90p11
66.5	G6	83.8236676265127	VEGFA_1	55.7	IMR90p11
67.0	G6	93.3371360303634	VEGFA_1	55.7	IMR90p11
67.5	G6	101.109729977128	VEGFA_1	55.7	IMR90p11
68.0	G6	105.312443045746	VEGFA_1	55.7	IMR90p11
68.5	G6	107.5512569979	VEGFA_1	55.7	IMR90p11
69.0	G6	108.643342445955	VEGFA_1	55.7	IMR90p11
69.5	G6	107.986467668794	VEGFA_1	55.7	IMR90p11
70.0	G6	106.621473636045	VEGFA_1	55.7	IMR90p11
70.5	G6	106.253531029287	VEGFA_1	55.7	IMR90p11
71.0	G6	106.477203497512	VEGFA_1	55.7	IMR90p11
71.5	G6	108.320217667462	VEGFA_1	55.7	IMR90p11
72.0	G6	114.220259952078	VEGFA_1	55.7	IMR90p11
72.5	G6	124.267365993774	VEGFA_1	55.7	IMR90p11
73.0	G6	137.232727317589	VEGFA_1	55.7	IMR90p11
73.5	G6	150.84049614467	VEGFA_1	55.7	IMR90p11
74.0	G6	161.401049363141	VEGFA_1	55.7	IMR90p11
74.5	G6	164.317611804584	VEGFA_1	55.7	IMR90p11
75.0	G6	157.938110576664	VEGFA_1	55.7	IMR90p11
75.5	G6	143.830259911688	VEGFA_1	55.7	IMR90p11
76.0	G6	126.162451190386	VEGFA_1	55.7	IMR90p11
76.5	G6	108.817151527591	VEGFA_1	55.7	IMR90p11
77.0	G6	94.8512166638749	VEGFA_1	55.7	IMR90p11
77.5	G6	86.2698236374683	VEGFA_1	55.7	IMR90p11
78.0	G6	82.8576652601794	VEGFA_1	55.7	IMR90p11
78.5	G6	84.2601893544415	VEGFA_1	55.7	IMR90p11
79.0	G6	99.4589491208495	VEGFA_1	55.7	IMR90p11
79.5	G6	136.906571851704	VEGFA_1	55.7	IMR90p11
80.0	G6	184.405264836449	VEGFA_1	55.7	IMR90p11
80.5	G6	228.117617408662	VEGFA_1	55.7	IMR90p11
81.0	G6	263.410032618943	VEGFA_1	55.7	IMR90p11
81.5	G6	270.572430504978	VEGFA_1	55.7	IMR90p11
82.0	G6	232.375744203143	VEGFA_1	55.7	IMR90p11
82.5	G6	170.772183000559	VEGFA_1	55.7	IMR90p11
83.0	G6	111.190323298956	VEGFA_1	55.7	IMR90p11
83.5	G6	58.0610340589637	VEGFA_1	55.7	IMR90p11
84.0	G6	20.2145375942971	VEGFA_1	55.7	IMR90p11
84.5	G6	5.79536187452493	VEGFA_1	55.7	IMR90p11
85.0	G6	4.94537864124447	VEGFA_1	55.7	IMR90p11
85.5	G6	5.02930736776801	VEGFA_1	55.7	IMR90p11
86.0	G6	4.17352199632552	VEGFA_1	55.7	IMR90p11
86.5	G6	3.46300882689133	VEGFA_1	55.7	IMR90p11
87.0	G6	2.96938518867711	VEGFA_1	55.7	IMR90p11
87.5	G6	1.99409144354763	VEGFA_1	55.7	IMR90p11
88.0	G6	1.50720704884793	VEGFA_1	55.7	IMR90p11
88.5	G6	1.66323470201655	VEGFA_1	55.7	IMR90p11
89.0	G6	1.861786506481	VEGFA_1	55.7	IMR90p11
89.5	G6	2.46252300964733	VEGFA_1	55.7	IMR90p11
90.0	G6	3.17318801926234	VEGFA_1	55.7	IMR90p11
90.5	G6	3.19102855637351	VEGFA_1	55.7	IMR90p11
91.0	G6	2.95531221813667	VEGFA_1	55.7	IMR90p11
91.5	G6	2.92452802335362	VEGFA_1	55.7	IMR90p11
92.0	G6	2.57671936125706	VEGFA_1	55.7	IMR90p11
92.5	G6	2.17773276293514	VEGFA_1	55.7	IMR90p11
93.0	G6	2.1254185742057	VEGFA_1	55.7	IMR90p11
93.5	G6	2.06934786964013	VEGFA_1	55.7	IMR90p11
94.0	G6	1.78999015774957	VEGFA_1	55.7	IMR90p11
94.5	G6	1.63839159711802	VEGFA_1	55.7	IMR90p11
95.0	G6	0.633476776896487	VEGFA_1	55.7	IMR90p11
55.0	H6	-5.37296748772599	VEGFA_1	55.0	IMR90p11
55.5	H6	-11.6414295567401	VEGFA_1	55.0	IMR90p11
56.0	H6	-10.7459349754516	VEGFA_1	55.0	IMR90p11
56.5	H6	-10.7459349754462	VEGFA_1	55.0	IMR90p11
57.0	H6	-10.7459349754887	VEGFA_1	55.0	IMR90p11
57.5	H6	-11.4402978149601	VEGFA_1	55.0	IMR90p11
58.0	H6	-7.33496021705696	VEGFA_1	55.0	IMR90p11
58.5	H6	2.16982557506697	VEGFA_1	55.0	IMR90p11
59.0	H6	10.7115144492601	VEGFA_1	55.0	IMR90p11
59.5	H6	17.7328536509964	VEGFA_1	55.0	IMR90p11
60.0	H6	24.1555839841878	VEGFA_1	55.0	IMR90p11
60.5	H6	30.6440973652866	VEGFA_1	55.0	IMR90p11
61.0	H6	35.8840500535863	VEGFA_1	55.0	IMR90p11
61.5	H6	39.4016516859831	VEGFA_1	55.0	IMR90p11
62.0	H6	42.1464765410371	VEGFA_1	55.0	IMR90p11
62.5	H6	43.4970349143723	VEGFA_1	55.0	IMR90p11
63.0	H6	42.9776646977606	VEGFA_1	55.0	IMR90p11
63.5	H6	42.0932796956216	VEGFA_1	55.0	IMR90p11
64.0	H6	42.7906620172574	VEGFA_1	55.0	IMR90p11
64.5	H6	45.8215829613687	VEGFA_1	55.0	IMR90p11
65.0	H6	50.9619386043216	VEGFA_1	55.0	IMR90p11
65.5	H6	58.5125145387989	VEGFA_1	55.0	IMR90p11
66.0	H6	67.9082097545187	VEGFA_1	55.0	IMR90p11
66.5	H6	77.3724724150144	VEGFA_1	55.0	IMR90p11
67.0	H6	85.0274138372175	VEGFA_1	55.0	IMR90p11
67.5	H6	91.0982154174236	VEGFA_1	55.0	IMR90p11
68.0	H6	95.4599780323589	VEGFA_1	55.0	IMR90p11
68.5	H6	97.3348375060144	VEGFA_1	55.0	IMR90p11
69.0	H6	97.2763301490609	VEGFA_1	55.0	IMR90p11
69.5	H6	96.8107319930632	VEGFA_1	55.0	IMR90p11
70.0	H6	95.8618509999445	VEGFA_1	55.0	IMR90p11
70.5	H6	94.6244767859607	VEGFA_1	55.0	IMR90p11
71.0	H6	94.9407338656259	VEGFA_1	55.0	IMR90p11
71.5	H6	97.3078625917832	VEGFA_1	55.0	IMR90p11
72.0	H6	102.552408922177	VEGFA_1	55.0	IMR90p11
72.5	H6	112.471707099502	VEGFA_1	55.0	IMR90p11
73.0	H6	126.561567004957	VEGFA_1	55.0	IMR90p11
73.5	H6	140.938364901491	VEGFA_1	55.0	IMR90p11
74.0	H6	152.60217801412	VEGFA_1	55.0	IMR90p11
74.5	H6	158.137193592389	VEGFA_1	55.0	IMR90p11
75.0	H6	154.185755981553	VEGFA_1	55.0	IMR90p11
75.5	H6	140.689202705987	VEGFA_1	55.0	IMR90p11
76.0	H6	122.225924801427	VEGFA_1	55.0	IMR90p11
76.5	H6	103.57562880807	VEGFA_1	55.0	IMR90p11
77.0	H6	87.1059359889281	VEGFA_1	55.0	IMR90p11
77.5	H6	74.6700751411623	VEGFA_1	55.0	IMR90p11
78.0	H6	68.3257947921121	VEGFA_1	55.0	IMR90p11
78.5	H6	67.7451930031723	VEGFA_1	55.0	IMR90p11
79.0	H6	76.8329502081481	VEGFA_1	55.0	IMR90p11
79.5	H6	104.581091870274	VEGFA_1	55.0	IMR90p11
80.0	H6	143.848457499902	VEGFA_1	55.0	IMR90p11
80.5	H6	181.022814309883	VEGFA_1	55.0	IMR90p11
81.0	H6	211.954831158813	VEGFA_1	55.0	IMR90p11
81.5	H6	223.521539747332	VEGFA_1	55.0	IMR90p11
82.0	H6	197.572973148209	VEGFA_1	55.0	IMR90p11
82.5	H6	148.09096195526	VEGFA_1	55.0	IMR90p11
83.0	H6	98.3771296047701	VEGFA_1	55.0	IMR90p11
83.5	H6	52.7117971957207	VEGFA_1	55.0	IMR90p11
84.0	H6	18.0748415456825	VEGFA_1	55.0	IMR90p11
84.5	H6	3.43934096772705	VEGFA_1	55.0	IMR90p11
85.0	H6	2.09153384959461	VEGFA_1	55.0	IMR90p11
85.5	H6	2.55685143521373	VEGFA_1	55.0	IMR90p11
86.0	H6	3.04700212321745	VEGFA_1	55.0	IMR90p11
86.5	H6	3.40198041026946	VEGFA_1	55.0	IMR90p11
87.0	H6	3.54550497044534	VEGFA_1	55.0	IMR90p11
87.5	H6	3.60548937641016	VEGFA_1	55.0	IMR90p11
88.0	H6	3.6571956898469	VEGFA_1	55.0	IMR90p11
88.5	H6	3.30531766540486	VEGFA_1	55.0	IMR90p11
89.0	H6	2.90029046407307	VEGFA_1	55.0	IMR90p11
89.5	H6	2.65675617614465	VEGFA_1	55.0	IMR90p11
90.0	H6	1.58879015102383	VEGFA_1	55.0	IMR90p11
90.5	H6	0.446838671021339	VEGFA_1	55.0	IMR90p11
91.0	H6	0.291232654304849	VEGFA_1	55.0	IMR90p11
91.5	H6	0.302607698826932	VEGFA_1	55.0	IMR90p11
92.0	H6	0.290164372874699	VEGFA_1	55.0	IMR90p11
92.5	H6	1.23277881770559	VEGFA_1	55.0	IMR90p11
93.0	H6	2.27481372186418	VEGFA_1	55.0	IMR90p11
93.5	H6	2.87580204472215	VEGFA_1	55.0	IMR90p11
94.0	H6	3.48613252076262	VEGFA_1	55.0	IMR90p11
94.5	H6	4.61419995713464	VEGFA_1	55.0	IMR90p11
95.0	H6	2.39958263338946	VEGFA_1	55.0	IMR90p11
