# Supplementary material for: Primer PICKR: literature-mined scoring platform for robust RT–qPCR primers
Source: Nat Commun. 2026 May 28;17:6938. doi: 10.1038/s41467-026-73648-2 (PMC13388996; doi:10.1038/s41467-026-73648-2)
Supplement: Supplementary file 11 — Source Data [file 41467_2026_73648_MOESM11_ESM.zip › Suppl_Fig_S11/amplification_data_SLCA4_2.csv]

Cycle	Well	Fluorescence	Target	melt temp	Replicate
1	A6	-0.304601718028607	SLCA4_2	65.0	IMR90p2
2	A6	-2.23948399298388	SLCA4_2	65.0	IMR90p2
3	A6	2.08350533273233	SLCA4_2	65.0	IMR90p2
4	A6	2.73943754810944	SLCA4_2	65.0	IMR90p2
5	A6	0.962491955080623	SLCA4_2	65.0	IMR90p2
6	A6	2.5773278138804	SLCA4_2	65.0	IMR90p2
7	A6	-0.881928306331702	SLCA4_2	65.0	IMR90p2
8	A6	-0.0553766849939166	SLCA4_2	65.0	IMR90p2
9	A6	-0.0310115911975117	SLCA4_2	65.0	IMR90p2
10	A6	3.51610932724907	SLCA4_2	65.0	IMR90p2
11	A6	-3.1240886055798	SLCA4_2	65.0	IMR90p2
12	A6	-1.04888023127205	SLCA4_2	65.0	IMR90p2
13	A6	-1.07733090643933	SLCA4_2	65.0	IMR90p2
14	A6	-0.69844595898212	SLCA4_2	65.0	IMR90p2
15	A6	-3.56502550214145	SLCA4_2	65.0	IMR90p2
16	A6	0.705147761748776	SLCA4_2	65.0	IMR90p2
17	A6	-3.68715863178477	SLCA4_2	65.0	IMR90p2
18	A6	2.79079617531625	SLCA4_2	65.0	IMR90p2
19	A6	-0.352720449781373	SLCA4_2	65.0	IMR90p2
20	A6	-2.64212243074735	SLCA4_2	65.0	IMR90p2
21	A6	2.96865760237506	SLCA4_2	65.0	IMR90p2
22	A6	0.824376220314662	SLCA4_2	65.0	IMR90p2
23	A6	-3.10731402120746	SLCA4_2	65.0	IMR90p2
24	A6	-1.5844283051988	SLCA4_2	65.0	IMR90p2
25	A6	-0.784949506112298	SLCA4_2	65.0	IMR90p2
26	A6	2.05268931194951	SLCA4_2	65.0	IMR90p2
27	A6	2.53764824104428	SLCA4_2	65.0	IMR90p2
28	A6	5.05943658863316	SLCA4_2	65.0	IMR90p2
29	A6	12.786269663125	SLCA4_2	65.0	IMR90p2
30	A6	25.4561096353946	SLCA4_2	65.0	IMR90p2
31	A6	51.1261854478971	SLCA4_2	65.0	IMR90p2
32	A6	108.147372881558	SLCA4_2	65.0	IMR90p2
33	A6	202.70914579719	SLCA4_2	65.0	IMR90p2
34	A6	356.239915045299	SLCA4_2	65.0	IMR90p2
35	A6	564.550016101622	SLCA4_2	65.0	IMR90p2
36	A6	774.047258910772	SLCA4_2	65.0	IMR90p2
37	A6	978.567130298202	SLCA4_2	65.0	IMR90p2
38	A6	1163.48371827566	SLCA4_2	65.0	IMR90p2
39	A6	1327.18890965789	SLCA4_2	65.0	IMR90p2
40	A6	1475.84721761947	SLCA4_2	65.0	IMR90p2
1	B6	2.88582040976962	SLCA4_2	64.5	IMR90p2
2	B6	3.2311467013169	SLCA4_2	64.5	IMR90p2
3	B6	3.61538619271687	SLCA4_2	64.5	IMR90p2
4	B6	2.34352343835599	SLCA4_2	64.5	IMR90p2
5	B6	2.34605968767028	SLCA4_2	64.5	IMR90p2
6	B6	0.456531830646782	SLCA4_2	64.5	IMR90p2
7	B6	2.47013288826111	SLCA4_2	64.5	IMR90p2
8	B6	0.252071965686355	SLCA4_2	64.5	IMR90p2
9	B6	-0.310640838182735	SLCA4_2	64.5	IMR90p2
10	B6	-0.544709800031342	SLCA4_2	64.5	IMR90p2
11	B6	-0.423283558967341	SLCA4_2	64.5	IMR90p2
12	B6	-3.27291194053942	SLCA4_2	64.5	IMR90p2
13	B6	-1.41578375189329	SLCA4_2	64.5	IMR90p2
14	B6	0.702583411588421	SLCA4_2	64.5	IMR90p2
15	B6	-0.411586898747828	SLCA4_2	64.5	IMR90p2
16	B6	-1.15820017138094	SLCA4_2	64.5	IMR90p2
17	B6	-3.2583466328615	SLCA4_2	64.5	IMR90p2
18	B6	0.320847599165973	SLCA4_2	64.5	IMR90p2
19	B6	0.78289082711035	SLCA4_2	64.5	IMR90p2
20	B6	1.75856538338394	SLCA4_2	64.5	IMR90p2
21	B6	-2.76031375524508	SLCA4_2	64.5	IMR90p2
22	B6	-4.54485376300363	SLCA4_2	64.5	IMR90p2
23	B6	-1.55809223536016	SLCA4_2	64.5	IMR90p2
24	B6	-0.911061845285076	SLCA4_2	64.5	IMR90p2
25	B6	-0.39476176791095	SLCA4_2	64.5	IMR90p2
26	B6	2.02628470175932	SLCA4_2	64.5	IMR90p2
27	B6	2.83122962212883	SLCA4_2	64.5	IMR90p2
28	B6	8.8810174991977	SLCA4_2	64.5	IMR90p2
29	B6	25.6560363244266	SLCA4_2	64.5	IMR90p2
30	B6	50.1086664175423	SLCA4_2	64.5	IMR90p2
31	B6	98.7211667709071	SLCA4_2	64.5	IMR90p2
32	B6	190.292708949414	SLCA4_2	64.5	IMR90p2
33	B6	350.610835305801	SLCA4_2	64.5	IMR90p2
34	B6	577.279996944059	SLCA4_2	64.5	IMR90p2
35	B6	811.818749066398	SLCA4_2	64.5	IMR90p2
36	B6	1043.27729028684	SLCA4_2	64.5	IMR90p2
37	B6	1255.86885728285	SLCA4_2	64.5	IMR90p2
38	B6	1439.50195635975	SLCA4_2	64.5	IMR90p2
39	B6	1600.36814698098	SLCA4_2	64.5	IMR90p2
40	B6	1741.78416346802	SLCA4_2	64.5	IMR90p2
1	C6	3.37559228415512	SLCA4_2	63.3	IMR90p2
2	C6	1.70022833025359	SLCA4_2	63.3	IMR90p2
3	C6	5.26957443627862	SLCA4_2	63.3	IMR90p2
4	C6	1.0697153059391	SLCA4_2	63.3	IMR90p2
5	C6	-0.539907524125283	SLCA4_2	63.3	IMR90p2
6	C6	0.860549273385004	SLCA4_2	63.3	IMR90p2
7	C6	-0.486037668751123	SLCA4_2	63.3	IMR90p2
8	C6	0.0073556760603423	SLCA4_2	63.3	IMR90p2
9	C6	-0.905821275367089	SLCA4_2	63.3	IMR90p2
10	C6	-0.518168469779539	SLCA4_2	63.3	IMR90p2
11	C6	-1.26061554666649	SLCA4_2	63.3	IMR90p2
12	C6	-0.320753602160039	SLCA4_2	63.3	IMR90p2
13	C6	6.1409808653184	SLCA4_2	63.3	IMR90p2
14	C6	1.20578340228485	SLCA4_2	63.3	IMR90p2
15	C6	0.0945597921877379	SLCA4_2	63.3	IMR90p2
16	C6	-0.949347465947994	SLCA4_2	63.3	IMR90p2
17	C6	-1.53363530042861	SLCA4_2	63.3	IMR90p2
18	C6	2.00874996134917	SLCA4_2	63.3	IMR90p2
19	C6	-5.06959523491969	SLCA4_2	63.3	IMR90p2
20	C6	0.485075733472058	SLCA4_2	63.3	IMR90p2
21	C6	-4.12158861762191	SLCA4_2	63.3	IMR90p2
22	C6	-2.2873656605002	SLCA4_2	63.3	IMR90p2
23	C6	-2.66201178299798	SLCA4_2	63.3	IMR90p2
24	C6	-0.893997836326434	SLCA4_2	63.3	IMR90p2
25	C6	-0.347434273991894	SLCA4_2	63.3	IMR90p2
26	C6	-0.22292991525228	SLCA4_2	63.3	IMR90p2
27	C6	7.68439931713147	SLCA4_2	63.3	IMR90p2
28	C6	5.91697229698957	SLCA4_2	63.3	IMR90p2
29	C6	26.009049934893	SLCA4_2	63.3	IMR90p2
30	C6	48.7304988892311	SLCA4_2	63.3	IMR90p2
31	C6	100.803956474188	SLCA4_2	63.3	IMR90p2
32	C6	190.84114604489	SLCA4_2	63.3	IMR90p2
33	C6	360.79918772945	SLCA4_2	63.3	IMR90p2
34	C6	610.804542016809	SLCA4_2	63.3	IMR90p2
35	C6	877.924753590614	SLCA4_2	63.3	IMR90p2
36	C6	1146.6534032166	SLCA4_2	63.3	IMR90p2
37	C6	1390.25327856033	SLCA4_2	63.3	IMR90p2
38	C6	1598.85255604668	SLCA4_2	63.3	IMR90p2
39	C6	1774.91795661761	SLCA4_2	63.3	IMR90p2
40	C6	1929.1541814487	SLCA4_2	63.3	IMR90p2
1	D6	4.01943594411932	SLCA4_2	61.4	IMR90p2
2	D6	3.61834272090573	SLCA4_2	61.4	IMR90p2
3	D6	5.05711634599402	SLCA4_2	61.4	IMR90p2
4	D6	1.35641574926785	SLCA4_2	61.4	IMR90p2
5	D6	0.233021715467203	SLCA4_2	61.4	IMR90p2
6	D6	6.41722376572352	SLCA4_2	61.4	IMR90p2
7	D6	0.719357995295468	SLCA4_2	61.4	IMR90p2
8	D6	-0.825625438724273	SLCA4_2	61.4	IMR90p2
9	D6	2.03300248473761	SLCA4_2	61.4	IMR90p2
10	D6	-3.84962592056763	SLCA4_2	61.4	IMR90p2
11	D6	-0.0568614443650404	SLCA4_2	61.4	IMR90p2
12	D6	3.56383978263102	SLCA4_2	61.4	IMR90p2
13	D6	-1.08294794127551	SLCA4_2	61.4	IMR90p2
14	D6	-0.0246583296457175	SLCA4_2	61.4	IMR90p2
15	D6	-0.635505430286685	SLCA4_2	61.4	IMR90p2
16	D6	-1.33927836461362	SLCA4_2	61.4	IMR90p2
17	D6	-2.56854161344791	SLCA4_2	61.4	IMR90p2
18	D6	-1.44428525526291	SLCA4_2	61.4	IMR90p2
19	D6	2.04568541013259	SLCA4_2	61.4	IMR90p2
20	D6	0.460816490431171	SLCA4_2	61.4	IMR90p2
21	D6	-2.87157895390601	SLCA4_2	61.4	IMR90p2
22	D6	-5.20473270832781	SLCA4_2	61.4	IMR90p2
23	D6	-4.82949274996281	SLCA4_2	61.4	IMR90p2
24	D6	-6.26959927934149	SLCA4_2	61.4	IMR90p2
25	D6	-3.85755178112095	SLCA4_2	61.4	IMR90p2
26	D6	-0.433678176425474	SLCA4_2	61.4	IMR90p2
27	D6	6.30331555151861	SLCA4_2	61.4	IMR90p2
28	D6	20.0073223632976	SLCA4_2	61.4	IMR90p2
29	D6	29.2016079783307	SLCA4_2	61.4	IMR90p2
30	D6	62.4643019750342	SLCA4_2	61.4	IMR90p2
31	D6	131.71819873419	SLCA4_2	61.4	IMR90p2
32	D6	263.056308541121	SLCA4_2	61.4	IMR90p2
33	D6	472.697716330282	SLCA4_2	61.4	IMR90p2
34	D6	769.880020217625	SLCA4_2	61.4	IMR90p2
35	D6	1074.40143246761	SLCA4_2	61.4	IMR90p2
36	D6	1375.01906540343	SLCA4_2	61.4	IMR90p2
37	D6	1645.11823071697	SLCA4_2	61.4	IMR90p2
38	D6	1878.54372689507	SLCA4_2	61.4	IMR90p2
39	D6	2079.06697660387	SLCA4_2	61.4	IMR90p2
40	D6	2259.03135763577	SLCA4_2	61.4	IMR90p2
1	E6	5.05056713839394	SLCA4_2	59.0	IMR90p2
2	E6	4.12257233424134	SLCA4_2	59.0	IMR90p2
3	E6	1.549844931199	SLCA4_2	59.0	IMR90p2
4	E6	4.06534402475609	SLCA4_2	59.0	IMR90p2
5	E6	-0.491264633014907	SLCA4_2	59.0	IMR90p2
6	E6	-2.26168942999675	SLCA4_2	59.0	IMR90p2
7	E6	2.31781774156343	SLCA4_2	59.0	IMR90p2
8	E6	1.07299706949834	SLCA4_2	59.0	IMR90p2
9	E6	0.394755693108891	SLCA4_2	59.0	IMR90p2
10	E6	0.754424292623298	SLCA4_2	59.0	IMR90p2
11	E6	3.25688069767648	SLCA4_2	59.0	IMR90p2
12	E6	5.15386121570828	SLCA4_2	59.0	IMR90p2
13	E6	1.70137568871314	SLCA4_2	59.0	IMR90p2
14	E6	-1.61963667136479	SLCA4_2	59.0	IMR90p2
15	E6	-3.75859410535395	SLCA4_2	59.0	IMR90p2
16	E6	-0.966384858336369	SLCA4_2	59.0	IMR90p2
17	E6	3.12568314218242	SLCA4_2	59.0	IMR90p2
18	E6	-5.1902816284146	SLCA4_2	59.0	IMR90p2
19	E6	-1.34722426775443	SLCA4_2	59.0	IMR90p2
20	E6	-2.32802888747847	SLCA4_2	59.0	IMR90p2
21	E6	-2.84980301627593	SLCA4_2	59.0	IMR90p2
22	E6	-4.48816159268154	SLCA4_2	59.0	IMR90p2
23	E6	-3.65593127228158	SLCA4_2	59.0	IMR90p2
24	E6	-1.07445131999884	SLCA4_2	59.0	IMR90p2
25	E6	-3.38340700196977	SLCA4_2	59.0	IMR90p2
26	E6	3.64059155003952	SLCA4_2	59.0	IMR90p2
27	E6	3.4607544799178	SLCA4_2	59.0	IMR90p2
28	E6	13.2849665467966	SLCA4_2	59.0	IMR90p2
29	E6	23.5559941129695	SLCA4_2	59.0	IMR90p2
30	E6	53.0047484237607	SLCA4_2	59.0	IMR90p2
31	E6	99.660514726032	SLCA4_2	59.0	IMR90p2
32	E6	203.785667087223	SLCA4_2	59.0	IMR90p2
33	E6	381.851725827121	SLCA4_2	59.0	IMR90p2
34	E6	663.389810454695	SLCA4_2	59.0	IMR90p2
35	E6	968.448618697341	SLCA4_2	59.0	IMR90p2
36	E6	1290.27147497678	SLCA4_2	59.0	IMR90p2
37	E6	1595.09783322732	SLCA4_2	59.0	IMR90p2
38	E6	1868.44193073201	SLCA4_2	59.0	IMR90p2
39	E6	2107.82867163397	SLCA4_2	59.0	IMR90p2
40	E6	2323.3619448808	SLCA4_2	59.0	IMR90p2
1	F6	3.77904779136497	SLCA4_2	57.0	IMR90p2
2	F6	0.907492436772372	SLCA4_2	57.0	IMR90p2
3	F6	2.30894413396436	SLCA4_2	57.0	IMR90p2
4	F6	0.673591248635148	SLCA4_2	57.0	IMR90p2
5	F6	7.56937426045761	SLCA4_2	57.0	IMR90p2
6	F6	6.56535996717366	SLCA4_2	57.0	IMR90p2
7	F6	2.45820818835909	SLCA4_2	57.0	IMR90p2
8	F6	-3.40916863431812	SLCA4_2	57.0	IMR90p2
9	F6	2.10625941997432	SLCA4_2	57.0	IMR90p2
10	F6	-0.370547687103681	SLCA4_2	57.0	IMR90p2
11	F6	-1.04700450754353	SLCA4_2	57.0	IMR90p2
12	F6	-5.84938903200828	SLCA4_2	57.0	IMR90p2
13	F6	-0.859446777123594	SLCA4_2	57.0	IMR90p2
14	F6	1.35614220641673	SLCA4_2	57.0	IMR90p2
15	F6	-7.28559513641358	SLCA4_2	57.0	IMR90p2
16	F6	-2.58552420026354	SLCA4_2	57.0	IMR90p2
17	F6	-1.59139267700721	SLCA4_2	57.0	IMR90p2
18	F6	-4.01514793063234	SLCA4_2	57.0	IMR90p2
19	F6	2.40722520748068	SLCA4_2	57.0	IMR90p2
20	F6	1.20528293892357	SLCA4_2	57.0	IMR90p2
21	F6	-3.94002518251955	SLCA4_2	57.0	IMR90p2
22	F6	-0.764209490215762	SLCA4_2	57.0	IMR90p2
23	F6	-0.2567765012368	SLCA4_2	57.0	IMR90p2
24	F6	-0.0381209194174517	SLCA4_2	57.0	IMR90p2
25	F6	2.41416937082022	SLCA4_2	57.0	IMR90p2
26	F6	1.3971094599201	SLCA4_2	57.0	IMR90p2
27	F6	5.04535956942573	SLCA4_2	57.0	IMR90p2
28	F6	7.16997312072863	SLCA4_2	57.0	IMR90p2
29	F6	15.4857347531952	SLCA4_2	57.0	IMR90p2
30	F6	31.2669072426406	SLCA4_2	57.0	IMR90p2
31	F6	72.0633002820487	SLCA4_2	57.0	IMR90p2
32	F6	147.667615467971	SLCA4_2	57.0	IMR90p2
33	F6	286.340515449374	SLCA4_2	57.0	IMR90p2
34	F6	498.245195719567	SLCA4_2	57.0	IMR90p2
35	F6	801.050040321319	SLCA4_2	57.0	IMR90p2
36	F6	1110.6511535731	SLCA4_2	57.0	IMR90p2
37	F6	1415.87538770968	SLCA4_2	57.0	IMR90p2
38	F6	1694.49421953006	SLCA4_2	57.0	IMR90p2
39	F6	1936.74970424538	SLCA4_2	57.0	IMR90p2
40	F6	2153.81498962085	SLCA4_2	57.0	IMR90p2
1	G6	10.703759415193	SLCA4_2	55.7	IMR90p2
2	G6	5.48372192386341	SLCA4_2	55.7	IMR90p2
3	G6	1.15672530044503	SLCA4_2	55.7	IMR90p2
4	G6	0.524076281469661	SLCA4_2	55.7	IMR90p2
5	G6	2.9804217565229	SLCA4_2	55.7	IMR90p2
6	G6	-0.045004905708538	SLCA4_2	55.7	IMR90p2
7	G6	2.00487991020054	SLCA4_2	55.7	IMR90p2
8	G6	3.47501483983342	SLCA4_2	55.7	IMR90p2
9	G6	2.17225264826902	SLCA4_2	55.7	IMR90p2
10	G6	-2.23377043996197	SLCA4_2	55.7	IMR90p2
11	G6	2.26072258151635	SLCA4_2	55.7	IMR90p2
12	G6	2.99464709765289	SLCA4_2	55.7	IMR90p2
13	G6	2.40199813281697	SLCA4_2	55.7	IMR90p2
14	G6	-0.360625350438568	SLCA4_2	55.7	IMR90p2
15	G6	-3.05727504729293	SLCA4_2	55.7	IMR90p2
16	G6	-1.15226672799599	SLCA4_2	55.7	IMR90p2
17	G6	-4.46732568868492	SLCA4_2	55.7	IMR90p2
18	G6	-4.73107458973709	SLCA4_2	55.7	IMR90p2
19	G6	-0.579625700382621	SLCA4_2	55.7	IMR90p2
20	G6	-0.975447352036099	SLCA4_2	55.7	IMR90p2
21	G6	-2.30442781201509	SLCA4_2	55.7	IMR90p2
22	G6	1.29482987755546	SLCA4_2	55.7	IMR90p2
23	G6	-5.20007206244236	SLCA4_2	55.7	IMR90p2
24	G6	-1.37703529257806	SLCA4_2	55.7	IMR90p2
25	G6	2.23624761735664	SLCA4_2	55.7	IMR90p2
26	G6	4.04796484854478	SLCA4_2	55.7	IMR90p2
27	G6	5.26968743732141	SLCA4_2	55.7	IMR90p2
28	G6	6.16141429784784	SLCA4_2	55.7	IMR90p2
29	G6	15.8476809191666	SLCA4_2	55.7	IMR90p2
30	G6	28.8596440528286	SLCA4_2	55.7	IMR90p2
31	G6	61.2861537958343	SLCA4_2	55.7	IMR90p2
32	G6	124.511608023778	SLCA4_2	55.7	IMR90p2
33	G6	244.469858429254	SLCA4_2	55.7	IMR90p2
34	G6	431.559955896229	SLCA4_2	55.7	IMR90p2
35	G6	723.690879203662	SLCA4_2	55.7	IMR90p2
36	G6	1028.57695040873	SLCA4_2	55.7	IMR90p2
37	G6	1340.324314643	SLCA4_2	55.7	IMR90p2
38	G6	1629.04209209769	SLCA4_2	55.7	IMR90p2
39	G6	1890.31301271253	SLCA4_2	55.7	IMR90p2
40	G6	2130.03093135595	SLCA4_2	55.7	IMR90p2
1	H6	6.8811873319446	SLCA4_2	55.0	IMR90p2
2	H6	10.3091342177313	SLCA4_2	55.0	IMR90p2
3	H6	0.52832116784748	SLCA4_2	55.0	IMR90p2
4	H6	4.89052478600115	SLCA4_2	55.0	IMR90p2
5	H6	6.45227329361433	SLCA4_2	55.0	IMR90p2
6	H6	-0.463327744636445	SLCA4_2	55.0	IMR90p2
7	H6	0.54610826162434	SLCA4_2	55.0	IMR90p2
8	H6	0.663602604395237	SLCA4_2	55.0	IMR90p2
9	H6	1.56816168549904	SLCA4_2	55.0	IMR90p2
10	H6	2.65771762648546	SLCA4_2	55.0	IMR90p2
11	H6	-3.28594282953372	SLCA4_2	55.0	IMR90p2
12	H6	-1.09273763577039	SLCA4_2	55.0	IMR90p2
13	H6	-4.16996648937993	SLCA4_2	55.0	IMR90p2
14	H6	-2.38456186065969	SLCA4_2	55.0	IMR90p2
15	H6	0.360221407217523	SLCA4_2	55.0	IMR90p2
16	H6	0.437716178533265	SLCA4_2	55.0	IMR90p2
17	H6	2.21067974937387	SLCA4_2	55.0	IMR90p2
18	H6	-3.44322770013787	SLCA4_2	55.0	IMR90p2
19	H6	1.57604444604885	SLCA4_2	55.0	IMR90p2
20	H6	-1.12070020126203	SLCA4_2	55.0	IMR90p2
21	H6	-3.48891008624878	SLCA4_2	55.0	IMR90p2
22	H6	-1.88692023977592	SLCA4_2	55.0	IMR90p2
23	H6	-0.521878176417431	SLCA4_2	55.0	IMR90p2
24	H6	-0.734136359766126	SLCA4_2	55.0	IMR90p2
25	H6	0.946755992672479	SLCA4_2	55.0	IMR90p2
26	H6	-0.396587159912997	SLCA4_2	55.0	IMR90p2
27	H6	3.5061102333998	SLCA4_2	55.0	IMR90p2
28	H6	10.3397524316238	SLCA4_2	55.0	IMR90p2
29	H6	13.532214087963	SLCA4_2	55.0	IMR90p2
30	H6	24.322033657621	SLCA4_2	55.0	IMR90p2
31	H6	47.428671143974	SLCA4_2	55.0	IMR90p2
32	H6	93.0001947453757	SLCA4_2	55.0	IMR90p2
33	H6	197.750344524219	SLCA4_2	55.0	IMR90p2
34	H6	357.104425532113	SLCA4_2	55.0	IMR90p2
35	H6	608.726786295248	SLCA4_2	55.0	IMR90p2
36	H6	883.326461861245	SLCA4_2	55.0	IMR90p2
37	H6	1168.71429602988	SLCA4_2	55.0	IMR90p2
38	H6	1441.58779652943	SLCA4_2	55.0	IMR90p2
39	H6	1683.42203931411	SLCA4_2	55.0	IMR90p2
40	H6	1906.40618058415	SLCA4_2	55.0	IMR90p2
