# Supplementary material for: Primer PICKR: literature-mined scoring platform for robust RT–qPCR primers
Source: Nat Commun. 2026 May 28;17:6938. doi: 10.1038/s41467-026-73648-2 (PMC13388996; doi:10.1038/s41467-026-73648-2)
Supplement: Supplementary file 11 — Source Data [file 41467_2026_73648_MOESM11_ESM.zip › Suppl_Fig_S11/amplification_data_PPARG_2.csv]

Cycle	Well	Fluorescence	Target	melt temp	Replicate
1	A10	-2.51303977698763	PPARG_2	65.0	IMR90p2
2	A10	6.07006078419681	PPARG_2	65.0	IMR90p2
3	A10	5.71509510200849	PPARG_2	65.0	IMR90p2
4	A10	1.04844982319446	PPARG_2	65.0	IMR90p2
5	A10	-1.02893628521451	PPARG_2	65.0	IMR90p2
6	A10	3.51932901907912	PPARG_2	65.0	IMR90p2
7	A10	-0.818651935197522	PPARG_2	65.0	IMR90p2
8	A10	-1.35740530069006	PPARG_2	65.0	IMR90p2
9	A10	4.16280081000468	PPARG_2	65.0	IMR90p2
10	A10	-0.122141038141763	PPARG_2	65.0	IMR90p2
11	A10	0.0093423668836294	PPARG_2	65.0	IMR90p2
12	A10	1.17875048961287	PPARG_2	65.0	IMR90p2
13	A10	-1.4898671463161	PPARG_2	65.0	IMR90p2
14	A10	-3.61896028654928	PPARG_2	65.0	IMR90p2
15	A10	0.613454743142483	PPARG_2	65.0	IMR90p2
16	A10	1.13859241843284	PPARG_2	65.0	IMR90p2
17	A10	-0.713692293322765	PPARG_2	65.0	IMR90p2
18	A10	-4.39436334260836	PPARG_2	65.0	IMR90p2
19	A10	-2.765448045433	PPARG_2	65.0	IMR90p2
20	A10	-2.34507412543235	PPARG_2	65.0	IMR90p2
21	A10	-4.17173174179561	PPARG_2	65.0	IMR90p2
22	A10	-0.64943967209274	PPARG_2	65.0	IMR90p2
23	A10	1.12568473533793	PPARG_2	65.0	IMR90p2
24	A10	4.09640614436967	PPARG_2	65.0	IMR90p2
25	A10	11.6017133252858	PPARG_2	65.0	IMR90p2
26	A10	28.2829053480345	PPARG_2	65.0	IMR90p2
27	A10	67.0072626120932	PPARG_2	65.0	IMR90p2
28	A10	130.74697222741	PPARG_2	65.0	IMR90p2
29	A10	245.817105191692	PPARG_2	65.0	IMR90p2
30	A10	435.195838020745	PPARG_2	65.0	IMR90p2
31	A10	675.270242067813	PPARG_2	65.0	IMR90p2
32	A10	926.303057823437	PPARG_2	65.0	IMR90p2
33	A10	1182.34391325686	PPARG_2	65.0	IMR90p2
34	A10	1441.04444426935	PPARG_2	65.0	IMR90p2
35	A10	1690.60040983054	PPARG_2	65.0	IMR90p2
36	A10	1925.46051657902	PPARG_2	65.0	IMR90p2
37	A10	2136.44965190172	PPARG_2	65.0	IMR90p2
38	A10	2319.5759986905	PPARG_2	65.0	IMR90p2
39	A10	2479.92649402116	PPARG_2	65.0	IMR90p2
40	A10	2622.0888199805	PPARG_2	65.0	IMR90p2
1	B10	5.4419627210973	PPARG_2	64.5	IMR90p2
2	B10	7.52503382990699	PPARG_2	64.5	IMR90p2
3	B10	2.07514639883175	PPARG_2	64.5	IMR90p2
4	B10	4.98636952487777	PPARG_2	64.5	IMR90p2
5	B10	0.995978693259985	PPARG_2	64.5	IMR90p2
6	B10	4.49854665590192	PPARG_2	64.5	IMR90p2
7	B10	-2.72535582680075	PPARG_2	64.5	IMR90p2
8	B10	-1.0632559507585	PPARG_2	64.5	IMR90p2
9	B10	1.23054447448794	PPARG_2	64.5	IMR90p2
10	B10	-0.196966414694998	PPARG_2	64.5	IMR90p2
11	B10	1.12367380325304	PPARG_2	64.5	IMR90p2
12	B10	0.077397683864092	PPARG_2	64.5	IMR90p2
13	B10	-0.403050077532043	PPARG_2	64.5	IMR90p2
14	B10	-1.97468642741251	PPARG_2	64.5	IMR90p2
15	B10	-0.916726420241957	PPARG_2	64.5	IMR90p2
16	B10	1.03415084972221	PPARG_2	64.5	IMR90p2
17	B10	0.107122681174587	PPARG_2	64.5	IMR90p2
18	B10	-4.60631907142442	PPARG_2	64.5	IMR90p2
19	B10	-3.87724835892641	PPARG_2	64.5	IMR90p2
20	B10	-4.83134952145747	PPARG_2	64.5	IMR90p2
21	B10	-2.89229183750422	PPARG_2	64.5	IMR90p2
22	B10	1.9898863231374	PPARG_2	64.5	IMR90p2
23	B10	-5.37889295627383	PPARG_2	64.5	IMR90p2
24	B10	3.50020321427019	PPARG_2	64.5	IMR90p2
25	B10	16.7031556974193	PPARG_2	64.5	IMR90p2
26	B10	30.3664768390504	PPARG_2	64.5	IMR90p2
27	B10	65.9822312894185	PPARG_2	64.5	IMR90p2
28	B10	129.741110947344	PPARG_2	64.5	IMR90p2
29	B10	255.543956703141	PPARG_2	64.5	IMR90p2
30	B10	456.074910791958	PPARG_2	64.5	IMR90p2
31	B10	697.697654737585	PPARG_2	64.5	IMR90p2
32	B10	949.1836188004	PPARG_2	64.5	IMR90p2
33	B10	1209.98042205198	PPARG_2	64.5	IMR90p2
34	B10	1470.79871761084	PPARG_2	64.5	IMR90p2
35	B10	1721.04856068897	PPARG_2	64.5	IMR90p2
36	B10	1958.55699555966	PPARG_2	64.5	IMR90p2
37	B10	2172.6629096545	PPARG_2	64.5	IMR90p2
38	B10	2363.53314020301	PPARG_2	64.5	IMR90p2
39	B10	2527.94674583116	PPARG_2	64.5	IMR90p2
40	B10	2677.02044398222	PPARG_2	64.5	IMR90p2
1	C10	4.30908874087891	PPARG_2	63.3	IMR90p2
2	C10	9.6002582371766	PPARG_2	63.3	IMR90p2
3	C10	3.41655869360238	PPARG_2	63.3	IMR90p2
4	C10	-1.70302295539705	PPARG_2	63.3	IMR90p2
5	C10	0.563919107301899	PPARG_2	63.3	IMR90p2
6	C10	2.54341648368245	PPARG_2	63.3	IMR90p2
7	C10	-0.275571315627985	PPARG_2	63.3	IMR90p2
8	C10	0.296136265383666	PPARG_2	63.3	IMR90p2
9	C10	-1.03725769408084	PPARG_2	63.3	IMR90p2
10	C10	0.586503393581552	PPARG_2	63.3	IMR90p2
11	C10	2.52600132806629	PPARG_2	63.3	IMR90p2
12	C10	-2.22503067947264	PPARG_2	63.3	IMR90p2
13	C10	5.339886608298	PPARG_2	63.3	IMR90p2
14	C10	1.42982099033225	PPARG_2	63.3	IMR90p2
15	C10	-1.10038941505627	PPARG_2	63.3	IMR90p2
16	C10	3.92809968549318	PPARG_2	63.3	IMR90p2
17	C10	-1.62513532199455	PPARG_2	63.3	IMR90p2
18	C10	-2.59072834754079	PPARG_2	63.3	IMR90p2
19	C10	-4.33179265307217	PPARG_2	63.3	IMR90p2
20	C10	-6.19165268361257	PPARG_2	63.3	IMR90p2
21	C10	-2.05643839882669	PPARG_2	63.3	IMR90p2
22	C10	2.43241451668246	PPARG_2	63.3	IMR90p2
23	C10	-2.56825741430976	PPARG_2	63.3	IMR90p2
24	C10	4.45825942315378	PPARG_2	63.3	IMR90p2
25	C10	8.38261423218592	PPARG_2	63.3	IMR90p2
26	C10	27.3181568837654	PPARG_2	63.3	IMR90p2
27	C10	52.7733730481154	PPARG_2	63.3	IMR90p2
28	C10	111.787264682665	PPARG_2	63.3	IMR90p2
29	C10	219.570387023309	PPARG_2	63.3	IMR90p2
30	C10	398.755798996102	PPARG_2	63.3	IMR90p2
31	C10	634.503568043469	PPARG_2	63.3	IMR90p2
32	C10	883.107045615737	PPARG_2	63.3	IMR90p2
33	C10	1149.94728258142	PPARG_2	63.3	IMR90p2
34	C10	1420.49409489346	PPARG_2	63.3	IMR90p2
35	C10	1687.81180641841	PPARG_2	63.3	IMR90p2
36	C10	1941.63811777113	PPARG_2	63.3	IMR90p2
37	C10	2182.1361104517	PPARG_2	63.3	IMR90p2
38	C10	2399.52085765466	PPARG_2	63.3	IMR90p2
39	C10	2588.32851500493	PPARG_2	63.3	IMR90p2
40	C10	2751.84466324138	PPARG_2	63.3	IMR90p2
1	D10	-1.23849070312872	PPARG_2	61.4	IMR90p2
2	D10	-2.36870521829769	PPARG_2	61.4	IMR90p2
3	D10	1.78359284708631	PPARG_2	61.4	IMR90p2
4	D10	6.09416599053338	PPARG_2	61.4	IMR90p2
5	D10	1.7558228619323	PPARG_2	61.4	IMR90p2
6	D10	-1.25559099153952	PPARG_2	61.4	IMR90p2
7	D10	3.09462360156203	PPARG_2	61.4	IMR90p2
8	D10	-0.219469935910638	PPARG_2	61.4	IMR90p2
9	D10	-3.12503126492084	PPARG_2	61.4	IMR90p2
10	D10	-0.247125794302974	PPARG_2	61.4	IMR90p2
11	D10	3.61675275556081	PPARG_2	61.4	IMR90p2
12	D10	1.84082108387565	PPARG_2	61.4	IMR90p2
13	D10	-3.78581654094705	PPARG_2	61.4	IMR90p2
14	D10	-3.11592048385137	PPARG_2	61.4	IMR90p2
15	D10	-4.30028074115035	PPARG_2	61.4	IMR90p2
16	D10	0.325784555097471	PPARG_2	61.4	IMR90p2
17	D10	-0.857241876223725	PPARG_2	61.4	IMR90p2
18	D10	1.48079929256664	PPARG_2	61.4	IMR90p2
19	D10	0.901927836491723	PPARG_2	61.4	IMR90p2
20	D10	-3.79179272630245	PPARG_2	61.4	IMR90p2
21	D10	-1.9919090033718	PPARG_2	61.4	IMR90p2
22	D10	-6.35709655305027	PPARG_2	61.4	IMR90p2
23	D10	1.52990981023913	PPARG_2	61.4	IMR90p2
24	D10	2.47552680886656	PPARG_2	61.4	IMR90p2
25	D10	2.23725399807427	PPARG_2	61.4	IMR90p2
26	D10	10.4387760133782	PPARG_2	61.4	IMR90p2
27	D10	29.1040752170725	PPARG_2	61.4	IMR90p2
28	D10	59.0338997298131	PPARG_2	61.4	IMR90p2
29	D10	110.389828096069	PPARG_2	61.4	IMR90p2
30	D10	215.154093666436	PPARG_2	61.4	IMR90p2
31	D10	375.692022447863	PPARG_2	61.4	IMR90p2
32	D10	594.203648374293	PPARG_2	61.4	IMR90p2
33	D10	824.808593406834	PPARG_2	61.4	IMR90p2
34	D10	1073.78996096172	PPARG_2	61.4	IMR90p2
35	D10	1338.52746713648	PPARG_2	61.4	IMR90p2
36	D10	1612.22121881987	PPARG_2	61.4	IMR90p2
37	D10	1882.05475776973	PPARG_2	61.4	IMR90p2
38	D10	2134.70840296545	PPARG_2	61.4	IMR90p2
39	D10	2360.90103384536	PPARG_2	61.4	IMR90p2
40	D10	2567.16600523534	PPARG_2	61.4	IMR90p2
1	E10	6.44715838205457	PPARG_2	59.0	IMR90p2
2	E10	3.47933537882727	PPARG_2	59.0	IMR90p2
3	E10	2.03576867327547	PPARG_2	59.0	IMR90p2
4	E10	3.62850250904148	PPARG_2	59.0	IMR90p2
5	E10	0.357638222541482	PPARG_2	59.0	IMR90p2
6	E10	5.28899897926567	PPARG_2	59.0	IMR90p2
7	E10	1.50581895488676	PPARG_2	59.0	IMR90p2
8	E10	2.98063137828331	PPARG_2	59.0	IMR90p2
9	E10	-2.10424201717751	PPARG_2	59.0	IMR90p2
10	E10	0.080924567526381	PPARG_2	59.0	IMR90p2
11	E10	-3.57128137868267	PPARG_2	59.0	IMR90p2
12	E10	-0.256606408122479	PPARG_2	59.0	IMR90p2
13	E10	-1.620913951278	PPARG_2	59.0	IMR90p2
14	E10	-0.0674397914026486	PPARG_2	59.0	IMR90p2
15	E10	2.32736277546837	PPARG_2	59.0	IMR90p2
16	E10	-1.24581949877029	PPARG_2	59.0	IMR90p2
17	E10	-1.40038373889411	PPARG_2	59.0	IMR90p2
18	E10	-0.833854202300245	PPARG_2	59.0	IMR90p2
19	E10	-3.89374548157912	PPARG_2	59.0	IMR90p2
20	E10	-1.94540533020063	PPARG_2	59.0	IMR90p2
21	E10	0.646106230391979	PPARG_2	59.0	IMR90p2
22	E10	-6.23984933262182	PPARG_2	59.0	IMR90p2
23	E10	-5.77722112664424	PPARG_2	59.0	IMR90p2
24	E10	-0.279280783158811	PPARG_2	59.0	IMR90p2
25	E10	3.3501429080884	PPARG_2	59.0	IMR90p2
26	E10	7.48017413272828	PPARG_2	59.0	IMR90p2
27	E10	10.2038726611136	PPARG_2	59.0	IMR90p2
28	E10	24.4286733896042	PPARG_2	59.0	IMR90p2
29	E10	47.0019171178546	PPARG_2	59.0	IMR90p2
30	E10	91.3811499970989	PPARG_2	59.0	IMR90p2
31	E10	172.553034512236	PPARG_2	59.0	IMR90p2
32	E10	302.414165002803	PPARG_2	59.0	IMR90p2
33	E10	499.45967637588	PPARG_2	59.0	IMR90p2
34	E10	718.990770489317	PPARG_2	59.0	IMR90p2
35	E10	950.422468810211	PPARG_2	59.0	IMR90p2
36	E10	1199.80576342043	PPARG_2	59.0	IMR90p2
37	E10	1467.52632625805	PPARG_2	59.0	IMR90p2
38	E10	1737.6305260696	PPARG_2	59.0	IMR90p2
39	E10	2001.0569963835	PPARG_2	59.0	IMR90p2
40	E10	2254.32245617221	PPARG_2	59.0	IMR90p2
1	F10	6.35815110355134	PPARG_2	57.0	IMR90p2
2	F10	-0.818792002785358	PPARG_2	57.0	IMR90p2
3	F10	4.00645480455205	PPARG_2	57.0	IMR90p2
4	F10	2.08860105776375	PPARG_2	57.0	IMR90p2
5	F10	3.08852280149586	PPARG_2	57.0	IMR90p2
6	F10	-0.0262684047747825	PPARG_2	57.0	IMR90p2
7	F10	2.87985149229462	PPARG_2	57.0	IMR90p2
8	F10	0.580173504340564	PPARG_2	57.0	IMR90p2
9	F10	-2.38876560601284	PPARG_2	57.0	IMR90p2
10	F10	0.108943185909538	PPARG_2	57.0	IMR90p2
11	F10	0.557528487379841	PPARG_2	57.0	IMR90p2
12	F10	-2.68933367869067	PPARG_2	57.0	IMR90p2
13	F10	0.270077581389614	PPARG_2	57.0	IMR90p2
14	F10	-2.55532573243545	PPARG_2	57.0	IMR90p2
15	F10	-4.88085710193991	PPARG_2	57.0	IMR90p2
16	F10	-0.424266011321834	PPARG_2	57.0	IMR90p2
17	F10	2.24539246641916	PPARG_2	57.0	IMR90p2
18	F10	1.720817417749	PPARG_2	57.0	IMR90p2
19	F10	-5.15332322372888	PPARG_2	57.0	IMR90p2
20	F10	-0.301980829407057	PPARG_2	57.0	IMR90p2
21	F10	-1.75959410368523	PPARG_2	57.0	IMR90p2
22	F10	-3.58549733467771	PPARG_2	57.0	IMR90p2
23	F10	1.63328098134161	PPARG_2	57.0	IMR90p2
24	F10	2.85722386504176	PPARG_2	57.0	IMR90p2
25	F10	-0.217567880639308	PPARG_2	57.0	IMR90p2
26	F10	2.68843047681867	PPARG_2	57.0	IMR90p2
27	F10	7.46099379380803	PPARG_2	57.0	IMR90p2
28	F10	13.9813432598239	PPARG_2	57.0	IMR90p2
29	F10	21.8958248565377	PPARG_2	57.0	IMR90p2
30	F10	47.6085308870743	PPARG_2	57.0	IMR90p2
31	F10	81.6407787893299	PPARG_2	57.0	IMR90p2
32	F10	154.452132240859	PPARG_2	57.0	IMR90p2
33	F10	283.50969857293	PPARG_2	57.0	IMR90p2
34	F10	454.329141443204	PPARG_2	57.0	IMR90p2
35	F10	653.681368051831	PPARG_2	57.0	IMR90p2
36	F10	864.623145289888	PPARG_2	57.0	IMR90p2
37	F10	1095.35241399235	PPARG_2	57.0	IMR90p2
38	F10	1345.11993799126	PPARG_2	57.0	IMR90p2
39	F10	1606.22262918135	PPARG_2	57.0	IMR90p2
40	F10	1870.46254672762	PPARG_2	57.0	IMR90p2
1	G10	10.1208899029407	PPARG_2	55.7	IMR90p2
2	G10	6.68069876874688	PPARG_2	55.7	IMR90p2
3	G10	6.34108137470594	PPARG_2	55.7	IMR90p2
4	G10	0.535430609463219	PPARG_2	55.7	IMR90p2
5	G10	7.29500564088676	PPARG_2	55.7	IMR90p2
6	G10	-0.667819853196306	PPARG_2	55.7	IMR90p2
7	G10	2.94996228853324	PPARG_2	55.7	IMR90p2
8	G10	-2.80386248194372	PPARG_2	55.7	IMR90p2
9	G10	1.37927945633237	PPARG_2	55.7	IMR90p2
10	G10	0.06821493250618	PPARG_2	55.7	IMR90p2
11	G10	-5.88365672443206	PPARG_2	55.7	IMR90p2
12	G10	-1.16210865968924	PPARG_2	55.7	IMR90p2
13	G10	4.90138231052424	PPARG_2	55.7	IMR90p2
14	G10	-3.39010152281935	PPARG_2	55.7	IMR90p2
15	G10	-3.99105467050322	PPARG_2	55.7	IMR90p2
16	G10	1.86133767655747	PPARG_2	55.7	IMR90p2
17	G10	-1.22409782495879	PPARG_2	55.7	IMR90p2
18	G10	-0.366529929120134	PPARG_2	55.7	IMR90p2
19	G10	-6.17340621927997	PPARG_2	55.7	IMR90p2
20	G10	-2.00306569925579	PPARG_2	55.7	IMR90p2
21	G10	-2.85511704036344	PPARG_2	55.7	IMR90p2
22	G10	-2.44400446778991	PPARG_2	55.7	IMR90p2
23	G10	2.68644467469403	PPARG_2	55.7	IMR90p2
24	G10	3.50401299724399	PPARG_2	55.7	IMR90p2
25	G10	2.02184975551381	PPARG_2	55.7	IMR90p2
26	G10	2.15686060028338	PPARG_2	55.7	IMR90p2
27	G10	9.54716746725398	PPARG_2	55.7	IMR90p2
28	G10	9.22169500557948	PPARG_2	55.7	IMR90p2
29	G10	18.8736854761846	PPARG_2	55.7	IMR90p2
30	G10	28.9060335452673	PPARG_2	55.7	IMR90p2
31	G10	51.4790952201161	PPARG_2	55.7	IMR90p2
32	G10	96.2143720349618	PPARG_2	55.7	IMR90p2
33	G10	185.905004137631	PPARG_2	55.7	IMR90p2
34	G10	309.326624684596	PPARG_2	55.7	IMR90p2
35	G10	486.404824840997	PPARG_2	55.7	IMR90p2
36	G10	673.210400455719	PPARG_2	55.7	IMR90p2
37	G10	881.174832684711	PPARG_2	55.7	IMR90p2
38	G10	1105.38226530826	PPARG_2	55.7	IMR90p2
39	G10	1353.11879957593	PPARG_2	55.7	IMR90p2
40	G10	1612.95295433178	PPARG_2	55.7	IMR90p2
1	H10	2.58771131785306	PPARG_2	55.0	IMR90p2
2	H10	6.61438579136438	PPARG_2	55.0	IMR90p2
3	H10	-1.04454861895829	PPARG_2	55.0	IMR90p2
4	H10	2.73249620852857	PPARG_2	55.0	IMR90p2
5	H10	2.31641110909231	PPARG_2	55.0	IMR90p2
6	H10	2.88556141618756	PPARG_2	55.0	IMR90p2
7	H10	3.12691035720991	PPARG_2	55.0	IMR90p2
8	H10	-0.929255634963283	PPARG_2	55.0	IMR90p2
9	H10	-2.77885990178947	PPARG_2	55.0	IMR90p2
10	H10	0.577701822182917	PPARG_2	55.0	IMR90p2
11	H10	0.214667027064479	PPARG_2	55.0	IMR90p2
12	H10	0.232235589186075	PPARG_2	55.0	IMR90p2
13	H10	-1.16968822358058	PPARG_2	55.0	IMR90p2
14	H10	-0.836269421795805	PPARG_2	55.0	IMR90p2
15	H10	-5.16950561624526	PPARG_2	55.0	IMR90p2
16	H10	2.10396310649503	PPARG_2	55.0	IMR90p2
17	H10	4.90906786694677	PPARG_2	55.0	IMR90p2
18	H10	1.19338591066708	PPARG_2	55.0	IMR90p2
19	H10	1.42070793384391	PPARG_2	55.0	IMR90p2
20	H10	-0.637306041922329	PPARG_2	55.0	IMR90p2
21	H10	4.29630700825828	PPARG_2	55.0	IMR90p2
22	H10	1.3958632252702	PPARG_2	55.0	IMR90p2
23	H10	-5.59246674559336	PPARG_2	55.0	IMR90p2
24	H10	-2.55187931359023	PPARG_2	55.0	IMR90p2
25	H10	0.489927617598369	PPARG_2	55.0	IMR90p2
26	H10	-1.66150567383966	PPARG_2	55.0	IMR90p2
27	H10	5.29648193277262	PPARG_2	55.0	IMR90p2
28	H10	3.13212163182652	PPARG_2	55.0	IMR90p2
29	H10	8.61841793934946	PPARG_2	55.0	IMR90p2
30	H10	16.5362704144009	PPARG_2	55.0	IMR90p2
31	H10	29.7649152658169	PPARG_2	55.0	IMR90p2
32	H10	65.2735755933959	PPARG_2	55.0	IMR90p2
33	H10	120.828106107545	PPARG_2	55.0	IMR90p2
34	H10	222.010080915024	PPARG_2	55.0	IMR90p2
35	H10	362.375050560619	PPARG_2	55.0	IMR90p2
36	H10	531.598654112032	PPARG_2	55.0	IMR90p2
37	H10	714.475500492896	PPARG_2	55.0	IMR90p2
38	H10	914.041846154986	PPARG_2	55.0	IMR90p2
39	H10	1125.3819714089	PPARG_2	55.0	IMR90p2
40	H10	1339.81566957632	PPARG_2	55.0	IMR90p2
