# Supplementary material for: Primer PICKR: literature-mined scoring platform for robust RT–qPCR primers
Source: Nat Commun. 2026 May 28;17:6938. doi: 10.1038/s41467-026-73648-2 (PMC13388996; doi:10.1038/s41467-026-73648-2)
Supplement: Supplementary file 11 — Source Data [file 41467_2026_73648_MOESM11_ESM.zip › Suppl_Fig_S11/melting_curve_data_CDK2_2.csv]

Temperature	Well	Derivative	Target	melt temp	Replicate
55.0	A12	0.474903208726914	CDK2_2	65.0	IMR90p11
55.5	A12	1.02895695224163	CDK2_2	65.0	IMR90p11
56.0	A12	0.949806417452919	CDK2_2	65.0	IMR90p11
56.5	A12	0.949806417452123	CDK2_2	65.0	IMR90p11
57.0	A12	0.949806417460536	CDK2_2	65.0	IMR90p11
57.5	A12	0.773985887216782	CDK2_2	65.0	IMR90p11
58.0	A12	2.01430837892406	CDK2_2	65.0	IMR90p11
58.5	A12	3.04399412770465	CDK2_2	65.0	IMR90p11
59.0	A12	3.70231315868784	CDK2_2	65.0	IMR90p11
59.5	A12	4.70635696355362	CDK2_2	65.0	IMR90p11
60.0	A12	6.01601720429665	CDK2_2	65.0	IMR90p11
60.5	A12	8.53683700708632	CDK2_2	65.0	IMR90p11
61.0	A12	12.4307387829232	CDK2_2	65.0	IMR90p11
61.5	A12	17.8352809395847	CDK2_2	65.0	IMR90p11
62.0	A12	25.5518650159092	CDK2_2	65.0	IMR90p11
62.5	A12	36.9626426138916	CDK2_2	65.0	IMR90p11
63.0	A12	49.3145270503229	CDK2_2	65.0	IMR90p11
63.5	A12	62.2597414315851	CDK2_2	65.0	IMR90p11
64.0	A12	75.4010899483391	CDK2_2	65.0	IMR90p11
64.5	A12	86.3325899604276	CDK2_2	65.0	IMR90p11
65.0	A12	95.0719655238664	CDK2_2	65.0	IMR90p11
65.5	A12	102.098395192827	CDK2_2	65.0	IMR90p11
66.0	A12	105.649267632059	CDK2_2	65.0	IMR90p11
66.5	A12	107.417353020063	CDK2_2	65.0	IMR90p11
67.0	A12	110.039597280565	CDK2_2	65.0	IMR90p11
67.5	A12	111.033260425051	CDK2_2	65.0	IMR90p11
68.0	A12	111.025573018289	CDK2_2	65.0	IMR90p11
68.5	A12	113.391918192052	CDK2_2	65.0	IMR90p11
69.0	A12	116.053523331017	CDK2_2	65.0	IMR90p11
69.5	A12	116.320680108142	CDK2_2	65.0	IMR90p11
70.0	A12	117.682821564952	CDK2_2	65.0	IMR90p11
70.5	A12	120.894128400942	CDK2_2	65.0	IMR90p11
71.0	A12	122.936508048406	CDK2_2	65.0	IMR90p11
71.5	A12	126.485936041481	CDK2_2	65.0	IMR90p11
72.0	A12	134.61655086111	CDK2_2	65.0	IMR90p11
72.5	A12	143.276755055208	CDK2_2	65.0	IMR90p11
73.0	A12	150.636434952501	CDK2_2	65.0	IMR90p11
73.5	A12	158.187697306689	CDK2_2	65.0	IMR90p11
74.0	A12	162.210727001748	CDK2_2	65.0	IMR90p11
74.5	A12	159.396212376914	CDK2_2	65.0	IMR90p11
75.0	A12	152.733926607018	CDK2_2	65.0	IMR90p11
75.5	A12	144.063783457525	CDK2_2	65.0	IMR90p11
76.0	A12	133.531696765129	CDK2_2	65.0	IMR90p11
76.5	A12	125.933399316633	CDK2_2	65.0	IMR90p11
77.0	A12	126.926053035333	CDK2_2	65.0	IMR90p11
77.5	A12	148.636339290936	CDK2_2	65.0	IMR90p11
78.0	A12	205.485761949551	CDK2_2	65.0	IMR90p11
78.5	A12	290.036983653366	CDK2_2	65.0	IMR90p11
79.0	A12	378.860487103802	CDK2_2	65.0	IMR90p11
79.5	A12	454.719546553712	CDK2_2	65.0	IMR90p11
80.0	A12	489.65045229144	CDK2_2	65.0	IMR90p11
80.5	A12	453.727252413298	CDK2_2	65.0	IMR90p11
81.0	A12	361.252417430346	CDK2_2	65.0	IMR90p11
81.5	A12	251.397797429488	CDK2_2	65.0	IMR90p11
82.0	A12	147.246441834641	CDK2_2	65.0	IMR90p11
82.5	A12	65.8408339507283	CDK2_2	65.0	IMR90p11
83.0	A12	21.6850104659544	CDK2_2	65.0	IMR90p11
83.5	A12	7.17314865684887	CDK2_2	65.0	IMR90p11
84.0	A12	4.39373594082554	CDK2_2	65.0	IMR90p11
84.5	A12	3.52199913975949	CDK2_2	65.0	IMR90p11
85.0	A12	2.31158206053635	CDK2_2	65.0	IMR90p11
85.5	A12	1.92594555290231	CDK2_2	65.0	IMR90p11
86.0	A12	2.12663805241243	CDK2_2	65.0	IMR90p11
86.5	A12	2.1805118052572	CDK2_2	65.0	IMR90p11
87.0	A12	2.89703231044558	CDK2_2	65.0	IMR90p11
87.5	A12	3.77246463783388	CDK2_2	65.0	IMR90p11
88.0	A12	3.5323349791305	CDK2_2	65.0	IMR90p11
88.5	A12	3.53472015065188	CDK2_2	65.0	IMR90p11
89.0	A12	3.77039999432202	CDK2_2	65.0	IMR90p11
89.5	A12	3.15415322425173	CDK2_2	65.0	IMR90p11
90.0	A12	3.21792023314595	CDK2_2	65.0	IMR90p11
90.5	A12	4.043369134584	CDK2_2	65.0	IMR90p11
91.0	A12	4.07238404261278	CDK2_2	65.0	IMR90p11
91.5	A12	4.1203622392469	CDK2_2	65.0	IMR90p11
92.0	A12	4.58198647177085	CDK2_2	65.0	IMR90p11
92.5	A12	4.05204778473973	CDK2_2	65.0	IMR90p11
93.0	A12	3.25215799524682	CDK2_2	65.0	IMR90p11
93.5	A12	3.61913438052892	CDK2_2	65.0	IMR90p11
94.0	A12	3.40607078576011	CDK2_2	65.0	IMR90p11
94.5	A12	4.48544843936259	CDK2_2	65.0	IMR90p11
95.0	A12	2.70570110678034	CDK2_2	65.0	IMR90p11
55.0	B12	0.76980728623812	CDK2_2	64.5	IMR90p11
55.5	B12	1.66791578684899	CDK2_2	64.5	IMR90p11
56.0	B12	1.53961457247522	CDK2_2	64.5	IMR90p11
56.5	B12	1.53961457247181	CDK2_2	64.5	IMR90p11
57.0	B12	1.53961457249932	CDK2_2	64.5	IMR90p11
57.5	B12	1.38939096962179	CDK2_2	64.5	IMR90p11
58.0	B12	2.30208586296123	CDK2_2	64.5	IMR90p11
58.5	B12	4.21111401886276	CDK2_2	64.5	IMR90p11
59.0	B12	5.70414813374475	CDK2_2	64.5	IMR90p11
59.5	B12	7.00655963264398	CDK2_2	64.5	IMR90p11
60.0	B12	9.38282728946808	CDK2_2	64.5	IMR90p11
60.5	B12	13.4028999052628	CDK2_2	64.5	IMR90p11
61.0	B12	18.6810175953685	CDK2_2	64.5	IMR90p11
61.5	B12	26.079991042092	CDK2_2	64.5	IMR90p11
62.0	B12	36.1314332183709	CDK2_2	64.5	IMR90p11
62.5	B12	48.1358546480392	CDK2_2	64.5	IMR90p11
63.0	B12	60.6774565506723	CDK2_2	64.5	IMR90p11
63.5	B12	73.5204274143717	CDK2_2	64.5	IMR90p11
64.0	B12	85.535358746396	CDK2_2	64.5	IMR90p11
64.5	B12	95.1074353354601	CDK2_2	64.5	IMR90p11
65.0	B12	101.48174027663	CDK2_2	64.5	IMR90p11
65.5	B12	105.501908830557	CDK2_2	64.5	IMR90p11
66.0	B12	108.096447770645	CDK2_2	64.5	IMR90p11
66.5	B12	109.311919140661	CDK2_2	64.5	IMR90p11
67.0	B12	110.545705964795	CDK2_2	64.5	IMR90p11
67.5	B12	112.801401718232	CDK2_2	64.5	IMR90p11
68.0	B12	115.320630275226	CDK2_2	64.5	IMR90p11
68.5	B12	116.73117330101	CDK2_2	64.5	IMR90p11
69.0	B12	118.345365549419	CDK2_2	64.5	IMR90p11
69.5	B12	120.426454638055	CDK2_2	64.5	IMR90p11
70.0	B12	122.171640448827	CDK2_2	64.5	IMR90p11
70.5	B12	124.119478734469	CDK2_2	64.5	IMR90p11
71.0	B12	128.105692456625	CDK2_2	64.5	IMR90p11
71.5	B12	133.698338512366	CDK2_2	64.5	IMR90p11
72.0	B12	140.408522102689	CDK2_2	64.5	IMR90p11
72.5	B12	148.765640389229	CDK2_2	64.5	IMR90p11
73.0	B12	158.209532772559	CDK2_2	64.5	IMR90p11
73.5	B12	166.152856980022	CDK2_2	64.5	IMR90p11
74.0	B12	170.471839611362	CDK2_2	64.5	IMR90p11
74.5	B12	169.987632931376	CDK2_2	64.5	IMR90p11
75.0	B12	164.367334591896	CDK2_2	64.5	IMR90p11
75.5	B12	154.388917210174	CDK2_2	64.5	IMR90p11
76.0	B12	142.97339869358	CDK2_2	64.5	IMR90p11
76.5	B12	134.858883925195	CDK2_2	64.5	IMR90p11
77.0	B12	135.201208742473	CDK2_2	64.5	IMR90p11
77.5	B12	159.866794448311	CDK2_2	64.5	IMR90p11
78.0	B12	222.2581745239	CDK2_2	64.5	IMR90p11
78.5	B12	310.335360127418	CDK2_2	64.5	IMR90p11
79.0	B12	400.078297004127	CDK2_2	64.5	IMR90p11
79.5	B12	474.52368367028	CDK2_2	64.5	IMR90p11
80.0	B12	502.189301715992	CDK2_2	64.5	IMR90p11
80.5	B12	455.898457160041	CDK2_2	64.5	IMR90p11
81.0	B12	356.208988852798	CDK2_2	64.5	IMR90p11
81.5	B12	243.14282558262	CDK2_2	64.5	IMR90p11
82.0	B12	138.245758485747	CDK2_2	64.5	IMR90p11
82.5	B12	58.4556741661875	CDK2_2	64.5	IMR90p11
83.0	B12	17.6033863087396	CDK2_2	64.5	IMR90p11
83.5	B12	5.42239345279404	CDK2_2	64.5	IMR90p11
84.0	B12	3.27087710062159	CDK2_2	64.5	IMR90p11
84.5	B12	2.79002698410005	CDK2_2	64.5	IMR90p11
85.0	B12	2.3258673015161	CDK2_2	64.5	IMR90p11
85.5	B12	1.58928986766574	CDK2_2	64.5	IMR90p11
86.0	B12	1.60102293558543	CDK2_2	64.5	IMR90p11
86.5	B12	1.90097976768681	CDK2_2	64.5	IMR90p11
87.0	B12	1.67447495254549	CDK2_2	64.5	IMR90p11
87.5	B12	2.16381132613657	CDK2_2	64.5	IMR90p11
88.0	B12	3.25162471204527	CDK2_2	64.5	IMR90p11
88.5	B12	3.71196589310216	CDK2_2	64.5	IMR90p11
89.0	B12	3.80312815659954	CDK2_2	64.5	IMR90p11
89.5	B12	4.02617017758001	CDK2_2	64.5	IMR90p11
90.0	B12	3.5455314150779	CDK2_2	64.5	IMR90p11
90.5	B12	2.71679056777958	CDK2_2	64.5	IMR90p11
91.0	B12	2.16204055612701	CDK2_2	64.5	IMR90p11
91.5	B12	1.68807163074467	CDK2_2	64.5	IMR90p11
92.0	B12	1.5861895949576	CDK2_2	64.5	IMR90p11
92.5	B12	2.08407101900298	CDK2_2	64.5	IMR90p11
93.0	B12	2.56180472530548	CDK2_2	64.5	IMR90p11
93.5	B12	3.43205440723852	CDK2_2	64.5	IMR90p11
94.0	B12	4.12636733003825	CDK2_2	64.5	IMR90p11
94.5	B12	5.7137734399999	CDK2_2	64.5	IMR90p11
95.0	B12	3.1790287101017	CDK2_2	64.5	IMR90p11
55.0	C12	3.37670008595228	CDK2_2	63.3	IMR90p11
55.5	C12	7.31618351956354	CDK2_2	63.3	IMR90p11
56.0	C12	6.75340017190479	CDK2_2	63.3	IMR90p11
56.5	C12	6.75340017191218	CDK2_2	63.3	IMR90p11
57.0	C12	6.75340017185624	CDK2_2	63.3	IMR90p11
57.5	C12	6.61982490194634	CDK2_2	63.3	IMR90p11
58.0	C12	7.47715654235287	CDK2_2	63.3	IMR90p11
58.5	C12	8.90479063483122	CDK2_2	63.3	IMR90p11
59.0	C12	9.42778283570431	CDK2_2	63.3	IMR90p11
59.5	C12	11.3168412206637	CDK2_2	63.3	IMR90p11
60.0	C12	13.6463222020496	CDK2_2	63.3	IMR90p11
60.5	C12	14.8342885904121	CDK2_2	63.3	IMR90p11
61.0	C12	18.0066327499931	CDK2_2	63.3	IMR90p11
61.5	C12	23.5589078780599	CDK2_2	63.3	IMR90p11
62.0	C12	29.2115761929681	CDK2_2	63.3	IMR90p11
62.5	C12	36.9410509692436	CDK2_2	63.3	IMR90p11
63.0	C12	46.9995189643906	CDK2_2	63.3	IMR90p11
63.5	C12	56.2368716704374	CDK2_2	63.3	IMR90p11
64.0	C12	65.2348067413268	CDK2_2	63.3	IMR90p11
64.5	C12	75.0248291922751	CDK2_2	63.3	IMR90p11
65.0	C12	82.2865045548574	CDK2_2	63.3	IMR90p11
65.5	C12	87.9830062012808	CDK2_2	63.3	IMR90p11
66.0	C12	95.254012311516	CDK2_2	63.3	IMR90p11
66.5	C12	101.75067809375	CDK2_2	63.3	IMR90p11
67.0	C12	106.774008403626	CDK2_2	63.3	IMR90p11
67.5	C12	111.61430238548	CDK2_2	63.3	IMR90p11
68.0	C12	116.409837413375	CDK2_2	63.3	IMR90p11
68.5	C12	119.984557532776	CDK2_2	63.3	IMR90p11
69.0	C12	122.285314582377	CDK2_2	63.3	IMR90p11
69.5	C12	124.09867672619	CDK2_2	63.3	IMR90p11
70.0	C12	125.795714956725	CDK2_2	63.3	IMR90p11
70.5	C12	127.562257622247	CDK2_2	63.3	IMR90p11
71.0	C12	130.211793629519	CDK2_2	63.3	IMR90p11
71.5	C12	135.583877723436	CDK2_2	63.3	IMR90p11
72.0	C12	143.291115817804	CDK2_2	63.3	IMR90p11
72.5	C12	153.053976461206	CDK2_2	63.3	IMR90p11
73.0	C12	163.365087032999	CDK2_2	63.3	IMR90p11
73.5	C12	170.658428180866	CDK2_2	63.3	IMR90p11
74.0	C12	172.759002747891	CDK2_2	63.3	IMR90p11
74.5	C12	168.993284975331	CDK2_2	63.3	IMR90p11
75.0	C12	159.884363065709	CDK2_2	63.3	IMR90p11
75.5	C12	147.119665846459	CDK2_2	63.3	IMR90p11
76.0	C12	133.94915725122	CDK2_2	63.3	IMR90p11
76.5	C12	124.667345608573	CDK2_2	63.3	IMR90p11
77.0	C12	123.797323837494	CDK2_2	63.3	IMR90p11
77.5	C12	143.354843803223	CDK2_2	63.3	IMR90p11
78.0	C12	196.569685932394	CDK2_2	63.3	IMR90p11
78.5	C12	276.952182546765	CDK2_2	63.3	IMR90p11
79.0	C12	362.725400760933	CDK2_2	63.3	IMR90p11
79.5	C12	436.881001381654	CDK2_2	63.3	IMR90p11
80.0	C12	472.500845086734	CDK2_2	63.3	IMR90p11
80.5	C12	440.952312827611	CDK2_2	63.3	IMR90p11
81.0	C12	354.065661020311	CDK2_2	63.3	IMR90p11
81.5	C12	248.333779231489	CDK2_2	63.3	IMR90p11
82.0	C12	146.831936001406	CDK2_2	63.3	IMR90p11
82.5	C12	66.005453985482	CDK2_2	63.3	IMR90p11
83.0	C12	20.8960031579448	CDK2_2	63.3	IMR90p11
83.5	C12	5.41753523120673	CDK2_2	63.3	IMR90p11
84.0	C12	2.12746194461562	CDK2_2	63.3	IMR90p11
84.5	C12	1.74816873057449	CDK2_2	63.3	IMR90p11
85.0	C12	2.03279206268149	CDK2_2	63.3	IMR90p11
85.5	C12	2.43595057196734	CDK2_2	63.3	IMR90p11
86.0	C12	3.30804165018657	CDK2_2	63.3	IMR90p11
86.5	C12	3.90802686386854	CDK2_2	63.3	IMR90p11
87.0	C12	3.60125843701405	CDK2_2	63.3	IMR90p11
87.5	C12	3.32496258650201	CDK2_2	63.3	IMR90p11
88.0	C12	3.11504368085792	CDK2_2	63.3	IMR90p11
88.5	C12	2.43645833329396	CDK2_2	63.3	IMR90p11
89.0	C12	2.23000020409921	CDK2_2	63.3	IMR90p11
89.5	C12	2.49530768770518	CDK2_2	63.3	IMR90p11
90.0	C12	2.50778403177145	CDK2_2	63.3	IMR90p11
90.5	C12	2.51347885644816	CDK2_2	63.3	IMR90p11
91.0	C12	2.69693238509075	CDK2_2	63.3	IMR90p11
91.5	C12	2.81744631822949	CDK2_2	63.3	IMR90p11
92.0	C12	3.05925736892164	CDK2_2	63.3	IMR90p11
92.5	C12	3.22104889229354	CDK2_2	63.3	IMR90p11
93.0	C12	3.27100212970248	CDK2_2	63.3	IMR90p11
93.5	C12	2.87840503936621	CDK2_2	63.3	IMR90p11
94.0	C12	2.63427319909249	CDK2_2	63.3	IMR90p11
94.5	C12	1.58940218842133	CDK2_2	63.3	IMR90p11
95.0	C12	0.110205553651099	CDK2_2	63.3	IMR90p11
55.0	D12	-0.725853064316311	CDK2_2	61.4	IMR90p11
55.5	D12	-1.57268163935214	CDK2_2	61.4	IMR90p11
56.0	D12	-1.45170612863353	CDK2_2	61.4	IMR90p11
56.5	D12	-1.45170612863717	CDK2_2	61.4	IMR90p11
57.0	D12	-1.45170612860613	CDK2_2	61.4	IMR90p11
57.5	D12	-1.69263235793528	CDK2_2	61.4	IMR90p11
58.0	D12	-0.236763521505736	CDK2_2	61.4	IMR90p11
58.5	D12	2.78937474566396	CDK2_2	61.4	IMR90p11
59.0	D12	5.74566560185281	CDK2_2	61.4	IMR90p11
59.5	D12	9.47444852463002	CDK2_2	61.4	IMR90p11
60.0	D12	13.7414653828271	CDK2_2	61.4	IMR90p11
60.5	D12	17.070279062634	CDK2_2	61.4	IMR90p11
61.0	D12	19.7436784365025	CDK2_2	61.4	IMR90p11
61.5	D12	22.9098601621713	CDK2_2	61.4	IMR90p11
62.0	D12	26.6845250275259	CDK2_2	61.4	IMR90p11
62.5	D12	31.5397064797703	CDK2_2	61.4	IMR90p11
63.0	D12	38.4490078456793	CDK2_2	61.4	IMR90p11
63.5	D12	48.1453367457874	CDK2_2	61.4	IMR90p11
64.0	D12	59.7506544695112	CDK2_2	61.4	IMR90p11
64.5	D12	71.5246044481912	CDK2_2	61.4	IMR90p11
65.0	D12	82.5670274217082	CDK2_2	61.4	IMR90p11
65.5	D12	92.5935681767137	CDK2_2	61.4	IMR90p11
66.0	D12	99.9211523517882	CDK2_2	61.4	IMR90p11
66.5	D12	104.618953924305	CDK2_2	61.4	IMR90p11
67.0	D12	108.015370402675	CDK2_2	61.4	IMR90p11
67.5	D12	110.509537938117	CDK2_2	61.4	IMR90p11
68.0	D12	112.474740552385	CDK2_2	61.4	IMR90p11
68.5	D12	114.808959890078	CDK2_2	61.4	IMR90p11
69.0	D12	117.105316253056	CDK2_2	61.4	IMR90p11
69.5	D12	118.953258384684	CDK2_2	61.4	IMR90p11
70.0	D12	121.153228112929	CDK2_2	61.4	IMR90p11
70.5	D12	124.094943580892	CDK2_2	61.4	IMR90p11
71.0	D12	128.767036307617	CDK2_2	61.4	IMR90p11
71.5	D12	136.222566841833	CDK2_2	61.4	IMR90p11
72.0	D12	147.676710406649	CDK2_2	61.4	IMR90p11
72.5	D12	161.997727989084	CDK2_2	61.4	IMR90p11
73.0	D12	176.60309193976	CDK2_2	61.4	IMR90p11
73.5	D12	188.64963533254	CDK2_2	61.4	IMR90p11
74.0	D12	195.123212920032	CDK2_2	61.4	IMR90p11
74.5	D12	193.586331227942	CDK2_2	61.4	IMR90p11
75.0	D12	184.557093862672	CDK2_2	61.4	IMR90p11
75.5	D12	169.747056630222	CDK2_2	61.4	IMR90p11
76.0	D12	153.007129097889	CDK2_2	61.4	IMR90p11
76.5	D12	139.385258243078	CDK2_2	61.4	IMR90p11
77.0	D12	132.819612920936	CDK2_2	61.4	IMR90p11
77.5	D12	146.836732738563	CDK2_2	61.4	IMR90p11
78.0	D12	196.531083039087	CDK2_2	61.4	IMR90p11
78.5	D12	273.376352522014	CDK2_2	61.4	IMR90p11
79.0	D12	355.586861290714	CDK2_2	61.4	IMR90p11
79.5	D12	428.169273478097	CDK2_2	61.4	IMR90p11
80.0	D12	462.879271869477	CDK2_2	61.4	IMR90p11
80.5	D12	430.224919366875	CDK2_2	61.4	IMR90p11
81.0	D12	343.234502032913	CDK2_2	61.4	IMR90p11
81.5	D12	238.860852934524	CDK2_2	61.4	IMR90p11
82.0	D12	139.222257481701	CDK2_2	61.4	IMR90p11
82.5	D12	60.991509758687	CDK2_2	61.4	IMR90p11
83.0	D12	18.6355305965953	CDK2_2	61.4	IMR90p11
83.5	D12	5.33210268227435	CDK2_2	61.4	IMR90p11
84.0	D12	3.64235997838279	CDK2_2	61.4	IMR90p11
84.5	D12	3.74438386844764	CDK2_2	61.4	IMR90p11
85.0	D12	3.4380461110689	CDK2_2	61.4	IMR90p11
85.5	D12	3.03903088475596	CDK2_2	61.4	IMR90p11
86.0	D12	2.75735403473044	CDK2_2	61.4	IMR90p11
86.5	D12	2.28095571194376	CDK2_2	61.4	IMR90p11
87.0	D12	1.92342377009442	CDK2_2	61.4	IMR90p11
87.5	D12	1.68639649651919	CDK2_2	61.4	IMR90p11
88.0	D12	1.40468458225092	CDK2_2	61.4	IMR90p11
88.5	D12	1.61849107175379	CDK2_2	61.4	IMR90p11
89.0	D12	1.60515154523728	CDK2_2	61.4	IMR90p11
89.5	D12	1.44061485225217	CDK2_2	61.4	IMR90p11
90.0	D12	1.56456271370752	CDK2_2	61.4	IMR90p11
90.5	D12	1.56739599609159	CDK2_2	61.4	IMR90p11
91.0	D12	1.39948416538112	CDK2_2	61.4	IMR90p11
91.5	D12	1.8087768056352	CDK2_2	61.4	IMR90p11
92.0	D12	1.93638439260275	CDK2_2	61.4	IMR90p11
92.5	D12	1.96472324683538	CDK2_2	61.4	IMR90p11
93.0	D12	2.34703646515641	CDK2_2	61.4	IMR90p11
93.5	D12	2.48744146863572	CDK2_2	61.4	IMR90p11
94.0	D12	2.53700535486183	CDK2_2	61.4	IMR90p11
94.5	D12	2.94048910725184	CDK2_2	61.4	IMR90p11
95.0	D12	1.47091346495387	CDK2_2	61.4	IMR90p11
55.0	E12	-8.40544951854019	CDK2_2	59.0	IMR90p11
55.5	E12	-18.2118072901706	CDK2_2	59.0	IMR90p11
56.0	E12	-16.8108990370797	CDK2_2	59.0	IMR90p11
56.5	E12	-16.8108990370795	CDK2_2	59.0	IMR90p11
57.0	E12	-16.8108990370824	CDK2_2	59.0	IMR90p11
57.5	E12	-17.0096185996827	CDK2_2	59.0	IMR90p11
58.0	E12	-15.9031357802271	CDK2_2	59.0	IMR90p11
58.5	E12	-12.6541617993088	CDK2_2	59.0	IMR90p11
59.0	E12	-10.1042599212932	CDK2_2	59.0	IMR90p11
59.5	E12	-8.56397206600593	CDK2_2	59.0	IMR90p11
60.0	E12	-5.07671413652929	CDK2_2	59.0	IMR90p11
60.5	E12	-0.852427716978468	CDK2_2	59.0	IMR90p11
61.0	E12	2.40879349674674	CDK2_2	59.0	IMR90p11
61.5	E12	8.08908069850474	CDK2_2	59.0	IMR90p11
62.0	E12	16.3176434211249	CDK2_2	59.0	IMR90p11
62.5	E12	24.6815775347812	CDK2_2	59.0	IMR90p11
63.0	E12	34.8165944673573	CDK2_2	59.0	IMR90p11
63.5	E12	46.9524036533486	CDK2_2	59.0	IMR90p11
64.0	E12	57.7798066632865	CDK2_2	59.0	IMR90p11
64.5	E12	66.5201292948298	CDK2_2	59.0	IMR90p11
65.0	E12	74.6933225647515	CDK2_2	59.0	IMR90p11
65.5	E12	79.9344468781932	CDK2_2	59.0	IMR90p11
66.0	E12	82.7230763637331	CDK2_2	59.0	IMR90p11
66.5	E12	86.0800548030968	CDK2_2	59.0	IMR90p11
67.0	E12	90.3531578765541	CDK2_2	59.0	IMR90p11
67.5	E12	94.9588680150317	CDK2_2	59.0	IMR90p11
68.0	E12	101.257702923227	CDK2_2	59.0	IMR90p11
68.5	E12	107.516595251848	CDK2_2	59.0	IMR90p11
69.0	E12	112.675960640417	CDK2_2	59.0	IMR90p11
69.5	E12	116.742982829902	CDK2_2	59.0	IMR90p11
70.0	E12	118.683606759635	CDK2_2	59.0	IMR90p11
70.5	E12	120.710472869688	CDK2_2	59.0	IMR90p11
71.0	E12	125.467011897267	CDK2_2	59.0	IMR90p11
71.5	E12	133.406967136228	CDK2_2	59.0	IMR90p11
72.0	E12	144.3208639505	CDK2_2	59.0	IMR90p11
72.5	E12	160.321835042026	CDK2_2	59.0	IMR90p11
73.0	E12	177.668621825046	CDK2_2	59.0	IMR90p11
73.5	E12	191.9972873298	CDK2_2	59.0	IMR90p11
74.0	E12	200.42468987737	CDK2_2	59.0	IMR90p11
74.5	E12	201.337455563963	CDK2_2	59.0	IMR90p11
75.0	E12	192.529499287942	CDK2_2	59.0	IMR90p11
75.5	E12	176.122827774794	CDK2_2	59.0	IMR90p11
76.0	E12	156.834680140218	CDK2_2	59.0	IMR90p11
76.5	E12	137.901092153244	CDK2_2	59.0	IMR90p11
77.0	E12	124.686749716268	CDK2_2	59.0	IMR90p11
77.5	E12	128.755510978662	CDK2_2	59.0	IMR90p11
78.0	E12	163.118917558978	CDK2_2	59.0	IMR90p11
78.5	E12	222.965570341525	CDK2_2	59.0	IMR90p11
79.0	E12	290.870495309991	CDK2_2	59.0	IMR90p11
79.5	E12	351.454546164853	CDK2_2	59.0	IMR90p11
80.0	E12	384.518998879239	CDK2_2	59.0	IMR90p11
80.5	E12	363.194818156757	CDK2_2	59.0	IMR90p11
81.0	E12	292.698589375763	CDK2_2	59.0	IMR90p11
81.5	E12	205.923901600338	CDK2_2	59.0	IMR90p11
82.0	E12	123.539522029792	CDK2_2	59.0	IMR90p11
82.5	E12	56.5935619379503	CDK2_2	59.0	IMR90p11
83.0	E12	17.9901858593437	CDK2_2	59.0	IMR90p11
83.5	E12	6.26508674122294	CDK2_2	59.0	IMR90p11
84.0	E12	5.11647956390715	CDK2_2	59.0	IMR90p11
84.5	E12	5.20425422557747	CDK2_2	59.0	IMR90p11
85.0	E12	5.08550848620223	CDK2_2	59.0	IMR90p11
85.5	E12	5.34659923214747	CDK2_2	59.0	IMR90p11
86.0	E12	5.03388082092505	CDK2_2	59.0	IMR90p11
86.5	E12	4.18533233568894	CDK2_2	59.0	IMR90p11
87.0	E12	3.60196556038289	CDK2_2	59.0	IMR90p11
87.5	E12	3.53901724897202	CDK2_2	59.0	IMR90p11
88.0	E12	3.74292500199078	CDK2_2	59.0	IMR90p11
88.5	E12	4.30286015444636	CDK2_2	59.0	IMR90p11
89.0	E12	4.90030845309298	CDK2_2	59.0	IMR90p11
89.5	E12	4.87796996807282	CDK2_2	59.0	IMR90p11
90.0	E12	4.80441287327352	CDK2_2	59.0	IMR90p11
90.5	E12	5.16426946965652	CDK2_2	59.0	IMR90p11
91.0	E12	5.80021782318363	CDK2_2	59.0	IMR90p11
91.5	E12	6.73455430424406	CDK2_2	59.0	IMR90p11
92.0	E12	8.01519448755579	CDK2_2	59.0	IMR90p11
92.5	E12	8.89919053967213	CDK2_2	59.0	IMR90p11
93.0	E12	8.90829367654027	CDK2_2	59.0	IMR90p11
93.5	E12	8.1850997682979	CDK2_2	59.0	IMR90p11
94.0	E12	7.73684957497949	CDK2_2	59.0	IMR90p11
94.5	E12	6.92049994110607	CDK2_2	59.0	IMR90p11
95.0	E12	2.61007724965225	CDK2_2	59.0	IMR90p11
55.0	F12	-8.50961724441163	CDK2_2	57.0	IMR90p11
55.5	F12	-18.4375040295588	CDK2_2	57.0	IMR90p11
56.0	F12	-17.0192344888235	CDK2_2	57.0	IMR90p11
56.5	F12	-17.0192344888195	CDK2_2	57.0	IMR90p11
57.0	F12	-17.0192344888513	CDK2_2	57.0	IMR90p11
57.5	F12	-17.2940144112758	CDK2_2	57.0	IMR90p11
58.0	F12	-15.5154980864445	CDK2_2	57.0	IMR90p11
58.5	F12	-12.7673651004212	CDK2_2	57.0	IMR90p11
59.0	F12	-10.9248234134828	CDK2_2	57.0	IMR90p11
59.5	F12	-8.43292614975417	CDK2_2	57.0	IMR90p11
60.0	F12	-5.43957675296986	CDK2_2	57.0	IMR90p11
60.5	F12	-1.64369367626966	CDK2_2	57.0	IMR90p11
61.0	F12	3.46777737331308	CDK2_2	57.0	IMR90p11
61.5	F12	10.0234822817504	CDK2_2	57.0	IMR90p11
62.0	F12	18.6263368484935	CDK2_2	57.0	IMR90p11
62.5	F12	29.282362979904	CDK2_2	57.0	IMR90p11
63.0	F12	41.1885244707494	CDK2_2	57.0	IMR90p11
63.5	F12	54.371539244202	CDK2_2	57.0	IMR90p11
64.0	F12	66.9360806859022	CDK2_2	57.0	IMR90p11
64.5	F12	77.8347949572078	CDK2_2	57.0	IMR90p11
65.0	F12	86.8532379873475	CDK2_2	57.0	IMR90p11
65.5	F12	93.044128278266	CDK2_2	57.0	IMR90p11
66.0	F12	96.1626839128023	CDK2_2	57.0	IMR90p11
66.5	F12	98.3637765729876	CDK2_2	57.0	IMR90p11
67.0	F12	99.7036506901846	CDK2_2	57.0	IMR90p11
67.5	F12	100.128283450175	CDK2_2	57.0	IMR90p11
68.0	F12	101.082314165801	CDK2_2	57.0	IMR90p11
68.5	F12	102.575095193562	CDK2_2	57.0	IMR90p11
69.0	F12	103.720914057208	CDK2_2	57.0	IMR90p11
69.5	F12	104.752245788533	CDK2_2	57.0	IMR90p11
70.0	F12	106.475410096127	CDK2_2	57.0	IMR90p11
70.5	F12	109.168882491763	CDK2_2	57.0	IMR90p11
71.0	F12	114.240805206699	CDK2_2	57.0	IMR90p11
71.5	F12	123.325729152897	CDK2_2	57.0	IMR90p11
72.0	F12	137.072934271963	CDK2_2	57.0	IMR90p11
72.5	F12	154.146595897411	CDK2_2	57.0	IMR90p11
73.0	F12	171.540251385148	CDK2_2	57.0	IMR90p11
73.5	F12	186.148130882184	CDK2_2	57.0	IMR90p11
74.0	F12	193.729187977102	CDK2_2	57.0	IMR90p11
74.5	F12	191.504057932849	CDK2_2	57.0	IMR90p11
75.0	F12	179.532267945449	CDK2_2	57.0	IMR90p11
75.5	F12	161.144288687544	CDK2_2	57.0	IMR90p11
76.0	F12	140.514083363621	CDK2_2	57.0	IMR90p11
76.5	F12	122.322339402486	CDK2_2	57.0	IMR90p11
77.0	F12	112.038646583268	CDK2_2	57.0	IMR90p11
77.5	F12	122.021583090147	CDK2_2	57.0	IMR90p11
78.0	F12	163.783179543366	CDK2_2	57.0	IMR90p11
78.5	F12	225.378150832247	CDK2_2	57.0	IMR90p11
79.0	F12	288.333008006565	CDK2_2	57.0	IMR90p11
79.5	F12	342.386040866804	CDK2_2	57.0	IMR90p11
80.0	F12	363.764746672748	CDK2_2	57.0	IMR90p11
80.5	F12	327.627000474699	CDK2_2	57.0	IMR90p11
81.0	F12	252.817724966266	CDK2_2	57.0	IMR90p11
81.5	F12	171.572441851963	CDK2_2	57.0	IMR90p11
82.0	F12	95.6872330247374	CDK2_2	57.0	IMR90p11
82.5	F12	37.8495042150178	CDK2_2	57.0	IMR90p11
83.0	F12	10.2661363333505	CDK2_2	57.0	IMR90p11
83.5	F12	3.6923056085825	CDK2_2	57.0	IMR90p11
84.0	F12	2.67674788423193	CDK2_2	57.0	IMR90p11
84.5	F12	2.34206712877443	CDK2_2	57.0	IMR90p11
85.0	F12	1.98637512333448	CDK2_2	57.0	IMR90p11
85.5	F12	1.84532992808823	CDK2_2	57.0	IMR90p11
86.0	F12	2.16600871959645	CDK2_2	57.0	IMR90p11
86.5	F12	2.55022963929764	CDK2_2	57.0	IMR90p11
87.0	F12	2.63308776572234	CDK2_2	57.0	IMR90p11
87.5	F12	2.92397237138033	CDK2_2	57.0	IMR90p11
88.0	F12	3.12223759012846	CDK2_2	57.0	IMR90p11
88.5	F12	2.74352498008199	CDK2_2	57.0	IMR90p11
89.0	F12	2.3258106854837	CDK2_2	57.0	IMR90p11
89.5	F12	2.38184741939205	CDK2_2	57.0	IMR90p11
90.0	F12	2.14829480407872	CDK2_2	57.0	IMR90p11
90.5	F12	2.07883458036264	CDK2_2	57.0	IMR90p11
91.0	F12	2.39632368115878	CDK2_2	57.0	IMR90p11
91.5	F12	2.48494240149319	CDK2_2	57.0	IMR90p11
92.0	F12	2.36994520267297	CDK2_2	57.0	IMR90p11
92.5	F12	2.33026850229885	CDK2_2	57.0	IMR90p11
93.0	F12	2.11328978856733	CDK2_2	57.0	IMR90p11
93.5	F12	2.16411594838274	CDK2_2	57.0	IMR90p11
94.0	F12	2.25006152404995	CDK2_2	57.0	IMR90p11
94.5	F12	3.12805633146519	CDK2_2	57.0	IMR90p11
95.0	F12	1.86902858995364	CDK2_2	57.0	IMR90p11
55.0	G12	-8.28576198574524	CDK2_2	55.7	IMR90p11
55.5	G12	-17.9524843024475	CDK2_2	55.7	IMR90p11
56.0	G12	-16.5715239714891	CDK2_2	55.7	IMR90p11
56.5	G12	-16.571523971497	CDK2_2	55.7	IMR90p11
57.0	G12	-16.5715239714468	CDK2_2	55.7	IMR90p11
57.5	G12	-16.801603524376	CDK2_2	55.7	IMR90p11
58.0	G12	-15.4154704451976	CDK2_2	55.7	IMR90p11
58.5	G12	-12.3246841883171	CDK2_2	55.7	IMR90p11
59.0	G12	-10.5222131643835	CDK2_2	55.7	IMR90p11
59.5	G12	-9.2017954775132	CDK2_2	55.7	IMR90p11
60.0	G12	-6.08892025200714	CDK2_2	55.7	IMR90p11
60.5	G12	-3.41031767352331	CDK2_2	55.7	IMR90p11
61.0	G12	-0.968957713845043	CDK2_2	55.7	IMR90p11
61.5	G12	4.63632441859897	CDK2_2	55.7	IMR90p11
62.0	G12	12.2406034907693	CDK2_2	55.7	IMR90p11
62.5	G12	20.2569215924159	CDK2_2	55.7	IMR90p11
63.0	G12	30.4143871697129	CDK2_2	55.7	IMR90p11
63.5	G12	42.2389680624818	CDK2_2	55.7	IMR90p11
64.0	G12	53.7056305558963	CDK2_2	55.7	IMR90p11
64.5	G12	64.5643056787172	CDK2_2	55.7	IMR90p11
65.0	G12	74.7183244886588	CDK2_2	55.7	IMR90p11
65.5	G12	83.0311087174249	CDK2_2	55.7	IMR90p11
66.0	G12	88.5426599994381	CDK2_2	55.7	IMR90p11
66.5	G12	91.4162922781063	CDK2_2	55.7	IMR90p11
67.0	G12	92.3489704425473	CDK2_2	55.7	IMR90p11
67.5	G12	92.5488457375786	CDK2_2	55.7	IMR90p11
68.0	G12	92.5091031658212	CDK2_2	55.7	IMR90p11
68.5	G12	92.5019014018413	CDK2_2	55.7	IMR90p11
69.0	G12	93.3098101791699	CDK2_2	55.7	IMR90p11
69.5	G12	94.7160928297772	CDK2_2	55.7	IMR90p11
70.0	G12	96.0728795158789	CDK2_2	55.7	IMR90p11
70.5	G12	98.9067753171526	CDK2_2	55.7	IMR90p11
71.0	G12	104.734539505641	CDK2_2	55.7	IMR90p11
71.5	G12	113.080691375334	CDK2_2	55.7	IMR90p11
72.0	G12	124.20084547471	CDK2_2	55.7	IMR90p11
72.5	G12	138.11935139726	CDK2_2	55.7	IMR90p11
73.0	G12	151.825681018056	CDK2_2	55.7	IMR90p11
73.5	G12	162.479721601337	CDK2_2	55.7	IMR90p11
74.0	G12	168.012176487192	CDK2_2	55.7	IMR90p11
74.5	G12	167.314089594029	CDK2_2	55.7	IMR90p11
75.0	G12	159.675832033442	CDK2_2	55.7	IMR90p11
75.5	G12	146.098855887901	CDK2_2	55.7	IMR90p11
76.0	G12	129.928018616081	CDK2_2	55.7	IMR90p11
76.5	G12	115.089872885753	CDK2_2	55.7	IMR90p11
77.0	G12	105.25396916276	CDK2_2	55.7	IMR90p11
77.5	G12	111.322202173609	CDK2_2	55.7	IMR90p11
78.0	G12	145.776255485711	CDK2_2	55.7	IMR90p11
78.5	G12	200.145660223286	CDK2_2	55.7	IMR90p11
79.0	G12	256.650072355618	CDK2_2	55.7	IMR90p11
79.5	G12	305.989894917084	CDK2_2	55.7	IMR90p11
80.0	G12	328.209695834704	CDK2_2	55.7	IMR90p11
80.5	G12	299.111674276221	CDK2_2	55.7	IMR90p11
81.0	G12	232.472437837722	CDK2_2	55.7	IMR90p11
81.5	G12	159.188672876452	CDK2_2	55.7	IMR90p11
82.0	G12	90.6759980656146	CDK2_2	55.7	IMR90p11
82.5	G12	36.7503315240424	CDK2_2	55.7	IMR90p11
83.0	G12	10.1607970892276	CDK2_2	55.7	IMR90p11
83.5	G12	4.09211805031276	CDK2_2	55.7	IMR90p11
84.0	G12	3.24399929451374	CDK2_2	55.7	IMR90p11
84.5	G12	2.58326293525073	CDK2_2	55.7	IMR90p11
85.0	G12	2.46006350218971	CDK2_2	55.7	IMR90p11
85.5	G12	2.49936434937769	CDK2_2	55.7	IMR90p11
86.0	G12	2.11407667644107	CDK2_2	55.7	IMR90p11
86.5	G12	1.62005805876282	CDK2_2	55.7	IMR90p11
87.0	G12	1.62884827334307	CDK2_2	55.7	IMR90p11
87.5	G12	1.91935729532361	CDK2_2	55.7	IMR90p11
88.0	G12	1.49836819776442	CDK2_2	55.7	IMR90p11
88.5	G12	1.48611884093981	CDK2_2	55.7	IMR90p11
89.0	G12	2.4578256631799	CDK2_2	55.7	IMR90p11
89.5	G12	3.24115801070417	CDK2_2	55.7	IMR90p11
90.0	G12	2.88932732958	CDK2_2	55.7	IMR90p11
90.5	G12	3.10892388820639	CDK2_2	55.7	IMR90p11
91.0	G12	3.46250482064477	CDK2_2	55.7	IMR90p11
91.5	G12	2.49048167736311	CDK2_2	55.7	IMR90p11
92.0	G12	1.33026067320594	CDK2_2	55.7	IMR90p11
92.5	G12	1.35143856439191	CDK2_2	55.7	IMR90p11
93.0	G12	1.23949684581692	CDK2_2	55.7	IMR90p11
93.5	G12	0.183835967597133	CDK2_2	55.7	IMR90p11
94.0	G12	0.405048135578738	CDK2_2	55.7	IMR90p11
94.5	G12	-0.58085163201639	CDK2_2	55.7	IMR90p11
95.0	G12	-0.987845506552446	CDK2_2	55.7	IMR90p11
55.0	H12	-9.98307021747053	CDK2_2	55.0	IMR90p11
55.5	H12	-21.6299854711863	CDK2_2	55.0	IMR90p11
56.0	H12	-19.9661404349403	CDK2_2	55.0	IMR90p11
56.5	H12	-19.9661404349475	CDK2_2	55.0	IMR90p11
57.0	H12	-19.9661404348913	CDK2_2	55.0	IMR90p11
57.5	H12	-20.2087645590916	CDK2_2	55.0	IMR90p11
58.0	H12	-18.7865327002382	CDK2_2	55.0	IMR90p11
58.5	H12	-15.4496860541922	CDK2_2	55.0	IMR90p11
59.0	H12	-11.9324061891336	CDK2_2	55.0	IMR90p11
59.5	H12	-8.73198715839362	CDK2_2	55.0	IMR90p11
60.0	H12	-6.00568122830805	CDK2_2	55.0	IMR90p11
60.5	H12	-3.51811580618994	CDK2_2	55.0	IMR90p11
61.0	H12	-0.912593797587988	CDK2_2	55.0	IMR90p11
61.5	H12	3.07924139401587	CDK2_2	55.0	IMR90p11
62.0	H12	8.74479427096196	CDK2_2	55.0	IMR90p11
62.5	H12	17.1758460245748	CDK2_2	55.0	IMR90p11
63.0	H12	28.2830040174487	CDK2_2	55.0	IMR90p11
63.5	H12	40.7808790785891	CDK2_2	55.0	IMR90p11
64.0	H12	53.3625718522939	CDK2_2	55.0	IMR90p11
64.5	H12	65.218292422729	CDK2_2	55.0	IMR90p11
65.0	H12	74.7987907086238	CDK2_2	55.0	IMR90p11
65.5	H12	81.6929934574835	CDK2_2	55.0	IMR90p11
66.0	H12	86.1310754077592	CDK2_2	55.0	IMR90p11
66.5	H12	88.4491521595531	CDK2_2	55.0	IMR90p11
67.0	H12	89.6372704997775	CDK2_2	55.0	IMR90p11
67.5	H12	90.0427696320759	CDK2_2	55.0	IMR90p11
68.0	H12	90.7737449916245	CDK2_2	55.0	IMR90p11
68.5	H12	91.4031860870895	CDK2_2	55.0	IMR90p11
69.0	H12	91.6820363291125	CDK2_2	55.0	IMR90p11
69.5	H12	91.9993690919302	CDK2_2	55.0	IMR90p11
70.0	H12	93.3058490574591	CDK2_2	55.0	IMR90p11
70.5	H12	95.1554534123704	CDK2_2	55.0	IMR90p11
71.0	H12	99.8521153296525	CDK2_2	55.0	IMR90p11
71.5	H12	109.079017824532	CDK2_2	55.0	IMR90p11
72.0	H12	122.166113733209	CDK2_2	55.0	IMR90p11
72.5	H12	137.941555158917	CDK2_2	55.0	IMR90p11
73.0	H12	154.634017246762	CDK2_2	55.0	IMR90p11
73.5	H12	168.988772133903	CDK2_2	55.0	IMR90p11
74.0	H12	176.642035060052	CDK2_2	55.0	IMR90p11
74.5	H12	175.445416102986	CDK2_2	55.0	IMR90p11
75.0	H12	165.727522884559	CDK2_2	55.0	IMR90p11
75.5	H12	149.623931270315	CDK2_2	55.0	IMR90p11
76.0	H12	129.616222401078	CDK2_2	55.0	IMR90p11
76.5	H12	110.919597069761	CDK2_2	55.0	IMR90p11
77.0	H12	98.5744535714609	CDK2_2	55.0	IMR90p11
77.5	H12	100.562312339094	CDK2_2	55.0	IMR90p11
78.0	H12	127.471855944588	CDK2_2	55.0	IMR90p11
78.5	H12	174.573631587748	CDK2_2	55.0	IMR90p11
79.0	H12	225.744907298918	CDK2_2	55.0	IMR90p11
79.5	H12	270.795945106541	CDK2_2	55.0	IMR90p11
80.0	H12	293.880772009248	CDK2_2	55.0	IMR90p11
80.5	H12	272.62847270156	CDK2_2	55.0	IMR90p11
81.0	H12	214.796884094724	CDK2_2	55.0	IMR90p11
81.5	H12	148.291932255926	CDK2_2	55.0	IMR90p11
82.0	H12	85.7126757131438	CDK2_2	55.0	IMR90p11
82.5	H12	35.5789157680717	CDK2_2	55.0	IMR90p11
83.0	H12	9.38957719729268	CDK2_2	55.0	IMR90p11
83.5	H12	3.12586223594263	CDK2_2	55.0	IMR90p11
84.0	H12	2.4036376434558	CDK2_2	55.0	IMR90p11
84.5	H12	2.18572153530846	CDK2_2	55.0	IMR90p11
85.0	H12	2.28504430332418	CDK2_2	55.0	IMR90p11
85.5	H12	2.02665975838681	CDK2_2	55.0	IMR90p11
86.0	H12	1.69033124806606	CDK2_2	55.0	IMR90p11
86.5	H12	2.07556441742577	CDK2_2	55.0	IMR90p11
87.0	H12	2.44791825437466	CDK2_2	55.0	IMR90p11
87.5	H12	2.75484847530106	CDK2_2	55.0	IMR90p11
88.0	H12	3.043353622979	CDK2_2	55.0	IMR90p11
88.5	H12	2.86086691549468	CDK2_2	55.0	IMR90p11
89.0	H12	2.56121050352982	CDK2_2	55.0	IMR90p11
89.5	H12	2.54044221904707	CDK2_2	55.0	IMR90p11
90.0	H12	2.1401360446996	CDK2_2	55.0	IMR90p11
90.5	H12	1.79915475940447	CDK2_2	55.0	IMR90p11
91.0	H12	2.38379337376296	CDK2_2	55.0	IMR90p11
91.5	H12	2.63826617930096	CDK2_2	55.0	IMR90p11
92.0	H12	2.30386985884616	CDK2_2	55.0	IMR90p11
92.5	H12	1.94777841141558	CDK2_2	55.0	IMR90p11
93.0	H12	1.8090563952361	CDK2_2	55.0	IMR90p11
93.5	H12	0.497119560257033	CDK2_2	55.0	IMR90p11
94.0	H12	-0.402198698421387	CDK2_2	55.0	IMR90p11
94.5	H12	-2.32220971753367	CDK2_2	55.0	IMR90p11
95.0	H12	-2.03001850940763	CDK2_2	55.0	IMR90p11
55.0	A12	2.22	CDK2_2	65.0	IMR90p2
55.5	A12	4.82	CDK2_2	65.0	IMR90p2
56.0	A12	4.45	CDK2_2	65.0	IMR90p2
56.5	A12	4.45	CDK2_2	65.0	IMR90p2
57.0	A12	4.45	CDK2_2	65.0	IMR90p2
57.5	A12	4.63	CDK2_2	65.0	IMR90p2
58.0	A12	3.57	CDK2_2	65.0	IMR90p2
58.5	A12	1.08	CDK2_2	65.0	IMR90p2
59.0	A12	-1.43	CDK2_2	65.0	IMR90p2
59.5	A12	-5.06	CDK2_2	65.0	IMR90p2
60.0	A12	-8.88	CDK2_2	65.0	IMR90p2
60.5	A12	-9.27	CDK2_2	65.0	IMR90p2
61.0	A12	-6.25	CDK2_2	65.0	IMR90p2
61.5	A12	-1.02	CDK2_2	65.0	IMR90p2
62.0	A12	7.97	CDK2_2	65.0	IMR90p2
62.5	A12	21.74	CDK2_2	65.0	IMR90p2
63.0	A12	36.8	CDK2_2	65.0	IMR90p2
63.5	A12	51.49	CDK2_2	65.0	IMR90p2
64.0	A12	67.08	CDK2_2	65.0	IMR90p2
64.5	A12	80.83	CDK2_2	65.0	IMR90p2
65.0	A12	89.69	CDK2_2	65.0	IMR90p2
65.5	A12	95.08	CDK2_2	65.0	IMR90p2
66.0	A12	98.66	CDK2_2	65.0	IMR90p2
66.5	A12	99.23	CDK2_2	65.0	IMR90p2
67.0	A12	99.21	CDK2_2	65.0	IMR90p2
67.5	A12	100.77	CDK2_2	65.0	IMR90p2
68.0	A12	102.43	CDK2_2	65.0	IMR90p2
68.5	A12	104.84	CDK2_2	65.0	IMR90p2
69.0	A12	107.89	CDK2_2	65.0	IMR90p2
69.5	A12	110.46	CDK2_2	65.0	IMR90p2
70.0	A12	112.84	CDK2_2	65.0	IMR90p2
70.5	A12	116.85	CDK2_2	65.0	IMR90p2
71.0	A12	122.98	CDK2_2	65.0	IMR90p2
71.5	A12	132.75	CDK2_2	65.0	IMR90p2
72.0	A12	148.05	CDK2_2	65.0	IMR90p2
72.5	A12	167.31	CDK2_2	65.0	IMR90p2
73.0	A12	187.72	CDK2_2	65.0	IMR90p2
73.5	A12	204.52	CDK2_2	65.0	IMR90p2
74.0	A12	212.88	CDK2_2	65.0	IMR90p2
74.5	A12	209.66	CDK2_2	65.0	IMR90p2
75.0	A12	195.42	CDK2_2	65.0	IMR90p2
75.5	A12	173.24	CDK2_2	65.0	IMR90p2
76.0	A12	148.87	CDK2_2	65.0	IMR90p2
76.5	A12	129.31	CDK2_2	65.0	IMR90p2
77.0	A12	120.09	CDK2_2	65.0	IMR90p2
77.5	A12	133.68	CDK2_2	65.0	IMR90p2
78.0	A12	180.05	CDK2_2	65.0	IMR90p2
78.5	A12	245.87	CDK2_2	65.0	IMR90p2
79.0	A12	310.56	CDK2_2	65.0	IMR90p2
79.5	A12	363.02	CDK2_2	65.0	IMR90p2
80.0	A12	378.67	CDK2_2	65.0	IMR90p2
80.5	A12	335.46	CDK2_2	65.0	IMR90p2
81.0	A12	255.03	CDK2_2	65.0	IMR90p2
81.5	A12	170.75	CDK2_2	65.0	IMR90p2
82.0	A12	93.49	CDK2_2	65.0	IMR90p2
82.5	A12	36.06	CDK2_2	65.0	IMR90p2
83.0	A12	10.17	CDK2_2	65.0	IMR90p2
83.5	A12	4.79	CDK2_2	65.0	IMR90p2
84.0	A12	3.96	CDK2_2	65.0	IMR90p2
84.5	A12	3.91	CDK2_2	65.0	IMR90p2
85.0	A12	4.22	CDK2_2	65.0	IMR90p2
85.5	A12	4.19	CDK2_2	65.0	IMR90p2
86.0	A12	4.22	CDK2_2	65.0	IMR90p2
86.5	A12	4.38	CDK2_2	65.0	IMR90p2
87.0	A12	4.54	CDK2_2	65.0	IMR90p2
87.5	A12	3.83	CDK2_2	65.0	IMR90p2
88.0	A12	3.34	CDK2_2	65.0	IMR90p2
88.5	A12	3.38	CDK2_2	65.0	IMR90p2
89.0	A12	2.64	CDK2_2	65.0	IMR90p2
89.5	A12	1.95	CDK2_2	65.0	IMR90p2
90.0	A12	2.44	CDK2_2	65.0	IMR90p2
90.5	A12	2.89	CDK2_2	65.0	IMR90p2
91.0	A12	2.73	CDK2_2	65.0	IMR90p2
91.5	A12	3.3	CDK2_2	65.0	IMR90p2
92.0	A12	4.0	CDK2_2	65.0	IMR90p2
92.5	A12	4.05	CDK2_2	65.0	IMR90p2
93.0	A12	4.1	CDK2_2	65.0	IMR90p2
93.5	A12	3.44	CDK2_2	65.0	IMR90p2
94.0	A12	3.16	CDK2_2	65.0	IMR90p2
94.5	A12	1.4	CDK2_2	65.0	IMR90p2
95.0	A12	-0.34	CDK2_2	65.0	IMR90p2
55.0	B12	-0.61	CDK2_2	64.5	IMR90p2
55.5	B12	-1.31	CDK2_2	64.5	IMR90p2
56.0	B12	-1.21	CDK2_2	64.5	IMR90p2
56.5	B12	-1.21	CDK2_2	64.5	IMR90p2
57.0	B12	-1.21	CDK2_2	64.5	IMR90p2
57.5	B12	-1.16	CDK2_2	64.5	IMR90p2
58.0	B12	-1.45	CDK2_2	64.5	IMR90p2
58.5	B12	-2.04	CDK2_2	64.5	IMR90p2
59.0	B12	-3.17	CDK2_2	64.5	IMR90p2
59.5	B12	-3.75	CDK2_2	64.5	IMR90p2
60.0	B12	-3.48	CDK2_2	64.5	IMR90p2
60.5	B12	-1.57	CDK2_2	64.5	IMR90p2
61.0	B12	2.53	CDK2_2	64.5	IMR90p2
61.5	B12	9.13	CDK2_2	64.5	IMR90p2
62.0	B12	18.72	CDK2_2	64.5	IMR90p2
62.5	B12	31.28	CDK2_2	64.5	IMR90p2
63.0	B12	45.42	CDK2_2	64.5	IMR90p2
63.5	B12	59.83	CDK2_2	64.5	IMR90p2
64.0	B12	73.46	CDK2_2	64.5	IMR90p2
64.5	B12	84.41	CDK2_2	64.5	IMR90p2
65.0	B12	92.2	CDK2_2	64.5	IMR90p2
65.5	B12	97.51	CDK2_2	64.5	IMR90p2
66.0	B12	100.56	CDK2_2	64.5	IMR90p2
66.5	B12	101.69	CDK2_2	64.5	IMR90p2
67.0	B12	102.56	CDK2_2	64.5	IMR90p2
67.5	B12	103.82	CDK2_2	64.5	IMR90p2
68.0	B12	105.31	CDK2_2	64.5	IMR90p2
68.5	B12	107.46	CDK2_2	64.5	IMR90p2
69.0	B12	110.95	CDK2_2	64.5	IMR90p2
69.5	B12	115.11	CDK2_2	64.5	IMR90p2
70.0	B12	119.42	CDK2_2	64.5	IMR90p2
70.5	B12	124.92	CDK2_2	64.5	IMR90p2
71.0	B12	132.79	CDK2_2	64.5	IMR90p2
71.5	B12	143.76	CDK2_2	64.5	IMR90p2
72.0	B12	159.97	CDK2_2	64.5	IMR90p2
72.5	B12	181.66	CDK2_2	64.5	IMR90p2
73.0	B12	205.22	CDK2_2	64.5	IMR90p2
73.5	B12	225.77	CDK2_2	64.5	IMR90p2
74.0	B12	237.87	CDK2_2	64.5	IMR90p2
74.5	B12	236.73	CDK2_2	64.5	IMR90p2
75.0	B12	221.37	CDK2_2	64.5	IMR90p2
75.5	B12	195.87	CDK2_2	64.5	IMR90p2
76.0	B12	167.09	CDK2_2	64.5	IMR90p2
76.5	B12	141.95	CDK2_2	64.5	IMR90p2
77.0	B12	126.75	CDK2_2	64.5	IMR90p2
77.5	B12	134.55	CDK2_2	64.5	IMR90p2
78.0	B12	176.74	CDK2_2	64.5	IMR90p2
78.5	B12	241.46	CDK2_2	64.5	IMR90p2
79.0	B12	308.11	CDK2_2	64.5	IMR90p2
79.5	B12	363.97	CDK2_2	64.5	IMR90p2
80.0	B12	385.97	CDK2_2	64.5	IMR90p2
80.5	B12	349.14	CDK2_2	64.5	IMR90p2
81.0	B12	269.56	CDK2_2	64.5	IMR90p2
81.5	B12	182.2	CDK2_2	64.5	IMR90p2
82.0	B12	102.4	CDK2_2	64.5	IMR90p2
82.5	B12	40.95	CDK2_2	64.5	IMR90p2
83.0	B12	10.02	CDK2_2	64.5	IMR90p2
83.5	B12	3.04	CDK2_2	64.5	IMR90p2
84.0	B12	2.59	CDK2_2	64.5	IMR90p2
84.5	B12	2.3	CDK2_2	64.5	IMR90p2
85.0	B12	2.85	CDK2_2	64.5	IMR90p2
85.5	B12	3.49	CDK2_2	64.5	IMR90p2
86.0	B12	3.26	CDK2_2	64.5	IMR90p2
86.5	B12	2.82	CDK2_2	64.5	IMR90p2
87.0	B12	2.67	CDK2_2	64.5	IMR90p2
87.5	B12	2.12	CDK2_2	64.5	IMR90p2
88.0	B12	1.7	CDK2_2	64.5	IMR90p2
88.5	B12	2.1	CDK2_2	64.5	IMR90p2
89.0	B12	2.64	CDK2_2	64.5	IMR90p2
89.5	B12	2.82	CDK2_2	64.5	IMR90p2
90.0	B12	2.79	CDK2_2	64.5	IMR90p2
90.5	B12	3.24	CDK2_2	64.5	IMR90p2
91.0	B12	3.0	CDK2_2	64.5	IMR90p2
91.5	B12	2.55	CDK2_2	64.5	IMR90p2
92.0	B12	2.2	CDK2_2	64.5	IMR90p2
92.5	B12	1.82	CDK2_2	64.5	IMR90p2
93.0	B12	1.49	CDK2_2	64.5	IMR90p2
93.5	B12	1.37	CDK2_2	64.5	IMR90p2
94.0	B12	1.4	CDK2_2	64.5	IMR90p2
94.5	B12	1.46	CDK2_2	64.5	IMR90p2
95.0	B12	0.72	CDK2_2	64.5	IMR90p2
55.0	C12	5.66	CDK2_2	63.3	IMR90p2
55.5	C12	12.26	CDK2_2	63.3	IMR90p2
56.0	C12	11.32	CDK2_2	63.3	IMR90p2
56.5	C12	11.32	CDK2_2	63.3	IMR90p2
57.0	C12	11.32	CDK2_2	63.3	IMR90p2
57.5	C12	11.21	CDK2_2	63.3	IMR90p2
58.0	C12	12.06	CDK2_2	63.3	IMR90p2
58.5	C12	12.01	CDK2_2	63.3	IMR90p2
59.0	C12	11.51	CDK2_2	63.3	IMR90p2
59.5	C12	10.67	CDK2_2	63.3	IMR90p2
60.0	C12	8.41	CDK2_2	63.3	IMR90p2
60.5	C12	6.98	CDK2_2	63.3	IMR90p2
61.0	C12	7.34	CDK2_2	63.3	IMR90p2
61.5	C12	8.75	CDK2_2	63.3	IMR90p2
62.0	C12	10.75	CDK2_2	63.3	IMR90p2
62.5	C12	16.34	CDK2_2	63.3	IMR90p2
63.0	C12	25.63	CDK2_2	63.3	IMR90p2
63.5	C12	35.58	CDK2_2	63.3	IMR90p2
64.0	C12	47.97	CDK2_2	63.3	IMR90p2
64.5	C12	63.39	CDK2_2	63.3	IMR90p2
65.0	C12	76.53	CDK2_2	63.3	IMR90p2
65.5	C12	86.54	CDK2_2	63.3	IMR90p2
66.0	C12	95.53	CDK2_2	63.3	IMR90p2
66.5	C12	100.54	CDK2_2	63.3	IMR90p2
67.0	C12	102.78	CDK2_2	63.3	IMR90p2
67.5	C12	106.01	CDK2_2	63.3	IMR90p2
68.0	C12	109.07	CDK2_2	63.3	IMR90p2
68.5	C12	111.53	CDK2_2	63.3	IMR90p2
69.0	C12	115.23	CDK2_2	63.3	IMR90p2
69.5	C12	119.73	CDK2_2	63.3	IMR90p2
70.0	C12	123.4	CDK2_2	63.3	IMR90p2
70.5	C12	127.75	CDK2_2	63.3	IMR90p2
71.0	C12	135.84	CDK2_2	63.3	IMR90p2
71.5	C12	147.84	CDK2_2	63.3	IMR90p2
72.0	C12	163.13	CDK2_2	63.3	IMR90p2
72.5	C12	184.79	CDK2_2	63.3	IMR90p2
73.0	C12	210.12	CDK2_2	63.3	IMR90p2
73.5	C12	230.8	CDK2_2	63.3	IMR90p2
74.0	C12	242.65	CDK2_2	63.3	IMR90p2
74.5	C12	243.45	CDK2_2	63.3	IMR90p2
75.0	C12	229.57	CDK2_2	63.3	IMR90p2
75.5	C12	203.84	CDK2_2	63.3	IMR90p2
76.0	C12	174.62	CDK2_2	63.3	IMR90p2
76.5	C12	148.43	CDK2_2	63.3	IMR90p2
77.0	C12	131.62	CDK2_2	63.3	IMR90p2
77.5	C12	136.68	CDK2_2	63.3	IMR90p2
78.0	C12	176.47	CDK2_2	63.3	IMR90p2
78.5	C12	242.78	CDK2_2	63.3	IMR90p2
79.0	C12	314.09	CDK2_2	63.3	IMR90p2
79.5	C12	375.11	CDK2_2	63.3	IMR90p2
80.0	C12	403.75	CDK2_2	63.3	IMR90p2
80.5	C12	372.45	CDK2_2	63.3	IMR90p2
81.0	C12	292.49	CDK2_2	63.3	IMR90p2
81.5	C12	201.32	CDK2_2	63.3	IMR90p2
82.0	C12	116.49	CDK2_2	63.3	IMR90p2
82.5	C12	49.24	CDK2_2	63.3	IMR90p2
83.0	C12	14.23	CDK2_2	63.3	IMR90p2
83.5	C12	5.63	CDK2_2	63.3	IMR90p2
84.0	C12	3.93	CDK2_2	63.3	IMR90p2
84.5	C12	3.08	CDK2_2	63.3	IMR90p2
85.0	C12	2.92	CDK2_2	63.3	IMR90p2
85.5	C12	3.02	CDK2_2	63.3	IMR90p2
86.0	C12	3.11	CDK2_2	63.3	IMR90p2
86.5	C12	3.47	CDK2_2	63.3	IMR90p2
87.0	C12	3.54	CDK2_2	63.3	IMR90p2
87.5	C12	3.45	CDK2_2	63.3	IMR90p2
88.0	C12	2.93	CDK2_2	63.3	IMR90p2
88.5	C12	1.82	CDK2_2	63.3	IMR90p2
89.0	C12	1.24	CDK2_2	63.3	IMR90p2
89.5	C12	0.97	CDK2_2	63.3	IMR90p2
90.0	C12	0.88	CDK2_2	63.3	IMR90p2
90.5	C12	0.97	CDK2_2	63.3	IMR90p2
91.0	C12	1.84	CDK2_2	63.3	IMR90p2
91.5	C12	2.54	CDK2_2	63.3	IMR90p2
92.0	C12	3.09	CDK2_2	63.3	IMR90p2
92.5	C12	3.41	CDK2_2	63.3	IMR90p2
93.0	C12	3.41	CDK2_2	63.3	IMR90p2
93.5	C12	2.74	CDK2_2	63.3	IMR90p2
94.0	C12	2.22	CDK2_2	63.3	IMR90p2
94.5	C12	1.22	CDK2_2	63.3	IMR90p2
95.0	C12	0.01	CDK2_2	63.3	IMR90p2
55.0	D12	-1.99	CDK2_2	61.4	IMR90p2
55.5	D12	-4.31	CDK2_2	61.4	IMR90p2
56.0	D12	-3.98	CDK2_2	61.4	IMR90p2
56.5	D12	-3.98	CDK2_2	61.4	IMR90p2
57.0	D12	-3.98	CDK2_2	61.4	IMR90p2
57.5	D12	-4.05	CDK2_2	61.4	IMR90p2
58.0	D12	-3.67	CDK2_2	61.4	IMR90p2
58.5	D12	-2.74	CDK2_2	61.4	IMR90p2
59.0	D12	-1.56	CDK2_2	61.4	IMR90p2
59.5	D12	-1.43	CDK2_2	61.4	IMR90p2
60.0	D12	-1.39	CDK2_2	61.4	IMR90p2
60.5	D12	0.1	CDK2_2	61.4	IMR90p2
61.0	D12	2.27	CDK2_2	61.4	IMR90p2
61.5	D12	6.04	CDK2_2	61.4	IMR90p2
62.0	D12	13.14	CDK2_2	61.4	IMR90p2
62.5	D12	23.4	CDK2_2	61.4	IMR90p2
63.0	D12	35.47	CDK2_2	61.4	IMR90p2
63.5	D12	49.5	CDK2_2	61.4	IMR90p2
64.0	D12	63.99	CDK2_2	61.4	IMR90p2
64.5	D12	76.35	CDK2_2	61.4	IMR90p2
65.0	D12	86.63	CDK2_2	61.4	IMR90p2
65.5	D12	94.88	CDK2_2	61.4	IMR90p2
66.0	D12	100.19	CDK2_2	61.4	IMR90p2
66.5	D12	103.17	CDK2_2	61.4	IMR90p2
67.0	D12	105.62	CDK2_2	61.4	IMR90p2
67.5	D12	108.15	CDK2_2	61.4	IMR90p2
68.0	D12	110.7	CDK2_2	61.4	IMR90p2
68.5	D12	113.49	CDK2_2	61.4	IMR90p2
69.0	D12	117.14	CDK2_2	61.4	IMR90p2
69.5	D12	121.69	CDK2_2	61.4	IMR90p2
70.0	D12	126.53	CDK2_2	61.4	IMR90p2
70.5	D12	132.79	CDK2_2	61.4	IMR90p2
71.0	D12	142.48	CDK2_2	61.4	IMR90p2
71.5	D12	157.24	CDK2_2	61.4	IMR90p2
72.0	D12	178.55	CDK2_2	61.4	IMR90p2
72.5	D12	205.96	CDK2_2	61.4	IMR90p2
73.0	D12	236.89	CDK2_2	61.4	IMR90p2
73.5	D12	265.97	CDK2_2	61.4	IMR90p2
74.0	D12	284.19	CDK2_2	61.4	IMR90p2
74.5	D12	285.88	CDK2_2	61.4	IMR90p2
75.0	D12	270.61	CDK2_2	61.4	IMR90p2
75.5	D12	240.39	CDK2_2	61.4	IMR90p2
76.0	D12	201.66	CDK2_2	61.4	IMR90p2
76.5	D12	164.86	CDK2_2	61.4	IMR90p2
77.0	D12	138.55	CDK2_2	61.4	IMR90p2
77.5	D12	133.09	CDK2_2	61.4	IMR90p2
78.0	D12	160.61	CDK2_2	61.4	IMR90p2
78.5	D12	213.32	CDK2_2	61.4	IMR90p2
79.0	D12	270.93	CDK2_2	61.4	IMR90p2
79.5	D12	320.58	CDK2_2	61.4	IMR90p2
80.0	D12	343.85	CDK2_2	61.4	IMR90p2
80.5	D12	315.66	CDK2_2	61.4	IMR90p2
81.0	D12	246.22	CDK2_2	61.4	IMR90p2
81.5	D12	168.87	CDK2_2	61.4	IMR90p2
82.0	D12	97.28	CDK2_2	61.4	IMR90p2
82.5	D12	40.55	CDK2_2	61.4	IMR90p2
83.0	D12	11.5	CDK2_2	61.4	IMR90p2
83.5	D12	5.06	CDK2_2	61.4	IMR90p2
84.0	D12	4.18	CDK2_2	61.4	IMR90p2
84.5	D12	3.32	CDK2_2	61.4	IMR90p2
85.0	D12	2.91	CDK2_2	61.4	IMR90p2
85.5	D12	2.47	CDK2_2	61.4	IMR90p2
86.0	D12	2.15	CDK2_2	61.4	IMR90p2
86.5	D12	2.09	CDK2_2	61.4	IMR90p2
87.0	D12	2.44	CDK2_2	61.4	IMR90p2
87.5	D12	2.86	CDK2_2	61.4	IMR90p2
88.0	D12	2.87	CDK2_2	61.4	IMR90p2
88.5	D12	2.44	CDK2_2	61.4	IMR90p2
89.0	D12	2.37	CDK2_2	61.4	IMR90p2
89.5	D12	2.42	CDK2_2	61.4	IMR90p2
90.0	D12	1.84	CDK2_2	61.4	IMR90p2
90.5	D12	1.84	CDK2_2	61.4	IMR90p2
91.0	D12	2.43	CDK2_2	61.4	IMR90p2
91.5	D12	2.68	CDK2_2	61.4	IMR90p2
92.0	D12	2.72	CDK2_2	61.4	IMR90p2
92.5	D12	2.89	CDK2_2	61.4	IMR90p2
93.0	D12	2.85	CDK2_2	61.4	IMR90p2
93.5	D12	2.1	CDK2_2	61.4	IMR90p2
94.0	D12	1.6	CDK2_2	61.4	IMR90p2
94.5	D12	0.4	CDK2_2	61.4	IMR90p2
95.0	D12	-0.43	CDK2_2	61.4	IMR90p2
55.0	E12	-3.98	CDK2_2	59.0	IMR90p2
55.5	E12	-8.61	CDK2_2	59.0	IMR90p2
56.0	E12	-7.95	CDK2_2	59.0	IMR90p2
56.5	E12	-7.95	CDK2_2	59.0	IMR90p2
57.0	E12	-7.95	CDK2_2	59.0	IMR90p2
57.5	E12	-8.11	CDK2_2	59.0	IMR90p2
58.0	E12	-7.03	CDK2_2	59.0	IMR90p2
58.5	E12	-5.64	CDK2_2	59.0	IMR90p2
59.0	E12	-4.45	CDK2_2	59.0	IMR90p2
59.5	E12	-4.63	CDK2_2	59.0	IMR90p2
60.0	E12	-5.43	CDK2_2	59.0	IMR90p2
60.5	E12	-4.95	CDK2_2	59.0	IMR90p2
61.0	E12	-3.09	CDK2_2	59.0	IMR90p2
61.5	E12	-0.78	CDK2_2	59.0	IMR90p2
62.0	E12	3.34	CDK2_2	59.0	IMR90p2
62.5	E12	10.27	CDK2_2	59.0	IMR90p2
63.0	E12	18.93	CDK2_2	59.0	IMR90p2
63.5	E12	28.83	CDK2_2	59.0	IMR90p2
64.0	E12	39.93	CDK2_2	59.0	IMR90p2
64.5	E12	52.23	CDK2_2	59.0	IMR90p2
65.0	E12	63.43	CDK2_2	59.0	IMR90p2
65.5	E12	73.84	CDK2_2	59.0	IMR90p2
66.0	E12	82.67	CDK2_2	59.0	IMR90p2
66.5	E12	88.93	CDK2_2	59.0	IMR90p2
67.0	E12	93.86	CDK2_2	59.0	IMR90p2
67.5	E12	99.22	CDK2_2	59.0	IMR90p2
68.0	E12	102.2	CDK2_2	59.0	IMR90p2
68.5	E12	104.21	CDK2_2	59.0	IMR90p2
69.0	E12	108.85	CDK2_2	59.0	IMR90p2
69.5	E12	113.55	CDK2_2	59.0	IMR90p2
70.0	E12	117.48	CDK2_2	59.0	IMR90p2
70.5	E12	124.92	CDK2_2	59.0	IMR90p2
71.0	E12	137.44	CDK2_2	59.0	IMR90p2
71.5	E12	153.91	CDK2_2	59.0	IMR90p2
72.0	E12	177.34	CDK2_2	59.0	IMR90p2
72.5	E12	207.78	CDK2_2	59.0	IMR90p2
73.0	E12	240.9	CDK2_2	59.0	IMR90p2
73.5	E12	270.63	CDK2_2	59.0	IMR90p2
74.0	E12	290.2	CDK2_2	59.0	IMR90p2
74.5	E12	292.6	CDK2_2	59.0	IMR90p2
75.0	E12	276.4	CDK2_2	59.0	IMR90p2
75.5	E12	244.66	CDK2_2	59.0	IMR90p2
76.0	E12	204.02	CDK2_2	59.0	IMR90p2
76.5	E12	163.5	CDK2_2	59.0	IMR90p2
77.0	E12	131.97	CDK2_2	59.0	IMR90p2
77.5	E12	119.91	CDK2_2	59.0	IMR90p2
78.0	E12	138.09	CDK2_2	59.0	IMR90p2
78.5	E12	180.33	CDK2_2	59.0	IMR90p2
79.0	E12	228.18	CDK2_2	59.0	IMR90p2
79.5	E12	271.43	CDK2_2	59.0	IMR90p2
80.0	E12	294.09	CDK2_2	59.0	IMR90p2
80.5	E12	272.63	CDK2_2	59.0	IMR90p2
81.0	E12	214.34	CDK2_2	59.0	IMR90p2
81.5	E12	149.37	CDK2_2	59.0	IMR90p2
82.0	E12	88.75	CDK2_2	59.0	IMR90p2
82.5	E12	39.64	CDK2_2	59.0	IMR90p2
83.0	E12	14.16	CDK2_2	59.0	IMR90p2
83.5	E12	8.86	CDK2_2	59.0	IMR90p2
84.0	E12	8.11	CDK2_2	59.0	IMR90p2
84.5	E12	7.5	CDK2_2	59.0	IMR90p2
85.0	E12	7.14	CDK2_2	59.0	IMR90p2
85.5	E12	6.49	CDK2_2	59.0	IMR90p2
86.0	E12	5.7	CDK2_2	59.0	IMR90p2
86.5	E12	5.57	CDK2_2	59.0	IMR90p2
87.0	E12	5.64	CDK2_2	59.0	IMR90p2
87.5	E12	5.31	CDK2_2	59.0	IMR90p2
88.0	E12	5.57	CDK2_2	59.0	IMR90p2
88.5	E12	5.81	CDK2_2	59.0	IMR90p2
89.0	E12	5.52	CDK2_2	59.0	IMR90p2
89.5	E12	5.13	CDK2_2	59.0	IMR90p2
90.0	E12	5.55	CDK2_2	59.0	IMR90p2
90.5	E12	6.18	CDK2_2	59.0	IMR90p2
91.0	E12	7.02	CDK2_2	59.0	IMR90p2
91.5	E12	8.33	CDK2_2	59.0	IMR90p2
92.0	E12	9.84	CDK2_2	59.0	IMR90p2
92.5	E12	10.73	CDK2_2	59.0	IMR90p2
93.0	E12	10.92	CDK2_2	59.0	IMR90p2
93.5	E12	10.25	CDK2_2	59.0	IMR90p2
94.0	E12	9.94	CDK2_2	59.0	IMR90p2
94.5	E12	8.8	CDK2_2	59.0	IMR90p2
95.0	E12	3.15	CDK2_2	59.0	IMR90p2
55.0	F12	-3.44	CDK2_2	57.0	IMR90p2
55.5	F12	-7.46	CDK2_2	57.0	IMR90p2
56.0	F12	-6.89	CDK2_2	57.0	IMR90p2
56.5	F12	-6.89	CDK2_2	57.0	IMR90p2
57.0	F12	-6.89	CDK2_2	57.0	IMR90p2
57.5	F12	-7.02	CDK2_2	57.0	IMR90p2
58.0	F12	-6.24	CDK2_2	57.0	IMR90p2
58.5	F12	-4.41	CDK2_2	57.0	IMR90p2
59.0	F12	-2.71	CDK2_2	57.0	IMR90p2
59.5	F12	-1.75	CDK2_2	57.0	IMR90p2
60.0	F12	-1.83	CDK2_2	57.0	IMR90p2
60.5	F12	-0.94	CDK2_2	57.0	IMR90p2
61.0	F12	0.68	CDK2_2	57.0	IMR90p2
61.5	F12	1.98	CDK2_2	57.0	IMR90p2
62.0	F12	4.84	CDK2_2	57.0	IMR90p2
62.5	F12	11.13	CDK2_2	57.0	IMR90p2
63.0	F12	19.73	CDK2_2	57.0	IMR90p2
63.5	F12	30.18	CDK2_2	57.0	IMR90p2
64.0	F12	43.37	CDK2_2	57.0	IMR90p2
64.5	F12	57.17	CDK2_2	57.0	IMR90p2
65.0	F12	69.49	CDK2_2	57.0	IMR90p2
65.5	F12	80.46	CDK2_2	57.0	IMR90p2
66.0	F12	89.17	CDK2_2	57.0	IMR90p2
66.5	F12	94.82	CDK2_2	57.0	IMR90p2
67.0	F12	98.95	CDK2_2	57.0	IMR90p2
67.5	F12	103.07	CDK2_2	57.0	IMR90p2
68.0	F12	105.96	CDK2_2	57.0	IMR90p2
68.5	F12	108.35	CDK2_2	57.0	IMR90p2
69.0	F12	111.7	CDK2_2	57.0	IMR90p2
69.5	F12	115.24	CDK2_2	57.0	IMR90p2
70.0	F12	118.14	CDK2_2	57.0	IMR90p2
70.5	F12	122.97	CDK2_2	57.0	IMR90p2
71.0	F12	132.5	CDK2_2	57.0	IMR90p2
71.5	F12	148.28	CDK2_2	57.0	IMR90p2
72.0	F12	172.91	CDK2_2	57.0	IMR90p2
72.5	F12	207.44	CDK2_2	57.0	IMR90p2
73.0	F12	248.55	CDK2_2	57.0	IMR90p2
73.5	F12	288.16	CDK2_2	57.0	IMR90p2
74.0	F12	316.3	CDK2_2	57.0	IMR90p2
74.5	F12	324.42	CDK2_2	57.0	IMR90p2
75.0	F12	308.81	CDK2_2	57.0	IMR90p2
75.5	F12	271.65	CDK2_2	57.0	IMR90p2
76.0	F12	221.72	CDK2_2	57.0	IMR90p2
76.5	F12	170.86	CDK2_2	57.0	IMR90p2
77.0	F12	129.13	CDK2_2	57.0	IMR90p2
77.5	F12	106.69	CDK2_2	57.0	IMR90p2
78.0	F12	113.15	CDK2_2	57.0	IMR90p2
78.5	F12	141.04	CDK2_2	57.0	IMR90p2
79.0	F12	174.7	CDK2_2	57.0	IMR90p2
79.5	F12	205.91	CDK2_2	57.0	IMR90p2
80.0	F12	221.52	CDK2_2	57.0	IMR90p2
80.5	F12	202.56	CDK2_2	57.0	IMR90p2
81.0	F12	157.1	CDK2_2	57.0	IMR90p2
81.5	F12	107.59	CDK2_2	57.0	IMR90p2
82.0	F12	61.58	CDK2_2	57.0	IMR90p2
82.5	F12	25.37	CDK2_2	57.0	IMR90p2
83.0	F12	7.41	CDK2_2	57.0	IMR90p2
83.5	F12	3.85	CDK2_2	57.0	IMR90p2
84.0	F12	3.74	CDK2_2	57.0	IMR90p2
84.5	F12	3.92	CDK2_2	57.0	IMR90p2
85.0	F12	3.66	CDK2_2	57.0	IMR90p2
85.5	F12	3.4	CDK2_2	57.0	IMR90p2
86.0	F12	3.62	CDK2_2	57.0	IMR90p2
86.5	F12	3.74	CDK2_2	57.0	IMR90p2
87.0	F12	3.28	CDK2_2	57.0	IMR90p2
87.5	F12	2.51	CDK2_2	57.0	IMR90p2
88.0	F12	2.23	CDK2_2	57.0	IMR90p2
88.5	F12	2.09	CDK2_2	57.0	IMR90p2
89.0	F12	1.89	CDK2_2	57.0	IMR90p2
89.5	F12	1.7	CDK2_2	57.0	IMR90p2
90.0	F12	2.15	CDK2_2	57.0	IMR90p2
90.5	F12	2.4	CDK2_2	57.0	IMR90p2
91.0	F12	1.96	CDK2_2	57.0	IMR90p2
91.5	F12	1.86	CDK2_2	57.0	IMR90p2
92.0	F12	2.43	CDK2_2	57.0	IMR90p2
92.5	F12	2.87	CDK2_2	57.0	IMR90p2
93.0	F12	2.83	CDK2_2	57.0	IMR90p2
93.5	F12	3.56	CDK2_2	57.0	IMR90p2
94.0	F12	3.94	CDK2_2	57.0	IMR90p2
94.5	F12	5.12	CDK2_2	57.0	IMR90p2
95.0	F12	2.85	CDK2_2	57.0	IMR90p2
55.0	G12	-6.76	CDK2_2	55.7	IMR90p2
55.5	G12	-14.65	CDK2_2	55.7	IMR90p2
56.0	G12	-13.52	CDK2_2	55.7	IMR90p2
56.5	G12	-13.52	CDK2_2	55.7	IMR90p2
57.0	G12	-13.52	CDK2_2	55.7	IMR90p2
57.5	G12	-13.8	CDK2_2	55.7	IMR90p2
58.0	G12	-11.92	CDK2_2	55.7	IMR90p2
58.5	G12	-9.63	CDK2_2	55.7	IMR90p2
59.0	G12	-7.97	CDK2_2	55.7	IMR90p2
59.5	G12	-6.99	CDK2_2	55.7	IMR90p2
60.0	G12	-7.08	CDK2_2	55.7	IMR90p2
60.5	G12	-7.73	CDK2_2	55.7	IMR90p2
61.0	G12	-7.11	CDK2_2	55.7	IMR90p2
61.5	G12	-3.03	CDK2_2	55.7	IMR90p2
62.0	G12	3.72	CDK2_2	55.7	IMR90p2
62.5	G12	13.53	CDK2_2	55.7	IMR90p2
63.0	G12	25.53	CDK2_2	55.7	IMR90p2
63.5	G12	39.06	CDK2_2	55.7	IMR90p2
64.0	G12	52.07	CDK2_2	55.7	IMR90p2
64.5	G12	63.55	CDK2_2	55.7	IMR90p2
65.0	G12	74.04	CDK2_2	55.7	IMR90p2
65.5	G12	83.44	CDK2_2	55.7	IMR90p2
66.0	G12	89.98	CDK2_2	55.7	IMR90p2
66.5	G12	93.49	CDK2_2	55.7	IMR90p2
67.0	G12	96.9	CDK2_2	55.7	IMR90p2
67.5	G12	99.92	CDK2_2	55.7	IMR90p2
68.0	G12	101.29	CDK2_2	55.7	IMR90p2
68.5	G12	103.61	CDK2_2	55.7	IMR90p2
69.0	G12	107.96	CDK2_2	55.7	IMR90p2
69.5	G12	111.89	CDK2_2	55.7	IMR90p2
70.0	G12	115.43	CDK2_2	55.7	IMR90p2
70.5	G12	121.76	CDK2_2	55.7	IMR90p2
71.0	G12	131.81	CDK2_2	55.7	IMR90p2
71.5	G12	147.96	CDK2_2	55.7	IMR90p2
72.0	G12	173.77	CDK2_2	55.7	IMR90p2
72.5	G12	209.39	CDK2_2	55.7	IMR90p2
73.0	G12	251.02	CDK2_2	55.7	IMR90p2
73.5	G12	291.08	CDK2_2	55.7	IMR90p2
74.0	G12	318.65	CDK2_2	55.7	IMR90p2
74.5	G12	324.43	CDK2_2	55.7	IMR90p2
75.0	G12	305.9	CDK2_2	55.7	IMR90p2
75.5	G12	265.63	CDK2_2	55.7	IMR90p2
76.0	G12	212.38	CDK2_2	55.7	IMR90p2
76.5	G12	159.29	CDK2_2	55.7	IMR90p2
77.0	G12	116.77	CDK2_2	55.7	IMR90p2
77.5	G12	93.08	CDK2_2	55.7	IMR90p2
78.0	G12	95.89	CDK2_2	55.7	IMR90p2
78.5	G12	117.09	CDK2_2	55.7	IMR90p2
79.0	G12	142.15	CDK2_2	55.7	IMR90p2
79.5	G12	165.11	CDK2_2	55.7	IMR90p2
80.0	G12	174.74	CDK2_2	55.7	IMR90p2
80.5	G12	155.74	CDK2_2	55.7	IMR90p2
81.0	G12	118.02	CDK2_2	55.7	IMR90p2
81.5	G12	79.59	CDK2_2	55.7	IMR90p2
82.0	G12	44.0	CDK2_2	55.7	IMR90p2
82.5	G12	16.8	CDK2_2	55.7	IMR90p2
83.0	G12	4.71	CDK2_2	55.7	IMR90p2
83.5	G12	2.61	CDK2_2	55.7	IMR90p2
84.0	G12	2.53	CDK2_2	55.7	IMR90p2
84.5	G12	2.77	CDK2_2	55.7	IMR90p2
85.0	G12	2.69	CDK2_2	55.7	IMR90p2
85.5	G12	2.85	CDK2_2	55.7	IMR90p2
86.0	G12	3.33	CDK2_2	55.7	IMR90p2
86.5	G12	3.47	CDK2_2	55.7	IMR90p2
87.0	G12	3.24	CDK2_2	55.7	IMR90p2
87.5	G12	2.88	CDK2_2	55.7	IMR90p2
88.0	G12	2.32	CDK2_2	55.7	IMR90p2
88.5	G12	1.91	CDK2_2	55.7	IMR90p2
89.0	G12	1.5	CDK2_2	55.7	IMR90p2
89.5	G12	1.26	CDK2_2	55.7	IMR90p2
90.0	G12	1.29	CDK2_2	55.7	IMR90p2
90.5	G12	1.95	CDK2_2	55.7	IMR90p2
91.0	G12	2.24	CDK2_2	55.7	IMR90p2
91.5	G12	2.19	CDK2_2	55.7	IMR90p2
92.0	G12	2.32	CDK2_2	55.7	IMR90p2
92.5	G12	2.65	CDK2_2	55.7	IMR90p2
93.0	G12	2.51	CDK2_2	55.7	IMR90p2
93.5	G12	2.8	CDK2_2	55.7	IMR90p2
94.0	G12	3.44	CDK2_2	55.7	IMR90p2
94.5	G12	4.64	CDK2_2	55.7	IMR90p2
95.0	G12	2.54	CDK2_2	55.7	IMR90p2
55.0	H12	-6.91	CDK2_2	55.0	IMR90p2
55.5	H12	-14.97	CDK2_2	55.0	IMR90p2
56.0	H12	-13.82	CDK2_2	55.0	IMR90p2
56.5	H12	-13.82	CDK2_2	55.0	IMR90p2
57.0	H12	-13.82	CDK2_2	55.0	IMR90p2
57.5	H12	-14.08	CDK2_2	55.0	IMR90p2
58.0	H12	-12.48	CDK2_2	55.0	IMR90p2
58.5	H12	-9.33	CDK2_2	55.0	IMR90p2
59.0	H12	-8.17	CDK2_2	55.0	IMR90p2
59.5	H12	-8.54	CDK2_2	55.0	IMR90p2
60.0	H12	-7.51	CDK2_2	55.0	IMR90p2
60.5	H12	-5.91	CDK2_2	55.0	IMR90p2
61.0	H12	-4.67	CDK2_2	55.0	IMR90p2
61.5	H12	-1.15	CDK2_2	55.0	IMR90p2
62.0	H12	4.37	CDK2_2	55.0	IMR90p2
62.5	H12	11.16	CDK2_2	55.0	IMR90p2
63.0	H12	20.95	CDK2_2	55.0	IMR90p2
63.5	H12	32.85	CDK2_2	55.0	IMR90p2
64.0	H12	45.04	CDK2_2	55.0	IMR90p2
64.5	H12	57.27	CDK2_2	55.0	IMR90p2
65.0	H12	67.85	CDK2_2	55.0	IMR90p2
65.5	H12	75.55	CDK2_2	55.0	IMR90p2
66.0	H12	81.21	CDK2_2	55.0	IMR90p2
66.5	H12	85.11	CDK2_2	55.0	IMR90p2
67.0	H12	87.72	CDK2_2	55.0	IMR90p2
67.5	H12	90.48	CDK2_2	55.0	IMR90p2
68.0	H12	93.08	CDK2_2	55.0	IMR90p2
68.5	H12	95.4	CDK2_2	55.0	IMR90p2
69.0	H12	97.81	CDK2_2	55.0	IMR90p2
69.5	H12	100.3	CDK2_2	55.0	IMR90p2
70.0	H12	103.15	CDK2_2	55.0	IMR90p2
70.5	H12	107.59	CDK2_2	55.0	IMR90p2
71.0	H12	115.05	CDK2_2	55.0	IMR90p2
71.5	H12	128.42	CDK2_2	55.0	IMR90p2
72.0	H12	150.66	CDK2_2	55.0	IMR90p2
72.5	H12	181.4	CDK2_2	55.0	IMR90p2
73.0	H12	217.88	CDK2_2	55.0	IMR90p2
73.5	H12	254.18	CDK2_2	55.0	IMR90p2
74.0	H12	280.65	CDK2_2	55.0	IMR90p2
74.5	H12	288.14	CDK2_2	55.0	IMR90p2
75.0	H12	273.57	CDK2_2	55.0	IMR90p2
75.5	H12	239.8	CDK2_2	55.0	IMR90p2
76.0	H12	194.07	CDK2_2	55.0	IMR90p2
76.5	H12	146.62	CDK2_2	55.0	IMR90p2
77.0	H12	107.18	CDK2_2	55.0	IMR90p2
77.5	H12	83.91	CDK2_2	55.0	IMR90p2
78.0	H12	83.34	CDK2_2	55.0	IMR90p2
78.5	H12	100.75	CDK2_2	55.0	IMR90p2
79.0	H12	123.89	CDK2_2	55.0	IMR90p2
79.5	H12	145.86	CDK2_2	55.0	IMR90p2
80.0	H12	157.65	CDK2_2	55.0	IMR90p2
80.5	H12	145.44	CDK2_2	55.0	IMR90p2
81.0	H12	113.25	CDK2_2	55.0	IMR90p2
81.5	H12	77.75	CDK2_2	55.0	IMR90p2
82.0	H12	45.15	CDK2_2	55.0	IMR90p2
82.5	H12	19.05	CDK2_2	55.0	IMR90p2
83.0	H12	5.27	CDK2_2	55.0	IMR90p2
83.5	H12	2.16	CDK2_2	55.0	IMR90p2
84.0	H12	2.56	CDK2_2	55.0	IMR90p2
84.5	H12	2.56	CDK2_2	55.0	IMR90p2
85.0	H12	1.85	CDK2_2	55.0	IMR90p2
85.5	H12	2.05	CDK2_2	55.0	IMR90p2
86.0	H12	2.81	CDK2_2	55.0	IMR90p2
86.5	H12	2.4	CDK2_2	55.0	IMR90p2
87.0	H12	2.23	CDK2_2	55.0	IMR90p2
87.5	H12	3.22	CDK2_2	55.0	IMR90p2
88.0	H12	3.41	CDK2_2	55.0	IMR90p2
88.5	H12	2.57	CDK2_2	55.0	IMR90p2
89.0	H12	2.47	CDK2_2	55.0	IMR90p2
89.5	H12	2.37	CDK2_2	55.0	IMR90p2
90.0	H12	1.54	CDK2_2	55.0	IMR90p2
90.5	H12	1.47	CDK2_2	55.0	IMR90p2
91.0	H12	2.33	CDK2_2	55.0	IMR90p2
91.5	H12	2.81	CDK2_2	55.0	IMR90p2
92.0	H12	3.07	CDK2_2	55.0	IMR90p2
92.5	H12	3.22	CDK2_2	55.0	IMR90p2
93.0	H12	2.65	CDK2_2	55.0	IMR90p2
93.5	H12	1.51	CDK2_2	55.0	IMR90p2
94.0	H12	0.74	CDK2_2	55.0	IMR90p2
94.5	H12	-0.5	CDK2_2	55.0	IMR90p2
95.0	H12	-0.75	CDK2_2	55.0	IMR90p2
55.0	A12	1.67103390618388	CDK2_2	65.0	IMR90p8
55.5	A12	3.62057346339907	CDK2_2	65.0	IMR90p8
56.0	A12	3.34206781237003	CDK2_2	65.0	IMR90p8
56.5	A12	3.34206781237071	CDK2_2	65.0	IMR90p8
57.0	A12	3.34206781236094	CDK2_2	65.0	IMR90p8
57.5	A12	3.64143277880976	CDK2_2	65.0	IMR90p8
58.0	A12	1.50262362455044	CDK2_2	65.0	IMR90p8
58.5	A12	-0.486277932219309	CDK2_2	65.0	IMR90p8
59.0	A12	1.41071664917285	CDK2_2	65.0	IMR90p8
59.5	A12	3.17448033010851	CDK2_2	65.0	IMR90p8
60.0	A12	3.91358786762078	CDK2_2	65.0	IMR90p8
60.5	A12	6.89636164965498	CDK2_2	65.0	IMR90p8
61.0	A12	12.5621090280455	CDK2_2	65.0	IMR90p8
61.5	A12	18.1255497340128	CDK2_2	65.0	IMR90p8
62.0	A12	26.5097333998037	CDK2_2	65.0	IMR90p8
62.5	A12	39.5764969585852	CDK2_2	65.0	IMR90p8
63.0	A12	54.2349954988731	CDK2_2	65.0	IMR90p8
63.5	A12	68.5338134476253	CDK2_2	65.0	IMR90p8
64.0	A12	83.0274282350232	CDK2_2	65.0	IMR90p8
64.5	A12	94.6398085432469	CDK2_2	65.0	IMR90p8
65.0	A12	101.357408132177	CDK2_2	65.0	IMR90p8
65.5	A12	106.158432558206	CDK2_2	65.0	IMR90p8
66.0	A12	108.391260344813	CDK2_2	65.0	IMR90p8
66.5	A12	107.939966175747	CDK2_2	65.0	IMR90p8
67.0	A12	108.633457732914	CDK2_2	65.0	IMR90p8
67.5	A12	109.924265403622	CDK2_2	65.0	IMR90p8
68.0	A12	110.141486728705	CDK2_2	65.0	IMR90p8
68.5	A12	111.36164581241	CDK2_2	65.0	IMR90p8
69.0	A12	112.826614361112	CDK2_2	65.0	IMR90p8
69.5	A12	113.237897374555	CDK2_2	65.0	IMR90p8
70.0	A12	115.045217488964	CDK2_2	65.0	IMR90p8
70.5	A12	118.105984688766	CDK2_2	65.0	IMR90p8
71.0	A12	121.371629572265	CDK2_2	65.0	IMR90p8
71.5	A12	126.814712653445	CDK2_2	65.0	IMR90p8
72.0	A12	132.82093570436	CDK2_2	65.0	IMR90p8
72.5	A12	137.931265206749	CDK2_2	65.0	IMR90p8
73.0	A12	142.572616443892	CDK2_2	65.0	IMR90p8
73.5	A12	145.601531722006	CDK2_2	65.0	IMR90p8
74.0	A12	145.758682331214	CDK2_2	65.0	IMR90p8
74.5	A12	144.043688916315	CDK2_2	65.0	IMR90p8
75.0	A12	140.054246995511	CDK2_2	65.0	IMR90p8
75.5	A12	134.495092718557	CDK2_2	65.0	IMR90p8
76.0	A12	129.748508100653	CDK2_2	65.0	IMR90p8
76.5	A12	127.075825648873	CDK2_2	65.0	IMR90p8
77.0	A12	131.873971571201	CDK2_2	65.0	IMR90p8
77.5	A12	160.762006829679	CDK2_2	65.0	IMR90p8
78.0	A12	225.003917376232	CDK2_2	65.0	IMR90p8
78.5	A12	312.719191992044	CDK2_2	65.0	IMR90p8
79.0	A12	404.062793106485	CDK2_2	65.0	IMR90p8
79.5	A12	480.118590495817	CDK2_2	65.0	IMR90p8
80.0	A12	506.977467955472	CDK2_2	65.0	IMR90p8
80.5	A12	460.312367425351	CDK2_2	65.0	IMR90p8
81.0	A12	361.370427670331	CDK2_2	65.0	IMR90p8
81.5	A12	246.892392011099	CDK2_2	65.0	IMR90p8
82.0	A12	139.807169694758	CDK2_2	65.0	IMR90p8
82.5	A12	59.2566804992803	CDK2_2	65.0	IMR90p8
83.0	A12	17.6381424751767	CDK2_2	65.0	IMR90p8
83.5	A12	5.31890550532455	CDK2_2	65.0	IMR90p8
84.0	A12	3.79528793282145	CDK2_2	65.0	IMR90p8
84.5	A12	3.27786525339172	CDK2_2	65.0	IMR90p8
85.0	A12	3.13414621810671	CDK2_2	65.0	IMR90p8
85.5	A12	3.6824565772049	CDK2_2	65.0	IMR90p8
86.0	A12	3.44878345546124	CDK2_2	65.0	IMR90p8
86.5	A12	3.17269796099487	CDK2_2	65.0	IMR90p8
87.0	A12	3.76874610528074	CDK2_2	65.0	IMR90p8
87.5	A12	4.08512707134685	CDK2_2	65.0	IMR90p8
88.0	A12	3.86242372247972	CDK2_2	65.0	IMR90p8
88.5	A12	3.81162163594092	CDK2_2	65.0	IMR90p8
89.0	A12	3.85223634452831	CDK2_2	65.0	IMR90p8
89.5	A12	3.68797561779405	CDK2_2	65.0	IMR90p8
90.0	A12	3.70584844322417	CDK2_2	65.0	IMR90p8
90.5	A12	3.67929115959475	CDK2_2	65.0	IMR90p8
91.0	A12	3.52715435737275	CDK2_2	65.0	IMR90p8
91.5	A12	3.27891579132017	CDK2_2	65.0	IMR90p8
92.0	A12	3.06902454123002	CDK2_2	65.0	IMR90p8
92.5	A12	3.13360653234639	CDK2_2	65.0	IMR90p8
93.0	A12	3.59083774762263	CDK2_2	65.0	IMR90p8
93.5	A12	4.02228764640091	CDK2_2	65.0	IMR90p8
94.0	A12	4.45468864325375	CDK2_2	65.0	IMR90p8
94.5	A12	4.92500693273377	CDK2_2	65.0	IMR90p8
95.0	A12	2.07790750091971	CDK2_2	65.0	IMR90p8
55.0	B12	1.3972196793834	CDK2_2	64.5	IMR90p8
55.5	B12	3.02730930533176	CDK2_2	64.5	IMR90p8
56.0	B12	2.79443935876782	CDK2_2	64.5	IMR90p8
56.5	B12	2.79443935876145	CDK2_2	64.5	IMR90p8
57.0	B12	2.79443935880818	CDK2_2	64.5	IMR90p8
57.5	B12	2.7407192817825	CDK2_2	64.5	IMR90p8
58.0	B12	2.91243119183537	CDK2_2	64.5	IMR90p8
58.5	B12	4.5571801627359	CDK2_2	64.5	IMR90p8
59.0	B12	6.85901392113624	CDK2_2	64.5	IMR90p8
59.5	B12	8.97968133456448	CDK2_2	64.5	IMR90p8
60.0	B12	11.7149975954127	CDK2_2	64.5	IMR90p8
60.5	B12	14.8527576245781	CDK2_2	64.5	IMR90p8
61.0	B12	18.2199898908408	CDK2_2	64.5	IMR90p8
61.5	B12	23.3684717274225	CDK2_2	64.5	IMR90p8
62.0	B12	31.1058892037438	CDK2_2	64.5	IMR90p8
62.5	B12	40.2775664931005	CDK2_2	64.5	IMR90p8
63.0	B12	51.4078805513624	CDK2_2	64.5	IMR90p8
63.5	B12	64.8332999842124	CDK2_2	64.5	IMR90p8
64.0	B12	77.5931608654195	CDK2_2	64.5	IMR90p8
64.5	B12	87.714549202266	CDK2_2	64.5	IMR90p8
65.0	B12	96.1911397958439	CDK2_2	64.5	IMR90p8
65.5	B12	102.526839674076	CDK2_2	64.5	IMR90p8
66.0	B12	105.606439141565	CDK2_2	64.5	IMR90p8
66.5	B12	107.227749742789	CDK2_2	64.5	IMR90p8
67.0	B12	108.788908381439	CDK2_2	64.5	IMR90p8
67.5	B12	109.768180138725	CDK2_2	64.5	IMR90p8
68.0	B12	110.925020020138	CDK2_2	64.5	IMR90p8
68.5	B12	112.024453860196	CDK2_2	64.5	IMR90p8
69.0	B12	112.735344848732	CDK2_2	64.5	IMR90p8
69.5	B12	114.005577055778	CDK2_2	64.5	IMR90p8
70.0	B12	115.998665595743	CDK2_2	64.5	IMR90p8
70.5	B12	118.17190729363	CDK2_2	64.5	IMR90p8
71.0	B12	121.653300590257	CDK2_2	64.5	IMR90p8
71.5	B12	127.462141289024	CDK2_2	64.5	IMR90p8
72.0	B12	134.214033195735	CDK2_2	64.5	IMR90p8
72.5	B12	140.999455908928	CDK2_2	64.5	IMR90p8
73.0	B12	147.059949256243	CDK2_2	64.5	IMR90p8
73.5	B12	151.337926326586	CDK2_2	64.5	IMR90p8
74.0	B12	151.897685094213	CDK2_2	64.5	IMR90p8
74.5	B12	148.702160722301	CDK2_2	64.5	IMR90p8
75.0	B12	142.886545539245	CDK2_2	64.5	IMR90p8
75.5	B12	135.915627181276	CDK2_2	64.5	IMR90p8
76.0	B12	129.443676133344	CDK2_2	64.5	IMR90p8
76.5	B12	125.351496497544	CDK2_2	64.5	IMR90p8
77.0	B12	128.04786298886	CDK2_2	64.5	IMR90p8
77.5	B12	152.095448625818	CDK2_2	64.5	IMR90p8
78.0	B12	211.417507504315	CDK2_2	64.5	IMR90p8
78.5	B12	298.708791677334	CDK2_2	64.5	IMR90p8
79.0	B12	394.384775607306	CDK2_2	64.5	IMR90p8
79.5	B12	478.869083015566	CDK2_2	64.5	IMR90p8
80.0	B12	520.208347950241	CDK2_2	64.5	IMR90p8
80.5	B12	488.763870574123	CDK2_2	64.5	IMR90p8
81.0	B12	396.272481694079	CDK2_2	64.5	IMR90p8
81.5	B12	279.731203201995	CDK2_2	64.5	IMR90p8
82.0	B12	166.43186417354	CDK2_2	64.5	IMR90p8
82.5	B12	75.9926289228845	CDK2_2	64.5	IMR90p8
83.0	B12	23.9682764739271	CDK2_2	64.5	IMR90p8
83.5	B12	5.43212384185426	CDK2_2	64.5	IMR90p8
84.0	B12	1.89247909346449	CDK2_2	64.5	IMR90p8
84.5	B12	1.35761341018696	CDK2_2	64.5	IMR90p8
85.0	B12	1.58644041551639	CDK2_2	64.5	IMR90p8
85.5	B12	2.42091672616584	CDK2_2	64.5	IMR90p8
86.0	B12	2.73686943216467	CDK2_2	64.5	IMR90p8
86.5	B12	2.65188366402253	CDK2_2	64.5	IMR90p8
87.0	B12	2.93720847948885	CDK2_2	64.5	IMR90p8
87.5	B12	3.19024530591793	CDK2_2	64.5	IMR90p8
88.0	B12	2.79791957036633	CDK2_2	64.5	IMR90p8
88.5	B12	2.53940688525114	CDK2_2	64.5	IMR90p8
89.0	B12	2.57190561780129	CDK2_2	64.5	IMR90p8
89.5	B12	2.38879130612071	CDK2_2	64.5	IMR90p8
90.0	B12	1.91755534804952	CDK2_2	64.5	IMR90p8
90.5	B12	1.65237283880532	CDK2_2	64.5	IMR90p8
91.0	B12	1.49646567862163	CDK2_2	64.5	IMR90p8
91.5	B12	1.40022404248822	CDK2_2	64.5	IMR90p8
92.0	B12	1.55393856540837	CDK2_2	64.5	IMR90p8
92.5	B12	1.90962842861092	CDK2_2	64.5	IMR90p8
93.0	B12	2.6374728572369	CDK2_2	64.5	IMR90p8
93.5	B12	2.87977201758213	CDK2_2	64.5	IMR90p8
94.0	B12	3.08036914572381	CDK2_2	64.5	IMR90p8
94.5	B12	2.6314304088271	CDK2_2	64.5	IMR90p8
95.0	B12	0.738705919230824	CDK2_2	64.5	IMR90p8
55.0	C12	1.95815348105941	CDK2_2	63.3	IMR90p8
55.5	C12	4.24266587562886	CDK2_2	63.3	IMR90p8
56.0	C12	3.91630696211894	CDK2_2	63.3	IMR90p8
56.5	C12	3.91630696211791	CDK2_2	63.3	IMR90p8
57.0	C12	3.91630696212928	CDK2_2	63.3	IMR90p8
57.5	C12	3.77135467525954	CDK2_2	63.3	IMR90p8
58.0	C12	4.45532346345215	CDK2_2	63.3	IMR90p8
58.5	C12	7.48508916727633	CDK2_2	63.3	IMR90p8
59.0	C12	11.4374365995159	CDK2_2	63.3	IMR90p8
59.5	C12	15.2112700385665	CDK2_2	63.3	IMR90p8
60.0	C12	18.2634644976913	CDK2_2	63.3	IMR90p8
60.5	C12	21.0790110243263	CDK2_2	63.3	IMR90p8
61.0	C12	25.823047365242	CDK2_2	63.3	IMR90p8
61.5	C12	29.9168522104052	CDK2_2	63.3	IMR90p8
62.0	C12	34.8697992655405	CDK2_2	63.3	IMR90p8
62.5	C12	41.8628041813836	CDK2_2	63.3	IMR90p8
63.0	C12	50.2096101648193	CDK2_2	63.3	IMR90p8
63.5	C12	59.7463007237666	CDK2_2	63.3	IMR90p8
64.0	C12	72.1242479082542	CDK2_2	63.3	IMR90p8
64.5	C12	84.6229250459974	CDK2_2	63.3	IMR90p8
65.0	C12	95.2179454877065	CDK2_2	63.3	IMR90p8
65.5	C12	103.799315283021	CDK2_2	63.3	IMR90p8
66.0	C12	109.441795623413	CDK2_2	63.3	IMR90p8
66.5	C12	112.578732611376	CDK2_2	63.3	IMR90p8
67.0	C12	113.407952535043	CDK2_2	63.3	IMR90p8
67.5	C12	114.15182271821	CDK2_2	63.3	IMR90p8
68.0	C12	115.071613983167	CDK2_2	63.3	IMR90p8
68.5	C12	115.980830096944	CDK2_2	63.3	IMR90p8
69.0	C12	117.004535475245	CDK2_2	63.3	IMR90p8
69.5	C12	119.914858044702	CDK2_2	63.3	IMR90p8
70.0	C12	122.969609506449	CDK2_2	63.3	IMR90p8
70.5	C12	125.673066683147	CDK2_2	63.3	IMR90p8
71.0	C12	129.862665810706	CDK2_2	63.3	IMR90p8
71.5	C12	134.603477616773	CDK2_2	63.3	IMR90p8
72.0	C12	138.701117078552	CDK2_2	63.3	IMR90p8
72.5	C12	144.537954469598	CDK2_2	63.3	IMR90p8
73.0	C12	151.237500713229	CDK2_2	63.3	IMR90p8
73.5	C12	155.432193629032	CDK2_2	63.3	IMR90p8
74.0	C12	157.798842472778	CDK2_2	63.3	IMR90p8
74.5	C12	157.832912364294	CDK2_2	63.3	IMR90p8
75.0	C12	153.020175539603	CDK2_2	63.3	IMR90p8
75.5	C12	145.506221171967	CDK2_2	63.3	IMR90p8
76.0	C12	137.751794137741	CDK2_2	63.3	IMR90p8
76.5	C12	131.959479665155	CDK2_2	63.3	IMR90p8
77.0	C12	134.837751850297	CDK2_2	63.3	IMR90p8
77.5	C12	162.712018444115	CDK2_2	63.3	IMR90p8
78.0	C12	227.610622748179	CDK2_2	63.3	IMR90p8
78.5	C12	319.781861334458	CDK2_2	63.3	IMR90p8
79.0	C12	417.151973012938	CDK2_2	63.3	IMR90p8
79.5	C12	498.268913512371	CDK2_2	63.3	IMR90p8
80.0	C12	529.86957187134	CDK2_2	63.3	IMR90p8
80.5	C12	486.182052438558	CDK2_2	63.3	IMR90p8
81.0	C12	385.082718226245	CDK2_2	63.3	IMR90p8
81.5	C12	265.326321770522	CDK2_2	63.3	IMR90p8
82.0	C12	152.409820499397	CDK2_2	63.3	IMR90p8
82.5	C12	66.0588400268961	CDK2_2	63.3	IMR90p8
83.0	C12	19.8844663462472	CDK2_2	63.3	IMR90p8
83.5	C12	4.89601956615962	CDK2_2	63.3	IMR90p8
84.0	C12	2.0541878346898	CDK2_2	63.3	IMR90p8
84.5	C12	1.8011547484528	CDK2_2	63.3	IMR90p8
85.0	C12	2.42775306081802	CDK2_2	63.3	IMR90p8
85.5	C12	2.77273048443305	CDK2_2	63.3	IMR90p8
86.0	C12	3.1675062353338	CDK2_2	63.3	IMR90p8
86.5	C12	3.36097535827219	CDK2_2	63.3	IMR90p8
87.0	C12	3.54211331313002	CDK2_2	63.3	IMR90p8
87.5	C12	3.20118567011463	CDK2_2	63.3	IMR90p8
88.0	C12	2.40705009280617	CDK2_2	63.3	IMR90p8
88.5	C12	1.74569654924665	CDK2_2	63.3	IMR90p8
89.0	C12	1.60751273608611	CDK2_2	63.3	IMR90p8
89.5	C12	1.36154829551873	CDK2_2	63.3	IMR90p8
90.0	C12	1.49544714650392	CDK2_2	63.3	IMR90p8
90.5	C12	2.09774272439489	CDK2_2	63.3	IMR90p8
91.0	C12	2.49644661840983	CDK2_2	63.3	IMR90p8
91.5	C12	2.83090639263378	CDK2_2	63.3	IMR90p8
92.0	C12	2.88201210254937	CDK2_2	63.3	IMR90p8
92.5	C12	2.44701741960665	CDK2_2	63.3	IMR90p8
93.0	C12	2.19588408797716	CDK2_2	63.3	IMR90p8
93.5	C12	1.61402959264569	CDK2_2	63.3	IMR90p8
94.0	C12	0.953039694024596	CDK2_2	63.3	IMR90p8
94.5	C12	-0.0871389723919265	CDK2_2	63.3	IMR90p8
95.0	C12	-0.590242972789724	CDK2_2	63.3	IMR90p8
55.0	D12	-1.53030869977636	CDK2_2	61.4	IMR90p8
55.5	D12	-3.3156688495161	CDK2_2	61.4	IMR90p8
56.0	D12	-3.06061739955339	CDK2_2	61.4	IMR90p8
56.5	D12	-3.06061739956476	CDK2_2	61.4	IMR90p8
57.0	D12	-3.0606173994654	CDK2_2	61.4	IMR90p8
57.5	D12	-3.43711868587502	CDK2_2	61.4	IMR90p8
58.0	D12	-1.15824323041318	CDK2_2	61.4	IMR90p8
58.5	D12	3.62701757720004	CDK2_2	61.4	IMR90p8
59.0	D12	7.6579733784065	CDK2_2	61.4	IMR90p8
59.5	D12	12.9288472698062	CDK2_2	61.4	IMR90p8
60.0	D12	18.4917957477202	CDK2_2	61.4	IMR90p8
60.5	D12	24.2086097013263	CDK2_2	61.4	IMR90p8
61.0	D12	31.3502401556204	CDK2_2	61.4	IMR90p8
61.5	D12	39.2297877829297	CDK2_2	61.4	IMR90p8
62.0	D12	47.0343848606584	CDK2_2	61.4	IMR90p8
62.5	D12	55.4136480177079	CDK2_2	61.4	IMR90p8
63.0	D12	64.3342730370002	CDK2_2	61.4	IMR90p8
63.5	D12	72.0627163745772	CDK2_2	61.4	IMR90p8
64.0	D12	78.8736569020029	CDK2_2	61.4	IMR90p8
64.5	D12	85.4047265858777	CDK2_2	61.4	IMR90p8
65.0	D12	91.1915746006628	CDK2_2	61.4	IMR90p8
65.5	D12	95.6592563932153	CDK2_2	61.4	IMR90p8
66.0	D12	100.035951634048	CDK2_2	61.4	IMR90p8
66.5	D12	104.392332201949	CDK2_2	61.4	IMR90p8
67.0	D12	108.12864539368	CDK2_2	61.4	IMR90p8
67.5	D12	111.542133699714	CDK2_2	61.4	IMR90p8
68.0	D12	115.28725443759	CDK2_2	61.4	IMR90p8
68.5	D12	119.144165234574	CDK2_2	61.4	IMR90p8
69.0	D12	122.324224543288	CDK2_2	61.4	IMR90p8
69.5	D12	125.559009952341	CDK2_2	61.4	IMR90p8
70.0	D12	129.058061353914	CDK2_2	61.4	IMR90p8
70.5	D12	132.17687819898	CDK2_2	61.4	IMR90p8
71.0	D12	135.591581060326	CDK2_2	61.4	IMR90p8
71.5	D12	141.286248575895	CDK2_2	61.4	IMR90p8
72.0	D12	149.043905431817	CDK2_2	61.4	IMR90p8
72.5	D12	158.138256470088	CDK2_2	61.4	IMR90p8
73.0	D12	167.150578648896	CDK2_2	61.4	IMR90p8
73.5	D12	173.562093990762	CDK2_2	61.4	IMR90p8
74.0	D12	175.356309791118	CDK2_2	61.4	IMR90p8
74.5	D12	171.164517230335	CDK2_2	61.4	IMR90p8
75.0	D12	161.454113195568	CDK2_2	61.4	IMR90p8
75.5	D12	148.957829353242	CDK2_2	61.4	IMR90p8
76.0	D12	136.860964484378	CDK2_2	61.4	IMR90p8
76.5	D12	127.873334758075	CDK2_2	61.4	IMR90p8
77.0	D12	126.42790707721	CDK2_2	61.4	IMR90p8
77.5	D12	146.264321181012	CDK2_2	61.4	IMR90p8
78.0	D12	201.368678901647	CDK2_2	61.4	IMR90p8
78.5	D12	284.627493851844	CDK2_2	61.4	IMR90p8
79.0	D12	374.97834429762	CDK2_2	61.4	IMR90p8
79.5	D12	454.393470026006	CDK2_2	61.4	IMR90p8
80.0	D12	493.764699214402	CDK2_2	61.4	IMR90p8
80.5	D12	463.475794494557	CDK2_2	61.4	IMR90p8
81.0	D12	374.026500310158	CDK2_2	61.4	IMR90p8
81.5	D12	262.868211878006	CDK2_2	61.4	IMR90p8
82.0	D12	156.453979529403	CDK2_2	61.4	IMR90p8
82.5	D12	71.9445045074436	CDK2_2	61.4	IMR90p8
83.0	D12	23.626797532991	CDK2_2	61.4	IMR90p8
83.5	D12	7.04442339245088	CDK2_2	61.4	IMR90p8
84.0	D12	4.52971923691052	CDK2_2	61.4	IMR90p8
84.5	D12	3.83734010612466	CDK2_2	61.4	IMR90p8
85.0	D12	3.03467009300351	CDK2_2	61.4	IMR90p8
85.5	D12	2.70069818284992	CDK2_2	61.4	IMR90p8
86.0	D12	2.68009255492478	CDK2_2	61.4	IMR90p8
86.5	D12	2.3393291572973	CDK2_2	61.4	IMR90p8
87.0	D12	1.96465283007387	CDK2_2	61.4	IMR90p8
87.5	D12	1.91319424798627	CDK2_2	61.4	IMR90p8
88.0	D12	2.0535234173073	CDK2_2	61.4	IMR90p8
88.5	D12	2.25689485192589	CDK2_2	61.4	IMR90p8
89.0	D12	2.15500946284175	CDK2_2	61.4	IMR90p8
89.5	D12	1.94223445679546	CDK2_2	61.4	IMR90p8
90.0	D12	1.91234616735568	CDK2_2	61.4	IMR90p8
90.5	D12	1.78302327782745	CDK2_2	61.4	IMR90p8
91.0	D12	1.2379422174829	CDK2_2	61.4	IMR90p8
91.5	D12	1.14389640228296	CDK2_2	61.4	IMR90p8
92.0	D12	1.84345909951566	CDK2_2	61.4	IMR90p8
92.5	D12	2.17151974044185	CDK2_2	61.4	IMR90p8
93.0	D12	2.08544231944774	CDK2_2	61.4	IMR90p8
93.5	D12	2.21761869828583	CDK2_2	61.4	IMR90p8
94.0	D12	2.23457213456931	CDK2_2	61.4	IMR90p8
94.5	D12	1.8005369106815	CDK2_2	61.4	IMR90p8
95.0	D12	0.593814689694852	CDK2_2	61.4	IMR90p8
55.0	E12	-6.88591349196417	CDK2_2	59.0	IMR90p8
55.5	E12	-14.9194792325885	CDK2_2	59.0	IMR90p8
56.0	E12	-13.771826983927	CDK2_2	59.0	IMR90p8
56.5	E12	-13.7718269839313	CDK2_2	59.0	IMR90p8
57.0	E12	-13.7718269839062	CDK2_2	59.0	IMR90p8
57.5	E12	-13.9751797421112	CDK2_2	59.0	IMR90p8
58.0	E12	-12.8555357090397	CDK2_2	59.0	IMR90p8
58.5	E12	-9.47286451602736	CDK2_2	59.0	IMR90p8
59.0	E12	-6.84216701700882	CDK2_2	59.0	IMR90p8
59.5	E12	-3.06439520687843	CDK2_2	59.0	IMR90p8
60.0	E12	2.20238958909169	CDK2_2	59.0	IMR90p8
60.5	E12	5.89239231104364	CDK2_2	59.0	IMR90p8
61.0	E12	9.08597755770711	CDK2_2	59.0	IMR90p8
61.5	E12	15.5923684946114	CDK2_2	59.0	IMR90p8
62.0	E12	22.2761636462235	CDK2_2	59.0	IMR90p8
62.5	E12	30.123655728033	CDK2_2	59.0	IMR90p8
63.0	E12	42.3932257477021	CDK2_2	59.0	IMR90p8
63.5	E12	56.5521734392767	CDK2_2	59.0	IMR90p8
64.0	E12	70.0057308656694	CDK2_2	59.0	IMR90p8
64.5	E12	82.7753657191017	CDK2_2	59.0	IMR90p8
65.0	E12	93.0883856804038	CDK2_2	59.0	IMR90p8
65.5	E12	99.4955943817073	CDK2_2	59.0	IMR90p8
66.0	E12	103.527563200357	CDK2_2	59.0	IMR90p8
66.5	E12	105.80514034867	CDK2_2	59.0	IMR90p8
67.0	E12	108.281580108874	CDK2_2	59.0	IMR90p8
67.5	E12	109.554376268758	CDK2_2	59.0	IMR90p8
68.0	E12	110.919323724342	CDK2_2	59.0	IMR90p8
68.5	E12	112.18067610494	CDK2_2	59.0	IMR90p8
69.0	E12	111.803418801348	CDK2_2	59.0	IMR90p8
69.5	E12	110.156594277531	CDK2_2	59.0	IMR90p8
70.0	E12	111.817473052545	CDK2_2	59.0	IMR90p8
70.5	E12	115.649925508769	CDK2_2	59.0	IMR90p8
71.0	E12	120.550828154236	CDK2_2	59.0	IMR90p8
71.5	E12	130.653420169008	CDK2_2	59.0	IMR90p8
72.0	E12	143.747016797806	CDK2_2	59.0	IMR90p8
72.5	E12	154.8375339933	CDK2_2	59.0	IMR90p8
73.0	E12	163.413443966803	CDK2_2	59.0	IMR90p8
73.5	E12	168.794390300511	CDK2_2	59.0	IMR90p8
74.0	E12	167.598137858333	CDK2_2	59.0	IMR90p8
74.5	E12	161.163024019714	CDK2_2	59.0	IMR90p8
75.0	E12	151.512114560058	CDK2_2	59.0	IMR90p8
75.5	E12	140.441830254708	CDK2_2	59.0	IMR90p8
76.0	E12	130.357610186459	CDK2_2	59.0	IMR90p8
76.5	E12	123.510568117398	CDK2_2	59.0	IMR90p8
77.0	E12	123.545301145485	CDK2_2	59.0	IMR90p8
77.5	E12	144.511926106269	CDK2_2	59.0	IMR90p8
78.0	E12	199.193056511701	CDK2_2	59.0	IMR90p8
78.5	E12	278.438504113008	CDK2_2	59.0	IMR90p8
79.0	E12	361.311556349498	CDK2_2	59.0	IMR90p8
79.5	E12	431.8230500493	CDK2_2	59.0	IMR90p8
80.0	E12	461.949933938697	CDK2_2	59.0	IMR90p8
80.5	E12	423.966007138992	CDK2_2	59.0	IMR90p8
81.0	E12	334.104461324105	CDK2_2	59.0	IMR90p8
81.5	E12	229.939478534664	CDK2_2	59.0	IMR90p8
82.0	E12	132.679000993472	CDK2_2	59.0	IMR90p8
82.5	E12	57.2417957200088	CDK2_2	59.0	IMR90p8
83.0	E12	17.5114573631204	CDK2_2	59.0	IMR90p8
83.5	E12	6.20060853855358	CDK2_2	59.0	IMR90p8
84.0	E12	5.21406316650905	CDK2_2	59.0	IMR90p8
84.5	E12	5.05146753471956	CDK2_2	59.0	IMR90p8
85.0	E12	4.84851602942763	CDK2_2	59.0	IMR90p8
85.5	E12	5.08991387871157	CDK2_2	59.0	IMR90p8
86.0	E12	4.7120333327569	CDK2_2	59.0	IMR90p8
86.5	E12	4.13094084415417	CDK2_2	59.0	IMR90p8
87.0	E12	4.14191332910548	CDK2_2	59.0	IMR90p8
87.5	E12	4.48152258638146	CDK2_2	59.0	IMR90p8
88.0	E12	4.55989987828747	CDK2_2	59.0	IMR90p8
88.5	E12	5.05396304561225	CDK2_2	59.0	IMR90p8
89.0	E12	5.43146376755629	CDK2_2	59.0	IMR90p8
89.5	E12	5.25237010294217	CDK2_2	59.0	IMR90p8
90.0	E12	5.14438345166661	CDK2_2	59.0	IMR90p8
90.5	E12	5.61273900199325	CDK2_2	59.0	IMR90p8
91.0	E12	6.24895431670166	CDK2_2	59.0	IMR90p8
91.5	E12	6.86445842402213	CDK2_2	59.0	IMR90p8
92.0	E12	7.90220407861216	CDK2_2	59.0	IMR90p8
92.5	E12	8.87686719517194	CDK2_2	59.0	IMR90p8
93.0	E12	9.29424101198782	CDK2_2	59.0	IMR90p8
93.5	E12	8.83311397245893	CDK2_2	59.0	IMR90p8
94.0	E12	8.88934941265524	CDK2_2	59.0	IMR90p8
94.5	E12	8.31151524365004	CDK2_2	59.0	IMR90p8
95.0	E12	3.11736245102173	CDK2_2	59.0	IMR90p8
55.0	F12	-7.38346410463896	CDK2_2	57.0	IMR90p8
55.5	F12	-15.9975055600511	CDK2_2	57.0	IMR90p8
56.0	F12	-14.7669282092771	CDK2_2	57.0	IMR90p8
56.5	F12	-14.7669282092811	CDK2_2	57.0	IMR90p8
57.0	F12	-14.7669282092504	CDK2_2	57.0	IMR90p8
57.5	F12	-15.0669293980129	CDK2_2	57.0	IMR90p8
58.0	F12	-13.1199965895503	CDK2_2	57.0	IMR90p8
58.5	F12	-10.1931590103613	CDK2_2	57.0	IMR90p8
59.0	F12	-7.98748270661008	CDK2_2	57.0	IMR90p8
59.5	F12	-4.7331444511118	CDK2_2	57.0	IMR90p8
60.0	F12	-1.5135742151117	CDK2_2	57.0	IMR90p8
60.5	F12	1.55866308170016	CDK2_2	57.0	IMR90p8
61.0	F12	5.76047970426373	CDK2_2	57.0	IMR90p8
61.5	F12	11.7669928916896	CDK2_2	57.0	IMR90p8
62.0	F12	18.9934433953853	CDK2_2	57.0	IMR90p8
62.5	F12	29.0414232023551	CDK2_2	57.0	IMR90p8
63.0	F12	41.4689593489052	CDK2_2	57.0	IMR90p8
63.5	F12	54.6937532442627	CDK2_2	57.0	IMR90p8
64.0	F12	68.0419790604433	CDK2_2	57.0	IMR90p8
64.5	F12	80.3145333438981	CDK2_2	57.0	IMR90p8
65.0	F12	89.4204075868482	CDK2_2	57.0	IMR90p8
65.5	F12	95.8515585715286	CDK2_2	57.0	IMR90p8
66.0	F12	100.341691762478	CDK2_2	57.0	IMR90p8
66.5	F12	102.176452804487	CDK2_2	57.0	IMR90p8
67.0	F12	102.946110924073	CDK2_2	57.0	IMR90p8
67.5	F12	103.927345124122	CDK2_2	57.0	IMR90p8
68.0	F12	104.713562761251	CDK2_2	57.0	IMR90p8
68.5	F12	104.98239421785	CDK2_2	57.0	IMR90p8
69.0	F12	105.967036088939	CDK2_2	57.0	IMR90p8
69.5	F12	107.442947351912	CDK2_2	57.0	IMR90p8
70.0	F12	109.130423633924	CDK2_2	57.0	IMR90p8
70.5	F12	112.817227248163	CDK2_2	57.0	IMR90p8
71.0	F12	119.790251070978	CDK2_2	57.0	IMR90p8
71.5	F12	130.109782324159	CDK2_2	57.0	IMR90p8
72.0	F12	143.430148327063	CDK2_2	57.0	IMR90p8
72.5	F12	158.735764389151	CDK2_2	57.0	IMR90p8
73.0	F12	172.604780705584	CDK2_2	57.0	IMR90p8
73.5	F12	181.833038001421	CDK2_2	57.0	IMR90p8
74.0	F12	184.432125701228	CDK2_2	57.0	IMR90p8
74.5	F12	179.212590261585	CDK2_2	57.0	IMR90p8
75.0	F12	167.562253097128	CDK2_2	57.0	IMR90p8
75.5	F12	152.251793625242	CDK2_2	57.0	IMR90p8
76.0	F12	136.385534500107	CDK2_2	57.0	IMR90p8
76.5	F12	123.442700130246	CDK2_2	57.0	IMR90p8
77.0	F12	118.050490977179	CDK2_2	57.0	IMR90p8
77.5	F12	132.317665456451	CDK2_2	57.0	IMR90p8
78.0	F12	178.188093603866	CDK2_2	57.0	IMR90p8
78.5	F12	246.266377216559	CDK2_2	57.0	IMR90p8
79.0	F12	317.145648043306	CDK2_2	57.0	IMR90p8
79.5	F12	377.847678678635	CDK2_2	57.0	IMR90p8
80.0	F12	403.092864906407	CDK2_2	57.0	IMR90p8
80.5	F12	367.203123991856	CDK2_2	57.0	IMR90p8
81.0	F12	286.92744316217	CDK2_2	57.0	IMR90p8
81.5	F12	196.14738856345	CDK2_2	57.0	IMR90p8
82.0	F12	111.298455320427	CDK2_2	57.0	IMR90p8
82.5	F12	46.1384695917024	CDK2_2	57.0	IMR90p8
83.0	F12	12.9551219392848	CDK2_2	57.0	IMR90p8
83.5	F12	3.80807244649498	CDK2_2	57.0	IMR90p8
84.0	F12	2.84221830987826	CDK2_2	57.0	IMR90p8
84.5	F12	2.73216892943532	CDK2_2	57.0	IMR90p8
85.0	F12	2.15149202036196	CDK2_2	57.0	IMR90p8
85.5	F12	2.34424304283743	CDK2_2	57.0	IMR90p8
86.0	F12	2.77191379078465	CDK2_2	57.0	IMR90p8
86.5	F12	2.50097600834783	CDK2_2	57.0	IMR90p8
87.0	F12	2.06456691419584	CDK2_2	57.0	IMR90p8
87.5	F12	2.22740454657554	CDK2_2	57.0	IMR90p8
88.0	F12	2.3912383329378	CDK2_2	57.0	IMR90p8
88.5	F12	2.14043494981775	CDK2_2	57.0	IMR90p8
89.0	F12	2.17433181212169	CDK2_2	57.0	IMR90p8
89.5	F12	2.61150990417269	CDK2_2	57.0	IMR90p8
90.0	F12	2.68190249930836	CDK2_2	57.0	IMR90p8
90.5	F12	2.58051166716291	CDK2_2	57.0	IMR90p8
91.0	F12	3.05108672887496	CDK2_2	57.0	IMR90p8
91.5	F12	3.38210950065098	CDK2_2	57.0	IMR90p8
92.0	F12	3.39682209715812	CDK2_2	57.0	IMR90p8
92.5	F12	3.49773093126981	CDK2_2	57.0	IMR90p8
93.0	F12	3.0345944133266	CDK2_2	57.0	IMR90p8
93.5	F12	1.86042131552426	CDK2_2	57.0	IMR90p8
94.0	F12	1.3391602291253	CDK2_2	57.0	IMR90p8
94.5	F12	-0.083187620008232	CDK2_2	57.0	IMR90p8
95.0	F12	-0.758899610689298	CDK2_2	57.0	IMR90p8
55.0	G12	-7.4019933218425	CDK2_2	55.7	IMR90p8
55.5	G12	-16.0376521973247	CDK2_2	55.7	IMR90p8
56.0	G12	-14.8039866436843	CDK2_2	55.7	IMR90p8
56.5	G12	-14.8039866436949	CDK2_2	55.7	IMR90p8
57.0	G12	-14.8039866436145	CDK2_2	55.7	IMR90p8
57.5	G12	-15.0037330118325	CDK2_2	55.7	IMR90p8
58.0	G12	-13.6471215524914	CDK2_2	55.7	IMR90p8
58.5	G12	-12.1352687170099	CDK2_2	55.7	IMR90p8
59.0	G12	-11.0710346253948	CDK2_2	55.7	IMR90p8
59.5	G12	-7.95867488452291	CDK2_2	55.7	IMR90p8
60.0	G12	-6.71030280198465	CDK2_2	55.7	IMR90p8
60.5	G12	-4.85202684050739	CDK2_2	55.7	IMR90p8
61.0	G12	0.0502890679258599	CDK2_2	55.7	IMR90p8
61.5	G12	5.65060901291395	CDK2_2	55.7	IMR90p8
62.0	G12	12.9281663417768	CDK2_2	55.7	IMR90p8
62.5	G12	23.7785952985638	CDK2_2	55.7	IMR90p8
63.0	G12	35.2754475505373	CDK2_2	55.7	IMR90p8
63.5	G12	47.4123669894035	CDK2_2	55.7	IMR90p8
64.0	G12	60.7954201718015	CDK2_2	55.7	IMR90p8
64.5	G12	71.6584548196873	CDK2_2	55.7	IMR90p8
65.0	G12	79.8799058751745	CDK2_2	55.7	IMR90p8
65.5	G12	87.1941396672382	CDK2_2	55.7	IMR90p8
66.0	G12	92.2428108257529	CDK2_2	55.7	IMR90p8
66.5	G12	94.8590189067643	CDK2_2	55.7	IMR90p8
67.0	G12	97.3077931098918	CDK2_2	55.7	IMR90p8
67.5	G12	99.4624753273755	CDK2_2	55.7	IMR90p8
68.0	G12	100.142265702767	CDK2_2	55.7	IMR90p8
68.5	G12	99.9837928573589	CDK2_2	55.7	IMR90p8
69.0	G12	99.98385760934	CDK2_2	55.7	IMR90p8
69.5	G12	100.064037893129	CDK2_2	55.7	IMR90p8
70.0	G12	99.9237356147958	CDK2_2	55.7	IMR90p8
70.5	G12	101.12174119495	CDK2_2	55.7	IMR90p8
71.0	G12	106.278957958392	CDK2_2	55.7	IMR90p8
71.5	G12	114.229084942249	CDK2_2	55.7	IMR90p8
72.0	G12	124.618026079852	CDK2_2	55.7	IMR90p8
72.5	G12	138.065281814191	CDK2_2	55.7	IMR90p8
73.0	G12	151.885938652591	CDK2_2	55.7	IMR90p8
73.5	G12	161.88124973525	CDK2_2	55.7	IMR90p8
74.0	G12	166.878514510961	CDK2_2	55.7	IMR90p8
74.5	G12	164.980191339353	CDK2_2	55.7	IMR90p8
75.0	G12	155.922703150915	CDK2_2	55.7	IMR90p8
75.5	G12	142.76661372827	CDK2_2	55.7	IMR90p8
76.0	G12	127.546302115251	CDK2_2	55.7	IMR90p8
76.5	G12	113.719810570582	CDK2_2	55.7	IMR90p8
77.0	G12	107.643182510487	CDK2_2	55.7	IMR90p8
77.5	G12	119.806691732805	CDK2_2	55.7	IMR90p8
78.0	G12	160.699510045266	CDK2_2	55.7	IMR90p8
78.5	G12	223.174612500864	CDK2_2	55.7	IMR90p8
79.0	G12	289.017263920129	CDK2_2	55.7	IMR90p8
79.5	G12	345.210918261772	CDK2_2	55.7	IMR90p8
80.0	G12	369.148927118993	CDK2_2	55.7	IMR90p8
80.5	G12	336.92522048683	CDK2_2	55.7	IMR90p8
81.0	G12	263.090098256376	CDK2_2	55.7	IMR90p8
81.5	G12	179.851076095546	CDK2_2	55.7	IMR90p8
82.0	G12	101.609036128843	CDK2_2	55.7	IMR90p8
82.5	G12	41.3371087198629	CDK2_2	55.7	IMR90p8
83.0	G12	11.4391955461781	CDK2_2	55.7	IMR90p8
83.5	G12	4.21285174612143	CDK2_2	55.7	IMR90p8
84.0	G12	3.56191247134961	CDK2_2	55.7	IMR90p8
84.5	G12	3.7694359978662	CDK2_2	55.7	IMR90p8
85.0	G12	3.76226971641103	CDK2_2	55.7	IMR90p8
85.5	G12	3.11025534736945	CDK2_2	55.7	IMR90p8
86.0	G12	2.39163284392095	CDK2_2	55.7	IMR90p8
86.5	G12	1.93052044816022	CDK2_2	55.7	IMR90p8
87.0	G12	1.754690045519	CDK2_2	55.7	IMR90p8
87.5	G12	1.79345494551893	CDK2_2	55.7	IMR90p8
88.0	G12	2.03006496040422	CDK2_2	55.7	IMR90p8
88.5	G12	2.33963817930794	CDK2_2	55.7	IMR90p8
89.0	G12	2.31189117493932	CDK2_2	55.7	IMR90p8
89.5	G12	1.91984562963518	CDK2_2	55.7	IMR90p8
90.0	G12	1.93657264307598	CDK2_2	55.7	IMR90p8
90.5	G12	2.05168381634616	CDK2_2	55.7	IMR90p8
91.0	G12	1.49808342519623	CDK2_2	55.7	IMR90p8
91.5	G12	1.42173782412942	CDK2_2	55.7	IMR90p8
92.0	G12	1.85306553702725	CDK2_2	55.7	IMR90p8
92.5	G12	1.30392664813854	CDK2_2	55.7	IMR90p8
93.0	G12	1.13408440067207	CDK2_2	55.7	IMR90p8
93.5	G12	1.05067800454748	CDK2_2	55.7	IMR90p8
94.0	G12	0.72511396819101	CDK2_2	55.7	IMR90p8
94.5	G12	-0.585950638560178	CDK2_2	55.7	IMR90p8
95.0	G12	-0.822667983869621	CDK2_2	55.7	IMR90p8
55.0	H12	-7.22003240710058	CDK2_2	55.0	IMR90p8
55.5	H12	-15.6434035487183	CDK2_2	55.0	IMR90p8
56.0	H12	-14.4400648142015	CDK2_2	55.0	IMR90p8
56.5	H12	-14.4400648142015	CDK2_2	55.0	IMR90p8
57.0	H12	-14.4400648142047	CDK2_2	55.0	IMR90p8
57.5	H12	-14.6466409170085	CDK2_2	55.0	IMR90p8
58.0	H12	-13.3678096330871	CDK2_2	55.0	IMR90p8
58.5	H12	-10.8052938894455	CDK2_2	55.0	IMR90p8
59.0	H12	-9.58787008231047	CDK2_2	55.0	IMR90p8
59.5	H12	-8.67235793432303	CDK2_2	55.0	IMR90p8
60.0	H12	-6.95696284096778	CDK2_2	55.0	IMR90p8
60.5	H12	-4.59706117269855	CDK2_2	55.0	IMR90p8
61.0	H12	-1.77439018845973	CDK2_2	55.0	IMR90p8
61.5	H12	3.39772329727816	CDK2_2	55.0	IMR90p8
62.0	H12	10.965287921253	CDK2_2	55.0	IMR90p8
62.5	H12	20.2607935155099	CDK2_2	55.0	IMR90p8
63.0	H12	31.6266602893365	CDK2_2	55.0	IMR90p8
63.5	H12	44.7418703158378	CDK2_2	55.0	IMR90p8
64.0	H12	57.3599034279706	CDK2_2	55.0	IMR90p8
64.5	H12	68.7582387147933	CDK2_2	55.0	IMR90p8
65.0	H12	78.7502515516237	CDK2_2	55.0	IMR90p8
65.5	H12	85.7088234474978	CDK2_2	55.0	IMR90p8
66.0	H12	89.9493993964038	CDK2_2	55.0	IMR90p8
66.5	H12	92.5064468485074	CDK2_2	55.0	IMR90p8
67.0	H12	94.3503085168941	CDK2_2	55.0	IMR90p8
67.5	H12	94.9779081688058	CDK2_2	55.0	IMR90p8
68.0	H12	94.8853342462926	CDK2_2	55.0	IMR90p8
68.5	H12	94.9949721609383	CDK2_2	55.0	IMR90p8
69.0	H12	95.4622202099218	CDK2_2	55.0	IMR90p8
69.5	H12	94.9577796980934	CDK2_2	55.0	IMR90p8
70.0	H12	95.288673803595	CDK2_2	55.0	IMR90p8
70.5	H12	98.4609924971733	CDK2_2	55.0	IMR90p8
71.0	H12	103.450793316807	CDK2_2	55.0	IMR90p8
71.5	H12	111.50517101134	CDK2_2	55.0	IMR90p8
72.0	H12	123.821589471149	CDK2_2	55.0	IMR90p8
72.5	H12	137.616790430889	CDK2_2	55.0	IMR90p8
73.0	H12	149.774128450561	CDK2_2	55.0	IMR90p8
73.5	H12	158.851785320332	CDK2_2	55.0	IMR90p8
74.0	H12	161.643205840813	CDK2_2	55.0	IMR90p8
74.5	H12	156.448016573227	CDK2_2	55.0	IMR90p8
75.0	H12	145.55858675186	CDK2_2	55.0	IMR90p8
75.5	H12	131.144205779472	CDK2_2	55.0	IMR90p8
76.0	H12	115.903878500348	CDK2_2	55.0	IMR90p8
76.5	H12	103.394879405243	CDK2_2	55.0	IMR90p8
77.0	H12	97.6092030090557	CDK2_2	55.0	IMR90p8
77.5	H12	108.923820886781	CDK2_2	55.0	IMR90p8
78.0	H12	147.656115181922	CDK2_2	55.0	IMR90p8
78.5	H12	204.925397359682	CDK2_2	55.0	IMR90p8
79.0	H12	264.153791300689	CDK2_2	55.0	IMR90p8
79.5	H12	315.265163496736	CDK2_2	55.0	IMR90p8
80.0	H12	336.342180061244	CDK2_2	55.0	IMR90p8
80.5	H12	305.190622164193	CDK2_2	55.0	IMR90p8
81.0	H12	236.918906250813	CDK2_2	55.0	IMR90p8
81.5	H12	161.634283464378	CDK2_2	55.0	IMR90p8
82.0	H12	91.5703138562242	CDK2_2	55.0	IMR90p8
82.5	H12	37.2193548621653	CDK2_2	55.0	IMR90p8
83.0	H12	10.564610179709	CDK2_2	55.0	IMR90p8
83.5	H12	4.42468809779666	CDK2_2	55.0	IMR90p8
84.0	H12	3.14790175477202	CDK2_2	55.0	IMR90p8
84.5	H12	2.18263206682099	CDK2_2	55.0	IMR90p8
85.0	H12	1.88131358997072	CDK2_2	55.0	IMR90p8
85.5	H12	1.87927451499172	CDK2_2	55.0	IMR90p8
86.0	H12	1.9241985214785	CDK2_2	55.0	IMR90p8
86.5	H12	2.22685946910383	CDK2_2	55.0	IMR90p8
87.0	H12	2.57409122709868	CDK2_2	55.0	IMR90p8
87.5	H12	3.25908212579759	CDK2_2	55.0	IMR90p8
88.0	H12	3.45188878062396	CDK2_2	55.0	IMR90p8
88.5	H12	3.00548416029426	CDK2_2	55.0	IMR90p8
89.0	H12	2.82756389451913	CDK2_2	55.0	IMR90p8
89.5	H12	2.37778379892143	CDK2_2	55.0	IMR90p8
90.0	H12	1.43343455241074	CDK2_2	55.0	IMR90p8
90.5	H12	0.943441811596699	CDK2_2	55.0	IMR90p8
91.0	H12	0.9641738811697	CDK2_2	55.0	IMR90p8
91.5	H12	0.533038657916336	CDK2_2	55.0	IMR90p8
92.0	H12	0.625651200979632	CDK2_2	55.0	IMR90p8
92.5	H12	1.32348354513863	CDK2_2	55.0	IMR90p8
93.0	H12	1.71081544046046	CDK2_2	55.0	IMR90p8
93.5	H12	2.36497464432733	CDK2_2	55.0	IMR90p8
94.0	H12	3.06592454943558	CDK2_2	55.0	IMR90p8
94.5	H12	4.4068970723377	CDK2_2	55.0	IMR90p8
95.0	H12	2.40283361105577	CDK2_2	55.0	IMR90p8
