# Supplementary material for: Primer PICKR: literature-mined scoring platform for robust RT–qPCR primers
Source: Nat Commun. 2026 May 28;17:6938. doi: 10.1038/s41467-026-73648-2 (PMC13388996; doi:10.1038/s41467-026-73648-2)
Supplement: Supplementary file 11 — Source Data [file 41467_2026_73648_MOESM11_ESM.zip › Suppl_Fig_S11/melting_curve_data_AREG_2.csv]

Temperature	Well	Derivative	Target	melt temp	Replicate
55.0	A2	9.99048051422426	AREG_2	65.0	IMR90p2
55.5	A2	21.6460411141528	AREG_2	65.0	IMR90p2
56.0	A2	19.9809610284478	AREG_2	65.0	IMR90p2
56.5	A2	19.9809610284348	AREG_2	65.0	IMR90p2
57.0	A2	19.9809610285413	AREG_2	65.0	IMR90p2
57.5	A2	19.3827931454357	AREG_2	65.0	IMR90p2
58.0	A2	23.049582054353	AREG_2	65.0	IMR90p2
58.5	A2	30.4778839005888	AREG_2	65.0	IMR90p2
59.0	A2	35.9676818996962	AREG_2	65.0	IMR90p2
59.5	A2	40.6402383870211	AREG_2	65.0	IMR90p2
60.0	A2	43.9660661482993	AREG_2	65.0	IMR90p2
60.5	A2	45.3743409901639	AREG_2	65.0	IMR90p2
61.0	A2	46.2202349079204	AREG_2	65.0	IMR90p2
61.5	A2	46.219996519892	AREG_2	65.0	IMR90p2
62.0	A2	45.4570876208452	AREG_2	65.0	IMR90p2
62.5	A2	44.6881371872669	AREG_2	65.0	IMR90p2
63.0	A2	45.2408267773051	AREG_2	65.0	IMR90p2
63.5	A2	46.9099615165222	AREG_2	65.0	IMR90p2
64.0	A2	50.7290677184227	AREG_2	65.0	IMR90p2
64.5	A2	56.4036186390312	AREG_2	65.0	IMR90p2
65.0	A2	64.5739403438212	AREG_2	65.0	IMR90p2
65.5	A2	74.5917873641745	AREG_2	65.0	IMR90p2
66.0	A2	84.8249007698329	AREG_2	65.0	IMR90p2
66.5	A2	94.0254239132986	AREG_2	65.0	IMR90p2
67.0	A2	102.4320178054	AREG_2	65.0	IMR90p2
67.5	A2	108.397998205095	AREG_2	65.0	IMR90p2
68.0	A2	111.849783985289	AREG_2	65.0	IMR90p2
68.5	A2	114.333082060655	AREG_2	65.0	IMR90p2
69.0	A2	115.137108942396	AREG_2	65.0	IMR90p2
69.5	A2	115.119430528157	AREG_2	65.0	IMR90p2
70.0	A2	115.337055341521	AREG_2	65.0	IMR90p2
70.5	A2	116.440806660869	AREG_2	65.0	IMR90p2
71.0	A2	118.631402046334	AREG_2	65.0	IMR90p2
71.5	A2	123.061420802236	AREG_2	65.0	IMR90p2
72.0	A2	128.334595245993	AREG_2	65.0	IMR90p2
72.5	A2	133.921403777431	AREG_2	65.0	IMR90p2
73.0	A2	138.923104063383	AREG_2	65.0	IMR90p2
73.5	A2	142.176126185007	AREG_2	65.0	IMR90p2
74.0	A2	143.055085269707	AREG_2	65.0	IMR90p2
74.5	A2	141.966618864963	AREG_2	65.0	IMR90p2
75.0	A2	139.536654773512	AREG_2	65.0	IMR90p2
75.5	A2	135.505331839495	AREG_2	65.0	IMR90p2
76.0	A2	129.833448756279	AREG_2	65.0	IMR90p2
76.5	A2	124.047635206491	AREG_2	65.0	IMR90p2
77.0	A2	120.221732611939	AREG_2	65.0	IMR90p2
77.5	A2	123.38731193613	AREG_2	65.0	IMR90p2
78.0	A2	147.122338644213	AREG_2	65.0	IMR90p2
78.5	A2	200.478095190794	AREG_2	65.0	IMR90p2
79.0	A2	269.279069343406	AREG_2	65.0	IMR90p2
79.5	A2	334.868456605543	AREG_2	65.0	IMR90p2
80.0	A2	383.68436950669	AREG_2	65.0	IMR90p2
80.5	A2	389.20590363724	AREG_2	65.0	IMR90p2
81.0	A2	335.353902802848	AREG_2	65.0	IMR90p2
81.5	A2	248.614599098981	AREG_2	65.0	IMR90p2
82.0	A2	160.9629379866	AREG_2	65.0	IMR90p2
82.5	A2	83.5594248871924	AREG_2	65.0	IMR90p2
83.0	A2	30.1140858472484	AREG_2	65.0	IMR90p2
83.5	A2	8.31386281535964	AREG_2	65.0	IMR90p2
84.0	A2	4.68764052311172	AREG_2	65.0	IMR90p2
84.5	A2	4.03553926365248	AREG_2	65.0	IMR90p2
85.0	A2	3.46802644660949	AREG_2	65.0	IMR90p2
85.5	A2	3.53120533623792	AREG_2	65.0	IMR90p2
86.0	A2	3.52617147752426	AREG_2	65.0	IMR90p2
86.5	A2	3.33217483037237	AREG_2	65.0	IMR90p2
87.0	A2	3.31608844803708	AREG_2	65.0	IMR90p2
87.5	A2	3.48558156197191	AREG_2	65.0	IMR90p2
88.0	A2	2.78365524539481	AREG_2	65.0	IMR90p2
88.5	A2	1.90530653518158	AREG_2	65.0	IMR90p2
89.0	A2	1.3840316814954	AREG_2	65.0	IMR90p2
89.5	A2	1.28464526489864	AREG_2	65.0	IMR90p2
90.0	A2	1.05016332590003	AREG_2	65.0	IMR90p2
90.5	A2	0.754814279121319	AREG_2	65.0	IMR90p2
91.0	A2	1.33028258767712	AREG_2	65.0	IMR90p2
91.5	A2	2.10588977016624	AREG_2	65.0	IMR90p2
92.0	A2	1.99831292853776	AREG_2	65.0	IMR90p2
92.5	A2	2.10552863088219	AREG_2	65.0	IMR90p2
93.0	A2	2.56810276783131	AREG_2	65.0	IMR90p2
93.5	A2	2.34995114979574	AREG_2	65.0	IMR90p2
94.0	A2	2.15294942570574	AREG_2	65.0	IMR90p2
94.5	A2	2.4254315317886	AREG_2	65.0	IMR90p2
95.0	A2	1.14419158911562	AREG_2	65.0	IMR90p2
55.0	B2	8.21594039923207	AREG_2	64.5	IMR90p2
55.5	B2	17.8012041983359	AREG_2	64.5	IMR90p2
56.0	B2	16.4318807984639	AREG_2	64.5	IMR90p2
56.5	B2	16.4318807984597	AREG_2	64.5	IMR90p2
57.0	B2	16.4318807984934	AREG_2	64.5	IMR90p2
57.5	B2	15.8696201048182	AREG_2	64.5	IMR90p2
58.0	B2	19.3221141764759	AREG_2	64.5	IMR90p2
58.5	B2	26.328178752114	AREG_2	64.5	IMR90p2
59.0	B2	30.9486986542852	AREG_2	64.5	IMR90p2
59.5	B2	35.1517380512287	AREG_2	64.5	IMR90p2
60.0	B2	39.1394155584086	AREG_2	64.5	IMR90p2
60.5	B2	41.7025503230099	AREG_2	64.5	IMR90p2
61.0	B2	43.556265710137	AREG_2	64.5	IMR90p2
61.5	B2	45.2268570722679	AREG_2	64.5	IMR90p2
62.0	B2	46.1898677685878	AREG_2	64.5	IMR90p2
62.5	B2	45.889947948646	AREG_2	64.5	IMR90p2
63.0	B2	46.4454436355406	AREG_2	64.5	IMR90p2
63.5	B2	49.9037730903799	AREG_2	64.5	IMR90p2
64.0	B2	56.2485140164982	AREG_2	64.5	IMR90p2
64.5	B2	64.9971485236894	AREG_2	64.5	IMR90p2
65.0	B2	76.5775100080549	AREG_2	64.5	IMR90p2
65.5	B2	89.4953702486067	AREG_2	64.5	IMR90p2
66.0	B2	100.852592948338	AREG_2	64.5	IMR90p2
66.5	B2	109.162905671185	AREG_2	64.5	IMR90p2
67.0	B2	115.243247946073	AREG_2	64.5	IMR90p2
67.5	B2	119.216501848055	AREG_2	64.5	IMR90p2
68.0	B2	121.244958981191	AREG_2	64.5	IMR90p2
68.5	B2	122.147306403875	AREG_2	64.5	IMR90p2
69.0	B2	123.169688171595	AREG_2	64.5	IMR90p2
69.5	B2	124.674047288241	AREG_2	64.5	IMR90p2
70.0	B2	127.531451331331	AREG_2	64.5	IMR90p2
70.5	B2	132.965178414042	AREG_2	64.5	IMR90p2
71.0	B2	141.444182961173	AREG_2	64.5	IMR90p2
71.5	B2	152.458866789873	AREG_2	64.5	IMR90p2
72.0	B2	163.402889635486	AREG_2	64.5	IMR90p2
72.5	B2	171.19177413863	AREG_2	64.5	IMR90p2
73.0	B2	173.126122177275	AREG_2	64.5	IMR90p2
73.5	B2	168.170630811304	AREG_2	64.5	IMR90p2
74.0	B2	157.967923303611	AREG_2	64.5	IMR90p2
74.5	B2	145.691002381983	AREG_2	64.5	IMR90p2
75.0	B2	133.685088400961	AREG_2	64.5	IMR90p2
75.5	B2	124.413957249598	AREG_2	64.5	IMR90p2
76.0	B2	119.385825528578	AREG_2	64.5	IMR90p2
76.5	B2	117.338555724546	AREG_2	64.5	IMR90p2
77.0	B2	118.096964983789	AREG_2	64.5	IMR90p2
77.5	B2	128.949886637424	AREG_2	64.5	IMR90p2
78.0	B2	163.213328386898	AREG_2	64.5	IMR90p2
78.5	B2	222.606306307139	AREG_2	64.5	IMR90p2
79.0	B2	291.248575573624	AREG_2	64.5	IMR90p2
79.5	B2	354.685398978138	AREG_2	64.5	IMR90p2
80.0	B2	395.924744077669	AREG_2	64.5	IMR90p2
80.5	B2	386.580066702721	AREG_2	64.5	IMR90p2
81.0	B2	321.308281485652	AREG_2	64.5	IMR90p2
81.5	B2	232.138690190485	AREG_2	64.5	IMR90p2
82.0	B2	144.629185033761	AREG_2	64.5	IMR90p2
82.5	B2	70.3552592922564	AREG_2	64.5	IMR90p2
83.0	B2	23.8424262266544	AREG_2	64.5	IMR90p2
83.5	B2	7.31891660275966	AREG_2	64.5	IMR90p2
84.0	B2	4.99666943150805	AREG_2	64.5	IMR90p2
84.5	B2	4.99728627752262	AREG_2	64.5	IMR90p2
85.0	B2	4.71351448078349	AREG_2	64.5	IMR90p2
85.5	B2	3.99192621613611	AREG_2	64.5	IMR90p2
86.0	B2	3.80615860060198	AREG_2	64.5	IMR90p2
86.5	B2	3.31888930401851	AREG_2	64.5	IMR90p2
87.0	B2	2.68373950790806	AREG_2	64.5	IMR90p2
87.5	B2	2.3748519039205	AREG_2	64.5	IMR90p2
88.0	B2	1.9583809409865	AREG_2	64.5	IMR90p2
88.5	B2	1.63290899251416	AREG_2	64.5	IMR90p2
89.0	B2	1.92152011348963	AREG_2	64.5	IMR90p2
89.5	B2	1.66652767851366	AREG_2	64.5	IMR90p2
90.0	B2	1.18453533310282	AREG_2	64.5	IMR90p2
90.5	B2	1.58805611255536	AREG_2	64.5	IMR90p2
91.0	B2	1.90340459724393	AREG_2	64.5	IMR90p2
91.5	B2	1.82558886716527	AREG_2	64.5	IMR90p2
92.0	B2	2.18943860102468	AREG_2	64.5	IMR90p2
92.5	B2	3.09025714844188	AREG_2	64.5	IMR90p2
93.0	B2	2.89086146878481	AREG_2	64.5	IMR90p2
93.5	B2	3.13705365182824	AREG_2	64.5	IMR90p2
94.0	B2	3.67423222106106	AREG_2	64.5	IMR90p2
94.5	B2	5.49851621598907	AREG_2	64.5	IMR90p2
95.0	B2	3.34638456916252	AREG_2	64.5	IMR90p2
55.0	C2	12.6521044426346	AREG_2	63.3	IMR90p2
55.5	C2	27.4128929590419	AREG_2	63.3	IMR90p2
56.0	C2	25.3042088852685	AREG_2	63.3	IMR90p2
56.5	C2	25.3042088852617	AREG_2	63.3	IMR90p2
57.0	C2	25.3042088853182	AREG_2	63.3	IMR90p2
57.5	C2	24.6956930620264	AREG_2	63.3	IMR90p2
58.0	C2	28.3941056413845	AREG_2	63.3	IMR90p2
58.5	C2	36.1389886819896	AREG_2	63.3	IMR90p2
59.0	C2	42.2722038462911	AREG_2	63.3	IMR90p2
59.5	C2	46.6851343711922	AREG_2	63.3	IMR90p2
60.0	C2	49.0514278004308	AREG_2	63.3	IMR90p2
60.5	C2	51.4358060874414	AREG_2	63.3	IMR90p2
61.0	C2	53.0883859390513	AREG_2	63.3	IMR90p2
61.5	C2	53.233167416814	AREG_2	63.3	IMR90p2
62.0	C2	53.0630831962092	AREG_2	63.3	IMR90p2
62.5	C2	53.0017925455428	AREG_2	63.3	IMR90p2
63.0	C2	53.0597676066099	AREG_2	63.3	IMR90p2
63.5	C2	54.1114006232726	AREG_2	63.3	IMR90p2
64.0	C2	57.4534188382303	AREG_2	63.3	IMR90p2
64.5	C2	62.919426674147	AREG_2	63.3	IMR90p2
65.0	C2	70.2979198418736	AREG_2	63.3	IMR90p2
65.5	C2	79.4252989487098	AREG_2	63.3	IMR90p2
66.0	C2	89.5184839948288	AREG_2	63.3	IMR90p2
66.5	C2	98.4927147292839	AREG_2	63.3	IMR90p2
67.0	C2	105.157129929472	AREG_2	63.3	IMR90p2
67.5	C2	109.71367515689	AREG_2	63.3	IMR90p2
68.0	C2	112.333085015034	AREG_2	63.3	IMR90p2
68.5	C2	112.924633068928	AREG_2	63.3	IMR90p2
69.0	C2	112.845561539452	AREG_2	63.3	IMR90p2
69.5	C2	113.55131010014	AREG_2	63.3	IMR90p2
70.0	C2	114.426075807967	AREG_2	63.3	IMR90p2
70.5	C2	115.334184445655	AREG_2	63.3	IMR90p2
71.0	C2	116.12432564445	AREG_2	63.3	IMR90p2
71.5	C2	116.465181854535	AREG_2	63.3	IMR90p2
72.0	C2	116.613060947922	AREG_2	63.3	IMR90p2
72.5	C2	116.578755192153	AREG_2	63.3	IMR90p2
73.0	C2	115.817544448491	AREG_2	63.3	IMR90p2
73.5	C2	115.156195457629	AREG_2	63.3	IMR90p2
74.0	C2	114.654893699511	AREG_2	63.3	IMR90p2
74.5	C2	113.371982657998	AREG_2	63.3	IMR90p2
75.0	C2	112.115218271329	AREG_2	63.3	IMR90p2
75.5	C2	111.866891379345	AREG_2	63.3	IMR90p2
76.0	C2	111.872103247465	AREG_2	63.3	IMR90p2
76.5	C2	112.078429461242	AREG_2	63.3	IMR90p2
77.0	C2	114.602890207511	AREG_2	63.3	IMR90p2
77.5	C2	125.920025108621	AREG_2	63.3	IMR90p2
78.0	C2	159.446869401508	AREG_2	63.3	IMR90p2
78.5	C2	220.318604253271	AREG_2	63.3	IMR90p2
79.0	C2	293.384885834063	AREG_2	63.3	IMR90p2
79.5	C2	361.316971353197	AREG_2	63.3	IMR90p2
80.0	C2	407.928323042311	AREG_2	63.3	IMR90p2
80.5	C2	404.852364519447	AREG_2	63.3	IMR90p2
81.0	C2	342.280629579605	AREG_2	63.3	IMR90p2
81.5	C2	250.648007508161	AREG_2	63.3	IMR90p2
82.0	C2	159.258482612721	AREG_2	63.3	IMR90p2
82.5	C2	79.9970069012413	AREG_2	63.3	IMR90p2
83.0	C2	27.7821644431153	AREG_2	63.3	IMR90p2
83.5	C2	7.56390155870662	AREG_2	63.3	IMR90p2
84.0	C2	3.86521182598244	AREG_2	63.3	IMR90p2
84.5	C2	3.12278987752148	AREG_2	63.3	IMR90p2
85.0	C2	3.32776857193306	AREG_2	63.3	IMR90p2
85.5	C2	3.18481466080863	AREG_2	63.3	IMR90p2
86.0	C2	2.94619059801181	AREG_2	63.3	IMR90p2
86.5	C2	3.29160391592262	AREG_2	63.3	IMR90p2
87.0	C2	3.6635649976468	AREG_2	63.3	IMR90p2
87.5	C2	3.30603753173978	AREG_2	63.3	IMR90p2
88.0	C2	3.0736155147203	AREG_2	63.3	IMR90p2
88.5	C2	3.17374918983285	AREG_2	63.3	IMR90p2
89.0	C2	2.97625381271985	AREG_2	63.3	IMR90p2
89.5	C2	2.793567775876	AREG_2	63.3	IMR90p2
90.0	C2	2.49000056794836	AREG_2	63.3	IMR90p2
90.5	C2	2.21945091890211	AREG_2	63.3	IMR90p2
91.0	C2	1.64233609716814	AREG_2	63.3	IMR90p2
91.5	C2	0.976903097313993	AREG_2	63.3	IMR90p2
92.0	C2	0.516482538198488	AREG_2	63.3	IMR90p2
92.5	C2	0.927080787517355	AREG_2	63.3	IMR90p2
93.0	C2	1.80478256004523	AREG_2	63.3	IMR90p2
93.5	C2	2.73825280230312	AREG_2	63.3	IMR90p2
94.0	C2	3.78093680024824	AREG_2	63.3	IMR90p2
94.5	C2	5.09869736376425	AREG_2	63.3	IMR90p2
95.0	C2	2.6250005967928	AREG_2	63.3	IMR90p2
55.0	D2	5.91684020308799	AREG_2	61.4	IMR90p2
55.5	D2	12.8198204400246	AREG_2	61.4	IMR90p2
56.0	D2	11.8336804061775	AREG_2	61.4	IMR90p2
56.5	D2	11.8336804061662	AREG_2	61.4	IMR90p2
57.0	D2	11.833680406246	AREG_2	61.4	IMR90p2
57.5	D2	11.0497856154171	AREG_2	61.4	IMR90p2
58.0	D2	15.8823249368844	AREG_2	61.4	IMR90p2
58.5	D2	25.3606287561122	AREG_2	61.4	IMR90p2
59.0	D2	32.9898442875327	AREG_2	61.4	IMR90p2
59.5	D2	38.4567157206448	AREG_2	61.4	IMR90p2
60.0	D2	41.3345745136552	AREG_2	61.4	IMR90p2
60.5	D2	44.447926905652	AREG_2	61.4	IMR90p2
61.0	D2	46.8269444886228	AREG_2	61.4	IMR90p2
61.5	D2	47.3992475003653	AREG_2	61.4	IMR90p2
62.0	D2	48.085560003753	AREG_2	61.4	IMR90p2
62.5	D2	49.382299060149	AREG_2	61.4	IMR90p2
63.0	D2	49.7331100117541	AREG_2	61.4	IMR90p2
63.5	D2	50.0888864030153	AREG_2	61.4	IMR90p2
64.0	D2	52.9795952554248	AREG_2	61.4	IMR90p2
64.5	D2	57.5525822773002	AREG_2	61.4	IMR90p2
65.0	D2	63.2301131846737	AREG_2	61.4	IMR90p2
65.5	D2	70.6570288296468	AREG_2	61.4	IMR90p2
66.0	D2	78.9844375681053	AREG_2	61.4	IMR90p2
66.5	D2	85.7997792185741	AREG_2	61.4	IMR90p2
67.0	D2	91.2708407134486	AREG_2	61.4	IMR90p2
67.5	D2	95.3568300647987	AREG_2	61.4	IMR90p2
68.0	D2	97.8085391492849	AREG_2	61.4	IMR90p2
68.5	D2	99.6508449588322	AREG_2	61.4	IMR90p2
69.0	D2	101.416878005349	AREG_2	61.4	IMR90p2
69.5	D2	103.2898070928	AREG_2	61.4	IMR90p2
70.0	D2	106.055996689079	AREG_2	61.4	IMR90p2
70.5	D2	110.917269386817	AREG_2	61.4	IMR90p2
71.0	D2	118.598978637126	AREG_2	61.4	IMR90p2
71.5	D2	130.641219844003	AREG_2	61.4	IMR90p2
72.0	D2	146.009482559975	AREG_2	61.4	IMR90p2
72.5	D2	161.139971719674	AREG_2	61.4	IMR90p2
73.0	D2	172.283352335043	AREG_2	61.4	IMR90p2
73.5	D2	176.801427031971	AREG_2	61.4	IMR90p2
74.0	D2	172.42777780968	AREG_2	61.4	IMR90p2
74.5	D2	160.068595499282	AREG_2	61.4	IMR90p2
75.0	D2	144.08757276073	AREG_2	61.4	IMR90p2
75.5	D2	128.670043826586	AREG_2	61.4	IMR90p2
76.0	D2	115.272920616751	AREG_2	61.4	IMR90p2
76.5	D2	104.051044379189	AREG_2	61.4	IMR90p2
77.0	D2	96.6042651432422	AREG_2	61.4	IMR90p2
77.5	D2	95.8348018000034	AREG_2	61.4	IMR90p2
78.0	D2	110.076427830752	AREG_2	61.4	IMR90p2
78.5	D2	144.84689073304	AREG_2	61.4	IMR90p2
79.0	D2	189.838964129187	AREG_2	61.4	IMR90p2
79.5	D2	232.436318774548	AREG_2	61.4	IMR90p2
80.0	D2	264.310759422968	AREG_2	61.4	IMR90p2
80.5	D2	265.113231596876	AREG_2	61.4	IMR90p2
81.0	D2	223.846728880024	AREG_2	61.4	IMR90p2
81.5	D2	163.669704025531	AREG_2	61.4	IMR90p2
82.0	D2	105.153425297358	AREG_2	61.4	IMR90p2
82.5	D2	52.8612217534704	AREG_2	61.4	IMR90p2
83.0	D2	18.0096551489867	AREG_2	61.4	IMR90p2
83.5	D2	6.02846213132165	AREG_2	61.4	IMR90p2
84.0	D2	4.53531124337741	AREG_2	61.4	IMR90p2
84.5	D2	3.82761994675383	AREG_2	61.4	IMR90p2
85.0	D2	3.73968362663885	AREG_2	61.4	IMR90p2
85.5	D2	3.39898734996973	AREG_2	61.4	IMR90p2
86.0	D2	2.54564097556482	AREG_2	61.4	IMR90p2
86.5	D2	1.78028744942759	AREG_2	61.4	IMR90p2
87.0	D2	1.62474630103378	AREG_2	61.4	IMR90p2
87.5	D2	1.43460645176452	AREG_2	61.4	IMR90p2
88.0	D2	1.52427346135352	AREG_2	61.4	IMR90p2
88.5	D2	2.33532829422762	AREG_2	61.4	IMR90p2
89.0	D2	2.88861650261322	AREG_2	61.4	IMR90p2
89.5	D2	2.87064867262603	AREG_2	61.4	IMR90p2
90.0	D2	2.7950996263819	AREG_2	61.4	IMR90p2
90.5	D2	2.44227274147511	AREG_2	61.4	IMR90p2
91.0	D2	1.72864492654503	AREG_2	61.4	IMR90p2
91.5	D2	1.72996649257982	AREG_2	61.4	IMR90p2
92.0	D2	1.94285424765758	AREG_2	61.4	IMR90p2
92.5	D2	1.9928893297988	AREG_2	61.4	IMR90p2
93.0	D2	2.26262202783573	AREG_2	61.4	IMR90p2
93.5	D2	1.86814246399399	AREG_2	61.4	IMR90p2
94.0	D2	1.54010202012461	AREG_2	61.4	IMR90p2
94.5	D2	0.102380796137652	AREG_2	61.4	IMR90p2
95.0	D2	-0.721540291413191	AREG_2	61.4	IMR90p2
55.0	E2	18.1181399195766	AREG_2	59.0	IMR90p2
55.5	E2	39.25596982575	AREG_2	59.0	IMR90p2
56.0	E2	36.2362798391538	AREG_2	59.0	IMR90p2
56.5	E2	36.2362798391549	AREG_2	59.0	IMR90p2
57.0	E2	36.2362798391383	AREG_2	59.0	IMR90p2
57.5	E2	35.6447954385608	AREG_2	59.0	IMR90p2
58.0	E2	39.5540416116608	AREG_2	59.0	IMR90p2
58.5	E2	45.1137631551043	AREG_2	59.0	IMR90p2
59.0	E2	47.5003098357269	AREG_2	59.0	IMR90p2
59.5	E2	48.9430859436075	AREG_2	59.0	IMR90p2
60.0	E2	48.6018129063813	AREG_2	59.0	IMR90p2
60.5	E2	47.3564285078164	AREG_2	59.0	IMR90p2
61.0	E2	46.1053229373806	AREG_2	59.0	IMR90p2
61.5	E2	45.2221286524015	AREG_2	59.0	IMR90p2
62.0	E2	44.2649147367961	AREG_2	59.0	IMR90p2
62.5	E2	43.7612997998666	AREG_2	59.0	IMR90p2
63.0	E2	44.2786925711341	AREG_2	59.0	IMR90p2
63.5	E2	45.7722807570003	AREG_2	59.0	IMR90p2
64.0	E2	48.3197305195653	AREG_2	59.0	IMR90p2
64.5	E2	52.4768253487015	AREG_2	59.0	IMR90p2
65.0	E2	57.7262271472687	AREG_2	59.0	IMR90p2
65.5	E2	63.1969196211553	AREG_2	59.0	IMR90p2
66.0	E2	68.5494616223224	AREG_2	59.0	IMR90p2
66.5	E2	72.4865391803581	AREG_2	59.0	IMR90p2
67.0	E2	75.2626743051202	AREG_2	59.0	IMR90p2
67.5	E2	77.4179959234472	AREG_2	59.0	IMR90p2
68.0	E2	78.4540837192395	AREG_2	59.0	IMR90p2
68.5	E2	78.3475483585082	AREG_2	59.0	IMR90p2
69.0	E2	78.2606351561152	AREG_2	59.0	IMR90p2
69.5	E2	78.6762357846848	AREG_2	59.0	IMR90p2
70.0	E2	78.8290452874514	AREG_2	59.0	IMR90p2
70.5	E2	78.8352230854205	AREG_2	59.0	IMR90p2
71.0	E2	80.1077979847769	AREG_2	59.0	IMR90p2
71.5	E2	82.3541436952122	AREG_2	59.0	IMR90p2
72.0	E2	84.2999100423416	AREG_2	59.0	IMR90p2
72.5	E2	87.0873273705017	AREG_2	59.0	IMR90p2
73.0	E2	90.7821213109983	AREG_2	59.0	IMR90p2
73.5	E2	93.5763050811723	AREG_2	59.0	IMR90p2
74.0	E2	95.3894635016309	AREG_2	59.0	IMR90p2
74.5	E2	95.8060620605415	AREG_2	59.0	IMR90p2
75.0	E2	93.6249259443856	AREG_2	59.0	IMR90p2
75.5	E2	89.3571868290381	AREG_2	59.0	IMR90p2
76.0	E2	83.8752666467509	AREG_2	59.0	IMR90p2
76.5	E2	77.4577028881714	AREG_2	59.0	IMR90p2
77.0	E2	72.3364618834099	AREG_2	59.0	IMR90p2
77.5	E2	72.5880662171917	AREG_2	59.0	IMR90p2
78.0	E2	86.0894135813424	AREG_2	59.0	IMR90p2
78.5	E2	117.203830229001	AREG_2	59.0	IMR90p2
79.0	E2	156.327332594477	AREG_2	59.0	IMR90p2
79.5	E2	192.738728698034	AREG_2	59.0	IMR90p2
80.0	E2	219.2480934679	AREG_2	59.0	IMR90p2
80.5	E2	219.504056276045	AREG_2	59.0	IMR90p2
81.0	E2	184.684216442942	AREG_2	59.0	IMR90p2
81.5	E2	133.994435212198	AREG_2	59.0	IMR90p2
82.0	E2	85.4248560811474	AREG_2	59.0	IMR90p2
82.5	E2	42.9585658508826	AREG_2	59.0	IMR90p2
83.0	E2	14.8711422756767	AREG_2	59.0	IMR90p2
83.5	E2	5.58496088187593	AREG_2	59.0	IMR90p2
84.0	E2	4.96071620539618	AREG_2	59.0	IMR90p2
84.5	E2	4.49446460160146	AREG_2	59.0	IMR90p2
85.0	E2	4.31501424990705	AREG_2	59.0	IMR90p2
85.5	E2	3.85919486366379	AREG_2	59.0	IMR90p2
86.0	E2	2.83340303907892	AREG_2	59.0	IMR90p2
86.5	E2	2.20990807268407	AREG_2	59.0	IMR90p2
87.0	E2	2.01922874283645	AREG_2	59.0	IMR90p2
87.5	E2	1.83702598203462	AREG_2	59.0	IMR90p2
88.0	E2	1.76917623388005	AREG_2	59.0	IMR90p2
88.5	E2	2.23589193769527	AREG_2	59.0	IMR90p2
89.0	E2	2.65584828060628	AREG_2	59.0	IMR90p2
89.5	E2	2.67584513886135	AREG_2	59.0	IMR90p2
90.0	E2	2.42248315852316	AREG_2	59.0	IMR90p2
90.5	E2	2.31919749961702	AREG_2	59.0	IMR90p2
91.0	E2	2.2985442575503	AREG_2	59.0	IMR90p2
91.5	E2	2.09828264650929	AREG_2	59.0	IMR90p2
92.0	E2	1.9390263885457	AREG_2	59.0	IMR90p2
92.5	E2	1.97466352752303	AREG_2	59.0	IMR90p2
93.0	E2	1.90320959920831	AREG_2	59.0	IMR90p2
93.5	E2	2.2181622002384	AREG_2	59.0	IMR90p2
94.0	E2	2.40280720970941	AREG_2	59.0	IMR90p2
94.5	E2	3.91467764900153	AREG_2	59.0	IMR90p2
95.0	E2	2.50703802695853	AREG_2	59.0	IMR90p2
55.0	F2	19.1919550235867	AREG_2	57.0	IMR90p2
55.5	F2	41.5825692177714	AREG_2	57.0	IMR90p2
56.0	F2	38.3839100471727	AREG_2	57.0	IMR90p2
56.5	F2	38.3839100471706	AREG_2	57.0	IMR90p2
57.0	F2	38.383910047191	AREG_2	57.0	IMR90p2
57.5	F2	37.9677299030411	AREG_2	57.0	IMR90p2
58.0	F2	40.7018161675306	AREG_2	57.0	IMR90p2
58.5	F2	44.7125988820096	AREG_2	57.0	IMR90p2
59.0	F2	46.684105161287	AREG_2	57.0	IMR90p2
59.5	F2	47.2878250540689	AREG_2	57.0	IMR90p2
60.0	F2	47.4397647233134	AREG_2	57.0	IMR90p2
60.5	F2	46.9139020030918	AREG_2	57.0	IMR90p2
61.0	F2	45.0305720299423	AREG_2	57.0	IMR90p2
61.5	F2	42.9304635240695	AREG_2	57.0	IMR90p2
62.0	F2	40.9694455486053	AREG_2	57.0	IMR90p2
62.5	F2	38.7384701634194	AREG_2	57.0	IMR90p2
63.0	F2	36.5895227284899	AREG_2	57.0	IMR90p2
63.5	F2	35.4994656827171	AREG_2	57.0	IMR90p2
64.0	F2	35.0719606793236	AREG_2	57.0	IMR90p2
64.5	F2	35.4627977846893	AREG_2	57.0	IMR90p2
65.0	F2	37.4653581818368	AREG_2	57.0	IMR90p2
65.5	F2	40.8087361847851	AREG_2	57.0	IMR90p2
66.0	F2	44.2940399547706	AREG_2	57.0	IMR90p2
66.5	F2	48.3403930962073	AREG_2	57.0	IMR90p2
67.0	F2	53.1764245026095	AREG_2	57.0	IMR90p2
67.5	F2	57.2043558919553	AREG_2	57.0	IMR90p2
68.0	F2	59.884374749743	AREG_2	57.0	IMR90p2
68.5	F2	62.455925932245	AREG_2	57.0	IMR90p2
69.0	F2	64.2689487528559	AREG_2	57.0	IMR90p2
69.5	F2	64.6612824851169	AREG_2	57.0	IMR90p2
70.0	F2	64.8792141231856	AREG_2	57.0	IMR90p2
70.5	F2	66.6333741858302	AREG_2	57.0	IMR90p2
71.0	F2	69.3307928443635	AREG_2	57.0	IMR90p2
71.5	F2	73.0126276575845	AREG_2	57.0	IMR90p2
72.0	F2	78.3539428976156	AREG_2	57.0	IMR90p2
72.5	F2	83.8033632710954	AREG_2	57.0	IMR90p2
73.0	F2	87.0208351995585	AREG_2	57.0	IMR90p2
73.5	F2	89.2978104462178	AREG_2	57.0	IMR90p2
74.0	F2	90.8930407035421	AREG_2	57.0	IMR90p2
74.5	F2	90.5889073629962	AREG_2	57.0	IMR90p2
75.0	F2	89.7185918361379	AREG_2	57.0	IMR90p2
75.5	F2	88.7530119727566	AREG_2	57.0	IMR90p2
76.0	F2	85.1452686138797	AREG_2	57.0	IMR90p2
76.5	F2	78.5558891159372	AREG_2	57.0	IMR90p2
77.0	F2	70.4682625474718	AREG_2	57.0	IMR90p2
77.5	F2	62.5543066498775	AREG_2	57.0	IMR90p2
78.0	F2	60.7141665179168	AREG_2	57.0	IMR90p2
78.5	F2	71.2205888534716	AREG_2	57.0	IMR90p2
79.0	F2	89.6378683331852	AREG_2	57.0	IMR90p2
79.5	F2	108.896714515725	AREG_2	57.0	IMR90p2
80.0	F2	125.079301382598	AREG_2	57.0	IMR90p2
80.5	F2	129.035800173574	AREG_2	57.0	IMR90p2
81.0	F2	112.31248477639	AREG_2	57.0	IMR90p2
81.5	F2	83.4988049421701	AREG_2	57.0	IMR90p2
82.0	F2	55.2123004343756	AREG_2	57.0	IMR90p2
82.5	F2	30.3432688027333	AREG_2	57.0	IMR90p2
83.0	F2	12.7074851389289	AREG_2	57.0	IMR90p2
83.5	F2	5.17712095323242	AREG_2	57.0	IMR90p2
84.0	F2	4.23754306331739	AREG_2	57.0	IMR90p2
84.5	F2	3.87204535951884	AREG_2	57.0	IMR90p2
85.0	F2	3.29913155435992	AREG_2	57.0	IMR90p2
85.5	F2	2.6821520035125	AREG_2	57.0	IMR90p2
86.0	F2	2.78943085611371	AREG_2	57.0	IMR90p2
86.5	F2	2.99716591796232	AREG_2	57.0	IMR90p2
87.0	F2	2.89890664384563	AREG_2	57.0	IMR90p2
87.5	F2	2.90815205931608	AREG_2	57.0	IMR90p2
88.0	F2	2.73312397461541	AREG_2	57.0	IMR90p2
88.5	F2	2.11002752268047	AREG_2	57.0	IMR90p2
89.0	F2	1.64052647901872	AREG_2	57.0	IMR90p2
89.5	F2	1.77410896080676	AREG_2	57.0	IMR90p2
90.0	F2	1.37122870405153	AREG_2	57.0	IMR90p2
90.5	F2	1.13290525273305	AREG_2	57.0	IMR90p2
91.0	F2	1.55620774936375	AREG_2	57.0	IMR90p2
91.5	F2	1.80009913500732	AREG_2	57.0	IMR90p2
92.0	F2	1.89422059014134	AREG_2	57.0	IMR90p2
92.5	F2	2.61893446291248	AREG_2	57.0	IMR90p2
93.0	F2	3.13153315749497	AREG_2	57.0	IMR90p2
93.5	F2	3.06968837697315	AREG_2	57.0	IMR90p2
94.0	F2	3.38746904426085	AREG_2	57.0	IMR90p2
94.5	F2	3.30430274606039	AREG_2	57.0	IMR90p2
95.0	F2	1.22694426687627	AREG_2	57.0	IMR90p2
55.0	G2	19.880785769888	AREG_2	55.7	IMR90p2
55.5	G2	43.0750358347568	AREG_2	55.7	IMR90p2
56.0	G2	39.7615715397756	AREG_2	55.7	IMR90p2
56.5	G2	39.7615715397678	AREG_2	55.7	IMR90p2
57.0	G2	39.7615715398256	AREG_2	55.7	IMR90p2
57.5	G2	39.4694763672192	AREG_2	55.7	IMR90p2
58.0	G2	41.3986719733153	AREG_2	55.7	IMR90p2
58.5	G2	44.2325190438854	AREG_2	55.7	IMR90p2
59.0	G2	44.912059805027	AREG_2	55.7	IMR90p2
59.5	G2	44.8135712489421	AREG_2	55.7	IMR90p2
60.0	G2	44.0956429913941	AREG_2	55.7	IMR90p2
60.5	G2	42.6524072392161	AREG_2	55.7	IMR90p2
61.0	G2	41.0758675603198	AREG_2	55.7	IMR90p2
61.5	G2	39.2140550486318	AREG_2	55.7	IMR90p2
62.0	G2	37.5352282588537	AREG_2	55.7	IMR90p2
62.5	G2	36.410693100132	AREG_2	55.7	IMR90p2
63.0	G2	34.9669950641338	AREG_2	55.7	IMR90p2
63.5	G2	33.8308119308657	AREG_2	55.7	IMR90p2
64.0	G2	33.5173645436541	AREG_2	55.7	IMR90p2
64.5	G2	33.8440601259213	AREG_2	55.7	IMR90p2
65.0	G2	35.2233699408616	AREG_2	55.7	IMR90p2
65.5	G2	38.5692361445184	AREG_2	55.7	IMR90p2
66.0	G2	42.7131474997444	AREG_2	55.7	IMR90p2
66.5	G2	47.1324952470543	AREG_2	55.7	IMR90p2
67.0	G2	52.0151828009687	AREG_2	55.7	IMR90p2
67.5	G2	55.5085075156049	AREG_2	55.7	IMR90p2
68.0	G2	57.3984199970859	AREG_2	55.7	IMR90p2
68.5	G2	58.4865255707593	AREG_2	55.7	IMR90p2
69.0	G2	58.7712642188561	AREG_2	55.7	IMR90p2
69.5	G2	58.5544174453023	AREG_2	55.7	IMR90p2
70.0	G2	59.766084477467	AREG_2	55.7	IMR90p2
70.5	G2	62.7769834139342	AREG_2	55.7	IMR90p2
71.0	G2	68.6726602859979	AREG_2	55.7	IMR90p2
71.5	G2	79.0607831729802	AREG_2	55.7	IMR90p2
72.0	G2	92.2831488015501	AREG_2	55.7	IMR90p2
72.5	G2	104.967823429107	AREG_2	55.7	IMR90p2
73.0	G2	113.886754103382	AREG_2	55.7	IMR90p2
73.5	G2	116.23865829924	AREG_2	55.7	IMR90p2
74.0	G2	109.409521184108	AREG_2	55.7	IMR90p2
74.5	G2	94.3963219558235	AREG_2	55.7	IMR90p2
75.0	G2	76.3614244405921	AREG_2	55.7	IMR90p2
75.5	G2	60.1307583277111	AREG_2	55.7	IMR90p2
76.0	G2	47.3857843671229	AREG_2	55.7	IMR90p2
76.5	G2	39.1971644312395	AREG_2	55.7	IMR90p2
77.0	G2	36.3048877418633	AREG_2	55.7	IMR90p2
77.5	G2	36.9763423641431	AREG_2	55.7	IMR90p2
78.0	G2	41.3465774557185	AREG_2	55.7	IMR90p2
78.5	G2	52.5832996350707	AREG_2	55.7	IMR90p2
79.0	G2	67.7342721575287	AREG_2	55.7	IMR90p2
79.5	G2	81.3991846847655	AREG_2	55.7	IMR90p2
80.0	G2	91.5356899622297	AREG_2	55.7	IMR90p2
80.5	G2	93.4254590592823	AREG_2	55.7	IMR90p2
81.0	G2	80.9528483701953	AREG_2	55.7	IMR90p2
81.5	G2	60.3769641870287	AREG_2	55.7	IMR90p2
82.0	G2	40.8873999502756	AREG_2	55.7	IMR90p2
82.5	G2	23.9188333655798	AREG_2	55.7	IMR90p2
83.0	G2	11.5132633589523	AREG_2	55.7	IMR90p2
83.5	G2	6.26601945929104	AREG_2	55.7	IMR90p2
84.0	G2	5.45819397477425	AREG_2	55.7	IMR90p2
84.5	G2	4.41886127048605	AREG_2	55.7	IMR90p2
85.0	G2	3.35273046460281	AREG_2	55.7	IMR90p2
85.5	G2	2.81389389972333	AREG_2	55.7	IMR90p2
86.0	G2	2.87380614507072	AREG_2	55.7	IMR90p2
86.5	G2	2.84221531690241	AREG_2	55.7	IMR90p2
87.0	G2	3.15115554543308	AREG_2	55.7	IMR90p2
87.5	G2	3.48346567756266	AREG_2	55.7	IMR90p2
88.0	G2	3.49501629183908	AREG_2	55.7	IMR90p2
88.5	G2	3.06029048444395	AREG_2	55.7	IMR90p2
89.0	G2	2.56136152849081	AREG_2	55.7	IMR90p2
89.5	G2	2.32713447457513	AREG_2	55.7	IMR90p2
90.0	G2	1.92027118637407	AREG_2	55.7	IMR90p2
90.5	G2	1.64113895386316	AREG_2	55.7	IMR90p2
91.0	G2	1.87800635818411	AREG_2	55.7	IMR90p2
91.5	G2	2.45192502290888	AREG_2	55.7	IMR90p2
92.0	G2	2.48627952798876	AREG_2	55.7	IMR90p2
92.5	G2	2.59065949131468	AREG_2	55.7	IMR90p2
93.0	G2	2.81502582893955	AREG_2	55.7	IMR90p2
93.5	G2	2.79511235793422	AREG_2	55.7	IMR90p2
94.0	G2	2.66361187054849	AREG_2	55.7	IMR90p2
94.5	G2	2.92324448377644	AREG_2	55.7	IMR90p2
95.0	G2	1.35586714597298	AREG_2	55.7	IMR90p2
55.0	H2	18.3103078103426	AREG_2	55.0	IMR90p2
55.5	H2	39.6723335890756	AREG_2	55.0	IMR90p2
56.0	H2	36.6206156206852	AREG_2	55.0	IMR90p2
56.5	H2	36.6206156206902	AREG_2	55.0	IMR90p2
57.0	H2	36.6206156206517	AREG_2	55.0	IMR90p2
57.5	H2	36.6960000640864	AREG_2	55.0	IMR90p2
58.0	H2	36.1693955389657	AREG_2	55.0	IMR90p2
58.5	H2	35.7343257406001	AREG_2	55.0	IMR90p2
59.0	H2	35.1553670570208	AREG_2	55.0	IMR90p2
59.5	H2	34.1175206483827	AREG_2	55.0	IMR90p2
60.0	H2	33.5695684998217	AREG_2	55.0	IMR90p2
60.5	H2	32.9750804679162	AREG_2	55.0	IMR90p2
61.0	H2	31.8918310232941	AREG_2	55.0	IMR90p2
61.5	H2	30.559117662705	AREG_2	55.0	IMR90p2
62.0	H2	29.5248614584535	AREG_2	55.0	IMR90p2
62.5	H2	28.4544206162506	AREG_2	55.0	IMR90p2
63.0	H2	27.4799829005003	AREG_2	55.0	IMR90p2
63.5	H2	26.6493729412979	AREG_2	55.0	IMR90p2
64.0	H2	26.4803430692018	AREG_2	55.0	IMR90p2
64.5	H2	26.5932909285372	AREG_2	55.0	IMR90p2
65.0	H2	26.4471163444133	AREG_2	55.0	IMR90p2
65.5	H2	27.6410556349022	AREG_2	55.0	IMR90p2
66.0	H2	30.3909036740353	AREG_2	55.0	IMR90p2
66.5	H2	33.1221928574739	AREG_2	55.0	IMR90p2
67.0	H2	36.0325542386903	AREG_2	55.0	IMR90p2
67.5	H2	39.0763864787427	AREG_2	55.0	IMR90p2
68.0	H2	40.6890645243593	AREG_2	55.0	IMR90p2
68.5	H2	40.8715903122917	AREG_2	55.0	IMR90p2
69.0	H2	41.0448918298717	AREG_2	55.0	IMR90p2
69.5	H2	40.6775543600722	AREG_2	55.0	IMR90p2
70.0	H2	40.6877218592497	AREG_2	55.0	IMR90p2
70.5	H2	42.4613660040312	AREG_2	55.0	IMR90p2
71.0	H2	45.5695101061188	AREG_2	55.0	IMR90p2
71.5	H2	50.7119046963266	AREG_2	55.0	IMR90p2
72.0	H2	58.5161069125858	AREG_2	55.0	IMR90p2
72.5	H2	66.5795485851642	AREG_2	55.0	IMR90p2
73.0	H2	72.7082921157995	AREG_2	55.0	IMR90p2
73.5	H2	76.1760211680212	AREG_2	55.0	IMR90p2
74.0	H2	74.2871585707657	AREG_2	55.0	IMR90p2
74.5	H2	66.9814559241501	AREG_2	55.0	IMR90p2
75.0	H2	57.1161683133953	AREG_2	55.0	IMR90p2
75.5	H2	46.4526586212685	AREG_2	55.0	IMR90p2
76.0	H2	36.9171939068293	AREG_2	55.0	IMR90p2
76.5	H2	30.4438104933668	AREG_2	55.0	IMR90p2
77.0	H2	26.3174784038839	AREG_2	55.0	IMR90p2
77.5	H2	24.4590779876892	AREG_2	55.0	IMR90p2
78.0	H2	26.9472188680333	AREG_2	55.0	IMR90p2
78.5	H2	34.7910336642095	AREG_2	55.0	IMR90p2
79.0	H2	45.4715710906524	AREG_2	55.0	IMR90p2
79.5	H2	56.2771128246806	AREG_2	55.0	IMR90p2
80.0	H2	65.1681748874986	AREG_2	55.0	IMR90p2
80.5	H2	67.6231046090433	AREG_2	55.0	IMR90p2
81.0	H2	59.4015674722677	AREG_2	55.0	IMR90p2
81.5	H2	45.1320688710729	AREG_2	55.0	IMR90p2
82.0	H2	31.1138110340946	AREG_2	55.0	IMR90p2
82.5	H2	18.3956979162771	AREG_2	55.0	IMR90p2
83.0	H2	9.06903003178439	AREG_2	55.0	IMR90p2
83.5	H2	5.51016287857078	AREG_2	55.0	IMR90p2
84.0	H2	5.15253464107656	AREG_2	55.0	IMR90p2
84.5	H2	4.63181398567809	AREG_2	55.0	IMR90p2
85.0	H2	4.39499421094609	AREG_2	55.0	IMR90p2
85.5	H2	4.18544413091809	AREG_2	55.0	IMR90p2
86.0	H2	3.53600969083482	AREG_2	55.0	IMR90p2
86.5	H2	2.98548864784721	AREG_2	55.0	IMR90p2
87.0	H2	3.07555032353008	AREG_2	55.0	IMR90p2
87.5	H2	2.56881251236587	AREG_2	55.0	IMR90p2
88.0	H2	2.0362582590044	AREG_2	55.0	IMR90p2
88.5	H2	2.04307370471429	AREG_2	55.0	IMR90p2
89.0	H2	1.84621467122338	AREG_2	55.0	IMR90p2
89.5	H2	1.37911303021065	AREG_2	55.0	IMR90p2
90.0	H2	1.65471392929112	AREG_2	55.0	IMR90p2
90.5	H2	2.18810135013445	AREG_2	55.0	IMR90p2
91.0	H2	2.45632287362218	AREG_2	55.0	IMR90p2
91.5	H2	2.70070660009856	AREG_2	55.0	IMR90p2
92.0	H2	2.55917350343799	AREG_2	55.0	IMR90p2
92.5	H2	2.39763410006293	AREG_2	55.0	IMR90p2
93.0	H2	1.69169926597795	AREG_2	55.0	IMR90p2
93.5	H2	1.89939933447488	AREG_2	55.0	IMR90p2
94.0	H2	2.02167562271609	AREG_2	55.0	IMR90p2
94.5	H2	4.06127636972462	AREG_2	55.0	IMR90p2
95.0	H2	2.86706672100502	AREG_2	55.0	IMR90p2
