# Supplementary material for: Primer PICKR: literature-mined scoring platform for robust RT–qPCR primers
Source: Nat Commun. 2026 May 28;17:6938. doi: 10.1038/s41467-026-73648-2 (PMC13388996; doi:10.1038/s41467-026-73648-2)
Supplement: Supplementary file 11 — Source Data [file 41467_2026_73648_MOESM11_ESM.zip › Suppl_Fig_S11/melting_curve_data_SLCA4_2.csv]

Temperature	Well	Derivative	Target	melt temp	Replicate
55.0	A6	21.9196431359652	SLCA4_2	65.0	IMR90p2
55.5	A6	47.4925601279241	SLCA4_2	65.0	IMR90p2
56.0	A6	43.83928627193	SLCA4_2	65.0	IMR90p2
56.5	A6	43.8392862719181	SLCA4_2	65.0	IMR90p2
57.0	A6	43.8392862720148	SLCA4_2	65.0	IMR90p2
57.5	A6	43.7156298048251	SLCA4_2	65.0	IMR90p2
58.0	A6	44.3772516674539	SLCA4_2	65.0	IMR90p2
58.5	A6	46.7346245180928	SLCA4_2	65.0	IMR90p2
59.0	A6	47.5711568545196	SLCA4_2	65.0	IMR90p2
59.5	A6	47.0174528005302	SLCA4_2	65.0	IMR90p2
60.0	A6	47.5173003631597	SLCA4_2	65.0	IMR90p2
60.5	A6	47.8683827239681	SLCA4_2	65.0	IMR90p2
61.0	A6	46.7484704983492	SLCA4_2	65.0	IMR90p2
61.5	A6	45.8109584978242	SLCA4_2	65.0	IMR90p2
62.0	A6	45.8198291609848	SLCA4_2	65.0	IMR90p2
62.5	A6	46.0345380798759	SLCA4_2	65.0	IMR90p2
63.0	A6	46.5209404552129	SLCA4_2	65.0	IMR90p2
63.5	A6	48.1452716046734	SLCA4_2	65.0	IMR90p2
64.0	A6	52.3976040116032	SLCA4_2	65.0	IMR90p2
64.5	A6	58.4862813207022	SLCA4_2	65.0	IMR90p2
65.0	A6	64.9338345531996	SLCA4_2	65.0	IMR90p2
65.5	A6	72.0723096203928	SLCA4_2	65.0	IMR90p2
66.0	A6	80.0952855705801	SLCA4_2	65.0	IMR90p2
66.5	A6	86.299166396275	SLCA4_2	65.0	IMR90p2
67.0	A6	91.2561979781581	SLCA4_2	65.0	IMR90p2
67.5	A6	96.0696810743231	SLCA4_2	65.0	IMR90p2
68.0	A6	99.8876231062193	SLCA4_2	65.0	IMR90p2
68.5	A6	102.977726161512	SLCA4_2	65.0	IMR90p2
69.0	A6	106.662780781255	SLCA4_2	65.0	IMR90p2
69.5	A6	111.092430850024	SLCA4_2	65.0	IMR90p2
70.0	A6	117.470711728375	SLCA4_2	65.0	IMR90p2
70.5	A6	128.654762937478	SLCA4_2	65.0	IMR90p2
71.0	A6	145.407716052686	SLCA4_2	65.0	IMR90p2
71.5	A6	168.548916008148	SLCA4_2	65.0	IMR90p2
72.0	A6	198.816314808267	SLCA4_2	65.0	IMR90p2
72.5	A6	233.728609440922	SLCA4_2	65.0	IMR90p2
73.0	A6	267.296606902831	SLCA4_2	65.0	IMR90p2
73.5	A6	293.983736179665	SLCA4_2	65.0	IMR90p2
74.0	A6	308.156849957324	SLCA4_2	65.0	IMR90p2
74.5	A6	304.047989978838	SLCA4_2	65.0	IMR90p2
75.0	A6	280.822956807999	SLCA4_2	65.0	IMR90p2
75.5	A6	242.509924951739	SLCA4_2	65.0	IMR90p2
76.0	A6	195.008302289155	SLCA4_2	65.0	IMR90p2
76.5	A6	147.011458873695	SLCA4_2	65.0	IMR90p2
77.0	A6	109.126214294789	SLCA4_2	65.0	IMR90p2
77.5	A6	85.0853160474194	SLCA4_2	65.0	IMR90p2
78.0	A6	72.1499745156806	SLCA4_2	65.0	IMR90p2
78.5	A6	68.3282005006093	SLCA4_2	65.0	IMR90p2
79.0	A6	68.5943190102516	SLCA4_2	65.0	IMR90p2
79.5	A6	63.8567996726674	SLCA4_2	65.0	IMR90p2
80.0	A6	52.513508964526	SLCA4_2	65.0	IMR90p2
80.5	A6	40.3888471495031	SLCA4_2	65.0	IMR90p2
81.0	A6	28.5487352069545	SLCA4_2	65.0	IMR90p2
81.5	A6	17.2313378722933	SLCA4_2	65.0	IMR90p2
82.0	A6	10.3579691910165	SLCA4_2	65.0	IMR90p2
82.5	A6	7.72444115611682	SLCA4_2	65.0	IMR90p2
83.0	A6	5.80080005863414	SLCA4_2	65.0	IMR90p2
83.5	A6	4.35473291541939	SLCA4_2	65.0	IMR90p2
84.0	A6	3.84118728684069	SLCA4_2	65.0	IMR90p2
84.5	A6	3.30104544533543	SLCA4_2	65.0	IMR90p2
85.0	A6	3.30646522978856	SLCA4_2	65.0	IMR90p2
85.5	A6	3.69111383197628	SLCA4_2	65.0	IMR90p2
86.0	A6	3.15252323241339	SLCA4_2	65.0	IMR90p2
86.5	A6	2.69448174286413	SLCA4_2	65.0	IMR90p2
87.0	A6	2.82769194177877	SLCA4_2	65.0	IMR90p2
87.5	A6	2.3345184657835	SLCA4_2	65.0	IMR90p2
88.0	A6	1.88229308763505	SLCA4_2	65.0	IMR90p2
88.5	A6	2.56183257611326	SLCA4_2	65.0	IMR90p2
89.0	A6	2.75802405052411	SLCA4_2	65.0	IMR90p2
89.5	A6	2.43608457799871	SLCA4_2	65.0	IMR90p2
90.0	A6	2.3528090620955	SLCA4_2	65.0	IMR90p2
90.5	A6	1.69334109039784	SLCA4_2	65.0	IMR90p2
91.0	A6	0.928846285783493	SLCA4_2	65.0	IMR90p2
91.5	A6	0.684047504376906	SLCA4_2	65.0	IMR90p2
92.0	A6	0.687006063660988	SLCA4_2	65.0	IMR90p2
92.5	A6	1.16559168432627	SLCA4_2	65.0	IMR90p2
93.0	A6	2.29249833982283	SLCA4_2	65.0	IMR90p2
93.5	A6	3.15490706001674	SLCA4_2	65.0	IMR90p2
94.0	A6	3.77154651130354	SLCA4_2	65.0	IMR90p2
94.5	A6	4.73366961906208	SLCA4_2	65.0	IMR90p2
95.0	A6	2.27624981958138	SLCA4_2	65.0	IMR90p2
55.0	B6	24.1953423168864	SLCA4_2	64.5	IMR90p2
55.5	B6	52.4232416865868	SLCA4_2	64.5	IMR90p2
56.0	B6	48.3906846337725	SLCA4_2	64.5	IMR90p2
56.5	B6	48.3906846337649	SLCA4_2	64.5	IMR90p2
57.0	B6	48.3906846338226	SLCA4_2	64.5	IMR90p2
57.5	B6	48.3720229453464	SLCA4_2	64.5	IMR90p2
58.0	B6	48.46519235185	SLCA4_2	64.5	IMR90p2
58.5	B6	48.8068786093809	SLCA4_2	64.5	IMR90p2
59.0	B6	49.4221787274054	SLCA4_2	64.5	IMR90p2
59.5	B6	49.6501514115981	SLCA4_2	64.5	IMR90p2
60.0	B6	49.520075102163	SLCA4_2	64.5	IMR90p2
60.5	B6	49.4107968322768	SLCA4_2	64.5	IMR90p2
61.0	B6	48.8873587923546	SLCA4_2	64.5	IMR90p2
61.5	B6	48.2768922527484	SLCA4_2	64.5	IMR90p2
62.0	B6	47.7813312492576	SLCA4_2	64.5	IMR90p2
62.5	B6	47.5063881858176	SLCA4_2	64.5	IMR90p2
63.0	B6	48.8040289989021	SLCA4_2	64.5	IMR90p2
63.5	B6	52.277992650527	SLCA4_2	64.5	IMR90p2
64.0	B6	57.3440216352179	SLCA4_2	64.5	IMR90p2
64.5	B6	64.3461607445989	SLCA4_2	64.5	IMR90p2
65.0	B6	73.6181951967012	SLCA4_2	64.5	IMR90p2
65.5	B6	82.6489219679457	SLCA4_2	64.5	IMR90p2
66.0	B6	89.7492659819865	SLCA4_2	64.5	IMR90p2
66.5	B6	95.4408844672427	SLCA4_2	64.5	IMR90p2
67.0	B6	99.5223391319839	SLCA4_2	64.5	IMR90p2
67.5	B6	101.380183278619	SLCA4_2	64.5	IMR90p2
68.0	B6	102.923110718021	SLCA4_2	64.5	IMR90p2
68.5	B6	105.899422184149	SLCA4_2	64.5	IMR90p2
69.0	B6	110.294276319748	SLCA4_2	64.5	IMR90p2
69.5	B6	117.176810751888	SLCA4_2	64.5	IMR90p2
70.0	B6	127.545367162451	SLCA4_2	64.5	IMR90p2
70.5	B6	141.954802090396	SLCA4_2	64.5	IMR90p2
71.0	B6	161.558061851233	SLCA4_2	64.5	IMR90p2
71.5	B6	187.377584597477	SLCA4_2	64.5	IMR90p2
72.0	B6	218.997435113965	SLCA4_2	64.5	IMR90p2
72.5	B6	255.004747874787	SLCA4_2	64.5	IMR90p2
73.0	B6	291.199641731437	SLCA4_2	64.5	IMR90p2
73.5	B6	322.177251208426	SLCA4_2	64.5	IMR90p2
74.0	B6	341.501701291721	SLCA4_2	64.5	IMR90p2
74.5	B6	342.310673715298	SLCA4_2	64.5	IMR90p2
75.0	B6	322.478967545572	SLCA4_2	64.5	IMR90p2
75.5	B6	284.726792087751	SLCA4_2	64.5	IMR90p2
76.0	B6	233.462333384063	SLCA4_2	64.5	IMR90p2
76.5	B6	177.720341510161	SLCA4_2	64.5	IMR90p2
77.0	B6	130.144122392367	SLCA4_2	64.5	IMR90p2
77.5	B6	96.4404942036214	SLCA4_2	64.5	IMR90p2
78.0	B6	75.3390110834837	SLCA4_2	64.5	IMR90p2
78.5	B6	65.3086320732837	SLCA4_2	64.5	IMR90p2
79.0	B6	62.1512056979229	SLCA4_2	64.5	IMR90p2
79.5	B6	56.753331268044	SLCA4_2	64.5	IMR90p2
80.0	B6	45.8362756858775	SLCA4_2	64.5	IMR90p2
80.5	B6	33.5687279288235	SLCA4_2	64.5	IMR90p2
81.0	B6	21.8167196146117	SLCA4_2	64.5	IMR90p2
81.5	B6	11.678536824284	SLCA4_2	64.5	IMR90p2
82.0	B6	6.13699114672778	SLCA4_2	64.5	IMR90p2
82.5	B6	4.74201484428755	SLCA4_2	64.5	IMR90p2
83.0	B6	4.62596250063399	SLCA4_2	64.5	IMR90p2
83.5	B6	5.19539504152704	SLCA4_2	64.5	IMR90p2
84.0	B6	5.17377332973541	SLCA4_2	64.5	IMR90p2
84.5	B6	4.15616023654951	SLCA4_2	64.5	IMR90p2
85.0	B6	3.51301270601175	SLCA4_2	64.5	IMR90p2
85.5	B6	3.19349450187144	SLCA4_2	64.5	IMR90p2
86.0	B6	2.66422004927711	SLCA4_2	64.5	IMR90p2
86.5	B6	2.50667551743732	SLCA4_2	64.5	IMR90p2
87.0	B6	2.50897254311656	SLCA4_2	64.5	IMR90p2
87.5	B6	2.40554941707484	SLCA4_2	64.5	IMR90p2
88.0	B6	2.51114154324978	SLCA4_2	64.5	IMR90p2
88.5	B6	2.47057957642443	SLCA4_2	64.5	IMR90p2
89.0	B6	2.37441682944416	SLCA4_2	64.5	IMR90p2
89.5	B6	2.55821824194652	SLCA4_2	64.5	IMR90p2
90.0	B6	2.15388791434867	SLCA4_2	64.5	IMR90p2
90.5	B6	1.44948801787814	SLCA4_2	64.5	IMR90p2
91.0	B6	1.42723050767052	SLCA4_2	64.5	IMR90p2
91.5	B6	1.40541050155394	SLCA4_2	64.5	IMR90p2
92.0	B6	1.12050165592393	SLCA4_2	64.5	IMR90p2
92.5	B6	1.70576101524045	SLCA4_2	64.5	IMR90p2
93.0	B6	2.38545708879047	SLCA4_2	64.5	IMR90p2
93.5	B6	2.63870547958322	SLCA4_2	64.5	IMR90p2
94.0	B6	3.05184186011894	SLCA4_2	64.5	IMR90p2
94.5	B6	4.09506076109466	SLCA4_2	64.5	IMR90p2
95.0	B6	2.18264047735312	SLCA4_2	64.5	IMR90p2
55.0	C6	21.4997593173612	SLCA4_2	63.3	IMR90p2
55.5	C6	46.5828118542828	SLCA4_2	63.3	IMR90p2
56.0	C6	42.9995186347218	SLCA4_2	63.3	IMR90p2
56.5	C6	42.9995186347309	SLCA4_2	63.3	IMR90p2
57.0	C6	42.9995186346632	SLCA4_2	63.3	IMR90p2
57.5	C6	42.8940800767756	SLCA4_2	63.3	IMR90p2
58.0	C6	43.4953916618963	SLCA4_2	63.3	IMR90p2
58.5	C6	45.1557043910627	SLCA4_2	63.3	IMR90p2
59.0	C6	46.1480697588852	SLCA4_2	63.3	IMR90p2
59.5	C6	46.9093542962669	SLCA4_2	63.3	IMR90p2
60.0	C6	48.0947058833582	SLCA4_2	63.3	IMR90p2
60.5	C6	49.2310471794138	SLCA4_2	63.3	IMR90p2
61.0	C6	49.5152555346885	SLCA4_2	63.3	IMR90p2
61.5	C6	48.9656287605467	SLCA4_2	63.3	IMR90p2
62.0	C6	48.9393138456926	SLCA4_2	63.3	IMR90p2
62.5	C6	48.2300582444472	SLCA4_2	63.3	IMR90p2
63.0	C6	46.9451864496885	SLCA4_2	63.3	IMR90p2
63.5	C6	47.1848788003279	SLCA4_2	63.3	IMR90p2
64.0	C6	50.0725454372222	SLCA4_2	63.3	IMR90p2
64.5	C6	55.3795660522491	SLCA4_2	63.3	IMR90p2
65.0	C6	63.2048114654501	SLCA4_2	63.3	IMR90p2
65.5	C6	73.4351081281526	SLCA4_2	63.3	IMR90p2
66.0	C6	84.1802546904421	SLCA4_2	63.3	IMR90p2
66.5	C6	93.6580832964106	SLCA4_2	63.3	IMR90p2
67.0	C6	100.439323473458	SLCA4_2	63.3	IMR90p2
67.5	C6	104.438027706403	SLCA4_2	63.3	IMR90p2
68.0	C6	106.678003440537	SLCA4_2	63.3	IMR90p2
68.5	C6	107.444255755712	SLCA4_2	63.3	IMR90p2
69.0	C6	108.120502350653	SLCA4_2	63.3	IMR90p2
69.5	C6	110.868272541403	SLCA4_2	63.3	IMR90p2
70.0	C6	118.278442594038	SLCA4_2	63.3	IMR90p2
70.5	C6	131.275885394529	SLCA4_2	63.3	IMR90p2
71.0	C6	150.948995740565	SLCA4_2	63.3	IMR90p2
71.5	C6	178.083971334342	SLCA4_2	63.3	IMR90p2
72.0	C6	212.553524159073	SLCA4_2	63.3	IMR90p2
72.5	C6	251.402159107931	SLCA4_2	63.3	IMR90p2
73.0	C6	289.622617224008	SLCA4_2	63.3	IMR90p2
73.5	C6	322.162528443238	SLCA4_2	63.3	IMR90p2
74.0	C6	342.088252878867	SLCA4_2	63.3	IMR90p2
74.5	C6	342.890630739527	SLCA4_2	63.3	IMR90p2
75.0	C6	323.117408227336	SLCA4_2	63.3	IMR90p2
75.5	C6	286.07010130676	SLCA4_2	63.3	IMR90p2
76.0	C6	237.507795676008	SLCA4_2	63.3	IMR90p2
76.5	C6	187.801962511471	SLCA4_2	63.3	IMR90p2
77.0	C6	148.081524561719	SLCA4_2	63.3	IMR90p2
77.5	C6	122.482163378773	SLCA4_2	63.3	IMR90p2
78.0	C6	108.903918780612	SLCA4_2	63.3	IMR90p2
78.5	C6	103.920880837387	SLCA4_2	63.3	IMR90p2
79.0	C6	100.955422440717	SLCA4_2	63.3	IMR90p2
79.5	C6	91.8164007451861	SLCA4_2	63.3	IMR90p2
80.0	C6	74.8322638730275	SLCA4_2	63.3	IMR90p2
80.5	C6	54.9920424368941	SLCA4_2	63.3	IMR90p2
81.0	C6	36.180253082777	SLCA4_2	63.3	IMR90p2
81.5	C6	20.4342723715138	SLCA4_2	63.3	IMR90p2
82.0	C6	10.5280089313526	SLCA4_2	63.3	IMR90p2
82.5	C6	6.92496898264966	SLCA4_2	63.3	IMR90p2
83.0	C6	5.9526110485383	SLCA4_2	63.3	IMR90p2
83.5	C6	5.07189531752033	SLCA4_2	63.3	IMR90p2
84.0	C6	4.79619677823513	SLCA4_2	63.3	IMR90p2
84.5	C6	4.53177886843065	SLCA4_2	63.3	IMR90p2
85.0	C6	3.32677582261778	SLCA4_2	63.3	IMR90p2
85.5	C6	2.47064058052371	SLCA4_2	63.3	IMR90p2
86.0	C6	2.45666426219748	SLCA4_2	63.3	IMR90p2
86.5	C6	1.83250416715941	SLCA4_2	63.3	IMR90p2
87.0	C6	1.2494827705064	SLCA4_2	63.3	IMR90p2
87.5	C6	1.55615566803823	SLCA4_2	63.3	IMR90p2
88.0	C6	1.48071490383757	SLCA4_2	63.3	IMR90p2
88.5	C6	1.17347936369657	SLCA4_2	63.3	IMR90p2
89.0	C6	1.76188024095023	SLCA4_2	63.3	IMR90p2
89.5	C6	2.31259809379526	SLCA4_2	63.3	IMR90p2
90.0	C6	1.99053092162831	SLCA4_2	63.3	IMR90p2
90.5	C6	2.34593011234745	SLCA4_2	63.3	IMR90p2
91.0	C6	2.64127992130062	SLCA4_2	63.3	IMR90p2
91.5	C6	2.37260807809071	SLCA4_2	63.3	IMR90p2
92.0	C6	2.51370472887436	SLCA4_2	63.3	IMR90p2
92.5	C6	3.08510571551039	SLCA4_2	63.3	IMR90p2
93.0	C6	3.31230506409577	SLCA4_2	63.3	IMR90p2
93.5	C6	3.07130478404281	SLCA4_2	63.3	IMR90p2
94.0	C6	3.21058727207844	SLCA4_2	63.3	IMR90p2
94.5	C6	2.43027855541993	SLCA4_2	63.3	IMR90p2
95.0	C6	0.563714985405454	SLCA4_2	63.3	IMR90p2
55.0	D6	23.151631223262	SLCA4_2	61.4	IMR90p2
55.5	D6	50.1618676504003	SLCA4_2	61.4	IMR90p2
56.0	D6	46.3032624465224	SLCA4_2	61.4	IMR90p2
56.5	D6	46.3032624465162	SLCA4_2	61.4	IMR90p2
57.0	D6	46.3032624465756	SLCA4_2	61.4	IMR90p2
57.5	D6	46.0981000556826	SLCA4_2	61.4	IMR90p2
58.0	D6	47.3117696713781	SLCA4_2	61.4	IMR90p2
58.5	D6	50.1053533260121	SLCA4_2	61.4	IMR90p2
59.0	D6	52.6589932848208	SLCA4_2	61.4	IMR90p2
59.5	D6	55.1406907367482	SLCA4_2	61.4	IMR90p2
60.0	D6	56.757491806946	SLCA4_2	61.4	IMR90p2
60.5	D6	57.6917162607989	SLCA4_2	61.4	IMR90p2
61.0	D6	58.4106736719177	SLCA4_2	61.4	IMR90p2
61.5	D6	58.6576829841526	SLCA4_2	61.4	IMR90p2
62.0	D6	59.0549806063108	SLCA4_2	61.4	IMR90p2
62.5	D6	59.8872008174933	SLCA4_2	61.4	IMR90p2
63.0	D6	60.8973052266177	SLCA4_2	61.4	IMR90p2
63.5	D6	62.2194817559658	SLCA4_2	61.4	IMR90p2
64.0	D6	65.2461722283331	SLCA4_2	61.4	IMR90p2
64.5	D6	69.5148937780236	SLCA4_2	61.4	IMR90p2
65.0	D6	74.725277192165	SLCA4_2	61.4	IMR90p2
65.5	D6	82.0358154336767	SLCA4_2	61.4	IMR90p2
66.0	D6	90.3436402167586	SLCA4_2	61.4	IMR90p2
66.5	D6	97.8452353838204	SLCA4_2	61.4	IMR90p2
67.0	D6	105.320634409184	SLCA4_2	61.4	IMR90p2
67.5	D6	112.345846379425	SLCA4_2	61.4	IMR90p2
68.0	D6	117.467231193617	SLCA4_2	61.4	IMR90p2
68.5	D6	122.056139320943	SLCA4_2	61.4	IMR90p2
69.0	D6	127.708997546032	SLCA4_2	61.4	IMR90p2
69.5	D6	134.813167431696	SLCA4_2	61.4	IMR90p2
70.0	D6	145.040403503879	SLCA4_2	61.4	IMR90p2
70.5	D6	160.672517796144	SLCA4_2	61.4	IMR90p2
71.0	D6	182.673646393506	SLCA4_2	61.4	IMR90p2
71.5	D6	211.116312428449	SLCA4_2	61.4	IMR90p2
72.0	D6	246.793803582342	SLCA4_2	61.4	IMR90p2
72.5	D6	288.351984676202	SLCA4_2	61.4	IMR90p2
73.0	D6	330.435919937139	SLCA4_2	61.4	IMR90p2
73.5	D6	367.420570146886	SLCA4_2	61.4	IMR90p2
74.0	D6	392.203371378446	SLCA4_2	61.4	IMR90p2
74.5	D6	395.600985813525	SLCA4_2	61.4	IMR90p2
75.0	D6	373.942983829459	SLCA4_2	61.4	IMR90p2
75.5	D6	330.784865628857	SLCA4_2	61.4	IMR90p2
76.0	D6	271.672675851875	SLCA4_2	61.4	IMR90p2
76.5	D6	206.434079607668	SLCA4_2	61.4	IMR90p2
77.0	D6	147.577587510964	SLCA4_2	61.4	IMR90p2
77.5	D6	101.707508733027	SLCA4_2	61.4	IMR90p2
78.0	D6	70.333497035448	SLCA4_2	61.4	IMR90p2
78.5	D6	51.4881712789144	SLCA4_2	61.4	IMR90p2
79.0	D6	40.7524731672547	SLCA4_2	61.4	IMR90p2
79.5	D6	33.761513893837	SLCA4_2	61.4	IMR90p2
80.0	D6	27.4996448039291	SLCA4_2	61.4	IMR90p2
80.5	D6	20.5255227259129	SLCA4_2	61.4	IMR90p2
81.0	D6	14.5695330217882	SLCA4_2	61.4	IMR90p2
81.5	D6	10.930483418504	SLCA4_2	61.4	IMR90p2
82.0	D6	8.19243411356814	SLCA4_2	61.4	IMR90p2
82.5	D6	6.71731546415111	SLCA4_2	61.4	IMR90p2
83.0	D6	6.43343391608465	SLCA4_2	61.4	IMR90p2
83.5	D6	5.94793333450411	SLCA4_2	61.4	IMR90p2
84.0	D6	4.75231417614282	SLCA4_2	61.4	IMR90p2
84.5	D6	3.42322138319412	SLCA4_2	61.4	IMR90p2
85.0	D6	2.363325168632	SLCA4_2	61.4	IMR90p2
85.5	D6	1.8379648376939	SLCA4_2	61.4	IMR90p2
86.0	D6	1.73970652333696	SLCA4_2	61.4	IMR90p2
86.5	D6	1.88946626035806	SLCA4_2	61.4	IMR90p2
87.0	D6	2.44017408592396	SLCA4_2	61.4	IMR90p2
87.5	D6	2.90663050171599	SLCA4_2	61.4	IMR90p2
88.0	D6	3.00074717445955	SLCA4_2	61.4	IMR90p2
88.5	D6	2.91323324117485	SLCA4_2	61.4	IMR90p2
89.0	D6	2.81793335155851	SLCA4_2	61.4	IMR90p2
89.5	D6	2.91274824908749	SLCA4_2	61.4	IMR90p2
90.0	D6	2.76836119782007	SLCA4_2	61.4	IMR90p2
90.5	D6	2.525676351416	SLCA4_2	61.4	IMR90p2
91.0	D6	2.61968065899873	SLCA4_2	61.4	IMR90p2
91.5	D6	2.300354939084	SLCA4_2	61.4	IMR90p2
92.0	D6	1.70369554071817	SLCA4_2	61.4	IMR90p2
92.5	D6	1.85397424139757	SLCA4_2	61.4	IMR90p2
93.0	D6	1.95671611325571	SLCA4_2	61.4	IMR90p2
93.5	D6	2.40589022973478	SLCA4_2	61.4	IMR90p2
94.0	D6	2.97471632441557	SLCA4_2	61.4	IMR90p2
94.5	D6	4.95952969777409	SLCA4_2	61.4	IMR90p2
95.0	D6	3.01627587378016	SLCA4_2	61.4	IMR90p2
55.0	E6	22.9649929082271	SLCA4_2	59.0	IMR90p2
55.5	E6	49.757484634492	SLCA4_2	59.0	IMR90p2
56.0	E6	45.9299858164542	SLCA4_2	59.0	IMR90p2
56.5	E6	45.929985816453	SLCA4_2	59.0	IMR90p2
57.0	E6	45.929985816458	SLCA4_2	59.0	IMR90p2
57.5	E6	45.6137032115757	SLCA4_2	59.0	IMR90p2
58.0	E6	47.5117151673728	SLCA4_2	59.0	IMR90p2
58.5	E6	51.7708676429352	SLCA4_2	59.0	IMR90p2
59.0	E6	54.6669821852624	SLCA4_2	59.0	IMR90p2
59.5	E6	56.5593978935649	SLCA4_2	59.0	IMR90p2
60.0	E6	58.2223643598206	SLCA4_2	59.0	IMR90p2
60.5	E6	59.8362550298008	SLCA4_2	59.0	IMR90p2
61.0	E6	60.9745585787059	SLCA4_2	59.0	IMR90p2
61.5	E6	60.8706913715389	SLCA4_2	59.0	IMR90p2
62.0	E6	59.7920352042952	SLCA4_2	59.0	IMR90p2
62.5	E6	58.0576485394911	SLCA4_2	59.0	IMR90p2
63.0	E6	56.7979043759775	SLCA4_2	59.0	IMR90p2
63.5	E6	57.2611654786303	SLCA4_2	59.0	IMR90p2
64.0	E6	60.422892282606	SLCA4_2	59.0	IMR90p2
64.5	E6	67.0347162244072	SLCA4_2	59.0	IMR90p2
65.0	E6	76.1187820479504	SLCA4_2	59.0	IMR90p2
65.5	E6	85.3954162716287	SLCA4_2	59.0	IMR90p2
66.0	E6	94.3750106087139	SLCA4_2	59.0	IMR90p2
66.5	E6	102.186586813417	SLCA4_2	59.0	IMR90p2
67.0	E6	106.748171063002	SLCA4_2	59.0	IMR90p2
67.5	E6	109.693207553815	SLCA4_2	59.0	IMR90p2
68.0	E6	112.11625336997	SLCA4_2	59.0	IMR90p2
68.5	E6	114.078204672586	SLCA4_2	59.0	IMR90p2
69.0	E6	118.43184298952	SLCA4_2	59.0	IMR90p2
69.5	E6	126.151997432246	SLCA4_2	59.0	IMR90p2
70.0	E6	137.419870183657	SLCA4_2	59.0	IMR90p2
70.5	E6	154.914631285273	SLCA4_2	59.0	IMR90p2
71.0	E6	178.809612821948	SLCA4_2	59.0	IMR90p2
71.5	E6	207.847073161741	SLCA4_2	59.0	IMR90p2
72.0	E6	244.056819811625	SLCA4_2	59.0	IMR90p2
72.5	E6	285.516767159318	SLCA4_2	59.0	IMR90p2
73.0	E6	326.251752751743	SLCA4_2	59.0	IMR90p2
73.5	E6	362.323296394993	SLCA4_2	59.0	IMR90p2
74.0	E6	386.213236450638	SLCA4_2	59.0	IMR90p2
74.5	E6	388.611588721612	SLCA4_2	59.0	IMR90p2
75.0	E6	367.586218391998	SLCA4_2	59.0	IMR90p2
75.5	E6	325.745500102671	SLCA4_2	59.0	IMR90p2
76.0	E6	267.027056326653	SLCA4_2	59.0	IMR90p2
76.5	E6	201.791606992557	SLCA4_2	59.0	IMR90p2
77.0	E6	141.835080448605	SLCA4_2	59.0	IMR90p2
77.5	E6	93.023465475809	SLCA4_2	59.0	IMR90p2
78.0	E6	57.5173872177816	SLCA4_2	59.0	IMR90p2
78.5	E6	35.133190308832	SLCA4_2	59.0	IMR90p2
79.0	E6	22.663190670429	SLCA4_2	59.0	IMR90p2
79.5	E6	16.1670070425957	SLCA4_2	59.0	IMR90p2
80.0	E6	12.1962818503425	SLCA4_2	59.0	IMR90p2
80.5	E6	9.60805775657491	SLCA4_2	59.0	IMR90p2
81.0	E6	8.46916047901476	SLCA4_2	59.0	IMR90p2
81.5	E6	7.86448672692842	SLCA4_2	59.0	IMR90p2
82.0	E6	6.89510796333275	SLCA4_2	59.0	IMR90p2
82.5	E6	6.28619497862741	SLCA4_2	59.0	IMR90p2
83.0	E6	5.61607425431481	SLCA4_2	59.0	IMR90p2
83.5	E6	4.54419586420244	SLCA4_2	59.0	IMR90p2
84.0	E6	3.88635273886439	SLCA4_2	59.0	IMR90p2
84.5	E6	3.43575361718808	SLCA4_2	59.0	IMR90p2
85.0	E6	2.83159658069457	SLCA4_2	59.0	IMR90p2
85.5	E6	2.6626867775546	SLCA4_2	59.0	IMR90p2
86.0	E6	2.94148405138998	SLCA4_2	59.0	IMR90p2
86.5	E6	2.49817256097322	SLCA4_2	59.0	IMR90p2
87.0	E6	2.55392683028737	SLCA4_2	59.0	IMR90p2
87.5	E6	3.25832566243207	SLCA4_2	59.0	IMR90p2
88.0	E6	3.32756893782584	SLCA4_2	59.0	IMR90p2
88.5	E6	2.76048427849224	SLCA4_2	59.0	IMR90p2
89.0	E6	2.6181052886426	SLCA4_2	59.0	IMR90p2
89.5	E6	1.94792815452956	SLCA4_2	59.0	IMR90p2
90.0	E6	1.14667418212434	SLCA4_2	59.0	IMR90p2
90.5	E6	1.07993522584621	SLCA4_2	59.0	IMR90p2
91.0	E6	1.23803099955171	SLCA4_2	59.0	IMR90p2
91.5	E6	1.79426460273004	SLCA4_2	59.0	IMR90p2
92.0	E6	2.5936948033646	SLCA4_2	59.0	IMR90p2
92.5	E6	2.75490226379344	SLCA4_2	59.0	IMR90p2
93.0	E6	2.97612130018035	SLCA4_2	59.0	IMR90p2
93.5	E6	3.52761298324259	SLCA4_2	59.0	IMR90p2
94.0	E6	3.20490865819312	SLCA4_2	59.0	IMR90p2
94.5	E6	3.73659701669368	SLCA4_2	59.0	IMR90p2
95.0	E6	2.00252908231215	SLCA4_2	59.0	IMR90p2
55.0	F6	22.0605428365736	SLCA4_2	57.0	IMR90p2
55.5	F6	47.7978428125758	SLCA4_2	57.0	IMR90p2
56.0	F6	44.1210856731469	SLCA4_2	57.0	IMR90p2
56.5	F6	44.1210856731492	SLCA4_2	57.0	IMR90p2
57.0	F6	44.1210856731278	SLCA4_2	57.0	IMR90p2
57.5	F6	43.7262693727927	SLCA4_2	57.0	IMR90p2
58.0	F6	46.2520957125896	SLCA4_2	57.0	IMR90p2
58.5	F6	50.589359780784	SLCA4_2	57.0	IMR90p2
59.0	F6	52.3024237312359	SLCA4_2	57.0	IMR90p2
59.5	F6	54.0789840547471	SLCA4_2	57.0	IMR90p2
60.0	F6	55.5157363444932	SLCA4_2	57.0	IMR90p2
60.5	F6	55.5216361647053	SLCA4_2	57.0	IMR90p2
61.0	F6	55.4214265156288	SLCA4_2	57.0	IMR90p2
61.5	F6	54.7599934386037	SLCA4_2	57.0	IMR90p2
62.0	F6	53.5441727272517	SLCA4_2	57.0	IMR90p2
62.5	F6	52.2794903043985	SLCA4_2	57.0	IMR90p2
63.0	F6	50.7223002930637	SLCA4_2	57.0	IMR90p2
63.5	F6	50.0942158415722	SLCA4_2	57.0	IMR90p2
64.0	F6	51.7121470109159	SLCA4_2	57.0	IMR90p2
64.5	F6	54.6562383661744	SLCA4_2	57.0	IMR90p2
65.0	F6	60.5743236428053	SLCA4_2	57.0	IMR90p2
65.5	F6	69.7209327917424	SLCA4_2	57.0	IMR90p2
66.0	F6	78.3824403879687	SLCA4_2	57.0	IMR90p2
66.5	F6	86.4973604966021	SLCA4_2	57.0	IMR90p2
67.0	F6	94.5353041084281	SLCA4_2	57.0	IMR90p2
67.5	F6	99.461041939033	SLCA4_2	57.0	IMR90p2
68.0	F6	101.870042436628	SLCA4_2	57.0	IMR90p2
68.5	F6	104.854390763473	SLCA4_2	57.0	IMR90p2
69.0	F6	108.162083360402	SLCA4_2	57.0	IMR90p2
69.5	F6	112.885993830656	SLCA4_2	57.0	IMR90p2
70.0	F6	122.222138884731	SLCA4_2	57.0	IMR90p2
70.5	F6	136.873087405875	SLCA4_2	57.0	IMR90p2
71.0	F6	158.14486682027	SLCA4_2	57.0	IMR90p2
71.5	F6	187.324834349991	SLCA4_2	57.0	IMR90p2
72.0	F6	223.063459426622	SLCA4_2	57.0	IMR90p2
72.5	F6	262.148861714801	SLCA4_2	57.0	IMR90p2
73.0	F6	301.295629917159	SLCA4_2	57.0	IMR90p2
73.5	F6	334.387133216126	SLCA4_2	57.0	IMR90p2
74.0	F6	353.242706611719	SLCA4_2	57.0	IMR90p2
74.5	F6	352.623525911084	SLCA4_2	57.0	IMR90p2
75.0	F6	331.414530787523	SLCA4_2	57.0	IMR90p2
75.5	F6	290.422983950037	SLCA4_2	57.0	IMR90p2
76.0	F6	235.037262736387	SLCA4_2	57.0	IMR90p2
76.5	F6	176.042530459773	SLCA4_2	57.0	IMR90p2
77.0	F6	122.19368764609	SLCA4_2	57.0	IMR90p2
77.5	F6	78.3451755074629	SLCA4_2	57.0	IMR90p2
78.0	F6	47.4568402334348	SLCA4_2	57.0	IMR90p2
78.5	F6	28.7972018723805	SLCA4_2	57.0	IMR90p2
79.0	F6	17.9093901031981	SLCA4_2	57.0	IMR90p2
79.5	F6	11.792099758059	SLCA4_2	57.0	IMR90p2
80.0	F6	8.44009612143469	SLCA4_2	57.0	IMR90p2
80.5	F6	6.41164945298266	SLCA4_2	57.0	IMR90p2
81.0	F6	5.39101938140806	SLCA4_2	57.0	IMR90p2
81.5	F6	5.51860372068285	SLCA4_2	57.0	IMR90p2
82.0	F6	6.09946336989964	SLCA4_2	57.0	IMR90p2
82.5	F6	6.77869992312822	SLCA4_2	57.0	IMR90p2
83.0	F6	7.12122737253276	SLCA4_2	57.0	IMR90p2
83.5	F6	6.63658328156828	SLCA4_2	57.0	IMR90p2
84.0	F6	5.45076917295552	SLCA4_2	57.0	IMR90p2
84.5	F6	4.18012098523997	SLCA4_2	57.0	IMR90p2
85.0	F6	3.50806380485534	SLCA4_2	57.0	IMR90p2
85.5	F6	2.76933917195345	SLCA4_2	57.0	IMR90p2
86.0	F6	2.13265771850439	SLCA4_2	57.0	IMR90p2
86.5	F6	2.42745484989752	SLCA4_2	57.0	IMR90p2
87.0	F6	2.70958060678709	SLCA4_2	57.0	IMR90p2
87.5	F6	2.09501604386799	SLCA4_2	57.0	IMR90p2
88.0	F6	2.11288002354104	SLCA4_2	57.0	IMR90p2
88.5	F6	2.51758106383255	SLCA4_2	57.0	IMR90p2
89.0	F6	2.10972648785634	SLCA4_2	57.0	IMR90p2
89.5	F6	1.92845050474682	SLCA4_2	57.0	IMR90p2
90.0	F6	2.21534480661472	SLCA4_2	57.0	IMR90p2
90.5	F6	1.90631538776466	SLCA4_2	57.0	IMR90p2
91.0	F6	1.48690469532818	SLCA4_2	57.0	IMR90p2
91.5	F6	1.6101221934523	SLCA4_2	57.0	IMR90p2
92.0	F6	1.40731212480233	SLCA4_2	57.0	IMR90p2
92.5	F6	1.12779699039618	SLCA4_2	57.0	IMR90p2
93.0	F6	1.44231310415847	SLCA4_2	57.0	IMR90p2
93.5	F6	2.50029069225178	SLCA4_2	57.0	IMR90p2
94.0	F6	2.74700097855379	SLCA4_2	57.0	IMR90p2
94.5	F6	4.94258631777205	SLCA4_2	57.0	IMR90p2
95.0	F6	3.3166916689583	SLCA4_2	57.0	IMR90p2
55.0	G6	22.5158954462238	SLCA4_2	55.7	IMR90p2
55.5	G6	48.7844401334855	SLCA4_2	55.7	IMR90p2
56.0	G6	45.0317908924491	SLCA4_2	55.7	IMR90p2
56.5	G6	45.03179089243	SLCA4_2	55.7	IMR90p2
57.0	G6	45.0317908925724	SLCA4_2	55.7	IMR90p2
57.5	G6	44.4840569368062	SLCA4_2	55.7	IMR90p2
58.0	G6	47.9989778314788	SLCA4_2	55.7	IMR90p2
58.5	G6	53.7624851742848	SLCA4_2	55.7	IMR90p2
59.0	G6	57.4761463420143	SLCA4_2	55.7	IMR90p2
59.5	G6	59.8953784883654	SLCA4_2	55.7	IMR90p2
60.0	G6	61.4346956731303	SLCA4_2	55.7	IMR90p2
60.5	G6	62.933242550186	SLCA4_2	55.7	IMR90p2
61.0	G6	62.5831057828321	SLCA4_2	55.7	IMR90p2
61.5	G6	60.0307944856721	SLCA4_2	55.7	IMR90p2
62.0	G6	57.6596473906305	SLCA4_2	55.7	IMR90p2
62.5	G6	55.9068854278842	SLCA4_2	55.7	IMR90p2
63.0	G6	52.2210909177229	SLCA4_2	55.7	IMR90p2
63.5	G6	49.6258306863672	SLCA4_2	55.7	IMR90p2
64.0	G6	50.8688536020248	SLCA4_2	55.7	IMR90p2
64.5	G6	53.1235061297239	SLCA4_2	55.7	IMR90p2
65.0	G6	56.0951369423477	SLCA4_2	55.7	IMR90p2
65.5	G6	62.1999034863961	SLCA4_2	55.7	IMR90p2
66.0	G6	69.498244211031	SLCA4_2	55.7	IMR90p2
66.5	G6	75.5911336303346	SLCA4_2	55.7	IMR90p2
67.0	G6	82.2805074538772	SLCA4_2	55.7	IMR90p2
67.5	G6	89.3198148924038	SLCA4_2	55.7	IMR90p2
68.0	G6	94.9902752416511	SLCA4_2	55.7	IMR90p2
68.5	G6	100.721176543358	SLCA4_2	55.7	IMR90p2
69.0	G6	106.364750832553	SLCA4_2	55.7	IMR90p2
69.5	G6	111.952013037513	SLCA4_2	55.7	IMR90p2
70.0	G6	121.028164132319	SLCA4_2	55.7	IMR90p2
70.5	G6	135.018331445643	SLCA4_2	55.7	IMR90p2
71.0	G6	153.567630267734	SLCA4_2	55.7	IMR90p2
71.5	G6	180.284644376463	SLCA4_2	55.7	IMR90p2
72.0	G6	214.652678627514	SLCA4_2	55.7	IMR90p2
72.5	G6	251.155406789924	SLCA4_2	55.7	IMR90p2
73.0	G6	286.963228370803	SLCA4_2	55.7	IMR90p2
73.5	G6	318.017155908695	SLCA4_2	55.7	IMR90p2
74.0	G6	335.80222053924	SLCA4_2	55.7	IMR90p2
74.5	G6	334.237065080502	SLCA4_2	55.7	IMR90p2
75.0	G6	313.60627534578	SLCA4_2	55.7	IMR90p2
75.5	G6	275.173254387882	SLCA4_2	55.7	IMR90p2
76.0	G6	223.052968015323	SLCA4_2	55.7	IMR90p2
76.5	G6	166.713947068165	SLCA4_2	55.7	IMR90p2
77.0	G6	115.917706155046	SLCA4_2	55.7	IMR90p2
77.5	G6	74.6972655205767	SLCA4_2	55.7	IMR90p2
78.0	G6	44.7922792925999	SLCA4_2	55.7	IMR90p2
78.5	G6	26.7442377160459	SLCA4_2	55.7	IMR90p2
79.0	G6	17.0161125509693	SLCA4_2	55.7	IMR90p2
79.5	G6	11.4310609958866	SLCA4_2	55.7	IMR90p2
80.0	G6	8.28206349206238	SLCA4_2	55.7	IMR90p2
80.5	G6	6.92937570759244	SLCA4_2	55.7	IMR90p2
81.0	G6	6.26450312976846	SLCA4_2	55.7	IMR90p2
81.5	G6	5.62937241201172	SLCA4_2	55.7	IMR90p2
82.0	G6	5.3490427894896	SLCA4_2	55.7	IMR90p2
82.5	G6	5.30300984129775	SLCA4_2	55.7	IMR90p2
83.0	G6	5.13505825326115	SLCA4_2	55.7	IMR90p2
83.5	G6	4.45147849738572	SLCA4_2	55.7	IMR90p2
84.0	G6	3.94511958794141	SLCA4_2	55.7	IMR90p2
84.5	G6	3.94920751892897	SLCA4_2	55.7	IMR90p2
85.0	G6	4.03209783635646	SLCA4_2	55.7	IMR90p2
85.5	G6	3.72021153478204	SLCA4_2	55.7	IMR90p2
86.0	G6	3.59015812310145	SLCA4_2	55.7	IMR90p2
86.5	G6	3.6735431119094	SLCA4_2	55.7	IMR90p2
87.0	G6	3.05950125681221	SLCA4_2	55.7	IMR90p2
87.5	G6	2.11377289489678	SLCA4_2	55.7	IMR90p2
88.0	G6	1.7890793832126	SLCA4_2	55.7	IMR90p2
88.5	G6	1.73305496544106	SLCA4_2	55.7	IMR90p2
89.0	G6	1.16955117490221	SLCA4_2	55.7	IMR90p2
89.5	G6	1.27319828459645	SLCA4_2	55.7	IMR90p2
90.0	G6	2.0402708220239	SLCA4_2	55.7	IMR90p2
90.5	G6	2.17458608539624	SLCA4_2	55.7	IMR90p2
91.0	G6	1.92272213357148	SLCA4_2	55.7	IMR90p2
91.5	G6	2.26399396755647	SLCA4_2	55.7	IMR90p2
92.0	G6	1.89505523904427	SLCA4_2	55.7	IMR90p2
92.5	G6	1.20922216864813	SLCA4_2	55.7	IMR90p2
93.0	G6	1.46042236481173	SLCA4_2	55.7	IMR90p2
93.5	G6	2.60391292435781	SLCA4_2	55.7	IMR90p2
94.0	G6	2.93526539230299	SLCA4_2	55.7	IMR90p2
94.5	G6	5.4108927369881	SLCA4_2	55.7	IMR90p2
95.0	G6	3.64402697073831	SLCA4_2	55.7	IMR90p2
55.0	H6	22.9191166104006	SLCA4_2	55.0	IMR90p2
55.5	H6	49.6580859892022	SLCA4_2	55.0	IMR90p2
56.0	H6	45.8382332208029	SLCA4_2	55.0	IMR90p2
56.5	H6	45.838233220804	SLCA4_2	55.0	IMR90p2
57.0	H6	45.8382332207846	SLCA4_2	55.0	IMR90p2
57.5	H6	45.3701622061377	SLCA4_2	55.0	IMR90p2
58.0	H6	48.3151789258021	SLCA4_2	55.0	IMR90p2
58.5	H6	53.7031142174335	SLCA4_2	55.0	IMR90p2
59.0	H6	56.832487579748	SLCA4_2	55.0	IMR90p2
59.5	H6	59.2438376806372	SLCA4_2	55.0	IMR90p2
60.0	H6	60.5141196779837	SLCA4_2	55.0	IMR90p2
60.5	H6	60.0796042663355	SLCA4_2	55.0	IMR90p2
61.0	H6	59.3959664188776	SLCA4_2	55.0	IMR90p2
61.5	H6	58.6955116353962	SLCA4_2	55.0	IMR90p2
62.0	H6	56.5670356140769	SLCA4_2	55.0	IMR90p2
62.5	H6	54.6396686765114	SLCA4_2	55.0	IMR90p2
63.0	H6	53.5345373119842	SLCA4_2	55.0	IMR90p2
63.5	H6	51.4644700857939	SLCA4_2	55.0	IMR90p2
64.0	H6	49.7330215067091	SLCA4_2	55.0	IMR90p2
64.5	H6	49.6193106196062	SLCA4_2	55.0	IMR90p2
65.0	H6	50.2155948283958	SLCA4_2	55.0	IMR90p2
65.5	H6	51.6389213495689	SLCA4_2	55.0	IMR90p2
66.0	H6	55.2291271291494	SLCA4_2	55.0	IMR90p2
66.5	H6	60.5714304466981	SLCA4_2	55.0	IMR90p2
67.0	H6	66.692718875613	SLCA4_2	55.0	IMR90p2
67.5	H6	72.5967410330575	SLCA4_2	55.0	IMR90p2
68.0	H6	78.3965078614387	SLCA4_2	55.0	IMR90p2
68.5	H6	84.1339434261915	SLCA4_2	55.0	IMR90p2
69.0	H6	89.4276223085869	SLCA4_2	55.0	IMR90p2
69.5	H6	95.9204404627145	SLCA4_2	55.0	IMR90p2
70.0	H6	105.953098349148	SLCA4_2	55.0	IMR90p2
70.5	H6	119.680431642747	SLCA4_2	55.0	IMR90p2
71.0	H6	137.875866397898	SLCA4_2	55.0	IMR90p2
71.5	H6	161.725883394484	SLCA4_2	55.0	IMR90p2
72.0	H6	189.69718834995	SLCA4_2	55.0	IMR90p2
72.5	H6	220.080745000319	SLCA4_2	55.0	IMR90p2
73.0	H6	250.490187778034	SLCA4_2	55.0	IMR90p2
73.5	H6	275.917687616149	SLCA4_2	55.0	IMR90p2
74.0	H6	290.937526043772	SLCA4_2	55.0	IMR90p2
74.5	H6	291.809534283028	SLCA4_2	55.0	IMR90p2
75.0	H6	275.454484327835	SLCA4_2	55.0	IMR90p2
75.5	H6	242.687326005044	SLCA4_2	55.0	IMR90p2
76.0	H6	198.837448498814	SLCA4_2	55.0	IMR90p2
76.5	H6	150.770120939081	SLCA4_2	55.0	IMR90p2
77.0	H6	105.482932066506	SLCA4_2	55.0	IMR90p2
77.5	H6	68.1058975570614	SLCA4_2	55.0	IMR90p2
78.0	H6	41.4235972500869	SLCA4_2	55.0	IMR90p2
78.5	H6	24.2895455298588	SLCA4_2	55.0	IMR90p2
79.0	H6	14.1211419793597	SLCA4_2	55.0	IMR90p2
79.5	H6	8.74887884500077	SLCA4_2	55.0	IMR90p2
80.0	H6	6.43668930855529	SLCA4_2	55.0	IMR90p2
80.5	H6	5.1920609129254	SLCA4_2	55.0	IMR90p2
81.0	H6	4.79718601473292	SLCA4_2	55.0	IMR90p2
81.5	H6	5.19612681296547	SLCA4_2	55.0	IMR90p2
82.0	H6	5.18191181103015	SLCA4_2	55.0	IMR90p2
82.5	H6	4.98037582710134	SLCA4_2	55.0	IMR90p2
83.0	H6	4.72280982563279	SLCA4_2	55.0	IMR90p2
83.5	H6	4.50776974821366	SLCA4_2	55.0	IMR90p2
84.0	H6	3.96058704261054	SLCA4_2	55.0	IMR90p2
84.5	H6	3.29325620396571	SLCA4_2	55.0	IMR90p2
85.0	H6	3.00743246623176	SLCA4_2	55.0	IMR90p2
85.5	H6	3.24870862860894	SLCA4_2	55.0	IMR90p2
86.0	H6	2.75216938618325	SLCA4_2	55.0	IMR90p2
86.5	H6	2.43026567646984	SLCA4_2	55.0	IMR90p2
87.0	H6	2.94163603670751	SLCA4_2	55.0	IMR90p2
87.5	H6	2.89783923191686	SLCA4_2	55.0	IMR90p2
88.0	H6	2.21534896678764	SLCA4_2	55.0	IMR90p2
88.5	H6	2.15282925818207	SLCA4_2	55.0	IMR90p2
89.0	H6	2.31434960198987	SLCA4_2	55.0	IMR90p2
89.5	H6	1.93823632819112	SLCA4_2	55.0	IMR90p2
90.0	H6	1.63271800275197	SLCA4_2	55.0	IMR90p2
90.5	H6	1.42836384606846	SLCA4_2	55.0	IMR90p2
91.0	H6	1.09797761669211	SLCA4_2	55.0	IMR90p2
91.5	H6	0.684447684574593	SLCA4_2	55.0	IMR90p2
92.0	H6	0.675698703315959	SLCA4_2	55.0	IMR90p2
92.5	H6	0.91216977404747	SLCA4_2	55.0	IMR90p2
93.0	H6	1.62808954453783	SLCA4_2	55.0	IMR90p2
93.5	H6	2.03136611472291	SLCA4_2	55.0	IMR90p2
94.0	H6	2.38717004168007	SLCA4_2	55.0	IMR90p2
94.5	H6	2.18534484832685	SLCA4_2	55.0	IMR90p2
95.0	H6	0.650702471415343	SLCA4_2	55.0	IMR90p2
