# Supplementary material for: Primer PICKR: literature-mined scoring platform for robust RT–qPCR primers
Source: Nat Commun. 2026 May 28;17:6938. doi: 10.1038/s41467-026-73648-2 (PMC13388996; doi:10.1038/s41467-026-73648-2)
Supplement: Supplementary file 11 — Source Data [file 41467_2026_73648_MOESM11_ESM.zip › Suppl_Fig_S11/melting_curve_data_PPARG_2.csv]

Temperature	Well	Derivative	Target	melt temp	Replicate
55.0	A10	13.0045617665171	PPARG_2	65.0	IMR90p2
55.5	A10	28.1765504941222	PPARG_2	65.0	IMR90p2
56.0	A10	26.0091235330378	PPARG_2	65.0	IMR90p2
56.5	A10	26.0091235330408	PPARG_2	65.0	IMR90p2
57.0	A10	26.0091235330037	PPARG_2	65.0	IMR90p2
57.5	A10	25.9349149635325	PPARG_2	65.0	IMR90p2
58.0	A10	26.4133560504122	PPARG_2	65.0	IMR90p2
58.5	A10	27.25995198909	PPARG_2	65.0	IMR90p2
59.0	A10	27.1853092794634	PPARG_2	65.0	IMR90p2
59.5	A10	26.7604921271404	PPARG_2	65.0	IMR90p2
60.0	A10	27.9469829301224	PPARG_2	65.0	IMR90p2
60.5	A10	28.9126463619975	PPARG_2	65.0	IMR90p2
61.0	A10	29.6942614787304	PPARG_2	65.0	IMR90p2
61.5	A10	30.9542831214203	PPARG_2	65.0	IMR90p2
62.0	A10	31.0929103021426	PPARG_2	65.0	IMR90p2
62.5	A10	31.8175061523946	PPARG_2	65.0	IMR90p2
63.0	A10	35.1231166852631	PPARG_2	65.0	IMR90p2
63.5	A10	39.0788757190812	PPARG_2	65.0	IMR90p2
64.0	A10	45.7694374913503	PPARG_2	65.0	IMR90p2
64.5	A10	57.7442506884261	PPARG_2	65.0	IMR90p2
65.0	A10	71.6148259450986	PPARG_2	65.0	IMR90p2
65.5	A10	85.7555429570164	PPARG_2	65.0	IMR90p2
66.0	A10	101.111926802604	PPARG_2	65.0	IMR90p2
66.5	A10	114.006089098429	PPARG_2	65.0	IMR90p2
67.0	A10	125.053231294596	PPARG_2	65.0	IMR90p2
67.5	A10	133.699512085246	PPARG_2	65.0	IMR90p2
68.0	A10	138.507374688651	PPARG_2	65.0	IMR90p2
68.5	A10	142.16092866519	PPARG_2	65.0	IMR90p2
69.0	A10	145.194282323721	PPARG_2	65.0	IMR90p2
69.5	A10	145.056554825873	PPARG_2	65.0	IMR90p2
70.0	A10	143.821883972415	PPARG_2	65.0	IMR90p2
70.5	A10	145.160616649792	PPARG_2	65.0	IMR90p2
71.0	A10	147.661195169813	PPARG_2	65.0	IMR90p2
71.5	A10	152.608244529549	PPARG_2	65.0	IMR90p2
72.0	A10	159.881018169181	PPARG_2	65.0	IMR90p2
72.5	A10	168.24720191454	PPARG_2	65.0	IMR90p2
73.0	A10	174.937959562036	PPARG_2	65.0	IMR90p2
73.5	A10	177.350968451787	PPARG_2	65.0	IMR90p2
74.0	A10	174.482154808893	PPARG_2	65.0	IMR90p2
74.5	A10	168.387072247868	PPARG_2	65.0	IMR90p2
75.0	A10	161.489838132492	PPARG_2	65.0	IMR90p2
75.5	A10	154.695987616279	PPARG_2	65.0	IMR90p2
76.0	A10	149.257839640936	PPARG_2	65.0	IMR90p2
76.5	A10	146.76627399718	PPARG_2	65.0	IMR90p2
77.0	A10	145.844922448139	PPARG_2	65.0	IMR90p2
77.5	A10	144.201948494804	PPARG_2	65.0	IMR90p2
78.0	A10	143.347831730279	PPARG_2	65.0	IMR90p2
78.5	A10	144.595807762195	PPARG_2	65.0	IMR90p2
79.0	A10	148.865589328971	PPARG_2	65.0	IMR90p2
79.5	A10	170.070453440944	PPARG_2	65.0	IMR90p2
80.0	A10	233.051005874223	PPARG_2	65.0	IMR90p2
80.5	A10	332.726404784847	PPARG_2	65.0	IMR90p2
81.0	A10	437.261960521269	PPARG_2	65.0	IMR90p2
81.5	A10	528.962333430119	PPARG_2	65.0	IMR90p2
82.0	A10	582.31948613518	PPARG_2	65.0	IMR90p2
82.5	A10	547.646743183632	PPARG_2	65.0	IMR90p2
83.0	A10	431.78952119282	PPARG_2	65.0	IMR90p2
83.5	A10	297.476674544879	PPARG_2	65.0	IMR90p2
84.0	A10	173.37237800126	PPARG_2	65.0	IMR90p2
84.5	A10	70.7875078309052	PPARG_2	65.0	IMR90p2
85.0	A10	15.2722233112887	PPARG_2	65.0	IMR90p2
85.5	A10	3.64964932133915	PPARG_2	65.0	IMR90p2
86.0	A10	4.01356367286547	PPARG_2	65.0	IMR90p2
86.5	A10	3.45965650783347	PPARG_2	65.0	IMR90p2
87.0	A10	2.99475040787587	PPARG_2	65.0	IMR90p2
87.5	A10	2.3005220085484	PPARG_2	65.0	IMR90p2
88.0	A10	1.78115907393982	PPARG_2	65.0	IMR90p2
88.5	A10	1.49250560715632	PPARG_2	65.0	IMR90p2
89.0	A10	1.48737356085479	PPARG_2	65.0	IMR90p2
89.5	A10	1.76268871891949	PPARG_2	65.0	IMR90p2
90.0	A10	2.11060191611091	PPARG_2	65.0	IMR90p2
90.5	A10	2.17066374589405	PPARG_2	65.0	IMR90p2
91.0	A10	2.47460913765849	PPARG_2	65.0	IMR90p2
91.5	A10	2.82760099290368	PPARG_2	65.0	IMR90p2
92.0	A10	2.70067323914742	PPARG_2	65.0	IMR90p2
92.5	A10	2.86572679144848	PPARG_2	65.0	IMR90p2
93.0	A10	3.23572154011845	PPARG_2	65.0	IMR90p2
93.5	A10	3.37914007371501	PPARG_2	65.0	IMR90p2
94.0	A10	3.39333375475013	PPARG_2	65.0	IMR90p2
94.5	A10	3.95932276415812	PPARG_2	65.0	IMR90p2
95.0	A10	1.82895468379417	PPARG_2	65.0	IMR90p2
55.0	B10	11.4146500932222	PPARG_2	64.5	IMR90p2
55.5	B10	24.7317418686469	PPARG_2	64.5	IMR90p2
56.0	B10	22.8293001864431	PPARG_2	64.5	IMR90p2
56.5	B10	22.8293001864415	PPARG_2	64.5	IMR90p2
57.0	B10	22.8293001864693	PPARG_2	64.5	IMR90p2
57.5	B10	22.6753415887338	PPARG_2	64.5	IMR90p2
58.0	B10	23.747676854749	PPARG_2	64.5	IMR90p2
58.5	B10	24.7322083110209	PPARG_2	64.5	IMR90p2
59.0	B10	25.4007576599922	PPARG_2	64.5	IMR90p2
59.5	B10	27.1503293473395	PPARG_2	64.5	IMR90p2
60.0	B10	28.3389776334079	PPARG_2	64.5	IMR90p2
60.5	B10	29.4674710640888	PPARG_2	64.5	IMR90p2
61.0	B10	31.2785778969585	PPARG_2	64.5	IMR90p2
61.5	B10	32.9026859610526	PPARG_2	64.5	IMR90p2
62.0	B10	33.9736463548713	PPARG_2	64.5	IMR90p2
62.5	B10	35.8861960210327	PPARG_2	64.5	IMR90p2
63.0	B10	38.920306670085	PPARG_2	64.5	IMR90p2
63.5	B10	43.2952778488705	PPARG_2	64.5	IMR90p2
64.0	B10	50.0172554062251	PPARG_2	64.5	IMR90p2
64.5	B10	60.1204492415418	PPARG_2	64.5	IMR90p2
65.0	B10	72.5619218731244	PPARG_2	64.5	IMR90p2
65.5	B10	86.1161720137503	PPARG_2	64.5	IMR90p2
66.0	B10	100.580141960393	PPARG_2	64.5	IMR90p2
66.5	B10	113.664147801255	PPARG_2	64.5	IMR90p2
67.0	B10	123.011872969381	PPARG_2	64.5	IMR90p2
67.5	B10	129.993182405378	PPARG_2	64.5	IMR90p2
68.0	B10	134.930298155319	PPARG_2	64.5	IMR90p2
68.5	B10	136.951810870718	PPARG_2	64.5	IMR90p2
69.0	B10	138.399454261192	PPARG_2	64.5	IMR90p2
69.5	B10	141.010282781193	PPARG_2	64.5	IMR90p2
70.0	B10	142.925906230763	PPARG_2	64.5	IMR90p2
70.5	B10	144.636770434335	PPARG_2	64.5	IMR90p2
71.0	B10	147.878053965671	PPARG_2	64.5	IMR90p2
71.5	B10	151.32118530242	PPARG_2	64.5	IMR90p2
72.0	B10	154.83585745006	PPARG_2	64.5	IMR90p2
72.5	B10	159.692387840098	PPARG_2	64.5	IMR90p2
73.0	B10	164.490060333843	PPARG_2	64.5	IMR90p2
73.5	B10	167.233928520282	PPARG_2	64.5	IMR90p2
74.0	B10	168.184294866273	PPARG_2	64.5	IMR90p2
74.5	B10	166.344610242807	PPARG_2	64.5	IMR90p2
75.0	B10	161.644135722942	PPARG_2	64.5	IMR90p2
75.5	B10	155.865451244013	PPARG_2	64.5	IMR90p2
76.0	B10	150.418420754108	PPARG_2	64.5	IMR90p2
76.5	B10	145.436252792347	PPARG_2	64.5	IMR90p2
77.0	B10	142.202533921833	PPARG_2	64.5	IMR90p2
77.5	B10	140.387888943656	PPARG_2	64.5	IMR90p2
78.0	B10	140.066288678796	PPARG_2	64.5	IMR90p2
78.5	B10	141.607644887178	PPARG_2	64.5	IMR90p2
79.0	B10	147.543829925052	PPARG_2	64.5	IMR90p2
79.5	B10	172.809352324042	PPARG_2	64.5	IMR90p2
80.0	B10	241.059813752346	PPARG_2	64.5	IMR90p2
80.5	B10	342.70074146629	PPARG_2	64.5	IMR90p2
81.0	B10	445.874577679341	PPARG_2	64.5	IMR90p2
81.5	B10	535.038485688406	PPARG_2	64.5	IMR90p2
82.0	B10	580.35691372052	PPARG_2	64.5	IMR90p2
82.5	B10	534.395719968785	PPARG_2	64.5	IMR90p2
83.0	B10	413.860934876606	PPARG_2	64.5	IMR90p2
83.5	B10	281.073727414097	PPARG_2	64.5	IMR90p2
84.0	B10	159.168322972318	PPARG_2	64.5	IMR90p2
84.5	B10	61.1035888211944	PPARG_2	64.5	IMR90p2
85.0	B10	11.4083462124597	PPARG_2	64.5	IMR90p2
85.5	B10	2.59847763904514	PPARG_2	64.5	IMR90p2
86.0	B10	3.15793821628125	PPARG_2	64.5	IMR90p2
86.5	B10	3.12353213962336	PPARG_2	64.5	IMR90p2
87.0	B10	3.87248015335399	PPARG_2	64.5	IMR90p2
87.5	B10	4.32267470941048	PPARG_2	64.5	IMR90p2
88.0	B10	4.26396746991674	PPARG_2	64.5	IMR90p2
88.5	B10	4.04059802492907	PPARG_2	64.5	IMR90p2
89.0	B10	3.45753395673171	PPARG_2	64.5	IMR90p2
89.5	B10	2.86189480871394	PPARG_2	64.5	IMR90p2
90.0	B10	2.63713210027464	PPARG_2	64.5	IMR90p2
90.5	B10	2.61754660910515	PPARG_2	64.5	IMR90p2
91.0	B10	2.63979865055626	PPARG_2	64.5	IMR90p2
91.5	B10	2.46126025742689	PPARG_2	64.5	IMR90p2
92.0	B10	2.12731770170205	PPARG_2	64.5	IMR90p2
92.5	B10	2.08054651464636	PPARG_2	64.5	IMR90p2
93.0	B10	1.90609738530162	PPARG_2	64.5	IMR90p2
93.5	B10	2.56681541478548	PPARG_2	64.5	IMR90p2
94.0	B10	3.1967957746661	PPARG_2	64.5	IMR90p2
94.5	B10	5.52157658062657	PPARG_2	64.5	IMR90p2
95.0	B10	3.51277036742027	PPARG_2	64.5	IMR90p2
55.0	C10	8.25051029889642	PPARG_2	63.3	IMR90p2
55.5	C10	17.8761056476076	PPARG_2	63.3	IMR90p2
56.0	C10	16.5010205977915	PPARG_2	63.3	IMR90p2
56.5	C10	16.5010205978078	PPARG_2	63.3	IMR90p2
57.0	C10	16.5010205976935	PPARG_2	63.3	IMR90p2
57.5	C10	16.3731741680404	PPARG_2	63.3	IMR90p2
58.0	C10	17.1922827309127	PPARG_2	63.3	IMR90p2
58.5	C10	18.5222535242567	PPARG_2	63.3	IMR90p2
59.0	C10	19.1893161230769	PPARG_2	63.3	IMR90p2
59.5	C10	22.2813001702993	PPARG_2	63.3	IMR90p2
60.0	C10	27.1806741116518	PPARG_2	63.3	IMR90p2
60.5	C10	30.6929826363	PPARG_2	63.3	IMR90p2
61.0	C10	32.1061932706646	PPARG_2	63.3	IMR90p2
61.5	C10	33.1419122387786	PPARG_2	63.3	IMR90p2
62.0	C10	33.9999345811277	PPARG_2	63.3	IMR90p2
62.5	C10	33.6162931560086	PPARG_2	63.3	IMR90p2
63.0	C10	34.6140754056864	PPARG_2	63.3	IMR90p2
63.5	C10	38.249045580324	PPARG_2	63.3	IMR90p2
64.0	C10	44.877834137056	PPARG_2	63.3	IMR90p2
64.5	C10	54.1324322636679	PPARG_2	63.3	IMR90p2
65.0	C10	66.6196274313527	PPARG_2	63.3	IMR90p2
65.5	C10	81.0743415151171	PPARG_2	63.3	IMR90p2
66.0	C10	96.0671972805314	PPARG_2	63.3	IMR90p2
66.5	C10	108.741606454387	PPARG_2	63.3	IMR90p2
67.0	C10	118.443291185792	PPARG_2	63.3	IMR90p2
67.5	C10	126.696478541786	PPARG_2	63.3	IMR90p2
68.0	C10	132.555702016509	PPARG_2	63.3	IMR90p2
68.5	C10	135.140319250387	PPARG_2	63.3	IMR90p2
69.0	C10	137.749548131386	PPARG_2	63.3	IMR90p2
69.5	C10	141.311429821921	PPARG_2	63.3	IMR90p2
70.0	C10	143.063051725675	PPARG_2	63.3	IMR90p2
70.5	C10	144.92546462487	PPARG_2	63.3	IMR90p2
71.0	C10	149.789449884759	PPARG_2	63.3	IMR90p2
71.5	C10	156.873784396799	PPARG_2	63.3	IMR90p2
72.0	C10	166.774304349151	PPARG_2	63.3	IMR90p2
72.5	C10	179.415493822923	PPARG_2	63.3	IMR90p2
73.0	C10	190.586648270221	PPARG_2	63.3	IMR90p2
73.5	C10	197.842577384914	PPARG_2	63.3	IMR90p2
74.0	C10	199.209431560166	PPARG_2	63.3	IMR90p2
74.5	C10	192.587116328758	PPARG_2	63.3	IMR90p2
75.0	C10	180.758765828693	PPARG_2	63.3	IMR90p2
75.5	C10	168.521751542402	PPARG_2	63.3	IMR90p2
76.0	C10	156.460187699106	PPARG_2	63.3	IMR90p2
76.5	C10	146.719957999686	PPARG_2	63.3	IMR90p2
77.0	C10	140.722997702157	PPARG_2	63.3	IMR90p2
77.5	C10	137.514815296771	PPARG_2	63.3	IMR90p2
78.0	C10	136.256083001305	PPARG_2	63.3	IMR90p2
78.5	C10	138.09954764903	PPARG_2	63.3	IMR90p2
79.0	C10	144.453433522959	PPARG_2	63.3	IMR90p2
79.5	C10	170.372710100827	PPARG_2	63.3	IMR90p2
80.0	C10	238.290128463008	PPARG_2	63.3	IMR90p2
80.5	C10	335.937595400856	PPARG_2	63.3	IMR90p2
81.0	C10	432.722738804572	PPARG_2	63.3	IMR90p2
81.5	C10	515.525580033568	PPARG_2	63.3	IMR90p2
82.0	C10	554.597619135468	PPARG_2	63.3	IMR90p2
82.5	C10	503.859776432619	PPARG_2	63.3	IMR90p2
83.0	C10	385.842272169942	PPARG_2	63.3	IMR90p2
83.5	C10	259.838740155021	PPARG_2	63.3	IMR90p2
84.0	C10	144.585925804435	PPARG_2	63.3	IMR90p2
84.5	C10	53.85533337982	PPARG_2	63.3	IMR90p2
85.0	C10	10.5988673921599	PPARG_2	63.3	IMR90p2
85.5	C10	3.84018316863103	PPARG_2	63.3	IMR90p2
86.0	C10	3.88542293506748	PPARG_2	63.3	IMR90p2
86.5	C10	3.10745508774767	PPARG_2	63.3	IMR90p2
87.0	C10	2.40531173450967	PPARG_2	63.3	IMR90p2
87.5	C10	1.83007517237206	PPARG_2	63.3	IMR90p2
88.0	C10	1.55368113395156	PPARG_2	63.3	IMR90p2
88.5	C10	2.04046245569367	PPARG_2	63.3	IMR90p2
89.0	C10	2.0510656175021	PPARG_2	63.3	IMR90p2
89.5	C10	1.63826886016204	PPARG_2	63.3	IMR90p2
90.0	C10	2.01645625775188	PPARG_2	63.3	IMR90p2
90.5	C10	2.32439127996491	PPARG_2	63.3	IMR90p2
91.0	C10	1.94290583163735	PPARG_2	63.3	IMR90p2
91.5	C10	2.2626656660608	PPARG_2	63.3	IMR90p2
92.0	C10	3.08956912532176	PPARG_2	63.3	IMR90p2
92.5	C10	3.09898821835952	PPARG_2	63.3	IMR90p2
93.0	C10	2.72158265189194	PPARG_2	63.3	IMR90p2
93.5	C10	2.85252992059333	PPARG_2	63.3	IMR90p2
94.0	C10	2.84551900205543	PPARG_2	63.3	IMR90p2
94.5	C10	3.17135596477738	PPARG_2	63.3	IMR90p2
95.0	C10	1.68829880069097	PPARG_2	63.3	IMR90p2
55.0	D10	5.12765225021144	PPARG_2	61.4	IMR90p2
55.5	D10	11.1099132087907	PPARG_2	61.4	IMR90p2
56.0	D10	10.2553045004221	PPARG_2	61.4	IMR90p2
56.5	D10	10.2553045004346	PPARG_2	61.4	IMR90p2
57.0	D10	10.255304500342	PPARG_2	61.4	IMR90p2
57.5	D10	10.0232397325128	PPARG_2	61.4	IMR90p2
58.0	D10	11.4320861417572	PPARG_2	61.4	IMR90p2
58.5	D10	14.3444407851238	PPARG_2	61.4	IMR90p2
59.0	D10	16.904728765304	PPARG_2	61.4	IMR90p2
59.5	D10	19.8277203052866	PPARG_2	61.4	IMR90p2
60.0	D10	23.1306233568642	PPARG_2	61.4	IMR90p2
60.5	D10	26.4851663618991	PPARG_2	61.4	IMR90p2
61.0	D10	29.131830008514	PPARG_2	61.4	IMR90p2
61.5	D10	30.6048596328272	PPARG_2	61.4	IMR90p2
62.0	D10	32.4424608946952	PPARG_2	61.4	IMR90p2
62.5	D10	34.0758776325827	PPARG_2	61.4	IMR90p2
63.0	D10	34.9714653859976	PPARG_2	61.4	IMR90p2
63.5	D10	37.6854357886775	PPARG_2	61.4	IMR90p2
64.0	D10	43.2889801064065	PPARG_2	61.4	IMR90p2
64.5	D10	50.3953446913441	PPARG_2	61.4	IMR90p2
65.0	D10	60.2204028762184	PPARG_2	61.4	IMR90p2
65.5	D10	73.7808759977762	PPARG_2	61.4	IMR90p2
66.0	D10	87.9678041140198	PPARG_2	61.4	IMR90p2
66.5	D10	100.734692525814	PPARG_2	61.4	IMR90p2
67.0	D10	111.718611965294	PPARG_2	61.4	IMR90p2
67.5	D10	120.134514408454	PPARG_2	61.4	IMR90p2
68.0	D10	125.255424919969	PPARG_2	61.4	IMR90p2
68.5	D10	128.38959629729	PPARG_2	61.4	IMR90p2
69.0	D10	130.804410951709	PPARG_2	61.4	IMR90p2
69.5	D10	133.139192214616	PPARG_2	61.4	IMR90p2
70.0	D10	135.899597246039	PPARG_2	61.4	IMR90p2
70.5	D10	140.233740395806	PPARG_2	61.4	IMR90p2
71.0	D10	147.548323013587	PPARG_2	61.4	IMR90p2
71.5	D10	160.007331585815	PPARG_2	61.4	IMR90p2
72.0	D10	177.72781791688	PPARG_2	61.4	IMR90p2
72.5	D10	198.074806362115	PPARG_2	61.4	IMR90p2
73.0	D10	217.467037897454	PPARG_2	61.4	IMR90p2
73.5	D10	231.099048466535	PPARG_2	61.4	IMR90p2
74.0	D10	233.86160902594	PPARG_2	61.4	IMR90p2
74.5	D10	224.277740423273	PPARG_2	61.4	IMR90p2
75.0	D10	205.442040845021	PPARG_2	61.4	IMR90p2
75.5	D10	181.746337867543	PPARG_2	61.4	IMR90p2
76.0	D10	158.387722002101	PPARG_2	61.4	IMR90p2
76.5	D10	139.161694248595	PPARG_2	61.4	IMR90p2
77.0	D10	126.272369092965	PPARG_2	61.4	IMR90p2
77.5	D10	119.404625612521	PPARG_2	61.4	IMR90p2
78.0	D10	116.690436756038	PPARG_2	61.4	IMR90p2
78.5	D10	116.711999868098	PPARG_2	61.4	IMR90p2
79.0	D10	121.518588376106	PPARG_2	61.4	IMR90p2
79.5	D10	142.398064569303	PPARG_2	61.4	IMR90p2
80.0	D10	196.643639919047	PPARG_2	61.4	IMR90p2
80.5	D10	272.943071428407	PPARG_2	61.4	IMR90p2
81.0	D10	346.598284943329	PPARG_2	61.4	IMR90p2
81.5	D10	408.25712172793	PPARG_2	61.4	IMR90p2
82.0	D10	433.481322229828	PPARG_2	61.4	IMR90p2
82.5	D10	386.390773656785	PPARG_2	61.4	IMR90p2
83.0	D10	289.9756906121	PPARG_2	61.4	IMR90p2
83.5	D10	192.245333341097	PPARG_2	61.4	IMR90p2
84.0	D10	103.500998136424	PPARG_2	61.4	IMR90p2
84.5	D10	35.3187296167681	PPARG_2	61.4	IMR90p2
85.0	D10	5.38786364711228	PPARG_2	61.4	IMR90p2
85.5	D10	2.48687834133591	PPARG_2	61.4	IMR90p2
86.0	D10	3.21471086779263	PPARG_2	61.4	IMR90p2
86.5	D10	3.2836927846368	PPARG_2	61.4	IMR90p2
87.0	D10	2.97401051742173	PPARG_2	61.4	IMR90p2
87.5	D10	3.11336156647371	PPARG_2	61.4	IMR90p2
88.0	D10	3.17914065435878	PPARG_2	61.4	IMR90p2
88.5	D10	2.56718905676644	PPARG_2	61.4	IMR90p2
89.0	D10	1.98114350472207	PPARG_2	61.4	IMR90p2
89.5	D10	1.74523090298339	PPARG_2	61.4	IMR90p2
90.0	D10	1.30777112778156	PPARG_2	61.4	IMR90p2
90.5	D10	1.01053219391889	PPARG_2	61.4	IMR90p2
91.0	D10	1.2522480210128	PPARG_2	61.4	IMR90p2
91.5	D10	1.51593594487474	PPARG_2	61.4	IMR90p2
92.0	D10	1.8665552893641	PPARG_2	61.4	IMR90p2
92.5	D10	2.49637188691833	PPARG_2	61.4	IMR90p2
93.0	D10	2.84590597460476	PPARG_2	61.4	IMR90p2
93.5	D10	3.19211119098247	PPARG_2	61.4	IMR90p2
94.0	D10	3.64095507550536	PPARG_2	61.4	IMR90p2
94.5	D10	4.62574170370334	PPARG_2	61.4	IMR90p2
95.0	D10	2.46946750279375	PPARG_2	61.4	IMR90p2
55.0	E10	-3.69652014909423	PPARG_2	59.0	IMR90p2
55.5	E10	-8.00912698970376	PPARG_2	59.0	IMR90p2
56.0	E10	-7.39304029818811	PPARG_2	59.0	IMR90p2
56.5	E10	-7.39304029818993	PPARG_2	59.0	IMR90p2
57.0	E10	-7.3930402981722	PPARG_2	59.0	IMR90p2
57.5	E10	-7.72775277742255	PPARG_2	59.0	IMR90p2
58.0	E10	-5.70933352185705	PPARG_2	59.0	IMR90p2
58.5	E10	-1.3687384320325	PPARG_2	59.0	IMR90p2
59.0	E10	2.07648386756262	PPARG_2	59.0	IMR90p2
59.5	E10	6.09939314579094	PPARG_2	59.0	IMR90p2
60.0	E10	11.3773541427133	PPARG_2	59.0	IMR90p2
60.5	E10	17.6790506888053	PPARG_2	59.0	IMR90p2
61.0	E10	24.2006802261621	PPARG_2	59.0	IMR90p2
61.5	E10	29.1881043298225	PPARG_2	59.0	IMR90p2
62.0	E10	32.4402186443739	PPARG_2	59.0	IMR90p2
62.5	E10	36.0856768774506	PPARG_2	59.0	IMR90p2
63.0	E10	39.5480446474143	PPARG_2	59.0	IMR90p2
63.5	E10	41.9858086561741	PPARG_2	59.0	IMR90p2
64.0	E10	47.5536500206874	PPARG_2	59.0	IMR90p2
64.5	E10	56.4842581892893	PPARG_2	59.0	IMR90p2
65.0	E10	66.3594396440679	PPARG_2	59.0	IMR90p2
65.5	E10	77.0374830240122	PPARG_2	59.0	IMR90p2
66.0	E10	89.0533246698255	PPARG_2	59.0	IMR90p2
66.5	E10	99.8049003929439	PPARG_2	59.0	IMR90p2
67.0	E10	108.078697440389	PPARG_2	59.0	IMR90p2
67.5	E10	113.973169310214	PPARG_2	59.0	IMR90p2
68.0	E10	117.889862709648	PPARG_2	59.0	IMR90p2
68.5	E10	120.339255759704	PPARG_2	59.0	IMR90p2
69.0	E10	121.838410097967	PPARG_2	59.0	IMR90p2
69.5	E10	122.692753090325	PPARG_2	59.0	IMR90p2
70.0	E10	124.047086959502	PPARG_2	59.0	IMR90p2
70.5	E10	127.090353424428	PPARG_2	59.0	IMR90p2
71.0	E10	131.14967342352	PPARG_2	59.0	IMR90p2
71.5	E10	136.877593640994	PPARG_2	59.0	IMR90p2
72.0	E10	147.593022379831	PPARG_2	59.0	IMR90p2
72.5	E10	162.327746812866	PPARG_2	59.0	IMR90p2
73.0	E10	174.636773824689	PPARG_2	59.0	IMR90p2
73.5	E10	182.873207907094	PPARG_2	59.0	IMR90p2
74.0	E10	185.590122186386	PPARG_2	59.0	IMR90p2
74.5	E10	178.190752417181	PPARG_2	59.0	IMR90p2
75.0	E10	161.444632500163	PPARG_2	59.0	IMR90p2
75.5	E10	144.246114648452	PPARG_2	59.0	IMR90p2
76.0	E10	129.788284794034	PPARG_2	59.0	IMR90p2
76.5	E10	117.782538956841	PPARG_2	59.0	IMR90p2
77.0	E10	110.643127647699	PPARG_2	59.0	IMR90p2
77.5	E10	108.536424494864	PPARG_2	59.0	IMR90p2
78.0	E10	107.34320300951	PPARG_2	59.0	IMR90p2
78.5	E10	107.175433778022	PPARG_2	59.0	IMR90p2
79.0	E10	110.52966984733	PPARG_2	59.0	IMR90p2
79.5	E10	125.878559680841	PPARG_2	59.0	IMR90p2
80.0	E10	171.561128312258	PPARG_2	59.0	IMR90p2
80.5	E10	240.132564260284	PPARG_2	59.0	IMR90p2
81.0	E10	307.042851529327	PPARG_2	59.0	IMR90p2
81.5	E10	364.506824426268	PPARG_2	59.0	IMR90p2
82.0	E10	394.219245606073	PPARG_2	59.0	IMR90p2
82.5	E10	358.832476588901	PPARG_2	59.0	IMR90p2
83.0	E10	274.036920320609	PPARG_2	59.0	IMR90p2
83.5	E10	185.171637776243	PPARG_2	59.0	IMR90p2
84.0	E10	103.324836981978	PPARG_2	59.0	IMR90p2
84.5	E10	37.7244708768626	PPARG_2	59.0	IMR90p2
85.0	E10	6.79617991657454	PPARG_2	59.0	IMR90p2
85.5	E10	2.72378498694991	PPARG_2	59.0	IMR90p2
86.0	E10	3.58675424668934	PPARG_2	59.0	IMR90p2
86.5	E10	4.00805891661872	PPARG_2	59.0	IMR90p2
87.0	E10	3.93822400159286	PPARG_2	59.0	IMR90p2
87.5	E10	3.92103053852361	PPARG_2	59.0	IMR90p2
88.0	E10	3.20465705867423	PPARG_2	59.0	IMR90p2
88.5	E10	2.13955662711834	PPARG_2	59.0	IMR90p2
89.0	E10	1.48087557106243	PPARG_2	59.0	IMR90p2
89.5	E10	1.04950787300845	PPARG_2	59.0	IMR90p2
90.0	E10	0.74357118455498	PPARG_2	59.0	IMR90p2
90.5	E10	1.19377929822468	PPARG_2	59.0	IMR90p2
91.0	E10	1.64863871770655	PPARG_2	59.0	IMR90p2
91.5	E10	1.9502768451394	PPARG_2	59.0	IMR90p2
92.0	E10	2.2156433573864	PPARG_2	59.0	IMR90p2
92.5	E10	2.31876935853711	PPARG_2	59.0	IMR90p2
93.0	E10	2.52651480769424	PPARG_2	59.0	IMR90p2
93.5	E10	2.68711528306233	PPARG_2	59.0	IMR90p2
94.0	E10	2.89058734477169	PPARG_2	59.0	IMR90p2
94.5	E10	3.39090271063026	PPARG_2	59.0	IMR90p2
95.0	E10	1.72924049918231	PPARG_2	59.0	IMR90p2
55.0	F10	-11.7743638086545	PPARG_2	57.0	IMR90p2
55.5	F10	-25.5111215854186	PPARG_2	57.0	IMR90p2
56.0	F10	-23.5487276173094	PPARG_2	57.0	IMR90p2
56.5	F10	-23.5487276173046	PPARG_2	57.0	IMR90p2
57.0	F10	-23.548727617346	PPARG_2	57.0	IMR90p2
57.5	F10	-24.1515300766422	PPARG_2	57.0	IMR90p2
58.0	F10	-20.4924878758414	PPARG_2	57.0	IMR90p2
58.5	F10	-12.9919262374943	PPARG_2	57.0	IMR90p2
59.0	F10	-5.88261672684609	PPARG_2	57.0	IMR90p2
59.5	F10	2.30653357301276	PPARG_2	57.0	IMR90p2
60.0	F10	11.1733367987492	PPARG_2	57.0	IMR90p2
60.5	F10	19.951991675377	PPARG_2	57.0	IMR90p2
61.0	F10	28.4757534092896	PPARG_2	57.0	IMR90p2
61.5	F10	35.5679978628573	PPARG_2	57.0	IMR90p2
62.0	F10	40.5452805149957	PPARG_2	57.0	IMR90p2
62.5	F10	44.8053217534455	PPARG_2	57.0	IMR90p2
63.0	F10	48.0815192571386	PPARG_2	57.0	IMR90p2
63.5	F10	49.9072226305087	PPARG_2	57.0	IMR90p2
64.0	F10	52.3099339422212	PPARG_2	57.0	IMR90p2
64.5	F10	56.9608546284252	PPARG_2	57.0	IMR90p2
65.0	F10	62.5548827005701	PPARG_2	57.0	IMR90p2
65.5	F10	69.2979849538485	PPARG_2	57.0	IMR90p2
66.0	F10	78.3582666809539	PPARG_2	57.0	IMR90p2
66.5	F10	88.4111589885671	PPARG_2	57.0	IMR90p2
67.0	F10	96.8765589618808	PPARG_2	57.0	IMR90p2
67.5	F10	102.972232685389	PPARG_2	57.0	IMR90p2
68.0	F10	107.354617932699	PPARG_2	57.0	IMR90p2
68.5	F10	109.696010670908	PPARG_2	57.0	IMR90p2
69.0	F10	109.875134602443	PPARG_2	57.0	IMR90p2
69.5	F10	109.156996690216	PPARG_2	57.0	IMR90p2
70.0	F10	109.701728532469	PPARG_2	57.0	IMR90p2
70.5	F10	111.153016206843	PPARG_2	57.0	IMR90p2
71.0	F10	112.870039208882	PPARG_2	57.0	IMR90p2
71.5	F10	116.277797248118	PPARG_2	57.0	IMR90p2
72.0	F10	122.893234135957	PPARG_2	57.0	IMR90p2
72.5	F10	131.174335071506	PPARG_2	57.0	IMR90p2
73.0	F10	138.280953646808	PPARG_2	57.0	IMR90p2
73.5	F10	143.79870879987	PPARG_2	57.0	IMR90p2
74.0	F10	146.055406129666	PPARG_2	57.0	IMR90p2
74.5	F10	142.150814079388	PPARG_2	57.0	IMR90p2
75.0	F10	132.451467778639	PPARG_2	57.0	IMR90p2
75.5	F10	121.525427759389	PPARG_2	57.0	IMR90p2
76.0	F10	111.31755903912	PPARG_2	57.0	IMR90p2
76.5	F10	102.552778343994	PPARG_2	57.0	IMR90p2
77.0	F10	97.3825187458617	PPARG_2	57.0	IMR90p2
77.5	F10	95.5845110176291	PPARG_2	57.0	IMR90p2
78.0	F10	95.0571892635138	PPARG_2	57.0	IMR90p2
78.5	F10	95.5379955396198	PPARG_2	57.0	IMR90p2
79.0	F10	97.8642854228801	PPARG_2	57.0	IMR90p2
79.5	F10	107.723829481126	PPARG_2	57.0	IMR90p2
80.0	F10	142.572750315238	PPARG_2	57.0	IMR90p2
80.5	F10	199.167104381897	PPARG_2	57.0	IMR90p2
81.0	F10	255.561643688171	PPARG_2	57.0	IMR90p2
81.5	F10	304.31962922584	PPARG_2	57.0	IMR90p2
82.0	F10	333.653409724807	PPARG_2	57.0	IMR90p2
82.5	F10	309.116948325313	PPARG_2	57.0	IMR90p2
83.0	F10	237.888185097601	PPARG_2	57.0	IMR90p2
83.5	F10	161.786570214696	PPARG_2	57.0	IMR90p2
84.0	F10	92.6445629593132	PPARG_2	57.0	IMR90p2
84.5	F10	35.162433516253	PPARG_2	57.0	IMR90p2
85.0	F10	6.79577234930002	PPARG_2	57.0	IMR90p2
85.5	F10	3.56650079880183	PPARG_2	57.0	IMR90p2
86.0	F10	4.47597483795158	PPARG_2	57.0	IMR90p2
86.5	F10	4.53218507484803	PPARG_2	57.0	IMR90p2
87.0	F10	4.21268830296719	PPARG_2	57.0	IMR90p2
87.5	F10	3.54065475242192	PPARG_2	57.0	IMR90p2
88.0	F10	2.54842203576737	PPARG_2	57.0	IMR90p2
88.5	F10	1.97800120361768	PPARG_2	57.0	IMR90p2
89.0	F10	1.77835588706267	PPARG_2	57.0	IMR90p2
89.5	F10	1.65029163322345	PPARG_2	57.0	IMR90p2
90.0	F10	1.24953294737907	PPARG_2	57.0	IMR90p2
90.5	F10	1.27717779964905	PPARG_2	57.0	IMR90p2
91.0	F10	1.4577382376238	PPARG_2	57.0	IMR90p2
91.5	F10	0.947376684228971	PPARG_2	57.0	IMR90p2
92.0	F10	0.750229563029507	PPARG_2	57.0	IMR90p2
92.5	F10	1.43184229226244	PPARG_2	57.0	IMR90p2
93.0	F10	1.6603692634942	PPARG_2	57.0	IMR90p2
93.5	F10	1.8355920788423	PPARG_2	57.0	IMR90p2
94.0	F10	2.43195906466156	PPARG_2	57.0	IMR90p2
94.5	F10	3.43162797072921	PPARG_2	57.0	IMR90p2
95.0	F10	1.81126053725586	PPARG_2	57.0	IMR90p2
55.0	G10	-14.0010870725037	PPARG_2	55.7	IMR90p2
55.5	G10	-30.3356886570916	PPARG_2	55.7	IMR90p2
56.0	G10	-28.0021741450067	PPARG_2	55.7	IMR90p2
56.5	G10	-28.0021741450126	PPARG_2	55.7	IMR90p2
57.0	G10	-28.0021741449705	PPARG_2	55.7	IMR90p2
57.5	G10	-28.8038168891768	PPARG_2	55.7	IMR90p2
58.0	G10	-24.0094085697517	PPARG_2	55.7	IMR90p2
58.5	G10	-13.2989227409777	PPARG_2	55.7	IMR90p2
59.0	G10	-4.78640924109106	PPARG_2	55.7	IMR90p2
59.5	G10	3.15687447026278	PPARG_2	55.7	IMR90p2
60.0	G10	12.8845961003996	PPARG_2	55.7	IMR90p2
60.5	G10	22.742646608532	PPARG_2	55.7	IMR90p2
61.0	G10	29.5984348170196	PPARG_2	55.7	IMR90p2
61.5	G10	35.0823941105106	PPARG_2	55.7	IMR90p2
62.0	G10	40.4488445320263	PPARG_2	55.7	IMR90p2
62.5	G10	43.532440891479	PPARG_2	55.7	IMR90p2
63.0	G10	44.3861770847336	PPARG_2	55.7	IMR90p2
63.5	G10	45.7104594618689	PPARG_2	55.7	IMR90p2
64.0	G10	48.1559604529997	PPARG_2	55.7	IMR90p2
64.5	G10	50.2146055006421	PPARG_2	55.7	IMR90p2
65.0	G10	52.8244112282036	PPARG_2	55.7	IMR90p2
65.5	G10	57.5368394545359	PPARG_2	55.7	IMR90p2
66.0	G10	63.953915417822	PPARG_2	55.7	IMR90p2
66.5	G10	70.6618683686182	PPARG_2	55.7	IMR90p2
67.0	G10	78.4023735460464	PPARG_2	55.7	IMR90p2
67.5	G10	87.1026829577219	PPARG_2	55.7	IMR90p2
68.0	G10	94.3000078233353	PPARG_2	55.7	IMR90p2
68.5	G10	99.0031078255073	PPARG_2	55.7	IMR90p2
69.0	G10	101.993674034091	PPARG_2	55.7	IMR90p2
69.5	G10	102.39530025456	PPARG_2	55.7	IMR90p2
70.0	G10	101.98391928628	PPARG_2	55.7	IMR90p2
70.5	G10	102.21401999447	PPARG_2	55.7	IMR90p2
71.0	G10	102.82792761395	PPARG_2	55.7	IMR90p2
71.5	G10	106.340608040627	PPARG_2	55.7	IMR90p2
72.0	G10	114.492213034138	PPARG_2	55.7	IMR90p2
72.5	G10	124.445364702846	PPARG_2	55.7	IMR90p2
73.0	G10	134.453504231233	PPARG_2	55.7	IMR90p2
73.5	G10	142.870865182216	PPARG_2	55.7	IMR90p2
74.0	G10	145.831740258249	PPARG_2	55.7	IMR90p2
74.5	G10	141.765704168466	PPARG_2	55.7	IMR90p2
75.0	G10	131.557791337088	PPARG_2	55.7	IMR90p2
75.5	G10	118.059474950535	PPARG_2	55.7	IMR90p2
76.0	G10	105.714463593084	PPARG_2	55.7	IMR90p2
76.5	G10	96.018488359937	PPARG_2	55.7	IMR90p2
77.0	G10	88.7896354414873	PPARG_2	55.7	IMR90p2
77.5	G10	85.0646771980327	PPARG_2	55.7	IMR90p2
78.0	G10	83.9517367521785	PPARG_2	55.7	IMR90p2
78.5	G10	83.1809655032908	PPARG_2	55.7	IMR90p2
79.0	G10	83.451066719206	PPARG_2	55.7	IMR90p2
79.5	G10	89.8112613909192	PPARG_2	55.7	IMR90p2
80.0	G10	115.823591552948	PPARG_2	55.7	IMR90p2
80.5	G10	161.877187867195	PPARG_2	55.7	IMR90p2
81.0	G10	210.145002763	PPARG_2	55.7	IMR90p2
81.5	G10	252.815238183001	PPARG_2	55.7	IMR90p2
82.0	G10	282.185702586029	PPARG_2	55.7	IMR90p2
82.5	G10	269.63500853046	PPARG_2	55.7	IMR90p2
83.0	G10	213.195256961286	PPARG_2	55.7	IMR90p2
83.5	G10	148.287523057474	PPARG_2	55.7	IMR90p2
84.0	G10	89.0691119027728	PPARG_2	55.7	IMR90p2
84.5	G10	37.5679581955942	PPARG_2	55.7	IMR90p2
85.0	G10	8.23426836721052	PPARG_2	55.7	IMR90p2
85.5	G10	2.63642236153061	PPARG_2	55.7	IMR90p2
86.0	G10	3.26270781505514	PPARG_2	55.7	IMR90p2
86.5	G10	2.72925264265581	PPARG_2	55.7	IMR90p2
87.0	G10	2.30726721523973	PPARG_2	55.7	IMR90p2
87.5	G10	2.40106728926116	PPARG_2	55.7	IMR90p2
88.0	G10	2.41296865807095	PPARG_2	55.7	IMR90p2
88.5	G10	1.93928923701355	PPARG_2	55.7	IMR90p2
89.0	G10	1.83333599907593	PPARG_2	55.7	IMR90p2
89.5	G10	2.30328630313608	PPARG_2	55.7	IMR90p2
90.0	G10	2.19989182006185	PPARG_2	55.7	IMR90p2
90.5	G10	1.72946145615964	PPARG_2	55.7	IMR90p2
91.0	G10	1.87812713635049	PPARG_2	55.7	IMR90p2
91.5	G10	1.9252984849557	PPARG_2	55.7	IMR90p2
92.0	G10	1.5399053875845	PPARG_2	55.7	IMR90p2
92.5	G10	1.46200789632758	PPARG_2	55.7	IMR90p2
93.0	G10	2.05485422532087	PPARG_2	55.7	IMR90p2
93.5	G10	1.97088125529962	PPARG_2	55.7	IMR90p2
94.0	G10	1.9000537152894	PPARG_2	55.7	IMR90p2
94.5	G10	1.45892200590214	PPARG_2	55.7	IMR90p2
95.0	G10	0.240600957374852	PPARG_2	55.7	IMR90p2
55.0	H10	-14.5722518730154	PPARG_2	55.0	IMR90p2
55.5	H10	-31.5732123915329	PPARG_2	55.0	IMR90p2
56.0	H10	-29.1445037460313	PPARG_2	55.0	IMR90p2
56.5	H10	-29.1445037460379	PPARG_2	55.0	IMR90p2
57.0	H10	-29.1445037459823	PPARG_2	55.0	IMR90p2
57.5	H10	-30.2288727557265	PPARG_2	55.0	IMR90p2
58.0	H10	-23.5665032379547	PPARG_2	55.0	IMR90p2
58.5	H10	-10.2617175561847	PPARG_2	55.0	IMR90p2
59.0	H10	-0.137657780092923	PPARG_2	55.0	IMR90p2
59.5	H10	9.11906262948719	PPARG_2	55.0	IMR90p2
60.0	H10	18.1134302872541	PPARG_2	55.0	IMR90p2
60.5	H10	25.5963996371663	PPARG_2	55.0	IMR90p2
61.0	H10	31.8225033776738	PPARG_2	55.0	IMR90p2
61.5	H10	37.1301736193361	PPARG_2	55.0	IMR90p2
62.0	H10	41.1252660999188	PPARG_2	55.0	IMR90p2
62.5	H10	43.8776958912553	PPARG_2	55.0	IMR90p2
63.0	H10	45.3675205424485	PPARG_2	55.0	IMR90p2
63.5	H10	46.5633030722365	PPARG_2	55.0	IMR90p2
64.0	H10	48.1270971360545	PPARG_2	55.0	IMR90p2
64.5	H10	50.3852612402944	PPARG_2	55.0	IMR90p2
65.0	H10	54.0113215888211	PPARG_2	55.0	IMR90p2
65.5	H10	59.3858304889435	PPARG_2	55.0	IMR90p2
66.0	H10	65.6118607123885	PPARG_2	55.0	IMR90p2
66.5	H10	72.199725021972	PPARG_2	55.0	IMR90p2
67.0	H10	78.1108784489276	PPARG_2	55.0	IMR90p2
67.5	H10	82.6799479897639	PPARG_2	55.0	IMR90p2
68.0	H10	86.3286781321589	PPARG_2	55.0	IMR90p2
68.5	H10	88.515201547384	PPARG_2	55.0	IMR90p2
69.0	H10	89.0681794756581	PPARG_2	55.0	IMR90p2
69.5	H10	89.267499828228	PPARG_2	55.0	IMR90p2
70.0	H10	89.6852751629942	PPARG_2	55.0	IMR90p2
70.5	H10	89.3609591239095	PPARG_2	55.0	IMR90p2
71.0	H10	88.7661139860376	PPARG_2	55.0	IMR90p2
71.5	H10	89.0633144360401	PPARG_2	55.0	IMR90p2
72.0	H10	90.2415899774137	PPARG_2	55.0	IMR90p2
72.5	H10	91.6560612143369	PPARG_2	55.0	IMR90p2
73.0	H10	94.2375428778411	PPARG_2	55.0	IMR90p2
73.5	H10	97.7436114008295	PPARG_2	55.0	IMR90p2
74.0	H10	99.9740001644562	PPARG_2	55.0	IMR90p2
74.5	H10	100.369651453865	PPARG_2	55.0	IMR90p2
75.0	H10	98.9611252643368	PPARG_2	55.0	IMR90p2
75.5	H10	95.1339472556215	PPARG_2	55.0	IMR90p2
76.0	H10	89.995954888968	PPARG_2	55.0	IMR90p2
76.5	H10	85.5557142160843	PPARG_2	55.0	IMR90p2
77.0	H10	81.9596650873091	PPARG_2	55.0	IMR90p2
77.5	H10	79.8092793572665	PPARG_2	55.0	IMR90p2
78.0	H10	79.0641979938152	PPARG_2	55.0	IMR90p2
78.5	H10	78.923516027338	PPARG_2	55.0	IMR90p2
79.0	H10	79.6476192871661	PPARG_2	55.0	IMR90p2
79.5	H10	84.5264122984408	PPARG_2	55.0	IMR90p2
80.0	H10	106.537247877556	PPARG_2	55.0	IMR90p2
80.5	H10	148.22904985383	PPARG_2	55.0	IMR90p2
81.0	H10	193.524318143394	PPARG_2	55.0	IMR90p2
81.5	H10	233.521144858615	PPARG_2	55.0	IMR90p2
82.0	H10	262.549062343671	PPARG_2	55.0	IMR90p2
82.5	H10	253.737269728864	PPARG_2	55.0	IMR90p2
83.0	H10	202.696675408816	PPARG_2	55.0	IMR90p2
83.5	H10	141.445384244445	PPARG_2	55.0	IMR90p2
84.0	H10	85.4203667855635	PPARG_2	55.0	IMR90p2
84.5	H10	36.477587199696	PPARG_2	55.0	IMR90p2
85.0	H10	8.06479663182563	PPARG_2	55.0	IMR90p2
85.5	H10	2.31472474665202	PPARG_2	55.0	IMR90p2
86.0	H10	3.22516403746408	PPARG_2	55.0	IMR90p2
86.5	H10	3.58764400958199	PPARG_2	55.0	IMR90p2
87.0	H10	3.609031355409	PPARG_2	55.0	IMR90p2
87.5	H10	3.4178993242466	PPARG_2	55.0	IMR90p2
88.0	H10	3.11035809657875	PPARG_2	55.0	IMR90p2
88.5	H10	2.84537862255047	PPARG_2	55.0	IMR90p2
89.0	H10	2.33285577398038	PPARG_2	55.0	IMR90p2
89.5	H10	2.26976699516422	PPARG_2	55.0	IMR90p2
90.0	H10	2.46549241315745	PPARG_2	55.0	IMR90p2
90.5	H10	2.45659275619346	PPARG_2	55.0	IMR90p2
91.0	H10	2.6473527233386	PPARG_2	55.0	IMR90p2
91.5	H10	2.79672686398914	PPARG_2	55.0	IMR90p2
92.0	H10	2.34355982416957	PPARG_2	55.0	IMR90p2
92.5	H10	1.78212609235754	PPARG_2	55.0	IMR90p2
93.0	H10	1.35202053996892	PPARG_2	55.0	IMR90p2
93.5	H10	0.395882117078031	PPARG_2	55.0	IMR90p2
94.0	H10	-0.138724821994515	PPARG_2	55.0	IMR90p2
94.5	H10	-1.03835262809491	PPARG_2	55.0	IMR90p2
95.0	H10	-0.936368543159119	PPARG_2	55.0	IMR90p2
