# Supplementary material for: Primer PICKR: literature-mined scoring platform for robust RT–qPCR primers
Source: Nat Commun. 2026 May 28;17:6938. doi: 10.1038/s41467-026-73648-2 (PMC13388996; doi:10.1038/s41467-026-73648-2)
Supplement: Supplementary file 11 — Source Data [file 41467_2026_73648_MOESM11_ESM.zip › Suppl_Fig_S11/amplification_data_CREB1_2.csv]

Cycle	Well	Fluorescence	Target	melt temp	Replicate
1	A3	-5.45949264573301	CREB1_2	65.0	IMR90p2
2	A3	0.410103095641261	CREB1_2	65.0	IMR90p2
3	A3	-5.09005024856606	CREB1_2	65.0	IMR90p2
4	A3	3.90865078134584	CREB1_2	65.0	IMR90p2
5	A3	1.56334148028373	CREB1_2	65.0	IMR90p2
6	A3	3.08225183478498	CREB1_2	65.0	IMR90p2
7	A3	-1.33974977114212	CREB1_2	65.0	IMR90p2
8	A3	-3.52811677104273	CREB1_2	65.0	IMR90p2
9	A3	2.23660175355326	CREB1_2	65.0	IMR90p2
10	A3	-0.804812205167309	CREB1_2	65.0	IMR90p2
11	A3	3.97381956473328	CREB1_2	65.0	IMR90p2
12	A3	0.616569724938472	CREB1_2	65.0	IMR90p2
13	A3	-1.72948580472712	CREB1_2	65.0	IMR90p2
14	A3	2.74732698124308	CREB1_2	65.0	IMR90p2
15	A3	2.25528327080792	CREB1_2	65.0	IMR90p2
16	A3	4.85223085599728	CREB1_2	65.0	IMR90p2
17	A3	1.6130144071567	CREB1_2	65.0	IMR90p2
18	A3	0.476587327028938	CREB1_2	65.0	IMR90p2
19	A3	-3.11748924133462	CREB1_2	65.0	IMR90p2
20	A3	-2.4784546776732	CREB1_2	65.0	IMR90p2
21	A3	1.38007192596478	CREB1_2	65.0	IMR90p2
22	A3	-5.35569263433081	CREB1_2	65.0	IMR90p2
23	A3	-3.86263557038183	CREB1_2	65.0	IMR90p2
24	A3	-3.71029591112483	CREB1_2	65.0	IMR90p2
25	A3	-5.12354930639276	CREB1_2	65.0	IMR90p2
26	A3	-2.76256762559797	CREB1_2	65.0	IMR90p2
27	A3	5.73662716334684	CREB1_2	65.0	IMR90p2
28	A3	10.8570909319637	CREB1_2	65.0	IMR90p2
29	A3	21.1045604228852	CREB1_2	65.0	IMR90p2
30	A3	42.3669187852438	CREB1_2	65.0	IMR90p2
31	A3	82.9143183255683	CREB1_2	65.0	IMR90p2
32	A3	157.453300454564	CREB1_2	65.0	IMR90p2
33	A3	277.460087270111	CREB1_2	65.0	IMR90p2
34	A3	445.933306482193	CREB1_2	65.0	IMR90p2
35	A3	608.341387422496	CREB1_2	65.0	IMR90p2
36	A3	770.346545850333	CREB1_2	65.0	IMR90p2
37	A3	935.918957201104	CREB1_2	65.0	IMR90p2
38	A3	1103.75646872947	CREB1_2	65.0	IMR90p2
39	A3	1274.14411817506	CREB1_2	65.0	IMR90p2
40	A3	1443.11173010246	CREB1_2	65.0	IMR90p2
1	B3	2.49356542009355	CREB1_2	64.5	IMR90p2
2	B3	5.52338787524741	CREB1_2	64.5	IMR90p2
3	B3	3.03144549027638	CREB1_2	64.5	IMR90p2
4	B3	-1.39243854965389	CREB1_2	64.5	IMR90p2
5	B3	5.75112584296448	CREB1_2	64.5	IMR90p2
6	B3	2.61589222709608	CREB1_2	64.5	IMR90p2
7	B3	3.17403367555107	CREB1_2	64.5	IMR90p2
8	B3	2.54926096816007	CREB1_2	64.5	IMR90p2
9	B3	-0.612801628562465	CREB1_2	64.5	IMR90p2
10	B3	-7.09959046802396	CREB1_2	64.5	IMR90p2
11	B3	1.59456180459074	CREB1_2	64.5	IMR90p2
12	B3	-0.752748088421868	CREB1_2	64.5	IMR90p2
13	B3	0.488917299751847	CREB1_2	64.5	IMR90p2
14	B3	3.37472205963513	CREB1_2	64.5	IMR90p2
15	B3	-3.75754190386078	CREB1_2	64.5	IMR90p2
16	B3	-0.0974824690060814	CREB1_2	64.5	IMR90p2
17	B3	0.408825066899681	CREB1_2	64.5	IMR90p2
18	B3	-3.56859479863397	CREB1_2	64.5	IMR90p2
19	B3	-4.98152444337029	CREB1_2	64.5	IMR90p2
20	B3	2.20105320532912	CREB1_2	64.5	IMR90p2
21	B3	-1.82843409997304	CREB1_2	64.5	IMR90p2
22	B3	-4.28014370981055	CREB1_2	64.5	IMR90p2
23	B3	-3.10469171634077	CREB1_2	64.5	IMR90p2
24	B3	0.161957480664569	CREB1_2	64.5	IMR90p2
25	B3	-1.93523854044906	CREB1_2	64.5	IMR90p2
26	B3	-2.98061144396706	CREB1_2	64.5	IMR90p2
27	B3	5.7404866906686	CREB1_2	64.5	IMR90p2
28	B3	14.2776936336249	CREB1_2	64.5	IMR90p2
29	B3	25.1807205656555	CREB1_2	64.5	IMR90p2
30	B3	48.1117941311049	CREB1_2	64.5	IMR90p2
31	B3	98.1068475514912	CREB1_2	64.5	IMR90p2
32	B3	189.997063239459	CREB1_2	64.5	IMR90p2
33	B3	342.391013018228	CREB1_2	64.5	IMR90p2
34	B3	523.188280343912	CREB1_2	64.5	IMR90p2
35	B3	699.744048396428	CREB1_2	64.5	IMR90p2
36	B3	874.476583950043	CREB1_2	64.5	IMR90p2
37	B3	1051.636712495	CREB1_2	64.5	IMR90p2
38	B3	1231.14958273419	CREB1_2	64.5	IMR90p2
39	B3	1413.70339881889	CREB1_2	64.5	IMR90p2
40	B3	1594.17116578411	CREB1_2	64.5	IMR90p2
1	C3	-0.887090096995962	CREB1_2	63.3	IMR90p2
2	C3	1.93393883477893	CREB1_2	63.3	IMR90p2
3	C3	0.864891662393347	CREB1_2	63.3	IMR90p2
4	C3	-0.0202637290226448	CREB1_2	63.3	IMR90p2
5	C3	3.50990818031278	CREB1_2	63.3	IMR90p2
6	C3	2.940241589572	CREB1_2	63.3	IMR90p2
7	C3	2.2517957835953	CREB1_2	63.3	IMR90p2
8	C3	-3.23391569894329	CREB1_2	63.3	IMR90p2
9	C3	2.75488403004374	CREB1_2	63.3	IMR90p2
10	C3	-0.917558536175875	CREB1_2	63.3	IMR90p2
11	C3	-1.18527714178981	CREB1_2	63.3	IMR90p2
12	C3	1.89928974881195	CREB1_2	63.3	IMR90p2
13	C3	2.19704873076944	CREB1_2	63.3	IMR90p2
14	C3	-1.90928312783944	CREB1_2	63.3	IMR90p2
15	C3	-2.57187555226619	CREB1_2	63.3	IMR90p2
16	C3	-2.76081451470282	CREB1_2	63.3	IMR90p2
17	C3	-1.385262314594	CREB1_2	63.3	IMR90p2
18	C3	-4.41343927682237	CREB1_2	63.3	IMR90p2
19	C3	-2.6303217996292	CREB1_2	63.3	IMR90p2
20	C3	2.12275538963831	CREB1_2	63.3	IMR90p2
21	C3	-4.34891706773578	CREB1_2	63.3	IMR90p2
22	C3	-0.383880305258117	CREB1_2	63.3	IMR90p2
23	C3	0.15034375360483	CREB1_2	63.3	IMR90p2
24	C3	-3.33831610112202	CREB1_2	63.3	IMR90p2
25	C3	2.03317342750051	CREB1_2	63.3	IMR90p2
26	C3	4.18360365692206	CREB1_2	63.3	IMR90p2
27	C3	7.70230417297171	CREB1_2	63.3	IMR90p2
28	C3	13.2705023777671	CREB1_2	63.3	IMR90p2
29	C3	27.1076298456537	CREB1_2	63.3	IMR90p2
30	C3	45.2684951337569	CREB1_2	63.3	IMR90p2
31	C3	86.4077738935307	CREB1_2	63.3	IMR90p2
32	C3	163.445693948327	CREB1_2	63.3	IMR90p2
33	C3	290.682581423811	CREB1_2	63.3	IMR90p2
34	C3	469.816599292403	CREB1_2	63.3	IMR90p2
35	C3	645.402118593286	CREB1_2	63.3	IMR90p2
36	C3	811.733102898416	CREB1_2	63.3	IMR90p2
37	C3	976.513022472598	CREB1_2	63.3	IMR90p2
38	C3	1144.22868555548	CREB1_2	63.3	IMR90p2
39	C3	1321.07563571275	CREB1_2	63.3	IMR90p2
40	C3	1499.35040267961	CREB1_2	63.3	IMR90p2
1	D3	0.0351449504387347	CREB1_2	61.4	IMR90p2
2	D3	6.24012794562759	CREB1_2	61.4	IMR90p2
3	D3	-0.383167151821908	CREB1_2	61.4	IMR90p2
4	D3	3.20757574824574	CREB1_2	61.4	IMR90p2
5	D3	3.41835385755303	CREB1_2	61.4	IMR90p2
6	D3	-2.02214844886566	CREB1_2	61.4	IMR90p2
7	D3	4.80233979213699	CREB1_2	61.4	IMR90p2
8	D3	6.27493415237404	CREB1_2	61.4	IMR90p2
9	D3	-1.54407925668511	CREB1_2	61.4	IMR90p2
10	D3	2.83494802968016	CREB1_2	61.4	IMR90p2
11	D3	4.55729591829322	CREB1_2	61.4	IMR90p2
12	D3	-4.14305026865759	CREB1_2	61.4	IMR90p2
13	D3	-2.39350716254967	CREB1_2	61.4	IMR90p2
14	D3	-2.66711409969184	CREB1_2	61.4	IMR90p2
15	D3	-2.77084431455341	CREB1_2	61.4	IMR90p2
16	D3	-2.25726406994227	CREB1_2	61.4	IMR90p2
17	D3	-0.245040642190816	CREB1_2	61.4	IMR90p2
18	D3	0.0458591023184454	CREB1_2	61.4	IMR90p2
19	D3	-0.241650374988694	CREB1_2	61.4	IMR90p2
20	D3	-3.19742255434221	CREB1_2	61.4	IMR90p2
21	D3	-0.935690957477163	CREB1_2	61.4	IMR90p2
22	D3	-0.947348179368873	CREB1_2	61.4	IMR90p2
23	D3	-0.235965115651197	CREB1_2	61.4	IMR90p2
24	D3	-6.26768084901096	CREB1_2	61.4	IMR90p2
25	D3	-4.11070345063627	CREB1_2	61.4	IMR90p2
26	D3	-2.5062819810978	CREB1_2	61.4	IMR90p2
27	D3	-3.01647040381204	CREB1_2	61.4	IMR90p2
28	D3	-1.60887619927917	CREB1_2	61.4	IMR90p2
29	D3	11.1427452184471	CREB1_2	61.4	IMR90p2
30	D3	13.6555724791924	CREB1_2	61.4	IMR90p2
31	D3	28.7066782001884	CREB1_2	61.4	IMR90p2
32	D3	65.5536538001033	CREB1_2	61.4	IMR90p2
33	D3	125.811102026475	CREB1_2	61.4	IMR90p2
34	D3	243.065626662073	CREB1_2	61.4	IMR90p2
35	D3	411.506432169968	CREB1_2	61.4	IMR90p2
36	D3	583.841830098593	CREB1_2	61.4	IMR90p2
37	D3	751.016037543135	CREB1_2	61.4	IMR90p2
38	D3	917.02034145758	CREB1_2	61.4	IMR90p2
39	D3	1087.975814616	CREB1_2	61.4	IMR90p2
40	D3	1266.02489935673	CREB1_2	61.4	IMR90p2
1	E3	6.03089825499274	CREB1_2	59.0	IMR90p2
2	E3	1.85814924291572	CREB1_2	59.0	IMR90p2
3	E3	-1.86814850240535	CREB1_2	59.0	IMR90p2
4	E3	3.38498492619146	CREB1_2	59.0	IMR90p2
5	E3	0.0933165604355963	CREB1_2	59.0	IMR90p2
6	E3	-0.202156747414392	CREB1_2	59.0	IMR90p2
7	E3	0.594065565676829	CREB1_2	59.0	IMR90p2
8	E3	-0.739445401405646	CREB1_2	59.0	IMR90p2
9	E3	0.346773804737495	CREB1_2	59.0	IMR90p2
10	E3	1.20824698838715	CREB1_2	59.0	IMR90p2
11	E3	1.65008289477191	CREB1_2	59.0	IMR90p2
12	E3	2.68202668212825	CREB1_2	59.0	IMR90p2
13	E3	-0.924013283422937	CREB1_2	59.0	IMR90p2
14	E3	-0.128896149346019	CREB1_2	59.0	IMR90p2
15	E3	-1.6460636853667	CREB1_2	59.0	IMR90p2
16	E3	-1.16544774705153	CREB1_2	59.0	IMR90p2
17	E3	1.01186512957065	CREB1_2	59.0	IMR90p2
18	E3	5.46268265882827	CREB1_2	59.0	IMR90p2
19	E3	-0.43261672613562	CREB1_2	59.0	IMR90p2
20	E3	0.0742262600138019	CREB1_2	59.0	IMR90p2
21	E3	-5.68790361325546	CREB1_2	59.0	IMR90p2
22	E3	-1.39597925533917	CREB1_2	59.0	IMR90p2
23	E3	-1.61145341001475	CREB1_2	59.0	IMR90p2
24	E3	-2.36643400441699	CREB1_2	59.0	IMR90p2
25	E3	0.401962448331687	CREB1_2	59.0	IMR90p2
26	E3	2.3680423443052	CREB1_2	59.0	IMR90p2
27	E3	0.456374814865285	CREB1_2	59.0	IMR90p2
28	E3	-2.06018023302659	CREB1_2	59.0	IMR90p2
29	E3	1.35175381981662	CREB1_2	59.0	IMR90p2
30	E3	6.65670857869645	CREB1_2	59.0	IMR90p2
31	E3	-1.1434487433462	CREB1_2	59.0	IMR90p2
32	E3	12.7710562985126	CREB1_2	59.0	IMR90p2
33	E3	32.1020713944763	CREB1_2	59.0	IMR90p2
34	E3	59.1226468932682	CREB1_2	59.0	IMR90p2
35	E3	112.340258797255	CREB1_2	59.0	IMR90p2
36	E3	211.972983178353	CREB1_2	59.0	IMR90p2
37	E3	351.57942563329	CREB1_2	59.0	IMR90p2
38	E3	536.650365029052	CREB1_2	59.0	IMR90p2
39	E3	715.371811224177	CREB1_2	59.0	IMR90p2
40	E3	887.743764218665	CREB1_2	59.0	IMR90p2
1	F3	8.24145866057916	CREB1_2	57.0	IMR90p2
2	F3	2.9502734368848	CREB1_2	57.0	IMR90p2
3	F3	-3.49688944224636	CREB1_2	57.0	IMR90p2
4	F3	1.53073207072111	CREB1_2	57.0	IMR90p2
5	F3	2.37836910573242	CREB1_2	57.0	IMR90p2
6	F3	-2.1635556326969	CREB1_2	57.0	IMR90p2
7	F3	3.14075560237416	CREB1_2	57.0	IMR90p2
8	F3	0.412957769342029	CREB1_2	57.0	IMR90p2
9	F3	0.472447147238199	CREB1_2	57.0	IMR90p2
10	F3	-1.4008330139568	CREB1_2	57.0	IMR90p2
11	F3	3.32494807319563	CREB1_2	57.0	IMR90p2
12	F3	1.9506574533998	CREB1_2	57.0	IMR90p2
13	F3	-1.51211781080565	CREB1_2	57.0	IMR90p2
14	F3	-1.11203702029343	CREB1_2	57.0	IMR90p2
15	F3	0.827676115831764	CREB1_2	57.0	IMR90p2
16	F3	4.7773677175901	CREB1_2	57.0	IMR90p2
17	F3	2.32531359840823	CREB1_2	57.0	IMR90p2
18	F3	-0.927844586244646	CREB1_2	57.0	IMR90p2
19	F3	-0.513861645420093	CREB1_2	57.0	IMR90p2
20	F3	-2.87274620158178	CREB1_2	57.0	IMR90p2
21	F3	-3.10314655694947	CREB1_2	57.0	IMR90p2
22	F3	-1.99255600346578	CREB1_2	57.0	IMR90p2
23	F3	-4.08889726062034	CREB1_2	57.0	IMR90p2
24	F3	2.52905876297109	CREB1_2	57.0	IMR90p2
25	F3	1.80050779243038	CREB1_2	57.0	IMR90p2
26	F3	0.84694412591989	CREB1_2	57.0	IMR90p2
27	F3	0.537794021539412	CREB1_2	57.0	IMR90p2
28	F3	-0.388696751600492	CREB1_2	57.0	IMR90p2
29	F3	2.31212102256677	CREB1_2	57.0	IMR90p2
30	F3	1.30674373688589	CREB1_2	57.0	IMR90p2
31	F3	0.90561308579754	CREB1_2	57.0	IMR90p2
32	F3	3.2520445237401	CREB1_2	57.0	IMR90p2
33	F3	7.81988489231253	CREB1_2	57.0	IMR90p2
34	F3	15.8714837668558	CREB1_2	57.0	IMR90p2
35	F3	36.5817275079003	CREB1_2	57.0	IMR90p2
36	F3	64.9672548716862	CREB1_2	57.0	IMR90p2
37	F3	124.218305209128	CREB1_2	57.0	IMR90p2
38	F3	227.964636322313	CREB1_2	57.0	IMR90p2
39	F3	340.294147553594	CREB1_2	57.0	IMR90p2
40	F3	466.124734269096	CREB1_2	57.0	IMR90p2
1	G3	22.6041588235244	CREB1_2	55.7	IMR90p2
2	G3	9.26801918904039	CREB1_2	55.7	IMR90p2
3	G3	6.48723434738713	CREB1_2	55.7	IMR90p2
4	G3	3.40381062481083	CREB1_2	55.7	IMR90p2
5	G3	3.21251044192422	CREB1_2	55.7	IMR90p2
6	G3	-0.777875081635102	CREB1_2	55.7	IMR90p2
7	G3	2.80312169169292	CREB1_2	55.7	IMR90p2
8	G3	-1.02946064447906	CREB1_2	55.7	IMR90p2
9	G3	-1.32549550441172	CREB1_2	55.7	IMR90p2
10	G3	-0.109940869502225	CREB1_2	55.7	IMR90p2
11	G3	3.40495924318702	CREB1_2	55.7	IMR90p2
12	G3	-2.37286667055423	CREB1_2	55.7	IMR90p2
13	G3	0.81388649321525	CREB1_2	55.7	IMR90p2
14	G3	-0.837154308854679	CREB1_2	55.7	IMR90p2
15	G3	-5.86557749164649	CREB1_2	55.7	IMR90p2
16	G3	-0.0626533039367132	CREB1_2	55.7	IMR90p2
17	G3	3.65043593852761	CREB1_2	55.7	IMR90p2
18	G3	0.829793881980549	CREB1_2	55.7	IMR90p2
19	G3	-1.93806437917146	CREB1_2	55.7	IMR90p2
20	G3	-5.25807083289601	CREB1_2	55.7	IMR90p2
21	G3	-6.47448208426067	CREB1_2	55.7	IMR90p2
22	G3	-3.32675280284047	CREB1_2	55.7	IMR90p2
23	G3	1.29228187252693	CREB1_2	55.7	IMR90p2
24	G3	3.13915099909809	CREB1_2	55.7	IMR90p2
25	G3	-5.00533670227878	CREB1_2	55.7	IMR90p2
26	G3	-1.45033582555789	CREB1_2	55.7	IMR90p2
27	G3	2.49836090663939	CREB1_2	55.7	IMR90p2
28	G3	-0.466080970325038	CREB1_2	55.7	IMR90p2
29	G3	0.288747501935177	CREB1_2	55.7	IMR90p2
30	G3	1.35928344692775	CREB1_2	55.7	IMR90p2
31	G3	2.24601978068722	CREB1_2	55.7	IMR90p2
32	G3	-2.69055422890642	CREB1_2	55.7	IMR90p2
33	G3	6.00341565694225	CREB1_2	55.7	IMR90p2
34	G3	8.40149827442565	CREB1_2	55.7	IMR90p2
35	G3	15.098559224059	CREB1_2	55.7	IMR90p2
36	G3	45.98170251395	CREB1_2	55.7	IMR90p2
37	G3	81.9257671922519	CREB1_2	55.7	IMR90p2
38	G3	153.203262027221	CREB1_2	55.7	IMR90p2
39	G3	245.053073451416	CREB1_2	55.7	IMR90p2
40	G3	371.999339738819	CREB1_2	55.7	IMR90p2
1	H3	-9.72502210008815	CREB1_2	55.0	IMR90p2
2	H3	-6.14869584021426	CREB1_2	55.0	IMR90p2
3	H3	-1.24472381527266	CREB1_2	55.0	IMR90p2
4	H3	-2.3745438643632	CREB1_2	55.0	IMR90p2
5	H3	-0.743463852666082	CREB1_2	55.0	IMR90p2
6	H3	1.07068596287309	CREB1_2	55.0	IMR90p2
7	H3	9.44525329674843	CREB1_2	55.0	IMR90p2
8	H3	2.89949267811198	CREB1_2	55.0	IMR90p2
9	H3	-4.81601150576898	CREB1_2	55.0	IMR90p2
10	H3	-6.0107088477057	CREB1_2	55.0	IMR90p2
11	H3	9.04134864887737	CREB1_2	55.0	IMR90p2
12	H3	-1.10573862302908	CREB1_2	55.0	IMR90p2
13	H3	-0.566307839135334	CREB1_2	55.0	IMR90p2
14	H3	3.99595985659835	CREB1_2	55.0	IMR90p2
15	H3	1.14357430228483	CREB1_2	55.0	IMR90p2
16	H3	2.7489458668133	CREB1_2	55.0	IMR90p2
17	H3	-4.21715270883897	CREB1_2	55.0	IMR90p2
18	H3	-1.18033288869219	CREB1_2	55.0	IMR90p2
19	H3	-1.07362737483527	CREB1_2	55.0	IMR90p2
20	H3	-0.600049280031726	CREB1_2	55.0	IMR90p2
21	H3	-1.36162724899532	CREB1_2	55.0	IMR90p2
22	H3	3.41068553783361	CREB1_2	55.0	IMR90p2
23	H3	-1.00485416546462	CREB1_2	55.0	IMR90p2
24	H3	1.08587818646265	CREB1_2	55.0	IMR90p2
25	H3	-0.858224467218406	CREB1_2	55.0	IMR90p2
26	H3	2.23137563774844	CREB1_2	55.0	IMR90p2
27	H3	-1.2111016354097	CREB1_2	55.0	IMR90p2
28	H3	0.681681963962092	CREB1_2	55.0	IMR90p2
29	H3	-0.867644768600712	CREB1_2	55.0	IMR90p2
30	H3	2.34014883737336	CREB1_2	55.0	IMR90p2
31	H3	0.0010262801688441	CREB1_2	55.0	IMR90p2
32	H3	-2.71926348787747	CREB1_2	55.0	IMR90p2
33	H3	4.68224145986323	CREB1_2	55.0	IMR90p2
34	H3	6.96980083756716	CREB1_2	55.0	IMR90p2
35	H3	5.84105535322442	CREB1_2	55.0	IMR90p2
36	H3	12.1246694792517	CREB1_2	55.0	IMR90p2
37	H3	28.4384200475442	CREB1_2	55.0	IMR90p2
38	H3	47.026197181473	CREB1_2	55.0	IMR90p2
39	H3	98.936885864513	CREB1_2	55.0	IMR90p2
40	H3	180.607013174726	CREB1_2	55.0	IMR90p2
