# Supplementary material for: Primer PICKR: literature-mined scoring platform for robust RT–qPCR primers
Source: Nat Commun. 2026 May 28;17:6938. doi: 10.1038/s41467-026-73648-2 (PMC13388996; doi:10.1038/s41467-026-73648-2)
Supplement: Supplementary file 11 — Source Data [file 41467_2026_73648_MOESM11_ESM.zip › Suppl_Fig_S11/melting_curve_data_CREB1_2.csv]

Temperature	Well	Derivative	Target	melt temp	Replicate
55.0	A3	-3.28685550341731	CREB1_2	65.0	IMR90p2
55.5	A3	-7.12152025740431	CREB1_2	65.0	IMR90p2
56.0	A3	-6.57371100683474	CREB1_2	65.0	IMR90p2
56.5	A3	-6.57371100682712	CREB1_2	65.0	IMR90p2
57.0	A3	-6.57371100689124	CREB1_2	65.0	IMR90p2
57.5	A3	-6.94468865059457	CREB1_2	65.0	IMR90p2
58.0	A3	-4.68572594793659	CREB1_2	65.0	IMR90p2
58.5	A3	-0.202114085718563	CREB1_2	65.0	IMR90p2
59.0	A3	4.62448122242995	CREB1_2	65.0	IMR90p2
59.5	A3	10.7490129465002	CREB1_2	65.0	IMR90p2
60.0	A3	16.8662967845225	CREB1_2	65.0	IMR90p2
60.5	A3	23.0291038638537	CREB1_2	65.0	IMR90p2
61.0	A3	29.4710574569812	CREB1_2	65.0	IMR90p2
61.5	A3	34.2724561197435	CREB1_2	65.0	IMR90p2
62.0	A3	37.8520583047479	CREB1_2	65.0	IMR90p2
62.5	A3	40.527946480613	CREB1_2	65.0	IMR90p2
63.0	A3	42.4130715852062	CREB1_2	65.0	IMR90p2
63.5	A3	44.9459278533473	CREB1_2	65.0	IMR90p2
64.0	A3	49.2595479931466	CREB1_2	65.0	IMR90p2
64.5	A3	56.1251326724597	CREB1_2	65.0	IMR90p2
65.0	A3	65.5583247412776	CREB1_2	65.0	IMR90p2
65.5	A3	76.707577363351	CREB1_2	65.0	IMR90p2
66.0	A3	88.1887027092494	CREB1_2	65.0	IMR90p2
66.5	A3	98.8421254771908	CREB1_2	65.0	IMR90p2
67.0	A3	106.537406350723	CREB1_2	65.0	IMR90p2
67.5	A3	111.540631237554	CREB1_2	65.0	IMR90p2
68.0	A3	114.165276990281	CREB1_2	65.0	IMR90p2
68.5	A3	114.50422994022	CREB1_2	65.0	IMR90p2
69.0	A3	114.645722219887	CREB1_2	65.0	IMR90p2
69.5	A3	115.855669845133	CREB1_2	65.0	IMR90p2
70.0	A3	117.145739897919	CREB1_2	65.0	IMR90p2
70.5	A3	119.352524805679	CREB1_2	65.0	IMR90p2
71.0	A3	123.118065355888	CREB1_2	65.0	IMR90p2
71.5	A3	125.72443277976	CREB1_2	65.0	IMR90p2
72.0	A3	126.738586194639	CREB1_2	65.0	IMR90p2
72.5	A3	127.380574075769	CREB1_2	65.0	IMR90p2
73.0	A3	126.166329148467	CREB1_2	65.0	IMR90p2
73.5	A3	123.294922841409	CREB1_2	65.0	IMR90p2
74.0	A3	120.900352940288	CREB1_2	65.0	IMR90p2
74.5	A3	118.934376169779	CREB1_2	65.0	IMR90p2
75.0	A3	117.272470685188	CREB1_2	65.0	IMR90p2
75.5	A3	118.089194225908	CREB1_2	65.0	IMR90p2
76.0	A3	122.298654226026	CREB1_2	65.0	IMR90p2
76.5	A3	144.698363881402	CREB1_2	65.0	IMR90p2
77.0	A3	208.991598959291	CREB1_2	65.0	IMR90p2
77.5	A3	302.168776881816	CREB1_2	65.0	IMR90p2
78.0	A3	393.879529291414	CREB1_2	65.0	IMR90p2
78.5	A3	474.592770028267	CREB1_2	65.0	IMR90p2
79.0	A3	514.306930501465	CREB1_2	65.0	IMR90p2
79.5	A3	466.066587348075	CREB1_2	65.0	IMR90p2
80.0	A3	355.095753828468	CREB1_2	65.0	IMR90p2
80.5	A3	238.957322303049	CREB1_2	65.0	IMR90p2
81.0	A3	131.944471218247	CREB1_2	65.0	IMR90p2
81.5	A3	47.6491575326513	CREB1_2	65.0	IMR90p2
82.0	A3	9.54526906717894	CREB1_2	65.0	IMR90p2
82.5	A3	5.33410188452149	CREB1_2	65.0	IMR90p2
83.0	A3	6.33115315389045	CREB1_2	65.0	IMR90p2
83.5	A3	5.94371853227085	CREB1_2	65.0	IMR90p2
84.0	A3	5.59155872298328	CREB1_2	65.0	IMR90p2
84.5	A3	4.95417710413238	CREB1_2	65.0	IMR90p2
85.0	A3	3.74933248789876	CREB1_2	65.0	IMR90p2
85.5	A3	2.87211278249328	CREB1_2	65.0	IMR90p2
86.0	A3	2.85309059769003	CREB1_2	65.0	IMR90p2
86.5	A3	2.39197500890685	CREB1_2	65.0	IMR90p2
87.0	A3	2.15106507396126	CREB1_2	65.0	IMR90p2
87.5	A3	2.73167661710988	CREB1_2	65.0	IMR90p2
88.0	A3	2.85582399894679	CREB1_2	65.0	IMR90p2
88.5	A3	2.33556517276634	CREB1_2	65.0	IMR90p2
89.0	A3	2.2588163200229	CREB1_2	65.0	IMR90p2
89.5	A3	2.2808918853512	CREB1_2	65.0	IMR90p2
90.0	A3	1.75427675530005	CREB1_2	65.0	IMR90p2
90.5	A3	1.54247971391607	CREB1_2	65.0	IMR90p2
91.0	A3	1.29156240380507	CREB1_2	65.0	IMR90p2
91.5	A3	1.04508501126799	CREB1_2	65.0	IMR90p2
92.0	A3	1.30824380101973	CREB1_2	65.0	IMR90p2
92.5	A3	1.77072108499192	CREB1_2	65.0	IMR90p2
93.0	A3	2.13260652544477	CREB1_2	65.0	IMR90p2
93.5	A3	2.79675121237199	CREB1_2	65.0	IMR90p2
94.0	A3	3.27646645155062	CREB1_2	65.0	IMR90p2
94.5	A3	3.62602698090529	CREB1_2	65.0	IMR90p2
95.0	A3	1.64519673940765	CREB1_2	65.0	IMR90p2
55.0	B3	-5.1865735550125	CREB1_2	64.5	IMR90p2
55.5	B3	-11.2375760358607	CREB1_2	64.5	IMR90p2
56.0	B3	-10.3731471100252	CREB1_2	64.5	IMR90p2
56.5	B3	-10.3731471100184	CREB1_2	64.5	IMR90p2
57.0	B3	-10.373147110073	CREB1_2	64.5	IMR90p2
57.5	B3	-10.7272235284451	CREB1_2	64.5	IMR90p2
58.0	B3	-8.70575281501192	CREB1_2	64.5	IMR90p2
58.5	B3	-3.45875640270071	CREB1_2	64.5	IMR90p2
59.0	B3	1.90257526673247	CREB1_2	64.5	IMR90p2
59.5	B3	7.51327325248963	CREB1_2	64.5	IMR90p2
60.0	B3	13.2328647676892	CREB1_2	64.5	IMR90p2
60.5	B3	19.3517694708218	CREB1_2	64.5	IMR90p2
61.0	B3	25.0934296318853	CREB1_2	64.5	IMR90p2
61.5	B3	30.1325149118691	CREB1_2	64.5	IMR90p2
62.0	B3	34.5548210078603	CREB1_2	64.5	IMR90p2
62.5	B3	38.1426966233172	CREB1_2	64.5	IMR90p2
63.0	B3	41.8177122641022	CREB1_2	64.5	IMR90p2
63.5	B3	46.0858787316739	CREB1_2	64.5	IMR90p2
64.0	B3	51.9759642622241	CREB1_2	64.5	IMR90p2
64.5	B3	59.9247393436245	CREB1_2	64.5	IMR90p2
65.0	B3	70.7132781004601	CREB1_2	64.5	IMR90p2
65.5	B3	82.5169284312275	CREB1_2	64.5	IMR90p2
66.0	B3	94.3522318785436	CREB1_2	64.5	IMR90p2
66.5	B3	104.686599806627	CREB1_2	64.5	IMR90p2
67.0	B3	112.139868061317	CREB1_2	64.5	IMR90p2
67.5	B3	116.5138791641	CREB1_2	64.5	IMR90p2
68.0	B3	118.731038874592	CREB1_2	64.5	IMR90p2
68.5	B3	119.310671277385	CREB1_2	64.5	IMR90p2
69.0	B3	119.1721490542	CREB1_2	64.5	IMR90p2
69.5	B3	120.029607605583	CREB1_2	64.5	IMR90p2
70.0	B3	121.605231356759	CREB1_2	64.5	IMR90p2
70.5	B3	123.693311649439	CREB1_2	64.5	IMR90p2
71.0	B3	126.449822412241	CREB1_2	64.5	IMR90p2
71.5	B3	129.196201039959	CREB1_2	64.5	IMR90p2
72.0	B3	130.668842180601	CREB1_2	64.5	IMR90p2
72.5	B3	131.068944128408	CREB1_2	64.5	IMR90p2
73.0	B3	130.481790700192	CREB1_2	64.5	IMR90p2
73.5	B3	129.271584417239	CREB1_2	64.5	IMR90p2
74.0	B3	127.856010821082	CREB1_2	64.5	IMR90p2
74.5	B3	126.392074944605	CREB1_2	64.5	IMR90p2
75.0	B3	125.295559420703	CREB1_2	64.5	IMR90p2
75.5	B3	125.150730216625	CREB1_2	64.5	IMR90p2
76.0	B3	128.632938817108	CREB1_2	64.5	IMR90p2
76.5	B3	156.471420275917	CREB1_2	64.5	IMR90p2
77.0	B3	230.195638746318	CREB1_2	64.5	IMR90p2
77.5	B3	329.991429410899	CREB1_2	64.5	IMR90p2
78.0	B3	427.913603451216	CREB1_2	64.5	IMR90p2
78.5	B3	512.969841428498	CREB1_2	64.5	IMR90p2
79.0	B3	544.434565375509	CREB1_2	64.5	IMR90p2
79.5	B3	480.983525314284	CREB1_2	64.5	IMR90p2
80.0	B3	360.644448026282	CREB1_2	64.5	IMR90p2
80.5	B3	237.697565281425	CREB1_2	64.5	IMR90p2
81.0	B3	125.056161740736	CREB1_2	64.5	IMR90p2
81.5	B3	42.406336842839	CREB1_2	64.5	IMR90p2
82.0	B3	8.94945932517919	CREB1_2	64.5	IMR90p2
82.5	B3	6.0491029352537	CREB1_2	64.5	IMR90p2
83.0	B3	6.84809254111082	CREB1_2	64.5	IMR90p2
83.5	B3	6.32069657155284	CREB1_2	64.5	IMR90p2
84.0	B3	5.07402240514028	CREB1_2	64.5	IMR90p2
84.5	B3	4.07667645420349	CREB1_2	64.5	IMR90p2
85.0	B3	3.47156625003043	CREB1_2	64.5	IMR90p2
85.5	B3	3.54746856725814	CREB1_2	64.5	IMR90p2
86.0	B3	3.87904545239809	CREB1_2	64.5	IMR90p2
86.5	B3	4.06764228326148	CREB1_2	64.5	IMR90p2
87.0	B3	4.0801522655583	CREB1_2	64.5	IMR90p2
87.5	B3	3.75407440096473	CREB1_2	64.5	IMR90p2
88.0	B3	3.01263445114961	CREB1_2	64.5	IMR90p2
88.5	B3	2.40334429160652	CREB1_2	64.5	IMR90p2
89.0	B3	2.19717307776619	CREB1_2	64.5	IMR90p2
89.5	B3	2.40424495543681	CREB1_2	64.5	IMR90p2
90.0	B3	2.7650867270699	CREB1_2	64.5	IMR90p2
90.5	B3	2.71066923095083	CREB1_2	64.5	IMR90p2
91.0	B3	2.86047886638283	CREB1_2	64.5	IMR90p2
91.5	B3	3.14377347427444	CREB1_2	64.5	IMR90p2
92.0	B3	2.88538162561878	CREB1_2	64.5	IMR90p2
92.5	B3	2.40376777012062	CREB1_2	64.5	IMR90p2
93.0	B3	2.36396661099337	CREB1_2	64.5	IMR90p2
93.5	B3	1.28184376654031	CREB1_2	64.5	IMR90p2
94.0	B3	0.450643996049394	CREB1_2	64.5	IMR90p2
94.5	B3	-1.51739156216058	CREB1_2	64.5	IMR90p2
95.0	B3	-1.66930395648001	CREB1_2	64.5	IMR90p2
55.0	C3	-3.97176231001868	CREB1_2	63.3	IMR90p2
55.5	C3	-8.60548500504046	CREB1_2	63.3	IMR90p2
56.0	C3	-7.94352462003735	CREB1_2	63.3	IMR90p2
56.5	C3	-7.94352462003599	CREB1_2	63.3	IMR90p2
57.0	C3	-7.9435246200469	CREB1_2	63.3	IMR90p2
57.5	C3	-8.02188951564335	CREB1_2	63.3	IMR90p2
58.0	C3	-7.51721937439379	CREB1_2	63.3	IMR90p2
58.5	C3	-6.69602048181946	CREB1_2	63.3	IMR90p2
59.0	C3	-6.42148828646623	CREB1_2	63.3	IMR90p2
59.5	C3	-5.14146237642944	CREB1_2	63.3	IMR90p2
60.0	C3	-2.02443244801589	CREB1_2	63.3	IMR90p2
60.5	C3	1.10762233062667	CREB1_2	63.3	IMR90p2
61.0	C3	5.58467861527379	CREB1_2	63.3	IMR90p2
61.5	C3	11.5872712108055	CREB1_2	63.3	IMR90p2
62.0	C3	17.8368706320731	CREB1_2	63.3	IMR90p2
62.5	C3	23.8022565662217	CREB1_2	63.3	IMR90p2
63.0	C3	30.913725732923	CREB1_2	63.3	IMR90p2
63.5	C3	39.1105394150818	CREB1_2	63.3	IMR90p2
64.0	C3	47.5720478043279	CREB1_2	63.3	IMR90p2
64.5	C3	57.5892688949081	CREB1_2	63.3	IMR90p2
65.0	C3	69.5858562817947	CREB1_2	63.3	IMR90p2
65.5	C3	81.2253286020137	CREB1_2	63.3	IMR90p2
66.0	C3	91.9729658785692	CREB1_2	63.3	IMR90p2
66.5	C3	101.466772174046	CREB1_2	63.3	IMR90p2
67.0	C3	108.12243480194	CREB1_2	63.3	IMR90p2
67.5	C3	112.514605299921	CREB1_2	63.3	IMR90p2
68.0	C3	115.011720787333	CREB1_2	63.3	IMR90p2
68.5	C3	116.099873960636	CREB1_2	63.3	IMR90p2
69.0	C3	117.676232243984	CREB1_2	63.3	IMR90p2
69.5	C3	121.037740356566	CREB1_2	63.3	IMR90p2
70.0	C3	125.958438139581	CREB1_2	63.3	IMR90p2
70.5	C3	135.375121995685	CREB1_2	63.3	IMR90p2
71.0	C3	148.00446454628	CREB1_2	63.3	IMR90p2
71.5	C3	159.90913758945	CREB1_2	63.3	IMR90p2
72.0	C3	168.921684778316	CREB1_2	63.3	IMR90p2
72.5	C3	172.988936293616	CREB1_2	63.3	IMR90p2
73.0	C3	168.587647668587	CREB1_2	63.3	IMR90p2
73.5	C3	156.95278406906	CREB1_2	63.3	IMR90p2
74.0	C3	143.103649449721	CREB1_2	63.3	IMR90p2
74.5	C3	129.676595136381	CREB1_2	63.3	IMR90p2
75.0	C3	118.793122781994	CREB1_2	63.3	IMR90p2
75.5	C3	112.753893862924	CREB1_2	63.3	IMR90p2
76.0	C3	113.548814208434	CREB1_2	63.3	IMR90p2
76.5	C3	134.352409824617	CREB1_2	63.3	IMR90p2
77.0	C3	194.569624074415	CREB1_2	63.3	IMR90p2
77.5	C3	278.482010067205	CREB1_2	63.3	IMR90p2
78.0	C3	359.206021620008	CREB1_2	63.3	IMR90p2
78.5	C3	429.685274722487	CREB1_2	63.3	IMR90p2
79.0	C3	459.722713365985	CREB1_2	63.3	IMR90p2
79.5	C3	408.262554398748	CREB1_2	63.3	IMR90p2
80.0	C3	305.459679599746	CREB1_2	63.3	IMR90p2
80.5	C3	203.141838501436	CREB1_2	63.3	IMR90p2
81.0	C3	108.911796171794	CREB1_2	63.3	IMR90p2
81.5	C3	36.6200691503226	CREB1_2	63.3	IMR90p2
82.0	C3	7.19795293510521	CREB1_2	63.3	IMR90p2
82.5	C3	5.76871706341603	CREB1_2	63.3	IMR90p2
83.0	C3	6.3276973557908	CREB1_2	63.3	IMR90p2
83.5	C3	5.77603398013275	CREB1_2	63.3	IMR90p2
84.0	C3	5.38212070131931	CREB1_2	63.3	IMR90p2
84.5	C3	4.81397640419169	CREB1_2	63.3	IMR90p2
85.0	C3	3.85786440490853	CREB1_2	63.3	IMR90p2
85.5	C3	2.84281680879815	CREB1_2	63.3	IMR90p2
86.0	C3	2.43837591308881	CREB1_2	63.3	IMR90p2
86.5	C3	2.51331864243434	CREB1_2	63.3	IMR90p2
87.0	C3	2.45818735228295	CREB1_2	63.3	IMR90p2
87.5	C3	2.68900947143362	CREB1_2	63.3	IMR90p2
88.0	C3	3.31978569086709	CREB1_2	63.3	IMR90p2
88.5	C3	3.6786175427294	CREB1_2	63.3	IMR90p2
89.0	C3	3.48248626285965	CREB1_2	63.3	IMR90p2
89.5	C3	3.43317161113379	CREB1_2	63.3	IMR90p2
90.0	C3	3.05657662118944	CREB1_2	63.3	IMR90p2
90.5	C3	2.45721297190562	CREB1_2	63.3	IMR90p2
91.0	C3	2.3226113621559	CREB1_2	63.3	IMR90p2
91.5	C3	2.12597556930569	CREB1_2	63.3	IMR90p2
92.0	C3	1.77262971436909	CREB1_2	63.3	IMR90p2
92.5	C3	1.93851803014491	CREB1_2	63.3	IMR90p2
93.0	C3	1.78189441268898	CREB1_2	63.3	IMR90p2
93.5	C3	1.27152632532426	CREB1_2	63.3	IMR90p2
94.0	C3	1.34259053289071	CREB1_2	63.3	IMR90p2
94.5	C3	1.56822869902345	CREB1_2	63.3	IMR90p2
95.0	C3	0.764091825207117	CREB1_2	63.3	IMR90p2
55.0	D3	-12.5921759310525	CREB1_2	61.4	IMR90p2
55.5	D3	-27.2830478506147	CREB1_2	61.4	IMR90p2
56.0	D3	-25.1843518621067	CREB1_2	61.4	IMR90p2
56.5	D3	-25.1843518621067	CREB1_2	61.4	IMR90p2
57.0	D3	-25.1843518620974	CREB1_2	61.4	IMR90p2
57.5	D3	-25.6409685313934	CREB1_2	61.4	IMR90p2
58.0	D3	-23.0279284769421	CREB1_2	61.4	IMR90p2
58.5	D3	-16.3928109628581	CREB1_2	61.4	IMR90p2
59.0	D3	-9.10956938134075	CREB1_2	61.4	IMR90p2
59.5	D3	-0.0878880317463882	CREB1_2	61.4	IMR90p2
60.0	D3	10.5602426447556	CREB1_2	61.4	IMR90p2
60.5	D3	20.3265653232818	CREB1_2	61.4	IMR90p2
61.0	D3	29.0028851343639	CREB1_2	61.4	IMR90p2
61.5	D3	37.1198921321364	CREB1_2	61.4	IMR90p2
62.0	D3	43.4222002985346	CREB1_2	61.4	IMR90p2
62.5	D3	47.4601653695953	CREB1_2	61.4	IMR90p2
63.0	D3	50.543395150301	CREB1_2	61.4	IMR90p2
63.5	D3	53.8557977609211	CREB1_2	61.4	IMR90p2
64.0	D3	57.3985404898324	CREB1_2	61.4	IMR90p2
64.5	D3	61.8058730283007	CREB1_2	61.4	IMR90p2
65.0	D3	68.1498624767027	CREB1_2	61.4	IMR90p2
65.5	D3	76.0761898031337	CREB1_2	61.4	IMR90p2
66.0	D3	84.1058365454613	CREB1_2	61.4	IMR90p2
66.5	D3	92.0117475661773	CREB1_2	61.4	IMR90p2
67.0	D3	98.9690944781067	CREB1_2	61.4	IMR90p2
67.5	D3	103.666921084628	CREB1_2	61.4	IMR90p2
68.0	D3	106.542937349149	CREB1_2	61.4	IMR90p2
68.5	D3	108.073945568742	CREB1_2	61.4	IMR90p2
69.0	D3	108.356746449824	CREB1_2	61.4	IMR90p2
69.5	D3	108.673079057043	CREB1_2	61.4	IMR90p2
70.0	D3	110.830741065152	CREB1_2	61.4	IMR90p2
70.5	D3	115.649683094356	CREB1_2	61.4	IMR90p2
71.0	D3	123.177036464552	CREB1_2	61.4	IMR90p2
71.5	D3	131.627601565427	CREB1_2	61.4	IMR90p2
72.0	D3	139.01620082579	CREB1_2	61.4	IMR90p2
72.5	D3	142.780870847164	CREB1_2	61.4	IMR90p2
73.0	D3	140.832388756618	CREB1_2	61.4	IMR90p2
73.5	D3	133.176145318316	CREB1_2	61.4	IMR90p2
74.0	D3	123.094186763856	CREB1_2	61.4	IMR90p2
74.5	D3	112.987394279758	CREB1_2	61.4	IMR90p2
75.0	D3	104.77298708949	CREB1_2	61.4	IMR90p2
75.5	D3	100.025051113663	CREB1_2	61.4	IMR90p2
76.0	D3	99.7122619884735	CREB1_2	61.4	IMR90p2
76.5	D3	114.011306855855	CREB1_2	61.4	IMR90p2
77.0	D3	161.961547217483	CREB1_2	61.4	IMR90p2
77.5	D3	232.299752010281	CREB1_2	61.4	IMR90p2
78.0	D3	300.776473057601	CREB1_2	61.4	IMR90p2
78.5	D3	362.469981779722	CREB1_2	61.4	IMR90p2
79.0	D3	394.324686950521	CREB1_2	61.4	IMR90p2
79.5	D3	356.470485460866	CREB1_2	61.4	IMR90p2
80.0	D3	270.22927171907	CREB1_2	61.4	IMR90p2
80.5	D3	182.460484440541	CREB1_2	61.4	IMR90p2
81.0	D3	100.944921163652	CREB1_2	61.4	IMR90p2
81.5	D3	36.2470627392045	CREB1_2	61.4	IMR90p2
82.0	D3	7.68107037842083	CREB1_2	61.4	IMR90p2
82.5	D3	5.38857093356017	CREB1_2	61.4	IMR90p2
83.0	D3	6.12076416877812	CREB1_2	61.4	IMR90p2
83.5	D3	5.50596169837769	CREB1_2	61.4	IMR90p2
84.0	D3	4.66818969271617	CREB1_2	61.4	IMR90p2
84.5	D3	4.64351818366305	CREB1_2	61.4	IMR90p2
85.0	D3	4.085356769518	CREB1_2	61.4	IMR90p2
85.5	D3	3.22490825478252	CREB1_2	61.4	IMR90p2
86.0	D3	3.10060513982177	CREB1_2	61.4	IMR90p2
86.5	D3	3.15283854181439	CREB1_2	61.4	IMR90p2
87.0	D3	2.52766275866901	CREB1_2	61.4	IMR90p2
87.5	D3	2.41062982898944	CREB1_2	61.4	IMR90p2
88.0	D3	2.75951799931488	CREB1_2	61.4	IMR90p2
88.5	D3	2.88803837296189	CREB1_2	61.4	IMR90p2
89.0	D3	2.81686482208994	CREB1_2	61.4	IMR90p2
89.5	D3	2.88512166135581	CREB1_2	61.4	IMR90p2
90.0	D3	2.58315503412751	CREB1_2	61.4	IMR90p2
90.5	D3	2.02039079066401	CREB1_2	61.4	IMR90p2
91.0	D3	1.84528504019625	CREB1_2	61.4	IMR90p2
91.5	D3	1.92633352500957	CREB1_2	61.4	IMR90p2
92.0	D3	2.17590201942318	CREB1_2	61.4	IMR90p2
92.5	D3	2.71006697627837	CREB1_2	61.4	IMR90p2
93.0	D3	2.90529442497387	CREB1_2	61.4	IMR90p2
93.5	D3	2.44220197485788	CREB1_2	61.4	IMR90p2
94.0	D3	2.36266233415984	CREB1_2	61.4	IMR90p2
94.5	D3	1.72433284295187	CREB1_2	61.4	IMR90p2
95.0	D3	0.369769503007433	CREB1_2	61.4	IMR90p2
55.0	E3	20.3578001076673	CREB1_2	59.0	IMR90p2
55.5	E3	44.1085668999459	CREB1_2	59.0	IMR90p2
56.0	E3	40.7156002153355	CREB1_2	59.0	IMR90p2
56.5	E3	40.7156002153328	CREB1_2	59.0	IMR90p2
57.0	E3	40.7156002153495	CREB1_2	59.0	IMR90p2
57.5	E3	39.9038931985812	CREB1_2	59.0	IMR90p2
58.0	E3	45.0774237081697	CREB1_2	59.0	IMR90p2
58.5	E3	54.0964145340995	CREB1_2	59.0	IMR90p2
59.0	E3	58.3624568315041	CREB1_2	59.0	IMR90p2
59.5	E3	59.6345379680072	CREB1_2	59.0	IMR90p2
60.0	E3	59.8600751924841	CREB1_2	59.0	IMR90p2
60.5	E3	59.3050124622982	CREB1_2	59.0	IMR90p2
61.0	E3	57.4254693830272	CREB1_2	59.0	IMR90p2
61.5	E3	55.7364039454469	CREB1_2	59.0	IMR90p2
62.0	E3	55.0756246356328	CREB1_2	59.0	IMR90p2
62.5	E3	53.8638929480717	CREB1_2	59.0	IMR90p2
63.0	E3	52.4068110160898	CREB1_2	59.0	IMR90p2
63.5	E3	52.3437399300732	CREB1_2	59.0	IMR90p2
64.0	E3	53.6734410259905	CREB1_2	59.0	IMR90p2
64.5	E3	55.8751306033759	CREB1_2	59.0	IMR90p2
65.0	E3	60.1275030478387	CREB1_2	59.0	IMR90p2
65.5	E3	66.4868153169291	CREB1_2	59.0	IMR90p2
66.0	E3	72.7635823935217	CREB1_2	59.0	IMR90p2
66.5	E3	77.8489795392013	CREB1_2	59.0	IMR90p2
67.0	E3	81.5788803279224	CREB1_2	59.0	IMR90p2
67.5	E3	83.6043440627477	CREB1_2	59.0	IMR90p2
68.0	E3	83.7655191755085	CREB1_2	59.0	IMR90p2
68.5	E3	83.013267156536	CREB1_2	59.0	IMR90p2
69.0	E3	81.9174995431675	CREB1_2	59.0	IMR90p2
69.5	E3	80.9429704242509	CREB1_2	59.0	IMR90p2
70.0	E3	80.3790448622034	CREB1_2	59.0	IMR90p2
70.5	E3	80.0166950001861	CREB1_2	59.0	IMR90p2
71.0	E3	79.5948299869734	CREB1_2	59.0	IMR90p2
71.5	E3	79.414878712123	CREB1_2	59.0	IMR90p2
72.0	E3	79.254160904942	CREB1_2	59.0	IMR90p2
72.5	E3	79.1890122504816	CREB1_2	59.0	IMR90p2
73.0	E3	79.1038424797422	CREB1_2	59.0	IMR90p2
73.5	E3	78.9108963024972	CREB1_2	59.0	IMR90p2
74.0	E3	78.7349331391727	CREB1_2	59.0	IMR90p2
74.5	E3	78.696019367856	CREB1_2	59.0	IMR90p2
75.0	E3	78.1512415205298	CREB1_2	59.0	IMR90p2
75.5	E3	77.7532430127959	CREB1_2	59.0	IMR90p2
76.0	E3	78.7577709706327	CREB1_2	59.0	IMR90p2
76.5	E3	88.138622325632	CREB1_2	59.0	IMR90p2
77.0	E3	120.818207066279	CREB1_2	59.0	IMR90p2
77.5	E3	169.081444585025	CREB1_2	59.0	IMR90p2
78.0	E3	215.12417737872	CREB1_2	59.0	IMR90p2
78.5	E3	256.257675798172	CREB1_2	59.0	IMR90p2
79.0	E3	277.440219617825	CREB1_2	59.0	IMR90p2
79.5	E3	248.676859751207	CREB1_2	59.0	IMR90p2
80.0	E3	186.522706021395	CREB1_2	59.0	IMR90p2
80.5	E3	125.518031554706	CREB1_2	59.0	IMR90p2
81.0	E3	69.0322780630709	CREB1_2	59.0	IMR90p2
81.5	E3	24.7780521166723	CREB1_2	59.0	IMR90p2
82.0	E3	7.00722454991518	CREB1_2	59.0	IMR90p2
82.5	E3	6.8615980557442	CREB1_2	59.0	IMR90p2
83.0	E3	7.5286047804297	CREB1_2	59.0	IMR90p2
83.5	E3	7.29847684938608	CREB1_2	59.0	IMR90p2
84.0	E3	6.07623145888311	CREB1_2	59.0	IMR90p2
84.5	E3	4.43125745864609	CREB1_2	59.0	IMR90p2
85.0	E3	3.13775096438638	CREB1_2	59.0	IMR90p2
85.5	E3	2.20499946894762	CREB1_2	59.0	IMR90p2
86.0	E3	1.43428073645754	CREB1_2	59.0	IMR90p2
86.5	E3	1.06640591255081	CREB1_2	59.0	IMR90p2
87.0	E3	1.55478435667874	CREB1_2	59.0	IMR90p2
87.5	E3	2.19805961193418	CREB1_2	59.0	IMR90p2
88.0	E3	2.58602948941649	CREB1_2	59.0	IMR90p2
88.5	E3	3.39997035237116	CREB1_2	59.0	IMR90p2
89.0	E3	3.97599772645145	CREB1_2	59.0	IMR90p2
89.5	E3	3.852510733462	CREB1_2	59.0	IMR90p2
90.0	E3	3.55059681162186	CREB1_2	59.0	IMR90p2
90.5	E3	3.2151306836123	CREB1_2	59.0	IMR90p2
91.0	E3	2.5268315101103	CREB1_2	59.0	IMR90p2
91.5	E3	1.96253660632567	CREB1_2	59.0	IMR90p2
92.0	E3	1.53512298391803	CREB1_2	59.0	IMR90p2
92.5	E3	1.3591529313203	CREB1_2	59.0	IMR90p2
93.0	E3	1.22892838318813	CREB1_2	59.0	IMR90p2
93.5	E3	1.97141352641165	CREB1_2	59.0	IMR90p2
94.0	E3	2.35295740682437	CREB1_2	59.0	IMR90p2
94.5	E3	4.64258153586167	CREB1_2	59.0	IMR90p2
95.0	E3	3.25621196128037	CREB1_2	59.0	IMR90p2
55.0	F3	33.1065506723261	CREB1_2	57.0	IMR90p2
55.5	F3	71.7308597900391	CREB1_2	57.0	IMR90p2
56.0	F3	66.2131013446505	CREB1_2	57.0	IMR90p2
56.5	F3	66.2131013446485	CREB1_2	57.0	IMR90p2
57.0	F3	66.2131013446722	CREB1_2	57.0	IMR90p2
57.5	F3	66.0232428346113	CREB1_2	57.0	IMR90p2
58.0	F3	67.4068532973771	CREB1_2	57.0	IMR90p2
58.5	F3	68.459900322932	CREB1_2	57.0	IMR90p2
59.0	F3	67.309984346762	CREB1_2	57.0	IMR90p2
59.5	F3	65.6171883157556	CREB1_2	57.0	IMR90p2
60.0	F3	63.6932314305308	CREB1_2	57.0	IMR90p2
60.5	F3	61.3792295366204	CREB1_2	57.0	IMR90p2
61.0	F3	58.4368765584192	CREB1_2	57.0	IMR90p2
61.5	F3	55.598267268444	CREB1_2	57.0	IMR90p2
62.0	F3	52.6977654008774	CREB1_2	57.0	IMR90p2
62.5	F3	49.6296162653946	CREB1_2	57.0	IMR90p2
63.0	F3	46.9449395628063	CREB1_2	57.0	IMR90p2
63.5	F3	45.1420171647325	CREB1_2	57.0	IMR90p2
64.0	F3	44.2534814346283	CREB1_2	57.0	IMR90p2
64.5	F3	44.3539292456793	CREB1_2	57.0	IMR90p2
65.0	F3	45.8816527631132	CREB1_2	57.0	IMR90p2
65.5	F3	48.4498864063042	CREB1_2	57.0	IMR90p2
66.0	F3	51.0858435426202	CREB1_2	57.0	IMR90p2
66.5	F3	53.2139985602187	CREB1_2	57.0	IMR90p2
67.0	F3	55.0487121105549	CREB1_2	57.0	IMR90p2
67.5	F3	55.4811177354993	CREB1_2	57.0	IMR90p2
68.0	F3	54.3579535814451	CREB1_2	57.0	IMR90p2
68.5	F3	53.3220487783883	CREB1_2	57.0	IMR90p2
69.0	F3	52.4622998689184	CREB1_2	57.0	IMR90p2
69.5	F3	50.9523005195306	CREB1_2	57.0	IMR90p2
70.0	F3	49.9931612301371	CREB1_2	57.0	IMR90p2
70.5	F3	50.9187470620967	CREB1_2	57.0	IMR90p2
71.0	F3	52.5289126842038	CREB1_2	57.0	IMR90p2
71.5	F3	55.0705911247516	CREB1_2	57.0	IMR90p2
72.0	F3	59.0351708186041	CREB1_2	57.0	IMR90p2
72.5	F3	63.5052789623848	CREB1_2	57.0	IMR90p2
73.0	F3	66.8079511534741	CREB1_2	57.0	IMR90p2
73.5	F3	68.0622164697139	CREB1_2	57.0	IMR90p2
74.0	F3	66.5069922533356	CREB1_2	57.0	IMR90p2
74.5	F3	62.7647066442028	CREB1_2	57.0	IMR90p2
75.0	F3	57.2672424686016	CREB1_2	57.0	IMR90p2
75.5	F3	50.4719108593428	CREB1_2	57.0	IMR90p2
76.0	F3	44.3350432833665	CREB1_2	57.0	IMR90p2
76.5	F3	41.1721827259119	CREB1_2	57.0	IMR90p2
77.0	F3	47.8067273875004	CREB1_2	57.0	IMR90p2
77.5	F3	63.4887292965099	CREB1_2	57.0	IMR90p2
78.0	F3	80.5128990765118	CREB1_2	57.0	IMR90p2
78.5	F3	96.7633814840567	CREB1_2	57.0	IMR90p2
79.0	F3	109.483510974503	CREB1_2	57.0	IMR90p2
79.5	F3	104.203387066379	CREB1_2	57.0	IMR90p2
80.0	F3	82.139297765799	CREB1_2	57.0	IMR90p2
80.5	F3	58.5926984641122	CREB1_2	57.0	IMR90p2
81.0	F3	36.3319208186322	CREB1_2	57.0	IMR90p2
81.5	F3	17.0094315574368	CREB1_2	57.0	IMR90p2
82.0	F3	6.82159088843741	CREB1_2	57.0	IMR90p2
82.5	F3	5.3310339242787	CREB1_2	57.0	IMR90p2
83.0	F3	5.55065281794936	CREB1_2	57.0	IMR90p2
83.5	F3	5.64585949346332	CREB1_2	57.0	IMR90p2
84.0	F3	4.97635649104797	CREB1_2	57.0	IMR90p2
84.5	F3	4.6204885749741	CREB1_2	57.0	IMR90p2
85.0	F3	4.44135369028601	CREB1_2	57.0	IMR90p2
85.5	F3	4.01509750760818	CREB1_2	57.0	IMR90p2
86.0	F3	3.49930710866806	CREB1_2	57.0	IMR90p2
86.5	F3	2.80232970219083	CREB1_2	57.0	IMR90p2
87.0	F3	2.45289377100687	CREB1_2	57.0	IMR90p2
87.5	F3	2.24965860131772	CREB1_2	57.0	IMR90p2
88.0	F3	1.92851700484931	CREB1_2	57.0	IMR90p2
88.5	F3	2.16602587553666	CREB1_2	57.0	IMR90p2
89.0	F3	2.8535457103626	CREB1_2	57.0	IMR90p2
89.5	F3	2.78233665452331	CREB1_2	57.0	IMR90p2
90.0	F3	2.88166042077091	CREB1_2	57.0	IMR90p2
90.5	F3	3.16483118017283	CREB1_2	57.0	IMR90p2
91.0	F3	2.66881161031989	CREB1_2	57.0	IMR90p2
91.5	F3	1.88675162077016	CREB1_2	57.0	IMR90p2
92.0	F3	1.89770282089017	CREB1_2	57.0	IMR90p2
92.5	F3	1.50002501142444	CREB1_2	57.0	IMR90p2
93.0	F3	0.912369123153212	CREB1_2	57.0	IMR90p2
93.5	F3	1.06343286960538	CREB1_2	57.0	IMR90p2
94.0	F3	0.978895399764497	CREB1_2	57.0	IMR90p2
94.5	F3	1.24416546019893	CREB1_2	57.0	IMR90p2
95.0	F3	0.707191887582667	CREB1_2	57.0	IMR90p2
55.0	G3	35.0402091639056	CREB1_2	55.7	IMR90p2
55.5	G3	75.920453188462	CREB1_2	55.7	IMR90p2
56.0	G3	70.0804183278102	CREB1_2	55.7	IMR90p2
56.5	G3	70.0804183278051	CREB1_2	55.7	IMR90p2
57.0	G3	70.080418327848	CREB1_2	55.7	IMR90p2
57.5	G3	70.1142220441103	CREB1_2	55.7	IMR90p2
58.0	G3	69.9513876879612	CREB1_2	55.7	IMR90p2
58.5	G3	69.3630059965444	CREB1_2	55.7	IMR90p2
59.0	G3	67.8748325275802	CREB1_2	55.7	IMR90p2
59.5	G3	65.9630109285833	CREB1_2	55.7	IMR90p2
60.0	G3	63.8436259014636	CREB1_2	55.7	IMR90p2
60.5	G3	61.4872291209623	CREB1_2	55.7	IMR90p2
61.0	G3	59.2300500311397	CREB1_2	55.7	IMR90p2
61.5	G3	56.4811123928901	CREB1_2	55.7	IMR90p2
62.0	G3	53.1963713231546	CREB1_2	55.7	IMR90p2
62.5	G3	50.0227936686903	CREB1_2	55.7	IMR90p2
63.0	G3	47.0731620766642	CREB1_2	55.7	IMR90p2
63.5	G3	44.1868810017589	CREB1_2	55.7	IMR90p2
64.0	G3	41.9944190417804	CREB1_2	55.7	IMR90p2
64.5	G3	40.5253334375842	CREB1_2	55.7	IMR90p2
65.0	G3	39.6007295590254	CREB1_2	55.7	IMR90p2
65.5	G3	39.4062181954718	CREB1_2	55.7	IMR90p2
66.0	G3	39.507010590983	CREB1_2	55.7	IMR90p2
66.5	G3	39.9034352470216	CREB1_2	55.7	IMR90p2
67.0	G3	40.9464224955758	CREB1_2	55.7	IMR90p2
67.5	G3	42.1463698519883	CREB1_2	55.7	IMR90p2
68.0	G3	42.7492480760549	CREB1_2	55.7	IMR90p2
68.5	G3	43.1843096598045	CREB1_2	55.7	IMR90p2
69.0	G3	43.654931863256	CREB1_2	55.7	IMR90p2
69.5	G3	43.7799468285551	CREB1_2	55.7	IMR90p2
70.0	G3	44.49471945596	CREB1_2	55.7	IMR90p2
70.5	G3	47.4642611423178	CREB1_2	55.7	IMR90p2
71.0	G3	53.4877210052014	CREB1_2	55.7	IMR90p2
71.5	G3	61.7003492057825	CREB1_2	55.7	IMR90p2
72.0	G3	71.034888276577	CREB1_2	55.7	IMR90p2
72.5	G3	78.756743852248	CREB1_2	55.7	IMR90p2
73.0	G3	81.4452516318847	CREB1_2	55.7	IMR90p2
73.5	G3	77.458214925863	CREB1_2	55.7	IMR90p2
74.0	G3	67.573337898075	CREB1_2	55.7	IMR90p2
74.5	G3	54.1760863063294	CREB1_2	55.7	IMR90p2
75.0	G3	40.7775328708783	CREB1_2	55.7	IMR90p2
75.5	G3	30.4602563729202	CREB1_2	55.7	IMR90p2
76.0	G3	24.0241573320711	CREB1_2	55.7	IMR90p2
76.5	G3	21.2086867354229	CREB1_2	55.7	IMR90p2
77.0	G3	24.1851110648338	CREB1_2	55.7	IMR90p2
77.5	G3	31.6778505576494	CREB1_2	55.7	IMR90p2
78.0	G3	39.5447586339907	CREB1_2	55.7	IMR90p2
78.5	G3	46.6268912677904	CREB1_2	55.7	IMR90p2
79.0	G3	52.2965754372989	CREB1_2	55.7	IMR90p2
79.5	G3	50.4077312554397	CREB1_2	55.7	IMR90p2
80.0	G3	40.4115014243974	CREB1_2	55.7	IMR90p2
80.5	G3	29.1510294570028	CREB1_2	55.7	IMR90p2
81.0	G3	19.0427249459564	CREB1_2	55.7	IMR90p2
81.5	G3	10.5695403664053	CREB1_2	55.7	IMR90p2
82.0	G3	6.05672479001271	CREB1_2	55.7	IMR90p2
82.5	G3	6.00458859357076	CREB1_2	55.7	IMR90p2
83.0	G3	6.92007534417866	CREB1_2	55.7	IMR90p2
83.5	G3	6.76671873262808	CREB1_2	55.7	IMR90p2
84.0	G3	5.68583956180436	CREB1_2	55.7	IMR90p2
84.5	G3	5.00968496659294	CREB1_2	55.7	IMR90p2
85.0	G3	4.41751581217915	CREB1_2	55.7	IMR90p2
85.5	G3	3.33029867976211	CREB1_2	55.7	IMR90p2
86.0	G3	3.05612085641275	CREB1_2	55.7	IMR90p2
86.5	G3	3.42776652929416	CREB1_2	55.7	IMR90p2
87.0	G3	2.95672470364519	CREB1_2	55.7	IMR90p2
87.5	G3	2.23220096190948	CREB1_2	55.7	IMR90p2
88.0	G3	2.20289856889764	CREB1_2	55.7	IMR90p2
88.5	G3	1.7506343474297	CREB1_2	55.7	IMR90p2
89.0	G3	1.17926895332226	CREB1_2	55.7	IMR90p2
89.5	G3	1.33481344842488	CREB1_2	55.7	IMR90p2
90.0	G3	1.83735941972094	CREB1_2	55.7	IMR90p2
90.5	G3	1.98690159213362	CREB1_2	55.7	IMR90p2
91.0	G3	2.53597935135235	CREB1_2	55.7	IMR90p2
91.5	G3	3.45235336995887	CREB1_2	55.7	IMR90p2
92.0	G3	3.85653439281646	CREB1_2	55.7	IMR90p2
92.5	G3	3.59390257105355	CREB1_2	55.7	IMR90p2
93.0	G3	3.23826978611697	CREB1_2	55.7	IMR90p2
93.5	G3	2.65900426352874	CREB1_2	55.7	IMR90p2
94.0	G3	1.53411677748494	CREB1_2	55.7	IMR90p2
94.5	G3	0.745496915228557	CREB1_2	55.7	IMR90p2
95.0	G3	0.0370701141141012	CREB1_2	55.7	IMR90p2
55.0	H3	33.583005114924	CREB1_2	55.0	IMR90p2
55.5	H3	72.763177749003	CREB1_2	55.0	IMR90p2
56.0	H3	67.1660102298498	CREB1_2	55.0	IMR90p2
56.5	H3	67.1660102298479	CREB1_2	55.0	IMR90p2
57.0	H3	67.1660102298551	CREB1_2	55.0	IMR90p2
57.5	H3	67.3166327870191	CREB1_2	55.0	IMR90p2
58.0	H3	66.4336838164472	CREB1_2	55.0	IMR90p2
58.5	H3	64.4086478170561	CREB1_2	55.0	IMR90p2
59.0	H3	62.006834969459	CREB1_2	55.0	IMR90p2
59.5	H3	59.022918000989	CREB1_2	55.0	IMR90p2
60.0	H3	56.3174255939595	CREB1_2	55.0	IMR90p2
60.5	H3	53.2591885559842	CREB1_2	55.0	IMR90p2
61.0	H3	49.4578783102014	CREB1_2	55.0	IMR90p2
61.5	H3	46.5612373447923	CREB1_2	55.0	IMR90p2
62.0	H3	43.9617142063015	CREB1_2	55.0	IMR90p2
62.5	H3	40.841514953688	CREB1_2	55.0	IMR90p2
63.0	H3	38.2099964327841	CREB1_2	55.0	IMR90p2
63.5	H3	36.0192873031359	CREB1_2	55.0	IMR90p2
64.0	H3	33.1829954029856	CREB1_2	55.0	IMR90p2
64.5	H3	30.6606692556018	CREB1_2	55.0	IMR90p2
65.0	H3	29.2583918075486	CREB1_2	55.0	IMR90p2
65.5	H3	28.4843366425462	CREB1_2	55.0	IMR90p2
66.0	H3	28.3842349453945	CREB1_2	55.0	IMR90p2
66.5	H3	28.7083529264943	CREB1_2	55.0	IMR90p2
67.0	H3	29.3275962581051	CREB1_2	55.0	IMR90p2
67.5	H3	29.989474968439	CREB1_2	55.0	IMR90p2
68.0	H3	29.8507914034714	CREB1_2	55.0	IMR90p2
68.5	H3	28.874704584874	CREB1_2	55.0	IMR90p2
69.0	H3	28.009396049461	CREB1_2	55.0	IMR90p2
69.5	H3	27.2267920226889	CREB1_2	55.0	IMR90p2
70.0	H3	26.0659602014912	CREB1_2	55.0	IMR90p2
70.5	H3	25.0499207884611	CREB1_2	55.0	IMR90p2
71.0	H3	24.9900778076374	CREB1_2	55.0	IMR90p2
71.5	H3	25.3673575304279	CREB1_2	55.0	IMR90p2
72.0	H3	25.4664107580867	CREB1_2	55.0	IMR90p2
72.5	H3	25.7047748320313	CREB1_2	55.0	IMR90p2
73.0	H3	26.161174365024	CREB1_2	55.0	IMR90p2
73.5	H3	25.6865847146264	CREB1_2	55.0	IMR90p2
74.0	H3	24.5451616837912	CREB1_2	55.0	IMR90p2
74.5	H3	23.371494718277	CREB1_2	55.0	IMR90p2
75.0	H3	21.86492172353	CREB1_2	55.0	IMR90p2
75.5	H3	20.4714211146833	CREB1_2	55.0	IMR90p2
76.0	H3	19.5368425387306	CREB1_2	55.0	IMR90p2
76.5	H3	18.5957503684426	CREB1_2	55.0	IMR90p2
77.0	H3	20.2314703039258	CREB1_2	55.0	IMR90p2
77.5	H3	25.4172686100412	CREB1_2	55.0	IMR90p2
78.0	H3	31.4536229195323	CREB1_2	55.0	IMR90p2
78.5	H3	37.0435302595903	CREB1_2	55.0	IMR90p2
79.0	H3	41.7308558947366	CREB1_2	55.0	IMR90p2
79.5	H3	41.2827966211391	CREB1_2	55.0	IMR90p2
80.0	H3	34.6608202560054	CREB1_2	55.0	IMR90p2
80.5	H3	25.7301324587891	CREB1_2	55.0	IMR90p2
81.0	H3	17.5160243771046	CREB1_2	55.0	IMR90p2
81.5	H3	11.1024671591068	CREB1_2	55.0	IMR90p2
82.0	H3	7.13047601507526	CREB1_2	55.0	IMR90p2
82.5	H3	5.96948280458906	CREB1_2	55.0	IMR90p2
83.0	H3	6.04132395375677	CREB1_2	55.0	IMR90p2
83.5	H3	5.97536284597072	CREB1_2	55.0	IMR90p2
84.0	H3	5.36087653536845	CREB1_2	55.0	IMR90p2
84.5	H3	5.01654109752246	CREB1_2	55.0	IMR90p2
85.0	H3	4.55659408888772	CREB1_2	55.0	IMR90p2
85.5	H3	4.38845643554311	CREB1_2	55.0	IMR90p2
86.0	H3	4.17311120720325	CREB1_2	55.0	IMR90p2
86.5	H3	3.43499878156115	CREB1_2	55.0	IMR90p2
87.0	H3	2.65438135134269	CREB1_2	55.0	IMR90p2
87.5	H3	2.60561906661962	CREB1_2	55.0	IMR90p2
88.0	H3	2.52508307288156	CREB1_2	55.0	IMR90p2
88.5	H3	1.9689601362432	CREB1_2	55.0	IMR90p2
89.0	H3	1.95510542338263	CREB1_2	55.0	IMR90p2
89.5	H3	2.19266100935903	CREB1_2	55.0	IMR90p2
90.0	H3	1.9842216711362	CREB1_2	55.0	IMR90p2
90.5	H3	1.93784407134655	CREB1_2	55.0	IMR90p2
91.0	H3	2.79164542347905	CREB1_2	55.0	IMR90p2
91.5	H3	3.83069351061323	CREB1_2	55.0	IMR90p2
92.0	H3	4.6387887010132	CREB1_2	55.0	IMR90p2
92.5	H3	5.11520282286295	CREB1_2	55.0	IMR90p2
93.0	H3	4.97084133091926	CREB1_2	55.0	IMR90p2
93.5	H3	3.48341270996724	CREB1_2	55.0	IMR90p2
94.0	H3	2.50191115949173	CREB1_2	55.0	IMR90p2
94.5	H3	-0.202715391880986	CREB1_2	55.0	IMR90p2
95.0	H3	-1.40266118260962	CREB1_2	55.0	IMR90p2
