# Supplementary material for: Primer PICKR: literature-mined scoring platform for robust RT–qPCR primers
Source: Nat Commun. 2026 May 28;17:6938. doi: 10.1038/s41467-026-73648-2 (PMC13388996; doi:10.1038/s41467-026-73648-2)
Supplement: Supplementary file 11 — Source Data [file 41467_2026_73648_MOESM11_ESM.zip › Suppl_Fig_S11/amplification_data_AREG_2.csv]

Cycle	Well	Fluorescence	Target	melt temp	Replicate
1	A2	-6.54897894003579	AREG_2	65.0	IMR90p2
2	A2	0.344560063969311	AREG_2	65.0	IMR90p2
3	A2	0.311964497240751	AREG_2	65.0	IMR90p2
4	A2	0.857145536450844	AREG_2	65.0	IMR90p2
5	A2	-0.92494354930659	AREG_2	65.0	IMR90p2
6	A2	2.64424048902538	AREG_2	65.0	IMR90p2
7	A2	3.05833637890055	AREG_2	65.0	IMR90p2
8	A2	2.17049499786708	AREG_2	65.0	IMR90p2
9	A2	-0.518302697961644	AREG_2	65.0	IMR90p2
10	A2	-1.77334626262109	AREG_2	65.0	IMR90p2
11	A2	-0.873889655873882	AREG_2	65.0	IMR90p2
12	A2	-0.643805252250331	AREG_2	65.0	IMR90p2
13	A2	-0.0586244855162477	AREG_2	65.0	IMR90p2
14	A2	4.50921824120041	AREG_2	65.0	IMR90p2
15	A2	0.926283783448071	AREG_2	65.0	IMR90p2
16	A2	-0.184238138674573	AREG_2	65.0	IMR90p2
17	A2	0.386796546593814	AREG_2	65.0	IMR90p2
18	A2	-2.40590258110251	AREG_2	65.0	IMR90p2
19	A2	1.64853100956907	AREG_2	65.0	IMR90p2
20	A2	-2.76160052879595	AREG_2	65.0	IMR90p2
21	A2	-5.04295274446804	AREG_2	65.0	IMR90p2
22	A2	-2.65779118334103	AREG_2	65.0	IMR90p2
23	A2	-4.45147657816096	AREG_2	65.0	IMR90p2
24	A2	1.53499893156504	AREG_2	65.0	IMR90p2
25	A2	-0.166736224657598	AREG_2	65.0	IMR90p2
26	A2	-0.450061295144678	AREG_2	65.0	IMR90p2
27	A2	1.13388962158479	AREG_2	65.0	IMR90p2
28	A2	4.60979246479474	AREG_2	65.0	IMR90p2
29	A2	5.60253045228274	AREG_2	65.0	IMR90p2
30	A2	13.3514261850955	AREG_2	65.0	IMR90p2
31	A2	28.4608623002741	AREG_2	65.0	IMR90p2
32	A2	57.3857424945336	AREG_2	65.0	IMR90p2
33	A2	105.779454094722	AREG_2	65.0	IMR90p2
34	A2	207.487586698852	AREG_2	65.0	IMR90p2
35	A2	390.787040277544	AREG_2	65.0	IMR90p2
36	A2	647.61830768225	AREG_2	65.0	IMR90p2
37	A2	915.456748398409	AREG_2	65.0	IMR90p2
38	A2	1184.25924765713	AREG_2	65.0	IMR90p2
39	A2	1437.55500599359	AREG_2	65.0	IMR90p2
40	A2	1673.85374000485	AREG_2	65.0	IMR90p2
1	B2	6.83856380787529	AREG_2	64.5	IMR90p2
2	B2	4.94480413368274	AREG_2	64.5	IMR90p2
3	B2	3.4597093821817	AREG_2	64.5	IMR90p2
4	B2	5.37845926647287	AREG_2	64.5	IMR90p2
5	B2	0.0138938165350737	AREG_2	64.5	IMR90p2
6	B2	-0.327199502382427	AREG_2	64.5	IMR90p2
7	B2	2.61630613473471	AREG_2	64.5	IMR90p2
8	B2	0.591816217127416	AREG_2	64.5	IMR90p2
9	B2	-0.73658359722549	AREG_2	64.5	IMR90p2
10	B2	-0.960737733192673	AREG_2	64.5	IMR90p2
11	B2	0.393516723648645	AREG_2	64.5	IMR90p2
12	B2	-1.7371808701655	AREG_2	64.5	IMR90p2
13	B2	-1.73645933161379	AREG_2	64.5	IMR90p2
14	B2	-4.27471348398376	AREG_2	64.5	IMR90p2
15	B2	0.522918629986634	AREG_2	64.5	IMR90p2
16	B2	-0.370607794702664	AREG_2	64.5	IMR90p2
17	B2	2.07350246891474	AREG_2	64.5	IMR90p2
18	B2	-2.23779239089026	AREG_2	64.5	IMR90p2
19	B2	-2.88289618886483	AREG_2	64.5	IMR90p2
20	B2	0.258523664490895	AREG_2	64.5	IMR90p2
21	B2	-2.8050909690478	AREG_2	64.5	IMR90p2
22	B2	-1.71462479549882	AREG_2	64.5	IMR90p2
23	B2	-0.426467194518864	AREG_2	64.5	IMR90p2
24	B2	0.125600698008384	AREG_2	64.5	IMR90p2
25	B2	1.47863565566377	AREG_2	64.5	IMR90p2
26	B2	-0.821816596006101	AREG_2	64.5	IMR90p2
27	B2	0.347673333277726	AREG_2	64.5	IMR90p2
28	B2	6.1312808174448	AREG_2	64.5	IMR90p2
29	B2	4.56641003845698	AREG_2	64.5	IMR90p2
30	B2	14.4510612988493	AREG_2	64.5	IMR90p2
31	B2	30.1718786745341	AREG_2	64.5	IMR90p2
32	B2	60.628374784832	AREG_2	64.5	IMR90p2
33	B2	122.30381960241	AREG_2	64.5	IMR90p2
34	B2	231.248872494395	AREG_2	64.5	IMR90p2
35	B2	428.829073334306	AREG_2	64.5	IMR90p2
36	B2	711.689580016238	AREG_2	64.5	IMR90p2
37	B2	1000.45235696546	AREG_2	64.5	IMR90p2
38	B2	1288.77725657467	AREG_2	64.5	IMR90p2
39	B2	1561.1049331214	AREG_2	64.5	IMR90p2
40	B2	1822.16300245262	AREG_2	64.5	IMR90p2
1	C2	8.43687245054934	AREG_2	63.3	IMR90p2
2	C2	6.96037696136409	AREG_2	63.3	IMR90p2
3	C2	3.48696144023234	AREG_2	63.3	IMR90p2
4	C2	1.3413168633474	AREG_2	63.3	IMR90p2
5	C2	0.641042556627781	AREG_2	63.3	IMR90p2
6	C2	0.715993895882093	AREG_2	63.3	IMR90p2
7	C2	-0.746355367810793	AREG_2	63.3	IMR90p2
8	C2	2.47075742912466	AREG_2	63.3	IMR90p2
9	C2	2.07327480551885	AREG_2	63.3	IMR90p2
10	C2	1.58297855099181	AREG_2	63.3	IMR90p2
11	C2	3.90571082474935	AREG_2	63.3	IMR90p2
12	C2	-2.2749929132342	AREG_2	63.3	IMR90p2
13	C2	-2.55455981152181	AREG_2	63.3	IMR90p2
14	C2	-2.04606669111854	AREG_2	63.3	IMR90p2
15	C2	3.44468028329948	AREG_2	63.3	IMR90p2
16	C2	2.18013377845	AREG_2	63.3	IMR90p2
17	C2	-2.60792127653986	AREG_2	63.3	IMR90p2
18	C2	-1.87541594085724	AREG_2	63.3	IMR90p2
19	C2	1.45914427118805	AREG_2	63.3	IMR90p2
20	C2	-4.36670452754424	AREG_2	63.3	IMR90p2
21	C2	-4.02894142690593	AREG_2	63.3	IMR90p2
22	C2	-2.95486402067263	AREG_2	63.3	IMR90p2
23	C2	-0.421158387799551	AREG_2	63.3	IMR90p2
24	C2	-6.90467363338576	AREG_2	63.3	IMR90p2
25	C2	0.768977167123467	AREG_2	63.3	IMR90p2
26	C2	-2.60078138236759	AREG_2	63.3	IMR90p2
27	C2	3.60031472607989	AREG_2	63.3	IMR90p2
28	C2	-0.464558521342497	AREG_2	63.3	IMR90p2
29	C2	3.40997720285804	AREG_2	63.3	IMR90p2
30	C2	12.568002412127	AREG_2	63.3	IMR90p2
31	C2	19.7949588992251	AREG_2	63.3	IMR90p2
32	C2	45.2531678352252	AREG_2	63.3	IMR90p2
33	C2	101.102040862111	AREG_2	63.3	IMR90p2
34	C2	194.742575130821	AREG_2	63.3	IMR90p2
35	C2	369.159561055604	AREG_2	63.3	IMR90p2
36	C2	649.435981936669	AREG_2	63.3	IMR90p2
37	C2	944.601405840301	AREG_2	63.3	IMR90p2
38	C2	1247.55788889127	AREG_2	63.3	IMR90p2
39	C2	1538.55206531045	AREG_2	63.3	IMR90p2
40	C2	1818.61825741203	AREG_2	63.3	IMR90p2
1	D2	0.039642231842663	AREG_2	61.4	IMR90p2
2	D2	-0.781617233738416	AREG_2	61.4	IMR90p2
3	D2	-2.43224894062905	AREG_2	61.4	IMR90p2
4	D2	3.18848688708886	AREG_2	61.4	IMR90p2
5	D2	1.26224813645194	AREG_2	61.4	IMR90p2
6	D2	3.18827631877366	AREG_2	61.4	IMR90p2
7	D2	-0.511976683861576	AREG_2	61.4	IMR90p2
8	D2	0.861618392689252	AREG_2	61.4	IMR90p2
9	D2	-1.95742453879757	AREG_2	61.4	IMR90p2
10	D2	0.520174284919449	AREG_2	61.4	IMR90p2
11	D2	4.76008033958169	AREG_2	61.4	IMR90p2
12	D2	1.84872991538214	AREG_2	61.4	IMR90p2
13	D2	-2.46993996034553	AREG_2	61.4	IMR90p2
14	D2	1.37522286684634	AREG_2	61.4	IMR90p2
15	D2	-1.82454769294463	AREG_2	61.4	IMR90p2
16	D2	0.469281426906036	AREG_2	61.4	IMR90p2
17	D2	1.84298990354182	AREG_2	61.4	IMR90p2
18	D2	-2.35701400577364	AREG_2	61.4	IMR90p2
19	D2	-4.84763710848029	AREG_2	61.4	IMR90p2
20	D2	-0.595666809977047	AREG_2	61.4	IMR90p2
21	D2	-0.57582914338127	AREG_2	61.4	IMR90p2
22	D2	-1.48868154164484	AREG_2	61.4	IMR90p2
23	D2	-0.207036611508101	AREG_2	61.4	IMR90p2
24	D2	0.995828671235813	AREG_2	61.4	IMR90p2
25	D2	-0.600544476737923	AREG_2	61.4	IMR90p2
26	D2	2.79706173354407	AREG_2	61.4	IMR90p2
27	D2	3.34248676216839	AREG_2	61.4	IMR90p2
28	D2	-2.4607843007775	AREG_2	61.4	IMR90p2
29	D2	-1.37585301501485	AREG_2	61.4	IMR90p2
30	D2	6.1757250281712	AREG_2	61.4	IMR90p2
31	D2	9.95600960865249	AREG_2	61.4	IMR90p2
32	D2	24.1320214092666	AREG_2	61.4	IMR90p2
33	D2	50.1793836178899	AREG_2	61.4	IMR90p2
34	D2	105.315817328048	AREG_2	61.4	IMR90p2
35	D2	205.552987353286	AREG_2	61.4	IMR90p2
36	D2	386.578316226242	AREG_2	61.4	IMR90p2
37	D2	672.81972524258	AREG_2	61.4	IMR90p2
38	D2	971.767913360179	AREG_2	61.4	IMR90p2
39	D2	1277.62635704986	AREG_2	61.4	IMR90p2
40	D2	1570.96220345135	AREG_2	61.4	IMR90p2
1	E2	6.85175521380052	AREG_2	59.0	IMR90p2
2	E2	3.37388878751472	AREG_2	59.0	IMR90p2
3	E2	1.84198288312382	AREG_2	59.0	IMR90p2
4	E2	1.480053154698	AREG_2	59.0	IMR90p2
5	E2	1.84154162263849	AREG_2	59.0	IMR90p2
6	E2	0.414628960515984	AREG_2	59.0	IMR90p2
7	E2	-0.74960358906128	AREG_2	59.0	IMR90p2
8	E2	-1.6499365269633	AREG_2	59.0	IMR90p2
9	E2	0.537746231456367	AREG_2	59.0	IMR90p2
10	E2	3.22578409646803	AREG_2	59.0	IMR90p2
11	E2	0.0896213419982814	AREG_2	59.0	IMR90p2
12	E2	-2.2173983436096	AREG_2	59.0	IMR90p2
13	E2	-3.68297473621578	AREG_2	59.0	IMR90p2
14	E2	4.03892263093621	AREG_2	59.0	IMR90p2
15	E2	-4.6437659532985	AREG_2	59.0	IMR90p2
16	E2	1.75070100306311	AREG_2	59.0	IMR90p2
17	E2	5.45092346935417	AREG_2	59.0	IMR90p2
18	E2	-0.484477715833691	AREG_2	59.0	IMR90p2
19	E2	-2.21418670870253	AREG_2	59.0	IMR90p2
20	E2	1.05238176039211	AREG_2	59.0	IMR90p2
21	E2	0.861192735836084	AREG_2	59.0	IMR90p2
22	E2	-3.43167014272467	AREG_2	59.0	IMR90p2
23	E2	-3.74054598520661	AREG_2	59.0	IMR90p2
24	E2	2.10124426500533	AREG_2	59.0	IMR90p2
25	E2	2.14699878570809	AREG_2	59.0	IMR90p2
26	E2	3.63920615138159	AREG_2	59.0	IMR90p2
27	E2	-0.482926555561335	AREG_2	59.0	IMR90p2
28	E2	2.88828512645568	AREG_2	59.0	IMR90p2
29	E2	-2.16578882926297	AREG_2	59.0	IMR90p2
30	E2	1.77016809363067	AREG_2	59.0	IMR90p2
31	E2	2.94652504369424	AREG_2	59.0	IMR90p2
32	E2	11.4440139361204	AREG_2	59.0	IMR90p2
33	E2	27.1050932427861	AREG_2	59.0	IMR90p2
34	E2	52.0342396723759	AREG_2	59.0	IMR90p2
35	E2	101.347271201066	AREG_2	59.0	IMR90p2
36	E2	199.493194181487	AREG_2	59.0	IMR90p2
37	E2	373.406110292844	AREG_2	59.0	IMR90p2
38	E2	653.136531736838	AREG_2	59.0	IMR90p2
39	E2	950.936715618277	AREG_2	59.0	IMR90p2
40	E2	1266.80666193716	AREG_2	59.0	IMR90p2
1	F2	11.9367285031872	AREG_2	57.0	IMR90p2
2	F2	7.43885384549503	AREG_2	57.0	IMR90p2
3	F2	2.74403482176604	AREG_2	57.0	IMR90p2
4	F2	2.11038248116711	AREG_2	57.0	IMR90p2
5	F2	-0.25763203609813	AREG_2	57.0	IMR90p2
6	F2	2.65807258322729	AREG_2	57.0	IMR90p2
7	F2	3.45794621245841	AREG_2	57.0	IMR90p2
8	F2	1.85223585836911	AREG_2	57.0	IMR90p2
9	F2	0.404328691667615	AREG_2	57.0	IMR90p2
10	F2	1.41407357838898	AREG_2	57.0	IMR90p2
11	F2	-1.99308100766666	AREG_2	57.0	IMR90p2
12	F2	1.01445655638327	AREG_2	57.0	IMR90p2
13	F2	-3.27232727599539	AREG_2	57.0	IMR90p2
14	F2	0.326423447457273	AREG_2	57.0	IMR90p2
15	F2	-1.4761140661717	AREG_2	57.0	IMR90p2
16	F2	-1.04477307394745	AREG_2	57.0	IMR90p2
17	F2	0.517405148114449	AREG_2	57.0	IMR90p2
18	F2	-1.56195872461649	AREG_2	57.0	IMR90p2
19	F2	-0.867079600637226	AREG_2	57.0	IMR90p2
20	F2	0.221689161708127	AREG_2	57.0	IMR90p2
21	F2	-4.7370298388737	AREG_2	57.0	IMR90p2
22	F2	-2.6882714176586	AREG_2	57.0	IMR90p2
23	F2	-4.35983476271167	AREG_2	57.0	IMR90p2
24	F2	2.93362820554876	AREG_2	57.0	IMR90p2
25	F2	0.552560234290922	AREG_2	57.0	IMR90p2
26	F2	0.535983198377835	AREG_2	57.0	IMR90p2
27	F2	1.80962837225616	AREG_2	57.0	IMR90p2
28	F2	2.64816399115534	AREG_2	57.0	IMR90p2
29	F2	3.60620294994851	AREG_2	57.0	IMR90p2
30	F2	5.26021388413574	AREG_2	57.0	IMR90p2
31	F2	3.16780502044458	AREG_2	57.0	IMR90p2
32	F2	9.17261954891319	AREG_2	57.0	IMR90p2
33	F2	17.9113138992166	AREG_2	57.0	IMR90p2
34	F2	32.2239695854164	AREG_2	57.0	IMR90p2
35	F2	62.9281569742438	AREG_2	57.0	IMR90p2
36	F2	129.492204072653	AREG_2	57.0	IMR90p2
37	F2	249.594214165146	AREG_2	57.0	IMR90p2
38	F2	454.469845519528	AREG_2	57.0	IMR90p2
39	F2	732.477981509309	AREG_2	57.0	IMR90p2
40	F2	1025.24352104436	AREG_2	57.0	IMR90p2
1	G2	5.69650851797542	AREG_2	55.7	IMR90p2
2	G2	3.58233323379864	AREG_2	55.7	IMR90p2
3	G2	0.415853426768081	AREG_2	55.7	IMR90p2
4	G2	1.7463961678327	AREG_2	55.7	IMR90p2
5	G2	3.44327890948216	AREG_2	55.7	IMR90p2
6	G2	0.619842995927684	AREG_2	55.7	IMR90p2
7	G2	-1.29652946492797	AREG_2	55.7	IMR90p2
8	G2	5.21164196226846	AREG_2	55.7	IMR90p2
9	G2	-1.63492158028976	AREG_2	55.7	IMR90p2
10	G2	-0.856811869706689	AREG_2	55.7	IMR90p2
11	G2	2.83919476617939	AREG_2	55.7	IMR90p2
12	G2	-1.46995598328158	AREG_2	55.7	IMR90p2
13	G2	-4.39936759200873	AREG_2	55.7	IMR90p2
14	G2	-2.78028890504402	AREG_2	55.7	IMR90p2
15	G2	-0.280123317642847	AREG_2	55.7	IMR90p2
16	G2	0.261038867748539	AREG_2	55.7	IMR90p2
17	G2	1.97230966915367	AREG_2	55.7	IMR90p2
18	G2	0.225691439528873	AREG_2	55.7	IMR90p2
19	G2	-2.76883935532987	AREG_2	55.7	IMR90p2
20	G2	-0.400258534444674	AREG_2	55.7	IMR90p2
21	G2	2.95392310392981	AREG_2	55.7	IMR90p2
22	G2	-1.8554679546537	AREG_2	55.7	IMR90p2
23	G2	-0.577972103728825	AREG_2	55.7	IMR90p2
24	G2	1.98707098739487	AREG_2	55.7	IMR90p2
25	G2	0.990688656775546	AREG_2	55.7	IMR90p2
26	G2	1.47880321449429	AREG_2	55.7	IMR90p2
27	G2	3.63763059722214	AREG_2	55.7	IMR90p2
28	G2	-0.263964098673114	AREG_2	55.7	IMR90p2
29	G2	0.40804986190733	AREG_2	55.7	IMR90p2
30	G2	3.01333642615691	AREG_2	55.7	IMR90p2
31	G2	6.51141848098996	AREG_2	55.7	IMR90p2
32	G2	10.9838801115966	AREG_2	55.7	IMR90p2
33	G2	19.2531301313661	AREG_2	55.7	IMR90p2
34	G2	29.416872149864	AREG_2	55.7	IMR90p2
35	G2	54.9992294652848	AREG_2	55.7	IMR90p2
36	G2	106.200336698578	AREG_2	55.7	IMR90p2
37	G2	206.301407835737	AREG_2	55.7	IMR90p2
38	G2	373.875797402866	AREG_2	55.7	IMR90p2
39	G2	652.703503110661	AREG_2	55.7	IMR90p2
40	G2	950.402958716235	AREG_2	55.7	IMR90p2
1	H2	2.43361194753425	AREG_2	55.0	IMR90p2
2	H2	2.21120531070846	AREG_2	55.0	IMR90p2
3	H2	0.410158477850928	AREG_2	55.0	IMR90p2
4	H2	2.29077668688115	AREG_2	55.0	IMR90p2
5	H2	3.44774686961455	AREG_2	55.0	IMR90p2
6	H2	3.59289724576001	AREG_2	55.0	IMR90p2
7	H2	1.7790442198957	AREG_2	55.0	IMR90p2
8	H2	-0.389439152897012	AREG_2	55.0	IMR90p2
9	H2	-0.191362514520733	AREG_2	55.0	IMR90p2
10	H2	6.67139784950859	AREG_2	55.0	IMR90p2
11	H2	-2.35945140519516	AREG_2	55.0	IMR90p2
12	H2	-2.68783119379896	AREG_2	55.0	IMR90p2
13	H2	3.01786833323513	AREG_2	55.0	IMR90p2
14	H2	-1.39851675442651	AREG_2	55.0	IMR90p2
15	H2	-9.57400894047987	AREG_2	55.0	IMR90p2
16	H2	-0.227981530291345	AREG_2	55.0	IMR90p2
17	H2	-2.09366439475434	AREG_2	55.0	IMR90p2
18	H2	-3.63069115370081	AREG_2	55.0	IMR90p2
19	H2	2.5472006284599	AREG_2	55.0	IMR90p2
20	H2	2.39101195442208	AREG_2	55.0	IMR90p2
21	H2	1.53702750879938	AREG_2	55.0	IMR90p2
22	H2	-3.20789267741884	AREG_2	55.0	IMR90p2
23	H2	-3.03664497712043	AREG_2	55.0	IMR90p2
24	H2	-2.44491395761315	AREG_2	55.0	IMR90p2
25	H2	-1.40562673697605	AREG_2	55.0	IMR90p2
26	H2	1.15815707781076	AREG_2	55.0	IMR90p2
27	H2	6.57410426361002	AREG_2	55.0	IMR90p2
28	H2	-0.0642088904241973	AREG_2	55.0	IMR90p2
29	H2	2.32908762766647	AREG_2	55.0	IMR90p2
30	H2	2.98667160319837	AREG_2	55.0	IMR90p2
31	H2	3.02682354292847	AREG_2	55.0	IMR90p2
32	H2	3.33014260314394	AREG_2	55.0	IMR90p2
33	H2	9.36315708063239	AREG_2	55.0	IMR90p2
34	H2	16.5016471661702	AREG_2	55.0	IMR90p2
35	H2	32.0795590291432	AREG_2	55.0	IMR90p2
36	H2	63.0621838989609	AREG_2	55.0	IMR90p2
37	H2	121.912558981713	AREG_2	55.0	IMR90p2
38	H2	228.386946202113	AREG_2	55.0	IMR90p2
39	H2	412.271599921842	AREG_2	55.0	IMR90p2
40	H2	677.444166958939	AREG_2	55.0	IMR90p2
