# Supplementary material for: Primer PICKR: literature-mined scoring platform for robust RT–qPCR primers
Source: Nat Commun. 2026 May 28;17:6938. doi: 10.1038/s41467-026-73648-2 (PMC13388996; doi:10.1038/s41467-026-73648-2)
Supplement: Supplementary file 11 — Source Data [file 41467_2026_73648_MOESM11_ESM.zip › Suppl_Fig_S11/amplification_data_CDK2_2.csv]

Cycle	Well	Fluorescence	Target	melt temp	Replicate
1	A12	-17.6077353453838	CDK2_2	65.0	IMR90p11
2	A12	-7.56067600655297	CDK2_2	65.0	IMR90p11
3	A12	-6.05862991105914	CDK2_2	65.0	IMR90p11
4	A12	-1.65113571833263	CDK2_2	65.0	IMR90p11
5	A12	-1.60847281076258	CDK2_2	65.0	IMR90p11
6	A12	5.91519969772071	CDK2_2	65.0	IMR90p11
7	A12	2.84290378866399	CDK2_2	65.0	IMR90p11
8	A12	6.71100581790824	CDK2_2	65.0	IMR90p11
9	A12	-0.410515113590918	CDK2_2	65.0	IMR90p11
10	A12	2.99796539205454	CDK2_2	65.0	IMR90p11
11	A12	7.62935962500114	CDK2_2	65.0	IMR90p11
12	A12	-2.7126302859283	CDK2_2	65.0	IMR90p11
13	A12	-0.119392837818395	CDK2_2	65.0	IMR90p11
14	A12	0.541571997055144	CDK2_2	65.0	IMR90p11
15	A12	-1.03208924192904	CDK2_2	65.0	IMR90p11
16	A12	-2.19807972631043	CDK2_2	65.0	IMR90p11
17	A12	-1.24724801235607	CDK2_2	65.0	IMR90p11
18	A12	-4.88467548063636	CDK2_2	65.0	IMR90p11
19	A12	-2.69922280016272	CDK2_2	65.0	IMR90p11
20	A12	0.143768413070575	CDK2_2	65.0	IMR90p11
21	A12	-0.234166383252614	CDK2_2	65.0	IMR90p11
22	A12	-4.97548431677023	CDK2_2	65.0	IMR90p11
23	A12	5.7946251669473	CDK2_2	65.0	IMR90p11
24	A12	6.32375345091168	CDK2_2	65.0	IMR90p11
25	A12	18.5255543814424	CDK2_2	65.0	IMR90p11
26	A12	46.8432802112798	CDK2_2	65.0	IMR90p11
27	A12	95.497248668345	CDK2_2	65.0	IMR90p11
28	A12	180.088398900541	CDK2_2	65.0	IMR90p11
29	A12	336.226950414508	CDK2_2	65.0	IMR90p11
30	A12	537.943550202936	CDK2_2	65.0	IMR90p11
31	A12	744.453757170535	CDK2_2	65.0	IMR90p11
32	A12	951.998262000037	CDK2_2	65.0	IMR90p11
33	A12	1151.16519178008	CDK2_2	65.0	IMR90p11
34	A12	1335.78081666064	CDK2_2	65.0	IMR90p11
35	A12	1504.03954597512	CDK2_2	65.0	IMR90p11
36	A12	1655.54735662157	CDK2_2	65.0	IMR90p11
37	A12	1787.21040407512	CDK2_2	65.0	IMR90p11
38	A12	1900.97030918407	CDK2_2	65.0	IMR90p11
39	A12	2001.68570375903	CDK2_2	65.0	IMR90p11
40	A12	2095.87248433857	CDK2_2	65.0	IMR90p11
1	B12	-12.1161733045633	CDK2_2	64.5	IMR90p11
2	B12	0.691901012945891	CDK2_2	64.5	IMR90p11
3	B12	4.64033478366036	CDK2_2	64.5	IMR90p11
4	B12	3.90868642880696	CDK2_2	64.5	IMR90p11
5	B12	-1.18681761189828	CDK2_2	64.5	IMR90p11
6	B12	1.94672640841145	CDK2_2	64.5	IMR90p11
7	B12	0.321805057565598	CDK2_2	64.5	IMR90p11
8	B12	-0.31680566333398	CDK2_2	64.5	IMR90p11
9	B12	2.08042504862578	CDK2_2	64.5	IMR90p11
10	B12	1.88803920894316	CDK2_2	64.5	IMR90p11
11	B12	-2.09040362892301	CDK2_2	64.5	IMR90p11
12	B12	1.09606682659023	CDK2_2	64.5	IMR90p11
13	B12	0.0486799588702524	CDK2_2	64.5	IMR90p11
14	B12	-0.813922470771558	CDK2_2	64.5	IMR90p11
15	B12	-5.22504359986851	CDK2_2	64.5	IMR90p11
16	B12	-5.0236632533456	CDK2_2	64.5	IMR90p11
17	B12	-6.74053487232777	CDK2_2	64.5	IMR90p11
18	B12	-2.09529949214721	CDK2_2	64.5	IMR90p11
19	B12	3.56140822202178	CDK2_2	64.5	IMR90p11
20	B12	-2.78250691653466	CDK2_2	64.5	IMR90p11
21	B12	0.534713627992005	CDK2_2	64.5	IMR90p11
22	B12	-1.66851404373165	CDK2_2	64.5	IMR90p11
23	B12	6.51193765186144	CDK2_2	64.5	IMR90p11
24	B12	9.88208392657225	CDK2_2	64.5	IMR90p11
25	B12	22.1644424846254	CDK2_2	64.5	IMR90p11
26	B12	61.0257845753076	CDK2_2	64.5	IMR90p11
27	B12	119.841421105849	CDK2_2	64.5	IMR90p11
28	B12	234.916218929161	CDK2_2	64.5	IMR90p11
29	B12	419.962092399211	CDK2_2	64.5	IMR90p11
30	B12	638.847522020579	CDK2_2	64.5	IMR90p11
31	B12	856.799547008046	CDK2_2	64.5	IMR90p11
32	B12	1073.33199370856	CDK2_2	64.5	IMR90p11
33	B12	1278.6429134696	CDK2_2	64.5	IMR90p11
34	B12	1471.01925902483	CDK2_2	64.5	IMR90p11
35	B12	1645.55360302902	CDK2_2	64.5	IMR90p11
36	B12	1800.67729789963	CDK2_2	64.5	IMR90p11
37	B12	1939.38725142992	CDK2_2	64.5	IMR90p11
38	B12	2060.32113443077	CDK2_2	64.5	IMR90p11
39	B12	2167.69815618353	CDK2_2	64.5	IMR90p11
40	B12	2264.89212983746	CDK2_2	64.5	IMR90p11
1	C12	-8.79118852261263	CDK2_2	63.3	IMR90p11
2	C12	-2.74703975601278	CDK2_2	63.3	IMR90p11
3	C12	-0.384541761250148	CDK2_2	63.3	IMR90p11
4	C12	4.12097350378008	CDK2_2	63.3	IMR90p11
5	C12	2.85606278671821	CDK2_2	63.3	IMR90p11
6	C12	-0.565540364551907	CDK2_2	63.3	IMR90p11
7	C12	2.23158679289645	CDK2_2	63.3	IMR90p11
8	C12	3.7662723168537	CDK2_2	63.3	IMR90p11
9	C12	-3.83453821763942	CDK2_2	63.3	IMR90p11
10	C12	3.94386881178025	CDK2_2	63.3	IMR90p11
11	C12	-3.26317336484044	CDK2_2	63.3	IMR90p11
12	C12	-0.570695338768019	CDK2_2	63.3	IMR90p11
13	C12	1.00277032013673	CDK2_2	63.3	IMR90p11
14	C12	-2.41795522720031	CDK2_2	63.3	IMR90p11
15	C12	1.60097988506459	CDK2_2	63.3	IMR90p11
16	C12	-2.89744053678078	CDK2_2	63.3	IMR90p11
17	C12	0.634800235090552	CDK2_2	63.3	IMR90p11
18	C12	-0.235122240516375	CDK2_2	63.3	IMR90p11
19	C12	-1.00064053728329	CDK2_2	63.3	IMR90p11
20	C12	-2.90957628044907	CDK2_2	63.3	IMR90p11
21	C12	1.25412091420549	CDK2_2	63.3	IMR90p11
22	C12	0.120299070367764	CDK2_2	63.3	IMR90p11
23	C12	9.55503030707769	CDK2_2	63.3	IMR90p11
24	C12	16.5189406616873	CDK2_2	63.3	IMR90p11
25	C12	35.785761192712	CDK2_2	63.3	IMR90p11
26	C12	63.3734681857609	CDK2_2	63.3	IMR90p11
27	C12	119.144652173291	CDK2_2	63.3	IMR90p11
28	C12	231.346698076753	CDK2_2	63.3	IMR90p11
29	C12	399.913138564148	CDK2_2	63.3	IMR90p11
30	C12	614.215918313043	CDK2_2	63.3	IMR90p11
31	C12	832.633288125672	CDK2_2	63.3	IMR90p11
32	C12	1053.74957211229	CDK2_2	63.3	IMR90p11
33	C12	1267.07095992318	CDK2_2	63.3	IMR90p11
34	C12	1465.26657754154	CDK2_2	63.3	IMR90p11
35	C12	1647.5526121259	CDK2_2	63.3	IMR90p11
36	C12	1806.36649451129	CDK2_2	63.3	IMR90p11
37	C12	1951.54449310104	CDK2_2	63.3	IMR90p11
38	C12	2075.74791869725	CDK2_2	63.3	IMR90p11
39	C12	2183.12557582796	CDK2_2	63.3	IMR90p11
40	C12	2271.99084182236	CDK2_2	63.3	IMR90p11
1	D12	-6.64280201117981	CDK2_2	61.4	IMR90p11
2	D12	4.39802490237935	CDK2_2	61.4	IMR90p11
3	D12	2.85924492577124	CDK2_2	61.4	IMR90p11
4	D12	3.85786957204436	CDK2_2	61.4	IMR90p11
5	D12	1.72774725106319	CDK2_2	61.4	IMR90p11
6	D12	0.49065690654561	CDK2_2	61.4	IMR90p11
7	D12	1.19965774574848	CDK2_2	61.4	IMR90p11
8	D12	3.13155804044663	CDK2_2	61.4	IMR90p11
9	D12	2.3939888112759	CDK2_2	61.4	IMR90p11
10	D12	0.592399555845986	CDK2_2	61.4	IMR90p11
11	D12	-3.14112022091422	CDK2_2	61.4	IMR90p11
12	D12	-2.16920972489879	CDK2_2	61.4	IMR90p11
13	D12	0.787557680236205	CDK2_2	61.4	IMR90p11
14	D12	-2.19790721726895	CDK2_2	61.4	IMR90p11
15	D12	-1.67269213315967	CDK2_2	61.4	IMR90p11
16	D12	-2.50222560762177	CDK2_2	61.4	IMR90p11
17	D12	-0.75421177077942	CDK2_2	61.4	IMR90p11
18	D12	-6.38076712015209	CDK2_2	61.4	IMR90p11
19	D12	1.32108546607014	CDK2_2	61.4	IMR90p11
20	D12	-2.72914506119332	CDK2_2	61.4	IMR90p11
21	D12	-4.05719597803591	CDK2_2	61.4	IMR90p11
22	D12	-4.08429885879787	CDK2_2	61.4	IMR90p11
23	D12	3.60474230532054	CDK2_2	61.4	IMR90p11
24	D12	3.87911283517633	CDK2_2	61.4	IMR90p11
25	D12	13.830080592852	CDK2_2	61.4	IMR90p11
26	D12	37.8969946770653	CDK2_2	61.4	IMR90p11
27	D12	80.5777309990126	CDK2_2	61.4	IMR90p11
28	D12	164.625346658639	CDK2_2	61.4	IMR90p11
29	D12	312.505080587187	CDK2_2	61.4	IMR90p11
30	D12	519.48410004113	CDK2_2	61.4	IMR90p11
31	D12	740.164598717384	CDK2_2	61.4	IMR90p11
32	D12	972.969113841663	CDK2_2	61.4	IMR90p11
33	D12	1205.11637945033	CDK2_2	61.4	IMR90p11
34	D12	1431.12899868851	CDK2_2	61.4	IMR90p11
35	D12	1645.41654331707	CDK2_2	61.4	IMR90p11
36	D12	1838.8911753927	CDK2_2	61.4	IMR90p11
37	D12	2011.51813181419	CDK2_2	61.4	IMR90p11
38	D12	2162.7845030999	CDK2_2	61.4	IMR90p11
39	D12	2296.95389042683	CDK2_2	61.4	IMR90p11
40	D12	2417.03652933649	CDK2_2	61.4	IMR90p11
1	E12	-19.5616525223263	CDK2_2	59.0	IMR90p11
2	E12	-4.18344036145299	CDK2_2	59.0	IMR90p11
3	E12	-2.96336825585513	CDK2_2	59.0	IMR90p11
4	E12	-0.138801615836655	CDK2_2	59.0	IMR90p11
5	E12	1.68675133710076	CDK2_2	59.0	IMR90p11
6	E12	3.8541299461258	CDK2_2	59.0	IMR90p11
7	E12	-0.301350632756566	CDK2_2	59.0	IMR90p11
8	E12	6.48036897983275	CDK2_2	59.0	IMR90p11
9	E12	-1.17165970029646	CDK2_2	59.0	IMR90p11
10	E12	-0.660726809216158	CDK2_2	59.0	IMR90p11
11	E12	-0.544667736344763	CDK2_2	59.0	IMR90p11
12	E12	3.52903212560977	CDK2_2	59.0	IMR90p11
13	E12	3.81716265217665	CDK2_2	59.0	IMR90p11
14	E12	0.870327320963497	CDK2_2	59.0	IMR90p11
15	E12	-0.209210552959576	CDK2_2	59.0	IMR90p11
16	E12	-5.31077849639451	CDK2_2	59.0	IMR90p11
17	E12	-2.2495070855698	CDK2_2	59.0	IMR90p11
18	E12	-2.36990867279246	CDK2_2	59.0	IMR90p11
19	E12	-2.34567810555245	CDK2_2	59.0	IMR90p11
20	E12	-0.28317607881263	CDK2_2	59.0	IMR90p11
21	E12	-0.810403189772387	CDK2_2	59.0	IMR90p11
22	E12	0.279182533117364	CDK2_2	59.0	IMR90p11
23	E12	-1.01132871137042	CDK2_2	59.0	IMR90p11
24	E12	0.788248436474532	CDK2_2	59.0	IMR90p11
25	E12	8.6078835118974	CDK2_2	59.0	IMR90p11
26	E12	16.3487389435395	CDK2_2	59.0	IMR90p11
27	E12	41.414411332396	CDK2_2	59.0	IMR90p11
28	E12	97.5414531139459	CDK2_2	59.0	IMR90p11
29	E12	186.780703686466	CDK2_2	59.0	IMR90p11
30	E12	339.720003501171	CDK2_2	59.0	IMR90p11
31	E12	534.644300654419	CDK2_2	59.0	IMR90p11
32	E12	742.801220264565	CDK2_2	59.0	IMR90p11
33	E12	965.036259585803	CDK2_2	59.0	IMR90p11
34	E12	1187.21008336326	CDK2_2	59.0	IMR90p11
35	E12	1404.31420856183	CDK2_2	59.0	IMR90p11
36	E12	1610.74466474646	CDK2_2	59.0	IMR90p11
37	E12	1798.49164906607	CDK2_2	59.0	IMR90p11
38	E12	1965.90803726209	CDK2_2	59.0	IMR90p11
39	E12	2109.52344721048	CDK2_2	59.0	IMR90p11
40	E12	2240.87924448712	CDK2_2	59.0	IMR90p11
1	F12	-11.456520272442	CDK2_2	57.0	IMR90p11
2	F12	-5.18619030997343	CDK2_2	57.0	IMR90p11
3	F12	-4.37189415620605	CDK2_2	57.0	IMR90p11
4	F12	2.56855322692536	CDK2_2	57.0	IMR90p11
5	F12	1.66079201071807	CDK2_2	57.0	IMR90p11
6	F12	-1.48048418385906	CDK2_2	57.0	IMR90p11
7	F12	4.6176574726187	CDK2_2	57.0	IMR90p11
8	F12	3.9078189682873	CDK2_2	57.0	IMR90p11
9	F12	1.9489734490403	CDK2_2	57.0	IMR90p11
10	F12	1.79022859831821	CDK2_2	57.0	IMR90p11
11	F12	2.18416075319283	CDK2_2	57.0	IMR90p11
12	F12	0.646282347002852	CDK2_2	57.0	IMR90p11
13	F12	4.50980968356998	CDK2_2	57.0	IMR90p11
14	F12	-4.19249838829592	CDK2_2	57.0	IMR90p11
15	F12	-2.97028242450369	CDK2_2	57.0	IMR90p11
16	F12	-1.72111747136933	CDK2_2	57.0	IMR90p11
17	F12	-0.118537787585865	CDK2_2	57.0	IMR90p11
18	F12	-4.77248038336347	CDK2_2	57.0	IMR90p11
19	F12	-1.90723123914586	CDK2_2	57.0	IMR90p11
20	F12	1.93044289090221	CDK2_2	57.0	IMR90p11
21	F12	-3.1703205657891	CDK2_2	57.0	IMR90p11
22	F12	-4.93209887605371	CDK2_2	57.0	IMR90p11
23	F12	1.18030891736862	CDK2_2	57.0	IMR90p11
24	F12	3.16434752162832	CDK2_2	57.0	IMR90p11
25	F12	3.37462310756473	CDK2_2	57.0	IMR90p11
26	F12	6.4109659767546	CDK2_2	57.0	IMR90p11
27	F12	23.5772790617866	CDK2_2	57.0	IMR90p11
28	F12	55.3222171445523	CDK2_2	57.0	IMR90p11
29	F12	108.571924480334	CDK2_2	57.0	IMR90p11
30	F12	204.16093430182	CDK2_2	57.0	IMR90p11
31	F12	360.441001212778	CDK2_2	57.0	IMR90p11
32	F12	555.278622508181	CDK2_2	57.0	IMR90p11
33	F12	759.282948685568	CDK2_2	57.0	IMR90p11
34	F12	976.37965840198	CDK2_2	57.0	IMR90p11
35	F12	1198.18241868265	CDK2_2	57.0	IMR90p11
36	F12	1416.82111196951	CDK2_2	57.0	IMR90p11
37	F12	1622.16635371876	CDK2_2	57.0	IMR90p11
38	F12	1808.21033795706	CDK2_2	57.0	IMR90p11
39	F12	1975.35637760032	CDK2_2	57.0	IMR90p11
40	F12	2129.80817853532	CDK2_2	57.0	IMR90p11
1	G12	-16.5497888329382	CDK2_2	55.7	IMR90p11
2	G12	-3.81905444518588	CDK2_2	55.7	IMR90p11
3	G12	0.959571590044106	CDK2_2	55.7	IMR90p11
4	G12	1.37324360386992	CDK2_2	55.7	IMR90p11
5	G12	-0.130868713729342	CDK2_2	55.7	IMR90p11
6	G12	-2.37216878609343	CDK2_2	55.7	IMR90p11
7	G12	5.2454509676686	CDK2_2	55.7	IMR90p11
8	G12	-0.7811742358831	CDK2_2	55.7	IMR90p11
9	G12	-1.56322075544449	CDK2_2	55.7	IMR90p11
10	G12	3.56991289046528	CDK2_2	55.7	IMR90p11
11	G12	2.64311146088357	CDK2_2	55.7	IMR90p11
12	G12	0.402787398784767	CDK2_2	55.7	IMR90p11
13	G12	-1.93046285471019	CDK2_2	55.7	IMR90p11
14	G12	2.37438757974542	CDK2_2	55.7	IMR90p11
15	G12	2.07904279954209	CDK2_2	55.7	IMR90p11
16	G12	-2.69881500472275	CDK2_2	55.7	IMR90p11
17	G12	1.9876161828488	CDK2_2	55.7	IMR90p11
18	G12	-0.608313588074452	CDK2_2	55.7	IMR90p11
19	G12	0.0423069891289742	CDK2_2	55.7	IMR90p11
20	G12	-0.607789875775779	CDK2_2	55.7	IMR90p11
21	G12	-3.34884037280744	CDK2_2	55.7	IMR90p11
22	G12	-4.72210031566328	CDK2_2	55.7	IMR90p11
23	G12	1.26639034165282	CDK2_2	55.7	IMR90p11
24	G12	-1.64563416115971	CDK2_2	55.7	IMR90p11
25	G12	5.02504398752308	CDK2_2	55.7	IMR90p11
26	G12	5.82066312878214	CDK2_2	55.7	IMR90p11
27	G12	14.3326642415223	CDK2_2	55.7	IMR90p11
28	G12	32.6108997287183	CDK2_2	55.7	IMR90p11
29	G12	71.8553752319931	CDK2_2	55.7	IMR90p11
30	G12	141.188308863454	CDK2_2	55.7	IMR90p11
31	G12	259.722422683826	CDK2_2	55.7	IMR90p11
32	G12	418.467081309032	CDK2_2	55.7	IMR90p11
33	G12	601.893967537202	CDK2_2	55.7	IMR90p11
34	G12	792.581022969505	CDK2_2	55.7	IMR90p11
35	G12	993.823334405541	CDK2_2	55.7	IMR90p11
36	G12	1194.14985224021	CDK2_2	55.7	IMR90p11
37	G12	1389.93249705634	CDK2_2	55.7	IMR90p11
38	G12	1575.87427124403	CDK2_2	55.7	IMR90p11
39	G12	1749.26672935908	CDK2_2	55.7	IMR90p11
40	G12	1910.81120283885	CDK2_2	55.7	IMR90p11
1	H12	-25.877335853289	CDK2_2	55.0	IMR90p11
2	H12	-8.58146687003409	CDK2_2	55.0	IMR90p11
3	H12	3.2337301752309	CDK2_2	55.0	IMR90p11
4	H12	-1.0929735357131	CDK2_2	55.0	IMR90p11
5	H12	-1.93727553177814	CDK2_2	55.0	IMR90p11
6	H12	0.742165285909323	CDK2_2	55.0	IMR90p11
7	H12	-0.640545654311154	CDK2_2	55.0	IMR90p11
8	H12	2.66913249016488	CDK2_2	55.0	IMR90p11
9	H12	2.23226489842909	CDK2_2	55.0	IMR90p11
10	H12	-1.41103150020945	CDK2_2	55.0	IMR90p11
11	H12	-0.979493506743438	CDK2_2	55.0	IMR90p11
12	H12	0.568984074707259	CDK2_2	55.0	IMR90p11
13	H12	3.26135193518121	CDK2_2	55.0	IMR90p11
14	H12	-0.802916328488209	CDK2_2	55.0	IMR90p11
15	H12	0.889339865300826	CDK2_2	55.0	IMR90p11
16	H12	-1.34726386355533	CDK2_2	55.0	IMR90p11
17	H12	-0.416341400091824	CDK2_2	55.0	IMR90p11
18	H12	1.38188990501385	CDK2_2	55.0	IMR90p11
19	H12	0.380637734008815	CDK2_2	55.0	IMR90p11
20	H12	2.24496601971714	CDK2_2	55.0	IMR90p11
21	H12	2.03199795840374	CDK2_2	55.0	IMR90p11
22	H12	2.26585599681721	CDK2_2	55.0	IMR90p11
23	H12	-2.31182080076587	CDK2_2	55.0	IMR90p11
24	H12	0.604202081576659	CDK2_2	55.0	IMR90p11
25	H12	-2.25105397942616	CDK2_2	55.0	IMR90p11
26	H12	2.2294650245949	CDK2_2	55.0	IMR90p11
27	H12	7.07668871185388	CDK2_2	55.0	IMR90p11
28	H12	21.3894181544565	CDK2_2	55.0	IMR90p11
29	H12	50.8972299984275	CDK2_2	55.0	IMR90p11
30	H12	95.3502475771575	CDK2_2	55.0	IMR90p11
31	H12	185.154486592216	CDK2_2	55.0	IMR90p11
32	H12	318.598745864756	CDK2_2	55.0	IMR90p11
33	H12	485.891555445045	CDK2_2	55.0	IMR90p11
34	H12	665.720331319353	CDK2_2	55.0	IMR90p11
35	H12	861.555361670284	CDK2_2	55.0	IMR90p11
36	H12	1065.1675985065	CDK2_2	55.0	IMR90p11
37	H12	1264.60441197164	CDK2_2	55.0	IMR90p11
38	H12	1452.60468077391	CDK2_2	55.0	IMR90p11
39	H12	1626.15467646646	CDK2_2	55.0	IMR90p11
40	H12	1791.58526734036	CDK2_2	55.0	IMR90p11
1	A12	-18.95	CDK2_2	65.0	IMR90p2
2	A12	-6.0	CDK2_2	65.0	IMR90p2
3	A12	-1.12	CDK2_2	65.0	IMR90p2
4	A12	0.66	CDK2_2	65.0	IMR90p2
5	A12	-0.07	CDK2_2	65.0	IMR90p2
6	A12	6.42	CDK2_2	65.0	IMR90p2
7	A12	0.35	CDK2_2	65.0	IMR90p2
8	A12	2.87	CDK2_2	65.0	IMR90p2
9	A12	-0.05	CDK2_2	65.0	IMR90p2
10	A12	0.97	CDK2_2	65.0	IMR90p2
11	A12	-0.81	CDK2_2	65.0	IMR90p2
12	A12	0.97	CDK2_2	65.0	IMR90p2
13	A12	2.28	CDK2_2	65.0	IMR90p2
14	A12	-5.25	CDK2_2	65.0	IMR90p2
15	A12	-2.15	CDK2_2	65.0	IMR90p2
16	A12	-0.29	CDK2_2	65.0	IMR90p2
17	A12	-1.29	CDK2_2	65.0	IMR90p2
18	A12	1.07	CDK2_2	65.0	IMR90p2
19	A12	-0.66	CDK2_2	65.0	IMR90p2
20	A12	-0.47	CDK2_2	65.0	IMR90p2
21	A12	2.03	CDK2_2	65.0	IMR90p2
22	A12	1.7	CDK2_2	65.0	IMR90p2
23	A12	-4.78	CDK2_2	65.0	IMR90p2
24	A12	8.82	CDK2_2	65.0	IMR90p2
25	A12	15.21	CDK2_2	65.0	IMR90p2
26	A12	41.8	CDK2_2	65.0	IMR90p2
27	A12	82.21	CDK2_2	65.0	IMR90p2
28	A12	166.58	CDK2_2	65.0	IMR90p2
29	A12	299.13	CDK2_2	65.0	IMR90p2
30	A12	485.85	CDK2_2	65.0	IMR90p2
31	A12	675.22	CDK2_2	65.0	IMR90p2
32	A12	863.35	CDK2_2	65.0	IMR90p2
33	A12	1045.31	CDK2_2	65.0	IMR90p2
34	A12	1209.78	CDK2_2	65.0	IMR90p2
35	A12	1358.06	CDK2_2	65.0	IMR90p2
36	A12	1487.73	CDK2_2	65.0	IMR90p2
37	A12	1602.5	CDK2_2	65.0	IMR90p2
38	A12	1702.55	CDK2_2	65.0	IMR90p2
39	A12	1791.25	CDK2_2	65.0	IMR90p2
40	A12	1875.02	CDK2_2	65.0	IMR90p2
1	B12	-11.67	CDK2_2	64.5	IMR90p2
2	B12	-1.14	CDK2_2	64.5	IMR90p2
3	B12	4.12	CDK2_2	64.5	IMR90p2
4	B12	2.09	CDK2_2	64.5	IMR90p2
5	B12	3.81	CDK2_2	64.5	IMR90p2
6	B12	0.26	CDK2_2	64.5	IMR90p2
7	B12	-2.29	CDK2_2	64.5	IMR90p2
8	B12	-4.13	CDK2_2	64.5	IMR90p2
9	B12	-2.02	CDK2_2	64.5	IMR90p2
10	B12	5.05	CDK2_2	64.5	IMR90p2
11	B12	0.55	CDK2_2	64.5	IMR90p2
12	B12	2.1	CDK2_2	64.5	IMR90p2
13	B12	-4.9	CDK2_2	64.5	IMR90p2
14	B12	-1.87	CDK2_2	64.5	IMR90p2
15	B12	-2.29	CDK2_2	64.5	IMR90p2
16	B12	-2.04	CDK2_2	64.5	IMR90p2
17	B12	2.39	CDK2_2	64.5	IMR90p2
18	B12	0.2	CDK2_2	64.5	IMR90p2
19	B12	2.02	CDK2_2	64.5	IMR90p2
20	B12	-1.75	CDK2_2	64.5	IMR90p2
21	B12	-5.68	CDK2_2	64.5	IMR90p2
22	B12	2.73	CDK2_2	64.5	IMR90p2
23	B12	9.11	CDK2_2	64.5	IMR90p2
24	B12	19.1	CDK2_2	64.5	IMR90p2
25	B12	34.38	CDK2_2	64.5	IMR90p2
26	B12	73.42	CDK2_2	64.5	IMR90p2
27	B12	138.95	CDK2_2	64.5	IMR90p2
28	B12	269.83	CDK2_2	64.5	IMR90p2
29	B12	448.85	CDK2_2	64.5	IMR90p2
30	B12	657.94	CDK2_2	64.5	IMR90p2
31	B12	867.4	CDK2_2	64.5	IMR90p2
32	B12	1066.99	CDK2_2	64.5	IMR90p2
33	B12	1253.85	CDK2_2	64.5	IMR90p2
34	B12	1419.1	CDK2_2	64.5	IMR90p2
35	B12	1565.57	CDK2_2	64.5	IMR90p2
36	B12	1691.53	CDK2_2	64.5	IMR90p2
37	B12	1802.48	CDK2_2	64.5	IMR90p2
38	B12	1899.77	CDK2_2	64.5	IMR90p2
39	B12	1987.16	CDK2_2	64.5	IMR90p2
40	B12	2067.68	CDK2_2	64.5	IMR90p2
1	C12	-11.77	CDK2_2	63.3	IMR90p2
2	C12	-2.96	CDK2_2	63.3	IMR90p2
3	C12	2.5	CDK2_2	63.3	IMR90p2
4	C12	1.85	CDK2_2	63.3	IMR90p2
5	C12	1.55	CDK2_2	63.3	IMR90p2
6	C12	0.83	CDK2_2	63.3	IMR90p2
7	C12	-2.54	CDK2_2	63.3	IMR90p2
8	C12	-0.53	CDK2_2	63.3	IMR90p2
9	C12	3.84	CDK2_2	63.3	IMR90p2
10	C12	0.03	CDK2_2	63.3	IMR90p2
11	C12	-1.8	CDK2_2	63.3	IMR90p2
12	C12	0.56	CDK2_2	63.3	IMR90p2
13	C12	-0.62	CDK2_2	63.3	IMR90p2
14	C12	-3.05	CDK2_2	63.3	IMR90p2
15	C12	1.61	CDK2_2	63.3	IMR90p2
16	C12	-0.19	CDK2_2	63.3	IMR90p2
17	C12	0.44	CDK2_2	63.3	IMR90p2
18	C12	-1.44	CDK2_2	63.3	IMR90p2
19	C12	-1.9	CDK2_2	63.3	IMR90p2
20	C12	1.47	CDK2_2	63.3	IMR90p2
21	C12	-2.15	CDK2_2	63.3	IMR90p2
22	C12	0.51	CDK2_2	63.3	IMR90p2
23	C12	7.41	CDK2_2	63.3	IMR90p2
24	C12	15.47	CDK2_2	63.3	IMR90p2
25	C12	37.5	CDK2_2	63.3	IMR90p2
26	C12	72.18	CDK2_2	63.3	IMR90p2
27	C12	149.2	CDK2_2	63.3	IMR90p2
28	C12	281.9	CDK2_2	63.3	IMR90p2
29	C12	468.11	CDK2_2	63.3	IMR90p2
30	C12	692.76	CDK2_2	63.3	IMR90p2
31	C12	919.16	CDK2_2	63.3	IMR90p2
32	C12	1142.69	CDK2_2	63.3	IMR90p2
33	C12	1352.85	CDK2_2	63.3	IMR90p2
34	C12	1540.75	CDK2_2	63.3	IMR90p2
35	C12	1703.81	CDK2_2	63.3	IMR90p2
36	C12	1846.11	CDK2_2	63.3	IMR90p2
37	C12	1968.06	CDK2_2	63.3	IMR90p2
38	C12	2075.8	CDK2_2	63.3	IMR90p2
39	C12	2171.01	CDK2_2	63.3	IMR90p2
40	C12	2259.25	CDK2_2	63.3	IMR90p2
1	D12	-6.23	CDK2_2	61.4	IMR90p2
2	D12	2.35	CDK2_2	61.4	IMR90p2
3	D12	-0.06	CDK2_2	61.4	IMR90p2
4	D12	-1.82	CDK2_2	61.4	IMR90p2
5	D12	0.84	CDK2_2	61.4	IMR90p2
6	D12	0.31	CDK2_2	61.4	IMR90p2
7	D12	-0.68	CDK2_2	61.4	IMR90p2
8	D12	1.79	CDK2_2	61.4	IMR90p2
9	D12	0.39	CDK2_2	61.4	IMR90p2
10	D12	3.42	CDK2_2	61.4	IMR90p2
11	D12	1.56	CDK2_2	61.4	IMR90p2
12	D12	0.75	CDK2_2	61.4	IMR90p2
13	D12	2.14	CDK2_2	61.4	IMR90p2
14	D12	2.88	CDK2_2	61.4	IMR90p2
15	D12	-1.24	CDK2_2	61.4	IMR90p2
16	D12	-0.69	CDK2_2	61.4	IMR90p2
17	D12	1.1	CDK2_2	61.4	IMR90p2
18	D12	-0.28	CDK2_2	61.4	IMR90p2
19	D12	-2.13	CDK2_2	61.4	IMR90p2
20	D12	-2.35	CDK2_2	61.4	IMR90p2
21	D12	-1.55	CDK2_2	61.4	IMR90p2
22	D12	-3.01	CDK2_2	61.4	IMR90p2
23	D12	1.22	CDK2_2	61.4	IMR90p2
24	D12	6.57	CDK2_2	61.4	IMR90p2
25	D12	25.22	CDK2_2	61.4	IMR90p2
26	D12	48.44	CDK2_2	61.4	IMR90p2
27	D12	100.32	CDK2_2	61.4	IMR90p2
28	D12	196.48	CDK2_2	61.4	IMR90p2
29	D12	353.62	CDK2_2	61.4	IMR90p2
30	D12	571.78	CDK2_2	61.4	IMR90p2
31	D12	802.84	CDK2_2	61.4	IMR90p2
32	D12	1043.95	CDK2_2	61.4	IMR90p2
33	D12	1277.35	CDK2_2	61.4	IMR90p2
34	D12	1492.85	CDK2_2	61.4	IMR90p2
35	D12	1682.96	CDK2_2	61.4	IMR90p2
36	D12	1852.34	CDK2_2	61.4	IMR90p2
37	D12	2000.07	CDK2_2	61.4	IMR90p2
38	D12	2130.15	CDK2_2	61.4	IMR90p2
39	D12	2243.41	CDK2_2	61.4	IMR90p2
40	D12	2346.67	CDK2_2	61.4	IMR90p2
1	E12	-18.82	CDK2_2	59.0	IMR90p2
2	E12	-5.89	CDK2_2	59.0	IMR90p2
3	E12	-4.52	CDK2_2	59.0	IMR90p2
4	E12	-0.47	CDK2_2	59.0	IMR90p2
5	E12	-0.42	CDK2_2	59.0	IMR90p2
6	E12	6.24	CDK2_2	59.0	IMR90p2
7	E12	3.22	CDK2_2	59.0	IMR90p2
8	E12	3.65	CDK2_2	59.0	IMR90p2
9	E12	-1.25	CDK2_2	59.0	IMR90p2
10	E12	-2.36	CDK2_2	59.0	IMR90p2
11	E12	3.03	CDK2_2	59.0	IMR90p2
12	E12	-0.56	CDK2_2	59.0	IMR90p2
13	E12	-0.96	CDK2_2	59.0	IMR90p2
14	E12	1.34	CDK2_2	59.0	IMR90p2
15	E12	3.0	CDK2_2	59.0	IMR90p2
16	E12	1.74	CDK2_2	59.0	IMR90p2
17	E12	0.89	CDK2_2	59.0	IMR90p2
18	E12	0.11	CDK2_2	59.0	IMR90p2
19	E12	-0.9	CDK2_2	59.0	IMR90p2
20	E12	0.73	CDK2_2	59.0	IMR90p2
21	E12	-2.12	CDK2_2	59.0	IMR90p2
22	E12	0.23	CDK2_2	59.0	IMR90p2
23	E12	2.58	CDK2_2	59.0	IMR90p2
24	E12	0.1	CDK2_2	59.0	IMR90p2
25	E12	13.4	CDK2_2	59.0	IMR90p2
26	E12	31.28	CDK2_2	59.0	IMR90p2
27	E12	57.81	CDK2_2	59.0	IMR90p2
28	E12	125.19	CDK2_2	59.0	IMR90p2
29	E12	241.72	CDK2_2	59.0	IMR90p2
30	E12	413.21	CDK2_2	59.0	IMR90p2
31	E12	630.94	CDK2_2	59.0	IMR90p2
32	E12	859.69	CDK2_2	59.0	IMR90p2
33	E12	1095.36	CDK2_2	59.0	IMR90p2
34	E12	1320.16	CDK2_2	59.0	IMR90p2
35	E12	1525.7	CDK2_2	59.0	IMR90p2
36	E12	1711.06	CDK2_2	59.0	IMR90p2
37	E12	1875.53	CDK2_2	59.0	IMR90p2
38	E12	2024.17	CDK2_2	59.0	IMR90p2
39	E12	2155.52	CDK2_2	59.0	IMR90p2
40	E12	2275.32	CDK2_2	59.0	IMR90p2
1	F12	-15.49	CDK2_2	57.0	IMR90p2
2	F12	-4.68	CDK2_2	57.0	IMR90p2
3	F12	0.55	CDK2_2	57.0	IMR90p2
4	F12	2.35	CDK2_2	57.0	IMR90p2
5	F12	1.28	CDK2_2	57.0	IMR90p2
6	F12	3.48	CDK2_2	57.0	IMR90p2
7	F12	-0.72	CDK2_2	57.0	IMR90p2
8	F12	1.91	CDK2_2	57.0	IMR90p2
9	F12	-2.6	CDK2_2	57.0	IMR90p2
10	F12	1.31	CDK2_2	57.0	IMR90p2
11	F12	5.72	CDK2_2	57.0	IMR90p2
12	F12	0.32	CDK2_2	57.0	IMR90p2
13	F12	-3.18	CDK2_2	57.0	IMR90p2
14	F12	1.73	CDK2_2	57.0	IMR90p2
15	F12	-3.11	CDK2_2	57.0	IMR90p2
16	F12	-0.45	CDK2_2	57.0	IMR90p2
17	F12	-2.56	CDK2_2	57.0	IMR90p2
18	F12	-2.54	CDK2_2	57.0	IMR90p2
19	F12	-1.66	CDK2_2	57.0	IMR90p2
20	F12	-0.73	CDK2_2	57.0	IMR90p2
21	F12	-1.88	CDK2_2	57.0	IMR90p2
22	F12	2.84	CDK2_2	57.0	IMR90p2
23	F12	-0.56	CDK2_2	57.0	IMR90p2
24	F12	3.38	CDK2_2	57.0	IMR90p2
25	F12	7.13	CDK2_2	57.0	IMR90p2
26	F12	22.35	CDK2_2	57.0	IMR90p2
27	F12	42.61	CDK2_2	57.0	IMR90p2
28	F12	93.68	CDK2_2	57.0	IMR90p2
29	F12	173.45	CDK2_2	57.0	IMR90p2
30	F12	322.23	CDK2_2	57.0	IMR90p2
31	F12	520.48	CDK2_2	57.0	IMR90p2
32	F12	736.91	CDK2_2	57.0	IMR90p2
33	F12	967.62	CDK2_2	57.0	IMR90p2
34	F12	1196.96	CDK2_2	57.0	IMR90p2
35	F12	1411.51	CDK2_2	57.0	IMR90p2
36	F12	1606.01	CDK2_2	57.0	IMR90p2
37	F12	1778.24	CDK2_2	57.0	IMR90p2
38	F12	1931.98	CDK2_2	57.0	IMR90p2
39	F12	2069.37	CDK2_2	57.0	IMR90p2
40	F12	2194.41	CDK2_2	57.0	IMR90p2
1	G12	-13.35	CDK2_2	55.7	IMR90p2
2	G12	-3.37	CDK2_2	55.7	IMR90p2
3	G12	6.83	CDK2_2	55.7	IMR90p2
4	G12	-0.28	CDK2_2	55.7	IMR90p2
5	G12	0.63	CDK2_2	55.7	IMR90p2
6	G12	1.5	CDK2_2	55.7	IMR90p2
7	G12	-1.96	CDK2_2	55.7	IMR90p2
8	G12	-1.74	CDK2_2	55.7	IMR90p2
9	G12	2.33	CDK2_2	55.7	IMR90p2
10	G12	1.35	CDK2_2	55.7	IMR90p2
11	G12	0.92	CDK2_2	55.7	IMR90p2
12	G12	-3.68	CDK2_2	55.7	IMR90p2
13	G12	-0.23	CDK2_2	55.7	IMR90p2
14	G12	-1.79	CDK2_2	55.7	IMR90p2
15	G12	3.05	CDK2_2	55.7	IMR90p2
16	G12	1.92	CDK2_2	55.7	IMR90p2
17	G12	-4.14	CDK2_2	55.7	IMR90p2
18	G12	0.07	CDK2_2	55.7	IMR90p2
19	G12	-2.59	CDK2_2	55.7	IMR90p2
20	G12	-1.27	CDK2_2	55.7	IMR90p2
21	G12	0.97	CDK2_2	55.7	IMR90p2
22	G12	-0.8	CDK2_2	55.7	IMR90p2
23	G12	-0.34	CDK2_2	55.7	IMR90p2
24	G12	6.09	CDK2_2	55.7	IMR90p2
25	G12	4.16	CDK2_2	55.7	IMR90p2
26	G12	17.77	CDK2_2	55.7	IMR90p2
27	G12	31.01	CDK2_2	55.7	IMR90p2
28	G12	63.52	CDK2_2	55.7	IMR90p2
29	G12	121.8	CDK2_2	55.7	IMR90p2
30	G12	230.81	CDK2_2	55.7	IMR90p2
31	G12	384.83	CDK2_2	55.7	IMR90p2
32	G12	595.43	CDK2_2	55.7	IMR90p2
33	G12	815.67	CDK2_2	55.7	IMR90p2
34	G12	1036.47	CDK2_2	55.7	IMR90p2
35	G12	1252.53	CDK2_2	55.7	IMR90p2
36	G12	1448.31	CDK2_2	55.7	IMR90p2
37	G12	1625.67	CDK2_2	55.7	IMR90p2
38	G12	1782.4	CDK2_2	55.7	IMR90p2
39	G12	1923.3	CDK2_2	55.7	IMR90p2
40	G12	2055.62	CDK2_2	55.7	IMR90p2
1	H12	-28.61	CDK2_2	55.0	IMR90p2
2	H12	-7.4	CDK2_2	55.0	IMR90p2
3	H12	-5.06	CDK2_2	55.0	IMR90p2
4	H12	4.55	CDK2_2	55.0	IMR90p2
5	H12	1.23	CDK2_2	55.0	IMR90p2
6	H12	3.08	CDK2_2	55.0	IMR90p2
7	H12	1.94	CDK2_2	55.0	IMR90p2
8	H12	1.58	CDK2_2	55.0	IMR90p2
9	H12	1.38	CDK2_2	55.0	IMR90p2
10	H12	-2.77	CDK2_2	55.0	IMR90p2
11	H12	-1.08	CDK2_2	55.0	IMR90p2
12	H12	-4.67	CDK2_2	55.0	IMR90p2
13	H12	0.4	CDK2_2	55.0	IMR90p2
14	H12	2.5	CDK2_2	55.0	IMR90p2
15	H12	2.19	CDK2_2	55.0	IMR90p2
16	H12	2.54	CDK2_2	55.0	IMR90p2
17	H12	-1.31	CDK2_2	55.0	IMR90p2
18	H12	4.17	CDK2_2	55.0	IMR90p2
19	H12	3.23	CDK2_2	55.0	IMR90p2
20	H12	1.07	CDK2_2	55.0	IMR90p2
21	H12	-3.49	CDK2_2	55.0	IMR90p2
22	H12	2.0	CDK2_2	55.0	IMR90p2
23	H12	-0.35	CDK2_2	55.0	IMR90p2
24	H12	-1.02	CDK2_2	55.0	IMR90p2
25	H12	1.05	CDK2_2	55.0	IMR90p2
26	H12	7.02	CDK2_2	55.0	IMR90p2
27	H12	16.32	CDK2_2	55.0	IMR90p2
28	H12	41.93	CDK2_2	55.0	IMR90p2
29	H12	75.09	CDK2_2	55.0	IMR90p2
30	H12	151.93	CDK2_2	55.0	IMR90p2
31	H12	268.1	CDK2_2	55.0	IMR90p2
32	H12	439.43	CDK2_2	55.0	IMR90p2
33	H12	625.92	CDK2_2	55.0	IMR90p2
34	H12	827.58	CDK2_2	55.0	IMR90p2
35	H12	1027.19	CDK2_2	55.0	IMR90p2
36	H12	1214.63	CDK2_2	55.0	IMR90p2
37	H12	1385.99	CDK2_2	55.0	IMR90p2
38	H12	1540.5	CDK2_2	55.0	IMR90p2
39	H12	1680.8	CDK2_2	55.0	IMR90p2
40	H12	1810.81	CDK2_2	55.0	IMR90p2
1	A12	-19.9904524556919	CDK2_2	65.0	IMR90p8
2	A12	-8.99943452288608	CDK2_2	65.0	IMR90p8
3	A12	-4.21311469886268	CDK2_2	65.0	IMR90p8
4	A12	-3.63283040012175	CDK2_2	65.0	IMR90p8
5	A12	3.59907341135158	CDK2_2	65.0	IMR90p8
6	A12	0.905847623368118	CDK2_2	65.0	IMR90p8
7	A12	4.73304008116384	CDK2_2	65.0	IMR90p8
8	A12	0.619715570156586	CDK2_2	65.0	IMR90p8
9	A12	1.76571702859155	CDK2_2	65.0	IMR90p8
10	A12	1.66173187904587	CDK2_2	65.0	IMR90p8
11	A12	1.36091956996052	CDK2_2	65.0	IMR90p8
12	A12	-0.240496529957454	CDK2_2	65.0	IMR90p8
13	A12	0.470761457693243	CDK2_2	65.0	IMR90p8
14	A12	4.21893015916203	CDK2_2	65.0	IMR90p8
15	A12	1.76228728852675	CDK2_2	65.0	IMR90p8
16	A12	-1.53423251191316	CDK2_2	65.0	IMR90p8
17	A12	-3.07088527223596	CDK2_2	65.0	IMR90p8
18	A12	0.993133927411691	CDK2_2	65.0	IMR90p8
19	A12	-2.06800697309518	CDK2_2	65.0	IMR90p8
20	A12	-3.22381792952729	CDK2_2	65.0	IMR90p8
21	A12	-0.158812462756032	CDK2_2	65.0	IMR90p8
22	A12	-0.854254684824355	CDK2_2	65.0	IMR90p8
23	A12	5.44437482258991	CDK2_2	65.0	IMR90p8
24	A12	17.2236775701072	CDK2_2	65.0	IMR90p8
25	A12	36.0750999949878	CDK2_2	65.0	IMR90p8
26	A12	72.5151152745166	CDK2_2	65.0	IMR90p8
27	A12	145.563032707935	CDK2_2	65.0	IMR90p8
28	A12	284.927315856455	CDK2_2	65.0	IMR90p8
29	A12	465.697606681125	CDK2_2	65.0	IMR90p8
30	A12	669.725873203784	CDK2_2	65.0	IMR90p8
31	A12	872.98756880729	CDK2_2	65.0	IMR90p8
32	A12	1073.71235919607	CDK2_2	65.0	IMR90p8
33	A12	1264.38110597787	CDK2_2	65.0	IMR90p8
34	A12	1438.95598911337	CDK2_2	65.0	IMR90p8
35	A12	1594.88691761374	CDK2_2	65.0	IMR90p8
36	A12	1729.84329501088	CDK2_2	65.0	IMR90p8
37	A12	1849.19218192533	CDK2_2	65.0	IMR90p8
38	A12	1956.19826873959	CDK2_2	65.0	IMR90p8
39	A12	2051.80715030208	CDK2_2	65.0	IMR90p8
40	A12	2138.03922454337	CDK2_2	65.0	IMR90p8
1	B12	-6.4883545888224	CDK2_2	64.5	IMR90p8
2	B12	-0.0631701877641717	CDK2_2	64.5	IMR90p8
3	B12	-0.512190685642054	CDK2_2	64.5	IMR90p8
4	B12	-1.43484413647229	CDK2_2	64.5	IMR90p8
5	B12	4.63704141952303	CDK2_2	64.5	IMR90p8
6	B12	-2.1088528538221	CDK2_2	64.5	IMR90p8
7	B12	1.88465050125296	CDK2_2	64.5	IMR90p8
8	B12	0.607366451028611	CDK2_2	64.5	IMR90p8
9	B12	5.2325701365944	CDK2_2	64.5	IMR90p8
10	B12	1.11616016037578	CDK2_2	64.5	IMR90p8
11	B12	-0.331985719977183	CDK2_2	64.5	IMR90p8
12	B12	0.126301484775922	CDK2_2	64.5	IMR90p8
13	B12	0.505341054922155	CDK2_2	64.5	IMR90p8
14	B12	0.069379452251269	CDK2_2	64.5	IMR90p8
15	B12	0.172924264576523	CDK2_2	64.5	IMR90p8
16	B12	-3.29996593975966	CDK2_2	64.5	IMR90p8
17	B12	-0.173526505674999	CDK2_2	64.5	IMR90p8
18	B12	-2.56751598514484	CDK2_2	64.5	IMR90p8
19	B12	-2.43822992717514	CDK2_2	64.5	IMR90p8
20	B12	-3.04602872187115	CDK2_2	64.5	IMR90p8
21	B12	-1.98249411021516	CDK2_2	64.5	IMR90p8
22	B12	-0.118724132942134	CDK2_2	64.5	IMR90p8
23	B12	11.8281090110395	CDK2_2	64.5	IMR90p8
24	B12	28.6909872721731	CDK2_2	64.5	IMR90p8
25	B12	51.7847746724156	CDK2_2	64.5	IMR90p8
26	B12	114.444481451235	CDK2_2	64.5	IMR90p8
27	B12	217.826924536131	CDK2_2	64.5	IMR90p8
28	B12	387.473050971309	CDK2_2	64.5	IMR90p8
29	B12	594.989702405573	CDK2_2	64.5	IMR90p8
30	B12	806.178015425586	CDK2_2	64.5	IMR90p8
31	B12	1015.90286660855	CDK2_2	64.5	IMR90p8
32	B12	1220.78644403369	CDK2_2	64.5	IMR90p8
33	B12	1409.59372004742	CDK2_2	64.5	IMR90p8
34	B12	1581.19860607457	CDK2_2	64.5	IMR90p8
35	B12	1732.61695250519	CDK2_2	64.5	IMR90p8
36	B12	1866.14526613783	CDK2_2	64.5	IMR90p8
37	B12	1982.67740634159	CDK2_2	64.5	IMR90p8
38	B12	2084.72400530502	CDK2_2	64.5	IMR90p8
39	B12	2176.88964420167	CDK2_2	64.5	IMR90p8
40	B12	2264.54167566041	CDK2_2	64.5	IMR90p8
1	C12	-6.2094497143944	CDK2_2	63.3	IMR90p8
2	C12	-4.17626898134904	CDK2_2	63.3	IMR90p8
3	C12	4.06183777777096	CDK2_2	63.3	IMR90p8
4	C12	1.36251573398704	CDK2_2	63.3	IMR90p8
5	C12	2.48972305615871	CDK2_2	63.3	IMR90p8
6	C12	-1.36532595522885	CDK2_2	63.3	IMR90p8
7	C12	1.14150838503019	CDK2_2	63.3	IMR90p8
8	C12	1.00557352458827	CDK2_2	63.3	IMR90p8
9	C12	-0.0102374665357274	CDK2_2	63.3	IMR90p8
10	C12	-0.290934382253909	CDK2_2	63.3	IMR90p8
11	C12	0.0868982320857867	CDK2_2	63.3	IMR90p8
12	C12	-0.272463799350135	CDK2_2	63.3	IMR90p8
13	C12	-2.03764958384818	CDK2_2	63.3	IMR90p8
14	C12	1.63892817643136	CDK2_2	63.3	IMR90p8
15	C12	-1.36198349807955	CDK2_2	63.3	IMR90p8
16	C12	-4.96716450719714	CDK2_2	63.3	IMR90p8
17	C12	-0.409376436528873	CDK2_2	63.3	IMR90p8
18	C12	-1.93884050090082	CDK2_2	63.3	IMR90p8
19	C12	-3.04647246010973	CDK2_2	63.3	IMR90p8
20	C12	-4.31314178682669	CDK2_2	63.3	IMR90p8
21	C12	0.744153150279999	CDK2_2	63.3	IMR90p8
22	C12	0.306628656729572	CDK2_2	63.3	IMR90p8
23	C12	14.1182204478714	CDK2_2	63.3	IMR90p8
24	C12	18.2813785820667	CDK2_2	63.3	IMR90p8
25	C12	53.1500628116537	CDK2_2	63.3	IMR90p8
26	C12	100.257640868324	CDK2_2	63.3	IMR90p8
27	C12	207.936523976545	CDK2_2	63.3	IMR90p8
28	C12	361.741988182251	CDK2_2	63.3	IMR90p8
29	C12	583.190016915898	CDK2_2	63.3	IMR90p8
30	C12	810.85171206592	CDK2_2	63.3	IMR90p8
31	C12	1040.51584511609	CDK2_2	63.3	IMR90p8
32	C12	1263.7696131623	CDK2_2	63.3	IMR90p8
33	C12	1475.09224169486	CDK2_2	63.3	IMR90p8
34	C12	1669.12491903754	CDK2_2	63.3	IMR90p8
35	C12	1844.53551054449	CDK2_2	63.3	IMR90p8
36	C12	1996.14482958332	CDK2_2	63.3	IMR90p8
37	C12	2130.42513622759	CDK2_2	63.3	IMR90p8
38	C12	2251.56899206052	CDK2_2	63.3	IMR90p8
39	C12	2362.24100370341	CDK2_2	63.3	IMR90p8
40	C12	2465.53895127513	CDK2_2	63.3	IMR90p8
1	D12	-8.94511473146576	CDK2_2	61.4	IMR90p8
2	D12	-2.00151196343586	CDK2_2	61.4	IMR90p8
3	D12	-1.34040994645193	CDK2_2	61.4	IMR90p8
4	D12	2.72384051073186	CDK2_2	61.4	IMR90p8
5	D12	1.21618548146944	CDK2_2	61.4	IMR90p8
6	D12	5.00494421898884	CDK2_2	61.4	IMR90p8
7	D12	5.08740103151104	CDK2_2	61.4	IMR90p8
8	D12	-3.78235675372116	CDK2_2	61.4	IMR90p8
9	D12	4.13440631983894	CDK2_2	61.4	IMR90p8
10	D12	0.837143195984936	CDK2_2	61.4	IMR90p8
11	D12	-0.591847261110615	CDK2_2	61.4	IMR90p8
12	D12	-3.82192278107232	CDK2_2	61.4	IMR90p8
13	D12	-1.25619314073083	CDK2_2	61.4	IMR90p8
14	D12	2.66451518450594	CDK2_2	61.4	IMR90p8
15	D12	2.02380896487239	CDK2_2	61.4	IMR90p8
16	D12	-2.95454028995346	CDK2_2	61.4	IMR90p8
17	D12	-4.85718425181585	CDK2_2	61.4	IMR90p8
18	D12	-2.10743882046154	CDK2_2	61.4	IMR90p8
19	D12	-4.12775795265361	CDK2_2	61.4	IMR90p8
20	D12	-5.43882936064711	CDK2_2	61.4	IMR90p8
21	D12	-1.57104707589815	CDK2_2	61.4	IMR90p8
22	D12	5.78011268271212	CDK2_2	61.4	IMR90p8
23	D12	1.09042528198825	CDK2_2	61.4	IMR90p8
24	D12	11.9510597970338	CDK2_2	61.4	IMR90p8
25	D12	31.1067277728025	CDK2_2	61.4	IMR90p8
26	D12	73.1338590754117	CDK2_2	61.4	IMR90p8
27	D12	144.238241160746	CDK2_2	61.4	IMR90p8
28	D12	271.602023077047	CDK2_2	61.4	IMR90p8
29	D12	473.721942874289	CDK2_2	61.4	IMR90p8
30	D12	697.38603726363	CDK2_2	61.4	IMR90p8
31	D12	926.316992987909	CDK2_2	61.4	IMR90p8
32	D12	1163.89262839361	CDK2_2	61.4	IMR90p8
33	D12	1394.10300831557	CDK2_2	61.4	IMR90p8
34	D12	1611.96119070131	CDK2_2	61.4	IMR90p8
35	D12	1806.97781915612	CDK2_2	61.4	IMR90p8
36	D12	1985.68146947003	CDK2_2	61.4	IMR90p8
37	D12	2143.80492324556	CDK2_2	61.4	IMR90p8
38	D12	2285.23456484127	CDK2_2	61.4	IMR90p8
39	D12	2409.20317014335	CDK2_2	61.4	IMR90p8
40	D12	2525.40259403985	CDK2_2	61.4	IMR90p8
1	E12	-10.1950897889919	CDK2_2	59.0	IMR90p8
2	E12	-0.199645842179507	CDK2_2	59.0	IMR90p8
3	E12	3.57769404625242	CDK2_2	59.0	IMR90p8
4	E12	0.612667037716619	CDK2_2	59.0	IMR90p8
5	E12	1.94564286510195	CDK2_2	59.0	IMR90p8
6	E12	1.28046932379084	CDK2_2	59.0	IMR90p8
7	E12	3.11283011467003	CDK2_2	59.0	IMR90p8
8	E12	1.09364651364058	CDK2_2	59.0	IMR90p8
9	E12	0.86212685864848	CDK2_2	59.0	IMR90p8
10	E12	-0.170847624406633	CDK2_2	59.0	IMR90p8
11	E12	-1.65113438824983	CDK2_2	59.0	IMR90p8
12	E12	-1.8427763035761	CDK2_2	59.0	IMR90p8
13	E12	-2.00856507359777	CDK2_2	59.0	IMR90p8
14	E12	-0.64863836428276	CDK2_2	59.0	IMR90p8
15	E12	-1.55063864080375	CDK2_2	59.0	IMR90p8
16	E12	3.05498548377454	CDK2_2	59.0	IMR90p8
17	E12	-2.56525714862892	CDK2_2	59.0	IMR90p8
18	E12	-3.8479850775484	CDK2_2	59.0	IMR90p8
19	E12	-3.11963720196854	CDK2_2	59.0	IMR90p8
20	E12	0.224293132050661	CDK2_2	59.0	IMR90p8
21	E12	-2.88548847679476	CDK2_2	59.0	IMR90p8
22	E12	-0.409963815408446	CDK2_2	59.0	IMR90p8
23	E12	-2.66560819463166	CDK2_2	59.0	IMR90p8
24	E12	4.58352407902339	CDK2_2	59.0	IMR90p8
25	E12	11.7255843241787	CDK2_2	59.0	IMR90p8
26	E12	35.4713698816604	CDK2_2	59.0	IMR90p8
27	E12	71.8484841041627	CDK2_2	59.0	IMR90p8
28	E12	153.155362923363	CDK2_2	59.0	IMR90p8
29	E12	283.241829541832	CDK2_2	59.0	IMR90p8
30	E12	472.416473855424	CDK2_2	59.0	IMR90p8
31	E12	691.880526460968	CDK2_2	59.0	IMR90p8
32	E12	920.422930403274	CDK2_2	59.0	IMR90p8
33	E12	1151.08208864239	CDK2_2	59.0	IMR90p8
34	E12	1385.46977343693	CDK2_2	59.0	IMR90p8
35	E12	1605.61760001419	CDK2_2	59.0	IMR90p8
36	E12	1808.05872486437	CDK2_2	59.0	IMR90p8
37	E12	1994.2880616182	CDK2_2	59.0	IMR90p8
38	E12	2163.69187900755	CDK2_2	59.0	IMR90p8
39	E12	2319.21917574137	CDK2_2	59.0	IMR90p8
40	E12	2460.72955394003	CDK2_2	59.0	IMR90p8
1	F12	-13.6866767250326	CDK2_2	57.0	IMR90p8
2	F12	-4.75797540093299	CDK2_2	57.0	IMR90p8
3	F12	0.699420117433874	CDK2_2	57.0	IMR90p8
4	F12	2.5161259997526	CDK2_2	57.0	IMR90p8
5	F12	0.942377432147623	CDK2_2	57.0	IMR90p8
6	F12	-0.145887102650249	CDK2_2	57.0	IMR90p8
7	F12	1.03948264425935	CDK2_2	57.0	IMR90p8
8	F12	7.86540296568774	CDK2_2	57.0	IMR90p8
9	F12	1.19061292479637	CDK2_2	57.0	IMR90p8
10	F12	-2.3432351575434	CDK2_2	57.0	IMR90p8
11	F12	0.354557313075475	CDK2_2	57.0	IMR90p8
12	F12	-1.74552690356904	CDK2_2	57.0	IMR90p8
13	F12	-1.24344135490492	CDK2_2	57.0	IMR90p8
14	F12	1.86093212556807	CDK2_2	57.0	IMR90p8
15	F12	-2.28925081694115	CDK2_2	57.0	IMR90p8
16	F12	-0.906933109653892	CDK2_2	57.0	IMR90p8
17	F12	0.817943076982374	CDK2_2	57.0	IMR90p8
18	F12	-2.26834892356828	CDK2_2	57.0	IMR90p8
19	F12	-5.41963909972264	CDK2_2	57.0	IMR90p8
20	F12	-4.86438571302369	CDK2_2	57.0	IMR90p8
21	F12	-1.96976590752138	CDK2_2	57.0	IMR90p8
22	F12	2.59434828312214	CDK2_2	57.0	IMR90p8
23	F12	2.4780245992788	CDK2_2	57.0	IMR90p8
24	F12	1.6265868063324	CDK2_2	57.0	IMR90p8
25	F12	9.91090521268916	CDK2_2	57.0	IMR90p8
26	F12	18.590097455356	CDK2_2	57.0	IMR90p8
27	F12	49.771976471126	CDK2_2	57.0	IMR90p8
28	F12	94.9668767292478	CDK2_2	57.0	IMR90p8
29	F12	186.472128520169	CDK2_2	57.0	IMR90p8
30	F12	340.112099502553	CDK2_2	57.0	IMR90p8
31	F12	528.170711772976	CDK2_2	57.0	IMR90p8
32	F12	731.783948256543	CDK2_2	57.0	IMR90p8
33	F12	949.663884084481	CDK2_2	57.0	IMR90p8
34	F12	1171.32934079868	CDK2_2	57.0	IMR90p8
35	F12	1389.98912845387	CDK2_2	57.0	IMR90p8
36	F12	1600.52983888679	CDK2_2	57.0	IMR90p8
37	F12	1800.04179209471	CDK2_2	57.0	IMR90p8
38	F12	1982.06660639346	CDK2_2	57.0	IMR90p8
39	F12	2148.28678784322	CDK2_2	57.0	IMR90p8
40	F12	2304.81959829036	CDK2_2	57.0	IMR90p8
1	G12	-15.7864283813501	CDK2_2	55.7	IMR90p8
2	G12	-7.94431720103103	CDK2_2	55.7	IMR90p8
3	G12	-0.969391548137537	CDK2_2	55.7	IMR90p8
4	G12	2.285085552292	CDK2_2	55.7	IMR90p8
5	G12	4.08031090099666	CDK2_2	55.7	IMR90p8
6	G12	6.24394646677729	CDK2_2	55.7	IMR90p8
7	G12	1.23082932506622	CDK2_2	55.7	IMR90p8
8	G12	1.98777197097934	CDK2_2	55.7	IMR90p8
9	G12	-2.31632818088701	CDK2_2	55.7	IMR90p8
10	G12	-2.50510656954066	CDK2_2	55.7	IMR90p8
11	G12	1.01217289707802	CDK2_2	55.7	IMR90p8
12	G12	0.309620193324463	CDK2_2	55.7	IMR90p8
13	G12	-2.10120822788349	CDK2_2	55.7	IMR90p8
14	G12	-2.04047709459337	CDK2_2	55.7	IMR90p8
15	G12	-6.47628315247084	CDK2_2	55.7	IMR90p8
16	G12	-0.815977112548353	CDK2_2	55.7	IMR90p8
17	G12	-1.03085275844069	CDK2_2	55.7	IMR90p8
18	G12	-0.405737365263121	CDK2_2	55.7	IMR90p8
19	G12	1.33729197810044	CDK2_2	55.7	IMR90p8
20	G12	-0.705733943694213	CDK2_2	55.7	IMR90p8
21	G12	-3.81277385825024	CDK2_2	55.7	IMR90p8
22	G12	3.37178375464737	CDK2_2	55.7	IMR90p8
23	G12	-2.19376651815764	CDK2_2	55.7	IMR90p8
24	G12	3.26958994412689	CDK2_2	55.7	IMR90p8
25	G12	8.77197038035274	CDK2_2	55.7	IMR90p8
26	G12	16.9945657000667	CDK2_2	55.7	IMR90p8
27	G12	35.8916812915249	CDK2_2	55.7	IMR90p8
28	G12	65.1477107654837	CDK2_2	55.7	IMR90p8
29	G12	131.9834540123	CDK2_2	55.7	IMR90p8
30	G12	240.3714514754	CDK2_2	55.7	IMR90p8
31	G12	394.18820595024	CDK2_2	55.7	IMR90p8
32	G12	577.795069241618	CDK2_2	55.7	IMR90p8
33	G12	770.608262801545	CDK2_2	55.7	IMR90p8
34	G12	973.691950096463	CDK2_2	55.7	IMR90p8
35	G12	1179.31714553424	CDK2_2	55.7	IMR90p8
36	G12	1379.63144758278	CDK2_2	55.7	IMR90p8
37	G12	1574.67042394982	CDK2_2	55.7	IMR90p8
38	G12	1757.84797370675	CDK2_2	55.7	IMR90p8
39	G12	1922.88595320364	CDK2_2	55.7	IMR90p8
40	G12	2068.68463126632	CDK2_2	55.7	IMR90p8
1	H12	-18.743416875428	CDK2_2	55.0	IMR90p8
2	H12	-5.40498696914528	CDK2_2	55.0	IMR90p8
3	H12	-2.09632780360698	CDK2_2	55.0	IMR90p8
4	H12	-1.23276409675464	CDK2_2	55.0	IMR90p8
5	H12	0.999077567442782	CDK2_2	55.0	IMR90p8
6	H12	0.678873350322647	CDK2_2	55.0	IMR90p8
7	H12	2.08230928218654	CDK2_2	55.0	IMR90p8
8	H12	2.03880916814387	CDK2_2	55.0	IMR90p8
9	H12	1.57494792405805	CDK2_2	55.0	IMR90p8
10	H12	1.24303648581008	CDK2_2	55.0	IMR90p8
11	H12	1.77818892880487	CDK2_2	55.0	IMR90p8
12	H12	3.52223136589919	CDK2_2	55.0	IMR90p8
13	H12	-0.845856848831772	CDK2_2	55.0	IMR90p8
14	H12	-1.48069187090687	CDK2_2	55.0	IMR90p8
15	H12	1.85491837361769	CDK2_2	55.0	IMR90p8
16	H12	2.12629377429539	CDK2_2	55.0	IMR90p8
17	H12	-1.4785095494276	CDK2_2	55.0	IMR90p8
18	H12	1.58027457702383	CDK2_2	55.0	IMR90p8
19	H12	-6.08655895959419	CDK2_2	55.0	IMR90p8
20	H12	1.10010833577735	CDK2_2	55.0	IMR90p8
21	H12	1.13575398102739	CDK2_2	55.0	IMR90p8
22	H12	-2.47002494204389	CDK2_2	55.0	IMR90p8
23	H12	-1.69804568850441	CDK2_2	55.0	IMR90p8
24	H12	1.12366779625881	CDK2_2	55.0	IMR90p8
25	H12	5.62902185671601	CDK2_2	55.0	IMR90p8
26	H12	11.6058236345671	CDK2_2	55.0	IMR90p8
27	H12	20.6984458317279	CDK2_2	55.0	IMR90p8
28	H12	41.0689964976873	CDK2_2	55.0	IMR90p8
29	H12	80.3687306928509	CDK2_2	55.0	IMR90p8
30	H12	155.001999953346	CDK2_2	55.0	IMR90p8
31	H12	277.087915059318	CDK2_2	55.0	IMR90p8
32	H12	428.132573399678	CDK2_2	55.0	IMR90p8
33	H12	615.728362855608	CDK2_2	55.0	IMR90p8
34	H12	808.341222401195	CDK2_2	55.0	IMR90p8
35	H12	1005.97149899259	CDK2_2	55.0	IMR90p8
36	H12	1206.3620178076	CDK2_2	55.0	IMR90p8
37	H12	1401.18802447528	CDK2_2	55.0	IMR90p8
38	H12	1589.38856469596	CDK2_2	55.0	IMR90p8
39	H12	1763.1472977688	CDK2_2	55.0	IMR90p8
40	H12	1928.56758878809	CDK2_2	55.0	IMR90p8
