# Supplementary material for: Primer PICKR: literature-mined scoring platform for robust RT–qPCR primers
Source: Nat Commun. 2026 May 28;17:6938. doi: 10.1038/s41467-026-73648-2 (PMC13388996; doi:10.1038/s41467-026-73648-2)
Supplement: Supplementary file 11 — Source Data [file 41467_2026_73648_MOESM11_ESM.zip › Suppl_Fig_S12/amplification_data_CASP9_2.csv]

Cycle	Well	Fluorescence	Target	melt temp	Replicate
1	A6	-5.46683243004509	CASP9_2	65.0	IMR90p11
2	A6	1.92224433959382	CASP9_2	65.0	IMR90p11
3	A6	-0.548061089409202	CASP9_2	65.0	IMR90p11
4	A6	4.54044275471006	CASP9_2	65.0	IMR90p11
5	A6	4.58168360067157	CASP9_2	65.0	IMR90p11
6	A6	-1.20104976734956	CASP9_2	65.0	IMR90p11
7	A6	2.04687626035184	CASP9_2	65.0	IMR90p11
8	A6	1.08945720677866	CASP9_2	65.0	IMR90p11
9	A6	4.86298720149489	CASP9_2	65.0	IMR90p11
10	A6	-4.31055127666605	CASP9_2	65.0	IMR90p11
11	A6	-0.786664816000211	CASP9_2	65.0	IMR90p11
12	A6	3.14488834157419	CASP9_2	65.0	IMR90p11
13	A6	-3.20222960975661	CASP9_2	65.0	IMR90p11
14	A6	-0.493919698733862	CASP9_2	65.0	IMR90p11
15	A6	-3.14777192949214	CASP9_2	65.0	IMR90p11
16	A6	0.337200623874651	CASP9_2	65.0	IMR90p11
17	A6	-3.46065185543011	CASP9_2	65.0	IMR90p11
18	A6	0.0643203097870355	CASP9_2	65.0	IMR90p11
19	A6	-2.99744253520294	CASP9_2	65.0	IMR90p11
20	A6	-0.235632886221538	CASP9_2	65.0	IMR90p11
21	A6	-3.63909942651753	CASP9_2	65.0	IMR90p11
22	A6	0.962934517084705	CASP9_2	65.0	IMR90p11
23	A6	-5.37136635113666	CASP9_2	65.0	IMR90p11
24	A6	-5.34413778358748	CASP9_2	65.0	IMR90p11
25	A6	0.848012772944003	CASP9_2	65.0	IMR90p11
26	A6	7.04138282860504	CASP9_2	65.0	IMR90p11
27	A6	12.4314577678274	CASP9_2	65.0	IMR90p11
28	A6	22.0293145836572	CASP9_2	65.0	IMR90p11
29	A6	53.880214629517	CASP9_2	65.0	IMR90p11
30	A6	106.500648253762	CASP9_2	65.0	IMR90p11
31	A6	208.888109663115	CASP9_2	65.0	IMR90p11
32	A6	379.483864697467	CASP9_2	65.0	IMR90p11
33	A6	606.831256451823	CASP9_2	65.0	IMR90p11
34	A6	830.747631349087	CASP9_2	65.0	IMR90p11
35	A6	1050.67624736104	CASP9_2	65.0	IMR90p11
36	A6	1256.44377107674	CASP9_2	65.0	IMR90p11
37	A6	1444.84682366635	CASP9_2	65.0	IMR90p11
38	A6	1611.09645404963	CASP9_2	65.0	IMR90p11
39	A6	1758.98682717112	CASP9_2	65.0	IMR90p11
40	A6	1897.18065928956	CASP9_2	65.0	IMR90p11
1	B6	3.72679930023151	CASP9_2	64.5	IMR90p11
2	B6	0.0248594247414076	CASP9_2	64.5	IMR90p11
3	B6	0.791432269148117	CASP9_2	64.5	IMR90p11
4	B6	4.68808152549627	CASP9_2	64.5	IMR90p11
5	B6	0.933105442218675	CASP9_2	64.5	IMR90p11
6	B6	4.73693912436329	CASP9_2	64.5	IMR90p11
7	B6	-2.09396792342022	CASP9_2	64.5	IMR90p11
8	B6	-1.75960951422348	CASP9_2	64.5	IMR90p11
9	B6	0.334510017733919	CASP9_2	64.5	IMR90p11
10	B6	0.169251572752273	CASP9_2	64.5	IMR90p11
11	B6	2.2244571431961	CASP9_2	64.5	IMR90p11
12	B6	0.441765262002718	CASP9_2	64.5	IMR90p11
13	B6	-4.66650138069372	CASP9_2	64.5	IMR90p11
14	B6	1.25283324782686	CASP9_2	64.5	IMR90p11
15	B6	-1.12142592076134	CASP9_2	64.5	IMR90p11
16	B6	0.934133879473393	CASP9_2	64.5	IMR90p11
17	B6	-0.87487582253334	CASP9_2	64.5	IMR90p11
18	B6	-1.69733404014596	CASP9_2	64.5	IMR90p11
19	B6	-2.04782271131944	CASP9_2	64.5	IMR90p11
20	B6	0.716997870738396	CASP9_2	64.5	IMR90p11
21	B6	-6.06098307326465	CASP9_2	64.5	IMR90p11
22	B6	-2.66373034853768	CASP9_2	64.5	IMR90p11
23	B6	1.11292039104728	CASP9_2	64.5	IMR90p11
24	B6	-4.03459030808699	CASP9_2	64.5	IMR90p11
25	B6	0.452296527053932	CASP9_2	64.5	IMR90p11
26	B6	1.52287850014773	CASP9_2	64.5	IMR90p11
27	B6	13.384675542452	CASP9_2	64.5	IMR90p11
28	B6	24.7986940641645	CASP9_2	64.5	IMR90p11
29	B6	59.7296449737228	CASP9_2	64.5	IMR90p11
30	B6	122.238349203165	CASP9_2	64.5	IMR90p11
31	B6	233.371166633327	CASP9_2	64.5	IMR90p11
32	B6	414.893229932108	CASP9_2	64.5	IMR90p11
33	B6	651.296706943993	CASP9_2	64.5	IMR90p11
34	B6	881.43001055922	CASP9_2	64.5	IMR90p11
35	B6	1104.3028261391	CASP9_2	64.5	IMR90p11
36	B6	1311.61187975796	CASP9_2	64.5	IMR90p11
37	B6	1503.93538088929	CASP9_2	64.5	IMR90p11
38	B6	1675.49446938673	CASP9_2	64.5	IMR90p11
39	B6	1828.97942045913	CASP9_2	64.5	IMR90p11
40	B6	1970.35834311035	CASP9_2	64.5	IMR90p11
1	C6	-1.35979841699736	CASP9_2	63.3	IMR90p11
2	C6	4.09766435457686	CASP9_2	63.3	IMR90p11
3	C6	-0.0793821071411003	CASP9_2	63.3	IMR90p11
4	C6	1.56581528060406	CASP9_2	63.3	IMR90p11
5	C6	2.38272885943115	CASP9_2	63.3	IMR90p11
6	C6	-1.36044166948841	CASP9_2	63.3	IMR90p11
7	C6	2.97876225767868	CASP9_2	63.3	IMR90p11
8	C6	3.96798033783944	CASP9_2	63.3	IMR90p11
9	C6	0.329220672043448	CASP9_2	63.3	IMR90p11
10	C6	0.725650950937052	CASP9_2	63.3	IMR90p11
11	C6	-3.43933331503922	CASP9_2	63.3	IMR90p11
12	C6	-1.97792536048155	CASP9_2	63.3	IMR90p11
13	C6	2.61247370615274	CASP9_2	63.3	IMR90p11
14	C6	0.852851107345941	CASP9_2	63.3	IMR90p11
15	C6	-4.08749070531758	CASP9_2	63.3	IMR90p11
16	C6	1.00241518040775	CASP9_2	63.3	IMR90p11
17	C6	0.0841141413206969	CASP9_2	63.3	IMR90p11
18	C6	-4.84197045126075	CASP9_2	63.3	IMR90p11
19	C6	-0.791300110372958	CASP9_2	63.3	IMR90p11
20	C6	2.52325909592264	CASP9_2	63.3	IMR90p11
21	C6	-1.64086098051575	CASP9_2	63.3	IMR90p11
22	C6	-4.08331352677078	CASP9_2	63.3	IMR90p11
23	C6	-0.649842436805102	CASP9_2	63.3	IMR90p11
24	C6	-3.76324198054954	CASP9_2	63.3	IMR90p11
25	C6	3.52140718275314	CASP9_2	63.3	IMR90p11
26	C6	1.03981951546666	CASP9_2	63.3	IMR90p11
27	C6	8.84994075051554	CASP9_2	63.3	IMR90p11
28	C6	21.0236939781066	CASP9_2	63.3	IMR90p11
29	C6	42.6101411353188	CASP9_2	63.3	IMR90p11
30	C6	101.134241332975	CASP9_2	63.3	IMR90p11
31	C6	194.477968482548	CASP9_2	63.3	IMR90p11
32	C6	352.850511126068	CASP9_2	63.3	IMR90p11
33	C6	603.14992414779	CASP9_2	63.3	IMR90p11
34	C6	857.559297014088	CASP9_2	63.3	IMR90p11
35	C6	1112.18785822315	CASP9_2	63.3	IMR90p11
36	C6	1354.03888701519	CASP9_2	63.3	IMR90p11
37	C6	1581.14582563996	CASP9_2	63.3	IMR90p11
38	C6	1789.87621233627	CASP9_2	63.3	IMR90p11
39	C6	1975.5068256451	CASP9_2	63.3	IMR90p11
40	C6	2145.21884809718	CASP9_2	63.3	IMR90p11
1	D6	1.6962036350792	CASP9_2	61.4	IMR90p11
2	D6	0.062633600468871	CASP9_2	61.4	IMR90p11
3	D6	1.53075775049729	CASP9_2	61.4	IMR90p11
4	D6	-1.22096098713746	CASP9_2	61.4	IMR90p11
5	D6	3.69211620545457	CASP9_2	61.4	IMR90p11
6	D6	0.0992989220371783	CASP9_2	61.4	IMR90p11
7	D6	0.357679882336924	CASP9_2	61.4	IMR90p11
8	D6	2.72016479489548	CASP9_2	61.4	IMR90p11
9	D6	3.42610178999303	CASP9_2	61.4	IMR90p11
10	D6	-5.59530587344807	CASP9_2	61.4	IMR90p11
11	D6	-0.354915114434789	CASP9_2	61.4	IMR90p11
12	D6	-1.85653530281252	CASP9_2	61.4	IMR90p11
13	D6	2.10934707682554	CASP9_2	61.4	IMR90p11
14	D6	-0.471621935121675	CASP9_2	61.4	IMR90p11
15	D6	0.142476925319443	CASP9_2	61.4	IMR90p11
16	D6	-2.79303033138467	CASP9_2	61.4	IMR90p11
17	D6	2.31554257192192	CASP9_2	61.4	IMR90p11
18	D6	-1.39507824188604	CASP9_2	61.4	IMR90p11
19	D6	-1.18864803005499	CASP9_2	61.4	IMR90p11
20	D6	0.990180388306726	CASP9_2	61.4	IMR90p11
21	D6	-0.197277040167592	CASP9_2	61.4	IMR90p11
22	D6	-5.68300093243397	CASP9_2	61.4	IMR90p11
23	D6	-0.940897287614007	CASP9_2	61.4	IMR90p11
24	D6	-4.29711191840352	CASP9_2	61.4	IMR90p11
25	D6	-0.437194174252909	CASP9_2	61.4	IMR90p11
26	D6	2.89809504428422	CASP9_2	61.4	IMR90p11
27	D6	9.65028958583116	CASP9_2	61.4	IMR90p11
28	D6	15.7459243731309	CASP9_2	61.4	IMR90p11
29	D6	29.2552509312422	CASP9_2	61.4	IMR90p11
30	D6	60.94365101635	CASP9_2	61.4	IMR90p11
31	D6	121.181745227741	CASP9_2	61.4	IMR90p11
32	D6	227.862268696751	CASP9_2	61.4	IMR90p11
33	D6	411.099045133465	CASP9_2	61.4	IMR90p11
34	D6	651.440836676343	CASP9_2	61.4	IMR90p11
35	D6	893.399640425724	CASP9_2	61.4	IMR90p11
36	D6	1135.98077439851	CASP9_2	61.4	IMR90p11
37	D6	1368.14224057669	CASP9_2	61.4	IMR90p11
38	D6	1587.97822848562	CASP9_2	61.4	IMR90p11
39	D6	1787.1196988613	CASP9_2	61.4	IMR90p11
40	D6	1971.63516925664	CASP9_2	61.4	IMR90p11
1	E6	4.02583747377503	CASP9_2	59.0	IMR90p11
2	E6	0.0434948223287392	CASP9_2	59.0	IMR90p11
3	E6	-1.11203245170555	CASP9_2	59.0	IMR90p11
4	E6	2.7137201721589	CASP9_2	59.0	IMR90p11
5	E6	0.518317792856578	CASP9_2	59.0	IMR90p11
6	E6	-0.99258787587587	CASP9_2	59.0	IMR90p11
7	E6	1.939889786408	CASP9_2	59.0	IMR90p11
8	E6	-2.13440305843278	CASP9_2	59.0	IMR90p11
9	E6	0.731002157115199	CASP9_2	59.0	IMR90p11
10	E6	2.21702375066479	CASP9_2	59.0	IMR90p11
11	E6	-0.42373971081679	CASP9_2	59.0	IMR90p11
12	E6	2.63969616342547	CASP9_2	59.0	IMR90p11
13	E6	-3.0909207880527	CASP9_2	59.0	IMR90p11
14	E6	5.21699532585171	CASP9_2	59.0	IMR90p11
15	E6	0.787958340522891	CASP9_2	59.0	IMR90p11
16	E6	-0.0256374467940077	CASP9_2	59.0	IMR90p11
17	E6	-0.157273576920943	CASP9_2	59.0	IMR90p11
18	E6	-1.5233024917211	CASP9_2	59.0	IMR90p11
19	E6	1.74990297009208	CASP9_2	59.0	IMR90p11
20	E6	-0.799040020412122	CASP9_2	59.0	IMR90p11
21	E6	-3.20431038645029	CASP9_2	59.0	IMR90p11
22	E6	-2.87499157916955	CASP9_2	59.0	IMR90p11
23	E6	-4.67454459998044	CASP9_2	59.0	IMR90p11
24	E6	0.346690941500128	CASP9_2	59.0	IMR90p11
25	E6	-1.16432852619346	CASP9_2	59.0	IMR90p11
26	E6	0.505593536121069	CASP9_2	59.0	IMR90p11
27	E6	4.05560998009423	CASP9_2	59.0	IMR90p11
28	E6	5.41078674368055	CASP9_2	59.0	IMR90p11
29	E6	17.1225524399047	CASP9_2	59.0	IMR90p11
30	E6	37.4061775190539	CASP9_2	59.0	IMR90p11
31	E6	63.2890109024797	CASP9_2	59.0	IMR90p11
32	E6	126.58315078834	CASP9_2	59.0	IMR90p11
33	E6	236.212404008401	CASP9_2	59.0	IMR90p11
34	E6	431.415264939218	CASP9_2	59.0	IMR90p11
35	E6	677.010877612283	CASP9_2	59.0	IMR90p11
36	E6	924.604542918432	CASP9_2	59.0	IMR90p11
37	E6	1174.55124738592	CASP9_2	59.0	IMR90p11
38	E6	1419.99385356116	CASP9_2	59.0	IMR90p11
39	E6	1658.18049571445	CASP9_2	59.0	IMR90p11
40	E6	1888.75618731756	CASP9_2	59.0	IMR90p11
1	F6	5.18205460303716	CASP9_2	57.0	IMR90p11
2	F6	1.41105693667669	CASP9_2	57.0	IMR90p11
3	F6	1.29418000356509	CASP9_2	57.0	IMR90p11
4	F6	-0.0181786968796587	CASP9_2	57.0	IMR90p11
5	F6	1.60040681108649	CASP9_2	57.0	IMR90p11
6	F6	3.81154040352112	CASP9_2	57.0	IMR90p11
7	F6	-2.65380532695826	CASP9_2	57.0	IMR90p11
8	F6	1.44950306577039	CASP9_2	57.0	IMR90p11
9	F6	1.26677300127903	CASP9_2	57.0	IMR90p11
10	F6	-2.27946420501894	CASP9_2	57.0	IMR90p11
11	F6	1.96762972718398	CASP9_2	57.0	IMR90p11
12	F6	2.91585015641476	CASP9_2	57.0	IMR90p11
13	F6	0.644592507733705	CASP9_2	57.0	IMR90p11
14	F6	-1.85091105874062	CASP9_2	57.0	IMR90p11
15	F6	-3.79472640856284	CASP9_2	57.0	IMR90p11
16	F6	-0.0331215044693636	CASP9_2	57.0	IMR90p11
17	F6	1.05998825305323	CASP9_2	57.0	IMR90p11
18	F6	-0.108597869145342	CASP9_2	57.0	IMR90p11
19	F6	1.11646163880459	CASP9_2	57.0	IMR90p11
20	F6	0.184702319916141	CASP9_2	57.0	IMR90p11
21	F6	-1.90312958029426	CASP9_2	57.0	IMR90p11
22	F6	0.0182513159920745	CASP9_2	57.0	IMR90p11
23	F6	-3.52896162278103	CASP9_2	57.0	IMR90p11
24	F6	-2.90950537304388	CASP9_2	57.0	IMR90p11
25	F6	0.865154596298908	CASP9_2	57.0	IMR90p11
26	F6	1.86642964479188	CASP9_2	57.0	IMR90p11
27	F6	0.882719901020664	CASP9_2	57.0	IMR90p11
28	F6	1.00266898724294	CASP9_2	57.0	IMR90p11
29	F6	5.80219602521674	CASP9_2	57.0	IMR90p11
30	F6	16.1750779859162	CASP9_2	57.0	IMR90p11
31	F6	31.0447410376096	CASP9_2	57.0	IMR90p11
32	F6	56.1791721641303	CASP9_2	57.0	IMR90p11
33	F6	111.140113005769	CASP9_2	57.0	IMR90p11
34	F6	209.62437175426	CASP9_2	57.0	IMR90p11
35	F6	387.97643784636	CASP9_2	57.0	IMR90p11
36	F6	621.774201981263	CASP9_2	57.0	IMR90p11
37	F6	859.909695351046	CASP9_2	57.0	IMR90p11
38	F6	1107.45655173609	CASP9_2	57.0	IMR90p11
39	F6	1354.54354625976	CASP9_2	57.0	IMR90p11
40	F6	1606.20499289715	CASP9_2	57.0	IMR90p11
1	G6	2.16556865769235	CASP9_2	55.7	IMR90p11
2	G6	4.46973837787982	CASP9_2	55.7	IMR90p11
3	G6	3.80248700196444	CASP9_2	55.7	IMR90p11
4	G6	-0.715825917457096	CASP9_2	55.7	IMR90p11
5	G6	3.07382093437127	CASP9_2	55.7	IMR90p11
6	G6	-2.82484854482345	CASP9_2	55.7	IMR90p11
7	G6	1.29321491746714	CASP9_2	55.7	IMR90p11
8	G6	2.0069138816616	CASP9_2	55.7	IMR90p11
9	G6	-1.55128214022034	CASP9_2	55.7	IMR90p11
10	G6	0.187411075215095	CASP9_2	55.7	IMR90p11
11	G6	-2.00409750466724	CASP9_2	55.7	IMR90p11
12	G6	0.378851874953398	CASP9_2	55.7	IMR90p11
13	G6	-5.20421165996277	CASP9_2	55.7	IMR90p11
14	G6	2.94881422944309	CASP9_2	55.7	IMR90p11
15	G6	0.87632876462294	CASP9_2	55.7	IMR90p11
16	G6	-1.40701332637627	CASP9_2	55.7	IMR90p11
17	G6	-1.2069569362825	CASP9_2	55.7	IMR90p11
18	G6	6.69764101452893	CASP9_2	55.7	IMR90p11
19	G6	-2.21122980719611	CASP9_2	55.7	IMR90p11
20	G6	0.0797694868770122	CASP9_2	55.7	IMR90p11
21	G6	0.306898608224401	CASP9_2	55.7	IMR90p11
22	G6	-3.12033362310012	CASP9_2	55.7	IMR90p11
23	G6	0.722239687422643	CASP9_2	55.7	IMR90p11
24	G6	-1.82499180178866	CASP9_2	55.7	IMR90p11
25	G6	1.33417399996506	CASP9_2	55.7	IMR90p11
26	G6	-0.122220504511006	CASP9_2	55.7	IMR90p11
27	G6	-0.525338573365843	CASP9_2	55.7	IMR90p11
28	G6	2.04152146380738	CASP9_2	55.7	IMR90p11
29	G6	2.95193087032521	CASP9_2	55.7	IMR90p11
30	G6	7.34571759102528	CASP9_2	55.7	IMR90p11
31	G6	20.3762410483523	CASP9_2	55.7	IMR90p11
32	G6	33.2889608897467	CASP9_2	55.7	IMR90p11
33	G6	74.0408946644402	CASP9_2	55.7	IMR90p11
34	G6	126.545508406643	CASP9_2	55.7	IMR90p11
35	G6	240.818123173933	CASP9_2	55.7	IMR90p11
36	G6	421.827830875372	CASP9_2	55.7	IMR90p11
37	G6	642.385604384385	CASP9_2	55.7	IMR90p11
38	G6	864.814301126954	CASP9_2	55.7	IMR90p11
39	G6	1089.92480676158	CASP9_2	55.7	IMR90p11
40	G6	1317.43190461289	CASP9_2	55.7	IMR90p11
1	H6	3.30097712105135	CASP9_2	55.0	IMR90p11
2	H6	0.714445138538395	CASP9_2	55.0	IMR90p11
3	H6	4.10883558229853	CASP9_2	55.0	IMR90p11
4	H6	1.07560651575659	CASP9_2	55.0	IMR90p11
5	H6	-0.486174900843253	CASP9_2	55.0	IMR90p11
6	H6	5.59085918482288	CASP9_2	55.0	IMR90p11
7	H6	0.3226591597072	CASP9_2	55.0	IMR90p11
8	H6	2.2316890293514	CASP9_2	55.0	IMR90p11
9	H6	-2.44480992761009	CASP9_2	55.0	IMR90p11
10	H6	-1.63978743321559	CASP9_2	55.0	IMR90p11
11	H6	-3.18742265991114	CASP9_2	55.0	IMR90p11
12	H6	-1.68619335168796	CASP9_2	55.0	IMR90p11
13	H6	-3.47029502734313	CASP9_2	55.0	IMR90p11
14	H6	4.15661640584449	CASP9_2	55.0	IMR90p11
15	H6	-0.598789331712851	CASP9_2	55.0	IMR90p11
16	H6	-1.147294008887	CASP9_2	55.0	IMR90p11
17	H6	0.53882169421513	CASP9_2	55.0	IMR90p11
18	H6	0.396654261425283	CASP9_2	55.0	IMR90p11
19	H6	0.58424929955072	CASP9_2	55.0	IMR90p11
20	H6	-1.39789843887002	CASP9_2	55.0	IMR90p11
21	H6	-0.224216385756336	CASP9_2	55.0	IMR90p11
22	H6	3.84064456425767	CASP9_2	55.0	IMR90p11
23	H6	-5.92300061508558	CASP9_2	55.0	IMR90p11
24	H6	1.65134468243014	CASP9_2	55.0	IMR90p11
25	H6	-1.36895769333614	CASP9_2	55.0	IMR90p11
26	H6	-2.22025891695148	CASP9_2	55.0	IMR90p11
27	H6	2.9106882886008	CASP9_2	55.0	IMR90p11
28	H6	4.08315042254435	CASP9_2	55.0	IMR90p11
29	H6	3.66550308946398	CASP9_2	55.0	IMR90p11
30	H6	3.43248792462555	CASP9_2	55.0	IMR90p11
31	H6	9.66623274495896	CASP9_2	55.0	IMR90p11
32	H6	22.4333222029481	CASP9_2	55.0	IMR90p11
33	H6	35.7130890950789	CASP9_2	55.0	IMR90p11
34	H6	72.8763794714164	CASP9_2	55.0	IMR90p11
35	H6	139.735087625019	CASP9_2	55.0	IMR90p11
36	H6	259.829325428875	CASP9_2	55.0	IMR90p11
37	H6	441.561548347825	CASP9_2	55.0	IMR90p11
38	H6	659.779058909456	CASP9_2	55.0	IMR90p11
39	H6	880.020810877952	CASP9_2	55.0	IMR90p11
40	H6	1102.28680425331	CASP9_2	55.0	IMR90p11
1	A6	-1.48	CASP9_2	65.0	IMR90p2
2	A6	2.45	CASP9_2	65.0	IMR90p2
3	A6	1.89	CASP9_2	65.0	IMR90p2
4	A6	-1.34	CASP9_2	65.0	IMR90p2
5	A6	2.16	CASP9_2	65.0	IMR90p2
6	A6	3.71	CASP9_2	65.0	IMR90p2
7	A6	0.98	CASP9_2	65.0	IMR90p2
8	A6	-1.35	CASP9_2	65.0	IMR90p2
9	A6	0.62	CASP9_2	65.0	IMR90p2
10	A6	0.17	CASP9_2	65.0	IMR90p2
11	A6	0.62	CASP9_2	65.0	IMR90p2
12	A6	-0.71	CASP9_2	65.0	IMR90p2
13	A6	2.1	CASP9_2	65.0	IMR90p2
14	A6	0.96	CASP9_2	65.0	IMR90p2
15	A6	2.28	CASP9_2	65.0	IMR90p2
16	A6	-0.47	CASP9_2	65.0	IMR90p2
17	A6	-3.26	CASP9_2	65.0	IMR90p2
18	A6	-1.96	CASP9_2	65.0	IMR90p2
19	A6	1.58	CASP9_2	65.0	IMR90p2
20	A6	-6.19	CASP9_2	65.0	IMR90p2
21	A6	0.17	CASP9_2	65.0	IMR90p2
22	A6	-1.6	CASP9_2	65.0	IMR90p2
23	A6	-1.81	CASP9_2	65.0	IMR90p2
24	A6	-2.67	CASP9_2	65.0	IMR90p2
25	A6	4.28	CASP9_2	65.0	IMR90p2
26	A6	0.05	CASP9_2	65.0	IMR90p2
27	A6	9.52	CASP9_2	65.0	IMR90p2
28	A6	28.53	CASP9_2	65.0	IMR90p2
29	A6	66.99	CASP9_2	65.0	IMR90p2
30	A6	138.68	CASP9_2	65.0	IMR90p2
31	A6	262.59	CASP9_2	65.0	IMR90p2
32	A6	458.91	CASP9_2	65.0	IMR90p2
33	A6	683.38	CASP9_2	65.0	IMR90p2
34	A6	902.34	CASP9_2	65.0	IMR90p2
35	A6	1111.42	CASP9_2	65.0	IMR90p2
36	A6	1305.36	CASP9_2	65.0	IMR90p2
37	A6	1483.32	CASP9_2	65.0	IMR90p2
38	A6	1637.52	CASP9_2	65.0	IMR90p2
39	A6	1774.3	CASP9_2	65.0	IMR90p2
40	A6	1898.39	CASP9_2	65.0	IMR90p2
1	B6	-0.08	CASP9_2	64.5	IMR90p2
2	B6	4.49	CASP9_2	64.5	IMR90p2
3	B6	0.1	CASP9_2	64.5	IMR90p2
4	B6	-0.16	CASP9_2	64.5	IMR90p2
5	B6	0.94	CASP9_2	64.5	IMR90p2
6	B6	0.43	CASP9_2	64.5	IMR90p2
7	B6	-0.3	CASP9_2	64.5	IMR90p2
8	B6	3.39	CASP9_2	64.5	IMR90p2
9	B6	1.65	CASP9_2	64.5	IMR90p2
10	B6	4.04	CASP9_2	64.5	IMR90p2
11	B6	-1.41	CASP9_2	64.5	IMR90p2
12	B6	-2.02	CASP9_2	64.5	IMR90p2
13	B6	1.04	CASP9_2	64.5	IMR90p2
14	B6	0.73	CASP9_2	64.5	IMR90p2
15	B6	-2.02	CASP9_2	64.5	IMR90p2
16	B6	-4.01	CASP9_2	64.5	IMR90p2
17	B6	0.59	CASP9_2	64.5	IMR90p2
18	B6	-2.29	CASP9_2	64.5	IMR90p2
19	B6	2.54	CASP9_2	64.5	IMR90p2
20	B6	1.78	CASP9_2	64.5	IMR90p2
21	B6	1.33	CASP9_2	64.5	IMR90p2
22	B6	-5.01	CASP9_2	64.5	IMR90p2
23	B6	1.41	CASP9_2	64.5	IMR90p2
24	B6	-2.28	CASP9_2	64.5	IMR90p2
25	B6	3.64	CASP9_2	64.5	IMR90p2
26	B6	3.81	CASP9_2	64.5	IMR90p2
27	B6	12.52	CASP9_2	64.5	IMR90p2
28	B6	28.48	CASP9_2	64.5	IMR90p2
29	B6	61.28	CASP9_2	64.5	IMR90p2
30	B6	128.04	CASP9_2	64.5	IMR90p2
31	B6	249.41	CASP9_2	64.5	IMR90p2
32	B6	434.65	CASP9_2	64.5	IMR90p2
33	B6	655.36	CASP9_2	64.5	IMR90p2
34	B6	868.76	CASP9_2	64.5	IMR90p2
35	B6	1074.15	CASP9_2	64.5	IMR90p2
36	B6	1268.82	CASP9_2	64.5	IMR90p2
37	B6	1448.88	CASP9_2	64.5	IMR90p2
38	B6	1608.95	CASP9_2	64.5	IMR90p2
39	B6	1747.8	CASP9_2	64.5	IMR90p2
40	B6	1872.87	CASP9_2	64.5	IMR90p2
1	C6	1.15	CASP9_2	63.3	IMR90p2
2	C6	0.47	CASP9_2	63.3	IMR90p2
3	C6	0.56	CASP9_2	63.3	IMR90p2
4	C6	2.63	CASP9_2	63.3	IMR90p2
5	C6	5.8	CASP9_2	63.3	IMR90p2
6	C6	0.54	CASP9_2	63.3	IMR90p2
7	C6	1.39	CASP9_2	63.3	IMR90p2
8	C6	2.24	CASP9_2	63.3	IMR90p2
9	C6	3.05	CASP9_2	63.3	IMR90p2
10	C6	1.27	CASP9_2	63.3	IMR90p2
11	C6	-5.86	CASP9_2	63.3	IMR90p2
12	C6	-0.07	CASP9_2	63.3	IMR90p2
13	C6	-0.54	CASP9_2	63.3	IMR90p2
14	C6	-1.39	CASP9_2	63.3	IMR90p2
15	C6	0.87	CASP9_2	63.3	IMR90p2
16	C6	-1.14	CASP9_2	63.3	IMR90p2
17	C6	-2.15	CASP9_2	63.3	IMR90p2
18	C6	-5.8	CASP9_2	63.3	IMR90p2
19	C6	0.16	CASP9_2	63.3	IMR90p2
20	C6	-6.61	CASP9_2	63.3	IMR90p2
21	C6	0.81	CASP9_2	63.3	IMR90p2
22	C6	-2.54	CASP9_2	63.3	IMR90p2
23	C6	-3.06	CASP9_2	63.3	IMR90p2
24	C6	0.04	CASP9_2	63.3	IMR90p2
25	C6	2.93	CASP9_2	63.3	IMR90p2
26	C6	7.18	CASP9_2	63.3	IMR90p2
27	C6	8.99	CASP9_2	63.3	IMR90p2
28	C6	28.44	CASP9_2	63.3	IMR90p2
29	C6	58.77	CASP9_2	63.3	IMR90p2
30	C6	121.42	CASP9_2	63.3	IMR90p2
31	C6	228.67	CASP9_2	63.3	IMR90p2
32	C6	421.48	CASP9_2	63.3	IMR90p2
33	C6	656.42	CASP9_2	63.3	IMR90p2
34	C6	891.13	CASP9_2	63.3	IMR90p2
35	C6	1123.73	CASP9_2	63.3	IMR90p2
36	C6	1346.49	CASP9_2	63.3	IMR90p2
37	C6	1553.71	CASP9_2	63.3	IMR90p2
38	C6	1739.41	CASP9_2	63.3	IMR90p2
39	C6	1905.07	CASP9_2	63.3	IMR90p2
40	C6	2058.86	CASP9_2	63.3	IMR90p2
1	D6	3.95	CASP9_2	61.4	IMR90p2
2	D6	1.34	CASP9_2	61.4	IMR90p2
3	D6	5.44	CASP9_2	61.4	IMR90p2
4	D6	5.7	CASP9_2	61.4	IMR90p2
5	D6	5.49	CASP9_2	61.4	IMR90p2
6	D6	-0.52	CASP9_2	61.4	IMR90p2
7	D6	-0.72	CASP9_2	61.4	IMR90p2
8	D6	-0.71	CASP9_2	61.4	IMR90p2
9	D6	1.38	CASP9_2	61.4	IMR90p2
10	D6	-0.98	CASP9_2	61.4	IMR90p2
11	D6	-3.76	CASP9_2	61.4	IMR90p2
12	D6	-2.18	CASP9_2	61.4	IMR90p2
13	D6	-1.7	CASP9_2	61.4	IMR90p2
14	D6	2.28	CASP9_2	61.4	IMR90p2
15	D6	0.91	CASP9_2	61.4	IMR90p2
16	D6	0.44	CASP9_2	61.4	IMR90p2
17	D6	-1.28	CASP9_2	61.4	IMR90p2
18	D6	-1.86	CASP9_2	61.4	IMR90p2
19	D6	-1.74	CASP9_2	61.4	IMR90p2
20	D6	-7.38	CASP9_2	61.4	IMR90p2
21	D6	-0.71	CASP9_2	61.4	IMR90p2
22	D6	-5.43	CASP9_2	61.4	IMR90p2
23	D6	-4.11	CASP9_2	61.4	IMR90p2
24	D6	0.41	CASP9_2	61.4	IMR90p2
25	D6	-1.6	CASP9_2	61.4	IMR90p2
26	D6	-1.81	CASP9_2	61.4	IMR90p2
27	D6	5.2	CASP9_2	61.4	IMR90p2
28	D6	19.2	CASP9_2	61.4	IMR90p2
29	D6	28.13	CASP9_2	61.4	IMR90p2
30	D6	71.27	CASP9_2	61.4	IMR90p2
31	D6	136.31	CASP9_2	61.4	IMR90p2
32	D6	266.96	CASP9_2	61.4	IMR90p2
33	D6	473.51	CASP9_2	61.4	IMR90p2
34	D6	710.99	CASP9_2	61.4	IMR90p2
35	D6	952.29	CASP9_2	61.4	IMR90p2
36	D6	1193.17	CASP9_2	61.4	IMR90p2
37	D6	1428.26	CASP9_2	61.4	IMR90p2
38	D6	1645.98	CASP9_2	61.4	IMR90p2
39	D6	1837.37	CASP9_2	61.4	IMR90p2
40	D6	2005.45	CASP9_2	61.4	IMR90p2
1	E6	-3.42	CASP9_2	59.0	IMR90p2
2	E6	1.04	CASP9_2	59.0	IMR90p2
3	E6	3.26	CASP9_2	59.0	IMR90p2
4	E6	3.23	CASP9_2	59.0	IMR90p2
5	E6	2.34	CASP9_2	59.0	IMR90p2
6	E6	0.44	CASP9_2	59.0	IMR90p2
7	E6	-0.37	CASP9_2	59.0	IMR90p2
8	E6	0.38	CASP9_2	59.0	IMR90p2
9	E6	-1.85	CASP9_2	59.0	IMR90p2
10	E6	0.59	CASP9_2	59.0	IMR90p2
11	E6	2.14	CASP9_2	59.0	IMR90p2
12	E6	-7.17	CASP9_2	59.0	IMR90p2
13	E6	1.03	CASP9_2	59.0	IMR90p2
14	E6	3.49	CASP9_2	59.0	IMR90p2
15	E6	1.94	CASP9_2	59.0	IMR90p2
16	E6	-0.29	CASP9_2	59.0	IMR90p2
17	E6	-0.49	CASP9_2	59.0	IMR90p2
18	E6	-2.03	CASP9_2	59.0	IMR90p2
19	E6	0.23	CASP9_2	59.0	IMR90p2
20	E6	-3.74	CASP9_2	59.0	IMR90p2
21	E6	-2.34	CASP9_2	59.0	IMR90p2
22	E6	-1.28	CASP9_2	59.0	IMR90p2
23	E6	-1.73	CASP9_2	59.0	IMR90p2
24	E6	-2.77	CASP9_2	59.0	IMR90p2
25	E6	-0.08	CASP9_2	59.0	IMR90p2
26	E6	1.16	CASP9_2	59.0	IMR90p2
27	E6	5.47	CASP9_2	59.0	IMR90p2
28	E6	7.7	CASP9_2	59.0	IMR90p2
29	E6	20.13	CASP9_2	59.0	IMR90p2
30	E6	37.48	CASP9_2	59.0	IMR90p2
31	E6	77.07	CASP9_2	59.0	IMR90p2
32	E6	154.03	CASP9_2	59.0	IMR90p2
33	E6	280.27	CASP9_2	59.0	IMR90p2
34	E6	505.22	CASP9_2	59.0	IMR90p2
35	E6	740.66	CASP9_2	59.0	IMR90p2
36	E6	989.26	CASP9_2	59.0	IMR90p2
37	E6	1235.18	CASP9_2	59.0	IMR90p2
38	E6	1475.71	CASP9_2	59.0	IMR90p2
39	E6	1701.0	CASP9_2	59.0	IMR90p2
40	E6	1913.91	CASP9_2	59.0	IMR90p2
1	F6	2.78	CASP9_2	57.0	IMR90p2
2	F6	4.67	CASP9_2	57.0	IMR90p2
3	F6	5.95	CASP9_2	57.0	IMR90p2
4	F6	-1.39	CASP9_2	57.0	IMR90p2
5	F6	4.56	CASP9_2	57.0	IMR90p2
6	F6	2.11	CASP9_2	57.0	IMR90p2
7	F6	1.02	CASP9_2	57.0	IMR90p2
8	F6	1.76	CASP9_2	57.0	IMR90p2
9	F6	0.87	CASP9_2	57.0	IMR90p2
10	F6	-2.26	CASP9_2	57.0	IMR90p2
11	F6	-1.27	CASP9_2	57.0	IMR90p2
12	F6	-7.01	CASP9_2	57.0	IMR90p2
13	F6	-1.92	CASP9_2	57.0	IMR90p2
14	F6	-1.67	CASP9_2	57.0	IMR90p2
15	F6	0.72	CASP9_2	57.0	IMR90p2
16	F6	0.13	CASP9_2	57.0	IMR90p2
17	F6	-0.51	CASP9_2	57.0	IMR90p2
18	F6	0.8	CASP9_2	57.0	IMR90p2
19	F6	-1.24	CASP9_2	57.0	IMR90p2
20	F6	-1.78	CASP9_2	57.0	IMR90p2
21	F6	1.17	CASP9_2	57.0	IMR90p2
22	F6	1.56	CASP9_2	57.0	IMR90p2
23	F6	-0.3	CASP9_2	57.0	IMR90p2
24	F6	1.36	CASP9_2	57.0	IMR90p2
25	F6	-0.99	CASP9_2	57.0	IMR90p2
26	F6	1.17	CASP9_2	57.0	IMR90p2
27	F6	1.46	CASP9_2	57.0	IMR90p2
28	F6	5.58	CASP9_2	57.0	IMR90p2
29	F6	11.08	CASP9_2	57.0	IMR90p2
30	F6	20.46	CASP9_2	57.0	IMR90p2
31	F6	38.71	CASP9_2	57.0	IMR90p2
32	F6	77.49	CASP9_2	57.0	IMR90p2
33	F6	154.14	CASP9_2	57.0	IMR90p2
34	F6	286.62	CASP9_2	57.0	IMR90p2
35	F6	495.55	CASP9_2	57.0	IMR90p2
36	F6	715.97	CASP9_2	57.0	IMR90p2
37	F6	950.04	CASP9_2	57.0	IMR90p2
38	F6	1188.26	CASP9_2	57.0	IMR90p2
39	F6	1426.84	CASP9_2	57.0	IMR90p2
40	F6	1663.62	CASP9_2	57.0	IMR90p2
1	G6	7.29	CASP9_2	55.7	IMR90p2
2	G6	3.09	CASP9_2	55.7	IMR90p2
3	G6	-0.14	CASP9_2	55.7	IMR90p2
4	G6	7.67	CASP9_2	55.7	IMR90p2
5	G6	-2.44	CASP9_2	55.7	IMR90p2
6	G6	0.51	CASP9_2	55.7	IMR90p2
7	G6	5.96	CASP9_2	55.7	IMR90p2
8	G6	-2.16	CASP9_2	55.7	IMR90p2
9	G6	-0.02	CASP9_2	55.7	IMR90p2
10	G6	5.43	CASP9_2	55.7	IMR90p2
11	G6	-0.53	CASP9_2	55.7	IMR90p2
12	G6	-4.47	CASP9_2	55.7	IMR90p2
13	G6	-2.82	CASP9_2	55.7	IMR90p2
14	G6	-3.65	CASP9_2	55.7	IMR90p2
15	G6	0.72	CASP9_2	55.7	IMR90p2
16	G6	-1.45	CASP9_2	55.7	IMR90p2
17	G6	-0.11	CASP9_2	55.7	IMR90p2
18	G6	-0.53	CASP9_2	55.7	IMR90p2
19	G6	-4.15	CASP9_2	55.7	IMR90p2
20	G6	-1.67	CASP9_2	55.7	IMR90p2
21	G6	3.69	CASP9_2	55.7	IMR90p2
22	G6	3.51	CASP9_2	55.7	IMR90p2
23	G6	-1.89	CASP9_2	55.7	IMR90p2
24	G6	-0.32	CASP9_2	55.7	IMR90p2
25	G6	3.56	CASP9_2	55.7	IMR90p2
26	G6	0.87	CASP9_2	55.7	IMR90p2
27	G6	1.92	CASP9_2	55.7	IMR90p2
28	G6	2.62	CASP9_2	55.7	IMR90p2
29	G6	3.95	CASP9_2	55.7	IMR90p2
30	G6	11.44	CASP9_2	55.7	IMR90p2
31	G6	22.75	CASP9_2	55.7	IMR90p2
32	G6	42.76	CASP9_2	55.7	IMR90p2
33	G6	81.66	CASP9_2	55.7	IMR90p2
34	G6	158.37	CASP9_2	55.7	IMR90p2
35	G6	287.48	CASP9_2	55.7	IMR90p2
36	G6	489.53	CASP9_2	55.7	IMR90p2
37	G6	699.64	CASP9_2	55.7	IMR90p2
38	G6	924.87	CASP9_2	55.7	IMR90p2
39	G6	1155.39	CASP9_2	55.7	IMR90p2
40	G6	1393.99	CASP9_2	55.7	IMR90p2
1	H6	3.8	CASP9_2	55.0	IMR90p2
2	H6	1.06	CASP9_2	55.0	IMR90p2
3	H6	3.91	CASP9_2	55.0	IMR90p2
4	H6	0.33	CASP9_2	55.0	IMR90p2
5	H6	2.82	CASP9_2	55.0	IMR90p2
6	H6	-1.41	CASP9_2	55.0	IMR90p2
7	H6	0.23	CASP9_2	55.0	IMR90p2
8	H6	-4.53	CASP9_2	55.0	IMR90p2
9	H6	-0.45	CASP9_2	55.0	IMR90p2
10	H6	0.85	CASP9_2	55.0	IMR90p2
11	H6	0.64	CASP9_2	55.0	IMR90p2
12	H6	0.3	CASP9_2	55.0	IMR90p2
13	H6	3.23	CASP9_2	55.0	IMR90p2
14	H6	0.38	CASP9_2	55.0	IMR90p2
15	H6	-0.5	CASP9_2	55.0	IMR90p2
16	H6	-2.55	CASP9_2	55.0	IMR90p2
17	H6	0.16	CASP9_2	55.0	IMR90p2
18	H6	0.72	CASP9_2	55.0	IMR90p2
19	H6	3.26	CASP9_2	55.0	IMR90p2
20	H6	2.43	CASP9_2	55.0	IMR90p2
21	H6	1.1	CASP9_2	55.0	IMR90p2
22	H6	-2.1	CASP9_2	55.0	IMR90p2
23	H6	-4.19	CASP9_2	55.0	IMR90p2
24	H6	-1.12	CASP9_2	55.0	IMR90p2
25	H6	2.36	CASP9_2	55.0	IMR90p2
26	H6	0.69	CASP9_2	55.0	IMR90p2
27	H6	1.7	CASP9_2	55.0	IMR90p2
28	H6	2.81	CASP9_2	55.0	IMR90p2
29	H6	-0.2	CASP9_2	55.0	IMR90p2
30	H6	5.15	CASP9_2	55.0	IMR90p2
31	H6	10.61	CASP9_2	55.0	IMR90p2
32	H6	24.42	CASP9_2	55.0	IMR90p2
33	H6	51.01	CASP9_2	55.0	IMR90p2
34	H6	95.24	CASP9_2	55.0	IMR90p2
35	H6	182.32	CASP9_2	55.0	IMR90p2
36	H6	323.35	CASP9_2	55.0	IMR90p2
37	H6	528.54	CASP9_2	55.0	IMR90p2
38	H6	737.18	CASP9_2	55.0	IMR90p2
39	H6	955.0	CASP9_2	55.0	IMR90p2
40	H6	1175.52	CASP9_2	55.0	IMR90p2
1	A6	-7.20638008430251	CASP9_2	65.0	IMR90p8
2	A6	-0.614848941133914	CASP9_2	65.0	IMR90p8
3	A6	1.78366663093038	CASP9_2	65.0	IMR90p8
4	A6	-2.4033335707577	CASP9_2	65.0	IMR90p8
5	A6	0.440786974244929	CASP9_2	65.0	IMR90p8
6	A6	0.894335144655543	CASP9_2	65.0	IMR90p8
7	A6	1.58349055773169	CASP9_2	65.0	IMR90p8
8	A6	0.393531321480623	CASP9_2	65.0	IMR90p8
9	A6	1.00366313311315	CASP9_2	65.0	IMR90p8
10	A6	-0.646668642136319	CASP9_2	65.0	IMR90p8
11	A6	0.804673669189015	CASP9_2	65.0	IMR90p8
12	A6	2.29636994809289	CASP9_2	65.0	IMR90p8
13	A6	-0.892836325356257	CASP9_2	65.0	IMR90p8
14	A6	0.0472919507828919	CASP9_2	65.0	IMR90p8
15	A6	2.09009134003099	CASP9_2	65.0	IMR90p8
16	A6	-0.677191173088886	CASP9_2	65.0	IMR90p8
17	A6	3.0751022944778	CASP9_2	65.0	IMR90p8
18	A6	1.34550302275557	CASP9_2	65.0	IMR90p8
19	A6	-2.30296673683688	CASP9_2	65.0	IMR90p8
20	A6	-1.77150404919848	CASP9_2	65.0	IMR90p8
21	A6	-2.08136236899873	CASP9_2	65.0	IMR90p8
22	A6	0.0143634047940395	CASP9_2	65.0	IMR90p8
23	A6	-5.40836720072002	CASP9_2	65.0	IMR90p8
24	A6	-3.14166764109996	CASP9_2	65.0	IMR90p8
25	A6	0.0981922686605685	CASP9_2	65.0	IMR90p8
26	A6	1.82636098790181	CASP9_2	65.0	IMR90p8
27	A6	8.78520561418964	CASP9_2	65.0	IMR90p8
28	A6	20.950092263975	CASP9_2	65.0	IMR90p8
29	A6	52.0432003508568	CASP9_2	65.0	IMR90p8
30	A6	105.733366993765	CASP9_2	65.0	IMR90p8
31	A6	199.88311264298	CASP9_2	65.0	IMR90p8
32	A6	371.83739034076	CASP9_2	65.0	IMR90p8
33	A6	604.718981914203	CASP9_2	65.0	IMR90p8
34	A6	833.437737253138	CASP9_2	65.0	IMR90p8
35	A6	1053.41478711951	CASP9_2	65.0	IMR90p8
36	A6	1255.7468542542	CASP9_2	65.0	IMR90p8
37	A6	1445.59602424956	CASP9_2	65.0	IMR90p8
38	A6	1617.35375332634	CASP9_2	65.0	IMR90p8
39	A6	1773.74504668909	CASP9_2	65.0	IMR90p8
40	A6	1916.08421860625	CASP9_2	65.0	IMR90p8
1	B6	1.21932245987045	CASP9_2	64.5	IMR90p8
2	B6	3.97140525135001	CASP9_2	64.5	IMR90p8
3	B6	4.13435766025168	CASP9_2	64.5	IMR90p8
4	B6	0.0910372313264816	CASP9_2	64.5	IMR90p8
5	B6	1.89738661264437	CASP9_2	64.5	IMR90p8
6	B6	2.23095876918251	CASP9_2	64.5	IMR90p8
7	B6	3.01208712685047	CASP9_2	64.5	IMR90p8
8	B6	2.79311592477643	CASP9_2	64.5	IMR90p8
9	B6	0.472326236373647	CASP9_2	64.5	IMR90p8
10	B6	-2.03333952009734	CASP9_2	64.5	IMR90p8
11	B6	-6.14215883252109	CASP9_2	64.5	IMR90p8
12	B6	-2.0753458793929	CASP9_2	64.5	IMR90p8
13	B6	0.151266587203736	CASP9_2	64.5	IMR90p8
14	B6	0.905565904347441	CASP9_2	64.5	IMR90p8
15	B6	3.93447499827698	CASP9_2	64.5	IMR90p8
16	B6	-2.02762889409041	CASP9_2	64.5	IMR90p8
17	B6	-6.13766787018767	CASP9_2	64.5	IMR90p8
18	B6	-3.33143916484596	CASP9_2	64.5	IMR90p8
19	B6	0.27467063171207	CASP9_2	64.5	IMR90p8
20	B6	-0.0877369723493757	CASP9_2	64.5	IMR90p8
21	B6	-0.424645468076051	CASP9_2	64.5	IMR90p8
22	B6	-1.62837398495594	CASP9_2	64.5	IMR90p8
23	B6	-2.92429664027031	CASP9_2	64.5	IMR90p8
24	B6	-0.276846728898818	CASP9_2	64.5	IMR90p8
25	B6	-0.613755224625493	CASP9_2	64.5	IMR90p8
26	B6	5.75389890245924	CASP9_2	64.5	IMR90p8
27	B6	8.55915200845266	CASP9_2	64.5	IMR90p8
28	B6	19.973825465227	CASP9_2	64.5	IMR90p8
29	B6	46.5443220669158	CASP9_2	64.5	IMR90p8
30	B6	101.52205816734	CASP9_2	64.5	IMR90p8
31	B6	197.630098659501	CASP9_2	64.5	IMR90p8
32	B6	363.181540194341	CASP9_2	64.5	IMR90p8
33	B6	597.526065920431	CASP9_2	64.5	IMR90p8
34	B6	828.005800789425	CASP9_2	64.5	IMR90p8
35	B6	1052.21502314401	CASP9_2	64.5	IMR90p8
36	B6	1260.1026633613	CASP9_2	64.5	IMR90p8
37	B6	1455.36244874955	CASP9_2	64.5	IMR90p8
38	B6	1630.82617709005	CASP9_2	64.5	IMR90p8
39	B6	1787.50537638005	CASP9_2	64.5	IMR90p8
40	B6	1929.95294396639	CASP9_2	64.5	IMR90p8
1	C6	3.31091820250231	CASP9_2	63.3	IMR90p8
2	C6	4.45050192119425	CASP9_2	63.3	IMR90p8
3	C6	0.740004633039916	CASP9_2	63.3	IMR90p8
4	C6	5.37700092387422	CASP9_2	63.3	IMR90p8
5	C6	0.232860486505615	CASP9_2	63.3	IMR90p8
6	C6	-0.769484086744797	CASP9_2	63.3	IMR90p8
7	C6	4.18225416397354	CASP9_2	63.3	IMR90p8
8	C6	2.32468562977738	CASP9_2	63.3	IMR90p8
9	C6	-3.69858073995647	CASP9_2	63.3	IMR90p8
10	C6	0.411946758601971	CASP9_2	63.3	IMR90p8
11	C6	-4.15279865196544	CASP9_2	63.3	IMR90p8
12	C6	1.82416152567566	CASP9_2	63.3	IMR90p8
13	C6	-2.54411183611046	CASP9_2	63.3	IMR90p8
14	C6	-0.483318474814951	CASP9_2	63.3	IMR90p8
15	C6	-1.26298248650346	CASP9_2	63.3	IMR90p8
16	C6	-0.0832879709564622	CASP9_2	63.3	IMR90p8
17	C6	-0.835879110987207	CASP9_2	63.3	IMR90p8
18	C6	-0.0119017038227867	CASP9_2	63.3	IMR90p8
19	C6	-0.357047505297942	CASP9_2	63.3	IMR90p8
20	C6	-0.400266629676025	CASP9_2	63.3	IMR90p8
21	C6	1.33077427176704	CASP9_2	63.3	IMR90p8
22	C6	0.512330175711213	CASP9_2	63.3	IMR90p8
23	C6	-1.81780511086299	CASP9_2	63.3	IMR90p8
24	C6	-2.68917547157571	CASP9_2	63.3	IMR90p8
25	C6	-0.405701439037784	CASP9_2	63.3	IMR90p8
26	C6	1.50997163911143	CASP9_2	63.3	IMR90p8
27	C6	8.0134006536382	CASP9_2	63.3	IMR90p8
28	C6	21.0360284147591	CASP9_2	63.3	IMR90p8
29	C6	46.1518281241551	CASP9_2	63.3	IMR90p8
30	C6	95.9805183829558	CASP9_2	63.3	IMR90p8
31	C6	190.147038229725	CASP9_2	63.3	IMR90p8
32	C6	358.044231696239	CASP9_2	63.3	IMR90p8
33	C6	609.222158616701	CASP9_2	63.3	IMR90p8
34	C6	862.030277153305	CASP9_2	63.3	IMR90p8
35	C6	1115.09244639427	CASP9_2	63.3	IMR90p8
36	C6	1354.23398256787	CASP9_2	63.3	IMR90p8
37	C6	1582.81593678228	CASP9_2	63.3	IMR90p8
38	C6	1792.65352846929	CASP9_2	63.3	IMR90p8
39	C6	1980.49085688155	CASP9_2	63.3	IMR90p8
40	C6	2149.52213193814	CASP9_2	63.3	IMR90p8
1	D6	5.57449086578754	CASP9_2	61.4	IMR90p8
2	D6	4.23104503064724	CASP9_2	61.4	IMR90p8
3	D6	6.9357165636975	CASP9_2	61.4	IMR90p8
4	D6	0.845624258852695	CASP9_2	61.4	IMR90p8
5	D6	3.1295684746251	CASP9_2	61.4	IMR90p8
6	D6	-2.04017803848456	CASP9_2	61.4	IMR90p8
7	D6	-0.571458784644619	CASP9_2	61.4	IMR90p8
8	D6	-3.79524010473642	CASP9_2	61.4	IMR90p8
9	D6	1.86733656046545	CASP9_2	61.4	IMR90p8
10	D6	-2.17266575035092	CASP9_2	61.4	IMR90p8
11	D6	2.0704139278364	CASP9_2	61.4	IMR90p8
12	D6	2.29023407749128	CASP9_2	61.4	IMR90p8
13	D6	-2.62987080564108	CASP9_2	61.4	IMR90p8
14	D6	2.9278289344029	CASP9_2	61.4	IMR90p8
15	D6	-0.0731601178763412	CASP9_2	61.4	IMR90p8
16	D6	-2.40355664957951	CASP9_2	61.4	IMR90p8
17	D6	-0.59215812457478	CASP9_2	61.4	IMR90p8
18	D6	-0.438302892691809	CASP9_2	61.4	IMR90p8
19	D6	-2.01966310422404	CASP9_2	61.4	IMR90p8
20	D6	-0.720586134938458	CASP9_2	61.4	IMR90p8
21	D6	-1.74940121328927	CASP9_2	61.4	IMR90p8
22	D6	-0.714335869863135	CASP9_2	61.4	IMR90p8
23	D6	-2.92606515828447	CASP9_2	61.4	IMR90p8
24	D6	-0.695158913419618	CASP9_2	61.4	IMR90p8
25	D6	-1.97372742498919	CASP9_2	61.4	IMR90p8
26	D6	-0.413301832389152	CASP9_2	61.4	IMR90p8
27	D6	3.64490199223837	CASP9_2	61.4	IMR90p8
28	D6	10.2935659870031	CASP9_2	61.4	IMR90p8
29	D6	25.1169072919565	CASP9_2	61.4	IMR90p8
30	D6	48.6428218472965	CASP9_2	61.4	IMR90p8
31	D6	99.4177273814807	CASP9_2	61.4	IMR90p8
32	D6	195.661894039806	CASP9_2	61.4	IMR90p8
33	D6	361.152636913743	CASP9_2	61.4	IMR90p8
34	D6	607.11273643315	CASP9_2	61.4	IMR90p8
35	D6	855.526614765461	CASP9_2	61.4	IMR90p8
36	D6	1099.15114805569	CASP9_2	61.4	IMR90p8
37	D6	1338.82797653836	CASP9_2	61.4	IMR90p8
38	D6	1564.85989954294	CASP9_2	61.4	IMR90p8
39	D6	1777.65967432987	CASP9_2	61.4	IMR90p8
40	D6	1974.79962304004	CASP9_2	61.4	IMR90p8
1	E6	7.1491914490166	CASP9_2	59.0	IMR90p8
2	E6	4.09848496273116	CASP9_2	59.0	IMR90p8
3	E6	2.29446432076338	CASP9_2	59.0	IMR90p8
4	E6	3.43652590844204	CASP9_2	59.0	IMR90p8
5	E6	2.0539642211661	CASP9_2	59.0	IMR90p8
6	E6	-1.18161844826818	CASP9_2	59.0	IMR90p8
7	E6	-7.6510690581822	CASP9_2	59.0	IMR90p8
8	E6	0.509942043562205	CASP9_2	59.0	IMR90p8
9	E6	4.41135619608394	CASP9_2	59.0	IMR90p8
10	E6	-1.90029096311946	CASP9_2	59.0	IMR90p8
11	E6	-0.0100747753599535	CASP9_2	59.0	IMR90p8
12	E6	0.987338222745166	CASP9_2	59.0	IMR90p8
13	E6	0.985265487663582	CASP9_2	59.0	IMR90p8
14	E6	-2.01349033569477	CASP9_2	59.0	IMR90p8
15	E6	6.54104469625372	CASP9_2	59.0	IMR90p8
16	E6	-1.15096136973352	CASP9_2	59.0	IMR90p8
17	E6	1.87021848267705	CASP9_2	59.0	IMR90p8
18	E6	-0.418301119189891	CASP9_2	59.0	IMR90p8
19	E6	-0.658176319574522	CASP9_2	59.0	IMR90p8
20	E6	-2.52585447200136	CASP9_2	59.0	IMR90p8
21	E6	-0.687588829661763	CASP9_2	59.0	IMR90p8
22	E6	1.50433157651287	CASP9_2	59.0	IMR90p8
23	E6	-0.0090743429609574	CASP9_2	59.0	IMR90p8
24	E6	-2.31149623554347	CASP9_2	59.0	IMR90p8
25	E6	-1.73492445066722	CASP9_2	59.0	IMR90p8
26	E6	0.891625465269499	CASP9_2	59.0	IMR90p8
27	E6	2.41428471836525	CASP9_2	59.0	IMR90p8
28	E6	3.77914077683954	CASP9_2	59.0	IMR90p8
29	E6	14.5425617994374	CASP9_2	59.0	IMR90p8
30	E6	27.0025367084668	CASP9_2	59.0	IMR90p8
31	E6	58.8759743354194	CASP9_2	59.0	IMR90p8
32	E6	124.060023034993	CASP9_2	59.0	IMR90p8
33	E6	239.259392683	CASP9_2	59.0	IMR90p8
34	E6	427.755548872284	CASP9_2	59.0	IMR90p8
35	E6	678.291352792837	CASP9_2	59.0	IMR90p8
36	E6	932.108906410209	CASP9_2	59.0	IMR90p8
37	E6	1186.44764913719	CASP9_2	59.0	IMR90p8
38	E6	1438.0347836355	CASP9_2	59.0	IMR90p8
39	E6	1678.86958053783	CASP9_2	59.0	IMR90p8
40	E6	1911.71260043137	CASP9_2	59.0	IMR90p8
1	F6	9.77927425347343	CASP9_2	57.0	IMR90p8
2	F6	1.9410464366656	CASP9_2	57.0	IMR90p8
3	F6	1.37285560102191	CASP9_2	57.0	IMR90p8
4	F6	0.0541991624695584	CASP9_2	57.0	IMR90p8
5	F6	0.104538284243517	CASP9_2	57.0	IMR90p8
6	F6	-0.846446262574773	CASP9_2	57.0	IMR90p8
7	F6	4.60640331423929	CASP9_2	57.0	IMR90p8
8	F6	-1.03708510015122	CASP9_2	57.0	IMR90p8
9	F6	1.29994392174467	CASP9_2	57.0	IMR90p8
10	F6	-2.30540241574408	CASP9_2	57.0	IMR90p8
11	F6	-0.731779849063969	CASP9_2	57.0	IMR90p8
12	F6	2.2224308968689	CASP9_2	57.0	IMR90p8
13	F6	1.78498423422161	CASP9_2	57.0	IMR90p8
14	F6	-2.17499245019462	CASP9_2	57.0	IMR90p8
15	F6	1.05495383449488	CASP9_2	57.0	IMR90p8
16	F6	-1.69492071466857	CASP9_2	57.0	IMR90p8
17	F6	0.95649533289361	CASP9_2	57.0	IMR90p8
18	F6	1.53207986665893	CASP9_2	57.0	IMR90p8
19	F6	-1.46899800574192	CASP9_2	57.0	IMR90p8
20	F6	-0.236963815742911	CASP9_2	57.0	IMR90p8
21	F6	-0.555272185051308	CASP9_2	57.0	IMR90p8
22	F6	0.177139943988095	CASP9_2	57.0	IMR90p8
23	F6	3.98537291904813	CASP9_2	57.0	IMR90p8
24	F6	-0.591914406189062	CASP9_2	57.0	IMR90p8
25	F6	-2.98727378847934	CASP9_2	57.0	IMR90p8
26	F6	-1.29584749985361	CASP9_2	57.0	IMR90p8
27	F6	-0.694409583351899	CASP9_2	57.0	IMR90p8
28	F6	1.86530012545018	CASP9_2	57.0	IMR90p8
29	F6	3.99124019424062	CASP9_2	57.0	IMR90p8
30	F6	14.8197579109537	CASP9_2	57.0	IMR90p8
31	F6	21.7958892677416	CASP9_2	57.0	IMR90p8
32	F6	47.1623015494361	CASP9_2	57.0	IMR90p8
33	F6	105.245932595185	CASP9_2	57.0	IMR90p8
34	F6	198.755768154258	CASP9_2	57.0	IMR90p8
35	F6	351.325340989122	CASP9_2	57.0	IMR90p8
36	F6	585.45890441401	CASP9_2	57.0	IMR90p8
37	F6	825.604290967292	CASP9_2	57.0	IMR90p8
38	F6	1074.53940971114	CASP9_2	57.0	IMR90p8
39	F6	1321.53379881991	CASP9_2	57.0	IMR90p8
40	F6	1568.04202187786	CASP9_2	57.0	IMR90p8
1	G6	4.76798687108067	CASP9_2	55.7	IMR90p8
2	G6	-2.67484183146371	CASP9_2	55.7	IMR90p8
3	G6	-0.576192749874735	CASP9_2	55.7	IMR90p8
4	G6	1.76002547587768	CASP9_2	55.7	IMR90p8
5	G6	-1.47687803253439	CASP9_2	55.7	IMR90p8
6	G6	0.215317445386518	CASP9_2	55.7	IMR90p8
7	G6	4.02431960974218	CASP9_2	55.7	IMR90p8
8	G6	6.39956150932767	CASP9_2	55.7	IMR90p8
9	G6	-0.295226427036141	CASP9_2	55.7	IMR90p8
10	G6	-0.36447559153612	CASP9_2	55.7	IMR90p8
11	G6	-3.37759565522219	CASP9_2	55.7	IMR90p8
12	G6	0.916883824529123	CASP9_2	55.7	IMR90p8
13	G6	0.992394298416912	CASP9_2	55.7	IMR90p8
14	G6	2.51361589892076	CASP9_2	55.7	IMR90p8
15	G6	-1.00023050743584	CASP9_2	55.7	IMR90p8
16	G6	-3.48787360229471	CASP9_2	55.7	IMR90p8
17	G6	-1.30934184914031	CASP9_2	55.7	IMR90p8
18	G6	1.65747417761122	CASP9_2	55.7	IMR90p8
19	G6	-3.6954939397051	CASP9_2	55.7	IMR90p8
20	G6	-1.28123814408946	CASP9_2	55.7	IMR90p8
21	G6	-0.0617205505227503	CASP9_2	55.7	IMR90p8
22	G6	-2.66825970198261	CASP9_2	55.7	IMR90p8
23	G6	-4.47285618896558	CASP9_2	55.7	IMR90p8
24	G6	3.12147144761593	CASP9_2	55.7	IMR90p8
25	G6	-2.11382014840956	CASP9_2	55.7	IMR90p8
26	G6	0.984945690228415	CASP9_2	55.7	IMR90p8
27	G6	3.29542725526881	CASP9_2	55.7	IMR90p8
28	G6	1.30595469174295	CASP9_2	55.7	IMR90p8
29	G6	5.43068970846343	CASP9_2	55.7	IMR90p8
30	G6	5.80813860114222	CASP9_2	55.7	IMR90p8
31	G6	16.2674396472748	CASP9_2	55.7	IMR90p8
32	G6	30.1584034563439	CASP9_2	55.7	IMR90p8
33	G6	52.2253838590268	CASP9_2	55.7	IMR90p8
34	G6	116.000207448582	CASP9_2	55.7	IMR90p8
35	G6	213.913327671868	CASP9_2	55.7	IMR90p8
36	G6	385.516502373094	CASP9_2	55.7	IMR90p8
37	G6	609.524416652206	CASP9_2	55.7	IMR90p8
38	G6	838.286293088571	CASP9_2	55.7	IMR90p8
39	G6	1077.49388930696	CASP9_2	55.7	IMR90p8
40	G6	1321.55233524979	CASP9_2	55.7	IMR90p8
1	H6	5.25323852690917	CASP9_2	55.0	IMR90p8
2	H6	4.61504419262565	CASP9_2	55.0	IMR90p8
3	H6	2.63746912374472	CASP9_2	55.0	IMR90p8
4	H6	-1.6022671499868	CASP9_2	55.0	IMR90p8
5	H6	-0.569874557847925	CASP9_2	55.0	IMR90p8
6	H6	4.36650578402487	CASP9_2	55.0	IMR90p8
7	H6	3.13709824330181	CASP9_2	55.0	IMR90p8
8	H6	-0.405328563005696	CASP9_2	55.0	IMR90p8
9	H6	-1.42400662576711	CASP9_2	55.0	IMR90p8
10	H6	-1.02318770151487	CASP9_2	55.0	IMR90p8
11	H6	-2.67234681435139	CASP9_2	55.0	IMR90p8
12	H6	-0.27313938790121	CASP9_2	55.0	IMR90p8
13	H6	-1.00340118477698	CASP9_2	55.0	IMR90p8
14	H6	1.09374102894071	CASP9_2	55.0	IMR90p8
15	H6	1.67846042195697	CASP9_2	55.0	IMR90p8
16	H6	-1.23227519420607	CASP9_2	55.0	IMR90p8
17	H6	1.87705146774078	CASP9_2	55.0	IMR90p8
18	H6	-0.981850884835239	CASP9_2	55.0	IMR90p8
19	H6	-0.410175546400296	CASP9_2	55.0	IMR90p8
20	H6	-1.03532577252463	CASP9_2	55.0	IMR90p8
21	H6	2.84911457181488	CASP9_2	55.0	IMR90p8
22	H6	-1.45538211541862	CASP9_2	55.0	IMR90p8
23	H6	1.16736437145801	CASP9_2	55.0	IMR90p8
24	H6	0.688192729740877	CASP9_2	55.0	IMR90p8
25	H6	-1.34364527513389	CASP9_2	55.0	IMR90p8
26	H6	2.26518825325093	CASP9_2	55.0	IMR90p8
27	H6	-0.291034401448087	CASP9_2	55.0	IMR90p8
28	H6	2.01586179634751	CASP9_2	55.0	IMR90p8
29	H6	0.300731949139845	CASP9_2	55.0	IMR90p8
30	H6	0.202161784104646	CASP9_2	55.0	IMR90p8
31	H6	6.21548574880853	CASP9_2	55.0	IMR90p8
32	H6	12.0851449254583	CASP9_2	55.0	IMR90p8
33	H6	35.2921865195804	CASP9_2	55.0	IMR90p8
34	H6	69.4888619688704	CASP9_2	55.0	IMR90p8
35	H6	127.504919965072	CASP9_2	55.0	IMR90p8
36	H6	247.208971121765	CASP9_2	55.0	IMR90p8
37	H6	425.658126386645	CASP9_2	55.0	IMR90p8
38	H6	652.103076789053	CASP9_2	55.0	IMR90p8
39	H6	884.958778848286	CASP9_2	55.0	IMR90p8
40	H6	1124.22523256435	CASP9_2	55.0	IMR90p8
