# Supplementary material for: Primer PICKR: literature-mined scoring platform for robust RT–qPCR primers
Source: Nat Commun. 2026 May 28;17:6938. doi: 10.1038/s41467-026-73648-2 (PMC13388996; doi:10.1038/s41467-026-73648-2)
Supplement: Supplementary file 11 — Source Data [file 41467_2026_73648_MOESM11_ESM.zip › Suppl_Fig_S12/melting_curve_data_TGFB1_2.csv]

Temperature	Well	Derivative	Target	melt temp	Replicate
55.0	A10	10.6316544753568	TGFb1_2	65.0	IMR90p11
55.5	A10	23.0352513632741	TGFb1_2	65.0	IMR90p11
56.0	A10	21.2633089507145	TGFb1_2	65.0	IMR90p11
56.5	A10	21.2633089507017	TGFb1_2	65.0	IMR90p11
57.0	A10	21.263308950801	TGFb1_2	65.0	IMR90p11
57.5	A10	21.1067139484904	TGFb1_2	65.0	IMR90p11
58.0	A10	22.2625396453352	TGFb1_2	65.0	IMR90p11
58.5	A10	22.8270149887087	TGFb1_2	65.0	IMR90p11
59.0	A10	23.1057373183886	TGFb1_2	65.0	IMR90p11
59.5	A10	23.5728111583204	TGFb1_2	65.0	IMR90p11
60.0	A10	23.1728373780531	TGFb1_2	65.0	IMR90p11
60.5	A10	23.1001896311913	TGFb1_2	65.0	IMR90p11
61.0	A10	22.9441022729332	TGFb1_2	65.0	IMR90p11
61.5	A10	22.3925833086005	TGFb1_2	65.0	IMR90p11
62.0	A10	22.466068893424	TGFb1_2	65.0	IMR90p11
62.5	A10	24.3150369818042	TGFb1_2	65.0	IMR90p11
63.0	A10	24.9456125293499	TGFb1_2	65.0	IMR90p11
63.5	A10	26.8428079397631	TGFb1_2	65.0	IMR90p11
64.0	A10	31.9798551016935	TGFb1_2	65.0	IMR90p11
64.5	A10	39.2989705143942	TGFb1_2	65.0	IMR90p11
65.0	A10	49.4189847912323	TGFb1_2	65.0	IMR90p11
65.5	A10	62.7674757514337	TGFb1_2	65.0	IMR90p11
66.0	A10	76.4916916875645	TGFb1_2	65.0	IMR90p11
66.5	A10	88.699426881358	TGFb1_2	65.0	IMR90p11
67.0	A10	99.7425328453443	TGFb1_2	65.0	IMR90p11
67.5	A10	107.465861855298	TGFb1_2	65.0	IMR90p11
68.0	A10	112.048209418015	TGFb1_2	65.0	IMR90p11
68.5	A10	115.723995429943	TGFb1_2	65.0	IMR90p11
69.0	A10	118.595711524123	TGFb1_2	65.0	IMR90p11
69.5	A10	118.796619359535	TGFb1_2	65.0	IMR90p11
70.0	A10	118.270266860745	TGFb1_2	65.0	IMR90p11
70.5	A10	118.405106953034	TGFb1_2	65.0	IMR90p11
71.0	A10	117.229468978532	TGFb1_2	65.0	IMR90p11
71.5	A10	115.476094167115	TGFb1_2	65.0	IMR90p11
72.0	A10	115.96603250493	TGFb1_2	65.0	IMR90p11
72.5	A10	117.094128172853	TGFb1_2	65.0	IMR90p11
73.0	A10	117.741141219994	TGFb1_2	65.0	IMR90p11
73.5	A10	119.594713130632	TGFb1_2	65.0	IMR90p11
74.0	A10	121.840797052282	TGFb1_2	65.0	IMR90p11
74.5	A10	122.531608079816	TGFb1_2	65.0	IMR90p11
75.0	A10	122.824753740064	TGFb1_2	65.0	IMR90p11
75.5	A10	122.926456590932	TGFb1_2	65.0	IMR90p11
76.0	A10	121.932012647961	TGFb1_2	65.0	IMR90p11
76.5	A10	121.137447958727	TGFb1_2	65.0	IMR90p11
77.0	A10	121.056019941877	TGFb1_2	65.0	IMR90p11
77.5	A10	121.276159547921	TGFb1_2	65.0	IMR90p11
78.0	A10	123.027240101412	TGFb1_2	65.0	IMR90p11
78.5	A10	128.702675872896	TGFb1_2	65.0	IMR90p11
79.0	A10	145.120841329199	TGFb1_2	65.0	IMR90p11
79.5	A10	189.130669040052	TGFb1_2	65.0	IMR90p11
80.0	A10	267.582356222136	TGFb1_2	65.0	IMR90p11
80.5	A10	361.545091437277	TGFb1_2	65.0	IMR90p11
81.0	A10	448.824334390486	TGFb1_2	65.0	IMR90p11
81.5	A10	509.823307472599	TGFb1_2	65.0	IMR90p11
82.0	A10	510.842203283433	TGFb1_2	65.0	IMR90p11
82.5	A10	437.646898076559	TGFb1_2	65.0	IMR90p11
83.0	A10	324.899275310128	TGFb1_2	65.0	IMR90p11
83.5	A10	209.899543207914	TGFb1_2	65.0	IMR90p11
84.0	A10	109.171891431181	TGFb1_2	65.0	IMR90p11
84.5	A10	40.1407338152464	TGFb1_2	65.0	IMR90p11
85.0	A10	10.8169229315585	TGFb1_2	65.0	IMR90p11
85.5	A10	4.34889045371807	TGFb1_2	65.0	IMR90p11
86.0	A10	3.01084749530008	TGFb1_2	65.0	IMR90p11
86.5	A10	2.63031594910302	TGFb1_2	65.0	IMR90p11
87.0	A10	2.89726742773723	TGFb1_2	65.0	IMR90p11
87.5	A10	2.78951081239342	TGFb1_2	65.0	IMR90p11
88.0	A10	2.6002968402583	TGFb1_2	65.0	IMR90p11
88.5	A10	2.96169437388181	TGFb1_2	65.0	IMR90p11
89.0	A10	2.86997731246453	TGFb1_2	65.0	IMR90p11
89.5	A10	2.47007660616788	TGFb1_2	65.0	IMR90p11
90.0	A10	2.40303700180039	TGFb1_2	65.0	IMR90p11
90.5	A10	2.04858157890499	TGFb1_2	65.0	IMR90p11
91.0	A10	1.3360074532236	TGFb1_2	65.0	IMR90p11
91.5	A10	1.09210863867747	TGFb1_2	65.0	IMR90p11
92.0	A10	0.918931939609365	TGFb1_2	65.0	IMR90p11
92.5	A10	0.986071593797135	TGFb1_2	65.0	IMR90p11
93.0	A10	1.31097899025809	TGFb1_2	65.0	IMR90p11
93.5	A10	2.4470540585549	TGFb1_2	65.0	IMR90p11
94.0	A10	3.0671719966993	TGFb1_2	65.0	IMR90p11
94.5	A10	5.50871865130176	TGFb1_2	65.0	IMR90p11
95.0	A10	3.60394681601321	TGFb1_2	65.0	IMR90p11
55.0	B10	9.3992627499631	TGFb1_2	64.5	IMR90p11
55.5	B10	20.3650692915865	TGFb1_2	64.5	IMR90p11
56.0	B10	18.798525499926	TGFb1_2	64.5	IMR90p11
56.5	B10	18.7985254999343	TGFb1_2	64.5	IMR90p11
57.0	B10	18.7985254998679	TGFb1_2	64.5	IMR90p11
57.5	B10	18.7243105972193	TGFb1_2	64.5	IMR90p11
58.0	B10	19.1335442732957	TGFb1_2	64.5	IMR90p11
58.5	B10	20.3361085743493	TGFb1_2	64.5	IMR90p11
59.0	B10	21.6578044998179	TGFb1_2	64.5	IMR90p11
59.5	B10	22.1883413275106	TGFb1_2	64.5	IMR90p11
60.0	B10	21.7200599990646	TGFb1_2	64.5	IMR90p11
60.5	B10	22.2561206498035	TGFb1_2	64.5	IMR90p11
61.0	B10	23.7520574438041	TGFb1_2	64.5	IMR90p11
61.5	B10	24.9236260604882	TGFb1_2	64.5	IMR90p11
62.0	B10	27.166642216956	TGFb1_2	64.5	IMR90p11
62.5	B10	30.4816721957574	TGFb1_2	64.5	IMR90p11
63.0	B10	33.2115064349726	TGFb1_2	64.5	IMR90p11
63.5	B10	36.8883159665921	TGFb1_2	64.5	IMR90p11
64.0	B10	43.7225846592626	TGFb1_2	64.5	IMR90p11
64.5	B10	52.4931440741999	TGFb1_2	64.5	IMR90p11
65.0	B10	63.1825354151457	TGFb1_2	64.5	IMR90p11
65.5	B10	76.4660848619726	TGFb1_2	64.5	IMR90p11
66.0	B10	90.0709848504941	TGFb1_2	64.5	IMR90p11
66.5	B10	100.812196601164	TGFb1_2	64.5	IMR90p11
67.0	B10	109.015072803089	TGFb1_2	64.5	IMR90p11
67.5	B10	114.916975499437	TGFb1_2	64.5	IMR90p11
68.0	B10	117.760837513013	TGFb1_2	64.5	IMR90p11
68.5	B10	118.411631853008	TGFb1_2	64.5	IMR90p11
69.0	B10	119.101689064094	TGFb1_2	64.5	IMR90p11
69.5	B10	120.176274337811	TGFb1_2	64.5	IMR90p11
70.0	B10	121.029046263567	TGFb1_2	64.5	IMR90p11
70.5	B10	121.652993186261	TGFb1_2	64.5	IMR90p11
71.0	B10	122.658041302848	TGFb1_2	64.5	IMR90p11
71.5	B10	123.926150825465	TGFb1_2	64.5	IMR90p11
72.0	B10	124.434663230759	TGFb1_2	64.5	IMR90p11
72.5	B10	125.243855015873	TGFb1_2	64.5	IMR90p11
73.0	B10	126.766300335891	TGFb1_2	64.5	IMR90p11
73.5	B10	127.606756949096	TGFb1_2	64.5	IMR90p11
74.0	B10	127.529977574717	TGFb1_2	64.5	IMR90p11
74.5	B10	127.591066918128	TGFb1_2	64.5	IMR90p11
75.0	B10	126.736246763143	TGFb1_2	64.5	IMR90p11
75.5	B10	125.371195398169	TGFb1_2	64.5	IMR90p11
76.0	B10	124.537089381079	TGFb1_2	64.5	IMR90p11
76.5	B10	124.158757447509	TGFb1_2	64.5	IMR90p11
77.0	B10	123.889053923311	TGFb1_2	64.5	IMR90p11
77.5	B10	124.817050547173	TGFb1_2	64.5	IMR90p11
78.0	B10	127.47846718362	TGFb1_2	64.5	IMR90p11
78.5	B10	134.382456966147	TGFb1_2	64.5	IMR90p11
79.0	B10	156.371636376717	TGFb1_2	64.5	IMR90p11
79.5	B10	210.644518964818	TGFb1_2	64.5	IMR90p11
80.0	B10	297.048880584506	TGFb1_2	64.5	IMR90p11
80.5	B10	393.281622780793	TGFb1_2	64.5	IMR90p11
81.0	B10	479.17732820469	TGFb1_2	64.5	IMR90p11
81.5	B10	530.196968592149	TGFb1_2	64.5	IMR90p11
82.0	B10	511.401837328354	TGFb1_2	64.5	IMR90p11
82.5	B10	421.760499104314	TGFb1_2	64.5	IMR90p11
83.0	B10	302.945439185844	TGFb1_2	64.5	IMR90p11
83.5	B10	186.517734285668	TGFb1_2	64.5	IMR90p11
84.0	B10	89.3197020811024	TGFb1_2	64.5	IMR90p11
84.5	B10	29.6691663983596	TGFb1_2	64.5	IMR90p11
85.0	B10	8.14900719745202	TGFb1_2	64.5	IMR90p11
85.5	B10	4.01341408968705	TGFb1_2	64.5	IMR90p11
86.0	B10	3.36337424503637	TGFb1_2	64.5	IMR90p11
86.5	B10	3.61674945256743	TGFb1_2	64.5	IMR90p11
87.0	B10	3.73728246550314	TGFb1_2	64.5	IMR90p11
87.5	B10	3.12217705152926	TGFb1_2	64.5	IMR90p11
88.0	B10	2.41969077310637	TGFb1_2	64.5	IMR90p11
88.5	B10	2.01912614588286	TGFb1_2	64.5	IMR90p11
89.0	B10	0.998312239976713	TGFb1_2	64.5	IMR90p11
89.5	B10	0.216199086100346	TGFb1_2	64.5	IMR90p11
90.0	B10	0.379615957387273	TGFb1_2	64.5	IMR90p11
90.5	B10	1.31785023602816	TGFb1_2	64.5	IMR90p11
91.0	B10	2.28326842439219	TGFb1_2	64.5	IMR90p11
91.5	B10	3.43097038896673	TGFb1_2	64.5	IMR90p11
92.0	B10	3.96374094936925	TGFb1_2	64.5	IMR90p11
92.5	B10	3.93666828145842	TGFb1_2	64.5	IMR90p11
93.0	B10	3.39049574463058	TGFb1_2	64.5	IMR90p11
93.5	B10	2.83770081462455	TGFb1_2	64.5	IMR90p11
94.0	B10	2.41800671968565	TGFb1_2	64.5	IMR90p11
94.5	B10	2.91198092051025	TGFb1_2	64.5	IMR90p11
95.0	B10	1.72538877804288	TGFb1_2	64.5	IMR90p11
55.0	C10	10.0431771825367	TGFb1_2	63.3	IMR90p11
55.5	C10	21.7602172288284	TGFb1_2	63.3	IMR90p11
56.0	C10	20.0863543650715	TGFb1_2	63.3	IMR90p11
56.5	C10	20.0863543650835	TGFb1_2	63.3	IMR90p11
57.0	C10	20.0863543649933	TGFb1_2	63.3	IMR90p11
57.5	C10	20.0775283282968	TGFb1_2	63.3	IMR90p11
58.0	C10	20.1144835766166	TGFb1_2	63.3	IMR90p11
58.5	C10	20.3464865119289	TGFb1_2	63.3	IMR90p11
59.0	C10	20.5507704520622	TGFb1_2	63.3	IMR90p11
59.5	C10	20.4867415716038	TGFb1_2	63.3	IMR90p11
60.0	C10	20.2640114049435	TGFb1_2	63.3	IMR90p11
60.5	C10	18.9683756431938	TGFb1_2	63.3	IMR90p11
61.0	C10	18.6459547590866	TGFb1_2	63.3	IMR90p11
61.5	C10	20.8687332188325	TGFb1_2	63.3	IMR90p11
62.0	C10	22.9889072422491	TGFb1_2	63.3	IMR90p11
62.5	C10	26.1749869166312	TGFb1_2	63.3	IMR90p11
63.0	C10	31.1200134078524	TGFb1_2	63.3	IMR90p11
63.5	C10	35.6136923820367	TGFb1_2	63.3	IMR90p11
64.0	C10	39.7389798801082	TGFb1_2	63.3	IMR90p11
64.5	C10	47.4758254808169	TGFb1_2	63.3	IMR90p11
65.0	C10	55.9257370102733	TGFb1_2	63.3	IMR90p11
65.5	C10	65.3738187177102	TGFb1_2	63.3	IMR90p11
66.0	C10	77.3428420071865	TGFb1_2	63.3	IMR90p11
66.5	C10	88.9833731299311	TGFb1_2	63.3	IMR90p11
67.0	C10	97.5748997740715	TGFb1_2	63.3	IMR90p11
67.5	C10	103.345332820756	TGFb1_2	63.3	IMR90p11
68.0	C10	107.396666341173	TGFb1_2	63.3	IMR90p11
68.5	C10	109.611241193514	TGFb1_2	63.3	IMR90p11
69.0	C10	110.146524886403	TGFb1_2	63.3	IMR90p11
69.5	C10	110.333586197203	TGFb1_2	63.3	IMR90p11
70.0	C10	112.40506198977	TGFb1_2	63.3	IMR90p11
70.5	C10	113.783635701227	TGFb1_2	63.3	IMR90p11
71.0	C10	114.707842277658	TGFb1_2	63.3	IMR90p11
71.5	C10	117.106027092984	TGFb1_2	63.3	IMR90p11
72.0	C10	119.172436478006	TGFb1_2	63.3	IMR90p11
72.5	C10	119.443694673717	TGFb1_2	63.3	IMR90p11
73.0	C10	120.974456198436	TGFb1_2	63.3	IMR90p11
73.5	C10	122.350670198404	TGFb1_2	63.3	IMR90p11
74.0	C10	122.507844621534	TGFb1_2	63.3	IMR90p11
74.5	C10	123.436856017177	TGFb1_2	63.3	IMR90p11
75.0	C10	124.555040666704	TGFb1_2	63.3	IMR90p11
75.5	C10	123.66424928635	TGFb1_2	63.3	IMR90p11
76.0	C10	121.97650601331	TGFb1_2	63.3	IMR90p11
76.5	C10	120.224632911875	TGFb1_2	63.3	IMR90p11
77.0	C10	118.362812484396	TGFb1_2	63.3	IMR90p11
77.5	C10	117.749014037269	TGFb1_2	63.3	IMR90p11
78.0	C10	119.510513144146	TGFb1_2	63.3	IMR90p11
78.5	C10	125.634322783116	TGFb1_2	63.3	IMR90p11
79.0	C10	144.5744756196	TGFb1_2	63.3	IMR90p11
79.5	C10	192.113573099039	TGFb1_2	63.3	IMR90p11
80.0	C10	270.659684425201	TGFb1_2	63.3	IMR90p11
80.5	C10	361.138745324382	TGFb1_2	63.3	IMR90p11
81.0	C10	444.04283384101	TGFb1_2	63.3	IMR90p11
81.5	C10	497.271878797035	TGFb1_2	63.3	IMR90p11
82.0	C10	487.487394923967	TGFb1_2	63.3	IMR90p11
82.5	C10	408.531360457794	TGFb1_2	63.3	IMR90p11
83.0	C10	297.19475100079	TGFb1_2	63.3	IMR90p11
83.5	C10	186.016037382439	TGFb1_2	63.3	IMR90p11
84.0	C10	91.2923232838844	TGFb1_2	63.3	IMR90p11
84.5	C10	30.9393420055691	TGFb1_2	63.3	IMR90p11
85.0	C10	8.23490378540873	TGFb1_2	63.3	IMR90p11
85.5	C10	4.35581123590782	TGFb1_2	63.3	IMR90p11
86.0	C10	3.70899627711657	TGFb1_2	63.3	IMR90p11
86.5	C10	3.67186890759837	TGFb1_2	63.3	IMR90p11
87.0	C10	3.34802186037427	TGFb1_2	63.3	IMR90p11
87.5	C10	2.49330463543834	TGFb1_2	63.3	IMR90p11
88.0	C10	1.86933414593818	TGFb1_2	63.3	IMR90p11
88.5	C10	1.81103547243839	TGFb1_2	63.3	IMR90p11
89.0	C10	1.86807346302732	TGFb1_2	63.3	IMR90p11
89.5	C10	1.96644691788526	TGFb1_2	63.3	IMR90p11
90.0	C10	2.18163448164785	TGFb1_2	63.3	IMR90p11
90.5	C10	2.32004399769113	TGFb1_2	63.3	IMR90p11
91.0	C10	2.64451436176392	TGFb1_2	63.3	IMR90p11
91.5	C10	2.87515900213771	TGFb1_2	63.3	IMR90p11
92.0	C10	2.86635069657484	TGFb1_2	63.3	IMR90p11
92.5	C10	2.96020934176528	TGFb1_2	63.3	IMR90p11
93.0	C10	2.93682190535708	TGFb1_2	63.3	IMR90p11
93.5	C10	2.35061838421007	TGFb1_2	63.3	IMR90p11
94.0	C10	2.07127085554157	TGFb1_2	63.3	IMR90p11
94.5	C10	1.46644725465922	TGFb1_2	63.3	IMR90p11
95.0	C10	0.265492310671107	TGFb1_2	63.3	IMR90p11
55.0	D10	3.30138428423072	TGFb1_2	61.4	IMR90p11
55.5	D10	7.15299928250067	TGFb1_2	61.4	IMR90p11
56.0	D10	6.60276856846303	TGFb1_2	61.4	IMR90p11
56.5	D10	6.60276856845883	TGFb1_2	61.4	IMR90p11
57.0	D10	6.60276856848623	TGFb1_2	61.4	IMR90p11
57.5	D10	6.46210719321186	TGFb1_2	61.4	IMR90p11
58.0	D10	7.33067152019657	TGFb1_2	61.4	IMR90p11
58.5	D10	8.9797507771882	TGFb1_2	61.4	IMR90p11
59.0	D10	10.4847798077647	TGFb1_2	61.4	IMR90p11
59.5	D10	12.5074423386129	TGFb1_2	61.4	IMR90p11
60.0	D10	15.8453556471696	TGFb1_2	61.4	IMR90p11
60.5	D10	18.6977440517257	TGFb1_2	61.4	IMR90p11
61.0	D10	20.8387455489731	TGFb1_2	61.4	IMR90p11
61.5	D10	23.9499199330472	TGFb1_2	61.4	IMR90p11
62.0	D10	27.4131629264988	TGFb1_2	61.4	IMR90p11
62.5	D10	30.4658318142309	TGFb1_2	61.4	IMR90p11
63.0	D10	34.0216130603325	TGFb1_2	61.4	IMR90p11
63.5	D10	38.4885291740707	TGFb1_2	61.4	IMR90p11
64.0	D10	43.6888427350369	TGFb1_2	61.4	IMR90p11
64.5	D10	50.982776527215	TGFb1_2	61.4	IMR90p11
65.0	D10	60.0132701877212	TGFb1_2	61.4	IMR90p11
65.5	D10	70.4837741670093	TGFb1_2	61.4	IMR90p11
66.0	D10	81.9374065324976	TGFb1_2	61.4	IMR90p11
66.5	D10	92.4657999279693	TGFb1_2	61.4	IMR90p11
67.0	D10	100.480921066956	TGFb1_2	61.4	IMR90p11
67.5	D10	106.175034420653	TGFb1_2	61.4	IMR90p11
68.0	D10	110.024406064058	TGFb1_2	61.4	IMR90p11
68.5	D10	112.76082737594	TGFb1_2	61.4	IMR90p11
69.0	D10	114.820716559793	TGFb1_2	61.4	IMR90p11
69.5	D10	116.091319845073	TGFb1_2	61.4	IMR90p11
70.0	D10	117.447799530035	TGFb1_2	61.4	IMR90p11
70.5	D10	118.379369334571	TGFb1_2	61.4	IMR90p11
71.0	D10	118.193597127395	TGFb1_2	61.4	IMR90p11
71.5	D10	118.036154842845	TGFb1_2	61.4	IMR90p11
72.0	D10	118.654508812024	TGFb1_2	61.4	IMR90p11
72.5	D10	119.941480223466	TGFb1_2	61.4	IMR90p11
73.0	D10	121.172727380186	TGFb1_2	61.4	IMR90p11
73.5	D10	121.561377038726	TGFb1_2	61.4	IMR90p11
74.0	D10	121.585741058684	TGFb1_2	61.4	IMR90p11
74.5	D10	120.843033778963	TGFb1_2	61.4	IMR90p11
75.0	D10	118.793451641082	TGFb1_2	61.4	IMR90p11
75.5	D10	117.258161925914	TGFb1_2	61.4	IMR90p11
76.0	D10	117.076110197872	TGFb1_2	61.4	IMR90p11
76.5	D10	116.951384043561	TGFb1_2	61.4	IMR90p11
77.0	D10	117.239642258417	TGFb1_2	61.4	IMR90p11
77.5	D10	118.10763416252	TGFb1_2	61.4	IMR90p11
78.0	D10	119.84403717383	TGFb1_2	61.4	IMR90p11
78.5	D10	125.589514786247	TGFb1_2	61.4	IMR90p11
79.0	D10	144.793320096279	TGFb1_2	61.4	IMR90p11
79.5	D10	193.827676536445	TGFb1_2	61.4	IMR90p11
80.0	D10	273.115143284119	TGFb1_2	61.4	IMR90p11
80.5	D10	360.964972094209	TGFb1_2	61.4	IMR90p11
81.0	D10	438.075784315138	TGFb1_2	61.4	IMR90p11
81.5	D10	483.847879294435	TGFb1_2	61.4	IMR90p11
82.0	D10	465.735323692126	TGFb1_2	61.4	IMR90p11
82.5	D10	382.180516482923	TGFb1_2	61.4	IMR90p11
83.0	D10	272.609306939116	TGFb1_2	61.4	IMR90p11
83.5	D10	166.989157540309	TGFb1_2	61.4	IMR90p11
84.0	D10	79.2977185355192	TGFb1_2	61.4	IMR90p11
84.5	D10	25.185554021876	TGFb1_2	61.4	IMR90p11
85.0	D10	5.99520519856179	TGFb1_2	61.4	IMR90p11
85.5	D10	3.35002829370137	TGFb1_2	61.4	IMR90p11
86.0	D10	3.28040497979237	TGFb1_2	61.4	IMR90p11
86.5	D10	3.15692316956029	TGFb1_2	61.4	IMR90p11
87.0	D10	3.41295529411383	TGFb1_2	61.4	IMR90p11
87.5	D10	3.54342584383971	TGFb1_2	61.4	IMR90p11
88.0	D10	3.08207980876102	TGFb1_2	61.4	IMR90p11
88.5	D10	2.58701706162651	TGFb1_2	61.4	IMR90p11
89.0	D10	1.87679491647333	TGFb1_2	61.4	IMR90p11
89.5	D10	0.995960051006705	TGFb1_2	61.4	IMR90p11
90.0	D10	0.92619448311541	TGFb1_2	61.4	IMR90p11
90.5	D10	1.22971242196877	TGFb1_2	61.4	IMR90p11
91.0	D10	1.14776091237161	TGFb1_2	61.4	IMR90p11
91.5	D10	1.57893224885061	TGFb1_2	61.4	IMR90p11
92.0	D10	2.26057474987442	TGFb1_2	61.4	IMR90p11
92.5	D10	2.27126982047173	TGFb1_2	61.4	IMR90p11
93.0	D10	2.22538865028071	TGFb1_2	61.4	IMR90p11
93.5	D10	3.41340572929886	TGFb1_2	61.4	IMR90p11
94.0	D10	3.66537319531659	TGFb1_2	61.4	IMR90p11
94.5	D10	6.08610694518308	TGFb1_2	61.4	IMR90p11
95.0	D10	4.05727152825335	TGFb1_2	61.4	IMR90p11
55.0	E10	-1.60395180520175	TGFb1_2	59.0	IMR90p11
55.5	E10	-3.47522891127085	TGFb1_2	59.0	IMR90p11
56.0	E10	-3.20790361040383	TGFb1_2	59.0	IMR90p11
56.5	E10	-3.20790361040906	TGFb1_2	59.0	IMR90p11
57.0	E10	-3.20790361036813	TGFb1_2	59.0	IMR90p11
57.5	E10	-3.19933074734956	TGFb1_2	59.0	IMR90p11
58.0	E10	-3.44878590626752	TGFb1_2	59.0	IMR90p11
58.5	E10	-2.32431732101156	TGFb1_2	59.0	IMR90p11
59.0	E10	-0.189441917755289	TGFb1_2	59.0	IMR90p11
59.5	E10	1.73511665399894	TGFb1_2	59.0	IMR90p11
60.0	E10	4.16022433589239	TGFb1_2	59.0	IMR90p11
60.5	E10	7.31652730627468	TGFb1_2	59.0	IMR90p11
61.0	E10	9.89771293863578	TGFb1_2	59.0	IMR90p11
61.5	E10	13.4641483857112	TGFb1_2	59.0	IMR90p11
62.0	E10	18.6233049735957	TGFb1_2	59.0	IMR90p11
62.5	E10	23.1383711670874	TGFb1_2	59.0	IMR90p11
63.0	E10	28.1918368473818	TGFb1_2	59.0	IMR90p11
63.5	E10	35.6169534561434	TGFb1_2	59.0	IMR90p11
64.0	E10	42.2916582223521	TGFb1_2	59.0	IMR90p11
64.5	E10	47.7555162425983	TGFb1_2	59.0	IMR90p11
65.0	E10	55.212072032551	TGFb1_2	59.0	IMR90p11
65.5	E10	63.1530838172638	TGFb1_2	59.0	IMR90p11
66.0	E10	69.545664435505	TGFb1_2	59.0	IMR90p11
66.5	E10	77.2093141738771	TGFb1_2	59.0	IMR90p11
67.0	E10	85.7285359869887	TGFb1_2	59.0	IMR90p11
67.5	E10	91.544469815762	TGFb1_2	59.0	IMR90p11
68.0	E10	96.3671612504314	TGFb1_2	59.0	IMR90p11
68.5	E10	100.185853579572	TGFb1_2	59.0	IMR90p11
69.0	E10	102.260112105033	TGFb1_2	59.0	IMR90p11
69.5	E10	103.525863043601	TGFb1_2	59.0	IMR90p11
70.0	E10	105.054531788752	TGFb1_2	59.0	IMR90p11
70.5	E10	106.946837732452	TGFb1_2	59.0	IMR90p11
71.0	E10	109.966581331209	TGFb1_2	59.0	IMR90p11
71.5	E10	113.075848854318	TGFb1_2	59.0	IMR90p11
72.0	E10	115.265366274981	TGFb1_2	59.0	IMR90p11
72.5	E10	118.261055665154	TGFb1_2	59.0	IMR90p11
73.0	E10	121.075623968132	TGFb1_2	59.0	IMR90p11
73.5	E10	122.393362582526	TGFb1_2	59.0	IMR90p11
74.0	E10	122.301612795764	TGFb1_2	59.0	IMR90p11
74.5	E10	121.928144718318	TGFb1_2	59.0	IMR90p11
75.0	E10	120.077789989358	TGFb1_2	59.0	IMR90p11
75.5	E10	115.936985483673	TGFb1_2	59.0	IMR90p11
76.0	E10	112.170627814477	TGFb1_2	59.0	IMR90p11
76.5	E10	109.820366010716	TGFb1_2	59.0	IMR90p11
77.0	E10	107.591687248868	TGFb1_2	59.0	IMR90p11
77.5	E10	106.475107605869	TGFb1_2	59.0	IMR90p11
78.0	E10	107.843827719032	TGFb1_2	59.0	IMR90p11
78.5	E10	111.261410030935	TGFb1_2	59.0	IMR90p11
79.0	E10	124.144769567837	TGFb1_2	59.0	IMR90p11
79.5	E10	161.094160116738	TGFb1_2	59.0	IMR90p11
80.0	E10	225.776835274355	TGFb1_2	59.0	IMR90p11
80.5	E10	300.997152922866	TGFb1_2	59.0	IMR90p11
81.0	E10	369.6014985621	TGFb1_2	59.0	IMR90p11
81.5	E10	415.081314348143	TGFb1_2	59.0	IMR90p11
82.0	E10	409.102671301572	TGFb1_2	59.0	IMR90p11
82.5	E10	342.056892156799	TGFb1_2	59.0	IMR90p11
83.0	E10	247.140584738902	TGFb1_2	59.0	IMR90p11
83.5	E10	154.763609880564	TGFb1_2	59.0	IMR90p11
84.0	E10	75.6031813014018	TGFb1_2	59.0	IMR90p11
84.5	E10	24.2710698117957	TGFb1_2	59.0	IMR90p11
85.0	E10	5.79871452435583	TGFb1_2	59.0	IMR90p11
85.5	E10	3.78317147969477	TGFb1_2	59.0	IMR90p11
86.0	E10	3.97888761550678	TGFb1_2	59.0	IMR90p11
86.5	E10	4.06954147271841	TGFb1_2	59.0	IMR90p11
87.0	E10	3.56663017713413	TGFb1_2	59.0	IMR90p11
87.5	E10	3.40899754032068	TGFb1_2	59.0	IMR90p11
88.0	E10	2.98308596844009	TGFb1_2	59.0	IMR90p11
88.5	E10	1.9518282339277	TGFb1_2	59.0	IMR90p11
89.0	E10	1.3595656864257	TGFb1_2	59.0	IMR90p11
89.5	E10	1.72343489595903	TGFb1_2	59.0	IMR90p11
90.0	E10	1.5602395021715	TGFb1_2	59.0	IMR90p11
90.5	E10	1.40571652041587	TGFb1_2	59.0	IMR90p11
91.0	E10	1.80001179036714	TGFb1_2	59.0	IMR90p11
91.5	E10	1.94302402270642	TGFb1_2	59.0	IMR90p11
92.0	E10	1.56462050537317	TGFb1_2	59.0	IMR90p11
92.5	E10	1.53987136122129	TGFb1_2	59.0	IMR90p11
93.0	E10	2.2286300869398	TGFb1_2	59.0	IMR90p11
93.5	E10	2.98651077590569	TGFb1_2	59.0	IMR90p11
94.0	E10	3.44285878974875	TGFb1_2	59.0	IMR90p11
94.5	E10	4.87761756459173	TGFb1_2	59.0	IMR90p11
95.0	E10	2.70755385274248	TGFb1_2	59.0	IMR90p11
55.0	F10	-7.05880067758665	TGFb1_2	57.0	IMR90p11
55.5	F10	-15.2940681347715	TGFb1_2	57.0	IMR90p11
56.0	F10	-14.1176013551736	TGFb1_2	57.0	IMR90p11
56.5	F10	-14.1176013551719	TGFb1_2	57.0	IMR90p11
57.0	F10	-14.1176013551856	TGFb1_2	57.0	IMR90p11
57.5	F10	-14.3733483149671	TGFb1_2	57.0	IMR90p11
58.0	F10	-12.967561616174	TGFb1_2	57.0	IMR90p11
58.5	F10	-8.82409055482538	TGFb1_2	57.0	IMR90p11
59.0	F10	-4.37910688294915	TGFb1_2	57.0	IMR90p11
59.5	F10	-0.297000717341462	TGFb1_2	57.0	IMR90p11
60.0	F10	4.17236902623517	TGFb1_2	57.0	IMR90p11
60.5	F10	8.88836541434353	TGFb1_2	57.0	IMR90p11
61.0	F10	12.8787249744325	TGFb1_2	57.0	IMR90p11
61.5	F10	16.4140448717798	TGFb1_2	57.0	IMR90p11
62.0	F10	19.4711679531659	TGFb1_2	57.0	IMR90p11
62.5	F10	21.7251529798676	TGFb1_2	57.0	IMR90p11
63.0	F10	24.0515206049674	TGFb1_2	57.0	IMR90p11
63.5	F10	26.6666586741557	TGFb1_2	57.0	IMR90p11
64.0	F10	30.2713758269419	TGFb1_2	57.0	IMR90p11
64.5	F10	36.2995458905439	TGFb1_2	57.0	IMR90p11
65.0	F10	44.729812611693	TGFb1_2	57.0	IMR90p11
65.5	F10	54.4337262231538	TGFb1_2	57.0	IMR90p11
66.0	F10	65.3282352562161	TGFb1_2	57.0	IMR90p11
66.5	F10	76.1433190013321	TGFb1_2	57.0	IMR90p11
67.0	F10	84.5849726164506	TGFb1_2	57.0	IMR90p11
67.5	F10	90.7886201251587	TGFb1_2	57.0	IMR90p11
68.0	F10	95.097001737044	TGFb1_2	57.0	IMR90p11
68.5	F10	96.9654221887514	TGFb1_2	57.0	IMR90p11
69.0	F10	97.0880673490508	TGFb1_2	57.0	IMR90p11
69.5	F10	97.320436830891	TGFb1_2	57.0	IMR90p11
70.0	F10	97.2512253363996	TGFb1_2	57.0	IMR90p11
70.5	F10	96.7895069001653	TGFb1_2	57.0	IMR90p11
71.0	F10	97.6421318900209	TGFb1_2	57.0	IMR90p11
71.5	F10	99.6770238587159	TGFb1_2	57.0	IMR90p11
72.0	F10	101.550791100244	TGFb1_2	57.0	IMR90p11
72.5	F10	103.003066183092	TGFb1_2	57.0	IMR90p11
73.0	F10	104.937416940112	TGFb1_2	57.0	IMR90p11
73.5	F10	106.265640954741	TGFb1_2	57.0	IMR90p11
74.0	F10	105.865511122594	TGFb1_2	57.0	IMR90p11
74.5	F10	104.697456027089	TGFb1_2	57.0	IMR90p11
75.0	F10	103.776594960509	TGFb1_2	57.0	IMR90p11
75.5	F10	102.239294043463	TGFb1_2	57.0	IMR90p11
76.0	F10	100.142746359067	TGFb1_2	57.0	IMR90p11
76.5	F10	99.2604214723755	TGFb1_2	57.0	IMR90p11
77.0	F10	99.1433150176292	TGFb1_2	57.0	IMR90p11
77.5	F10	99.5401351836615	TGFb1_2	57.0	IMR90p11
78.0	F10	101.388796339543	TGFb1_2	57.0	IMR90p11
78.5	F10	106.152428779513	TGFb1_2	57.0	IMR90p11
79.0	F10	118.991804295001	TGFb1_2	57.0	IMR90p11
79.5	F10	153.49399169468	TGFb1_2	57.0	IMR90p11
80.0	F10	212.990937757685	TGFb1_2	57.0	IMR90p11
80.5	F10	280.175679921343	TGFb1_2	57.0	IMR90p11
81.0	F10	339.398916078933	TGFb1_2	57.0	IMR90p11
81.5	F10	377.863140359948	TGFb1_2	57.0	IMR90p11
82.0	F10	368.733064452947	TGFb1_2	57.0	IMR90p11
82.5	F10	304.270637914475	TGFb1_2	57.0	IMR90p11
83.0	F10	217.530771554395	TGFb1_2	57.0	IMR90p11
83.5	F10	134.859637220216	TGFb1_2	57.0	IMR90p11
84.0	F10	64.2270658111483	TGFb1_2	57.0	IMR90p11
84.5	F10	19.3504447895329	TGFb1_2	57.0	IMR90p11
85.0	F10	4.65929928823886	TGFb1_2	57.0	IMR90p11
85.5	F10	3.12071004950371	TGFb1_2	57.0	IMR90p11
86.0	F10	2.95282151206595	TGFb1_2	57.0	IMR90p11
86.5	F10	3.28968927107582	TGFb1_2	57.0	IMR90p11
87.0	F10	3.18036326292611	TGFb1_2	57.0	IMR90p11
87.5	F10	2.40423736177019	TGFb1_2	57.0	IMR90p11
88.0	F10	2.2317413161602	TGFb1_2	57.0	IMR90p11
88.5	F10	2.46828615367144	TGFb1_2	57.0	IMR90p11
89.0	F10	2.15718474783654	TGFb1_2	57.0	IMR90p11
89.5	F10	2.05353798284438	TGFb1_2	57.0	IMR90p11
90.0	F10	2.43659676638777	TGFb1_2	57.0	IMR90p11
90.5	F10	2.7986694239496	TGFb1_2	57.0	IMR90p11
91.0	F10	2.34418447651501	TGFb1_2	57.0	IMR90p11
91.5	F10	2.31024412431282	TGFb1_2	57.0	IMR90p11
92.0	F10	2.82193480599892	TGFb1_2	57.0	IMR90p11
92.5	F10	2.89229481048994	TGFb1_2	57.0	IMR90p11
93.0	F10	2.70179683517688	TGFb1_2	57.0	IMR90p11
93.5	F10	2.15931574259355	TGFb1_2	57.0	IMR90p11
94.0	F10	2.06744989242941	TGFb1_2	57.0	IMR90p11
94.5	F10	0.325286485818538	TGFb1_2	57.0	IMR90p11
95.0	F10	-0.701640985740255	TGFb1_2	57.0	IMR90p11
55.0	G10	-10.9017095633964	TGFb1_2	55.7	IMR90p11
55.5	G10	-23.620370720692	TGFb1_2	55.7	IMR90p11
56.0	G10	-21.8034191267926	TGFb1_2	55.7	IMR90p11
56.5	G10	-21.8034191267978	TGFb1_2	55.7	IMR90p11
57.0	G10	-21.8034191267519	TGFb1_2	55.7	IMR90p11
57.5	G10	-22.2431191730975	TGFb1_2	55.7	IMR90p11
58.0	G10	-19.6956784614297	TGFb1_2	55.7	IMR90p11
58.5	G10	-13.3344333285738	TGFb1_2	55.7	IMR90p11
59.0	G10	-7.58363802556357	TGFb1_2	55.7	IMR90p11
59.5	G10	-1.88837921655227	TGFb1_2	55.7	IMR90p11
60.0	G10	4.53651126004297	TGFb1_2	55.7	IMR90p11
60.5	G10	10.043081806789	TGFb1_2	55.7	IMR90p11
61.0	G10	14.6992839916246	TGFb1_2	55.7	IMR90p11
61.5	G10	19.586160295533	TGFb1_2	55.7	IMR90p11
62.0	G10	23.8059529510726	TGFb1_2	55.7	IMR90p11
62.5	G10	26.2963953877396	TGFb1_2	55.7	IMR90p11
63.0	G10	28.0284356797015	TGFb1_2	55.7	IMR90p11
63.5	G10	28.9862158159953	TGFb1_2	55.7	IMR90p11
64.0	G10	29.915470936093	TGFb1_2	55.7	IMR90p11
64.5	G10	33.2117938324981	TGFb1_2	55.7	IMR90p11
65.0	G10	39.804613061605	TGFb1_2	55.7	IMR90p11
65.5	G10	48.6593843803062	TGFb1_2	55.7	IMR90p11
66.0	G10	59.894408297561	TGFb1_2	55.7	IMR90p11
66.5	G10	71.1122072480314	TGFb1_2	55.7	IMR90p11
67.0	G10	78.8175621040618	TGFb1_2	55.7	IMR90p11
67.5	G10	83.5564730870638	TGFb1_2	55.7	IMR90p11
68.0	G10	86.8251740933634	TGFb1_2	55.7	IMR90p11
68.5	G10	88.4497101885996	TGFb1_2	55.7	IMR90p11
69.0	G10	88.7100029623697	TGFb1_2	55.7	IMR90p11
69.5	G10	89.4449162821106	TGFb1_2	55.7	IMR90p11
70.0	G10	90.3930355225918	TGFb1_2	55.7	IMR90p11
70.5	G10	91.0483171340791	TGFb1_2	55.7	IMR90p11
71.0	G10	91.1379215542166	TGFb1_2	55.7	IMR90p11
71.5	G10	91.9608745439809	TGFb1_2	55.7	IMR90p11
72.0	G10	93.3051236776533	TGFb1_2	55.7	IMR90p11
72.5	G10	94.863626689785	TGFb1_2	55.7	IMR90p11
73.0	G10	96.4261525970994	TGFb1_2	55.7	IMR90p11
73.5	G10	97.3493059733389	TGFb1_2	55.7	IMR90p11
74.0	G10	97.362232579429	TGFb1_2	55.7	IMR90p11
74.5	G10	97.31105753013	TGFb1_2	55.7	IMR90p11
75.0	G10	96.8808872157599	TGFb1_2	55.7	IMR90p11
75.5	G10	95.375856903883	TGFb1_2	55.7	IMR90p11
76.0	G10	94.5423457586226	TGFb1_2	55.7	IMR90p11
76.5	G10	94.2316913938397	TGFb1_2	55.7	IMR90p11
77.0	G10	93.3639575133576	TGFb1_2	55.7	IMR90p11
77.5	G10	92.7207949331979	TGFb1_2	55.7	IMR90p11
78.0	G10	93.6861056791413	TGFb1_2	55.7	IMR90p11
78.5	G10	97.1260232845707	TGFb1_2	55.7	IMR90p11
79.0	G10	107.697882246836	TGFb1_2	55.7	IMR90p11
79.5	G10	137.866044523937	TGFb1_2	55.7	IMR90p11
80.0	G10	191.648601106566	TGFb1_2	55.7	IMR90p11
80.5	G10	252.869540086614	TGFb1_2	55.7	IMR90p11
81.0	G10	306.674285394976	TGFb1_2	55.7	IMR90p11
81.5	G10	342.447901141687	TGFb1_2	55.7	IMR90p11
82.0	G10	335.926423978724	TGFb1_2	55.7	IMR90p11
82.5	G10	278.131922546442	TGFb1_2	55.7	IMR90p11
83.0	G10	199.413962863282	TGFb1_2	55.7	IMR90p11
83.5	G10	124.45855574557	TGFb1_2	55.7	IMR90p11
84.0	G10	59.9233906546834	TGFb1_2	55.7	IMR90p11
84.5	G10	18.2292381581388	TGFb1_2	55.7	IMR90p11
85.0	G10	4.19069924866557	TGFb1_2	55.7	IMR90p11
85.5	G10	2.64658309540187	TGFb1_2	55.7	IMR90p11
86.0	G10	2.07605905829445	TGFb1_2	55.7	IMR90p11
86.5	G10	2.10952312988155	TGFb1_2	55.7	IMR90p11
87.0	G10	2.24699085319207	TGFb1_2	55.7	IMR90p11
87.5	G10	2.01821901712469	TGFb1_2	55.7	IMR90p11
88.0	G10	1.88718985551424	TGFb1_2	55.7	IMR90p11
88.5	G10	2.19349375383064	TGFb1_2	55.7	IMR90p11
89.0	G10	2.37113735035149	TGFb1_2	55.7	IMR90p11
89.5	G10	2.34559356217545	TGFb1_2	55.7	IMR90p11
90.0	G10	2.24203479780437	TGFb1_2	55.7	IMR90p11
90.5	G10	2.3226734108805	TGFb1_2	55.7	IMR90p11
91.0	G10	2.38524392020747	TGFb1_2	55.7	IMR90p11
91.5	G10	1.75731427294909	TGFb1_2	55.7	IMR90p11
92.0	G10	1.25996633347677	TGFb1_2	55.7	IMR90p11
92.5	G10	1.85030107652665	TGFb1_2	55.7	IMR90p11
93.0	G10	1.71536767842326	TGFb1_2	55.7	IMR90p11
93.5	G10	1.5728986690342	TGFb1_2	55.7	IMR90p11
94.0	G10	2.35403423314858	TGFb1_2	55.7	IMR90p11
94.5	G10	3.62703712028372	TGFb1_2	55.7	IMR90p11
95.0	G10	2.02619806945279	TGFb1_2	55.7	IMR90p11
55.0	H10	-11.8449842291698	TGFb1_2	55.0	IMR90p11
55.5	H10	-25.664132496534	TGFb1_2	55.0	IMR90p11
56.0	H10	-23.6899684583391	TGFb1_2	55.0	IMR90p11
56.5	H10	-23.6899684583394	TGFb1_2	55.0	IMR90p11
57.0	H10	-23.6899684583326	TGFb1_2	55.0	IMR90p11
57.5	H10	-24.2667402375336	TGFb1_2	55.0	IMR90p11
58.0	H10	-20.8308648096908	TGFb1_2	55.0	IMR90p11
58.5	H10	-13.1525174051862	TGFb1_2	55.0	IMR90p11
59.0	H10	-6.0459940244981	TGFb1_2	55.0	IMR90p11
59.5	H10	0.464764817192304	TGFb1_2	55.0	IMR90p11
60.0	H10	6.48232086273367	TGFb1_2	55.0	IMR90p11
60.5	H10	11.838345078253	TGFb1_2	55.0	IMR90p11
61.0	H10	17.0850101170472	TGFb1_2	55.0	IMR90p11
61.5	H10	21.9916033755403	TGFb1_2	55.0	IMR90p11
62.0	H10	25.6320708574369	TGFb1_2	55.0	IMR90p11
62.5	H10	27.2663141558369	TGFb1_2	55.0	IMR90p11
63.0	H10	28.0447183222431	TGFb1_2	55.0	IMR90p11
63.5	H10	27.9401542952207	TGFb1_2	55.0	IMR90p11
64.0	H10	27.8666740735137	TGFb1_2	55.0	IMR90p11
64.5	H10	30.0206039143467	TGFb1_2	55.0	IMR90p11
65.0	H10	35.4299192160072	TGFb1_2	55.0	IMR90p11
65.5	H10	43.570967107307	TGFb1_2	55.0	IMR90p11
66.0	H10	53.6597188167983	TGFb1_2	55.0	IMR90p11
66.5	H10	65.0948487507086	TGFb1_2	55.0	IMR90p11
67.0	H10	75.4402453081696	TGFb1_2	55.0	IMR90p11
67.5	H10	83.3758224378897	TGFb1_2	55.0	IMR90p11
68.0	H10	88.2523824705548	TGFb1_2	55.0	IMR90p11
68.5	H10	90.7927106231737	TGFb1_2	55.0	IMR90p11
69.0	H10	90.9124268058459	TGFb1_2	55.0	IMR90p11
69.5	H10	89.576795657359	TGFb1_2	55.0	IMR90p11
70.0	H10	87.8991059883741	TGFb1_2	55.0	IMR90p11
70.5	H10	86.4010335743561	TGFb1_2	55.0	IMR90p11
71.0	H10	85.1179089341287	TGFb1_2	55.0	IMR90p11
71.5	H10	84.4528522294848	TGFb1_2	55.0	IMR90p11
72.0	H10	85.1618025914521	TGFb1_2	55.0	IMR90p11
72.5	H10	86.4861921517195	TGFb1_2	55.0	IMR90p11
73.0	H10	87.9586483290417	TGFb1_2	55.0	IMR90p11
73.5	H10	89.9085958410242	TGFb1_2	55.0	IMR90p11
74.0	H10	91.8620897634511	TGFb1_2	55.0	IMR90p11
74.5	H10	92.3483514891523	TGFb1_2	55.0	IMR90p11
75.0	H10	92.3582428881358	TGFb1_2	55.0	IMR90p11
75.5	H10	92.623603488801	TGFb1_2	55.0	IMR90p11
76.0	H10	91.7272675659549	TGFb1_2	55.0	IMR90p11
76.5	H10	90.6036580773983	TGFb1_2	55.0	IMR90p11
77.0	H10	90.509826339475	TGFb1_2	55.0	IMR90p11
77.5	H10	90.6738945972591	TGFb1_2	55.0	IMR90p11
78.0	H10	91.1454418030377	TGFb1_2	55.0	IMR90p11
78.5	H10	94.2147985511123	TGFb1_2	55.0	IMR90p11
79.0	H10	103.798974310743	TGFb1_2	55.0	IMR90p11
79.5	H10	130.903171397286	TGFb1_2	55.0	IMR90p11
80.0	H10	180.159473359395	TGFb1_2	55.0	IMR90p11
80.5	H10	237.094252888952	TGFb1_2	55.0	IMR90p11
81.0	H10	287.75959279906	TGFb1_2	55.0	IMR90p11
81.5	H10	322.023744036855	TGFb1_2	55.0	IMR90p11
82.0	H10	316.860428847914	TGFb1_2	55.0	IMR90p11
82.5	H10	263.282841605243	TGFb1_2	55.0	IMR90p11
83.0	H10	189.340740844949	TGFb1_2	55.0	IMR90p11
83.5	H10	118.50244427631	TGFb1_2	55.0	IMR90p11
84.0	H10	57.4320163349074	TGFb1_2	55.0	IMR90p11
84.5	H10	18.0246208309158	TGFb1_2	55.0	IMR90p11
85.0	H10	4.35988946875028	TGFb1_2	55.0	IMR90p11
85.5	H10	2.67659659913562	TGFb1_2	55.0	IMR90p11
86.0	H10	2.52941629236926	TGFb1_2	55.0	IMR90p11
86.5	H10	2.21829297671547	TGFb1_2	55.0	IMR90p11
87.0	H10	1.44519132095144	TGFb1_2	55.0	IMR90p11
87.5	H10	1.35504975584479	TGFb1_2	55.0	IMR90p11
88.0	H10	1.71942596086569	TGFb1_2	55.0	IMR90p11
88.5	H10	1.63237651410259	TGFb1_2	55.0	IMR90p11
89.0	H10	1.65598988813042	TGFb1_2	55.0	IMR90p11
89.5	H10	2.09564171181597	TGFb1_2	55.0	IMR90p11
90.0	H10	2.23035793666372	TGFb1_2	55.0	IMR90p11
90.5	H10	2.02356578763948	TGFb1_2	55.0	IMR90p11
91.0	H10	1.9067336881136	TGFb1_2	55.0	IMR90p11
91.5	H10	2.24981279236567	TGFb1_2	55.0	IMR90p11
92.0	H10	2.22103605101142	TGFb1_2	55.0	IMR90p11
92.5	H10	1.95126955588569	TGFb1_2	55.0	IMR90p11
93.0	H10	1.79700195144522	TGFb1_2	55.0	IMR90p11
93.5	H10	1.94778735398097	TGFb1_2	55.0	IMR90p11
94.0	H10	1.79935151847718	TGFb1_2	55.0	IMR90p11
94.5	H10	2.53989583232448	TGFb1_2	55.0	IMR90p11
95.0	H10	1.65319478558337	TGFb1_2	55.0	IMR90p11
55.0	A10	13.87	TGFb1_2	65.0	IMR90p2
55.5	A10	30.06	TGFb1_2	65.0	IMR90p2
56.0	A10	27.75	TGFb1_2	65.0	IMR90p2
56.5	A10	27.75	TGFb1_2	65.0	IMR90p2
57.0	A10	27.75	TGFb1_2	65.0	IMR90p2
57.5	A10	27.86	TGFb1_2	65.0	IMR90p2
58.0	A10	27.16	TGFb1_2	65.0	IMR90p2
58.5	A10	25.96	TGFb1_2	65.0	IMR90p2
59.0	A10	25.15	TGFb1_2	65.0	IMR90p2
59.5	A10	22.98	TGFb1_2	65.0	IMR90p2
60.0	A10	19.4	TGFb1_2	65.0	IMR90p2
60.5	A10	17.54	TGFb1_2	65.0	IMR90p2
61.0	A10	16.12	TGFb1_2	65.0	IMR90p2
61.5	A10	13.58	TGFb1_2	65.0	IMR90p2
62.0	A10	11.8	TGFb1_2	65.0	IMR90p2
62.5	A10	12.57	TGFb1_2	65.0	IMR90p2
63.0	A10	14.09	TGFb1_2	65.0	IMR90p2
63.5	A10	17.66	TGFb1_2	65.0	IMR90p2
64.0	A10	26.28	TGFb1_2	65.0	IMR90p2
64.5	A10	39.27	TGFb1_2	65.0	IMR90p2
65.0	A10	54.87	TGFb1_2	65.0	IMR90p2
65.5	A10	71.26	TGFb1_2	65.0	IMR90p2
66.0	A10	86.95	TGFb1_2	65.0	IMR90p2
66.5	A10	99.2	TGFb1_2	65.0	IMR90p2
67.0	A10	107.03	TGFb1_2	65.0	IMR90p2
67.5	A10	110.95	TGFb1_2	65.0	IMR90p2
68.0	A10	113.1	TGFb1_2	65.0	IMR90p2
68.5	A10	114.95	TGFb1_2	65.0	IMR90p2
69.0	A10	115.51	TGFb1_2	65.0	IMR90p2
69.5	A10	116.1	TGFb1_2	65.0	IMR90p2
70.0	A10	117.4	TGFb1_2	65.0	IMR90p2
70.5	A10	118.34	TGFb1_2	65.0	IMR90p2
71.0	A10	117.86	TGFb1_2	65.0	IMR90p2
71.5	A10	118.04	TGFb1_2	65.0	IMR90p2
72.0	A10	119.8	TGFb1_2	65.0	IMR90p2
72.5	A10	121.66	TGFb1_2	65.0	IMR90p2
73.0	A10	123.41	TGFb1_2	65.0	IMR90p2
73.5	A10	126.02	TGFb1_2	65.0	IMR90p2
74.0	A10	128.39	TGFb1_2	65.0	IMR90p2
74.5	A10	128.69	TGFb1_2	65.0	IMR90p2
75.0	A10	128.03	TGFb1_2	65.0	IMR90p2
75.5	A10	126.97	TGFb1_2	65.0	IMR90p2
76.0	A10	124.97	TGFb1_2	65.0	IMR90p2
76.5	A10	123.04	TGFb1_2	65.0	IMR90p2
77.0	A10	122.51	TGFb1_2	65.0	IMR90p2
77.5	A10	122.58	TGFb1_2	65.0	IMR90p2
78.0	A10	124.42	TGFb1_2	65.0	IMR90p2
78.5	A10	131.03	TGFb1_2	65.0	IMR90p2
79.0	A10	149.68	TGFb1_2	65.0	IMR90p2
79.5	A10	196.1	TGFb1_2	65.0	IMR90p2
80.0	A10	275.64	TGFb1_2	65.0	IMR90p2
80.5	A10	368.33	TGFb1_2	65.0	IMR90p2
81.0	A10	452.33	TGFb1_2	65.0	IMR90p2
81.5	A10	507.77	TGFb1_2	65.0	IMR90p2
82.0	A10	500.9	TGFb1_2	65.0	IMR90p2
82.5	A10	421.53	TGFb1_2	65.0	IMR90p2
83.0	A10	307.43	TGFb1_2	65.0	IMR90p2
83.5	A10	194.22	TGFb1_2	65.0	IMR90p2
84.0	A10	96.95	TGFb1_2	65.0	IMR90p2
84.5	A10	32.89	TGFb1_2	65.0	IMR90p2
85.0	A10	8.52	TGFb1_2	65.0	IMR90p2
85.5	A10	4.55	TGFb1_2	65.0	IMR90p2
86.0	A10	3.72	TGFb1_2	65.0	IMR90p2
86.5	A10	3.5	TGFb1_2	65.0	IMR90p2
87.0	A10	3.85	TGFb1_2	65.0	IMR90p2
87.5	A10	3.45	TGFb1_2	65.0	IMR90p2
88.0	A10	2.59	TGFb1_2	65.0	IMR90p2
88.5	A10	2.33	TGFb1_2	65.0	IMR90p2
89.0	A10	2.17	TGFb1_2	65.0	IMR90p2
89.5	A10	1.94	TGFb1_2	65.0	IMR90p2
90.0	A10	1.83	TGFb1_2	65.0	IMR90p2
90.5	A10	2.41	TGFb1_2	65.0	IMR90p2
91.0	A10	2.96	TGFb1_2	65.0	IMR90p2
91.5	A10	3.08	TGFb1_2	65.0	IMR90p2
92.0	A10	3.38	TGFb1_2	65.0	IMR90p2
92.5	A10	3.52	TGFb1_2	65.0	IMR90p2
93.0	A10	2.93	TGFb1_2	65.0	IMR90p2
93.5	A10	1.81	TGFb1_2	65.0	IMR90p2
94.0	A10	1.47	TGFb1_2	65.0	IMR90p2
94.5	A10	-0.01	TGFb1_2	65.0	IMR90p2
95.0	A10	-0.71	TGFb1_2	65.0	IMR90p2
55.0	B10	11.78	TGFb1_2	64.5	IMR90p2
55.5	B10	25.53	TGFb1_2	64.5	IMR90p2
56.0	B10	23.57	TGFb1_2	64.5	IMR90p2
56.5	B10	23.57	TGFb1_2	64.5	IMR90p2
57.0	B10	23.57	TGFb1_2	64.5	IMR90p2
57.5	B10	23.55	TGFb1_2	64.5	IMR90p2
58.0	B10	23.76	TGFb1_2	64.5	IMR90p2
58.5	B10	23.26	TGFb1_2	64.5	IMR90p2
59.0	B10	22.03	TGFb1_2	64.5	IMR90p2
59.5	B10	20.23	TGFb1_2	64.5	IMR90p2
60.0	B10	17.31	TGFb1_2	64.5	IMR90p2
60.5	B10	14.55	TGFb1_2	64.5	IMR90p2
61.0	B10	12.55	TGFb1_2	64.5	IMR90p2
61.5	B10	11.34	TGFb1_2	64.5	IMR90p2
62.0	B10	10.93	TGFb1_2	64.5	IMR90p2
62.5	B10	12.05	TGFb1_2	64.5	IMR90p2
63.0	B10	14.98	TGFb1_2	64.5	IMR90p2
63.5	B10	19.87	TGFb1_2	64.5	IMR90p2
64.0	B10	27.89	TGFb1_2	64.5	IMR90p2
64.5	B10	39.18	TGFb1_2	64.5	IMR90p2
65.0	B10	53.35	TGFb1_2	64.5	IMR90p2
65.5	B10	68.99	TGFb1_2	64.5	IMR90p2
66.0	B10	84.15	TGFb1_2	64.5	IMR90p2
66.5	B10	96.47	TGFb1_2	64.5	IMR90p2
67.0	B10	105.46	TGFb1_2	64.5	IMR90p2
67.5	B10	110.54	TGFb1_2	64.5	IMR90p2
68.0	B10	112.54	TGFb1_2	64.5	IMR90p2
68.5	B10	113.34	TGFb1_2	64.5	IMR90p2
69.0	B10	113.02	TGFb1_2	64.5	IMR90p2
69.5	B10	112.5	TGFb1_2	64.5	IMR90p2
70.0	B10	112.89	TGFb1_2	64.5	IMR90p2
70.5	B10	113.76	TGFb1_2	64.5	IMR90p2
71.0	B10	114.91	TGFb1_2	64.5	IMR90p2
71.5	B10	117.73	TGFb1_2	64.5	IMR90p2
72.0	B10	121.42	TGFb1_2	64.5	IMR90p2
72.5	B10	125.15	TGFb1_2	64.5	IMR90p2
73.0	B10	128.75	TGFb1_2	64.5	IMR90p2
73.5	B10	131.11	TGFb1_2	64.5	IMR90p2
74.0	B10	132.14	TGFb1_2	64.5	IMR90p2
74.5	B10	131.46	TGFb1_2	64.5	IMR90p2
75.0	B10	129.02	TGFb1_2	64.5	IMR90p2
75.5	B10	125.8	TGFb1_2	64.5	IMR90p2
76.0	B10	123.24	TGFb1_2	64.5	IMR90p2
76.5	B10	121.09	TGFb1_2	64.5	IMR90p2
77.0	B10	119.78	TGFb1_2	64.5	IMR90p2
77.5	B10	120.4	TGFb1_2	64.5	IMR90p2
78.0	B10	123.07	TGFb1_2	64.5	IMR90p2
78.5	B10	129.15	TGFb1_2	64.5	IMR90p2
79.0	B10	146.99	TGFb1_2	64.5	IMR90p2
79.5	B10	194.65	TGFb1_2	64.5	IMR90p2
80.0	B10	274.41	TGFb1_2	64.5	IMR90p2
80.5	B10	365.33	TGFb1_2	64.5	IMR90p2
81.0	B10	448.35	TGFb1_2	64.5	IMR90p2
81.5	B10	503.06	TGFb1_2	64.5	IMR90p2
82.0	B10	493.14	TGFb1_2	64.5	IMR90p2
82.5	B10	412.28	TGFb1_2	64.5	IMR90p2
83.0	B10	300.2	TGFb1_2	64.5	IMR90p2
83.5	B10	188.64	TGFb1_2	64.5	IMR90p2
84.0	B10	92.95	TGFb1_2	64.5	IMR90p2
84.5	B10	32.2	TGFb1_2	64.5	IMR90p2
85.0	B10	9.41	TGFb1_2	64.5	IMR90p2
85.5	B10	4.93	TGFb1_2	64.5	IMR90p2
86.0	B10	4.22	TGFb1_2	64.5	IMR90p2
86.5	B10	3.69	TGFb1_2	64.5	IMR90p2
87.0	B10	2.85	TGFb1_2	64.5	IMR90p2
87.5	B10	2.45	TGFb1_2	64.5	IMR90p2
88.0	B10	2.27	TGFb1_2	64.5	IMR90p2
88.5	B10	1.88	TGFb1_2	64.5	IMR90p2
89.0	B10	2.1	TGFb1_2	64.5	IMR90p2
89.5	B10	2.69	TGFb1_2	64.5	IMR90p2
90.0	B10	2.51	TGFb1_2	64.5	IMR90p2
90.5	B10	2.23	TGFb1_2	64.5	IMR90p2
91.0	B10	2.83	TGFb1_2	64.5	IMR90p2
91.5	B10	2.79	TGFb1_2	64.5	IMR90p2
92.0	B10	2.1	TGFb1_2	64.5	IMR90p2
92.5	B10	2.0	TGFb1_2	64.5	IMR90p2
93.0	B10	1.58	TGFb1_2	64.5	IMR90p2
93.5	B10	0.71	TGFb1_2	64.5	IMR90p2
94.0	B10	0.31	TGFb1_2	64.5	IMR90p2
94.5	B10	0.4	TGFb1_2	64.5	IMR90p2
95.0	B10	0.2	TGFb1_2	64.5	IMR90p2
55.0	C10	10.08	TGFb1_2	63.3	IMR90p2
55.5	C10	21.84	TGFb1_2	63.3	IMR90p2
56.0	C10	20.16	TGFb1_2	63.3	IMR90p2
56.5	C10	20.16	TGFb1_2	63.3	IMR90p2
57.0	C10	20.16	TGFb1_2	63.3	IMR90p2
57.5	C10	19.99	TGFb1_2	63.3	IMR90p2
58.0	C10	21.21	TGFb1_2	63.3	IMR90p2
58.5	C10	22.38	TGFb1_2	63.3	IMR90p2
59.0	C10	22.42	TGFb1_2	63.3	IMR90p2
59.5	C10	21.45	TGFb1_2	63.3	IMR90p2
60.0	C10	19.72	TGFb1_2	63.3	IMR90p2
60.5	C10	16.66	TGFb1_2	63.3	IMR90p2
61.0	C10	14.31	TGFb1_2	63.3	IMR90p2
61.5	C10	13.1	TGFb1_2	63.3	IMR90p2
62.0	C10	11.69	TGFb1_2	63.3	IMR90p2
62.5	C10	12.37	TGFb1_2	63.3	IMR90p2
63.0	C10	17.02	TGFb1_2	63.3	IMR90p2
63.5	C10	22.46	TGFb1_2	63.3	IMR90p2
64.0	C10	29.57	TGFb1_2	63.3	IMR90p2
64.5	C10	41.4	TGFb1_2	63.3	IMR90p2
65.0	C10	54.24	TGFb1_2	63.3	IMR90p2
65.5	C10	67.17	TGFb1_2	63.3	IMR90p2
66.0	C10	80.39	TGFb1_2	63.3	IMR90p2
66.5	C10	91.63	TGFb1_2	63.3	IMR90p2
67.0	C10	100.17	TGFb1_2	63.3	IMR90p2
67.5	C10	106.34	TGFb1_2	63.3	IMR90p2
68.0	C10	109.57	TGFb1_2	63.3	IMR90p2
68.5	C10	111.86	TGFb1_2	63.3	IMR90p2
69.0	C10	113.98	TGFb1_2	63.3	IMR90p2
69.5	C10	114.36	TGFb1_2	63.3	IMR90p2
70.0	C10	114.64	TGFb1_2	63.3	IMR90p2
70.5	C10	115.27	TGFb1_2	63.3	IMR90p2
71.0	C10	116.38	TGFb1_2	63.3	IMR90p2
71.5	C10	118.32	TGFb1_2	63.3	IMR90p2
72.0	C10	120.6	TGFb1_2	63.3	IMR90p2
72.5	C10	123.88	TGFb1_2	63.3	IMR90p2
73.0	C10	127.97	TGFb1_2	63.3	IMR90p2
73.5	C10	130.54	TGFb1_2	63.3	IMR90p2
74.0	C10	131.11	TGFb1_2	63.3	IMR90p2
74.5	C10	131.66	TGFb1_2	63.3	IMR90p2
75.0	C10	130.74	TGFb1_2	63.3	IMR90p2
75.5	C10	127.93	TGFb1_2	63.3	IMR90p2
76.0	C10	124.88	TGFb1_2	63.3	IMR90p2
76.5	C10	123.02	TGFb1_2	63.3	IMR90p2
77.0	C10	121.48	TGFb1_2	63.3	IMR90p2
77.5	C10	120.06	TGFb1_2	63.3	IMR90p2
78.0	C10	120.94	TGFb1_2	63.3	IMR90p2
78.5	C10	127.18	TGFb1_2	63.3	IMR90p2
79.0	C10	145.27	TGFb1_2	63.3	IMR90p2
79.5	C10	191.84	TGFb1_2	63.3	IMR90p2
80.0	C10	271.39	TGFb1_2	63.3	IMR90p2
80.5	C10	362.08	TGFb1_2	63.3	IMR90p2
81.0	C10	442.94	TGFb1_2	63.3	IMR90p2
81.5	C10	495.29	TGFb1_2	63.3	IMR90p2
82.0	C10	484.65	TGFb1_2	63.3	IMR90p2
82.5	C10	404.25	TGFb1_2	63.3	IMR90p2
83.0	C10	293.29	TGFb1_2	63.3	IMR90p2
83.5	C10	183.72	TGFb1_2	63.3	IMR90p2
84.0	C10	89.93	TGFb1_2	63.3	IMR90p2
84.5	C10	30.4	TGFb1_2	63.3	IMR90p2
85.0	C10	7.8	TGFb1_2	63.3	IMR90p2
85.5	C10	3.19	TGFb1_2	63.3	IMR90p2
86.0	C10	2.78	TGFb1_2	63.3	IMR90p2
86.5	C10	3.12	TGFb1_2	63.3	IMR90p2
87.0	C10	3.23	TGFb1_2	63.3	IMR90p2
87.5	C10	3.18	TGFb1_2	63.3	IMR90p2
88.0	C10	3.04	TGFb1_2	63.3	IMR90p2
88.5	C10	2.39	TGFb1_2	63.3	IMR90p2
89.0	C10	1.71	TGFb1_2	63.3	IMR90p2
89.5	C10	1.37	TGFb1_2	63.3	IMR90p2
90.0	C10	1.43	TGFb1_2	63.3	IMR90p2
90.5	C10	1.79	TGFb1_2	63.3	IMR90p2
91.0	C10	2.4	TGFb1_2	63.3	IMR90p2
91.5	C10	2.75	TGFb1_2	63.3	IMR90p2
92.0	C10	2.59	TGFb1_2	63.3	IMR90p2
92.5	C10	2.73	TGFb1_2	63.3	IMR90p2
93.0	C10	2.58	TGFb1_2	63.3	IMR90p2
93.5	C10	2.8	TGFb1_2	63.3	IMR90p2
94.0	C10	3.26	TGFb1_2	63.3	IMR90p2
94.5	C10	5.17	TGFb1_2	63.3	IMR90p2
95.0	C10	3.21	TGFb1_2	63.3	IMR90p2
55.0	D10	5.19	TGFb1_2	61.4	IMR90p2
55.5	D10	11.25	TGFb1_2	61.4	IMR90p2
56.0	D10	10.38	TGFb1_2	61.4	IMR90p2
56.5	D10	10.38	TGFb1_2	61.4	IMR90p2
57.0	D10	10.38	TGFb1_2	61.4	IMR90p2
57.5	D10	10.34	TGFb1_2	61.4	IMR90p2
58.0	D10	10.69	TGFb1_2	61.4	IMR90p2
58.5	D10	10.76	TGFb1_2	61.4	IMR90p2
59.0	D10	10.8	TGFb1_2	61.4	IMR90p2
59.5	D10	11.31	TGFb1_2	61.4	IMR90p2
60.0	D10	11.84	TGFb1_2	61.4	IMR90p2
60.5	D10	12.44	TGFb1_2	61.4	IMR90p2
61.0	D10	13.3	TGFb1_2	61.4	IMR90p2
61.5	D10	14.32	TGFb1_2	61.4	IMR90p2
62.0	D10	15.37	TGFb1_2	61.4	IMR90p2
62.5	D10	17.49	TGFb1_2	61.4	IMR90p2
63.0	D10	20.87	TGFb1_2	61.4	IMR90p2
63.5	D10	26.41	TGFb1_2	61.4	IMR90p2
64.0	D10	34.24	TGFb1_2	61.4	IMR90p2
64.5	D10	44.22	TGFb1_2	61.4	IMR90p2
65.0	D10	56.32	TGFb1_2	61.4	IMR90p2
65.5	D10	69.5	TGFb1_2	61.4	IMR90p2
66.0	D10	82.0	TGFb1_2	61.4	IMR90p2
66.5	D10	93.05	TGFb1_2	61.4	IMR90p2
67.0	D10	102.54	TGFb1_2	61.4	IMR90p2
67.5	D10	109.12	TGFb1_2	61.4	IMR90p2
68.0	D10	113.09	TGFb1_2	61.4	IMR90p2
68.5	D10	115.29	TGFb1_2	61.4	IMR90p2
69.0	D10	116.19	TGFb1_2	61.4	IMR90p2
69.5	D10	115.7	TGFb1_2	61.4	IMR90p2
70.0	D10	115.2	TGFb1_2	61.4	IMR90p2
70.5	D10	115.62	TGFb1_2	61.4	IMR90p2
71.0	D10	117.13	TGFb1_2	61.4	IMR90p2
71.5	D10	119.57	TGFb1_2	61.4	IMR90p2
72.0	D10	122.92	TGFb1_2	61.4	IMR90p2
72.5	D10	126.93	TGFb1_2	61.4	IMR90p2
73.0	D10	130.11	TGFb1_2	61.4	IMR90p2
73.5	D10	131.81	TGFb1_2	61.4	IMR90p2
74.0	D10	132.44	TGFb1_2	61.4	IMR90p2
74.5	D10	132.16	TGFb1_2	61.4	IMR90p2
75.0	D10	130.46	TGFb1_2	61.4	IMR90p2
75.5	D10	128.33	TGFb1_2	61.4	IMR90p2
76.0	D10	126.27	TGFb1_2	61.4	IMR90p2
76.5	D10	123.83	TGFb1_2	61.4	IMR90p2
77.0	D10	121.57	TGFb1_2	61.4	IMR90p2
77.5	D10	120.38	TGFb1_2	61.4	IMR90p2
78.0	D10	120.88	TGFb1_2	61.4	IMR90p2
78.5	D10	125.95	TGFb1_2	61.4	IMR90p2
79.0	D10	144.84	TGFb1_2	61.4	IMR90p2
79.5	D10	193.19	TGFb1_2	61.4	IMR90p2
80.0	D10	270.8	TGFb1_2	61.4	IMR90p2
80.5	D10	357.12	TGFb1_2	61.4	IMR90p2
81.0	D10	433.47	TGFb1_2	61.4	IMR90p2
81.5	D10	479.02	TGFb1_2	61.4	IMR90p2
82.0	D10	461.34	TGFb1_2	61.4	IMR90p2
82.5	D10	378.8	TGFb1_2	61.4	IMR90p2
83.0	D10	270.35	TGFb1_2	61.4	IMR90p2
83.5	D10	165.25	TGFb1_2	61.4	IMR90p2
84.0	D10	77.64	TGFb1_2	61.4	IMR90p2
84.5	D10	23.93	TGFb1_2	61.4	IMR90p2
85.0	D10	5.41	TGFb1_2	61.4	IMR90p2
85.5	D10	3.02	TGFb1_2	61.4	IMR90p2
86.0	D10	3.24	TGFb1_2	61.4	IMR90p2
86.5	D10	3.85	TGFb1_2	61.4	IMR90p2
87.0	D10	4.2	TGFb1_2	61.4	IMR90p2
87.5	D10	4.02	TGFb1_2	61.4	IMR90p2
88.0	D10	3.55	TGFb1_2	61.4	IMR90p2
88.5	D10	3.04	TGFb1_2	61.4	IMR90p2
89.0	D10	2.57	TGFb1_2	61.4	IMR90p2
89.5	D10	2.21	TGFb1_2	61.4	IMR90p2
90.0	D10	2.19	TGFb1_2	61.4	IMR90p2
90.5	D10	2.44	TGFb1_2	61.4	IMR90p2
91.0	D10	2.7	TGFb1_2	61.4	IMR90p2
91.5	D10	2.45	TGFb1_2	61.4	IMR90p2
92.0	D10	2.39	TGFb1_2	61.4	IMR90p2
92.5	D10	2.45	TGFb1_2	61.4	IMR90p2
93.0	D10	2.09	TGFb1_2	61.4	IMR90p2
93.5	D10	1.98	TGFb1_2	61.4	IMR90p2
94.0	D10	1.98	TGFb1_2	61.4	IMR90p2
94.5	D10	2.57	TGFb1_2	61.4	IMR90p2
95.0	D10	1.44	TGFb1_2	61.4	IMR90p2
55.0	E10	-0.84	TGFb1_2	59.0	IMR90p2
55.5	E10	-1.83	TGFb1_2	59.0	IMR90p2
56.0	E10	-1.69	TGFb1_2	59.0	IMR90p2
56.5	E10	-1.69	TGFb1_2	59.0	IMR90p2
57.0	E10	-1.69	TGFb1_2	59.0	IMR90p2
57.5	E10	-1.8	TGFb1_2	59.0	IMR90p2
58.0	E10	-1.23	TGFb1_2	59.0	IMR90p2
58.5	E10	0.76	TGFb1_2	59.0	IMR90p2
59.0	E10	3.19	TGFb1_2	59.0	IMR90p2
59.5	E10	3.59	TGFb1_2	59.0	IMR90p2
60.0	E10	4.0	TGFb1_2	59.0	IMR90p2
60.5	E10	5.95	TGFb1_2	59.0	IMR90p2
61.0	E10	7.45	TGFb1_2	59.0	IMR90p2
61.5	E10	7.95	TGFb1_2	59.0	IMR90p2
62.0	E10	9.7	TGFb1_2	59.0	IMR90p2
62.5	E10	13.64	TGFb1_2	59.0	IMR90p2
63.0	E10	17.62	TGFb1_2	59.0	IMR90p2
63.5	E10	21.76	TGFb1_2	59.0	IMR90p2
64.0	E10	29.62	TGFb1_2	59.0	IMR90p2
64.5	E10	40.0	TGFb1_2	59.0	IMR90p2
65.0	E10	50.23	TGFb1_2	59.0	IMR90p2
65.5	E10	61.91	TGFb1_2	59.0	IMR90p2
66.0	E10	74.68	TGFb1_2	59.0	IMR90p2
66.5	E10	84.45	TGFb1_2	59.0	IMR90p2
67.0	E10	91.73	TGFb1_2	59.0	IMR90p2
67.5	E10	97.78	TGFb1_2	59.0	IMR90p2
68.0	E10	101.12	TGFb1_2	59.0	IMR90p2
68.5	E10	102.85	TGFb1_2	59.0	IMR90p2
69.0	E10	104.86	TGFb1_2	59.0	IMR90p2
69.5	E10	106.33	TGFb1_2	59.0	IMR90p2
70.0	E10	107.11	TGFb1_2	59.0	IMR90p2
70.5	E10	108.51	TGFb1_2	59.0	IMR90p2
71.0	E10	111.03	TGFb1_2	59.0	IMR90p2
71.5	E10	113.98	TGFb1_2	59.0	IMR90p2
72.0	E10	118.3	TGFb1_2	59.0	IMR90p2
72.5	E10	124.56	TGFb1_2	59.0	IMR90p2
73.0	E10	130.21	TGFb1_2	59.0	IMR90p2
73.5	E10	134.45	TGFb1_2	59.0	IMR90p2
74.0	E10	137.09	TGFb1_2	59.0	IMR90p2
74.5	E10	136.54	TGFb1_2	59.0	IMR90p2
75.0	E10	132.17	TGFb1_2	59.0	IMR90p2
75.5	E10	127.32	TGFb1_2	59.0	IMR90p2
76.0	E10	122.23	TGFb1_2	59.0	IMR90p2
76.5	E10	116.89	TGFb1_2	59.0	IMR90p2
77.0	E10	113.32	TGFb1_2	59.0	IMR90p2
77.5	E10	112.56	TGFb1_2	59.0	IMR90p2
78.0	E10	112.72	TGFb1_2	59.0	IMR90p2
78.5	E10	115.42	TGFb1_2	59.0	IMR90p2
79.0	E10	128.76	TGFb1_2	59.0	IMR90p2
79.5	E10	166.71	TGFb1_2	59.0	IMR90p2
80.0	E10	230.18	TGFb1_2	59.0	IMR90p2
80.5	E10	301.2	TGFb1_2	59.0	IMR90p2
81.0	E10	364.8	TGFb1_2	59.0	IMR90p2
81.5	E10	405.08	TGFb1_2	59.0	IMR90p2
82.0	E10	391.8	TGFb1_2	59.0	IMR90p2
82.5	E10	321.25	TGFb1_2	59.0	IMR90p2
83.0	E10	229.77	TGFb1_2	59.0	IMR90p2
83.5	E10	141.93	TGFb1_2	59.0	IMR90p2
84.0	E10	67.03	TGFb1_2	59.0	IMR90p2
84.5	E10	20.91	TGFb1_2	59.0	IMR90p2
85.0	E10	6.01	TGFb1_2	59.0	IMR90p2
85.5	E10	4.14	TGFb1_2	59.0	IMR90p2
86.0	E10	3.42	TGFb1_2	59.0	IMR90p2
86.5	E10	3.56	TGFb1_2	59.0	IMR90p2
87.0	E10	4.19	TGFb1_2	59.0	IMR90p2
87.5	E10	3.7	TGFb1_2	59.0	IMR90p2
88.0	E10	3.03	TGFb1_2	59.0	IMR90p2
88.5	E10	3.38	TGFb1_2	59.0	IMR90p2
89.0	E10	3.27	TGFb1_2	59.0	IMR90p2
89.5	E10	2.73	TGFb1_2	59.0	IMR90p2
90.0	E10	3.17	TGFb1_2	59.0	IMR90p2
90.5	E10	3.42	TGFb1_2	59.0	IMR90p2
91.0	E10	3.02	TGFb1_2	59.0	IMR90p2
91.5	E10	2.98	TGFb1_2	59.0	IMR90p2
92.0	E10	2.85	TGFb1_2	59.0	IMR90p2
92.5	E10	2.51	TGFb1_2	59.0	IMR90p2
93.0	E10	2.54	TGFb1_2	59.0	IMR90p2
93.5	E10	2.81	TGFb1_2	59.0	IMR90p2
94.0	E10	2.87	TGFb1_2	59.0	IMR90p2
94.5	E10	3.69	TGFb1_2	59.0	IMR90p2
95.0	E10	2.05	TGFb1_2	59.0	IMR90p2
55.0	F10	-5.03	TGFb1_2	57.0	IMR90p2
55.5	F10	-10.89	TGFb1_2	57.0	IMR90p2
56.0	F10	-10.05	TGFb1_2	57.0	IMR90p2
56.5	F10	-10.05	TGFb1_2	57.0	IMR90p2
57.0	F10	-10.05	TGFb1_2	57.0	IMR90p2
57.5	F10	-10.37	TGFb1_2	57.0	IMR90p2
58.0	F10	-8.37	TGFb1_2	57.0	IMR90p2
58.5	F10	-4.81	TGFb1_2	57.0	IMR90p2
59.0	F10	-2.04	TGFb1_2	57.0	IMR90p2
59.5	F10	0.71	TGFb1_2	57.0	IMR90p2
60.0	F10	3.73	TGFb1_2	57.0	IMR90p2
60.5	F10	6.94	TGFb1_2	57.0	IMR90p2
61.0	F10	10.31	TGFb1_2	57.0	IMR90p2
61.5	F10	13.3	TGFb1_2	57.0	IMR90p2
62.0	F10	15.81	TGFb1_2	57.0	IMR90p2
62.5	F10	18.72	TGFb1_2	57.0	IMR90p2
63.0	F10	21.1	TGFb1_2	57.0	IMR90p2
63.5	F10	23.34	TGFb1_2	57.0	IMR90p2
64.0	F10	27.52	TGFb1_2	57.0	IMR90p2
64.5	F10	34.29	TGFb1_2	57.0	IMR90p2
65.0	F10	42.86	TGFb1_2	57.0	IMR90p2
65.5	F10	53.76	TGFb1_2	57.0	IMR90p2
66.0	F10	66.4	TGFb1_2	57.0	IMR90p2
66.5	F10	78.28	TGFb1_2	57.0	IMR90p2
67.0	F10	87.5	TGFb1_2	57.0	IMR90p2
67.5	F10	93.79	TGFb1_2	57.0	IMR90p2
68.0	F10	97.98	TGFb1_2	57.0	IMR90p2
68.5	F10	99.81	TGFb1_2	57.0	IMR90p2
69.0	F10	99.58	TGFb1_2	57.0	IMR90p2
69.5	F10	99.09	TGFb1_2	57.0	IMR90p2
70.0	F10	98.76	TGFb1_2	57.0	IMR90p2
70.5	F10	97.83	TGFb1_2	57.0	IMR90p2
71.0	F10	97.86	TGFb1_2	57.0	IMR90p2
71.5	F10	99.54	TGFb1_2	57.0	IMR90p2
72.0	F10	102.19	TGFb1_2	57.0	IMR90p2
72.5	F10	105.58	TGFb1_2	57.0	IMR90p2
73.0	F10	109.42	TGFb1_2	57.0	IMR90p2
73.5	F10	112.08	TGFb1_2	57.0	IMR90p2
74.0	F10	112.84	TGFb1_2	57.0	IMR90p2
74.5	F10	111.77	TGFb1_2	57.0	IMR90p2
75.0	F10	109.48	TGFb1_2	57.0	IMR90p2
75.5	F10	106.69	TGFb1_2	57.0	IMR90p2
76.0	F10	103.76	TGFb1_2	57.0	IMR90p2
76.5	F10	101.94	TGFb1_2	57.0	IMR90p2
77.0	F10	101.64	TGFb1_2	57.0	IMR90p2
77.5	F10	102.03	TGFb1_2	57.0	IMR90p2
78.0	F10	102.94	TGFb1_2	57.0	IMR90p2
78.5	F10	107.28	TGFb1_2	57.0	IMR90p2
79.0	F10	120.15	TGFb1_2	57.0	IMR90p2
79.5	F10	154.52	TGFb1_2	57.0	IMR90p2
80.0	F10	213.99	TGFb1_2	57.0	IMR90p2
80.5	F10	280.89	TGFb1_2	57.0	IMR90p2
81.0	F10	338.61	TGFb1_2	57.0	IMR90p2
81.5	F10	375.02	TGFb1_2	57.0	IMR90p2
82.0	F10	363.37	TGFb1_2	57.0	IMR90p2
82.5	F10	296.99	TGFb1_2	57.0	IMR90p2
83.0	F10	210.44	TGFb1_2	57.0	IMR90p2
83.5	F10	129.48	TGFb1_2	57.0	IMR90p2
84.0	F10	60.9	TGFb1_2	57.0	IMR90p2
84.5	F10	18.34	TGFb1_2	57.0	IMR90p2
85.0	F10	5.45	TGFb1_2	57.0	IMR90p2
85.5	F10	4.31	TGFb1_2	57.0	IMR90p2
86.0	F10	3.85	TGFb1_2	57.0	IMR90p2
86.5	F10	3.95	TGFb1_2	57.0	IMR90p2
87.0	F10	3.41	TGFb1_2	57.0	IMR90p2
87.5	F10	2.74	TGFb1_2	57.0	IMR90p2
88.0	F10	3.06	TGFb1_2	57.0	IMR90p2
88.5	F10	2.96	TGFb1_2	57.0	IMR90p2
89.0	F10	2.35	TGFb1_2	57.0	IMR90p2
89.5	F10	2.38	TGFb1_2	57.0	IMR90p2
90.0	F10	2.31	TGFb1_2	57.0	IMR90p2
90.5	F10	1.89	TGFb1_2	57.0	IMR90p2
91.0	F10	1.77	TGFb1_2	57.0	IMR90p2
91.5	F10	1.98	TGFb1_2	57.0	IMR90p2
92.0	F10	2.22	TGFb1_2	57.0	IMR90p2
92.5	F10	2.5	TGFb1_2	57.0	IMR90p2
93.0	F10	2.79	TGFb1_2	57.0	IMR90p2
93.5	F10	3.67	TGFb1_2	57.0	IMR90p2
94.0	F10	4.06	TGFb1_2	57.0	IMR90p2
94.5	F10	5.92	TGFb1_2	57.0	IMR90p2
95.0	F10	3.59	TGFb1_2	57.0	IMR90p2
55.0	G10	-8.99	TGFb1_2	55.7	IMR90p2
55.5	G10	-19.49	TGFb1_2	55.7	IMR90p2
56.0	G10	-17.99	TGFb1_2	55.7	IMR90p2
56.5	G10	-17.99	TGFb1_2	55.7	IMR90p2
57.0	G10	-17.99	TGFb1_2	55.7	IMR90p2
57.5	G10	-18.39	TGFb1_2	55.7	IMR90p2
58.0	G10	-15.93	TGFb1_2	55.7	IMR90p2
58.5	G10	-10.92	TGFb1_2	55.7	IMR90p2
59.0	G10	-5.43	TGFb1_2	55.7	IMR90p2
59.5	G10	-0.5	TGFb1_2	55.7	IMR90p2
60.0	G10	2.84	TGFb1_2	55.7	IMR90p2
60.5	G10	6.17	TGFb1_2	55.7	IMR90p2
61.0	G10	8.95	TGFb1_2	55.7	IMR90p2
61.5	G10	12.03	TGFb1_2	55.7	IMR90p2
62.0	G10	16.13	TGFb1_2	55.7	IMR90p2
62.5	G10	19.73	TGFb1_2	55.7	IMR90p2
63.0	G10	22.45	TGFb1_2	55.7	IMR90p2
63.5	G10	25.45	TGFb1_2	55.7	IMR90p2
64.0	G10	28.0	TGFb1_2	55.7	IMR90p2
64.5	G10	31.09	TGFb1_2	55.7	IMR90p2
65.0	G10	37.43	TGFb1_2	55.7	IMR90p2
65.5	G10	47.8	TGFb1_2	55.7	IMR90p2
66.0	G10	59.85	TGFb1_2	55.7	IMR90p2
66.5	G10	70.82	TGFb1_2	55.7	IMR90p2
67.0	G10	81.63	TGFb1_2	55.7	IMR90p2
67.5	G10	90.46	TGFb1_2	55.7	IMR90p2
68.0	G10	94.24	TGFb1_2	55.7	IMR90p2
68.5	G10	95.66	TGFb1_2	55.7	IMR90p2
69.0	G10	97.57	TGFb1_2	55.7	IMR90p2
69.5	G10	97.5	TGFb1_2	55.7	IMR90p2
70.0	G10	95.84	TGFb1_2	55.7	IMR90p2
70.5	G10	95.23	TGFb1_2	55.7	IMR90p2
71.0	G10	95.19	TGFb1_2	55.7	IMR90p2
71.5	G10	95.62	TGFb1_2	55.7	IMR90p2
72.0	G10	97.56	TGFb1_2	55.7	IMR90p2
72.5	G10	101.23	TGFb1_2	55.7	IMR90p2
73.0	G10	105.87	TGFb1_2	55.7	IMR90p2
73.5	G10	109.89	TGFb1_2	55.7	IMR90p2
74.0	G10	111.95	TGFb1_2	55.7	IMR90p2
74.5	G10	112.22	TGFb1_2	55.7	IMR90p2
75.0	G10	110.97	TGFb1_2	55.7	IMR90p2
75.5	G10	107.83	TGFb1_2	55.7	IMR90p2
76.0	G10	104.37	TGFb1_2	55.7	IMR90p2
76.5	G10	101.87	TGFb1_2	55.7	IMR90p2
77.0	G10	100.34	TGFb1_2	55.7	IMR90p2
77.5	G10	98.94	TGFb1_2	55.7	IMR90p2
78.0	G10	98.96	TGFb1_2	55.7	IMR90p2
78.5	G10	102.36	TGFb1_2	55.7	IMR90p2
79.0	G10	113.14	TGFb1_2	55.7	IMR90p2
79.5	G10	143.91	TGFb1_2	55.7	IMR90p2
80.0	G10	198.24	TGFb1_2	55.7	IMR90p2
80.5	G10	258.55	TGFb1_2	55.7	IMR90p2
81.0	G10	309.99	TGFb1_2	55.7	IMR90p2
81.5	G10	343.12	TGFb1_2	55.7	IMR90p2
82.0	G10	331.73	TGFb1_2	55.7	IMR90p2
82.5	G10	270.06	TGFb1_2	55.7	IMR90p2
83.0	G10	191.48	TGFb1_2	55.7	IMR90p2
83.5	G10	118.02	TGFb1_2	55.7	IMR90p2
84.0	G10	54.95	TGFb1_2	55.7	IMR90p2
84.5	G10	16.37	TGFb1_2	55.7	IMR90p2
85.0	G10	4.76	TGFb1_2	55.7	IMR90p2
85.5	G10	3.15	TGFb1_2	55.7	IMR90p2
86.0	G10	2.53	TGFb1_2	55.7	IMR90p2
86.5	G10	2.74	TGFb1_2	55.7	IMR90p2
87.0	G10	2.58	TGFb1_2	55.7	IMR90p2
87.5	G10	2.31	TGFb1_2	55.7	IMR90p2
88.0	G10	2.51	TGFb1_2	55.7	IMR90p2
88.5	G10	2.41	TGFb1_2	55.7	IMR90p2
89.0	G10	2.04	TGFb1_2	55.7	IMR90p2
89.5	G10	1.86	TGFb1_2	55.7	IMR90p2
90.0	G10	1.83	TGFb1_2	55.7	IMR90p2
90.5	G10	1.86	TGFb1_2	55.7	IMR90p2
91.0	G10	1.86	TGFb1_2	55.7	IMR90p2
91.5	G10	1.87	TGFb1_2	55.7	IMR90p2
92.0	G10	2.28	TGFb1_2	55.7	IMR90p2
92.5	G10	2.85	TGFb1_2	55.7	IMR90p2
93.0	G10	3.58	TGFb1_2	55.7	IMR90p2
93.5	G10	4.71	TGFb1_2	55.7	IMR90p2
94.0	G10	5.35	TGFb1_2	55.7	IMR90p2
94.5	G10	6.82	TGFb1_2	55.7	IMR90p2
95.0	G10	3.54	TGFb1_2	55.7	IMR90p2
55.0	H10	-9.84	TGFb1_2	55.0	IMR90p2
55.5	H10	-21.31	TGFb1_2	55.0	IMR90p2
56.0	H10	-19.67	TGFb1_2	55.0	IMR90p2
56.5	H10	-19.67	TGFb1_2	55.0	IMR90p2
57.0	H10	-19.67	TGFb1_2	55.0	IMR90p2
57.5	H10	-20.18	TGFb1_2	55.0	IMR90p2
58.0	H10	-17.15	TGFb1_2	55.0	IMR90p2
58.5	H10	-10.74	TGFb1_2	55.0	IMR90p2
59.0	H10	-5.12	TGFb1_2	55.0	IMR90p2
59.5	H10	0.58	TGFb1_2	55.0	IMR90p2
60.0	H10	5.67	TGFb1_2	55.0	IMR90p2
60.5	H10	10.48	TGFb1_2	55.0	IMR90p2
61.0	H10	15.51	TGFb1_2	55.0	IMR90p2
61.5	H10	19.79	TGFb1_2	55.0	IMR90p2
62.0	H10	23.61	TGFb1_2	55.0	IMR90p2
62.5	H10	27.12	TGFb1_2	55.0	IMR90p2
63.0	H10	29.66	TGFb1_2	55.0	IMR90p2
63.5	H10	30.96	TGFb1_2	55.0	IMR90p2
64.0	H10	31.66	TGFb1_2	55.0	IMR90p2
64.5	H10	32.87	TGFb1_2	55.0	IMR90p2
65.0	H10	35.43	TGFb1_2	55.0	IMR90p2
65.5	H10	40.54	TGFb1_2	55.0	IMR90p2
66.0	H10	48.27	TGFb1_2	55.0	IMR90p2
66.5	H10	57.96	TGFb1_2	55.0	IMR90p2
67.0	H10	68.31	TGFb1_2	55.0	IMR90p2
67.5	H10	77.44	TGFb1_2	55.0	IMR90p2
68.0	H10	83.4	TGFb1_2	55.0	IMR90p2
68.5	H10	87.01	TGFb1_2	55.0	IMR90p2
69.0	H10	88.78	TGFb1_2	55.0	IMR90p2
69.5	H10	87.92	TGFb1_2	55.0	IMR90p2
70.0	H10	86.57	TGFb1_2	55.0	IMR90p2
70.5	H10	85.92	TGFb1_2	55.0	IMR90p2
71.0	H10	84.84	TGFb1_2	55.0	IMR90p2
71.5	H10	83.79	TGFb1_2	55.0	IMR90p2
72.0	H10	83.85	TGFb1_2	55.0	IMR90p2
72.5	H10	84.01	TGFb1_2	55.0	IMR90p2
73.0	H10	84.8	TGFb1_2	55.0	IMR90p2
73.5	H10	86.36	TGFb1_2	55.0	IMR90p2
74.0	H10	87.88	TGFb1_2	55.0	IMR90p2
74.5	H10	89.26	TGFb1_2	55.0	IMR90p2
75.0	H10	90.39	TGFb1_2	55.0	IMR90p2
75.5	H10	90.6	TGFb1_2	55.0	IMR90p2
76.0	H10	90.78	TGFb1_2	55.0	IMR90p2
76.5	H10	91.14	TGFb1_2	55.0	IMR90p2
77.0	H10	91.0	TGFb1_2	55.0	IMR90p2
77.5	H10	91.18	TGFb1_2	55.0	IMR90p2
78.0	H10	92.32	TGFb1_2	55.0	IMR90p2
78.5	H10	95.16	TGFb1_2	55.0	IMR90p2
79.0	H10	103.54	TGFb1_2	55.0	IMR90p2
79.5	H10	130.07	TGFb1_2	55.0	IMR90p2
80.0	H10	177.91	TGFb1_2	55.0	IMR90p2
80.5	H10	231.29	TGFb1_2	55.0	IMR90p2
81.0	H10	278.05	TGFb1_2	55.0	IMR90p2
81.5	H10	309.45	TGFb1_2	55.0	IMR90p2
82.0	H10	301.99	TGFb1_2	55.0	IMR90p2
82.5	H10	248.05	TGFb1_2	55.0	IMR90p2
83.0	H10	176.89	TGFb1_2	55.0	IMR90p2
83.5	H10	109.54	TGFb1_2	55.0	IMR90p2
84.0	H10	51.71	TGFb1_2	55.0	IMR90p2
84.5	H10	15.15	TGFb1_2	55.0	IMR90p2
85.0	H10	3.87	TGFb1_2	55.0	IMR90p2
85.5	H10	3.46	TGFb1_2	55.0	IMR90p2
86.0	H10	3.47	TGFb1_2	55.0	IMR90p2
86.5	H10	3.9	TGFb1_2	55.0	IMR90p2
87.0	H10	3.77	TGFb1_2	55.0	IMR90p2
87.5	H10	2.94	TGFb1_2	55.0	IMR90p2
88.0	H10	2.41	TGFb1_2	55.0	IMR90p2
88.5	H10	2.37	TGFb1_2	55.0	IMR90p2
89.0	H10	1.75	TGFb1_2	55.0	IMR90p2
89.5	H10	1.57	TGFb1_2	55.0	IMR90p2
90.0	H10	2.19	TGFb1_2	55.0	IMR90p2
90.5	H10	2.32	TGFb1_2	55.0	IMR90p2
91.0	H10	2.52	TGFb1_2	55.0	IMR90p2
91.5	H10	3.17	TGFb1_2	55.0	IMR90p2
92.0	H10	3.31	TGFb1_2	55.0	IMR90p2
92.5	H10	2.79	TGFb1_2	55.0	IMR90p2
93.0	H10	2.28	TGFb1_2	55.0	IMR90p2
93.5	H10	2.03	TGFb1_2	55.0	IMR90p2
94.0	H10	1.38	TGFb1_2	55.0	IMR90p2
94.5	H10	2.02	TGFb1_2	55.0	IMR90p2
95.0	H10	1.44	TGFb1_2	55.0	IMR90p2
55.0	A10	10.7680479660604	TGFb1_2	65.0	IMR90p8
55.5	A10	23.3307705931315	TGFb1_2	65.0	IMR90p8
56.0	A10	21.5360959321231	TGFb1_2	65.0	IMR90p8
56.5	A10	21.5360959321289	TGFb1_2	65.0	IMR90p8
57.0	A10	21.5360959320773	TGFb1_2	65.0	IMR90p8
57.5	A10	21.8446801807225	TGFb1_2	65.0	IMR90p8
58.0	A10	19.6086735884311	TGFb1_2	65.0	IMR90p8
58.5	A10	17.8032751174416	TGFb1_2	65.0	IMR90p8
59.0	A10	19.7408369383555	TGFb1_2	65.0	IMR90p8
59.5	A10	21.9841345523776	TGFb1_2	65.0	IMR90p8
60.0	A10	21.8527715819549	TGFb1_2	65.0	IMR90p8
60.5	A10	22.3793515019087	TGFb1_2	65.0	IMR90p8
61.0	A10	23.5914119679876	TGFb1_2	65.0	IMR90p8
61.5	A10	22.1767160101214	TGFb1_2	65.0	IMR90p8
62.0	A10	21.7740223799477	TGFb1_2	65.0	IMR90p8
62.5	A10	23.4750224807094	TGFb1_2	65.0	IMR90p8
63.0	A10	25.4762197245218	TGFb1_2	65.0	IMR90p8
63.5	A10	28.2715392316709	TGFb1_2	65.0	IMR90p8
64.0	A10	33.9985807836774	TGFb1_2	65.0	IMR90p8
64.5	A10	40.9234729983147	TGFb1_2	65.0	IMR90p8
65.0	A10	50.2261181191158	TGFb1_2	65.0	IMR90p8
65.5	A10	62.9260601248325	TGFb1_2	65.0	IMR90p8
66.0	A10	75.9647512478317	TGFb1_2	65.0	IMR90p8
66.5	A10	88.568689124606	TGFb1_2	65.0	IMR90p8
67.0	A10	100.292023785795	TGFb1_2	65.0	IMR90p8
67.5	A10	107.361052265383	TGFb1_2	65.0	IMR90p8
68.0	A10	110.402358566232	TGFb1_2	65.0	IMR90p8
68.5	A10	112.709581289154	TGFb1_2	65.0	IMR90p8
69.0	A10	112.440065232866	TGFb1_2	65.0	IMR90p8
69.5	A10	110.957106903052	TGFb1_2	65.0	IMR90p8
70.0	A10	112.580337810126	TGFb1_2	65.0	IMR90p8
70.5	A10	115.161021153581	TGFb1_2	65.0	IMR90p8
71.0	A10	116.033379940905	TGFb1_2	65.0	IMR90p8
71.5	A10	118.150943433653	TGFb1_2	65.0	IMR90p8
72.0	A10	120.638073306737	TGFb1_2	65.0	IMR90p8
72.5	A10	120.557670298163	TGFb1_2	65.0	IMR90p8
73.0	A10	119.715290497638	TGFb1_2	65.0	IMR90p8
73.5	A10	119.807543598139	TGFb1_2	65.0	IMR90p8
74.0	A10	119.089660436984	TGFb1_2	65.0	IMR90p8
74.5	A10	118.434067064204	TGFb1_2	65.0	IMR90p8
75.0	A10	119.018890527883	TGFb1_2	65.0	IMR90p8
75.5	A10	120.062098489269	TGFb1_2	65.0	IMR90p8
76.0	A10	121.028769261918	TGFb1_2	65.0	IMR90p8
76.5	A10	121.728591591677	TGFb1_2	65.0	IMR90p8
77.0	A10	122.341274940558	TGFb1_2	65.0	IMR90p8
77.5	A10	122.297118864784	TGFb1_2	65.0	IMR90p8
78.0	A10	122.774490722602	TGFb1_2	65.0	IMR90p8
78.5	A10	127.203934280107	TGFb1_2	65.0	IMR90p8
79.0	A10	142.538366902997	TGFb1_2	65.0	IMR90p8
79.5	A10	184.337648119894	TGFb1_2	65.0	IMR90p8
80.0	A10	261.957516966783	TGFb1_2	65.0	IMR90p8
80.5	A10	356.576396722276	TGFb1_2	65.0	IMR90p8
81.0	A10	443.773726398897	TGFb1_2	65.0	IMR90p8
81.5	A10	506.194358758783	TGFb1_2	65.0	IMR90p8
82.0	A10	510.223650690922	TGFb1_2	65.0	IMR90p8
82.5	A10	438.456790774233	TGFb1_2	65.0	IMR90p8
83.0	A10	325.704060042004	TGFb1_2	65.0	IMR90p8
83.5	A10	210.793024884197	TGFb1_2	65.0	IMR90p8
84.0	A10	109.725514579484	TGFb1_2	65.0	IMR90p8
84.5	A10	40.0251614976164	TGFb1_2	65.0	IMR90p8
85.0	A10	10.1214642793502	TGFb1_2	65.0	IMR90p8
85.5	A10	3.59893458391105	TGFb1_2	65.0	IMR90p8
86.0	A10	2.6440394305834	TGFb1_2	65.0	IMR90p8
86.5	A10	2.31624874022822	TGFb1_2	65.0	IMR90p8
87.0	A10	2.49238654325501	TGFb1_2	65.0	IMR90p8
87.5	A10	2.9500821289385	TGFb1_2	65.0	IMR90p8
88.0	A10	2.69255421692304	TGFb1_2	65.0	IMR90p8
88.5	A10	2.42024808448986	TGFb1_2	65.0	IMR90p8
89.0	A10	2.24034908536987	TGFb1_2	65.0	IMR90p8
89.5	A10	1.76925695627341	TGFb1_2	65.0	IMR90p8
90.0	A10	1.36196730881261	TGFb1_2	65.0	IMR90p8
90.5	A10	1.82978037642835	TGFb1_2	65.0	IMR90p8
91.0	A10	2.37150558247725	TGFb1_2	65.0	IMR90p8
91.5	A10	2.24514868866703	TGFb1_2	65.0	IMR90p8
92.0	A10	2.23498343055167	TGFb1_2	65.0	IMR90p8
92.5	A10	2.27854110488892	TGFb1_2	65.0	IMR90p8
93.0	A10	1.68204028979841	TGFb1_2	65.0	IMR90p8
93.5	A10	0.226308069368315	TGFb1_2	65.0	IMR90p8
94.0	A10	-0.108789922927315	TGFb1_2	65.0	IMR90p8
94.5	A10	-2.06177583041875	TGFb1_2	65.0	IMR90p8
95.0	A10	-1.98595144402856	TGFb1_2	65.0	IMR90p8
55.0	B10	10.0570020383653	TGFb1_2	64.5	IMR90p8
55.5	B10	21.7901710831253	TGFb1_2	64.5	IMR90p8
56.0	B10	20.114004076731	TGFb1_2	64.5	IMR90p8
56.5	B10	20.1140040767483	TGFb1_2	64.5	IMR90p8
57.0	B10	20.1140040766101	TGFb1_2	64.5	IMR90p8
57.5	B10	20.1895721473086	TGFb1_2	64.5	IMR90p8
58.0	B10	19.6350808758245	TGFb1_2	64.5	IMR90p8
58.5	B10	19.3082243485718	TGFb1_2	64.5	IMR90p8
59.0	B10	19.2686026089394	TGFb1_2	64.5	IMR90p8
59.5	B10	19.9078945085316	TGFb1_2	64.5	IMR90p8
60.0	B10	21.1866555280589	TGFb1_2	64.5	IMR90p8
60.5	B10	22.6895595221694	TGFb1_2	64.5	IMR90p8
61.0	B10	24.3124014586473	TGFb1_2	64.5	IMR90p8
61.5	B10	26.2004901674658	TGFb1_2	64.5	IMR90p8
62.0	B10	28.577463486668	TGFb1_2	64.5	IMR90p8
62.5	B10	30.8110583917735	TGFb1_2	64.5	IMR90p8
63.0	B10	33.2251185570232	TGFb1_2	64.5	IMR90p8
63.5	B10	37.1806682622839	TGFb1_2	64.5	IMR90p8
64.0	B10	43.9340214024459	TGFb1_2	64.5	IMR90p8
64.5	B10	52.7005025805155	TGFb1_2	64.5	IMR90p8
65.0	B10	63.6558818522217	TGFb1_2	64.5	IMR90p8
65.5	B10	76.9887587527342	TGFb1_2	64.5	IMR90p8
66.0	B10	90.6114197031469	TGFb1_2	64.5	IMR90p8
66.5	B10	101.228777114098	TGFb1_2	64.5	IMR90p8
67.0	B10	109.198469661418	TGFb1_2	64.5	IMR90p8
67.5	B10	115.08170866045	TGFb1_2	64.5	IMR90p8
68.0	B10	118.00341770089	TGFb1_2	64.5	IMR90p8
68.5	B10	118.816960552538	TGFb1_2	64.5	IMR90p8
69.0	B10	119.941220510722	TGFb1_2	64.5	IMR90p8
69.5	B10	121.343110701813	TGFb1_2	64.5	IMR90p8
70.0	B10	122.106431291215	TGFb1_2	64.5	IMR90p8
70.5	B10	123.037714831665	TGFb1_2	64.5	IMR90p8
71.0	B10	124.025151871148	TGFb1_2	64.5	IMR90p8
71.5	B10	125.080558806049	TGFb1_2	64.5	IMR90p8
72.0	B10	126.437010361313	TGFb1_2	64.5	IMR90p8
72.5	B10	128.519720855432	TGFb1_2	64.5	IMR90p8
73.0	B10	130.420968659597	TGFb1_2	64.5	IMR90p8
73.5	B10	132.187607408263	TGFb1_2	64.5	IMR90p8
74.0	B10	133.010305799916	TGFb1_2	64.5	IMR90p8
74.5	B10	132.202861252143	TGFb1_2	64.5	IMR90p8
75.0	B10	130.226068138822	TGFb1_2	64.5	IMR90p8
75.5	B10	128.275552598261	TGFb1_2	64.5	IMR90p8
76.0	B10	126.202202936375	TGFb1_2	64.5	IMR90p8
76.5	B10	124.395948491696	TGFb1_2	64.5	IMR90p8
77.0	B10	123.86856355479	TGFb1_2	64.5	IMR90p8
77.5	B10	124.312037001711	TGFb1_2	64.5	IMR90p8
78.0	B10	126.577479351773	TGFb1_2	64.5	IMR90p8
78.5	B10	134.111113794511	TGFb1_2	64.5	IMR90p8
79.0	B10	156.069668543938	TGFb1_2	64.5	IMR90p8
79.5	B10	209.431698107096	TGFb1_2	64.5	IMR90p8
80.0	B10	295.904935455521	TGFb1_2	64.5	IMR90p8
80.5	B10	391.968864273565	TGFb1_2	64.5	IMR90p8
81.0	B10	476.801040962082	TGFb1_2	64.5	IMR90p8
81.5	B10	528.603334717433	TGFb1_2	64.5	IMR90p8
82.0	B10	511.74116963087	TGFb1_2	64.5	IMR90p8
82.5	B10	422.725504905442	TGFb1_2	64.5	IMR90p8
83.0	B10	304.418520256055	TGFb1_2	64.5	IMR90p8
83.5	B10	188.860583714116	TGFb1_2	64.5	IMR90p8
84.0	B10	91.2603888820818	TGFb1_2	64.5	IMR90p8
84.5	B10	30.5750889551501	TGFb1_2	64.5	IMR90p8
85.0	B10	8.30355630183641	TGFb1_2	64.5	IMR90p8
85.5	B10	3.81533319029592	TGFb1_2	64.5	IMR90p8
86.0	B10	2.9684845702929	TGFb1_2	64.5	IMR90p8
86.5	B10	2.90596860909903	TGFb1_2	64.5	IMR90p8
87.0	B10	3.06080372490692	TGFb1_2	64.5	IMR90p8
87.5	B10	3.19421338483926	TGFb1_2	64.5	IMR90p8
88.0	B10	3.25466607520053	TGFb1_2	64.5	IMR90p8
88.5	B10	3.16241754298414	TGFb1_2	64.5	IMR90p8
89.0	B10	3.08668490879688	TGFb1_2	64.5	IMR90p8
89.5	B10	2.29596318284899	TGFb1_2	64.5	IMR90p8
90.0	B10	1.81020929844999	TGFb1_2	64.5	IMR90p8
90.5	B10	1.89697205498538	TGFb1_2	64.5	IMR90p8
91.0	B10	1.89711459186447	TGFb1_2	64.5	IMR90p8
91.5	B10	1.9647682144078	TGFb1_2	64.5	IMR90p8
92.0	B10	2.47279301734693	TGFb1_2	64.5	IMR90p8
92.5	B10	2.85813406049789	TGFb1_2	64.5	IMR90p8
93.0	B10	2.58961397648557	TGFb1_2	64.5	IMR90p8
93.5	B10	2.25667592229308	TGFb1_2	64.5	IMR90p8
94.0	B10	1.98404990437314	TGFb1_2	64.5	IMR90p8
94.5	B10	1.51891550284984	TGFb1_2	64.5	IMR90p8
95.0	B10	0.41786647504216	TGFb1_2	64.5	IMR90p8
55.0	C10	6.68270941356161	TGFb1_2	63.3	IMR90p8
55.5	C10	14.4792037293834	TGFb1_2	63.3	IMR90p8
56.0	C10	13.3654188271231	TGFb1_2	63.3	IMR90p8
56.5	C10	13.3654188271281	TGFb1_2	63.3	IMR90p8
57.0	C10	13.3654188270849	TGFb1_2	63.3	IMR90p8
57.5	C10	13.1706173672742	TGFb1_2	63.3	IMR90p8
58.0	C10	14.3738232623474	TGFb1_2	63.3	IMR90p8
58.5	C10	16.7025404368532	TGFb1_2	63.3	IMR90p8
59.0	C10	18.7922700609796	TGFb1_2	63.3	IMR90p8
59.5	C10	19.0978018359294	TGFb1_2	63.3	IMR90p8
60.0	C10	20.1040582721693	TGFb1_2	63.3	IMR90p8
60.5	C10	22.0707712718026	TGFb1_2	63.3	IMR90p8
61.0	C10	23.9871841635594	TGFb1_2	63.3	IMR90p8
61.5	C10	26.6371137190371	TGFb1_2	63.3	IMR90p8
62.0	C10	30.8568689177455	TGFb1_2	63.3	IMR90p8
62.5	C10	34.3317476985895	TGFb1_2	63.3	IMR90p8
63.0	C10	36.7900631306765	TGFb1_2	63.3	IMR90p8
63.5	C10	40.7816047339267	TGFb1_2	63.3	IMR90p8
64.0	C10	46.821897333373	TGFb1_2	63.3	IMR90p8
64.5	C10	53.7165903174389	TGFb1_2	63.3	IMR90p8
65.0	C10	62.3690147919926	TGFb1_2	63.3	IMR90p8
65.5	C10	73.1394965489068	TGFb1_2	63.3	IMR90p8
66.0	C10	83.7623426915977	TGFb1_2	63.3	IMR90p8
66.5	C10	93.481920702323	TGFb1_2	63.3	IMR90p8
67.0	C10	100.747869689415	TGFb1_2	63.3	IMR90p8
67.5	C10	106.106911220916	TGFb1_2	63.3	IMR90p8
68.0	C10	109.729323260586	TGFb1_2	63.3	IMR90p8
68.5	C10	112.52502240906	TGFb1_2	63.3	IMR90p8
69.0	C10	114.456238836407	TGFb1_2	63.3	IMR90p8
69.5	C10	117.949309720382	TGFb1_2	63.3	IMR90p8
70.0	C10	121.728513623112	TGFb1_2	63.3	IMR90p8
70.5	C10	124.880438540189	TGFb1_2	63.3	IMR90p8
71.0	C10	127.675053233759	TGFb1_2	63.3	IMR90p8
71.5	C10	128.938138227092	TGFb1_2	63.3	IMR90p8
72.0	C10	128.054927887881	TGFb1_2	63.3	IMR90p8
72.5	C10	126.926051367501	TGFb1_2	63.3	IMR90p8
73.0	C10	125.883031336196	TGFb1_2	63.3	IMR90p8
73.5	C10	123.743357720765	TGFb1_2	63.3	IMR90p8
74.0	C10	123.246076638251	TGFb1_2	63.3	IMR90p8
74.5	C10	123.792034762097	TGFb1_2	63.3	IMR90p8
75.0	C10	123.224142743818	TGFb1_2	63.3	IMR90p8
75.5	C10	122.501951598748	TGFb1_2	63.3	IMR90p8
76.0	C10	121.749117220998	TGFb1_2	63.3	IMR90p8
76.5	C10	119.93576829605	TGFb1_2	63.3	IMR90p8
77.0	C10	118.664372602658	TGFb1_2	63.3	IMR90p8
77.5	C10	118.990214673406	TGFb1_2	63.3	IMR90p8
78.0	C10	120.707523508799	TGFb1_2	63.3	IMR90p8
78.5	C10	127.094202407443	TGFb1_2	63.3	IMR90p8
79.0	C10	147.111825633998	TGFb1_2	63.3	IMR90p8
79.5	C10	196.935120692265	TGFb1_2	63.3	IMR90p8
80.0	C10	278.722985982588	TGFb1_2	63.3	IMR90p8
80.5	C10	371.075287585753	TGFb1_2	63.3	IMR90p8
81.0	C10	453.831218409478	TGFb1_2	63.3	IMR90p8
81.5	C10	505.555822830369	TGFb1_2	63.3	IMR90p8
82.0	C10	491.53836980816	TGFb1_2	63.3	IMR90p8
82.5	C10	407.463312388058	TGFb1_2	63.3	IMR90p8
83.0	C10	293.425322939269	TGFb1_2	63.3	IMR90p8
83.5	C10	181.405983619791	TGFb1_2	63.3	IMR90p8
84.0	C10	87.3306492545472	TGFb1_2	63.3	IMR90p8
84.5	C10	28.4721634869252	TGFb1_2	63.3	IMR90p8
85.0	C10	6.42805428193122	TGFb1_2	63.3	IMR90p8
85.5	C10	3.1477641130171	TGFb1_2	63.3	IMR90p8
86.0	C10	3.84285268835902	TGFb1_2	63.3	IMR90p8
86.5	C10	3.67771231374263	TGFb1_2	63.3	IMR90p8
87.0	C10	3.33988022105882	TGFb1_2	63.3	IMR90p8
87.5	C10	3.51159490468649	TGFb1_2	63.3	IMR90p8
88.0	C10	2.91514034529911	TGFb1_2	63.3	IMR90p8
88.5	C10	2.07685472244708	TGFb1_2	63.3	IMR90p8
89.0	C10	2.21772330592785	TGFb1_2	63.3	IMR90p8
89.5	C10	2.52984900661255	TGFb1_2	63.3	IMR90p8
90.0	C10	2.68272604933304	TGFb1_2	63.3	IMR90p8
90.5	C10	2.53797063775198	TGFb1_2	63.3	IMR90p8
91.0	C10	2.12881177455716	TGFb1_2	63.3	IMR90p8
91.5	C10	1.67985627609323	TGFb1_2	63.3	IMR90p8
92.0	C10	1.06463531117163	TGFb1_2	63.3	IMR90p8
92.5	C10	0.768876764073184	TGFb1_2	63.3	IMR90p8
93.0	C10	1.2425621540998	TGFb1_2	63.3	IMR90p8
93.5	C10	1.70251899297824	TGFb1_2	63.3	IMR90p8
94.0	C10	1.86961656066308	TGFb1_2	63.3	IMR90p8
94.5	C10	2.34483342467468	TGFb1_2	63.3	IMR90p8
95.0	C10	1.11638183040952	TGFb1_2	63.3	IMR90p8
55.0	D10	2.9025684870652	TGFb1_2	61.4	IMR90p8
55.5	D10	6.28889838864256	TGFb1_2	61.4	IMR90p8
56.0	D10	5.80513697413153	TGFb1_2	61.4	IMR90p8
56.5	D10	5.80513697413789	TGFb1_2	61.4	IMR90p8
57.0	D10	5.80513697407957	TGFb1_2	61.4	IMR90p8
57.5	D10	5.69085539365665	TGFb1_2	61.4	IMR90p8
58.0	D10	6.38509582496681	TGFb1_2	61.4	IMR90p8
58.5	D10	7.87892800413169	TGFb1_2	61.4	IMR90p8
59.0	D10	8.61503240721265	TGFb1_2	61.4	IMR90p8
59.5	D10	10.1234914792531	TGFb1_2	61.4	IMR90p8
60.0	D10	12.7130402983545	TGFb1_2	61.4	IMR90p8
60.5	D10	15.6117965158868	TGFb1_2	61.4	IMR90p8
61.0	D10	19.2772558061457	TGFb1_2	61.4	IMR90p8
61.5	D10	23.9934643522392	TGFb1_2	61.4	IMR90p8
62.0	D10	28.761648607634	TGFb1_2	61.4	IMR90p8
62.5	D10	33.7012600810324	TGFb1_2	61.4	IMR90p8
63.0	D10	39.5263843297665	TGFb1_2	61.4	IMR90p8
63.5	D10	45.8580581076296	TGFb1_2	61.4	IMR90p8
64.0	D10	53.0938182249417	TGFb1_2	61.4	IMR90p8
64.5	D10	61.1049178611964	TGFb1_2	61.4	IMR90p8
65.0	D10	69.5275539152349	TGFb1_2	61.4	IMR90p8
65.5	D10	78.3514401730977	TGFb1_2	61.4	IMR90p8
66.0	D10	86.9622470873113	TGFb1_2	61.4	IMR90p8
66.5	D10	94.0839827216646	TGFb1_2	61.4	IMR90p8
67.0	D10	99.6807296951092	TGFb1_2	61.4	IMR90p8
67.5	D10	104.669705614101	TGFb1_2	61.4	IMR90p8
68.0	D10	108.489181377691	TGFb1_2	61.4	IMR90p8
68.5	D10	111.731541060116	TGFb1_2	61.4	IMR90p8
69.0	D10	115.310342036707	TGFb1_2	61.4	IMR90p8
69.5	D10	118.544768791571	TGFb1_2	61.4	IMR90p8
70.0	D10	120.413623407338	TGFb1_2	61.4	IMR90p8
70.5	D10	122.015036397313	TGFb1_2	61.4	IMR90p8
71.0	D10	123.310820560989	TGFb1_2	61.4	IMR90p8
71.5	D10	123.44838786578	TGFb1_2	61.4	IMR90p8
72.0	D10	124.583966227293	TGFb1_2	61.4	IMR90p8
72.5	D10	127.102694967696	TGFb1_2	61.4	IMR90p8
73.0	D10	128.680903196311	TGFb1_2	61.4	IMR90p8
73.5	D10	129.273491337658	TGFb1_2	61.4	IMR90p8
74.0	D10	130.056398648006	TGFb1_2	61.4	IMR90p8
74.5	D10	129.348004540371	TGFb1_2	61.4	IMR90p8
75.0	D10	126.869811418703	TGFb1_2	61.4	IMR90p8
75.5	D10	124.365144540126	TGFb1_2	61.4	IMR90p8
76.0	D10	122.3979936447	TGFb1_2	61.4	IMR90p8
76.5	D10	120.423832623441	TGFb1_2	61.4	IMR90p8
77.0	D10	118.726521386835	TGFb1_2	61.4	IMR90p8
77.5	D10	118.049453927041	TGFb1_2	61.4	IMR90p8
78.0	D10	119.600944044012	TGFb1_2	61.4	IMR90p8
78.5	D10	125.16666745854	TGFb1_2	61.4	IMR90p8
79.0	D10	142.894846209141	TGFb1_2	61.4	IMR90p8
79.5	D10	189.815703316083	TGFb1_2	61.4	IMR90p8
80.0	D10	267.763801872664	TGFb1_2	61.4	IMR90p8
80.5	D10	354.72282088777	TGFb1_2	61.4	IMR90p8
81.0	D10	431.885370553222	TGFb1_2	61.4	IMR90p8
81.5	D10	480.857139045962	TGFb1_2	61.4	IMR90p8
82.0	D10	467.390859436523	TGFb1_2	61.4	IMR90p8
82.5	D10	385.981210959371	TGFb1_2	61.4	IMR90p8
83.0	D10	277.28877651067	TGFb1_2	61.4	IMR90p8
83.5	D10	171.905015655578	TGFb1_2	61.4	IMR90p8
84.0	D10	82.3817996605127	TGFb1_2	61.4	IMR90p8
84.5	D10	26.3641062204524	TGFb1_2	61.4	IMR90p8
85.0	D10	6.88810708315145	TGFb1_2	61.4	IMR90p8
85.5	D10	4.07259422381946	TGFb1_2	61.4	IMR90p8
86.0	D10	3.76363613815806	TGFb1_2	61.4	IMR90p8
86.5	D10	3.31254980968345	TGFb1_2	61.4	IMR90p8
87.0	D10	2.91965731610168	TGFb1_2	61.4	IMR90p8
87.5	D10	2.64665249871638	TGFb1_2	61.4	IMR90p8
88.0	D10	2.07703468058878	TGFb1_2	61.4	IMR90p8
88.5	D10	1.75932096438805	TGFb1_2	61.4	IMR90p8
89.0	D10	2.00143683933436	TGFb1_2	61.4	IMR90p8
89.5	D10	2.01936146733539	TGFb1_2	61.4	IMR90p8
90.0	D10	2.17850234957541	TGFb1_2	61.4	IMR90p8
90.5	D10	2.39592985266654	TGFb1_2	61.4	IMR90p8
91.0	D10	2.25596471070241	TGFb1_2	61.4	IMR90p8
91.5	D10	2.21828383426737	TGFb1_2	61.4	IMR90p8
92.0	D10	2.22793687664131	TGFb1_2	61.4	IMR90p8
92.5	D10	1.94793258868708	TGFb1_2	61.4	IMR90p8
93.0	D10	1.75691646648454	TGFb1_2	61.4	IMR90p8
93.5	D10	1.798173973107	TGFb1_2	61.4	IMR90p8
94.0	D10	1.51355644951116	TGFb1_2	61.4	IMR90p8
94.5	D10	1.57440518660667	TGFb1_2	61.4	IMR90p8
95.0	D10	0.732023834988354	TGFb1_2	61.4	IMR90p8
55.0	E10	-2.04179656526765	TGFb1_2	59.0	IMR90p8
55.5	E10	-4.42389255807939	TGFb1_2	59.0	IMR90p8
56.0	E10	-4.08359313053575	TGFb1_2	59.0	IMR90p8
56.5	E10	-4.08359313053916	TGFb1_2	59.0	IMR90p8
57.0	E10	-4.0835931305121	TGFb1_2	59.0	IMR90p8
57.5	E10	-4.25826009838534	TGFb1_2	59.0	IMR90p8
58.0	E10	-3.31520776267803	TGFb1_2	59.0	IMR90p8
58.5	E10	-0.214377744111061	TGFb1_2	59.0	IMR90p8
59.0	E10	1.76362413355685	TGFb1_2	59.0	IMR90p8
59.5	E10	4.16329910041509	TGFb1_2	59.0	IMR90p8
60.0	E10	8.92382457219196	TGFb1_2	59.0	IMR90p8
60.5	E10	13.6065101907795	TGFb1_2	59.0	IMR90p8
61.0	E10	17.1047563138376	TGFb1_2	59.0	IMR90p8
61.5	E10	22.4383413156	TGFb1_2	59.0	IMR90p8
62.0	E10	27.4841385547727	TGFb1_2	59.0	IMR90p8
62.5	E10	30.5507782642733	TGFb1_2	59.0	IMR90p8
63.0	E10	34.9176242954334	TGFb1_2	59.0	IMR90p8
63.5	E10	41.545705366835	TGFb1_2	59.0	IMR90p8
64.0	E10	49.0947511071687	TGFb1_2	59.0	IMR90p8
64.5	E10	57.3052325527988	TGFb1_2	59.0	IMR90p8
65.0	E10	67.1935092175562	TGFb1_2	59.0	IMR90p8
65.5	E10	77.3135979781893	TGFb1_2	59.0	IMR90p8
66.0	E10	86.2138431609527	TGFb1_2	59.0	IMR90p8
66.5	E10	92.6578937097842	TGFb1_2	59.0	IMR90p8
67.0	E10	98.7592525641837	TGFb1_2	59.0	IMR90p8
67.5	E10	103.475726552802	TGFb1_2	59.0	IMR90p8
68.0	E10	105.553066987331	TGFb1_2	59.0	IMR90p8
68.5	E10	107.198576244874	TGFb1_2	59.0	IMR90p8
69.0	E10	108.830439238551	TGFb1_2	59.0	IMR90p8
69.5	E10	108.589459371333	TGFb1_2	59.0	IMR90p8
70.0	E10	108.738021195999	TGFb1_2	59.0	IMR90p8
70.5	E10	110.807426926995	TGFb1_2	59.0	IMR90p8
71.0	E10	111.263128978009	TGFb1_2	59.0	IMR90p8
71.5	E10	112.190158963928	TGFb1_2	59.0	IMR90p8
72.0	E10	114.457509002382	TGFb1_2	59.0	IMR90p8
72.5	E10	114.810243818759	TGFb1_2	59.0	IMR90p8
73.0	E10	113.948892415129	TGFb1_2	59.0	IMR90p8
73.5	E10	114.235188900458	TGFb1_2	59.0	IMR90p8
74.0	E10	114.043338223547	TGFb1_2	59.0	IMR90p8
74.5	E10	113.386891187926	TGFb1_2	59.0	IMR90p8
75.0	E10	113.772364251561	TGFb1_2	59.0	IMR90p8
75.5	E10	113.309627490167	TGFb1_2	59.0	IMR90p8
76.0	E10	112.509346906054	TGFb1_2	59.0	IMR90p8
76.5	E10	112.344923295546	TGFb1_2	59.0	IMR90p8
77.0	E10	111.576371447337	TGFb1_2	59.0	IMR90p8
77.5	E10	111.02359612386	TGFb1_2	59.0	IMR90p8
78.0	E10	113.734167437809	TGFb1_2	59.0	IMR90p8
78.5	E10	120.071485320005	TGFb1_2	59.0	IMR90p8
79.0	E10	137.183647173782	TGFb1_2	59.0	IMR90p8
79.5	E10	182.786593732803	TGFb1_2	59.0	IMR90p8
80.0	E10	255.628669890528	TGFb1_2	59.0	IMR90p8
80.5	E10	332.664901420956	TGFb1_2	59.0	IMR90p8
81.0	E10	399.660492108927	TGFb1_2	59.0	IMR90p8
81.5	E10	439.286338778835	TGFb1_2	59.0	IMR90p8
82.0	E10	418.498718192779	TGFb1_2	59.0	IMR90p8
82.5	E10	338.029863552501	TGFb1_2	59.0	IMR90p8
83.0	E10	238.594510889612	TGFb1_2	59.0	IMR90p8
83.5	E10	144.137148299597	TGFb1_2	59.0	IMR90p8
84.0	E10	65.8583737081988	TGFb1_2	59.0	IMR90p8
84.5	E10	19.9295576890704	TGFb1_2	59.0	IMR90p8
85.0	E10	5.56448928495132	TGFb1_2	59.0	IMR90p8
85.5	E10	3.67356971943292	TGFb1_2	59.0	IMR90p8
86.0	E10	3.41332206088958	TGFb1_2	59.0	IMR90p8
86.5	E10	2.77364729075879	TGFb1_2	59.0	IMR90p8
87.0	E10	1.91096274423603	TGFb1_2	59.0	IMR90p8
87.5	E10	2.07470761324419	TGFb1_2	59.0	IMR90p8
88.0	E10	2.42387275703078	TGFb1_2	59.0	IMR90p8
88.5	E10	2.47529044173575	TGFb1_2	59.0	IMR90p8
89.0	E10	2.5972032470122	TGFb1_2	59.0	IMR90p8
89.5	E10	2.94397391772196	TGFb1_2	59.0	IMR90p8
90.0	E10	2.67028155167884	TGFb1_2	59.0	IMR90p8
90.5	E10	2.08954803451752	TGFb1_2	59.0	IMR90p8
91.0	E10	1.90260490436947	TGFb1_2	59.0	IMR90p8
91.5	E10	1.81400326671996	TGFb1_2	59.0	IMR90p8
92.0	E10	1.90140093989135	TGFb1_2	59.0	IMR90p8
92.5	E10	2.17487955294769	TGFb1_2	59.0	IMR90p8
93.0	E10	2.21957094312108	TGFb1_2	59.0	IMR90p8
93.5	E10	1.66189568893765	TGFb1_2	59.0	IMR90p8
94.0	E10	1.41729238314747	TGFb1_2	59.0	IMR90p8
94.5	E10	0.291382373743545	TGFb1_2	59.0	IMR90p8
95.0	E10	-0.549391807092888	TGFb1_2	59.0	IMR90p8
55.0	F10	-7.49357131092484	TGFb1_2	57.0	IMR90p8
55.5	F10	-16.236071173671	TGFb1_2	57.0	IMR90p8
56.0	F10	-14.9871426218501	TGFb1_2	57.0	IMR90p8
56.5	F10	-14.9871426218502	TGFb1_2	57.0	IMR90p8
57.0	F10	-14.9871426218525	TGFb1_2	57.0	IMR90p8
57.5	F10	-15.4195561755124	TGFb1_2	57.0	IMR90p8
58.0	F10	-12.7632505694027	TGFb1_2	57.0	IMR90p8
58.5	F10	-7.5812057784085	TGFb1_2	57.0	IMR90p8
59.0	F10	-2.7803321143175	TGFb1_2	57.0	IMR90p8
59.5	F10	2.60920227330666	TGFb1_2	57.0	IMR90p8
60.0	F10	7.26850222534847	TGFb1_2	57.0	IMR90p8
60.5	F10	11.5078517162535	TGFb1_2	57.0	IMR90p8
61.0	F10	16.2362531366382	TGFb1_2	57.0	IMR90p8
61.5	F10	20.5857793834657	TGFb1_2	57.0	IMR90p8
62.0	F10	24.1845537133833	TGFb1_2	57.0	IMR90p8
62.5	F10	27.9424448068356	TGFb1_2	57.0	IMR90p8
63.0	F10	31.3078253300301	TGFb1_2	57.0	IMR90p8
63.5	F10	34.4325793188641	TGFb1_2	57.0	IMR90p8
64.0	F10	39.5687827288549	TGFb1_2	57.0	IMR90p8
64.5	F10	46.7301354534977	TGFb1_2	57.0	IMR90p8
65.0	F10	55.1399292962594	TGFb1_2	57.0	IMR90p8
65.5	F10	65.7168133878139	TGFb1_2	57.0	IMR90p8
66.0	F10	77.3213876286017	TGFb1_2	57.0	IMR90p8
66.5	F10	86.9251755765326	TGFb1_2	57.0	IMR90p8
67.0	F10	94.5444725637495	TGFb1_2	57.0	IMR90p8
67.5	F10	100.279786776412	TGFb1_2	57.0	IMR90p8
68.0	F10	102.663646374913	TGFb1_2	57.0	IMR90p8
68.5	F10	102.618327366796	TGFb1_2	57.0	IMR90p8
69.0	F10	102.128697183875	TGFb1_2	57.0	IMR90p8
69.5	F10	101.397442190515	TGFb1_2	57.0	IMR90p8
70.0	F10	100.342496196898	TGFb1_2	57.0	IMR90p8
70.5	F10	100.271460874418	TGFb1_2	57.0	IMR90p8
71.0	F10	101.566508789005	TGFb1_2	57.0	IMR90p8
71.5	F10	102.751352107965	TGFb1_2	57.0	IMR90p8
72.0	F10	103.796934285533	TGFb1_2	57.0	IMR90p8
72.5	F10	105.75118146083	TGFb1_2	57.0	IMR90p8
73.0	F10	107.162296002928	TGFb1_2	57.0	IMR90p8
73.5	F10	106.990342362262	TGFb1_2	57.0	IMR90p8
74.0	F10	106.954804805812	TGFb1_2	57.0	IMR90p8
74.5	F10	106.863438127184	TGFb1_2	57.0	IMR90p8
75.0	F10	105.458944655572	TGFb1_2	57.0	IMR90p8
75.5	F10	104.243460507991	TGFb1_2	57.0	IMR90p8
76.0	F10	104.294419037095	TGFb1_2	57.0	IMR90p8
76.5	F10	104.30491483266	TGFb1_2	57.0	IMR90p8
77.0	F10	104.065639366987	TGFb1_2	57.0	IMR90p8
77.5	F10	104.923588486432	TGFb1_2	57.0	IMR90p8
78.0	F10	107.152977801395	TGFb1_2	57.0	IMR90p8
78.5	F10	111.565523008612	TGFb1_2	57.0	IMR90p8
79.0	F10	125.284118978296	TGFb1_2	57.0	IMR90p8
79.5	F10	163.96574669229	TGFb1_2	57.0	IMR90p8
80.0	F10	227.799176646077	TGFb1_2	57.0	IMR90p8
80.5	F10	296.352876488734	TGFb1_2	57.0	IMR90p8
81.0	F10	356.054331509242	TGFb1_2	57.0	IMR90p8
81.5	F10	393.125393350438	TGFb1_2	57.0	IMR90p8
82.0	F10	376.75476584575	TGFb1_2	57.0	IMR90p8
82.5	F10	304.724335995302	TGFb1_2	57.0	IMR90p8
83.0	F10	215.167477991119	TGFb1_2	57.0	IMR90p8
83.5	F10	130.778893335454	TGFb1_2	57.0	IMR90p8
84.0	F10	59.2050390861205	TGFb1_2	57.0	IMR90p8
84.5	F10	16.3289764055885	TGFb1_2	57.0	IMR90p8
85.0	F10	3.7534302707133	TGFb1_2	57.0	IMR90p8
85.5	F10	2.59893958655033	TGFb1_2	57.0	IMR90p8
86.0	F10	2.31182889707389	TGFb1_2	57.0	IMR90p8
86.5	F10	2.5194562734103	TGFb1_2	57.0	IMR90p8
87.0	F10	2.65707079258857	TGFb1_2	57.0	IMR90p8
87.5	F10	2.29115595537093	TGFb1_2	57.0	IMR90p8
88.0	F10	1.74621293415322	TGFb1_2	57.0	IMR90p8
88.5	F10	1.570129281037	TGFb1_2	57.0	IMR90p8
89.0	F10	1.73120321895937	TGFb1_2	57.0	IMR90p8
89.5	F10	1.96603231284155	TGFb1_2	57.0	IMR90p8
90.0	F10	2.44177108607948	TGFb1_2	57.0	IMR90p8
90.5	F10	3.04653322713432	TGFb1_2	57.0	IMR90p8
91.0	F10	3.00400264539212	TGFb1_2	57.0	IMR90p8
91.5	F10	2.71058722261188	TGFb1_2	57.0	IMR90p8
92.0	F10	2.51498478203331	TGFb1_2	57.0	IMR90p8
92.5	F10	2.01905085613549	TGFb1_2	57.0	IMR90p8
93.0	F10	1.91202350672756	TGFb1_2	57.0	IMR90p8
93.5	F10	2.13635482195588	TGFb1_2	57.0	IMR90p8
94.0	F10	2.03198192168048	TGFb1_2	57.0	IMR90p8
94.5	F10	2.17380862074316	TGFb1_2	57.0	IMR90p8
95.0	F10	1.05331849240048	TGFb1_2	57.0	IMR90p8
55.0	G10	-10.8068039839258	TGFb1_2	55.7	IMR90p8
55.5	G10	-23.4147419651721	TGFb1_2	55.7	IMR90p8
56.0	G10	-21.6136079678512	TGFb1_2	55.7	IMR90p8
56.5	G10	-21.613607967845	TGFb1_2	55.7	IMR90p8
57.0	G10	-21.6136079678932	TGFb1_2	55.7	IMR90p8
57.5	G10	-22.0880201633357	TGFb1_2	55.7	IMR90p8
58.0	G10	-19.2650678858444	TGFb1_2	55.7	IMR90p8
58.5	G10	-12.9162123031891	TGFb1_2	55.7	IMR90p8
59.0	G10	-7.28701030952436	TGFb1_2	55.7	IMR90p8
59.5	G10	-0.818026525486516	TGFb1_2	55.7	IMR90p8
60.0	G10	4.57985761347072	TGFb1_2	55.7	IMR90p8
60.5	G10	9.74180994674464	TGFb1_2	55.7	IMR90p8
61.0	G10	15.6318356458402	TGFb1_2	55.7	IMR90p8
61.5	G10	20.5055177075844	TGFb1_2	55.7	IMR90p8
62.0	G10	24.6033277701638	TGFb1_2	55.7	IMR90p8
62.5	G10	27.9325019368484	TGFb1_2	55.7	IMR90p8
63.0	G10	29.5012147607613	TGFb1_2	55.7	IMR90p8
63.5	G10	30.9931489690349	TGFb1_2	55.7	IMR90p8
64.0	G10	33.9454569649309	TGFb1_2	55.7	IMR90p8
64.5	G10	37.3385624752705	TGFb1_2	55.7	IMR90p8
65.0	G10	43.5744814217328	TGFb1_2	55.7	IMR90p8
65.5	G10	54.0757245841163	TGFb1_2	55.7	IMR90p8
66.0	G10	65.0733014866044	TGFb1_2	55.7	IMR90p8
66.5	G10	75.0572395526922	TGFb1_2	55.7	IMR90p8
67.0	G10	85.3726396545396	TGFb1_2	55.7	IMR90p8
67.5	G10	93.1770220410453	TGFb1_2	55.7	IMR90p8
68.0	G10	96.0539677263447	TGFb1_2	55.7	IMR90p8
68.5	G10	97.042795679332	TGFb1_2	55.7	IMR90p8
69.0	G10	97.6987971424059	TGFb1_2	55.7	IMR90p8
69.5	G10	96.0561253169428	TGFb1_2	55.7	IMR90p8
70.0	G10	93.1922473560558	TGFb1_2	55.7	IMR90p8
70.5	G10	92.0980717027637	TGFb1_2	55.7	IMR90p8
71.0	G10	91.875570819276	TGFb1_2	55.7	IMR90p8
71.5	G10	90.9253867477198	TGFb1_2	55.7	IMR90p8
72.0	G10	91.3520396519792	TGFb1_2	55.7	IMR90p8
72.5	G10	93.4131979125973	TGFb1_2	55.7	IMR90p8
73.0	G10	95.5552988480906	TGFb1_2	55.7	IMR90p8
73.5	G10	97.0570772672179	TGFb1_2	55.7	IMR90p8
74.0	G10	98.5165037118913	TGFb1_2	55.7	IMR90p8
74.5	G10	99.5135225380965	TGFb1_2	55.7	IMR90p8
75.0	G10	99.7785731409334	TGFb1_2	55.7	IMR90p8
75.5	G10	98.9802094654184	TGFb1_2	55.7	IMR90p8
76.0	G10	98.3418242574739	TGFb1_2	55.7	IMR90p8
76.5	G10	98.4854076174752	TGFb1_2	55.7	IMR90p8
77.0	G10	98.6815573664396	TGFb1_2	55.7	IMR90p8
77.5	G10	98.878037516947	TGFb1_2	55.7	IMR90p8
78.0	G10	99.7123189254219	TGFb1_2	55.7	IMR90p8
78.5	G10	102.694059805293	TGFb1_2	55.7	IMR90p8
79.0	G10	113.045952874999	TGFb1_2	55.7	IMR90p8
79.5	G10	144.046754011122	TGFb1_2	55.7	IMR90p8
80.0	G10	198.692626499464	TGFb1_2	55.7	IMR90p8
80.5	G10	259.809155425184	TGFb1_2	55.7	IMR90p8
81.0	G10	312.587506848605	TGFb1_2	55.7	IMR90p8
81.5	G10	346.577021718765	TGFb1_2	55.7	IMR90p8
82.0	G10	335.287421185786	TGFb1_2	55.7	IMR90p8
82.5	G10	272.687404019784	TGFb1_2	55.7	IMR90p8
83.0	G10	192.765547075	TGFb1_2	55.7	IMR90p8
83.5	G10	118.552830891102	TGFb1_2	55.7	IMR90p8
84.0	G10	55.0577273939929	TGFb1_2	55.7	IMR90p8
84.5	G10	15.9414000190081	TGFb1_2	55.7	IMR90p8
85.0	G10	4.4467902875287	TGFb1_2	55.7	IMR90p8
85.5	G10	3.45401465561878	TGFb1_2	55.7	IMR90p8
86.0	G10	2.8075403681832	TGFb1_2	55.7	IMR90p8
86.5	G10	2.37186822218899	TGFb1_2	55.7	IMR90p8
87.0	G10	2.09972399503272	TGFb1_2	55.7	IMR90p8
87.5	G10	1.76388536458057	TGFb1_2	55.7	IMR90p8
88.0	G10	1.46516574255969	TGFb1_2	55.7	IMR90p8
88.5	G10	1.43498599848749	TGFb1_2	55.7	IMR90p8
89.0	G10	1.63363428096233	TGFb1_2	55.7	IMR90p8
89.5	G10	1.57793122206562	TGFb1_2	55.7	IMR90p8
90.0	G10	1.87415557131118	TGFb1_2	55.7	IMR90p8
90.5	G10	2.53005514037301	TGFb1_2	55.7	IMR90p8
91.0	G10	2.70542272320284	TGFb1_2	55.7	IMR90p8
91.5	G10	2.67888907292098	TGFb1_2	55.7	IMR90p8
92.0	G10	2.95160383520448	TGFb1_2	55.7	IMR90p8
92.5	G10	2.79584613824295	TGFb1_2	55.7	IMR90p8
93.0	G10	2.16062523904458	TGFb1_2	55.7	IMR90p8
93.5	G10	1.72252439689674	TGFb1_2	55.7	IMR90p8
94.0	G10	1.45923244141937	TGFb1_2	55.7	IMR90p8
94.5	G10	1.06539342518687	TGFb1_2	55.7	IMR90p8
95.0	G10	0.363614228933841	TGFb1_2	55.7	IMR90p8
55.0	H10	-12.3044112609609	TGFb1_2	55.0	IMR90p8
55.5	H10	-26.6595577320829	TGFb1_2	55.0	IMR90p8
56.0	H10	-24.6088225219236	TGFb1_2	55.0	IMR90p8
56.5	H10	-24.6088225219233	TGFb1_2	55.0	IMR90p8
57.0	H10	-24.608822521919	TGFb1_2	55.0	IMR90p8
57.5	H10	-25.1246843838676	TGFb1_2	55.0	IMR90p8
58.0	H10	-22.1945730111555	TGFb1_2	55.0	IMR90p8
58.5	H10	-14.4204663864098	TGFb1_2	55.0	IMR90p8
59.0	H10	-6.56559545721905	TGFb1_2	55.0	IMR90p8
59.5	H10	0.875210862176118	TGFb1_2	55.0	IMR90p8
60.0	H10	7.15534950236349	TGFb1_2	55.0	IMR90p8
60.5	H10	12.8888614626102	TGFb1_2	55.0	IMR90p8
61.0	H10	17.9195705336152	TGFb1_2	55.0	IMR90p8
61.5	H10	21.5295348031328	TGFb1_2	55.0	IMR90p8
62.0	H10	24.2434955036549	TGFb1_2	55.0	IMR90p8
62.5	H10	26.3084287436161	TGFb1_2	55.0	IMR90p8
63.0	H10	28.0762200436899	TGFb1_2	55.0	IMR90p8
63.5	H10	29.4353687368572	TGFb1_2	55.0	IMR90p8
64.0	H10	31.3098685665321	TGFb1_2	55.0	IMR90p8
64.5	H10	34.3939671481598	TGFb1_2	55.0	IMR90p8
65.0	H10	39.808163342132	TGFb1_2	55.0	IMR90p8
65.5	H10	47.5722394968319	TGFb1_2	55.0	IMR90p8
66.0	H10	56.9540867703751	TGFb1_2	55.0	IMR90p8
66.5	H10	66.8068700613976	TGFb1_2	55.0	IMR90p8
67.0	H10	76.1381386959471	TGFb1_2	55.0	IMR90p8
67.5	H10	83.0102914901595	TGFb1_2	55.0	IMR90p8
68.0	H10	87.0457326538582	TGFb1_2	55.0	IMR90p8
68.5	H10	89.3387271692279	TGFb1_2	55.0	IMR90p8
69.0	H10	89.9991043696996	TGFb1_2	55.0	IMR90p8
69.5	H10	89.5046463742802	TGFb1_2	55.0	IMR90p8
70.0	H10	88.9547979559615	TGFb1_2	55.0	IMR90p8
70.5	H10	87.771925924011	TGFb1_2	55.0	IMR90p8
71.0	H10	85.9038871302471	TGFb1_2	55.0	IMR90p8
71.5	H10	85.1829512038054	TGFb1_2	55.0	IMR90p8
72.0	H10	85.2680528566109	TGFb1_2	55.0	IMR90p8
72.5	H10	85.5043452078007	TGFb1_2	55.0	IMR90p8
73.0	H10	87.0531499173156	TGFb1_2	55.0	IMR90p8
73.5	H10	89.4047022378243	TGFb1_2	55.0	IMR90p8
74.0	H10	91.408507499085	TGFb1_2	55.0	IMR90p8
74.5	H10	92.5775739895983	TGFb1_2	55.0	IMR90p8
75.0	H10	92.7042485907106	TGFb1_2	55.0	IMR90p8
75.5	H10	92.1978492567375	TGFb1_2	55.0	IMR90p8
76.0	H10	91.5188045651831	TGFb1_2	55.0	IMR90p8
76.5	H10	89.9407819568062	TGFb1_2	55.0	IMR90p8
77.0	H10	88.5681266258813	TGFb1_2	55.0	IMR90p8
77.5	H10	88.9345859852818	TGFb1_2	55.0	IMR90p8
78.0	H10	90.2014379048817	TGFb1_2	55.0	IMR90p8
78.5	H10	93.298000219335	TGFb1_2	55.0	IMR90p8
79.0	H10	102.899021776323	TGFb1_2	55.0	IMR90p8
79.5	H10	130.013555672312	TGFb1_2	55.0	IMR90p8
80.0	H10	179.204738244038	TGFb1_2	55.0	IMR90p8
80.5	H10	235.549700844793	TGFb1_2	55.0	IMR90p8
81.0	H10	285.259815250152	TGFb1_2	55.0	IMR90p8
81.5	H10	319.628530227145	TGFb1_2	55.0	IMR90p8
82.0	H10	315.146947828517	TGFb1_2	55.0	IMR90p8
82.5	H10	261.374412947862	TGFb1_2	55.0	IMR90p8
83.0	H10	187.620306363406	TGFb1_2	55.0	IMR90p8
83.5	H10	117.705868040278	TGFb1_2	55.0	IMR90p8
84.0	H10	56.961120269724	TGFb1_2	55.0	IMR90p8
84.5	H10	17.6251227294391	TGFb1_2	55.0	IMR90p8
85.0	H10	4.50143996531671	TGFb1_2	55.0	IMR90p8
85.5	H10	3.37496689218369	TGFb1_2	55.0	IMR90p8
86.0	H10	2.84998584455877	TGFb1_2	55.0	IMR90p8
86.5	H10	2.61652585919467	TGFb1_2	55.0	IMR90p8
87.0	H10	2.09821861450973	TGFb1_2	55.0	IMR90p8
87.5	H10	1.71533907149194	TGFb1_2	55.0	IMR90p8
88.0	H10	1.56636022916723	TGFb1_2	55.0	IMR90p8
88.5	H10	1.44791589021725	TGFb1_2	55.0	IMR90p8
89.0	H10	1.11701893014902	TGFb1_2	55.0	IMR90p8
89.5	H10	1.46228579881722	TGFb1_2	55.0	IMR90p8
90.0	H10	1.99771454867607	TGFb1_2	55.0	IMR90p8
90.5	H10	2.03224240528994	TGFb1_2	55.0	IMR90p8
91.0	H10	2.62002413888723	TGFb1_2	55.0	IMR90p8
91.5	H10	3.14512049339857	TGFb1_2	55.0	IMR90p8
92.0	H10	2.8892370484225	TGFb1_2	55.0	IMR90p8
92.5	H10	2.59295367491848	TGFb1_2	55.0	IMR90p8
93.0	H10	2.16202745714128	TGFb1_2	55.0	IMR90p8
93.5	H10	1.26134265058829	TGFb1_2	55.0	IMR90p8
94.0	H10	0.854766501276913	TGFb1_2	55.0	IMR90p8
94.5	H10	0.448103878060806	TGFb1_2	55.0	IMR90p8
95.0	H10	0.0012412751206056	TGFb1_2	55.0	IMR90p8
