# Supplementary material for: Primer PICKR: literature-mined scoring platform for robust RT–qPCR primers
Source: Nat Commun. 2026 May 28;17:6938. doi: 10.1038/s41467-026-73648-2 (PMC13388996; doi:10.1038/s41467-026-73648-2)
Supplement: Supplementary file 11 — Source Data [file 41467_2026_73648_MOESM11_ESM.zip › Suppl_Fig_S12/melting_curve_data_FN1_2.csv]

Temperature	Well	Derivative	Target	melt temp	Replicate
55.0	A2	12.1594698057265	FN1_2	65.0	IMR90p11
55.5	A2	26.345517912408	FN1_2	65.0	IMR90p11
56.0	A2	24.3189396114535	FN1_2	65.0	IMR90p11
56.5	A2	24.318939611455	FN1_2	65.0	IMR90p11
57.0	A2	24.3189396114423	FN1_2	65.0	IMR90p11
57.5	A2	24.1966193911924	FN1_2	65.0	IMR90p11
58.0	A2	24.8046499714272	FN1_2	65.0	IMR90p11
58.5	A2	27.374658211471	FN1_2	65.0	IMR90p11
59.0	A2	29.0426521562621	FN1_2	65.0	IMR90p11
59.5	A2	29.6196273107228	FN1_2	65.0	IMR90p11
60.0	A2	31.1611078175545	FN1_2	65.0	IMR90p11
60.5	A2	32.9732168445909	FN1_2	65.0	IMR90p11
61.0	A2	34.3655925599678	FN1_2	65.0	IMR90p11
61.5	A2	36.2856966855771	FN1_2	65.0	IMR90p11
62.0	A2	38.6225737343503	FN1_2	65.0	IMR90p11
62.5	A2	39.888947926898	FN1_2	65.0	IMR90p11
63.0	A2	40.8679694687049	FN1_2	65.0	IMR90p11
63.5	A2	42.6260100846813	FN1_2	65.0	IMR90p11
64.0	A2	46.2588561957848	FN1_2	65.0	IMR90p11
64.5	A2	52.8834280822992	FN1_2	65.0	IMR90p11
65.0	A2	62.8099307139096	FN1_2	65.0	IMR90p11
65.5	A2	75.0436992216316	FN1_2	65.0	IMR90p11
66.0	A2	88.5121648426123	FN1_2	65.0	IMR90p11
66.5	A2	100.500078392522	FN1_2	65.0	IMR90p11
67.0	A2	108.637873305254	FN1_2	65.0	IMR90p11
67.5	A2	113.986107046972	FN1_2	65.0	IMR90p11
68.0	A2	117.20267896403	FN1_2	65.0	IMR90p11
68.5	A2	117.673811255959	FN1_2	65.0	IMR90p11
69.0	A2	117.280788193189	FN1_2	65.0	IMR90p11
69.5	A2	118.011479721751	FN1_2	65.0	IMR90p11
70.0	A2	117.984112492766	FN1_2	65.0	IMR90p11
70.5	A2	117.32134321597	FN1_2	65.0	IMR90p11
71.0	A2	117.541887942874	FN1_2	65.0	IMR90p11
71.5	A2	117.611247166734	FN1_2	65.0	IMR90p11
72.0	A2	117.085845666502	FN1_2	65.0	IMR90p11
72.5	A2	117.774217411589	FN1_2	65.0	IMR90p11
73.0	A2	118.866256321439	FN1_2	65.0	IMR90p11
73.5	A2	118.640172243271	FN1_2	65.0	IMR90p11
74.0	A2	118.870474773331	FN1_2	65.0	IMR90p11
74.5	A2	119.615325669362	FN1_2	65.0	IMR90p11
75.0	A2	120.002114905109	FN1_2	65.0	IMR90p11
75.5	A2	125.206286720772	FN1_2	65.0	IMR90p11
76.0	A2	152.377245410308	FN1_2	65.0	IMR90p11
76.5	A2	220.931341487426	FN1_2	65.0	IMR90p11
77.0	A2	326.907695758309	FN1_2	65.0	IMR90p11
77.5	A2	445.256479043791	FN1_2	65.0	IMR90p11
78.0	A2	552.150721392672	FN1_2	65.0	IMR90p11
78.5	A2	612.939996912059	FN1_2	65.0	IMR90p11
79.0	A2	585.576033076221	FN1_2	65.0	IMR90p11
79.5	A2	477.769186015454	FN1_2	65.0	IMR90p11
80.0	A2	339.049071240582	FN1_2	65.0	IMR90p11
80.5	A2	203.569701433155	FN1_2	65.0	IMR90p11
81.0	A2	92.9326772930095	FN1_2	65.0	IMR90p11
81.5	A2	28.7186079564	FN1_2	65.0	IMR90p11
82.0	A2	7.05174798720367	FN1_2	65.0	IMR90p11
82.5	A2	3.52616175711336	FN1_2	65.0	IMR90p11
83.0	A2	3.32109183761781	FN1_2	65.0	IMR90p11
83.5	A2	3.2622751050107	FN1_2	65.0	IMR90p11
84.0	A2	3.19876952218664	FN1_2	65.0	IMR90p11
84.5	A2	2.93343454858854	FN1_2	65.0	IMR90p11
85.0	A2	2.81147948546595	FN1_2	65.0	IMR90p11
85.5	A2	2.85913333502594	FN1_2	65.0	IMR90p11
86.0	A2	2.89566239601419	FN1_2	65.0	IMR90p11
86.5	A2	2.65037094026906	FN1_2	65.0	IMR90p11
87.0	A2	2.58537481982671	FN1_2	65.0	IMR90p11
87.5	A2	2.37515306376787	FN1_2	65.0	IMR90p11
88.0	A2	1.89486279456702	FN1_2	65.0	IMR90p11
88.5	A2	1.20985601147157	FN1_2	65.0	IMR90p11
89.0	A2	1.01821058992641	FN1_2	65.0	IMR90p11
89.5	A2	1.02720642947384	FN1_2	65.0	IMR90p11
90.0	A2	1.1995849042201	FN1_2	65.0	IMR90p11
90.5	A2	1.41792293201075	FN1_2	65.0	IMR90p11
91.0	A2	1.9301952647736	FN1_2	65.0	IMR90p11
91.5	A2	2.53101296300798	FN1_2	65.0	IMR90p11
92.0	A2	2.65751985811659	FN1_2	65.0	IMR90p11
92.5	A2	2.45525985809718	FN1_2	65.0	IMR90p11
93.0	A2	2.38777671820418	FN1_2	65.0	IMR90p11
93.5	A2	2.85034287260214	FN1_2	65.0	IMR90p11
94.0	A2	2.47330147348998	FN1_2	65.0	IMR90p11
94.5	A2	3.88985405149037	FN1_2	65.0	IMR90p11
95.0	A2	2.52045143785676	FN1_2	65.0	IMR90p11
55.0	B2	15.4127751297982	FN1_2	64.5	IMR90p11
55.5	B2	33.3943461145615	FN1_2	64.5	IMR90p11
56.0	B2	30.8255502595944	FN1_2	64.5	IMR90p11
56.5	B2	30.8255502595899	FN1_2	64.5	IMR90p11
57.0	B2	30.8255502596307	FN1_2	64.5	IMR90p11
57.5	B2	30.7085831131089	FN1_2	64.5	IMR90p11
58.0	B2	31.5729163244648	FN1_2	64.5	IMR90p11
58.5	B2	31.857742248908	FN1_2	64.5	IMR90p11
59.0	B2	32.8308824343172	FN1_2	64.5	IMR90p11
59.5	B2	34.9171586951926	FN1_2	64.5	IMR90p11
60.0	B2	36.2236459036434	FN1_2	64.5	IMR90p11
60.5	B2	37.6105749294123	FN1_2	64.5	IMR90p11
61.0	B2	39.548278059593	FN1_2	64.5	IMR90p11
61.5	B2	40.4069685882347	FN1_2	64.5	IMR90p11
62.0	B2	40.0874883750985	FN1_2	64.5	IMR90p11
62.5	B2	40.2299995829322	FN1_2	64.5	IMR90p11
63.0	B2	40.3023576830507	FN1_2	64.5	IMR90p11
63.5	B2	40.5884054673144	FN1_2	64.5	IMR90p11
64.0	B2	43.3052358586717	FN1_2	64.5	IMR90p11
64.5	B2	49.5822716319843	FN1_2	64.5	IMR90p11
65.0	B2	57.8223549358831	FN1_2	64.5	IMR90p11
65.5	B2	68.3129593363961	FN1_2	64.5	IMR90p11
66.0	B2	80.8453618554041	FN1_2	64.5	IMR90p11
66.5	B2	92.1629601081905	FN1_2	64.5	IMR90p11
67.0	B2	100.806256130509	FN1_2	64.5	IMR90p11
67.5	B2	107.601500968058	FN1_2	64.5	IMR90p11
68.0	B2	111.912529688196	FN1_2	64.5	IMR90p11
68.5	B2	113.902476777786	FN1_2	64.5	IMR90p11
69.0	B2	115.143918290688	FN1_2	64.5	IMR90p11
69.5	B2	116.175088265558	FN1_2	64.5	IMR90p11
70.0	B2	116.921890377369	FN1_2	64.5	IMR90p11
70.5	B2	117.352950490547	FN1_2	64.5	IMR90p11
71.0	B2	117.445080771426	FN1_2	64.5	IMR90p11
71.5	B2	117.934560769796	FN1_2	64.5	IMR90p11
72.0	B2	118.292066546899	FN1_2	64.5	IMR90p11
72.5	B2	118.647023301838	FN1_2	64.5	IMR90p11
73.0	B2	119.386716897052	FN1_2	64.5	IMR90p11
73.5	B2	120.019647597896	FN1_2	64.5	IMR90p11
74.0	B2	119.85610700813	FN1_2	64.5	IMR90p11
74.5	B2	119.612506599173	FN1_2	64.5	IMR90p11
75.0	B2	120.214433265702	FN1_2	64.5	IMR90p11
75.5	B2	125.030062113664	FN1_2	64.5	IMR90p11
76.0	B2	149.098432711679	FN1_2	64.5	IMR90p11
76.5	B2	214.178273983081	FN1_2	64.5	IMR90p11
77.0	B2	320.087571590397	FN1_2	64.5	IMR90p11
77.5	B2	441.706736215393	FN1_2	64.5	IMR90p11
78.0	B2	554.917664427483	FN1_2	64.5	IMR90p11
78.5	B2	626.192294980576	FN1_2	64.5	IMR90p11
79.0	B2	611.178295879655	FN1_2	64.5	IMR90p11
79.5	B2	510.228096979408	FN1_2	64.5	IMR90p11
80.0	B2	370.414460826341	FN1_2	64.5	IMR90p11
80.5	B2	229.65386890722	FN1_2	64.5	IMR90p11
81.0	B2	111.511826595209	FN1_2	64.5	IMR90p11
81.5	B2	38.7116583369464	FN1_2	64.5	IMR90p11
82.0	B2	10.8195060409278	FN1_2	64.5	IMR90p11
82.5	B2	4.74780916823852	FN1_2	64.5	IMR90p11
83.0	B2	3.72637416351625	FN1_2	64.5	IMR90p11
83.5	B2	3.1333370661377	FN1_2	64.5	IMR90p11
84.0	B2	2.74599908512545	FN1_2	64.5	IMR90p11
84.5	B2	2.43897572857094	FN1_2	64.5	IMR90p11
85.0	B2	2.36922823554431	FN1_2	64.5	IMR90p11
85.5	B2	2.36948432172318	FN1_2	64.5	IMR90p11
86.0	B2	2.63770626334582	FN1_2	64.5	IMR90p11
86.5	B2	2.76389890667087	FN1_2	64.5	IMR90p11
87.0	B2	2.76726154385079	FN1_2	64.5	IMR90p11
87.5	B2	2.8743620438799	FN1_2	64.5	IMR90p11
88.0	B2	2.90289746737045	FN1_2	64.5	IMR90p11
88.5	B2	2.18537549058806	FN1_2	64.5	IMR90p11
89.0	B2	1.38514399785055	FN1_2	64.5	IMR90p11
89.5	B2	1.32812519546229	FN1_2	64.5	IMR90p11
90.0	B2	1.29622188556164	FN1_2	64.5	IMR90p11
90.5	B2	0.788294139699701	FN1_2	64.5	IMR90p11
91.0	B2	0.907878487286666	FN1_2	64.5	IMR90p11
91.5	B2	1.59864401273495	FN1_2	64.5	IMR90p11
92.0	B2	1.76407039133574	FN1_2	64.5	IMR90p11
92.5	B2	2.06603727613492	FN1_2	64.5	IMR90p11
93.0	B2	2.85408866711606	FN1_2	64.5	IMR90p11
93.5	B2	3.11555289512637	FN1_2	64.5	IMR90p11
94.0	B2	3.20539816963844	FN1_2	64.5	IMR90p11
94.5	B2	3.08249136356278	FN1_2	64.5	IMR90p11
95.0	B2	1.09955927319368	FN1_2	64.5	IMR90p11
55.0	C2	14.5619255078454	FN1_2	63.3	IMR90p11
55.5	C2	31.5508386003323	FN1_2	63.3	IMR90p11
56.0	C2	29.1238510156929	FN1_2	63.3	IMR90p11
56.5	C2	29.123851015682	FN1_2	63.3	IMR90p11
57.0	C2	29.1238510157712	FN1_2	63.3	IMR90p11
57.5	C2	28.9776164459812	FN1_2	63.3	IMR90p11
58.0	C2	29.8963345945618	FN1_2	63.3	IMR90p11
58.5	C2	31.4859769791534	FN1_2	63.3	IMR90p11
59.0	C2	33.1208909695239	FN1_2	63.3	IMR90p11
59.5	C2	34.8795734597434	FN1_2	63.3	IMR90p11
60.0	C2	37.197672495264	FN1_2	63.3	IMR90p11
60.5	C2	39.6118511163194	FN1_2	63.3	IMR90p11
61.0	C2	41.5797134079323	FN1_2	63.3	IMR90p11
61.5	C2	43.7523325069164	FN1_2	63.3	IMR90p11
62.0	C2	46.6314758775461	FN1_2	63.3	IMR90p11
62.5	C2	48.9810527864271	FN1_2	63.3	IMR90p11
63.0	C2	51.3404512904388	FN1_2	63.3	IMR90p11
63.5	C2	54.6230312398112	FN1_2	63.3	IMR90p11
64.0	C2	57.9746576669987	FN1_2	63.3	IMR90p11
64.5	C2	61.8747075788787	FN1_2	63.3	IMR90p11
65.0	C2	67.7200016399611	FN1_2	63.3	IMR90p11
65.5	C2	74.9462785350665	FN1_2	63.3	IMR90p11
66.0	C2	82.6779883516415	FN1_2	63.3	IMR90p11
66.5	C2	91.7970351865476	FN1_2	63.3	IMR90p11
67.0	C2	100.979931923634	FN1_2	63.3	IMR90p11
67.5	C2	108.792990788125	FN1_2	63.3	IMR90p11
68.0	C2	114.972106030136	FN1_2	63.3	IMR90p11
68.5	C2	120.017836290894	FN1_2	63.3	IMR90p11
69.0	C2	124.068273545146	FN1_2	63.3	IMR90p11
69.5	C2	127.083034784727	FN1_2	63.3	IMR90p11
70.0	C2	128.590960498243	FN1_2	63.3	IMR90p11
70.5	C2	129.319950161797	FN1_2	63.3	IMR90p11
71.0	C2	130.213947119327	FN1_2	63.3	IMR90p11
71.5	C2	129.432507179058	FN1_2	63.3	IMR90p11
72.0	C2	127.707464439074	FN1_2	63.3	IMR90p11
72.5	C2	127.574874281338	FN1_2	63.3	IMR90p11
73.0	C2	127.662911528662	FN1_2	63.3	IMR90p11
73.5	C2	126.277760514276	FN1_2	63.3	IMR90p11
74.0	C2	125.502534758465	FN1_2	63.3	IMR90p11
74.5	C2	125.754595185261	FN1_2	63.3	IMR90p11
75.0	C2	125.849287570918	FN1_2	63.3	IMR90p11
75.5	C2	130.955493244741	FN1_2	63.3	IMR90p11
76.0	C2	157.982727014483	FN1_2	63.3	IMR90p11
76.5	C2	228.053620242331	FN1_2	63.3	IMR90p11
77.0	C2	339.760280950084	FN1_2	63.3	IMR90p11
77.5	C2	469.000979953855	FN1_2	63.3	IMR90p11
78.0	C2	589.143282968387	FN1_2	63.3	IMR90p11
78.5	C2	663.080243173751	FN1_2	63.3	IMR90p11
79.0	C2	646.30427808037	FN1_2	63.3	IMR90p11
79.5	C2	539.804915701518	FN1_2	63.3	IMR90p11
80.0	C2	391.060517091007	FN1_2	63.3	IMR90p11
80.5	C2	241.558337733204	FN1_2	63.3	IMR90p11
81.0	C2	116.746234143584	FN1_2	63.3	IMR90p11
81.5	C2	39.6846253558258	FN1_2	63.3	IMR90p11
82.0	C2	10.5534041442976	FN1_2	63.3	IMR90p11
82.5	C2	4.82165370261322	FN1_2	63.3	IMR90p11
83.0	C2	3.77335781355924	FN1_2	63.3	IMR90p11
83.5	C2	3.44811190916386	FN1_2	63.3	IMR90p11
84.0	C2	3.08719212364468	FN1_2	63.3	IMR90p11
84.5	C2	2.30313944404793	FN1_2	63.3	IMR90p11
85.0	C2	2.62798801384702	FN1_2	63.3	IMR90p11
85.5	C2	3.1074514276745	FN1_2	63.3	IMR90p11
86.0	C2	3.00397615422247	FN1_2	63.3	IMR90p11
86.5	C2	2.84939759524156	FN1_2	63.3	IMR90p11
87.0	C2	2.57779191154941	FN1_2	63.3	IMR90p11
87.5	C2	1.90318071346979	FN1_2	63.3	IMR90p11
88.0	C2	1.63008383161878	FN1_2	63.3	IMR90p11
88.5	C2	1.40421524572395	FN1_2	63.3	IMR90p11
89.0	C2	1.37314769214692	FN1_2	63.3	IMR90p11
89.5	C2	1.79069233988906	FN1_2	63.3	IMR90p11
90.0	C2	1.96627491484975	FN1_2	63.3	IMR90p11
90.5	C2	1.92581097354645	FN1_2	63.3	IMR90p11
91.0	C2	2.06311931852429	FN1_2	63.3	IMR90p11
91.5	C2	2.00147838281396	FN1_2	63.3	IMR90p11
92.0	C2	1.96029311388997	FN1_2	63.3	IMR90p11
92.5	C2	1.80187996119173	FN1_2	63.3	IMR90p11
93.0	C2	1.74407661306191	FN1_2	63.3	IMR90p11
93.5	C2	1.46510650636003	FN1_2	63.3	IMR90p11
94.0	C2	1.24608627837642	FN1_2	63.3	IMR90p11
94.5	C2	0.364233795958171	FN1_2	63.3	IMR90p11
95.0	C2	-0.314056108166824	FN1_2	63.3	IMR90p11
55.0	D2	12.7452152210321	FN1_2	61.4	IMR90p11
55.5	D2	27.6146329789028	FN1_2	61.4	IMR90p11
56.0	D2	25.4904304420633	FN1_2	61.4	IMR90p11
56.5	D2	25.4904304420528	FN1_2	61.4	IMR90p11
57.0	D2	25.4904304421343	FN1_2	61.4	IMR90p11
57.5	D2	25.4220170274074	FN1_2	61.4	IMR90p11
58.0	D2	25.7618140254764	FN1_2	61.4	IMR90p11
58.5	D2	27.0259347519118	FN1_2	61.4	IMR90p11
59.0	D2	29.0765926408917	FN1_2	61.4	IMR90p11
59.5	D2	31.2743199706845	FN1_2	61.4	IMR90p11
60.0	D2	33.4077008194138	FN1_2	61.4	IMR90p11
60.5	D2	36.4061782914547	FN1_2	61.4	IMR90p11
61.0	D2	39.5878235989865	FN1_2	61.4	IMR90p11
61.5	D2	41.6114745104849	FN1_2	61.4	IMR90p11
62.0	D2	43.5658587725178	FN1_2	61.4	IMR90p11
62.5	D2	45.395940103961	FN1_2	61.4	IMR90p11
63.0	D2	46.3011552541597	FN1_2	61.4	IMR90p11
63.5	D2	46.7873789351104	FN1_2	61.4	IMR90p11
64.0	D2	47.9360478287873	FN1_2	61.4	IMR90p11
64.5	D2	50.7202452980716	FN1_2	61.4	IMR90p11
65.0	D2	55.4781184804903	FN1_2	61.4	IMR90p11
65.5	D2	62.4530565476548	FN1_2	61.4	IMR90p11
66.0	D2	72.2601947669765	FN1_2	61.4	IMR90p11
66.5	D2	83.2972082211264	FN1_2	61.4	IMR90p11
67.0	D2	93.5475469834404	FN1_2	61.4	IMR90p11
67.5	D2	102.243340069904	FN1_2	61.4	IMR90p11
68.0	D2	108.761812678772	FN1_2	61.4	IMR90p11
68.5	D2	112.57563284802	FN1_2	61.4	IMR90p11
69.0	D2	114.591364194654	FN1_2	61.4	IMR90p11
69.5	D2	115.466330599555	FN1_2	61.4	IMR90p11
70.0	D2	115.546600618742	FN1_2	61.4	IMR90p11
70.5	D2	115.406160467391	FN1_2	61.4	IMR90p11
71.0	D2	115.114910492406	FN1_2	61.4	IMR90p11
71.5	D2	115.5594617288	FN1_2	61.4	IMR90p11
72.0	D2	116.07839103467	FN1_2	61.4	IMR90p11
72.5	D2	116.886204543578	FN1_2	61.4	IMR90p11
73.0	D2	118.123305073307	FN1_2	61.4	IMR90p11
73.5	D2	119.082578149336	FN1_2	61.4	IMR90p11
74.0	D2	119.159826528261	FN1_2	61.4	IMR90p11
74.5	D2	119.477473668258	FN1_2	61.4	IMR90p11
75.0	D2	120.414148264768	FN1_2	61.4	IMR90p11
75.5	D2	124.320424419122	FN1_2	61.4	IMR90p11
76.0	D2	145.798772982851	FN1_2	61.4	IMR90p11
76.5	D2	206.799122482258	FN1_2	61.4	IMR90p11
77.0	D2	309.771653471348	FN1_2	61.4	IMR90p11
77.5	D2	433.793949652217	FN1_2	61.4	IMR90p11
78.0	D2	554.388790660306	FN1_2	61.4	IMR90p11
78.5	D2	636.175574711947	FN1_2	61.4	IMR90p11
79.0	D2	634.337087212264	FN1_2	61.4	IMR90p11
79.5	D2	543.116340927287	FN1_2	61.4	IMR90p11
80.0	D2	403.095010286934	FN1_2	61.4	IMR90p11
80.5	D2	255.960051390855	FN1_2	61.4	IMR90p11
81.0	D2	129.983659095792	FN1_2	61.4	IMR90p11
81.5	D2	47.863545870513	FN1_2	61.4	IMR90p11
82.0	D2	13.121699461755	FN1_2	61.4	IMR90p11
82.5	D2	5.35094894351801	FN1_2	61.4	IMR90p11
83.0	D2	4.06829287097406	FN1_2	61.4	IMR90p11
83.5	D2	3.05338638894222	FN1_2	61.4	IMR90p11
84.0	D2	2.90999533489577	FN1_2	61.4	IMR90p11
84.5	D2	2.33498245443053	FN1_2	61.4	IMR90p11
85.0	D2	1.79597531407154	FN1_2	61.4	IMR90p11
85.5	D2	2.20838951445603	FN1_2	61.4	IMR90p11
86.0	D2	2.38045734325584	FN1_2	61.4	IMR90p11
86.5	D2	1.74060098604605	FN1_2	61.4	IMR90p11
87.0	D2	1.75043992563383	FN1_2	61.4	IMR90p11
87.5	D2	1.77245767413302	FN1_2	61.4	IMR90p11
88.0	D2	1.64971676306692	FN1_2	61.4	IMR90p11
88.5	D2	2.24485994693555	FN1_2	61.4	IMR90p11
89.0	D2	3.01621780337678	FN1_2	61.4	IMR90p11
89.5	D2	2.71029865518932	FN1_2	61.4	IMR90p11
90.0	D2	2.52621749268525	FN1_2	61.4	IMR90p11
90.5	D2	2.3737925937952	FN1_2	61.4	IMR90p11
91.0	D2	1.32813170410486	FN1_2	61.4	IMR90p11
91.5	D2	0.947184122947647	FN1_2	61.4	IMR90p11
92.0	D2	1.62701813437513	FN1_2	61.4	IMR90p11
92.5	D2	1.70888810735352	FN1_2	61.4	IMR90p11
93.0	D2	1.80584146549751	FN1_2	61.4	IMR90p11
93.5	D2	1.97048097921953	FN1_2	61.4	IMR90p11
94.0	D2	1.56755548595027	FN1_2	61.4	IMR90p11
94.5	D2	0.162860728555529	FN1_2	61.4	IMR90p11
95.0	D2	-0.610731165082257	FN1_2	61.4	IMR90p11
55.0	E2	9.71655139630798	FN1_2	59.0	IMR90p11
55.5	E2	21.0525280253329	FN1_2	59.0	IMR90p11
56.0	E2	19.4331027926141	FN1_2	59.0	IMR90p11
56.5	E2	19.4331027926146	FN1_2	59.0	IMR90p11
57.0	E2	19.4331027926171	FN1_2	59.0	IMR90p11
57.5	E2	19.1690659865243	FN1_2	59.0	IMR90p11
58.0	E2	20.7761297909868	FN1_2	59.0	IMR90p11
58.5	E2	24.0873939395826	FN1_2	59.0	IMR90p11
59.0	E2	26.8422070306813	FN1_2	59.0	IMR90p11
59.5	E2	29.788657831172	FN1_2	59.0	IMR90p11
60.0	E2	31.9341671250015	FN1_2	59.0	IMR90p11
60.5	E2	33.634108581203	FN1_2	59.0	IMR90p11
61.0	E2	36.0565498930278	FN1_2	59.0	IMR90p11
61.5	E2	38.0654553872855	FN1_2	59.0	IMR90p11
62.0	E2	39.6754934568319	FN1_2	59.0	IMR90p11
62.5	E2	42.1280523188908	FN1_2	59.0	IMR90p11
63.0	E2	44.3339832097893	FN1_2	59.0	IMR90p11
63.5	E2	45.2909480543537	FN1_2	59.0	IMR90p11
64.0	E2	46.9766103825606	FN1_2	59.0	IMR90p11
64.5	E2	50.1552304583549	FN1_2	59.0	IMR90p11
65.0	E2	54.8313828515483	FN1_2	59.0	IMR90p11
65.5	E2	61.9224913931877	FN1_2	59.0	IMR90p11
66.0	E2	71.6803857652268	FN1_2	59.0	IMR90p11
66.5	E2	82.2758177834078	FN1_2	59.0	IMR90p11
67.0	E2	92.1709087575312	FN1_2	59.0	IMR90p11
67.5	E2	100.113563243093	FN1_2	59.0	IMR90p11
68.0	E2	105.489541737256	FN1_2	59.0	IMR90p11
68.5	E2	108.617091868646	FN1_2	59.0	IMR90p11
69.0	E2	110.305918300893	FN1_2	59.0	IMR90p11
69.5	E2	110.914735175453	FN1_2	59.0	IMR90p11
70.0	E2	111.423906976505	FN1_2	59.0	IMR90p11
70.5	E2	112.373236630723	FN1_2	59.0	IMR90p11
71.0	E2	112.90297876095	FN1_2	59.0	IMR90p11
71.5	E2	113.457825487909	FN1_2	59.0	IMR90p11
72.0	E2	114.677673740397	FN1_2	59.0	IMR90p11
72.5	E2	115.855703224091	FN1_2	59.0	IMR90p11
73.0	E2	116.742069579589	FN1_2	59.0	IMR90p11
73.5	E2	117.843799604316	FN1_2	59.0	IMR90p11
74.0	E2	118.582765341415	FN1_2	59.0	IMR90p11
74.5	E2	119.241678539089	FN1_2	59.0	IMR90p11
75.0	E2	119.873940478117	FN1_2	59.0	IMR90p11
75.5	E2	123.017020970185	FN1_2	59.0	IMR90p11
76.0	E2	141.484385409351	FN1_2	59.0	IMR90p11
76.5	E2	197.403291441583	FN1_2	59.0	IMR90p11
77.0	E2	294.878522322635	FN1_2	59.0	IMR90p11
77.5	E2	414.062782037404	FN1_2	59.0	IMR90p11
78.0	E2	530.534148601508	FN1_2	59.0	IMR90p11
78.5	E2	612.40262002026	FN1_2	59.0	IMR90p11
79.0	E2	615.112733562245	FN1_2	59.0	IMR90p11
79.5	E2	528.798511097403	FN1_2	59.0	IMR90p11
80.0	E2	394.119937429054	FN1_2	59.0	IMR90p11
80.5	E2	252.160909714586	FN1_2	59.0	IMR90p11
81.0	E2	128.947884932341	FN1_2	59.0	IMR90p11
81.5	E2	47.4441079315964	FN1_2	59.0	IMR90p11
82.0	E2	12.7466408672165	FN1_2	59.0	IMR90p11
82.5	E2	4.5694225188862	FN1_2	59.0	IMR90p11
83.0	E2	3.90277240034942	FN1_2	59.0	IMR90p11
83.5	E2	3.54521079733661	FN1_2	59.0	IMR90p11
84.0	E2	3.18311425722436	FN1_2	59.0	IMR90p11
84.5	E2	3.1094150256697	FN1_2	59.0	IMR90p11
85.0	E2	2.86014759197838	FN1_2	59.0	IMR90p11
85.5	E2	2.36289124964151	FN1_2	59.0	IMR90p11
86.0	E2	2.16341700296266	FN1_2	59.0	IMR90p11
86.5	E2	1.92944707345913	FN1_2	59.0	IMR90p11
87.0	E2	1.72660451534341	FN1_2	59.0	IMR90p11
87.5	E2	1.72880144500346	FN1_2	59.0	IMR90p11
88.0	E2	1.65689535495892	FN1_2	59.0	IMR90p11
88.5	E2	1.80979265643936	FN1_2	59.0	IMR90p11
89.0	E2	2.2469912268715	FN1_2	59.0	IMR90p11
89.5	E2	2.17358163552331	FN1_2	59.0	IMR90p11
90.0	E2	2.16557491318093	FN1_2	59.0	IMR90p11
90.5	E2	2.52754320485764	FN1_2	59.0	IMR90p11
91.0	E2	2.44567527868549	FN1_2	59.0	IMR90p11
91.5	E2	2.39660689029893	FN1_2	59.0	IMR90p11
92.0	E2	2.62357811996668	FN1_2	59.0	IMR90p11
92.5	E2	2.73185402249715	FN1_2	59.0	IMR90p11
93.0	E2	2.59410553195403	FN1_2	59.0	IMR90p11
93.5	E2	2.68335262147122	FN1_2	59.0	IMR90p11
94.0	E2	2.60097045129527	FN1_2	59.0	IMR90p11
94.5	E2	3.02727147347917	FN1_2	59.0	IMR90p11
95.0	E2	1.57678078018665	FN1_2	59.0	IMR90p11
55.0	F2	9.52604610048957	FN1_2	57.0	IMR90p11
55.5	F2	20.6397665510613	FN1_2	57.0	IMR90p11
56.0	F2	19.0520922009796	FN1_2	57.0	IMR90p11
56.5	F2	19.0520922009827	FN1_2	57.0	IMR90p11
57.0	F2	19.0520922009613	FN1_2	57.0	IMR90p11
57.5	F2	18.7692227025212	FN1_2	57.0	IMR90p11
58.0	F2	20.5435213598597	FN1_2	57.0	IMR90p11
58.5	F2	23.8072965524633	FN1_2	57.0	IMR90p11
59.0	F2	25.9016462579076	FN1_2	57.0	IMR90p11
59.5	F2	27.7466561092057	FN1_2	57.0	IMR90p11
60.0	F2	29.7620049661615	FN1_2	57.0	IMR90p11
60.5	F2	31.9206445854904	FN1_2	57.0	IMR90p11
61.0	F2	33.7734250903401	FN1_2	57.0	IMR90p11
61.5	F2	35.8529793114145	FN1_2	57.0	IMR90p11
62.0	F2	38.2749589444545	FN1_2	57.0	IMR90p11
62.5	F2	39.8214338307247	FN1_2	57.0	IMR90p11
63.0	F2	40.3826858016477	FN1_2	57.0	IMR90p11
63.5	F2	40.8506135822495	FN1_2	57.0	IMR90p11
64.0	F2	42.3714693210599	FN1_2	57.0	IMR90p11
64.5	F2	45.0736434697819	FN1_2	57.0	IMR90p11
65.0	F2	49.8408593050945	FN1_2	57.0	IMR90p11
65.5	F2	57.5519767781065	FN1_2	57.0	IMR90p11
66.0	F2	67.3968540077913	FN1_2	57.0	IMR90p11
66.5	F2	77.068713271147	FN1_2	57.0	IMR90p11
67.0	F2	86.3652373490454	FN1_2	57.0	IMR90p11
67.5	F2	94.4909507271333	FN1_2	57.0	IMR90p11
68.0	F2	99.4162870776562	FN1_2	57.0	IMR90p11
68.5	F2	102.319648936839	FN1_2	57.0	IMR90p11
69.0	F2	104.204831589579	FN1_2	57.0	IMR90p11
69.5	F2	104.302778716955	FN1_2	57.0	IMR90p11
70.0	F2	103.841399346078	FN1_2	57.0	IMR90p11
70.5	F2	104.4291991801	FN1_2	57.0	IMR90p11
71.0	F2	104.668511914541	FN1_2	57.0	IMR90p11
71.5	F2	104.740732495945	FN1_2	57.0	IMR90p11
72.0	F2	105.948130018155	FN1_2	57.0	IMR90p11
72.5	F2	107.134994959172	FN1_2	57.0	IMR90p11
73.0	F2	107.525810965981	FN1_2	57.0	IMR90p11
73.5	F2	108.421354076163	FN1_2	57.0	IMR90p11
74.0	F2	109.474254534434	FN1_2	57.0	IMR90p11
74.5	F2	110.386476583021	FN1_2	57.0	IMR90p11
75.0	F2	111.923065445767	FN1_2	57.0	IMR90p11
75.5	F2	116.435609891405	FN1_2	57.0	IMR90p11
76.0	F2	135.66189179311	FN1_2	57.0	IMR90p11
76.5	F2	191.530710184155	FN1_2	57.0	IMR90p11
77.0	F2	285.126386778288	FN1_2	57.0	IMR90p11
77.5	F2	394.139178762772	FN1_2	57.0	IMR90p11
78.0	F2	497.777564010002	FN1_2	57.0	IMR90p11
78.5	F2	566.553713202105	FN1_2	57.0	IMR90p11
79.0	F2	557.645593461532	FN1_2	57.0	IMR90p11
79.5	F2	468.118319287905	FN1_2	57.0	IMR90p11
80.0	F2	341.33499527644	FN1_2	57.0	IMR90p11
80.5	F2	212.590143781411	FN1_2	57.0	IMR90p11
81.0	F2	103.251537396484	FN1_2	57.0	IMR90p11
81.5	F2	34.9056116999036	FN1_2	57.0	IMR90p11
82.0	F2	9.06094396757504	FN1_2	57.0	IMR90p11
82.5	F2	4.41773961349645	FN1_2	57.0	IMR90p11
83.0	F2	4.4396054215286	FN1_2	57.0	IMR90p11
83.5	F2	4.68833514714794	FN1_2	57.0	IMR90p11
84.0	F2	4.58197544443789	FN1_2	57.0	IMR90p11
84.5	F2	4.03154624119219	FN1_2	57.0	IMR90p11
85.0	F2	3.21519983782895	FN1_2	57.0	IMR90p11
85.5	F2	2.38029137596317	FN1_2	57.0	IMR90p11
86.0	F2	2.08070897706557	FN1_2	57.0	IMR90p11
86.5	F2	1.68270963751434	FN1_2	57.0	IMR90p11
87.0	F2	1.73650561407408	FN1_2	57.0	IMR90p11
87.5	F2	2.38705476329915	FN1_2	57.0	IMR90p11
88.0	F2	2.74479716768377	FN1_2	57.0	IMR90p11
88.5	F2	2.12143904347198	FN1_2	57.0	IMR90p11
89.0	F2	1.92280675472438	FN1_2	57.0	IMR90p11
89.5	F2	1.83388386058095	FN1_2	57.0	IMR90p11
90.0	F2	1.07197160617403	FN1_2	57.0	IMR90p11
90.5	F2	0.873450406484608	FN1_2	57.0	IMR90p11
91.0	F2	1.50797454734345	FN1_2	57.0	IMR90p11
91.5	F2	1.7901592525385	FN1_2	57.0	IMR90p11
92.0	F2	2.03785150130898	FN1_2	57.0	IMR90p11
92.5	F2	2.79852416285098	FN1_2	57.0	IMR90p11
93.0	F2	2.82050953460805	FN1_2	57.0	IMR90p11
93.5	F2	2.88123705033252	FN1_2	57.0	IMR90p11
94.0	F2	3.22094707533813	FN1_2	57.0	IMR90p11
94.5	F2	4.22570264923058	FN1_2	57.0	IMR90p11
95.0	F2	2.32319513376467	FN1_2	57.0	IMR90p11
55.0	G2	8.35600817840577	FN1_2	55.7	IMR90p11
55.5	G2	18.104684386545	FN1_2	55.7	IMR90p11
56.0	G2	16.7120163568098	FN1_2	55.7	IMR90p11
56.5	G2	16.7120163568035	FN1_2	55.7	IMR90p11
57.0	G2	16.7120163568648	FN1_2	55.7	IMR90p11
57.5	G2	16.4172183382331	FN1_2	55.7	IMR90p11
58.0	G2	18.2066519873713	FN1_2	55.7	IMR90p11
58.5	G2	21.9183007099252	FN1_2	55.7	IMR90p11
59.0	G2	25.2457429015396	FN1_2	55.7	IMR90p11
59.5	G2	27.984240693425	FN1_2	55.7	IMR90p11
60.0	G2	30.5266531714288	FN1_2	55.7	IMR90p11
60.5	G2	33.5407896846765	FN1_2	55.7	IMR90p11
61.0	G2	35.6211280272664	FN1_2	55.7	IMR90p11
61.5	G2	36.9619841803051	FN1_2	55.7	IMR90p11
62.0	G2	38.4593599228535	FN1_2	55.7	IMR90p11
62.5	G2	39.4458576505563	FN1_2	55.7	IMR90p11
63.0	G2	39.6291672461672	FN1_2	55.7	IMR90p11
63.5	G2	39.8970526777011	FN1_2	55.7	IMR90p11
64.0	G2	40.50316134219	FN1_2	55.7	IMR90p11
64.5	G2	42.1970835506852	FN1_2	55.7	IMR90p11
65.0	G2	46.1967982567587	FN1_2	55.7	IMR90p11
65.5	G2	52.2364960049698	FN1_2	55.7	IMR90p11
66.0	G2	60.5003549274014	FN1_2	55.7	IMR90p11
66.5	G2	70.270652900856	FN1_2	55.7	IMR90p11
67.0	G2	80.1197234526032	FN1_2	55.7	IMR90p11
67.5	G2	88.7718568327438	FN1_2	55.7	IMR90p11
68.0	G2	95.566066476066	FN1_2	55.7	IMR90p11
68.5	G2	100.248759430435	FN1_2	55.7	IMR90p11
69.0	G2	102.829204174821	FN1_2	55.7	IMR90p11
69.5	G2	103.448995703952	FN1_2	55.7	IMR90p11
70.0	G2	103.449932806585	FN1_2	55.7	IMR90p11
70.5	G2	103.414678966077	FN1_2	55.7	IMR90p11
71.0	G2	103.004415867402	FN1_2	55.7	IMR90p11
71.5	G2	103.28029050635	FN1_2	55.7	IMR90p11
72.0	G2	104.483374599148	FN1_2	55.7	IMR90p11
72.5	G2	105.555830383986	FN1_2	55.7	IMR90p11
73.0	G2	106.335678597183	FN1_2	55.7	IMR90p11
73.5	G2	107.440886948422	FN1_2	55.7	IMR90p11
74.0	G2	108.219970433411	FN1_2	55.7	IMR90p11
74.5	G2	108.348543339151	FN1_2	55.7	IMR90p11
75.0	G2	108.988976248523	FN1_2	55.7	IMR90p11
75.5	G2	112.556677388984	FN1_2	55.7	IMR90p11
76.0	G2	130.047817751456	FN1_2	55.7	IMR90p11
76.5	G2	182.756159329943	FN1_2	55.7	IMR90p11
77.0	G2	274.168769038327	FN1_2	55.7	IMR90p11
77.5	G2	381.910954422296	FN1_2	55.7	IMR90p11
78.0	G2	484.611641443406	FN1_2	55.7	IMR90p11
78.5	G2	555.012958781748	FN1_2	55.7	IMR90p11
79.0	G2	550.124125643032	FN1_2	55.7	IMR90p11
79.5	G2	464.124021616025	FN1_2	55.7	IMR90p11
80.0	G2	339.888581958027	FN1_2	55.7	IMR90p11
80.5	G2	213.101047247751	FN1_2	55.7	IMR90p11
81.0	G2	104.483985058301	FN1_2	55.7	IMR90p11
81.5	G2	36.0446079647267	FN1_2	55.7	IMR90p11
82.0	G2	10.1430201001807	FN1_2	55.7	IMR90p11
82.5	G2	5.23408495124011	FN1_2	55.7	IMR90p11
83.0	G2	4.88676781805947	FN1_2	55.7	IMR90p11
83.5	G2	4.73765710406644	FN1_2	55.7	IMR90p11
84.0	G2	4.12596299406908	FN1_2	55.7	IMR90p11
84.5	G2	3.16749572794163	FN1_2	55.7	IMR90p11
85.0	G2	2.68825702382662	FN1_2	55.7	IMR90p11
85.5	G2	2.70282292773106	FN1_2	55.7	IMR90p11
86.0	G2	2.26850398829197	FN1_2	55.7	IMR90p11
86.5	G2	2.09973818787938	FN1_2	55.7	IMR90p11
87.0	G2	2.43208935733458	FN1_2	55.7	IMR90p11
87.5	G2	2.39740376672347	FN1_2	55.7	IMR90p11
88.0	G2	2.12169528209154	FN1_2	55.7	IMR90p11
88.5	G2	2.19290740915812	FN1_2	55.7	IMR90p11
89.0	G2	2.00408561260468	FN1_2	55.7	IMR90p11
89.5	G2	2.0312529367036	FN1_2	55.7	IMR90p11
90.0	G2	2.56941027622884	FN1_2	55.7	IMR90p11
90.5	G2	2.73698892894862	FN1_2	55.7	IMR90p11
91.0	G2	2.51989853891763	FN1_2	55.7	IMR90p11
91.5	G2	2.69081120921209	FN1_2	55.7	IMR90p11
92.0	G2	2.44136732576891	FN1_2	55.7	IMR90p11
92.5	G2	1.28439851421882	FN1_2	55.7	IMR90p11
93.0	G2	0.977383721370131	FN1_2	55.7	IMR90p11
93.5	G2	0.515563933611759	FN1_2	55.7	IMR90p11
94.0	G2	-0.189106804788992	FN1_2	55.7	IMR90p11
94.5	G2	-1.50579205397895	FN1_2	55.7	IMR90p11
95.0	G2	-1.20746977689265	FN1_2	55.7	IMR90p11
55.0	H2	8.00240809748391	FN1_2	55.0	IMR90p11
55.5	H2	17.3385508778814	FN1_2	55.0	IMR90p11
56.0	H2	16.0048161949675	FN1_2	55.0	IMR90p11
56.5	H2	16.0048161949757	FN1_2	55.0	IMR90p11
57.0	H2	16.0048161949102	FN1_2	55.0	IMR90p11
57.5	H2	15.6223015961779	FN1_2	55.0	IMR90p11
58.0	H2	17.9474068040348	FN1_2	55.0	IMR90p11
58.5	H2	22.7892188769291	FN1_2	55.0	IMR90p11
59.0	H2	26.8505309322506	FN1_2	55.0	IMR90p11
59.5	H2	29.3738903633957	FN1_2	55.0	IMR90p11
60.0	H2	31.7857342229108	FN1_2	55.0	IMR90p11
60.5	H2	35.0158166089693	FN1_2	55.0	IMR90p11
61.0	H2	36.774461359379	FN1_2	55.0	IMR90p11
61.5	H2	37.0714007019291	FN1_2	55.0	IMR90p11
62.0	H2	38.1724681533935	FN1_2	55.0	IMR90p11
62.5	H2	38.9185073651865	FN1_2	55.0	IMR90p11
63.0	H2	37.643002147915	FN1_2	55.0	IMR90p11
63.5	H2	36.8581250379819	FN1_2	55.0	IMR90p11
64.0	H2	37.2181839345752	FN1_2	55.0	IMR90p11
64.5	H2	38.4839559672279	FN1_2	55.0	IMR90p11
65.0	H2	42.4935024762533	FN1_2	55.0	IMR90p11
65.5	H2	49.3423825118776	FN1_2	55.0	IMR90p11
66.0	H2	58.4754622682307	FN1_2	55.0	IMR90p11
66.5	H2	69.7706890233519	FN1_2	55.0	IMR90p11
67.0	H2	80.7711107021128	FN1_2	55.0	IMR90p11
67.5	H2	89.2844643474473	FN1_2	55.0	IMR90p11
68.0	H2	96.0112465708161	FN1_2	55.0	IMR90p11
68.5	H2	99.9130564977239	FN1_2	55.0	IMR90p11
69.0	H2	100.302966909145	FN1_2	55.0	IMR90p11
69.5	H2	99.9175923242406	FN1_2	55.0	IMR90p11
70.0	H2	100.323202517308	FN1_2	55.0	IMR90p11
70.5	H2	99.8618088215912	FN1_2	55.0	IMR90p11
71.0	H2	99.3404784205271	FN1_2	55.0	IMR90p11
71.5	H2	100.865578955114	FN1_2	55.0	IMR90p11
72.0	H2	101.735197964535	FN1_2	55.0	IMR90p11
72.5	H2	100.879654426772	FN1_2	55.0	IMR90p11
73.0	H2	101.186118190492	FN1_2	55.0	IMR90p11
73.5	H2	102.302106430428	FN1_2	55.0	IMR90p11
74.0	H2	101.944941507705	FN1_2	55.0	IMR90p11
74.5	H2	102.708598393519	FN1_2	55.0	IMR90p11
75.0	H2	105.202081528144	FN1_2	55.0	IMR90p11
75.5	H2	109.315414753699	FN1_2	55.0	IMR90p11
76.0	H2	127.695330987142	FN1_2	55.0	IMR90p11
76.5	H2	181.414737963522	FN1_2	55.0	IMR90p11
77.0	H2	269.308570545827	FN1_2	55.0	IMR90p11
77.5	H2	369.565961182089	FN1_2	55.0	IMR90p11
78.0	H2	463.820692286451	FN1_2	55.0	IMR90p11
78.5	H2	524.686344748625	FN1_2	55.0	IMR90p11
79.0	H2	511.840825438823	FN1_2	55.0	IMR90p11
79.5	H2	424.383997317521	FN1_2	55.0	IMR90p11
80.0	H2	305.919216641793	FN1_2	55.0	IMR90p11
80.5	H2	188.412802001402	FN1_2	55.0	IMR90p11
81.0	H2	89.253033169811	FN1_2	55.0	IMR90p11
81.5	H2	28.5665980362731	FN1_2	55.0	IMR90p11
82.0	H2	7.37755314841706	FN1_2	55.0	IMR90p11
82.5	H2	3.79769545183711	FN1_2	55.0	IMR90p11
83.0	H2	3.07911430550877	FN1_2	55.0	IMR90p11
83.5	H2	2.66554808925957	FN1_2	55.0	IMR90p11
84.0	H2	2.15353194527097	FN1_2	55.0	IMR90p11
84.5	H2	2.10857838593734	FN1_2	55.0	IMR90p11
85.0	H2	2.5584355632671	FN1_2	55.0	IMR90p11
85.5	H2	2.87878064806813	FN1_2	55.0	IMR90p11
86.0	H2	2.98276878794269	FN1_2	55.0	IMR90p11
86.5	H2	3.29143125565116	FN1_2	55.0	IMR90p11
87.0	H2	3.66420660187117	FN1_2	55.0	IMR90p11
87.5	H2	3.28220558348886	FN1_2	55.0	IMR90p11
88.0	H2	2.22943597455611	FN1_2	55.0	IMR90p11
88.5	H2	1.76250176318194	FN1_2	55.0	IMR90p11
89.0	H2	1.62754969410656	FN1_2	55.0	IMR90p11
89.5	H2	0.704463489556701	FN1_2	55.0	IMR90p11
90.0	H2	0.65444937344995	FN1_2	55.0	IMR90p11
90.5	H2	1.67662594036022	FN1_2	55.0	IMR90p11
91.0	H2	2.26905999206906	FN1_2	55.0	IMR90p11
91.5	H2	2.5703835241415	FN1_2	55.0	IMR90p11
92.0	H2	3.07035993383539	FN1_2	55.0	IMR90p11
92.5	H2	3.09282070105695	FN1_2	55.0	IMR90p11
93.0	H2	2.48050049830488	FN1_2	55.0	IMR90p11
93.5	H2	2.18299057207253	FN1_2	55.0	IMR90p11
94.0	H2	1.97009072628595	FN1_2	55.0	IMR90p11
94.5	H2	2.53967853777255	FN1_2	55.0	IMR90p11
95.0	H2	1.50645737455994	FN1_2	55.0	IMR90p11
55.0	A2	13.24	FN1_2	65.0	IMR90p2
55.5	A2	28.68	FN1_2	65.0	IMR90p2
56.0	A2	26.47	FN1_2	65.0	IMR90p2
56.5	A2	26.47	FN1_2	65.0	IMR90p2
57.0	A2	26.47	FN1_2	65.0	IMR90p2
57.5	A2	26.47	FN1_2	65.0	IMR90p2
58.0	A2	26.42	FN1_2	65.0	IMR90p2
58.5	A2	26.63	FN1_2	65.0	IMR90p2
59.0	A2	26.78	FN1_2	65.0	IMR90p2
59.5	A2	27.32	FN1_2	65.0	IMR90p2
60.0	A2	27.2	FN1_2	65.0	IMR90p2
60.5	A2	27.41	FN1_2	65.0	IMR90p2
61.0	A2	28.34	FN1_2	65.0	IMR90p2
61.5	A2	29.1	FN1_2	65.0	IMR90p2
62.0	A2	29.67	FN1_2	65.0	IMR90p2
62.5	A2	30.28	FN1_2	65.0	IMR90p2
63.0	A2	30.67	FN1_2	65.0	IMR90p2
63.5	A2	32.14	FN1_2	65.0	IMR90p2
64.0	A2	36.09	FN1_2	65.0	IMR90p2
64.5	A2	41.81	FN1_2	65.0	IMR90p2
65.0	A2	50.29	FN1_2	65.0	IMR90p2
65.5	A2	62.64	FN1_2	65.0	IMR90p2
66.0	A2	75.93	FN1_2	65.0	IMR90p2
66.5	A2	87.65	FN1_2	65.0	IMR90p2
67.0	A2	98.15	FN1_2	65.0	IMR90p2
67.5	A2	106.37	FN1_2	65.0	IMR90p2
68.0	A2	110.37	FN1_2	65.0	IMR90p2
68.5	A2	111.6	FN1_2	65.0	IMR90p2
69.0	A2	112.14	FN1_2	65.0	IMR90p2
69.5	A2	111.67	FN1_2	65.0	IMR90p2
70.0	A2	110.64	FN1_2	65.0	IMR90p2
70.5	A2	110.26	FN1_2	65.0	IMR90p2
71.0	A2	110.88	FN1_2	65.0	IMR90p2
71.5	A2	111.44	FN1_2	65.0	IMR90p2
72.0	A2	112.2	FN1_2	65.0	IMR90p2
72.5	A2	112.88	FN1_2	65.0	IMR90p2
73.0	A2	113.35	FN1_2	65.0	IMR90p2
73.5	A2	113.68	FN1_2	65.0	IMR90p2
74.0	A2	114.04	FN1_2	65.0	IMR90p2
74.5	A2	114.21	FN1_2	65.0	IMR90p2
75.0	A2	115.66	FN1_2	65.0	IMR90p2
75.5	A2	119.93	FN1_2	65.0	IMR90p2
76.0	A2	136.47	FN1_2	65.0	IMR90p2
76.5	A2	189.31	FN1_2	65.0	IMR90p2
77.0	A2	284.48	FN1_2	65.0	IMR90p2
77.5	A2	398.42	FN1_2	65.0	IMR90p2
78.0	A2	508.78	FN1_2	65.0	IMR90p2
78.5	A2	589.32	FN1_2	65.0	IMR90p2
79.0	A2	592.33	FN1_2	65.0	IMR90p2
79.5	A2	506.69	FN1_2	65.0	IMR90p2
80.0	A2	376.29	FN1_2	65.0	IMR90p2
80.5	A2	240.41	FN1_2	65.0	IMR90p2
81.0	A2	121.2	FN1_2	65.0	IMR90p2
81.5	A2	42.99	FN1_2	65.0	IMR90p2
82.0	A2	11.54	FN1_2	65.0	IMR90p2
82.5	A2	4.76	FN1_2	65.0	IMR90p2
83.0	A2	3.93	FN1_2	65.0	IMR90p2
83.5	A2	3.66	FN1_2	65.0	IMR90p2
84.0	A2	3.5	FN1_2	65.0	IMR90p2
84.5	A2	2.76	FN1_2	65.0	IMR90p2
85.0	A2	2.45	FN1_2	65.0	IMR90p2
85.5	A2	2.5	FN1_2	65.0	IMR90p2
86.0	A2	2.62	FN1_2	65.0	IMR90p2
86.5	A2	2.9	FN1_2	65.0	IMR90p2
87.0	A2	3.35	FN1_2	65.0	IMR90p2
87.5	A2	3.29	FN1_2	65.0	IMR90p2
88.0	A2	3.06	FN1_2	65.0	IMR90p2
88.5	A2	2.93	FN1_2	65.0	IMR90p2
89.0	A2	2.26	FN1_2	65.0	IMR90p2
89.5	A2	1.76	FN1_2	65.0	IMR90p2
90.0	A2	1.92	FN1_2	65.0	IMR90p2
90.5	A2	2.15	FN1_2	65.0	IMR90p2
91.0	A2	1.83	FN1_2	65.0	IMR90p2
91.5	A2	1.83	FN1_2	65.0	IMR90p2
92.0	A2	1.91	FN1_2	65.0	IMR90p2
92.5	A2	1.64	FN1_2	65.0	IMR90p2
93.0	A2	1.26	FN1_2	65.0	IMR90p2
93.5	A2	2.05	FN1_2	65.0	IMR90p2
94.0	A2	2.52	FN1_2	65.0	IMR90p2
94.5	A2	4.57	FN1_2	65.0	IMR90p2
95.0	A2	3.2	FN1_2	65.0	IMR90p2
55.0	B2	15.27	FN1_2	64.5	IMR90p2
55.5	B2	33.09	FN1_2	64.5	IMR90p2
56.0	B2	30.55	FN1_2	64.5	IMR90p2
56.5	B2	30.55	FN1_2	64.5	IMR90p2
57.0	B2	30.55	FN1_2	64.5	IMR90p2
57.5	B2	30.47	FN1_2	64.5	IMR90p2
58.0	B2	31.06	FN1_2	64.5	IMR90p2
58.5	B2	31.52	FN1_2	64.5	IMR90p2
59.0	B2	30.68	FN1_2	64.5	IMR90p2
59.5	B2	29.65	FN1_2	64.5	IMR90p2
60.0	B2	28.97	FN1_2	64.5	IMR90p2
60.5	B2	28.86	FN1_2	64.5	IMR90p2
61.0	B2	28.98	FN1_2	64.5	IMR90p2
61.5	B2	29.64	FN1_2	64.5	IMR90p2
62.0	B2	30.19	FN1_2	64.5	IMR90p2
62.5	B2	30.57	FN1_2	64.5	IMR90p2
63.0	B2	31.75	FN1_2	64.5	IMR90p2
63.5	B2	33.58	FN1_2	64.5	IMR90p2
64.0	B2	36.22	FN1_2	64.5	IMR90p2
64.5	B2	41.71	FN1_2	64.5	IMR90p2
65.0	B2	50.61	FN1_2	64.5	IMR90p2
65.5	B2	60.81	FN1_2	64.5	IMR90p2
66.0	B2	72.57	FN1_2	64.5	IMR90p2
66.5	B2	85.26	FN1_2	64.5	IMR90p2
67.0	B2	95.81	FN1_2	64.5	IMR90p2
67.5	B2	103.05	FN1_2	64.5	IMR90p2
68.0	B2	108.26	FN1_2	64.5	IMR90p2
68.5	B2	110.9	FN1_2	64.5	IMR90p2
69.0	B2	111.28	FN1_2	64.5	IMR90p2
69.5	B2	111.26	FN1_2	64.5	IMR90p2
70.0	B2	111.63	FN1_2	64.5	IMR90p2
70.5	B2	111.76	FN1_2	64.5	IMR90p2
71.0	B2	112.43	FN1_2	64.5	IMR90p2
71.5	B2	113.08	FN1_2	64.5	IMR90p2
72.0	B2	113.52	FN1_2	64.5	IMR90p2
72.5	B2	114.01	FN1_2	64.5	IMR90p2
73.0	B2	114.43	FN1_2	64.5	IMR90p2
73.5	B2	114.71	FN1_2	64.5	IMR90p2
74.0	B2	115.25	FN1_2	64.5	IMR90p2
74.5	B2	115.65	FN1_2	64.5	IMR90p2
75.0	B2	116.12	FN1_2	64.5	IMR90p2
75.5	B2	120.08	FN1_2	64.5	IMR90p2
76.0	B2	139.52	FN1_2	64.5	IMR90p2
76.5	B2	196.58	FN1_2	64.5	IMR90p2
77.0	B2	294.3	FN1_2	64.5	IMR90p2
77.5	B2	409.61	FN1_2	64.5	IMR90p2
78.0	B2	518.82	FN1_2	64.5	IMR90p2
78.5	B2	592.22	FN1_2	64.5	IMR90p2
79.0	B2	586.09	FN1_2	64.5	IMR90p2
79.5	B2	494.96	FN1_2	64.5	IMR90p2
80.0	B2	362.59	FN1_2	64.5	IMR90p2
80.5	B2	227.59	FN1_2	64.5	IMR90p2
81.0	B2	112.48	FN1_2	64.5	IMR90p2
81.5	B2	39.1	FN1_2	64.5	IMR90p2
82.0	B2	10.21	FN1_2	64.5	IMR90p2
82.5	B2	4.61	FN1_2	64.5	IMR90p2
83.0	B2	4.43	FN1_2	64.5	IMR90p2
83.5	B2	4.45	FN1_2	64.5	IMR90p2
84.0	B2	4.23	FN1_2	64.5	IMR90p2
84.5	B2	3.88	FN1_2	64.5	IMR90p2
85.0	B2	3.44	FN1_2	64.5	IMR90p2
85.5	B2	2.97	FN1_2	64.5	IMR90p2
86.0	B2	2.41	FN1_2	64.5	IMR90p2
86.5	B2	2.17	FN1_2	64.5	IMR90p2
87.0	B2	2.5	FN1_2	64.5	IMR90p2
87.5	B2	2.67	FN1_2	64.5	IMR90p2
88.0	B2	2.31	FN1_2	64.5	IMR90p2
88.5	B2	2.29	FN1_2	64.5	IMR90p2
89.0	B2	2.35	FN1_2	64.5	IMR90p2
89.5	B2	1.97	FN1_2	64.5	IMR90p2
90.0	B2	2.17	FN1_2	64.5	IMR90p2
90.5	B2	2.46	FN1_2	64.5	IMR90p2
91.0	B2	2.44	FN1_2	64.5	IMR90p2
91.5	B2	2.72	FN1_2	64.5	IMR90p2
92.0	B2	2.92	FN1_2	64.5	IMR90p2
92.5	B2	2.51	FN1_2	64.5	IMR90p2
93.0	B2	2.76	FN1_2	64.5	IMR90p2
93.5	B2	2.59	FN1_2	64.5	IMR90p2
94.0	B2	2.16	FN1_2	64.5	IMR90p2
94.5	B2	1.16	FN1_2	64.5	IMR90p2
95.0	B2	-0.08	FN1_2	64.5	IMR90p2
55.0	C2	14.16	FN1_2	63.3	IMR90p2
55.5	C2	30.68	FN1_2	63.3	IMR90p2
56.0	C2	28.32	FN1_2	63.3	IMR90p2
56.5	C2	28.32	FN1_2	63.3	IMR90p2
57.0	C2	28.32	FN1_2	63.3	IMR90p2
57.5	C2	28.13	FN1_2	63.3	IMR90p2
58.0	C2	29.38	FN1_2	63.3	IMR90p2
58.5	C2	31.07	FN1_2	63.3	IMR90p2
59.0	C2	31.02	FN1_2	63.3	IMR90p2
59.5	C2	30.99	FN1_2	63.3	IMR90p2
60.0	C2	32.02	FN1_2	63.3	IMR90p2
60.5	C2	32.82	FN1_2	63.3	IMR90p2
61.0	C2	33.85	FN1_2	63.3	IMR90p2
61.5	C2	35.88	FN1_2	63.3	IMR90p2
62.0	C2	37.52	FN1_2	63.3	IMR90p2
62.5	C2	38.72	FN1_2	63.3	IMR90p2
63.0	C2	40.34	FN1_2	63.3	IMR90p2
63.5	C2	42.72	FN1_2	63.3	IMR90p2
64.0	C2	46.22	FN1_2	63.3	IMR90p2
64.5	C2	52.02	FN1_2	63.3	IMR90p2
65.0	C2	60.46	FN1_2	63.3	IMR90p2
65.5	C2	70.82	FN1_2	63.3	IMR90p2
66.0	C2	82.36	FN1_2	63.3	IMR90p2
66.5	C2	94.06	FN1_2	63.3	IMR90p2
67.0	C2	103.51	FN1_2	63.3	IMR90p2
67.5	C2	110.55	FN1_2	63.3	IMR90p2
68.0	C2	116.09	FN1_2	63.3	IMR90p2
68.5	C2	119.51	FN1_2	63.3	IMR90p2
69.0	C2	121.1	FN1_2	63.3	IMR90p2
69.5	C2	122.74	FN1_2	63.3	IMR90p2
70.0	C2	124.3	FN1_2	63.3	IMR90p2
70.5	C2	124.62	FN1_2	63.3	IMR90p2
71.0	C2	124.44	FN1_2	63.3	IMR90p2
71.5	C2	124.81	FN1_2	63.3	IMR90p2
72.0	C2	125.47	FN1_2	63.3	IMR90p2
72.5	C2	125.53	FN1_2	63.3	IMR90p2
73.0	C2	125.48	FN1_2	63.3	IMR90p2
73.5	C2	126.08	FN1_2	63.3	IMR90p2
74.0	C2	125.95	FN1_2	63.3	IMR90p2
74.5	C2	125.21	FN1_2	63.3	IMR90p2
75.0	C2	126.04	FN1_2	63.3	IMR90p2
75.5	C2	131.13	FN1_2	63.3	IMR90p2
76.0	C2	154.71	FN1_2	63.3	IMR90p2
76.5	C2	220.05	FN1_2	63.3	IMR90p2
77.0	C2	328.84	FN1_2	63.3	IMR90p2
77.5	C2	456.44	FN1_2	63.3	IMR90p2
78.0	C2	578.25	FN1_2	63.3	IMR90p2
78.5	C2	658.41	FN1_2	63.3	IMR90p2
79.0	C2	650.4	FN1_2	63.3	IMR90p2
79.5	C2	550.83	FN1_2	63.3	IMR90p2
80.0	C2	405.42	FN1_2	63.3	IMR90p2
80.5	C2	255.07	FN1_2	63.3	IMR90p2
81.0	C2	126.83	FN1_2	63.3	IMR90p2
81.5	C2	45.38	FN1_2	63.3	IMR90p2
82.0	C2	12.06	FN1_2	63.3	IMR90p2
82.5	C2	4.16	FN1_2	63.3	IMR90p2
83.0	C2	3.16	FN1_2	63.3	IMR90p2
83.5	C2	2.9	FN1_2	63.3	IMR90p2
84.0	C2	2.72	FN1_2	63.3	IMR90p2
84.5	C2	2.76	FN1_2	63.3	IMR90p2
85.0	C2	3.03	FN1_2	63.3	IMR90p2
85.5	C2	3.36	FN1_2	63.3	IMR90p2
86.0	C2	3.66	FN1_2	63.3	IMR90p2
86.5	C2	3.51	FN1_2	63.3	IMR90p2
87.0	C2	3.09	FN1_2	63.3	IMR90p2
87.5	C2	3.09	FN1_2	63.3	IMR90p2
88.0	C2	2.53	FN1_2	63.3	IMR90p2
88.5	C2	2.0	FN1_2	63.3	IMR90p2
89.0	C2	2.01	FN1_2	63.3	IMR90p2
89.5	C2	1.84	FN1_2	63.3	IMR90p2
90.0	C2	1.35	FN1_2	63.3	IMR90p2
90.5	C2	1.66	FN1_2	63.3	IMR90p2
91.0	C2	1.84	FN1_2	63.3	IMR90p2
91.5	C2	1.45	FN1_2	63.3	IMR90p2
92.0	C2	1.8	FN1_2	63.3	IMR90p2
92.5	C2	2.32	FN1_2	63.3	IMR90p2
93.0	C2	2.64	FN1_2	63.3	IMR90p2
93.5	C2	3.57	FN1_2	63.3	IMR90p2
94.0	C2	4.19	FN1_2	63.3	IMR90p2
94.5	C2	5.83	FN1_2	63.3	IMR90p2
95.0	C2	3.24	FN1_2	63.3	IMR90p2
55.0	D2	13.59	FN1_2	61.4	IMR90p2
55.5	D2	29.43	FN1_2	61.4	IMR90p2
56.0	D2	27.17	FN1_2	61.4	IMR90p2
56.5	D2	27.17	FN1_2	61.4	IMR90p2
57.0	D2	27.17	FN1_2	61.4	IMR90p2
57.5	D2	27.14	FN1_2	61.4	IMR90p2
58.0	D2	27.26	FN1_2	61.4	IMR90p2
58.5	D2	27.83	FN1_2	61.4	IMR90p2
59.0	D2	28.98	FN1_2	61.4	IMR90p2
59.5	D2	29.71	FN1_2	61.4	IMR90p2
60.0	D2	29.83	FN1_2	61.4	IMR90p2
60.5	D2	31.28	FN1_2	61.4	IMR90p2
61.0	D2	33.13	FN1_2	61.4	IMR90p2
61.5	D2	34.51	FN1_2	61.4	IMR90p2
62.0	D2	36.44	FN1_2	61.4	IMR90p2
62.5	D2	38.79	FN1_2	61.4	IMR90p2
63.0	D2	40.6	FN1_2	61.4	IMR90p2
63.5	D2	42.11	FN1_2	61.4	IMR90p2
64.0	D2	43.99	FN1_2	61.4	IMR90p2
64.5	D2	47.32	FN1_2	61.4	IMR90p2
65.0	D2	53.21	FN1_2	61.4	IMR90p2
65.5	D2	60.91	FN1_2	61.4	IMR90p2
66.0	D2	70.45	FN1_2	61.4	IMR90p2
66.5	D2	81.24	FN1_2	61.4	IMR90p2
67.0	D2	91.15	FN1_2	61.4	IMR90p2
67.5	D2	98.69	FN1_2	61.4	IMR90p2
68.0	D2	104.55	FN1_2	61.4	IMR90p2
68.5	D2	108.77	FN1_2	61.4	IMR90p2
69.0	D2	111.12	FN1_2	61.4	IMR90p2
69.5	D2	112.54	FN1_2	61.4	IMR90p2
70.0	D2	114.0	FN1_2	61.4	IMR90p2
70.5	D2	115.16	FN1_2	61.4	IMR90p2
71.0	D2	115.6	FN1_2	61.4	IMR90p2
71.5	D2	116.22	FN1_2	61.4	IMR90p2
72.0	D2	117.04	FN1_2	61.4	IMR90p2
72.5	D2	117.58	FN1_2	61.4	IMR90p2
73.0	D2	117.94	FN1_2	61.4	IMR90p2
73.5	D2	118.43	FN1_2	61.4	IMR90p2
74.0	D2	118.88	FN1_2	61.4	IMR90p2
74.5	D2	119.11	FN1_2	61.4	IMR90p2
75.0	D2	119.58	FN1_2	61.4	IMR90p2
75.5	D2	123.06	FN1_2	61.4	IMR90p2
76.0	D2	141.57	FN1_2	61.4	IMR90p2
76.5	D2	196.36	FN1_2	61.4	IMR90p2
77.0	D2	293.38	FN1_2	61.4	IMR90p2
77.5	D2	413.47	FN1_2	61.4	IMR90p2
78.0	D2	531.8	FN1_2	61.4	IMR90p2
78.5	D2	616.16	FN1_2	61.4	IMR90p2
79.0	D2	623.01	FN1_2	61.4	IMR90p2
79.5	D2	540.96	FN1_2	61.4	IMR90p2
80.0	D2	407.11	FN1_2	61.4	IMR90p2
80.5	D2	263.52	FN1_2	61.4	IMR90p2
81.0	D2	138.02	FN1_2	61.4	IMR90p2
81.5	D2	53.33	FN1_2	61.4	IMR90p2
82.0	D2	15.02	FN1_2	61.4	IMR90p2
82.5	D2	5.31	FN1_2	61.4	IMR90p2
83.0	D2	4.09	FN1_2	61.4	IMR90p2
83.5	D2	3.48	FN1_2	61.4	IMR90p2
84.0	D2	3.34	FN1_2	61.4	IMR90p2
84.5	D2	3.72	FN1_2	61.4	IMR90p2
85.0	D2	3.51	FN1_2	61.4	IMR90p2
85.5	D2	3.23	FN1_2	61.4	IMR90p2
86.0	D2	3.53	FN1_2	61.4	IMR90p2
86.5	D2	3.11	FN1_2	61.4	IMR90p2
87.0	D2	2.25	FN1_2	61.4	IMR90p2
87.5	D2	1.98	FN1_2	61.4	IMR90p2
88.0	D2	1.67	FN1_2	61.4	IMR90p2
88.5	D2	1.07	FN1_2	61.4	IMR90p2
89.0	D2	1.25	FN1_2	61.4	IMR90p2
89.5	D2	1.74	FN1_2	61.4	IMR90p2
90.0	D2	1.87	FN1_2	61.4	IMR90p2
90.5	D2	2.23	FN1_2	61.4	IMR90p2
91.0	D2	2.41	FN1_2	61.4	IMR90p2
91.5	D2	2.15	FN1_2	61.4	IMR90p2
92.0	D2	1.93	FN1_2	61.4	IMR90p2
92.5	D2	1.8	FN1_2	61.4	IMR90p2
93.0	D2	1.55	FN1_2	61.4	IMR90p2
93.5	D2	0.97	FN1_2	61.4	IMR90p2
94.0	D2	0.95	FN1_2	61.4	IMR90p2
94.5	D2	-0.13	FN1_2	61.4	IMR90p2
95.0	D2	-0.64	FN1_2	61.4	IMR90p2
55.0	E2	9.93	FN1_2	59.0	IMR90p2
55.5	E2	21.51	FN1_2	59.0	IMR90p2
56.0	E2	19.85	FN1_2	59.0	IMR90p2
56.5	E2	19.85	FN1_2	59.0	IMR90p2
57.0	E2	19.85	FN1_2	59.0	IMR90p2
57.5	E2	19.66	FN1_2	59.0	IMR90p2
58.0	E2	20.89	FN1_2	59.0	IMR90p2
58.5	E2	23.05	FN1_2	59.0	IMR90p2
59.0	E2	24.92	FN1_2	59.0	IMR90p2
59.5	E2	26.67	FN1_2	59.0	IMR90p2
60.0	E2	28.31	FN1_2	59.0	IMR90p2
60.5	E2	29.67	FN1_2	59.0	IMR90p2
61.0	E2	31.2	FN1_2	59.0	IMR90p2
61.5	E2	33.02	FN1_2	59.0	IMR90p2
62.0	E2	34.17	FN1_2	59.0	IMR90p2
62.5	E2	35.15	FN1_2	59.0	IMR90p2
63.0	E2	37.03	FN1_2	59.0	IMR90p2
63.5	E2	38.67	FN1_2	59.0	IMR90p2
64.0	E2	40.81	FN1_2	59.0	IMR90p2
64.5	E2	45.77	FN1_2	59.0	IMR90p2
65.0	E2	53.47	FN1_2	59.0	IMR90p2
65.5	E2	62.51	FN1_2	59.0	IMR90p2
66.0	E2	72.84	FN1_2	59.0	IMR90p2
66.5	E2	83.79	FN1_2	59.0	IMR90p2
67.0	E2	93.1	FN1_2	59.0	IMR90p2
67.5	E2	99.44	FN1_2	59.0	IMR90p2
68.0	E2	103.73	FN1_2	59.0	IMR90p2
68.5	E2	106.61	FN1_2	59.0	IMR90p2
69.0	E2	107.63	FN1_2	59.0	IMR90p2
69.5	E2	108.35	FN1_2	59.0	IMR90p2
70.0	E2	109.61	FN1_2	59.0	IMR90p2
70.5	E2	110.46	FN1_2	59.0	IMR90p2
71.0	E2	111.15	FN1_2	59.0	IMR90p2
71.5	E2	112.67	FN1_2	59.0	IMR90p2
72.0	E2	113.64	FN1_2	59.0	IMR90p2
72.5	E2	114.8	FN1_2	59.0	IMR90p2
73.0	E2	116.41	FN1_2	59.0	IMR90p2
73.5	E2	117.98	FN1_2	59.0	IMR90p2
74.0	E2	119.08	FN1_2	59.0	IMR90p2
74.5	E2	119.96	FN1_2	59.0	IMR90p2
75.0	E2	120.73	FN1_2	59.0	IMR90p2
75.5	E2	123.58	FN1_2	59.0	IMR90p2
76.0	E2	139.22	FN1_2	59.0	IMR90p2
76.5	E2	190.07	FN1_2	59.0	IMR90p2
77.0	E2	283.85	FN1_2	59.0	IMR90p2
77.5	E2	400.48	FN1_2	59.0	IMR90p2
78.0	E2	515.98	FN1_2	59.0	IMR90p2
78.5	E2	601.47	FN1_2	59.0	IMR90p2
79.0	E2	611.78	FN1_2	59.0	IMR90p2
79.5	E2	531.97	FN1_2	59.0	IMR90p2
80.0	E2	400.5	FN1_2	59.0	IMR90p2
80.5	E2	259.62	FN1_2	59.0	IMR90p2
81.0	E2	135.15	FN1_2	59.0	IMR90p2
81.5	E2	50.72	FN1_2	59.0	IMR90p2
82.0	E2	14.06	FN1_2	59.0	IMR90p2
82.5	E2	5.5	FN1_2	59.0	IMR90p2
83.0	E2	5.0	FN1_2	59.0	IMR90p2
83.5	E2	5.04	FN1_2	59.0	IMR90p2
84.0	E2	4.64	FN1_2	59.0	IMR90p2
84.5	E2	3.86	FN1_2	59.0	IMR90p2
85.0	E2	3.26	FN1_2	59.0	IMR90p2
85.5	E2	2.98	FN1_2	59.0	IMR90p2
86.0	E2	3.13	FN1_2	59.0	IMR90p2
86.5	E2	3.43	FN1_2	59.0	IMR90p2
87.0	E2	3.01	FN1_2	59.0	IMR90p2
87.5	E2	2.8	FN1_2	59.0	IMR90p2
88.0	E2	2.54	FN1_2	59.0	IMR90p2
88.5	E2	1.76	FN1_2	59.0	IMR90p2
89.0	E2	1.58	FN1_2	59.0	IMR90p2
89.5	E2	2.32	FN1_2	59.0	IMR90p2
90.0	E2	2.74	FN1_2	59.0	IMR90p2
90.5	E2	3.13	FN1_2	59.0	IMR90p2
91.0	E2	3.34	FN1_2	59.0	IMR90p2
91.5	E2	2.69	FN1_2	59.0	IMR90p2
92.0	E2	2.25	FN1_2	59.0	IMR90p2
92.5	E2	1.78	FN1_2	59.0	IMR90p2
93.0	E2	1.19	FN1_2	59.0	IMR90p2
93.5	E2	0.82	FN1_2	59.0	IMR90p2
94.0	E2	0.81	FN1_2	59.0	IMR90p2
94.5	E2	0.21	FN1_2	59.0	IMR90p2
95.0	E2	-0.2	FN1_2	59.0	IMR90p2
55.0	F2	10.03	FN1_2	57.0	IMR90p2
55.5	F2	21.72	FN1_2	57.0	IMR90p2
56.0	F2	20.05	FN1_2	57.0	IMR90p2
56.5	F2	20.05	FN1_2	57.0	IMR90p2
57.0	F2	20.05	FN1_2	57.0	IMR90p2
57.5	F2	19.84	FN1_2	57.0	IMR90p2
58.0	F2	21.12	FN1_2	57.0	IMR90p2
58.5	F2	23.98	FN1_2	57.0	IMR90p2
59.0	F2	25.9	FN1_2	57.0	IMR90p2
59.5	F2	28.31	FN1_2	57.0	IMR90p2
60.0	F2	30.63	FN1_2	57.0	IMR90p2
60.5	F2	32.13	FN1_2	57.0	IMR90p2
61.0	F2	33.8	FN1_2	57.0	IMR90p2
61.5	F2	35.02	FN1_2	57.0	IMR90p2
62.0	F2	35.76	FN1_2	57.0	IMR90p2
62.5	F2	36.56	FN1_2	57.0	IMR90p2
63.0	F2	37.3	FN1_2	57.0	IMR90p2
63.5	F2	37.72	FN1_2	57.0	IMR90p2
64.0	F2	38.53	FN1_2	57.0	IMR90p2
64.5	F2	40.97	FN1_2	57.0	IMR90p2
65.0	F2	45.4	FN1_2	57.0	IMR90p2
65.5	F2	52.17	FN1_2	57.0	IMR90p2
66.0	F2	61.62	FN1_2	57.0	IMR90p2
66.5	F2	72.78	FN1_2	57.0	IMR90p2
67.0	F2	83.37	FN1_2	57.0	IMR90p2
67.5	F2	91.75	FN1_2	57.0	IMR90p2
68.0	F2	98.11	FN1_2	57.0	IMR90p2
68.5	F2	101.54	FN1_2	57.0	IMR90p2
69.0	F2	103.06	FN1_2	57.0	IMR90p2
69.5	F2	103.53	FN1_2	57.0	IMR90p2
70.0	F2	103.51	FN1_2	57.0	IMR90p2
70.5	F2	103.29	FN1_2	57.0	IMR90p2
71.0	F2	103.46	FN1_2	57.0	IMR90p2
71.5	F2	103.49	FN1_2	57.0	IMR90p2
72.0	F2	103.43	FN1_2	57.0	IMR90p2
72.5	F2	104.23	FN1_2	57.0	IMR90p2
73.0	F2	105.27	FN1_2	57.0	IMR90p2
73.5	F2	106.49	FN1_2	57.0	IMR90p2
74.0	F2	107.96	FN1_2	57.0	IMR90p2
74.5	F2	109.14	FN1_2	57.0	IMR90p2
75.0	F2	110.2	FN1_2	57.0	IMR90p2
75.5	F2	113.63	FN1_2	57.0	IMR90p2
76.0	F2	129.27	FN1_2	57.0	IMR90p2
76.5	F2	178.3	FN1_2	57.0	IMR90p2
77.0	F2	266.92	FN1_2	57.0	IMR90p2
77.5	F2	374.29	FN1_2	57.0	IMR90p2
78.0	F2	478.09	FN1_2	57.0	IMR90p2
78.5	F2	552.59	FN1_2	57.0	IMR90p2
79.0	F2	555.43	FN1_2	57.0	IMR90p2
79.5	F2	475.9	FN1_2	57.0	IMR90p2
80.0	F2	353.24	FN1_2	57.0	IMR90p2
80.5	F2	225.25	FN1_2	57.0	IMR90p2
81.0	F2	114.22	FN1_2	57.0	IMR90p2
81.5	F2	41.37	FN1_2	57.0	IMR90p2
82.0	F2	11.2	FN1_2	57.0	IMR90p2
82.5	F2	5.13	FN1_2	57.0	IMR90p2
83.0	F2	5.11	FN1_2	57.0	IMR90p2
83.5	F2	4.47	FN1_2	57.0	IMR90p2
84.0	F2	3.77	FN1_2	57.0	IMR90p2
84.5	F2	3.64	FN1_2	57.0	IMR90p2
85.0	F2	3.54	FN1_2	57.0	IMR90p2
85.5	F2	3.61	FN1_2	57.0	IMR90p2
86.0	F2	3.98	FN1_2	57.0	IMR90p2
86.5	F2	3.89	FN1_2	57.0	IMR90p2
87.0	F2	3.5	FN1_2	57.0	IMR90p2
87.5	F2	2.76	FN1_2	57.0	IMR90p2
88.0	F2	1.7	FN1_2	57.0	IMR90p2
88.5	F2	1.26	FN1_2	57.0	IMR90p2
89.0	F2	1.25	FN1_2	57.0	IMR90p2
89.5	F2	0.97	FN1_2	57.0	IMR90p2
90.0	F2	1.24	FN1_2	57.0	IMR90p2
90.5	F2	2.08	FN1_2	57.0	IMR90p2
91.0	F2	2.06	FN1_2	57.0	IMR90p2
91.5	F2	1.95	FN1_2	57.0	IMR90p2
92.0	F2	2.58	FN1_2	57.0	IMR90p2
92.5	F2	2.93	FN1_2	57.0	IMR90p2
93.0	F2	2.59	FN1_2	57.0	IMR90p2
93.5	F2	2.97	FN1_2	57.0	IMR90p2
94.0	F2	3.26	FN1_2	57.0	IMR90p2
94.5	F2	3.97	FN1_2	57.0	IMR90p2
95.0	F2	2.14	FN1_2	57.0	IMR90p2
55.0	G2	9.4	FN1_2	55.7	IMR90p2
55.5	G2	20.36	FN1_2	55.7	IMR90p2
56.0	G2	18.79	FN1_2	55.7	IMR90p2
56.5	G2	18.79	FN1_2	55.7	IMR90p2
57.0	G2	18.79	FN1_2	55.7	IMR90p2
57.5	G2	18.59	FN1_2	55.7	IMR90p2
58.0	G2	19.67	FN1_2	55.7	IMR90p2
58.5	G2	23.09	FN1_2	55.7	IMR90p2
59.0	G2	27.14	FN1_2	55.7	IMR90p2
59.5	G2	30.23	FN1_2	55.7	IMR90p2
60.0	G2	32.93	FN1_2	55.7	IMR90p2
60.5	G2	35.4	FN1_2	55.7	IMR90p2
61.0	G2	36.91	FN1_2	55.7	IMR90p2
61.5	G2	37.68	FN1_2	55.7	IMR90p2
62.0	G2	38.14	FN1_2	55.7	IMR90p2
62.5	G2	38.23	FN1_2	55.7	IMR90p2
63.0	G2	38.78	FN1_2	55.7	IMR90p2
63.5	G2	39.5	FN1_2	55.7	IMR90p2
64.0	G2	40.43	FN1_2	55.7	IMR90p2
64.5	G2	41.98	FN1_2	55.7	IMR90p2
65.0	G2	44.31	FN1_2	55.7	IMR90p2
65.5	G2	48.97	FN1_2	55.7	IMR90p2
66.0	G2	55.97	FN1_2	55.7	IMR90p2
66.5	G2	64.46	FN1_2	55.7	IMR90p2
67.0	G2	75.09	FN1_2	55.7	IMR90p2
67.5	G2	86.53	FN1_2	55.7	IMR90p2
68.0	G2	95.13	FN1_2	55.7	IMR90p2
68.5	G2	101.15	FN1_2	55.7	IMR90p2
69.0	G2	105.21	FN1_2	55.7	IMR90p2
69.5	G2	106.4	FN1_2	55.7	IMR90p2
70.0	G2	105.55	FN1_2	55.7	IMR90p2
70.5	G2	104.71	FN1_2	55.7	IMR90p2
71.0	G2	104.48	FN1_2	55.7	IMR90p2
71.5	G2	104.66	FN1_2	55.7	IMR90p2
72.0	G2	104.9	FN1_2	55.7	IMR90p2
72.5	G2	105.85	FN1_2	55.7	IMR90p2
73.0	G2	107.92	FN1_2	55.7	IMR90p2
73.5	G2	109.57	FN1_2	55.7	IMR90p2
74.0	G2	110.41	FN1_2	55.7	IMR90p2
74.5	G2	111.66	FN1_2	55.7	IMR90p2
75.0	G2	113.02	FN1_2	55.7	IMR90p2
75.5	G2	115.11	FN1_2	55.7	IMR90p2
76.0	G2	130.24	FN1_2	55.7	IMR90p2
76.5	G2	180.92	FN1_2	55.7	IMR90p2
77.0	G2	270.46	FN1_2	55.7	IMR90p2
77.5	G2	376.98	FN1_2	55.7	IMR90p2
78.0	G2	480.33	FN1_2	55.7	IMR90p2
78.5	G2	553.71	FN1_2	55.7	IMR90p2
79.0	G2	552.59	FN1_2	55.7	IMR90p2
79.5	G2	468.93	FN1_2	55.7	IMR90p2
80.0	G2	345.75	FN1_2	55.7	IMR90p2
80.5	G2	219.22	FN1_2	55.7	IMR90p2
81.0	G2	109.15	FN1_2	55.7	IMR90p2
81.5	G2	38.66	FN1_2	55.7	IMR90p2
82.0	G2	11.54	FN1_2	55.7	IMR90p2
82.5	G2	5.86	FN1_2	55.7	IMR90p2
83.0	G2	4.83	FN1_2	55.7	IMR90p2
83.5	G2	4.22	FN1_2	55.7	IMR90p2
84.0	G2	3.34	FN1_2	55.7	IMR90p2
84.5	G2	2.65	FN1_2	55.7	IMR90p2
85.0	G2	2.66	FN1_2	55.7	IMR90p2
85.5	G2	2.96	FN1_2	55.7	IMR90p2
86.0	G2	3.38	FN1_2	55.7	IMR90p2
86.5	G2	3.74	FN1_2	55.7	IMR90p2
87.0	G2	3.87	FN1_2	55.7	IMR90p2
87.5	G2	3.72	FN1_2	55.7	IMR90p2
88.0	G2	3.16	FN1_2	55.7	IMR90p2
88.5	G2	2.51	FN1_2	55.7	IMR90p2
89.0	G2	1.98	FN1_2	55.7	IMR90p2
89.5	G2	1.41	FN1_2	55.7	IMR90p2
90.0	G2	1.27	FN1_2	55.7	IMR90p2
90.5	G2	1.51	FN1_2	55.7	IMR90p2
91.0	G2	1.76	FN1_2	55.7	IMR90p2
91.5	G2	2.34	FN1_2	55.7	IMR90p2
92.0	G2	3.15	FN1_2	55.7	IMR90p2
92.5	G2	3.27	FN1_2	55.7	IMR90p2
93.0	G2	3.14	FN1_2	55.7	IMR90p2
93.5	G2	2.6	FN1_2	55.7	IMR90p2
94.0	G2	2.0	FN1_2	55.7	IMR90p2
94.5	G2	0.53	FN1_2	55.7	IMR90p2
95.0	G2	-0.42	FN1_2	55.7	IMR90p2
55.0	H2	8.35	FN1_2	55.0	IMR90p2
55.5	H2	18.1	FN1_2	55.0	IMR90p2
56.0	H2	16.71	FN1_2	55.0	IMR90p2
56.5	H2	16.71	FN1_2	55.0	IMR90p2
57.0	H2	16.71	FN1_2	55.0	IMR90p2
57.5	H2	16.28	FN1_2	55.0	IMR90p2
58.0	H2	18.94	FN1_2	55.0	IMR90p2
58.5	H2	23.77	FN1_2	55.0	IMR90p2
59.0	H2	26.84	FN1_2	55.0	IMR90p2
59.5	H2	29.65	FN1_2	55.0	IMR90p2
60.0	H2	32.35	FN1_2	55.0	IMR90p2
60.5	H2	34.54	FN1_2	55.0	IMR90p2
61.0	H2	35.94	FN1_2	55.0	IMR90p2
61.5	H2	37.25	FN1_2	55.0	IMR90p2
62.0	H2	38.12	FN1_2	55.0	IMR90p2
62.5	H2	38.22	FN1_2	55.0	IMR90p2
63.0	H2	37.57	FN1_2	55.0	IMR90p2
63.5	H2	36.44	FN1_2	55.0	IMR90p2
64.0	H2	35.59	FN1_2	55.0	IMR90p2
64.5	H2	36.2	FN1_2	55.0	IMR90p2
65.0	H2	38.57	FN1_2	55.0	IMR90p2
65.5	H2	43.63	FN1_2	55.0	IMR90p2
66.0	H2	52.18	FN1_2	55.0	IMR90p2
66.5	H2	62.78	FN1_2	55.0	IMR90p2
67.0	H2	73.28	FN1_2	55.0	IMR90p2
67.5	H2	82.57	FN1_2	55.0	IMR90p2
68.0	H2	90.15	FN1_2	55.0	IMR90p2
68.5	H2	94.83	FN1_2	55.0	IMR90p2
69.0	H2	96.91	FN1_2	55.0	IMR90p2
69.5	H2	97.36	FN1_2	55.0	IMR90p2
70.0	H2	97.29	FN1_2	55.0	IMR90p2
70.5	H2	96.42	FN1_2	55.0	IMR90p2
71.0	H2	95.42	FN1_2	55.0	IMR90p2
71.5	H2	94.88	FN1_2	55.0	IMR90p2
72.0	H2	94.83	FN1_2	55.0	IMR90p2
72.5	H2	94.88	FN1_2	55.0	IMR90p2
73.0	H2	95.41	FN1_2	55.0	IMR90p2
73.5	H2	96.35	FN1_2	55.0	IMR90p2
74.0	H2	97.34	FN1_2	55.0	IMR90p2
74.5	H2	98.57	FN1_2	55.0	IMR90p2
75.0	H2	100.33	FN1_2	55.0	IMR90p2
75.5	H2	104.17	FN1_2	55.0	IMR90p2
76.0	H2	121.35	FN1_2	55.0	IMR90p2
76.5	H2	171.09	FN1_2	55.0	IMR90p2
77.0	H2	253.14	FN1_2	55.0	IMR90p2
77.5	H2	346.74	FN1_2	55.0	IMR90p2
78.0	H2	434.67	FN1_2	55.0	IMR90p2
78.5	H2	491.95	FN1_2	55.0	IMR90p2
79.0	H2	479.8	FN1_2	55.0	IMR90p2
79.5	H2	397.9	FN1_2	55.0	IMR90p2
80.0	H2	287.5	FN1_2	55.0	IMR90p2
80.5	H2	177.33	FN1_2	55.0	IMR90p2
81.0	H2	83.94	FN1_2	55.0	IMR90p2
81.5	H2	27.21	FN1_2	55.0	IMR90p2
82.0	H2	7.52	FN1_2	55.0	IMR90p2
82.5	H2	4.21	FN1_2	55.0	IMR90p2
83.0	H2	4.07	FN1_2	55.0	IMR90p2
83.5	H2	4.04	FN1_2	55.0	IMR90p2
84.0	H2	3.91	FN1_2	55.0	IMR90p2
84.5	H2	3.7	FN1_2	55.0	IMR90p2
85.0	H2	3.15	FN1_2	55.0	IMR90p2
85.5	H2	3.15	FN1_2	55.0	IMR90p2
86.0	H2	3.24	FN1_2	55.0	IMR90p2
86.5	H2	3.05	FN1_2	55.0	IMR90p2
87.0	H2	3.25	FN1_2	55.0	IMR90p2
87.5	H2	4.05	FN1_2	55.0	IMR90p2
88.0	H2	3.26	FN1_2	55.0	IMR90p2
88.5	H2	2.42	FN1_2	55.0	IMR90p2
89.0	H2	2.48	FN1_2	55.0	IMR90p2
89.5	H2	1.51	FN1_2	55.0	IMR90p2
90.0	H2	0.31	FN1_2	55.0	IMR90p2
90.5	H2	0.69	FN1_2	55.0	IMR90p2
91.0	H2	1.15	FN1_2	55.0	IMR90p2
91.5	H2	0.99	FN1_2	55.0	IMR90p2
92.0	H2	1.86	FN1_2	55.0	IMR90p2
92.5	H2	2.63	FN1_2	55.0	IMR90p2
93.0	H2	2.67	FN1_2	55.0	IMR90p2
93.5	H2	2.89	FN1_2	55.0	IMR90p2
94.0	H2	3.16	FN1_2	55.0	IMR90p2
94.5	H2	3.6	FN1_2	55.0	IMR90p2
95.0	H2	1.82	FN1_2	55.0	IMR90p2
55.0	A2	12.7606668312551	FN1_2	65.0	IMR90p8
55.5	A2	27.6481114677191	FN1_2	65.0	IMR90p8
56.0	A2	25.5213336625092	FN1_2	65.0	IMR90p8
56.5	A2	25.5213336625212	FN1_2	65.0	IMR90p8
57.0	A2	25.5213336624219	FN1_2	65.0	IMR90p8
57.5	A2	25.5762196872988	FN1_2	65.0	IMR90p8
58.0	A2	25.0681834273282	FN1_2	65.0	IMR90p8
58.5	A2	25.3676184851658	FN1_2	65.0	IMR90p8
59.0	A2	27.4640517246444	FN1_2	65.0	IMR90p8
59.5	A2	29.2129668104224	FN1_2	65.0	IMR90p8
60.0	A2	30.6485615241888	FN1_2	65.0	IMR90p8
60.5	A2	33.4778443867772	FN1_2	65.0	IMR90p8
61.0	A2	36.314274028606	FN1_2	65.0	IMR90p8
61.5	A2	38.0021550950592	FN1_2	65.0	IMR90p8
62.0	A2	40.1260325305637	FN1_2	65.0	IMR90p8
62.5	A2	41.6828613359629	FN1_2	65.0	IMR90p8
63.0	A2	42.2439097196525	FN1_2	65.0	IMR90p8
63.5	A2	43.3446350892036	FN1_2	65.0	IMR90p8
64.0	A2	45.4608374156599	FN1_2	65.0	IMR90p8
64.5	A2	50.1602468814687	FN1_2	65.0	IMR90p8
65.0	A2	58.9886551363384	FN1_2	65.0	IMR90p8
65.5	A2	69.8749151309465	FN1_2	65.0	IMR90p8
66.0	A2	81.5896818705805	FN1_2	65.0	IMR90p8
66.5	A2	93.8032746451278	FN1_2	65.0	IMR90p8
67.0	A2	103.63743976317	FN1_2	65.0	IMR90p8
67.5	A2	109.553285452141	FN1_2	65.0	IMR90p8
68.0	A2	113.855343591456	FN1_2	65.0	IMR90p8
68.5	A2	116.414232278437	FN1_2	65.0	IMR90p8
69.0	A2	116.747790473685	FN1_2	65.0	IMR90p8
69.5	A2	116.894255182439	FN1_2	65.0	IMR90p8
70.0	A2	117.510012274794	FN1_2	65.0	IMR90p8
70.5	A2	117.437278263841	FN1_2	65.0	IMR90p8
71.0	A2	117.097618188504	FN1_2	65.0	IMR90p8
71.5	A2	117.643922228413	FN1_2	65.0	IMR90p8
72.0	A2	118.05521457604	FN1_2	65.0	IMR90p8
72.5	A2	117.742843050974	FN1_2	65.0	IMR90p8
73.0	A2	117.732936151456	FN1_2	65.0	IMR90p8
73.5	A2	118.275672444008	FN1_2	65.0	IMR90p8
74.0	A2	118.378278236051	FN1_2	65.0	IMR90p8
74.5	A2	118.621735316846	FN1_2	65.0	IMR90p8
75.0	A2	120.218067975371	FN1_2	65.0	IMR90p8
75.5	A2	124.620151513057	FN1_2	65.0	IMR90p8
76.0	A2	144.644069043028	FN1_2	65.0	IMR90p8
76.5	A2	202.94397323814	FN1_2	65.0	IMR90p8
77.0	A2	303.267547737914	FN1_2	65.0	IMR90p8
77.5	A2	423.625238364599	FN1_2	65.0	IMR90p8
78.0	A2	539.509133979666	FN1_2	65.0	IMR90p8
78.5	A2	618.635392721726	FN1_2	65.0	IMR90p8
79.0	A2	616.460735796985	FN1_2	65.0	IMR90p8
79.5	A2	525.258410748971	FN1_2	65.0	IMR90p8
80.0	A2	387.046568315302	FN1_2	65.0	IMR90p8
80.5	A2	243.984394617847	FN1_2	65.0	IMR90p8
81.0	A2	121.331171614842	FN1_2	65.0	IMR90p8
81.5	A2	42.3885303695076	FN1_2	65.0	IMR90p8
82.0	A2	10.725892402682	FN1_2	65.0	IMR90p8
82.5	A2	4.67944943059086	FN1_2	65.0	IMR90p8
83.0	A2	4.60223489431269	FN1_2	65.0	IMR90p8
83.5	A2	5.07920321263532	FN1_2	65.0	IMR90p8
84.0	A2	4.7682606112794	FN1_2	65.0	IMR90p8
84.5	A2	3.29296142547196	FN1_2	65.0	IMR90p8
85.0	A2	2.4233446344652	FN1_2	65.0	IMR90p8
85.5	A2	2.20568917128207	FN1_2	65.0	IMR90p8
86.0	A2	1.58999395860354	FN1_2	65.0	IMR90p8
86.5	A2	1.18890433593083	FN1_2	65.0	IMR90p8
87.0	A2	1.63474973870399	FN1_2	65.0	IMR90p8
87.5	A2	1.38011699093278	FN1_2	65.0	IMR90p8
88.0	A2	1.20280612542501	FN1_2	65.0	IMR90p8
88.5	A2	1.69418251417159	FN1_2	65.0	IMR90p8
89.0	A2	1.760143478717	FN1_2	65.0	IMR90p8
89.5	A2	1.86969571413982	FN1_2	65.0	IMR90p8
90.0	A2	2.84465094496409	FN1_2	65.0	IMR90p8
90.5	A2	3.07593316382514	FN1_2	65.0	IMR90p8
91.0	A2	2.60664252602618	FN1_2	65.0	IMR90p8
91.5	A2	2.78988811335029	FN1_2	65.0	IMR90p8
92.0	A2	2.88764401439403	FN1_2	65.0	IMR90p8
92.5	A2	2.49717789078937	FN1_2	65.0	IMR90p8
93.0	A2	2.72761149799402	FN1_2	65.0	IMR90p8
93.5	A2	2.77006713150831	FN1_2	65.0	IMR90p8
94.0	A2	2.60826895247237	FN1_2	65.0	IMR90p8
94.5	A2	1.88315792891808	FN1_2	65.0	IMR90p8
95.0	A2	0.330877972866801	FN1_2	65.0	IMR90p8
55.0	B2	15.4753197033406	FN1_2	64.5	IMR90p8
55.5	B2	33.5298593572379	FN1_2	64.5	IMR90p8
56.0	B2	30.9506394066811	FN1_2	64.5	IMR90p8
56.5	B2	30.9506394066914	FN1_2	64.5	IMR90p8
57.0	B2	30.9506394066086	FN1_2	64.5	IMR90p8
57.5	B2	30.8826729325735	FN1_2	64.5	IMR90p8
58.0	B2	31.1932633814503	FN1_2	64.5	IMR90p8
58.5	B2	32.7597591266549	FN1_2	64.5	IMR90p8
59.0	B2	34.1862389273432	FN1_2	64.5	IMR90p8
59.5	B2	35.1667843403679	FN1_2	64.5	IMR90p8
60.0	B2	36.8389529533115	FN1_2	64.5	IMR90p8
60.5	B2	39.0164918124675	FN1_2	64.5	IMR90p8
61.0	B2	40.607859536987	FN1_2	64.5	IMR90p8
61.5	B2	41.2710867909277	FN1_2	64.5	IMR90p8
62.0	B2	42.7941053480632	FN1_2	64.5	IMR90p8
62.5	B2	43.7319611195647	FN1_2	64.5	IMR90p8
63.0	B2	44.2017575588536	FN1_2	64.5	IMR90p8
63.5	B2	45.5398096203497	FN1_2	64.5	IMR90p8
64.0	B2	49.1320401397821	FN1_2	64.5	IMR90p8
64.5	B2	54.6364160326239	FN1_2	64.5	IMR90p8
65.0	B2	63.0475547164478	FN1_2	64.5	IMR90p8
65.5	B2	74.0432237359165	FN1_2	64.5	IMR90p8
66.0	B2	85.910976150245	FN1_2	64.5	IMR90p8
66.5	B2	97.2170544069057	FN1_2	64.5	IMR90p8
67.0	B2	107.001635891929	FN1_2	64.5	IMR90p8
67.5	B2	114.022147208714	FN1_2	64.5	IMR90p8
68.0	B2	117.947195738903	FN1_2	64.5	IMR90p8
68.5	B2	120.224617276235	FN1_2	64.5	IMR90p8
69.0	B2	120.977317926782	FN1_2	64.5	IMR90p8
69.5	B2	120.953357347051	FN1_2	64.5	IMR90p8
70.0	B2	120.835473863122	FN1_2	64.5	IMR90p8
70.5	B2	121.003129407253	FN1_2	64.5	IMR90p8
71.0	B2	121.144341316645	FN1_2	64.5	IMR90p8
71.5	B2	121.394025916555	FN1_2	64.5	IMR90p8
72.0	B2	121.601215946653	FN1_2	64.5	IMR90p8
72.5	B2	122.334362536655	FN1_2	64.5	IMR90p8
73.0	B2	122.963874355879	FN1_2	64.5	IMR90p8
73.5	B2	123.25637962096	FN1_2	64.5	IMR90p8
74.0	B2	123.746629175309	FN1_2	64.5	IMR90p8
74.5	B2	124.168116737672	FN1_2	64.5	IMR90p8
75.0	B2	124.955189007665	FN1_2	64.5	IMR90p8
75.5	B2	129.989480946	FN1_2	64.5	IMR90p8
76.0	B2	154.602792835361	FN1_2	64.5	IMR90p8
76.5	B2	220.161884305216	FN1_2	64.5	IMR90p8
77.0	B2	326.898208297959	FN1_2	64.5	IMR90p8
77.5	B2	451.173300672156	FN1_2	64.5	IMR90p8
78.0	B2	568.02184108502	FN1_2	64.5	IMR90p8
78.5	B2	641.499679065765	FN1_2	64.5	IMR90p8
79.0	B2	627.98198012016	FN1_2	64.5	IMR90p8
79.5	B2	527.498014713306	FN1_2	64.5	IMR90p8
80.0	B2	384.536963793989	FN1_2	64.5	IMR90p8
80.5	B2	238.998778128716	FN1_2	64.5	IMR90p8
81.0	B2	117.108118329662	FN1_2	64.5	IMR90p8
81.5	B2	40.9835585280666	FN1_2	64.5	IMR90p8
82.0	B2	10.5421827905073	FN1_2	64.5	IMR90p8
82.5	B2	4.26196029430179	FN1_2	64.5	IMR90p8
83.0	B2	3.85429177349283	FN1_2	64.5	IMR90p8
83.5	B2	3.63293394479666	FN1_2	64.5	IMR90p8
84.0	B2	3.37156715375795	FN1_2	64.5	IMR90p8
84.5	B2	3.14931416872042	FN1_2	64.5	IMR90p8
85.0	B2	2.74656838457895	FN1_2	64.5	IMR90p8
85.5	B2	2.20821809961268	FN1_2	64.5	IMR90p8
86.0	B2	1.96187668193193	FN1_2	64.5	IMR90p8
86.5	B2	2.00197147601284	FN1_2	64.5	IMR90p8
87.0	B2	2.04229455467197	FN1_2	64.5	IMR90p8
87.5	B2	2.23510504788169	FN1_2	64.5	IMR90p8
88.0	B2	2.5057069080321	FN1_2	64.5	IMR90p8
88.5	B2	2.25073213170276	FN1_2	64.5	IMR90p8
89.0	B2	1.84578106514351	FN1_2	64.5	IMR90p8
89.5	B2	1.70881513900014	FN1_2	64.5	IMR90p8
90.0	B2	1.44261823923216	FN1_2	64.5	IMR90p8
90.5	B2	1.27362915923896	FN1_2	64.5	IMR90p8
91.0	B2	1.78830161101945	FN1_2	64.5	IMR90p8
91.5	B2	2.39452973624452	FN1_2	64.5	IMR90p8
92.0	B2	2.73991657503944	FN1_2	64.5	IMR90p8
92.5	B2	3.13037748637373	FN1_2	64.5	IMR90p8
93.0	B2	3.0893126578801	FN1_2	64.5	IMR90p8
93.5	B2	2.75749189361761	FN1_2	64.5	IMR90p8
94.0	B2	2.47176920107643	FN1_2	64.5	IMR90p8
94.5	B2	2.43514952389717	FN1_2	64.5	IMR90p8
95.0	B2	1.07194524331055	FN1_2	64.5	IMR90p8
55.0	C2	13.7842643556594	FN1_2	63.3	IMR90p8
55.5	C2	29.8659061039302	FN1_2	63.3	IMR90p8
56.0	C2	27.5685287113201	FN1_2	63.3	IMR90p8
56.5	C2	27.568528711316	FN1_2	63.3	IMR90p8
57.0	C2	27.5685287113322	FN1_2	63.3	IMR90p8
57.5	C2	27.4080906215434	FN1_2	63.3	IMR90p8
58.0	C2	28.340103300106	FN1_2	63.3	IMR90p8
58.5	C2	30.709980026498	FN1_2	63.3	IMR90p8
59.0	C2	32.4291506116133	FN1_2	63.3	IMR90p8
59.5	C2	33.3488557797766	FN1_2	63.3	IMR90p8
60.0	C2	34.9011222795273	FN1_2	63.3	IMR90p8
60.5	C2	36.8921889203002	FN1_2	63.3	IMR90p8
61.0	C2	38.8523997058707	FN1_2	63.3	IMR90p8
61.5	C2	41.1649485566282	FN1_2	63.3	IMR90p8
62.0	C2	43.5215014415294	FN1_2	63.3	IMR90p8
62.5	C2	45.5312039904393	FN1_2	63.3	IMR90p8
63.0	C2	47.1377313347743	FN1_2	63.3	IMR90p8
63.5	C2	48.4861364325639	FN1_2	63.3	IMR90p8
64.0	C2	51.3586074297764	FN1_2	63.3	IMR90p8
64.5	C2	57.0060235141397	FN1_2	63.3	IMR90p8
65.0	C2	64.7703145988233	FN1_2	63.3	IMR90p8
65.5	C2	75.1735532124126	FN1_2	63.3	IMR90p8
66.0	C2	87.3453066350568	FN1_2	63.3	IMR90p8
66.5	C2	98.2859923487836	FN1_2	63.3	IMR90p8
67.0	C2	107.243154939765	FN1_2	63.3	IMR90p8
67.5	C2	114.332445277208	FN1_2	63.3	IMR90p8
68.0	C2	118.570637318291	FN1_2	63.3	IMR90p8
68.5	C2	120.787856142473	FN1_2	63.3	IMR90p8
69.0	C2	122.459408669072	FN1_2	63.3	IMR90p8
69.5	C2	123.565865472837	FN1_2	63.3	IMR90p8
70.0	C2	124.115224543757	FN1_2	63.3	IMR90p8
70.5	C2	124.416938289835	FN1_2	63.3	IMR90p8
71.0	C2	124.80430950361	FN1_2	63.3	IMR90p8
71.5	C2	124.9819726805	FN1_2	63.3	IMR90p8
72.0	C2	124.86880793867	FN1_2	63.3	IMR90p8
72.5	C2	125.201163269827	FN1_2	63.3	IMR90p8
73.0	C2	126.05509471759	FN1_2	63.3	IMR90p8
73.5	C2	126.878680138766	FN1_2	63.3	IMR90p8
74.0	C2	127.59129049551	FN1_2	63.3	IMR90p8
74.5	C2	127.88569585623	FN1_2	63.3	IMR90p8
75.0	C2	129.10740511374	FN1_2	63.3	IMR90p8
75.5	C2	135.187055560279	FN1_2	63.3	IMR90p8
76.0	C2	161.6202859556	FN1_2	63.3	IMR90p8
76.5	C2	230.693097955393	FN1_2	63.3	IMR90p8
77.0	C2	343.564059792221	FN1_2	63.3	IMR90p8
77.5	C2	475.615501938516	FN1_2	63.3	IMR90p8
78.0	C2	598.588121962932	FN1_2	63.3	IMR90p8
78.5	C2	674.870599651996	FN1_2	63.3	IMR90p8
79.0	C2	661.867325928983	FN1_2	63.3	IMR90p8
79.5	C2	557.830982058884	FN1_2	63.3	IMR90p8
80.0	C2	406.4929047647	FN1_2	63.3	IMR90p8
80.5	C2	252.981161580844	FN1_2	63.3	IMR90p8
81.0	C2	125.743941242057	FN1_2	63.3	IMR90p8
81.5	C2	44.7680974060414	FN1_2	63.3	IMR90p8
82.0	C2	11.1391513724168	FN1_2	63.3	IMR90p8
82.5	C2	4.78254861791794	FN1_2	63.3	IMR90p8
83.0	C2	4.60109168112876	FN1_2	63.3	IMR90p8
83.5	C2	3.81823748794199	FN1_2	63.3	IMR90p8
84.0	C2	3.29173784263662	FN1_2	63.3	IMR90p8
84.5	C2	3.15892660586519	FN1_2	63.3	IMR90p8
85.0	C2	2.58323812119176	FN1_2	63.3	IMR90p8
85.5	C2	1.90922236252726	FN1_2	63.3	IMR90p8
86.0	C2	1.76237322770754	FN1_2	63.3	IMR90p8
86.5	C2	1.9146083599764	FN1_2	63.3	IMR90p8
87.0	C2	2.0017078289697	FN1_2	63.3	IMR90p8
87.5	C2	1.80666517569466	FN1_2	63.3	IMR90p8
88.0	C2	1.53614983332801	FN1_2	63.3	IMR90p8
88.5	C2	1.45359045562321	FN1_2	63.3	IMR90p8
89.0	C2	1.51595665737176	FN1_2	63.3	IMR90p8
89.5	C2	1.58014345520081	FN1_2	63.3	IMR90p8
90.0	C2	2.17095765932959	FN1_2	63.3	IMR90p8
90.5	C2	2.84301675192751	FN1_2	63.3	IMR90p8
91.0	C2	2.80942580083024	FN1_2	63.3	IMR90p8
91.5	C2	2.36595637053091	FN1_2	63.3	IMR90p8
92.0	C2	1.90971566842887	FN1_2	63.3	IMR90p8
92.5	C2	1.50344986985118	FN1_2	63.3	IMR90p8
93.0	C2	1.10576332064511	FN1_2	63.3	IMR90p8
93.5	C2	2.25516437617728	FN1_2	63.3	IMR90p8
94.0	C2	2.92536226294942	FN1_2	63.3	IMR90p8
94.5	C2	6.17063509968193	FN1_2	63.3	IMR90p8
95.0	C2	4.41428070144912	FN1_2	63.3	IMR90p8
55.0	D2	12.4731324295283	FN1_2	61.4	IMR90p8
55.5	D2	27.0251202639777	FN1_2	61.4	IMR90p8
56.0	D2	24.9462648590563	FN1_2	61.4	IMR90p8
56.5	D2	24.9462648590701	FN1_2	61.4	IMR90p8
57.0	D2	24.94626485896	FN1_2	61.4	IMR90p8
57.5	D2	24.7392135855324	FN1_2	61.4	IMR90p8
58.0	D2	26.0098719359588	FN1_2	61.4	IMR90p8
58.5	D2	28.518873065105	FN1_2	61.4	IMR90p8
59.0	D2	30.7336599980954	FN1_2	61.4	IMR90p8
59.5	D2	32.8483740930229	FN1_2	61.4	IMR90p8
60.0	D2	35.1858440826076	FN1_2	61.4	IMR90p8
60.5	D2	37.6551195847375	FN1_2	61.4	IMR90p8
61.0	D2	40.2605082670844	FN1_2	61.4	IMR90p8
61.5	D2	43.3257238750014	FN1_2	61.4	IMR90p8
62.0	D2	46.3650217187294	FN1_2	61.4	IMR90p8
62.5	D2	48.2513754392338	FN1_2	61.4	IMR90p8
63.0	D2	49.7089533845681	FN1_2	61.4	IMR90p8
63.5	D2	50.9448359977391	FN1_2	61.4	IMR90p8
64.0	D2	52.0285149094825	FN1_2	61.4	IMR90p8
64.5	D2	55.0839944891534	FN1_2	61.4	IMR90p8
65.0	D2	61.0615926395745	FN1_2	61.4	IMR90p8
65.5	D2	68.9292307911934	FN1_2	61.4	IMR90p8
66.0	D2	78.7352866226934	FN1_2	61.4	IMR90p8
66.5	D2	89.899252329441	FN1_2	61.4	IMR90p8
67.0	D2	99.3304202664938	FN1_2	61.4	IMR90p8
67.5	D2	106.524701594713	FN1_2	61.4	IMR90p8
68.0	D2	112.111660267051	FN1_2	61.4	IMR90p8
68.5	D2	115.482124137545	FN1_2	61.4	IMR90p8
69.0	D2	116.601375825919	FN1_2	61.4	IMR90p8
69.5	D2	117.046214178278	FN1_2	61.4	IMR90p8
70.0	D2	117.040062455024	FN1_2	61.4	IMR90p8
70.5	D2	116.350336156252	FN1_2	61.4	IMR90p8
71.0	D2	115.887645812782	FN1_2	61.4	IMR90p8
71.5	D2	116.398291092608	FN1_2	61.4	IMR90p8
72.0	D2	117.517319060181	FN1_2	61.4	IMR90p8
72.5	D2	118.831203498518	FN1_2	61.4	IMR90p8
73.0	D2	120.382960574621	FN1_2	61.4	IMR90p8
73.5	D2	121.62891307393	FN1_2	61.4	IMR90p8
74.0	D2	121.93358430751	FN1_2	61.4	IMR90p8
74.5	D2	121.995385066133	FN1_2	61.4	IMR90p8
75.0	D2	123.036537456446	FN1_2	61.4	IMR90p8
75.5	D2	128.18165051284	FN1_2	61.4	IMR90p8
76.0	D2	152.604693816309	FN1_2	61.4	IMR90p8
76.5	D2	217.262714395837	FN1_2	61.4	IMR90p8
77.0	D2	323.408163275318	FN1_2	61.4	IMR90p8
77.5	D2	449.488180569529	FN1_2	61.4	IMR90p8
78.0	D2	569.353199943271	FN1_2	61.4	IMR90p8
78.5	D2	646.108287182613	FN1_2	61.4	IMR90p8
79.0	D2	638.12272964143	FN1_2	61.4	IMR90p8
79.5	D2	541.90623798875	FN1_2	61.4	IMR90p8
80.0	D2	398.222800775598	FN1_2	61.4	IMR90p8
80.5	D2	249.534062231128	FN1_2	61.4	IMR90p8
81.0	D2	124.299895054213	FN1_2	61.4	IMR90p8
81.5	D2	44.0162646639671	FN1_2	61.4	IMR90p8
82.0	D2	10.4131391080385	FN1_2	61.4	IMR90p8
82.5	D2	3.41175489330709	FN1_2	61.4	IMR90p8
83.0	D2	3.51194818463318	FN1_2	61.4	IMR90p8
83.5	D2	3.95044614587442	FN1_2	61.4	IMR90p8
84.0	D2	3.78056012510598	FN1_2	61.4	IMR90p8
84.5	D2	3.4435647221872	FN1_2	61.4	IMR90p8
85.0	D2	3.09463228070831	FN1_2	61.4	IMR90p8
85.5	D2	2.36704013925731	FN1_2	61.4	IMR90p8
86.0	D2	1.62943315645811	FN1_2	61.4	IMR90p8
86.5	D2	2.00189250653199	FN1_2	61.4	IMR90p8
87.0	D2	2.23727725635428	FN1_2	61.4	IMR90p8
87.5	D2	1.75684008985951	FN1_2	61.4	IMR90p8
88.0	D2	1.92537815735636	FN1_2	61.4	IMR90p8
88.5	D2	2.37994394742304	FN1_2	61.4	IMR90p8
89.0	D2	1.72931779453546	FN1_2	61.4	IMR90p8
89.5	D2	1.23265547990007	FN1_2	61.4	IMR90p8
90.0	D2	1.79215222917833	FN1_2	61.4	IMR90p8
90.5	D2	2.12023789082713	FN1_2	61.4	IMR90p8
91.0	D2	1.86902844925595	FN1_2	61.4	IMR90p8
91.5	D2	2.01111937351737	FN1_2	61.4	IMR90p8
92.0	D2	2.34870129004537	FN1_2	61.4	IMR90p8
92.5	D2	1.87900648139919	FN1_2	61.4	IMR90p8
93.0	D2	1.19411755590477	FN1_2	61.4	IMR90p8
93.5	D2	1.01903451615163	FN1_2	61.4	IMR90p8
94.0	D2	0.768356931764458	FN1_2	61.4	IMR90p8
94.5	D2	0.644532365159932	FN1_2	61.4	IMR90p8
95.0	D2	0.396501856837688	FN1_2	61.4	IMR90p8
55.0	E2	9.64625373718593	FN1_2	59.0	IMR90p8
55.5	E2	20.9002164305691	FN1_2	59.0	IMR90p8
56.0	E2	19.2925074743706	FN1_2	59.0	IMR90p8
56.5	E2	19.2925074743702	FN1_2	59.0	IMR90p8
57.0	E2	19.2925074743749	FN1_2	59.0	IMR90p8
57.5	E2	19.1102464920411	FN1_2	59.0	IMR90p8
58.0	E2	20.0968716802217	FN1_2	59.0	IMR90p8
58.5	E2	23.1220692118623	FN1_2	59.0	IMR90p8
59.0	E2	26.6161843247017	FN1_2	59.0	IMR90p8
59.5	E2	29.8147885764356	FN1_2	59.0	IMR90p8
60.0	E2	33.657287866266	FN1_2	59.0	IMR90p8
60.5	E2	37.3754822790836	FN1_2	59.0	IMR90p8
61.0	E2	40.1891725090674	FN1_2	59.0	IMR90p8
61.5	E2	42.2841577209854	FN1_2	59.0	IMR90p8
62.0	E2	44.0367374828348	FN1_2	59.0	IMR90p8
62.5	E2	45.0149171618948	FN1_2	59.0	IMR90p8
63.0	E2	45.7483954740783	FN1_2	59.0	IMR90p8
63.5	E2	47.3300336730154	FN1_2	59.0	IMR90p8
64.0	E2	50.3475937187355	FN1_2	59.0	IMR90p8
64.5	E2	55.8882586151818	FN1_2	59.0	IMR90p8
65.0	E2	64.2231720910233	FN1_2	59.0	IMR90p8
65.5	E2	74.5750307942429	FN1_2	59.0	IMR90p8
66.0	E2	85.2138889605269	FN1_2	59.0	IMR90p8
66.5	E2	95.4293196417394	FN1_2	59.0	IMR90p8
67.0	E2	103.619445729796	FN1_2	59.0	IMR90p8
67.5	E2	108.680866156687	FN1_2	59.0	IMR90p8
68.0	E2	111.723667661934	FN1_2	59.0	IMR90p8
68.5	E2	114.349875387646	FN1_2	59.0	IMR90p8
69.0	E2	115.829511807914	FN1_2	59.0	IMR90p8
69.5	E2	116.507587362763	FN1_2	59.0	IMR90p8
70.0	E2	118.099026786038	FN1_2	59.0	IMR90p8
70.5	E2	119.773852717151	FN1_2	59.0	IMR90p8
71.0	E2	119.80260929237	FN1_2	59.0	IMR90p8
71.5	E2	119.364056718096	FN1_2	59.0	IMR90p8
72.0	E2	119.926120934229	FN1_2	59.0	IMR90p8
72.5	E2	120.120435850333	FN1_2	59.0	IMR90p8
73.0	E2	119.752762062537	FN1_2	59.0	IMR90p8
73.5	E2	120.456261482443	FN1_2	59.0	IMR90p8
74.0	E2	122.030624361632	FN1_2	59.0	IMR90p8
74.5	E2	122.817913903066	FN1_2	59.0	IMR90p8
75.0	E2	123.924030585294	FN1_2	59.0	IMR90p8
75.5	E2	129.987150139784	FN1_2	59.0	IMR90p8
76.0	E2	156.265393247112	FN1_2	59.0	IMR90p8
76.5	E2	223.054328251885	FN1_2	59.0	IMR90p8
77.0	E2	330.488738906746	FN1_2	59.0	IMR90p8
77.5	E2	455.249425469219	FN1_2	59.0	IMR90p8
78.0	E2	570.333636307377	FN1_2	59.0	IMR90p8
78.5	E2	639.370252019359	FN1_2	59.0	IMR90p8
79.0	E2	621.539670512942	FN1_2	59.0	IMR90p8
79.5	E2	517.543773895829	FN1_2	59.0	IMR90p8
80.0	E2	372.556821273169	FN1_2	59.0	IMR90p8
80.5	E2	228.139784688357	FN1_2	59.0	IMR90p8
81.0	E2	109.447975944572	FN1_2	59.0	IMR90p8
81.5	E2	36.5113558179426	FN1_2	59.0	IMR90p8
82.0	E2	9.04977151840757	FN1_2	59.0	IMR90p8
82.5	E2	4.50998194161724	FN1_2	59.0	IMR90p8
83.0	E2	4.07194965804365	FN1_2	59.0	IMR90p8
83.5	E2	3.52896944794611	FN1_2	59.0	IMR90p8
84.0	E2	3.34295480630146	FN1_2	59.0	IMR90p8
84.5	E2	2.98695025429095	FN1_2	59.0	IMR90p8
85.0	E2	2.815986746617	FN1_2	59.0	IMR90p8
85.5	E2	3.18827053547022	FN1_2	59.0	IMR90p8
86.0	E2	2.97900697702897	FN1_2	59.0	IMR90p8
86.5	E2	2.33575517146971	FN1_2	59.0	IMR90p8
87.0	E2	2.54258499420166	FN1_2	59.0	IMR90p8
87.5	E2	2.44560257833905	FN1_2	59.0	IMR90p8
88.0	E2	1.76612518013837	FN1_2	59.0	IMR90p8
88.5	E2	1.73206186469787	FN1_2	59.0	IMR90p8
89.0	E2	1.6812344194006	FN1_2	59.0	IMR90p8
89.5	E2	0.732475926486529	FN1_2	59.0	IMR90p8
90.0	E2	0.656317043664046	FN1_2	59.0	IMR90p8
90.5	E2	1.33014636727614	FN1_2	59.0	IMR90p8
91.0	E2	1.49395959154356	FN1_2	59.0	IMR90p8
91.5	E2	2.19171634434355	FN1_2	59.0	IMR90p8
92.0	E2	3.26059950989975	FN1_2	59.0	IMR90p8
92.5	E2	3.38582782356701	FN1_2	59.0	IMR90p8
93.0	E2	3.05984068537026	FN1_2	59.0	IMR90p8
93.5	E2	3.37737995882935	FN1_2	59.0	IMR90p8
94.0	E2	3.03504304418874	FN1_2	59.0	IMR90p8
94.5	E2	3.5509562273034	FN1_2	59.0	IMR90p8
95.0	E2	1.98031405333103	FN1_2	59.0	IMR90p8
55.0	F2	9.30658098790923	FN1_2	57.0	IMR90p8
55.5	F2	20.1642588071368	FN1_2	57.0	IMR90p8
56.0	F2	18.6131619758177	FN1_2	57.0	IMR90p8
56.5	F2	18.6131619758082	FN1_2	57.0	IMR90p8
57.0	F2	18.6131619758856	FN1_2	57.0	IMR90p8
57.5	F2	18.3542222457098	FN1_2	57.0	IMR90p8
58.0	F2	19.9456788745408	FN1_2	57.0	IMR90p8
58.5	F2	23.1611904597811	FN1_2	57.0	IMR90p8
59.0	F2	25.1889152974344	FN1_2	57.0	IMR90p8
59.5	F2	27.7378719898488	FN1_2	57.0	IMR90p8
60.0	F2	30.529038081336	FN1_2	57.0	IMR90p8
60.5	F2	32.7160965829347	FN1_2	57.0	IMR90p8
61.0	F2	35.2943338547816	FN1_2	57.0	IMR90p8
61.5	F2	37.6800249291329	FN1_2	57.0	IMR90p8
62.0	F2	38.8773298783467	FN1_2	57.0	IMR90p8
62.5	F2	40.3551405665053	FN1_2	57.0	IMR90p8
63.0	F2	42.1799204352322	FN1_2	57.0	IMR90p8
63.5	F2	42.6835401175596	FN1_2	57.0	IMR90p8
64.0	F2	44.2209038107706	FN1_2	57.0	IMR90p8
64.5	F2	47.9606829971048	FN1_2	57.0	IMR90p8
65.0	F2	52.6484044586977	FN1_2	57.0	IMR90p8
65.5	F2	59.148299682415	FN1_2	57.0	IMR90p8
66.0	F2	68.6835486549408	FN1_2	57.0	IMR90p8
66.5	F2	78.7089462755492	FN1_2	57.0	IMR90p8
67.0	F2	87.453612320563	FN1_2	57.0	IMR90p8
67.5	F2	94.9793407147222	FN1_2	57.0	IMR90p8
68.0	F2	100.661444093572	FN1_2	57.0	IMR90p8
68.5	F2	103.480580944871	FN1_2	57.0	IMR90p8
69.0	F2	104.594923184735	FN1_2	57.0	IMR90p8
69.5	F2	105.454320189754	FN1_2	57.0	IMR90p8
70.0	F2	105.879492564736	FN1_2	57.0	IMR90p8
70.5	F2	106.093618924456	FN1_2	57.0	IMR90p8
71.0	F2	106.544817268746	FN1_2	57.0	IMR90p8
71.5	F2	107.393934795051	FN1_2	57.0	IMR90p8
72.0	F2	108.188236611736	FN1_2	57.0	IMR90p8
72.5	F2	109.313947515202	FN1_2	57.0	IMR90p8
73.0	F2	110.40203102263	FN1_2	57.0	IMR90p8
73.5	F2	111.602065536969	FN1_2	57.0	IMR90p8
74.0	F2	112.541867822204	FN1_2	57.0	IMR90p8
74.5	F2	113.129983739516	FN1_2	57.0	IMR90p8
75.0	F2	114.081250568091	FN1_2	57.0	IMR90p8
75.5	F2	117.376050363785	FN1_2	57.0	IMR90p8
76.0	F2	135.539318612869	FN1_2	57.0	IMR90p8
76.5	F2	189.438315227174	FN1_2	57.0	IMR90p8
77.0	F2	282.693454083168	FN1_2	57.0	IMR90p8
77.5	F2	394.258260294335	FN1_2	57.0	IMR90p8
78.0	F2	502.196761379924	FN1_2	57.0	IMR90p8
78.5	F2	576.299970379512	FN1_2	57.0	IMR90p8
79.0	F2	574.093949930608	FN1_2	57.0	IMR90p8
79.5	F2	488.829924068753	FN1_2	57.0	IMR90p8
80.0	F2	360.772766108705	FN1_2	57.0	IMR90p8
80.5	F2	227.721901497732	FN1_2	57.0	IMR90p8
81.0	F2	113.122564152203	FN1_2	57.0	IMR90p8
81.5	F2	39.6266780362355	FN1_2	57.0	IMR90p8
82.0	F2	9.67186386492682	FN1_2	57.0	IMR90p8
82.5	F2	3.02018736700052	FN1_2	57.0	IMR90p8
83.0	F2	3.09109378491502	FN1_2	57.0	IMR90p8
83.5	F2	3.65158859227898	FN1_2	57.0	IMR90p8
84.0	F2	2.81932374012126	FN1_2	57.0	IMR90p8
84.5	F2	2.25045351623538	FN1_2	57.0	IMR90p8
85.0	F2	2.46430462128689	FN1_2	57.0	IMR90p8
85.5	F2	1.58159651613073	FN1_2	57.0	IMR90p8
86.0	F2	0.756380239604312	FN1_2	57.0	IMR90p8
86.5	F2	1.7784928079671	FN1_2	57.0	IMR90p8
87.0	F2	2.54008597393795	FN1_2	57.0	IMR90p8
87.5	F2	2.21666796559754	FN1_2	57.0	IMR90p8
88.0	F2	2.50396854977186	FN1_2	57.0	IMR90p8
88.5	F2	2.83267002130032	FN1_2	57.0	IMR90p8
89.0	F2	2.03226899567568	FN1_2	57.0	IMR90p8
89.5	F2	1.58818062256017	FN1_2	57.0	IMR90p8
90.0	F2	2.34597562397317	FN1_2	57.0	IMR90p8
90.5	F2	3.11501254588717	FN1_2	57.0	IMR90p8
91.0	F2	3.0439034248617	FN1_2	57.0	IMR90p8
91.5	F2	2.48213933857448	FN1_2	57.0	IMR90p8
92.0	F2	2.08688875451321	FN1_2	57.0	IMR90p8
92.5	F2	1.34334802163818	FN1_2	57.0	IMR90p8
93.0	F2	0.35388586833102	FN1_2	57.0	IMR90p8
93.5	F2	0.36117538486792	FN1_2	57.0	IMR90p8
94.0	F2	0.666753330070662	FN1_2	57.0	IMR90p8
94.5	F2	1.37464025313608	FN1_2	57.0	IMR90p8
95.0	F2	0.940149236955733	FN1_2	57.0	IMR90p8
55.0	G2	9.20884663122251	FN1_2	55.7	IMR90p8
55.5	G2	19.9525010343154	FN1_2	55.7	IMR90p8
56.0	G2	18.417693262445	FN1_2	55.7	IMR90p8
56.5	G2	18.4176932624642	FN1_2	55.7	IMR90p8
57.0	G2	18.4176932623137	FN1_2	55.7	IMR90p8
57.5	G2	18.0206349491975	FN1_2	55.7	IMR90p8
58.0	G2	20.573246969959	FN1_2	55.7	IMR90p8
58.5	G2	24.702597806416	FN1_2	55.7	IMR90p8
59.0	G2	27.3547964404679	FN1_2	55.7	IMR90p8
59.5	G2	29.9008819269704	FN1_2	55.7	IMR90p8
60.0	G2	33.0654077770359	FN1_2	55.7	IMR90p8
60.5	G2	35.734093534038	FN1_2	55.7	IMR90p8
61.0	G2	37.3173370729093	FN1_2	55.7	IMR90p8
61.5	G2	38.3959258816569	FN1_2	55.7	IMR90p8
62.0	G2	39.4858509123643	FN1_2	55.7	IMR90p8
62.5	G2	40.3792747607334	FN1_2	55.7	IMR90p8
63.0	G2	40.6731117207044	FN1_2	55.7	IMR90p8
63.5	G2	41.3159994923923	FN1_2	55.7	IMR90p8
64.0	G2	43.3202618173714	FN1_2	55.7	IMR90p8
64.5	G2	46.0633544186353	FN1_2	55.7	IMR90p8
65.0	G2	49.6288634496442	FN1_2	55.7	IMR90p8
65.5	G2	55.4523876861668	FN1_2	55.7	IMR90p8
66.0	G2	63.6793422656788	FN1_2	55.7	IMR90p8
66.5	G2	73.2172505156889	FN1_2	55.7	IMR90p8
67.0	G2	83.2259030291823	FN1_2	55.7	IMR90p8
67.5	G2	92.8596660891485	FN1_2	55.7	IMR90p8
68.0	G2	100.382863038214	FN1_2	55.7	IMR90p8
68.5	G2	105.056170288901	FN1_2	55.7	IMR90p8
69.0	G2	107.324293385729	FN1_2	55.7	IMR90p8
69.5	G2	107.948931214965	FN1_2	55.7	IMR90p8
70.0	G2	107.899892502531	FN1_2	55.7	IMR90p8
70.5	G2	107.757570313337	FN1_2	55.7	IMR90p8
71.0	G2	107.647773137688	FN1_2	55.7	IMR90p8
71.5	G2	107.675222202893	FN1_2	55.7	IMR90p8
72.0	G2	107.596888874878	FN1_2	55.7	IMR90p8
72.5	G2	107.522319897385	FN1_2	55.7	IMR90p8
73.0	G2	108.088242774344	FN1_2	55.7	IMR90p8
73.5	G2	109.261085666187	FN1_2	55.7	IMR90p8
74.0	G2	110.881194655952	FN1_2	55.7	IMR90p8
74.5	G2	113.162076331211	FN1_2	55.7	IMR90p8
75.0	G2	115.337325472973	FN1_2	55.7	IMR90p8
75.5	G2	119.257067214564	FN1_2	55.7	IMR90p8
76.0	G2	137.640844061371	FN1_2	55.7	IMR90p8
76.5	G2	191.70825043398	FN1_2	55.7	IMR90p8
77.0	G2	284.49130374846	FN1_2	55.7	IMR90p8
77.5	G2	395.061798464694	FN1_2	55.7	IMR90p8
78.0	G2	500.875597477687	FN1_2	55.7	IMR90p8
78.5	G2	572.19659297554	FN1_2	55.7	IMR90p8
79.0	G2	566.715122577358	FN1_2	55.7	IMR90p8
79.5	G2	478.424161878764	FN1_2	55.7	IMR90p8
80.0	G2	349.870147802425	FN1_2	55.7	IMR90p8
80.5	G2	218.810723483023	FN1_2	55.7	IMR90p8
81.0	G2	107.116360877007	FN1_2	55.7	IMR90p8
81.5	G2	36.4664799411809	FN1_2	55.7	IMR90p8
82.0	G2	9.32736998912321	FN1_2	55.7	IMR90p8
82.5	G2	4.277883082465	FN1_2	55.7	IMR90p8
83.0	G2	4.23689720109837	FN1_2	55.7	IMR90p8
83.5	G2	4.33844466108167	FN1_2	55.7	IMR90p8
84.0	G2	3.73247020305917	FN1_2	55.7	IMR90p8
84.5	G2	3.20254259435012	FN1_2	55.7	IMR90p8
85.0	G2	2.52383963183001	FN1_2	55.7	IMR90p8
85.5	G2	1.813762471632	FN1_2	55.7	IMR90p8
86.0	G2	1.66299600922656	FN1_2	55.7	IMR90p8
86.5	G2	1.80946035032161	FN1_2	55.7	IMR90p8
87.0	G2	2.01545439890901	FN1_2	55.7	IMR90p8
87.5	G2	2.57480526920426	FN1_2	55.7	IMR90p8
88.0	G2	2.77789106935063	FN1_2	55.7	IMR90p8
88.5	G2	2.55293213504609	FN1_2	55.7	IMR90p8
89.0	G2	2.48932667952295	FN1_2	55.7	IMR90p8
89.5	G2	2.10752428091575	FN1_2	55.7	IMR90p8
90.0	G2	1.74741126088668	FN1_2	55.7	IMR90p8
90.5	G2	2.02922255449465	FN1_2	55.7	IMR90p8
91.0	G2	2.36300539675352	FN1_2	55.7	IMR90p8
91.5	G2	2.54727235723908	FN1_2	55.7	IMR90p8
92.0	G2	3.24036262004421	FN1_2	55.7	IMR90p8
92.5	G2	3.97045110889002	FN1_2	55.7	IMR90p8
93.0	G2	3.97426558442402	FN1_2	55.7	IMR90p8
93.5	G2	3.18420838253058	FN1_2	55.7	IMR90p8
94.0	G2	3.05950580665098	FN1_2	55.7	IMR90p8
94.5	G2	1.43013989838795	FN1_2	55.7	IMR90p8
95.0	G2	-0.348503161150859	FN1_2	55.7	IMR90p8
55.0	H2	8.16238591882643	FN1_2	55.0	IMR90p8
55.5	H2	17.6851694907906	FN1_2	55.0	IMR90p8
56.0	H2	16.3247718376538	FN1_2	55.0	IMR90p8
56.5	H2	16.3247718376448	FN1_2	55.0	IMR90p8
57.0	H2	16.3247718377146	FN1_2	55.0	IMR90p8
57.5	H2	16.0029983121671	FN1_2	55.0	IMR90p8
58.0	H2	17.870078824738	FN1_2	55.0	IMR90p8
58.5	H2	22.5130596475489	FN1_2	55.0	IMR90p8
59.0	H2	26.7351907542101	FN1_2	55.0	IMR90p8
59.5	H2	30.3346207635518	FN1_2	55.0	IMR90p8
60.0	H2	33.7962267892142	FN1_2	55.0	IMR90p8
60.5	H2	36.7830400879493	FN1_2	55.0	IMR90p8
61.0	H2	38.7048458310572	FN1_2	55.0	IMR90p8
61.5	H2	40.2193487280825	FN1_2	55.0	IMR90p8
62.0	H2	41.2388464409911	FN1_2	55.0	IMR90p8
62.5	H2	41.2870280214371	FN1_2	55.0	IMR90p8
63.0	H2	40.9850095750274	FN1_2	55.0	IMR90p8
63.5	H2	40.2897734821775	FN1_2	55.0	IMR90p8
64.0	H2	40.2058026404522	FN1_2	55.0	IMR90p8
64.5	H2	41.7727043124005	FN1_2	55.0	IMR90p8
65.0	H2	44.6271529369286	FN1_2	55.0	IMR90p8
65.5	H2	49.6631578063528	FN1_2	55.0	IMR90p8
66.0	H2	58.3341564839213	FN1_2	55.0	IMR90p8
66.5	H2	68.3791249980379	FN1_2	55.0	IMR90p8
67.0	H2	78.0153389692117	FN1_2	55.0	IMR90p8
67.5	H2	87.8170674656191	FN1_2	55.0	IMR90p8
68.0	H2	95.3732331932129	FN1_2	55.0	IMR90p8
68.5	H2	99.3304079522773	FN1_2	55.0	IMR90p8
69.0	H2	101.349966205016	FN1_2	55.0	IMR90p8
69.5	H2	102.126172030746	FN1_2	55.0	IMR90p8
70.0	H2	102.050256807146	FN1_2	55.0	IMR90p8
70.5	H2	102.097855163711	FN1_2	55.0	IMR90p8
71.0	H2	102.274742252703	FN1_2	55.0	IMR90p8
71.5	H2	102.247992242096	FN1_2	55.0	IMR90p8
72.0	H2	102.255088937415	FN1_2	55.0	IMR90p8
72.5	H2	102.058972109349	FN1_2	55.0	IMR90p8
73.0	H2	102.562291593315	FN1_2	55.0	IMR90p8
73.5	H2	103.570549547298	FN1_2	55.0	IMR90p8
74.0	H2	104.795026274037	FN1_2	55.0	IMR90p8
74.5	H2	106.34459861747	FN1_2	55.0	IMR90p8
75.0	H2	107.890972736824	FN1_2	55.0	IMR90p8
75.5	H2	110.944030427882	FN1_2	55.0	IMR90p8
76.0	H2	126.122621894941	FN1_2	55.0	IMR90p8
76.5	H2	173.694555770874	FN1_2	55.0	IMR90p8
77.0	H2	259.300973011477	FN1_2	55.0	IMR90p8
77.5	H2	363.529702028961	FN1_2	55.0	IMR90p8
78.0	H2	464.142821873645	FN1_2	55.0	IMR90p8
78.5	H2	535.762295832007	FN1_2	55.0	IMR90p8
79.0	H2	537.647005811733	FN1_2	55.0	IMR90p8
79.5	H2	458.922811443801	FN1_2	55.0	IMR90p8
80.0	H2	338.854784146116	FN1_2	55.0	IMR90p8
80.5	H2	214.91962063944	FN1_2	55.0	IMR90p8
81.0	H2	107.156571869953	FN1_2	55.0	IMR90p8
81.5	H2	37.0712025783668	FN1_2	55.0	IMR90p8
82.0	H2	9.6415788286908	FN1_2	55.0	IMR90p8
82.5	H2	4.17789087997335	FN1_2	55.0	IMR90p8
83.0	H2	3.77634762774198	FN1_2	55.0	IMR90p8
83.5	H2	4.05646067924857	FN1_2	55.0	IMR90p8
84.0	H2	3.70305125847926	FN1_2	55.0	IMR90p8
84.5	H2	2.75922925980655	FN1_2	55.0	IMR90p8
85.0	H2	2.3306992357891	FN1_2	55.0	IMR90p8
85.5	H2	2.19658454436234	FN1_2	55.0	IMR90p8
86.0	H2	1.93628273982108	FN1_2	55.0	IMR90p8
86.5	H2	1.51860159586977	FN1_2	55.0	IMR90p8
87.0	H2	1.06546749298587	FN1_2	55.0	IMR90p8
87.5	H2	1.62999607202823	FN1_2	55.0	IMR90p8
88.0	H2	2.3025723071749	FN1_2	55.0	IMR90p8
88.5	H2	1.7809812422957	FN1_2	55.0	IMR90p8
89.0	H2	1.92139660563612	FN1_2	55.0	IMR90p8
89.5	H2	3.06455289671243	FN1_2	55.0	IMR90p8
90.0	H2	2.59960641221733	FN1_2	55.0	IMR90p8
90.5	H2	1.75031386535647	FN1_2	55.0	IMR90p8
91.0	H2	2.53334207952503	FN1_2	55.0	IMR90p8
91.5	H2	2.3281901106804	FN1_2	55.0	IMR90p8
92.0	H2	1.46643941242684	FN1_2	55.0	IMR90p8
92.5	H2	1.84831047665051	FN1_2	55.0	IMR90p8
93.0	H2	1.99770632372707	FN1_2	55.0	IMR90p8
93.5	H2	1.35024258966587	FN1_2	55.0	IMR90p8
94.0	H2	1.4956814582909	FN1_2	55.0	IMR90p8
94.5	H2	1.31326654816786	FN1_2	55.0	IMR90p8
95.0	H2	0.187281028303289	FN1_2	55.0	IMR90p8
