# Supplementary material for: Primer PICKR: literature-mined scoring platform for robust RT–qPCR primers
Source: Nat Commun. 2026 May 28;17:6938. doi: 10.1038/s41467-026-73648-2 (PMC13388996; doi:10.1038/s41467-026-73648-2)
Supplement: Supplementary file 11 — Source Data [file 41467_2026_73648_MOESM11_ESM.zip › Suppl_Fig_S12/amplification_data_FN1_2.csv]

Cycle	Well	Fluorescence	Target	melt temp	Replicate
1	A2	-4.86545857997453	FN1_2	65.0	IMR90p11
2	A2	-2.18643173739338	FN1_2	65.0	IMR90p11
3	A2	0.886757223148379	FN1_2	65.0	IMR90p11
4	A2	-1.33744608559164	FN1_2	65.0	IMR90p11
5	A2	0.683914875936352	FN1_2	65.0	IMR90p11
6	A2	4.44195503600122	FN1_2	65.0	IMR90p11
7	A2	2.97958234573116	FN1_2	65.0	IMR90p11
8	A2	5.31690615158186	FN1_2	65.0	IMR90p11
9	A2	-0.731758997735142	FN1_2	65.0	IMR90p11
10	A2	-1.07695804737568	FN1_2	65.0	IMR90p11
11	A2	1.89170983813256	FN1_2	65.0	IMR90p11
12	A2	-2.84308589960528	FN1_2	65.0	IMR90p11
13	A2	-5.56570845091028	FN1_2	65.0	IMR90p11
14	A2	-5.18796889759324	FN1_2	65.0	IMR90p11
15	A2	-0.615903556306421	FN1_2	65.0	IMR90p11
16	A2	-2.2348788060408	FN1_2	65.0	IMR90p11
17	A2	1.08830683556607	FN1_2	65.0	IMR90p11
18	A2	0.52054005379614	FN1_2	65.0	IMR90p11
19	A2	10.2970709720162	FN1_2	65.0	IMR90p11
20	A2	29.420801954569	FN1_2	65.0	IMR90p11
21	A2	63.0561002299996	FN1_2	65.0	IMR90p11
22	A2	125.636931102994	FN1_2	65.0	IMR90p11
23	A2	224.273846884932	FN1_2	65.0	IMR90p11
24	A2	365.683591180141	FN1_2	65.0	IMR90p11
25	A2	526.491624927861	FN1_2	65.0	IMR90p11
26	A2	692.777049309915	FN1_2	65.0	IMR90p11
27	A2	862.650839588104	FN1_2	65.0	IMR90p11
28	A2	1032.06439089473	FN1_2	65.0	IMR90p11
29	A2	1192.21067347156	FN1_2	65.0	IMR90p11
30	A2	1339.73348369992	FN1_2	65.0	IMR90p11
31	A2	1474.52358481464	FN1_2	65.0	IMR90p11
32	A2	1595.81326146356	FN1_2	65.0	IMR90p11
33	A2	1705.51385941826	FN1_2	65.0	IMR90p11
34	A2	1804.68075053019	FN1_2	65.0	IMR90p11
35	A2	1892.10110193848	FN1_2	65.0	IMR90p11
36	A2	1971.31864357551	FN1_2	65.0	IMR90p11
37	A2	2041.88252550412	FN1_2	65.0	IMR90p11
38	A2	2107.23215411472	FN1_2	65.0	IMR90p11
39	A2	2164.90079556738	FN1_2	65.0	IMR90p11
40	A2	2216.63219547199	FN1_2	65.0	IMR90p11
1	B2	3.20241041574536	FN1_2	64.5	IMR90p11
2	B2	7.72646212561767	FN1_2	64.5	IMR90p11
3	B2	0.971139736230725	FN1_2	64.5	IMR90p11
4	B2	3.3780276327202	FN1_2	64.5	IMR90p11
5	B2	2.31422100597683	FN1_2	64.5	IMR90p11
6	B2	2.10588426041113	FN1_2	64.5	IMR90p11
7	B2	3.35559819102582	FN1_2	64.5	IMR90p11
8	B2	-4.10851469898716	FN1_2	64.5	IMR90p11
9	B2	-1.66295969941712	FN1_2	64.5	IMR90p11
10	B2	1.54611472461374	FN1_2	64.5	IMR90p11
11	B2	-1.3837694704539	FN1_2	64.5	IMR90p11
12	B2	-1.69698312789478	FN1_2	64.5	IMR90p11
13	B2	-4.95553154107029	FN1_2	64.5	IMR90p11
14	B2	-3.60080954602381	FN1_2	64.5	IMR90p11
15	B2	-5.64972756976931	FN1_2	64.5	IMR90p11
16	B2	0.516501775450251	FN1_2	64.5	IMR90p11
17	B2	5.44788333892075	FN1_2	64.5	IMR90p11
18	B2	8.87975218135534	FN1_2	64.5	IMR90p11
19	B2	26.6534347343527	FN1_2	64.5	IMR90p11
20	B2	52.7209167957349	FN1_2	64.5	IMR90p11
21	B2	100.674761739238	FN1_2	64.5	IMR90p11
22	B2	193.598363310999	FN1_2	64.5	IMR90p11
23	B2	329.044807707623	FN1_2	64.5	IMR90p11
24	B2	495.02237766947	FN1_2	64.5	IMR90p11
25	B2	667.200249310067	FN1_2	64.5	IMR90p11
26	B2	845.39433192492	FN1_2	64.5	IMR90p11
27	B2	1025.62598132158	FN1_2	64.5	IMR90p11
28	B2	1198.79860065574	FN1_2	64.5	IMR90p11
29	B2	1361.27095576171	FN1_2	64.5	IMR90p11
30	B2	1509.85343204395	FN1_2	64.5	IMR90p11
31	B2	1642.10144918283	FN1_2	64.5	IMR90p11
32	B2	1759.57043766837	FN1_2	64.5	IMR90p11
33	B2	1864.27572841124	FN1_2	64.5	IMR90p11
34	B2	1959.1219391106	FN1_2	64.5	IMR90p11
35	B2	2043.70208213418	FN1_2	64.5	IMR90p11
36	B2	2119.31762993843	FN1_2	64.5	IMR90p11
37	B2	2187.32682626846	FN1_2	64.5	IMR90p11
38	B2	2246.45432872952	FN1_2	64.5	IMR90p11
39	B2	2303.75005226021	FN1_2	64.5	IMR90p11
40	B2	2359.35434027402	FN1_2	64.5	IMR90p11
1	C2	0.120784432333494	FN1_2	63.3	IMR90p11
2	C2	3.54780455885793	FN1_2	63.3	IMR90p11
3	C2	1.44002079808524	FN1_2	63.3	IMR90p11
4	C2	1.69793596762565	FN1_2	63.3	IMR90p11
5	C2	2.07487425222826	FN1_2	63.3	IMR90p11
6	C2	-0.335360176165068	FN1_2	63.3	IMR90p11
7	C2	0.212193488669072	FN1_2	63.3	IMR90p11
8	C2	1.03680259346265	FN1_2	63.3	IMR90p11
9	C2	3.25385042526159	FN1_2	63.3	IMR90p11
10	C2	2.03909844573082	FN1_2	63.3	IMR90p11
11	C2	-3.32829197038154	FN1_2	63.3	IMR90p11
12	C2	-5.3438964737511	FN1_2	63.3	IMR90p11
13	C2	-1.27249279353282	FN1_2	63.3	IMR90p11
14	C2	-2.00089385685988	FN1_2	63.3	IMR90p11
15	C2	-2.34711855619162	FN1_2	63.3	IMR90p11
16	C2	-1.23397574641513	FN1_2	63.3	IMR90p11
17	C2	4.15084281390318	FN1_2	63.3	IMR90p11
18	C2	6.82762785612204	FN1_2	63.3	IMR90p11
19	C2	25.7649836967457	FN1_2	63.3	IMR90p11
20	C2	59.2272950504835	FN1_2	63.3	IMR90p11
21	C2	111.565753974539	FN1_2	63.3	IMR90p11
22	C2	212.725395933096	FN1_2	63.3	IMR90p11
23	C2	361.968307164282	FN1_2	63.3	IMR90p11
24	C2	546.465624005994	FN1_2	63.3	IMR90p11
25	C2	734.954730624259	FN1_2	63.3	IMR90p11
26	C2	930.66946927582	FN1_2	63.3	IMR90p11
27	C2	1129.0042053932	FN1_2	63.3	IMR90p11
28	C2	1323.78117474949	FN1_2	63.3	IMR90p11
29	C2	1504.27393243483	FN1_2	63.3	IMR90p11
30	C2	1670.98185292183	FN1_2	63.3	IMR90p11
31	C2	1820.43483632235	FN1_2	63.3	IMR90p11
32	C2	1954.57855284791	FN1_2	63.3	IMR90p11
33	C2	2072.01536572492	FN1_2	63.3	IMR90p11
34	C2	2177.54710440911	FN1_2	63.3	IMR90p11
35	C2	2274.64430072863	FN1_2	63.3	IMR90p11
36	C2	2362.43478350391	FN1_2	63.3	IMR90p11
37	C2	2440.42804831435	FN1_2	63.3	IMR90p11
38	C2	2509.00060061578	FN1_2	63.3	IMR90p11
39	C2	2569.7781900153	FN1_2	63.3	IMR90p11
40	C2	2624.36877765363	FN1_2	63.3	IMR90p11
1	D2	0.70022692553448	FN1_2	61.4	IMR90p11
2	D2	5.5554388912019	FN1_2	61.4	IMR90p11
3	D2	5.10071617127505	FN1_2	61.4	IMR90p11
4	D2	5.6968316388884	FN1_2	61.4	IMR90p11
5	D2	1.03544245837793	FN1_2	61.4	IMR90p11
6	D2	2.56581201303061	FN1_2	61.4	IMR90p11
7	D2	2.96522646727044	FN1_2	61.4	IMR90p11
8	D2	-0.698250844582162	FN1_2	61.4	IMR90p11
9	D2	-3.4007543037892	FN1_2	61.4	IMR90p11
10	D2	-4.55291278856748	FN1_2	61.4	IMR90p11
11	D2	-4.74483765858986	FN1_2	61.4	IMR90p11
12	D2	-3.74080398741035	FN1_2	61.4	IMR90p11
13	D2	-1.01434964947339	FN1_2	61.4	IMR90p11
14	D2	-4.23062394649924	FN1_2	61.4	IMR90p11
15	D2	-1.62233491481857	FN1_2	61.4	IMR90p11
16	D2	-4.48362556595885	FN1_2	61.4	IMR90p11
17	D2	-1.92838061038719	FN1_2	61.4	IMR90p11
18	D2	4.215598587557	FN1_2	61.4	IMR90p11
19	D2	15.9458667201711	FN1_2	61.4	IMR90p11
20	D2	30.9890201714429	FN1_2	61.4	IMR90p11
21	D2	70.3758199637396	FN1_2	61.4	IMR90p11
22	D2	149.106101457646	FN1_2	61.4	IMR90p11
23	D2	269.72776583998	FN1_2	61.4	IMR90p11
24	D2	424.65965811772	FN1_2	61.4	IMR90p11
25	D2	603.023381226296	FN1_2	61.4	IMR90p11
26	D2	788.967321518511	FN1_2	61.4	IMR90p11
27	D2	983.394205864046	FN1_2	61.4	IMR90p11
28	D2	1176.91004305973	FN1_2	61.4	IMR90p11
29	D2	1363.77866120596	FN1_2	61.4	IMR90p11
30	D2	1541.17873610221	FN1_2	61.4	IMR90p11
31	D2	1705.94187321648	FN1_2	61.4	IMR90p11
32	D2	1855.92606297734	FN1_2	61.4	IMR90p11
33	D2	1987.66531674043	FN1_2	61.4	IMR90p11
34	D2	2104.6380636529	FN1_2	61.4	IMR90p11
35	D2	2213.91674832113	FN1_2	61.4	IMR90p11
36	D2	2310.93541749717	FN1_2	61.4	IMR90p11
37	D2	2397.76695454396	FN1_2	61.4	IMR90p11
38	D2	2472.46577549275	FN1_2	61.4	IMR90p11
39	D2	2540.29401429756	FN1_2	61.4	IMR90p11
40	D2	2602.65426768584	FN1_2	61.4	IMR90p11
1	E2	-1.31943091816174	FN1_2	59.0	IMR90p11
2	E2	4.98083720298428	FN1_2	59.0	IMR90p11
3	E2	2.85387231454524	FN1_2	59.0	IMR90p11
4	E2	1.00288319088941	FN1_2	59.0	IMR90p11
5	E2	0.729194241635923	FN1_2	59.0	IMR90p11
6	E2	4.4129051962941	FN1_2	59.0	IMR90p11
7	E2	0.157182460709009	FN1_2	59.0	IMR90p11
8	E2	2.70992994053859	FN1_2	59.0	IMR90p11
9	E2	0.0576046426417633	FN1_2	59.0	IMR90p11
10	E2	0.441469624142883	FN1_2	59.0	IMR90p11
11	E2	-1.97512319588532	FN1_2	59.0	IMR90p11
12	E2	-0.814799791653968	FN1_2	59.0	IMR90p11
13	E2	1.31722056524177	FN1_2	59.0	IMR90p11
14	E2	-4.93665491616002	FN1_2	59.0	IMR90p11
15	E2	-3.35694908803816	FN1_2	59.0	IMR90p11
16	E2	-7.2048648104269	FN1_2	59.0	IMR90p11
17	E2	-2.1419068442483	FN1_2	59.0	IMR90p11
18	E2	-0.745975916531279	FN1_2	59.0	IMR90p11
19	E2	1.55774292646902	FN1_2	59.0	IMR90p11
20	E2	15.3754928248636	FN1_2	59.0	IMR90p11
21	E2	33.5705039923009	FN1_2	59.0	IMR90p11
22	E2	65.3053813895935	FN1_2	59.0	IMR90p11
23	E2	134.464366409958	FN1_2	59.0	IMR90p11
24	E2	242.464751286888	FN1_2	59.0	IMR90p11
25	E2	389.598507444304	FN1_2	59.0	IMR90p11
26	E2	557.260633418404	FN1_2	59.0	IMR90p11
27	E2	735.24576635957	FN1_2	59.0	IMR90p11
28	E2	923.891354193192	FN1_2	59.0	IMR90p11
29	E2	1115.84059330305	FN1_2	59.0	IMR90p11
30	E2	1303.45180197483	FN1_2	59.0	IMR90p11
31	E2	1485.62965422398	FN1_2	59.0	IMR90p11
32	E2	1656.9414440274	FN1_2	59.0	IMR90p11
33	E2	1817.34773180259	FN1_2	59.0	IMR90p11
34	E2	1959.04885600886	FN1_2	59.0	IMR90p11
35	E2	2090.54488821609	FN1_2	59.0	IMR90p11
36	E2	2207.12515968781	FN1_2	59.0	IMR90p11
37	E2	2315.24023319398	FN1_2	59.0	IMR90p11
38	E2	2410.62649940023	FN1_2	59.0	IMR90p11
39	E2	2497.45179630489	FN1_2	59.0	IMR90p11
40	E2	2577.82310073787	FN1_2	59.0	IMR90p11
1	F2	-1.36337384628996	FN1_2	57.0	IMR90p11
2	F2	0.711217693853087	FN1_2	57.0	IMR90p11
3	F2	3.06164478966548	FN1_2	57.0	IMR90p11
4	F2	2.2580888599764	FN1_2	57.0	IMR90p11
5	F2	3.68841143614054	FN1_2	57.0	IMR90p11
6	F2	-0.414735672363804	FN1_2	57.0	IMR90p11
7	F2	-1.48207688033017	FN1_2	57.0	IMR90p11
8	F2	2.45981194900924	FN1_2	57.0	IMR90p11
9	F2	-1.40676774032227	FN1_2	57.0	IMR90p11
10	F2	1.69280524462647	FN1_2	57.0	IMR90p11
11	F2	-3.00168460840314	FN1_2	57.0	IMR90p11
12	F2	-0.611242618303095	FN1_2	57.0	IMR90p11
13	F2	-4.55756257434723	FN1_2	57.0	IMR90p11
14	F2	-1.40410265784885	FN1_2	57.0	IMR90p11
15	F2	-2.16863461538605	FN1_2	57.0	IMR90p11
16	F2	-4.2608275992834	FN1_2	57.0	IMR90p11
17	F2	1.44102690242698	FN1_2	57.0	IMR90p11
18	F2	-2.38626931013505	FN1_2	57.0	IMR90p11
19	F2	0.530492945954848	FN1_2	57.0	IMR90p11
20	F2	1.21168522816015	FN1_2	57.0	IMR90p11
21	F2	10.2403330105408	FN1_2	57.0	IMR90p11
22	F2	28.2723162984944	FN1_2	57.0	IMR90p11
23	F2	61.9218074484311	FN1_2	57.0	IMR90p11
24	F2	126.697416094723	FN1_2	57.0	IMR90p11
25	F2	215.581435861925	FN1_2	57.0	IMR90p11
26	F2	341.257988273132	FN1_2	57.0	IMR90p11
27	F2	495.629731367991	FN1_2	57.0	IMR90p11
28	F2	656.573873411439	FN1_2	57.0	IMR90p11
29	F2	824.616343728159	FN1_2	57.0	IMR90p11
30	F2	1003.02159951096	FN1_2	57.0	IMR90p11
31	F2	1179.20070028239	FN1_2	57.0	IMR90p11
32	F2	1351.98845527396	FN1_2	57.0	IMR90p11
33	F2	1516.44685634667	FN1_2	57.0	IMR90p11
34	F2	1673.9868785328	FN1_2	57.0	IMR90p11
35	F2	1821.50603457483	FN1_2	57.0	IMR90p11
36	F2	1956.16437293931	FN1_2	57.0	IMR90p11
37	F2	2076.05270020047	FN1_2	57.0	IMR90p11
38	F2	2182.45401686803	FN1_2	57.0	IMR90p11
39	F2	2279.76835123723	FN1_2	57.0	IMR90p11
40	F2	2372.70948629326	FN1_2	57.0	IMR90p11
1	G2	8.38236421157308	FN1_2	55.7	IMR90p11
2	G2	12.4913344690945	FN1_2	55.7	IMR90p11
3	G2	7.34525284142774	FN1_2	55.7	IMR90p11
4	G2	5.69683121265371	FN1_2	55.7	IMR90p11
5	G2	-0.500322170041272	FN1_2	55.7	IMR90p11
6	G2	0.677703483167534	FN1_2	55.7	IMR90p11
7	G2	-2.15474399965933	FN1_2	55.7	IMR90p11
8	G2	2.27007628237834	FN1_2	55.7	IMR90p11
9	G2	3.55246261729599	FN1_2	55.7	IMR90p11
10	G2	-1.08007338194648	FN1_2	55.7	IMR90p11
11	G2	-2.32191400086595	FN1_2	55.7	IMR90p11
12	G2	-5.4687201246511	FN1_2	55.7	IMR90p11
13	G2	-3.66045741242351	FN1_2	55.7	IMR90p11
14	G2	-4.1262369286369	FN1_2	55.7	IMR90p11
15	G2	-1.22617070331626	FN1_2	55.7	IMR90p11
16	G2	-3.37396289835397	FN1_2	55.7	IMR90p11
17	G2	-4.03765330722899	FN1_2	55.7	IMR90p11
18	G2	0.571067729793413	FN1_2	55.7	IMR90p11
19	G2	-2.69503407560478	FN1_2	55.7	IMR90p11
20	G2	-1.91163794972999	FN1_2	55.7	IMR90p11
21	G2	3.15704903796359	FN1_2	55.7	IMR90p11
22	G2	17.2293281308403	FN1_2	55.7	IMR90p11
23	G2	37.1775053410843	FN1_2	55.7	IMR90p11
24	G2	80.576511474284	FN1_2	55.7	IMR90p11
25	G2	145.586156176786	FN1_2	55.7	IMR90p11
26	G2	250.647322997604	FN1_2	55.7	IMR90p11
27	G2	377.818894891918	FN1_2	55.7	IMR90p11
28	G2	521.338408699987	FN1_2	55.7	IMR90p11
29	G2	675.29493524396	FN1_2	55.7	IMR90p11
30	G2	839.443111298935	FN1_2	55.7	IMR90p11
31	G2	1011.79778479756	FN1_2	55.7	IMR90p11
32	G2	1184.3323750678	FN1_2	55.7	IMR90p11
33	G2	1351.924566779	FN1_2	55.7	IMR90p11
34	G2	1512.64195647275	FN1_2	55.7	IMR90p11
35	G2	1663.89066932617	FN1_2	55.7	IMR90p11
36	G2	1807.43184287282	FN1_2	55.7	IMR90p11
37	G2	1937.77583426269	FN1_2	55.7	IMR90p11
38	G2	2057.13457698832	FN1_2	55.7	IMR90p11
39	G2	2166.07009170476	FN1_2	55.7	IMR90p11
40	G2	2270.37875108056	FN1_2	55.7	IMR90p11
1	H2	-8.86809466578143	FN1_2	55.0	IMR90p11
2	H2	0.258862444554325	FN1_2	55.0	IMR90p11
3	H2	2.5902552042221	FN1_2	55.0	IMR90p11
4	H2	2.64692993724975	FN1_2	55.0	IMR90p11
5	H2	4.84650854105303	FN1_2	55.0	IMR90p11
6	H2	0.301904939065025	FN1_2	55.0	IMR90p11
7	H2	-0.666423177848628	FN1_2	55.0	IMR90p11
8	H2	0.875981267333373	FN1_2	55.0	IMR90p11
9	H2	-0.316246980797132	FN1_2	55.0	IMR90p11
10	H2	0.227007904995844	FN1_2	55.0	IMR90p11
11	H2	-1.54239535884517	FN1_2	55.0	IMR90p11
12	H2	0.604392971948982	FN1_2	55.0	IMR90p11
13	H2	-2.48071434782287	FN1_2	55.0	IMR90p11
14	H2	-2.81772152832627	FN1_2	55.0	IMR90p11
15	H2	-4.94297463822477	FN1_2	55.0	IMR90p11
16	H2	-4.39958386322996	FN1_2	55.0	IMR90p11
17	H2	0.191540544612053	FN1_2	55.0	IMR90p11
18	H2	-1.27602253746227	FN1_2	55.0	IMR90p11
19	H2	-0.784854411665492	FN1_2	55.0	IMR90p11
20	H2	0.284140832314733	FN1_2	55.0	IMR90p11
21	H2	4.78429026101003	FN1_2	55.0	IMR90p11
22	H2	8.92910667098613	FN1_2	55.0	IMR90p11
23	H2	19.0678690063132	FN1_2	55.0	IMR90p11
24	H2	49.0818904696439	FN1_2	55.0	IMR90p11
25	H2	95.0931948083958	FN1_2	55.0	IMR90p11
26	H2	170.957106143642	FN1_2	55.0	IMR90p11
27	H2	275.200130788965	FN1_2	55.0	IMR90p11
28	H2	408.156583106959	FN1_2	55.0	IMR90p11
29	H2	548.355934343608	FN1_2	55.0	IMR90p11
30	H2	701.998036774555	FN1_2	55.0	IMR90p11
31	H2	864.736464514156	FN1_2	55.0	IMR90p11
32	H2	1034.45896376976	FN1_2	55.0	IMR90p11
33	H2	1201.87252980245	FN1_2	55.0	IMR90p11
34	H2	1365.32069360736	FN1_2	55.0	IMR90p11
35	H2	1522.51681289941	FN1_2	55.0	IMR90p11
36	H2	1671.72019726856	FN1_2	55.0	IMR90p11
37	H2	1809.59759690228	FN1_2	55.0	IMR90p11
38	H2	1933.90424699831	FN1_2	55.0	IMR90p11
39	H2	2048.19497968407	FN1_2	55.0	IMR90p11
40	H2	2156.41220792433	FN1_2	55.0	IMR90p11
1	A2	-1.63	FN1_2	65.0	IMR90p2
2	A2	4.22	FN1_2	65.0	IMR90p2
3	A2	5.69	FN1_2	65.0	IMR90p2
4	A2	-2.48	FN1_2	65.0	IMR90p2
5	A2	-1.0	FN1_2	65.0	IMR90p2
6	A2	5.8	FN1_2	65.0	IMR90p2
7	A2	-2.75	FN1_2	65.0	IMR90p2
8	A2	4.56	FN1_2	65.0	IMR90p2
9	A2	-2.51	FN1_2	65.0	IMR90p2
10	A2	-1.55	FN1_2	65.0	IMR90p2
11	A2	-3.44	FN1_2	65.0	IMR90p2
12	A2	-1.5	FN1_2	65.0	IMR90p2
13	A2	3.62	FN1_2	65.0	IMR90p2
14	A2	3.21	FN1_2	65.0	IMR90p2
15	A2	-3.96	FN1_2	65.0	IMR90p2
16	A2	-0.64	FN1_2	65.0	IMR90p2
17	A2	0.95	FN1_2	65.0	IMR90p2
18	A2	-1.22	FN1_2	65.0	IMR90p2
19	A2	6.73	FN1_2	65.0	IMR90p2
20	A2	16.59	FN1_2	65.0	IMR90p2
21	A2	58.02	FN1_2	65.0	IMR90p2
22	A2	111.64	FN1_2	65.0	IMR90p2
23	A2	195.86	FN1_2	65.0	IMR90p2
24	A2	325.66	FN1_2	65.0	IMR90p2
25	A2	483.1	FN1_2	65.0	IMR90p2
26	A2	644.53	FN1_2	65.0	IMR90p2
27	A2	808.94	FN1_2	65.0	IMR90p2
28	A2	977.05	FN1_2	65.0	IMR90p2
29	A2	1134.96	FN1_2	65.0	IMR90p2
30	A2	1282.3	FN1_2	65.0	IMR90p2
31	A2	1416.15	FN1_2	65.0	IMR90p2
32	A2	1539.1	FN1_2	65.0	IMR90p2
33	A2	1645.88	FN1_2	65.0	IMR90p2
34	A2	1738.73	FN1_2	65.0	IMR90p2
35	A2	1820.71	FN1_2	65.0	IMR90p2
36	A2	1895.49	FN1_2	65.0	IMR90p2
37	A2	1963.26	FN1_2	65.0	IMR90p2
38	A2	2022.92	FN1_2	65.0	IMR90p2
39	A2	2077.74	FN1_2	65.0	IMR90p2
40	A2	2128.75	FN1_2	65.0	IMR90p2
1	B2	6.14	FN1_2	64.5	IMR90p2
2	B2	4.74	FN1_2	64.5	IMR90p2
3	B2	3.34	FN1_2	64.5	IMR90p2
4	B2	3.72	FN1_2	64.5	IMR90p2
5	B2	-0.49	FN1_2	64.5	IMR90p2
6	B2	-1.55	FN1_2	64.5	IMR90p2
7	B2	-1.95	FN1_2	64.5	IMR90p2
8	B2	-3.19	FN1_2	64.5	IMR90p2
9	B2	-0.09	FN1_2	64.5	IMR90p2
10	B2	1.07	FN1_2	64.5	IMR90p2
11	B2	0.52	FN1_2	64.5	IMR90p2
12	B2	1.79	FN1_2	64.5	IMR90p2
13	B2	-1.07	FN1_2	64.5	IMR90p2
14	B2	-0.98	FN1_2	64.5	IMR90p2
15	B2	-3.09	FN1_2	64.5	IMR90p2
16	B2	-3.13	FN1_2	64.5	IMR90p2
17	B2	0.36	FN1_2	64.5	IMR90p2
18	B2	7.62	FN1_2	64.5	IMR90p2
19	B2	23.5	FN1_2	64.5	IMR90p2
20	B2	36.62	FN1_2	64.5	IMR90p2
21	B2	76.65	FN1_2	64.5	IMR90p2
22	B2	147.9	FN1_2	64.5	IMR90p2
23	B2	259.19	FN1_2	64.5	IMR90p2
24	B2	409.6	FN1_2	64.5	IMR90p2
25	B2	575.03	FN1_2	64.5	IMR90p2
26	B2	743.43	FN1_2	64.5	IMR90p2
27	B2	913.69	FN1_2	64.5	IMR90p2
28	B2	1083.43	FN1_2	64.5	IMR90p2
29	B2	1245.27	FN1_2	64.5	IMR90p2
30	B2	1392.41	FN1_2	64.5	IMR90p2
31	B2	1526.34	FN1_2	64.5	IMR90p2
32	B2	1643.63	FN1_2	64.5	IMR90p2
33	B2	1747.69	FN1_2	64.5	IMR90p2
34	B2	1838.4	FN1_2	64.5	IMR90p2
35	B2	1919.31	FN1_2	64.5	IMR90p2
36	B2	1994.55	FN1_2	64.5	IMR90p2
37	B2	2061.32	FN1_2	64.5	IMR90p2
38	B2	2121.72	FN1_2	64.5	IMR90p2
39	B2	2175.2	FN1_2	64.5	IMR90p2
40	B2	2227.87	FN1_2	64.5	IMR90p2
1	C2	2.28	FN1_2	63.3	IMR90p2
2	C2	3.39	FN1_2	63.3	IMR90p2
3	C2	1.99	FN1_2	63.3	IMR90p2
4	C2	6.9	FN1_2	63.3	IMR90p2
5	C2	0.41	FN1_2	63.3	IMR90p2
6	C2	0.88	FN1_2	63.3	IMR90p2
7	C2	1.07	FN1_2	63.3	IMR90p2
8	C2	4.6	FN1_2	63.3	IMR90p2
9	C2	-0.98	FN1_2	63.3	IMR90p2
10	C2	-4.85	FN1_2	63.3	IMR90p2
11	C2	-2.31	FN1_2	63.3	IMR90p2
12	C2	-2.06	FN1_2	63.3	IMR90p2
13	C2	-1.34	FN1_2	63.3	IMR90p2
14	C2	-5.69	FN1_2	63.3	IMR90p2
15	C2	-3.37	FN1_2	63.3	IMR90p2
16	C2	-1.2	FN1_2	63.3	IMR90p2
17	C2	-5.1	FN1_2	63.3	IMR90p2
18	C2	9.06	FN1_2	63.3	IMR90p2
19	C2	11.34	FN1_2	63.3	IMR90p2
20	C2	38.93	FN1_2	63.3	IMR90p2
21	C2	81.39	FN1_2	63.3	IMR90p2
22	C2	157.88	FN1_2	63.3	IMR90p2
23	C2	287.44	FN1_2	63.3	IMR90p2
24	C2	467.05	FN1_2	63.3	IMR90p2
25	C2	652.84	FN1_2	63.3	IMR90p2
26	C2	848.51	FN1_2	63.3	IMR90p2
27	C2	1046.17	FN1_2	63.3	IMR90p2
28	C2	1240.78	FN1_2	63.3	IMR90p2
29	C2	1423.85	FN1_2	63.3	IMR90p2
30	C2	1592.2	FN1_2	63.3	IMR90p2
31	C2	1745.27	FN1_2	63.3	IMR90p2
32	C2	1881.98	FN1_2	63.3	IMR90p2
33	C2	2006.67	FN1_2	63.3	IMR90p2
34	C2	2114.23	FN1_2	63.3	IMR90p2
35	C2	2210.37	FN1_2	63.3	IMR90p2
36	C2	2295.14	FN1_2	63.3	IMR90p2
37	C2	2372.08	FN1_2	63.3	IMR90p2
38	C2	2440.76	FN1_2	63.3	IMR90p2
39	C2	2501.96	FN1_2	63.3	IMR90p2
40	C2	2562.4	FN1_2	63.3	IMR90p2
1	D2	5.11	FN1_2	61.4	IMR90p2
2	D2	4.56	FN1_2	61.4	IMR90p2
3	D2	2.14	FN1_2	61.4	IMR90p2
4	D2	3.32	FN1_2	61.4	IMR90p2
5	D2	1.77	FN1_2	61.4	IMR90p2
6	D2	0.06	FN1_2	61.4	IMR90p2
7	D2	1.82	FN1_2	61.4	IMR90p2
8	D2	-0.3	FN1_2	61.4	IMR90p2
9	D2	-0.12	FN1_2	61.4	IMR90p2
10	D2	0.6	FN1_2	61.4	IMR90p2
11	D2	1.19	FN1_2	61.4	IMR90p2
12	D2	-3.5	FN1_2	61.4	IMR90p2
13	D2	-5.07	FN1_2	61.4	IMR90p2
14	D2	-0.01	FN1_2	61.4	IMR90p2
15	D2	-6.78	FN1_2	61.4	IMR90p2
16	D2	-1.87	FN1_2	61.4	IMR90p2
17	D2	2.65	FN1_2	61.4	IMR90p2
18	D2	5.04	FN1_2	61.4	IMR90p2
19	D2	7.14	FN1_2	61.4	IMR90p2
20	D2	23.53	FN1_2	61.4	IMR90p2
21	D2	55.62	FN1_2	61.4	IMR90p2
22	D2	112.27	FN1_2	61.4	IMR90p2
23	D2	205.74	FN1_2	61.4	IMR90p2
24	D2	354.63	FN1_2	61.4	IMR90p2
25	D2	530.75	FN1_2	61.4	IMR90p2
26	D2	712.3	FN1_2	61.4	IMR90p2
27	D2	901.5	FN1_2	61.4	IMR90p2
28	D2	1094.67	FN1_2	61.4	IMR90p2
29	D2	1285.68	FN1_2	61.4	IMR90p2
30	D2	1464.31	FN1_2	61.4	IMR90p2
31	D2	1628.55	FN1_2	61.4	IMR90p2
32	D2	1778.64	FN1_2	61.4	IMR90p2
33	D2	1913.68	FN1_2	61.4	IMR90p2
34	D2	2032.89	FN1_2	61.4	IMR90p2
35	D2	2137.19	FN1_2	61.4	IMR90p2
36	D2	2233.02	FN1_2	61.4	IMR90p2
37	D2	2319.19	FN1_2	61.4	IMR90p2
38	D2	2397.91	FN1_2	61.4	IMR90p2
39	D2	2467.38	FN1_2	61.4	IMR90p2
40	D2	2533.88	FN1_2	61.4	IMR90p2
1	E2	3.79	FN1_2	59.0	IMR90p2
2	E2	6.74	FN1_2	59.0	IMR90p2
3	E2	4.3	FN1_2	59.0	IMR90p2
4	E2	2.93	FN1_2	59.0	IMR90p2
5	E2	3.7	FN1_2	59.0	IMR90p2
6	E2	1.19	FN1_2	59.0	IMR90p2
7	E2	1.63	FN1_2	59.0	IMR90p2
8	E2	-1.59	FN1_2	59.0	IMR90p2
9	E2	-1.7	FN1_2	59.0	IMR90p2
10	E2	-3.84	FN1_2	59.0	IMR90p2
11	E2	-5.48	FN1_2	59.0	IMR90p2
12	E2	-0.74	FN1_2	59.0	IMR90p2
13	E2	-2.76	FN1_2	59.0	IMR90p2
14	E2	-1.77	FN1_2	59.0	IMR90p2
15	E2	-0.89	FN1_2	59.0	IMR90p2
16	E2	-4.69	FN1_2	59.0	IMR90p2
17	E2	-2.12	FN1_2	59.0	IMR90p2
18	E2	2.64	FN1_2	59.0	IMR90p2
19	E2	0.56	FN1_2	59.0	IMR90p2
20	E2	11.96	FN1_2	59.0	IMR90p2
21	E2	23.74	FN1_2	59.0	IMR90p2
22	E2	52.65	FN1_2	59.0	IMR90p2
23	E2	114.14	FN1_2	59.0	IMR90p2
24	E2	203.18	FN1_2	59.0	IMR90p2
25	E2	339.25	FN1_2	59.0	IMR90p2
26	E2	502.65	FN1_2	59.0	IMR90p2
27	E2	677.57	FN1_2	59.0	IMR90p2
28	E2	862.71	FN1_2	59.0	IMR90p2
29	E2	1054.76	FN1_2	59.0	IMR90p2
30	E2	1244.52	FN1_2	59.0	IMR90p2
31	E2	1432.2	FN1_2	59.0	IMR90p2
32	E2	1605.89	FN1_2	59.0	IMR90p2
33	E2	1765.51	FN1_2	59.0	IMR90p2
34	E2	1910.61	FN1_2	59.0	IMR90p2
35	E2	2043.83	FN1_2	59.0	IMR90p2
36	E2	2164.81	FN1_2	59.0	IMR90p2
37	E2	2271.35	FN1_2	59.0	IMR90p2
38	E2	2368.6	FN1_2	59.0	IMR90p2
39	E2	2455.85	FN1_2	59.0	IMR90p2
40	E2	2536.79	FN1_2	59.0	IMR90p2
1	F2	6.38	FN1_2	57.0	IMR90p2
2	F2	8.92	FN1_2	57.0	IMR90p2
3	F2	5.33	FN1_2	57.0	IMR90p2
4	F2	1.38	FN1_2	57.0	IMR90p2
5	F2	-1.25	FN1_2	57.0	IMR90p2
6	F2	1.25	FN1_2	57.0	IMR90p2
7	F2	1.59	FN1_2	57.0	IMR90p2
8	F2	6.97	FN1_2	57.0	IMR90p2
9	F2	-0.1	FN1_2	57.0	IMR90p2
10	F2	-1.8	FN1_2	57.0	IMR90p2
11	F2	-0.73	FN1_2	57.0	IMR90p2
12	F2	-3.62	FN1_2	57.0	IMR90p2
13	F2	-3.0	FN1_2	57.0	IMR90p2
14	F2	-6.5	FN1_2	57.0	IMR90p2
15	F2	-3.35	FN1_2	57.0	IMR90p2
16	F2	-0.75	FN1_2	57.0	IMR90p2
17	F2	0.34	FN1_2	57.0	IMR90p2
18	F2	-5.24	FN1_2	57.0	IMR90p2
19	F2	1.3	FN1_2	57.0	IMR90p2
20	F2	1.42	FN1_2	57.0	IMR90p2
21	F2	14.14	FN1_2	57.0	IMR90p2
22	F2	24.2	FN1_2	57.0	IMR90p2
23	F2	44.92	FN1_2	57.0	IMR90p2
24	F2	103.23	FN1_2	57.0	IMR90p2
25	F2	182.12	FN1_2	57.0	IMR90p2
26	F2	297.46	FN1_2	57.0	IMR90p2
27	F2	444.57	FN1_2	57.0	IMR90p2
28	F2	598.75	FN1_2	57.0	IMR90p2
29	F2	765.92	FN1_2	57.0	IMR90p2
30	F2	942.72	FN1_2	57.0	IMR90p2
31	F2	1122.5	FN1_2	57.0	IMR90p2
32	F2	1296.53	FN1_2	57.0	IMR90p2
33	F2	1461.84	FN1_2	57.0	IMR90p2
34	F2	1617.08	FN1_2	57.0	IMR90p2
35	F2	1759.05	FN1_2	57.0	IMR90p2
36	F2	1891.84	FN1_2	57.0	IMR90p2
37	F2	2011.02	FN1_2	57.0	IMR90p2
38	F2	2119.88	FN1_2	57.0	IMR90p2
39	F2	2216.77	FN1_2	57.0	IMR90p2
40	F2	2308.41	FN1_2	57.0	IMR90p2
1	G2	15.66	FN1_2	55.7	IMR90p2
2	G2	12.35	FN1_2	55.7	IMR90p2
3	G2	3.54	FN1_2	55.7	IMR90p2
4	G2	4.55	FN1_2	55.7	IMR90p2
5	G2	3.02	FN1_2	55.7	IMR90p2
6	G2	5.0	FN1_2	55.7	IMR90p2
7	G2	0.48	FN1_2	55.7	IMR90p2
8	G2	-1.85	FN1_2	55.7	IMR90p2
9	G2	2.87	FN1_2	55.7	IMR90p2
10	G2	-4.25	FN1_2	55.7	IMR90p2
11	G2	1.74	FN1_2	55.7	IMR90p2
12	G2	-6.43	FN1_2	55.7	IMR90p2
13	G2	-4.17	FN1_2	55.7	IMR90p2
14	G2	-0.39	FN1_2	55.7	IMR90p2
15	G2	-4.24	FN1_2	55.7	IMR90p2
16	G2	-4.42	FN1_2	55.7	IMR90p2
17	G2	-2.33	FN1_2	55.7	IMR90p2
18	G2	-4.41	FN1_2	55.7	IMR90p2
19	G2	-2.74	FN1_2	55.7	IMR90p2
20	G2	1.78	FN1_2	55.7	IMR90p2
21	G2	3.86	FN1_2	55.7	IMR90p2
22	G2	16.4	FN1_2	55.7	IMR90p2
23	G2	33.91	FN1_2	55.7	IMR90p2
24	G2	59.25	FN1_2	55.7	IMR90p2
25	G2	119.53	FN1_2	55.7	IMR90p2
26	G2	215.11	FN1_2	55.7	IMR90p2
27	G2	335.95	FN1_2	55.7	IMR90p2
28	G2	482.61	FN1_2	55.7	IMR90p2
29	G2	637.99	FN1_2	55.7	IMR90p2
30	G2	803.86	FN1_2	55.7	IMR90p2
31	G2	979.34	FN1_2	55.7	IMR90p2
32	G2	1154.73	FN1_2	55.7	IMR90p2
33	G2	1328.7	FN1_2	55.7	IMR90p2
34	G2	1496.66	FN1_2	55.7	IMR90p2
35	G2	1655.79	FN1_2	55.7	IMR90p2
36	G2	1799.92	FN1_2	55.7	IMR90p2
37	G2	1932.79	FN1_2	55.7	IMR90p2
38	G2	2054.55	FN1_2	55.7	IMR90p2
39	G2	2168.5	FN1_2	55.7	IMR90p2
40	G2	2273.71	FN1_2	55.7	IMR90p2
1	H2	-13.85	FN1_2	55.0	IMR90p2
2	H2	-6.39	FN1_2	55.0	IMR90p2
3	H2	2.46	FN1_2	55.0	IMR90p2
4	H2	4.99	FN1_2	55.0	IMR90p2
5	H2	-0.03	FN1_2	55.0	IMR90p2
6	H2	3.3	FN1_2	55.0	IMR90p2
7	H2	-0.77	FN1_2	55.0	IMR90p2
8	H2	1.31	FN1_2	55.0	IMR90p2
9	H2	0.91	FN1_2	55.0	IMR90p2
10	H2	0.4	FN1_2	55.0	IMR90p2
11	H2	-2.87	FN1_2	55.0	IMR90p2
12	H2	-0.65	FN1_2	55.0	IMR90p2
13	H2	-5.49	FN1_2	55.0	IMR90p2
14	H2	-2.17	FN1_2	55.0	IMR90p2
15	H2	-1.66	FN1_2	55.0	IMR90p2
16	H2	-3.46	FN1_2	55.0	IMR90p2
17	H2	-4.92	FN1_2	55.0	IMR90p2
18	H2	2.84	FN1_2	55.0	IMR90p2
19	H2	-0.08	FN1_2	55.0	IMR90p2
20	H2	0.46	FN1_2	55.0	IMR90p2
21	H2	6.53	FN1_2	55.0	IMR90p2
22	H2	6.15	FN1_2	55.0	IMR90p2
23	H2	16.56	FN1_2	55.0	IMR90p2
24	H2	31.38	FN1_2	55.0	IMR90p2
25	H2	70.3	FN1_2	55.0	IMR90p2
26	H2	133.59	FN1_2	55.0	IMR90p2
27	H2	220.9	FN1_2	55.0	IMR90p2
28	H2	341.79	FN1_2	55.0	IMR90p2
29	H2	477.27	FN1_2	55.0	IMR90p2
30	H2	621.99	FN1_2	55.0	IMR90p2
31	H2	777.34	FN1_2	55.0	IMR90p2
32	H2	940.25	FN1_2	55.0	IMR90p2
33	H2	1103.81	FN1_2	55.0	IMR90p2
34	H2	1264.21	FN1_2	55.0	IMR90p2
35	H2	1418.26	FN1_2	55.0	IMR90p2
36	H2	1563.52	FN1_2	55.0	IMR90p2
37	H2	1698.2	FN1_2	55.0	IMR90p2
38	H2	1821.57	FN1_2	55.0	IMR90p2
39	H2	1933.86	FN1_2	55.0	IMR90p2
40	H2	2039.29	FN1_2	55.0	IMR90p2
1	A2	-8.65645096441722	FN1_2	65.0	IMR90p8
2	A2	2.90753880558304	FN1_2	65.0	IMR90p8
3	A2	2.15567562768319	FN1_2	65.0	IMR90p8
4	A2	3.87404846051595	FN1_2	65.0	IMR90p8
5	A2	-2.42629198082659	FN1_2	65.0	IMR90p8
6	A2	-1.45584716300573	FN1_2	65.0	IMR90p8
7	A2	1.28774947073589	FN1_2	65.0	IMR90p8
8	A2	0.508587951498612	FN1_2	65.0	IMR90p8
9	A2	2.91048075978142	FN1_2	65.0	IMR90p8
10	A2	-0.996339329893999	FN1_2	65.0	IMR90p8
11	A2	-1.07905404853909	FN1_2	65.0	IMR90p8
12	A2	0.311011352317109	FN1_2	65.0	IMR90p8
13	A2	0.13745292799058	FN1_2	65.0	IMR90p8
14	A2	-1.65353617159008	FN1_2	65.0	IMR90p8
15	A2	-1.98600431200566	FN1_2	65.0	IMR90p8
16	A2	-0.713742399903822	FN1_2	65.0	IMR90p8
17	A2	0.95181695373185	FN1_2	65.0	IMR90p8
18	A2	5.77222070061771	FN1_2	65.0	IMR90p8
19	A2	18.6907166219257	FN1_2	65.0	IMR90p8
20	A2	37.6554738412779	FN1_2	65.0	IMR90p8
21	A2	88.7863591628416	FN1_2	65.0	IMR90p8
22	A2	172.253240990998	FN1_2	65.0	IMR90p8
23	A2	288.608552456843	FN1_2	65.0	IMR90p8
24	A2	443.833693166101	FN1_2	65.0	IMR90p8
25	A2	610.862691692951	FN1_2	65.0	IMR90p8
26	A2	782.058556337242	FN1_2	65.0	IMR90p8
27	A2	956.624141131294	FN1_2	65.0	IMR90p8
28	A2	1124.8143704649	FN1_2	65.0	IMR90p8
29	A2	1283.632237075	FN1_2	65.0	IMR90p8
30	A2	1430.49675469359	FN1_2	65.0	IMR90p8
31	A2	1560.18531487353	FN1_2	65.0	IMR90p8
32	A2	1680.58970474933	FN1_2	65.0	IMR90p8
33	A2	1786.48226287575	FN1_2	65.0	IMR90p8
34	A2	1881.31097471668	FN1_2	65.0	IMR90p8
35	A2	1964.90907078149	FN1_2	65.0	IMR90p8
36	A2	2037.72363837022	FN1_2	65.0	IMR90p8
37	A2	2106.31490653205	FN1_2	65.0	IMR90p8
38	A2	2165.01213116669	FN1_2	65.0	IMR90p8
39	A2	2222.24196466834	FN1_2	65.0	IMR90p8
40	A2	2274.93217364473	FN1_2	65.0	IMR90p8
1	B2	1.26972187317278	FN1_2	64.5	IMR90p8
2	B2	1.41874104893714	FN1_2	64.5	IMR90p8
3	B2	5.9978262875743	FN1_2	64.5	IMR90p8
4	B2	2.12482380927531	FN1_2	64.5	IMR90p8
5	B2	2.34005325782391	FN1_2	64.5	IMR90p8
6	B2	-0.296751467537433	FN1_2	64.5	IMR90p8
7	B2	-1.27845189814889	FN1_2	64.5	IMR90p8
8	B2	0.133367258854832	FN1_2	64.5	IMR90p8
9	B2	-0.690529971086107	FN1_2	64.5	IMR90p8
10	B2	-1.13272397341871	FN1_2	64.5	IMR90p8
11	B2	-1.62784423798212	FN1_2	64.5	IMR90p8
12	B2	-1.46554100408002	FN1_2	64.5	IMR90p8
13	B2	-3.39222281466618	FN1_2	64.5	IMR90p8
14	B2	-6.42390126908322	FN1_2	64.5	IMR90p8
15	B2	-3.01491701970508	FN1_2	64.5	IMR90p8
16	B2	-3.52309437477516	FN1_2	64.5	IMR90p8
17	B2	1.88391752834514	FN1_2	64.5	IMR90p8
18	B2	15.9015692814314	FN1_2	64.5	IMR90p8
19	B2	23.1616173285506	FN1_2	64.5	IMR90p8
20	B2	58.1586722905377	FN1_2	64.5	IMR90p8
21	B2	115.765127335791	FN1_2	64.5	IMR90p8
22	B2	217.103310977768	FN1_2	64.5	IMR90p8
23	B2	364.581246308433	FN1_2	64.5	IMR90p8
24	B2	538.295731018794	FN1_2	64.5	IMR90p8
25	B2	718.390310268641	FN1_2	64.5	IMR90p8
26	B2	903.054678166863	FN1_2	64.5	IMR90p8
27	B2	1087.57059236422	FN1_2	64.5	IMR90p8
28	B2	1264.2208394652	FN1_2	64.5	IMR90p8
29	B2	1429.64126631419	FN1_2	64.5	IMR90p8
30	B2	1582.91988833337	FN1_2	64.5	IMR90p8
31	B2	1719.53108896958	FN1_2	64.5	IMR90p8
32	B2	1843.08937409679	FN1_2	64.5	IMR90p8
33	B2	1950.96560121066	FN1_2	64.5	IMR90p8
34	B2	2047.9009049928	FN1_2	64.5	IMR90p8
35	B2	2132.22999789573	FN1_2	64.5	IMR90p8
36	B2	2208.11602240913	FN1_2	64.5	IMR90p8
37	B2	2277.94218449427	FN1_2	64.5	IMR90p8
38	B2	2339.36469354387	FN1_2	64.5	IMR90p8
39	B2	2393.77174345072	FN1_2	64.5	IMR90p8
40	B2	2441.71561206983	FN1_2	64.5	IMR90p8
1	C2	5.32450559152767	FN1_2	63.3	IMR90p8
2	C2	5.91817135734709	FN1_2	63.3	IMR90p8
3	C2	2.89662484032897	FN1_2	63.3	IMR90p8
4	C2	5.23869362118421	FN1_2	63.3	IMR90p8
5	C2	6.22710438423564	FN1_2	63.3	IMR90p8
6	C2	-0.238178864391557	FN1_2	63.3	IMR90p8
7	C2	-2.37863020106533	FN1_2	63.3	IMR90p8
8	C2	0.147095212558725	FN1_2	63.3	IMR90p8
9	C2	-2.67798288192807	FN1_2	63.3	IMR90p8
10	C2	-0.624576657812213	FN1_2	63.3	IMR90p8
11	C2	-4.60525212763787	FN1_2	63.3	IMR90p8
12	C2	-5.02438746441976	FN1_2	63.3	IMR90p8
13	C2	-0.18502840306428	FN1_2	63.3	IMR90p8
14	C2	-0.590376324325462	FN1_2	63.3	IMR90p8
15	C2	-4.62397805638193	FN1_2	63.3	IMR90p8
16	C2	-3.00508617698961	FN1_2	63.3	IMR90p8
17	C2	2.70145194625593	FN1_2	63.3	IMR90p8
18	C2	14.5081688959103	FN1_2	63.3	IMR90p8
19	C2	23.9352825209685	FN1_2	63.3	IMR90p8
20	C2	58.5084584812353	FN1_2	63.3	IMR90p8
21	C2	124.760448273297	FN1_2	63.3	IMR90p8
22	C2	232.064926951232	FN1_2	63.3	IMR90p8
23	C2	387.623525005918	FN1_2	63.3	IMR90p8
24	C2	572.688556256729	FN1_2	63.3	IMR90p8
25	C2	765.311718260353	FN1_2	63.3	IMR90p8
26	C2	963.377179929706	FN1_2	63.3	IMR90p8
27	C2	1164.14992979118	FN1_2	63.3	IMR90p8
28	C2	1356.31319711965	FN1_2	63.3	IMR90p8
29	C2	1537.85924152038	FN1_2	63.3	IMR90p8
30	C2	1705.80064844033	FN1_2	63.3	IMR90p8
31	C2	1855.47059100962	FN1_2	63.3	IMR90p8
32	C2	1989.45463283219	FN1_2	63.3	IMR90p8
33	C2	2108.79522913833	FN1_2	63.3	IMR90p8
34	C2	2213.98306372972	FN1_2	63.3	IMR90p8
35	C2	2309.27701571525	FN1_2	63.3	IMR90p8
36	C2	2389.53739754822	FN1_2	63.3	IMR90p8
37	C2	2466.11285444646	FN1_2	63.3	IMR90p8
38	C2	2532.68077273154	FN1_2	63.3	IMR90p8
39	C2	2595.02507573761	FN1_2	63.3	IMR90p8
40	C2	2652.0149663628	FN1_2	63.3	IMR90p8
1	D2	10.4685713306449	FN1_2	61.4	IMR90p8
2	D2	8.63505732054955	FN1_2	61.4	IMR90p8
3	D2	5.43533424575344	FN1_2	61.4	IMR90p8
4	D2	1.52587105676275	FN1_2	61.4	IMR90p8
5	D2	6.29216031657779	FN1_2	61.4	IMR90p8
6	D2	-0.0108182529047554	FN1_2	61.4	IMR90p8
7	D2	-2.67115275488186	FN1_2	61.4	IMR90p8
8	D2	1.77905080195751	FN1_2	61.4	IMR90p8
9	D2	-2.18322088900732	FN1_2	61.4	IMR90p8
10	D2	-0.992377057353224	FN1_2	61.4	IMR90p8
11	D2	-0.972740189899469	FN1_2	61.4	IMR90p8
12	D2	-1.98955980254186	FN1_2	61.4	IMR90p8
13	D2	-4.13879796759329	FN1_2	61.4	IMR90p8
14	D2	-6.1288956659464	FN1_2	61.4	IMR90p8
15	D2	-2.06003388811178	FN1_2	61.4	IMR90p8
16	D2	-3.81343089859683	FN1_2	61.4	IMR90p8
17	D2	-1.50576961811339	FN1_2	61.4	IMR90p8
18	D2	4.70599635527833	FN1_2	61.4	IMR90p8
19	D2	14.1512675690014	FN1_2	61.4	IMR90p8
20	D2	33.0215538896468	FN1_2	61.4	IMR90p8
21	D2	85.1620981926112	FN1_2	61.4	IMR90p8
22	D2	156.69024054888	FN1_2	61.4	IMR90p8
23	D2	283.572914340369	FN1_2	61.4	IMR90p8
24	D2	447.918603114719	FN1_2	61.4	IMR90p8
25	D2	631.117505399226	FN1_2	61.4	IMR90p8
26	D2	821.186984795682	FN1_2	61.4	IMR90p8
27	D2	1019.49011619385	FN1_2	61.4	IMR90p8
28	D2	1215.97027913141	FN1_2	61.4	IMR90p8
29	D2	1406.97356970429	FN1_2	61.4	IMR90p8
30	D2	1587.64023743091	FN1_2	61.4	IMR90p8
31	D2	1751.66558419714	FN1_2	61.4	IMR90p8
32	D2	1901.29696895467	FN1_2	61.4	IMR90p8
33	D2	2035.93466711635	FN1_2	61.4	IMR90p8
34	D2	2158.48787489898	FN1_2	61.4	IMR90p8
35	D2	2266.41082726415	FN1_2	61.4	IMR90p8
36	D2	2359.85239870281	FN1_2	61.4	IMR90p8
37	D2	2446.30046319582	FN1_2	61.4	IMR90p8
38	D2	2525.13348332024	FN1_2	61.4	IMR90p8
39	D2	2598.72615218206	FN1_2	61.4	IMR90p8
40	D2	2665.78182000881	FN1_2	61.4	IMR90p8
1	E2	-0.622087590046249	FN1_2	59.0	IMR90p8
2	E2	4.00469573940973	FN1_2	59.0	IMR90p8
3	E2	2.54581531612075	FN1_2	59.0	IMR90p8
4	E2	1.38814566910878	FN1_2	59.0	IMR90p8
5	E2	3.76849251152453	FN1_2	59.0	IMR90p8
6	E2	2.19046422124757	FN1_2	59.0	IMR90p8
7	E2	2.55851273141434	FN1_2	59.0	IMR90p8
8	E2	-3.43520276390154	FN1_2	59.0	IMR90p8
9	E2	-0.58352236769133	FN1_2	59.0	IMR90p8
10	E2	-0.123523664723052	FN1_2	59.0	IMR90p8
11	E2	-1.39887222337029	FN1_2	59.0	IMR90p8
12	E2	0.57269853722164	FN1_2	59.0	IMR90p8
13	E2	-1.25423236411962	FN1_2	59.0	IMR90p8
14	E2	-4.13273447872052	FN1_2	59.0	IMR90p8
15	E2	-8.66780421115618	FN1_2	59.0	IMR90p8
16	E2	-1.75311568586767	FN1_2	59.0	IMR90p8
17	E2	-2.08237681004948	FN1_2	59.0	IMR90p8
18	E2	-2.3316387876539	FN1_2	59.0	IMR90p8
19	E2	7.01350572323963	FN1_2	59.0	IMR90p8
20	E2	10.5765235043896	FN1_2	59.0	IMR90p8
21	E2	37.4574599097182	FN1_2	59.0	IMR90p8
22	E2	79.6792082707234	FN1_2	59.0	IMR90p8
23	E2	150.043095438905	FN1_2	59.0	IMR90p8
24	E2	261.078012147691	FN1_2	59.0	IMR90p8
25	E2	405.777691675743	FN1_2	59.0	IMR90p8
26	E2	586.638530156012	FN1_2	59.0	IMR90p8
27	E2	772.54240426863	FN1_2	59.0	IMR90p8
28	E2	967.783761420485	FN1_2	59.0	IMR90p8
29	E2	1169.95689286878	FN1_2	59.0	IMR90p8
30	E2	1373.78213598822	FN1_2	59.0	IMR90p8
31	E2	1567.91923392819	FN1_2	59.0	IMR90p8
32	E2	1751.7331404068	FN1_2	59.0	IMR90p8
33	E2	1920.22019297567	FN1_2	59.0	IMR90p8
34	E2	2072.88962488166	FN1_2	59.0	IMR90p8
35	E2	2208.51890712473	FN1_2	59.0	IMR90p8
36	E2	2330.15330638101	FN1_2	59.0	IMR90p8
37	E2	2441.92447539814	FN1_2	59.0	IMR90p8
38	E2	2544.10435991147	FN1_2	59.0	IMR90p8
39	E2	2635.52688209143	FN1_2	59.0	IMR90p8
40	E2	2719.59696538723	FN1_2	59.0	IMR90p8
1	F2	3.60307964822505	FN1_2	57.0	IMR90p8
2	F2	7.48865472740545	FN1_2	57.0	IMR90p8
3	F2	5.57808103371735	FN1_2	57.0	IMR90p8
4	F2	3.33871309292999	FN1_2	57.0	IMR90p8
5	F2	0.350102004055771	FN1_2	57.0	IMR90p8
6	F2	0.885225236303086	FN1_2	57.0	IMR90p8
7	F2	1.31425203939989	FN1_2	57.0	IMR90p8
8	F2	1.93997539916472	FN1_2	57.0	IMR90p8
9	F2	3.69654889764934	FN1_2	57.0	IMR90p8
10	F2	2.21949850372175	FN1_2	57.0	IMR90p8
11	F2	-3.97701352228933	FN1_2	57.0	IMR90p8
12	F2	-6.18904760206351	FN1_2	57.0	IMR90p8
13	F2	-5.66844491121356	FN1_2	57.0	IMR90p8
14	F2	-2.68993328473198	FN1_2	57.0	IMR90p8
15	F2	-1.57652362727094	FN1_2	57.0	IMR90p8
16	F2	-8.37728898242221	FN1_2	57.0	IMR90p8
17	F2	-3.00611977960125	FN1_2	57.0	IMR90p8
18	F2	0.985551944424515	FN1_2	57.0	IMR90p8
19	F2	0.835917359219366	FN1_2	57.0	IMR90p8
20	F2	0.0421613535904726	FN1_2	57.0	IMR90p8
21	F2	18.0858782939076	FN1_2	57.0	IMR90p8
22	F2	33.8018151886758	FN1_2	57.0	IMR90p8
23	F2	70.4721626904579	FN1_2	57.0	IMR90p8
24	F2	140.949954416227	FN1_2	57.0	IMR90p8
25	F2	240.426217277328	FN1_2	57.0	IMR90p8
26	F2	377.680125911184	FN1_2	57.0	IMR90p8
27	F2	529.289247258883	FN1_2	57.0	IMR90p8
28	F2	689.748867699064	FN1_2	57.0	IMR90p8
29	F2	862.380935508011	FN1_2	57.0	IMR90p8
30	F2	1041.89181049507	FN1_2	57.0	IMR90p8
31	F2	1221.41605679885	FN1_2	57.0	IMR90p8
32	F2	1400.62879947553	FN1_2	57.0	IMR90p8
33	F2	1570.06632974607	FN1_2	57.0	IMR90p8
34	F2	1729.0845590461	FN1_2	57.0	IMR90p8
35	F2	1871.72848490414	FN1_2	57.0	IMR90p8
36	F2	2001.7750770189	FN1_2	57.0	IMR90p8
37	F2	2121.17421677585	FN1_2	57.0	IMR90p8
38	F2	2231.25410127234	FN1_2	57.0	IMR90p8
39	F2	2330.29223375804	FN1_2	57.0	IMR90p8
40	F2	2421.50476193548	FN1_2	57.0	IMR90p8
1	G2	5.16184742381756	FN1_2	55.7	IMR90p8
2	G2	5.41756233100796	FN1_2	55.7	IMR90p8
3	G2	1.71638345031579	FN1_2	55.7	IMR90p8
4	G2	2.41878585035238	FN1_2	55.7	IMR90p8
5	G2	-1.36141667217908	FN1_2	55.7	IMR90p8
6	G2	3.71888094639053	FN1_2	55.7	IMR90p8
7	G2	-3.00654915138375	FN1_2	55.7	IMR90p8
8	G2	-1.79073748693872	FN1_2	55.7	IMR90p8
9	G2	4.41930387110824	FN1_2	55.7	IMR90p8
10	G2	-3.23806717474235	FN1_2	55.7	IMR90p8
11	G2	-0.43286738692268	FN1_2	55.7	IMR90p8
12	G2	1.99198586619423	FN1_2	55.7	IMR90p8
13	G2	0.84001768406597	FN1_2	55.7	IMR90p8
14	G2	-3.42568238215836	FN1_2	55.7	IMR90p8
15	G2	1.82534486026225	FN1_2	55.7	IMR90p8
16	G2	-2.38826746434052	FN1_2	55.7	IMR90p8
17	G2	-0.726957762631173	FN1_2	55.7	IMR90p8
18	G2	0.265334685836024	FN1_2	55.7	IMR90p8
19	G2	-6.69583960012824	FN1_2	55.7	IMR90p8
20	G2	2.06358010720396	FN1_2	55.7	IMR90p8
21	G2	8.24752448877734	FN1_2	55.7	IMR90p8
22	G2	23.7384427553179	FN1_2	55.7	IMR90p8
23	G2	45.1044202985977	FN1_2	55.7	IMR90p8
24	G2	94.9822888021404	FN1_2	55.7	IMR90p8
25	G2	167.048213288891	FN1_2	55.7	IMR90p8
26	G2	283.768051656546	FN1_2	55.7	IMR90p8
27	G2	416.892836969267	FN1_2	55.7	IMR90p8
28	G2	565.790486618116	FN1_2	55.7	IMR90p8
29	G2	724.008337574131	FN1_2	55.7	IMR90p8
30	G2	896.344268308596	FN1_2	55.7	IMR90p8
31	G2	1074.47692299689	FN1_2	55.7	IMR90p8
32	G2	1257.1881846472	FN1_2	55.7	IMR90p8
33	G2	1434.29988007998	FN1_2	55.7	IMR90p8
34	G2	1604.41825448904	FN1_2	55.7	IMR90p8
35	G2	1762.52666844893	FN1_2	55.7	IMR90p8
36	G2	1906.51272425278	FN1_2	55.7	IMR90p8
37	G2	2040.31636411217	FN1_2	55.7	IMR90p8
38	G2	2162.89410182756	FN1_2	55.7	IMR90p8
39	G2	2275.65267739639	FN1_2	55.7	IMR90p8
40	G2	2378.5962394227	FN1_2	55.7	IMR90p8
1	H2	-14.3686919411734	FN1_2	55.0	IMR90p8
2	H2	-7.75045988014881	FN1_2	55.0	IMR90p8
3	H2	0.760329023783925	FN1_2	55.0	IMR90p8
4	H2	3.00188451462509	FN1_2	55.0	IMR90p8
5	H2	1.89106929264653	FN1_2	55.0	IMR90p8
6	H2	1.64717976748716	FN1_2	55.0	IMR90p8
7	H2	0.799150345761973	FN1_2	55.0	IMR90p8
8	H2	3.47435961324209	FN1_2	55.0	IMR90p8
9	H2	-0.437051611538209	FN1_2	55.0	IMR90p8
10	H2	-1.96848833472359	FN1_2	55.0	IMR90p8
11	H2	-2.26432853965844	FN1_2	55.0	IMR90p8
12	H2	2.39528243977111	FN1_2	55.0	IMR90p8
13	H2	-3.40819815547366	FN1_2	55.0	IMR90p8
14	H2	-0.720899589245164	FN1_2	55.0	IMR90p8
15	H2	-3.42232377750042	FN1_2	55.0	IMR90p8
16	H2	-0.944640681984311	FN1_2	55.0	IMR90p8
17	H2	-3.42216491556155	FN1_2	55.0	IMR90p8
18	H2	-2.77191763781002	FN1_2	55.0	IMR90p8
19	H2	-5.86811009634494	FN1_2	55.0	IMR90p8
20	H2	5.85045002827655	FN1_2	55.0	IMR90p8
21	H2	0.901244845243582	FN1_2	55.0	IMR90p8
22	H2	10.6216392661117	FN1_2	55.0	IMR90p8
23	H2	30.0692469913183	FN1_2	55.0	IMR90p8
24	H2	63.857921239814	FN1_2	55.0	IMR90p8
25	H2	112.96155406125	FN1_2	55.0	IMR90p8
26	H2	203.627914227832	FN1_2	55.0	IMR90p8
27	H2	313.499435369545	FN1_2	55.0	IMR90p8
28	H2	449.945495837258	FN1_2	55.0	IMR90p8
29	H2	593.612591410884	FN1_2	55.0	IMR90p8
30	H2	748.67641571472	FN1_2	55.0	IMR90p8
31	H2	913.09952395584	FN1_2	55.0	IMR90p8
32	H2	1083.665616672	FN1_2	55.0	IMR90p8
33	H2	1256.35685312307	FN1_2	55.0	IMR90p8
34	H2	1423.13272656506	FN1_2	55.0	IMR90p8
35	H2	1580.15064809742	FN1_2	55.0	IMR90p8
36	H2	1722.33240021366	FN1_2	55.0	IMR90p8
37	H2	1860.47004257976	FN1_2	55.0	IMR90p8
38	H2	1986.29512757204	FN1_2	55.0	IMR90p8
39	H2	2101.74885903533	FN1_2	55.0	IMR90p8
40	H2	2205.76645610272	FN1_2	55.0	IMR90p8
