# Supplementary material for: Primer PICKR: literature-mined scoring platform for robust RT–qPCR primers
Source: Nat Commun. 2026 May 28;17:6938. doi: 10.1038/s41467-026-73648-2 (PMC13388996; doi:10.1038/s41467-026-73648-2)
Supplement: Supplementary file 11 — Source Data [file 41467_2026_73648_MOESM11_ESM.zip › Suppl_Fig_S12/melting_curve_data_CASP9_2.csv]

Temperature	Well	Derivative	Target	melt temp	Replicate
55.0	A6	13.099910737753	CASP9_2	65.0	IMR90p11
55.5	A6	28.3831399317987	CASP9_2	65.0	IMR90p11
56.0	A6	26.1998214755057	CASP9_2	65.0	IMR90p11
56.5	A6	26.1998214755013	CASP9_2	65.0	IMR90p11
57.0	A6	26.1998214755356	CASP9_2	65.0	IMR90p11
57.5	A6	25.9259007568596	CASP9_2	65.0	IMR90p11
58.0	A6	27.6172462089381	CASP9_2	65.0	IMR90p11
58.5	A6	30.839815291427	CASP9_2	65.0	IMR90p11
59.0	A6	34.0051935420053	CASP9_2	65.0	IMR90p11
59.5	A6	36.2265092008619	CASP9_2	65.0	IMR90p11
60.0	A6	37.0340861390494	CASP9_2	65.0	IMR90p11
60.5	A6	39.1467630350744	CASP9_2	65.0	IMR90p11
61.0	A6	41.0074033972295	CASP9_2	65.0	IMR90p11
61.5	A6	41.5358091275458	CASP9_2	65.0	IMR90p11
62.0	A6	42.2589394339194	CASP9_2	65.0	IMR90p11
62.5	A6	42.8520963639123	CASP9_2	65.0	IMR90p11
63.0	A6	42.416661718421	CASP9_2	65.0	IMR90p11
63.5	A6	42.3411510843082	CASP9_2	65.0	IMR90p11
64.0	A6	43.4377225387087	CASP9_2	65.0	IMR90p11
64.5	A6	47.7942231380543	CASP9_2	65.0	IMR90p11
65.0	A6	55.6896937213367	CASP9_2	65.0	IMR90p11
65.5	A6	64.7961784331651	CASP9_2	65.0	IMR90p11
66.0	A6	75.8910606447341	CASP9_2	65.0	IMR90p11
66.5	A6	87.5431470670302	CASP9_2	65.0	IMR90p11
67.0	A6	95.7815126236499	CASP9_2	65.0	IMR90p11
67.5	A6	101.48434625333	CASP9_2	65.0	IMR90p11
68.0	A6	105.498754240352	CASP9_2	65.0	IMR90p11
68.5	A6	106.716148720775	CASP9_2	65.0	IMR90p11
69.0	A6	106.760344857685	CASP9_2	65.0	IMR90p11
69.5	A6	107.181903861736	CASP9_2	65.0	IMR90p11
70.0	A6	107.167822089078	CASP9_2	65.0	IMR90p11
70.5	A6	107.297208520729	CASP9_2	65.0	IMR90p11
71.0	A6	107.928978313626	CASP9_2	65.0	IMR90p11
71.5	A6	108.065736896976	CASP9_2	65.0	IMR90p11
72.0	A6	108.426366758081	CASP9_2	65.0	IMR90p11
72.5	A6	108.805622443135	CASP9_2	65.0	IMR90p11
73.0	A6	109.144837880403	CASP9_2	65.0	IMR90p11
73.5	A6	109.124799308013	CASP9_2	65.0	IMR90p11
74.0	A6	109.40331982388	CASP9_2	65.0	IMR90p11
74.5	A6	109.520344543845	CASP9_2	65.0	IMR90p11
75.0	A6	108.995230238977	CASP9_2	65.0	IMR90p11
75.5	A6	107.96332707339	CASP9_2	65.0	IMR90p11
76.0	A6	107.414318852715	CASP9_2	65.0	IMR90p11
76.5	A6	107.466897903829	CASP9_2	65.0	IMR90p11
77.0	A6	107.475579470391	CASP9_2	65.0	IMR90p11
77.5	A6	110.248977711201	CASP9_2	65.0	IMR90p11
78.0	A6	123.662765667793	CASP9_2	65.0	IMR90p11
78.5	A6	166.955025617047	CASP9_2	65.0	IMR90p11
79.0	A6	244.036090047127	CASP9_2	65.0	IMR90p11
79.5	A6	331.795099263612	CASP9_2	65.0	IMR90p11
80.0	A6	412.078439456104	CASP9_2	65.0	IMR90p11
80.5	A6	468.211075720978	CASP9_2	65.0	IMR90p11
81.0	A6	459.375451181674	CASP9_2	65.0	IMR90p11
81.5	A6	377.143901226634	CASP9_2	65.0	IMR90p11
82.0	A6	268.777815406039	CASP9_2	65.0	IMR90p11
82.5	A6	164.814066145665	CASP9_2	65.0	IMR90p11
83.0	A6	74.8317171754393	CASP9_2	65.0	IMR90p11
83.5	A6	19.5028282345227	CASP9_2	65.0	IMR90p11
84.0	A6	3.03697157886614	CASP9_2	65.0	IMR90p11
84.5	A6	2.12783419406043	CASP9_2	65.0	IMR90p11
85.0	A6	1.89445323089336	CASP9_2	65.0	IMR90p11
85.5	A6	1.58503013632912	CASP9_2	65.0	IMR90p11
86.0	A6	1.605321566969	CASP9_2	65.0	IMR90p11
86.5	A6	1.78179487846938	CASP9_2	65.0	IMR90p11
87.0	A6	1.53433625561826	CASP9_2	65.0	IMR90p11
87.5	A6	1.67971215133934	CASP9_2	65.0	IMR90p11
88.0	A6	2.15336946187927	CASP9_2	65.0	IMR90p11
88.5	A6	2.21967386949996	CASP9_2	65.0	IMR90p11
89.0	A6	2.14806059362991	CASP9_2	65.0	IMR90p11
89.5	A6	2.22852674373507	CASP9_2	65.0	IMR90p11
90.0	A6	2.43448381691593	CASP9_2	65.0	IMR90p11
90.5	A6	2.52078616278982	CASP9_2	65.0	IMR90p11
91.0	A6	2.4865492329144	CASP9_2	65.0	IMR90p11
91.5	A6	2.43451457877984	CASP9_2	65.0	IMR90p11
92.0	A6	2.76796298897631	CASP9_2	65.0	IMR90p11
92.5	A6	2.59597625872402	CASP9_2	65.0	IMR90p11
93.0	A6	2.11221343015882	CASP9_2	65.0	IMR90p11
93.5	A6	2.39303439723608	CASP9_2	65.0	IMR90p11
94.0	A6	2.4605687346903	CASP9_2	65.0	IMR90p11
94.5	A6	3.26231266509564	CASP9_2	65.0	IMR90p11
95.0	A6	1.96817575447272	CASP9_2	65.0	IMR90p11
55.0	B6	10.7782100352154	CASP9_2	64.5	IMR90p11
55.5	B6	23.3527884096333	CASP9_2	64.5	IMR90p11
56.0	B6	21.5564200704298	CASP9_2	64.5	IMR90p11
56.5	B6	21.5564200704434	CASP9_2	64.5	IMR90p11
57.0	B6	21.5564200703362	CASP9_2	64.5	IMR90p11
57.5	B6	21.4133407826565	CASP9_2	64.5	IMR90p11
58.0	B6	22.1837985910483	CASP9_2	64.5	IMR90p11
58.5	B6	24.5899457571574	CASP9_2	64.5	IMR90p11
59.0	B6	27.2927392673165	CASP9_2	64.5	IMR90p11
59.5	B6	30.1329793675112	CASP9_2	64.5	IMR90p11
60.0	B6	33.3535091471529	CASP9_2	64.5	IMR90p11
60.5	B6	36.6053371500744	CASP9_2	64.5	IMR90p11
61.0	B6	39.0173985716328	CASP9_2	64.5	IMR90p11
61.5	B6	41.4236962033741	CASP9_2	64.5	IMR90p11
62.0	B6	43.4117312839904	CASP9_2	64.5	IMR90p11
62.5	B6	43.8723855516029	CASP9_2	64.5	IMR90p11
63.0	B6	44.4851316766318	CASP9_2	64.5	IMR90p11
63.5	B6	46.3374515033786	CASP9_2	64.5	IMR90p11
64.0	B6	48.8701904563899	CASP9_2	64.5	IMR90p11
64.5	B6	53.710485867167	CASP9_2	64.5	IMR90p11
65.0	B6	61.9078939226051	CASP9_2	64.5	IMR90p11
65.5	B6	71.6889616601194	CASP9_2	64.5	IMR90p11
66.0	B6	81.686512210462	CASP9_2	64.5	IMR90p11
66.5	B6	91.0475809564733	CASP9_2	64.5	IMR90p11
67.0	B6	98.8794898566642	CASP9_2	64.5	IMR90p11
67.5	B6	103.868977712148	CASP9_2	64.5	IMR90p11
68.0	B6	106.34346743822	CASP9_2	64.5	IMR90p11
68.5	B6	107.580536432785	CASP9_2	64.5	IMR90p11
69.0	B6	108.38749367857	CASP9_2	64.5	IMR90p11
69.5	B6	108.568517658896	CASP9_2	64.5	IMR90p11
70.0	B6	108.855169002474	CASP9_2	64.5	IMR90p11
70.5	B6	109.751796186346	CASP9_2	64.5	IMR90p11
71.0	B6	110.879171620611	CASP9_2	64.5	IMR90p11
71.5	B6	111.626900870942	CASP9_2	64.5	IMR90p11
72.0	B6	112.206511627388	CASP9_2	64.5	IMR90p11
72.5	B6	114.03384812855	CASP9_2	64.5	IMR90p11
73.0	B6	117.190955597014	CASP9_2	64.5	IMR90p11
73.5	B6	120.642871079245	CASP9_2	64.5	IMR90p11
74.0	B6	124.759375121682	CASP9_2	64.5	IMR90p11
74.5	B6	128.732960884331	CASP9_2	64.5	IMR90p11
75.0	B6	130.218651130613	CASP9_2	64.5	IMR90p11
75.5	B6	128.62492771332	CASP9_2	64.5	IMR90p11
76.0	B6	125.049365481974	CASP9_2	64.5	IMR90p11
76.5	B6	120.118010345135	CASP9_2	64.5	IMR90p11
77.0	B6	115.324705202552	CASP9_2	64.5	IMR90p11
77.5	B6	113.683475021838	CASP9_2	64.5	IMR90p11
78.0	B6	124.826701463668	CASP9_2	64.5	IMR90p11
78.5	B6	169.442096520703	CASP9_2	64.5	IMR90p11
79.0	B6	246.27855107898	CASP9_2	64.5	IMR90p11
79.5	B6	330.051799464208	CASP9_2	64.5	IMR90p11
80.0	B6	406.205011882382	CASP9_2	64.5	IMR90p11
80.5	B6	455.392028579698	CASP9_2	64.5	IMR90p11
81.0	B6	436.188154180566	CASP9_2	64.5	IMR90p11
81.5	B6	349.797796492878	CASP9_2	64.5	IMR90p11
82.0	B6	244.67186133443	CASP9_2	64.5	IMR90p11
82.5	B6	145.368939645483	CASP9_2	64.5	IMR90p11
83.0	B6	62.1043161145454	CASP9_2	64.5	IMR90p11
83.5	B6	14.551991115293	CASP9_2	64.5	IMR90p11
84.0	B6	2.48267304214255	CASP9_2	64.5	IMR90p11
84.5	B6	2.59254272685592	CASP9_2	64.5	IMR90p11
85.0	B6	2.37897158464745	CASP9_2	64.5	IMR90p11
85.5	B6	1.69248163540834	CASP9_2	64.5	IMR90p11
86.0	B6	1.84889578331581	CASP9_2	64.5	IMR90p11
86.5	B6	2.41211324213845	CASP9_2	64.5	IMR90p11
87.0	B6	2.41036216486395	CASP9_2	64.5	IMR90p11
87.5	B6	2.23525071817295	CASP9_2	64.5	IMR90p11
88.0	B6	2.38854928972847	CASP9_2	64.5	IMR90p11
88.5	B6	2.36960391710755	CASP9_2	64.5	IMR90p11
89.0	B6	2.03806520260292	CASP9_2	64.5	IMR90p11
89.5	B6	1.91288374558167	CASP9_2	64.5	IMR90p11
90.0	B6	2.46182344887944	CASP9_2	64.5	IMR90p11
90.5	B6	2.580472251922	CASP9_2	64.5	IMR90p11
91.0	B6	2.54157819888616	CASP9_2	64.5	IMR90p11
91.5	B6	2.71848761249862	CASP9_2	64.5	IMR90p11
92.0	B6	2.5480885909015	CASP9_2	64.5	IMR90p11
92.5	B6	2.17725292927719	CASP9_2	64.5	IMR90p11
93.0	B6	1.56968719131294	CASP9_2	64.5	IMR90p11
93.5	B6	1.32867371353251	CASP9_2	64.5	IMR90p11
94.0	B6	1.01335248590067	CASP9_2	64.5	IMR90p11
94.5	B6	1.62097172574431	CASP9_2	64.5	IMR90p11
95.0	B6	1.09459111633805	CASP9_2	64.5	IMR90p11
55.0	C6	11.0572825350746	CASP9_2	63.3	IMR90p11
55.5	C6	23.9574454926614	CASP9_2	63.3	IMR90p11
56.0	C6	22.1145650701498	CASP9_2	63.3	IMR90p11
56.5	C6	22.114565070154	CASP9_2	63.3	IMR90p11
57.0	C6	22.1145650701184	CASP9_2	63.3	IMR90p11
57.5	C6	21.6382766160574	CASP9_2	63.3	IMR90p11
58.0	C6	24.4667219424671	CASP9_2	63.3	IMR90p11
58.5	C6	30.9425586155378	CASP9_2	63.3	IMR90p11
59.0	C6	36.4702099162371	CASP9_2	63.3	IMR90p11
59.5	C6	40.5741237508414	CASP9_2	63.3	IMR90p11
60.0	C6	44.863507544665	CASP9_2	63.3	IMR90p11
60.5	C6	48.3640729881087	CASP9_2	63.3	IMR90p11
61.0	C6	49.5347575943778	CASP9_2	63.3	IMR90p11
61.5	C6	51.115624759025	CASP9_2	63.3	IMR90p11
62.0	C6	53.0878767568436	CASP9_2	63.3	IMR90p11
62.5	C6	53.1773239621692	CASP9_2	63.3	IMR90p11
63.0	C6	53.970200518478	CASP9_2	63.3	IMR90p11
63.5	C6	56.738089159639	CASP9_2	63.3	IMR90p11
64.0	C6	59.3003110624973	CASP9_2	63.3	IMR90p11
64.5	C6	64.1391048336345	CASP9_2	63.3	IMR90p11
65.0	C6	72.159698770015	CASP9_2	63.3	IMR90p11
65.5	C6	80.6014535982375	CASP9_2	63.3	IMR90p11
66.0	C6	89.0293222752497	CASP9_2	63.3	IMR90p11
66.5	C6	97.8630368616658	CASP9_2	63.3	IMR90p11
67.0	C6	104.190234040686	CASP9_2	63.3	IMR90p11
67.5	C6	107.605714992627	CASP9_2	63.3	IMR90p11
68.0	C6	110.813869686577	CASP9_2	63.3	IMR90p11
68.5	C6	113.434123771766	CASP9_2	63.3	IMR90p11
69.0	C6	114.264514653616	CASP9_2	63.3	IMR90p11
69.5	C6	115.345517495759	CASP9_2	63.3	IMR90p11
70.0	C6	116.805613914725	CASP9_2	63.3	IMR90p11
70.5	C6	116.263909709024	CASP9_2	63.3	IMR90p11
71.0	C6	115.584753496059	CASP9_2	63.3	IMR90p11
71.5	C6	115.877226486088	CASP9_2	63.3	IMR90p11
72.0	C6	115.864009287072	CASP9_2	63.3	IMR90p11
72.5	C6	115.93142578375	CASP9_2	63.3	IMR90p11
73.0	C6	116.939027778674	CASP9_2	63.3	IMR90p11
73.5	C6	117.113877971952	CASP9_2	63.3	IMR90p11
74.0	C6	116.448662599592	CASP9_2	63.3	IMR90p11
74.5	C6	115.385007545489	CASP9_2	63.3	IMR90p11
75.0	C6	113.801041689118	CASP9_2	63.3	IMR90p11
75.5	C6	111.910011161896	CASP9_2	63.3	IMR90p11
76.0	C6	110.576555381171	CASP9_2	63.3	IMR90p11
76.5	C6	110.544037019227	CASP9_2	63.3	IMR90p11
77.0	C6	111.818402920497	CASP9_2	63.3	IMR90p11
77.5	C6	115.821101320802	CASP9_2	63.3	IMR90p11
78.0	C6	133.050548550582	CASP9_2	63.3	IMR90p11
78.5	C6	184.89269177658	CASP9_2	63.3	IMR90p11
79.0	C6	267.628640233228	CASP9_2	63.3	IMR90p11
79.5	C6	355.214859686216	CASP9_2	63.3	IMR90p11
80.0	C6	433.924425810504	CASP9_2	63.3	IMR90p11
80.5	C6	482.330948426603	CASP9_2	63.3	IMR90p11
81.0	C6	456.623556124291	CASP9_2	63.3	IMR90p11
81.5	C6	362.354316232921	CASP9_2	63.3	IMR90p11
82.0	C6	251.58355242418	CASP9_2	63.3	IMR90p11
82.5	C6	147.485535487054	CASP9_2	63.3	IMR90p11
83.0	C6	60.9016549762102	CASP9_2	63.3	IMR90p11
83.5	C6	13.5278006432966	CASP9_2	63.3	IMR90p11
84.0	C6	2.84075733810772	CASP9_2	63.3	IMR90p11
84.5	C6	3.52451307548881	CASP9_2	63.3	IMR90p11
85.0	C6	3.73432464855324	CASP9_2	63.3	IMR90p11
85.5	C6	2.8641152630239	CASP9_2	63.3	IMR90p11
86.0	C6	2.77012767042112	CASP9_2	63.3	IMR90p11
86.5	C6	3.02128487632604	CASP9_2	63.3	IMR90p11
87.0	C6	2.13786429631131	CASP9_2	63.3	IMR90p11
87.5	C6	1.7794448325651	CASP9_2	63.3	IMR90p11
88.0	C6	2.65935278016497	CASP9_2	63.3	IMR90p11
88.5	C6	2.60433757984271	CASP9_2	63.3	IMR90p11
89.0	C6	2.04437878602681	CASP9_2	63.3	IMR90p11
89.5	C6	2.02257000044995	CASP9_2	63.3	IMR90p11
90.0	C6	1.82445099858694	CASP9_2	63.3	IMR90p11
90.5	C6	1.53249393187014	CASP9_2	63.3	IMR90p11
91.0	C6	1.43485648653365	CASP9_2	63.3	IMR90p11
91.5	C6	1.85137235329518	CASP9_2	63.3	IMR90p11
92.0	C6	2.55674329689066	CASP9_2	63.3	IMR90p11
92.5	C6	2.91399700865929	CASP9_2	63.3	IMR90p11
93.0	C6	2.98130333673146	CASP9_2	63.3	IMR90p11
93.5	C6	3.61178037514384	CASP9_2	63.3	IMR90p11
94.0	C6	3.7346165413212	CASP9_2	63.3	IMR90p11
94.5	C6	4.71067882242119	CASP9_2	63.3	IMR90p11
95.0	C6	2.7203913278488	CASP9_2	63.3	IMR90p11
55.0	D6	10.3123112582904	CASP9_2	61.4	IMR90p11
55.5	D6	22.3433410596296	CASP9_2	61.4	IMR90p11
56.0	D6	20.6246225165811	CASP9_2	61.4	IMR90p11
56.5	D6	20.6246225165735	CASP9_2	61.4	IMR90p11
57.0	D6	20.6246225166344	CASP9_2	61.4	IMR90p11
57.5	D6	20.0625493819647	CASP9_2	61.4	IMR90p11
58.0	D6	23.4320610470237	CASP9_2	61.4	IMR90p11
58.5	D6	30.8176413688645	CASP9_2	61.4	IMR90p11
59.0	D6	37.418069173624	CASP9_2	61.4	IMR90p11
59.5	D6	42.3984142563536	CASP9_2	61.4	IMR90p11
60.0	D6	45.4597911468368	CASP9_2	61.4	IMR90p11
60.5	D6	48.2278089815044	CASP9_2	61.4	IMR90p11
61.0	D6	50.2162310985688	CASP9_2	61.4	IMR90p11
61.5	D6	51.0240877426332	CASP9_2	61.4	IMR90p11
62.0	D6	51.8398936508644	CASP9_2	61.4	IMR90p11
62.5	D6	52.8817000090919	CASP9_2	61.4	IMR90p11
63.0	D6	53.1736066340432	CASP9_2	61.4	IMR90p11
63.5	D6	53.0477376292837	CASP9_2	61.4	IMR90p11
64.0	D6	53.4420534110799	CASP9_2	61.4	IMR90p11
64.5	D6	55.4067252938204	CASP9_2	61.4	IMR90p11
65.0	D6	59.2302834487306	CASP9_2	61.4	IMR90p11
65.5	D6	64.7357637524748	CASP9_2	61.4	IMR90p11
66.0	D6	71.7817471636448	CASP9_2	61.4	IMR90p11
66.5	D6	79.6861570168633	CASP9_2	61.4	IMR90p11
67.0	D6	86.6201725592817	CASP9_2	61.4	IMR90p11
67.5	D6	91.804673227674	CASP9_2	61.4	IMR90p11
68.0	D6	96.0962391099349	CASP9_2	61.4	IMR90p11
68.5	D6	98.8986313519075	CASP9_2	61.4	IMR90p11
69.0	D6	100.29496620671	CASP9_2	61.4	IMR90p11
69.5	D6	101.329380805813	CASP9_2	61.4	IMR90p11
70.0	D6	102.101305866426	CASP9_2	61.4	IMR90p11
70.5	D6	102.192279570413	CASP9_2	61.4	IMR90p11
71.0	D6	102.384405700069	CASP9_2	61.4	IMR90p11
71.5	D6	102.844316907626	CASP9_2	61.4	IMR90p11
72.0	D6	103.088722611497	CASP9_2	61.4	IMR90p11
72.5	D6	103.50180201391	CASP9_2	61.4	IMR90p11
73.0	D6	103.694271905714	CASP9_2	61.4	IMR90p11
73.5	D6	103.222797094877	CASP9_2	61.4	IMR90p11
74.0	D6	102.22713926107	CASP9_2	61.4	IMR90p11
74.5	D6	101.117175469721	CASP9_2	61.4	IMR90p11
75.0	D6	99.9907934260269	CASP9_2	61.4	IMR90p11
75.5	D6	98.8404088812159	CASP9_2	61.4	IMR90p11
76.0	D6	98.1301564426278	CASP9_2	61.4	IMR90p11
76.5	D6	98.1744977735127	CASP9_2	61.4	IMR90p11
77.0	D6	98.1307257998529	CASP9_2	61.4	IMR90p11
77.5	D6	98.8992941345475	CASP9_2	61.4	IMR90p11
78.0	D6	109.200428554523	CASP9_2	61.4	IMR90p11
78.5	D6	148.485352258437	CASP9_2	61.4	IMR90p11
79.0	D6	217.667609199522	CASP9_2	61.4	IMR90p11
79.5	D6	293.992163861293	CASP9_2	61.4	IMR90p11
80.0	D6	364.668573528733	CASP9_2	61.4	IMR90p11
80.5	D6	413.648948377791	CASP9_2	61.4	IMR90p11
81.0	D6	401.013146329882	CASP9_2	61.4	IMR90p11
81.5	D6	323.968505200023	CASP9_2	61.4	IMR90p11
82.0	D6	228.681958417845	CASP9_2	61.4	IMR90p11
82.5	D6	138.255272620898	CASP9_2	61.4	IMR90p11
83.0	D6	60.2475231088243	CASP9_2	61.4	IMR90p11
83.5	D6	14.5744682444434	CASP9_2	61.4	IMR90p11
84.0	D6	2.94037368126851	CASP9_2	61.4	IMR90p11
84.5	D6	2.81933088146087	CASP9_2	61.4	IMR90p11
85.0	D6	2.46106668707893	CASP9_2	61.4	IMR90p11
85.5	D6	2.06421660176443	CASP9_2	61.4	IMR90p11
86.0	D6	2.46636616497608	CASP9_2	61.4	IMR90p11
86.5	D6	2.71634526658954	CASP9_2	61.4	IMR90p11
87.0	D6	2.50289072932139	CASP9_2	61.4	IMR90p11
87.5	D6	2.63711390396162	CASP9_2	61.4	IMR90p11
88.0	D6	2.79089595725918	CASP9_2	61.4	IMR90p11
88.5	D6	2.49775834132635	CASP9_2	61.4	IMR90p11
89.0	D6	2.30113445487092	CASP9_2	61.4	IMR90p11
89.5	D6	2.36269305846105	CASP9_2	61.4	IMR90p11
90.0	D6	2.54208894092642	CASP9_2	61.4	IMR90p11
90.5	D6	2.4333165437352	CASP9_2	61.4	IMR90p11
91.0	D6	2.19644296400276	CASP9_2	61.4	IMR90p11
91.5	D6	2.32915290623447	CASP9_2	61.4	IMR90p11
92.0	D6	1.87262817774808	CASP9_2	61.4	IMR90p11
92.5	D6	1.16577615408789	CASP9_2	61.4	IMR90p11
93.0	D6	0.996558461810537	CASP9_2	61.4	IMR90p11
93.5	D6	1.19594495684817	CASP9_2	61.4	IMR90p11
94.0	D6	1.01439060191024	CASP9_2	61.4	IMR90p11
94.5	D6	1.97352171314242	CASP9_2	61.4	IMR90p11
95.0	D6	1.39344206354417	CASP9_2	61.4	IMR90p11
55.0	E6	1.9971812656363	CASP9_2	59.0	IMR90p11
55.5	E6	4.32722607554638	CASP9_2	59.0	IMR90p11
56.0	E6	3.99436253127362	CASP9_2	59.0	IMR90p11
56.5	E6	3.99436253127453	CASP9_2	59.0	IMR90p11
57.0	E6	3.99436253126214	CASP9_2	59.0	IMR90p11
57.5	E6	3.49622461686727	CASP9_2	59.0	IMR90p11
58.0	E6	6.39713857884772	CASP9_2	59.0	IMR90p11
58.5	E6	13.5552394638327	CASP9_2	59.0	IMR90p11
59.0	E6	19.7054889205261	CASP9_2	59.0	IMR90p11
59.5	E6	25.0640352409362	CASP9_2	59.0	IMR90p11
60.0	E6	30.1204772709544	CASP9_2	59.0	IMR90p11
60.5	E6	35.5777648245734	CASP9_2	59.0	IMR90p11
61.0	E6	39.5866998273232	CASP9_2	59.0	IMR90p11
61.5	E6	43.0384350330846	CASP9_2	59.0	IMR90p11
62.0	E6	46.7105637144415	CASP9_2	59.0	IMR90p11
62.5	E6	48.550685456852	CASP9_2	59.0	IMR90p11
63.0	E6	49.1552921872351	CASP9_2	59.0	IMR90p11
63.5	E6	50.7092130352976	CASP9_2	59.0	IMR90p11
64.0	E6	52.6585090477637	CASP9_2	59.0	IMR90p11
64.5	E6	55.5674126316944	CASP9_2	59.0	IMR90p11
65.0	E6	61.911687706252	CASP9_2	59.0	IMR90p11
65.5	E6	69.6395853908806	CASP9_2	59.0	IMR90p11
66.0	E6	77.6134961171315	CASP9_2	59.0	IMR90p11
66.5	E6	85.5792683289579	CASP9_2	59.0	IMR90p11
67.0	E6	92.0322604982437	CASP9_2	59.0	IMR90p11
67.5	E6	95.3400832234157	CASP9_2	59.0	IMR90p11
68.0	E6	97.1257007679752	CASP9_2	59.0	IMR90p11
68.5	E6	97.5416529886809	CASP9_2	59.0	IMR90p11
69.0	E6	97.2663349553541	CASP9_2	59.0	IMR90p11
69.5	E6	97.136248090144	CASP9_2	59.0	IMR90p11
70.0	E6	97.8755987897572	CASP9_2	59.0	IMR90p11
70.5	E6	99.4861985050032	CASP9_2	59.0	IMR90p11
71.0	E6	102.06769874666	CASP9_2	59.0	IMR90p11
71.5	E6	105.51362581583	CASP9_2	59.0	IMR90p11
72.0	E6	109.289669992948	CASP9_2	59.0	IMR90p11
72.5	E6	113.826235027438	CASP9_2	59.0	IMR90p11
73.0	E6	119.380475870036	CASP9_2	59.0	IMR90p11
73.5	E6	124.886930037273	CASP9_2	59.0	IMR90p11
74.0	E6	130.251794646673	CASP9_2	59.0	IMR90p11
74.5	E6	136.361721013418	CASP9_2	59.0	IMR90p11
75.0	E6	141.317856822978	CASP9_2	59.0	IMR90p11
75.5	E6	141.932782907191	CASP9_2	59.0	IMR90p11
76.0	E6	138.981018710493	CASP9_2	59.0	IMR90p11
76.5	E6	132.915594464001	CASP9_2	59.0	IMR90p11
77.0	E6	123.001151415913	CASP9_2	59.0	IMR90p11
77.5	E6	111.684285513287	CASP9_2	59.0	IMR90p11
78.0	E6	107.929051891795	CASP9_2	59.0	IMR90p11
78.5	E6	130.314904185334	CASP9_2	59.0	IMR90p11
79.0	E6	178.602005103745	CASP9_2	59.0	IMR90p11
79.5	E6	232.935361837037	CASP9_2	59.0	IMR90p11
80.0	E6	284.706914734968	CASP9_2	59.0	IMR90p11
80.5	E6	322.612547024009	CASP9_2	59.0	IMR90p11
81.0	E6	310.372811950882	CASP9_2	59.0	IMR90p11
81.5	E6	247.274873217447	CASP9_2	59.0	IMR90p11
82.0	E6	173.022541409682	CASP9_2	59.0	IMR90p11
82.5	E6	103.155348802721	CASP9_2	59.0	IMR90p11
83.0	E6	42.6013817043586	CASP9_2	59.0	IMR90p11
83.5	E6	8.83940351087745	CASP9_2	59.0	IMR90p11
84.0	E6	2.02619135283379	CASP9_2	59.0	IMR90p11
84.5	E6	2.78645286980213	CASP9_2	59.0	IMR90p11
85.0	E6	3.20089975425799	CASP9_2	59.0	IMR90p11
85.5	E6	3.1556398851414	CASP9_2	59.0	IMR90p11
86.0	E6	2.94238932434132	CASP9_2	59.0	IMR90p11
86.5	E6	2.83049735217361	CASP9_2	59.0	IMR90p11
87.0	E6	2.90157957937657	CASP9_2	59.0	IMR90p11
87.5	E6	2.77392563453009	CASP9_2	59.0	IMR90p11
88.0	E6	2.39865243777371	CASP9_2	59.0	IMR90p11
88.5	E6	2.13809658260658	CASP9_2	59.0	IMR90p11
89.0	E6	2.12839880512701	CASP9_2	59.0	IMR90p11
89.5	E6	1.90951349558088	CASP9_2	59.0	IMR90p11
90.0	E6	1.86737636946856	CASP9_2	59.0	IMR90p11
90.5	E6	1.87018767203654	CASP9_2	59.0	IMR90p11
91.0	E6	1.68557401754731	CASP9_2	59.0	IMR90p11
91.5	E6	1.73905181191265	CASP9_2	59.0	IMR90p11
92.0	E6	1.67854270615658	CASP9_2	59.0	IMR90p11
92.5	E6	1.39411128143007	CASP9_2	59.0	IMR90p11
93.0	E6	1.48190766425392	CASP9_2	59.0	IMR90p11
93.5	E6	2.06044944721793	CASP9_2	59.0	IMR90p11
94.0	E6	1.96420107552296	CASP9_2	59.0	IMR90p11
94.5	E6	2.92442578762132	CASP9_2	59.0	IMR90p11
95.0	E6	1.87193209416466	CASP9_2	59.0	IMR90p11
55.0	F6	4.54472104751846	CASP9_2	57.0	IMR90p11
55.5	F6	9.84689560295681	CASP9_2	57.0	IMR90p11
56.0	F6	9.08944209503704	CASP9_2	57.0	IMR90p11
56.5	F6	9.08944209503272	CASP9_2	57.0	IMR90p11
57.0	F6	9.08944209507047	CASP9_2	57.0	IMR90p11
57.5	F6	8.19109780578685	CASP9_2	57.0	IMR90p11
58.0	F6	13.6497689397976	CASP9_2	57.0	IMR90p11
58.5	F6	25.1289155513518	CASP9_2	57.0	IMR90p11
59.0	F6	33.9259563928069	CASP9_2	57.0	IMR90p11
59.5	F6	40.1533587220612	CASP9_2	57.0	IMR90p11
60.0	F6	44.6191591104129	CASP9_2	57.0	IMR90p11
60.5	F6	47.1592542045858	CASP9_2	57.0	IMR90p11
61.0	F6	48.0231460971829	CASP9_2	57.0	IMR90p11
61.5	F6	47.955637567473	CASP9_2	57.0	IMR90p11
62.0	F6	47.5238949080482	CASP9_2	57.0	IMR90p11
62.5	F6	46.6676674953712	CASP9_2	57.0	IMR90p11
63.0	F6	46.0132100542297	CASP9_2	57.0	IMR90p11
63.5	F6	46.1020249141835	CASP9_2	57.0	IMR90p11
64.0	F6	47.2887399368514	CASP9_2	57.0	IMR90p11
64.5	F6	50.4076553155276	CASP9_2	57.0	IMR90p11
65.0	F6	55.4328600000121	CASP9_2	57.0	IMR90p11
65.5	F6	62.0416277653194	CASP9_2	57.0	IMR90p11
66.0	F6	69.4020565622742	CASP9_2	57.0	IMR90p11
66.5	F6	76.5852583672964	CASP9_2	57.0	IMR90p11
67.0	F6	82.6158297321044	CASP9_2	57.0	IMR90p11
67.5	F6	86.8702702808273	CASP9_2	57.0	IMR90p11
68.0	F6	88.9950684203435	CASP9_2	57.0	IMR90p11
68.5	F6	89.4685876636188	CASP9_2	57.0	IMR90p11
69.0	F6	88.8032243380148	CASP9_2	57.0	IMR90p11
69.5	F6	87.3729317177642	CASP9_2	57.0	IMR90p11
70.0	F6	86.3816321415728	CASP9_2	57.0	IMR90p11
70.5	F6	86.2594843860654	CASP9_2	57.0	IMR90p11
71.0	F6	87.1710474246062	CASP9_2	57.0	IMR90p11
71.5	F6	89.5251736102607	CASP9_2	57.0	IMR90p11
72.0	F6	93.5194580614188	CASP9_2	57.0	IMR90p11
72.5	F6	99.1427323382134	CASP9_2	57.0	IMR90p11
73.0	F6	105.630561603862	CASP9_2	57.0	IMR90p11
73.5	F6	111.424218785617	CASP9_2	57.0	IMR90p11
74.0	F6	115.693269112746	CASP9_2	57.0	IMR90p11
74.5	F6	116.634799591538	CASP9_2	57.0	IMR90p11
75.0	F6	112.454781605731	CASP9_2	57.0	IMR90p11
75.5	F6	104.758044120117	CASP9_2	57.0	IMR90p11
76.0	F6	96.2184848334782	CASP9_2	57.0	IMR90p11
76.5	F6	87.4334182254329	CASP9_2	57.0	IMR90p11
77.0	F6	80.1483764396369	CASP9_2	57.0	IMR90p11
77.5	F6	76.6669221739407	CASP9_2	57.0	IMR90p11
78.0	F6	80.5140592760292	CASP9_2	57.0	IMR90p11
78.5	F6	104.991027730985	CASP9_2	57.0	IMR90p11
79.0	F6	150.115929188209	CASP9_2	57.0	IMR90p11
79.5	F6	198.03365958697	CASP9_2	57.0	IMR90p11
80.0	F6	241.083836384549	CASP9_2	57.0	IMR90p11
80.5	F6	271.460272580144	CASP9_2	57.0	IMR90p11
81.0	F6	259.512644541208	CASP9_2	57.0	IMR90p11
81.5	F6	204.919029805676	CASP9_2	57.0	IMR90p11
82.0	F6	142.847177098963	CASP9_2	57.0	IMR90p11
82.5	F6	85.5569961486326	CASP9_2	57.0	IMR90p11
83.0	F6	35.9006677513499	CASP9_2	57.0	IMR90p11
83.5	F6	8.56526899991024	CASP9_2	57.0	IMR90p11
84.0	F6	3.53430260018411	CASP9_2	57.0	IMR90p11
84.5	F6	3.54129762692878	CASP9_2	57.0	IMR90p11
85.0	F6	3.09291668332645	CASP9_2	57.0	IMR90p11
85.5	F6	2.66709940173746	CASP9_2	57.0	IMR90p11
86.0	F6	2.22800723774424	CASP9_2	57.0	IMR90p11
86.5	F6	2.11825487787689	CASP9_2	57.0	IMR90p11
87.0	F6	2.24536673836303	CASP9_2	57.0	IMR90p11
87.5	F6	2.17376732645107	CASP9_2	57.0	IMR90p11
88.0	F6	1.73753443474254	CASP9_2	57.0	IMR90p11
88.5	F6	2.00084392182617	CASP9_2	57.0	IMR90p11
89.0	F6	2.21030740036929	CASP9_2	57.0	IMR90p11
89.5	F6	1.97242382388032	CASP9_2	57.0	IMR90p11
90.0	F6	1.86232586596554	CASP9_2	57.0	IMR90p11
90.5	F6	1.9287214869056	CASP9_2	57.0	IMR90p11
91.0	F6	1.67216208447906	CASP9_2	57.0	IMR90p11
91.5	F6	1.91673185315028	CASP9_2	57.0	IMR90p11
92.0	F6	2.27816344361361	CASP9_2	57.0	IMR90p11
92.5	F6	2.23188223455605	CASP9_2	57.0	IMR90p11
93.0	F6	2.61023634242611	CASP9_2	57.0	IMR90p11
93.5	F6	2.21985296061621	CASP9_2	57.0	IMR90p11
94.0	F6	1.73184155618367	CASP9_2	57.0	IMR90p11
94.5	F6	0.334654170786166	CASP9_2	57.0	IMR90p11
95.0	F6	-0.586932754086661	CASP9_2	57.0	IMR90p11
55.0	G6	9.81618220531664	CASP9_2	55.7	IMR90p11
55.5	G6	21.268394778185	CASP9_2	55.7	IMR90p11
56.0	G6	19.6323644106322	CASP9_2	55.7	IMR90p11
56.5	G6	19.6323644106382	CASP9_2	55.7	IMR90p11
57.0	G6	19.6323644105983	CASP9_2	55.7	IMR90p11
57.5	G6	18.793207017767	CASP9_2	55.7	IMR90p11
58.0	G6	24.0032146359099	CASP9_2	55.7	IMR90p11
58.5	G6	34.1961745091435	CASP9_2	55.7	IMR90p11
59.0	G6	40.1013292918251	CASP9_2	55.7	IMR90p11
59.5	G6	43.1864159276078	CASP9_2	55.7	IMR90p11
60.0	G6	44.6647956435515	CASP9_2	55.7	IMR90p11
60.5	G6	45.1585891702725	CASP9_2	55.7	IMR90p11
61.0	G6	44.5206649712839	CASP9_2	55.7	IMR90p11
61.5	G6	43.3654167850937	CASP9_2	55.7	IMR90p11
62.0	G6	42.5647845315043	CASP9_2	55.7	IMR90p11
62.5	G6	41.3687015289823	CASP9_2	55.7	IMR90p11
63.0	G6	39.5913809815377	CASP9_2	55.7	IMR90p11
63.5	G6	37.5178176543486	CASP9_2	55.7	IMR90p11
64.0	G6	36.5538481026301	CASP9_2	55.7	IMR90p11
64.5	G6	37.1318971700699	CASP9_2	55.7	IMR90p11
65.0	G6	39.6716673831883	CASP9_2	55.7	IMR90p11
65.5	G6	44.0447917882011	CASP9_2	55.7	IMR90p11
66.0	G6	50.8521188726637	CASP9_2	55.7	IMR90p11
66.5	G6	58.4595863188162	CASP9_2	55.7	IMR90p11
67.0	G6	64.6152473580535	CASP9_2	55.7	IMR90p11
67.5	G6	69.3708980198182	CASP9_2	55.7	IMR90p11
68.0	G6	72.7789991160647	CASP9_2	55.7	IMR90p11
68.5	G6	73.9997530448286	CASP9_2	55.7	IMR90p11
69.0	G6	73.9493737954007	CASP9_2	55.7	IMR90p11
69.5	G6	73.959098813193	CASP9_2	55.7	IMR90p11
70.0	G6	73.5071987073231	CASP9_2	55.7	IMR90p11
70.5	G6	73.189265340285	CASP9_2	55.7	IMR90p11
71.0	G6	73.1903789903084	CASP9_2	55.7	IMR90p11
71.5	G6	73.6268702231578	CASP9_2	55.7	IMR90p11
72.0	G6	75.1961604591168	CASP9_2	55.7	IMR90p11
72.5	G6	78.5082342454773	CASP9_2	55.7	IMR90p11
73.0	G6	82.9558633047468	CASP9_2	55.7	IMR90p11
73.5	G6	87.8905790908703	CASP9_2	55.7	IMR90p11
74.0	G6	91.5114319482217	CASP9_2	55.7	IMR90p11
74.5	G6	92.5520579614889	CASP9_2	55.7	IMR90p11
75.0	G6	90.2775992709982	CASP9_2	55.7	IMR90p11
75.5	G6	84.5471181983199	CASP9_2	55.7	IMR90p11
76.0	G6	77.2734907981902	CASP9_2	55.7	IMR90p11
76.5	G6	70.3367717001441	CASP9_2	55.7	IMR90p11
77.0	G6	64.6303891246342	CASP9_2	55.7	IMR90p11
77.5	G6	61.3845427716856	CASP9_2	55.7	IMR90p11
78.0	G6	63.3814545593552	CASP9_2	55.7	IMR90p11
78.5	G6	81.8712290869709	CASP9_2	55.7	IMR90p11
79.0	G6	119.11853564827	CASP9_2	55.7	IMR90p11
79.5	G6	160.131300532275	CASP9_2	55.7	IMR90p11
80.0	G6	197.2858277505	CASP9_2	55.7	IMR90p11
80.5	G6	226.152257356166	CASP9_2	55.7	IMR90p11
81.0	G6	221.997365310821	CASP9_2	55.7	IMR90p11
81.5	G6	179.201796093869	CASP9_2	55.7	IMR90p11
82.0	G6	126.963637672136	CASP9_2	55.7	IMR90p11
82.5	G6	78.752651090487	CASP9_2	55.7	IMR90p11
83.0	G6	35.4406704192723	CASP9_2	55.7	IMR90p11
83.5	G6	9.28261383687715	CASP9_2	55.7	IMR90p11
84.0	G6	3.48836807066323	CASP9_2	55.7	IMR90p11
84.5	G6	3.37946825077074	CASP9_2	55.7	IMR90p11
85.0	G6	2.57817834416983	CASP9_2	55.7	IMR90p11
85.5	G6	2.21617250077549	CASP9_2	55.7	IMR90p11
86.0	G6	2.16176427501728	CASP9_2	55.7	IMR90p11
86.5	G6	2.28538476404799	CASP9_2	55.7	IMR90p11
87.0	G6	2.40435038674866	CASP9_2	55.7	IMR90p11
87.5	G6	2.08115330853741	CASP9_2	55.7	IMR90p11
88.0	G6	1.87334950850942	CASP9_2	55.7	IMR90p11
88.5	G6	2.13315874593968	CASP9_2	55.7	IMR90p11
89.0	G6	1.75834711877394	CASP9_2	55.7	IMR90p11
89.5	G6	1.44638972453436	CASP9_2	55.7	IMR90p11
90.0	G6	1.801226175377	CASP9_2	55.7	IMR90p11
90.5	G6	1.76432178243749	CASP9_2	55.7	IMR90p11
91.0	G6	1.44483826669034	CASP9_2	55.7	IMR90p11
91.5	G6	1.72844475751594	CASP9_2	55.7	IMR90p11
92.0	G6	1.95670447046501	CASP9_2	55.7	IMR90p11
92.5	G6	2.38420335753835	CASP9_2	55.7	IMR90p11
93.0	G6	2.59646182623294	CASP9_2	55.7	IMR90p11
93.5	G6	3.27365120930887	CASP9_2	55.7	IMR90p11
94.0	G6	3.96977856776158	CASP9_2	55.7	IMR90p11
94.5	G6	6.03573048632035	CASP9_2	55.7	IMR90p11
95.0	G6	3.68608266298435	CASP9_2	55.7	IMR90p11
55.0	H6	15.8347316476593	CASP9_2	55.0	IMR90p11
55.5	H6	34.3085852365946	CASP9_2	55.0	IMR90p11
56.0	H6	31.6694632953181	CASP9_2	55.0	IMR90p11
56.5	H6	31.6694632953141	CASP9_2	55.0	IMR90p11
57.0	H6	31.6694632953439	CASP9_2	55.0	IMR90p11
57.5	H6	31.1678043632195	CASP9_2	55.0	IMR90p11
58.0	H6	34.3117112667054	CASP9_2	55.0	IMR90p11
58.5	H6	40.2642958104375	CASP9_2	55.0	IMR90p11
59.0	H6	43.3051269601317	CASP9_2	55.0	IMR90p11
59.5	H6	43.6269918934413	CASP9_2	55.0	IMR90p11
60.0	H6	43.0646814753815	CASP9_2	55.0	IMR90p11
60.5	H6	43.0311208719794	CASP9_2	55.0	IMR90p11
61.0	H6	42.6246439735082	CASP9_2	55.0	IMR90p11
61.5	H6	41.5107847299399	CASP9_2	55.0	IMR90p11
62.0	H6	40.6230295424692	CASP9_2	55.0	IMR90p11
62.5	H6	38.9153447882604	CASP9_2	55.0	IMR90p11
63.0	H6	36.5024552638092	CASP9_2	55.0	IMR90p11
63.5	H6	34.6714080720978	CASP9_2	55.0	IMR90p11
64.0	H6	33.4261096670705	CASP9_2	55.0	IMR90p11
64.5	H6	33.4817699912446	CASP9_2	55.0	IMR90p11
65.0	H6	35.7232895948918	CASP9_2	55.0	IMR90p11
65.5	H6	39.8042233476884	CASP9_2	55.0	IMR90p11
66.0	H6	44.8778911699812	CASP9_2	55.0	IMR90p11
66.5	H6	51.2635444549505	CASP9_2	55.0	IMR90p11
67.0	H6	57.1431518593655	CASP9_2	55.0	IMR90p11
67.5	H6	61.6434538681799	CASP9_2	55.0	IMR90p11
68.0	H6	64.8738218696703	CASP9_2	55.0	IMR90p11
68.5	H6	66.3318892205082	CASP9_2	55.0	IMR90p11
69.0	H6	66.3976788799287	CASP9_2	55.0	IMR90p11
69.5	H6	65.9579695589575	CASP9_2	55.0	IMR90p11
70.0	H6	65.2767637434624	CASP9_2	55.0	IMR90p11
70.5	H6	64.5358862288502	CASP9_2	55.0	IMR90p11
71.0	H6	64.2332265837674	CASP9_2	55.0	IMR90p11
71.5	H6	63.9325802272847	CASP9_2	55.0	IMR90p11
72.0	H6	63.9614232617249	CASP9_2	55.0	IMR90p11
72.5	H6	64.2969241978078	CASP9_2	55.0	IMR90p11
73.0	H6	64.9962240001213	CASP9_2	55.0	IMR90p11
73.5	H6	66.4484429204152	CASP9_2	55.0	IMR90p11
74.0	H6	67.4382724809487	CASP9_2	55.0	IMR90p11
74.5	H6	67.2617741342534	CASP9_2	55.0	IMR90p11
75.0	H6	66.713071276931	CASP9_2	55.0	IMR90p11
75.5	H6	64.7040859682123	CASP9_2	55.0	IMR90p11
76.0	H6	61.1711127256441	CASP9_2	55.0	IMR90p11
76.5	H6	58.1710185681004	CASP9_2	55.0	IMR90p11
77.0	H6	56.2353086634844	CASP9_2	55.0	IMR90p11
77.5	H6	54.3408131578519	CASP9_2	55.0	IMR90p11
78.0	H6	55.4546491628619	CASP9_2	55.0	IMR90p11
78.5	H6	70.2933330196796	CASP9_2	55.0	IMR90p11
79.0	H6	99.7761941100963	CASP9_2	55.0	IMR90p11
79.5	H6	131.682784731294	CASP9_2	55.0	IMR90p11
80.0	H6	161.19082649492	CASP9_2	55.0	IMR90p11
80.5	H6	184.876979600176	CASP9_2	55.0	IMR90p11
81.0	H6	180.925571457975	CASP9_2	55.0	IMR90p11
81.5	H6	145.155264666745	CASP9_2	55.0	IMR90p11
82.0	H6	102.262511605652	CASP9_2	55.0	IMR90p11
82.5	H6	62.884918602058	CASP9_2	55.0	IMR90p11
83.0	H6	27.245901183539	CASP9_2	55.0	IMR90p11
83.5	H6	6.35039682741063	CASP9_2	55.0	IMR90p11
84.0	H6	2.94639017424555	CASP9_2	55.0	IMR90p11
84.5	H6	3.87728192264308	CASP9_2	55.0	IMR90p11
85.0	H6	3.51489748501973	CASP9_2	55.0	IMR90p11
85.5	H6	3.59390006983483	CASP9_2	55.0	IMR90p11
86.0	H6	3.7601070987576	CASP9_2	55.0	IMR90p11
86.5	H6	3.05343931957037	CASP9_2	55.0	IMR90p11
87.0	H6	2.32508129764824	CASP9_2	55.0	IMR90p11
87.5	H6	2.04019949678087	CASP9_2	55.0	IMR90p11
88.0	H6	1.1841670975499	CASP9_2	55.0	IMR90p11
88.5	H6	0.19611356994119	CASP9_2	55.0	IMR90p11
89.0	H6	0.0765494384376098	CASP9_2	55.0	IMR90p11
89.5	H6	0.496978169720364	CASP9_2	55.0	IMR90p11
90.0	H6	0.937824927489714	CASP9_2	55.0	IMR90p11
90.5	H6	1.624988100351	CASP9_2	55.0	IMR90p11
91.0	H6	2.44304277721585	CASP9_2	55.0	IMR90p11
91.5	H6	2.54614032770064	CASP9_2	55.0	IMR90p11
92.0	H6	2.31723171739782	CASP9_2	55.0	IMR90p11
92.5	H6	2.19712346410716	CASP9_2	55.0	IMR90p11
93.0	H6	2.02398162552396	CASP9_2	55.0	IMR90p11
93.5	H6	1.36533818198342	CASP9_2	55.0	IMR90p11
94.0	H6	1.40382317921819	CASP9_2	55.0	IMR90p11
94.5	H6	0.679776203511551	CASP9_2	55.0	IMR90p11
95.0	H6	-0.230405397555501	CASP9_2	55.0	IMR90p11
55.0	A6	10.96	CASP9_2	65.0	IMR90p2
55.5	A6	23.74	CASP9_2	65.0	IMR90p2
56.0	A6	21.91	CASP9_2	65.0	IMR90p2
56.5	A6	21.91	CASP9_2	65.0	IMR90p2
57.0	A6	21.91	CASP9_2	65.0	IMR90p2
57.5	A6	21.87	CASP9_2	65.0	IMR90p2
58.0	A6	21.99	CASP9_2	65.0	IMR90p2
58.5	A6	23.2	CASP9_2	65.0	IMR90p2
59.0	A6	24.48	CASP9_2	65.0	IMR90p2
59.5	A6	24.12	CASP9_2	65.0	IMR90p2
60.0	A6	23.4	CASP9_2	65.0	IMR90p2
60.5	A6	22.99	CASP9_2	65.0	IMR90p2
61.0	A6	21.73	CASP9_2	65.0	IMR90p2
61.5	A6	20.93	CASP9_2	65.0	IMR90p2
62.0	A6	21.58	CASP9_2	65.0	IMR90p2
62.5	A6	22.55	CASP9_2	65.0	IMR90p2
63.0	A6	23.93	CASP9_2	65.0	IMR90p2
63.5	A6	26.94	CASP9_2	65.0	IMR90p2
64.0	A6	32.77	CASP9_2	65.0	IMR90p2
64.5	A6	41.6	CASP9_2	65.0	IMR90p2
65.0	A6	52.79	CASP9_2	65.0	IMR90p2
65.5	A6	66.29	CASP9_2	65.0	IMR90p2
66.0	A6	80.15	CASP9_2	65.0	IMR90p2
66.5	A6	91.17	CASP9_2	65.0	IMR90p2
67.0	A6	99.18	CASP9_2	65.0	IMR90p2
67.5	A6	104.22	CASP9_2	65.0	IMR90p2
68.0	A6	106.26	CASP9_2	65.0	IMR90p2
68.5	A6	107.62	CASP9_2	65.0	IMR90p2
69.0	A6	109.16	CASP9_2	65.0	IMR90p2
69.5	A6	110.4	CASP9_2	65.0	IMR90p2
70.0	A6	112.23	CASP9_2	65.0	IMR90p2
70.5	A6	114.76	CASP9_2	65.0	IMR90p2
71.0	A6	116.25	CASP9_2	65.0	IMR90p2
71.5	A6	117.88	CASP9_2	65.0	IMR90p2
72.0	A6	121.03	CASP9_2	65.0	IMR90p2
72.5	A6	124.88	CASP9_2	65.0	IMR90p2
73.0	A6	129.97	CASP9_2	65.0	IMR90p2
73.5	A6	137.98	CASP9_2	65.0	IMR90p2
74.0	A6	147.32	CASP9_2	65.0	IMR90p2
74.5	A6	155.04	CASP9_2	65.0	IMR90p2
75.0	A6	160.89	CASP9_2	65.0	IMR90p2
75.5	A6	163.07	CASP9_2	65.0	IMR90p2
76.0	A6	158.91	CASP9_2	65.0	IMR90p2
76.5	A6	149.76	CASP9_2	65.0	IMR90p2
77.0	A6	139.46	CASP9_2	65.0	IMR90p2
77.5	A6	129.77	CASP9_2	65.0	IMR90p2
78.0	A6	129.65	CASP9_2	65.0	IMR90p2
78.5	A6	162.54	CASP9_2	65.0	IMR90p2
79.0	A6	230.1	CASP9_2	65.0	IMR90p2
79.5	A6	306.31	CASP9_2	65.0	IMR90p2
80.0	A6	377.57	CASP9_2	65.0	IMR90p2
80.5	A6	428.73	CASP9_2	65.0	IMR90p2
81.0	A6	417.05	CASP9_2	65.0	IMR90p2
81.5	A6	338.22	CASP9_2	65.0	IMR90p2
82.0	A6	239.63	CASP9_2	65.0	IMR90p2
82.5	A6	145.56	CASP9_2	65.0	IMR90p2
83.0	A6	63.93	CASP9_2	65.0	IMR90p2
83.5	A6	15.45	CASP9_2	65.0	IMR90p2
84.0	A6	2.31	CASP9_2	65.0	IMR90p2
84.5	A6	1.94	CASP9_2	65.0	IMR90p2
85.0	A6	2.25	CASP9_2	65.0	IMR90p2
85.5	A6	2.2	CASP9_2	65.0	IMR90p2
86.0	A6	2.35	CASP9_2	65.0	IMR90p2
86.5	A6	2.81	CASP9_2	65.0	IMR90p2
87.0	A6	2.61	CASP9_2	65.0	IMR90p2
87.5	A6	2.2	CASP9_2	65.0	IMR90p2
88.0	A6	2.25	CASP9_2	65.0	IMR90p2
88.5	A6	2.25	CASP9_2	65.0	IMR90p2
89.0	A6	2.24	CASP9_2	65.0	IMR90p2
89.5	A6	2.42	CASP9_2	65.0	IMR90p2
90.0	A6	2.99	CASP9_2	65.0	IMR90p2
90.5	A6	3.39	CASP9_2	65.0	IMR90p2
91.0	A6	3.22	CASP9_2	65.0	IMR90p2
91.5	A6	3.0	CASP9_2	65.0	IMR90p2
92.0	A6	2.87	CASP9_2	65.0	IMR90p2
92.5	A6	1.7	CASP9_2	65.0	IMR90p2
93.0	A6	0.63	CASP9_2	65.0	IMR90p2
93.5	A6	0.22	CASP9_2	65.0	IMR90p2
94.0	A6	-0.55	CASP9_2	65.0	IMR90p2
94.5	A6	-1.28	CASP9_2	65.0	IMR90p2
95.0	A6	-0.68	CASP9_2	65.0	IMR90p2
55.0	B6	12.63	CASP9_2	64.5	IMR90p2
55.5	B6	27.36	CASP9_2	64.5	IMR90p2
56.0	B6	25.26	CASP9_2	64.5	IMR90p2
56.5	B6	25.26	CASP9_2	64.5	IMR90p2
57.0	B6	25.26	CASP9_2	64.5	IMR90p2
57.5	B6	25.1	CASP9_2	64.5	IMR90p2
58.0	B6	26.22	CASP9_2	64.5	IMR90p2
58.5	B6	27.26	CASP9_2	64.5	IMR90p2
59.0	B6	26.63	CASP9_2	64.5	IMR90p2
59.5	B6	26.31	CASP9_2	64.5	IMR90p2
60.0	B6	26.37	CASP9_2	64.5	IMR90p2
60.5	B6	26.56	CASP9_2	64.5	IMR90p2
61.0	B6	27.83	CASP9_2	64.5	IMR90p2
61.5	B6	30.22	CASP9_2	64.5	IMR90p2
62.0	B6	32.53	CASP9_2	64.5	IMR90p2
62.5	B6	34.47	CASP9_2	64.5	IMR90p2
63.0	B6	36.69	CASP9_2	64.5	IMR90p2
63.5	B6	39.02	CASP9_2	64.5	IMR90p2
64.0	B6	42.02	CASP9_2	64.5	IMR90p2
64.5	B6	46.48	CASP9_2	64.5	IMR90p2
65.0	B6	53.34	CASP9_2	64.5	IMR90p2
65.5	B6	62.12	CASP9_2	64.5	IMR90p2
66.0	B6	71.67	CASP9_2	64.5	IMR90p2
66.5	B6	81.24	CASP9_2	64.5	IMR90p2
67.0	B6	90.2	CASP9_2	64.5	IMR90p2
67.5	B6	97.84	CASP9_2	64.5	IMR90p2
68.0	B6	103.57	CASP9_2	64.5	IMR90p2
68.5	B6	108.16	CASP9_2	64.5	IMR90p2
69.0	B6	111.73	CASP9_2	64.5	IMR90p2
69.5	B6	114.08	CASP9_2	64.5	IMR90p2
70.0	B6	115.32	CASP9_2	64.5	IMR90p2
70.5	B6	115.94	CASP9_2	64.5	IMR90p2
71.0	B6	116.43	CASP9_2	64.5	IMR90p2
71.5	B6	117.78	CASP9_2	64.5	IMR90p2
72.0	B6	120.73	CASP9_2	64.5	IMR90p2
72.5	B6	125.72	CASP9_2	64.5	IMR90p2
73.0	B6	133.11	CASP9_2	64.5	IMR90p2
73.5	B6	141.65	CASP9_2	64.5	IMR90p2
74.0	B6	148.39	CASP9_2	64.5	IMR90p2
74.5	B6	151.58	CASP9_2	64.5	IMR90p2
75.0	B6	150.11	CASP9_2	64.5	IMR90p2
75.5	B6	143.07	CASP9_2	64.5	IMR90p2
76.0	B6	131.57	CASP9_2	64.5	IMR90p2
76.5	B6	119.79	CASP9_2	64.5	IMR90p2
77.0	B6	110.27	CASP9_2	64.5	IMR90p2
77.5	B6	104.74	CASP9_2	64.5	IMR90p2
78.0	B6	113.63	CASP9_2	64.5	IMR90p2
78.5	B6	155.24	CASP9_2	64.5	IMR90p2
79.0	B6	224.02	CASP9_2	64.5	IMR90p2
79.5	B6	297.01	CASP9_2	64.5	IMR90p2
80.0	B6	363.3	CASP9_2	64.5	IMR90p2
80.5	B6	403.59	CASP9_2	64.5	IMR90p2
81.0	B6	380.74	CASP9_2	64.5	IMR90p2
81.5	B6	301.23	CASP9_2	64.5	IMR90p2
82.0	B6	208.86	CASP9_2	64.5	IMR90p2
82.5	B6	121.74	CASP9_2	64.5	IMR90p2
83.0	B6	49.52	CASP9_2	64.5	IMR90p2
83.5	B6	10.67	CASP9_2	64.5	IMR90p2
84.0	B6	2.39	CASP9_2	64.5	IMR90p2
84.5	B6	2.35	CASP9_2	64.5	IMR90p2
85.0	B6	2.48	CASP9_2	64.5	IMR90p2
85.5	B6	2.8	CASP9_2	64.5	IMR90p2
86.0	B6	3.2	CASP9_2	64.5	IMR90p2
86.5	B6	3.18	CASP9_2	64.5	IMR90p2
87.0	B6	3.11	CASP9_2	64.5	IMR90p2
87.5	B6	3.2	CASP9_2	64.5	IMR90p2
88.0	B6	3.04	CASP9_2	64.5	IMR90p2
88.5	B6	2.79	CASP9_2	64.5	IMR90p2
89.0	B6	2.71	CASP9_2	64.5	IMR90p2
89.5	B6	2.83	CASP9_2	64.5	IMR90p2
90.0	B6	2.75	CASP9_2	64.5	IMR90p2
90.5	B6	2.21	CASP9_2	64.5	IMR90p2
91.0	B6	1.79	CASP9_2	64.5	IMR90p2
91.5	B6	1.97	CASP9_2	64.5	IMR90p2
92.0	B6	1.87	CASP9_2	64.5	IMR90p2
92.5	B6	1.54	CASP9_2	64.5	IMR90p2
93.0	B6	2.07	CASP9_2	64.5	IMR90p2
93.5	B6	2.55	CASP9_2	64.5	IMR90p2
94.0	B6	2.26	CASP9_2	64.5	IMR90p2
94.5	B6	2.74	CASP9_2	64.5	IMR90p2
95.0	B6	1.46	CASP9_2	64.5	IMR90p2
55.0	C6	8.04	CASP9_2	63.3	IMR90p2
55.5	C6	17.41	CASP9_2	63.3	IMR90p2
56.0	C6	16.07	CASP9_2	63.3	IMR90p2
56.5	C6	16.07	CASP9_2	63.3	IMR90p2
57.0	C6	16.07	CASP9_2	63.3	IMR90p2
57.5	C6	15.93	CASP9_2	63.3	IMR90p2
58.0	C6	16.82	CASP9_2	63.3	IMR90p2
58.5	C6	18.48	CASP9_2	63.3	IMR90p2
59.0	C6	18.9	CASP9_2	63.3	IMR90p2
59.5	C6	19.86	CASP9_2	63.3	IMR90p2
60.0	C6	21.28	CASP9_2	63.3	IMR90p2
60.5	C6	22.18	CASP9_2	63.3	IMR90p2
61.0	C6	23.79	CASP9_2	63.3	IMR90p2
61.5	C6	26.78	CASP9_2	63.3	IMR90p2
62.0	C6	29.62	CASP9_2	63.3	IMR90p2
62.5	C6	32.4	CASP9_2	63.3	IMR90p2
63.0	C6	35.64	CASP9_2	63.3	IMR90p2
63.5	C6	38.76	CASP9_2	63.3	IMR90p2
64.0	C6	42.55	CASP9_2	63.3	IMR90p2
64.5	C6	47.74	CASP9_2	63.3	IMR90p2
65.0	C6	55.86	CASP9_2	63.3	IMR90p2
65.5	C6	67.02	CASP9_2	63.3	IMR90p2
66.0	C6	78.4	CASP9_2	63.3	IMR90p2
66.5	C6	88.98	CASP9_2	63.3	IMR90p2
67.0	C6	98.53	CASP9_2	63.3	IMR90p2
67.5	C6	104.84	CASP9_2	63.3	IMR90p2
68.0	C6	108.17	CASP9_2	63.3	IMR90p2
68.5	C6	111.2	CASP9_2	63.3	IMR90p2
69.0	C6	114.07	CASP9_2	63.3	IMR90p2
69.5	C6	115.82	CASP9_2	63.3	IMR90p2
70.0	C6	117.41	CASP9_2	63.3	IMR90p2
70.5	C6	118.45	CASP9_2	63.3	IMR90p2
71.0	C6	119.22	CASP9_2	63.3	IMR90p2
71.5	C6	120.32	CASP9_2	63.3	IMR90p2
72.0	C6	123.56	CASP9_2	63.3	IMR90p2
72.5	C6	130.5	CASP9_2	63.3	IMR90p2
73.0	C6	141.66	CASP9_2	63.3	IMR90p2
73.5	C6	155.2	CASP9_2	63.3	IMR90p2
74.0	C6	169.48	CASP9_2	63.3	IMR90p2
74.5	C6	180.5	CASP9_2	63.3	IMR90p2
75.0	C6	183.71	CASP9_2	63.3	IMR90p2
75.5	C6	178.35	CASP9_2	63.3	IMR90p2
76.0	C6	165.79	CASP9_2	63.3	IMR90p2
76.5	C6	149.09	CASP9_2	63.3	IMR90p2
77.0	C6	132.41	CASP9_2	63.3	IMR90p2
77.5	C6	120.9	CASP9_2	63.3	IMR90p2
78.0	C6	123.38	CASP9_2	63.3	IMR90p2
78.5	C6	159.12	CASP9_2	63.3	IMR90p2
79.0	C6	226.12	CASP9_2	63.3	IMR90p2
79.5	C6	299.88	CASP9_2	63.3	IMR90p2
80.0	C6	367.03	CASP9_2	63.3	IMR90p2
80.5	C6	411.29	CASP9_2	63.3	IMR90p2
81.0	C6	393.57	CASP9_2	63.3	IMR90p2
81.5	C6	313.83	CASP9_2	63.3	IMR90p2
82.0	C6	218.4	CASP9_2	63.3	IMR90p2
82.5	C6	129.59	CASP9_2	63.3	IMR90p2
83.0	C6	54.42	CASP9_2	63.3	IMR90p2
83.5	C6	11.68	CASP9_2	63.3	IMR90p2
84.0	C6	2.46	CASP9_2	63.3	IMR90p2
84.5	C6	3.46	CASP9_2	63.3	IMR90p2
85.0	C6	3.01	CASP9_2	63.3	IMR90p2
85.5	C6	2.55	CASP9_2	63.3	IMR90p2
86.0	C6	2.9	CASP9_2	63.3	IMR90p2
86.5	C6	2.73	CASP9_2	63.3	IMR90p2
87.0	C6	2.45	CASP9_2	63.3	IMR90p2
87.5	C6	2.77	CASP9_2	63.3	IMR90p2
88.0	C6	2.52	CASP9_2	63.3	IMR90p2
88.5	C6	1.65	CASP9_2	63.3	IMR90p2
89.0	C6	1.27	CASP9_2	63.3	IMR90p2
89.5	C6	1.39	CASP9_2	63.3	IMR90p2
90.0	C6	1.32	CASP9_2	63.3	IMR90p2
90.5	C6	1.8	CASP9_2	63.3	IMR90p2
91.0	C6	2.81	CASP9_2	63.3	IMR90p2
91.5	C6	3.08	CASP9_2	63.3	IMR90p2
92.0	C6	2.7	CASP9_2	63.3	IMR90p2
92.5	C6	2.65	CASP9_2	63.3	IMR90p2
93.0	C6	2.27	CASP9_2	63.3	IMR90p2
93.5	C6	3.04	CASP9_2	63.3	IMR90p2
94.0	C6	3.61	CASP9_2	63.3	IMR90p2
94.5	C6	7.18	CASP9_2	63.3	IMR90p2
95.0	C6	5.06	CASP9_2	63.3	IMR90p2
55.0	D6	7.18	CASP9_2	61.4	IMR90p2
55.5	D6	15.55	CASP9_2	61.4	IMR90p2
56.0	D6	14.35	CASP9_2	61.4	IMR90p2
56.5	D6	14.35	CASP9_2	61.4	IMR90p2
57.0	D6	14.35	CASP9_2	61.4	IMR90p2
57.5	D6	14.13	CASP9_2	61.4	IMR90p2
58.0	D6	15.47	CASP9_2	61.4	IMR90p2
58.5	D6	18.26	CASP9_2	61.4	IMR90p2
59.0	D6	20.37	CASP9_2	61.4	IMR90p2
59.5	D6	21.94	CASP9_2	61.4	IMR90p2
60.0	D6	23.08	CASP9_2	61.4	IMR90p2
60.5	D6	24.67	CASP9_2	61.4	IMR90p2
61.0	D6	26.94	CASP9_2	61.4	IMR90p2
61.5	D6	29.26	CASP9_2	61.4	IMR90p2
62.0	D6	31.76	CASP9_2	61.4	IMR90p2
62.5	D6	34.6	CASP9_2	61.4	IMR90p2
63.0	D6	37.76	CASP9_2	61.4	IMR90p2
63.5	D6	40.4	CASP9_2	61.4	IMR90p2
64.0	D6	43.21	CASP9_2	61.4	IMR90p2
64.5	D6	48.24	CASP9_2	61.4	IMR90p2
65.0	D6	54.82	CASP9_2	61.4	IMR90p2
65.5	D6	62.34	CASP9_2	61.4	IMR90p2
66.0	D6	71.87	CASP9_2	61.4	IMR90p2
66.5	D6	82.55	CASP9_2	61.4	IMR90p2
67.0	D6	91.65	CASP9_2	61.4	IMR90p2
67.5	D6	98.78	CASP9_2	61.4	IMR90p2
68.0	D6	104.78	CASP9_2	61.4	IMR90p2
68.5	D6	109.23	CASP9_2	61.4	IMR90p2
69.0	D6	111.8	CASP9_2	61.4	IMR90p2
69.5	D6	113.42	CASP9_2	61.4	IMR90p2
70.0	D6	114.47	CASP9_2	61.4	IMR90p2
70.5	D6	115.3	CASP9_2	61.4	IMR90p2
71.0	D6	117.41	CASP9_2	61.4	IMR90p2
71.5	D6	122.89	CASP9_2	61.4	IMR90p2
72.0	D6	133.39	CASP9_2	61.4	IMR90p2
72.5	D6	149.4	CASP9_2	61.4	IMR90p2
73.0	D6	169.05	CASP9_2	61.4	IMR90p2
73.5	D6	188.85	CASP9_2	61.4	IMR90p2
74.0	D6	203.89	CASP9_2	61.4	IMR90p2
74.5	D6	209.43	CASP9_2	61.4	IMR90p2
75.0	D6	204.53	CASP9_2	61.4	IMR90p2
75.5	D6	190.1	CASP9_2	61.4	IMR90p2
76.0	D6	168.56	CASP9_2	61.4	IMR90p2
76.5	D6	145.35	CASP9_2	61.4	IMR90p2
77.0	D6	125.27	CASP9_2	61.4	IMR90p2
77.5	D6	110.72	CASP9_2	61.4	IMR90p2
78.0	D6	108.8	CASP9_2	61.4	IMR90p2
78.5	D6	135.43	CASP9_2	61.4	IMR90p2
79.0	D6	186.87	CASP9_2	61.4	IMR90p2
79.5	D6	242.59	CASP9_2	61.4	IMR90p2
80.0	D6	293.27	CASP9_2	61.4	IMR90p2
80.5	D6	325.87	CASP9_2	61.4	IMR90p2
81.0	D6	308.06	CASP9_2	61.4	IMR90p2
81.5	D6	243.04	CASP9_2	61.4	IMR90p2
82.0	D6	168.62	CASP9_2	61.4	IMR90p2
82.5	D6	98.84	CASP9_2	61.4	IMR90p2
83.0	D6	40.43	CASP9_2	61.4	IMR90p2
83.5	D6	9.4	CASP9_2	61.4	IMR90p2
84.0	D6	3.41	CASP9_2	61.4	IMR90p2
84.5	D6	3.77	CASP9_2	61.4	IMR90p2
85.0	D6	4.31	CASP9_2	61.4	IMR90p2
85.5	D6	4.24	CASP9_2	61.4	IMR90p2
86.0	D6	3.49	CASP9_2	61.4	IMR90p2
86.5	D6	3.01	CASP9_2	61.4	IMR90p2
87.0	D6	2.73	CASP9_2	61.4	IMR90p2
87.5	D6	2.39	CASP9_2	61.4	IMR90p2
88.0	D6	2.16	CASP9_2	61.4	IMR90p2
88.5	D6	2.06	CASP9_2	61.4	IMR90p2
89.0	D6	2.09	CASP9_2	61.4	IMR90p2
89.5	D6	1.86	CASP9_2	61.4	IMR90p2
90.0	D6	1.63	CASP9_2	61.4	IMR90p2
90.5	D6	1.39	CASP9_2	61.4	IMR90p2
91.0	D6	1.42	CASP9_2	61.4	IMR90p2
91.5	D6	2.16	CASP9_2	61.4	IMR90p2
92.0	D6	3.02	CASP9_2	61.4	IMR90p2
92.5	D6	3.26	CASP9_2	61.4	IMR90p2
93.0	D6	3.81	CASP9_2	61.4	IMR90p2
93.5	D6	3.44	CASP9_2	61.4	IMR90p2
94.0	D6	2.61	CASP9_2	61.4	IMR90p2
94.5	D6	0.62	CASP9_2	61.4	IMR90p2
95.0	D6	-0.7	CASP9_2	61.4	IMR90p2
55.0	E6	2.47	CASP9_2	59.0	IMR90p2
55.5	E6	5.34	CASP9_2	59.0	IMR90p2
56.0	E6	4.93	CASP9_2	59.0	IMR90p2
56.5	E6	4.93	CASP9_2	59.0	IMR90p2
57.0	E6	4.93	CASP9_2	59.0	IMR90p2
57.5	E6	4.29	CASP9_2	59.0	IMR90p2
58.0	E6	8.2	CASP9_2	59.0	IMR90p2
58.5	E6	16.36	CASP9_2	59.0	IMR90p2
59.0	E6	23.11	CASP9_2	59.0	IMR90p2
59.5	E6	28.93	CASP9_2	59.0	IMR90p2
60.0	E6	34.72	CASP9_2	59.0	IMR90p2
60.5	E6	38.51	CASP9_2	59.0	IMR90p2
61.0	E6	40.1	CASP9_2	59.0	IMR90p2
61.5	E6	41.67	CASP9_2	59.0	IMR90p2
62.0	E6	41.67	CASP9_2	59.0	IMR90p2
62.5	E6	41.86	CASP9_2	59.0	IMR90p2
63.0	E6	43.96	CASP9_2	59.0	IMR90p2
63.5	E6	45.85	CASP9_2	59.0	IMR90p2
64.0	E6	48.61	CASP9_2	59.0	IMR90p2
64.5	E6	55.39	CASP9_2	59.0	IMR90p2
65.0	E6	63.18	CASP9_2	59.0	IMR90p2
65.5	E6	70.89	CASP9_2	59.0	IMR90p2
66.0	E6	80.39	CASP9_2	59.0	IMR90p2
66.5	E6	88.95	CASP9_2	59.0	IMR90p2
67.0	E6	94.25	CASP9_2	59.0	IMR90p2
67.5	E6	97.82	CASP9_2	59.0	IMR90p2
68.0	E6	100.28	CASP9_2	59.0	IMR90p2
68.5	E6	100.64	CASP9_2	59.0	IMR90p2
69.0	E6	100.82	CASP9_2	59.0	IMR90p2
69.5	E6	101.45	CASP9_2	59.0	IMR90p2
70.0	E6	101.68	CASP9_2	59.0	IMR90p2
70.5	E6	101.38	CASP9_2	59.0	IMR90p2
71.0	E6	102.27	CASP9_2	59.0	IMR90p2
71.5	E6	103.53	CASP9_2	59.0	IMR90p2
72.0	E6	105.41	CASP9_2	59.0	IMR90p2
72.5	E6	109.32	CASP9_2	59.0	IMR90p2
73.0	E6	114.81	CASP9_2	59.0	IMR90p2
73.5	E6	120.34	CASP9_2	59.0	IMR90p2
74.0	E6	124.74	CASP9_2	59.0	IMR90p2
74.5	E6	126.97	CASP9_2	59.0	IMR90p2
75.0	E6	126.48	CASP9_2	59.0	IMR90p2
75.5	E6	123.47	CASP9_2	59.0	IMR90p2
76.0	E6	118.23	CASP9_2	59.0	IMR90p2
76.5	E6	113.39	CASP9_2	59.0	IMR90p2
77.0	E6	109.6	CASP9_2	59.0	IMR90p2
77.5	E6	106.92	CASP9_2	59.0	IMR90p2
78.0	E6	112.73	CASP9_2	59.0	IMR90p2
78.5	E6	145.49	CASP9_2	59.0	IMR90p2
79.0	E6	202.29	CASP9_2	59.0	IMR90p2
79.5	E6	262.28	CASP9_2	59.0	IMR90p2
80.0	E6	317.25	CASP9_2	59.0	IMR90p2
80.5	E6	353.96	CASP9_2	59.0	IMR90p2
81.0	E6	335.62	CASP9_2	59.0	IMR90p2
81.5	E6	264.78	CASP9_2	59.0	IMR90p2
82.0	E6	184.46	CASP9_2	59.0	IMR90p2
82.5	E6	109.5	CASP9_2	59.0	IMR90p2
83.0	E6	44.79	CASP9_2	59.0	IMR90p2
83.5	E6	9.62	CASP9_2	59.0	IMR90p2
84.0	E6	2.95	CASP9_2	59.0	IMR90p2
84.5	E6	2.72	CASP9_2	59.0	IMR90p2
85.0	E6	2.22	CASP9_2	59.0	IMR90p2
85.5	E6	2.2	CASP9_2	59.0	IMR90p2
86.0	E6	2.25	CASP9_2	59.0	IMR90p2
86.5	E6	2.77	CASP9_2	59.0	IMR90p2
87.0	E6	2.96	CASP9_2	59.0	IMR90p2
87.5	E6	2.73	CASP9_2	59.0	IMR90p2
88.0	E6	2.7	CASP9_2	59.0	IMR90p2
88.5	E6	2.37	CASP9_2	59.0	IMR90p2
89.0	E6	1.55	CASP9_2	59.0	IMR90p2
89.5	E6	1.48	CASP9_2	59.0	IMR90p2
90.0	E6	2.1	CASP9_2	59.0	IMR90p2
90.5	E6	2.54	CASP9_2	59.0	IMR90p2
91.0	E6	3.17	CASP9_2	59.0	IMR90p2
91.5	E6	3.88	CASP9_2	59.0	IMR90p2
92.0	E6	3.45	CASP9_2	59.0	IMR90p2
92.5	E6	2.57	CASP9_2	59.0	IMR90p2
93.0	E6	2.36	CASP9_2	59.0	IMR90p2
93.5	E6	3.09	CASP9_2	59.0	IMR90p2
94.0	E6	3.15	CASP9_2	59.0	IMR90p2
94.5	E6	6.29	CASP9_2	59.0	IMR90p2
95.0	E6	4.51	CASP9_2	59.0	IMR90p2
55.0	F6	1.89	CASP9_2	57.0	IMR90p2
55.5	F6	4.08	CASP9_2	57.0	IMR90p2
56.0	F6	3.77	CASP9_2	57.0	IMR90p2
56.5	F6	3.77	CASP9_2	57.0	IMR90p2
57.0	F6	3.77	CASP9_2	57.0	IMR90p2
57.5	F6	3.23	CASP9_2	57.0	IMR90p2
58.0	F6	6.56	CASP9_2	57.0	IMR90p2
58.5	F6	13.25	CASP9_2	57.0	IMR90p2
59.0	F6	18.0	CASP9_2	57.0	IMR90p2
59.5	F6	22.86	CASP9_2	57.0	IMR90p2
60.0	F6	27.43	CASP9_2	57.0	IMR90p2
60.5	F6	30.73	CASP9_2	57.0	IMR90p2
61.0	F6	33.32	CASP9_2	57.0	IMR90p2
61.5	F6	35.54	CASP9_2	57.0	IMR90p2
62.0	F6	36.71	CASP9_2	57.0	IMR90p2
62.5	F6	36.38	CASP9_2	57.0	IMR90p2
63.0	F6	36.15	CASP9_2	57.0	IMR90p2
63.5	F6	36.88	CASP9_2	57.0	IMR90p2
64.0	F6	38.4	CASP9_2	57.0	IMR90p2
64.5	F6	41.68	CASP9_2	57.0	IMR90p2
65.0	F6	48.07	CASP9_2	57.0	IMR90p2
65.5	F6	56.5	CASP9_2	57.0	IMR90p2
66.0	F6	65.36	CASP9_2	57.0	IMR90p2
66.5	F6	74.11	CASP9_2	57.0	IMR90p2
67.0	F6	81.71	CASP9_2	57.0	IMR90p2
67.5	F6	86.73	CASP9_2	57.0	IMR90p2
68.0	F6	89.15	CASP9_2	57.0	IMR90p2
68.5	F6	89.75	CASP9_2	57.0	IMR90p2
69.0	F6	89.47	CASP9_2	57.0	IMR90p2
69.5	F6	88.86	CASP9_2	57.0	IMR90p2
70.0	F6	88.44	CASP9_2	57.0	IMR90p2
70.5	F6	89.05	CASP9_2	57.0	IMR90p2
71.0	F6	90.83	CASP9_2	57.0	IMR90p2
71.5	F6	93.44	CASP9_2	57.0	IMR90p2
72.0	F6	97.02	CASP9_2	57.0	IMR90p2
72.5	F6	102.19	CASP9_2	57.0	IMR90p2
73.0	F6	109.85	CASP9_2	57.0	IMR90p2
73.5	F6	121.44	CASP9_2	57.0	IMR90p2
74.0	F6	136.06	CASP9_2	57.0	IMR90p2
74.5	F6	149.62	CASP9_2	57.0	IMR90p2
75.0	F6	159.12	CASP9_2	57.0	IMR90p2
75.5	F6	161.53	CASP9_2	57.0	IMR90p2
76.0	F6	153.47	CASP9_2	57.0	IMR90p2
76.5	F6	136.71	CASP9_2	57.0	IMR90p2
77.0	F6	118.71	CASP9_2	57.0	IMR90p2
77.5	F6	103.38	CASP9_2	57.0	IMR90p2
78.0	F6	94.78	CASP9_2	57.0	IMR90p2
78.5	F6	108.12	CASP9_2	57.0	IMR90p2
79.0	F6	142.94	CASP9_2	57.0	IMR90p2
79.5	F6	179.87	CASP9_2	57.0	IMR90p2
80.0	F6	212.36	CASP9_2	57.0	IMR90p2
80.5	F6	236.2	CASP9_2	57.0	IMR90p2
81.0	F6	224.83	CASP9_2	57.0	IMR90p2
81.5	F6	177.07	CASP9_2	57.0	IMR90p2
82.0	F6	123.68	CASP9_2	57.0	IMR90p2
82.5	F6	74.61	CASP9_2	57.0	IMR90p2
83.0	F6	31.16	CASP9_2	57.0	IMR90p2
83.5	F6	7.03	CASP9_2	57.0	IMR90p2
84.0	F6	2.87	CASP9_2	57.0	IMR90p2
84.5	F6	2.6	CASP9_2	57.0	IMR90p2
85.0	F6	2.03	CASP9_2	57.0	IMR90p2
85.5	F6	2.06	CASP9_2	57.0	IMR90p2
86.0	F6	1.89	CASP9_2	57.0	IMR90p2
86.5	F6	1.43	CASP9_2	57.0	IMR90p2
87.0	F6	2.08	CASP9_2	57.0	IMR90p2
87.5	F6	3.05	CASP9_2	57.0	IMR90p2
88.0	F6	3.28	CASP9_2	57.0	IMR90p2
88.5	F6	3.08	CASP9_2	57.0	IMR90p2
89.0	F6	3.2	CASP9_2	57.0	IMR90p2
89.5	F6	2.96	CASP9_2	57.0	IMR90p2
90.0	F6	2.08	CASP9_2	57.0	IMR90p2
90.5	F6	2.01	CASP9_2	57.0	IMR90p2
91.0	F6	2.43	CASP9_2	57.0	IMR90p2
91.5	F6	2.1	CASP9_2	57.0	IMR90p2
92.0	F6	1.91	CASP9_2	57.0	IMR90p2
92.5	F6	2.48	CASP9_2	57.0	IMR90p2
93.0	F6	2.39	CASP9_2	57.0	IMR90p2
93.5	F6	2.2	CASP9_2	57.0	IMR90p2
94.0	F6	2.56	CASP9_2	57.0	IMR90p2
94.5	F6	3.03	CASP9_2	57.0	IMR90p2
95.0	F6	1.34	CASP9_2	57.0	IMR90p2
55.0	G6	4.33	CASP9_2	55.7	IMR90p2
55.5	G6	9.39	CASP9_2	55.7	IMR90p2
56.0	G6	8.67	CASP9_2	55.7	IMR90p2
56.5	G6	8.67	CASP9_2	55.7	IMR90p2
57.0	G6	8.67	CASP9_2	55.7	IMR90p2
57.5	G6	7.95	CASP9_2	55.7	IMR90p2
58.0	G6	12.23	CASP9_2	55.7	IMR90p2
58.5	G6	21.62	CASP9_2	55.7	IMR90p2
59.0	G6	30.77	CASP9_2	55.7	IMR90p2
59.5	G6	37.12	CASP9_2	55.7	IMR90p2
60.0	G6	40.41	CASP9_2	55.7	IMR90p2
60.5	G6	43.07	CASP9_2	55.7	IMR90p2
61.0	G6	43.92	CASP9_2	55.7	IMR90p2
61.5	G6	41.89	CASP9_2	55.7	IMR90p2
62.0	G6	40.14	CASP9_2	55.7	IMR90p2
62.5	G6	39.14	CASP9_2	55.7	IMR90p2
63.0	G6	37.73	CASP9_2	55.7	IMR90p2
63.5	G6	36.62	CASP9_2	55.7	IMR90p2
64.0	G6	36.72	CASP9_2	55.7	IMR90p2
64.5	G6	38.09	CASP9_2	55.7	IMR90p2
65.0	G6	40.41	CASP9_2	55.7	IMR90p2
65.5	G6	44.47	CASP9_2	55.7	IMR90p2
66.0	G6	50.6	CASP9_2	55.7	IMR90p2
66.5	G6	57.47	CASP9_2	55.7	IMR90p2
67.0	G6	63.67	CASP9_2	55.7	IMR90p2
67.5	G6	70.54	CASP9_2	55.7	IMR90p2
68.0	G6	76.0	CASP9_2	55.7	IMR90p2
68.5	G6	78.54	CASP9_2	55.7	IMR90p2
69.0	G6	79.44	CASP9_2	55.7	IMR90p2
69.5	G6	79.76	CASP9_2	55.7	IMR90p2
70.0	G6	78.5	CASP9_2	55.7	IMR90p2
70.5	G6	76.83	CASP9_2	55.7	IMR90p2
71.0	G6	75.93	CASP9_2	55.7	IMR90p2
71.5	G6	76.34	CASP9_2	55.7	IMR90p2
72.0	G6	77.85	CASP9_2	55.7	IMR90p2
72.5	G6	80.46	CASP9_2	55.7	IMR90p2
73.0	G6	85.01	CASP9_2	55.7	IMR90p2
73.5	G6	92.1	CASP9_2	55.7	IMR90p2
74.0	G6	101.61	CASP9_2	55.7	IMR90p2
74.5	G6	111.59	CASP9_2	55.7	IMR90p2
75.0	G6	119.51	CASP9_2	55.7	IMR90p2
75.5	G6	123.25	CASP9_2	55.7	IMR90p2
76.0	G6	121.69	CASP9_2	55.7	IMR90p2
76.5	G6	112.77	CASP9_2	55.7	IMR90p2
77.0	G6	98.71	CASP9_2	55.7	IMR90p2
77.5	G6	84.94	CASP9_2	55.7	IMR90p2
78.0	G6	76.13	CASP9_2	55.7	IMR90p2
78.5	G6	83.6	CASP9_2	55.7	IMR90p2
79.0	G6	110.31	CASP9_2	55.7	IMR90p2
79.5	G6	143.52	CASP9_2	55.7	IMR90p2
80.0	G6	174.58	CASP9_2	55.7	IMR90p2
80.5	G6	198.31	CASP9_2	55.7	IMR90p2
81.0	G6	193.12	CASP9_2	55.7	IMR90p2
81.5	G6	155.68	CASP9_2	55.7	IMR90p2
82.0	G6	110.38	CASP9_2	55.7	IMR90p2
82.5	G6	68.14	CASP9_2	55.7	IMR90p2
83.0	G6	30.63	CASP9_2	55.7	IMR90p2
83.5	G6	8.41	CASP9_2	55.7	IMR90p2
84.0	G6	3.43	CASP9_2	55.7	IMR90p2
84.5	G6	3.23	CASP9_2	55.7	IMR90p2
85.0	G6	3.17	CASP9_2	55.7	IMR90p2
85.5	G6	3.14	CASP9_2	55.7	IMR90p2
86.0	G6	3.06	CASP9_2	55.7	IMR90p2
86.5	G6	3.18	CASP9_2	55.7	IMR90p2
87.0	G6	3.01	CASP9_2	55.7	IMR90p2
87.5	G6	2.14	CASP9_2	55.7	IMR90p2
88.0	G6	1.85	CASP9_2	55.7	IMR90p2
88.5	G6	2.02	CASP9_2	55.7	IMR90p2
89.0	G6	1.64	CASP9_2	55.7	IMR90p2
89.5	G6	1.49	CASP9_2	55.7	IMR90p2
90.0	G6	2.13	CASP9_2	55.7	IMR90p2
90.5	G6	2.13	CASP9_2	55.7	IMR90p2
91.0	G6	1.65	CASP9_2	55.7	IMR90p2
91.5	G6	1.81	CASP9_2	55.7	IMR90p2
92.0	G6	2.44	CASP9_2	55.7	IMR90p2
92.5	G6	2.0	CASP9_2	55.7	IMR90p2
93.0	G6	1.7	CASP9_2	55.7	IMR90p2
93.5	G6	1.07	CASP9_2	55.7	IMR90p2
94.0	G6	0.15	CASP9_2	55.7	IMR90p2
94.5	G6	-2.18	CASP9_2	55.7	IMR90p2
95.0	G6	-2.03	CASP9_2	55.7	IMR90p2
55.0	H6	10.78	CASP9_2	55.0	IMR90p2
55.5	H6	23.35	CASP9_2	55.0	IMR90p2
56.0	H6	21.55	CASP9_2	55.0	IMR90p2
56.5	H6	21.55	CASP9_2	55.0	IMR90p2
57.0	H6	21.55	CASP9_2	55.0	IMR90p2
57.5	H6	20.77	CASP9_2	55.0	IMR90p2
58.0	H6	25.75	CASP9_2	55.0	IMR90p2
58.5	H6	34.53	CASP9_2	55.0	IMR90p2
59.0	H6	39.04	CASP9_2	55.0	IMR90p2
59.5	H6	41.12	CASP9_2	55.0	IMR90p2
60.0	H6	41.59	CASP9_2	55.0	IMR90p2
60.5	H6	41.22	CASP9_2	55.0	IMR90p2
61.0	H6	40.53	CASP9_2	55.0	IMR90p2
61.5	H6	39.99	CASP9_2	55.0	IMR90p2
62.0	H6	39.44	CASP9_2	55.0	IMR90p2
62.5	H6	38.83	CASP9_2	55.0	IMR90p2
63.0	H6	38.35	CASP9_2	55.0	IMR90p2
63.5	H6	37.73	CASP9_2	55.0	IMR90p2
64.0	H6	36.64	CASP9_2	55.0	IMR90p2
64.5	H6	36.3	CASP9_2	55.0	IMR90p2
65.0	H6	37.18	CASP9_2	55.0	IMR90p2
65.5	H6	38.91	CASP9_2	55.0	IMR90p2
66.0	H6	42.37	CASP9_2	55.0	IMR90p2
66.5	H6	48.02	CASP9_2	55.0	IMR90p2
67.0	H6	54.23	CASP9_2	55.0	IMR90p2
67.5	H6	60.06	CASP9_2	55.0	IMR90p2
68.0	H6	65.33	CASP9_2	55.0	IMR90p2
68.5	H6	68.95	CASP9_2	55.0	IMR90p2
69.0	H6	70.91	CASP9_2	55.0	IMR90p2
69.5	H6	71.46	CASP9_2	55.0	IMR90p2
70.0	H6	70.79	CASP9_2	55.0	IMR90p2
70.5	H6	69.43	CASP9_2	55.0	IMR90p2
71.0	H6	68.26	CASP9_2	55.0	IMR90p2
71.5	H6	66.61	CASP9_2	55.0	IMR90p2
72.0	H6	65.61	CASP9_2	55.0	IMR90p2
72.5	H6	66.74	CASP9_2	55.0	IMR90p2
73.0	H6	69.6	CASP9_2	55.0	IMR90p2
73.5	H6	73.66	CASP9_2	55.0	IMR90p2
74.0	H6	79.11	CASP9_2	55.0	IMR90p2
74.5	H6	83.9	CASP9_2	55.0	IMR90p2
75.0	H6	85.49	CASP9_2	55.0	IMR90p2
75.5	H6	84.25	CASP9_2	55.0	IMR90p2
76.0	H6	80.12	CASP9_2	55.0	IMR90p2
76.5	H6	73.44	CASP9_2	55.0	IMR90p2
77.0	H6	66.63	CASP9_2	55.0	IMR90p2
77.5	H6	61.75	CASP9_2	55.0	IMR90p2
78.0	H6	59.8	CASP9_2	55.0	IMR90p2
78.5	H6	71.39	CASP9_2	55.0	IMR90p2
79.0	H6	99.88	CASP9_2	55.0	IMR90p2
79.5	H6	132.02	CASP9_2	55.0	IMR90p2
80.0	H6	161.57	CASP9_2	55.0	IMR90p2
80.5	H6	186.13	CASP9_2	55.0	IMR90p2
81.0	H6	184.77	CASP9_2	55.0	IMR90p2
81.5	H6	150.68	CASP9_2	55.0	IMR90p2
82.0	H6	108.02	CASP9_2	55.0	IMR90p2
82.5	H6	68.19	CASP9_2	55.0	IMR90p2
83.0	H6	31.79	CASP9_2	55.0	IMR90p2
83.5	H6	9.46	CASP9_2	55.0	IMR90p2
84.0	H6	4.71	CASP9_2	55.0	IMR90p2
84.5	H6	5.42	CASP9_2	55.0	IMR90p2
85.0	H6	5.35	CASP9_2	55.0	IMR90p2
85.5	H6	5.25	CASP9_2	55.0	IMR90p2
86.0	H6	5.13	CASP9_2	55.0	IMR90p2
86.5	H6	4.77	CASP9_2	55.0	IMR90p2
87.0	H6	4.06	CASP9_2	55.0	IMR90p2
87.5	H6	3.42	CASP9_2	55.0	IMR90p2
88.0	H6	3.01	CASP9_2	55.0	IMR90p2
88.5	H6	2.83	CASP9_2	55.0	IMR90p2
89.0	H6	2.56	CASP9_2	55.0	IMR90p2
89.5	H6	2.1	CASP9_2	55.0	IMR90p2
90.0	H6	2.42	CASP9_2	55.0	IMR90p2
90.5	H6	2.55	CASP9_2	55.0	IMR90p2
91.0	H6	1.69	CASP9_2	55.0	IMR90p2
91.5	H6	1.39	CASP9_2	55.0	IMR90p2
92.0	H6	1.91	CASP9_2	55.0	IMR90p2
92.5	H6	1.39	CASP9_2	55.0	IMR90p2
93.0	H6	1.1	CASP9_2	55.0	IMR90p2
93.5	H6	1.57	CASP9_2	55.0	IMR90p2
94.0	H6	1.25	CASP9_2	55.0	IMR90p2
94.5	H6	0.83	CASP9_2	55.0	IMR90p2
95.0	H6	0.25	CASP9_2	55.0	IMR90p2
55.0	A6	11.1343716109416	CASP9_2	65.0	IMR90p8
55.5	A6	24.1244718237065	CASP9_2	65.0	IMR90p8
56.0	A6	22.2687432218829	CASP9_2	65.0	IMR90p8
56.5	A6	22.2687432218802	CASP9_2	65.0	IMR90p8
57.0	A6	22.2687432218987	CASP9_2	65.0	IMR90p8
57.5	A6	22.1177746418497	CASP9_2	65.0	IMR90p8
58.0	A6	22.7421607405404	CASP9_2	65.0	IMR90p8
58.5	A6	26.4530320891146	CASP9_2	65.0	IMR90p8
59.0	A6	31.6121991072779	CASP9_2	65.0	IMR90p8
59.5	A6	35.9149754727307	CASP9_2	65.0	IMR90p8
60.0	A6	38.5943686419957	CASP9_2	65.0	IMR90p8
60.5	A6	41.2074202506182	CASP9_2	65.0	IMR90p8
61.0	A6	43.4103363347184	CASP9_2	65.0	IMR90p8
61.5	A6	43.9479005794423	CASP9_2	65.0	IMR90p8
62.0	A6	43.9391568721594	CASP9_2	65.0	IMR90p8
62.5	A6	44.3913159712173	CASP9_2	65.0	IMR90p8
63.0	A6	45.5232007775418	CASP9_2	65.0	IMR90p8
63.5	A6	46.3939264705564	CASP9_2	65.0	IMR90p8
64.0	A6	47.8958391619045	CASP9_2	65.0	IMR90p8
64.5	A6	52.6135143177424	CASP9_2	65.0	IMR90p8
65.0	A6	60.2204392831263	CASP9_2	65.0	IMR90p8
65.5	A6	68.6059502316189	CASP9_2	65.0	IMR90p8
66.0	A6	78.4640400780862	CASP9_2	65.0	IMR90p8
66.5	A6	89.1012100829317	CASP9_2	65.0	IMR90p8
67.0	A6	96.2235343519914	CASP9_2	65.0	IMR90p8
67.5	A6	100.887459162002	CASP9_2	65.0	IMR90p8
68.0	A6	105.503654817288	CASP9_2	65.0	IMR90p8
68.5	A6	107.777040262936	CASP9_2	65.0	IMR90p8
69.0	A6	107.782796663302	CASP9_2	65.0	IMR90p8
69.5	A6	108.763444625319	CASP9_2	65.0	IMR90p8
70.0	A6	109.464036585684	CASP9_2	65.0	IMR90p8
70.5	A6	108.556538390974	CASP9_2	65.0	IMR90p8
71.0	A6	108.928623979154	CASP9_2	65.0	IMR90p8
71.5	A6	110.315604229409	CASP9_2	65.0	IMR90p8
72.0	A6	111.066643685352	CASP9_2	65.0	IMR90p8
72.5	A6	111.608660671251	CASP9_2	65.0	IMR90p8
73.0	A6	111.81959017846	CASP9_2	65.0	IMR90p8
73.5	A6	111.310713433621	CASP9_2	65.0	IMR90p8
74.0	A6	110.746640279991	CASP9_2	65.0	IMR90p8
74.5	A6	110.073237809331	CASP9_2	65.0	IMR90p8
75.0	A6	109.025151576036	CASP9_2	65.0	IMR90p8
75.5	A6	108.285172069222	CASP9_2	65.0	IMR90p8
76.0	A6	107.680691257686	CASP9_2	65.0	IMR90p8
76.5	A6	106.71713569456	CASP9_2	65.0	IMR90p8
77.0	A6	106.692698336575	CASP9_2	65.0	IMR90p8
77.5	A6	109.110337964804	CASP9_2	65.0	IMR90p8
78.0	A6	121.009518166114	CASP9_2	65.0	IMR90p8
78.5	A6	162.457300605071	CASP9_2	65.0	IMR90p8
79.0	A6	239.213053885138	CASP9_2	65.0	IMR90p8
79.5	A6	327.529557170781	CASP9_2	65.0	IMR90p8
80.0	A6	409.082115683385	CASP9_2	65.0	IMR90p8
80.5	A6	468.416560705339	CASP9_2	65.0	IMR90p8
81.0	A6	464.508124836846	CASP9_2	65.0	IMR90p8
81.5	A6	385.273658545179	CASP9_2	65.0	IMR90p8
82.0	A6	276.705144862174	CASP9_2	65.0	IMR90p8
82.5	A6	172.018881634461	CASP9_2	65.0	IMR90p8
83.0	A6	80.2500520948545	CASP9_2	65.0	IMR90p8
83.5	A6	21.3899375553401	CASP9_2	65.0	IMR90p8
84.0	A6	2.90486729809498	CASP9_2	65.0	IMR90p8
84.5	A6	2.19819407762674	CASP9_2	65.0	IMR90p8
85.0	A6	2.21722312093237	CASP9_2	65.0	IMR90p8
85.5	A6	2.03267816748115	CASP9_2	65.0	IMR90p8
86.0	A6	2.64426727299866	CASP9_2	65.0	IMR90p8
86.5	A6	3.04318673166767	CASP9_2	65.0	IMR90p8
87.0	A6	2.58144748130144	CASP9_2	65.0	IMR90p8
87.5	A6	2.27987439053823	CASP9_2	65.0	IMR90p8
88.0	A6	2.48337576807677	CASP9_2	65.0	IMR90p8
88.5	A6	2.54544385384332	CASP9_2	65.0	IMR90p8
89.0	A6	2.17872160445887	CASP9_2	65.0	IMR90p8
89.5	A6	1.70477044589387	CASP9_2	65.0	IMR90p8
90.0	A6	1.48693913700896	CASP9_2	65.0	IMR90p8
90.5	A6	1.22858406556094	CASP9_2	65.0	IMR90p8
91.0	A6	1.02122456917317	CASP9_2	65.0	IMR90p8
91.5	A6	1.21688916436727	CASP9_2	65.0	IMR90p8
92.0	A6	1.70026138983275	CASP9_2	65.0	IMR90p8
92.5	A6	2.08090996697484	CASP9_2	65.0	IMR90p8
93.0	A6	2.11646843466519	CASP9_2	65.0	IMR90p8
93.5	A6	2.43795564338302	CASP9_2	65.0	IMR90p8
94.0	A6	2.62471062859214	CASP9_2	65.0	IMR90p8
94.5	A6	3.57769949714958	CASP9_2	65.0	IMR90p8
95.0	A6	2.06114385305392	CASP9_2	65.0	IMR90p8
55.0	B6	10.268145781763	CASP9_2	64.5	IMR90p8
55.5	B6	22.247649193819	CASP9_2	64.5	IMR90p8
56.0	B6	20.5362915635243	CASP9_2	64.5	IMR90p8
56.5	B6	20.5362915635261	CASP9_2	64.5	IMR90p8
57.0	B6	20.5362915635187	CASP9_2	64.5	IMR90p8
57.5	B6	20.2390737793626	CASP9_2	64.5	IMR90p8
58.0	B6	22.0000714709583	CASP9_2	64.5	IMR90p8
58.5	B6	26.0673896280421	CASP9_2	64.5	IMR90p8
59.0	B6	29.4521179144086	CASP9_2	64.5	IMR90p8
59.5	B6	32.8447721273163	CASP9_2	64.5	IMR90p8
60.0	B6	35.6404221653265	CASP9_2	64.5	IMR90p8
60.5	B6	37.9694140377489	CASP9_2	64.5	IMR90p8
61.0	B6	40.6370650946698	CASP9_2	64.5	IMR90p8
61.5	B6	42.6936388623108	CASP9_2	64.5	IMR90p8
62.0	B6	43.8665712110326	CASP9_2	64.5	IMR90p8
62.5	B6	44.8647727388276	CASP9_2	64.5	IMR90p8
63.0	B6	46.5378256217052	CASP9_2	64.5	IMR90p8
63.5	B6	48.1024119148886	CASP9_2	64.5	IMR90p8
64.0	B6	51.1543803760808	CASP9_2	64.5	IMR90p8
64.5	B6	56.8285639120185	CASP9_2	64.5	IMR90p8
65.0	B6	63.9531302982832	CASP9_2	64.5	IMR90p8
65.5	B6	72.0601010138691	CASP9_2	64.5	IMR90p8
66.0	B6	81.2651304491212	CASP9_2	64.5	IMR90p8
66.5	B6	89.4247362907777	CASP9_2	64.5	IMR90p8
67.0	B6	95.5346369744051	CASP9_2	64.5	IMR90p8
67.5	B6	100.671067814568	CASP9_2	64.5	IMR90p8
68.0	B6	103.858683967041	CASP9_2	64.5	IMR90p8
68.5	B6	105.099847059964	CASP9_2	64.5	IMR90p8
69.0	B6	106.141507573863	CASP9_2	64.5	IMR90p8
69.5	B6	107.118208150322	CASP9_2	64.5	IMR90p8
70.0	B6	107.446244784915	CASP9_2	64.5	IMR90p8
70.5	B6	107.926434659796	CASP9_2	64.5	IMR90p8
71.0	B6	108.858987460053	CASP9_2	64.5	IMR90p8
71.5	B6	109.546420939602	CASP9_2	64.5	IMR90p8
72.0	B6	110.016400545806	CASP9_2	64.5	IMR90p8
72.5	B6	110.404734795915	CASP9_2	64.5	IMR90p8
73.0	B6	110.688088096871	CASP9_2	64.5	IMR90p8
73.5	B6	110.743479411328	CASP9_2	64.5	IMR90p8
74.0	B6	110.009651535634	CASP9_2	64.5	IMR90p8
74.5	B6	108.691956735203	CASP9_2	64.5	IMR90p8
75.0	B6	107.266928409869	CASP9_2	64.5	IMR90p8
75.5	B6	105.973717648941	CASP9_2	64.5	IMR90p8
76.0	B6	104.535500606624	CASP9_2	64.5	IMR90p8
76.5	B6	104.149599046817	CASP9_2	64.5	IMR90p8
77.0	B6	104.692437254088	CASP9_2	64.5	IMR90p8
77.5	B6	107.084538705661	CASP9_2	64.5	IMR90p8
78.0	B6	120.726849610708	CASP9_2	64.5	IMR90p8
78.5	B6	166.054919681444	CASP9_2	64.5	IMR90p8
79.0	B6	243.754388072636	CASP9_2	64.5	IMR90p8
79.5	B6	330.553404600284	CASP9_2	64.5	IMR90p8
80.0	B6	410.333423864862	CASP9_2	64.5	IMR90p8
80.5	B6	463.385513814951	CASP9_2	64.5	IMR90p8
81.0	B6	449.446920293468	CASP9_2	64.5	IMR90p8
81.5	B6	365.408037098723	CASP9_2	64.5	IMR90p8
82.0	B6	258.147929104078	CASP9_2	64.5	IMR90p8
82.5	B6	155.750258033492	CASP9_2	64.5	IMR90p8
83.0	B6	68.8584106270733	CASP9_2	64.5	IMR90p8
83.5	B6	17.405861066344	CASP9_2	64.5	IMR90p8
84.0	B6	3.36833786861001	CASP9_2	64.5	IMR90p8
84.5	B6	2.80559034211564	CASP9_2	64.5	IMR90p8
85.0	B6	2.45391602085937	CASP9_2	64.5	IMR90p8
85.5	B6	2.09002235797578	CASP9_2	64.5	IMR90p8
86.0	B6	2.13696544796943	CASP9_2	64.5	IMR90p8
86.5	B6	1.98558534148196	CASP9_2	64.5	IMR90p8
87.0	B6	2.28647526883827	CASP9_2	64.5	IMR90p8
87.5	B6	3.06010358139764	CASP9_2	64.5	IMR90p8
88.0	B6	3.28804788726984	CASP9_2	64.5	IMR90p8
88.5	B6	2.84043253836768	CASP9_2	64.5	IMR90p8
89.0	B6	2.77735424793678	CASP9_2	64.5	IMR90p8
89.5	B6	2.54657848335034	CASP9_2	64.5	IMR90p8
90.0	B6	1.88215752642577	CASP9_2	64.5	IMR90p8
90.5	B6	1.78435126220188	CASP9_2	64.5	IMR90p8
91.0	B6	1.64456622684389	CASP9_2	64.5	IMR90p8
91.5	B6	1.12470402922077	CASP9_2	64.5	IMR90p8
92.0	B6	0.843341559357555	CASP9_2	64.5	IMR90p8
92.5	B6	0.691633899139106	CASP9_2	64.5	IMR90p8
93.0	B6	0.780126859153597	CASP9_2	64.5	IMR90p8
93.5	B6	1.21081160168205	CASP9_2	64.5	IMR90p8
94.0	B6	1.41795329391061	CASP9_2	64.5	IMR90p8
94.5	B6	1.70773720447824	CASP9_2	64.5	IMR90p8
95.0	B6	0.806138465964523	CASP9_2	64.5	IMR90p8
55.0	C6	8.20119002172362	CASP9_2	63.3	IMR90p8
55.5	C6	17.7692450470682	CASP9_2	63.3	IMR90p8
56.0	C6	16.4023800434476	CASP9_2	63.3	IMR90p8
56.5	C6	16.4023800434471	CASP9_2	63.3	IMR90p8
57.0	C6	16.4023800434508	CASP9_2	63.3	IMR90p8
57.5	C6	15.9952405573182	CASP9_2	63.3	IMR90p8
58.0	C6	18.3771477952268	CASP9_2	63.3	IMR90p8
58.5	C6	24.1460042708097	CASP9_2	63.3	IMR90p8
59.0	C6	29.1966964169386	CASP9_2	63.3	IMR90p8
59.5	C6	33.0522625086312	CASP9_2	63.3	IMR90p8
60.0	C6	37.6694932285127	CASP9_2	63.3	IMR90p8
60.5	C6	42.2766627215319	CASP9_2	63.3	IMR90p8
61.0	C6	45.5357592942261	CASP9_2	63.3	IMR90p8
61.5	C6	48.4306561293157	CASP9_2	63.3	IMR90p8
62.0	C6	51.5162592309412	CASP9_2	63.3	IMR90p8
62.5	C6	53.2911408793775	CASP9_2	63.3	IMR90p8
63.0	C6	54.9114430632669	CASP9_2	63.3	IMR90p8
63.5	C6	56.5858667956725	CASP9_2	63.3	IMR90p8
64.0	C6	59.5180672675911	CASP9_2	63.3	IMR90p8
64.5	C6	64.3594878147318	CASP9_2	63.3	IMR90p8
65.0	C6	71.2513023677541	CASP9_2	63.3	IMR90p8
65.5	C6	80.079475869378	CASP9_2	63.3	IMR90p8
66.0	C6	89.4558481713677	CASP9_2	63.3	IMR90p8
66.5	C6	98.4710976991138	CASP9_2	63.3	IMR90p8
67.0	C6	105.459020931688	CASP9_2	63.3	IMR90p8
67.5	C6	109.574464575269	CASP9_2	63.3	IMR90p8
68.0	C6	111.319645686745	CASP9_2	63.3	IMR90p8
68.5	C6	112.91244877267	CASP9_2	63.3	IMR90p8
69.0	C6	113.78474503797	CASP9_2	63.3	IMR90p8
69.5	C6	114.269116782054	CASP9_2	63.3	IMR90p8
70.0	C6	115.464520150861	CASP9_2	63.3	IMR90p8
70.5	C6	117.229772392746	CASP9_2	63.3	IMR90p8
71.0	C6	118.307776803216	CASP9_2	63.3	IMR90p8
71.5	C6	118.735914090383	CASP9_2	63.3	IMR90p8
72.0	C6	119.323298083753	CASP9_2	63.3	IMR90p8
72.5	C6	120.82470706552	CASP9_2	63.3	IMR90p8
73.0	C6	121.001323711543	CASP9_2	63.3	IMR90p8
73.5	C6	121.341164039823	CASP9_2	63.3	IMR90p8
74.0	C6	124.687862572736	CASP9_2	63.3	IMR90p8
74.5	C6	129.039657342157	CASP9_2	63.3	IMR90p8
75.0	C6	132.097928488932	CASP9_2	63.3	IMR90p8
75.5	C6	136.358526812409	CASP9_2	63.3	IMR90p8
76.0	C6	139.530231951052	CASP9_2	63.3	IMR90p8
76.5	C6	137.977918736448	CASP9_2	63.3	IMR90p8
77.0	C6	134.354212972075	CASP9_2	63.3	IMR90p8
77.5	C6	131.931343743571	CASP9_2	63.3	IMR90p8
78.0	C6	140.930896937707	CASP9_2	63.3	IMR90p8
78.5	C6	183.6562920335	CASP9_2	63.3	IMR90p8
79.0	C6	258.697338524844	CASP9_2	63.3	IMR90p8
79.5	C6	340.001311691309	CASP9_2	63.3	IMR90p8
80.0	C6	414.072847361592	CASP9_2	63.3	IMR90p8
80.5	C6	459.303278511436	CASP9_2	63.3	IMR90p8
81.0	C6	434.259804709615	CASP9_2	63.3	IMR90p8
81.5	C6	344.138862625726	CASP9_2	63.3	IMR90p8
82.0	C6	238.265688632033	CASP9_2	63.3	IMR90p8
82.5	C6	139.077239700703	CASP9_2	63.3	IMR90p8
83.0	C6	57.1973680664053	CASP9_2	63.3	IMR90p8
83.5	C6	12.3935259630745	CASP9_2	63.3	IMR90p8
84.0	C6	2.68054164796325	CASP9_2	63.3	IMR90p8
84.5	C6	3.81632590887472	CASP9_2	63.3	IMR90p8
85.0	C6	4.13756689926231	CASP9_2	63.3	IMR90p8
85.5	C6	3.82575968229361	CASP9_2	63.3	IMR90p8
86.0	C6	3.69795966862489	CASP9_2	63.3	IMR90p8
86.5	C6	3.41409146607975	CASP9_2	63.3	IMR90p8
87.0	C6	2.42063391914047	CASP9_2	63.3	IMR90p8
87.5	C6	1.95851304531288	CASP9_2	63.3	IMR90p8
88.0	C6	2.36012472945362	CASP9_2	63.3	IMR90p8
88.5	C6	2.34988644666606	CASP9_2	63.3	IMR90p8
89.0	C6	1.94891394677649	CASP9_2	63.3	IMR90p8
89.5	C6	2.13827469639534	CASP9_2	63.3	IMR90p8
90.0	C6	2.20267407520691	CASP9_2	63.3	IMR90p8
90.5	C6	1.56227986388649	CASP9_2	63.3	IMR90p8
91.0	C6	1.64405969069617	CASP9_2	63.3	IMR90p8
91.5	C6	1.75550712181621	CASP9_2	63.3	IMR90p8
92.0	C6	1.54483748645163	CASP9_2	63.3	IMR90p8
92.5	C6	1.55825044859722	CASP9_2	63.3	IMR90p8
93.0	C6	1.24824606999744	CASP9_2	63.3	IMR90p8
93.5	C6	1.3354695963597	CASP9_2	63.3	IMR90p8
94.0	C6	1.44745878444928	CASP9_2	63.3	IMR90p8
94.5	C6	2.86599567711301	CASP9_2	63.3	IMR90p8
95.0	C6	2.00836378072336	CASP9_2	63.3	IMR90p8
55.0	D6	8.28461237302997	CASP9_2	61.4	IMR90p8
55.5	D6	17.9499934748975	CASP9_2	61.4	IMR90p8
56.0	D6	16.5692247460584	CASP9_2	61.4	IMR90p8
56.5	D6	16.5692247460521	CASP9_2	61.4	IMR90p8
57.0	D6	16.5692247461147	CASP9_2	61.4	IMR90p8
57.5	D6	15.903481473583	CASP9_2	61.4	IMR90p8
58.0	D6	19.9967646635656	CASP9_2	61.4	IMR90p8
58.5	D6	28.0850902389453	CASP9_2	61.4	IMR90p8
59.0	D6	34.6791722589822	CASP9_2	61.4	IMR90p8
59.5	D6	40.9444962639873	CASP9_2	61.4	IMR90p8
60.0	D6	46.2660268413351	CASP9_2	61.4	IMR90p8
60.5	D6	50.1591240989609	CASP9_2	61.4	IMR90p8
61.0	D6	53.1868658839941	CASP9_2	61.4	IMR90p8
61.5	D6	55.4380625594704	CASP9_2	61.4	IMR90p8
62.0	D6	56.3823531454616	CASP9_2	61.4	IMR90p8
62.5	D6	56.6817977884142	CASP9_2	61.4	IMR90p8
63.0	D6	56.8561965263144	CASP9_2	61.4	IMR90p8
63.5	D6	56.6918748206766	CASP9_2	61.4	IMR90p8
64.0	D6	57.4114397667935	CASP9_2	61.4	IMR90p8
64.5	D6	60.0692573246597	CASP9_2	61.4	IMR90p8
65.0	D6	64.3993873913897	CASP9_2	61.4	IMR90p8
65.5	D6	70.117647600742	CASP9_2	61.4	IMR90p8
66.0	D6	77.7395859232322	CASP9_2	61.4	IMR90p8
66.5	D6	85.3824374892183	CASP9_2	61.4	IMR90p8
67.0	D6	91.4801915309658	CASP9_2	61.4	IMR90p8
67.5	D6	96.7745350996311	CASP9_2	61.4	IMR90p8
68.0	D6	100.396024312756	CASP9_2	61.4	IMR90p8
68.5	D6	102.11897018259	CASP9_2	61.4	IMR90p8
69.0	D6	103.447122875295	CASP9_2	61.4	IMR90p8
69.5	D6	104.750856636163	CASP9_2	61.4	IMR90p8
70.0	D6	105.083312101116	CASP9_2	61.4	IMR90p8
70.5	D6	105.738209591001	CASP9_2	61.4	IMR90p8
71.0	D6	106.597537321472	CASP9_2	61.4	IMR90p8
71.5	D6	106.923889776845	CASP9_2	61.4	IMR90p8
72.0	D6	107.057962370343	CASP9_2	61.4	IMR90p8
72.5	D6	107.614748006864	CASP9_2	61.4	IMR90p8
73.0	D6	108.076650478732	CASP9_2	61.4	IMR90p8
73.5	D6	107.795805196159	CASP9_2	61.4	IMR90p8
74.0	D6	107.261877235276	CASP9_2	61.4	IMR90p8
74.5	D6	106.775617770778	CASP9_2	61.4	IMR90p8
75.0	D6	105.427887108746	CASP9_2	61.4	IMR90p8
75.5	D6	103.479081326618	CASP9_2	61.4	IMR90p8
76.0	D6	102.076293143004	CASP9_2	61.4	IMR90p8
76.5	D6	100.468990453566	CASP9_2	61.4	IMR90p8
77.0	D6	99.091523143471	CASP9_2	61.4	IMR90p8
77.5	D6	100.425112196891	CASP9_2	61.4	IMR90p8
78.0	D6	113.357090433262	CASP9_2	61.4	IMR90p8
78.5	D6	156.274524695159	CASP9_2	61.4	IMR90p8
79.0	D6	226.322638648365	CASP9_2	61.4	IMR90p8
79.5	D6	299.923956026053	CASP9_2	61.4	IMR90p8
80.0	D6	365.812436282717	CASP9_2	61.4	IMR90p8
80.5	D6	405.610960834809	CASP9_2	61.4	IMR90p8
81.0	D6	381.197980912387	CASP9_2	61.4	IMR90p8
81.5	D6	299.690134594318	CASP9_2	61.4	IMR90p8
82.0	D6	206.71544561457	CASP9_2	61.4	IMR90p8
82.5	D6	119.384602561319	CASP9_2	61.4	IMR90p8
83.0	D6	47.0662943641569	CASP9_2	61.4	IMR90p8
83.5	D6	9.38951738362562	CASP9_2	61.4	IMR90p8
84.0	D6	2.25219940985625	CASP9_2	61.4	IMR90p8
84.5	D6	3.04146273115242	CASP9_2	61.4	IMR90p8
85.0	D6	3.72568626448492	CASP9_2	61.4	IMR90p8
85.5	D6	3.85878645658812	CASP9_2	61.4	IMR90p8
86.0	D6	3.5761341887245	CASP9_2	61.4	IMR90p8
86.5	D6	3.02671418516871	CASP9_2	61.4	IMR90p8
87.0	D6	2.01860709466638	CASP9_2	61.4	IMR90p8
87.5	D6	1.65757307320024	CASP9_2	61.4	IMR90p8
88.0	D6	1.78551445226378	CASP9_2	61.4	IMR90p8
88.5	D6	1.73315257634351	CASP9_2	61.4	IMR90p8
89.0	D6	2.08554112305683	CASP9_2	61.4	IMR90p8
89.5	D6	2.52691603033725	CASP9_2	61.4	IMR90p8
90.0	D6	2.16454009466139	CASP9_2	61.4	IMR90p8
90.5	D6	2.20085474143985	CASP9_2	61.4	IMR90p8
91.0	D6	2.59976452223543	CASP9_2	61.4	IMR90p8
91.5	D6	2.40231770190445	CASP9_2	61.4	IMR90p8
92.0	D6	2.03399402981745	CASP9_2	61.4	IMR90p8
92.5	D6	2.11796038027626	CASP9_2	61.4	IMR90p8
93.0	D6	1.76868651674596	CASP9_2	61.4	IMR90p8
93.5	D6	1.76588525340145	CASP9_2	61.4	IMR90p8
94.0	D6	2.00618162321217	CASP9_2	61.4	IMR90p8
94.5	D6	3.71710378469999	CASP9_2	61.4	IMR90p8
95.0	D6	2.58148690407535	CASP9_2	61.4	IMR90p8
55.0	E6	1.08785899666316	CASP9_2	59.0	IMR90p8
55.5	E6	2.35702782610429	CASP9_2	59.0	IMR90p8
56.0	E6	2.175717993327	CASP9_2	59.0	IMR90p8
56.5	E6	2.17571799331279	CASP9_2	59.0	IMR90p8
57.0	E6	2.1757179934159	CASP9_2	59.0	IMR90p8
57.5	E6	1.43976038176834	CASP9_2	59.0	IMR90p8
58.0	E6	5.72761512338366	CASP9_2	59.0	IMR90p8
58.5	E6	16.3365157274517	CASP9_2	59.0	IMR90p8
59.0	E6	25.1505229249279	CASP9_2	59.0	IMR90p8
59.5	E6	32.2356085765032	CASP9_2	59.0	IMR90p8
60.0	E6	39.5699935470882	CASP9_2	59.0	IMR90p8
60.5	E6	45.0839251127387	CASP9_2	59.0	IMR90p8
61.0	E6	47.5640486596698	CASP9_2	59.0	IMR90p8
61.5	E6	49.9301079085471	CASP9_2	59.0	IMR90p8
62.0	E6	52.2158339628525	CASP9_2	59.0	IMR90p8
62.5	E6	53.2957312998252	CASP9_2	59.0	IMR90p8
63.0	E6	54.986342222851	CASP9_2	59.0	IMR90p8
63.5	E6	58.3983837559915	CASP9_2	59.0	IMR90p8
64.0	E6	61.887108812152	CASP9_2	59.0	IMR90p8
64.5	E6	65.7898325573746	CASP9_2	59.0	IMR90p8
65.0	E6	71.0036846066262	CASP9_2	59.0	IMR90p8
65.5	E6	76.9549027884668	CASP9_2	59.0	IMR90p8
66.0	E6	82.3700929241388	CASP9_2	59.0	IMR90p8
66.5	E6	87.5022632192671	CASP9_2	59.0	IMR90p8
67.0	E6	92.918037418008	CASP9_2	59.0	IMR90p8
67.5	E6	96.6361302589008	CASP9_2	59.0	IMR90p8
68.0	E6	98.5656395314746	CASP9_2	59.0	IMR90p8
68.5	E6	100.850420759879	CASP9_2	59.0	IMR90p8
69.0	E6	103.127692853793	CASP9_2	59.0	IMR90p8
69.5	E6	103.577591418844	CASP9_2	59.0	IMR90p8
70.0	E6	104.667811427546	CASP9_2	59.0	IMR90p8
70.5	E6	107.150397519294	CASP9_2	59.0	IMR90p8
71.0	E6	108.161913360787	CASP9_2	59.0	IMR90p8
71.5	E6	108.672185895172	CASP9_2	59.0	IMR90p8
72.0	E6	111.99147104041	CASP9_2	59.0	IMR90p8
72.5	E6	116.718970364475	CASP9_2	59.0	IMR90p8
73.0	E6	121.107573949694	CASP9_2	59.0	IMR90p8
73.5	E6	126.108147005872	CASP9_2	59.0	IMR90p8
74.0	E6	130.144442474972	CASP9_2	59.0	IMR90p8
74.5	E6	129.817755554347	CASP9_2	59.0	IMR90p8
75.0	E6	124.912729711021	CASP9_2	59.0	IMR90p8
75.5	E6	117.045889367202	CASP9_2	59.0	IMR90p8
76.0	E6	108.50625004837	CASP9_2	59.0	IMR90p8
76.5	E6	100.789350805337	CASP9_2	59.0	IMR90p8
77.0	E6	95.4026021885301	CASP9_2	59.0	IMR90p8
77.5	E6	94.0652849146582	CASP9_2	59.0	IMR90p8
78.0	E6	102.064821454807	CASP9_2	59.0	IMR90p8
78.5	E6	135.362565918198	CASP9_2	59.0	IMR90p8
79.0	E6	193.207567604163	CASP9_2	59.0	IMR90p8
79.5	E6	254.051204057423	CASP9_2	59.0	IMR90p8
80.0	E6	308.510071773344	CASP9_2	59.0	IMR90p8
80.5	E6	345.505578295127	CASP9_2	59.0	IMR90p8
81.0	E6	328.839150689414	CASP9_2	59.0	IMR90p8
81.5	E6	259.628555160932	CASP9_2	59.0	IMR90p8
82.0	E6	180.630377170073	CASP9_2	59.0	IMR90p8
82.5	E6	107.004906510096	CASP9_2	59.0	IMR90p8
83.0	E6	43.4135794437728	CASP9_2	59.0	IMR90p8
83.5	E6	8.67549075359949	CASP9_2	59.0	IMR90p8
84.0	E6	2.1753994092947	CASP9_2	59.0	IMR90p8
84.5	E6	2.46867817391058	CASP9_2	59.0	IMR90p8
85.0	E6	2.34477117654251	CASP9_2	59.0	IMR90p8
85.5	E6	2.58708499868038	CASP9_2	59.0	IMR90p8
86.0	E6	2.98225442739243	CASP9_2	59.0	IMR90p8
86.5	E6	3.19240705334147	CASP9_2	59.0	IMR90p8
87.0	E6	2.93231891289412	CASP9_2	59.0	IMR90p8
87.5	E6	2.66495995899203	CASP9_2	59.0	IMR90p8
88.0	E6	2.77277578273919	CASP9_2	59.0	IMR90p8
88.5	E6	2.41004320488213	CASP9_2	59.0	IMR90p8
89.0	E6	1.84740661602751	CASP9_2	59.0	IMR90p8
89.5	E6	1.88726315917557	CASP9_2	59.0	IMR90p8
90.0	E6	1.86209506435785	CASP9_2	59.0	IMR90p8
90.5	E6	1.12352733477195	CASP9_2	59.0	IMR90p8
91.0	E6	0.855105799702187	CASP9_2	59.0	IMR90p8
91.5	E6	0.900654381235256	CASP9_2	59.0	IMR90p8
92.0	E6	0.644907524103985	CASP9_2	59.0	IMR90p8
92.5	E6	0.877328299689509	CASP9_2	59.0	IMR90p8
93.0	E6	1.51820538106068	CASP9_2	59.0	IMR90p8
93.5	E6	1.61300298797323	CASP9_2	59.0	IMR90p8
94.0	E6	1.88540870244037	CASP9_2	59.0	IMR90p8
94.5	E6	1.76378500567466	CASP9_2	59.0	IMR90p8
95.0	E6	0.468417653063398	CASP9_2	59.0	IMR90p8
55.0	F6	7.77346877663138	CASP9_2	57.0	IMR90p8
55.5	F6	16.8425156827013	CASP9_2	57.0	IMR90p8
56.0	F6	15.5469375532628	CASP9_2	57.0	IMR90p8
56.5	F6	15.5469375532546	CASP9_2	57.0	IMR90p8
57.0	F6	15.54693755332	CASP9_2	57.0	IMR90p8
57.5	F6	14.6835685554186	CASP9_2	57.0	IMR90p8
58.0	F6	19.9992450781095	CASP9_2	57.0	IMR90p8
58.5	F6	30.591128519616	CASP9_2	57.0	IMR90p8
59.0	F6	38.2913791827776	CASP9_2	57.0	IMR90p8
59.5	F6	43.7779774397329	CASP9_2	57.0	IMR90p8
60.0	F6	46.6618415371494	CASP9_2	57.0	IMR90p8
60.5	F6	47.9323688735185	CASP9_2	57.0	IMR90p8
61.0	F6	48.5155298960232	CASP9_2	57.0	IMR90p8
61.5	F6	47.8638203322037	CASP9_2	57.0	IMR90p8
62.0	F6	46.6890236790671	CASP9_2	57.0	IMR90p8
62.5	F6	45.8448170591967	CASP9_2	57.0	IMR90p8
63.0	F6	45.5595518120268	CASP9_2	57.0	IMR90p8
63.5	F6	46.0104583540001	CASP9_2	57.0	IMR90p8
64.0	F6	47.7619878477872	CASP9_2	57.0	IMR90p8
64.5	F6	51.5497367726707	CASP9_2	57.0	IMR90p8
65.0	F6	57.2569231085989	CASP9_2	57.0	IMR90p8
65.5	F6	63.9649963796353	CASP9_2	57.0	IMR90p8
66.0	F6	71.1135548014779	CASP9_2	57.0	IMR90p8
66.5	F6	77.7471070633717	CASP9_2	57.0	IMR90p8
67.0	F6	82.3543606212761	CASP9_2	57.0	IMR90p8
67.5	F6	84.6765987034524	CASP9_2	57.0	IMR90p8
68.0	F6	85.5067039673024	CASP9_2	57.0	IMR90p8
68.5	F6	85.5808598896964	CASP9_2	57.0	IMR90p8
69.0	F6	85.1133476474286	CASP9_2	57.0	IMR90p8
69.5	F6	84.8425029823611	CASP9_2	57.0	IMR90p8
70.0	F6	85.3245158417434	CASP9_2	57.0	IMR90p8
70.5	F6	85.8245798983804	CASP9_2	57.0	IMR90p8
71.0	F6	85.7345066535768	CASP9_2	57.0	IMR90p8
71.5	F6	86.236615065244	CASP9_2	57.0	IMR90p8
72.0	F6	87.752642911487	CASP9_2	57.0	IMR90p8
72.5	F6	89.4382502858177	CASP9_2	57.0	IMR90p8
73.0	F6	92.3516620664287	CASP9_2	57.0	IMR90p8
73.5	F6	96.9329582485773	CASP9_2	57.0	IMR90p8
74.0	F6	101.256111090351	CASP9_2	57.0	IMR90p8
74.5	F6	103.517930778803	CASP9_2	57.0	IMR90p8
75.0	F6	103.484549464749	CASP9_2	57.0	IMR90p8
75.5	F6	100.891598777951	CASP9_2	57.0	IMR90p8
76.0	F6	95.7922941669262	CASP9_2	57.0	IMR90p8
76.5	F6	89.0871843704878	CASP9_2	57.0	IMR90p8
77.0	F6	83.3957249170728	CASP9_2	57.0	IMR90p8
77.5	F6	80.2055214859705	CASP9_2	57.0	IMR90p8
78.0	F6	83.9649488210945	CASP9_2	57.0	IMR90p8
78.5	F6	109.62734528266	CASP9_2	57.0	IMR90p8
79.0	F6	155.06875548377	CASP9_2	57.0	IMR90p8
79.5	F6	201.837490766982	CASP9_2	57.0	IMR90p8
80.0	F6	244.193103976798	CASP9_2	57.0	IMR90p8
80.5	F6	272.311912959457	CASP9_2	57.0	IMR90p8
81.0	F6	255.574524054862	CASP9_2	57.0	IMR90p8
81.5	F6	199.386616827789	CASP9_2	57.0	IMR90p8
82.0	F6	137.859699884307	CASP9_2	57.0	IMR90p8
82.5	F6	80.3510822140709	CASP9_2	57.0	IMR90p8
83.0	F6	31.5232024478988	CASP9_2	57.0	IMR90p8
83.5	F6	6.58443971804701	CASP9_2	57.0	IMR90p8
84.0	F6	2.58810918522562	CASP9_2	57.0	IMR90p8
84.5	F6	2.64165910305775	CASP9_2	57.0	IMR90p8
85.0	F6	2.44089966796332	CASP9_2	57.0	IMR90p8
85.5	F6	2.06375467415552	CASP9_2	57.0	IMR90p8
86.0	F6	2.37387504544228	CASP9_2	57.0	IMR90p8
86.5	F6	2.99096929922257	CASP9_2	57.0	IMR90p8
87.0	F6	3.21096565184064	CASP9_2	57.0	IMR90p8
87.5	F6	3.17188599820156	CASP9_2	57.0	IMR90p8
88.0	F6	3.397738873668	CASP9_2	57.0	IMR90p8
88.5	F6	2.84004921507841	CASP9_2	57.0	IMR90p8
89.0	F6	1.93013871656854	CASP9_2	57.0	IMR90p8
89.5	F6	1.77275028732458	CASP9_2	57.0	IMR90p8
90.0	F6	1.65234395103613	CASP9_2	57.0	IMR90p8
90.5	F6	1.51891395634823	CASP9_2	57.0	IMR90p8
91.0	F6	1.96774129475864	CASP9_2	57.0	IMR90p8
91.5	F6	2.45771011171598	CASP9_2	57.0	IMR90p8
92.0	F6	2.58252787176434	CASP9_2	57.0	IMR90p8
92.5	F6	2.69455124532954	CASP9_2	57.0	IMR90p8
93.0	F6	2.59640980307074	CASP9_2	57.0	IMR90p8
93.5	F6	1.64911794055598	CASP9_2	57.0	IMR90p8
94.0	F6	1.25890805284376	CASP9_2	57.0	IMR90p8
94.5	F6	-0.174661317131665	CASP9_2	57.0	IMR90p8
95.0	F6	-0.840217903922564	CASP9_2	57.0	IMR90p8
55.0	G6	9.22407781749359	CASP9_2	55.7	IMR90p8
55.5	G6	19.9855019379036	CASP9_2	55.7	IMR90p8
56.0	G6	18.4481556349879	CASP9_2	55.7	IMR90p8
56.5	G6	18.4481556349891	CASP9_2	55.7	IMR90p8
57.0	G6	18.4481556349716	CASP9_2	55.7	IMR90p8
57.5	G6	17.6450901493641	CASP9_2	55.7	IMR90p8
58.0	G6	22.6176271502178	CASP9_2	55.7	IMR90p8
58.5	G6	32.4264820501213	CASP9_2	55.7	IMR90p8
59.0	G6	38.3284009131798	CASP9_2	55.7	IMR90p8
59.5	G6	42.4287973739093	CASP9_2	55.7	IMR90p8
60.0	G6	44.207476707042	CASP9_2	55.7	IMR90p8
60.5	G6	44.6711214848035	CASP9_2	55.7	IMR90p8
61.0	G6	44.5016851982236	CASP9_2	55.7	IMR90p8
61.5	G6	43.172186995973	CASP9_2	55.7	IMR90p8
62.0	G6	41.87160998611	CASP9_2	55.7	IMR90p8
62.5	G6	40.533197294822	CASP9_2	55.7	IMR90p8
63.0	G6	39.0261910903148	CASP9_2	55.7	IMR90p8
63.5	G6	38.3426484363904	CASP9_2	55.7	IMR90p8
64.0	G6	39.6096255733368	CASP9_2	55.7	IMR90p8
64.5	G6	41.9177971084238	CASP9_2	55.7	IMR90p8
65.0	G6	45.2528335115624	CASP9_2	55.7	IMR90p8
65.5	G6	50.4765844575874	CASP9_2	55.7	IMR90p8
66.0	G6	56.7432420023574	CASP9_2	55.7	IMR90p8
66.5	G6	62.1504205199811	CASP9_2	55.7	IMR90p8
67.0	G6	66.6695791098675	CASP9_2	55.7	IMR90p8
67.5	G6	70.8762160921632	CASP9_2	55.7	IMR90p8
68.0	G6	73.296301484126	CASP9_2	55.7	IMR90p8
68.5	G6	74.1238586729604	CASP9_2	55.7	IMR90p8
69.0	G6	74.6891804954371	CASP9_2	55.7	IMR90p8
69.5	G6	75.0317265747333	CASP9_2	55.7	IMR90p8
70.0	G6	74.8390505306903	CASP9_2	55.7	IMR90p8
70.5	G6	74.7266669890652	CASP9_2	55.7	IMR90p8
71.0	G6	75.3859008572555	CASP9_2	55.7	IMR90p8
71.5	G6	76.9873027480857	CASP9_2	55.7	IMR90p8
72.0	G6	80.2372286626547	CASP9_2	55.7	IMR90p8
72.5	G6	85.4267022278428	CASP9_2	55.7	IMR90p8
73.0	G6	93.0080086679247	CASP9_2	55.7	IMR90p8
73.5	G6	100.646108390717	CASP9_2	55.7	IMR90p8
74.0	G6	105.539108552855	CASP9_2	55.7	IMR90p8
74.5	G6	107.07416762088	CASP9_2	55.7	IMR90p8
75.0	G6	104.220338988321	CASP9_2	55.7	IMR90p8
75.5	G6	95.5060100590473	CASP9_2	55.7	IMR90p8
76.0	G6	83.8505440644396	CASP9_2	55.7	IMR90p8
76.5	G6	73.8100772466619	CASP9_2	55.7	IMR90p8
77.0	G6	65.3821690728586	CASP9_2	55.7	IMR90p8
77.5	G6	59.15491474553	CASP9_2	55.7	IMR90p8
78.0	G6	59.6199866556073	CASP9_2	55.7	IMR90p8
78.5	G6	77.289549324935	CASP9_2	55.7	IMR90p8
79.0	G6	110.404017711618	CASP9_2	55.7	IMR90p8
79.5	G6	145.600014087911	CASP9_2	55.7	IMR90p8
80.0	G6	178.88629643541	CASP9_2	55.7	IMR90p8
80.5	G6	203.71828704176	CASP9_2	55.7	IMR90p8
81.0	G6	196.583880066857	CASP9_2	55.7	IMR90p8
81.5	G6	156.860985219004	CASP9_2	55.7	IMR90p8
82.0	G6	110.787315531211	CASP9_2	55.7	IMR90p8
82.5	G6	66.8633209877402	CASP9_2	55.7	IMR90p8
83.0	G6	28.3465758212812	CASP9_2	55.7	IMR90p8
83.5	G6	6.86612900776259	CASP9_2	55.7	IMR90p8
84.0	G6	2.31290271214544	CASP9_2	55.7	IMR90p8
84.5	G6	2.13125626791788	CASP9_2	55.7	IMR90p8
85.0	G6	2.1881357469552	CASP9_2	55.7	IMR90p8
85.5	G6	2.032803597993	CASP9_2	55.7	IMR90p8
86.0	G6	1.75616487218127	CASP9_2	55.7	IMR90p8
86.5	G6	2.21048303140475	CASP9_2	55.7	IMR90p8
87.0	G6	2.72509442887036	CASP9_2	55.7	IMR90p8
87.5	G6	2.60934538129624	CASP9_2	55.7	IMR90p8
88.0	G6	2.60469249994878	CASP9_2	55.7	IMR90p8
88.5	G6	2.69898787070349	CASP9_2	55.7	IMR90p8
89.0	G6	2.21699541926739	CASP9_2	55.7	IMR90p8
89.5	G6	1.91943467252804	CASP9_2	55.7	IMR90p8
90.0	G6	2.13654154056019	CASP9_2	55.7	IMR90p8
90.5	G6	2.0315195833972	CASP9_2	55.7	IMR90p8
91.0	G6	1.83426300860265	CASP9_2	55.7	IMR90p8
91.5	G6	1.79131534540721	CASP9_2	55.7	IMR90p8
92.0	G6	1.74433335159785	CASP9_2	55.7	IMR90p8
92.5	G6	1.74710950279615	CASP9_2	55.7	IMR90p8
93.0	G6	2.25864218162116	CASP9_2	55.7	IMR90p8
93.5	G6	2.30969816885482	CASP9_2	55.7	IMR90p8
94.0	G6	2.48626884283044	CASP9_2	55.7	IMR90p8
94.5	G6	1.83895615977349	CASP9_2	55.7	IMR90p8
95.0	G6	0.194795561079218	CASP9_2	55.7	IMR90p8
55.0	H6	13.7027829373752	CASP9_2	55.0	IMR90p8
55.5	H6	29.6893630309795	CASP9_2	55.0	IMR90p8
56.0	H6	27.4055658747503	CASP9_2	55.0	IMR90p8
56.5	H6	27.405565874747	CASP9_2	55.0	IMR90p8
57.0	H6	27.4055658747745	CASP9_2	55.0	IMR90p8
57.5	H6	26.7822753217673	CASP9_2	55.0	IMR90p8
58.0	H6	30.7689276702216	CASP9_2	55.0	IMR90p8
58.5	H6	37.5796789440313	CASP9_2	55.0	IMR90p8
59.0	H6	40.7540908802341	CASP9_2	55.0	IMR90p8
59.5	H6	42.6860896946903	CASP9_2	55.0	IMR90p8
60.0	H6	43.65286725191	CASP9_2	55.0	IMR90p8
60.5	H6	43.7394407171549	CASP9_2	55.0	IMR90p8
61.0	H6	43.4634252411529	CASP9_2	55.0	IMR90p8
61.5	H6	42.0540526337784	CASP9_2	55.0	IMR90p8
62.0	H6	39.729271886171	CASP9_2	55.0	IMR90p8
62.5	H6	37.7480306028332	CASP9_2	55.0	IMR90p8
63.0	H6	36.2823872694554	CASP9_2	55.0	IMR90p8
63.5	H6	35.1833919770609	CASP9_2	55.0	IMR90p8
64.0	H6	35.2712852547284	CASP9_2	55.0	IMR90p8
64.5	H6	36.833990164171	CASP9_2	55.0	IMR90p8
65.0	H6	39.6730270726125	CASP9_2	55.0	IMR90p8
65.5	H6	43.600187510322	CASP9_2	55.0	IMR90p8
66.0	H6	48.4836868741144	CASP9_2	55.0	IMR90p8
66.5	H6	53.5646847195999	CASP9_2	55.0	IMR90p8
67.0	H6	58.5736584672784	CASP9_2	55.0	IMR90p8
67.5	H6	62.6551532716665	CASP9_2	55.0	IMR90p8
68.0	H6	65.2281798940147	CASP9_2	55.0	IMR90p8
68.5	H6	66.7930992491689	CASP9_2	55.0	IMR90p8
69.0	H6	67.8323023866706	CASP9_2	55.0	IMR90p8
69.5	H6	67.5791338205227	CASP9_2	55.0	IMR90p8
70.0	H6	66.5688935476666	CASP9_2	55.0	IMR90p8
70.5	H6	65.7729884330308	CASP9_2	55.0	IMR90p8
71.0	H6	64.8815999763069	CASP9_2	55.0	IMR90p8
71.5	H6	64.6942939371224	CASP9_2	55.0	IMR90p8
72.0	H6	66.1400120840067	CASP9_2	55.0	IMR90p8
72.5	H6	69.6576443407073	CASP9_2	55.0	IMR90p8
73.0	H6	75.08562288732	CASP9_2	55.0	IMR90p8
73.5	H6	81.5451124097846	CASP9_2	55.0	IMR90p8
74.0	H6	86.7864236553012	CASP9_2	55.0	IMR90p8
74.5	H6	89.4129013406452	CASP9_2	55.0	IMR90p8
75.0	H6	88.2536128624428	CASP9_2	55.0	IMR90p8
75.5	H6	82.8099276226233	CASP9_2	55.0	IMR90p8
76.0	H6	74.6675836471538	CASP9_2	55.0	IMR90p8
76.5	H6	66.0575080738165	CASP9_2	55.0	IMR90p8
77.0	H6	58.3661965660783	CASP9_2	55.0	IMR90p8
77.5	H6	52.5093471701744	CASP9_2	55.0	IMR90p8
78.0	H6	50.3657432796941	CASP9_2	55.0	IMR90p8
78.5	H6	60.8483483067295	CASP9_2	55.0	IMR90p8
79.0	H6	85.9276500998952	CASP9_2	55.0	IMR90p8
79.5	H6	114.849276329607	CASP9_2	55.0	IMR90p8
80.0	H6	142.302031580422	CASP9_2	55.0	IMR90p8
80.5	H6	165.178691964475	CASP9_2	55.0	IMR90p8
81.0	H6	164.339096041169	CASP9_2	55.0	IMR90p8
81.5	H6	134.012085228161	CASP9_2	55.0	IMR90p8
82.0	H6	95.6398286496058	CASP9_2	55.0	IMR90p8
82.5	H6	59.6836734818179	CASP9_2	55.0	IMR90p8
83.0	H6	26.5850073331344	CASP9_2	55.0	IMR90p8
83.5	H6	6.343498924801	CASP9_2	55.0	IMR90p8
84.0	H6	2.51049815307988	CASP9_2	55.0	IMR90p8
84.5	H6	3.25052614647888	CASP9_2	55.0	IMR90p8
85.0	H6	2.89487609732168	CASP9_2	55.0	IMR90p8
85.5	H6	2.97557705471507	CASP9_2	55.0	IMR90p8
86.0	H6	3.02969154059218	CASP9_2	55.0	IMR90p8
86.5	H6	2.37822182468949	CASP9_2	55.0	IMR90p8
87.0	H6	1.81062197232654	CASP9_2	55.0	IMR90p8
87.5	H6	1.59282529544726	CASP9_2	55.0	IMR90p8
88.0	H6	1.56679373265194	CASP9_2	55.0	IMR90p8
88.5	H6	1.57642059979304	CASP9_2	55.0	IMR90p8
89.0	H6	1.48147805451509	CASP9_2	55.0	IMR90p8
89.5	H6	1.54290653114987	CASP9_2	55.0	IMR90p8
90.0	H6	2.04608267067289	CASP9_2	55.0	IMR90p8
90.5	H6	2.12881745319851	CASP9_2	55.0	IMR90p8
91.0	H6	1.75966582355073	CASP9_2	55.0	IMR90p8
91.5	H6	1.73820466242682	CASP9_2	55.0	IMR90p8
92.0	H6	1.62060145467569	CASP9_2	55.0	IMR90p8
92.5	H6	1.01321641202048	CASP9_2	55.0	IMR90p8
93.0	H6	0.710885839912635	CASP9_2	55.0	IMR90p8
93.5	H6	1.20527006882628	CASP9_2	55.0	IMR90p8
94.0	H6	1.22479636689059	CASP9_2	55.0	IMR90p8
94.5	H6	2.21779250606733	CASP9_2	55.0	IMR90p8
95.0	H6	1.57448008838037	CASP9_2	55.0	IMR90p8
