# Supplementary material for: Primer PICKR: literature-mined scoring platform for robust RT–qPCR primers
Source: Nat Commun. 2026 May 28;17:6938. doi: 10.1038/s41467-026-73648-2 (PMC13388996; doi:10.1038/s41467-026-73648-2)
Supplement: Supplementary file 11 — Source Data [file 41467_2026_73648_MOESM11_ESM.zip › Suppl_Fig_S12/melting_curve_data_SOD1_2.csv]

Temperature	Well	Derivative	Target	melt temp	Replicate
55.0	A11	10.4982235940522	SOD1_2	65.0	IMR90p11
55.5	A11	22.7461511204467	SOD1_2	65.0	IMR90p11
56.0	A11	20.9964471881046	SOD1_2	65.0	IMR90p11
56.5	A11	20.9964471881033	SOD1_2	65.0	IMR90p11
57.0	A11	20.9964471881174	SOD1_2	65.0	IMR90p11
57.5	A11	21.1082866743502	SOD1_2	65.0	IMR90p11
58.0	A11	20.0872771871985	SOD1_2	65.0	IMR90p11
58.5	A11	21.1126247126768	SOD1_2	65.0	IMR90p11
59.0	A11	21.7791150199113	SOD1_2	65.0	IMR90p11
59.5	A11	21.4234467317447	SOD1_2	65.0	IMR90p11
60.0	A11	22.2008631846592	SOD1_2	65.0	IMR90p11
60.5	A11	23.2092680850182	SOD1_2	65.0	IMR90p11
61.0	A11	23.8106998274893	SOD1_2	65.0	IMR90p11
61.5	A11	25.0424262049847	SOD1_2	65.0	IMR90p11
62.0	A11	27.5887562271167	SOD1_2	65.0	IMR90p11
62.5	A11	28.6737561215042	SOD1_2	65.0	IMR90p11
63.0	A11	31.3712916563701	SOD1_2	65.0	IMR90p11
63.5	A11	36.2192719093325	SOD1_2	65.0	IMR90p11
64.0	A11	42.0634556139083	SOD1_2	65.0	IMR90p11
64.5	A11	50.2495009597959	SOD1_2	65.0	IMR90p11
65.0	A11	61.1246236053798	SOD1_2	65.0	IMR90p11
65.5	A11	72.5632201100993	SOD1_2	65.0	IMR90p11
66.0	A11	84.6716986136781	SOD1_2	65.0	IMR90p11
66.5	A11	96.4438852063817	SOD1_2	65.0	IMR90p11
67.0	A11	103.800320250863	SOD1_2	65.0	IMR90p11
67.5	A11	109.40781181555	SOD1_2	65.0	IMR90p11
68.0	A11	114.161363817826	SOD1_2	65.0	IMR90p11
68.5	A11	115.16926019726	SOD1_2	65.0	IMR90p11
69.0	A11	115.246694063065	SOD1_2	65.0	IMR90p11
69.5	A11	118.058096910688	SOD1_2	65.0	IMR90p11
70.0	A11	120.19918624435	SOD1_2	65.0	IMR90p11
70.5	A11	121.721815205571	SOD1_2	65.0	IMR90p11
71.0	A11	126.189336293172	SOD1_2	65.0	IMR90p11
71.5	A11	130.978551756218	SOD1_2	65.0	IMR90p11
72.0	A11	134.360656060726	SOD1_2	65.0	IMR90p11
72.5	A11	138.266319909956	SOD1_2	65.0	IMR90p11
73.0	A11	141.887814032171	SOD1_2	65.0	IMR90p11
73.5	A11	143.017541390068	SOD1_2	65.0	IMR90p11
74.0	A11	142.541084228999	SOD1_2	65.0	IMR90p11
74.5	A11	141.074261656199	SOD1_2	65.0	IMR90p11
75.0	A11	138.000407767532	SOD1_2	65.0	IMR90p11
75.5	A11	133.549502300171	SOD1_2	65.0	IMR90p11
76.0	A11	128.708486890826	SOD1_2	65.0	IMR90p11
76.5	A11	123.193095217052	SOD1_2	65.0	IMR90p11
77.0	A11	118.881123420576	SOD1_2	65.0	IMR90p11
77.5	A11	117.117972788504	SOD1_2	65.0	IMR90p11
78.0	A11	119.253698381887	SOD1_2	65.0	IMR90p11
78.5	A11	144.946039279816	SOD1_2	65.0	IMR90p11
79.0	A11	221.771249655262	SOD1_2	65.0	IMR90p11
79.5	A11	324.34244428964	SOD1_2	65.0	IMR90p11
80.0	A11	419.209625307523	SOD1_2	65.0	IMR90p11
80.5	A11	503.686575444563	SOD1_2	65.0	IMR90p11
81.0	A11	538.762567144338	SOD1_2	65.0	IMR90p11
81.5	A11	471.034910766919	SOD1_2	65.0	IMR90p11
82.0	A11	345.884817822077	SOD1_2	65.0	IMR90p11
82.5	A11	226.881501512842	SOD1_2	65.0	IMR90p11
83.0	A11	115.817293224225	SOD1_2	65.0	IMR90p11
83.5	A11	31.8416266474577	SOD1_2	65.0	IMR90p11
84.0	A11	1.19525136005097	SOD1_2	65.0	IMR90p11
84.5	A11	1.81613747458755	SOD1_2	65.0	IMR90p11
85.0	A11	2.75953845282038	SOD1_2	65.0	IMR90p11
85.5	A11	3.249601800687	SOD1_2	65.0	IMR90p11
86.0	A11	3.15622524406263	SOD1_2	65.0	IMR90p11
86.5	A11	3.31833795476945	SOD1_2	65.0	IMR90p11
87.0	A11	3.20623485192363	SOD1_2	65.0	IMR90p11
87.5	A11	2.34442899287995	SOD1_2	65.0	IMR90p11
88.0	A11	2.04214611359822	SOD1_2	65.0	IMR90p11
88.5	A11	2.23684312425672	SOD1_2	65.0	IMR90p11
89.0	A11	1.72083197158253	SOD1_2	65.0	IMR90p11
89.5	A11	1.52684097314	SOD1_2	65.0	IMR90p11
90.0	A11	1.916643588574	SOD1_2	65.0	IMR90p11
90.5	A11	1.95574834850169	SOD1_2	65.0	IMR90p11
91.0	A11	1.99036160327859	SOD1_2	65.0	IMR90p11
91.5	A11	2.37092457215158	SOD1_2	65.0	IMR90p11
92.0	A11	2.73217552899911	SOD1_2	65.0	IMR90p11
92.5	A11	2.61479103394686	SOD1_2	65.0	IMR90p11
93.0	A11	2.33473603911835	SOD1_2	65.0	IMR90p11
93.5	A11	1.4654774944359	SOD1_2	65.0	IMR90p11
94.0	A11	0.80108563011089	SOD1_2	65.0	IMR90p11
94.5	A11	-0.834575739082368	SOD1_2	65.0	IMR90p11
95.0	A11	-1.1694930091756	SOD1_2	65.0	IMR90p11
55.0	B11	8.444615281084	SOD1_2	64.5	IMR90p11
55.5	B11	18.2966664423476	SOD1_2	64.5	IMR90p11
56.0	B11	16.8892305621661	SOD1_2	64.5	IMR90p11
56.5	B11	16.8892305621629	SOD1_2	64.5	IMR90p11
57.0	B11	16.8892305621914	SOD1_2	64.5	IMR90p11
57.5	B11	16.7645306555963	SOD1_2	64.5	IMR90p11
58.0	B11	17.5551059771425	SOD1_2	64.5	IMR90p11
58.5	B11	18.8862533173705	SOD1_2	64.5	IMR90p11
59.0	B11	20.2231827408987	SOD1_2	64.5	IMR90p11
59.5	B11	20.4947262721361	SOD1_2	64.5	IMR90p11
60.0	B11	20.2896003924282	SOD1_2	64.5	IMR90p11
60.5	B11	21.1554089193476	SOD1_2	64.5	IMR90p11
61.0	B11	22.4376197464832	SOD1_2	64.5	IMR90p11
61.5	B11	24.0227120332544	SOD1_2	64.5	IMR90p11
62.0	B11	26.3705617726249	SOD1_2	64.5	IMR90p11
62.5	B11	29.2694213245882	SOD1_2	64.5	IMR90p11
63.0	B11	32.4087036966995	SOD1_2	64.5	IMR90p11
63.5	B11	36.9679585338884	SOD1_2	64.5	IMR90p11
64.0	B11	42.770576187541	SOD1_2	64.5	IMR90p11
64.5	B11	51.052929631687	SOD1_2	64.5	IMR90p11
65.0	B11	61.6691349479464	SOD1_2	64.5	IMR90p11
65.5	B11	73.8602718713065	SOD1_2	64.5	IMR90p11
66.0	B11	86.3307958794435	SOD1_2	64.5	IMR90p11
66.5	B11	98.0283591091612	SOD1_2	64.5	IMR90p11
67.0	B11	107.168968093968	SOD1_2	64.5	IMR90p11
67.5	B11	113.179912536709	SOD1_2	64.5	IMR90p11
68.0	B11	117.242893434604	SOD1_2	64.5	IMR90p11
68.5	B11	119.474694564128	SOD1_2	64.5	IMR90p11
69.0	B11	120.723268624683	SOD1_2	64.5	IMR90p11
69.5	B11	122.325408546946	SOD1_2	64.5	IMR90p11
70.0	B11	125.023383986527	SOD1_2	64.5	IMR90p11
70.5	B11	127.860992070831	SOD1_2	64.5	IMR90p11
71.0	B11	131.668359517581	SOD1_2	64.5	IMR90p11
71.5	B11	135.975124824282	SOD1_2	64.5	IMR90p11
72.0	B11	139.890504852355	SOD1_2	64.5	IMR90p11
72.5	B11	143.513324151572	SOD1_2	64.5	IMR90p11
73.0	B11	146.292957788915	SOD1_2	64.5	IMR90p11
73.5	B11	147.197729193539	SOD1_2	64.5	IMR90p11
74.0	B11	146.878572049505	SOD1_2	64.5	IMR90p11
74.5	B11	145.093861809517	SOD1_2	64.5	IMR90p11
75.0	B11	140.963699430625	SOD1_2	64.5	IMR90p11
75.5	B11	135.438139557492	SOD1_2	64.5	IMR90p11
76.0	B11	129.732646760205	SOD1_2	64.5	IMR90p11
76.5	B11	123.717585504847	SOD1_2	64.5	IMR90p11
77.0	B11	118.878436486142	SOD1_2	64.5	IMR90p11
77.5	B11	117.168100866721	SOD1_2	64.5	IMR90p11
78.0	B11	121.670690218722	SOD1_2	64.5	IMR90p11
78.5	B11	153.33149752856	SOD1_2	64.5	IMR90p11
79.0	B11	232.267871403103	SOD1_2	64.5	IMR90p11
79.5	B11	330.891046112979	SOD1_2	64.5	IMR90p11
80.0	B11	420.694398058783	SOD1_2	64.5	IMR90p11
80.5	B11	496.857184783662	SOD1_2	64.5	IMR90p11
81.0	B11	516.283778883871	SOD1_2	64.5	IMR90p11
81.5	B11	438.482037577777	SOD1_2	64.5	IMR90p11
82.0	B11	315.923717654705	SOD1_2	64.5	IMR90p11
82.5	B11	202.880318299327	SOD1_2	64.5	IMR90p11
83.0	B11	98.7185851905131	SOD1_2	64.5	IMR90p11
83.5	B11	24.4133541434207	SOD1_2	64.5	IMR90p11
84.0	B11	1.08143641350057	SOD1_2	64.5	IMR90p11
84.5	B11	2.84736536758317	SOD1_2	64.5	IMR90p11
85.0	B11	2.18154866698671	SOD1_2	64.5	IMR90p11
85.5	B11	1.69483353039686	SOD1_2	64.5	IMR90p11
86.0	B11	2.21810773858596	SOD1_2	64.5	IMR90p11
86.5	B11	2.46739223127713	SOD1_2	64.5	IMR90p11
87.0	B11	2.74798686607369	SOD1_2	64.5	IMR90p11
87.5	B11	3.05969357373738	SOD1_2	64.5	IMR90p11
88.0	B11	3.10805806446012	SOD1_2	64.5	IMR90p11
88.5	B11	2.95397103133257	SOD1_2	64.5	IMR90p11
89.0	B11	2.80529933550446	SOD1_2	64.5	IMR90p11
89.5	B11	2.30657865981698	SOD1_2	64.5	IMR90p11
90.0	B11	2.2373170894777	SOD1_2	64.5	IMR90p11
90.5	B11	2.42522544189995	SOD1_2	64.5	IMR90p11
91.0	B11	2.13803587880972	SOD1_2	64.5	IMR90p11
91.5	B11	1.84882933507674	SOD1_2	64.5	IMR90p11
92.0	B11	2.11940951310129	SOD1_2	64.5	IMR90p11
92.5	B11	2.63228031769	SOD1_2	64.5	IMR90p11
93.0	B11	2.90126734644758	SOD1_2	64.5	IMR90p11
93.5	B11	3.35381795038774	SOD1_2	64.5	IMR90p11
94.0	B11	4.03861693384829	SOD1_2	64.5	IMR90p11
94.5	B11	4.45972481115564	SOD1_2	64.5	IMR90p11
95.0	B11	1.92692471848409	SOD1_2	64.5	IMR90p11
55.0	C11	4.67405646630198	SOD1_2	63.3	IMR90p11
55.5	C11	10.1271223436534	SOD1_2	63.3	IMR90p11
56.0	C11	9.34811293260213	SOD1_2	63.3	IMR90p11
56.5	C11	9.348112932596	SOD1_2	63.3	IMR90p11
57.0	C11	9.34811293265443	SOD1_2	63.3	IMR90p11
57.5	C11	9.03692444764874	SOD1_2	63.3	IMR90p11
58.0	C11	10.9515142207736	SOD1_2	63.3	IMR90p11
58.5	C11	14.8680734741911	SOD1_2	63.3	IMR90p11
59.0	C11	17.0251883524357	SOD1_2	63.3	IMR90p11
59.5	C11	18.2564270410992	SOD1_2	63.3	IMR90p11
60.0	C11	20.1496280350364	SOD1_2	63.3	IMR90p11
60.5	C11	23.1544455176138	SOD1_2	63.3	IMR90p11
61.0	C11	24.8033627960988	SOD1_2	63.3	IMR90p11
61.5	C11	25.3636619165677	SOD1_2	63.3	IMR90p11
62.0	C11	27.2289958130682	SOD1_2	63.3	IMR90p11
62.5	C11	28.3872357081591	SOD1_2	63.3	IMR90p11
63.0	C11	28.8612810276318	SOD1_2	63.3	IMR90p11
63.5	C11	31.5518207359936	SOD1_2	63.3	IMR90p11
64.0	C11	38.1390617348247	SOD1_2	63.3	IMR90p11
64.5	C11	45.5408614066141	SOD1_2	63.3	IMR90p11
65.0	C11	56.3160957785705	SOD1_2	63.3	IMR90p11
65.5	C11	69.7618372836034	SOD1_2	63.3	IMR90p11
66.0	C11	81.7534597021605	SOD1_2	63.3	IMR90p11
66.5	C11	92.4300923841953	SOD1_2	63.3	IMR90p11
67.0	C11	102.462874842745	SOD1_2	63.3	IMR90p11
67.5	C11	110.293658780784	SOD1_2	63.3	IMR90p11
68.0	C11	114.709940141021	SOD1_2	63.3	IMR90p11
68.5	C11	118.679420724346	SOD1_2	63.3	IMR90p11
69.0	C11	122.494493401074	SOD1_2	63.3	IMR90p11
69.5	C11	125.712989188156	SOD1_2	63.3	IMR90p11
70.0	C11	129.283212046254	SOD1_2	63.3	IMR90p11
70.5	C11	135.106713415587	SOD1_2	63.3	IMR90p11
71.0	C11	141.851920789194	SOD1_2	63.3	IMR90p11
71.5	C11	148.669162003122	SOD1_2	63.3	IMR90p11
72.0	C11	157.104438283117	SOD1_2	63.3	IMR90p11
72.5	C11	164.406297674895	SOD1_2	63.3	IMR90p11
73.0	C11	168.113554364027	SOD1_2	63.3	IMR90p11
73.5	C11	170.042455867763	SOD1_2	63.3	IMR90p11
74.0	C11	169.187197842598	SOD1_2	63.3	IMR90p11
74.5	C11	163.562413512019	SOD1_2	63.3	IMR90p11
75.0	C11	155.634264343417	SOD1_2	63.3	IMR90p11
75.5	C11	147.176606448301	SOD1_2	63.3	IMR90p11
76.0	C11	136.806405926131	SOD1_2	63.3	IMR90p11
76.5	C11	126.552189826859	SOD1_2	63.3	IMR90p11
77.0	C11	118.179694210715	SOD1_2	63.3	IMR90p11
77.5	C11	112.751550919627	SOD1_2	63.3	IMR90p11
78.0	C11	112.821043637825	SOD1_2	63.3	IMR90p11
78.5	C11	134.241561132732	SOD1_2	63.3	IMR90p11
79.0	C11	198.303189789661	SOD1_2	63.3	IMR90p11
79.5	C11	283.986028994937	SOD1_2	63.3	IMR90p11
80.0	C11	362.533043613253	SOD1_2	63.3	IMR90p11
80.5	C11	430.288829865615	SOD1_2	63.3	IMR90p11
81.0	C11	455.672757721143	SOD1_2	63.3	IMR90p11
81.5	C11	394.370037024109	SOD1_2	63.3	IMR90p11
82.0	C11	286.863429207543	SOD1_2	63.3	IMR90p11
82.5	C11	186.879952153865	SOD1_2	63.3	IMR90p11
83.0	C11	94.224876291033	SOD1_2	63.3	IMR90p11
83.5	C11	25.0631669648504	SOD1_2	63.3	IMR90p11
84.0	C11	1.39516751562701	SOD1_2	63.3	IMR90p11
84.5	C11	2.56222907728096	SOD1_2	63.3	IMR90p11
85.0	C11	2.69533815389724	SOD1_2	63.3	IMR90p11
85.5	C11	3.13904325784421	SOD1_2	63.3	IMR90p11
86.0	C11	2.79262141307368	SOD1_2	63.3	IMR90p11
86.5	C11	2.34723210157631	SOD1_2	63.3	IMR90p11
87.0	C11	2.55094342884172	SOD1_2	63.3	IMR90p11
87.5	C11	2.15614778647688	SOD1_2	63.3	IMR90p11
88.0	C11	1.5020059670349	SOD1_2	63.3	IMR90p11
88.5	C11	1.7081463890363	SOD1_2	63.3	IMR90p11
89.0	C11	1.84279085807242	SOD1_2	63.3	IMR90p11
89.5	C11	1.71453259033734	SOD1_2	63.3	IMR90p11
90.0	C11	1.9808473497514	SOD1_2	63.3	IMR90p11
90.5	C11	2.26013657896715	SOD1_2	63.3	IMR90p11
91.0	C11	2.4040585837916	SOD1_2	63.3	IMR90p11
91.5	C11	2.46296291073025	SOD1_2	63.3	IMR90p11
92.0	C11	2.30839513330812	SOD1_2	63.3	IMR90p11
92.5	C11	2.3767906060109	SOD1_2	63.3	IMR90p11
93.0	C11	2.16162557791716	SOD1_2	63.3	IMR90p11
93.5	C11	2.61646597680709	SOD1_2	63.3	IMR90p11
94.0	C11	2.87737039242984	SOD1_2	63.3	IMR90p11
94.5	C11	5.05176376787404	SOD1_2	63.3	IMR90p11
95.0	C11	3.35537125004976	SOD1_2	63.3	IMR90p11
55.0	D11	4.67577231575433	SOD1_2	61.4	IMR90p11
55.5	D11	10.1308400174684	SOD1_2	61.4	IMR90p11
56.0	D11	9.35154463150923	SOD1_2	61.4	IMR90p11
56.5	D11	9.35154463151821	SOD1_2	61.4	IMR90p11
57.0	D11	9.35154463143897	SOD1_2	61.4	IMR90p11
57.5	D11	9.18698130267842	SOD1_2	61.4	IMR90p11
58.0	D11	10.1797387464502	SOD1_2	61.4	IMR90p11
58.5	D11	12.3113879485684	SOD1_2	61.4	IMR90p11
59.0	D11	14.0459513462281	SOD1_2	61.4	IMR90p11
59.5	D11	15.7485699492343	SOD1_2	61.4	IMR90p11
60.0	D11	17.7560695917942	SOD1_2	61.4	IMR90p11
60.5	D11	20.2720904668606	SOD1_2	61.4	IMR90p11
61.0	D11	23.0569535883986	SOD1_2	61.4	IMR90p11
61.5	D11	25.4659777195847	SOD1_2	61.4	IMR90p11
62.0	D11	27.8150042124054	SOD1_2	61.4	IMR90p11
62.5	D11	30.2972951719867	SOD1_2	61.4	IMR90p11
63.0	D11	32.4478672243234	SOD1_2	61.4	IMR90p11
63.5	D11	34.933132316707	SOD1_2	61.4	IMR90p11
64.0	D11	38.43298604012	SOD1_2	61.4	IMR90p11
64.5	D11	43.3156953030374	SOD1_2	61.4	IMR90p11
65.0	D11	49.4488199481639	SOD1_2	61.4	IMR90p11
65.5	D11	56.8789583988722	SOD1_2	61.4	IMR90p11
66.0	D11	65.7206269135797	SOD1_2	61.4	IMR90p11
66.5	D11	75.3970837182765	SOD1_2	61.4	IMR90p11
67.0	D11	84.7435194577889	SOD1_2	61.4	IMR90p11
67.5	D11	93.3648656155601	SOD1_2	61.4	IMR90p11
68.0	D11	100.921330304238	SOD1_2	61.4	IMR90p11
68.5	D11	106.776306090091	SOD1_2	61.4	IMR90p11
69.0	D11	111.441980232005	SOD1_2	61.4	IMR90p11
69.5	D11	116.511692633034	SOD1_2	61.4	IMR90p11
70.0	D11	122.502410176742	SOD1_2	61.4	IMR90p11
70.5	D11	130.21613768491	SOD1_2	61.4	IMR90p11
71.0	D11	140.547245989923	SOD1_2	61.4	IMR90p11
71.5	D11	152.273237445355	SOD1_2	61.4	IMR90p11
72.0	D11	163.150388365081	SOD1_2	61.4	IMR90p11
72.5	D11	171.789993459677	SOD1_2	61.4	IMR90p11
73.0	D11	176.561983095136	SOD1_2	61.4	IMR90p11
73.5	D11	176.500380592772	SOD1_2	61.4	IMR90p11
74.0	D11	172.443738112824	SOD1_2	61.4	IMR90p11
74.5	D11	164.892191648718	SOD1_2	61.4	IMR90p11
75.0	D11	155.317138645204	SOD1_2	61.4	IMR90p11
75.5	D11	144.90990843459	SOD1_2	61.4	IMR90p11
76.0	D11	133.799317754103	SOD1_2	61.4	IMR90p11
76.5	D11	122.326097811684	SOD1_2	61.4	IMR90p11
77.0	D11	112.562215187785	SOD1_2	61.4	IMR90p11
77.5	D11	105.351904957613	SOD1_2	61.4	IMR90p11
78.0	D11	101.923220475156	SOD1_2	61.4	IMR90p11
78.5	D11	110.658635872425	SOD1_2	61.4	IMR90p11
79.0	D11	152.668237699537	SOD1_2	61.4	IMR90p11
79.5	D11	216.781862811792	SOD1_2	61.4	IMR90p11
80.0	D11	276.403499762797	SOD1_2	61.4	IMR90p11
80.5	D11	328.659213975705	SOD1_2	61.4	IMR90p11
81.0	D11	357.869818755218	SOD1_2	61.4	IMR90p11
81.5	D11	321.379849032443	SOD1_2	61.4	IMR90p11
82.0	D11	238.638356433869	SOD1_2	61.4	IMR90p11
82.5	D11	159.747792479526	SOD1_2	61.4	IMR90p11
83.0	D11	87.0310977613112	SOD1_2	61.4	IMR90p11
83.5	D11	27.6254657414295	SOD1_2	61.4	IMR90p11
84.0	D11	2.73584272235456	SOD1_2	61.4	IMR90p11
84.5	D11	2.58450363332389	SOD1_2	61.4	IMR90p11
85.0	D11	2.97265652170495	SOD1_2	61.4	IMR90p11
85.5	D11	3.20806046625506	SOD1_2	61.4	IMR90p11
86.0	D11	3.06671842223085	SOD1_2	61.4	IMR90p11
86.5	D11	2.88882577580631	SOD1_2	61.4	IMR90p11
87.0	D11	2.99142168016874	SOD1_2	61.4	IMR90p11
87.5	D11	2.74535925927501	SOD1_2	61.4	IMR90p11
88.0	D11	2.14445211545876	SOD1_2	61.4	IMR90p11
88.5	D11	1.88748142459951	SOD1_2	61.4	IMR90p11
89.0	D11	1.54032242201316	SOD1_2	61.4	IMR90p11
89.5	D11	1.50634228349509	SOD1_2	61.4	IMR90p11
90.0	D11	1.66472517455855	SOD1_2	61.4	IMR90p11
90.5	D11	1.79506025575108	SOD1_2	61.4	IMR90p11
91.0	D11	2.1411702383885	SOD1_2	61.4	IMR90p11
91.5	D11	2.65774377267769	SOD1_2	61.4	IMR90p11
92.0	D11	2.40715265735145	SOD1_2	61.4	IMR90p11
92.5	D11	2.048546627414	SOD1_2	61.4	IMR90p11
93.0	D11	1.9521405878719	SOD1_2	61.4	IMR90p11
93.5	D11	1.46331238291475	SOD1_2	61.4	IMR90p11
94.0	D11	1.20492254325779	SOD1_2	61.4	IMR90p11
94.5	D11	1.09999424888326	SOD1_2	61.4	IMR90p11
95.0	D11	0.452925357254458	SOD1_2	61.4	IMR90p11
55.0	E11	1.00652752584574	SOD1_2	59.0	IMR90p11
55.5	E11	2.18080963933244	SOD1_2	59.0	IMR90p11
56.0	E11	2.01305505169148	SOD1_2	59.0	IMR90p11
56.5	E11	2.01305505169853	SOD1_2	59.0	IMR90p11
57.0	E11	2.01305505164305	SOD1_2	59.0	IMR90p11
57.5	E11	1.76924854862818	SOD1_2	59.0	IMR90p11
58.0	E11	3.23406919948161	SOD1_2	59.0	IMR90p11
58.5	E11	6.44682972836779	SOD1_2	59.0	IMR90p11
59.0	E11	9.09116019911608	SOD1_2	59.0	IMR90p11
59.5	E11	10.7329720916636	SOD1_2	59.0	IMR90p11
60.0	E11	12.6358445164401	SOD1_2	59.0	IMR90p11
60.5	E11	14.5150468910491	SOD1_2	59.0	IMR90p11
61.0	E11	16.0483788494447	SOD1_2	59.0	IMR90p11
61.5	E11	16.0580979599731	SOD1_2	59.0	IMR90p11
62.0	E11	15.4353748587583	SOD1_2	59.0	IMR90p11
62.5	E11	16.3113084908432	SOD1_2	59.0	IMR90p11
63.0	E11	18.1043186977522	SOD1_2	59.0	IMR90p11
63.5	E11	20.4854456110204	SOD1_2	59.0	IMR90p11
64.0	E11	27.4344896014487	SOD1_2	59.0	IMR90p11
64.5	E11	39.6318251608558	SOD1_2	59.0	IMR90p11
65.0	E11	51.8025057908308	SOD1_2	59.0	IMR90p11
65.5	E11	64.5765074525959	SOD1_2	59.0	IMR90p11
66.0	E11	78.0927504617165	SOD1_2	59.0	IMR90p11
66.5	E11	88.0688543756462	SOD1_2	59.0	IMR90p11
67.0	E11	93.5296333363607	SOD1_2	59.0	IMR90p11
67.5	E11	97.7154902097727	SOD1_2	59.0	IMR90p11
68.0	E11	100.139203678437	SOD1_2	59.0	IMR90p11
68.5	E11	101.653365295647	SOD1_2	59.0	IMR90p11
69.0	E11	103.735454343499	SOD1_2	59.0	IMR90p11
69.5	E11	108.259903066906	SOD1_2	59.0	IMR90p11
70.0	E11	116.57920486803	SOD1_2	59.0	IMR90p11
70.5	E11	127.886291883086	SOD1_2	59.0	IMR90p11
71.0	E11	142.539758149507	SOD1_2	59.0	IMR90p11
71.5	E11	160.97050377031	SOD1_2	59.0	IMR90p11
72.0	E11	180.515596860221	SOD1_2	59.0	IMR90p11
72.5	E11	196.79533314822	SOD1_2	59.0	IMR90p11
73.0	E11	208.747682760405	SOD1_2	59.0	IMR90p11
73.5	E11	213.57158731889	SOD1_2	59.0	IMR90p11
74.0	E11	209.43960524821	SOD1_2	59.0	IMR90p11
74.5	E11	196.2905827339	SOD1_2	59.0	IMR90p11
75.0	E11	176.636329025523	SOD1_2	59.0	IMR90p11
75.5	E11	153.437891665194	SOD1_2	59.0	IMR90p11
76.0	E11	129.517529855067	SOD1_2	59.0	IMR90p11
76.5	E11	108.22038469067	SOD1_2	59.0	IMR90p11
77.0	E11	91.6533136273332	SOD1_2	59.0	IMR90p11
77.5	E11	80.8451379939474	SOD1_2	59.0	IMR90p11
78.0	E11	75.8472877682875	SOD1_2	59.0	IMR90p11
78.5	E11	79.3139125241307	SOD1_2	59.0	IMR90p11
79.0	E11	104.653897450594	SOD1_2	59.0	IMR90p11
79.5	E11	146.618532854437	SOD1_2	59.0	IMR90p11
80.0	E11	185.899145038496	SOD1_2	59.0	IMR90p11
80.5	E11	219.735910508986	SOD1_2	59.0	IMR90p11
81.0	E11	241.685864934228	SOD1_2	59.0	IMR90p11
81.5	E11	220.912886064262	SOD1_2	59.0	IMR90p11
82.0	E11	165.619619371354	SOD1_2	59.0	IMR90p11
82.5	E11	112.145076385967	SOD1_2	59.0	IMR90p11
83.0	E11	63.4696515401205	SOD1_2	59.0	IMR90p11
83.5	E11	21.7974917027059	SOD1_2	59.0	IMR90p11
84.0	E11	2.62021971409854	SOD1_2	59.0	IMR90p11
84.5	E11	2.44601483345247	SOD1_2	59.0	IMR90p11
85.0	E11	3.40451277054302	SOD1_2	59.0	IMR90p11
85.5	E11	3.63902315022057	SOD1_2	59.0	IMR90p11
86.0	E11	3.38992605768112	SOD1_2	59.0	IMR90p11
86.5	E11	3.22691599797491	SOD1_2	59.0	IMR90p11
87.0	E11	2.90301131609442	SOD1_2	59.0	IMR90p11
87.5	E11	1.95263027833113	SOD1_2	59.0	IMR90p11
88.0	E11	1.24588753488894	SOD1_2	59.0	IMR90p11
88.5	E11	1.54352676927266	SOD1_2	59.0	IMR90p11
89.0	E11	1.88278983790349	SOD1_2	59.0	IMR90p11
89.5	E11	2.10776570620789	SOD1_2	59.0	IMR90p11
90.0	E11	2.60049133505686	SOD1_2	59.0	IMR90p11
90.5	E11	2.82070555774783	SOD1_2	59.0	IMR90p11
91.0	E11	2.35313109878985	SOD1_2	59.0	IMR90p11
91.5	E11	1.83985640070159	SOD1_2	59.0	IMR90p11
92.0	E11	1.68229858532578	SOD1_2	59.0	IMR90p11
92.5	E11	1.40028833330217	SOD1_2	59.0	IMR90p11
93.0	E11	1.27846173837361	SOD1_2	59.0	IMR90p11
93.5	E11	1.34966685236628	SOD1_2	59.0	IMR90p11
94.0	E11	1.38253590993031	SOD1_2	59.0	IMR90p11
94.5	E11	1.22353248101967	SOD1_2	59.0	IMR90p11
95.0	E11	0.404526355898042	SOD1_2	59.0	IMR90p11
55.0	F11	1.84083640716358	SOD1_2	57.0	IMR90p11
55.5	F11	3.98847888218631	SOD1_2	57.0	IMR90p11
56.0	F11	3.68167281432579	SOD1_2	57.0	IMR90p11
56.5	F11	3.68167281431568	SOD1_2	57.0	IMR90p11
57.0	F11	3.68167281439764	SOD1_2	57.0	IMR90p11
57.5	F11	3.27722943431615	SOD1_2	57.0	IMR90p11
58.0	F11	5.86371399097447	SOD1_2	57.0	IMR90p11
58.5	F11	10.289911032635	SOD1_2	57.0	IMR90p11
59.0	F11	12.2569270795393	SOD1_2	57.0	IMR90p11
59.5	F11	13.8496146324574	SOD1_2	57.0	IMR90p11
60.0	F11	15.6376393775588	SOD1_2	57.0	IMR90p11
60.5	F11	16.406761206745	SOD1_2	57.0	IMR90p11
61.0	F11	16.6816594945032	SOD1_2	57.0	IMR90p11
61.5	F11	17.8502941942041	SOD1_2	57.0	IMR90p11
62.0	F11	18.7506267057221	SOD1_2	57.0	IMR90p11
62.5	F11	19.2632571744907	SOD1_2	57.0	IMR90p11
63.0	F11	20.5970521080701	SOD1_2	57.0	IMR90p11
63.5	F11	22.8527865051205	SOD1_2	57.0	IMR90p11
64.0	F11	26.4836072626729	SOD1_2	57.0	IMR90p11
64.5	F11	32.7492643811086	SOD1_2	57.0	IMR90p11
65.0	F11	41.2874634291333	SOD1_2	57.0	IMR90p11
65.5	F11	51.3624095398095	SOD1_2	57.0	IMR90p11
66.0	F11	62.3778661021098	SOD1_2	57.0	IMR90p11
66.5	F11	72.8578562727479	SOD1_2	57.0	IMR90p11
67.0	F11	81.4410259309277	SOD1_2	57.0	IMR90p11
67.5	F11	88.0082167756804	SOD1_2	57.0	IMR90p11
68.0	F11	92.4292378441758	SOD1_2	57.0	IMR90p11
68.5	F11	95.0514391866674	SOD1_2	57.0	IMR90p11
69.0	F11	97.2987013540793	SOD1_2	57.0	IMR90p11
69.5	F11	100.540649101997	SOD1_2	57.0	IMR90p11
70.0	F11	105.835887676123	SOD1_2	57.0	IMR90p11
70.5	F11	115.17936217976	SOD1_2	57.0	IMR90p11
71.0	F11	130.163601864064	SOD1_2	57.0	IMR90p11
71.5	F11	149.281604413771	SOD1_2	57.0	IMR90p11
72.0	F11	170.340221185436	SOD1_2	57.0	IMR90p11
72.5	F11	189.710281751007	SOD1_2	57.0	IMR90p11
73.0	F11	202.151052536536	SOD1_2	57.0	IMR90p11
73.5	F11	203.778309124008	SOD1_2	57.0	IMR90p11
74.0	F11	194.636748291802	SOD1_2	57.0	IMR90p11
74.5	F11	177.280020221315	SOD1_2	57.0	IMR90p11
75.0	F11	156.111929920135	SOD1_2	57.0	IMR90p11
75.5	F11	135.002208150248	SOD1_2	57.0	IMR90p11
76.0	F11	116.917497727392	SOD1_2	57.0	IMR90p11
76.5	F11	102.667866685044	SOD1_2	57.0	IMR90p11
77.0	F11	89.7584117224695	SOD1_2	57.0	IMR90p11
77.5	F11	77.9687802042387	SOD1_2	57.0	IMR90p11
78.0	F11	68.7620085523768	SOD1_2	57.0	IMR90p11
78.5	F11	64.4565976343181	SOD1_2	57.0	IMR90p11
79.0	F11	75.3025138824427	SOD1_2	57.0	IMR90p11
79.5	F11	98.759455432183	SOD1_2	57.0	IMR90p11
80.0	F11	121.791152064385	SOD1_2	57.0	IMR90p11
80.5	F11	142.724366362691	SOD1_2	57.0	IMR90p11
81.0	F11	155.591324676858	SOD1_2	57.0	IMR90p11
81.5	F11	139.516755593484	SOD1_2	57.0	IMR90p11
82.0	F11	103.29670138602	SOD1_2	57.0	IMR90p11
82.5	F11	70.0291062460053	SOD1_2	57.0	IMR90p11
83.0	F11	38.7253468227491	SOD1_2	57.0	IMR90p11
83.5	F11	12.3857694378589	SOD1_2	57.0	IMR90p11
84.0	F11	2.22694839181258	SOD1_2	57.0	IMR90p11
84.5	F11	2.84813073251439	SOD1_2	57.0	IMR90p11
85.0	F11	2.42263555589233	SOD1_2	57.0	IMR90p11
85.5	F11	2.53786576776287	SOD1_2	57.0	IMR90p11
86.0	F11	3.32357504595166	SOD1_2	57.0	IMR90p11
86.5	F11	2.86823715239956	SOD1_2	57.0	IMR90p11
87.0	F11	1.82918908443457	SOD1_2	57.0	IMR90p11
87.5	F11	1.93008327833007	SOD1_2	57.0	IMR90p11
88.0	F11	2.13746381722581	SOD1_2	57.0	IMR90p11
88.5	F11	1.41038264967892	SOD1_2	57.0	IMR90p11
89.0	F11	1.56595806219178	SOD1_2	57.0	IMR90p11
89.5	F11	2.80483729106527	SOD1_2	57.0	IMR90p11
90.0	F11	2.88865257466847	SOD1_2	57.0	IMR90p11
90.5	F11	2.07444815179275	SOD1_2	57.0	IMR90p11
91.0	F11	2.10514966809956	SOD1_2	57.0	IMR90p11
91.5	F11	2.04918614190666	SOD1_2	57.0	IMR90p11
92.0	F11	1.15337039011399	SOD1_2	57.0	IMR90p11
92.5	F11	0.984040505502662	SOD1_2	57.0	IMR90p11
93.0	F11	1.51536636509542	SOD1_2	57.0	IMR90p11
93.5	F11	1.844484024856	SOD1_2	57.0	IMR90p11
94.0	F11	1.99379579455064	SOD1_2	57.0	IMR90p11
94.5	F11	2.96129478493623	SOD1_2	57.0	IMR90p11
95.0	F11	1.65739095181726	SOD1_2	57.0	IMR90p11
55.0	G11	9.7103207333663	SOD1_2	55.7	IMR90p11
55.5	G11	21.0390282556258	SOD1_2	55.7	IMR90p11
56.0	G11	19.4206414667315	SOD1_2	55.7	IMR90p11
56.5	G11	19.4206414667273	SOD1_2	55.7	IMR90p11
57.0	G11	19.4206414667651	SOD1_2	55.7	IMR90p11
57.5	G11	19.095623377456	SOD1_2	55.7	IMR90p11
58.0	G11	21.1520018706487	SOD1_2	55.7	IMR90p11
58.5	G11	24.7004895701058	SOD1_2	55.7	IMR90p11
59.0	G11	27.6891239678349	SOD1_2	55.7	IMR90p11
59.5	G11	29.3536540312964	SOD1_2	55.7	IMR90p11
60.0	G11	29.7286824432675	SOD1_2	55.7	IMR90p11
60.5	G11	30.9055213258823	SOD1_2	55.7	IMR90p11
61.0	G11	31.7080596393147	SOD1_2	55.7	IMR90p11
61.5	G11	30.7137636665691	SOD1_2	55.7	IMR90p11
62.0	G11	28.8183957157956	SOD1_2	55.7	IMR90p11
62.5	G11	27.0963508894442	SOD1_2	55.7	IMR90p11
63.0	G11	25.4122305475202	SOD1_2	55.7	IMR90p11
63.5	G11	25.2699239682175	SOD1_2	55.7	IMR90p11
64.0	G11	26.7623322903816	SOD1_2	55.7	IMR90p11
64.5	G11	30.653259287702	SOD1_2	55.7	IMR90p11
65.0	G11	37.5265243668862	SOD1_2	55.7	IMR90p11
65.5	G11	46.4114613779327	SOD1_2	55.7	IMR90p11
66.0	G11	55.8964189435185	SOD1_2	55.7	IMR90p11
66.5	G11	66.6189189765967	SOD1_2	55.7	IMR90p11
67.0	G11	77.5661705385672	SOD1_2	55.7	IMR90p11
67.5	G11	85.5642241015385	SOD1_2	55.7	IMR90p11
68.0	G11	91.066811152359	SOD1_2	55.7	IMR90p11
68.5	G11	95.1412174334009	SOD1_2	55.7	IMR90p11
69.0	G11	98.1839276878981	SOD1_2	55.7	IMR90p11
69.5	G11	102.083084215786	SOD1_2	55.7	IMR90p11
70.0	G11	110.934459515113	SOD1_2	55.7	IMR90p11
70.5	G11	125.951586550272	SOD1_2	55.7	IMR90p11
71.0	G11	146.491397770952	SOD1_2	55.7	IMR90p11
71.5	G11	172.071040913819	SOD1_2	55.7	IMR90p11
72.0	G11	198.269964874037	SOD1_2	55.7	IMR90p11
72.5	G11	218.665571611109	SOD1_2	55.7	IMR90p11
73.0	G11	230.346912474741	SOD1_2	55.7	IMR90p11
73.5	G11	232.071986302374	SOD1_2	55.7	IMR90p11
74.0	G11	221.986855962327	SOD1_2	55.7	IMR90p11
74.5	G11	202.651212401663	SOD1_2	55.7	IMR90p11
75.0	G11	178.45915486665	SOD1_2	55.7	IMR90p11
75.5	G11	151.186281838434	SOD1_2	55.7	IMR90p11
76.0	G11	123.126063765295	SOD1_2	55.7	IMR90p11
76.5	G11	97.4754875939811	SOD1_2	55.7	IMR90p11
77.0	G11	75.6213402045258	SOD1_2	55.7	IMR90p11
77.5	G11	58.185750448138	SOD1_2	55.7	IMR90p11
78.0	G11	46.026571785145	SOD1_2	55.7	IMR90p11
78.5	G11	39.3526133932072	SOD1_2	55.7	IMR90p11
79.0	G11	41.4497192065874	SOD1_2	55.7	IMR90p11
79.5	G11	50.3381272010577	SOD1_2	55.7	IMR90p11
80.0	G11	60.0551189800491	SOD1_2	55.7	IMR90p11
80.5	G11	69.0686400709604	SOD1_2	55.7	IMR90p11
81.0	G11	75.0369694493634	SOD1_2	55.7	IMR90p11
81.5	G11	68.1936064581438	SOD1_2	55.7	IMR90p11
82.0	G11	51.7275508386439	SOD1_2	55.7	IMR90p11
82.5	G11	35.9731173623693	SOD1_2	55.7	IMR90p11
83.0	G11	20.9693720406565	SOD1_2	55.7	IMR90p11
83.5	G11	8.34659491681754	SOD1_2	55.7	IMR90p11
84.0	G11	3.22547132340105	SOD1_2	55.7	IMR90p11
84.5	G11	2.99933162903545	SOD1_2	55.7	IMR90p11
85.0	G11	2.16350502105473	SOD1_2	55.7	IMR90p11
85.5	G11	2.12299036314238	SOD1_2	55.7	IMR90p11
86.0	G11	2.32575195556268	SOD1_2	55.7	IMR90p11
86.5	G11	2.17409254733411	SOD1_2	55.7	IMR90p11
87.0	G11	2.17778318435916	SOD1_2	55.7	IMR90p11
87.5	G11	2.50967928861814	SOD1_2	55.7	IMR90p11
88.0	G11	2.5079486456836	SOD1_2	55.7	IMR90p11
88.5	G11	2.34047439023908	SOD1_2	55.7	IMR90p11
89.0	G11	2.47084901074317	SOD1_2	55.7	IMR90p11
89.5	G11	2.51820190956391	SOD1_2	55.7	IMR90p11
90.0	G11	2.63022021245769	SOD1_2	55.7	IMR90p11
90.5	G11	2.43558287602633	SOD1_2	55.7	IMR90p11
91.0	G11	1.88136353762843	SOD1_2	55.7	IMR90p11
91.5	G11	1.28078195658003	SOD1_2	55.7	IMR90p11
92.0	G11	0.95825257377129	SOD1_2	55.7	IMR90p11
92.5	G11	0.79578318776106	SOD1_2	55.7	IMR90p11
93.0	G11	0.9981718541502	SOD1_2	55.7	IMR90p11
93.5	G11	1.43359044345027	SOD1_2	55.7	IMR90p11
94.0	G11	1.67082885310413	SOD1_2	55.7	IMR90p11
94.5	G11	1.96369255499496	SOD1_2	55.7	IMR90p11
95.0	G11	0.838672597466143	SOD1_2	55.7	IMR90p11
55.0	H11	4.4907118860948	SOD1_2	55.0	IMR90p11
55.5	H11	9.72987575320383	SOD1_2	55.0	IMR90p11
56.0	H11	8.98142377218733	SOD1_2	55.0	IMR90p11
56.5	H11	8.98142377219176	SOD1_2	55.0	IMR90p11
57.0	H11	8.98142377215925	SOD1_2	55.0	IMR90p11
57.5	H11	8.80775101178517	SOD1_2	55.0	IMR90p11
58.0	H11	9.89926846515812	SOD1_2	55.0	IMR90p11
58.5	H11	11.9461174676027	SOD1_2	55.0	IMR90p11
59.0	H11	12.9208191169272	SOD1_2	55.0	IMR90p11
59.5	H11	13.0542938372162	SOD1_2	55.0	IMR90p11
60.0	H11	12.3013855302111	SOD1_2	55.0	IMR90p11
60.5	H11	12.6403784099875	SOD1_2	55.0	IMR90p11
61.0	H11	14.1250708011402	SOD1_2	55.0	IMR90p11
61.5	H11	16.0203514484097	SOD1_2	55.0	IMR90p11
62.0	H11	19.4905324798325	SOD1_2	55.0	IMR90p11
62.5	H11	25.7949670032094	SOD1_2	55.0	IMR90p11
63.0	H11	34.1858342447439	SOD1_2	55.0	IMR90p11
63.5	H11	42.5970833412629	SOD1_2	55.0	IMR90p11
64.0	H11	51.6283572753654	SOD1_2	55.0	IMR90p11
64.5	H11	60.2821909860796	SOD1_2	55.0	IMR90p11
65.0	H11	66.8351827798508	SOD1_2	55.0	IMR90p11
65.5	H11	70.9650072667006	SOD1_2	55.0	IMR90p11
66.0	H11	74.0358383099359	SOD1_2	55.0	IMR90p11
66.5	H11	76.2993941590846	SOD1_2	55.0	IMR90p11
67.0	H11	78.0605882991345	SOD1_2	55.0	IMR90p11
67.5	H11	79.570539212731	SOD1_2	55.0	IMR90p11
68.0	H11	81.0743894110099	SOD1_2	55.0	IMR90p11
68.5	H11	83.2992533635614	SOD1_2	55.0	IMR90p11
69.0	H11	86.1850798991652	SOD1_2	55.0	IMR90p11
69.5	H11	89.6304321037019	SOD1_2	55.0	IMR90p11
70.0	H11	96.1387910724276	SOD1_2	55.0	IMR90p11
70.5	H11	107.719539192879	SOD1_2	55.0	IMR90p11
71.0	H11	123.831787110119	SOD1_2	55.0	IMR90p11
71.5	H11	144.589662843134	SOD1_2	55.0	IMR90p11
72.0	H11	169.075261274923	SOD1_2	55.0	IMR90p11
72.5	H11	191.656699432731	SOD1_2	55.0	IMR90p11
73.0	H11	206.81821314588	SOD1_2	55.0	IMR90p11
73.5	H11	211.864830061155	SOD1_2	55.0	IMR90p11
74.0	H11	204.546978256865	SOD1_2	55.0	IMR90p11
74.5	H11	185.647174602287	SOD1_2	55.0	IMR90p11
75.0	H11	159.764607402392	SOD1_2	55.0	IMR90p11
75.5	H11	131.806257908195	SOD1_2	55.0	IMR90p11
76.0	H11	105.142898761054	SOD1_2	55.0	IMR90p11
76.5	H11	81.9716143688143	SOD1_2	55.0	IMR90p11
77.0	H11	63.1451992157365	SOD1_2	55.0	IMR90p11
77.5	H11	48.2516182197953	SOD1_2	55.0	IMR90p11
78.0	H11	36.6422203097494	SOD1_2	55.0	IMR90p11
78.5	H11	28.8392978885402	SOD1_2	55.0	IMR90p11
79.0	H11	27.3239128423917	SOD1_2	55.0	IMR90p11
79.5	H11	30.3074493632057	SOD1_2	55.0	IMR90p11
80.0	H11	34.3659472012322	SOD1_2	55.0	IMR90p11
80.5	H11	38.8994245718549	SOD1_2	55.0	IMR90p11
81.0	H11	41.3826795982406	SOD1_2	55.0	IMR90p11
81.5	H11	36.7798425976379	SOD1_2	55.0	IMR90p11
82.0	H11	27.2741780010338	SOD1_2	55.0	IMR90p11
82.5	H11	18.6831398325499	SOD1_2	55.0	IMR90p11
83.0	H11	10.62801062339	SOD1_2	55.0	IMR90p11
83.5	H11	4.42232465945364	SOD1_2	55.0	IMR90p11
84.0	H11	2.34204456248921	SOD1_2	55.0	IMR90p11
84.5	H11	2.83580604463231	SOD1_2	55.0	IMR90p11
85.0	H11	2.98613420201735	SOD1_2	55.0	IMR90p11
85.5	H11	3.04125127348931	SOD1_2	55.0	IMR90p11
86.0	H11	2.88808423131098	SOD1_2	55.0	IMR90p11
86.5	H11	2.38721183128706	SOD1_2	55.0	IMR90p11
87.0	H11	2.39715023497837	SOD1_2	55.0	IMR90p11
87.5	H11	2.68707351836105	SOD1_2	55.0	IMR90p11
88.0	H11	2.82370827414752	SOD1_2	55.0	IMR90p11
88.5	H11	2.7891494520789	SOD1_2	55.0	IMR90p11
89.0	H11	2.63983825991033	SOD1_2	55.0	IMR90p11
89.5	H11	2.08189958618624	SOD1_2	55.0	IMR90p11
90.0	H11	1.28615862795323	SOD1_2	55.0	IMR90p11
90.5	H11	0.857395873601547	SOD1_2	55.0	IMR90p11
91.0	H11	0.869448339246048	SOD1_2	55.0	IMR90p11
91.5	H11	1.34277749610334	SOD1_2	55.0	IMR90p11
92.0	H11	1.80126823149163	SOD1_2	55.0	IMR90p11
92.5	H11	2.35569539893004	SOD1_2	55.0	IMR90p11
93.0	H11	2.99857346041091	SOD1_2	55.0	IMR90p11
93.5	H11	3.00002773582366	SOD1_2	55.0	IMR90p11
94.0	H11	3.00331862227529	SOD1_2	55.0	IMR90p11
94.5	H11	2.68817575470291	SOD1_2	55.0	IMR90p11
95.0	H11	0.899023535605352	SOD1_2	55.0	IMR90p11
55.0	A11	-5.18	SOD1_2	65.0	IMR90p2
55.5	A11	-11.23	SOD1_2	65.0	IMR90p2
56.0	A11	-10.37	SOD1_2	65.0	IMR90p2
56.5	A11	-10.37	SOD1_2	65.0	IMR90p2
57.0	A11	-10.37	SOD1_2	65.0	IMR90p2
57.5	A11	-10.24	SOD1_2	65.0	IMR90p2
58.0	A11	-10.95	SOD1_2	65.0	IMR90p2
58.5	A11	-13.16	SOD1_2	65.0	IMR90p2
59.0	A11	-14.38	SOD1_2	65.0	IMR90p2
59.5	A11	-13.34	SOD1_2	65.0	IMR90p2
60.0	A11	-12.04	SOD1_2	65.0	IMR90p2
60.5	A11	-9.22	SOD1_2	65.0	IMR90p2
61.0	A11	-1.11	SOD1_2	65.0	IMR90p2
61.5	A11	9.7	SOD1_2	65.0	IMR90p2
62.0	A11	23.02	SOD1_2	65.0	IMR90p2
62.5	A11	39.88	SOD1_2	65.0	IMR90p2
63.0	A11	57.75	SOD1_2	65.0	IMR90p2
63.5	A11	73.93	SOD1_2	65.0	IMR90p2
64.0	A11	86.88	SOD1_2	65.0	IMR90p2
64.5	A11	96.22	SOD1_2	65.0	IMR90p2
65.0	A11	102.45	SOD1_2	65.0	IMR90p2
65.5	A11	107.65	SOD1_2	65.0	IMR90p2
66.0	A11	111.45	SOD1_2	65.0	IMR90p2
66.5	A11	114.62	SOD1_2	65.0	IMR90p2
67.0	A11	117.21	SOD1_2	65.0	IMR90p2
67.5	A11	118.83	SOD1_2	65.0	IMR90p2
68.0	A11	118.64	SOD1_2	65.0	IMR90p2
68.5	A11	115.73	SOD1_2	65.0	IMR90p2
69.0	A11	113.46	SOD1_2	65.0	IMR90p2
69.5	A11	112.93	SOD1_2	65.0	IMR90p2
70.0	A11	113.78	SOD1_2	65.0	IMR90p2
70.5	A11	116.57	SOD1_2	65.0	IMR90p2
71.0	A11	122.19	SOD1_2	65.0	IMR90p2
71.5	A11	129.61	SOD1_2	65.0	IMR90p2
72.0	A11	136.45	SOD1_2	65.0	IMR90p2
72.5	A11	142.04	SOD1_2	65.0	IMR90p2
73.0	A11	146.56	SOD1_2	65.0	IMR90p2
73.5	A11	150.91	SOD1_2	65.0	IMR90p2
74.0	A11	154.0	SOD1_2	65.0	IMR90p2
74.5	A11	156.18	SOD1_2	65.0	IMR90p2
75.0	A11	158.21	SOD1_2	65.0	IMR90p2
75.5	A11	158.27	SOD1_2	65.0	IMR90p2
76.0	A11	154.42	SOD1_2	65.0	IMR90p2
76.5	A11	147.16	SOD1_2	65.0	IMR90p2
77.0	A11	138.49	SOD1_2	65.0	IMR90p2
77.5	A11	129.6	SOD1_2	65.0	IMR90p2
78.0	A11	125.96	SOD1_2	65.0	IMR90p2
78.5	A11	149.21	SOD1_2	65.0	IMR90p2
79.0	A11	214.5	SOD1_2	65.0	IMR90p2
79.5	A11	296.67	SOD1_2	65.0	IMR90p2
80.0	A11	373.22	SOD1_2	65.0	IMR90p2
80.5	A11	437.43	SOD1_2	65.0	IMR90p2
81.0	A11	449.14	SOD1_2	65.0	IMR90p2
81.5	A11	377.77	SOD1_2	65.0	IMR90p2
82.0	A11	270.81	SOD1_2	65.0	IMR90p2
82.5	A11	171.67	SOD1_2	65.0	IMR90p2
83.0	A11	81.61	SOD1_2	65.0	IMR90p2
83.5	A11	19.55	SOD1_2	65.0	IMR90p2
84.0	A11	0.82	SOD1_2	65.0	IMR90p2
84.5	A11	2.67	SOD1_2	65.0	IMR90p2
85.0	A11	2.62	SOD1_2	65.0	IMR90p2
85.5	A11	2.11	SOD1_2	65.0	IMR90p2
86.0	A11	2.53	SOD1_2	65.0	IMR90p2
86.5	A11	2.9	SOD1_2	65.0	IMR90p2
87.0	A11	2.96	SOD1_2	65.0	IMR90p2
87.5	A11	3.36	SOD1_2	65.0	IMR90p2
88.0	A11	3.32	SOD1_2	65.0	IMR90p2
88.5	A11	2.93	SOD1_2	65.0	IMR90p2
89.0	A11	2.8	SOD1_2	65.0	IMR90p2
89.5	A11	2.35	SOD1_2	65.0	IMR90p2
90.0	A11	2.16	SOD1_2	65.0	IMR90p2
90.5	A11	2.74	SOD1_2	65.0	IMR90p2
91.0	A11	2.77	SOD1_2	65.0	IMR90p2
91.5	A11	3.06	SOD1_2	65.0	IMR90p2
92.0	A11	3.59	SOD1_2	65.0	IMR90p2
92.5	A11	3.29	SOD1_2	65.0	IMR90p2
93.0	A11	2.61	SOD1_2	65.0	IMR90p2
93.5	A11	2.4	SOD1_2	65.0	IMR90p2
94.0	A11	1.95	SOD1_2	65.0	IMR90p2
94.5	A11	1.81	SOD1_2	65.0	IMR90p2
95.0	A11	0.97	SOD1_2	65.0	IMR90p2
55.0	B11	8.26	SOD1_2	64.5	IMR90p2
55.5	B11	17.89	SOD1_2	64.5	IMR90p2
56.0	B11	16.52	SOD1_2	64.5	IMR90p2
56.5	B11	16.52	SOD1_2	64.5	IMR90p2
57.0	B11	16.52	SOD1_2	64.5	IMR90p2
57.5	B11	16.46	SOD1_2	64.5	IMR90p2
58.0	B11	16.86	SOD1_2	64.5	IMR90p2
58.5	B11	17.2	SOD1_2	64.5	IMR90p2
59.0	B11	16.48	SOD1_2	64.5	IMR90p2
59.5	B11	15.49	SOD1_2	64.5	IMR90p2
60.0	B11	13.14	SOD1_2	64.5	IMR90p2
60.5	B11	10.5	SOD1_2	64.5	IMR90p2
61.0	B11	9.12	SOD1_2	64.5	IMR90p2
61.5	B11	8.01	SOD1_2	64.5	IMR90p2
62.0	B11	7.04	SOD1_2	64.5	IMR90p2
62.5	B11	7.4	SOD1_2	64.5	IMR90p2
63.0	B11	10.17	SOD1_2	64.5	IMR90p2
63.5	B11	15.5	SOD1_2	64.5	IMR90p2
64.0	B11	24.34	SOD1_2	64.5	IMR90p2
64.5	B11	36.98	SOD1_2	64.5	IMR90p2
65.0	B11	52.89	SOD1_2	64.5	IMR90p2
65.5	B11	69.9	SOD1_2	64.5	IMR90p2
66.0	B11	85.37	SOD1_2	64.5	IMR90p2
66.5	B11	97.81	SOD1_2	64.5	IMR90p2
67.0	B11	106.62	SOD1_2	64.5	IMR90p2
67.5	B11	111.31	SOD1_2	64.5	IMR90p2
68.0	B11	113.11	SOD1_2	64.5	IMR90p2
68.5	B11	113.88	SOD1_2	64.5	IMR90p2
69.0	B11	114.16	SOD1_2	64.5	IMR90p2
69.5	B11	115.79	SOD1_2	64.5	IMR90p2
70.0	B11	119.32	SOD1_2	64.5	IMR90p2
70.5	B11	123.69	SOD1_2	64.5	IMR90p2
71.0	B11	129.0	SOD1_2	64.5	IMR90p2
71.5	B11	136.01	SOD1_2	64.5	IMR90p2
72.0	B11	142.52	SOD1_2	64.5	IMR90p2
72.5	B11	147.97	SOD1_2	64.5	IMR90p2
73.0	B11	153.39	SOD1_2	64.5	IMR90p2
73.5	B11	158.59	SOD1_2	64.5	IMR90p2
74.0	B11	162.85	SOD1_2	64.5	IMR90p2
74.5	B11	165.48	SOD1_2	64.5	IMR90p2
75.0	B11	166.26	SOD1_2	64.5	IMR90p2
75.5	B11	164.25	SOD1_2	64.5	IMR90p2
76.0	B11	158.61	SOD1_2	64.5	IMR90p2
76.5	B11	149.53	SOD1_2	64.5	IMR90p2
77.0	B11	139.13	SOD1_2	64.5	IMR90p2
77.5	B11	129.21	SOD1_2	64.5	IMR90p2
78.0	B11	123.13	SOD1_2	64.5	IMR90p2
78.5	B11	136.11	SOD1_2	64.5	IMR90p2
79.0	B11	186.87	SOD1_2	64.5	IMR90p2
79.5	B11	256.91	SOD1_2	64.5	IMR90p2
80.0	B11	321.81	SOD1_2	64.5	IMR90p2
80.5	B11	377.95	SOD1_2	64.5	IMR90p2
81.0	B11	397.02	SOD1_2	64.5	IMR90p2
81.5	B11	341.93	SOD1_2	64.5	IMR90p2
82.0	B11	247.55	SOD1_2	64.5	IMR90p2
82.5	B11	160.5	SOD1_2	64.5	IMR90p2
83.0	B11	80.96	SOD1_2	64.5	IMR90p2
83.5	B11	21.61	SOD1_2	64.5	IMR90p2
84.0	B11	1.14	SOD1_2	64.5	IMR90p2
84.5	B11	2.78	SOD1_2	64.5	IMR90p2
85.0	B11	2.91	SOD1_2	64.5	IMR90p2
85.5	B11	2.21	SOD1_2	64.5	IMR90p2
86.0	B11	2.13	SOD1_2	64.5	IMR90p2
86.5	B11	2.46	SOD1_2	64.5	IMR90p2
87.0	B11	2.69	SOD1_2	64.5	IMR90p2
87.5	B11	2.72	SOD1_2	64.5	IMR90p2
88.0	B11	2.79	SOD1_2	64.5	IMR90p2
88.5	B11	2.96	SOD1_2	64.5	IMR90p2
89.0	B11	2.62	SOD1_2	64.5	IMR90p2
89.5	B11	2.25	SOD1_2	64.5	IMR90p2
90.0	B11	2.51	SOD1_2	64.5	IMR90p2
90.5	B11	2.66	SOD1_2	64.5	IMR90p2
91.0	B11	2.31	SOD1_2	64.5	IMR90p2
91.5	B11	2.56	SOD1_2	64.5	IMR90p2
92.0	B11	2.77	SOD1_2	64.5	IMR90p2
92.5	B11	2.43	SOD1_2	64.5	IMR90p2
93.0	B11	2.56	SOD1_2	64.5	IMR90p2
93.5	B11	2.69	SOD1_2	64.5	IMR90p2
94.0	B11	2.53	SOD1_2	64.5	IMR90p2
94.5	B11	2.25	SOD1_2	64.5	IMR90p2
95.0	B11	0.82	SOD1_2	64.5	IMR90p2
55.0	C11	5.97	SOD1_2	63.3	IMR90p2
55.5	C11	12.94	SOD1_2	63.3	IMR90p2
56.0	C11	11.94	SOD1_2	63.3	IMR90p2
56.5	C11	11.94	SOD1_2	63.3	IMR90p2
57.0	C11	11.94	SOD1_2	63.3	IMR90p2
57.5	C11	12.07	SOD1_2	63.3	IMR90p2
58.0	C11	11.1	SOD1_2	63.3	IMR90p2
58.5	C11	10.76	SOD1_2	63.3	IMR90p2
59.0	C11	10.61	SOD1_2	63.3	IMR90p2
59.5	C11	10.25	SOD1_2	63.3	IMR90p2
60.0	C11	10.76	SOD1_2	63.3	IMR90p2
60.5	C11	12.35	SOD1_2	63.3	IMR90p2
61.0	C11	14.55	SOD1_2	63.3	IMR90p2
61.5	C11	15.69	SOD1_2	63.3	IMR90p2
62.0	C11	17.55	SOD1_2	63.3	IMR90p2
62.5	C11	19.63	SOD1_2	63.3	IMR90p2
63.0	C11	21.08	SOD1_2	63.3	IMR90p2
63.5	C11	24.79	SOD1_2	63.3	IMR90p2
64.0	C11	31.14	SOD1_2	63.3	IMR90p2
64.5	C11	38.47	SOD1_2	63.3	IMR90p2
65.0	C11	48.64	SOD1_2	63.3	IMR90p2
65.5	C11	62.06	SOD1_2	63.3	IMR90p2
66.0	C11	75.11	SOD1_2	63.3	IMR90p2
66.5	C11	87.48	SOD1_2	63.3	IMR90p2
67.0	C11	97.58	SOD1_2	63.3	IMR90p2
67.5	C11	104.13	SOD1_2	63.3	IMR90p2
68.0	C11	108.39	SOD1_2	63.3	IMR90p2
68.5	C11	110.73	SOD1_2	63.3	IMR90p2
69.0	C11	112.36	SOD1_2	63.3	IMR90p2
69.5	C11	115.96	SOD1_2	63.3	IMR90p2
70.0	C11	122.0	SOD1_2	63.3	IMR90p2
70.5	C11	129.88	SOD1_2	63.3	IMR90p2
71.0	C11	139.62	SOD1_2	63.3	IMR90p2
71.5	C11	149.96	SOD1_2	63.3	IMR90p2
72.0	C11	160.8	SOD1_2	63.3	IMR90p2
72.5	C11	170.85	SOD1_2	63.3	IMR90p2
73.0	C11	178.63	SOD1_2	63.3	IMR90p2
73.5	C11	186.09	SOD1_2	63.3	IMR90p2
74.0	C11	193.3	SOD1_2	63.3	IMR90p2
74.5	C11	198.12	SOD1_2	63.3	IMR90p2
75.0	C11	200.3	SOD1_2	63.3	IMR90p2
75.5	C11	198.94	SOD1_2	63.3	IMR90p2
76.0	C11	191.42	SOD1_2	63.3	IMR90p2
76.5	C11	177.48	SOD1_2	63.3	IMR90p2
77.0	C11	158.72	SOD1_2	63.3	IMR90p2
77.5	C11	139.03	SOD1_2	63.3	IMR90p2
78.0	C11	122.68	SOD1_2	63.3	IMR90p2
78.5	C11	120.29	SOD1_2	63.3	IMR90p2
79.0	C11	151.21	SOD1_2	63.3	IMR90p2
79.5	C11	203.47	SOD1_2	63.3	IMR90p2
80.0	C11	252.89	SOD1_2	63.3	IMR90p2
80.5	C11	296.85	SOD1_2	63.3	IMR90p2
81.0	C11	317.46	SOD1_2	63.3	IMR90p2
81.5	C11	278.19	SOD1_2	63.3	IMR90p2
82.0	C11	202.94	SOD1_2	63.3	IMR90p2
82.5	C11	133.56	SOD1_2	63.3	IMR90p2
83.0	C11	69.89	SOD1_2	63.3	IMR90p2
83.5	C11	19.93	SOD1_2	63.3	IMR90p2
84.0	C11	1.64	SOD1_2	63.3	IMR90p2
84.5	C11	2.92	SOD1_2	63.3	IMR90p2
85.0	C11	3.15	SOD1_2	63.3	IMR90p2
85.5	C11	3.17	SOD1_2	63.3	IMR90p2
86.0	C11	3.26	SOD1_2	63.3	IMR90p2
86.5	C11	2.9	SOD1_2	63.3	IMR90p2
87.0	C11	2.35	SOD1_2	63.3	IMR90p2
87.5	C11	2.13	SOD1_2	63.3	IMR90p2
88.0	C11	1.65	SOD1_2	63.3	IMR90p2
88.5	C11	1.45	SOD1_2	63.3	IMR90p2
89.0	C11	1.77	SOD1_2	63.3	IMR90p2
89.5	C11	2.22	SOD1_2	63.3	IMR90p2
90.0	C11	2.61	SOD1_2	63.3	IMR90p2
90.5	C11	2.61	SOD1_2	63.3	IMR90p2
91.0	C11	2.3	SOD1_2	63.3	IMR90p2
91.5	C11	1.95	SOD1_2	63.3	IMR90p2
92.0	C11	1.65	SOD1_2	63.3	IMR90p2
92.5	C11	1.76	SOD1_2	63.3	IMR90p2
93.0	C11	2.09	SOD1_2	63.3	IMR90p2
93.5	C11	3.6	SOD1_2	63.3	IMR90p2
94.0	C11	4.54	SOD1_2	63.3	IMR90p2
94.5	C11	7.87	SOD1_2	63.3	IMR90p2
95.0	C11	5.08	SOD1_2	63.3	IMR90p2
55.0	D11	5.34	SOD1_2	61.4	IMR90p2
55.5	D11	11.56	SOD1_2	61.4	IMR90p2
56.0	D11	10.67	SOD1_2	61.4	IMR90p2
56.5	D11	10.67	SOD1_2	61.4	IMR90p2
57.0	D11	10.67	SOD1_2	61.4	IMR90p2
57.5	D11	10.54	SOD1_2	61.4	IMR90p2
58.0	D11	11.32	SOD1_2	61.4	IMR90p2
58.5	D11	13.08	SOD1_2	61.4	IMR90p2
59.0	D11	14.2	SOD1_2	61.4	IMR90p2
59.5	D11	14.37	SOD1_2	61.4	IMR90p2
60.0	D11	14.52	SOD1_2	61.4	IMR90p2
60.5	D11	15.4	SOD1_2	61.4	IMR90p2
61.0	D11	16.07	SOD1_2	61.4	IMR90p2
61.5	D11	16.74	SOD1_2	61.4	IMR90p2
62.0	D11	17.83	SOD1_2	61.4	IMR90p2
62.5	D11	18.78	SOD1_2	61.4	IMR90p2
63.0	D11	20.22	SOD1_2	61.4	IMR90p2
63.5	D11	23.02	SOD1_2	61.4	IMR90p2
64.0	D11	27.78	SOD1_2	61.4	IMR90p2
64.5	D11	34.57	SOD1_2	61.4	IMR90p2
65.0	D11	44.45	SOD1_2	61.4	IMR90p2
65.5	D11	57.12	SOD1_2	61.4	IMR90p2
66.0	D11	70.33	SOD1_2	61.4	IMR90p2
66.5	D11	82.97	SOD1_2	61.4	IMR90p2
67.0	D11	94.0	SOD1_2	61.4	IMR90p2
67.5	D11	102.06	SOD1_2	61.4	IMR90p2
68.0	D11	106.65	SOD1_2	61.4	IMR90p2
68.5	D11	109.19	SOD1_2	61.4	IMR90p2
69.0	D11	111.15	SOD1_2	61.4	IMR90p2
69.5	D11	113.96	SOD1_2	61.4	IMR90p2
70.0	D11	118.93	SOD1_2	61.4	IMR90p2
70.5	D11	127.03	SOD1_2	61.4	IMR90p2
71.0	D11	138.51	SOD1_2	61.4	IMR90p2
71.5	D11	152.67	SOD1_2	61.4	IMR90p2
72.0	D11	168.17	SOD1_2	61.4	IMR90p2
72.5	D11	183.16	SOD1_2	61.4	IMR90p2
73.0	D11	196.7	SOD1_2	61.4	IMR90p2
73.5	D11	208.18	SOD1_2	61.4	IMR90p2
74.0	D11	216.34	SOD1_2	61.4	IMR90p2
74.5	D11	220.87	SOD1_2	61.4	IMR90p2
75.0	D11	221.67	SOD1_2	61.4	IMR90p2
75.5	D11	216.78	SOD1_2	61.4	IMR90p2
76.0	D11	204.55	SOD1_2	61.4	IMR90p2
76.5	D11	185.32	SOD1_2	61.4	IMR90p2
77.0	D11	160.91	SOD1_2	61.4	IMR90p2
77.5	D11	134.35	SOD1_2	61.4	IMR90p2
78.0	D11	110.24	SOD1_2	61.4	IMR90p2
78.5	D11	96.19	SOD1_2	61.4	IMR90p2
79.0	D11	106.19	SOD1_2	61.4	IMR90p2
79.5	D11	133.78	SOD1_2	61.4	IMR90p2
80.0	D11	162.38	SOD1_2	61.4	IMR90p2
80.5	D11	189.33	SOD1_2	61.4	IMR90p2
81.0	D11	204.81	SOD1_2	61.4	IMR90p2
81.5	D11	183.1	SOD1_2	61.4	IMR90p2
82.0	D11	135.38	SOD1_2	61.4	IMR90p2
82.5	D11	91.06	SOD1_2	61.4	IMR90p2
83.0	D11	50.14	SOD1_2	61.4	IMR90p2
83.5	D11	16.28	SOD1_2	61.4	IMR90p2
84.0	D11	2.37	SOD1_2	61.4	IMR90p2
84.5	D11	2.97	SOD1_2	61.4	IMR90p2
85.0	D11	2.96	SOD1_2	61.4	IMR90p2
85.5	D11	2.62	SOD1_2	61.4	IMR90p2
86.0	D11	3.03	SOD1_2	61.4	IMR90p2
86.5	D11	3.12	SOD1_2	61.4	IMR90p2
87.0	D11	2.77	SOD1_2	61.4	IMR90p2
87.5	D11	2.76	SOD1_2	61.4	IMR90p2
88.0	D11	2.94	SOD1_2	61.4	IMR90p2
88.5	D11	2.45	SOD1_2	61.4	IMR90p2
89.0	D11	2.3	SOD1_2	61.4	IMR90p2
89.5	D11	1.97	SOD1_2	61.4	IMR90p2
90.0	D11	1.36	SOD1_2	61.4	IMR90p2
90.5	D11	1.3	SOD1_2	61.4	IMR90p2
91.0	D11	1.49	SOD1_2	61.4	IMR90p2
91.5	D11	1.7	SOD1_2	61.4	IMR90p2
92.0	D11	2.49	SOD1_2	61.4	IMR90p2
92.5	D11	3.11	SOD1_2	61.4	IMR90p2
93.0	D11	2.95	SOD1_2	61.4	IMR90p2
93.5	D11	2.68	SOD1_2	61.4	IMR90p2
94.0	D11	2.23	SOD1_2	61.4	IMR90p2
94.5	D11	1.49	SOD1_2	61.4	IMR90p2
95.0	D11	0.32	SOD1_2	61.4	IMR90p2
55.0	E11	8.86	SOD1_2	59.0	IMR90p2
55.5	E11	19.19	SOD1_2	59.0	IMR90p2
56.0	E11	17.71	SOD1_2	59.0	IMR90p2
56.5	E11	17.71	SOD1_2	59.0	IMR90p2
57.0	E11	17.71	SOD1_2	59.0	IMR90p2
57.5	E11	17.47	SOD1_2	59.0	IMR90p2
58.0	E11	19.06	SOD1_2	59.0	IMR90p2
58.5	E11	21.27	SOD1_2	59.0	IMR90p2
59.0	E11	22.31	SOD1_2	59.0	IMR90p2
59.5	E11	23.88	SOD1_2	59.0	IMR90p2
60.0	E11	23.33	SOD1_2	59.0	IMR90p2
60.5	E11	21.98	SOD1_2	59.0	IMR90p2
61.0	E11	21.91	SOD1_2	59.0	IMR90p2
61.5	E11	21.86	SOD1_2	59.0	IMR90p2
62.0	E11	21.73	SOD1_2	59.0	IMR90p2
62.5	E11	22.41	SOD1_2	59.0	IMR90p2
63.0	E11	23.43	SOD1_2	59.0	IMR90p2
63.5	E11	25.91	SOD1_2	59.0	IMR90p2
64.0	E11	30.82	SOD1_2	59.0	IMR90p2
64.5	E11	37.52	SOD1_2	59.0	IMR90p2
65.0	E11	47.81	SOD1_2	59.0	IMR90p2
65.5	E11	60.94	SOD1_2	59.0	IMR90p2
66.0	E11	74.48	SOD1_2	59.0	IMR90p2
66.5	E11	87.27	SOD1_2	59.0	IMR90p2
67.0	E11	97.7	SOD1_2	59.0	IMR90p2
67.5	E11	104.44	SOD1_2	59.0	IMR90p2
68.0	E11	108.51	SOD1_2	59.0	IMR90p2
68.5	E11	110.77	SOD1_2	59.0	IMR90p2
69.0	E11	112.25	SOD1_2	59.0	IMR90p2
69.5	E11	115.49	SOD1_2	59.0	IMR90p2
70.0	E11	122.75	SOD1_2	59.0	IMR90p2
70.5	E11	135.07	SOD1_2	59.0	IMR90p2
71.0	E11	151.69	SOD1_2	59.0	IMR90p2
71.5	E11	171.8	SOD1_2	59.0	IMR90p2
72.0	E11	194.32	SOD1_2	59.0	IMR90p2
72.5	E11	214.69	SOD1_2	59.0	IMR90p2
73.0	E11	230.7	SOD1_2	59.0	IMR90p2
73.5	E11	242.85	SOD1_2	59.0	IMR90p2
74.0	E11	250.56	SOD1_2	59.0	IMR90p2
74.5	E11	253.13	SOD1_2	59.0	IMR90p2
75.0	E11	251.71	SOD1_2	59.0	IMR90p2
75.5	E11	244.3	SOD1_2	59.0	IMR90p2
76.0	E11	228.24	SOD1_2	59.0	IMR90p2
76.5	E11	203.43	SOD1_2	59.0	IMR90p2
77.0	E11	171.76	SOD1_2	59.0	IMR90p2
77.5	E11	136.42	SOD1_2	59.0	IMR90p2
78.0	E11	102.45	SOD1_2	59.0	IMR90p2
78.5	E11	76.16	SOD1_2	59.0	IMR90p2
79.0	E11	65.24	SOD1_2	59.0	IMR90p2
79.5	E11	67.15	SOD1_2	59.0	IMR90p2
80.0	E11	73.69	SOD1_2	59.0	IMR90p2
80.5	E11	82.85	SOD1_2	59.0	IMR90p2
81.0	E11	89.67	SOD1_2	59.0	IMR90p2
81.5	E11	81.95	SOD1_2	59.0	IMR90p2
82.0	E11	62.69	SOD1_2	59.0	IMR90p2
82.5	E11	44.32	SOD1_2	59.0	IMR90p2
83.0	E11	26.82	SOD1_2	59.0	IMR90p2
83.5	E11	11.46	SOD1_2	59.0	IMR90p2
84.0	E11	3.98	SOD1_2	59.0	IMR90p2
84.5	E11	2.83	SOD1_2	59.0	IMR90p2
85.0	E11	2.24	SOD1_2	59.0	IMR90p2
85.5	E11	2.28	SOD1_2	59.0	IMR90p2
86.0	E11	2.6	SOD1_2	59.0	IMR90p2
86.5	E11	2.63	SOD1_2	59.0	IMR90p2
87.0	E11	2.88	SOD1_2	59.0	IMR90p2
87.5	E11	2.96	SOD1_2	59.0	IMR90p2
88.0	E11	2.39	SOD1_2	59.0	IMR90p2
88.5	E11	2.02	SOD1_2	59.0	IMR90p2
89.0	E11	1.86	SOD1_2	59.0	IMR90p2
89.5	E11	1.48	SOD1_2	59.0	IMR90p2
90.0	E11	1.09	SOD1_2	59.0	IMR90p2
90.5	E11	1.02	SOD1_2	59.0	IMR90p2
91.0	E11	1.02	SOD1_2	59.0	IMR90p2
91.5	E11	1.57	SOD1_2	59.0	IMR90p2
92.0	E11	2.26	SOD1_2	59.0	IMR90p2
92.5	E11	2.72	SOD1_2	59.0	IMR90p2
93.0	E11	3.04	SOD1_2	59.0	IMR90p2
93.5	E11	2.91	SOD1_2	59.0	IMR90p2
94.0	E11	2.6	SOD1_2	59.0	IMR90p2
94.5	E11	1.94	SOD1_2	59.0	IMR90p2
95.0	E11	0.58	SOD1_2	59.0	IMR90p2
55.0	F11	8.13	SOD1_2	57.0	IMR90p2
55.5	F11	17.62	SOD1_2	57.0	IMR90p2
56.0	F11	16.27	SOD1_2	57.0	IMR90p2
56.5	F11	16.27	SOD1_2	57.0	IMR90p2
57.0	F11	16.27	SOD1_2	57.0	IMR90p2
57.5	F11	15.96	SOD1_2	57.0	IMR90p2
58.0	F11	17.88	SOD1_2	57.0	IMR90p2
58.5	F11	21.72	SOD1_2	57.0	IMR90p2
59.0	F11	24.13	SOD1_2	57.0	IMR90p2
59.5	F11	26.23	SOD1_2	57.0	IMR90p2
60.0	F11	27.71	SOD1_2	57.0	IMR90p2
60.5	F11	28.2	SOD1_2	57.0	IMR90p2
61.0	F11	28.42	SOD1_2	57.0	IMR90p2
61.5	F11	27.92	SOD1_2	57.0	IMR90p2
62.0	F11	26.54	SOD1_2	57.0	IMR90p2
62.5	F11	25.76	SOD1_2	57.0	IMR90p2
63.0	F11	25.78	SOD1_2	57.0	IMR90p2
63.5	F11	26.32	SOD1_2	57.0	IMR90p2
64.0	F11	28.58	SOD1_2	57.0	IMR90p2
64.5	F11	34.32	SOD1_2	57.0	IMR90p2
65.0	F11	43.12	SOD1_2	57.0	IMR90p2
65.5	F11	54.21	SOD1_2	57.0	IMR90p2
66.0	F11	67.07	SOD1_2	57.0	IMR90p2
66.5	F11	80.48	SOD1_2	57.0	IMR90p2
67.0	F11	91.46	SOD1_2	57.0	IMR90p2
67.5	F11	99.11	SOD1_2	57.0	IMR90p2
68.0	F11	104.51	SOD1_2	57.0	IMR90p2
68.5	F11	107.68	SOD1_2	57.0	IMR90p2
69.0	F11	110.39	SOD1_2	57.0	IMR90p2
69.5	F11	114.96	SOD1_2	57.0	IMR90p2
70.0	F11	123.28	SOD1_2	57.0	IMR90p2
70.5	F11	136.69	SOD1_2	57.0	IMR90p2
71.0	F11	156.47	SOD1_2	57.0	IMR90p2
71.5	F11	180.74	SOD1_2	57.0	IMR90p2
72.0	F11	207.66	SOD1_2	57.0	IMR90p2
72.5	F11	233.1	SOD1_2	57.0	IMR90p2
73.0	F11	252.31	SOD1_2	57.0	IMR90p2
73.5	F11	263.35	SOD1_2	57.0	IMR90p2
74.0	F11	265.29	SOD1_2	57.0	IMR90p2
74.5	F11	257.72	SOD1_2	57.0	IMR90p2
75.0	F11	242.66	SOD1_2	57.0	IMR90p2
75.5	F11	221.97	SOD1_2	57.0	IMR90p2
76.0	F11	195.33	SOD1_2	57.0	IMR90p2
76.5	F11	164.86	SOD1_2	57.0	IMR90p2
77.0	F11	133.21	SOD1_2	57.0	IMR90p2
77.5	F11	102.62	SOD1_2	57.0	IMR90p2
78.0	F11	76.13	SOD1_2	57.0	IMR90p2
78.5	F11	56.36	SOD1_2	57.0	IMR90p2
79.0	F11	45.98	SOD1_2	57.0	IMR90p2
79.5	F11	43.2	SOD1_2	57.0	IMR90p2
80.0	F11	43.52	SOD1_2	57.0	IMR90p2
80.5	F11	45.05	SOD1_2	57.0	IMR90p2
81.0	F11	46.3	SOD1_2	57.0	IMR90p2
81.5	F11	41.41	SOD1_2	57.0	IMR90p2
82.0	F11	31.33	SOD1_2	57.0	IMR90p2
82.5	F11	22.08	SOD1_2	57.0	IMR90p2
83.0	F11	13.94	SOD1_2	57.0	IMR90p2
83.5	F11	6.82	SOD1_2	57.0	IMR90p2
84.0	F11	3.53	SOD1_2	57.0	IMR90p2
84.5	F11	3.61	SOD1_2	57.0	IMR90p2
85.0	F11	3.77	SOD1_2	57.0	IMR90p2
85.5	F11	3.53	SOD1_2	57.0	IMR90p2
86.0	F11	2.99	SOD1_2	57.0	IMR90p2
86.5	F11	2.76	SOD1_2	57.0	IMR90p2
87.0	F11	2.63	SOD1_2	57.0	IMR90p2
87.5	F11	2.38	SOD1_2	57.0	IMR90p2
88.0	F11	2.31	SOD1_2	57.0	IMR90p2
88.5	F11	3.0	SOD1_2	57.0	IMR90p2
89.0	F11	2.98	SOD1_2	57.0	IMR90p2
89.5	F11	2.22	SOD1_2	57.0	IMR90p2
90.0	F11	1.94	SOD1_2	57.0	IMR90p2
90.5	F11	1.78	SOD1_2	57.0	IMR90p2
91.0	F11	1.05	SOD1_2	57.0	IMR90p2
91.5	F11	0.83	SOD1_2	57.0	IMR90p2
92.0	F11	1.3	SOD1_2	57.0	IMR90p2
92.5	F11	1.36	SOD1_2	57.0	IMR90p2
93.0	F11	1.51	SOD1_2	57.0	IMR90p2
93.5	F11	1.77	SOD1_2	57.0	IMR90p2
94.0	F11	1.77	SOD1_2	57.0	IMR90p2
94.5	F11	1.74	SOD1_2	57.0	IMR90p2
95.0	F11	0.74	SOD1_2	57.0	IMR90p2
55.0	G11	10.34	SOD1_2	55.7	IMR90p2
55.5	G11	22.41	SOD1_2	55.7	IMR90p2
56.0	G11	20.68	SOD1_2	55.7	IMR90p2
56.5	G11	20.68	SOD1_2	55.7	IMR90p2
57.0	G11	20.68	SOD1_2	55.7	IMR90p2
57.5	G11	20.37	SOD1_2	55.7	IMR90p2
58.0	G11	22.36	SOD1_2	55.7	IMR90p2
58.5	G11	25.91	SOD1_2	55.7	IMR90p2
59.0	G11	28.13	SOD1_2	55.7	IMR90p2
59.5	G11	29.53	SOD1_2	55.7	IMR90p2
60.0	G11	31.04	SOD1_2	55.7	IMR90p2
60.5	G11	32.41	SOD1_2	55.7	IMR90p2
61.0	G11	32.85	SOD1_2	55.7	IMR90p2
61.5	G11	32.37	SOD1_2	55.7	IMR90p2
62.0	G11	31.21	SOD1_2	55.7	IMR90p2
62.5	G11	30.03	SOD1_2	55.7	IMR90p2
63.0	G11	29.0	SOD1_2	55.7	IMR90p2
63.5	G11	29.07	SOD1_2	55.7	IMR90p2
64.0	G11	30.31	SOD1_2	55.7	IMR90p2
64.5	G11	34.22	SOD1_2	55.7	IMR90p2
65.0	G11	40.7	SOD1_2	55.7	IMR90p2
65.5	G11	49.38	SOD1_2	55.7	IMR90p2
66.0	G11	60.26	SOD1_2	55.7	IMR90p2
66.5	G11	73.05	SOD1_2	55.7	IMR90p2
67.0	G11	84.26	SOD1_2	55.7	IMR90p2
67.5	G11	92.6	SOD1_2	55.7	IMR90p2
68.0	G11	99.84	SOD1_2	55.7	IMR90p2
68.5	G11	104.53	SOD1_2	55.7	IMR90p2
69.0	G11	106.69	SOD1_2	55.7	IMR90p2
69.5	G11	110.33	SOD1_2	55.7	IMR90p2
70.0	G11	118.35	SOD1_2	55.7	IMR90p2
70.5	G11	129.87	SOD1_2	55.7	IMR90p2
71.0	G11	146.8	SOD1_2	55.7	IMR90p2
71.5	G11	169.82	SOD1_2	55.7	IMR90p2
72.0	G11	195.85	SOD1_2	55.7	IMR90p2
72.5	G11	220.29	SOD1_2	55.7	IMR90p2
73.0	G11	241.1	SOD1_2	55.7	IMR90p2
73.5	G11	256.07	SOD1_2	55.7	IMR90p2
74.0	G11	262.04	SOD1_2	55.7	IMR90p2
74.5	G11	257.68	SOD1_2	55.7	IMR90p2
75.0	G11	244.5	SOD1_2	55.7	IMR90p2
75.5	G11	222.72	SOD1_2	55.7	IMR90p2
76.0	G11	192.14	SOD1_2	55.7	IMR90p2
76.5	G11	156.94	SOD1_2	55.7	IMR90p2
77.0	G11	121.48	SOD1_2	55.7	IMR90p2
77.5	G11	88.36	SOD1_2	55.7	IMR90p2
78.0	G11	60.62	SOD1_2	55.7	IMR90p2
78.5	G11	40.7	SOD1_2	55.7	IMR90p2
79.0	G11	29.24	SOD1_2	55.7	IMR90p2
79.5	G11	24.75	SOD1_2	55.7	IMR90p2
80.0	G11	23.49	SOD1_2	55.7	IMR90p2
80.5	G11	23.97	SOD1_2	55.7	IMR90p2
81.0	G11	25.46	SOD1_2	55.7	IMR90p2
81.5	G11	23.53	SOD1_2	55.7	IMR90p2
82.0	G11	18.11	SOD1_2	55.7	IMR90p2
82.5	G11	13.75	SOD1_2	55.7	IMR90p2
83.0	G11	9.75	SOD1_2	55.7	IMR90p2
83.5	G11	5.68	SOD1_2	55.7	IMR90p2
84.0	G11	3.97	SOD1_2	55.7	IMR90p2
84.5	G11	4.18	SOD1_2	55.7	IMR90p2
85.0	G11	4.17	SOD1_2	55.7	IMR90p2
85.5	G11	4.08	SOD1_2	55.7	IMR90p2
86.0	G11	3.9	SOD1_2	55.7	IMR90p2
86.5	G11	3.99	SOD1_2	55.7	IMR90p2
87.0	G11	4.03	SOD1_2	55.7	IMR90p2
87.5	G11	3.42	SOD1_2	55.7	IMR90p2
88.0	G11	3.06	SOD1_2	55.7	IMR90p2
88.5	G11	2.84	SOD1_2	55.7	IMR90p2
89.0	G11	2.18	SOD1_2	55.7	IMR90p2
89.5	G11	1.88	SOD1_2	55.7	IMR90p2
90.0	G11	1.88	SOD1_2	55.7	IMR90p2
90.5	G11	1.43	SOD1_2	55.7	IMR90p2
91.0	G11	1.59	SOD1_2	55.7	IMR90p2
91.5	G11	2.09	SOD1_2	55.7	IMR90p2
92.0	G11	1.86	SOD1_2	55.7	IMR90p2
92.5	G11	1.73	SOD1_2	55.7	IMR90p2
93.0	G11	2.15	SOD1_2	55.7	IMR90p2
93.5	G11	1.77	SOD1_2	55.7	IMR90p2
94.0	G11	1.38	SOD1_2	55.7	IMR90p2
94.5	G11	1.04	SOD1_2	55.7	IMR90p2
95.0	G11	0.22	SOD1_2	55.7	IMR90p2
55.0	H11	7.54	SOD1_2	55.0	IMR90p2
55.5	H11	16.34	SOD1_2	55.0	IMR90p2
56.0	H11	15.08	SOD1_2	55.0	IMR90p2
56.5	H11	15.08	SOD1_2	55.0	IMR90p2
57.0	H11	15.08	SOD1_2	55.0	IMR90p2
57.5	H11	14.75	SOD1_2	55.0	IMR90p2
58.0	H11	16.82	SOD1_2	55.0	IMR90p2
58.5	H11	20.91	SOD1_2	55.0	IMR90p2
59.0	H11	23.53	SOD1_2	55.0	IMR90p2
59.5	H11	25.36	SOD1_2	55.0	IMR90p2
60.0	H11	26.63	SOD1_2	55.0	IMR90p2
60.5	H11	27.54	SOD1_2	55.0	IMR90p2
61.0	H11	28.05	SOD1_2	55.0	IMR90p2
61.5	H11	28.06	SOD1_2	55.0	IMR90p2
62.0	H11	27.85	SOD1_2	55.0	IMR90p2
62.5	H11	28.08	SOD1_2	55.0	IMR90p2
63.0	H11	28.86	SOD1_2	55.0	IMR90p2
63.5	H11	30.36	SOD1_2	55.0	IMR90p2
64.0	H11	33.92	SOD1_2	55.0	IMR90p2
64.5	H11	40.15	SOD1_2	55.0	IMR90p2
65.0	H11	47.74	SOD1_2	55.0	IMR90p2
65.5	H11	56.44	SOD1_2	55.0	IMR90p2
66.0	H11	66.83	SOD1_2	55.0	IMR90p2
66.5	H11	76.83	SOD1_2	55.0	IMR90p2
67.0	H11	84.68	SOD1_2	55.0	IMR90p2
67.5	H11	90.96	SOD1_2	55.0	IMR90p2
68.0	H11	95.49	SOD1_2	55.0	IMR90p2
68.5	H11	97.57	SOD1_2	55.0	IMR90p2
69.0	H11	99.02	SOD1_2	55.0	IMR90p2
69.5	H11	101.97	SOD1_2	55.0	IMR90p2
70.0	H11	108.3	SOD1_2	55.0	IMR90p2
70.5	H11	119.73	SOD1_2	55.0	IMR90p2
71.0	H11	137.46	SOD1_2	55.0	IMR90p2
71.5	H11	160.5	SOD1_2	55.0	IMR90p2
72.0	H11	186.32	SOD1_2	55.0	IMR90p2
72.5	H11	211.69	SOD1_2	55.0	IMR90p2
73.0	H11	233.25	SOD1_2	55.0	IMR90p2
73.5	H11	247.68	SOD1_2	55.0	IMR90p2
74.0	H11	252.74	SOD1_2	55.0	IMR90p2
74.5	H11	247.4	SOD1_2	55.0	IMR90p2
75.0	H11	231.97	SOD1_2	55.0	IMR90p2
75.5	H11	207.22	SOD1_2	55.0	IMR90p2
76.0	H11	175.14	SOD1_2	55.0	IMR90p2
76.5	H11	139.89	SOD1_2	55.0	IMR90p2
77.0	H11	105.54	SOD1_2	55.0	IMR90p2
77.5	H11	74.84	SOD1_2	55.0	IMR90p2
78.0	H11	50.47	SOD1_2	55.0	IMR90p2
78.5	H11	33.74	SOD1_2	55.0	IMR90p2
79.0	H11	23.83	SOD1_2	55.0	IMR90p2
79.5	H11	19.45	SOD1_2	55.0	IMR90p2
80.0	H11	18.58	SOD1_2	55.0	IMR90p2
80.5	H11	18.76	SOD1_2	55.0	IMR90p2
81.0	H11	18.73	SOD1_2	55.0	IMR90p2
81.5	H11	17.58	SOD1_2	55.0	IMR90p2
82.0	H11	14.54	SOD1_2	55.0	IMR90p2
82.5	H11	10.73	SOD1_2	55.0	IMR90p2
83.0	H11	7.76	SOD1_2	55.0	IMR90p2
83.5	H11	5.87	SOD1_2	55.0	IMR90p2
84.0	H11	4.15	SOD1_2	55.0	IMR90p2
84.5	H11	3.36	SOD1_2	55.0	IMR90p2
85.0	H11	3.22	SOD1_2	55.0	IMR90p2
85.5	H11	2.73	SOD1_2	55.0	IMR90p2
86.0	H11	1.94	SOD1_2	55.0	IMR90p2
86.5	H11	2.23	SOD1_2	55.0	IMR90p2
87.0	H11	2.54	SOD1_2	55.0	IMR90p2
87.5	H11	2.31	SOD1_2	55.0	IMR90p2
88.0	H11	2.58	SOD1_2	55.0	IMR90p2
88.5	H11	2.86	SOD1_2	55.0	IMR90p2
89.0	H11	2.15	SOD1_2	55.0	IMR90p2
89.5	H11	1.5	SOD1_2	55.0	IMR90p2
90.0	H11	2.13	SOD1_2	55.0	IMR90p2
90.5	H11	1.98	SOD1_2	55.0	IMR90p2
91.0	H11	1.24	SOD1_2	55.0	IMR90p2
91.5	H11	1.81	SOD1_2	55.0	IMR90p2
92.0	H11	2.44	SOD1_2	55.0	IMR90p2
92.5	H11	1.52	SOD1_2	55.0	IMR90p2
93.0	H11	1.38	SOD1_2	55.0	IMR90p2
93.5	H11	1.94	SOD1_2	55.0	IMR90p2
94.0	H11	1.25	SOD1_2	55.0	IMR90p2
94.5	H11	1.2	SOD1_2	55.0	IMR90p2
95.0	H11	0.75	SOD1_2	55.0	IMR90p2
55.0	A11	9.8756762427937	SOD1_2	65.0	IMR90p8
55.5	A11	21.3972985260518	SOD1_2	65.0	IMR90p8
56.0	A11	19.7513524855854	SOD1_2	65.0	IMR90p8
56.5	A11	19.7513524855921	SOD1_2	65.0	IMR90p8
57.0	A11	19.7513524855414	SOD1_2	65.0	IMR90p8
57.5	A11	19.4071251680037	SOD1_2	65.0	IMR90p8
58.0	A11	21.8179321470533	SOD1_2	65.0	IMR90p8
58.5	A11	24.2296427322349	SOD1_2	65.0	IMR90p8
59.0	A11	23.7523581026994	SOD1_2	65.0	IMR90p8
59.5	A11	23.8743568652849	SOD1_2	65.0	IMR90p8
60.0	A11	25.2625718147183	SOD1_2	65.0	IMR90p8
60.5	A11	26.6726079857399	SOD1_2	65.0	IMR90p8
61.0	A11	27.3024547869087	SOD1_2	65.0	IMR90p8
61.5	A11	29.0982060861626	SOD1_2	65.0	IMR90p8
62.0	A11	31.1403784159818	SOD1_2	65.0	IMR90p8
62.5	A11	32.329606678987	SOD1_2	65.0	IMR90p8
63.0	A11	33.6243251348118	SOD1_2	65.0	IMR90p8
63.5	A11	36.9497852226032	SOD1_2	65.0	IMR90p8
64.0	A11	41.8938507866014	SOD1_2	65.0	IMR90p8
64.5	A11	49.3446887979326	SOD1_2	65.0	IMR90p8
65.0	A11	60.1225307454145	SOD1_2	65.0	IMR90p8
65.5	A11	73.0249038285718	SOD1_2	65.0	IMR90p8
66.0	A11	86.8675785440776	SOD1_2	65.0	IMR90p8
66.5	A11	98.5603001286128	SOD1_2	65.0	IMR90p8
67.0	A11	106.747187451661	SOD1_2	65.0	IMR90p8
67.5	A11	113.02041422797	SOD1_2	65.0	IMR90p8
68.0	A11	115.720770672894	SOD1_2	65.0	IMR90p8
68.5	A11	115.549832776174	SOD1_2	65.0	IMR90p8
69.0	A11	117.081927280678	SOD1_2	65.0	IMR90p8
69.5	A11	119.238633807284	SOD1_2	65.0	IMR90p8
70.0	A11	120.185951345833	SOD1_2	65.0	IMR90p8
70.5	A11	122.908645027568	SOD1_2	65.0	IMR90p8
71.0	A11	126.590612241447	SOD1_2	65.0	IMR90p8
71.5	A11	128.385937972727	SOD1_2	65.0	IMR90p8
72.0	A11	130.821251188976	SOD1_2	65.0	IMR90p8
72.5	A11	134.488488174589	SOD1_2	65.0	IMR90p8
73.0	A11	137.117917338406	SOD1_2	65.0	IMR90p8
73.5	A11	138.73182842315	SOD1_2	65.0	IMR90p8
74.0	A11	140.312553210106	SOD1_2	65.0	IMR90p8
74.5	A11	140.012246742022	SOD1_2	65.0	IMR90p8
75.0	A11	137.905475732291	SOD1_2	65.0	IMR90p8
75.5	A11	134.818785740091	SOD1_2	65.0	IMR90p8
76.0	A11	130.872516868649	SOD1_2	65.0	IMR90p8
76.5	A11	126.987291464959	SOD1_2	65.0	IMR90p8
77.0	A11	123.559088238082	SOD1_2	65.0	IMR90p8
77.5	A11	121.279841443053	SOD1_2	65.0	IMR90p8
78.0	A11	123.740787771014	SOD1_2	65.0	IMR90p8
78.5	A11	148.73656122966	SOD1_2	65.0	IMR90p8
79.0	A11	223.526934102999	SOD1_2	65.0	IMR90p8
79.5	A11	329.859879186137	SOD1_2	65.0	IMR90p8
80.0	A11	431.456287559932	SOD1_2	65.0	IMR90p8
80.5	A11	519.822901592261	SOD1_2	65.0	IMR90p8
81.0	A11	561.307748397246	SOD1_2	65.0	IMR90p8
81.5	A11	499.176832697545	SOD1_2	65.0	IMR90p8
82.0	A11	370.474142751895	SOD1_2	65.0	IMR90p8
82.5	A11	244.295791248827	SOD1_2	65.0	IMR90p8
83.0	A11	128.223430200388	SOD1_2	65.0	IMR90p8
83.5	A11	38.2849690585325	SOD1_2	65.0	IMR90p8
84.0	A11	2.07829579612917	SOD1_2	65.0	IMR90p8
84.5	A11	1.14381342139149	SOD1_2	65.0	IMR90p8
85.0	A11	2.21218394663987	SOD1_2	65.0	IMR90p8
85.5	A11	2.7671596265759	SOD1_2	65.0	IMR90p8
86.0	A11	2.67186683542332	SOD1_2	65.0	IMR90p8
86.5	A11	3.03766422145208	SOD1_2	65.0	IMR90p8
87.0	A11	3.48784259895979	SOD1_2	65.0	IMR90p8
87.5	A11	3.42330186045604	SOD1_2	65.0	IMR90p8
88.0	A11	3.10177069017846	SOD1_2	65.0	IMR90p8
88.5	A11	2.52086333025795	SOD1_2	65.0	IMR90p8
89.0	A11	1.67850099758243	SOD1_2	65.0	IMR90p8
89.5	A11	1.4514935458464	SOD1_2	65.0	IMR90p8
90.0	A11	1.6322644570792	SOD1_2	65.0	IMR90p8
90.5	A11	1.48814042742629	SOD1_2	65.0	IMR90p8
91.0	A11	2.06419947729091	SOD1_2	65.0	IMR90p8
91.5	A11	2.53335700140821	SOD1_2	65.0	IMR90p8
92.0	A11	1.99724721810406	SOD1_2	65.0	IMR90p8
92.5	A11	1.53756253404384	SOD1_2	65.0	IMR90p8
93.0	A11	1.25977028149151	SOD1_2	65.0	IMR90p8
93.5	A11	0.96315408148206	SOD1_2	65.0	IMR90p8
94.0	A11	0.790979837376199	SOD1_2	65.0	IMR90p8
94.5	A11	1.80212116793155	SOD1_2	65.0	IMR90p8
95.0	A11	1.28532205391957	SOD1_2	65.0	IMR90p8
55.0	B11	6.76354346154358	SOD1_2	64.5	IMR90p8
55.5	B11	14.6543441666772	SOD1_2	64.5	IMR90p8
56.0	B11	13.5270869230867	SOD1_2	64.5	IMR90p8
56.5	B11	13.5270869230847	SOD1_2	64.5	IMR90p8
57.0	B11	13.527086923096	SOD1_2	64.5	IMR90p8
57.5	B11	13.3719860990933	SOD1_2	64.5	IMR90p8
58.0	B11	14.3498784947816	SOD1_2	64.5	IMR90p8
58.5	B11	16.0137222736188	SOD1_2	64.5	IMR90p8
59.0	B11	17.7856371439203	SOD1_2	64.5	IMR90p8
59.5	B11	19.163277302632	SOD1_2	64.5	IMR90p8
60.0	B11	20.6880258411229	SOD1_2	64.5	IMR90p8
60.5	B11	22.5657532409675	SOD1_2	64.5	IMR90p8
61.0	B11	24.5046991323904	SOD1_2	64.5	IMR90p8
61.5	B11	26.1954136365524	SOD1_2	64.5	IMR90p8
62.0	B11	28.7076918594618	SOD1_2	64.5	IMR90p8
62.5	B11	31.6545930406119	SOD1_2	64.5	IMR90p8
63.0	B11	34.187767314458	SOD1_2	64.5	IMR90p8
63.5	B11	38.0804643808094	SOD1_2	64.5	IMR90p8
64.0	B11	43.8742733410074	SOD1_2	64.5	IMR90p8
64.5	B11	51.3899232343712	SOD1_2	64.5	IMR90p8
65.0	B11	60.8582514937341	SOD1_2	64.5	IMR90p8
65.5	B11	72.9538921916761	SOD1_2	64.5	IMR90p8
66.0	B11	85.1430716094983	SOD1_2	64.5	IMR90p8
66.5	B11	96.079315329276	SOD1_2	64.5	IMR90p8
67.0	B11	105.102788429904	SOD1_2	64.5	IMR90p8
67.5	B11	111.95507468119	SOD1_2	64.5	IMR90p8
68.0	B11	115.921222081452	SOD1_2	64.5	IMR90p8
68.5	B11	117.780816354918	SOD1_2	64.5	IMR90p8
69.0	B11	118.634195438649	SOD1_2	64.5	IMR90p8
69.5	B11	119.33589653821	SOD1_2	64.5	IMR90p8
70.0	B11	120.17848117954	SOD1_2	64.5	IMR90p8
70.5	B11	121.437857624024	SOD1_2	64.5	IMR90p8
71.0	B11	123.606104394673	SOD1_2	64.5	IMR90p8
71.5	B11	126.307694764555	SOD1_2	64.5	IMR90p8
72.0	B11	128.79571539295	SOD1_2	64.5	IMR90p8
72.5	B11	130.777900786584	SOD1_2	64.5	IMR90p8
73.0	B11	132.626944662664	SOD1_2	64.5	IMR90p8
73.5	B11	134.41066771323	SOD1_2	64.5	IMR90p8
74.0	B11	135.940683002395	SOD1_2	64.5	IMR90p8
74.5	B11	137.164579133148	SOD1_2	64.5	IMR90p8
75.0	B11	137.88677396889	SOD1_2	64.5	IMR90p8
75.5	B11	137.487927214754	SOD1_2	64.5	IMR90p8
76.0	B11	135.354625213896	SOD1_2	64.5	IMR90p8
76.5	B11	131.512980861243	SOD1_2	64.5	IMR90p8
77.0	B11	127.466349223536	SOD1_2	64.5	IMR90p8
77.5	B11	125.211465587434	SOD1_2	64.5	IMR90p8
78.0	B11	127.877039750107	SOD1_2	64.5	IMR90p8
78.5	B11	157.045814113755	SOD1_2	64.5	IMR90p8
79.0	B11	236.233783692439	SOD1_2	64.5	IMR90p8
79.5	B11	338.610417116481	SOD1_2	64.5	IMR90p8
80.0	B11	432.460102168249	SOD1_2	64.5	IMR90p8
80.5	B11	512.903577960277	SOD1_2	64.5	IMR90p8
81.0	B11	538.197500544309	SOD1_2	64.5	IMR90p8
81.5	B11	462.102571115154	SOD1_2	64.5	IMR90p8
82.0	B11	334.79958502881	SOD1_2	64.5	IMR90p8
82.5	B11	215.577542193121	SOD1_2	64.5	IMR90p8
83.0	B11	106.591775565071	SOD1_2	64.5	IMR90p8
83.5	B11	27.1636472576383	SOD1_2	64.5	IMR90p8
84.0	B11	0.435060770621476	SOD1_2	64.5	IMR90p8
84.5	B11	2.63079480677192	SOD1_2	64.5	IMR90p8
85.0	B11	3.83755695241291	SOD1_2	64.5	IMR90p8
85.5	B11	3.84209931284965	SOD1_2	64.5	IMR90p8
86.0	B11	4.02176148450201	SOD1_2	64.5	IMR90p8
86.5	B11	4.18384005860111	SOD1_2	64.5	IMR90p8
87.0	B11	3.48910103936055	SOD1_2	64.5	IMR90p8
87.5	B11	2.74589485922979	SOD1_2	64.5	IMR90p8
88.0	B11	2.48511261208807	SOD1_2	64.5	IMR90p8
88.5	B11	2.42617205640897	SOD1_2	64.5	IMR90p8
89.0	B11	2.41582092142937	SOD1_2	64.5	IMR90p8
89.5	B11	2.45513390906495	SOD1_2	64.5	IMR90p8
90.0	B11	2.80064298047569	SOD1_2	64.5	IMR90p8
90.5	B11	2.58693339360474	SOD1_2	64.5	IMR90p8
91.0	B11	2.18656520074097	SOD1_2	64.5	IMR90p8
91.5	B11	1.88425603175347	SOD1_2	64.5	IMR90p8
92.0	B11	1.89011176553595	SOD1_2	64.5	IMR90p8
92.5	B11	1.91405108710023	SOD1_2	64.5	IMR90p8
93.0	B11	2.09322870681086	SOD1_2	64.5	IMR90p8
93.5	B11	2.70440451359701	SOD1_2	64.5	IMR90p8
94.0	B11	2.90692281491829	SOD1_2	64.5	IMR90p8
94.5	B11	3.97639060303163	SOD1_2	64.5	IMR90p8
95.0	B11	2.16097652883263	SOD1_2	64.5	IMR90p8
55.0	C11	7.55461056803631	SOD1_2	63.3	IMR90p8
55.5	C11	16.3683228974119	SOD1_2	63.3	IMR90p8
56.0	C11	15.1092211360716	SOD1_2	63.3	IMR90p8
56.5	C11	15.1092211360564	SOD1_2	63.3	IMR90p8
57.0	C11	15.1092211361811	SOD1_2	63.3	IMR90p8
57.5	C11	15.1248277568639	SOD1_2	63.3	IMR90p8
58.0	C11	14.9663090321475	SOD1_2	63.3	IMR90p8
58.5	C11	15.2462482873574	SOD1_2	63.3	IMR90p8
59.0	C11	15.1047072008179	SOD1_2	63.3	IMR90p8
59.5	C11	16.0177216631471	SOD1_2	63.3	IMR90p8
60.0	C11	17.7201485768898	SOD1_2	63.3	IMR90p8
60.5	C11	19.3852184240405	SOD1_2	63.3	IMR90p8
61.0	C11	20.4108646544048	SOD1_2	63.3	IMR90p8
61.5	C11	22.3875528487513	SOD1_2	63.3	IMR90p8
62.0	C11	24.4025444719072	SOD1_2	63.3	IMR90p8
62.5	C11	27.5765623522524	SOD1_2	63.3	IMR90p8
63.0	C11	32.6683476894325	SOD1_2	63.3	IMR90p8
63.5	C11	37.7827733141938	SOD1_2	63.3	IMR90p8
64.0	C11	42.6531689069715	SOD1_2	63.3	IMR90p8
64.5	C11	49.0310173471171	SOD1_2	63.3	IMR90p8
65.0	C11	56.654436803487	SOD1_2	63.3	IMR90p8
65.5	C11	65.6615383295435	SOD1_2	63.3	IMR90p8
66.0	C11	77.0374203288306	SOD1_2	63.3	IMR90p8
66.5	C11	86.9167398347332	SOD1_2	63.3	IMR90p8
67.0	C11	95.8708759986622	SOD1_2	63.3	IMR90p8
67.5	C11	104.031596827412	SOD1_2	63.3	IMR90p8
68.0	C11	109.586762553102	SOD1_2	63.3	IMR90p8
68.5	C11	112.395801680132	SOD1_2	63.3	IMR90p8
69.0	C11	116.015167223783	SOD1_2	63.3	IMR90p8
69.5	C11	119.085345282132	SOD1_2	63.3	IMR90p8
70.0	C11	121.604763661221	SOD1_2	63.3	IMR90p8
70.5	C11	125.275599801603	SOD1_2	63.3	IMR90p8
71.0	C11	130.562379211262	SOD1_2	63.3	IMR90p8
71.5	C11	137.457281788141	SOD1_2	63.3	IMR90p8
72.0	C11	145.277641356912	SOD1_2	63.3	IMR90p8
72.5	C11	151.587736743391	SOD1_2	63.3	IMR90p8
73.0	C11	156.033392302159	SOD1_2	63.3	IMR90p8
73.5	C11	158.717702472955	SOD1_2	63.3	IMR90p8
74.0	C11	156.965154723376	SOD1_2	63.3	IMR90p8
74.5	C11	151.474594044986	SOD1_2	63.3	IMR90p8
75.0	C11	145.413649079277	SOD1_2	63.3	IMR90p8
75.5	C11	138.786029473028	SOD1_2	63.3	IMR90p8
76.0	C11	131.286868441351	SOD1_2	63.3	IMR90p8
76.5	C11	124.872339947138	SOD1_2	63.3	IMR90p8
77.0	C11	119.967505576275	SOD1_2	63.3	IMR90p8
77.5	C11	117.022160444957	SOD1_2	63.3	IMR90p8
78.0	C11	117.87772117205	SOD1_2	63.3	IMR90p8
78.5	C11	138.952908441504	SOD1_2	63.3	IMR90p8
79.0	C11	205.821771222008	SOD1_2	63.3	IMR90p8
79.5	C11	299.605171884276	SOD1_2	63.3	IMR90p8
80.0	C11	387.2095342345	SOD1_2	63.3	IMR90p8
80.5	C11	463.805851888897	SOD1_2	63.3	IMR90p8
81.0	C11	498.030468658964	SOD1_2	63.3	IMR90p8
81.5	C11	438.824091797331	SOD1_2	63.3	IMR90p8
82.0	C11	323.028004469897	SOD1_2	63.3	IMR90p8
82.5	C11	212.263587347084	SOD1_2	63.3	IMR90p8
83.0	C11	110.365939221183	SOD1_2	63.3	IMR90p8
83.5	C11	31.8581170253005	SOD1_2	63.3	IMR90p8
84.0	C11	1.64638628532651	SOD1_2	63.3	IMR90p8
84.5	C11	1.82122328117453	SOD1_2	63.3	IMR90p8
85.0	C11	2.60195055142265	SOD1_2	63.3	IMR90p8
85.5	C11	2.80396014166581	SOD1_2	63.3	IMR90p8
86.0	C11	2.45497129866271	SOD1_2	63.3	IMR90p8
86.5	C11	2.54593147250586	SOD1_2	63.3	IMR90p8
87.0	C11	2.55947744023939	SOD1_2	63.3	IMR90p8
87.5	C11	1.99938235012809	SOD1_2	63.3	IMR90p8
88.0	C11	1.56650566777262	SOD1_2	63.3	IMR90p8
88.5	C11	1.53973635500665	SOD1_2	63.3	IMR90p8
89.0	C11	1.55914460876096	SOD1_2	63.3	IMR90p8
89.5	C11	1.69280274884346	SOD1_2	63.3	IMR90p8
90.0	C11	2.18144974965884	SOD1_2	63.3	IMR90p8
90.5	C11	2.34896578406818	SOD1_2	63.3	IMR90p8
91.0	C11	2.61919395859769	SOD1_2	63.3	IMR90p8
91.5	C11	2.77049866206841	SOD1_2	63.3	IMR90p8
92.0	C11	2.58030033806136	SOD1_2	63.3	IMR90p8
92.5	C11	2.19274877365365	SOD1_2	63.3	IMR90p8
93.0	C11	1.90524528845168	SOD1_2	63.3	IMR90p8
93.5	C11	1.6801048961056	SOD1_2	63.3	IMR90p8
94.0	C11	1.3373790844621	SOD1_2	63.3	IMR90p8
94.5	C11	1.67191230618255	SOD1_2	63.3	IMR90p8
95.0	C11	0.959167047483334	SOD1_2	63.3	IMR90p8
55.0	D11	4.29224787609519	SOD1_2	61.4	IMR90p8
55.5	D11	9.2998703982056	SOD1_2	61.4	IMR90p8
56.0	D11	8.58449575218981	SOD1_2	61.4	IMR90p8
56.5	D11	8.58449575218117	SOD1_2	61.4	IMR90p8
57.0	D11	8.5844957522462	SOD1_2	61.4	IMR90p8
57.5	D11	8.35182234285833	SOD1_2	61.4	IMR90p8
58.0	D11	9.69674682740526	SOD1_2	61.4	IMR90p8
58.5	D11	13.1451533119283	SOD1_2	61.4	IMR90p8
59.0	D11	15.9865397097193	SOD1_2	61.4	IMR90p8
59.5	D11	17.1880866745486	SOD1_2	61.4	IMR90p8
60.0	D11	19.0844945113566	SOD1_2	61.4	IMR90p8
60.5	D11	22.0556071797304	SOD1_2	61.4	IMR90p8
61.0	D11	24.0418476086425	SOD1_2	61.4	IMR90p8
61.5	D11	25.9821617648689	SOD1_2	61.4	IMR90p8
62.0	D11	28.6543625487828	SOD1_2	61.4	IMR90p8
62.5	D11	30.79328813341	SOD1_2	61.4	IMR90p8
63.0	D11	33.0703598508881	SOD1_2	61.4	IMR90p8
63.5	D11	35.441440127007	SOD1_2	61.4	IMR90p8
64.0	D11	38.5467804920605	SOD1_2	61.4	IMR90p8
64.5	D11	43.566449672838	SOD1_2	61.4	IMR90p8
65.0	D11	50.5160507375748	SOD1_2	61.4	IMR90p8
65.5	D11	58.3233225418487	SOD1_2	61.4	IMR90p8
66.0	D11	68.304739741323	SOD1_2	61.4	IMR90p8
66.5	D11	79.2678863203191	SOD1_2	61.4	IMR90p8
67.0	D11	87.9935793557786	SOD1_2	61.4	IMR90p8
67.5	D11	95.596379395849	SOD1_2	61.4	IMR90p8
68.0	D11	102.028853835793	SOD1_2	61.4	IMR90p8
68.5	D11	106.310204870938	SOD1_2	61.4	IMR90p8
69.0	D11	109.51312206401	SOD1_2	61.4	IMR90p8
69.5	D11	114.135420394902	SOD1_2	61.4	IMR90p8
70.0	D11	119.297980862602	SOD1_2	61.4	IMR90p8
70.5	D11	125.682878575121	SOD1_2	61.4	IMR90p8
71.0	D11	134.384298536449	SOD1_2	61.4	IMR90p8
71.5	D11	143.529913906442	SOD1_2	61.4	IMR90p8
72.0	D11	151.049864578637	SOD1_2	61.4	IMR90p8
72.5	D11	157.158386992197	SOD1_2	61.4	IMR90p8
73.0	D11	161.431648630214	SOD1_2	61.4	IMR90p8
73.5	D11	161.962712296906	SOD1_2	61.4	IMR90p8
74.0	D11	160.019752770167	SOD1_2	61.4	IMR90p8
74.5	D11	157.00710277601	SOD1_2	61.4	IMR90p8
75.0	D11	151.917237928506	SOD1_2	61.4	IMR90p8
75.5	D11	144.161237165039	SOD1_2	61.4	IMR90p8
76.0	D11	134.731655225135	SOD1_2	61.4	IMR90p8
76.5	D11	125.038886315239	SOD1_2	61.4	IMR90p8
77.0	D11	116.4824908708	SOD1_2	61.4	IMR90p8
77.5	D11	110.170039078841	SOD1_2	61.4	IMR90p8
78.0	D11	107.795280535115	SOD1_2	61.4	IMR90p8
78.5	D11	118.983617881097	SOD1_2	61.4	IMR90p8
79.0	D11	166.045982346348	SOD1_2	61.4	IMR90p8
79.5	D11	238.616536020828	SOD1_2	61.4	IMR90p8
80.0	D11	308.092265967558	SOD1_2	61.4	IMR90p8
80.5	D11	369.993797542506	SOD1_2	61.4	IMR90p8
81.0	D11	406.656244337945	SOD1_2	61.4	IMR90p8
81.5	D11	370.114004623432	SOD1_2	61.4	IMR90p8
82.0	D11	278.136813279345	SOD1_2	61.4	IMR90p8
82.5	D11	187.121865074684	SOD1_2	61.4	IMR90p8
83.0	D11	103.090039766989	SOD1_2	61.4	IMR90p8
83.5	D11	33.3549283645488	SOD1_2	61.4	IMR90p8
84.0	D11	2.21031038504901	SOD1_2	61.4	IMR90p8
84.5	D11	1.17275678608576	SOD1_2	61.4	IMR90p8
85.0	D11	2.37377647516769	SOD1_2	61.4	IMR90p8
85.5	D11	2.47930695033909	SOD1_2	61.4	IMR90p8
86.0	D11	2.42889670205591	SOD1_2	61.4	IMR90p8
86.5	D11	2.82546398638891	SOD1_2	61.4	IMR90p8
87.0	D11	3.00676455092986	SOD1_2	61.4	IMR90p8
87.5	D11	2.4264441147007	SOD1_2	61.4	IMR90p8
88.0	D11	2.28661016555679	SOD1_2	61.4	IMR90p8
88.5	D11	2.67080083245543	SOD1_2	61.4	IMR90p8
89.0	D11	2.51861445280667	SOD1_2	61.4	IMR90p8
89.5	D11	2.25821514433324	SOD1_2	61.4	IMR90p8
90.0	D11	2.56739345057019	SOD1_2	61.4	IMR90p8
90.5	D11	2.74861602712406	SOD1_2	61.4	IMR90p8
91.0	D11	2.57896567094195	SOD1_2	61.4	IMR90p8
91.5	D11	2.74375110503939	SOD1_2	61.4	IMR90p8
92.0	D11	2.92229368284694	SOD1_2	61.4	IMR90p8
92.5	D11	2.56177224066028	SOD1_2	61.4	IMR90p8
93.0	D11	2.39411633811199	SOD1_2	61.4	IMR90p8
93.5	D11	1.60918694592152	SOD1_2	61.4	IMR90p8
94.0	D11	1.03939566240615	SOD1_2	61.4	IMR90p8
94.5	D11	-0.615916828929585	SOD1_2	61.4	IMR90p8
95.0	D11	-1.10698931335946	SOD1_2	61.4	IMR90p8
55.0	E11	-1.34143446863584	SOD1_2	59.0	IMR90p8
55.5	E11	-2.90644134871138	SOD1_2	59.0	IMR90p8
56.0	E11	-2.68286893727191	SOD1_2	59.0	IMR90p8
56.5	E11	-2.68286893727281	SOD1_2	59.0	IMR90p8
57.0	E11	-2.68286893726872	SOD1_2	59.0	IMR90p8
57.5	E11	-2.90511156888329	SOD1_2	59.0	IMR90p8
58.0	E11	-1.49230461781553	SOD1_2	59.0	IMR90p8
58.5	E11	0.794164300136231	SOD1_2	59.0	IMR90p8
59.0	E11	3.35069588500824	SOD1_2	59.0	IMR90p8
59.5	E11	5.69851832075051	SOD1_2	59.0	IMR90p8
60.0	E11	7.02046695047409	SOD1_2	59.0	IMR90p8
60.5	E11	9.08976105781278	SOD1_2	59.0	IMR90p8
61.0	E11	12.8411299291012	SOD1_2	59.0	IMR90p8
61.5	E11	15.0994288916038	SOD1_2	59.0	IMR90p8
62.0	E11	18.1546186643686	SOD1_2	59.0	IMR90p8
62.5	E11	24.0750416937458	SOD1_2	59.0	IMR90p8
63.0	E11	29.3469751310125	SOD1_2	59.0	IMR90p8
63.5	E11	33.6614771011808	SOD1_2	59.0	IMR90p8
64.0	E11	40.9037268822455	SOD1_2	59.0	IMR90p8
64.5	E11	50.5106270858712	SOD1_2	59.0	IMR90p8
65.0	E11	59.3776189464863	SOD1_2	59.0	IMR90p8
65.5	E11	69.5810745219279	SOD1_2	59.0	IMR90p8
66.0	E11	79.5314268528825	SOD1_2	59.0	IMR90p8
66.5	E11	86.7924558285167	SOD1_2	59.0	IMR90p8
67.0	E11	90.4688577031053	SOD1_2	59.0	IMR90p8
67.5	E11	92.2978799116685	SOD1_2	59.0	IMR90p8
68.0	E11	93.5316481298596	SOD1_2	59.0	IMR90p8
68.5	E11	95.636947361796	SOD1_2	59.0	IMR90p8
69.0	E11	99.6494614890144	SOD1_2	59.0	IMR90p8
69.5	E11	107.017031399477	SOD1_2	59.0	IMR90p8
70.0	E11	117.511959189238	SOD1_2	59.0	IMR90p8
70.5	E11	129.448382817497	SOD1_2	59.0	IMR90p8
71.0	E11	143.246455973349	SOD1_2	59.0	IMR90p8
71.5	E11	156.259934253053	SOD1_2	59.0	IMR90p8
72.0	E11	167.018051426243	SOD1_2	59.0	IMR90p8
72.5	E11	175.417865549006	SOD1_2	59.0	IMR90p8
73.0	E11	179.774643920716	SOD1_2	59.0	IMR90p8
73.5	E11	179.455831339925	SOD1_2	59.0	IMR90p8
74.0	E11	176.755410285967	SOD1_2	59.0	IMR90p8
74.5	E11	171.669083171567	SOD1_2	59.0	IMR90p8
75.0	E11	164.042162417666	SOD1_2	59.0	IMR90p8
75.5	E11	156.183237020201	SOD1_2	59.0	IMR90p8
76.0	E11	147.751016218005	SOD1_2	59.0	IMR90p8
76.5	E11	137.664717174122	SOD1_2	59.0	IMR90p8
77.0	E11	126.381911596288	SOD1_2	59.0	IMR90p8
77.5	E11	115.806469660272	SOD1_2	59.0	IMR90p8
78.0	E11	106.042534617643	SOD1_2	59.0	IMR90p8
78.5	E11	103.007078204252	SOD1_2	59.0	IMR90p8
79.0	E11	125.037006391202	SOD1_2	59.0	IMR90p8
79.5	E11	165.620190898661	SOD1_2	59.0	IMR90p8
80.0	E11	204.103035318303	SOD1_2	59.0	IMR90p8
80.5	E11	239.296442126657	SOD1_2	59.0	IMR90p8
81.0	E11	260.956811042315	SOD1_2	59.0	IMR90p8
81.5	E11	234.940987673029	SOD1_2	59.0	IMR90p8
82.0	E11	174.46400582475	SOD1_2	59.0	IMR90p8
82.5	E11	117.159459943025	SOD1_2	59.0	IMR90p8
83.0	E11	64.3407292988226	SOD1_2	59.0	IMR90p8
83.5	E11	20.386287646018	SOD1_2	59.0	IMR90p8
84.0	E11	1.63720021974154	SOD1_2	59.0	IMR90p8
84.5	E11	1.54215560467725	SOD1_2	59.0	IMR90p8
85.0	E11	2.07199850799742	SOD1_2	59.0	IMR90p8
85.5	E11	2.24109607677434	SOD1_2	59.0	IMR90p8
86.0	E11	2.20478354350513	SOD1_2	59.0	IMR90p8
86.5	E11	2.31126312155271	SOD1_2	59.0	IMR90p8
87.0	E11	2.41154928170039	SOD1_2	59.0	IMR90p8
87.5	E11	2.11081998212848	SOD1_2	59.0	IMR90p8
88.0	E11	1.71475864378453	SOD1_2	59.0	IMR90p8
88.5	E11	1.4909597719261	SOD1_2	59.0	IMR90p8
89.0	E11	1.4534669326157	SOD1_2	59.0	IMR90p8
89.5	E11	1.65911398935168	SOD1_2	59.0	IMR90p8
90.0	E11	1.76174956723963	SOD1_2	59.0	IMR90p8
90.5	E11	2.10524468652545	SOD1_2	59.0	IMR90p8
91.0	E11	2.40153509842327	SOD1_2	59.0	IMR90p8
91.5	E11	2.23983477827846	SOD1_2	59.0	IMR90p8
92.0	E11	1.96125148287376	SOD1_2	59.0	IMR90p8
92.5	E11	2.04414371948656	SOD1_2	59.0	IMR90p8
93.0	E11	1.8455255075686	SOD1_2	59.0	IMR90p8
93.5	E11	1.80135894405316	SOD1_2	59.0	IMR90p8
94.0	E11	2.06002425867473	SOD1_2	59.0	IMR90p8
94.5	E11	2.59440185922995	SOD1_2	59.0	IMR90p8
95.0	E11	1.30128932066691	SOD1_2	59.0	IMR90p8
55.0	F11	-3.76505614020232	SOD1_2	57.0	IMR90p8
55.5	F11	-8.15762163710451	SOD1_2	57.0	IMR90p8
56.0	F11	-7.53011228040498	SOD1_2	57.0	IMR90p8
56.5	F11	-7.53011228041407	SOD1_2	57.0	IMR90p8
57.0	F11	-7.53011228034563	SOD1_2	57.0	IMR90p8
57.5	F11	-7.92860166487856	SOD1_2	57.0	IMR90p8
58.0	F11	-5.3428739100558	SOD1_2	57.0	IMR90p8
58.5	F11	-1.29800689161584	SOD1_2	57.0	IMR90p8
59.0	F11	0.687844112511357	SOD1_2	57.0	IMR90p8
59.5	F11	3.11222859523332	SOD1_2	57.0	IMR90p8
60.0	F11	5.82088015175566	SOD1_2	57.0	IMR90p8
60.5	F11	8.30094019898252	SOD1_2	57.0	IMR90p8
61.0	F11	11.1259792598631	SOD1_2	57.0	IMR90p8
61.5	F11	14.3245899171717	SOD1_2	57.0	IMR90p8
62.0	F11	17.8714166491487	SOD1_2	57.0	IMR90p8
62.5	F11	21.4301858841741	SOD1_2	57.0	IMR90p8
63.0	F11	24.8507765138842	SOD1_2	57.0	IMR90p8
63.5	F11	29.0256654704015	SOD1_2	57.0	IMR90p8
64.0	F11	34.709835563703	SOD1_2	57.0	IMR90p8
64.5	F11	41.5462886803228	SOD1_2	57.0	IMR90p8
65.0	F11	50.0393173150584	SOD1_2	57.0	IMR90p8
65.5	F11	60.5027459343697	SOD1_2	57.0	IMR90p8
66.0	F11	70.9242633845965	SOD1_2	57.0	IMR90p8
66.5	F11	79.7301764216619	SOD1_2	57.0	IMR90p8
67.0	F11	86.4158137036261	SOD1_2	57.0	IMR90p8
67.5	F11	90.0837298903226	SOD1_2	57.0	IMR90p8
68.0	F11	91.1595251071838	SOD1_2	57.0	IMR90p8
68.5	F11	91.4821305003155	SOD1_2	57.0	IMR90p8
69.0	F11	91.8760459691288	SOD1_2	57.0	IMR90p8
69.5	F11	93.2783653837538	SOD1_2	57.0	IMR90p8
70.0	F11	97.0359209460167	SOD1_2	57.0	IMR90p8
70.5	F11	103.145328261143	SOD1_2	57.0	IMR90p8
71.0	F11	110.705209896497	SOD1_2	57.0	IMR90p8
71.5	F11	118.823669381625	SOD1_2	57.0	IMR90p8
72.0	F11	126.338048534993	SOD1_2	57.0	IMR90p8
72.5	F11	132.928381304745	SOD1_2	57.0	IMR90p8
73.0	F11	138.104474184469	SOD1_2	57.0	IMR90p8
73.5	F11	142.428626200851	SOD1_2	57.0	IMR90p8
74.0	F11	148.680048741045	SOD1_2	57.0	IMR90p8
74.5	F11	156.846867360611	SOD1_2	57.0	IMR90p8
75.0	F11	163.486699607393	SOD1_2	57.0	IMR90p8
75.5	F11	166.298532354755	SOD1_2	57.0	IMR90p8
76.0	F11	163.261679290077	SOD1_2	57.0	IMR90p8
76.5	F11	151.332217211839	SOD1_2	57.0	IMR90p8
77.0	F11	132.25150563449	SOD1_2	57.0	IMR90p8
77.5	F11	110.877587740593	SOD1_2	57.0	IMR90p8
78.0	F11	91.609783845625	SOD1_2	57.0	IMR90p8
78.5	F11	83.1177994769466	SOD1_2	57.0	IMR90p8
79.0	F11	98.838177156427	SOD1_2	57.0	IMR90p8
79.5	F11	130.100111374363	SOD1_2	57.0	IMR90p8
80.0	F11	160.878843379901	SOD1_2	57.0	IMR90p8
80.5	F11	189.715661285677	SOD1_2	57.0	IMR90p8
81.0	F11	204.423380619811	SOD1_2	57.0	IMR90p8
81.5	F11	180.296884239071	SOD1_2	57.0	IMR90p8
82.0	F11	132.142654712214	SOD1_2	57.0	IMR90p8
82.5	F11	88.4559671981348	SOD1_2	57.0	IMR90p8
83.0	F11	47.6030488566293	SOD1_2	57.0	IMR90p8
83.5	F11	14.6776670300941	SOD1_2	57.0	IMR90p8
84.0	F11	2.28897120982236	SOD1_2	57.0	IMR90p8
84.5	F11	3.1283157014617	SOD1_2	57.0	IMR90p8
85.0	F11	3.4062564583291	SOD1_2	57.0	IMR90p8
85.5	F11	3.36509122470341	SOD1_2	57.0	IMR90p8
86.0	F11	3.16289951379753	SOD1_2	57.0	IMR90p8
86.5	F11	2.94919010264368	SOD1_2	57.0	IMR90p8
87.0	F11	2.65194283460323	SOD1_2	57.0	IMR90p8
87.5	F11	1.80791198325016	SOD1_2	57.0	IMR90p8
88.0	F11	1.84453459594982	SOD1_2	57.0	IMR90p8
88.5	F11	2.65521399391912	SOD1_2	57.0	IMR90p8
89.0	F11	3.21206355661241	SOD1_2	57.0	IMR90p8
89.5	F11	4.0776351098732	SOD1_2	57.0	IMR90p8
90.0	F11	4.51713946533516	SOD1_2	57.0	IMR90p8
90.5	F11	3.91350820051724	SOD1_2	57.0	IMR90p8
91.0	F11	2.984355524541	SOD1_2	57.0	IMR90p8
91.5	F11	2.19768609608877	SOD1_2	57.0	IMR90p8
92.0	F11	1.36754342887934	SOD1_2	57.0	IMR90p8
92.5	F11	1.49747262975302	SOD1_2	57.0	IMR90p8
93.0	F11	2.15229653412558	SOD1_2	57.0	IMR90p8
93.5	F11	2.19674489000994	SOD1_2	57.0	IMR90p8
94.0	F11	2.82642674581751	SOD1_2	57.0	IMR90p8
94.5	F11	2.62325574139635	SOD1_2	57.0	IMR90p8
95.0	F11	0.755381797502139	SOD1_2	57.0	IMR90p8
55.0	G11	-3.28087691852591	SOD1_2	55.7	IMR90p8
55.5	G11	-7.10856665680535	SOD1_2	55.7	IMR90p8
56.0	G11	-6.56175383705113	SOD1_2	55.7	IMR90p8
56.5	G11	-6.56175383705295	SOD1_2	55.7	IMR90p8
57.0	G11	-6.56175383704669	SOD1_2	55.7	IMR90p8
57.5	G11	-6.78383245809084	SOD1_2	55.7	IMR90p8
58.0	G11	-5.45735659115007	SOD1_2	55.7	IMR90p8
58.5	G11	-2.56052411293706	SOD1_2	55.7	IMR90p8
59.0	G11	0.432646281194366	SOD1_2	55.7	IMR90p8
59.5	G11	2.67759484805288	SOD1_2	55.7	IMR90p8
60.0	G11	6.28662090556008	SOD1_2	55.7	IMR90p8
60.5	G11	10.8552359438163	SOD1_2	55.7	IMR90p8
61.0	G11	14.8435515537431	SOD1_2	55.7	IMR90p8
61.5	G11	18.8638022944933	SOD1_2	55.7	IMR90p8
62.0	G11	23.2034191066365	SOD1_2	55.7	IMR90p8
62.5	G11	26.6178164836606	SOD1_2	55.7	IMR90p8
63.0	G11	29.6904216656545	SOD1_2	55.7	IMR90p8
63.5	G11	32.0768781799327	SOD1_2	55.7	IMR90p8
64.0	G11	33.8023116737486	SOD1_2	55.7	IMR90p8
64.5	G11	37.4273536249509	SOD1_2	55.7	IMR90p8
65.0	G11	43.0942796066226	SOD1_2	55.7	IMR90p8
65.5	G11	49.0972362347545	SOD1_2	55.7	IMR90p8
66.0	G11	56.7123741563609	SOD1_2	55.7	IMR90p8
66.5	G11	65.5395310191105	SOD1_2	55.7	IMR90p8
67.0	G11	71.6899646633341	SOD1_2	55.7	IMR90p8
67.5	G11	75.6063581210823	SOD1_2	55.7	IMR90p8
68.0	G11	79.5132229017845	SOD1_2	55.7	IMR90p8
68.5	G11	82.1776642724381	SOD1_2	55.7	IMR90p8
69.0	G11	83.5295625556142	SOD1_2	55.7	IMR90p8
69.5	G11	86.5148351386852	SOD1_2	55.7	IMR90p8
70.0	G11	91.3955013673881	SOD1_2	55.7	IMR90p8
70.5	G11	97.9260326742578	SOD1_2	55.7	IMR90p8
71.0	G11	107.939829132709	SOD1_2	55.7	IMR90p8
71.5	G11	121.850600718787	SOD1_2	55.7	IMR90p8
72.0	G11	137.106190718131	SOD1_2	55.7	IMR90p8
72.5	G11	151.573964141515	SOD1_2	55.7	IMR90p8
73.0	G11	162.033552213973	SOD1_2	55.7	IMR90p8
73.5	G11	165.83362784652	SOD1_2	55.7	IMR90p8
74.0	G11	160.803616211464	SOD1_2	55.7	IMR90p8
74.5	G11	147.989339434834	SOD1_2	55.7	IMR90p8
75.0	G11	130.595878602313	SOD1_2	55.7	IMR90p8
75.5	G11	111.866039629093	SOD1_2	55.7	IMR90p8
76.0	G11	93.7416131149116	SOD1_2	55.7	IMR90p8
76.5	G11	79.7777728578694	SOD1_2	55.7	IMR90p8
77.0	G11	71.3163213243955	SOD1_2	55.7	IMR90p8
77.5	G11	66.2763924156725	SOD1_2	55.7	IMR90p8
78.0	G11	63.4840866732106	SOD1_2	55.7	IMR90p8
78.5	G11	65.8399759339653	SOD1_2	55.7	IMR90p8
79.0	G11	82.2713685154829	SOD1_2	55.7	IMR90p8
79.5	G11	107.397394347789	SOD1_2	55.7	IMR90p8
80.0	G11	130.073167232035	SOD1_2	55.7	IMR90p8
80.5	G11	150.714697861595	SOD1_2	55.7	IMR90p8
81.0	G11	163.169224453886	SOD1_2	55.7	IMR90p8
81.5	G11	145.834807996104	SOD1_2	55.7	IMR90p8
82.0	G11	107.784978979927	SOD1_2	55.7	IMR90p8
82.5	G11	72.8137575357998	SOD1_2	55.7	IMR90p8
83.0	G11	40.3006850667861	SOD1_2	55.7	IMR90p8
83.5	G11	13.0717501375309	SOD1_2	55.7	IMR90p8
84.0	G11	2.42791441683062	SOD1_2	55.7	IMR90p8
84.5	G11	3.01707169333059	SOD1_2	55.7	IMR90p8
85.0	G11	3.04704667261666	SOD1_2	55.7	IMR90p8
85.5	G11	3.34757100133987	SOD1_2	55.7	IMR90p8
86.0	G11	3.14820212911746	SOD1_2	55.7	IMR90p8
86.5	G11	2.57807906097065	SOD1_2	55.7	IMR90p8
87.0	G11	2.69073446349677	SOD1_2	55.7	IMR90p8
87.5	G11	2.69856155133476	SOD1_2	55.7	IMR90p8
88.0	G11	2.29023413515165	SOD1_2	55.7	IMR90p8
88.5	G11	2.55254791939882	SOD1_2	55.7	IMR90p8
89.0	G11	2.61239712351238	SOD1_2	55.7	IMR90p8
89.5	G11	1.81589548838679	SOD1_2	55.7	IMR90p8
90.0	G11	1.27385821095618	SOD1_2	55.7	IMR90p8
90.5	G11	1.34099251892735	SOD1_2	55.7	IMR90p8
91.0	G11	1.151895152789	SOD1_2	55.7	IMR90p8
91.5	G11	0.900502984164405	SOD1_2	55.7	IMR90p8
92.0	G11	1.38835169967939	SOD1_2	55.7	IMR90p8
92.5	G11	2.22551132220656	SOD1_2	55.7	IMR90p8
93.0	G11	2.05853829152426	SOD1_2	55.7	IMR90p8
93.5	G11	2.91081225781954	SOD1_2	55.7	IMR90p8
94.0	G11	3.71361790637189	SOD1_2	55.7	IMR90p8
94.5	G11	6.32873651559436	SOD1_2	55.7	IMR90p8
95.0	G11	4.08413783247903	SOD1_2	55.7	IMR90p8
55.0	H11	-3.04888928261096	SOD1_2	55.0	IMR90p8
55.5	H11	-6.6059267789899	SOD1_2	55.0	IMR90p8
56.0	H11	-6.09777856522237	SOD1_2	55.0	IMR90p8
56.5	H11	-6.09777856522123	SOD1_2	55.0	IMR90p8
57.0	H11	-6.09777856523658	SOD1_2	55.0	IMR90p8
57.5	H11	-6.32808340745589	SOD1_2	55.0	IMR90p8
58.0	H11	-4.86584751461589	SOD1_2	55.0	IMR90p8
58.5	H11	-2.38530492141774	SOD1_2	55.0	IMR90p8
59.0	H11	-0.476826518948656	SOD1_2	55.0	IMR90p8
59.5	H11	1.48768419024759	SOD1_2	55.0	IMR90p8
60.0	H11	4.91918263986929	SOD1_2	55.0	IMR90p8
60.5	H11	9.5121535209538	SOD1_2	55.0	IMR90p8
61.0	H11	13.5277916613192	SOD1_2	55.0	IMR90p8
61.5	H11	17.8714219263323	SOD1_2	55.0	IMR90p8
62.0	H11	22.285993057564	SOD1_2	55.0	IMR90p8
62.5	H11	24.7330159781833	SOD1_2	55.0	IMR90p8
63.0	H11	26.3094558483361	SOD1_2	55.0	IMR90p8
63.5	H11	29.1696593193086	SOD1_2	55.0	IMR90p8
64.0	H11	32.4950385390794	SOD1_2	55.0	IMR90p8
64.5	H11	36.5498976802135	SOD1_2	55.0	IMR90p8
65.0	H11	42.9765126561979	SOD1_2	55.0	IMR90p8
65.5	H11	50.1300871801838	SOD1_2	55.0	IMR90p8
66.0	H11	56.5110658562517	SOD1_2	55.0	IMR90p8
66.5	H11	62.9624272038299	SOD1_2	55.0	IMR90p8
67.0	H11	68.2312325400604	SOD1_2	55.0	IMR90p8
67.5	H11	71.3255149588929	SOD1_2	55.0	IMR90p8
68.0	H11	73.433790085939	SOD1_2	55.0	IMR90p8
68.5	H11	74.8267778693173	SOD1_2	55.0	IMR90p8
69.0	H11	75.2924839706224	SOD1_2	55.0	IMR90p8
69.5	H11	76.9310519923812	SOD1_2	55.0	IMR90p8
70.0	H11	80.8737558509918	SOD1_2	55.0	IMR90p8
70.5	H11	87.6888316317976	SOD1_2	55.0	IMR90p8
71.0	H11	97.9656783835159	SOD1_2	55.0	IMR90p8
71.5	H11	110.400559061593	SOD1_2	55.0	IMR90p8
72.0	H11	123.259552629192	SOD1_2	55.0	IMR90p8
72.5	H11	134.864932521371	SOD1_2	55.0	IMR90p8
73.0	H11	142.880639666885	SOD1_2	55.0	IMR90p8
73.5	H11	146.118464146829	SOD1_2	55.0	IMR90p8
74.0	H11	144.364300535426	SOD1_2	55.0	IMR90p8
74.5	H11	137.385578738849	SOD1_2	55.0	IMR90p8
75.0	H11	126.907203135164	SOD1_2	55.0	IMR90p8
75.5	H11	114.314063727491	SOD1_2	55.0	IMR90p8
76.0	H11	99.8108965192697	SOD1_2	55.0	IMR90p8
76.5	H11	85.6648408264046	SOD1_2	55.0	IMR90p8
77.0	H11	73.3515922745872	SOD1_2	55.0	IMR90p8
77.5	H11	61.9532376727426	SOD1_2	55.0	IMR90p8
78.0	H11	52.2753323204093	SOD1_2	55.0	IMR90p8
78.5	H11	47.0603737227136	SOD1_2	55.0	IMR90p8
79.0	H11	53.2023648940425	SOD1_2	55.0	IMR90p8
79.5	H11	68.4166038851528	SOD1_2	55.0	IMR90p8
80.0	H11	84.1204349972015	SOD1_2	55.0	IMR90p8
80.5	H11	99.0236663273679	SOD1_2	55.0	IMR90p8
81.0	H11	109.918903967617	SOD1_2	55.0	IMR90p8
81.5	H11	101.129698316368	SOD1_2	55.0	IMR90p8
82.0	H11	75.9607453666711	SOD1_2	55.0	IMR90p8
82.5	H11	51.9045038580197	SOD1_2	55.0	IMR90p8
83.0	H11	30.3077293917183	SOD1_2	55.0	IMR90p8
83.5	H11	11.2521445023419	SOD1_2	55.0	IMR90p8
84.0	H11	2.09639470034085	SOD1_2	55.0	IMR90p8
84.5	H11	2.26765365536721	SOD1_2	55.0	IMR90p8
85.0	H11	2.8793674554517	SOD1_2	55.0	IMR90p8
85.5	H11	2.50305459417905	SOD1_2	55.0	IMR90p8
86.0	H11	2.29002779802107	SOD1_2	55.0	IMR90p8
86.5	H11	2.97420157655785	SOD1_2	55.0	IMR90p8
87.0	H11	2.97241534116233	SOD1_2	55.0	IMR90p8
87.5	H11	2.27470570662058	SOD1_2	55.0	IMR90p8
88.0	H11	1.77976657308903	SOD1_2	55.0	IMR90p8
88.5	H11	1.50427825278524	SOD1_2	55.0	IMR90p8
89.0	H11	0.892155619298649	SOD1_2	55.0	IMR90p8
89.5	H11	0.558270345178926	SOD1_2	55.0	IMR90p8
90.0	H11	0.66273667194173	SOD1_2	55.0	IMR90p8
90.5	H11	0.911420949574222	SOD1_2	55.0	IMR90p8
91.0	H11	1.39696684612835	SOD1_2	55.0	IMR90p8
91.5	H11	2.02352448563755	SOD1_2	55.0	IMR90p8
92.0	H11	2.32447901858586	SOD1_2	55.0	IMR90p8
92.5	H11	2.91072994199499	SOD1_2	55.0	IMR90p8
93.0	H11	3.5822398302081	SOD1_2	55.0	IMR90p8
93.5	H11	3.68262374828873	SOD1_2	55.0	IMR90p8
94.0	H11	4.02140272273687	SOD1_2	55.0	IMR90p8
94.5	H11	4.57075119819615	SOD1_2	55.0	IMR90p8
95.0	H11	2.1063386000103	SOD1_2	55.0	IMR90p8
