# Supplementary material for: Primer PICKR: literature-mined scoring platform for robust RT–qPCR primers
Source: Nat Commun. 2026 May 28;17:6938. doi: 10.1038/s41467-026-73648-2 (PMC13388996; doi:10.1038/s41467-026-73648-2)
Supplement: Supplementary file 11 — Source Data [file 41467_2026_73648_MOESM11_ESM.zip › Suppl_Fig_S12/amplification_data_TGFB1_2.csv]

Cycle	Well	Fluorescence	Target	melt temp	Replicate
1	A10	-9.52980253963824	TGFb1_2	65.0	IMR90p11
2	A10	1.86285891594525	TGFb1_2	65.0	IMR90p11
3	A10	3.18613440669924	TGFb1_2	65.0	IMR90p11
4	A10	-1.68138660936575	TGFb1_2	65.0	IMR90p11
5	A10	1.12759549644079	TGFb1_2	65.0	IMR90p11
6	A10	-1.21520564420052	TGFb1_2	65.0	IMR90p11
7	A10	2.72340767835431	TGFb1_2	65.0	IMR90p11
8	A10	3.3635016904077	TGFb1_2	65.0	IMR90p11
9	A10	1.83461233334037	TGFb1_2	65.0	IMR90p11
10	A10	2.27801002728211	TGFb1_2	65.0	IMR90p11
11	A10	-0.473679998688112	TGFb1_2	65.0	IMR90p11
12	A10	1.85005458543765	TGFb1_2	65.0	IMR90p11
13	A10	0.0055408251055268	TGFb1_2	65.0	IMR90p11
14	A10	-1.08980752792331	TGFb1_2	65.0	IMR90p11
15	A10	-4.72148812591195	TGFb1_2	65.0	IMR90p11
16	A10	-1.60971321981424	TGFb1_2	65.0	IMR90p11
17	A10	-5.87296358347157	TGFb1_2	65.0	IMR90p11
18	A10	-6.25871232310601	TGFb1_2	65.0	IMR90p11
19	A10	-2.01620001502488	TGFb1_2	65.0	IMR90p11
20	A10	-0.140265316708792	TGFb1_2	65.0	IMR90p11
21	A10	3.74639679337497	TGFb1_2	65.0	IMR90p11
22	A10	12.7593288613584	TGFb1_2	65.0	IMR90p11
23	A10	30.0410835670018	TGFb1_2	65.0	IMR90p11
24	A10	70.1949166052709	TGFb1_2	65.0	IMR90p11
25	A10	132.642040251933	TGFb1_2	65.0	IMR90p11
26	A10	241.267449644713	TGFb1_2	65.0	IMR90p11
27	A10	411.08379929778	TGFb1_2	65.0	IMR90p11
28	A10	597.325524616748	TGFb1_2	65.0	IMR90p11
29	A10	781.27122111673	TGFb1_2	65.0	IMR90p11
30	A10	967.68384589877	TGFb1_2	65.0	IMR90p11
31	A10	1148.78173087353	TGFb1_2	65.0	IMR90p11
32	A10	1325.43234642196	TGFb1_2	65.0	IMR90p11
33	A10	1483.63200298031	TGFb1_2	65.0	IMR90p11
34	A10	1631.9554261	TGFb1_2	65.0	IMR90p11
35	A10	1766.44143838263	TGFb1_2	65.0	IMR90p11
36	A10	1889.2198853326	TGFb1_2	65.0	IMR90p11
37	A10	1995.95288090428	TGFb1_2	65.0	IMR90p11
38	A10	2087.09596148664	TGFb1_2	65.0	IMR90p11
39	A10	2170.97853762428	TGFb1_2	65.0	IMR90p11
40	A10	2249.44110307446	TGFb1_2	65.0	IMR90p11
1	B10	-0.492418603708757	TGFb1_2	64.5	IMR90p11
2	B10	-0.176181179900595	TGFb1_2	64.5	IMR90p11
3	B10	3.46540606756298	TGFb1_2	64.5	IMR90p11
4	B10	3.99226078942047	TGFb1_2	64.5	IMR90p11
5	B10	0.548914144504579	TGFb1_2	64.5	IMR90p11
6	B10	1.93001846388597	TGFb1_2	64.5	IMR90p11
7	B10	2.57456439462067	TGFb1_2	64.5	IMR90p11
8	B10	2.81177865019663	TGFb1_2	64.5	IMR90p11
9	B10	-1.26289327121549	TGFb1_2	64.5	IMR90p11
10	B10	-4.88989648506913	TGFb1_2	64.5	IMR90p11
11	B10	-0.354060324113107	TGFb1_2	64.5	IMR90p11
12	B10	1.02704419227985	TGFb1_2	64.5	IMR90p11
13	B10	-2.91569719427707	TGFb1_2	64.5	IMR90p11
14	B10	-5.72756799595527	TGFb1_2	64.5	IMR90p11
15	B10	2.15993957317232	TGFb1_2	64.5	IMR90p11
16	B10	-1.44109760926949	TGFb1_2	64.5	IMR90p11
17	B10	-3.24115987681307	TGFb1_2	64.5	IMR90p11
18	B10	-4.5153927811748	TGFb1_2	64.5	IMR90p11
19	B10	-3.93669998479345	TGFb1_2	64.5	IMR90p11
20	B10	1.93996648318443	TGFb1_2	64.5	IMR90p11
21	B10	2.95328839401918	TGFb1_2	64.5	IMR90p11
22	B10	13.5491732058958	TGFb1_2	64.5	IMR90p11
23	B10	29.678788372391	TGFb1_2	64.5	IMR90p11
24	B10	65.0649113632417	TGFb1_2	64.5	IMR90p11
25	B10	135.917354099148	TGFb1_2	64.5	IMR90p11
26	B10	256.232925437032	TGFb1_2	64.5	IMR90p11
27	B10	426.119805686349	TGFb1_2	64.5	IMR90p11
28	B10	619.048169148312	TGFb1_2	64.5	IMR90p11
29	B10	813.168433988591	TGFb1_2	64.5	IMR90p11
30	B10	1007.8715823418	TGFb1_2	64.5	IMR90p11
31	B10	1200.47182639568	TGFb1_2	64.5	IMR90p11
32	B10	1383.42355593497	TGFb1_2	64.5	IMR90p11
33	B10	1554.89994398122	TGFb1_2	64.5	IMR90p11
34	B10	1711.41722625685	TGFb1_2	64.5	IMR90p11
35	B10	1854.37351752428	TGFb1_2	64.5	IMR90p11
36	B10	1984.53062672112	TGFb1_2	64.5	IMR90p11
37	B10	2099.47040730393	TGFb1_2	64.5	IMR90p11
38	B10	2203.75420400262	TGFb1_2	64.5	IMR90p11
39	B10	2296.1684412517	TGFb1_2	64.5	IMR90p11
40	B10	2382.84250710985	TGFb1_2	64.5	IMR90p11
1	C10	-0.241801715804741	TGFb1_2	63.3	IMR90p11
2	C10	1.57894678074308	TGFb1_2	63.3	IMR90p11
3	C10	-3.46289781754149	TGFb1_2	63.3	IMR90p11
4	C10	-0.984953086051519	TGFb1_2	63.3	IMR90p11
5	C10	5.9227002842963	TGFb1_2	63.3	IMR90p11
6	C10	0.710109627710608	TGFb1_2	63.3	IMR90p11
7	C10	3.93720070080963	TGFb1_2	63.3	IMR90p11
8	C10	1.48506839359379	TGFb1_2	63.3	IMR90p11
9	C10	1.32048836777085	TGFb1_2	63.3	IMR90p11
10	C10	3.91745621432301	TGFb1_2	63.3	IMR90p11
11	C10	-1.59768415013878	TGFb1_2	63.3	IMR90p11
12	C10	1.22183453615071	TGFb1_2	63.3	IMR90p11
13	C10	-3.88441612910628	TGFb1_2	63.3	IMR90p11
14	C10	-0.842314989763963	TGFb1_2	63.3	IMR90p11
15	C10	-0.112644210666076	TGFb1_2	63.3	IMR90p11
16	C10	-2.95843070556793	TGFb1_2	63.3	IMR90p11
17	C10	2.01693406923368	TGFb1_2	63.3	IMR90p11
18	C10	-3.12955940790425	TGFb1_2	63.3	IMR90p11
19	C10	-4.29315332812803	TGFb1_2	63.3	IMR90p11
20	C10	-3.05191027637011	TGFb1_2	63.3	IMR90p11
21	C10	1.26614430424524	TGFb1_2	63.3	IMR90p11
22	C10	11.6572900844726	TGFb1_2	63.3	IMR90p11
23	C10	25.3212132016392	TGFb1_2	63.3	IMR90p11
24	C10	55.8763023326082	TGFb1_2	63.3	IMR90p11
25	C10	108.462734605533	TGFb1_2	63.3	IMR90p11
26	C10	213.536409422359	TGFb1_2	63.3	IMR90p11
27	C10	375.291316264557	TGFb1_2	63.3	IMR90p11
28	C10	554.221916692456	TGFb1_2	63.3	IMR90p11
29	C10	739.194935399813	TGFb1_2	63.3	IMR90p11
30	C10	928.295270953288	TGFb1_2	63.3	IMR90p11
31	C10	1115.0908344515	TGFb1_2	63.3	IMR90p11
32	C10	1295.36654910243	TGFb1_2	63.3	IMR90p11
33	C10	1468.35159216523	TGFb1_2	63.3	IMR90p11
34	C10	1626.60549443245	TGFb1_2	63.3	IMR90p11
35	C10	1771.87612318343	TGFb1_2	63.3	IMR90p11
36	C10	1902.03019769323	TGFb1_2	63.3	IMR90p11
37	C10	2023.17565713612	TGFb1_2	63.3	IMR90p11
38	C10	2132.01328039797	TGFb1_2	63.3	IMR90p11
39	C10	2227.48672530149	TGFb1_2	63.3	IMR90p11
40	C10	2310.00381633973	TGFb1_2	63.3	IMR90p11
1	D10	0.936991017613309	TGFb1_2	61.4	IMR90p11
2	D10	4.40952555707736	TGFb1_2	61.4	IMR90p11
3	D10	2.82212657331274	TGFb1_2	61.4	IMR90p11
4	D10	-0.672697132213216	TGFb1_2	61.4	IMR90p11
5	D10	8.0847869187337	TGFb1_2	61.4	IMR90p11
6	D10	-1.94229015279052	TGFb1_2	61.4	IMR90p11
7	D10	1.37342920908759	TGFb1_2	61.4	IMR90p11
8	D10	2.61110978078023	TGFb1_2	61.4	IMR90p11
9	D10	-3.72160435400428	TGFb1_2	61.4	IMR90p11
10	D10	-5.9535147607744	TGFb1_2	61.4	IMR90p11
11	D10	4.10444316212443	TGFb1_2	61.4	IMR90p11
12	D10	-4.69972008867489	TGFb1_2	61.4	IMR90p11
13	D10	4.24153696250733	TGFb1_2	61.4	IMR90p11
14	D10	-2.814700298753	TGFb1_2	61.4	IMR90p11
15	D10	-2.40517559051204	TGFb1_2	61.4	IMR90p11
16	D10	-1.75773250478005	TGFb1_2	61.4	IMR90p11
17	D10	3.87064463189427	TGFb1_2	61.4	IMR90p11
18	D10	-4.36937808651828	TGFb1_2	61.4	IMR90p11
19	D10	0.602664664975237	TGFb1_2	61.4	IMR90p11
20	D10	0.329142250143377	TGFb1_2	61.4	IMR90p11
21	D10	-0.0497335684826794	TGFb1_2	61.4	IMR90p11
22	D10	8.33909067549257	TGFb1_2	61.4	IMR90p11
23	D10	16.1634143876727	TGFb1_2	61.4	IMR90p11
24	D10	30.1124330085668	TGFb1_2	61.4	IMR90p11
25	D10	70.8642084276544	TGFb1_2	61.4	IMR90p11
26	D10	134.02769495323	TGFb1_2	61.4	IMR90p11
27	D10	246.853460185435	TGFb1_2	61.4	IMR90p11
28	D10	405.331895245312	TGFb1_2	61.4	IMR90p11
29	D10	589.108723698444	TGFb1_2	61.4	IMR90p11
30	D10	775.882918412586	TGFb1_2	61.4	IMR90p11
31	D10	966.12731985031	TGFb1_2	61.4	IMR90p11
32	D10	1157.4104093468	TGFb1_2	61.4	IMR90p11
33	D10	1344.96929208327	TGFb1_2	61.4	IMR90p11
34	D10	1525.46475719599	TGFb1_2	61.4	IMR90p11
35	D10	1694.62522418602	TGFb1_2	61.4	IMR90p11
36	D10	1851.68308962411	TGFb1_2	61.4	IMR90p11
37	D10	1995.18019363641	TGFb1_2	61.4	IMR90p11
38	D10	2125.20768524347	TGFb1_2	61.4	IMR90p11
39	D10	2244.38674421348	TGFb1_2	61.4	IMR90p11
40	D10	2357.04190082148	TGFb1_2	61.4	IMR90p11
1	E10	0.334861935476056	TGFb1_2	59.0	IMR90p11
2	E10	0.81074238879819	TGFb1_2	59.0	IMR90p11
3	E10	-0.199455765317452	TGFb1_2	59.0	IMR90p11
4	E10	4.9816196963011	TGFb1_2	59.0	IMR90p11
5	E10	1.38230142380917	TGFb1_2	59.0	IMR90p11
6	E10	-1.19202930097663	TGFb1_2	59.0	IMR90p11
7	E10	0.466524395234046	TGFb1_2	59.0	IMR90p11
8	E10	5.89723025134572	TGFb1_2	59.0	IMR90p11
9	E10	1.35072808215045	TGFb1_2	59.0	IMR90p11
10	E10	-2.61614722804416	TGFb1_2	59.0	IMR90p11
11	E10	0.44787774435008	TGFb1_2	59.0	IMR90p11
12	E10	-2.83571354413925	TGFb1_2	59.0	IMR90p11
13	E10	6.90689779623926	TGFb1_2	59.0	IMR90p11
14	E10	-0.95139728023787	TGFb1_2	59.0	IMR90p11
15	E10	-4.32803501163926	TGFb1_2	59.0	IMR90p11
16	E10	-7.52065174281051	TGFb1_2	59.0	IMR90p11
17	E10	-1.82628767903861	TGFb1_2	59.0	IMR90p11
18	E10	-3.49331074579277	TGFb1_2	59.0	IMR90p11
19	E10	3.94835141795147	TGFb1_2	59.0	IMR90p11
20	E10	-5.13249466476964	TGFb1_2	59.0	IMR90p11
21	E10	-2.18541848694485	TGFb1_2	59.0	IMR90p11
22	E10	-0.225163055394205	TGFb1_2	59.0	IMR90p11
23	E10	2.52423130181069	TGFb1_2	59.0	IMR90p11
24	E10	12.8190331823921	TGFb1_2	59.0	IMR90p11
25	E10	24.3746744949735	TGFb1_2	59.0	IMR90p11
26	E10	63.8248950013449	TGFb1_2	59.0	IMR90p11
27	E10	117.156556825177	TGFb1_2	59.0	IMR90p11
28	E10	211.53825730761	TGFb1_2	59.0	IMR90p11
29	E10	350.601069128154	TGFb1_2	59.0	IMR90p11
30	E10	507.737427151	TGFb1_2	59.0	IMR90p11
31	E10	667.612373719527	TGFb1_2	59.0	IMR90p11
32	E10	837.280304799556	TGFb1_2	59.0	IMR90p11
33	E10	1012.93806783726	TGFb1_2	59.0	IMR90p11
34	E10	1191.46564017368	TGFb1_2	59.0	IMR90p11
35	E10	1363.72344483544	TGFb1_2	59.0	IMR90p11
36	E10	1529.5923334944	TGFb1_2	59.0	IMR90p11
37	E10	1687.80218323786	TGFb1_2	59.0	IMR90p11
38	E10	1836.07457801737	TGFb1_2	59.0	IMR90p11
39	E10	1968.41078640872	TGFb1_2	59.0	IMR90p11
40	E10	2087.96121116826	TGFb1_2	59.0	IMR90p11
1	F10	-3.74231369655763	TGFb1_2	57.0	IMR90p11
2	F10	2.90399457766443	TGFb1_2	57.0	IMR90p11
3	F10	-1.75494767000919	TGFb1_2	57.0	IMR90p11
4	F10	3.53661612619862	TGFb1_2	57.0	IMR90p11
5	F10	-1.43683205224534	TGFb1_2	57.0	IMR90p11
6	F10	-0.233148430814254	TGFb1_2	57.0	IMR90p11
7	F10	-0.777012778329208	TGFb1_2	57.0	IMR90p11
8	F10	0.584474121487801	TGFb1_2	57.0	IMR90p11
9	F10	0.578896598840856	TGFb1_2	57.0	IMR90p11
10	F10	5.12217572904274	TGFb1_2	57.0	IMR90p11
11	F10	-0.221024585538089	TGFb1_2	57.0	IMR90p11
12	F10	2.20654863488789	TGFb1_2	57.0	IMR90p11
13	F10	0.530994738537629	TGFb1_2	57.0	IMR90p11
14	F10	0.459439346035197	TGFb1_2	57.0	IMR90p11
15	F10	-0.649659990097007	TGFb1_2	57.0	IMR90p11
16	F10	-0.378161242495935	TGFb1_2	57.0	IMR90p11
17	F10	-2.7902985177102	TGFb1_2	57.0	IMR90p11
18	F10	-0.954182359542301	TGFb1_2	57.0	IMR90p11
19	F10	2.22118145076138	TGFb1_2	57.0	IMR90p11
20	F10	-1.0706961834403	TGFb1_2	57.0	IMR90p11
21	F10	-6.71572572687865	TGFb1_2	57.0	IMR90p11
22	F10	1.02154691769283	TGFb1_2	57.0	IMR90p11
23	F10	-0.126576416462285	TGFb1_2	57.0	IMR90p11
24	F10	7.26752251152311	TGFb1_2	57.0	IMR90p11
25	F10	15.8988066244301	TGFb1_2	57.0	IMR90p11
26	F10	27.8027386019012	TGFb1_2	57.0	IMR90p11
27	F10	53.1415325086277	TGFb1_2	57.0	IMR90p11
28	F10	106.727085224457	TGFb1_2	57.0	IMR90p11
29	F10	187.116381029203	TGFb1_2	57.0	IMR90p11
30	F10	304.087723928161	TGFb1_2	57.0	IMR90p11
31	F10	444.01418674582	TGFb1_2	57.0	IMR90p11
32	F10	588.852548158236	TGFb1_2	57.0	IMR90p11
33	F10	742.792005902609	TGFb1_2	57.0	IMR90p11
34	F10	901.362554742586	TGFb1_2	57.0	IMR90p11
35	F10	1067.24619860062	TGFb1_2	57.0	IMR90p11
36	F10	1230.49170555057	TGFb1_2	57.0	IMR90p11
37	F10	1390.32422261638	TGFb1_2	57.0	IMR90p11
38	F10	1544.569888713	TGFb1_2	57.0	IMR90p11
39	F10	1692.41861301811	TGFb1_2	57.0	IMR90p11
40	F10	1834.49676663998	TGFb1_2	57.0	IMR90p11
1	G10	5.17881283344514	TGFb1_2	55.7	IMR90p11
2	G10	2.22385089356658	TGFb1_2	55.7	IMR90p11
3	G10	0.425694426282007	TGFb1_2	55.7	IMR90p11
4	G10	-5.0137587915483	TGFb1_2	55.7	IMR90p11
5	G10	4.37540960857723	TGFb1_2	55.7	IMR90p11
6	G10	2.90604173212114	TGFb1_2	55.7	IMR90p11
7	G10	2.7773793498709	TGFb1_2	55.7	IMR90p11
8	G10	2.41190215915367	TGFb1_2	55.7	IMR90p11
9	G10	-1.14745524837463	TGFb1_2	55.7	IMR90p11
10	G10	-0.146245762409308	TGFb1_2	55.7	IMR90p11
11	G10	0.11960574832392	TGFb1_2	55.7	IMR90p11
12	G10	-0.218554590163876	TGFb1_2	55.7	IMR90p11
13	G10	3.97762696531527	TGFb1_2	55.7	IMR90p11
14	G10	-3.40718363352426	TGFb1_2	55.7	IMR90p11
15	G10	-1.19623101085926	TGFb1_2	55.7	IMR90p11
16	G10	1.27753000488701	TGFb1_2	55.7	IMR90p11
17	G10	1.50349756345486	TGFb1_2	55.7	IMR90p11
18	G10	-0.740983550130295	TGFb1_2	55.7	IMR90p11
19	G10	0.497899981975024	TGFb1_2	55.7	IMR90p11
20	G10	-2.6287667924471	TGFb1_2	55.7	IMR90p11
21	G10	2.59324478759163	TGFb1_2	55.7	IMR90p11
22	G10	-3.20071041345818	TGFb1_2	55.7	IMR90p11
23	G10	2.98044390740324	TGFb1_2	55.7	IMR90p11
24	G10	3.39006762031431	TGFb1_2	55.7	IMR90p11
25	G10	5.95662618921097	TGFb1_2	55.7	IMR90p11
26	G10	15.2267714742738	TGFb1_2	55.7	IMR90p11
27	G10	25.6397173700507	TGFb1_2	55.7	IMR90p11
28	G10	63.2377219134623	TGFb1_2	55.7	IMR90p11
29	G10	106.513112631603	TGFb1_2	55.7	IMR90p11
30	G10	197.255799675994	TGFb1_2	55.7	IMR90p11
31	G10	307.30730424117	TGFb1_2	55.7	IMR90p11
32	G10	439.985802159205	TGFb1_2	55.7	IMR90p11
33	G10	575.289122631347	TGFb1_2	55.7	IMR90p11
34	G10	717.660499827075	TGFb1_2	55.7	IMR90p11
35	G10	866.775221762831	TGFb1_2	55.7	IMR90p11
36	G10	1017.11664724896	TGFb1_2	55.7	IMR90p11
37	G10	1168.65820210071	TGFb1_2	55.7	IMR90p11
38	G10	1317.54474462543	TGFb1_2	55.7	IMR90p11
39	G10	1463.95104927347	TGFb1_2	55.7	IMR90p11
40	G10	1603.46045606008	TGFb1_2	55.7	IMR90p11
1	H10	-8.38303277305749	TGFb1_2	55.0	IMR90p11
2	H10	-3.73889869728328	TGFb1_2	55.0	IMR90p11
3	H10	-0.0020842207522946	TGFb1_2	55.0	IMR90p11
4	H10	-0.537047122419608	TGFb1_2	55.0	IMR90p11
5	H10	1.99015229068391	TGFb1_2	55.0	IMR90p11
6	H10	1.96775141416265	TGFb1_2	55.0	IMR90p11
7	H10	2.85240090850539	TGFb1_2	55.0	IMR90p11
8	H10	-2.3616517836158	TGFb1_2	55.0	IMR90p11
9	H10	1.33516282438268	TGFb1_2	55.0	IMR90p11
10	H10	-1.08002383551366	TGFb1_2	55.0	IMR90p11
11	H10	-4.44105402043442	TGFb1_2	55.0	IMR90p11
12	H10	-0.834957080869572	TGFb1_2	55.0	IMR90p11
13	H10	1.46969042468663	TGFb1_2	55.0	IMR90p11
14	H10	1.4469038274965	TGFb1_2	55.0	IMR90p11
15	H10	2.14680574460135	TGFb1_2	55.0	IMR90p11
16	H10	3.14951628061544	TGFb1_2	55.0	IMR90p11
17	H10	0.287864004326366	TGFb1_2	55.0	IMR90p11
18	H10	-2.70450479905003	TGFb1_2	55.0	IMR90p11
19	H10	4.44983336739142	TGFb1_2	55.0	IMR90p11
20	H10	-0.225687943237062	TGFb1_2	55.0	IMR90p11
21	H10	1.45992813419798	TGFb1_2	55.0	IMR90p11
22	H10	2.44971218130104	TGFb1_2	55.0	IMR90p11
23	H10	-2.73861569846395	TGFb1_2	55.0	IMR90p11
24	H10	-1.61713992022305	TGFb1_2	55.0	IMR90p11
25	H10	1.31859170134248	TGFb1_2	55.0	IMR90p11
26	H10	8.66988577186157	TGFb1_2	55.0	IMR90p11
27	H10	20.5968707407565	TGFb1_2	55.0	IMR90p11
28	H10	39.2527915803412	TGFb1_2	55.0	IMR90p11
29	H10	78.034236721584	TGFb1_2	55.0	IMR90p11
30	H10	139.372269465929	TGFb1_2	55.0	IMR90p11
31	H10	234.518964383638	TGFb1_2	55.0	IMR90p11
32	H10	351.013479367054	TGFb1_2	55.0	IMR90p11
33	H10	478.579472865208	TGFb1_2	55.0	IMR90p11
34	H10	611.710693519801	TGFb1_2	55.0	IMR90p11
35	H10	754.126776446928	TGFb1_2	55.0	IMR90p11
36	H10	902.768862073502	TGFb1_2	55.0	IMR90p11
37	H10	1052.49758074287	TGFb1_2	55.0	IMR90p11
38	H10	1202.50247532781	TGFb1_2	55.0	IMR90p11
39	H10	1347.90260025616	TGFb1_2	55.0	IMR90p11
40	H10	1487.58028793743	TGFb1_2	55.0	IMR90p11
1	A10	-10.13	TGFb1_2	65.0	IMR90p2
2	A10	0.68	TGFb1_2	65.0	IMR90p2
3	A10	1.79	TGFb1_2	65.0	IMR90p2
4	A10	-0.23	TGFb1_2	65.0	IMR90p2
5	A10	3.15	TGFb1_2	65.0	IMR90p2
6	A10	2.22	TGFb1_2	65.0	IMR90p2
7	A10	2.08	TGFb1_2	65.0	IMR90p2
8	A10	-3.46	TGFb1_2	65.0	IMR90p2
9	A10	-0.37	TGFb1_2	65.0	IMR90p2
10	A10	0.49	TGFb1_2	65.0	IMR90p2
11	A10	-1.95	TGFb1_2	65.0	IMR90p2
12	A10	-3.74	TGFb1_2	65.0	IMR90p2
13	A10	1.57	TGFb1_2	65.0	IMR90p2
14	A10	2.49	TGFb1_2	65.0	IMR90p2
15	A10	0.11	TGFb1_2	65.0	IMR90p2
16	A10	3.18	TGFb1_2	65.0	IMR90p2
17	A10	-2.71	TGFb1_2	65.0	IMR90p2
18	A10	-6.04	TGFb1_2	65.0	IMR90p2
19	A10	-1.53	TGFb1_2	65.0	IMR90p2
20	A10	1.13	TGFb1_2	65.0	IMR90p2
21	A10	8.43	TGFb1_2	65.0	IMR90p2
22	A10	18.51	TGFb1_2	65.0	IMR90p2
23	A10	36.89	TGFb1_2	65.0	IMR90p2
24	A10	78.1	TGFb1_2	65.0	IMR90p2
25	A10	153.3	TGFb1_2	65.0	IMR90p2
26	A10	280.15	TGFb1_2	65.0	IMR90p2
27	A10	452.74	TGFb1_2	65.0	IMR90p2
28	A10	632.14	TGFb1_2	65.0	IMR90p2
29	A10	817.51	TGFb1_2	65.0	IMR90p2
30	A10	1002.09	TGFb1_2	65.0	IMR90p2
31	A10	1183.61	TGFb1_2	65.0	IMR90p2
32	A10	1357.71	TGFb1_2	65.0	IMR90p2
33	A10	1516.89	TGFb1_2	65.0	IMR90p2
34	A10	1657.82	TGFb1_2	65.0	IMR90p2
35	A10	1783.21	TGFb1_2	65.0	IMR90p2
36	A10	1897.16	TGFb1_2	65.0	IMR90p2
37	A10	1998.87	TGFb1_2	65.0	IMR90p2
38	A10	2091.02	TGFb1_2	65.0	IMR90p2
39	A10	2173.38	TGFb1_2	65.0	IMR90p2
40	A10	2251.78	TGFb1_2	65.0	IMR90p2
1	B10	6.2	TGFb1_2	64.5	IMR90p2
2	B10	2.39	TGFb1_2	64.5	IMR90p2
3	B10	1.55	TGFb1_2	64.5	IMR90p2
4	B10	3.11	TGFb1_2	64.5	IMR90p2
5	B10	-0.4	TGFb1_2	64.5	IMR90p2
6	B10	2.19	TGFb1_2	64.5	IMR90p2
7	B10	-2.1	TGFb1_2	64.5	IMR90p2
8	B10	0.62	TGFb1_2	64.5	IMR90p2
9	B10	-1.07	TGFb1_2	64.5	IMR90p2
10	B10	3.62	TGFb1_2	64.5	IMR90p2
11	B10	-0.58	TGFb1_2	64.5	IMR90p2
12	B10	-0.55	TGFb1_2	64.5	IMR90p2
13	B10	-0.32	TGFb1_2	64.5	IMR90p2
14	B10	-1.12	TGFb1_2	64.5	IMR90p2
15	B10	0.9	TGFb1_2	64.5	IMR90p2
16	B10	-3.08	TGFb1_2	64.5	IMR90p2
17	B10	-2.12	TGFb1_2	64.5	IMR90p2
18	B10	-3.35	TGFb1_2	64.5	IMR90p2
19	B10	0.91	TGFb1_2	64.5	IMR90p2
20	B10	2.14	TGFb1_2	64.5	IMR90p2
21	B10	7.11	TGFb1_2	64.5	IMR90p2
22	B10	23.98	TGFb1_2	64.5	IMR90p2
23	B10	42.95	TGFb1_2	64.5	IMR90p2
24	B10	83.1	TGFb1_2	64.5	IMR90p2
25	B10	167.96	TGFb1_2	64.5	IMR90p2
26	B10	301.53	TGFb1_2	64.5	IMR90p2
27	B10	473.58	TGFb1_2	64.5	IMR90p2
28	B10	652.7	TGFb1_2	64.5	IMR90p2
29	B10	835.53	TGFb1_2	64.5	IMR90p2
30	B10	1019.52	TGFb1_2	64.5	IMR90p2
31	B10	1199.0	TGFb1_2	64.5	IMR90p2
32	B10	1371.53	TGFb1_2	64.5	IMR90p2
33	B10	1526.76	TGFb1_2	64.5	IMR90p2
34	B10	1668.44	TGFb1_2	64.5	IMR90p2
35	B10	1796.94	TGFb1_2	64.5	IMR90p2
36	B10	1913.96	TGFb1_2	64.5	IMR90p2
37	B10	2016.41	TGFb1_2	64.5	IMR90p2
38	B10	2107.98	TGFb1_2	64.5	IMR90p2
39	B10	2192.25	TGFb1_2	64.5	IMR90p2
40	B10	2271.73	TGFb1_2	64.5	IMR90p2
1	C10	-2.77	TGFb1_2	63.3	IMR90p2
2	C10	7.64	TGFb1_2	63.3	IMR90p2
3	C10	2.39	TGFb1_2	63.3	IMR90p2
4	C10	4.43	TGFb1_2	63.3	IMR90p2
5	C10	4.11	TGFb1_2	63.3	IMR90p2
6	C10	-2.15	TGFb1_2	63.3	IMR90p2
7	C10	0.7	TGFb1_2	63.3	IMR90p2
8	C10	-1.41	TGFb1_2	63.3	IMR90p2
9	C10	0.52	TGFb1_2	63.3	IMR90p2
10	C10	3.26	TGFb1_2	63.3	IMR90p2
11	C10	-3.25	TGFb1_2	63.3	IMR90p2
12	C10	-4.71	TGFb1_2	63.3	IMR90p2
13	C10	-0.26	TGFb1_2	63.3	IMR90p2
14	C10	2.34	TGFb1_2	63.3	IMR90p2
15	C10	-0.35	TGFb1_2	63.3	IMR90p2
16	C10	0.58	TGFb1_2	63.3	IMR90p2
17	C10	-4.04	TGFb1_2	63.3	IMR90p2
18	C10	-4.51	TGFb1_2	63.3	IMR90p2
19	C10	-1.74	TGFb1_2	63.3	IMR90p2
20	C10	-1.49	TGFb1_2	63.3	IMR90p2
21	C10	2.69	TGFb1_2	63.3	IMR90p2
22	C10	12.16	TGFb1_2	63.3	IMR90p2
23	C10	35.02	TGFb1_2	63.3	IMR90p2
24	C10	68.62	TGFb1_2	63.3	IMR90p2
25	C10	141.42	TGFb1_2	63.3	IMR90p2
26	C10	257.28	TGFb1_2	63.3	IMR90p2
27	C10	420.64	TGFb1_2	63.3	IMR90p2
28	C10	607.48	TGFb1_2	63.3	IMR90p2
29	C10	792.75	TGFb1_2	63.3	IMR90p2
30	C10	978.55	TGFb1_2	63.3	IMR90p2
31	C10	1163.72	TGFb1_2	63.3	IMR90p2
32	C10	1341.83	TGFb1_2	63.3	IMR90p2
33	C10	1508.76	TGFb1_2	63.3	IMR90p2
34	C10	1661.66	TGFb1_2	63.3	IMR90p2
35	C10	1803.63	TGFb1_2	63.3	IMR90p2
36	C10	1929.26	TGFb1_2	63.3	IMR90p2
37	C10	2042.74	TGFb1_2	63.3	IMR90p2
38	C10	2142.59	TGFb1_2	63.3	IMR90p2
39	C10	2236.35	TGFb1_2	63.3	IMR90p2
40	C10	2323.5	TGFb1_2	63.3	IMR90p2
1	D10	-4.07	TGFb1_2	61.4	IMR90p2
2	D10	1.01	TGFb1_2	61.4	IMR90p2
3	D10	2.88	TGFb1_2	61.4	IMR90p2
4	D10	-3.46	TGFb1_2	61.4	IMR90p2
5	D10	1.25	TGFb1_2	61.4	IMR90p2
6	D10	2.69	TGFb1_2	61.4	IMR90p2
7	D10	0.55	TGFb1_2	61.4	IMR90p2
8	D10	0.99	TGFb1_2	61.4	IMR90p2
9	D10	0.88	TGFb1_2	61.4	IMR90p2
10	D10	5.78	TGFb1_2	61.4	IMR90p2
11	D10	0.37	TGFb1_2	61.4	IMR90p2
12	D10	-2.64	TGFb1_2	61.4	IMR90p2
13	D10	0.42	TGFb1_2	61.4	IMR90p2
14	D10	0.92	TGFb1_2	61.4	IMR90p2
15	D10	-3.97	TGFb1_2	61.4	IMR90p2
16	D10	-1.14	TGFb1_2	61.4	IMR90p2
17	D10	-5.21	TGFb1_2	61.4	IMR90p2
18	D10	-2.26	TGFb1_2	61.4	IMR90p2
19	D10	1.78	TGFb1_2	61.4	IMR90p2
20	D10	-0.25	TGFb1_2	61.4	IMR90p2
21	D10	1.96	TGFb1_2	61.4	IMR90p2
22	D10	7.46	TGFb1_2	61.4	IMR90p2
23	D10	19.55	TGFb1_2	61.4	IMR90p2
24	D10	36.17	TGFb1_2	61.4	IMR90p2
25	D10	85.27	TGFb1_2	61.4	IMR90p2
26	D10	162.72	TGFb1_2	61.4	IMR90p2
27	D10	287.26	TGFb1_2	61.4	IMR90p2
28	D10	461.56	TGFb1_2	61.4	IMR90p2
29	D10	641.45	TGFb1_2	61.4	IMR90p2
30	D10	827.52	TGFb1_2	61.4	IMR90p2
31	D10	1019.02	TGFb1_2	61.4	IMR90p2
32	D10	1209.65	TGFb1_2	61.4	IMR90p2
33	D10	1394.65	TGFb1_2	61.4	IMR90p2
34	D10	1568.66	TGFb1_2	61.4	IMR90p2
35	D10	1731.72	TGFb1_2	61.4	IMR90p2
36	D10	1882.55	TGFb1_2	61.4	IMR90p2
37	D10	2018.83	TGFb1_2	61.4	IMR90p2
38	D10	2139.47	TGFb1_2	61.4	IMR90p2
39	D10	2249.72	TGFb1_2	61.4	IMR90p2
40	D10	2353.45	TGFb1_2	61.4	IMR90p2
1	E10	-5.09	TGFb1_2	59.0	IMR90p2
2	E10	-6.38	TGFb1_2	59.0	IMR90p2
3	E10	2.93	TGFb1_2	59.0	IMR90p2
4	E10	-4.94	TGFb1_2	59.0	IMR90p2
5	E10	0.14	TGFb1_2	59.0	IMR90p2
6	E10	4.92	TGFb1_2	59.0	IMR90p2
7	E10	-1.68	TGFb1_2	59.0	IMR90p2
8	E10	3.57	TGFb1_2	59.0	IMR90p2
9	E10	-0.08	TGFb1_2	59.0	IMR90p2
10	E10	0.89	TGFb1_2	59.0	IMR90p2
11	E10	4.14	TGFb1_2	59.0	IMR90p2
12	E10	-0.56	TGFb1_2	59.0	IMR90p2
13	E10	-0.69	TGFb1_2	59.0	IMR90p2
14	E10	1.52	TGFb1_2	59.0	IMR90p2
15	E10	-0.43	TGFb1_2	59.0	IMR90p2
16	E10	-4.49	TGFb1_2	59.0	IMR90p2
17	E10	0.49	TGFb1_2	59.0	IMR90p2
18	E10	-0.96	TGFb1_2	59.0	IMR90p2
19	E10	2.53	TGFb1_2	59.0	IMR90p2
20	E10	-4.19	TGFb1_2	59.0	IMR90p2
21	E10	0.53	TGFb1_2	59.0	IMR90p2
22	E10	0.09	TGFb1_2	59.0	IMR90p2
23	E10	6.3	TGFb1_2	59.0	IMR90p2
24	E10	10.14	TGFb1_2	59.0	IMR90p2
25	E10	38.06	TGFb1_2	59.0	IMR90p2
26	E10	68.81	TGFb1_2	59.0	IMR90p2
27	E10	133.76	TGFb1_2	59.0	IMR90p2
28	E10	243.33	TGFb1_2	59.0	IMR90p2
29	E10	381.0	TGFb1_2	59.0	IMR90p2
30	E10	546.45	TGFb1_2	59.0	IMR90p2
31	E10	715.75	TGFb1_2	59.0	IMR90p2
32	E10	883.68	TGFb1_2	59.0	IMR90p2
33	E10	1058.5	TGFb1_2	59.0	IMR90p2
34	E10	1229.84	TGFb1_2	59.0	IMR90p2
35	E10	1398.71	TGFb1_2	59.0	IMR90p2
36	E10	1561.4	TGFb1_2	59.0	IMR90p2
37	E10	1711.16	TGFb1_2	59.0	IMR90p2
38	E10	1853.64	TGFb1_2	59.0	IMR90p2
39	E10	1982.79	TGFb1_2	59.0	IMR90p2
40	E10	2107.07	TGFb1_2	59.0	IMR90p2
1	F10	0.87	TGFb1_2	57.0	IMR90p2
2	F10	3.67	TGFb1_2	57.0	IMR90p2
3	F10	3.3	TGFb1_2	57.0	IMR90p2
4	F10	-0.21	TGFb1_2	57.0	IMR90p2
5	F10	2.97	TGFb1_2	57.0	IMR90p2
6	F10	-1.8	TGFb1_2	57.0	IMR90p2
7	F10	-0.46	TGFb1_2	57.0	IMR90p2
8	F10	5.5	TGFb1_2	57.0	IMR90p2
9	F10	2.75	TGFb1_2	57.0	IMR90p2
10	F10	-1.59	TGFb1_2	57.0	IMR90p2
11	F10	0.41	TGFb1_2	57.0	IMR90p2
12	F10	-0.4	TGFb1_2	57.0	IMR90p2
13	F10	-4.14	TGFb1_2	57.0	IMR90p2
14	F10	-1.57	TGFb1_2	57.0	IMR90p2
15	F10	-1.53	TGFb1_2	57.0	IMR90p2
16	F10	0.48	TGFb1_2	57.0	IMR90p2
17	F10	-0.07	TGFb1_2	57.0	IMR90p2
18	F10	-1.61	TGFb1_2	57.0	IMR90p2
19	F10	1.43	TGFb1_2	57.0	IMR90p2
20	F10	1.7	TGFb1_2	57.0	IMR90p2
21	F10	-1.1	TGFb1_2	57.0	IMR90p2
22	F10	-3.11	TGFb1_2	57.0	IMR90p2
23	F10	5.0	TGFb1_2	57.0	IMR90p2
24	F10	5.18	TGFb1_2	57.0	IMR90p2
25	F10	15.07	TGFb1_2	57.0	IMR90p2
26	F10	31.8	TGFb1_2	57.0	IMR90p2
27	F10	62.0	TGFb1_2	57.0	IMR90p2
28	F10	123.02	TGFb1_2	57.0	IMR90p2
29	F10	216.8	TGFb1_2	57.0	IMR90p2
30	F10	341.81	TGFb1_2	57.0	IMR90p2
31	F10	488.55	TGFb1_2	57.0	IMR90p2
32	F10	637.99	TGFb1_2	57.0	IMR90p2
33	F10	793.05	TGFb1_2	57.0	IMR90p2
34	F10	954.14	TGFb1_2	57.0	IMR90p2
35	F10	1116.82	TGFb1_2	57.0	IMR90p2
36	F10	1279.24	TGFb1_2	57.0	IMR90p2
37	F10	1437.39	TGFb1_2	57.0	IMR90p2
38	F10	1589.89	TGFb1_2	57.0	IMR90p2
39	F10	1732.4	TGFb1_2	57.0	IMR90p2
40	F10	1867.94	TGFb1_2	57.0	IMR90p2
1	G10	-2.54	TGFb1_2	55.7	IMR90p2
2	G10	1.85	TGFb1_2	55.7	IMR90p2
3	G10	3.25	TGFb1_2	55.7	IMR90p2
4	G10	3.68	TGFb1_2	55.7	IMR90p2
5	G10	4.16	TGFb1_2	55.7	IMR90p2
6	G10	3.08	TGFb1_2	55.7	IMR90p2
7	G10	2.44	TGFb1_2	55.7	IMR90p2
8	G10	-1.09	TGFb1_2	55.7	IMR90p2
9	G10	-2.61	TGFb1_2	55.7	IMR90p2
10	G10	2.15	TGFb1_2	55.7	IMR90p2
11	G10	-1.63	TGFb1_2	55.7	IMR90p2
12	G10	-5.64	TGFb1_2	55.7	IMR90p2
13	G10	-0.61	TGFb1_2	55.7	IMR90p2
14	G10	-1.38	TGFb1_2	55.7	IMR90p2
15	G10	-2.91	TGFb1_2	55.7	IMR90p2
16	G10	-3.3	TGFb1_2	55.7	IMR90p2
17	G10	-0.15	TGFb1_2	55.7	IMR90p2
18	G10	-0.2	TGFb1_2	55.7	IMR90p2
19	G10	-0.07	TGFb1_2	55.7	IMR90p2
20	G10	0.17	TGFb1_2	55.7	IMR90p2
21	G10	-1.09	TGFb1_2	55.7	IMR90p2
22	G10	0.65	TGFb1_2	55.7	IMR90p2
23	G10	-2.61	TGFb1_2	55.7	IMR90p2
24	G10	3.09	TGFb1_2	55.7	IMR90p2
25	G10	11.72	TGFb1_2	55.7	IMR90p2
26	G10	16.88	TGFb1_2	55.7	IMR90p2
27	G10	42.75	TGFb1_2	55.7	IMR90p2
28	G10	74.32	TGFb1_2	55.7	IMR90p2
29	G10	138.31	TGFb1_2	55.7	IMR90p2
30	G10	232.32	TGFb1_2	55.7	IMR90p2
31	G10	355.68	TGFb1_2	55.7	IMR90p2
32	G10	491.3	TGFb1_2	55.7	IMR90p2
33	G10	632.76	TGFb1_2	55.7	IMR90p2
34	G10	780.68	TGFb1_2	55.7	IMR90p2
35	G10	934.17	TGFb1_2	55.7	IMR90p2
36	G10	1091.15	TGFb1_2	55.7	IMR90p2
37	G10	1246.83	TGFb1_2	55.7	IMR90p2
38	G10	1402.87	TGFb1_2	55.7	IMR90p2
39	G10	1552.77	TGFb1_2	55.7	IMR90p2
40	G10	1700.71	TGFb1_2	55.7	IMR90p2
1	H10	-2.56	TGFb1_2	55.0	IMR90p2
2	H10	2.95	TGFb1_2	55.0	IMR90p2
3	H10	1.39	TGFb1_2	55.0	IMR90p2
4	H10	-1.74	TGFb1_2	55.0	IMR90p2
5	H10	4.91	TGFb1_2	55.0	IMR90p2
6	H10	-0.75	TGFb1_2	55.0	IMR90p2
7	H10	-1.45	TGFb1_2	55.0	IMR90p2
8	H10	-0.43	TGFb1_2	55.0	IMR90p2
9	H10	2.24	TGFb1_2	55.0	IMR90p2
10	H10	-1.32	TGFb1_2	55.0	IMR90p2
11	H10	3.38	TGFb1_2	55.0	IMR90p2
12	H10	1.33	TGFb1_2	55.0	IMR90p2
13	H10	0.17	TGFb1_2	55.0	IMR90p2
14	H10	1.29	TGFb1_2	55.0	IMR90p2
15	H10	0.25	TGFb1_2	55.0	IMR90p2
16	H10	-0.76	TGFb1_2	55.0	IMR90p2
17	H10	-0.88	TGFb1_2	55.0	IMR90p2
18	H10	-3.15	TGFb1_2	55.0	IMR90p2
19	H10	0.05	TGFb1_2	55.0	IMR90p2
20	H10	-0.59	TGFb1_2	55.0	IMR90p2
21	H10	1.64	TGFb1_2	55.0	IMR90p2
22	H10	1.51	TGFb1_2	55.0	IMR90p2
23	H10	3.12	TGFb1_2	55.0	IMR90p2
24	H10	4.88	TGFb1_2	55.0	IMR90p2
25	H10	7.3	TGFb1_2	55.0	IMR90p2
26	H10	13.12	TGFb1_2	55.0	IMR90p2
27	H10	27.46	TGFb1_2	55.0	IMR90p2
28	H10	46.23	TGFb1_2	55.0	IMR90p2
29	H10	94.76	TGFb1_2	55.0	IMR90p2
30	H10	166.53	TGFb1_2	55.0	IMR90p2
31	H10	264.83	TGFb1_2	55.0	IMR90p2
32	H10	386.55	TGFb1_2	55.0	IMR90p2
33	H10	513.12	TGFb1_2	55.0	IMR90p2
34	H10	645.3	TGFb1_2	55.0	IMR90p2
35	H10	782.14	TGFb1_2	55.0	IMR90p2
36	H10	921.39	TGFb1_2	55.0	IMR90p2
37	H10	1061.53	TGFb1_2	55.0	IMR90p2
38	H10	1203.94	TGFb1_2	55.0	IMR90p2
39	H10	1341.1	TGFb1_2	55.0	IMR90p2
40	H10	1473.79	TGFb1_2	55.0	IMR90p2
1	A10	-8.34142004106843	TGFb1_2	65.0	IMR90p8
2	A10	2.63506974485836	TGFb1_2	65.0	IMR90p8
3	A10	-0.625492205743285	TGFb1_2	65.0	IMR90p8
4	A10	-0.769239987746005	TGFb1_2	65.0	IMR90p8
5	A10	4.14718389935115	TGFb1_2	65.0	IMR90p8
6	A10	0.913581904795137	TGFb1_2	65.0	IMR90p8
7	A10	4.96282904688132	TGFb1_2	65.0	IMR90p8
8	A10	-0.136963562947585	TGFb1_2	65.0	IMR90p8
9	A10	0.65256219262983	TGFb1_2	65.0	IMR90p8
10	A10	-2.48908944641425	TGFb1_2	65.0	IMR90p8
11	A10	-1.06932654058846	TGFb1_2	65.0	IMR90p8
12	A10	2.0729701071873	TGFb1_2	65.0	IMR90p8
13	A10	-1.38464497756695	TGFb1_2	65.0	IMR90p8
14	A10	-2.5931465961512	TGFb1_2	65.0	IMR90p8
15	A10	2.42804113961483	TGFb1_2	65.0	IMR90p8
16	A10	0.73307258635441	TGFb1_2	65.0	IMR90p8
17	A10	-6.40463410110897	TGFb1_2	65.0	IMR90p8
18	A10	-1.57905377744464	TGFb1_2	65.0	IMR90p8
19	A10	-5.50910282025188	TGFb1_2	65.0	IMR90p8
20	A10	0.471212345627464	TGFb1_2	65.0	IMR90p8
21	A10	2.4046284006281	TGFb1_2	65.0	IMR90p8
22	A10	9.68652398400855	TGFb1_2	65.0	IMR90p8
23	A10	25.8029594678396	TGFb1_2	65.0	IMR90p8
24	A10	52.7636695100555	TGFb1_2	65.0	IMR90p8
25	A10	108.59065697588	TGFb1_2	65.0	IMR90p8
26	A10	209.096680005835	TGFb1_2	65.0	IMR90p8
27	A10	364.641384181929	TGFb1_2	65.0	IMR90p8
28	A10	548.205659110463	TGFb1_2	65.0	IMR90p8
29	A10	734.018089174305	TGFb1_2	65.0	IMR90p8
30	A10	923.125551137989	TGFb1_2	65.0	IMR90p8
31	A10	1108.18876993873	TGFb1_2	65.0	IMR90p8
32	A10	1286.73203040097	TGFb1_2	65.0	IMR90p8
33	A10	1452.37147853577	TGFb1_2	65.0	IMR90p8
34	A10	1605.68100330448	TGFb1_2	65.0	IMR90p8
35	A10	1742.01590613177	TGFb1_2	65.0	IMR90p8
36	A10	1863.44448337665	TGFb1_2	65.0	IMR90p8
37	A10	1973.13471737355	TGFb1_2	65.0	IMR90p8
38	A10	2072.56782043481	TGFb1_2	65.0	IMR90p8
39	A10	2161.76972322682	TGFb1_2	65.0	IMR90p8
40	A10	2243.72406396302	TGFb1_2	65.0	IMR90p8
1	B10	1.81030735120339	TGFb1_2	64.5	IMR90p8
2	B10	0.954399975544675	TGFb1_2	64.5	IMR90p8
3	B10	3.09686571555585	TGFb1_2	64.5	IMR90p8
4	B10	4.77740397445314	TGFb1_2	64.5	IMR90p8
5	B10	1.14944370947569	TGFb1_2	64.5	IMR90p8
6	B10	3.00082451988874	TGFb1_2	64.5	IMR90p8
7	B10	0.752492968017577	TGFb1_2	64.5	IMR90p8
8	B10	-1.2722949541585	TGFb1_2	64.5	IMR90p8
9	B10	-2.614782482583	TGFb1_2	64.5	IMR90p8
10	B10	-2.07680235295175	TGFb1_2	64.5	IMR90p8
11	B10	-0.44712660237974	TGFb1_2	64.5	IMR90p8
12	B10	-0.685610837979311	TGFb1_2	64.5	IMR90p8
13	B10	-2.23772099747885	TGFb1_2	64.5	IMR90p8
14	B10	-1.92266530876304	TGFb1_2	64.5	IMR90p8
15	B10	-0.964445779024572	TGFb1_2	64.5	IMR90p8
16	B10	-1.95097070606334	TGFb1_2	64.5	IMR90p8
17	B10	-4.42320230841824	TGFb1_2	64.5	IMR90p8
18	B10	0.597169085799123	TGFb1_2	64.5	IMR90p8
19	B10	1.85819926085514	TGFb1_2	64.5	IMR90p8
20	B10	-1.16635244308736	TGFb1_2	64.5	IMR90p8
21	B10	4.06474841040836	TGFb1_2	64.5	IMR90p8
22	B10	7.70440282664458	TGFb1_2	64.5	IMR90p8
23	B10	28.209487080444	TGFb1_2	64.5	IMR90p8
24	B10	59.1654354553407	TGFb1_2	64.5	IMR90p8
25	B10	116.764758138263	TGFb1_2	64.5	IMR90p8
26	B10	225.354024671	TGFb1_2	64.5	IMR90p8
27	B10	379.858655042269	TGFb1_2	64.5	IMR90p8
28	B10	577.320338505101	TGFb1_2	64.5	IMR90p8
29	B10	775.553282875374	TGFb1_2	64.5	IMR90p8
30	B10	977.107599410785	TGFb1_2	64.5	IMR90p8
31	B10	1173.00557766278	TGFb1_2	64.5	IMR90p8
32	B10	1363.95634314824	TGFb1_2	64.5	IMR90p8
33	B10	1540.67558910189	TGFb1_2	64.5	IMR90p8
34	B10	1705.56441763878	TGFb1_2	64.5	IMR90p8
35	B10	1852.32660351946	TGFb1_2	64.5	IMR90p8
36	B10	1985.20342705806	TGFb1_2	64.5	IMR90p8
37	B10	2104.1334775854	TGFb1_2	64.5	IMR90p8
38	B10	2211.12771554541	TGFb1_2	64.5	IMR90p8
39	B10	2305.7350061904	TGFb1_2	64.5	IMR90p8
40	B10	2392.9636794338	TGFb1_2	64.5	IMR90p8
1	C10	1.40802619700844	TGFb1_2	63.3	IMR90p8
2	C10	2.69979026034935	TGFb1_2	63.3	IMR90p8
3	C10	-1.59583293090191	TGFb1_2	63.3	IMR90p8
4	C10	0.0363014314239081	TGFb1_2	63.3	IMR90p8
5	C10	2.69475035597043	TGFb1_2	63.3	IMR90p8
6	C10	1.37020096650576	TGFb1_2	63.3	IMR90p8
7	C10	0.0054081039143056	TGFb1_2	63.3	IMR90p8
8	C10	1.2831557823356	TGFb1_2	63.3	IMR90p8
9	C10	4.07222087716855	TGFb1_2	63.3	IMR90p8
10	C10	-1.41935701874218	TGFb1_2	63.3	IMR90p8
11	C10	3.52578253746697	TGFb1_2	63.3	IMR90p8
12	C10	-1.80787795508422	TGFb1_2	63.3	IMR90p8
13	C10	1.09912043953636	TGFb1_2	63.3	IMR90p8
14	C10	1.93040163148908	TGFb1_2	63.3	IMR90p8
15	C10	-0.564135203178921	TGFb1_2	63.3	IMR90p8
16	C10	-1.3893072305018	TGFb1_2	63.3	IMR90p8
17	C10	-3.1487300295662	TGFb1_2	63.3	IMR90p8
18	C10	-2.79110224235956	TGFb1_2	63.3	IMR90p8
19	C10	-5.87696667112505	TGFb1_2	63.3	IMR90p8
20	C10	-1.31341577708417	TGFb1_2	63.3	IMR90p8
21	C10	6.05023483162404	TGFb1_2	63.3	IMR90p8
22	C10	6.75054188999593	TGFb1_2	63.3	IMR90p8
23	C10	18.2541483341142	TGFb1_2	63.3	IMR90p8
24	C10	47.4263467794599	TGFb1_2	63.3	IMR90p8
25	C10	96.1302880818521	TGFb1_2	63.3	IMR90p8
26	C10	182.744556668396	TGFb1_2	63.3	IMR90p8
27	C10	332.126204439994	TGFb1_2	63.3	IMR90p8
28	C10	516.530437688748	TGFb1_2	63.3	IMR90p8
29	C10	706.626447872013	TGFb1_2	63.3	IMR90p8
30	C10	902.46201638808	TGFb1_2	63.3	IMR90p8
31	C10	1100.16417332747	TGFb1_2	63.3	IMR90p8
32	C10	1291.67498551234	TGFb1_2	63.3	IMR90p8
33	C10	1473.37992093344	TGFb1_2	63.3	IMR90p8
34	C10	1642.78135513617	TGFb1_2	63.3	IMR90p8
35	C10	1797.4383053546	TGFb1_2	63.3	IMR90p8
36	C10	1936.02772183446	TGFb1_2	63.3	IMR90p8
37	C10	2062.00693633379	TGFb1_2	63.3	IMR90p8
38	C10	2177.98316275568	TGFb1_2	63.3	IMR90p8
39	C10	2281.02448057113	TGFb1_2	63.3	IMR90p8
40	C10	2374.44753045219	TGFb1_2	63.3	IMR90p8
1	D10	1.91321241011974	TGFb1_2	61.4	IMR90p8
2	D10	3.31057760930935	TGFb1_2	61.4	IMR90p8
3	D10	-4.36208800546456	TGFb1_2	61.4	IMR90p8
4	D10	-0.519255164870629	TGFb1_2	61.4	IMR90p8
5	D10	4.17794717081142	TGFb1_2	61.4	IMR90p8
6	D10	2.05169153026782	TGFb1_2	61.4	IMR90p8
7	D10	6.80170399787357	TGFb1_2	61.4	IMR90p8
8	D10	-0.384613975427328	TGFb1_2	61.4	IMR90p8
9	D10	2.80004914830579	TGFb1_2	61.4	IMR90p8
10	D10	-1.50691478176441	TGFb1_2	61.4	IMR90p8
11	D10	1.6126270884406	TGFb1_2	61.4	IMR90p8
12	D10	-2.87909653955785	TGFb1_2	61.4	IMR90p8
13	D10	2.89566636559812	TGFb1_2	61.4	IMR90p8
14	D10	2.25500461916999	TGFb1_2	61.4	IMR90p8
15	D10	-1.0929451952743	TGFb1_2	61.4	IMR90p8
16	D10	-0.786427278684187	TGFb1_2	61.4	IMR90p8
17	D10	-2.41220045344153	TGFb1_2	61.4	IMR90p8
18	D10	-2.74896298897693	TGFb1_2	61.4	IMR90p8
19	D10	-6.33385616971327	TGFb1_2	61.4	IMR90p8
20	D10	-2.64981337602694	TGFb1_2	61.4	IMR90p8
21	D10	-0.358311266671535	TGFb1_2	61.4	IMR90p8
22	D10	2.84025433696297	TGFb1_2	61.4	IMR90p8
23	D10	10.4943821652519	TGFb1_2	61.4	IMR90p8
24	D10	26.4303728630593	TGFb1_2	61.4	IMR90p8
25	D10	52.8430810646987	TGFb1_2	61.4	IMR90p8
26	D10	118.295128896557	TGFb1_2	61.4	IMR90p8
27	D10	215.505862320526	TGFb1_2	61.4	IMR90p8
28	D10	372.078889303403	TGFb1_2	61.4	IMR90p8
29	D10	557.4439193004	TGFb1_2	61.4	IMR90p8
30	D10	749.841307247701	TGFb1_2	61.4	IMR90p8
31	D10	944.920149876164	TGFb1_2	61.4	IMR90p8
32	D10	1144.99427911392	TGFb1_2	61.4	IMR90p8
33	D10	1339.15330021024	TGFb1_2	61.4	IMR90p8
34	D10	1528.03216141985	TGFb1_2	61.4	IMR90p8
35	D10	1701.79459051538	TGFb1_2	61.4	IMR90p8
36	D10	1862.35514727581	TGFb1_2	61.4	IMR90p8
37	D10	2010.12599173663	TGFb1_2	61.4	IMR90p8
38	D10	2145.49647442953	TGFb1_2	61.4	IMR90p8
39	D10	2266.00849265296	TGFb1_2	61.4	IMR90p8
40	D10	2374.96584138582	TGFb1_2	61.4	IMR90p8
1	E10	-1.49121807978145	TGFb1_2	59.0	IMR90p8
2	E10	-1.76688126923136	TGFb1_2	59.0	IMR90p8
3	E10	2.03241035887504	TGFb1_2	59.0	IMR90p8
4	E10	3.51782738713882	TGFb1_2	59.0	IMR90p8
5	E10	5.50177281555671	TGFb1_2	59.0	IMR90p8
6	E10	2.47882187096002	TGFb1_2	59.0	IMR90p8
7	E10	0.533664306632545	TGFb1_2	59.0	IMR90p8
8	E10	-3.69939400716657	TGFb1_2	59.0	IMR90p8
9	E10	-4.92212022077138	TGFb1_2	59.0	IMR90p8
10	E10	2.04482192128944	TGFb1_2	59.0	IMR90p8
11	E10	0.375515126374466	TGFb1_2	59.0	IMR90p8
12	E10	-4.94826634897981	TGFb1_2	59.0	IMR90p8
13	E10	0.58515620442995	TGFb1_2	59.0	IMR90p8
14	E10	-2.31901540925674	TGFb1_2	59.0	IMR90p8
15	E10	-0.0983638801344568	TGFb1_2	59.0	IMR90p8
16	E10	-0.742683010473684	TGFb1_2	59.0	IMR90p8
17	E10	-1.55687703003923	TGFb1_2	59.0	IMR90p8
18	E10	-1.0054758615247	TGFb1_2	59.0	IMR90p8
19	E10	-3.9756210579153	TGFb1_2	59.0	IMR90p8
20	E10	0.0063518362553622	TGFb1_2	59.0	IMR90p8
21	E10	-0.124434839677633	TGFb1_2	59.0	IMR90p8
22	E10	2.89840337845453	TGFb1_2	59.0	IMR90p8
23	E10	0.270082370331238	TGFb1_2	59.0	IMR90p8
24	E10	8.6426196160287	TGFb1_2	59.0	IMR90p8
25	E10	22.9185085195727	TGFb1_2	59.0	IMR90p8
26	E10	49.6681667933531	TGFb1_2	59.0	IMR90p8
27	E10	91.8374166702029	TGFb1_2	59.0	IMR90p8
28	E10	179.750568800082	TGFb1_2	59.0	IMR90p8
29	E10	307.846815756748	TGFb1_2	59.0	IMR90p8
30	E10	476.202645415377	TGFb1_2	59.0	IMR90p8
31	E10	651.257839766556	TGFb1_2	59.0	IMR90p8
32	E10	837.880451914838	TGFb1_2	59.0	IMR90p8
33	E10	1028.14426977624	TGFb1_2	59.0	IMR90p8
34	E10	1220.45004809456	TGFb1_2	59.0	IMR90p8
35	E10	1408.36123051067	TGFb1_2	59.0	IMR90p8
36	E10	1589.7437246616	TGFb1_2	59.0	IMR90p8
37	E10	1763.23043544697	TGFb1_2	59.0	IMR90p8
38	E10	1927.96666290126	TGFb1_2	59.0	IMR90p8
39	E10	2078.56327873399	TGFb1_2	59.0	IMR90p8
40	E10	2218.22326818477	TGFb1_2	59.0	IMR90p8
1	F10	3.33626310387308	TGFb1_2	57.0	IMR90p8
2	F10	5.16243993530088	TGFb1_2	57.0	IMR90p8
3	F10	0.757832944104848	TGFb1_2	57.0	IMR90p8
4	F10	1.11243709473456	TGFb1_2	57.0	IMR90p8
5	F10	-0.294153227439892	TGFb1_2	57.0	IMR90p8
6	F10	0.927639919646936	TGFb1_2	57.0	IMR90p8
7	F10	0.204331865637869	TGFb1_2	57.0	IMR90p8
8	F10	3.59475706181183	TGFb1_2	57.0	IMR90p8
9	F10	-3.4382394846516	TGFb1_2	57.0	IMR90p8
10	F10	-2.29546996552881	TGFb1_2	57.0	IMR90p8
11	F10	2.01507049300062	TGFb1_2	57.0	IMR90p8
12	F10	1.6335914260967	TGFb1_2	57.0	IMR90p8
13	F10	0.699428601131785	TGFb1_2	57.0	IMR90p8
14	F10	-1.91702989707437	TGFb1_2	57.0	IMR90p8
15	F10	4.52348774145412	TGFb1_2	57.0	IMR90p8
16	F10	4.22103245016388	TGFb1_2	57.0	IMR90p8
17	F10	-2.2478240670689	TGFb1_2	57.0	IMR90p8
18	F10	-1.26163816264807	TGFb1_2	57.0	IMR90p8
19	F10	-0.118994007046695	TGFb1_2	57.0	IMR90p8
20	F10	-1.26387943519421	TGFb1_2	57.0	IMR90p8
21	F10	-2.82839802745775	TGFb1_2	57.0	IMR90p8
22	F10	-7.60068727762882	TGFb1_2	57.0	IMR90p8
23	F10	-2.35576631711547	TGFb1_2	57.0	IMR90p8
24	F10	3.80792532985879	TGFb1_2	57.0	IMR90p8
25	F10	9.23650286772909	TGFb1_2	57.0	IMR90p8
26	F10	19.9089269038514	TGFb1_2	57.0	IMR90p8
27	F10	38.9161400741486	TGFb1_2	57.0	IMR90p8
28	F10	80.7299392146106	TGFb1_2	57.0	IMR90p8
29	F10	155.365938281637	TGFb1_2	57.0	IMR90p8
30	F10	271.842000619308	TGFb1_2	57.0	IMR90p8
31	F10	414.897745643051	TGFb1_2	57.0	IMR90p8
32	F10	576.566406964914	TGFb1_2	57.0	IMR90p8
33	F10	743.138273063853	TGFb1_2	57.0	IMR90p8
34	F10	915.419542180442	TGFb1_2	57.0	IMR90p8
35	F10	1090.57922781711	TGFb1_2	57.0	IMR90p8
36	F10	1266.58901101331	TGFb1_2	57.0	IMR90p8
37	F10	1443.41364629592	TGFb1_2	57.0	IMR90p8
38	F10	1614.34085695298	TGFb1_2	57.0	IMR90p8
39	F10	1777.87179564343	TGFb1_2	57.0	IMR90p8
40	F10	1933.23550959984	TGFb1_2	57.0	IMR90p8
1	G10	0.557765960753386	TGFb1_2	55.7	IMR90p8
2	G10	-0.136822477659734	TGFb1_2	55.7	IMR90p8
3	G10	1.27162181261792	TGFb1_2	55.7	IMR90p8
4	G10	2.06274268450579	TGFb1_2	55.7	IMR90p8
5	G10	3.06363050420714	TGFb1_2	55.7	IMR90p8
6	G10	6.90460343340419	TGFb1_2	55.7	IMR90p8
7	G10	-3.29354216232332	TGFb1_2	55.7	IMR90p8
8	G10	-0.281713278785446	TGFb1_2	55.7	IMR90p8
9	G10	-3.95919658853609	TGFb1_2	55.7	IMR90p8
10	G10	-0.697729850081032	TGFb1_2	55.7	IMR90p8
11	G10	-1.93060520435984	TGFb1_2	55.7	IMR90p8
12	G10	0.0692963626856908	TGFb1_2	55.7	IMR90p8
13	G10	-1.71614072558077	TGFb1_2	55.7	IMR90p8
14	G10	1.12581831224452	TGFb1_2	55.7	IMR90p8
15	G10	-0.0551063791076558	TGFb1_2	55.7	IMR90p8
16	G10	-1.52467979636276	TGFb1_2	55.7	IMR90p8
17	G10	-1.06342691024884	TGFb1_2	55.7	IMR90p8
18	G10	-0.0085218205649653	TGFb1_2	55.7	IMR90p8
19	G10	-0.361535396781619	TGFb1_2	55.7	IMR90p8
20	G10	-0.385514380554469	TGFb1_2	55.7	IMR90p8
21	G10	-0.225965592967896	TGFb1_2	55.7	IMR90p8
22	G10	2.97086786637374	TGFb1_2	55.7	IMR90p8
23	G10	2.67090936081104	TGFb1_2	55.7	IMR90p8
24	G10	-0.0746328116333643	TGFb1_2	55.7	IMR90p8
25	G10	2.51781685130527	TGFb1_2	55.7	IMR90p8
26	G10	13.8243198951527	TGFb1_2	55.7	IMR90p8
27	G10	22.712312154039	TGFb1_2	55.7	IMR90p8
28	G10	50.8054653880581	TGFb1_2	55.7	IMR90p8
29	G10	93.8836912067936	TGFb1_2	55.7	IMR90p8
30	G10	168.062339874249	TGFb1_2	55.7	IMR90p8
31	G10	277.522044190082	TGFb1_2	55.7	IMR90p8
32	G10	414.757589623779	TGFb1_2	55.7	IMR90p8
33	G10	560.66862132433	TGFb1_2	55.7	IMR90p8
34	G10	711.58778133731	TGFb1_2	55.7	IMR90p8
35	G10	867.488669648777	TGFb1_2	55.7	IMR90p8
36	G10	1027.99896690929	TGFb1_2	55.7	IMR90p8
37	G10	1192.14611588886	TGFb1_2	55.7	IMR90p8
38	G10	1352.54695598905	TGFb1_2	55.7	IMR90p8
39	G10	1509.52595000306	TGFb1_2	55.7	IMR90p8
40	G10	1657.92999980824	TGFb1_2	55.7	IMR90p8
1	H10	-0.0884164861045065	TGFb1_2	55.0	IMR90p8
2	H10	0.415358297348575	TGFb1_2	55.0	IMR90p8
3	H10	4.11386170039759	TGFb1_2	55.0	IMR90p8
4	H10	2.73850352541558	TGFb1_2	55.0	IMR90p8
5	H10	4.17532391715031	TGFb1_2	55.0	IMR90p8
6	H10	0.579142497515022	TGFb1_2	55.0	IMR90p8
7	H10	-2.55875112815738	TGFb1_2	55.0	IMR90p8
8	H10	0.0099949443751938	TGFb1_2	55.0	IMR90p8
9	H10	-1.19572415223774	TGFb1_2	55.0	IMR90p8
10	H10	-3.53021164333541	TGFb1_2	55.0	IMR90p8
11	H10	-2.35620013817834	TGFb1_2	55.0	IMR90p8
12	H10	-1.37766752237349	TGFb1_2	55.0	IMR90p8
13	H10	-1.0579219787428	TGFb1_2	55.0	IMR90p8
14	H10	4.46775022096926	TGFb1_2	55.0	IMR90p8
15	H10	-1.45621100859807	TGFb1_2	55.0	IMR90p8
16	H10	-1.13620776802372	TGFb1_2	55.0	IMR90p8
17	H10	-1.15803707454779	TGFb1_2	55.0	IMR90p8
18	H10	1.765468052085	TGFb1_2	55.0	IMR90p8
19	H10	-0.162567559937997	TGFb1_2	55.0	IMR90p8
20	H10	-1.72181236137476	TGFb1_2	55.0	IMR90p8
21	H10	2.14778023347799	TGFb1_2	55.0	IMR90p8
22	H10	2.83521165332104	TGFb1_2	55.0	IMR90p8
23	H10	0.329994205159437	TGFb1_2	55.0	IMR90p8
24	H10	2.59472587170967	TGFb1_2	55.0	IMR90p8
25	H10	0.969742935742943	TGFb1_2	55.0	IMR90p8
26	H10	7.15272548575422	TGFb1_2	55.0	IMR90p8
27	H10	17.8173675429925	TGFb1_2	55.0	IMR90p8
28	H10	31.4271001335514	TGFb1_2	55.0	IMR90p8
29	H10	65.1230713803175	TGFb1_2	55.0	IMR90p8
30	H10	118.285929088555	TGFb1_2	55.0	IMR90p8
31	H10	210.449074758268	TGFb1_2	55.0	IMR90p8
32	H10	324.02617275665	TGFb1_2	55.0	IMR90p8
33	H10	459.059356610229	TGFb1_2	55.0	IMR90p8
34	H10	596.191511314696	TGFb1_2	55.0	IMR90p8
35	H10	738.726609941342	TGFb1_2	55.0	IMR90p8
36	H10	884.289428662846	TGFb1_2	55.0	IMR90p8
37	H10	1035.76313769028	TGFb1_2	55.0	IMR90p8
38	H10	1187.81959772226	TGFb1_2	55.0	IMR90p8
39	H10	1336.00689679741	TGFb1_2	55.0	IMR90p8
40	H10	1479.15945751022	TGFb1_2	55.0	IMR90p8
