# Supplementary material for: Primer PICKR: literature-mined scoring platform for robust RT–qPCR primers
Source: Nat Commun. 2026 May 28;17:6938. doi: 10.1038/s41467-026-73648-2 (PMC13388996; doi:10.1038/s41467-026-73648-2)
Supplement: Supplementary file 11 — Source Data [file 41467_2026_73648_MOESM11_ESM.zip › Suppl_Fig_S12/amplification_data_AKT1_2.csv]

Cycle	Well	Fluorescence	Target	melt temp	Replicate
1	A7	-2.10741860140934	AKT1_2	65.0	IMR90p11
2	A7	3.63445703574416	AKT1_2	65.0	IMR90p11
3	A7	-2.12522922912603	AKT1_2	65.0	IMR90p11
4	A7	0.0412080046412484	AKT1_2	65.0	IMR90p11
5	A7	5.23151528050585	AKT1_2	65.0	IMR90p11
6	A7	-1.7108635498621	AKT1_2	65.0	IMR90p11
7	A7	2.26983375360305	AKT1_2	65.0	IMR90p11
8	A7	5.05369255532833	AKT1_2	65.0	IMR90p11
9	A7	1.84422261690179	AKT1_2	65.0	IMR90p11
10	A7	-2.28488245668768	AKT1_2	65.0	IMR90p11
11	A7	-0.263321719532996	AKT1_2	65.0	IMR90p11
12	A7	0.825189323931681	AKT1_2	65.0	IMR90p11
13	A7	0.284449325969945	AKT1_2	65.0	IMR90p11
14	A7	-0.546376378178138	AKT1_2	65.0	IMR90p11
15	A7	0.109589233496081	AKT1_2	65.0	IMR90p11
16	A7	-3.7708709620174	AKT1_2	65.0	IMR90p11
17	A7	-4.81133959524323	AKT1_2	65.0	IMR90p11
18	A7	-2.27601473781442	AKT1_2	65.0	IMR90p11
19	A7	-4.51354384818387	AKT1_2	65.0	IMR90p11
20	A7	1.95198306124485	AKT1_2	65.0	IMR90p11
21	A7	2.97539436711168	AKT1_2	65.0	IMR90p11
22	A7	8.57263826252984	AKT1_2	65.0	IMR90p11
23	A7	16.8519372449805	AKT1_2	65.0	IMR90p11
24	A7	32.8207974081083	AKT1_2	65.0	IMR90p11
25	A7	74.2114485505776	AKT1_2	65.0	IMR90p11
26	A7	147.058104145322	AKT1_2	65.0	IMR90p11
27	A7	270.356050404293	AKT1_2	65.0	IMR90p11
28	A7	448.0990192752	AKT1_2	65.0	IMR90p11
29	A7	638.864655420257	AKT1_2	65.0	IMR90p11
30	A7	831.071820836607	AKT1_2	65.0	IMR90p11
31	A7	1024.28230883696	AKT1_2	65.0	IMR90p11
32	A7	1212.23496698942	AKT1_2	65.0	IMR90p11
33	A7	1392.40142824655	AKT1_2	65.0	IMR90p11
34	A7	1556.84643416202	AKT1_2	65.0	IMR90p11
35	A7	1702.54700860223	AKT1_2	65.0	IMR90p11
36	A7	1828.72734058858	AKT1_2	65.0	IMR90p11
37	A7	1941.00040822583	AKT1_2	65.0	IMR90p11
38	A7	2042.06514014781	AKT1_2	65.0	IMR90p11
39	A7	2131.44811243452	AKT1_2	65.0	IMR90p11
40	A7	2211.90981211484	AKT1_2	65.0	IMR90p11
1	B7	-0.826671207736581	AKT1_2	64.5	IMR90p11
2	B7	5.87414707990047	AKT1_2	64.5	IMR90p11
3	B7	1.33584057124199	AKT1_2	64.5	IMR90p11
4	B7	5.36706485556533	AKT1_2	64.5	IMR90p11
5	B7	0.316435220908716	AKT1_2	64.5	IMR90p11
6	B7	1.15487721857107	AKT1_2	64.5	IMR90p11
7	B7	1.22993599120991	AKT1_2	64.5	IMR90p11
8	B7	0.871805501213657	AKT1_2	64.5	IMR90p11
9	B7	-0.276049511888687	AKT1_2	64.5	IMR90p11
10	B7	-1.67232805437425	AKT1_2	64.5	IMR90p11
11	B7	2.34694513847808	AKT1_2	64.5	IMR90p11
12	B7	-2.66479404988195	AKT1_2	64.5	IMR90p11
13	B7	0.276796310779446	AKT1_2	64.5	IMR90p11
14	B7	0.417597498598752	AKT1_2	64.5	IMR90p11
15	B7	-0.282347040806599	AKT1_2	64.5	IMR90p11
16	B7	-3.45386193573086	AKT1_2	64.5	IMR90p11
17	B7	-2.10418281850662	AKT1_2	64.5	IMR90p11
18	B7	-3.11864756596879	AKT1_2	64.5	IMR90p11
19	B7	-0.638005042608711	AKT1_2	64.5	IMR90p11
20	B7	-8.2521553442898	AKT1_2	64.5	IMR90p11
21	B7	-2.17008782708353	AKT1_2	64.5	IMR90p11
22	B7	1.5466166058759	AKT1_2	64.5	IMR90p11
23	B7	17.9477091503222	AKT1_2	64.5	IMR90p11
24	B7	35.2428259574981	AKT1_2	64.5	IMR90p11
25	B7	74.4514782384035	AKT1_2	64.5	IMR90p11
26	B7	155.854312608574	AKT1_2	64.5	IMR90p11
27	B7	288.996229136132	AKT1_2	64.5	IMR90p11
28	B7	473.762019591073	AKT1_2	64.5	IMR90p11
29	B7	663.724381164149	AKT1_2	64.5	IMR90p11
30	B7	863.199365175328	AKT1_2	64.5	IMR90p11
31	B7	1063.80921507664	AKT1_2	64.5	IMR90p11
32	B7	1261.90852276953	AKT1_2	64.5	IMR90p11
33	B7	1446.41600540931	AKT1_2	64.5	IMR90p11
34	B7	1614.66317676988	AKT1_2	64.5	IMR90p11
35	B7	1767.24149376449	AKT1_2	64.5	IMR90p11
36	B7	1902.37621094292	AKT1_2	64.5	IMR90p11
37	B7	2021.50523198747	AKT1_2	64.5	IMR90p11
38	B7	2125.14531257526	AKT1_2	64.5	IMR90p11
39	B7	2218.01110463573	AKT1_2	64.5	IMR90p11
40	B7	2303.97560142697	AKT1_2	64.5	IMR90p11
1	C7	7.36809795666341	AKT1_2	63.3	IMR90p11
2	C7	10.3522801132281	AKT1_2	63.3	IMR90p11
3	C7	0.258329529622188	AKT1_2	63.3	IMR90p11
4	C7	1.52119857804246	AKT1_2	63.3	IMR90p11
5	C7	2.1667571669891	AKT1_2	63.3	IMR90p11
6	C7	1.53658753352238	AKT1_2	63.3	IMR90p11
7	C7	2.12886419329561	AKT1_2	63.3	IMR90p11
8	C7	1.43284166946751	AKT1_2	63.3	IMR90p11
9	C7	1.05317746019546	AKT1_2	63.3	IMR90p11
10	C7	-3.06072515439701	AKT1_2	63.3	IMR90p11
11	C7	0.161391195859778	AKT1_2	63.3	IMR90p11
12	C7	0.530235405542044	AKT1_2	63.3	IMR90p11
13	C7	-0.0870075893849389	AKT1_2	63.3	IMR90p11
14	C7	-3.97723380182515	AKT1_2	63.3	IMR90p11
15	C7	-3.73947572186216	AKT1_2	63.3	IMR90p11
16	C7	4.85830504866408	AKT1_2	63.3	IMR90p11
17	C7	2.00720347644074	AKT1_2	63.3	IMR90p11
18	C7	-2.82877455137486	AKT1_2	63.3	IMR90p11
19	C7	-5.8388985251363	AKT1_2	63.3	IMR90p11
20	C7	-1.43399981611537	AKT1_2	63.3	IMR90p11
21	C7	-0.263193104822221	AKT1_2	63.3	IMR90p11
22	C7	2.57733237185266	AKT1_2	63.3	IMR90p11
23	C7	8.7162470557264	AKT1_2	63.3	IMR90p11
24	C7	26.5158994339013	AKT1_2	63.3	IMR90p11
25	C7	65.5303152419528	AKT1_2	63.3	IMR90p11
26	C7	133.649297280319	AKT1_2	63.3	IMR90p11
27	C7	247.353280531459	AKT1_2	63.3	IMR90p11
28	C7	419.315416521695	AKT1_2	63.3	IMR90p11
29	C7	616.24513233777	AKT1_2	63.3	IMR90p11
30	C7	815.79921028104	AKT1_2	63.3	IMR90p11
31	C7	1021.74598396234	AKT1_2	63.3	IMR90p11
32	C7	1227.63113228761	AKT1_2	63.3	IMR90p11
33	C7	1428.58729004395	AKT1_2	63.3	IMR90p11
34	C7	1613.22614547387	AKT1_2	63.3	IMR90p11
35	C7	1781.44729295723	AKT1_2	63.3	IMR90p11
36	C7	1929.60909496158	AKT1_2	63.3	IMR90p11
37	C7	2061.77772208503	AKT1_2	63.3	IMR90p11
38	C7	2175.71873878057	AKT1_2	63.3	IMR90p11
39	C7	2280.00252926417	AKT1_2	63.3	IMR90p11
40	C7	2378.18290108438	AKT1_2	63.3	IMR90p11
1	D7	-2.98165246045255	AKT1_2	61.4	IMR90p11
2	D7	-0.111571302557877	AKT1_2	61.4	IMR90p11
3	D7	1.8392703862346	AKT1_2	61.4	IMR90p11
4	D7	4.87996895982678	AKT1_2	61.4	IMR90p11
5	D7	-0.372902148099911	AKT1_2	61.4	IMR90p11
6	D7	2.12937828017812	AKT1_2	61.4	IMR90p11
7	D7	-2.95287561996429	AKT1_2	61.4	IMR90p11
8	D7	0.232812086272588	AKT1_2	61.4	IMR90p11
9	D7	1.1446403429627	AKT1_2	61.4	IMR90p11
10	D7	1.28024808969394	AKT1_2	61.4	IMR90p11
11	D7	-2.96068264037649	AKT1_2	61.4	IMR90p11
12	D7	-1.47034259718839	AKT1_2	61.4	IMR90p11
13	D7	0.795355032194493	AKT1_2	61.4	IMR90p11
14	D7	-0.817536539263074	AKT1_2	61.4	IMR90p11
15	D7	-1.43021345853867	AKT1_2	61.4	IMR90p11
16	D7	-1.4252232481158	AKT1_2	61.4	IMR90p11
17	D7	0.116842024455309	AKT1_2	61.4	IMR90p11
18	D7	0.516462294861867	AKT1_2	61.4	IMR90p11
19	D7	-5.47309919942654	AKT1_2	61.4	IMR90p11
20	D7	-0.604990216650549	AKT1_2	61.4	IMR90p11
21	D7	2.13389135905891	AKT1_2	61.4	IMR90p11
22	D7	1.00791834587881	AKT1_2	61.4	IMR90p11
23	D7	7.45443441080988	AKT1_2	61.4	IMR90p11
24	D7	18.1985956254298	AKT1_2	61.4	IMR90p11
25	D7	39.9317768596375	AKT1_2	61.4	IMR90p11
26	D7	74.8492070852631	AKT1_2	61.4	IMR90p11
27	D7	147.150503003444	AKT1_2	61.4	IMR90p11
28	D7	269.613460784037	AKT1_2	61.4	IMR90p11
29	D7	435.42851299812	AKT1_2	61.4	IMR90p11
30	D7	627.506617170288	AKT1_2	61.4	IMR90p11
31	D7	824.733365368265	AKT1_2	61.4	IMR90p11
32	D7	1028.99711134448	AKT1_2	61.4	IMR90p11
33	D7	1236.52941873869	AKT1_2	61.4	IMR90p11
34	D7	1438.92210930083	AKT1_2	61.4	IMR90p11
35	D7	1629.13379481957	AKT1_2	61.4	IMR90p11
36	D7	1800.13165848456	AKT1_2	61.4	IMR90p11
37	D7	1955.69747807025	AKT1_2	61.4	IMR90p11
38	D7	2096.0943537855	AKT1_2	61.4	IMR90p11
39	D7	2219.95488825888	AKT1_2	61.4	IMR90p11
40	D7	2329.63599408558	AKT1_2	61.4	IMR90p11
1	E7	4.35775312046417	AKT1_2	59.0	IMR90p11
2	E7	0.873848543074928	AKT1_2	59.0	IMR90p11
3	E7	3.56745417461025	AKT1_2	59.0	IMR90p11
4	E7	-2.13727255928052	AKT1_2	59.0	IMR90p11
5	E7	2.02813886327203	AKT1_2	59.0	IMR90p11
6	E7	-0.0233419905321171	AKT1_2	59.0	IMR90p11
7	E7	0.172729377505675	AKT1_2	59.0	IMR90p11
8	E7	-1.94338497472882	AKT1_2	59.0	IMR90p11
9	E7	1.76216103342176	AKT1_2	59.0	IMR90p11
10	E7	4.32417500019574	AKT1_2	59.0	IMR90p11
11	E7	-2.26176180484345	AKT1_2	59.0	IMR90p11
12	E7	0.564022318134448	AKT1_2	59.0	IMR90p11
13	E7	2.1139664129214	AKT1_2	59.0	IMR90p11
14	E7	-2.67197462684999	AKT1_2	59.0	IMR90p11
15	E7	-4.22406292415826	AKT1_2	59.0	IMR90p11
16	E7	1.24315643188538	AKT1_2	59.0	IMR90p11
17	E7	2.30751090493186	AKT1_2	59.0	IMR90p11
18	E7	-1.79492340570596	AKT1_2	59.0	IMR90p11
19	E7	-2.92639896985929	AKT1_2	59.0	IMR90p11
20	E7	-1.19133477513924	AKT1_2	59.0	IMR90p11
21	E7	-1.33696731394275	AKT1_2	59.0	IMR90p11
22	E7	-3.34942400037289	AKT1_2	59.0	IMR90p11
23	E7	4.5503380411219	AKT1_2	59.0	IMR90p11
24	E7	6.44175652023796	AKT1_2	59.0	IMR90p11
25	E7	23.8721477765966	AKT1_2	59.0	IMR90p11
26	E7	39.2893898695852	AKT1_2	59.0	IMR90p11
27	E7	80.0118451165249	AKT1_2	59.0	IMR90p11
28	E7	147.536459312167	AKT1_2	59.0	IMR90p11
29	E7	265.037973555479	AKT1_2	59.0	IMR90p11
30	E7	427.548029979665	AKT1_2	59.0	IMR90p11
31	E7	603.999888254661	AKT1_2	59.0	IMR90p11
32	E7	789.806930853583	AKT1_2	59.0	IMR90p11
33	E7	982.567451203766	AKT1_2	59.0	IMR90p11
34	E7	1184.70950029449	AKT1_2	59.0	IMR90p11
35	E7	1380.5063356038	AKT1_2	59.0	IMR90p11
36	E7	1569.54678318186	AKT1_2	59.0	IMR90p11
37	E7	1741.43756001306	AKT1_2	59.0	IMR90p11
38	E7	1899.57027223164	AKT1_2	59.0	IMR90p11
39	E7	2039.92226352475	AKT1_2	59.0	IMR90p11
40	E7	2167.12441139822	AKT1_2	59.0	IMR90p11
1	F7	5.99746202464257	AKT1_2	57.0	IMR90p11
2	F7	-0.409455365485883	AKT1_2	57.0	IMR90p11
3	F7	0.570878279715998	AKT1_2	57.0	IMR90p11
4	F7	2.39253782100832	AKT1_2	57.0	IMR90p11
5	F7	5.12126081499855	AKT1_2	57.0	IMR90p11
6	F7	0.304570446709022	AKT1_2	57.0	IMR90p11
7	F7	-1.14653342962083	AKT1_2	57.0	IMR90p11
8	F7	0.701095126421023	AKT1_2	57.0	IMR90p11
9	F7	5.49382671420517	AKT1_2	57.0	IMR90p11
10	F7	-4.48902142053566	AKT1_2	57.0	IMR90p11
11	F7	0.316752491223269	AKT1_2	57.0	IMR90p11
12	F7	0.403180514371797	AKT1_2	57.0	IMR90p11
13	F7	1.54179232626575	AKT1_2	57.0	IMR90p11
14	F7	-4.18255237416088	AKT1_2	57.0	IMR90p11
15	F7	-1.16505198624873	AKT1_2	57.0	IMR90p11
16	F7	-3.74688812527711	AKT1_2	57.0	IMR90p11
17	F7	-1.24096134953834	AKT1_2	57.0	IMR90p11
18	F7	-0.917706470050689	AKT1_2	57.0	IMR90p11
19	F7	1.31139381158164	AKT1_2	57.0	IMR90p11
20	F7	-3.59724653619696	AKT1_2	57.0	IMR90p11
21	F7	-2.89349570517379	AKT1_2	57.0	IMR90p11
22	F7	2.13605047971305	AKT1_2	57.0	IMR90p11
23	F7	-2.81148594415754	AKT1_2	57.0	IMR90p11
24	F7	3.09806264292183	AKT1_2	57.0	IMR90p11
25	F7	10.5721006505469	AKT1_2	57.0	IMR90p11
26	F7	15.0881215690802	AKT1_2	57.0	IMR90p11
27	F7	30.5414599723422	AKT1_2	57.0	IMR90p11
28	F7	60.9656223123839	AKT1_2	57.0	IMR90p11
29	F7	125.974897561545	AKT1_2	57.0	IMR90p11
30	F7	220.96751011391	AKT1_2	57.0	IMR90p11
31	F7	365.16276625414	AKT1_2	57.0	IMR90p11
32	F7	528.574483181064	AKT1_2	57.0	IMR90p11
33	F7	703.26483084919	AKT1_2	57.0	IMR90p11
34	F7	892.940386939412	AKT1_2	57.0	IMR90p11
35	F7	1092.88217763799	AKT1_2	57.0	IMR90p11
36	F7	1292.24109932227	AKT1_2	57.0	IMR90p11
37	F7	1485.19868744085	AKT1_2	57.0	IMR90p11
38	F7	1666.2470530122	AKT1_2	57.0	IMR90p11
39	F7	1833.62465037225	AKT1_2	57.0	IMR90p11
40	F7	1989.44336639151	AKT1_2	57.0	IMR90p11
1	G7	1.83755799471055	AKT1_2	55.7	IMR90p11
2	G7	5.68847195950366	AKT1_2	55.7	IMR90p11
3	G7	4.68798262700784	AKT1_2	55.7	IMR90p11
4	G7	4.8056479762522	AKT1_2	55.7	IMR90p11
5	G7	-2.85904232083612	AKT1_2	55.7	IMR90p11
6	G7	-3.92417357504928	AKT1_2	55.7	IMR90p11
7	G7	2.33233284090511	AKT1_2	55.7	IMR90p11
8	G7	0.504039291014578	AKT1_2	55.7	IMR90p11
9	G7	-1.79716774576309	AKT1_2	55.7	IMR90p11
10	G7	2.40850258618775	AKT1_2	55.7	IMR90p11
11	G7	-1.83866334972481	AKT1_2	55.7	IMR90p11
12	G7	3.11614139299127	AKT1_2	55.7	IMR90p11
13	G7	-1.65626733426689	AKT1_2	55.7	IMR90p11
14	G7	-0.513970395416891	AKT1_2	55.7	IMR90p11
15	G7	0.536855687902062	AKT1_2	55.7	IMR90p11
16	G7	-4.18262638672877	AKT1_2	55.7	IMR90p11
17	G7	-1.04218441883268	AKT1_2	55.7	IMR90p11
18	G7	-1.2261051378955	AKT1_2	55.7	IMR90p11
19	G7	-1.03075376056404	AKT1_2	55.7	IMR90p11
20	G7	3.13601087230654	AKT1_2	55.7	IMR90p11
21	G7	4.46232548587477	AKT1_2	55.7	IMR90p11
22	G7	-2.51786382898945	AKT1_2	55.7	IMR90p11
23	G7	-4.20164264301866	AKT1_2	55.7	IMR90p11
24	G7	2.15974022869068	AKT1_2	55.7	IMR90p11
25	G7	0.187427969391138	AKT1_2	55.7	IMR90p11
26	G7	5.87747264205791	AKT1_2	55.7	IMR90p11
27	G7	17.234161088822	AKT1_2	55.7	IMR90p11
28	G7	39.8034179981519	AKT1_2	55.7	IMR90p11
29	G7	78.9745673779348	AKT1_2	55.7	IMR90p11
30	G7	146.906140333621	AKT1_2	55.7	IMR90p11
31	G7	259.425772170246	AKT1_2	55.7	IMR90p11
32	G7	393.713951272337	AKT1_2	55.7	IMR90p11
33	G7	556.972846137457	AKT1_2	55.7	IMR90p11
34	G7	729.617171816129	AKT1_2	55.7	IMR90p11
35	G7	914.534783679894	AKT1_2	55.7	IMR90p11
36	G7	1107.85154812064	AKT1_2	55.7	IMR90p11
37	G7	1298.76742199196	AKT1_2	55.7	IMR90p11
38	G7	1480.85395915936	AKT1_2	55.7	IMR90p11
39	G7	1654.65991238369	AKT1_2	55.7	IMR90p11
40	G7	1823.11187955602	AKT1_2	55.7	IMR90p11
1	H7	6.50235269538553	AKT1_2	55.0	IMR90p11
2	H7	3.32079121241122	AKT1_2	55.0	IMR90p11
3	H7	5.27893750073963	AKT1_2	55.0	IMR90p11
4	H7	0.572883525236648	AKT1_2	55.0	IMR90p11
5	H7	2.75407283483901	AKT1_2	55.0	IMR90p11
6	H7	2.59662541734269	AKT1_2	55.0	IMR90p11
7	H7	-1.66296668076347	AKT1_2	55.0	IMR90p11
8	H7	-2.2550437321247	AKT1_2	55.0	IMR90p11
9	H7	-1.84834421617643	AKT1_2	55.0	IMR90p11
10	H7	5.34205971873553	AKT1_2	55.0	IMR90p11
11	H7	4.65791387310628	AKT1_2	55.0	IMR90p11
12	H7	0.490509555790595	AKT1_2	55.0	IMR90p11
13	H7	-1.11350789208245	AKT1_2	55.0	IMR90p11
14	H7	-1.41618789382937	AKT1_2	55.0	IMR90p11
15	H7	-5.71566085947825	AKT1_2	55.0	IMR90p11
16	H7	-0.194876165174719	AKT1_2	55.0	IMR90p11
17	H7	-0.95792062241344	AKT1_2	55.0	IMR90p11
18	H7	-4.61289140422832	AKT1_2	55.0	IMR90p11
19	H7	1.77496325963557	AKT1_2	55.0	IMR90p11
20	H7	-1.44537780876499	AKT1_2	55.0	IMR90p11
21	H7	-3.98279359919979	AKT1_2	55.0	IMR90p11
22	H7	-4.04926605926039	AKT1_2	55.0	IMR90p11
23	H7	0.419459961939538	AKT1_2	55.0	IMR90p11
24	H7	-0.435535032158441	AKT1_2	55.0	IMR90p11
25	H7	-1.09358359641101	AKT1_2	55.0	IMR90p11
26	H7	7.62119425067203	AKT1_2	55.0	IMR90p11
27	H7	9.9612822114259	AKT1_2	55.0	IMR90p11
28	H7	20.6998209497619	AKT1_2	55.0	IMR90p11
29	H7	48.3958588513833	AKT1_2	55.0	IMR90p11
30	H7	95.5594930604821	AKT1_2	55.0	IMR90p11
31	H7	179.462977551182	AKT1_2	55.0	IMR90p11
32	H7	295.808309590635	AKT1_2	55.0	IMR90p11
33	H7	444.445864978409	AKT1_2	55.0	IMR90p11
34	H7	602.407957287409	AKT1_2	55.0	IMR90p11
35	H7	773.493082581064	AKT1_2	55.0	IMR90p11
36	H7	955.734082403069	AKT1_2	55.0	IMR90p11
37	H7	1144.38507123061	AKT1_2	55.0	IMR90p11
38	H7	1331.42331303511	AKT1_2	55.0	IMR90p11
39	H7	1512.8052498028	AKT1_2	55.0	IMR90p11
40	H7	1686.3269691334	AKT1_2	55.0	IMR90p11
1	A7	-0.07	AKT1_2	65.0	IMR90p2
2	A7	3.66	AKT1_2	65.0	IMR90p2
3	A7	2.5	AKT1_2	65.0	IMR90p2
4	A7	1.41	AKT1_2	65.0	IMR90p2
5	A7	1.73	AKT1_2	65.0	IMR90p2
6	A7	5.56	AKT1_2	65.0	IMR90p2
7	A7	2.53	AKT1_2	65.0	IMR90p2
8	A7	-0.71	AKT1_2	65.0	IMR90p2
9	A7	-0.47	AKT1_2	65.0	IMR90p2
10	A7	-3.8	AKT1_2	65.0	IMR90p2
11	A7	-0.41	AKT1_2	65.0	IMR90p2
12	A7	-4.83	AKT1_2	65.0	IMR90p2
13	A7	1.05	AKT1_2	65.0	IMR90p2
14	A7	-1.1	AKT1_2	65.0	IMR90p2
15	A7	-0.9	AKT1_2	65.0	IMR90p2
16	A7	-0.45	AKT1_2	65.0	IMR90p2
17	A7	-1.72	AKT1_2	65.0	IMR90p2
18	A7	-3.47	AKT1_2	65.0	IMR90p2
19	A7	-1.35	AKT1_2	65.0	IMR90p2
20	A7	-3.75	AKT1_2	65.0	IMR90p2
21	A7	5.68	AKT1_2	65.0	IMR90p2
22	A7	10.73	AKT1_2	65.0	IMR90p2
23	A7	19.17	AKT1_2	65.0	IMR90p2
24	A7	41.18	AKT1_2	65.0	IMR90p2
25	A7	88.22	AKT1_2	65.0	IMR90p2
26	A7	175.98	AKT1_2	65.0	IMR90p2
27	A7	306.21	AKT1_2	65.0	IMR90p2
28	A7	486.26	AKT1_2	65.0	IMR90p2
29	A7	671.62	AKT1_2	65.0	IMR90p2
30	A7	859.61	AKT1_2	65.0	IMR90p2
31	A7	1051.91	AKT1_2	65.0	IMR90p2
32	A7	1233.12	AKT1_2	65.0	IMR90p2
33	A7	1403.65	AKT1_2	65.0	IMR90p2
34	A7	1552.49	AKT1_2	65.0	IMR90p2
35	A7	1686.15	AKT1_2	65.0	IMR90p2
36	A7	1806.18	AKT1_2	65.0	IMR90p2
37	A7	1912.05	AKT1_2	65.0	IMR90p2
38	A7	2006.38	AKT1_2	65.0	IMR90p2
39	A7	2086.1	AKT1_2	65.0	IMR90p2
40	A7	2158.33	AKT1_2	65.0	IMR90p2
1	B7	3.72	AKT1_2	64.5	IMR90p2
2	B7	2.1	AKT1_2	64.5	IMR90p2
3	B7	2.49	AKT1_2	64.5	IMR90p2
4	B7	3.57	AKT1_2	64.5	IMR90p2
5	B7	1.39	AKT1_2	64.5	IMR90p2
6	B7	4.43	AKT1_2	64.5	IMR90p2
7	B7	-2.03	AKT1_2	64.5	IMR90p2
8	B7	-3.39	AKT1_2	64.5	IMR90p2
9	B7	0.24	AKT1_2	64.5	IMR90p2
10	B7	1.77	AKT1_2	64.5	IMR90p2
11	B7	-1.76	AKT1_2	64.5	IMR90p2
12	B7	0.66	AKT1_2	64.5	IMR90p2
13	B7	-2.34	AKT1_2	64.5	IMR90p2
14	B7	-1.77	AKT1_2	64.5	IMR90p2
15	B7	-0.22	AKT1_2	64.5	IMR90p2
16	B7	-2.72	AKT1_2	64.5	IMR90p2
17	B7	-1.02	AKT1_2	64.5	IMR90p2
18	B7	-5.56	AKT1_2	64.5	IMR90p2
19	B7	-1.44	AKT1_2	64.5	IMR90p2
20	B7	5.38	AKT1_2	64.5	IMR90p2
21	B7	1.28	AKT1_2	64.5	IMR90p2
22	B7	8.1	AKT1_2	64.5	IMR90p2
23	B7	21.36	AKT1_2	64.5	IMR90p2
24	B7	47.86	AKT1_2	64.5	IMR90p2
25	B7	91.79	AKT1_2	64.5	IMR90p2
26	B7	187.41	AKT1_2	64.5	IMR90p2
27	B7	324.35	AKT1_2	64.5	IMR90p2
28	B7	508.83	AKT1_2	64.5	IMR90p2
29	B7	696.29	AKT1_2	64.5	IMR90p2
30	B7	883.82	AKT1_2	64.5	IMR90p2
31	B7	1076.22	AKT1_2	64.5	IMR90p2
32	B7	1259.8	AKT1_2	64.5	IMR90p2
33	B7	1432.94	AKT1_2	64.5	IMR90p2
34	B7	1584.65	AKT1_2	64.5	IMR90p2
35	B7	1722.01	AKT1_2	64.5	IMR90p2
36	B7	1844.67	AKT1_2	64.5	IMR90p2
37	B7	1954.19	AKT1_2	64.5	IMR90p2
38	B7	2050.01	AKT1_2	64.5	IMR90p2
39	B7	2134.84	AKT1_2	64.5	IMR90p2
40	B7	2214.75	AKT1_2	64.5	IMR90p2
1	C7	1.77	AKT1_2	63.3	IMR90p2
2	C7	-1.62	AKT1_2	63.3	IMR90p2
3	C7	-0.07	AKT1_2	63.3	IMR90p2
4	C7	3.46	AKT1_2	63.3	IMR90p2
5	C7	-0.83	AKT1_2	63.3	IMR90p2
6	C7	9.81	AKT1_2	63.3	IMR90p2
7	C7	-1.81	AKT1_2	63.3	IMR90p2
8	C7	0.24	AKT1_2	63.3	IMR90p2
9	C7	-1.89	AKT1_2	63.3	IMR90p2
10	C7	-0.47	AKT1_2	63.3	IMR90p2
11	C7	-1.04	AKT1_2	63.3	IMR90p2
12	C7	-2.59	AKT1_2	63.3	IMR90p2
13	C7	0.15	AKT1_2	63.3	IMR90p2
14	C7	2.12	AKT1_2	63.3	IMR90p2
15	C7	-4.64	AKT1_2	63.3	IMR90p2
16	C7	-5.19	AKT1_2	63.3	IMR90p2
17	C7	-1.84	AKT1_2	63.3	IMR90p2
18	C7	-2.54	AKT1_2	63.3	IMR90p2
19	C7	1.19	AKT1_2	63.3	IMR90p2
20	C7	1.89	AKT1_2	63.3	IMR90p2
21	C7	2.35	AKT1_2	63.3	IMR90p2
22	C7	7.75	AKT1_2	63.3	IMR90p2
23	C7	20.87	AKT1_2	63.3	IMR90p2
24	C7	37.09	AKT1_2	63.3	IMR90p2
25	C7	80.68	AKT1_2	63.3	IMR90p2
26	C7	157.15	AKT1_2	63.3	IMR90p2
27	C7	287.29	AKT1_2	63.3	IMR90p2
28	C7	464.44	AKT1_2	63.3	IMR90p2
29	C7	647.26	AKT1_2	63.3	IMR90p2
30	C7	839.15	AKT1_2	63.3	IMR90p2
31	C7	1036.88	AKT1_2	63.3	IMR90p2
32	C7	1232.56	AKT1_2	63.3	IMR90p2
33	C7	1416.17	AKT1_2	63.3	IMR90p2
34	C7	1582.96	AKT1_2	63.3	IMR90p2
35	C7	1734.59	AKT1_2	63.3	IMR90p2
36	C7	1869.44	AKT1_2	63.3	IMR90p2
37	C7	1990.26	AKT1_2	63.3	IMR90p2
38	C7	2096.73	AKT1_2	63.3	IMR90p2
39	C7	2190.84	AKT1_2	63.3	IMR90p2
40	C7	2274.37	AKT1_2	63.3	IMR90p2
1	D7	5.94	AKT1_2	61.4	IMR90p2
2	D7	6.64	AKT1_2	61.4	IMR90p2
3	D7	5.19	AKT1_2	61.4	IMR90p2
4	D7	2.89	AKT1_2	61.4	IMR90p2
5	D7	6.51	AKT1_2	61.4	IMR90p2
6	D7	6.32	AKT1_2	61.4	IMR90p2
7	D7	-1.06	AKT1_2	61.4	IMR90p2
8	D7	0.91	AKT1_2	61.4	IMR90p2
9	D7	-0.87	AKT1_2	61.4	IMR90p2
10	D7	-0.41	AKT1_2	61.4	IMR90p2
11	D7	0.3	AKT1_2	61.4	IMR90p2
12	D7	0.01	AKT1_2	61.4	IMR90p2
13	D7	-2.49	AKT1_2	61.4	IMR90p2
14	D7	-4.67	AKT1_2	61.4	IMR90p2
15	D7	-6.91	AKT1_2	61.4	IMR90p2
16	D7	-4.22	AKT1_2	61.4	IMR90p2
17	D7	-4.48	AKT1_2	61.4	IMR90p2
18	D7	-4.05	AKT1_2	61.4	IMR90p2
19	D7	-4.16	AKT1_2	61.4	IMR90p2
20	D7	-6.25	AKT1_2	61.4	IMR90p2
21	D7	-1.61	AKT1_2	61.4	IMR90p2
22	D7	-2.36	AKT1_2	61.4	IMR90p2
23	D7	9.49	AKT1_2	61.4	IMR90p2
24	D7	22.82	AKT1_2	61.4	IMR90p2
25	D7	39.82	AKT1_2	61.4	IMR90p2
26	D7	86.74	AKT1_2	61.4	IMR90p2
27	D7	170.95	AKT1_2	61.4	IMR90p2
28	D7	304.33	AKT1_2	61.4	IMR90p2
29	D7	476.45	AKT1_2	61.4	IMR90p2
30	D7	657.35	AKT1_2	61.4	IMR90p2
31	D7	850.39	AKT1_2	61.4	IMR90p2
32	D7	1050.73	AKT1_2	61.4	IMR90p2
33	D7	1247.93	AKT1_2	61.4	IMR90p2
34	D7	1434.75	AKT1_2	61.4	IMR90p2
35	D7	1607.5	AKT1_2	61.4	IMR90p2
36	D7	1766.69	AKT1_2	61.4	IMR90p2
37	D7	1909.52	AKT1_2	61.4	IMR90p2
38	D7	2036.86	AKT1_2	61.4	IMR90p2
39	D7	2149.86	AKT1_2	61.4	IMR90p2
40	D7	2255.21	AKT1_2	61.4	IMR90p2
1	E7	3.83	AKT1_2	59.0	IMR90p2
2	E7	1.22	AKT1_2	59.0	IMR90p2
3	E7	2.32	AKT1_2	59.0	IMR90p2
4	E7	2.45	AKT1_2	59.0	IMR90p2
5	E7	4.97	AKT1_2	59.0	IMR90p2
6	E7	0.9	AKT1_2	59.0	IMR90p2
7	E7	-3.14	AKT1_2	59.0	IMR90p2
8	E7	1.16	AKT1_2	59.0	IMR90p2
9	E7	1.44	AKT1_2	59.0	IMR90p2
10	E7	-0.37	AKT1_2	59.0	IMR90p2
11	E7	-1.76	AKT1_2	59.0	IMR90p2
12	E7	1.25	AKT1_2	59.0	IMR90p2
13	E7	1.34	AKT1_2	59.0	IMR90p2
14	E7	-2.07	AKT1_2	59.0	IMR90p2
15	E7	-5.61	AKT1_2	59.0	IMR90p2
16	E7	-4.4	AKT1_2	59.0	IMR90p2
17	E7	-0.98	AKT1_2	59.0	IMR90p2
18	E7	2.08	AKT1_2	59.0	IMR90p2
19	E7	1.97	AKT1_2	59.0	IMR90p2
20	E7	-1.45	AKT1_2	59.0	IMR90p2
21	E7	-3.96	AKT1_2	59.0	IMR90p2
22	E7	3.42	AKT1_2	59.0	IMR90p2
23	E7	1.55	AKT1_2	59.0	IMR90p2
24	E7	8.09	AKT1_2	59.0	IMR90p2
25	E7	20.12	AKT1_2	59.0	IMR90p2
26	E7	44.26	AKT1_2	59.0	IMR90p2
27	E7	82.21	AKT1_2	59.0	IMR90p2
28	E7	175.12	AKT1_2	59.0	IMR90p2
29	E7	299.03	AKT1_2	59.0	IMR90p2
30	E7	463.93	AKT1_2	59.0	IMR90p2
31	E7	638.15	AKT1_2	59.0	IMR90p2
32	E7	826.65	AKT1_2	59.0	IMR90p2
33	E7	1023.89	AKT1_2	59.0	IMR90p2
34	E7	1223.09	AKT1_2	59.0	IMR90p2
35	E7	1416.37	AKT1_2	59.0	IMR90p2
36	E7	1594.12	AKT1_2	59.0	IMR90p2
37	E7	1760.75	AKT1_2	59.0	IMR90p2
38	E7	1907.2	AKT1_2	59.0	IMR90p2
39	E7	2044.71	AKT1_2	59.0	IMR90p2
40	E7	2170.42	AKT1_2	59.0	IMR90p2
1	F7	1.94	AKT1_2	57.0	IMR90p2
2	F7	4.35	AKT1_2	57.0	IMR90p2
3	F7	-2.03	AKT1_2	57.0	IMR90p2
4	F7	4.99	AKT1_2	57.0	IMR90p2
5	F7	-4.07	AKT1_2	57.0	IMR90p2
6	F7	4.36	AKT1_2	57.0	IMR90p2
7	F7	3.55	AKT1_2	57.0	IMR90p2
8	F7	2.15	AKT1_2	57.0	IMR90p2
9	F7	3.18	AKT1_2	57.0	IMR90p2
10	F7	4.01	AKT1_2	57.0	IMR90p2
11	F7	-2.68	AKT1_2	57.0	IMR90p2
12	F7	-1.95	AKT1_2	57.0	IMR90p2
13	F7	-3.25	AKT1_2	57.0	IMR90p2
14	F7	1.77	AKT1_2	57.0	IMR90p2
15	F7	-2.83	AKT1_2	57.0	IMR90p2
16	F7	1.46	AKT1_2	57.0	IMR90p2
17	F7	-5.64	AKT1_2	57.0	IMR90p2
18	F7	-0.97	AKT1_2	57.0	IMR90p2
19	F7	-5.22	AKT1_2	57.0	IMR90p2
20	F7	-1.67	AKT1_2	57.0	IMR90p2
21	F7	3.04	AKT1_2	57.0	IMR90p2
22	F7	-0.86	AKT1_2	57.0	IMR90p2
23	F7	1.58	AKT1_2	57.0	IMR90p2
24	F7	0.77	AKT1_2	57.0	IMR90p2
25	F7	9.17	AKT1_2	57.0	IMR90p2
26	F7	15.96	AKT1_2	57.0	IMR90p2
27	F7	43.37	AKT1_2	57.0	IMR90p2
28	F7	77.77	AKT1_2	57.0	IMR90p2
29	F7	154.94	AKT1_2	57.0	IMR90p2
30	F7	266.25	AKT1_2	57.0	IMR90p2
31	F7	413.88	AKT1_2	57.0	IMR90p2
32	F7	570.74	AKT1_2	57.0	IMR90p2
33	F7	742.77	AKT1_2	57.0	IMR90p2
34	F7	927.27	AKT1_2	57.0	IMR90p2
35	F7	1115.45	AKT1_2	57.0	IMR90p2
36	F7	1302.03	AKT1_2	57.0	IMR90p2
37	F7	1475.75	AKT1_2	57.0	IMR90p2
38	F7	1643.01	AKT1_2	57.0	IMR90p2
39	F7	1794.75	AKT1_2	57.0	IMR90p2
40	F7	1937.12	AKT1_2	57.0	IMR90p2
1	G7	2.44	AKT1_2	55.7	IMR90p2
2	G7	7.55	AKT1_2	55.7	IMR90p2
3	G7	2.95	AKT1_2	55.7	IMR90p2
4	G7	1.55	AKT1_2	55.7	IMR90p2
5	G7	-0.49	AKT1_2	55.7	IMR90p2
6	G7	1.8	AKT1_2	55.7	IMR90p2
7	G7	1.16	AKT1_2	55.7	IMR90p2
8	G7	1.2	AKT1_2	55.7	IMR90p2
9	G7	3.6	AKT1_2	55.7	IMR90p2
10	G7	-0.71	AKT1_2	55.7	IMR90p2
11	G7	1.12	AKT1_2	55.7	IMR90p2
12	G7	-1.3	AKT1_2	55.7	IMR90p2
13	G7	-1.3	AKT1_2	55.7	IMR90p2
14	G7	0.37	AKT1_2	55.7	IMR90p2
15	G7	-2.81	AKT1_2	55.7	IMR90p2
16	G7	-6.54	AKT1_2	55.7	IMR90p2
17	G7	0.58	AKT1_2	55.7	IMR90p2
18	G7	-4.1	AKT1_2	55.7	IMR90p2
19	G7	-0.03	AKT1_2	55.7	IMR90p2
20	G7	2.27	AKT1_2	55.7	IMR90p2
21	G7	-2.3	AKT1_2	55.7	IMR90p2
22	G7	-0.28	AKT1_2	55.7	IMR90p2
23	G7	-0.64	AKT1_2	55.7	IMR90p2
24	G7	5.75	AKT1_2	55.7	IMR90p2
25	G7	6.5	AKT1_2	55.7	IMR90p2
26	G7	14.67	AKT1_2	55.7	IMR90p2
27	G7	20.82	AKT1_2	55.7	IMR90p2
28	G7	54.64	AKT1_2	55.7	IMR90p2
29	G7	105.06	AKT1_2	55.7	IMR90p2
30	G7	188.53	AKT1_2	55.7	IMR90p2
31	G7	313.25	AKT1_2	55.7	IMR90p2
32	G7	463.64	AKT1_2	55.7	IMR90p2
33	G7	621.23	AKT1_2	55.7	IMR90p2
34	G7	791.63	AKT1_2	55.7	IMR90p2
35	G7	972.69	AKT1_2	55.7	IMR90p2
36	G7	1163.72	AKT1_2	55.7	IMR90p2
37	G7	1351.4	AKT1_2	55.7	IMR90p2
38	G7	1528.34	AKT1_2	55.7	IMR90p2
39	G7	1693.3	AKT1_2	55.7	IMR90p2
40	G7	1854.01	AKT1_2	55.7	IMR90p2
1	H7	1.74	AKT1_2	55.0	IMR90p2
2	H7	2.26	AKT1_2	55.0	IMR90p2
3	H7	3.3	AKT1_2	55.0	IMR90p2
4	H7	0.97	AKT1_2	55.0	IMR90p2
5	H7	3.79	AKT1_2	55.0	IMR90p2
6	H7	-0.33	AKT1_2	55.0	IMR90p2
7	H7	1.32	AKT1_2	55.0	IMR90p2
8	H7	0.07	AKT1_2	55.0	IMR90p2
9	H7	-1.54	AKT1_2	55.0	IMR90p2
10	H7	0.63	AKT1_2	55.0	IMR90p2
11	H7	1.31	AKT1_2	55.0	IMR90p2
12	H7	1.23	AKT1_2	55.0	IMR90p2
13	H7	1.87	AKT1_2	55.0	IMR90p2
14	H7	2.89	AKT1_2	55.0	IMR90p2
15	H7	2.0	AKT1_2	55.0	IMR90p2
16	H7	-4.21	AKT1_2	55.0	IMR90p2
17	H7	-6.28	AKT1_2	55.0	IMR90p2
18	H7	0.3	AKT1_2	55.0	IMR90p2
19	H7	-3.04	AKT1_2	55.0	IMR90p2
20	H7	-6.57	AKT1_2	55.0	IMR90p2
21	H7	0.41	AKT1_2	55.0	IMR90p2
22	H7	-0.97	AKT1_2	55.0	IMR90p2
23	H7	2.12	AKT1_2	55.0	IMR90p2
24	H7	-2.43	AKT1_2	55.0	IMR90p2
25	H7	4.69	AKT1_2	55.0	IMR90p2
26	H7	11.15	AKT1_2	55.0	IMR90p2
27	H7	13.17	AKT1_2	55.0	IMR90p2
28	H7	29.98	AKT1_2	55.0	IMR90p2
29	H7	64.74	AKT1_2	55.0	IMR90p2
30	H7	125.79	AKT1_2	55.0	IMR90p2
31	H7	215.11	AKT1_2	55.0	IMR90p2
32	H7	348.95	AKT1_2	55.0	IMR90p2
33	H7	496.28	AKT1_2	55.0	IMR90p2
34	H7	653.03	AKT1_2	55.0	IMR90p2
35	H7	822.55	AKT1_2	55.0	IMR90p2
36	H7	1003.75	AKT1_2	55.0	IMR90p2
37	H7	1186.18	AKT1_2	55.0	IMR90p2
38	H7	1368.71	AKT1_2	55.0	IMR90p2
39	H7	1541.38	AKT1_2	55.0	IMR90p2
40	H7	1709.28	AKT1_2	55.0	IMR90p2
1	A7	-0.0420643096922504	AKT1_2	65.0	IMR90p8
2	A7	0.728527329528333	AKT1_2	65.0	IMR90p8
3	A7	2.31434312807778	AKT1_2	65.0	IMR90p8
4	A7	3.37335732038173	AKT1_2	65.0	IMR90p8
5	A7	1.22604238536042	AKT1_2	65.0	IMR90p8
6	A7	3.99466155179289	AKT1_2	65.0	IMR90p8
7	A7	1.47943464668424	AKT1_2	65.0	IMR90p8
8	A7	-6.89925499231686	AKT1_2	65.0	IMR90p8
9	A7	3.65171966739854	AKT1_2	65.0	IMR90p8
10	A7	-1.65079435947337	AKT1_2	65.0	IMR90p8
11	A7	1.00002103797624	AKT1_2	65.0	IMR90p8
12	A7	-2.37020760625546	AKT1_2	65.0	IMR90p8
13	A7	-4.29408830576085	AKT1_2	65.0	IMR90p8
14	A7	-1.14498556390026	AKT1_2	65.0	IMR90p8
15	A7	0.782422949789179	AKT1_2	65.0	IMR90p8
16	A7	-4.65071042230647	AKT1_2	65.0	IMR90p8
17	A7	-0.475520895157388	AKT1_2	65.0	IMR90p8
18	A7	0.807504363328462	AKT1_2	65.0	IMR90p8
19	A7	-3.03562436903485	AKT1_2	65.0	IMR90p8
20	A7	1.5333306091693	AKT1_2	65.0	IMR90p8
21	A7	-0.429463164844037	AKT1_2	65.0	IMR90p8
22	A7	10.4890690592201	AKT1_2	65.0	IMR90p8
23	A7	18.6603135178748	AKT1_2	65.0	IMR90p8
24	A7	39.6080070446424	AKT1_2	65.0	IMR90p8
25	A7	87.4900473851285	AKT1_2	65.0	IMR90p8
26	A7	174.333623307789	AKT1_2	65.0	IMR90p8
27	A7	318.186834960421	AKT1_2	65.0	IMR90p8
28	A7	501.080605742458	AKT1_2	65.0	IMR90p8
29	A7	698.402792600363	AKT1_2	65.0	IMR90p8
30	A7	898.634373180254	AKT1_2	65.0	IMR90p8
31	A7	1094.14708162468	AKT1_2	65.0	IMR90p8
32	A7	1287.08751480589	AKT1_2	65.0	IMR90p8
33	A7	1464.4381467138	AKT1_2	65.0	IMR90p8
34	A7	1627.02262195803	AKT1_2	65.0	IMR90p8
35	A7	1768.91723008792	AKT1_2	65.0	IMR90p8
36	A7	1892.42620065796	AKT1_2	65.0	IMR90p8
37	A7	2001.11686059153	AKT1_2	65.0	IMR90p8
38	A7	2099.04567959641	AKT1_2	65.0	IMR90p8
39	A7	2189.14083341583	AKT1_2	65.0	IMR90p8
40	A7	2274.63961637427	AKT1_2	65.0	IMR90p8
1	B7	6.62025166757485	AKT1_2	64.5	IMR90p8
2	B7	-1.67193636182856	AKT1_2	64.5	IMR90p8
3	B7	1.1300133699815	AKT1_2	64.5	IMR90p8
4	B7	5.2466065071435	AKT1_2	64.5	IMR90p8
5	B7	1.27814104095887	AKT1_2	64.5	IMR90p8
6	B7	-1.47947223260871	AKT1_2	64.5	IMR90p8
7	B7	1.30822119076583	AKT1_2	64.5	IMR90p8
8	B7	3.24288634944969	AKT1_2	64.5	IMR90p8
9	B7	3.15256166700874	AKT1_2	64.5	IMR90p8
10	B7	-2.48428895730422	AKT1_2	64.5	IMR90p8
11	B7	-2.56144304914415	AKT1_2	64.5	IMR90p8
12	B7	-2.09922420906605	AKT1_2	64.5	IMR90p8
13	B7	-0.178705243317836	AKT1_2	64.5	IMR90p8
14	B7	0.730959360626002	AKT1_2	64.5	IMR90p8
15	B7	-2.60615980482771	AKT1_2	64.5	IMR90p8
16	B7	-8.86118625375866	AKT1_2	64.5	IMR90p8
17	B7	-3.15425567979901	AKT1_2	64.5	IMR90p8
18	B7	2.13219157495178	AKT1_2	64.5	IMR90p8
19	B7	-1.86234842322301	AKT1_2	64.5	IMR90p8
20	B7	0.82179821990394	AKT1_2	64.5	IMR90p8
21	B7	3.36071380940803	AKT1_2	64.5	IMR90p8
22	B7	9.83007527422978	AKT1_2	64.5	IMR90p8
23	B7	18.3762438521967	AKT1_2	64.5	IMR90p8
24	B7	48.2302339011762	AKT1_2	64.5	IMR90p8
25	B7	92.3994370907094	AKT1_2	64.5	IMR90p8
26	B7	181.326211591927	AKT1_2	64.5	IMR90p8
27	B7	334.927174204863	AKT1_2	64.5	IMR90p8
28	B7	524.474209415487	AKT1_2	64.5	IMR90p8
29	B7	715.673388820998	AKT1_2	64.5	IMR90p8
30	B7	916.174691239814	AKT1_2	64.5	IMR90p8
31	B7	1115.10725077927	AKT1_2	64.5	IMR90p8
32	B7	1314.64880142376	AKT1_2	64.5	IMR90p8
33	B7	1495.98505079046	AKT1_2	64.5	IMR90p8
34	B7	1661.71409540448	AKT1_2	64.5	IMR90p8
35	B7	1807.12513868893	AKT1_2	64.5	IMR90p8
36	B7	1937.37107867624	AKT1_2	64.5	IMR90p8
37	B7	2052.84667564862	AKT1_2	64.5	IMR90p8
38	B7	2156.32109506	AKT1_2	64.5	IMR90p8
39	B7	2248.8987934449	AKT1_2	64.5	IMR90p8
40	B7	2333.90064072999	AKT1_2	64.5	IMR90p8
1	C7	5.86784658561328	AKT1_2	63.3	IMR90p8
2	C7	4.52553993143647	AKT1_2	63.3	IMR90p8
3	C7	5.36429733557225	AKT1_2	63.3	IMR90p8
4	C7	0.854107927299083	AKT1_2	63.3	IMR90p8
5	C7	2.0487150907652	AKT1_2	63.3	IMR90p8
6	C7	-1.10893808005676	AKT1_2	63.3	IMR90p8
7	C7	5.67183931241243	AKT1_2	63.3	IMR90p8
8	C7	3.75113421160358	AKT1_2	63.3	IMR90p8
9	C7	0.226168015022722	AKT1_2	63.3	IMR90p8
10	C7	-3.74537876286831	AKT1_2	63.3	IMR90p8
11	C7	-4.69403109796576	AKT1_2	63.3	IMR90p8
12	C7	-5.11599208090047	AKT1_2	63.3	IMR90p8
13	C7	-2.34552759806729	AKT1_2	63.3	IMR90p8
14	C7	2.21454153568538	AKT1_2	63.3	IMR90p8
15	C7	-1.98090528242528	AKT1_2	63.3	IMR90p8
16	C7	1.07977976388338	AKT1_2	63.3	IMR90p8
17	C7	-1.01276281820083	AKT1_2	63.3	IMR90p8
18	C7	-2.11824275942809	AKT1_2	63.3	IMR90p8
19	C7	-3.98699719914339	AKT1_2	63.3	IMR90p8
20	C7	-2.75360969403573	AKT1_2	63.3	IMR90p8
21	C7	-2.92592885841123	AKT1_2	63.3	IMR90p8
22	C7	2.85583480118203	AKT1_2	63.3	IMR90p8
23	C7	15.1960650811466	AKT1_2	63.3	IMR90p8
24	C7	31.6394223211155	AKT1_2	63.3	IMR90p8
25	C7	66.3655113521991	AKT1_2	63.3	IMR90p8
26	C7	142.801643230053	AKT1_2	63.3	IMR90p8
27	C7	261.589762325997	AKT1_2	63.3	IMR90p8
28	C7	429.488577026686	AKT1_2	63.3	IMR90p8
29	C7	601.614291883252	AKT1_2	63.3	IMR90p8
30	C7	782.367876457064	AKT1_2	63.3	IMR90p8
31	C7	964.099029242235	AKT1_2	63.3	IMR90p8
32	C7	1149.0328889072	AKT1_2	63.3	IMR90p8
33	C7	1318.30231043531	AKT1_2	63.3	IMR90p8
34	C7	1475.93847038922	AKT1_2	63.3	IMR90p8
35	C7	1612.76655333348	AKT1_2	63.3	IMR90p8
36	C7	1737.57104642334	AKT1_2	63.3	IMR90p8
37	C7	1849.87931594641	AKT1_2	63.3	IMR90p8
38	C7	1949.15211019099	AKT1_2	63.3	IMR90p8
39	C7	2038.12378398629	AKT1_2	63.3	IMR90p8
40	C7	2120.88609598792	AKT1_2	63.3	IMR90p8
1	D7	1.00197058207095	AKT1_2	61.4	IMR90p8
2	D7	2.23309500682626	AKT1_2	61.4	IMR90p8
3	D7	1.47923127876129	AKT1_2	61.4	IMR90p8
4	D7	-0.116068010129766	AKT1_2	61.4	IMR90p8
5	D7	-3.86672908397759	AKT1_2	61.4	IMR90p8
6	D7	1.13655030858217	AKT1_2	61.4	IMR90p8
7	D7	3.16888578508633	AKT1_2	61.4	IMR90p8
8	D7	3.3089335589666	AKT1_2	61.4	IMR90p8
9	D7	-3.32132120621782	AKT1_2	61.4	IMR90p8
10	D7	-2.18190311601893	AKT1_2	61.4	IMR90p8
11	D7	2.5974759766209	AKT1_2	61.4	IMR90p8
12	D7	2.10653656281193	AKT1_2	61.4	IMR90p8
13	D7	1.48439727756704	AKT1_2	61.4	IMR90p8
14	D7	2.37284244686589	AKT1_2	61.4	IMR90p8
15	D7	2.25032283761311	AKT1_2	61.4	IMR90p8
16	D7	0.181595482899866	AKT1_2	61.4	IMR90p8
17	D7	-1.36139675305549	AKT1_2	61.4	IMR90p8
18	D7	-0.708802655185082	AKT1_2	61.4	IMR90p8
19	D7	-4.2501790102242	AKT1_2	61.4	IMR90p8
20	D7	-2.69016476474326	AKT1_2	61.4	IMR90p8
21	D7	-5.86265181255067	AKT1_2	61.4	IMR90p8
22	D7	5.63421684370496	AKT1_2	61.4	IMR90p8
23	D7	5.58950130722678	AKT1_2	61.4	IMR90p8
24	D7	20.6619415757787	AKT1_2	61.4	IMR90p8
25	D7	47.039383195051	AKT1_2	61.4	IMR90p8
26	D7	92.1739417886506	AKT1_2	61.4	IMR90p8
27	D7	181.200471171968	AKT1_2	61.4	IMR90p8
28	D7	314.143605228552	AKT1_2	61.4	IMR90p8
29	D7	497.054290997151	AKT1_2	61.4	IMR90p8
30	D7	689.543486395081	AKT1_2	61.4	IMR90p8
31	D7	890.454152084683	AKT1_2	61.4	IMR90p8
32	D7	1103.04654110129	AKT1_2	61.4	IMR90p8
33	D7	1311.1081934899	AKT1_2	61.4	IMR90p8
34	D7	1510.10436273743	AKT1_2	61.4	IMR90p8
35	D7	1692.64305687695	AKT1_2	61.4	IMR90p8
36	D7	1858.02341859819	AKT1_2	61.4	IMR90p8
37	D7	2008.63782755421	AKT1_2	61.4	IMR90p8
38	D7	2142.25094830814	AKT1_2	61.4	IMR90p8
39	D7	2264.55515874354	AKT1_2	61.4	IMR90p8
40	D7	2378.84986505811	AKT1_2	61.4	IMR90p8
1	E7	3.45177051217752	AKT1_2	59.0	IMR90p8
2	E7	8.13525168377464	AKT1_2	59.0	IMR90p8
3	E7	-0.641984375135962	AKT1_2	59.0	IMR90p8
4	E7	2.70066528969346	AKT1_2	59.0	IMR90p8
5	E7	3.76868985744613	AKT1_2	59.0	IMR90p8
6	E7	-0.487001661701925	AKT1_2	59.0	IMR90p8
7	E7	2.05455138006982	AKT1_2	59.0	IMR90p8
8	E7	-2.39808151637772	AKT1_2	59.0	IMR90p8
9	E7	2.45612953338241	AKT1_2	59.0	IMR90p8
10	E7	0.30334248349709	AKT1_2	59.0	IMR90p8
11	E7	-1.84846896708405	AKT1_2	59.0	IMR90p8
12	E7	3.63731331801046	AKT1_2	59.0	IMR90p8
13	E7	-1.20994969507274	AKT1_2	59.0	IMR90p8
14	E7	1.27745744369304	AKT1_2	59.0	IMR90p8
15	E7	0.177585942422866	AKT1_2	59.0	IMR90p8
16	E7	0.0100140961612851	AKT1_2	59.0	IMR90p8
17	E7	-5.13883862654939	AKT1_2	59.0	IMR90p8
18	E7	-6.44943961237732	AKT1_2	59.0	IMR90p8
19	E7	-3.64629647342053	AKT1_2	59.0	IMR90p8
20	E7	-4.36556982599586	AKT1_2	59.0	IMR90p8
21	E7	3.13105230686824	AKT1_2	59.0	IMR90p8
22	E7	-0.966836017658352	AKT1_2	59.0	IMR90p8
23	E7	4.46590569342879	AKT1_2	59.0	IMR90p8
24	E7	9.20231336951565	AKT1_2	59.0	IMR90p8
25	E7	20.6810881431688	AKT1_2	59.0	IMR90p8
26	E7	43.7143738009236	AKT1_2	59.0	IMR90p8
27	E7	90.2113115900656	AKT1_2	59.0	IMR90p8
28	E7	170.425206763619	AKT1_2	59.0	IMR90p8
29	E7	296.30482781295	AKT1_2	59.0	IMR90p8
30	E7	464.694740033573	AKT1_2	59.0	IMR90p8
31	E7	650.471363304345	AKT1_2	59.0	IMR90p8
32	E7	850.435633727868	AKT1_2	59.0	IMR90p8
33	E7	1058.76438925843	AKT1_2	59.0	IMR90p8
34	E7	1271.41353829406	AKT1_2	59.0	IMR90p8
35	E7	1472.95068278638	AKT1_2	59.0	IMR90p8
36	E7	1663.85349318269	AKT1_2	59.0	IMR90p8
37	E7	1843.57868450436	AKT1_2	59.0	IMR90p8
38	E7	2005.13357442892	AKT1_2	59.0	IMR90p8
39	E7	2151.97048397394	AKT1_2	59.0	IMR90p8
40	E7	2286.81451804392	AKT1_2	59.0	IMR90p8
1	F7	9.79953955138762	AKT1_2	57.0	IMR90p8
2	F7	3.3711773983282	AKT1_2	57.0	IMR90p8
3	F7	-3.58291776813348	AKT1_2	57.0	IMR90p8
4	F7	-0.0732087246510673	AKT1_2	57.0	IMR90p8
5	F7	3.75111761727567	AKT1_2	57.0	IMR90p8
6	F7	4.01292773391788	AKT1_2	57.0	IMR90p8
7	F7	2.15890676347453	AKT1_2	57.0	IMR90p8
8	F7	2.80328026067673	AKT1_2	57.0	IMR90p8
9	F7	0.370728956115272	AKT1_2	57.0	IMR90p8
10	F7	2.30203333740656	AKT1_2	57.0	IMR90p8
11	F7	-0.577098548465074	AKT1_2	57.0	IMR90p8
12	F7	-0.577853151593899	AKT1_2	57.0	IMR90p8
13	F7	-0.603716410441848	AKT1_2	57.0	IMR90p8
14	F7	1.95880072040109	AKT1_2	57.0	IMR90p8
15	F7	-2.2090978457768	AKT1_2	57.0	IMR90p8
16	F7	-3.82617661652375	AKT1_2	57.0	IMR90p8
17	F7	-0.737079587894186	AKT1_2	57.0	IMR90p8
18	F7	0.94422758083283	AKT1_2	57.0	IMR90p8
19	F7	-4.23548316164533	AKT1_2	57.0	IMR90p8
20	F7	-1.22529418745034	AKT1_2	57.0	IMR90p8
21	F7	-4.68271268717308	AKT1_2	57.0	IMR90p8
22	F7	-1.06923100871791	AKT1_2	57.0	IMR90p8
23	F7	0.100618201551697	AKT1_2	57.0	IMR90p8
24	F7	0.691205298642217	AKT1_2	57.0	IMR90p8
25	F7	12.3238697220286	AKT1_2	57.0	IMR90p8
26	F7	16.30710355357	AKT1_2	57.0	IMR90p8
27	F7	37.6660056819464	AKT1_2	57.0	IMR90p8
28	F7	70.7125880054964	AKT1_2	57.0	IMR90p8
29	F7	139.249888839046	AKT1_2	57.0	IMR90p8
30	F7	245.302400100451	AKT1_2	57.0	IMR90p8
31	F7	390.855697006404	AKT1_2	57.0	IMR90p8
32	F7	557.694468707879	AKT1_2	57.0	IMR90p8
33	F7	738.357569718258	AKT1_2	57.0	IMR90p8
34	F7	933.979897376596	AKT1_2	57.0	IMR90p8
35	F7	1136.37620850146	AKT1_2	57.0	IMR90p8
36	F7	1336.23094916386	AKT1_2	57.0	IMR90p8
37	F7	1529.91614301578	AKT1_2	57.0	IMR90p8
38	F7	1712.56429173339	AKT1_2	57.0	IMR90p8
39	F7	1881.13875872342	AKT1_2	57.0	IMR90p8
40	F7	2038.13262299483	AKT1_2	57.0	IMR90p8
1	G7	5.86996803570264	AKT1_2	55.7	IMR90p8
2	G7	6.78935183629665	AKT1_2	55.7	IMR90p8
3	G7	3.84474852394624	AKT1_2	55.7	IMR90p8
4	G7	1.22966211719358	AKT1_2	55.7	IMR90p8
5	G7	0.0462593377819758	AKT1_2	55.7	IMR90p8
6	G7	3.14757115541624	AKT1_2	55.7	IMR90p8
7	G7	-2.55736454629277	AKT1_2	55.7	IMR90p8
8	G7	2.95038901599355	AKT1_2	55.7	IMR90p8
9	G7	0.925901917401461	AKT1_2	55.7	IMR90p8
10	G7	-0.573468855925512	AKT1_2	55.7	IMR90p8
11	G7	1.34614813087956	AKT1_2	55.7	IMR90p8
12	G7	-0.771390795755906	AKT1_2	55.7	IMR90p8
13	G7	-5.62230698289659	AKT1_2	55.7	IMR90p8
14	G7	1.34530470154368	AKT1_2	55.7	IMR90p8
15	G7	2.65931842052123	AKT1_2	55.7	IMR90p8
16	G7	-0.837717796921424	AKT1_2	55.7	IMR90p8
17	G7	-1.86343512332996	AKT1_2	55.7	IMR90p8
18	G7	0.0032557187623751	AKT1_2	55.7	IMR90p8
19	G7	-6.17545134803459	AKT1_2	55.7	IMR90p8
20	G7	-3.33572617425261	AKT1_2	55.7	IMR90p8
21	G7	4.53675425727943	AKT1_2	55.7	IMR90p8
22	G7	-1.04940222374853	AKT1_2	55.7	IMR90p8
23	G7	-0.81318179285654	AKT1_2	55.7	IMR90p8
24	G7	-2.66693906631463	AKT1_2	55.7	IMR90p8
25	G7	1.64411594347484	AKT1_2	55.7	IMR90p8
26	G7	10.9502396176454	AKT1_2	55.7	IMR90p8
27	G7	21.4273264098674	AKT1_2	55.7	IMR90p8
28	G7	46.4549896854714	AKT1_2	55.7	IMR90p8
29	G7	94.446919312411	AKT1_2	55.7	IMR90p8
30	G7	173.276570473531	AKT1_2	55.7	IMR90p8
31	G7	294.589903799166	AKT1_2	55.7	IMR90p8
32	G7	442.312731693203	AKT1_2	55.7	IMR90p8
33	G7	610.874262148972	AKT1_2	55.7	IMR90p8
34	G7	788.698425489771	AKT1_2	55.7	IMR90p8
35	G7	975.767766149491	AKT1_2	55.7	IMR90p8
36	G7	1170.54445235012	AKT1_2	55.7	IMR90p8
37	G7	1360.79067829569	AKT1_2	55.7	IMR90p8
38	G7	1549.79251857633	AKT1_2	55.7	IMR90p8
39	G7	1722.9064674821	AKT1_2	55.7	IMR90p8
40	G7	1889.72390374666	AKT1_2	55.7	IMR90p8
1	H7	-0.251193985955069	AKT1_2	55.0	IMR90p8
2	H7	5.35331436104343	AKT1_2	55.0	IMR90p8
3	H7	3.96387039834917	AKT1_2	55.0	IMR90p8
4	H7	1.31322613715156	AKT1_2	55.0	IMR90p8
5	H7	-0.562798137999835	AKT1_2	55.0	IMR90p8
6	H7	5.18658699307343	AKT1_2	55.0	IMR90p8
7	H7	0.799738792944481	AKT1_2	55.0	IMR90p8
8	H7	-0.142387138072991	AKT1_2	55.0	IMR90p8
9	H7	-1.360244722478	AKT1_2	55.0	IMR90p8
10	H7	-2.40834802802328	AKT1_2	55.0	IMR90p8
11	H7	-0.537214316802874	AKT1_2	55.0	IMR90p8
12	H7	1.13721141964152	AKT1_2	55.0	IMR90p8
13	H7	2.54774307470916	AKT1_2	55.0	IMR90p8
14	H7	-1.57520533655634	AKT1_2	55.0	IMR90p8
15	H7	-3.34549602673223	AKT1_2	55.0	IMR90p8
16	H7	-3.40739326390758	AKT1_2	55.0	IMR90p8
17	H7	-3.49550683465577	AKT1_2	55.0	IMR90p8
18	H7	3.2399653379257	AKT1_2	55.0	IMR90p8
19	H7	-3.39478290554325	AKT1_2	55.0	IMR90p8
20	H7	-1.99693952413918	AKT1_2	55.0	IMR90p8
21	H7	-2.1109064776233	AKT1_2	55.0	IMR90p8
22	H7	2.82214589858268	AKT1_2	55.0	IMR90p8
23	H7	0.0669876088400088	AKT1_2	55.0	IMR90p8
24	H7	-1.62452349118803	AKT1_2	55.0	IMR90p8
25	H7	1.4153783492302	AKT1_2	55.0	IMR90p8
26	H7	9.7271751691701	AKT1_2	55.0	IMR90p8
27	H7	15.8570440461635	AKT1_2	55.0	IMR90p8
28	H7	32.6475309041834	AKT1_2	55.0	IMR90p8
29	H7	59.0073056279375	AKT1_2	55.0	IMR90p8
30	H7	121.871325662931	AKT1_2	55.0	IMR90p8
31	H7	212.272849147142	AKT1_2	55.0	IMR90p8
32	H7	343.962971294874	AKT1_2	55.0	IMR90p8
33	H7	503.182704271065	AKT1_2	55.0	IMR90p8
34	H7	669.654358574645	AKT1_2	55.0	IMR90p8
35	H7	852.290059688128	AKT1_2	55.0	IMR90p8
36	H7	1040.8491431698	AKT1_2	55.0	IMR90p8
37	H7	1237.52754840185	AKT1_2	55.0	IMR90p8
38	H7	1428.87356269945	AKT1_2	55.0	IMR90p8
39	H7	1614.38783685902	AKT1_2	55.0	IMR90p8
40	H7	1790.96335047686	AKT1_2	55.0	IMR90p8
