# Supplementary material for: Primer PICKR: literature-mined scoring platform for robust RT–qPCR primers
Source: Nat Commun. 2026 May 28;17:6938. doi: 10.1038/s41467-026-73648-2 (PMC13388996; doi:10.1038/s41467-026-73648-2)
Supplement: Supplementary file 11 — Source Data [file 41467_2026_73648_MOESM11_ESM.zip › Suppl_Fig_S12/amplification_data_SOD1_2.csv]

Cycle	Well	Fluorescence	Target	melt temp	Replicate
1	A11	-4.69494645397799	SOD1_2	65.0	IMR90p11
2	A11	1.18076117579722	SOD1_2	65.0	IMR90p11
3	A11	-1.06683491521744	SOD1_2	65.0	IMR90p11
4	A11	-2.11945575011077	SOD1_2	65.0	IMR90p11
5	A11	4.38759852023804	SOD1_2	65.0	IMR90p11
6	A11	-1.30437474983228	SOD1_2	65.0	IMR90p11
7	A11	2.86186283690222	SOD1_2	65.0	IMR90p11
8	A11	2.63861172453107	SOD1_2	65.0	IMR90p11
9	A11	4.46609361995115	SOD1_2	65.0	IMR90p11
10	A11	3.49249632866395	SOD1_2	65.0	IMR90p11
11	A11	-2.77689788342013	SOD1_2	65.0	IMR90p11
12	A11	-2.59356806667165	SOD1_2	65.0	IMR90p11
13	A11	4.30700735221171	SOD1_2	65.0	IMR90p11
14	A11	-0.96456973494287	SOD1_2	65.0	IMR90p11
15	A11	-0.701351008849542	SOD1_2	65.0	IMR90p11
16	A11	-1.54313195329405	SOD1_2	65.0	IMR90p11
17	A11	-4.01438461672888	SOD1_2	65.0	IMR90p11
18	A11	-4.26348902926748	SOD1_2	65.0	IMR90p11
19	A11	-3.33111957645815	SOD1_2	65.0	IMR90p11
20	A11	2.79434226505737	SOD1_2	65.0	IMR90p11
21	A11	-1.93786214285365	SOD1_2	65.0	IMR90p11
22	A11	0.717149059590611	SOD1_2	65.0	IMR90p11
23	A11	10.0631977721746	SOD1_2	65.0	IMR90p11
24	A11	28.8470824301003	SOD1_2	65.0	IMR90p11
25	A11	59.4611954971001	SOD1_2	65.0	IMR90p11
26	A11	123.266660277991	SOD1_2	65.0	IMR90p11
27	A11	228.557167880599	SOD1_2	65.0	IMR90p11
28	A11	384.310550518953	SOD1_2	65.0	IMR90p11
29	A11	548.990137813758	SOD1_2	65.0	IMR90p11
30	A11	712.872091377773	SOD1_2	65.0	IMR90p11
31	A11	881.47301877422	SOD1_2	65.0	IMR90p11
32	A11	1055.56421255269	SOD1_2	65.0	IMR90p11
33	A11	1236.13572084482	SOD1_2	65.0	IMR90p11
34	A11	1411.06379615909	SOD1_2	65.0	IMR90p11
35	A11	1573.46452820489	SOD1_2	65.0	IMR90p11
36	A11	1719.07084647265	SOD1_2	65.0	IMR90p11
37	A11	1849.26243528672	SOD1_2	65.0	IMR90p11
38	A11	1966.42757769961	SOD1_2	65.0	IMR90p11
39	A11	2069.41765223099	SOD1_2	65.0	IMR90p11
40	A11	2163.46011448481	SOD1_2	65.0	IMR90p11
1	B11	-7.0386341169492	SOD1_2	64.5	IMR90p11
2	B11	0.955100182274691	SOD1_2	64.5	IMR90p11
3	B11	0.890650176384952	SOD1_2	64.5	IMR90p11
4	B11	2.91726430607332	SOD1_2	64.5	IMR90p11
5	B11	1.77610749635505	SOD1_2	64.5	IMR90p11
6	B11	3.85478349147206	SOD1_2	64.5	IMR90p11
7	B11	1.43767548972119	SOD1_2	64.5	IMR90p11
8	B11	0.691259726795124	SOD1_2	64.5	IMR90p11
9	B11	2.99239393209109	SOD1_2	64.5	IMR90p11
10	B11	-2.19676828887714	SOD1_2	64.5	IMR90p11
11	B11	-1.43282355811925	SOD1_2	64.5	IMR90p11
12	B11	-4.58604290356061	SOD1_2	64.5	IMR90p11
13	B11	-2.11273708418275	SOD1_2	64.5	IMR90p11
14	B11	1.26729894279106	SOD1_2	64.5	IMR90p11
15	B11	-0.439461563299119	SOD1_2	64.5	IMR90p11
16	B11	-2.43561989401996	SOD1_2	64.5	IMR90p11
17	B11	-1.01350080179827	SOD1_2	64.5	IMR90p11
18	B11	-2.5891757687009	SOD1_2	64.5	IMR90p11
19	B11	-2.85045333905373	SOD1_2	64.5	IMR90p11
20	B11	-4.97758585098518	SOD1_2	64.5	IMR90p11
21	B11	-0.361598563305051	SOD1_2	64.5	IMR90p11
22	B11	7.79018384570145	SOD1_2	64.5	IMR90p11
23	B11	9.50094781467214	SOD1_2	64.5	IMR90p11
24	B11	25.9072958183897	SOD1_2	64.5	IMR90p11
25	B11	61.9523259717571	SOD1_2	64.5	IMR90p11
26	B11	119.673953156208	SOD1_2	64.5	IMR90p11
27	B11	221.102794956249	SOD1_2	64.5	IMR90p11
28	B11	372.401834255654	SOD1_2	64.5	IMR90p11
29	B11	540.247078353368	SOD1_2	64.5	IMR90p11
30	B11	707.141275729771	SOD1_2	64.5	IMR90p11
31	B11	877.163732273776	SOD1_2	64.5	IMR90p11
32	B11	1054.32448632373	SOD1_2	64.5	IMR90p11
33	B11	1233.07999761038	SOD1_2	64.5	IMR90p11
34	B11	1410.59975248504	SOD1_2	64.5	IMR90p11
35	B11	1577.45011180257	SOD1_2	64.5	IMR90p11
36	B11	1730.81789115698	SOD1_2	64.5	IMR90p11
37	B11	1864.29773723288	SOD1_2	64.5	IMR90p11
38	B11	1982.01246693645	SOD1_2	64.5	IMR90p11
39	B11	2087.63828585347	SOD1_2	64.5	IMR90p11
40	B11	2186.3317550591	SOD1_2	64.5	IMR90p11
1	C11	2.03495340511972	SOD1_2	63.3	IMR90p11
2	C11	1.31954364165676	SOD1_2	63.3	IMR90p11
3	C11	3.24656752751389	SOD1_2	63.3	IMR90p11
4	C11	5.80515854515943	SOD1_2	63.3	IMR90p11
5	C11	-0.444692651288733	SOD1_2	63.3	IMR90p11
6	C11	0.812071702612229	SOD1_2	63.3	IMR90p11
7	C11	-0.784525321746514	SOD1_2	63.3	IMR90p11
8	C11	1.5112523967482	SOD1_2	63.3	IMR90p11
9	C11	-3.01628894207943	SOD1_2	63.3	IMR90p11
10	C11	-2.32499499188816	SOD1_2	63.3	IMR90p11
11	C11	0.482129948398779	SOD1_2	63.3	IMR90p11
12	C11	-0.902296769451823	SOD1_2	63.3	IMR90p11
13	C11	0.60324554537101	SOD1_2	63.3	IMR90p11
14	C11	1.51797413974055	SOD1_2	63.3	IMR90p11
15	C11	-2.68092342031468	SOD1_2	63.3	IMR90p11
16	C11	0.508015710840937	SOD1_2	63.3	IMR90p11
17	C11	-1.83662243579784	SOD1_2	63.3	IMR90p11
18	C11	1.19451361344682	SOD1_2	63.3	IMR90p11
19	C11	-7.56615346004355	SOD1_2	63.3	IMR90p11
20	C11	0.158346966417866	SOD1_2	63.3	IMR90p11
21	C11	-1.2804473586375	SOD1_2	63.3	IMR90p11
22	C11	5.79967006027891	SOD1_2	63.3	IMR90p11
23	C11	7.67387828923393	SOD1_2	63.3	IMR90p11
24	C11	23.9287963820129	SOD1_2	63.3	IMR90p11
25	C11	42.9837960274435	SOD1_2	63.3	IMR90p11
26	C11	90.5099540552028	SOD1_2	63.3	IMR90p11
27	C11	178.010681363399	SOD1_2	63.3	IMR90p11
28	C11	311.203119150533	SOD1_2	63.3	IMR90p11
29	C11	480.902764992492	SOD1_2	63.3	IMR90p11
30	C11	646.829849626637	SOD1_2	63.3	IMR90p11
31	C11	811.582881798613	SOD1_2	63.3	IMR90p11
32	C11	985.090616923032	SOD1_2	63.3	IMR90p11
33	C11	1167.23888649462	SOD1_2	63.3	IMR90p11
34	C11	1352.76069993602	SOD1_2	63.3	IMR90p11
35	C11	1530.40861650009	SOD1_2	63.3	IMR90p11
36	C11	1695.29305276503	SOD1_2	63.3	IMR90p11
37	C11	1837.83137016098	SOD1_2	63.3	IMR90p11
38	C11	1963.90360305269	SOD1_2	63.3	IMR90p11
39	C11	2075.4807715326	SOD1_2	63.3	IMR90p11
40	C11	2184.81399600232	SOD1_2	63.3	IMR90p11
1	D11	1.67017016889031	SOD1_2	61.4	IMR90p11
2	D11	1.41322076291772	SOD1_2	61.4	IMR90p11
3	D11	2.31189193233422	SOD1_2	61.4	IMR90p11
4	D11	-1.56073884337275	SOD1_2	61.4	IMR90p11
5	D11	2.04752584238258	SOD1_2	61.4	IMR90p11
6	D11	-1.29963436320804	SOD1_2	61.4	IMR90p11
7	D11	3.85899117107056	SOD1_2	61.4	IMR90p11
8	D11	4.00959867251822	SOD1_2	61.4	IMR90p11
9	D11	-1.8740968162756	SOD1_2	61.4	IMR90p11
10	D11	0.523205233650515	SOD1_2	61.4	IMR90p11
11	D11	4.39415003195063	SOD1_2	61.4	IMR90p11
12	D11	-3.6580816448627	SOD1_2	61.4	IMR90p11
13	D11	-0.576530041220394	SOD1_2	61.4	IMR90p11
14	D11	0.900560907142335	SOD1_2	61.4	IMR90p11
15	D11	-1.39355019503182	SOD1_2	61.4	IMR90p11
16	D11	-1.37464860742193	SOD1_2	61.4	IMR90p11
17	D11	-1.40913846251669	SOD1_2	61.4	IMR90p11
18	D11	-1.73218438752747	SOD1_2	61.4	IMR90p11
19	D11	-3.3959251233091	SOD1_2	61.4	IMR90p11
20	D11	-2.82459037689887	SOD1_2	61.4	IMR90p11
21	D11	-3.77907042849711	SOD1_2	61.4	IMR90p11
22	D11	-1.72238563179326	SOD1_2	61.4	IMR90p11
23	D11	4.42121805618581	SOD1_2	61.4	IMR90p11
24	D11	11.3020194913779	SOD1_2	61.4	IMR90p11
25	D11	23.347754755961	SOD1_2	61.4	IMR90p11
26	D11	45.6472826032023	SOD1_2	61.4	IMR90p11
27	D11	80.6045944445491	SOD1_2	61.4	IMR90p11
28	D11	155.95782940446	SOD1_2	61.4	IMR90p11
29	D11	275.265586224406	SOD1_2	61.4	IMR90p11
30	D11	430.311578040729	SOD1_2	61.4	IMR90p11
31	D11	584.366848764053	SOD1_2	61.4	IMR90p11
32	D11	741.2789181487	SOD1_2	61.4	IMR90p11
33	D11	904.154554358562	SOD1_2	61.4	IMR90p11
34	D11	1079.500141185	SOD1_2	61.4	IMR90p11
35	D11	1262.56182707893	SOD1_2	61.4	IMR90p11
36	D11	1444.28268287851	SOD1_2	61.4	IMR90p11
37	D11	1616.23256654398	SOD1_2	61.4	IMR90p11
38	D11	1769.25338384995	SOD1_2	61.4	IMR90p11
39	D11	1902.17146932118	SOD1_2	61.4	IMR90p11
40	D11	2017.23919557156	SOD1_2	61.4	IMR90p11
1	E11	5.31702262990439	SOD1_2	59.0	IMR90p11
2	E11	0.444414377577232	SOD1_2	59.0	IMR90p11
3	E11	4.04905242312407	SOD1_2	59.0	IMR90p11
4	E11	-0.640986785773293	SOD1_2	59.0	IMR90p11
5	E11	3.67424337896318	SOD1_2	59.0	IMR90p11
6	E11	2.54671717034626	SOD1_2	59.0	IMR90p11
7	E11	0.827753498650054	SOD1_2	59.0	IMR90p11
8	E11	1.88313076180202	SOD1_2	59.0	IMR90p11
9	E11	-0.913870170120845	SOD1_2	59.0	IMR90p11
10	E11	-1.5537088693336	SOD1_2	59.0	IMR90p11
11	E11	-7.32178530891861	SOD1_2	59.0	IMR90p11
12	E11	0.529128962630239	SOD1_2	59.0	IMR90p11
13	E11	-0.321571093871171	SOD1_2	59.0	IMR90p11
14	E11	0.338839856834056	SOD1_2	59.0	IMR90p11
15	E11	-1.87951851591151	SOD1_2	59.0	IMR90p11
16	E11	0.109019639821781	SOD1_2	59.0	IMR90p11
17	E11	2.12318651603346	SOD1_2	59.0	IMR90p11
18	E11	-2.18503717992235	SOD1_2	59.0	IMR90p11
19	E11	1.02497058811241	SOD1_2	59.0	IMR90p11
20	E11	0.542071947286786	SOD1_2	59.0	IMR90p11
21	E11	-1.63664322413251	SOD1_2	59.0	IMR90p11
22	E11	1.32383597356329	SOD1_2	59.0	IMR90p11
23	E11	-3.98351390811968	SOD1_2	59.0	IMR90p11
24	E11	-1.54861985439766	SOD1_2	59.0	IMR90p11
25	E11	1.89930252926933	SOD1_2	59.0	IMR90p11
26	E11	8.96182033347804	SOD1_2	59.0	IMR90p11
27	E11	20.3739173230679	SOD1_2	59.0	IMR90p11
28	E11	42.763230500384	SOD1_2	59.0	IMR90p11
29	E11	90.3775089659275	SOD1_2	59.0	IMR90p11
30	E11	171.655573108222	SOD1_2	59.0	IMR90p11
31	E11	294.669531566826	SOD1_2	59.0	IMR90p11
32	E11	433.934128928601	SOD1_2	59.0	IMR90p11
33	E11	573.098125465878	SOD1_2	59.0	IMR90p11
34	E11	724.618577727608	SOD1_2	59.0	IMR90p11
35	E11	900.207311879161	SOD1_2	59.0	IMR90p11
36	E11	1104.15832217552	SOD1_2	59.0	IMR90p11
37	E11	1321.51282460418	SOD1_2	59.0	IMR90p11
38	E11	1526.61209191668	SOD1_2	59.0	IMR90p11
39	E11	1706.88054379367	SOD1_2	59.0	IMR90p11
40	E11	1864.81990769871	SOD1_2	59.0	IMR90p11
1	F11	0.523142082932736	SOD1_2	57.0	IMR90p11
2	F11	5.0441156469592	SOD1_2	57.0	IMR90p11
3	F11	2.32225823024737	SOD1_2	57.0	IMR90p11
4	F11	2.55853072724085	SOD1_2	57.0	IMR90p11
5	F11	-1.96441407947987	SOD1_2	57.0	IMR90p11
6	F11	1.07120951196839	SOD1_2	57.0	IMR90p11
7	F11	0.361281792055252	SOD1_2	57.0	IMR90p11
8	F11	-1.74303960273892	SOD1_2	57.0	IMR90p11
9	F11	3.73818591342388	SOD1_2	57.0	IMR90p11
10	F11	0.320107318245846	SOD1_2	57.0	IMR90p11
11	F11	-1.77140012360405	SOD1_2	57.0	IMR90p11
12	F11	-1.35111425248715	SOD1_2	57.0	IMR90p11
13	F11	1.64548560825597	SOD1_2	57.0	IMR90p11
14	F11	0.370084944990595	SOD1_2	57.0	IMR90p11
15	F11	-0.945089350868329	SOD1_2	57.0	IMR90p11
16	F11	-2.15527370351128	SOD1_2	57.0	IMR90p11
17	F11	3.53546148291298	SOD1_2	57.0	IMR90p11
18	F11	3.42916807328356	SOD1_2	57.0	IMR90p11
19	F11	0.471702900486434	SOD1_2	57.0	IMR90p11
20	F11	-2.13212490699698	SOD1_2	57.0	IMR90p11
21	F11	-0.305494813682799	SOD1_2	57.0	IMR90p11
22	F11	-1.35787571804076	SOD1_2	57.0	IMR90p11
23	F11	-2.06866624039412	SOD1_2	57.0	IMR90p11
24	F11	-2.92347094862726	SOD1_2	57.0	IMR90p11
25	F11	2.49177045253464	SOD1_2	57.0	IMR90p11
26	F11	3.0826732964556	SOD1_2	57.0	IMR90p11
27	F11	3.51588664231303	SOD1_2	57.0	IMR90p11
28	F11	16.6075174760222	SOD1_2	57.0	IMR90p11
29	F11	30.3292552494777	SOD1_2	57.0	IMR90p11
30	F11	53.6608900650913	SOD1_2	57.0	IMR90p11
31	F11	104.938810837595	SOD1_2	57.0	IMR90p11
32	F11	190.471730464946	SOD1_2	57.0	IMR90p11
33	F11	308.802591386934	SOD1_2	57.0	IMR90p11
34	F11	441.293717186871	SOD1_2	57.0	IMR90p11
35	F11	589.821621141641	SOD1_2	57.0	IMR90p11
36	F11	767.561963539887	SOD1_2	57.0	IMR90p11
37	F11	978.221519768148	SOD1_2	57.0	IMR90p11
38	F11	1203.1700292545	SOD1_2	57.0	IMR90p11
39	F11	1417.78203515627	SOD1_2	57.0	IMR90p11
40	F11	1615.38831600128	SOD1_2	57.0	IMR90p11
1	G11	4.55675664919545	SOD1_2	55.7	IMR90p11
2	G11	-1.53958429112799	SOD1_2	55.7	IMR90p11
3	G11	0.921316395127633	SOD1_2	55.7	IMR90p11
4	G11	-2.6505312801205	SOD1_2	55.7	IMR90p11
5	G11	4.95042817145986	SOD1_2	55.7	IMR90p11
6	G11	2.98184823918928	SOD1_2	55.7	IMR90p11
7	G11	2.03815090132639	SOD1_2	55.7	IMR90p11
8	G11	1.12175480615133	SOD1_2	55.7	IMR90p11
9	G11	2.20315773517268	SOD1_2	55.7	IMR90p11
10	G11	-4.419876762679	SOD1_2	55.7	IMR90p11
11	G11	2.93132926713133	SOD1_2	55.7	IMR90p11
12	G11	-1.36381108438127	SOD1_2	55.7	IMR90p11
13	G11	0.808784197151454	SOD1_2	55.7	IMR90p11
14	G11	1.35056642259769	SOD1_2	55.7	IMR90p11
15	G11	1.44599653029627	SOD1_2	55.7	IMR90p11
16	G11	-0.90428644159374	SOD1_2	55.7	IMR90p11
17	G11	-0.138490087379068	SOD1_2	55.7	IMR90p11
18	G11	-3.69729675164581	SOD1_2	55.7	IMR90p11
19	G11	-1.44615040260396	SOD1_2	55.7	IMR90p11
20	G11	-2.32376614404029	SOD1_2	55.7	IMR90p11
21	G11	-0.204325837199576	SOD1_2	55.7	IMR90p11
22	G11	-2.58046204779794	SOD1_2	55.7	IMR90p11
23	G11	-0.539930698016633	SOD1_2	55.7	IMR90p11
24	G11	-3.06117257109054	SOD1_2	55.7	IMR90p11
25	G11	-0.941617807854072	SOD1_2	55.7	IMR90p11
26	G11	-3.14713865814429	SOD1_2	55.7	IMR90p11
27	G11	7.45122091528356	SOD1_2	55.7	IMR90p11
28	G11	9.59748949859568	SOD1_2	55.7	IMR90p11
29	G11	12.6099615246258	SOD1_2	55.7	IMR90p11
30	G11	33.7766292954061	SOD1_2	55.7	IMR90p11
31	G11	64.6175836623934	SOD1_2	55.7	IMR90p11
32	G11	121.946546926931	SOD1_2	55.7	IMR90p11
33	G11	207.325697474212	SOD1_2	55.7	IMR90p11
34	G11	324.212933074293	SOD1_2	55.7	IMR90p11
35	G11	493.189976246819	SOD1_2	55.7	IMR90p11
36	G11	698.380889281118	SOD1_2	55.7	IMR90p11
37	G11	942.230954854762	SOD1_2	55.7	IMR90p11
38	G11	1198.98933800846	SOD1_2	55.7	IMR90p11
39	G11	1437.91040322885	SOD1_2	55.7	IMR90p11
40	G11	1656.54886783835	SOD1_2	55.7	IMR90p11
1	H11	-0.0556296180775462	SOD1_2	55.0	IMR90p11
2	H11	4.01302000589885	SOD1_2	55.0	IMR90p11
3	H11	1.62760944856973	SOD1_2	55.0	IMR90p11
4	H11	1.29350987091357	SOD1_2	55.0	IMR90p11
5	H11	0.972336984032609	SOD1_2	55.0	IMR90p11
6	H11	0.216648007991353	SOD1_2	55.0	IMR90p11
7	H11	-6.2435968986656	SOD1_2	55.0	IMR90p11
8	H11	2.62329413434645	SOD1_2	55.0	IMR90p11
9	H11	0.71153690583651	SOD1_2	55.0	IMR90p11
10	H11	0.258414213118613	SOD1_2	55.0	IMR90p11
11	H11	0.620648638542662	SOD1_2	55.0	IMR90p11
12	H11	-0.0562605093518869	SOD1_2	55.0	IMR90p11
13	H11	1.00339704375938	SOD1_2	55.0	IMR90p11
14	H11	1.75881477808889	SOD1_2	55.0	IMR90p11
15	H11	1.26691201304538	SOD1_2	55.0	IMR90p11
16	H11	-1.30192801057456	SOD1_2	55.0	IMR90p11
17	H11	2.51674108898396	SOD1_2	55.0	IMR90p11
18	H11	-1.354036142307	SOD1_2	55.0	IMR90p11
19	H11	0.506605091308757	SOD1_2	55.0	IMR90p11
20	H11	0.0535962511726211	SOD1_2	55.0	IMR90p11
21	H11	2.17691746718083	SOD1_2	55.0	IMR90p11
22	H11	-0.641675751066032	SOD1_2	55.0	IMR90p11
23	H11	1.48175944767672	SOD1_2	55.0	IMR90p11
24	H11	0.411212278997027	SOD1_2	55.0	IMR90p11
25	H11	-0.0148375330413728	SOD1_2	55.0	IMR90p11
26	H11	-6.77764872302168	SOD1_2	55.0	IMR90p11
27	H11	1.78631931123937	SOD1_2	55.0	IMR90p11
28	H11	4.40914706166996	SOD1_2	55.0	IMR90p11
29	H11	10.542539168664	SOD1_2	55.0	IMR90p11
30	H11	19.0807835594997	SOD1_2	55.0	IMR90p11
31	H11	36.0713764185462	SOD1_2	55.0	IMR90p11
32	H11	67.4418152158046	SOD1_2	55.0	IMR90p11
33	H11	116.663770073813	SOD1_2	55.0	IMR90p11
34	H11	196.014062026532	SOD1_2	55.0	IMR90p11
35	H11	317.321835536078	SOD1_2	55.0	IMR90p11
36	H11	514.923461263882	SOD1_2	55.0	IMR90p11
37	H11	740.567520099499	SOD1_2	55.0	IMR90p11
38	H11	987.318101740553	SOD1_2	55.0	IMR90p11
39	H11	1222.45723056958	SOD1_2	55.0	IMR90p11
40	H11	1438.26472767388	SOD1_2	55.0	IMR90p11
1	A11	-0.99	SOD1_2	65.0	IMR90p2
2	A11	2.57	SOD1_2	65.0	IMR90p2
3	A11	2.32	SOD1_2	65.0	IMR90p2
4	A11	2.99	SOD1_2	65.0	IMR90p2
5	A11	-0.2	SOD1_2	65.0	IMR90p2
6	A11	0.57	SOD1_2	65.0	IMR90p2
7	A11	1.46	SOD1_2	65.0	IMR90p2
8	A11	1.97	SOD1_2	65.0	IMR90p2
9	A11	2.97	SOD1_2	65.0	IMR90p2
10	A11	-3.98	SOD1_2	65.0	IMR90p2
11	A11	-4.45	SOD1_2	65.0	IMR90p2
12	A11	3.09	SOD1_2	65.0	IMR90p2
13	A11	-2.57	SOD1_2	65.0	IMR90p2
14	A11	5.34	SOD1_2	65.0	IMR90p2
15	A11	-3.48	SOD1_2	65.0	IMR90p2
16	A11	-3.22	SOD1_2	65.0	IMR90p2
17	A11	-0.36	SOD1_2	65.0	IMR90p2
18	A11	0.81	SOD1_2	65.0	IMR90p2
19	A11	-4.01	SOD1_2	65.0	IMR90p2
20	A11	0.67	SOD1_2	65.0	IMR90p2
21	A11	0.06	SOD1_2	65.0	IMR90p2
22	A11	1.49	SOD1_2	65.0	IMR90p2
23	A11	7.93	SOD1_2	65.0	IMR90p2
24	A11	23.53	SOD1_2	65.0	IMR90p2
25	A11	51.75	SOD1_2	65.0	IMR90p2
26	A11	95.67	SOD1_2	65.0	IMR90p2
27	A11	186.74	SOD1_2	65.0	IMR90p2
28	A11	318.78	SOD1_2	65.0	IMR90p2
29	A11	476.75	SOD1_2	65.0	IMR90p2
30	A11	631.67	SOD1_2	65.0	IMR90p2
31	A11	788.97	SOD1_2	65.0	IMR90p2
32	A11	950.43	SOD1_2	65.0	IMR90p2
33	A11	1116.33	SOD1_2	65.0	IMR90p2
34	A11	1276.81	SOD1_2	65.0	IMR90p2
35	A11	1427.51	SOD1_2	65.0	IMR90p2
36	A11	1561.73	SOD1_2	65.0	IMR90p2
37	A11	1679.96	SOD1_2	65.0	IMR90p2
38	A11	1782.7	SOD1_2	65.0	IMR90p2
39	A11	1881.55	SOD1_2	65.0	IMR90p2
40	A11	1980.48	SOD1_2	65.0	IMR90p2
1	B11	-6.34	SOD1_2	64.5	IMR90p2
2	B11	-2.07	SOD1_2	64.5	IMR90p2
3	B11	4.4	SOD1_2	64.5	IMR90p2
4	B11	-4.45	SOD1_2	64.5	IMR90p2
5	B11	1.24	SOD1_2	64.5	IMR90p2
6	B11	0.88	SOD1_2	64.5	IMR90p2
7	B11	-0.11	SOD1_2	64.5	IMR90p2
8	B11	1.14	SOD1_2	64.5	IMR90p2
9	B11	2.59	SOD1_2	64.5	IMR90p2
10	B11	3.51	SOD1_2	64.5	IMR90p2
11	B11	-4.08	SOD1_2	64.5	IMR90p2
12	B11	-1.24	SOD1_2	64.5	IMR90p2
13	B11	-0.01	SOD1_2	64.5	IMR90p2
14	B11	2.71	SOD1_2	64.5	IMR90p2
15	B11	-0.86	SOD1_2	64.5	IMR90p2
16	B11	-1.26	SOD1_2	64.5	IMR90p2
17	B11	-0.2	SOD1_2	64.5	IMR90p2
18	B11	1.16	SOD1_2	64.5	IMR90p2
19	B11	-1.27	SOD1_2	64.5	IMR90p2
20	B11	-3.17	SOD1_2	64.5	IMR90p2
21	B11	3.72	SOD1_2	64.5	IMR90p2
22	B11	3.38	SOD1_2	64.5	IMR90p2
23	B11	15.62	SOD1_2	64.5	IMR90p2
24	B11	34.6	SOD1_2	64.5	IMR90p2
25	B11	69.23	SOD1_2	64.5	IMR90p2
26	B11	128.65	SOD1_2	64.5	IMR90p2
27	B11	235.15	SOD1_2	64.5	IMR90p2
28	B11	383.26	SOD1_2	64.5	IMR90p2
29	B11	525.36	SOD1_2	64.5	IMR90p2
30	B11	666.64	SOD1_2	64.5	IMR90p2
31	B11	815.9	SOD1_2	64.5	IMR90p2
32	B11	973.54	SOD1_2	64.5	IMR90p2
33	B11	1134.52	SOD1_2	64.5	IMR90p2
34	B11	1284.39	SOD1_2	64.5	IMR90p2
35	B11	1420.4	SOD1_2	64.5	IMR90p2
36	B11	1540.74	SOD1_2	64.5	IMR90p2
37	B11	1646.34	SOD1_2	64.5	IMR90p2
38	B11	1741.45	SOD1_2	64.5	IMR90p2
39	B11	1828.26	SOD1_2	64.5	IMR90p2
40	B11	1911.52	SOD1_2	64.5	IMR90p2
1	C11	-2.2	SOD1_2	63.3	IMR90p2
2	C11	-2.03	SOD1_2	63.3	IMR90p2
3	C11	-0.37	SOD1_2	63.3	IMR90p2
4	C11	6.31	SOD1_2	63.3	IMR90p2
5	C11	1.01	SOD1_2	63.3	IMR90p2
6	C11	0.65	SOD1_2	63.3	IMR90p2
7	C11	0.38	SOD1_2	63.3	IMR90p2
8	C11	-0.58	SOD1_2	63.3	IMR90p2
9	C11	-3.49	SOD1_2	63.3	IMR90p2
10	C11	0.02	SOD1_2	63.3	IMR90p2
11	C11	-2.24	SOD1_2	63.3	IMR90p2
12	C11	-0.42	SOD1_2	63.3	IMR90p2
13	C11	0.53	SOD1_2	63.3	IMR90p2
14	C11	4.26	SOD1_2	63.3	IMR90p2
15	C11	1.2	SOD1_2	63.3	IMR90p2
16	C11	-3.63	SOD1_2	63.3	IMR90p2
17	C11	-3.69	SOD1_2	63.3	IMR90p2
18	C11	2.06	SOD1_2	63.3	IMR90p2
19	C11	-1.22	SOD1_2	63.3	IMR90p2
20	C11	-0.68	SOD1_2	63.3	IMR90p2
21	C11	0.79	SOD1_2	63.3	IMR90p2
22	C11	6.35	SOD1_2	63.3	IMR90p2
23	C11	13.19	SOD1_2	63.3	IMR90p2
24	C11	23.62	SOD1_2	63.3	IMR90p2
25	C11	51.81	SOD1_2	63.3	IMR90p2
26	C11	110.32	SOD1_2	63.3	IMR90p2
27	C11	199.4	SOD1_2	63.3	IMR90p2
28	C11	331.38	SOD1_2	63.3	IMR90p2
29	C11	472.65	SOD1_2	63.3	IMR90p2
30	C11	613.38	SOD1_2	63.3	IMR90p2
31	C11	766.94	SOD1_2	63.3	IMR90p2
32	C11	933.01	SOD1_2	63.3	IMR90p2
33	C11	1108.77	SOD1_2	63.3	IMR90p2
34	C11	1272.0	SOD1_2	63.3	IMR90p2
35	C11	1418.33	SOD1_2	63.3	IMR90p2
36	C11	1547.79	SOD1_2	63.3	IMR90p2
37	C11	1661.82	SOD1_2	63.3	IMR90p2
38	C11	1765.66	SOD1_2	63.3	IMR90p2
39	C11	1858.41	SOD1_2	63.3	IMR90p2
40	C11	1947.43	SOD1_2	63.3	IMR90p2
1	D11	-3.32	SOD1_2	61.4	IMR90p2
2	D11	-1.35	SOD1_2	61.4	IMR90p2
3	D11	5.28	SOD1_2	61.4	IMR90p2
4	D11	3.66	SOD1_2	61.4	IMR90p2
5	D11	3.77	SOD1_2	61.4	IMR90p2
6	D11	0.61	SOD1_2	61.4	IMR90p2
7	D11	-1.22	SOD1_2	61.4	IMR90p2
8	D11	-0.33	SOD1_2	61.4	IMR90p2
9	D11	1.49	SOD1_2	61.4	IMR90p2
10	D11	-0.22	SOD1_2	61.4	IMR90p2
11	D11	-2.21	SOD1_2	61.4	IMR90p2
12	D11	-2.48	SOD1_2	61.4	IMR90p2
13	D11	-1.71	SOD1_2	61.4	IMR90p2
14	D11	-0.06	SOD1_2	61.4	IMR90p2
15	D11	-2.81	SOD1_2	61.4	IMR90p2
16	D11	-0.43	SOD1_2	61.4	IMR90p2
17	D11	-5.51	SOD1_2	61.4	IMR90p2
18	D11	-2.57	SOD1_2	61.4	IMR90p2
19	D11	-1.86	SOD1_2	61.4	IMR90p2
20	D11	-0.48	SOD1_2	61.4	IMR90p2
21	D11	0.08	SOD1_2	61.4	IMR90p2
22	D11	-2.04	SOD1_2	61.4	IMR90p2
23	D11	5.63	SOD1_2	61.4	IMR90p2
24	D11	11.99	SOD1_2	61.4	IMR90p2
25	D11	21.83	SOD1_2	61.4	IMR90p2
26	D11	42.33	SOD1_2	61.4	IMR90p2
27	D11	93.09	SOD1_2	61.4	IMR90p2
28	D11	168.89	SOD1_2	61.4	IMR90p2
29	D11	285.82	SOD1_2	61.4	IMR90p2
30	D11	418.82	SOD1_2	61.4	IMR90p2
31	D11	562.63	SOD1_2	61.4	IMR90p2
32	D11	723.6	SOD1_2	61.4	IMR90p2
33	D11	907.08	SOD1_2	61.4	IMR90p2
34	D11	1091.6	SOD1_2	61.4	IMR90p2
35	D11	1265.33	SOD1_2	61.4	IMR90p2
36	D11	1418.44	SOD1_2	61.4	IMR90p2
37	D11	1552.58	SOD1_2	61.4	IMR90p2
38	D11	1670.5	SOD1_2	61.4	IMR90p2
39	D11	1775.54	SOD1_2	61.4	IMR90p2
40	D11	1873.87	SOD1_2	61.4	IMR90p2
1	E11	2.26	SOD1_2	59.0	IMR90p2
2	E11	7.27	SOD1_2	59.0	IMR90p2
3	E11	-0.9	SOD1_2	59.0	IMR90p2
4	E11	1.5	SOD1_2	59.0	IMR90p2
5	E11	4.02	SOD1_2	59.0	IMR90p2
6	E11	3.01	SOD1_2	59.0	IMR90p2
7	E11	-2.22	SOD1_2	59.0	IMR90p2
8	E11	4.23	SOD1_2	59.0	IMR90p2
9	E11	-1.71	SOD1_2	59.0	IMR90p2
10	E11	0.68	SOD1_2	59.0	IMR90p2
11	E11	-0.41	SOD1_2	59.0	IMR90p2
12	E11	-1.25	SOD1_2	59.0	IMR90p2
13	E11	1.47	SOD1_2	59.0	IMR90p2
14	E11	-0.9	SOD1_2	59.0	IMR90p2
15	E11	0.21	SOD1_2	59.0	IMR90p2
16	E11	-1.94	SOD1_2	59.0	IMR90p2
17	E11	0.03	SOD1_2	59.0	IMR90p2
18	E11	0.08	SOD1_2	59.0	IMR90p2
19	E11	0.23	SOD1_2	59.0	IMR90p2
20	E11	-0.07	SOD1_2	59.0	IMR90p2
21	E11	-3.75	SOD1_2	59.0	IMR90p2
22	E11	0.44	SOD1_2	59.0	IMR90p2
23	E11	-0.43	SOD1_2	59.0	IMR90p2
24	E11	1.72	SOD1_2	59.0	IMR90p2
25	E11	7.19	SOD1_2	59.0	IMR90p2
26	E11	17.8	SOD1_2	59.0	IMR90p2
27	E11	35.05	SOD1_2	59.0	IMR90p2
28	E11	69.6	SOD1_2	59.0	IMR90p2
29	E11	130.84	SOD1_2	59.0	IMR90p2
30	E11	228.61	SOD1_2	59.0	IMR90p2
31	E11	357.37	SOD1_2	59.0	IMR90p2
32	E11	535.24	SOD1_2	59.0	IMR90p2
33	E11	739.67	SOD1_2	59.0	IMR90p2
34	E11	962.68	SOD1_2	59.0	IMR90p2
35	E11	1185.57	SOD1_2	59.0	IMR90p2
36	E11	1380.82	SOD1_2	59.0	IMR90p2
37	E11	1552.9	SOD1_2	59.0	IMR90p2
38	E11	1695.48	SOD1_2	59.0	IMR90p2
39	E11	1825.3	SOD1_2	59.0	IMR90p2
40	E11	1945.88	SOD1_2	59.0	IMR90p2
1	F11	5.28	SOD1_2	57.0	IMR90p2
2	F11	0.42	SOD1_2	57.0	IMR90p2
3	F11	-0.39	SOD1_2	57.0	IMR90p2
4	F11	0.16	SOD1_2	57.0	IMR90p2
5	F11	5.41	SOD1_2	57.0	IMR90p2
6	F11	0.03	SOD1_2	57.0	IMR90p2
7	F11	-1.61	SOD1_2	57.0	IMR90p2
8	F11	0.0	SOD1_2	57.0	IMR90p2
9	F11	4.87	SOD1_2	57.0	IMR90p2
10	F11	0.08	SOD1_2	57.0	IMR90p2
11	F11	0.51	SOD1_2	57.0	IMR90p2
12	F11	-2.22	SOD1_2	57.0	IMR90p2
13	F11	-3.03	SOD1_2	57.0	IMR90p2
14	F11	2.54	SOD1_2	57.0	IMR90p2
15	F11	-0.47	SOD1_2	57.0	IMR90p2
16	F11	2.71	SOD1_2	57.0	IMR90p2
17	F11	-1.85	SOD1_2	57.0	IMR90p2
18	F11	0.75	SOD1_2	57.0	IMR90p2
19	F11	-3.1	SOD1_2	57.0	IMR90p2
20	F11	-1.45	SOD1_2	57.0	IMR90p2
21	F11	0.05	SOD1_2	57.0	IMR90p2
22	F11	1.63	SOD1_2	57.0	IMR90p2
23	F11	0.66	SOD1_2	57.0	IMR90p2
24	F11	1.82	SOD1_2	57.0	IMR90p2
25	F11	3.44	SOD1_2	57.0	IMR90p2
26	F11	7.57	SOD1_2	57.0	IMR90p2
27	F11	16.47	SOD1_2	57.0	IMR90p2
28	F11	33.47	SOD1_2	57.0	IMR90p2
29	F11	71.4	SOD1_2	57.0	IMR90p2
30	F11	127.6	SOD1_2	57.0	IMR90p2
31	F11	222.33	SOD1_2	57.0	IMR90p2
32	F11	360.61	SOD1_2	57.0	IMR90p2
33	F11	570.02	SOD1_2	57.0	IMR90p2
34	F11	799.59	SOD1_2	57.0	IMR90p2
35	F11	1039.24	SOD1_2	57.0	IMR90p2
36	F11	1263.56	SOD1_2	57.0	IMR90p2
37	F11	1456.12	SOD1_2	57.0	IMR90p2
38	F11	1624.8	SOD1_2	57.0	IMR90p2
39	F11	1771.28	SOD1_2	57.0	IMR90p2
40	F11	1907.99	SOD1_2	57.0	IMR90p2
1	G11	1.57	SOD1_2	55.7	IMR90p2
2	G11	1.73	SOD1_2	55.7	IMR90p2
3	G11	-2.85	SOD1_2	55.7	IMR90p2
4	G11	0.31	SOD1_2	55.7	IMR90p2
5	G11	4.04	SOD1_2	55.7	IMR90p2
6	G11	2.06	SOD1_2	55.7	IMR90p2
7	G11	-1.08	SOD1_2	55.7	IMR90p2
8	G11	3.88	SOD1_2	55.7	IMR90p2
9	G11	1.37	SOD1_2	55.7	IMR90p2
10	G11	-3.07	SOD1_2	55.7	IMR90p2
11	G11	1.1	SOD1_2	55.7	IMR90p2
12	G11	-2.68	SOD1_2	55.7	IMR90p2
13	G11	-2.57	SOD1_2	55.7	IMR90p2
14	G11	-0.42	SOD1_2	55.7	IMR90p2
15	G11	0.97	SOD1_2	55.7	IMR90p2
16	G11	1.62	SOD1_2	55.7	IMR90p2
17	G11	3.19	SOD1_2	55.7	IMR90p2
18	G11	5.67	SOD1_2	55.7	IMR90p2
19	G11	2.02	SOD1_2	55.7	IMR90p2
20	G11	0.66	SOD1_2	55.7	IMR90p2
21	G11	-4.89	SOD1_2	55.7	IMR90p2
22	G11	1.88	SOD1_2	55.7	IMR90p2
23	G11	1.56	SOD1_2	55.7	IMR90p2
24	G11	-1.06	SOD1_2	55.7	IMR90p2
25	G11	-2.42	SOD1_2	55.7	IMR90p2
26	G11	2.32	SOD1_2	55.7	IMR90p2
27	G11	7.18	SOD1_2	55.7	IMR90p2
28	G11	17.35	SOD1_2	55.7	IMR90p2
29	G11	34.49	SOD1_2	55.7	IMR90p2
30	G11	71.25	SOD1_2	55.7	IMR90p2
31	G11	134.92	SOD1_2	55.7	IMR90p2
32	G11	248.5	SOD1_2	55.7	IMR90p2
33	G11	405.85	SOD1_2	55.7	IMR90p2
34	G11	641.98	SOD1_2	55.7	IMR90p2
35	G11	884.87	SOD1_2	55.7	IMR90p2
36	G11	1125.08	SOD1_2	55.7	IMR90p2
37	G11	1344.55	SOD1_2	55.7	IMR90p2
38	G11	1530.66	SOD1_2	55.7	IMR90p2
39	G11	1693.57	SOD1_2	55.7	IMR90p2
40	G11	1840.87	SOD1_2	55.7	IMR90p2
1	H11	-5.8	SOD1_2	55.0	IMR90p2
2	H11	-6.56	SOD1_2	55.0	IMR90p2
3	H11	-0.48	SOD1_2	55.0	IMR90p2
4	H11	2.63	SOD1_2	55.0	IMR90p2
5	H11	6.67	SOD1_2	55.0	IMR90p2
6	H11	1.38	SOD1_2	55.0	IMR90p2
7	H11	-2.61	SOD1_2	55.0	IMR90p2
8	H11	4.63	SOD1_2	55.0	IMR90p2
9	H11	-0.41	SOD1_2	55.0	IMR90p2
10	H11	-4.26	SOD1_2	55.0	IMR90p2
11	H11	-0.12	SOD1_2	55.0	IMR90p2
12	H11	-4.76	SOD1_2	55.0	IMR90p2
13	H11	-0.23	SOD1_2	55.0	IMR90p2
14	H11	0.98	SOD1_2	55.0	IMR90p2
15	H11	0.94	SOD1_2	55.0	IMR90p2
16	H11	0.16	SOD1_2	55.0	IMR90p2
17	H11	-0.46	SOD1_2	55.0	IMR90p2
18	H11	1.9	SOD1_2	55.0	IMR90p2
19	H11	-2.17	SOD1_2	55.0	IMR90p2
20	H11	-2.27	SOD1_2	55.0	IMR90p2
21	H11	0.2	SOD1_2	55.0	IMR90p2
22	H11	2.44	SOD1_2	55.0	IMR90p2
23	H11	0.32	SOD1_2	55.0	IMR90p2
24	H11	1.07	SOD1_2	55.0	IMR90p2
25	H11	2.58	SOD1_2	55.0	IMR90p2
26	H11	2.66	SOD1_2	55.0	IMR90p2
27	H11	12.14	SOD1_2	55.0	IMR90p2
28	H11	15.97	SOD1_2	55.0	IMR90p2
29	H11	29.75	SOD1_2	55.0	IMR90p2
30	H11	56.05	SOD1_2	55.0	IMR90p2
31	H11	114.71	SOD1_2	55.0	IMR90p2
32	H11	201.38	SOD1_2	55.0	IMR90p2
33	H11	337.2	SOD1_2	55.0	IMR90p2
34	H11	558.55	SOD1_2	55.0	IMR90p2
35	H11	795.24	SOD1_2	55.0	IMR90p2
36	H11	1036.28	SOD1_2	55.0	IMR90p2
37	H11	1256.2	SOD1_2	55.0	IMR90p2
38	H11	1444.52	SOD1_2	55.0	IMR90p2
39	H11	1607.0	SOD1_2	55.0	IMR90p2
40	H11	1755.51	SOD1_2	55.0	IMR90p2
1	A11	-5.81409720037209	SOD1_2	65.0	IMR90p8
2	A11	-0.286755550338057	SOD1_2	65.0	IMR90p8
3	A11	1.03391225822679	SOD1_2	65.0	IMR90p8
4	A11	1.68534213127123	SOD1_2	65.0	IMR90p8
5	A11	-0.148834290101149	SOD1_2	65.0	IMR90p8
6	A11	-1.60166178900135	SOD1_2	65.0	IMR90p8
7	A11	2.80910669649256	SOD1_2	65.0	IMR90p8
8	A11	4.19540651791749	SOD1_2	65.0	IMR90p8
9	A11	0.364311846345572	SOD1_2	65.0	IMR90p8
10	A11	2.56607936958608	SOD1_2	65.0	IMR90p8
11	A11	4.18931650567811	SOD1_2	65.0	IMR90p8
12	A11	-1.83774164578745	SOD1_2	65.0	IMR90p8
13	A11	0.626839336886405	SOD1_2	65.0	IMR90p8
14	A11	-1.4432985913445	SOD1_2	65.0	IMR90p8
15	A11	1.20504951320527	SOD1_2	65.0	IMR90p8
16	A11	-6.62320892642765	SOD1_2	65.0	IMR90p8
17	A11	-6.35361577552976	SOD1_2	65.0	IMR90p8
18	A11	-3.03381126150953	SOD1_2	65.0	IMR90p8
19	A11	-6.01209895858619	SOD1_2	65.0	IMR90p8
20	A11	-1.03586003385135	SOD1_2	65.0	IMR90p8
21	A11	2.95296173341103	SOD1_2	65.0	IMR90p8
22	A11	2.30256469866208	SOD1_2	65.0	IMR90p8
23	A11	12.5096128135033	SOD1_2	65.0	IMR90p8
24	A11	35.4148181487385	SOD1_2	65.0	IMR90p8
25	A11	73.7649806701047	SOD1_2	65.0	IMR90p8
26	A11	140.692887107758	SOD1_2	65.0	IMR90p8
27	A11	252.404462139667	SOD1_2	65.0	IMR90p8
28	A11	417.287665064503	SOD1_2	65.0	IMR90p8
29	A11	584.239092538894	SOD1_2	65.0	IMR90p8
30	A11	758.656776415158	SOD1_2	65.0	IMR90p8
31	A11	933.626665773603	SOD1_2	65.0	IMR90p8
32	A11	1119.2259321004	SOD1_2	65.0	IMR90p8
33	A11	1300.89526759736	SOD1_2	65.0	IMR90p8
34	A11	1479.91815707997	SOD1_2	65.0	IMR90p8
35	A11	1641.721304108	SOD1_2	65.0	IMR90p8
36	A11	1787.04034025359	SOD1_2	65.0	IMR90p8
37	A11	1918.3602426914	SOD1_2	65.0	IMR90p8
38	A11	2034.62046301992	SOD1_2	65.0	IMR90p8
39	A11	2140.43501303361	SOD1_2	65.0	IMR90p8
40	A11	2238.94948166203	SOD1_2	65.0	IMR90p8
1	B11	-4.9435078405063	SOD1_2	64.5	IMR90p8
2	B11	4.04154303721816	SOD1_2	64.5	IMR90p8
3	B11	4.32435908839807	SOD1_2	64.5	IMR90p8
4	B11	0.164561783246882	SOD1_2	64.5	IMR90p8
5	B11	4.9958657957759	SOD1_2	64.5	IMR90p8
6	B11	3.16273984780401	SOD1_2	64.5	IMR90p8
7	B11	-1.83815718478627	SOD1_2	64.5	IMR90p8
8	B11	1.06099440218304	SOD1_2	64.5	IMR90p8
9	B11	-1.81016915922601	SOD1_2	64.5	IMR90p8
10	B11	1.16689730593407	SOD1_2	64.5	IMR90p8
11	B11	-4.47740727649762	SOD1_2	64.5	IMR90p8
12	B11	4.10019828917984	SOD1_2	64.5	IMR90p8
13	B11	-0.678129308423649	SOD1_2	64.5	IMR90p8
14	B11	-2.9188118197585	SOD1_2	64.5	IMR90p8
15	B11	-2.55610758892954	SOD1_2	64.5	IMR90p8
16	B11	-3.08840459880184	SOD1_2	64.5	IMR90p8
17	B11	-4.2242209124247	SOD1_2	64.5	IMR90p8
18	B11	0.133562705423174	SOD1_2	64.5	IMR90p8
19	B11	-1.76455189515082	SOD1_2	64.5	IMR90p8
20	B11	-1.54758841613557	SOD1_2	64.5	IMR90p8
21	B11	-2.05316755061949	SOD1_2	64.5	IMR90p8
22	B11	2.17388575452787	SOD1_2	64.5	IMR90p8
23	B11	14.4318289967887	SOD1_2	64.5	IMR90p8
24	B11	33.8148181810698	SOD1_2	64.5	IMR90p8
25	B11	61.9650309107537	SOD1_2	64.5	IMR90p8
26	B11	125.317551032958	SOD1_2	64.5	IMR90p8
27	B11	236.727607263189	SOD1_2	64.5	IMR90p8
28	B11	392.055243766035	SOD1_2	64.5	IMR90p8
29	B11	558.19662158524	SOD1_2	64.5	IMR90p8
30	B11	726.81349621502	SOD1_2	64.5	IMR90p8
31	B11	900.522120605783	SOD1_2	64.5	IMR90p8
32	B11	1083.2610339349	SOD1_2	64.5	IMR90p8
33	B11	1268.99750273001	SOD1_2	64.5	IMR90p8
34	B11	1449.7953553243	SOD1_2	64.5	IMR90p8
35	B11	1616.05530656705	SOD1_2	64.5	IMR90p8
36	B11	1764.39376424774	SOD1_2	64.5	IMR90p8
37	B11	1899.60063978688	SOD1_2	64.5	IMR90p8
38	B11	2018.3104500625	SOD1_2	64.5	IMR90p8
39	B11	2125.16419852475	SOD1_2	64.5	IMR90p8
40	B11	2220.69189246956	SOD1_2	64.5	IMR90p8
1	C11	3.2779724145812	SOD1_2	63.3	IMR90p8
2	C11	3.57907357234853	SOD1_2	63.3	IMR90p8
3	C11	-3.04573827321246	SOD1_2	63.3	IMR90p8
4	C11	4.94565794240225	SOD1_2	63.3	IMR90p8
5	C11	3.56444882664937	SOD1_2	63.3	IMR90p8
6	C11	2.95946213766274	SOD1_2	63.3	IMR90p8
7	C11	3.28739232569114	SOD1_2	63.3	IMR90p8
8	C11	-0.354745784549323	SOD1_2	63.3	IMR90p8
9	C11	-1.0914383861882	SOD1_2	63.3	IMR90p8
10	C11	1.76109885081542	SOD1_2	63.3	IMR90p8
11	C11	-2.55116519921421	SOD1_2	63.3	IMR90p8
12	C11	2.28536412989752	SOD1_2	63.3	IMR90p8
13	C11	-0.923120215744802	SOD1_2	63.3	IMR90p8
14	C11	-2.77687402022366	SOD1_2	63.3	IMR90p8
15	C11	-2.4747972631526	SOD1_2	63.3	IMR90p8
16	C11	-1.05554841104413	SOD1_2	63.3	IMR90p8
17	C11	-3.75173230356631	SOD1_2	63.3	IMR90p8
18	C11	-1.9769882816945	SOD1_2	63.3	IMR90p8
19	C11	-5.46132334134018	SOD1_2	63.3	IMR90p8
20	C11	-2.68843039257808	SOD1_2	63.3	IMR90p8
21	C11	0.19020429213424	SOD1_2	63.3	IMR90p8
22	C11	5.1314998994385	SOD1_2	63.3	IMR90p8
23	C11	11.9003369863426	SOD1_2	63.3	IMR90p8
24	C11	25.7681227326943	SOD1_2	63.3	IMR90p8
25	C11	48.9684918469111	SOD1_2	63.3	IMR90p8
26	C11	100.837823416501	SOD1_2	63.3	IMR90p8
27	C11	186.975082102575	SOD1_2	63.3	IMR90p8
28	C11	331.160989824785	SOD1_2	63.3	IMR90p8
29	C11	502.28111818657	SOD1_2	63.3	IMR90p8
30	C11	674.452856115592	SOD1_2	63.3	IMR90p8
31	C11	844.932999753205	SOD1_2	63.3	IMR90p8
32	C11	1029.94272503843	SOD1_2	63.3	IMR90p8
33	C11	1215.15401756936	SOD1_2	63.3	IMR90p8
34	C11	1402.31962939049	SOD1_2	63.3	IMR90p8
35	C11	1574.27661505068	SOD1_2	63.3	IMR90p8
36	C11	1735.45886077066	SOD1_2	63.3	IMR90p8
37	C11	1882.54099775882	SOD1_2	63.3	IMR90p8
38	C11	2011.79835959045	SOD1_2	63.3	IMR90p8
39	C11	2128.18715022746	SOD1_2	63.3	IMR90p8
40	C11	2236.02319027561	SOD1_2	63.3	IMR90p8
1	D11	3.7166288341873	SOD1_2	61.4	IMR90p8
2	D11	1.69449765723721	SOD1_2	61.4	IMR90p8
3	D11	7.23093283997105	SOD1_2	61.4	IMR90p8
4	D11	4.35430981915533	SOD1_2	61.4	IMR90p8
5	D11	4.77787290296783	SOD1_2	61.4	IMR90p8
6	D11	-1.96372018267175	SOD1_2	61.4	IMR90p8
7	D11	-1.85587414224665	SOD1_2	61.4	IMR90p8
8	D11	-1.56448203701621	SOD1_2	61.4	IMR90p8
9	D11	-1.93053339578319	SOD1_2	61.4	IMR90p8
10	D11	-3.99168854488516	SOD1_2	61.4	IMR90p8
11	D11	-0.374367946277289	SOD1_2	61.4	IMR90p8
12	D11	1.20601207529671	SOD1_2	61.4	IMR90p8
13	D11	-0.790376489383107	SOD1_2	61.4	IMR90p8
14	D11	-1.23520749193085	SOD1_2	61.4	IMR90p8
15	D11	-1.16638546103286	SOD1_2	61.4	IMR90p8
16	D11	-3.57010918552032	SOD1_2	61.4	IMR90p8
17	D11	-0.149615557222205	SOD1_2	61.4	IMR90p8
18	D11	-1.3178534646504	SOD1_2	61.4	IMR90p8
19	D11	-2.95839226217322	SOD1_2	61.4	IMR90p8
20	D11	-0.380217865900249	SOD1_2	61.4	IMR90p8
21	D11	1.8173619790382	SOD1_2	61.4	IMR90p8
22	D11	0.255713634322547	SOD1_2	61.4	IMR90p8
23	D11	-1.42471393107371	SOD1_2	61.4	IMR90p8
24	D11	12.8139569730361	SOD1_2	61.4	IMR90p8
25	D11	19.5331958984907	SOD1_2	61.4	IMR90p8
26	D11	43.5771280548206	SOD1_2	61.4	IMR90p8
27	D11	85.0001431057058	SOD1_2	61.4	IMR90p8
28	D11	171.534384232111	SOD1_2	61.4	IMR90p8
29	D11	295.086154446515	SOD1_2	61.4	IMR90p8
30	D11	471.821509330557	SOD1_2	61.4	IMR90p8
31	D11	631.990527893354	SOD1_2	61.4	IMR90p8
32	D11	797.023066693553	SOD1_2	61.4	IMR90p8
33	D11	971.020486605196	SOD1_2	61.4	IMR90p8
34	D11	1153.82044874705	SOD1_2	61.4	IMR90p8
35	D11	1341.25181627174	SOD1_2	61.4	IMR90p8
36	D11	1522.58815364581	SOD1_2	61.4	IMR90p8
37	D11	1697.47031407504	SOD1_2	61.4	IMR90p8
38	D11	1854.92232799368	SOD1_2	61.4	IMR90p8
39	D11	1994.39224641575	SOD1_2	61.4	IMR90p8
40	D11	2118.00949305972	SOD1_2	61.4	IMR90p8
1	E11	6.15725189986279	SOD1_2	59.0	IMR90p8
2	E11	2.68838084342406	SOD1_2	59.0	IMR90p8
3	E11	0.90204228411676	SOD1_2	59.0	IMR90p8
4	E11	1.98154758402688	SOD1_2	59.0	IMR90p8
5	E11	0.353987862059057	SOD1_2	59.0	IMR90p8
6	E11	-1.48441290430856	SOD1_2	59.0	IMR90p8
7	E11	3.39345614431704	SOD1_2	59.0	IMR90p8
8	E11	0.950559892145066	SOD1_2	59.0	IMR90p8
9	E11	0.176050212947757	SOD1_2	59.0	IMR90p8
10	E11	-0.255780210792636	SOD1_2	59.0	IMR90p8
11	E11	0.363109815648841	SOD1_2	59.0	IMR90p8
12	E11	2.90257900202005	SOD1_2	59.0	IMR90p8
13	E11	-1.69736747775687	SOD1_2	59.0	IMR90p8
14	E11	-1.4057910177371	SOD1_2	59.0	IMR90p8
15	E11	2.18428668839624	SOD1_2	59.0	IMR90p8
16	E11	0.595751366401601	SOD1_2	59.0	IMR90p8
17	E11	0.149774770197837	SOD1_2	59.0	IMR90p8
18	E11	-0.518638477466993	SOD1_2	59.0	IMR90p8
19	E11	0.114285737977752	SOD1_2	59.0	IMR90p8
20	E11	-5.08982071295077	SOD1_2	59.0	IMR90p8
21	E11	-1.27584275387699	SOD1_2	59.0	IMR90p8
22	E11	-2.58888327107115	SOD1_2	59.0	IMR90p8
23	E11	1.84264907561055	SOD1_2	59.0	IMR90p8
24	E11	-1.889146126382	SOD1_2	59.0	IMR90p8
25	E11	1.87190556803534	SOD1_2	59.0	IMR90p8
26	E11	8.34122105392089	SOD1_2	59.0	IMR90p8
27	E11	19.5419494802532	SOD1_2	59.0	IMR90p8
28	E11	38.2762560757951	SOD1_2	59.0	IMR90p8
29	E11	80.157516698247	SOD1_2	59.0	IMR90p8
30	E11	152.863558768379	SOD1_2	59.0	IMR90p8
31	E11	276.229306913116	SOD1_2	59.0	IMR90p8
32	E11	423.941387159352	SOD1_2	59.0	IMR90p8
33	E11	579.648657627377	SOD1_2	59.0	IMR90p8
34	E11	738.887806796266	SOD1_2	59.0	IMR90p8
35	E11	912.402568040251	SOD1_2	59.0	IMR90p8
36	E11	1109.76637465623	SOD1_2	59.0	IMR90p8
37	E11	1320.87537698734	SOD1_2	59.0	IMR90p8
38	E11	1525.80183421522	SOD1_2	59.0	IMR90p8
39	E11	1711.45807643718	SOD1_2	59.0	IMR90p8
40	E11	1879.75410344117	SOD1_2	59.0	IMR90p8
1	F11	-5.83462189128659	SOD1_2	57.0	IMR90p8
2	F11	-0.625224388141305	SOD1_2	57.0	IMR90p8
3	F11	-2.77880472910783	SOD1_2	57.0	IMR90p8
4	F11	-0.343881747532123	SOD1_2	57.0	IMR90p8
5	F11	-1.85185911058852	SOD1_2	57.0	IMR90p8
6	F11	-0.101204910885826	SOD1_2	57.0	IMR90p8
7	F11	1.19091759501589	SOD1_2	57.0	IMR90p8
8	F11	1.56074037604958	SOD1_2	57.0	IMR90p8
9	F11	-0.0793009328886001	SOD1_2	57.0	IMR90p8
10	F11	3.09206962463941	SOD1_2	57.0	IMR90p8
11	F11	4.21224264594912	SOD1_2	57.0	IMR90p8
12	F11	-1.18691217331843	SOD1_2	57.0	IMR90p8
13	F11	1.44483746221476	SOD1_2	57.0	IMR90p8
14	F11	3.40622098321728	SOD1_2	57.0	IMR90p8
15	F11	2.8442169049672	SOD1_2	57.0	IMR90p8
16	F11	1.34916690816681	SOD1_2	57.0	IMR90p8
17	F11	6.51734562570709	SOD1_2	57.0	IMR90p8
18	F11	-1.43238449684486	SOD1_2	57.0	IMR90p8
19	F11	-1.83670017185977	SOD1_2	57.0	IMR90p8
20	F11	-3.63442988884071	SOD1_2	57.0	IMR90p8
21	F11	-2.63206038944691	SOD1_2	57.0	IMR90p8
22	F11	3.61415560819887	SOD1_2	57.0	IMR90p8
23	F11	-0.878050423226796	SOD1_2	57.0	IMR90p8
24	F11	-2.12346182280453	SOD1_2	57.0	IMR90p8
25	F11	0.298648628511728	SOD1_2	57.0	IMR90p8
26	F11	1.9314992068812	SOD1_2	57.0	IMR90p8
27	F11	5.24652696192288	SOD1_2	57.0	IMR90p8
28	F11	8.4437510956318	SOD1_2	57.0	IMR90p8
29	F11	24.0624335528341	SOD1_2	57.0	IMR90p8
30	F11	45.400068454373	SOD1_2	57.0	IMR90p8
31	F11	92.6854830232351	SOD1_2	57.0	IMR90p8
32	F11	174.502232079745	SOD1_2	57.0	IMR90p8
33	F11	295.425144384949	SOD1_2	57.0	IMR90p8
34	F11	444.570452870472	SOD1_2	57.0	IMR90p8
35	F11	588.580596502061	SOD1_2	57.0	IMR90p8
36	F11	748.241952451969	SOD1_2	57.0	IMR90p8
37	F11	938.934086979887	SOD1_2	57.0	IMR90p8
38	F11	1155.5565853138	SOD1_2	57.0	IMR90p8
39	F11	1380.78474557898	SOD1_2	57.0	IMR90p8
40	F11	1599.23900151575	SOD1_2	57.0	IMR90p8
1	G11	1.61021933568918	SOD1_2	55.7	IMR90p8
2	G11	0.649841749935604	SOD1_2	55.7	IMR90p8
3	G11	5.5000041186704	SOD1_2	55.7	IMR90p8
4	G11	1.30564433973768	SOD1_2	55.7	IMR90p8
5	G11	1.85682827446772	SOD1_2	55.7	IMR90p8
6	G11	3.80154163729685	SOD1_2	55.7	IMR90p8
7	G11	0.554603067019343	SOD1_2	55.7	IMR90p8
8	G11	-4.20511641206122	SOD1_2	55.7	IMR90p8
9	G11	-0.407252293405236	SOD1_2	55.7	IMR90p8
10	G11	0.958930560554563	SOD1_2	55.7	IMR90p8
11	G11	1.16854043987132	SOD1_2	55.7	IMR90p8
12	G11	-1.65780034820455	SOD1_2	55.7	IMR90p8
13	G11	-4.20876306496393	SOD1_2	55.7	IMR90p8
14	G11	1.21957139015149	SOD1_2	55.7	IMR90p8
15	G11	0.810651310865069	SOD1_2	55.7	IMR90p8
16	G11	-0.767166097056815	SOD1_2	55.7	IMR90p8
17	G11	-1.03120965925882	SOD1_2	55.7	IMR90p8
18	G11	-1.38720346005812	SOD1_2	55.7	IMR90p8
19	G11	-0.112841514513548	SOD1_2	55.7	IMR90p8
20	G11	-5.16110961696177	SOD1_2	55.7	IMR90p8
21	G11	1.30526282638357	SOD1_2	55.7	IMR90p8
22	G11	-1.21851272680942	SOD1_2	55.7	IMR90p8
23	G11	-0.654516341961426	SOD1_2	55.7	IMR90p8
24	G11	-3.81072417282758	SOD1_2	55.7	IMR90p8
25	G11	5.08830524603263	SOD1_2	55.7	IMR90p8
26	G11	-0.0791006417907738	SOD1_2	55.7	IMR90p8
27	G11	3.71998318272244	SOD1_2	55.7	IMR90p8
28	G11	6.6495640878743	SOD1_2	55.7	IMR90p8
29	G11	6.39955142708322	SOD1_2	55.7	IMR90p8
30	G11	23.7100698181189	SOD1_2	55.7	IMR90p8
31	G11	50.9458593956151	SOD1_2	55.7	IMR90p8
32	G11	91.1290627198546	SOD1_2	55.7	IMR90p8
33	G11	178.134696588545	SOD1_2	55.7	IMR90p8
34	G11	296.122929451518	SOD1_2	55.7	IMR90p8
35	G11	432.022752074215	SOD1_2	55.7	IMR90p8
36	G11	576.221345488633	SOD1_2	55.7	IMR90p8
37	G11	742.736335754337	SOD1_2	55.7	IMR90p8
38	G11	947.335950976262	SOD1_2	55.7	IMR90p8
39	G11	1181.48587903033	SOD1_2	55.7	IMR90p8
40	G11	1431.16849385698	SOD1_2	55.7	IMR90p8
1	H11	3.02175813516624	SOD1_2	55.0	IMR90p8
2	H11	1.15708033247802	SOD1_2	55.0	IMR90p8
3	H11	1.90907361091195	SOD1_2	55.0	IMR90p8
4	H11	-2.97861238292717	SOD1_2	55.0	IMR90p8
5	H11	1.37456190456714	SOD1_2	55.0	IMR90p8
6	H11	1.9157120615555	SOD1_2	55.0	IMR90p8
7	H11	-1.77626335464993	SOD1_2	55.0	IMR90p8
8	H11	2.86570461297424	SOD1_2	55.0	IMR90p8
9	H11	1.59345948751252	SOD1_2	55.0	IMR90p8
10	H11	-1.27023200225676	SOD1_2	55.0	IMR90p8
11	H11	-0.519328071484324	SOD1_2	55.0	IMR90p8
12	H11	5.18871028605827	SOD1_2	55.0	IMR90p8
13	H11	0.339803748689064	SOD1_2	55.0	IMR90p8
14	H11	1.87996751622768	SOD1_2	55.0	IMR90p8
15	H11	1.00137670984532	SOD1_2	55.0	IMR90p8
16	H11	0.0958273604305759	SOD1_2	55.0	IMR90p8
17	H11	-0.348133924740978	SOD1_2	55.0	IMR90p8
18	H11	3.43956696425812	SOD1_2	55.0	IMR90p8
19	H11	-3.03956623990598	SOD1_2	55.0	IMR90p8
20	H11	2.07603971151502	SOD1_2	55.0	IMR90p8
21	H11	-0.655702045917224	SOD1_2	55.0	IMR90p8
22	H11	-0.942835735815152	SOD1_2	55.0	IMR90p8
23	H11	-1.42679659427586	SOD1_2	55.0	IMR90p8
24	H11	0.113123395751245	SOD1_2	55.0	IMR90p8
25	H11	-4.11713896099536	SOD1_2	55.0	IMR90p8
26	H11	1.4190798603745	SOD1_2	55.0	IMR90p8
27	H11	-2.81118249637257	SOD1_2	55.0	IMR90p8
28	H11	4.93257375084295	SOD1_2	55.0	IMR90p8
29	H11	4.97385790787985	SOD1_2	55.0	IMR90p8
30	H11	8.03973051265575	SOD1_2	55.0	IMR90p8
31	H11	22.7764667368001	SOD1_2	55.0	IMR90p8
32	H11	48.371856016292	SOD1_2	55.0	IMR90p8
33	H11	93.3958267744761	SOD1_2	55.0	IMR90p8
34	H11	164.301467737262	SOD1_2	55.0	IMR90p8
35	H11	278.191652601766	SOD1_2	55.0	IMR90p8
36	H11	401.492335009653	SOD1_2	55.0	IMR90p8
37	H11	562.27019208875	SOD1_2	55.0	IMR90p8
38	H11	754.152950723452	SOD1_2	55.0	IMR90p8
39	H11	979.380206095309	SOD1_2	55.0	IMR90p8
40	H11	1224.30733919421	SOD1_2	55.0	IMR90p8
