# Supplementary material for: Primer PICKR: literature-mined scoring platform for robust RT–qPCR primers
Source: Nat Commun. 2026 May 28;17:6938. doi: 10.1038/s41467-026-73648-2 (PMC13388996; doi:10.1038/s41467-026-73648-2)
Supplement: Supplementary file 11 — Source Data [file 41467_2026_73648_MOESM11_ESM.zip › Suppl_Fig_S12/amplification_data_RPLPO_2.csv]

Cycle	Well	Fluorescence	Target	melt temp	Replicate
1	A9	-1.39572390089597	RPLPO_2	65.0	IMR90p11
2	A9	2.4182516318574	RPLPO_2	65.0	IMR90p11
3	A9	6.82224621890509	RPLPO_2	65.0	IMR90p11
4	A9	-1.91765545193402	RPLPO_2	65.0	IMR90p11
5	A9	2.61937380250447	RPLPO_2	65.0	IMR90p11
6	A9	0.714874195651646	RPLPO_2	65.0	IMR90p11
7	A9	5.34276864336061	RPLPO_2	65.0	IMR90p11
8	A9	0.835858028015082	RPLPO_2	65.0	IMR90p11
9	A9	-0.253747378504613	RPLPO_2	65.0	IMR90p11
10	A9	-4.84076671293633	RPLPO_2	65.0	IMR90p11
11	A9	-3.39248485429698	RPLPO_2	65.0	IMR90p11
12	A9	-4.11431404003906	RPLPO_2	65.0	IMR90p11
13	A9	-3.07469867344298	RPLPO_2	65.0	IMR90p11
14	A9	-4.2173399891617	RPLPO_2	65.0	IMR90p11
15	A9	0.529443115591675	RPLPO_2	65.0	IMR90p11
16	A9	3.67318288591696	RPLPO_2	65.0	IMR90p11
17	A9	11.8115267487715	RPLPO_2	65.0	IMR90p11
18	A9	35.6704120318864	RPLPO_2	65.0	IMR90p11
19	A9	78.0381436722728	RPLPO_2	65.0	IMR90p11
20	A9	154.778907006491	RPLPO_2	65.0	IMR90p11
21	A9	286.242507777201	RPLPO_2	65.0	IMR90p11
22	A9	466.750181425138	RPLPO_2	65.0	IMR90p11
23	A9	656.599615536398	RPLPO_2	65.0	IMR90p11
24	A9	855.032165897598	RPLPO_2	65.0	IMR90p11
25	A9	1045.26252469179	RPLPO_2	65.0	IMR90p11
26	A9	1221.6379336008	RPLPO_2	65.0	IMR90p11
27	A9	1380.11469570032	RPLPO_2	65.0	IMR90p11
28	A9	1520.96384177931	RPLPO_2	65.0	IMR90p11
29	A9	1645.81139389502	RPLPO_2	65.0	IMR90p11
30	A9	1749.89849480825	RPLPO_2	65.0	IMR90p11
31	A9	1841.59450896404	RPLPO_2	65.0	IMR90p11
32	A9	1918.06857238256	RPLPO_2	65.0	IMR90p11
33	A9	1990.52486120463	RPLPO_2	65.0	IMR90p11
34	A9	2055.09391836186	RPLPO_2	65.0	IMR90p11
35	A9	2116.09651052188	RPLPO_2	65.0	IMR90p11
36	A9	2166.64005150865	RPLPO_2	65.0	IMR90p11
37	A9	2213.20094167269	RPLPO_2	65.0	IMR90p11
38	A9	2253.83766739278	RPLPO_2	65.0	IMR90p11
39	A9	2288.89663735532	RPLPO_2	65.0	IMR90p11
40	A9	2316.04228748451	RPLPO_2	65.0	IMR90p11
1	B9	2.68829322130659	RPLPO_2	64.5	IMR90p11
2	B9	8.17410063995385	RPLPO_2	64.5	IMR90p11
3	B9	6.81293195830267	RPLPO_2	64.5	IMR90p11
4	B9	-2.62047916958272	RPLPO_2	64.5	IMR90p11
5	B9	4.6537355795881	RPLPO_2	64.5	IMR90p11
6	B9	0.978665491685661	RPLPO_2	64.5	IMR90p11
7	B9	-0.856156607993853	RPLPO_2	64.5	IMR90p11
8	B9	4.95842805744405	RPLPO_2	64.5	IMR90p11
9	B9	-4.0802196267955	RPLPO_2	64.5	IMR90p11
10	B9	-1.9449742103393	RPLPO_2	64.5	IMR90p11
11	B9	-2.53213865110865	RPLPO_2	64.5	IMR90p11
12	B9	-4.91941749955777	RPLPO_2	64.5	IMR90p11
13	B9	-2.56113729149411	RPLPO_2	64.5	IMR90p11
14	B9	-1.70195242289901	RPLPO_2	64.5	IMR90p11
15	B9	4.53422466703842	RPLPO_2	64.5	IMR90p11
16	B9	10.1922264559003	RPLPO_2	64.5	IMR90p11
17	B9	25.8530694338556	RPLPO_2	64.5	IMR90p11
18	B9	63.6360954904017	RPLPO_2	64.5	IMR90p11
19	B9	116.089712419353	RPLPO_2	64.5	IMR90p11
20	B9	220.097402131677	RPLPO_2	64.5	IMR90p11
21	B9	386.464425454195	RPLPO_2	64.5	IMR90p11
22	B9	594.479105318824	RPLPO_2	64.5	IMR90p11
23	B9	806.38023344154	RPLPO_2	64.5	IMR90p11
24	B9	1018.83350468001	RPLPO_2	64.5	IMR90p11
25	B9	1222.26060917175	RPLPO_2	64.5	IMR90p11
26	B9	1407.27168015219	RPLPO_2	64.5	IMR90p11
27	B9	1570.70292106413	RPLPO_2	64.5	IMR90p11
28	B9	1711.22294402603	RPLPO_2	64.5	IMR90p11
29	B9	1831.41231052801	RPLPO_2	64.5	IMR90p11
30	B9	1935.04768801164	RPLPO_2	64.5	IMR90p11
31	B9	2026.9971744346	RPLPO_2	64.5	IMR90p11
32	B9	2108.27718167154	RPLPO_2	64.5	IMR90p11
33	B9	2178.64713347751	RPLPO_2	64.5	IMR90p11
34	B9	2239.28548307037	RPLPO_2	64.5	IMR90p11
35	B9	2295.20046948979	RPLPO_2	64.5	IMR90p11
36	B9	2346.8870636619	RPLPO_2	64.5	IMR90p11
37	B9	2393.43411189029	RPLPO_2	64.5	IMR90p11
38	B9	2435.19617051402	RPLPO_2	64.5	IMR90p11
39	B9	2470.26341523259	RPLPO_2	64.5	IMR90p11
40	B9	2501.6062354141	RPLPO_2	64.5	IMR90p11
1	C9	1.38597455001764	RPLPO_2	63.3	IMR90p11
2	C9	7.42985737727486	RPLPO_2	63.3	IMR90p11
3	C9	4.68044370043617	RPLPO_2	63.3	IMR90p11
4	C9	3.13868805138145	RPLPO_2	63.3	IMR90p11
5	C9	4.53031560899763	RPLPO_2	63.3	IMR90p11
6	C9	0.531135238144543	RPLPO_2	63.3	IMR90p11
7	C9	-3.06070837244624	RPLPO_2	63.3	IMR90p11
8	C9	-0.342399651512096	RPLPO_2	63.3	IMR90p11
9	C9	-0.988909049502581	RPLPO_2	63.3	IMR90p11
10	C9	-0.386785228478857	RPLPO_2	63.3	IMR90p11
11	C9	-5.63484263263126	RPLPO_2	63.3	IMR90p11
12	C9	-2.23215083554487	RPLPO_2	63.3	IMR90p11
13	C9	-6.98059174675791	RPLPO_2	63.3	IMR90p11
14	C9	0.851478690721706	RPLPO_2	63.3	IMR90p11
15	C9	4.54161820806758	RPLPO_2	63.3	IMR90p11
16	C9	10.9413519214477	RPLPO_2	63.3	IMR90p11
17	C9	30.6943790462847	RPLPO_2	63.3	IMR90p11
18	C9	66.460142273992	RPLPO_2	63.3	IMR90p11
19	C9	136.769454350107	RPLPO_2	63.3	IMR90p11
20	C9	262.654992885547	RPLPO_2	63.3	IMR90p11
21	C9	452.465454563635	RPLPO_2	63.3	IMR90p11
22	C9	684.325849567092	RPLPO_2	63.3	IMR90p11
23	C9	919.393591468079	RPLPO_2	63.3	IMR90p11
24	C9	1153.83885368939	RPLPO_2	63.3	IMR90p11
25	C9	1373.65426888504	RPLPO_2	63.3	IMR90p11
26	C9	1569.53712849098	RPLPO_2	63.3	IMR90p11
27	C9	1737.92550347589	RPLPO_2	63.3	IMR90p11
28	C9	1884.1116773048	RPLPO_2	63.3	IMR90p11
29	C9	2013.23569376794	RPLPO_2	63.3	IMR90p11
30	C9	2124.25492729278	RPLPO_2	63.3	IMR90p11
31	C9	2218.14605164064	RPLPO_2	63.3	IMR90p11
32	C9	2300.53583579611	RPLPO_2	63.3	IMR90p11
33	C9	2375.61260214225	RPLPO_2	63.3	IMR90p11
34	C9	2442.43888869022	RPLPO_2	63.3	IMR90p11
35	C9	2499.11682941841	RPLPO_2	63.3	IMR90p11
36	C9	2549.57273479071	RPLPO_2	63.3	IMR90p11
37	C9	2593.00537740066	RPLPO_2	63.3	IMR90p11
38	C9	2633.73008141893	RPLPO_2	63.3	IMR90p11
39	C9	2674.0777932366	RPLPO_2	63.3	IMR90p11
40	C9	2716.91385684494	RPLPO_2	63.3	IMR90p11
1	D9	7.93867520111735	RPLPO_2	61.4	IMR90p11
2	D9	5.42180774217104	RPLPO_2	61.4	IMR90p11
3	D9	2.62984490989766	RPLPO_2	61.4	IMR90p11
4	D9	2.17674764337698	RPLPO_2	61.4	IMR90p11
5	D9	3.40582747641565	RPLPO_2	61.4	IMR90p11
6	D9	-1.04223884414068	RPLPO_2	61.4	IMR90p11
7	D9	1.64647135220957	RPLPO_2	61.4	IMR90p11
8	D9	-0.0423560632889348	RPLPO_2	61.4	IMR90p11
9	D9	-1.54652794891535	RPLPO_2	61.4	IMR90p11
10	D9	-2.49913205897701	RPLPO_2	61.4	IMR90p11
11	D9	1.46552822188914	RPLPO_2	61.4	IMR90p11
12	D9	-3.12741430603	RPLPO_2	61.4	IMR90p11
13	D9	-1.18774380605191	RPLPO_2	61.4	IMR90p11
14	D9	-4.91395369515067	RPLPO_2	61.4	IMR90p11
15	D9	6.22648336491693	RPLPO_2	61.4	IMR90p11
16	D9	6.60275659344597	RPLPO_2	61.4	IMR90p11
17	D9	28.6532095809685	RPLPO_2	61.4	IMR90p11
18	D9	57.1455254904331	RPLPO_2	61.4	IMR90p11
19	D9	115.056811341656	RPLPO_2	61.4	IMR90p11
20	D9	224.495340985737	RPLPO_2	61.4	IMR90p11
21	D9	407.426986919876	RPLPO_2	61.4	IMR90p11
22	D9	650.659344088958	RPLPO_2	61.4	IMR90p11
23	D9	909.201195597707	RPLPO_2	61.4	IMR90p11
24	D9	1175.85331989364	RPLPO_2	61.4	IMR90p11
25	D9	1430.04378499765	RPLPO_2	61.4	IMR90p11
26	D9	1661.66899887309	RPLPO_2	61.4	IMR90p11
27	D9	1866.27240387355	RPLPO_2	61.4	IMR90p11
28	D9	2046.6237922808	RPLPO_2	61.4	IMR90p11
29	D9	2199.46256406333	RPLPO_2	61.4	IMR90p11
30	D9	2330.96715872878	RPLPO_2	61.4	IMR90p11
31	D9	2443.59098006798	RPLPO_2	61.4	IMR90p11
32	D9	2542.73722222509	RPLPO_2	61.4	IMR90p11
33	D9	2630.21537543143	RPLPO_2	61.4	IMR90p11
34	D9	2707.65087308044	RPLPO_2	61.4	IMR90p11
35	D9	2777.24287852017	RPLPO_2	61.4	IMR90p11
36	D9	2839.548461045	RPLPO_2	61.4	IMR90p11
37	D9	2897.09108659333	RPLPO_2	61.4	IMR90p11
38	D9	2946.60241570482	RPLPO_2	61.4	IMR90p11
39	D9	2991.59615107596	RPLPO_2	61.4	IMR90p11
40	D9	3031.92335052044	RPLPO_2	61.4	IMR90p11
1	E9	10.7128240296274	RPLPO_2	59.0	IMR90p11
2	E9	9.27986367222184	RPLPO_2	59.0	IMR90p11
3	E9	4.57403144122736	RPLPO_2	59.0	IMR90p11
4	E9	3.61583204042881	RPLPO_2	59.0	IMR90p11
5	E9	3.22177293704681	RPLPO_2	59.0	IMR90p11
6	E9	5.5221873757032	RPLPO_2	59.0	IMR90p11
7	E9	0.39587168449134	RPLPO_2	59.0	IMR90p11
8	E9	-2.86316672761996	RPLPO_2	59.0	IMR90p11
9	E9	-1.23321312213966	RPLPO_2	59.0	IMR90p11
10	E9	-2.61213972269752	RPLPO_2	59.0	IMR90p11
11	E9	-4.09813834684655	RPLPO_2	59.0	IMR90p11
12	E9	-2.63771478400122	RPLPO_2	59.0	IMR90p11
13	E9	-5.64699976080919	RPLPO_2	59.0	IMR90p11
14	E9	-2.57156419001967	RPLPO_2	59.0	IMR90p11
15	E9	0.400194304673732	RPLPO_2	59.0	IMR90p11
16	E9	2.00427541033059	RPLPO_2	59.0	IMR90p11
17	E9	15.5304421381993	RPLPO_2	59.0	IMR90p11
18	E9	34.3675109958194	RPLPO_2	59.0	IMR90p11
19	E9	76.129958923812	RPLPO_2	59.0	IMR90p11
20	E9	153.369334525589	RPLPO_2	59.0	IMR90p11
21	E9	288.196877318817	RPLPO_2	59.0	IMR90p11
22	E9	508.300631582533	RPLPO_2	59.0	IMR90p11
23	E9	758.69437341123	RPLPO_2	59.0	IMR90p11
24	E9	1037.58166722433	RPLPO_2	59.0	IMR90p11
25	E9	1317.44593838474	RPLPO_2	59.0	IMR90p11
26	E9	1585.63362067689	RPLPO_2	59.0	IMR90p11
27	E9	1827.68460635917	RPLPO_2	59.0	IMR90p11
28	E9	2049.25581145629	RPLPO_2	59.0	IMR90p11
29	E9	2235.80423628484	RPLPO_2	59.0	IMR90p11
30	E9	2404.66852639483	RPLPO_2	59.0	IMR90p11
31	E9	2546.28335235065	RPLPO_2	59.0	IMR90p11
32	E9	2671.41477766941	RPLPO_2	59.0	IMR90p11
33	E9	2774.659852675	RPLPO_2	59.0	IMR90p11
34	E9	2869.8037152028	RPLPO_2	59.0	IMR90p11
35	E9	2953.86574628167	RPLPO_2	59.0	IMR90p11
36	E9	3032.51205930503	RPLPO_2	59.0	IMR90p11
37	E9	3096.49715087546	RPLPO_2	59.0	IMR90p11
38	E9	3157.50764003228	RPLPO_2	59.0	IMR90p11
39	E9	3214.46947744927	RPLPO_2	59.0	IMR90p11
40	E9	3272.52211198129	RPLPO_2	59.0	IMR90p11
1	F9	6.87896467270775	RPLPO_2	57.0	IMR90p11
2	F9	3.87054547796288	RPLPO_2	57.0	IMR90p11
3	F9	2.75358774785809	RPLPO_2	57.0	IMR90p11
4	F9	4.37134765898099	RPLPO_2	57.0	IMR90p11
5	F9	1.05989208770461	RPLPO_2	57.0	IMR90p11
6	F9	6.1352891146089	RPLPO_2	57.0	IMR90p11
7	F9	-4.83961217108708	RPLPO_2	57.0	IMR90p11
8	F9	2.32551853320729	RPLPO_2	57.0	IMR90p11
9	F9	0.841247306108016	RPLPO_2	57.0	IMR90p11
10	F9	-5.08676559793321	RPLPO_2	57.0	IMR90p11
11	F9	-1.29902893535564	RPLPO_2	57.0	IMR90p11
12	F9	-1.02187308246175	RPLPO_2	57.0	IMR90p11
13	F9	-6.59514294363044	RPLPO_2	57.0	IMR90p11
14	F9	-1.36228189343683	RPLPO_2	57.0	IMR90p11
15	F9	0.833764505007821	RPLPO_2	57.0	IMR90p11
16	F9	4.52966475932089	RPLPO_2	57.0	IMR90p11
17	F9	9.07825505273695	RPLPO_2	57.0	IMR90p11
18	F9	19.9370062450707	RPLPO_2	57.0	IMR90p11
19	F9	48.7516771720602	RPLPO_2	57.0	IMR90p11
20	F9	98.8217193417536	RPLPO_2	57.0	IMR90p11
21	F9	183.843833098389	RPLPO_2	57.0	IMR90p11
22	F9	338.81129915545	RPLPO_2	57.0	IMR90p11
23	F9	567.936988230965	RPLPO_2	57.0	IMR90p11
24	F9	819.890803403275	RPLPO_2	57.0	IMR90p11
25	F9	1095.79891146872	RPLPO_2	57.0	IMR90p11
26	F9	1372.67557416827	RPLPO_2	57.0	IMR90p11
27	F9	1638.31351356854	RPLPO_2	57.0	IMR90p11
28	F9	1875.87394890557	RPLPO_2	57.0	IMR90p11
29	F9	2088.85751116172	RPLPO_2	57.0	IMR90p11
30	F9	2272.71673322116	RPLPO_2	57.0	IMR90p11
31	F9	2436.61324232645	RPLPO_2	57.0	IMR90p11
32	F9	2578.25535571299	RPLPO_2	57.0	IMR90p11
33	F9	2702.69041771785	RPLPO_2	57.0	IMR90p11
34	F9	2814.06415785326	RPLPO_2	57.0	IMR90p11
35	F9	2913.53298618602	RPLPO_2	57.0	IMR90p11
36	F9	3000.47869366618	RPLPO_2	57.0	IMR90p11
37	F9	3077.76296359436	RPLPO_2	57.0	IMR90p11
38	F9	3145.40782415957	RPLPO_2	57.0	IMR90p11
39	F9	3206.5725140484	RPLPO_2	57.0	IMR90p11
40	F9	3260.80060717309	RPLPO_2	57.0	IMR90p11
1	G9	12.214341341572	RPLPO_2	55.7	IMR90p11
2	G9	6.89901682924256	RPLPO_2	55.7	IMR90p11
3	G9	2.2807750854281	RPLPO_2	55.7	IMR90p11
4	G9	6.5088934456644	RPLPO_2	55.7	IMR90p11
5	G9	0.837605670343237	RPLPO_2	55.7	IMR90p11
6	G9	-1.51945802598675	RPLPO_2	55.7	IMR90p11
7	G9	1.8531904006345	RPLPO_2	55.7	IMR90p11
8	G9	5.21435853882031	RPLPO_2	55.7	IMR90p11
9	G9	-3.76871473240908	RPLPO_2	55.7	IMR90p11
10	G9	-3.4847004575704	RPLPO_2	55.7	IMR90p11
11	G9	-1.34655970587801	RPLPO_2	55.7	IMR90p11
12	G9	-0.996334990726155	RPLPO_2	55.7	IMR90p11
13	G9	-0.672451543083298	RPLPO_2	55.7	IMR90p11
14	G9	-8.06492357894604	RPLPO_2	55.7	IMR90p11
15	G9	-2.5880381098591	RPLPO_2	55.7	IMR90p11
16	G9	-2.29098340312112	RPLPO_2	55.7	IMR90p11
17	G9	4.34260519931104	RPLPO_2	55.7	IMR90p11
18	G9	12.987376155791	RPLPO_2	55.7	IMR90p11
19	G9	26.4682076650101	RPLPO_2	55.7	IMR90p11
20	G9	66.4382553237688	RPLPO_2	55.7	IMR90p11
21	G9	126.951507212861	RPLPO_2	55.7	IMR90p11
22	G9	237.429831800144	RPLPO_2	55.7	IMR90p11
23	G9	408.75592392237	RPLPO_2	55.7	IMR90p11
24	G9	648.085255971285	RPLPO_2	55.7	IMR90p11
25	G9	899.696126774666	RPLPO_2	55.7	IMR90p11
26	G9	1161.0824442552	RPLPO_2	55.7	IMR90p11
27	G9	1424.91786255372	RPLPO_2	55.7	IMR90p11
28	G9	1674.83302348605	RPLPO_2	55.7	IMR90p11
29	G9	1905.21004112697	RPLPO_2	55.7	IMR90p11
30	G9	2106.13426352036	RPLPO_2	55.7	IMR90p11
31	G9	2281.12786941843	RPLPO_2	55.7	IMR90p11
32	G9	2433.43310050744	RPLPO_2	55.7	IMR90p11
33	G9	2565.8194373073	RPLPO_2	55.7	IMR90p11
34	G9	2682.64675541349	RPLPO_2	55.7	IMR90p11
35	G9	2788.4327299854	RPLPO_2	55.7	IMR90p11
36	G9	2885.7135932448	RPLPO_2	55.7	IMR90p11
37	G9	2968.63957149906	RPLPO_2	55.7	IMR90p11
38	G9	3043.07442082355	RPLPO_2	55.7	IMR90p11
39	G9	3106.02053342893	RPLPO_2	55.7	IMR90p11
40	G9	3165.72871058763	RPLPO_2	55.7	IMR90p11
1	H9	1.3842707481449	RPLPO_2	55.0	IMR90p11
2	H9	2.16480292437564	RPLPO_2	55.0	IMR90p11
3	H9	-0.763390490967595	RPLPO_2	55.0	IMR90p11
4	H9	1.85725150301641	RPLPO_2	55.0	IMR90p11
5	H9	2.71547335470314	RPLPO_2	55.0	IMR90p11
6	H9	2.81137902316141	RPLPO_2	55.0	IMR90p11
7	H9	1.63267875567726	RPLPO_2	55.0	IMR90p11
8	H9	1.04542106771578	RPLPO_2	55.0	IMR90p11
9	H9	-2.68398363558617	RPLPO_2	55.0	IMR90p11
10	H9	3.51101030765813	RPLPO_2	55.0	IMR90p11
11	H9	-2.01850428221996	RPLPO_2	55.0	IMR90p11
12	H9	0.430303309038209	RPLPO_2	55.0	IMR90p11
13	H9	-2.31278503409112	RPLPO_2	55.0	IMR90p11
14	H9	-0.902359686325326	RPLPO_2	55.0	IMR90p11
15	H9	0.96902204234766	RPLPO_2	55.0	IMR90p11
16	H9	-2.07674548624072	RPLPO_2	55.0	IMR90p11
17	H9	1.6993787494157	RPLPO_2	55.0	IMR90p11
18	H9	6.04133745792569	RPLPO_2	55.0	IMR90p11
19	H9	18.4410273304593	RPLPO_2	55.0	IMR90p11
20	H9	43.2498417760225	RPLPO_2	55.0	IMR90p11
21	H9	82.9916758939044	RPLPO_2	55.0	IMR90p11
22	H9	173.95783645681	RPLPO_2	55.0	IMR90p11
23	H9	314.126767387113	RPLPO_2	55.0	IMR90p11
24	H9	523.187224722088	RPLPO_2	55.0	IMR90p11
25	H9	752.859130617674	RPLPO_2	55.0	IMR90p11
26	H9	1004.13724783468	RPLPO_2	55.0	IMR90p11
27	H9	1258.80226266403	RPLPO_2	55.0	IMR90p11
28	H9	1504.49387769699	RPLPO_2	55.0	IMR90p11
29	H9	1729.90695283049	RPLPO_2	55.0	IMR90p11
30	H9	1932.60130494729	RPLPO_2	55.0	IMR90p11
31	H9	2108.9049641971	RPLPO_2	55.0	IMR90p11
32	H9	2264.69827408355	RPLPO_2	55.0	IMR90p11
33	H9	2400.45870526772	RPLPO_2	55.0	IMR90p11
34	H9	2520.4669491087	RPLPO_2	55.0	IMR90p11
35	H9	2626.26575317319	RPLPO_2	55.0	IMR90p11
36	H9	2721.24597865547	RPLPO_2	55.0	IMR90p11
37	H9	2804.80364358978	RPLPO_2	55.0	IMR90p11
38	H9	2879.30449457207	RPLPO_2	55.0	IMR90p11
39	H9	2946.46599347969	RPLPO_2	55.0	IMR90p11
40	H9	3011.33523989379	RPLPO_2	55.0	IMR90p11
1	A9	1.26	RPLPO_2	65.0	IMR90p2
2	A9	3.03	RPLPO_2	65.0	IMR90p2
3	A9	1.88	RPLPO_2	65.0	IMR90p2
4	A9	2.79	RPLPO_2	65.0	IMR90p2
5	A9	3.7	RPLPO_2	65.0	IMR90p2
6	A9	2.01	RPLPO_2	65.0	IMR90p2
7	A9	0.58	RPLPO_2	65.0	IMR90p2
8	A9	0.07	RPLPO_2	65.0	IMR90p2
9	A9	-3.55	RPLPO_2	65.0	IMR90p2
10	A9	-0.15	RPLPO_2	65.0	IMR90p2
11	A9	-3.59	RPLPO_2	65.0	IMR90p2
12	A9	-4.35	RPLPO_2	65.0	IMR90p2
13	A9	0.26	RPLPO_2	65.0	IMR90p2
14	A9	-3.27	RPLPO_2	65.0	IMR90p2
15	A9	1.43	RPLPO_2	65.0	IMR90p2
16	A9	-0.59	RPLPO_2	65.0	IMR90p2
17	A9	10.82	RPLPO_2	65.0	IMR90p2
18	A9	32.39	RPLPO_2	65.0	IMR90p2
19	A9	60.99	RPLPO_2	65.0	IMR90p2
20	A9	122.34	RPLPO_2	65.0	IMR90p2
21	A9	218.7	RPLPO_2	65.0	IMR90p2
22	A9	361.78	RPLPO_2	65.0	IMR90p2
23	A9	533.46	RPLPO_2	65.0	IMR90p2
24	A9	709.96	RPLPO_2	65.0	IMR90p2
25	A9	888.42	RPLPO_2	65.0	IMR90p2
26	A9	1058.77	RPLPO_2	65.0	IMR90p2
27	A9	1217.75	RPLPO_2	65.0	IMR90p2
28	A9	1356.73	RPLPO_2	65.0	IMR90p2
29	A9	1484.17	RPLPO_2	65.0	IMR90p2
30	A9	1592.35	RPLPO_2	65.0	IMR90p2
31	A9	1692.14	RPLPO_2	65.0	IMR90p2
32	A9	1776.01	RPLPO_2	65.0	IMR90p2
33	A9	1852.09	RPLPO_2	65.0	IMR90p2
34	A9	1916.7	RPLPO_2	65.0	IMR90p2
35	A9	1977.18	RPLPO_2	65.0	IMR90p2
36	A9	2030.38	RPLPO_2	65.0	IMR90p2
37	A9	2079.76	RPLPO_2	65.0	IMR90p2
38	A9	2121.46	RPLPO_2	65.0	IMR90p2
39	A9	2160.06	RPLPO_2	65.0	IMR90p2
40	A9	2196.42	RPLPO_2	65.0	IMR90p2
1	B9	1.69	RPLPO_2	64.5	IMR90p2
2	B9	4.53	RPLPO_2	64.5	IMR90p2
3	B9	4.17	RPLPO_2	64.5	IMR90p2
4	B9	1.34	RPLPO_2	64.5	IMR90p2
5	B9	4.14	RPLPO_2	64.5	IMR90p2
6	B9	0.34	RPLPO_2	64.5	IMR90p2
7	B9	1.64	RPLPO_2	64.5	IMR90p2
8	B9	-4.08	RPLPO_2	64.5	IMR90p2
9	B9	2.3	RPLPO_2	64.5	IMR90p2
10	B9	-3.36	RPLPO_2	64.5	IMR90p2
11	B9	-7.62	RPLPO_2	64.5	IMR90p2
12	B9	-2.03	RPLPO_2	64.5	IMR90p2
13	B9	-1.01	RPLPO_2	64.5	IMR90p2
14	B9	-1.39	RPLPO_2	64.5	IMR90p2
15	B9	4.23	RPLPO_2	64.5	IMR90p2
16	B9	8.95	RPLPO_2	64.5	IMR90p2
17	B9	27.41	RPLPO_2	64.5	IMR90p2
18	B9	62.01	RPLPO_2	64.5	IMR90p2
19	B9	125.62	RPLPO_2	64.5	IMR90p2
20	B9	230.42	RPLPO_2	64.5	IMR90p2
21	B9	402.28	RPLPO_2	64.5	IMR90p2
22	B9	615.98	RPLPO_2	64.5	IMR90p2
23	B9	830.45	RPLPO_2	64.5	IMR90p2
24	B9	1044.6	RPLPO_2	64.5	IMR90p2
25	B9	1246.05	RPLPO_2	64.5	IMR90p2
26	B9	1430.47	RPLPO_2	64.5	IMR90p2
27	B9	1591.53	RPLPO_2	64.5	IMR90p2
28	B9	1732.51	RPLPO_2	64.5	IMR90p2
29	B9	1853.51	RPLPO_2	64.5	IMR90p2
30	B9	1958.08	RPLPO_2	64.5	IMR90p2
31	B9	2048.68	RPLPO_2	64.5	IMR90p2
32	B9	2128.93	RPLPO_2	64.5	IMR90p2
33	B9	2198.51	RPLPO_2	64.5	IMR90p2
34	B9	2262.04	RPLPO_2	64.5	IMR90p2
35	B9	2319.14	RPLPO_2	64.5	IMR90p2
36	B9	2371.02	RPLPO_2	64.5	IMR90p2
37	B9	2414.53	RPLPO_2	64.5	IMR90p2
38	B9	2452.55	RPLPO_2	64.5	IMR90p2
39	B9	2488.62	RPLPO_2	64.5	IMR90p2
40	B9	2523.49	RPLPO_2	64.5	IMR90p2
1	C9	1.22	RPLPO_2	63.3	IMR90p2
2	C9	6.73	RPLPO_2	63.3	IMR90p2
3	C9	3.56	RPLPO_2	63.3	IMR90p2
4	C9	0.82	RPLPO_2	63.3	IMR90p2
5	C9	6.47	RPLPO_2	63.3	IMR90p2
6	C9	1.09	RPLPO_2	63.3	IMR90p2
7	C9	-0.54	RPLPO_2	63.3	IMR90p2
8	C9	-2.32	RPLPO_2	63.3	IMR90p2
9	C9	0.96	RPLPO_2	63.3	IMR90p2
10	C9	-4.72	RPLPO_2	63.3	IMR90p2
11	C9	-2.1	RPLPO_2	63.3	IMR90p2
12	C9	-1.71	RPLPO_2	63.3	IMR90p2
13	C9	-4.24	RPLPO_2	63.3	IMR90p2
14	C9	-2.98	RPLPO_2	63.3	IMR90p2
15	C9	1.73	RPLPO_2	63.3	IMR90p2
16	C9	13.04	RPLPO_2	63.3	IMR90p2
17	C9	33.63	RPLPO_2	63.3	IMR90p2
18	C9	74.81	RPLPO_2	63.3	IMR90p2
19	C9	149.69	RPLPO_2	63.3	IMR90p2
20	C9	283.62	RPLPO_2	63.3	IMR90p2
21	C9	478.71	RPLPO_2	63.3	IMR90p2
22	C9	724.32	RPLPO_2	63.3	IMR90p2
23	C9	968.81	RPLPO_2	63.3	IMR90p2
24	C9	1206.09	RPLPO_2	63.3	IMR90p2
25	C9	1424.0	RPLPO_2	63.3	IMR90p2
26	C9	1621.37	RPLPO_2	63.3	IMR90p2
27	C9	1794.25	RPLPO_2	63.3	IMR90p2
28	C9	1942.0	RPLPO_2	63.3	IMR90p2
29	C9	2068.6	RPLPO_2	63.3	IMR90p2
30	C9	2178.11	RPLPO_2	63.3	IMR90p2
31	C9	2278.01	RPLPO_2	63.3	IMR90p2
32	C9	2361.38	RPLPO_2	63.3	IMR90p2
33	C9	2435.03	RPLPO_2	63.3	IMR90p2
34	C9	2499.52	RPLPO_2	63.3	IMR90p2
35	C9	2554.22	RPLPO_2	63.3	IMR90p2
36	C9	2607.43	RPLPO_2	63.3	IMR90p2
37	C9	2653.79	RPLPO_2	63.3	IMR90p2
38	C9	2700.39	RPLPO_2	63.3	IMR90p2
39	C9	2736.74	RPLPO_2	63.3	IMR90p2
40	C9	2774.44	RPLPO_2	63.3	IMR90p2
1	D9	4.02	RPLPO_2	61.4	IMR90p2
2	D9	7.06	RPLPO_2	61.4	IMR90p2
3	D9	4.54	RPLPO_2	61.4	IMR90p2
4	D9	4.1	RPLPO_2	61.4	IMR90p2
5	D9	4.78	RPLPO_2	61.4	IMR90p2
6	D9	-0.44	RPLPO_2	61.4	IMR90p2
7	D9	0.51	RPLPO_2	61.4	IMR90p2
8	D9	-1.34	RPLPO_2	61.4	IMR90p2
9	D9	-4.04	RPLPO_2	61.4	IMR90p2
10	D9	-3.44	RPLPO_2	61.4	IMR90p2
11	D9	-3.35	RPLPO_2	61.4	IMR90p2
12	D9	-2.0	RPLPO_2	61.4	IMR90p2
13	D9	-1.8	RPLPO_2	61.4	IMR90p2
14	D9	0.25	RPLPO_2	61.4	IMR90p2
15	D9	5.92	RPLPO_2	61.4	IMR90p2
16	D9	8.26	RPLPO_2	61.4	IMR90p2
17	D9	26.86	RPLPO_2	61.4	IMR90p2
18	D9	59.04	RPLPO_2	61.4	IMR90p2
19	D9	123.28	RPLPO_2	61.4	IMR90p2
20	D9	241.81	RPLPO_2	61.4	IMR90p2
21	D9	424.1	RPLPO_2	61.4	IMR90p2
22	D9	670.8	RPLPO_2	61.4	IMR90p2
23	D9	924.89	RPLPO_2	61.4	IMR90p2
24	D9	1183.87	RPLPO_2	61.4	IMR90p2
25	D9	1429.62	RPLPO_2	61.4	IMR90p2
26	D9	1657.17	RPLPO_2	61.4	IMR90p2
27	D9	1856.13	RPLPO_2	61.4	IMR90p2
28	D9	2029.9	RPLPO_2	61.4	IMR90p2
29	D9	2179.36	RPLPO_2	61.4	IMR90p2
30	D9	2308.49	RPLPO_2	61.4	IMR90p2
31	D9	2422.54	RPLPO_2	61.4	IMR90p2
32	D9	2519.23	RPLPO_2	61.4	IMR90p2
33	D9	2603.27	RPLPO_2	61.4	IMR90p2
34	D9	2676.52	RPLPO_2	61.4	IMR90p2
35	D9	2740.99	RPLPO_2	61.4	IMR90p2
36	D9	2801.55	RPLPO_2	61.4	IMR90p2
37	D9	2855.66	RPLPO_2	61.4	IMR90p2
38	D9	2906.61	RPLPO_2	61.4	IMR90p2
39	D9	2951.89	RPLPO_2	61.4	IMR90p2
40	D9	2993.85	RPLPO_2	61.4	IMR90p2
1	E9	4.84	RPLPO_2	59.0	IMR90p2
2	E9	5.36	RPLPO_2	59.0	IMR90p2
3	E9	6.1	RPLPO_2	59.0	IMR90p2
4	E9	7.06	RPLPO_2	59.0	IMR90p2
5	E9	0.71	RPLPO_2	59.0	IMR90p2
6	E9	-2.7	RPLPO_2	59.0	IMR90p2
7	E9	0.71	RPLPO_2	59.0	IMR90p2
8	E9	-0.03	RPLPO_2	59.0	IMR90p2
9	E9	-3.46	RPLPO_2	59.0	IMR90p2
10	E9	-0.47	RPLPO_2	59.0	IMR90p2
11	E9	-3.71	RPLPO_2	59.0	IMR90p2
12	E9	2.69	RPLPO_2	59.0	IMR90p2
13	E9	-3.18	RPLPO_2	59.0	IMR90p2
14	E9	-1.96	RPLPO_2	59.0	IMR90p2
15	E9	-2.13	RPLPO_2	59.0	IMR90p2
16	E9	1.87	RPLPO_2	59.0	IMR90p2
17	E9	13.07	RPLPO_2	59.0	IMR90p2
18	E9	34.77	RPLPO_2	59.0	IMR90p2
19	E9	82.94	RPLPO_2	59.0	IMR90p2
20	E9	164.64	RPLPO_2	59.0	IMR90p2
21	E9	311.08	RPLPO_2	59.0	IMR90p2
22	E9	544.96	RPLPO_2	59.0	IMR90p2
23	E9	801.0	RPLPO_2	59.0	IMR90p2
24	E9	1078.04	RPLPO_2	59.0	IMR90p2
25	E9	1357.49	RPLPO_2	59.0	IMR90p2
26	E9	1623.98	RPLPO_2	59.0	IMR90p2
27	E9	1871.52	RPLPO_2	59.0	IMR90p2
28	E9	2090.19	RPLPO_2	59.0	IMR90p2
29	E9	2275.59	RPLPO_2	59.0	IMR90p2
30	E9	2435.57	RPLPO_2	59.0	IMR90p2
31	E9	2572.88	RPLPO_2	59.0	IMR90p2
32	E9	2700.05	RPLPO_2	59.0	IMR90p2
33	E9	2809.79	RPLPO_2	59.0	IMR90p2
34	E9	2906.64	RPLPO_2	59.0	IMR90p2
35	E9	2991.32	RPLPO_2	59.0	IMR90p2
36	E9	3060.22	RPLPO_2	59.0	IMR90p2
37	E9	3129.59	RPLPO_2	59.0	IMR90p2
38	E9	3184.24	RPLPO_2	59.0	IMR90p2
39	E9	3244.99	RPLPO_2	59.0	IMR90p2
40	E9	3302.82	RPLPO_2	59.0	IMR90p2
1	F9	2.58	RPLPO_2	57.0	IMR90p2
2	F9	1.29	RPLPO_2	57.0	IMR90p2
3	F9	7.16	RPLPO_2	57.0	IMR90p2
4	F9	-0.89	RPLPO_2	57.0	IMR90p2
5	F9	5.14	RPLPO_2	57.0	IMR90p2
6	F9	0.21	RPLPO_2	57.0	IMR90p2
7	F9	-3.81	RPLPO_2	57.0	IMR90p2
8	F9	-0.01	RPLPO_2	57.0	IMR90p2
9	F9	1.15	RPLPO_2	57.0	IMR90p2
10	F9	-5.45	RPLPO_2	57.0	IMR90p2
11	F9	-0.08	RPLPO_2	57.0	IMR90p2
12	F9	-0.12	RPLPO_2	57.0	IMR90p2
13	F9	-5.03	RPLPO_2	57.0	IMR90p2
14	F9	-0.98	RPLPO_2	57.0	IMR90p2
15	F9	0.4	RPLPO_2	57.0	IMR90p2
16	F9	2.23	RPLPO_2	57.0	IMR90p2
17	F9	9.28	RPLPO_2	57.0	IMR90p2
18	F9	28.5	RPLPO_2	57.0	IMR90p2
19	F9	61.3	RPLPO_2	57.0	IMR90p2
20	F9	106.28	RPLPO_2	57.0	IMR90p2
21	F9	205.4	RPLPO_2	57.0	IMR90p2
22	F9	367.43	RPLPO_2	57.0	IMR90p2
23	F9	600.3	RPLPO_2	57.0	IMR90p2
24	F9	853.86	RPLPO_2	57.0	IMR90p2
25	F9	1129.13	RPLPO_2	57.0	IMR90p2
26	F9	1401.91	RPLPO_2	57.0	IMR90p2
27	F9	1659.13	RPLPO_2	57.0	IMR90p2
28	F9	1890.46	RPLPO_2	57.0	IMR90p2
29	F9	2096.06	RPLPO_2	57.0	IMR90p2
30	F9	2276.65	RPLPO_2	57.0	IMR90p2
31	F9	2438.06	RPLPO_2	57.0	IMR90p2
32	F9	2576.14	RPLPO_2	57.0	IMR90p2
33	F9	2699.45	RPLPO_2	57.0	IMR90p2
34	F9	2802.17	RPLPO_2	57.0	IMR90p2
35	F9	2898.05	RPLPO_2	57.0	IMR90p2
36	F9	2981.29	RPLPO_2	57.0	IMR90p2
37	F9	3058.9	RPLPO_2	57.0	IMR90p2
38	F9	3126.18	RPLPO_2	57.0	IMR90p2
39	F9	3187.13	RPLPO_2	57.0	IMR90p2
40	F9	3244.1	RPLPO_2	57.0	IMR90p2
1	G9	10.09	RPLPO_2	55.7	IMR90p2
2	G9	5.62	RPLPO_2	55.7	IMR90p2
3	G9	1.82	RPLPO_2	55.7	IMR90p2
4	G9	-1.05	RPLPO_2	55.7	IMR90p2
5	G9	4.25	RPLPO_2	55.7	IMR90p2
6	G9	3.42	RPLPO_2	55.7	IMR90p2
7	G9	4.46	RPLPO_2	55.7	IMR90p2
8	G9	1.99	RPLPO_2	55.7	IMR90p2
9	G9	-0.4	RPLPO_2	55.7	IMR90p2
10	G9	-0.85	RPLPO_2	55.7	IMR90p2
11	G9	-5.46	RPLPO_2	55.7	IMR90p2
12	G9	-0.9	RPLPO_2	55.7	IMR90p2
13	G9	-3.77	RPLPO_2	55.7	IMR90p2
14	G9	-1.8	RPLPO_2	55.7	IMR90p2
15	G9	-3.81	RPLPO_2	55.7	IMR90p2
16	G9	-2.23	RPLPO_2	55.7	IMR90p2
17	G9	3.24	RPLPO_2	55.7	IMR90p2
18	G9	12.44	RPLPO_2	55.7	IMR90p2
19	G9	34.78	RPLPO_2	55.7	IMR90p2
20	G9	69.89	RPLPO_2	55.7	IMR90p2
21	G9	137.84	RPLPO_2	55.7	IMR90p2
22	G9	260.45	RPLPO_2	55.7	IMR90p2
23	G9	438.82	RPLPO_2	55.7	IMR90p2
24	G9	672.04	RPLPO_2	55.7	IMR90p2
25	G9	922.62	RPLPO_2	55.7	IMR90p2
26	G9	1180.89	RPLPO_2	55.7	IMR90p2
27	G9	1436.17	RPLPO_2	55.7	IMR90p2
28	G9	1676.34	RPLPO_2	55.7	IMR90p2
29	G9	1893.46	RPLPO_2	55.7	IMR90p2
30	G9	2082.6	RPLPO_2	55.7	IMR90p2
31	G9	2249.12	RPLPO_2	55.7	IMR90p2
32	G9	2398.64	RPLPO_2	55.7	IMR90p2
33	G9	2525.66	RPLPO_2	55.7	IMR90p2
34	G9	2631.21	RPLPO_2	55.7	IMR90p2
35	G9	2725.49	RPLPO_2	55.7	IMR90p2
36	G9	2813.17	RPLPO_2	55.7	IMR90p2
37	G9	2894.77	RPLPO_2	55.7	IMR90p2
38	G9	2961.63	RPLPO_2	55.7	IMR90p2
39	G9	3027.54	RPLPO_2	55.7	IMR90p2
40	G9	3091.41	RPLPO_2	55.7	IMR90p2
1	H9	-3.45	RPLPO_2	55.0	IMR90p2
2	H9	0.23	RPLPO_2	55.0	IMR90p2
3	H9	4.58	RPLPO_2	55.0	IMR90p2
4	H9	4.12	RPLPO_2	55.0	IMR90p2
5	H9	2.36	RPLPO_2	55.0	IMR90p2
6	H9	3.08	RPLPO_2	55.0	IMR90p2
7	H9	-0.2	RPLPO_2	55.0	IMR90p2
8	H9	-0.92	RPLPO_2	55.0	IMR90p2
9	H9	-2.31	RPLPO_2	55.0	IMR90p2
10	H9	-2.34	RPLPO_2	55.0	IMR90p2
11	H9	-3.24	RPLPO_2	55.0	IMR90p2
12	H9	-5.37	RPLPO_2	55.0	IMR90p2
13	H9	-0.13	RPLPO_2	55.0	IMR90p2
14	H9	-2.99	RPLPO_2	55.0	IMR90p2
15	H9	-0.23	RPLPO_2	55.0	IMR90p2
16	H9	0.01	RPLPO_2	55.0	IMR90p2
17	H9	4.1	RPLPO_2	55.0	IMR90p2
18	H9	10.02	RPLPO_2	55.0	IMR90p2
19	H9	23.03	RPLPO_2	55.0	IMR90p2
20	H9	52.39	RPLPO_2	55.0	IMR90p2
21	H9	105.07	RPLPO_2	55.0	IMR90p2
22	H9	198.3	RPLPO_2	55.0	IMR90p2
23	H9	347.59	RPLPO_2	55.0	IMR90p2
24	H9	562.36	RPLPO_2	55.0	IMR90p2
25	H9	791.67	RPLPO_2	55.0	IMR90p2
26	H9	1036.64	RPLPO_2	55.0	IMR90p2
27	H9	1281.18	RPLPO_2	55.0	IMR90p2
28	H9	1515.95	RPLPO_2	55.0	IMR90p2
29	H9	1730.66	RPLPO_2	55.0	IMR90p2
30	H9	1922.05	RPLPO_2	55.0	IMR90p2
31	H9	2090.98	RPLPO_2	55.0	IMR90p2
32	H9	2240.09	RPLPO_2	55.0	IMR90p2
33	H9	2371.13	RPLPO_2	55.0	IMR90p2
34	H9	2484.77	RPLPO_2	55.0	IMR90p2
35	H9	2582.2	RPLPO_2	55.0	IMR90p2
36	H9	2669.71	RPLPO_2	55.0	IMR90p2
37	H9	2745.68	RPLPO_2	55.0	IMR90p2
38	H9	2819.28	RPLPO_2	55.0	IMR90p2
39	H9	2882.16	RPLPO_2	55.0	IMR90p2
40	H9	2940.78	RPLPO_2	55.0	IMR90p2
1	A9	2.52246817909054	RPLPO_2	65.0	IMR90p8
2	A9	4.13142807300301	RPLPO_2	65.0	IMR90p8
3	A9	7.27901784460482	RPLPO_2	65.0	IMR90p8
4	A9	2.68403199010345	RPLPO_2	65.0	IMR90p8
5	A9	2.18897774064226	RPLPO_2	65.0	IMR90p8
6	A9	0.866749522102509	RPLPO_2	65.0	IMR90p8
7	A9	-2.79496593416934	RPLPO_2	65.0	IMR90p8
8	A9	-0.580756211658354	RPLPO_2	65.0	IMR90p8
9	A9	-1.96883737898861	RPLPO_2	65.0	IMR90p8
10	A9	-1.24108755622501	RPLPO_2	65.0	IMR90p8
11	A9	-0.95991831477113	RPLPO_2	65.0	IMR90p8
12	A9	-2.36106023142702	RPLPO_2	65.0	IMR90p8
13	A9	-4.80021559004126	RPLPO_2	65.0	IMR90p8
14	A9	-4.53197303936304	RPLPO_2	65.0	IMR90p8
15	A9	-1.85790260553767	RPLPO_2	65.0	IMR90p8
16	A9	3.68112552770572	RPLPO_2	65.0	IMR90p8
17	A9	13.6238990865968	RPLPO_2	65.0	IMR90p8
18	A9	27.9312602308928	RPLPO_2	65.0	IMR90p8
19	A9	62.1658565740513	RPLPO_2	65.0	IMR90p8
20	A9	131.707863627708	RPLPO_2	65.0	IMR90p8
21	A9	241.026406325214	RPLPO_2	65.0	IMR90p8
22	A9	406.223865107768	RPLPO_2	65.0	IMR90p8
23	A9	604.735033544014	RPLPO_2	65.0	IMR90p8
24	A9	804.048063344791	RPLPO_2	65.0	IMR90p8
25	A9	1005.44635545307	RPLPO_2	65.0	IMR90p8
26	A9	1194.3443744088	RPLPO_2	65.0	IMR90p8
27	A9	1366.2807856912	RPLPO_2	65.0	IMR90p8
28	A9	1514.34177974718	RPLPO_2	65.0	IMR90p8
29	A9	1641.62021215139	RPLPO_2	65.0	IMR90p8
30	A9	1755.40766611605	RPLPO_2	65.0	IMR90p8
31	A9	1851.97982159537	RPLPO_2	65.0	IMR90p8
32	A9	1940.73973518135	RPLPO_2	65.0	IMR90p8
33	A9	2014.7513216048	RPLPO_2	65.0	IMR90p8
34	A9	2083.52663827636	RPLPO_2	65.0	IMR90p8
35	A9	2138.8764045196	RPLPO_2	65.0	IMR90p8
36	A9	2189.73915806716	RPLPO_2	65.0	IMR90p8
37	A9	2236.01032456659	RPLPO_2	65.0	IMR90p8
38	A9	2278.8290055523	RPLPO_2	65.0	IMR90p8
39	A9	2319.82485246019	RPLPO_2	65.0	IMR90p8
40	A9	2358.94511088799	RPLPO_2	65.0	IMR90p8
1	B9	9.98020415293649	RPLPO_2	64.5	IMR90p8
2	B9	6.96007426193773	RPLPO_2	64.5	IMR90p8
3	B9	6.739048631694	RPLPO_2	64.5	IMR90p8
4	B9	6.62268021024556	RPLPO_2	64.5	IMR90p8
5	B9	1.94609247582866	RPLPO_2	64.5	IMR90p8
6	B9	5.2476023928798	RPLPO_2	64.5	IMR90p8
7	B9	-3.66197693571894	RPLPO_2	64.5	IMR90p8
8	B9	-0.807157472581366	RPLPO_2	64.5	IMR90p8
9	B9	-2.67047048911081	RPLPO_2	64.5	IMR90p8
10	B9	-2.99648290269306	RPLPO_2	64.5	IMR90p8
11	B9	-10.6582703812983	RPLPO_2	64.5	IMR90p8
12	B9	-1.67719925241136	RPLPO_2	64.5	IMR90p8
13	B9	-6.05230276068687	RPLPO_2	64.5	IMR90p8
14	B9	-1.65909744201144	RPLPO_2	64.5	IMR90p8
15	B9	0.801201756030878	RPLPO_2	64.5	IMR90p8
16	B9	2.47332726290597	RPLPO_2	64.5	IMR90p8
17	B9	17.4742245673133	RPLPO_2	64.5	IMR90p8
18	B9	40.6640589032927	RPLPO_2	64.5	IMR90p8
19	B9	97.7153681109316	RPLPO_2	64.5	IMR90p8
20	B9	191.783341931987	RPLPO_2	64.5	IMR90p8
21	B9	347.435421712018	RPLPO_2	64.5	IMR90p8
22	B9	563.461491575364	RPLPO_2	64.5	IMR90p8
23	B9	788.49169302591	RPLPO_2	64.5	IMR90p8
24	B9	1014.42464907361	RPLPO_2	64.5	IMR90p8
25	B9	1231.14306927462	RPLPO_2	64.5	IMR90p8
26	B9	1428.0347091156	RPLPO_2	64.5	IMR90p8
27	B9	1604.43323424152	RPLPO_2	64.5	IMR90p8
28	B9	1756.12382682181	RPLPO_2	64.5	IMR90p8
29	B9	1886.1514645134	RPLPO_2	64.5	IMR90p8
30	B9	2003.28811338077	RPLPO_2	64.5	IMR90p8
31	B9	2101.93452587333	RPLPO_2	64.5	IMR90p8
32	B9	2191.27862323033	RPLPO_2	64.5	IMR90p8
33	B9	2265.34871592195	RPLPO_2	64.5	IMR90p8
34	B9	2332.93799530877	RPLPO_2	64.5	IMR90p8
35	B9	2391.43533641749	RPLPO_2	64.5	IMR90p8
36	B9	2442.86048527713	RPLPO_2	64.5	IMR90p8
37	B9	2491.6350060281	RPLPO_2	64.5	IMR90p8
38	B9	2532.31692825032	RPLPO_2	64.5	IMR90p8
39	B9	2572.62624877551	RPLPO_2	64.5	IMR90p8
40	B9	2610.065032081	RPLPO_2	64.5	IMR90p8
1	C9	10.3037885147096	RPLPO_2	63.3	IMR90p8
2	C9	9.69829826695104	RPLPO_2	63.3	IMR90p8
3	C9	3.24249336818093	RPLPO_2	63.3	IMR90p8
4	C9	4.13516927722549	RPLPO_2	63.3	IMR90p8
5	C9	3.71247063818464	RPLPO_2	63.3	IMR90p8
6	C9	0.818956062345478	RPLPO_2	63.3	IMR90p8
7	C9	0.791752372434075	RPLPO_2	63.3	IMR90p8
8	C9	0.212004857482953	RPLPO_2	63.3	IMR90p8
9	C9	-2.5895594231074	RPLPO_2	63.3	IMR90p8
10	C9	-2.21018217369055	RPLPO_2	63.3	IMR90p8
11	C9	-0.988618825276717	RPLPO_2	63.3	IMR90p8
12	C9	0.376956409042577	RPLPO_2	63.3	IMR90p8
13	C9	-4.65957296530132	RPLPO_2	63.3	IMR90p8
14	C9	-6.17237056558497	RPLPO_2	63.3	IMR90p8
15	C9	-2.26937253070446	RPLPO_2	63.3	IMR90p8
16	C9	1.59349336435207	RPLPO_2	63.3	IMR90p8
17	C9	15.7493091032716	RPLPO_2	63.3	IMR90p8
18	C9	48.7544359549534	RPLPO_2	63.3	IMR90p8
19	C9	108.404284070636	RPLPO_2	63.3	IMR90p8
20	C9	219.017967739819	RPLPO_2	63.3	IMR90p8
21	C9	391.793066955581	RPLPO_2	63.3	IMR90p8
22	C9	638.416240156904	RPLPO_2	63.3	IMR90p8
23	C9	891.463165968558	RPLPO_2	63.3	IMR90p8
24	C9	1147.56843313791	RPLPO_2	63.3	IMR90p8
25	C9	1389.99449664198	RPLPO_2	63.3	IMR90p8
26	C9	1608.96528190908	RPLPO_2	63.3	IMR90p8
27	C9	1800.9014775294	RPLPO_2	63.3	IMR90p8
28	C9	1966.75381662474	RPLPO_2	63.3	IMR90p8
29	C9	2106.44333383447	RPLPO_2	63.3	IMR90p8
30	C9	2227.61167462611	RPLPO_2	63.3	IMR90p8
31	C9	2331.62570720263	RPLPO_2	63.3	IMR90p8
32	C9	2429.14210238405	RPLPO_2	63.3	IMR90p8
33	C9	2509.49135020637	RPLPO_2	63.3	IMR90p8
34	C9	2578.87332476623	RPLPO_2	63.3	IMR90p8
35	C9	2634.9260079859	RPLPO_2	63.3	IMR90p8
36	C9	2691.90771000137	RPLPO_2	63.3	IMR90p8
37	C9	2746.81244062889	RPLPO_2	63.3	IMR90p8
38	C9	2793.84343188664	RPLPO_2	63.3	IMR90p8
39	C9	2834.74448909064	RPLPO_2	63.3	IMR90p8
40	C9	2873.7484945961	RPLPO_2	63.3	IMR90p8
1	D9	7.63448403653683	RPLPO_2	61.4	IMR90p8
2	D9	8.91448491000619	RPLPO_2	61.4	IMR90p8
3	D9	2.89735711003959	RPLPO_2	61.4	IMR90p8
4	D9	1.15313382249769	RPLPO_2	61.4	IMR90p8
5	D9	6.60002985552273	RPLPO_2	61.4	IMR90p8
6	D9	3.01447300892596	RPLPO_2	61.4	IMR90p8
7	D9	0.915729569461746	RPLPO_2	61.4	IMR90p8
8	D9	-1.45897496581438	RPLPO_2	61.4	IMR90p8
9	D9	1.02857394592093	RPLPO_2	61.4	IMR90p8
10	D9	-2.93746653691505	RPLPO_2	61.4	IMR90p8
11	D9	-6.83643456761502	RPLPO_2	61.4	IMR90p8
12	D9	-1.04905422333195	RPLPO_2	61.4	IMR90p8
13	D9	-0.900127530086138	RPLPO_2	61.4	IMR90p8
14	D9	-4.10398105683589	RPLPO_2	61.4	IMR90p8
15	D9	-6.76832816858996	RPLPO_2	61.4	IMR90p8
16	D9	6.70945823179682	RPLPO_2	61.4	IMR90p8
17	D9	13.5359854321941	RPLPO_2	61.4	IMR90p8
18	D9	39.2115798455175	RPLPO_2	61.4	IMR90p8
19	D9	89.2970424245882	RPLPO_2	61.4	IMR90p8
20	D9	178.10866401056	RPLPO_2	61.4	IMR90p8
21	D9	334.642130739307	RPLPO_2	61.4	IMR90p8
22	D9	580.057576114237	RPLPO_2	61.4	IMR90p8
23	D9	843.415594307434	RPLPO_2	61.4	IMR90p8
24	D9	1118.88006871615	RPLPO_2	61.4	IMR90p8
25	D9	1393.45934931599	RPLPO_2	61.4	IMR90p8
26	D9	1645.3904162399	RPLPO_2	61.4	IMR90p8
27	D9	1871.92508742308	RPLPO_2	61.4	IMR90p8
28	D9	2066.60953898248	RPLPO_2	61.4	IMR90p8
29	D9	2236.27042664496	RPLPO_2	61.4	IMR90p8
30	D9	2384.54040969877	RPLPO_2	61.4	IMR90p8
31	D9	2512.45791182955	RPLPO_2	61.4	IMR90p8
32	D9	2622.37968301729	RPLPO_2	61.4	IMR90p8
33	D9	2718.39866794969	RPLPO_2	61.4	IMR90p8
34	D9	2801.22438439917	RPLPO_2	61.4	IMR90p8
35	D9	2876.89049888901	RPLPO_2	61.4	IMR90p8
36	D9	2939.44252717051	RPLPO_2	61.4	IMR90p8
37	D9	2999.85189738924	RPLPO_2	61.4	IMR90p8
38	D9	3054.99449192512	RPLPO_2	61.4	IMR90p8
39	D9	3107.83199370659	RPLPO_2	61.4	IMR90p8
40	D9	3155.43329298637	RPLPO_2	61.4	IMR90p8
1	E9	7.69011896587472	RPLPO_2	59.0	IMR90p8
2	E9	7.14378230603052	RPLPO_2	59.0	IMR90p8
3	E9	2.66638045373793	RPLPO_2	59.0	IMR90p8
4	E9	1.6462781297314	RPLPO_2	59.0	IMR90p8
5	E9	4.34562883971739	RPLPO_2	59.0	IMR90p8
6	E9	1.5644380006238	RPLPO_2	59.0	IMR90p8
7	E9	-1.20504564628845	RPLPO_2	59.0	IMR90p8
8	E9	1.12652340175146	RPLPO_2	59.0	IMR90p8
9	E9	-3.10026163163957	RPLPO_2	59.0	IMR90p8
10	E9	-0.861506178989202	RPLPO_2	59.0	IMR90p8
11	E9	0.918717600880427	RPLPO_2	59.0	IMR90p8
12	E9	-2.99332423372744	RPLPO_2	59.0	IMR90p8
13	E9	-2.97538911964057	RPLPO_2	59.0	IMR90p8
14	E9	-2.58880894523463	RPLPO_2	59.0	IMR90p8
15	E9	-3.24124202936628	RPLPO_2	59.0	IMR90p8
16	E9	1.41735643560196	RPLPO_2	59.0	IMR90p8
17	E9	12.0167545611871	RPLPO_2	59.0	IMR90p8
18	E9	32.0550763836254	RPLPO_2	59.0	IMR90p8
19	E9	64.9353404193739	RPLPO_2	59.0	IMR90p8
20	E9	126.892355360317	RPLPO_2	59.0	IMR90p8
21	E9	247.660090417432	RPLPO_2	59.0	IMR90p8
22	E9	436.320759736844	RPLPO_2	59.0	IMR90p8
23	E9	705.266263643461	RPLPO_2	59.0	IMR90p8
24	E9	990.538016147698	RPLPO_2	59.0	IMR90p8
25	E9	1290.67668322407	RPLPO_2	59.0	IMR90p8
26	E9	1580.86448084546	RPLPO_2	59.0	IMR90p8
27	E9	1847.50521259116	RPLPO_2	59.0	IMR90p8
28	E9	2087.54956953154	RPLPO_2	59.0	IMR90p8
29	E9	2301.73785270406	RPLPO_2	59.0	IMR90p8
30	E9	2489.5793466343	RPLPO_2	59.0	IMR90p8
31	E9	2645.92571839855	RPLPO_2	59.0	IMR90p8
32	E9	2785.63503880566	RPLPO_2	59.0	IMR90p8
33	E9	2901.64851277379	RPLPO_2	59.0	IMR90p8
34	E9	3007.66315318276	RPLPO_2	59.0	IMR90p8
35	E9	3095.11668672419	RPLPO_2	59.0	IMR90p8
36	E9	3182.82005247961	RPLPO_2	59.0	IMR90p8
37	E9	3262.98244835226	RPLPO_2	59.0	IMR90p8
38	E9	3329.82514580206	RPLPO_2	59.0	IMR90p8
39	E9	3389.82784461848	RPLPO_2	59.0	IMR90p8
40	E9	3446.74130989732	RPLPO_2	59.0	IMR90p8
1	F9	8.90815372201678	RPLPO_2	57.0	IMR90p8
2	F9	8.63838394970117	RPLPO_2	57.0	IMR90p8
3	F9	2.9541509515625	RPLPO_2	57.0	IMR90p8
4	F9	5.91813606127334	RPLPO_2	57.0	IMR90p8
5	F9	-0.740232862215635	RPLPO_2	57.0	IMR90p8
6	F9	2.78922519046273	RPLPO_2	57.0	IMR90p8
7	F9	2.12482554372627	RPLPO_2	57.0	IMR90p8
8	F9	1.30348509507576	RPLPO_2	57.0	IMR90p8
9	F9	-2.63356246018611	RPLPO_2	57.0	IMR90p8
10	F9	0.778091740349737	RPLPO_2	57.0	IMR90p8
11	F9	-1.54165606905508	RPLPO_2	57.0	IMR90p8
12	F9	-0.325718571900325	RPLPO_2	57.0	IMR90p8
13	F9	-7.24699392725415	RPLPO_2	57.0	IMR90p8
14	F9	-4.09923933839309	RPLPO_2	57.0	IMR90p8
15	F9	-2.25195862148439	RPLPO_2	57.0	IMR90p8
16	F9	-3.2308754935334	RPLPO_2	57.0	IMR90p8
17	F9	6.05583821455184	RPLPO_2	57.0	IMR90p8
18	F9	13.1337949976064	RPLPO_2	57.0	IMR90p8
19	F9	34.2907543414799	RPLPO_2	57.0	IMR90p8
20	F9	74.0216490569501	RPLPO_2	57.0	IMR90p8
21	F9	150.084479673123	RPLPO_2	57.0	IMR90p8
22	F9	279.121135414311	RPLPO_2	57.0	IMR90p8
23	F9	481.559203239333	RPLPO_2	57.0	IMR90p8
24	F9	744.328822576009	RPLPO_2	57.0	IMR90p8
25	F9	1018.87579594798	RPLPO_2	57.0	IMR90p8
26	F9	1301.18707673508	RPLPO_2	57.0	IMR90p8
27	F9	1572.08400774448	RPLPO_2	57.0	IMR90p8
28	F9	1820.80996747723	RPLPO_2	57.0	IMR90p8
29	F9	2041.68149719271	RPLPO_2	57.0	IMR90p8
30	F9	2236.41672646457	RPLPO_2	57.0	IMR90p8
31	F9	2405.07270393071	RPLPO_2	57.0	IMR90p8
32	F9	2554.55914336516	RPLPO_2	57.0	IMR90p8
33	F9	2683.79798596831	RPLPO_2	57.0	IMR90p8
34	F9	2797.9811416284	RPLPO_2	57.0	IMR90p8
35	F9	2899.10687089794	RPLPO_2	57.0	IMR90p8
36	F9	2986.22437636828	RPLPO_2	57.0	IMR90p8
37	F9	3066.07765435326	RPLPO_2	57.0	IMR90p8
38	F9	3137.18077844761	RPLPO_2	57.0	IMR90p8
39	F9	3202.37755008366	RPLPO_2	57.0	IMR90p8
40	F9	3260.25684103712	RPLPO_2	57.0	IMR90p8
1	G9	10.6863134639543	RPLPO_2	55.7	IMR90p8
2	G9	10.2434456647097	RPLPO_2	55.7	IMR90p8
3	G9	1.38907425506613	RPLPO_2	55.7	IMR90p8
4	G9	3.39192032354504	RPLPO_2	55.7	IMR90p8
5	G9	5.51255361390213	RPLPO_2	55.7	IMR90p8
6	G9	1.11387440747467	RPLPO_2	55.7	IMR90p8
7	G9	4.56218466096561	RPLPO_2	55.7	IMR90p8
8	G9	-1.07269275154567	RPLPO_2	55.7	IMR90p8
9	G9	-1.39653743572762	RPLPO_2	55.7	IMR90p8
10	G9	0.815932170118231	RPLPO_2	55.7	IMR90p8
11	G9	1.07061787308339	RPLPO_2	55.7	IMR90p8
12	G9	-2.92063446108159	RPLPO_2	55.7	IMR90p8
13	G9	-5.92700346382389	RPLPO_2	55.7	IMR90p8
14	G9	-4.13501715791199	RPLPO_2	55.7	IMR90p8
15	G9	-2.86741547778684	RPLPO_2	55.7	IMR90p8
16	G9	-6.11038300617702	RPLPO_2	55.7	IMR90p8
17	G9	-2.79280306538703	RPLPO_2	55.7	IMR90p8
18	G9	8.47688716512448	RPLPO_2	55.7	IMR90p8
19	G9	14.1467657193634	RPLPO_2	55.7	IMR90p8
20	G9	45.6726966388433	RPLPO_2	55.7	IMR90p8
21	G9	95.2992947552884	RPLPO_2	55.7	IMR90p8
22	G9	187.672997825973	RPLPO_2	55.7	IMR90p8
23	G9	337.21413982125	RPLPO_2	55.7	IMR90p8
24	G9	563.184466478467	RPLPO_2	55.7	IMR90p8
25	G9	810.60732851006	RPLPO_2	55.7	IMR90p8
26	G9	1079.00915373227	RPLPO_2	55.7	IMR90p8
27	G9	1345.88172697569	RPLPO_2	55.7	IMR90p8
28	G9	1599.20632939823	RPLPO_2	55.7	IMR90p8
29	G9	1831.97658351457	RPLPO_2	55.7	IMR90p8
30	G9	2044.00007562826	RPLPO_2	55.7	IMR90p8
31	G9	2232.33631748484	RPLPO_2	55.7	IMR90p8
32	G9	2395.68406407399	RPLPO_2	55.7	IMR90p8
33	G9	2539.96273334043	RPLPO_2	55.7	IMR90p8
34	G9	2661.4171830915	RPLPO_2	55.7	IMR90p8
35	G9	2770.37972851805	RPLPO_2	55.7	IMR90p8
36	G9	2864.61145801455	RPLPO_2	55.7	IMR90p8
37	G9	2947.389572393	RPLPO_2	55.7	IMR90p8
38	G9	3024.96676301685	RPLPO_2	55.7	IMR90p8
39	G9	3093.18495395159	RPLPO_2	55.7	IMR90p8
40	G9	3161.55712923047	RPLPO_2	55.7	IMR90p8
1	H9	-2.33462274680869	RPLPO_2	55.0	IMR90p8
2	H9	9.35776503219995	RPLPO_2	55.0	IMR90p8
3	H9	0.256099947807797	RPLPO_2	55.0	IMR90p8
4	H9	1.93238287705208	RPLPO_2	55.0	IMR90p8
5	H9	-0.0064319954030907	RPLPO_2	55.0	IMR90p8
6	H9	4.29823032075683	RPLPO_2	55.0	IMR90p8
7	H9	0.507125343127427	RPLPO_2	55.0	IMR90p8
8	H9	5.08752321732982	RPLPO_2	55.0	IMR90p8
9	H9	1.69007266479321	RPLPO_2	55.0	IMR90p8
10	H9	0.224552633585972	RPLPO_2	55.0	IMR90p8
11	H9	-0.0570776424719952	RPLPO_2	55.0	IMR90p8
12	H9	-4.17782007466258	RPLPO_2	55.0	IMR90p8
13	H9	1.84914754313149	RPLPO_2	55.0	IMR90p8
14	H9	-5.8070378702746	RPLPO_2	55.0	IMR90p8
15	H9	-2.07968670723358	RPLPO_2	55.0	IMR90p8
16	H9	-3.16436378848084	RPLPO_2	55.0	IMR90p8
17	H9	-3.23624014974575	RPLPO_2	55.0	IMR90p8
18	H9	2.6201129302226	RPLPO_2	55.0	IMR90p8
19	H9	12.6302078873064	RPLPO_2	55.0	IMR90p8
20	H9	33.3279823055236	RPLPO_2	55.0	IMR90p8
21	H9	68.8388970826991	RPLPO_2	55.0	IMR90p8
22	H9	141.603316882642	RPLPO_2	55.0	IMR90p8
23	H9	258.205317808622	RPLPO_2	55.0	IMR90p8
24	H9	439.665163423678	RPLPO_2	55.0	IMR90p8
25	H9	683.076299368757	RPLPO_2	55.0	IMR90p8
26	H9	940.206557252448	RPLPO_2	55.0	IMR90p8
27	H9	1209.37758099553	RPLPO_2	55.0	IMR90p8
28	H9	1471.17414676625	RPLPO_2	55.0	IMR90p8
29	H9	1716.2550209963	RPLPO_2	55.0	IMR90p8
30	H9	1940.58889034944	RPLPO_2	55.0	IMR90p8
31	H9	2137.2090458376	RPLPO_2	55.0	IMR90p8
32	H9	2309.26509413241	RPLPO_2	55.0	IMR90p8
33	H9	2458.45356712913	RPLPO_2	55.0	IMR90p8
34	H9	2590.36930712886	RPLPO_2	55.0	IMR90p8
35	H9	2708.21608605366	RPLPO_2	55.0	IMR90p8
36	H9	2808.24704225418	RPLPO_2	55.0	IMR90p8
37	H9	2902.40253466954	RPLPO_2	55.0	IMR90p8
38	H9	2986.16463811795	RPLPO_2	55.0	IMR90p8
39	H9	3061.72854223976	RPLPO_2	55.0	IMR90p8
40	H9	3127.70084395271	RPLPO_2	55.0	IMR90p8
