# Supplementary material for: Primer PICKR: literature-mined scoring platform for robust RT–qPCR primers
Source: Nat Commun. 2026 May 28;17:6938. doi: 10.1038/s41467-026-73648-2 (PMC13388996; doi:10.1038/s41467-026-73648-2)
Supplement: Supplementary file 11 — Source Data [file 41467_2026_73648_MOESM11_ESM.zip › Suppl_Fig_S12/melting_curve_data_AKT1_2.csv]

Temperature	Well	Derivative	Target	melt temp	Replicate
55.0	A7	16.1565877057517	AKT1_2	65.0	IMR90p11
55.5	A7	35.0059400291276	AKT1_2	65.0	IMR90p11
56.0	A7	32.3131754115014	AKT1_2	65.0	IMR90p11
56.5	A7	32.3131754114991	AKT1_2	65.0	IMR90p11
57.0	A7	32.3131754115275	AKT1_2	65.0	IMR90p11
57.5	A7	32.5228367772237	AKT1_2	65.0	IMR90p11
58.0	A7	30.9743941544054	AKT1_2	65.0	IMR90p11
58.5	A7	30.16558242598	AKT1_2	65.0	IMR90p11
59.0	A7	30.3287527307039	AKT1_2	65.0	IMR90p11
59.5	A7	29.4767730906336	AKT1_2	65.0	IMR90p11
60.0	A7	28.0087212570036	AKT1_2	65.0	IMR90p11
60.5	A7	28.2264901289989	AKT1_2	65.0	IMR90p11
61.0	A7	29.0486341461917	AKT1_2	65.0	IMR90p11
61.5	A7	28.2529997158265	AKT1_2	65.0	IMR90p11
62.0	A7	28.3847014013388	AKT1_2	65.0	IMR90p11
62.5	A7	29.8050299240427	AKT1_2	65.0	IMR90p11
63.0	A7	31.5098425635996	AKT1_2	65.0	IMR90p11
63.5	A7	34.2921789845809	AKT1_2	65.0	IMR90p11
64.0	A7	40.0550138624717	AKT1_2	65.0	IMR90p11
64.5	A7	47.5475840700909	AKT1_2	65.0	IMR90p11
65.0	A7	57.6069759789298	AKT1_2	65.0	IMR90p11
65.5	A7	69.6725180099503	AKT1_2	65.0	IMR90p11
66.0	A7	82.0151366838593	AKT1_2	65.0	IMR90p11
66.5	A7	93.7485810482125	AKT1_2	65.0	IMR90p11
67.0	A7	102.846182733811	AKT1_2	65.0	IMR90p11
67.5	A7	107.863160174703	AKT1_2	65.0	IMR90p11
68.0	A7	110.83920511783	AKT1_2	65.0	IMR90p11
68.5	A7	111.9100821272	AKT1_2	65.0	IMR90p11
69.0	A7	110.540067599764	AKT1_2	65.0	IMR90p11
69.5	A7	110.140755410665	AKT1_2	65.0	IMR90p11
70.0	A7	110.812626735907	AKT1_2	65.0	IMR90p11
70.5	A7	110.682789980908	AKT1_2	65.0	IMR90p11
71.0	A7	111.162160918272	AKT1_2	65.0	IMR90p11
71.5	A7	112.809817627309	AKT1_2	65.0	IMR90p11
72.0	A7	113.757345687339	AKT1_2	65.0	IMR90p11
72.5	A7	114.964443891649	AKT1_2	65.0	IMR90p11
73.0	A7	116.5133694712	AKT1_2	65.0	IMR90p11
73.5	A7	117.64975255421	AKT1_2	65.0	IMR90p11
74.0	A7	118.141214189034	AKT1_2	65.0	IMR90p11
74.5	A7	118.130711608216	AKT1_2	65.0	IMR90p11
75.0	A7	117.431125257863	AKT1_2	65.0	IMR90p11
75.5	A7	116.46422220885	AKT1_2	65.0	IMR90p11
76.0	A7	115.420350011448	AKT1_2	65.0	IMR90p11
76.5	A7	113.950543782427	AKT1_2	65.0	IMR90p11
77.0	A7	112.301102542262	AKT1_2	65.0	IMR90p11
77.5	A7	110.55190556657	AKT1_2	65.0	IMR90p11
78.0	A7	109.0216950678	AKT1_2	65.0	IMR90p11
78.5	A7	107.598568339123	AKT1_2	65.0	IMR90p11
79.0	A7	107.630301133768	AKT1_2	65.0	IMR90p11
79.5	A7	109.460076192235	AKT1_2	65.0	IMR90p11
80.0	A7	119.973186751837	AKT1_2	65.0	IMR90p11
80.5	A7	166.564753458524	AKT1_2	65.0	IMR90p11
81.0	A7	252.736923576403	AKT1_2	65.0	IMR90p11
81.5	A7	346.381133274334	AKT1_2	65.0	IMR90p11
82.0	A7	432.461172584466	AKT1_2	65.0	IMR90p11
82.5	A7	496.796629602246	AKT1_2	65.0	IMR90p11
83.0	A7	484.840637825935	AKT1_2	65.0	IMR90p11
83.5	A7	389.834693924951	AKT1_2	65.0	IMR90p11
84.0	A7	273.587803963938	AKT1_2	65.0	IMR90p11
84.5	A7	164.680212562629	AKT1_2	65.0	IMR90p11
85.0	A7	69.3616833340826	AKT1_2	65.0	IMR90p11
85.5	A7	13.8970286392196	AKT1_2	65.0	IMR90p11
86.0	A7	1.80296316680847	AKT1_2	65.0	IMR90p11
86.5	A7	2.63234375860935	AKT1_2	65.0	IMR90p11
87.0	A7	2.17297597611019	AKT1_2	65.0	IMR90p11
87.5	A7	1.65418056256385	AKT1_2	65.0	IMR90p11
88.0	A7	1.83862242236358	AKT1_2	65.0	IMR90p11
88.5	A7	1.7948352802851	AKT1_2	65.0	IMR90p11
89.0	A7	1.82834709153309	AKT1_2	65.0	IMR90p11
89.5	A7	2.32811807809202	AKT1_2	65.0	IMR90p11
90.0	A7	2.3332561797817	AKT1_2	65.0	IMR90p11
90.5	A7	2.010560185712	AKT1_2	65.0	IMR90p11
91.0	A7	2.3170534756004	AKT1_2	65.0	IMR90p11
91.5	A7	2.44124490058374	AKT1_2	65.0	IMR90p11
92.0	A7	2.30928207107917	AKT1_2	65.0	IMR90p11
92.5	A7	2.3126406315875	AKT1_2	65.0	IMR90p11
93.0	A7	2.15126950503867	AKT1_2	65.0	IMR90p11
93.5	A7	1.2406199670263	AKT1_2	65.0	IMR90p11
94.0	A7	0.753106217298637	AKT1_2	65.0	IMR90p11
94.5	A7	-0.606585830149697	AKT1_2	65.0	IMR90p11
95.0	A7	-0.990349772612944	AKT1_2	65.0	IMR90p11
55.0	B7	14.7997962259331	AKT1_2	64.5	IMR90p11
55.5	B7	32.0662251561872	AKT1_2	64.5	IMR90p11
56.0	B7	29.5995924518642	AKT1_2	64.5	IMR90p11
56.5	B7	29.5995924518572	AKT1_2	64.5	IMR90p11
57.0	B7	29.5995924519221	AKT1_2	64.5	IMR90p11
57.5	B7	29.4957617310372	AKT1_2	64.5	IMR90p11
58.0	B7	30.1964597037148	AKT1_2	64.5	IMR90p11
58.5	B7	31.1046463840753	AKT1_2	64.5	IMR90p11
59.0	B7	31.1389954150577	AKT1_2	64.5	IMR90p11
59.5	B7	31.4463767953575	AKT1_2	64.5	IMR90p11
60.0	B7	32.1950612083601	AKT1_2	64.5	IMR90p11
60.5	B7	32.8148908664244	AKT1_2	64.5	IMR90p11
61.0	B7	33.8317976551709	AKT1_2	64.5	IMR90p11
61.5	B7	35.6228406017503	AKT1_2	64.5	IMR90p11
62.0	B7	36.9432642305179	AKT1_2	64.5	IMR90p11
62.5	B7	38.0513531729378	AKT1_2	64.5	IMR90p11
63.0	B7	40.024565403435	AKT1_2	64.5	IMR90p11
63.5	B7	42.8597713553472	AKT1_2	64.5	IMR90p11
64.0	B7	47.2099645168353	AKT1_2	64.5	IMR90p11
64.5	B7	54.8097198666698	AKT1_2	64.5	IMR90p11
65.0	B7	64.9527818731949	AKT1_2	64.5	IMR90p11
65.5	B7	76.4176917330199	AKT1_2	64.5	IMR90p11
66.0	B7	88.2103749755718	AKT1_2	64.5	IMR90p11
66.5	B7	98.2176967197564	AKT1_2	64.5	IMR90p11
67.0	B7	105.017705546719	AKT1_2	64.5	IMR90p11
67.5	B7	108.657635540855	AKT1_2	64.5	IMR90p11
68.0	B7	110.279198682273	AKT1_2	64.5	IMR90p11
68.5	B7	110.7826178468	AKT1_2	64.5	IMR90p11
69.0	B7	111.175772532575	AKT1_2	64.5	IMR90p11
69.5	B7	112.270352531883	AKT1_2	64.5	IMR90p11
70.0	B7	113.632044156484	AKT1_2	64.5	IMR90p11
70.5	B7	114.302522411448	AKT1_2	64.5	IMR90p11
71.0	B7	115.101231678338	AKT1_2	64.5	IMR90p11
71.5	B7	116.107044509639	AKT1_2	64.5	IMR90p11
72.0	B7	116.31663671902	AKT1_2	64.5	IMR90p11
72.5	B7	117.101786266534	AKT1_2	64.5	IMR90p11
73.0	B7	118.759144139875	AKT1_2	64.5	IMR90p11
73.5	B7	119.507176641603	AKT1_2	64.5	IMR90p11
74.0	B7	119.218988419233	AKT1_2	64.5	IMR90p11
74.5	B7	119.309160185682	AKT1_2	64.5	IMR90p11
75.0	B7	118.645422806866	AKT1_2	64.5	IMR90p11
75.5	B7	116.685311358444	AKT1_2	64.5	IMR90p11
76.0	B7	114.991005119145	AKT1_2	64.5	IMR90p11
76.5	B7	114.314673374453	AKT1_2	64.5	IMR90p11
77.0	B7	112.764282982835	AKT1_2	64.5	IMR90p11
77.5	B7	110.824887321825	AKT1_2	64.5	IMR90p11
78.0	B7	110.114647105248	AKT1_2	64.5	IMR90p11
78.5	B7	109.469995201749	AKT1_2	64.5	IMR90p11
79.0	B7	108.415112186402	AKT1_2	64.5	IMR90p11
79.5	B7	110.097129998075	AKT1_2	64.5	IMR90p11
80.0	B7	124.707386266343	AKT1_2	64.5	IMR90p11
80.5	B7	177.959155399952	AKT1_2	64.5	IMR90p11
81.0	B7	267.106118879994	AKT1_2	64.5	IMR90p11
81.5	B7	360.097571366558	AKT1_2	64.5	IMR90p11
82.0	B7	444.784136867491	AKT1_2	64.5	IMR90p11
82.5	B7	500.735744478985	AKT1_2	64.5	IMR90p11
83.0	B7	474.077794986421	AKT1_2	64.5	IMR90p11
83.5	B7	371.770762601309	AKT1_2	64.5	IMR90p11
84.0	B7	256.939714033217	AKT1_2	64.5	IMR90p11
84.5	B7	148.812192924114	AKT1_2	64.5	IMR90p11
85.0	B7	57.3459028011544	AKT1_2	64.5	IMR90p11
85.5	B7	9.61745902390504	AKT1_2	64.5	IMR90p11
86.0	B7	1.56124857261995	AKT1_2	64.5	IMR90p11
86.5	B7	2.28048115969693	AKT1_2	64.5	IMR90p11
87.0	B7	2.43666657316896	AKT1_2	64.5	IMR90p11
87.5	B7	2.43711829095867	AKT1_2	64.5	IMR90p11
88.0	B7	2.11021029529462	AKT1_2	64.5	IMR90p11
88.5	B7	2.01524116238454	AKT1_2	64.5	IMR90p11
89.0	B7	2.16425753847102	AKT1_2	64.5	IMR90p11
89.5	B7	2.40408737579605	AKT1_2	64.5	IMR90p11
90.0	B7	2.10282482167099	AKT1_2	64.5	IMR90p11
90.5	B7	2.28634809969077	AKT1_2	64.5	IMR90p11
91.0	B7	2.50272538666951	AKT1_2	64.5	IMR90p11
91.5	B7	1.79793707653954	AKT1_2	64.5	IMR90p11
92.0	B7	1.4711941573471	AKT1_2	64.5	IMR90p11
92.5	B7	1.86907116757931	AKT1_2	64.5	IMR90p11
93.0	B7	1.54152783038705	AKT1_2	64.5	IMR90p11
93.5	B7	0.979423221594516	AKT1_2	64.5	IMR90p11
94.0	B7	1.35327297812597	AKT1_2	64.5	IMR90p11
94.5	B7	1.0280615737384	AKT1_2	64.5	IMR90p11
95.0	B7	0.179933750132534	AKT1_2	64.5	IMR90p11
55.0	C7	13.599506440983	AKT1_2	63.3	IMR90p11
55.5	C7	29.4655972887964	AKT1_2	63.3	IMR90p11
56.0	C7	27.199012881965	AKT1_2	63.3	IMR90p11
56.5	C7	27.1990128819501	AKT1_2	63.3	IMR90p11
57.0	C7	27.1990128820712	AKT1_2	63.3	IMR90p11
57.5	C7	27.0371875414362	AKT1_2	63.3	IMR90p11
58.0	C7	28.1010820412255	AKT1_2	63.3	IMR90p11
58.5	C7	29.6545738047712	AKT1_2	63.3	IMR90p11
59.0	C7	30.2503352327188	AKT1_2	63.3	IMR90p11
59.5	C7	31.5281727530205	AKT1_2	63.3	IMR90p11
60.0	C7	33.4704107646824	AKT1_2	63.3	IMR90p11
60.5	C7	36.0238328200767	AKT1_2	63.3	IMR90p11
61.0	C7	39.1469101862884	AKT1_2	63.3	IMR90p11
61.5	C7	41.1885466001183	AKT1_2	63.3	IMR90p11
62.0	C7	43.1531904917441	AKT1_2	63.3	IMR90p11
62.5	C7	45.360882231946	AKT1_2	63.3	IMR90p11
63.0	C7	45.4194174123771	AKT1_2	63.3	IMR90p11
63.5	C7	44.8366352268873	AKT1_2	63.3	IMR90p11
64.0	C7	47.7747102135431	AKT1_2	63.3	IMR90p11
64.5	C7	52.3146566136394	AKT1_2	63.3	IMR90p11
65.0	C7	58.6081999860478	AKT1_2	63.3	IMR90p11
65.5	C7	68.7567548945635	AKT1_2	63.3	IMR90p11
66.0	C7	81.0820767555169	AKT1_2	63.3	IMR90p11
66.5	C7	91.4711700022614	AKT1_2	63.3	IMR90p11
67.0	C7	99.6845825077822	AKT1_2	63.3	IMR90p11
67.5	C7	106.345702934939	AKT1_2	63.3	IMR90p11
68.0	C7	109.817611302277	AKT1_2	63.3	IMR90p11
68.5	C7	110.746800500995	AKT1_2	63.3	IMR90p11
69.0	C7	112.011413159594	AKT1_2	63.3	IMR90p11
69.5	C7	112.980029637119	AKT1_2	63.3	IMR90p11
70.0	C7	112.975019024945	AKT1_2	63.3	IMR90p11
70.5	C7	114.226910641985	AKT1_2	63.3	IMR90p11
71.0	C7	114.473529934294	AKT1_2	63.3	IMR90p11
71.5	C7	113.698677158314	AKT1_2	63.3	IMR90p11
72.0	C7	114.776839463076	AKT1_2	63.3	IMR90p11
72.5	C7	116.146618431187	AKT1_2	63.3	IMR90p11
73.0	C7	115.82319680183	AKT1_2	63.3	IMR90p11
73.5	C7	116.984533911459	AKT1_2	63.3	IMR90p11
74.0	C7	118.089761930397	AKT1_2	63.3	IMR90p11
74.5	C7	116.959204728398	AKT1_2	63.3	IMR90p11
75.0	C7	115.758941180751	AKT1_2	63.3	IMR90p11
75.5	C7	115.937019334528	AKT1_2	63.3	IMR90p11
76.0	C7	115.314243628556	AKT1_2	63.3	IMR90p11
76.5	C7	113.884716918979	AKT1_2	63.3	IMR90p11
77.0	C7	112.325418603138	AKT1_2	63.3	IMR90p11
77.5	C7	110.764246147924	AKT1_2	63.3	IMR90p11
78.0	C7	108.942177211656	AKT1_2	63.3	IMR90p11
78.5	C7	107.483311082776	AKT1_2	63.3	IMR90p11
79.0	C7	107.624061119344	AKT1_2	63.3	IMR90p11
79.5	C7	110.01983810404	AKT1_2	63.3	IMR90p11
80.0	C7	124.194283231014	AKT1_2	63.3	IMR90p11
80.5	C7	176.739258384322	AKT1_2	63.3	IMR90p11
81.0	C7	264.081548056854	AKT1_2	63.3	IMR90p11
81.5	C7	353.939420884783	AKT1_2	63.3	IMR90p11
82.0	C7	435.803026214533	AKT1_2	63.3	IMR90p11
82.5	C7	490.174451306102	AKT1_2	63.3	IMR90p11
83.0	C7	462.315971706039	AKT1_2	63.3	IMR90p11
83.5	C7	360.472378827215	AKT1_2	63.3	IMR90p11
84.0	C7	247.826608629153	AKT1_2	63.3	IMR90p11
84.5	C7	142.719637123081	AKT1_2	63.3	IMR90p11
85.0	C7	53.505352963221	AKT1_2	63.3	IMR90p11
85.5	C7	7.79387108019455	AKT1_2	63.3	IMR90p11
86.0	C7	0.965385691257097	AKT1_2	63.3	IMR90p11
86.5	C7	1.96011728394478	AKT1_2	63.3	IMR90p11
87.0	C7	2.11302746402492	AKT1_2	63.3	IMR90p11
87.5	C7	1.90149907903952	AKT1_2	63.3	IMR90p11
88.0	C7	2.04114456632573	AKT1_2	63.3	IMR90p11
88.5	C7	2.74489971548928	AKT1_2	63.3	IMR90p11
89.0	C7	2.81981927336125	AKT1_2	63.3	IMR90p11
89.5	C7	2.20645350638574	AKT1_2	63.3	IMR90p11
90.0	C7	2.15586687012222	AKT1_2	63.3	IMR90p11
90.5	C7	2.03431585195631	AKT1_2	63.3	IMR90p11
91.0	C7	1.85601027643185	AKT1_2	63.3	IMR90p11
91.5	C7	2.37080252649218	AKT1_2	63.3	IMR90p11
92.0	C7	3.02189083103065	AKT1_2	63.3	IMR90p11
92.5	C7	3.33151802705527	AKT1_2	63.3	IMR90p11
93.0	C7	3.18989838861785	AKT1_2	63.3	IMR90p11
93.5	C7	3.24044253032446	AKT1_2	63.3	IMR90p11
94.0	C7	3.10015828526514	AKT1_2	63.3	IMR90p11
94.5	C7	4.21133961633143	AKT1_2	63.3	IMR90p11
95.0	C7	2.57541885235162	AKT1_2	63.3	IMR90p11
55.0	D7	11.7631774629258	AKT1_2	61.4	IMR90p11
55.5	D7	25.4868845030064	AKT1_2	61.4	IMR90p11
56.0	D7	23.526354925852	AKT1_2	61.4	IMR90p11
56.5	D7	23.5263549258634	AKT1_2	61.4	IMR90p11
57.0	D7	23.5263549257725	AKT1_2	61.4	IMR90p11
57.5	D7	23.3417195970659	AKT1_2	61.4	IMR90p11
58.0	D7	24.5165497372991	AKT1_2	61.4	IMR90p11
58.5	D7	26.3967156973683	AKT1_2	61.4	IMR90p11
59.0	D7	28.5071584606412	AKT1_2	61.4	IMR90p11
59.5	D7	31.065463044943	AKT1_2	61.4	IMR90p11
60.0	D7	33.3516761442773	AKT1_2	61.4	IMR90p11
60.5	D7	36.049263620638	AKT1_2	61.4	IMR90p11
61.0	D7	38.9278737615566	AKT1_2	61.4	IMR90p11
61.5	D7	41.0871932098553	AKT1_2	61.4	IMR90p11
62.0	D7	42.9983325188481	AKT1_2	61.4	IMR90p11
62.5	D7	45.2387636815746	AKT1_2	61.4	IMR90p11
63.0	D7	46.5879055166151	AKT1_2	61.4	IMR90p11
63.5	D7	47.877968192735	AKT1_2	61.4	IMR90p11
64.0	D7	50.1546632521745	AKT1_2	61.4	IMR90p11
64.5	D7	53.9855701930666	AKT1_2	61.4	IMR90p11
65.0	D7	59.3552629200508	AKT1_2	61.4	IMR90p11
65.5	D7	66.5216827437935	AKT1_2	61.4	IMR90p11
66.0	D7	75.4648523292179	AKT1_2	61.4	IMR90p11
66.5	D7	85.0802466148741	AKT1_2	61.4	IMR90p11
67.0	D7	93.0852700548087	AKT1_2	61.4	IMR90p11
67.5	D7	98.7290278623063	AKT1_2	61.4	IMR90p11
68.0	D7	103.007491003828	AKT1_2	61.4	IMR90p11
68.5	D7	105.027746264066	AKT1_2	61.4	IMR90p11
69.0	D7	105.426265882051	AKT1_2	61.4	IMR90p11
69.5	D7	105.990261327569	AKT1_2	61.4	IMR90p11
70.0	D7	107.211095341575	AKT1_2	61.4	IMR90p11
70.5	D7	107.99737510208	AKT1_2	61.4	IMR90p11
71.0	D7	108.670753617343	AKT1_2	61.4	IMR90p11
71.5	D7	109.406001752592	AKT1_2	61.4	IMR90p11
72.0	D7	110.218461271197	AKT1_2	61.4	IMR90p11
72.5	D7	110.360957840359	AKT1_2	61.4	IMR90p11
73.0	D7	110.008424369061	AKT1_2	61.4	IMR90p11
73.5	D7	110.232353971194	AKT1_2	61.4	IMR90p11
74.0	D7	109.703591825851	AKT1_2	61.4	IMR90p11
74.5	D7	108.689400364887	AKT1_2	61.4	IMR90p11
75.0	D7	108.467400871685	AKT1_2	61.4	IMR90p11
75.5	D7	108.093911670284	AKT1_2	61.4	IMR90p11
76.0	D7	106.807398062841	AKT1_2	61.4	IMR90p11
76.5	D7	106.177372899445	AKT1_2	61.4	IMR90p11
77.0	D7	105.006259926543	AKT1_2	61.4	IMR90p11
77.5	D7	102.939401671136	AKT1_2	61.4	IMR90p11
78.0	D7	101.828100951544	AKT1_2	61.4	IMR90p11
78.5	D7	101.491167012696	AKT1_2	61.4	IMR90p11
79.0	D7	101.460419094057	AKT1_2	61.4	IMR90p11
79.5	D7	103.474382354638	AKT1_2	61.4	IMR90p11
80.0	D7	116.030203298406	AKT1_2	61.4	IMR90p11
80.5	D7	163.163570669657	AKT1_2	61.4	IMR90p11
81.0	D7	241.420950531754	AKT1_2	61.4	IMR90p11
81.5	D7	321.619807997098	AKT1_2	61.4	IMR90p11
82.0	D7	394.134923562131	AKT1_2	61.4	IMR90p11
82.5	D7	442.424614351215	AKT1_2	61.4	IMR90p11
83.0	D7	416.513462665294	AKT1_2	61.4	IMR90p11
83.5	D7	323.638464950153	AKT1_2	61.4	IMR90p11
84.0	D7	221.993593401404	AKT1_2	61.4	IMR90p11
84.5	D7	127.681968324999	AKT1_2	61.4	IMR90p11
85.0	D7	47.7255587448503	AKT1_2	61.4	IMR90p11
85.5	D7	6.94834638899306	AKT1_2	61.4	IMR90p11
86.0	D7	1.59804835831011	AKT1_2	61.4	IMR90p11
86.5	D7	2.73253501460943	AKT1_2	61.4	IMR90p11
87.0	D7	2.78464590940246	AKT1_2	61.4	IMR90p11
87.5	D7	2.06289574403064	AKT1_2	61.4	IMR90p11
88.0	D7	1.64906533354076	AKT1_2	61.4	IMR90p11
88.5	D7	1.78277290631519	AKT1_2	61.4	IMR90p11
89.0	D7	1.59562584324027	AKT1_2	61.4	IMR90p11
89.5	D7	1.48823851102321	AKT1_2	61.4	IMR90p11
90.0	D7	2.2492502145127	AKT1_2	61.4	IMR90p11
90.5	D7	2.80715393659102	AKT1_2	61.4	IMR90p11
91.0	D7	2.65115148650614	AKT1_2	61.4	IMR90p11
91.5	D7	3.02179371033981	AKT1_2	61.4	IMR90p11
92.0	D7	3.16141917764531	AKT1_2	61.4	IMR90p11
92.5	D7	2.66931900534274	AKT1_2	61.4	IMR90p11
93.0	D7	2.32672000913419	AKT1_2	61.4	IMR90p11
93.5	D7	2.4727649213192	AKT1_2	61.4	IMR90p11
94.0	D7	2.34794945427791	AKT1_2	61.4	IMR90p11
94.5	D7	2.9082892548621	AKT1_2	61.4	IMR90p11
95.0	D7	1.69745926020084	AKT1_2	61.4	IMR90p11
55.0	E7	7.78706426656686	AKT1_2	59.0	IMR90p11
55.5	E7	16.871972577561	AKT1_2	59.0	IMR90p11
56.0	E7	15.5741285331322	AKT1_2	59.0	IMR90p11
56.5	E7	15.574128533123	AKT1_2	59.0	IMR90p11
57.0	E7	15.5741285332039	AKT1_2	59.0	IMR90p11
57.5	E7	15.3462081654826	AKT1_2	59.0	IMR90p11
58.0	E7	16.7437440545524	AKT1_2	59.0	IMR90p11
58.5	E7	19.3799883206002	AKT1_2	59.0	IMR90p11
59.0	E7	22.747912629992	AKT1_2	59.0	IMR90p11
59.5	E7	26.0505106681998	AKT1_2	59.0	IMR90p11
60.0	E7	29.1202998357114	AKT1_2	59.0	IMR90p11
60.5	E7	32.5786116399436	AKT1_2	59.0	IMR90p11
61.0	E7	35.6054982641925	AKT1_2	59.0	IMR90p11
61.5	E7	37.7540624769083	AKT1_2	59.0	IMR90p11
62.0	E7	39.2122199239648	AKT1_2	59.0	IMR90p11
62.5	E7	39.460943681986	AKT1_2	59.0	IMR90p11
63.0	E7	40.5765835558711	AKT1_2	59.0	IMR90p11
63.5	E7	42.2529211381327	AKT1_2	59.0	IMR90p11
64.0	E7	44.873510417458	AKT1_2	59.0	IMR90p11
64.5	E7	50.6207455932998	AKT1_2	59.0	IMR90p11
65.0	E7	58.2838420975635	AKT1_2	59.0	IMR90p11
65.5	E7	66.2886611462447	AKT1_2	59.0	IMR90p11
66.0	E7	75.1828952233371	AKT1_2	59.0	IMR90p11
66.5	E7	83.7156209303205	AKT1_2	59.0	IMR90p11
67.0	E7	89.1534050047798	AKT1_2	59.0	IMR90p11
67.5	E7	93.8045103893054	AKT1_2	59.0	IMR90p11
68.0	E7	96.5119545585877	AKT1_2	59.0	IMR90p11
68.5	E7	97.8495238492688	AKT1_2	59.0	IMR90p11
69.0	E7	98.548298271758	AKT1_2	59.0	IMR90p11
69.5	E7	98.5370781952456	AKT1_2	59.0	IMR90p11
70.0	E7	98.2891655741316	AKT1_2	59.0	IMR90p11
70.5	E7	98.6773731615533	AKT1_2	59.0	IMR90p11
71.0	E7	98.6668109513893	AKT1_2	59.0	IMR90p11
71.5	E7	98.4359512225196	AKT1_2	59.0	IMR90p11
72.0	E7	99.8963803800499	AKT1_2	59.0	IMR90p11
72.5	E7	101.367489929498	AKT1_2	59.0	IMR90p11
73.0	E7	101.928619141746	AKT1_2	59.0	IMR90p11
73.5	E7	102.522189725593	AKT1_2	59.0	IMR90p11
74.0	E7	103.683456959528	AKT1_2	59.0	IMR90p11
74.5	E7	103.956533248274	AKT1_2	59.0	IMR90p11
75.0	E7	102.950747352183	AKT1_2	59.0	IMR90p11
75.5	E7	101.96461931375	AKT1_2	59.0	IMR90p11
76.0	E7	100.585075978485	AKT1_2	59.0	IMR90p11
76.5	E7	98.0293326451426	AKT1_2	59.0	IMR90p11
77.0	E7	95.1964974904799	AKT1_2	59.0	IMR90p11
77.5	E7	93.4968514427234	AKT1_2	59.0	IMR90p11
78.0	E7	92.5898911712952	AKT1_2	59.0	IMR90p11
78.5	E7	92.3732741508619	AKT1_2	59.0	IMR90p11
79.0	E7	92.8898488840255	AKT1_2	59.0	IMR90p11
79.5	E7	94.678665527309	AKT1_2	59.0	IMR90p11
80.0	E7	103.484616625812	AKT1_2	59.0	IMR90p11
80.5	E7	142.172536108961	AKT1_2	59.0	IMR90p11
81.0	E7	208.691033809857	AKT1_2	59.0	IMR90p11
81.5	E7	276.877517100433	AKT1_2	59.0	IMR90p11
82.0	E7	339.433496038664	AKT1_2	59.0	IMR90p11
82.5	E7	383.18047491699	AKT1_2	59.0	IMR90p11
83.0	E7	362.589463600237	AKT1_2	59.0	IMR90p11
83.5	E7	282.800739220837	AKT1_2	59.0	IMR90p11
84.0	E7	195.898645225663	AKT1_2	59.0	IMR90p11
84.5	E7	114.010804826583	AKT1_2	59.0	IMR90p11
85.0	E7	43.3731564043317	AKT1_2	59.0	IMR90p11
85.5	E7	7.35456014662856	AKT1_2	59.0	IMR90p11
86.0	E7	2.44610319593176	AKT1_2	59.0	IMR90p11
86.5	E7	2.19710045803595	AKT1_2	59.0	IMR90p11
87.0	E7	1.74320367441948	AKT1_2	59.0	IMR90p11
87.5	E7	1.83640223786779	AKT1_2	59.0	IMR90p11
88.0	E7	1.02720550230504	AKT1_2	59.0	IMR90p11
88.5	E7	0.313939430886421	AKT1_2	59.0	IMR90p11
89.0	E7	0.869368616410839	AKT1_2	59.0	IMR90p11
89.5	E7	1.49900267439773	AKT1_2	59.0	IMR90p11
90.0	E7	1.95057504970242	AKT1_2	59.0	IMR90p11
90.5	E7	2.52806346657485	AKT1_2	59.0	IMR90p11
91.0	E7	2.95735896386589	AKT1_2	59.0	IMR90p11
91.5	E7	3.22160767250807	AKT1_2	59.0	IMR90p11
92.0	E7	3.21199143284866	AKT1_2	59.0	IMR90p11
92.5	E7	2.80388390494022	AKT1_2	59.0	IMR90p11
93.0	E7	3.11544166693329	AKT1_2	59.0	IMR90p11
93.5	E7	3.82022754479112	AKT1_2	59.0	IMR90p11
94.0	E7	3.65467904304302	AKT1_2	59.0	IMR90p11
94.5	E7	4.60033479874033	AKT1_2	59.0	IMR90p11
95.0	E7	2.48974296137436	AKT1_2	59.0	IMR90p11
55.0	F7	4.5050450083221	AKT1_2	57.0	IMR90p11
55.5	F7	9.76093085136586	AKT1_2	57.0	IMR90p11
56.0	F7	9.01009001664534	AKT1_2	57.0	IMR90p11
56.5	F7	9.01009001664602	AKT1_2	57.0	IMR90p11
57.0	F7	9.01009001664033	AKT1_2	57.0	IMR90p11
57.5	F7	8.62345429629761	AKT1_2	57.0	IMR90p11
58.0	F7	10.9140499318297	AKT1_2	57.0	IMR90p11
58.5	F7	16.1512693336667	AKT1_2	57.0	IMR90p11
59.0	F7	21.1105445397728	AKT1_2	57.0	IMR90p11
59.5	F7	24.6801161581088	AKT1_2	57.0	IMR90p11
60.0	F7	27.4771373403403	AKT1_2	57.0	IMR90p11
60.5	F7	30.6562882911649	AKT1_2	57.0	IMR90p11
61.0	F7	32.7797956802268	AKT1_2	57.0	IMR90p11
61.5	F7	34.3570129872124	AKT1_2	57.0	IMR90p11
62.0	F7	36.2081184083952	AKT1_2	57.0	IMR90p11
62.5	F7	37.6895491050329	AKT1_2	57.0	IMR90p11
63.0	F7	38.6675667408049	AKT1_2	57.0	IMR90p11
63.5	F7	39.7908037206748	AKT1_2	57.0	IMR90p11
64.0	F7	42.2315747691413	AKT1_2	57.0	IMR90p11
64.5	F7	46.4542325592797	AKT1_2	57.0	IMR90p11
65.0	F7	52.5686533225654	AKT1_2	57.0	IMR90p11
65.5	F7	60.472903746191	AKT1_2	57.0	IMR90p11
66.0	F7	69.6456970081349	AKT1_2	57.0	IMR90p11
66.5	F7	78.2460743461658	AKT1_2	57.0	IMR90p11
67.0	F7	85.3379000767026	AKT1_2	57.0	IMR90p11
67.5	F7	90.0882541143015	AKT1_2	57.0	IMR90p11
68.0	F7	92.2487761334247	AKT1_2	57.0	IMR90p11
68.5	F7	93.1530541854339	AKT1_2	57.0	IMR90p11
69.0	F7	92.6959139156501	AKT1_2	57.0	IMR90p11
69.5	F7	90.9335905569579	AKT1_2	57.0	IMR90p11
70.0	F7	89.8629039601079	AKT1_2	57.0	IMR90p11
70.5	F7	89.8405046111324	AKT1_2	57.0	IMR90p11
71.0	F7	89.4748549305714	AKT1_2	57.0	IMR90p11
71.5	F7	89.9997251151241	AKT1_2	57.0	IMR90p11
72.0	F7	92.0600235196564	AKT1_2	57.0	IMR90p11
72.5	F7	94.0297763740506	AKT1_2	57.0	IMR90p11
73.0	F7	95.7603265782966	AKT1_2	57.0	IMR90p11
73.5	F7	97.6188462912983	AKT1_2	57.0	IMR90p11
74.0	F7	98.6930893031107	AKT1_2	57.0	IMR90p11
74.5	F7	98.498057615634	AKT1_2	57.0	IMR90p11
75.0	F7	97.5126435077925	AKT1_2	57.0	IMR90p11
75.5	F7	95.4109183906655	AKT1_2	57.0	IMR90p11
76.0	F7	92.7183677006383	AKT1_2	57.0	IMR90p11
76.5	F7	90.2491225537971	AKT1_2	57.0	IMR90p11
77.0	F7	88.1031277561628	AKT1_2	57.0	IMR90p11
77.5	F7	86.2366652563751	AKT1_2	57.0	IMR90p11
78.0	F7	85.2089677244645	AKT1_2	57.0	IMR90p11
78.5	F7	84.9415619230017	AKT1_2	57.0	IMR90p11
79.0	F7	84.7908962563463	AKT1_2	57.0	IMR90p11
79.5	F7	85.7279529816782	AKT1_2	57.0	IMR90p11
80.0	F7	95.578607353493	AKT1_2	57.0	IMR90p11
80.5	F7	134.547091394267	AKT1_2	57.0	IMR90p11
81.0	F7	194.896344162237	AKT1_2	57.0	IMR90p11
81.5	F7	253.318323817508	AKT1_2	57.0	IMR90p11
82.0	F7	305.962117899619	AKT1_2	57.0	IMR90p11
82.5	F7	337.961399795021	AKT1_2	57.0	IMR90p11
83.0	F7	308.602366266459	AKT1_2	57.0	IMR90p11
83.5	F7	233.020072402217	AKT1_2	57.0	IMR90p11
84.0	F7	157.826874583353	AKT1_2	57.0	IMR90p11
84.5	F7	87.7319249475879	AKT1_2	57.0	IMR90p11
85.0	F7	29.4067317368648	AKT1_2	57.0	IMR90p11
85.5	F7	3.39791487972371	AKT1_2	57.0	IMR90p11
86.0	F7	1.80700659324475	AKT1_2	57.0	IMR90p11
86.5	F7	1.31409390140607	AKT1_2	57.0	IMR90p11
87.0	F7	0.93796027093714	AKT1_2	57.0	IMR90p11
87.5	F7	1.05652085838216	AKT1_2	57.0	IMR90p11
88.0	F7	1.09697337733525	AKT1_2	57.0	IMR90p11
88.5	F7	1.22436678953869	AKT1_2	57.0	IMR90p11
89.0	F7	1.85104371366867	AKT1_2	57.0	IMR90p11
89.5	F7	2.33808805905716	AKT1_2	57.0	IMR90p11
90.0	F7	2.38707509800997	AKT1_2	57.0	IMR90p11
90.5	F7	2.08150984084028	AKT1_2	57.0	IMR90p11
91.0	F7	2.3715096297945	AKT1_2	57.0	IMR90p11
91.5	F7	2.59987683054919	AKT1_2	57.0	IMR90p11
92.0	F7	2.05722414608533	AKT1_2	57.0	IMR90p11
92.5	F7	2.0363642912605	AKT1_2	57.0	IMR90p11
93.0	F7	2.17367175989062	AKT1_2	57.0	IMR90p11
93.5	F7	2.17569634037989	AKT1_2	57.0	IMR90p11
94.0	F7	2.16963347348849	AKT1_2	57.0	IMR90p11
94.5	F7	3.42491008509035	AKT1_2	57.0	IMR90p11
95.0	F7	2.05536067927471	AKT1_2	57.0	IMR90p11
55.0	G7	2.84000536085284	AKT1_2	55.7	IMR90p11
55.5	G7	6.15334494851436	AKT1_2	55.7	IMR90p11
56.0	G7	5.68001072170637	AKT1_2	55.7	IMR90p11
56.5	G7	5.68001072169272	AKT1_2	55.7	IMR90p11
57.0	G7	5.68001072179675	AKT1_2	55.7	IMR90p11
57.5	G7	5.13991882800872	AKT1_2	55.7	IMR90p11
58.0	G7	8.51031072899684	AKT1_2	55.7	IMR90p11
58.5	G7	14.6772263260386	AKT1_2	55.7	IMR90p11
59.0	G7	19.9386203625404	AKT1_2	55.7	IMR90p11
59.5	G7	25.8096541925948	AKT1_2	55.7	IMR90p11
60.0	G7	31.170177026725	AKT1_2	55.7	IMR90p11
60.5	G7	34.8742179789515	AKT1_2	55.7	IMR90p11
61.0	G7	37.0605370956615	AKT1_2	55.7	IMR90p11
61.5	G7	38.3009218646719	AKT1_2	55.7	IMR90p11
62.0	G7	37.4122265610965	AKT1_2	55.7	IMR90p11
62.5	G7	35.2589063692619	AKT1_2	55.7	IMR90p11
63.0	G7	34.303185474351	AKT1_2	55.7	IMR90p11
63.5	G7	35.2692753125566	AKT1_2	55.7	IMR90p11
64.0	G7	36.1948569030318	AKT1_2	55.7	IMR90p11
64.5	G7	38.1642897749961	AKT1_2	55.7	IMR90p11
65.0	G7	42.9782746685878	AKT1_2	55.7	IMR90p11
65.5	G7	49.5241030705281	AKT1_2	55.7	IMR90p11
66.0	G7	55.9892861033693	AKT1_2	55.7	IMR90p11
66.5	G7	63.9440279922499	AKT1_2	55.7	IMR90p11
67.0	G7	73.7497705575671	AKT1_2	55.7	IMR90p11
67.5	G7	81.5776968017985	AKT1_2	55.7	IMR90p11
68.0	G7	85.8066524166393	AKT1_2	55.7	IMR90p11
68.5	G7	88.5591628197716	AKT1_2	55.7	IMR90p11
69.0	G7	89.7247004752614	AKT1_2	55.7	IMR90p11
69.5	G7	87.6607378205111	AKT1_2	55.7	IMR90p11
70.0	G7	85.3116458448083	AKT1_2	55.7	IMR90p11
70.5	G7	83.8012637741751	AKT1_2	55.7	IMR90p11
71.0	G7	82.0361105345784	AKT1_2	55.7	IMR90p11
71.5	G7	80.7790682165867	AKT1_2	55.7	IMR90p11
72.0	G7	81.3003351198389	AKT1_2	55.7	IMR90p11
72.5	G7	82.2036593774369	AKT1_2	55.7	IMR90p11
73.0	G7	83.4886728209258	AKT1_2	55.7	IMR90p11
73.5	G7	85.4150138889401	AKT1_2	55.7	IMR90p11
74.0	G7	86.6927918393674	AKT1_2	55.7	IMR90p11
74.5	G7	87.2849726888148	AKT1_2	55.7	IMR90p11
75.0	G7	87.113401283345	AKT1_2	55.7	IMR90p11
75.5	G7	86.3574079444425	AKT1_2	55.7	IMR90p11
76.0	G7	85.2416182819653	AKT1_2	55.7	IMR90p11
76.5	G7	84.2549056904797	AKT1_2	55.7	IMR90p11
77.0	G7	82.7051887907916	AKT1_2	55.7	IMR90p11
77.5	G7	81.4788602205246	AKT1_2	55.7	IMR90p11
78.0	G7	80.9948678328761	AKT1_2	55.7	IMR90p11
78.5	G7	80.4920181924726	AKT1_2	55.7	IMR90p11
79.0	G7	79.9676848089756	AKT1_2	55.7	IMR90p11
79.5	G7	80.2254994613137	AKT1_2	55.7	IMR90p11
80.0	G7	85.8245066199424	AKT1_2	55.7	IMR90p11
80.5	G7	115.140686094696	AKT1_2	55.7	IMR90p11
81.0	G7	167.232503725694	AKT1_2	55.7	IMR90p11
81.5	G7	220.82584944311	AKT1_2	55.7	IMR90p11
82.0	G7	270.194269391335	AKT1_2	55.7	IMR90p11
82.5	G7	305.716871852389	AKT1_2	55.7	IMR90p11
83.0	G7	289.907096208724	AKT1_2	55.7	IMR90p11
83.5	G7	225.814398332999	AKT1_2	55.7	IMR90p11
84.0	G7	156.153858218412	AKT1_2	55.7	IMR90p11
84.5	G7	91.1206361088437	AKT1_2	55.7	IMR90p11
85.0	G7	35.1179957183716	AKT1_2	55.7	IMR90p11
85.5	G7	6.30987241220924	AKT1_2	55.7	IMR90p11
86.0	G7	2.53650015215595	AKT1_2	55.7	IMR90p11
86.5	G7	2.95899943432619	AKT1_2	55.7	IMR90p11
87.0	G7	2.59336318682858	AKT1_2	55.7	IMR90p11
87.5	G7	1.73324740549003	AKT1_2	55.7	IMR90p11
88.0	G7	0.930269894133062	AKT1_2	55.7	IMR90p11
88.5	G7	0.944593106075786	AKT1_2	55.7	IMR90p11
89.0	G7	1.09642146152896	AKT1_2	55.7	IMR90p11
89.5	G7	1.40321689322656	AKT1_2	55.7	IMR90p11
90.0	G7	1.3884932982765	AKT1_2	55.7	IMR90p11
90.5	G7	1.32571685634025	AKT1_2	55.7	IMR90p11
91.0	G7	1.57630460900828	AKT1_2	55.7	IMR90p11
91.5	G7	1.61248314128682	AKT1_2	55.7	IMR90p11
92.0	G7	1.24324786365321	AKT1_2	55.7	IMR90p11
92.5	G7	1.46105858064544	AKT1_2	55.7	IMR90p11
93.0	G7	1.68927396078112	AKT1_2	55.7	IMR90p11
93.5	G7	1.51376074978509	AKT1_2	55.7	IMR90p11
94.0	G7	1.66532931851839	AKT1_2	55.7	IMR90p11
94.5	G7	2.46939983940251	AKT1_2	55.7	IMR90p11
95.0	G7	1.49024913538756	AKT1_2	55.7	IMR90p11
55.0	H7	1.82069710435314	AKT1_2	55.0	IMR90p11
55.5	H7	3.94484372609952	AKT1_2	55.0	IMR90p11
56.0	H7	3.64139420870811	AKT1_2	55.0	IMR90p11
56.5	H7	3.64139420869685	AKT1_2	55.0	IMR90p11
57.0	H7	3.64139420878075	AKT1_2	55.0	IMR90p11
57.5	H7	3.06194986604498	AKT1_2	55.0	IMR90p11
58.0	H7	6.55953520495939	AKT1_2	55.0	IMR90p11
58.5	H7	13.9684224827073	AKT1_2	55.0	IMR90p11
59.0	H7	20.8044996966581	AKT1_2	55.0	IMR90p11
59.5	H7	26.5194898336204	AKT1_2	55.0	IMR90p11
60.0	H7	31.0311191149849	AKT1_2	55.0	IMR90p11
60.5	H7	35.0732397415367	AKT1_2	55.0	IMR90p11
61.0	H7	37.6090995833547	AKT1_2	55.0	IMR90p11
61.5	H7	38.5823094537318	AKT1_2	55.0	IMR90p11
62.0	H7	39.4361290988392	AKT1_2	55.0	IMR90p11
62.5	H7	39.4102463783894	AKT1_2	55.0	IMR90p11
63.0	H7	38.0559745493669	AKT1_2	55.0	IMR90p11
63.5	H7	37.1985324036366	AKT1_2	55.0	IMR90p11
64.0	H7	37.5128526773104	AKT1_2	55.0	IMR90p11
64.5	H7	38.7291555490613	AKT1_2	55.0	IMR90p11
65.0	H7	41.8111098586153	AKT1_2	55.0	IMR90p11
65.5	H7	47.9144603755809	AKT1_2	55.0	IMR90p11
66.0	H7	55.7411057346633	AKT1_2	55.0	IMR90p11
66.5	H7	63.7042854946303	AKT1_2	55.0	IMR90p11
67.0	H7	70.6618038280041	AKT1_2	55.0	IMR90p11
67.5	H7	75.9156834120422	AKT1_2	55.0	IMR90p11
68.0	H7	79.3817163663103	AKT1_2	55.0	IMR90p11
68.5	H7	80.8092164640002	AKT1_2	55.0	IMR90p11
69.0	H7	81.0719744124164	AKT1_2	55.0	IMR90p11
69.5	H7	81.5767173659464	AKT1_2	55.0	IMR90p11
70.0	H7	81.6878163867884	AKT1_2	55.0	IMR90p11
70.5	H7	80.9904398917027	AKT1_2	55.0	IMR90p11
71.0	H7	80.4881705535147	AKT1_2	55.0	IMR90p11
71.5	H7	80.3030892544148	AKT1_2	55.0	IMR90p11
72.0	H7	80.1962724014022	AKT1_2	55.0	IMR90p11
72.5	H7	80.9382217446314	AKT1_2	55.0	IMR90p11
73.0	H7	82.245680347908	AKT1_2	55.0	IMR90p11
73.5	H7	83.2559964938293	AKT1_2	55.0	IMR90p11
74.0	H7	84.0123353835211	AKT1_2	55.0	IMR90p11
74.5	H7	84.0372853575985	AKT1_2	55.0	IMR90p11
75.0	H7	83.285400877577	AKT1_2	55.0	IMR90p11
75.5	H7	81.9160129496719	AKT1_2	55.0	IMR90p11
76.0	H7	80.6969584412788	AKT1_2	55.0	IMR90p11
76.5	H7	79.3743418020676	AKT1_2	55.0	IMR90p11
77.0	H7	77.3688889732512	AKT1_2	55.0	IMR90p11
77.5	H7	75.7733069531364	AKT1_2	55.0	IMR90p11
78.0	H7	74.8363444177113	AKT1_2	55.0	IMR90p11
78.5	H7	73.8974801065229	AKT1_2	55.0	IMR90p11
79.0	H7	73.0144623591816	AKT1_2	55.0	IMR90p11
79.5	H7	73.1781307292155	AKT1_2	55.0	IMR90p11
80.0	H7	76.0476484863295	AKT1_2	55.0	IMR90p11
80.5	H7	97.7312861327445	AKT1_2	55.0	IMR90p11
81.0	H7	142.686562318232	AKT1_2	55.0	IMR90p11
81.5	H7	192.007302889804	AKT1_2	55.0	IMR90p11
82.0	H7	237.70457060086	AKT1_2	55.0	IMR90p11
82.5	H7	275.067904355926	AKT1_2	55.0	IMR90p11
83.0	H7	271.240490267542	AKT1_2	55.0	IMR90p11
83.5	H7	218.518098203894	AKT1_2	55.0	IMR90p11
84.0	H7	154.269289710947	AKT1_2	55.0	IMR90p11
84.5	H7	94.1552248905207	AKT1_2	55.0	IMR90p11
85.0	H7	39.796382963122	AKT1_2	55.0	IMR90p11
85.5	H7	7.71570915635738	AKT1_2	55.0	IMR90p11
86.0	H7	1.15118269352473	AKT1_2	55.0	IMR90p11
86.5	H7	2.16020601397014	AKT1_2	55.0	IMR90p11
87.0	H7	2.72645899890534	AKT1_2	55.0	IMR90p11
87.5	H7	2.74838306250643	AKT1_2	55.0	IMR90p11
88.0	H7	2.61809156392337	AKT1_2	55.0	IMR90p11
88.5	H7	2.82241331247968	AKT1_2	55.0	IMR90p11
89.0	H7	2.45180598566384	AKT1_2	55.0	IMR90p11
89.5	H7	1.73682774658238	AKT1_2	55.0	IMR90p11
90.0	H7	1.72353371702076	AKT1_2	55.0	IMR90p11
90.5	H7	1.75715625250598	AKT1_2	55.0	IMR90p11
91.0	H7	1.70317763885657	AKT1_2	55.0	IMR90p11
91.5	H7	1.58783861064217	AKT1_2	55.0	IMR90p11
92.0	H7	1.53842987130702	AKT1_2	55.0	IMR90p11
92.5	H7	1.5794203932972	AKT1_2	55.0	IMR90p11
93.0	H7	1.16230961884418	AKT1_2	55.0	IMR90p11
93.5	H7	0.766289274091946	AKT1_2	55.0	IMR90p11
94.0	H7	0.902347176403282	AKT1_2	55.0	IMR90p11
94.5	H7	1.11437105334539	AKT1_2	55.0	IMR90p11
95.0	H7	0.465071681495147	AKT1_2	55.0	IMR90p11
55.0	A7	15.29	AKT1_2	65.0	IMR90p2
55.5	A7	33.12	AKT1_2	65.0	IMR90p2
56.0	A7	30.57	AKT1_2	65.0	IMR90p2
56.5	A7	30.57	AKT1_2	65.0	IMR90p2
57.0	A7	30.57	AKT1_2	65.0	IMR90p2
57.5	A7	30.54	AKT1_2	65.0	IMR90p2
58.0	A7	30.95	AKT1_2	65.0	IMR90p2
58.5	A7	29.89	AKT1_2	65.0	IMR90p2
59.0	A7	27.69	AKT1_2	65.0	IMR90p2
59.5	A7	26.06	AKT1_2	65.0	IMR90p2
60.0	A7	24.5	AKT1_2	65.0	IMR90p2
60.5	A7	22.51	AKT1_2	65.0	IMR90p2
61.0	A7	21.03	AKT1_2	65.0	IMR90p2
61.5	A7	19.21	AKT1_2	65.0	IMR90p2
62.0	A7	17.92	AKT1_2	65.0	IMR90p2
62.5	A7	17.52	AKT1_2	65.0	IMR90p2
63.0	A7	19.08	AKT1_2	65.0	IMR90p2
63.5	A7	23.82	AKT1_2	65.0	IMR90p2
64.0	A7	31.24	AKT1_2	65.0	IMR90p2
64.5	A7	41.05	AKT1_2	65.0	IMR90p2
65.0	A7	53.9	AKT1_2	65.0	IMR90p2
65.5	A7	68.3	AKT1_2	65.0	IMR90p2
66.0	A7	81.86	AKT1_2	65.0	IMR90p2
66.5	A7	94.37	AKT1_2	65.0	IMR90p2
67.0	A7	103.74	AKT1_2	65.0	IMR90p2
67.5	A7	109.5	AKT1_2	65.0	IMR90p2
68.0	A7	112.1	AKT1_2	65.0	IMR90p2
68.5	A7	111.54	AKT1_2	65.0	IMR90p2
69.0	A7	109.44	AKT1_2	65.0	IMR90p2
69.5	A7	107.99	AKT1_2	65.0	IMR90p2
70.0	A7	107.09	AKT1_2	65.0	IMR90p2
70.5	A7	107.16	AKT1_2	65.0	IMR90p2
71.0	A7	109.47	AKT1_2	65.0	IMR90p2
71.5	A7	112.38	AKT1_2	65.0	IMR90p2
72.0	A7	114.54	AKT1_2	65.0	IMR90p2
72.5	A7	117.25	AKT1_2	65.0	IMR90p2
73.0	A7	119.88	AKT1_2	65.0	IMR90p2
73.5	A7	121.11	AKT1_2	65.0	IMR90p2
74.0	A7	122.43	AKT1_2	65.0	IMR90p2
74.5	A7	124.09	AKT1_2	65.0	IMR90p2
75.0	A7	123.69	AKT1_2	65.0	IMR90p2
75.5	A7	122.88	AKT1_2	65.0	IMR90p2
76.0	A7	122.86	AKT1_2	65.0	IMR90p2
76.5	A7	121.71	AKT1_2	65.0	IMR90p2
77.0	A7	119.49	AKT1_2	65.0	IMR90p2
77.5	A7	117.82	AKT1_2	65.0	IMR90p2
78.0	A7	115.52	AKT1_2	65.0	IMR90p2
78.5	A7	112.26	AKT1_2	65.0	IMR90p2
79.0	A7	109.52	AKT1_2	65.0	IMR90p2
79.5	A7	109.12	AKT1_2	65.0	IMR90p2
80.0	A7	118.7	AKT1_2	65.0	IMR90p2
80.5	A7	166.0	AKT1_2	65.0	IMR90p2
81.0	A7	250.91	AKT1_2	65.0	IMR90p2
81.5	A7	341.62	AKT1_2	65.0	IMR90p2
82.0	A7	424.96	AKT1_2	65.0	IMR90p2
82.5	A7	485.34	AKT1_2	65.0	IMR90p2
83.0	A7	467.21	AKT1_2	65.0	IMR90p2
83.5	A7	370.37	AKT1_2	65.0	IMR90p2
84.0	A7	258.37	AKT1_2	65.0	IMR90p2
84.5	A7	153.02	AKT1_2	65.0	IMR90p2
85.0	A7	61.38	AKT1_2	65.0	IMR90p2
85.5	A7	11.18	AKT1_2	65.0	IMR90p2
86.0	A7	2.42	AKT1_2	65.0	IMR90p2
86.5	A7	2.7	AKT1_2	65.0	IMR90p2
87.0	A7	2.22	AKT1_2	65.0	IMR90p2
87.5	A7	1.91	AKT1_2	65.0	IMR90p2
88.0	A7	1.67	AKT1_2	65.0	IMR90p2
88.5	A7	1.41	AKT1_2	65.0	IMR90p2
89.0	A7	1.89	AKT1_2	65.0	IMR90p2
89.5	A7	2.64	AKT1_2	65.0	IMR90p2
90.0	A7	2.85	AKT1_2	65.0	IMR90p2
90.5	A7	3.11	AKT1_2	65.0	IMR90p2
91.0	A7	3.39	AKT1_2	65.0	IMR90p2
91.5	A7	3.17	AKT1_2	65.0	IMR90p2
92.0	A7	2.83	AKT1_2	65.0	IMR90p2
92.5	A7	2.66	AKT1_2	65.0	IMR90p2
93.0	A7	1.98	AKT1_2	65.0	IMR90p2
93.5	A7	1.63	AKT1_2	65.0	IMR90p2
94.0	A7	1.46	AKT1_2	65.0	IMR90p2
94.5	A7	1.62	AKT1_2	65.0	IMR90p2
95.0	A7	0.83	AKT1_2	65.0	IMR90p2
55.0	B7	13.98	AKT1_2	64.5	IMR90p2
55.5	B7	30.3	AKT1_2	64.5	IMR90p2
56.0	B7	27.97	AKT1_2	64.5	IMR90p2
56.5	B7	27.97	AKT1_2	64.5	IMR90p2
57.0	B7	27.97	AKT1_2	64.5	IMR90p2
57.5	B7	27.88	AKT1_2	64.5	IMR90p2
58.0	B7	28.53	AKT1_2	64.5	IMR90p2
58.5	B7	28.83	AKT1_2	64.5	IMR90p2
59.0	B7	28.01	AKT1_2	64.5	IMR90p2
59.5	B7	27.69	AKT1_2	64.5	IMR90p2
60.0	B7	27.11	AKT1_2	64.5	IMR90p2
60.5	B7	25.28	AKT1_2	64.5	IMR90p2
61.0	B7	23.78	AKT1_2	64.5	IMR90p2
61.5	B7	22.96	AKT1_2	64.5	IMR90p2
62.0	B7	21.69	AKT1_2	64.5	IMR90p2
62.5	B7	21.46	AKT1_2	64.5	IMR90p2
63.0	B7	23.28	AKT1_2	64.5	IMR90p2
63.5	B7	26.82	AKT1_2	64.5	IMR90p2
64.0	B7	32.53	AKT1_2	64.5	IMR90p2
64.5	B7	41.34	AKT1_2	64.5	IMR90p2
65.0	B7	53.24	AKT1_2	64.5	IMR90p2
65.5	B7	66.42	AKT1_2	64.5	IMR90p2
66.0	B7	79.77	AKT1_2	64.5	IMR90p2
66.5	B7	92.06	AKT1_2	64.5	IMR90p2
67.0	B7	101.07	AKT1_2	64.5	IMR90p2
67.5	B7	106.01	AKT1_2	64.5	IMR90p2
68.0	B7	108.93	AKT1_2	64.5	IMR90p2
68.5	B7	109.3	AKT1_2	64.5	IMR90p2
69.0	B7	107.87	AKT1_2	64.5	IMR90p2
69.5	B7	107.57	AKT1_2	64.5	IMR90p2
70.0	B7	107.93	AKT1_2	64.5	IMR90p2
70.5	B7	107.89	AKT1_2	64.5	IMR90p2
71.0	B7	109.4	AKT1_2	64.5	IMR90p2
71.5	B7	112.21	AKT1_2	64.5	IMR90p2
72.0	B7	114.51	AKT1_2	64.5	IMR90p2
72.5	B7	117.45	AKT1_2	64.5	IMR90p2
73.0	B7	121.16	AKT1_2	64.5	IMR90p2
73.5	B7	124.0	AKT1_2	64.5	IMR90p2
74.0	B7	125.88	AKT1_2	64.5	IMR90p2
74.5	B7	127.07	AKT1_2	64.5	IMR90p2
75.0	B7	126.58	AKT1_2	64.5	IMR90p2
75.5	B7	124.02	AKT1_2	64.5	IMR90p2
76.0	B7	120.66	AKT1_2	64.5	IMR90p2
76.5	B7	117.27	AKT1_2	64.5	IMR90p2
77.0	B7	113.76	AKT1_2	64.5	IMR90p2
77.5	B7	110.98	AKT1_2	64.5	IMR90p2
78.0	B7	109.49	AKT1_2	64.5	IMR90p2
78.5	B7	108.26	AKT1_2	64.5	IMR90p2
79.0	B7	107.25	AKT1_2	64.5	IMR90p2
79.5	B7	108.33	AKT1_2	64.5	IMR90p2
80.0	B7	119.91	AKT1_2	64.5	IMR90p2
80.5	B7	169.95	AKT1_2	64.5	IMR90p2
81.0	B7	255.67	AKT1_2	64.5	IMR90p2
81.5	B7	344.41	AKT1_2	64.5	IMR90p2
82.0	B7	425.39	AKT1_2	64.5	IMR90p2
82.5	B7	481.52	AKT1_2	64.5	IMR90p2
83.0	B7	456.42	AKT1_2	64.5	IMR90p2
83.5	B7	356.78	AKT1_2	64.5	IMR90p2
84.0	B7	246.65	AKT1_2	64.5	IMR90p2
84.5	B7	143.42	AKT1_2	64.5	IMR90p2
85.0	B7	55.12	AKT1_2	64.5	IMR90p2
85.5	B7	9.07	AKT1_2	64.5	IMR90p2
86.0	B7	2.14	AKT1_2	64.5	IMR90p2
86.5	B7	3.08	AKT1_2	64.5	IMR90p2
87.0	B7	2.84	AKT1_2	64.5	IMR90p2
87.5	B7	1.93	AKT1_2	64.5	IMR90p2
88.0	B7	1.68	AKT1_2	64.5	IMR90p2
88.5	B7	1.72	AKT1_2	64.5	IMR90p2
89.0	B7	1.27	AKT1_2	64.5	IMR90p2
89.5	B7	1.23	AKT1_2	64.5	IMR90p2
90.0	B7	1.56	AKT1_2	64.5	IMR90p2
90.5	B7	1.82	AKT1_2	64.5	IMR90p2
91.0	B7	1.87	AKT1_2	64.5	IMR90p2
91.5	B7	2.12	AKT1_2	64.5	IMR90p2
92.0	B7	2.8	AKT1_2	64.5	IMR90p2
92.5	B7	3.2	AKT1_2	64.5	IMR90p2
93.0	B7	3.59	AKT1_2	64.5	IMR90p2
93.5	B7	3.76	AKT1_2	64.5	IMR90p2
94.0	B7	3.78	AKT1_2	64.5	IMR90p2
94.5	B7	3.25	AKT1_2	64.5	IMR90p2
95.0	B7	1.04	AKT1_2	64.5	IMR90p2
55.0	C7	14.07	AKT1_2	63.3	IMR90p2
55.5	C7	30.49	AKT1_2	63.3	IMR90p2
56.0	C7	28.15	AKT1_2	63.3	IMR90p2
56.5	C7	28.15	AKT1_2	63.3	IMR90p2
57.0	C7	28.15	AKT1_2	63.3	IMR90p2
57.5	C7	28.31	AKT1_2	63.3	IMR90p2
58.0	C7	27.3	AKT1_2	63.3	IMR90p2
58.5	C7	25.47	AKT1_2	63.3	IMR90p2
59.0	C7	25.04	AKT1_2	63.3	IMR90p2
59.5	C7	24.44	AKT1_2	63.3	IMR90p2
60.0	C7	23.37	AKT1_2	63.3	IMR90p2
60.5	C7	24.45	AKT1_2	63.3	IMR90p2
61.0	C7	26.55	AKT1_2	63.3	IMR90p2
61.5	C7	27.44	AKT1_2	63.3	IMR90p2
62.0	C7	28.38	AKT1_2	63.3	IMR90p2
62.5	C7	29.06	AKT1_2	63.3	IMR90p2
63.0	C7	29.96	AKT1_2	63.3	IMR90p2
63.5	C7	32.51	AKT1_2	63.3	IMR90p2
64.0	C7	36.26	AKT1_2	63.3	IMR90p2
64.5	C7	42.79	AKT1_2	63.3	IMR90p2
65.0	C7	52.16	AKT1_2	63.3	IMR90p2
65.5	C7	62.99	AKT1_2	63.3	IMR90p2
66.0	C7	75.36	AKT1_2	63.3	IMR90p2
66.5	C7	88.3	AKT1_2	63.3	IMR90p2
67.0	C7	97.74	AKT1_2	63.3	IMR90p2
67.5	C7	104.37	AKT1_2	63.3	IMR90p2
68.0	C7	108.74	AKT1_2	63.3	IMR90p2
68.5	C7	109.37	AKT1_2	63.3	IMR90p2
69.0	C7	107.11	AKT1_2	63.3	IMR90p2
69.5	C7	106.12	AKT1_2	63.3	IMR90p2
70.0	C7	106.03	AKT1_2	63.3	IMR90p2
70.5	C7	105.73	AKT1_2	63.3	IMR90p2
71.0	C7	106.55	AKT1_2	63.3	IMR90p2
71.5	C7	109.18	AKT1_2	63.3	IMR90p2
72.0	C7	112.72	AKT1_2	63.3	IMR90p2
72.5	C7	116.07	AKT1_2	63.3	IMR90p2
73.0	C7	119.83	AKT1_2	63.3	IMR90p2
73.5	C7	123.08	AKT1_2	63.3	IMR90p2
74.0	C7	124.7	AKT1_2	63.3	IMR90p2
74.5	C7	123.26	AKT1_2	63.3	IMR90p2
75.0	C7	120.13	AKT1_2	63.3	IMR90p2
75.5	C7	116.35	AKT1_2	63.3	IMR90p2
76.0	C7	112.6	AKT1_2	63.3	IMR90p2
76.5	C7	109.8	AKT1_2	63.3	IMR90p2
77.0	C7	108.83	AKT1_2	63.3	IMR90p2
77.5	C7	109.35	AKT1_2	63.3	IMR90p2
78.0	C7	109.79	AKT1_2	63.3	IMR90p2
78.5	C7	109.32	AKT1_2	63.3	IMR90p2
79.0	C7	108.77	AKT1_2	63.3	IMR90p2
79.5	C7	110.1	AKT1_2	63.3	IMR90p2
80.0	C7	121.85	AKT1_2	63.3	IMR90p2
80.5	C7	171.43	AKT1_2	63.3	IMR90p2
81.0	C7	256.18	AKT1_2	63.3	IMR90p2
81.5	C7	343.08	AKT1_2	63.3	IMR90p2
82.0	C7	420.45	AKT1_2	63.3	IMR90p2
82.5	C7	471.57	AKT1_2	63.3	IMR90p2
83.0	C7	443.62	AKT1_2	63.3	IMR90p2
83.5	C7	344.12	AKT1_2	63.3	IMR90p2
84.0	C7	235.69	AKT1_2	63.3	IMR90p2
84.5	C7	135.66	AKT1_2	63.3	IMR90p2
85.0	C7	51.26	AKT1_2	63.3	IMR90p2
85.5	C7	7.92	AKT1_2	63.3	IMR90p2
86.0	C7	1.93	AKT1_2	63.3	IMR90p2
86.5	C7	2.74	AKT1_2	63.3	IMR90p2
87.0	C7	2.85	AKT1_2	63.3	IMR90p2
87.5	C7	2.78	AKT1_2	63.3	IMR90p2
88.0	C7	2.89	AKT1_2	63.3	IMR90p2
88.5	C7	2.84	AKT1_2	63.3	IMR90p2
89.0	C7	2.77	AKT1_2	63.3	IMR90p2
89.5	C7	1.88	AKT1_2	63.3	IMR90p2
90.0	C7	1.05	AKT1_2	63.3	IMR90p2
90.5	C7	1.22	AKT1_2	63.3	IMR90p2
91.0	C7	1.32	AKT1_2	63.3	IMR90p2
91.5	C7	1.22	AKT1_2	63.3	IMR90p2
92.0	C7	2.04	AKT1_2	63.3	IMR90p2
92.5	C7	2.86	AKT1_2	63.3	IMR90p2
93.0	C7	2.91	AKT1_2	63.3	IMR90p2
93.5	C7	3.22	AKT1_2	63.3	IMR90p2
94.0	C7	3.44	AKT1_2	63.3	IMR90p2
94.5	C7	3.56	AKT1_2	63.3	IMR90p2
95.0	C7	1.47	AKT1_2	63.3	IMR90p2
55.0	D7	11.86	AKT1_2	61.4	IMR90p2
55.5	D7	25.7	AKT1_2	61.4	IMR90p2
56.0	D7	23.73	AKT1_2	61.4	IMR90p2
56.5	D7	23.73	AKT1_2	61.4	IMR90p2
57.0	D7	23.73	AKT1_2	61.4	IMR90p2
57.5	D7	23.7	AKT1_2	61.4	IMR90p2
58.0	D7	23.75	AKT1_2	61.4	IMR90p2
58.5	D7	24.88	AKT1_2	61.4	IMR90p2
59.0	D7	26.2	AKT1_2	61.4	IMR90p2
59.5	D7	26.45	AKT1_2	61.4	IMR90p2
60.0	D7	25.77	AKT1_2	61.4	IMR90p2
60.5	D7	25.96	AKT1_2	61.4	IMR90p2
61.0	D7	26.94	AKT1_2	61.4	IMR90p2
61.5	D7	27.68	AKT1_2	61.4	IMR90p2
62.0	D7	28.44	AKT1_2	61.4	IMR90p2
62.5	D7	30.37	AKT1_2	61.4	IMR90p2
63.0	D7	33.05	AKT1_2	61.4	IMR90p2
63.5	D7	35.79	AKT1_2	61.4	IMR90p2
64.0	D7	39.69	AKT1_2	61.4	IMR90p2
64.5	D7	45.94	AKT1_2	61.4	IMR90p2
65.0	D7	54.55	AKT1_2	61.4	IMR90p2
65.5	D7	64.6	AKT1_2	61.4	IMR90p2
66.0	D7	75.05	AKT1_2	61.4	IMR90p2
66.5	D7	85.2	AKT1_2	61.4	IMR90p2
67.0	D7	93.69	AKT1_2	61.4	IMR90p2
67.5	D7	98.83	AKT1_2	61.4	IMR90p2
68.0	D7	101.7	AKT1_2	61.4	IMR90p2
68.5	D7	103.95	AKT1_2	61.4	IMR90p2
69.0	D7	105.16	AKT1_2	61.4	IMR90p2
69.5	D7	105.45	AKT1_2	61.4	IMR90p2
70.0	D7	106.96	AKT1_2	61.4	IMR90p2
70.5	D7	108.37	AKT1_2	61.4	IMR90p2
71.0	D7	108.77	AKT1_2	61.4	IMR90p2
71.5	D7	109.75	AKT1_2	61.4	IMR90p2
72.0	D7	111.75	AKT1_2	61.4	IMR90p2
72.5	D7	112.89	AKT1_2	61.4	IMR90p2
73.0	D7	114.98	AKT1_2	61.4	IMR90p2
73.5	D7	118.15	AKT1_2	61.4	IMR90p2
74.0	D7	119.77	AKT1_2	61.4	IMR90p2
74.5	D7	120.05	AKT1_2	61.4	IMR90p2
75.0	D7	120.03	AKT1_2	61.4	IMR90p2
75.5	D7	118.13	AKT1_2	61.4	IMR90p2
76.0	D7	114.93	AKT1_2	61.4	IMR90p2
76.5	D7	112.49	AKT1_2	61.4	IMR90p2
77.0	D7	109.83	AKT1_2	61.4	IMR90p2
77.5	D7	106.83	AKT1_2	61.4	IMR90p2
78.0	D7	104.41	AKT1_2	61.4	IMR90p2
78.5	D7	102.43	AKT1_2	61.4	IMR90p2
79.0	D7	100.67	AKT1_2	61.4	IMR90p2
79.5	D7	100.78	AKT1_2	61.4	IMR90p2
80.0	D7	111.82	AKT1_2	61.4	IMR90p2
80.5	D7	158.82	AKT1_2	61.4	IMR90p2
81.0	D7	234.8	AKT1_2	61.4	IMR90p2
81.5	D7	310.72	AKT1_2	61.4	IMR90p2
82.0	D7	380.1	AKT1_2	61.4	IMR90p2
82.5	D7	424.88	AKT1_2	61.4	IMR90p2
83.0	D7	394.95	AKT1_2	61.4	IMR90p2
83.5	D7	303.53	AKT1_2	61.4	IMR90p2
84.0	D7	207.63	AKT1_2	61.4	IMR90p2
84.5	D7	117.91	AKT1_2	61.4	IMR90p2
85.0	D7	42.64	AKT1_2	61.4	IMR90p2
85.5	D7	6.16	AKT1_2	61.4	IMR90p2
86.0	D7	2.23	AKT1_2	61.4	IMR90p2
86.5	D7	2.8	AKT1_2	61.4	IMR90p2
87.0	D7	2.56	AKT1_2	61.4	IMR90p2
87.5	D7	2.18	AKT1_2	61.4	IMR90p2
88.0	D7	2.24	AKT1_2	61.4	IMR90p2
88.5	D7	2.23	AKT1_2	61.4	IMR90p2
89.0	D7	2.06	AKT1_2	61.4	IMR90p2
89.5	D7	2.06	AKT1_2	61.4	IMR90p2
90.0	D7	1.85	AKT1_2	61.4	IMR90p2
90.5	D7	1.58	AKT1_2	61.4	IMR90p2
91.0	D7	1.73	AKT1_2	61.4	IMR90p2
91.5	D7	1.76	AKT1_2	61.4	IMR90p2
92.0	D7	1.61	AKT1_2	61.4	IMR90p2
92.5	D7	2.11	AKT1_2	61.4	IMR90p2
93.0	D7	2.49	AKT1_2	61.4	IMR90p2
93.5	D7	3.19	AKT1_2	61.4	IMR90p2
94.0	D7	3.79	AKT1_2	61.4	IMR90p2
94.5	D7	5.79	AKT1_2	61.4	IMR90p2
95.0	D7	3.4	AKT1_2	61.4	IMR90p2
55.0	E7	6.19	AKT1_2	59.0	IMR90p2
55.5	E7	13.41	AKT1_2	59.0	IMR90p2
56.0	E7	12.37	AKT1_2	59.0	IMR90p2
56.5	E7	12.37	AKT1_2	59.0	IMR90p2
57.0	E7	12.37	AKT1_2	59.0	IMR90p2
57.5	E7	12.27	AKT1_2	59.0	IMR90p2
58.0	E7	12.86	AKT1_2	59.0	IMR90p2
58.5	E7	14.16	AKT1_2	59.0	IMR90p2
59.0	E7	15.83	AKT1_2	59.0	IMR90p2
59.5	E7	17.62	AKT1_2	59.0	IMR90p2
60.0	E7	18.25	AKT1_2	59.0	IMR90p2
60.5	E7	19.9	AKT1_2	59.0	IMR90p2
61.0	E7	23.28	AKT1_2	59.0	IMR90p2
61.5	E7	26.64	AKT1_2	59.0	IMR90p2
62.0	E7	30.99	AKT1_2	59.0	IMR90p2
62.5	E7	35.63	AKT1_2	59.0	IMR90p2
63.0	E7	39.72	AKT1_2	59.0	IMR90p2
63.5	E7	45.45	AKT1_2	59.0	IMR90p2
64.0	E7	52.48	AKT1_2	59.0	IMR90p2
64.5	E7	58.95	AKT1_2	59.0	IMR90p2
65.0	E7	67.56	AKT1_2	59.0	IMR90p2
65.5	E7	77.77	AKT1_2	59.0	IMR90p2
66.0	E7	86.0	AKT1_2	59.0	IMR90p2
66.5	E7	92.57	AKT1_2	59.0	IMR90p2
67.0	E7	98.02	AKT1_2	59.0	IMR90p2
67.5	E7	100.57	AKT1_2	59.0	IMR90p2
68.0	E7	100.5	AKT1_2	59.0	IMR90p2
68.5	E7	99.89	AKT1_2	59.0	IMR90p2
69.0	E7	99.36	AKT1_2	59.0	IMR90p2
69.5	E7	98.97	AKT1_2	59.0	IMR90p2
70.0	E7	99.67	AKT1_2	59.0	IMR90p2
70.5	E7	101.84	AKT1_2	59.0	IMR90p2
71.0	E7	103.85	AKT1_2	59.0	IMR90p2
71.5	E7	105.4	AKT1_2	59.0	IMR90p2
72.0	E7	107.54	AKT1_2	59.0	IMR90p2
72.5	E7	109.25	AKT1_2	59.0	IMR90p2
73.0	E7	110.45	AKT1_2	59.0	IMR90p2
73.5	E7	112.17	AKT1_2	59.0	IMR90p2
74.0	E7	113.89	AKT1_2	59.0	IMR90p2
74.5	E7	114.2	AKT1_2	59.0	IMR90p2
75.0	E7	112.88	AKT1_2	59.0	IMR90p2
75.5	E7	110.31	AKT1_2	59.0	IMR90p2
76.0	E7	107.11	AKT1_2	59.0	IMR90p2
76.5	E7	104.02	AKT1_2	59.0	IMR90p2
77.0	E7	101.57	AKT1_2	59.0	IMR90p2
77.5	E7	100.24	AKT1_2	59.0	IMR90p2
78.0	E7	99.42	AKT1_2	59.0	IMR90p2
78.5	E7	98.61	AKT1_2	59.0	IMR90p2
79.0	E7	97.4	AKT1_2	59.0	IMR90p2
79.5	E7	96.35	AKT1_2	59.0	IMR90p2
80.0	E7	103.49	AKT1_2	59.0	IMR90p2
80.5	E7	142.17	AKT1_2	59.0	IMR90p2
81.0	E7	206.59	AKT1_2	59.0	IMR90p2
81.5	E7	271.32	AKT1_2	59.0	IMR90p2
82.0	E7	331.32	AKT1_2	59.0	IMR90p2
82.5	E7	371.98	AKT1_2	59.0	IMR90p2
83.0	E7	346.92	AKT1_2	59.0	IMR90p2
83.5	E7	266.81	AKT1_2	59.0	IMR90p2
84.0	E7	183.47	AKT1_2	59.0	IMR90p2
84.5	E7	105.45	AKT1_2	59.0	IMR90p2
85.0	E7	38.81	AKT1_2	59.0	IMR90p2
85.5	E7	6.57	AKT1_2	59.0	IMR90p2
86.0	E7	3.69	AKT1_2	59.0	IMR90p2
86.5	E7	3.74	AKT1_2	59.0	IMR90p2
87.0	E7	3.2	AKT1_2	59.0	IMR90p2
87.5	E7	2.8	AKT1_2	59.0	IMR90p2
88.0	E7	2.26	AKT1_2	59.0	IMR90p2
88.5	E7	1.65	AKT1_2	59.0	IMR90p2
89.0	E7	1.55	AKT1_2	59.0	IMR90p2
89.5	E7	1.36	AKT1_2	59.0	IMR90p2
90.0	E7	1.01	AKT1_2	59.0	IMR90p2
90.5	E7	1.3	AKT1_2	59.0	IMR90p2
91.0	E7	2.17	AKT1_2	59.0	IMR90p2
91.5	E7	2.94	AKT1_2	59.0	IMR90p2
92.0	E7	3.22	AKT1_2	59.0	IMR90p2
92.5	E7	3.01	AKT1_2	59.0	IMR90p2
93.0	E7	2.09	AKT1_2	59.0	IMR90p2
93.5	E7	0.64	AKT1_2	59.0	IMR90p2
94.0	E7	-0.56	AKT1_2	59.0	IMR90p2
94.5	E7	-1.89	AKT1_2	59.0	IMR90p2
95.0	E7	-1.23	AKT1_2	59.0	IMR90p2
55.0	F7	4.35	AKT1_2	57.0	IMR90p2
55.5	F7	9.42	AKT1_2	57.0	IMR90p2
56.0	F7	8.7	AKT1_2	57.0	IMR90p2
56.5	F7	8.7	AKT1_2	57.0	IMR90p2
57.0	F7	8.7	AKT1_2	57.0	IMR90p2
57.5	F7	8.39	AKT1_2	57.0	IMR90p2
58.0	F7	10.25	AKT1_2	57.0	IMR90p2
58.5	F7	14.17	AKT1_2	57.0	IMR90p2
59.0	F7	17.23	AKT1_2	57.0	IMR90p2
59.5	F7	19.86	AKT1_2	57.0	IMR90p2
60.0	F7	22.8	AKT1_2	57.0	IMR90p2
60.5	F7	25.21	AKT1_2	57.0	IMR90p2
61.0	F7	27.05	AKT1_2	57.0	IMR90p2
61.5	F7	28.86	AKT1_2	57.0	IMR90p2
62.0	F7	30.11	AKT1_2	57.0	IMR90p2
62.5	F7	30.98	AKT1_2	57.0	IMR90p2
63.0	F7	32.01	AKT1_2	57.0	IMR90p2
63.5	F7	33.13	AKT1_2	57.0	IMR90p2
64.0	F7	35.28	AKT1_2	57.0	IMR90p2
64.5	F7	39.77	AKT1_2	57.0	IMR90p2
65.0	F7	46.08	AKT1_2	57.0	IMR90p2
65.5	F7	54.06	AKT1_2	57.0	IMR90p2
66.0	F7	63.97	AKT1_2	57.0	IMR90p2
66.5	F7	73.71	AKT1_2	57.0	IMR90p2
67.0	F7	81.56	AKT1_2	57.0	IMR90p2
67.5	F7	87.43	AKT1_2	57.0	IMR90p2
68.0	F7	90.88	AKT1_2	57.0	IMR90p2
68.5	F7	91.81	AKT1_2	57.0	IMR90p2
69.0	F7	91.66	AKT1_2	57.0	IMR90p2
69.5	F7	90.99	AKT1_2	57.0	IMR90p2
70.0	F7	89.76	AKT1_2	57.0	IMR90p2
70.5	F7	89.13	AKT1_2	57.0	IMR90p2
71.0	F7	89.21	AKT1_2	57.0	IMR90p2
71.5	F7	89.48	AKT1_2	57.0	IMR90p2
72.0	F7	91.09	AKT1_2	57.0	IMR90p2
72.5	F7	94.78	AKT1_2	57.0	IMR90p2
73.0	F7	98.73	AKT1_2	57.0	IMR90p2
73.5	F7	102.39	AKT1_2	57.0	IMR90p2
74.0	F7	105.36	AKT1_2	57.0	IMR90p2
74.5	F7	105.75	AKT1_2	57.0	IMR90p2
75.0	F7	103.36	AKT1_2	57.0	IMR90p2
75.5	F7	100.16	AKT1_2	57.0	IMR90p2
76.0	F7	96.75	AKT1_2	57.0	IMR90p2
76.5	F7	93.75	AKT1_2	57.0	IMR90p2
77.0	F7	92.02	AKT1_2	57.0	IMR90p2
77.5	F7	90.7	AKT1_2	57.0	IMR90p2
78.0	F7	89.39	AKT1_2	57.0	IMR90p2
78.5	F7	87.87	AKT1_2	57.0	IMR90p2
79.0	F7	85.95	AKT1_2	57.0	IMR90p2
79.5	F7	85.0	AKT1_2	57.0	IMR90p2
80.0	F7	92.49	AKT1_2	57.0	IMR90p2
80.5	F7	127.62	AKT1_2	57.0	IMR90p2
81.0	F7	184.23	AKT1_2	57.0	IMR90p2
81.5	F7	239.91	AKT1_2	57.0	IMR90p2
82.0	F7	290.6	AKT1_2	57.0	IMR90p2
82.5	F7	322.92	AKT1_2	57.0	IMR90p2
83.0	F7	297.11	AKT1_2	57.0	IMR90p2
83.5	F7	225.41	AKT1_2	57.0	IMR90p2
84.0	F7	153.1	AKT1_2	57.0	IMR90p2
84.5	F7	85.46	AKT1_2	57.0	IMR90p2
85.0	F7	28.71	AKT1_2	57.0	IMR90p2
85.5	F7	2.85	AKT1_2	57.0	IMR90p2
86.0	F7	1.72	AKT1_2	57.0	IMR90p2
86.5	F7	2.69	AKT1_2	57.0	IMR90p2
87.0	F7	3.08	AKT1_2	57.0	IMR90p2
87.5	F7	3.05	AKT1_2	57.0	IMR90p2
88.0	F7	2.67	AKT1_2	57.0	IMR90p2
88.5	F7	2.74	AKT1_2	57.0	IMR90p2
89.0	F7	2.59	AKT1_2	57.0	IMR90p2
89.5	F7	2.09	AKT1_2	57.0	IMR90p2
90.0	F7	2.0	AKT1_2	57.0	IMR90p2
90.5	F7	2.11	AKT1_2	57.0	IMR90p2
91.0	F7	1.47	AKT1_2	57.0	IMR90p2
91.5	F7	1.4	AKT1_2	57.0	IMR90p2
92.0	F7	1.84	AKT1_2	57.0	IMR90p2
92.5	F7	1.54	AKT1_2	57.0	IMR90p2
93.0	F7	1.58	AKT1_2	57.0	IMR90p2
93.5	F7	2.0	AKT1_2	57.0	IMR90p2
94.0	F7	1.77	AKT1_2	57.0	IMR90p2
94.5	F7	1.87	AKT1_2	57.0	IMR90p2
95.0	F7	1.08	AKT1_2	57.0	IMR90p2
55.0	G7	3.59	AKT1_2	55.7	IMR90p2
55.5	G7	7.78	AKT1_2	55.7	IMR90p2
56.0	G7	7.18	AKT1_2	55.7	IMR90p2
56.5	G7	7.18	AKT1_2	55.7	IMR90p2
57.0	G7	7.18	AKT1_2	55.7	IMR90p2
57.5	G7	6.81	AKT1_2	55.7	IMR90p2
58.0	G7	9.14	AKT1_2	55.7	IMR90p2
58.5	G7	13.49	AKT1_2	55.7	IMR90p2
59.0	G7	16.12	AKT1_2	55.7	IMR90p2
59.5	G7	19.33	AKT1_2	55.7	IMR90p2
60.0	G7	22.99	AKT1_2	55.7	IMR90p2
60.5	G7	26.2	AKT1_2	55.7	IMR90p2
61.0	G7	30.29	AKT1_2	55.7	IMR90p2
61.5	G7	33.95	AKT1_2	55.7	IMR90p2
62.0	G7	35.01	AKT1_2	55.7	IMR90p2
62.5	G7	35.04	AKT1_2	55.7	IMR90p2
63.0	G7	34.96	AKT1_2	55.7	IMR90p2
63.5	G7	33.52	AKT1_2	55.7	IMR90p2
64.0	G7	32.96	AKT1_2	55.7	IMR90p2
64.5	G7	35.84	AKT1_2	55.7	IMR90p2
65.0	G7	41.72	AKT1_2	55.7	IMR90p2
65.5	G7	48.39	AKT1_2	55.7	IMR90p2
66.0	G7	56.33	AKT1_2	55.7	IMR90p2
66.5	G7	65.87	AKT1_2	55.7	IMR90p2
67.0	G7	73.66	AKT1_2	55.7	IMR90p2
67.5	G7	78.33	AKT1_2	55.7	IMR90p2
68.0	G7	82.39	AKT1_2	55.7	IMR90p2
68.5	G7	85.88	AKT1_2	55.7	IMR90p2
69.0	G7	87.29	AKT1_2	55.7	IMR90p2
69.5	G7	87.74	AKT1_2	55.7	IMR90p2
70.0	G7	88.01	AKT1_2	55.7	IMR90p2
70.5	G7	87.7	AKT1_2	55.7	IMR90p2
71.0	G7	86.99	AKT1_2	55.7	IMR90p2
71.5	G7	86.39	AKT1_2	55.7	IMR90p2
72.0	G7	87.33	AKT1_2	55.7	IMR90p2
72.5	G7	90.21	AKT1_2	55.7	IMR90p2
73.0	G7	94.05	AKT1_2	55.7	IMR90p2
73.5	G7	97.98	AKT1_2	55.7	IMR90p2
74.0	G7	101.23	AKT1_2	55.7	IMR90p2
74.5	G7	102.2	AKT1_2	55.7	IMR90p2
75.0	G7	100.7	AKT1_2	55.7	IMR90p2
75.5	G7	97.95	AKT1_2	55.7	IMR90p2
76.0	G7	94.16	AKT1_2	55.7	IMR90p2
76.5	G7	90.61	AKT1_2	55.7	IMR90p2
77.0	G7	88.04	AKT1_2	55.7	IMR90p2
77.5	G7	85.64	AKT1_2	55.7	IMR90p2
78.0	G7	83.02	AKT1_2	55.7	IMR90p2
78.5	G7	81.4	AKT1_2	55.7	IMR90p2
79.0	G7	80.27	AKT1_2	55.7	IMR90p2
79.5	G7	79.66	AKT1_2	55.7	IMR90p2
80.0	G7	84.44	AKT1_2	55.7	IMR90p2
80.5	G7	113.93	AKT1_2	55.7	IMR90p2
81.0	G7	165.34	AKT1_2	55.7	IMR90p2
81.5	G7	216.71	AKT1_2	55.7	IMR90p2
82.0	G7	264.11	AKT1_2	55.7	IMR90p2
82.5	G7	299.57	AKT1_2	55.7	IMR90p2
83.0	G7	283.82	AKT1_2	55.7	IMR90p2
83.5	G7	220.07	AKT1_2	55.7	IMR90p2
84.0	G7	152.64	AKT1_2	55.7	IMR90p2
84.5	G7	89.63	AKT1_2	55.7	IMR90p2
85.0	G7	33.78	AKT1_2	55.7	IMR90p2
85.5	G7	5.24	AKT1_2	55.7	IMR90p2
86.0	G7	2.49	AKT1_2	55.7	IMR90p2
86.5	G7	2.91	AKT1_2	55.7	IMR90p2
87.0	G7	2.79	AKT1_2	55.7	IMR90p2
87.5	G7	3.02	AKT1_2	55.7	IMR90p2
88.0	G7	2.67	AKT1_2	55.7	IMR90p2
88.5	G7	2.47	AKT1_2	55.7	IMR90p2
89.0	G7	2.55	AKT1_2	55.7	IMR90p2
89.5	G7	2.19	AKT1_2	55.7	IMR90p2
90.0	G7	1.8	AKT1_2	55.7	IMR90p2
90.5	G7	1.84	AKT1_2	55.7	IMR90p2
91.0	G7	1.86	AKT1_2	55.7	IMR90p2
91.5	G7	2.02	AKT1_2	55.7	IMR90p2
92.0	G7	2.46	AKT1_2	55.7	IMR90p2
92.5	G7	2.62	AKT1_2	55.7	IMR90p2
93.0	G7	2.6	AKT1_2	55.7	IMR90p2
93.5	G7	2.57	AKT1_2	55.7	IMR90p2
94.0	G7	2.44	AKT1_2	55.7	IMR90p2
94.5	G7	2.47	AKT1_2	55.7	IMR90p2
95.0	G7	1.15	AKT1_2	55.7	IMR90p2
55.0	H7	2.29	AKT1_2	55.0	IMR90p2
55.5	H7	4.97	AKT1_2	55.0	IMR90p2
56.0	H7	4.59	AKT1_2	55.0	IMR90p2
56.5	H7	4.59	AKT1_2	55.0	IMR90p2
57.0	H7	4.59	AKT1_2	55.0	IMR90p2
57.5	H7	4.24	AKT1_2	55.0	IMR90p2
58.0	H7	6.38	AKT1_2	55.0	IMR90p2
58.5	H7	10.62	AKT1_2	55.0	IMR90p2
59.0	H7	14.7	AKT1_2	55.0	IMR90p2
59.5	H7	18.72	AKT1_2	55.0	IMR90p2
60.0	H7	21.59	AKT1_2	55.0	IMR90p2
60.5	H7	24.55	AKT1_2	55.0	IMR90p2
61.0	H7	27.57	AKT1_2	55.0	IMR90p2
61.5	H7	29.78	AKT1_2	55.0	IMR90p2
62.0	H7	31.07	AKT1_2	55.0	IMR90p2
62.5	H7	32.39	AKT1_2	55.0	IMR90p2
63.0	H7	33.41	AKT1_2	55.0	IMR90p2
63.5	H7	34.03	AKT1_2	55.0	IMR90p2
64.0	H7	34.65	AKT1_2	55.0	IMR90p2
64.5	H7	35.59	AKT1_2	55.0	IMR90p2
65.0	H7	38.4	AKT1_2	55.0	IMR90p2
65.5	H7	43.02	AKT1_2	55.0	IMR90p2
66.0	H7	48.67	AKT1_2	55.0	IMR90p2
66.5	H7	56.54	AKT1_2	55.0	IMR90p2
67.0	H7	65.81	AKT1_2	55.0	IMR90p2
67.5	H7	73.54	AKT1_2	55.0	IMR90p2
68.0	H7	79.59	AKT1_2	55.0	IMR90p2
68.5	H7	84.25	AKT1_2	55.0	IMR90p2
69.0	H7	85.77	AKT1_2	55.0	IMR90p2
69.5	H7	85.08	AKT1_2	55.0	IMR90p2
70.0	H7	83.89	AKT1_2	55.0	IMR90p2
70.5	H7	82.32	AKT1_2	55.0	IMR90p2
71.0	H7	81.48	AKT1_2	55.0	IMR90p2
71.5	H7	82.33	AKT1_2	55.0	IMR90p2
72.0	H7	84.64	AKT1_2	55.0	IMR90p2
72.5	H7	89.19	AKT1_2	55.0	IMR90p2
73.0	H7	96.22	AKT1_2	55.0	IMR90p2
73.5	H7	104.17	AKT1_2	55.0	IMR90p2
74.0	H7	111.68	AKT1_2	55.0	IMR90p2
74.5	H7	117.31	AKT1_2	55.0	IMR90p2
75.0	H7	118.51	AKT1_2	55.0	IMR90p2
75.5	H7	114.14	AKT1_2	55.0	IMR90p2
76.0	H7	105.96	AKT1_2	55.0	IMR90p2
76.5	H7	95.68	AKT1_2	55.0	IMR90p2
77.0	H7	85.77	AKT1_2	55.0	IMR90p2
77.5	H7	78.36	AKT1_2	55.0	IMR90p2
78.0	H7	74.03	AKT1_2	55.0	IMR90p2
78.5	H7	71.65	AKT1_2	55.0	IMR90p2
79.0	H7	71.17	AKT1_2	55.0	IMR90p2
79.5	H7	71.11	AKT1_2	55.0	IMR90p2
80.0	H7	72.63	AKT1_2	55.0	IMR90p2
80.5	H7	92.38	AKT1_2	55.0	IMR90p2
81.0	H7	133.14	AKT1_2	55.0	IMR90p2
81.5	H7	176.59	AKT1_2	55.0	IMR90p2
82.0	H7	217.1	AKT1_2	55.0	IMR90p2
82.5	H7	251.13	AKT1_2	55.0	IMR90p2
83.0	H7	246.33	AKT1_2	55.0	IMR90p2
83.5	H7	197.14	AKT1_2	55.0	IMR90p2
84.0	H7	139.26	AKT1_2	55.0	IMR90p2
84.5	H7	85.11	AKT1_2	55.0	IMR90p2
85.0	H7	36.02	AKT1_2	55.0	IMR90p2
85.5	H7	7.49	AKT1_2	55.0	IMR90p2
86.0	H7	2.47	AKT1_2	55.0	IMR90p2
86.5	H7	3.35	AKT1_2	55.0	IMR90p2
87.0	H7	3.37	AKT1_2	55.0	IMR90p2
87.5	H7	2.72	AKT1_2	55.0	IMR90p2
88.0	H7	2.16	AKT1_2	55.0	IMR90p2
88.5	H7	1.85	AKT1_2	55.0	IMR90p2
89.0	H7	1.26	AKT1_2	55.0	IMR90p2
89.5	H7	1.23	AKT1_2	55.0	IMR90p2
90.0	H7	1.81	AKT1_2	55.0	IMR90p2
90.5	H7	2.19	AKT1_2	55.0	IMR90p2
91.0	H7	2.3	AKT1_2	55.0	IMR90p2
91.5	H7	2.67	AKT1_2	55.0	IMR90p2
92.0	H7	2.76	AKT1_2	55.0	IMR90p2
92.5	H7	2.42	AKT1_2	55.0	IMR90p2
93.0	H7	2.55	AKT1_2	55.0	IMR90p2
93.5	H7	2.8	AKT1_2	55.0	IMR90p2
94.0	H7	2.66	AKT1_2	55.0	IMR90p2
94.5	H7	2.77	AKT1_2	55.0	IMR90p2
95.0	H7	1.2	AKT1_2	55.0	IMR90p2
55.0	A7	16.3280107554724	AKT1_2	65.0	IMR90p8
55.5	A7	35.3773566368563	AKT1_2	65.0	IMR90p8
56.0	A7	32.6560215109444	AKT1_2	65.0	IMR90p8
56.5	A7	32.6560215109512	AKT1_2	65.0	IMR90p8
57.0	A7	32.6560215108925	AKT1_2	65.0	IMR90p8
57.5	A7	32.5622160744808	AKT1_2	65.0	IMR90p8
58.0	A7	33.2921183276607	AKT1_2	65.0	IMR90p8
58.5	A7	33.4800474921041	AKT1_2	65.0	IMR90p8
59.0	A7	32.7459900067789	AKT1_2	65.0	IMR90p8
59.5	A7	31.2199569680276	AKT1_2	65.0	IMR90p8
60.0	A7	30.1663195793146	AKT1_2	65.0	IMR90p8
60.5	A7	30.1772376838599	AKT1_2	65.0	IMR90p8
61.0	A7	30.0423048436502	AKT1_2	65.0	IMR90p8
61.5	A7	30.8096929699072	AKT1_2	65.0	IMR90p8
62.0	A7	32.6272618380993	AKT1_2	65.0	IMR90p8
62.5	A7	34.17735343296	AKT1_2	65.0	IMR90p8
63.0	A7	35.7321194246024	AKT1_2	65.0	IMR90p8
63.5	A7	38.7930055775551	AKT1_2	65.0	IMR90p8
64.0	A7	43.5754463204914	AKT1_2	65.0	IMR90p8
64.5	A7	50.990866238629	AKT1_2	65.0	IMR90p8
65.0	A7	60.9356229119356	AKT1_2	65.0	IMR90p8
65.5	A7	72.0441533810184	AKT1_2	65.0	IMR90p8
66.0	A7	84.0659429565321	AKT1_2	65.0	IMR90p8
66.5	A7	95.1980353259006	AKT1_2	65.0	IMR90p8
67.0	A7	103.818542984708	AKT1_2	65.0	IMR90p8
67.5	A7	110.027493111247	AKT1_2	65.0	IMR90p8
68.0	A7	113.316059415973	AKT1_2	65.0	IMR90p8
68.5	A7	114.315594374696	AKT1_2	65.0	IMR90p8
69.0	A7	114.65484457486	AKT1_2	65.0	IMR90p8
69.5	A7	114.093680368988	AKT1_2	65.0	IMR90p8
70.0	A7	113.086046607765	AKT1_2	65.0	IMR90p8
70.5	A7	113.402873673158	AKT1_2	65.0	IMR90p8
71.0	A7	113.637342799763	AKT1_2	65.0	IMR90p8
71.5	A7	113.471086421405	AKT1_2	65.0	IMR90p8
72.0	A7	114.234687557208	AKT1_2	65.0	IMR90p8
72.5	A7	116.06535973828	AKT1_2	65.0	IMR90p8
73.0	A7	117.438980575297	AKT1_2	65.0	IMR90p8
73.5	A7	118.872704496403	AKT1_2	65.0	IMR90p8
74.0	A7	120.071895988941	AKT1_2	65.0	IMR90p8
74.5	A7	120.034729238366	AKT1_2	65.0	IMR90p8
75.0	A7	119.078056618081	AKT1_2	65.0	IMR90p8
75.5	A7	118.202071584104	AKT1_2	65.0	IMR90p8
76.0	A7	116.781138665353	AKT1_2	65.0	IMR90p8
76.5	A7	115.509726275028	AKT1_2	65.0	IMR90p8
77.0	A7	114.916942473646	AKT1_2	65.0	IMR90p8
77.5	A7	113.587451914575	AKT1_2	65.0	IMR90p8
78.0	A7	111.598224203013	AKT1_2	65.0	IMR90p8
78.5	A7	110.370017947869	AKT1_2	65.0	IMR90p8
79.0	A7	109.849243795339	AKT1_2	65.0	IMR90p8
79.5	A7	110.99052148258	AKT1_2	65.0	IMR90p8
80.0	A7	121.693257365074	AKT1_2	65.0	IMR90p8
80.5	A7	170.082253787458	AKT1_2	65.0	IMR90p8
81.0	A7	259.12109516342	AKT1_2	65.0	IMR90p8
81.5	A7	354.962960354593	AKT1_2	65.0	IMR90p8
82.0	A7	442.659469715903	AKT1_2	65.0	IMR90p8
82.5	A7	508.411804478167	AKT1_2	65.0	IMR90p8
83.0	A7	495.426638214104	AKT1_2	65.0	IMR90p8
83.5	A7	397.170347126543	AKT1_2	65.0	IMR90p8
84.0	A7	278.957278493405	AKT1_2	65.0	IMR90p8
84.5	A7	167.857392214954	AKT1_2	65.0	IMR90p8
85.0	A7	70.2549646616788	AKT1_2	65.0	IMR90p8
85.5	A7	13.8925193278344	AKT1_2	65.0	IMR90p8
86.0	A7	1.82702112073497	AKT1_2	65.0	IMR90p8
86.5	A7	2.31085855345606	AKT1_2	65.0	IMR90p8
87.0	A7	2.09057033424233	AKT1_2	65.0	IMR90p8
87.5	A7	1.59647833608113	AKT1_2	65.0	IMR90p8
88.0	A7	1.71401007936583	AKT1_2	65.0	IMR90p8
88.5	A7	2.01022082828905	AKT1_2	65.0	IMR90p8
89.0	A7	2.35649860692189	AKT1_2	65.0	IMR90p8
89.5	A7	2.57004134411676	AKT1_2	65.0	IMR90p8
90.0	A7	2.59418180594531	AKT1_2	65.0	IMR90p8
90.5	A7	2.29227019089035	AKT1_2	65.0	IMR90p8
91.0	A7	1.55779848282992	AKT1_2	65.0	IMR90p8
91.5	A7	1.04090315742837	AKT1_2	65.0	IMR90p8
92.0	A7	0.900533852804529	AKT1_2	65.0	IMR90p8
92.5	A7	0.878597051447969	AKT1_2	65.0	IMR90p8
93.0	A7	1.22021080216319	AKT1_2	65.0	IMR90p8
93.5	A7	2.45425089056033	AKT1_2	65.0	IMR90p8
94.0	A7	2.86682355472021	AKT1_2	65.0	IMR90p8
94.5	A7	4.43580685181814	AKT1_2	65.0	IMR90p8
95.0	A7	2.70711424543879	AKT1_2	65.0	IMR90p8
55.0	B7	14.939625084803	AKT1_2	64.5	IMR90p8
55.5	B7	32.3691876837385	AKT1_2	64.5	IMR90p8
56.0	B7	29.8792501696039	AKT1_2	64.5	IMR90p8
56.5	B7	29.8792501695905	AKT1_2	64.5	IMR90p8
57.0	B7	29.8792501697	AKT1_2	64.5	IMR90p8
57.5	B7	29.9263512080067	AKT1_2	64.5	IMR90p8
58.0	B7	29.5518593232216	AKT1_2	64.5	IMR90p8
58.5	B7	29.5797755433535	AKT1_2	64.5	IMR90p8
59.0	B7	29.5404104857089	AKT1_2	64.5	IMR90p8
59.5	B7	29.782850908899	AKT1_2	64.5	IMR90p8
60.0	B7	30.5920327681351	AKT1_2	64.5	IMR90p8
60.5	B7	31.7929645594891	AKT1_2	64.5	IMR90p8
61.0	B7	33.4890284319567	AKT1_2	64.5	IMR90p8
61.5	B7	35.506748082541	AKT1_2	64.5	IMR90p8
62.0	B7	37.2125083124471	AKT1_2	64.5	IMR90p8
62.5	B7	38.8757725797392	AKT1_2	64.5	IMR90p8
63.0	B7	41.3314940671886	AKT1_2	64.5	IMR90p8
63.5	B7	44.362741966578	AKT1_2	64.5	IMR90p8
64.0	B7	48.8482661868197	AKT1_2	64.5	IMR90p8
64.5	B7	56.575707247044	AKT1_2	64.5	IMR90p8
65.0	B7	66.8804812793106	AKT1_2	64.5	IMR90p8
65.5	B7	78.1078125434361	AKT1_2	64.5	IMR90p8
66.0	B7	89.7931907980012	AKT1_2	64.5	IMR90p8
66.5	B7	100.011741585681	AKT1_2	64.5	IMR90p8
67.0	B7	107.047208645232	AKT1_2	64.5	IMR90p8
67.5	B7	111.243076569202	AKT1_2	64.5	IMR90p8
68.0	B7	113.092680310629	AKT1_2	64.5	IMR90p8
68.5	B7	112.78383262386	AKT1_2	64.5	IMR90p8
69.0	B7	112.325562487092	AKT1_2	64.5	IMR90p8
69.5	B7	112.376161326208	AKT1_2	64.5	IMR90p8
70.0	B7	112.259852126988	AKT1_2	64.5	IMR90p8
70.5	B7	112.770713319214	AKT1_2	64.5	IMR90p8
71.0	B7	114.583549636285	AKT1_2	64.5	IMR90p8
71.5	B7	116.207117821957	AKT1_2	64.5	IMR90p8
72.0	B7	117.532673898803	AKT1_2	64.5	IMR90p8
72.5	B7	119.305719131565	AKT1_2	64.5	IMR90p8
73.0	B7	120.459574119548	AKT1_2	64.5	IMR90p8
73.5	B7	120.242615445473	AKT1_2	64.5	IMR90p8
74.0	B7	119.738240132265	AKT1_2	64.5	IMR90p8
74.5	B7	118.986514612372	AKT1_2	64.5	IMR90p8
75.0	B7	117.547816062476	AKT1_2	64.5	IMR90p8
75.5	B7	116.174010037317	AKT1_2	64.5	IMR90p8
76.0	B7	115.343124877304	AKT1_2	64.5	IMR90p8
76.5	B7	114.152016067815	AKT1_2	64.5	IMR90p8
77.0	B7	112.68658391517	AKT1_2	64.5	IMR90p8
77.5	B7	111.837241638412	AKT1_2	64.5	IMR90p8
78.0	B7	111.116930451345	AKT1_2	64.5	IMR90p8
78.5	B7	110.382144733053	AKT1_2	64.5	IMR90p8
79.0	B7	110.595927896966	AKT1_2	64.5	IMR90p8
79.5	B7	112.789542932138	AKT1_2	64.5	IMR90p8
80.0	B7	127.340544878028	AKT1_2	64.5	IMR90p8
80.5	B7	182.431905431734	AKT1_2	64.5	IMR90p8
81.0	B7	273.066192551564	AKT1_2	64.5	IMR90p8
81.5	B7	366.271870102736	AKT1_2	64.5	IMR90p8
82.0	B7	450.932615144994	AKT1_2	64.5	IMR90p8
82.5	B7	505.945786941322	AKT1_2	64.5	IMR90p8
83.0	B7	475.993271581726	AKT1_2	64.5	IMR90p8
83.5	B7	370.785508213205	AKT1_2	64.5	IMR90p8
84.0	B7	254.79787592936	AKT1_2	64.5	IMR90p8
84.5	B7	146.747025223598	AKT1_2	64.5	IMR90p8
85.0	B7	55.5494956970845	AKT1_2	64.5	IMR90p8
85.5	B7	8.53005461641555	AKT1_2	64.5	IMR90p8
86.0	B7	1.32500480348978	AKT1_2	64.5	IMR90p8
86.5	B7	1.83050418940718	AKT1_2	64.5	IMR90p8
87.0	B7	1.40468385867968	AKT1_2	64.5	IMR90p8
87.5	B7	1.4788395248296	AKT1_2	64.5	IMR90p8
88.0	B7	1.67001673870737	AKT1_2	64.5	IMR90p8
88.5	B7	1.76907162137991	AKT1_2	64.5	IMR90p8
89.0	B7	2.21344861110344	AKT1_2	64.5	IMR90p8
89.5	B7	2.49257392801212	AKT1_2	64.5	IMR90p8
90.0	B7	2.11325724602494	AKT1_2	64.5	IMR90p8
90.5	B7	2.1062803173923	AKT1_2	64.5	IMR90p8
91.0	B7	2.16129435642665	AKT1_2	64.5	IMR90p8
91.5	B7	1.87551766924639	AKT1_2	64.5	IMR90p8
92.0	B7	1.82945061603823	AKT1_2	64.5	IMR90p8
92.5	B7	2.13685652123405	AKT1_2	64.5	IMR90p8
93.0	B7	2.45102902022984	AKT1_2	64.5	IMR90p8
93.5	B7	2.73922172279765	AKT1_2	64.5	IMR90p8
94.0	B7	3.06140593087946	AKT1_2	64.5	IMR90p8
94.5	B7	3.57394989104012	AKT1_2	64.5	IMR90p8
95.0	B7	1.77920466120747	AKT1_2	64.5	IMR90p8
55.0	C7	11.6696877890806	AKT1_2	63.3	IMR90p8
55.5	C7	25.2843235430078	AKT1_2	63.3	IMR90p8
56.0	C7	23.3393755781618	AKT1_2	63.3	IMR90p8
56.5	C7	23.3393755781697	AKT1_2	63.3	IMR90p8
57.0	C7	23.3393755781102	AKT1_2	63.3	IMR90p8
57.5	C7	23.4763022377421	AKT1_2	63.3	IMR90p8
58.0	C7	22.4430649318739	AKT1_2	63.3	IMR90p8
58.5	C7	21.9713202833639	AKT1_2	63.3	IMR90p8
59.0	C7	22.5342728089333	AKT1_2	63.3	IMR90p8
59.5	C7	25.1291334163637	AKT1_2	63.3	IMR90p8
60.0	C7	27.5993346321127	AKT1_2	63.3	IMR90p8
60.5	C7	29.9786772132189	AKT1_2	63.3	IMR90p8
61.0	C7	33.0385722565625	AKT1_2	63.3	IMR90p8
61.5	C7	35.3673896395912	AKT1_2	63.3	IMR90p8
62.0	C7	36.8068799720305	AKT1_2	63.3	IMR90p8
62.5	C7	38.9330071858564	AKT1_2	63.3	IMR90p8
63.0	C7	42.3829765484127	AKT1_2	63.3	IMR90p8
63.5	C7	46.4166156189857	AKT1_2	63.3	IMR90p8
64.0	C7	51.0450363557501	AKT1_2	63.3	IMR90p8
64.5	C7	57.1969400003717	AKT1_2	63.3	IMR90p8
65.0	C7	64.415779782997	AKT1_2	63.3	IMR90p8
65.5	C7	71.4073869843396	AKT1_2	63.3	IMR90p8
66.0	C7	79.2121603741109	AKT1_2	63.3	IMR90p8
66.5	C7	86.6653383275006	AKT1_2	63.3	IMR90p8
67.0	C7	93.0987466630721	AKT1_2	63.3	IMR90p8
67.5	C7	99.3585920327401	AKT1_2	63.3	IMR90p8
68.0	C7	104.006202150722	AKT1_2	63.3	IMR90p8
68.5	C7	105.620941660654	AKT1_2	63.3	IMR90p8
69.0	C7	106.916046932261	AKT1_2	63.3	IMR90p8
69.5	C7	107.242650657484	AKT1_2	63.3	IMR90p8
70.0	C7	106.622456758339	AKT1_2	63.3	IMR90p8
70.5	C7	106.768290885539	AKT1_2	63.3	IMR90p8
71.0	C7	107.164868368134	AKT1_2	63.3	IMR90p8
71.5	C7	107.613339610202	AKT1_2	63.3	IMR90p8
72.0	C7	108.445807081559	AKT1_2	63.3	IMR90p8
72.5	C7	107.712180372452	AKT1_2	63.3	IMR90p8
73.0	C7	106.571143009255	AKT1_2	63.3	IMR90p8
73.5	C7	106.039737590404	AKT1_2	63.3	IMR90p8
74.0	C7	104.371442291292	AKT1_2	63.3	IMR90p8
74.5	C7	102.530988448478	AKT1_2	63.3	IMR90p8
75.0	C7	101.684448487936	AKT1_2	63.3	IMR90p8
75.5	C7	100.21893212998	AKT1_2	63.3	IMR90p8
76.0	C7	98.7828480142472	AKT1_2	63.3	IMR90p8
76.5	C7	98.451650516967	AKT1_2	63.3	IMR90p8
77.0	C7	98.0158312895832	AKT1_2	63.3	IMR90p8
77.5	C7	97.9679217428903	AKT1_2	63.3	IMR90p8
78.0	C7	98.3926853918038	AKT1_2	63.3	IMR90p8
78.5	C7	98.2017536438844	AKT1_2	63.3	IMR90p8
79.0	C7	97.7314433436659	AKT1_2	63.3	IMR90p8
79.5	C7	98.7822949727786	AKT1_2	63.3	IMR90p8
80.0	C7	113.471907928029	AKT1_2	63.3	IMR90p8
80.5	C7	166.030912095016	AKT1_2	63.3	IMR90p8
81.0	C7	245.254846808042	AKT1_2	63.3	IMR90p8
81.5	C7	322.898118487741	AKT1_2	63.3	IMR90p8
82.0	C7	393.793686219409	AKT1_2	63.3	IMR90p8
82.5	C7	432.688179162086	AKT1_2	63.3	IMR90p8
83.0	C7	392.110037657102	AKT1_2	63.3	IMR90p8
83.5	C7	296.158455063676	AKT1_2	63.3	IMR90p8
84.0	C7	199.312424725554	AKT1_2	63.3	IMR90p8
84.5	C7	107.772883516788	AKT1_2	63.3	IMR90p8
85.0	C7	34.3302606826326	AKT1_2	63.3	IMR90p8
85.5	C7	3.0838125786691	AKT1_2	63.3	IMR90p8
86.0	C7	0.956547680250821	AKT1_2	63.3	IMR90p8
86.5	C7	0.89382784020745	AKT1_2	63.3	IMR90p8
87.0	C7	1.52602338516039	AKT1_2	63.3	IMR90p8
87.5	C7	2.26143652801397	AKT1_2	63.3	IMR90p8
88.0	C7	2.07585598395627	AKT1_2	63.3	IMR90p8
88.5	C7	2.14818874649558	AKT1_2	63.3	IMR90p8
89.0	C7	2.98257394060028	AKT1_2	63.3	IMR90p8
89.5	C7	2.98641520278926	AKT1_2	63.3	IMR90p8
90.0	C7	2.7091725210251	AKT1_2	63.3	IMR90p8
90.5	C7	2.90315927041547	AKT1_2	63.3	IMR90p8
91.0	C7	2.90482228528595	AKT1_2	63.3	IMR90p8
91.5	C7	2.23061950823353	AKT1_2	63.3	IMR90p8
92.0	C7	1.62035309342099	AKT1_2	63.3	IMR90p8
92.5	C7	1.4991782733623	AKT1_2	63.3	IMR90p8
93.0	C7	1.44613589047316	AKT1_2	63.3	IMR90p8
93.5	C7	1.8870706913969	AKT1_2	63.3	IMR90p8
94.0	C7	2.15490897638972	AKT1_2	63.3	IMR90p8
94.5	C7	3.71811801802585	AKT1_2	63.3	IMR90p8
95.0	C7	2.25863544042284	AKT1_2	63.3	IMR90p8
55.0	D7	11.2107242640776	AKT1_2	61.4	IMR90p8
55.5	D7	24.2899025721678	AKT1_2	61.4	IMR90p8
56.0	D7	22.4214485281548	AKT1_2	61.4	IMR90p8
56.5	D7	22.4214485281474	AKT1_2	61.4	IMR90p8
57.0	D7	22.421448528218	AKT1_2	61.4	IMR90p8
57.5	D7	22.1644351533719	AKT1_2	61.4	IMR90p8
58.0	D7	23.7105161977267	AKT1_2	61.4	IMR90p8
58.5	D7	27.0648963906049	AKT1_2	61.4	IMR90p8
59.0	D7	29.8395712541459	AKT1_2	61.4	IMR90p8
59.5	D7	32.6023513071779	AKT1_2	61.4	IMR90p8
60.0	D7	35.6363354767615	AKT1_2	61.4	IMR90p8
60.5	D7	38.3958084310736	AKT1_2	61.4	IMR90p8
61.0	D7	40.8579854984329	AKT1_2	61.4	IMR90p8
61.5	D7	43.5515457687477	AKT1_2	61.4	IMR90p8
62.0	D7	46.2731590554729	AKT1_2	61.4	IMR90p8
62.5	D7	48.6989643441434	AKT1_2	61.4	IMR90p8
63.0	D7	50.8489516054924	AKT1_2	61.4	IMR90p8
63.5	D7	53.1573459741826	AKT1_2	61.4	IMR90p8
64.0	D7	56.5469799828494	AKT1_2	61.4	IMR90p8
64.5	D7	60.8882986147206	AKT1_2	61.4	IMR90p8
65.0	D7	66.5724035602976	AKT1_2	61.4	IMR90p8
65.5	D7	74.237189981714	AKT1_2	61.4	IMR90p8
66.0	D7	83.0594711765301	AKT1_2	61.4	IMR90p8
66.5	D7	91.0247256842481	AKT1_2	61.4	IMR90p8
67.0	D7	98.1169843101441	AKT1_2	61.4	IMR90p8
67.5	D7	104.274357350072	AKT1_2	61.4	IMR90p8
68.0	D7	108.608057491405	AKT1_2	61.4	IMR90p8
68.5	D7	111.206735416657	AKT1_2	61.4	IMR90p8
69.0	D7	113.200010187463	AKT1_2	61.4	IMR90p8
69.5	D7	114.773489342147	AKT1_2	61.4	IMR90p8
70.0	D7	115.666105063502	AKT1_2	61.4	IMR90p8
70.5	D7	116.193047511025	AKT1_2	61.4	IMR90p8
71.0	D7	116.41374812266	AKT1_2	61.4	IMR90p8
71.5	D7	116.305792767281	AKT1_2	61.4	IMR90p8
72.0	D7	115.487090010547	AKT1_2	61.4	IMR90p8
72.5	D7	114.63908580529	AKT1_2	61.4	IMR90p8
73.0	D7	113.919003217882	AKT1_2	61.4	IMR90p8
73.5	D7	112.877869610151	AKT1_2	61.4	IMR90p8
74.0	D7	111.38067920354	AKT1_2	61.4	IMR90p8
74.5	D7	110.58510421715	AKT1_2	61.4	IMR90p8
75.0	D7	109.495841678141	AKT1_2	61.4	IMR90p8
75.5	D7	107.449879678714	AKT1_2	61.4	IMR90p8
76.0	D7	105.849075185636	AKT1_2	61.4	IMR90p8
76.5	D7	104.889923618815	AKT1_2	61.4	IMR90p8
77.0	D7	103.25147114271	AKT1_2	61.4	IMR90p8
77.5	D7	101.880965560803	AKT1_2	61.4	IMR90p8
78.0	D7	101.575085608195	AKT1_2	61.4	IMR90p8
78.5	D7	101.190690136056	AKT1_2	61.4	IMR90p8
79.0	D7	100.854438759648	AKT1_2	61.4	IMR90p8
79.5	D7	102.376272886392	AKT1_2	61.4	IMR90p8
80.0	D7	114.124000772393	AKT1_2	61.4	IMR90p8
80.5	D7	160.500868514877	AKT1_2	61.4	IMR90p8
81.0	D7	238.259065629406	AKT1_2	61.4	IMR90p8
81.5	D7	318.127355397703	AKT1_2	61.4	IMR90p8
82.0	D7	390.493437535072	AKT1_2	61.4	IMR90p8
82.5	D7	438.371948089905	AKT1_2	61.4	IMR90p8
83.0	D7	412.735302867925	AKT1_2	61.4	IMR90p8
83.5	D7	320.932041414637	AKT1_2	61.4	IMR90p8
84.0	D7	220.547631442511	AKT1_2	61.4	IMR90p8
84.5	D7	127.321173972606	AKT1_2	61.4	IMR90p8
85.0	D7	48.3965677412336	AKT1_2	61.4	IMR90p8
85.5	D7	7.75241820603924	AKT1_2	61.4	IMR90p8
86.0	D7	2.04679447817608	AKT1_2	61.4	IMR90p8
86.5	D7	2.81900659514872	AKT1_2	61.4	IMR90p8
87.0	D7	2.42739933738176	AKT1_2	61.4	IMR90p8
87.5	D7	2.02470100170979	AKT1_2	61.4	IMR90p8
88.0	D7	2.04527678397903	AKT1_2	61.4	IMR90p8
88.5	D7	1.97933438505385	AKT1_2	61.4	IMR90p8
89.0	D7	2.02429758352287	AKT1_2	61.4	IMR90p8
89.5	D7	2.17593059755859	AKT1_2	61.4	IMR90p8
90.0	D7	2.10739001360122	AKT1_2	61.4	IMR90p8
90.5	D7	2.30162955132164	AKT1_2	61.4	IMR90p8
91.0	D7	2.81403753085698	AKT1_2	61.4	IMR90p8
91.5	D7	2.86120976246116	AKT1_2	61.4	IMR90p8
92.0	D7	2.68400477347006	AKT1_2	61.4	IMR90p8
92.5	D7	2.97542861058059	AKT1_2	61.4	IMR90p8
93.0	D7	2.34937796912527	AKT1_2	61.4	IMR90p8
93.5	D7	1.33304452756897	AKT1_2	61.4	IMR90p8
94.0	D7	1.09067930948561	AKT1_2	61.4	IMR90p8
94.5	D7	0.584609246806963	AKT1_2	61.4	IMR90p8
95.0	D7	-0.0368954833792259	AKT1_2	61.4	IMR90p8
55.0	E7	7.90958405007586	AKT1_2	59.0	IMR90p8
55.5	E7	17.1374321084977	AKT1_2	59.0	IMR90p8
56.0	E7	15.8191681001517	AKT1_2	59.0	IMR90p8
56.5	E7	15.819168100153	AKT1_2	59.0	IMR90p8
57.0	E7	15.819168100143	AKT1_2	59.0	IMR90p8
57.5	E7	15.5510276146795	AKT1_2	59.0	IMR90p8
58.0	E7	17.1660490445743	AKT1_2	59.0	IMR90p8
58.5	E7	20.5701666615438	AKT1_2	59.0	IMR90p8
59.0	E7	24.0281592764662	AKT1_2	59.0	IMR90p8
59.5	E7	27.3921094241165	AKT1_2	59.0	IMR90p8
60.0	E7	30.6753360946046	AKT1_2	59.0	IMR90p8
60.5	E7	34.0388129844069	AKT1_2	59.0	IMR90p8
61.0	E7	37.6483481099693	AKT1_2	59.0	IMR90p8
61.5	E7	40.3346724389002	AKT1_2	59.0	IMR90p8
62.0	E7	42.8988874052404	AKT1_2	59.0	IMR90p8
62.5	E7	46.5117642738521	AKT1_2	59.0	IMR90p8
63.0	E7	49.6658637280915	AKT1_2	59.0	IMR90p8
63.5	E7	51.3082428187327	AKT1_2	59.0	IMR90p8
64.0	E7	54.5421142788866	AKT1_2	59.0	IMR90p8
64.5	E7	60.1702467704788	AKT1_2	59.0	IMR90p8
65.0	E7	66.2630510625379	AKT1_2	59.0	IMR90p8
65.5	E7	73.3894860446948	AKT1_2	59.0	IMR90p8
66.0	E7	82.1428258538698	AKT1_2	59.0	IMR90p8
66.5	E7	90.5048417963324	AKT1_2	59.0	IMR90p8
67.0	E7	95.8006690790618	AKT1_2	59.0	IMR90p8
67.5	E7	98.6878977727565	AKT1_2	59.0	IMR90p8
68.0	E7	101.215876030451	AKT1_2	59.0	IMR90p8
68.5	E7	102.913157483142	AKT1_2	59.0	IMR90p8
69.0	E7	103.011906226683	AKT1_2	59.0	IMR90p8
69.5	E7	103.552452178873	AKT1_2	59.0	IMR90p8
70.0	E7	104.411300644157	AKT1_2	59.0	IMR90p8
70.5	E7	103.780701914162	AKT1_2	59.0	IMR90p8
71.0	E7	103.297482826357	AKT1_2	59.0	IMR90p8
71.5	E7	103.574975223395	AKT1_2	59.0	IMR90p8
72.0	E7	104.111184190732	AKT1_2	59.0	IMR90p8
72.5	E7	105.457680908662	AKT1_2	59.0	IMR90p8
73.0	E7	107.24081666118	AKT1_2	59.0	IMR90p8
73.5	E7	108.501937256676	AKT1_2	59.0	IMR90p8
74.0	E7	108.675456313631	AKT1_2	59.0	IMR90p8
74.5	E7	107.328091254072	AKT1_2	59.0	IMR90p8
75.0	E7	105.12160807761	AKT1_2	59.0	IMR90p8
75.5	E7	103.843400794393	AKT1_2	59.0	IMR90p8
76.0	E7	101.820147545003	AKT1_2	59.0	IMR90p8
76.5	E7	99.5677789229844	AKT1_2	59.0	IMR90p8
77.0	E7	98.9631983955748	AKT1_2	59.0	IMR90p8
77.5	E7	98.7583470777417	AKT1_2	59.0	IMR90p8
78.0	E7	96.9285922688438	AKT1_2	59.0	IMR90p8
78.5	E7	95.9766733671414	AKT1_2	59.0	IMR90p8
79.0	E7	96.392982608692	AKT1_2	59.0	IMR90p8
79.5	E7	97.5720953321226	AKT1_2	59.0	IMR90p8
80.0	E7	109.161404750195	AKT1_2	59.0	IMR90p8
80.5	E7	154.664595087414	AKT1_2	59.0	IMR90p8
81.0	E7	226.354552589661	AKT1_2	59.0	IMR90p8
81.5	E7	296.924623299606	AKT1_2	59.0	IMR90p8
82.0	E7	360.413432054461	AKT1_2	59.0	IMR90p8
82.5	E7	399.339492401516	AKT1_2	59.0	IMR90p8
83.0	E7	367.922942615586	AKT1_2	59.0	IMR90p8
83.5	E7	280.064820997687	AKT1_2	59.0	IMR90p8
84.0	E7	189.949929781243	AKT1_2	59.0	IMR90p8
84.5	E7	106.366434415811	AKT1_2	59.0	IMR90p8
85.0	E7	36.7818284975133	AKT1_2	59.0	IMR90p8
85.5	E7	4.44958094278127	AKT1_2	59.0	IMR90p8
86.0	E7	2.36522332890019	AKT1_2	59.0	IMR90p8
86.5	E7	3.00618947844913	AKT1_2	59.0	IMR90p8
87.0	E7	2.53285646177977	AKT1_2	59.0	IMR90p8
87.5	E7	2.14124621034989	AKT1_2	59.0	IMR90p8
88.0	E7	1.62713367453159	AKT1_2	59.0	IMR90p8
88.5	E7	1.37562496343622	AKT1_2	59.0	IMR90p8
89.0	E7	1.38440759250091	AKT1_2	59.0	IMR90p8
89.5	E7	1.65005266233152	AKT1_2	59.0	IMR90p8
90.0	E7	1.77670366440145	AKT1_2	59.0	IMR90p8
90.5	E7	2.03839492372219	AKT1_2	59.0	IMR90p8
91.0	E7	1.85058062412332	AKT1_2	59.0	IMR90p8
91.5	E7	1.46035647941164	AKT1_2	59.0	IMR90p8
92.0	E7	1.39185670834041	AKT1_2	59.0	IMR90p8
92.5	E7	1.79683848320457	AKT1_2	59.0	IMR90p8
93.0	E7	2.29563841109984	AKT1_2	59.0	IMR90p8
93.5	E7	3.04321488943589	AKT1_2	59.0	IMR90p8
94.0	E7	3.82933047119542	AKT1_2	59.0	IMR90p8
94.5	E7	5.04713294229424	AKT1_2	59.0	IMR90p8
95.0	E7	2.65812178837524	AKT1_2	59.0	IMR90p8
55.0	F7	4.8289256156562	AKT1_2	57.0	IMR90p8
55.5	F7	10.4626721672547	AKT1_2	57.0	IMR90p8
56.0	F7	9.65785123131207	AKT1_2	57.0	IMR90p8
56.5	F7	9.65785123131309	AKT1_2	57.0	IMR90p8
57.0	F7	9.65785123130081	AKT1_2	57.0	IMR90p8
57.5	F7	9.28522685688222	AKT1_2	57.0	IMR90p8
58.0	F7	11.5200825043603	AKT1_2	57.0	IMR90p8
58.5	F7	16.3847515336572	AKT1_2	57.0	IMR90p8
59.0	F7	20.8177182766771	AKT1_2	57.0	IMR90p8
59.5	F7	24.9597124758944	AKT1_2	57.0	IMR90p8
60.0	F7	28.027156121816	AKT1_2	57.0	IMR90p8
60.5	F7	31.032611251047	AKT1_2	57.0	IMR90p8
61.0	F7	33.6964507343766	AKT1_2	57.0	IMR90p8
61.5	F7	35.5655195942193	AKT1_2	57.0	IMR90p8
62.0	F7	37.1460877282326	AKT1_2	57.0	IMR90p8
62.5	F7	38.6282841208184	AKT1_2	57.0	IMR90p8
63.0	F7	40.0079076246737	AKT1_2	57.0	IMR90p8
63.5	F7	41.5289679675483	AKT1_2	57.0	IMR90p8
64.0	F7	44.8923559592072	AKT1_2	57.0	IMR90p8
64.5	F7	50.6278657037691	AKT1_2	57.0	IMR90p8
65.0	F7	58.1669212133704	AKT1_2	57.0	IMR90p8
65.5	F7	67.0096829572874	AKT1_2	57.0	IMR90p8
66.0	F7	76.6200638026852	AKT1_2	57.0	IMR90p8
66.5	F7	84.6578284213952	AKT1_2	57.0	IMR90p8
67.0	F7	90.050095916345	AKT1_2	57.0	IMR90p8
67.5	F7	93.113492490597	AKT1_2	57.0	IMR90p8
68.0	F7	94.0406730692891	AKT1_2	57.0	IMR90p8
68.5	F7	93.4361985720992	AKT1_2	57.0	IMR90p8
69.0	F7	92.3998578031222	AKT1_2	57.0	IMR90p8
69.5	F7	91.4139698932941	AKT1_2	57.0	IMR90p8
70.0	F7	91.0826978367173	AKT1_2	57.0	IMR90p8
70.5	F7	91.0117743985091	AKT1_2	57.0	IMR90p8
71.0	F7	91.0958807098893	AKT1_2	57.0	IMR90p8
71.5	F7	91.9199588493258	AKT1_2	57.0	IMR90p8
72.0	F7	93.0300009813164	AKT1_2	57.0	IMR90p8
72.5	F7	94.3930838844215	AKT1_2	57.0	IMR90p8
73.0	F7	96.3931888779603	AKT1_2	57.0	IMR90p8
73.5	F7	98.1101654965663	AKT1_2	57.0	IMR90p8
74.0	F7	98.8486645052134	AKT1_2	57.0	IMR90p8
74.5	F7	99.0682403350141	AKT1_2	57.0	IMR90p8
75.0	F7	97.8626714240277	AKT1_2	57.0	IMR90p8
75.5	F7	95.2409883497455	AKT1_2	57.0	IMR90p8
76.0	F7	92.9446703706649	AKT1_2	57.0	IMR90p8
76.5	F7	90.832505670303	AKT1_2	57.0	IMR90p8
77.0	F7	88.9337436283435	AKT1_2	57.0	IMR90p8
77.5	F7	87.9426269015479	AKT1_2	57.0	IMR90p8
78.0	F7	87.4486276439453	AKT1_2	57.0	IMR90p8
78.5	F7	86.6250707342936	AKT1_2	57.0	IMR90p8
79.0	F7	86.4610979677981	AKT1_2	57.0	IMR90p8
79.5	F7	87.8537644142468	AKT1_2	57.0	IMR90p8
80.0	F7	100.886516616126	AKT1_2	57.0	IMR90p8
80.5	F7	144.956718019367	AKT1_2	57.0	IMR90p8
81.0	F7	207.266804877896	AKT1_2	57.0	IMR90p8
81.5	F7	265.304907387044	AKT1_2	57.0	IMR90p8
82.0	F7	317.11544640402	AKT1_2	57.0	IMR90p8
82.5	F7	341.712504335119	AKT1_2	57.0	IMR90p8
83.0	F7	301.737025370497	AKT1_2	57.0	IMR90p8
83.5	F7	222.672753128793	AKT1_2	57.0	IMR90p8
84.0	F7	147.487078782206	AKT1_2	57.0	IMR90p8
84.5	F7	77.44746294048	AKT1_2	57.0	IMR90p8
85.0	F7	23.1442029083224	AKT1_2	57.0	IMR90p8
85.5	F7	2.56604943357434	AKT1_2	57.0	IMR90p8
86.0	F7	2.68041878883741	AKT1_2	57.0	IMR90p8
86.5	F7	2.72385270094162	AKT1_2	57.0	IMR90p8
87.0	F7	2.53824358103731	AKT1_2	57.0	IMR90p8
87.5	F7	1.89341751842568	AKT1_2	57.0	IMR90p8
88.0	F7	1.29964768539395	AKT1_2	57.0	IMR90p8
88.5	F7	1.2485203294155	AKT1_2	57.0	IMR90p8
89.0	F7	1.22821653159878	AKT1_2	57.0	IMR90p8
89.5	F7	0.960991509387782	AKT1_2	57.0	IMR90p8
90.0	F7	1.00951708362373	AKT1_2	57.0	IMR90p8
90.5	F7	1.41270127951157	AKT1_2	57.0	IMR90p8
91.0	F7	1.82980553618495	AKT1_2	57.0	IMR90p8
91.5	F7	2.1403213165018	AKT1_2	57.0	IMR90p8
92.0	F7	2.3199168166027	AKT1_2	57.0	IMR90p8
92.5	F7	2.35376383892924	AKT1_2	57.0	IMR90p8
93.0	F7	1.82012676677493	AKT1_2	57.0	IMR90p8
93.5	F7	1.14157046737648	AKT1_2	57.0	IMR90p8
94.0	F7	0.790519525327795	AKT1_2	57.0	IMR90p8
94.5	F7	0.628071250041444	AKT1_2	57.0	IMR90p8
95.0	F7	0.288147835073119	AKT1_2	57.0	IMR90p8
55.0	G7	2.18007318858167	AKT1_2	55.7	IMR90p8
55.5	G7	4.72349190859336	AKT1_2	55.7	IMR90p8
56.0	G7	4.36014637716312	AKT1_2	55.7	IMR90p8
56.5	G7	4.36014637716232	AKT1_2	55.7	IMR90p8
57.0	G7	4.36014637716778	AKT1_2	55.7	IMR90p8
57.5	G7	3.86694552821905	AKT1_2	55.7	IMR90p8
58.0	G7	6.78362534570374	AKT1_2	55.7	IMR90p8
58.5	G7	13.465689401389	AKT1_2	55.7	IMR90p8
59.0	G7	19.8870536576744	AKT1_2	55.7	IMR90p8
59.5	G7	25.8383803337426	AKT1_2	55.7	IMR90p8
60.0	G7	32.0288401477775	AKT1_2	55.7	IMR90p8
60.5	G7	36.1287680832883	AKT1_2	55.7	IMR90p8
61.0	G7	38.2313562569963	AKT1_2	55.7	IMR90p8
61.5	G7	39.2283342661805	AKT1_2	55.7	IMR90p8
62.0	G7	38.3248538182648	AKT1_2	55.7	IMR90p8
62.5	G7	37.2457591607355	AKT1_2	55.7	IMR90p8
63.0	G7	37.5683796101722	AKT1_2	55.7	IMR90p8
63.5	G7	37.9432662289954	AKT1_2	55.7	IMR90p8
64.0	G7	39.5400444856232	AKT1_2	55.7	IMR90p8
64.5	G7	43.6347692755428	AKT1_2	55.7	IMR90p8
65.0	G7	48.3477053940607	AKT1_2	55.7	IMR90p8
65.5	G7	53.668765497095	AKT1_2	55.7	IMR90p8
66.0	G7	61.4357853365083	AKT1_2	55.7	IMR90p8
66.5	G7	69.3476568813347	AKT1_2	55.7	IMR90p8
67.0	G7	75.2731476514435	AKT1_2	55.7	IMR90p8
67.5	G7	80.4758529524241	AKT1_2	55.7	IMR90p8
68.0	G7	84.6801268905865	AKT1_2	55.7	IMR90p8
68.5	G7	86.4277401852701	AKT1_2	55.7	IMR90p8
69.0	G7	86.7329881903273	AKT1_2	55.7	IMR90p8
69.5	G7	87.0452782607621	AKT1_2	55.7	IMR90p8
70.0	G7	87.1270639525173	AKT1_2	55.7	IMR90p8
70.5	G7	87.1173225269863	AKT1_2	55.7	IMR90p8
71.0	G7	86.8931225045285	AKT1_2	55.7	IMR90p8
71.5	G7	87.0667123934464	AKT1_2	55.7	IMR90p8
72.0	G7	88.4960849787085	AKT1_2	55.7	IMR90p8
72.5	G7	89.9114676961766	AKT1_2	55.7	IMR90p8
73.0	G7	90.709149506538	AKT1_2	55.7	IMR90p8
73.5	G7	91.7952331187765	AKT1_2	55.7	IMR90p8
74.0	G7	92.6162369650469	AKT1_2	55.7	IMR90p8
74.5	G7	91.2261954164668	AKT1_2	55.7	IMR90p8
75.0	G7	89.1846563325977	AKT1_2	55.7	IMR90p8
75.5	G7	87.6206218656622	AKT1_2	55.7	IMR90p8
76.0	G7	85.6405349997525	AKT1_2	55.7	IMR90p8
76.5	G7	83.623308609025	AKT1_2	55.7	IMR90p8
77.0	G7	82.6656058919307	AKT1_2	55.7	IMR90p8
77.5	G7	82.3227831424832	AKT1_2	55.7	IMR90p8
78.0	G7	81.9638213038955	AKT1_2	55.7	IMR90p8
78.5	G7	81.7495563584641	AKT1_2	55.7	IMR90p8
79.0	G7	81.3010094990391	AKT1_2	55.7	IMR90p8
79.5	G7	81.752519362459	AKT1_2	55.7	IMR90p8
80.0	G7	87.431483659258	AKT1_2	55.7	IMR90p8
80.5	G7	118.122179947805	AKT1_2	55.7	IMR90p8
81.0	G7	172.552816283342	AKT1_2	55.7	IMR90p8
81.5	G7	227.996873458479	AKT1_2	55.7	IMR90p8
82.0	G7	277.913013644487	AKT1_2	55.7	IMR90p8
82.5	G7	314.205086147056	AKT1_2	55.7	IMR90p8
83.0	G7	297.111931376076	AKT1_2	55.7	IMR90p8
83.5	G7	229.802764314826	AKT1_2	55.7	IMR90p8
84.0	G7	158.019726587021	AKT1_2	55.7	IMR90p8
84.5	G7	91.8488555278613	AKT1_2	55.7	IMR90p8
85.0	G7	33.8475248772354	AKT1_2	55.7	IMR90p8
85.5	G7	3.81448995797427	AKT1_2	55.7	IMR90p8
86.0	G7	0.58283348328996	AKT1_2	55.7	IMR90p8
86.5	G7	1.55000937142478	AKT1_2	55.7	IMR90p8
87.0	G7	1.30311616428554	AKT1_2	55.7	IMR90p8
87.5	G7	0.961198869299494	AKT1_2	55.7	IMR90p8
88.0	G7	1.02467219671644	AKT1_2	55.7	IMR90p8
88.5	G7	1.41814916790554	AKT1_2	55.7	IMR90p8
89.0	G7	1.43697871306767	AKT1_2	55.7	IMR90p8
89.5	G7	1.64165745598547	AKT1_2	55.7	IMR90p8
90.0	G7	2.19124743913386	AKT1_2	55.7	IMR90p8
90.5	G7	2.67775875990026	AKT1_2	55.7	IMR90p8
91.0	G7	2.62426896221007	AKT1_2	55.7	IMR90p8
91.5	G7	2.23403592921932	AKT1_2	55.7	IMR90p8
92.0	G7	2.23323532454629	AKT1_2	55.7	IMR90p8
92.5	G7	2.41453667785987	AKT1_2	55.7	IMR90p8
93.0	G7	2.22290991190334	AKT1_2	55.7	IMR90p8
93.5	G7	2.45159719397691	AKT1_2	55.7	IMR90p8
94.0	G7	3.02505898620893	AKT1_2	55.7	IMR90p8
94.5	G7	4.03231136890736	AKT1_2	55.7	IMR90p8
95.0	G7	2.19195602938044	AKT1_2	55.7	IMR90p8
55.0	H7	1.90010202484075	AKT1_2	55.0	IMR90p8
55.5	H7	4.11688772048853	AKT1_2	55.0	IMR90p8
56.0	H7	3.80020404968081	AKT1_2	55.0	IMR90p8
56.5	H7	3.80020404968548	AKT1_2	55.0	IMR90p8
57.0	H7	3.80020404965023	AKT1_2	55.0	IMR90p8
57.5	H7	3.16660734073764	AKT1_2	55.0	IMR90p8
58.0	H7	7.00443853735476	AKT1_2	55.0	IMR90p8
58.5	H7	15.1558004774827	AKT1_2	55.0	IMR90p8
59.0	H7	21.533128438175	AKT1_2	55.0	IMR90p8
59.5	H7	26.8328975360826	AKT1_2	55.0	IMR90p8
60.0	H7	31.5762275934652	AKT1_2	55.0	IMR90p8
60.5	H7	35.0483766342433	AKT1_2	55.0	IMR90p8
61.0	H7	37.2220973305028	AKT1_2	55.0	IMR90p8
61.5	H7	38.5447373228731	AKT1_2	55.0	IMR90p8
62.0	H7	39.6158782236498	AKT1_2	55.0	IMR90p8
62.5	H7	39.7082121572901	AKT1_2	55.0	IMR90p8
63.0	H7	38.81022329469	AKT1_2	55.0	IMR90p8
63.5	H7	38.4884804032894	AKT1_2	55.0	IMR90p8
64.0	H7	39.1881464959692	AKT1_2	55.0	IMR90p8
64.5	H7	40.3780600354536	AKT1_2	55.0	IMR90p8
65.0	H7	44.3768021723166	AKT1_2	55.0	IMR90p8
65.5	H7	51.663021489979	AKT1_2	55.0	IMR90p8
66.0	H7	59.6811535099399	AKT1_2	55.0	IMR90p8
66.5	H7	68.2157246347952	AKT1_2	55.0	IMR90p8
67.0	H7	76.8919659849244	AKT1_2	55.0	IMR90p8
67.5	H7	82.8065310140257	AKT1_2	55.0	IMR90p8
68.0	H7	85.6520962893117	AKT1_2	55.0	IMR90p8
68.5	H7	86.9175467977969	AKT1_2	55.0	IMR90p8
69.0	H7	86.3809172128563	AKT1_2	55.0	IMR90p8
69.5	H7	84.716584739419	AKT1_2	55.0	IMR90p8
70.0	H7	83.1132600636761	AKT1_2	55.0	IMR90p8
70.5	H7	82.0357330589183	AKT1_2	55.0	IMR90p8
71.0	H7	81.2136601471794	AKT1_2	55.0	IMR90p8
71.5	H7	80.8089828125661	AKT1_2	55.0	IMR90p8
72.0	H7	81.3740646782755	AKT1_2	55.0	IMR90p8
72.5	H7	82.5523511712507	AKT1_2	55.0	IMR90p8
73.0	H7	83.6540952121894	AKT1_2	55.0	IMR90p8
73.5	H7	85.1121893550314	AKT1_2	55.0	IMR90p8
74.0	H7	86.672912460424	AKT1_2	55.0	IMR90p8
74.5	H7	86.8309299763953	AKT1_2	55.0	IMR90p8
75.0	H7	86.2161751441304	AKT1_2	55.0	IMR90p8
75.5	H7	85.230891865918	AKT1_2	55.0	IMR90p8
76.0	H7	83.239247941749	AKT1_2	55.0	IMR90p8
76.5	H7	81.2088552801722	AKT1_2	55.0	IMR90p8
77.0	H7	79.7483695491946	AKT1_2	55.0	IMR90p8
77.5	H7	78.5103179965141	AKT1_2	55.0	IMR90p8
78.0	H7	77.5611804754031	AKT1_2	55.0	IMR90p8
78.5	H7	77.3663442843696	AKT1_2	55.0	IMR90p8
79.0	H7	76.980899669932	AKT1_2	55.0	IMR90p8
79.5	H7	76.7280882589455	AKT1_2	55.0	IMR90p8
80.0	H7	79.9144659755085	AKT1_2	55.0	IMR90p8
80.5	H7	104.690700565575	AKT1_2	55.0	IMR90p8
81.0	H7	153.319141044269	AKT1_2	55.0	IMR90p8
81.5	H7	204.7466497276	AKT1_2	55.0	IMR90p8
82.0	H7	252.310513304699	AKT1_2	55.0	IMR90p8
82.5	H7	290.377861880404	AKT1_2	55.0	IMR90p8
83.0	H7	282.405819816144	AKT1_2	55.0	IMR90p8
83.5	H7	223.793472900844	AKT1_2	55.0	IMR90p8
84.0	H7	156.774409049468	AKT1_2	55.0	IMR90p8
84.5	H7	94.5390985943606	AKT1_2	55.0	IMR90p8
85.0	H7	38.5603195508129	AKT1_2	55.0	IMR90p8
85.5	H7	7.24466292363087	AKT1_2	55.0	IMR90p8
86.0	H7	2.39846586384596	AKT1_2	55.0	IMR90p8
86.5	H7	3.28210500679819	AKT1_2	55.0	IMR90p8
87.0	H7	3.25055608161762	AKT1_2	55.0	IMR90p8
87.5	H7	2.88302371303752	AKT1_2	55.0	IMR90p8
88.0	H7	1.85744679667602	AKT1_2	55.0	IMR90p8
88.5	H7	1.27656373375544	AKT1_2	55.0	IMR90p8
89.0	H7	0.918410227067	AKT1_2	55.0	IMR90p8
89.5	H7	0.48453882199675	AKT1_2	55.0	IMR90p8
90.0	H7	0.556415014717459	AKT1_2	55.0	IMR90p8
90.5	H7	1.71808581745898	AKT1_2	55.0	IMR90p8
91.0	H7	2.29800684493244	AKT1_2	55.0	IMR90p8
91.5	H7	2.47093076485038	AKT1_2	55.0	IMR90p8
92.0	H7	2.95214716038248	AKT1_2	55.0	IMR90p8
92.5	H7	2.85538914252334	AKT1_2	55.0	IMR90p8
93.0	H7	2.15957593694003	AKT1_2	55.0	IMR90p8
93.5	H7	0.900527302685873	AKT1_2	55.0	IMR90p8
94.0	H7	0.395305626709899	AKT1_2	55.0	IMR90p8
94.5	H7	-2.12940555421409	AKT1_2	55.0	IMR90p8
95.0	H7	-2.20346891611479	AKT1_2	55.0	IMR90p8
