# Supplementary material for: Primer PICKR: literature-mined scoring platform for robust RT–qPCR primers
Source: Nat Commun. 2026 May 28;17:6938. doi: 10.1038/s41467-026-73648-2 (PMC13388996; doi:10.1038/s41467-026-73648-2)
Supplement: Supplementary file 11 — Source Data [file 41467_2026_73648_MOESM11_ESM.zip › Suppl_Fig_S12/melting_curve_data_RPLPO_2.csv]

Temperature	Well	Derivative	Target	melt temp	Replicate
55.0	A9	21.5401571655195	RPLPO_2	65.0	IMR90p11
55.5	A9	46.6703405252914	RPLPO_2	65.0	IMR90p11
56.0	A9	43.0803143310382	RPLPO_2	65.0	IMR90p11
56.5	A9	43.0803143310471	RPLPO_2	65.0	IMR90p11
57.0	A9	43.0803143309836	RPLPO_2	65.0	IMR90p11
57.5	A9	43.180438047993	RPLPO_2	65.0	IMR90p11
58.0	A9	42.3884440414329	RPLPO_2	65.0	IMR90p11
58.5	A9	42.4313881380079	RPLPO_2	65.0	IMR90p11
59.0	A9	42.3673763887258	RPLPO_2	65.0	IMR90p11
59.5	A9	42.0105959358046	RPLPO_2	65.0	IMR90p11
60.0	A9	42.0973721670323	RPLPO_2	65.0	IMR90p11
60.5	A9	42.3249285980528	RPLPO_2	65.0	IMR90p11
61.0	A9	42.5432049914962	RPLPO_2	65.0	IMR90p11
61.5	A9	42.31196741731	RPLPO_2	65.0	IMR90p11
62.0	A9	41.8767447762556	RPLPO_2	65.0	IMR90p11
62.5	A9	40.5327953099192	RPLPO_2	65.0	IMR90p11
63.0	A9	40.3125755998494	RPLPO_2	65.0	IMR90p11
63.5	A9	41.6336259364062	RPLPO_2	65.0	IMR90p11
64.0	A9	44.8814570063556	RPLPO_2	65.0	IMR90p11
64.5	A9	50.3817308689089	RPLPO_2	65.0	IMR90p11
65.0	A9	58.9580953285225	RPLPO_2	65.0	IMR90p11
65.5	A9	69.7788057067518	RPLPO_2	65.0	IMR90p11
66.0	A9	81.6587068339047	RPLPO_2	65.0	IMR90p11
66.5	A9	93.146231176309	RPLPO_2	65.0	IMR90p11
67.0	A9	102.685228440575	RPLPO_2	65.0	IMR90p11
67.5	A9	109.9243003627	RPLPO_2	65.0	IMR90p11
68.0	A9	114.290224678124	RPLPO_2	65.0	IMR90p11
68.5	A9	115.603180200589	RPLPO_2	65.0	IMR90p11
69.0	A9	115.575023505237	RPLPO_2	65.0	IMR90p11
69.5	A9	116.421720100942	RPLPO_2	65.0	IMR90p11
70.0	A9	117.12324467467	RPLPO_2	65.0	IMR90p11
70.5	A9	117.937775375134	RPLPO_2	65.0	IMR90p11
71.0	A9	120.358597907998	RPLPO_2	65.0	IMR90p11
71.5	A9	123.848289076762	RPLPO_2	65.0	IMR90p11
72.0	A9	126.66565546773	RPLPO_2	65.0	IMR90p11
72.5	A9	129.772993544263	RPLPO_2	65.0	IMR90p11
73.0	A9	133.206174965016	RPLPO_2	65.0	IMR90p11
73.5	A9	137.35824335084	RPLPO_2	65.0	IMR90p11
74.0	A9	142.793546656029	RPLPO_2	65.0	IMR90p11
74.5	A9	151.587136745651	RPLPO_2	65.0	IMR90p11
75.0	A9	172.571566563786	RPLPO_2	65.0	IMR90p11
75.5	A9	215.475901637628	RPLPO_2	65.0	IMR90p11
76.0	A9	283.28216782318	RPLPO_2	65.0	IMR90p11
76.5	A9	371.061233101137	RPLPO_2	65.0	IMR90p11
77.0	A9	464.020657420287	RPLPO_2	65.0	IMR90p11
77.5	A9	534.924268897877	RPLPO_2	65.0	IMR90p11
78.0	A9	557.910458547674	RPLPO_2	65.0	IMR90p11
78.5	A9	521.833294125103	RPLPO_2	65.0	IMR90p11
79.0	A9	433.976533072547	RPLPO_2	65.0	IMR90p11
79.5	A9	318.06125208376	RPLPO_2	65.0	IMR90p11
80.0	A9	203.397750959368	RPLPO_2	65.0	IMR90p11
80.5	A9	111.774420170354	RPLPO_2	65.0	IMR90p11
81.0	A9	52.0536956188971	RPLPO_2	65.0	IMR90p11
81.5	A9	21.2366867666456	RPLPO_2	65.0	IMR90p11
82.0	A9	9.23663461495227	RPLPO_2	65.0	IMR90p11
82.5	A9	5.4241314025212	RPLPO_2	65.0	IMR90p11
83.0	A9	3.73785311403185	RPLPO_2	65.0	IMR90p11
83.5	A9	2.68331499811961	RPLPO_2	65.0	IMR90p11
84.0	A9	2.40555152939277	RPLPO_2	65.0	IMR90p11
84.5	A9	2.20692911542523	RPLPO_2	65.0	IMR90p11
85.0	A9	1.964030714513	RPLPO_2	65.0	IMR90p11
85.5	A9	2.38010923528577	RPLPO_2	65.0	IMR90p11
86.0	A9	2.44228494863825	RPLPO_2	65.0	IMR90p11
86.5	A9	2.41545431129902	RPLPO_2	65.0	IMR90p11
87.0	A9	2.64240096865291	RPLPO_2	65.0	IMR90p11
87.5	A9	2.48685068610712	RPLPO_2	65.0	IMR90p11
88.0	A9	2.1363271528237	RPLPO_2	65.0	IMR90p11
88.5	A9	2.28954255379944	RPLPO_2	65.0	IMR90p11
89.0	A9	1.84470998882375	RPLPO_2	65.0	IMR90p11
89.5	A9	1.13857094495859	RPLPO_2	65.0	IMR90p11
90.0	A9	1.28238754834621	RPLPO_2	65.0	IMR90p11
90.5	A9	1.12465742904033	RPLPO_2	65.0	IMR90p11
91.0	A9	0.941142030300853	RPLPO_2	65.0	IMR90p11
91.5	A9	1.64312639192201	RPLPO_2	65.0	IMR90p11
92.0	A9	2.4938642287903	RPLPO_2	65.0	IMR90p11
92.5	A9	2.61157678956738	RPLPO_2	65.0	IMR90p11
93.0	A9	3.04209567768385	RPLPO_2	65.0	IMR90p11
93.5	A9	2.21209770709424	RPLPO_2	65.0	IMR90p11
94.0	A9	1.5816337071858	RPLPO_2	65.0	IMR90p11
94.5	A9	-1.11301604395999	RPLPO_2	65.0	IMR90p11
95.0	A9	-1.96536750313658	RPLPO_2	65.0	IMR90p11
55.0	B9	22.3789491651232	RPLPO_2	64.5	IMR90p11
55.5	B9	48.4877231910981	RPLPO_2	64.5	IMR90p11
56.0	B9	44.7578983302443	RPLPO_2	64.5	IMR90p11
56.5	B9	44.7578983302355	RPLPO_2	64.5	IMR90p11
57.0	B9	44.7578983303149	RPLPO_2	64.5	IMR90p11
57.5	B9	44.721841422933	RPLPO_2	64.5	IMR90p11
58.0	B9	45.0420033306814	RPLPO_2	64.5	IMR90p11
58.5	B9	44.8486857326145	RPLPO_2	64.5	IMR90p11
59.0	B9	44.175233678053	RPLPO_2	64.5	IMR90p11
59.5	B9	43.8281724074744	RPLPO_2	64.5	IMR90p11
60.0	B9	43.2845381804237	RPLPO_2	64.5	IMR90p11
60.5	B9	42.8763680705574	RPLPO_2	64.5	IMR90p11
61.0	B9	42.6226430440198	RPLPO_2	64.5	IMR90p11
61.5	B9	43.1189065113008	RPLPO_2	64.5	IMR90p11
62.0	B9	43.4276670895814	RPLPO_2	64.5	IMR90p11
62.5	B9	43.3727306301192	RPLPO_2	64.5	IMR90p11
63.0	B9	44.2407082657154	RPLPO_2	64.5	IMR90p11
63.5	B9	46.2694160727351	RPLPO_2	64.5	IMR90p11
64.0	B9	49.6641201684046	RPLPO_2	64.5	IMR90p11
64.5	B9	56.0382004803839	RPLPO_2	64.5	IMR90p11
65.0	B9	65.7101363562483	RPLPO_2	64.5	IMR90p11
65.5	B9	77.047891063765	RPLPO_2	64.5	IMR90p11
66.0	B9	89.0227225929727	RPLPO_2	64.5	IMR90p11
66.5	B9	99.9604191564939	RPLPO_2	64.5	IMR90p11
67.0	B9	108.895344567433	RPLPO_2	64.5	IMR90p11
67.5	B9	115.151551894131	RPLPO_2	64.5	IMR90p11
68.0	B9	118.314311996923	RPLPO_2	64.5	IMR90p11
68.5	B9	120.016601571847	RPLPO_2	64.5	IMR90p11
69.0	B9	121.694130815268	RPLPO_2	64.5	IMR90p11
69.5	B9	122.852115755937	RPLPO_2	64.5	IMR90p11
70.0	B9	123.778726409855	RPLPO_2	64.5	IMR90p11
70.5	B9	125.50740715345	RPLPO_2	64.5	IMR90p11
71.0	B9	127.754083113331	RPLPO_2	64.5	IMR90p11
71.5	B9	129.608007599163	RPLPO_2	64.5	IMR90p11
72.0	B9	131.591406670293	RPLPO_2	64.5	IMR90p11
72.5	B9	134.451982656011	RPLPO_2	64.5	IMR90p11
73.0	B9	138.010090827203	RPLPO_2	64.5	IMR90p11
73.5	B9	141.83179352256	RPLPO_2	64.5	IMR90p11
74.0	B9	147.69757881527	RPLPO_2	64.5	IMR90p11
74.5	B9	159.766620701471	RPLPO_2	64.5	IMR90p11
75.0	B9	186.010278450361	RPLPO_2	64.5	IMR90p11
75.5	B9	235.485960721061	RPLPO_2	64.5	IMR90p11
76.0	B9	311.040891806085	RPLPO_2	64.5	IMR90p11
76.5	B9	404.837266149779	RPLPO_2	64.5	IMR90p11
77.0	B9	497.158710289862	RPLPO_2	64.5	IMR90p11
77.5	B9	560.529558107329	RPLPO_2	64.5	IMR90p11
78.0	B9	571.104121642155	RPLPO_2	64.5	IMR90p11
78.5	B9	521.121240011682	RPLPO_2	64.5	IMR90p11
79.0	B9	422.299324728858	RPLPO_2	64.5	IMR90p11
79.5	B9	301.28957192323	RPLPO_2	64.5	IMR90p11
80.0	B9	187.244894536703	RPLPO_2	64.5	IMR90p11
80.5	B9	99.6774363903702	RPLPO_2	64.5	IMR90p11
81.0	B9	44.7638488721831	RPLPO_2	64.5	IMR90p11
81.5	B9	17.7638844242005	RPLPO_2	64.5	IMR90p11
82.0	B9	7.91528521657779	RPLPO_2	64.5	IMR90p11
82.5	B9	4.78254630512606	RPLPO_2	64.5	IMR90p11
83.0	B9	3.35726688143819	RPLPO_2	64.5	IMR90p11
83.5	B9	2.90112044788458	RPLPO_2	64.5	IMR90p11
84.0	B9	2.93739588967355	RPLPO_2	64.5	IMR90p11
84.5	B9	2.91131446170806	RPLPO_2	64.5	IMR90p11
85.0	B9	3.21832771897084	RPLPO_2	64.5	IMR90p11
85.5	B9	4.02808658976392	RPLPO_2	64.5	IMR90p11
86.0	B9	4.41757011483924	RPLPO_2	64.5	IMR90p11
86.5	B9	4.43812486381461	RPLPO_2	64.5	IMR90p11
87.0	B9	4.32577980597398	RPLPO_2	64.5	IMR90p11
87.5	B9	3.85490343540226	RPLPO_2	64.5	IMR90p11
88.0	B9	3.17558010175748	RPLPO_2	64.5	IMR90p11
88.5	B9	2.38631120403346	RPLPO_2	64.5	IMR90p11
89.0	B9	1.63053082655483	RPLPO_2	64.5	IMR90p11
89.5	B9	1.12780366529978	RPLPO_2	64.5	IMR90p11
90.0	B9	0.979713524085525	RPLPO_2	64.5	IMR90p11
90.5	B9	1.01239378663035	RPLPO_2	64.5	IMR90p11
91.0	B9	1.54444808358016	RPLPO_2	64.5	IMR90p11
91.5	B9	1.99362085450571	RPLPO_2	64.5	IMR90p11
92.0	B9	2.22510552875633	RPLPO_2	64.5	IMR90p11
92.5	B9	2.61369821949711	RPLPO_2	64.5	IMR90p11
93.0	B9	2.53112753707148	RPLPO_2	64.5	IMR90p11
93.5	B9	2.39951477860797	RPLPO_2	64.5	IMR90p11
94.0	B9	2.54505306339593	RPLPO_2	64.5	IMR90p11
94.5	B9	3.22271805499554	RPLPO_2	64.5	IMR90p11
95.0	B9	1.64878522355662	RPLPO_2	64.5	IMR90p11
55.0	C9	18.6771507361607	RPLPO_2	63.3	IMR90p11
55.5	C9	40.4671599283496	RPLPO_2	63.3	IMR90p11
56.0	C9	37.3543014723227	RPLPO_2	63.3	IMR90p11
56.5	C9	37.35430147231	RPLPO_2	63.3	IMR90p11
57.0	C9	37.3543014724024	RPLPO_2	63.3	IMR90p11
57.5	C9	37.2891313667716	RPLPO_2	63.3	IMR90p11
58.0	C9	37.7328015623615	RPLPO_2	63.3	IMR90p11
58.5	C9	38.2036830090609	RPLPO_2	63.3	IMR90p11
59.0	C9	38.7252790606485	RPLPO_2	63.3	IMR90p11
59.5	C9	39.1870737830182	RPLPO_2	63.3	IMR90p11
60.0	C9	39.75740724554	RPLPO_2	63.3	IMR90p11
60.5	C9	42.2643322251787	RPLPO_2	63.3	IMR90p11
61.0	C9	44.6784553437237	RPLPO_2	63.3	IMR90p11
61.5	C9	45.1971128039913	RPLPO_2	63.3	IMR90p11
62.0	C9	46.5763284628572	RPLPO_2	63.3	IMR90p11
62.5	C9	47.5971986170749	RPLPO_2	63.3	IMR90p11
63.0	C9	46.4547293052204	RPLPO_2	63.3	IMR90p11
63.5	C9	46.3747701647312	RPLPO_2	63.3	IMR90p11
64.0	C9	49.583519458492	RPLPO_2	63.3	IMR90p11
64.5	C9	52.9476176142538	RPLPO_2	63.3	IMR90p11
65.0	C9	59.9299740907273	RPLPO_2	63.3	IMR90p11
65.5	C9	71.919689617877	RPLPO_2	63.3	IMR90p11
66.0	C9	83.6211985305119	RPLPO_2	63.3	IMR90p11
66.5	C9	94.3526458243559	RPLPO_2	63.3	IMR90p11
67.0	C9	104.783023407286	RPLPO_2	63.3	IMR90p11
67.5	C9	112.449188154751	RPLPO_2	63.3	IMR90p11
68.0	C9	115.461998761196	RPLPO_2	63.3	IMR90p11
68.5	C9	117.330900440773	RPLPO_2	63.3	IMR90p11
69.0	C9	120.101035843736	RPLPO_2	63.3	IMR90p11
69.5	C9	122.165027770393	RPLPO_2	63.3	IMR90p11
70.0	C9	123.720172429051	RPLPO_2	63.3	IMR90p11
70.5	C9	127.083957469828	RPLPO_2	63.3	IMR90p11
71.0	C9	129.795726763464	RPLPO_2	63.3	IMR90p11
71.5	C9	130.505409869384	RPLPO_2	63.3	IMR90p11
72.0	C9	133.239302974979	RPLPO_2	63.3	IMR90p11
72.5	C9	136.419509984851	RPLPO_2	63.3	IMR90p11
73.0	C9	137.944010573681	RPLPO_2	63.3	IMR90p11
73.5	C9	142.080502099951	RPLPO_2	63.3	IMR90p11
74.0	C9	148.689744250616	RPLPO_2	63.3	IMR90p11
74.5	C9	159.123198825759	RPLPO_2	63.3	IMR90p11
75.0	C9	184.337259726762	RPLPO_2	63.3	IMR90p11
75.5	C9	234.053111555754	RPLPO_2	63.3	IMR90p11
76.0	C9	308.503249012634	RPLPO_2	63.3	IMR90p11
76.5	C9	402.596465725377	RPLPO_2	63.3	IMR90p11
77.0	C9	497.79332221251	RPLPO_2	63.3	IMR90p11
77.5	C9	565.204731020952	RPLPO_2	63.3	IMR90p11
78.0	C9	581.125966760505	RPLPO_2	63.3	IMR90p11
78.5	C9	537.517274332049	RPLPO_2	63.3	IMR90p11
79.0	C9	442.215534784281	RPLPO_2	63.3	IMR90p11
79.5	C9	320.713105317313	RPLPO_2	63.3	IMR90p11
80.0	C9	204.006137787255	RPLPO_2	63.3	IMR90p11
80.5	C9	112.014113423869	RPLPO_2	63.3	IMR90p11
81.0	C9	51.7960762225392	RPLPO_2	63.3	IMR90p11
81.5	C9	21.4291800360539	RPLPO_2	63.3	IMR90p11
82.0	C9	9.87335025223086	RPLPO_2	63.3	IMR90p11
82.5	C9	5.34834391793817	RPLPO_2	63.3	IMR90p11
83.0	C9	3.87176804736714	RPLPO_2	63.3	IMR90p11
83.5	C9	2.9901742671052	RPLPO_2	63.3	IMR90p11
84.0	C9	1.97423003234752	RPLPO_2	63.3	IMR90p11
84.5	C9	1.59932446688435	RPLPO_2	63.3	IMR90p11
85.0	C9	1.96939901060864	RPLPO_2	63.3	IMR90p11
85.5	C9	2.10560186192839	RPLPO_2	63.3	IMR90p11
86.0	C9	2.66258666851957	RPLPO_2	63.3	IMR90p11
86.5	C9	2.73698103556183	RPLPO_2	63.3	IMR90p11
87.0	C9	2.35403445299278	RPLPO_2	63.3	IMR90p11
87.5	C9	2.37519991964439	RPLPO_2	63.3	IMR90p11
88.0	C9	2.10774881848761	RPLPO_2	63.3	IMR90p11
88.5	C9	1.54089771110444	RPLPO_2	63.3	IMR90p11
89.0	C9	1.72160276852185	RPLPO_2	63.3	IMR90p11
89.5	C9	2.13931449590086	RPLPO_2	63.3	IMR90p11
90.0	C9	1.85388494215755	RPLPO_2	63.3	IMR90p11
90.5	C9	1.93709442885847	RPLPO_2	63.3	IMR90p11
91.0	C9	2.24370429340917	RPLPO_2	63.3	IMR90p11
91.5	C9	2.00259782480367	RPLPO_2	63.3	IMR90p11
92.0	C9	1.92003222361643	RPLPO_2	63.3	IMR90p11
92.5	C9	2.30725534875899	RPLPO_2	63.3	IMR90p11
93.0	C9	2.18861252667881	RPLPO_2	63.3	IMR90p11
93.5	C9	1.9540305216604	RPLPO_2	63.3	IMR90p11
94.0	C9	2.25414058036324	RPLPO_2	63.3	IMR90p11
94.5	C9	2.30604032911845	RPLPO_2	63.3	IMR90p11
95.0	C9	0.953732486781178	RPLPO_2	63.3	IMR90p11
55.0	D9	22.1012387722847	RPLPO_2	61.4	IMR90p11
55.5	D9	47.8860173399498	RPLPO_2	61.4	IMR90p11
56.0	D9	44.2024775445675	RPLPO_2	61.4	IMR90p11
56.5	D9	44.2024775445639	RPLPO_2	61.4	IMR90p11
57.0	D9	44.2024775445943	RPLPO_2	61.4	IMR90p11
57.5	D9	44.2442495961861	RPLPO_2	61.4	IMR90p11
58.0	D9	44.016350782689	RPLPO_2	61.4	IMR90p11
58.5	D9	43.2792278428741	RPLPO_2	61.4	IMR90p11
59.0	D9	42.8792297273358	RPLPO_2	61.4	IMR90p11
59.5	D9	42.4805116564753	RPLPO_2	61.4	IMR90p11
60.0	D9	42.1659281585112	RPLPO_2	61.4	IMR90p11
60.5	D9	42.3073910059449	RPLPO_2	61.4	IMR90p11
61.0	D9	42.8445041922466	RPLPO_2	61.4	IMR90p11
61.5	D9	43.3291483815345	RPLPO_2	61.4	IMR90p11
62.0	D9	43.8059074079185	RPLPO_2	61.4	IMR90p11
62.5	D9	44.2313360938698	RPLPO_2	61.4	IMR90p11
63.0	D9	44.2277387567725	RPLPO_2	61.4	IMR90p11
63.5	D9	44.5339176862489	RPLPO_2	61.4	IMR90p11
64.0	D9	46.4785262852154	RPLPO_2	61.4	IMR90p11
64.5	D9	50.778740790562	RPLPO_2	61.4	IMR90p11
65.0	D9	58.1975930075063	RPLPO_2	61.4	IMR90p11
65.5	D9	68.5454737573172	RPLPO_2	61.4	IMR90p11
66.0	D9	80.2623833985655	RPLPO_2	61.4	IMR90p11
66.5	D9	92.0710960732719	RPLPO_2	61.4	IMR90p11
67.0	D9	102.365573268268	RPLPO_2	61.4	IMR90p11
67.5	D9	109.32374606296	RPLPO_2	61.4	IMR90p11
68.0	D9	113.94846003225	RPLPO_2	61.4	IMR90p11
68.5	D9	117.951520901403	RPLPO_2	61.4	IMR90p11
69.0	D9	120.526776880802	RPLPO_2	61.4	IMR90p11
69.5	D9	122.074733009907	RPLPO_2	61.4	IMR90p11
70.0	D9	124.957934291048	RPLPO_2	61.4	IMR90p11
70.5	D9	127.546442000138	RPLPO_2	61.4	IMR90p11
71.0	D9	128.3339936015	RPLPO_2	61.4	IMR90p11
71.5	D9	130.097843905093	RPLPO_2	61.4	IMR90p11
72.0	D9	133.261610235284	RPLPO_2	61.4	IMR90p11
72.5	D9	135.798967010251	RPLPO_2	61.4	IMR90p11
73.0	D9	139.132921101556	RPLPO_2	61.4	IMR90p11
73.5	D9	144.679053237562	RPLPO_2	61.4	IMR90p11
74.0	D9	151.35768863425	RPLPO_2	61.4	IMR90p11
74.5	D9	163.281779171425	RPLPO_2	61.4	IMR90p11
75.0	D9	189.129324726735	RPLPO_2	61.4	IMR90p11
75.5	D9	237.314604249	RPLPO_2	61.4	IMR90p11
76.0	D9	311.728219127278	RPLPO_2	61.4	IMR90p11
76.5	D9	408.279488271651	RPLPO_2	61.4	IMR90p11
77.0	D9	508.810816050071	RPLPO_2	61.4	IMR90p11
77.5	D9	585.126705072678	RPLPO_2	61.4	IMR90p11
78.0	D9	612.091926299868	RPLPO_2	61.4	IMR90p11
78.5	D9	577.59861771933	RPLPO_2	61.4	IMR90p11
79.0	D9	486.35961877106	RPLPO_2	61.4	IMR90p11
79.5	D9	361.823827499776	RPLPO_2	61.4	IMR90p11
80.0	D9	236.489715903528	RPLPO_2	61.4	IMR90p11
80.5	D9	134.048087519125	RPLPO_2	61.4	IMR90p11
81.0	D9	64.4137328460337	RPLPO_2	61.4	IMR90p11
81.5	D9	26.5734079431895	RPLPO_2	61.4	IMR90p11
82.0	D9	11.429912031861	RPLPO_2	61.4	IMR90p11
82.5	D9	7.04305669670987	RPLPO_2	61.4	IMR90p11
83.0	D9	5.16442731291272	RPLPO_2	61.4	IMR90p11
83.5	D9	3.56112126559754	RPLPO_2	61.4	IMR90p11
84.0	D9	3.17335077583607	RPLPO_2	61.4	IMR90p11
84.5	D9	2.94794629040786	RPLPO_2	61.4	IMR90p11
85.0	D9	1.93408670818098	RPLPO_2	61.4	IMR90p11
85.5	D9	2.28499321219698	RPLPO_2	61.4	IMR90p11
86.0	D9	3.05475708832205	RPLPO_2	61.4	IMR90p11
86.5	D9	2.28890335881295	RPLPO_2	61.4	IMR90p11
87.0	D9	1.73573950538969	RPLPO_2	61.4	IMR90p11
87.5	D9	2.0464994947248	RPLPO_2	61.4	IMR90p11
88.0	D9	1.4763524047558	RPLPO_2	61.4	IMR90p11
88.5	D9	0.975205772984964	RPLPO_2	61.4	IMR90p11
89.0	D9	1.32144250384374	RPLPO_2	61.4	IMR90p11
89.5	D9	1.51942212660634	RPLPO_2	61.4	IMR90p11
90.0	D9	1.57363058817037	RPLPO_2	61.4	IMR90p11
90.5	D9	1.65451546598354	RPLPO_2	61.4	IMR90p11
91.0	D9	2.04809532904915	RPLPO_2	61.4	IMR90p11
91.5	D9	2.68011263037056	RPLPO_2	61.4	IMR90p11
92.0	D9	2.80786950437653	RPLPO_2	61.4	IMR90p11
92.5	D9	2.84574884213004	RPLPO_2	61.4	IMR90p11
93.0	D9	3.0261982145683	RPLPO_2	61.4	IMR90p11
93.5	D9	2.99861519671811	RPLPO_2	61.4	IMR90p11
94.0	D9	2.7973059360894	RPLPO_2	61.4	IMR90p11
94.5	D9	3.46251807756528	RPLPO_2	61.4	IMR90p11
95.0	D9	1.89456538334719	RPLPO_2	61.4	IMR90p11
55.0	E9	19.3772362982186	RPLPO_2	59.0	IMR90p11
55.5	E9	41.9840119794715	RPLPO_2	59.0	IMR90p11
56.0	E9	38.7544725964333	RPLPO_2	59.0	IMR90p11
56.5	E9	38.7544725964394	RPLPO_2	59.0	IMR90p11
57.0	E9	38.7544725964051	RPLPO_2	59.0	IMR90p11
57.5	E9	38.5220141690322	RPLPO_2	59.0	IMR90p11
58.0	E9	40.2095956744449	RPLPO_2	59.0	IMR90p11
58.5	E9	41.3331178613678	RPLPO_2	59.0	IMR90p11
59.0	E9	41.1605237315262	RPLPO_2	59.0	IMR90p11
59.5	E9	42.2806754099748	RPLPO_2	59.0	IMR90p11
60.0	E9	43.638192505513	RPLPO_2	59.0	IMR90p11
60.5	E9	43.3325610931652	RPLPO_2	59.0	IMR90p11
61.0	E9	43.3126224527751	RPLPO_2	59.0	IMR90p11
61.5	E9	43.1445868387747	RPLPO_2	59.0	IMR90p11
62.0	E9	40.820606418222	RPLPO_2	59.0	IMR90p11
62.5	E9	39.7580579827222	RPLPO_2	59.0	IMR90p11
63.0	E9	39.6693114814728	RPLPO_2	59.0	IMR90p11
63.5	E9	38.7017520851073	RPLPO_2	59.0	IMR90p11
64.0	E9	41.5482600100019	RPLPO_2	59.0	IMR90p11
64.5	E9	50.3605388393331	RPLPO_2	59.0	IMR90p11
65.0	E9	59.4781727193451	RPLPO_2	59.0	IMR90p11
65.5	E9	70.8331577604814	RPLPO_2	59.0	IMR90p11
66.0	E9	86.5175008743745	RPLPO_2	59.0	IMR90p11
66.5	E9	98.9864163776015	RPLPO_2	59.0	IMR90p11
67.0	E9	106.306527251804	RPLPO_2	59.0	IMR90p11
67.5	E9	112.734450665314	RPLPO_2	59.0	IMR90p11
68.0	E9	116.39423908828	RPLPO_2	59.0	IMR90p11
68.5	E9	118.044241432826	RPLPO_2	59.0	IMR90p11
69.0	E9	119.953397216245	RPLPO_2	59.0	IMR90p11
69.5	E9	122.267297907468	RPLPO_2	59.0	IMR90p11
70.0	E9	125.402819871202	RPLPO_2	59.0	IMR90p11
70.5	E9	128.528774822707	RPLPO_2	59.0	IMR90p11
71.0	E9	129.917018082127	RPLPO_2	59.0	IMR90p11
71.5	E9	132.232659347701	RPLPO_2	59.0	IMR90p11
72.0	E9	136.279241705072	RPLPO_2	59.0	IMR90p11
72.5	E9	139.189505437157	RPLPO_2	59.0	IMR90p11
73.0	E9	142.448682930436	RPLPO_2	59.0	IMR90p11
73.5	E9	147.597048311902	RPLPO_2	59.0	IMR90p11
74.0	E9	154.528528568252	RPLPO_2	59.0	IMR90p11
74.5	E9	165.889584889958	RPLPO_2	59.0	IMR90p11
75.0	E9	190.860489361614	RPLPO_2	59.0	IMR90p11
75.5	E9	239.410526679773	RPLPO_2	59.0	IMR90p11
76.0	E9	314.025896953656	RPLPO_2	59.0	IMR90p11
76.5	E9	409.347803483392	RPLPO_2	59.0	IMR90p11
77.0	E9	510.253453241539	RPLPO_2	59.0	IMR90p11
77.5	E9	587.868356955992	RPLPO_2	59.0	IMR90p11
78.0	E9	614.895463871031	RPLPO_2	59.0	IMR90p11
78.5	E9	580.638677041428	RPLPO_2	59.0	IMR90p11
79.0	E9	490.196545411317	RPLPO_2	59.0	IMR90p11
79.5	E9	365.411455491655	RPLPO_2	59.0	IMR90p11
80.0	E9	239.165477640064	RPLPO_2	59.0	IMR90p11
80.5	E9	135.821274308385	RPLPO_2	59.0	IMR90p11
81.0	E9	65.3226585049368	RPLPO_2	59.0	IMR90p11
81.5	E9	26.8249165831562	RPLPO_2	59.0	IMR90p11
82.0	E9	10.7407222943361	RPLPO_2	59.0	IMR90p11
82.5	E9	5.737299533103	RPLPO_2	59.0	IMR90p11
83.0	E9	4.41574282310359	RPLPO_2	59.0	IMR90p11
83.5	E9	3.65996047020093	RPLPO_2	59.0	IMR90p11
84.0	E9	3.27312399418173	RPLPO_2	59.0	IMR90p11
84.5	E9	3.39709986020921	RPLPO_2	59.0	IMR90p11
85.0	E9	2.99709178551126	RPLPO_2	59.0	IMR90p11
85.5	E9	2.41280463779862	RPLPO_2	59.0	IMR90p11
86.0	E9	2.27983868836515	RPLPO_2	59.0	IMR90p11
86.5	E9	2.20860314050441	RPLPO_2	59.0	IMR90p11
87.0	E9	2.22839041752167	RPLPO_2	59.0	IMR90p11
87.5	E9	2.4006983158597	RPLPO_2	59.0	IMR90p11
88.0	E9	2.48505628628737	RPLPO_2	59.0	IMR90p11
88.5	E9	2.53386533467517	RPLPO_2	59.0	IMR90p11
89.0	E9	2.53778927321133	RPLPO_2	59.0	IMR90p11
89.5	E9	2.29196385469493	RPLPO_2	59.0	IMR90p11
90.0	E9	2.43494579443745	RPLPO_2	59.0	IMR90p11
90.5	E9	2.9648164492383	RPLPO_2	59.0	IMR90p11
91.0	E9	3.13454009650127	RPLPO_2	59.0	IMR90p11
91.5	E9	2.96836714482981	RPLPO_2	59.0	IMR90p11
92.0	E9	2.62022090653369	RPLPO_2	59.0	IMR90p11
92.5	E9	2.18161197320575	RPLPO_2	59.0	IMR90p11
93.0	E9	1.31754511995842	RPLPO_2	59.0	IMR90p11
93.5	E9	1.79762390475599	RPLPO_2	59.0	IMR90p11
94.0	E9	2.09878004499183	RPLPO_2	59.0	IMR90p11
94.5	E9	4.93129135825416	RPLPO_2	59.0	IMR90p11
95.0	E9	3.73980957520848	RPLPO_2	59.0	IMR90p11
55.0	F9	19.7636952190848	RPLPO_2	57.0	IMR90p11
55.5	F9	42.8213396413503	RPLPO_2	57.0	IMR90p11
56.0	F9	39.5273904381686	RPLPO_2	57.0	IMR90p11
56.5	F9	39.5273904381578	RPLPO_2	57.0	IMR90p11
57.0	F9	39.5273904382391	RPLPO_2	57.0	IMR90p11
57.5	F9	39.5016689983911	RPLPO_2	57.0	IMR90p11
58.0	F9	39.6099534050607	RPLPO_2	57.0	IMR90p11
58.5	F9	40.3613001695079	RPLPO_2	57.0	IMR90p11
59.0	F9	40.3723906515733	RPLPO_2	57.0	IMR90p11
59.5	F9	39.7703728630653	RPLPO_2	57.0	IMR90p11
60.0	F9	39.2804914472862	RPLPO_2	57.0	IMR90p11
60.5	F9	38.4254508930063	RPLPO_2	57.0	IMR90p11
61.0	F9	37.7356077918864	RPLPO_2	57.0	IMR90p11
61.5	F9	37.6084241751612	RPLPO_2	57.0	IMR90p11
62.0	F9	37.2942153974321	RPLPO_2	57.0	IMR90p11
62.5	F9	36.490472996643	RPLPO_2	57.0	IMR90p11
63.0	F9	35.8435974640943	RPLPO_2	57.0	IMR90p11
63.5	F9	35.0827224459852	RPLPO_2	57.0	IMR90p11
64.0	F9	35.8059453394017	RPLPO_2	57.0	IMR90p11
64.5	F9	40.3228949677182	RPLPO_2	57.0	IMR90p11
65.0	F9	48.3451924989449	RPLPO_2	57.0	IMR90p11
65.5	F9	59.0817010071529	RPLPO_2	57.0	IMR90p11
66.0	F9	72.5887567479369	RPLPO_2	57.0	IMR90p11
66.5	F9	86.5630498001831	RPLPO_2	57.0	IMR90p11
67.0	F9	97.7219655812693	RPLPO_2	57.0	IMR90p11
67.5	F9	106.014530843434	RPLPO_2	57.0	IMR90p11
68.0	F9	112.326232066629	RPLPO_2	57.0	IMR90p11
68.5	F9	115.690041745321	RPLPO_2	57.0	IMR90p11
69.0	F9	116.98403109137	RPLPO_2	57.0	IMR90p11
69.5	F9	117.903946105443	RPLPO_2	57.0	IMR90p11
70.0	F9	118.378854969976	RPLPO_2	57.0	IMR90p11
70.5	F9	118.593369619184	RPLPO_2	57.0	IMR90p11
71.0	F9	119.660817648737	RPLPO_2	57.0	IMR90p11
71.5	F9	121.581994254316	RPLPO_2	57.0	IMR90p11
72.0	F9	124.771718065173	RPLPO_2	57.0	IMR90p11
72.5	F9	129.274902415634	RPLPO_2	57.0	IMR90p11
73.0	F9	134.64510409221	RPLPO_2	57.0	IMR90p11
73.5	F9	140.977004530779	RPLPO_2	57.0	IMR90p11
74.0	F9	148.6343330844	RPLPO_2	57.0	IMR90p11
74.5	F9	161.542121548305	RPLPO_2	57.0	IMR90p11
75.0	F9	187.918357883891	RPLPO_2	57.0	IMR90p11
75.5	F9	236.130333747918	RPLPO_2	57.0	IMR90p11
76.0	F9	309.857746413774	RPLPO_2	57.0	IMR90p11
76.5	F9	404.559604898666	RPLPO_2	57.0	IMR90p11
77.0	F9	501.085675311532	RPLPO_2	57.0	IMR90p11
77.5	F9	571.862074749192	RPLPO_2	57.0	IMR90p11
78.0	F9	593.321901914348	RPLPO_2	57.0	IMR90p11
78.5	F9	554.432255388261	RPLPO_2	57.0	IMR90p11
79.0	F9	461.548855256004	RPLPO_2	57.0	IMR90p11
79.5	F9	339.781336832081	RPLPO_2	57.0	IMR90p11
80.0	F9	220.136817140229	RPLPO_2	57.0	IMR90p11
80.5	F9	123.190625610461	RPLPO_2	57.0	IMR90p11
81.0	F9	58.3244004242264	RPLPO_2	57.0	IMR90p11
81.5	F9	24.5376753687464	RPLPO_2	57.0	IMR90p11
82.0	F9	10.8470259653329	RPLPO_2	57.0	IMR90p11
82.5	F9	5.72615551587069	RPLPO_2	57.0	IMR90p11
83.0	F9	3.99670152690896	RPLPO_2	57.0	IMR90p11
83.5	F9	3.43808110505626	RPLPO_2	57.0	IMR90p11
84.0	F9	2.72625298713541	RPLPO_2	57.0	IMR90p11
84.5	F9	2.56564238728487	RPLPO_2	57.0	IMR90p11
85.0	F9	2.98982707399358	RPLPO_2	57.0	IMR90p11
85.5	F9	3.40583350191224	RPLPO_2	57.0	IMR90p11
86.0	F9	3.23914032660133	RPLPO_2	57.0	IMR90p11
86.5	F9	3.21097547190425	RPLPO_2	57.0	IMR90p11
87.0	F9	3.05240422221357	RPLPO_2	57.0	IMR90p11
87.5	F9	1.94450864429029	RPLPO_2	57.0	IMR90p11
88.0	F9	1.41103581175946	RPLPO_2	57.0	IMR90p11
88.5	F9	1.6774119481903	RPLPO_2	57.0	IMR90p11
89.0	F9	1.39005647148622	RPLPO_2	57.0	IMR90p11
89.5	F9	1.02163043673852	RPLPO_2	57.0	IMR90p11
90.0	F9	1.95076648145107	RPLPO_2	57.0	IMR90p11
90.5	F9	2.49948366921137	RPLPO_2	57.0	IMR90p11
91.0	F9	2.34689620924894	RPLPO_2	57.0	IMR90p11
91.5	F9	2.59489688490805	RPLPO_2	57.0	IMR90p11
92.0	F9	2.94502804106003	RPLPO_2	57.0	IMR90p11
92.5	F9	2.58438369981928	RPLPO_2	57.0	IMR90p11
93.0	F9	2.16618593757346	RPLPO_2	57.0	IMR90p11
93.5	F9	1.90927308960408	RPLPO_2	57.0	IMR90p11
94.0	F9	1.69686677221057	RPLPO_2	57.0	IMR90p11
94.5	F9	1.23137058062389	RPLPO_2	57.0	IMR90p11
95.0	F9	0.311223268477306	RPLPO_2	57.0	IMR90p11
55.0	G9	19.6942667578319	RPLPO_2	55.7	IMR90p11
55.5	G9	42.6709113086355	RPLPO_2	55.7	IMR90p11
56.0	G9	39.3885335156626	RPLPO_2	55.7	IMR90p11
56.5	G9	39.3885335156536	RPLPO_2	55.7	IMR90p11
57.0	G9	39.3885335157233	RPLPO_2	55.7	IMR90p11
57.5	G9	39.4469482633413	RPLPO_2	55.7	IMR90p11
58.0	G9	39.0860837362939	RPLPO_2	55.7	IMR90p11
58.5	G9	38.1085713119401	RPLPO_2	55.7	IMR90p11
59.0	G9	39.4499945184346	RPLPO_2	55.7	IMR90p11
59.5	G9	41.116594143462	RPLPO_2	55.7	IMR90p11
60.0	G9	41.2252585099045	RPLPO_2	55.7	IMR90p11
60.5	G9	42.4334904434493	RPLPO_2	55.7	IMR90p11
61.0	G9	43.146350767189	RPLPO_2	55.7	IMR90p11
61.5	G9	41.0920404947836	RPLPO_2	55.7	IMR90p11
62.0	G9	37.9534734397647	RPLPO_2	55.7	IMR90p11
62.5	G9	34.8955817388459	RPLPO_2	55.7	IMR90p11
63.0	G9	31.0705939913499	RPLPO_2	55.7	IMR90p11
63.5	G9	29.5771915135866	RPLPO_2	55.7	IMR90p11
64.0	G9	30.7912071173231	RPLPO_2	55.7	IMR90p11
64.5	G9	34.1735459037227	RPLPO_2	55.7	IMR90p11
65.0	G9	41.8469567081008	RPLPO_2	55.7	IMR90p11
65.5	G9	53.9842403441595	RPLPO_2	55.7	IMR90p11
66.0	G9	66.5775203051071	RPLPO_2	55.7	IMR90p11
66.5	G9	79.4727647179169	RPLPO_2	55.7	IMR90p11
67.0	G9	93.6766508555253	RPLPO_2	55.7	IMR90p11
67.5	G9	104.573005729878	RPLPO_2	55.7	IMR90p11
68.0	G9	110.633958805715	RPLPO_2	55.7	IMR90p11
68.5	G9	114.829236139741	RPLPO_2	55.7	IMR90p11
69.0	G9	116.795785753084	RPLPO_2	55.7	IMR90p11
69.5	G9	114.790209153434	RPLPO_2	55.7	IMR90p11
70.0	G9	112.087563575329	RPLPO_2	55.7	IMR90p11
70.5	G9	110.328780403006	RPLPO_2	55.7	IMR90p11
71.0	G9	109.379947450557	RPLPO_2	55.7	IMR90p11
71.5	G9	109.8397801149	RPLPO_2	55.7	IMR90p11
72.0	G9	112.584905856529	RPLPO_2	55.7	IMR90p11
72.5	G9	117.503818067226	RPLPO_2	55.7	IMR90p11
73.0	G9	124.485571787953	RPLPO_2	55.7	IMR90p11
73.5	G9	131.888152567136	RPLPO_2	55.7	IMR90p11
74.0	G9	140.102980739567	RPLPO_2	55.7	IMR90p11
74.5	G9	152.868152402838	RPLPO_2	55.7	IMR90p11
75.0	G9	177.73003811876	RPLPO_2	55.7	IMR90p11
75.5	G9	223.214973873167	RPLPO_2	55.7	IMR90p11
76.0	G9	292.587739818655	RPLPO_2	55.7	IMR90p11
76.5	G9	381.211273556033	RPLPO_2	55.7	IMR90p11
77.0	G9	471.681034730144	RPLPO_2	55.7	IMR90p11
77.5	G9	536.360372957337	RPLPO_2	55.7	IMR90p11
78.0	G9	552.277075975728	RPLPO_2	55.7	IMR90p11
78.5	G9	512.267709278716	RPLPO_2	55.7	IMR90p11
79.0	G9	422.951720554082	RPLPO_2	55.7	IMR90p11
79.5	G9	307.580300109755	RPLPO_2	55.7	IMR90p11
80.0	G9	196.057756867285	RPLPO_2	55.7	IMR90p11
80.5	G9	108.091760078767	RPLPO_2	55.7	IMR90p11
81.0	G9	50.080876129744	RPLPO_2	55.7	IMR90p11
81.5	G9	19.8944129530859	RPLPO_2	55.7	IMR90p11
82.0	G9	8.39682755214932	RPLPO_2	55.7	IMR90p11
82.5	G9	4.66782465004417	RPLPO_2	55.7	IMR90p11
83.0	G9	3.37631541960786	RPLPO_2	55.7	IMR90p11
83.5	G9	3.26531510820291	RPLPO_2	55.7	IMR90p11
84.0	G9	3.52360522138952	RPLPO_2	55.7	IMR90p11
84.5	G9	3.35052313596987	RPLPO_2	55.7	IMR90p11
85.0	G9	3.58355995227737	RPLPO_2	55.7	IMR90p11
85.5	G9	3.83200319781383	RPLPO_2	55.7	IMR90p11
86.0	G9	3.01967531044721	RPLPO_2	55.7	IMR90p11
86.5	G9	2.332611327628	RPLPO_2	55.7	IMR90p11
87.0	G9	2.2693861607948	RPLPO_2	55.7	IMR90p11
87.5	G9	1.65188788411911	RPLPO_2	55.7	IMR90p11
88.0	G9	1.19319763774024	RPLPO_2	55.7	IMR90p11
88.5	G9	1.79959068144899	RPLPO_2	55.7	IMR90p11
89.0	G9	2.08375696003316	RPLPO_2	55.7	IMR90p11
89.5	G9	2.01344941853904	RPLPO_2	55.7	IMR90p11
90.0	G9	2.24934192500552	RPLPO_2	55.7	IMR90p11
90.5	G9	2.40763694199768	RPLPO_2	55.7	IMR90p11
91.0	G9	2.24240366561372	RPLPO_2	55.7	IMR90p11
91.5	G9	1.93940243208078	RPLPO_2	55.7	IMR90p11
92.0	G9	1.67499756894324	RPLPO_2	55.7	IMR90p11
92.5	G9	1.64195763046462	RPLPO_2	55.7	IMR90p11
93.0	G9	1.7335051483368	RPLPO_2	55.7	IMR90p11
93.5	G9	1.65091864770227	RPLPO_2	55.7	IMR90p11
94.0	G9	1.86540216224887	RPLPO_2	55.7	IMR90p11
94.5	G9	2.01494436709856	RPLPO_2	55.7	IMR90p11
95.0	G9	0.804654525724459	RPLPO_2	55.7	IMR90p11
55.0	H9	18.0227899601116	RPLPO_2	55.0	IMR90p11
55.5	H9	39.0493782469099	RPLPO_2	55.0	IMR90p11
56.0	H9	36.0455799202244	RPLPO_2	55.0	IMR90p11
56.5	H9	36.0455799202235	RPLPO_2	55.0	IMR90p11
57.0	H9	36.0455799202266	RPLPO_2	55.0	IMR90p11
57.5	H9	35.88848807252	RPLPO_2	55.0	IMR90p11
58.0	H9	36.9123333000078	RPLPO_2	55.0	IMR90p11
58.5	H9	38.3726948669427	RPLPO_2	55.0	IMR90p11
59.0	H9	39.9526060276726	RPLPO_2	55.0	IMR90p11
59.5	H9	40.8857626883188	RPLPO_2	55.0	IMR90p11
60.0	H9	41.0510667585414	RPLPO_2	55.0	IMR90p11
60.5	H9	41.2036001978113	RPLPO_2	55.0	IMR90p11
61.0	H9	40.6085150211243	RPLPO_2	55.0	IMR90p11
61.5	H9	39.3484107717399	RPLPO_2	55.0	IMR90p11
62.0	H9	37.5376881240747	RPLPO_2	55.0	IMR90p11
62.5	H9	35.0001116838837	RPLPO_2	55.0	IMR90p11
63.0	H9	31.7111259810481	RPLPO_2	55.0	IMR90p11
63.5	H9	28.8002053054311	RPLPO_2	55.0	IMR90p11
64.0	H9	27.033424068406	RPLPO_2	55.0	IMR90p11
64.5	H9	28.0337194142063	RPLPO_2	55.0	IMR90p11
65.0	H9	33.1424455575178	RPLPO_2	55.0	IMR90p11
65.5	H9	42.3205137578152	RPLPO_2	55.0	IMR90p11
66.0	H9	54.3202779041241	RPLPO_2	55.0	IMR90p11
66.5	H9	67.815501697732	RPLPO_2	55.0	IMR90p11
67.0	H9	81.1037190402496	RPLPO_2	55.0	IMR90p11
67.5	H9	91.9585157417517	RPLPO_2	55.0	IMR90p11
68.0	H9	99.2820870767447	RPLPO_2	55.0	IMR90p11
68.5	H9	103.824026482387	RPLPO_2	55.0	IMR90p11
69.0	H9	106.212200369544	RPLPO_2	55.0	IMR90p11
69.5	H9	106.28761286418	RPLPO_2	55.0	IMR90p11
70.0	H9	105.251759234601	RPLPO_2	55.0	IMR90p11
70.5	H9	104.640660146031	RPLPO_2	55.0	IMR90p11
71.0	H9	104.284950245824	RPLPO_2	55.0	IMR90p11
71.5	H9	104.893895638187	RPLPO_2	55.0	IMR90p11
72.0	H9	107.373839052304	RPLPO_2	55.0	IMR90p11
72.5	H9	111.196352837226	RPLPO_2	55.0	IMR90p11
73.0	H9	115.696631082015	RPLPO_2	55.0	IMR90p11
73.5	H9	121.552473440281	RPLPO_2	55.0	IMR90p11
74.0	H9	129.13343703234	RPLPO_2	55.0	IMR90p11
74.5	H9	140.33127147131	RPLPO_2	55.0	IMR90p11
75.0	H9	162.464024203279	RPLPO_2	55.0	IMR90p11
75.5	H9	204.653029446513	RPLPO_2	55.0	IMR90p11
76.0	H9	269.050884048774	RPLPO_2	55.0	IMR90p11
76.5	H9	350.520753008006	RPLPO_2	55.0	IMR90p11
77.0	H9	435.897473024478	RPLPO_2	55.0	IMR90p11
77.5	H9	500.899081158424	RPLPO_2	55.0	IMR90p11
78.0	H9	521.302162454904	RPLPO_2	55.0	IMR90p11
78.5	H9	488.501923991928	RPLPO_2	55.0	IMR90p11
79.0	H9	409.018970278623	RPLPO_2	55.0	IMR90p11
79.5	H9	302.223045912894	RPLPO_2	55.0	IMR90p11
80.0	H9	195.460267358964	RPLPO_2	55.0	IMR90p11
80.5	H9	109.933122289625	RPLPO_2	55.0	IMR90p11
81.0	H9	53.2507279505921	RPLPO_2	55.0	IMR90p11
81.5	H9	22.724096381052	RPLPO_2	55.0	IMR90p11
82.0	H9	10.2363633479461	RPLPO_2	55.0	IMR90p11
82.5	H9	6.31850019186999	RPLPO_2	55.0	IMR90p11
83.0	H9	4.6614148493374	RPLPO_2	55.0	IMR90p11
83.5	H9	3.28269161358185	RPLPO_2	55.0	IMR90p11
84.0	H9	3.2565086223558	RPLPO_2	55.0	IMR90p11
84.5	H9	3.59965412699194	RPLPO_2	55.0	IMR90p11
85.0	H9	3.43873926719891	RPLPO_2	55.0	IMR90p11
85.5	H9	3.57173874938405	RPLPO_2	55.0	IMR90p11
86.0	H9	3.7956315034246	RPLPO_2	55.0	IMR90p11
86.5	H9	3.09632934695424	RPLPO_2	55.0	IMR90p11
87.0	H9	2.70368297010549	RPLPO_2	55.0	IMR90p11
87.5	H9	2.74780090813061	RPLPO_2	55.0	IMR90p11
88.0	H9	2.3433839534809	RPLPO_2	55.0	IMR90p11
88.5	H9	2.25143788027805	RPLPO_2	55.0	IMR90p11
89.0	H9	2.1807839676049	RPLPO_2	55.0	IMR90p11
89.5	H9	1.76169698579088	RPLPO_2	55.0	IMR90p11
90.0	H9	1.51666689938071	RPLPO_2	55.0	IMR90p11
90.5	H9	1.84408410749296	RPLPO_2	55.0	IMR90p11
91.0	H9	2.23087970438706	RPLPO_2	55.0	IMR90p11
91.5	H9	3.24730484149489	RPLPO_2	55.0	IMR90p11
92.0	H9	4.10604652598107	RPLPO_2	55.0	IMR90p11
92.5	H9	4.59949348663287	RPLPO_2	55.0	IMR90p11
93.0	H9	4.91954904559657	RPLPO_2	55.0	IMR90p11
93.5	H9	5.37770146157101	RPLPO_2	55.0	IMR90p11
94.0	H9	5.46417647467808	RPLPO_2	55.0	IMR90p11
94.5	H9	6.94926943379562	RPLPO_2	55.0	IMR90p11
95.0	H9	3.90628186671313	RPLPO_2	55.0	IMR90p11
55.0	A9	19.97	RPLPO_2	65.0	IMR90p2
55.5	A9	43.26	RPLPO_2	65.0	IMR90p2
56.0	A9	39.93	RPLPO_2	65.0	IMR90p2
56.5	A9	39.93	RPLPO_2	65.0	IMR90p2
57.0	A9	39.93	RPLPO_2	65.0	IMR90p2
57.5	A9	39.86	RPLPO_2	65.0	IMR90p2
58.0	A9	40.5	RPLPO_2	65.0	IMR90p2
58.5	A9	40.21	RPLPO_2	65.0	IMR90p2
59.0	A9	39.67	RPLPO_2	65.0	IMR90p2
59.5	A9	39.99	RPLPO_2	65.0	IMR90p2
60.0	A9	38.94	RPLPO_2	65.0	IMR90p2
60.5	A9	36.79	RPLPO_2	65.0	IMR90p2
61.0	A9	35.47	RPLPO_2	65.0	IMR90p2
61.5	A9	32.58	RPLPO_2	65.0	IMR90p2
62.0	A9	29.17	RPLPO_2	65.0	IMR90p2
62.5	A9	27.56	RPLPO_2	65.0	IMR90p2
63.0	A9	28.33	RPLPO_2	65.0	IMR90p2
63.5	A9	33.07	RPLPO_2	65.0	IMR90p2
64.0	A9	41.73	RPLPO_2	65.0	IMR90p2
64.5	A9	53.28	RPLPO_2	65.0	IMR90p2
65.0	A9	67.94	RPLPO_2	65.0	IMR90p2
65.5	A9	84.11	RPLPO_2	65.0	IMR90p2
66.0	A9	97.46	RPLPO_2	65.0	IMR90p2
66.5	A9	108.46	RPLPO_2	65.0	IMR90p2
67.0	A9	116.47	RPLPO_2	65.0	IMR90p2
67.5	A9	120.58	RPLPO_2	65.0	IMR90p2
68.0	A9	120.89	RPLPO_2	65.0	IMR90p2
68.5	A9	118.73	RPLPO_2	65.0	IMR90p2
69.0	A9	116.16	RPLPO_2	65.0	IMR90p2
69.5	A9	114.58	RPLPO_2	65.0	IMR90p2
70.0	A9	114.28	RPLPO_2	65.0	IMR90p2
70.5	A9	115.07	RPLPO_2	65.0	IMR90p2
71.0	A9	118.1	RPLPO_2	65.0	IMR90p2
71.5	A9	122.44	RPLPO_2	65.0	IMR90p2
72.0	A9	126.4	RPLPO_2	65.0	IMR90p2
72.5	A9	129.63	RPLPO_2	65.0	IMR90p2
73.0	A9	133.86	RPLPO_2	65.0	IMR90p2
73.5	A9	139.01	RPLPO_2	65.0	IMR90p2
74.0	A9	144.76	RPLPO_2	65.0	IMR90p2
74.5	A9	156.55	RPLPO_2	65.0	IMR90p2
75.0	A9	183.86	RPLPO_2	65.0	IMR90p2
75.5	A9	234.51	RPLPO_2	65.0	IMR90p2
76.0	A9	308.36	RPLPO_2	65.0	IMR90p2
76.5	A9	396.16	RPLPO_2	65.0	IMR90p2
77.0	A9	478.3	RPLPO_2	65.0	IMR90p2
77.5	A9	528.04	RPLPO_2	65.0	IMR90p2
78.0	A9	523.35	RPLPO_2	65.0	IMR90p2
78.5	A9	462.51	RPLPO_2	65.0	IMR90p2
79.0	A9	362.05	RPLPO_2	65.0	IMR90p2
79.5	A9	247.77	RPLPO_2	65.0	IMR90p2
80.0	A9	145.92	RPLPO_2	65.0	IMR90p2
80.5	A9	72.69	RPLPO_2	65.0	IMR90p2
81.0	A9	29.92	RPLPO_2	65.0	IMR90p2
81.5	A9	10.93	RPLPO_2	65.0	IMR90p2
82.0	A9	5.44	RPLPO_2	65.0	IMR90p2
82.5	A9	4.17	RPLPO_2	65.0	IMR90p2
83.0	A9	3.73	RPLPO_2	65.0	IMR90p2
83.5	A9	4.13	RPLPO_2	65.0	IMR90p2
84.0	A9	4.51	RPLPO_2	65.0	IMR90p2
84.5	A9	3.72	RPLPO_2	65.0	IMR90p2
85.0	A9	3.05	RPLPO_2	65.0	IMR90p2
85.5	A9	3.1	RPLPO_2	65.0	IMR90p2
86.0	A9	2.97	RPLPO_2	65.0	IMR90p2
86.5	A9	2.53	RPLPO_2	65.0	IMR90p2
87.0	A9	2.67	RPLPO_2	65.0	IMR90p2
87.5	A9	2.51	RPLPO_2	65.0	IMR90p2
88.0	A9	2.19	RPLPO_2	65.0	IMR90p2
88.5	A9	1.76	RPLPO_2	65.0	IMR90p2
89.0	A9	1.19	RPLPO_2	65.0	IMR90p2
89.5	A9	1.04	RPLPO_2	65.0	IMR90p2
90.0	A9	1.14	RPLPO_2	65.0	IMR90p2
90.5	A9	0.99	RPLPO_2	65.0	IMR90p2
91.0	A9	1.06	RPLPO_2	65.0	IMR90p2
91.5	A9	1.83	RPLPO_2	65.0	IMR90p2
92.0	A9	2.31	RPLPO_2	65.0	IMR90p2
92.5	A9	2.8	RPLPO_2	65.0	IMR90p2
93.0	A9	3.59	RPLPO_2	65.0	IMR90p2
93.5	A9	3.5	RPLPO_2	65.0	IMR90p2
94.0	A9	3.5	RPLPO_2	65.0	IMR90p2
94.5	A9	2.37	RPLPO_2	65.0	IMR90p2
95.0	A9	0.26	RPLPO_2	65.0	IMR90p2
55.0	B9	23.11	RPLPO_2	64.5	IMR90p2
55.5	B9	50.07	RPLPO_2	64.5	IMR90p2
56.0	B9	46.22	RPLPO_2	64.5	IMR90p2
56.5	B9	46.22	RPLPO_2	64.5	IMR90p2
57.0	B9	46.22	RPLPO_2	64.5	IMR90p2
57.5	B9	46.29	RPLPO_2	64.5	IMR90p2
58.0	B9	45.93	RPLPO_2	64.5	IMR90p2
58.5	B9	44.62	RPLPO_2	64.5	IMR90p2
59.0	B9	42.91	RPLPO_2	64.5	IMR90p2
59.5	B9	40.84	RPLPO_2	64.5	IMR90p2
60.0	B9	38.12	RPLPO_2	64.5	IMR90p2
60.5	B9	36.29	RPLPO_2	64.5	IMR90p2
61.0	B9	35.15	RPLPO_2	64.5	IMR90p2
61.5	B9	33.59	RPLPO_2	64.5	IMR90p2
62.0	B9	32.12	RPLPO_2	64.5	IMR90p2
62.5	B9	31.91	RPLPO_2	64.5	IMR90p2
63.0	B9	32.55	RPLPO_2	64.5	IMR90p2
63.5	B9	34.94	RPLPO_2	64.5	IMR90p2
64.0	B9	40.55	RPLPO_2	64.5	IMR90p2
64.5	B9	49.18	RPLPO_2	64.5	IMR90p2
65.0	B9	60.62	RPLPO_2	64.5	IMR90p2
65.5	B9	74.42	RPLPO_2	64.5	IMR90p2
66.0	B9	88.43	RPLPO_2	64.5	IMR90p2
66.5	B9	100.64	RPLPO_2	64.5	IMR90p2
67.0	B9	110.56	RPLPO_2	64.5	IMR90p2
67.5	B9	117.07	RPLPO_2	64.5	IMR90p2
68.0	B9	120.23	RPLPO_2	64.5	IMR90p2
68.5	B9	121.26	RPLPO_2	64.5	IMR90p2
69.0	B9	121.69	RPLPO_2	64.5	IMR90p2
69.5	B9	121.76	RPLPO_2	64.5	IMR90p2
70.0	B9	122.31	RPLPO_2	64.5	IMR90p2
70.5	B9	123.65	RPLPO_2	64.5	IMR90p2
71.0	B9	125.94	RPLPO_2	64.5	IMR90p2
71.5	B9	128.87	RPLPO_2	64.5	IMR90p2
72.0	B9	132.29	RPLPO_2	64.5	IMR90p2
72.5	B9	136.3	RPLPO_2	64.5	IMR90p2
73.0	B9	140.41	RPLPO_2	64.5	IMR90p2
73.5	B9	145.1	RPLPO_2	64.5	IMR90p2
74.0	B9	151.19	RPLPO_2	64.5	IMR90p2
74.5	B9	162.79	RPLPO_2	64.5	IMR90p2
75.0	B9	188.45	RPLPO_2	64.5	IMR90p2
75.5	B9	237.47	RPLPO_2	64.5	IMR90p2
76.0	B9	312.3	RPLPO_2	64.5	IMR90p2
76.5	B9	406.15	RPLPO_2	64.5	IMR90p2
77.0	B9	500.3	RPLPO_2	64.5	IMR90p2
77.5	B9	566.5	RPLPO_2	64.5	IMR90p2
78.0	B9	580.3	RPLPO_2	64.5	IMR90p2
78.5	B9	533.48	RPLPO_2	64.5	IMR90p2
79.0	B9	436.16	RPLPO_2	64.5	IMR90p2
79.5	B9	313.7	RPLPO_2	64.5	IMR90p2
80.0	B9	196.73	RPLPO_2	64.5	IMR90p2
80.5	B9	105.79	RPLPO_2	64.5	IMR90p2
81.0	B9	47.4	RPLPO_2	64.5	IMR90p2
81.5	B9	18.39	RPLPO_2	64.5	IMR90p2
82.0	B9	8.21	RPLPO_2	64.5	IMR90p2
82.5	B9	4.95	RPLPO_2	64.5	IMR90p2
83.0	B9	4.23	RPLPO_2	64.5	IMR90p2
83.5	B9	4.42	RPLPO_2	64.5	IMR90p2
84.0	B9	3.93	RPLPO_2	64.5	IMR90p2
84.5	B9	3.4	RPLPO_2	64.5	IMR90p2
85.0	B9	3.38	RPLPO_2	64.5	IMR90p2
85.5	B9	2.63	RPLPO_2	64.5	IMR90p2
86.0	B9	2.06	RPLPO_2	64.5	IMR90p2
86.5	B9	2.19	RPLPO_2	64.5	IMR90p2
87.0	B9	1.56	RPLPO_2	64.5	IMR90p2
87.5	B9	1.27	RPLPO_2	64.5	IMR90p2
88.0	B9	2.01	RPLPO_2	64.5	IMR90p2
88.5	B9	2.11	RPLPO_2	64.5	IMR90p2
89.0	B9	1.9	RPLPO_2	64.5	IMR90p2
89.5	B9	2.66	RPLPO_2	64.5	IMR90p2
90.0	B9	3.05	RPLPO_2	64.5	IMR90p2
90.5	B9	2.48	RPLPO_2	64.5	IMR90p2
91.0	B9	2.51	RPLPO_2	64.5	IMR90p2
91.5	B9	3.02	RPLPO_2	64.5	IMR90p2
92.0	B9	2.77	RPLPO_2	64.5	IMR90p2
92.5	B9	2.11	RPLPO_2	64.5	IMR90p2
93.0	B9	2.17	RPLPO_2	64.5	IMR90p2
93.5	B9	2.08	RPLPO_2	64.5	IMR90p2
94.0	B9	1.3	RPLPO_2	64.5	IMR90p2
94.5	B9	1.15	RPLPO_2	64.5	IMR90p2
95.0	B9	0.54	RPLPO_2	64.5	IMR90p2
55.0	C9	22.28	RPLPO_2	63.3	IMR90p2
55.5	C9	48.27	RPLPO_2	63.3	IMR90p2
56.0	C9	44.56	RPLPO_2	63.3	IMR90p2
56.5	C9	44.56	RPLPO_2	63.3	IMR90p2
57.0	C9	44.56	RPLPO_2	63.3	IMR90p2
57.5	C9	44.84	RPLPO_2	63.3	IMR90p2
58.0	C9	43.14	RPLPO_2	63.3	IMR90p2
58.5	C9	39.62	RPLPO_2	63.3	IMR90p2
59.0	C9	37.34	RPLPO_2	63.3	IMR90p2
59.5	C9	35.52	RPLPO_2	63.3	IMR90p2
60.0	C9	34.31	RPLPO_2	63.3	IMR90p2
60.5	C9	35.73	RPLPO_2	63.3	IMR90p2
61.0	C9	37.03	RPLPO_2	63.3	IMR90p2
61.5	C9	35.92	RPLPO_2	63.3	IMR90p2
62.0	C9	35.66	RPLPO_2	63.3	IMR90p2
62.5	C9	34.67	RPLPO_2	63.3	IMR90p2
63.0	C9	31.06	RPLPO_2	63.3	IMR90p2
63.5	C9	31.17	RPLPO_2	63.3	IMR90p2
64.0	C9	36.69	RPLPO_2	63.3	IMR90p2
64.5	C9	44.49	RPLPO_2	63.3	IMR90p2
65.0	C9	55.24	RPLPO_2	63.3	IMR90p2
65.5	C9	70.48	RPLPO_2	63.3	IMR90p2
66.0	C9	86.57	RPLPO_2	63.3	IMR90p2
66.5	C9	100.51	RPLPO_2	63.3	IMR90p2
67.0	C9	111.17	RPLPO_2	63.3	IMR90p2
67.5	C9	118.68	RPLPO_2	63.3	IMR90p2
68.0	C9	122.62	RPLPO_2	63.3	IMR90p2
68.5	C9	122.81	RPLPO_2	63.3	IMR90p2
69.0	C9	120.46	RPLPO_2	63.3	IMR90p2
69.5	C9	119.03	RPLPO_2	63.3	IMR90p2
70.0	C9	119.44	RPLPO_2	63.3	IMR90p2
70.5	C9	120.7	RPLPO_2	63.3	IMR90p2
71.0	C9	123.22	RPLPO_2	63.3	IMR90p2
71.5	C9	127.45	RPLPO_2	63.3	IMR90p2
72.0	C9	133.24	RPLPO_2	63.3	IMR90p2
72.5	C9	138.72	RPLPO_2	63.3	IMR90p2
73.0	C9	143.87	RPLPO_2	63.3	IMR90p2
73.5	C9	149.8	RPLPO_2	63.3	IMR90p2
74.0	C9	157.4	RPLPO_2	63.3	IMR90p2
74.5	C9	168.64	RPLPO_2	63.3	IMR90p2
75.0	C9	193.05	RPLPO_2	63.3	IMR90p2
75.5	C9	241.45	RPLPO_2	63.3	IMR90p2
76.0	C9	316.34	RPLPO_2	63.3	IMR90p2
76.5	C9	411.33	RPLPO_2	63.3	IMR90p2
77.0	C9	509.33	RPLPO_2	63.3	IMR90p2
77.5	C9	582.2	RPLPO_2	63.3	IMR90p2
78.0	C9	603.1	RPLPO_2	63.3	IMR90p2
78.5	C9	561.75	RPLPO_2	63.3	IMR90p2
79.0	C9	466.64	RPLPO_2	63.3	IMR90p2
79.5	C9	342.34	RPLPO_2	63.3	IMR90p2
80.0	C9	219.65	RPLPO_2	63.3	IMR90p2
80.5	C9	121.43	RPLPO_2	63.3	IMR90p2
81.0	C9	56.8	RPLPO_2	63.3	IMR90p2
81.5	C9	23.16	RPLPO_2	63.3	IMR90p2
82.0	C9	10.12	RPLPO_2	63.3	IMR90p2
82.5	C9	6.32	RPLPO_2	63.3	IMR90p2
83.0	C9	5.69	RPLPO_2	63.3	IMR90p2
83.5	C9	5.35	RPLPO_2	63.3	IMR90p2
84.0	C9	4.61	RPLPO_2	63.3	IMR90p2
84.5	C9	3.73	RPLPO_2	63.3	IMR90p2
85.0	C9	2.82	RPLPO_2	63.3	IMR90p2
85.5	C9	1.95	RPLPO_2	63.3	IMR90p2
86.0	C9	2.0	RPLPO_2	63.3	IMR90p2
86.5	C9	2.63	RPLPO_2	63.3	IMR90p2
87.0	C9	3.19	RPLPO_2	63.3	IMR90p2
87.5	C9	3.35	RPLPO_2	63.3	IMR90p2
88.0	C9	3.32	RPLPO_2	63.3	IMR90p2
88.5	C9	2.93	RPLPO_2	63.3	IMR90p2
89.0	C9	2.18	RPLPO_2	63.3	IMR90p2
89.5	C9	1.38	RPLPO_2	63.3	IMR90p2
90.0	C9	1.3	RPLPO_2	63.3	IMR90p2
90.5	C9	1.35	RPLPO_2	63.3	IMR90p2
91.0	C9	1.06	RPLPO_2	63.3	IMR90p2
91.5	C9	1.2	RPLPO_2	63.3	IMR90p2
92.0	C9	2.02	RPLPO_2	63.3	IMR90p2
92.5	C9	2.52	RPLPO_2	63.3	IMR90p2
93.0	C9	2.98	RPLPO_2	63.3	IMR90p2
93.5	C9	2.68	RPLPO_2	63.3	IMR90p2
94.0	C9	2.59	RPLPO_2	63.3	IMR90p2
94.5	C9	0.45	RPLPO_2	63.3	IMR90p2
95.0	C9	-1.11	RPLPO_2	63.3	IMR90p2
55.0	D9	23.37	RPLPO_2	61.4	IMR90p2
55.5	D9	50.64	RPLPO_2	61.4	IMR90p2
56.0	D9	46.75	RPLPO_2	61.4	IMR90p2
56.5	D9	46.75	RPLPO_2	61.4	IMR90p2
57.0	D9	46.75	RPLPO_2	61.4	IMR90p2
57.5	D9	46.71	RPLPO_2	61.4	IMR90p2
58.0	D9	47.14	RPLPO_2	61.4	IMR90p2
58.5	D9	46.36	RPLPO_2	61.4	IMR90p2
59.0	D9	44.25	RPLPO_2	61.4	IMR90p2
59.5	D9	41.95	RPLPO_2	61.4	IMR90p2
60.0	D9	39.88	RPLPO_2	61.4	IMR90p2
60.5	D9	37.7	RPLPO_2	61.4	IMR90p2
61.0	D9	35.92	RPLPO_2	61.4	IMR90p2
61.5	D9	35.16	RPLPO_2	61.4	IMR90p2
62.0	D9	34.27	RPLPO_2	61.4	IMR90p2
62.5	D9	33.84	RPLPO_2	61.4	IMR90p2
63.0	D9	34.56	RPLPO_2	61.4	IMR90p2
63.5	D9	36.29	RPLPO_2	61.4	IMR90p2
64.0	D9	40.09	RPLPO_2	61.4	IMR90p2
64.5	D9	47.1	RPLPO_2	61.4	IMR90p2
65.0	D9	56.72	RPLPO_2	61.4	IMR90p2
65.5	D9	69.0	RPLPO_2	61.4	IMR90p2
66.0	D9	82.66	RPLPO_2	61.4	IMR90p2
66.5	D9	95.14	RPLPO_2	61.4	IMR90p2
67.0	D9	105.63	RPLPO_2	61.4	IMR90p2
67.5	D9	113.77	RPLPO_2	61.4	IMR90p2
68.0	D9	118.25	RPLPO_2	61.4	IMR90p2
68.5	D9	120.69	RPLPO_2	61.4	IMR90p2
69.0	D9	122.52	RPLPO_2	61.4	IMR90p2
69.5	D9	123.42	RPLPO_2	61.4	IMR90p2
70.0	D9	124.16	RPLPO_2	61.4	IMR90p2
70.5	D9	125.69	RPLPO_2	61.4	IMR90p2
71.0	D9	127.55	RPLPO_2	61.4	IMR90p2
71.5	D9	129.69	RPLPO_2	61.4	IMR90p2
72.0	D9	132.53	RPLPO_2	61.4	IMR90p2
72.5	D9	135.98	RPLPO_2	61.4	IMR90p2
73.0	D9	140.25	RPLPO_2	61.4	IMR90p2
73.5	D9	145.32	RPLPO_2	61.4	IMR90p2
74.0	D9	152.07	RPLPO_2	61.4	IMR90p2
74.5	D9	165.33	RPLPO_2	61.4	IMR90p2
75.0	D9	192.84	RPLPO_2	61.4	IMR90p2
75.5	D9	242.38	RPLPO_2	61.4	IMR90p2
76.0	D9	318.22	RPLPO_2	61.4	IMR90p2
76.5	D9	415.25	RPLPO_2	61.4	IMR90p2
77.0	D9	513.67	RPLPO_2	61.4	IMR90p2
77.5	D9	584.95	RPLPO_2	61.4	IMR90p2
78.0	D9	606.04	RPLPO_2	61.4	IMR90p2
78.5	D9	566.07	RPLPO_2	61.4	IMR90p2
79.0	D9	471.04	RPLPO_2	61.4	IMR90p2
79.5	D9	345.95	RPLPO_2	61.4	IMR90p2
80.0	D9	223.71	RPLPO_2	61.4	IMR90p2
80.5	D9	125.73	RPLPO_2	61.4	IMR90p2
81.0	D9	60.25	RPLPO_2	61.4	IMR90p2
81.5	D9	25.72	RPLPO_2	61.4	IMR90p2
82.0	D9	12.38	RPLPO_2	61.4	IMR90p2
82.5	D9	8.01	RPLPO_2	61.4	IMR90p2
83.0	D9	5.72	RPLPO_2	61.4	IMR90p2
83.5	D9	4.1	RPLPO_2	61.4	IMR90p2
84.0	D9	3.18	RPLPO_2	61.4	IMR90p2
84.5	D9	2.76	RPLPO_2	61.4	IMR90p2
85.0	D9	2.55	RPLPO_2	61.4	IMR90p2
85.5	D9	2.77	RPLPO_2	61.4	IMR90p2
86.0	D9	2.77	RPLPO_2	61.4	IMR90p2
86.5	D9	2.51	RPLPO_2	61.4	IMR90p2
87.0	D9	2.39	RPLPO_2	61.4	IMR90p2
87.5	D9	1.98	RPLPO_2	61.4	IMR90p2
88.0	D9	1.43	RPLPO_2	61.4	IMR90p2
88.5	D9	1.85	RPLPO_2	61.4	IMR90p2
89.0	D9	2.47	RPLPO_2	61.4	IMR90p2
89.5	D9	2.14	RPLPO_2	61.4	IMR90p2
90.0	D9	1.91	RPLPO_2	61.4	IMR90p2
90.5	D9	2.27	RPLPO_2	61.4	IMR90p2
91.0	D9	2.18	RPLPO_2	61.4	IMR90p2
91.5	D9	2.29	RPLPO_2	61.4	IMR90p2
92.0	D9	2.85	RPLPO_2	61.4	IMR90p2
92.5	D9	3.0	RPLPO_2	61.4	IMR90p2
93.0	D9	2.75	RPLPO_2	61.4	IMR90p2
93.5	D9	2.41	RPLPO_2	61.4	IMR90p2
94.0	D9	1.81	RPLPO_2	61.4	IMR90p2
94.5	D9	1.39	RPLPO_2	61.4	IMR90p2
95.0	D9	0.61	RPLPO_2	61.4	IMR90p2
55.0	E9	22.74	RPLPO_2	59.0	IMR90p2
55.5	E9	49.28	RPLPO_2	59.0	IMR90p2
56.0	E9	45.48	RPLPO_2	59.0	IMR90p2
56.5	E9	45.48	RPLPO_2	59.0	IMR90p2
57.0	E9	45.48	RPLPO_2	59.0	IMR90p2
57.5	E9	45.54	RPLPO_2	59.0	IMR90p2
58.0	E9	45.27	RPLPO_2	59.0	IMR90p2
58.5	E9	44.13	RPLPO_2	59.0	IMR90p2
59.0	E9	42.16	RPLPO_2	59.0	IMR90p2
59.5	E9	40.88	RPLPO_2	59.0	IMR90p2
60.0	E9	39.32	RPLPO_2	59.0	IMR90p2
60.5	E9	37.73	RPLPO_2	59.0	IMR90p2
61.0	E9	36.93	RPLPO_2	59.0	IMR90p2
61.5	E9	36.67	RPLPO_2	59.0	IMR90p2
62.0	E9	37.41	RPLPO_2	59.0	IMR90p2
62.5	E9	36.85	RPLPO_2	59.0	IMR90p2
63.0	E9	35.66	RPLPO_2	59.0	IMR90p2
63.5	E9	38.46	RPLPO_2	59.0	IMR90p2
64.0	E9	43.66	RPLPO_2	59.0	IMR90p2
64.5	E9	48.66	RPLPO_2	59.0	IMR90p2
65.0	E9	59.09	RPLPO_2	59.0	IMR90p2
65.5	E9	74.63	RPLPO_2	59.0	IMR90p2
66.0	E9	88.02	RPLPO_2	59.0	IMR90p2
66.5	E9	100.31	RPLPO_2	59.0	IMR90p2
67.0	E9	112.67	RPLPO_2	59.0	IMR90p2
67.5	E9	120.48	RPLPO_2	59.0	IMR90p2
68.0	E9	124.0	RPLPO_2	59.0	IMR90p2
68.5	E9	126.53	RPLPO_2	59.0	IMR90p2
69.0	E9	126.95	RPLPO_2	59.0	IMR90p2
69.5	E9	126.6	RPLPO_2	59.0	IMR90p2
70.0	E9	129.01	RPLPO_2	59.0	IMR90p2
70.5	E9	132.72	RPLPO_2	59.0	IMR90p2
71.0	E9	134.58	RPLPO_2	59.0	IMR90p2
71.5	E9	137.97	RPLPO_2	59.0	IMR90p2
72.0	E9	142.51	RPLPO_2	59.0	IMR90p2
72.5	E9	143.72	RPLPO_2	59.0	IMR90p2
73.0	E9	144.7	RPLPO_2	59.0	IMR90p2
73.5	E9	149.64	RPLPO_2	59.0	IMR90p2
74.0	E9	157.06	RPLPO_2	59.0	IMR90p2
74.5	E9	169.74	RPLPO_2	59.0	IMR90p2
75.0	E9	198.61	RPLPO_2	59.0	IMR90p2
75.5	E9	250.47	RPLPO_2	59.0	IMR90p2
76.0	E9	328.12	RPLPO_2	59.0	IMR90p2
76.5	E9	426.21	RPLPO_2	59.0	IMR90p2
77.0	E9	526.42	RPLPO_2	59.0	IMR90p2
77.5	E9	599.95	RPLPO_2	59.0	IMR90p2
78.0	E9	622.1	RPLPO_2	59.0	IMR90p2
78.5	E9	581.56	RPLPO_2	59.0	IMR90p2
79.0	E9	484.95	RPLPO_2	59.0	IMR90p2
79.5	E9	357.78	RPLPO_2	59.0	IMR90p2
80.0	E9	232.11	RPLPO_2	59.0	IMR90p2
80.5	E9	130.16	RPLPO_2	59.0	IMR90p2
81.0	E9	61.32	RPLPO_2	59.0	IMR90p2
81.5	E9	25.11	RPLPO_2	59.0	IMR90p2
82.0	E9	10.49	RPLPO_2	59.0	IMR90p2
82.5	E9	5.31	RPLPO_2	59.0	IMR90p2
83.0	E9	4.18	RPLPO_2	59.0	IMR90p2
83.5	E9	4.56	RPLPO_2	59.0	IMR90p2
84.0	E9	4.45	RPLPO_2	59.0	IMR90p2
84.5	E9	4.19	RPLPO_2	59.0	IMR90p2
85.0	E9	3.92	RPLPO_2	59.0	IMR90p2
85.5	E9	3.49	RPLPO_2	59.0	IMR90p2
86.0	E9	3.1	RPLPO_2	59.0	IMR90p2
86.5	E9	2.29	RPLPO_2	59.0	IMR90p2
87.0	E9	1.75	RPLPO_2	59.0	IMR90p2
87.5	E9	2.15	RPLPO_2	59.0	IMR90p2
88.0	E9	2.47	RPLPO_2	59.0	IMR90p2
88.5	E9	2.36	RPLPO_2	59.0	IMR90p2
89.0	E9	2.7	RPLPO_2	59.0	IMR90p2
89.5	E9	3.06	RPLPO_2	59.0	IMR90p2
90.0	E9	2.86	RPLPO_2	59.0	IMR90p2
90.5	E9	2.55	RPLPO_2	59.0	IMR90p2
91.0	E9	2.39	RPLPO_2	59.0	IMR90p2
91.5	E9	2.78	RPLPO_2	59.0	IMR90p2
92.0	E9	3.22	RPLPO_2	59.0	IMR90p2
92.5	E9	3.2	RPLPO_2	59.0	IMR90p2
93.0	E9	3.28	RPLPO_2	59.0	IMR90p2
93.5	E9	3.01	RPLPO_2	59.0	IMR90p2
94.0	E9	2.45	RPLPO_2	59.0	IMR90p2
94.5	E9	1.32	RPLPO_2	59.0	IMR90p2
95.0	E9	0.11	RPLPO_2	59.0	IMR90p2
55.0	F9	18.96	RPLPO_2	57.0	IMR90p2
55.5	F9	41.07	RPLPO_2	57.0	IMR90p2
56.0	F9	37.91	RPLPO_2	57.0	IMR90p2
56.5	F9	37.91	RPLPO_2	57.0	IMR90p2
57.0	F9	37.91	RPLPO_2	57.0	IMR90p2
57.5	F9	37.88	RPLPO_2	57.0	IMR90p2
58.0	F9	38.13	RPLPO_2	57.0	IMR90p2
58.5	F9	38.28	RPLPO_2	57.0	IMR90p2
59.0	F9	38.69	RPLPO_2	57.0	IMR90p2
59.5	F9	38.83	RPLPO_2	57.0	IMR90p2
60.0	F9	38.75	RPLPO_2	57.0	IMR90p2
60.5	F9	38.07	RPLPO_2	57.0	IMR90p2
61.0	F9	36.7	RPLPO_2	57.0	IMR90p2
61.5	F9	35.5	RPLPO_2	57.0	IMR90p2
62.0	F9	33.81	RPLPO_2	57.0	IMR90p2
62.5	F9	32.07	RPLPO_2	57.0	IMR90p2
63.0	F9	31.04	RPLPO_2	57.0	IMR90p2
63.5	F9	31.3	RPLPO_2	57.0	IMR90p2
64.0	F9	32.96	RPLPO_2	57.0	IMR90p2
64.5	F9	37.99	RPLPO_2	57.0	IMR90p2
65.0	F9	46.97	RPLPO_2	57.0	IMR90p2
65.5	F9	59.17	RPLPO_2	57.0	IMR90p2
66.0	F9	73.76	RPLPO_2	57.0	IMR90p2
66.5	F9	88.56	RPLPO_2	57.0	IMR90p2
67.0	F9	101.14	RPLPO_2	57.0	IMR90p2
67.5	F9	110.0	RPLPO_2	57.0	IMR90p2
68.0	F9	115.71	RPLPO_2	57.0	IMR90p2
68.5	F9	118.56	RPLPO_2	57.0	IMR90p2
69.0	F9	119.29	RPLPO_2	57.0	IMR90p2
69.5	F9	119.69	RPLPO_2	57.0	IMR90p2
70.0	F9	120.29	RPLPO_2	57.0	IMR90p2
70.5	F9	120.14	RPLPO_2	57.0	IMR90p2
71.0	F9	120.24	RPLPO_2	57.0	IMR90p2
71.5	F9	122.04	RPLPO_2	57.0	IMR90p2
72.0	F9	124.31	RPLPO_2	57.0	IMR90p2
72.5	F9	127.81	RPLPO_2	57.0	IMR90p2
73.0	F9	133.61	RPLPO_2	57.0	IMR90p2
73.5	F9	140.09	RPLPO_2	57.0	IMR90p2
74.0	F9	147.91	RPLPO_2	57.0	IMR90p2
74.5	F9	161.89	RPLPO_2	57.0	IMR90p2
75.0	F9	189.05	RPLPO_2	57.0	IMR90p2
75.5	F9	237.8	RPLPO_2	57.0	IMR90p2
76.0	F9	312.53	RPLPO_2	57.0	IMR90p2
76.5	F9	406.51	RPLPO_2	57.0	IMR90p2
77.0	F9	501.4	RPLPO_2	57.0	IMR90p2
77.5	F9	570.11	RPLPO_2	57.0	IMR90p2
78.0	F9	588.04	RPLPO_2	57.0	IMR90p2
78.5	F9	545.82	RPLPO_2	57.0	IMR90p2
79.0	F9	451.91	RPLPO_2	57.0	IMR90p2
79.5	F9	330.19	RPLPO_2	57.0	IMR90p2
80.0	F9	211.23	RPLPO_2	57.0	IMR90p2
80.5	F9	117.38	RPLPO_2	57.0	IMR90p2
81.0	F9	55.78	RPLPO_2	57.0	IMR90p2
81.5	F9	23.19	RPLPO_2	57.0	IMR90p2
82.0	F9	10.33	RPLPO_2	57.0	IMR90p2
82.5	F9	6.4	RPLPO_2	57.0	IMR90p2
83.0	F9	4.61	RPLPO_2	57.0	IMR90p2
83.5	F9	3.48	RPLPO_2	57.0	IMR90p2
84.0	F9	3.27	RPLPO_2	57.0	IMR90p2
84.5	F9	3.16	RPLPO_2	57.0	IMR90p2
85.0	F9	2.9	RPLPO_2	57.0	IMR90p2
85.5	F9	2.72	RPLPO_2	57.0	IMR90p2
86.0	F9	2.57	RPLPO_2	57.0	IMR90p2
86.5	F9	2.38	RPLPO_2	57.0	IMR90p2
87.0	F9	2.42	RPLPO_2	57.0	IMR90p2
87.5	F9	2.24	RPLPO_2	57.0	IMR90p2
88.0	F9	2.02	RPLPO_2	57.0	IMR90p2
88.5	F9	2.01	RPLPO_2	57.0	IMR90p2
89.0	F9	1.74	RPLPO_2	57.0	IMR90p2
89.5	F9	1.64	RPLPO_2	57.0	IMR90p2
90.0	F9	2.19	RPLPO_2	57.0	IMR90p2
90.5	F9	2.85	RPLPO_2	57.0	IMR90p2
91.0	F9	3.4	RPLPO_2	57.0	IMR90p2
91.5	F9	3.78	RPLPO_2	57.0	IMR90p2
92.0	F9	3.63	RPLPO_2	57.0	IMR90p2
92.5	F9	3.18	RPLPO_2	57.0	IMR90p2
93.0	F9	2.22	RPLPO_2	57.0	IMR90p2
93.5	F9	1.35	RPLPO_2	57.0	IMR90p2
94.0	F9	0.93	RPLPO_2	57.0	IMR90p2
94.5	F9	0.83	RPLPO_2	57.0	IMR90p2
95.0	F9	0.39	RPLPO_2	57.0	IMR90p2
55.0	G9	19.71	RPLPO_2	55.7	IMR90p2
55.5	G9	42.7	RPLPO_2	55.7	IMR90p2
56.0	G9	39.41	RPLPO_2	55.7	IMR90p2
56.5	G9	39.41	RPLPO_2	55.7	IMR90p2
57.0	G9	39.41	RPLPO_2	55.7	IMR90p2
57.5	G9	39.43	RPLPO_2	55.7	IMR90p2
58.0	G9	39.3	RPLPO_2	55.7	IMR90p2
58.5	G9	39.42	RPLPO_2	55.7	IMR90p2
59.0	G9	38.57	RPLPO_2	55.7	IMR90p2
59.5	G9	36.99	RPLPO_2	55.7	IMR90p2
60.0	G9	37.27	RPLPO_2	55.7	IMR90p2
60.5	G9	37.91	RPLPO_2	55.7	IMR90p2
61.0	G9	37.28	RPLPO_2	55.7	IMR90p2
61.5	G9	37.21	RPLPO_2	55.7	IMR90p2
62.0	G9	35.85	RPLPO_2	55.7	IMR90p2
62.5	G9	32.67	RPLPO_2	55.7	IMR90p2
63.0	G9	30.8	RPLPO_2	55.7	IMR90p2
63.5	G9	30.4	RPLPO_2	55.7	IMR90p2
64.0	G9	30.99	RPLPO_2	55.7	IMR90p2
64.5	G9	35.56	RPLPO_2	55.7	IMR90p2
65.0	G9	45.33	RPLPO_2	55.7	IMR90p2
65.5	G9	56.1	RPLPO_2	55.7	IMR90p2
66.0	G9	66.92	RPLPO_2	55.7	IMR90p2
66.5	G9	79.41	RPLPO_2	55.7	IMR90p2
67.0	G9	89.94	RPLPO_2	55.7	IMR90p2
67.5	G9	95.62	RPLPO_2	55.7	IMR90p2
68.0	G9	101.27	RPLPO_2	55.7	IMR90p2
68.5	G9	107.47	RPLPO_2	55.7	IMR90p2
69.0	G9	110.51	RPLPO_2	55.7	IMR90p2
69.5	G9	112.0	RPLPO_2	55.7	IMR90p2
70.0	G9	114.33	RPLPO_2	55.7	IMR90p2
70.5	G9	114.89	RPLPO_2	55.7	IMR90p2
71.0	G9	113.88	RPLPO_2	55.7	IMR90p2
71.5	G9	114.35	RPLPO_2	55.7	IMR90p2
72.0	G9	117.24	RPLPO_2	55.7	IMR90p2
72.5	G9	121.26	RPLPO_2	55.7	IMR90p2
73.0	G9	126.11	RPLPO_2	55.7	IMR90p2
73.5	G9	132.8	RPLPO_2	55.7	IMR90p2
74.0	G9	140.87	RPLPO_2	55.7	IMR90p2
74.5	G9	152.68	RPLPO_2	55.7	IMR90p2
75.0	G9	176.49	RPLPO_2	55.7	IMR90p2
75.5	G9	221.4	RPLPO_2	55.7	IMR90p2
76.0	G9	288.82	RPLPO_2	55.7	IMR90p2
76.5	G9	374.08	RPLPO_2	55.7	IMR90p2
77.0	G9	461.42	RPLPO_2	55.7	IMR90p2
77.5	G9	524.24	RPLPO_2	55.7	IMR90p2
78.0	G9	539.99	RPLPO_2	55.7	IMR90p2
78.5	G9	500.78	RPLPO_2	55.7	IMR90p2
79.0	G9	413.45	RPLPO_2	55.7	IMR90p2
79.5	G9	300.74	RPLPO_2	55.7	IMR90p2
80.0	G9	191.5	RPLPO_2	55.7	IMR90p2
80.5	G9	104.96	RPLPO_2	55.7	IMR90p2
81.0	G9	48.38	RPLPO_2	55.7	IMR90p2
81.5	G9	19.69	RPLPO_2	55.7	IMR90p2
82.0	G9	8.82	RPLPO_2	55.7	IMR90p2
82.5	G9	5.61	RPLPO_2	55.7	IMR90p2
83.0	G9	4.83	RPLPO_2	55.7	IMR90p2
83.5	G9	4.48	RPLPO_2	55.7	IMR90p2
84.0	G9	3.88	RPLPO_2	55.7	IMR90p2
84.5	G9	3.25	RPLPO_2	55.7	IMR90p2
85.0	G9	2.78	RPLPO_2	55.7	IMR90p2
85.5	G9	2.51	RPLPO_2	55.7	IMR90p2
86.0	G9	2.42	RPLPO_2	55.7	IMR90p2
86.5	G9	2.27	RPLPO_2	55.7	IMR90p2
87.0	G9	2.55	RPLPO_2	55.7	IMR90p2
87.5	G9	2.64	RPLPO_2	55.7	IMR90p2
88.0	G9	2.32	RPLPO_2	55.7	IMR90p2
88.5	G9	1.79	RPLPO_2	55.7	IMR90p2
89.0	G9	1.84	RPLPO_2	55.7	IMR90p2
89.5	G9	1.7	RPLPO_2	55.7	IMR90p2
90.0	G9	1.39	RPLPO_2	55.7	IMR90p2
90.5	G9	1.54	RPLPO_2	55.7	IMR90p2
91.0	G9	2.34	RPLPO_2	55.7	IMR90p2
91.5	G9	2.5	RPLPO_2	55.7	IMR90p2
92.0	G9	2.25	RPLPO_2	55.7	IMR90p2
92.5	G9	2.75	RPLPO_2	55.7	IMR90p2
93.0	G9	2.45	RPLPO_2	55.7	IMR90p2
93.5	G9	2.09	RPLPO_2	55.7	IMR90p2
94.0	G9	2.19	RPLPO_2	55.7	IMR90p2
94.5	G9	3.32	RPLPO_2	55.7	IMR90p2
95.0	G9	1.91	RPLPO_2	55.7	IMR90p2
55.0	H9	19.28	RPLPO_2	55.0	IMR90p2
55.5	H9	41.78	RPLPO_2	55.0	IMR90p2
56.0	H9	38.56	RPLPO_2	55.0	IMR90p2
56.5	H9	38.56	RPLPO_2	55.0	IMR90p2
57.0	H9	38.56	RPLPO_2	55.0	IMR90p2
57.5	H9	38.47	RPLPO_2	55.0	IMR90p2
58.0	H9	39.12	RPLPO_2	55.0	IMR90p2
58.5	H9	39.84	RPLPO_2	55.0	IMR90p2
59.0	H9	40.37	RPLPO_2	55.0	IMR90p2
59.5	H9	40.51	RPLPO_2	55.0	IMR90p2
60.0	H9	39.85	RPLPO_2	55.0	IMR90p2
60.5	H9	39.24	RPLPO_2	55.0	IMR90p2
61.0	H9	39.1	RPLPO_2	55.0	IMR90p2
61.5	H9	38.6	RPLPO_2	55.0	IMR90p2
62.0	H9	37.48	RPLPO_2	55.0	IMR90p2
62.5	H9	37.17	RPLPO_2	55.0	IMR90p2
63.0	H9	36.3	RPLPO_2	55.0	IMR90p2
63.5	H9	34.26	RPLPO_2	55.0	IMR90p2
64.0	H9	32.73	RPLPO_2	55.0	IMR90p2
64.5	H9	32.7	RPLPO_2	55.0	IMR90p2
65.0	H9	33.63	RPLPO_2	55.0	IMR90p2
65.5	H9	38.02	RPLPO_2	55.0	IMR90p2
66.0	H9	47.31	RPLPO_2	55.0	IMR90p2
66.5	H9	59.12	RPLPO_2	55.0	IMR90p2
67.0	H9	71.61	RPLPO_2	55.0	IMR90p2
67.5	H9	83.79	RPLPO_2	55.0	IMR90p2
68.0	H9	93.54	RPLPO_2	55.0	IMR90p2
68.5	H9	99.47	RPLPO_2	55.0	IMR90p2
69.0	H9	102.79	RPLPO_2	55.0	IMR90p2
69.5	H9	104.54	RPLPO_2	55.0	IMR90p2
70.0	H9	105.39	RPLPO_2	55.0	IMR90p2
70.5	H9	105.55	RPLPO_2	55.0	IMR90p2
71.0	H9	105.81	RPLPO_2	55.0	IMR90p2
71.5	H9	106.74	RPLPO_2	55.0	IMR90p2
72.0	H9	107.97	RPLPO_2	55.0	IMR90p2
72.5	H9	109.64	RPLPO_2	55.0	IMR90p2
73.0	H9	113.22	RPLPO_2	55.0	IMR90p2
73.5	H9	118.41	RPLPO_2	55.0	IMR90p2
74.0	H9	124.97	RPLPO_2	55.0	IMR90p2
74.5	H9	136.06	RPLPO_2	55.0	IMR90p2
75.0	H9	158.61	RPLPO_2	55.0	IMR90p2
75.5	H9	198.93	RPLPO_2	55.0	IMR90p2
76.0	H9	260.4	RPLPO_2	55.0	IMR90p2
76.5	H9	340.24	RPLPO_2	55.0	IMR90p2
77.0	H9	423.84	RPLPO_2	55.0	IMR90p2
77.5	H9	486.93	RPLPO_2	55.0	IMR90p2
78.0	H9	508.53	RPLPO_2	55.0	IMR90p2
78.5	H9	479.05	RPLPO_2	55.0	IMR90p2
79.0	H9	402.22	RPLPO_2	55.0	IMR90p2
79.5	H9	298.49	RPLPO_2	55.0	IMR90p2
80.0	H9	194.74	RPLPO_2	55.0	IMR90p2
80.5	H9	110.42	RPLPO_2	55.0	IMR90p2
81.0	H9	53.32	RPLPO_2	55.0	IMR90p2
81.5	H9	22.76	RPLPO_2	55.0	IMR90p2
82.0	H9	10.44	RPLPO_2	55.0	IMR90p2
82.5	H9	6.31	RPLPO_2	55.0	IMR90p2
83.0	H9	4.94	RPLPO_2	55.0	IMR90p2
83.5	H9	4.67	RPLPO_2	55.0	IMR90p2
84.0	H9	4.71	RPLPO_2	55.0	IMR90p2
84.5	H9	4.49	RPLPO_2	55.0	IMR90p2
85.0	H9	4.59	RPLPO_2	55.0	IMR90p2
85.5	H9	4.5	RPLPO_2	55.0	IMR90p2
86.0	H9	4.04	RPLPO_2	55.0	IMR90p2
86.5	H9	3.42	RPLPO_2	55.0	IMR90p2
87.0	H9	3.1	RPLPO_2	55.0	IMR90p2
87.5	H9	2.75	RPLPO_2	55.0	IMR90p2
88.0	H9	2.39	RPLPO_2	55.0	IMR90p2
88.5	H9	2.61	RPLPO_2	55.0	IMR90p2
89.0	H9	3.28	RPLPO_2	55.0	IMR90p2
89.5	H9	3.62	RPLPO_2	55.0	IMR90p2
90.0	H9	3.84	RPLPO_2	55.0	IMR90p2
90.5	H9	4.55	RPLPO_2	55.0	IMR90p2
91.0	H9	4.71	RPLPO_2	55.0	IMR90p2
91.5	H9	4.41	RPLPO_2	55.0	IMR90p2
92.0	H9	4.33	RPLPO_2	55.0	IMR90p2
92.5	H9	4.32	RPLPO_2	55.0	IMR90p2
93.0	H9	3.53	RPLPO_2	55.0	IMR90p2
93.5	H9	3.24	RPLPO_2	55.0	IMR90p2
94.0	H9	3.23	RPLPO_2	55.0	IMR90p2
94.5	H9	3.88	RPLPO_2	55.0	IMR90p2
95.0	H9	2.1	RPLPO_2	55.0	IMR90p2
55.0	A9	21.4061461632035	RPLPO_2	65.0	IMR90p8
55.5	A9	46.3799833536092	RPLPO_2	65.0	IMR90p8
56.0	A9	42.8122923264093	RPLPO_2	65.0	IMR90p8
56.5	A9	42.8122923264057	RPLPO_2	65.0	IMR90p8
57.0	A9	42.8122923264317	RPLPO_2	65.0	IMR90p8
57.5	A9	42.4988766408146	RPLPO_2	65.0	IMR90p8
58.0	A9	44.8366097104623	RPLPO_2	65.0	IMR90p8
58.5	A9	46.1521114929767	RPLPO_2	65.0	IMR90p8
59.0	A9	43.9667679285631	RPLPO_2	65.0	IMR90p8
59.5	A9	42.8553745850256	RPLPO_2	65.0	IMR90p8
60.0	A9	43.8063029934596	RPLPO_2	65.0	IMR90p8
60.5	A9	43.2911443578339	RPLPO_2	65.0	IMR90p8
61.0	A9	42.1838947991449	RPLPO_2	65.0	IMR90p8
61.5	A9	44.0605427257494	RPLPO_2	65.0	IMR90p8
62.0	A9	44.9317159060192	RPLPO_2	65.0	IMR90p8
62.5	A9	43.5148610660927	RPLPO_2	65.0	IMR90p8
63.0	A9	42.7712101274083	RPLPO_2	65.0	IMR90p8
63.5	A9	44.1084177565529	RPLPO_2	65.0	IMR90p8
64.0	A9	45.9300242410471	RPLPO_2	65.0	IMR90p8
64.5	A9	51.3211735877736	RPLPO_2	65.0	IMR90p8
65.0	A9	60.1304868710715	RPLPO_2	65.0	IMR90p8
65.5	A9	70.6132549954268	RPLPO_2	65.0	IMR90p8
66.0	A9	83.2118172346777	RPLPO_2	65.0	IMR90p8
66.5	A9	94.9689162043934	RPLPO_2	65.0	IMR90p8
67.0	A9	103.34524592843	RPLPO_2	65.0	IMR90p8
67.5	A9	110.528930068627	RPLPO_2	65.0	IMR90p8
68.0	A9	115.162557698942	RPLPO_2	65.0	IMR90p8
68.5	A9	115.495363407727	RPLPO_2	65.0	IMR90p8
69.0	A9	116.648767231231	RPLPO_2	65.0	IMR90p8
69.5	A9	118.558258988423	RPLPO_2	65.0	IMR90p8
70.0	A9	118.089574993503	RPLPO_2	65.0	IMR90p8
70.5	A9	118.670324648046	RPLPO_2	65.0	IMR90p8
71.0	A9	121.626380858018	RPLPO_2	65.0	IMR90p8
71.5	A9	123.029136183994	RPLPO_2	65.0	IMR90p8
72.0	A9	124.197711054935	RPLPO_2	65.0	IMR90p8
72.5	A9	128.094696027743	RPLPO_2	65.0	IMR90p8
73.0	A9	132.993891267515	RPLPO_2	65.0	IMR90p8
73.5	A9	137.374442588696	RPLPO_2	65.0	IMR90p8
74.0	A9	143.666212037854	RPLPO_2	65.0	IMR90p8
74.5	A9	154.520513556908	RPLPO_2	65.0	IMR90p8
75.0	A9	175.288787582845	RPLPO_2	65.0	IMR90p8
75.5	A9	216.561281885294	RPLPO_2	65.0	IMR90p8
76.0	A9	284.58691915422	RPLPO_2	65.0	IMR90p8
76.5	A9	373.192169743798	RPLPO_2	65.0	IMR90p8
77.0	A9	465.841078988086	RPLPO_2	65.0	IMR90p8
77.5	A9	538.561622509265	RPLPO_2	65.0	IMR90p8
78.0	A9	563.431221038915	RPLPO_2	65.0	IMR90p8
78.5	A9	527.165367228009	RPLPO_2	65.0	IMR90p8
79.0	A9	439.357614080148	RPLPO_2	65.0	IMR90p8
79.5	A9	323.534843083668	RPLPO_2	65.0	IMR90p8
80.0	A9	207.534649451958	RPLPO_2	65.0	IMR90p8
80.5	A9	114.084277551547	RPLPO_2	65.0	IMR90p8
81.0	A9	53.5897453188734	RPLPO_2	65.0	IMR90p8
81.5	A9	21.8436559903778	RPLPO_2	65.0	IMR90p8
82.0	A9	8.81196693227645	RPLPO_2	65.0	IMR90p8
82.5	A9	4.4958239029724	RPLPO_2	65.0	IMR90p8
83.0	A9	3.38745454235686	RPLPO_2	65.0	IMR90p8
83.5	A9	2.76482593579482	RPLPO_2	65.0	IMR90p8
84.0	A9	2.80164021480414	RPLPO_2	65.0	IMR90p8
84.5	A9	3.16669943880305	RPLPO_2	65.0	IMR90p8
85.0	A9	3.0708497081016	RPLPO_2	65.0	IMR90p8
85.5	A9	3.00399117290107	RPLPO_2	65.0	IMR90p8
86.0	A9	2.94789045400489	RPLPO_2	65.0	IMR90p8
86.5	A9	2.08660803266133	RPLPO_2	65.0	IMR90p8
87.0	A9	1.33017089275921	RPLPO_2	65.0	IMR90p8
87.5	A9	1.2140148565623	RPLPO_2	65.0	IMR90p8
88.0	A9	0.747361968746588	RPLPO_2	65.0	IMR90p8
88.5	A9	0.690475978143184	RPLPO_2	65.0	IMR90p8
89.0	A9	1.49788085487552	RPLPO_2	65.0	IMR90p8
89.5	A9	1.98239580270746	RPLPO_2	65.0	IMR90p8
90.0	A9	1.77656105835416	RPLPO_2	65.0	IMR90p8
90.5	A9	2.00621027165062	RPLPO_2	65.0	IMR90p8
91.0	A9	1.80721754609561	RPLPO_2	65.0	IMR90p8
91.5	A9	1.10950563502206	RPLPO_2	65.0	IMR90p8
92.0	A9	0.734567845940148	RPLPO_2	65.0	IMR90p8
92.5	A9	1.2072841921381	RPLPO_2	65.0	IMR90p8
93.0	A9	1.65036045385739	RPLPO_2	65.0	IMR90p8
93.5	A9	2.63403445482857	RPLPO_2	65.0	IMR90p8
94.0	A9	3.62891110677515	RPLPO_2	65.0	IMR90p8
94.5	A9	5.71718936835418	RPLPO_2	65.0	IMR90p8
95.0	A9	3.41612601941438	RPLPO_2	65.0	IMR90p8
55.0	B9	22.9934114094094	RPLPO_2	64.5	IMR90p8
55.5	B9	49.8190580537209	RPLPO_2	64.5	IMR90p8
56.0	B9	45.9868228188211	RPLPO_2	64.5	IMR90p8
56.5	B9	45.9868228188404	RPLPO_2	64.5	IMR90p8
57.0	B9	45.986822818689	RPLPO_2	64.5	IMR90p8
57.5	B9	45.99932521133	RPLPO_2	64.5	IMR90p8
58.0	B9	45.8752947466681	RPLPO_2	64.5	IMR90p8
58.5	B9	46.0894579939619	RPLPO_2	64.5	IMR90p8
59.0	B9	46.1498066024748	RPLPO_2	64.5	IMR90p8
59.5	B9	45.0191557862823	RPLPO_2	64.5	IMR90p8
60.0	B9	44.0232583383142	RPLPO_2	64.5	IMR90p8
60.5	B9	43.9989504561207	RPLPO_2	64.5	IMR90p8
61.0	B9	44.0542454640795	RPLPO_2	64.5	IMR90p8
61.5	B9	44.0765524289767	RPLPO_2	64.5	IMR90p8
62.0	B9	45.5055092085262	RPLPO_2	64.5	IMR90p8
62.5	B9	46.8144755883842	RPLPO_2	64.5	IMR90p8
63.0	B9	47.1244658353924	RPLPO_2	64.5	IMR90p8
63.5	B9	48.7096404895002	RPLPO_2	64.5	IMR90p8
64.0	B9	51.5118880304257	RPLPO_2	64.5	IMR90p8
64.5	B9	56.0430948330711	RPLPO_2	64.5	IMR90p8
65.0	B9	63.7815260536239	RPLPO_2	64.5	IMR90p8
65.5	B9	74.2894400536628	RPLPO_2	64.5	IMR90p8
66.0	B9	85.8331327688508	RPLPO_2	64.5	IMR90p8
66.5	B9	97.4583087432205	RPLPO_2	64.5	IMR90p8
67.0	B9	107.14717441002	RPLPO_2	64.5	IMR90p8
67.5	B9	114.124146809799	RPLPO_2	64.5	IMR90p8
68.0	B9	118.848062537467	RPLPO_2	64.5	IMR90p8
68.5	B9	121.413316961179	RPLPO_2	64.5	IMR90p8
69.0	B9	123.022161780626	RPLPO_2	64.5	IMR90p8
69.5	B9	124.538490213749	RPLPO_2	64.5	IMR90p8
70.0	B9	126.149666261091	RPLPO_2	64.5	IMR90p8
70.5	B9	127.826151829829	RPLPO_2	64.5	IMR90p8
71.0	B9	129.437076521749	RPLPO_2	64.5	IMR90p8
71.5	B9	131.367994263432	RPLPO_2	64.5	IMR90p8
72.0	B9	133.798058519212	RPLPO_2	64.5	IMR90p8
72.5	B9	136.414633882992	RPLPO_2	64.5	IMR90p8
73.0	B9	139.785390900525	RPLPO_2	64.5	IMR90p8
73.5	B9	144.510167883917	RPLPO_2	64.5	IMR90p8
74.0	B9	150.536235820464	RPLPO_2	64.5	IMR90p8
74.5	B9	161.331571337743	RPLPO_2	64.5	IMR90p8
75.0	B9	185.196014127101	RPLPO_2	64.5	IMR90p8
75.5	B9	232.471642965653	RPLPO_2	64.5	IMR90p8
76.0	B9	306.762347107366	RPLPO_2	64.5	IMR90p8
76.5	B9	401.663901994365	RPLPO_2	64.5	IMR90p8
77.0	B9	500.312385578789	RPLPO_2	64.5	IMR90p8
77.5	B9	574.996089996642	RPLPO_2	64.5	IMR90p8
78.0	B9	597.50359731523	RPLPO_2	64.5	IMR90p8
78.5	B9	557.218731112188	RPLPO_2	64.5	IMR90p8
79.0	B9	463.597716536354	RPLPO_2	64.5	IMR90p8
79.5	B9	339.844439175291	RPLPO_2	64.5	IMR90p8
80.0	B9	217.375606279326	RPLPO_2	64.5	IMR90p8
80.5	B9	119.337734856543	RPLPO_2	64.5	IMR90p8
81.0	B9	54.8707428668295	RPLPO_2	64.5	IMR90p8
81.5	B9	21.5669676472112	RPLPO_2	64.5	IMR90p8
82.0	B9	8.93661183284235	RPLPO_2	64.5	IMR90p8
82.5	B9	5.02963686828815	RPLPO_2	64.5	IMR90p8
83.0	B9	4.41192950659848	RPLPO_2	64.5	IMR90p8
83.5	B9	4.18006035919785	RPLPO_2	64.5	IMR90p8
84.0	B9	3.20548332292447	RPLPO_2	64.5	IMR90p8
84.5	B9	2.52579399333598	RPLPO_2	64.5	IMR90p8
85.0	B9	2.18126761317075	RPLPO_2	64.5	IMR90p8
85.5	B9	1.93227338474236	RPLPO_2	64.5	IMR90p8
86.0	B9	2.24834485579481	RPLPO_2	64.5	IMR90p8
86.5	B9	2.60189503348397	RPLPO_2	64.5	IMR90p8
87.0	B9	2.55137272955977	RPLPO_2	64.5	IMR90p8
87.5	B9	2.58547584265381	RPLPO_2	64.5	IMR90p8
88.0	B9	2.45276016285146	RPLPO_2	64.5	IMR90p8
88.5	B9	1.7201936631389	RPLPO_2	64.5	IMR90p8
89.0	B9	1.27483961435399	RPLPO_2	64.5	IMR90p8
89.5	B9	1.43546337590055	RPLPO_2	64.5	IMR90p8
90.0	B9	1.50988168524987	RPLPO_2	64.5	IMR90p8
90.5	B9	1.72967292853752	RPLPO_2	64.5	IMR90p8
91.0	B9	2.34734542625154	RPLPO_2	64.5	IMR90p8
91.5	B9	2.64403421740747	RPLPO_2	64.5	IMR90p8
92.0	B9	2.67962970263022	RPLPO_2	64.5	IMR90p8
92.5	B9	2.6671671871141	RPLPO_2	64.5	IMR90p8
93.0	B9	2.14307693648504	RPLPO_2	64.5	IMR90p8
93.5	B9	1.82555146331231	RPLPO_2	64.5	IMR90p8
94.0	B9	1.64113418387461	RPLPO_2	64.5	IMR90p8
94.5	B9	1.77248262073527	RPLPO_2	64.5	IMR90p8
95.0	B9	0.854568701836172	RPLPO_2	64.5	IMR90p8
55.0	C9	23.6694160760574	RPLPO_2	63.3	IMR90p8
55.5	C9	51.2837348314577	RPLPO_2	63.3	IMR90p8
56.0	C9	47.3388321521165	RPLPO_2	63.3	IMR90p8
56.5	C9	47.3388321521131	RPLPO_2	63.3	IMR90p8
57.0	C9	47.3388321521372	RPLPO_2	63.3	IMR90p8
57.5	C9	47.6605900547102	RPLPO_2	63.3	IMR90p8
58.0	C9	45.4936631618207	RPLPO_2	63.3	IMR90p8
58.5	C9	42.8310647003568	RPLPO_2	63.3	IMR90p8
59.0	C9	41.0037732211199	RPLPO_2	63.3	IMR90p8
59.5	C9	41.4997705900191	RPLPO_2	63.3	IMR90p8
60.0	C9	42.8650527363964	RPLPO_2	63.3	IMR90p8
60.5	C9	43.8553494875771	RPLPO_2	63.3	IMR90p8
61.0	C9	44.3397282297777	RPLPO_2	63.3	IMR90p8
61.5	C9	44.8242902247619	RPLPO_2	63.3	IMR90p8
62.0	C9	44.3264132375459	RPLPO_2	63.3	IMR90p8
62.5	C9	43.7528881381908	RPLPO_2	63.3	IMR90p8
63.0	C9	46.0421373991022	RPLPO_2	63.3	IMR90p8
63.5	C9	50.3538172920433	RPLPO_2	63.3	IMR90p8
64.0	C9	55.0993362440531	RPLPO_2	63.3	IMR90p8
64.5	C9	61.4209437289433	RPLPO_2	63.3	IMR90p8
65.0	C9	70.4901573188878	RPLPO_2	63.3	IMR90p8
65.5	C9	80.9036450698585	RPLPO_2	63.3	IMR90p8
66.0	C9	92.0999173570098	RPLPO_2	63.3	IMR90p8
66.5	C9	101.122785312787	RPLPO_2	63.3	IMR90p8
67.0	C9	109.399733557579	RPLPO_2	63.3	IMR90p8
67.5	C9	116.224910586824	RPLPO_2	63.3	IMR90p8
68.0	C9	119.92653398729	RPLPO_2	63.3	IMR90p8
68.5	C9	121.031985244811	RPLPO_2	63.3	IMR90p8
69.0	C9	123.131309257578	RPLPO_2	63.3	IMR90p8
69.5	C9	124.843301459845	RPLPO_2	63.3	IMR90p8
70.0	C9	126.255806612782	RPLPO_2	63.3	IMR90p8
70.5	C9	128.599188925709	RPLPO_2	63.3	IMR90p8
71.0	C9	130.78360533908	RPLPO_2	63.3	IMR90p8
71.5	C9	134.071742478759	RPLPO_2	63.3	IMR90p8
72.0	C9	137.925079414106	RPLPO_2	63.3	IMR90p8
72.5	C9	140.389181185835	RPLPO_2	63.3	IMR90p8
73.0	C9	143.23076806565	RPLPO_2	63.3	IMR90p8
73.5	C9	148.333045674638	RPLPO_2	63.3	IMR90p8
74.0	C9	153.990869439489	RPLPO_2	63.3	IMR90p8
74.5	C9	165.179190862353	RPLPO_2	63.3	IMR90p8
75.0	C9	191.962480721638	RPLPO_2	63.3	IMR90p8
75.5	C9	242.090613571237	RPLPO_2	63.3	IMR90p8
76.0	C9	319.758520700818	RPLPO_2	63.3	IMR90p8
76.5	C9	418.294845897849	RPLPO_2	63.3	IMR90p8
77.0	C9	519.09821015265	RPLPO_2	63.3	IMR90p8
77.5	C9	594.876286372188	RPLPO_2	63.3	IMR90p8
78.0	C9	618.422990134026	RPLPO_2	63.3	IMR90p8
78.5	C9	577.768209002758	RPLPO_2	63.3	IMR90p8
79.0	C9	482.77572923848	RPLPO_2	63.3	IMR90p8
79.5	C9	357.063891273731	RPLPO_2	63.3	IMR90p8
80.0	C9	230.710415062897	RPLPO_2	63.3	IMR90p8
80.5	C9	128.991305139739	RPLPO_2	63.3	IMR90p8
81.0	C9	61.1752381807998	RPLPO_2	63.3	IMR90p8
81.5	C9	24.2193957625884	RPLPO_2	63.3	IMR90p8
82.0	C9	8.88703904886114	RPLPO_2	63.3	IMR90p8
82.5	C9	4.45818427155263	RPLPO_2	63.3	IMR90p8
83.0	C9	3.43591895982132	RPLPO_2	63.3	IMR90p8
83.5	C9	2.95211876089769	RPLPO_2	63.3	IMR90p8
84.0	C9	2.67831685082871	RPLPO_2	63.3	IMR90p8
84.5	C9	3.02868364101829	RPLPO_2	63.3	IMR90p8
85.0	C9	3.23457535866578	RPLPO_2	63.3	IMR90p8
85.5	C9	2.84547031502984	RPLPO_2	63.3	IMR90p8
86.0	C9	2.76655127866752	RPLPO_2	63.3	IMR90p8
86.5	C9	3.33485910820713	RPLPO_2	63.3	IMR90p8
87.0	C9	3.35215218959553	RPLPO_2	63.3	IMR90p8
87.5	C9	2.80615074335566	RPLPO_2	63.3	IMR90p8
88.0	C9	2.77667911654385	RPLPO_2	63.3	IMR90p8
88.5	C9	2.87059281483852	RPLPO_2	63.3	IMR90p8
89.0	C9	2.29540881958695	RPLPO_2	63.3	IMR90p8
89.5	C9	1.86858695123942	RPLPO_2	63.3	IMR90p8
90.0	C9	2.20015784762552	RPLPO_2	63.3	IMR90p8
90.5	C9	2.09044253554367	RPLPO_2	63.3	IMR90p8
91.0	C9	1.89252387093188	RPLPO_2	63.3	IMR90p8
91.5	C9	2.45695017533785	RPLPO_2	63.3	IMR90p8
92.0	C9	2.72565827512017	RPLPO_2	63.3	IMR90p8
92.5	C9	2.20128724424723	RPLPO_2	63.3	IMR90p8
93.0	C9	2.20647531302603	RPLPO_2	63.3	IMR90p8
93.5	C9	2.1443595566916	RPLPO_2	63.3	IMR90p8
94.0	C9	1.40030789791882	RPLPO_2	63.3	IMR90p8
94.5	C9	1.07202370477063	RPLPO_2	63.3	IMR90p8
95.0	C9	0.428113923042304	RPLPO_2	63.3	IMR90p8
55.0	D9	23.3462656235874	RPLPO_2	61.4	IMR90p8
55.5	D9	50.5835755177707	RPLPO_2	61.4	IMR90p8
56.0	D9	46.6925312471712	RPLPO_2	61.4	IMR90p8
56.5	D9	46.6925312471624	RPLPO_2	61.4	IMR90p8
57.0	D9	46.6925312472447	RPLPO_2	61.4	IMR90p8
57.5	D9	46.7914490249143	RPLPO_2	61.4	IMR90p8
58.0	D9	46.1641649178275	RPLPO_2	61.4	IMR90p8
58.5	D9	45.0330998632851	RPLPO_2	61.4	IMR90p8
59.0	D9	44.5582734032505	RPLPO_2	61.4	IMR90p8
59.5	D9	44.4613499367347	RPLPO_2	61.4	IMR90p8
60.0	D9	44.4813224533016	RPLPO_2	61.4	IMR90p8
60.5	D9	45.0717131284073	RPLPO_2	61.4	IMR90p8
61.0	D9	46.0544746002522	RPLPO_2	61.4	IMR90p8
61.5	D9	46.8675695348236	RPLPO_2	61.4	IMR90p8
62.0	D9	47.0119973215764	RPLPO_2	61.4	IMR90p8
62.5	D9	47.0115352596076	RPLPO_2	61.4	IMR90p8
63.0	D9	47.9663079917782	RPLPO_2	61.4	IMR90p8
63.5	D9	49.3670941556539	RPLPO_2	61.4	IMR90p8
64.0	D9	52.6067447579069	RPLPO_2	61.4	IMR90p8
64.5	D9	58.9476477167576	RPLPO_2	61.4	IMR90p8
65.0	D9	67.6105683042659	RPLPO_2	61.4	IMR90p8
65.5	D9	77.9536238912617	RPLPO_2	61.4	IMR90p8
66.0	D9	89.5848348831803	RPLPO_2	61.4	IMR90p8
66.5	D9	100.748861430966	RPLPO_2	61.4	IMR90p8
67.0	D9	109.970939990564	RPLPO_2	61.4	IMR90p8
67.5	D9	116.638916974553	RPLPO_2	61.4	IMR90p8
68.0	D9	121.042427177707	RPLPO_2	61.4	IMR90p8
68.5	D9	123.925418173955	RPLPO_2	61.4	IMR90p8
69.0	D9	126.025181514377	RPLPO_2	61.4	IMR90p8
69.5	D9	127.493307745808	RPLPO_2	61.4	IMR90p8
70.0	D9	129.296141548536	RPLPO_2	61.4	IMR90p8
70.5	D9	131.65869213244	RPLPO_2	61.4	IMR90p8
71.0	D9	134.457445428426	RPLPO_2	61.4	IMR90p8
71.5	D9	136.906024634093	RPLPO_2	61.4	IMR90p8
72.0	D9	139.582151940671	RPLPO_2	61.4	IMR90p8
72.5	D9	143.09615432962	RPLPO_2	61.4	IMR90p8
73.0	D9	146.343187390173	RPLPO_2	61.4	IMR90p8
73.5	D9	150.194261831652	RPLPO_2	61.4	IMR90p8
74.0	D9	156.780789740824	RPLPO_2	61.4	IMR90p8
74.5	D9	169.825576458492	RPLPO_2	61.4	IMR90p8
75.0	D9	197.508563214309	RPLPO_2	61.4	IMR90p8
75.5	D9	250.068540697114	RPLPO_2	61.4	IMR90p8
76.0	D9	330.13751357673	RPLPO_2	61.4	IMR90p8
76.5	D9	430.867064249464	RPLPO_2	61.4	IMR90p8
77.0	D9	533.687270160458	RPLPO_2	61.4	IMR90p8
77.5	D9	609.559693012762	RPLPO_2	61.4	IMR90p8
78.0	D9	631.981983415283	RPLPO_2	61.4	IMR90p8
78.5	D9	590.142170629973	RPLPO_2	61.4	IMR90p8
79.0	D9	491.968410217108	RPLPO_2	61.4	IMR90p8
79.5	D9	362.792518048848	RPLPO_2	61.4	IMR90p8
80.0	D9	234.471558281186	RPLPO_2	61.4	IMR90p8
80.5	D9	130.39821650062	RPLPO_2	61.4	IMR90p8
81.0	D9	61.1603143483866	RPLPO_2	61.4	IMR90p8
81.5	D9	24.6492220588689	RPLPO_2	61.4	IMR90p8
82.0	D9	9.48963638164918	RPLPO_2	61.4	IMR90p8
82.5	D9	4.57880535310966	RPLPO_2	61.4	IMR90p8
83.0	D9	3.58386801213487	RPLPO_2	61.4	IMR90p8
83.5	D9	2.96585290811072	RPLPO_2	61.4	IMR90p8
84.0	D9	2.3543617259611	RPLPO_2	61.4	IMR90p8
84.5	D9	2.8687069203155	RPLPO_2	61.4	IMR90p8
85.0	D9	3.33251061990961	RPLPO_2	61.4	IMR90p8
85.5	D9	3.50987769914241	RPLPO_2	61.4	IMR90p8
86.0	D9	3.51248679783373	RPLPO_2	61.4	IMR90p8
86.5	D9	3.30133272770792	RPLPO_2	61.4	IMR90p8
87.0	D9	2.55114536323606	RPLPO_2	61.4	IMR90p8
87.5	D9	2.17432849306226	RPLPO_2	61.4	IMR90p8
88.0	D9	1.99374873164311	RPLPO_2	61.4	IMR90p8
88.5	D9	1.92044090984456	RPLPO_2	61.4	IMR90p8
89.0	D9	1.88550428710994	RPLPO_2	61.4	IMR90p8
89.5	D9	1.64362550651231	RPLPO_2	61.4	IMR90p8
90.0	D9	1.27929588465281	RPLPO_2	61.4	IMR90p8
90.5	D9	1.16872693787997	RPLPO_2	61.4	IMR90p8
91.0	D9	1.35882111926321	RPLPO_2	61.4	IMR90p8
91.5	D9	1.59401206554554	RPLPO_2	61.4	IMR90p8
92.0	D9	2.2161442847451	RPLPO_2	61.4	IMR90p8
92.5	D9	2.6243103922651	RPLPO_2	61.4	IMR90p8
93.0	D9	2.43304851060157	RPLPO_2	61.4	IMR90p8
93.5	D9	2.38820763456863	RPLPO_2	61.4	IMR90p8
94.0	D9	2.40120518592477	RPLPO_2	61.4	IMR90p8
94.5	D9	2.81863813839328	RPLPO_2	61.4	IMR90p8
95.0	D9	1.583711623189	RPLPO_2	61.4	IMR90p8
55.0	E9	21.52077136559	RPLPO_2	59.0	IMR90p8
55.5	E9	46.6283379587778	RPLPO_2	59.0	IMR90p8
56.0	E9	43.0415427311777	RPLPO_2	59.0	IMR90p8
56.5	E9	43.0415427311718	RPLPO_2	59.0	IMR90p8
57.0	E9	43.0415427312175	RPLPO_2	59.0	IMR90p8
57.5	E9	43.020033115512	RPLPO_2	59.0	IMR90p8
58.0	E9	43.2923582710134	RPLPO_2	59.0	IMR90p8
58.5	E9	42.4531995559119	RPLPO_2	59.0	IMR90p8
59.0	E9	42.6356412809348	RPLPO_2	59.0	IMR90p8
59.5	E9	42.9501457611161	RPLPO_2	59.0	IMR90p8
60.0	E9	42.8795172549146	RPLPO_2	59.0	IMR90p8
60.5	E9	43.7386232071769	RPLPO_2	59.0	IMR90p8
61.0	E9	45.8491905913661	RPLPO_2	59.0	IMR90p8
61.5	E9	45.858605308146	RPLPO_2	59.0	IMR90p8
62.0	E9	46.6010077742708	RPLPO_2	59.0	IMR90p8
62.5	E9	50.0429230052162	RPLPO_2	59.0	IMR90p8
63.0	E9	52.4643135854133	RPLPO_2	59.0	IMR90p8
63.5	E9	53.1552895555595	RPLPO_2	59.0	IMR90p8
64.0	E9	56.2144241834394	RPLPO_2	59.0	IMR90p8
64.5	E9	62.7417042061522	RPLPO_2	59.0	IMR90p8
65.0	E9	70.2391224268514	RPLPO_2	59.0	IMR90p8
65.5	E9	80.4566255673725	RPLPO_2	59.0	IMR90p8
66.0	E9	92.9967805028224	RPLPO_2	59.0	IMR90p8
66.5	E9	105.221479323477	RPLPO_2	59.0	IMR90p8
67.0	E9	112.93102486676	RPLPO_2	59.0	IMR90p8
67.5	E9	117.961627365314	RPLPO_2	59.0	IMR90p8
68.0	E9	121.640155604373	RPLPO_2	59.0	IMR90p8
68.5	E9	123.866027954788	RPLPO_2	59.0	IMR90p8
69.0	E9	126.015075594348	RPLPO_2	59.0	IMR90p8
69.5	E9	130.25604446142	RPLPO_2	59.0	IMR90p8
70.0	E9	133.436147567862	RPLPO_2	59.0	IMR90p8
70.5	E9	134.918901727683	RPLPO_2	59.0	IMR90p8
71.0	E9	137.651501698069	RPLPO_2	59.0	IMR90p8
71.5	E9	139.342350527954	RPLPO_2	59.0	IMR90p8
72.0	E9	139.834537011613	RPLPO_2	59.0	IMR90p8
72.5	E9	143.137838428648	RPLPO_2	59.0	IMR90p8
73.0	E9	147.692822160697	RPLPO_2	59.0	IMR90p8
73.5	E9	152.604958276967	RPLPO_2	59.0	IMR90p8
74.0	E9	160.893602627387	RPLPO_2	59.0	IMR90p8
74.5	E9	174.895001857027	RPLPO_2	59.0	IMR90p8
75.0	E9	202.617747112859	RPLPO_2	59.0	IMR90p8
75.5	E9	256.726275538273	RPLPO_2	59.0	IMR90p8
76.0	E9	337.851619033841	RPLPO_2	59.0	IMR90p8
76.5	E9	438.346842553453	RPLPO_2	59.0	IMR90p8
77.0	E9	542.82960766178	RPLPO_2	59.0	IMR90p8
77.5	E9	619.855025525818	RPLPO_2	59.0	IMR90p8
78.0	E9	639.975940110082	RPLPO_2	59.0	IMR90p8
78.5	E9	595.680081884704	RPLPO_2	59.0	IMR90p8
79.0	E9	496.502314860441	RPLPO_2	59.0	IMR90p8
79.5	E9	364.934196516221	RPLPO_2	59.0	IMR90p8
80.0	E9	234.861013971033	RPLPO_2	59.0	IMR90p8
80.5	E9	131.611645766516	RPLPO_2	59.0	IMR90p8
81.0	E9	62.8373669924433	RPLPO_2	59.0	IMR90p8
81.5	E9	25.3907922630622	RPLPO_2	59.0	IMR90p8
82.0	E9	10.501192201561	RPLPO_2	59.0	IMR90p8
82.5	E9	5.91658435333994	RPLPO_2	59.0	IMR90p8
83.0	E9	3.79684095690487	RPLPO_2	59.0	IMR90p8
83.5	E9	2.779549287414	RPLPO_2	59.0	IMR90p8
84.0	E9	2.69836502613003	RPLPO_2	59.0	IMR90p8
84.5	E9	2.13325532950535	RPLPO_2	59.0	IMR90p8
85.0	E9	1.38505346016149	RPLPO_2	59.0	IMR90p8
85.5	E9	1.4411850889947	RPLPO_2	59.0	IMR90p8
86.0	E9	1.75338438371961	RPLPO_2	59.0	IMR90p8
86.5	E9	1.61936049218963	RPLPO_2	59.0	IMR90p8
87.0	E9	1.88039645443934	RPLPO_2	59.0	IMR90p8
87.5	E9	2.36570856107596	RPLPO_2	59.0	IMR90p8
88.0	E9	2.34349563633469	RPLPO_2	59.0	IMR90p8
88.5	E9	1.91782119708569	RPLPO_2	59.0	IMR90p8
89.0	E9	1.67770764875468	RPLPO_2	59.0	IMR90p8
89.5	E9	1.87656011938566	RPLPO_2	59.0	IMR90p8
90.0	E9	2.2514213621194	RPLPO_2	59.0	IMR90p8
90.5	E9	2.61522142972433	RPLPO_2	59.0	IMR90p8
91.0	E9	3.05445493800619	RPLPO_2	59.0	IMR90p8
91.5	E9	3.8107469948709	RPLPO_2	59.0	IMR90p8
92.0	E9	3.66920279946248	RPLPO_2	59.0	IMR90p8
92.5	E9	2.91256387788286	RPLPO_2	59.0	IMR90p8
93.0	E9	2.79881574775607	RPLPO_2	59.0	IMR90p8
93.5	E9	2.05393367687088	RPLPO_2	59.0	IMR90p8
94.0	E9	1.23296993896707	RPLPO_2	59.0	IMR90p8
94.5	E9	-0.315688956315114	RPLPO_2	59.0	IMR90p8
95.0	E9	-0.897891850585836	RPLPO_2	59.0	IMR90p8
55.0	F9	18.208590583417	RPLPO_2	57.0	IMR90p8
55.5	F9	39.4519462640707	RPLPO_2	57.0	IMR90p8
56.0	F9	36.4171811668344	RPLPO_2	57.0	IMR90p8
56.5	F9	36.4171811668284	RPLPO_2	57.0	IMR90p8
57.0	F9	36.4171811668765	RPLPO_2	57.0	IMR90p8
57.5	F9	36.3699151889836	RPLPO_2	57.0	IMR90p8
58.0	F9	36.6158728722505	RPLPO_2	57.0	IMR90p8
58.5	F9	37.4905519970492	RPLPO_2	57.0	IMR90p8
59.0	F9	38.4222311027047	RPLPO_2	57.0	IMR90p8
59.5	F9	38.5663520372709	RPLPO_2	57.0	IMR90p8
60.0	F9	37.6874026515924	RPLPO_2	57.0	IMR90p8
60.5	F9	36.9224658412941	RPLPO_2	57.0	IMR90p8
61.0	F9	35.9739607105781	RPLPO_2	57.0	IMR90p8
61.5	F9	35.0705712132592	RPLPO_2	57.0	IMR90p8
62.0	F9	34.4667449934591	RPLPO_2	57.0	IMR90p8
62.5	F9	34.4474491875393	RPLPO_2	57.0	IMR90p8
63.0	F9	35.7103072649218	RPLPO_2	57.0	IMR90p8
63.5	F9	38.5940148993899	RPLPO_2	57.0	IMR90p8
64.0	F9	43.4540130173085	RPLPO_2	57.0	IMR90p8
64.5	F9	50.5714193484777	RPLPO_2	57.0	IMR90p8
65.0	F9	60.1596826369538	RPLPO_2	57.0	IMR90p8
65.5	F9	70.5529651680763	RPLPO_2	57.0	IMR90p8
66.0	F9	80.6409304866671	RPLPO_2	57.0	IMR90p8
66.5	F9	90.2743480607231	RPLPO_2	57.0	IMR90p8
67.0	F9	98.4644279032706	RPLPO_2	57.0	IMR90p8
67.5	F9	104.040171534481	RPLPO_2	57.0	IMR90p8
68.0	F9	107.986984705871	RPLPO_2	57.0	IMR90p8
68.5	F9	111.359269214396	RPLPO_2	57.0	IMR90p8
69.0	F9	113.880986718244	RPLPO_2	57.0	IMR90p8
69.5	F9	116.402402068995	RPLPO_2	57.0	IMR90p8
70.0	F9	119.814016626286	RPLPO_2	57.0	IMR90p8
70.5	F9	123.795860259739	RPLPO_2	57.0	IMR90p8
71.0	F9	127.723388532314	RPLPO_2	57.0	IMR90p8
71.5	F9	131.450903003218	RPLPO_2	57.0	IMR90p8
72.0	F9	134.838094898433	RPLPO_2	57.0	IMR90p8
72.5	F9	137.806026465917	RPLPO_2	57.0	IMR90p8
73.0	F9	140.625812599706	RPLPO_2	57.0	IMR90p8
73.5	F9	144.027660272908	RPLPO_2	57.0	IMR90p8
74.0	F9	149.297914202488	RPLPO_2	57.0	IMR90p8
74.5	F9	160.165068245776	RPLPO_2	57.0	IMR90p8
75.0	F9	184.845273568367	RPLPO_2	57.0	IMR90p8
75.5	F9	232.340309217989	RPLPO_2	57.0	IMR90p8
76.0	F9	305.722147077194	RPLPO_2	57.0	IMR90p8
76.5	F9	399.32467826546	RPLPO_2	57.0	IMR90p8
77.0	F9	495.799412580949	RPLPO_2	57.0	IMR90p8
77.5	F9	567.304685739756	RPLPO_2	57.0	IMR90p8
78.0	F9	588.781619520377	RPLPO_2	57.0	IMR90p8
78.5	F9	550.301419282865	RPLPO_2	57.0	IMR90p8
79.0	F9	459.038940572631	RPLPO_2	57.0	IMR90p8
79.5	F9	338.230560498145	RPLPO_2	57.0	IMR90p8
80.0	F9	218.963402986303	RPLPO_2	57.0	IMR90p8
80.5	F9	122.761291541744	RPLPO_2	57.0	IMR90p8
81.0	F9	58.1890890631735	RPLPO_2	57.0	IMR90p8
81.5	F9	23.8245753835331	RPLPO_2	57.0	IMR90p8
82.0	F9	9.9598252641502	RPLPO_2	57.0	IMR90p8
82.5	F9	4.91132699090491	RPLPO_2	57.0	IMR90p8
83.0	F9	3.60533964717092	RPLPO_2	57.0	IMR90p8
83.5	F9	3.61485401737065	RPLPO_2	57.0	IMR90p8
84.0	F9	3.13699211301764	RPLPO_2	57.0	IMR90p8
84.5	F9	3.00132586926793	RPLPO_2	57.0	IMR90p8
85.0	F9	3.13714749746146	RPLPO_2	57.0	IMR90p8
85.5	F9	2.54260843953983	RPLPO_2	57.0	IMR90p8
86.0	F9	1.87771150781839	RPLPO_2	57.0	IMR90p8
86.5	F9	2.19404483427513	RPLPO_2	57.0	IMR90p8
87.0	F9	1.74037080909198	RPLPO_2	57.0	IMR90p8
87.5	F9	1.14169795387835	RPLPO_2	57.0	IMR90p8
88.0	F9	1.36916795856638	RPLPO_2	57.0	IMR90p8
88.5	F9	1.73629476566634	RPLPO_2	57.0	IMR90p8
89.0	F9	1.51865586840063	RPLPO_2	57.0	IMR90p8
89.5	F9	1.99628678075425	RPLPO_2	57.0	IMR90p8
90.0	F9	2.77033899612127	RPLPO_2	57.0	IMR90p8
90.5	F9	2.92702244550907	RPLPO_2	57.0	IMR90p8
91.0	F9	3.04740398170435	RPLPO_2	57.0	IMR90p8
91.5	F9	2.96834508185827	RPLPO_2	57.0	IMR90p8
92.0	F9	2.7977796944856	RPLPO_2	57.0	IMR90p8
92.5	F9	2.64399136405814	RPLPO_2	57.0	IMR90p8
93.0	F9	2.32920401149329	RPLPO_2	57.0	IMR90p8
93.5	F9	1.85846946140794	RPLPO_2	57.0	IMR90p8
94.0	F9	1.95447642481952	RPLPO_2	57.0	IMR90p8
94.5	F9	1.86938925256629	RPLPO_2	57.0	IMR90p8
95.0	F9	0.718881667617211	RPLPO_2	57.0	IMR90p8
55.0	G9	17.7090736819016	RPLPO_2	55.7	IMR90p8
55.5	G9	38.3696596441218	RPLPO_2	55.7	IMR90p8
56.0	G9	35.4181473638056	RPLPO_2	55.7	IMR90p8
56.5	G9	35.418147363812	RPLPO_2	55.7	IMR90p8
57.0	G9	35.418147363758	RPLPO_2	55.7	IMR90p8
57.5	G9	35.2488049641341	RPLPO_2	55.7	IMR90p8
58.0	G9	36.3448201514287	RPLPO_2	55.7	IMR90p8
58.5	G9	37.9351118783114	RPLPO_2	55.7	IMR90p8
59.0	G9	39.9854433203117	RPLPO_2	55.7	IMR90p8
59.5	G9	40.7753980782446	RPLPO_2	55.7	IMR90p8
60.0	G9	42.798421019988	RPLPO_2	55.7	IMR90p8
60.5	G9	43.0827825691297	RPLPO_2	55.7	IMR90p8
61.0	G9	40.5597689517434	RPLPO_2	55.7	IMR90p8
61.5	G9	38.3511810449517	RPLPO_2	55.7	IMR90p8
62.0	G9	35.1735266757438	RPLPO_2	55.7	IMR90p8
62.5	G9	31.447316315883	RPLPO_2	55.7	IMR90p8
63.0	G9	30.6894754830807	RPLPO_2	55.7	IMR90p8
63.5	G9	31.6594415786302	RPLPO_2	55.7	IMR90p8
64.0	G9	33.2590766206886	RPLPO_2	55.7	IMR90p8
64.5	G9	39.3010594437177	RPLPO_2	55.7	IMR90p8
65.0	G9	49.4697518403241	RPLPO_2	55.7	IMR90p8
65.5	G9	60.0064916199105	RPLPO_2	55.7	IMR90p8
66.0	G9	72.4369664764018	RPLPO_2	55.7	IMR90p8
66.5	G9	86.4725987478623	RPLPO_2	55.7	IMR90p8
67.0	G9	96.0556063251089	RPLPO_2	55.7	IMR90p8
67.5	G9	101.647243166086	RPLPO_2	55.7	IMR90p8
68.0	G9	107.022344072461	RPLPO_2	55.7	IMR90p8
68.5	G9	109.731111245132	RPLPO_2	55.7	IMR90p8
69.0	G9	109.36915320984	RPLPO_2	55.7	IMR90p8
69.5	G9	110.564664822938	RPLPO_2	55.7	IMR90p8
70.0	G9	112.079009871321	RPLPO_2	55.7	IMR90p8
70.5	G9	111.859224949888	RPLPO_2	55.7	IMR90p8
71.0	G9	111.707173391061	RPLPO_2	55.7	IMR90p8
71.5	G9	113.36296961991	RPLPO_2	55.7	IMR90p8
72.0	G9	116.174621476853	RPLPO_2	55.7	IMR90p8
72.5	G9	120.465672694238	RPLPO_2	55.7	IMR90p8
73.0	G9	125.730223166335	RPLPO_2	55.7	IMR90p8
73.5	G9	132.455246958521	RPLPO_2	55.7	IMR90p8
74.0	G9	140.269583082669	RPLPO_2	55.7	IMR90p8
74.5	G9	152.472943031431	RPLPO_2	55.7	IMR90p8
75.0	G9	176.418807354386	RPLPO_2	55.7	IMR90p8
75.5	G9	222.550608712746	RPLPO_2	55.7	IMR90p8
76.0	G9	293.764899020014	RPLPO_2	55.7	IMR90p8
76.5	G9	382.381106749503	RPLPO_2	55.7	IMR90p8
77.0	G9	471.548380587805	RPLPO_2	55.7	IMR90p8
77.5	G9	537.311245708072	RPLPO_2	55.7	IMR90p8
78.0	G9	554.649361658945	RPLPO_2	55.7	IMR90p8
78.5	G9	513.687142988636	RPLPO_2	55.7	IMR90p8
79.0	G9	424.749197063839	RPLPO_2	55.7	IMR90p8
79.5	G9	310.942384193739	RPLPO_2	55.7	IMR90p8
80.0	G9	199.011842338501	RPLPO_2	55.7	IMR90p8
80.5	G9	109.43860943561	RPLPO_2	55.7	IMR90p8
81.0	G9	51.2199147313341	RPLPO_2	55.7	IMR90p8
81.5	G9	21.2870393943863	RPLPO_2	55.7	IMR90p8
82.0	G9	9.23228223368454	RPLPO_2	55.7	IMR90p8
82.5	G9	5.4022522416974	RPLPO_2	55.7	IMR90p8
83.0	G9	4.6980842223698	RPLPO_2	55.7	IMR90p8
83.5	G9	4.22473792057559	RPLPO_2	55.7	IMR90p8
84.0	G9	3.53038862613937	RPLPO_2	55.7	IMR90p8
84.5	G9	2.8658176104671	RPLPO_2	55.7	IMR90p8
85.0	G9	2.27797802133779	RPLPO_2	55.7	IMR90p8
85.5	G9	1.87422583636055	RPLPO_2	55.7	IMR90p8
86.0	G9	1.99811819533699	RPLPO_2	55.7	IMR90p8
86.5	G9	2.48233223647418	RPLPO_2	55.7	IMR90p8
87.0	G9	3.18573925193994	RPLPO_2	55.7	IMR90p8
87.5	G9	3.62746297967311	RPLPO_2	55.7	IMR90p8
88.0	G9	3.6608354838782	RPLPO_2	55.7	IMR90p8
88.5	G9	3.17199877336691	RPLPO_2	55.7	IMR90p8
89.0	G9	2.24462914088201	RPLPO_2	55.7	IMR90p8
89.5	G9	1.57473982365724	RPLPO_2	55.7	IMR90p8
90.0	G9	1.16638901802577	RPLPO_2	55.7	IMR90p8
90.5	G9	1.30827075426879	RPLPO_2	55.7	IMR90p8
91.0	G9	1.474873018675	RPLPO_2	55.7	IMR90p8
91.5	G9	1.87766340469381	RPLPO_2	55.7	IMR90p8
92.0	G9	2.29519652111242	RPLPO_2	55.7	IMR90p8
92.5	G9	2.58781451303457	RPLPO_2	55.7	IMR90p8
93.0	G9	2.68503781905889	RPLPO_2	55.7	IMR90p8
93.5	G9	2.70164232434519	RPLPO_2	55.7	IMR90p8
94.0	G9	2.91374572036921	RPLPO_2	55.7	IMR90p8
94.5	G9	2.69851584898515	RPLPO_2	55.7	IMR90p8
95.0	G9	1.08678478766524	RPLPO_2	55.7	IMR90p8
55.0	H9	18.8140366367595	RPLPO_2	55.0	IMR90p8
55.5	H9	40.7637460463128	RPLPO_2	55.0	IMR90p8
56.0	H9	37.6280732735204	RPLPO_2	55.0	IMR90p8
56.5	H9	37.6280732735123	RPLPO_2	55.0	IMR90p8
57.0	H9	37.6280732735635	RPLPO_2	55.0	IMR90p8
57.5	H9	37.5760716843051	RPLPO_2	55.0	IMR90p8
58.0	H9	37.8033828243374	RPLPO_2	55.0	IMR90p8
58.5	H9	39.064844034515	RPLPO_2	55.0	IMR90p8
59.0	H9	40.3556689723259	RPLPO_2	55.0	IMR90p8
59.5	H9	40.8199146664655	RPLPO_2	55.0	IMR90p8
60.0	H9	41.057141937413	RPLPO_2	55.0	IMR90p8
60.5	H9	42.024497638005	RPLPO_2	55.0	IMR90p8
61.0	H9	42.1363852925964	RPLPO_2	55.0	IMR90p8
61.5	H9	40.8713925454106	RPLPO_2	55.0	IMR90p8
62.0	H9	39.763549055379	RPLPO_2	55.0	IMR90p8
62.5	H9	37.3238778905466	RPLPO_2	55.0	IMR90p8
63.0	H9	33.5455795698605	RPLPO_2	55.0	IMR90p8
63.5	H9	30.5928103575925	RPLPO_2	55.0	IMR90p8
64.0	H9	29.7796013579243	RPLPO_2	55.0	IMR90p8
64.5	H9	32.1093997489061	RPLPO_2	55.0	IMR90p8
65.0	H9	38.8332284027634	RPLPO_2	55.0	IMR90p8
65.5	H9	49.353368094868	RPLPO_2	55.0	IMR90p8
66.0	H9	62.9077102225107	RPLPO_2	55.0	IMR90p8
66.5	H9	77.2122727625151	RPLPO_2	55.0	IMR90p8
67.0	H9	89.1825924004306	RPLPO_2	55.0	IMR90p8
67.5	H9	98.5610613441407	RPLPO_2	55.0	IMR90p8
68.0	H9	105.062050174356	RPLPO_2	55.0	IMR90p8
68.5	H9	107.855560234681	RPLPO_2	55.0	IMR90p8
69.0	H9	109.0266684839	RPLPO_2	55.0	IMR90p8
69.5	H9	110.172239751194	RPLPO_2	55.0	IMR90p8
70.0	H9	110.431045119286	RPLPO_2	55.0	IMR90p8
70.5	H9	110.56665423679	RPLPO_2	55.0	IMR90p8
71.0	H9	111.321351568869	RPLPO_2	55.0	IMR90p8
71.5	H9	111.805536358834	RPLPO_2	55.0	IMR90p8
72.0	H9	113.382586191113	RPLPO_2	55.0	IMR90p8
72.5	H9	116.921754339099	RPLPO_2	55.0	IMR90p8
73.0	H9	121.247875877877	RPLPO_2	55.0	IMR90p8
73.5	H9	127.378508512298	RPLPO_2	55.0	IMR90p8
74.0	H9	136.495877850968	RPLPO_2	55.0	IMR90p8
74.5	H9	149.2310374787	RPLPO_2	55.0	IMR90p8
75.0	H9	173.335443806459	RPLPO_2	55.0	IMR90p8
75.5	H9	218.912924314672	RPLPO_2	55.0	IMR90p8
76.0	H9	286.915190797151	RPLPO_2	55.0	IMR90p8
76.5	H9	371.1924351434	RPLPO_2	55.0	IMR90p8
77.0	H9	457.142555465239	RPLPO_2	55.0	IMR90p8
77.5	H9	519.396406623371	RPLPO_2	55.0	IMR90p8
78.0	H9	533.966163180371	RPLPO_2	55.0	IMR90p8
78.5	H9	493.666717603962	RPLPO_2	55.0	IMR90p8
79.0	H9	407.446381642073	RPLPO_2	55.0	IMR90p8
79.5	H9	296.900893083047	RPLPO_2	55.0	IMR90p8
80.0	H9	188.667460760685	RPLPO_2	55.0	IMR90p8
80.5	H9	103.49402855027	RPLPO_2	55.0	IMR90p8
81.0	H9	48.5705758109983	RPLPO_2	55.0	IMR90p8
81.5	H9	19.642384614883	RPLPO_2	55.0	IMR90p8
82.0	H9	7.91342829921143	RPLPO_2	55.0	IMR90p8
82.5	H9	5.02614748447002	RPLPO_2	55.0	IMR90p8
83.0	H9	4.38028150728462	RPLPO_2	55.0	IMR90p8
83.5	H9	3.50232403878812	RPLPO_2	55.0	IMR90p8
84.0	H9	3.21285563344981	RPLPO_2	55.0	IMR90p8
84.5	H9	3.26339314569435	RPLPO_2	55.0	IMR90p8
85.0	H9	3.13481316524849	RPLPO_2	55.0	IMR90p8
85.5	H9	3.16188385913654	RPLPO_2	55.0	IMR90p8
86.0	H9	3.46448579355001	RPLPO_2	55.0	IMR90p8
86.5	H9	3.80164000122272	RPLPO_2	55.0	IMR90p8
87.0	H9	4.21934266250599	RPLPO_2	55.0	IMR90p8
87.5	H9	3.82436742752202	RPLPO_2	55.0	IMR90p8
88.0	H9	3.19473235861409	RPLPO_2	55.0	IMR90p8
88.5	H9	3.14946990921254	RPLPO_2	55.0	IMR90p8
89.0	H9	3.06381756182259	RPLPO_2	55.0	IMR90p8
89.5	H9	2.41332913038019	RPLPO_2	55.0	IMR90p8
90.0	H9	2.50301776700053	RPLPO_2	55.0	IMR90p8
90.5	H9	2.86089296765385	RPLPO_2	55.0	IMR90p8
91.0	H9	2.4886772828242	RPLPO_2	55.0	IMR90p8
91.5	H9	2.30590921214343	RPLPO_2	55.0	IMR90p8
92.0	H9	3.07603915301911	RPLPO_2	55.0	IMR90p8
92.5	H9	3.46291434930095	RPLPO_2	55.0	IMR90p8
93.0	H9	3.38741673506053	RPLPO_2	55.0	IMR90p8
93.5	H9	3.43511142414167	RPLPO_2	55.0	IMR90p8
94.0	H9	3.34326967354536	RPLPO_2	55.0	IMR90p8
94.5	H9	2.64321708513808	RPLPO_2	55.0	IMR90p8
95.0	H9	0.775847971935036	RPLPO_2	55.0	IMR90p8
