# Supplementary material for: Primer PICKR: literature-mined scoring platform for robust RT–qPCR primers
Source: Nat Commun. 2026 May 28;17:6938. doi: 10.1038/s41467-026-73648-2 (PMC13388996; doi:10.1038/s41467-026-73648-2)
Supplement: Supplementary file 11 — Source Data [file 41467_2026_73648_MOESM11_ESM.zip › Suppl_Fig_S13/melting_curve_data_HPRT1_2.csv]

Temperature	Well	Derivative	Target	melt temp	Replicate
55.0	A3	2.3019542531664	HPRT1_2	65.0	IMR90p11
55.5	A3	4.98756754852707	HPRT1_2	65.0	IMR90p11
56.0	A3	4.6039085063336	HPRT1_2	65.0	IMR90p11
56.5	A3	4.60390850632916	HPRT1_2	65.0	IMR90p11
57.0	A3	4.6039085063627	HPRT1_2	65.0	IMR90p11
57.5	A3	4.36537246889054	HPRT1_2	65.0	IMR90p11
58.0	A3	5.64361468935454	HPRT1_2	65.0	IMR90p11
58.5	A3	9.76168788917687	HPRT1_2	65.0	IMR90p11
59.0	A3	14.0540716915223	HPRT1_2	65.0	IMR90p11
59.5	A3	17.2564940688166	HPRT1_2	65.0	IMR90p11
60.0	A3	20.1426921563265	HPRT1_2	65.0	IMR90p11
60.5	A3	23.3836493888033	HPRT1_2	65.0	IMR90p11
61.0	A3	26.2114348435143	HPRT1_2	65.0	IMR90p11
61.5	A3	28.6262655978413	HPRT1_2	65.0	IMR90p11
62.0	A3	31.6301246544987	HPRT1_2	65.0	IMR90p11
62.5	A3	34.9235733291791	HPRT1_2	65.0	IMR90p11
63.0	A3	37.9444256182505	HPRT1_2	65.0	IMR90p11
63.5	A3	40.6341808288523	HPRT1_2	65.0	IMR90p11
64.0	A3	44.3131468445624	HPRT1_2	65.0	IMR90p11
64.5	A3	49.3759072517349	HPRT1_2	65.0	IMR90p11
65.0	A3	54.9491396535867	HPRT1_2	65.0	IMR90p11
65.5	A3	62.1693431263997	HPRT1_2	65.0	IMR90p11
66.0	A3	71.3668421363832	HPRT1_2	65.0	IMR90p11
66.5	A3	79.9146448798871	HPRT1_2	65.0	IMR90p11
67.0	A3	86.1543266632568	HPRT1_2	65.0	IMR90p11
67.5	A3	90.9619733008984	HPRT1_2	65.0	IMR90p11
68.0	A3	93.6043353706178	HPRT1_2	65.0	IMR90p11
68.5	A3	93.4422751433686	HPRT1_2	65.0	IMR90p11
69.0	A3	92.674735051541	HPRT1_2	65.0	IMR90p11
69.5	A3	91.9422078800185	HPRT1_2	65.0	IMR90p11
70.0	A3	91.1445291571536	HPRT1_2	65.0	IMR90p11
70.5	A3	90.8243827215505	HPRT1_2	65.0	IMR90p11
71.0	A3	91.2698080057568	HPRT1_2	65.0	IMR90p11
71.5	A3	91.489650667991	HPRT1_2	65.0	IMR90p11
72.0	A3	92.2200566101864	HPRT1_2	65.0	IMR90p11
72.5	A3	94.6803888300525	HPRT1_2	65.0	IMR90p11
73.0	A3	108.503077276712	HPRT1_2	65.0	IMR90p11
73.5	A3	153.759955375442	HPRT1_2	65.0	IMR90p11
74.0	A3	232.481815773898	HPRT1_2	65.0	IMR90p11
74.5	A3	323.712562332258	HPRT1_2	65.0	IMR90p11
75.0	A3	409.755604390894	HPRT1_2	65.0	IMR90p11
75.5	A3	468.650252219568	HPRT1_2	65.0	IMR90p11
76.0	A3	461.250110143537	HPRT1_2	65.0	IMR90p11
76.5	A3	382.985991642241	HPRT1_2	65.0	IMR90p11
77.0	A3	275.351245819835	HPRT1_2	65.0	IMR90p11
77.5	A3	169.569913531878	HPRT1_2	65.0	IMR90p11
78.0	A3	79.6415264858186	HPRT1_2	65.0	IMR90p11
78.5	A3	24.3461399802852	HPRT1_2	65.0	IMR90p11
79.0	A3	6.50114278648448	HPRT1_2	65.0	IMR90p11
79.5	A3	5.30008926397267	HPRT1_2	65.0	IMR90p11
80.0	A3	5.91787335140475	HPRT1_2	65.0	IMR90p11
80.5	A3	5.93701510356038	HPRT1_2	65.0	IMR90p11
81.0	A3	6.12078472477162	HPRT1_2	65.0	IMR90p11
81.5	A3	6.25855330708475	HPRT1_2	65.0	IMR90p11
82.0	A3	5.91016916254972	HPRT1_2	65.0	IMR90p11
82.5	A3	5.17820140655584	HPRT1_2	65.0	IMR90p11
83.0	A3	4.58247286339451	HPRT1_2	65.0	IMR90p11
83.5	A3	4.08146271053346	HPRT1_2	65.0	IMR90p11
84.0	A3	3.39364398767015	HPRT1_2	65.0	IMR90p11
84.5	A3	2.74950887855425	HPRT1_2	65.0	IMR90p11
85.0	A3	2.59787301325491	HPRT1_2	65.0	IMR90p11
85.5	A3	2.56475577408202	HPRT1_2	65.0	IMR90p11
86.0	A3	2.19721139934342	HPRT1_2	65.0	IMR90p11
86.5	A3	2.30480782028735	HPRT1_2	65.0	IMR90p11
87.0	A3	2.89252537472072	HPRT1_2	65.0	IMR90p11
87.5	A3	2.79456418861622	HPRT1_2	65.0	IMR90p11
88.0	A3	2.64339916339213	HPRT1_2	65.0	IMR90p11
88.5	A3	3.04590530865283	HPRT1_2	65.0	IMR90p11
89.0	A3	2.82068210084822	HPRT1_2	65.0	IMR90p11
89.5	A3	2.00671276325915	HPRT1_2	65.0	IMR90p11
90.0	A3	1.76692319572686	HPRT1_2	65.0	IMR90p11
90.5	A3	1.92834380748673	HPRT1_2	65.0	IMR90p11
91.0	A3	1.47164828660556	HPRT1_2	65.0	IMR90p11
91.5	A3	1.06515735680699	HPRT1_2	65.0	IMR90p11
92.0	A3	1.63475413166589	HPRT1_2	65.0	IMR90p11
92.5	A3	2.41349710982354	HPRT1_2	65.0	IMR90p11
93.0	A3	2.16760874673525	HPRT1_2	65.0	IMR90p11
93.5	A3	2.73449051170303	HPRT1_2	65.0	IMR90p11
94.0	A3	3.58962687669725	HPRT1_2	65.0	IMR90p11
94.5	A3	4.93321124476313	HPRT1_2	65.0	IMR90p11
95.0	A3	2.81131037080957	HPRT1_2	65.0	IMR90p11
55.0	B3	1.94741353139341	HPRT1_2	64.5	IMR90p11
55.5	B3	4.21939598468691	HPRT1_2	64.5	IMR90p11
56.0	B3	3.89482706278795	HPRT1_2	64.5	IMR90p11
56.5	B3	3.89482706278011	HPRT1_2	64.5	IMR90p11
57.0	B3	3.89482706283945	HPRT1_2	64.5	IMR90p11
57.5	B3	3.61518665975109	HPRT1_2	64.5	IMR90p11
58.0	B3	5.26520440953414	HPRT1_2	64.5	IMR90p11
58.5	B3	9.04080963834122	HPRT1_2	64.5	IMR90p11
59.0	B3	12.9738309362466	HPRT1_2	64.5	IMR90p11
59.5	B3	16.6507136864726	HPRT1_2	64.5	IMR90p11
60.0	B3	20.0787594994845	HPRT1_2	64.5	IMR90p11
60.5	B3	23.8606793584187	HPRT1_2	64.5	IMR90p11
61.0	B3	27.5313864786091	HPRT1_2	64.5	IMR90p11
61.5	B3	30.942951915666	HPRT1_2	64.5	IMR90p11
62.0	B3	34.3682783107578	HPRT1_2	64.5	IMR90p11
62.5	B3	37.211809389448	HPRT1_2	64.5	IMR90p11
63.0	B3	39.0353576168285	HPRT1_2	64.5	IMR90p11
63.5	B3	40.9623198302337	HPRT1_2	64.5	IMR90p11
64.0	B3	43.9775899269598	HPRT1_2	64.5	IMR90p11
64.5	B3	48.4271554203475	HPRT1_2	64.5	IMR90p11
65.0	B3	54.8642535466514	HPRT1_2	64.5	IMR90p11
65.5	B3	62.919160904825	HPRT1_2	64.5	IMR90p11
66.0	B3	71.8674082235115	HPRT1_2	64.5	IMR90p11
66.5	B3	79.9162852987153	HPRT1_2	64.5	IMR90p11
67.0	B3	85.8616917614299	HPRT1_2	64.5	IMR90p11
67.5	B3	89.9205133475667	HPRT1_2	64.5	IMR90p11
68.0	B3	92.5418777675595	HPRT1_2	64.5	IMR90p11
68.5	B3	93.7833357169997	HPRT1_2	64.5	IMR90p11
69.0	B3	94.2413817874658	HPRT1_2	64.5	IMR90p11
69.5	B3	94.684922945092	HPRT1_2	64.5	IMR90p11
70.0	B3	95.0801704092121	HPRT1_2	64.5	IMR90p11
70.5	B3	94.8168541874668	HPRT1_2	64.5	IMR90p11
71.0	B3	94.3713835915845	HPRT1_2	64.5	IMR90p11
71.5	B3	94.0793387435174	HPRT1_2	64.5	IMR90p11
72.0	B3	94.2761855456282	HPRT1_2	64.5	IMR90p11
72.5	B3	96.4761439186186	HPRT1_2	64.5	IMR90p11
73.0	B3	114.183235141914	HPRT1_2	64.5	IMR90p11
73.5	B3	166.521875599884	HPRT1_2	64.5	IMR90p11
74.0	B3	251.219398369225	HPRT1_2	64.5	IMR90p11
74.5	B3	346.166829860991	HPRT1_2	64.5	IMR90p11
75.0	B3	434.200610154664	HPRT1_2	64.5	IMR90p11
75.5	B3	488.477555033327	HPRT1_2	64.5	IMR90p11
76.0	B3	470.108422335751	HPRT1_2	64.5	IMR90p11
76.5	B3	383.216387474399	HPRT1_2	64.5	IMR90p11
77.0	B3	271.461550463583	HPRT1_2	64.5	IMR90p11
77.5	B3	163.260453616481	HPRT1_2	64.5	IMR90p11
78.0	B3	73.7701178359605	HPRT1_2	64.5	IMR90p11
78.5	B3	22.643098354003	HPRT1_2	64.5	IMR90p11
79.0	B3	7.52039536655985	HPRT1_2	64.5	IMR90p11
79.5	B3	6.26674325451728	HPRT1_2	64.5	IMR90p11
80.0	B3	6.54736362910842	HPRT1_2	64.5	IMR90p11
80.5	B3	6.7262729066623	HPRT1_2	64.5	IMR90p11
81.0	B3	6.01883807415373	HPRT1_2	64.5	IMR90p11
81.5	B3	5.05254871001148	HPRT1_2	64.5	IMR90p11
82.0	B3	4.67804597687467	HPRT1_2	64.5	IMR90p11
82.5	B3	4.26838953569199	HPRT1_2	64.5	IMR90p11
83.0	B3	3.85481261330983	HPRT1_2	64.5	IMR90p11
83.5	B3	4.00999381485093	HPRT1_2	64.5	IMR90p11
84.0	B3	4.5119205813964	HPRT1_2	64.5	IMR90p11
84.5	B3	4.65877245082993	HPRT1_2	64.5	IMR90p11
85.0	B3	4.20626738075242	HPRT1_2	64.5	IMR90p11
85.5	B3	3.51677593388439	HPRT1_2	64.5	IMR90p11
86.0	B3	2.82200351205415	HPRT1_2	64.5	IMR90p11
86.5	B3	2.35186846715465	HPRT1_2	64.5	IMR90p11
87.0	B3	2.13372551102884	HPRT1_2	64.5	IMR90p11
87.5	B3	2.03801987427022	HPRT1_2	64.5	IMR90p11
88.0	B3	2.35454093648411	HPRT1_2	64.5	IMR90p11
88.5	B3	2.61638443817009	HPRT1_2	64.5	IMR90p11
89.0	B3	2.72256272687696	HPRT1_2	64.5	IMR90p11
89.5	B3	2.73301599309957	HPRT1_2	64.5	IMR90p11
90.0	B3	2.47666201490961	HPRT1_2	64.5	IMR90p11
90.5	B3	2.10929608139992	HPRT1_2	64.5	IMR90p11
91.0	B3	2.10449689785418	HPRT1_2	64.5	IMR90p11
91.5	B3	2.01295433268166	HPRT1_2	64.5	IMR90p11
92.0	B3	1.74387927555927	HPRT1_2	64.5	IMR90p11
92.5	B3	2.23206812959938	HPRT1_2	64.5	IMR90p11
93.0	B3	2.94250346216592	HPRT1_2	64.5	IMR90p11
93.5	B3	2.28036187975403	HPRT1_2	64.5	IMR90p11
94.0	B3	2.27568784709166	HPRT1_2	64.5	IMR90p11
94.5	B3	0.63448465456014	HPRT1_2	64.5	IMR90p11
95.0	B3	-0.933866385162844	HPRT1_2	64.5	IMR90p11
55.0	C3	0.998424930434567	HPRT1_2	63.3	IMR90p11
55.5	C3	2.16325401594156	HPRT1_2	63.3	IMR90p11
56.0	C3	1.99684986086822	HPRT1_2	63.3	IMR90p11
56.5	C3	1.99684986087186	HPRT1_2	63.3	IMR90p11
57.0	C3	1.99684986084799	HPRT1_2	63.3	IMR90p11
57.5	C3	1.78686575283996	HPRT1_2	63.3	IMR90p11
58.0	C3	2.88943532100393	HPRT1_2	63.3	IMR90p11
58.5	C3	6.62403168467745	HPRT1_2	63.3	IMR90p11
59.0	C3	10.8828404042843	HPRT1_2	63.3	IMR90p11
59.5	C3	13.9904418324503	HPRT1_2	63.3	IMR90p11
60.0	C3	17.8389144992869	HPRT1_2	63.3	IMR90p11
60.5	C3	23.2459944378766	HPRT1_2	63.3	IMR90p11
61.0	C3	27.3738647236501	HPRT1_2	63.3	IMR90p11
61.5	C3	30.0388592954752	HPRT1_2	63.3	IMR90p11
62.0	C3	33.7303058824152	HPRT1_2	63.3	IMR90p11
62.5	C3	37.0895525765055	HPRT1_2	63.3	IMR90p11
63.0	C3	38.7708874676267	HPRT1_2	63.3	IMR90p11
63.5	C3	40.7955652333688	HPRT1_2	63.3	IMR90p11
64.0	C3	44.3576535570285	HPRT1_2	63.3	IMR90p11
64.5	C3	48.189467439437	HPRT1_2	63.3	IMR90p11
65.0	C3	52.5718352837226	HPRT1_2	63.3	IMR90p11
65.5	C3	58.6863104309666	HPRT1_2	63.3	IMR90p11
66.0	C3	65.7410254457836	HPRT1_2	63.3	IMR90p11
66.5	C3	72.0720025228799	HPRT1_2	63.3	IMR90p11
67.0	C3	78.0221972996671	HPRT1_2	63.3	IMR90p11
67.5	C3	83.611321358173	HPRT1_2	63.3	IMR90p11
68.0	C3	87.3730649469467	HPRT1_2	63.3	IMR90p11
68.5	C3	89.6275693741857	HPRT1_2	63.3	IMR90p11
69.0	C3	91.2655230169083	HPRT1_2	63.3	IMR90p11
69.5	C3	91.174162848834	HPRT1_2	63.3	IMR90p11
70.0	C3	90.2970146642396	HPRT1_2	63.3	IMR90p11
70.5	C3	90.3052842321908	HPRT1_2	63.3	IMR90p11
71.0	C3	89.6461546441426	HPRT1_2	63.3	IMR90p11
71.5	C3	89.1427857778111	HPRT1_2	63.3	IMR90p11
72.0	C3	90.5541435425797	HPRT1_2	63.3	IMR90p11
72.5	C3	93.3445579796919	HPRT1_2	63.3	IMR90p11
73.0	C3	107.669519327436	HPRT1_2	63.3	IMR90p11
73.5	C3	154.847864893171	HPRT1_2	63.3	IMR90p11
74.0	C3	234.838118647761	HPRT1_2	63.3	IMR90p11
74.5	C3	325.915756168273	HPRT1_2	63.3	IMR90p11
75.0	C3	412.340165631195	HPRT1_2	63.3	IMR90p11
75.5	C3	470.606519276808	HPRT1_2	63.3	IMR90p11
76.0	C3	461.091678196017	HPRT1_2	63.3	IMR90p11
76.5	C3	381.873649585406	HPRT1_2	63.3	IMR90p11
77.0	C3	274.599608420012	HPRT1_2	63.3	IMR90p11
77.5	C3	168.844383020777	HPRT1_2	63.3	IMR90p11
78.0	C3	78.9434075701868	HPRT1_2	63.3	IMR90p11
78.5	C3	24.789783797861	HPRT1_2	63.3	IMR90p11
79.0	C3	7.37805522485934	HPRT1_2	63.3	IMR90p11
79.5	C3	5.55522072910247	HPRT1_2	63.3	IMR90p11
80.0	C3	5.63739532565268	HPRT1_2	63.3	IMR90p11
80.5	C3	5.94476532855452	HPRT1_2	63.3	IMR90p11
81.0	C3	5.97759239558809	HPRT1_2	63.3	IMR90p11
81.5	C3	5.6479010228586	HPRT1_2	63.3	IMR90p11
82.0	C3	5.50652626065681	HPRT1_2	63.3	IMR90p11
82.5	C3	4.97282917377055	HPRT1_2	63.3	IMR90p11
83.0	C3	4.05891627923609	HPRT1_2	63.3	IMR90p11
83.5	C3	3.12328343830592	HPRT1_2	63.3	IMR90p11
84.0	C3	2.50908254689591	HPRT1_2	63.3	IMR90p11
84.5	C3	1.87964299981996	HPRT1_2	63.3	IMR90p11
85.0	C3	2.02733310395757	HPRT1_2	63.3	IMR90p11
85.5	C3	2.544394600994	HPRT1_2	63.3	IMR90p11
86.0	C3	2.73695159746728	HPRT1_2	63.3	IMR90p11
86.5	C3	2.67485396282825	HPRT1_2	63.3	IMR90p11
87.0	C3	2.82852111404497	HPRT1_2	63.3	IMR90p11
87.5	C3	2.20344560691126	HPRT1_2	63.3	IMR90p11
88.0	C3	1.26028374492614	HPRT1_2	63.3	IMR90p11
88.5	C3	1.02823464051437	HPRT1_2	63.3	IMR90p11
89.0	C3	1.3453268068854	HPRT1_2	63.3	IMR90p11
89.5	C3	1.48627137373489	HPRT1_2	63.3	IMR90p11
90.0	C3	1.67204146142541	HPRT1_2	63.3	IMR90p11
90.5	C3	2.55330906015274	HPRT1_2	63.3	IMR90p11
91.0	C3	3.08300662620786	HPRT1_2	63.3	IMR90p11
91.5	C3	2.63244719517581	HPRT1_2	63.3	IMR90p11
92.0	C3	2.60058040880733	HPRT1_2	63.3	IMR90p11
92.5	C3	3.06480405064121	HPRT1_2	63.3	IMR90p11
93.0	C3	2.48945556110152	HPRT1_2	63.3	IMR90p11
93.5	C3	1.90055296794151	HPRT1_2	63.3	IMR90p11
94.0	C3	2.10159077628452	HPRT1_2	63.3	IMR90p11
94.5	C3	1.87676934690228	HPRT1_2	63.3	IMR90p11
95.0	C3	0.574823811591273	HPRT1_2	63.3	IMR90p11
55.0	D3	-1.39319776082675	HPRT1_2	61.4	IMR90p11
55.5	D3	-3.01859514845876	HPRT1_2	61.4	IMR90p11
56.0	D3	-2.78639552165521	HPRT1_2	61.4	IMR90p11
56.5	D3	-2.78639552166351	HPRT1_2	61.4	IMR90p11
57.0	D3	-2.78639552159086	HPRT1_2	61.4	IMR90p11
57.5	D3	-3.22738295693625	HPRT1_2	61.4	IMR90p11
58.0	D3	-0.571673211614325	HPRT1_2	61.4	IMR90p11
58.5	D3	5.14596179969988	HPRT1_2	61.4	IMR90p11
59.0	D3	10.029181989467	HPRT1_2	61.4	IMR90p11
59.5	D3	14.7276472763742	HPRT1_2	61.4	IMR90p11
60.0	D3	19.9248284949751	HPRT1_2	61.4	IMR90p11
60.5	D3	24.8291599030526	HPRT1_2	61.4	IMR90p11
61.0	D3	28.4137942922905	HPRT1_2	61.4	IMR90p11
61.5	D3	31.714995287787	HPRT1_2	61.4	IMR90p11
62.0	D3	35.4335003243544	HPRT1_2	61.4	IMR90p11
62.5	D3	38.791235664958	HPRT1_2	61.4	IMR90p11
63.0	D3	41.5476164828885	HPRT1_2	61.4	IMR90p11
63.5	D3	44.1702824364085	HPRT1_2	61.4	IMR90p11
64.0	D3	47.065387694036	HPRT1_2	61.4	IMR90p11
64.5	D3	49.7771973783338	HPRT1_2	61.4	IMR90p11
65.0	D3	52.9871949657606	HPRT1_2	61.4	IMR90p11
65.5	D3	57.7869365774416	HPRT1_2	61.4	IMR90p11
66.0	D3	63.8515492845443	HPRT1_2	61.4	IMR90p11
66.5	D3	70.4335898214155	HPRT1_2	61.4	IMR90p11
67.0	D3	76.8452999321444	HPRT1_2	61.4	IMR90p11
67.5	D3	81.6538332973379	HPRT1_2	61.4	IMR90p11
68.0	D3	84.6820510744147	HPRT1_2	61.4	IMR90p11
68.5	D3	86.5732656416261	HPRT1_2	61.4	IMR90p11
69.0	D3	87.0214154118333	HPRT1_2	61.4	IMR90p11
69.5	D3	86.7075725292837	HPRT1_2	61.4	IMR90p11
70.0	D3	87.3453096739203	HPRT1_2	61.4	IMR90p11
70.5	D3	87.8695137984097	HPRT1_2	61.4	IMR90p11
71.0	D3	87.4468136371393	HPRT1_2	61.4	IMR90p11
71.5	D3	87.7120868393037	HPRT1_2	61.4	IMR90p11
72.0	D3	88.6536863281599	HPRT1_2	61.4	IMR90p11
72.5	D3	90.0116897293798	HPRT1_2	61.4	IMR90p11
73.0	D3	101.858518968044	HPRT1_2	61.4	IMR90p11
73.5	D3	144.106263955055	HPRT1_2	61.4	IMR90p11
74.0	D3	218.649474437622	HPRT1_2	61.4	IMR90p11
74.5	D3	305.436289496546	HPRT1_2	61.4	IMR90p11
75.0	D3	388.395423861603	HPRT1_2	61.4	IMR90p11
75.5	D3	447.003850764927	HPRT1_2	61.4	IMR90p11
76.0	D3	442.927878131454	HPRT1_2	61.4	IMR90p11
76.5	D3	369.738060171012	HPRT1_2	61.4	IMR90p11
77.0	D3	267.316632061745	HPRT1_2	61.4	IMR90p11
77.5	D3	166.02894943003	HPRT1_2	61.4	IMR90p11
78.0	D3	79.2506747640188	HPRT1_2	61.4	IMR90p11
78.5	D3	25.3315490562878	HPRT1_2	61.4	IMR90p11
79.0	D3	7.70370983648218	HPRT1_2	61.4	IMR90p11
79.5	D3	6.44488966179949	HPRT1_2	61.4	IMR90p11
80.0	D3	6.72768484140232	HPRT1_2	61.4	IMR90p11
80.5	D3	6.21429142907635	HPRT1_2	61.4	IMR90p11
81.0	D3	5.95720165031179	HPRT1_2	61.4	IMR90p11
81.5	D3	5.71036216238218	HPRT1_2	61.4	IMR90p11
82.0	D3	5.39577301217855	HPRT1_2	61.4	IMR90p11
82.5	D3	5.16553193807084	HPRT1_2	61.4	IMR90p11
83.0	D3	4.89517215558675	HPRT1_2	61.4	IMR90p11
83.5	D3	4.27867062511837	HPRT1_2	61.4	IMR90p11
84.0	D3	3.79471119132791	HPRT1_2	61.4	IMR90p11
84.5	D3	3.23856081884327	HPRT1_2	61.4	IMR90p11
85.0	D3	2.30205047220784	HPRT1_2	61.4	IMR90p11
85.5	D3	1.90391653826606	HPRT1_2	61.4	IMR90p11
86.0	D3	1.68118791701187	HPRT1_2	61.4	IMR90p11
86.5	D3	1.22806130536151	HPRT1_2	61.4	IMR90p11
87.0	D3	1.23935102198726	HPRT1_2	61.4	IMR90p11
87.5	D3	2.28332233823704	HPRT1_2	61.4	IMR90p11
88.0	D3	3.03181883928647	HPRT1_2	61.4	IMR90p11
88.5	D3	3.28275980189346	HPRT1_2	61.4	IMR90p11
89.0	D3	3.63193361350744	HPRT1_2	61.4	IMR90p11
89.5	D3	3.66629256850888	HPRT1_2	61.4	IMR90p11
90.0	D3	2.84787101583976	HPRT1_2	61.4	IMR90p11
90.5	D3	2.12135426682221	HPRT1_2	61.4	IMR90p11
91.0	D3	1.99521911836882	HPRT1_2	61.4	IMR90p11
91.5	D3	2.03354651388287	HPRT1_2	61.4	IMR90p11
92.0	D3	2.15385381048628	HPRT1_2	61.4	IMR90p11
92.5	D3	2.58900476105606	HPRT1_2	61.4	IMR90p11
93.0	D3	3.29385080478676	HPRT1_2	61.4	IMR90p11
93.5	D3	3.96789409437179	HPRT1_2	61.4	IMR90p11
94.0	D3	4.26674555482151	HPRT1_2	61.4	IMR90p11
94.5	D3	5.28622418188689	HPRT1_2	61.4	IMR90p11
95.0	D3	2.69965321129195	HPRT1_2	61.4	IMR90p11
55.0	E3	-0.0088559575434601	HPRT1_2	59.0	IMR90p11
55.5	E3	-0.0191879080100534	HPRT1_2	59.0	IMR90p11
56.0	E3	-0.0177119150861245	HPRT1_2	59.0	IMR90p11
56.5	E3	-0.0177119150924909	HPRT1_2	59.0	IMR90p11
57.0	E3	-0.0177119150531553	HPRT1_2	59.0	IMR90p11
57.5	E3	-0.538354102555559	HPRT1_2	59.0	IMR90p11
58.0	E3	2.60666920356618	HPRT1_2	59.0	IMR90p11
58.5	E3	9.29494331881392	HPRT1_2	59.0	IMR90p11
59.0	E3	14.9572289942387	HPRT1_2	59.0	IMR90p11
59.5	E3	20.6526155459439	HPRT1_2	59.0	IMR90p11
60.0	E3	25.5412878741849	HPRT1_2	59.0	IMR90p11
60.5	E3	29.9260706675523	HPRT1_2	59.0	IMR90p11
61.0	E3	34.7191212205699	HPRT1_2	59.0	IMR90p11
61.5	E3	38.8123989347224	HPRT1_2	59.0	IMR90p11
62.0	E3	41.2804434091686	HPRT1_2	59.0	IMR90p11
62.5	E3	43.1311021487051	HPRT1_2	59.0	IMR90p11
63.0	E3	44.9399821794038	HPRT1_2	59.0	IMR90p11
63.5	E3	45.504212804935	HPRT1_2	59.0	IMR90p11
64.0	E3	46.6328165871362	HPRT1_2	59.0	IMR90p11
64.5	E3	49.5435749979628	HPRT1_2	59.0	IMR90p11
65.0	E3	53.2075417033951	HPRT1_2	59.0	IMR90p11
65.5	E3	57.1489863535562	HPRT1_2	59.0	IMR90p11
66.0	E3	62.1358229102489	HPRT1_2	59.0	IMR90p11
66.5	E3	67.024944403148	HPRT1_2	59.0	IMR90p11
67.0	E3	70.6137190811885	HPRT1_2	59.0	IMR90p11
67.5	E3	73.7100758315321	HPRT1_2	59.0	IMR90p11
68.0	E3	76.140426127214	HPRT1_2	59.0	IMR90p11
68.5	E3	77.9673269178044	HPRT1_2	59.0	IMR90p11
69.0	E3	79.0378703712404	HPRT1_2	59.0	IMR90p11
69.5	E3	79.5115816022289	HPRT1_2	59.0	IMR90p11
70.0	E3	79.7599572865447	HPRT1_2	59.0	IMR90p11
70.5	E3	79.5010341827968	HPRT1_2	59.0	IMR90p11
71.0	E3	78.4423069905417	HPRT1_2	59.0	IMR90p11
71.5	E3	77.8690918584723	HPRT1_2	59.0	IMR90p11
72.0	E3	77.9745821508138	HPRT1_2	59.0	IMR90p11
72.5	E3	78.1198442389857	HPRT1_2	59.0	IMR90p11
73.0	E3	84.7335042064892	HPRT1_2	59.0	IMR90p11
73.5	E3	115.185012270154	HPRT1_2	59.0	IMR90p11
74.0	E3	174.072281439389	HPRT1_2	59.0	IMR90p11
74.5	E3	243.813864628849	HPRT1_2	59.0	IMR90p11
75.0	E3	310.692919152159	HPRT1_2	59.0	IMR90p11
75.5	E3	362.145835222577	HPRT1_2	59.0	IMR90p11
76.0	E3	364.476484556311	HPRT1_2	59.0	IMR90p11
76.5	E3	305.954035992648	HPRT1_2	59.0	IMR90p11
77.0	E3	222.168651082654	HPRT1_2	59.0	IMR90p11
77.5	E3	140.53028359434	HPRT1_2	59.0	IMR90p11
78.0	E3	68.3020907945249	HPRT1_2	59.0	IMR90p11
78.5	E3	21.3969425596162	HPRT1_2	59.0	IMR90p11
79.0	E3	6.67933911301475	HPRT1_2	59.0	IMR90p11
79.5	E3	6.24367576739331	HPRT1_2	59.0	IMR90p11
80.0	E3	6.53073137744866	HPRT1_2	59.0	IMR90p11
80.5	E3	6.75653133755014	HPRT1_2	59.0	IMR90p11
81.0	E3	7.01788411592378	HPRT1_2	59.0	IMR90p11
81.5	E3	6.73397300423238	HPRT1_2	59.0	IMR90p11
82.0	E3	6.28421602290479	HPRT1_2	59.0	IMR90p11
82.5	E3	5.31144351605172	HPRT1_2	59.0	IMR90p11
83.0	E3	4.1583180847046	HPRT1_2	59.0	IMR90p11
83.5	E3	3.66007160787399	HPRT1_2	59.0	IMR90p11
84.0	E3	3.26664410967254	HPRT1_2	59.0	IMR90p11
84.5	E3	2.64760194035921	HPRT1_2	59.0	IMR90p11
85.0	E3	2.47409540491759	HPRT1_2	59.0	IMR90p11
85.5	E3	2.5652580506341	HPRT1_2	59.0	IMR90p11
86.0	E3	2.13138044809108	HPRT1_2	59.0	IMR90p11
86.5	E3	2.0018289785948	HPRT1_2	59.0	IMR90p11
87.0	E3	2.66158334025027	HPRT1_2	59.0	IMR90p11
87.5	E3	2.98917994603039	HPRT1_2	59.0	IMR90p11
88.0	E3	2.72537506299602	HPRT1_2	59.0	IMR90p11
88.5	E3	3.20007279461208	HPRT1_2	59.0	IMR90p11
89.0	E3	3.54370860067854	HPRT1_2	59.0	IMR90p11
89.5	E3	3.1256863324295	HPRT1_2	59.0	IMR90p11
90.0	E3	3.09411916793539	HPRT1_2	59.0	IMR90p11
90.5	E3	2.89642470888509	HPRT1_2	59.0	IMR90p11
91.0	E3	1.86253163576913	HPRT1_2	59.0	IMR90p11
91.5	E3	1.52124798928708	HPRT1_2	59.0	IMR90p11
92.0	E3	1.35656860875457	HPRT1_2	59.0	IMR90p11
92.5	E3	0.601887187392549	HPRT1_2	59.0	IMR90p11
93.0	E3	1.21737927582433	HPRT1_2	59.0	IMR90p11
93.5	E3	2.02588799686612	HPRT1_2	59.0	IMR90p11
94.0	E3	1.93255380170035	HPRT1_2	59.0	IMR90p11
94.5	E3	2.15969775406461	HPRT1_2	59.0	IMR90p11
95.0	E3	1.10312421460344	HPRT1_2	59.0	IMR90p11
55.0	F3	5.61762516334659	HPRT1_2	57.0	IMR90p11
55.5	F3	12.1715211872511	HPRT1_2	57.0	IMR90p11
56.0	F3	11.2352503266924	HPRT1_2	57.0	IMR90p11
56.5	F3	11.23525032669	HPRT1_2	57.0	IMR90p11
57.0	F3	11.235250326709	HPRT1_2	57.0	IMR90p11
57.5	F3	10.5732710158327	HPRT1_2	57.0	IMR90p11
58.0	F3	14.7566756236479	HPRT1_2	57.0	IMR90p11
58.5	F3	22.0875898186517	HPRT1_2	57.0	IMR90p11
59.0	F3	27.4370900091607	HPRT1_2	57.0	IMR90p11
59.5	F3	32.2389303062424	HPRT1_2	57.0	IMR90p11
60.0	F3	35.9693579135545	HPRT1_2	57.0	IMR90p11
60.5	F3	38.3215058573384	HPRT1_2	57.0	IMR90p11
61.0	F3	39.6429661149414	HPRT1_2	57.0	IMR90p11
61.5	F3	40.4105107967196	HPRT1_2	57.0	IMR90p11
62.0	F3	40.6667555904504	HPRT1_2	57.0	IMR90p11
62.5	F3	40.455092686259	HPRT1_2	57.0	IMR90p11
63.0	F3	39.7396737328669	HPRT1_2	57.0	IMR90p11
63.5	F3	39.6847955324833	HPRT1_2	57.0	IMR90p11
64.0	F3	40.192862852392	HPRT1_2	57.0	IMR90p11
64.5	F3	41.637381989737	HPRT1_2	57.0	IMR90p11
65.0	F3	44.4672247485947	HPRT1_2	57.0	IMR90p11
65.5	F3	48.08349643001	HPRT1_2	57.0	IMR90p11
66.0	F3	51.6286086778048	HPRT1_2	57.0	IMR90p11
66.5	F3	55.2605688958266	HPRT1_2	57.0	IMR90p11
67.0	F3	58.4463418033598	HPRT1_2	57.0	IMR90p11
67.5	F3	60.3264642330441	HPRT1_2	57.0	IMR90p11
68.0	F3	61.7376888969384	HPRT1_2	57.0	IMR90p11
68.5	F3	62.9864041931299	HPRT1_2	57.0	IMR90p11
69.0	F3	63.4242987704462	HPRT1_2	57.0	IMR90p11
69.5	F3	63.4882269344961	HPRT1_2	57.0	IMR90p11
70.0	F3	63.9440332074677	HPRT1_2	57.0	IMR90p11
70.5	F3	63.7957827243069	HPRT1_2	57.0	IMR90p11
71.0	F3	63.1130616384449	HPRT1_2	57.0	IMR90p11
71.5	F3	63.2520810515117	HPRT1_2	57.0	IMR90p11
72.0	F3	62.874610838501	HPRT1_2	57.0	IMR90p11
72.5	F3	62.59775849687	HPRT1_2	57.0	IMR90p11
73.0	F3	65.6399560471858	HPRT1_2	57.0	IMR90p11
73.5	F3	83.2975232499159	HPRT1_2	57.0	IMR90p11
74.0	F3	122.19640459536	HPRT1_2	57.0	IMR90p11
74.5	F3	170.749822985563	HPRT1_2	57.0	IMR90p11
75.0	F3	217.25186680812	HPRT1_2	57.0	IMR90p11
75.5	F3	255.939635211003	HPRT1_2	57.0	IMR90p11
76.0	F3	263.796574043201	HPRT1_2	57.0	IMR90p11
76.5	F3	225.628836624642	HPRT1_2	57.0	IMR90p11
77.0	F3	166.196987266863	HPRT1_2	57.0	IMR90p11
77.5	F3	107.824105959175	HPRT1_2	57.0	IMR90p11
78.0	F3	54.7404659402929	HPRT1_2	57.0	IMR90p11
78.5	F3	18.1523841143507	HPRT1_2	57.0	IMR90p11
79.0	F3	5.96214238814196	HPRT1_2	57.0	IMR90p11
79.5	F3	5.65913902087044	HPRT1_2	57.0	IMR90p11
80.0	F3	6.19407109753837	HPRT1_2	57.0	IMR90p11
80.5	F3	6.45192736471103	HPRT1_2	57.0	IMR90p11
81.0	F3	6.18738994185941	HPRT1_2	57.0	IMR90p11
81.5	F3	5.95648157544935	HPRT1_2	57.0	IMR90p11
82.0	F3	6.0968667098939	HPRT1_2	57.0	IMR90p11
82.5	F3	5.23857509297733	HPRT1_2	57.0	IMR90p11
83.0	F3	4.19875819336261	HPRT1_2	57.0	IMR90p11
83.5	F3	4.22178339086037	HPRT1_2	57.0	IMR90p11
84.0	F3	3.74936277069463	HPRT1_2	57.0	IMR90p11
84.5	F3	2.74869245689428	HPRT1_2	57.0	IMR90p11
85.0	F3	2.44798929112017	HPRT1_2	57.0	IMR90p11
85.5	F3	2.459051841708	HPRT1_2	57.0	IMR90p11
86.0	F3	2.40261922365471	HPRT1_2	57.0	IMR90p11
86.5	F3	2.40445030126261	HPRT1_2	57.0	IMR90p11
87.0	F3	2.47978093924189	HPRT1_2	57.0	IMR90p11
87.5	F3	3.12238691604426	HPRT1_2	57.0	IMR90p11
88.0	F3	3.33382003744083	HPRT1_2	57.0	IMR90p11
88.5	F3	2.60904518906398	HPRT1_2	57.0	IMR90p11
89.0	F3	2.34886721942763	HPRT1_2	57.0	IMR90p11
89.5	F3	2.18979207041752	HPRT1_2	57.0	IMR90p11
90.0	F3	1.40412671163432	HPRT1_2	57.0	IMR90p11
90.5	F3	1.2291241360125	HPRT1_2	57.0	IMR90p11
91.0	F3	1.49634280536043	HPRT1_2	57.0	IMR90p11
91.5	F3	1.50748372238928	HPRT1_2	57.0	IMR90p11
92.0	F3	1.74548566561771	HPRT1_2	57.0	IMR90p11
92.5	F3	2.24278099103776	HPRT1_2	57.0	IMR90p11
93.0	F3	2.28588382155527	HPRT1_2	57.0	IMR90p11
93.5	F3	2.24847879847977	HPRT1_2	57.0	IMR90p11
94.0	F3	2.52941178255588	HPRT1_2	57.0	IMR90p11
94.5	F3	2.54264739795309	HPRT1_2	57.0	IMR90p11
95.0	F3	1.09411414185553	HPRT1_2	57.0	IMR90p11
55.0	G3	11.5613549708341	HPRT1_2	55.7	IMR90p11
55.5	G3	25.0496024368078	HPRT1_2	55.7	IMR90p11
56.0	G3	23.1227099416687	HPRT1_2	55.7	IMR90p11
56.5	G3	23.1227099416706	HPRT1_2	55.7	IMR90p11
57.0	G3	23.122709941659	HPRT1_2	55.7	IMR90p11
57.5	G3	22.5030009198707	HPRT1_2	55.7	IMR90p11
58.0	G3	26.4510908660644	HPRT1_2	55.7	IMR90p11
58.5	G3	33.126141304006	HPRT1_2	55.7	IMR90p11
59.0	G3	37.7687091773346	HPRT1_2	55.7	IMR90p11
59.5	G3	41.5130156151138	HPRT1_2	55.7	IMR90p11
60.0	G3	43.245916775459	HPRT1_2	55.7	IMR90p11
60.5	G3	43.4457409716105	HPRT1_2	55.7	IMR90p11
61.0	G3	42.7798053683678	HPRT1_2	55.7	IMR90p11
61.5	G3	41.218564742119	HPRT1_2	55.7	IMR90p11
62.0	G3	39.397249905702	HPRT1_2	55.7	IMR90p11
62.5	G3	38.143235088166	HPRT1_2	55.7	IMR90p11
63.0	G3	37.0420969045684	HPRT1_2	55.7	IMR90p11
63.5	G3	36.7497138407417	HPRT1_2	55.7	IMR90p11
64.0	G3	36.938565102256	HPRT1_2	55.7	IMR90p11
64.5	G3	37.0835446740502	HPRT1_2	55.7	IMR90p11
65.0	G3	38.5461545161869	HPRT1_2	55.7	IMR90p11
65.5	G3	41.497745125643	HPRT1_2	55.7	IMR90p11
66.0	G3	44.2978189463325	HPRT1_2	55.7	IMR90p11
66.5	G3	47.5875161360541	HPRT1_2	55.7	IMR90p11
67.0	G3	51.5354869098095	HPRT1_2	55.7	IMR90p11
67.5	G3	54.3082646593551	HPRT1_2	55.7	IMR90p11
68.0	G3	55.5426483411957	HPRT1_2	55.7	IMR90p11
68.5	G3	56.2433928744573	HPRT1_2	55.7	IMR90p11
69.0	G3	56.9147928273284	HPRT1_2	55.7	IMR90p11
69.5	G3	57.5589715968953	HPRT1_2	55.7	IMR90p11
70.0	G3	58.387061481779	HPRT1_2	55.7	IMR90p11
70.5	G3	60.3623693927012	HPRT1_2	55.7	IMR90p11
71.0	G3	62.4404854141769	HPRT1_2	55.7	IMR90p11
71.5	G3	62.6667474664001	HPRT1_2	55.7	IMR90p11
72.0	G3	61.5726646011598	HPRT1_2	55.7	IMR90p11
72.5	G3	59.5465367053162	HPRT1_2	55.7	IMR90p11
73.0	G3	57.0830182603825	HPRT1_2	55.7	IMR90p11
73.5	G3	64.241846928116	HPRT1_2	55.7	IMR90p11
74.0	G3	88.7729902538632	HPRT1_2	55.7	IMR90p11
74.5	G3	120.322070747836	HPRT1_2	55.7	IMR90p11
75.0	G3	151.019012729499	HPRT1_2	55.7	IMR90p11
75.5	G3	178.588022498818	HPRT1_2	55.7	IMR90p11
76.0	G3	185.395831561794	HPRT1_2	55.7	IMR90p11
76.5	G3	158.826266167931	HPRT1_2	55.7	IMR90p11
77.0	G3	117.366302032403	HPRT1_2	55.7	IMR90p11
77.5	G3	77.1757855310248	HPRT1_2	55.7	IMR90p11
78.0	G3	39.9425334579521	HPRT1_2	55.7	IMR90p11
78.5	G3	14.2516293249564	HPRT1_2	55.7	IMR90p11
79.0	G3	5.54128923848612	HPRT1_2	55.7	IMR90p11
79.5	G3	5.64532194032813	HPRT1_2	55.7	IMR90p11
80.0	G3	6.67565926987368	HPRT1_2	55.7	IMR90p11
80.5	G3	7.04612753230458	HPRT1_2	55.7	IMR90p11
81.0	G3	6.59686809595166	HPRT1_2	55.7	IMR90p11
81.5	G3	6.45984017270166	HPRT1_2	55.7	IMR90p11
82.0	G3	6.03992477709949	HPRT1_2	55.7	IMR90p11
82.5	G3	4.722975219094	HPRT1_2	55.7	IMR90p11
83.0	G3	3.77802910871759	HPRT1_2	55.7	IMR90p11
83.5	G3	3.65819475501144	HPRT1_2	55.7	IMR90p11
84.0	G3	3.7279033882964	HPRT1_2	55.7	IMR90p11
84.5	G3	3.44416476980399	HPRT1_2	55.7	IMR90p11
85.0	G3	3.18220600842227	HPRT1_2	55.7	IMR90p11
85.5	G3	3.1841792877583	HPRT1_2	55.7	IMR90p11
86.0	G3	2.8673274565345	HPRT1_2	55.7	IMR90p11
86.5	G3	2.1978821209737	HPRT1_2	55.7	IMR90p11
87.0	G3	2.30458619079587	HPRT1_2	55.7	IMR90p11
87.5	G3	2.7696623652003	HPRT1_2	55.7	IMR90p11
88.0	G3	2.44950782673459	HPRT1_2	55.7	IMR90p11
88.5	G3	2.11041743659604	HPRT1_2	55.7	IMR90p11
89.0	G3	2.25860654158879	HPRT1_2	55.7	IMR90p11
89.5	G3	1.97934717390376	HPRT1_2	55.7	IMR90p11
90.0	G3	1.70999753776647	HPRT1_2	55.7	IMR90p11
90.5	G3	2.22239365233878	HPRT1_2	55.7	IMR90p11
91.0	G3	2.54476302805256	HPRT1_2	55.7	IMR90p11
91.5	G3	2.65321632093725	HPRT1_2	55.7	IMR90p11
92.0	G3	2.75008560906508	HPRT1_2	55.7	IMR90p11
92.5	G3	2.54712713172199	HPRT1_2	55.7	IMR90p11
93.0	G3	2.66506886344507	HPRT1_2	55.7	IMR90p11
93.5	G3	2.90311309287091	HPRT1_2	55.7	IMR90p11
94.0	G3	2.81318788100816	HPRT1_2	55.7	IMR90p11
94.5	G3	3.07595936755297	HPRT1_2	55.7	IMR90p11
95.0	G3	1.43493656842475	HPRT1_2	55.7	IMR90p11
55.0	H3	19.8887202950567	HPRT1_2	55.0	IMR90p11
55.5	H3	43.0922273059574	HPRT1_2	55.0	IMR90p11
56.0	H3	39.7774405901146	HPRT1_2	55.0	IMR90p11
56.5	H3	39.7774405901087	HPRT1_2	55.0	IMR90p11
57.0	H3	39.7774405901516	HPRT1_2	55.0	IMR90p11
57.5	H3	39.4686103061593	HPRT1_2	55.0	IMR90p11
58.0	H3	41.4193577509468	HPRT1_2	55.0	IMR90p11
58.5	H3	44.9409162534573	HPRT1_2	55.0	IMR90p11
59.0	H3	46.9560983008544	HPRT1_2	55.0	IMR90p11
59.5	H3	47.3873403049143	HPRT1_2	55.0	IMR90p11
60.0	H3	47.4117216168473	HPRT1_2	55.0	IMR90p11
60.5	H3	46.8447052938907	HPRT1_2	55.0	IMR90p11
61.0	H3	44.5967653443913	HPRT1_2	55.0	IMR90p11
61.5	H3	41.9070596324367	HPRT1_2	55.0	IMR90p11
62.0	H3	39.8886755588186	HPRT1_2	55.0	IMR90p11
62.5	H3	37.7405728629061	HPRT1_2	55.0	IMR90p11
63.0	H3	35.2959079299083	HPRT1_2	55.0	IMR90p11
63.5	H3	33.9396837725501	HPRT1_2	55.0	IMR90p11
64.0	H3	33.448975485955	HPRT1_2	55.0	IMR90p11
64.5	H3	33.3084296978872	HPRT1_2	55.0	IMR90p11
65.0	H3	33.951085280268	HPRT1_2	55.0	IMR90p11
65.5	H3	35.9128711097434	HPRT1_2	55.0	IMR90p11
66.0	H3	38.621945688628	HPRT1_2	55.0	IMR90p11
66.5	H3	41.3569885831409	HPRT1_2	55.0	IMR90p11
67.0	H3	44.1769672106143	HPRT1_2	55.0	IMR90p11
67.5	H3	46.5215950782236	HPRT1_2	55.0	IMR90p11
68.0	H3	47.758489072971	HPRT1_2	55.0	IMR90p11
68.5	H3	48.1355161842268	HPRT1_2	55.0	IMR90p11
69.0	H3	47.7999499122166	HPRT1_2	55.0	IMR90p11
69.5	H3	46.9392508784358	HPRT1_2	55.0	IMR90p11
70.0	H3	46.1227194963247	HPRT1_2	55.0	IMR90p11
70.5	H3	45.2913357635314	HPRT1_2	55.0	IMR90p11
71.0	H3	44.1921242952564	HPRT1_2	55.0	IMR90p11
71.5	H3	43.2283816757967	HPRT1_2	55.0	IMR90p11
72.0	H3	42.4087625937734	HPRT1_2	55.0	IMR90p11
72.5	H3	41.8188908027253	HPRT1_2	55.0	IMR90p11
73.0	H3	42.0682844394606	HPRT1_2	55.0	IMR90p11
73.5	H3	50.8993071066452	HPRT1_2	55.0	IMR90p11
74.0	H3	74.205145011145	HPRT1_2	55.0	IMR90p11
74.5	H3	103.668904404104	HPRT1_2	55.0	IMR90p11
75.0	H3	131.891047144882	HPRT1_2	55.0	IMR90p11
75.5	H3	157.219791587064	HPRT1_2	55.0	IMR90p11
76.0	H3	164.374197823491	HPRT1_2	55.0	IMR90p11
76.5	H3	141.919650216508	HPRT1_2	55.0	IMR90p11
77.0	H3	105.631028239021	HPRT1_2	55.0	IMR90p11
77.5	H3	70.0257965463236	HPRT1_2	55.0	IMR90p11
78.0	H3	36.9100650104559	HPRT1_2	55.0	IMR90p11
78.5	H3	13.6891646761099	HPRT1_2	55.0	IMR90p11
79.0	H3	5.97165364239828	HPRT1_2	55.0	IMR90p11
79.5	H3	6.19356843315569	HPRT1_2	55.0	IMR90p11
80.0	H3	6.28335291495608	HPRT1_2	55.0	IMR90p11
80.5	H3	6.38817037246457	HPRT1_2	55.0	IMR90p11
81.0	H3	7.1233002752839	HPRT1_2	55.0	IMR90p11
81.5	H3	7.11036970016522	HPRT1_2	55.0	IMR90p11
82.0	H3	6.25074642612748	HPRT1_2	55.0	IMR90p11
82.5	H3	6.12141691945328	HPRT1_2	55.0	IMR90p11
83.0	H3	5.59998970265849	HPRT1_2	55.0	IMR90p11
83.5	H3	3.77571892557307	HPRT1_2	55.0	IMR90p11
84.0	H3	2.92778305645925	HPRT1_2	55.0	IMR90p11
84.5	H3	2.91685619249802	HPRT1_2	55.0	IMR90p11
85.0	H3	2.48358825101576	HPRT1_2	55.0	IMR90p11
85.5	H3	2.46647412024151	HPRT1_2	55.0	IMR90p11
86.0	H3	3.0090398778658	HPRT1_2	55.0	IMR90p11
86.5	H3	3.13879599254108	HPRT1_2	55.0	IMR90p11
87.0	H3	3.09575222979402	HPRT1_2	55.0	IMR90p11
87.5	H3	3.02265530625039	HPRT1_2	55.0	IMR90p11
88.0	H3	2.90004897195803	HPRT1_2	55.0	IMR90p11
88.5	H3	2.99091786405268	HPRT1_2	55.0	IMR90p11
89.0	H3	2.78977439524482	HPRT1_2	55.0	IMR90p11
89.5	H3	2.46163606611833	HPRT1_2	55.0	IMR90p11
90.0	H3	2.36716474552622	HPRT1_2	55.0	IMR90p11
90.5	H3	2.09590188685786	HPRT1_2	55.0	IMR90p11
91.0	H3	2.04817416895287	HPRT1_2	55.0	IMR90p11
91.5	H3	2.16054746280054	HPRT1_2	55.0	IMR90p11
92.0	H3	2.30057766678306	HPRT1_2	55.0	IMR90p11
92.5	H3	2.7424216197989	HPRT1_2	55.0	IMR90p11
93.0	H3	2.97826933705943	HPRT1_2	55.0	IMR90p11
93.5	H3	3.49737636874778	HPRT1_2	55.0	IMR90p11
94.0	H3	3.96995468959449	HPRT1_2	55.0	IMR90p11
94.5	H3	5.8546461145711	HPRT1_2	55.0	IMR90p11
95.0	H3	3.44397840271904	HPRT1_2	55.0	IMR90p11
55.0	A3	2.7	HPRT1_2	65.0	IMR90p2
55.5	A3	5.84	HPRT1_2	65.0	IMR90p2
56.0	A3	5.39	HPRT1_2	65.0	IMR90p2
56.5	A3	5.39	HPRT1_2	65.0	IMR90p2
57.0	A3	5.39	HPRT1_2	65.0	IMR90p2
57.5	A3	5.22	HPRT1_2	65.0	IMR90p2
58.0	A3	6.26	HPRT1_2	65.0	IMR90p2
58.5	A3	8.51	HPRT1_2	65.0	IMR90p2
59.0	A3	10.39	HPRT1_2	65.0	IMR90p2
59.5	A3	11.75	HPRT1_2	65.0	IMR90p2
60.0	A3	13.03	HPRT1_2	65.0	IMR90p2
60.5	A3	14.96	HPRT1_2	65.0	IMR90p2
61.0	A3	17.97	HPRT1_2	65.0	IMR90p2
61.5	A3	20.84	HPRT1_2	65.0	IMR90p2
62.0	A3	22.92	HPRT1_2	65.0	IMR90p2
62.5	A3	26.22	HPRT1_2	65.0	IMR90p2
63.0	A3	29.64	HPRT1_2	65.0	IMR90p2
63.5	A3	31.81	HPRT1_2	65.0	IMR90p2
64.0	A3	35.55	HPRT1_2	65.0	IMR90p2
64.5	A3	42.14	HPRT1_2	65.0	IMR90p2
65.0	A3	49.6	HPRT1_2	65.0	IMR90p2
65.5	A3	57.96	HPRT1_2	65.0	IMR90p2
66.0	A3	67.32	HPRT1_2	65.0	IMR90p2
66.5	A3	75.35	HPRT1_2	65.0	IMR90p2
67.0	A3	81.15	HPRT1_2	65.0	IMR90p2
67.5	A3	84.91	HPRT1_2	65.0	IMR90p2
68.0	A3	87.16	HPRT1_2	65.0	IMR90p2
68.5	A3	88.1	HPRT1_2	65.0	IMR90p2
69.0	A3	88.13	HPRT1_2	65.0	IMR90p2
69.5	A3	88.16	HPRT1_2	65.0	IMR90p2
70.0	A3	88.52	HPRT1_2	65.0	IMR90p2
70.5	A3	88.87	HPRT1_2	65.0	IMR90p2
71.0	A3	90.13	HPRT1_2	65.0	IMR90p2
71.5	A3	92.45	HPRT1_2	65.0	IMR90p2
72.0	A3	94.64	HPRT1_2	65.0	IMR90p2
72.5	A3	97.7	HPRT1_2	65.0	IMR90p2
73.0	A3	112.35	HPRT1_2	65.0	IMR90p2
73.5	A3	156.66	HPRT1_2	65.0	IMR90p2
74.0	A3	230.32	HPRT1_2	65.0	IMR90p2
74.5	A3	313.1	HPRT1_2	65.0	IMR90p2
75.0	A3	390.67	HPRT1_2	65.0	IMR90p2
75.5	A3	440.85	HPRT1_2	65.0	IMR90p2
76.0	A3	426.15	HPRT1_2	65.0	IMR90p2
76.5	A3	347.65	HPRT1_2	65.0	IMR90p2
77.0	A3	246.98	HPRT1_2	65.0	IMR90p2
77.5	A3	149.22	HPRT1_2	65.0	IMR90p2
78.0	A3	67.28	HPRT1_2	65.0	IMR90p2
78.5	A3	20.13	HPRT1_2	65.0	IMR90p2
79.0	A3	6.8	HPRT1_2	65.0	IMR90p2
79.5	A3	6.28	HPRT1_2	65.0	IMR90p2
80.0	A3	6.82	HPRT1_2	65.0	IMR90p2
80.5	A3	7.04	HPRT1_2	65.0	IMR90p2
81.0	A3	6.62	HPRT1_2	65.0	IMR90p2
81.5	A3	5.95	HPRT1_2	65.0	IMR90p2
82.0	A3	5.14	HPRT1_2	65.0	IMR90p2
82.5	A3	4.58	HPRT1_2	65.0	IMR90p2
83.0	A3	4.2	HPRT1_2	65.0	IMR90p2
83.5	A3	3.71	HPRT1_2	65.0	IMR90p2
84.0	A3	3.33	HPRT1_2	65.0	IMR90p2
84.5	A3	3.79	HPRT1_2	65.0	IMR90p2
85.0	A3	3.72	HPRT1_2	65.0	IMR90p2
85.5	A3	3.04	HPRT1_2	65.0	IMR90p2
86.0	A3	3.21	HPRT1_2	65.0	IMR90p2
86.5	A3	3.59	HPRT1_2	65.0	IMR90p2
87.0	A3	3.16	HPRT1_2	65.0	IMR90p2
87.5	A3	2.93	HPRT1_2	65.0	IMR90p2
88.0	A3	3.36	HPRT1_2	65.0	IMR90p2
88.5	A3	3.22	HPRT1_2	65.0	IMR90p2
89.0	A3	2.59	HPRT1_2	65.0	IMR90p2
89.5	A3	1.7	HPRT1_2	65.0	IMR90p2
90.0	A3	1.01	HPRT1_2	65.0	IMR90p2
90.5	A3	0.75	HPRT1_2	65.0	IMR90p2
91.0	A3	0.38	HPRT1_2	65.0	IMR90p2
91.5	A3	0.47	HPRT1_2	65.0	IMR90p2
92.0	A3	1.59	HPRT1_2	65.0	IMR90p2
92.5	A3	2.45	HPRT1_2	65.0	IMR90p2
93.0	A3	2.64	HPRT1_2	65.0	IMR90p2
93.5	A3	2.78	HPRT1_2	65.0	IMR90p2
94.0	A3	2.91	HPRT1_2	65.0	IMR90p2
94.5	A3	2.18	HPRT1_2	65.0	IMR90p2
95.0	A3	0.54	HPRT1_2	65.0	IMR90p2
55.0	B3	2.38	HPRT1_2	64.5	IMR90p2
55.5	B3	5.15	HPRT1_2	64.5	IMR90p2
56.0	B3	4.75	HPRT1_2	64.5	IMR90p2
56.5	B3	4.75	HPRT1_2	64.5	IMR90p2
57.0	B3	4.75	HPRT1_2	64.5	IMR90p2
57.5	B3	4.56	HPRT1_2	64.5	IMR90p2
58.0	B3	5.71	HPRT1_2	64.5	IMR90p2
58.5	B3	8.18	HPRT1_2	64.5	IMR90p2
59.0	B3	10.37	HPRT1_2	64.5	IMR90p2
59.5	B3	13.13	HPRT1_2	64.5	IMR90p2
60.0	B3	15.76	HPRT1_2	64.5	IMR90p2
60.5	B3	18.03	HPRT1_2	64.5	IMR90p2
61.0	B3	20.11	HPRT1_2	64.5	IMR90p2
61.5	B3	22.32	HPRT1_2	64.5	IMR90p2
62.0	B3	24.18	HPRT1_2	64.5	IMR90p2
62.5	B3	26.0	HPRT1_2	64.5	IMR90p2
63.0	B3	28.1	HPRT1_2	64.5	IMR90p2
63.5	B3	31.46	HPRT1_2	64.5	IMR90p2
64.0	B3	36.27	HPRT1_2	64.5	IMR90p2
64.5	B3	42.35	HPRT1_2	64.5	IMR90p2
65.0	B3	50.77	HPRT1_2	64.5	IMR90p2
65.5	B3	60.85	HPRT1_2	64.5	IMR90p2
66.0	B3	70.55	HPRT1_2	64.5	IMR90p2
66.5	B3	78.71	HPRT1_2	64.5	IMR90p2
67.0	B3	85.11	HPRT1_2	64.5	IMR90p2
67.5	B3	88.62	HPRT1_2	64.5	IMR90p2
68.0	B3	89.79	HPRT1_2	64.5	IMR90p2
68.5	B3	89.87	HPRT1_2	64.5	IMR90p2
69.0	B3	89.73	HPRT1_2	64.5	IMR90p2
69.5	B3	89.28	HPRT1_2	64.5	IMR90p2
70.0	B3	88.93	HPRT1_2	64.5	IMR90p2
70.5	B3	89.2	HPRT1_2	64.5	IMR90p2
71.0	B3	89.69	HPRT1_2	64.5	IMR90p2
71.5	B3	89.64	HPRT1_2	64.5	IMR90p2
72.0	B3	90.43	HPRT1_2	64.5	IMR90p2
72.5	B3	94.42	HPRT1_2	64.5	IMR90p2
73.0	B3	113.9	HPRT1_2	64.5	IMR90p2
73.5	B3	167.85	HPRT1_2	64.5	IMR90p2
74.0	B3	252.06	HPRT1_2	64.5	IMR90p2
74.5	B3	342.3	HPRT1_2	64.5	IMR90p2
75.0	B3	423.38	HPRT1_2	64.5	IMR90p2
75.5	B3	469.3	HPRT1_2	64.5	IMR90p2
76.0	B3	442.45	HPRT1_2	64.5	IMR90p2
76.5	B3	352.62	HPRT1_2	64.5	IMR90p2
77.0	B3	245.79	HPRT1_2	64.5	IMR90p2
77.5	B3	144.83	HPRT1_2	64.5	IMR90p2
78.0	B3	62.56	HPRT1_2	64.5	IMR90p2
78.5	B3	18.91	HPRT1_2	64.5	IMR90p2
79.0	B3	9.26	HPRT1_2	64.5	IMR90p2
79.5	B3	9.32	HPRT1_2	64.5	IMR90p2
80.0	B3	8.97	HPRT1_2	64.5	IMR90p2
80.5	B3	9.63	HPRT1_2	64.5	IMR90p2
81.0	B3	9.24	HPRT1_2	64.5	IMR90p2
81.5	B3	7.44	HPRT1_2	64.5	IMR90p2
82.0	B3	6.58	HPRT1_2	64.5	IMR90p2
82.5	B3	6.3	HPRT1_2	64.5	IMR90p2
83.0	B3	5.21	HPRT1_2	64.5	IMR90p2
83.5	B3	4.66	HPRT1_2	64.5	IMR90p2
84.0	B3	4.38	HPRT1_2	64.5	IMR90p2
84.5	B3	3.53	HPRT1_2	64.5	IMR90p2
85.0	B3	3.22	HPRT1_2	64.5	IMR90p2
85.5	B3	3.1	HPRT1_2	64.5	IMR90p2
86.0	B3	2.95	HPRT1_2	64.5	IMR90p2
86.5	B3	3.28	HPRT1_2	64.5	IMR90p2
87.0	B3	3.69	HPRT1_2	64.5	IMR90p2
87.5	B3	3.46	HPRT1_2	64.5	IMR90p2
88.0	B3	3.54	HPRT1_2	64.5	IMR90p2
88.5	B3	3.32	HPRT1_2	64.5	IMR90p2
89.0	B3	2.63	HPRT1_2	64.5	IMR90p2
89.5	B3	2.15	HPRT1_2	64.5	IMR90p2
90.0	B3	1.69	HPRT1_2	64.5	IMR90p2
90.5	B3	1.18	HPRT1_2	64.5	IMR90p2
91.0	B3	1.15	HPRT1_2	64.5	IMR90p2
91.5	B3	1.74	HPRT1_2	64.5	IMR90p2
92.0	B3	2.12	HPRT1_2	64.5	IMR90p2
92.5	B3	2.46	HPRT1_2	64.5	IMR90p2
93.0	B3	2.96	HPRT1_2	64.5	IMR90p2
93.5	B3	3.08	HPRT1_2	64.5	IMR90p2
94.0	B3	2.92	HPRT1_2	64.5	IMR90p2
94.5	B3	2.81	HPRT1_2	64.5	IMR90p2
95.0	B3	1.15	HPRT1_2	64.5	IMR90p2
55.0	C3	2.28	HPRT1_2	63.3	IMR90p2
55.5	C3	4.94	HPRT1_2	63.3	IMR90p2
56.0	C3	4.56	HPRT1_2	63.3	IMR90p2
56.5	C3	4.56	HPRT1_2	63.3	IMR90p2
57.0	C3	4.56	HPRT1_2	63.3	IMR90p2
57.5	C3	4.4	HPRT1_2	63.3	IMR90p2
58.0	C3	5.42	HPRT1_2	63.3	IMR90p2
58.5	C3	7.31	HPRT1_2	63.3	IMR90p2
59.0	C3	9.28	HPRT1_2	63.3	IMR90p2
59.5	C3	11.91	HPRT1_2	63.3	IMR90p2
60.0	C3	14.48	HPRT1_2	63.3	IMR90p2
60.5	C3	16.95	HPRT1_2	63.3	IMR90p2
61.0	C3	19.82	HPRT1_2	63.3	IMR90p2
61.5	C3	21.81	HPRT1_2	63.3	IMR90p2
62.0	C3	23.69	HPRT1_2	63.3	IMR90p2
62.5	C3	25.84	HPRT1_2	63.3	IMR90p2
63.0	C3	28.06	HPRT1_2	63.3	IMR90p2
63.5	C3	31.01	HPRT1_2	63.3	IMR90p2
64.0	C3	35.1	HPRT1_2	63.3	IMR90p2
64.5	C3	40.86	HPRT1_2	63.3	IMR90p2
65.0	C3	48.1	HPRT1_2	63.3	IMR90p2
65.5	C3	56.07	HPRT1_2	63.3	IMR90p2
66.0	C3	64.35	HPRT1_2	63.3	IMR90p2
66.5	C3	72.34	HPRT1_2	63.3	IMR90p2
67.0	C3	78.09	HPRT1_2	63.3	IMR90p2
67.5	C3	82.09	HPRT1_2	63.3	IMR90p2
68.0	C3	84.97	HPRT1_2	63.3	IMR90p2
68.5	C3	85.66	HPRT1_2	63.3	IMR90p2
69.0	C3	85.1	HPRT1_2	63.3	IMR90p2
69.5	C3	85.13	HPRT1_2	63.3	IMR90p2
70.0	C3	84.96	HPRT1_2	63.3	IMR90p2
70.5	C3	84.6	HPRT1_2	63.3	IMR90p2
71.0	C3	85.33	HPRT1_2	63.3	IMR90p2
71.5	C3	86.78	HPRT1_2	63.3	IMR90p2
72.0	C3	87.82	HPRT1_2	63.3	IMR90p2
72.5	C3	91.12	HPRT1_2	63.3	IMR90p2
73.0	C3	109.0	HPRT1_2	63.3	IMR90p2
73.5	C3	158.71	HPRT1_2	63.3	IMR90p2
74.0	C3	238.66	HPRT1_2	63.3	IMR90p2
74.5	C3	328.49	HPRT1_2	63.3	IMR90p2
75.0	C3	411.49	HPRT1_2	63.3	IMR90p2
75.5	C3	462.02	HPRT1_2	63.3	IMR90p2
76.0	C3	444.35	HPRT1_2	63.3	IMR90p2
76.5	C3	361.98	HPRT1_2	63.3	IMR90p2
77.0	C3	255.96	HPRT1_2	63.3	IMR90p2
77.5	C3	153.22	HPRT1_2	63.3	IMR90p2
78.0	C3	68.66	HPRT1_2	63.3	IMR90p2
78.5	C3	19.82	HPRT1_2	63.3	IMR90p2
79.0	C3	5.23	HPRT1_2	63.3	IMR90p2
79.5	C3	4.69	HPRT1_2	63.3	IMR90p2
80.0	C3	5.56	HPRT1_2	63.3	IMR90p2
80.5	C3	6.22	HPRT1_2	63.3	IMR90p2
81.0	C3	6.99	HPRT1_2	63.3	IMR90p2
81.5	C3	7.15	HPRT1_2	63.3	IMR90p2
82.0	C3	6.83	HPRT1_2	63.3	IMR90p2
82.5	C3	5.85	HPRT1_2	63.3	IMR90p2
83.0	C3	4.62	HPRT1_2	63.3	IMR90p2
83.5	C3	3.45	HPRT1_2	63.3	IMR90p2
84.0	C3	2.76	HPRT1_2	63.3	IMR90p2
84.5	C3	2.51	HPRT1_2	63.3	IMR90p2
85.0	C3	2.89	HPRT1_2	63.3	IMR90p2
85.5	C3	3.38	HPRT1_2	63.3	IMR90p2
86.0	C3	3.83	HPRT1_2	63.3	IMR90p2
86.5	C3	4.16	HPRT1_2	63.3	IMR90p2
87.0	C3	3.77	HPRT1_2	63.3	IMR90p2
87.5	C3	2.77	HPRT1_2	63.3	IMR90p2
88.0	C3	1.5	HPRT1_2	63.3	IMR90p2
88.5	C3	0.57	HPRT1_2	63.3	IMR90p2
89.0	C3	0.04	HPRT1_2	63.3	IMR90p2
89.5	C3	0.04	HPRT1_2	63.3	IMR90p2
90.0	C3	0.72	HPRT1_2	63.3	IMR90p2
90.5	C3	2.15	HPRT1_2	63.3	IMR90p2
91.0	C3	3.0	HPRT1_2	63.3	IMR90p2
91.5	C3	3.34	HPRT1_2	63.3	IMR90p2
92.0	C3	3.51	HPRT1_2	63.3	IMR90p2
92.5	C3	3.17	HPRT1_2	63.3	IMR90p2
93.0	C3	2.38	HPRT1_2	63.3	IMR90p2
93.5	C3	2.63	HPRT1_2	63.3	IMR90p2
94.0	C3	2.46	HPRT1_2	63.3	IMR90p2
94.5	C3	4.06	HPRT1_2	63.3	IMR90p2
95.0	C3	2.79	HPRT1_2	63.3	IMR90p2
55.0	D3	1.63	HPRT1_2	61.4	IMR90p2
55.5	D3	3.53	HPRT1_2	61.4	IMR90p2
56.0	D3	3.26	HPRT1_2	61.4	IMR90p2
56.5	D3	3.26	HPRT1_2	61.4	IMR90p2
57.0	D3	3.26	HPRT1_2	61.4	IMR90p2
57.5	D3	3.1	HPRT1_2	61.4	IMR90p2
58.0	D3	4.13	HPRT1_2	61.4	IMR90p2
58.5	D3	5.6	HPRT1_2	61.4	IMR90p2
59.0	D3	6.32	HPRT1_2	61.4	IMR90p2
59.5	D3	7.71	HPRT1_2	61.4	IMR90p2
60.0	D3	8.93	HPRT1_2	61.4	IMR90p2
60.5	D3	10.3	HPRT1_2	61.4	IMR90p2
61.0	D3	12.58	HPRT1_2	61.4	IMR90p2
61.5	D3	15.47	HPRT1_2	61.4	IMR90p2
62.0	D3	18.52	HPRT1_2	61.4	IMR90p2
62.5	D3	21.81	HPRT1_2	61.4	IMR90p2
63.0	D3	24.9	HPRT1_2	61.4	IMR90p2
63.5	D3	28.16	HPRT1_2	61.4	IMR90p2
64.0	D3	32.57	HPRT1_2	61.4	IMR90p2
64.5	D3	38.36	HPRT1_2	61.4	IMR90p2
65.0	D3	45.93	HPRT1_2	61.4	IMR90p2
65.5	D3	54.95	HPRT1_2	61.4	IMR90p2
66.0	D3	64.58	HPRT1_2	61.4	IMR90p2
66.5	D3	73.46	HPRT1_2	61.4	IMR90p2
67.0	D3	80.38	HPRT1_2	61.4	IMR90p2
67.5	D3	85.37	HPRT1_2	61.4	IMR90p2
68.0	D3	88.81	HPRT1_2	61.4	IMR90p2
68.5	D3	90.61	HPRT1_2	61.4	IMR90p2
69.0	D3	93.21	HPRT1_2	61.4	IMR90p2
69.5	D3	98.18	HPRT1_2	61.4	IMR90p2
70.0	D3	104.97	HPRT1_2	61.4	IMR90p2
70.5	D3	113.09	HPRT1_2	61.4	IMR90p2
71.0	D3	121.69	HPRT1_2	61.4	IMR90p2
71.5	D3	127.18	HPRT1_2	61.4	IMR90p2
72.0	D3	127.66	HPRT1_2	61.4	IMR90p2
72.5	D3	124.93	HPRT1_2	61.4	IMR90p2
73.0	D3	130.91	HPRT1_2	61.4	IMR90p2
73.5	D3	165.27	HPRT1_2	61.4	IMR90p2
74.0	D3	226.72	HPRT1_2	61.4	IMR90p2
74.5	D3	296.12	HPRT1_2	61.4	IMR90p2
75.0	D3	362.13	HPRT1_2	61.4	IMR90p2
75.5	D3	402.2	HPRT1_2	61.4	IMR90p2
76.0	D3	380.33	HPRT1_2	61.4	IMR90p2
76.5	D3	303.54	HPRT1_2	61.4	IMR90p2
77.0	D3	212.24	HPRT1_2	61.4	IMR90p2
77.5	D3	124.96	HPRT1_2	61.4	IMR90p2
78.0	D3	53.38	HPRT1_2	61.4	IMR90p2
78.5	D3	15.1	HPRT1_2	61.4	IMR90p2
79.0	D3	5.79	HPRT1_2	61.4	IMR90p2
79.5	D3	5.86	HPRT1_2	61.4	IMR90p2
80.0	D3	6.64	HPRT1_2	61.4	IMR90p2
80.5	D3	6.92	HPRT1_2	61.4	IMR90p2
81.0	D3	6.65	HPRT1_2	61.4	IMR90p2
81.5	D3	6.88	HPRT1_2	61.4	IMR90p2
82.0	D3	6.65	HPRT1_2	61.4	IMR90p2
82.5	D3	5.52	HPRT1_2	61.4	IMR90p2
83.0	D3	4.54	HPRT1_2	61.4	IMR90p2
83.5	D3	4.19	HPRT1_2	61.4	IMR90p2
84.0	D3	3.26	HPRT1_2	61.4	IMR90p2
84.5	D3	2.52	HPRT1_2	61.4	IMR90p2
85.0	D3	2.63	HPRT1_2	61.4	IMR90p2
85.5	D3	3.1	HPRT1_2	61.4	IMR90p2
86.0	D3	3.1	HPRT1_2	61.4	IMR90p2
86.5	D3	3.19	HPRT1_2	61.4	IMR90p2
87.0	D3	3.18	HPRT1_2	61.4	IMR90p2
87.5	D3	2.86	HPRT1_2	61.4	IMR90p2
88.0	D3	2.43	HPRT1_2	61.4	IMR90p2
88.5	D3	2.11	HPRT1_2	61.4	IMR90p2
89.0	D3	2.23	HPRT1_2	61.4	IMR90p2
89.5	D3	2.14	HPRT1_2	61.4	IMR90p2
90.0	D3	2.28	HPRT1_2	61.4	IMR90p2
90.5	D3	2.46	HPRT1_2	61.4	IMR90p2
91.0	D3	2.37	HPRT1_2	61.4	IMR90p2
91.5	D3	1.73	HPRT1_2	61.4	IMR90p2
92.0	D3	1.57	HPRT1_2	61.4	IMR90p2
92.5	D3	1.51	HPRT1_2	61.4	IMR90p2
93.0	D3	1.09	HPRT1_2	61.4	IMR90p2
93.5	D3	1.73	HPRT1_2	61.4	IMR90p2
94.0	D3	2.2	HPRT1_2	61.4	IMR90p2
94.5	D3	3.97	HPRT1_2	61.4	IMR90p2
95.0	D3	2.6	HPRT1_2	61.4	IMR90p2
55.0	E3	-1.03	HPRT1_2	59.0	IMR90p2
55.5	E3	-2.24	HPRT1_2	59.0	IMR90p2
56.0	E3	-2.07	HPRT1_2	59.0	IMR90p2
56.5	E3	-2.07	HPRT1_2	59.0	IMR90p2
57.0	E3	-2.07	HPRT1_2	59.0	IMR90p2
57.5	E3	-2.46	HPRT1_2	59.0	IMR90p2
58.0	E3	-0.14	HPRT1_2	59.0	IMR90p2
58.5	E3	4.97	HPRT1_2	59.0	IMR90p2
59.0	E3	9.82	HPRT1_2	59.0	IMR90p2
59.5	E3	14.95	HPRT1_2	59.0	IMR90p2
60.0	E3	19.33	HPRT1_2	59.0	IMR90p2
60.5	E3	22.92	HPRT1_2	59.0	IMR90p2
61.0	E3	27.13	HPRT1_2	59.0	IMR90p2
61.5	E3	30.9	HPRT1_2	59.0	IMR90p2
62.0	E3	33.33	HPRT1_2	59.0	IMR90p2
62.5	E3	35.35	HPRT1_2	59.0	IMR90p2
63.0	E3	38.06	HPRT1_2	59.0	IMR90p2
63.5	E3	40.42	HPRT1_2	59.0	IMR90p2
64.0	E3	42.29	HPRT1_2	59.0	IMR90p2
64.5	E3	45.83	HPRT1_2	59.0	IMR90p2
65.0	E3	50.66	HPRT1_2	59.0	IMR90p2
65.5	E3	55.63	HPRT1_2	59.0	IMR90p2
66.0	E3	61.2	HPRT1_2	59.0	IMR90p2
66.5	E3	67.22	HPRT1_2	59.0	IMR90p2
67.0	E3	71.7	HPRT1_2	59.0	IMR90p2
67.5	E3	75.07	HPRT1_2	59.0	IMR90p2
68.0	E3	77.09	HPRT1_2	59.0	IMR90p2
68.5	E3	77.87	HPRT1_2	59.0	IMR90p2
69.0	E3	78.29	HPRT1_2	59.0	IMR90p2
69.5	E3	78.57	HPRT1_2	59.0	IMR90p2
70.0	E3	78.98	HPRT1_2	59.0	IMR90p2
70.5	E3	80.05	HPRT1_2	59.0	IMR90p2
71.0	E3	80.81	HPRT1_2	59.0	IMR90p2
71.5	E3	81.28	HPRT1_2	59.0	IMR90p2
72.0	E3	81.98	HPRT1_2	59.0	IMR90p2
72.5	E3	82.08	HPRT1_2	59.0	IMR90p2
73.0	E3	89.43	HPRT1_2	59.0	IMR90p2
73.5	E3	122.17	HPRT1_2	59.0	IMR90p2
74.0	E3	181.49	HPRT1_2	59.0	IMR90p2
74.5	E3	248.94	HPRT1_2	59.0	IMR90p2
75.0	E3	313.86	HPRT1_2	59.0	IMR90p2
75.5	E3	360.28	HPRT1_2	59.0	IMR90p2
76.0	E3	354.02	HPRT1_2	59.0	IMR90p2
76.5	E3	291.2	HPRT1_2	59.0	IMR90p2
77.0	E3	208.72	HPRT1_2	59.0	IMR90p2
77.5	E3	128.27	HPRT1_2	59.0	IMR90p2
78.0	E3	58.77	HPRT1_2	59.0	IMR90p2
78.5	E3	17.36	HPRT1_2	59.0	IMR90p2
79.0	E3	5.79	HPRT1_2	59.0	IMR90p2
79.5	E3	5.62	HPRT1_2	59.0	IMR90p2
80.0	E3	6.5	HPRT1_2	59.0	IMR90p2
80.5	E3	7.5	HPRT1_2	59.0	IMR90p2
81.0	E3	7.56	HPRT1_2	59.0	IMR90p2
81.5	E3	7.56	HPRT1_2	59.0	IMR90p2
82.0	E3	7.13	HPRT1_2	59.0	IMR90p2
82.5	E3	5.79	HPRT1_2	59.0	IMR90p2
83.0	E3	4.51	HPRT1_2	59.0	IMR90p2
83.5	E3	3.66	HPRT1_2	59.0	IMR90p2
84.0	E3	2.94	HPRT1_2	59.0	IMR90p2
84.5	E3	2.76	HPRT1_2	59.0	IMR90p2
85.0	E3	3.21	HPRT1_2	59.0	IMR90p2
85.5	E3	3.11	HPRT1_2	59.0	IMR90p2
86.0	E3	3.01	HPRT1_2	59.0	IMR90p2
86.5	E3	2.93	HPRT1_2	59.0	IMR90p2
87.0	E3	2.87	HPRT1_2	59.0	IMR90p2
87.5	E3	2.64	HPRT1_2	59.0	IMR90p2
88.0	E3	2.37	HPRT1_2	59.0	IMR90p2
88.5	E3	2.35	HPRT1_2	59.0	IMR90p2
89.0	E3	2.43	HPRT1_2	59.0	IMR90p2
89.5	E3	1.99	HPRT1_2	59.0	IMR90p2
90.0	E3	1.71	HPRT1_2	59.0	IMR90p2
90.5	E3	2.23	HPRT1_2	59.0	IMR90p2
91.0	E3	2.42	HPRT1_2	59.0	IMR90p2
91.5	E3	2.41	HPRT1_2	59.0	IMR90p2
92.0	E3	2.6	HPRT1_2	59.0	IMR90p2
92.5	E3	2.74	HPRT1_2	59.0	IMR90p2
93.0	E3	2.25	HPRT1_2	59.0	IMR90p2
93.5	E3	2.6	HPRT1_2	59.0	IMR90p2
94.0	E3	2.72	HPRT1_2	59.0	IMR90p2
94.5	E3	4.5	HPRT1_2	59.0	IMR90p2
95.0	E3	2.97	HPRT1_2	59.0	IMR90p2
55.0	F3	5.71	HPRT1_2	57.0	IMR90p2
55.5	F3	12.37	HPRT1_2	57.0	IMR90p2
56.0	F3	11.42	HPRT1_2	57.0	IMR90p2
56.5	F3	11.42	HPRT1_2	57.0	IMR90p2
57.0	F3	11.42	HPRT1_2	57.0	IMR90p2
57.5	F3	10.87	HPRT1_2	57.0	IMR90p2
58.0	F3	14.24	HPRT1_2	57.0	IMR90p2
58.5	F3	21.05	HPRT1_2	57.0	IMR90p2
59.0	F3	25.58	HPRT1_2	57.0	IMR90p2
59.5	F3	29.04	HPRT1_2	57.0	IMR90p2
60.0	F3	32.31	HPRT1_2	57.0	IMR90p2
60.5	F3	34.51	HPRT1_2	57.0	IMR90p2
61.0	F3	35.67	HPRT1_2	57.0	IMR90p2
61.5	F3	36.37	HPRT1_2	57.0	IMR90p2
62.0	F3	36.55	HPRT1_2	57.0	IMR90p2
62.5	F3	36.07	HPRT1_2	57.0	IMR90p2
63.0	F3	35.37	HPRT1_2	57.0	IMR90p2
63.5	F3	34.96	HPRT1_2	57.0	IMR90p2
64.0	F3	35.31	HPRT1_2	57.0	IMR90p2
64.5	F3	36.76	HPRT1_2	57.0	IMR90p2
65.0	F3	39.52	HPRT1_2	57.0	IMR90p2
65.5	F3	43.57	HPRT1_2	57.0	IMR90p2
66.0	F3	48.87	HPRT1_2	57.0	IMR90p2
66.5	F3	54.64	HPRT1_2	57.0	IMR90p2
67.0	F3	59.71	HPRT1_2	57.0	IMR90p2
67.5	F3	63.62	HPRT1_2	57.0	IMR90p2
68.0	F3	66.35	HPRT1_2	57.0	IMR90p2
68.5	F3	67.28	HPRT1_2	57.0	IMR90p2
69.0	F3	66.21	HPRT1_2	57.0	IMR90p2
69.5	F3	64.55	HPRT1_2	57.0	IMR90p2
70.0	F3	63.17	HPRT1_2	57.0	IMR90p2
70.5	F3	61.61	HPRT1_2	57.0	IMR90p2
71.0	F3	60.1	HPRT1_2	57.0	IMR90p2
71.5	F3	59.87	HPRT1_2	57.0	IMR90p2
72.0	F3	60.56	HPRT1_2	57.0	IMR90p2
72.5	F3	61.12	HPRT1_2	57.0	IMR90p2
73.0	F3	65.58	HPRT1_2	57.0	IMR90p2
73.5	F3	88.44	HPRT1_2	57.0	IMR90p2
74.0	F3	133.11	HPRT1_2	57.0	IMR90p2
74.5	F3	184.26	HPRT1_2	57.0	IMR90p2
75.0	F3	233.31	HPRT1_2	57.0	IMR90p2
75.5	F3	272.38	HPRT1_2	57.0	IMR90p2
76.0	F3	273.43	HPRT1_2	57.0	IMR90p2
76.5	F3	228.17	HPRT1_2	57.0	IMR90p2
77.0	F3	165.98	HPRT1_2	57.0	IMR90p2
77.5	F3	105.17	HPRT1_2	57.0	IMR90p2
78.0	F3	51.04	HPRT1_2	57.0	IMR90p2
78.5	F3	17.07	HPRT1_2	57.0	IMR90p2
79.0	F3	6.8	HPRT1_2	57.0	IMR90p2
79.5	F3	6.21	HPRT1_2	57.0	IMR90p2
80.0	F3	6.29	HPRT1_2	57.0	IMR90p2
80.5	F3	5.7	HPRT1_2	57.0	IMR90p2
81.0	F3	4.85	HPRT1_2	57.0	IMR90p2
81.5	F3	5.04	HPRT1_2	57.0	IMR90p2
82.0	F3	5.6	HPRT1_2	57.0	IMR90p2
82.5	F3	5.51	HPRT1_2	57.0	IMR90p2
83.0	F3	5.71	HPRT1_2	57.0	IMR90p2
83.5	F3	5.92	HPRT1_2	57.0	IMR90p2
84.0	F3	5.06	HPRT1_2	57.0	IMR90p2
84.5	F3	4.23	HPRT1_2	57.0	IMR90p2
85.0	F3	4.29	HPRT1_2	57.0	IMR90p2
85.5	F3	4.03	HPRT1_2	57.0	IMR90p2
86.0	F3	3.39	HPRT1_2	57.0	IMR90p2
86.5	F3	3.31	HPRT1_2	57.0	IMR90p2
87.0	F3	3.03	HPRT1_2	57.0	IMR90p2
87.5	F3	2.1	HPRT1_2	57.0	IMR90p2
88.0	F3	1.33	HPRT1_2	57.0	IMR90p2
88.5	F3	1.55	HPRT1_2	57.0	IMR90p2
89.0	F3	1.93	HPRT1_2	57.0	IMR90p2
89.5	F3	1.67	HPRT1_2	57.0	IMR90p2
90.0	F3	2.12	HPRT1_2	57.0	IMR90p2
90.5	F3	2.84	HPRT1_2	57.0	IMR90p2
91.0	F3	2.95	HPRT1_2	57.0	IMR90p2
91.5	F3	2.78	HPRT1_2	57.0	IMR90p2
92.0	F3	2.91	HPRT1_2	57.0	IMR90p2
92.5	F3	2.75	HPRT1_2	57.0	IMR90p2
93.0	F3	1.77	HPRT1_2	57.0	IMR90p2
93.5	F3	0.88	HPRT1_2	57.0	IMR90p2
94.0	F3	0.36	HPRT1_2	57.0	IMR90p2
94.5	F3	-0.14	HPRT1_2	57.0	IMR90p2
95.0	F3	-0.25	HPRT1_2	57.0	IMR90p2
55.0	G3	12.57	HPRT1_2	55.7	IMR90p2
55.5	G3	27.23	HPRT1_2	55.7	IMR90p2
56.0	G3	25.14	HPRT1_2	55.7	IMR90p2
56.5	G3	25.14	HPRT1_2	55.7	IMR90p2
57.0	G3	25.14	HPRT1_2	55.7	IMR90p2
57.5	G3	24.65	HPRT1_2	55.7	IMR90p2
58.0	G3	27.77	HPRT1_2	55.7	IMR90p2
58.5	G3	33.26	HPRT1_2	55.7	IMR90p2
59.0	G3	35.81	HPRT1_2	55.7	IMR90p2
59.5	G3	37.74	HPRT1_2	55.7	IMR90p2
60.0	G3	39.65	HPRT1_2	55.7	IMR90p2
60.5	G3	40.22	HPRT1_2	55.7	IMR90p2
61.0	G3	40.31	HPRT1_2	55.7	IMR90p2
61.5	G3	40.87	HPRT1_2	55.7	IMR90p2
62.0	G3	40.12	HPRT1_2	55.7	IMR90p2
62.5	G3	37.72	HPRT1_2	55.7	IMR90p2
63.0	G3	36.48	HPRT1_2	55.7	IMR90p2
63.5	G3	36.0	HPRT1_2	55.7	IMR90p2
64.0	G3	34.62	HPRT1_2	55.7	IMR90p2
64.5	G3	34.37	HPRT1_2	55.7	IMR90p2
65.0	G3	36.56	HPRT1_2	55.7	IMR90p2
65.5	G3	38.53	HPRT1_2	55.7	IMR90p2
66.0	G3	40.91	HPRT1_2	55.7	IMR90p2
66.5	G3	45.56	HPRT1_2	55.7	IMR90p2
67.0	G3	50.33	HPRT1_2	55.7	IMR90p2
67.5	G3	53.23	HPRT1_2	55.7	IMR90p2
68.0	G3	55.66	HPRT1_2	55.7	IMR90p2
68.5	G3	57.49	HPRT1_2	55.7	IMR90p2
69.0	G3	57.43	HPRT1_2	55.7	IMR90p2
69.5	G3	56.76	HPRT1_2	55.7	IMR90p2
70.0	G3	56.85	HPRT1_2	55.7	IMR90p2
70.5	G3	57.04	HPRT1_2	55.7	IMR90p2
71.0	G3	56.69	HPRT1_2	55.7	IMR90p2
71.5	G3	55.98	HPRT1_2	55.7	IMR90p2
72.0	G3	54.67	HPRT1_2	55.7	IMR90p2
72.5	G3	52.88	HPRT1_2	55.7	IMR90p2
73.0	G3	53.34	HPRT1_2	55.7	IMR90p2
73.5	G3	67.61	HPRT1_2	55.7	IMR90p2
74.0	G3	99.8	HPRT1_2	55.7	IMR90p2
74.5	G3	137.92	HPRT1_2	55.7	IMR90p2
75.0	G3	173.88	HPRT1_2	55.7	IMR90p2
75.5	G3	203.15	HPRT1_2	55.7	IMR90p2
76.0	G3	203.9	HPRT1_2	55.7	IMR90p2
76.5	G3	168.67	HPRT1_2	55.7	IMR90p2
77.0	G3	121.7	HPRT1_2	55.7	IMR90p2
77.5	G3	77.27	HPRT1_2	55.7	IMR90p2
78.0	G3	37.16	HPRT1_2	55.7	IMR90p2
78.5	G3	12.36	HPRT1_2	55.7	IMR90p2
79.0	G3	6.34	HPRT1_2	55.7	IMR90p2
79.5	G3	6.65	HPRT1_2	55.7	IMR90p2
80.0	G3	6.84	HPRT1_2	55.7	IMR90p2
80.5	G3	7.22	HPRT1_2	55.7	IMR90p2
81.0	G3	7.1	HPRT1_2	55.7	IMR90p2
81.5	G3	6.6	HPRT1_2	55.7	IMR90p2
82.0	G3	6.08	HPRT1_2	55.7	IMR90p2
82.5	G3	5.18	HPRT1_2	55.7	IMR90p2
83.0	G3	4.2	HPRT1_2	55.7	IMR90p2
83.5	G3	3.55	HPRT1_2	55.7	IMR90p2
84.0	G3	3.2	HPRT1_2	55.7	IMR90p2
84.5	G3	3.21	HPRT1_2	55.7	IMR90p2
85.0	G3	3.53	HPRT1_2	55.7	IMR90p2
85.5	G3	3.54	HPRT1_2	55.7	IMR90p2
86.0	G3	3.28	HPRT1_2	55.7	IMR90p2
86.5	G3	3.41	HPRT1_2	55.7	IMR90p2
87.0	G3	3.41	HPRT1_2	55.7	IMR90p2
87.5	G3	3.0	HPRT1_2	55.7	IMR90p2
88.0	G3	2.98	HPRT1_2	55.7	IMR90p2
88.5	G3	2.95	HPRT1_2	55.7	IMR90p2
89.0	G3	2.28	HPRT1_2	55.7	IMR90p2
89.5	G3	1.57	HPRT1_2	55.7	IMR90p2
90.0	G3	1.15	HPRT1_2	55.7	IMR90p2
90.5	G3	0.7	HPRT1_2	55.7	IMR90p2
91.0	G3	1.02	HPRT1_2	55.7	IMR90p2
91.5	G3	1.78	HPRT1_2	55.7	IMR90p2
92.0	G3	2.27	HPRT1_2	55.7	IMR90p2
92.5	G3	2.84	HPRT1_2	55.7	IMR90p2
93.0	G3	3.29	HPRT1_2	55.7	IMR90p2
93.5	G3	2.59	HPRT1_2	55.7	IMR90p2
94.0	G3	2.2	HPRT1_2	55.7	IMR90p2
94.5	G3	1.03	HPRT1_2	55.7	IMR90p2
95.0	G3	-0.27	HPRT1_2	55.7	IMR90p2
55.0	H3	17.03	HPRT1_2	55.0	IMR90p2
55.5	H3	36.9	HPRT1_2	55.0	IMR90p2
56.0	H3	34.06	HPRT1_2	55.0	IMR90p2
56.5	H3	34.06	HPRT1_2	55.0	IMR90p2
57.0	H3	34.06	HPRT1_2	55.0	IMR90p2
57.5	H3	33.73	HPRT1_2	55.0	IMR90p2
58.0	H3	35.88	HPRT1_2	55.0	IMR90p2
58.5	H3	39.5	HPRT1_2	55.0	IMR90p2
59.0	H3	41.14	HPRT1_2	55.0	IMR90p2
59.5	H3	41.94	HPRT1_2	55.0	IMR90p2
60.0	H3	41.79	HPRT1_2	55.0	IMR90p2
60.5	H3	41.7	HPRT1_2	55.0	IMR90p2
61.0	H3	41.6	HPRT1_2	55.0	IMR90p2
61.5	H3	40.76	HPRT1_2	55.0	IMR90p2
62.0	H3	39.46	HPRT1_2	55.0	IMR90p2
62.5	H3	38.42	HPRT1_2	55.0	IMR90p2
63.0	H3	36.91	HPRT1_2	55.0	IMR90p2
63.5	H3	34.92	HPRT1_2	55.0	IMR90p2
64.0	H3	33.46	HPRT1_2	55.0	IMR90p2
64.5	H3	32.44	HPRT1_2	55.0	IMR90p2
65.0	H3	32.01	HPRT1_2	55.0	IMR90p2
65.5	H3	33.1	HPRT1_2	55.0	IMR90p2
66.0	H3	36.11	HPRT1_2	55.0	IMR90p2
66.5	H3	39.46	HPRT1_2	55.0	IMR90p2
67.0	H3	43.31	HPRT1_2	55.0	IMR90p2
67.5	H3	47.57	HPRT1_2	55.0	IMR90p2
68.0	H3	50.39	HPRT1_2	55.0	IMR90p2
68.5	H3	51.47	HPRT1_2	55.0	IMR90p2
69.0	H3	52.21	HPRT1_2	55.0	IMR90p2
69.5	H3	52.28	HPRT1_2	55.0	IMR90p2
70.0	H3	50.96	HPRT1_2	55.0	IMR90p2
70.5	H3	49.6	HPRT1_2	55.0	IMR90p2
71.0	H3	48.73	HPRT1_2	55.0	IMR90p2
71.5	H3	47.57	HPRT1_2	55.0	IMR90p2
72.0	H3	45.85	HPRT1_2	55.0	IMR90p2
72.5	H3	44.57	HPRT1_2	55.0	IMR90p2
73.0	H3	45.15	HPRT1_2	55.0	IMR90p2
73.5	H3	55.31	HPRT1_2	55.0	IMR90p2
74.0	H3	82.03	HPRT1_2	55.0	IMR90p2
74.5	H3	116.88	HPRT1_2	55.0	IMR90p2
75.0	H3	150.43	HPRT1_2	55.0	IMR90p2
75.5	H3	179.81	HPRT1_2	55.0	IMR90p2
76.0	H3	188.27	HPRT1_2	55.0	IMR90p2
76.5	H3	162.15	HPRT1_2	55.0	IMR90p2
77.0	H3	120.09	HPRT1_2	55.0	IMR90p2
77.5	H3	79.66	HPRT1_2	55.0	IMR90p2
78.0	H3	41.37	HPRT1_2	55.0	IMR90p2
78.5	H3	14.28	HPRT1_2	55.0	IMR90p2
79.0	H3	6.09	HPRT1_2	55.0	IMR90p2
79.5	H3	6.21	HPRT1_2	55.0	IMR90p2
80.0	H3	6.19	HPRT1_2	55.0	IMR90p2
80.5	H3	7.04	HPRT1_2	55.0	IMR90p2
81.0	H3	7.59	HPRT1_2	55.0	IMR90p2
81.5	H3	7.34	HPRT1_2	55.0	IMR90p2
82.0	H3	7.09	HPRT1_2	55.0	IMR90p2
82.5	H3	6.01	HPRT1_2	55.0	IMR90p2
83.0	H3	4.79	HPRT1_2	55.0	IMR90p2
83.5	H3	4.31	HPRT1_2	55.0	IMR90p2
84.0	H3	3.88	HPRT1_2	55.0	IMR90p2
84.5	H3	3.68	HPRT1_2	55.0	IMR90p2
85.0	H3	4.63	HPRT1_2	55.0	IMR90p2
85.5	H3	5.25	HPRT1_2	55.0	IMR90p2
86.0	H3	5.09	HPRT1_2	55.0	IMR90p2
86.5	H3	4.85	HPRT1_2	55.0	IMR90p2
87.0	H3	4.31	HPRT1_2	55.0	IMR90p2
87.5	H3	3.55	HPRT1_2	55.0	IMR90p2
88.0	H3	2.77	HPRT1_2	55.0	IMR90p2
88.5	H3	2.56	HPRT1_2	55.0	IMR90p2
89.0	H3	2.94	HPRT1_2	55.0	IMR90p2
89.5	H3	3.24	HPRT1_2	55.0	IMR90p2
90.0	H3	3.3	HPRT1_2	55.0	IMR90p2
90.5	H3	3.73	HPRT1_2	55.0	IMR90p2
91.0	H3	3.97	HPRT1_2	55.0	IMR90p2
91.5	H3	3.74	HPRT1_2	55.0	IMR90p2
92.0	H3	3.97	HPRT1_2	55.0	IMR90p2
92.5	H3	4.29	HPRT1_2	55.0	IMR90p2
93.0	H3	4.14	HPRT1_2	55.0	IMR90p2
93.5	H3	3.86	HPRT1_2	55.0	IMR90p2
94.0	H3	3.83	HPRT1_2	55.0	IMR90p2
94.5	H3	3.56	HPRT1_2	55.0	IMR90p2
95.0	H3	1.37	HPRT1_2	55.0	IMR90p2
55.0	A3	2.21333522424777	HPRT1_2	65.0	IMR90p8
55.5	A3	4.79555965253724	HPRT1_2	65.0	IMR90p8
56.0	A3	4.42667044849588	HPRT1_2	65.0	IMR90p8
56.5	A3	4.42667044850589	HPRT1_2	65.0	IMR90p8
57.0	A3	4.42667044842904	HPRT1_2	65.0	IMR90p8
57.5	A3	4.11776780137359	HPRT1_2	65.0	IMR90p8
58.0	A3	6.00103431878108	HPRT1_2	65.0	IMR90p8
58.5	A3	9.7691689485157	HPRT1_2	65.0	IMR90p8
59.0	A3	13.6462039713417	HPRT1_2	65.0	IMR90p8
59.5	A3	16.8218501556725	HPRT1_2	65.0	IMR90p8
60.0	A3	20.2922268276718	HPRT1_2	65.0	IMR90p8
60.5	A3	24.1036941782802	HPRT1_2	65.0	IMR90p8
61.0	A3	27.6226417768833	HPRT1_2	65.0	IMR90p8
61.5	A3	31.5700287047799	HPRT1_2	65.0	IMR90p8
62.0	A3	35.0461214254819	HPRT1_2	65.0	IMR90p8
62.5	A3	38.1445393279511	HPRT1_2	65.0	IMR90p8
63.0	A3	41.1800344822927	HPRT1_2	65.0	IMR90p8
63.5	A3	43.8311878675599	HPRT1_2	65.0	IMR90p8
64.0	A3	46.1490405567848	HPRT1_2	65.0	IMR90p8
64.5	A3	50.0747614563232	HPRT1_2	65.0	IMR90p8
65.0	A3	55.5399213269988	HPRT1_2	65.0	IMR90p8
65.5	A3	62.4262710317429	HPRT1_2	65.0	IMR90p8
66.0	A3	70.6585865719118	HPRT1_2	65.0	IMR90p8
66.5	A3	78.8348745105548	HPRT1_2	65.0	IMR90p8
67.0	A3	85.2588938658007	HPRT1_2	65.0	IMR90p8
67.5	A3	89.7838607502648	HPRT1_2	65.0	IMR90p8
68.0	A3	92.0786126534864	HPRT1_2	65.0	IMR90p8
68.5	A3	92.596618608454	HPRT1_2	65.0	IMR90p8
69.0	A3	92.387134157216	HPRT1_2	65.0	IMR90p8
69.5	A3	91.9268810082543	HPRT1_2	65.0	IMR90p8
70.0	A3	91.2454628356732	HPRT1_2	65.0	IMR90p8
70.5	A3	91.1739494576657	HPRT1_2	65.0	IMR90p8
71.0	A3	91.2429428722111	HPRT1_2	65.0	IMR90p8
71.5	A3	90.760841429257	HPRT1_2	65.0	IMR90p8
72.0	A3	91.6170539239854	HPRT1_2	65.0	IMR90p8
72.5	A3	94.4608888211358	HPRT1_2	65.0	IMR90p8
73.0	A3	107.39069862721	HPRT1_2	65.0	IMR90p8
73.5	A3	151.704720976782	HPRT1_2	65.0	IMR90p8
74.0	A3	231.54826368449	HPRT1_2	65.0	IMR90p8
74.5	A3	323.1089736771	HPRT1_2	65.0	IMR90p8
75.0	A3	409.420702466379	HPRT1_2	65.0	IMR90p8
75.5	A3	470.423380221056	HPRT1_2	65.0	IMR90p8
76.0	A3	465.395974973342	HPRT1_2	65.0	IMR90p8
76.5	A3	387.094591510154	HPRT1_2	65.0	IMR90p8
77.0	A3	279.148912421071	HPRT1_2	65.0	IMR90p8
77.5	A3	173.199940522246	HPRT1_2	65.0	IMR90p8
78.0	A3	82.0523180744093	HPRT1_2	65.0	IMR90p8
78.5	A3	25.4424751049439	HPRT1_2	65.0	IMR90p8
79.0	A3	6.84048906375824	HPRT1_2	65.0	IMR90p8
79.5	A3	5.0259353534459	HPRT1_2	65.0	IMR90p8
80.0	A3	4.55186116933407	HPRT1_2	65.0	IMR90p8
80.5	A3	4.32942697737349	HPRT1_2	65.0	IMR90p8
81.0	A3	4.26818854342832	HPRT1_2	65.0	IMR90p8
81.5	A3	4.29628799453178	HPRT1_2	65.0	IMR90p8
82.0	A3	4.30285311754204	HPRT1_2	65.0	IMR90p8
82.5	A3	4.40459858647517	HPRT1_2	65.0	IMR90p8
83.0	A3	4.34634954932113	HPRT1_2	65.0	IMR90p8
83.5	A3	3.91896285075126	HPRT1_2	65.0	IMR90p8
84.0	A3	3.75480994119357	HPRT1_2	65.0	IMR90p8
84.5	A3	3.58498739209819	HPRT1_2	65.0	IMR90p8
85.0	A3	3.37320090093186	HPRT1_2	65.0	IMR90p8
85.5	A3	3.09910506240999	HPRT1_2	65.0	IMR90p8
86.0	A3	3.07520973573133	HPRT1_2	65.0	IMR90p8
86.5	A3	2.89940911925152	HPRT1_2	65.0	IMR90p8
87.0	A3	2.82889753437843	HPRT1_2	65.0	IMR90p8
87.5	A3	2.74399984983324	HPRT1_2	65.0	IMR90p8
88.0	A3	2.38042222727512	HPRT1_2	65.0	IMR90p8
88.5	A3	2.31876730323432	HPRT1_2	65.0	IMR90p8
89.0	A3	2.48747177949008	HPRT1_2	65.0	IMR90p8
89.5	A3	2.50325123121405	HPRT1_2	65.0	IMR90p8
90.0	A3	2.38344807668176	HPRT1_2	65.0	IMR90p8
90.5	A3	2.47909220732686	HPRT1_2	65.0	IMR90p8
91.0	A3	2.43142569774301	HPRT1_2	65.0	IMR90p8
91.5	A3	2.24243720734125	HPRT1_2	65.0	IMR90p8
92.0	A3	2.04816882771496	HPRT1_2	65.0	IMR90p8
92.5	A3	1.92908793545985	HPRT1_2	65.0	IMR90p8
93.0	A3	1.84294075027015	HPRT1_2	65.0	IMR90p8
93.5	A3	0.87883166303402	HPRT1_2	65.0	IMR90p8
94.0	A3	0.372247209641955	HPRT1_2	65.0	IMR90p8
94.5	A3	-1.49997880295587	HPRT1_2	65.0	IMR90p8
95.0	A3	-1.66412403584718	HPRT1_2	65.0	IMR90p8
55.0	B3	2.08852564740846	HPRT1_2	64.5	IMR90p8
55.5	B3	4.52513890271769	HPRT1_2	64.5	IMR90p8
56.0	B3	4.17705129481635	HPRT1_2	64.5	IMR90p8
56.5	B3	4.17705129481863	HPRT1_2	64.5	IMR90p8
57.0	B3	4.17705129481192	HPRT1_2	64.5	IMR90p8
57.5	B3	3.89714803769857	HPRT1_2	64.5	IMR90p8
58.0	B3	5.59292040261096	HPRT1_2	64.5	IMR90p8
58.5	B3	9.08993936044726	HPRT1_2	64.5	IMR90p8
59.0	B3	12.4879892690902	HPRT1_2	64.5	IMR90p8
59.5	B3	16.2940162906048	HPRT1_2	64.5	IMR90p8
60.0	B3	20.0059090330589	HPRT1_2	64.5	IMR90p8
60.5	B3	23.5521819394577	HPRT1_2	64.5	IMR90p8
61.0	B3	27.2404554025496	HPRT1_2	64.5	IMR90p8
61.5	B3	30.6492776383847	HPRT1_2	64.5	IMR90p8
62.0	B3	33.1939423403657	HPRT1_2	64.5	IMR90p8
62.5	B3	35.813915973818	HPRT1_2	64.5	IMR90p8
63.0	B3	38.9142722637511	HPRT1_2	64.5	IMR90p8
63.5	B3	42.4719172611772	HPRT1_2	64.5	IMR90p8
64.0	B3	46.564197145799	HPRT1_2	64.5	IMR90p8
64.5	B3	52.1737701333809	HPRT1_2	64.5	IMR90p8
65.0	B3	59.9375599817203	HPRT1_2	64.5	IMR90p8
65.5	B3	68.1421874862009	HPRT1_2	64.5	IMR90p8
66.0	B3	75.9055725186568	HPRT1_2	64.5	IMR90p8
66.5	B3	83.395298532227	HPRT1_2	64.5	IMR90p8
67.0	B3	88.9866891220847	HPRT1_2	64.5	IMR90p8
67.5	B3	91.65361552672	HPRT1_2	64.5	IMR90p8
68.0	B3	93.2749994492505	HPRT1_2	64.5	IMR90p8
68.5	B3	94.1142479844075	HPRT1_2	64.5	IMR90p8
69.0	B3	93.7788115689189	HPRT1_2	64.5	IMR90p8
69.5	B3	94.0658443966347	HPRT1_2	64.5	IMR90p8
70.0	B3	94.5858097790178	HPRT1_2	64.5	IMR90p8
70.5	B3	94.2692515708827	HPRT1_2	64.5	IMR90p8
71.0	B3	94.0962257150933	HPRT1_2	64.5	IMR90p8
71.5	B3	94.599134244003	HPRT1_2	64.5	IMR90p8
72.0	B3	95.138365469167	HPRT1_2	64.5	IMR90p8
72.5	B3	98.4580313142905	HPRT1_2	64.5	IMR90p8
73.0	B3	118.099269818639	HPRT1_2	64.5	IMR90p8
73.5	B3	172.480843041277	HPRT1_2	64.5	IMR90p8
74.0	B3	258.362036171237	HPRT1_2	64.5	IMR90p8
74.5	B3	352.852025875057	HPRT1_2	64.5	IMR90p8
75.0	B3	438.949918610844	HPRT1_2	64.5	IMR90p8
75.5	B3	489.316970639715	HPRT1_2	64.5	IMR90p8
76.0	B3	466.140884487391	HPRT1_2	64.5	IMR90p8
76.5	B3	375.658050570361	HPRT1_2	64.5	IMR90p8
77.0	B3	262.919435230305	HPRT1_2	64.5	IMR90p8
77.5	B3	155.409011023319	HPRT1_2	64.5	IMR90p8
78.0	B3	68.1675127114883	HPRT1_2	64.5	IMR90p8
78.5	B3	19.5211212694477	HPRT1_2	64.5	IMR90p8
79.0	B3	6.20138275260149	HPRT1_2	64.5	IMR90p8
79.5	B3	5.76103205202691	HPRT1_2	64.5	IMR90p8
80.0	B3	5.86042243502544	HPRT1_2	64.5	IMR90p8
80.5	B3	5.50137330731496	HPRT1_2	64.5	IMR90p8
81.0	B3	4.9926390717664	HPRT1_2	64.5	IMR90p8
81.5	B3	4.5796101608683	HPRT1_2	64.5	IMR90p8
82.0	B3	4.77799564960992	HPRT1_2	64.5	IMR90p8
82.5	B3	4.6291743452017	HPRT1_2	64.5	IMR90p8
83.0	B3	4.15867310922442	HPRT1_2	64.5	IMR90p8
83.5	B3	4.10418225268671	HPRT1_2	64.5	IMR90p8
84.0	B3	4.10941943808928	HPRT1_2	64.5	IMR90p8
84.5	B3	3.5301342389962	HPRT1_2	64.5	IMR90p8
85.0	B3	3.29245285716701	HPRT1_2	64.5	IMR90p8
85.5	B3	3.38311813796292	HPRT1_2	64.5	IMR90p8
86.0	B3	3.23863626860515	HPRT1_2	64.5	IMR90p8
86.5	B3	3.03605947892595	HPRT1_2	64.5	IMR90p8
87.0	B3	2.50348412645155	HPRT1_2	64.5	IMR90p8
87.5	B3	2.13547768621925	HPRT1_2	64.5	IMR90p8
88.0	B3	2.18981957403423	HPRT1_2	64.5	IMR90p8
88.5	B3	1.99914843176998	HPRT1_2	64.5	IMR90p8
89.0	B3	1.65342646019371	HPRT1_2	64.5	IMR90p8
89.5	B3	2.04425053210412	HPRT1_2	64.5	IMR90p8
90.0	B3	2.17098291421496	HPRT1_2	64.5	IMR90p8
90.5	B3	1.82595082755955	HPRT1_2	64.5	IMR90p8
91.0	B3	1.904147738326	HPRT1_2	64.5	IMR90p8
91.5	B3	2.34903476201254	HPRT1_2	64.5	IMR90p8
92.0	B3	2.93423967168729	HPRT1_2	64.5	IMR90p8
92.5	B3	3.41982837774913	HPRT1_2	64.5	IMR90p8
93.0	B3	3.53324973109312	HPRT1_2	64.5	IMR90p8
93.5	B3	3.40461943878449	HPRT1_2	64.5	IMR90p8
94.0	B3	3.23831102771601	HPRT1_2	64.5	IMR90p8
94.5	B3	2.67215964058323	HPRT1_2	64.5	IMR90p8
95.0	B3	0.897593894150305	HPRT1_2	64.5	IMR90p8
55.0	C3	2.11774985679222	HPRT1_2	63.3	IMR90p8
55.5	C3	4.58845802304916	HPRT1_2	63.3	IMR90p8
56.0	C3	4.23549971358375	HPRT1_2	63.3	IMR90p8
56.5	C3	4.23549971359375	HPRT1_2	63.3	IMR90p8
57.0	C3	4.23549971352531	HPRT1_2	63.3	IMR90p8
57.5	C3	3.9003025565745	HPRT1_2	63.3	IMR90p8
58.0	C3	6.02527950058163	HPRT1_2	63.3	IMR90p8
58.5	C3	9.68436351462481	HPRT1_2	63.3	IMR90p8
59.0	C3	12.2465490493562	HPRT1_2	63.3	IMR90p8
59.5	C3	15.6057554865549	HPRT1_2	63.3	IMR90p8
60.0	C3	19.1139515848174	HPRT1_2	63.3	IMR90p8
60.5	C3	22.4413246845633	HPRT1_2	63.3	IMR90p8
61.0	C3	25.970384023027	HPRT1_2	63.3	IMR90p8
61.5	C3	29.5486648416216	HPRT1_2	63.3	IMR90p8
62.0	C3	32.8296769635843	HPRT1_2	63.3	IMR90p8
62.5	C3	36.3876515978668	HPRT1_2	63.3	IMR90p8
63.0	C3	39.668367020539	HPRT1_2	63.3	IMR90p8
63.5	C3	42.7899775717192	HPRT1_2	63.3	IMR90p8
64.0	C3	46.505354668932	HPRT1_2	63.3	IMR90p8
64.5	C3	50.887667248213	HPRT1_2	63.3	IMR90p8
65.0	C3	56.1925419634385	HPRT1_2	63.3	IMR90p8
65.5	C3	62.657255247483	HPRT1_2	63.3	IMR90p8
66.0	C3	69.9894547141606	HPRT1_2	63.3	IMR90p8
66.5	C3	76.9453927933502	HPRT1_2	63.3	IMR90p8
67.0	C3	83.1508783416705	HPRT1_2	63.3	IMR90p8
67.5	C3	87.8116330903069	HPRT1_2	63.3	IMR90p8
68.0	C3	90.4827256629374	HPRT1_2	63.3	IMR90p8
68.5	C3	91.4100299265372	HPRT1_2	63.3	IMR90p8
69.0	C3	91.9666778461557	HPRT1_2	63.3	IMR90p8
69.5	C3	92.0018179332267	HPRT1_2	63.3	IMR90p8
70.0	C3	91.7836113895851	HPRT1_2	63.3	IMR90p8
70.5	C3	92.2213458879701	HPRT1_2	63.3	IMR90p8
71.0	C3	92.9476463374722	HPRT1_2	63.3	IMR90p8
71.5	C3	92.9797593404379	HPRT1_2	63.3	IMR90p8
72.0	C3	93.3460562357729	HPRT1_2	63.3	IMR90p8
72.5	C3	95.5060963049642	HPRT1_2	63.3	IMR90p8
73.0	C3	109.324505243477	HPRT1_2	63.3	IMR90p8
73.5	C3	154.859441383266	HPRT1_2	63.3	IMR90p8
74.0	C3	235.414228060635	HPRT1_2	63.3	IMR90p8
74.5	C3	330.068017473766	HPRT1_2	63.3	IMR90p8
75.0	C3	419.968769763101	HPRT1_2	63.3	IMR90p8
75.5	C3	481.984973439202	HPRT1_2	63.3	IMR90p8
76.0	C3	476.586064554948	HPRT1_2	63.3	IMR90p8
76.5	C3	398.120325022939	HPRT1_2	63.3	IMR90p8
77.0	C3	287.40741095174	HPRT1_2	63.3	IMR90p8
77.5	C3	177.415610618847	HPRT1_2	63.3	IMR90p8
78.0	C3	83.5762540044445	HPRT1_2	63.3	IMR90p8
78.5	C3	25.7417329147054	HPRT1_2	63.3	IMR90p8
79.0	C3	6.42323117763226	HPRT1_2	63.3	IMR90p8
79.5	C3	4.67312940486187	HPRT1_2	63.3	IMR90p8
80.0	C3	5.42744889871437	HPRT1_2	63.3	IMR90p8
80.5	C3	5.8599058329043	HPRT1_2	63.3	IMR90p8
81.0	C3	5.86545883162847	HPRT1_2	63.3	IMR90p8
81.5	C3	5.87511374396576	HPRT1_2	63.3	IMR90p8
82.0	C3	5.95711331425679	HPRT1_2	63.3	IMR90p8
82.5	C3	5.34205147406055	HPRT1_2	63.3	IMR90p8
83.0	C3	4.44019129353796	HPRT1_2	63.3	IMR90p8
83.5	C3	3.63111413840721	HPRT1_2	63.3	IMR90p8
84.0	C3	2.65109765223019	HPRT1_2	63.3	IMR90p8
84.5	C3	2.04665872366883	HPRT1_2	63.3	IMR90p8
85.0	C3	2.25218072920256	HPRT1_2	63.3	IMR90p8
85.5	C3	2.87594343518083	HPRT1_2	63.3	IMR90p8
86.0	C3	3.07483413656416	HPRT1_2	63.3	IMR90p8
86.5	C3	3.07726293098091	HPRT1_2	63.3	IMR90p8
87.0	C3	3.05842569813308	HPRT1_2	63.3	IMR90p8
87.5	C3	2.47327324018494	HPRT1_2	63.3	IMR90p8
88.0	C3	1.94207105156858	HPRT1_2	63.3	IMR90p8
88.5	C3	1.96860102674356	HPRT1_2	63.3	IMR90p8
89.0	C3	1.90031462402681	HPRT1_2	63.3	IMR90p8
89.5	C3	1.64789721963984	HPRT1_2	63.3	IMR90p8
90.0	C3	1.84535295549972	HPRT1_2	63.3	IMR90p8
90.5	C3	1.65745366605711	HPRT1_2	63.3	IMR90p8
91.0	C3	1.43612237664394	HPRT1_2	63.3	IMR90p8
91.5	C3	1.77855729612776	HPRT1_2	63.3	IMR90p8
92.0	C3	2.02519915825502	HPRT1_2	63.3	IMR90p8
92.5	C3	2.04582610558788	HPRT1_2	63.3	IMR90p8
93.0	C3	2.17667629016546	HPRT1_2	63.3	IMR90p8
93.5	C3	2.10086834984696	HPRT1_2	63.3	IMR90p8
94.0	C3	1.85761949530172	HPRT1_2	63.3	IMR90p8
94.5	C3	1.74692431280903	HPRT1_2	63.3	IMR90p8
95.0	C3	0.700633506823692	HPRT1_2	63.3	IMR90p8
55.0	D3	-0.960183093039745	HPRT1_2	61.4	IMR90p8
55.5	D3	-2.08039670158769	HPRT1_2	61.4	IMR90p8
56.0	D3	-1.92036618608188	HPRT1_2	61.4	IMR90p8
56.5	D3	-1.92036618606369	HPRT1_2	61.4	IMR90p8
57.0	D3	-1.92036618619761	HPRT1_2	61.4	IMR90p8
57.5	D3	-2.27397160807914	HPRT1_2	61.4	IMR90p8
58.0	D3	-0.222931688786616	HPRT1_2	61.4	IMR90p8
58.5	D3	4.83489330595773	HPRT1_2	61.4	IMR90p8
59.0	D3	9.72559527323654	HPRT1_2	61.4	IMR90p8
59.5	D3	14.6830576181653	HPRT1_2	61.4	IMR90p8
60.0	D3	19.4004131823849	HPRT1_2	61.4	IMR90p8
60.5	D3	23.9161577762382	HPRT1_2	61.4	IMR90p8
61.0	D3	28.7808685045945	HPRT1_2	61.4	IMR90p8
61.5	D3	33.0704216223628	HPRT1_2	61.4	IMR90p8
62.0	D3	36.0269202572428	HPRT1_2	61.4	IMR90p8
62.5	D3	38.8633255019952	HPRT1_2	61.4	IMR90p8
63.0	D3	42.2820587182327	HPRT1_2	61.4	IMR90p8
63.5	D3	44.8604311912942	HPRT1_2	61.4	IMR90p8
64.0	D3	47.1300838183539	HPRT1_2	61.4	IMR90p8
64.5	D3	50.8030024236438	HPRT1_2	61.4	IMR90p8
65.0	D3	55.5770661253121	HPRT1_2	61.4	IMR90p8
65.5	D3	60.6113502939136	HPRT1_2	61.4	IMR90p8
66.0	D3	66.3079151957652	HPRT1_2	61.4	IMR90p8
66.5	D3	72.454198156523	HPRT1_2	61.4	IMR90p8
67.0	D3	77.9565430457304	HPRT1_2	61.4	IMR90p8
67.5	D3	81.6935311873855	HPRT1_2	61.4	IMR90p8
68.0	D3	84.1413602533942	HPRT1_2	61.4	IMR90p8
68.5	D3	85.7931784116266	HPRT1_2	61.4	IMR90p8
69.0	D3	86.7289194445731	HPRT1_2	61.4	IMR90p8
69.5	D3	87.1246519209661	HPRT1_2	61.4	IMR90p8
70.0	D3	87.3466082717032	HPRT1_2	61.4	IMR90p8
70.5	D3	87.6475471260466	HPRT1_2	61.4	IMR90p8
71.0	D3	88.2335268117286	HPRT1_2	61.4	IMR90p8
71.5	D3	88.2835381386489	HPRT1_2	61.4	IMR90p8
72.0	D3	88.169006834127	HPRT1_2	61.4	IMR90p8
72.5	D3	90.0663445184595	HPRT1_2	61.4	IMR90p8
73.0	D3	101.711860477503	HPRT1_2	61.4	IMR90p8
73.5	D3	142.082105598225	HPRT1_2	61.4	IMR90p8
74.0	D3	216.598966355882	HPRT1_2	61.4	IMR90p8
74.5	D3	304.622270006372	HPRT1_2	61.4	IMR90p8
75.0	D3	388.409461686371	HPRT1_2	61.4	IMR90p8
75.5	D3	448.829885999245	HPRT1_2	61.4	IMR90p8
76.0	D3	447.417993771568	HPRT1_2	61.4	IMR90p8
76.5	D3	375.798985247968	HPRT1_2	61.4	IMR90p8
77.0	D3	273.730223762759	HPRT1_2	61.4	IMR90p8
77.5	D3	171.561583333296	HPRT1_2	61.4	IMR90p8
78.0	D3	83.0553209777603	HPRT1_2	61.4	IMR90p8
78.5	D3	27.3430650014358	HPRT1_2	61.4	IMR90p8
79.0	D3	7.98500306812383	HPRT1_2	61.4	IMR90p8
79.5	D3	5.53535519674506	HPRT1_2	61.4	IMR90p8
80.0	D3	5.63439025144385	HPRT1_2	61.4	IMR90p8
80.5	D3	5.62250781783786	HPRT1_2	61.4	IMR90p8
81.0	D3	5.25466203749943	HPRT1_2	61.4	IMR90p8
81.5	D3	4.93586725591285	HPRT1_2	61.4	IMR90p8
82.0	D3	4.61830034571364	HPRT1_2	61.4	IMR90p8
82.5	D3	4.33474822015893	HPRT1_2	61.4	IMR90p8
83.0	D3	3.97589028203294	HPRT1_2	61.4	IMR90p8
83.5	D3	3.73741473482374	HPRT1_2	61.4	IMR90p8
84.0	D3	3.42955125751996	HPRT1_2	61.4	IMR90p8
84.5	D3	3.03919709029964	HPRT1_2	61.4	IMR90p8
85.0	D3	2.59737607657934	HPRT1_2	61.4	IMR90p8
85.5	D3	2.23405374533195	HPRT1_2	61.4	IMR90p8
86.0	D3	2.15169615319701	HPRT1_2	61.4	IMR90p8
86.5	D3	2.12379948601483	HPRT1_2	61.4	IMR90p8
87.0	D3	2.49045088620568	HPRT1_2	61.4	IMR90p8
87.5	D3	2.97129875372343	HPRT1_2	61.4	IMR90p8
88.0	D3	3.1372266533856	HPRT1_2	61.4	IMR90p8
88.5	D3	3.07292032179339	HPRT1_2	61.4	IMR90p8
89.0	D3	3.14862462515805	HPRT1_2	61.4	IMR90p8
89.5	D3	2.68475185042035	HPRT1_2	61.4	IMR90p8
90.0	D3	1.90418544838292	HPRT1_2	61.4	IMR90p8
90.5	D3	1.57296635654717	HPRT1_2	61.4	IMR90p8
91.0	D3	1.46867212509062	HPRT1_2	61.4	IMR90p8
91.5	D3	1.34571042100589	HPRT1_2	61.4	IMR90p8
92.0	D3	1.63538439346718	HPRT1_2	61.4	IMR90p8
92.5	D3	2.30997684452427	HPRT1_2	61.4	IMR90p8
93.0	D3	2.74979528609879	HPRT1_2	61.4	IMR90p8
93.5	D3	2.89296189910084	HPRT1_2	61.4	IMR90p8
94.0	D3	3.0340500438889	HPRT1_2	61.4	IMR90p8
94.5	D3	3.03308042990204	HPRT1_2	61.4	IMR90p8
95.0	D3	1.15109299816515	HPRT1_2	61.4	IMR90p8
55.0	E3	0.0461147343305583	HPRT1_2	59.0	IMR90p8
55.5	E3	0.0999152577156792	HPRT1_2	59.0	IMR90p8
56.0	E3	0.0922294686596388	HPRT1_2	59.0	IMR90p8
56.5	E3	0.0922294686630494	HPRT1_2	59.0	IMR90p8
57.0	E3	0.0922294686459963	HPRT1_2	59.0	IMR90p8
57.5	E3	-0.370392135039992	HPRT1_2	59.0	IMR90p8
58.0	E3	2.32556762360241	HPRT1_2	59.0	IMR90p8
58.5	E3	8.8903517803185	HPRT1_2	59.0	IMR90p8
59.0	E3	15.0131492316053	HPRT1_2	59.0	IMR90p8
59.5	E3	20.8427566720536	HPRT1_2	59.0	IMR90p8
60.0	E3	26.5630552107921	HPRT1_2	59.0	IMR90p8
60.5	E3	31.9578493614854	HPRT1_2	59.0	IMR90p8
61.0	E3	36.6582256252086	HPRT1_2	59.0	IMR90p8
61.5	E3	40.1475313259454	HPRT1_2	59.0	IMR90p8
62.0	E3	42.871624167756	HPRT1_2	59.0	IMR90p8
62.5	E3	44.696124978827	HPRT1_2	59.0	IMR90p8
63.0	E3	45.3266866067198	HPRT1_2	59.0	IMR90p8
63.5	E3	46.0169291520104	HPRT1_2	59.0	IMR90p8
64.0	E3	48.3080060404782	HPRT1_2	59.0	IMR90p8
64.5	E3	50.9466257978372	HPRT1_2	59.0	IMR90p8
65.0	E3	54.2016319188325	HPRT1_2	59.0	IMR90p8
65.5	E3	59.7107456558294	HPRT1_2	59.0	IMR90p8
66.0	E3	65.382518314774	HPRT1_2	59.0	IMR90p8
66.5	E3	69.2314894424027	HPRT1_2	59.0	IMR90p8
67.0	E3	72.933793872864	HPRT1_2	59.0	IMR90p8
67.5	E3	76.0894000422491	HPRT1_2	59.0	IMR90p8
68.0	E3	77.2672743072068	HPRT1_2	59.0	IMR90p8
68.5	E3	78.2013008313285	HPRT1_2	59.0	IMR90p8
69.0	E3	79.7296239424576	HPRT1_2	59.0	IMR90p8
69.5	E3	80.5128569803685	HPRT1_2	59.0	IMR90p8
70.0	E3	80.234753511269	HPRT1_2	59.0	IMR90p8
70.5	E3	80.0961097789881	HPRT1_2	59.0	IMR90p8
71.0	E3	79.7037760483395	HPRT1_2	59.0	IMR90p8
71.5	E3	78.443857749831	HPRT1_2	59.0	IMR90p8
72.0	E3	77.5494583251461	HPRT1_2	59.0	IMR90p8
72.5	E3	78.7658681312223	HPRT1_2	59.0	IMR90p8
73.0	E3	87.4953674062726	HPRT1_2	59.0	IMR90p8
73.5	E3	120.34366018434	HPRT1_2	59.0	IMR90p8
74.0	E3	181.430339509303	HPRT1_2	59.0	IMR90p8
74.5	E3	251.640890686898	HPRT1_2	59.0	IMR90p8
75.0	E3	317.295628907564	HPRT1_2	59.0	IMR90p8
75.5	E3	364.413492413478	HPRT1_2	59.0	IMR90p8
76.0	E3	359.920346247173	HPRT1_2	59.0	IMR90p8
76.5	E3	297.170608540014	HPRT1_2	59.0	IMR90p8
77.0	E3	212.755680485188	HPRT1_2	59.0	IMR90p8
77.5	E3	131.282986172859	HPRT1_2	59.0	IMR90p8
78.0	E3	61.2589253253565	HPRT1_2	59.0	IMR90p8
78.5	E3	18.3241865681445	HPRT1_2	59.0	IMR90p8
79.0	E3	5.74583211254605	HPRT1_2	59.0	IMR90p8
79.5	E3	5.70673577941454	HPRT1_2	59.0	IMR90p8
80.0	E3	5.70145542608969	HPRT1_2	59.0	IMR90p8
80.5	E3	5.28776389026001	HPRT1_2	59.0	IMR90p8
81.0	E3	5.07278227636601	HPRT1_2	59.0	IMR90p8
81.5	E3	4.81367813271987	HPRT1_2	59.0	IMR90p8
82.0	E3	4.43312568154283	HPRT1_2	59.0	IMR90p8
82.5	E3	4.47122019341811	HPRT1_2	59.0	IMR90p8
83.0	E3	4.22692461297714	HPRT1_2	59.0	IMR90p8
83.5	E3	3.68441386848536	HPRT1_2	59.0	IMR90p8
84.0	E3	3.85206852247188	HPRT1_2	59.0	IMR90p8
84.5	E3	3.76492332058291	HPRT1_2	59.0	IMR90p8
85.0	E3	3.03289837289225	HPRT1_2	59.0	IMR90p8
85.5	E3	2.73109765493933	HPRT1_2	59.0	IMR90p8
86.0	E3	2.88804866073889	HPRT1_2	59.0	IMR90p8
86.5	E3	2.08013235041796	HPRT1_2	59.0	IMR90p8
87.0	E3	1.77122411916434	HPRT1_2	59.0	IMR90p8
87.5	E3	2.15027472200131	HPRT1_2	59.0	IMR90p8
88.0	E3	2.13030999261633	HPRT1_2	59.0	IMR90p8
88.5	E3	1.98755641094272	HPRT1_2	59.0	IMR90p8
89.0	E3	2.40540342636217	HPRT1_2	59.0	IMR90p8
89.5	E3	2.52731683592253	HPRT1_2	59.0	IMR90p8
90.0	E3	2.38244685928339	HPRT1_2	59.0	IMR90p8
90.5	E3	2.45696686235635	HPRT1_2	59.0	IMR90p8
91.0	E3	2.63680212411225	HPRT1_2	59.0	IMR90p8
91.5	E3	2.64812975580287	HPRT1_2	59.0	IMR90p8
92.0	E3	2.43900638993409	HPRT1_2	59.0	IMR90p8
92.5	E3	2.4603546509685	HPRT1_2	59.0	IMR90p8
93.0	E3	2.27727835828853	HPRT1_2	59.0	IMR90p8
93.5	E3	2.23349065300783	HPRT1_2	59.0	IMR90p8
94.0	E3	2.14650241942468	HPRT1_2	59.0	IMR90p8
94.5	E3	2.92674410333461	HPRT1_2	59.0	IMR90p8
95.0	E3	1.61496077913557	HPRT1_2	59.0	IMR90p8
55.0	F3	8.02405961989882	HPRT1_2	57.0	IMR90p8
55.5	F3	17.3854625097812	HPRT1_2	57.0	IMR90p8
56.0	F3	16.048119239798	HPRT1_2	57.0	IMR90p8
56.5	F3	16.0481192397943	HPRT1_2	57.0	IMR90p8
57.0	F3	16.0481192398266	HPRT1_2	57.0	IMR90p8
57.5	F3	15.480639361116	HPRT1_2	57.0	IMR90p8
58.0	F3	18.8759378957636	HPRT1_2	57.0	IMR90p8
58.5	F3	26.5294261054814	HPRT1_2	57.0	IMR90p8
59.0	F3	32.1736135681156	HPRT1_2	57.0	IMR90p8
59.5	F3	36.2957434424281	HPRT1_2	57.0	IMR90p8
60.0	F3	39.2764556849983	HPRT1_2	57.0	IMR90p8
60.5	F3	40.9949588774701	HPRT1_2	57.0	IMR90p8
61.0	F3	41.4838642269193	HPRT1_2	57.0	IMR90p8
61.5	F3	41.397447621194	HPRT1_2	57.0	IMR90p8
62.0	F3	41.3884280110274	HPRT1_2	57.0	IMR90p8
62.5	F3	40.8800602276791	HPRT1_2	57.0	IMR90p8
63.0	F3	40.2258962938915	HPRT1_2	57.0	IMR90p8
63.5	F3	40.2998059397103	HPRT1_2	57.0	IMR90p8
64.0	F3	41.2176560089274	HPRT1_2	57.0	IMR90p8
64.5	F3	42.5623082699706	HPRT1_2	57.0	IMR90p8
65.0	F3	45.1781991297291	HPRT1_2	57.0	IMR90p8
65.5	F3	49.1924707806024	HPRT1_2	57.0	IMR90p8
66.0	F3	53.3924398315023	HPRT1_2	57.0	IMR90p8
66.5	F3	57.1856345722052	HPRT1_2	57.0	IMR90p8
67.0	F3	60.9916210321919	HPRT1_2	57.0	IMR90p8
67.5	F3	63.8322628206681	HPRT1_2	57.0	IMR90p8
68.0	F3	64.9719742367815	HPRT1_2	57.0	IMR90p8
68.5	F3	65.2054169963262	HPRT1_2	57.0	IMR90p8
69.0	F3	65.3412369638276	HPRT1_2	57.0	IMR90p8
69.5	F3	64.2953942193379	HPRT1_2	57.0	IMR90p8
70.0	F3	62.854102833767	HPRT1_2	57.0	IMR90p8
70.5	F3	62.2132395082871	HPRT1_2	57.0	IMR90p8
71.0	F3	61.7168220901228	HPRT1_2	57.0	IMR90p8
71.5	F3	60.8425958763886	HPRT1_2	57.0	IMR90p8
72.0	F3	60.9167762195982	HPRT1_2	57.0	IMR90p8
72.5	F3	61.803259559765	HPRT1_2	57.0	IMR90p8
73.0	F3	65.5616724254772	HPRT1_2	57.0	IMR90p8
73.5	F3	86.6789970393846	HPRT1_2	57.0	IMR90p8
74.0	F3	130.03265781309	HPRT1_2	57.0	IMR90p8
74.5	F3	179.785114715897	HPRT1_2	57.0	IMR90p8
75.0	F3	226.216564626601	HPRT1_2	57.0	IMR90p8
75.5	F3	263.499281451009	HPRT1_2	57.0	IMR90p8
76.0	F3	263.89686686004	HPRT1_2	57.0	IMR90p8
76.5	F3	218.346598170292	HPRT1_2	57.0	IMR90p8
77.0	F3	157.059911922743	HPRT1_2	57.0	IMR90p8
77.5	F3	98.890491471704	HPRT1_2	57.0	IMR90p8
78.0	F3	46.6945927377134	HPRT1_2	57.0	IMR90p8
78.5	F3	13.9880008441429	HPRT1_2	57.0	IMR90p8
79.0	F3	5.24400399746986	HPRT1_2	57.0	IMR90p8
79.5	F3	5.17253646513518	HPRT1_2	57.0	IMR90p8
80.0	F3	4.95408716628731	HPRT1_2	57.0	IMR90p8
80.5	F3	4.97204201425347	HPRT1_2	57.0	IMR90p8
81.0	F3	4.95734948619901	HPRT1_2	57.0	IMR90p8
81.5	F3	4.81288990051002	HPRT1_2	57.0	IMR90p8
82.0	F3	4.99127767057593	HPRT1_2	57.0	IMR90p8
82.5	F3	4.81280571864068	HPRT1_2	57.0	IMR90p8
83.0	F3	4.19618418128942	HPRT1_2	57.0	IMR90p8
83.5	F3	3.62528062880665	HPRT1_2	57.0	IMR90p8
84.0	F3	3.33710697906878	HPRT1_2	57.0	IMR90p8
84.5	F3	3.14977906308519	HPRT1_2	57.0	IMR90p8
85.0	F3	2.93085168228453	HPRT1_2	57.0	IMR90p8
85.5	F3	2.73303439176516	HPRT1_2	57.0	IMR90p8
86.0	F3	2.64558463767713	HPRT1_2	57.0	IMR90p8
86.5	F3	2.36869410766798	HPRT1_2	57.0	IMR90p8
87.0	F3	2.29081517195931	HPRT1_2	57.0	IMR90p8
87.5	F3	2.39594726438781	HPRT1_2	57.0	IMR90p8
88.0	F3	2.6580280328551	HPRT1_2	57.0	IMR90p8
88.5	F3	3.13872366583297	HPRT1_2	57.0	IMR90p8
89.0	F3	3.26710898721478	HPRT1_2	57.0	IMR90p8
89.5	F3	2.8228303711262	HPRT1_2	57.0	IMR90p8
90.0	F3	3.05077763313636	HPRT1_2	57.0	IMR90p8
90.5	F3	3.34944352122557	HPRT1_2	57.0	IMR90p8
91.0	F3	2.64226701750482	HPRT1_2	57.0	IMR90p8
91.5	F3	2.62901332505618	HPRT1_2	57.0	IMR90p8
92.0	F3	2.90546577873158	HPRT1_2	57.0	IMR90p8
92.5	F3	1.97890739332206	HPRT1_2	57.0	IMR90p8
93.0	F3	1.29603189449654	HPRT1_2	57.0	IMR90p8
93.5	F3	1.7236786443832	HPRT1_2	57.0	IMR90p8
94.0	F3	1.33996087312187	HPRT1_2	57.0	IMR90p8
94.5	F3	1.89252999481266	HPRT1_2	57.0	IMR90p8
95.0	F3	1.37110051178286	HPRT1_2	57.0	IMR90p8
55.0	G3	16.2974558504656	HPRT1_2	55.7	IMR90p8
55.5	G3	35.3111543426758	HPRT1_2	55.7	IMR90p8
56.0	G3	32.5949117009324	HPRT1_2	55.7	IMR90p8
56.5	G3	32.5949117009264	HPRT1_2	55.7	IMR90p8
57.0	G3	32.5949117009602	HPRT1_2	55.7	IMR90p8
57.5	G3	32.1476168075322	HPRT1_2	55.7	IMR90p8
58.0	G3	34.8667396875531	HPRT1_2	55.7	IMR90p8
58.5	G3	40.6774361481857	HPRT1_2	55.7	IMR90p8
59.0	G3	44.46634774362	HPRT1_2	55.7	IMR90p8
59.5	G3	45.9819720056992	HPRT1_2	55.7	IMR90p8
60.0	G3	46.5389339213493	HPRT1_2	55.7	IMR90p8
60.5	G3	46.3634494021085	HPRT1_2	55.7	IMR90p8
61.0	G3	45.2671153678136	HPRT1_2	55.7	IMR90p8
61.5	G3	44.304200259891	HPRT1_2	55.7	IMR90p8
62.0	G3	43.186253565921	HPRT1_2	55.7	IMR90p8
62.5	G3	42.131566883404	HPRT1_2	55.7	IMR90p8
63.0	G3	41.4437965540648	HPRT1_2	55.7	IMR90p8
63.5	G3	40.4638046396053	HPRT1_2	55.7	IMR90p8
64.0	G3	39.5579230540465	HPRT1_2	55.7	IMR90p8
64.5	G3	40.0070707523133	HPRT1_2	55.7	IMR90p8
65.0	G3	41.264576226274	HPRT1_2	55.7	IMR90p8
65.5	G3	43.329846471873	HPRT1_2	55.7	IMR90p8
66.0	G3	46.7348871545025	HPRT1_2	55.7	IMR90p8
66.5	G3	50.3515515576329	HPRT1_2	55.7	IMR90p8
67.0	G3	53.552581163773	HPRT1_2	55.7	IMR90p8
67.5	G3	56.1321035891066	HPRT1_2	55.7	IMR90p8
68.0	G3	57.4083824205471	HPRT1_2	55.7	IMR90p8
68.5	G3	57.8841959899956	HPRT1_2	55.7	IMR90p8
69.0	G3	57.7379109828562	HPRT1_2	55.7	IMR90p8
69.5	G3	56.4820774146616	HPRT1_2	55.7	IMR90p8
70.0	G3	55.2360277015217	HPRT1_2	55.7	IMR90p8
70.5	G3	54.3682349361658	HPRT1_2	55.7	IMR90p8
71.0	G3	53.0193607705298	HPRT1_2	55.7	IMR90p8
71.5	G3	51.75903347637	HPRT1_2	55.7	IMR90p8
72.0	G3	51.6652344395716	HPRT1_2	55.7	IMR90p8
72.5	G3	51.1377855639808	HPRT1_2	55.7	IMR90p8
73.0	G3	52.299898856042	HPRT1_2	55.7	IMR90p8
73.5	G3	65.9108567606345	HPRT1_2	55.7	IMR90p8
74.0	G3	97.7714760664115	HPRT1_2	55.7	IMR90p8
74.5	G3	136.846941920794	HPRT1_2	55.7	IMR90p8
75.0	G3	174.90061337747	HPRT1_2	55.7	IMR90p8
75.5	G3	207.442492015456	HPRT1_2	55.7	IMR90p8
76.0	G3	213.975876477438	HPRT1_2	55.7	IMR90p8
76.5	G3	182.599460715353	HPRT1_2	55.7	IMR90p8
77.0	G3	134.139506729839	HPRT1_2	55.7	IMR90p8
77.5	G3	86.7916564177602	HPRT1_2	55.7	IMR90p8
78.0	G3	43.6372628899625	HPRT1_2	55.7	IMR90p8
78.5	G3	14.3416154311036	HPRT1_2	55.7	IMR90p8
79.0	G3	4.8419992608782	HPRT1_2	55.7	IMR90p8
79.5	G3	4.91978796595799	HPRT1_2	55.7	IMR90p8
80.0	G3	5.16471087313101	HPRT1_2	55.7	IMR90p8
80.5	G3	5.36550278134808	HPRT1_2	55.7	IMR90p8
81.0	G3	5.97106180600503	HPRT1_2	55.7	IMR90p8
81.5	G3	6.08031961762811	HPRT1_2	55.7	IMR90p8
82.0	G3	5.77108676093025	HPRT1_2	55.7	IMR90p8
82.5	G3	5.69179538612184	HPRT1_2	55.7	IMR90p8
83.0	G3	4.87221241545734	HPRT1_2	55.7	IMR90p8
83.5	G3	3.72997813863316	HPRT1_2	55.7	IMR90p8
84.0	G3	3.36366802991347	HPRT1_2	55.7	IMR90p8
84.5	G3	2.87196044718593	HPRT1_2	55.7	IMR90p8
85.0	G3	2.29955358516469	HPRT1_2	55.7	IMR90p8
85.5	G3	2.47984552903	HPRT1_2	55.7	IMR90p8
86.0	G3	2.34224296970206	HPRT1_2	55.7	IMR90p8
86.5	G3	1.80877314245754	HPRT1_2	55.7	IMR90p8
87.0	G3	2.07036485173012	HPRT1_2	55.7	IMR90p8
87.5	G3	2.13289113271736	HPRT1_2	55.7	IMR90p8
88.0	G3	1.63082181179703	HPRT1_2	55.7	IMR90p8
88.5	G3	1.78120988604195	HPRT1_2	55.7	IMR90p8
89.0	G3	2.00538587855817	HPRT1_2	55.7	IMR90p8
89.5	G3	1.66186699630867	HPRT1_2	55.7	IMR90p8
90.0	G3	1.58550343635392	HPRT1_2	55.7	IMR90p8
90.5	G3	1.85014414889179	HPRT1_2	55.7	IMR90p8
91.0	G3	1.64847141993528	HPRT1_2	55.7	IMR90p8
91.5	G3	1.49902066652879	HPRT1_2	55.7	IMR90p8
92.0	G3	1.79166249839153	HPRT1_2	55.7	IMR90p8
92.5	G3	2.08312283488362	HPRT1_2	55.7	IMR90p8
93.0	G3	2.38261677742793	HPRT1_2	55.7	IMR90p8
93.5	G3	2.80531132744665	HPRT1_2	55.7	IMR90p8
94.0	G3	3.14112348405848	HPRT1_2	55.7	IMR90p8
94.5	G3	3.5104751771924	HPRT1_2	55.7	IMR90p8
95.0	G3	1.60817202722097	HPRT1_2	55.7	IMR90p8
55.0	H3	20.3554405249112	HPRT1_2	55.0	IMR90p8
55.5	H3	44.1034544706399	HPRT1_2	55.0	IMR90p8
56.0	H3	40.7108810498205	HPRT1_2	55.0	IMR90p8
56.5	H3	40.7108810498222	HPRT1_2	55.0	IMR90p8
57.0	H3	40.710881049818	HPRT1_2	55.0	IMR90p8
57.5	H3	40.4649901712535	HPRT1_2	55.0	IMR90p8
58.0	H3	41.9792778854638	HPRT1_2	55.0	IMR90p8
58.5	H3	45.1106730433315	HPRT1_2	55.0	IMR90p8
59.0	H3	46.5844620952928	HPRT1_2	55.0	IMR90p8
59.5	H3	46.7438067090854	HPRT1_2	55.0	IMR90p8
60.0	H3	46.0173323889015	HPRT1_2	55.0	IMR90p8
60.5	H3	44.7748536405725	HPRT1_2	55.0	IMR90p8
61.0	H3	43.6542152817706	HPRT1_2	55.0	IMR90p8
61.5	H3	42.2345678973142	HPRT1_2	55.0	IMR90p8
62.0	H3	40.4796010546108	HPRT1_2	55.0	IMR90p8
62.5	H3	38.7249971433483	HPRT1_2	55.0	IMR90p8
63.0	H3	37.4702180359782	HPRT1_2	55.0	IMR90p8
63.5	H3	36.4216750888535	HPRT1_2	55.0	IMR90p8
64.0	H3	35.7129189554872	HPRT1_2	55.0	IMR90p8
64.5	H3	35.9047021435484	HPRT1_2	55.0	IMR90p8
65.0	H3	37.0098279674149	HPRT1_2	55.0	IMR90p8
65.5	H3	38.3407965046895	HPRT1_2	55.0	IMR90p8
66.0	H3	40.2782018535223	HPRT1_2	55.0	IMR90p8
66.5	H3	42.6317150167209	HPRT1_2	55.0	IMR90p8
67.0	H3	44.8486946269777	HPRT1_2	55.0	IMR90p8
67.5	H3	46.5007233691764	HPRT1_2	55.0	IMR90p8
68.0	H3	47.5094274807542	HPRT1_2	55.0	IMR90p8
68.5	H3	47.8753042131846	HPRT1_2	55.0	IMR90p8
69.0	H3	47.5810874766074	HPRT1_2	55.0	IMR90p8
69.5	H3	46.7559586356521	HPRT1_2	55.0	IMR90p8
70.0	H3	45.6346755632692	HPRT1_2	55.0	IMR90p8
70.5	H3	45.0031306614015	HPRT1_2	55.0	IMR90p8
71.0	H3	44.023969850681	HPRT1_2	55.0	IMR90p8
71.5	H3	43.0891874457463	HPRT1_2	55.0	IMR90p8
72.0	H3	42.3723289985715	HPRT1_2	55.0	IMR90p8
72.5	H3	41.7408413785658	HPRT1_2	55.0	IMR90p8
73.0	H3	41.8701896695089	HPRT1_2	55.0	IMR90p8
73.5	H3	50.7679188487885	HPRT1_2	55.0	IMR90p8
74.0	H3	74.8472872045948	HPRT1_2	55.0	IMR90p8
74.5	H3	105.77820636495	HPRT1_2	55.0	IMR90p8
75.0	H3	135.521182434919	HPRT1_2	55.0	IMR90p8
75.5	H3	161.812351711954	HPRT1_2	55.0	IMR90p8
76.0	H3	170.27522701377	HPRT1_2	55.0	IMR90p8
76.5	H3	147.407674717567	HPRT1_2	55.0	IMR90p8
77.0	H3	109.462017453934	HPRT1_2	55.0	IMR90p8
77.5	H3	73.051455913744	HPRT1_2	55.0	IMR90p8
78.0	H3	39.1562461626314	HPRT1_2	55.0	IMR90p8
78.5	H3	14.4713149876277	HPRT1_2	55.0	IMR90p8
79.0	H3	5.90565396824064	HPRT1_2	55.0	IMR90p8
79.5	H3	5.44274936506224	HPRT1_2	55.0	IMR90p8
80.0	H3	4.87112593346097	HPRT1_2	55.0	IMR90p8
80.5	H3	4.67132463977339	HPRT1_2	55.0	IMR90p8
81.0	H3	4.69305364755581	HPRT1_2	55.0	IMR90p8
81.5	H3	4.86681747688993	HPRT1_2	55.0	IMR90p8
82.0	H3	5.16562021004012	HPRT1_2	55.0	IMR90p8
82.5	H3	5.18100944218151	HPRT1_2	55.0	IMR90p8
83.0	H3	4.5971460821965	HPRT1_2	55.0	IMR90p8
83.5	H3	4.33242992148934	HPRT1_2	55.0	IMR90p8
84.0	H3	4.01912397110954	HPRT1_2	55.0	IMR90p8
84.5	H3	3.42047182623901	HPRT1_2	55.0	IMR90p8
85.0	H3	3.4705964883396	HPRT1_2	55.0	IMR90p8
85.5	H3	3.70203012762533	HPRT1_2	55.0	IMR90p8
86.0	H3	2.97865362784751	HPRT1_2	55.0	IMR90p8
86.5	H3	2.84869861281368	HPRT1_2	55.0	IMR90p8
87.0	H3	3.53456209379368	HPRT1_2	55.0	IMR90p8
87.5	H3	2.90351366771728	HPRT1_2	55.0	IMR90p8
88.0	H3	2.21537423103814	HPRT1_2	55.0	IMR90p8
88.5	H3	2.61974354030525	HPRT1_2	55.0	IMR90p8
89.0	H3	2.33141096166327	HPRT1_2	55.0	IMR90p8
89.5	H3	1.5721566924625	HPRT1_2	55.0	IMR90p8
90.0	H3	1.90245424041836	HPRT1_2	55.0	IMR90p8
90.5	H3	2.37679898918441	HPRT1_2	55.0	IMR90p8
91.0	H3	2.35104859810212	HPRT1_2	55.0	IMR90p8
91.5	H3	2.28499117440151	HPRT1_2	55.0	IMR90p8
92.0	H3	2.2840216973633	HPRT1_2	55.0	IMR90p8
92.5	H3	2.43139556934278	HPRT1_2	55.0	IMR90p8
93.0	H3	2.64046657497113	HPRT1_2	55.0	IMR90p8
93.5	H3	2.9801835770308	HPRT1_2	55.0	IMR90p8
94.0	H3	3.53554418658427	HPRT1_2	55.0	IMR90p8
94.5	H3	4.47220021713542	HPRT1_2	55.0	IMR90p8
95.0	H3	2.21239262645418	HPRT1_2	55.0	IMR90p8
