# Supplementary material for: Primer PICKR: literature-mined scoring platform for robust RT–qPCR primers
Source: Nat Commun. 2026 May 28;17:6938. doi: 10.1038/s41467-026-73648-2 (PMC13388996; doi:10.1038/s41467-026-73648-2)
Supplement: Supplementary file 11 — Source Data [file 41467_2026_73648_MOESM11_ESM.zip › Suppl_Fig_S13/amplification_data_GAPDH_2.csv]

Cycle	Well	Fluorescence	Target	melt temp	Replicate
1	A1	-11.7152116670991	GAPDH_2	65.0	IMR90p11
2	A1	-8.92213400702622	GAPDH_2	65.0	IMR90p11
3	A1	0.640160260428274	GAPDH_2	65.0	IMR90p11
4	A1	1.44924520534823	GAPDH_2	65.0	IMR90p11
5	A1	0.587860242354054	GAPDH_2	65.0	IMR90p11
6	A1	3.52581514683607	GAPDH_2	65.0	IMR90p11
7	A1	2.6384645235994	GAPDH_2	65.0	IMR90p11
8	A1	-0.89131627029019	GAPDH_2	65.0	IMR90p11
9	A1	2.58494500639563	GAPDH_2	65.0	IMR90p11
10	A1	-1.24640813716132	GAPDH_2	65.0	IMR90p11
11	A1	-0.0568394637630263	GAPDH_2	65.0	IMR90p11
12	A1	0.778211281211952	GAPDH_2	65.0	IMR90p11
13	A1	-1.51548528272269	GAPDH_2	65.0	IMR90p11
14	A1	-4.92779912082915	GAPDH_2	65.0	IMR90p11
15	A1	-1.24045232990284	GAPDH_2	65.0	IMR90p11
16	A1	-2.16660218591051	GAPDH_2	65.0	IMR90p11
17	A1	-3.58077661519019	GAPDH_2	65.0	IMR90p11
18	A1	0.172535785246055	GAPDH_2	65.0	IMR90p11
19	A1	1.82149907422581	GAPDH_2	65.0	IMR90p11
20	A1	10.1232998734927	GAPDH_2	65.0	IMR90p11
21	A1	28.1640382201895	GAPDH_2	65.0	IMR90p11
22	A1	53.448098175149	GAPDH_2	65.0	IMR90p11
23	A1	106.218824002386	GAPDH_2	65.0	IMR90p11
24	A1	193.822958869093	GAPDH_2	65.0	IMR90p11
25	A1	301.236755338448	GAPDH_2	65.0	IMR90p11
26	A1	435.768031281806	GAPDH_2	65.0	IMR90p11
27	A1	576.823499843693	GAPDH_2	65.0	IMR90p11
28	A1	730.226884893824	GAPDH_2	65.0	IMR90p11
29	A1	892.393137764915	GAPDH_2	65.0	IMR90p11
30	A1	1058.99410499695	GAPDH_2	65.0	IMR90p11
31	A1	1220.34553497517	GAPDH_2	65.0	IMR90p11
32	A1	1373.43355755035	GAPDH_2	65.0	IMR90p11
33	A1	1513.34129643663	GAPDH_2	65.0	IMR90p11
34	A1	1638.44797607368	GAPDH_2	65.0	IMR90p11
35	A1	1752.95550263986	GAPDH_2	65.0	IMR90p11
36	A1	1855.11099985631	GAPDH_2	65.0	IMR90p11
37	A1	1947.84617739599	GAPDH_2	65.0	IMR90p11
38	A1	2028.15498343378	GAPDH_2	65.0	IMR90p11
39	A1	2101.76880657487	GAPDH_2	65.0	IMR90p11
40	A1	2171.23724045168	GAPDH_2	65.0	IMR90p11
1	B1	-6.10251424090075	GAPDH_2	64.5	IMR90p11
2	B1	-1.35409738892668	GAPDH_2	64.5	IMR90p11
3	B1	2.76263755725859	GAPDH_2	64.5	IMR90p11
4	B1	0.556626043786309	GAPDH_2	64.5	IMR90p11
5	B1	2.72837250624525	GAPDH_2	64.5	IMR90p11
6	B1	4.2041418829167	GAPDH_2	64.5	IMR90p11
7	B1	-3.73338465796178	GAPDH_2	64.5	IMR90p11
8	B1	3.1450097819552	GAPDH_2	64.5	IMR90p11
9	B1	1.31961286063779	GAPDH_2	64.5	IMR90p11
10	B1	-1.16200545615493	GAPDH_2	64.5	IMR90p11
11	B1	-2.03925071786489	GAPDH_2	64.5	IMR90p11
12	B1	-1.51078832544817	GAPDH_2	64.5	IMR90p11
13	B1	-3.86131984776375	GAPDH_2	64.5	IMR90p11
14	B1	1.01846473688101	GAPDH_2	64.5	IMR90p11
15	B1	-2.41021660406568	GAPDH_2	64.5	IMR90p11
16	B1	-3.85270867801819	GAPDH_2	64.5	IMR90p11
17	B1	-5.93981006073227	GAPDH_2	64.5	IMR90p11
18	B1	1.68662541468166	GAPDH_2	64.5	IMR90p11
19	B1	1.61072167556995	GAPDH_2	64.5	IMR90p11
20	B1	12.0773711676934	GAPDH_2	64.5	IMR90p11
21	B1	30.4029770532916	GAPDH_2	64.5	IMR90p11
22	B1	56.9848218710595	GAPDH_2	64.5	IMR90p11
23	B1	115.903524072074	GAPDH_2	64.5	IMR90p11
24	B1	207.644923906179	GAPDH_2	64.5	IMR90p11
25	B1	328.620275587663	GAPDH_2	64.5	IMR90p11
26	B1	470.618782562081	GAPDH_2	64.5	IMR90p11
27	B1	618.05482636061	GAPDH_2	64.5	IMR90p11
28	B1	777.978947747359	GAPDH_2	64.5	IMR90p11
29	B1	950.815160024206	GAPDH_2	64.5	IMR90p11
30	B1	1129.49704792498	GAPDH_2	64.5	IMR90p11
31	B1	1302.32460830354	GAPDH_2	64.5	IMR90p11
32	B1	1465.97722632955	GAPDH_2	64.5	IMR90p11
33	B1	1613.47894383562	GAPDH_2	64.5	IMR90p11
34	B1	1748.60729989843	GAPDH_2	64.5	IMR90p11
35	B1	1869.60019933501	GAPDH_2	64.5	IMR90p11
36	B1	1981.87826246867	GAPDH_2	64.5	IMR90p11
37	B1	2080.20077195652	GAPDH_2	64.5	IMR90p11
38	B1	2170.52694398418	GAPDH_2	64.5	IMR90p11
39	B1	2249.85492919115	GAPDH_2	64.5	IMR90p11
40	B1	2324.29736822569	GAPDH_2	64.5	IMR90p11
1	C1	-7.74941352313908	GAPDH_2	63.3	IMR90p11
2	C1	-3.57407866218546	GAPDH_2	63.3	IMR90p11
3	C1	1.71760123512922	GAPDH_2	63.3	IMR90p11
4	C1	4.81478468198202	GAPDH_2	63.3	IMR90p11
5	C1	2.89104631187911	GAPDH_2	63.3	IMR90p11
6	C1	1.1898591472841	GAPDH_2	63.3	IMR90p11
7	C1	2.70938395566463	GAPDH_2	63.3	IMR90p11
8	C1	-1.92274747880037	GAPDH_2	63.3	IMR90p11
9	C1	2.65991530511383	GAPDH_2	63.3	IMR90p11
10	C1	0.340327517498736	GAPDH_2	63.3	IMR90p11
11	C1	-3.59460881736686	GAPDH_2	63.3	IMR90p11
12	C1	-5.19067520579256	GAPDH_2	63.3	IMR90p11
13	C1	0.417084035555035	GAPDH_2	63.3	IMR90p11
14	C1	-6.29244222091029	GAPDH_2	63.3	IMR90p11
15	C1	0.314215821500511	GAPDH_2	63.3	IMR90p11
16	C1	-6.72349949145655	GAPDH_2	63.3	IMR90p11
17	C1	-1.58840370659937	GAPDH_2	63.3	IMR90p11
18	C1	1.88937855238737	GAPDH_2	63.3	IMR90p11
19	C1	0.437959061488982	GAPDH_2	63.3	IMR90p11
20	C1	5.1915815426064	GAPDH_2	63.3	IMR90p11
21	C1	9.15571355444672	GAPDH_2	63.3	IMR90p11
22	C1	38.4900499018486	GAPDH_2	63.3	IMR90p11
23	C1	75.3168737072315	GAPDH_2	63.3	IMR90p11
24	C1	142.876174699683	GAPDH_2	63.3	IMR90p11
25	C1	248.858597325271	GAPDH_2	63.3	IMR90p11
26	C1	381.787560521191	GAPDH_2	63.3	IMR90p11
27	C1	526.481972576394	GAPDH_2	63.3	IMR90p11
28	C1	682.621012309071	GAPDH_2	63.3	IMR90p11
29	C1	850.213297513072	GAPDH_2	63.3	IMR90p11
30	C1	1029.26802669259	GAPDH_2	63.3	IMR90p11
31	C1	1210.32980753983	GAPDH_2	63.3	IMR90p11
32	C1	1386.768792386	GAPDH_2	63.3	IMR90p11
33	C1	1553.43688970128	GAPDH_2	63.3	IMR90p11
34	C1	1706.16237432475	GAPDH_2	63.3	IMR90p11
35	C1	1845.78718819065	GAPDH_2	63.3	IMR90p11
36	C1	1970.67592892786	GAPDH_2	63.3	IMR90p11
37	C1	2082.38471812839	GAPDH_2	63.3	IMR90p11
38	C1	2185.7378241087	GAPDH_2	63.3	IMR90p11
39	C1	2275.95065292582	GAPDH_2	63.3	IMR90p11
40	C1	2356.50156313303	GAPDH_2	63.3	IMR90p11
1	D1	-17.1107968766137	GAPDH_2	61.4	IMR90p11
2	D1	-2.53685280445279	GAPDH_2	61.4	IMR90p11
3	D1	-4.05199569174465	GAPDH_2	61.4	IMR90p11
4	D1	-0.847803376365391	GAPDH_2	61.4	IMR90p11
5	D1	4.30149005094472	GAPDH_2	61.4	IMR90p11
6	D1	0.827335111761386	GAPDH_2	61.4	IMR90p11
7	D1	4.64993960621223	GAPDH_2	61.4	IMR90p11
8	D1	5.02696318870403	GAPDH_2	61.4	IMR90p11
9	D1	4.55083298086583	GAPDH_2	61.4	IMR90p11
10	D1	-0.356107315465124	GAPDH_2	61.4	IMR90p11
11	D1	-4.01403660311826	GAPDH_2	61.4	IMR90p11
12	D1	-0.691922729565249	GAPDH_2	61.4	IMR90p11
13	D1	-0.958063273239532	GAPDH_2	61.4	IMR90p11
14	D1	-0.264567572932719	GAPDH_2	61.4	IMR90p11
15	D1	-0.583996043016668	GAPDH_2	61.4	IMR90p11
16	D1	-1.66524951683505	GAPDH_2	61.4	IMR90p11
17	D1	-3.7459966826118	GAPDH_2	61.4	IMR90p11
18	D1	-0.266079369795989	GAPDH_2	61.4	IMR90p11
19	D1	-4.33168346072353	GAPDH_2	61.4	IMR90p11
20	D1	1.05455502968744	GAPDH_2	61.4	IMR90p11
21	D1	-2.30105680589668	GAPDH_2	61.4	IMR90p11
22	D1	12.1153294248775	GAPDH_2	61.4	IMR90p11
23	D1	21.4184812530866	GAPDH_2	61.4	IMR90p11
24	D1	57.2873261763607	GAPDH_2	61.4	IMR90p11
25	D1	109.955622693022	GAPDH_2	61.4	IMR90p11
26	D1	196.787455629801	GAPDH_2	61.4	IMR90p11
27	D1	314.931281213181	GAPDH_2	61.4	IMR90p11
28	D1	447.677818123137	GAPDH_2	61.4	IMR90p11
29	D1	585.967266808063	GAPDH_2	61.4	IMR90p11
30	D1	738.36148675802	GAPDH_2	61.4	IMR90p11
31	D1	902.200462140737	GAPDH_2	61.4	IMR90p11
32	D1	1075.91168947839	GAPDH_2	61.4	IMR90p11
33	D1	1248.02787322869	GAPDH_2	61.4	IMR90p11
34	D1	1415.89394238433	GAPDH_2	61.4	IMR90p11
35	D1	1575.72392110364	GAPDH_2	61.4	IMR90p11
36	D1	1723.39479704989	GAPDH_2	61.4	IMR90p11
37	D1	1858.47278598789	GAPDH_2	61.4	IMR90p11
38	D1	1980.96651892942	GAPDH_2	61.4	IMR90p11
39	D1	2092.07686415502	GAPDH_2	61.4	IMR90p11
40	D1	2194.23959447324	GAPDH_2	61.4	IMR90p11
1	E1	-18.1895638728115	GAPDH_2	59.0	IMR90p11
2	E1	-6.69877417757516	GAPDH_2	59.0	IMR90p11
3	E1	-0.230124283646546	GAPDH_2	59.0	IMR90p11
4	E1	0.836753457721443	GAPDH_2	59.0	IMR90p11
5	E1	1.4563189183018	GAPDH_2	59.0	IMR90p11
6	E1	1.22186884732128	GAPDH_2	59.0	IMR90p11
7	E1	1.2886356433969	GAPDH_2	59.0	IMR90p11
8	E1	3.89439921973371	GAPDH_2	59.0	IMR90p11
9	E1	1.00412435186308	GAPDH_2	59.0	IMR90p11
10	E1	0.282972469210108	GAPDH_2	59.0	IMR90p11
11	E1	-3.33034354952861	GAPDH_2	59.0	IMR90p11
12	E1	-0.305072361771181	GAPDH_2	59.0	IMR90p11
13	E1	4.36335219425018	GAPDH_2	59.0	IMR90p11
14	E1	-2.06237254623284	GAPDH_2	59.0	IMR90p11
15	E1	-3.19108103804456	GAPDH_2	59.0	IMR90p11
16	E1	-1.26970040344759	GAPDH_2	59.0	IMR90p11
17	E1	-2.28097098208718	GAPDH_2	59.0	IMR90p11
18	E1	-0.398370328225155	GAPDH_2	59.0	IMR90p11
19	E1	-2.63133522662656	GAPDH_2	59.0	IMR90p11
20	E1	-0.434347647119466	GAPDH_2	59.0	IMR90p11
21	E1	-2.16756185215354	GAPDH_2	59.0	IMR90p11
22	E1	-2.1922578161375	GAPDH_2	59.0	IMR90p11
23	E1	2.85774824009832	GAPDH_2	59.0	IMR90p11
24	E1	9.48420034103037	GAPDH_2	59.0	IMR90p11
25	E1	27.0079749383794	GAPDH_2	59.0	IMR90p11
26	E1	48.3051237429627	GAPDH_2	59.0	IMR90p11
27	E1	90.6204663478666	GAPDH_2	59.0	IMR90p11
28	E1	164.746191153381	GAPDH_2	59.0	IMR90p11
29	E1	275.29726176432	GAPDH_2	59.0	IMR90p11
30	E1	396.499681674213	GAPDH_2	59.0	IMR90p11
31	E1	523.923986144025	GAPDH_2	59.0	IMR90p11
32	E1	664.155633074225	GAPDH_2	59.0	IMR90p11
33	E1	815.801766282306	GAPDH_2	59.0	IMR90p11
34	E1	981.162308091931	GAPDH_2	59.0	IMR90p11
35	E1	1151.23320851773	GAPDH_2	59.0	IMR90p11
36	E1	1322.43422402396	GAPDH_2	59.0	IMR90p11
37	E1	1486.71675904752	GAPDH_2	59.0	IMR90p11
38	E1	1643.9143290023	GAPDH_2	59.0	IMR90p11
39	E1	1788.2563273391	GAPDH_2	59.0	IMR90p11
40	E1	1924.89997021943	GAPDH_2	59.0	IMR90p11
1	F1	-20.5737676203194	GAPDH_2	57.0	IMR90p11
2	F1	-1.0882886755071	GAPDH_2	57.0	IMR90p11
3	F1	3.68831515399143	GAPDH_2	57.0	IMR90p11
4	F1	-3.05068519275937	GAPDH_2	57.0	IMR90p11
5	F1	1.33043922491424	GAPDH_2	57.0	IMR90p11
6	F1	0.967350550451101	GAPDH_2	57.0	IMR90p11
7	F1	0.433279353437683	GAPDH_2	57.0	IMR90p11
8	F1	2.46187250177491	GAPDH_2	57.0	IMR90p11
9	F1	0.651961185670189	GAPDH_2	57.0	IMR90p11
10	F1	-2.07805772198117	GAPDH_2	57.0	IMR90p11
11	F1	2.63281926037325	GAPDH_2	57.0	IMR90p11
12	F1	0.784380820652132	GAPDH_2	57.0	IMR90p11
13	F1	3.16736049291058	GAPDH_2	57.0	IMR90p11
14	F1	-6.06918319724446	GAPDH_2	57.0	IMR90p11
15	F1	-1.21342971827698	GAPDH_2	57.0	IMR90p11
16	F1	1.4983270425696	GAPDH_2	57.0	IMR90p11
17	F1	-5.25372664673978	GAPDH_2	57.0	IMR90p11
18	F1	-1.60758973401516	GAPDH_2	57.0	IMR90p11
19	F1	5.38972154614066	GAPDH_2	57.0	IMR90p11
20	F1	-4.39911962054157	GAPDH_2	57.0	IMR90p11
21	F1	1.54747127634801	GAPDH_2	57.0	IMR90p11
22	F1	0.907556785092311	GAPDH_2	57.0	IMR90p11
23	F1	2.09481306693306	GAPDH_2	57.0	IMR90p11
24	F1	3.44096505754078	GAPDH_2	57.0	IMR90p11
25	F1	9.92596937383723	GAPDH_2	57.0	IMR90p11
26	F1	14.6887970191192	GAPDH_2	57.0	IMR90p11
27	F1	33.6474546953141	GAPDH_2	57.0	IMR90p11
28	F1	56.8528831181502	GAPDH_2	57.0	IMR90p11
29	F1	108.017896549768	GAPDH_2	57.0	IMR90p11
30	F1	185.669699379807	GAPDH_2	57.0	IMR90p11
31	F1	286.271744132027	GAPDH_2	57.0	IMR90p11
32	F1	404.549778370257	GAPDH_2	57.0	IMR90p11
33	F1	529.076009509816	GAPDH_2	57.0	IMR90p11
34	F1	663.767906394142	GAPDH_2	57.0	IMR90p11
35	F1	813.186233330438	GAPDH_2	57.0	IMR90p11
36	F1	972.835641784919	GAPDH_2	57.0	IMR90p11
37	F1	1139.088291639	GAPDH_2	57.0	IMR90p11
38	F1	1306.37532070235	GAPDH_2	57.0	IMR90p11
39	F1	1468.29035306215	GAPDH_2	57.0	IMR90p11
40	F1	1624.54375999355	GAPDH_2	57.0	IMR90p11
1	G1	-24.77073462518	GAPDH_2	55.7	IMR90p11
2	G1	-9.91897302464804	GAPDH_2	55.7	IMR90p11
3	G1	-4.62370729461372	GAPDH_2	55.7	IMR90p11
4	G1	2.99922286946139	GAPDH_2	55.7	IMR90p11
5	G1	0.591040991968839	GAPDH_2	55.7	IMR90p11
6	G1	0.760521492565658	GAPDH_2	55.7	IMR90p11
7	G1	1.91583095451506	GAPDH_2	55.7	IMR90p11
8	G1	7.59281380447737	GAPDH_2	55.7	IMR90p11
9	G1	1.13649711861217	GAPDH_2	55.7	IMR90p11
10	G1	4.1321597848123	GAPDH_2	55.7	IMR90p11
11	G1	-0.129172970230229	GAPDH_2	55.7	IMR90p11
12	G1	-0.0255452593255541	GAPDH_2	55.7	IMR90p11
13	G1	-1.35458543426921	GAPDH_2	55.7	IMR90p11
14	G1	4.59761676854487	GAPDH_2	55.7	IMR90p11
15	G1	-6.0512085282362	GAPDH_2	55.7	IMR90p11
16	G1	-2.97785653903202	GAPDH_2	55.7	IMR90p11
17	G1	-2.12522692195989	GAPDH_2	55.7	IMR90p11
18	G1	-3.97962699567233	GAPDH_2	55.7	IMR90p11
19	G1	-1.48481987102241	GAPDH_2	55.7	IMR90p11
20	G1	-0.973635328624368	GAPDH_2	55.7	IMR90p11
21	G1	-2.2770803977005	GAPDH_2	55.7	IMR90p11
22	G1	-1.98979587565418	GAPDH_2	55.7	IMR90p11
23	G1	-1.83337104291422	GAPDH_2	55.7	IMR90p11
24	G1	0.859238576070766	GAPDH_2	55.7	IMR90p11
25	G1	5.6551258575887	GAPDH_2	55.7	IMR90p11
26	G1	8.28298758625942	GAPDH_2	55.7	IMR90p11
27	G1	13.2755884163812	GAPDH_2	55.7	IMR90p11
28	G1	24.0005501777937	GAPDH_2	55.7	IMR90p11
29	G1	50.4588883004908	GAPDH_2	55.7	IMR90p11
30	G1	86.3959053589851	GAPDH_2	55.7	IMR90p11
31	G1	151.881630230845	GAPDH_2	55.7	IMR90p11
32	G1	242.330014488778	GAPDH_2	55.7	IMR90p11
33	G1	344.201934894615	GAPDH_2	55.7	IMR90p11
34	G1	459.853322307313	GAPDH_2	55.7	IMR90p11
35	G1	583.431161974139	GAPDH_2	55.7	IMR90p11
36	G1	717.709026409012	GAPDH_2	55.7	IMR90p11
37	G1	863.812918680611	GAPDH_2	55.7	IMR90p11
38	G1	1016.87933830276	GAPDH_2	55.7	IMR90p11
39	G1	1173.871951337	GAPDH_2	55.7	IMR90p11
40	G1	1328.06022890999	GAPDH_2	55.7	IMR90p11
1	H1	-27.2025845157905	GAPDH_2	55.0	IMR90p11
2	H1	-9.78364428168425	GAPDH_2	55.0	IMR90p11
3	H1	-3.48581832955415	GAPDH_2	55.0	IMR90p11
4	H1	0.880937709760019	GAPDH_2	55.0	IMR90p11
5	H1	2.35455401368563	GAPDH_2	55.0	IMR90p11
6	H1	1.66051827864612	GAPDH_2	55.0	IMR90p11
7	H1	-1.32155705189416	GAPDH_2	55.0	IMR90p11
8	H1	0.389015629003552	GAPDH_2	55.0	IMR90p11
9	H1	1.40299501486652	GAPDH_2	55.0	IMR90p11
10	H1	4.99341790819017	GAPDH_2	55.0	IMR90p11
11	H1	3.61486964748565	GAPDH_2	55.0	IMR90p11
12	H1	3.01278447943741	GAPDH_2	55.0	IMR90p11
13	H1	0.701448955182059	GAPDH_2	55.0	IMR90p11
14	H1	1.34652193282545	GAPDH_2	55.0	IMR90p11
15	H1	-2.33175778673785	GAPDH_2	55.0	IMR90p11
16	H1	3.91437657991082	GAPDH_2	55.0	IMR90p11
17	H1	3.20593487250108	GAPDH_2	55.0	IMR90p11
18	H1	-3.41730532285146	GAPDH_2	55.0	IMR90p11
19	H1	-1.96967232300312	GAPDH_2	55.0	IMR90p11
20	H1	-2.21712702303921	GAPDH_2	55.0	IMR90p11
21	H1	-4.81749957966531	GAPDH_2	55.0	IMR90p11
22	H1	-4.90715112541875	GAPDH_2	55.0	IMR90p11
23	H1	-3.8930420019874	GAPDH_2	55.0	IMR90p11
24	H1	-0.552502656669276	GAPDH_2	55.0	IMR90p11
25	H1	-0.550334002685759	GAPDH_2	55.0	IMR90p11
26	H1	-0.772065388920964	GAPDH_2	55.0	IMR90p11
27	H1	5.35504642484284	GAPDH_2	55.0	IMR90p11
28	H1	10.1943495962573	GAPDH_2	55.0	IMR90p11
29	H1	15.0867097604887	GAPDH_2	55.0	IMR90p11
30	H1	33.464535201183	GAPDH_2	55.0	IMR90p11
31	H1	60.0064195158179	GAPDH_2	55.0	IMR90p11
32	H1	112.982410866468	GAPDH_2	55.0	IMR90p11
33	H1	186.490865164682	GAPDH_2	55.0	IMR90p11
34	H1	276.680015943265	GAPDH_2	55.0	IMR90p11
35	H1	386.836375383428	GAPDH_2	55.0	IMR90p11
36	H1	500.808901177522	GAPDH_2	55.0	IMR90p11
37	H1	623.439599087542	GAPDH_2	55.0	IMR90p11
38	H1	759.346903331679	GAPDH_2	55.0	IMR90p11
39	H1	904.363919590212	GAPDH_2	55.0	IMR90p11
40	H1	1053.64864210115	GAPDH_2	55.0	IMR90p11
1	A1	-8.48	GAPDH_2	65.0	IMR90p2
2	A1	-4.74	GAPDH_2	65.0	IMR90p2
3	A1	-1.61	GAPDH_2	65.0	IMR90p2
4	A1	1.44	GAPDH_2	65.0	IMR90p2
5	A1	-1.8	GAPDH_2	65.0	IMR90p2
6	A1	3.39	GAPDH_2	65.0	IMR90p2
7	A1	1.58	GAPDH_2	65.0	IMR90p2
8	A1	1.84	GAPDH_2	65.0	IMR90p2
9	A1	3.64	GAPDH_2	65.0	IMR90p2
10	A1	1.41	GAPDH_2	65.0	IMR90p2
11	A1	-1.51	GAPDH_2	65.0	IMR90p2
12	A1	-1.3	GAPDH_2	65.0	IMR90p2
13	A1	-0.47	GAPDH_2	65.0	IMR90p2
14	A1	-3.52	GAPDH_2	65.0	IMR90p2
15	A1	2.5	GAPDH_2	65.0	IMR90p2
16	A1	-3.11	GAPDH_2	65.0	IMR90p2
17	A1	-2.17	GAPDH_2	65.0	IMR90p2
18	A1	2.09	GAPDH_2	65.0	IMR90p2
19	A1	5.08	GAPDH_2	65.0	IMR90p2
20	A1	13.75	GAPDH_2	65.0	IMR90p2
21	A1	24.18	GAPDH_2	65.0	IMR90p2
22	A1	58.33	GAPDH_2	65.0	IMR90p2
23	A1	103.89	GAPDH_2	65.0	IMR90p2
24	A1	183.64	GAPDH_2	65.0	IMR90p2
25	A1	295.99	GAPDH_2	65.0	IMR90p2
26	A1	420.37	GAPDH_2	65.0	IMR90p2
27	A1	550.66	GAPDH_2	65.0	IMR90p2
28	A1	692.84	GAPDH_2	65.0	IMR90p2
29	A1	845.91	GAPDH_2	65.0	IMR90p2
30	A1	1003.7	GAPDH_2	65.0	IMR90p2
31	A1	1157.58	GAPDH_2	65.0	IMR90p2
32	A1	1302.05	GAPDH_2	65.0	IMR90p2
33	A1	1435.05	GAPDH_2	65.0	IMR90p2
34	A1	1553.0	GAPDH_2	65.0	IMR90p2
35	A1	1658.76	GAPDH_2	65.0	IMR90p2
36	A1	1751.49	GAPDH_2	65.0	IMR90p2
37	A1	1837.49	GAPDH_2	65.0	IMR90p2
38	A1	1913.09	GAPDH_2	65.0	IMR90p2
39	A1	1983.22	GAPDH_2	65.0	IMR90p2
40	A1	2047.83	GAPDH_2	65.0	IMR90p2
1	B1	-2.61	GAPDH_2	64.5	IMR90p2
2	B1	2.49	GAPDH_2	64.5	IMR90p2
3	B1	4.61	GAPDH_2	64.5	IMR90p2
4	B1	1.41	GAPDH_2	64.5	IMR90p2
5	B1	1.15	GAPDH_2	64.5	IMR90p2
6	B1	4.56	GAPDH_2	64.5	IMR90p2
7	B1	1.23	GAPDH_2	64.5	IMR90p2
8	B1	0.31	GAPDH_2	64.5	IMR90p2
9	B1	-1.38	GAPDH_2	64.5	IMR90p2
10	B1	-1.41	GAPDH_2	64.5	IMR90p2
11	B1	-4.74	GAPDH_2	64.5	IMR90p2
12	B1	1.0	GAPDH_2	64.5	IMR90p2
13	B1	-3.84	GAPDH_2	64.5	IMR90p2
14	B1	-0.88	GAPDH_2	64.5	IMR90p2
15	B1	-1.29	GAPDH_2	64.5	IMR90p2
16	B1	-6.27	GAPDH_2	64.5	IMR90p2
17	B1	-2.57	GAPDH_2	64.5	IMR90p2
18	B1	1.86	GAPDH_2	64.5	IMR90p2
19	B1	2.88	GAPDH_2	64.5	IMR90p2
20	B1	11.96	GAPDH_2	64.5	IMR90p2
21	B1	36.1	GAPDH_2	64.5	IMR90p2
22	B1	65.47	GAPDH_2	64.5	IMR90p2
23	B1	124.81	GAPDH_2	64.5	IMR90p2
24	B1	214.11	GAPDH_2	64.5	IMR90p2
25	B1	343.62	GAPDH_2	64.5	IMR90p2
26	B1	479.07	GAPDH_2	64.5	IMR90p2
27	B1	624.23	GAPDH_2	64.5	IMR90p2
28	B1	782.12	GAPDH_2	64.5	IMR90p2
29	B1	948.81	GAPDH_2	64.5	IMR90p2
30	B1	1118.14	GAPDH_2	64.5	IMR90p2
31	B1	1282.88	GAPDH_2	64.5	IMR90p2
32	B1	1436.87	GAPDH_2	64.5	IMR90p2
33	B1	1577.06	GAPDH_2	64.5	IMR90p2
34	B1	1705.26	GAPDH_2	64.5	IMR90p2
35	B1	1818.88	GAPDH_2	64.5	IMR90p2
36	B1	1921.37	GAPDH_2	64.5	IMR90p2
37	B1	2011.58	GAPDH_2	64.5	IMR90p2
38	B1	2093.14	GAPDH_2	64.5	IMR90p2
39	B1	2165.08	GAPDH_2	64.5	IMR90p2
40	B1	2230.96	GAPDH_2	64.5	IMR90p2
1	C1	-16.71	GAPDH_2	63.3	IMR90p2
2	C1	0.6	GAPDH_2	63.3	IMR90p2
3	C1	-1.38	GAPDH_2	63.3	IMR90p2
4	C1	2.28	GAPDH_2	63.3	IMR90p2
5	C1	2.18	GAPDH_2	63.3	IMR90p2
6	C1	-0.32	GAPDH_2	63.3	IMR90p2
7	C1	2.26	GAPDH_2	63.3	IMR90p2
8	C1	0.38	GAPDH_2	63.3	IMR90p2
9	C1	1.96	GAPDH_2	63.3	IMR90p2
10	C1	0.76	GAPDH_2	63.3	IMR90p2
11	C1	3.68	GAPDH_2	63.3	IMR90p2
12	C1	2.03	GAPDH_2	63.3	IMR90p2
13	C1	-4.81	GAPDH_2	63.3	IMR90p2
14	C1	-3.95	GAPDH_2	63.3	IMR90p2
15	C1	0.76	GAPDH_2	63.3	IMR90p2
16	C1	0.01	GAPDH_2	63.3	IMR90p2
17	C1	-1.34	GAPDH_2	63.3	IMR90p2
18	C1	-0.73	GAPDH_2	63.3	IMR90p2
19	C1	7.59	GAPDH_2	63.3	IMR90p2
20	C1	8.96	GAPDH_2	63.3	IMR90p2
21	C1	21.23	GAPDH_2	63.3	IMR90p2
22	C1	41.34	GAPDH_2	63.3	IMR90p2
23	C1	79.52	GAPDH_2	63.3	IMR90p2
24	C1	148.38	GAPDH_2	63.3	IMR90p2
25	C1	249.23	GAPDH_2	63.3	IMR90p2
26	C1	375.29	GAPDH_2	63.3	IMR90p2
27	C1	511.67	GAPDH_2	63.3	IMR90p2
28	C1	654.81	GAPDH_2	63.3	IMR90p2
29	C1	811.67	GAPDH_2	63.3	IMR90p2
30	C1	976.73	GAPDH_2	63.3	IMR90p2
31	C1	1145.6	GAPDH_2	63.3	IMR90p2
32	C1	1306.24	GAPDH_2	63.3	IMR90p2
33	C1	1456.95	GAPDH_2	63.3	IMR90p2
34	C1	1592.73	GAPDH_2	63.3	IMR90p2
35	C1	1716.85	GAPDH_2	63.3	IMR90p2
36	C1	1830.52	GAPDH_2	63.3	IMR90p2
37	C1	1932.62	GAPDH_2	63.3	IMR90p2
38	C1	2022.99	GAPDH_2	63.3	IMR90p2
39	C1	2103.69	GAPDH_2	63.3	IMR90p2
40	C1	2181.78	GAPDH_2	63.3	IMR90p2
1	D1	-13.2	GAPDH_2	61.4	IMR90p2
2	D1	-0.13	GAPDH_2	61.4	IMR90p2
3	D1	2.25	GAPDH_2	61.4	IMR90p2
4	D1	-1.59	GAPDH_2	61.4	IMR90p2
5	D1	0.11	GAPDH_2	61.4	IMR90p2
6	D1	2.43	GAPDH_2	61.4	IMR90p2
7	D1	-2.81	GAPDH_2	61.4	IMR90p2
8	D1	2.66	GAPDH_2	61.4	IMR90p2
9	D1	5.3	GAPDH_2	61.4	IMR90p2
10	D1	-2.09	GAPDH_2	61.4	IMR90p2
11	D1	0.56	GAPDH_2	61.4	IMR90p2
12	D1	-0.61	GAPDH_2	61.4	IMR90p2
13	D1	-1.6	GAPDH_2	61.4	IMR90p2
14	D1	0.08	GAPDH_2	61.4	IMR90p2
15	D1	-0.15	GAPDH_2	61.4	IMR90p2
16	D1	-0.65	GAPDH_2	61.4	IMR90p2
17	D1	-0.99	GAPDH_2	61.4	IMR90p2
18	D1	-4.92	GAPDH_2	61.4	IMR90p2
19	D1	0.1	GAPDH_2	61.4	IMR90p2
20	D1	2.22	GAPDH_2	61.4	IMR90p2
21	D1	5.81	GAPDH_2	61.4	IMR90p2
22	D1	20.36	GAPDH_2	61.4	IMR90p2
23	D1	29.93	GAPDH_2	61.4	IMR90p2
24	D1	74.75	GAPDH_2	61.4	IMR90p2
25	D1	140.45	GAPDH_2	61.4	IMR90p2
26	D1	233.28	GAPDH_2	61.4	IMR90p2
27	D1	355.22	GAPDH_2	61.4	IMR90p2
28	D1	491.41	GAPDH_2	61.4	IMR90p2
29	D1	633.03	GAPDH_2	61.4	IMR90p2
30	D1	785.28	GAPDH_2	61.4	IMR90p2
31	D1	951.6	GAPDH_2	61.4	IMR90p2
32	D1	1124.34	GAPDH_2	61.4	IMR90p2
33	D1	1296.26	GAPDH_2	61.4	IMR90p2
34	D1	1458.64	GAPDH_2	61.4	IMR90p2
35	D1	1612.8	GAPDH_2	61.4	IMR90p2
36	D1	1756.99	GAPDH_2	61.4	IMR90p2
37	D1	1888.78	GAPDH_2	61.4	IMR90p2
38	D1	2006.85	GAPDH_2	61.4	IMR90p2
39	D1	2113.68	GAPDH_2	61.4	IMR90p2
40	D1	2214.43	GAPDH_2	61.4	IMR90p2
1	E1	-12.72	GAPDH_2	59.0	IMR90p2
2	E1	-2.24	GAPDH_2	59.0	IMR90p2
3	E1	3.51	GAPDH_2	59.0	IMR90p2
4	E1	0.6	GAPDH_2	59.0	IMR90p2
5	E1	1.01	GAPDH_2	59.0	IMR90p2
6	E1	4.77	GAPDH_2	59.0	IMR90p2
7	E1	-0.49	GAPDH_2	59.0	IMR90p2
8	E1	2.63	GAPDH_2	59.0	IMR90p2
9	E1	-1.61	GAPDH_2	59.0	IMR90p2
10	E1	2.23	GAPDH_2	59.0	IMR90p2
11	E1	-1.82	GAPDH_2	59.0	IMR90p2
12	E1	-2.25	GAPDH_2	59.0	IMR90p2
13	E1	-5.89	GAPDH_2	59.0	IMR90p2
14	E1	-4.42	GAPDH_2	59.0	IMR90p2
15	E1	-3.25	GAPDH_2	59.0	IMR90p2
16	E1	1.5	GAPDH_2	59.0	IMR90p2
17	E1	-1.91	GAPDH_2	59.0	IMR90p2
18	E1	1.05	GAPDH_2	59.0	IMR90p2
19	E1	3.45	GAPDH_2	59.0	IMR90p2
20	E1	-1.08	GAPDH_2	59.0	IMR90p2
21	E1	1.43	GAPDH_2	59.0	IMR90p2
22	E1	2.08	GAPDH_2	59.0	IMR90p2
23	E1	5.2	GAPDH_2	59.0	IMR90p2
24	E1	14.5	GAPDH_2	59.0	IMR90p2
25	E1	31.5	GAPDH_2	59.0	IMR90p2
26	E1	58.8	GAPDH_2	59.0	IMR90p2
27	E1	104.6	GAPDH_2	59.0	IMR90p2
28	E1	184.36	GAPDH_2	59.0	IMR90p2
29	E1	293.83	GAPDH_2	59.0	IMR90p2
30	E1	415.25	GAPDH_2	59.0	IMR90p2
31	E1	545.26	GAPDH_2	59.0	IMR90p2
32	E1	687.93	GAPDH_2	59.0	IMR90p2
33	E1	840.79	GAPDH_2	59.0	IMR90p2
34	E1	1002.73	GAPDH_2	59.0	IMR90p2
35	E1	1170.22	GAPDH_2	59.0	IMR90p2
36	E1	1338.14	GAPDH_2	59.0	IMR90p2
37	E1	1500.92	GAPDH_2	59.0	IMR90p2
38	E1	1650.77	GAPDH_2	59.0	IMR90p2
39	E1	1792.05	GAPDH_2	59.0	IMR90p2
40	E1	1927.41	GAPDH_2	59.0	IMR90p2
1	F1	-19.85	GAPDH_2	57.0	IMR90p2
2	F1	-4.0	GAPDH_2	57.0	IMR90p2
3	F1	-1.2	GAPDH_2	57.0	IMR90p2
4	F1	1.46	GAPDH_2	57.0	IMR90p2
5	F1	3.14	GAPDH_2	57.0	IMR90p2
6	F1	-0.44	GAPDH_2	57.0	IMR90p2
7	F1	2.6	GAPDH_2	57.0	IMR90p2
8	F1	0.5	GAPDH_2	57.0	IMR90p2
9	F1	-0.97	GAPDH_2	57.0	IMR90p2
10	F1	-1.14	GAPDH_2	57.0	IMR90p2
11	F1	-0.36	GAPDH_2	57.0	IMR90p2
12	F1	2.26	GAPDH_2	57.0	IMR90p2
13	F1	-0.11	GAPDH_2	57.0	IMR90p2
14	F1	1.4	GAPDH_2	57.0	IMR90p2
15	F1	0.41	GAPDH_2	57.0	IMR90p2
16	F1	-0.69	GAPDH_2	57.0	IMR90p2
17	F1	-1.77	GAPDH_2	57.0	IMR90p2
18	F1	4.33	GAPDH_2	57.0	IMR90p2
19	F1	-5.23	GAPDH_2	57.0	IMR90p2
20	F1	-3.05	GAPDH_2	57.0	IMR90p2
21	F1	1.85	GAPDH_2	57.0	IMR90p2
22	F1	-0.47	GAPDH_2	57.0	IMR90p2
23	F1	0.79	GAPDH_2	57.0	IMR90p2
24	F1	5.39	GAPDH_2	57.0	IMR90p2
25	F1	6.45	GAPDH_2	57.0	IMR90p2
26	F1	15.35	GAPDH_2	57.0	IMR90p2
27	F1	38.35	GAPDH_2	57.0	IMR90p2
28	F1	75.61	GAPDH_2	57.0	IMR90p2
29	F1	126.57	GAPDH_2	57.0	IMR90p2
30	F1	217.52	GAPDH_2	57.0	IMR90p2
31	F1	319.09	GAPDH_2	57.0	IMR90p2
32	F1	442.83	GAPDH_2	57.0	IMR90p2
33	F1	567.97	GAPDH_2	57.0	IMR90p2
34	F1	701.29	GAPDH_2	57.0	IMR90p2
35	F1	844.36	GAPDH_2	57.0	IMR90p2
36	F1	1000.9	GAPDH_2	57.0	IMR90p2
37	F1	1159.85	GAPDH_2	57.0	IMR90p2
38	F1	1320.68	GAPDH_2	57.0	IMR90p2
39	F1	1475.91	GAPDH_2	57.0	IMR90p2
40	F1	1629.78	GAPDH_2	57.0	IMR90p2
1	G1	-19.24	GAPDH_2	55.7	IMR90p2
2	G1	-4.87	GAPDH_2	55.7	IMR90p2
3	G1	-2.33	GAPDH_2	55.7	IMR90p2
4	G1	3.87	GAPDH_2	55.7	IMR90p2
5	G1	3.83	GAPDH_2	55.7	IMR90p2
6	G1	-1.69	GAPDH_2	55.7	IMR90p2
7	G1	2.62	GAPDH_2	55.7	IMR90p2
8	G1	1.87	GAPDH_2	55.7	IMR90p2
9	G1	1.25	GAPDH_2	55.7	IMR90p2
10	G1	1.9	GAPDH_2	55.7	IMR90p2
11	G1	-1.74	GAPDH_2	55.7	IMR90p2
12	G1	0.23	GAPDH_2	55.7	IMR90p2
13	G1	-4.83	GAPDH_2	55.7	IMR90p2
14	G1	1.13	GAPDH_2	55.7	IMR90p2
15	G1	0.77	GAPDH_2	55.7	IMR90p2
16	G1	0.14	GAPDH_2	55.7	IMR90p2
17	G1	-2.28	GAPDH_2	55.7	IMR90p2
18	G1	-5.07	GAPDH_2	55.7	IMR90p2
19	G1	-1.14	GAPDH_2	55.7	IMR90p2
20	G1	0.5	GAPDH_2	55.7	IMR90p2
21	G1	-0.37	GAPDH_2	55.7	IMR90p2
22	G1	3.24	GAPDH_2	55.7	IMR90p2
23	G1	-1.47	GAPDH_2	55.7	IMR90p2
24	G1	3.49	GAPDH_2	55.7	IMR90p2
25	G1	3.06	GAPDH_2	55.7	IMR90p2
26	G1	1.87	GAPDH_2	55.7	IMR90p2
27	G1	20.34	GAPDH_2	55.7	IMR90p2
28	G1	26.87	GAPDH_2	55.7	IMR90p2
29	G1	54.71	GAPDH_2	55.7	IMR90p2
30	G1	101.98	GAPDH_2	55.7	IMR90p2
31	G1	172.46	GAPDH_2	55.7	IMR90p2
32	G1	263.19	GAPDH_2	55.7	IMR90p2
33	G1	370.09	GAPDH_2	55.7	IMR90p2
34	G1	481.0	GAPDH_2	55.7	IMR90p2
35	G1	601.52	GAPDH_2	55.7	IMR90p2
36	G1	731.65	GAPDH_2	55.7	IMR90p2
37	G1	873.76	GAPDH_2	55.7	IMR90p2
38	G1	1019.89	GAPDH_2	55.7	IMR90p2
39	G1	1171.03	GAPDH_2	55.7	IMR90p2
40	G1	1322.44	GAPDH_2	55.7	IMR90p2
1	H1	-29.09	GAPDH_2	55.0	IMR90p2
2	H1	-7.72	GAPDH_2	55.0	IMR90p2
3	H1	-2.75	GAPDH_2	55.0	IMR90p2
4	H1	-1.11	GAPDH_2	55.0	IMR90p2
5	H1	6.68	GAPDH_2	55.0	IMR90p2
6	H1	3.78	GAPDH_2	55.0	IMR90p2
7	H1	-0.63	GAPDH_2	55.0	IMR90p2
8	H1	-1.09	GAPDH_2	55.0	IMR90p2
9	H1	1.37	GAPDH_2	55.0	IMR90p2
10	H1	2.68	GAPDH_2	55.0	IMR90p2
11	H1	0.11	GAPDH_2	55.0	IMR90p2
12	H1	-2.28	GAPDH_2	55.0	IMR90p2
13	H1	-0.15	GAPDH_2	55.0	IMR90p2
14	H1	0.11	GAPDH_2	55.0	IMR90p2
15	H1	-1.09	GAPDH_2	55.0	IMR90p2
16	H1	-0.9	GAPDH_2	55.0	IMR90p2
17	H1	-2.62	GAPDH_2	55.0	IMR90p2
18	H1	-1.23	GAPDH_2	55.0	IMR90p2
19	H1	2.87	GAPDH_2	55.0	IMR90p2
20	H1	1.3	GAPDH_2	55.0	IMR90p2
21	H1	2.35	GAPDH_2	55.0	IMR90p2
22	H1	-0.59	GAPDH_2	55.0	IMR90p2
23	H1	-0.42	GAPDH_2	55.0	IMR90p2
24	H1	-1.33	GAPDH_2	55.0	IMR90p2
25	H1	-0.77	GAPDH_2	55.0	IMR90p2
26	H1	0.35	GAPDH_2	55.0	IMR90p2
27	H1	4.92	GAPDH_2	55.0	IMR90p2
28	H1	7.26	GAPDH_2	55.0	IMR90p2
29	H1	22.45	GAPDH_2	55.0	IMR90p2
30	H1	43.24	GAPDH_2	55.0	IMR90p2
31	H1	77.39	GAPDH_2	55.0	IMR90p2
32	H1	128.89	GAPDH_2	55.0	IMR90p2
33	H1	208.86	GAPDH_2	55.0	IMR90p2
34	H1	302.11	GAPDH_2	55.0	IMR90p2
35	H1	403.97	GAPDH_2	55.0	IMR90p2
36	H1	513.85	GAPDH_2	55.0	IMR90p2
37	H1	635.59	GAPDH_2	55.0	IMR90p2
38	H1	766.02	GAPDH_2	55.0	IMR90p2
39	H1	904.42	GAPDH_2	55.0	IMR90p2
40	H1	1046.96	GAPDH_2	55.0	IMR90p2
1	A1	-15.3135212235265	GAPDH_2	65.0	IMR90p8
2	A1	-11.2513033248674	GAPDH_2	65.0	IMR90p8
3	A1	-3.21974767771599	GAPDH_2	65.0	IMR90p8
4	A1	2.70867970807103	GAPDH_2	65.0	IMR90p8
5	A1	0.0796181201576474	GAPDH_2	65.0	IMR90p8
6	A1	3.8533027507242	GAPDH_2	65.0	IMR90p8
7	A1	3.19630294002263	GAPDH_2	65.0	IMR90p8
8	A1	0.0545830922997084	GAPDH_2	65.0	IMR90p8
9	A1	3.8143652067838	GAPDH_2	65.0	IMR90p8
10	A1	2.53883541458254	GAPDH_2	65.0	IMR90p8
11	A1	0.515264856199337	GAPDH_2	65.0	IMR90p8
12	A1	-4.38743074286367	GAPDH_2	65.0	IMR90p8
13	A1	0.752711981854191	GAPDH_2	65.0	IMR90p8
14	A1	2.09373952241731	GAPDH_2	65.0	IMR90p8
15	A1	-2.42834085297136	GAPDH_2	65.0	IMR90p8
16	A1	-6.31909595066827	GAPDH_2	65.0	IMR90p8
17	A1	-5.3987955146622	GAPDH_2	65.0	IMR90p8
18	A1	-1.9407172733404	GAPDH_2	65.0	IMR90p8
19	A1	5.30232932044919	GAPDH_2	65.0	IMR90p8
20	A1	9.19295519292245	GAPDH_2	65.0	IMR90p8
21	A1	26.9786854664912	GAPDH_2	65.0	IMR90p8
22	A1	62.3652035865657	GAPDH_2	65.0	IMR90p8
23	A1	124.725092494299	GAPDH_2	65.0	IMR90p8
24	A1	212.335931539893	GAPDH_2	65.0	IMR90p8
25	A1	332.743249984578	GAPDH_2	65.0	IMR90p8
26	A1	471.176961491555	GAPDH_2	65.0	IMR90p8
27	A1	614.63671694223	GAPDH_2	65.0	IMR90p8
28	A1	767.722577826581	GAPDH_2	65.0	IMR90p8
29	A1	928.691333485054	GAPDH_2	65.0	IMR90p8
30	A1	1095.81598253995	GAPDH_2	65.0	IMR90p8
31	A1	1253.88400817365	GAPDH_2	65.0	IMR90p8
32	A1	1406.11100687657	GAPDH_2	65.0	IMR90p8
33	A1	1540.67546726015	GAPDH_2	65.0	IMR90p8
34	A1	1664.79469732608	GAPDH_2	65.0	IMR90p8
35	A1	1773.44644508726	GAPDH_2	65.0	IMR90p8
36	A1	1870.28557306387	GAPDH_2	65.0	IMR90p8
37	A1	1959.82013142484	GAPDH_2	65.0	IMR90p8
38	A1	2040.70957499783	GAPDH_2	65.0	IMR90p8
39	A1	2115.95134560976	GAPDH_2	65.0	IMR90p8
40	A1	2184.43254041765	GAPDH_2	65.0	IMR90p8
1	B1	-12.1799410297131	GAPDH_2	64.5	IMR90p8
2	B1	-3.22814350556109	GAPDH_2	64.5	IMR90p8
3	B1	-1.19128073280808	GAPDH_2	64.5	IMR90p8
4	B1	1.10803592476168	GAPDH_2	64.5	IMR90p8
5	B1	5.27463235609184	GAPDH_2	64.5	IMR90p8
6	B1	-1.28511151006569	GAPDH_2	64.5	IMR90p8
7	B1	4.94427648342025	GAPDH_2	64.5	IMR90p8
8	B1	-0.0112076270816033	GAPDH_2	64.5	IMR90p8
9	B1	1.15725865143395	GAPDH_2	64.5	IMR90p8
10	B1	0.512573623855587	GAPDH_2	64.5	IMR90p8
11	B1	1.28860508242178	GAPDH_2	64.5	IMR90p8
12	B1	-2.11740033411024	GAPDH_2	64.5	IMR90p8
13	B1	-2.93292868027584	GAPDH_2	64.5	IMR90p8
14	B1	1.83793802748414	GAPDH_2	64.5	IMR90p8
15	B1	-5.78569661975553	GAPDH_2	64.5	IMR90p8
16	B1	-3.6310298098897	GAPDH_2	64.5	IMR90p8
17	B1	-4.5254682592381	GAPDH_2	64.5	IMR90p8
18	B1	-0.490934900067259	GAPDH_2	64.5	IMR90p8
19	B1	0.678637116586287	GAPDH_2	64.5	IMR90p8
20	B1	13.2190472513716	GAPDH_2	64.5	IMR90p8
21	B1	33.8682814155391	GAPDH_2	64.5	IMR90p8
22	B1	70.2271040891205	GAPDH_2	64.5	IMR90p8
23	B1	130.772010211663	GAPDH_2	64.5	IMR90p8
24	B1	229.674068119975	GAPDH_2	64.5	IMR90p8
25	B1	355.417547004062	GAPDH_2	64.5	IMR90p8
26	B1	508.26130589106	GAPDH_2	64.5	IMR90p8
27	B1	665.390547516288	GAPDH_2	64.5	IMR90p8
28	B1	830.328026393977	GAPDH_2	64.5	IMR90p8
29	B1	1005.79447077395	GAPDH_2	64.5	IMR90p8
30	B1	1188.56533095856	GAPDH_2	64.5	IMR90p8
31	B1	1364.11077101911	GAPDH_2	64.5	IMR90p8
32	B1	1532.85616620171	GAPDH_2	64.5	IMR90p8
33	B1	1682.08555121992	GAPDH_2	64.5	IMR90p8
34	B1	1820.08938711675	GAPDH_2	64.5	IMR90p8
35	B1	1941.29803073185	GAPDH_2	64.5	IMR90p8
36	B1	2050.46153414327	GAPDH_2	64.5	IMR90p8
37	B1	2147.6106026222	GAPDH_2	64.5	IMR90p8
38	B1	2237.08722848199	GAPDH_2	64.5	IMR90p8
39	B1	2317.09102245471	GAPDH_2	64.5	IMR90p8
40	B1	2390.30789964063	GAPDH_2	64.5	IMR90p8
1	C1	-7.74325005111996	GAPDH_2	63.3	IMR90p8
2	C1	-7.46077618399613	GAPDH_2	63.3	IMR90p8
3	C1	0.0778319933829152	GAPDH_2	63.3	IMR90p8
4	C1	4.54014658927827	GAPDH_2	63.3	IMR90p8
5	C1	2.02252118099432	GAPDH_2	63.3	IMR90p8
6	C1	1.71378188028484	GAPDH_2	63.3	IMR90p8
7	C1	-0.10762421029176	GAPDH_2	63.3	IMR90p8
8	C1	-0.192821958351942	GAPDH_2	63.3	IMR90p8
9	C1	-1.34399126814742	GAPDH_2	63.3	IMR90p8
10	C1	-1.62687719756968	GAPDH_2	63.3	IMR90p8
11	C1	0.417041212547247	GAPDH_2	63.3	IMR90p8
12	C1	-1.19352071954791	GAPDH_2	63.3	IMR90p8
13	C1	-3.2247952511475	GAPDH_2	63.3	IMR90p8
14	C1	-2.6793973716517	GAPDH_2	63.3	IMR90p8
15	C1	-1.98912299554377	GAPDH_2	63.3	IMR90p8
16	C1	2.51220107831796	GAPDH_2	63.3	IMR90p8
17	C1	-3.82964459358936	GAPDH_2	63.3	IMR90p8
18	C1	0.842538579529901	GAPDH_2	63.3	IMR90p8
19	C1	1.36172428803002	GAPDH_2	63.3	IMR90p8
20	C1	7.49376292420038	GAPDH_2	63.3	IMR90p8
21	C1	22.1299861435086	GAPDH_2	63.3	IMR90p8
22	C1	44.5217363838133	GAPDH_2	63.3	IMR90p8
23	C1	83.5030657458906	GAPDH_2	63.3	IMR90p8
24	C1	155.635748770078	GAPDH_2	63.3	IMR90p8
25	C1	265.91485412076	GAPDH_2	63.3	IMR90p8
26	C1	396.463743235637	GAPDH_2	63.3	IMR90p8
27	C1	545.191462811012	GAPDH_2	63.3	IMR90p8
28	C1	702.08197051221	GAPDH_2	63.3	IMR90p8
29	C1	870.294685475849	GAPDH_2	63.3	IMR90p8
30	C1	1052.59914398383	GAPDH_2	63.3	IMR90p8
31	C1	1236.51613328365	GAPDH_2	63.3	IMR90p8
32	C1	1415.9244384953	GAPDH_2	63.3	IMR90p8
33	C1	1584.1198939159	GAPDH_2	63.3	IMR90p8
34	C1	1739.08315672729	GAPDH_2	63.3	IMR90p8
35	C1	1878.49568470802	GAPDH_2	63.3	IMR90p8
36	C1	2002.04213873112	GAPDH_2	63.3	IMR90p8
37	C1	2115.20861165366	GAPDH_2	63.3	IMR90p8
38	C1	2217.39031900316	GAPDH_2	63.3	IMR90p8
39	C1	2310.33154999965	GAPDH_2	63.3	IMR90p8
40	C1	2394.60588461528	GAPDH_2	63.3	IMR90p8
1	D1	-13.6008468553241	GAPDH_2	61.4	IMR90p8
2	D1	0.412474604082945	GAPDH_2	61.4	IMR90p8
3	D1	2.38482367269944	GAPDH_2	61.4	IMR90p8
4	D1	2.31866566305007	GAPDH_2	61.4	IMR90p8
5	D1	0.0981327984682139	GAPDH_2	61.4	IMR90p8
6	D1	1.91256068620351	GAPDH_2	61.4	IMR90p8
7	D1	2.07164037935127	GAPDH_2	61.4	IMR90p8
8	D1	1.96670215275708	GAPDH_2	61.4	IMR90p8
9	D1	-0.833454789352345	GAPDH_2	61.4	IMR90p8
10	D1	0.455368850547984	GAPDH_2	61.4	IMR90p8
11	D1	0.0878687724393785	GAPDH_2	61.4	IMR90p8
12	D1	-4.13069138194805	GAPDH_2	61.4	IMR90p8
13	D1	-0.147624540238667	GAPDH_2	61.4	IMR90p8
14	D1	-2.76290541427989	GAPDH_2	61.4	IMR90p8
15	D1	0.852722565159638	GAPDH_2	61.4	IMR90p8
16	D1	-0.855376371631337	GAPDH_2	61.4	IMR90p8
17	D1	-2.49749697567404	GAPDH_2	61.4	IMR90p8
18	D1	-2.9569472694825	GAPDH_2	61.4	IMR90p8
19	D1	0.144909208809167	GAPDH_2	61.4	IMR90p8
20	D1	-1.74684617880985	GAPDH_2	61.4	IMR90p8
21	D1	0.120507973582789	GAPDH_2	61.4	IMR90p8
22	D1	12.1875094148309	GAPDH_2	61.4	IMR90p8
23	D1	32.418814004101	GAPDH_2	61.4	IMR90p8
24	D1	61.5222190687396	GAPDH_2	61.4	IMR90p8
25	D1	115.430237569295	GAPDH_2	61.4	IMR90p8
26	D1	213.609247206464	GAPDH_2	61.4	IMR90p8
27	D1	331.204391177882	GAPDH_2	61.4	IMR90p8
28	D1	471.8602970503	GAPDH_2	61.4	IMR90p8
29	D1	614.671757382707	GAPDH_2	61.4	IMR90p8
30	D1	769.523604319367	GAPDH_2	61.4	IMR90p8
31	D1	937.813947536856	GAPDH_2	61.4	IMR90p8
32	D1	1118.96022382551	GAPDH_2	61.4	IMR90p8
33	D1	1296.96071241469	GAPDH_2	61.4	IMR90p8
34	D1	1469.47096161477	GAPDH_2	61.4	IMR90p8
35	D1	1630.46181408765	GAPDH_2	61.4	IMR90p8
36	D1	1779.75777025149	GAPDH_2	61.4	IMR90p8
37	D1	1918.76162892655	GAPDH_2	61.4	IMR90p8
38	D1	2042.07426718746	GAPDH_2	61.4	IMR90p8
39	D1	2156.84316898452	GAPDH_2	61.4	IMR90p8
40	D1	2265.23669525718	GAPDH_2	61.4	IMR90p8
1	E1	-10.8814900290813	GAPDH_2	59.0	IMR90p8
2	E1	-0.773926989980737	GAPDH_2	59.0	IMR90p8
3	E1	-0.36662594841755	GAPDH_2	59.0	IMR90p8
4	E1	-0.616878697876018	GAPDH_2	59.0	IMR90p8
5	E1	3.75940445839751	GAPDH_2	59.0	IMR90p8
6	E1	1.9836801252477	GAPDH_2	59.0	IMR90p8
7	E1	1.32599264549208	GAPDH_2	59.0	IMR90p8
8	E1	0.0755065163775726	GAPDH_2	59.0	IMR90p8
9	E1	3.04509724929858	GAPDH_2	59.0	IMR90p8
10	E1	4.85884670705445	GAPDH_2	59.0	IMR90p8
11	E1	0.218031170935774	GAPDH_2	59.0	IMR90p8
12	E1	0.624356919295224	GAPDH_2	59.0	IMR90p8
13	E1	0.26800743944932	GAPDH_2	59.0	IMR90p8
14	E1	1.34566722249519	GAPDH_2	59.0	IMR90p8
15	E1	-5.49122234645438	GAPDH_2	59.0	IMR90p8
16	E1	-4.80807042881588	GAPDH_2	59.0	IMR90p8
17	E1	-8.20036288245001	GAPDH_2	59.0	IMR90p8
18	E1	-2.56226386642038	GAPDH_2	59.0	IMR90p8
19	E1	0.434277533328896	GAPDH_2	59.0	IMR90p8
20	E1	-3.40544874125135	GAPDH_2	59.0	IMR90p8
21	E1	-4.78654313792822	GAPDH_2	59.0	IMR90p8
22	E1	2.15324930885345	GAPDH_2	59.0	IMR90p8
23	E1	3.86212194875088	GAPDH_2	59.0	IMR90p8
24	E1	13.2333518718619	GAPDH_2	59.0	IMR90p8
25	E1	25.0621165538741	GAPDH_2	59.0	IMR90p8
26	E1	55.2560511719503	GAPDH_2	59.0	IMR90p8
27	E1	102.090296077921	GAPDH_2	59.0	IMR90p8
28	E1	180.24859706624	GAPDH_2	59.0	IMR90p8
29	E1	292.097622116572	GAPDH_2	59.0	IMR90p8
30	E1	422.770607371811	GAPDH_2	59.0	IMR90p8
31	E1	557.715664985575	GAPDH_2	59.0	IMR90p8
32	E1	708.101352664606	GAPDH_2	59.0	IMR90p8
33	E1	869.130282471362	GAPDH_2	59.0	IMR90p8
34	E1	1045.57794142378	GAPDH_2	59.0	IMR90p8
35	E1	1223.00728905822	GAPDH_2	59.0	IMR90p8
36	E1	1398.35058591272	GAPDH_2	59.0	IMR90p8
37	E1	1572.00307143171	GAPDH_2	59.0	IMR90p8
38	E1	1738.88554019264	GAPDH_2	59.0	IMR90p8
39	E1	1895.30949395194	GAPDH_2	59.0	IMR90p8
40	E1	2038.28595397433	GAPDH_2	59.0	IMR90p8
1	F1	-16.9304337787717	GAPDH_2	57.0	IMR90p8
2	F1	-5.01010768977403	GAPDH_2	57.0	IMR90p8
3	F1	2.42892982077956	GAPDH_2	57.0	IMR90p8
4	F1	-0.306323655272081	GAPDH_2	57.0	IMR90p8
5	F1	-1.52963248053175	GAPDH_2	57.0	IMR90p8
6	F1	3.12199124081144	GAPDH_2	57.0	IMR90p8
7	F1	4.97340093208777	GAPDH_2	57.0	IMR90p8
8	F1	-7.23955612509781	GAPDH_2	57.0	IMR90p8
9	F1	6.8368444252751	GAPDH_2	57.0	IMR90p8
10	F1	-0.840180500608767	GAPDH_2	57.0	IMR90p8
11	F1	1.22195852341656	GAPDH_2	57.0	IMR90p8
12	F1	3.691781326007	GAPDH_2	57.0	IMR90p8
13	F1	0.877747860283307	GAPDH_2	57.0	IMR90p8
14	F1	1.08576040745584	GAPDH_2	57.0	IMR90p8
15	F1	-4.60738333417112	GAPDH_2	57.0	IMR90p8
16	F1	-1.46610441918665	GAPDH_2	57.0	IMR90p8
17	F1	-2.36198249331983	GAPDH_2	57.0	IMR90p8
18	F1	-2.21884726128792	GAPDH_2	57.0	IMR90p8
19	F1	-6.93920168767136	GAPDH_2	57.0	IMR90p8
20	F1	0.828613258902351	GAPDH_2	57.0	IMR90p8
21	F1	-3.83966359608894	GAPDH_2	57.0	IMR90p8
22	F1	-1.27801757909583	GAPDH_2	57.0	IMR90p8
23	F1	3.63750576601979	GAPDH_2	57.0	IMR90p8
24	F1	4.87160496952538	GAPDH_2	57.0	IMR90p8
25	F1	7.0786206233347	GAPDH_2	57.0	IMR90p8
26	F1	20.4586878159771	GAPDH_2	57.0	IMR90p8
27	F1	36.2443391022134	GAPDH_2	57.0	IMR90p8
28	F1	66.4756899418662	GAPDH_2	57.0	IMR90p8
29	F1	118.581308594167	GAPDH_2	57.0	IMR90p8
30	F1	204.520734713053	GAPDH_2	57.0	IMR90p8
31	F1	312.347457309434	GAPDH_2	57.0	IMR90p8
32	F1	434.435839189475	GAPDH_2	57.0	IMR90p8
33	F1	564.748771305233	GAPDH_2	57.0	IMR90p8
34	F1	705.100085608718	GAPDH_2	57.0	IMR90p8
35	F1	858.723365075241	GAPDH_2	57.0	IMR90p8
36	F1	1019.98805407424	GAPDH_2	57.0	IMR90p8
37	F1	1190.84424620711	GAPDH_2	57.0	IMR90p8
38	F1	1362.18660412889	GAPDH_2	57.0	IMR90p8
39	F1	1531.23328280902	GAPDH_2	57.0	IMR90p8
40	F1	1694.2203566941	GAPDH_2	57.0	IMR90p8
1	G1	-17.8791918052325	GAPDH_2	55.7	IMR90p8
2	G1	-2.8195554279614	GAPDH_2	55.7	IMR90p8
3	G1	-5.54642861373168	GAPDH_2	55.7	IMR90p8
4	G1	0.705855904569489	GAPDH_2	55.7	IMR90p8
5	G1	2.25210808399515	GAPDH_2	55.7	IMR90p8
6	G1	3.91579052574298	GAPDH_2	55.7	IMR90p8
7	G1	-1.57020685807947	GAPDH_2	55.7	IMR90p8
8	G1	1.88186346203338	GAPDH_2	55.7	IMR90p8
9	G1	3.37481592080121	GAPDH_2	55.7	IMR90p8
10	G1	1.93779977046142	GAPDH_2	55.7	IMR90p8
11	G1	-2.07674974049132	GAPDH_2	55.7	IMR90p8
12	G1	1.32240957391059	GAPDH_2	55.7	IMR90p8
13	G1	2.51377213195201	GAPDH_2	55.7	IMR90p8
14	G1	-1.6317515855344	GAPDH_2	55.7	IMR90p8
15	G1	5.38187343355457	GAPDH_2	55.7	IMR90p8
16	G1	-2.86445231927428	GAPDH_2	55.7	IMR90p8
17	G1	-4.85487723737788	GAPDH_2	55.7	IMR90p8
18	G1	-0.0222042118257377	GAPDH_2	55.7	IMR90p8
19	G1	1.19501161808512	GAPDH_2	55.7	IMR90p8
20	G1	-3.06916157167007	GAPDH_2	55.7	IMR90p8
21	G1	3.57788234227701	GAPDH_2	55.7	IMR90p8
22	G1	-2.64566814901991	GAPDH_2	55.7	IMR90p8
23	G1	-3.32025344581825	GAPDH_2	55.7	IMR90p8
24	G1	2.15582735007729	GAPDH_2	55.7	IMR90p8
25	G1	1.21709852966933	GAPDH_2	55.7	IMR90p8
26	G1	3.64418746162801	GAPDH_2	55.7	IMR90p8
27	G1	14.4311872109861	GAPDH_2	55.7	IMR90p8
28	G1	25.4806231850935	GAPDH_2	55.7	IMR90p8
29	G1	51.4763525778935	GAPDH_2	55.7	IMR90p8
30	G1	97.5835958414523	GAPDH_2	55.7	IMR90p8
31	G1	168.140307872167	GAPDH_2	55.7	IMR90p8
32	G1	261.200958086119	GAPDH_2	55.7	IMR90p8
33	G1	370.285786364867	GAPDH_2	55.7	IMR90p8
34	G1	485.807295427072	GAPDH_2	55.7	IMR90p8
35	G1	607.445383447517	GAPDH_2	55.7	IMR90p8
36	G1	741.960681075561	GAPDH_2	55.7	IMR90p8
37	G1	888.206154468142	GAPDH_2	55.7	IMR90p8
38	G1	1045.11207602065	GAPDH_2	55.7	IMR90p8
39	G1	1201.42237708986	GAPDH_2	55.7	IMR90p8
40	G1	1355.13425549858	GAPDH_2	55.7	IMR90p8
1	H1	-21.2589253833276	GAPDH_2	55.0	IMR90p8
2	H1	-12.1050996425156	GAPDH_2	55.0	IMR90p8
3	H1	-5.09429288321144	GAPDH_2	55.0	IMR90p8
4	H1	-1.38224494820633	GAPDH_2	55.0	IMR90p8
5	H1	3.11932084890259	GAPDH_2	55.0	IMR90p8
6	H1	1.86228249684109	GAPDH_2	55.0	IMR90p8
7	H1	2.4054688426213	GAPDH_2	55.0	IMR90p8
8	H1	4.69801930554604	GAPDH_2	55.0	IMR90p8
9	H1	-2.85480523139313	GAPDH_2	55.0	IMR90p8
10	H1	-0.0896915314497164	GAPDH_2	55.0	IMR90p8
11	H1	0.296667166027873	GAPDH_2	55.0	IMR90p8
12	H1	1.93192240139842	GAPDH_2	55.0	IMR90p8
13	H1	1.13548141381489	GAPDH_2	55.0	IMR90p8
14	H1	1.38989030545508	GAPDH_2	55.0	IMR90p8
15	H1	0.0940719033728783	GAPDH_2	55.0	IMR90p8
16	H1	2.37249114123597	GAPDH_2	55.0	IMR90p8
17	H1	-2.90645552506658	GAPDH_2	55.0	IMR90p8
18	H1	-1.46791287718952	GAPDH_2	55.0	IMR90p8
19	H1	2.28291443413264	GAPDH_2	55.0	IMR90p8
20	H1	-0.814218496694593	GAPDH_2	55.0	IMR90p8
21	H1	2.59527873501384	GAPDH_2	55.0	IMR90p8
22	H1	-0.803444086868694	GAPDH_2	55.0	IMR90p8
23	H1	0.0424219567867112	GAPDH_2	55.0	IMR90p8
24	H1	0.0212240794526224	GAPDH_2	55.0	IMR90p8
25	H1	0.0258795848540103	GAPDH_2	55.0	IMR90p8
26	H1	1.30637513827196	GAPDH_2	55.0	IMR90p8
27	H1	5.55708290823486	GAPDH_2	55.0	IMR90p8
28	H1	11.8726466993235	GAPDH_2	55.0	IMR90p8
29	H1	20.9731718282569	GAPDH_2	55.0	IMR90p8
30	H1	31.8624762674885	GAPDH_2	55.0	IMR90p8
31	H1	53.5035977601838	GAPDH_2	55.0	IMR90p8
32	H1	106.25953030347	GAPDH_2	55.0	IMR90p8
33	H1	175.867451484919	GAPDH_2	55.0	IMR90p8
34	H1	274.748751306364	GAPDH_2	55.0	IMR90p8
35	H1	374.865753458507	GAPDH_2	55.0	IMR90p8
36	H1	488.709660165443	GAPDH_2	55.0	IMR90p8
37	H1	613.85420020464	GAPDH_2	55.0	IMR90p8
38	H1	751.403560919456	GAPDH_2	55.0	IMR90p8
39	H1	899.617744931672	GAPDH_2	55.0	IMR90p8
40	H1	1051.35474135366	GAPDH_2	55.0	IMR90p8
