# Supplementary material for: Primer PICKR: literature-mined scoring platform for robust RT–qPCR primers
Source: Nat Commun. 2026 May 28;17:6938. doi: 10.1038/s41467-026-73648-2 (PMC13388996; doi:10.1038/s41467-026-73648-2)
Supplement: Supplementary file 11 — Source Data [file 41467_2026_73648_MOESM11_ESM.zip › Suppl_Fig_S13/amplification_data_SCD_2.csv]

Cycle	Well	Fluorescence	Target	melt temp	Replicate
1	A12	-17.75	SCD_2	65.0	IMR90p11
2	A12	-10.49	SCD_2	65.0	IMR90p11
3	A12	-6.05	SCD_2	65.0	IMR90p11
4	A12	2.21	SCD_2	65.0	IMR90p11
5	A12	-0.62	SCD_2	65.0	IMR90p11
6	A12	6.88	SCD_2	65.0	IMR90p11
7	A12	1.97	SCD_2	65.0	IMR90p11
8	A12	-1.65	SCD_2	65.0	IMR90p11
9	A12	4.71	SCD_2	65.0	IMR90p11
10	A12	2.44	SCD_2	65.0	IMR90p11
11	A12	0.31	SCD_2	65.0	IMR90p11
12	A12	2.31	SCD_2	65.0	IMR90p11
13	A12	-2.2	SCD_2	65.0	IMR90p11
14	A12	-1.64	SCD_2	65.0	IMR90p11
15	A12	1.19	SCD_2	65.0	IMR90p11
16	A12	0.4	SCD_2	65.0	IMR90p11
17	A12	-1.78	SCD_2	65.0	IMR90p11
18	A12	-4.04	SCD_2	65.0	IMR90p11
19	A12	-4.92	SCD_2	65.0	IMR90p11
20	A12	-2.26	SCD_2	65.0	IMR90p11
21	A12	-2.22	SCD_2	65.0	IMR90p11
22	A12	4.57	SCD_2	65.0	IMR90p11
23	A12	8.27	SCD_2	65.0	IMR90p11
24	A12	18.86	SCD_2	65.0	IMR90p11
25	A12	36.08	SCD_2	65.0	IMR90p11
26	A12	74.83	SCD_2	65.0	IMR90p11
27	A12	142.4	SCD_2	65.0	IMR90p11
28	A12	258.34	SCD_2	65.0	IMR90p11
29	A12	412.13	SCD_2	65.0	IMR90p11
30	A12	580.0	SCD_2	65.0	IMR90p11
31	A12	753.8	SCD_2	65.0	IMR90p11
32	A12	939.62	SCD_2	65.0	IMR90p11
33	A12	1130.01	SCD_2	65.0	IMR90p11
34	A12	1319.39	SCD_2	65.0	IMR90p11
35	A12	1494.27	SCD_2	65.0	IMR90p11
36	A12	1655.34	SCD_2	65.0	IMR90p11
37	A12	1801.23	SCD_2	65.0	IMR90p11
38	A12	1933.72	SCD_2	65.0	IMR90p11
39	A12	2055.14	SCD_2	65.0	IMR90p11
40	A12	2169.75	SCD_2	65.0	IMR90p11
1	B12	-7.8	SCD_2	64.5	IMR90p11
2	B12	1.01	SCD_2	64.5	IMR90p11
3	B12	1.76	SCD_2	64.5	IMR90p11
4	B12	2.31	SCD_2	64.5	IMR90p11
5	B12	6.09	SCD_2	64.5	IMR90p11
6	B12	-1.16	SCD_2	64.5	IMR90p11
7	B12	-0.1	SCD_2	64.5	IMR90p11
8	B12	2.49	SCD_2	64.5	IMR90p11
9	B12	0.83	SCD_2	64.5	IMR90p11
10	B12	-3.25	SCD_2	64.5	IMR90p11
11	B12	-1.72	SCD_2	64.5	IMR90p11
12	B12	3.75	SCD_2	64.5	IMR90p11
13	B12	-5.16	SCD_2	64.5	IMR90p11
14	B12	-0.13	SCD_2	64.5	IMR90p11
15	B12	0.7	SCD_2	64.5	IMR90p11
16	B12	-6.91	SCD_2	64.5	IMR90p11
17	B12	0.8	SCD_2	64.5	IMR90p11
18	B12	-1.95	SCD_2	64.5	IMR90p11
19	B12	-0.93	SCD_2	64.5	IMR90p11
20	B12	0.01	SCD_2	64.5	IMR90p11
21	B12	-2.0	SCD_2	64.5	IMR90p11
22	B12	3.42	SCD_2	64.5	IMR90p11
23	B12	10.15	SCD_2	64.5	IMR90p11
24	B12	20.67	SCD_2	64.5	IMR90p11
25	B12	49.36	SCD_2	64.5	IMR90p11
26	B12	96.85	SCD_2	64.5	IMR90p11
27	B12	180.55	SCD_2	64.5	IMR90p11
28	B12	324.8	SCD_2	64.5	IMR90p11
29	B12	492.26	SCD_2	64.5	IMR90p11
30	B12	666.36	SCD_2	64.5	IMR90p11
31	B12	849.16	SCD_2	64.5	IMR90p11
32	B12	1040.04	SCD_2	64.5	IMR90p11
33	B12	1229.99	SCD_2	64.5	IMR90p11
34	B12	1414.09	SCD_2	64.5	IMR90p11
35	B12	1584.89	SCD_2	64.5	IMR90p11
36	B12	1743.38	SCD_2	64.5	IMR90p11
37	B12	1888.27	SCD_2	64.5	IMR90p11
38	B12	2018.39	SCD_2	64.5	IMR90p11
39	B12	2131.88	SCD_2	64.5	IMR90p11
40	B12	2232.89	SCD_2	64.5	IMR90p11
1	C12	-3.78	SCD_2	63.3	IMR90p11
2	C12	0.01	SCD_2	63.3	IMR90p11
3	C12	-3.14	SCD_2	63.3	IMR90p11
4	C12	5.06	SCD_2	63.3	IMR90p11
5	C12	1.14	SCD_2	63.3	IMR90p11
6	C12	3.88	SCD_2	63.3	IMR90p11
7	C12	1.67	SCD_2	63.3	IMR90p11
8	C12	3.96	SCD_2	63.3	IMR90p11
9	C12	4.16	SCD_2	63.3	IMR90p11
10	C12	-0.75	SCD_2	63.3	IMR90p11
11	C12	-3.94	SCD_2	63.3	IMR90p11
12	C12	-1.23	SCD_2	63.3	IMR90p11
13	C12	2.53	SCD_2	63.3	IMR90p11
14	C12	-2.34	SCD_2	63.3	IMR90p11
15	C12	-2.2	SCD_2	63.3	IMR90p11
16	C12	-1.94	SCD_2	63.3	IMR90p11
17	C12	-6.43	SCD_2	63.3	IMR90p11
18	C12	-6.8	SCD_2	63.3	IMR90p11
19	C12	-2.96	SCD_2	63.3	IMR90p11
20	C12	-0.1	SCD_2	63.3	IMR90p11
21	C12	3.21	SCD_2	63.3	IMR90p11
22	C12	5.66	SCD_2	63.3	IMR90p11
23	C12	9.96	SCD_2	63.3	IMR90p11
24	C12	20.03	SCD_2	63.3	IMR90p11
25	C12	41.46	SCD_2	63.3	IMR90p11
26	C12	90.92	SCD_2	63.3	IMR90p11
27	C12	167.45	SCD_2	63.3	IMR90p11
28	C12	301.24	SCD_2	63.3	IMR90p11
29	C12	482.06	SCD_2	63.3	IMR90p11
30	C12	669.02	SCD_2	63.3	IMR90p11
31	C12	865.44	SCD_2	63.3	IMR90p11
32	C12	1071.87	SCD_2	63.3	IMR90p11
33	C12	1281.07	SCD_2	63.3	IMR90p11
34	C12	1487.96	SCD_2	63.3	IMR90p11
35	C12	1682.97	SCD_2	63.3	IMR90p11
36	C12	1862.95	SCD_2	63.3	IMR90p11
37	C12	2028.71	SCD_2	63.3	IMR90p11
38	C12	2178.9	SCD_2	63.3	IMR90p11
39	C12	2313.41	SCD_2	63.3	IMR90p11
40	C12	2433.22	SCD_2	63.3	IMR90p11
1	D12	-1.34	SCD_2	61.4	IMR90p11
2	D12	-0.04	SCD_2	61.4	IMR90p11
3	D12	-0.1	SCD_2	61.4	IMR90p11
4	D12	3.03	SCD_2	61.4	IMR90p11
5	D12	1.84	SCD_2	61.4	IMR90p11
6	D12	-2.8	SCD_2	61.4	IMR90p11
7	D12	2.48	SCD_2	61.4	IMR90p11
8	D12	0.39	SCD_2	61.4	IMR90p11
9	D12	1.33	SCD_2	61.4	IMR90p11
10	D12	-1.68	SCD_2	61.4	IMR90p11
11	D12	2.61	SCD_2	61.4	IMR90p11
12	D12	-0.63	SCD_2	61.4	IMR90p11
13	D12	-1.74	SCD_2	61.4	IMR90p11
14	D12	0.88	SCD_2	61.4	IMR90p11
15	D12	6.19	SCD_2	61.4	IMR90p11
16	D12	-2.95	SCD_2	61.4	IMR90p11
17	D12	0.26	SCD_2	61.4	IMR90p11
18	D12	-0.43	SCD_2	61.4	IMR90p11
19	D12	-1.04	SCD_2	61.4	IMR90p11
20	D12	-0.93	SCD_2	61.4	IMR90p11
21	D12	-3.37	SCD_2	61.4	IMR90p11
22	D12	0.15	SCD_2	61.4	IMR90p11
23	D12	0.74	SCD_2	61.4	IMR90p11
24	D12	-2.54	SCD_2	61.4	IMR90p11
25	D12	9.14	SCD_2	61.4	IMR90p11
26	D12	32.54	SCD_2	61.4	IMR90p11
27	D12	60.7	SCD_2	61.4	IMR90p11
28	D12	119.66	SCD_2	61.4	IMR90p11
29	D12	227.25	SCD_2	61.4	IMR90p11
30	D12	367.47	SCD_2	61.4	IMR90p11
31	D12	543.17	SCD_2	61.4	IMR90p11
32	D12	724.42	SCD_2	61.4	IMR90p11
33	D12	916.81	SCD_2	61.4	IMR90p11
34	D12	1117.44	SCD_2	61.4	IMR90p11
35	D12	1323.68	SCD_2	61.4	IMR90p11
36	D12	1521.32	SCD_2	61.4	IMR90p11
37	D12	1709.94	SCD_2	61.4	IMR90p11
38	D12	1883.29	SCD_2	61.4	IMR90p11
39	D12	2044.74	SCD_2	61.4	IMR90p11
40	D12	2195.5	SCD_2	61.4	IMR90p11
1	E12	-4.53	SCD_2	59.0	IMR90p11
2	E12	-1.63	SCD_2	59.0	IMR90p11
3	E12	3.68	SCD_2	59.0	IMR90p11
4	E12	-0.09	SCD_2	59.0	IMR90p11
5	E12	2.13	SCD_2	59.0	IMR90p11
6	E12	4.25	SCD_2	59.0	IMR90p11
7	E12	-3.23	SCD_2	59.0	IMR90p11
8	E12	0.34	SCD_2	59.0	IMR90p11
9	E12	1.63	SCD_2	59.0	IMR90p11
10	E12	-0.75	SCD_2	59.0	IMR90p11
11	E12	1.93	SCD_2	59.0	IMR90p11
12	E12	-3.03	SCD_2	59.0	IMR90p11
13	E12	-0.58	SCD_2	59.0	IMR90p11
14	E12	0.1	SCD_2	59.0	IMR90p11
15	E12	0.13	SCD_2	59.0	IMR90p11
16	E12	-4.63	SCD_2	59.0	IMR90p11
17	E12	0.78	SCD_2	59.0	IMR90p11
18	E12	-3.37	SCD_2	59.0	IMR90p11
19	E12	-0.44	SCD_2	59.0	IMR90p11
20	E12	-0.34	SCD_2	59.0	IMR90p11
21	E12	-2.14	SCD_2	59.0	IMR90p11
22	E12	3.18	SCD_2	59.0	IMR90p11
23	E12	-3.15	SCD_2	59.0	IMR90p11
24	E12	-0.36	SCD_2	59.0	IMR90p11
25	E12	2.53	SCD_2	59.0	IMR90p11
26	E12	8.16	SCD_2	59.0	IMR90p11
27	E12	15.94	SCD_2	59.0	IMR90p11
28	E12	36.09	SCD_2	59.0	IMR90p11
29	E12	71.3	SCD_2	59.0	IMR90p11
30	E12	136.57	SCD_2	59.0	IMR90p11
31	E12	245.79	SCD_2	59.0	IMR90p11
32	E12	401.42	SCD_2	59.0	IMR90p11
33	E12	580.86	SCD_2	59.0	IMR90p11
34	E12	766.46	SCD_2	59.0	IMR90p11
35	E12	967.22	SCD_2	59.0	IMR90p11
36	E12	1181.17	SCD_2	59.0	IMR90p11
37	E12	1400.84	SCD_2	59.0	IMR90p11
38	E12	1618.44	SCD_2	59.0	IMR90p11
39	E12	1826.34	SCD_2	59.0	IMR90p11
40	E12	2030.64	SCD_2	59.0	IMR90p11
1	F12	-0.94	SCD_2	57.0	IMR90p11
2	F12	-1.69	SCD_2	57.0	IMR90p11
3	F12	2.17	SCD_2	57.0	IMR90p11
4	F12	0.63	SCD_2	57.0	IMR90p11
5	F12	0.39	SCD_2	57.0	IMR90p11
6	F12	-3.38	SCD_2	57.0	IMR90p11
7	F12	3.86	SCD_2	57.0	IMR90p11
8	F12	0.35	SCD_2	57.0	IMR90p11
9	F12	3.1	SCD_2	57.0	IMR90p11
10	F12	1.03	SCD_2	57.0	IMR90p11
11	F12	1.91	SCD_2	57.0	IMR90p11
12	F12	-1.37	SCD_2	57.0	IMR90p11
13	F12	-0.9	SCD_2	57.0	IMR90p11
14	F12	0.52	SCD_2	57.0	IMR90p11
15	F12	3.54	SCD_2	57.0	IMR90p11
16	F12	-3.36	SCD_2	57.0	IMR90p11
17	F12	-2.82	SCD_2	57.0	IMR90p11
18	F12	-2.27	SCD_2	57.0	IMR90p11
19	F12	-2.08	SCD_2	57.0	IMR90p11
20	F12	2.28	SCD_2	57.0	IMR90p11
21	F12	0.16	SCD_2	57.0	IMR90p11
22	F12	-0.56	SCD_2	57.0	IMR90p11
23	F12	-1.8	SCD_2	57.0	IMR90p11
24	F12	-2.13	SCD_2	57.0	IMR90p11
25	F12	1.58	SCD_2	57.0	IMR90p11
26	F12	3.67	SCD_2	57.0	IMR90p11
27	F12	4.91	SCD_2	57.0	IMR90p11
28	F12	12.87	SCD_2	57.0	IMR90p11
29	F12	26.67	SCD_2	57.0	IMR90p11
30	F12	42.74	SCD_2	57.0	IMR90p11
31	F12	94.92	SCD_2	57.0	IMR90p11
32	F12	176.46	SCD_2	57.0	IMR90p11
33	F12	297.77	SCD_2	57.0	IMR90p11
34	F12	455.06	SCD_2	57.0	IMR90p11
35	F12	623.24	SCD_2	57.0	IMR90p11
36	F12	804.97	SCD_2	57.0	IMR90p11
37	F12	1000.08	SCD_2	57.0	IMR90p11
38	F12	1204.5	SCD_2	57.0	IMR90p11
39	F12	1414.45	SCD_2	57.0	IMR90p11
40	F12	1626.7	SCD_2	57.0	IMR90p11
1	G12	6.51	SCD_2	55.7	IMR90p11
2	G12	8.6	SCD_2	55.7	IMR90p11
3	G12	1.95	SCD_2	55.7	IMR90p11
4	G12	3.82	SCD_2	55.7	IMR90p11
5	G12	-0.72	SCD_2	55.7	IMR90p11
6	G12	3.43	SCD_2	55.7	IMR90p11
7	G12	4.56	SCD_2	55.7	IMR90p11
8	G12	-0.89	SCD_2	55.7	IMR90p11
9	G12	6.88	SCD_2	55.7	IMR90p11
10	G12	1.59	SCD_2	55.7	IMR90p11
11	G12	-3.5	SCD_2	55.7	IMR90p11
12	G12	-3.96	SCD_2	55.7	IMR90p11
13	G12	-3.84	SCD_2	55.7	IMR90p11
14	G12	-2.79	SCD_2	55.7	IMR90p11
15	G12	-0.92	SCD_2	55.7	IMR90p11
16	G12	2.41	SCD_2	55.7	IMR90p11
17	G12	4.5	SCD_2	55.7	IMR90p11
18	G12	-0.57	SCD_2	55.7	IMR90p11
19	G12	-2.26	SCD_2	55.7	IMR90p11
20	G12	1.37	SCD_2	55.7	IMR90p11
21	G12	-1.2	SCD_2	55.7	IMR90p11
22	G12	-0.88	SCD_2	55.7	IMR90p11
23	G12	-4.65	SCD_2	55.7	IMR90p11
24	G12	-1.26	SCD_2	55.7	IMR90p11
25	G12	0.92	SCD_2	55.7	IMR90p11
26	G12	-1.13	SCD_2	55.7	IMR90p11
27	G12	-0.15	SCD_2	55.7	IMR90p11
28	G12	3.46	SCD_2	55.7	IMR90p11
29	G12	11.75	SCD_2	55.7	IMR90p11
30	G12	16.14	SCD_2	55.7	IMR90p11
31	G12	35.06	SCD_2	55.7	IMR90p11
32	G12	76.44	SCD_2	55.7	IMR90p11
33	G12	135.49	SCD_2	55.7	IMR90p11
34	G12	241.66	SCD_2	55.7	IMR90p11
35	G12	378.83	SCD_2	55.7	IMR90p11
36	G12	536.29	SCD_2	55.7	IMR90p11
37	G12	702.16	SCD_2	55.7	IMR90p11
38	G12	883.26	SCD_2	55.7	IMR90p11
39	G12	1074.95	SCD_2	55.7	IMR90p11
40	G12	1274.87	SCD_2	55.7	IMR90p11
1	H12	-9.86	SCD_2	55.0	IMR90p11
2	H12	-0.78	SCD_2	55.0	IMR90p11
3	H12	3.48	SCD_2	55.0	IMR90p11
4	H12	-1.4	SCD_2	55.0	IMR90p11
5	H12	0.46	SCD_2	55.0	IMR90p11
6	H12	-1.96	SCD_2	55.0	IMR90p11
7	H12	-0.07	SCD_2	55.0	IMR90p11
8	H12	2.38	SCD_2	55.0	IMR90p11
9	H12	2.67	SCD_2	55.0	IMR90p11
10	H12	-0.15	SCD_2	55.0	IMR90p11
11	H12	4.05	SCD_2	55.0	IMR90p11
12	H12	-0.97	SCD_2	55.0	IMR90p11
13	H12	-0.69	SCD_2	55.0	IMR90p11
14	H12	-1.1	SCD_2	55.0	IMR90p11
15	H12	4.5	SCD_2	55.0	IMR90p11
16	H12	-1.13	SCD_2	55.0	IMR90p11
17	H12	-4.01	SCD_2	55.0	IMR90p11
18	H12	-1.78	SCD_2	55.0	IMR90p11
19	H12	-0.94	SCD_2	55.0	IMR90p11
20	H12	3.07	SCD_2	55.0	IMR90p11
21	H12	-1.86	SCD_2	55.0	IMR90p11
22	H12	-4.93	SCD_2	55.0	IMR90p11
23	H12	4.0	SCD_2	55.0	IMR90p11
24	H12	-0.14	SCD_2	55.0	IMR90p11
25	H12	2.03	SCD_2	55.0	IMR90p11
26	H12	4.37	SCD_2	55.0	IMR90p11
27	H12	2.35	SCD_2	55.0	IMR90p11
28	H12	6.4	SCD_2	55.0	IMR90p11
29	H12	9.39	SCD_2	55.0	IMR90p11
30	H12	18.32	SCD_2	55.0	IMR90p11
31	H12	32.83	SCD_2	55.0	IMR90p11
32	H12	58.96	SCD_2	55.0	IMR90p11
33	H12	111.85	SCD_2	55.0	IMR90p11
34	H12	197.18	SCD_2	55.0	IMR90p11
35	H12	320.63	SCD_2	55.0	IMR90p11
36	H12	468.68	SCD_2	55.0	IMR90p11
37	H12	625.4	SCD_2	55.0	IMR90p11
38	H12	794.03	SCD_2	55.0	IMR90p11
39	H12	974.43	SCD_2	55.0	IMR90p11
40	H12	1158.42	SCD_2	55.0	IMR90p11
1	A12	-18.06	SCD_2	65.0	IMR90p2
2	A12	-3.0	SCD_2	65.0	IMR90p2
3	A12	-0.67	SCD_2	65.0	IMR90p2
4	A12	1.4	SCD_2	65.0	IMR90p2
5	A12	3.45	SCD_2	65.0	IMR90p2
6	A12	0.03	SCD_2	65.0	IMR90p2
7	A12	2.39	SCD_2	65.0	IMR90p2
8	A12	4.66	SCD_2	65.0	IMR90p2
9	A12	-2.38	SCD_2	65.0	IMR90p2
10	A12	-1.2	SCD_2	65.0	IMR90p2
11	A12	-2.88	SCD_2	65.0	IMR90p2
12	A12	2.04	SCD_2	65.0	IMR90p2
13	A12	-2.64	SCD_2	65.0	IMR90p2
14	A12	0.05	SCD_2	65.0	IMR90p2
15	A12	-2.44	SCD_2	65.0	IMR90p2
16	A12	2.35	SCD_2	65.0	IMR90p2
17	A12	-2.08	SCD_2	65.0	IMR90p2
18	A12	1.51	SCD_2	65.0	IMR90p2
19	A12	-5.02	SCD_2	65.0	IMR90p2
20	A12	-0.56	SCD_2	65.0	IMR90p2
21	A12	1.13	SCD_2	65.0	IMR90p2
22	A12	8.27	SCD_2	65.0	IMR90p2
23	A12	13.14	SCD_2	65.0	IMR90p2
24	A12	32.72	SCD_2	65.0	IMR90p2
25	A12	58.16	SCD_2	65.0	IMR90p2
26	A12	113.34	SCD_2	65.0	IMR90p2
27	A12	201.88	SCD_2	65.0	IMR90p2
28	A12	337.15	SCD_2	65.0	IMR90p2
29	A12	484.86	SCD_2	65.0	IMR90p2
30	A12	636.88	SCD_2	65.0	IMR90p2
31	A12	795.76	SCD_2	65.0	IMR90p2
32	A12	961.5	SCD_2	65.0	IMR90p2
33	A12	1128.78	SCD_2	65.0	IMR90p2
34	A12	1286.83	SCD_2	65.0	IMR90p2
35	A12	1434.23	SCD_2	65.0	IMR90p2
36	A12	1566.07	SCD_2	65.0	IMR90p2
37	A12	1687.67	SCD_2	65.0	IMR90p2
38	A12	1794.43	SCD_2	65.0	IMR90p2
39	A12	1890.3	SCD_2	65.0	IMR90p2
40	A12	1978.16	SCD_2	65.0	IMR90p2
1	B12	-17.66	SCD_2	64.5	IMR90p2
2	B12	-6.22	SCD_2	64.5	IMR90p2
3	B12	0.49	SCD_2	64.5	IMR90p2
4	B12	0.56	SCD_2	64.5	IMR90p2
5	B12	0.02	SCD_2	64.5	IMR90p2
6	B12	5.63	SCD_2	64.5	IMR90p2
7	B12	-0.06	SCD_2	64.5	IMR90p2
8	B12	-2.15	SCD_2	64.5	IMR90p2
9	B12	1.07	SCD_2	64.5	IMR90p2
10	B12	2.71	SCD_2	64.5	IMR90p2
11	B12	1.55	SCD_2	64.5	IMR90p2
12	B12	-1.99	SCD_2	64.5	IMR90p2
13	B12	-0.33	SCD_2	64.5	IMR90p2
14	B12	-2.46	SCD_2	64.5	IMR90p2
15	B12	2.37	SCD_2	64.5	IMR90p2
16	B12	-1.67	SCD_2	64.5	IMR90p2
17	B12	-3.6	SCD_2	64.5	IMR90p2
18	B12	2.45	SCD_2	64.5	IMR90p2
19	B12	0.32	SCD_2	64.5	IMR90p2
20	B12	0.14	SCD_2	64.5	IMR90p2
21	B12	2.82	SCD_2	64.5	IMR90p2
22	B12	2.88	SCD_2	64.5	IMR90p2
23	B12	12.07	SCD_2	64.5	IMR90p2
24	B12	37.15	SCD_2	64.5	IMR90p2
25	B12	70.26	SCD_2	64.5	IMR90p2
26	B12	142.76	SCD_2	64.5	IMR90p2
27	B12	257.78	SCD_2	64.5	IMR90p2
28	B12	405.86	SCD_2	64.5	IMR90p2
29	B12	559.21	SCD_2	64.5	IMR90p2
30	B12	720.53	SCD_2	64.5	IMR90p2
31	B12	888.69	SCD_2	64.5	IMR90p2
32	B12	1059.53	SCD_2	64.5	IMR90p2
33	B12	1226.43	SCD_2	64.5	IMR90p2
34	B12	1384.6	SCD_2	64.5	IMR90p2
35	B12	1530.62	SCD_2	64.5	IMR90p2
36	B12	1660.86	SCD_2	64.5	IMR90p2
37	B12	1779.08	SCD_2	64.5	IMR90p2
38	B12	1883.49	SCD_2	64.5	IMR90p2
39	B12	1977.59	SCD_2	64.5	IMR90p2
40	B12	2062.6	SCD_2	64.5	IMR90p2
1	C12	-6.4	SCD_2	63.3	IMR90p2
2	C12	-0.02	SCD_2	63.3	IMR90p2
3	C12	0.81	SCD_2	63.3	IMR90p2
4	C12	3.16	SCD_2	63.3	IMR90p2
5	C12	1.21	SCD_2	63.3	IMR90p2
6	C12	2.37	SCD_2	63.3	IMR90p2
7	C12	0.62	SCD_2	63.3	IMR90p2
8	C12	-0.52	SCD_2	63.3	IMR90p2
9	C12	-0.2	SCD_2	63.3	IMR90p2
10	C12	0.71	SCD_2	63.3	IMR90p2
11	C12	4.36	SCD_2	63.3	IMR90p2
12	C12	-0.89	SCD_2	63.3	IMR90p2
13	C12	-3.07	SCD_2	63.3	IMR90p2
14	C12	1.8	SCD_2	63.3	IMR90p2
15	C12	0.72	SCD_2	63.3	IMR90p2
16	C12	-0.88	SCD_2	63.3	IMR90p2
17	C12	-6.12	SCD_2	63.3	IMR90p2
18	C12	-5.4	SCD_2	63.3	IMR90p2
19	C12	-3.53	SCD_2	63.3	IMR90p2
20	C12	-3.66	SCD_2	63.3	IMR90p2
21	C12	-2.89	SCD_2	63.3	IMR90p2
22	C12	6.52	SCD_2	63.3	IMR90p2
23	C12	13.52	SCD_2	63.3	IMR90p2
24	C12	27.01	SCD_2	63.3	IMR90p2
25	C12	56.17	SCD_2	63.3	IMR90p2
26	C12	113.07	SCD_2	63.3	IMR90p2
27	C12	208.01	SCD_2	63.3	IMR90p2
28	C12	351.16	SCD_2	63.3	IMR90p2
29	C12	523.15	SCD_2	63.3	IMR90p2
30	C12	698.76	SCD_2	63.3	IMR90p2
31	C12	883.47	SCD_2	63.3	IMR90p2
32	C12	1073.92	SCD_2	63.3	IMR90p2
33	C12	1266.73	SCD_2	63.3	IMR90p2
34	C12	1451.31	SCD_2	63.3	IMR90p2
35	C12	1628.73	SCD_2	63.3	IMR90p2
36	C12	1788.2	SCD_2	63.3	IMR90p2
37	C12	1934.87	SCD_2	63.3	IMR90p2
38	C12	2058.49	SCD_2	63.3	IMR90p2
39	C12	2173.6	SCD_2	63.3	IMR90p2
40	C12	2280.17	SCD_2	63.3	IMR90p2
1	D12	-10.79	SCD_2	61.4	IMR90p2
2	D12	0.57	SCD_2	61.4	IMR90p2
3	D12	3.36	SCD_2	61.4	IMR90p2
4	D12	-1.99	SCD_2	61.4	IMR90p2
5	D12	2.11	SCD_2	61.4	IMR90p2
6	D12	-0.17	SCD_2	61.4	IMR90p2
7	D12	1.32	SCD_2	61.4	IMR90p2
8	D12	2.75	SCD_2	61.4	IMR90p2
9	D12	0.2	SCD_2	61.4	IMR90p2
10	D12	-1.95	SCD_2	61.4	IMR90p2
11	D12	0.25	SCD_2	61.4	IMR90p2
12	D12	5.15	SCD_2	61.4	IMR90p2
13	D12	-0.13	SCD_2	61.4	IMR90p2
14	D12	-0.21	SCD_2	61.4	IMR90p2
15	D12	0.12	SCD_2	61.4	IMR90p2
16	D12	-3.67	SCD_2	61.4	IMR90p2
17	D12	0.4	SCD_2	61.4	IMR90p2
18	D12	-1.75	SCD_2	61.4	IMR90p2
19	D12	-0.38	SCD_2	61.4	IMR90p2
20	D12	-5.05	SCD_2	61.4	IMR90p2
21	D12	-6.04	SCD_2	61.4	IMR90p2
22	D12	-1.42	SCD_2	61.4	IMR90p2
23	D12	5.12	SCD_2	61.4	IMR90p2
24	D12	11.26	SCD_2	61.4	IMR90p2
25	D12	29.07	SCD_2	61.4	IMR90p2
26	D12	57.71	SCD_2	61.4	IMR90p2
27	D12	107.49	SCD_2	61.4	IMR90p2
28	D12	200.49	SCD_2	61.4	IMR90p2
29	D12	332.49	SCD_2	61.4	IMR90p2
30	D12	499.38	SCD_2	61.4	IMR90p2
31	D12	670.08	SCD_2	61.4	IMR90p2
32	D12	849.52	SCD_2	61.4	IMR90p2
33	D12	1035.12	SCD_2	61.4	IMR90p2
34	D12	1230.06	SCD_2	61.4	IMR90p2
35	D12	1420.23	SCD_2	61.4	IMR90p2
36	D12	1602.83	SCD_2	61.4	IMR90p2
37	D12	1769.98	SCD_2	61.4	IMR90p2
38	D12	1923.18	SCD_2	61.4	IMR90p2
39	D12	2059.25	SCD_2	61.4	IMR90p2
40	D12	2181.41	SCD_2	61.4	IMR90p2
1	E12	-14.64	SCD_2	59.0	IMR90p2
2	E12	-2.83	SCD_2	59.0	IMR90p2
3	E12	-3.59	SCD_2	59.0	IMR90p2
4	E12	4.53	SCD_2	59.0	IMR90p2
5	E12	3.18	SCD_2	59.0	IMR90p2
6	E12	0.61	SCD_2	59.0	IMR90p2
7	E12	4.28	SCD_2	59.0	IMR90p2
8	E12	0.48	SCD_2	59.0	IMR90p2
9	E12	-0.85	SCD_2	59.0	IMR90p2
10	E12	-0.53	SCD_2	59.0	IMR90p2
11	E12	3.37	SCD_2	59.0	IMR90p2
12	E12	-2.93	SCD_2	59.0	IMR90p2
13	E12	1.65	SCD_2	59.0	IMR90p2
14	E12	-2.14	SCD_2	59.0	IMR90p2
15	E12	2.51	SCD_2	59.0	IMR90p2
16	E12	-2.41	SCD_2	59.0	IMR90p2
17	E12	-3.07	SCD_2	59.0	IMR90p2
18	E12	0.3	SCD_2	59.0	IMR90p2
19	E12	-4.2	SCD_2	59.0	IMR90p2
20	E12	-1.75	SCD_2	59.0	IMR90p2
21	E12	-2.98	SCD_2	59.0	IMR90p2
22	E12	-0.97	SCD_2	59.0	IMR90p2
23	E12	-2.1	SCD_2	59.0	IMR90p2
24	E12	7.37	SCD_2	59.0	IMR90p2
25	E12	7.94	SCD_2	59.0	IMR90p2
26	E12	13.72	SCD_2	59.0	IMR90p2
27	E12	30.15	SCD_2	59.0	IMR90p2
28	E12	70.63	SCD_2	59.0	IMR90p2
29	E12	131.8	SCD_2	59.0	IMR90p2
30	E12	233.78	SCD_2	59.0	IMR90p2
31	E12	376.57	SCD_2	59.0	IMR90p2
32	E12	528.5	SCD_2	59.0	IMR90p2
33	E12	696.56	SCD_2	59.0	IMR90p2
34	E12	880.37	SCD_2	59.0	IMR90p2
35	E12	1080.39	SCD_2	59.0	IMR90p2
36	E12	1293.66	SCD_2	59.0	IMR90p2
37	E12	1509.97	SCD_2	59.0	IMR90p2
38	E12	1716.94	SCD_2	59.0	IMR90p2
39	E12	1898.77	SCD_2	59.0	IMR90p2
40	E12	2060.63	SCD_2	59.0	IMR90p2
1	F12	-7.42	SCD_2	57.0	IMR90p2
2	F12	-3.73	SCD_2	57.0	IMR90p2
3	F12	-3.68	SCD_2	57.0	IMR90p2
4	F12	2.86	SCD_2	57.0	IMR90p2
5	F12	1.06	SCD_2	57.0	IMR90p2
6	F12	-0.86	SCD_2	57.0	IMR90p2
7	F12	0.6	SCD_2	57.0	IMR90p2
8	F12	-0.71	SCD_2	57.0	IMR90p2
9	F12	4.53	SCD_2	57.0	IMR90p2
10	F12	2.58	SCD_2	57.0	IMR90p2
11	F12	-0.45	SCD_2	57.0	IMR90p2
12	F12	1.51	SCD_2	57.0	IMR90p2
13	F12	2.87	SCD_2	57.0	IMR90p2
14	F12	0.21	SCD_2	57.0	IMR90p2
15	F12	-0.28	SCD_2	57.0	IMR90p2
16	F12	-2.52	SCD_2	57.0	IMR90p2
17	F12	2.86	SCD_2	57.0	IMR90p2
18	F12	-1.27	SCD_2	57.0	IMR90p2
19	F12	0.13	SCD_2	57.0	IMR90p2
20	F12	-1.4	SCD_2	57.0	IMR90p2
21	F12	-4.43	SCD_2	57.0	IMR90p2
22	F12	-1.24	SCD_2	57.0	IMR90p2
23	F12	0.11	SCD_2	57.0	IMR90p2
24	F12	-0.97	SCD_2	57.0	IMR90p2
25	F12	5.91	SCD_2	57.0	IMR90p2
26	F12	2.25	SCD_2	57.0	IMR90p2
27	F12	16.72	SCD_2	57.0	IMR90p2
28	F12	25.8	SCD_2	57.0	IMR90p2
29	F12	49.6	SCD_2	57.0	IMR90p2
30	F12	82.08	SCD_2	57.0	IMR90p2
31	F12	158.43	SCD_2	57.0	IMR90p2
32	F12	263.38	SCD_2	57.0	IMR90p2
33	F12	401.26	SCD_2	57.0	IMR90p2
34	F12	545.15	SCD_2	57.0	IMR90p2
35	F12	702.03	SCD_2	57.0	IMR90p2
36	F12	880.32	SCD_2	57.0	IMR90p2
37	F12	1082.12	SCD_2	57.0	IMR90p2
38	F12	1297.1	SCD_2	57.0	IMR90p2
39	F12	1511.91	SCD_2	57.0	IMR90p2
40	F12	1723.35	SCD_2	57.0	IMR90p2
1	G12	-7.22	SCD_2	55.7	IMR90p2
2	G12	-4.84	SCD_2	55.7	IMR90p2
3	G12	-2.01	SCD_2	55.7	IMR90p2
4	G12	2.15	SCD_2	55.7	IMR90p2
5	G12	3.71	SCD_2	55.7	IMR90p2
6	G12	1.56	SCD_2	55.7	IMR90p2
7	G12	4.19	SCD_2	55.7	IMR90p2
8	G12	0.75	SCD_2	55.7	IMR90p2
9	G12	-2.14	SCD_2	55.7	IMR90p2
10	G12	-0.29	SCD_2	55.7	IMR90p2
11	G12	-1.32	SCD_2	55.7	IMR90p2
12	G12	3.73	SCD_2	55.7	IMR90p2
13	G12	2.64	SCD_2	55.7	IMR90p2
14	G12	-1.56	SCD_2	55.7	IMR90p2
15	G12	-1.74	SCD_2	55.7	IMR90p2
16	G12	0.87	SCD_2	55.7	IMR90p2
17	G12	-0.99	SCD_2	55.7	IMR90p2
18	G12	-3.14	SCD_2	55.7	IMR90p2
19	G12	-0.16	SCD_2	55.7	IMR90p2
20	G12	-1.74	SCD_2	55.7	IMR90p2
21	G12	3.79	SCD_2	55.7	IMR90p2
22	G12	-5.3	SCD_2	55.7	IMR90p2
23	G12	-2.82	SCD_2	55.7	IMR90p2
24	G12	1.56	SCD_2	55.7	IMR90p2
25	G12	-1.1	SCD_2	55.7	IMR90p2
26	G12	4.79	SCD_2	55.7	IMR90p2
27	G12	7.13	SCD_2	55.7	IMR90p2
28	G12	6.56	SCD_2	55.7	IMR90p2
29	G12	21.85	SCD_2	55.7	IMR90p2
30	G12	35.25	SCD_2	55.7	IMR90p2
31	G12	78.34	SCD_2	55.7	IMR90p2
32	G12	140.37	SCD_2	55.7	IMR90p2
33	G12	238.32	SCD_2	55.7	IMR90p2
34	G12	365.57	SCD_2	55.7	IMR90p2
35	G12	500.3	SCD_2	55.7	IMR90p2
36	G12	650.96	SCD_2	55.7	IMR90p2
37	G12	827.76	SCD_2	55.7	IMR90p2
38	G12	1031.98	SCD_2	55.7	IMR90p2
39	G12	1250.31	SCD_2	55.7	IMR90p2
40	G12	1471.12	SCD_2	55.7	IMR90p2
1	H12	-10.65	SCD_2	55.0	IMR90p2
2	H12	-0.3	SCD_2	55.0	IMR90p2
3	H12	-0.35	SCD_2	55.0	IMR90p2
4	H12	3.14	SCD_2	55.0	IMR90p2
5	H12	1.81	SCD_2	55.0	IMR90p2
6	H12	2.94	SCD_2	55.0	IMR90p2
7	H12	-1.19	SCD_2	55.0	IMR90p2
8	H12	-2.23	SCD_2	55.0	IMR90p2
9	H12	-0.25	SCD_2	55.0	IMR90p2
10	H12	2.29	SCD_2	55.0	IMR90p2
11	H12	1.15	SCD_2	55.0	IMR90p2
12	H12	-0.78	SCD_2	55.0	IMR90p2
13	H12	-2.75	SCD_2	55.0	IMR90p2
14	H12	-2.89	SCD_2	55.0	IMR90p2
15	H12	1.89	SCD_2	55.0	IMR90p2
16	H12	0.49	SCD_2	55.0	IMR90p2
17	H12	0.25	SCD_2	55.0	IMR90p2
18	H12	2.12	SCD_2	55.0	IMR90p2
19	H12	4.34	SCD_2	55.0	IMR90p2
20	H12	-2.99	SCD_2	55.0	IMR90p2
21	H12	-0.32	SCD_2	55.0	IMR90p2
22	H12	-1.22	SCD_2	55.0	IMR90p2
23	H12	1.14	SCD_2	55.0	IMR90p2
24	H12	-0.57	SCD_2	55.0	IMR90p2
25	H12	1.81	SCD_2	55.0	IMR90p2
26	H12	2.46	SCD_2	55.0	IMR90p2
27	H12	0.51	SCD_2	55.0	IMR90p2
28	H12	8.67	SCD_2	55.0	IMR90p2
29	H12	9.89	SCD_2	55.0	IMR90p2
30	H12	26.16	SCD_2	55.0	IMR90p2
31	H12	47.39	SCD_2	55.0	IMR90p2
32	H12	88.46	SCD_2	55.0	IMR90p2
33	H12	156.18	SCD_2	55.0	IMR90p2
34	H12	250.31	SCD_2	55.0	IMR90p2
35	H12	369.57	SCD_2	55.0	IMR90p2
36	H12	501.68	SCD_2	55.0	IMR90p2
37	H12	658.77	SCD_2	55.0	IMR90p2
38	H12	850.42	SCD_2	55.0	IMR90p2
39	H12	1066.7	SCD_2	55.0	IMR90p2
40	H12	1295.5	SCD_2	55.0	IMR90p2
1	A12	-19.45	SCD_2	65.0	IMR90p8
2	A12	-7.63	SCD_2	65.0	IMR90p8
3	A12	-2.98	SCD_2	65.0	IMR90p8
4	A12	-0.22	SCD_2	65.0	IMR90p8
5	A12	4.89	SCD_2	65.0	IMR90p8
6	A12	1.76	SCD_2	65.0	IMR90p8
7	A12	1.74	SCD_2	65.0	IMR90p8
8	A12	3.63	SCD_2	65.0	IMR90p8
9	A12	-1.18	SCD_2	65.0	IMR90p8
10	A12	2.34	SCD_2	65.0	IMR90p8
11	A12	-0.33	SCD_2	65.0	IMR90p8
12	A12	0.46	SCD_2	65.0	IMR90p8
13	A12	-1.67	SCD_2	65.0	IMR90p8
14	A12	-3.89	SCD_2	65.0	IMR90p8
15	A12	-1.77	SCD_2	65.0	IMR90p8
16	A12	0.49	SCD_2	65.0	IMR90p8
17	A12	1.62	SCD_2	65.0	IMR90p8
18	A12	-6.89	SCD_2	65.0	IMR90p8
19	A12	0.08	SCD_2	65.0	IMR90p8
20	A12	-0.0	SCD_2	65.0	IMR90p8
21	A12	2.8	SCD_2	65.0	IMR90p8
22	A12	-1.54	SCD_2	65.0	IMR90p8
23	A12	0.37	SCD_2	65.0	IMR90p8
24	A12	6.81	SCD_2	65.0	IMR90p8
25	A12	14.73	SCD_2	65.0	IMR90p8
26	A12	34.62	SCD_2	65.0	IMR90p8
27	A12	63.71	SCD_2	65.0	IMR90p8
28	A12	130.58	SCD_2	65.0	IMR90p8
29	A12	237.05	SCD_2	65.0	IMR90p8
30	A12	395.44	SCD_2	65.0	IMR90p8
31	A12	575.79	SCD_2	65.0	IMR90p8
32	A12	761.89	SCD_2	65.0	IMR90p8
33	A12	953.83	SCD_2	65.0	IMR90p8
34	A12	1154.21	SCD_2	65.0	IMR90p8
35	A12	1348.38	SCD_2	65.0	IMR90p8
36	A12	1530.46	SCD_2	65.0	IMR90p8
37	A12	1698.46	SCD_2	65.0	IMR90p8
38	A12	1847.28	SCD_2	65.0	IMR90p8
39	A12	1981.16	SCD_2	65.0	IMR90p8
40	A12	2098.75	SCD_2	65.0	IMR90p8
1	B12	-12.11	SCD_2	64.5	IMR90p8
2	B12	-2.99	SCD_2	64.5	IMR90p8
3	B12	2.6	SCD_2	64.5	IMR90p8
4	B12	2.15	SCD_2	64.5	IMR90p8
5	B12	3.84	SCD_2	64.5	IMR90p8
6	B12	-1.05	SCD_2	64.5	IMR90p8
7	B12	-3.9	SCD_2	64.5	IMR90p8
8	B12	-2.96	SCD_2	64.5	IMR90p8
9	B12	3.01	SCD_2	64.5	IMR90p8
10	B12	2.04	SCD_2	64.5	IMR90p8
11	B12	-0.09	SCD_2	64.5	IMR90p8
12	B12	4.02	SCD_2	64.5	IMR90p8
13	B12	-3.01	SCD_2	64.5	IMR90p8
14	B12	-1.42	SCD_2	64.5	IMR90p8
15	B12	0.92	SCD_2	64.5	IMR90p8
16	B12	2.26	SCD_2	64.5	IMR90p8
17	B12	-3.15	SCD_2	64.5	IMR90p8
18	B12	-1.63	SCD_2	64.5	IMR90p8
19	B12	-1.67	SCD_2	64.5	IMR90p8
20	B12	-5.15	SCD_2	64.5	IMR90p8
21	B12	-3.02	SCD_2	64.5	IMR90p8
22	B12	-0.7	SCD_2	64.5	IMR90p8
23	B12	6.26	SCD_2	64.5	IMR90p8
24	B12	7.59	SCD_2	64.5	IMR90p8
25	B12	24.39	SCD_2	64.5	IMR90p8
26	B12	42.04	SCD_2	64.5	IMR90p8
27	B12	91.69	SCD_2	64.5	IMR90p8
28	B12	176.45	SCD_2	64.5	IMR90p8
29	B12	312.27	SCD_2	64.5	IMR90p8
30	B12	492.25	SCD_2	64.5	IMR90p8
31	B12	678.71	SCD_2	64.5	IMR90p8
32	B12	875.71	SCD_2	64.5	IMR90p8
33	B12	1078.06	SCD_2	64.5	IMR90p8
34	B12	1284.42	SCD_2	64.5	IMR90p8
35	B12	1480.31	SCD_2	64.5	IMR90p8
36	B12	1664.73	SCD_2	64.5	IMR90p8
37	B12	1832.55	SCD_2	64.5	IMR90p8
38	B12	1985.22	SCD_2	64.5	IMR90p8
39	B12	2122.26	SCD_2	64.5	IMR90p8
40	B12	2246.76	SCD_2	64.5	IMR90p8
1	C12	-11.41	SCD_2	63.3	IMR90p8
2	C12	-3.4	SCD_2	63.3	IMR90p8
3	C12	-0.55	SCD_2	63.3	IMR90p8
4	C12	-2.18	SCD_2	63.3	IMR90p8
5	C12	-3.13	SCD_2	63.3	IMR90p8
6	C12	4.28	SCD_2	63.3	IMR90p8
7	C12	4.44	SCD_2	63.3	IMR90p8
8	C12	3.07	SCD_2	63.3	IMR90p8
9	C12	-8.01	SCD_2	63.3	IMR90p8
10	C12	-0.34	SCD_2	63.3	IMR90p8
11	C12	5.31	SCD_2	63.3	IMR90p8
12	C12	0.12	SCD_2	63.3	IMR90p8
13	C12	2.12	SCD_2	63.3	IMR90p8
14	C12	2.97	SCD_2	63.3	IMR90p8
15	C12	1.05	SCD_2	63.3	IMR90p8
16	C12	1.35	SCD_2	63.3	IMR90p8
17	C12	0.44	SCD_2	63.3	IMR90p8
18	C12	-0.99	SCD_2	63.3	IMR90p8
19	C12	2.18	SCD_2	63.3	IMR90p8
20	C12	-4.38	SCD_2	63.3	IMR90p8
21	C12	-3.28	SCD_2	63.3	IMR90p8
22	C12	-2.28	SCD_2	63.3	IMR90p8
23	C12	0.32	SCD_2	63.3	IMR90p8
24	C12	5.33	SCD_2	63.3	IMR90p8
25	C12	17.97	SCD_2	63.3	IMR90p8
26	C12	35.6	SCD_2	63.3	IMR90p8
27	C12	77.37	SCD_2	63.3	IMR90p8
28	C12	151.6	SCD_2	63.3	IMR90p8
29	C12	281.55	SCD_2	63.3	IMR90p8
30	C12	458.95	SCD_2	63.3	IMR90p8
31	C12	654.4	SCD_2	63.3	IMR90p8
32	C12	856.88	SCD_2	63.3	IMR90p8
33	C12	1067.03	SCD_2	63.3	IMR90p8
34	C12	1284.31	SCD_2	63.3	IMR90p8
35	C12	1494.49	SCD_2	63.3	IMR90p8
36	C12	1696.38	SCD_2	63.3	IMR90p8
37	C12	1878.07	SCD_2	63.3	IMR90p8
38	C12	2049.1	SCD_2	63.3	IMR90p8
39	C12	2196.21	SCD_2	63.3	IMR90p8
40	C12	2328.55	SCD_2	63.3	IMR90p8
1	D12	-13.65	SCD_2	61.4	IMR90p8
2	D12	-3.85	SCD_2	61.4	IMR90p8
3	D12	-0.49	SCD_2	61.4	IMR90p8
4	D12	1.34	SCD_2	61.4	IMR90p8
5	D12	3.52	SCD_2	61.4	IMR90p8
6	D12	-1.75	SCD_2	61.4	IMR90p8
7	D12	-1.38	SCD_2	61.4	IMR90p8
8	D12	3.88	SCD_2	61.4	IMR90p8
9	D12	-1.47	SCD_2	61.4	IMR90p8
10	D12	-0.74	SCD_2	61.4	IMR90p8
11	D12	4.35	SCD_2	61.4	IMR90p8
12	D12	-0.52	SCD_2	61.4	IMR90p8
13	D12	0.25	SCD_2	61.4	IMR90p8
14	D12	-3.45	SCD_2	61.4	IMR90p8
15	D12	2.84	SCD_2	61.4	IMR90p8
16	D12	3.75	SCD_2	61.4	IMR90p8
17	D12	2.95	SCD_2	61.4	IMR90p8
18	D12	-1.72	SCD_2	61.4	IMR90p8
19	D12	-2.16	SCD_2	61.4	IMR90p8
20	D12	-5.26	SCD_2	61.4	IMR90p8
21	D12	-1.47	SCD_2	61.4	IMR90p8
22	D12	-3.41	SCD_2	61.4	IMR90p8
23	D12	-7.8	SCD_2	61.4	IMR90p8
24	D12	0.92	SCD_2	61.4	IMR90p8
25	D12	5.23	SCD_2	61.4	IMR90p8
26	D12	9.65	SCD_2	61.4	IMR90p8
27	D12	24.33	SCD_2	61.4	IMR90p8
28	D12	51.87	SCD_2	61.4	IMR90p8
29	D12	109.04	SCD_2	61.4	IMR90p8
30	D12	207.63	SCD_2	61.4	IMR90p8
31	D12	360.16	SCD_2	61.4	IMR90p8
32	D12	556.04	SCD_2	61.4	IMR90p8
33	D12	758.85	SCD_2	61.4	IMR90p8
34	D12	976.1	SCD_2	61.4	IMR90p8
35	D12	1198.3	SCD_2	61.4	IMR90p8
36	D12	1424.62	SCD_2	61.4	IMR90p8
37	D12	1644.48	SCD_2	61.4	IMR90p8
38	D12	1856.33	SCD_2	61.4	IMR90p8
39	D12	2049.38	SCD_2	61.4	IMR90p8
40	D12	2226.72	SCD_2	61.4	IMR90p8
1	E12	-22.04	SCD_2	59.0	IMR90p8
2	E12	-5.15	SCD_2	59.0	IMR90p8
3	E12	0.64	SCD_2	59.0	IMR90p8
4	E12	2.21	SCD_2	59.0	IMR90p8
5	E12	1.44	SCD_2	59.0	IMR90p8
6	E12	3.52	SCD_2	59.0	IMR90p8
7	E12	0.7	SCD_2	59.0	IMR90p8
8	E12	-4.76	SCD_2	59.0	IMR90p8
9	E12	4.1	SCD_2	59.0	IMR90p8
10	E12	-2.36	SCD_2	59.0	IMR90p8
11	E12	-2.14	SCD_2	59.0	IMR90p8
12	E12	1.99	SCD_2	59.0	IMR90p8
13	E12	-4.26	SCD_2	59.0	IMR90p8
14	E12	-0.86	SCD_2	59.0	IMR90p8
15	E12	1.12	SCD_2	59.0	IMR90p8
16	E12	0.12	SCD_2	59.0	IMR90p8
17	E12	1.46	SCD_2	59.0	IMR90p8
18	E12	1.13	SCD_2	59.0	IMR90p8
19	E12	-1.28	SCD_2	59.0	IMR90p8
20	E12	1.33	SCD_2	59.0	IMR90p8
21	E12	2.38	SCD_2	59.0	IMR90p8
22	E12	-3.17	SCD_2	59.0	IMR90p8
23	E12	-4.3	SCD_2	59.0	IMR90p8
24	E12	-0.84	SCD_2	59.0	IMR90p8
25	E12	-0.86	SCD_2	59.0	IMR90p8
26	E12	0.6	SCD_2	59.0	IMR90p8
27	E12	7.92	SCD_2	59.0	IMR90p8
28	E12	17.39	SCD_2	59.0	IMR90p8
29	E12	34.1	SCD_2	59.0	IMR90p8
30	E12	71.62	SCD_2	59.0	IMR90p8
31	E12	130.57	SCD_2	59.0	IMR90p8
32	E12	241.89	SCD_2	59.0	IMR90p8
33	E12	408.23	SCD_2	59.0	IMR90p8
34	E12	598.31	SCD_2	59.0	IMR90p8
35	E12	793.97	SCD_2	59.0	IMR90p8
36	E12	1000.47	SCD_2	59.0	IMR90p8
37	E12	1218.41	SCD_2	59.0	IMR90p8
38	E12	1440.51	SCD_2	59.0	IMR90p8
39	E12	1657.84	SCD_2	59.0	IMR90p8
40	E12	1864.55	SCD_2	59.0	IMR90p8
1	F12	-5.44	SCD_2	57.0	IMR90p8
2	F12	-6.36	SCD_2	57.0	IMR90p8
3	F12	1.66	SCD_2	57.0	IMR90p8
4	F12	-1.24	SCD_2	57.0	IMR90p8
5	F12	3.75	SCD_2	57.0	IMR90p8
6	F12	-3.32	SCD_2	57.0	IMR90p8
7	F12	1.7	SCD_2	57.0	IMR90p8
8	F12	-0.86	SCD_2	57.0	IMR90p8
9	F12	1.5	SCD_2	57.0	IMR90p8
10	F12	-1.09	SCD_2	57.0	IMR90p8
11	F12	-0.12	SCD_2	57.0	IMR90p8
12	F12	1.16	SCD_2	57.0	IMR90p8
13	F12	1.75	SCD_2	57.0	IMR90p8
14	F12	-0.38	SCD_2	57.0	IMR90p8
15	F12	0.16	SCD_2	57.0	IMR90p8
16	F12	3.09	SCD_2	57.0	IMR90p8
17	F12	0.01	SCD_2	57.0	IMR90p8
18	F12	-1.51	SCD_2	57.0	IMR90p8
19	F12	-2.08	SCD_2	57.0	IMR90p8
20	F12	2.59	SCD_2	57.0	IMR90p8
21	F12	-0.72	SCD_2	57.0	IMR90p8
22	F12	1.48	SCD_2	57.0	IMR90p8
23	F12	0.06	SCD_2	57.0	IMR90p8
24	F12	-0.17	SCD_2	57.0	IMR90p8
25	F12	-1.03	SCD_2	57.0	IMR90p8
26	F12	-2.18	SCD_2	57.0	IMR90p8
27	F12	1.23	SCD_2	57.0	IMR90p8
28	F12	3.62	SCD_2	57.0	IMR90p8
29	F12	10.35	SCD_2	57.0	IMR90p8
30	F12	26.1	SCD_2	57.0	IMR90p8
31	F12	44.24	SCD_2	57.0	IMR90p8
32	F12	84.21	SCD_2	57.0	IMR90p8
33	F12	159.73	SCD_2	57.0	IMR90p8
34	F12	277.94	SCD_2	57.0	IMR90p8
35	F12	445.59	SCD_2	57.0	IMR90p8
36	F12	621.84	SCD_2	57.0	IMR90p8
37	F12	812.31	SCD_2	57.0	IMR90p8
38	F12	1018.18	SCD_2	57.0	IMR90p8
39	F12	1231.28	SCD_2	57.0	IMR90p8
40	F12	1445.99	SCD_2	57.0	IMR90p8
1	G12	-2.73	SCD_2	55.7	IMR90p8
2	G12	2.32	SCD_2	55.7	IMR90p8
3	G12	0.18	SCD_2	55.7	IMR90p8
4	G12	4.37	SCD_2	55.7	IMR90p8
5	G12	5.0	SCD_2	55.7	IMR90p8
6	G12	1.61	SCD_2	55.7	IMR90p8
7	G12	2.78	SCD_2	55.7	IMR90p8
8	G12	3.54	SCD_2	55.7	IMR90p8
9	G12	1.34	SCD_2	55.7	IMR90p8
10	G12	1.13	SCD_2	55.7	IMR90p8
11	G12	1.1	SCD_2	55.7	IMR90p8
12	G12	-0.47	SCD_2	55.7	IMR90p8
13	G12	-2.12	SCD_2	55.7	IMR90p8
14	G12	-2.2	SCD_2	55.7	IMR90p8
15	G12	-1.06	SCD_2	55.7	IMR90p8
16	G12	-1.02	SCD_2	55.7	IMR90p8
17	G12	0.13	SCD_2	55.7	IMR90p8
18	G12	-2.23	SCD_2	55.7	IMR90p8
19	G12	-2.4	SCD_2	55.7	IMR90p8
20	G12	-1.9	SCD_2	55.7	IMR90p8
21	G12	-1.03	SCD_2	55.7	IMR90p8
22	G12	-4.87	SCD_2	55.7	IMR90p8
23	G12	-0.01	SCD_2	55.7	IMR90p8
24	G12	-5.2	SCD_2	55.7	IMR90p8
25	G12	-1.18	SCD_2	55.7	IMR90p8
26	G12	-1.39	SCD_2	55.7	IMR90p8
27	G12	-6.09	SCD_2	55.7	IMR90p8
28	G12	-1.62	SCD_2	55.7	IMR90p8
29	G12	-2.67	SCD_2	55.7	IMR90p8
30	G12	11.41	SCD_2	55.7	IMR90p8
31	G12	18.82	SCD_2	55.7	IMR90p8
32	G12	36.64	SCD_2	55.7	IMR90p8
33	G12	74.58	SCD_2	55.7	IMR90p8
34	G12	137.75	SCD_2	55.7	IMR90p8
35	G12	243.91	SCD_2	55.7	IMR90p8
36	G12	396.82	SCD_2	55.7	IMR90p8
37	G12	566.06	SCD_2	55.7	IMR90p8
38	G12	742.21	SCD_2	55.7	IMR90p8
39	G12	930.17	SCD_2	55.7	IMR90p8
40	G12	1124.08	SCD_2	55.7	IMR90p8
1	H12	-13.37	SCD_2	55.0	IMR90p8
2	H12	-7.88	SCD_2	55.0	IMR90p8
3	H12	1.49	SCD_2	55.0	IMR90p8
4	H12	-0.79	SCD_2	55.0	IMR90p8
5	H12	-1.48	SCD_2	55.0	IMR90p8
6	H12	2.16	SCD_2	55.0	IMR90p8
7	H12	-1.64	SCD_2	55.0	IMR90p8
8	H12	-2.57	SCD_2	55.0	IMR90p8
9	H12	-2.24	SCD_2	55.0	IMR90p8
10	H12	1.01	SCD_2	55.0	IMR90p8
11	H12	2.12	SCD_2	55.0	IMR90p8
12	H12	0.45	SCD_2	55.0	IMR90p8
13	H12	2.84	SCD_2	55.0	IMR90p8
14	H12	-4.49	SCD_2	55.0	IMR90p8
15	H12	8.56	SCD_2	55.0	IMR90p8
16	H12	-3.3	SCD_2	55.0	IMR90p8
17	H12	4.99	SCD_2	55.0	IMR90p8
18	H12	3.46	SCD_2	55.0	IMR90p8
19	H12	0.51	SCD_2	55.0	IMR90p8
20	H12	0.02	SCD_2	55.0	IMR90p8
21	H12	0.24	SCD_2	55.0	IMR90p8
22	H12	-0.69	SCD_2	55.0	IMR90p8
23	H12	3.21	SCD_2	55.0	IMR90p8
24	H12	0.43	SCD_2	55.0	IMR90p8
25	H12	-1.75	SCD_2	55.0	IMR90p8
26	H12	1.78	SCD_2	55.0	IMR90p8
27	H12	-1.41	SCD_2	55.0	IMR90p8
28	H12	-3.08	SCD_2	55.0	IMR90p8
29	H12	0.01	SCD_2	55.0	IMR90p8
30	H12	2.7	SCD_2	55.0	IMR90p8
31	H12	10.07	SCD_2	55.0	IMR90p8
32	H12	14.55	SCD_2	55.0	IMR90p8
33	H12	29.96	SCD_2	55.0	IMR90p8
34	H12	59.4	SCD_2	55.0	IMR90p8
35	H12	106.96	SCD_2	55.0	IMR90p8
36	H12	193.2	SCD_2	55.0	IMR90p8
37	H12	321.47	SCD_2	55.0	IMR90p8
38	H12	482.23	SCD_2	55.0	IMR90p8
39	H12	647.57	SCD_2	55.0	IMR90p8
40	H12	817.5	SCD_2	55.0	IMR90p8
