# Supplementary material for: Primer PICKR: literature-mined scoring platform for robust RT–qPCR primers
Source: Nat Commun. 2026 May 28;17:6938. doi: 10.1038/s41467-026-73648-2 (PMC13388996; doi:10.1038/s41467-026-73648-2)
Supplement: Supplementary file 11 — Source Data [file 41467_2026_73648_MOESM11_ESM.zip › Suppl_Fig_S13/melting_curve_data_PDGFRA_2.csv]

Temperature	Well	Derivative	Target	melt temp	Replicate
55.0	A9	13.41	PDGFRA_2	65.0	IMR90p11
55.5	A9	29.06	PDGFRA_2	65.0	IMR90p11
56.0	A9	26.82	PDGFRA_2	65.0	IMR90p11
56.5	A9	26.82	PDGFRA_2	65.0	IMR90p11
57.0	A9	26.82	PDGFRA_2	65.0	IMR90p11
57.5	A9	26.58	PDGFRA_2	65.0	IMR90p11
58.0	A9	28.1	PDGFRA_2	65.0	IMR90p11
58.5	A9	30.87	PDGFRA_2	65.0	IMR90p11
59.0	A9	31.9	PDGFRA_2	65.0	IMR90p11
59.5	A9	31.6	PDGFRA_2	65.0	IMR90p11
60.0	A9	31.02	PDGFRA_2	65.0	IMR90p11
60.5	A9	29.23	PDGFRA_2	65.0	IMR90p11
61.0	A9	27.51	PDGFRA_2	65.0	IMR90p11
61.5	A9	27.01	PDGFRA_2	65.0	IMR90p11
62.0	A9	27.11	PDGFRA_2	65.0	IMR90p11
62.5	A9	28.03	PDGFRA_2	65.0	IMR90p11
63.0	A9	30.03	PDGFRA_2	65.0	IMR90p11
63.5	A9	32.88	PDGFRA_2	65.0	IMR90p11
64.0	A9	37.83	PDGFRA_2	65.0	IMR90p11
64.5	A9	44.4	PDGFRA_2	65.0	IMR90p11
65.0	A9	51.86	PDGFRA_2	65.0	IMR90p11
65.5	A9	61.82	PDGFRA_2	65.0	IMR90p11
66.0	A9	71.63	PDGFRA_2	65.0	IMR90p11
66.5	A9	78.55	PDGFRA_2	65.0	IMR90p11
67.0	A9	84.67	PDGFRA_2	65.0	IMR90p11
67.5	A9	89.97	PDGFRA_2	65.0	IMR90p11
68.0	A9	91.94	PDGFRA_2	65.0	IMR90p11
68.5	A9	93.84	PDGFRA_2	65.0	IMR90p11
69.0	A9	97.14	PDGFRA_2	65.0	IMR90p11
69.5	A9	99.66	PDGFRA_2	65.0	IMR90p11
70.0	A9	102.83	PDGFRA_2	65.0	IMR90p11
70.5	A9	109.07	PDGFRA_2	65.0	IMR90p11
71.0	A9	117.74	PDGFRA_2	65.0	IMR90p11
71.5	A9	130.84	PDGFRA_2	65.0	IMR90p11
72.0	A9	152.43	PDGFRA_2	65.0	IMR90p11
72.5	A9	181.55	PDGFRA_2	65.0	IMR90p11
73.0	A9	214.59	PDGFRA_2	65.0	IMR90p11
73.5	A9	246.92	PDGFRA_2	65.0	IMR90p11
74.0	A9	270.34	PDGFRA_2	65.0	IMR90p11
74.5	A9	275.93	PDGFRA_2	65.0	IMR90p11
75.0	A9	261.54	PDGFRA_2	65.0	IMR90p11
75.5	A9	230.15	PDGFRA_2	65.0	IMR90p11
76.0	A9	189.19	PDGFRA_2	65.0	IMR90p11
76.5	A9	151.68	PDGFRA_2	65.0	IMR90p11
77.0	A9	125.75	PDGFRA_2	65.0	IMR90p11
77.5	A9	110.4	PDGFRA_2	65.0	IMR90p11
78.0	A9	103.58	PDGFRA_2	65.0	IMR90p11
78.5	A9	100.33	PDGFRA_2	65.0	IMR90p11
79.0	A9	89.93	PDGFRA_2	65.0	IMR90p11
79.5	A9	70.22	PDGFRA_2	65.0	IMR90p11
80.0	A9	49.14	PDGFRA_2	65.0	IMR90p11
80.5	A9	30.24	PDGFRA_2	65.0	IMR90p11
81.0	A9	14.71	PDGFRA_2	65.0	IMR90p11
81.5	A9	6.47	PDGFRA_2	65.0	IMR90p11
82.0	A9	4.87	PDGFRA_2	65.0	IMR90p11
82.5	A9	5.14	PDGFRA_2	65.0	IMR90p11
83.0	A9	4.76	PDGFRA_2	65.0	IMR90p11
83.5	A9	4.09	PDGFRA_2	65.0	IMR90p11
84.0	A9	3.1	PDGFRA_2	65.0	IMR90p11
84.5	A9	2.28	PDGFRA_2	65.0	IMR90p11
85.0	A9	1.82	PDGFRA_2	65.0	IMR90p11
85.5	A9	1.96	PDGFRA_2	65.0	IMR90p11
86.0	A9	2.52	PDGFRA_2	65.0	IMR90p11
86.5	A9	3.27	PDGFRA_2	65.0	IMR90p11
87.0	A9	3.94	PDGFRA_2	65.0	IMR90p11
87.5	A9	3.82	PDGFRA_2	65.0	IMR90p11
88.0	A9	3.26	PDGFRA_2	65.0	IMR90p11
88.5	A9	2.59	PDGFRA_2	65.0	IMR90p11
89.0	A9	1.68	PDGFRA_2	65.0	IMR90p11
89.5	A9	0.85	PDGFRA_2	65.0	IMR90p11
90.0	A9	0.91	PDGFRA_2	65.0	IMR90p11
90.5	A9	1.35	PDGFRA_2	65.0	IMR90p11
91.0	A9	1.72	PDGFRA_2	65.0	IMR90p11
91.5	A9	2.39	PDGFRA_2	65.0	IMR90p11
92.0	A9	2.83	PDGFRA_2	65.0	IMR90p11
92.5	A9	2.89	PDGFRA_2	65.0	IMR90p11
93.0	A9	3.06	PDGFRA_2	65.0	IMR90p11
93.5	A9	3.41	PDGFRA_2	65.0	IMR90p11
94.0	A9	3.52	PDGFRA_2	65.0	IMR90p11
94.5	A9	4.47	PDGFRA_2	65.0	IMR90p11
95.0	A9	2.44	PDGFRA_2	65.0	IMR90p11
55.0	B9	13.71	PDGFRA_2	64.5	IMR90p11
55.5	B9	29.72	PDGFRA_2	64.5	IMR90p11
56.0	B9	27.43	PDGFRA_2	64.5	IMR90p11
56.5	B9	27.43	PDGFRA_2	64.5	IMR90p11
57.0	B9	27.43	PDGFRA_2	64.5	IMR90p11
57.5	B9	27.35	PDGFRA_2	64.5	IMR90p11
58.0	B9	27.79	PDGFRA_2	64.5	IMR90p11
58.5	B9	29.35	PDGFRA_2	64.5	IMR90p11
59.0	B9	30.67	PDGFRA_2	64.5	IMR90p11
59.5	B9	31.26	PDGFRA_2	64.5	IMR90p11
60.0	B9	31.43	PDGFRA_2	64.5	IMR90p11
60.5	B9	31.8	PDGFRA_2	64.5	IMR90p11
61.0	B9	32.24	PDGFRA_2	64.5	IMR90p11
61.5	B9	32.15	PDGFRA_2	64.5	IMR90p11
62.0	B9	32.48	PDGFRA_2	64.5	IMR90p11
62.5	B9	32.97	PDGFRA_2	64.5	IMR90p11
63.0	B9	33.45	PDGFRA_2	64.5	IMR90p11
63.5	B9	35.34	PDGFRA_2	64.5	IMR90p11
64.0	B9	39.67	PDGFRA_2	64.5	IMR90p11
64.5	B9	46.21	PDGFRA_2	64.5	IMR90p11
65.0	B9	55.5	PDGFRA_2	64.5	IMR90p11
65.5	B9	66.72	PDGFRA_2	64.5	IMR90p11
66.0	B9	77.27	PDGFRA_2	64.5	IMR90p11
66.5	B9	85.98	PDGFRA_2	64.5	IMR90p11
67.0	B9	92.56	PDGFRA_2	64.5	IMR90p11
67.5	B9	96.46	PDGFRA_2	64.5	IMR90p11
68.0	B9	98.47	PDGFRA_2	64.5	IMR90p11
68.5	B9	100.42	PDGFRA_2	64.5	IMR90p11
69.0	B9	102.47	PDGFRA_2	64.5	IMR90p11
69.5	B9	105.68	PDGFRA_2	64.5	IMR90p11
70.0	B9	111.32	PDGFRA_2	64.5	IMR90p11
70.5	B9	119.5	PDGFRA_2	64.5	IMR90p11
71.0	B9	130.93	PDGFRA_2	64.5	IMR90p11
71.5	B9	149.09	PDGFRA_2	64.5	IMR90p11
72.0	B9	175.9	PDGFRA_2	64.5	IMR90p11
72.5	B9	209.5	PDGFRA_2	64.5	IMR90p11
73.0	B9	247.54	PDGFRA_2	64.5	IMR90p11
73.5	B9	284.43	PDGFRA_2	64.5	IMR90p11
74.0	B9	310.2	PDGFRA_2	64.5	IMR90p11
74.5	B9	315.82	PDGFRA_2	64.5	IMR90p11
75.0	B9	299.65	PDGFRA_2	64.5	IMR90p11
75.5	B9	264.33	PDGFRA_2	64.5	IMR90p11
76.0	B9	217.87	PDGFRA_2	64.5	IMR90p11
76.5	B9	174.1	PDGFRA_2	64.5	IMR90p11
77.0	B9	141.62	PDGFRA_2	64.5	IMR90p11
77.5	B9	120.06	PDGFRA_2	64.5	IMR90p11
78.0	B9	107.62	PDGFRA_2	64.5	IMR90p11
78.5	B9	99.52	PDGFRA_2	64.5	IMR90p11
79.0	B9	85.69	PDGFRA_2	64.5	IMR90p11
79.5	B9	64.9	PDGFRA_2	64.5	IMR90p11
80.0	B9	44.37	PDGFRA_2	64.5	IMR90p11
80.5	B9	26.71	PDGFRA_2	64.5	IMR90p11
81.0	B9	12.98	PDGFRA_2	64.5	IMR90p11
81.5	B9	5.98	PDGFRA_2	64.5	IMR90p11
82.0	B9	4.68	PDGFRA_2	64.5	IMR90p11
82.5	B9	4.68	PDGFRA_2	64.5	IMR90p11
83.0	B9	4.3	PDGFRA_2	64.5	IMR90p11
83.5	B9	3.55	PDGFRA_2	64.5	IMR90p11
84.0	B9	3.2	PDGFRA_2	64.5	IMR90p11
84.5	B9	2.67	PDGFRA_2	64.5	IMR90p11
85.0	B9	2.03	PDGFRA_2	64.5	IMR90p11
85.5	B9	2.03	PDGFRA_2	64.5	IMR90p11
86.0	B9	2.31	PDGFRA_2	64.5	IMR90p11
86.5	B9	2.39	PDGFRA_2	64.5	IMR90p11
87.0	B9	2.97	PDGFRA_2	64.5	IMR90p11
87.5	B9	3.38	PDGFRA_2	64.5	IMR90p11
88.0	B9	2.88	PDGFRA_2	64.5	IMR90p11
88.5	B9	2.93	PDGFRA_2	64.5	IMR90p11
89.0	B9	2.56	PDGFRA_2	64.5	IMR90p11
89.5	B9	1.47	PDGFRA_2	64.5	IMR90p11
90.0	B9	1.4	PDGFRA_2	64.5	IMR90p11
90.5	B9	2.06	PDGFRA_2	64.5	IMR90p11
91.0	B9	1.72	PDGFRA_2	64.5	IMR90p11
91.5	B9	1.69	PDGFRA_2	64.5	IMR90p11
92.0	B9	2.42	PDGFRA_2	64.5	IMR90p11
92.5	B9	2.16	PDGFRA_2	64.5	IMR90p11
93.0	B9	1.37	PDGFRA_2	64.5	IMR90p11
93.5	B9	1.53	PDGFRA_2	64.5	IMR90p11
94.0	B9	1.33	PDGFRA_2	64.5	IMR90p11
94.5	B9	1.9	PDGFRA_2	64.5	IMR90p11
95.0	B9	1.3	PDGFRA_2	64.5	IMR90p11
55.0	C9	14.86	PDGFRA_2	63.3	IMR90p11
55.5	C9	32.2	PDGFRA_2	63.3	IMR90p11
56.0	C9	29.73	PDGFRA_2	63.3	IMR90p11
56.5	C9	29.73	PDGFRA_2	63.3	IMR90p11
57.0	C9	29.73	PDGFRA_2	63.3	IMR90p11
57.5	C9	29.6	PDGFRA_2	63.3	IMR90p11
58.0	C9	30.21	PDGFRA_2	63.3	IMR90p11
58.5	C9	32.83	PDGFRA_2	63.3	IMR90p11
59.0	C9	36.54	PDGFRA_2	63.3	IMR90p11
59.5	C9	38.41	PDGFRA_2	63.3	IMR90p11
60.0	C9	39.79	PDGFRA_2	63.3	IMR90p11
60.5	C9	41.12	PDGFRA_2	63.3	IMR90p11
61.0	C9	42.09	PDGFRA_2	63.3	IMR90p11
61.5	C9	42.97	PDGFRA_2	63.3	IMR90p11
62.0	C9	43.52	PDGFRA_2	63.3	IMR90p11
62.5	C9	44.83	PDGFRA_2	63.3	IMR90p11
63.0	C9	47.31	PDGFRA_2	63.3	IMR90p11
63.5	C9	50.21	PDGFRA_2	63.3	IMR90p11
64.0	C9	53.45	PDGFRA_2	63.3	IMR90p11
64.5	C9	58.84	PDGFRA_2	63.3	IMR90p11
65.0	C9	64.49	PDGFRA_2	63.3	IMR90p11
65.5	C9	70.41	PDGFRA_2	63.3	IMR90p11
66.0	C9	77.85	PDGFRA_2	63.3	IMR90p11
66.5	C9	85.38	PDGFRA_2	63.3	IMR90p11
67.0	C9	91.05	PDGFRA_2	63.3	IMR90p11
67.5	C9	96.08	PDGFRA_2	63.3	IMR90p11
68.0	C9	100.26	PDGFRA_2	63.3	IMR90p11
68.5	C9	102.18	PDGFRA_2	63.3	IMR90p11
69.0	C9	104.54	PDGFRA_2	63.3	IMR90p11
69.5	C9	108.89	PDGFRA_2	63.3	IMR90p11
70.0	C9	114.69	PDGFRA_2	63.3	IMR90p11
70.5	C9	123.35	PDGFRA_2	63.3	IMR90p11
71.0	C9	136.99	PDGFRA_2	63.3	IMR90p11
71.5	C9	156.91	PDGFRA_2	63.3	IMR90p11
72.0	C9	185.37	PDGFRA_2	63.3	IMR90p11
72.5	C9	223.04	PDGFRA_2	63.3	IMR90p11
73.0	C9	266.8	PDGFRA_2	63.3	IMR90p11
73.5	C9	310.28	PDGFRA_2	63.3	IMR90p11
74.0	C9	343.36	PDGFRA_2	63.3	IMR90p11
74.5	C9	355.88	PDGFRA_2	63.3	IMR90p11
75.0	C9	343.53	PDGFRA_2	63.3	IMR90p11
75.5	C9	307.54	PDGFRA_2	63.3	IMR90p11
76.0	C9	254.66	PDGFRA_2	63.3	IMR90p11
76.5	C9	197.9	PDGFRA_2	63.3	IMR90p11
77.0	C9	148.11	PDGFRA_2	63.3	IMR90p11
77.5	C9	108.94	PDGFRA_2	63.3	IMR90p11
78.0	C9	81.95	PDGFRA_2	63.3	IMR90p11
78.5	C9	64.97	PDGFRA_2	63.3	IMR90p11
79.0	C9	50.96	PDGFRA_2	63.3	IMR90p11
79.5	C9	37.17	PDGFRA_2	63.3	IMR90p11
80.0	C9	26.19	PDGFRA_2	63.3	IMR90p11
80.5	C9	17.14	PDGFRA_2	63.3	IMR90p11
81.0	C9	10.05	PDGFRA_2	63.3	IMR90p11
81.5	C9	6.61	PDGFRA_2	63.3	IMR90p11
82.0	C9	5.87	PDGFRA_2	63.3	IMR90p11
82.5	C9	5.09	PDGFRA_2	63.3	IMR90p11
83.0	C9	4.09	PDGFRA_2	63.3	IMR90p11
83.5	C9	3.44	PDGFRA_2	63.3	IMR90p11
84.0	C9	2.65	PDGFRA_2	63.3	IMR90p11
84.5	C9	2.47	PDGFRA_2	63.3	IMR90p11
85.0	C9	2.63	PDGFRA_2	63.3	IMR90p11
85.5	C9	2.87	PDGFRA_2	63.3	IMR90p11
86.0	C9	2.79	PDGFRA_2	63.3	IMR90p11
86.5	C9	2.82	PDGFRA_2	63.3	IMR90p11
87.0	C9	2.28	PDGFRA_2	63.3	IMR90p11
87.5	C9	1.46	PDGFRA_2	63.3	IMR90p11
88.0	C9	1.19	PDGFRA_2	63.3	IMR90p11
88.5	C9	1.22	PDGFRA_2	63.3	IMR90p11
89.0	C9	1.71	PDGFRA_2	63.3	IMR90p11
89.5	C9	2.12	PDGFRA_2	63.3	IMR90p11
90.0	C9	2.5	PDGFRA_2	63.3	IMR90p11
90.5	C9	2.4	PDGFRA_2	63.3	IMR90p11
91.0	C9	1.87	PDGFRA_2	63.3	IMR90p11
91.5	C9	1.24	PDGFRA_2	63.3	IMR90p11
92.0	C9	0.98	PDGFRA_2	63.3	IMR90p11
92.5	C9	0.65	PDGFRA_2	63.3	IMR90p11
93.0	C9	0.9	PDGFRA_2	63.3	IMR90p11
93.5	C9	1.04	PDGFRA_2	63.3	IMR90p11
94.0	C9	0.76	PDGFRA_2	63.3	IMR90p11
94.5	C9	-0.17	PDGFRA_2	63.3	IMR90p11
95.0	C9	-0.63	PDGFRA_2	63.3	IMR90p11
55.0	D9	15.3	PDGFRA_2	61.4	IMR90p11
55.5	D9	33.15	PDGFRA_2	61.4	IMR90p11
56.0	D9	30.6	PDGFRA_2	61.4	IMR90p11
56.5	D9	30.6	PDGFRA_2	61.4	IMR90p11
57.0	D9	30.6	PDGFRA_2	61.4	IMR90p11
57.5	D9	30.5	PDGFRA_2	61.4	IMR90p11
58.0	D9	31.09	PDGFRA_2	61.4	IMR90p11
58.5	D9	32.7	PDGFRA_2	61.4	IMR90p11
59.0	D9	34.39	PDGFRA_2	61.4	IMR90p11
59.5	D9	36.43	PDGFRA_2	61.4	IMR90p11
60.0	D9	38.28	PDGFRA_2	61.4	IMR90p11
60.5	D9	39.66	PDGFRA_2	61.4	IMR90p11
61.0	D9	41.73	PDGFRA_2	61.4	IMR90p11
61.5	D9	43.85	PDGFRA_2	61.4	IMR90p11
62.0	D9	45.5	PDGFRA_2	61.4	IMR90p11
62.5	D9	47.37	PDGFRA_2	61.4	IMR90p11
63.0	D9	49.17	PDGFRA_2	61.4	IMR90p11
63.5	D9	50.55	PDGFRA_2	61.4	IMR90p11
64.0	D9	52.55	PDGFRA_2	61.4	IMR90p11
64.5	D9	56.18	PDGFRA_2	61.4	IMR90p11
65.0	D9	61.62	PDGFRA_2	61.4	IMR90p11
65.5	D9	68.77	PDGFRA_2	61.4	IMR90p11
66.0	D9	76.9	PDGFRA_2	61.4	IMR90p11
66.5	D9	84.6	PDGFRA_2	61.4	IMR90p11
67.0	D9	91.05	PDGFRA_2	61.4	IMR90p11
67.5	D9	96.02	PDGFRA_2	61.4	IMR90p11
68.0	D9	99.8	PDGFRA_2	61.4	IMR90p11
68.5	D9	102.77	PDGFRA_2	61.4	IMR90p11
69.0	D9	106.4	PDGFRA_2	61.4	IMR90p11
69.5	D9	111.64	PDGFRA_2	61.4	IMR90p11
70.0	D9	118.12	PDGFRA_2	61.4	IMR90p11
70.5	D9	126.99	PDGFRA_2	61.4	IMR90p11
71.0	D9	140.66	PDGFRA_2	61.4	IMR90p11
71.5	D9	160.64	PDGFRA_2	61.4	IMR90p11
72.0	D9	189.04	PDGFRA_2	61.4	IMR90p11
72.5	D9	227.65	PDGFRA_2	61.4	IMR90p11
73.0	D9	274.0	PDGFRA_2	61.4	IMR90p11
73.5	D9	321.28	PDGFRA_2	61.4	IMR90p11
74.0	D9	360.14	PDGFRA_2	61.4	IMR90p11
74.5	D9	380.57	PDGFRA_2	61.4	IMR90p11
75.0	D9	375.44	PDGFRA_2	61.4	IMR90p11
75.5	D9	342.98	PDGFRA_2	61.4	IMR90p11
76.0	D9	289.1	PDGFRA_2	61.4	IMR90p11
76.5	D9	225.45	PDGFRA_2	61.4	IMR90p11
77.0	D9	162.74	PDGFRA_2	61.4	IMR90p11
77.5	D9	109.39	PDGFRA_2	61.4	IMR90p11
78.0	D9	71.22	PDGFRA_2	61.4	IMR90p11
78.5	D9	46.4	PDGFRA_2	61.4	IMR90p11
79.0	D9	30.0	PDGFRA_2	61.4	IMR90p11
79.5	D9	20.03	PDGFRA_2	61.4	IMR90p11
80.0	D9	14.12	PDGFRA_2	61.4	IMR90p11
80.5	D9	9.39	PDGFRA_2	61.4	IMR90p11
81.0	D9	6.52	PDGFRA_2	61.4	IMR90p11
81.5	D9	6.0	PDGFRA_2	61.4	IMR90p11
82.0	D9	5.65	PDGFRA_2	61.4	IMR90p11
82.5	D9	4.93	PDGFRA_2	61.4	IMR90p11
83.0	D9	4.16	PDGFRA_2	61.4	IMR90p11
83.5	D9	3.37	PDGFRA_2	61.4	IMR90p11
84.0	D9	2.31	PDGFRA_2	61.4	IMR90p11
84.5	D9	1.8	PDGFRA_2	61.4	IMR90p11
85.0	D9	1.72	PDGFRA_2	61.4	IMR90p11
85.5	D9	2.06	PDGFRA_2	61.4	IMR90p11
86.0	D9	2.37	PDGFRA_2	61.4	IMR90p11
86.5	D9	2.78	PDGFRA_2	61.4	IMR90p11
87.0	D9	3.13	PDGFRA_2	61.4	IMR90p11
87.5	D9	3.25	PDGFRA_2	61.4	IMR90p11
88.0	D9	3.09	PDGFRA_2	61.4	IMR90p11
88.5	D9	2.73	PDGFRA_2	61.4	IMR90p11
89.0	D9	2.26	PDGFRA_2	61.4	IMR90p11
89.5	D9	1.72	PDGFRA_2	61.4	IMR90p11
90.0	D9	1.72	PDGFRA_2	61.4	IMR90p11
90.5	D9	1.53	PDGFRA_2	61.4	IMR90p11
91.0	D9	1.55	PDGFRA_2	61.4	IMR90p11
91.5	D9	1.74	PDGFRA_2	61.4	IMR90p11
92.0	D9	1.71	PDGFRA_2	61.4	IMR90p11
92.5	D9	1.77	PDGFRA_2	61.4	IMR90p11
93.0	D9	2.13	PDGFRA_2	61.4	IMR90p11
93.5	D9	2.47	PDGFRA_2	61.4	IMR90p11
94.0	D9	2.7	PDGFRA_2	61.4	IMR90p11
94.5	D9	3.69	PDGFRA_2	61.4	IMR90p11
95.0	D9	1.96	PDGFRA_2	61.4	IMR90p11
55.0	E9	4.71	PDGFRA_2	59.0	IMR90p11
55.5	E9	10.2	PDGFRA_2	59.0	IMR90p11
56.0	E9	9.41	PDGFRA_2	59.0	IMR90p11
56.5	E9	9.41	PDGFRA_2	59.0	IMR90p11
57.0	E9	9.41	PDGFRA_2	59.0	IMR90p11
57.5	E9	9.24	PDGFRA_2	59.0	IMR90p11
58.0	E9	10.28	PDGFRA_2	59.0	IMR90p11
58.5	E9	12.4	PDGFRA_2	59.0	IMR90p11
59.0	E9	15.17	PDGFRA_2	59.0	IMR90p11
59.5	E9	18.12	PDGFRA_2	59.0	IMR90p11
60.0	E9	20.42	PDGFRA_2	59.0	IMR90p11
60.5	E9	23.94	PDGFRA_2	59.0	IMR90p11
61.0	E9	28.74	PDGFRA_2	59.0	IMR90p11
61.5	E9	34.99	PDGFRA_2	59.0	IMR90p11
62.0	E9	43.38	PDGFRA_2	59.0	IMR90p11
62.5	E9	53.05	PDGFRA_2	59.0	IMR90p11
63.0	E9	64.24	PDGFRA_2	59.0	IMR90p11
63.5	E9	75.81	PDGFRA_2	59.0	IMR90p11
64.0	E9	85.04	PDGFRA_2	59.0	IMR90p11
64.5	E9	93.01	PDGFRA_2	59.0	IMR90p11
65.0	E9	100.82	PDGFRA_2	59.0	IMR90p11
65.5	E9	104.23	PDGFRA_2	59.0	IMR90p11
66.0	E9	104.84	PDGFRA_2	59.0	IMR90p11
66.5	E9	106.68	PDGFRA_2	59.0	IMR90p11
67.0	E9	107.43	PDGFRA_2	59.0	IMR90p11
67.5	E9	105.42	PDGFRA_2	59.0	IMR90p11
68.0	E9	105.0	PDGFRA_2	59.0	IMR90p11
68.5	E9	107.34	PDGFRA_2	59.0	IMR90p11
69.0	E9	109.61	PDGFRA_2	59.0	IMR90p11
69.5	E9	113.59	PDGFRA_2	59.0	IMR90p11
70.0	E9	121.93	PDGFRA_2	59.0	IMR90p11
70.5	E9	133.51	PDGFRA_2	59.0	IMR90p11
71.0	E9	148.18	PDGFRA_2	59.0	IMR90p11
71.5	E9	170.51	PDGFRA_2	59.0	IMR90p11
72.0	E9	202.08	PDGFRA_2	59.0	IMR90p11
72.5	E9	242.73	PDGFRA_2	59.0	IMR90p11
73.0	E9	290.46	PDGFRA_2	59.0	IMR90p11
73.5	E9	339.5	PDGFRA_2	59.0	IMR90p11
74.0	E9	379.25	PDGFRA_2	59.0	IMR90p11
74.5	E9	398.89	PDGFRA_2	59.0	IMR90p11
75.0	E9	391.29	PDGFRA_2	59.0	IMR90p11
75.5	E9	355.97	PDGFRA_2	59.0	IMR90p11
76.0	E9	298.13	PDGFRA_2	59.0	IMR90p11
76.5	E9	228.74	PDGFRA_2	59.0	IMR90p11
77.0	E9	161.17	PDGFRA_2	59.0	IMR90p11
77.5	E9	104.28	PDGFRA_2	59.0	IMR90p11
78.0	E9	62.37	PDGFRA_2	59.0	IMR90p11
78.5	E9	35.83	PDGFRA_2	59.0	IMR90p11
79.0	E9	20.74	PDGFRA_2	59.0	IMR90p11
79.5	E9	12.32	PDGFRA_2	59.0	IMR90p11
80.0	E9	8.15	PDGFRA_2	59.0	IMR90p11
80.5	E9	6.1	PDGFRA_2	59.0	IMR90p11
81.0	E9	4.76	PDGFRA_2	59.0	IMR90p11
81.5	E9	3.9	PDGFRA_2	59.0	IMR90p11
82.0	E9	3.93	PDGFRA_2	59.0	IMR90p11
82.5	E9	3.96	PDGFRA_2	59.0	IMR90p11
83.0	E9	3.6	PDGFRA_2	59.0	IMR90p11
83.5	E9	3.55	PDGFRA_2	59.0	IMR90p11
84.0	E9	4.02	PDGFRA_2	59.0	IMR90p11
84.5	E9	3.88	PDGFRA_2	59.0	IMR90p11
85.0	E9	3.5	PDGFRA_2	59.0	IMR90p11
85.5	E9	3.72	PDGFRA_2	59.0	IMR90p11
86.0	E9	3.36	PDGFRA_2	59.0	IMR90p11
86.5	E9	2.49	PDGFRA_2	59.0	IMR90p11
87.0	E9	2.62	PDGFRA_2	59.0	IMR90p11
87.5	E9	3.34	PDGFRA_2	59.0	IMR90p11
88.0	E9	3.11	PDGFRA_2	59.0	IMR90p11
88.5	E9	2.87	PDGFRA_2	59.0	IMR90p11
89.0	E9	2.94	PDGFRA_2	59.0	IMR90p11
89.5	E9	2.51	PDGFRA_2	59.0	IMR90p11
90.0	E9	2.02	PDGFRA_2	59.0	IMR90p11
90.5	E9	2.13	PDGFRA_2	59.0	IMR90p11
91.0	E9	2.76	PDGFRA_2	59.0	IMR90p11
91.5	E9	3.43	PDGFRA_2	59.0	IMR90p11
92.0	E9	3.59	PDGFRA_2	59.0	IMR90p11
92.5	E9	2.98	PDGFRA_2	59.0	IMR90p11
93.0	E9	2.51	PDGFRA_2	59.0	IMR90p11
93.5	E9	1.45	PDGFRA_2	59.0	IMR90p11
94.0	E9	0.49	PDGFRA_2	59.0	IMR90p11
94.5	E9	-0.83	PDGFRA_2	59.0	IMR90p11
95.0	E9	-0.89	PDGFRA_2	59.0	IMR90p11
55.0	F9	8.83	PDGFRA_2	57.0	IMR90p11
55.5	F9	19.12	PDGFRA_2	57.0	IMR90p11
56.0	F9	17.65	PDGFRA_2	57.0	IMR90p11
56.5	F9	17.65	PDGFRA_2	57.0	IMR90p11
57.0	F9	17.65	PDGFRA_2	57.0	IMR90p11
57.5	F9	17.38	PDGFRA_2	57.0	IMR90p11
58.0	F9	18.95	PDGFRA_2	57.0	IMR90p11
58.5	F9	22.88	PDGFRA_2	57.0	IMR90p11
59.0	F9	25.76	PDGFRA_2	57.0	IMR90p11
59.5	F9	27.87	PDGFRA_2	57.0	IMR90p11
60.0	F9	30.57	PDGFRA_2	57.0	IMR90p11
60.5	F9	32.18	PDGFRA_2	57.0	IMR90p11
61.0	F9	33.02	PDGFRA_2	57.0	IMR90p11
61.5	F9	34.69	PDGFRA_2	57.0	IMR90p11
62.0	F9	36.3	PDGFRA_2	57.0	IMR90p11
62.5	F9	37.04	PDGFRA_2	57.0	IMR90p11
63.0	F9	38.87	PDGFRA_2	57.0	IMR90p11
63.5	F9	41.71	PDGFRA_2	57.0	IMR90p11
64.0	F9	44.67	PDGFRA_2	57.0	IMR90p11
64.5	F9	49.87	PDGFRA_2	57.0	IMR90p11
65.0	F9	57.78	PDGFRA_2	57.0	IMR90p11
65.5	F9	67.01	PDGFRA_2	57.0	IMR90p11
66.0	F9	76.89	PDGFRA_2	57.0	IMR90p11
66.5	F9	86.71	PDGFRA_2	57.0	IMR90p11
67.0	F9	94.98	PDGFRA_2	57.0	IMR90p11
67.5	F9	100.93	PDGFRA_2	57.0	IMR90p11
68.0	F9	104.69	PDGFRA_2	57.0	IMR90p11
68.5	F9	107.02	PDGFRA_2	57.0	IMR90p11
69.0	F9	109.02	PDGFRA_2	57.0	IMR90p11
69.5	F9	111.67	PDGFRA_2	57.0	IMR90p11
70.0	F9	116.11	PDGFRA_2	57.0	IMR90p11
70.5	F9	123.88	PDGFRA_2	57.0	IMR90p11
71.0	F9	137.37	PDGFRA_2	57.0	IMR90p11
71.5	F9	159.03	PDGFRA_2	57.0	IMR90p11
72.0	F9	190.75	PDGFRA_2	57.0	IMR90p11
72.5	F9	233.02	PDGFRA_2	57.0	IMR90p11
73.0	F9	283.11	PDGFRA_2	57.0	IMR90p11
73.5	F9	333.73	PDGFRA_2	57.0	IMR90p11
74.0	F9	374.49	PDGFRA_2	57.0	IMR90p11
74.5	F9	394.95	PDGFRA_2	57.0	IMR90p11
75.0	F9	388.04	PDGFRA_2	57.0	IMR90p11
75.5	F9	353.13	PDGFRA_2	57.0	IMR90p11
76.0	F9	295.47	PDGFRA_2	57.0	IMR90p11
76.5	F9	226.66	PDGFRA_2	57.0	IMR90p11
77.0	F9	159.3	PDGFRA_2	57.0	IMR90p11
77.5	F9	102.69	PDGFRA_2	57.0	IMR90p11
78.0	F9	61.4	PDGFRA_2	57.0	IMR90p11
78.5	F9	35.08	PDGFRA_2	57.0	IMR90p11
79.0	F9	20.2	PDGFRA_2	57.0	IMR90p11
79.5	F9	12.41	PDGFRA_2	57.0	IMR90p11
80.0	F9	8.76	PDGFRA_2	57.0	IMR90p11
80.5	F9	6.47	PDGFRA_2	57.0	IMR90p11
81.0	F9	5.43	PDGFRA_2	57.0	IMR90p11
81.5	F9	5.07	PDGFRA_2	57.0	IMR90p11
82.0	F9	4.99	PDGFRA_2	57.0	IMR90p11
82.5	F9	4.45	PDGFRA_2	57.0	IMR90p11
83.0	F9	3.7	PDGFRA_2	57.0	IMR90p11
83.5	F9	3.45	PDGFRA_2	57.0	IMR90p11
84.0	F9	3.23	PDGFRA_2	57.0	IMR90p11
84.5	F9	2.74	PDGFRA_2	57.0	IMR90p11
85.0	F9	2.59	PDGFRA_2	57.0	IMR90p11
85.5	F9	2.95	PDGFRA_2	57.0	IMR90p11
86.0	F9	2.69	PDGFRA_2	57.0	IMR90p11
86.5	F9	2.29	PDGFRA_2	57.0	IMR90p11
87.0	F9	2.35	PDGFRA_2	57.0	IMR90p11
87.5	F9	2.21	PDGFRA_2	57.0	IMR90p11
88.0	F9	1.99	PDGFRA_2	57.0	IMR90p11
88.5	F9	2.05	PDGFRA_2	57.0	IMR90p11
89.0	F9	1.86	PDGFRA_2	57.0	IMR90p11
89.5	F9	1.62	PDGFRA_2	57.0	IMR90p11
90.0	F9	1.89	PDGFRA_2	57.0	IMR90p11
90.5	F9	2.22	PDGFRA_2	57.0	IMR90p11
91.0	F9	2.34	PDGFRA_2	57.0	IMR90p11
91.5	F9	2.78	PDGFRA_2	57.0	IMR90p11
92.0	F9	3.03	PDGFRA_2	57.0	IMR90p11
92.5	F9	2.97	PDGFRA_2	57.0	IMR90p11
93.0	F9	2.35	PDGFRA_2	57.0	IMR90p11
93.5	F9	1.95	PDGFRA_2	57.0	IMR90p11
94.0	F9	1.77	PDGFRA_2	57.0	IMR90p11
94.5	F9	1.97	PDGFRA_2	57.0	IMR90p11
95.0	F9	1.06	PDGFRA_2	57.0	IMR90p11
55.0	G9	9.6	PDGFRA_2	55.7	IMR90p11
55.5	G9	20.8	PDGFRA_2	55.7	IMR90p11
56.0	G9	19.2	PDGFRA_2	55.7	IMR90p11
56.5	G9	19.2	PDGFRA_2	55.7	IMR90p11
57.0	G9	19.2	PDGFRA_2	55.7	IMR90p11
57.5	G9	18.82	PDGFRA_2	55.7	IMR90p11
58.0	G9	21.12	PDGFRA_2	55.7	IMR90p11
58.5	G9	26.01	PDGFRA_2	55.7	IMR90p11
59.0	G9	30.7	PDGFRA_2	55.7	IMR90p11
59.5	G9	33.74	PDGFRA_2	55.7	IMR90p11
60.0	G9	36.42	PDGFRA_2	55.7	IMR90p11
60.5	G9	38.77	PDGFRA_2	55.7	IMR90p11
61.0	G9	39.09	PDGFRA_2	55.7	IMR90p11
61.5	G9	38.12	PDGFRA_2	55.7	IMR90p11
62.0	G9	37.97	PDGFRA_2	55.7	IMR90p11
62.5	G9	37.93	PDGFRA_2	55.7	IMR90p11
63.0	G9	37.97	PDGFRA_2	55.7	IMR90p11
63.5	G9	39.52	PDGFRA_2	55.7	IMR90p11
64.0	G9	42.48	PDGFRA_2	55.7	IMR90p11
64.5	G9	46.36	PDGFRA_2	55.7	IMR90p11
65.0	G9	51.68	PDGFRA_2	55.7	IMR90p11
65.5	G9	58.11	PDGFRA_2	55.7	IMR90p11
66.0	G9	65.46	PDGFRA_2	55.7	IMR90p11
66.5	G9	73.46	PDGFRA_2	55.7	IMR90p11
67.0	G9	80.05	PDGFRA_2	55.7	IMR90p11
67.5	G9	86.21	PDGFRA_2	55.7	IMR90p11
68.0	G9	91.74	PDGFRA_2	55.7	IMR90p11
68.5	G9	95.2	PDGFRA_2	55.7	IMR90p11
69.0	G9	97.77	PDGFRA_2	55.7	IMR90p11
69.5	G9	101.41	PDGFRA_2	55.7	IMR90p11
70.0	G9	104.4	PDGFRA_2	55.7	IMR90p11
70.5	G9	109.56	PDGFRA_2	55.7	IMR90p11
71.0	G9	121.01	PDGFRA_2	55.7	IMR90p11
71.5	G9	139.09	PDGFRA_2	55.7	IMR90p11
72.0	G9	166.11	PDGFRA_2	55.7	IMR90p11
72.5	G9	203.69	PDGFRA_2	55.7	IMR90p11
73.0	G9	247.71	PDGFRA_2	55.7	IMR90p11
73.5	G9	291.25	PDGFRA_2	55.7	IMR90p11
74.0	G9	325.96	PDGFRA_2	55.7	IMR90p11
74.5	G9	342.17	PDGFRA_2	55.7	IMR90p11
75.0	G9	334.84	PDGFRA_2	55.7	IMR90p11
75.5	G9	303.48	PDGFRA_2	55.7	IMR90p11
76.0	G9	252.51	PDGFRA_2	55.7	IMR90p11
76.5	G9	192.59	PDGFRA_2	55.7	IMR90p11
77.0	G9	134.77	PDGFRA_2	55.7	IMR90p11
77.5	G9	86.18	PDGFRA_2	55.7	IMR90p11
78.0	G9	50.47	PDGFRA_2	55.7	IMR90p11
78.5	G9	28.45	PDGFRA_2	55.7	IMR90p11
79.0	G9	16.46	PDGFRA_2	55.7	IMR90p11
79.5	G9	10.11	PDGFRA_2	55.7	IMR90p11
80.0	G9	7.23	PDGFRA_2	55.7	IMR90p11
80.5	G9	6.27	PDGFRA_2	55.7	IMR90p11
81.0	G9	5.47	PDGFRA_2	55.7	IMR90p11
81.5	G9	5.27	PDGFRA_2	55.7	IMR90p11
82.0	G9	5.77	PDGFRA_2	55.7	IMR90p11
82.5	G9	5.17	PDGFRA_2	55.7	IMR90p11
83.0	G9	4.36	PDGFRA_2	55.7	IMR90p11
83.5	G9	4.38	PDGFRA_2	55.7	IMR90p11
84.0	G9	3.61	PDGFRA_2	55.7	IMR90p11
84.5	G9	2.4	PDGFRA_2	55.7	IMR90p11
85.0	G9	2.28	PDGFRA_2	55.7	IMR90p11
85.5	G9	2.42	PDGFRA_2	55.7	IMR90p11
86.0	G9	1.87	PDGFRA_2	55.7	IMR90p11
86.5	G9	1.61	PDGFRA_2	55.7	IMR90p11
87.0	G9	1.89	PDGFRA_2	55.7	IMR90p11
87.5	G9	2.23	PDGFRA_2	55.7	IMR90p11
88.0	G9	2.25	PDGFRA_2	55.7	IMR90p11
88.5	G9	2.39	PDGFRA_2	55.7	IMR90p11
89.0	G9	2.73	PDGFRA_2	55.7	IMR90p11
89.5	G9	2.6	PDGFRA_2	55.7	IMR90p11
90.0	G9	2.16	PDGFRA_2	55.7	IMR90p11
90.5	G9	1.75	PDGFRA_2	55.7	IMR90p11
91.0	G9	1.22	PDGFRA_2	55.7	IMR90p11
91.5	G9	0.98	PDGFRA_2	55.7	IMR90p11
92.0	G9	1.09	PDGFRA_2	55.7	IMR90p11
92.5	G9	1.07	PDGFRA_2	55.7	IMR90p11
93.0	G9	1.29	PDGFRA_2	55.7	IMR90p11
93.5	G9	1.66	PDGFRA_2	55.7	IMR90p11
94.0	G9	1.73	PDGFRA_2	55.7	IMR90p11
94.5	G9	1.78	PDGFRA_2	55.7	IMR90p11
95.0	G9	0.84	PDGFRA_2	55.7	IMR90p11
55.0	H9	7.89	PDGFRA_2	55.0	IMR90p11
55.5	H9	17.09	PDGFRA_2	55.0	IMR90p11
56.0	H9	15.78	PDGFRA_2	55.0	IMR90p11
56.5	H9	15.78	PDGFRA_2	55.0	IMR90p11
57.0	H9	15.78	PDGFRA_2	55.0	IMR90p11
57.5	H9	15.42	PDGFRA_2	55.0	IMR90p11
58.0	H9	17.61	PDGFRA_2	55.0	IMR90p11
58.5	H9	21.71	PDGFRA_2	55.0	IMR90p11
59.0	H9	25.1	PDGFRA_2	55.0	IMR90p11
59.5	H9	28.55	PDGFRA_2	55.0	IMR90p11
60.0	H9	31.35	PDGFRA_2	55.0	IMR90p11
60.5	H9	33.68	PDGFRA_2	55.0	IMR90p11
61.0	H9	35.74	PDGFRA_2	55.0	IMR90p11
61.5	H9	36.65	PDGFRA_2	55.0	IMR90p11
62.0	H9	36.79	PDGFRA_2	55.0	IMR90p11
62.5	H9	37.25	PDGFRA_2	55.0	IMR90p11
63.0	H9	37.4	PDGFRA_2	55.0	IMR90p11
63.5	H9	37.32	PDGFRA_2	55.0	IMR90p11
64.0	H9	38.17	PDGFRA_2	55.0	IMR90p11
64.5	H9	40.09	PDGFRA_2	55.0	IMR90p11
65.0	H9	43.07	PDGFRA_2	55.0	IMR90p11
65.5	H9	48.58	PDGFRA_2	55.0	IMR90p11
66.0	H9	56.08	PDGFRA_2	55.0	IMR90p11
66.5	H9	63.96	PDGFRA_2	55.0	IMR90p11
67.0	H9	71.96	PDGFRA_2	55.0	IMR90p11
67.5	H9	79.29	PDGFRA_2	55.0	IMR90p11
68.0	H9	84.88	PDGFRA_2	55.0	IMR90p11
68.5	H9	88.69	PDGFRA_2	55.0	IMR90p11
69.0	H9	91.87	PDGFRA_2	55.0	IMR90p11
69.5	H9	95.1	PDGFRA_2	55.0	IMR90p11
70.0	H9	99.09	PDGFRA_2	55.0	IMR90p11
70.5	H9	104.89	PDGFRA_2	55.0	IMR90p11
71.0	H9	114.83	PDGFRA_2	55.0	IMR90p11
71.5	H9	131.56	PDGFRA_2	55.0	IMR90p11
72.0	H9	157.33	PDGFRA_2	55.0	IMR90p11
72.5	H9	192.11	PDGFRA_2	55.0	IMR90p11
73.0	H9	233.34	PDGFRA_2	55.0	IMR90p11
73.5	H9	275.74	PDGFRA_2	55.0	IMR90p11
74.0	H9	309.91	PDGFRA_2	55.0	IMR90p11
74.5	H9	325.92	PDGFRA_2	55.0	IMR90p11
75.0	H9	319.34	PDGFRA_2	55.0	IMR90p11
75.5	H9	290.23	PDGFRA_2	55.0	IMR90p11
76.0	H9	242.17	PDGFRA_2	55.0	IMR90p11
76.5	H9	184.99	PDGFRA_2	55.0	IMR90p11
77.0	H9	130.13	PDGFRA_2	55.0	IMR90p11
77.5	H9	83.97	PDGFRA_2	55.0	IMR90p11
78.0	H9	49.39	PDGFRA_2	55.0	IMR90p11
78.5	H9	27.88	PDGFRA_2	55.0	IMR90p11
79.0	H9	16.39	PDGFRA_2	55.0	IMR90p11
79.5	H9	10.15	PDGFRA_2	55.0	IMR90p11
80.0	H9	7.16	PDGFRA_2	55.0	IMR90p11
80.5	H9	6.64	PDGFRA_2	55.0	IMR90p11
81.0	H9	6.59	PDGFRA_2	55.0	IMR90p11
81.5	H9	6.19	PDGFRA_2	55.0	IMR90p11
82.0	H9	5.87	PDGFRA_2	55.0	IMR90p11
82.5	H9	5.88	PDGFRA_2	55.0	IMR90p11
83.0	H9	5.11	PDGFRA_2	55.0	IMR90p11
83.5	H9	3.69	PDGFRA_2	55.0	IMR90p11
84.0	H9	3.06	PDGFRA_2	55.0	IMR90p11
84.5	H9	2.94	PDGFRA_2	55.0	IMR90p11
85.0	H9	2.42	PDGFRA_2	55.0	IMR90p11
85.5	H9	2.44	PDGFRA_2	55.0	IMR90p11
86.0	H9	3.25	PDGFRA_2	55.0	IMR90p11
86.5	H9	3.65	PDGFRA_2	55.0	IMR90p11
87.0	H9	3.72	PDGFRA_2	55.0	IMR90p11
87.5	H9	3.87	PDGFRA_2	55.0	IMR90p11
88.0	H9	3.73	PDGFRA_2	55.0	IMR90p11
88.5	H9	2.88	PDGFRA_2	55.0	IMR90p11
89.0	H9	2.12	PDGFRA_2	55.0	IMR90p11
89.5	H9	1.95	PDGFRA_2	55.0	IMR90p11
90.0	H9	1.76	PDGFRA_2	55.0	IMR90p11
90.5	H9	1.8	PDGFRA_2	55.0	IMR90p11
91.0	H9	2.64	PDGFRA_2	55.0	IMR90p11
91.5	H9	3.24	PDGFRA_2	55.0	IMR90p11
92.0	H9	3.06	PDGFRA_2	55.0	IMR90p11
92.5	H9	3.32	PDGFRA_2	55.0	IMR90p11
93.0	H9	3.37	PDGFRA_2	55.0	IMR90p11
93.5	H9	3.53	PDGFRA_2	55.0	IMR90p11
94.0	H9	3.82	PDGFRA_2	55.0	IMR90p11
94.5	H9	5.75	PDGFRA_2	55.0	IMR90p11
95.0	H9	3.47	PDGFRA_2	55.0	IMR90p11
55.0	A9	14.38	PDGFRA_2	65.0	IMR90p2
55.5	A9	31.15	PDGFRA_2	65.0	IMR90p2
56.0	A9	28.75	PDGFRA_2	65.0	IMR90p2
56.5	A9	28.75	PDGFRA_2	65.0	IMR90p2
57.0	A9	28.75	PDGFRA_2	65.0	IMR90p2
57.5	A9	28.55	PDGFRA_2	65.0	IMR90p2
58.0	A9	29.85	PDGFRA_2	65.0	IMR90p2
58.5	A9	32.04	PDGFRA_2	65.0	IMR90p2
59.0	A9	32.63	PDGFRA_2	65.0	IMR90p2
59.5	A9	32.65	PDGFRA_2	65.0	IMR90p2
60.0	A9	33.49	PDGFRA_2	65.0	IMR90p2
60.5	A9	33.57	PDGFRA_2	65.0	IMR90p2
61.0	A9	33.19	PDGFRA_2	65.0	IMR90p2
61.5	A9	34.04	PDGFRA_2	65.0	IMR90p2
62.0	A9	34.39	PDGFRA_2	65.0	IMR90p2
62.5	A9	33.25	PDGFRA_2	65.0	IMR90p2
63.0	A9	32.96	PDGFRA_2	65.0	IMR90p2
63.5	A9	34.72	PDGFRA_2	65.0	IMR90p2
64.0	A9	37.63	PDGFRA_2	65.0	IMR90p2
64.5	A9	43.5	PDGFRA_2	65.0	IMR90p2
65.0	A9	52.01	PDGFRA_2	65.0	IMR90p2
65.5	A9	60.93	PDGFRA_2	65.0	IMR90p2
66.0	A9	69.42	PDGFRA_2	65.0	IMR90p2
66.5	A9	76.66	PDGFRA_2	65.0	IMR90p2
67.0	A9	81.77	PDGFRA_2	65.0	IMR90p2
67.5	A9	85.53	PDGFRA_2	65.0	IMR90p2
68.0	A9	88.89	PDGFRA_2	65.0	IMR90p2
68.5	A9	91.25	PDGFRA_2	65.0	IMR90p2
69.0	A9	94.17	PDGFRA_2	65.0	IMR90p2
69.5	A9	98.32	PDGFRA_2	65.0	IMR90p2
70.0	A9	103.76	PDGFRA_2	65.0	IMR90p2
70.5	A9	110.92	PDGFRA_2	65.0	IMR90p2
71.0	A9	121.07	PDGFRA_2	65.0	IMR90p2
71.5	A9	135.89	PDGFRA_2	65.0	IMR90p2
72.0	A9	157.63	PDGFRA_2	65.0	IMR90p2
72.5	A9	186.13	PDGFRA_2	65.0	IMR90p2
73.0	A9	218.44	PDGFRA_2	65.0	IMR90p2
73.5	A9	250.5	PDGFRA_2	65.0	IMR90p2
74.0	A9	273.41	PDGFRA_2	65.0	IMR90p2
74.5	A9	278.15	PDGFRA_2	65.0	IMR90p2
75.0	A9	262.61	PDGFRA_2	65.0	IMR90p2
75.5	A9	229.48	PDGFRA_2	65.0	IMR90p2
76.0	A9	184.81	PDGFRA_2	65.0	IMR90p2
76.5	A9	140.45	PDGFRA_2	65.0	IMR90p2
77.0	A9	105.02	PDGFRA_2	65.0	IMR90p2
77.5	A9	79.91	PDGFRA_2	65.0	IMR90p2
78.0	A9	64.34	PDGFRA_2	65.0	IMR90p2
78.5	A9	55.72	PDGFRA_2	65.0	IMR90p2
79.0	A9	47.03	PDGFRA_2	65.0	IMR90p2
79.5	A9	35.91	PDGFRA_2	65.0	IMR90p2
80.0	A9	25.44	PDGFRA_2	65.0	IMR90p2
80.5	A9	16.76	PDGFRA_2	65.0	IMR90p2
81.0	A9	9.8	PDGFRA_2	65.0	IMR90p2
81.5	A9	6.34	PDGFRA_2	65.0	IMR90p2
82.0	A9	5.96	PDGFRA_2	65.0	IMR90p2
82.5	A9	5.62	PDGFRA_2	65.0	IMR90p2
83.0	A9	5.09	PDGFRA_2	65.0	IMR90p2
83.5	A9	4.31	PDGFRA_2	65.0	IMR90p2
84.0	A9	2.74	PDGFRA_2	65.0	IMR90p2
84.5	A9	1.42	PDGFRA_2	65.0	IMR90p2
85.0	A9	1.2	PDGFRA_2	65.0	IMR90p2
85.5	A9	1.1	PDGFRA_2	65.0	IMR90p2
86.0	A9	1.1	PDGFRA_2	65.0	IMR90p2
86.5	A9	2.19	PDGFRA_2	65.0	IMR90p2
87.0	A9	3.27	PDGFRA_2	65.0	IMR90p2
87.5	A9	3.37	PDGFRA_2	65.0	IMR90p2
88.0	A9	3.36	PDGFRA_2	65.0	IMR90p2
88.5	A9	3.43	PDGFRA_2	65.0	IMR90p2
89.0	A9	2.75	PDGFRA_2	65.0	IMR90p2
89.5	A9	1.56	PDGFRA_2	65.0	IMR90p2
90.0	A9	1.28	PDGFRA_2	65.0	IMR90p2
90.5	A9	1.49	PDGFRA_2	65.0	IMR90p2
91.0	A9	1.4	PDGFRA_2	65.0	IMR90p2
91.5	A9	1.65	PDGFRA_2	65.0	IMR90p2
92.0	A9	2.58	PDGFRA_2	65.0	IMR90p2
92.5	A9	2.68	PDGFRA_2	65.0	IMR90p2
93.0	A9	2.54	PDGFRA_2	65.0	IMR90p2
93.5	A9	1.7	PDGFRA_2	65.0	IMR90p2
94.0	A9	1.09	PDGFRA_2	65.0	IMR90p2
94.5	A9	-1.53	PDGFRA_2	65.0	IMR90p2
95.0	A9	-2.05	PDGFRA_2	65.0	IMR90p2
55.0	B9	16.15	PDGFRA_2	64.5	IMR90p2
55.5	B9	34.99	PDGFRA_2	64.5	IMR90p2
56.0	B9	32.3	PDGFRA_2	64.5	IMR90p2
56.5	B9	32.3	PDGFRA_2	64.5	IMR90p2
57.0	B9	32.3	PDGFRA_2	64.5	IMR90p2
57.5	B9	32.21	PDGFRA_2	64.5	IMR90p2
58.0	B9	32.76	PDGFRA_2	64.5	IMR90p2
58.5	B9	33.56	PDGFRA_2	64.5	IMR90p2
59.0	B9	34.02	PDGFRA_2	64.5	IMR90p2
59.5	B9	34.54	PDGFRA_2	64.5	IMR90p2
60.0	B9	35.0	PDGFRA_2	64.5	IMR90p2
60.5	B9	35.51	PDGFRA_2	64.5	IMR90p2
61.0	B9	36.07	PDGFRA_2	64.5	IMR90p2
61.5	B9	36.22	PDGFRA_2	64.5	IMR90p2
62.0	B9	36.43	PDGFRA_2	64.5	IMR90p2
62.5	B9	36.25	PDGFRA_2	64.5	IMR90p2
63.0	B9	36.67	PDGFRA_2	64.5	IMR90p2
63.5	B9	38.96	PDGFRA_2	64.5	IMR90p2
64.0	B9	43.6	PDGFRA_2	64.5	IMR90p2
64.5	B9	50.51	PDGFRA_2	64.5	IMR90p2
65.0	B9	59.39	PDGFRA_2	64.5	IMR90p2
65.5	B9	69.1	PDGFRA_2	64.5	IMR90p2
66.0	B9	78.04	PDGFRA_2	64.5	IMR90p2
66.5	B9	85.72	PDGFRA_2	64.5	IMR90p2
67.0	B9	91.29	PDGFRA_2	64.5	IMR90p2
67.5	B9	95.53	PDGFRA_2	64.5	IMR90p2
68.0	B9	98.96	PDGFRA_2	64.5	IMR90p2
68.5	B9	101.91	PDGFRA_2	64.5	IMR90p2
69.0	B9	105.21	PDGFRA_2	64.5	IMR90p2
69.5	B9	109.79	PDGFRA_2	64.5	IMR90p2
70.0	B9	115.75	PDGFRA_2	64.5	IMR90p2
70.5	B9	124.21	PDGFRA_2	64.5	IMR90p2
71.0	B9	136.48	PDGFRA_2	64.5	IMR90p2
71.5	B9	154.58	PDGFRA_2	64.5	IMR90p2
72.0	B9	180.98	PDGFRA_2	64.5	IMR90p2
72.5	B9	215.27	PDGFRA_2	64.5	IMR90p2
73.0	B9	254.04	PDGFRA_2	64.5	IMR90p2
73.5	B9	291.42	PDGFRA_2	64.5	IMR90p2
74.0	B9	318.17	PDGFRA_2	64.5	IMR90p2
74.5	B9	324.63	PDGFRA_2	64.5	IMR90p2
75.0	B9	307.61	PDGFRA_2	64.5	IMR90p2
75.5	B9	269.81	PDGFRA_2	64.5	IMR90p2
76.0	B9	218.72	PDGFRA_2	64.5	IMR90p2
76.5	B9	166.15	PDGFRA_2	64.5	IMR90p2
77.0	B9	121.71	PDGFRA_2	64.5	IMR90p2
77.5	B9	88.28	PDGFRA_2	64.5	IMR90p2
78.0	B9	66.06	PDGFRA_2	64.5	IMR90p2
78.5	B9	52.46	PDGFRA_2	64.5	IMR90p2
79.0	B9	40.8	PDGFRA_2	64.5	IMR90p2
79.5	B9	29.42	PDGFRA_2	64.5	IMR90p2
80.0	B9	21.07	PDGFRA_2	64.5	IMR90p2
80.5	B9	14.55	PDGFRA_2	64.5	IMR90p2
81.0	B9	9.11	PDGFRA_2	64.5	IMR90p2
81.5	B9	6.91	PDGFRA_2	64.5	IMR90p2
82.0	B9	6.32	PDGFRA_2	64.5	IMR90p2
82.5	B9	4.94	PDGFRA_2	64.5	IMR90p2
83.0	B9	3.6	PDGFRA_2	64.5	IMR90p2
83.5	B9	3.04	PDGFRA_2	64.5	IMR90p2
84.0	B9	2.72	PDGFRA_2	64.5	IMR90p2
84.5	B9	2.73	PDGFRA_2	64.5	IMR90p2
85.0	B9	2.99	PDGFRA_2	64.5	IMR90p2
85.5	B9	3.43	PDGFRA_2	64.5	IMR90p2
86.0	B9	3.58	PDGFRA_2	64.5	IMR90p2
86.5	B9	3.23	PDGFRA_2	64.5	IMR90p2
87.0	B9	2.85	PDGFRA_2	64.5	IMR90p2
87.5	B9	2.22	PDGFRA_2	64.5	IMR90p2
88.0	B9	1.54	PDGFRA_2	64.5	IMR90p2
88.5	B9	1.06	PDGFRA_2	64.5	IMR90p2
89.0	B9	1.17	PDGFRA_2	64.5	IMR90p2
89.5	B9	1.42	PDGFRA_2	64.5	IMR90p2
90.0	B9	1.88	PDGFRA_2	64.5	IMR90p2
90.5	B9	2.41	PDGFRA_2	64.5	IMR90p2
91.0	B9	2.75	PDGFRA_2	64.5	IMR90p2
91.5	B9	2.51	PDGFRA_2	64.5	IMR90p2
92.0	B9	2.38	PDGFRA_2	64.5	IMR90p2
92.5	B9	2.44	PDGFRA_2	64.5	IMR90p2
93.0	B9	2.16	PDGFRA_2	64.5	IMR90p2
93.5	B9	1.56	PDGFRA_2	64.5	IMR90p2
94.0	B9	1.41	PDGFRA_2	64.5	IMR90p2
94.5	B9	0.49	PDGFRA_2	64.5	IMR90p2
95.0	B9	-0.43	PDGFRA_2	64.5	IMR90p2
55.0	C9	18.06	PDGFRA_2	63.3	IMR90p2
55.5	C9	39.12	PDGFRA_2	63.3	IMR90p2
56.0	C9	36.11	PDGFRA_2	63.3	IMR90p2
56.5	C9	36.11	PDGFRA_2	63.3	IMR90p2
57.0	C9	36.11	PDGFRA_2	63.3	IMR90p2
57.5	C9	36.13	PDGFRA_2	63.3	IMR90p2
58.0	C9	35.99	PDGFRA_2	63.3	IMR90p2
58.5	C9	36.11	PDGFRA_2	63.3	IMR90p2
59.0	C9	36.36	PDGFRA_2	63.3	IMR90p2
59.5	C9	36.64	PDGFRA_2	63.3	IMR90p2
60.0	C9	36.73	PDGFRA_2	63.3	IMR90p2
60.5	C9	37.87	PDGFRA_2	63.3	IMR90p2
61.0	C9	40.31	PDGFRA_2	63.3	IMR90p2
61.5	C9	42.15	PDGFRA_2	63.3	IMR90p2
62.0	C9	43.8	PDGFRA_2	63.3	IMR90p2
62.5	C9	45.66	PDGFRA_2	63.3	IMR90p2
63.0	C9	46.65	PDGFRA_2	63.3	IMR90p2
63.5	C9	46.7	PDGFRA_2	63.3	IMR90p2
64.0	C9	48.76	PDGFRA_2	63.3	IMR90p2
64.5	C9	53.83	PDGFRA_2	63.3	IMR90p2
65.0	C9	60.57	PDGFRA_2	63.3	IMR90p2
65.5	C9	68.93	PDGFRA_2	63.3	IMR90p2
66.0	C9	78.38	PDGFRA_2	63.3	IMR90p2
66.5	C9	86.97	PDGFRA_2	63.3	IMR90p2
67.0	C9	92.76	PDGFRA_2	63.3	IMR90p2
67.5	C9	97.33	PDGFRA_2	63.3	IMR90p2
68.0	C9	101.83	PDGFRA_2	63.3	IMR90p2
68.5	C9	105.37	PDGFRA_2	63.3	IMR90p2
69.0	C9	108.81	PDGFRA_2	63.3	IMR90p2
69.5	C9	114.28	PDGFRA_2	63.3	IMR90p2
70.0	C9	120.29	PDGFRA_2	63.3	IMR90p2
70.5	C9	127.33	PDGFRA_2	63.3	IMR90p2
71.0	C9	139.16	PDGFRA_2	63.3	IMR90p2
71.5	C9	157.33	PDGFRA_2	63.3	IMR90p2
72.0	C9	184.41	PDGFRA_2	63.3	IMR90p2
72.5	C9	221.66	PDGFRA_2	63.3	IMR90p2
73.0	C9	264.7	PDGFRA_2	63.3	IMR90p2
73.5	C9	307.22	PDGFRA_2	63.3	IMR90p2
74.0	C9	340.99	PDGFRA_2	63.3	IMR90p2
74.5	C9	354.23	PDGFRA_2	63.3	IMR90p2
75.0	C9	342.45	PDGFRA_2	63.3	IMR90p2
75.5	C9	308.03	PDGFRA_2	63.3	IMR90p2
76.0	C9	255.22	PDGFRA_2	63.3	IMR90p2
76.5	C9	194.77	PDGFRA_2	63.3	IMR90p2
77.0	C9	139.23	PDGFRA_2	63.3	IMR90p2
77.5	C9	94.1	PDGFRA_2	63.3	IMR90p2
78.0	C9	61.04	PDGFRA_2	63.3	IMR90p2
78.5	C9	40.38	PDGFRA_2	63.3	IMR90p2
79.0	C9	27.77	PDGFRA_2	63.3	IMR90p2
79.5	C9	19.11	PDGFRA_2	63.3	IMR90p2
80.0	C9	13.13	PDGFRA_2	63.3	IMR90p2
80.5	C9	9.47	PDGFRA_2	63.3	IMR90p2
81.0	C9	7.54	PDGFRA_2	63.3	IMR90p2
81.5	C9	6.26	PDGFRA_2	63.3	IMR90p2
82.0	C9	5.54	PDGFRA_2	63.3	IMR90p2
82.5	C9	5.48	PDGFRA_2	63.3	IMR90p2
83.0	C9	5.0	PDGFRA_2	63.3	IMR90p2
83.5	C9	3.51	PDGFRA_2	63.3	IMR90p2
84.0	C9	2.79	PDGFRA_2	63.3	IMR90p2
84.5	C9	2.58	PDGFRA_2	63.3	IMR90p2
85.0	C9	2.06	PDGFRA_2	63.3	IMR90p2
85.5	C9	2.07	PDGFRA_2	63.3	IMR90p2
86.0	C9	2.92	PDGFRA_2	63.3	IMR90p2
86.5	C9	3.26	PDGFRA_2	63.3	IMR90p2
87.0	C9	3.17	PDGFRA_2	63.3	IMR90p2
87.5	C9	3.5	PDGFRA_2	63.3	IMR90p2
88.0	C9	3.42	PDGFRA_2	63.3	IMR90p2
88.5	C9	2.55	PDGFRA_2	63.3	IMR90p2
89.0	C9	2.17	PDGFRA_2	63.3	IMR90p2
89.5	C9	2.03	PDGFRA_2	63.3	IMR90p2
90.0	C9	1.34	PDGFRA_2	63.3	IMR90p2
90.5	C9	1.13	PDGFRA_2	63.3	IMR90p2
91.0	C9	1.59	PDGFRA_2	63.3	IMR90p2
91.5	C9	1.6	PDGFRA_2	63.3	IMR90p2
92.0	C9	1.65	PDGFRA_2	63.3	IMR90p2
92.5	C9	2.4	PDGFRA_2	63.3	IMR90p2
93.0	C9	2.56	PDGFRA_2	63.3	IMR90p2
93.5	C9	2.93	PDGFRA_2	63.3	IMR90p2
94.0	C9	3.39	PDGFRA_2	63.3	IMR90p2
94.5	C9	4.9	PDGFRA_2	63.3	IMR90p2
95.0	C9	2.8	PDGFRA_2	63.3	IMR90p2
55.0	D9	16.2	PDGFRA_2	61.4	IMR90p2
55.5	D9	35.1	PDGFRA_2	61.4	IMR90p2
56.0	D9	32.4	PDGFRA_2	61.4	IMR90p2
56.5	D9	32.4	PDGFRA_2	61.4	IMR90p2
57.0	D9	32.4	PDGFRA_2	61.4	IMR90p2
57.5	D9	32.37	PDGFRA_2	61.4	IMR90p2
58.0	D9	32.52	PDGFRA_2	61.4	IMR90p2
58.5	D9	33.0	PDGFRA_2	61.4	IMR90p2
59.0	D9	34.1	PDGFRA_2	61.4	IMR90p2
59.5	D9	35.53	PDGFRA_2	61.4	IMR90p2
60.0	D9	36.95	PDGFRA_2	61.4	IMR90p2
60.5	D9	38.88	PDGFRA_2	61.4	IMR90p2
61.0	D9	40.5	PDGFRA_2	61.4	IMR90p2
61.5	D9	41.06	PDGFRA_2	61.4	IMR90p2
62.0	D9	41.65	PDGFRA_2	61.4	IMR90p2
62.5	D9	43.0	PDGFRA_2	61.4	IMR90p2
63.0	D9	43.98	PDGFRA_2	61.4	IMR90p2
63.5	D9	45.78	PDGFRA_2	61.4	IMR90p2
64.0	D9	50.53	PDGFRA_2	61.4	IMR90p2
64.5	D9	56.37	PDGFRA_2	61.4	IMR90p2
65.0	D9	62.7	PDGFRA_2	61.4	IMR90p2
65.5	D9	70.97	PDGFRA_2	61.4	IMR90p2
66.0	D9	79.63	PDGFRA_2	61.4	IMR90p2
66.5	D9	86.33	PDGFRA_2	61.4	IMR90p2
67.0	D9	92.38	PDGFRA_2	61.4	IMR90p2
67.5	D9	97.97	PDGFRA_2	61.4	IMR90p2
68.0	D9	102.0	PDGFRA_2	61.4	IMR90p2
68.5	D9	105.84	PDGFRA_2	61.4	IMR90p2
69.0	D9	110.77	PDGFRA_2	61.4	IMR90p2
69.5	D9	116.67	PDGFRA_2	61.4	IMR90p2
70.0	D9	123.53	PDGFRA_2	61.4	IMR90p2
70.5	D9	132.9	PDGFRA_2	61.4	IMR90p2
71.0	D9	146.12	PDGFRA_2	61.4	IMR90p2
71.5	D9	165.27	PDGFRA_2	61.4	IMR90p2
72.0	D9	193.44	PDGFRA_2	61.4	IMR90p2
72.5	D9	231.09	PDGFRA_2	61.4	IMR90p2
73.0	D9	275.15	PDGFRA_2	61.4	IMR90p2
73.5	D9	320.11	PDGFRA_2	61.4	IMR90p2
74.0	D9	355.98	PDGFRA_2	61.4	IMR90p2
74.5	D9	371.21	PDGFRA_2	61.4	IMR90p2
75.0	D9	361.09	PDGFRA_2	61.4	IMR90p2
75.5	D9	325.93	PDGFRA_2	61.4	IMR90p2
76.0	D9	269.8	PDGFRA_2	61.4	IMR90p2
76.5	D9	204.57	PDGFRA_2	61.4	IMR90p2
77.0	D9	143.31	PDGFRA_2	61.4	IMR90p2
77.5	D9	92.3	PDGFRA_2	61.4	IMR90p2
78.0	D9	55.37	PDGFRA_2	61.4	IMR90p2
78.5	D9	33.1	PDGFRA_2	61.4	IMR90p2
79.0	D9	20.62	PDGFRA_2	61.4	IMR90p2
79.5	D9	13.47	PDGFRA_2	61.4	IMR90p2
80.0	D9	10.14	PDGFRA_2	61.4	IMR90p2
80.5	D9	8.15	PDGFRA_2	61.4	IMR90p2
81.0	D9	6.33	PDGFRA_2	61.4	IMR90p2
81.5	D9	5.5	PDGFRA_2	61.4	IMR90p2
82.0	D9	5.01	PDGFRA_2	61.4	IMR90p2
82.5	D9	4.27	PDGFRA_2	61.4	IMR90p2
83.0	D9	3.49	PDGFRA_2	61.4	IMR90p2
83.5	D9	3.06	PDGFRA_2	61.4	IMR90p2
84.0	D9	2.39	PDGFRA_2	61.4	IMR90p2
84.5	D9	1.92	PDGFRA_2	61.4	IMR90p2
85.0	D9	1.94	PDGFRA_2	61.4	IMR90p2
85.5	D9	2.23	PDGFRA_2	61.4	IMR90p2
86.0	D9	2.33	PDGFRA_2	61.4	IMR90p2
86.5	D9	2.66	PDGFRA_2	61.4	IMR90p2
87.0	D9	3.32	PDGFRA_2	61.4	IMR90p2
87.5	D9	3.41	PDGFRA_2	61.4	IMR90p2
88.0	D9	3.1	PDGFRA_2	61.4	IMR90p2
88.5	D9	2.92	PDGFRA_2	61.4	IMR90p2
89.0	D9	2.61	PDGFRA_2	61.4	IMR90p2
89.5	D9	1.79	PDGFRA_2	61.4	IMR90p2
90.0	D9	1.53	PDGFRA_2	61.4	IMR90p2
90.5	D9	1.89	PDGFRA_2	61.4	IMR90p2
91.0	D9	2.14	PDGFRA_2	61.4	IMR90p2
91.5	D9	2.5	PDGFRA_2	61.4	IMR90p2
92.0	D9	2.92	PDGFRA_2	61.4	IMR90p2
92.5	D9	2.73	PDGFRA_2	61.4	IMR90p2
93.0	D9	2.5	PDGFRA_2	61.4	IMR90p2
93.5	D9	2.47	PDGFRA_2	61.4	IMR90p2
94.0	D9	2.09	PDGFRA_2	61.4	IMR90p2
94.5	D9	2.33	PDGFRA_2	61.4	IMR90p2
95.0	D9	1.21	PDGFRA_2	61.4	IMR90p2
55.0	E9	13.07	PDGFRA_2	59.0	IMR90p2
55.5	E9	28.32	PDGFRA_2	59.0	IMR90p2
56.0	E9	26.14	PDGFRA_2	59.0	IMR90p2
56.5	E9	26.14	PDGFRA_2	59.0	IMR90p2
57.0	E9	26.14	PDGFRA_2	59.0	IMR90p2
57.5	E9	26.26	PDGFRA_2	59.0	IMR90p2
58.0	E9	25.49	PDGFRA_2	59.0	IMR90p2
58.5	E9	24.36	PDGFRA_2	59.0	IMR90p2
59.0	E9	24.86	PDGFRA_2	59.0	IMR90p2
59.5	E9	25.8	PDGFRA_2	59.0	IMR90p2
60.0	E9	25.69	PDGFRA_2	59.0	IMR90p2
60.5	E9	26.39	PDGFRA_2	59.0	IMR90p2
61.0	E9	27.92	PDGFRA_2	59.0	IMR90p2
61.5	E9	29.8	PDGFRA_2	59.0	IMR90p2
62.0	E9	31.94	PDGFRA_2	59.0	IMR90p2
62.5	E9	34.83	PDGFRA_2	59.0	IMR90p2
63.0	E9	40.4	PDGFRA_2	59.0	IMR90p2
63.5	E9	47.6	PDGFRA_2	59.0	IMR90p2
64.0	E9	55.18	PDGFRA_2	59.0	IMR90p2
64.5	E9	63.87	PDGFRA_2	59.0	IMR90p2
65.0	E9	73.21	PDGFRA_2	59.0	IMR90p2
65.5	E9	81.49	PDGFRA_2	59.0	IMR90p2
66.0	E9	88.44	PDGFRA_2	59.0	IMR90p2
66.5	E9	94.88	PDGFRA_2	59.0	IMR90p2
67.0	E9	100.58	PDGFRA_2	59.0	IMR90p2
67.5	E9	104.43	PDGFRA_2	59.0	IMR90p2
68.0	E9	106.96	PDGFRA_2	59.0	IMR90p2
68.5	E9	110.21	PDGFRA_2	59.0	IMR90p2
69.0	E9	113.26	PDGFRA_2	59.0	IMR90p2
69.5	E9	116.3	PDGFRA_2	59.0	IMR90p2
70.0	E9	122.13	PDGFRA_2	59.0	IMR90p2
70.5	E9	131.06	PDGFRA_2	59.0	IMR90p2
71.0	E9	143.23	PDGFRA_2	59.0	IMR90p2
71.5	E9	162.91	PDGFRA_2	59.0	IMR90p2
72.0	E9	193.4	PDGFRA_2	59.0	IMR90p2
72.5	E9	234.11	PDGFRA_2	59.0	IMR90p2
73.0	E9	281.79	PDGFRA_2	59.0	IMR90p2
73.5	E9	331.32	PDGFRA_2	59.0	IMR90p2
74.0	E9	373.42	PDGFRA_2	59.0	IMR90p2
74.5	E9	394.93	PDGFRA_2	59.0	IMR90p2
75.0	E9	389.03	PDGFRA_2	59.0	IMR90p2
75.5	E9	357.01	PDGFRA_2	59.0	IMR90p2
76.0	E9	302.44	PDGFRA_2	59.0	IMR90p2
76.5	E9	233.76	PDGFRA_2	59.0	IMR90p2
77.0	E9	165.76	PDGFRA_2	59.0	IMR90p2
77.5	E9	108.33	PDGFRA_2	59.0	IMR90p2
78.0	E9	64.65	PDGFRA_2	59.0	IMR90p2
78.5	E9	36.06	PDGFRA_2	59.0	IMR90p2
79.0	E9	20.71	PDGFRA_2	59.0	IMR90p2
79.5	E9	13.27	PDGFRA_2	59.0	IMR90p2
80.0	E9	9.65	PDGFRA_2	59.0	IMR90p2
80.5	E9	7.87	PDGFRA_2	59.0	IMR90p2
81.0	E9	6.82	PDGFRA_2	59.0	IMR90p2
81.5	E9	5.49	PDGFRA_2	59.0	IMR90p2
82.0	E9	4.62	PDGFRA_2	59.0	IMR90p2
82.5	E9	4.36	PDGFRA_2	59.0	IMR90p2
83.0	E9	4.11	PDGFRA_2	59.0	IMR90p2
83.5	E9	3.95	PDGFRA_2	59.0	IMR90p2
84.0	E9	4.29	PDGFRA_2	59.0	IMR90p2
84.5	E9	4.11	PDGFRA_2	59.0	IMR90p2
85.0	E9	3.49	PDGFRA_2	59.0	IMR90p2
85.5	E9	3.16	PDGFRA_2	59.0	IMR90p2
86.0	E9	2.81	PDGFRA_2	59.0	IMR90p2
86.5	E9	2.11	PDGFRA_2	59.0	IMR90p2
87.0	E9	1.81	PDGFRA_2	59.0	IMR90p2
87.5	E9	2.05	PDGFRA_2	59.0	IMR90p2
88.0	E9	1.95	PDGFRA_2	59.0	IMR90p2
88.5	E9	2.01	PDGFRA_2	59.0	IMR90p2
89.0	E9	2.49	PDGFRA_2	59.0	IMR90p2
89.5	E9	2.49	PDGFRA_2	59.0	IMR90p2
90.0	E9	1.84	PDGFRA_2	59.0	IMR90p2
90.5	E9	2.16	PDGFRA_2	59.0	IMR90p2
91.0	E9	2.35	PDGFRA_2	59.0	IMR90p2
91.5	E9	1.78	PDGFRA_2	59.0	IMR90p2
92.0	E9	1.86	PDGFRA_2	59.0	IMR90p2
92.5	E9	2.36	PDGFRA_2	59.0	IMR90p2
93.0	E9	1.48	PDGFRA_2	59.0	IMR90p2
93.5	E9	1.26	PDGFRA_2	59.0	IMR90p2
94.0	E9	1.54	PDGFRA_2	59.0	IMR90p2
94.5	E9	2.55	PDGFRA_2	59.0	IMR90p2
95.0	E9	1.75	PDGFRA_2	59.0	IMR90p2
55.0	F9	10.76	PDGFRA_2	57.0	IMR90p2
55.5	F9	23.31	PDGFRA_2	57.0	IMR90p2
56.0	F9	21.52	PDGFRA_2	57.0	IMR90p2
56.5	F9	21.52	PDGFRA_2	57.0	IMR90p2
57.0	F9	21.52	PDGFRA_2	57.0	IMR90p2
57.5	F9	21.42	PDGFRA_2	57.0	IMR90p2
58.0	F9	22.09	PDGFRA_2	57.0	IMR90p2
58.5	F9	23.16	PDGFRA_2	57.0	IMR90p2
59.0	F9	24.57	PDGFRA_2	57.0	IMR90p2
59.5	F9	26.78	PDGFRA_2	57.0	IMR90p2
60.0	F9	28.45	PDGFRA_2	57.0	IMR90p2
60.5	F9	29.96	PDGFRA_2	57.0	IMR90p2
61.0	F9	31.55	PDGFRA_2	57.0	IMR90p2
61.5	F9	31.91	PDGFRA_2	57.0	IMR90p2
62.0	F9	31.65	PDGFRA_2	57.0	IMR90p2
62.5	F9	31.86	PDGFRA_2	57.0	IMR90p2
63.0	F9	32.12	PDGFRA_2	57.0	IMR90p2
63.5	F9	33.31	PDGFRA_2	57.0	IMR90p2
64.0	F9	36.78	PDGFRA_2	57.0	IMR90p2
64.5	F9	42.8	PDGFRA_2	57.0	IMR90p2
65.0	F9	50.85	PDGFRA_2	57.0	IMR90p2
65.5	F9	60.62	PDGFRA_2	57.0	IMR90p2
66.0	F9	71.81	PDGFRA_2	57.0	IMR90p2
66.5	F9	82.52	PDGFRA_2	57.0	IMR90p2
67.0	F9	91.57	PDGFRA_2	57.0	IMR90p2
67.5	F9	98.73	PDGFRA_2	57.0	IMR90p2
68.0	F9	104.11	PDGFRA_2	57.0	IMR90p2
68.5	F9	107.67	PDGFRA_2	57.0	IMR90p2
69.0	F9	110.36	PDGFRA_2	57.0	IMR90p2
69.5	F9	113.72	PDGFRA_2	57.0	IMR90p2
70.0	F9	118.62	PDGFRA_2	57.0	IMR90p2
70.5	F9	126.22	PDGFRA_2	57.0	IMR90p2
71.0	F9	138.8	PDGFRA_2	57.0	IMR90p2
71.5	F9	159.59	PDGFRA_2	57.0	IMR90p2
72.0	F9	190.07	PDGFRA_2	57.0	IMR90p2
72.5	F9	230.31	PDGFRA_2	57.0	IMR90p2
73.0	F9	278.4	PDGFRA_2	57.0	IMR90p2
73.5	F9	327.65	PDGFRA_2	57.0	IMR90p2
74.0	F9	367.36	PDGFRA_2	57.0	IMR90p2
74.5	F9	387.02	PDGFRA_2	57.0	IMR90p2
75.0	F9	380.83	PDGFRA_2	57.0	IMR90p2
75.5	F9	347.29	PDGFRA_2	57.0	IMR90p2
76.0	F9	291.25	PDGFRA_2	57.0	IMR90p2
76.5	F9	224.09	PDGFRA_2	57.0	IMR90p2
77.0	F9	158.2	PDGFRA_2	57.0	IMR90p2
77.5	F9	102.23	PDGFRA_2	57.0	IMR90p2
78.0	F9	60.95	PDGFRA_2	57.0	IMR90p2
78.5	F9	34.66	PDGFRA_2	57.0	IMR90p2
79.0	F9	19.45	PDGFRA_2	57.0	IMR90p2
79.5	F9	11.71	PDGFRA_2	57.0	IMR90p2
80.0	F9	8.16	PDGFRA_2	57.0	IMR90p2
80.5	F9	6.32	PDGFRA_2	57.0	IMR90p2
81.0	F9	5.32	PDGFRA_2	57.0	IMR90p2
81.5	F9	5.04	PDGFRA_2	57.0	IMR90p2
82.0	F9	5.26	PDGFRA_2	57.0	IMR90p2
82.5	F9	5.11	PDGFRA_2	57.0	IMR90p2
83.0	F9	4.4	PDGFRA_2	57.0	IMR90p2
83.5	F9	3.88	PDGFRA_2	57.0	IMR90p2
84.0	F9	3.81	PDGFRA_2	57.0	IMR90p2
84.5	F9	3.42	PDGFRA_2	57.0	IMR90p2
85.0	F9	3.12	PDGFRA_2	57.0	IMR90p2
85.5	F9	3.22	PDGFRA_2	57.0	IMR90p2
86.0	F9	3.14	PDGFRA_2	57.0	IMR90p2
86.5	F9	2.64	PDGFRA_2	57.0	IMR90p2
87.0	F9	1.87	PDGFRA_2	57.0	IMR90p2
87.5	F9	1.29	PDGFRA_2	57.0	IMR90p2
88.0	F9	1.05	PDGFRA_2	57.0	IMR90p2
88.5	F9	0.99	PDGFRA_2	57.0	IMR90p2
89.0	F9	1.17	PDGFRA_2	57.0	IMR90p2
89.5	F9	1.76	PDGFRA_2	57.0	IMR90p2
90.0	F9	2.6	PDGFRA_2	57.0	IMR90p2
90.5	F9	3.34	PDGFRA_2	57.0	IMR90p2
91.0	F9	3.46	PDGFRA_2	57.0	IMR90p2
91.5	F9	3.43	PDGFRA_2	57.0	IMR90p2
92.0	F9	3.4	PDGFRA_2	57.0	IMR90p2
92.5	F9	2.82	PDGFRA_2	57.0	IMR90p2
93.0	F9	2.24	PDGFRA_2	57.0	IMR90p2
93.5	F9	2.45	PDGFRA_2	57.0	IMR90p2
94.0	F9	2.32	PDGFRA_2	57.0	IMR90p2
94.5	F9	2.97	PDGFRA_2	57.0	IMR90p2
95.0	F9	1.72	PDGFRA_2	57.0	IMR90p2
55.0	G9	11.25	PDGFRA_2	55.7	IMR90p2
55.5	G9	24.38	PDGFRA_2	55.7	IMR90p2
56.0	G9	22.51	PDGFRA_2	55.7	IMR90p2
56.5	G9	22.51	PDGFRA_2	55.7	IMR90p2
57.0	G9	22.51	PDGFRA_2	55.7	IMR90p2
57.5	G9	22.42	PDGFRA_2	55.7	IMR90p2
58.0	G9	22.88	PDGFRA_2	55.7	IMR90p2
58.5	G9	24.44	PDGFRA_2	55.7	IMR90p2
59.0	G9	27.52	PDGFRA_2	55.7	IMR90p2
59.5	G9	29.64	PDGFRA_2	55.7	IMR90p2
60.0	G9	31.42	PDGFRA_2	55.7	IMR90p2
60.5	G9	34.1	PDGFRA_2	55.7	IMR90p2
61.0	G9	35.53	PDGFRA_2	55.7	IMR90p2
61.5	G9	36.08	PDGFRA_2	55.7	IMR90p2
62.0	G9	37.18	PDGFRA_2	55.7	IMR90p2
62.5	G9	37.36	PDGFRA_2	55.7	IMR90p2
63.0	G9	37.16	PDGFRA_2	55.7	IMR90p2
63.5	G9	37.56	PDGFRA_2	55.7	IMR90p2
64.0	G9	37.74	PDGFRA_2	55.7	IMR90p2
64.5	G9	39.32	PDGFRA_2	55.7	IMR90p2
65.0	G9	43.56	PDGFRA_2	55.7	IMR90p2
65.5	G9	50.08	PDGFRA_2	55.7	IMR90p2
66.0	G9	58.48	PDGFRA_2	55.7	IMR90p2
66.5	G9	68.72	PDGFRA_2	55.7	IMR90p2
67.0	G9	78.31	PDGFRA_2	55.7	IMR90p2
67.5	G9	85.76	PDGFRA_2	55.7	IMR90p2
68.0	G9	91.47	PDGFRA_2	55.7	IMR90p2
68.5	G9	95.11	PDGFRA_2	55.7	IMR90p2
69.0	G9	97.65	PDGFRA_2	55.7	IMR90p2
69.5	G9	100.97	PDGFRA_2	55.7	IMR90p2
70.0	G9	105.82	PDGFRA_2	55.7	IMR90p2
70.5	G9	113.12	PDGFRA_2	55.7	IMR90p2
71.0	G9	125.53	PDGFRA_2	55.7	IMR90p2
71.5	G9	144.69	PDGFRA_2	55.7	IMR90p2
72.0	G9	172.21	PDGFRA_2	55.7	IMR90p2
72.5	G9	208.79	PDGFRA_2	55.7	IMR90p2
73.0	G9	251.18	PDGFRA_2	55.7	IMR90p2
73.5	G9	293.97	PDGFRA_2	55.7	IMR90p2
74.0	G9	328.3	PDGFRA_2	55.7	IMR90p2
74.5	G9	344.06	PDGFRA_2	55.7	IMR90p2
75.0	G9	336.74	PDGFRA_2	55.7	IMR90p2
75.5	G9	306.78	PDGFRA_2	55.7	IMR90p2
76.0	G9	256.96	PDGFRA_2	55.7	IMR90p2
76.5	G9	197.11	PDGFRA_2	55.7	IMR90p2
77.0	G9	139.51	PDGFRA_2	55.7	IMR90p2
77.5	G9	90.73	PDGFRA_2	55.7	IMR90p2
78.0	G9	53.9	PDGFRA_2	55.7	IMR90p2
78.5	G9	30.58	PDGFRA_2	55.7	IMR90p2
79.0	G9	17.55	PDGFRA_2	55.7	IMR90p2
79.5	G9	10.43	PDGFRA_2	55.7	IMR90p2
80.0	G9	7.12	PDGFRA_2	55.7	IMR90p2
80.5	G9	5.52	PDGFRA_2	55.7	IMR90p2
81.0	G9	4.64	PDGFRA_2	55.7	IMR90p2
81.5	G9	4.57	PDGFRA_2	55.7	IMR90p2
82.0	G9	4.8	PDGFRA_2	55.7	IMR90p2
82.5	G9	4.32	PDGFRA_2	55.7	IMR90p2
83.0	G9	3.88	PDGFRA_2	55.7	IMR90p2
83.5	G9	3.64	PDGFRA_2	55.7	IMR90p2
84.0	G9	2.97	PDGFRA_2	55.7	IMR90p2
84.5	G9	2.03	PDGFRA_2	55.7	IMR90p2
85.0	G9	1.65	PDGFRA_2	55.7	IMR90p2
85.5	G9	1.94	PDGFRA_2	55.7	IMR90p2
86.0	G9	1.64	PDGFRA_2	55.7	IMR90p2
86.5	G9	1.27	PDGFRA_2	55.7	IMR90p2
87.0	G9	2.0	PDGFRA_2	55.7	IMR90p2
87.5	G9	2.42	PDGFRA_2	55.7	IMR90p2
88.0	G9	1.57	PDGFRA_2	55.7	IMR90p2
88.5	G9	1.69	PDGFRA_2	55.7	IMR90p2
89.0	G9	2.3	PDGFRA_2	55.7	IMR90p2
89.5	G9	1.53	PDGFRA_2	55.7	IMR90p2
90.0	G9	1.27	PDGFRA_2	55.7	IMR90p2
90.5	G9	2.19	PDGFRA_2	55.7	IMR90p2
91.0	G9	2.23	PDGFRA_2	55.7	IMR90p2
91.5	G9	2.08	PDGFRA_2	55.7	IMR90p2
92.0	G9	2.61	PDGFRA_2	55.7	IMR90p2
92.5	G9	2.7	PDGFRA_2	55.7	IMR90p2
93.0	G9	2.29	PDGFRA_2	55.7	IMR90p2
93.5	G9	1.99	PDGFRA_2	55.7	IMR90p2
94.0	G9	1.74	PDGFRA_2	55.7	IMR90p2
94.5	G9	1.16	PDGFRA_2	55.7	IMR90p2
95.0	G9	0.22	PDGFRA_2	55.7	IMR90p2
55.0	H9	9.79	PDGFRA_2	55.0	IMR90p2
55.5	H9	21.22	PDGFRA_2	55.0	IMR90p2
56.0	H9	19.59	PDGFRA_2	55.0	IMR90p2
56.5	H9	19.59	PDGFRA_2	55.0	IMR90p2
57.0	H9	19.59	PDGFRA_2	55.0	IMR90p2
57.5	H9	19.47	PDGFRA_2	55.0	IMR90p2
58.0	H9	20.16	PDGFRA_2	55.0	IMR90p2
58.5	H9	21.84	PDGFRA_2	55.0	IMR90p2
59.0	H9	23.91	PDGFRA_2	55.0	IMR90p2
59.5	H9	26.11	PDGFRA_2	55.0	IMR90p2
60.0	H9	27.78	PDGFRA_2	55.0	IMR90p2
60.5	H9	29.24	PDGFRA_2	55.0	IMR90p2
61.0	H9	30.14	PDGFRA_2	55.0	IMR90p2
61.5	H9	30.31	PDGFRA_2	55.0	IMR90p2
62.0	H9	30.86	PDGFRA_2	55.0	IMR90p2
62.5	H9	31.4	PDGFRA_2	55.0	IMR90p2
63.0	H9	31.67	PDGFRA_2	55.0	IMR90p2
63.5	H9	32.34	PDGFRA_2	55.0	IMR90p2
64.0	H9	33.81	PDGFRA_2	55.0	IMR90p2
64.5	H9	35.38	PDGFRA_2	55.0	IMR90p2
65.0	H9	38.2	PDGFRA_2	55.0	IMR90p2
65.5	H9	43.79	PDGFRA_2	55.0	IMR90p2
66.0	H9	51.43	PDGFRA_2	55.0	IMR90p2
66.5	H9	60.39	PDGFRA_2	55.0	IMR90p2
67.0	H9	70.83	PDGFRA_2	55.0	IMR90p2
67.5	H9	80.62	PDGFRA_2	55.0	IMR90p2
68.0	H9	87.37	PDGFRA_2	55.0	IMR90p2
68.5	H9	92.48	PDGFRA_2	55.0	IMR90p2
69.0	H9	95.76	PDGFRA_2	55.0	IMR90p2
69.5	H9	97.9	PDGFRA_2	55.0	IMR90p2
70.0	H9	101.3	PDGFRA_2	55.0	IMR90p2
70.5	H9	107.73	PDGFRA_2	55.0	IMR90p2
71.0	H9	118.33	PDGFRA_2	55.0	IMR90p2
71.5	H9	135.88	PDGFRA_2	55.0	IMR90p2
72.0	H9	161.77	PDGFRA_2	55.0	IMR90p2
72.5	H9	195.68	PDGFRA_2	55.0	IMR90p2
73.0	H9	236.14	PDGFRA_2	55.0	IMR90p2
73.5	H9	277.52	PDGFRA_2	55.0	IMR90p2
74.0	H9	311.86	PDGFRA_2	55.0	IMR90p2
74.5	H9	329.68	PDGFRA_2	55.0	IMR90p2
75.0	H9	325.38	PDGFRA_2	55.0	IMR90p2
75.5	H9	298.25	PDGFRA_2	55.0	IMR90p2
76.0	H9	251.92	PDGFRA_2	55.0	IMR90p2
76.5	H9	194.49	PDGFRA_2	55.0	IMR90p2
77.0	H9	137.68	PDGFRA_2	55.0	IMR90p2
77.5	H9	89.41	PDGFRA_2	55.0	IMR90p2
78.0	H9	52.69	PDGFRA_2	55.0	IMR90p2
78.5	H9	29.03	PDGFRA_2	55.0	IMR90p2
79.0	H9	16.32	PDGFRA_2	55.0	IMR90p2
79.5	H9	10.18	PDGFRA_2	55.0	IMR90p2
80.0	H9	7.45	PDGFRA_2	55.0	IMR90p2
80.5	H9	6.89	PDGFRA_2	55.0	IMR90p2
81.0	H9	6.9	PDGFRA_2	55.0	IMR90p2
81.5	H9	6.4	PDGFRA_2	55.0	IMR90p2
82.0	H9	5.93	PDGFRA_2	55.0	IMR90p2
82.5	H9	5.93	PDGFRA_2	55.0	IMR90p2
83.0	H9	5.56	PDGFRA_2	55.0	IMR90p2
83.5	H9	4.96	PDGFRA_2	55.0	IMR90p2
84.0	H9	4.83	PDGFRA_2	55.0	IMR90p2
84.5	H9	4.62	PDGFRA_2	55.0	IMR90p2
85.0	H9	3.83	PDGFRA_2	55.0	IMR90p2
85.5	H9	3.32	PDGFRA_2	55.0	IMR90p2
86.0	H9	3.14	PDGFRA_2	55.0	IMR90p2
86.5	H9	3.11	PDGFRA_2	55.0	IMR90p2
87.0	H9	3.37	PDGFRA_2	55.0	IMR90p2
87.5	H9	3.6	PDGFRA_2	55.0	IMR90p2
88.0	H9	3.53	PDGFRA_2	55.0	IMR90p2
88.5	H9	3.34	PDGFRA_2	55.0	IMR90p2
89.0	H9	3.14	PDGFRA_2	55.0	IMR90p2
89.5	H9	2.7	PDGFRA_2	55.0	IMR90p2
90.0	H9	2.49	PDGFRA_2	55.0	IMR90p2
90.5	H9	2.5	PDGFRA_2	55.0	IMR90p2
91.0	H9	2.68	PDGFRA_2	55.0	IMR90p2
91.5	H9	2.99	PDGFRA_2	55.0	IMR90p2
92.0	H9	3.23	PDGFRA_2	55.0	IMR90p2
92.5	H9	3.38	PDGFRA_2	55.0	IMR90p2
93.0	H9	3.8	PDGFRA_2	55.0	IMR90p2
93.5	H9	3.52	PDGFRA_2	55.0	IMR90p2
94.0	H9	3.2	PDGFRA_2	55.0	IMR90p2
94.5	H9	2.35	PDGFRA_2	55.0	IMR90p2
95.0	H9	0.46	PDGFRA_2	55.0	IMR90p2
55.0	A9	0.52	PDGFRA_2	65.0	IMR90p8
55.5	A9	1.12	PDGFRA_2	65.0	IMR90p8
56.0	A9	1.04	PDGFRA_2	65.0	IMR90p8
56.5	A9	1.04	PDGFRA_2	65.0	IMR90p8
57.0	A9	1.04	PDGFRA_2	65.0	IMR90p8
57.5	A9	0.86	PDGFRA_2	65.0	IMR90p8
58.0	A9	2.02	PDGFRA_2	65.0	IMR90p8
58.5	A9	3.61	PDGFRA_2	65.0	IMR90p8
59.0	A9	4.29	PDGFRA_2	65.0	IMR90p8
59.5	A9	5.85	PDGFRA_2	65.0	IMR90p8
60.0	A9	6.42	PDGFRA_2	65.0	IMR90p8
60.5	A9	4.75	PDGFRA_2	65.0	IMR90p8
61.0	A9	4.46	PDGFRA_2	65.0	IMR90p8
61.5	A9	5.31	PDGFRA_2	65.0	IMR90p8
62.0	A9	5.76	PDGFRA_2	65.0	IMR90p8
62.5	A9	9.73	PDGFRA_2	65.0	IMR90p8
63.0	A9	16.49	PDGFRA_2	65.0	IMR90p8
63.5	A9	22.97	PDGFRA_2	65.0	IMR90p8
64.0	A9	30.68	PDGFRA_2	65.0	IMR90p8
64.5	A9	41.28	PDGFRA_2	65.0	IMR90p8
65.0	A9	52.21	PDGFRA_2	65.0	IMR90p8
65.5	A9	62.72	PDGFRA_2	65.0	IMR90p8
66.0	A9	73.3	PDGFRA_2	65.0	IMR90p8
66.5	A9	82.46	PDGFRA_2	65.0	IMR90p8
67.0	A9	88.32	PDGFRA_2	65.0	IMR90p8
67.5	A9	90.4	PDGFRA_2	65.0	IMR90p8
68.0	A9	91.1	PDGFRA_2	65.0	IMR90p8
68.5	A9	91.29	PDGFRA_2	65.0	IMR90p8
69.0	A9	90.98	PDGFRA_2	65.0	IMR90p8
69.5	A9	91.32	PDGFRA_2	65.0	IMR90p8
70.0	A9	94.24	PDGFRA_2	65.0	IMR90p8
70.5	A9	98.91	PDGFRA_2	65.0	IMR90p8
71.0	A9	105.55	PDGFRA_2	65.0	IMR90p8
71.5	A9	116.81	PDGFRA_2	65.0	IMR90p8
72.0	A9	133.6	PDGFRA_2	65.0	IMR90p8
72.5	A9	155.27	PDGFRA_2	65.0	IMR90p8
73.0	A9	179.41	PDGFRA_2	65.0	IMR90p8
73.5	A9	201.36	PDGFRA_2	65.0	IMR90p8
74.0	A9	214.88	PDGFRA_2	65.0	IMR90p8
74.5	A9	215.09	PDGFRA_2	65.0	IMR90p8
75.0	A9	200.72	PDGFRA_2	65.0	IMR90p8
75.5	A9	176.98	PDGFRA_2	65.0	IMR90p8
76.0	A9	153.38	PDGFRA_2	65.0	IMR90p8
76.5	A9	142.58	PDGFRA_2	65.0	IMR90p8
77.0	A9	152.52	PDGFRA_2	65.0	IMR90p8
77.5	A9	174.48	PDGFRA_2	65.0	IMR90p8
78.0	A9	196.9	PDGFRA_2	65.0	IMR90p8
78.5	A9	211.6	PDGFRA_2	65.0	IMR90p8
79.0	A9	202.73	PDGFRA_2	65.0	IMR90p8
79.5	A9	163.59	PDGFRA_2	65.0	IMR90p8
80.0	A9	113.94	PDGFRA_2	65.0	IMR90p8
80.5	A9	69.44	PDGFRA_2	65.0	IMR90p8
81.0	A9	32.13	PDGFRA_2	65.0	IMR90p8
81.5	A9	9.04	PDGFRA_2	65.0	IMR90p8
82.0	A9	2.92	PDGFRA_2	65.0	IMR90p8
82.5	A9	3.48	PDGFRA_2	65.0	IMR90p8
83.0	A9	3.47	PDGFRA_2	65.0	IMR90p8
83.5	A9	3.42	PDGFRA_2	65.0	IMR90p8
84.0	A9	3.4	PDGFRA_2	65.0	IMR90p8
84.5	A9	2.81	PDGFRA_2	65.0	IMR90p8
85.0	A9	1.87	PDGFRA_2	65.0	IMR90p8
85.5	A9	1.57	PDGFRA_2	65.0	IMR90p8
86.0	A9	1.39	PDGFRA_2	65.0	IMR90p8
86.5	A9	1.27	PDGFRA_2	65.0	IMR90p8
87.0	A9	2.16	PDGFRA_2	65.0	IMR90p8
87.5	A9	3.28	PDGFRA_2	65.0	IMR90p8
88.0	A9	3.15	PDGFRA_2	65.0	IMR90p8
88.5	A9	3.11	PDGFRA_2	65.0	IMR90p8
89.0	A9	3.46	PDGFRA_2	65.0	IMR90p8
89.5	A9	2.83	PDGFRA_2	65.0	IMR90p8
90.0	A9	2.53	PDGFRA_2	65.0	IMR90p8
90.5	A9	3.02	PDGFRA_2	65.0	IMR90p8
91.0	A9	3.01	PDGFRA_2	65.0	IMR90p8
91.5	A9	2.51	PDGFRA_2	65.0	IMR90p8
92.0	A9	2.34	PDGFRA_2	65.0	IMR90p8
92.5	A9	1.65	PDGFRA_2	65.0	IMR90p8
93.0	A9	0.86	PDGFRA_2	65.0	IMR90p8
93.5	A9	0.65	PDGFRA_2	65.0	IMR90p8
94.0	A9	0.23	PDGFRA_2	65.0	IMR90p8
94.5	A9	0.27	PDGFRA_2	65.0	IMR90p8
95.0	A9	0.23	PDGFRA_2	65.0	IMR90p8
55.0	B9	3.56	PDGFRA_2	64.5	IMR90p8
55.5	B9	7.7	PDGFRA_2	64.5	IMR90p8
56.0	B9	7.11	PDGFRA_2	64.5	IMR90p8
56.5	B9	7.11	PDGFRA_2	64.5	IMR90p8
57.0	B9	7.11	PDGFRA_2	64.5	IMR90p8
57.5	B9	6.93	PDGFRA_2	64.5	IMR90p8
58.0	B9	8.08	PDGFRA_2	64.5	IMR90p8
58.5	B9	10.16	PDGFRA_2	64.5	IMR90p8
59.0	B9	10.68	PDGFRA_2	64.5	IMR90p8
59.5	B9	10.55	PDGFRA_2	64.5	IMR90p8
60.0	B9	9.93	PDGFRA_2	64.5	IMR90p8
60.5	B9	9.17	PDGFRA_2	64.5	IMR90p8
61.0	B9	8.99	PDGFRA_2	64.5	IMR90p8
61.5	B9	8.88	PDGFRA_2	64.5	IMR90p8
62.0	B9	8.96	PDGFRA_2	64.5	IMR90p8
62.5	B9	10.49	PDGFRA_2	64.5	IMR90p8
63.0	B9	14.24	PDGFRA_2	64.5	IMR90p8
63.5	B9	19.77	PDGFRA_2	64.5	IMR90p8
64.0	B9	28.15	PDGFRA_2	64.5	IMR90p8
64.5	B9	38.94	PDGFRA_2	64.5	IMR90p8
65.0	B9	51.08	PDGFRA_2	64.5	IMR90p8
65.5	B9	63.78	PDGFRA_2	64.5	IMR90p8
66.0	B9	75.52	PDGFRA_2	64.5	IMR90p8
66.5	B9	84.96	PDGFRA_2	64.5	IMR90p8
67.0	B9	92.11	PDGFRA_2	64.5	IMR90p8
67.5	B9	96.88	PDGFRA_2	64.5	IMR90p8
68.0	B9	99.02	PDGFRA_2	64.5	IMR90p8
68.5	B9	100.24	PDGFRA_2	64.5	IMR90p8
69.0	B9	101.31	PDGFRA_2	64.5	IMR90p8
69.5	B9	102.66	PDGFRA_2	64.5	IMR90p8
70.0	B9	105.21	PDGFRA_2	64.5	IMR90p8
70.5	B9	109.59	PDGFRA_2	64.5	IMR90p8
71.0	B9	117.29	PDGFRA_2	64.5	IMR90p8
71.5	B9	130.45	PDGFRA_2	64.5	IMR90p8
72.0	B9	150.0	PDGFRA_2	64.5	IMR90p8
72.5	B9	175.25	PDGFRA_2	64.5	IMR90p8
73.0	B9	202.82	PDGFRA_2	64.5	IMR90p8
73.5	B9	226.61	PDGFRA_2	64.5	IMR90p8
74.0	B9	239.83	PDGFRA_2	64.5	IMR90p8
74.5	B9	237.39	PDGFRA_2	64.5	IMR90p8
75.0	B9	219.47	PDGFRA_2	64.5	IMR90p8
75.5	B9	192.71	PDGFRA_2	64.5	IMR90p8
76.0	B9	166.85	PDGFRA_2	64.5	IMR90p8
76.5	B9	156.35	PDGFRA_2	64.5	IMR90p8
77.0	B9	166.69	PDGFRA_2	64.5	IMR90p8
77.5	B9	186.68	PDGFRA_2	64.5	IMR90p8
78.0	B9	206.46	PDGFRA_2	64.5	IMR90p8
78.5	B9	217.2	PDGFRA_2	64.5	IMR90p8
79.0	B9	201.37	PDGFRA_2	64.5	IMR90p8
79.5	B9	157.89	PDGFRA_2	64.5	IMR90p8
80.0	B9	108.4	PDGFRA_2	64.5	IMR90p8
80.5	B9	64.11	PDGFRA_2	64.5	IMR90p8
81.0	B9	28.32	PDGFRA_2	64.5	IMR90p8
81.5	B9	8.57	PDGFRA_2	64.5	IMR90p8
82.0	B9	4.24	PDGFRA_2	64.5	IMR90p8
82.5	B9	4.48	PDGFRA_2	64.5	IMR90p8
83.0	B9	4.14	PDGFRA_2	64.5	IMR90p8
83.5	B9	3.65	PDGFRA_2	64.5	IMR90p8
84.0	B9	2.89	PDGFRA_2	64.5	IMR90p8
84.5	B9	1.99	PDGFRA_2	64.5	IMR90p8
85.0	B9	1.67	PDGFRA_2	64.5	IMR90p8
85.5	B9	2.04	PDGFRA_2	64.5	IMR90p8
86.0	B9	2.16	PDGFRA_2	64.5	IMR90p8
86.5	B9	2.21	PDGFRA_2	64.5	IMR90p8
87.0	B9	2.42	PDGFRA_2	64.5	IMR90p8
87.5	B9	2.19	PDGFRA_2	64.5	IMR90p8
88.0	B9	1.52	PDGFRA_2	64.5	IMR90p8
88.5	B9	1.34	PDGFRA_2	64.5	IMR90p8
89.0	B9	1.74	PDGFRA_2	64.5	IMR90p8
89.5	B9	1.63	PDGFRA_2	64.5	IMR90p8
90.0	B9	1.81	PDGFRA_2	64.5	IMR90p8
90.5	B9	2.43	PDGFRA_2	64.5	IMR90p8
91.0	B9	2.48	PDGFRA_2	64.5	IMR90p8
91.5	B9	2.17	PDGFRA_2	64.5	IMR90p8
92.0	B9	2.39	PDGFRA_2	64.5	IMR90p8
92.5	B9	2.66	PDGFRA_2	64.5	IMR90p8
93.0	B9	2.54	PDGFRA_2	64.5	IMR90p8
93.5	B9	3.18	PDGFRA_2	64.5	IMR90p8
94.0	B9	3.63	PDGFRA_2	64.5	IMR90p8
94.5	B9	5.15	PDGFRA_2	64.5	IMR90p8
95.0	B9	2.97	PDGFRA_2	64.5	IMR90p8
55.0	C9	7.84	PDGFRA_2	63.3	IMR90p8
55.5	C9	16.99	PDGFRA_2	63.3	IMR90p8
56.0	C9	15.68	PDGFRA_2	63.3	IMR90p8
56.5	C9	15.68	PDGFRA_2	63.3	IMR90p8
57.0	C9	15.68	PDGFRA_2	63.3	IMR90p8
57.5	C9	15.38	PDGFRA_2	63.3	IMR90p8
58.0	C9	17.1	PDGFRA_2	63.3	IMR90p8
58.5	C9	21.53	PDGFRA_2	63.3	IMR90p8
59.0	C9	25.14	PDGFRA_2	63.3	IMR90p8
59.5	C9	26.59	PDGFRA_2	63.3	IMR90p8
60.0	C9	27.92	PDGFRA_2	63.3	IMR90p8
60.5	C9	28.37	PDGFRA_2	63.3	IMR90p8
61.0	C9	26.08	PDGFRA_2	63.3	IMR90p8
61.5	C9	22.78	PDGFRA_2	63.3	IMR90p8
62.0	C9	20.15	PDGFRA_2	63.3	IMR90p8
62.5	C9	17.93	PDGFRA_2	63.3	IMR90p8
63.0	C9	18.53	PDGFRA_2	63.3	IMR90p8
63.5	C9	22.94	PDGFRA_2	63.3	IMR90p8
64.0	C9	29.6	PDGFRA_2	63.3	IMR90p8
64.5	C9	38.85	PDGFRA_2	63.3	IMR90p8
65.0	C9	50.56	PDGFRA_2	63.3	IMR90p8
65.5	C9	62.35	PDGFRA_2	63.3	IMR90p8
66.0	C9	72.61	PDGFRA_2	63.3	IMR90p8
66.5	C9	82.46	PDGFRA_2	63.3	IMR90p8
67.0	C9	90.61	PDGFRA_2	63.3	IMR90p8
67.5	C9	95.94	PDGFRA_2	63.3	IMR90p8
68.0	C9	98.74	PDGFRA_2	63.3	IMR90p8
68.5	C9	99.36	PDGFRA_2	63.3	IMR90p8
69.0	C9	98.83	PDGFRA_2	63.3	IMR90p8
69.5	C9	99.91	PDGFRA_2	63.3	IMR90p8
70.0	C9	103.82	PDGFRA_2	63.3	IMR90p8
70.5	C9	110.99	PDGFRA_2	63.3	IMR90p8
71.0	C9	124.08	PDGFRA_2	63.3	IMR90p8
71.5	C9	143.84	PDGFRA_2	63.3	IMR90p8
72.0	C9	169.72	PDGFRA_2	63.3	IMR90p8
72.5	C9	201.4	PDGFRA_2	63.3	IMR90p8
73.0	C9	236.96	PDGFRA_2	63.3	IMR90p8
73.5	C9	270.32	PDGFRA_2	63.3	IMR90p8
74.0	C9	291.84	PDGFRA_2	63.3	IMR90p8
74.5	C9	295.19	PDGFRA_2	63.3	IMR90p8
75.0	C9	279.09	PDGFRA_2	63.3	IMR90p8
75.5	C9	246.36	PDGFRA_2	63.3	IMR90p8
76.0	C9	206.0	PDGFRA_2	63.3	IMR90p8
76.5	C9	174.61	PDGFRA_2	63.3	IMR90p8
77.0	C9	159.13	PDGFRA_2	63.3	IMR90p8
77.5	C9	154.07	PDGFRA_2	63.3	IMR90p8
78.0	C9	155.02	PDGFRA_2	63.3	IMR90p8
78.5	C9	155.17	PDGFRA_2	63.3	IMR90p8
79.0	C9	140.37	PDGFRA_2	63.3	IMR90p8
79.5	C9	108.66	PDGFRA_2	63.3	IMR90p8
80.0	C9	74.53	PDGFRA_2	63.3	IMR90p8
80.5	C9	44.6	PDGFRA_2	63.3	IMR90p8
81.0	C9	20.29	PDGFRA_2	63.3	IMR90p8
81.5	C9	6.8	PDGFRA_2	63.3	IMR90p8
82.0	C9	3.65	PDGFRA_2	63.3	IMR90p8
82.5	C9	3.67	PDGFRA_2	63.3	IMR90p8
83.0	C9	3.24	PDGFRA_2	63.3	IMR90p8
83.5	C9	2.85	PDGFRA_2	63.3	IMR90p8
84.0	C9	2.67	PDGFRA_2	63.3	IMR90p8
84.5	C9	2.8	PDGFRA_2	63.3	IMR90p8
85.0	C9	2.82	PDGFRA_2	63.3	IMR90p8
85.5	C9	3.13	PDGFRA_2	63.3	IMR90p8
86.0	C9	3.44	PDGFRA_2	63.3	IMR90p8
86.5	C9	2.95	PDGFRA_2	63.3	IMR90p8
87.0	C9	2.38	PDGFRA_2	63.3	IMR90p8
87.5	C9	1.85	PDGFRA_2	63.3	IMR90p8
88.0	C9	1.11	PDGFRA_2	63.3	IMR90p8
88.5	C9	0.57	PDGFRA_2	63.3	IMR90p8
89.0	C9	0.75	PDGFRA_2	63.3	IMR90p8
89.5	C9	1.13	PDGFRA_2	63.3	IMR90p8
90.0	C9	1.5	PDGFRA_2	63.3	IMR90p8
90.5	C9	2.11	PDGFRA_2	63.3	IMR90p8
91.0	C9	2.6	PDGFRA_2	63.3	IMR90p8
91.5	C9	2.94	PDGFRA_2	63.3	IMR90p8
92.0	C9	3.28	PDGFRA_2	63.3	IMR90p8
92.5	C9	3.22	PDGFRA_2	63.3	IMR90p8
93.0	C9	2.68	PDGFRA_2	63.3	IMR90p8
93.5	C9	1.7	PDGFRA_2	63.3	IMR90p8
94.0	C9	1.2	PDGFRA_2	63.3	IMR90p8
94.5	C9	-0.27	PDGFRA_2	63.3	IMR90p8
95.0	C9	-0.73	PDGFRA_2	63.3	IMR90p8
55.0	D9	12.41	PDGFRA_2	61.4	IMR90p8
55.5	D9	26.9	PDGFRA_2	61.4	IMR90p8
56.0	D9	24.83	PDGFRA_2	61.4	IMR90p8
56.5	D9	24.83	PDGFRA_2	61.4	IMR90p8
57.0	D9	24.83	PDGFRA_2	61.4	IMR90p8
57.5	D9	24.65	PDGFRA_2	61.4	IMR90p8
58.0	D9	25.72	PDGFRA_2	61.4	IMR90p8
58.5	D9	28.09	PDGFRA_2	61.4	IMR90p8
59.0	D9	30.24	PDGFRA_2	61.4	IMR90p8
59.5	D9	31.34	PDGFRA_2	61.4	IMR90p8
60.0	D9	32.02	PDGFRA_2	61.4	IMR90p8
60.5	D9	33.45	PDGFRA_2	61.4	IMR90p8
61.0	D9	34.86	PDGFRA_2	61.4	IMR90p8
61.5	D9	35.1	PDGFRA_2	61.4	IMR90p8
62.0	D9	34.97	PDGFRA_2	61.4	IMR90p8
62.5	D9	35.81	PDGFRA_2	61.4	IMR90p8
63.0	D9	37.05	PDGFRA_2	61.4	IMR90p8
63.5	D9	38.69	PDGFRA_2	61.4	IMR90p8
64.0	D9	42.22	PDGFRA_2	61.4	IMR90p8
64.5	D9	47.74	PDGFRA_2	61.4	IMR90p8
65.0	D9	54.1	PDGFRA_2	61.4	IMR90p8
65.5	D9	61.96	PDGFRA_2	61.4	IMR90p8
66.0	D9	70.94	PDGFRA_2	61.4	IMR90p8
66.5	D9	78.65	PDGFRA_2	61.4	IMR90p8
67.0	D9	84.93	PDGFRA_2	61.4	IMR90p8
67.5	D9	90.59	PDGFRA_2	61.4	IMR90p8
68.0	D9	94.35	PDGFRA_2	61.4	IMR90p8
68.5	D9	97.3	PDGFRA_2	61.4	IMR90p8
69.0	D9	101.73	PDGFRA_2	61.4	IMR90p8
69.5	D9	107.77	PDGFRA_2	61.4	IMR90p8
70.0	D9	115.04	PDGFRA_2	61.4	IMR90p8
70.5	D9	125.08	PDGFRA_2	61.4	IMR90p8
71.0	D9	138.16	PDGFRA_2	61.4	IMR90p8
71.5	D9	156.07	PDGFRA_2	61.4	IMR90p8
72.0	D9	181.96	PDGFRA_2	61.4	IMR90p8
72.5	D9	216.19	PDGFRA_2	61.4	IMR90p8
73.0	D9	255.86	PDGFRA_2	61.4	IMR90p8
73.5	D9	295.18	PDGFRA_2	61.4	IMR90p8
74.0	D9	324.05	PDGFRA_2	61.4	IMR90p8
74.5	D9	332.27	PDGFRA_2	61.4	IMR90p8
75.0	D9	315.96	PDGFRA_2	61.4	IMR90p8
75.5	D9	277.24	PDGFRA_2	61.4	IMR90p8
76.0	D9	224.84	PDGFRA_2	61.4	IMR90p8
76.5	D9	172.22	PDGFRA_2	61.4	IMR90p8
77.0	D9	129.54	PDGFRA_2	61.4	IMR90p8
77.5	D9	99.73	PDGFRA_2	61.4	IMR90p8
78.0	D9	82.19	PDGFRA_2	61.4	IMR90p8
78.5	D9	72.16	PDGFRA_2	61.4	IMR90p8
79.0	D9	61.84	PDGFRA_2	61.4	IMR90p8
79.5	D9	47.92	PDGFRA_2	61.4	IMR90p8
80.0	D9	33.68	PDGFRA_2	61.4	IMR90p8
80.5	D9	21.43	PDGFRA_2	61.4	IMR90p8
81.0	D9	11.68	PDGFRA_2	61.4	IMR90p8
81.5	D9	6.01	PDGFRA_2	61.4	IMR90p8
82.0	D9	4.56	PDGFRA_2	61.4	IMR90p8
82.5	D9	4.33	PDGFRA_2	61.4	IMR90p8
83.0	D9	3.67	PDGFRA_2	61.4	IMR90p8
83.5	D9	3.0	PDGFRA_2	61.4	IMR90p8
84.0	D9	2.15	PDGFRA_2	61.4	IMR90p8
84.5	D9	1.54	PDGFRA_2	61.4	IMR90p8
85.0	D9	1.67	PDGFRA_2	61.4	IMR90p8
85.5	D9	1.7	PDGFRA_2	61.4	IMR90p8
86.0	D9	2.01	PDGFRA_2	61.4	IMR90p8
86.5	D9	3.28	PDGFRA_2	61.4	IMR90p8
87.0	D9	3.99	PDGFRA_2	61.4	IMR90p8
87.5	D9	3.34	PDGFRA_2	61.4	IMR90p8
88.0	D9	2.96	PDGFRA_2	61.4	IMR90p8
88.5	D9	2.55	PDGFRA_2	61.4	IMR90p8
89.0	D9	1.2	PDGFRA_2	61.4	IMR90p8
89.5	D9	0.55	PDGFRA_2	61.4	IMR90p8
90.0	D9	1.22	PDGFRA_2	61.4	IMR90p8
90.5	D9	1.8	PDGFRA_2	61.4	IMR90p8
91.0	D9	1.9	PDGFRA_2	61.4	IMR90p8
91.5	D9	2.34	PDGFRA_2	61.4	IMR90p8
92.0	D9	2.62	PDGFRA_2	61.4	IMR90p8
92.5	D9	2.25	PDGFRA_2	61.4	IMR90p8
93.0	D9	1.78	PDGFRA_2	61.4	IMR90p8
93.5	D9	1.44	PDGFRA_2	61.4	IMR90p8
94.0	D9	1.29	PDGFRA_2	61.4	IMR90p8
94.5	D9	0.73	PDGFRA_2	61.4	IMR90p8
95.0	D9	0.12	PDGFRA_2	61.4	IMR90p8
55.0	E9	9.75	PDGFRA_2	59.0	IMR90p8
55.5	E9	21.12	PDGFRA_2	59.0	IMR90p8
56.0	E9	19.5	PDGFRA_2	59.0	IMR90p8
56.5	E9	19.5	PDGFRA_2	59.0	IMR90p8
57.0	E9	19.5	PDGFRA_2	59.0	IMR90p8
57.5	E9	19.24	PDGFRA_2	59.0	IMR90p8
58.0	E9	20.72	PDGFRA_2	59.0	IMR90p8
58.5	E9	24.8	PDGFRA_2	59.0	IMR90p8
59.0	E9	27.74	PDGFRA_2	59.0	IMR90p8
59.5	E9	30.06	PDGFRA_2	59.0	IMR90p8
60.0	E9	32.83	PDGFRA_2	59.0	IMR90p8
60.5	E9	35.1	PDGFRA_2	59.0	IMR90p8
61.0	E9	36.52	PDGFRA_2	59.0	IMR90p8
61.5	E9	37.74	PDGFRA_2	59.0	IMR90p8
62.0	E9	39.92	PDGFRA_2	59.0	IMR90p8
62.5	E9	41.81	PDGFRA_2	59.0	IMR90p8
63.0	E9	43.98	PDGFRA_2	59.0	IMR90p8
63.5	E9	47.25	PDGFRA_2	59.0	IMR90p8
64.0	E9	51.24	PDGFRA_2	59.0	IMR90p8
64.5	E9	55.73	PDGFRA_2	59.0	IMR90p8
65.0	E9	62.59	PDGFRA_2	59.0	IMR90p8
65.5	E9	71.2	PDGFRA_2	59.0	IMR90p8
66.0	E9	78.73	PDGFRA_2	59.0	IMR90p8
66.5	E9	85.57	PDGFRA_2	59.0	IMR90p8
67.0	E9	92.27	PDGFRA_2	59.0	IMR90p8
67.5	E9	97.41	PDGFRA_2	59.0	IMR90p8
68.0	E9	99.46	PDGFRA_2	59.0	IMR90p8
68.5	E9	101.62	PDGFRA_2	59.0	IMR90p8
69.0	E9	105.52	PDGFRA_2	59.0	IMR90p8
69.5	E9	109.44	PDGFRA_2	59.0	IMR90p8
70.0	E9	114.43	PDGFRA_2	59.0	IMR90p8
70.5	E9	123.92	PDGFRA_2	59.0	IMR90p8
71.0	E9	139.03	PDGFRA_2	59.0	IMR90p8
71.5	E9	160.94	PDGFRA_2	59.0	IMR90p8
72.0	E9	191.87	PDGFRA_2	59.0	IMR90p8
72.5	E9	232.52	PDGFRA_2	59.0	IMR90p8
73.0	E9	279.72	PDGFRA_2	59.0	IMR90p8
73.5	E9	325.05	PDGFRA_2	59.0	IMR90p8
74.0	E9	357.41	PDGFRA_2	59.0	IMR90p8
74.5	E9	368.32	PDGFRA_2	59.0	IMR90p8
75.0	E9	352.67	PDGFRA_2	59.0	IMR90p8
75.5	E9	310.84	PDGFRA_2	59.0	IMR90p8
76.0	E9	251.64	PDGFRA_2	59.0	IMR90p8
76.5	E9	187.93	PDGFRA_2	59.0	IMR90p8
77.0	E9	130.69	PDGFRA_2	59.0	IMR90p8
77.5	E9	85.84	PDGFRA_2	59.0	IMR90p8
78.0	E9	54.95	PDGFRA_2	59.0	IMR90p8
78.5	E9	36.04	PDGFRA_2	59.0	IMR90p8
79.0	E9	24.84	PDGFRA_2	59.0	IMR90p8
79.5	E9	17.16	PDGFRA_2	59.0	IMR90p8
80.0	E9	11.73	PDGFRA_2	59.0	IMR90p8
80.5	E9	8.46	PDGFRA_2	59.0	IMR90p8
81.0	E9	6.48	PDGFRA_2	59.0	IMR90p8
81.5	E9	5.12	PDGFRA_2	59.0	IMR90p8
82.0	E9	4.87	PDGFRA_2	59.0	IMR90p8
82.5	E9	4.87	PDGFRA_2	59.0	IMR90p8
83.0	E9	4.32	PDGFRA_2	59.0	IMR90p8
83.5	E9	3.81	PDGFRA_2	59.0	IMR90p8
84.0	E9	3.73	PDGFRA_2	59.0	IMR90p8
84.5	E9	3.36	PDGFRA_2	59.0	IMR90p8
85.0	E9	2.87	PDGFRA_2	59.0	IMR90p8
85.5	E9	2.89	PDGFRA_2	59.0	IMR90p8
86.0	E9	3.25	PDGFRA_2	59.0	IMR90p8
86.5	E9	3.56	PDGFRA_2	59.0	IMR90p8
87.0	E9	3.58	PDGFRA_2	59.0	IMR90p8
87.5	E9	3.64	PDGFRA_2	59.0	IMR90p8
88.0	E9	3.7	PDGFRA_2	59.0	IMR90p8
88.5	E9	2.79	PDGFRA_2	59.0	IMR90p8
89.0	E9	1.59	PDGFRA_2	59.0	IMR90p8
89.5	E9	1.33	PDGFRA_2	59.0	IMR90p8
90.0	E9	1.18	PDGFRA_2	59.0	IMR90p8
90.5	E9	0.76	PDGFRA_2	59.0	IMR90p8
91.0	E9	1.27	PDGFRA_2	59.0	IMR90p8
91.5	E9	2.13	PDGFRA_2	59.0	IMR90p8
92.0	E9	2.14	PDGFRA_2	59.0	IMR90p8
92.5	E9	2.21	PDGFRA_2	59.0	IMR90p8
93.0	E9	2.11	PDGFRA_2	59.0	IMR90p8
93.5	E9	1.49	PDGFRA_2	59.0	IMR90p8
94.0	E9	1.11	PDGFRA_2	59.0	IMR90p8
94.5	E9	0.78	PDGFRA_2	59.0	IMR90p8
95.0	E9	0.21	PDGFRA_2	59.0	IMR90p8
55.0	F9	7.64	PDGFRA_2	57.0	IMR90p8
55.5	F9	16.56	PDGFRA_2	57.0	IMR90p8
56.0	F9	15.29	PDGFRA_2	57.0	IMR90p8
56.5	F9	15.29	PDGFRA_2	57.0	IMR90p8
57.0	F9	15.29	PDGFRA_2	57.0	IMR90p8
57.5	F9	14.89	PDGFRA_2	57.0	IMR90p8
58.0	F9	17.3	PDGFRA_2	57.0	IMR90p8
58.5	F9	22.19	PDGFRA_2	57.0	IMR90p8
59.0	F9	26.51	PDGFRA_2	57.0	IMR90p8
59.5	F9	30.27	PDGFRA_2	57.0	IMR90p8
60.0	F9	33.09	PDGFRA_2	57.0	IMR90p8
60.5	F9	35.55	PDGFRA_2	57.0	IMR90p8
61.0	F9	37.07	PDGFRA_2	57.0	IMR90p8
61.5	F9	37.25	PDGFRA_2	57.0	IMR90p8
62.0	F9	36.9	PDGFRA_2	57.0	IMR90p8
62.5	F9	36.78	PDGFRA_2	57.0	IMR90p8
63.0	F9	36.92	PDGFRA_2	57.0	IMR90p8
63.5	F9	37.95	PDGFRA_2	57.0	IMR90p8
64.0	F9	40.28	PDGFRA_2	57.0	IMR90p8
64.5	F9	44.46	PDGFRA_2	57.0	IMR90p8
65.0	F9	50.77	PDGFRA_2	57.0	IMR90p8
65.5	F9	58.32	PDGFRA_2	57.0	IMR90p8
66.0	F9	66.43	PDGFRA_2	57.0	IMR90p8
66.5	F9	74.75	PDGFRA_2	57.0	IMR90p8
67.0	F9	81.96	PDGFRA_2	57.0	IMR90p8
67.5	F9	86.84	PDGFRA_2	57.0	IMR90p8
68.0	F9	90.25	PDGFRA_2	57.0	IMR90p8
68.5	F9	93.15	PDGFRA_2	57.0	IMR90p8
69.0	F9	95.38	PDGFRA_2	57.0	IMR90p8
69.5	F9	97.39	PDGFRA_2	57.0	IMR90p8
70.0	F9	101.42	PDGFRA_2	57.0	IMR90p8
70.5	F9	107.64	PDGFRA_2	57.0	IMR90p8
71.0	F9	116.93	PDGFRA_2	57.0	IMR90p8
71.5	F9	133.85	PDGFRA_2	57.0	IMR90p8
72.0	F9	161.46	PDGFRA_2	57.0	IMR90p8
72.5	F9	198.14	PDGFRA_2	57.0	IMR90p8
73.0	F9	242.23	PDGFRA_2	57.0	IMR90p8
73.5	F9	287.74	PDGFRA_2	57.0	IMR90p8
74.0	F9	321.88	PDGFRA_2	57.0	IMR90p8
74.5	F9	334.18	PDGFRA_2	57.0	IMR90p8
75.0	F9	321.19	PDGFRA_2	57.0	IMR90p8
75.5	F9	283.91	PDGFRA_2	57.0	IMR90p8
76.0	F9	228.68	PDGFRA_2	57.0	IMR90p8
76.5	F9	168.18	PDGFRA_2	57.0	IMR90p8
77.0	F9	114.02	PDGFRA_2	57.0	IMR90p8
77.5	F9	71.9	PDGFRA_2	57.0	IMR90p8
78.0	F9	42.9	PDGFRA_2	57.0	IMR90p8
78.5	F9	25.9	PDGFRA_2	57.0	IMR90p8
79.0	F9	16.79	PDGFRA_2	57.0	IMR90p8
79.5	F9	11.75	PDGFRA_2	57.0	IMR90p8
80.0	F9	8.92	PDGFRA_2	57.0	IMR90p8
80.5	F9	6.93	PDGFRA_2	57.0	IMR90p8
81.0	F9	5.72	PDGFRA_2	57.0	IMR90p8
81.5	F9	5.57	PDGFRA_2	57.0	IMR90p8
82.0	F9	5.2	PDGFRA_2	57.0	IMR90p8
82.5	F9	4.53	PDGFRA_2	57.0	IMR90p8
83.0	F9	4.43	PDGFRA_2	57.0	IMR90p8
83.5	F9	3.93	PDGFRA_2	57.0	IMR90p8
84.0	F9	2.54	PDGFRA_2	57.0	IMR90p8
84.5	F9	1.9	PDGFRA_2	57.0	IMR90p8
85.0	F9	1.8	PDGFRA_2	57.0	IMR90p8
85.5	F9	1.76	PDGFRA_2	57.0	IMR90p8
86.0	F9	2.11	PDGFRA_2	57.0	IMR90p8
86.5	F9	2.96	PDGFRA_2	57.0	IMR90p8
87.0	F9	3.38	PDGFRA_2	57.0	IMR90p8
87.5	F9	3.18	PDGFRA_2	57.0	IMR90p8
88.0	F9	2.66	PDGFRA_2	57.0	IMR90p8
88.5	F9	1.97	PDGFRA_2	57.0	IMR90p8
89.0	F9	1.35	PDGFRA_2	57.0	IMR90p8
89.5	F9	0.92	PDGFRA_2	57.0	IMR90p8
90.0	F9	1.16	PDGFRA_2	57.0	IMR90p8
90.5	F9	1.78	PDGFRA_2	57.0	IMR90p8
91.0	F9	2.43	PDGFRA_2	57.0	IMR90p8
91.5	F9	2.94	PDGFRA_2	57.0	IMR90p8
92.0	F9	3.24	PDGFRA_2	57.0	IMR90p8
92.5	F9	2.91	PDGFRA_2	57.0	IMR90p8
93.0	F9	2.37	PDGFRA_2	57.0	IMR90p8
93.5	F9	2.13	PDGFRA_2	57.0	IMR90p8
94.0	F9	1.65	PDGFRA_2	57.0	IMR90p8
94.5	F9	2.0	PDGFRA_2	57.0	IMR90p8
95.0	F9	1.21	PDGFRA_2	57.0	IMR90p8
55.0	G9	7.95	PDGFRA_2	55.7	IMR90p8
55.5	G9	17.22	PDGFRA_2	55.7	IMR90p8
56.0	G9	15.9	PDGFRA_2	55.7	IMR90p8
56.5	G9	15.9	PDGFRA_2	55.7	IMR90p8
57.0	G9	15.9	PDGFRA_2	55.7	IMR90p8
57.5	G9	15.62	PDGFRA_2	55.7	IMR90p8
58.0	G9	17.24	PDGFRA_2	55.7	IMR90p8
58.5	G9	20.83	PDGFRA_2	55.7	IMR90p8
59.0	G9	25.73	PDGFRA_2	55.7	IMR90p8
59.5	G9	31.01	PDGFRA_2	55.7	IMR90p8
60.0	G9	33.96	PDGFRA_2	55.7	IMR90p8
60.5	G9	37.05	PDGFRA_2	55.7	IMR90p8
61.0	G9	39.67	PDGFRA_2	55.7	IMR90p8
61.5	G9	39.09	PDGFRA_2	55.7	IMR90p8
62.0	G9	37.86	PDGFRA_2	55.7	IMR90p8
62.5	G9	38.37	PDGFRA_2	55.7	IMR90p8
63.0	G9	37.74	PDGFRA_2	55.7	IMR90p8
63.5	G9	36.46	PDGFRA_2	55.7	IMR90p8
64.0	G9	38.18	PDGFRA_2	55.7	IMR90p8
64.5	G9	42.03	PDGFRA_2	55.7	IMR90p8
65.0	G9	45.54	PDGFRA_2	55.7	IMR90p8
65.5	G9	50.82	PDGFRA_2	55.7	IMR90p8
66.0	G9	59.01	PDGFRA_2	55.7	IMR90p8
66.5	G9	66.1	PDGFRA_2	55.7	IMR90p8
67.0	G9	71.44	PDGFRA_2	55.7	IMR90p8
67.5	G9	77.16	PDGFRA_2	55.7	IMR90p8
68.0	G9	81.51	PDGFRA_2	55.7	IMR90p8
68.5	G9	83.79	PDGFRA_2	55.7	IMR90p8
69.0	G9	85.54	PDGFRA_2	55.7	IMR90p8
69.5	G9	86.26	PDGFRA_2	55.7	IMR90p8
70.0	G9	86.97	PDGFRA_2	55.7	IMR90p8
70.5	G9	90.49	PDGFRA_2	55.7	IMR90p8
71.0	G9	98.01	PDGFRA_2	55.7	IMR90p8
71.5	G9	113.09	PDGFRA_2	55.7	IMR90p8
72.0	G9	139.62	PDGFRA_2	55.7	IMR90p8
72.5	G9	175.66	PDGFRA_2	55.7	IMR90p8
73.0	G9	218.07	PDGFRA_2	55.7	IMR90p8
73.5	G9	260.94	PDGFRA_2	55.7	IMR90p8
74.0	G9	293.75	PDGFRA_2	55.7	IMR90p8
74.5	G9	307.25	PDGFRA_2	55.7	IMR90p8
75.0	G9	297.82	PDGFRA_2	55.7	IMR90p8
75.5	G9	265.49	PDGFRA_2	55.7	IMR90p8
76.0	G9	215.92	PDGFRA_2	55.7	IMR90p8
76.5	G9	160.35	PDGFRA_2	55.7	IMR90p8
77.0	G9	108.83	PDGFRA_2	55.7	IMR90p8
77.5	G9	67.44	PDGFRA_2	55.7	IMR90p8
78.0	G9	38.77	PDGFRA_2	55.7	IMR90p8
78.5	G9	22.23	PDGFRA_2	55.7	IMR90p8
79.0	G9	13.89	PDGFRA_2	55.7	IMR90p8
79.5	G9	9.48	PDGFRA_2	55.7	IMR90p8
80.0	G9	6.92	PDGFRA_2	55.7	IMR90p8
80.5	G9	5.73	PDGFRA_2	55.7	IMR90p8
81.0	G9	4.92	PDGFRA_2	55.7	IMR90p8
81.5	G9	3.86	PDGFRA_2	55.7	IMR90p8
82.0	G9	3.61	PDGFRA_2	55.7	IMR90p8
82.5	G9	3.76	PDGFRA_2	55.7	IMR90p8
83.0	G9	3.33	PDGFRA_2	55.7	IMR90p8
83.5	G9	2.83	PDGFRA_2	55.7	IMR90p8
84.0	G9	3.09	PDGFRA_2	55.7	IMR90p8
84.5	G9	2.81	PDGFRA_2	55.7	IMR90p8
85.0	G9	2.43	PDGFRA_2	55.7	IMR90p8
85.5	G9	2.28	PDGFRA_2	55.7	IMR90p8
86.0	G9	2.14	PDGFRA_2	55.7	IMR90p8
86.5	G9	1.74	PDGFRA_2	55.7	IMR90p8
87.0	G9	1.7	PDGFRA_2	55.7	IMR90p8
87.5	G9	1.82	PDGFRA_2	55.7	IMR90p8
88.0	G9	1.91	PDGFRA_2	55.7	IMR90p8
88.5	G9	2.22	PDGFRA_2	55.7	IMR90p8
89.0	G9	2.18	PDGFRA_2	55.7	IMR90p8
89.5	G9	2.44	PDGFRA_2	55.7	IMR90p8
90.0	G9	2.45	PDGFRA_2	55.7	IMR90p8
90.5	G9	2.03	PDGFRA_2	55.7	IMR90p8
91.0	G9	1.54	PDGFRA_2	55.7	IMR90p8
91.5	G9	1.32	PDGFRA_2	55.7	IMR90p8
92.0	G9	0.86	PDGFRA_2	55.7	IMR90p8
92.5	G9	0.79	PDGFRA_2	55.7	IMR90p8
93.0	G9	1.52	PDGFRA_2	55.7	IMR90p8
93.5	G9	1.64	PDGFRA_2	55.7	IMR90p8
94.0	G9	1.98	PDGFRA_2	55.7	IMR90p8
94.5	G9	1.53	PDGFRA_2	55.7	IMR90p8
95.0	G9	0.17	PDGFRA_2	55.7	IMR90p8
55.0	H9	6.79	PDGFRA_2	55.0	IMR90p8
55.5	H9	14.71	PDGFRA_2	55.0	IMR90p8
56.0	H9	13.58	PDGFRA_2	55.0	IMR90p8
56.5	H9	13.58	PDGFRA_2	55.0	IMR90p8
57.0	H9	13.58	PDGFRA_2	55.0	IMR90p8
57.5	H9	13.09	PDGFRA_2	55.0	IMR90p8
58.0	H9	16.02	PDGFRA_2	55.0	IMR90p8
58.5	H9	22.48	PDGFRA_2	55.0	IMR90p8
59.0	H9	27.79	PDGFRA_2	55.0	IMR90p8
59.5	H9	31.62	PDGFRA_2	55.0	IMR90p8
60.0	H9	34.43	PDGFRA_2	55.0	IMR90p8
60.5	H9	36.83	PDGFRA_2	55.0	IMR90p8
61.0	H9	37.93	PDGFRA_2	55.0	IMR90p8
61.5	H9	37.87	PDGFRA_2	55.0	IMR90p8
62.0	H9	37.83	PDGFRA_2	55.0	IMR90p8
62.5	H9	37.7	PDGFRA_2	55.0	IMR90p8
63.0	H9	37.29	PDGFRA_2	55.0	IMR90p8
63.5	H9	37.02	PDGFRA_2	55.0	IMR90p8
64.0	H9	37.25	PDGFRA_2	55.0	IMR90p8
64.5	H9	37.26	PDGFRA_2	55.0	IMR90p8
65.0	H9	38.05	PDGFRA_2	55.0	IMR90p8
65.5	H9	40.99	PDGFRA_2	55.0	IMR90p8
66.0	H9	45.54	PDGFRA_2	55.0	IMR90p8
66.5	H9	50.96	PDGFRA_2	55.0	IMR90p8
67.0	H9	57.77	PDGFRA_2	55.0	IMR90p8
67.5	H9	64.65	PDGFRA_2	55.0	IMR90p8
68.0	H9	68.95	PDGFRA_2	55.0	IMR90p8
68.5	H9	71.8	PDGFRA_2	55.0	IMR90p8
69.0	H9	74.23	PDGFRA_2	55.0	IMR90p8
69.5	H9	75.69	PDGFRA_2	55.0	IMR90p8
70.0	H9	77.07	PDGFRA_2	55.0	IMR90p8
70.5	H9	81.26	PDGFRA_2	55.0	IMR90p8
71.0	H9	88.77	PDGFRA_2	55.0	IMR90p8
71.5	H9	101.41	PDGFRA_2	55.0	IMR90p8
72.0	H9	122.46	PDGFRA_2	55.0	IMR90p8
72.5	H9	152.07	PDGFRA_2	55.0	IMR90p8
73.0	H9	187.88	PDGFRA_2	55.0	IMR90p8
73.5	H9	224.5	PDGFRA_2	55.0	IMR90p8
74.0	H9	253.47	PDGFRA_2	55.0	IMR90p8
74.5	H9	265.75	PDGFRA_2	55.0	IMR90p8
75.0	H9	257.4	PDGFRA_2	55.0	IMR90p8
75.5	H9	228.47	PDGFRA_2	55.0	IMR90p8
76.0	H9	184.72	PDGFRA_2	55.0	IMR90p8
76.5	H9	136.24	PDGFRA_2	55.0	IMR90p8
77.0	H9	91.71	PDGFRA_2	55.0	IMR90p8
77.5	H9	56.06	PDGFRA_2	55.0	IMR90p8
78.0	H9	32.01	PDGFRA_2	55.0	IMR90p8
78.5	H9	18.56	PDGFRA_2	55.0	IMR90p8
79.0	H9	11.12	PDGFRA_2	55.0	IMR90p8
79.5	H9	7.61	PDGFRA_2	55.0	IMR90p8
80.0	H9	6.55	PDGFRA_2	55.0	IMR90p8
80.5	H9	5.71	PDGFRA_2	55.0	IMR90p8
81.0	H9	5.16	PDGFRA_2	55.0	IMR90p8
81.5	H9	5.07	PDGFRA_2	55.0	IMR90p8
82.0	H9	4.38	PDGFRA_2	55.0	IMR90p8
82.5	H9	4.04	PDGFRA_2	55.0	IMR90p8
83.0	H9	4.09	PDGFRA_2	55.0	IMR90p8
83.5	H9	3.32	PDGFRA_2	55.0	IMR90p8
84.0	H9	2.99	PDGFRA_2	55.0	IMR90p8
84.5	H9	3.76	PDGFRA_2	55.0	IMR90p8
85.0	H9	3.76	PDGFRA_2	55.0	IMR90p8
85.5	H9	3.55	PDGFRA_2	55.0	IMR90p8
86.0	H9	4.15	PDGFRA_2	55.0	IMR90p8
86.5	H9	4.27	PDGFRA_2	55.0	IMR90p8
87.0	H9	3.33	PDGFRA_2	55.0	IMR90p8
87.5	H9	2.92	PDGFRA_2	55.0	IMR90p8
88.0	H9	2.85	PDGFRA_2	55.0	IMR90p8
88.5	H9	2.0	PDGFRA_2	55.0	IMR90p8
89.0	H9	1.29	PDGFRA_2	55.0	IMR90p8
89.5	H9	1.69	PDGFRA_2	55.0	IMR90p8
90.0	H9	1.98	PDGFRA_2	55.0	IMR90p8
90.5	H9	2.09	PDGFRA_2	55.0	IMR90p8
91.0	H9	2.81	PDGFRA_2	55.0	IMR90p8
91.5	H9	3.77	PDGFRA_2	55.0	IMR90p8
92.0	H9	4.21	PDGFRA_2	55.0	IMR90p8
92.5	H9	4.08	PDGFRA_2	55.0	IMR90p8
93.0	H9	4.19	PDGFRA_2	55.0	IMR90p8
93.5	H9	3.92	PDGFRA_2	55.0	IMR90p8
94.0	H9	3.47	PDGFRA_2	55.0	IMR90p8
94.5	H9	2.85	PDGFRA_2	55.0	IMR90p8
95.0	H9	1.04	PDGFRA_2	55.0	IMR90p8
