# Supplementary material for: Primer PICKR: literature-mined scoring platform for robust RT–qPCR primers
Source: Nat Commun. 2026 May 28;17:6938. doi: 10.1038/s41467-026-73648-2 (PMC13388996; doi:10.1038/s41467-026-73648-2)
Supplement: Supplementary file 11 — Source Data [file 41467_2026_73648_MOESM11_ESM.zip › Suppl_Fig_S13/amplification_data_VIM_2.csv]

Cycle	Well	Fluorescence	Target	melt temp	Replicate
1	A4	-14.0248108952292	VIM_2	65.0	IMR90p11
2	A4	-3.13079571144135	VIM_2	65.0	IMR90p11
3	A4	0.309402183271231	VIM_2	65.0	IMR90p11
4	A4	1.88364181371935	VIM_2	65.0	IMR90p11
5	A4	0.986200608015224	VIM_2	65.0	IMR90p11
6	A4	2.60055949783873	VIM_2	65.0	IMR90p11
7	A4	5.69905335253907	VIM_2	65.0	IMR90p11
8	A4	-0.0352895736982646	VIM_2	65.0	IMR90p11
9	A4	-0.644316912963404	VIM_2	65.0	IMR90p11
10	A4	0.430415873944185	VIM_2	65.0	IMR90p11
11	A4	3.02952257302377	VIM_2	65.0	IMR90p11
12	A4	-4.24236492770979	VIM_2	65.0	IMR90p11
13	A4	0.775616187289415	VIM_2	65.0	IMR90p11
14	A4	-2.84227917513908	VIM_2	65.0	IMR90p11
15	A4	-3.70069640869133	VIM_2	65.0	IMR90p11
16	A4	-6.21434217427986	VIM_2	65.0	IMR90p11
17	A4	-6.30971643911153	VIM_2	65.0	IMR90p11
18	A4	-0.568572276136365	VIM_2	65.0	IMR90p11
19	A4	0.0714111148931806	VIM_2	65.0	IMR90p11
20	A4	2.59283388102176	VIM_2	65.0	IMR90p11
21	A4	-0.710311419528807	VIM_2	65.0	IMR90p11
22	A4	13.495376968785	VIM_2	65.0	IMR90p11
23	A4	31.7372437713329	VIM_2	65.0	IMR90p11
24	A4	67.0539271839425	VIM_2	65.0	IMR90p11
25	A4	118.552753887061	VIM_2	65.0	IMR90p11
26	A4	193.34377006834	VIM_2	65.0	IMR90p11
27	A4	284.935227326768	VIM_2	65.0	IMR90p11
28	A4	384.10093416949	VIM_2	65.0	IMR90p11
29	A4	488.976055159952	VIM_2	65.0	IMR90p11
30	A4	605.966944426434	VIM_2	65.0	IMR90p11
31	A4	731.541400267487	VIM_2	65.0	IMR90p11
32	A4	865.988769176626	VIM_2	65.0	IMR90p11
33	A4	1002.74056123175	VIM_2	65.0	IMR90p11
34	A4	1137.51660402364	VIM_2	65.0	IMR90p11
35	A4	1267.25359702506	VIM_2	65.0	IMR90p11
36	A4	1388.25812553684	VIM_2	65.0	IMR90p11
37	A4	1499.82436261903	VIM_2	65.0	IMR90p11
38	A4	1600.79136317919	VIM_2	65.0	IMR90p11
39	A4	1691.93910076416	VIM_2	65.0	IMR90p11
40	A4	1778.56096980375	VIM_2	65.0	IMR90p11
1	B4	4.3464722368949	VIM_2	64.5	IMR90p11
2	B4	4.72391688637299	VIM_2	64.5	IMR90p11
3	B4	-0.314676789276746	VIM_2	64.5	IMR90p11
4	B4	3.12456493016452	VIM_2	64.5	IMR90p11
5	B4	-0.455386441336941	VIM_2	64.5	IMR90p11
6	B4	2.4325191232042	VIM_2	64.5	IMR90p11
7	B4	2.45509072920595	VIM_2	64.5	IMR90p11
8	B4	0.610607943182458	VIM_2	64.5	IMR90p11
9	B4	-0.892413834411855	VIM_2	64.5	IMR90p11
10	B4	2.48195053132713	VIM_2	64.5	IMR90p11
11	B4	-2.53042451796409	VIM_2	64.5	IMR90p11
12	B4	-1.81152013268684	VIM_2	64.5	IMR90p11
13	B4	-0.343111629530085	VIM_2	64.5	IMR90p11
14	B4	4.10880346541944	VIM_2	64.5	IMR90p11
15	B4	-3.17720576135434	VIM_2	64.5	IMR90p11
16	B4	-5.04754196505246	VIM_2	64.5	IMR90p11
17	B4	-2.21304920187231	VIM_2	64.5	IMR90p11
18	B4	-6.39701916055719	VIM_2	64.5	IMR90p11
19	B4	-0.472315596573935	VIM_2	64.5	IMR90p11
20	B4	5.3726319832158	VIM_2	64.5	IMR90p11
21	B4	8.85175139708463	VIM_2	64.5	IMR90p11
22	B4	25.37121973185	VIM_2	64.5	IMR90p11
23	B4	52.11631057362	VIM_2	64.5	IMR90p11
24	B4	95.3071974217864	VIM_2	64.5	IMR90p11
25	B4	172.87125474406	VIM_2	64.5	IMR90p11
26	B4	270.717289892651	VIM_2	64.5	IMR90p11
27	B4	368.888408402912	VIM_2	64.5	IMR90p11
28	B4	474.170786644757	VIM_2	64.5	IMR90p11
29	B4	592.330704303238	VIM_2	64.5	IMR90p11
30	B4	720.10381719518	VIM_2	64.5	IMR90p11
31	B4	858.388606085749	VIM_2	64.5	IMR90p11
32	B4	998.859875615995	VIM_2	64.5	IMR90p11
33	B4	1142.58239013394	VIM_2	64.5	IMR90p11
34	B4	1281.38439030319	VIM_2	64.5	IMR90p11
35	B4	1413.801989184	VIM_2	64.5	IMR90p11
36	B4	1535.87941173265	VIM_2	64.5	IMR90p11
37	B4	1647.48880050354	VIM_2	64.5	IMR90p11
38	B4	1751.30331307971	VIM_2	64.5	IMR90p11
39	B4	1844.30386060912	VIM_2	64.5	IMR90p11
40	B4	1930.16718257278	VIM_2	64.5	IMR90p11
1	C4	3.25214434491591	VIM_2	63.3	IMR90p11
2	C4	4.90212678009448	VIM_2	63.3	IMR90p11
3	C4	5.13114160678742	VIM_2	63.3	IMR90p11
4	C4	0.890573784337448	VIM_2	63.3	IMR90p11
5	C4	-0.417830330571633	VIM_2	63.3	IMR90p11
6	C4	2.1240937987759	VIM_2	63.3	IMR90p11
7	C4	-3.35122053447003	VIM_2	63.3	IMR90p11
8	C4	0.860929624074743	VIM_2	63.3	IMR90p11
9	C4	2.90431520420361	VIM_2	63.3	IMR90p11
10	C4	1.43810790190628	VIM_2	63.3	IMR90p11
11	C4	-4.09025100154622	VIM_2	63.3	IMR90p11
12	C4	1.12115691385952	VIM_2	63.3	IMR90p11
13	C4	3.75600714198572	VIM_2	63.3	IMR90p11
14	C4	-2.36503607854911	VIM_2	63.3	IMR90p11
15	C4	-0.781276057372907	VIM_2	63.3	IMR90p11
16	C4	-8.49216900297051	VIM_2	63.3	IMR90p11
17	C4	-2.72857926496545	VIM_2	63.3	IMR90p11
18	C4	-0.501285557361371	VIM_2	63.3	IMR90p11
19	C4	0.358941634476196	VIM_2	63.3	IMR90p11
20	C4	2.23160519944258	VIM_2	63.3	IMR90p11
21	C4	10.0980985871579	VIM_2	63.3	IMR90p11
22	C4	23.2355205551789	VIM_2	63.3	IMR90p11
23	C4	53.7106797952961	VIM_2	63.3	IMR90p11
24	C4	98.9223803542654	VIM_2	63.3	IMR90p11
25	C4	181.136496035772	VIM_2	63.3	IMR90p11
26	C4	288.010347519526	VIM_2	63.3	IMR90p11
27	C4	394.16084019637	VIM_2	63.3	IMR90p11
28	C4	509.60947786096	VIM_2	63.3	IMR90p11
29	C4	635.964373365712	VIM_2	63.3	IMR90p11
30	C4	775.143976295341	VIM_2	63.3	IMR90p11
31	C4	923.735267008575	VIM_2	63.3	IMR90p11
32	C4	1078.79852090327	VIM_2	63.3	IMR90p11
33	C4	1234.05468165654	VIM_2	63.3	IMR90p11
34	C4	1385.67876977405	VIM_2	63.3	IMR90p11
35	C4	1531.99592501319	VIM_2	63.3	IMR90p11
36	C4	1670.72408726874	VIM_2	63.3	IMR90p11
37	C4	1795.65474293314	VIM_2	63.3	IMR90p11
38	C4	1913.20238792779	VIM_2	63.3	IMR90p11
39	C4	2016.38261371187	VIM_2	63.3	IMR90p11
40	C4	2112.88023936335	VIM_2	63.3	IMR90p11
1	D4	6.56184273199733	VIM_2	61.4	IMR90p11
2	D4	5.89418994145444	VIM_2	61.4	IMR90p11
3	D4	0.376328337702944	VIM_2	61.4	IMR90p11
4	D4	1.53584265603786	VIM_2	61.4	IMR90p11
5	D4	0.106116422113246	VIM_2	61.4	IMR90p11
6	D4	3.02696179542272	VIM_2	61.4	IMR90p11
7	D4	3.1224546611661	VIM_2	61.4	IMR90p11
8	D4	-2.8158735331931	VIM_2	61.4	IMR90p11
9	D4	1.16982174619125	VIM_2	61.4	IMR90p11
10	D4	2.65811302990278	VIM_2	61.4	IMR90p11
11	D4	-1.7298741929385	VIM_2	61.4	IMR90p11
12	D4	0.127080240838495	VIM_2	61.4	IMR90p11
13	D4	0.432831632081616	VIM_2	61.4	IMR90p11
14	D4	2.24939510473541	VIM_2	61.4	IMR90p11
15	D4	-1.2703087377331	VIM_2	61.4	IMR90p11
16	D4	-5.14475639943839	VIM_2	61.4	IMR90p11
17	D4	-2.18514789330129	VIM_2	61.4	IMR90p11
18	D4	-2.01037042288408	VIM_2	61.4	IMR90p11
19	D4	-1.40341985957957	VIM_2	61.4	IMR90p11
20	D4	-1.80717268893386	VIM_2	61.4	IMR90p11
21	D4	3.75606615007382	VIM_2	61.4	IMR90p11
22	D4	8.32030941775474	VIM_2	61.4	IMR90p11
23	D4	24.6747836813461	VIM_2	61.4	IMR90p11
24	D4	42.0032609933705	VIM_2	61.4	IMR90p11
25	D4	86.2513380627197	VIM_2	61.4	IMR90p11
26	D4	152.045037956618	VIM_2	61.4	IMR90p11
27	D4	240.144982433436	VIM_2	61.4	IMR90p11
28	D4	343.375700110254	VIM_2	61.4	IMR90p11
29	D4	445.983395832842	VIM_2	61.4	IMR90p11
30	D4	557.634897101563	VIM_2	61.4	IMR90p11
31	D4	684.486398123216	VIM_2	61.4	IMR90p11
32	D4	821.41998625006	VIM_2	61.4	IMR90p11
33	D4	966.192494273006	VIM_2	61.4	IMR90p11
34	D4	1110.93874461026	VIM_2	61.4	IMR90p11
35	D4	1255.92141739444	VIM_2	61.4	IMR90p11
36	D4	1396.62709943929	VIM_2	61.4	IMR90p11
37	D4	1532.6052569203	VIM_2	61.4	IMR90p11
38	D4	1659.48302367839	VIM_2	61.4	IMR90p11
39	D4	1777.42713188141	VIM_2	61.4	IMR90p11
40	D4	1888.59709872889	VIM_2	61.4	IMR90p11
1	E4	4.06210078716776	VIM_2	59.0	IMR90p11
2	E4	4.34917806706653	VIM_2	59.0	IMR90p11
3	E4	0.455779023694504	VIM_2	59.0	IMR90p11
4	E4	0.650767466032448	VIM_2	59.0	IMR90p11
5	E4	-0.981785487453635	VIM_2	59.0	IMR90p11
6	E4	-1.57494286377687	VIM_2	59.0	IMR90p11
7	E4	1.98450525870612	VIM_2	59.0	IMR90p11
8	E4	2.81084511403787	VIM_2	59.0	IMR90p11
9	E4	2.87374508709718	VIM_2	59.0	IMR90p11
10	E4	3.06848962960976	VIM_2	59.0	IMR90p11
11	E4	1.56813038178643	VIM_2	59.0	IMR90p11
12	E4	-3.4027849234767	VIM_2	59.0	IMR90p11
13	E4	4.6793311690567	VIM_2	59.0	IMR90p11
14	E4	-2.60563379526047	VIM_2	59.0	IMR90p11
15	E4	-5.42085700476628	VIM_2	59.0	IMR90p11
16	E4	-1.38772225596676	VIM_2	59.0	IMR90p11
17	E4	-1.2589693118116	VIM_2	59.0	IMR90p11
18	E4	-0.327752457229053	VIM_2	59.0	IMR90p11
19	E4	-0.027050227964537	VIM_2	59.0	IMR90p11
20	E4	-2.98701127485629	VIM_2	59.0	IMR90p11
21	E4	-3.91019829388824	VIM_2	59.0	IMR90p11
22	E4	0.438786944022013	VIM_2	59.0	IMR90p11
23	E4	3.19691880547362	VIM_2	59.0	IMR90p11
24	E4	7.38782298804426	VIM_2	59.0	IMR90p11
25	E4	16.8363708268303	VIM_2	59.0	IMR90p11
26	E4	31.0575504597573	VIM_2	59.0	IMR90p11
27	E4	65.3367059227544	VIM_2	59.0	IMR90p11
28	E4	118.348303630049	VIM_2	59.0	IMR90p11
29	E4	184.451122539049	VIM_2	59.0	IMR90p11
30	E4	283.035788568259	VIM_2	59.0	IMR90p11
31	E4	368.059624274788	VIM_2	59.0	IMR90p11
32	E4	464.146837386237	VIM_2	59.0	IMR90p11
33	E4	576.827344408114	VIM_2	59.0	IMR90p11
34	E4	698.235889917433	VIM_2	59.0	IMR90p11
35	E4	831.413498576464	VIM_2	59.0	IMR90p11
36	E4	968.074203681957	VIM_2	59.0	IMR90p11
37	E4	1108.09599318116	VIM_2	59.0	IMR90p11
38	E4	1244.32318901433	VIM_2	59.0	IMR90p11
39	E4	1376.63333550142	VIM_2	59.0	IMR90p11
40	E4	1506.16084670852	VIM_2	59.0	IMR90p11
1	F4	3.45631874149603	VIM_2	57.0	IMR90p11
2	F4	-2.09914774338085	VIM_2	57.0	IMR90p11
3	F4	-2.1874015685944	VIM_2	57.0	IMR90p11
4	F4	1.16908671734973	VIM_2	57.0	IMR90p11
5	F4	6.4577494244495	VIM_2	57.0	IMR90p11
6	F4	-8.72029707007368	VIM_2	57.0	IMR90p11
7	F4	-0.145960600569651	VIM_2	57.0	IMR90p11
8	F4	3.02579691200253	VIM_2	57.0	IMR90p11
9	F4	-2.01752620255593	VIM_2	57.0	IMR90p11
10	F4	0.694578743234615	VIM_2	57.0	IMR90p11
11	F4	1.59255678362751	VIM_2	57.0	IMR90p11
12	F4	3.43774328873269	VIM_2	57.0	IMR90p11
13	F4	2.08808562884178	VIM_2	57.0	IMR90p11
14	F4	5.16745707613018	VIM_2	57.0	IMR90p11
15	F4	-0.283277352890309	VIM_2	57.0	IMR90p11
16	F4	-2.01463801844284	VIM_2	57.0	IMR90p11
17	F4	-2.95702948241751	VIM_2	57.0	IMR90p11
18	F4	-0.546483172940498	VIM_2	57.0	IMR90p11
19	F4	2.52010667139393	VIM_2	57.0	IMR90p11
20	F4	0.408262515407387	VIM_2	57.0	IMR90p11
21	F4	2.21315845286108	VIM_2	57.0	IMR90p11
22	F4	1.92836802621787	VIM_2	57.0	IMR90p11
23	F4	-5.62624661598829	VIM_2	57.0	IMR90p11
24	F4	-0.233096257802572	VIM_2	57.0	IMR90p11
25	F4	1.99267243504892	VIM_2	57.0	IMR90p11
26	F4	6.74280432645674	VIM_2	57.0	IMR90p11
27	F4	16.2774217089491	VIM_2	57.0	IMR90p11
28	F4	27.5329471525561	VIM_2	57.0	IMR90p11
29	F4	56.1535550094454	VIM_2	57.0	IMR90p11
30	F4	107.843184003752	VIM_2	57.0	IMR90p11
31	F4	171.614146976543	VIM_2	57.0	IMR90p11
32	F4	250.96055283434	VIM_2	57.0	IMR90p11
33	F4	332.686825658105	VIM_2	57.0	IMR90p11
34	F4	422.869676122589	VIM_2	57.0	IMR90p11
35	F4	524.576144679678	VIM_2	57.0	IMR90p11
36	F4	635.50175063754	VIM_2	57.0	IMR90p11
37	F4	753.100516320116	VIM_2	57.0	IMR90p11
38	F4	877.205716657809	VIM_2	57.0	IMR90p11
39	F4	1004.27314069831	VIM_2	57.0	IMR90p11
40	F4	1133.07154300197	VIM_2	57.0	IMR90p11
1	G4	-2.25504118485924	VIM_2	55.7	IMR90p11
2	G4	-2.00185349150024	VIM_2	55.7	IMR90p11
3	G4	-1.23652862342942	VIM_2	55.7	IMR90p11
4	G4	1.8167247918318	VIM_2	55.7	IMR90p11
5	G4	0.0446640505465439	VIM_2	55.7	IMR90p11
6	G4	-2.26577929590394	VIM_2	55.7	IMR90p11
7	G4	1.54951286491678	VIM_2	55.7	IMR90p11
8	G4	-1.37799697907394	VIM_2	55.7	IMR90p11
9	G4	0.386341483246269	VIM_2	55.7	IMR90p11
10	G4	5.17372266099392	VIM_2	55.7	IMR90p11
11	G4	-1.3695064754761	VIM_2	55.7	IMR90p11
12	G4	-0.866809101084982	VIM_2	55.7	IMR90p11
13	G4	-1.02117814093799	VIM_2	55.7	IMR90p11
14	G4	4.00273337316685	VIM_2	55.7	IMR90p11
15	G4	0.812151244171673	VIM_2	55.7	IMR90p11
16	G4	0.250225972329645	VIM_2	55.7	IMR90p11
17	G4	-3.83586085063598	VIM_2	55.7	IMR90p11
18	G4	0.492405420282012	VIM_2	55.7	IMR90p11
19	G4	1.980892986659	VIM_2	55.7	IMR90p11
20	G4	-0.933690017720892	VIM_2	55.7	IMR90p11
21	G4	0.738698061382365	VIM_2	55.7	IMR90p11
22	G4	-2.3997850290134	VIM_2	55.7	IMR90p11
23	G4	-1.95016222442518	VIM_2	55.7	IMR90p11
24	G4	-2.56555449823099	VIM_2	55.7	IMR90p11
25	G4	1.47378591333518	VIM_2	55.7	IMR90p11
26	G4	-0.784854980714499	VIM_2	55.7	IMR90p11
27	G4	4.80510538387716	VIM_2	55.7	IMR90p11
28	G4	12.3137720600689	VIM_2	55.7	IMR90p11
29	G4	23.0303580066002	VIM_2	55.7	IMR90p11
30	G4	34.5742521627449	VIM_2	55.7	IMR90p11
31	G4	62.9045518397256	VIM_2	55.7	IMR90p11
32	G4	109.08612367763	VIM_2	55.7	IMR90p11
33	G4	177.850624299839	VIM_2	55.7	IMR90p11
34	G4	248.047708584626	VIM_2	55.7	IMR90p11
35	G4	326.670237286727	VIM_2	55.7	IMR90p11
36	G4	411.107362196291	VIM_2	55.7	IMR90p11
37	G4	507.208728826333	VIM_2	55.7	IMR90p11
38	G4	611.547324655699	VIM_2	55.7	IMR90p11
39	G4	724.048817443679	VIM_2	55.7	IMR90p11
40	G4	838.863561677258	VIM_2	55.7	IMR90p11
1	H4	-4.42300000678415	VIM_2	55.0	IMR90p11
2	H4	1.32776291442542	VIM_2	55.0	IMR90p11
3	H4	-1.71582488872536	VIM_2	55.0	IMR90p11
4	H4	0.827018221624257	VIM_2	55.0	IMR90p11
5	H4	3.38278802274908	VIM_2	55.0	IMR90p11
6	H4	-2.0263295144	VIM_2	55.0	IMR90p11
7	H4	2.13390796393969	VIM_2	55.0	IMR90p11
8	H4	1.1015730125273	VIM_2	55.0	IMR90p11
9	H4	2.54037602383551	VIM_2	55.0	IMR90p11
10	H4	0.969360769928244	VIM_2	55.0	IMR90p11
11	H4	1.98661046897632	VIM_2	55.0	IMR90p11
12	H4	1.65158527660878	VIM_2	55.0	IMR90p11
13	H4	0.4482763663691	VIM_2	55.0	IMR90p11
14	H4	1.20376650257367	VIM_2	55.0	IMR90p11
15	H4	-3.00965946564838	VIM_2	55.0	IMR90p11
16	H4	0.0069868062137175	VIM_2	55.0	IMR90p11
17	H4	0.131169542944917	VIM_2	55.0	IMR90p11
18	H4	2.37148284292971	VIM_2	55.0	IMR90p11
19	H4	-3.68231718570269	VIM_2	55.0	IMR90p11
20	H4	0.0174926305680856	VIM_2	55.0	IMR90p11
21	H4	-1.46172222040877	VIM_2	55.0	IMR90p11
22	H4	-2.69088404514014	VIM_2	55.0	IMR90p11
23	H4	-0.135114093995526	VIM_2	55.0	IMR90p11
24	H4	-2.91602240764541	VIM_2	55.0	IMR90p11
25	H4	-2.83071394354283	VIM_2	55.0	IMR90p11
26	H4	-0.787377676734195	VIM_2	55.0	IMR90p11
27	H4	-3.69896038275192	VIM_2	55.0	IMR90p11
28	H4	4.85098554956176	VIM_2	55.0	IMR90p11
29	H4	11.0093996797568	VIM_2	55.0	IMR90p11
30	H4	20.4792417468411	VIM_2	55.0	IMR90p11
31	H4	36.3121863730698	VIM_2	55.0	IMR90p11
32	H4	59.4667598744159	VIM_2	55.0	IMR90p11
33	H4	102.824287658471	VIM_2	55.0	IMR90p11
34	H4	169.436114605601	VIM_2	55.0	IMR90p11
35	H4	246.089874575416	VIM_2	55.0	IMR90p11
36	H4	317.994198141794	VIM_2	55.0	IMR90p11
37	H4	396.26533923155	VIM_2	55.0	IMR90p11
38	H4	485.775059616382	VIM_2	55.0	IMR90p11
39	H4	584.00027165619	VIM_2	55.0	IMR90p11
40	H4	690.300463328641	VIM_2	55.0	IMR90p11
1	A4	-19.07	VIM_2	65.0	IMR90p2
2	A4	-3.34	VIM_2	65.0	IMR90p2
3	A4	2.37	VIM_2	65.0	IMR90p2
4	A4	1.33	VIM_2	65.0	IMR90p2
5	A4	5.01	VIM_2	65.0	IMR90p2
6	A4	-0.72	VIM_2	65.0	IMR90p2
7	A4	-3.21	VIM_2	65.0	IMR90p2
8	A4	-2.33	VIM_2	65.0	IMR90p2
9	A4	3.6	VIM_2	65.0	IMR90p2
10	A4	0.44	VIM_2	65.0	IMR90p2
11	A4	0.65	VIM_2	65.0	IMR90p2
12	A4	-0.58	VIM_2	65.0	IMR90p2
13	A4	-1.01	VIM_2	65.0	IMR90p2
14	A4	-1.4	VIM_2	65.0	IMR90p2
15	A4	-7.1	VIM_2	65.0	IMR90p2
16	A4	1.92	VIM_2	65.0	IMR90p2
17	A4	-2.7	VIM_2	65.0	IMR90p2
18	A4	-3.0	VIM_2	65.0	IMR90p2
19	A4	1.83	VIM_2	65.0	IMR90p2
20	A4	4.29	VIM_2	65.0	IMR90p2
21	A4	5.72	VIM_2	65.0	IMR90p2
22	A4	17.31	VIM_2	65.0	IMR90p2
23	A4	31.87	VIM_2	65.0	IMR90p2
24	A4	63.93	VIM_2	65.0	IMR90p2
25	A4	112.51	VIM_2	65.0	IMR90p2
26	A4	178.59	VIM_2	65.0	IMR90p2
27	A4	264.68	VIM_2	65.0	IMR90p2
28	A4	357.92	VIM_2	65.0	IMR90p2
29	A4	458.91	VIM_2	65.0	IMR90p2
30	A4	570.22	VIM_2	65.0	IMR90p2
31	A4	696.33	VIM_2	65.0	IMR90p2
32	A4	825.47	VIM_2	65.0	IMR90p2
33	A4	956.18	VIM_2	65.0	IMR90p2
34	A4	1083.73	VIM_2	65.0	IMR90p2
35	A4	1208.56	VIM_2	65.0	IMR90p2
36	A4	1325.23	VIM_2	65.0	IMR90p2
37	A4	1433.68	VIM_2	65.0	IMR90p2
38	A4	1532.78	VIM_2	65.0	IMR90p2
39	A4	1625.13	VIM_2	65.0	IMR90p2
40	A4	1712.52	VIM_2	65.0	IMR90p2
1	B4	-4.54	VIM_2	64.5	IMR90p2
2	B4	-1.11	VIM_2	64.5	IMR90p2
3	B4	2.31	VIM_2	64.5	IMR90p2
4	B4	1.36	VIM_2	64.5	IMR90p2
5	B4	4.98	VIM_2	64.5	IMR90p2
6	B4	3.09	VIM_2	64.5	IMR90p2
7	B4	-1.56	VIM_2	64.5	IMR90p2
8	B4	-1.79	VIM_2	64.5	IMR90p2
9	B4	3.33	VIM_2	64.5	IMR90p2
10	B4	-2.61	VIM_2	64.5	IMR90p2
11	B4	-2.77	VIM_2	64.5	IMR90p2
12	B4	-3.83	VIM_2	64.5	IMR90p2
13	B4	-1.33	VIM_2	64.5	IMR90p2
14	B4	-0.7	VIM_2	64.5	IMR90p2
15	B4	-1.69	VIM_2	64.5	IMR90p2
16	B4	-1.63	VIM_2	64.5	IMR90p2
17	B4	-2.96	VIM_2	64.5	IMR90p2
18	B4	-2.84	VIM_2	64.5	IMR90p2
19	B4	-0.3	VIM_2	64.5	IMR90p2
20	B4	3.95	VIM_2	64.5	IMR90p2
21	B4	9.86	VIM_2	64.5	IMR90p2
22	B4	26.29	VIM_2	64.5	IMR90p2
23	B4	55.43	VIM_2	64.5	IMR90p2
24	B4	95.12	VIM_2	64.5	IMR90p2
25	B4	166.04	VIM_2	64.5	IMR90p2
26	B4	259.1	VIM_2	64.5	IMR90p2
27	B4	354.92	VIM_2	64.5	IMR90p2
28	B4	457.6	VIM_2	64.5	IMR90p2
29	B4	572.66	VIM_2	64.5	IMR90p2
30	B4	699.26	VIM_2	64.5	IMR90p2
31	B4	837.31	VIM_2	64.5	IMR90p2
32	B4	976.55	VIM_2	64.5	IMR90p2
33	B4	1115.43	VIM_2	64.5	IMR90p2
34	B4	1246.82	VIM_2	64.5	IMR90p2
35	B4	1370.47	VIM_2	64.5	IMR90p2
36	B4	1489.71	VIM_2	64.5	IMR90p2
37	B4	1596.88	VIM_2	64.5	IMR90p2
38	B4	1697.16	VIM_2	64.5	IMR90p2
39	B4	1787.05	VIM_2	64.5	IMR90p2
40	B4	1875.35	VIM_2	64.5	IMR90p2
1	C4	-3.27	VIM_2	63.3	IMR90p2
2	C4	4.74	VIM_2	63.3	IMR90p2
3	C4	-2.19	VIM_2	63.3	IMR90p2
4	C4	2.52	VIM_2	63.3	IMR90p2
5	C4	2.54	VIM_2	63.3	IMR90p2
6	C4	4.38	VIM_2	63.3	IMR90p2
7	C4	3.96	VIM_2	63.3	IMR90p2
8	C4	0.04	VIM_2	63.3	IMR90p2
9	C4	1.47	VIM_2	63.3	IMR90p2
10	C4	-1.36	VIM_2	63.3	IMR90p2
11	C4	-2.18	VIM_2	63.3	IMR90p2
12	C4	-3.43	VIM_2	63.3	IMR90p2
13	C4	1.3	VIM_2	63.3	IMR90p2
14	C4	-0.68	VIM_2	63.3	IMR90p2
15	C4	-4.29	VIM_2	63.3	IMR90p2
16	C4	-7.62	VIM_2	63.3	IMR90p2
17	C4	-1.26	VIM_2	63.3	IMR90p2
18	C4	-1.2	VIM_2	63.3	IMR90p2
19	C4	2.49	VIM_2	63.3	IMR90p2
20	C4	0.48	VIM_2	63.3	IMR90p2
21	C4	11.07	VIM_2	63.3	IMR90p2
22	C4	20.9	VIM_2	63.3	IMR90p2
23	C4	52.72	VIM_2	63.3	IMR90p2
24	C4	107.09	VIM_2	63.3	IMR90p2
25	C4	184.22	VIM_2	63.3	IMR90p2
26	C4	284.3	VIM_2	63.3	IMR90p2
27	C4	385.93	VIM_2	63.3	IMR90p2
28	C4	496.76	VIM_2	63.3	IMR90p2
29	C4	621.22	VIM_2	63.3	IMR90p2
30	C4	757.38	VIM_2	63.3	IMR90p2
31	C4	906.38	VIM_2	63.3	IMR90p2
32	C4	1059.08	VIM_2	63.3	IMR90p2
33	C4	1211.73	VIM_2	63.3	IMR90p2
34	C4	1354.69	VIM_2	63.3	IMR90p2
35	C4	1493.78	VIM_2	63.3	IMR90p2
36	C4	1624.3	VIM_2	63.3	IMR90p2
37	C4	1748.02	VIM_2	63.3	IMR90p2
38	C4	1857.01	VIM_2	63.3	IMR90p2
39	C4	1959.63	VIM_2	63.3	IMR90p2
40	C4	2058.03	VIM_2	63.3	IMR90p2
1	D4	-1.23	VIM_2	61.4	IMR90p2
2	D4	1.12	VIM_2	61.4	IMR90p2
3	D4	-0.98	VIM_2	61.4	IMR90p2
4	D4	5.7	VIM_2	61.4	IMR90p2
5	D4	0.44	VIM_2	61.4	IMR90p2
6	D4	4.67	VIM_2	61.4	IMR90p2
7	D4	-0.79	VIM_2	61.4	IMR90p2
8	D4	0.2	VIM_2	61.4	IMR90p2
9	D4	1.1	VIM_2	61.4	IMR90p2
10	D4	-1.34	VIM_2	61.4	IMR90p2
11	D4	1.86	VIM_2	61.4	IMR90p2
12	D4	-1.56	VIM_2	61.4	IMR90p2
13	D4	-0.66	VIM_2	61.4	IMR90p2
14	D4	-0.62	VIM_2	61.4	IMR90p2
15	D4	-4.88	VIM_2	61.4	IMR90p2
16	D4	-3.28	VIM_2	61.4	IMR90p2
17	D4	-1.8	VIM_2	61.4	IMR90p2
18	D4	-1.61	VIM_2	61.4	IMR90p2
19	D4	-1.91	VIM_2	61.4	IMR90p2
20	D4	0.65	VIM_2	61.4	IMR90p2
21	D4	1.72	VIM_2	61.4	IMR90p2
22	D4	11.22	VIM_2	61.4	IMR90p2
23	D4	17.69	VIM_2	61.4	IMR90p2
24	D4	37.74	VIM_2	61.4	IMR90p2
25	D4	82.25	VIM_2	61.4	IMR90p2
26	D4	152.8	VIM_2	61.4	IMR90p2
27	D4	237.92	VIM_2	61.4	IMR90p2
28	D4	335.5	VIM_2	61.4	IMR90p2
29	D4	442.11	VIM_2	61.4	IMR90p2
30	D4	558.41	VIM_2	61.4	IMR90p2
31	D4	688.2	VIM_2	61.4	IMR90p2
32	D4	827.82	VIM_2	61.4	IMR90p2
33	D4	978.18	VIM_2	61.4	IMR90p2
34	D4	1127.74	VIM_2	61.4	IMR90p2
35	D4	1275.12	VIM_2	61.4	IMR90p2
36	D4	1418.9	VIM_2	61.4	IMR90p2
37	D4	1555.97	VIM_2	61.4	IMR90p2
38	D4	1684.72	VIM_2	61.4	IMR90p2
39	D4	1803.31	VIM_2	61.4	IMR90p2
40	D4	1916.86	VIM_2	61.4	IMR90p2
1	E4	1.16	VIM_2	59.0	IMR90p2
2	E4	4.4	VIM_2	59.0	IMR90p2
3	E4	-0.09	VIM_2	59.0	IMR90p2
4	E4	-0.91	VIM_2	59.0	IMR90p2
5	E4	3.32	VIM_2	59.0	IMR90p2
6	E4	0.78	VIM_2	59.0	IMR90p2
7	E4	-2.09	VIM_2	59.0	IMR90p2
8	E4	2.63	VIM_2	59.0	IMR90p2
9	E4	-0.41	VIM_2	59.0	IMR90p2
10	E4	1.33	VIM_2	59.0	IMR90p2
11	E4	1.24	VIM_2	59.0	IMR90p2
12	E4	2.48	VIM_2	59.0	IMR90p2
13	E4	-1.55	VIM_2	59.0	IMR90p2
14	E4	2.33	VIM_2	59.0	IMR90p2
15	E4	0.24	VIM_2	59.0	IMR90p2
16	E4	-3.03	VIM_2	59.0	IMR90p2
17	E4	-5.38	VIM_2	59.0	IMR90p2
18	E4	-1.34	VIM_2	59.0	IMR90p2
19	E4	-1.35	VIM_2	59.0	IMR90p2
20	E4	-1.81	VIM_2	59.0	IMR90p2
21	E4	-1.27	VIM_2	59.0	IMR90p2
22	E4	4.86	VIM_2	59.0	IMR90p2
23	E4	-2.73	VIM_2	59.0	IMR90p2
24	E4	7.47	VIM_2	59.0	IMR90p2
25	E4	20.18	VIM_2	59.0	IMR90p2
26	E4	37.35	VIM_2	59.0	IMR90p2
27	E4	68.28	VIM_2	59.0	IMR90p2
28	E4	123.24	VIM_2	59.0	IMR90p2
29	E4	197.77	VIM_2	59.0	IMR90p2
30	E4	289.62	VIM_2	59.0	IMR90p2
31	E4	387.31	VIM_2	59.0	IMR90p2
32	E4	491.62	VIM_2	59.0	IMR90p2
33	E4	606.02	VIM_2	59.0	IMR90p2
34	E4	733.67	VIM_2	59.0	IMR90p2
35	E4	867.49	VIM_2	59.0	IMR90p2
36	E4	1010.24	VIM_2	59.0	IMR90p2
37	E4	1150.11	VIM_2	59.0	IMR90p2
38	E4	1292.46	VIM_2	59.0	IMR90p2
39	E4	1426.91	VIM_2	59.0	IMR90p2
40	E4	1558.97	VIM_2	59.0	IMR90p2
1	F4	-5.33	VIM_2	57.0	IMR90p2
2	F4	-2.56	VIM_2	57.0	IMR90p2
3	F4	-1.15	VIM_2	57.0	IMR90p2
4	F4	1.18	VIM_2	57.0	IMR90p2
5	F4	0.17	VIM_2	57.0	IMR90p2
6	F4	-0.64	VIM_2	57.0	IMR90p2
7	F4	0.02	VIM_2	57.0	IMR90p2
8	F4	-0.39	VIM_2	57.0	IMR90p2
9	F4	-0.53	VIM_2	57.0	IMR90p2
10	F4	0.24	VIM_2	57.0	IMR90p2
11	F4	3.83	VIM_2	57.0	IMR90p2
12	F4	-0.39	VIM_2	57.0	IMR90p2
13	F4	4.05	VIM_2	57.0	IMR90p2
14	F4	1.63	VIM_2	57.0	IMR90p2
15	F4	0.81	VIM_2	57.0	IMR90p2
16	F4	2.23	VIM_2	57.0	IMR90p2
17	F4	0.49	VIM_2	57.0	IMR90p2
18	F4	-1.59	VIM_2	57.0	IMR90p2
19	F4	-2.61	VIM_2	57.0	IMR90p2
20	F4	-0.59	VIM_2	57.0	IMR90p2
21	F4	-3.47	VIM_2	57.0	IMR90p2
22	F4	0.56	VIM_2	57.0	IMR90p2
23	F4	3.85	VIM_2	57.0	IMR90p2
24	F4	4.18	VIM_2	57.0	IMR90p2
25	F4	7.75	VIM_2	57.0	IMR90p2
26	F4	11.94	VIM_2	57.0	IMR90p2
27	F4	18.86	VIM_2	57.0	IMR90p2
28	F4	38.46	VIM_2	57.0	IMR90p2
29	F4	70.19	VIM_2	57.0	IMR90p2
30	F4	118.63	VIM_2	57.0	IMR90p2
31	F4	190.61	VIM_2	57.0	IMR90p2
32	F4	275.15	VIM_2	57.0	IMR90p2
33	F4	360.46	VIM_2	57.0	IMR90p2
34	F4	452.61	VIM_2	57.0	IMR90p2
35	F4	553.1	VIM_2	57.0	IMR90p2
36	F4	666.57	VIM_2	57.0	IMR90p2
37	F4	785.93	VIM_2	57.0	IMR90p2
38	F4	914.62	VIM_2	57.0	IMR90p2
39	F4	1046.4	VIM_2	57.0	IMR90p2
40	F4	1182.38	VIM_2	57.0	IMR90p2
1	G4	-2.13	VIM_2	55.7	IMR90p2
2	G4	5.18	VIM_2	55.7	IMR90p2
3	G4	6.91	VIM_2	55.7	IMR90p2
4	G4	-0.12	VIM_2	55.7	IMR90p2
5	G4	3.82	VIM_2	55.7	IMR90p2
6	G4	-1.59	VIM_2	55.7	IMR90p2
7	G4	-2.59	VIM_2	55.7	IMR90p2
8	G4	-0.78	VIM_2	55.7	IMR90p2
9	G4	-3.01	VIM_2	55.7	IMR90p2
10	G4	1.85	VIM_2	55.7	IMR90p2
11	G4	1.3	VIM_2	55.7	IMR90p2
12	G4	-3.48	VIM_2	55.7	IMR90p2
13	G4	-1.16	VIM_2	55.7	IMR90p2
14	G4	-2.69	VIM_2	55.7	IMR90p2
15	G4	4.82	VIM_2	55.7	IMR90p2
16	G4	-0.1	VIM_2	55.7	IMR90p2
17	G4	-0.53	VIM_2	55.7	IMR90p2
18	G4	3.05	VIM_2	55.7	IMR90p2
19	G4	-3.42	VIM_2	55.7	IMR90p2
20	G4	-3.79	VIM_2	55.7	IMR90p2
21	G4	2.77	VIM_2	55.7	IMR90p2
22	G4	2.58	VIM_2	55.7	IMR90p2
23	G4	-0.13	VIM_2	55.7	IMR90p2
24	G4	-4.41	VIM_2	55.7	IMR90p2
25	G4	4.8	VIM_2	55.7	IMR90p2
26	G4	3.55	VIM_2	55.7	IMR90p2
27	G4	8.06	VIM_2	55.7	IMR90p2
28	G4	14.95	VIM_2	55.7	IMR90p2
29	G4	25.23	VIM_2	55.7	IMR90p2
30	G4	53.81	VIM_2	55.7	IMR90p2
31	G4	86.87	VIM_2	55.7	IMR90p2
32	G4	145.43	VIM_2	55.7	IMR90p2
33	G4	212.32	VIM_2	55.7	IMR90p2
34	G4	285.85	VIM_2	55.7	IMR90p2
35	G4	366.56	VIM_2	55.7	IMR90p2
36	G4	452.21	VIM_2	55.7	IMR90p2
37	G4	549.18	VIM_2	55.7	IMR90p2
38	G4	653.6	VIM_2	55.7	IMR90p2
39	G4	766.14	VIM_2	55.7	IMR90p2
40	G4	880.42	VIM_2	55.7	IMR90p2
1	H4	-0.94	VIM_2	55.0	IMR90p2
2	H4	1.12	VIM_2	55.0	IMR90p2
3	H4	-1.19	VIM_2	55.0	IMR90p2
4	H4	-4.08	VIM_2	55.0	IMR90p2
5	H4	2.41	VIM_2	55.0	IMR90p2
6	H4	2.58	VIM_2	55.0	IMR90p2
7	H4	1.85	VIM_2	55.0	IMR90p2
8	H4	3.33	VIM_2	55.0	IMR90p2
9	H4	-2.03	VIM_2	55.0	IMR90p2
10	H4	3.79	VIM_2	55.0	IMR90p2
11	H4	2.94	VIM_2	55.0	IMR90p2
12	H4	-5.48	VIM_2	55.0	IMR90p2
13	H4	3.49	VIM_2	55.0	IMR90p2
14	H4	-0.03	VIM_2	55.0	IMR90p2
15	H4	1.14	VIM_2	55.0	IMR90p2
16	H4	-1.01	VIM_2	55.0	IMR90p2
17	H4	-1.56	VIM_2	55.0	IMR90p2
18	H4	4.55	VIM_2	55.0	IMR90p2
19	H4	1.91	VIM_2	55.0	IMR90p2
20	H4	-0.06	VIM_2	55.0	IMR90p2
21	H4	-0.19	VIM_2	55.0	IMR90p2
22	H4	-3.02	VIM_2	55.0	IMR90p2
23	H4	-1.6	VIM_2	55.0	IMR90p2
24	H4	-2.44	VIM_2	55.0	IMR90p2
25	H4	0.07	VIM_2	55.0	IMR90p2
26	H4	-3.27	VIM_2	55.0	IMR90p2
27	H4	4.12	VIM_2	55.0	IMR90p2
28	H4	5.17	VIM_2	55.0	IMR90p2
29	H4	12.09	VIM_2	55.0	IMR90p2
30	H4	28.51	VIM_2	55.0	IMR90p2
31	H4	42.87	VIM_2	55.0	IMR90p2
32	H4	78.01	VIM_2	55.0	IMR90p2
33	H4	120.22	VIM_2	55.0	IMR90p2
34	H4	181.47	VIM_2	55.0	IMR90p2
35	H4	257.16	VIM_2	55.0	IMR90p2
36	H4	327.83	VIM_2	55.0	IMR90p2
37	H4	405.68	VIM_2	55.0	IMR90p2
38	H4	494.96	VIM_2	55.0	IMR90p2
39	H4	594.49	VIM_2	55.0	IMR90p2
40	H4	700.24	VIM_2	55.0	IMR90p2
1	A4	-11.2648250326556	VIM_2	65.0	IMR90p8
2	A4	-0.958713588089722	VIM_2	65.0	IMR90p8
3	A4	-1.11602899528498	VIM_2	65.0	IMR90p8
4	A4	-0.760174431286487	VIM_2	65.0	IMR90p8
5	A4	1.9746744934755	VIM_2	65.0	IMR90p8
6	A4	1.85601959904943	VIM_2	65.0	IMR90p8
7	A4	1.39688053199325	VIM_2	65.0	IMR90p8
8	A4	2.69882229726545	VIM_2	65.0	IMR90p8
9	A4	0.332386585251243	VIM_2	65.0	IMR90p8
10	A4	-2.29575364000493	VIM_2	65.0	IMR90p8
11	A4	1.5957923821411	VIM_2	65.0	IMR90p8
12	A4	-0.638573677073055	VIM_2	65.0	IMR90p8
13	A4	0.321664389874059	VIM_2	65.0	IMR90p8
14	A4	0.0852058578589094	VIM_2	65.0	IMR90p8
15	A4	-0.0063761775431885	VIM_2	65.0	IMR90p8
16	A4	-0.623198481986037	VIM_2	65.0	IMR90p8
17	A4	-2.67378398630217	VIM_2	65.0	IMR90p8
18	A4	-0.81928919836264	VIM_2	65.0	IMR90p8
19	A4	-4.53948894563882	VIM_2	65.0	IMR90p8
20	A4	2.7438482749144	VIM_2	65.0	IMR90p8
21	A4	6.08271747161507	VIM_2	65.0	IMR90p8
22	A4	17.3090635011981	VIM_2	65.0	IMR90p8
23	A4	37.6572634393683	VIM_2	65.0	IMR90p8
24	A4	74.2145587533905	VIM_2	65.0	IMR90p8
25	A4	128.30532555887	VIM_2	65.0	IMR90p8
26	A4	208.753372163424	VIM_2	65.0	IMR90p8
27	A4	300.833733700123	VIM_2	65.0	IMR90p8
28	A4	401.160626088242	VIM_2	65.0	IMR90p8
29	A4	510.197961201374	VIM_2	65.0	IMR90p8
30	A4	631.889418492259	VIM_2	65.0	IMR90p8
31	A4	762.742910178638	VIM_2	65.0	IMR90p8
32	A4	901.168249677908	VIM_2	65.0	IMR90p8
33	A4	1041.63099237775	VIM_2	65.0	IMR90p8
34	A4	1178.95209080349	VIM_2	65.0	IMR90p8
35	A4	1307.94335345161	VIM_2	65.0	IMR90p8
36	A4	1428.14522113401	VIM_2	65.0	IMR90p8
37	A4	1542.40152496201	VIM_2	65.0	IMR90p8
38	A4	1648.53400812268	VIM_2	65.0	IMR90p8
39	A4	1745.64925777242	VIM_2	65.0	IMR90p8
40	A4	1835.21922520699	VIM_2	65.0	IMR90p8
1	B4	4.75873955512088	VIM_2	64.5	IMR90p8
2	B4	-0.575159019381772	VIM_2	64.5	IMR90p8
3	B4	0.649529165718832	VIM_2	64.5	IMR90p8
4	B4	-0.503559032267276	VIM_2	64.5	IMR90p8
5	B4	1.29965961531479	VIM_2	64.5	IMR90p8
6	B4	5.90297188317527	VIM_2	64.5	IMR90p8
7	B4	3.68513740607705	VIM_2	64.5	IMR90p8
8	B4	-0.0713377642905471	VIM_2	64.5	IMR90p8
9	B4	-1.96161469624076	VIM_2	64.5	IMR90p8
10	B4	1.59073298782732	VIM_2	64.5	IMR90p8
11	B4	0.73824981528378	VIM_2	64.5	IMR90p8
12	B4	-2.32165017334182	VIM_2	64.5	IMR90p8
13	B4	-0.110140341075748	VIM_2	64.5	IMR90p8
14	B4	-4.23405187905337	VIM_2	64.5	IMR90p8
15	B4	-6.45310577638065	VIM_2	64.5	IMR90p8
16	B4	-0.705782884906057	VIM_2	64.5	IMR90p8
17	B4	-6.3033374050874	VIM_2	64.5	IMR90p8
18	B4	-0.910765264280599	VIM_2	64.5	IMR90p8
19	B4	-2.61628683800291	VIM_2	64.5	IMR90p8
20	B4	4.82638408829371	VIM_2	64.5	IMR90p8
21	B4	12.2169836948528	VIM_2	64.5	IMR90p8
22	B4	27.1521369632919	VIM_2	64.5	IMR90p8
23	B4	47.122114569564	VIM_2	64.5	IMR90p8
24	B4	95.8400781784394	VIM_2	64.5	IMR90p8
25	B4	164.55099923637	VIM_2	64.5	IMR90p8
26	B4	256.108505837755	VIM_2	64.5	IMR90p8
27	B4	350.413300204549	VIM_2	64.5	IMR90p8
28	B4	461.376566951677	VIM_2	64.5	IMR90p8
29	B4	579.363954203654	VIM_2	64.5	IMR90p8
30	B4	711.455771698582	VIM_2	64.5	IMR90p8
31	B4	853.40189554677	VIM_2	64.5	IMR90p8
32	B4	1003.23912893398	VIM_2	64.5	IMR90p8
33	B4	1149.72041199659	VIM_2	64.5	IMR90p8
34	B4	1291.88989900019	VIM_2	64.5	IMR90p8
35	B4	1424.40663735232	VIM_2	64.5	IMR90p8
36	B4	1546.897813183	VIM_2	64.5	IMR90p8
37	B4	1664.81926617901	VIM_2	64.5	IMR90p8
38	B4	1771.16441500778	VIM_2	64.5	IMR90p8
39	B4	1869.6448403999	VIM_2	64.5	IMR90p8
40	B4	1958.96764308468	VIM_2	64.5	IMR90p8
1	C4	0.720076943914592	VIM_2	63.3	IMR90p8
2	C4	-0.878802217186148	VIM_2	63.3	IMR90p8
3	C4	0.008270851008092	VIM_2	63.3	IMR90p8
4	C4	5.61309174585449	VIM_2	63.3	IMR90p8
5	C4	6.02651168045213	VIM_2	63.3	IMR90p8
6	C4	3.28496173536996	VIM_2	63.3	IMR90p8
7	C4	-0.890475352187423	VIM_2	63.3	IMR90p8
8	C4	0.299026929701995	VIM_2	63.3	IMR90p8
9	C4	-1.44472872801134	VIM_2	63.3	IMR90p8
10	C4	0.454159514801177	VIM_2	63.3	IMR90p8
11	C4	-6.23076271678292	VIM_2	63.3	IMR90p8
12	C4	-3.05712868453656	VIM_2	63.3	IMR90p8
13	C4	-4.07760275752253	VIM_2	63.3	IMR90p8
14	C4	-4.54429892657481	VIM_2	63.3	IMR90p8
15	C4	0.31138690619855	VIM_2	63.3	IMR90p8
16	C4	-0.971516480633454	VIM_2	63.3	IMR90p8
17	C4	-0.518222459175831	VIM_2	63.3	IMR90p8
18	C4	-2.06417540265647	VIM_2	63.3	IMR90p8
19	C4	-5.37145444678617	VIM_2	63.3	IMR90p8
20	C4	4.87429951227159	VIM_2	63.3	IMR90p8
21	C4	13.7401867159483	VIM_2	63.3	IMR90p8
22	C4	28.2174774724285	VIM_2	63.3	IMR90p8
23	C4	59.8758044557162	VIM_2	63.3	IMR90p8
24	C4	106.717384099896	VIM_2	63.3	IMR90p8
25	C4	194.241456577025	VIM_2	63.3	IMR90p8
26	C4	302.548234175832	VIM_2	63.3	IMR90p8
27	C4	413.325879724635	VIM_2	63.3	IMR90p8
28	C4	529.440489601876	VIM_2	63.3	IMR90p8
29	C4	658.424119793045	VIM_2	63.3	IMR90p8
30	C4	801.643639090139	VIM_2	63.3	IMR90p8
31	C4	956.443875049066	VIM_2	63.3	IMR90p8
32	C4	1117.47913426406	VIM_2	63.3	IMR90p8
33	C4	1278.10687371145	VIM_2	63.3	IMR90p8
34	C4	1430.9482981708	VIM_2	63.3	IMR90p8
35	C4	1576.83629415969	VIM_2	63.3	IMR90p8
36	C4	1709.84184386466	VIM_2	63.3	IMR90p8
37	C4	1837.80442803766	VIM_2	63.3	IMR90p8
38	C4	1953.67803014551	VIM_2	63.3	IMR90p8
39	C4	2063.27762828142	VIM_2	63.3	IMR90p8
40	C4	2165.72185911961	VIM_2	63.3	IMR90p8
1	D4	-0.914024619496104	VIM_2	61.4	IMR90p8
2	D4	1.51541473556927	VIM_2	61.4	IMR90p8
3	D4	2.3796353225207	VIM_2	61.4	IMR90p8
4	D4	1.11459369914155	VIM_2	61.4	IMR90p8
5	D4	1.70296359077292	VIM_2	61.4	IMR90p8
6	D4	5.76189788847978	VIM_2	61.4	IMR90p8
7	D4	-2.43001273291566	VIM_2	61.4	IMR90p8
8	D4	1.39196445627931	VIM_2	61.4	IMR90p8
9	D4	-1.34561400135317	VIM_2	61.4	IMR90p8
10	D4	-1.23078399453016	VIM_2	61.4	IMR90p8
11	D4	-0.365718123091938	VIM_2	61.4	IMR90p8
12	D4	-2.432685690173	VIM_2	61.4	IMR90p8
13	D4	0.810761014883155	VIM_2	61.4	IMR90p8
14	D4	-0.5200032466837	VIM_2	61.4	IMR90p8
15	D4	-3.58611476986789	VIM_2	61.4	IMR90p8
16	D4	-2.24726508122785	VIM_2	61.4	IMR90p8
17	D4	-3.02681575246606	VIM_2	61.4	IMR90p8
18	D4	0.835291376678924	VIM_2	61.4	IMR90p8
19	D4	-8.4477133454443	VIM_2	61.4	IMR90p8
20	D4	-1.15600047718863	VIM_2	61.4	IMR90p8
21	D4	6.30753164698763	VIM_2	61.4	IMR90p8
22	D4	10.7210963078787	VIM_2	61.4	IMR90p8
23	D4	22.3645838407547	VIM_2	61.4	IMR90p8
24	D4	43.9450385379	VIM_2	61.4	IMR90p8
25	D4	84.6387039715801	VIM_2	61.4	IMR90p8
26	D4	155.341805365489	VIM_2	61.4	IMR90p8
27	D4	245.855427130281	VIM_2	61.4	IMR90p8
28	D4	348.264043951807	VIM_2	61.4	IMR90p8
29	D4	456.99595747663	VIM_2	61.4	IMR90p8
30	D4	577.154818331944	VIM_2	61.4	IMR90p8
31	D4	709.332598948264	VIM_2	61.4	IMR90p8
32	D4	857.174411833411	VIM_2	61.4	IMR90p8
33	D4	1012.17634314696	VIM_2	61.4	IMR90p8
34	D4	1172.71246995196	VIM_2	61.4	IMR90p8
35	D4	1328.60376109313	VIM_2	61.4	IMR90p8
36	D4	1477.38368477143	VIM_2	61.4	IMR90p8
37	D4	1620.37064919545	VIM_2	61.4	IMR90p8
38	D4	1753.81949785206	VIM_2	61.4	IMR90p8
39	D4	1879.45110604297	VIM_2	61.4	IMR90p8
40	D4	1996.98101606602	VIM_2	61.4	IMR90p8
1	E4	3.57610969950156	VIM_2	59.0	IMR90p8
2	E4	0.79302447131613	VIM_2	59.0	IMR90p8
3	E4	3.00538827498485	VIM_2	59.0	IMR90p8
4	E4	0.223385849305487	VIM_2	59.0	IMR90p8
5	E4	0.305528477935241	VIM_2	59.0	IMR90p8
6	E4	0.980211127410257	VIM_2	59.0	IMR90p8
7	E4	5.50607220513621	VIM_2	59.0	IMR90p8
8	E4	-0.562724446744596	VIM_2	59.0	IMR90p8
9	E4	3.66143232454124	VIM_2	59.0	IMR90p8
10	E4	-1.3565070088016	VIM_2	59.0	IMR90p8
11	E4	-1.29913486400255	VIM_2	59.0	IMR90p8
12	E4	-4.26574016934046	VIM_2	59.0	IMR90p8
13	E4	2.62556860672066	VIM_2	59.0	IMR90p8
14	E4	-4.71795556703091	VIM_2	59.0	IMR90p8
15	E4	-0.166241329497552	VIM_2	59.0	IMR90p8
16	E4	-1.12189236868335	VIM_2	59.0	IMR90p8
17	E4	-3.102547246021	VIM_2	59.0	IMR90p8
18	E4	-5.14929897922048	VIM_2	59.0	IMR90p8
19	E4	-5.53864395266419	VIM_2	59.0	IMR90p8
20	E4	2.68048499221959	VIM_2	59.0	IMR90p8
21	E4	-1.49502451943272	VIM_2	59.0	IMR90p8
22	E4	1.83402005750577	VIM_2	59.0	IMR90p8
23	E4	-1.44735265123518	VIM_2	59.0	IMR90p8
24	E4	5.93042922202767	VIM_2	59.0	IMR90p8
25	E4	7.05169247328422	VIM_2	59.0	IMR90p8
26	E4	33.8714620635315	VIM_2	59.0	IMR90p8
27	E4	50.3464639618319	VIM_2	59.0	IMR90p8
28	E4	97.8818662185454	VIM_2	59.0	IMR90p8
29	E4	162.467186111935	VIM_2	59.0	IMR90p8
30	E4	250.805468198896	VIM_2	59.0	IMR90p8
31	E4	355.955956205397	VIM_2	59.0	IMR90p8
32	E4	459.831049127131	VIM_2	59.0	IMR90p8
33	E4	573.902052844503	VIM_2	59.0	IMR90p8
34	E4	703.479750614821	VIM_2	59.0	IMR90p8
35	E4	840.235007808877	VIM_2	59.0	IMR90p8
36	E4	985.188169617406	VIM_2	59.0	IMR90p8
37	E4	1131.76235273777	VIM_2	59.0	IMR90p8
38	E4	1283.20883464783	VIM_2	59.0	IMR90p8
39	E4	1430.11185774293	VIM_2	59.0	IMR90p8
40	E4	1573.73752206839	VIM_2	59.0	IMR90p8
1	F4	0.908091075656102	VIM_2	57.0	IMR90p8
2	F4	5.17515329088565	VIM_2	57.0	IMR90p8
3	F4	4.06656469011114	VIM_2	57.0	IMR90p8
4	F4	-0.301791680035421	VIM_2	57.0	IMR90p8
5	F4	-2.85695042570251	VIM_2	57.0	IMR90p8
6	F4	0.911824637968039	VIM_2	57.0	IMR90p8
7	F4	-0.14495857593829	VIM_2	57.0	IMR90p8
8	F4	-2.83113773382547	VIM_2	57.0	IMR90p8
9	F4	6.01148521617915	VIM_2	57.0	IMR90p8
10	F4	-0.250120255093407	VIM_2	57.0	IMR90p8
11	F4	2.88719796634723	VIM_2	57.0	IMR90p8
12	F4	-1.29721140452193	VIM_2	57.0	IMR90p8
13	F4	-0.90732600518777	VIM_2	57.0	IMR90p8
14	F4	-0.254859210500399	VIM_2	57.0	IMR90p8
15	F4	-2.53309272439856	VIM_2	57.0	IMR90p8
16	F4	-0.198059616946011	VIM_2	57.0	IMR90p8
17	F4	-0.188756642765838	VIM_2	57.0	IMR90p8
18	F4	0.581757723090959	VIM_2	57.0	IMR90p8
19	F4	-1.48589173049368	VIM_2	57.0	IMR90p8
20	F4	-1.37254211107756	VIM_2	57.0	IMR90p8
21	F4	-2.45420310837062	VIM_2	57.0	IMR90p8
22	F4	1.81285932255287	VIM_2	57.0	IMR90p8
23	F4	2.0709401306035	VIM_2	57.0	IMR90p8
24	F4	1.13318003721542	VIM_2	57.0	IMR90p8
25	F4	2.64100361070996	VIM_2	57.0	IMR90p8
26	F4	10.0629104348841	VIM_2	57.0	IMR90p8
27	F4	17.314087373069	VIM_2	57.0	IMR90p8
28	F4	29.3505791157049	VIM_2	57.0	IMR90p8
29	F4	60.1052594196758	VIM_2	57.0	IMR90p8
30	F4	110.406125449027	VIM_2	57.0	IMR90p8
31	F4	175.955551166859	VIM_2	57.0	IMR90p8
32	F4	254.268806640854	VIM_2	57.0	IMR90p8
33	F4	347.316955500039	VIM_2	57.0	IMR90p8
34	F4	445.347271741048	VIM_2	57.0	IMR90p8
35	F4	550.603008088445	VIM_2	57.0	IMR90p8
36	F4	666.155570682065	VIM_2	57.0	IMR90p8
37	F4	791.549471026625	VIM_2	57.0	IMR90p8
38	F4	925.929773390065	VIM_2	57.0	IMR90p8
39	F4	1063.36880911391	VIM_2	57.0	IMR90p8
40	F4	1200.35240680607	VIM_2	57.0	IMR90p8
1	G4	3.88995509246433	VIM_2	55.7	IMR90p8
2	G4	0.112471726373315	VIM_2	55.7	IMR90p8
3	G4	-0.601725359048487	VIM_2	55.7	IMR90p8
4	G4	-3.62985292659732	VIM_2	55.7	IMR90p8
5	G4	0.0737076318223444	VIM_2	55.7	IMR90p8
6	G4	3.80199771309253	VIM_2	55.7	IMR90p8
7	G4	2.11449191093516	VIM_2	55.7	IMR90p8
8	G4	0.611713599364975	VIM_2	55.7	IMR90p8
9	G4	-1.79895514211648	VIM_2	55.7	IMR90p8
10	G4	1.53568041642166	VIM_2	55.7	IMR90p8
11	G4	3.93739914071057	VIM_2	55.7	IMR90p8
12	G4	1.14517591300864	VIM_2	55.7	IMR90p8
13	G4	-1.36954289571349	VIM_2	55.7	IMR90p8
14	G4	-4.54239859328027	VIM_2	55.7	IMR90p8
15	G4	-0.142896394655963	VIM_2	55.7	IMR90p8
16	G4	1.61458788336904	VIM_2	55.7	IMR90p8
17	G4	2.17486298018366	VIM_2	55.7	IMR90p8
18	G4	3.57659251508949	VIM_2	55.7	IMR90p8
19	G4	-0.331770207029876	VIM_2	55.7	IMR90p8
20	G4	-1.72937409976703	VIM_2	55.7	IMR90p8
21	G4	3.23475645623057	VIM_2	55.7	IMR90p8
22	G4	-0.897357413460668	VIM_2	55.7	IMR90p8
23	G4	0.807051819321714	VIM_2	55.7	IMR90p8
24	G4	0.460263421857235	VIM_2	55.7	IMR90p8
25	G4	0.744931702716713	VIM_2	55.7	IMR90p8
26	G4	-2.21719464827129	VIM_2	55.7	IMR90p8
27	G4	5.00861909741434	VIM_2	55.7	IMR90p8
28	G4	10.6029868325504	VIM_2	55.7	IMR90p8
29	G4	27.4502547491834	VIM_2	55.7	IMR90p8
30	G4	42.865156030356	VIM_2	55.7	IMR90p8
31	G4	72.238873563419	VIM_2	55.7	IMR90p8
32	G4	136.697400112753	VIM_2	55.7	IMR90p8
33	G4	203.58705280677	VIM_2	55.7	IMR90p8
34	G4	279.574242944033	VIM_2	55.7	IMR90p8
35	G4	360.725959381884	VIM_2	55.7	IMR90p8
36	G4	446.811849412146	VIM_2	55.7	IMR90p8
37	G4	545.578312628602	VIM_2	55.7	IMR90p8
38	G4	651.640221578604	VIM_2	55.7	IMR90p8
39	G4	769.541172871443	VIM_2	55.7	IMR90p8
40	G4	891.534766913337	VIM_2	55.7	IMR90p8
1	H4	-8.76949134099732	VIM_2	55.0	IMR90p8
2	H4	3.12574110224887	VIM_2	55.0	IMR90p8
3	H4	-1.90918290078207	VIM_2	55.0	IMR90p8
4	H4	0.915752843260634	VIM_2	55.0	IMR90p8
5	H4	-2.72674705225108	VIM_2	55.0	IMR90p8
6	H4	4.17341729122973	VIM_2	55.0	IMR90p8
7	H4	0.754667325498758	VIM_2	55.0	IMR90p8
8	H4	0.977191727243735	VIM_2	55.0	IMR90p8
9	H4	-0.785234383091847	VIM_2	55.0	IMR90p8
10	H4	3.23569217943941	VIM_2	55.0	IMR90p8
11	H4	1.51326564055898	VIM_2	55.0	IMR90p8
12	H4	0.131473498096966	VIM_2	55.0	IMR90p8
13	H4	2.14129575629568	VIM_2	55.0	IMR90p8
14	H4	-3.45938191497544	VIM_2	55.0	IMR90p8
15	H4	-0.805026077227922	VIM_2	55.0	IMR90p8
16	H4	3.46580437664261	VIM_2	55.0	IMR90p8
17	H4	-5.30264461665411	VIM_2	55.0	IMR90p8
18	H4	0.795089262674992	VIM_2	55.0	IMR90p8
19	H4	-4.16111155442104	VIM_2	55.0	IMR90p8
20	H4	0.779955575357235	VIM_2	55.0	IMR90p8
21	H4	1.45018637907697	VIM_2	55.0	IMR90p8
22	H4	1.44798533183484	VIM_2	55.0	IMR90p8
23	H4	2.26211703946001	VIM_2	55.0	IMR90p8
24	H4	-0.0917662373699386	VIM_2	55.0	IMR90p8
25	H4	-2.93198578943338	VIM_2	55.0	IMR90p8
26	H4	1.02406362007514	VIM_2	55.0	IMR90p8
27	H4	2.37648226824194	VIM_2	55.0	IMR90p8
28	H4	6.09570493589899	VIM_2	55.0	IMR90p8
29	H4	13.8108313399562	VIM_2	55.0	IMR90p8
30	H4	25.1796357945627	VIM_2	55.0	IMR90p8
31	H4	47.1036334453634	VIM_2	55.0	IMR90p8
32	H4	69.5025656990692	VIM_2	55.0	IMR90p8
33	H4	123.683776659931	VIM_2	55.0	IMR90p8
34	H4	185.990335513169	VIM_2	55.0	IMR90p8
35	H4	263.609501531749	VIM_2	55.0	IMR90p8
36	H4	338.924596409057	VIM_2	55.0	IMR90p8
37	H4	422.222888835216	VIM_2	55.0	IMR90p8
38	H4	516.830405853081	VIM_2	55.0	IMR90p8
39	H4	621.734459360386	VIM_2	55.0	IMR90p8
40	H4	731.603015870384	VIM_2	55.0	IMR90p8
