# Supplementary material for: Primer PICKR: literature-mined scoring platform for robust RT–qPCR primers
Source: Nat Commun. 2026 May 28;17:6938. doi: 10.1038/s41467-026-73648-2 (PMC13388996; doi:10.1038/s41467-026-73648-2)
Supplement: Supplementary file 11 — Source Data [file 41467_2026_73648_MOESM11_ESM.zip › Suppl_Fig_S13/melting_curve_data_GAPDH_2.csv]

Temperature	Well	Derivative	Target	melt temp	Replicate
55.0	A1	7.65328283200813	GAPDH_2	65.0	IMR90p11
55.5	A1	16.5821128026842	GAPDH_2	65.0	IMR90p11
56.0	A1	15.3065656640154	GAPDH_2	65.0	IMR90p11
56.5	A1	15.3065656640067	GAPDH_2	65.0	IMR90p11
57.0	A1	15.3065656640778	GAPDH_2	65.0	IMR90p11
57.5	A1	15.0699523789066	GAPDH_2	65.0	IMR90p11
58.0	A1	16.5162606849121	GAPDH_2	65.0	IMR90p11
58.5	A1	19.4182106300174	GAPDH_2	65.0	IMR90p11
59.0	A1	22.0546313940328	GAPDH_2	65.0	IMR90p11
59.5	A1	24.4026044321727	GAPDH_2	65.0	IMR90p11
60.0	A1	26.4615543778415	GAPDH_2	65.0	IMR90p11
60.5	A1	28.2484600177174	GAPDH_2	65.0	IMR90p11
61.0	A1	29.8596417442951	GAPDH_2	65.0	IMR90p11
61.5	A1	31.5379208911181	GAPDH_2	65.0	IMR90p11
62.0	A1	33.0021807565362	GAPDH_2	65.0	IMR90p11
62.5	A1	34.146157999455	GAPDH_2	65.0	IMR90p11
63.0	A1	35.2583770322843	GAPDH_2	65.0	IMR90p11
63.5	A1	36.6528554224791	GAPDH_2	65.0	IMR90p11
64.0	A1	39.0463288763384	GAPDH_2	65.0	IMR90p11
64.5	A1	43.9383070880646	GAPDH_2	65.0	IMR90p11
65.0	A1	51.1379933316472	GAPDH_2	65.0	IMR90p11
65.5	A1	60.912232119314	GAPDH_2	65.0	IMR90p11
66.0	A1	72.8051925128278	GAPDH_2	65.0	IMR90p11
66.5	A1	84.4007152091119	GAPDH_2	65.0	IMR90p11
67.0	A1	94.1443768256971	GAPDH_2	65.0	IMR90p11
67.5	A1	101.558713407896	GAPDH_2	65.0	IMR90p11
68.0	A1	106.246440070555	GAPDH_2	65.0	IMR90p11
68.5	A1	108.799069984441	GAPDH_2	65.0	IMR90p11
69.0	A1	110.378039528585	GAPDH_2	65.0	IMR90p11
69.5	A1	111.222016257808	GAPDH_2	65.0	IMR90p11
70.0	A1	112.323943775819	GAPDH_2	65.0	IMR90p11
70.5	A1	112.844173830168	GAPDH_2	65.0	IMR90p11
71.0	A1	112.499827052699	GAPDH_2	65.0	IMR90p11
71.5	A1	112.66023411202	GAPDH_2	65.0	IMR90p11
72.0	A1	112.788463269737	GAPDH_2	65.0	IMR90p11
72.5	A1	112.615327436172	GAPDH_2	65.0	IMR90p11
73.0	A1	113.550442976296	GAPDH_2	65.0	IMR90p11
73.5	A1	115.052733007127	GAPDH_2	65.0	IMR90p11
74.0	A1	115.583001862132	GAPDH_2	65.0	IMR90p11
74.5	A1	115.759154026889	GAPDH_2	65.0	IMR90p11
75.0	A1	115.425007156919	GAPDH_2	65.0	IMR90p11
75.5	A1	114.51719431337	GAPDH_2	65.0	IMR90p11
76.0	A1	113.274006017721	GAPDH_2	65.0	IMR90p11
76.5	A1	112.198949805777	GAPDH_2	65.0	IMR90p11
77.0	A1	111.372178697102	GAPDH_2	65.0	IMR90p11
77.5	A1	110.857268947887	GAPDH_2	65.0	IMR90p11
78.0	A1	110.145527810603	GAPDH_2	65.0	IMR90p11
78.5	A1	109.574620653969	GAPDH_2	65.0	IMR90p11
79.0	A1	109.887017508401	GAPDH_2	65.0	IMR90p11
79.5	A1	112.220492046397	GAPDH_2	65.0	IMR90p11
80.0	A1	118.422684735843	GAPDH_2	65.0	IMR90p11
80.5	A1	130.86735231192	GAPDH_2	65.0	IMR90p11
81.0	A1	149.430642176722	GAPDH_2	65.0	IMR90p11
81.5	A1	174.737179834384	GAPDH_2	65.0	IMR90p11
82.0	A1	223.727625626959	GAPDH_2	65.0	IMR90p11
82.5	A1	292.590352518209	GAPDH_2	65.0	IMR90p11
83.0	A1	352.002374400919	GAPDH_2	65.0	IMR90p11
83.5	A1	394.146416590698	GAPDH_2	65.0	IMR90p11
84.0	A1	416.198598226747	GAPDH_2	65.0	IMR90p11
84.5	A1	381.162675272715	GAPDH_2	65.0	IMR90p11
85.0	A1	291.23018733441	GAPDH_2	65.0	IMR90p11
85.5	A1	197.374801367474	GAPDH_2	65.0	IMR90p11
86.0	A1	115.362081829304	GAPDH_2	65.0	IMR90p11
86.5	A1	46.0990305778747	GAPDH_2	65.0	IMR90p11
87.0	A1	8.12016843590396	GAPDH_2	65.0	IMR90p11
87.5	A1	1.24674078844743	GAPDH_2	65.0	IMR90p11
88.0	A1	2.07986091208437	GAPDH_2	65.0	IMR90p11
88.5	A1	2.60976090641492	GAPDH_2	65.0	IMR90p11
89.0	A1	2.86835952496318	GAPDH_2	65.0	IMR90p11
89.5	A1	2.91746369950243	GAPDH_2	65.0	IMR90p11
90.0	A1	2.57021286054174	GAPDH_2	65.0	IMR90p11
90.5	A1	2.18522179036819	GAPDH_2	65.0	IMR90p11
91.0	A1	1.61768433451175	GAPDH_2	65.0	IMR90p11
91.5	A1	0.96958788139159	GAPDH_2	65.0	IMR90p11
92.0	A1	1.39568380753633	GAPDH_2	65.0	IMR90p11
92.5	A1	2.5861103281855	GAPDH_2	65.0	IMR90p11
93.0	A1	3.17340363198173	GAPDH_2	65.0	IMR90p11
93.5	A1	2.89067420088469	GAPDH_2	65.0	IMR90p11
94.0	A1	3.43728686278234	GAPDH_2	65.0	IMR90p11
94.5	A1	2.09941392931785	GAPDH_2	65.0	IMR90p11
95.0	A1	-0.0019589293666513	GAPDH_2	65.0	IMR90p11
55.0	B1	5.18079122382744	GAPDH_2	64.5	IMR90p11
55.5	B1	11.2250476516255	GAPDH_2	64.5	IMR90p11
56.0	B1	10.3615824476542	GAPDH_2	64.5	IMR90p11
56.5	B1	10.3615824476497	GAPDH_2	64.5	IMR90p11
57.0	B1	10.3615824476975	GAPDH_2	64.5	IMR90p11
57.5	B1	10.1193561262293	GAPDH_2	64.5	IMR90p11
58.0	B1	11.4656701761411	GAPDH_2	64.5	IMR90p11
58.5	B1	15.3651694747911	GAPDH_2	64.5	IMR90p11
59.0	B1	19.0006953615008	GAPDH_2	64.5	IMR90p11
59.5	B1	21.8192878357174	GAPDH_2	64.5	IMR90p11
60.0	B1	25.1762490238427	GAPDH_2	64.5	IMR90p11
60.5	B1	28.6290139981594	GAPDH_2	64.5	IMR90p11
61.0	B1	31.0765095748427	GAPDH_2	64.5	IMR90p11
61.5	B1	33.7587196741337	GAPDH_2	64.5	IMR90p11
62.0	B1	36.2358699026654	GAPDH_2	64.5	IMR90p11
62.5	B1	37.2151291342932	GAPDH_2	64.5	IMR90p11
63.0	B1	37.9764664050234	GAPDH_2	64.5	IMR90p11
63.5	B1	39.3418561943654	GAPDH_2	64.5	IMR90p11
64.0	B1	41.5038249548409	GAPDH_2	64.5	IMR90p11
64.5	B1	46.8869619009893	GAPDH_2	64.5	IMR90p11
65.0	B1	55.752743673482	GAPDH_2	64.5	IMR90p11
65.5	B1	66.7872025571228	GAPDH_2	64.5	IMR90p11
66.0	B1	79.9659195821615	GAPDH_2	64.5	IMR90p11
66.5	B1	92.6561824087977	GAPDH_2	64.5	IMR90p11
67.0	B1	102.717716403005	GAPDH_2	64.5	IMR90p11
67.5	B1	109.915240347769	GAPDH_2	64.5	IMR90p11
68.0	B1	114.255568764895	GAPDH_2	64.5	IMR90p11
68.5	B1	116.417634590147	GAPDH_2	64.5	IMR90p11
69.0	B1	117.645084607981	GAPDH_2	64.5	IMR90p11
69.5	B1	117.889888526841	GAPDH_2	64.5	IMR90p11
70.0	B1	118.520932680825	GAPDH_2	64.5	IMR90p11
70.5	B1	119.291823239175	GAPDH_2	64.5	IMR90p11
71.0	B1	118.583048463136	GAPDH_2	64.5	IMR90p11
71.5	B1	118.28999633357	GAPDH_2	64.5	IMR90p11
72.0	B1	119.040864770934	GAPDH_2	64.5	IMR90p11
72.5	B1	119.116450698919	GAPDH_2	64.5	IMR90p11
73.0	B1	119.359693015602	GAPDH_2	64.5	IMR90p11
73.5	B1	120.5644186088	GAPDH_2	64.5	IMR90p11
74.0	B1	121.240883044765	GAPDH_2	64.5	IMR90p11
74.5	B1	120.775428700164	GAPDH_2	64.5	IMR90p11
75.0	B1	119.776952198211	GAPDH_2	64.5	IMR90p11
75.5	B1	118.657852681809	GAPDH_2	64.5	IMR90p11
76.0	B1	117.287897682393	GAPDH_2	64.5	IMR90p11
76.5	B1	115.999039945386	GAPDH_2	64.5	IMR90p11
77.0	B1	115.295509500396	GAPDH_2	64.5	IMR90p11
77.5	B1	114.702703455879	GAPDH_2	64.5	IMR90p11
78.0	B1	114.038354932693	GAPDH_2	64.5	IMR90p11
78.5	B1	114.21372130648	GAPDH_2	64.5	IMR90p11
79.0	B1	114.639984037836	GAPDH_2	64.5	IMR90p11
79.5	B1	116.68252059848	GAPDH_2	64.5	IMR90p11
80.0	B1	124.677647185942	GAPDH_2	64.5	IMR90p11
80.5	B1	139.323245315743	GAPDH_2	64.5	IMR90p11
81.0	B1	158.631489718295	GAPDH_2	64.5	IMR90p11
81.5	B1	188.163197675525	GAPDH_2	64.5	IMR90p11
82.0	B1	245.880796773536	GAPDH_2	64.5	IMR90p11
82.5	B1	318.104632152587	GAPDH_2	64.5	IMR90p11
83.0	B1	375.784677596877	GAPDH_2	64.5	IMR90p11
83.5	B1	417.252421523242	GAPDH_2	64.5	IMR90p11
84.0	B1	432.623713753192	GAPDH_2	64.5	IMR90p11
84.5	B1	381.913672343583	GAPDH_2	64.5	IMR90p11
85.0	B1	282.253611013268	GAPDH_2	64.5	IMR90p11
85.5	B1	187.711229349734	GAPDH_2	64.5	IMR90p11
86.0	B1	104.384674386771	GAPDH_2	64.5	IMR90p11
86.5	B1	36.5733464196559	GAPDH_2	64.5	IMR90p11
87.0	B1	5.06813493093296	GAPDH_2	64.5	IMR90p11
87.5	B1	2.63155518326306	GAPDH_2	64.5	IMR90p11
88.0	B1	3.19983464483198	GAPDH_2	64.5	IMR90p11
88.5	B1	3.35820764579847	GAPDH_2	64.5	IMR90p11
89.0	B1	3.4964994366685	GAPDH_2	64.5	IMR90p11
89.5	B1	3.22239854680885	GAPDH_2	64.5	IMR90p11
90.0	B1	2.85163740705752	GAPDH_2	64.5	IMR90p11
90.5	B1	2.57215204849382	GAPDH_2	64.5	IMR90p11
91.0	B1	2.24305321433837	GAPDH_2	64.5	IMR90p11
91.5	B1	1.45943911723685	GAPDH_2	64.5	IMR90p11
92.0	B1	1.42667647673034	GAPDH_2	64.5	IMR90p11
92.5	B1	1.8690702793624	GAPDH_2	64.5	IMR90p11
93.0	B1	1.322116203684	GAPDH_2	64.5	IMR90p11
93.5	B1	1.51135126621978	GAPDH_2	64.5	IMR90p11
94.0	B1	2.15450754300156	GAPDH_2	64.5	IMR90p11
94.5	B1	3.47789750563135	GAPDH_2	64.5	IMR90p11
95.0	B1	2.16691022762626	GAPDH_2	64.5	IMR90p11
55.0	C1	5.81454473085353	GAPDH_2	63.3	IMR90p11
55.5	C1	12.5981802501833	GAPDH_2	63.3	IMR90p11
56.0	C1	11.6290894617093	GAPDH_2	63.3	IMR90p11
56.5	C1	11.6290894617107	GAPDH_2	63.3	IMR90p11
57.0	C1	11.6290894616947	GAPDH_2	63.3	IMR90p11
57.5	C1	11.2910782575519	GAPDH_2	63.3	IMR90p11
58.0	C1	13.3448846908959	GAPDH_2	63.3	IMR90p11
58.5	C1	17.5604579098846	GAPDH_2	63.3	IMR90p11
59.0	C1	21.4452763731476	GAPDH_2	63.3	IMR90p11
59.5	C1	25.3905489776464	GAPDH_2	63.3	IMR90p11
60.0	C1	29.2519742610857	GAPDH_2	63.3	IMR90p11
60.5	C1	32.8675786531464	GAPDH_2	63.3	IMR90p11
61.0	C1	36.6751205910608	GAPDH_2	63.3	IMR90p11
61.5	C1	40.5821579231479	GAPDH_2	63.3	IMR90p11
62.0	C1	43.2946109411514	GAPDH_2	63.3	IMR90p11
62.5	C1	45.3161144594023	GAPDH_2	63.3	IMR90p11
63.0	C1	46.920765928779	GAPDH_2	63.3	IMR90p11
63.5	C1	47.6719029922517	GAPDH_2	63.3	IMR90p11
64.0	C1	48.4151304907006	GAPDH_2	63.3	IMR90p11
64.5	C1	51.1127670024651	GAPDH_2	63.3	IMR90p11
65.0	C1	56.2810873071165	GAPDH_2	63.3	IMR90p11
65.5	C1	63.4681981176501	GAPDH_2	63.3	IMR90p11
66.0	C1	72.9589713480966	GAPDH_2	63.3	IMR90p11
66.5	C1	83.9857669567072	GAPDH_2	63.3	IMR90p11
67.0	C1	94.3186658740065	GAPDH_2	63.3	IMR90p11
67.5	C1	102.628669224437	GAPDH_2	63.3	IMR90p11
68.0	C1	109.254513926888	GAPDH_2	63.3	IMR90p11
68.5	C1	113.820018530751	GAPDH_2	63.3	IMR90p11
69.0	C1	116.204360603968	GAPDH_2	63.3	IMR90p11
69.5	C1	116.672937264393	GAPDH_2	63.3	IMR90p11
70.0	C1	116.415574006092	GAPDH_2	63.3	IMR90p11
70.5	C1	115.986563845272	GAPDH_2	63.3	IMR90p11
71.0	C1	115.130446510751	GAPDH_2	63.3	IMR90p11
71.5	C1	114.48510454714	GAPDH_2	63.3	IMR90p11
72.0	C1	115.297776765252	GAPDH_2	63.3	IMR90p11
72.5	C1	116.60414892953	GAPDH_2	63.3	IMR90p11
73.0	C1	117.471202844438	GAPDH_2	63.3	IMR90p11
73.5	C1	118.403587584498	GAPDH_2	63.3	IMR90p11
74.0	C1	118.984944360853	GAPDH_2	63.3	IMR90p11
74.5	C1	118.584511012922	GAPDH_2	63.3	IMR90p11
75.0	C1	117.796330901324	GAPDH_2	63.3	IMR90p11
75.5	C1	116.839864144112	GAPDH_2	63.3	IMR90p11
76.0	C1	115.77727441992	GAPDH_2	63.3	IMR90p11
76.5	C1	114.586327976521	GAPDH_2	63.3	IMR90p11
77.0	C1	112.991262986777	GAPDH_2	63.3	IMR90p11
77.5	C1	111.559620825867	GAPDH_2	63.3	IMR90p11
78.0	C1	110.808927762108	GAPDH_2	63.3	IMR90p11
78.5	C1	110.659256020357	GAPDH_2	63.3	IMR90p11
79.0	C1	110.942111134869	GAPDH_2	63.3	IMR90p11
79.5	C1	113.872114096627	GAPDH_2	63.3	IMR90p11
80.0	C1	121.270076684528	GAPDH_2	63.3	IMR90p11
80.5	C1	134.584108406914	GAPDH_2	63.3	IMR90p11
81.0	C1	152.897575762284	GAPDH_2	63.3	IMR90p11
81.5	C1	180.282338100262	GAPDH_2	63.3	IMR90p11
82.0	C1	234.48197860788	GAPDH_2	63.3	IMR90p11
82.5	C1	305.488925555165	GAPDH_2	63.3	IMR90p11
83.0	C1	363.62470145343	GAPDH_2	63.3	IMR90p11
83.5	C1	405.457389064765	GAPDH_2	63.3	IMR90p11
84.0	C1	424.185554551218	GAPDH_2	63.3	IMR90p11
84.5	C1	379.875139245636	GAPDH_2	63.3	IMR90p11
85.0	C1	284.319753339078	GAPDH_2	63.3	IMR90p11
85.5	C1	190.700571312327	GAPDH_2	63.3	IMR90p11
86.0	C1	108.627095290938	GAPDH_2	63.3	IMR90p11
86.5	C1	40.3588486276695	GAPDH_2	63.3	IMR90p11
87.0	C1	5.83207693578061	GAPDH_2	63.3	IMR90p11
87.5	C1	1.37229862820647	GAPDH_2	63.3	IMR90p11
88.0	C1	2.02777440539472	GAPDH_2	63.3	IMR90p11
88.5	C1	1.89746610293264	GAPDH_2	63.3	IMR90p11
89.0	C1	1.68718882906728	GAPDH_2	63.3	IMR90p11
89.5	C1	1.90208684285199	GAPDH_2	63.3	IMR90p11
90.0	C1	2.02568649939457	GAPDH_2	63.3	IMR90p11
90.5	C1	1.67021613760988	GAPDH_2	63.3	IMR90p11
91.0	C1	1.50388004610028	GAPDH_2	63.3	IMR90p11
91.5	C1	1.68448011108336	GAPDH_2	63.3	IMR90p11
92.0	C1	1.91570268960464	GAPDH_2	63.3	IMR90p11
92.5	C1	2.0512697622928	GAPDH_2	63.3	IMR90p11
93.0	C1	2.34568833221618	GAPDH_2	63.3	IMR90p11
93.5	C1	2.25625385783405	GAPDH_2	63.3	IMR90p11
94.0	C1	2.0924030986647	GAPDH_2	63.3	IMR90p11
94.5	C1	1.54656123952179	GAPDH_2	63.3	IMR90p11
95.0	C1	0.367731593702388	GAPDH_2	63.3	IMR90p11
55.0	D1	-2.41712947418102	GAPDH_2	61.4	IMR90p11
55.5	D1	-5.23711386072569	GAPDH_2	61.4	IMR90p11
56.0	D1	-4.83425894836137	GAPDH_2	61.4	IMR90p11
56.5	D1	-4.83425894836284	GAPDH_2	61.4	IMR90p11
57.0	D1	-4.83425894835614	GAPDH_2	61.4	IMR90p11
57.5	D1	-5.27692976059507	GAPDH_2	61.4	IMR90p11
58.0	D1	-2.61689198216777	GAPDH_2	61.4	IMR90p11
58.5	D1	3.1088999045304	GAPDH_2	61.4	IMR90p11
59.0	D1	8.47592163043896	GAPDH_2	61.4	IMR90p11
59.5	D1	13.2959308271945	GAPDH_2	61.4	IMR90p11
60.0	D1	17.8724996177118	GAPDH_2	61.4	IMR90p11
60.5	D1	22.6571089393734	GAPDH_2	61.4	IMR90p11
61.0	D1	26.3021353893208	GAPDH_2	61.4	IMR90p11
61.5	D1	29.6118410893972	GAPDH_2	61.4	IMR90p11
62.0	D1	33.313459794841	GAPDH_2	61.4	IMR90p11
62.5	D1	35.9883690414931	GAPDH_2	61.4	IMR90p11
63.0	D1	37.7423864763892	GAPDH_2	61.4	IMR90p11
63.5	D1	39.3781565775861	GAPDH_2	61.4	IMR90p11
64.0	D1	41.1088952877542	GAPDH_2	61.4	IMR90p11
64.5	D1	43.3226923918495	GAPDH_2	61.4	IMR90p11
65.0	D1	47.4021192955119	GAPDH_2	61.4	IMR90p11
65.5	D1	54.2002435006845	GAPDH_2	61.4	IMR90p11
66.0	D1	63.3101391612086	GAPDH_2	61.4	IMR90p11
66.5	D1	73.5676041694677	GAPDH_2	61.4	IMR90p11
67.0	D1	83.7880532586727	GAPDH_2	61.4	IMR90p11
67.5	D1	92.6959205343281	GAPDH_2	61.4	IMR90p11
68.0	D1	98.7838961696121	GAPDH_2	61.4	IMR90p11
68.5	D1	103.144356878708	GAPDH_2	61.4	IMR90p11
69.0	D1	106.031776841371	GAPDH_2	61.4	IMR90p11
69.5	D1	106.928203365233	GAPDH_2	61.4	IMR90p11
70.0	D1	107.313271651714	GAPDH_2	61.4	IMR90p11
70.5	D1	107.812944492521	GAPDH_2	61.4	IMR90p11
71.0	D1	107.732249084831	GAPDH_2	61.4	IMR90p11
71.5	D1	107.501732142846	GAPDH_2	61.4	IMR90p11
72.0	D1	108.097903522756	GAPDH_2	61.4	IMR90p11
72.5	D1	108.95696941101	GAPDH_2	61.4	IMR90p11
73.0	D1	109.898144055825	GAPDH_2	61.4	IMR90p11
73.5	D1	110.34361167258	GAPDH_2	61.4	IMR90p11
74.0	D1	110.479311780129	GAPDH_2	61.4	IMR90p11
74.5	D1	111.248652137203	GAPDH_2	61.4	IMR90p11
75.0	D1	111.561982346355	GAPDH_2	61.4	IMR90p11
75.5	D1	111.275499155784	GAPDH_2	61.4	IMR90p11
76.0	D1	111.668180688271	GAPDH_2	61.4	IMR90p11
76.5	D1	111.772705957449	GAPDH_2	61.4	IMR90p11
77.0	D1	109.694036540213	GAPDH_2	61.4	IMR90p11
77.5	D1	107.245522557329	GAPDH_2	61.4	IMR90p11
78.0	D1	105.861467280418	GAPDH_2	61.4	IMR90p11
78.5	D1	104.550615251257	GAPDH_2	61.4	IMR90p11
79.0	D1	103.811455663549	GAPDH_2	61.4	IMR90p11
79.5	D1	105.925153360522	GAPDH_2	61.4	IMR90p11
80.0	D1	111.721471773534	GAPDH_2	61.4	IMR90p11
80.5	D1	122.246831024116	GAPDH_2	61.4	IMR90p11
81.0	D1	137.981505234342	GAPDH_2	61.4	IMR90p11
81.5	D1	159.281959868797	GAPDH_2	61.4	IMR90p11
82.0	D1	200.162832234311	GAPDH_2	61.4	IMR90p11
82.5	D1	262.030550041613	GAPDH_2	61.4	IMR90p11
83.0	D1	318.422495840736	GAPDH_2	61.4	IMR90p11
83.5	D1	358.383160617409	GAPDH_2	61.4	IMR90p11
84.0	D1	382.898851981488	GAPDH_2	61.4	IMR90p11
84.5	D1	360.303471957712	GAPDH_2	61.4	IMR90p11
85.0	D1	281.957855743054	GAPDH_2	61.4	IMR90p11
85.5	D1	193.839221854159	GAPDH_2	61.4	IMR90p11
86.0	D1	117.705491256	GAPDH_2	61.4	IMR90p11
86.5	D1	51.0881917433525	GAPDH_2	61.4	IMR90p11
87.0	D1	10.6810222216383	GAPDH_2	61.4	IMR90p11
87.5	D1	2.13363846154073	GAPDH_2	61.4	IMR90p11
88.0	D1	3.67089388338968	GAPDH_2	61.4	IMR90p11
88.5	D1	3.92724623445059	GAPDH_2	61.4	IMR90p11
89.0	D1	4.0791292684944	GAPDH_2	61.4	IMR90p11
89.5	D1	3.83967469896584	GAPDH_2	61.4	IMR90p11
90.0	D1	3.53070815887071	GAPDH_2	61.4	IMR90p11
90.5	D1	3.01525309537442	GAPDH_2	61.4	IMR90p11
91.0	D1	2.53630161769775	GAPDH_2	61.4	IMR90p11
91.5	D1	2.51019247853765	GAPDH_2	61.4	IMR90p11
92.0	D1	2.70809568527005	GAPDH_2	61.4	IMR90p11
92.5	D1	2.5344599972384	GAPDH_2	61.4	IMR90p11
93.0	D1	2.5376668365318	GAPDH_2	61.4	IMR90p11
93.5	D1	2.9940238035814	GAPDH_2	61.4	IMR90p11
94.0	D1	2.9155833833982	GAPDH_2	61.4	IMR90p11
94.5	D1	3.67735066833148	GAPDH_2	61.4	IMR90p11
95.0	D1	2.01388625747796	GAPDH_2	61.4	IMR90p11
55.0	E1	-8.68249010258126	GAPDH_2	59.0	IMR90p11
55.5	E1	-18.8120618889255	GAPDH_2	59.0	IMR90p11
56.0	E1	-17.364980205163	GAPDH_2	59.0	IMR90p11
56.5	E1	-17.3649802051608	GAPDH_2	59.0	IMR90p11
57.0	E1	-17.364980205173	GAPDH_2	59.0	IMR90p11
57.5	E1	-17.8715517285432	GAPDH_2	59.0	IMR90p11
58.0	E1	-14.8277760716277	GAPDH_2	59.0	IMR90p11
58.5	E1	-8.33688920830991	GAPDH_2	59.0	IMR90p11
59.0	E1	-1.89904746036427	GAPDH_2	59.0	IMR90p11
59.5	E1	5.01718952885403	GAPDH_2	59.0	IMR90p11
60.0	E1	11.7140791030898	GAPDH_2	59.0	IMR90p11
60.5	E1	17.6641258029023	GAPDH_2	59.0	IMR90p11
61.0	E1	23.3874729626225	GAPDH_2	59.0	IMR90p11
61.5	E1	28.6171909767729	GAPDH_2	59.0	IMR90p11
62.0	E1	32.8107267172279	GAPDH_2	59.0	IMR90p11
62.5	E1	36.0827456194828	GAPDH_2	59.0	IMR90p11
63.0	E1	38.5483290397541	GAPDH_2	59.0	IMR90p11
63.5	E1	40.3462593073338	GAPDH_2	59.0	IMR90p11
64.0	E1	42.1707208048466	GAPDH_2	59.0	IMR90p11
64.5	E1	45.5544313102965	GAPDH_2	59.0	IMR90p11
65.0	E1	50.3106201985801	GAPDH_2	59.0	IMR90p11
65.5	E1	56.3146941066992	GAPDH_2	59.0	IMR90p11
66.0	E1	64.3681661377657	GAPDH_2	59.0	IMR90p11
66.5	E1	73.6873118970499	GAPDH_2	59.0	IMR90p11
67.0	E1	81.8316767535798	GAPDH_2	59.0	IMR90p11
67.5	E1	88.6078506497191	GAPDH_2	59.0	IMR90p11
68.0	E1	94.0456099340454	GAPDH_2	59.0	IMR90p11
68.5	E1	97.5718034500751	GAPDH_2	59.0	IMR90p11
69.0	E1	99.0317494142419	GAPDH_2	59.0	IMR90p11
69.5	E1	99.7460364090656	GAPDH_2	59.0	IMR90p11
70.0	E1	100.642569012924	GAPDH_2	59.0	IMR90p11
70.5	E1	101.527860305157	GAPDH_2	59.0	IMR90p11
71.0	E1	101.575169551717	GAPDH_2	59.0	IMR90p11
71.5	E1	101.684511381227	GAPDH_2	59.0	IMR90p11
72.0	E1	102.385501817195	GAPDH_2	59.0	IMR90p11
72.5	E1	102.474649800557	GAPDH_2	59.0	IMR90p11
73.0	E1	102.187503896474	GAPDH_2	59.0	IMR90p11
73.5	E1	102.712508034644	GAPDH_2	59.0	IMR90p11
74.0	E1	103.882372260785	GAPDH_2	59.0	IMR90p11
74.5	E1	104.912401738236	GAPDH_2	59.0	IMR90p11
75.0	E1	106.281594666016	GAPDH_2	59.0	IMR90p11
75.5	E1	107.53257949357	GAPDH_2	59.0	IMR90p11
76.0	E1	108.229518724068	GAPDH_2	59.0	IMR90p11
76.5	E1	107.435479008538	GAPDH_2	59.0	IMR90p11
77.0	E1	104.981288035896	GAPDH_2	59.0	IMR90p11
77.5	E1	102.229972275137	GAPDH_2	59.0	IMR90p11
78.0	E1	99.6814626442964	GAPDH_2	59.0	IMR90p11
78.5	E1	96.9889370543486	GAPDH_2	59.0	IMR90p11
79.0	E1	95.7725881093686	GAPDH_2	59.0	IMR90p11
79.5	E1	96.7449971210179	GAPDH_2	59.0	IMR90p11
80.0	E1	100.120205050083	GAPDH_2	59.0	IMR90p11
80.5	E1	108.950752299795	GAPDH_2	59.0	IMR90p11
81.0	E1	123.491625286861	GAPDH_2	59.0	IMR90p11
81.5	E1	141.964021025384	GAPDH_2	59.0	IMR90p11
82.0	E1	176.6166625591	GAPDH_2	59.0	IMR90p11
82.5	E1	228.680488341726	GAPDH_2	59.0	IMR90p11
83.0	E1	274.253437009296	GAPDH_2	59.0	IMR90p11
83.5	E1	304.42816818212	GAPDH_2	59.0	IMR90p11
84.0	E1	321.852441276432	GAPDH_2	59.0	IMR90p11
84.5	E1	300.778843081212	GAPDH_2	59.0	IMR90p11
85.0	E1	233.821710155899	GAPDH_2	59.0	IMR90p11
85.5	E1	159.878285597938	GAPDH_2	59.0	IMR90p11
86.0	E1	96.8006411714384	GAPDH_2	59.0	IMR90p11
86.5	E1	41.8818311846139	GAPDH_2	59.0	IMR90p11
87.0	E1	8.38112064891101	GAPDH_2	59.0	IMR90p11
87.5	E1	1.24891785251299	GAPDH_2	59.0	IMR90p11
88.0	E1	2.48160946680605	GAPDH_2	59.0	IMR90p11
88.5	E1	2.86682733514431	GAPDH_2	59.0	IMR90p11
89.0	E1	2.79243276240942	GAPDH_2	59.0	IMR90p11
89.5	E1	2.83686217946547	GAPDH_2	59.0	IMR90p11
90.0	E1	2.96450241763858	GAPDH_2	59.0	IMR90p11
90.5	E1	2.10382704416821	GAPDH_2	59.0	IMR90p11
91.0	E1	1.63968151347945	GAPDH_2	59.0	IMR90p11
91.5	E1	2.152432516717	GAPDH_2	59.0	IMR90p11
92.0	E1	1.99692395120786	GAPDH_2	59.0	IMR90p11
92.5	E1	1.43164193338384	GAPDH_2	59.0	IMR90p11
93.0	E1	1.69998247527974	GAPDH_2	59.0	IMR90p11
93.5	E1	1.52487700718575	GAPDH_2	59.0	IMR90p11
94.0	E1	1.02097951989703	GAPDH_2	59.0	IMR90p11
94.5	E1	1.05776336402226	GAPDH_2	59.0	IMR90p11
95.0	E1	0.57466249924704	GAPDH_2	59.0	IMR90p11
55.0	F1	-16.1985796137129	GAPDH_2	57.0	IMR90p11
55.5	F1	-35.0969224963784	GAPDH_2	57.0	IMR90p11
56.0	F1	-32.3971592274262	GAPDH_2	57.0	IMR90p11
56.5	F1	-32.3971592274222	GAPDH_2	57.0	IMR90p11
57.0	F1	-32.3971592274572	GAPDH_2	57.0	IMR90p11
57.5	F1	-33.145545370374	GAPDH_2	57.0	IMR90p11
58.0	F1	-28.7412152644015	GAPDH_2	57.0	IMR90p11
58.5	F1	-18.5158333109728	GAPDH_2	57.0	IMR90p11
59.0	F1	-8.18193331715838	GAPDH_2	57.0	IMR90p11
59.5	F1	1.40937494195293	GAPDH_2	57.0	IMR90p11
60.0	F1	10.0691177776214	GAPDH_2	57.0	IMR90p11
60.5	F1	17.7193933895089	GAPDH_2	57.0	IMR90p11
61.0	F1	23.5928846355198	GAPDH_2	57.0	IMR90p11
61.5	F1	27.9968983561346	GAPDH_2	57.0	IMR90p11
62.0	F1	31.3548581573767	GAPDH_2	57.0	IMR90p11
62.5	F1	33.1393251709649	GAPDH_2	57.0	IMR90p11
63.0	F1	34.0098372099797	GAPDH_2	57.0	IMR90p11
63.5	F1	34.7658437153158	GAPDH_2	57.0	IMR90p11
64.0	F1	35.0403794206558	GAPDH_2	57.0	IMR90p11
64.5	F1	36.410001309617	GAPDH_2	57.0	IMR90p11
65.0	F1	40.1147075284111	GAPDH_2	57.0	IMR90p11
65.5	F1	45.9542678583405	GAPDH_2	57.0	IMR90p11
66.0	F1	53.508785739076	GAPDH_2	57.0	IMR90p11
66.5	F1	62.8849515048277	GAPDH_2	57.0	IMR90p11
67.0	F1	72.3447713667762	GAPDH_2	57.0	IMR90p11
67.5	F1	80.2596678254154	GAPDH_2	57.0	IMR90p11
68.0	F1	86.6046259521025	GAPDH_2	57.0	IMR90p11
68.5	F1	91.1802474575759	GAPDH_2	57.0	IMR90p11
69.0	F1	93.5390181177204	GAPDH_2	57.0	IMR90p11
69.5	F1	94.4204424094976	GAPDH_2	57.0	IMR90p11
70.0	F1	95.143678693547	GAPDH_2	57.0	IMR90p11
70.5	F1	95.0925256709196	GAPDH_2	57.0	IMR90p11
71.0	F1	94.584807003708	GAPDH_2	57.0	IMR90p11
71.5	F1	94.9066695686138	GAPDH_2	57.0	IMR90p11
72.0	F1	95.8982649651675	GAPDH_2	57.0	IMR90p11
72.5	F1	96.4737622622039	GAPDH_2	57.0	IMR90p11
73.0	F1	97.0059599251838	GAPDH_2	57.0	IMR90p11
73.5	F1	97.8788396050072	GAPDH_2	57.0	IMR90p11
74.0	F1	98.4174942854961	GAPDH_2	57.0	IMR90p11
74.5	F1	98.5122081147618	GAPDH_2	57.0	IMR90p11
75.0	F1	98.4149715589533	GAPDH_2	57.0	IMR90p11
75.5	F1	98.4402919191959	GAPDH_2	57.0	IMR90p11
76.0	F1	98.2150809469925	GAPDH_2	57.0	IMR90p11
76.5	F1	97.3634030412811	GAPDH_2	57.0	IMR90p11
77.0	F1	95.9819843071091	GAPDH_2	57.0	IMR90p11
77.5	F1	94.9619637900065	GAPDH_2	57.0	IMR90p11
78.0	F1	94.4870857010347	GAPDH_2	57.0	IMR90p11
78.5	F1	93.9165826091988	GAPDH_2	57.0	IMR90p11
79.0	F1	94.1974219823788	GAPDH_2	57.0	IMR90p11
79.5	F1	96.1115670420784	GAPDH_2	57.0	IMR90p11
80.0	F1	100.302810728178	GAPDH_2	57.0	IMR90p11
80.5	F1	109.078465691626	GAPDH_2	57.0	IMR90p11
81.0	F1	123.050434940895	GAPDH_2	57.0	IMR90p11
81.5	F1	140.490041913222	GAPDH_2	57.0	IMR90p11
82.0	F1	173.127262387862	GAPDH_2	57.0	IMR90p11
82.5	F1	219.632548394641	GAPDH_2	57.0	IMR90p11
83.0	F1	257.763708745688	GAPDH_2	57.0	IMR90p11
83.5	F1	281.693576022404	GAPDH_2	57.0	IMR90p11
84.0	F1	293.605400544315	GAPDH_2	57.0	IMR90p11
84.5	F1	268.290446642084	GAPDH_2	57.0	IMR90p11
85.0	F1	204.682117047295	GAPDH_2	57.0	IMR90p11
85.5	F1	139.124648030699	GAPDH_2	57.0	IMR90p11
86.0	F1	82.9287510960294	GAPDH_2	57.0	IMR90p11
86.5	F1	34.9456176575416	GAPDH_2	57.0	IMR90p11
87.0	F1	7.83644669060755	GAPDH_2	57.0	IMR90p11
87.5	F1	2.19888130327109	GAPDH_2	57.0	IMR90p11
88.0	F1	1.80720556072134	GAPDH_2	57.0	IMR90p11
88.5	F1	1.80378233615926	GAPDH_2	57.0	IMR90p11
89.0	F1	1.50604367260962	GAPDH_2	57.0	IMR90p11
89.5	F1	0.951352414269479	GAPDH_2	57.0	IMR90p11
90.0	F1	1.34522201670546	GAPDH_2	57.0	IMR90p11
90.5	F1	2.14915360720732	GAPDH_2	57.0	IMR90p11
91.0	F1	2.05768533941546	GAPDH_2	57.0	IMR90p11
91.5	F1	2.0939054966118	GAPDH_2	57.0	IMR90p11
92.0	F1	2.80999892338906	GAPDH_2	57.0	IMR90p11
92.5	F1	2.97527357450196	GAPDH_2	57.0	IMR90p11
93.0	F1	2.46791939175387	GAPDH_2	57.0	IMR90p11
93.5	F1	1.69799681749083	GAPDH_2	57.0	IMR90p11
94.0	F1	1.43210085319629	GAPDH_2	57.0	IMR90p11
94.5	F1	-0.416768434432697	GAPDH_2	57.0	IMR90p11
95.0	F1	-1.13404996292343	GAPDH_2	57.0	IMR90p11
55.0	G1	-16.9290432048133	GAPDH_2	55.7	IMR90p11
55.5	G1	-36.679593610428	GAPDH_2	55.7	IMR90p11
56.0	G1	-33.8580864096249	GAPDH_2	55.7	IMR90p11
56.5	G1	-33.8580864096422	GAPDH_2	55.7	IMR90p11
57.0	G1	-33.8580864095143	GAPDH_2	55.7	IMR90p11
57.5	G1	-34.7989322262688	GAPDH_2	55.7	IMR90p11
58.0	G1	-29.0941842363063	GAPDH_2	55.7	IMR90p11
58.5	G1	-17.2130954280143	GAPDH_2	55.7	IMR90p11
59.0	G1	-6.64445203907621	GAPDH_2	55.7	IMR90p11
59.5	G1	3.30232624117696	GAPDH_2	55.7	IMR90p11
60.0	G1	12.0261302289018	GAPDH_2	55.7	IMR90p11
60.5	G1	19.1550190276186	GAPDH_2	55.7	IMR90p11
61.0	G1	24.3567898181162	GAPDH_2	55.7	IMR90p11
61.5	G1	27.8137844613576	GAPDH_2	55.7	IMR90p11
62.0	G1	29.4895294229055	GAPDH_2	55.7	IMR90p11
62.5	G1	29.8791502726192	GAPDH_2	55.7	IMR90p11
63.0	G1	29.7699867387953	GAPDH_2	55.7	IMR90p11
63.5	G1	29.89975124467	GAPDH_2	55.7	IMR90p11
64.0	G1	30.3386642344301	GAPDH_2	55.7	IMR90p11
64.5	G1	31.669259680419	GAPDH_2	55.7	IMR90p11
65.0	G1	34.7040663661962	GAPDH_2	55.7	IMR90p11
65.5	G1	39.7267353390092	GAPDH_2	55.7	IMR90p11
66.0	G1	46.442247347844	GAPDH_2	55.7	IMR90p11
66.5	G1	54.7399440123756	GAPDH_2	55.7	IMR90p11
67.0	G1	64.2240813759828	GAPDH_2	55.7	IMR90p11
67.5	G1	72.6974891512813	GAPDH_2	55.7	IMR90p11
68.0	G1	78.7615661078073	GAPDH_2	55.7	IMR90p11
68.5	G1	83.3498469111972	GAPDH_2	55.7	IMR90p11
69.0	G1	85.9465088280859	GAPDH_2	55.7	IMR90p11
69.5	G1	86.4049617193049	GAPDH_2	55.7	IMR90p11
70.0	G1	87.1835789674411	GAPDH_2	55.7	IMR90p11
70.5	G1	88.3226720796328	GAPDH_2	55.7	IMR90p11
71.0	G1	88.2553059298886	GAPDH_2	55.7	IMR90p11
71.5	G1	88.1790798860388	GAPDH_2	55.7	IMR90p11
72.0	G1	88.6943172996877	GAPDH_2	55.7	IMR90p11
72.5	G1	88.4926863564673	GAPDH_2	55.7	IMR90p11
73.0	G1	88.0369163032507	GAPDH_2	55.7	IMR90p11
73.5	G1	88.3932046395873	GAPDH_2	55.7	IMR90p11
74.0	G1	89.5316574928612	GAPDH_2	55.7	IMR90p11
74.5	G1	91.1257860858269	GAPDH_2	55.7	IMR90p11
75.0	G1	92.632228962249	GAPDH_2	55.7	IMR90p11
75.5	G1	94.5171144166792	GAPDH_2	55.7	IMR90p11
76.0	G1	96.3374240758434	GAPDH_2	55.7	IMR90p11
76.5	G1	96.3228262566084	GAPDH_2	55.7	IMR90p11
77.0	G1	94.3022550955843	GAPDH_2	55.7	IMR90p11
77.5	G1	91.9143257637861	GAPDH_2	55.7	IMR90p11
78.0	G1	89.0967655730999	GAPDH_2	55.7	IMR90p11
78.5	G1	85.7906716274049	GAPDH_2	55.7	IMR90p11
79.0	G1	84.3938822106733	GAPDH_2	55.7	IMR90p11
79.5	G1	85.0044917758046	GAPDH_2	55.7	IMR90p11
80.0	G1	88.2310468363424	GAPDH_2	55.7	IMR90p11
80.5	G1	96.2600008972254	GAPDH_2	55.7	IMR90p11
81.0	G1	108.946396053414	GAPDH_2	55.7	IMR90p11
81.5	G1	124.245856036131	GAPDH_2	55.7	IMR90p11
82.0	G1	151.844018391972	GAPDH_2	55.7	IMR90p11
82.5	G1	190.058830972388	GAPDH_2	55.7	IMR90p11
83.0	G1	220.082965991265	GAPDH_2	55.7	IMR90p11
83.5	G1	237.756596559596	GAPDH_2	55.7	IMR90p11
84.0	G1	245.220521695737	GAPDH_2	55.7	IMR90p11
84.5	G1	222.429641726171	GAPDH_2	55.7	IMR90p11
85.0	G1	168.547344851147	GAPDH_2	55.7	IMR90p11
85.5	G1	114.005239575129	GAPDH_2	55.7	IMR90p11
86.0	G1	68.0966871688697	GAPDH_2	55.7	IMR90p11
86.5	G1	28.6793838662309	GAPDH_2	55.7	IMR90p11
87.0	G1	6.2485195709549	GAPDH_2	55.7	IMR90p11
87.5	G1	2.47667559978828	GAPDH_2	55.7	IMR90p11
88.0	G1	2.93391430553197	GAPDH_2	55.7	IMR90p11
88.5	G1	2.64360309145832	GAPDH_2	55.7	IMR90p11
89.0	G1	2.31871552846769	GAPDH_2	55.7	IMR90p11
89.5	G1	2.31541172267515	GAPDH_2	55.7	IMR90p11
90.0	G1	1.74445169147458	GAPDH_2	55.7	IMR90p11
90.5	G1	1.02017542242311	GAPDH_2	55.7	IMR90p11
91.0	G1	1.00230887865865	GAPDH_2	55.7	IMR90p11
91.5	G1	1.52235233009611	GAPDH_2	55.7	IMR90p11
92.0	G1	1.69959409512757	GAPDH_2	55.7	IMR90p11
92.5	G1	1.82041944474594	GAPDH_2	55.7	IMR90p11
93.0	G1	2.16120557487631	GAPDH_2	55.7	IMR90p11
93.5	G1	1.5964889472026	GAPDH_2	55.7	IMR90p11
94.0	G1	1.15290245127204	GAPDH_2	55.7	IMR90p11
94.5	G1	0.184179075459326	GAPDH_2	55.7	IMR90p11
95.0	G1	-0.344884869156374	GAPDH_2	55.7	IMR90p11
55.0	H1	-12.8447498722885	GAPDH_2	55.0	IMR90p11
55.5	H1	-27.8302913899595	GAPDH_2	55.0	IMR90p11
56.0	H1	-25.689499744578	GAPDH_2	55.0	IMR90p11
56.5	H1	-25.6894997445708	GAPDH_2	55.0	IMR90p11
57.0	H1	-25.6894997446246	GAPDH_2	55.0	IMR90p11
57.5	H1	-26.7975979011351	GAPDH_2	55.0	IMR90p11
58.0	H1	-20.0680752357815	GAPDH_2	55.0	IMR90p11
58.5	H1	-5.91223977766674	GAPDH_2	55.0	IMR90p11
59.0	H1	5.23758114141606	GAPDH_2	55.0	IMR90p11
59.5	H1	12.661752797124	GAPDH_2	55.0	IMR90p11
60.0	H1	17.5807812837282	GAPDH_2	55.0	IMR90p11
60.5	H1	20.8049702842245	GAPDH_2	55.0	IMR90p11
61.0	H1	22.1255947709504	GAPDH_2	55.0	IMR90p11
61.5	H1	22.4387448380553	GAPDH_2	55.0	IMR90p11
62.0	H1	22.7817991072025	GAPDH_2	55.0	IMR90p11
62.5	H1	22.5093353189011	GAPDH_2	55.0	IMR90p11
63.0	H1	22.5842814853369	GAPDH_2	55.0	IMR90p11
63.5	H1	23.7805312007434	GAPDH_2	55.0	IMR90p11
64.0	H1	25.6669156578405	GAPDH_2	55.0	IMR90p11
64.5	H1	29.0517798269186	GAPDH_2	55.0	IMR90p11
65.0	H1	34.9863846378328	GAPDH_2	55.0	IMR90p11
65.5	H1	42.1948243326473	GAPDH_2	55.0	IMR90p11
66.0	H1	49.7105952612466	GAPDH_2	55.0	IMR90p11
66.5	H1	57.7276337205234	GAPDH_2	55.0	IMR90p11
67.0	H1	64.8031145335202	GAPDH_2	55.0	IMR90p11
67.5	H1	69.7348668696881	GAPDH_2	55.0	IMR90p11
68.0	H1	72.5215918182444	GAPDH_2	55.0	IMR90p11
68.5	H1	74.055698878818	GAPDH_2	55.0	IMR90p11
69.0	H1	74.7876254033193	GAPDH_2	55.0	IMR90p11
69.5	H1	74.7526918788321	GAPDH_2	55.0	IMR90p11
70.0	H1	74.5477074614241	GAPDH_2	55.0	IMR90p11
70.5	H1	75.223590753295	GAPDH_2	55.0	IMR90p11
71.0	H1	76.0072951944123	GAPDH_2	55.0	IMR90p11
71.5	H1	76.2207401722311	GAPDH_2	55.0	IMR90p11
72.0	H1	76.5194897021969	GAPDH_2	55.0	IMR90p11
72.5	H1	77.0539086511252	GAPDH_2	55.0	IMR90p11
73.0	H1	77.3608437443089	GAPDH_2	55.0	IMR90p11
73.5	H1	77.6202337508487	GAPDH_2	55.0	IMR90p11
74.0	H1	78.8314388475854	GAPDH_2	55.0	IMR90p11
74.5	H1	81.3237112390453	GAPDH_2	55.0	IMR90p11
75.0	H1	83.6621316984811	GAPDH_2	55.0	IMR90p11
75.5	H1	85.3358085859214	GAPDH_2	55.0	IMR90p11
76.0	H1	86.6234000091342	GAPDH_2	55.0	IMR90p11
76.5	H1	85.8925364405812	GAPDH_2	55.0	IMR90p11
77.0	H1	82.7002571457265	GAPDH_2	55.0	IMR90p11
77.5	H1	79.2057493694055	GAPDH_2	55.0	IMR90p11
78.0	H1	75.9474319570669	GAPDH_2	55.0	IMR90p11
78.5	H1	72.6812633486186	GAPDH_2	55.0	IMR90p11
79.0	H1	71.3102270177756	GAPDH_2	55.0	IMR90p11
79.5	H1	72.2586479468899	GAPDH_2	55.0	IMR90p11
80.0	H1	75.0326028416335	GAPDH_2	55.0	IMR90p11
80.5	H1	81.4334089829072	GAPDH_2	55.0	IMR90p11
81.0	H1	91.9771586774156	GAPDH_2	55.0	IMR90p11
81.5	H1	104.78484415755	GAPDH_2	55.0	IMR90p11
82.0	H1	127.167839489182	GAPDH_2	55.0	IMR90p11
82.5	H1	157.595283513734	GAPDH_2	55.0	IMR90p11
83.0	H1	180.577961800074	GAPDH_2	55.0	IMR90p11
83.5	H1	192.808079840197	GAPDH_2	55.0	IMR90p11
84.0	H1	196.485625138077	GAPDH_2	55.0	IMR90p11
84.5	H1	175.39784013829	GAPDH_2	55.0	IMR90p11
85.0	H1	130.480167708536	GAPDH_2	55.0	IMR90p11
85.5	H1	87.0181893684771	GAPDH_2	55.0	IMR90p11
86.0	H1	51.0508689379323	GAPDH_2	55.0	IMR90p11
86.5	H1	20.4626101500664	GAPDH_2	55.0	IMR90p11
87.0	H1	3.70859739826977	GAPDH_2	55.0	IMR90p11
87.5	H1	1.26049888526876	GAPDH_2	55.0	IMR90p11
88.0	H1	1.74157934304327	GAPDH_2	55.0	IMR90p11
88.5	H1	1.90640309806162	GAPDH_2	55.0	IMR90p11
89.0	H1	2.04506278786488	GAPDH_2	55.0	IMR90p11
89.5	H1	2.4988954773425	GAPDH_2	55.0	IMR90p11
90.0	H1	2.95051312448709	GAPDH_2	55.0	IMR90p11
90.5	H1	2.63754805879893	GAPDH_2	55.0	IMR90p11
91.0	H1	1.64358404855534	GAPDH_2	55.0	IMR90p11
91.5	H1	1.42988632214679	GAPDH_2	55.0	IMR90p11
92.0	H1	1.53918395804527	GAPDH_2	55.0	IMR90p11
92.5	H1	0.964654862243094	GAPDH_2	55.0	IMR90p11
93.0	H1	1.06632131744988	GAPDH_2	55.0	IMR90p11
93.5	H1	0.618136058195716	GAPDH_2	55.0	IMR90p11
94.0	H1	-0.0163799526703201	GAPDH_2	55.0	IMR90p11
94.5	H1	-2.74762559862342	GAPDH_2	55.0	IMR90p11
95.0	H1	-2.57525301333993	GAPDH_2	55.0	IMR90p11
55.0	A1	9.6	GAPDH_2	65.0	IMR90p2
55.5	A1	20.81	GAPDH_2	65.0	IMR90p2
56.0	A1	19.21	GAPDH_2	65.0	IMR90p2
56.5	A1	19.21	GAPDH_2	65.0	IMR90p2
57.0	A1	19.21	GAPDH_2	65.0	IMR90p2
57.5	A1	19.03	GAPDH_2	65.0	IMR90p2
58.0	A1	20.05	GAPDH_2	65.0	IMR90p2
58.5	A1	22.88	GAPDH_2	65.0	IMR90p2
59.0	A1	25.01	GAPDH_2	65.0	IMR90p2
59.5	A1	25.9	GAPDH_2	65.0	IMR90p2
60.0	A1	26.71	GAPDH_2	65.0	IMR90p2
60.5	A1	27.77	GAPDH_2	65.0	IMR90p2
61.0	A1	27.31	GAPDH_2	65.0	IMR90p2
61.5	A1	26.66	GAPDH_2	65.0	IMR90p2
62.0	A1	26.73	GAPDH_2	65.0	IMR90p2
62.5	A1	25.57	GAPDH_2	65.0	IMR90p2
63.0	A1	24.56	GAPDH_2	65.0	IMR90p2
63.5	A1	26.01	GAPDH_2	65.0	IMR90p2
64.0	A1	29.54	GAPDH_2	65.0	IMR90p2
64.5	A1	35.13	GAPDH_2	65.0	IMR90p2
65.0	A1	45.03	GAPDH_2	65.0	IMR90p2
65.5	A1	57.85	GAPDH_2	65.0	IMR90p2
66.0	A1	71.17	GAPDH_2	65.0	IMR90p2
66.5	A1	83.95	GAPDH_2	65.0	IMR90p2
67.0	A1	94.7	GAPDH_2	65.0	IMR90p2
67.5	A1	101.44	GAPDH_2	65.0	IMR90p2
68.0	A1	104.67	GAPDH_2	65.0	IMR90p2
68.5	A1	105.87	GAPDH_2	65.0	IMR90p2
69.0	A1	105.64	GAPDH_2	65.0	IMR90p2
69.5	A1	105.23	GAPDH_2	65.0	IMR90p2
70.0	A1	105.56	GAPDH_2	65.0	IMR90p2
70.5	A1	105.89	GAPDH_2	65.0	IMR90p2
71.0	A1	106.54	GAPDH_2	65.0	IMR90p2
71.5	A1	107.48	GAPDH_2	65.0	IMR90p2
72.0	A1	107.76	GAPDH_2	65.0	IMR90p2
72.5	A1	108.04	GAPDH_2	65.0	IMR90p2
73.0	A1	109.02	GAPDH_2	65.0	IMR90p2
73.5	A1	109.64	GAPDH_2	65.0	IMR90p2
74.0	A1	109.69	GAPDH_2	65.0	IMR90p2
74.5	A1	110.34	GAPDH_2	65.0	IMR90p2
75.0	A1	110.47	GAPDH_2	65.0	IMR90p2
75.5	A1	109.7	GAPDH_2	65.0	IMR90p2
76.0	A1	108.66	GAPDH_2	65.0	IMR90p2
76.5	A1	107.81	GAPDH_2	65.0	IMR90p2
77.0	A1	106.58	GAPDH_2	65.0	IMR90p2
77.5	A1	105.5	GAPDH_2	65.0	IMR90p2
78.0	A1	104.88	GAPDH_2	65.0	IMR90p2
78.5	A1	105.06	GAPDH_2	65.0	IMR90p2
79.0	A1	106.11	GAPDH_2	65.0	IMR90p2
79.5	A1	108.51	GAPDH_2	65.0	IMR90p2
80.0	A1	114.91	GAPDH_2	65.0	IMR90p2
80.5	A1	127.63	GAPDH_2	65.0	IMR90p2
81.0	A1	144.85	GAPDH_2	65.0	IMR90p2
81.5	A1	168.31	GAPDH_2	65.0	IMR90p2
82.0	A1	216.23	GAPDH_2	65.0	IMR90p2
82.5	A1	281.4	GAPDH_2	65.0	IMR90p2
83.0	A1	335.18	GAPDH_2	65.0	IMR90p2
83.5	A1	373.78	GAPDH_2	65.0	IMR90p2
84.0	A1	394.08	GAPDH_2	65.0	IMR90p2
84.5	A1	357.66	GAPDH_2	65.0	IMR90p2
85.0	A1	270.41	GAPDH_2	65.0	IMR90p2
85.5	A1	182.93	GAPDH_2	65.0	IMR90p2
86.0	A1	106.26	GAPDH_2	65.0	IMR90p2
86.5	A1	40.6	GAPDH_2	65.0	IMR90p2
87.0	A1	5.94	GAPDH_2	65.0	IMR90p2
87.5	A1	1.33	GAPDH_2	65.0	IMR90p2
88.0	A1	2.09	GAPDH_2	65.0	IMR90p2
88.5	A1	2.41	GAPDH_2	65.0	IMR90p2
89.0	A1	3.1	GAPDH_2	65.0	IMR90p2
89.5	A1	3.71	GAPDH_2	65.0	IMR90p2
90.0	A1	4.05	GAPDH_2	65.0	IMR90p2
90.5	A1	4.0	GAPDH_2	65.0	IMR90p2
91.0	A1	3.61	GAPDH_2	65.0	IMR90p2
91.5	A1	3.07	GAPDH_2	65.0	IMR90p2
92.0	A1	2.61	GAPDH_2	65.0	IMR90p2
92.5	A1	2.28	GAPDH_2	65.0	IMR90p2
93.0	A1	2.23	GAPDH_2	65.0	IMR90p2
93.5	A1	2.9	GAPDH_2	65.0	IMR90p2
94.0	A1	3.3	GAPDH_2	65.0	IMR90p2
94.5	A1	5.18	GAPDH_2	65.0	IMR90p2
95.0	A1	3.14	GAPDH_2	65.0	IMR90p2
55.0	B1	5.03	GAPDH_2	64.5	IMR90p2
55.5	B1	10.9	GAPDH_2	64.5	IMR90p2
56.0	B1	10.06	GAPDH_2	64.5	IMR90p2
56.5	B1	10.06	GAPDH_2	64.5	IMR90p2
57.0	B1	10.06	GAPDH_2	64.5	IMR90p2
57.5	B1	9.92	GAPDH_2	64.5	IMR90p2
58.0	B1	10.78	GAPDH_2	64.5	IMR90p2
58.5	B1	12.62	GAPDH_2	64.5	IMR90p2
59.0	B1	13.97	GAPDH_2	64.5	IMR90p2
59.5	B1	15.05	GAPDH_2	64.5	IMR90p2
60.0	B1	15.83	GAPDH_2	64.5	IMR90p2
60.5	B1	16.82	GAPDH_2	64.5	IMR90p2
61.0	B1	18.86	GAPDH_2	64.5	IMR90p2
61.5	B1	20.14	GAPDH_2	64.5	IMR90p2
62.0	B1	21.08	GAPDH_2	64.5	IMR90p2
62.5	B1	23.55	GAPDH_2	64.5	IMR90p2
63.0	B1	26.57	GAPDH_2	64.5	IMR90p2
63.5	B1	30.48	GAPDH_2	64.5	IMR90p2
64.0	B1	37.31	GAPDH_2	64.5	IMR90p2
64.5	B1	47.36	GAPDH_2	64.5	IMR90p2
65.0	B1	59.39	GAPDH_2	64.5	IMR90p2
65.5	B1	73.01	GAPDH_2	64.5	IMR90p2
66.0	B1	86.45	GAPDH_2	64.5	IMR90p2
66.5	B1	97.83	GAPDH_2	64.5	IMR90p2
67.0	B1	106.0	GAPDH_2	64.5	IMR90p2
67.5	B1	110.45	GAPDH_2	64.5	IMR90p2
68.0	B1	112.1	GAPDH_2	64.5	IMR90p2
68.5	B1	112.26	GAPDH_2	64.5	IMR90p2
69.0	B1	111.92	GAPDH_2	64.5	IMR90p2
69.5	B1	111.73	GAPDH_2	64.5	IMR90p2
70.0	B1	112.25	GAPDH_2	64.5	IMR90p2
70.5	B1	113.44	GAPDH_2	64.5	IMR90p2
71.0	B1	114.54	GAPDH_2	64.5	IMR90p2
71.5	B1	115.04	GAPDH_2	64.5	IMR90p2
72.0	B1	115.35	GAPDH_2	64.5	IMR90p2
72.5	B1	115.99	GAPDH_2	64.5	IMR90p2
73.0	B1	116.16	GAPDH_2	64.5	IMR90p2
73.5	B1	116.17	GAPDH_2	64.5	IMR90p2
74.0	B1	116.69	GAPDH_2	64.5	IMR90p2
74.5	B1	117.08	GAPDH_2	64.5	IMR90p2
75.0	B1	117.06	GAPDH_2	64.5	IMR90p2
75.5	B1	116.79	GAPDH_2	64.5	IMR90p2
76.0	B1	115.84	GAPDH_2	64.5	IMR90p2
76.5	B1	114.39	GAPDH_2	64.5	IMR90p2
77.0	B1	113.26	GAPDH_2	64.5	IMR90p2
77.5	B1	111.81	GAPDH_2	64.5	IMR90p2
78.0	B1	110.59	GAPDH_2	64.5	IMR90p2
78.5	B1	110.51	GAPDH_2	64.5	IMR90p2
79.0	B1	111.92	GAPDH_2	64.5	IMR90p2
79.5	B1	114.74	GAPDH_2	64.5	IMR90p2
80.0	B1	121.24	GAPDH_2	64.5	IMR90p2
80.5	B1	134.46	GAPDH_2	64.5	IMR90p2
81.0	B1	153.52	GAPDH_2	64.5	IMR90p2
81.5	B1	179.62	GAPDH_2	64.5	IMR90p2
82.0	B1	231.73	GAPDH_2	64.5	IMR90p2
82.5	B1	303.35	GAPDH_2	64.5	IMR90p2
83.0	B1	362.67	GAPDH_2	64.5	IMR90p2
83.5	B1	404.61	GAPDH_2	64.5	IMR90p2
84.0	B1	425.07	GAPDH_2	64.5	IMR90p2
84.5	B1	383.83	GAPDH_2	64.5	IMR90p2
85.0	B1	288.62	GAPDH_2	64.5	IMR90p2
85.5	B1	194.23	GAPDH_2	64.5	IMR90p2
86.0	B1	111.99	GAPDH_2	64.5	IMR90p2
86.5	B1	42.68	GAPDH_2	64.5	IMR90p2
87.0	B1	7.42	GAPDH_2	64.5	IMR90p2
87.5	B1	3.15	GAPDH_2	64.5	IMR90p2
88.0	B1	3.35	GAPDH_2	64.5	IMR90p2
88.5	B1	2.43	GAPDH_2	64.5	IMR90p2
89.0	B1	2.32	GAPDH_2	64.5	IMR90p2
89.5	B1	2.41	GAPDH_2	64.5	IMR90p2
90.0	B1	2.42	GAPDH_2	64.5	IMR90p2
90.5	B1	3.07	GAPDH_2	64.5	IMR90p2
91.0	B1	3.56	GAPDH_2	64.5	IMR90p2
91.5	B1	3.19	GAPDH_2	64.5	IMR90p2
92.0	B1	2.82	GAPDH_2	64.5	IMR90p2
92.5	B1	2.82	GAPDH_2	64.5	IMR90p2
93.0	B1	2.43	GAPDH_2	64.5	IMR90p2
93.5	B1	2.79	GAPDH_2	64.5	IMR90p2
94.0	B1	3.29	GAPDH_2	64.5	IMR90p2
94.5	B1	4.78	GAPDH_2	64.5	IMR90p2
95.0	B1	2.75	GAPDH_2	64.5	IMR90p2
55.0	C1	7.33	GAPDH_2	63.3	IMR90p2
55.5	C1	15.89	GAPDH_2	63.3	IMR90p2
56.0	C1	14.66	GAPDH_2	63.3	IMR90p2
56.5	C1	14.66	GAPDH_2	63.3	IMR90p2
57.0	C1	14.66	GAPDH_2	63.3	IMR90p2
57.5	C1	14.52	GAPDH_2	63.3	IMR90p2
58.0	C1	15.37	GAPDH_2	63.3	IMR90p2
58.5	C1	17.3	GAPDH_2	63.3	IMR90p2
59.0	C1	19.58	GAPDH_2	63.3	IMR90p2
59.5	C1	21.83	GAPDH_2	63.3	IMR90p2
60.0	C1	23.5	GAPDH_2	63.3	IMR90p2
60.5	C1	25.57	GAPDH_2	63.3	IMR90p2
61.0	C1	27.37	GAPDH_2	63.3	IMR90p2
61.5	C1	28.74	GAPDH_2	63.3	IMR90p2
62.0	C1	30.57	GAPDH_2	63.3	IMR90p2
62.5	C1	32.02	GAPDH_2	63.3	IMR90p2
63.0	C1	33.34	GAPDH_2	63.3	IMR90p2
63.5	C1	35.17	GAPDH_2	63.3	IMR90p2
64.0	C1	37.31	GAPDH_2	63.3	IMR90p2
64.5	C1	41.12	GAPDH_2	63.3	IMR90p2
65.0	C1	47.71	GAPDH_2	63.3	IMR90p2
65.5	C1	56.18	GAPDH_2	63.3	IMR90p2
66.0	C1	66.43	GAPDH_2	63.3	IMR90p2
66.5	C1	78.29	GAPDH_2	63.3	IMR90p2
67.0	C1	88.43	GAPDH_2	63.3	IMR90p2
67.5	C1	95.84	GAPDH_2	63.3	IMR90p2
68.0	C1	101.71	GAPDH_2	63.3	IMR90p2
68.5	C1	105.71	GAPDH_2	63.3	IMR90p2
69.0	C1	107.49	GAPDH_2	63.3	IMR90p2
69.5	C1	108.98	GAPDH_2	63.3	IMR90p2
70.0	C1	110.3	GAPDH_2	63.3	IMR90p2
70.5	C1	110.65	GAPDH_2	63.3	IMR90p2
71.0	C1	110.73	GAPDH_2	63.3	IMR90p2
71.5	C1	110.88	GAPDH_2	63.3	IMR90p2
72.0	C1	111.08	GAPDH_2	63.3	IMR90p2
72.5	C1	111.82	GAPDH_2	63.3	IMR90p2
73.0	C1	112.68	GAPDH_2	63.3	IMR90p2
73.5	C1	113.45	GAPDH_2	63.3	IMR90p2
74.0	C1	114.1	GAPDH_2	63.3	IMR90p2
74.5	C1	113.99	GAPDH_2	63.3	IMR90p2
75.0	C1	113.36	GAPDH_2	63.3	IMR90p2
75.5	C1	112.67	GAPDH_2	63.3	IMR90p2
76.0	C1	111.52	GAPDH_2	63.3	IMR90p2
76.5	C1	110.06	GAPDH_2	63.3	IMR90p2
77.0	C1	108.99	GAPDH_2	63.3	IMR90p2
77.5	C1	108.15	GAPDH_2	63.3	IMR90p2
78.0	C1	107.13	GAPDH_2	63.3	IMR90p2
78.5	C1	106.65	GAPDH_2	63.3	IMR90p2
79.0	C1	107.5	GAPDH_2	63.3	IMR90p2
79.5	C1	109.56	GAPDH_2	63.3	IMR90p2
80.0	C1	115.15	GAPDH_2	63.3	IMR90p2
80.5	C1	127.58	GAPDH_2	63.3	IMR90p2
81.0	C1	145.04	GAPDH_2	63.3	IMR90p2
81.5	C1	168.7	GAPDH_2	63.3	IMR90p2
82.0	C1	216.85	GAPDH_2	63.3	IMR90p2
82.5	C1	283.05	GAPDH_2	63.3	IMR90p2
83.0	C1	338.18	GAPDH_2	63.3	IMR90p2
83.5	C1	377.39	GAPDH_2	63.3	IMR90p2
84.0	C1	397.59	GAPDH_2	63.3	IMR90p2
84.5	C1	361.22	GAPDH_2	63.3	IMR90p2
85.0	C1	273.74	GAPDH_2	63.3	IMR90p2
85.5	C1	185.48	GAPDH_2	63.3	IMR90p2
86.0	C1	108.68	GAPDH_2	63.3	IMR90p2
86.5	C1	43.75	GAPDH_2	63.3	IMR90p2
87.0	C1	9.77	GAPDH_2	63.3	IMR90p2
87.5	C1	5.08	GAPDH_2	63.3	IMR90p2
88.0	C1	5.59	GAPDH_2	63.3	IMR90p2
88.5	C1	5.64	GAPDH_2	63.3	IMR90p2
89.0	C1	5.41	GAPDH_2	63.3	IMR90p2
89.5	C1	5.15	GAPDH_2	63.3	IMR90p2
90.0	C1	5.14	GAPDH_2	63.3	IMR90p2
90.5	C1	5.0	GAPDH_2	63.3	IMR90p2
91.0	C1	4.49	GAPDH_2	63.3	IMR90p2
91.5	C1	4.63	GAPDH_2	63.3	IMR90p2
92.0	C1	4.9	GAPDH_2	63.3	IMR90p2
92.5	C1	4.72	GAPDH_2	63.3	IMR90p2
93.0	C1	5.26	GAPDH_2	63.3	IMR90p2
93.5	C1	5.54	GAPDH_2	63.3	IMR90p2
94.0	C1	5.45	GAPDH_2	63.3	IMR90p2
94.5	C1	5.26	GAPDH_2	63.3	IMR90p2
95.0	C1	2.17	GAPDH_2	63.3	IMR90p2
55.0	D1	-0.81	GAPDH_2	61.4	IMR90p2
55.5	D1	-1.75	GAPDH_2	61.4	IMR90p2
56.0	D1	-1.62	GAPDH_2	61.4	IMR90p2
56.5	D1	-1.62	GAPDH_2	61.4	IMR90p2
57.0	D1	-1.62	GAPDH_2	61.4	IMR90p2
57.5	D1	-1.94	GAPDH_2	61.4	IMR90p2
58.0	D1	0.05	GAPDH_2	61.4	IMR90p2
58.5	D1	3.81	GAPDH_2	61.4	IMR90p2
59.0	D1	6.92	GAPDH_2	61.4	IMR90p2
59.5	D1	10.53	GAPDH_2	61.4	IMR90p2
60.0	D1	13.97	GAPDH_2	61.4	IMR90p2
60.5	D1	17.21	GAPDH_2	61.4	IMR90p2
61.0	D1	20.85	GAPDH_2	61.4	IMR90p2
61.5	D1	24.48	GAPDH_2	61.4	IMR90p2
62.0	D1	27.54	GAPDH_2	61.4	IMR90p2
62.5	D1	30.66	GAPDH_2	61.4	IMR90p2
63.0	D1	33.72	GAPDH_2	61.4	IMR90p2
63.5	D1	36.15	GAPDH_2	61.4	IMR90p2
64.0	D1	38.49	GAPDH_2	61.4	IMR90p2
64.5	D1	40.9	GAPDH_2	61.4	IMR90p2
65.0	D1	44.78	GAPDH_2	61.4	IMR90p2
65.5	D1	50.93	GAPDH_2	61.4	IMR90p2
66.0	D1	59.23	GAPDH_2	61.4	IMR90p2
66.5	D1	69.13	GAPDH_2	61.4	IMR90p2
67.0	D1	79.8	GAPDH_2	61.4	IMR90p2
67.5	D1	89.38	GAPDH_2	61.4	IMR90p2
68.0	D1	96.5	GAPDH_2	61.4	IMR90p2
68.5	D1	101.34	GAPDH_2	61.4	IMR90p2
69.0	D1	104.03	GAPDH_2	61.4	IMR90p2
69.5	D1	105.22	GAPDH_2	61.4	IMR90p2
70.0	D1	106.01	GAPDH_2	61.4	IMR90p2
70.5	D1	106.62	GAPDH_2	61.4	IMR90p2
71.0	D1	107.07	GAPDH_2	61.4	IMR90p2
71.5	D1	107.96	GAPDH_2	61.4	IMR90p2
72.0	D1	108.96	GAPDH_2	61.4	IMR90p2
72.5	D1	109.38	GAPDH_2	61.4	IMR90p2
73.0	D1	110.11	GAPDH_2	61.4	IMR90p2
73.5	D1	110.88	GAPDH_2	61.4	IMR90p2
74.0	D1	111.28	GAPDH_2	61.4	IMR90p2
74.5	D1	112.09	GAPDH_2	61.4	IMR90p2
75.0	D1	112.35	GAPDH_2	61.4	IMR90p2
75.5	D1	111.57	GAPDH_2	61.4	IMR90p2
76.0	D1	111.22	GAPDH_2	61.4	IMR90p2
76.5	D1	110.55	GAPDH_2	61.4	IMR90p2
77.0	D1	108.63	GAPDH_2	61.4	IMR90p2
77.5	D1	107.76	GAPDH_2	61.4	IMR90p2
78.0	D1	107.65	GAPDH_2	61.4	IMR90p2
78.5	D1	106.3	GAPDH_2	61.4	IMR90p2
79.0	D1	105.86	GAPDH_2	61.4	IMR90p2
79.5	D1	108.07	GAPDH_2	61.4	IMR90p2
80.0	D1	112.21	GAPDH_2	61.4	IMR90p2
80.5	D1	121.92	GAPDH_2	61.4	IMR90p2
81.0	D1	138.84	GAPDH_2	61.4	IMR90p2
81.5	D1	159.47	GAPDH_2	61.4	IMR90p2
82.0	D1	195.69	GAPDH_2	61.4	IMR90p2
82.5	D1	256.43	GAPDH_2	61.4	IMR90p2
83.0	D1	316.14	GAPDH_2	61.4	IMR90p2
83.5	D1	357.98	GAPDH_2	61.4	IMR90p2
84.0	D1	386.32	GAPDH_2	61.4	IMR90p2
84.5	D1	374.31	GAPDH_2	61.4	IMR90p2
85.0	D1	301.87	GAPDH_2	61.4	IMR90p2
85.5	D1	210.84	GAPDH_2	61.4	IMR90p2
86.0	D1	132.37	GAPDH_2	61.4	IMR90p2
86.5	D1	63.16	GAPDH_2	61.4	IMR90p2
87.0	D1	16.7	GAPDH_2	61.4	IMR90p2
87.5	D1	3.47	GAPDH_2	61.4	IMR90p2
88.0	D1	4.27	GAPDH_2	61.4	IMR90p2
88.5	D1	4.1	GAPDH_2	61.4	IMR90p2
89.0	D1	3.58	GAPDH_2	61.4	IMR90p2
89.5	D1	3.0	GAPDH_2	61.4	IMR90p2
90.0	D1	3.14	GAPDH_2	61.4	IMR90p2
90.5	D1	3.35	GAPDH_2	61.4	IMR90p2
91.0	D1	3.37	GAPDH_2	61.4	IMR90p2
91.5	D1	3.54	GAPDH_2	61.4	IMR90p2
92.0	D1	4.02	GAPDH_2	61.4	IMR90p2
92.5	D1	4.38	GAPDH_2	61.4	IMR90p2
93.0	D1	4.63	GAPDH_2	61.4	IMR90p2
93.5	D1	5.7	GAPDH_2	61.4	IMR90p2
94.0	D1	6.29	GAPDH_2	61.4	IMR90p2
94.5	D1	8.83	GAPDH_2	61.4	IMR90p2
95.0	D1	5.04	GAPDH_2	61.4	IMR90p2
55.0	E1	-7.49	GAPDH_2	59.0	IMR90p2
55.5	E1	-16.23	GAPDH_2	59.0	IMR90p2
56.0	E1	-14.98	GAPDH_2	59.0	IMR90p2
56.5	E1	-14.98	GAPDH_2	59.0	IMR90p2
57.0	E1	-14.98	GAPDH_2	59.0	IMR90p2
57.5	E1	-15.32	GAPDH_2	59.0	IMR90p2
58.0	E1	-13.35	GAPDH_2	59.0	IMR90p2
58.5	E1	-8.62	GAPDH_2	59.0	IMR90p2
59.0	E1	-3.78	GAPDH_2	59.0	IMR90p2
59.5	E1	1.56	GAPDH_2	59.0	IMR90p2
60.0	E1	6.89	GAPDH_2	59.0	IMR90p2
60.5	E1	11.89	GAPDH_2	59.0	IMR90p2
61.0	E1	17.43	GAPDH_2	59.0	IMR90p2
61.5	E1	22.99	GAPDH_2	59.0	IMR90p2
62.0	E1	27.18	GAPDH_2	59.0	IMR90p2
62.5	E1	30.87	GAPDH_2	59.0	IMR90p2
63.0	E1	34.88	GAPDH_2	59.0	IMR90p2
63.5	E1	38.1	GAPDH_2	59.0	IMR90p2
64.0	E1	40.57	GAPDH_2	59.0	IMR90p2
64.5	E1	44.5	GAPDH_2	59.0	IMR90p2
65.0	E1	50.14	GAPDH_2	59.0	IMR90p2
65.5	E1	56.9	GAPDH_2	59.0	IMR90p2
66.0	E1	65.22	GAPDH_2	59.0	IMR90p2
66.5	E1	74.81	GAPDH_2	59.0	IMR90p2
67.0	E1	83.89	GAPDH_2	59.0	IMR90p2
67.5	E1	90.6	GAPDH_2	59.0	IMR90p2
68.0	E1	95.02	GAPDH_2	59.0	IMR90p2
68.5	E1	97.77	GAPDH_2	59.0	IMR90p2
69.0	E1	99.03	GAPDH_2	59.0	IMR90p2
69.5	E1	99.2	GAPDH_2	59.0	IMR90p2
70.0	E1	100.1	GAPDH_2	59.0	IMR90p2
70.5	E1	101.91	GAPDH_2	59.0	IMR90p2
71.0	E1	103.63	GAPDH_2	59.0	IMR90p2
71.5	E1	105.51	GAPDH_2	59.0	IMR90p2
72.0	E1	107.49	GAPDH_2	59.0	IMR90p2
72.5	E1	108.73	GAPDH_2	59.0	IMR90p2
73.0	E1	109.51	GAPDH_2	59.0	IMR90p2
73.5	E1	109.55	GAPDH_2	59.0	IMR90p2
74.0	E1	108.79	GAPDH_2	59.0	IMR90p2
74.5	E1	107.62	GAPDH_2	59.0	IMR90p2
75.0	E1	106.04	GAPDH_2	59.0	IMR90p2
75.5	E1	103.91	GAPDH_2	59.0	IMR90p2
76.0	E1	101.95	GAPDH_2	59.0	IMR90p2
76.5	E1	99.9	GAPDH_2	59.0	IMR90p2
77.0	E1	97.95	GAPDH_2	59.0	IMR90p2
77.5	E1	96.43	GAPDH_2	59.0	IMR90p2
78.0	E1	95.03	GAPDH_2	59.0	IMR90p2
78.5	E1	94.2	GAPDH_2	59.0	IMR90p2
79.0	E1	94.26	GAPDH_2	59.0	IMR90p2
79.5	E1	95.6	GAPDH_2	59.0	IMR90p2
80.0	E1	100.07	GAPDH_2	59.0	IMR90p2
80.5	E1	109.72	GAPDH_2	59.0	IMR90p2
81.0	E1	123.92	GAPDH_2	59.0	IMR90p2
81.5	E1	142.2	GAPDH_2	59.0	IMR90p2
82.0	E1	175.64	GAPDH_2	59.0	IMR90p2
82.5	E1	225.5	GAPDH_2	59.0	IMR90p2
83.0	E1	270.48	GAPDH_2	59.0	IMR90p2
83.5	E1	300.93	GAPDH_2	59.0	IMR90p2
84.0	E1	318.35	GAPDH_2	59.0	IMR90p2
84.5	E1	298.71	GAPDH_2	59.0	IMR90p2
85.0	E1	233.72	GAPDH_2	59.0	IMR90p2
85.5	E1	160.23	GAPDH_2	59.0	IMR90p2
86.0	E1	97.35	GAPDH_2	59.0	IMR90p2
86.5	E1	43.3	GAPDH_2	59.0	IMR90p2
87.0	E1	9.94	GAPDH_2	59.0	IMR90p2
87.5	E1	2.49	GAPDH_2	59.0	IMR90p2
88.0	E1	3.41	GAPDH_2	59.0	IMR90p2
88.5	E1	3.21	GAPDH_2	59.0	IMR90p2
89.0	E1	2.7	GAPDH_2	59.0	IMR90p2
89.5	E1	2.47	GAPDH_2	59.0	IMR90p2
90.0	E1	2.22	GAPDH_2	59.0	IMR90p2
90.5	E1	1.78	GAPDH_2	59.0	IMR90p2
91.0	E1	1.91	GAPDH_2	59.0	IMR90p2
91.5	E1	2.2	GAPDH_2	59.0	IMR90p2
92.0	E1	1.99	GAPDH_2	59.0	IMR90p2
92.5	E1	1.76	GAPDH_2	59.0	IMR90p2
93.0	E1	1.92	GAPDH_2	59.0	IMR90p2
93.5	E1	1.9	GAPDH_2	59.0	IMR90p2
94.0	E1	1.76	GAPDH_2	59.0	IMR90p2
94.5	E1	2.48	GAPDH_2	59.0	IMR90p2
95.0	E1	1.51	GAPDH_2	59.0	IMR90p2
55.0	F1	-14.85	GAPDH_2	57.0	IMR90p2
55.5	F1	-32.17	GAPDH_2	57.0	IMR90p2
56.0	F1	-29.7	GAPDH_2	57.0	IMR90p2
56.5	F1	-29.7	GAPDH_2	57.0	IMR90p2
57.0	F1	-29.7	GAPDH_2	57.0	IMR90p2
57.5	F1	-30.39	GAPDH_2	57.0	IMR90p2
58.0	F1	-26.19	GAPDH_2	57.0	IMR90p2
58.5	F1	-17.46	GAPDH_2	57.0	IMR90p2
59.0	F1	-9.6	GAPDH_2	57.0	IMR90p2
59.5	F1	-1.42	GAPDH_2	57.0	IMR90p2
60.0	F1	6.32	GAPDH_2	57.0	IMR90p2
60.5	F1	13.04	GAPDH_2	57.0	IMR90p2
61.0	F1	18.74	GAPDH_2	57.0	IMR90p2
61.5	F1	23.44	GAPDH_2	57.0	IMR90p2
62.0	F1	26.54	GAPDH_2	57.0	IMR90p2
62.5	F1	28.48	GAPDH_2	57.0	IMR90p2
63.0	F1	30.29	GAPDH_2	57.0	IMR90p2
63.5	F1	31.56	GAPDH_2	57.0	IMR90p2
64.0	F1	32.64	GAPDH_2	57.0	IMR90p2
64.5	F1	34.57	GAPDH_2	57.0	IMR90p2
65.0	F1	38.02	GAPDH_2	57.0	IMR90p2
65.5	F1	42.91	GAPDH_2	57.0	IMR90p2
66.0	F1	49.97	GAPDH_2	57.0	IMR90p2
66.5	F1	59.31	GAPDH_2	57.0	IMR90p2
67.0	F1	68.92	GAPDH_2	57.0	IMR90p2
67.5	F1	77.82	GAPDH_2	57.0	IMR90p2
68.0	F1	85.55	GAPDH_2	57.0	IMR90p2
68.5	F1	90.6	GAPDH_2	57.0	IMR90p2
69.0	F1	93.19	GAPDH_2	57.0	IMR90p2
69.5	F1	95.09	GAPDH_2	57.0	IMR90p2
70.0	F1	95.62	GAPDH_2	57.0	IMR90p2
70.5	F1	94.96	GAPDH_2	57.0	IMR90p2
71.0	F1	94.93	GAPDH_2	57.0	IMR90p2
71.5	F1	95.05	GAPDH_2	57.0	IMR90p2
72.0	F1	94.59	GAPDH_2	57.0	IMR90p2
72.5	F1	94.95	GAPDH_2	57.0	IMR90p2
73.0	F1	95.86	GAPDH_2	57.0	IMR90p2
73.5	F1	96.56	GAPDH_2	57.0	IMR90p2
74.0	F1	97.96	GAPDH_2	57.0	IMR90p2
74.5	F1	100.27	GAPDH_2	57.0	IMR90p2
75.0	F1	102.46	GAPDH_2	57.0	IMR90p2
75.5	F1	104.2	GAPDH_2	57.0	IMR90p2
76.0	F1	105.73	GAPDH_2	57.0	IMR90p2
76.5	F1	105.67	GAPDH_2	57.0	IMR90p2
77.0	F1	103.53	GAPDH_2	57.0	IMR90p2
77.5	F1	100.98	GAPDH_2	57.0	IMR90p2
78.0	F1	98.64	GAPDH_2	57.0	IMR90p2
78.5	F1	96.15	GAPDH_2	57.0	IMR90p2
79.0	F1	94.49	GAPDH_2	57.0	IMR90p2
79.5	F1	94.94	GAPDH_2	57.0	IMR90p2
80.0	F1	98.36	GAPDH_2	57.0	IMR90p2
80.5	F1	106.62	GAPDH_2	57.0	IMR90p2
81.0	F1	120.26	GAPDH_2	57.0	IMR90p2
81.5	F1	137.73	GAPDH_2	57.0	IMR90p2
82.0	F1	168.54	GAPDH_2	57.0	IMR90p2
82.5	F1	213.97	GAPDH_2	57.0	IMR90p2
83.0	F1	253.66	GAPDH_2	57.0	IMR90p2
83.5	F1	278.66	GAPDH_2	57.0	IMR90p2
84.0	F1	292.15	GAPDH_2	57.0	IMR90p2
84.5	F1	272.36	GAPDH_2	57.0	IMR90p2
85.0	F1	211.48	GAPDH_2	57.0	IMR90p2
85.5	F1	144.24	GAPDH_2	57.0	IMR90p2
86.0	F1	87.5	GAPDH_2	57.0	IMR90p2
86.5	F1	38.16	GAPDH_2	57.0	IMR90p2
87.0	F1	8.01	GAPDH_2	57.0	IMR90p2
87.5	F1	1.76	GAPDH_2	57.0	IMR90p2
88.0	F1	2.84	GAPDH_2	57.0	IMR90p2
88.5	F1	2.72	GAPDH_2	57.0	IMR90p2
89.0	F1	2.78	GAPDH_2	57.0	IMR90p2
89.5	F1	2.84	GAPDH_2	57.0	IMR90p2
90.0	F1	2.53	GAPDH_2	57.0	IMR90p2
90.5	F1	2.2	GAPDH_2	57.0	IMR90p2
91.0	F1	2.26	GAPDH_2	57.0	IMR90p2
91.5	F1	2.61	GAPDH_2	57.0	IMR90p2
92.0	F1	2.55	GAPDH_2	57.0	IMR90p2
92.5	F1	2.54	GAPDH_2	57.0	IMR90p2
93.0	F1	2.62	GAPDH_2	57.0	IMR90p2
93.5	F1	2.97	GAPDH_2	57.0	IMR90p2
94.0	F1	2.95	GAPDH_2	57.0	IMR90p2
94.5	F1	4.21	GAPDH_2	57.0	IMR90p2
95.0	F1	2.6	GAPDH_2	57.0	IMR90p2
55.0	G1	-19.32	GAPDH_2	55.7	IMR90p2
55.5	G1	-41.87	GAPDH_2	55.7	IMR90p2
56.0	G1	-38.65	GAPDH_2	55.7	IMR90p2
56.5	G1	-38.65	GAPDH_2	55.7	IMR90p2
57.0	G1	-38.65	GAPDH_2	55.7	IMR90p2
57.5	G1	-39.35	GAPDH_2	55.7	IMR90p2
58.0	G1	-35.24	GAPDH_2	55.7	IMR90p2
58.5	G1	-25.6	GAPDH_2	55.7	IMR90p2
59.0	G1	-16.1	GAPDH_2	55.7	IMR90p2
59.5	G1	-7.2	GAPDH_2	55.7	IMR90p2
60.0	G1	1.48	GAPDH_2	55.7	IMR90p2
60.5	G1	9.44	GAPDH_2	55.7	IMR90p2
61.0	G1	15.14	GAPDH_2	55.7	IMR90p2
61.5	G1	19.63	GAPDH_2	55.7	IMR90p2
62.0	G1	23.03	GAPDH_2	55.7	IMR90p2
62.5	G1	24.88	GAPDH_2	55.7	IMR90p2
63.0	G1	26.14	GAPDH_2	55.7	IMR90p2
63.5	G1	27.17	GAPDH_2	55.7	IMR90p2
64.0	G1	27.55	GAPDH_2	55.7	IMR90p2
64.5	G1	29.11	GAPDH_2	55.7	IMR90p2
65.0	G1	32.65	GAPDH_2	55.7	IMR90p2
65.5	G1	37.37	GAPDH_2	55.7	IMR90p2
66.0	G1	44.15	GAPDH_2	55.7	IMR90p2
66.5	G1	52.92	GAPDH_2	55.7	IMR90p2
67.0	G1	61.78	GAPDH_2	55.7	IMR90p2
67.5	G1	69.96	GAPDH_2	55.7	IMR90p2
68.0	G1	77.04	GAPDH_2	55.7	IMR90p2
68.5	G1	82.07	GAPDH_2	55.7	IMR90p2
69.0	G1	85.49	GAPDH_2	55.7	IMR90p2
69.5	G1	87.48	GAPDH_2	55.7	IMR90p2
70.0	G1	88.82	GAPDH_2	55.7	IMR90p2
70.5	G1	90.56	GAPDH_2	55.7	IMR90p2
71.0	G1	92.93	GAPDH_2	55.7	IMR90p2
71.5	G1	94.87	GAPDH_2	55.7	IMR90p2
72.0	G1	96.57	GAPDH_2	55.7	IMR90p2
72.5	G1	97.5	GAPDH_2	55.7	IMR90p2
73.0	G1	97.04	GAPDH_2	55.7	IMR90p2
73.5	G1	95.5	GAPDH_2	55.7	IMR90p2
74.0	G1	94.83	GAPDH_2	55.7	IMR90p2
74.5	G1	95.75	GAPDH_2	55.7	IMR90p2
75.0	G1	97.68	GAPDH_2	55.7	IMR90p2
75.5	G1	99.86	GAPDH_2	55.7	IMR90p2
76.0	G1	101.61	GAPDH_2	55.7	IMR90p2
76.5	G1	101.26	GAPDH_2	55.7	IMR90p2
77.0	G1	97.69	GAPDH_2	55.7	IMR90p2
77.5	G1	92.45	GAPDH_2	55.7	IMR90p2
78.0	G1	87.22	GAPDH_2	55.7	IMR90p2
78.5	G1	83.4	GAPDH_2	55.7	IMR90p2
79.0	G1	81.39	GAPDH_2	55.7	IMR90p2
79.5	G1	81.93	GAPDH_2	55.7	IMR90p2
80.0	G1	85.76	GAPDH_2	55.7	IMR90p2
80.5	G1	93.97	GAPDH_2	55.7	IMR90p2
81.0	G1	105.28	GAPDH_2	55.7	IMR90p2
81.5	G1	119.04	GAPDH_2	55.7	IMR90p2
82.0	G1	143.94	GAPDH_2	55.7	IMR90p2
82.5	G1	178.81	GAPDH_2	55.7	IMR90p2
83.0	G1	206.7	GAPDH_2	55.7	IMR90p2
83.5	G1	222.97	GAPDH_2	55.7	IMR90p2
84.0	G1	230.21	GAPDH_2	55.7	IMR90p2
84.5	G1	210.03	GAPDH_2	55.7	IMR90p2
85.0	G1	160.1	GAPDH_2	55.7	IMR90p2
85.5	G1	108.52	GAPDH_2	55.7	IMR90p2
86.0	G1	65.64	GAPDH_2	55.7	IMR90p2
86.5	G1	28.63	GAPDH_2	55.7	IMR90p2
87.0	G1	6.98	GAPDH_2	55.7	IMR90p2
87.5	G1	2.62	GAPDH_2	55.7	IMR90p2
88.0	G1	2.76	GAPDH_2	55.7	IMR90p2
88.5	G1	2.32	GAPDH_2	55.7	IMR90p2
89.0	G1	2.0	GAPDH_2	55.7	IMR90p2
89.5	G1	1.91	GAPDH_2	55.7	IMR90p2
90.0	G1	2.17	GAPDH_2	55.7	IMR90p2
90.5	G1	2.53	GAPDH_2	55.7	IMR90p2
91.0	G1	2.37	GAPDH_2	55.7	IMR90p2
91.5	G1	2.12	GAPDH_2	55.7	IMR90p2
92.0	G1	1.83	GAPDH_2	55.7	IMR90p2
92.5	G1	1.63	GAPDH_2	55.7	IMR90p2
93.0	G1	1.12	GAPDH_2	55.7	IMR90p2
93.5	G1	1.44	GAPDH_2	55.7	IMR90p2
94.0	G1	1.8	GAPDH_2	55.7	IMR90p2
94.5	G1	3.23	GAPDH_2	55.7	IMR90p2
95.0	G1	2.15	GAPDH_2	55.7	IMR90p2
55.0	H1	-12.23	GAPDH_2	55.0	IMR90p2
55.5	H1	-26.5	GAPDH_2	55.0	IMR90p2
56.0	H1	-24.46	GAPDH_2	55.0	IMR90p2
56.5	H1	-24.46	GAPDH_2	55.0	IMR90p2
57.0	H1	-24.46	GAPDH_2	55.0	IMR90p2
57.5	H1	-25.46	GAPDH_2	55.0	IMR90p2
58.0	H1	-19.4	GAPDH_2	55.0	IMR90p2
58.5	H1	-6.8	GAPDH_2	55.0	IMR90p2
59.0	H1	3.23	GAPDH_2	55.0	IMR90p2
59.5	H1	10.98	GAPDH_2	55.0	IMR90p2
60.0	H1	16.76	GAPDH_2	55.0	IMR90p2
60.5	H1	20.96	GAPDH_2	55.0	IMR90p2
61.0	H1	23.15	GAPDH_2	55.0	IMR90p2
61.5	H1	23.99	GAPDH_2	55.0	IMR90p2
62.0	H1	24.49	GAPDH_2	55.0	IMR90p2
62.5	H1	24.83	GAPDH_2	55.0	IMR90p2
63.0	H1	24.84	GAPDH_2	55.0	IMR90p2
63.5	H1	25.03	GAPDH_2	55.0	IMR90p2
64.0	H1	26.65	GAPDH_2	55.0	IMR90p2
64.5	H1	29.68	GAPDH_2	55.0	IMR90p2
65.0	H1	33.31	GAPDH_2	55.0	IMR90p2
65.5	H1	38.84	GAPDH_2	55.0	IMR90p2
66.0	H1	46.03	GAPDH_2	55.0	IMR90p2
66.5	H1	52.55	GAPDH_2	55.0	IMR90p2
67.0	H1	58.47	GAPDH_2	55.0	IMR90p2
67.5	H1	64.58	GAPDH_2	55.0	IMR90p2
68.0	H1	69.59	GAPDH_2	55.0	IMR90p2
68.5	H1	72.76	GAPDH_2	55.0	IMR90p2
69.0	H1	75.23	GAPDH_2	55.0	IMR90p2
69.5	H1	76.47	GAPDH_2	55.0	IMR90p2
70.0	H1	76.54	GAPDH_2	55.0	IMR90p2
70.5	H1	76.0	GAPDH_2	55.0	IMR90p2
71.0	H1	75.79	GAPDH_2	55.0	IMR90p2
71.5	H1	76.27	GAPDH_2	55.0	IMR90p2
72.0	H1	77.66	GAPDH_2	55.0	IMR90p2
72.5	H1	79.23	GAPDH_2	55.0	IMR90p2
73.0	H1	80.51	GAPDH_2	55.0	IMR90p2
73.5	H1	81.64	GAPDH_2	55.0	IMR90p2
74.0	H1	82.3	GAPDH_2	55.0	IMR90p2
74.5	H1	82.71	GAPDH_2	55.0	IMR90p2
75.0	H1	82.92	GAPDH_2	55.0	IMR90p2
75.5	H1	83.31	GAPDH_2	55.0	IMR90p2
76.0	H1	83.42	GAPDH_2	55.0	IMR90p2
76.5	H1	82.63	GAPDH_2	55.0	IMR90p2
77.0	H1	80.41	GAPDH_2	55.0	IMR90p2
77.5	H1	77.68	GAPDH_2	55.0	IMR90p2
78.0	H1	74.93	GAPDH_2	55.0	IMR90p2
78.5	H1	72.16	GAPDH_2	55.0	IMR90p2
79.0	H1	69.99	GAPDH_2	55.0	IMR90p2
79.5	H1	69.72	GAPDH_2	55.0	IMR90p2
80.0	H1	72.03	GAPDH_2	55.0	IMR90p2
80.5	H1	77.69	GAPDH_2	55.0	IMR90p2
81.0	H1	87.21	GAPDH_2	55.0	IMR90p2
81.5	H1	99.54	GAPDH_2	55.0	IMR90p2
82.0	H1	120.97	GAPDH_2	55.0	IMR90p2
82.5	H1	148.82	GAPDH_2	55.0	IMR90p2
83.0	H1	169.56	GAPDH_2	55.0	IMR90p2
83.5	H1	180.11	GAPDH_2	55.0	IMR90p2
84.0	H1	182.43	GAPDH_2	55.0	IMR90p2
84.5	H1	161.86	GAPDH_2	55.0	IMR90p2
85.0	H1	120.07	GAPDH_2	55.0	IMR90p2
85.5	H1	79.99	GAPDH_2	55.0	IMR90p2
86.0	H1	47.03	GAPDH_2	55.0	IMR90p2
86.5	H1	19.71	GAPDH_2	55.0	IMR90p2
87.0	H1	5.09	GAPDH_2	55.0	IMR90p2
87.5	H1	3.2	GAPDH_2	55.0	IMR90p2
88.0	H1	3.27	GAPDH_2	55.0	IMR90p2
88.5	H1	2.92	GAPDH_2	55.0	IMR90p2
89.0	H1	2.37	GAPDH_2	55.0	IMR90p2
89.5	H1	1.96	GAPDH_2	55.0	IMR90p2
90.0	H1	1.93	GAPDH_2	55.0	IMR90p2
90.5	H1	2.07	GAPDH_2	55.0	IMR90p2
91.0	H1	1.95	GAPDH_2	55.0	IMR90p2
91.5	H1	2.11	GAPDH_2	55.0	IMR90p2
92.0	H1	2.5	GAPDH_2	55.0	IMR90p2
92.5	H1	2.48	GAPDH_2	55.0	IMR90p2
93.0	H1	2.43	GAPDH_2	55.0	IMR90p2
93.5	H1	2.26	GAPDH_2	55.0	IMR90p2
94.0	H1	2.12	GAPDH_2	55.0	IMR90p2
94.5	H1	1.55	GAPDH_2	55.0	IMR90p2
95.0	H1	0.41	GAPDH_2	55.0	IMR90p2
55.0	A1	7.36025740604032	GAPDH_2	65.0	IMR90p8
55.5	A1	15.9472243797543	GAPDH_2	65.0	IMR90p8
56.0	A1	14.7205148120809	GAPDH_2	65.0	IMR90p8
56.5	A1	14.7205148120862	GAPDH_2	65.0	IMR90p8
57.0	A1	14.7205148120433	GAPDH_2	65.0	IMR90p8
57.5	A1	14.4839137144899	GAPDH_2	65.0	IMR90p8
58.0	A1	15.7904364220228	GAPDH_2	65.0	IMR90p8
58.5	A1	19.5902090448292	GAPDH_2	65.0	IMR90p8
59.0	A1	23.7034272424057	GAPDH_2	65.0	IMR90p8
59.5	A1	26.8506484908459	GAPDH_2	65.0	IMR90p8
60.0	A1	29.4723450920566	GAPDH_2	65.0	IMR90p8
60.5	A1	32.3743914383815	GAPDH_2	65.0	IMR90p8
61.0	A1	35.0110041217478	GAPDH_2	65.0	IMR90p8
61.5	A1	37.1782523660072	GAPDH_2	65.0	IMR90p8
62.0	A1	38.4610873870093	GAPDH_2	65.0	IMR90p8
62.5	A1	39.2033658904951	GAPDH_2	65.0	IMR90p8
63.0	A1	40.1894643309317	GAPDH_2	65.0	IMR90p8
63.5	A1	40.954822154376	GAPDH_2	65.0	IMR90p8
64.0	A1	42.8146819836027	GAPDH_2	65.0	IMR90p8
64.5	A1	47.0721639413623	GAPDH_2	65.0	IMR90p8
65.0	A1	53.8409695722818	GAPDH_2	65.0	IMR90p8
65.5	A1	62.5046096874913	GAPDH_2	65.0	IMR90p8
66.0	A1	72.8878962884397	GAPDH_2	65.0	IMR90p8
66.5	A1	83.3900704540932	GAPDH_2	65.0	IMR90p8
67.0	A1	93.0880640935958	GAPDH_2	65.0	IMR90p8
67.5	A1	101.402622097398	GAPDH_2	65.0	IMR90p8
68.0	A1	107.134135881409	GAPDH_2	65.0	IMR90p8
68.5	A1	110.672205517008	GAPDH_2	65.0	IMR90p8
69.0	A1	112.826538785778	GAPDH_2	65.0	IMR90p8
69.5	A1	113.386862999761	GAPDH_2	65.0	IMR90p8
70.0	A1	112.852939547638	GAPDH_2	65.0	IMR90p8
70.5	A1	113.047854093768	GAPDH_2	65.0	IMR90p8
71.0	A1	113.341171417686	GAPDH_2	65.0	IMR90p8
71.5	A1	113.610575462008	GAPDH_2	65.0	IMR90p8
72.0	A1	114.550535653242	GAPDH_2	65.0	IMR90p8
72.5	A1	115.461717668436	GAPDH_2	65.0	IMR90p8
73.0	A1	115.615312201128	GAPDH_2	65.0	IMR90p8
73.5	A1	115.755257741264	GAPDH_2	65.0	IMR90p8
74.0	A1	115.636197169905	GAPDH_2	65.0	IMR90p8
74.5	A1	114.983947123474	GAPDH_2	65.0	IMR90p8
75.0	A1	114.247351123162	GAPDH_2	65.0	IMR90p8
75.5	A1	113.462655503643	GAPDH_2	65.0	IMR90p8
76.0	A1	112.614756694716	GAPDH_2	65.0	IMR90p8
76.5	A1	111.566617107659	GAPDH_2	65.0	IMR90p8
77.0	A1	110.090953736457	GAPDH_2	65.0	IMR90p8
77.5	A1	108.676250651072	GAPDH_2	65.0	IMR90p8
78.0	A1	107.615561700312	GAPDH_2	65.0	IMR90p8
78.5	A1	106.549692430015	GAPDH_2	65.0	IMR90p8
79.0	A1	106.392662383297	GAPDH_2	65.0	IMR90p8
79.5	A1	108.989837440762	GAPDH_2	65.0	IMR90p8
80.0	A1	115.27334572237	GAPDH_2	65.0	IMR90p8
80.5	A1	127.100506097457	GAPDH_2	65.0	IMR90p8
81.0	A1	144.981461444592	GAPDH_2	65.0	IMR90p8
81.5	A1	169.007461398688	GAPDH_2	65.0	IMR90p8
82.0	A1	215.012790967277	GAPDH_2	65.0	IMR90p8
82.5	A1	283.221539441842	GAPDH_2	65.0	IMR90p8
83.0	A1	344.916564330855	GAPDH_2	65.0	IMR90p8
83.5	A1	389.140639104906	GAPDH_2	65.0	IMR90p8
84.0	A1	415.552458514567	GAPDH_2	65.0	IMR90p8
84.5	A1	388.348564058354	GAPDH_2	65.0	IMR90p8
85.0	A1	302.025644569871	GAPDH_2	65.0	IMR90p8
85.5	A1	207.076879139675	GAPDH_2	65.0	IMR90p8
86.0	A1	124.337469082864	GAPDH_2	65.0	IMR90p8
86.5	A1	52.2501054481112	GAPDH_2	65.0	IMR90p8
87.0	A1	9.80969866256441	GAPDH_2	65.0	IMR90p8
87.5	A1	0.941906251440685	GAPDH_2	65.0	IMR90p8
88.0	A1	1.51972025455785	GAPDH_2	65.0	IMR90p8
88.5	A1	1.7038539708214	GAPDH_2	65.0	IMR90p8
89.0	A1	2.08452582397427	GAPDH_2	65.0	IMR90p8
89.5	A1	2.00007443029875	GAPDH_2	65.0	IMR90p8
90.0	A1	2.20964269812788	GAPDH_2	65.0	IMR90p8
90.5	A1	2.62363083288909	GAPDH_2	65.0	IMR90p8
91.0	A1	2.28089029747412	GAPDH_2	65.0	IMR90p8
91.5	A1	2.60323054458109	GAPDH_2	65.0	IMR90p8
92.0	A1	3.55708474419521	GAPDH_2	65.0	IMR90p8
92.5	A1	3.43099309485757	GAPDH_2	65.0	IMR90p8
93.0	A1	3.1483919136349	GAPDH_2	65.0	IMR90p8
93.5	A1	3.03407744853354	GAPDH_2	65.0	IMR90p8
94.0	A1	2.49644149933988	GAPDH_2	65.0	IMR90p8
94.5	A1	1.50535282193164	GAPDH_2	65.0	IMR90p8
95.0	A1	0.339980916641025	GAPDH_2	65.0	IMR90p8
55.0	B1	5.46658354874603	GAPDH_2	64.5	IMR90p8
55.5	B1	11.8442643556161	GAPDH_2	64.5	IMR90p8
56.0	B1	10.9331670974918	GAPDH_2	64.5	IMR90p8
56.5	B1	10.9331670974742	GAPDH_2	64.5	IMR90p8
57.0	B1	10.933167097612	GAPDH_2	64.5	IMR90p8
57.5	B1	10.7024343758191	GAPDH_2	64.5	IMR90p8
58.0	B1	12.0901199422891	GAPDH_2	64.5	IMR90p8
58.5	B1	15.0365578942123	GAPDH_2	64.5	IMR90p8
59.0	B1	17.8811893368546	GAPDH_2	64.5	IMR90p8
59.5	B1	21.5481109123414	GAPDH_2	64.5	IMR90p8
60.0	B1	25.6666463668452	GAPDH_2	64.5	IMR90p8
60.5	B1	29.4766588186275	GAPDH_2	64.5	IMR90p8
61.0	B1	33.1429360314501	GAPDH_2	64.5	IMR90p8
61.5	B1	36.6073386807893	GAPDH_2	64.5	IMR90p8
62.0	B1	38.3861955228606	GAPDH_2	64.5	IMR90p8
62.5	B1	39.4291218991523	GAPDH_2	64.5	IMR90p8
63.0	B1	41.0286508063261	GAPDH_2	64.5	IMR90p8
63.5	B1	42.5646974342031	GAPDH_2	64.5	IMR90p8
64.0	B1	45.4034377568937	GAPDH_2	64.5	IMR90p8
64.5	B1	51.501888629094	GAPDH_2	64.5	IMR90p8
65.0	B1	60.2294823235197	GAPDH_2	64.5	IMR90p8
65.5	B1	70.5414000604038	GAPDH_2	64.5	IMR90p8
66.0	B1	82.4967797000343	GAPDH_2	64.5	IMR90p8
66.5	B1	94.242824625654	GAPDH_2	64.5	IMR90p8
67.0	B1	103.747079128604	GAPDH_2	64.5	IMR90p8
67.5	B1	110.960213291531	GAPDH_2	64.5	IMR90p8
68.0	B1	116.31031625353	GAPDH_2	64.5	IMR90p8
68.5	B1	119.441280256207	GAPDH_2	64.5	IMR90p8
69.0	B1	121.190541255113	GAPDH_2	64.5	IMR90p8
69.5	B1	121.968957162253	GAPDH_2	64.5	IMR90p8
70.0	B1	121.764494551828	GAPDH_2	64.5	IMR90p8
70.5	B1	121.129536850906	GAPDH_2	64.5	IMR90p8
71.0	B1	121.016740212909	GAPDH_2	64.5	IMR90p8
71.5	B1	120.706464059242	GAPDH_2	64.5	IMR90p8
72.0	B1	120.383056700215	GAPDH_2	64.5	IMR90p8
72.5	B1	121.120714689677	GAPDH_2	64.5	IMR90p8
73.0	B1	122.010943765844	GAPDH_2	64.5	IMR90p8
73.5	B1	122.431051611158	GAPDH_2	64.5	IMR90p8
74.0	B1	122.710901879445	GAPDH_2	64.5	IMR90p8
74.5	B1	123.230998044073	GAPDH_2	64.5	IMR90p8
75.0	B1	122.671409988787	GAPDH_2	64.5	IMR90p8
75.5	B1	121.653192509934	GAPDH_2	64.5	IMR90p8
76.0	B1	120.40700782234	GAPDH_2	64.5	IMR90p8
76.5	B1	119.20963330515	GAPDH_2	64.5	IMR90p8
77.0	B1	118.185448429964	GAPDH_2	64.5	IMR90p8
77.5	B1	117.342053255163	GAPDH_2	64.5	IMR90p8
78.0	B1	116.777007895823	GAPDH_2	64.5	IMR90p8
78.5	B1	116.458224249684	GAPDH_2	64.5	IMR90p8
79.0	B1	117.075822812228	GAPDH_2	64.5	IMR90p8
79.5	B1	119.742790554705	GAPDH_2	64.5	IMR90p8
80.0	B1	127.028980673367	GAPDH_2	64.5	IMR90p8
80.5	B1	140.86166216393	GAPDH_2	64.5	IMR90p8
81.0	B1	160.742250491078	GAPDH_2	64.5	IMR90p8
81.5	B1	189.644516888132	GAPDH_2	64.5	IMR90p8
82.0	B1	245.861473633394	GAPDH_2	64.5	IMR90p8
82.5	B1	320.184901682478	GAPDH_2	64.5	IMR90p8
83.0	B1	381.701296409751	GAPDH_2	64.5	IMR90p8
83.5	B1	425.992079190087	GAPDH_2	64.5	IMR90p8
84.0	B1	445.500784847082	GAPDH_2	64.5	IMR90p8
84.5	B1	399.511915389963	GAPDH_2	64.5	IMR90p8
85.0	B1	299.68929619889	GAPDH_2	64.5	IMR90p8
85.5	B1	201.227414243449	GAPDH_2	64.5	IMR90p8
86.0	B1	114.582899319281	GAPDH_2	64.5	IMR90p8
86.5	B1	42.8111468119342	GAPDH_2	64.5	IMR90p8
87.0	B1	6.8761506460732	GAPDH_2	64.5	IMR90p8
87.5	B1	2.46475917872914	GAPDH_2	64.5	IMR90p8
88.0	B1	3.17006585169287	GAPDH_2	64.5	IMR90p8
88.5	B1	2.94622928028406	GAPDH_2	64.5	IMR90p8
89.0	B1	2.7953137327508	GAPDH_2	64.5	IMR90p8
89.5	B1	2.91266436693553	GAPDH_2	64.5	IMR90p8
90.0	B1	2.59954528030698	GAPDH_2	64.5	IMR90p8
90.5	B1	1.65079339665022	GAPDH_2	64.5	IMR90p8
91.0	B1	1.15416553802407	GAPDH_2	64.5	IMR90p8
91.5	B1	1.17129634562815	GAPDH_2	64.5	IMR90p8
92.0	B1	1.0464425749642	GAPDH_2	64.5	IMR90p8
92.5	B1	1.16066667307518	GAPDH_2	64.5	IMR90p8
93.0	B1	2.26368760146693	GAPDH_2	64.5	IMR90p8
93.5	B1	2.82210953219078	GAPDH_2	64.5	IMR90p8
94.0	B1	2.95681245307594	GAPDH_2	64.5	IMR90p8
94.5	B1	2.93340085967054	GAPDH_2	64.5	IMR90p8
95.0	B1	1.13178690219036	GAPDH_2	64.5	IMR90p8
55.0	C1	5.27497705716075	GAPDH_2	63.3	IMR90p8
55.5	C1	11.4291169571803	GAPDH_2	63.3	IMR90p8
56.0	C1	10.5499541143195	GAPDH_2	63.3	IMR90p8
56.5	C1	10.5499541143173	GAPDH_2	63.3	IMR90p8
57.0	C1	10.5499541143399	GAPDH_2	63.3	IMR90p8
57.5	C1	10.1951274151602	GAPDH_2	63.3	IMR90p8
58.0	C1	12.333075283665	GAPDH_2	63.3	IMR90p8
58.5	C1	16.8813624396848	GAPDH_2	63.3	IMR90p8
59.0	C1	21.0775422899922	GAPDH_2	63.3	IMR90p8
59.5	C1	25.4027218873417	GAPDH_2	63.3	IMR90p8
60.0	C1	29.9448444386627	GAPDH_2	63.3	IMR90p8
60.5	C1	33.8295956856631	GAPDH_2	63.3	IMR90p8
61.0	C1	37.3398766117534	GAPDH_2	63.3	IMR90p8
61.5	C1	41.0774601833449	GAPDH_2	63.3	IMR90p8
62.0	C1	43.3925382205211	GAPDH_2	63.3	IMR90p8
62.5	C1	44.7707338084268	GAPDH_2	63.3	IMR90p8
63.0	C1	46.7287823307813	GAPDH_2	63.3	IMR90p8
63.5	C1	48.1405003326956	GAPDH_2	63.3	IMR90p8
64.0	C1	49.5210317170298	GAPDH_2	63.3	IMR90p8
64.5	C1	53.1121840569147	GAPDH_2	63.3	IMR90p8
65.0	C1	59.1013726875146	GAPDH_2	63.3	IMR90p8
65.5	C1	66.7161972507923	GAPDH_2	63.3	IMR90p8
66.0	C1	76.4659460562235	GAPDH_2	63.3	IMR90p8
66.5	C1	87.4680832845758	GAPDH_2	63.3	IMR90p8
67.0	C1	97.1497826795334	GAPDH_2	63.3	IMR90p8
67.5	C1	104.828862477533	GAPDH_2	63.3	IMR90p8
68.0	C1	110.77685308491	GAPDH_2	63.3	IMR90p8
68.5	C1	114.438062953671	GAPDH_2	63.3	IMR90p8
69.0	C1	115.340915311878	GAPDH_2	63.3	IMR90p8
69.5	C1	115.923586401467	GAPDH_2	63.3	IMR90p8
70.0	C1	116.875166917049	GAPDH_2	63.3	IMR90p8
70.5	C1	117.080795878898	GAPDH_2	63.3	IMR90p8
71.0	C1	117.108856221098	GAPDH_2	63.3	IMR90p8
71.5	C1	117.973210692354	GAPDH_2	63.3	IMR90p8
72.0	C1	118.454495736136	GAPDH_2	63.3	IMR90p8
72.5	C1	117.657141581655	GAPDH_2	63.3	IMR90p8
73.0	C1	117.124694948718	GAPDH_2	63.3	IMR90p8
73.5	C1	117.027178733328	GAPDH_2	63.3	IMR90p8
74.0	C1	116.793026011624	GAPDH_2	63.3	IMR90p8
74.5	C1	116.918441092337	GAPDH_2	63.3	IMR90p8
75.0	C1	117.699751850905	GAPDH_2	63.3	IMR90p8
75.5	C1	117.51405015131	GAPDH_2	63.3	IMR90p8
76.0	C1	116.432835829148	GAPDH_2	63.3	IMR90p8
76.5	C1	115.568024405278	GAPDH_2	63.3	IMR90p8
77.0	C1	113.959918396377	GAPDH_2	63.3	IMR90p8
77.5	C1	111.91769116119	GAPDH_2	63.3	IMR90p8
78.0	C1	111.386649407055	GAPDH_2	63.3	IMR90p8
78.5	C1	111.465751726291	GAPDH_2	63.3	IMR90p8
79.0	C1	111.914055192277	GAPDH_2	63.3	IMR90p8
79.5	C1	115.014954452986	GAPDH_2	63.3	IMR90p8
80.0	C1	122.991167978604	GAPDH_2	63.3	IMR90p8
80.5	C1	136.517272778862	GAPDH_2	63.3	IMR90p8
81.0	C1	155.60425646839	GAPDH_2	63.3	IMR90p8
81.5	C1	184.105494121445	GAPDH_2	63.3	IMR90p8
82.0	C1	239.288125309089	GAPDH_2	63.3	IMR90p8
82.5	C1	310.417836390381	GAPDH_2	63.3	IMR90p8
83.0	C1	368.04074882132	GAPDH_2	63.3	IMR90p8
83.5	C1	409.330662493989	GAPDH_2	63.3	IMR90p8
84.0	C1	425.705044300235	GAPDH_2	63.3	IMR90p8
84.5	C1	378.150894756064	GAPDH_2	63.3	IMR90p8
85.0	C1	280.859498222398	GAPDH_2	63.3	IMR90p8
85.5	C1	187.243826384487	GAPDH_2	63.3	IMR90p8
86.0	C1	104.914343805474	GAPDH_2	63.3	IMR90p8
86.5	C1	37.4316163203396	GAPDH_2	63.3	IMR90p8
87.0	C1	5.25484928495439	GAPDH_2	63.3	IMR90p8
87.5	C1	2.36256328246844	GAPDH_2	63.3	IMR90p8
88.0	C1	2.95687874666106	GAPDH_2	63.3	IMR90p8
88.5	C1	2.76934937415348	GAPDH_2	63.3	IMR90p8
89.0	C1	2.2348475042732	GAPDH_2	63.3	IMR90p8
89.5	C1	1.52106926362097	GAPDH_2	63.3	IMR90p8
90.0	C1	1.04365630731439	GAPDH_2	63.3	IMR90p8
90.5	C1	0.754824666480545	GAPDH_2	63.3	IMR90p8
91.0	C1	0.927521194428834	GAPDH_2	63.3	IMR90p8
91.5	C1	1.87267746241065	GAPDH_2	63.3	IMR90p8
92.0	C1	2.61210610345864	GAPDH_2	63.3	IMR90p8
92.5	C1	2.81381221528113	GAPDH_2	63.3	IMR90p8
93.0	C1	3.24154215983322	GAPDH_2	63.3	IMR90p8
93.5	C1	3.27762664762872	GAPDH_2	63.3	IMR90p8
94.0	C1	3.03170357076937	GAPDH_2	63.3	IMR90p8
94.5	C1	3.00505184352818	GAPDH_2	63.3	IMR90p8
95.0	C1	1.36408867611402	GAPDH_2	63.3	IMR90p8
55.0	D1	-2.42137271894478	GAPDH_2	61.4	IMR90p8
55.5	D1	-5.24630755771329	GAPDH_2	61.4	IMR90p8
56.0	D1	-4.84274543788922	GAPDH_2	61.4	IMR90p8
56.5	D1	-4.84274543787274	GAPDH_2	61.4	IMR90p8
57.0	D1	-4.84274543800143	GAPDH_2	61.4	IMR90p8
57.5	D1	-5.27927792200444	GAPDH_2	61.4	IMR90p8
58.0	D1	-2.57773331252463	GAPDH_2	61.4	IMR90p8
58.5	D1	2.52927023662733	GAPDH_2	61.4	IMR90p8
59.0	D1	7.2132564400099	GAPDH_2	61.4	IMR90p8
59.5	D1	11.9045513176702	GAPDH_2	61.4	IMR90p8
60.0	D1	16.6150275664164	GAPDH_2	61.4	IMR90p8
60.5	D1	21.5408446998348	GAPDH_2	61.4	IMR90p8
61.0	D1	26.5469913452906	GAPDH_2	61.4	IMR90p8
61.5	D1	31.1211227195332	GAPDH_2	61.4	IMR90p8
62.0	D1	35.4829774671957	GAPDH_2	61.4	IMR90p8
62.5	D1	39.2003718426629	GAPDH_2	61.4	IMR90p8
63.0	D1	41.7588164572209	GAPDH_2	61.4	IMR90p8
63.5	D1	43.6082081559334	GAPDH_2	61.4	IMR90p8
64.0	D1	45.560830897401	GAPDH_2	61.4	IMR90p8
64.5	D1	48.3158451792331	GAPDH_2	61.4	IMR90p8
65.0	D1	52.4084461906431	GAPDH_2	61.4	IMR90p8
65.5	D1	58.8210755845051	GAPDH_2	61.4	IMR90p8
66.0	D1	67.2457325552344	GAPDH_2	61.4	IMR90p8
66.5	D1	76.7292074143488	GAPDH_2	61.4	IMR90p8
67.0	D1	86.1541363993384	GAPDH_2	61.4	IMR90p8
67.5	D1	94.5872975625847	GAPDH_2	61.4	IMR90p8
68.0	D1	100.677980274094	GAPDH_2	61.4	IMR90p8
68.5	D1	104.821742548582	GAPDH_2	61.4	IMR90p8
69.0	D1	107.163673817159	GAPDH_2	61.4	IMR90p8
69.5	D1	108.268232234135	GAPDH_2	61.4	IMR90p8
70.0	D1	108.900108027189	GAPDH_2	61.4	IMR90p8
70.5	D1	109.738689194346	GAPDH_2	61.4	IMR90p8
71.0	D1	110.410234848062	GAPDH_2	61.4	IMR90p8
71.5	D1	111.018122948352	GAPDH_2	61.4	IMR90p8
72.0	D1	111.734014027728	GAPDH_2	61.4	IMR90p8
72.5	D1	112.312757968377	GAPDH_2	61.4	IMR90p8
73.0	D1	112.25352957844	GAPDH_2	61.4	IMR90p8
73.5	D1	112.200087783285	GAPDH_2	61.4	IMR90p8
74.0	D1	112.856675786573	GAPDH_2	61.4	IMR90p8
74.5	D1	113.395246692964	GAPDH_2	61.4	IMR90p8
75.0	D1	113.459162151583	GAPDH_2	61.4	IMR90p8
75.5	D1	113.936537599277	GAPDH_2	61.4	IMR90p8
76.0	D1	114.4841881572	GAPDH_2	61.4	IMR90p8
76.5	D1	113.44522453538	GAPDH_2	61.4	IMR90p8
77.0	D1	111.629456075128	GAPDH_2	61.4	IMR90p8
77.5	D1	110.131823190673	GAPDH_2	61.4	IMR90p8
78.0	D1	108.205388044242	GAPDH_2	61.4	IMR90p8
78.5	D1	106.308060586947	GAPDH_2	61.4	IMR90p8
79.0	D1	106.183156175438	GAPDH_2	61.4	IMR90p8
79.5	D1	108.188646915007	GAPDH_2	61.4	IMR90p8
80.0	D1	113.677586141767	GAPDH_2	61.4	IMR90p8
80.5	D1	125.225624598477	GAPDH_2	61.4	IMR90p8
81.0	D1	142.424465908533	GAPDH_2	61.4	IMR90p8
81.5	D1	164.708242477539	GAPDH_2	61.4	IMR90p8
82.0	D1	206.136082050085	GAPDH_2	61.4	IMR90p8
82.5	D1	268.838326105505	GAPDH_2	61.4	IMR90p8
83.0	D1	326.97415115985	GAPDH_2	61.4	IMR90p8
83.5	D1	367.844453427492	GAPDH_2	61.4	IMR90p8
84.0	D1	392.438409280417	GAPDH_2	61.4	IMR90p8
84.5	D1	370.491598776989	GAPDH_2	61.4	IMR90p8
85.0	D1	291.464540788448	GAPDH_2	61.4	IMR90p8
85.5	D1	200.572605747383	GAPDH_2	61.4	IMR90p8
86.0	D1	122.512333012546	GAPDH_2	61.4	IMR90p8
86.5	D1	54.6973929915943	GAPDH_2	61.4	IMR90p8
87.0	D1	12.4563084565332	GAPDH_2	61.4	IMR90p8
87.5	D1	3.05393726718069	GAPDH_2	61.4	IMR90p8
88.0	D1	3.99770670044194	GAPDH_2	61.4	IMR90p8
88.5	D1	2.96629391835165	GAPDH_2	61.4	IMR90p8
89.0	D1	2.49103274584036	GAPDH_2	61.4	IMR90p8
89.5	D1	2.51934567436751	GAPDH_2	61.4	IMR90p8
90.0	D1	1.49066171762883	GAPDH_2	61.4	IMR90p8
90.5	D1	1.31793260809309	GAPDH_2	61.4	IMR90p8
91.0	D1	2.53499654936525	GAPDH_2	61.4	IMR90p8
91.5	D1	2.87312906705711	GAPDH_2	61.4	IMR90p8
92.0	D1	2.99095743498924	GAPDH_2	61.4	IMR90p8
92.5	D1	4.04522381242862	GAPDH_2	61.4	IMR90p8
93.0	D1	4.0956065237159	GAPDH_2	61.4	IMR90p8
93.5	D1	3.66205735578296	GAPDH_2	61.4	IMR90p8
94.0	D1	3.93000812620301	GAPDH_2	61.4	IMR90p8
94.5	D1	4.88968937277684	GAPDH_2	61.4	IMR90p8
95.0	D1	2.57491506777512	GAPDH_2	61.4	IMR90p8
55.0	E1	-7.33827358462622	GAPDH_2	59.0	IMR90p8
55.5	E1	-15.8995927666901	GAPDH_2	59.0	IMR90p8
56.0	E1	-14.6765471692524	GAPDH_2	59.0	IMR90p8
56.5	E1	-14.6765471692572	GAPDH_2	59.0	IMR90p8
57.0	E1	-14.676547169219	GAPDH_2	59.0	IMR90p8
57.5	E1	-15.2133379589703	GAPDH_2	59.0	IMR90p8
58.0	E1	-12.0002516447	GAPDH_2	59.0	IMR90p8
58.5	E1	-5.0216144265811	GAPDH_2	59.0	IMR90p8
59.0	E1	1.84406412806345	GAPDH_2	59.0	IMR90p8
59.5	E1	8.68438940851627	GAPDH_2	59.0	IMR90p8
60.0	E1	14.9317622667112	GAPDH_2	59.0	IMR90p8
60.5	E1	21.4739670277913	GAPDH_2	59.0	IMR90p8
61.0	E1	27.9317568202887	GAPDH_2	59.0	IMR90p8
61.5	E1	33.4488059482863	GAPDH_2	59.0	IMR90p8
62.0	E1	38.386185703666	GAPDH_2	59.0	IMR90p8
62.5	E1	42.7037332342197	GAPDH_2	59.0	IMR90p8
63.0	E1	45.6290439717477	GAPDH_2	59.0	IMR90p8
63.5	E1	47.5783095146611	GAPDH_2	59.0	IMR90p8
64.0	E1	49.9612197738727	GAPDH_2	59.0	IMR90p8
64.5	E1	53.0001390197133	GAPDH_2	59.0	IMR90p8
65.0	E1	56.9048158450082	GAPDH_2	59.0	IMR90p8
65.5	E1	62.6501942987175	GAPDH_2	59.0	IMR90p8
66.0	E1	70.3133122431359	GAPDH_2	59.0	IMR90p8
66.5	E1	78.5292539260869	GAPDH_2	59.0	IMR90p8
67.0	E1	86.24688089171	GAPDH_2	59.0	IMR90p8
67.5	E1	93.3596850366765	GAPDH_2	59.0	IMR90p8
68.0	E1	98.8646680636393	GAPDH_2	59.0	IMR90p8
68.5	E1	101.945468398498	GAPDH_2	59.0	IMR90p8
69.0	E1	103.795840949955	GAPDH_2	59.0	IMR90p8
69.5	E1	104.787038892134	GAPDH_2	59.0	IMR90p8
70.0	E1	104.994390329121	GAPDH_2	59.0	IMR90p8
70.5	E1	105.212180771829	GAPDH_2	59.0	IMR90p8
71.0	E1	105.593687601659	GAPDH_2	59.0	IMR90p8
71.5	E1	105.602281064849	GAPDH_2	59.0	IMR90p8
72.0	E1	106.056923007474	GAPDH_2	59.0	IMR90p8
72.5	E1	106.812939330938	GAPDH_2	59.0	IMR90p8
73.0	E1	107.136394193857	GAPDH_2	59.0	IMR90p8
73.5	E1	107.64923604328	GAPDH_2	59.0	IMR90p8
74.0	E1	108.263091340238	GAPDH_2	59.0	IMR90p8
74.5	E1	108.169571563815	GAPDH_2	59.0	IMR90p8
75.0	E1	107.990399899929	GAPDH_2	59.0	IMR90p8
75.5	E1	107.286075815619	GAPDH_2	59.0	IMR90p8
76.0	E1	105.773924376024	GAPDH_2	59.0	IMR90p8
76.5	E1	104.744130946833	GAPDH_2	59.0	IMR90p8
77.0	E1	103.483798711797	GAPDH_2	59.0	IMR90p8
77.5	E1	101.415005555257	GAPDH_2	59.0	IMR90p8
78.0	E1	100.491887496245	GAPDH_2	59.0	IMR90p8
78.5	E1	100.444737969744	GAPDH_2	59.0	IMR90p8
79.0	E1	99.9939885781962	GAPDH_2	59.0	IMR90p8
79.5	E1	101.300199718009	GAPDH_2	59.0	IMR90p8
80.0	E1	105.869157252528	GAPDH_2	59.0	IMR90p8
80.5	E1	115.39125954348	GAPDH_2	59.0	IMR90p8
81.0	E1	130.249953741416	GAPDH_2	59.0	IMR90p8
81.5	E1	149.696705328025	GAPDH_2	59.0	IMR90p8
82.0	E1	186.246408690265	GAPDH_2	59.0	IMR90p8
82.5	E1	240.697466738029	GAPDH_2	59.0	IMR90p8
83.0	E1	288.48975926047	GAPDH_2	59.0	IMR90p8
83.5	E1	320.319875183936	GAPDH_2	59.0	IMR90p8
84.0	E1	338.364815118586	GAPDH_2	59.0	IMR90p8
84.5	E1	315.480575230342	GAPDH_2	59.0	IMR90p8
85.0	E1	244.968027481748	GAPDH_2	59.0	IMR90p8
85.5	E1	167.38351798772	GAPDH_2	59.0	IMR90p8
86.0	E1	101.471124864921	GAPDH_2	59.0	IMR90p8
86.5	E1	44.6039976104482	GAPDH_2	59.0	IMR90p8
87.0	E1	9.91925190344296	GAPDH_2	59.0	IMR90p8
87.5	E1	2.09059919835363	GAPDH_2	59.0	IMR90p8
88.0	E1	2.57355926267149	GAPDH_2	59.0	IMR90p8
88.5	E1	1.92912359177876	GAPDH_2	59.0	IMR90p8
89.0	E1	1.31903182003998	GAPDH_2	59.0	IMR90p8
89.5	E1	1.00546393403215	GAPDH_2	59.0	IMR90p8
90.0	E1	1.10526061962656	GAPDH_2	59.0	IMR90p8
90.5	E1	1.75378472895233	GAPDH_2	59.0	IMR90p8
91.0	E1	2.25982188521363	GAPDH_2	59.0	IMR90p8
91.5	E1	2.2816790824225	GAPDH_2	59.0	IMR90p8
92.0	E1	2.39109290003802	GAPDH_2	59.0	IMR90p8
92.5	E1	2.45431679800851	GAPDH_2	59.0	IMR90p8
93.0	E1	1.32784135534024	GAPDH_2	59.0	IMR90p8
93.5	E1	0.141144705457464	GAPDH_2	59.0	IMR90p8
94.0	E1	-0.0228522042772852	GAPDH_2	59.0	IMR90p8
94.5	E1	-0.700670703731873	GAPDH_2	59.0	IMR90p8
95.0	E1	-0.602720766025584	GAPDH_2	59.0	IMR90p8
55.0	F1	-16.021859014789	GAPDH_2	57.0	IMR90p8
55.5	F1	-34.7140278653756	GAPDH_2	57.0	IMR90p8
56.0	F1	-32.0437180295766	GAPDH_2	57.0	IMR90p8
56.5	F1	-32.0437180295859	GAPDH_2	57.0	IMR90p8
57.0	F1	-32.0437180295207	GAPDH_2	57.0	IMR90p8
57.5	F1	-32.9251278427486	GAPDH_2	57.0	IMR90p8
58.0	F1	-27.6103974364411	GAPDH_2	57.0	IMR90p8
58.5	F1	-16.2377766212438	GAPDH_2	57.0	IMR90p8
59.0	F1	-6.44026179941022	GAPDH_2	57.0	IMR90p8
59.5	F1	3.01677551483681	GAPDH_2	57.0	IMR90p8
60.0	F1	12.1359989640359	GAPDH_2	57.0	IMR90p8
60.5	F1	19.3541497312796	GAPDH_2	57.0	IMR90p8
61.0	F1	24.7480568090238	GAPDH_2	57.0	IMR90p8
61.5	F1	28.9351391966482	GAPDH_2	57.0	IMR90p8
62.0	F1	32.1178746215796	GAPDH_2	57.0	IMR90p8
62.5	F1	34.3829423810795	GAPDH_2	57.0	IMR90p8
63.0	F1	35.7236318129052	GAPDH_2	57.0	IMR90p8
63.5	F1	36.6367758097687	GAPDH_2	57.0	IMR90p8
64.0	F1	38.0424839893897	GAPDH_2	57.0	IMR90p8
64.5	F1	40.1421287130119	GAPDH_2	57.0	IMR90p8
65.0	F1	43.3603167514024	GAPDH_2	57.0	IMR90p8
65.5	F1	49.2385470686022	GAPDH_2	57.0	IMR90p8
66.0	F1	57.3714959744053	GAPDH_2	57.0	IMR90p8
66.5	F1	66.3287453152687	GAPDH_2	57.0	IMR90p8
67.0	F1	75.3578050608694	GAPDH_2	57.0	IMR90p8
67.5	F1	83.70799410596	GAPDH_2	57.0	IMR90p8
68.0	F1	89.6786226144884	GAPDH_2	57.0	IMR90p8
68.5	F1	93.556590405952	GAPDH_2	57.0	IMR90p8
69.0	F1	95.8689372109162	GAPDH_2	57.0	IMR90p8
69.5	F1	97.1105540528836	GAPDH_2	57.0	IMR90p8
70.0	F1	97.5060113568242	GAPDH_2	57.0	IMR90p8
70.5	F1	97.7073721033927	GAPDH_2	57.0	IMR90p8
71.0	F1	97.4796737999817	GAPDH_2	57.0	IMR90p8
71.5	F1	97.2673047853477	GAPDH_2	57.0	IMR90p8
72.0	F1	97.4384051613807	GAPDH_2	57.0	IMR90p8
72.5	F1	97.7626989058746	GAPDH_2	57.0	IMR90p8
73.0	F1	98.356470307279	GAPDH_2	57.0	IMR90p8
73.5	F1	99.206921484917	GAPDH_2	57.0	IMR90p8
74.0	F1	100.439271221748	GAPDH_2	57.0	IMR90p8
74.5	F1	101.098675200406	GAPDH_2	57.0	IMR90p8
75.0	F1	101.320861336522	GAPDH_2	57.0	IMR90p8
75.5	F1	101.142174078917	GAPDH_2	57.0	IMR90p8
76.0	F1	100.808517168712	GAPDH_2	57.0	IMR90p8
76.5	F1	99.6266075468905	GAPDH_2	57.0	IMR90p8
77.0	F1	98.1131263079263	GAPDH_2	57.0	IMR90p8
77.5	F1	96.9248602282839	GAPDH_2	57.0	IMR90p8
78.0	F1	95.855137710651	GAPDH_2	57.0	IMR90p8
78.5	F1	94.937971086095	GAPDH_2	57.0	IMR90p8
79.0	F1	95.0363341019442	GAPDH_2	57.0	IMR90p8
79.5	F1	96.7326685734668	GAPDH_2	57.0	IMR90p8
80.0	F1	101.437131954366	GAPDH_2	57.0	IMR90p8
80.5	F1	111.422968172938	GAPDH_2	57.0	IMR90p8
81.0	F1	126.364149268257	GAPDH_2	57.0	IMR90p8
81.5	F1	145.299127438494	GAPDH_2	57.0	IMR90p8
82.0	F1	179.302835673155	GAPDH_2	57.0	IMR90p8
82.5	F1	227.161630810542	GAPDH_2	57.0	IMR90p8
83.0	F1	267.024775737321	GAPDH_2	57.0	IMR90p8
83.5	F1	292.111798179876	GAPDH_2	57.0	IMR90p8
84.0	F1	304.121169553195	GAPDH_2	57.0	IMR90p8
84.5	F1	279.054435037824	GAPDH_2	57.0	IMR90p8
85.0	F1	213.813488429063	GAPDH_2	57.0	IMR90p8
85.5	F1	145.031801961901	GAPDH_2	57.0	IMR90p8
86.0	F1	86.5816733376541	GAPDH_2	57.0	IMR90p8
86.5	F1	36.5433520902448	GAPDH_2	57.0	IMR90p8
87.0	F1	7.30679554474858	GAPDH_2	57.0	IMR90p8
87.5	F1	1.13833566499648	GAPDH_2	57.0	IMR90p8
88.0	F1	1.57414538909796	GAPDH_2	57.0	IMR90p8
88.5	F1	1.83627723722651	GAPDH_2	57.0	IMR90p8
89.0	F1	2.05529998961669	GAPDH_2	57.0	IMR90p8
89.5	F1	2.1434445865309	GAPDH_2	57.0	IMR90p8
90.0	F1	2.6904245693438	GAPDH_2	57.0	IMR90p8
90.5	F1	2.59905271169902	GAPDH_2	57.0	IMR90p8
91.0	F1	1.69768650449618	GAPDH_2	57.0	IMR90p8
91.5	F1	1.34025450277227	GAPDH_2	57.0	IMR90p8
92.0	F1	1.17363000013785	GAPDH_2	57.0	IMR90p8
92.5	F1	0.712287739050851	GAPDH_2	57.0	IMR90p8
93.0	F1	1.13366788953994	GAPDH_2	57.0	IMR90p8
93.5	F1	1.63339842265805	GAPDH_2	57.0	IMR90p8
94.0	F1	1.68518344421403	GAPDH_2	57.0	IMR90p8
94.5	F1	1.46883061443026	GAPDH_2	57.0	IMR90p8
95.0	F1	0.421909551582701	GAPDH_2	57.0	IMR90p8
55.0	G1	-17.0659101053451	GAPDH_2	55.7	IMR90p8
55.5	G1	-36.9761385615808	GAPDH_2	55.7	IMR90p8
56.0	G1	-34.1318202106909	GAPDH_2	55.7	IMR90p8
56.5	G1	-34.1318202106874	GAPDH_2	55.7	IMR90p8
57.0	G1	-34.1318202107136	GAPDH_2	55.7	IMR90p8
57.5	G1	-35.1096243441762	GAPDH_2	55.7	IMR90p8
58.0	G1	-29.269993549058	GAPDH_2	55.7	IMR90p8
58.5	G1	-16.3282711211684	GAPDH_2	55.7	IMR90p8
59.0	G1	-4.48355020483473	GAPDH_2	55.7	IMR90p8
59.5	G1	5.88983892716533	GAPDH_2	55.7	IMR90p8
60.0	G1	14.356138446153	GAPDH_2	55.7	IMR90p8
60.5	G1	20.8781508986219	GAPDH_2	55.7	IMR90p8
61.0	G1	25.4839554586155	GAPDH_2	55.7	IMR90p8
61.5	G1	27.9017488291192	GAPDH_2	55.7	IMR90p8
62.0	G1	28.9031051549778	GAPDH_2	55.7	IMR90p8
62.5	G1	29.6940689081913	GAPDH_2	55.7	IMR90p8
63.0	G1	30.2441907418794	GAPDH_2	55.7	IMR90p8
63.5	G1	30.4221187888868	GAPDH_2	55.7	IMR90p8
64.0	G1	31.1936772758412	GAPDH_2	55.7	IMR90p8
64.5	G1	33.2777760914834	GAPDH_2	55.7	IMR90p8
65.0	G1	35.920041535334	GAPDH_2	55.7	IMR90p8
65.5	G1	39.9521490520115	GAPDH_2	55.7	IMR90p8
66.0	G1	46.2005025689444	GAPDH_2	55.7	IMR90p8
66.5	G1	54.1080217420018	GAPDH_2	55.7	IMR90p8
67.0	G1	62.5389042322422	GAPDH_2	55.7	IMR90p8
67.5	G1	70.7834754635606	GAPDH_2	55.7	IMR90p8
68.0	G1	77.8317638146657	GAPDH_2	55.7	IMR90p8
68.5	G1	82.8382123162985	GAPDH_2	55.7	IMR90p8
69.0	G1	85.6984541954188	GAPDH_2	55.7	IMR90p8
69.5	G1	87.0203825301833	GAPDH_2	55.7	IMR90p8
70.0	G1	87.4921272449136	GAPDH_2	55.7	IMR90p8
70.5	G1	87.5874200181511	GAPDH_2	55.7	IMR90p8
71.0	G1	87.83810041468	GAPDH_2	55.7	IMR90p8
71.5	G1	88.091540798527	GAPDH_2	55.7	IMR90p8
72.0	G1	88.0952255161027	GAPDH_2	55.7	IMR90p8
72.5	G1	88.2655624505242	GAPDH_2	55.7	IMR90p8
73.0	G1	88.758603925854	GAPDH_2	55.7	IMR90p8
73.5	G1	89.3037698144095	GAPDH_2	55.7	IMR90p8
74.0	G1	90.4832189355959	GAPDH_2	55.7	IMR90p8
74.5	G1	92.115505967237	GAPDH_2	55.7	IMR90p8
75.0	G1	93.7777043855255	GAPDH_2	55.7	IMR90p8
75.5	G1	95.1015938844574	GAPDH_2	55.7	IMR90p8
76.0	G1	95.6163137529353	GAPDH_2	55.7	IMR90p8
76.5	G1	94.7287564416437	GAPDH_2	55.7	IMR90p8
77.0	G1	92.5813026206349	GAPDH_2	55.7	IMR90p8
77.5	G1	89.7883291627309	GAPDH_2	55.7	IMR90p8
78.0	G1	86.9023654601382	GAPDH_2	55.7	IMR90p8
78.5	G1	85.0871234831839	GAPDH_2	55.7	IMR90p8
79.0	G1	84.3656093880456	GAPDH_2	55.7	IMR90p8
79.5	G1	85.5174250759817	GAPDH_2	55.7	IMR90p8
80.0	G1	89.5970933789582	GAPDH_2	55.7	IMR90p8
80.5	G1	97.713560017598	GAPDH_2	55.7	IMR90p8
81.0	G1	109.719609838592	GAPDH_2	55.7	IMR90p8
81.5	G1	125.4482679672	GAPDH_2	55.7	IMR90p8
82.0	G1	153.216410747294	GAPDH_2	55.7	IMR90p8
82.5	G1	191.925150612519	GAPDH_2	55.7	IMR90p8
83.0	G1	224.653286821131	GAPDH_2	55.7	IMR90p8
83.5	G1	244.04028127309	GAPDH_2	55.7	IMR90p8
84.0	G1	252.153298045315	GAPDH_2	55.7	IMR90p8
84.5	G1	230.612663084835	GAPDH_2	55.7	IMR90p8
85.0	G1	176.410145095838	GAPDH_2	55.7	IMR90p8
85.5	G1	119.051393493957	GAPDH_2	55.7	IMR90p8
86.0	G1	71.2206735721395	GAPDH_2	55.7	IMR90p8
86.5	G1	30.7199675530072	GAPDH_2	55.7	IMR90p8
87.0	G1	6.60431566326378	GAPDH_2	55.7	IMR90p8
87.5	G1	1.69942489747626	GAPDH_2	55.7	IMR90p8
88.0	G1	2.1185007968042	GAPDH_2	55.7	IMR90p8
88.5	G1	1.91769124199482	GAPDH_2	55.7	IMR90p8
89.0	G1	1.62150189859193	GAPDH_2	55.7	IMR90p8
89.5	G1	1.71871439657838	GAPDH_2	55.7	IMR90p8
90.0	G1	1.75582971853083	GAPDH_2	55.7	IMR90p8
90.5	G1	1.84785080630166	GAPDH_2	55.7	IMR90p8
91.0	G1	2.36434446412892	GAPDH_2	55.7	IMR90p8
91.5	G1	2.51079703536067	GAPDH_2	55.7	IMR90p8
92.0	G1	2.47060713347804	GAPDH_2	55.7	IMR90p8
92.5	G1	2.79232616563689	GAPDH_2	55.7	IMR90p8
93.0	G1	2.38000580858176	GAPDH_2	55.7	IMR90p8
93.5	G1	1.63042056517753	GAPDH_2	55.7	IMR90p8
94.0	G1	1.62758494948577	GAPDH_2	55.7	IMR90p8
94.5	G1	1.69593997075145	GAPDH_2	55.7	IMR90p8
95.0	G1	0.739343655983078	GAPDH_2	55.7	IMR90p8
55.0	H1	-10.1484791782957	GAPDH_2	55.0	IMR90p8
55.5	H1	-21.9883715529743	GAPDH_2	55.0	IMR90p8
56.0	H1	-20.2969583565916	GAPDH_2	55.0	IMR90p8
56.5	H1	-20.2969583565939	GAPDH_2	55.0	IMR90p8
57.0	H1	-20.2969583565789	GAPDH_2	55.0	IMR90p8
57.5	H1	-21.4261636442005	GAPDH_2	55.0	IMR90p8
58.0	H1	-14.4506386415829	GAPDH_2	55.0	IMR90p8
58.5	H1	-0.765228772439286	GAPDH_2	55.0	IMR90p8
59.0	H1	9.19621703657208	GAPDH_2	55.0	IMR90p8
59.5	H1	16.2294795044982	GAPDH_2	55.0	IMR90p8
60.0	H1	20.8569609923201	GAPDH_2	55.0	IMR90p8
60.5	H1	23.4665981223101	GAPDH_2	55.0	IMR90p8
61.0	H1	23.7484818265383	GAPDH_2	55.0	IMR90p8
61.5	H1	23.3341823714128	GAPDH_2	55.0	IMR90p8
62.0	H1	23.1096542666284	GAPDH_2	55.0	IMR90p8
62.5	H1	23.3007575291962	GAPDH_2	55.0	IMR90p8
63.0	H1	23.6813559181915	GAPDH_2	55.0	IMR90p8
63.5	H1	24.7928851716084	GAPDH_2	55.0	IMR90p8
64.0	H1	27.0674819063429	GAPDH_2	55.0	IMR90p8
64.5	H1	29.7137763305487	GAPDH_2	55.0	IMR90p8
65.0	H1	33.398339957933	GAPDH_2	55.0	IMR90p8
65.5	H1	39.1137610938823	GAPDH_2	55.0	IMR90p8
66.0	H1	46.120811005081	GAPDH_2	55.0	IMR90p8
66.5	H1	52.9376641258767	GAPDH_2	55.0	IMR90p8
67.0	H1	60.3546689589829	GAPDH_2	55.0	IMR90p8
67.5	H1	67.0199020839547	GAPDH_2	55.0	IMR90p8
68.0	H1	71.2765019270494	GAPDH_2	55.0	IMR90p8
68.5	H1	74.0111221168312	GAPDH_2	55.0	IMR90p8
69.0	H1	75.2510191133788	GAPDH_2	55.0	IMR90p8
69.5	H1	74.9887851735815	GAPDH_2	55.0	IMR90p8
70.0	H1	74.5070812131684	GAPDH_2	55.0	IMR90p8
70.5	H1	74.3268825251591	GAPDH_2	55.0	IMR90p8
71.0	H1	73.6106664412728	GAPDH_2	55.0	IMR90p8
71.5	H1	73.3659052213237	GAPDH_2	55.0	IMR90p8
72.0	H1	73.7667886462164	GAPDH_2	55.0	IMR90p8
72.5	H1	73.6489488171811	GAPDH_2	55.0	IMR90p8
73.0	H1	73.4535449105838	GAPDH_2	55.0	IMR90p8
73.5	H1	74.4652004058031	GAPDH_2	55.0	IMR90p8
74.0	H1	76.7303798998227	GAPDH_2	55.0	IMR90p8
74.5	H1	79.0310625620193	GAPDH_2	55.0	IMR90p8
75.0	H1	81.1315137348578	GAPDH_2	55.0	IMR90p8
75.5	H1	83.0333982016801	GAPDH_2	55.0	IMR90p8
76.0	H1	83.8457944391494	GAPDH_2	55.0	IMR90p8
76.5	H1	82.4432585636148	GAPDH_2	55.0	IMR90p8
77.0	H1	79.9143310144858	GAPDH_2	55.0	IMR90p8
77.5	H1	77.4817021957393	GAPDH_2	55.0	IMR90p8
78.0	H1	75.0154755539742	GAPDH_2	55.0	IMR90p8
78.5	H1	72.7467828306281	GAPDH_2	55.0	IMR90p8
79.0	H1	71.7970661348926	GAPDH_2	55.0	IMR90p8
79.5	H1	72.5094966322026	GAPDH_2	55.0	IMR90p8
80.0	H1	75.5799189769714	GAPDH_2	55.0	IMR90p8
80.5	H1	82.6407053724905	GAPDH_2	55.0	IMR90p8
81.0	H1	93.7806529359093	GAPDH_2	55.0	IMR90p8
81.5	H1	107.738627601877	GAPDH_2	55.0	IMR90p8
82.0	H1	131.398461701327	GAPDH_2	55.0	IMR90p8
82.5	H1	161.169360568903	GAPDH_2	55.0	IMR90p8
83.0	H1	182.200080442582	GAPDH_2	55.0	IMR90p8
83.5	H1	192.530493149628	GAPDH_2	55.0	IMR90p8
84.0	H1	193.377864155441	GAPDH_2	55.0	IMR90p8
84.5	H1	168.899171866908	GAPDH_2	55.0	IMR90p8
85.0	H1	123.121744170003	GAPDH_2	55.0	IMR90p8
85.5	H1	80.8299591696747	GAPDH_2	55.0	IMR90p8
86.0	H1	45.6402232375744	GAPDH_2	55.0	IMR90p8
86.5	H1	16.9600199425529	GAPDH_2	55.0	IMR90p8
87.0	H1	3.05779432922884	GAPDH_2	55.0	IMR90p8
87.5	H1	1.8733596795181	GAPDH_2	55.0	IMR90p8
88.0	H1	2.11355157765308	GAPDH_2	55.0	IMR90p8
88.5	H1	2.38928943754257	GAPDH_2	55.0	IMR90p8
89.0	H1	2.34199481028355	GAPDH_2	55.0	IMR90p8
89.5	H1	1.92852935832849	GAPDH_2	55.0	IMR90p8
90.0	H1	2.11355970654199	GAPDH_2	55.0	IMR90p8
90.5	H1	2.39011793992159	GAPDH_2	55.0	IMR90p8
91.0	H1	1.86789553821933	GAPDH_2	55.0	IMR90p8
91.5	H1	1.63905585584456	GAPDH_2	55.0	IMR90p8
92.0	H1	2.15878572048831	GAPDH_2	55.0	IMR90p8
92.5	H1	2.50394509635044	GAPDH_2	55.0	IMR90p8
93.0	H1	2.91020051855054	GAPDH_2	55.0	IMR90p8
93.5	H1	3.25218916727073	GAPDH_2	55.0	IMR90p8
94.0	H1	3.72575462393576	GAPDH_2	55.0	IMR90p8
94.5	H1	3.09056309900058	GAPDH_2	55.0	IMR90p8
95.0	H1	0.819506003364552	GAPDH_2	55.0	IMR90p8
