# Supplementary material for: Primer PICKR: literature-mined scoring platform for robust RT–qPCR primers
Source: Nat Commun. 2026 May 28;17:6938. doi: 10.1038/s41467-026-73648-2 (PMC13388996; doi:10.1038/s41467-026-73648-2)
Supplement: Supplementary file 11 — Source Data [file 41467_2026_73648_MOESM11_ESM.zip › Suppl_Fig_S13/melting_curve_data_VIM_2.csv]

Temperature	Well	Derivative	Target	melt temp	Replicate
55.0	A4	5.19632150391863	VIM_2	65.0	IMR90p11
55.5	A4	11.2586965918233	VIM_2	65.0	IMR90p11
56.0	A4	10.3926430078378	VIM_2	65.0	IMR90p11
56.5	A4	10.3926430078396	VIM_2	65.0	IMR90p11
57.0	A4	10.392643007823	VIM_2	65.0	IMR90p11
57.5	A4	10.1718064262687	VIM_2	65.0	IMR90p11
58.0	A4	11.5480562510968	VIM_2	65.0	IMR90p11
58.5	A4	14.1112487748802	VIM_2	65.0	IMR90p11
59.0	A4	16.0974949741848	VIM_2	65.0	IMR90p11
59.5	A4	18.0073834455769	VIM_2	65.0	IMR90p11
60.0	A4	20.8385833631139	VIM_2	65.0	IMR90p11
60.5	A4	24.3299941592065	VIM_2	65.0	IMR90p11
61.0	A4	27.1621751330704	VIM_2	65.0	IMR90p11
61.5	A4	30.9241703308559	VIM_2	65.0	IMR90p11
62.0	A4	34.3705489279499	VIM_2	65.0	IMR90p11
62.5	A4	35.4683809041081	VIM_2	65.0	IMR90p11
63.0	A4	35.6998110043346	VIM_2	65.0	IMR90p11
63.5	A4	37.2061650065878	VIM_2	65.0	IMR90p11
64.0	A4	39.0528134136761	VIM_2	65.0	IMR90p11
64.5	A4	43.7535305507371	VIM_2	65.0	IMR90p11
65.0	A4	53.3794644704462	VIM_2	65.0	IMR90p11
65.5	A4	64.7601793757668	VIM_2	65.0	IMR90p11
66.0	A4	76.4645946944379	VIM_2	65.0	IMR90p11
66.5	A4	88.4431184559855	VIM_2	65.0	IMR90p11
67.0	A4	97.7163244299514	VIM_2	65.0	IMR90p11
67.5	A4	102.669449453377	VIM_2	65.0	IMR90p11
68.0	A4	105.541090681976	VIM_2	65.0	IMR90p11
68.5	A4	106.917534369741	VIM_2	65.0	IMR90p11
69.0	A4	107.175413469824	VIM_2	65.0	IMR90p11
69.5	A4	107.602459921506	VIM_2	65.0	IMR90p11
70.0	A4	108.55067676237	VIM_2	65.0	IMR90p11
70.5	A4	109.298577348806	VIM_2	65.0	IMR90p11
71.0	A4	110.026401974715	VIM_2	65.0	IMR90p11
71.5	A4	110.173389659426	VIM_2	65.0	IMR90p11
72.0	A4	110.613283675214	VIM_2	65.0	IMR90p11
72.5	A4	111.808576464848	VIM_2	65.0	IMR90p11
73.0	A4	113.083264683372	VIM_2	65.0	IMR90p11
73.5	A4	113.63487215545	VIM_2	65.0	IMR90p11
74.0	A4	114.01127802998	VIM_2	65.0	IMR90p11
74.5	A4	113.426159146748	VIM_2	65.0	IMR90p11
75.0	A4	111.712864572551	VIM_2	65.0	IMR90p11
75.5	A4	110.531039570576	VIM_2	65.0	IMR90p11
76.0	A4	110.467162452755	VIM_2	65.0	IMR90p11
76.5	A4	111.148985407203	VIM_2	65.0	IMR90p11
77.0	A4	113.090985456212	VIM_2	65.0	IMR90p11
77.5	A4	117.040168277399	VIM_2	65.0	IMR90p11
78.0	A4	121.714727709257	VIM_2	65.0	IMR90p11
78.5	A4	133.1297587729	VIM_2	65.0	IMR90p11
79.0	A4	185.956629191087	VIM_2	65.0	IMR90p11
79.5	A4	280.168808835547	VIM_2	65.0	IMR90p11
80.0	A4	375.809035270262	VIM_2	65.0	IMR90p11
80.5	A4	462.990346146033	VIM_2	65.0	IMR90p11
81.0	A4	530.756218637046	VIM_2	65.0	IMR90p11
81.5	A4	510.185541851333	VIM_2	65.0	IMR90p11
82.0	A4	399.706626017817	VIM_2	65.0	IMR90p11
82.5	A4	277.607249837592	VIM_2	65.0	IMR90p11
83.0	A4	164.364261381927	VIM_2	65.0	IMR90p11
83.5	A4	63.2358445304229	VIM_2	65.0	IMR90p11
84.0	A4	8.81539943707116	VIM_2	65.0	IMR90p11
84.5	A4	1.84111478013551	VIM_2	65.0	IMR90p11
85.0	A4	3.06656823771186	VIM_2	65.0	IMR90p11
85.5	A4	2.97353609714992	VIM_2	65.0	IMR90p11
86.0	A4	2.91399237871366	VIM_2	65.0	IMR90p11
86.5	A4	2.50830719279656	VIM_2	65.0	IMR90p11
87.0	A4	2.30956962382947	VIM_2	65.0	IMR90p11
87.5	A4	2.68232241896106	VIM_2	65.0	IMR90p11
88.0	A4	2.70610623093881	VIM_2	65.0	IMR90p11
88.5	A4	2.55140970104236	VIM_2	65.0	IMR90p11
89.0	A4	2.45491447917465	VIM_2	65.0	IMR90p11
89.5	A4	2.31240942324524	VIM_2	65.0	IMR90p11
90.0	A4	2.12096948585486	VIM_2	65.0	IMR90p11
90.5	A4	1.97685768377488	VIM_2	65.0	IMR90p11
91.0	A4	1.89075115623683	VIM_2	65.0	IMR90p11
91.5	A4	2.17082732041513	VIM_2	65.0	IMR90p11
92.0	A4	2.48294369757753	VIM_2	65.0	IMR90p11
92.5	A4	2.29875244543075	VIM_2	65.0	IMR90p11
93.0	A4	2.45659841830491	VIM_2	65.0	IMR90p11
93.5	A4	2.53746385807244	VIM_2	65.0	IMR90p11
94.0	A4	2.31378455870663	VIM_2	65.0	IMR90p11
94.5	A4	2.10647748158772	VIM_2	65.0	IMR90p11
95.0	A4	0.911284905211687	VIM_2	65.0	IMR90p11
55.0	B4	6.12605478067849	VIM_2	64.5	IMR90p11
55.5	B4	13.2731186914706	VIM_2	64.5	IMR90p11
56.0	B4	12.2521095613583	VIM_2	64.5	IMR90p11
56.5	B4	12.2521095613699	VIM_2	64.5	IMR90p11
57.0	B4	12.2521095612709	VIM_2	64.5	IMR90p11
57.5	B4	12.1103089523991	VIM_2	64.5	IMR90p11
58.0	B4	12.8651207007371	VIM_2	64.5	IMR90p11
58.5	B4	15.304705994096	VIM_2	64.5	IMR90p11
59.0	B4	18.156289279006	VIM_2	64.5	IMR90p11
59.5	B4	20.5487929442033	VIM_2	64.5	IMR90p11
60.0	B4	23.1830061607425	VIM_2	64.5	IMR90p11
60.5	B4	26.435574944855	VIM_2	64.5	IMR90p11
61.0	B4	29.2220710768204	VIM_2	64.5	IMR90p11
61.5	B4	31.4064406653932	VIM_2	64.5	IMR90p11
62.0	B4	33.4070384531349	VIM_2	64.5	IMR90p11
62.5	B4	34.8098710360039	VIM_2	64.5	IMR90p11
63.0	B4	35.9974138472689	VIM_2	64.5	IMR90p11
63.5	B4	37.8059500299639	VIM_2	64.5	IMR90p11
64.0	B4	40.8791646415598	VIM_2	64.5	IMR90p11
64.5	B4	46.0833319959041	VIM_2	64.5	IMR90p11
65.0	B4	53.9757461991999	VIM_2	64.5	IMR90p11
65.5	B4	64.2252888307859	VIM_2	64.5	IMR90p11
66.0	B4	75.6998982027793	VIM_2	64.5	IMR90p11
66.5	B4	86.8308709759881	VIM_2	64.5	IMR90p11
67.0	B4	96.1582801156765	VIM_2	64.5	IMR90p11
67.5	B4	103.456162871776	VIM_2	64.5	IMR90p11
68.0	B4	107.891805706854	VIM_2	64.5	IMR90p11
68.5	B4	109.589893268305	VIM_2	64.5	IMR90p11
69.0	B4	110.48732015247	VIM_2	64.5	IMR90p11
69.5	B4	111.008909371107	VIM_2	64.5	IMR90p11
70.0	B4	110.694173105225	VIM_2	64.5	IMR90p11
70.5	B4	110.573284822157	VIM_2	64.5	IMR90p11
71.0	B4	111.554121421659	VIM_2	64.5	IMR90p11
71.5	B4	112.094915458008	VIM_2	64.5	IMR90p11
72.0	B4	112.375717088099	VIM_2	64.5	IMR90p11
72.5	B4	113.34642422148	VIM_2	64.5	IMR90p11
73.0	B4	114.565780133235	VIM_2	64.5	IMR90p11
73.5	B4	115.112912916204	VIM_2	64.5	IMR90p11
74.0	B4	115.465290750606	VIM_2	64.5	IMR90p11
74.5	B4	116.189939304438	VIM_2	64.5	IMR90p11
75.0	B4	116.364101308497	VIM_2	64.5	IMR90p11
75.5	B4	115.893990905741	VIM_2	64.5	IMR90p11
76.0	B4	115.964295333445	VIM_2	64.5	IMR90p11
76.5	B4	116.924294815538	VIM_2	64.5	IMR90p11
77.0	B4	117.729244628508	VIM_2	64.5	IMR90p11
77.5	B4	119.639743684635	VIM_2	64.5	IMR90p11
78.0	B4	124.1199678767	VIM_2	64.5	IMR90p11
78.5	B4	138.417844396167	VIM_2	64.5	IMR90p11
79.0	B4	198.050860841687	VIM_2	64.5	IMR90p11
79.5	B4	299.75529227661	VIM_2	64.5	IMR90p11
80.0	B4	401.420737876398	VIM_2	64.5	IMR90p11
80.5	B4	492.900808934528	VIM_2	64.5	IMR90p11
81.0	B4	558.855128032504	VIM_2	64.5	IMR90p11
81.5	B4	528.253928217466	VIM_2	64.5	IMR90p11
82.0	B4	408.394287386389	VIM_2	64.5	IMR90p11
82.5	B4	280.767681727756	VIM_2	64.5	IMR90p11
83.0	B4	162.371938113853	VIM_2	64.5	IMR90p11
83.5	B4	59.5011131069488	VIM_2	64.5	IMR90p11
84.0	B4	7.19023180800394	VIM_2	64.5	IMR90p11
84.5	B4	1.62084741069697	VIM_2	64.5	IMR90p11
85.0	B4	2.5549377363929	VIM_2	64.5	IMR90p11
85.5	B4	2.591820945802	VIM_2	64.5	IMR90p11
86.0	B4	2.78374135866972	VIM_2	64.5	IMR90p11
86.5	B4	2.77343777029665	VIM_2	64.5	IMR90p11
87.0	B4	3.10891090061074	VIM_2	64.5	IMR90p11
87.5	B4	3.89651200539038	VIM_2	64.5	IMR90p11
88.0	B4	4.09360102889053	VIM_2	64.5	IMR90p11
88.5	B4	3.4164589768929	VIM_2	64.5	IMR90p11
89.0	B4	3.09219896016202	VIM_2	64.5	IMR90p11
89.5	B4	2.70766375596764	VIM_2	64.5	IMR90p11
90.0	B4	2.13570019681157	VIM_2	64.5	IMR90p11
90.5	B4	1.7316643135801	VIM_2	64.5	IMR90p11
91.0	B4	2.19041093447993	VIM_2	64.5	IMR90p11
91.5	B4	2.4610378656231	VIM_2	64.5	IMR90p11
92.0	B4	2.46784797529568	VIM_2	64.5	IMR90p11
92.5	B4	2.62058793014228	VIM_2	64.5	IMR90p11
93.0	B4	2.30063328952178	VIM_2	64.5	IMR90p11
93.5	B4	1.8315545715692	VIM_2	64.5	IMR90p11
94.0	B4	1.45910109046287	VIM_2	64.5	IMR90p11
94.5	B4	1.68904918074537	VIM_2	64.5	IMR90p11
95.0	B4	0.839329054508255	VIM_2	64.5	IMR90p11
55.0	C4	5.76978290442537	VIM_2	63.3	IMR90p11
55.5	C4	12.5011962929204	VIM_2	63.3	IMR90p11
56.0	C4	11.5395658088487	VIM_2	63.3	IMR90p11
56.5	C4	11.5395658088478	VIM_2	63.3	IMR90p11
57.0	C4	11.5395658088581	VIM_2	63.3	IMR90p11
57.5	C4	11.3909362232243	VIM_2	63.3	IMR90p11
58.0	C4	12.2402613397848	VIM_2	63.3	IMR90p11
58.5	C4	14.4073157963953	VIM_2	63.3	IMR90p11
59.0	C4	16.8542589322848	VIM_2	63.3	IMR90p11
59.5	C4	19.4287161737381	VIM_2	63.3	IMR90p11
60.0	C4	22.1906776499562	VIM_2	63.3	IMR90p11
60.5	C4	25.050503874824	VIM_2	63.3	IMR90p11
61.0	C4	28.1160944587137	VIM_2	63.3	IMR90p11
61.5	C4	31.7992414387583	VIM_2	63.3	IMR90p11
62.0	C4	34.6739751013599	VIM_2	63.3	IMR90p11
62.5	C4	36.5874701500242	VIM_2	63.3	IMR90p11
63.0	C4	38.5596645468017	VIM_2	63.3	IMR90p11
63.5	C4	41.6398673613728	VIM_2	63.3	IMR90p11
64.0	C4	44.8984205500816	VIM_2	63.3	IMR90p11
64.5	C4	50.4516118494103	VIM_2	63.3	IMR90p11
65.0	C4	59.6824397976184	VIM_2	63.3	IMR90p11
65.5	C4	70.5104137391132	VIM_2	63.3	IMR90p11
66.0	C4	80.7757843492117	VIM_2	63.3	IMR90p11
66.5	C4	91.1359979705326	VIM_2	63.3	IMR90p11
67.0	C4	100.562707449404	VIM_2	63.3	IMR90p11
67.5	C4	105.740090358814	VIM_2	63.3	IMR90p11
68.0	C4	108.96920839545	VIM_2	63.3	IMR90p11
68.5	C4	111.584647535527	VIM_2	63.3	IMR90p11
69.0	C4	113.006536134798	VIM_2	63.3	IMR90p11
69.5	C4	113.640133871134	VIM_2	63.3	IMR90p11
70.0	C4	115.02436498506	VIM_2	63.3	IMR90p11
70.5	C4	116.446216500331	VIM_2	63.3	IMR90p11
71.0	C4	118.481172221018	VIM_2	63.3	IMR90p11
71.5	C4	119.961272553337	VIM_2	63.3	IMR90p11
72.0	C4	120.379468755689	VIM_2	63.3	IMR90p11
72.5	C4	121.396228589854	VIM_2	63.3	IMR90p11
73.0	C4	122.14548127375	VIM_2	63.3	IMR90p11
73.5	C4	121.351681177061	VIM_2	63.3	IMR90p11
74.0	C4	121.579756587583	VIM_2	63.3	IMR90p11
74.5	C4	122.748433249104	VIM_2	63.3	IMR90p11
75.0	C4	122.390657789023	VIM_2	63.3	IMR90p11
75.5	C4	121.864932778879	VIM_2	63.3	IMR90p11
76.0	C4	122.296079345967	VIM_2	63.3	IMR90p11
76.5	C4	122.228543464422	VIM_2	63.3	IMR90p11
77.0	C4	122.710537081794	VIM_2	63.3	IMR90p11
77.5	C4	126.195052579865	VIM_2	63.3	IMR90p11
78.0	C4	131.203404968288	VIM_2	63.3	IMR90p11
78.5	C4	147.319794213445	VIM_2	63.3	IMR90p11
79.0	C4	213.556110875493	VIM_2	63.3	IMR90p11
79.5	C4	323.248163025051	VIM_2	63.3	IMR90p11
80.0	C4	430.845992488307	VIM_2	63.3	IMR90p11
80.5	C4	529.264454294554	VIM_2	63.3	IMR90p11
81.0	C4	599.914592673509	VIM_2	63.3	IMR90p11
81.5	C4	565.103010300767	VIM_2	63.3	IMR90p11
82.0	C4	436.104607088946	VIM_2	63.3	IMR90p11
82.5	C4	300.266887788829	VIM_2	63.3	IMR90p11
83.0	C4	173.437894486445	VIM_2	63.3	IMR90p11
83.5	C4	63.0650804778547	VIM_2	63.3	IMR90p11
84.0	C4	7.75279294370097	VIM_2	63.3	IMR90p11
84.5	C4	2.0190357083909	VIM_2	63.3	IMR90p11
85.0	C4	3.26611832888443	VIM_2	63.3	IMR90p11
85.5	C4	3.19547552841442	VIM_2	63.3	IMR90p11
86.0	C4	2.96971893428076	VIM_2	63.3	IMR90p11
86.5	C4	2.93967793169037	VIM_2	63.3	IMR90p11
87.0	C4	3.28214713079342	VIM_2	63.3	IMR90p11
87.5	C4	3.39964270077195	VIM_2	63.3	IMR90p11
88.0	C4	3.73400694929529	VIM_2	63.3	IMR90p11
88.5	C4	3.993838094502	VIM_2	63.3	IMR90p11
89.0	C4	3.55495773170293	VIM_2	63.3	IMR90p11
89.5	C4	2.92966503811175	VIM_2	63.3	IMR90p11
90.0	C4	2.63375159397407	VIM_2	63.3	IMR90p11
90.5	C4	1.99138036652067	VIM_2	63.3	IMR90p11
91.0	C4	1.45359660769321	VIM_2	63.3	IMR90p11
91.5	C4	2.06039258726918	VIM_2	63.3	IMR90p11
92.0	C4	2.77956542797472	VIM_2	63.3	IMR90p11
92.5	C4	2.76000267187669	VIM_2	63.3	IMR90p11
93.0	C4	2.95442282076851	VIM_2	63.3	IMR90p11
93.5	C4	2.75291678453209	VIM_2	63.3	IMR90p11
94.0	C4	2.19002987251775	VIM_2	63.3	IMR90p11
94.5	C4	1.0292760248231	VIM_2	63.3	IMR90p11
95.0	C4	-0.0576394002109168	VIM_2	63.3	IMR90p11
55.0	D4	2.15418491227524	VIM_2	61.4	IMR90p11
55.5	D4	4.66740064326302	VIM_2	61.4	IMR90p11
56.0	D4	4.30836982454969	VIM_2	61.4	IMR90p11
56.5	D4	4.30836982454719	VIM_2	61.4	IMR90p11
57.0	D4	4.30836982456515	VIM_2	61.4	IMR90p11
57.5	D4	4.0691166499189	VIM_2	61.4	IMR90p11
58.0	D4	5.42205534684774	VIM_2	61.4	IMR90p11
58.5	D4	9.03330626851334	VIM_2	61.4	IMR90p11
59.0	D4	12.8078504037575	VIM_2	61.4	IMR90p11
59.5	D4	17.5055207338064	VIM_2	61.4	IMR90p11
60.0	D4	22.5195861089762	VIM_2	61.4	IMR90p11
60.5	D4	27.3442061630965	VIM_2	61.4	IMR90p11
61.0	D4	32.036981826329	VIM_2	61.4	IMR90p11
61.5	D4	35.8616517480497	VIM_2	61.4	IMR90p11
62.0	D4	39.0013407716161	VIM_2	61.4	IMR90p11
62.5	D4	41.4820234848986	VIM_2	61.4	IMR90p11
63.0	D4	43.1127006552076	VIM_2	61.4	IMR90p11
63.5	D4	44.5035545497193	VIM_2	61.4	IMR90p11
64.0	D4	46.6901056051016	VIM_2	61.4	IMR90p11
64.5	D4	49.5722537086776	VIM_2	61.4	IMR90p11
65.0	D4	53.8601162177368	VIM_2	61.4	IMR90p11
65.5	D4	60.1017114141054	VIM_2	61.4	IMR90p11
66.0	D4	67.5120228003872	VIM_2	61.4	IMR90p11
66.5	D4	75.7124576190587	VIM_2	61.4	IMR90p11
67.0	D4	84.1255391835423	VIM_2	61.4	IMR90p11
67.5	D4	91.1467535679772	VIM_2	61.4	IMR90p11
68.0	D4	96.6957450762718	VIM_2	61.4	IMR90p11
68.5	D4	101.047774099312	VIM_2	61.4	IMR90p11
69.0	D4	103.936114270702	VIM_2	61.4	IMR90p11
69.5	D4	105.843462039508	VIM_2	61.4	IMR90p11
70.0	D4	107.898934917298	VIM_2	61.4	IMR90p11
70.5	D4	109.472039701265	VIM_2	61.4	IMR90p11
71.0	D4	110.418404403215	VIM_2	61.4	IMR90p11
71.5	D4	111.58389533619	VIM_2	61.4	IMR90p11
72.0	D4	112.247148833261	VIM_2	61.4	IMR90p11
72.5	D4	112.105445127549	VIM_2	61.4	IMR90p11
73.0	D4	112.321711005173	VIM_2	61.4	IMR90p11
73.5	D4	112.486510994793	VIM_2	61.4	IMR90p11
74.0	D4	111.699964917863	VIM_2	61.4	IMR90p11
74.5	D4	111.16856351708	VIM_2	61.4	IMR90p11
75.0	D4	110.764227933515	VIM_2	61.4	IMR90p11
75.5	D4	109.927735130897	VIM_2	61.4	IMR90p11
76.0	D4	109.681852779909	VIM_2	61.4	IMR90p11
76.5	D4	110.124576063981	VIM_2	61.4	IMR90p11
77.0	D4	111.293999878448	VIM_2	61.4	IMR90p11
77.5	D4	114.333959055628	VIM_2	61.4	IMR90p11
78.0	D4	118.874065468292	VIM_2	61.4	IMR90p11
78.5	D4	130.981174284399	VIM_2	61.4	IMR90p11
79.0	D4	185.504069796066	VIM_2	61.4	IMR90p11
79.5	D4	280.933278356283	VIM_2	61.4	IMR90p11
80.0	D4	376.77737961435	VIM_2	61.4	IMR90p11
80.5	D4	464.098706163808	VIM_2	61.4	IMR90p11
81.0	D4	530.640554995265	VIM_2	61.4	IMR90p11
81.5	D4	507.643296373832	VIM_2	61.4	IMR90p11
82.0	D4	396.13578096474	VIM_2	61.4	IMR90p11
82.5	D4	274.266976985575	VIM_2	61.4	IMR90p11
83.0	D4	161.188019609696	VIM_2	61.4	IMR90p11
83.5	D4	61.286680577027	VIM_2	61.4	IMR90p11
84.0	D4	8.21273674207379	VIM_2	61.4	IMR90p11
84.5	D4	1.69436928657319	VIM_2	61.4	IMR90p11
85.0	D4	3.56614730582851	VIM_2	61.4	IMR90p11
85.5	D4	3.69520730567143	VIM_2	61.4	IMR90p11
86.0	D4	3.2212788064619	VIM_2	61.4	IMR90p11
86.5	D4	2.83907969715847	VIM_2	61.4	IMR90p11
87.0	D4	2.77673473976989	VIM_2	61.4	IMR90p11
87.5	D4	2.32687944231157	VIM_2	61.4	IMR90p11
88.0	D4	2.15846837457997	VIM_2	61.4	IMR90p11
88.5	D4	2.32164625129343	VIM_2	61.4	IMR90p11
89.0	D4	2.38327474202924	VIM_2	61.4	IMR90p11
89.5	D4	2.55847056731335	VIM_2	61.4	IMR90p11
90.0	D4	3.09527147069599	VIM_2	61.4	IMR90p11
90.5	D4	3.10723140120058	VIM_2	61.4	IMR90p11
91.0	D4	2.70226120944727	VIM_2	61.4	IMR90p11
91.5	D4	2.69143814007361	VIM_2	61.4	IMR90p11
92.0	D4	2.57647007978858	VIM_2	61.4	IMR90p11
92.5	D4	2.10825491775381	VIM_2	61.4	IMR90p11
93.0	D4	2.43566903319748	VIM_2	61.4	IMR90p11
93.5	D4	2.66899936878383	VIM_2	61.4	IMR90p11
94.0	D4	2.61529344719662	VIM_2	61.4	IMR90p11
94.5	D4	2.13858331470016	VIM_2	61.4	IMR90p11
95.0	D4	0.605206694061565	VIM_2	61.4	IMR90p11
55.0	E4	-2.00769299216313	VIM_2	59.0	IMR90p11
55.5	E4	-4.35000148302038	VIM_2	59.0	IMR90p11
56.0	E4	-4.01538598432649	VIM_2	59.0	IMR90p11
56.5	E4	-4.01538598432398	VIM_2	59.0	IMR90p11
57.0	E4	-4.01538598434308	VIM_2	59.0	IMR90p11
57.5	E4	-4.5371066988655	VIM_2	59.0	IMR90p11
58.0	E4	-1.39408991218329	VIM_2	59.0	IMR90p11
58.5	E4	5.30333110557933	VIM_2	59.0	IMR90p11
59.0	E4	11.5338116731175	VIM_2	59.0	IMR90p11
59.5	E4	17.2360170756139	VIM_2	59.0	IMR90p11
60.0	E4	22.7145684234619	VIM_2	59.0	IMR90p11
60.5	E4	27.3701929261204	VIM_2	59.0	IMR90p11
61.0	E4	30.5579092461412	VIM_2	59.0	IMR90p11
61.5	E4	33.4390627653099	VIM_2	59.0	IMR90p11
62.0	E4	36.4866291582765	VIM_2	59.0	IMR90p11
62.5	E4	38.7814551754446	VIM_2	59.0	IMR90p11
63.0	E4	40.2350030007415	VIM_2	59.0	IMR90p11
63.5	E4	41.5604468894795	VIM_2	59.0	IMR90p11
64.0	E4	42.4265062516862	VIM_2	59.0	IMR90p11
64.5	E4	44.3454459979037	VIM_2	59.0	IMR90p11
65.0	E4	48.5392032920548	VIM_2	59.0	IMR90p11
65.5	E4	55.0094349313835	VIM_2	59.0	IMR90p11
66.0	E4	63.4790386304627	VIM_2	59.0	IMR90p11
66.5	E4	72.8190315562188	VIM_2	59.0	IMR90p11
67.0	E4	81.662735920165	VIM_2	59.0	IMR90p11
67.5	E4	88.4026498290275	VIM_2	59.0	IMR90p11
68.0	E4	92.3046617725944	VIM_2	59.0	IMR90p11
68.5	E4	93.9836754685093	VIM_2	59.0	IMR90p11
69.0	E4	94.5854821051569	VIM_2	59.0	IMR90p11
69.5	E4	94.3872171550723	VIM_2	59.0	IMR90p11
70.0	E4	94.3625786931484	VIM_2	59.0	IMR90p11
70.5	E4	95.4696238935562	VIM_2	59.0	IMR90p11
71.0	E4	97.2876427301017	VIM_2	59.0	IMR90p11
71.5	E4	99.3611444603217	VIM_2	59.0	IMR90p11
72.0	E4	100.777997045879	VIM_2	59.0	IMR90p11
72.5	E4	101.964059298152	VIM_2	59.0	IMR90p11
73.0	E4	102.837276614611	VIM_2	59.0	IMR90p11
73.5	E4	102.710899474741	VIM_2	59.0	IMR90p11
74.0	E4	102.054288643852	VIM_2	59.0	IMR90p11
74.5	E4	101.94567841555	VIM_2	59.0	IMR90p11
75.0	E4	101.543196561174	VIM_2	59.0	IMR90p11
75.5	E4	100.664314127791	VIM_2	59.0	IMR90p11
76.0	E4	101.020674618452	VIM_2	59.0	IMR90p11
76.5	E4	101.987306418479	VIM_2	59.0	IMR90p11
77.0	E4	103.343969119312	VIM_2	59.0	IMR90p11
77.5	E4	106.598252890242	VIM_2	59.0	IMR90p11
78.0	E4	111.168335623247	VIM_2	59.0	IMR90p11
78.5	E4	119.320692396458	VIM_2	59.0	IMR90p11
79.0	E4	160.472247220146	VIM_2	59.0	IMR90p11
79.5	E4	237.124590748092	VIM_2	59.0	IMR90p11
80.0	E4	314.721642180974	VIM_2	59.0	IMR90p11
80.5	E4	384.682922349025	VIM_2	59.0	IMR90p11
81.0	E4	441.426467152006	VIM_2	59.0	IMR90p11
81.5	E4	426.954807330531	VIM_2	59.0	IMR90p11
82.0	E4	335.83202949761	VIM_2	59.0	IMR90p11
82.5	E4	234.675025886102	VIM_2	59.0	IMR90p11
83.0	E4	141.427412123614	VIM_2	59.0	IMR90p11
83.5	E4	56.8300206860893	VIM_2	59.0	IMR90p11
84.0	E4	10.2722265083312	VIM_2	59.0	IMR90p11
84.5	E4	3.88781502043474	VIM_2	59.0	IMR90p11
85.0	E4	4.56507629857077	VIM_2	59.0	IMR90p11
85.5	E4	4.26798450097982	VIM_2	59.0	IMR90p11
86.0	E4	3.68150742286701	VIM_2	59.0	IMR90p11
86.5	E4	2.18215981969928	VIM_2	59.0	IMR90p11
87.0	E4	1.58831004435712	VIM_2	59.0	IMR90p11
87.5	E4	1.88717971625573	VIM_2	59.0	IMR90p11
88.0	E4	1.44919671298749	VIM_2	59.0	IMR90p11
88.5	E4	1.6365634652168	VIM_2	59.0	IMR90p11
89.0	E4	2.83444687657305	VIM_2	59.0	IMR90p11
89.5	E4	3.39236845076744	VIM_2	59.0	IMR90p11
90.0	E4	3.07105412579313	VIM_2	59.0	IMR90p11
90.5	E4	2.79783022632915	VIM_2	59.0	IMR90p11
91.0	E4	2.96347781436543	VIM_2	59.0	IMR90p11
91.5	E4	2.29017451622832	VIM_2	59.0	IMR90p11
92.0	E4	1.37605481165457	VIM_2	59.0	IMR90p11
92.5	E4	1.46970750542101	VIM_2	59.0	IMR90p11
93.0	E4	1.64327289767238	VIM_2	59.0	IMR90p11
93.5	E4	1.74456694036968	VIM_2	59.0	IMR90p11
94.0	E4	2.17423250071874	VIM_2	59.0	IMR90p11
94.5	E4	4.13735821376417	VIM_2	59.0	IMR90p11
95.0	E4	2.65639433930824	VIM_2	59.0	IMR90p11
55.0	F4	-2.3926701888455	VIM_2	57.0	IMR90p11
55.5	F4	-5.18411874249898	VIM_2	57.0	IMR90p11
56.0	F4	-4.78534037769134	VIM_2	57.0	IMR90p11
56.5	F4	-4.78534037769589	VIM_2	57.0	IMR90p11
57.0	F4	-4.78534037766269	VIM_2	57.0	IMR90p11
57.5	F4	-5.5967842402523	VIM_2	57.0	IMR90p11
58.0	F4	-0.66749467243028	VIM_2	57.0	IMR90p11
58.5	F4	9.61022067935573	VIM_2	57.0	IMR90p11
59.0	F4	18.1933052398168	VIM_2	57.0	IMR90p11
59.5	F4	24.9809356110565	VIM_2	57.0	IMR90p11
60.0	F4	29.7698209215401	VIM_2	57.0	IMR90p11
60.5	F4	33.3129650488829	VIM_2	57.0	IMR90p11
61.0	F4	35.049397486024	VIM_2	57.0	IMR90p11
61.5	F4	35.8726570231845	VIM_2	57.0	IMR90p11
62.0	F4	37.1825963150599	VIM_2	57.0	IMR90p11
62.5	F4	37.9056226762573	VIM_2	57.0	IMR90p11
63.0	F4	37.8915816894289	VIM_2	57.0	IMR90p11
63.5	F4	39.3467950725445	VIM_2	57.0	IMR90p11
64.0	F4	41.4617371242134	VIM_2	57.0	IMR90p11
64.5	F4	43.6883883922739	VIM_2	57.0	IMR90p11
65.0	F4	48.2913429915276	VIM_2	57.0	IMR90p11
65.5	F4	55.3824974501298	VIM_2	57.0	IMR90p11
66.0	F4	62.9134183983056	VIM_2	57.0	IMR90p11
66.5	F4	70.421627311467	VIM_2	57.0	IMR90p11
67.0	F4	77.8978880523154	VIM_2	57.0	IMR90p11
67.5	F4	83.4117571147204	VIM_2	57.0	IMR90p11
68.0	F4	86.1785445539833	VIM_2	57.0	IMR90p11
68.5	F4	87.63639189843	VIM_2	57.0	IMR90p11
69.0	F4	88.0318630760797	VIM_2	57.0	IMR90p11
69.5	F4	87.5697725797752	VIM_2	57.0	IMR90p11
70.0	F4	87.1691399223246	VIM_2	57.0	IMR90p11
70.5	F4	87.1574535791303	VIM_2	57.0	IMR90p11
71.0	F4	87.5867827927775	VIM_2	57.0	IMR90p11
71.5	F4	88.9923656805579	VIM_2	57.0	IMR90p11
72.0	F4	90.3307253952812	VIM_2	57.0	IMR90p11
72.5	F4	91.5591676926002	VIM_2	57.0	IMR90p11
73.0	F4	93.2906293086091	VIM_2	57.0	IMR90p11
73.5	F4	93.9258560201743	VIM_2	57.0	IMR90p11
74.0	F4	93.3836982293842	VIM_2	57.0	IMR90p11
74.5	F4	93.2067843028184	VIM_2	57.0	IMR90p11
75.0	F4	92.5719211187103	VIM_2	57.0	IMR90p11
75.5	F4	91.1242170836767	VIM_2	57.0	IMR90p11
76.0	F4	90.5046003397979	VIM_2	57.0	IMR90p11
76.5	F4	90.5951548842226	VIM_2	57.0	IMR90p11
77.0	F4	90.765717272545	VIM_2	57.0	IMR90p11
77.5	F4	92.2862048711263	VIM_2	57.0	IMR90p11
78.0	F4	95.8975926710353	VIM_2	57.0	IMR90p11
78.5	F4	102.440719196732	VIM_2	57.0	IMR90p11
79.0	F4	135.241703055917	VIM_2	57.0	IMR90p11
79.5	F4	198.255312264546	VIM_2	57.0	IMR90p11
80.0	F4	263.178270748347	VIM_2	57.0	IMR90p11
80.5	F4	320.2250085753	VIM_2	57.0	IMR90p11
81.0	F4	367.257353858828	VIM_2	57.0	IMR90p11
81.5	F4	357.453481484177	VIM_2	57.0	IMR90p11
82.0	F4	282.643623126263	VIM_2	57.0	IMR90p11
82.5	F4	197.481648238342	VIM_2	57.0	IMR90p11
83.0	F4	119.558637358864	VIM_2	57.0	IMR90p11
83.5	F4	48.939423061857	VIM_2	57.0	IMR90p11
84.0	F4	8.29633347778531	VIM_2	57.0	IMR90p11
84.5	F4	1.86406441419427	VIM_2	57.0	IMR90p11
85.0	F4	3.45851594500886	VIM_2	57.0	IMR90p11
85.5	F4	4.03394960347828	VIM_2	57.0	IMR90p11
86.0	F4	3.91251535986447	VIM_2	57.0	IMR90p11
86.5	F4	3.84927495348666	VIM_2	57.0	IMR90p11
87.0	F4	3.91703734387534	VIM_2	57.0	IMR90p11
87.5	F4	3.39490808424404	VIM_2	57.0	IMR90p11
88.0	F4	2.79852207919902	VIM_2	57.0	IMR90p11
88.5	F4	2.20427423034192	VIM_2	57.0	IMR90p11
89.0	F4	2.13669212146857	VIM_2	57.0	IMR90p11
89.5	F4	2.14570515387101	VIM_2	57.0	IMR90p11
90.0	F4	1.87609671304978	VIM_2	57.0	IMR90p11
90.5	F4	1.84022951087206	VIM_2	57.0	IMR90p11
91.0	F4	2.06663093160529	VIM_2	57.0	IMR90p11
91.5	F4	1.75089331929712	VIM_2	57.0	IMR90p11
92.0	F4	1.65911447689865	VIM_2	57.0	IMR90p11
92.5	F4	2.2504709905229	VIM_2	57.0	IMR90p11
93.0	F4	2.41071796921079	VIM_2	57.0	IMR90p11
93.5	F4	2.81187380915003	VIM_2	57.0	IMR90p11
94.0	F4	3.35276025468261	VIM_2	57.0	IMR90p11
94.5	F4	4.44334084033767	VIM_2	57.0	IMR90p11
95.0	F4	2.33234146570862	VIM_2	57.0	IMR90p11
55.0	G4	4.6108851427814	VIM_2	55.7	IMR90p11
55.5	G4	9.9902511426933	VIM_2	55.7	IMR90p11
56.0	G4	9.22177028556303	VIM_2	55.7	IMR90p11
56.5	G4	9.22177028555859	VIM_2	55.7	IMR90p11
57.0	G4	9.22177028559406	VIM_2	55.7	IMR90p11
57.5	G4	8.42595501527444	VIM_2	55.7	IMR90p11
58.0	G4	13.2995095877435	VIM_2	55.7	IMR90p11
58.5	G4	23.2395098827409	VIM_2	55.7	IMR90p11
59.0	G4	30.560453912959	VIM_2	55.7	IMR90p11
59.5	G4	35.5932024684095	VIM_2	55.7	IMR90p11
60.0	G4	38.8633736870571	VIM_2	55.7	IMR90p11
60.5	G4	40.8359969014806	VIM_2	55.7	IMR90p11
61.0	G4	41.1032987923705	VIM_2	55.7	IMR90p11
61.5	G4	39.8225632031266	VIM_2	55.7	IMR90p11
62.0	G4	38.1128032465854	VIM_2	55.7	IMR90p11
62.5	G4	37.0260238244985	VIM_2	55.7	IMR90p11
63.0	G4	36.348010147285	VIM_2	55.7	IMR90p11
63.5	G4	35.9049995712825	VIM_2	55.7	IMR90p11
64.0	G4	37.0353884715447	VIM_2	55.7	IMR90p11
64.5	G4	40.3816729178039	VIM_2	55.7	IMR90p11
65.0	G4	44.4088843059217	VIM_2	55.7	IMR90p11
65.5	G4	49.1094669163837	VIM_2	55.7	IMR90p11
66.0	G4	55.4853444200002	VIM_2	55.7	IMR90p11
66.5	G4	62.6083710851051	VIM_2	55.7	IMR90p11
67.0	G4	68.3499389500192	VIM_2	55.7	IMR90p11
67.5	G4	73.1502364629262	VIM_2	55.7	IMR90p11
68.0	G4	77.2697493371402	VIM_2	55.7	IMR90p11
68.5	G4	79.1690461604506	VIM_2	55.7	IMR90p11
69.0	G4	79.2136633071699	VIM_2	55.7	IMR90p11
69.5	G4	79.0880224660613	VIM_2	55.7	IMR90p11
70.0	G4	78.6774987028218	VIM_2	55.7	IMR90p11
70.5	G4	77.6394201304638	VIM_2	55.7	IMR90p11
71.0	G4	77.2196530167455	VIM_2	55.7	IMR90p11
71.5	G4	77.6151591036413	VIM_2	55.7	IMR90p11
72.0	G4	77.837728093106	VIM_2	55.7	IMR90p11
72.5	G4	78.3336578286077	VIM_2	55.7	IMR90p11
73.0	G4	79.4872462237231	VIM_2	55.7	IMR90p11
73.5	G4	80.0352354561429	VIM_2	55.7	IMR90p11
74.0	G4	79.8104240150582	VIM_2	55.7	IMR90p11
74.5	G4	79.8657714037881	VIM_2	55.7	IMR90p11
75.0	G4	79.3796458677691	VIM_2	55.7	IMR90p11
75.5	G4	77.8384214822908	VIM_2	55.7	IMR90p11
76.0	G4	77.3040397815356	VIM_2	55.7	IMR90p11
76.5	G4	77.5079554534526	VIM_2	55.7	IMR90p11
77.0	G4	77.2507343657373	VIM_2	55.7	IMR90p11
77.5	G4	78.4892922352936	VIM_2	55.7	IMR90p11
78.0	G4	82.0851854944658	VIM_2	55.7	IMR90p11
78.5	G4	86.9412569916312	VIM_2	55.7	IMR90p11
79.0	G4	112.30271055883	VIM_2	55.7	IMR90p11
79.5	G4	161.359606342785	VIM_2	55.7	IMR90p11
80.0	G4	209.968212250644	VIM_2	55.7	IMR90p11
80.5	G4	251.646539399765	VIM_2	55.7	IMR90p11
81.0	G4	286.47473544221	VIM_2	55.7	IMR90p11
81.5	G4	276.362934504064	VIM_2	55.7	IMR90p11
82.0	G4	216.255647182554	VIM_2	55.7	IMR90p11
82.5	G4	150.876213389374	VIM_2	55.7	IMR90p11
83.0	G4	91.2645043214193	VIM_2	55.7	IMR90p11
83.5	G4	36.6628065808054	VIM_2	55.7	IMR90p11
84.0	G4	6.23399810070737	VIM_2	55.7	IMR90p11
84.5	G4	2.18508151740531	VIM_2	55.7	IMR90p11
85.0	G4	3.0460217943255	VIM_2	55.7	IMR90p11
85.5	G4	3.89539707116654	VIM_2	55.7	IMR90p11
86.0	G4	4.51297903654319	VIM_2	55.7	IMR90p11
86.5	G4	4.38966881920584	VIM_2	55.7	IMR90p11
87.0	G4	4.10101532736758	VIM_2	55.7	IMR90p11
87.5	G4	3.13596665527052	VIM_2	55.7	IMR90p11
88.0	G4	1.78445825368624	VIM_2	55.7	IMR90p11
88.5	G4	0.993966101408091	VIM_2	55.7	IMR90p11
89.0	G4	0.937136380508719	VIM_2	55.7	IMR90p11
89.5	G4	1.5656833292893	VIM_2	55.7	IMR90p11
90.0	G4	2.40725963931527	VIM_2	55.7	IMR90p11
90.5	G4	2.71482341332381	VIM_2	55.7	IMR90p11
91.0	G4	2.66572267554989	VIM_2	55.7	IMR90p11
91.5	G4	2.42188917040914	VIM_2	55.7	IMR90p11
92.0	G4	1.6893223019074	VIM_2	55.7	IMR90p11
92.5	G4	1.15328440308514	VIM_2	55.7	IMR90p11
93.0	G4	1.26630562214319	VIM_2	55.7	IMR90p11
93.5	G4	1.1147303397932	VIM_2	55.7	IMR90p11
94.0	G4	1.19168110338762	VIM_2	55.7	IMR90p11
94.5	G4	0.95203171844571	VIM_2	55.7	IMR90p11
95.0	G4	0.193920459580681	VIM_2	55.7	IMR90p11
55.0	H4	9.12929136314528	VIM_2	55.0	IMR90p11
55.5	H4	19.7801312868141	VIM_2	55.0	IMR90p11
56.0	H4	18.2585827262891	VIM_2	55.0	IMR90p11
56.5	H4	18.2585827262914	VIM_2	55.0	IMR90p11
57.0	H4	18.2585827262867	VIM_2	55.0	IMR90p11
57.5	H4	17.4922436669017	VIM_2	55.0	IMR90p11
58.0	H4	22.2476386329355	VIM_2	55.0	IMR90p11
58.5	H4	31.5187654657481	VIM_2	55.0	IMR90p11
59.0	H4	37.3615163536707	VIM_2	55.0	IMR90p11
59.5	H4	40.1847206854279	VIM_2	55.0	IMR90p11
60.0	H4	41.4596040274489	VIM_2	55.0	IMR90p11
60.5	H4	41.9786089385462	VIM_2	55.0	IMR90p11
61.0	H4	41.0849560994253	VIM_2	55.0	IMR90p11
61.5	H4	39.7847155675598	VIM_2	55.0	IMR90p11
62.0	H4	38.7697801669287	VIM_2	55.0	IMR90p11
62.5	H4	36.9686690286987	VIM_2	55.0	IMR90p11
63.0	H4	35.1326410727884	VIM_2	55.0	IMR90p11
63.5	H4	34.2172689899462	VIM_2	55.0	IMR90p11
64.0	H4	34.0087380879805	VIM_2	55.0	IMR90p11
64.5	H4	34.780477303154	VIM_2	55.0	IMR90p11
65.0	H4	37.8261133583579	VIM_2	55.0	IMR90p11
65.5	H4	43.1230302581819	VIM_2	55.0	IMR90p11
66.0	H4	48.9728817622488	VIM_2	55.0	IMR90p11
66.5	H4	55.5395365626296	VIM_2	55.0	IMR90p11
67.0	H4	62.6529205237158	VIM_2	55.0	IMR90p11
67.5	H4	68.1563566203614	VIM_2	55.0	IMR90p11
68.0	H4	71.2029344205948	VIM_2	55.0	IMR90p11
68.5	H4	73.3945839022705	VIM_2	55.0	IMR90p11
69.0	H4	74.1058965360957	VIM_2	55.0	IMR90p11
69.5	H4	73.0733522862076	VIM_2	55.0	IMR90p11
70.0	H4	72.0709322302798	VIM_2	55.0	IMR90p11
70.5	H4	71.3588871794644	VIM_2	55.0	IMR90p11
71.0	H4	70.3491814006209	VIM_2	55.0	IMR90p11
71.5	H4	69.7232826282813	VIM_2	55.0	IMR90p11
72.0	H4	69.9243831938254	VIM_2	55.0	IMR90p11
72.5	H4	70.1200546963204	VIM_2	55.0	IMR90p11
73.0	H4	70.3361491393063	VIM_2	55.0	IMR90p11
73.5	H4	71.0535205457312	VIM_2	55.0	IMR90p11
74.0	H4	71.5589187250605	VIM_2	55.0	IMR90p11
74.5	H4	71.5260318006825	VIM_2	55.0	IMR90p11
75.0	H4	71.3012331152407	VIM_2	55.0	IMR90p11
75.5	H4	70.8082018253172	VIM_2	55.0	IMR90p11
76.0	H4	69.9740193298444	VIM_2	55.0	IMR90p11
76.5	H4	69.509445774873	VIM_2	55.0	IMR90p11
77.0	H4	69.7809601612769	VIM_2	55.0	IMR90p11
77.5	H4	71.0365262853553	VIM_2	55.0	IMR90p11
78.0	H4	73.1699103428068	VIM_2	55.0	IMR90p11
78.5	H4	76.3869252236867	VIM_2	55.0	IMR90p11
79.0	H4	96.4977554330567	VIM_2	55.0	IMR90p11
79.5	H4	136.924771906236	VIM_2	55.0	IMR90p11
80.0	H4	178.796727876701	VIM_2	55.0	IMR90p11
80.5	H4	216.120480585809	VIM_2	55.0	IMR90p11
81.0	H4	248.631012950425	VIM_2	55.0	IMR90p11
81.5	H4	244.121377523267	VIM_2	55.0	IMR90p11
82.0	H4	194.698392352869	VIM_2	55.0	IMR90p11
82.5	H4	137.256217537356	VIM_2	55.0	IMR90p11
83.0	H4	84.9667858855519	VIM_2	55.0	IMR90p11
83.5	H4	36.2792629597619	VIM_2	55.0	IMR90p11
84.0	H4	7.28491669225423	VIM_2	55.0	IMR90p11
84.5	H4	2.53295361565648	VIM_2	55.0	IMR90p11
85.0	H4	3.57131715428005	VIM_2	55.0	IMR90p11
85.5	H4	3.22911722527607	VIM_2	55.0	IMR90p11
86.0	H4	3.04095552381364	VIM_2	55.0	IMR90p11
86.5	H4	3.03825099552	VIM_2	55.0	IMR90p11
87.0	H4	2.49181888335823	VIM_2	55.0	IMR90p11
87.5	H4	1.94003442305342	VIM_2	55.0	IMR90p11
88.0	H4	1.63447455625868	VIM_2	55.0	IMR90p11
88.5	H4	1.74220851094589	VIM_2	55.0	IMR90p11
89.0	H4	1.90023235466475	VIM_2	55.0	IMR90p11
89.5	H4	2.01028140929134	VIM_2	55.0	IMR90p11
90.0	H4	2.06163805767835	VIM_2	55.0	IMR90p11
90.5	H4	2.31895432734615	VIM_2	55.0	IMR90p11
91.0	H4	2.02572963245353	VIM_2	55.0	IMR90p11
91.5	H4	1.52269530222827	VIM_2	55.0	IMR90p11
92.0	H4	2.1237494777306	VIM_2	55.0	IMR90p11
92.5	H4	2.51372934566905	VIM_2	55.0	IMR90p11
93.0	H4	2.05158525077445	VIM_2	55.0	IMR90p11
93.5	H4	0.939809754909049	VIM_2	55.0	IMR90p11
94.0	H4	0.584154898684574	VIM_2	55.0	IMR90p11
94.5	H4	-2.28067609693653	VIM_2	55.0	IMR90p11
95.0	H4	-2.48612039309728	VIM_2	55.0	IMR90p11
55.0	A4	5.86	VIM_2	65.0	IMR90p2
55.5	A4	12.69	VIM_2	65.0	IMR90p2
56.0	A4	11.71	VIM_2	65.0	IMR90p2
56.5	A4	11.71	VIM_2	65.0	IMR90p2
57.0	A4	11.71	VIM_2	65.0	IMR90p2
57.5	A4	11.57	VIM_2	65.0	IMR90p2
58.0	A4	12.45	VIM_2	65.0	IMR90p2
58.5	A4	14.46	VIM_2	65.0	IMR90p2
59.0	A4	16.33	VIM_2	65.0	IMR90p2
59.5	A4	18.15	VIM_2	65.0	IMR90p2
60.0	A4	19.78	VIM_2	65.0	IMR90p2
60.5	A4	21.39	VIM_2	65.0	IMR90p2
61.0	A4	23.33	VIM_2	65.0	IMR90p2
61.5	A4	24.7	VIM_2	65.0	IMR90p2
62.0	A4	24.6	VIM_2	65.0	IMR90p2
62.5	A4	23.98	VIM_2	65.0	IMR90p2
63.0	A4	24.27	VIM_2	65.0	IMR90p2
63.5	A4	25.79	VIM_2	65.0	IMR90p2
64.0	A4	29.96	VIM_2	65.0	IMR90p2
64.5	A4	38.35	VIM_2	65.0	IMR90p2
65.0	A4	49.88	VIM_2	65.0	IMR90p2
65.5	A4	62.72	VIM_2	65.0	IMR90p2
66.0	A4	75.82	VIM_2	65.0	IMR90p2
66.5	A4	87.69	VIM_2	65.0	IMR90p2
67.0	A4	95.9	VIM_2	65.0	IMR90p2
67.5	A4	100.54	VIM_2	65.0	IMR90p2
68.0	A4	103.47	VIM_2	65.0	IMR90p2
68.5	A4	104.77	VIM_2	65.0	IMR90p2
69.0	A4	104.08	VIM_2	65.0	IMR90p2
69.5	A4	104.36	VIM_2	65.0	IMR90p2
70.0	A4	105.55	VIM_2	65.0	IMR90p2
70.5	A4	105.3	VIM_2	65.0	IMR90p2
71.0	A4	105.07	VIM_2	65.0	IMR90p2
71.5	A4	106.53	VIM_2	65.0	IMR90p2
72.0	A4	107.58	VIM_2	65.0	IMR90p2
72.5	A4	107.86	VIM_2	65.0	IMR90p2
73.0	A4	109.39	VIM_2	65.0	IMR90p2
73.5	A4	110.85	VIM_2	65.0	IMR90p2
74.0	A4	110.68	VIM_2	65.0	IMR90p2
74.5	A4	110.13	VIM_2	65.0	IMR90p2
75.0	A4	110.49	VIM_2	65.0	IMR90p2
75.5	A4	110.09	VIM_2	65.0	IMR90p2
76.0	A4	108.95	VIM_2	65.0	IMR90p2
76.5	A4	109.15	VIM_2	65.0	IMR90p2
77.0	A4	110.2	VIM_2	65.0	IMR90p2
77.5	A4	111.39	VIM_2	65.0	IMR90p2
78.0	A4	115.02	VIM_2	65.0	IMR90p2
78.5	A4	129.15	VIM_2	65.0	IMR90p2
79.0	A4	184.06	VIM_2	65.0	IMR90p2
79.5	A4	276.1	VIM_2	65.0	IMR90p2
80.0	A4	368.14	VIM_2	65.0	IMR90p2
80.5	A4	450.83	VIM_2	65.0	IMR90p2
81.0	A4	509.7	VIM_2	65.0	IMR90p2
81.5	A4	480.75	VIM_2	65.0	IMR90p2
82.0	A4	371.35	VIM_2	65.0	IMR90p2
82.5	A4	255.0	VIM_2	65.0	IMR90p2
83.0	A4	147.04	VIM_2	65.0	IMR90p2
83.5	A4	53.19	VIM_2	65.0	IMR90p2
84.0	A4	5.78	VIM_2	65.0	IMR90p2
84.5	A4	1.24	VIM_2	65.0	IMR90p2
85.0	A4	3.26	VIM_2	65.0	IMR90p2
85.5	A4	4.11	VIM_2	65.0	IMR90p2
86.0	A4	4.92	VIM_2	65.0	IMR90p2
86.5	A4	5.23	VIM_2	65.0	IMR90p2
87.0	A4	4.64	VIM_2	65.0	IMR90p2
87.5	A4	3.65	VIM_2	65.0	IMR90p2
88.0	A4	2.41	VIM_2	65.0	IMR90p2
88.5	A4	1.04	VIM_2	65.0	IMR90p2
89.0	A4	0.57	VIM_2	65.0	IMR90p2
89.5	A4	0.82	VIM_2	65.0	IMR90p2
90.0	A4	1.03	VIM_2	65.0	IMR90p2
90.5	A4	1.97	VIM_2	65.0	IMR90p2
91.0	A4	2.79	VIM_2	65.0	IMR90p2
91.5	A4	2.87	VIM_2	65.0	IMR90p2
92.0	A4	3.13	VIM_2	65.0	IMR90p2
92.5	A4	3.27	VIM_2	65.0	IMR90p2
93.0	A4	2.72	VIM_2	65.0	IMR90p2
93.5	A4	1.92	VIM_2	65.0	IMR90p2
94.0	A4	1.59	VIM_2	65.0	IMR90p2
94.5	A4	0.29	VIM_2	65.0	IMR90p2
95.0	A4	-0.53	VIM_2	65.0	IMR90p2
55.0	B4	6.63	VIM_2	64.5	IMR90p2
55.5	B4	14.36	VIM_2	64.5	IMR90p2
56.0	B4	13.26	VIM_2	64.5	IMR90p2
56.5	B4	13.26	VIM_2	64.5	IMR90p2
57.0	B4	13.26	VIM_2	64.5	IMR90p2
57.5	B4	13.1	VIM_2	64.5	IMR90p2
58.0	B4	14.09	VIM_2	64.5	IMR90p2
58.5	B4	15.65	VIM_2	64.5	IMR90p2
59.0	B4	16.5	VIM_2	64.5	IMR90p2
59.5	B4	17.81	VIM_2	64.5	IMR90p2
60.0	B4	18.5	VIM_2	64.5	IMR90p2
60.5	B4	18.59	VIM_2	64.5	IMR90p2
61.0	B4	19.75	VIM_2	64.5	IMR90p2
61.5	B4	20.83	VIM_2	64.5	IMR90p2
62.0	B4	20.73	VIM_2	64.5	IMR90p2
62.5	B4	21.59	VIM_2	64.5	IMR90p2
63.0	B4	24.32	VIM_2	64.5	IMR90p2
63.5	B4	27.16	VIM_2	64.5	IMR90p2
64.0	B4	32.27	VIM_2	64.5	IMR90p2
64.5	B4	41.65	VIM_2	64.5	IMR90p2
65.0	B4	53.45	VIM_2	64.5	IMR90p2
65.5	B4	65.72	VIM_2	64.5	IMR90p2
66.0	B4	78.82	VIM_2	64.5	IMR90p2
66.5	B4	90.56	VIM_2	64.5	IMR90p2
67.0	B4	98.06	VIM_2	64.5	IMR90p2
67.5	B4	102.24	VIM_2	64.5	IMR90p2
68.0	B4	104.74	VIM_2	64.5	IMR90p2
68.5	B4	105.68	VIM_2	64.5	IMR90p2
69.0	B4	105.41	VIM_2	64.5	IMR90p2
69.5	B4	106.01	VIM_2	64.5	IMR90p2
70.0	B4	107.52	VIM_2	64.5	IMR90p2
70.5	B4	108.34	VIM_2	64.5	IMR90p2
71.0	B4	108.69	VIM_2	64.5	IMR90p2
71.5	B4	109.74	VIM_2	64.5	IMR90p2
72.0	B4	110.35	VIM_2	64.5	IMR90p2
72.5	B4	110.38	VIM_2	64.5	IMR90p2
73.0	B4	111.26	VIM_2	64.5	IMR90p2
73.5	B4	112.48	VIM_2	64.5	IMR90p2
74.0	B4	113.41	VIM_2	64.5	IMR90p2
74.5	B4	113.83	VIM_2	64.5	IMR90p2
75.0	B4	114.0	VIM_2	64.5	IMR90p2
75.5	B4	114.02	VIM_2	64.5	IMR90p2
76.0	B4	113.93	VIM_2	64.5	IMR90p2
76.5	B4	113.75	VIM_2	64.5	IMR90p2
77.0	B4	114.8	VIM_2	64.5	IMR90p2
77.5	B4	117.3	VIM_2	64.5	IMR90p2
78.0	B4	120.99	VIM_2	64.5	IMR90p2
78.5	B4	136.87	VIM_2	64.5	IMR90p2
79.0	B4	199.11	VIM_2	64.5	IMR90p2
79.5	B4	298.57	VIM_2	64.5	IMR90p2
80.0	B4	395.17	VIM_2	64.5	IMR90p2
80.5	B4	483.13	VIM_2	64.5	IMR90p2
81.0	B4	542.28	VIM_2	64.5	IMR90p2
81.5	B4	504.06	VIM_2	64.5	IMR90p2
82.0	B4	384.93	VIM_2	64.5	IMR90p2
82.5	B4	262.83	VIM_2	64.5	IMR90p2
83.0	B4	148.87	VIM_2	64.5	IMR90p2
83.5	B4	51.54	VIM_2	64.5	IMR90p2
84.0	B4	5.26	VIM_2	64.5	IMR90p2
84.5	B4	1.65	VIM_2	64.5	IMR90p2
85.0	B4	2.85	VIM_2	64.5	IMR90p2
85.5	B4	3.07	VIM_2	64.5	IMR90p2
86.0	B4	3.19	VIM_2	64.5	IMR90p2
86.5	B4	3.29	VIM_2	64.5	IMR90p2
87.0	B4	3.91	VIM_2	64.5	IMR90p2
87.5	B4	4.23	VIM_2	64.5	IMR90p2
88.0	B4	4.07	VIM_2	64.5	IMR90p2
88.5	B4	3.9	VIM_2	64.5	IMR90p2
89.0	B4	3.64	VIM_2	64.5	IMR90p2
89.5	B4	2.86	VIM_2	64.5	IMR90p2
90.0	B4	2.21	VIM_2	64.5	IMR90p2
90.5	B4	2.38	VIM_2	64.5	IMR90p2
91.0	B4	2.38	VIM_2	64.5	IMR90p2
91.5	B4	2.17	VIM_2	64.5	IMR90p2
92.0	B4	2.31	VIM_2	64.5	IMR90p2
92.5	B4	2.51	VIM_2	64.5	IMR90p2
93.0	B4	2.07	VIM_2	64.5	IMR90p2
93.5	B4	2.04	VIM_2	64.5	IMR90p2
94.0	B4	2.23	VIM_2	64.5	IMR90p2
94.5	B4	2.74	VIM_2	64.5	IMR90p2
95.0	B4	1.41	VIM_2	64.5	IMR90p2
55.0	C4	5.29	VIM_2	63.3	IMR90p2
55.5	C4	11.45	VIM_2	63.3	IMR90p2
56.0	C4	10.57	VIM_2	63.3	IMR90p2
56.5	C4	10.57	VIM_2	63.3	IMR90p2
57.0	C4	10.57	VIM_2	63.3	IMR90p2
57.5	C4	10.46	VIM_2	63.3	IMR90p2
58.0	C4	11.07	VIM_2	63.3	IMR90p2
58.5	C4	12.95	VIM_2	63.3	IMR90p2
59.0	C4	13.76	VIM_2	63.3	IMR90p2
59.5	C4	14.4	VIM_2	63.3	IMR90p2
60.0	C4	16.03	VIM_2	63.3	IMR90p2
60.5	C4	17.87	VIM_2	63.3	IMR90p2
61.0	C4	20.05	VIM_2	63.3	IMR90p2
61.5	C4	23.0	VIM_2	63.3	IMR90p2
62.0	C4	25.79	VIM_2	63.3	IMR90p2
62.5	C4	27.56	VIM_2	63.3	IMR90p2
63.0	C4	29.53	VIM_2	63.3	IMR90p2
63.5	C4	31.94	VIM_2	63.3	IMR90p2
64.0	C4	35.41	VIM_2	63.3	IMR90p2
64.5	C4	41.74	VIM_2	63.3	IMR90p2
65.0	C4	52.05	VIM_2	63.3	IMR90p2
65.5	C4	64.14	VIM_2	63.3	IMR90p2
66.0	C4	76.49	VIM_2	63.3	IMR90p2
66.5	C4	88.66	VIM_2	63.3	IMR90p2
67.0	C4	98.2	VIM_2	63.3	IMR90p2
67.5	C4	103.72	VIM_2	63.3	IMR90p2
68.0	C4	107.02	VIM_2	63.3	IMR90p2
68.5	C4	109.37	VIM_2	63.3	IMR90p2
69.0	C4	110.47	VIM_2	63.3	IMR90p2
69.5	C4	110.99	VIM_2	63.3	IMR90p2
70.0	C4	111.65	VIM_2	63.3	IMR90p2
70.5	C4	112.22	VIM_2	63.3	IMR90p2
71.0	C4	112.73	VIM_2	63.3	IMR90p2
71.5	C4	113.39	VIM_2	63.3	IMR90p2
72.0	C4	114.6	VIM_2	63.3	IMR90p2
72.5	C4	115.94	VIM_2	63.3	IMR90p2
73.0	C4	117.64	VIM_2	63.3	IMR90p2
73.5	C4	118.88	VIM_2	63.3	IMR90p2
74.0	C4	119.53	VIM_2	63.3	IMR90p2
74.5	C4	120.54	VIM_2	63.3	IMR90p2
75.0	C4	121.6	VIM_2	63.3	IMR90p2
75.5	C4	121.79	VIM_2	63.3	IMR90p2
76.0	C4	121.9	VIM_2	63.3	IMR90p2
76.5	C4	122.96	VIM_2	63.3	IMR90p2
77.0	C4	124.07	VIM_2	63.3	IMR90p2
77.5	C4	126.05	VIM_2	63.3	IMR90p2
78.0	C4	130.07	VIM_2	63.3	IMR90p2
78.5	C4	148.49	VIM_2	63.3	IMR90p2
79.0	C4	216.76	VIM_2	63.3	IMR90p2
79.5	C4	323.12	VIM_2	63.3	IMR90p2
80.0	C4	426.27	VIM_2	63.3	IMR90p2
80.5	C4	520.53	VIM_2	63.3	IMR90p2
81.0	C4	581.27	VIM_2	63.3	IMR90p2
81.5	C4	535.8	VIM_2	63.3	IMR90p2
82.0	C4	406.84	VIM_2	63.3	IMR90p2
82.5	C4	276.46	VIM_2	63.3	IMR90p2
83.0	C4	154.85	VIM_2	63.3	IMR90p2
83.5	C4	52.35	VIM_2	63.3	IMR90p2
84.0	C4	5.16	VIM_2	63.3	IMR90p2
84.5	C4	3.03	VIM_2	63.3	IMR90p2
85.0	C4	4.47	VIM_2	63.3	IMR90p2
85.5	C4	4.09	VIM_2	63.3	IMR90p2
86.0	C4	3.69	VIM_2	63.3	IMR90p2
86.5	C4	3.75	VIM_2	63.3	IMR90p2
87.0	C4	3.4	VIM_2	63.3	IMR90p2
87.5	C4	2.75	VIM_2	63.3	IMR90p2
88.0	C4	2.59	VIM_2	63.3	IMR90p2
88.5	C4	3.04	VIM_2	63.3	IMR90p2
89.0	C4	3.15	VIM_2	63.3	IMR90p2
89.5	C4	2.87	VIM_2	63.3	IMR90p2
90.0	C4	3.22	VIM_2	63.3	IMR90p2
90.5	C4	3.31	VIM_2	63.3	IMR90p2
91.0	C4	2.65	VIM_2	63.3	IMR90p2
91.5	C4	2.72	VIM_2	63.3	IMR90p2
92.0	C4	3.41	VIM_2	63.3	IMR90p2
92.5	C4	3.44	VIM_2	63.3	IMR90p2
93.0	C4	3.79	VIM_2	63.3	IMR90p2
93.5	C4	3.36	VIM_2	63.3	IMR90p2
94.0	C4	2.95	VIM_2	63.3	IMR90p2
94.5	C4	0.69	VIM_2	63.3	IMR90p2
95.0	C4	-0.94	VIM_2	63.3	IMR90p2
55.0	D4	3.18	VIM_2	61.4	IMR90p2
55.5	D4	6.89	VIM_2	61.4	IMR90p2
56.0	D4	6.36	VIM_2	61.4	IMR90p2
56.5	D4	6.36	VIM_2	61.4	IMR90p2
57.0	D4	6.36	VIM_2	61.4	IMR90p2
57.5	D4	6.19	VIM_2	61.4	IMR90p2
58.0	D4	7.2	VIM_2	61.4	IMR90p2
58.5	D4	9.7	VIM_2	61.4	IMR90p2
59.0	D4	12.7	VIM_2	61.4	IMR90p2
59.5	D4	15.53	VIM_2	61.4	IMR90p2
60.0	D4	17.72	VIM_2	61.4	IMR90p2
60.5	D4	20.47	VIM_2	61.4	IMR90p2
61.0	D4	23.83	VIM_2	61.4	IMR90p2
61.5	D4	26.9	VIM_2	61.4	IMR90p2
62.0	D4	29.68	VIM_2	61.4	IMR90p2
62.5	D4	31.99	VIM_2	61.4	IMR90p2
63.0	D4	34.4	VIM_2	61.4	IMR90p2
63.5	D4	36.87	VIM_2	61.4	IMR90p2
64.0	D4	39.71	VIM_2	61.4	IMR90p2
64.5	D4	44.66	VIM_2	61.4	IMR90p2
65.0	D4	52.89	VIM_2	61.4	IMR90p2
65.5	D4	63.01	VIM_2	61.4	IMR90p2
66.0	D4	73.52	VIM_2	61.4	IMR90p2
66.5	D4	83.88	VIM_2	61.4	IMR90p2
67.0	D4	92.77	VIM_2	61.4	IMR90p2
67.5	D4	98.45	VIM_2	61.4	IMR90p2
68.0	D4	101.59	VIM_2	61.4	IMR90p2
68.5	D4	103.73	VIM_2	61.4	IMR90p2
69.0	D4	105.03	VIM_2	61.4	IMR90p2
69.5	D4	105.86	VIM_2	61.4	IMR90p2
70.0	D4	106.86	VIM_2	61.4	IMR90p2
70.5	D4	107.72	VIM_2	61.4	IMR90p2
71.0	D4	108.2	VIM_2	61.4	IMR90p2
71.5	D4	109.06	VIM_2	61.4	IMR90p2
72.0	D4	109.78	VIM_2	61.4	IMR90p2
72.5	D4	110.39	VIM_2	61.4	IMR90p2
73.0	D4	111.48	VIM_2	61.4	IMR90p2
73.5	D4	113.09	VIM_2	61.4	IMR90p2
74.0	D4	113.96	VIM_2	61.4	IMR90p2
74.5	D4	114.07	VIM_2	61.4	IMR90p2
75.0	D4	114.44	VIM_2	61.4	IMR90p2
75.5	D4	114.64	VIM_2	61.4	IMR90p2
76.0	D4	114.28	VIM_2	61.4	IMR90p2
76.5	D4	114.66	VIM_2	61.4	IMR90p2
77.0	D4	116.65	VIM_2	61.4	IMR90p2
77.5	D4	119.5	VIM_2	61.4	IMR90p2
78.0	D4	123.71	VIM_2	61.4	IMR90p2
78.5	D4	140.29	VIM_2	61.4	IMR90p2
79.0	D4	202.38	VIM_2	61.4	IMR90p2
79.5	D4	299.35	VIM_2	61.4	IMR90p2
80.0	D4	392.73	VIM_2	61.4	IMR90p2
80.5	D4	477.65	VIM_2	61.4	IMR90p2
81.0	D4	533.1	VIM_2	61.4	IMR90p2
81.5	D4	491.62	VIM_2	61.4	IMR90p2
82.0	D4	373.26	VIM_2	61.4	IMR90p2
82.5	D4	253.99	VIM_2	61.4	IMR90p2
83.0	D4	142.5	VIM_2	61.4	IMR90p2
83.5	D4	48.59	VIM_2	61.4	IMR90p2
84.0	D4	5.24	VIM_2	61.4	IMR90p2
84.5	D4	2.85	VIM_2	61.4	IMR90p2
85.0	D4	3.87	VIM_2	61.4	IMR90p2
85.5	D4	4.01	VIM_2	61.4	IMR90p2
86.0	D4	3.69	VIM_2	61.4	IMR90p2
86.5	D4	3.79	VIM_2	61.4	IMR90p2
87.0	D4	3.81	VIM_2	61.4	IMR90p2
87.5	D4	3.25	VIM_2	61.4	IMR90p2
88.0	D4	2.76	VIM_2	61.4	IMR90p2
88.5	D4	2.13	VIM_2	61.4	IMR90p2
89.0	D4	1.41	VIM_2	61.4	IMR90p2
89.5	D4	1.08	VIM_2	61.4	IMR90p2
90.0	D4	1.68	VIM_2	61.4	IMR90p2
90.5	D4	2.01	VIM_2	61.4	IMR90p2
91.0	D4	2.61	VIM_2	61.4	IMR90p2
91.5	D4	3.26	VIM_2	61.4	IMR90p2
92.0	D4	3.12	VIM_2	61.4	IMR90p2
92.5	D4	2.46	VIM_2	61.4	IMR90p2
93.0	D4	1.99	VIM_2	61.4	IMR90p2
93.5	D4	1.56	VIM_2	61.4	IMR90p2
94.0	D4	0.96	VIM_2	61.4	IMR90p2
94.5	D4	1.17	VIM_2	61.4	IMR90p2
95.0	D4	0.65	VIM_2	61.4	IMR90p2
55.0	E4	-2.57	VIM_2	59.0	IMR90p2
55.5	E4	-5.57	VIM_2	59.0	IMR90p2
56.0	E4	-5.14	VIM_2	59.0	IMR90p2
56.5	E4	-5.14	VIM_2	59.0	IMR90p2
57.0	E4	-5.14	VIM_2	59.0	IMR90p2
57.5	E4	-5.75	VIM_2	59.0	IMR90p2
58.0	E4	-1.98	VIM_2	59.0	IMR90p2
58.5	E4	5.27	VIM_2	59.0	IMR90p2
59.0	E4	11.29	VIM_2	59.0	IMR90p2
59.5	E4	16.24	VIM_2	59.0	IMR90p2
60.0	E4	21.64	VIM_2	59.0	IMR90p2
60.5	E4	26.42	VIM_2	59.0	IMR90p2
61.0	E4	29.12	VIM_2	59.0	IMR90p2
61.5	E4	31.32	VIM_2	59.0	IMR90p2
62.0	E4	32.71	VIM_2	59.0	IMR90p2
62.5	E4	33.96	VIM_2	59.0	IMR90p2
63.0	E4	35.76	VIM_2	59.0	IMR90p2
63.5	E4	37.4	VIM_2	59.0	IMR90p2
64.0	E4	39.37	VIM_2	59.0	IMR90p2
64.5	E4	44.38	VIM_2	59.0	IMR90p2
65.0	E4	51.41	VIM_2	59.0	IMR90p2
65.5	E4	58.86	VIM_2	59.0	IMR90p2
66.0	E4	68.56	VIM_2	59.0	IMR90p2
66.5	E4	79.01	VIM_2	59.0	IMR90p2
67.0	E4	87.17	VIM_2	59.0	IMR90p2
67.5	E4	93.06	VIM_2	59.0	IMR90p2
68.0	E4	97.21	VIM_2	59.0	IMR90p2
68.5	E4	98.85	VIM_2	59.0	IMR90p2
69.0	E4	99.5	VIM_2	59.0	IMR90p2
69.5	E4	99.99	VIM_2	59.0	IMR90p2
70.0	E4	99.51	VIM_2	59.0	IMR90p2
70.5	E4	99.38	VIM_2	59.0	IMR90p2
71.0	E4	100.32	VIM_2	59.0	IMR90p2
71.5	E4	101.07	VIM_2	59.0	IMR90p2
72.0	E4	101.85	VIM_2	59.0	IMR90p2
72.5	E4	103.48	VIM_2	59.0	IMR90p2
73.0	E4	105.16	VIM_2	59.0	IMR90p2
73.5	E4	106.72	VIM_2	59.0	IMR90p2
74.0	E4	107.61	VIM_2	59.0	IMR90p2
74.5	E4	107.51	VIM_2	59.0	IMR90p2
75.0	E4	107.56	VIM_2	59.0	IMR90p2
75.5	E4	107.46	VIM_2	59.0	IMR90p2
76.0	E4	106.12	VIM_2	59.0	IMR90p2
76.5	E4	105.75	VIM_2	59.0	IMR90p2
77.0	E4	106.91	VIM_2	59.0	IMR90p2
77.5	E4	108.61	VIM_2	59.0	IMR90p2
78.0	E4	111.76	VIM_2	59.0	IMR90p2
78.5	E4	122.34	VIM_2	59.0	IMR90p2
79.0	E4	168.72	VIM_2	59.0	IMR90p2
79.5	E4	247.5	VIM_2	59.0	IMR90p2
80.0	E4	324.25	VIM_2	59.0	IMR90p2
80.5	E4	392.99	VIM_2	59.0	IMR90p2
81.0	E4	444.22	VIM_2	59.0	IMR90p2
81.5	E4	418.38	VIM_2	59.0	IMR90p2
82.0	E4	321.56	VIM_2	59.0	IMR90p2
82.5	E4	221.81	VIM_2	59.0	IMR90p2
83.0	E4	129.51	VIM_2	59.0	IMR90p2
83.5	E4	47.79	VIM_2	59.0	IMR90p2
84.0	E4	6.69	VIM_2	59.0	IMR90p2
84.5	E4	3.13	VIM_2	59.0	IMR90p2
85.0	E4	3.7	VIM_2	59.0	IMR90p2
85.5	E4	3.86	VIM_2	59.0	IMR90p2
86.0	E4	3.89	VIM_2	59.0	IMR90p2
86.5	E4	3.78	VIM_2	59.0	IMR90p2
87.0	E4	4.38	VIM_2	59.0	IMR90p2
87.5	E4	4.72	VIM_2	59.0	IMR90p2
88.0	E4	4.04	VIM_2	59.0	IMR90p2
88.5	E4	4.03	VIM_2	59.0	IMR90p2
89.0	E4	4.25	VIM_2	59.0	IMR90p2
89.5	E4	3.38	VIM_2	59.0	IMR90p2
90.0	E4	3.08	VIM_2	59.0	IMR90p2
90.5	E4	3.21	VIM_2	59.0	IMR90p2
91.0	E4	2.65	VIM_2	59.0	IMR90p2
91.5	E4	2.46	VIM_2	59.0	IMR90p2
92.0	E4	3.09	VIM_2	59.0	IMR90p2
92.5	E4	3.23	VIM_2	59.0	IMR90p2
93.0	E4	3.25	VIM_2	59.0	IMR90p2
93.5	E4	4.29	VIM_2	59.0	IMR90p2
94.0	E4	4.53	VIM_2	59.0	IMR90p2
94.5	E4	6.28	VIM_2	59.0	IMR90p2
95.0	E4	3.76	VIM_2	59.0	IMR90p2
55.0	F4	-1.1	VIM_2	57.0	IMR90p2
55.5	F4	-2.39	VIM_2	57.0	IMR90p2
56.0	F4	-2.2	VIM_2	57.0	IMR90p2
56.5	F4	-2.2	VIM_2	57.0	IMR90p2
57.0	F4	-2.2	VIM_2	57.0	IMR90p2
57.5	F4	-2.98	VIM_2	57.0	IMR90p2
58.0	F4	1.77	VIM_2	57.0	IMR90p2
58.5	F4	11.4	VIM_2	57.0	IMR90p2
59.0	F4	18.84	VIM_2	57.0	IMR90p2
59.5	F4	24.6	VIM_2	57.0	IMR90p2
60.0	F4	29.46	VIM_2	57.0	IMR90p2
60.5	F4	32.93	VIM_2	57.0	IMR90p2
61.0	F4	34.22	VIM_2	57.0	IMR90p2
61.5	F4	34.81	VIM_2	57.0	IMR90p2
62.0	F4	35.26	VIM_2	57.0	IMR90p2
62.5	F4	34.66	VIM_2	57.0	IMR90p2
63.0	F4	33.85	VIM_2	57.0	IMR90p2
63.5	F4	34.07	VIM_2	57.0	IMR90p2
64.0	F4	35.13	VIM_2	57.0	IMR90p2
64.5	F4	37.75	VIM_2	57.0	IMR90p2
65.0	F4	43.17	VIM_2	57.0	IMR90p2
65.5	F4	51.03	VIM_2	57.0	IMR90p2
66.0	F4	60.15	VIM_2	57.0	IMR90p2
66.5	F4	70.15	VIM_2	57.0	IMR90p2
67.0	F4	78.95	VIM_2	57.0	IMR90p2
67.5	F4	84.53	VIM_2	57.0	IMR90p2
68.0	F4	88.02	VIM_2	57.0	IMR90p2
68.5	F4	90.01	VIM_2	57.0	IMR90p2
69.0	F4	89.68	VIM_2	57.0	IMR90p2
69.5	F4	89.1	VIM_2	57.0	IMR90p2
70.0	F4	89.75	VIM_2	57.0	IMR90p2
70.5	F4	89.93	VIM_2	57.0	IMR90p2
71.0	F4	89.66	VIM_2	57.0	IMR90p2
71.5	F4	90.43	VIM_2	57.0	IMR90p2
72.0	F4	90.92	VIM_2	57.0	IMR90p2
72.5	F4	90.92	VIM_2	57.0	IMR90p2
73.0	F4	91.78	VIM_2	57.0	IMR90p2
73.5	F4	92.98	VIM_2	57.0	IMR90p2
74.0	F4	93.44	VIM_2	57.0	IMR90p2
74.5	F4	93.7	VIM_2	57.0	IMR90p2
75.0	F4	93.95	VIM_2	57.0	IMR90p2
75.5	F4	93.66	VIM_2	57.0	IMR90p2
76.0	F4	93.14	VIM_2	57.0	IMR90p2
76.5	F4	93.12	VIM_2	57.0	IMR90p2
77.0	F4	94.25	VIM_2	57.0	IMR90p2
77.5	F4	96.76	VIM_2	57.0	IMR90p2
78.0	F4	100.49	VIM_2	57.0	IMR90p2
78.5	F4	108.04	VIM_2	57.0	IMR90p2
79.0	F4	143.22	VIM_2	57.0	IMR90p2
79.5	F4	207.15	VIM_2	57.0	IMR90p2
80.0	F4	270.5	VIM_2	57.0	IMR90p2
80.5	F4	326.3	VIM_2	57.0	IMR90p2
81.0	F4	371.29	VIM_2	57.0	IMR90p2
81.5	F4	356.84	VIM_2	57.0	IMR90p2
82.0	F4	278.88	VIM_2	57.0	IMR90p2
82.5	F4	194.25	VIM_2	57.0	IMR90p2
83.0	F4	117.26	VIM_2	57.0	IMR90p2
83.5	F4	47.02	VIM_2	57.0	IMR90p2
84.0	F4	7.99	VIM_2	57.0	IMR90p2
84.5	F4	2.95	VIM_2	57.0	IMR90p2
85.0	F4	3.88	VIM_2	57.0	IMR90p2
85.5	F4	3.43	VIM_2	57.0	IMR90p2
86.0	F4	3.48	VIM_2	57.0	IMR90p2
86.5	F4	3.68	VIM_2	57.0	IMR90p2
87.0	F4	3.49	VIM_2	57.0	IMR90p2
87.5	F4	3.22	VIM_2	57.0	IMR90p2
88.0	F4	2.92	VIM_2	57.0	IMR90p2
88.5	F4	2.58	VIM_2	57.0	IMR90p2
89.0	F4	2.44	VIM_2	57.0	IMR90p2
89.5	F4	2.4	VIM_2	57.0	IMR90p2
90.0	F4	2.61	VIM_2	57.0	IMR90p2
90.5	F4	2.58	VIM_2	57.0	IMR90p2
91.0	F4	2.56	VIM_2	57.0	IMR90p2
91.5	F4	2.82	VIM_2	57.0	IMR90p2
92.0	F4	3.13	VIM_2	57.0	IMR90p2
92.5	F4	3.17	VIM_2	57.0	IMR90p2
93.0	F4	3.34	VIM_2	57.0	IMR90p2
93.5	F4	3.61	VIM_2	57.0	IMR90p2
94.0	F4	3.5	VIM_2	57.0	IMR90p2
94.5	F4	4.13	VIM_2	57.0	IMR90p2
95.0	F4	2.14	VIM_2	57.0	IMR90p2
55.0	G4	2.21	VIM_2	55.7	IMR90p2
55.5	G4	4.79	VIM_2	55.7	IMR90p2
56.0	G4	4.42	VIM_2	55.7	IMR90p2
56.5	G4	4.42	VIM_2	55.7	IMR90p2
57.0	G4	4.42	VIM_2	55.7	IMR90p2
57.5	G4	3.55	VIM_2	55.7	IMR90p2
58.0	G4	8.96	VIM_2	55.7	IMR90p2
58.5	G4	19.34	VIM_2	55.7	IMR90p2
59.0	G4	26.83	VIM_2	55.7	IMR90p2
59.5	G4	32.44	VIM_2	55.7	IMR90p2
60.0	G4	36.32	VIM_2	55.7	IMR90p2
60.5	G4	37.86	VIM_2	55.7	IMR90p2
61.0	G4	37.74	VIM_2	55.7	IMR90p2
61.5	G4	37.41	VIM_2	55.7	IMR90p2
62.0	G4	37.19	VIM_2	55.7	IMR90p2
62.5	G4	36.93	VIM_2	55.7	IMR90p2
63.0	G4	36.29	VIM_2	55.7	IMR90p2
63.5	G4	35.53	VIM_2	55.7	IMR90p2
64.0	G4	35.29	VIM_2	55.7	IMR90p2
64.5	G4	35.92	VIM_2	55.7	IMR90p2
65.0	G4	37.86	VIM_2	55.7	IMR90p2
65.5	G4	42.27	VIM_2	55.7	IMR90p2
66.0	G4	49.05	VIM_2	55.7	IMR90p2
66.5	G4	56.69	VIM_2	55.7	IMR90p2
67.0	G4	63.82	VIM_2	55.7	IMR90p2
67.5	G4	70.33	VIM_2	55.7	IMR90p2
68.0	G4	75.15	VIM_2	55.7	IMR90p2
68.5	G4	77.58	VIM_2	55.7	IMR90p2
69.0	G4	78.53	VIM_2	55.7	IMR90p2
69.5	G4	78.9	VIM_2	55.7	IMR90p2
70.0	G4	78.51	VIM_2	55.7	IMR90p2
70.5	G4	78.06	VIM_2	55.7	IMR90p2
71.0	G4	77.87	VIM_2	55.7	IMR90p2
71.5	G4	77.71	VIM_2	55.7	IMR90p2
72.0	G4	77.82	VIM_2	55.7	IMR90p2
72.5	G4	77.94	VIM_2	55.7	IMR90p2
73.0	G4	78.32	VIM_2	55.7	IMR90p2
73.5	G4	79.26	VIM_2	55.7	IMR90p2
74.0	G4	80.25	VIM_2	55.7	IMR90p2
74.5	G4	80.96	VIM_2	55.7	IMR90p2
75.0	G4	81.78	VIM_2	55.7	IMR90p2
75.5	G4	81.7	VIM_2	55.7	IMR90p2
76.0	G4	80.63	VIM_2	55.7	IMR90p2
76.5	G4	79.75	VIM_2	55.7	IMR90p2
77.0	G4	79.3	VIM_2	55.7	IMR90p2
77.5	G4	79.86	VIM_2	55.7	IMR90p2
78.0	G4	82.61	VIM_2	55.7	IMR90p2
78.5	G4	87.88	VIM_2	55.7	IMR90p2
79.0	G4	113.04	VIM_2	55.7	IMR90p2
79.5	G4	162.89	VIM_2	55.7	IMR90p2
80.0	G4	214.45	VIM_2	55.7	IMR90p2
80.5	G4	259.08	VIM_2	55.7	IMR90p2
81.0	G4	297.08	VIM_2	55.7	IMR90p2
81.5	G4	291.24	VIM_2	55.7	IMR90p2
82.0	G4	231.68	VIM_2	55.7	IMR90p2
82.5	G4	162.87	VIM_2	55.7	IMR90p2
83.0	G4	100.41	VIM_2	55.7	IMR90p2
83.5	G4	42.29	VIM_2	55.7	IMR90p2
84.0	G4	8.06	VIM_2	55.7	IMR90p2
84.5	G4	2.82	VIM_2	55.7	IMR90p2
85.0	G4	3.91	VIM_2	55.7	IMR90p2
85.5	G4	3.88	VIM_2	55.7	IMR90p2
86.0	G4	4.11	VIM_2	55.7	IMR90p2
86.5	G4	4.08	VIM_2	55.7	IMR90p2
87.0	G4	3.54	VIM_2	55.7	IMR90p2
87.5	G4	3.05	VIM_2	55.7	IMR90p2
88.0	G4	2.55	VIM_2	55.7	IMR90p2
88.5	G4	2.2	VIM_2	55.7	IMR90p2
89.0	G4	1.89	VIM_2	55.7	IMR90p2
89.5	G4	1.57	VIM_2	55.7	IMR90p2
90.0	G4	1.65	VIM_2	55.7	IMR90p2
90.5	G4	2.18	VIM_2	55.7	IMR90p2
91.0	G4	2.13	VIM_2	55.7	IMR90p2
91.5	G4	1.86	VIM_2	55.7	IMR90p2
92.0	G4	2.02	VIM_2	55.7	IMR90p2
92.5	G4	1.72	VIM_2	55.7	IMR90p2
93.0	G4	1.07	VIM_2	55.7	IMR90p2
93.5	G4	1.32	VIM_2	55.7	IMR90p2
94.0	G4	1.5	VIM_2	55.7	IMR90p2
94.5	G4	2.43	VIM_2	55.7	IMR90p2
95.0	G4	1.68	VIM_2	55.7	IMR90p2
55.0	H4	7.1	VIM_2	55.0	IMR90p2
55.5	H4	15.39	VIM_2	55.0	IMR90p2
56.0	H4	14.21	VIM_2	55.0	IMR90p2
56.5	H4	14.21	VIM_2	55.0	IMR90p2
57.0	H4	14.21	VIM_2	55.0	IMR90p2
57.5	H4	13.41	VIM_2	55.0	IMR90p2
58.0	H4	18.41	VIM_2	55.0	IMR90p2
58.5	H4	27.8	VIM_2	55.0	IMR90p2
59.0	H4	33.41	VIM_2	55.0	IMR90p2
59.5	H4	36.66	VIM_2	55.0	IMR90p2
60.0	H4	38.26	VIM_2	55.0	IMR90p2
60.5	H4	38.89	VIM_2	55.0	IMR90p2
61.0	H4	38.35	VIM_2	55.0	IMR90p2
61.5	H4	37.42	VIM_2	55.0	IMR90p2
62.0	H4	36.55	VIM_2	55.0	IMR90p2
62.5	H4	35.77	VIM_2	55.0	IMR90p2
63.0	H4	34.92	VIM_2	55.0	IMR90p2
63.5	H4	34.03	VIM_2	55.0	IMR90p2
64.0	H4	33.54	VIM_2	55.0	IMR90p2
64.5	H4	33.97	VIM_2	55.0	IMR90p2
65.0	H4	34.76	VIM_2	55.0	IMR90p2
65.5	H4	37.19	VIM_2	55.0	IMR90p2
66.0	H4	42.26	VIM_2	55.0	IMR90p2
66.5	H4	48.54	VIM_2	55.0	IMR90p2
67.0	H4	55.31	VIM_2	55.0	IMR90p2
67.5	H4	62.44	VIM_2	55.0	IMR90p2
68.0	H4	68.29	VIM_2	55.0	IMR90p2
68.5	H4	72.04	VIM_2	55.0	IMR90p2
69.0	H4	74.1	VIM_2	55.0	IMR90p2
69.5	H4	74.3	VIM_2	55.0	IMR90p2
70.0	H4	73.73	VIM_2	55.0	IMR90p2
70.5	H4	72.13	VIM_2	55.0	IMR90p2
71.0	H4	69.95	VIM_2	55.0	IMR90p2
71.5	H4	68.45	VIM_2	55.0	IMR90p2
72.0	H4	67.95	VIM_2	55.0	IMR90p2
72.5	H4	67.01	VIM_2	55.0	IMR90p2
73.0	H4	67.3	VIM_2	55.0	IMR90p2
73.5	H4	68.78	VIM_2	55.0	IMR90p2
74.0	H4	69.75	VIM_2	55.0	IMR90p2
74.5	H4	70.13	VIM_2	55.0	IMR90p2
75.0	H4	70.94	VIM_2	55.0	IMR90p2
75.5	H4	70.87	VIM_2	55.0	IMR90p2
76.0	H4	70.01	VIM_2	55.0	IMR90p2
76.5	H4	69.29	VIM_2	55.0	IMR90p2
77.0	H4	68.75	VIM_2	55.0	IMR90p2
77.5	H4	69.26	VIM_2	55.0	IMR90p2
78.0	H4	71.18	VIM_2	55.0	IMR90p2
78.5	H4	74.22	VIM_2	55.0	IMR90p2
79.0	H4	93.8	VIM_2	55.0	IMR90p2
79.5	H4	134.91	VIM_2	55.0	IMR90p2
80.0	H4	177.56	VIM_2	55.0	IMR90p2
80.5	H4	214.47	VIM_2	55.0	IMR90p2
81.0	H4	246.66	VIM_2	55.0	IMR90p2
81.5	H4	243.06	VIM_2	55.0	IMR90p2
82.0	H4	193.78	VIM_2	55.0	IMR90p2
82.5	H4	136.39	VIM_2	55.0	IMR90p2
83.0	H4	84.83	VIM_2	55.0	IMR90p2
83.5	H4	36.84	VIM_2	55.0	IMR90p2
84.0	H4	8.25	VIM_2	55.0	IMR90p2
84.5	H4	3.97	VIM_2	55.0	IMR90p2
85.0	H4	4.72	VIM_2	55.0	IMR90p2
85.5	H4	4.18	VIM_2	55.0	IMR90p2
86.0	H4	4.28	VIM_2	55.0	IMR90p2
86.5	H4	4.15	VIM_2	55.0	IMR90p2
87.0	H4	3.27	VIM_2	55.0	IMR90p2
87.5	H4	2.95	VIM_2	55.0	IMR90p2
88.0	H4	2.87	VIM_2	55.0	IMR90p2
88.5	H4	1.94	VIM_2	55.0	IMR90p2
89.0	H4	1.13	VIM_2	55.0	IMR90p2
89.5	H4	1.26	VIM_2	55.0	IMR90p2
90.0	H4	1.45	VIM_2	55.0	IMR90p2
90.5	H4	1.53	VIM_2	55.0	IMR90p2
91.0	H4	2.05	VIM_2	55.0	IMR90p2
91.5	H4	2.55	VIM_2	55.0	IMR90p2
92.0	H4	2.85	VIM_2	55.0	IMR90p2
92.5	H4	2.87	VIM_2	55.0	IMR90p2
93.0	H4	2.64	VIM_2	55.0	IMR90p2
93.5	H4	2.23	VIM_2	55.0	IMR90p2
94.0	H4	1.93	VIM_2	55.0	IMR90p2
94.5	H4	1.26	VIM_2	55.0	IMR90p2
95.0	H4	0.23	VIM_2	55.0	IMR90p2
55.0	A4	4.17384273185053	VIM_2	65.0	IMR90p8
55.5	A4	9.04332591900948	VIM_2	65.0	IMR90p8
56.0	A4	8.34768546370105	VIM_2	65.0	IMR90p8
56.5	A4	8.34768546370594	VIM_2	65.0	IMR90p8
57.0	A4	8.34768546366774	VIM_2	65.0	IMR90p8
57.5	A4	8.31937654894955	VIM_2	65.0	IMR90p8
58.0	A4	8.17564734036262	VIM_2	65.0	IMR90p8
58.5	A4	10.484616692795	VIM_2	65.0	IMR90p8
59.0	A4	14.4356192437888	VIM_2	65.0	IMR90p8
59.5	A4	18.5967246048197	VIM_2	65.0	IMR90p8
60.0	A4	22.1256346981177	VIM_2	65.0	IMR90p8
60.5	A4	25.8596067481905	VIM_2	65.0	IMR90p8
61.0	A4	29.4210438347743	VIM_2	65.0	IMR90p8
61.5	A4	31.1060700725345	VIM_2	65.0	IMR90p8
62.0	A4	32.7352203959642	VIM_2	65.0	IMR90p8
62.5	A4	34.6411546868975	VIM_2	65.0	IMR90p8
63.0	A4	36.1756472356769	VIM_2	65.0	IMR90p8
63.5	A4	38.2777343286357	VIM_2	65.0	IMR90p8
64.0	A4	43.179391999094	VIM_2	65.0	IMR90p8
64.5	A4	50.8246727209304	VIM_2	65.0	IMR90p8
65.0	A4	60.6181632768082	VIM_2	65.0	IMR90p8
65.5	A4	72.5737722596623	VIM_2	65.0	IMR90p8
66.0	A4	84.7663784290864	VIM_2	65.0	IMR90p8
66.5	A4	94.5960817404122	VIM_2	65.0	IMR90p8
67.0	A4	101.735669597061	VIM_2	65.0	IMR90p8
67.5	A4	106.343766506184	VIM_2	65.0	IMR90p8
68.0	A4	108.552673480448	VIM_2	65.0	IMR90p8
68.5	A4	109.099935695766	VIM_2	65.0	IMR90p8
69.0	A4	109.325190866424	VIM_2	65.0	IMR90p8
69.5	A4	109.17023505915	VIM_2	65.0	IMR90p8
70.0	A4	109.47863831469	VIM_2	65.0	IMR90p8
70.5	A4	110.172408507352	VIM_2	65.0	IMR90p8
71.0	A4	110.958673690961	VIM_2	65.0	IMR90p8
71.5	A4	112.303030850603	VIM_2	65.0	IMR90p8
72.0	A4	113.897256341443	VIM_2	65.0	IMR90p8
72.5	A4	114.741526059688	VIM_2	65.0	IMR90p8
73.0	A4	114.909567208148	VIM_2	65.0	IMR90p8
73.5	A4	115.132300799066	VIM_2	65.0	IMR90p8
74.0	A4	114.921229628714	VIM_2	65.0	IMR90p8
74.5	A4	114.787432162458	VIM_2	65.0	IMR90p8
75.0	A4	114.645759771058	VIM_2	65.0	IMR90p8
75.5	A4	114.742249748668	VIM_2	65.0	IMR90p8
76.0	A4	115.143893236613	VIM_2	65.0	IMR90p8
76.5	A4	115.818050595339	VIM_2	65.0	IMR90p8
77.0	A4	116.304077893742	VIM_2	65.0	IMR90p8
77.5	A4	118.646160807847	VIM_2	65.0	IMR90p8
78.0	A4	122.91712315818	VIM_2	65.0	IMR90p8
78.5	A4	135.836228032092	VIM_2	65.0	IMR90p8
79.0	A4	192.218998001957	VIM_2	65.0	IMR90p8
79.5	A4	289.490405104417	VIM_2	65.0	IMR90p8
80.0	A4	386.591906852946	VIM_2	65.0	IMR90p8
80.5	A4	473.91587650779	VIM_2	65.0	IMR90p8
81.0	A4	538.247454787779	VIM_2	65.0	IMR90p8
81.5	A4	510.669763058023	VIM_2	65.0	IMR90p8
82.0	A4	396.136799962915	VIM_2	65.0	IMR90p8
82.5	A4	272.919220118162	VIM_2	65.0	IMR90p8
83.0	A4	159.349278829647	VIM_2	65.0	IMR90p8
83.5	A4	59.7484740801676	VIM_2	65.0	IMR90p8
84.0	A4	7.85330811239714	VIM_2	65.0	IMR90p8
84.5	A4	1.91149894631354	VIM_2	65.0	IMR90p8
85.0	A4	3.33016314138149	VIM_2	65.0	IMR90p8
85.5	A4	3.06054370006376	VIM_2	65.0	IMR90p8
86.0	A4	3.09430998507992	VIM_2	65.0	IMR90p8
86.5	A4	3.3537288661924	VIM_2	65.0	IMR90p8
87.0	A4	3.50366135944438	VIM_2	65.0	IMR90p8
87.5	A4	3.86199366782256	VIM_2	65.0	IMR90p8
88.0	A4	3.68655681200516	VIM_2	65.0	IMR90p8
88.5	A4	2.59392989621443	VIM_2	65.0	IMR90p8
89.0	A4	2.06350595250939	VIM_2	65.0	IMR90p8
89.5	A4	1.76919489939809	VIM_2	65.0	IMR90p8
90.0	A4	0.672443035924573	VIM_2	65.0	IMR90p8
90.5	A4	0.753612489517934	VIM_2	65.0	IMR90p8
91.0	A4	2.04371426145605	VIM_2	65.0	IMR90p8
91.5	A4	2.54085299261851	VIM_2	65.0	IMR90p8
92.0	A4	2.9182687498614	VIM_2	65.0	IMR90p8
92.5	A4	3.8399728071135	VIM_2	65.0	IMR90p8
93.0	A4	3.47453423301135	VIM_2	65.0	IMR90p8
93.5	A4	2.32069650760377	VIM_2	65.0	IMR90p8
94.0	A4	2.12480228902092	VIM_2	65.0	IMR90p8
94.5	A4	1.36503345883608	VIM_2	65.0	IMR90p8
95.0	A4	0.226057257424202	VIM_2	65.0	IMR90p8
55.0	B4	4.77205139704779	VIM_2	64.5	IMR90p8
55.5	B4	10.3394446936038	VIM_2	64.5	IMR90p8
56.0	B4	9.54410279409581	VIM_2	64.5	IMR90p8
56.5	B4	9.54410279411104	VIM_2	64.5	IMR90p8
57.0	B4	9.54410279399144	VIM_2	64.5	IMR90p8
57.5	B4	9.40687702243838	VIM_2	64.5	IMR90p8
58.0	B4	10.1064530669576	VIM_2	64.5	IMR90p8
58.5	B4	12.5317134774878	VIM_2	64.5	IMR90p8
59.0	B4	16.4470139817749	VIM_2	64.5	IMR90p8
59.5	B4	20.6218329669044	VIM_2	64.5	IMR90p8
60.0	B4	24.0767467310347	VIM_2	64.5	IMR90p8
60.5	B4	27.5532591574407	VIM_2	64.5	IMR90p8
61.0	B4	31.0999359513645	VIM_2	64.5	IMR90p8
61.5	B4	33.2278447808887	VIM_2	64.5	IMR90p8
62.0	B4	33.9712844768228	VIM_2	64.5	IMR90p8
62.5	B4	34.8357381759918	VIM_2	64.5	IMR90p8
63.0	B4	35.9995529231122	VIM_2	64.5	IMR90p8
63.5	B4	38.3341805305679	VIM_2	64.5	IMR90p8
64.0	B4	43.4231634202683	VIM_2	64.5	IMR90p8
64.5	B4	51.5981735513092	VIM_2	64.5	IMR90p8
65.0	B4	62.5392204235953	VIM_2	64.5	IMR90p8
65.5	B4	74.7426585058116	VIM_2	64.5	IMR90p8
66.0	B4	86.2948528472201	VIM_2	64.5	IMR90p8
66.5	B4	95.7301278115496	VIM_2	64.5	IMR90p8
67.0	B4	103.138826058383	VIM_2	64.5	IMR90p8
67.5	B4	108.123966519111	VIM_2	64.5	IMR90p8
68.0	B4	111.104935052195	VIM_2	64.5	IMR90p8
68.5	B4	112.900904965754	VIM_2	64.5	IMR90p8
69.0	B4	114.334694847232	VIM_2	64.5	IMR90p8
69.5	B4	115.017055931427	VIM_2	64.5	IMR90p8
70.0	B4	114.71408546051	VIM_2	64.5	IMR90p8
70.5	B4	114.725665535177	VIM_2	64.5	IMR90p8
71.0	B4	115.175066747267	VIM_2	64.5	IMR90p8
71.5	B4	115.003456407861	VIM_2	64.5	IMR90p8
72.0	B4	115.023106028503	VIM_2	64.5	IMR90p8
72.5	B4	116.292808400122	VIM_2	64.5	IMR90p8
73.0	B4	116.883151285774	VIM_2	64.5	IMR90p8
73.5	B4	116.578618670381	VIM_2	64.5	IMR90p8
74.0	B4	116.862964323087	VIM_2	64.5	IMR90p8
74.5	B4	117.210459691843	VIM_2	64.5	IMR90p8
75.0	B4	116.486892441539	VIM_2	64.5	IMR90p8
75.5	B4	116.081743756548	VIM_2	64.5	IMR90p8
76.0	B4	116.759214139669	VIM_2	64.5	IMR90p8
76.5	B4	117.687856030415	VIM_2	64.5	IMR90p8
77.0	B4	119.55457333117	VIM_2	64.5	IMR90p8
77.5	B4	123.029197377283	VIM_2	64.5	IMR90p8
78.0	B4	127.740022439413	VIM_2	64.5	IMR90p8
78.5	B4	148.899412665513	VIM_2	64.5	IMR90p8
79.0	B4	219.793552415129	VIM_2	64.5	IMR90p8
79.5	B4	322.64690648489	VIM_2	64.5	IMR90p8
80.0	B4	419.267962569478	VIM_2	64.5	IMR90p8
80.5	B4	507.860879237475	VIM_2	64.5	IMR90p8
81.0	B4	557.994576422802	VIM_2	64.5	IMR90p8
81.5	B4	502.410078467174	VIM_2	64.5	IMR90p8
82.0	B4	375.222884668166	VIM_2	64.5	IMR90p8
82.5	B4	252.07624033377	VIM_2	64.5	IMR90p8
83.0	B4	136.249927055681	VIM_2	64.5	IMR90p8
83.5	B4	41.8346845716775	VIM_2	64.5	IMR90p8
84.0	B4	3.16680485496045	VIM_2	64.5	IMR90p8
84.5	B4	3.05470370503821	VIM_2	64.5	IMR90p8
85.0	B4	3.5349954574292	VIM_2	64.5	IMR90p8
85.5	B4	3.49967662053149	VIM_2	64.5	IMR90p8
86.0	B4	3.50397274622947	VIM_2	64.5	IMR90p8
86.5	B4	2.94349150983265	VIM_2	64.5	IMR90p8
87.0	B4	2.4009469792523	VIM_2	64.5	IMR90p8
87.5	B4	2.3660730908739	VIM_2	64.5	IMR90p8
88.0	B4	2.31973071585236	VIM_2	64.5	IMR90p8
88.5	B4	2.1851408580917	VIM_2	64.5	IMR90p8
89.0	B4	2.30865290362755	VIM_2	64.5	IMR90p8
89.5	B4	2.34565557960309	VIM_2	64.5	IMR90p8
90.0	B4	2.08737320150618	VIM_2	64.5	IMR90p8
90.5	B4	1.90899788179973	VIM_2	64.5	IMR90p8
91.0	B4	1.69745226682272	VIM_2	64.5	IMR90p8
91.5	B4	1.65655315838944	VIM_2	64.5	IMR90p8
92.0	B4	1.97292935740251	VIM_2	64.5	IMR90p8
92.5	B4	2.33232750211374	VIM_2	64.5	IMR90p8
93.0	B4	2.59334652984046	VIM_2	64.5	IMR90p8
93.5	B4	2.48540843601728	VIM_2	64.5	IMR90p8
94.0	B4	2.55591168630605	VIM_2	64.5	IMR90p8
94.5	B4	1.66392852407222	VIM_2	64.5	IMR90p8
95.0	B4	0.170933573792865	VIM_2	64.5	IMR90p8
55.0	C4	3.16228749300797	VIM_2	63.3	IMR90p8
55.5	C4	6.85162290151607	VIM_2	63.3	IMR90p8
56.0	C4	6.324574986014	VIM_2	63.3	IMR90p8
56.5	C4	6.32457498601036	VIM_2	63.3	IMR90p8
57.0	C4	6.32457498604242	VIM_2	63.3	IMR90p8
57.5	C4	6.01444806873781	VIM_2	63.3	IMR90p8
58.0	C4	7.86892694506366	VIM_2	63.3	IMR90p8
58.5	C4	11.9247453891747	VIM_2	63.3	IMR90p8
59.0	C4	15.8582504982031	VIM_2	63.3	IMR90p8
59.5	C4	19.2817984961798	VIM_2	63.3	IMR90p8
60.0	C4	24.4562382615954	VIM_2	63.3	IMR90p8
60.5	C4	29.1612002214675	VIM_2	63.3	IMR90p8
61.0	C4	31.3350886775344	VIM_2	63.3	IMR90p8
61.5	C4	33.8296693473183	VIM_2	63.3	IMR90p8
62.0	C4	37.1118349886622	VIM_2	63.3	IMR90p8
62.5	C4	38.5020621923145	VIM_2	63.3	IMR90p8
63.0	C4	40.1611031751221	VIM_2	63.3	IMR90p8
63.5	C4	43.7191596464775	VIM_2	63.3	IMR90p8
64.0	C4	48.5633861113672	VIM_2	63.3	IMR90p8
64.5	C4	54.9808867804398	VIM_2	63.3	IMR90p8
65.0	C4	63.6194819137526	VIM_2	63.3	IMR90p8
65.5	C4	73.9776560408807	VIM_2	63.3	IMR90p8
66.0	C4	84.4803790282532	VIM_2	63.3	IMR90p8
66.5	C4	94.2910515684025	VIM_2	63.3	IMR90p8
67.0	C4	102.284479099586	VIM_2	63.3	IMR90p8
67.5	C4	108.338096982885	VIM_2	63.3	IMR90p8
68.0	C4	112.123593998615	VIM_2	63.3	IMR90p8
68.5	C4	115.419248523513	VIM_2	63.3	IMR90p8
69.0	C4	117.305310986196	VIM_2	63.3	IMR90p8
69.5	C4	117.849474577613	VIM_2	63.3	IMR90p8
70.0	C4	118.088116365224	VIM_2	63.3	IMR90p8
70.5	C4	119.25576983146	VIM_2	63.3	IMR90p8
71.0	C4	119.591789519262	VIM_2	63.3	IMR90p8
71.5	C4	119.412626103886	VIM_2	63.3	IMR90p8
72.0	C4	120.309004242326	VIM_2	63.3	IMR90p8
72.5	C4	122.148842475361	VIM_2	63.3	IMR90p8
73.0	C4	122.479302355263	VIM_2	63.3	IMR90p8
73.5	C4	122.33101566074	VIM_2	63.3	IMR90p8
74.0	C4	123.475852237082	VIM_2	63.3	IMR90p8
74.5	C4	124.253969636605	VIM_2	63.3	IMR90p8
75.0	C4	124.026432104391	VIM_2	63.3	IMR90p8
75.5	C4	124.095418453099	VIM_2	63.3	IMR90p8
76.0	C4	124.743012436781	VIM_2	63.3	IMR90p8
76.5	C4	125.45958363087	VIM_2	63.3	IMR90p8
77.0	C4	126.751846368096	VIM_2	63.3	IMR90p8
77.5	C4	128.895997959298	VIM_2	63.3	IMR90p8
78.0	C4	133.497935856525	VIM_2	63.3	IMR90p8
78.5	C4	152.845315313422	VIM_2	63.3	IMR90p8
79.0	C4	223.370091963125	VIM_2	63.3	IMR90p8
79.5	C4	334.40219112667	VIM_2	63.3	IMR90p8
80.0	C4	442.701250500821	VIM_2	63.3	IMR90p8
80.5	C4	540.455377581632	VIM_2	63.3	IMR90p8
81.0	C4	603.568217089903	VIM_2	63.3	IMR90p8
81.5	C4	557.369277287934	VIM_2	63.3	IMR90p8
82.0	C4	423.407835224775	VIM_2	63.3	IMR90p8
82.5	C4	287.380811093378	VIM_2	63.3	IMR90p8
83.0	C4	161.187526062089	VIM_2	63.3	IMR90p8
83.5	C4	54.9048593244462	VIM_2	63.3	IMR90p8
84.0	C4	5.72172261083773	VIM_2	63.3	IMR90p8
84.5	C4	2.94349957484638	VIM_2	63.3	IMR90p8
85.0	C4	4.18803890306049	VIM_2	63.3	IMR90p8
85.5	C4	3.67950150201386	VIM_2	63.3	IMR90p8
86.0	C4	3.04585702507876	VIM_2	63.3	IMR90p8
86.5	C4	2.77073403930734	VIM_2	63.3	IMR90p8
87.0	C4	2.54068924931681	VIM_2	63.3	IMR90p8
87.5	C4	2.22729180500824	VIM_2	63.3	IMR90p8
88.0	C4	2.33750968672717	VIM_2	63.3	IMR90p8
88.5	C4	2.16279910125439	VIM_2	63.3	IMR90p8
89.0	C4	1.96982897062139	VIM_2	63.3	IMR90p8
89.5	C4	2.29422220223267	VIM_2	63.3	IMR90p8
90.0	C4	2.89756925237407	VIM_2	63.3	IMR90p8
90.5	C4	3.26108064438523	VIM_2	63.3	IMR90p8
91.0	C4	3.55436444921605	VIM_2	63.3	IMR90p8
91.5	C4	3.7027885993777	VIM_2	63.3	IMR90p8
92.0	C4	3.59931381330784	VIM_2	63.3	IMR90p8
92.5	C4	3.12113368604122	VIM_2	63.3	IMR90p8
93.0	C4	2.47233273985239	VIM_2	63.3	IMR90p8
93.5	C4	2.20071231716378	VIM_2	63.3	IMR90p8
94.0	C4	1.89329226060806	VIM_2	63.3	IMR90p8
94.5	C4	1.77534153241493	VIM_2	63.3	IMR90p8
95.0	C4	0.76074678544262	VIM_2	63.3	IMR90p8
55.0	D4	2.07738947046073	VIM_2	61.4	IMR90p8
55.5	D4	4.50101051933132	VIM_2	61.4	IMR90p8
56.0	D4	4.15477894092214	VIM_2	61.4	IMR90p8
56.5	D4	4.15477894092919	VIM_2	61.4	IMR90p8
57.0	D4	4.15477894086996	VIM_2	61.4	IMR90p8
57.5	D4	3.91307801523578	VIM_2	61.4	IMR90p8
58.0	D4	5.18754428833233	VIM_2	61.4	IMR90p8
58.5	D4	9.49684206672509	VIM_2	61.4	IMR90p8
59.0	D4	13.8534620346499	VIM_2	61.4	IMR90p8
59.5	D4	18.4157177825709	VIM_2	61.4	IMR90p8
60.0	D4	23.3253134243524	VIM_2	61.4	IMR90p8
60.5	D4	27.9423415235751	VIM_2	61.4	IMR90p8
61.0	D4	32.7353476011335	VIM_2	61.4	IMR90p8
61.5	D4	37.1819565465474	VIM_2	61.4	IMR90p8
62.0	D4	40.1044658436703	VIM_2	61.4	IMR90p8
62.5	D4	41.8274317347966	VIM_2	61.4	IMR90p8
63.0	D4	43.849476129599	VIM_2	61.4	IMR90p8
63.5	D4	45.3148527633005	VIM_2	61.4	IMR90p8
64.0	D4	47.7853790497625	VIM_2	61.4	IMR90p8
64.5	D4	53.1077489194307	VIM_2	61.4	IMR90p8
65.0	D4	60.9300506802393	VIM_2	61.4	IMR90p8
65.5	D4	70.2864835161024	VIM_2	61.4	IMR90p8
66.0	D4	80.6138340597576	VIM_2	61.4	IMR90p8
66.5	D4	90.681822021727	VIM_2	61.4	IMR90p8
67.0	D4	98.9226367928634	VIM_2	61.4	IMR90p8
67.5	D4	104.077695309222	VIM_2	61.4	IMR90p8
68.0	D4	106.747147884427	VIM_2	61.4	IMR90p8
68.5	D4	108.476529148977	VIM_2	61.4	IMR90p8
69.0	D4	109.042772735687	VIM_2	61.4	IMR90p8
69.5	D4	108.692287582876	VIM_2	61.4	IMR90p8
70.0	D4	109.63664024258	VIM_2	61.4	IMR90p8
70.5	D4	111.480401315227	VIM_2	61.4	IMR90p8
71.0	D4	112.978497158831	VIM_2	61.4	IMR90p8
71.5	D4	114.393646782534	VIM_2	61.4	IMR90p8
72.0	D4	116.185648847393	VIM_2	61.4	IMR90p8
72.5	D4	117.146493213759	VIM_2	61.4	IMR90p8
73.0	D4	117.090780318374	VIM_2	61.4	IMR90p8
73.5	D4	117.260106867564	VIM_2	61.4	IMR90p8
74.0	D4	117.409263065745	VIM_2	61.4	IMR90p8
74.5	D4	117.331510723406	VIM_2	61.4	IMR90p8
75.0	D4	117.257233405765	VIM_2	61.4	IMR90p8
75.5	D4	117.368724911124	VIM_2	61.4	IMR90p8
76.0	D4	117.206426356356	VIM_2	61.4	IMR90p8
76.5	D4	117.288466417436	VIM_2	61.4	IMR90p8
77.0	D4	118.121990684749	VIM_2	61.4	IMR90p8
77.5	D4	120.6337063877	VIM_2	61.4	IMR90p8
78.0	D4	125.030595432762	VIM_2	61.4	IMR90p8
78.5	D4	142.039832804013	VIM_2	61.4	IMR90p8
79.0	D4	207.052860838119	VIM_2	61.4	IMR90p8
79.5	D4	308.471095168023	VIM_2	61.4	IMR90p8
80.0	D4	404.952328016014	VIM_2	61.4	IMR90p8
80.5	D4	492.365713802148	VIM_2	61.4	IMR90p8
81.0	D4	549.669029695345	VIM_2	61.4	IMR90p8
81.5	D4	505.775867379764	VIM_2	61.4	IMR90p8
82.0	D4	382.556057646138	VIM_2	61.4	IMR90p8
82.5	D4	259.919951988813	VIM_2	61.4	IMR90p8
83.0	D4	145.662872999836	VIM_2	61.4	IMR90p8
83.5	D4	48.6527308800347	VIM_2	61.4	IMR90p8
84.0	D4	4.38174999355965	VIM_2	61.4	IMR90p8
84.5	D4	2.4534204102265	VIM_2	61.4	IMR90p8
85.0	D4	3.45146587836831	VIM_2	61.4	IMR90p8
85.5	D4	3.25554390844167	VIM_2	61.4	IMR90p8
86.0	D4	3.11960373984579	VIM_2	61.4	IMR90p8
86.5	D4	3.32160660467486	VIM_2	61.4	IMR90p8
87.0	D4	3.1670898428311	VIM_2	61.4	IMR90p8
87.5	D4	2.99013231157454	VIM_2	61.4	IMR90p8
88.0	D4	2.70945314974966	VIM_2	61.4	IMR90p8
88.5	D4	2.08040448691787	VIM_2	61.4	IMR90p8
89.0	D4	1.57701659285863	VIM_2	61.4	IMR90p8
89.5	D4	1.39969866472035	VIM_2	61.4	IMR90p8
90.0	D4	0.980953296443488	VIM_2	61.4	IMR90p8
90.5	D4	0.93606325642304	VIM_2	61.4	IMR90p8
91.0	D4	1.51350152103373	VIM_2	61.4	IMR90p8
91.5	D4	1.91764206018928	VIM_2	61.4	IMR90p8
92.0	D4	2.21996288276222	VIM_2	61.4	IMR90p8
92.5	D4	2.57081636468143	VIM_2	61.4	IMR90p8
93.0	D4	2.82169012181328	VIM_2	61.4	IMR90p8
93.5	D4	3.17208794584485	VIM_2	61.4	IMR90p8
94.0	D4	3.19410165886779	VIM_2	61.4	IMR90p8
94.5	D4	4.14096482398213	VIM_2	61.4	IMR90p8
95.0	D4	2.29410942616437	VIM_2	61.4	IMR90p8
55.0	E4	-2.77846399228076	VIM_2	59.0	IMR90p8
55.5	E4	-6.02000531660872	VIM_2	59.0	IMR90p8
56.0	E4	-5.55692798456187	VIM_2	59.0	IMR90p8
56.5	E4	-5.55692798457312	VIM_2	59.0	IMR90p8
57.0	E4	-5.55692798448308	VIM_2	59.0	IMR90p8
57.5	E4	-6.20377684348784	VIM_2	59.0	IMR90p8
58.0	E4	-2.2928421461171	VIM_2	59.0	IMR90p8
58.5	E4	6.01687298882655	VIM_2	59.0	IMR90p8
59.0	E4	12.9114024037382	VIM_2	59.0	IMR90p8
59.5	E4	19.3926102181658	VIM_2	59.0	IMR90p8
60.0	E4	25.2640955570148	VIM_2	59.0	IMR90p8
60.5	E4	30.138551867987	VIM_2	59.0	IMR90p8
61.0	E4	34.7855357217124	VIM_2	59.0	IMR90p8
61.5	E4	38.679381051182	VIM_2	59.0	IMR90p8
62.0	E4	40.889136403613	VIM_2	59.0	IMR90p8
62.5	E4	41.844571671835	VIM_2	59.0	IMR90p8
63.0	E4	42.9136388607772	VIM_2	59.0	IMR90p8
63.5	E4	43.9702414152921	VIM_2	59.0	IMR90p8
64.0	E4	45.9244204822212	VIM_2	59.0	IMR90p8
64.5	E4	50.8337853670123	VIM_2	59.0	IMR90p8
65.0	E4	58.4734549970515	VIM_2	59.0	IMR90p8
65.5	E4	67.6346293663712	VIM_2	59.0	IMR90p8
66.0	E4	77.399131476522	VIM_2	59.0	IMR90p8
66.5	E4	86.351427167813	VIM_2	59.0	IMR90p8
67.0	E4	93.1722301191336	VIM_2	59.0	IMR90p8
67.5	E4	97.1951459129831	VIM_2	59.0	IMR90p8
68.0	E4	98.4678214524824	VIM_2	59.0	IMR90p8
68.5	E4	98.3948312116124	VIM_2	59.0	IMR90p8
69.0	E4	98.0982700917554	VIM_2	59.0	IMR90p8
69.5	E4	97.5238019027513	VIM_2	59.0	IMR90p8
70.0	E4	98.0642969341664	VIM_2	59.0	IMR90p8
70.5	E4	100.432734866352	VIM_2	59.0	IMR90p8
71.0	E4	101.986153984147	VIM_2	59.0	IMR90p8
71.5	E4	103.477550496938	VIM_2	59.0	IMR90p8
72.0	E4	105.357441337671	VIM_2	59.0	IMR90p8
72.5	E4	105.952365900898	VIM_2	59.0	IMR90p8
73.0	E4	105.138687082546	VIM_2	59.0	IMR90p8
73.5	E4	104.900538839	VIM_2	59.0	IMR90p8
74.0	E4	104.367036540219	VIM_2	59.0	IMR90p8
74.5	E4	103.253843820853	VIM_2	59.0	IMR90p8
75.0	E4	102.773089832168	VIM_2	59.0	IMR90p8
75.5	E4	102.572334148887	VIM_2	59.0	IMR90p8
76.0	E4	103.334702351004	VIM_2	59.0	IMR90p8
76.5	E4	104.989559129276	VIM_2	59.0	IMR90p8
77.0	E4	107.158541247437	VIM_2	59.0	IMR90p8
77.5	E4	110.3977856515	VIM_2	59.0	IMR90p8
78.0	E4	115.027139572363	VIM_2	59.0	IMR90p8
78.5	E4	129.486402713904	VIM_2	59.0	IMR90p8
79.0	E4	182.280008703791	VIM_2	59.0	IMR90p8
79.5	E4	261.823635043106	VIM_2	59.0	IMR90p8
80.0	E4	334.796614779153	VIM_2	59.0	IMR90p8
80.5	E4	400.255944517095	VIM_2	59.0	IMR90p8
81.0	E4	440.371605941558	VIM_2	59.0	IMR90p8
81.5	E4	397.338014883132	VIM_2	59.0	IMR90p8
82.0	E4	295.218887566257	VIM_2	59.0	IMR90p8
82.5	E4	198.979863625968	VIM_2	59.0	IMR90p8
83.0	E4	109.126255038763	VIM_2	59.0	IMR90p8
83.5	E4	33.6469407023884	VIM_2	59.0	IMR90p8
84.0	E4	2.87997276557746	VIM_2	59.0	IMR90p8
84.5	E4	4.10538626222109	VIM_2	59.0	IMR90p8
85.0	E4	4.38379286024986	VIM_2	59.0	IMR90p8
85.5	E4	4.46942291669046	VIM_2	59.0	IMR90p8
86.0	E4	4.84667290758671	VIM_2	59.0	IMR90p8
86.5	E4	4.29754523301693	VIM_2	59.0	IMR90p8
87.0	E4	3.51753020349719	VIM_2	59.0	IMR90p8
87.5	E4	2.82463767371956	VIM_2	59.0	IMR90p8
88.0	E4	2.284863837057	VIM_2	59.0	IMR90p8
88.5	E4	1.89280502360435	VIM_2	59.0	IMR90p8
89.0	E4	1.44000944226713	VIM_2	59.0	IMR90p8
89.5	E4	1.15633881591316	VIM_2	59.0	IMR90p8
90.0	E4	1.53121909629368	VIM_2	59.0	IMR90p8
90.5	E4	1.60748552201488	VIM_2	59.0	IMR90p8
91.0	E4	1.56895767808646	VIM_2	59.0	IMR90p8
91.5	E4	2.17436390678949	VIM_2	59.0	IMR90p8
92.0	E4	2.72795976648808	VIM_2	59.0	IMR90p8
92.5	E4	2.92443369467361	VIM_2	59.0	IMR90p8
93.0	E4	2.81000216575927	VIM_2	59.0	IMR90p8
93.5	E4	2.94307376671321	VIM_2	59.0	IMR90p8
94.0	E4	2.69398333857862	VIM_2	59.0	IMR90p8
94.5	E4	3.0684240515202	VIM_2	59.0	IMR90p8
95.0	E4	1.57437887184642	VIM_2	59.0	IMR90p8
55.0	F4	-1.4583598283582	VIM_2	57.0	IMR90p8
55.5	F4	-3.15977962810916	VIM_2	57.0	IMR90p8
56.0	F4	-2.91671965671617	VIM_2	57.0	IMR90p8
56.5	F4	-2.91671965671708	VIM_2	57.0	IMR90p8
57.0	F4	-2.91671965670662	VIM_2	57.0	IMR90p8
57.5	F4	-3.6740743670282	VIM_2	57.0	IMR90p8
58.0	F4	0.836380510992058	VIM_2	57.0	IMR90p8
58.5	F4	11.0557739890077	VIM_2	57.0	IMR90p8
59.0	F4	19.5978333140624	VIM_2	57.0	IMR90p8
59.5	F4	26.7774816596866	VIM_2	57.0	IMR90p8
60.0	F4	32.4519954813196	VIM_2	57.0	IMR90p8
60.5	F4	36.7064446422429	VIM_2	57.0	IMR90p8
61.0	F4	39.4020841798111	VIM_2	57.0	IMR90p8
61.5	F4	40.5317954398889	VIM_2	57.0	IMR90p8
62.0	F4	40.2479935704459	VIM_2	57.0	IMR90p8
62.5	F4	39.1109083608595	VIM_2	57.0	IMR90p8
63.0	F4	38.5382145432693	VIM_2	57.0	IMR90p8
63.5	F4	38.8333546946717	VIM_2	57.0	IMR90p8
64.0	F4	40.9980033318428	VIM_2	57.0	IMR90p8
64.5	F4	45.3921241613006	VIM_2	57.0	IMR90p8
65.0	F4	52.2224284442192	VIM_2	57.0	IMR90p8
65.5	F4	60.8813622007942	VIM_2	57.0	IMR90p8
66.0	F4	70.0236211115058	VIM_2	57.0	IMR90p8
66.5	F4	78.5161603736899	VIM_2	57.0	IMR90p8
67.0	F4	85.7919112690095	VIM_2	57.0	IMR90p8
67.5	F4	90.9648211006275	VIM_2	57.0	IMR90p8
68.0	F4	92.8562471480309	VIM_2	57.0	IMR90p8
68.5	F4	92.9991752120269	VIM_2	57.0	IMR90p8
69.0	F4	92.3615964949784	VIM_2	57.0	IMR90p8
69.5	F4	91.2786911109635	VIM_2	57.0	IMR90p8
70.0	F4	90.3716299551086	VIM_2	57.0	IMR90p8
70.5	F4	90.1279208689764	VIM_2	57.0	IMR90p8
71.0	F4	90.4476689030356	VIM_2	57.0	IMR90p8
71.5	F4	90.9877010507226	VIM_2	57.0	IMR90p8
72.0	F4	91.7432108154334	VIM_2	57.0	IMR90p8
72.5	F4	92.7163560104108	VIM_2	57.0	IMR90p8
73.0	F4	94.2119941282007	VIM_2	57.0	IMR90p8
73.5	F4	95.0062330956181	VIM_2	57.0	IMR90p8
74.0	F4	94.988498996738	VIM_2	57.0	IMR90p8
74.5	F4	94.9330872571115	VIM_2	57.0	IMR90p8
75.0	F4	94.5365492830642	VIM_2	57.0	IMR90p8
75.5	F4	93.2587195717226	VIM_2	57.0	IMR90p8
76.0	F4	92.8227966360536	VIM_2	57.0	IMR90p8
76.5	F4	94.0045145590898	VIM_2	57.0	IMR90p8
77.0	F4	95.4381732873209	VIM_2	57.0	IMR90p8
77.5	F4	97.7713182853013	VIM_2	57.0	IMR90p8
78.0	F4	101.881881464384	VIM_2	57.0	IMR90p8
78.5	F4	110.433820738614	VIM_2	57.0	IMR90p8
79.0	F4	147.868512117834	VIM_2	57.0	IMR90p8
79.5	F4	212.794346357497	VIM_2	57.0	IMR90p8
80.0	F4	275.769131534255	VIM_2	57.0	IMR90p8
80.5	F4	331.663492973373	VIM_2	57.0	IMR90p8
81.0	F4	374.171261016777	VIM_2	57.0	IMR90p8
81.5	F4	352.740573764551	VIM_2	57.0	IMR90p8
82.0	F4	271.054175443012	VIM_2	57.0	IMR90p8
82.5	F4	186.923998246139	VIM_2	57.0	IMR90p8
83.0	F4	109.601529538584	VIM_2	57.0	IMR90p8
83.5	F4	40.9264591095622	VIM_2	57.0	IMR90p8
84.0	F4	5.99025700661508	VIM_2	57.0	IMR90p8
84.5	F4	3.05477565876134	VIM_2	57.0	IMR90p8
85.0	F4	3.7070576636508	VIM_2	57.0	IMR90p8
85.5	F4	3.58375209051405	VIM_2	57.0	IMR90p8
86.0	F4	3.05145356010803	VIM_2	57.0	IMR90p8
86.5	F4	2.70601636497759	VIM_2	57.0	IMR90p8
87.0	F4	2.81729512475425	VIM_2	57.0	IMR90p8
87.5	F4	2.67400711771052	VIM_2	57.0	IMR90p8
88.0	F4	2.27614303495153	VIM_2	57.0	IMR90p8
88.5	F4	1.97259406420841	VIM_2	57.0	IMR90p8
89.0	F4	2.04449710827197	VIM_2	57.0	IMR90p8
89.5	F4	2.21151706354681	VIM_2	57.0	IMR90p8
90.0	F4	2.30491559061079	VIM_2	57.0	IMR90p8
90.5	F4	2.50045717248616	VIM_2	57.0	IMR90p8
91.0	F4	3.27805943733512	VIM_2	57.0	IMR90p8
91.5	F4	3.36990555065529	VIM_2	57.0	IMR90p8
92.0	F4	2.81461854525332	VIM_2	57.0	IMR90p8
92.5	F4	2.59209575998909	VIM_2	57.0	IMR90p8
93.0	F4	1.94441663999885	VIM_2	57.0	IMR90p8
93.5	F4	0.83714083467089	VIM_2	57.0	IMR90p8
94.0	F4	0.379240416376092	VIM_2	57.0	IMR90p8
94.5	F4	0.026053019035885	VIM_2	57.0	IMR90p8
95.0	F4	-0.173496929952648	VIM_2	57.0	IMR90p8
55.0	G4	1.68208748138943	VIM_2	55.7	IMR90p8
55.5	G4	3.6445228763439	VIM_2	55.7	IMR90p8
56.0	G4	3.36417496277818	VIM_2	55.7	IMR90p8
56.5	G4	3.36417496278011	VIM_2	55.7	IMR90p8
57.0	G4	3.3641749627634	VIM_2	55.7	IMR90p8
57.5	G4	2.49871141068968	VIM_2	55.7	IMR90p8
58.0	G4	7.86110322456727	VIM_2	55.7	IMR90p8
58.5	G4	18.2417528918926	VIM_2	55.7	IMR90p8
59.0	G4	25.6295007551131	VIM_2	55.7	IMR90p8
59.5	G4	31.6800365727761	VIM_2	55.7	IMR90p8
60.0	G4	36.2407215531629	VIM_2	55.7	IMR90p8
60.5	G4	39.0879918385257	VIM_2	55.7	IMR90p8
61.0	G4	40.1844272230559	VIM_2	55.7	IMR90p8
61.5	G4	40.5386744727062	VIM_2	55.7	IMR90p8
62.0	G4	40.8643325079398	VIM_2	55.7	IMR90p8
62.5	G4	40.6588910448238	VIM_2	55.7	IMR90p8
63.0	G4	40.5361491589596	VIM_2	55.7	IMR90p8
63.5	G4	41.1620416748593	VIM_2	55.7	IMR90p8
64.0	G4	42.6595219479112	VIM_2	55.7	IMR90p8
64.5	G4	44.9407126678727	VIM_2	55.7	IMR90p8
65.0	G4	48.6326456251418	VIM_2	55.7	IMR90p8
65.5	G4	53.528701387933	VIM_2	55.7	IMR90p8
66.0	G4	59.6286917459285	VIM_2	55.7	IMR90p8
66.5	G4	66.0701953150749	VIM_2	55.7	IMR90p8
67.0	G4	71.8507311784878	VIM_2	55.7	IMR90p8
67.5	G4	76.5549501995664	VIM_2	55.7	IMR90p8
68.0	G4	79.9213173528345	VIM_2	55.7	IMR90p8
68.5	G4	81.7345658547919	VIM_2	55.7	IMR90p8
69.0	G4	82.3863746486214	VIM_2	55.7	IMR90p8
69.5	G4	82.4027589276462	VIM_2	55.7	IMR90p8
70.0	G4	81.8797732826472	VIM_2	55.7	IMR90p8
70.5	G4	81.6064964142591	VIM_2	55.7	IMR90p8
71.0	G4	81.686757452246	VIM_2	55.7	IMR90p8
71.5	G4	81.8192924840998	VIM_2	55.7	IMR90p8
72.0	G4	82.454543751075	VIM_2	55.7	IMR90p8
72.5	G4	83.7583175766862	VIM_2	55.7	IMR90p8
73.0	G4	84.7817664919568	VIM_2	55.7	IMR90p8
73.5	G4	84.7830760841675	VIM_2	55.7	IMR90p8
74.0	G4	84.5651668102001	VIM_2	55.7	IMR90p8
74.5	G4	83.8732707605633	VIM_2	55.7	IMR90p8
75.0	G4	82.3267463328154	VIM_2	55.7	IMR90p8
75.5	G4	80.8636963482812	VIM_2	55.7	IMR90p8
76.0	G4	80.819433531905	VIM_2	55.7	IMR90p8
76.5	G4	81.4568503044228	VIM_2	55.7	IMR90p8
77.0	G4	82.3454532690785	VIM_2	55.7	IMR90p8
77.5	G4	84.5854395666397	VIM_2	55.7	IMR90p8
78.0	G4	87.7460758399485	VIM_2	55.7	IMR90p8
78.5	G4	92.0033120691388	VIM_2	55.7	IMR90p8
79.0	G4	117.121096014647	VIM_2	55.7	IMR90p8
79.5	G4	166.099715299266	VIM_2	55.7	IMR90p8
80.0	G4	215.43249141543	VIM_2	55.7	IMR90p8
80.5	G4	258.677741465885	VIM_2	55.7	IMR90p8
81.0	G4	294.74319774611	VIM_2	55.7	IMR90p8
81.5	G4	284.919327847607	VIM_2	55.7	IMR90p8
82.0	G4	223.867818976815	VIM_2	55.7	IMR90p8
82.5	G4	156.741419544258	VIM_2	55.7	IMR90p8
83.0	G4	95.5012882924532	VIM_2	55.7	IMR90p8
83.5	G4	39.4058262117367	VIM_2	55.7	IMR90p8
84.0	G4	7.99220322451635	VIM_2	55.7	IMR90p8
84.5	G4	3.8406693040356	VIM_2	55.7	IMR90p8
85.0	G4	4.15892762786638	VIM_2	55.7	IMR90p8
85.5	G4	3.66992947068553	VIM_2	55.7	IMR90p8
86.0	G4	3.69359463834593	VIM_2	55.7	IMR90p8
86.5	G4	3.54796094002489	VIM_2	55.7	IMR90p8
87.0	G4	3.10433142179409	VIM_2	55.7	IMR90p8
87.5	G4	2.93309395820631	VIM_2	55.7	IMR90p8
88.0	G4	2.82285237351959	VIM_2	55.7	IMR90p8
88.5	G4	2.33926629047949	VIM_2	55.7	IMR90p8
89.0	G4	1.50262763729313	VIM_2	55.7	IMR90p8
89.5	G4	1.23529205680722	VIM_2	55.7	IMR90p8
90.0	G4	1.48037055250973	VIM_2	55.7	IMR90p8
90.5	G4	1.32544272171532	VIM_2	55.7	IMR90p8
91.0	G4	1.39928119559022	VIM_2	55.7	IMR90p8
91.5	G4	2.18832491163823	VIM_2	55.7	IMR90p8
92.0	G4	2.36944511688807	VIM_2	55.7	IMR90p8
92.5	G4	1.93062774674877	VIM_2	55.7	IMR90p8
93.0	G4	1.86246778453028	VIM_2	55.7	IMR90p8
93.5	G4	1.40760805034517	VIM_2	55.7	IMR90p8
94.0	G4	0.802453442227716	VIM_2	55.7	IMR90p8
94.5	G4	0.0663625795293683	VIM_2	55.7	IMR90p8
95.0	G4	-0.321713844461783	VIM_2	55.7	IMR90p8
55.0	H4	7.89076340478971	VIM_2	55.0	IMR90p8
55.5	H4	17.0966540437111	VIM_2	55.0	IMR90p8
56.0	H4	15.7815268095803	VIM_2	55.0	IMR90p8
56.5	H4	15.7815268095844	VIM_2	55.0	IMR90p8
57.0	H4	15.7815268095529	VIM_2	55.0	IMR90p8
57.5	H4	14.956300516929	VIM_2	55.0	IMR90p8
58.0	H4	20.0921985770445	VIM_2	55.0	IMR90p8
58.5	H4	29.9955739929214	VIM_2	55.0	IMR90p8
59.0	H4	35.9842955849765	VIM_2	55.0	IMR90p8
59.5	H4	38.9038467157812	VIM_2	55.0	IMR90p8
60.0	H4	41.0188422568932	VIM_2	55.0	IMR90p8
60.5	H4	42.6233973941964	VIM_2	55.0	IMR90p8
61.0	H4	42.1928875804986	VIM_2	55.0	IMR90p8
61.5	H4	41.0475520477622	VIM_2	55.0	IMR90p8
62.0	H4	40.3185731021534	VIM_2	55.0	IMR90p8
62.5	H4	38.6729065941589	VIM_2	55.0	IMR90p8
63.0	H4	36.4470987105286	VIM_2	55.0	IMR90p8
63.5	H4	35.2856669409919	VIM_2	55.0	IMR90p8
64.0	H4	35.6079486693401	VIM_2	55.0	IMR90p8
64.5	H4	37.0959542498555	VIM_2	55.0	IMR90p8
65.0	H4	40.6161449037501	VIM_2	55.0	IMR90p8
65.5	H4	46.1792759411024	VIM_2	55.0	IMR90p8
66.0	H4	52.9695095086997	VIM_2	55.0	IMR90p8
66.5	H4	59.8471073017097	VIM_2	55.0	IMR90p8
67.0	H4	65.9838027109106	VIM_2	55.0	IMR90p8
67.5	H4	70.8338877545011	VIM_2	55.0	IMR90p8
68.0	H4	73.7408425942696	VIM_2	55.0	IMR90p8
68.5	H4	74.7129665352973	VIM_2	55.0	IMR90p8
69.0	H4	74.7833588708787	VIM_2	55.0	IMR90p8
69.5	H4	74.5011884709733	VIM_2	55.0	IMR90p8
70.0	H4	73.907198712277	VIM_2	55.0	IMR90p8
70.5	H4	73.4899699413418	VIM_2	55.0	IMR90p8
71.0	H4	73.0105987690893	VIM_2	55.0	IMR90p8
71.5	H4	72.111961246224	VIM_2	55.0	IMR90p8
72.0	H4	71.3431073721357	VIM_2	55.0	IMR90p8
72.5	H4	71.2056817466708	VIM_2	55.0	IMR90p8
73.0	H4	71.0053229494523	VIM_2	55.0	IMR90p8
73.5	H4	71.2830702370144	VIM_2	55.0	IMR90p8
74.0	H4	72.1735444345391	VIM_2	55.0	IMR90p8
74.5	H4	72.6745323110169	VIM_2	55.0	IMR90p8
75.0	H4	72.3555399524269	VIM_2	55.0	IMR90p8
75.5	H4	72.1700893820187	VIM_2	55.0	IMR90p8
76.0	H4	72.4308738481648	VIM_2	55.0	IMR90p8
76.5	H4	72.2310342041682	VIM_2	55.0	IMR90p8
77.0	H4	72.2860722695482	VIM_2	55.0	IMR90p8
77.5	H4	73.7876081007621	VIM_2	55.0	IMR90p8
78.0	H4	76.0450244602063	VIM_2	55.0	IMR90p8
78.5	H4	78.6157298262366	VIM_2	55.0	IMR90p8
79.0	H4	99.2205263444841	VIM_2	55.0	IMR90p8
79.5	H4	141.500165427882	VIM_2	55.0	IMR90p8
80.0	H4	184.672679052411	VIM_2	55.0	IMR90p8
80.5	H4	222.621445633321	VIM_2	55.0	IMR90p8
81.0	H4	255.898949118264	VIM_2	55.0	IMR90p8
81.5	H4	251.218321827159	VIM_2	55.0	IMR90p8
82.0	H4	200.04863662178	VIM_2	55.0	IMR90p8
82.5	H4	140.838585109727	VIM_2	55.0	IMR90p8
83.0	H4	86.9792136224902	VIM_2	55.0	IMR90p8
83.5	H4	37.0912744336947	VIM_2	55.0	IMR90p8
84.0	H4	7.04087375664443	VIM_2	55.0	IMR90p8
84.5	H4	1.87248198964443	VIM_2	55.0	IMR90p8
85.0	H4	2.92675901245542	VIM_2	55.0	IMR90p8
85.5	H4	3.02104316661666	VIM_2	55.0	IMR90p8
86.0	H4	2.96474494765886	VIM_2	55.0	IMR90p8
86.5	H4	2.98302127572612	VIM_2	55.0	IMR90p8
87.0	H4	2.75915546185939	VIM_2	55.0	IMR90p8
87.5	H4	2.45843706616409	VIM_2	55.0	IMR90p8
88.0	H4	2.15895757463414	VIM_2	55.0	IMR90p8
88.5	H4	1.89552686124028	VIM_2	55.0	IMR90p8
89.0	H4	2.07011164862791	VIM_2	55.0	IMR90p8
89.5	H4	2.3447485418647	VIM_2	55.0	IMR90p8
90.0	H4	2.24366787908974	VIM_2	55.0	IMR90p8
90.5	H4	2.10498039454757	VIM_2	55.0	IMR90p8
91.0	H4	2.02358779154338	VIM_2	55.0	IMR90p8
91.5	H4	1.82041451645961	VIM_2	55.0	IMR90p8
92.0	H4	1.69217491770701	VIM_2	55.0	IMR90p8
92.5	H4	1.94007006848676	VIM_2	55.0	IMR90p8
93.0	H4	2.61721932289561	VIM_2	55.0	IMR90p8
93.5	H4	2.83335694176026	VIM_2	55.0	IMR90p8
94.0	H4	3.00199888236398	VIM_2	55.0	IMR90p8
94.5	H4	2.74477071978913	VIM_2	55.0	IMR90p8
95.0	H4	0.833948066902622	VIM_2	55.0	IMR90p8
