# Supplementary material for: Primer PICKR: literature-mined scoring platform for robust RT–qPCR primers
Source: Nat Commun. 2026 May 28;17:6938. doi: 10.1038/s41467-026-73648-2 (PMC13388996; doi:10.1038/s41467-026-73648-2)
Supplement: Supplementary file 11 — Source Data [file 41467_2026_73648_MOESM11_ESM.zip › Suppl_Fig_S13/amplification_data_HPRT1_2.csv]

Cycle	Well	Fluorescence	Target	melt temp	Replicate
1	A3	-17.0874482290324	HPRT1_2	65.0	IMR90p11
2	A3	-4.54381367301812	HPRT1_2	65.0	IMR90p11
3	A3	-4.72588325633706	HPRT1_2	65.0	IMR90p11
4	A3	1.74477417314938	HPRT1_2	65.0	IMR90p11
5	A3	-0.696911937312052	HPRT1_2	65.0	IMR90p11
6	A3	-1.00948089717031	HPRT1_2	65.0	IMR90p11
7	A3	0.807696183156622	HPRT1_2	65.0	IMR90p11
8	A3	1.02146316460721	HPRT1_2	65.0	IMR90p11
9	A3	2.57596001547472	HPRT1_2	65.0	IMR90p11
10	A3	2.0923017077198	HPRT1_2	65.0	IMR90p11
11	A3	1.85961632086583	HPRT1_2	65.0	IMR90p11
12	A3	-2.18632725727366	HPRT1_2	65.0	IMR90p11
13	A3	2.24641901751556	HPRT1_2	65.0	IMR90p11
14	A3	0.724735572029658	HPRT1_2	65.0	IMR90p11
15	A3	-0.0086761574953016	HPRT1_2	65.0	IMR90p11
16	A3	1.33605442655471	HPRT1_2	65.0	IMR90p11
17	A3	0.248140453426004	HPRT1_2	65.0	IMR90p11
18	A3	-1.87879920861633	HPRT1_2	65.0	IMR90p11
19	A3	3.84248228261276	HPRT1_2	65.0	IMR90p11
20	A3	-1.80685863865074	HPRT1_2	65.0	IMR90p11
21	A3	-1.11966958208995	HPRT1_2	65.0	IMR90p11
22	A3	1.38090235062555	HPRT1_2	65.0	IMR90p11
23	A3	-5.51732168385888	HPRT1_2	65.0	IMR90p11
24	A3	-2.79308114661808	HPRT1_2	65.0	IMR90p11
25	A3	0.483708062085952	HPRT1_2	65.0	IMR90p11
26	A3	4.49585524602116	HPRT1_2	65.0	IMR90p11
27	A3	11.0324820004871	HPRT1_2	65.0	IMR90p11
28	A3	25.5858632898999	HPRT1_2	65.0	IMR90p11
29	A3	50.3673001523944	HPRT1_2	65.0	IMR90p11
30	A3	103.923550680523	HPRT1_2	65.0	IMR90p11
31	A3	178.116165482068	HPRT1_2	65.0	IMR90p11
32	A3	277.15339215393	HPRT1_2	65.0	IMR90p11
33	A3	379.997941143376	HPRT1_2	65.0	IMR90p11
34	A3	481.68559347407	HPRT1_2	65.0	IMR90p11
35	A3	586.208420380177	HPRT1_2	65.0	IMR90p11
36	A3	691.300983296234	HPRT1_2	65.0	IMR90p11
37	A3	800.959402027281	HPRT1_2	65.0	IMR90p11
38	A3	911.020336789536	HPRT1_2	65.0	IMR90p11
39	A3	1019.79767757294	HPRT1_2	65.0	IMR90p11
40	A3	1124.89468155002	HPRT1_2	65.0	IMR90p11
1	B3	-5.92121233283433	HPRT1_2	64.5	IMR90p11
2	B3	-4.53640639718287	HPRT1_2	64.5	IMR90p11
3	B3	-5.16181321120348	HPRT1_2	64.5	IMR90p11
4	B3	-1.97568030312323	HPRT1_2	64.5	IMR90p11
5	B3	3.32603969522597	HPRT1_2	64.5	IMR90p11
6	B3	1.83282801913947	HPRT1_2	64.5	IMR90p11
7	B3	2.41618840807178	HPRT1_2	64.5	IMR90p11
8	B3	-2.98112798139391	HPRT1_2	64.5	IMR90p11
9	B3	-0.807296628019685	HPRT1_2	64.5	IMR90p11
10	B3	3.27175354285419	HPRT1_2	64.5	IMR90p11
11	B3	1.97622714914951	HPRT1_2	64.5	IMR90p11
12	B3	2.00738945694684	HPRT1_2	64.5	IMR90p11
13	B3	6.29753070947891	HPRT1_2	64.5	IMR90p11
14	B3	1.17546856592253	HPRT1_2	64.5	IMR90p11
15	B3	-1.42175119886406	HPRT1_2	64.5	IMR90p11
16	B3	-0.378648580114714	HPRT1_2	64.5	IMR90p11
17	B3	-1.0569819956163	HPRT1_2	64.5	IMR90p11
18	B3	-1.31435327047575	HPRT1_2	64.5	IMR90p11
19	B3	-1.96780888207331	HPRT1_2	64.5	IMR90p11
20	B3	-5.24831865865144	HPRT1_2	64.5	IMR90p11
21	B3	-0.20915217353604	HPRT1_2	64.5	IMR90p11
22	B3	-2.97722829045279	HPRT1_2	64.5	IMR90p11
23	B3	-0.0020685848162429	HPRT1_2	64.5	IMR90p11
24	B3	-0.970155085133229	HPRT1_2	64.5	IMR90p11
25	B3	2.67646069433613	HPRT1_2	64.5	IMR90p11
26	B3	4.2721228374121	HPRT1_2	64.5	IMR90p11
27	B3	15.9497465324275	HPRT1_2	64.5	IMR90p11
28	B3	33.5163387316256	HPRT1_2	64.5	IMR90p11
29	B3	62.4270740820398	HPRT1_2	64.5	IMR90p11
30	B3	122.977470453668	HPRT1_2	64.5	IMR90p11
31	B3	218.637978469915	HPRT1_2	64.5	IMR90p11
32	B3	327.416882524574	HPRT1_2	64.5	IMR90p11
33	B3	432.117015860414	HPRT1_2	64.5	IMR90p11
34	B3	536.304310804234	HPRT1_2	64.5	IMR90p11
35	B3	642.726055121444	HPRT1_2	64.5	IMR90p11
36	B3	756.552743903412	HPRT1_2	64.5	IMR90p11
37	B3	872.158409396386	HPRT1_2	64.5	IMR90p11
38	B3	989.437796871677	HPRT1_2	64.5	IMR90p11
39	B3	1101.72249348131	HPRT1_2	64.5	IMR90p11
40	B3	1211.08472964354	HPRT1_2	64.5	IMR90p11
1	C3	4.04690617319784	HPRT1_2	63.3	IMR90p11
2	C3	3.88276350342449	HPRT1_2	63.3	IMR90p11
3	C3	4.52081579473133	HPRT1_2	63.3	IMR90p11
4	C3	4.94801246973657	HPRT1_2	63.3	IMR90p11
5	C3	0.761843936944842	HPRT1_2	63.3	IMR90p11
6	C3	2.39792587584907	HPRT1_2	63.3	IMR90p11
7	C3	-3.08907815522298	HPRT1_2	63.3	IMR90p11
8	C3	1.43916790652838	HPRT1_2	63.3	IMR90p11
9	C3	1.07820653063345	HPRT1_2	63.3	IMR90p11
10	C3	-2.03114427060018	HPRT1_2	63.3	IMR90p11
11	C3	-0.617860599289088	HPRT1_2	63.3	IMR90p11
12	C3	-0.242252989772169	HPRT1_2	63.3	IMR90p11
13	C3	-2.60125064456861	HPRT1_2	63.3	IMR90p11
14	C3	-1.92453552722736	HPRT1_2	63.3	IMR90p11
15	C3	-4.53315998579001	HPRT1_2	63.3	IMR90p11
16	C3	-1.80611416457714	HPRT1_2	63.3	IMR90p11
17	C3	-3.37706255108196	HPRT1_2	63.3	IMR90p11
18	C3	4.84577838384394	HPRT1_2	63.3	IMR90p11
19	C3	2.64434861162681	HPRT1_2	63.3	IMR90p11
20	C3	2.4675233624389	HPRT1_2	63.3	IMR90p11
21	C3	-5.87384054987251	HPRT1_2	63.3	IMR90p11
22	C3	-6.12871410670732	HPRT1_2	63.3	IMR90p11
23	C3	-2.31082186100912	HPRT1_2	63.3	IMR90p11
24	C3	-5.30029171958176	HPRT1_2	63.3	IMR90p11
25	C3	-2.24458662034021	HPRT1_2	63.3	IMR90p11
26	C3	6.85910246292224	HPRT1_2	63.3	IMR90p11
27	C3	14.3053669238693	HPRT1_2	63.3	IMR90p11
28	C3	22.9745518222935	HPRT1_2	63.3	IMR90p11
29	C3	59.0374642668362	HPRT1_2	63.3	IMR90p11
30	C3	118.815244587905	HPRT1_2	63.3	IMR90p11
31	C3	220.273797864619	HPRT1_2	63.3	IMR90p11
32	C3	332.630527064146	HPRT1_2	63.3	IMR90p11
33	C3	436.714140444508	HPRT1_2	63.3	IMR90p11
34	C3	542.178065934079	HPRT1_2	63.3	IMR90p11
35	C3	648.781167893884	HPRT1_2	63.3	IMR90p11
36	C3	761.37435104772	HPRT1_2	63.3	IMR90p11
37	C3	874.650831698906	HPRT1_2	63.3	IMR90p11
38	C3	986.994314173131	HPRT1_2	63.3	IMR90p11
39	C3	1097.45795075633	HPRT1_2	63.3	IMR90p11
40	C3	1207.65015536714	HPRT1_2	63.3	IMR90p11
1	D3	-6.21392444510229	HPRT1_2	61.4	IMR90p11
2	D3	-7.12607274812353	HPRT1_2	61.4	IMR90p11
3	D3	-1.8863362522884	HPRT1_2	61.4	IMR90p11
4	D3	-0.130098765039293	HPRT1_2	61.4	IMR90p11
5	D3	-3.90746052888744	HPRT1_2	61.4	IMR90p11
6	D3	-1.5325705576397	HPRT1_2	61.4	IMR90p11
7	D3	3.57521581238325	HPRT1_2	61.4	IMR90p11
8	D3	3.63622840359085	HPRT1_2	61.4	IMR90p11
9	D3	0.778977888923237	HPRT1_2	61.4	IMR90p11
10	D3	1.39230079178151	HPRT1_2	61.4	IMR90p11
11	D3	1.08465795186248	HPRT1_2	61.4	IMR90p11
12	D3	-0.681383187458323	HPRT1_2	61.4	IMR90p11
13	D3	4.72932833892901	HPRT1_2	61.4	IMR90p11
14	D3	-3.54384062351437	HPRT1_2	61.4	IMR90p11
15	D3	1.93284480873717	HPRT1_2	61.4	IMR90p11
16	D3	2.54629058288356	HPRT1_2	61.4	IMR90p11
17	D3	1.63414110297936	HPRT1_2	61.4	IMR90p11
18	D3	-0.881404115299119	HPRT1_2	61.4	IMR90p11
19	D3	-2.93744365355315	HPRT1_2	61.4	IMR90p11
20	D3	0.397436343576373	HPRT1_2	61.4	IMR90p11
21	D3	-1.73762682868937	HPRT1_2	61.4	IMR90p11
22	D3	-2.30807093687054	HPRT1_2	61.4	IMR90p11
23	D3	-1.39182439229216	HPRT1_2	61.4	IMR90p11
24	D3	-0.582772731199839	HPRT1_2	61.4	IMR90p11
25	D3	-0.731636784426883	HPRT1_2	61.4	IMR90p11
26	D3	4.70504907636996	HPRT1_2	61.4	IMR90p11
27	D3	5.90995225743609	HPRT1_2	61.4	IMR90p11
28	D3	14.3174586978143	HPRT1_2	61.4	IMR90p11
29	D3	33.2676583150574	HPRT1_2	61.4	IMR90p11
30	D3	62.9962790405725	HPRT1_2	61.4	IMR90p11
31	D3	122.40677688442	HPRT1_2	61.4	IMR90p11
32	D3	219.555894797124	HPRT1_2	61.4	IMR90p11
33	D3	344.677152048267	HPRT1_2	61.4	IMR90p11
34	D3	457.653108711352	HPRT1_2	61.4	IMR90p11
35	D3	570.676904767489	HPRT1_2	61.4	IMR90p11
36	D3	684.7215659816	HPRT1_2	61.4	IMR90p11
37	D3	802.048034089487	HPRT1_2	61.4	IMR90p11
38	D3	921.022289497012	HPRT1_2	61.4	IMR90p11
39	D3	1040.80707734859	HPRT1_2	61.4	IMR90p11
40	D3	1161.42895745586	HPRT1_2	61.4	IMR90p11
1	E3	1.17043660578747	HPRT1_2	59.0	IMR90p11
2	E3	-2.42909841923392	HPRT1_2	59.0	IMR90p11
3	E3	2.64760233065726	HPRT1_2	59.0	IMR90p11
4	E3	-0.319384862527841	HPRT1_2	59.0	IMR90p11
5	E3	3.84940515203289	HPRT1_2	59.0	IMR90p11
6	E3	0.842302997079059	HPRT1_2	59.0	IMR90p11
7	E3	-1.67823212430903	HPRT1_2	59.0	IMR90p11
8	E3	-1.24171271080331	HPRT1_2	59.0	IMR90p11
9	E3	2.9140221775624	HPRT1_2	59.0	IMR90p11
10	E3	2.54920222741066	HPRT1_2	59.0	IMR90p11
11	E3	-1.74655121753585	HPRT1_2	59.0	IMR90p11
12	E3	1.87090991153991	HPRT1_2	59.0	IMR90p11
13	E3	1.22963589063738	HPRT1_2	59.0	IMR90p11
14	E3	1.02260607484413	HPRT1_2	59.0	IMR90p11
15	E3	-2.87876135154602	HPRT1_2	59.0	IMR90p11
16	E3	-4.4800250465205	HPRT1_2	59.0	IMR90p11
17	E3	-1.41427841762516	HPRT1_2	59.0	IMR90p11
18	E3	1.29611929672092	HPRT1_2	59.0	IMR90p11
19	E3	-3.64317054802723	HPRT1_2	59.0	IMR90p11
20	E3	-1.06374712695333	HPRT1_2	59.0	IMR90p11
21	E3	-3.26989543539548	HPRT1_2	59.0	IMR90p11
22	E3	3.12095077902814	HPRT1_2	59.0	IMR90p11
23	E3	-5.06500525431056	HPRT1_2	59.0	IMR90p11
24	E3	-0.343910554930972	HPRT1_2	59.0	IMR90p11
25	E3	-5.47989890026747	HPRT1_2	59.0	IMR90p11
26	E3	-3.66376660679634	HPRT1_2	59.0	IMR90p11
27	E3	0.177350745834246	HPRT1_2	59.0	IMR90p11
28	E3	5.56990138285619	HPRT1_2	59.0	IMR90p11
29	E3	12.3552487301813	HPRT1_2	59.0	IMR90p11
30	E3	17.7337818814417	HPRT1_2	59.0	IMR90p11
31	E3	40.0965233123816	HPRT1_2	59.0	IMR90p11
32	E3	72.0150160241192	HPRT1_2	59.0	IMR90p11
33	E3	140.937014729306	HPRT1_2	59.0	IMR90p11
34	E3	236.134969079073	HPRT1_2	59.0	IMR90p11
35	E3	352.495977075471	HPRT1_2	59.0	IMR90p11
36	E3	464.213649486085	HPRT1_2	59.0	IMR90p11
37	E3	576.864046660363	HPRT1_2	59.0	IMR90p11
38	E3	692.874733190699	HPRT1_2	59.0	IMR90p11
39	E3	809.704974960272	HPRT1_2	59.0	IMR90p11
40	E3	929.808625957399	HPRT1_2	59.0	IMR90p11
1	F3	2.39100869594995	HPRT1_2	57.0	IMR90p11
2	F3	-6.0232936209627	HPRT1_2	57.0	IMR90p11
3	F3	-1.04288230107022	HPRT1_2	57.0	IMR90p11
4	F3	2.28109380310252	HPRT1_2	57.0	IMR90p11
5	F3	-1.76972912989959	HPRT1_2	57.0	IMR90p11
6	F3	-2.16484881517317	HPRT1_2	57.0	IMR90p11
7	F3	-5.41361787706046	HPRT1_2	57.0	IMR90p11
8	F3	-0.104408299902843	HPRT1_2	57.0	IMR90p11
9	F3	3.23236170544669	HPRT1_2	57.0	IMR90p11
10	F3	0.891032652510603	HPRT1_2	57.0	IMR90p11
11	F3	0.665290689843914	HPRT1_2	57.0	IMR90p11
12	F3	4.4101270677611	HPRT1_2	57.0	IMR90p11
13	F3	6.90595244376937	HPRT1_2	57.0	IMR90p11
14	F3	-4.16408583508837	HPRT1_2	57.0	IMR90p11
15	F3	-1.91814696160327	HPRT1_2	57.0	IMR90p11
16	F3	1.97156587858035	HPRT1_2	57.0	IMR90p11
17	F3	5.09858178357445	HPRT1_2	57.0	IMR90p11
18	F3	-0.22672866224184	HPRT1_2	57.0	IMR90p11
19	F3	-2.51648392966399	HPRT1_2	57.0	IMR90p11
20	F3	0.0195848644698344	HPRT1_2	57.0	IMR90p11
21	F3	1.76588386681669	HPRT1_2	57.0	IMR90p11
22	F3	-0.799212197556699	HPRT1_2	57.0	IMR90p11
23	F3	1.46087298879684	HPRT1_2	57.0	IMR90p11
24	F3	-0.709859337721809	HPRT1_2	57.0	IMR90p11
25	F3	0.616089392288814	HPRT1_2	57.0	IMR90p11
26	F3	-0.240865319929981	HPRT1_2	57.0	IMR90p11
27	F3	-2.81888807086352	HPRT1_2	57.0	IMR90p11
28	F3	-1.12453973684387	HPRT1_2	57.0	IMR90p11
29	F3	1.39724983978749	HPRT1_2	57.0	IMR90p11
30	F3	3.16977915110829	HPRT1_2	57.0	IMR90p11
31	F3	8.34788173213383	HPRT1_2	57.0	IMR90p11
32	F3	14.4062187850036	HPRT1_2	57.0	IMR90p11
33	F3	38.2748528280376	HPRT1_2	57.0	IMR90p11
34	F3	81.4287831392139	HPRT1_2	57.0	IMR90p11
35	F3	145.009189776938	HPRT1_2	57.0	IMR90p11
36	F3	244.277508382906	HPRT1_2	57.0	IMR90p11
37	F3	345.280781246525	HPRT1_2	57.0	IMR90p11
38	F3	440.917449433495	HPRT1_2	57.0	IMR90p11
39	F3	539.778830239134	HPRT1_2	57.0	IMR90p11
40	F3	641.864923663441	HPRT1_2	57.0	IMR90p11
1	G3	0.61082869351867	HPRT1_2	55.7	IMR90p11
2	G3	1.18826351414873	HPRT1_2	55.7	IMR90p11
3	G3	1.80566847428327	HPRT1_2	55.7	IMR90p11
4	G3	2.2251634416366	HPRT1_2	55.7	IMR90p11
5	G3	0.0293205753550865	HPRT1_2	55.7	IMR90p11
6	G3	-0.0505546288950427	HPRT1_2	55.7	IMR90p11
7	G3	-0.840939470178455	HPRT1_2	55.7	IMR90p11
8	G3	-0.302284695946582	HPRT1_2	55.7	IMR90p11
9	G3	0.81438318197479	HPRT1_2	55.7	IMR90p11
10	G3	-3.83996992985749	HPRT1_2	55.7	IMR90p11
11	G3	4.63748748714943	HPRT1_2	55.7	IMR90p11
12	G3	4.0193256478542	HPRT1_2	55.7	IMR90p11
13	G3	1.62581651954724	HPRT1_2	55.7	IMR90p11
14	G3	2.09796429955531	HPRT1_2	55.7	IMR90p11
15	G3	-0.979088637875066	HPRT1_2	55.7	IMR90p11
16	G3	0.0980970960763443	HPRT1_2	55.7	IMR90p11
17	G3	-3.2546994805175	HPRT1_2	55.7	IMR90p11
18	G3	-2.32263422255392	HPRT1_2	55.7	IMR90p11
19	G3	-3.87423050497637	HPRT1_2	55.7	IMR90p11
20	G3	-1.28559755022115	HPRT1_2	55.7	IMR90p11
21	G3	-1.06306657765799	HPRT1_2	55.7	IMR90p11
22	G3	-0.578557357522186	HPRT1_2	55.7	IMR90p11
23	G3	0.591417443612954	HPRT1_2	55.7	IMR90p11
24	G3	-1.01432481229722	HPRT1_2	55.7	IMR90p11
25	G3	-4.02528089689577	HPRT1_2	55.7	IMR90p11
26	G3	-1.43580917808731	HPRT1_2	55.7	IMR90p11
27	G3	2.34842100001242	HPRT1_2	55.7	IMR90p11
28	G3	2.84680239917225	HPRT1_2	55.7	IMR90p11
29	G3	-3.25314498105081	HPRT1_2	55.7	IMR90p11
30	G3	3.9367652547794	HPRT1_2	55.7	IMR90p11
31	G3	6.01258394014212	HPRT1_2	55.7	IMR90p11
32	G3	5.64281907072973	HPRT1_2	55.7	IMR90p11
33	G3	19.050711469265	HPRT1_2	55.7	IMR90p11
34	G3	37.5964925389394	HPRT1_2	55.7	IMR90p11
35	G3	67.5010388516353	HPRT1_2	55.7	IMR90p11
36	G3	128.807445294723	HPRT1_2	55.7	IMR90p11
37	G3	212.921266385653	HPRT1_2	55.7	IMR90p11
38	G3	308.549892630739	HPRT1_2	55.7	IMR90p11
39	G3	392.268499007355	HPRT1_2	55.7	IMR90p11
40	G3	480.154378001141	HPRT1_2	55.7	IMR90p11
1	H3	-15.9532316570449	HPRT1_2	55.0	IMR90p11
2	H3	-2.50332388845482	HPRT1_2	55.0	IMR90p11
3	H3	-6.04985222256028	HPRT1_2	55.0	IMR90p11
4	H3	2.52265236078574	HPRT1_2	55.0	IMR90p11
5	H3	1.26379886001405	HPRT1_2	55.0	IMR90p11
6	H3	-1.49441224344218	HPRT1_2	55.0	IMR90p11
7	H3	-2.04389967777342	HPRT1_2	55.0	IMR90p11
8	H3	1.79757481759952	HPRT1_2	55.0	IMR90p11
9	H3	1.41881705291553	HPRT1_2	55.0	IMR90p11
10	H3	5.12795910686827	HPRT1_2	55.0	IMR90p11
11	H3	-0.719137919627883	HPRT1_2	55.0	IMR90p11
12	H3	2.75356019795527	HPRT1_2	55.0	IMR90p11
13	H3	1.92849919259834	HPRT1_2	55.0	IMR90p11
14	H3	2.83836934429792	HPRT1_2	55.0	IMR90p11
15	H3	-1.10265054241836	HPRT1_2	55.0	IMR90p11
16	H3	-0.942843814905245	HPRT1_2	55.0	IMR90p11
17	H3	-1.85988860027282	HPRT1_2	55.0	IMR90p11
18	H3	0.16721530318955	HPRT1_2	55.0	IMR90p11
19	H3	-0.790073061954445	HPRT1_2	55.0	IMR90p11
20	H3	-1.61610934656437	HPRT1_2	55.0	IMR90p11
21	H3	1.2390004918152	HPRT1_2	55.0	IMR90p11
22	H3	7.14435596272415	HPRT1_2	55.0	IMR90p11
23	H3	3.49186943147697	HPRT1_2	55.0	IMR90p11
24	H3	-3.61730453997006	HPRT1_2	55.0	IMR90p11
25	H3	-2.95691031036085	HPRT1_2	55.0	IMR90p11
26	H3	-1.17969877773794	HPRT1_2	55.0	IMR90p11
27	H3	2.88445685584202	HPRT1_2	55.0	IMR90p11
28	H3	-0.201589573976435	HPRT1_2	55.0	IMR90p11
29	H3	-1.34239555898921	HPRT1_2	55.0	IMR90p11
30	H3	0.249939905565043	HPRT1_2	55.0	IMR90p11
31	H3	0.200097842015111	HPRT1_2	55.0	IMR90p11
32	H3	0.846345881719117	HPRT1_2	55.0	IMR90p11
33	H3	7.04033936242513	HPRT1_2	55.0	IMR90p11
34	H3	13.7208091273228	HPRT1_2	55.0	IMR90p11
35	H3	34.321478500246	HPRT1_2	55.0	IMR90p11
36	H3	77.5319066747716	HPRT1_2	55.0	IMR90p11
37	H3	141.418797570404	HPRT1_2	55.0	IMR90p11
38	H3	233.592751819468	HPRT1_2	55.0	IMR90p11
39	H3	331.341378674347	HPRT1_2	55.0	IMR90p11
40	H3	424.133716938949	HPRT1_2	55.0	IMR90p11
1	A3	-10.18	HPRT1_2	65.0	IMR90p2
2	A3	1.12	HPRT1_2	65.0	IMR90p2
3	A3	-1.69	HPRT1_2	65.0	IMR90p2
4	A3	0.33	HPRT1_2	65.0	IMR90p2
5	A3	-1.58	HPRT1_2	65.0	IMR90p2
6	A3	3.83	HPRT1_2	65.0	IMR90p2
7	A3	-0.35	HPRT1_2	65.0	IMR90p2
8	A3	3.77	HPRT1_2	65.0	IMR90p2
9	A3	-1.62	HPRT1_2	65.0	IMR90p2
10	A3	0.45	HPRT1_2	65.0	IMR90p2
11	A3	-2.24	HPRT1_2	65.0	IMR90p2
12	A3	1.95	HPRT1_2	65.0	IMR90p2
13	A3	-0.96	HPRT1_2	65.0	IMR90p2
14	A3	1.1	HPRT1_2	65.0	IMR90p2
15	A3	-0.42	HPRT1_2	65.0	IMR90p2
16	A3	1.56	HPRT1_2	65.0	IMR90p2
17	A3	-0.66	HPRT1_2	65.0	IMR90p2
18	A3	0.86	HPRT1_2	65.0	IMR90p2
19	A3	3.71	HPRT1_2	65.0	IMR90p2
20	A3	-0.76	HPRT1_2	65.0	IMR90p2
21	A3	-5.11	HPRT1_2	65.0	IMR90p2
22	A3	-1.92	HPRT1_2	65.0	IMR90p2
23	A3	-0.61	HPRT1_2	65.0	IMR90p2
24	A3	0.54	HPRT1_2	65.0	IMR90p2
25	A3	4.03	HPRT1_2	65.0	IMR90p2
26	A3	7.88	HPRT1_2	65.0	IMR90p2
27	A3	13.38	HPRT1_2	65.0	IMR90p2
28	A3	28.3	HPRT1_2	65.0	IMR90p2
29	A3	52.24	HPRT1_2	65.0	IMR90p2
30	A3	106.7	HPRT1_2	65.0	IMR90p2
31	A3	177.91	HPRT1_2	65.0	IMR90p2
32	A3	275.07	HPRT1_2	65.0	IMR90p2
33	A3	367.1	HPRT1_2	65.0	IMR90p2
34	A3	458.72	HPRT1_2	65.0	IMR90p2
35	A3	552.84	HPRT1_2	65.0	IMR90p2
36	A3	651.47	HPRT1_2	65.0	IMR90p2
37	A3	752.32	HPRT1_2	65.0	IMR90p2
38	A3	854.31	HPRT1_2	65.0	IMR90p2
39	A3	952.2	HPRT1_2	65.0	IMR90p2
40	A3	1047.96	HPRT1_2	65.0	IMR90p2
1	B3	-0.35	HPRT1_2	64.5	IMR90p2
2	B3	1.48	HPRT1_2	64.5	IMR90p2
3	B3	2.08	HPRT1_2	64.5	IMR90p2
4	B3	4.42	HPRT1_2	64.5	IMR90p2
5	B3	4.68	HPRT1_2	64.5	IMR90p2
6	B3	0.99	HPRT1_2	64.5	IMR90p2
7	B3	-0.33	HPRT1_2	64.5	IMR90p2
8	B3	-2.45	HPRT1_2	64.5	IMR90p2
9	B3	-1.5	HPRT1_2	64.5	IMR90p2
10	B3	2.01	HPRT1_2	64.5	IMR90p2
11	B3	-5.79	HPRT1_2	64.5	IMR90p2
12	B3	-1.07	HPRT1_2	64.5	IMR90p2
13	B3	-1.4	HPRT1_2	64.5	IMR90p2
14	B3	-2.54	HPRT1_2	64.5	IMR90p2
15	B3	3.11	HPRT1_2	64.5	IMR90p2
16	B3	3.59	HPRT1_2	64.5	IMR90p2
17	B3	-3.81	HPRT1_2	64.5	IMR90p2
18	B3	-4.31	HPRT1_2	64.5	IMR90p2
19	B3	-1.28	HPRT1_2	64.5	IMR90p2
20	B3	-4.32	HPRT1_2	64.5	IMR90p2
21	B3	-0.35	HPRT1_2	64.5	IMR90p2
22	B3	0.96	HPRT1_2	64.5	IMR90p2
23	B3	-1.7	HPRT1_2	64.5	IMR90p2
24	B3	1.63	HPRT1_2	64.5	IMR90p2
25	B3	4.13	HPRT1_2	64.5	IMR90p2
26	B3	6.71	HPRT1_2	64.5	IMR90p2
27	B3	14.7	HPRT1_2	64.5	IMR90p2
28	B3	31.11	HPRT1_2	64.5	IMR90p2
29	B3	75.03	HPRT1_2	64.5	IMR90p2
30	B3	139.2	HPRT1_2	64.5	IMR90p2
31	B3	231.44	HPRT1_2	64.5	IMR90p2
32	B3	342.62	HPRT1_2	64.5	IMR90p2
33	B3	435.53	HPRT1_2	64.5	IMR90p2
34	B3	532.85	HPRT1_2	64.5	IMR90p2
35	B3	636.01	HPRT1_2	64.5	IMR90p2
36	B3	743.0	HPRT1_2	64.5	IMR90p2
37	B3	850.58	HPRT1_2	64.5	IMR90p2
38	B3	955.68	HPRT1_2	64.5	IMR90p2
39	B3	1059.68	HPRT1_2	64.5	IMR90p2
40	B3	1162.51	HPRT1_2	64.5	IMR90p2
1	C3	4.84	HPRT1_2	63.3	IMR90p2
2	C3	3.61	HPRT1_2	63.3	IMR90p2
3	C3	2.67	HPRT1_2	63.3	IMR90p2
4	C3	1.63	HPRT1_2	63.3	IMR90p2
5	C3	-3.97	HPRT1_2	63.3	IMR90p2
6	C3	1.16	HPRT1_2	63.3	IMR90p2
7	C3	1.95	HPRT1_2	63.3	IMR90p2
8	C3	0.96	HPRT1_2	63.3	IMR90p2
9	C3	-0.24	HPRT1_2	63.3	IMR90p2
10	C3	-1.02	HPRT1_2	63.3	IMR90p2
11	C3	1.82	HPRT1_2	63.3	IMR90p2
12	C3	-6.0	HPRT1_2	63.3	IMR90p2
13	C3	2.81	HPRT1_2	63.3	IMR90p2
14	C3	2.46	HPRT1_2	63.3	IMR90p2
15	C3	2.27	HPRT1_2	63.3	IMR90p2
16	C3	2.58	HPRT1_2	63.3	IMR90p2
17	C3	-1.97	HPRT1_2	63.3	IMR90p2
18	C3	-6.56	HPRT1_2	63.3	IMR90p2
19	C3	-2.25	HPRT1_2	63.3	IMR90p2
20	C3	-1.86	HPRT1_2	63.3	IMR90p2
21	C3	0.21	HPRT1_2	63.3	IMR90p2
22	C3	1.17	HPRT1_2	63.3	IMR90p2
23	C3	1.56	HPRT1_2	63.3	IMR90p2
24	C3	-3.01	HPRT1_2	63.3	IMR90p2
25	C3	-1.39	HPRT1_2	63.3	IMR90p2
26	C3	8.23	HPRT1_2	63.3	IMR90p2
27	C3	18.62	HPRT1_2	63.3	IMR90p2
28	C3	38.49	HPRT1_2	63.3	IMR90p2
29	C3	72.9	HPRT1_2	63.3	IMR90p2
30	C3	139.97	HPRT1_2	63.3	IMR90p2
31	C3	242.6	HPRT1_2	63.3	IMR90p2
32	C3	353.43	HPRT1_2	63.3	IMR90p2
33	C3	452.46	HPRT1_2	63.3	IMR90p2
34	C3	552.98	HPRT1_2	63.3	IMR90p2
35	C3	651.67	HPRT1_2	63.3	IMR90p2
36	C3	758.53	HPRT1_2	63.3	IMR90p2
37	C3	863.88	HPRT1_2	63.3	IMR90p2
38	C3	971.82	HPRT1_2	63.3	IMR90p2
39	C3	1075.09	HPRT1_2	63.3	IMR90p2
40	C3	1178.34	HPRT1_2	63.3	IMR90p2
1	D3	2.32	HPRT1_2	61.4	IMR90p2
2	D3	4.3	HPRT1_2	61.4	IMR90p2
3	D3	2.44	HPRT1_2	61.4	IMR90p2
4	D3	1.4	HPRT1_2	61.4	IMR90p2
5	D3	1.7	HPRT1_2	61.4	IMR90p2
6	D3	0.41	HPRT1_2	61.4	IMR90p2
7	D3	-2.69	HPRT1_2	61.4	IMR90p2
8	D3	0.69	HPRT1_2	61.4	IMR90p2
9	D3	0.12	HPRT1_2	61.4	IMR90p2
10	D3	-4.03	HPRT1_2	61.4	IMR90p2
11	D3	-3.99	HPRT1_2	61.4	IMR90p2
12	D3	5.35	HPRT1_2	61.4	IMR90p2
13	D3	-1.02	HPRT1_2	61.4	IMR90p2
14	D3	2.55	HPRT1_2	61.4	IMR90p2
15	D3	-1.78	HPRT1_2	61.4	IMR90p2
16	D3	1.88	HPRT1_2	61.4	IMR90p2
17	D3	-1.93	HPRT1_2	61.4	IMR90p2
18	D3	-1.66	HPRT1_2	61.4	IMR90p2
19	D3	-2.49	HPRT1_2	61.4	IMR90p2
20	D3	4.99	HPRT1_2	61.4	IMR90p2
21	D3	4.24	HPRT1_2	61.4	IMR90p2
22	D3	-1.01	HPRT1_2	61.4	IMR90p2
23	D3	-2.29	HPRT1_2	61.4	IMR90p2
24	D3	-1.44	HPRT1_2	61.4	IMR90p2
25	D3	-1.69	HPRT1_2	61.4	IMR90p2
26	D3	4.51	HPRT1_2	61.4	IMR90p2
27	D3	6.33	HPRT1_2	61.4	IMR90p2
28	D3	19.64	HPRT1_2	61.4	IMR90p2
29	D3	37.67	HPRT1_2	61.4	IMR90p2
30	D3	70.71	HPRT1_2	61.4	IMR90p2
31	D3	141.33	HPRT1_2	61.4	IMR90p2
32	D3	244.56	HPRT1_2	61.4	IMR90p2
33	D3	364.38	HPRT1_2	61.4	IMR90p2
34	D3	471.06	HPRT1_2	61.4	IMR90p2
35	D3	578.7	HPRT1_2	61.4	IMR90p2
36	D3	688.36	HPRT1_2	61.4	IMR90p2
37	D3	802.96	HPRT1_2	61.4	IMR90p2
38	D3	918.05	HPRT1_2	61.4	IMR90p2
39	D3	1033.4	HPRT1_2	61.4	IMR90p2
40	D3	1146.65	HPRT1_2	61.4	IMR90p2
1	E3	2.6	HPRT1_2	59.0	IMR90p2
2	E3	4.34	HPRT1_2	59.0	IMR90p2
3	E3	1.09	HPRT1_2	59.0	IMR90p2
4	E3	-0.58	HPRT1_2	59.0	IMR90p2
5	E3	5.91	HPRT1_2	59.0	IMR90p2
6	E3	2.24	HPRT1_2	59.0	IMR90p2
7	E3	1.51	HPRT1_2	59.0	IMR90p2
8	E3	0.04	HPRT1_2	59.0	IMR90p2
9	E3	-1.3	HPRT1_2	59.0	IMR90p2
10	E3	-1.01	HPRT1_2	59.0	IMR90p2
11	E3	-4.01	HPRT1_2	59.0	IMR90p2
12	E3	1.01	HPRT1_2	59.0	IMR90p2
13	E3	-2.73	HPRT1_2	59.0	IMR90p2
14	E3	-3.51	HPRT1_2	59.0	IMR90p2
15	E3	1.52	HPRT1_2	59.0	IMR90p2
16	E3	1.18	HPRT1_2	59.0	IMR90p2
17	E3	0.87	HPRT1_2	59.0	IMR90p2
18	E3	1.47	HPRT1_2	59.0	IMR90p2
19	E3	-1.52	HPRT1_2	59.0	IMR90p2
20	E3	-3.29	HPRT1_2	59.0	IMR90p2
21	E3	0.01	HPRT1_2	59.0	IMR90p2
22	E3	0.54	HPRT1_2	59.0	IMR90p2
23	E3	-2.53	HPRT1_2	59.0	IMR90p2
24	E3	-1.05	HPRT1_2	59.0	IMR90p2
25	E3	-2.59	HPRT1_2	59.0	IMR90p2
26	E3	2.87	HPRT1_2	59.0	IMR90p2
27	E3	1.43	HPRT1_2	59.0	IMR90p2
28	E3	6.45	HPRT1_2	59.0	IMR90p2
29	E3	6.91	HPRT1_2	59.0	IMR90p2
30	E3	25.19	HPRT1_2	59.0	IMR90p2
31	E3	46.69	HPRT1_2	59.0	IMR90p2
32	E3	94.41	HPRT1_2	59.0	IMR90p2
33	E3	173.55	HPRT1_2	59.0	IMR90p2
34	E3	276.29	HPRT1_2	59.0	IMR90p2
35	E3	382.96	HPRT1_2	59.0	IMR90p2
36	E3	488.49	HPRT1_2	59.0	IMR90p2
37	E3	596.22	HPRT1_2	59.0	IMR90p2
38	E3	704.47	HPRT1_2	59.0	IMR90p2
39	E3	818.82	HPRT1_2	59.0	IMR90p2
40	E3	935.92	HPRT1_2	59.0	IMR90p2
1	F3	-3.31	HPRT1_2	57.0	IMR90p2
2	F3	3.85	HPRT1_2	57.0	IMR90p2
3	F3	3.11	HPRT1_2	57.0	IMR90p2
4	F3	-2.32	HPRT1_2	57.0	IMR90p2
5	F3	-0.01	HPRT1_2	57.0	IMR90p2
6	F3	3.3	HPRT1_2	57.0	IMR90p2
7	F3	-4.67	HPRT1_2	57.0	IMR90p2
8	F3	1.24	HPRT1_2	57.0	IMR90p2
9	F3	-5.1	HPRT1_2	57.0	IMR90p2
10	F3	4.77	HPRT1_2	57.0	IMR90p2
11	F3	-0.19	HPRT1_2	57.0	IMR90p2
12	F3	1.74	HPRT1_2	57.0	IMR90p2
13	F3	3.88	HPRT1_2	57.0	IMR90p2
14	F3	0.04	HPRT1_2	57.0	IMR90p2
15	F3	0.68	HPRT1_2	57.0	IMR90p2
16	F3	0.54	HPRT1_2	57.0	IMR90p2
17	F3	-0.89	HPRT1_2	57.0	IMR90p2
18	F3	-3.12	HPRT1_2	57.0	IMR90p2
19	F3	0.86	HPRT1_2	57.0	IMR90p2
20	F3	-3.64	HPRT1_2	57.0	IMR90p2
21	F3	0.3	HPRT1_2	57.0	IMR90p2
22	F3	-1.9	HPRT1_2	57.0	IMR90p2
23	F3	-0.24	HPRT1_2	57.0	IMR90p2
24	F3	-0.76	HPRT1_2	57.0	IMR90p2
25	F3	1.59	HPRT1_2	57.0	IMR90p2
26	F3	2.34	HPRT1_2	57.0	IMR90p2
27	F3	-0.48	HPRT1_2	57.0	IMR90p2
28	F3	2.23	HPRT1_2	57.0	IMR90p2
29	F3	0.16	HPRT1_2	57.0	IMR90p2
30	F3	7.5	HPRT1_2	57.0	IMR90p2
31	F3	16.21	HPRT1_2	57.0	IMR90p2
32	F3	32.47	HPRT1_2	57.0	IMR90p2
33	F3	56.75	HPRT1_2	57.0	IMR90p2
34	F3	111.39	HPRT1_2	57.0	IMR90p2
35	F3	186.98	HPRT1_2	57.0	IMR90p2
36	F3	280.82	HPRT1_2	57.0	IMR90p2
37	F3	383.46	HPRT1_2	57.0	IMR90p2
38	F3	482.9	HPRT1_2	57.0	IMR90p2
39	F3	583.45	HPRT1_2	57.0	IMR90p2
40	F3	690.65	HPRT1_2	57.0	IMR90p2
1	G3	9.42	HPRT1_2	55.7	IMR90p2
2	G3	4.9	HPRT1_2	55.7	IMR90p2
3	G3	-0.03	HPRT1_2	55.7	IMR90p2
4	G3	0.21	HPRT1_2	55.7	IMR90p2
5	G3	7.23	HPRT1_2	55.7	IMR90p2
6	G3	0.53	HPRT1_2	55.7	IMR90p2
7	G3	1.8	HPRT1_2	55.7	IMR90p2
8	G3	-0.89	HPRT1_2	55.7	IMR90p2
9	G3	-0.36	HPRT1_2	55.7	IMR90p2
10	G3	-0.24	HPRT1_2	55.7	IMR90p2
11	G3	4.45	HPRT1_2	55.7	IMR90p2
12	G3	-0.72	HPRT1_2	55.7	IMR90p2
13	G3	-1.26	HPRT1_2	55.7	IMR90p2
14	G3	0.49	HPRT1_2	55.7	IMR90p2
15	G3	0.35	HPRT1_2	55.7	IMR90p2
16	G3	-2.57	HPRT1_2	55.7	IMR90p2
17	G3	-2.35	HPRT1_2	55.7	IMR90p2
18	G3	-2.06	HPRT1_2	55.7	IMR90p2
19	G3	-1.67	HPRT1_2	55.7	IMR90p2
20	G3	1.9	HPRT1_2	55.7	IMR90p2
21	G3	0.54	HPRT1_2	55.7	IMR90p2
22	G3	-2.61	HPRT1_2	55.7	IMR90p2
23	G3	-3.39	HPRT1_2	55.7	IMR90p2
24	G3	0.95	HPRT1_2	55.7	IMR90p2
25	G3	-3.99	HPRT1_2	55.7	IMR90p2
26	G3	-2.58	HPRT1_2	55.7	IMR90p2
27	G3	-3.17	HPRT1_2	55.7	IMR90p2
28	G3	0.26	HPRT1_2	55.7	IMR90p2
29	G3	5.73	HPRT1_2	55.7	IMR90p2
30	G3	7.84	HPRT1_2	55.7	IMR90p2
31	G3	3.97	HPRT1_2	55.7	IMR90p2
32	G3	10.27	HPRT1_2	55.7	IMR90p2
33	G3	24.96	HPRT1_2	55.7	IMR90p2
34	G3	45.25	HPRT1_2	55.7	IMR90p2
35	G3	87.49	HPRT1_2	55.7	IMR90p2
36	G3	148.88	HPRT1_2	55.7	IMR90p2
37	G3	245.73	HPRT1_2	55.7	IMR90p2
38	G3	337.98	HPRT1_2	55.7	IMR90p2
39	G3	430.16	HPRT1_2	55.7	IMR90p2
40	G3	524.74	HPRT1_2	55.7	IMR90p2
1	H3	-13.06	HPRT1_2	55.0	IMR90p2
2	H3	1.82	HPRT1_2	55.0	IMR90p2
3	H3	-0.57	HPRT1_2	55.0	IMR90p2
4	H3	-0.4	HPRT1_2	55.0	IMR90p2
5	H3	1.94	HPRT1_2	55.0	IMR90p2
6	H3	6.25	HPRT1_2	55.0	IMR90p2
7	H3	2.48	HPRT1_2	55.0	IMR90p2
8	H3	-1.36	HPRT1_2	55.0	IMR90p2
9	H3	5.12	HPRT1_2	55.0	IMR90p2
10	H3	2.97	HPRT1_2	55.0	IMR90p2
11	H3	-0.25	HPRT1_2	55.0	IMR90p2
12	H3	0.8	HPRT1_2	55.0	IMR90p2
13	H3	3.06	HPRT1_2	55.0	IMR90p2
14	H3	-2.59	HPRT1_2	55.0	IMR90p2
15	H3	-2.52	HPRT1_2	55.0	IMR90p2
16	H3	-1.18	HPRT1_2	55.0	IMR90p2
17	H3	-4.2	HPRT1_2	55.0	IMR90p2
18	H3	2.02	HPRT1_2	55.0	IMR90p2
19	H3	1.04	HPRT1_2	55.0	IMR90p2
20	H3	2.01	HPRT1_2	55.0	IMR90p2
21	H3	-2.33	HPRT1_2	55.0	IMR90p2
22	H3	-1.58	HPRT1_2	55.0	IMR90p2
23	H3	-4.58	HPRT1_2	55.0	IMR90p2
24	H3	-0.74	HPRT1_2	55.0	IMR90p2
25	H3	-2.66	HPRT1_2	55.0	IMR90p2
26	H3	-5.63	HPRT1_2	55.0	IMR90p2
27	H3	-4.2	HPRT1_2	55.0	IMR90p2
28	H3	-2.21	HPRT1_2	55.0	IMR90p2
29	H3	0.68	HPRT1_2	55.0	IMR90p2
30	H3	3.4	HPRT1_2	55.0	IMR90p2
31	H3	0.34	HPRT1_2	55.0	IMR90p2
32	H3	6.38	HPRT1_2	55.0	IMR90p2
33	H3	12.04	HPRT1_2	55.0	IMR90p2
34	H3	21.92	HPRT1_2	55.0	IMR90p2
35	H3	55.0	HPRT1_2	55.0	IMR90p2
36	H3	109.76	HPRT1_2	55.0	IMR90p2
37	H3	189.96	HPRT1_2	55.0	IMR90p2
38	H3	274.28	HPRT1_2	55.0	IMR90p2
39	H3	373.09	HPRT1_2	55.0	IMR90p2
40	H3	469.79	HPRT1_2	55.0	IMR90p2
1	A3	-11.6610872194597	HPRT1_2	65.0	IMR90p8
2	A3	-4.3837703027998	HPRT1_2	65.0	IMR90p8
3	A3	-3.12724901958291	HPRT1_2	65.0	IMR90p8
4	A3	0.219750631861643	HPRT1_2	65.0	IMR90p8
5	A3	-0.271026272873314	HPRT1_2	65.0	IMR90p8
6	A3	4.3509534676723	HPRT1_2	65.0	IMR90p8
7	A3	-0.0323365782214751	HPRT1_2	65.0	IMR90p8
8	A3	-0.365541610781747	HPRT1_2	65.0	IMR90p8
9	A3	2.27158111722656	HPRT1_2	65.0	IMR90p8
10	A3	1.18801200040616	HPRT1_2	65.0	IMR90p8
11	A3	-0.735548116977498	HPRT1_2	65.0	IMR90p8
12	A3	1.19121023982689	HPRT1_2	65.0	IMR90p8
13	A3	-1.56050560843005	HPRT1_2	65.0	IMR90p8
14	A3	0.195163148604479	HPRT1_2	65.0	IMR90p8
15	A3	3.95007877893022	HPRT1_2	65.0	IMR90p8
16	A3	-0.839432396056509	HPRT1_2	65.0	IMR90p8
17	A3	-2.69811522783903	HPRT1_2	65.0	IMR90p8
18	A3	2.06874101596077	HPRT1_2	65.0	IMR90p8
19	A3	1.97114293082268	HPRT1_2	65.0	IMR90p8
20	A3	-1.9903283194194	HPRT1_2	65.0	IMR90p8
21	A3	1.00240050911134	HPRT1_2	65.0	IMR90p8
22	A3	-2.86723647979125	HPRT1_2	65.0	IMR90p8
23	A3	-3.79275853472154	HPRT1_2	65.0	IMR90p8
24	A3	-2.83830064506947	HPRT1_2	65.0	IMR90p8
25	A3	0.153452584112983	HPRT1_2	65.0	IMR90p8
26	A3	0.332796791372402	HPRT1_2	65.0	IMR90p8
27	A3	6.88670714180898	HPRT1_2	65.0	IMR90p8
28	A3	27.9794867834453	HPRT1_2	65.0	IMR90p8
29	A3	53.9481934380051	HPRT1_2	65.0	IMR90p8
30	A3	105.800763469816	HPRT1_2	65.0	IMR90p8
31	A3	187.01814289608	HPRT1_2	65.0	IMR90p8
32	A3	286.217774944565	HPRT1_2	65.0	IMR90p8
33	A3	390.53059769416	HPRT1_2	65.0	IMR90p8
34	A3	491.526752577733	HPRT1_2	65.0	IMR90p8
35	A3	592.829647495586	HPRT1_2	65.0	IMR90p8
36	A3	697.703270932458	HPRT1_2	65.0	IMR90p8
37	A3	807.059499233322	HPRT1_2	65.0	IMR90p8
38	A3	918.676836490552	HPRT1_2	65.0	IMR90p8
39	A3	1027.24458767534	HPRT1_2	65.0	IMR90p8
40	A3	1132.35473692542	HPRT1_2	65.0	IMR90p8
1	B3	2.88897459986629	HPRT1_2	64.5	IMR90p8
2	B3	5.04009687014695	HPRT1_2	64.5	IMR90p8
3	B3	2.53772787154367	HPRT1_2	64.5	IMR90p8
4	B3	2.83460625477665	HPRT1_2	64.5	IMR90p8
5	B3	2.01465825254036	HPRT1_2	64.5	IMR90p8
6	B3	0.497283181666717	HPRT1_2	64.5	IMR90p8
7	B3	-4.66054085817905	HPRT1_2	64.5	IMR90p8
8	B3	3.53649707537306	HPRT1_2	64.5	IMR90p8
9	B3	2.36180131903348	HPRT1_2	64.5	IMR90p8
10	B3	1.16003268201348	HPRT1_2	64.5	IMR90p8
11	B3	-1.92074021410554	HPRT1_2	64.5	IMR90p8
12	B3	1.07170999317532	HPRT1_2	64.5	IMR90p8
13	B3	-4.5725675109602	HPRT1_2	64.5	IMR90p8
14	B3	-0.384637794192258	HPRT1_2	64.5	IMR90p8
15	B3	2.14696820456629	HPRT1_2	64.5	IMR90p8
16	B3	-1.86782368045579	HPRT1_2	64.5	IMR90p8
17	B3	-2.77959545574095	HPRT1_2	64.5	IMR90p8
18	B3	-3.30990788575764	HPRT1_2	64.5	IMR90p8
19	B3	-0.449642220950864	HPRT1_2	64.5	IMR90p8
20	B3	-4.06980424661197	HPRT1_2	64.5	IMR90p8
21	B3	-2.07672896170243	HPRT1_2	64.5	IMR90p8
22	B3	-2.55509072641098	HPRT1_2	64.5	IMR90p8
23	B3	2.00064014720238	HPRT1_2	64.5	IMR90p8
24	B3	1.00984482468812	HPRT1_2	64.5	IMR90p8
25	B3	-2.28190156129176	HPRT1_2	64.5	IMR90p8
26	B3	4.10210249143302	HPRT1_2	64.5	IMR90p8
27	B3	8.51271296195546	HPRT1_2	64.5	IMR90p8
28	B3	28.2126725225203	HPRT1_2	64.5	IMR90p8
29	B3	66.8264560229891	HPRT1_2	64.5	IMR90p8
30	B3	123.291997661926	HPRT1_2	64.5	IMR90p8
31	B3	217.693959571222	HPRT1_2	64.5	IMR90p8
32	B3	331.378897736868	HPRT1_2	64.5	IMR90p8
33	B3	437.247160419813	HPRT1_2	64.5	IMR90p8
34	B3	543.689609255276	HPRT1_2	64.5	IMR90p8
35	B3	651.871628059479	HPRT1_2	64.5	IMR90p8
36	B3	764.8209467084	HPRT1_2	64.5	IMR90p8
37	B3	880.41232233437	HPRT1_2	64.5	IMR90p8
38	B3	997.195549800554	HPRT1_2	64.5	IMR90p8
39	B3	1111.40195219275	HPRT1_2	64.5	IMR90p8
40	B3	1221.18271436839	HPRT1_2	64.5	IMR90p8
1	C3	7.63972233023105	HPRT1_2	63.3	IMR90p8
2	C3	4.27704130364327	HPRT1_2	63.3	IMR90p8
3	C3	0.429117831421536	HPRT1_2	63.3	IMR90p8
4	C3	1.28602948554953	HPRT1_2	63.3	IMR90p8
5	C3	-0.143383308964985	HPRT1_2	63.3	IMR90p8
6	C3	5.45920573837839	HPRT1_2	63.3	IMR90p8
7	C3	-0.308083921674097	HPRT1_2	63.3	IMR90p8
8	C3	0.285171994688426	HPRT1_2	63.3	IMR90p8
9	C3	-0.578999214892974	HPRT1_2	63.3	IMR90p8
10	C3	-0.615862214860499	HPRT1_2	63.3	IMR90p8
11	C3	-0.192242343439375	HPRT1_2	63.3	IMR90p8
12	C3	-1.91043250838629	HPRT1_2	63.3	IMR90p8
13	C3	2.60107411063791	HPRT1_2	63.3	IMR90p8
14	C3	4.90491774028851	HPRT1_2	63.3	IMR90p8
15	C3	-3.67673176192375	HPRT1_2	63.3	IMR90p8
16	C3	-4.01518064825814	HPRT1_2	63.3	IMR90p8
17	C3	-1.26475629628931	HPRT1_2	63.3	IMR90p8
18	C3	-2.08990355661717	HPRT1_2	63.3	IMR90p8
19	C3	-3.28272614819116	HPRT1_2	63.3	IMR90p8
20	C3	-1.6763176554955	HPRT1_2	63.3	IMR90p8
21	C3	3.32188759544488	HPRT1_2	63.3	IMR90p8
22	C3	-1.81516488546868	HPRT1_2	63.3	IMR90p8
23	C3	-4.30956263110011	HPRT1_2	63.3	IMR90p8
24	C3	2.0822862891896	HPRT1_2	63.3	IMR90p8
25	C3	-0.872838248777043	HPRT1_2	63.3	IMR90p8
26	C3	10.2901792854104	HPRT1_2	63.3	IMR90p8
27	C3	15.4461877309727	HPRT1_2	63.3	IMR90p8
28	C3	35.9549592242311	HPRT1_2	63.3	IMR90p8
29	C3	68.7944530531418	HPRT1_2	63.3	IMR90p8
30	C3	132.878247277877	HPRT1_2	63.3	IMR90p8
31	C3	235.214065239745	HPRT1_2	63.3	IMR90p8
32	C3	351.865111219623	HPRT1_2	63.3	IMR90p8
33	C3	461.799630047542	HPRT1_2	63.3	IMR90p8
34	C3	569.582267260854	HPRT1_2	63.3	IMR90p8
35	C3	677.049211843706	HPRT1_2	63.3	IMR90p8
36	C3	786.956651144972	HPRT1_2	63.3	IMR90p8
37	C3	903.550576474261	HPRT1_2	63.3	IMR90p8
38	C3	1019.40385397243	HPRT1_2	63.3	IMR90p8
39	C3	1134.86296665267	HPRT1_2	63.3	IMR90p8
40	C3	1244.78384935348	HPRT1_2	63.3	IMR90p8
1	D3	0.425590667283814	HPRT1_2	61.4	IMR90p8
2	D3	0.985073948620538	HPRT1_2	61.4	IMR90p8
3	D3	0.334936721693794	HPRT1_2	61.4	IMR90p8
4	D3	4.00914205177014	HPRT1_2	61.4	IMR90p8
5	D3	0.808544388871724	HPRT1_2	61.4	IMR90p8
6	D3	-0.196345848357851	HPRT1_2	61.4	IMR90p8
7	D3	-1.28025963281698	HPRT1_2	61.4	IMR90p8
8	D3	0.422991233317134	HPRT1_2	61.4	IMR90p8
9	D3	3.1502561676748	HPRT1_2	61.4	IMR90p8
10	D3	-5.16333621895819	HPRT1_2	61.4	IMR90p8
11	D3	2.61314291216468	HPRT1_2	61.4	IMR90p8
12	D3	0.464241360848973	HPRT1_2	61.4	IMR90p8
13	D3	-4.05024617149411	HPRT1_2	61.4	IMR90p8
14	D3	1.51625663671848	HPRT1_2	61.4	IMR90p8
15	D3	3.85011115182351	HPRT1_2	61.4	IMR90p8
16	D3	-2.82020547896582	HPRT1_2	61.4	IMR90p8
17	D3	-0.0129412618844071	HPRT1_2	61.4	IMR90p8
18	D3	-2.43854805038427	HPRT1_2	61.4	IMR90p8
19	D3	-2.35259699939434	HPRT1_2	61.4	IMR90p8
20	D3	-2.50225172439968	HPRT1_2	61.4	IMR90p8
21	D3	1.89450773124508	HPRT1_2	61.4	IMR90p8
22	D3	-1.42426026081785	HPRT1_2	61.4	IMR90p8
23	D3	-1.37721050051459	HPRT1_2	61.4	IMR90p8
24	D3	-0.0423696001753342	HPRT1_2	61.4	IMR90p8
25	D3	-0.114342960390331	HPRT1_2	61.4	IMR90p8
26	D3	4.20339294802488	HPRT1_2	61.4	IMR90p8
27	D3	3.54118198196011	HPRT1_2	61.4	IMR90p8
28	D3	16.5744346703063	HPRT1_2	61.4	IMR90p8
29	D3	35.930178287108	HPRT1_2	61.4	IMR90p8
30	D3	67.1436054845522	HPRT1_2	61.4	IMR90p8
31	D3	136.043450105177	HPRT1_2	61.4	IMR90p8
32	D3	232.152774977787	HPRT1_2	61.4	IMR90p8
33	D3	355.695685117503	HPRT1_2	61.4	IMR90p8
34	D3	468.087482890789	HPRT1_2	61.4	IMR90p8
35	D3	583.038017040051	HPRT1_2	61.4	IMR90p8
36	D3	698.422482113374	HPRT1_2	61.4	IMR90p8
37	D3	818.709793879353	HPRT1_2	61.4	IMR90p8
38	D3	937.218176089653	HPRT1_2	61.4	IMR90p8
39	D3	1058.08829933313	HPRT1_2	61.4	IMR90p8
40	D3	1178.6698114442	HPRT1_2	61.4	IMR90p8
1	E3	6.255192222186	HPRT1_2	59.0	IMR90p8
2	E3	6.68243879130432	HPRT1_2	59.0	IMR90p8
3	E3	2.5483987309226	HPRT1_2	59.0	IMR90p8
4	E3	-0.0344503673477448	HPRT1_2	59.0	IMR90p8
5	E3	2.04924784179138	HPRT1_2	59.0	IMR90p8
6	E3	1.96406088745016	HPRT1_2	59.0	IMR90p8
7	E3	-0.487930086380857	HPRT1_2	59.0	IMR90p8
8	E3	3.79134249852359	HPRT1_2	59.0	IMR90p8
9	E3	-0.855259011544149	HPRT1_2	59.0	IMR90p8
10	E3	1.10928816052137	HPRT1_2	59.0	IMR90p8
11	E3	-5.52241403293283	HPRT1_2	59.0	IMR90p8
12	E3	-6.31673405014635	HPRT1_2	59.0	IMR90p8
13	E3	1.06348111524358	HPRT1_2	59.0	IMR90p8
14	E3	0.386837072123399	HPRT1_2	59.0	IMR90p8
15	E3	1.57627059732795	HPRT1_2	59.0	IMR90p8
16	E3	0.820731038669692	HPRT1_2	59.0	IMR90p8
17	E3	1.22212425939915	HPRT1_2	59.0	IMR90p8
18	E3	1.54327443371312	HPRT1_2	59.0	IMR90p8
19	E3	-1.91956541191939	HPRT1_2	59.0	IMR90p8
20	E3	-5.39629555461988	HPRT1_2	59.0	IMR90p8
21	E3	3.12793784181986	HPRT1_2	59.0	IMR90p8
22	E3	-0.50696734208168	HPRT1_2	59.0	IMR90p8
23	E3	0.81441606429371	HPRT1_2	59.0	IMR90p8
24	E3	-0.782218180729615	HPRT1_2	59.0	IMR90p8
25	E3	-2.89250548274458	HPRT1_2	59.0	IMR90p8
26	E3	0.203005338900311	HPRT1_2	59.0	IMR90p8
27	E3	-1.24875240286883	HPRT1_2	59.0	IMR90p8
28	E3	2.26748563782166	HPRT1_2	59.0	IMR90p8
29	E3	5.82237530336579	HPRT1_2	59.0	IMR90p8
30	E3	11.8362761254975	HPRT1_2	59.0	IMR90p8
31	E3	30.9429499247703	HPRT1_2	59.0	IMR90p8
32	E3	64.4426562734302	HPRT1_2	59.0	IMR90p8
33	E3	133.617815601656	HPRT1_2	59.0	IMR90p8
34	E3	229.345155531998	HPRT1_2	59.0	IMR90p8
35	E3	348.221382437325	HPRT1_2	59.0	IMR90p8
36	E3	463.504538086855	HPRT1_2	59.0	IMR90p8
37	E3	580.312575673282	HPRT1_2	59.0	IMR90p8
38	E3	698.198482521209	HPRT1_2	59.0	IMR90p8
39	E3	821.294390778491	HPRT1_2	59.0	IMR90p8
40	E3	945.389316502984	HPRT1_2	59.0	IMR90p8
1	F3	0.792407982951772	HPRT1_2	57.0	IMR90p8
2	F3	0.889746782259863	HPRT1_2	57.0	IMR90p8
3	F3	1.53867534493884	HPRT1_2	57.0	IMR90p8
4	F3	-1.37408586467427	HPRT1_2	57.0	IMR90p8
5	F3	1.7065239892213	HPRT1_2	57.0	IMR90p8
6	F3	-1.43000513807556	HPRT1_2	57.0	IMR90p8
7	F3	0.230731631098024	HPRT1_2	57.0	IMR90p8
8	F3	-1.5261882810446	HPRT1_2	57.0	IMR90p8
9	F3	0.780151241869589	HPRT1_2	57.0	IMR90p8
10	F3	-5.68317137698386	HPRT1_2	57.0	IMR90p8
11	F3	2.7089566029731	HPRT1_2	57.0	IMR90p8
12	F3	3.59471207561319	HPRT1_2	57.0	IMR90p8
13	F3	3.77094198265831	HPRT1_2	57.0	IMR90p8
14	F3	-0.694353262032564	HPRT1_2	57.0	IMR90p8
15	F3	0.598826383895812	HPRT1_2	57.0	IMR90p8
16	F3	-1.38050958928443	HPRT1_2	57.0	IMR90p8
17	F3	-2.23023384366888	HPRT1_2	57.0	IMR90p8
18	F3	-1.21266094500197	HPRT1_2	57.0	IMR90p8
19	F3	-0.182537583419162	HPRT1_2	57.0	IMR90p8
20	F3	4.06781608515757	HPRT1_2	57.0	IMR90p8
21	F3	1.4968906801605	HPRT1_2	57.0	IMR90p8
22	F3	-2.63840828017555	HPRT1_2	57.0	IMR90p8
23	F3	0.0084155305066815	HPRT1_2	57.0	IMR90p8
24	F3	3.77303229474637	HPRT1_2	57.0	IMR90p8
25	F3	-2.59712087319349	HPRT1_2	57.0	IMR90p8
26	F3	2.21846028923119	HPRT1_2	57.0	IMR90p8
27	F3	-5.0719269641927	HPRT1_2	57.0	IMR90p8
28	F3	-0.0192751600802694	HPRT1_2	57.0	IMR90p8
29	F3	0.550365181278721	HPRT1_2	57.0	IMR90p8
30	F3	1.8707502341631	HPRT1_2	57.0	IMR90p8
31	F3	9.44641297039834	HPRT1_2	57.0	IMR90p8
32	F3	22.2415540872685	HPRT1_2	57.0	IMR90p8
33	F3	40.3339324658996	HPRT1_2	57.0	IMR90p8
34	F3	77.0393077506651	HPRT1_2	57.0	IMR90p8
35	F3	148.171498528028	HPRT1_2	57.0	IMR90p8
36	F3	245.461803088265	HPRT1_2	57.0	IMR90p8
37	F3	352.190926292688	HPRT1_2	57.0	IMR90p8
38	F3	455.839076713232	HPRT1_2	57.0	IMR90p8
39	F3	562.274192466304	HPRT1_2	57.0	IMR90p8
40	F3	671.496273551905	HPRT1_2	57.0	IMR90p8
1	G3	0.748645931814281	HPRT1_2	55.7	IMR90p8
2	G3	6.37600515603572	HPRT1_2	55.7	IMR90p8
3	G3	6.71892458570528	HPRT1_2	55.7	IMR90p8
4	G3	2.96161247269265	HPRT1_2	55.7	IMR90p8
5	G3	1.73991433151286	HPRT1_2	55.7	IMR90p8
6	G3	2.68805545881742	HPRT1_2	55.7	IMR90p8
7	G3	0.533302858179013	HPRT1_2	55.7	IMR90p8
8	G3	-0.069164804338925	HPRT1_2	55.7	IMR90p8
9	G3	4.74308120156638	HPRT1_2	55.7	IMR90p8
10	G3	0.932004961271559	HPRT1_2	55.7	IMR90p8
11	G3	-2.07712865130725	HPRT1_2	55.7	IMR90p8
12	G3	-3.94199075101778	HPRT1_2	55.7	IMR90p8
13	G3	1.3696246690788	HPRT1_2	55.7	IMR90p8
14	G3	1.21387512025922	HPRT1_2	55.7	IMR90p8
15	G3	0.821298840444797	HPRT1_2	55.7	IMR90p8
16	G3	-0.0057692377317835	HPRT1_2	55.7	IMR90p8
17	G3	-7.41827062733819	HPRT1_2	55.7	IMR90p8
18	G3	-1.38311059705575	HPRT1_2	55.7	IMR90p8
19	G3	-4.28628545452921	HPRT1_2	55.7	IMR90p8
20	G3	-2.87849947754876	HPRT1_2	55.7	IMR90p8
21	G3	0.895709062557671	HPRT1_2	55.7	IMR90p8
22	G3	-2.45488443951899	HPRT1_2	55.7	IMR90p8
23	G3	-1.23113649626021	HPRT1_2	55.7	IMR90p8
24	G3	-1.8744418062156	HPRT1_2	55.7	IMR90p8
25	G3	-5.14503616171442	HPRT1_2	55.7	IMR90p8
26	G3	-1.91009016149792	HPRT1_2	55.7	IMR90p8
27	G3	-2.61949232731558	HPRT1_2	55.7	IMR90p8
28	G3	-6.24593654518412	HPRT1_2	55.7	IMR90p8
29	G3	-3.54965917986146	HPRT1_2	55.7	IMR90p8
30	G3	-0.472378579751876	HPRT1_2	55.7	IMR90p8
31	G3	0.712451258667443	HPRT1_2	55.7	IMR90p8
32	G3	8.73260619423445	HPRT1_2	55.7	IMR90p8
33	G3	20.4061036848934	HPRT1_2	55.7	IMR90p8
34	G3	30.7401373189064	HPRT1_2	55.7	IMR90p8
35	G3	73.4100284851625	HPRT1_2	55.7	IMR90p8
36	G3	131.734242658685	HPRT1_2	55.7	IMR90p8
37	G3	227.259907029416	HPRT1_2	55.7	IMR90p8
38	G3	334.944862918186	HPRT1_2	55.7	IMR90p8
39	G3	435.57091233693	HPRT1_2	55.7	IMR90p8
40	G3	533.843677717982	HPRT1_2	55.7	IMR90p8
1	H3	-13.1751511406333	HPRT1_2	55.0	IMR90p8
2	H3	-2.43254885722445	HPRT1_2	55.0	IMR90p8
3	H3	-3.97943221427977	HPRT1_2	55.0	IMR90p8
4	H3	-0.545670904592043	HPRT1_2	55.0	IMR90p8
5	H3	-1.71207039097544	HPRT1_2	55.0	IMR90p8
6	H3	0.946716202237894	HPRT1_2	55.0	IMR90p8
7	H3	2.72404878407087	HPRT1_2	55.0	IMR90p8
8	H3	3.9241751039267	HPRT1_2	55.0	IMR90p8
9	H3	-1.01573752126251	HPRT1_2	55.0	IMR90p8
10	H3	-0.617658555765047	HPRT1_2	55.0	IMR90p8
11	H3	1.13382054391559	HPRT1_2	55.0	IMR90p8
12	H3	-3.20034981619983	HPRT1_2	55.0	IMR90p8
13	H3	3.00752790594652	HPRT1_2	55.0	IMR90p8
14	H3	0.158812388431215	HPRT1_2	55.0	IMR90p8
15	H3	2.81637934150649	HPRT1_2	55.0	IMR90p8
16	H3	1.01974304051328	HPRT1_2	55.0	IMR90p8
17	H3	1.20684868427134	HPRT1_2	55.0	IMR90p8
18	H3	-0.0116404333384708	HPRT1_2	55.0	IMR90p8
19	H3	-3.99170260178653	HPRT1_2	55.0	IMR90p8
20	H3	3.41253831746371	HPRT1_2	55.0	IMR90p8
21	H3	1.14210920232017	HPRT1_2	55.0	IMR90p8
22	H3	0.0404481066939297	HPRT1_2	55.0	IMR90p8
23	H3	1.58217344586092	HPRT1_2	55.0	IMR90p8
24	H3	1.92732618407808	HPRT1_2	55.0	IMR90p8
25	H3	-0.619929246205174	HPRT1_2	55.0	IMR90p8
26	H3	1.81593289587317	HPRT1_2	55.0	IMR90p8
27	H3	-2.51837664104733	HPRT1_2	55.0	IMR90p8
28	H3	-2.58102443050802	HPRT1_2	55.0	IMR90p8
29	H3	0.69493314948113	HPRT1_2	55.0	IMR90p8
30	H3	-0.91804640360715	HPRT1_2	55.0	IMR90p8
31	H3	0.741343015513849	HPRT1_2	55.0	IMR90p8
32	H3	1.79687162082701	HPRT1_2	55.0	IMR90p8
33	H3	11.5264183181889	HPRT1_2	55.0	IMR90p8
34	H3	18.1811560170995	HPRT1_2	55.0	IMR90p8
35	H3	43.0950710487309	HPRT1_2	55.0	IMR90p8
36	H3	86.4493775001756	HPRT1_2	55.0	IMR90p8
37	H3	151.310668263248	HPRT1_2	55.0	IMR90p8
38	H3	246.61397894851	HPRT1_2	55.0	IMR90p8
39	H3	344.099891183593	HPRT1_2	55.0	IMR90p8
40	H3	438.524195731664	HPRT1_2	55.0	IMR90p8
