# Supplementary material for: Primer PICKR: literature-mined scoring platform for robust RT–qPCR primers
Source: Nat Commun. 2026 May 28;17:6938. doi: 10.1038/s41467-026-73648-2 (PMC13388996; doi:10.1038/s41467-026-73648-2)
Supplement: Supplementary file 11 — Source Data [file 41467_2026_73648_MOESM11_ESM.zip › Suppl_Fig_S13/melting_curve_data_SCD_2.csv]

Temperature	Well	Derivative	Target	melt temp	Replicate
55.0	A12	1.71	SCD_2	65.0	IMR90p11
55.5	A12	3.71	SCD_2	65.0	IMR90p11
56.0	A12	3.43	SCD_2	65.0	IMR90p11
56.5	A12	3.43	SCD_2	65.0	IMR90p11
57.0	A12	3.43	SCD_2	65.0	IMR90p11
57.5	A12	3.32	SCD_2	65.0	IMR90p11
58.0	A12	3.91	SCD_2	65.0	IMR90p11
58.5	A12	5.45	SCD_2	65.0	IMR90p11
59.0	A12	6.96	SCD_2	65.0	IMR90p11
59.5	A12	9.92	SCD_2	65.0	IMR90p11
60.0	A12	13.28	SCD_2	65.0	IMR90p11
60.5	A12	17.06	SCD_2	65.0	IMR90p11
61.0	A12	22.35	SCD_2	65.0	IMR90p11
61.5	A12	28.95	SCD_2	65.0	IMR90p11
62.0	A12	36.86	SCD_2	65.0	IMR90p11
62.5	A12	46.74	SCD_2	65.0	IMR90p11
63.0	A12	59.43	SCD_2	65.0	IMR90p11
63.5	A12	72.95	SCD_2	65.0	IMR90p11
64.0	A12	84.96	SCD_2	65.0	IMR90p11
64.5	A12	96.18	SCD_2	65.0	IMR90p11
65.0	A12	105.48	SCD_2	65.0	IMR90p11
65.5	A12	109.84	SCD_2	65.0	IMR90p11
66.0	A12	112.08	SCD_2	65.0	IMR90p11
66.5	A12	114.22	SCD_2	65.0	IMR90p11
67.0	A12	114.24	SCD_2	65.0	IMR90p11
67.5	A12	113.71	SCD_2	65.0	IMR90p11
68.0	A12	114.77	SCD_2	65.0	IMR90p11
68.5	A12	115.44	SCD_2	65.0	IMR90p11
69.0	A12	115.54	SCD_2	65.0	IMR90p11
69.5	A12	115.9	SCD_2	65.0	IMR90p11
70.0	A12	115.59	SCD_2	65.0	IMR90p11
70.5	A12	115.07	SCD_2	65.0	IMR90p11
71.0	A12	115.04	SCD_2	65.0	IMR90p11
71.5	A12	115.44	SCD_2	65.0	IMR90p11
72.0	A12	116.21	SCD_2	65.0	IMR90p11
72.5	A12	117.22	SCD_2	65.0	IMR90p11
73.0	A12	118.34	SCD_2	65.0	IMR90p11
73.5	A12	119.55	SCD_2	65.0	IMR90p11
74.0	A12	120.43	SCD_2	65.0	IMR90p11
74.5	A12	120.96	SCD_2	65.0	IMR90p11
75.0	A12	120.89	SCD_2	65.0	IMR90p11
75.5	A12	120.19	SCD_2	65.0	IMR90p11
76.0	A12	119.31	SCD_2	65.0	IMR90p11
76.5	A12	117.64	SCD_2	65.0	IMR90p11
77.0	A12	115.84	SCD_2	65.0	IMR90p11
77.5	A12	115.21	SCD_2	65.0	IMR90p11
78.0	A12	115.19	SCD_2	65.0	IMR90p11
78.5	A12	114.85	SCD_2	65.0	IMR90p11
79.0	A12	119.7	SCD_2	65.0	IMR90p11
79.5	A12	158.76	SCD_2	65.0	IMR90p11
80.0	A12	243.82	SCD_2	65.0	IMR90p11
80.5	A12	341.5	SCD_2	65.0	IMR90p11
81.0	A12	432.94	SCD_2	65.0	IMR90p11
81.5	A12	510.86	SCD_2	65.0	IMR90p11
82.0	A12	517.17	SCD_2	65.0	IMR90p11
82.5	A12	425.96	SCD_2	65.0	IMR90p11
83.0	A12	303.5	SCD_2	65.0	IMR90p11
83.5	A12	189.91	SCD_2	65.0	IMR90p11
84.0	A12	85.49	SCD_2	65.0	IMR90p11
84.5	A12	18.46	SCD_2	65.0	IMR90p11
85.0	A12	2.49	SCD_2	65.0	IMR90p11
85.5	A12	4.8	SCD_2	65.0	IMR90p11
86.0	A12	4.3	SCD_2	65.0	IMR90p11
86.5	A12	3.75	SCD_2	65.0	IMR90p11
87.0	A12	4.06	SCD_2	65.0	IMR90p11
87.5	A12	4.0	SCD_2	65.0	IMR90p11
88.0	A12	3.56	SCD_2	65.0	IMR90p11
88.5	A12	3.7	SCD_2	65.0	IMR90p11
89.0	A12	3.76	SCD_2	65.0	IMR90p11
89.5	A12	3.05	SCD_2	65.0	IMR90p11
90.0	A12	2.93	SCD_2	65.0	IMR90p11
90.5	A12	3.57	SCD_2	65.0	IMR90p11
91.0	A12	3.9	SCD_2	65.0	IMR90p11
91.5	A12	3.96	SCD_2	65.0	IMR90p11
92.0	A12	3.99	SCD_2	65.0	IMR90p11
92.5	A12	3.9	SCD_2	65.0	IMR90p11
93.0	A12	3.29	SCD_2	65.0	IMR90p11
93.5	A12	3.83	SCD_2	65.0	IMR90p11
94.0	A12	4.19	SCD_2	65.0	IMR90p11
94.5	A12	7.1	SCD_2	65.0	IMR90p11
95.0	A12	4.68	SCD_2	65.0	IMR90p11
55.0	B12	0.27	SCD_2	64.5	IMR90p11
55.5	B12	0.58	SCD_2	64.5	IMR90p11
56.0	B12	0.53	SCD_2	64.5	IMR90p11
56.5	B12	0.53	SCD_2	64.5	IMR90p11
57.0	B12	0.53	SCD_2	64.5	IMR90p11
57.5	B12	0.4	SCD_2	64.5	IMR90p11
58.0	B12	1.18	SCD_2	64.5	IMR90p11
58.5	B12	2.88	SCD_2	64.5	IMR90p11
59.0	B12	4.76	SCD_2	64.5	IMR90p11
59.5	B12	7.2	SCD_2	64.5	IMR90p11
60.0	B12	10.85	SCD_2	64.5	IMR90p11
60.5	B12	14.97	SCD_2	64.5	IMR90p11
61.0	B12	19.68	SCD_2	64.5	IMR90p11
61.5	B12	27.3	SCD_2	64.5	IMR90p11
62.0	B12	36.96	SCD_2	64.5	IMR90p11
62.5	B12	47.61	SCD_2	64.5	IMR90p11
63.0	B12	60.68	SCD_2	64.5	IMR90p11
63.5	B12	75.21	SCD_2	64.5	IMR90p11
64.0	B12	87.57	SCD_2	64.5	IMR90p11
64.5	B12	97.37	SCD_2	64.5	IMR90p11
65.0	B12	105.45	SCD_2	64.5	IMR90p11
65.5	B12	110.25	SCD_2	64.5	IMR90p11
66.0	B12	112.09	SCD_2	64.5	IMR90p11
66.5	B12	112.86	SCD_2	64.5	IMR90p11
67.0	B12	113.39	SCD_2	64.5	IMR90p11
67.5	B12	112.79	SCD_2	64.5	IMR90p11
68.0	B12	112.31	SCD_2	64.5	IMR90p11
68.5	B12	112.7	SCD_2	64.5	IMR90p11
69.0	B12	113.22	SCD_2	64.5	IMR90p11
69.5	B12	113.93	SCD_2	64.5	IMR90p11
70.0	B12	115.08	SCD_2	64.5	IMR90p11
70.5	B12	116.09	SCD_2	64.5	IMR90p11
71.0	B12	116.47	SCD_2	64.5	IMR90p11
71.5	B12	116.86	SCD_2	64.5	IMR90p11
72.0	B12	117.42	SCD_2	64.5	IMR90p11
72.5	B12	118.4	SCD_2	64.5	IMR90p11
73.0	B12	119.82	SCD_2	64.5	IMR90p11
73.5	B12	121.51	SCD_2	64.5	IMR90p11
74.0	B12	123.31	SCD_2	64.5	IMR90p11
74.5	B12	124.27	SCD_2	64.5	IMR90p11
75.0	B12	124.05	SCD_2	64.5	IMR90p11
75.5	B12	122.87	SCD_2	64.5	IMR90p11
76.0	B12	120.86	SCD_2	64.5	IMR90p11
76.5	B12	118.52	SCD_2	64.5	IMR90p11
77.0	B12	116.41	SCD_2	64.5	IMR90p11
77.5	B12	115.15	SCD_2	64.5	IMR90p11
78.0	B12	114.58	SCD_2	64.5	IMR90p11
78.5	B12	114.52	SCD_2	64.5	IMR90p11
79.0	B12	118.79	SCD_2	64.5	IMR90p11
79.5	B12	155.57	SCD_2	64.5	IMR90p11
80.0	B12	239.13	SCD_2	64.5	IMR90p11
80.5	B12	337.01	SCD_2	64.5	IMR90p11
81.0	B12	428.62	SCD_2	64.5	IMR90p11
81.5	B12	507.55	SCD_2	64.5	IMR90p11
82.0	B12	517.75	SCD_2	64.5	IMR90p11
82.5	B12	429.53	SCD_2	64.5	IMR90p11
83.0	B12	307.22	SCD_2	64.5	IMR90p11
83.5	B12	193.08	SCD_2	64.5	IMR90p11
84.0	B12	87.49	SCD_2	64.5	IMR90p11
84.5	B12	17.98	SCD_2	64.5	IMR90p11
85.0	B12	0.14	SCD_2	64.5	IMR90p11
85.5	B12	2.47	SCD_2	64.5	IMR90p11
86.0	B12	3.14	SCD_2	64.5	IMR90p11
86.5	B12	3.68	SCD_2	64.5	IMR90p11
87.0	B12	4.36	SCD_2	64.5	IMR90p11
87.5	B12	4.53	SCD_2	64.5	IMR90p11
88.0	B12	3.98	SCD_2	64.5	IMR90p11
88.5	B12	3.37	SCD_2	64.5	IMR90p11
89.0	B12	2.52	SCD_2	64.5	IMR90p11
89.5	B12	1.76	SCD_2	64.5	IMR90p11
90.0	B12	1.72	SCD_2	64.5	IMR90p11
90.5	B12	1.91	SCD_2	64.5	IMR90p11
91.0	B12	1.86	SCD_2	64.5	IMR90p11
91.5	B12	2.38	SCD_2	64.5	IMR90p11
92.0	B12	2.92	SCD_2	64.5	IMR90p11
92.5	B12	2.84	SCD_2	64.5	IMR90p11
93.0	B12	2.42	SCD_2	64.5	IMR90p11
93.5	B12	2.46	SCD_2	64.5	IMR90p11
94.0	B12	2.17	SCD_2	64.5	IMR90p11
94.5	B12	2.64	SCD_2	64.5	IMR90p11
95.0	B12	1.55	SCD_2	64.5	IMR90p11
55.0	C12	7.4	SCD_2	63.3	IMR90p11
55.5	C12	16.04	SCD_2	63.3	IMR90p11
56.0	C12	14.8	SCD_2	63.3	IMR90p11
56.5	C12	14.8	SCD_2	63.3	IMR90p11
57.0	C12	14.8	SCD_2	63.3	IMR90p11
57.5	C12	14.53	SCD_2	63.3	IMR90p11
58.0	C12	16.36	SCD_2	63.3	IMR90p11
58.5	C12	18.5	SCD_2	63.3	IMR90p11
59.0	C12	19.21	SCD_2	63.3	IMR90p11
59.5	C12	22.07	SCD_2	63.3	IMR90p11
60.0	C12	26.43	SCD_2	63.3	IMR90p11
60.5	C12	30.86	SCD_2	63.3	IMR90p11
61.0	C12	35.5	SCD_2	63.3	IMR90p11
61.5	C12	39.65	SCD_2	63.3	IMR90p11
62.0	C12	42.61	SCD_2	63.3	IMR90p11
62.5	C12	45.71	SCD_2	63.3	IMR90p11
63.0	C12	47.37	SCD_2	63.3	IMR90p11
63.5	C12	48.93	SCD_2	63.3	IMR90p11
64.0	C12	53.69	SCD_2	63.3	IMR90p11
64.5	C12	60.26	SCD_2	63.3	IMR90p11
65.0	C12	68.11	SCD_2	63.3	IMR90p11
65.5	C12	79.32	SCD_2	63.3	IMR90p11
66.0	C12	91.51	SCD_2	63.3	IMR90p11
66.5	C12	101.5	SCD_2	63.3	IMR90p11
67.0	C12	110.02	SCD_2	63.3	IMR90p11
67.5	C12	116.02	SCD_2	63.3	IMR90p11
68.0	C12	119.55	SCD_2	63.3	IMR90p11
68.5	C12	122.15	SCD_2	63.3	IMR90p11
69.0	C12	122.8	SCD_2	63.3	IMR90p11
69.5	C12	122.29	SCD_2	63.3	IMR90p11
70.0	C12	123.74	SCD_2	63.3	IMR90p11
70.5	C12	124.71	SCD_2	63.3	IMR90p11
71.0	C12	124.2	SCD_2	63.3	IMR90p11
71.5	C12	125.38	SCD_2	63.3	IMR90p11
72.0	C12	127.48	SCD_2	63.3	IMR90p11
72.5	C12	127.65	SCD_2	63.3	IMR90p11
73.0	C12	127.52	SCD_2	63.3	IMR90p11
73.5	C12	128.08	SCD_2	63.3	IMR90p11
74.0	C12	128.13	SCD_2	63.3	IMR90p11
74.5	C12	127.99	SCD_2	63.3	IMR90p11
75.0	C12	127.35	SCD_2	63.3	IMR90p11
75.5	C12	126.71	SCD_2	63.3	IMR90p11
76.0	C12	126.11	SCD_2	63.3	IMR90p11
76.5	C12	124.67	SCD_2	63.3	IMR90p11
77.0	C12	122.77	SCD_2	63.3	IMR90p11
77.5	C12	121.68	SCD_2	63.3	IMR90p11
78.0	C12	120.49	SCD_2	63.3	IMR90p11
78.5	C12	119.08	SCD_2	63.3	IMR90p11
79.0	C12	122.48	SCD_2	63.3	IMR90p11
79.5	C12	159.42	SCD_2	63.3	IMR90p11
80.0	C12	244.76	SCD_2	63.3	IMR90p11
80.5	C12	345.32	SCD_2	63.3	IMR90p11
81.0	C12	439.61	SCD_2	63.3	IMR90p11
81.5	C12	521.21	SCD_2	63.3	IMR90p11
82.0	C12	532.07	SCD_2	63.3	IMR90p11
82.5	C12	441.69	SCD_2	63.3	IMR90p11
83.0	C12	316.47	SCD_2	63.3	IMR90p11
83.5	C12	199.57	SCD_2	63.3	IMR90p11
84.0	C12	91.6	SCD_2	63.3	IMR90p11
84.5	C12	20.66	SCD_2	63.3	IMR90p11
85.0	C12	2.09	SCD_2	63.3	IMR90p11
85.5	C12	3.79	SCD_2	63.3	IMR90p11
86.0	C12	3.4	SCD_2	63.3	IMR90p11
86.5	C12	2.38	SCD_2	63.3	IMR90p11
87.0	C12	1.93	SCD_2	63.3	IMR90p11
87.5	C12	1.83	SCD_2	63.3	IMR90p11
88.0	C12	1.54	SCD_2	63.3	IMR90p11
88.5	C12	1.84	SCD_2	63.3	IMR90p11
89.0	C12	2.22	SCD_2	63.3	IMR90p11
89.5	C12	2.2	SCD_2	63.3	IMR90p11
90.0	C12	2.68	SCD_2	63.3	IMR90p11
90.5	C12	3.08	SCD_2	63.3	IMR90p11
91.0	C12	3.01	SCD_2	63.3	IMR90p11
91.5	C12	3.12	SCD_2	63.3	IMR90p11
92.0	C12	3.55	SCD_2	63.3	IMR90p11
92.5	C12	3.36	SCD_2	63.3	IMR90p11
93.0	C12	2.89	SCD_2	63.3	IMR90p11
93.5	C12	2.4	SCD_2	63.3	IMR90p11
94.0	C12	1.93	SCD_2	63.3	IMR90p11
94.5	C12	1.17	SCD_2	63.3	IMR90p11
95.0	C12	0.14	SCD_2	63.3	IMR90p11
55.0	D12	1.69	SCD_2	61.4	IMR90p11
55.5	D12	3.65	SCD_2	61.4	IMR90p11
56.0	D12	3.37	SCD_2	61.4	IMR90p11
56.5	D12	3.37	SCD_2	61.4	IMR90p11
57.0	D12	3.37	SCD_2	61.4	IMR90p11
57.5	D12	2.96	SCD_2	61.4	IMR90p11
58.0	D12	5.36	SCD_2	61.4	IMR90p11
58.5	D12	10.91	SCD_2	61.4	IMR90p11
59.0	D12	17.36	SCD_2	61.4	IMR90p11
59.5	D12	23.96	SCD_2	61.4	IMR90p11
60.0	D12	30.33	SCD_2	61.4	IMR90p11
60.5	D12	37.34	SCD_2	61.4	IMR90p11
61.0	D12	44.14	SCD_2	61.4	IMR90p11
61.5	D12	50.67	SCD_2	61.4	IMR90p11
62.0	D12	58.04	SCD_2	61.4	IMR90p11
62.5	D12	65.35	SCD_2	61.4	IMR90p11
63.0	D12	71.78	SCD_2	61.4	IMR90p11
63.5	D12	78.01	SCD_2	61.4	IMR90p11
64.0	D12	83.37	SCD_2	61.4	IMR90p11
64.5	D12	87.11	SCD_2	61.4	IMR90p11
65.0	D12	89.93	SCD_2	61.4	IMR90p11
65.5	D12	92.58	SCD_2	61.4	IMR90p11
66.0	D12	94.96	SCD_2	61.4	IMR90p11
66.5	D12	97.35	SCD_2	61.4	IMR90p11
67.0	D12	100.71	SCD_2	61.4	IMR90p11
67.5	D12	104.5	SCD_2	61.4	IMR90p11
68.0	D12	106.98	SCD_2	61.4	IMR90p11
68.5	D12	109.72	SCD_2	61.4	IMR90p11
69.0	D12	112.29	SCD_2	61.4	IMR90p11
69.5	D12	113.22	SCD_2	61.4	IMR90p11
70.0	D12	113.66	SCD_2	61.4	IMR90p11
70.5	D12	114.8	SCD_2	61.4	IMR90p11
71.0	D12	115.47	SCD_2	61.4	IMR90p11
71.5	D12	116.4	SCD_2	61.4	IMR90p11
72.0	D12	118.47	SCD_2	61.4	IMR90p11
72.5	D12	120.29	SCD_2	61.4	IMR90p11
73.0	D12	121.65	SCD_2	61.4	IMR90p11
73.5	D12	122.13	SCD_2	61.4	IMR90p11
74.0	D12	120.67	SCD_2	61.4	IMR90p11
74.5	D12	117.08	SCD_2	61.4	IMR90p11
75.0	D12	112.9	SCD_2	61.4	IMR90p11
75.5	D12	108.3	SCD_2	61.4	IMR90p11
76.0	D12	103.78	SCD_2	61.4	IMR90p11
76.5	D12	100.7	SCD_2	61.4	IMR90p11
77.0	D12	98.92	SCD_2	61.4	IMR90p11
77.5	D12	97.78	SCD_2	61.4	IMR90p11
78.0	D12	97.33	SCD_2	61.4	IMR90p11
78.5	D12	96.99	SCD_2	61.4	IMR90p11
79.0	D12	99.2	SCD_2	61.4	IMR90p11
79.5	D12	127.22	SCD_2	61.4	IMR90p11
80.0	D12	192.22	SCD_2	61.4	IMR90p11
80.5	D12	268.44	SCD_2	61.4	IMR90p11
81.0	D12	340.51	SCD_2	61.4	IMR90p11
81.5	D12	402.98	SCD_2	61.4	IMR90p11
82.0	D12	410.41	SCD_2	61.4	IMR90p11
82.5	D12	340.1	SCD_2	61.4	IMR90p11
83.0	D12	243.31	SCD_2	61.4	IMR90p11
83.5	D12	152.61	SCD_2	61.4	IMR90p11
84.0	D12	68.83	SCD_2	61.4	IMR90p11
84.5	D12	14.41	SCD_2	61.4	IMR90p11
85.0	D12	0.91	SCD_2	61.4	IMR90p11
85.5	D12	2.24	SCD_2	61.4	IMR90p11
86.0	D12	1.56	SCD_2	61.4	IMR90p11
86.5	D12	1.2	SCD_2	61.4	IMR90p11
87.0	D12	0.96	SCD_2	61.4	IMR90p11
87.5	D12	0.85	SCD_2	61.4	IMR90p11
88.0	D12	1.68	SCD_2	61.4	IMR90p11
88.5	D12	3.04	SCD_2	61.4	IMR90p11
89.0	D12	3.83	SCD_2	61.4	IMR90p11
89.5	D12	4.1	SCD_2	61.4	IMR90p11
90.0	D12	3.74	SCD_2	61.4	IMR90p11
90.5	D12	2.57	SCD_2	61.4	IMR90p11
91.0	D12	1.57	SCD_2	61.4	IMR90p11
91.5	D12	0.87	SCD_2	61.4	IMR90p11
92.0	D12	0.71	SCD_2	61.4	IMR90p11
92.5	D12	1.1	SCD_2	61.4	IMR90p11
93.0	D12	1.37	SCD_2	61.4	IMR90p11
93.5	D12	2.03	SCD_2	61.4	IMR90p11
94.0	D12	2.33	SCD_2	61.4	IMR90p11
94.5	D12	3.67	SCD_2	61.4	IMR90p11
95.0	D12	2.26	SCD_2	61.4	IMR90p11
55.0	E12	-9.49	SCD_2	59.0	IMR90p11
55.5	E12	-20.55	SCD_2	59.0	IMR90p11
56.0	E12	-18.97	SCD_2	59.0	IMR90p11
56.5	E12	-18.97	SCD_2	59.0	IMR90p11
57.0	E12	-18.97	SCD_2	59.0	IMR90p11
57.5	E12	-19.5	SCD_2	59.0	IMR90p11
58.0	E12	-16.31	SCD_2	59.0	IMR90p11
58.5	E12	-9.77	SCD_2	59.0	IMR90p11
59.0	E12	-2.77	SCD_2	59.0	IMR90p11
59.5	E12	7.06	SCD_2	59.0	IMR90p11
60.0	E12	14.87	SCD_2	59.0	IMR90p11
60.5	E12	20.35	SCD_2	59.0	IMR90p11
61.0	E12	26.96	SCD_2	59.0	IMR90p11
61.5	E12	32.64	SCD_2	59.0	IMR90p11
62.0	E12	37.18	SCD_2	59.0	IMR90p11
62.5	E12	42.01	SCD_2	59.0	IMR90p11
63.0	E12	48.72	SCD_2	59.0	IMR90p11
63.5	E12	57.34	SCD_2	59.0	IMR90p11
64.0	E12	67.28	SCD_2	59.0	IMR90p11
64.5	E12	76.34	SCD_2	59.0	IMR90p11
65.0	E12	84.2	SCD_2	59.0	IMR90p11
65.5	E12	90.87	SCD_2	59.0	IMR90p11
66.0	E12	95.99	SCD_2	59.0	IMR90p11
66.5	E12	99.21	SCD_2	59.0	IMR90p11
67.0	E12	101.2	SCD_2	59.0	IMR90p11
67.5	E12	103.85	SCD_2	59.0	IMR90p11
68.0	E12	105.87	SCD_2	59.0	IMR90p11
68.5	E12	105.13	SCD_2	59.0	IMR90p11
69.0	E12	103.91	SCD_2	59.0	IMR90p11
69.5	E12	104.42	SCD_2	59.0	IMR90p11
70.0	E12	104.1	SCD_2	59.0	IMR90p11
70.5	E12	104.47	SCD_2	59.0	IMR90p11
71.0	E12	108.05	SCD_2	59.0	IMR90p11
71.5	E12	111.98	SCD_2	59.0	IMR90p11
72.0	E12	115.27	SCD_2	59.0	IMR90p11
72.5	E12	118.52	SCD_2	59.0	IMR90p11
73.0	E12	120.25	SCD_2	59.0	IMR90p11
73.5	E12	119.14	SCD_2	59.0	IMR90p11
74.0	E12	116.62	SCD_2	59.0	IMR90p11
74.5	E12	112.72	SCD_2	59.0	IMR90p11
75.0	E12	107.9	SCD_2	59.0	IMR90p11
75.5	E12	104.0	SCD_2	59.0	IMR90p11
76.0	E12	101.16	SCD_2	59.0	IMR90p11
76.5	E12	98.95	SCD_2	59.0	IMR90p11
77.0	E12	97.12	SCD_2	59.0	IMR90p11
77.5	E12	96.8	SCD_2	59.0	IMR90p11
78.0	E12	96.47	SCD_2	59.0	IMR90p11
78.5	E12	96.04	SCD_2	59.0	IMR90p11
79.0	E12	97.11	SCD_2	59.0	IMR90p11
79.5	E12	117.91	SCD_2	59.0	IMR90p11
80.0	E12	172.79	SCD_2	59.0	IMR90p11
80.5	E12	240.04	SCD_2	59.0	IMR90p11
81.0	E12	302.5	SCD_2	59.0	IMR90p11
81.5	E12	359.68	SCD_2	59.0	IMR90p11
82.0	E12	374.62	SCD_2	59.0	IMR90p11
82.5	E12	316.51	SCD_2	59.0	IMR90p11
83.0	E12	229.47	SCD_2	59.0	IMR90p11
83.5	E12	148.79	SCD_2	59.0	IMR90p11
84.0	E12	72.19	SCD_2	59.0	IMR90p11
84.5	E12	19.01	SCD_2	59.0	IMR90p11
85.0	E12	4.14	SCD_2	59.0	IMR90p11
85.5	E12	5.37	SCD_2	59.0	IMR90p11
86.0	E12	5.32	SCD_2	59.0	IMR90p11
86.5	E12	5.47	SCD_2	59.0	IMR90p11
87.0	E12	4.96	SCD_2	59.0	IMR90p11
87.5	E12	4.51	SCD_2	59.0	IMR90p11
88.0	E12	4.81	SCD_2	59.0	IMR90p11
88.5	E12	5.18	SCD_2	59.0	IMR90p11
89.0	E12	5.35	SCD_2	59.0	IMR90p11
89.5	E12	5.6	SCD_2	59.0	IMR90p11
90.0	E12	5.7	SCD_2	59.0	IMR90p11
90.5	E12	5.71	SCD_2	59.0	IMR90p11
91.0	E12	5.59	SCD_2	59.0	IMR90p11
91.5	E12	5.75	SCD_2	59.0	IMR90p11
92.0	E12	6.39	SCD_2	59.0	IMR90p11
92.5	E12	7.42	SCD_2	59.0	IMR90p11
93.0	E12	8.1	SCD_2	59.0	IMR90p11
93.5	E12	8.88	SCD_2	59.0	IMR90p11
94.0	E12	9.59	SCD_2	59.0	IMR90p11
94.5	E12	11.01	SCD_2	59.0	IMR90p11
95.0	E12	5.34	SCD_2	59.0	IMR90p11
55.0	F12	-12.84	SCD_2	57.0	IMR90p11
55.5	F12	-27.82	SCD_2	57.0	IMR90p11
56.0	F12	-25.68	SCD_2	57.0	IMR90p11
56.5	F12	-25.68	SCD_2	57.0	IMR90p11
57.0	F12	-25.68	SCD_2	57.0	IMR90p11
57.5	F12	-26.46	SCD_2	57.0	IMR90p11
58.0	F12	-21.72	SCD_2	57.0	IMR90p11
58.5	F12	-11.9	SCD_2	57.0	IMR90p11
59.0	F12	-2.94	SCD_2	57.0	IMR90p11
59.5	F12	6.02	SCD_2	57.0	IMR90p11
60.0	F12	14.03	SCD_2	57.0	IMR90p11
60.5	F12	21.12	SCD_2	57.0	IMR90p11
61.0	F12	27.81	SCD_2	57.0	IMR90p11
61.5	F12	33.27	SCD_2	57.0	IMR90p11
62.0	F12	38.17	SCD_2	57.0	IMR90p11
62.5	F12	44.27	SCD_2	57.0	IMR90p11
63.0	F12	50.8	SCD_2	57.0	IMR90p11
63.5	F12	57.68	SCD_2	57.0	IMR90p11
64.0	F12	65.94	SCD_2	57.0	IMR90p11
64.5	F12	73.65	SCD_2	57.0	IMR90p11
65.0	F12	79.7	SCD_2	57.0	IMR90p11
65.5	F12	85.19	SCD_2	57.0	IMR90p11
66.0	F12	89.29	SCD_2	57.0	IMR90p11
66.5	F12	91.04	SCD_2	57.0	IMR90p11
67.0	F12	91.78	SCD_2	57.0	IMR90p11
67.5	F12	92.01	SCD_2	57.0	IMR90p11
68.0	F12	91.22	SCD_2	57.0	IMR90p11
68.5	F12	90.22	SCD_2	57.0	IMR90p11
69.0	F12	89.5	SCD_2	57.0	IMR90p11
69.5	F12	89.46	SCD_2	57.0	IMR90p11
70.0	F12	89.82	SCD_2	57.0	IMR90p11
70.5	F12	90.46	SCD_2	57.0	IMR90p11
71.0	F12	91.6	SCD_2	57.0	IMR90p11
71.5	F12	93.09	SCD_2	57.0	IMR90p11
72.0	F12	94.56	SCD_2	57.0	IMR90p11
72.5	F12	96.67	SCD_2	57.0	IMR90p11
73.0	F12	99.43	SCD_2	57.0	IMR90p11
73.5	F12	102.16	SCD_2	57.0	IMR90p11
74.0	F12	104.79	SCD_2	57.0	IMR90p11
74.5	F12	106.3	SCD_2	57.0	IMR90p11
75.0	F12	105.33	SCD_2	57.0	IMR90p11
75.5	F12	102.43	SCD_2	57.0	IMR90p11
76.0	F12	98.09	SCD_2	57.0	IMR90p11
76.5	F12	92.34	SCD_2	57.0	IMR90p11
77.0	F12	86.88	SCD_2	57.0	IMR90p11
77.5	F12	83.12	SCD_2	57.0	IMR90p11
78.0	F12	80.46	SCD_2	57.0	IMR90p11
78.5	F12	78.46	SCD_2	57.0	IMR90p11
79.0	F12	78.28	SCD_2	57.0	IMR90p11
79.5	F12	93.1	SCD_2	57.0	IMR90p11
80.0	F12	134.33	SCD_2	57.0	IMR90p11
80.5	F12	185.25	SCD_2	57.0	IMR90p11
81.0	F12	232.32	SCD_2	57.0	IMR90p11
81.5	F12	275.71	SCD_2	57.0	IMR90p11
82.0	F12	287.14	SCD_2	57.0	IMR90p11
82.5	F12	242.26	SCD_2	57.0	IMR90p11
83.0	F12	174.94	SCD_2	57.0	IMR90p11
83.5	F12	113.17	SCD_2	57.0	IMR90p11
84.0	F12	54.25	SCD_2	57.0	IMR90p11
84.5	F12	13.05	SCD_2	57.0	IMR90p11
85.0	F12	1.68	SCD_2	57.0	IMR90p11
85.5	F12	2.91	SCD_2	57.0	IMR90p11
86.0	F12	2.89	SCD_2	57.0	IMR90p11
86.5	F12	3.3	SCD_2	57.0	IMR90p11
87.0	F12	3.1	SCD_2	57.0	IMR90p11
87.5	F12	3.1	SCD_2	57.0	IMR90p11
88.0	F12	3.51	SCD_2	57.0	IMR90p11
88.5	F12	3.5	SCD_2	57.0	IMR90p11
89.0	F12	3.18	SCD_2	57.0	IMR90p11
89.5	F12	2.99	SCD_2	57.0	IMR90p11
90.0	F12	2.35	SCD_2	57.0	IMR90p11
90.5	F12	1.7	SCD_2	57.0	IMR90p11
91.0	F12	1.95	SCD_2	57.0	IMR90p11
91.5	F12	2.49	SCD_2	57.0	IMR90p11
92.0	F12	2.89	SCD_2	57.0	IMR90p11
92.5	F12	3.55	SCD_2	57.0	IMR90p11
93.0	F12	4.0	SCD_2	57.0	IMR90p11
93.5	F12	3.73	SCD_2	57.0	IMR90p11
94.0	F12	3.66	SCD_2	57.0	IMR90p11
94.5	F12	3.82	SCD_2	57.0	IMR90p11
95.0	F12	1.74	SCD_2	57.0	IMR90p11
55.0	G12	-5.67	SCD_2	55.7	IMR90p11
55.5	G12	-12.29	SCD_2	55.7	IMR90p11
56.0	G12	-11.34	SCD_2	55.7	IMR90p11
56.5	G12	-11.34	SCD_2	55.7	IMR90p11
57.0	G12	-11.34	SCD_2	55.7	IMR90p11
57.5	G12	-12.46	SCD_2	55.7	IMR90p11
58.0	G12	-5.32	SCD_2	55.7	IMR90p11
58.5	G12	6.61	SCD_2	55.7	IMR90p11
59.0	G12	13.81	SCD_2	55.7	IMR90p11
59.5	G12	19.49	SCD_2	55.7	IMR90p11
60.0	G12	22.78	SCD_2	55.7	IMR90p11
60.5	G12	25.25	SCD_2	55.7	IMR90p11
61.0	G12	27.84	SCD_2	55.7	IMR90p11
61.5	G12	30.79	SCD_2	55.7	IMR90p11
62.0	G12	34.53	SCD_2	55.7	IMR90p11
62.5	G12	39.62	SCD_2	55.7	IMR90p11
63.0	G12	44.53	SCD_2	55.7	IMR90p11
63.5	G12	50.18	SCD_2	55.7	IMR90p11
64.0	G12	56.9	SCD_2	55.7	IMR90p11
64.5	G12	62.8	SCD_2	55.7	IMR90p11
65.0	G12	67.96	SCD_2	55.7	IMR90p11
65.5	G12	72.7	SCD_2	55.7	IMR90p11
66.0	G12	76.41	SCD_2	55.7	IMR90p11
66.5	G12	78.62	SCD_2	55.7	IMR90p11
67.0	G12	80.05	SCD_2	55.7	IMR90p11
67.5	G12	80.13	SCD_2	55.7	IMR90p11
68.0	G12	79.49	SCD_2	55.7	IMR90p11
68.5	G12	78.66	SCD_2	55.7	IMR90p11
69.0	G12	77.62	SCD_2	55.7	IMR90p11
69.5	G12	76.9	SCD_2	55.7	IMR90p11
70.0	G12	76.76	SCD_2	55.7	IMR90p11
70.5	G12	76.58	SCD_2	55.7	IMR90p11
71.0	G12	76.01	SCD_2	55.7	IMR90p11
71.5	G12	74.95	SCD_2	55.7	IMR90p11
72.0	G12	74.06	SCD_2	55.7	IMR90p11
72.5	G12	73.94	SCD_2	55.7	IMR90p11
73.0	G12	73.58	SCD_2	55.7	IMR90p11
73.5	G12	73.49	SCD_2	55.7	IMR90p11
74.0	G12	74.56	SCD_2	55.7	IMR90p11
74.5	G12	74.37	SCD_2	55.7	IMR90p11
75.0	G12	73.01	SCD_2	55.7	IMR90p11
75.5	G12	72.34	SCD_2	55.7	IMR90p11
76.0	G12	71.07	SCD_2	55.7	IMR90p11
76.5	G12	69.18	SCD_2	55.7	IMR90p11
77.0	G12	68.71	SCD_2	55.7	IMR90p11
77.5	G12	68.89	SCD_2	55.7	IMR90p11
78.0	G12	68.55	SCD_2	55.7	IMR90p11
78.5	G12	68.31	SCD_2	55.7	IMR90p11
79.0	G12	68.41	SCD_2	55.7	IMR90p11
79.5	G12	80.84	SCD_2	55.7	IMR90p11
80.0	G12	115.75	SCD_2	55.7	IMR90p11
80.5	G12	158.99	SCD_2	55.7	IMR90p11
81.0	G12	199.45	SCD_2	55.7	IMR90p11
81.5	G12	237.09	SCD_2	55.7	IMR90p11
82.0	G12	246.43	SCD_2	55.7	IMR90p11
82.5	G12	207.75	SCD_2	55.7	IMR90p11
83.0	G12	150.18	SCD_2	55.7	IMR90p11
83.5	G12	96.99	SCD_2	55.7	IMR90p11
84.0	G12	46.43	SCD_2	55.7	IMR90p11
84.5	G12	11.06	SCD_2	55.7	IMR90p11
85.0	G12	1.26	SCD_2	55.7	IMR90p11
85.5	G12	2.27	SCD_2	55.7	IMR90p11
86.0	G12	1.7	SCD_2	55.7	IMR90p11
86.5	G12	1.18	SCD_2	55.7	IMR90p11
87.0	G12	1.52	SCD_2	55.7	IMR90p11
87.5	G12	1.61	SCD_2	55.7	IMR90p11
88.0	G12	1.5	SCD_2	55.7	IMR90p11
88.5	G12	2.43	SCD_2	55.7	IMR90p11
89.0	G12	3.33	SCD_2	55.7	IMR90p11
89.5	G12	3.31	SCD_2	55.7	IMR90p11
90.0	G12	3.25	SCD_2	55.7	IMR90p11
90.5	G12	3.62	SCD_2	55.7	IMR90p11
91.0	G12	3.02	SCD_2	55.7	IMR90p11
91.5	G12	2.0	SCD_2	55.7	IMR90p11
92.0	G12	1.72	SCD_2	55.7	IMR90p11
92.5	G12	1.71	SCD_2	55.7	IMR90p11
93.0	G12	1.56	SCD_2	55.7	IMR90p11
93.5	G12	1.84	SCD_2	55.7	IMR90p11
94.0	G12	2.51	SCD_2	55.7	IMR90p11
94.5	G12	3.22	SCD_2	55.7	IMR90p11
95.0	G12	1.7	SCD_2	55.7	IMR90p11
55.0	H12	-1.91	SCD_2	55.0	IMR90p11
55.5	H12	-4.14	SCD_2	55.0	IMR90p11
56.0	H12	-3.82	SCD_2	55.0	IMR90p11
56.5	H12	-3.82	SCD_2	55.0	IMR90p11
57.0	H12	-3.82	SCD_2	55.0	IMR90p11
57.5	H12	-4.87	SCD_2	55.0	IMR90p11
58.0	H12	1.79	SCD_2	55.0	IMR90p11
58.5	H12	13.57	SCD_2	55.0	IMR90p11
59.0	H12	20.6	SCD_2	55.0	IMR90p11
59.5	H12	25.95	SCD_2	55.0	IMR90p11
60.0	H12	28.84	SCD_2	55.0	IMR90p11
60.5	H12	30.15	SCD_2	55.0	IMR90p11
61.0	H12	31.69	SCD_2	55.0	IMR90p11
61.5	H12	33.0	SCD_2	55.0	IMR90p11
62.0	H12	33.34	SCD_2	55.0	IMR90p11
62.5	H12	34.17	SCD_2	55.0	IMR90p11
63.0	H12	35.09	SCD_2	55.0	IMR90p11
63.5	H12	35.65	SCD_2	55.0	IMR90p11
64.0	H12	37.17	SCD_2	55.0	IMR90p11
64.5	H12	40.31	SCD_2	55.0	IMR90p11
65.0	H12	44.68	SCD_2	55.0	IMR90p11
65.5	H12	50.16	SCD_2	55.0	IMR90p11
66.0	H12	56.83	SCD_2	55.0	IMR90p11
66.5	H12	62.72	SCD_2	55.0	IMR90p11
67.0	H12	67.21	SCD_2	55.0	IMR90p11
67.5	H12	70.39	SCD_2	55.0	IMR90p11
68.0	H12	71.89	SCD_2	55.0	IMR90p11
68.5	H12	71.44	SCD_2	55.0	IMR90p11
69.0	H12	70.87	SCD_2	55.0	IMR90p11
69.5	H12	70.26	SCD_2	55.0	IMR90p11
70.0	H12	69.42	SCD_2	55.0	IMR90p11
70.5	H12	68.17	SCD_2	55.0	IMR90p11
71.0	H12	67.2	SCD_2	55.0	IMR90p11
71.5	H12	67.01	SCD_2	55.0	IMR90p11
72.0	H12	66.37	SCD_2	55.0	IMR90p11
72.5	H12	65.46	SCD_2	55.0	IMR90p11
73.0	H12	65.9	SCD_2	55.0	IMR90p11
73.5	H12	67.08	SCD_2	55.0	IMR90p11
74.0	H12	67.01	SCD_2	55.0	IMR90p11
74.5	H12	67.49	SCD_2	55.0	IMR90p11
75.0	H12	68.35	SCD_2	55.0	IMR90p11
75.5	H12	68.16	SCD_2	55.0	IMR90p11
76.0	H12	67.1	SCD_2	55.0	IMR90p11
76.5	H12	66.05	SCD_2	55.0	IMR90p11
77.0	H12	65.4	SCD_2	55.0	IMR90p11
77.5	H12	64.45	SCD_2	55.0	IMR90p11
78.0	H12	63.74	SCD_2	55.0	IMR90p11
78.5	H12	63.91	SCD_2	55.0	IMR90p11
79.0	H12	64.42	SCD_2	55.0	IMR90p11
79.5	H12	70.52	SCD_2	55.0	IMR90p11
80.0	H12	98.27	SCD_2	55.0	IMR90p11
80.5	H12	138.78	SCD_2	55.0	IMR90p11
81.0	H12	175.27	SCD_2	55.0	IMR90p11
81.5	H12	210.08	SCD_2	55.0	IMR90p11
82.0	H12	230.28	SCD_2	55.0	IMR90p11
82.5	H12	205.41	SCD_2	55.0	IMR90p11
83.0	H12	152.49	SCD_2	55.0	IMR90p11
83.5	H12	103.87	SCD_2	55.0	IMR90p11
84.0	H12	56.57	SCD_2	55.0	IMR90p11
84.5	H12	17.52	SCD_2	55.0	IMR90p11
85.0	H12	2.36	SCD_2	55.0	IMR90p11
85.5	H12	2.74	SCD_2	55.0	IMR90p11
86.0	H12	2.28	SCD_2	55.0	IMR90p11
86.5	H12	2.38	SCD_2	55.0	IMR90p11
87.0	H12	2.88	SCD_2	55.0	IMR90p11
87.5	H12	2.66	SCD_2	55.0	IMR90p11
88.0	H12	2.35	SCD_2	55.0	IMR90p11
88.5	H12	2.36	SCD_2	55.0	IMR90p11
89.0	H12	2.09	SCD_2	55.0	IMR90p11
89.5	H12	1.46	SCD_2	55.0	IMR90p11
90.0	H12	1.32	SCD_2	55.0	IMR90p11
90.5	H12	1.08	SCD_2	55.0	IMR90p11
91.0	H12	0.99	SCD_2	55.0	IMR90p11
91.5	H12	1.26	SCD_2	55.0	IMR90p11
92.0	H12	1.6	SCD_2	55.0	IMR90p11
92.5	H12	2.07	SCD_2	55.0	IMR90p11
93.0	H12	2.12	SCD_2	55.0	IMR90p11
93.5	H12	1.58	SCD_2	55.0	IMR90p11
94.0	H12	1.33	SCD_2	55.0	IMR90p11
94.5	H12	0.68	SCD_2	55.0	IMR90p11
95.0	H12	-0.06	SCD_2	55.0	IMR90p11
55.0	A12	2.82	SCD_2	65.0	IMR90p2
55.5	A12	6.1	SCD_2	65.0	IMR90p2
56.0	A12	5.63	SCD_2	65.0	IMR90p2
56.5	A12	5.63	SCD_2	65.0	IMR90p2
57.0	A12	5.63	SCD_2	65.0	IMR90p2
57.5	A12	5.73	SCD_2	65.0	IMR90p2
58.0	A12	5.04	SCD_2	65.0	IMR90p2
58.5	A12	4.51	SCD_2	65.0	IMR90p2
59.0	A12	5.31	SCD_2	65.0	IMR90p2
59.5	A12	6.45	SCD_2	65.0	IMR90p2
60.0	A12	6.87	SCD_2	65.0	IMR90p2
60.5	A12	9.06	SCD_2	65.0	IMR90p2
61.0	A12	12.73	SCD_2	65.0	IMR90p2
61.5	A12	16.36	SCD_2	65.0	IMR90p2
62.0	A12	24.21	SCD_2	65.0	IMR90p2
62.5	A12	34.66	SCD_2	65.0	IMR90p2
63.0	A12	46.03	SCD_2	65.0	IMR90p2
63.5	A12	59.81	SCD_2	65.0	IMR90p2
64.0	A12	73.52	SCD_2	65.0	IMR90p2
64.5	A12	82.55	SCD_2	65.0	IMR90p2
65.0	A12	89.77	SCD_2	65.0	IMR90p2
65.5	A12	97.05	SCD_2	65.0	IMR90p2
66.0	A12	101.47	SCD_2	65.0	IMR90p2
66.5	A12	103.91	SCD_2	65.0	IMR90p2
67.0	A12	106.36	SCD_2	65.0	IMR90p2
67.5	A12	108.01	SCD_2	65.0	IMR90p2
68.0	A12	106.6	SCD_2	65.0	IMR90p2
68.5	A12	104.93	SCD_2	65.0	IMR90p2
69.0	A12	104.5	SCD_2	65.0	IMR90p2
69.5	A12	104.08	SCD_2	65.0	IMR90p2
70.0	A12	104.07	SCD_2	65.0	IMR90p2
70.5	A12	105.22	SCD_2	65.0	IMR90p2
71.0	A12	106.04	SCD_2	65.0	IMR90p2
71.5	A12	106.68	SCD_2	65.0	IMR90p2
72.0	A12	108.62	SCD_2	65.0	IMR90p2
72.5	A12	110.02	SCD_2	65.0	IMR90p2
73.0	A12	111.63	SCD_2	65.0	IMR90p2
73.5	A12	114.8	SCD_2	65.0	IMR90p2
74.0	A12	117.56	SCD_2	65.0	IMR90p2
74.5	A12	118.6	SCD_2	65.0	IMR90p2
75.0	A12	119.57	SCD_2	65.0	IMR90p2
75.5	A12	120.0	SCD_2	65.0	IMR90p2
76.0	A12	117.23	SCD_2	65.0	IMR90p2
76.5	A12	113.7	SCD_2	65.0	IMR90p2
77.0	A12	111.46	SCD_2	65.0	IMR90p2
77.5	A12	109.06	SCD_2	65.0	IMR90p2
78.0	A12	106.18	SCD_2	65.0	IMR90p2
78.5	A12	105.63	SCD_2	65.0	IMR90p2
79.0	A12	109.28	SCD_2	65.0	IMR90p2
79.5	A12	140.04	SCD_2	65.0	IMR90p2
80.0	A12	214.97	SCD_2	65.0	IMR90p2
80.5	A12	305.91	SCD_2	65.0	IMR90p2
81.0	A12	390.6	SCD_2	65.0	IMR90p2
81.5	A12	464.2	SCD_2	65.0	IMR90p2
82.0	A12	477.99	SCD_2	65.0	IMR90p2
82.5	A12	400.08	SCD_2	65.0	IMR90p2
83.0	A12	287.39	SCD_2	65.0	IMR90p2
83.5	A12	182.35	SCD_2	65.0	IMR90p2
84.0	A12	84.96	SCD_2	65.0	IMR90p2
84.5	A12	19.61	SCD_2	65.0	IMR90p2
85.0	A12	2.24	SCD_2	65.0	IMR90p2
85.5	A12	4.04	SCD_2	65.0	IMR90p2
86.0	A12	3.72	SCD_2	65.0	IMR90p2
86.5	A12	3.58	SCD_2	65.0	IMR90p2
87.0	A12	3.77	SCD_2	65.0	IMR90p2
87.5	A12	3.78	SCD_2	65.0	IMR90p2
88.0	A12	4.08	SCD_2	65.0	IMR90p2
88.5	A12	4.69	SCD_2	65.0	IMR90p2
89.0	A12	4.79	SCD_2	65.0	IMR90p2
89.5	A12	4.56	SCD_2	65.0	IMR90p2
90.0	A12	4.42	SCD_2	65.0	IMR90p2
90.5	A12	4.18	SCD_2	65.0	IMR90p2
91.0	A12	3.78	SCD_2	65.0	IMR90p2
91.5	A12	3.64	SCD_2	65.0	IMR90p2
92.0	A12	3.63	SCD_2	65.0	IMR90p2
92.5	A12	3.39	SCD_2	65.0	IMR90p2
93.0	A12	3.22	SCD_2	65.0	IMR90p2
93.5	A12	2.66	SCD_2	65.0	IMR90p2
94.0	A12	2.37	SCD_2	65.0	IMR90p2
94.5	A12	1.29	SCD_2	65.0	IMR90p2
95.0	A12	-0.03	SCD_2	65.0	IMR90p2
55.0	B12	8.53	SCD_2	64.5	IMR90p2
55.5	B12	18.47	SCD_2	64.5	IMR90p2
56.0	B12	17.05	SCD_2	64.5	IMR90p2
56.5	B12	17.05	SCD_2	64.5	IMR90p2
57.0	B12	17.05	SCD_2	64.5	IMR90p2
57.5	B12	16.97	SCD_2	64.5	IMR90p2
58.0	B12	17.48	SCD_2	64.5	IMR90p2
58.5	B12	18.36	SCD_2	64.5	IMR90p2
59.0	B12	19.07	SCD_2	64.5	IMR90p2
59.5	B12	19.38	SCD_2	64.5	IMR90p2
60.0	B12	19.39	SCD_2	64.5	IMR90p2
60.5	B12	20.65	SCD_2	64.5	IMR90p2
61.0	B12	22.77	SCD_2	64.5	IMR90p2
61.5	B12	24.31	SCD_2	64.5	IMR90p2
62.0	B12	25.8	SCD_2	64.5	IMR90p2
62.5	B12	27.88	SCD_2	64.5	IMR90p2
63.0	B12	30.3	SCD_2	64.5	IMR90p2
63.5	B12	33.49	SCD_2	64.5	IMR90p2
64.0	B12	39.76	SCD_2	64.5	IMR90p2
64.5	B12	49.56	SCD_2	64.5	IMR90p2
65.0	B12	60.97	SCD_2	64.5	IMR90p2
65.5	B12	73.6	SCD_2	64.5	IMR90p2
66.0	B12	86.31	SCD_2	64.5	IMR90p2
66.5	B12	96.43	SCD_2	64.5	IMR90p2
67.0	B12	103.11	SCD_2	64.5	IMR90p2
67.5	B12	107.29	SCD_2	64.5	IMR90p2
68.0	B12	109.15	SCD_2	64.5	IMR90p2
68.5	B12	109.66	SCD_2	64.5	IMR90p2
69.0	B12	110.12	SCD_2	64.5	IMR90p2
69.5	B12	110.81	SCD_2	64.5	IMR90p2
70.0	B12	112.07	SCD_2	64.5	IMR90p2
70.5	B12	113.65	SCD_2	64.5	IMR90p2
71.0	B12	115.6	SCD_2	64.5	IMR90p2
71.5	B12	118.17	SCD_2	64.5	IMR90p2
72.0	B12	121.27	SCD_2	64.5	IMR90p2
72.5	B12	124.1	SCD_2	64.5	IMR90p2
73.0	B12	126.37	SCD_2	64.5	IMR90p2
73.5	B12	127.92	SCD_2	64.5	IMR90p2
74.0	B12	128.04	SCD_2	64.5	IMR90p2
74.5	B12	126.62	SCD_2	64.5	IMR90p2
75.0	B12	124.33	SCD_2	64.5	IMR90p2
75.5	B12	121.65	SCD_2	64.5	IMR90p2
76.0	B12	118.64	SCD_2	64.5	IMR90p2
76.5	B12	116.04	SCD_2	64.5	IMR90p2
77.0	B12	113.79	SCD_2	64.5	IMR90p2
77.5	B12	112.01	SCD_2	64.5	IMR90p2
78.0	B12	111.1	SCD_2	64.5	IMR90p2
78.5	B12	110.33	SCD_2	64.5	IMR90p2
79.0	B12	112.78	SCD_2	64.5	IMR90p2
79.5	B12	144.88	SCD_2	64.5	IMR90p2
80.0	B12	219.83	SCD_2	64.5	IMR90p2
80.5	B12	307.34	SCD_2	64.5	IMR90p2
81.0	B12	389.51	SCD_2	64.5	IMR90p2
81.5	B12	461.32	SCD_2	64.5	IMR90p2
82.0	B12	470.41	SCD_2	64.5	IMR90p2
82.5	B12	389.92	SCD_2	64.5	IMR90p2
83.0	B12	279.35	SCD_2	64.5	IMR90p2
83.5	B12	176.4	SCD_2	64.5	IMR90p2
84.0	B12	80.57	SCD_2	64.5	IMR90p2
84.5	B12	18.04	SCD_2	64.5	IMR90p2
85.0	B12	2.6	SCD_2	64.5	IMR90p2
85.5	B12	4.59	SCD_2	64.5	IMR90p2
86.0	B12	4.1	SCD_2	64.5	IMR90p2
86.5	B12	3.9	SCD_2	64.5	IMR90p2
87.0	B12	4.21	SCD_2	64.5	IMR90p2
87.5	B12	3.95	SCD_2	64.5	IMR90p2
88.0	B12	3.25	SCD_2	64.5	IMR90p2
88.5	B12	3.14	SCD_2	64.5	IMR90p2
89.0	B12	3.11	SCD_2	64.5	IMR90p2
89.5	B12	2.56	SCD_2	64.5	IMR90p2
90.0	B12	2.4	SCD_2	64.5	IMR90p2
90.5	B12	2.77	SCD_2	64.5	IMR90p2
91.0	B12	3.25	SCD_2	64.5	IMR90p2
91.5	B12	3.31	SCD_2	64.5	IMR90p2
92.0	B12	3.65	SCD_2	64.5	IMR90p2
92.5	B12	4.14	SCD_2	64.5	IMR90p2
93.0	B12	4.09	SCD_2	64.5	IMR90p2
93.5	B12	4.12	SCD_2	64.5	IMR90p2
94.0	B12	4.36	SCD_2	64.5	IMR90p2
94.5	B12	5.21	SCD_2	64.5	IMR90p2
95.0	B12	2.64	SCD_2	64.5	IMR90p2
55.0	C12	5.42	SCD_2	63.3	IMR90p2
55.5	C12	11.73	SCD_2	63.3	IMR90p2
56.0	C12	10.83	SCD_2	63.3	IMR90p2
56.5	C12	10.83	SCD_2	63.3	IMR90p2
57.0	C12	10.83	SCD_2	63.3	IMR90p2
57.5	C12	10.68	SCD_2	63.3	IMR90p2
58.0	C12	11.57	SCD_2	63.3	IMR90p2
58.5	C12	13.51	SCD_2	63.3	IMR90p2
59.0	C12	16.09	SCD_2	63.3	IMR90p2
59.5	C12	18.71	SCD_2	63.3	IMR90p2
60.0	C12	21.06	SCD_2	63.3	IMR90p2
60.5	C12	23.29	SCD_2	63.3	IMR90p2
61.0	C12	23.24	SCD_2	63.3	IMR90p2
61.5	C12	23.34	SCD_2	63.3	IMR90p2
62.0	C12	24.67	SCD_2	63.3	IMR90p2
62.5	C12	27.37	SCD_2	63.3	IMR90p2
63.0	C12	32.34	SCD_2	63.3	IMR90p2
63.5	C12	41.26	SCD_2	63.3	IMR90p2
64.0	C12	53.77	SCD_2	63.3	IMR90p2
64.5	C12	67.33	SCD_2	63.3	IMR90p2
65.0	C12	80.54	SCD_2	63.3	IMR90p2
65.5	C12	93.19	SCD_2	63.3	IMR90p2
66.0	C12	103.55	SCD_2	63.3	IMR90p2
66.5	C12	109.2	SCD_2	63.3	IMR90p2
67.0	C12	112.41	SCD_2	63.3	IMR90p2
67.5	C12	114.13	SCD_2	63.3	IMR90p2
68.0	C12	113.82	SCD_2	63.3	IMR90p2
68.5	C12	113.33	SCD_2	63.3	IMR90p2
69.0	C12	114.75	SCD_2	63.3	IMR90p2
69.5	C12	115.87	SCD_2	63.3	IMR90p2
70.0	C12	116.99	SCD_2	63.3	IMR90p2
70.5	C12	119.84	SCD_2	63.3	IMR90p2
71.0	C12	122.97	SCD_2	63.3	IMR90p2
71.5	C12	125.54	SCD_2	63.3	IMR90p2
72.0	C12	129.2	SCD_2	63.3	IMR90p2
72.5	C12	134.04	SCD_2	63.3	IMR90p2
73.0	C12	137.44	SCD_2	63.3	IMR90p2
73.5	C12	138.81	SCD_2	63.3	IMR90p2
74.0	C12	139.49	SCD_2	63.3	IMR90p2
74.5	C12	138.98	SCD_2	63.3	IMR90p2
75.0	C12	135.16	SCD_2	63.3	IMR90p2
75.5	C12	130.28	SCD_2	63.3	IMR90p2
76.0	C12	126.95	SCD_2	63.3	IMR90p2
76.5	C12	123.06	SCD_2	63.3	IMR90p2
77.0	C12	117.98	SCD_2	63.3	IMR90p2
77.5	C12	115.53	SCD_2	63.3	IMR90p2
78.0	C12	114.38	SCD_2	63.3	IMR90p2
78.5	C12	113.03	SCD_2	63.3	IMR90p2
79.0	C12	116.8	SCD_2	63.3	IMR90p2
79.5	C12	154.09	SCD_2	63.3	IMR90p2
80.0	C12	233.96	SCD_2	63.3	IMR90p2
80.5	C12	324.28	SCD_2	63.3	IMR90p2
81.0	C12	407.97	SCD_2	63.3	IMR90p2
81.5	C12	478.88	SCD_2	63.3	IMR90p2
82.0	C12	481.44	SCD_2	63.3	IMR90p2
82.5	C12	393.13	SCD_2	63.3	IMR90p2
83.0	C12	279.29	SCD_2	63.3	IMR90p2
83.5	C12	173.94	SCD_2	63.3	IMR90p2
84.0	C12	76.75	SCD_2	63.3	IMR90p2
84.5	C12	15.65	SCD_2	63.3	IMR90p2
85.0	C12	2.04	SCD_2	63.3	IMR90p2
85.5	C12	3.28	SCD_2	63.3	IMR90p2
86.0	C12	2.68	SCD_2	63.3	IMR90p2
86.5	C12	2.33	SCD_2	63.3	IMR90p2
87.0	C12	2.26	SCD_2	63.3	IMR90p2
87.5	C12	2.62	SCD_2	63.3	IMR90p2
88.0	C12	2.91	SCD_2	63.3	IMR90p2
88.5	C12	2.91	SCD_2	63.3	IMR90p2
89.0	C12	2.89	SCD_2	63.3	IMR90p2
89.5	C12	3.01	SCD_2	63.3	IMR90p2
90.0	C12	2.85	SCD_2	63.3	IMR90p2
90.5	C12	2.83	SCD_2	63.3	IMR90p2
91.0	C12	3.21	SCD_2	63.3	IMR90p2
91.5	C12	3.3	SCD_2	63.3	IMR90p2
92.0	C12	2.97	SCD_2	63.3	IMR90p2
92.5	C12	2.79	SCD_2	63.3	IMR90p2
93.0	C12	2.72	SCD_2	63.3	IMR90p2
93.5	C12	2.76	SCD_2	63.3	IMR90p2
94.0	C12	2.95	SCD_2	63.3	IMR90p2
94.5	C12	4.08	SCD_2	63.3	IMR90p2
95.0	C12	2.33	SCD_2	63.3	IMR90p2
55.0	D12	4.96	SCD_2	61.4	IMR90p2
55.5	D12	10.75	SCD_2	61.4	IMR90p2
56.0	D12	9.92	SCD_2	61.4	IMR90p2
56.5	D12	9.92	SCD_2	61.4	IMR90p2
57.0	D12	9.92	SCD_2	61.4	IMR90p2
57.5	D12	9.74	SCD_2	61.4	IMR90p2
58.0	D12	10.79	SCD_2	61.4	IMR90p2
58.5	D12	13.38	SCD_2	61.4	IMR90p2
59.0	D12	15.42	SCD_2	61.4	IMR90p2
59.5	D12	17.65	SCD_2	61.4	IMR90p2
60.0	D12	20.42	SCD_2	61.4	IMR90p2
60.5	D12	23.28	SCD_2	61.4	IMR90p2
61.0	D12	25.83	SCD_2	61.4	IMR90p2
61.5	D12	27.39	SCD_2	61.4	IMR90p2
62.0	D12	28.93	SCD_2	61.4	IMR90p2
62.5	D12	30.96	SCD_2	61.4	IMR90p2
63.0	D12	33.71	SCD_2	61.4	IMR90p2
63.5	D12	38.6	SCD_2	61.4	IMR90p2
64.0	D12	46.39	SCD_2	61.4	IMR90p2
64.5	D12	55.73	SCD_2	61.4	IMR90p2
65.0	D12	66.32	SCD_2	61.4	IMR90p2
65.5	D12	77.53	SCD_2	61.4	IMR90p2
66.0	D12	87.02	SCD_2	61.4	IMR90p2
66.5	D12	94.9	SCD_2	61.4	IMR90p2
67.0	D12	101.48	SCD_2	61.4	IMR90p2
67.5	D12	105.91	SCD_2	61.4	IMR90p2
68.0	D12	108.83	SCD_2	61.4	IMR90p2
68.5	D12	111.47	SCD_2	61.4	IMR90p2
69.0	D12	112.62	SCD_2	61.4	IMR90p2
69.5	D12	112.91	SCD_2	61.4	IMR90p2
70.0	D12	113.68	SCD_2	61.4	IMR90p2
70.5	D12	115.14	SCD_2	61.4	IMR90p2
71.0	D12	117.85	SCD_2	61.4	IMR90p2
71.5	D12	123.3	SCD_2	61.4	IMR90p2
72.0	D12	131.53	SCD_2	61.4	IMR90p2
72.5	D12	141.58	SCD_2	61.4	IMR90p2
73.0	D12	152.91	SCD_2	61.4	IMR90p2
73.5	D12	163.5	SCD_2	61.4	IMR90p2
74.0	D12	170.63	SCD_2	61.4	IMR90p2
74.5	D12	172.17	SCD_2	61.4	IMR90p2
75.0	D12	168.07	SCD_2	61.4	IMR90p2
75.5	D12	157.83	SCD_2	61.4	IMR90p2
76.0	D12	143.66	SCD_2	61.4	IMR90p2
76.5	D12	129.19	SCD_2	61.4	IMR90p2
77.0	D12	116.57	SCD_2	61.4	IMR90p2
77.5	D12	107.12	SCD_2	61.4	IMR90p2
78.0	D12	101.72	SCD_2	61.4	IMR90p2
78.5	D12	99.26	SCD_2	61.4	IMR90p2
79.0	D12	99.02	SCD_2	61.4	IMR90p2
79.5	D12	117.18	SCD_2	61.4	IMR90p2
80.0	D12	170.74	SCD_2	61.4	IMR90p2
80.5	D12	239.68	SCD_2	61.4	IMR90p2
81.0	D12	303.68	SCD_2	61.4	IMR90p2
81.5	D12	362.26	SCD_2	61.4	IMR90p2
82.0	D12	382.46	SCD_2	61.4	IMR90p2
82.5	D12	328.01	SCD_2	61.4	IMR90p2
83.0	D12	238.45	SCD_2	61.4	IMR90p2
83.5	D12	155.69	SCD_2	61.4	IMR90p2
84.0	D12	77.48	SCD_2	61.4	IMR90p2
84.5	D12	19.69	SCD_2	61.4	IMR90p2
85.0	D12	1.29	SCD_2	61.4	IMR90p2
85.5	D12	2.83	SCD_2	61.4	IMR90p2
86.0	D12	2.33	SCD_2	61.4	IMR90p2
86.5	D12	1.83	SCD_2	61.4	IMR90p2
87.0	D12	2.11	SCD_2	61.4	IMR90p2
87.5	D12	2.46	SCD_2	61.4	IMR90p2
88.0	D12	2.36	SCD_2	61.4	IMR90p2
88.5	D12	2.38	SCD_2	61.4	IMR90p2
89.0	D12	2.53	SCD_2	61.4	IMR90p2
89.5	D12	2.43	SCD_2	61.4	IMR90p2
90.0	D12	1.89	SCD_2	61.4	IMR90p2
90.5	D12	1.54	SCD_2	61.4	IMR90p2
91.0	D12	1.47	SCD_2	61.4	IMR90p2
91.5	D12	1.4	SCD_2	61.4	IMR90p2
92.0	D12	1.47	SCD_2	61.4	IMR90p2
92.5	D12	1.69	SCD_2	61.4	IMR90p2
93.0	D12	2.1	SCD_2	61.4	IMR90p2
93.5	D12	2.16	SCD_2	61.4	IMR90p2
94.0	D12	2.21	SCD_2	61.4	IMR90p2
94.5	D12	1.9	SCD_2	61.4	IMR90p2
95.0	D12	0.61	SCD_2	61.4	IMR90p2
55.0	E12	-2.67	SCD_2	59.0	IMR90p2
55.5	E12	-5.79	SCD_2	59.0	IMR90p2
56.0	E12	-5.34	SCD_2	59.0	IMR90p2
56.5	E12	-5.34	SCD_2	59.0	IMR90p2
57.0	E12	-5.34	SCD_2	59.0	IMR90p2
57.5	E12	-5.83	SCD_2	59.0	IMR90p2
58.0	E12	-2.74	SCD_2	59.0	IMR90p2
58.5	E12	2.78	SCD_2	59.0	IMR90p2
59.0	E12	6.44	SCD_2	59.0	IMR90p2
59.5	E12	10.22	SCD_2	59.0	IMR90p2
60.0	E12	13.3	SCD_2	59.0	IMR90p2
60.5	E12	15.5	SCD_2	59.0	IMR90p2
61.0	E12	17.64	SCD_2	59.0	IMR90p2
61.5	E12	18.43	SCD_2	59.0	IMR90p2
62.0	E12	18.78	SCD_2	59.0	IMR90p2
62.5	E12	20.39	SCD_2	59.0	IMR90p2
63.0	E12	24.28	SCD_2	59.0	IMR90p2
63.5	E12	30.68	SCD_2	59.0	IMR90p2
64.0	E12	40.1	SCD_2	59.0	IMR90p2
64.5	E12	51.72	SCD_2	59.0	IMR90p2
65.0	E12	63.71	SCD_2	59.0	IMR90p2
65.5	E12	75.55	SCD_2	59.0	IMR90p2
66.0	E12	86.45	SCD_2	59.0	IMR90p2
66.5	E12	95.49	SCD_2	59.0	IMR90p2
67.0	E12	102.59	SCD_2	59.0	IMR90p2
67.5	E12	108.73	SCD_2	59.0	IMR90p2
68.0	E12	112.01	SCD_2	59.0	IMR90p2
68.5	E12	113.04	SCD_2	59.0	IMR90p2
69.0	E12	113.16	SCD_2	59.0	IMR90p2
69.5	E12	112.21	SCD_2	59.0	IMR90p2
70.0	E12	111.15	SCD_2	59.0	IMR90p2
70.5	E12	111.32	SCD_2	59.0	IMR90p2
71.0	E12	114.08	SCD_2	59.0	IMR90p2
71.5	E12	120.48	SCD_2	59.0	IMR90p2
72.0	E12	131.65	SCD_2	59.0	IMR90p2
72.5	E12	147.64	SCD_2	59.0	IMR90p2
73.0	E12	167.9	SCD_2	59.0	IMR90p2
73.5	E12	188.79	SCD_2	59.0	IMR90p2
74.0	E12	206.28	SCD_2	59.0	IMR90p2
74.5	E12	215.04	SCD_2	59.0	IMR90p2
75.0	E12	211.48	SCD_2	59.0	IMR90p2
75.5	E12	197.2	SCD_2	59.0	IMR90p2
76.0	E12	174.26	SCD_2	59.0	IMR90p2
76.5	E12	146.68	SCD_2	59.0	IMR90p2
77.0	E12	121.45	SCD_2	59.0	IMR90p2
77.5	E12	102.21	SCD_2	59.0	IMR90p2
78.0	E12	88.28	SCD_2	59.0	IMR90p2
78.5	E12	80.66	SCD_2	59.0	IMR90p2
79.0	E12	77.64	SCD_2	59.0	IMR90p2
79.5	E12	86.47	SCD_2	59.0	IMR90p2
80.0	E12	121.87	SCD_2	59.0	IMR90p2
80.5	E12	170.38	SCD_2	59.0	IMR90p2
81.0	E12	214.34	SCD_2	59.0	IMR90p2
81.5	E12	255.51	SCD_2	59.0	IMR90p2
82.0	E12	273.84	SCD_2	59.0	IMR90p2
82.5	E12	238.11	SCD_2	59.0	IMR90p2
83.0	E12	174.53	SCD_2	59.0	IMR90p2
83.5	E12	116.68	SCD_2	59.0	IMR90p2
84.0	E12	61.71	SCD_2	59.0	IMR90p2
84.5	E12	19.15	SCD_2	59.0	IMR90p2
85.0	E12	4.79	SCD_2	59.0	IMR90p2
85.5	E12	5.92	SCD_2	59.0	IMR90p2
86.0	E12	5.65	SCD_2	59.0	IMR90p2
86.5	E12	5.25	SCD_2	59.0	IMR90p2
87.0	E12	5.35	SCD_2	59.0	IMR90p2
87.5	E12	5.84	SCD_2	59.0	IMR90p2
88.0	E12	6.06	SCD_2	59.0	IMR90p2
88.5	E12	6.09	SCD_2	59.0	IMR90p2
89.0	E12	5.97	SCD_2	59.0	IMR90p2
89.5	E12	6.02	SCD_2	59.0	IMR90p2
90.0	E12	5.87	SCD_2	59.0	IMR90p2
90.5	E12	5.82	SCD_2	59.0	IMR90p2
91.0	E12	6.5	SCD_2	59.0	IMR90p2
91.5	E12	7.75	SCD_2	59.0	IMR90p2
92.0	E12	8.55	SCD_2	59.0	IMR90p2
92.5	E12	9.28	SCD_2	59.0	IMR90p2
93.0	E12	9.81	SCD_2	59.0	IMR90p2
93.5	E12	9.55	SCD_2	59.0	IMR90p2
94.0	E12	9.38	SCD_2	59.0	IMR90p2
94.5	E12	9.63	SCD_2	59.0	IMR90p2
95.0	E12	4.28	SCD_2	59.0	IMR90p2
55.0	F12	-3.89	SCD_2	57.0	IMR90p2
55.5	F12	-8.43	SCD_2	57.0	IMR90p2
56.0	F12	-7.78	SCD_2	57.0	IMR90p2
56.5	F12	-7.78	SCD_2	57.0	IMR90p2
57.0	F12	-7.78	SCD_2	57.0	IMR90p2
57.5	F12	-8.06	SCD_2	57.0	IMR90p2
58.0	F12	-6.38	SCD_2	57.0	IMR90p2
58.5	F12	-2.53	SCD_2	57.0	IMR90p2
59.0	F12	0.24	SCD_2	57.0	IMR90p2
59.5	F12	2.16	SCD_2	57.0	IMR90p2
60.0	F12	4.3	SCD_2	57.0	IMR90p2
60.5	F12	7.18	SCD_2	57.0	IMR90p2
61.0	F12	9.75	SCD_2	57.0	IMR90p2
61.5	F12	13.01	SCD_2	57.0	IMR90p2
62.0	F12	18.34	SCD_2	57.0	IMR90p2
62.5	F12	24.54	SCD_2	57.0	IMR90p2
63.0	F12	32.44	SCD_2	57.0	IMR90p2
63.5	F12	42.75	SCD_2	57.0	IMR90p2
64.0	F12	53.32	SCD_2	57.0	IMR90p2
64.5	F12	63.52	SCD_2	57.0	IMR90p2
65.0	F12	73.43	SCD_2	57.0	IMR90p2
65.5	F12	80.77	SCD_2	57.0	IMR90p2
66.0	F12	85.76	SCD_2	57.0	IMR90p2
66.5	F12	90.18	SCD_2	57.0	IMR90p2
67.0	F12	92.92	SCD_2	57.0	IMR90p2
67.5	F12	94.21	SCD_2	57.0	IMR90p2
68.0	F12	95.97	SCD_2	57.0	IMR90p2
68.5	F12	97.21	SCD_2	57.0	IMR90p2
69.0	F12	97.07	SCD_2	57.0	IMR90p2
69.5	F12	97.01	SCD_2	57.0	IMR90p2
70.0	F12	96.96	SCD_2	57.0	IMR90p2
70.5	F12	96.5	SCD_2	57.0	IMR90p2
71.0	F12	97.63	SCD_2	57.0	IMR90p2
71.5	F12	101.69	SCD_2	57.0	IMR90p2
72.0	F12	109.74	SCD_2	57.0	IMR90p2
72.5	F12	122.93	SCD_2	57.0	IMR90p2
73.0	F12	139.95	SCD_2	57.0	IMR90p2
73.5	F12	158.11	SCD_2	57.0	IMR90p2
74.0	F12	173.82	SCD_2	57.0	IMR90p2
74.5	F12	182.09	SCD_2	57.0	IMR90p2
75.0	F12	180.13	SCD_2	57.0	IMR90p2
75.5	F12	168.93	SCD_2	57.0	IMR90p2
76.0	F12	149.85	SCD_2	57.0	IMR90p2
76.5	F12	126.66	SCD_2	57.0	IMR90p2
77.0	F12	104.79	SCD_2	57.0	IMR90p2
77.5	F12	87.11	SCD_2	57.0	IMR90p2
78.0	F12	74.08	SCD_2	57.0	IMR90p2
78.5	F12	66.47	SCD_2	57.0	IMR90p2
79.0	F12	63.34	SCD_2	57.0	IMR90p2
79.5	F12	72.03	SCD_2	57.0	IMR90p2
80.0	F12	101.47	SCD_2	57.0	IMR90p2
80.5	F12	139.28	SCD_2	57.0	IMR90p2
81.0	F12	173.32	SCD_2	57.0	IMR90p2
81.5	F12	204.01	SCD_2	57.0	IMR90p2
82.0	F12	212.89	SCD_2	57.0	IMR90p2
82.5	F12	180.2	SCD_2	57.0	IMR90p2
83.0	F12	129.77	SCD_2	57.0	IMR90p2
83.5	F12	84.32	SCD_2	57.0	IMR90p2
84.0	F12	42.05	SCD_2	57.0	IMR90p2
84.5	F12	11.71	SCD_2	57.0	IMR90p2
85.0	F12	3.01	SCD_2	57.0	IMR90p2
85.5	F12	4.15	SCD_2	57.0	IMR90p2
86.0	F12	3.86	SCD_2	57.0	IMR90p2
86.5	F12	3.11	SCD_2	57.0	IMR90p2
87.0	F12	2.51	SCD_2	57.0	IMR90p2
87.5	F12	2.46	SCD_2	57.0	IMR90p2
88.0	F12	2.77	SCD_2	57.0	IMR90p2
88.5	F12	3.12	SCD_2	57.0	IMR90p2
89.0	F12	3.63	SCD_2	57.0	IMR90p2
89.5	F12	4.07	SCD_2	57.0	IMR90p2
90.0	F12	3.85	SCD_2	57.0	IMR90p2
90.5	F12	3.36	SCD_2	57.0	IMR90p2
91.0	F12	3.25	SCD_2	57.0	IMR90p2
91.5	F12	3.46	SCD_2	57.0	IMR90p2
92.0	F12	3.84	SCD_2	57.0	IMR90p2
92.5	F12	4.27	SCD_2	57.0	IMR90p2
93.0	F12	4.74	SCD_2	57.0	IMR90p2
93.5	F12	4.08	SCD_2	57.0	IMR90p2
94.0	F12	3.58	SCD_2	57.0	IMR90p2
94.5	F12	1.63	SCD_2	57.0	IMR90p2
95.0	F12	-0.41	SCD_2	57.0	IMR90p2
55.0	G12	-5.4	SCD_2	55.7	IMR90p2
55.5	G12	-11.7	SCD_2	55.7	IMR90p2
56.0	G12	-10.8	SCD_2	55.7	IMR90p2
56.5	G12	-10.8	SCD_2	55.7	IMR90p2
57.0	G12	-10.8	SCD_2	55.7	IMR90p2
57.5	G12	-11.18	SCD_2	55.7	IMR90p2
58.0	G12	-8.74	SCD_2	55.7	IMR90p2
58.5	G12	-4.92	SCD_2	55.7	IMR90p2
59.0	G12	-3.96	SCD_2	55.7	IMR90p2
59.5	G12	-2.58	SCD_2	55.7	IMR90p2
60.0	G12	-0.37	SCD_2	55.7	IMR90p2
60.5	G12	2.16	SCD_2	55.7	IMR90p2
61.0	G12	5.98	SCD_2	55.7	IMR90p2
61.5	G12	10.71	SCD_2	55.7	IMR90p2
62.0	G12	16.63	SCD_2	55.7	IMR90p2
62.5	G12	24.19	SCD_2	55.7	IMR90p2
63.0	G12	32.41	SCD_2	55.7	IMR90p2
63.5	G12	41.26	SCD_2	55.7	IMR90p2
64.0	G12	51.86	SCD_2	55.7	IMR90p2
64.5	G12	62.09	SCD_2	55.7	IMR90p2
65.0	G12	70.27	SCD_2	55.7	IMR90p2
65.5	G12	76.85	SCD_2	55.7	IMR90p2
66.0	G12	81.82	SCD_2	55.7	IMR90p2
66.5	G12	84.92	SCD_2	55.7	IMR90p2
67.0	G12	86.48	SCD_2	55.7	IMR90p2
67.5	G12	87.86	SCD_2	55.7	IMR90p2
68.0	G12	89.2	SCD_2	55.7	IMR90p2
68.5	G12	90.13	SCD_2	55.7	IMR90p2
69.0	G12	90.07	SCD_2	55.7	IMR90p2
69.5	G12	89.62	SCD_2	55.7	IMR90p2
70.0	G12	89.28	SCD_2	55.7	IMR90p2
70.5	G12	89.61	SCD_2	55.7	IMR90p2
71.0	G12	91.79	SCD_2	55.7	IMR90p2
71.5	G12	97.71	SCD_2	55.7	IMR90p2
72.0	G12	108.34	SCD_2	55.7	IMR90p2
72.5	G12	121.65	SCD_2	55.7	IMR90p2
73.0	G12	135.5	SCD_2	55.7	IMR90p2
73.5	G12	148.47	SCD_2	55.7	IMR90p2
74.0	G12	157.51	SCD_2	55.7	IMR90p2
74.5	G12	158.43	SCD_2	55.7	IMR90p2
75.0	G12	151.87	SCD_2	55.7	IMR90p2
75.5	G12	139.98	SCD_2	55.7	IMR90p2
76.0	G12	123.1	SCD_2	55.7	IMR90p2
76.5	G12	103.12	SCD_2	55.7	IMR90p2
77.0	G12	85.46	SCD_2	55.7	IMR90p2
77.5	G12	72.12	SCD_2	55.7	IMR90p2
78.0	G12	62.31	SCD_2	55.7	IMR90p2
78.5	G12	56.64	SCD_2	55.7	IMR90p2
79.0	G12	55.23	SCD_2	55.7	IMR90p2
79.5	G12	62.84	SCD_2	55.7	IMR90p2
80.0	G12	85.09	SCD_2	55.7	IMR90p2
80.5	G12	113.31	SCD_2	55.7	IMR90p2
81.0	G12	138.6	SCD_2	55.7	IMR90p2
81.5	G12	161.19	SCD_2	55.7	IMR90p2
82.0	G12	166.56	SCD_2	55.7	IMR90p2
82.5	G12	140.15	SCD_2	55.7	IMR90p2
83.0	G12	100.38	SCD_2	55.7	IMR90p2
83.5	G12	64.83	SCD_2	55.7	IMR90p2
84.0	G12	31.57	SCD_2	55.7	IMR90p2
84.5	G12	8.08	SCD_2	55.7	IMR90p2
85.0	G12	2.32	SCD_2	55.7	IMR90p2
85.5	G12	3.87	SCD_2	55.7	IMR90p2
86.0	G12	3.81	SCD_2	55.7	IMR90p2
86.5	G12	4.13	SCD_2	55.7	IMR90p2
87.0	G12	4.22	SCD_2	55.7	IMR90p2
87.5	G12	3.53	SCD_2	55.7	IMR90p2
88.0	G12	3.49	SCD_2	55.7	IMR90p2
88.5	G12	3.65	SCD_2	55.7	IMR90p2
89.0	G12	3.06	SCD_2	55.7	IMR90p2
89.5	G12	2.75	SCD_2	55.7	IMR90p2
90.0	G12	2.92	SCD_2	55.7	IMR90p2
90.5	G12	2.88	SCD_2	55.7	IMR90p2
91.0	G12	2.76	SCD_2	55.7	IMR90p2
91.5	G12	3.27	SCD_2	55.7	IMR90p2
92.0	G12	3.55	SCD_2	55.7	IMR90p2
92.5	G12	2.88	SCD_2	55.7	IMR90p2
93.0	G12	2.49	SCD_2	55.7	IMR90p2
93.5	G12	1.58	SCD_2	55.7	IMR90p2
94.0	G12	0.59	SCD_2	55.7	IMR90p2
94.5	G12	-1.55	SCD_2	55.7	IMR90p2
95.0	G12	-1.61	SCD_2	55.7	IMR90p2
55.0	H12	-2.87	SCD_2	55.0	IMR90p2
55.5	H12	-6.22	SCD_2	55.0	IMR90p2
56.0	H12	-5.74	SCD_2	55.0	IMR90p2
56.5	H12	-5.74	SCD_2	55.0	IMR90p2
57.0	H12	-5.74	SCD_2	55.0	IMR90p2
57.5	H12	-5.94	SCD_2	55.0	IMR90p2
58.0	H12	-4.71	SCD_2	55.0	IMR90p2
58.5	H12	-2.23	SCD_2	55.0	IMR90p2
59.0	H12	-1.11	SCD_2	55.0	IMR90p2
59.5	H12	-0.1	SCD_2	55.0	IMR90p2
60.0	H12	1.66	SCD_2	55.0	IMR90p2
60.5	H12	3.69	SCD_2	55.0	IMR90p2
61.0	H12	6.0	SCD_2	55.0	IMR90p2
61.5	H12	9.91	SCD_2	55.0	IMR90p2
62.0	H12	15.12	SCD_2	55.0	IMR90p2
62.5	H12	20.88	SCD_2	55.0	IMR90p2
63.0	H12	28.32	SCD_2	55.0	IMR90p2
63.5	H12	37.15	SCD_2	55.0	IMR90p2
64.0	H12	46.02	SCD_2	55.0	IMR90p2
64.5	H12	54.26	SCD_2	55.0	IMR90p2
65.0	H12	61.68	SCD_2	55.0	IMR90p2
65.5	H12	67.02	SCD_2	55.0	IMR90p2
66.0	H12	70.33	SCD_2	55.0	IMR90p2
66.5	H12	72.73	SCD_2	55.0	IMR90p2
67.0	H12	74.4	SCD_2	55.0	IMR90p2
67.5	H12	75.71	SCD_2	55.0	IMR90p2
68.0	H12	77.37	SCD_2	55.0	IMR90p2
68.5	H12	78.64	SCD_2	55.0	IMR90p2
69.0	H12	78.96	SCD_2	55.0	IMR90p2
69.5	H12	79.37	SCD_2	55.0	IMR90p2
70.0	H12	80.22	SCD_2	55.0	IMR90p2
70.5	H12	81.86	SCD_2	55.0	IMR90p2
71.0	H12	86.0	SCD_2	55.0	IMR90p2
71.5	H12	93.88	SCD_2	55.0	IMR90p2
72.0	H12	105.63	SCD_2	55.0	IMR90p2
72.5	H12	118.79	SCD_2	55.0	IMR90p2
73.0	H12	130.97	SCD_2	55.0	IMR90p2
73.5	H12	141.49	SCD_2	55.0	IMR90p2
74.0	H12	147.58	SCD_2	55.0	IMR90p2
74.5	H12	145.73	SCD_2	55.0	IMR90p2
75.0	H12	138.05	SCD_2	55.0	IMR90p2
75.5	H12	126.82	SCD_2	55.0	IMR90p2
76.0	H12	111.04	SCD_2	55.0	IMR90p2
76.5	H12	92.69	SCD_2	55.0	IMR90p2
77.0	H12	75.99	SCD_2	55.0	IMR90p2
77.5	H12	62.12	SCD_2	55.0	IMR90p2
78.0	H12	50.68	SCD_2	55.0	IMR90p2
78.5	H12	43.24	SCD_2	55.0	IMR90p2
79.0	H12	39.72	SCD_2	55.0	IMR90p2
79.5	H12	41.62	SCD_2	55.0	IMR90p2
80.0	H12	55.56	SCD_2	55.0	IMR90p2
80.5	H12	76.93	SCD_2	55.0	IMR90p2
81.0	H12	95.84	SCD_2	55.0	IMR90p2
81.5	H12	112.44	SCD_2	55.0	IMR90p2
82.0	H12	121.05	SCD_2	55.0	IMR90p2
82.5	H12	106.39	SCD_2	55.0	IMR90p2
83.0	H12	77.42	SCD_2	55.0	IMR90p2
83.5	H12	51.89	SCD_2	55.0	IMR90p2
84.0	H12	28.66	SCD_2	55.0	IMR90p2
84.5	H12	9.89	SCD_2	55.0	IMR90p2
85.0	H12	3.2	SCD_2	55.0	IMR90p2
85.5	H12	4.3	SCD_2	55.0	IMR90p2
86.0	H12	3.9	SCD_2	55.0	IMR90p2
86.5	H12	3.11	SCD_2	55.0	IMR90p2
87.0	H12	2.93	SCD_2	55.0	IMR90p2
87.5	H12	2.65	SCD_2	55.0	IMR90p2
88.0	H12	2.04	SCD_2	55.0	IMR90p2
88.5	H12	2.06	SCD_2	55.0	IMR90p2
89.0	H12	2.66	SCD_2	55.0	IMR90p2
89.5	H12	2.19	SCD_2	55.0	IMR90p2
90.0	H12	1.62	SCD_2	55.0	IMR90p2
90.5	H12	1.91	SCD_2	55.0	IMR90p2
91.0	H12	1.99	SCD_2	55.0	IMR90p2
91.5	H12	1.39	SCD_2	55.0	IMR90p2
92.0	H12	1.91	SCD_2	55.0	IMR90p2
92.5	H12	2.65	SCD_2	55.0	IMR90p2
93.0	H12	2.7	SCD_2	55.0	IMR90p2
93.5	H12	2.89	SCD_2	55.0	IMR90p2
94.0	H12	3.13	SCD_2	55.0	IMR90p2
94.5	H12	3.32	SCD_2	55.0	IMR90p2
95.0	H12	1.44	SCD_2	55.0	IMR90p2
55.0	A12	2.97	SCD_2	65.0	IMR90p8
55.5	A12	6.43	SCD_2	65.0	IMR90p8
56.0	A12	5.94	SCD_2	65.0	IMR90p8
56.5	A12	5.94	SCD_2	65.0	IMR90p8
57.0	A12	5.94	SCD_2	65.0	IMR90p8
57.5	A12	5.85	SCD_2	65.0	IMR90p8
58.0	A12	6.47	SCD_2	65.0	IMR90p8
58.5	A12	6.94	SCD_2	65.0	IMR90p8
59.0	A12	6.47	SCD_2	65.0	IMR90p8
59.5	A12	5.97	SCD_2	65.0	IMR90p8
60.0	A12	6.47	SCD_2	65.0	IMR90p8
60.5	A12	8.47	SCD_2	65.0	IMR90p8
61.0	A12	12.36	SCD_2	65.0	IMR90p8
61.5	A12	18.33	SCD_2	65.0	IMR90p8
62.0	A12	26.22	SCD_2	65.0	IMR90p8
62.5	A12	36.3	SCD_2	65.0	IMR90p8
63.0	A12	49.43	SCD_2	65.0	IMR90p8
63.5	A12	64.32	SCD_2	65.0	IMR90p8
64.0	A12	79.28	SCD_2	65.0	IMR90p8
64.5	A12	93.04	SCD_2	65.0	IMR90p8
65.0	A12	103.36	SCD_2	65.0	IMR90p8
65.5	A12	110.39	SCD_2	65.0	IMR90p8
66.0	A12	114.17	SCD_2	65.0	IMR90p8
66.5	A12	114.43	SCD_2	65.0	IMR90p8
67.0	A12	114.07	SCD_2	65.0	IMR90p8
67.5	A12	115.18	SCD_2	65.0	IMR90p8
68.0	A12	114.5	SCD_2	65.0	IMR90p8
68.5	A12	113.28	SCD_2	65.0	IMR90p8
69.0	A12	113.48	SCD_2	65.0	IMR90p8
69.5	A12	112.7	SCD_2	65.0	IMR90p8
70.0	A12	111.15	SCD_2	65.0	IMR90p8
70.5	A12	110.99	SCD_2	65.0	IMR90p8
71.0	A12	111.51	SCD_2	65.0	IMR90p8
71.5	A12	112.41	SCD_2	65.0	IMR90p8
72.0	A12	114.15	SCD_2	65.0	IMR90p8
72.5	A12	115.24	SCD_2	65.0	IMR90p8
73.0	A12	116.34	SCD_2	65.0	IMR90p8
73.5	A12	117.75	SCD_2	65.0	IMR90p8
74.0	A12	118.59	SCD_2	65.0	IMR90p8
74.5	A12	118.86	SCD_2	65.0	IMR90p8
75.0	A12	119.22	SCD_2	65.0	IMR90p8
75.5	A12	119.39	SCD_2	65.0	IMR90p8
76.0	A12	118.84	SCD_2	65.0	IMR90p8
76.5	A12	117.71	SCD_2	65.0	IMR90p8
77.0	A12	116.09	SCD_2	65.0	IMR90p8
77.5	A12	115.19	SCD_2	65.0	IMR90p8
78.0	A12	114.36	SCD_2	65.0	IMR90p8
78.5	A12	113.71	SCD_2	65.0	IMR90p8
79.0	A12	116.44	SCD_2	65.0	IMR90p8
79.5	A12	147.41	SCD_2	65.0	IMR90p8
80.0	A12	225.09	SCD_2	65.0	IMR90p8
80.5	A12	321.24	SCD_2	65.0	IMR90p8
81.0	A12	411.81	SCD_2	65.0	IMR90p8
81.5	A12	492.93	SCD_2	65.0	IMR90p8
82.0	A12	514.79	SCD_2	65.0	IMR90p8
82.5	A12	436.68	SCD_2	65.0	IMR90p8
83.0	A12	316.75	SCD_2	65.0	IMR90p8
83.5	A12	204.33	SCD_2	65.0	IMR90p8
84.0	A12	98.23	SCD_2	65.0	IMR90p8
84.5	A12	23.38	SCD_2	65.0	IMR90p8
85.0	A12	1.77	SCD_2	65.0	IMR90p8
85.5	A12	3.58	SCD_2	65.0	IMR90p8
86.0	A12	3.18	SCD_2	65.0	IMR90p8
86.5	A12	3.0	SCD_2	65.0	IMR90p8
87.0	A12	3.73	SCD_2	65.0	IMR90p8
87.5	A12	4.31	SCD_2	65.0	IMR90p8
88.0	A12	4.16	SCD_2	65.0	IMR90p8
88.5	A12	4.34	SCD_2	65.0	IMR90p8
89.0	A12	4.45	SCD_2	65.0	IMR90p8
89.5	A12	3.41	SCD_2	65.0	IMR90p8
90.0	A12	2.27	SCD_2	65.0	IMR90p8
90.5	A12	2.1	SCD_2	65.0	IMR90p8
91.0	A12	1.95	SCD_2	65.0	IMR90p8
91.5	A12	2.53	SCD_2	65.0	IMR90p8
92.0	A12	3.74	SCD_2	65.0	IMR90p8
92.5	A12	4.51	SCD_2	65.0	IMR90p8
93.0	A12	4.74	SCD_2	65.0	IMR90p8
93.5	A12	5.71	SCD_2	65.0	IMR90p8
94.0	A12	5.74	SCD_2	65.0	IMR90p8
94.5	A12	7.64	SCD_2	65.0	IMR90p8
95.0	A12	4.49	SCD_2	65.0	IMR90p8
55.0	B12	-0.4	SCD_2	64.5	IMR90p8
55.5	B12	-0.88	SCD_2	64.5	IMR90p8
56.0	B12	-0.81	SCD_2	64.5	IMR90p8
56.5	B12	-0.81	SCD_2	64.5	IMR90p8
57.0	B12	-0.81	SCD_2	64.5	IMR90p8
57.5	B12	-0.98	SCD_2	64.5	IMR90p8
58.0	B12	-0.04	SCD_2	64.5	IMR90p8
58.5	B12	2.52	SCD_2	64.5	IMR90p8
59.0	B12	4.97	SCD_2	64.5	IMR90p8
59.5	B12	7.66	SCD_2	64.5	IMR90p8
60.0	B12	11.5	SCD_2	64.5	IMR90p8
60.5	B12	14.96	SCD_2	64.5	IMR90p8
61.0	B12	19.07	SCD_2	64.5	IMR90p8
61.5	B12	25.69	SCD_2	64.5	IMR90p8
62.0	B12	34.89	SCD_2	64.5	IMR90p8
62.5	B12	45.14	SCD_2	64.5	IMR90p8
63.0	B12	58.23	SCD_2	64.5	IMR90p8
63.5	B12	73.49	SCD_2	64.5	IMR90p8
64.0	B12	86.68	SCD_2	64.5	IMR90p8
64.5	B12	97.16	SCD_2	64.5	IMR90p8
65.0	B12	106.1	SCD_2	64.5	IMR90p8
65.5	B12	111.97	SCD_2	64.5	IMR90p8
66.0	B12	114.54	SCD_2	64.5	IMR90p8
66.5	B12	116.18	SCD_2	64.5	IMR90p8
67.0	B12	116.32	SCD_2	64.5	IMR90p8
67.5	B12	115.3	SCD_2	64.5	IMR90p8
68.0	B12	114.33	SCD_2	64.5	IMR90p8
68.5	B12	113.17	SCD_2	64.5	IMR90p8
69.0	B12	111.8	SCD_2	64.5	IMR90p8
69.5	B12	112.19	SCD_2	64.5	IMR90p8
70.0	B12	113.57	SCD_2	64.5	IMR90p8
70.5	B12	114.42	SCD_2	64.5	IMR90p8
71.0	B12	115.66	SCD_2	64.5	IMR90p8
71.5	B12	117.71	SCD_2	64.5	IMR90p8
72.0	B12	118.99	SCD_2	64.5	IMR90p8
72.5	B12	119.95	SCD_2	64.5	IMR90p8
73.0	B12	121.4	SCD_2	64.5	IMR90p8
73.5	B12	122.46	SCD_2	64.5	IMR90p8
74.0	B12	122.99	SCD_2	64.5	IMR90p8
74.5	B12	123.33	SCD_2	64.5	IMR90p8
75.0	B12	122.66	SCD_2	64.5	IMR90p8
75.5	B12	121.67	SCD_2	64.5	IMR90p8
76.0	B12	120.85	SCD_2	64.5	IMR90p8
76.5	B12	119.55	SCD_2	64.5	IMR90p8
77.0	B12	118.2	SCD_2	64.5	IMR90p8
77.5	B12	117.56	SCD_2	64.5	IMR90p8
78.0	B12	116.69	SCD_2	64.5	IMR90p8
78.5	B12	115.78	SCD_2	64.5	IMR90p8
79.0	B12	118.78	SCD_2	64.5	IMR90p8
79.5	B12	151.01	SCD_2	64.5	IMR90p8
80.0	B12	232.0	SCD_2	64.5	IMR90p8
80.5	B12	332.63	SCD_2	64.5	IMR90p8
81.0	B12	427.63	SCD_2	64.5	IMR90p8
81.5	B12	511.03	SCD_2	64.5	IMR90p8
82.0	B12	531.38	SCD_2	64.5	IMR90p8
82.5	B12	449.57	SCD_2	64.5	IMR90p8
83.0	B12	324.52	SCD_2	64.5	IMR90p8
83.5	B12	206.71	SCD_2	64.5	IMR90p8
84.0	B12	97.67	SCD_2	64.5	IMR90p8
84.5	B12	22.86	SCD_2	64.5	IMR90p8
85.0	B12	1.46	SCD_2	64.5	IMR90p8
85.5	B12	4.07	SCD_2	64.5	IMR90p8
86.0	B12	4.7	SCD_2	64.5	IMR90p8
86.5	B12	4.49	SCD_2	64.5	IMR90p8
87.0	B12	4.26	SCD_2	64.5	IMR90p8
87.5	B12	3.77	SCD_2	64.5	IMR90p8
88.0	B12	2.62	SCD_2	64.5	IMR90p8
88.5	B12	2.31	SCD_2	64.5	IMR90p8
89.0	B12	2.51	SCD_2	64.5	IMR90p8
89.5	B12	1.88	SCD_2	64.5	IMR90p8
90.0	B12	1.48	SCD_2	64.5	IMR90p8
90.5	B12	2.18	SCD_2	64.5	IMR90p8
91.0	B12	2.18	SCD_2	64.5	IMR90p8
91.5	B12	1.67	SCD_2	64.5	IMR90p8
92.0	B12	2.09	SCD_2	64.5	IMR90p8
92.5	B12	2.36	SCD_2	64.5	IMR90p8
93.0	B12	1.92	SCD_2	64.5	IMR90p8
93.5	B12	1.23	SCD_2	64.5	IMR90p8
94.0	B12	1.16	SCD_2	64.5	IMR90p8
94.5	B12	-0.32	SCD_2	64.5	IMR90p8
95.0	B12	-0.93	SCD_2	64.5	IMR90p8
55.0	C12	4.98	SCD_2	63.3	IMR90p8
55.5	C12	10.79	SCD_2	63.3	IMR90p8
56.0	C12	9.96	SCD_2	63.3	IMR90p8
56.5	C12	9.96	SCD_2	63.3	IMR90p8
57.0	C12	9.96	SCD_2	63.3	IMR90p8
57.5	C12	9.8	SCD_2	63.3	IMR90p8
58.0	C12	10.84	SCD_2	63.3	IMR90p8
58.5	C12	12.67	SCD_2	63.3	IMR90p8
59.0	C12	14.11	SCD_2	63.3	IMR90p8
59.5	C12	16.0	SCD_2	63.3	IMR90p8
60.0	C12	16.65	SCD_2	63.3	IMR90p8
60.5	C12	18.16	SCD_2	63.3	IMR90p8
61.0	C12	21.59	SCD_2	63.3	IMR90p8
61.5	C12	23.99	SCD_2	63.3	IMR90p8
62.0	C12	26.76	SCD_2	63.3	IMR90p8
62.5	C12	32.04	SCD_2	63.3	IMR90p8
63.0	C12	37.66	SCD_2	63.3	IMR90p8
63.5	C12	44.9	SCD_2	63.3	IMR90p8
64.0	C12	56.31	SCD_2	63.3	IMR90p8
64.5	C12	68.46	SCD_2	63.3	IMR90p8
65.0	C12	79.65	SCD_2	63.3	IMR90p8
65.5	C12	91.31	SCD_2	63.3	IMR90p8
66.0	C12	101.0	SCD_2	63.3	IMR90p8
66.5	C12	106.29	SCD_2	63.3	IMR90p8
67.0	C12	109.81	SCD_2	63.3	IMR90p8
67.5	C12	112.2	SCD_2	63.3	IMR90p8
68.0	C12	113.06	SCD_2	63.3	IMR90p8
68.5	C12	114.07	SCD_2	63.3	IMR90p8
69.0	C12	115.34	SCD_2	63.3	IMR90p8
69.5	C12	115.55	SCD_2	63.3	IMR90p8
70.0	C12	116.49	SCD_2	63.3	IMR90p8
70.5	C12	116.96	SCD_2	63.3	IMR90p8
71.0	C12	115.76	SCD_2	63.3	IMR90p8
71.5	C12	116.65	SCD_2	63.3	IMR90p8
72.0	C12	118.62	SCD_2	63.3	IMR90p8
72.5	C12	119.36	SCD_2	63.3	IMR90p8
73.0	C12	121.3	SCD_2	63.3	IMR90p8
73.5	C12	124.81	SCD_2	63.3	IMR90p8
74.0	C12	126.14	SCD_2	63.3	IMR90p8
74.5	C12	126.35	SCD_2	63.3	IMR90p8
75.0	C12	126.93	SCD_2	63.3	IMR90p8
75.5	C12	126.76	SCD_2	63.3	IMR90p8
76.0	C12	125.06	SCD_2	63.3	IMR90p8
76.5	C12	122.96	SCD_2	63.3	IMR90p8
77.0	C12	121.51	SCD_2	63.3	IMR90p8
77.5	C12	119.87	SCD_2	63.3	IMR90p8
78.0	C12	118.49	SCD_2	63.3	IMR90p8
78.5	C12	118.02	SCD_2	63.3	IMR90p8
79.0	C12	119.91	SCD_2	63.3	IMR90p8
79.5	C12	146.45	SCD_2	63.3	IMR90p8
80.0	C12	221.77	SCD_2	63.3	IMR90p8
80.5	C12	319.34	SCD_2	63.3	IMR90p8
81.0	C12	411.72	SCD_2	63.3	IMR90p8
81.5	C12	496.78	SCD_2	63.3	IMR90p8
82.0	C12	528.35	SCD_2	63.3	IMR90p8
82.5	C12	457.66	SCD_2	63.3	IMR90p8
83.0	C12	336.19	SCD_2	63.3	IMR90p8
83.5	C12	220.62	SCD_2	63.3	IMR90p8
84.0	C12	110.94	SCD_2	63.3	IMR90p8
84.5	C12	29.61	SCD_2	63.3	IMR90p8
85.0	C12	2.16	SCD_2	63.3	IMR90p8
85.5	C12	3.02	SCD_2	63.3	IMR90p8
86.0	C12	2.61	SCD_2	63.3	IMR90p8
86.5	C12	2.05	SCD_2	63.3	IMR90p8
87.0	C12	2.04	SCD_2	63.3	IMR90p8
87.5	C12	1.75	SCD_2	63.3	IMR90p8
88.0	C12	1.24	SCD_2	63.3	IMR90p8
88.5	C12	1.23	SCD_2	63.3	IMR90p8
89.0	C12	1.8	SCD_2	63.3	IMR90p8
89.5	C12	2.29	SCD_2	63.3	IMR90p8
90.0	C12	2.59	SCD_2	63.3	IMR90p8
90.5	C12	2.88	SCD_2	63.3	IMR90p8
91.0	C12	3.13	SCD_2	63.3	IMR90p8
91.5	C12	2.84	SCD_2	63.3	IMR90p8
92.0	C12	2.42	SCD_2	63.3	IMR90p8
92.5	C12	2.15	SCD_2	63.3	IMR90p8
93.0	C12	1.84	SCD_2	63.3	IMR90p8
93.5	C12	1.55	SCD_2	63.3	IMR90p8
94.0	C12	1.18	SCD_2	63.3	IMR90p8
94.5	C12	1.14	SCD_2	63.3	IMR90p8
95.0	C12	0.46	SCD_2	63.3	IMR90p8
55.0	D12	-4.35	SCD_2	61.4	IMR90p8
55.5	D12	-9.42	SCD_2	61.4	IMR90p8
56.0	D12	-8.69	SCD_2	61.4	IMR90p8
56.5	D12	-8.69	SCD_2	61.4	IMR90p8
57.0	D12	-8.69	SCD_2	61.4	IMR90p8
57.5	D12	-9.2	SCD_2	61.4	IMR90p8
58.0	D12	-6.07	SCD_2	61.4	IMR90p8
58.5	D12	-0.35	SCD_2	61.4	IMR90p8
59.0	D12	5.54	SCD_2	61.4	IMR90p8
59.5	D12	12.58	SCD_2	61.4	IMR90p8
60.0	D12	18.52	SCD_2	61.4	IMR90p8
60.5	D12	24.85	SCD_2	61.4	IMR90p8
61.0	D12	31.8	SCD_2	61.4	IMR90p8
61.5	D12	37.01	SCD_2	61.4	IMR90p8
62.0	D12	41.65	SCD_2	61.4	IMR90p8
62.5	D12	48.14	SCD_2	61.4	IMR90p8
63.0	D12	55.83	SCD_2	61.4	IMR90p8
63.5	D12	63.41	SCD_2	61.4	IMR90p8
64.0	D12	72.15	SCD_2	61.4	IMR90p8
64.5	D12	81.45	SCD_2	61.4	IMR90p8
65.0	D12	89.93	SCD_2	61.4	IMR90p8
65.5	D12	96.71	SCD_2	61.4	IMR90p8
66.0	D12	102.64	SCD_2	61.4	IMR90p8
66.5	D12	107.04	SCD_2	61.4	IMR90p8
67.0	D12	109.55	SCD_2	61.4	IMR90p8
67.5	D12	111.71	SCD_2	61.4	IMR90p8
68.0	D12	112.82	SCD_2	61.4	IMR90p8
68.5	D12	113.02	SCD_2	61.4	IMR90p8
69.0	D12	114.14	SCD_2	61.4	IMR90p8
69.5	D12	116.14	SCD_2	61.4	IMR90p8
70.0	D12	117.24	SCD_2	61.4	IMR90p8
70.5	D12	118.96	SCD_2	61.4	IMR90p8
71.0	D12	121.35	SCD_2	61.4	IMR90p8
71.5	D12	122.26	SCD_2	61.4	IMR90p8
72.0	D12	121.33	SCD_2	61.4	IMR90p8
72.5	D12	120.05	SCD_2	61.4	IMR90p8
73.0	D12	117.89	SCD_2	61.4	IMR90p8
73.5	D12	114.7	SCD_2	61.4	IMR90p8
74.0	D12	112.37	SCD_2	61.4	IMR90p8
74.5	D12	111.67	SCD_2	61.4	IMR90p8
75.0	D12	111.09	SCD_2	61.4	IMR90p8
75.5	D12	110.94	SCD_2	61.4	IMR90p8
76.0	D12	111.69	SCD_2	61.4	IMR90p8
76.5	D12	111.95	SCD_2	61.4	IMR90p8
77.0	D12	111.16	SCD_2	61.4	IMR90p8
77.5	D12	110.78	SCD_2	61.4	IMR90p8
78.0	D12	110.72	SCD_2	61.4	IMR90p8
78.5	D12	110.39	SCD_2	61.4	IMR90p8
79.0	D12	111.21	SCD_2	61.4	IMR90p8
79.5	D12	134.67	SCD_2	61.4	IMR90p8
80.0	D12	202.59	SCD_2	61.4	IMR90p8
80.5	D12	290.07	SCD_2	61.4	IMR90p8
81.0	D12	371.84	SCD_2	61.4	IMR90p8
81.5	D12	447.14	SCD_2	61.4	IMR90p8
82.0	D12	473.91	SCD_2	61.4	IMR90p8
82.5	D12	407.5	SCD_2	61.4	IMR90p8
83.0	D12	297.1	SCD_2	61.4	IMR90p8
83.5	D12	193.67	SCD_2	61.4	IMR90p8
84.0	D12	95.8	SCD_2	61.4	IMR90p8
84.5	D12	24.38	SCD_2	61.4	IMR90p8
85.0	D12	1.49	SCD_2	61.4	IMR90p8
85.5	D12	2.49	SCD_2	61.4	IMR90p8
86.0	D12	2.16	SCD_2	61.4	IMR90p8
86.5	D12	1.82	SCD_2	61.4	IMR90p8
87.0	D12	1.71	SCD_2	61.4	IMR90p8
87.5	D12	1.58	SCD_2	61.4	IMR90p8
88.0	D12	1.47	SCD_2	61.4	IMR90p8
88.5	D12	1.85	SCD_2	61.4	IMR90p8
89.0	D12	2.32	SCD_2	61.4	IMR90p8
89.5	D12	1.96	SCD_2	61.4	IMR90p8
90.0	D12	2.03	SCD_2	61.4	IMR90p8
90.5	D12	2.92	SCD_2	61.4	IMR90p8
91.0	D12	2.78	SCD_2	61.4	IMR90p8
91.5	D12	2.4	SCD_2	61.4	IMR90p8
92.0	D12	2.85	SCD_2	61.4	IMR90p8
92.5	D12	2.94	SCD_2	61.4	IMR90p8
93.0	D12	2.47	SCD_2	61.4	IMR90p8
93.5	D12	3.08	SCD_2	61.4	IMR90p8
94.0	D12	3.44	SCD_2	61.4	IMR90p8
94.5	D12	4.78	SCD_2	61.4	IMR90p8
95.0	D12	2.83	SCD_2	61.4	IMR90p8
55.0	E12	-12.25	SCD_2	59.0	IMR90p8
55.5	E12	-26.55	SCD_2	59.0	IMR90p8
56.0	E12	-24.51	SCD_2	59.0	IMR90p8
56.5	E12	-24.51	SCD_2	59.0	IMR90p8
57.0	E12	-24.51	SCD_2	59.0	IMR90p8
57.5	E12	-25.46	SCD_2	59.0	IMR90p8
58.0	E12	-19.41	SCD_2	59.0	IMR90p8
58.5	E12	-8.91	SCD_2	59.0	IMR90p8
59.0	E12	-1.43	SCD_2	59.0	IMR90p8
59.5	E12	6.48	SCD_2	59.0	IMR90p8
60.0	E12	13.47	SCD_2	59.0	IMR90p8
60.5	E12	16.71	SCD_2	59.0	IMR90p8
61.0	E12	19.95	SCD_2	59.0	IMR90p8
61.5	E12	24.36	SCD_2	59.0	IMR90p8
62.0	E12	26.92	SCD_2	59.0	IMR90p8
62.5	E12	31.56	SCD_2	59.0	IMR90p8
63.0	E12	42.03	SCD_2	59.0	IMR90p8
63.5	E12	54.28	SCD_2	59.0	IMR90p8
64.0	E12	65.81	SCD_2	59.0	IMR90p8
64.5	E12	78.0	SCD_2	59.0	IMR90p8
65.0	E12	87.77	SCD_2	59.0	IMR90p8
65.5	E12	93.28	SCD_2	59.0	IMR90p8
66.0	E12	96.88	SCD_2	59.0	IMR90p8
66.5	E12	99.78	SCD_2	59.0	IMR90p8
67.0	E12	100.59	SCD_2	59.0	IMR90p8
67.5	E12	100.42	SCD_2	59.0	IMR90p8
68.0	E12	99.85	SCD_2	59.0	IMR90p8
68.5	E12	97.52	SCD_2	59.0	IMR90p8
69.0	E12	94.11	SCD_2	59.0	IMR90p8
69.5	E12	92.01	SCD_2	59.0	IMR90p8
70.0	E12	91.21	SCD_2	59.0	IMR90p8
70.5	E12	90.71	SCD_2	59.0	IMR90p8
71.0	E12	91.6	SCD_2	59.0	IMR90p8
71.5	E12	93.5	SCD_2	59.0	IMR90p8
72.0	E12	96.1	SCD_2	59.0	IMR90p8
72.5	E12	98.44	SCD_2	59.0	IMR90p8
73.0	E12	100.02	SCD_2	59.0	IMR90p8
73.5	E12	102.17	SCD_2	59.0	IMR90p8
74.0	E12	103.86	SCD_2	59.0	IMR90p8
74.5	E12	103.03	SCD_2	59.0	IMR90p8
75.0	E12	102.02	SCD_2	59.0	IMR90p8
75.5	E12	101.96	SCD_2	59.0	IMR90p8
76.0	E12	99.81	SCD_2	59.0	IMR90p8
76.5	E12	97.79	SCD_2	59.0	IMR90p8
77.0	E12	97.7	SCD_2	59.0	IMR90p8
77.5	E12	96.79	SCD_2	59.0	IMR90p8
78.0	E12	95.31	SCD_2	59.0	IMR90p8
78.5	E12	95.25	SCD_2	59.0	IMR90p8
79.0	E12	95.49	SCD_2	59.0	IMR90p8
79.5	E12	106.85	SCD_2	59.0	IMR90p8
80.0	E12	153.41	SCD_2	59.0	IMR90p8
80.5	E12	221.59	SCD_2	59.0	IMR90p8
81.0	E12	285.84	SCD_2	59.0	IMR90p8
81.5	E12	346.11	SCD_2	59.0	IMR90p8
82.0	E12	378.95	SCD_2	59.0	IMR90p8
82.5	E12	338.89	SCD_2	59.0	IMR90p8
83.0	E12	252.83	SCD_2	59.0	IMR90p8
83.5	E12	170.41	SCD_2	59.0	IMR90p8
84.0	E12	91.56	SCD_2	59.0	IMR90p8
84.5	E12	28.61	SCD_2	59.0	IMR90p8
85.0	E12	4.39	SCD_2	59.0	IMR90p8
85.5	E12	4.65	SCD_2	59.0	IMR90p8
86.0	E12	4.73	SCD_2	59.0	IMR90p8
86.5	E12	5.19	SCD_2	59.0	IMR90p8
87.0	E12	5.51	SCD_2	59.0	IMR90p8
87.5	E12	4.93	SCD_2	59.0	IMR90p8
88.0	E12	4.5	SCD_2	59.0	IMR90p8
88.5	E12	4.7	SCD_2	59.0	IMR90p8
89.0	E12	4.75	SCD_2	59.0	IMR90p8
89.5	E12	4.55	SCD_2	59.0	IMR90p8
90.0	E12	5.04	SCD_2	59.0	IMR90p8
90.5	E12	6.01	SCD_2	59.0	IMR90p8
91.0	E12	6.93	SCD_2	59.0	IMR90p8
91.5	E12	7.47	SCD_2	59.0	IMR90p8
92.0	E12	8.49	SCD_2	59.0	IMR90p8
92.5	E12	10.05	SCD_2	59.0	IMR90p8
93.0	E12	10.46	SCD_2	59.0	IMR90p8
93.5	E12	11.2	SCD_2	59.0	IMR90p8
94.0	E12	12.14	SCD_2	59.0	IMR90p8
94.5	E12	14.93	SCD_2	59.0	IMR90p8
95.0	E12	7.64	SCD_2	59.0	IMR90p8
55.0	F12	-6.98	SCD_2	57.0	IMR90p8
55.5	F12	-15.11	SCD_2	57.0	IMR90p8
56.0	F12	-13.95	SCD_2	57.0	IMR90p8
56.5	F12	-13.95	SCD_2	57.0	IMR90p8
57.0	F12	-13.95	SCD_2	57.0	IMR90p8
57.5	F12	-14.91	SCD_2	57.0	IMR90p8
58.0	F12	-8.97	SCD_2	57.0	IMR90p8
58.5	F12	2.53	SCD_2	57.0	IMR90p8
59.0	F12	11.52	SCD_2	57.0	IMR90p8
59.5	F12	17.4	SCD_2	57.0	IMR90p8
60.0	F12	20.7	SCD_2	57.0	IMR90p8
60.5	F12	23.11	SCD_2	57.0	IMR90p8
61.0	F12	24.83	SCD_2	57.0	IMR90p8
61.5	F12	26.63	SCD_2	57.0	IMR90p8
62.0	F12	31.07	SCD_2	57.0	IMR90p8
62.5	F12	38.28	SCD_2	57.0	IMR90p8
63.0	F12	46.87	SCD_2	57.0	IMR90p8
63.5	F12	56.78	SCD_2	57.0	IMR90p8
64.0	F12	67.03	SCD_2	57.0	IMR90p8
64.5	F12	75.11	SCD_2	57.0	IMR90p8
65.0	F12	80.96	SCD_2	57.0	IMR90p8
65.5	F12	85.68	SCD_2	57.0	IMR90p8
66.0	F12	87.73	SCD_2	57.0	IMR90p8
66.5	F12	87.66	SCD_2	57.0	IMR90p8
67.0	F12	87.35	SCD_2	57.0	IMR90p8
67.5	F12	87.04	SCD_2	57.0	IMR90p8
68.0	F12	85.11	SCD_2	57.0	IMR90p8
68.5	F12	83.94	SCD_2	57.0	IMR90p8
69.0	F12	83.82	SCD_2	57.0	IMR90p8
69.5	F12	82.64	SCD_2	57.0	IMR90p8
70.0	F12	81.22	SCD_2	57.0	IMR90p8
70.5	F12	81.13	SCD_2	57.0	IMR90p8
71.0	F12	81.13	SCD_2	57.0	IMR90p8
71.5	F12	80.53	SCD_2	57.0	IMR90p8
72.0	F12	81.12	SCD_2	57.0	IMR90p8
72.5	F12	82.0	SCD_2	57.0	IMR90p8
73.0	F12	82.46	SCD_2	57.0	IMR90p8
73.5	F12	83.21	SCD_2	57.0	IMR90p8
74.0	F12	83.88	SCD_2	57.0	IMR90p8
74.5	F12	84.02	SCD_2	57.0	IMR90p8
75.0	F12	83.78	SCD_2	57.0	IMR90p8
75.5	F12	83.45	SCD_2	57.0	IMR90p8
76.0	F12	82.09	SCD_2	57.0	IMR90p8
76.5	F12	80.77	SCD_2	57.0	IMR90p8
77.0	F12	80.05	SCD_2	57.0	IMR90p8
77.5	F12	79.05	SCD_2	57.0	IMR90p8
78.0	F12	78.1	SCD_2	57.0	IMR90p8
78.5	F12	77.99	SCD_2	57.0	IMR90p8
79.0	F12	77.73	SCD_2	57.0	IMR90p8
79.5	F12	87.42	SCD_2	57.0	IMR90p8
80.0	F12	124.9	SCD_2	57.0	IMR90p8
80.5	F12	176.09	SCD_2	57.0	IMR90p8
81.0	F12	222.85	SCD_2	57.0	IMR90p8
81.5	F12	267.42	SCD_2	57.0	IMR90p8
82.0	F12	288.06	SCD_2	57.0	IMR90p8
82.5	F12	251.28	SCD_2	57.0	IMR90p8
83.0	F12	184.2	SCD_2	57.0	IMR90p8
83.5	F12	122.6	SCD_2	57.0	IMR90p8
84.0	F12	63.4	SCD_2	57.0	IMR90p8
84.5	F12	17.6	SCD_2	57.0	IMR90p8
85.0	F12	1.71	SCD_2	57.0	IMR90p8
85.5	F12	2.46	SCD_2	57.0	IMR90p8
86.0	F12	2.3	SCD_2	57.0	IMR90p8
86.5	F12	2.37	SCD_2	57.0	IMR90p8
87.0	F12	2.46	SCD_2	57.0	IMR90p8
87.5	F12	2.91	SCD_2	57.0	IMR90p8
88.0	F12	3.34	SCD_2	57.0	IMR90p8
88.5	F12	2.82	SCD_2	57.0	IMR90p8
89.0	F12	2.19	SCD_2	57.0	IMR90p8
89.5	F12	2.22	SCD_2	57.0	IMR90p8
90.0	F12	1.93	SCD_2	57.0	IMR90p8
90.5	F12	1.64	SCD_2	57.0	IMR90p8
91.0	F12	2.07	SCD_2	57.0	IMR90p8
91.5	F12	2.28	SCD_2	57.0	IMR90p8
92.0	F12	2.25	SCD_2	57.0	IMR90p8
92.5	F12	2.57	SCD_2	57.0	IMR90p8
93.0	F12	2.83	SCD_2	57.0	IMR90p8
93.5	F12	2.99	SCD_2	57.0	IMR90p8
94.0	F12	3.39	SCD_2	57.0	IMR90p8
94.5	F12	3.93	SCD_2	57.0	IMR90p8
95.0	F12	1.83	SCD_2	57.0	IMR90p8
55.0	G12	-1.1	SCD_2	55.7	IMR90p8
55.5	G12	-2.38	SCD_2	55.7	IMR90p8
56.0	G12	-2.2	SCD_2	55.7	IMR90p8
56.5	G12	-2.2	SCD_2	55.7	IMR90p8
57.0	G12	-2.2	SCD_2	55.7	IMR90p8
57.5	G12	-3.22	SCD_2	55.7	IMR90p8
58.0	G12	3.35	SCD_2	55.7	IMR90p8
58.5	G12	14.45	SCD_2	55.7	IMR90p8
59.0	G12	19.07	SCD_2	55.7	IMR90p8
59.5	G12	20.81	SCD_2	55.7	IMR90p8
60.0	G12	21.87	SCD_2	55.7	IMR90p8
60.5	G12	21.49	SCD_2	55.7	IMR90p8
61.0	G12	21.11	SCD_2	55.7	IMR90p8
61.5	G12	23.26	SCD_2	55.7	IMR90p8
62.0	G12	26.83	SCD_2	55.7	IMR90p8
62.5	G12	31.37	SCD_2	55.7	IMR90p8
63.0	G12	37.84	SCD_2	55.7	IMR90p8
63.5	G12	45.9	SCD_2	55.7	IMR90p8
64.0	G12	53.69	SCD_2	55.7	IMR90p8
64.5	G12	60.08	SCD_2	55.7	IMR90p8
65.0	G12	65.64	SCD_2	55.7	IMR90p8
65.5	G12	70.37	SCD_2	55.7	IMR90p8
66.0	G12	72.72	SCD_2	55.7	IMR90p8
66.5	G12	73.22	SCD_2	55.7	IMR90p8
67.0	G12	73.83	SCD_2	55.7	IMR90p8
67.5	G12	73.85	SCD_2	55.7	IMR90p8
68.0	G12	72.86	SCD_2	55.7	IMR90p8
68.5	G12	71.75	SCD_2	55.7	IMR90p8
69.0	G12	70.81	SCD_2	55.7	IMR90p8
69.5	G12	70.17	SCD_2	55.7	IMR90p8
70.0	G12	69.39	SCD_2	55.7	IMR90p8
70.5	G12	67.7	SCD_2	55.7	IMR90p8
71.0	G12	66.63	SCD_2	55.7	IMR90p8
71.5	G12	66.61	SCD_2	55.7	IMR90p8
72.0	G12	66.04	SCD_2	55.7	IMR90p8
72.5	G12	65.69	SCD_2	55.7	IMR90p8
73.0	G12	66.86	SCD_2	55.7	IMR90p8
73.5	G12	68.2	SCD_2	55.7	IMR90p8
74.0	G12	68.97	SCD_2	55.7	IMR90p8
74.5	G12	69.35	SCD_2	55.7	IMR90p8
75.0	G12	69.72	SCD_2	55.7	IMR90p8
75.5	G12	69.74	SCD_2	55.7	IMR90p8
76.0	G12	68.84	SCD_2	55.7	IMR90p8
76.5	G12	67.55	SCD_2	55.7	IMR90p8
77.0	G12	66.8	SCD_2	55.7	IMR90p8
77.5	G12	65.63	SCD_2	55.7	IMR90p8
78.0	G12	63.44	SCD_2	55.7	IMR90p8
78.5	G12	62.05	SCD_2	55.7	IMR90p8
79.0	G12	61.06	SCD_2	55.7	IMR90p8
79.5	G12	67.32	SCD_2	55.7	IMR90p8
80.0	G12	95.17	SCD_2	55.7	IMR90p8
80.5	G12	135.26	SCD_2	55.7	IMR90p8
81.0	G12	171.79	SCD_2	55.7	IMR90p8
81.5	G12	206.51	SCD_2	55.7	IMR90p8
82.0	G12	224.64	SCD_2	55.7	IMR90p8
82.5	G12	197.97	SCD_2	55.7	IMR90p8
83.0	G12	145.84	SCD_2	55.7	IMR90p8
83.5	G12	98.14	SCD_2	55.7	IMR90p8
84.0	G12	52.07	SCD_2	55.7	IMR90p8
84.5	G12	14.95	SCD_2	55.7	IMR90p8
85.0	G12	2.06	SCD_2	55.7	IMR90p8
85.5	G12	3.35	SCD_2	55.7	IMR90p8
86.0	G12	2.95	SCD_2	55.7	IMR90p8
86.5	G12	2.79	SCD_2	55.7	IMR90p8
87.0	G12	3.15	SCD_2	55.7	IMR90p8
87.5	G12	2.48	SCD_2	55.7	IMR90p8
88.0	G12	1.68	SCD_2	55.7	IMR90p8
88.5	G12	1.94	SCD_2	55.7	IMR90p8
89.0	G12	2.06	SCD_2	55.7	IMR90p8
89.5	G12	1.88	SCD_2	55.7	IMR90p8
90.0	G12	2.16	SCD_2	55.7	IMR90p8
90.5	G12	2.36	SCD_2	55.7	IMR90p8
91.0	G12	2.03	SCD_2	55.7	IMR90p8
91.5	G12	1.77	SCD_2	55.7	IMR90p8
92.0	G12	1.58	SCD_2	55.7	IMR90p8
92.5	G12	1.43	SCD_2	55.7	IMR90p8
93.0	G12	1.4	SCD_2	55.7	IMR90p8
93.5	G12	1.87	SCD_2	55.7	IMR90p8
94.0	G12	2.13	SCD_2	55.7	IMR90p8
94.5	G12	3.49	SCD_2	55.7	IMR90p8
95.0	G12	2.24	SCD_2	55.7	IMR90p8
55.0	H12	7.96	SCD_2	55.0	IMR90p8
55.5	H12	17.24	SCD_2	55.0	IMR90p8
56.0	H12	15.92	SCD_2	55.0	IMR90p8
56.5	H12	15.92	SCD_2	55.0	IMR90p8
57.0	H12	15.92	SCD_2	55.0	IMR90p8
57.5	H12	15.43	SCD_2	55.0	IMR90p8
58.0	H12	18.58	SCD_2	55.0	IMR90p8
58.5	H12	23.57	SCD_2	55.0	IMR90p8
59.0	H12	24.93	SCD_2	55.0	IMR90p8
59.5	H12	24.75	SCD_2	55.0	IMR90p8
60.0	H12	23.78	SCD_2	55.0	IMR90p8
60.5	H12	22.8	SCD_2	55.0	IMR90p8
61.0	H12	22.4	SCD_2	55.0	IMR90p8
61.5	H12	22.53	SCD_2	55.0	IMR90p8
62.0	H12	24.07	SCD_2	55.0	IMR90p8
62.5	H12	27.26	SCD_2	55.0	IMR90p8
63.0	H12	31.24	SCD_2	55.0	IMR90p8
63.5	H12	35.82	SCD_2	55.0	IMR90p8
64.0	H12	41.63	SCD_2	55.0	IMR90p8
64.5	H12	46.67	SCD_2	55.0	IMR90p8
65.0	H12	50.73	SCD_2	55.0	IMR90p8
65.5	H12	54.4	SCD_2	55.0	IMR90p8
66.0	H12	56.79	SCD_2	55.0	IMR90p8
66.5	H12	57.69	SCD_2	55.0	IMR90p8
67.0	H12	58.07	SCD_2	55.0	IMR90p8
67.5	H12	57.92	SCD_2	55.0	IMR90p8
68.0	H12	56.76	SCD_2	55.0	IMR90p8
68.5	H12	55.66	SCD_2	55.0	IMR90p8
69.0	H12	54.94	SCD_2	55.0	IMR90p8
69.5	H12	54.41	SCD_2	55.0	IMR90p8
70.0	H12	53.6	SCD_2	55.0	IMR90p8
70.5	H12	52.8	SCD_2	55.0	IMR90p8
71.0	H12	52.34	SCD_2	55.0	IMR90p8
71.5	H12	51.34	SCD_2	55.0	IMR90p8
72.0	H12	50.01	SCD_2	55.0	IMR90p8
72.5	H12	49.56	SCD_2	55.0	IMR90p8
73.0	H12	49.82	SCD_2	55.0	IMR90p8
73.5	H12	49.53	SCD_2	55.0	IMR90p8
74.0	H12	49.55	SCD_2	55.0	IMR90p8
74.5	H12	50.07	SCD_2	55.0	IMR90p8
75.0	H12	49.65	SCD_2	55.0	IMR90p8
75.5	H12	48.88	SCD_2	55.0	IMR90p8
76.0	H12	48.52	SCD_2	55.0	IMR90p8
76.5	H12	48.01	SCD_2	55.0	IMR90p8
77.0	H12	46.98	SCD_2	55.0	IMR90p8
77.5	H12	46.39	SCD_2	55.0	IMR90p8
78.0	H12	45.81	SCD_2	55.0	IMR90p8
78.5	H12	44.81	SCD_2	55.0	IMR90p8
79.0	H12	43.84	SCD_2	55.0	IMR90p8
79.5	H12	48.94	SCD_2	55.0	IMR90p8
80.0	H12	68.34	SCD_2	55.0	IMR90p8
80.5	H12	95.22	SCD_2	55.0	IMR90p8
81.0	H12	120.12	SCD_2	55.0	IMR90p8
81.5	H12	143.07	SCD_2	55.0	IMR90p8
82.0	H12	153.53	SCD_2	55.0	IMR90p8
82.5	H12	133.79	SCD_2	55.0	IMR90p8
83.0	H12	97.37	SCD_2	55.0	IMR90p8
83.5	H12	64.69	SCD_2	55.0	IMR90p8
84.0	H12	34.53	SCD_2	55.0	IMR90p8
84.5	H12	10.52	SCD_2	55.0	IMR90p8
85.0	H12	2.31	SCD_2	55.0	IMR90p8
85.5	H12	3.6	SCD_2	55.0	IMR90p8
86.0	H12	3.35	SCD_2	55.0	IMR90p8
86.5	H12	2.63	SCD_2	55.0	IMR90p8
87.0	H12	2.41	SCD_2	55.0	IMR90p8
87.5	H12	2.05	SCD_2	55.0	IMR90p8
88.0	H12	1.95	SCD_2	55.0	IMR90p8
88.5	H12	1.96	SCD_2	55.0	IMR90p8
89.0	H12	1.23	SCD_2	55.0	IMR90p8
89.5	H12	1.08	SCD_2	55.0	IMR90p8
90.0	H12	1.72	SCD_2	55.0	IMR90p8
90.5	H12	1.46	SCD_2	55.0	IMR90p8
91.0	H12	1.07	SCD_2	55.0	IMR90p8
91.5	H12	1.99	SCD_2	55.0	IMR90p8
92.0	H12	2.43	SCD_2	55.0	IMR90p8
92.5	H12	2.04	SCD_2	55.0	IMR90p8
93.0	H12	2.32	SCD_2	55.0	IMR90p8
93.5	H12	2.78	SCD_2	55.0	IMR90p8
94.0	H12	2.55	SCD_2	55.0	IMR90p8
94.5	H12	2.63	SCD_2	55.0	IMR90p8
95.0	H12	1.29	SCD_2	55.0	IMR90p8
