# Supplementary material for: Primer PICKR: literature-mined scoring platform for robust RT–qPCR primers
Source: Nat Commun. 2026 May 28;17:6938. doi: 10.1038/s41467-026-73648-2 (PMC13388996; doi:10.1038/s41467-026-73648-2)
Supplement: Supplementary file 11 — Source Data [file 41467_2026_73648_MOESM11_ESM.zip › Suppl_Fig_S13/amplification_data_PDGFRA_2.csv]

Cycle	Well	Fluorescence	Target	melt temp	Replicate
1	A9	-4.62	PDGFRA_2	65.0	IMR90p11
2	A9	-0.25	PDGFRA_2	65.0	IMR90p11
3	A9	0.0	PDGFRA_2	65.0	IMR90p11
4	A9	-5.16	PDGFRA_2	65.0	IMR90p11
5	A9	-1.95	PDGFRA_2	65.0	IMR90p11
6	A9	-1.18	PDGFRA_2	65.0	IMR90p11
7	A9	8.24	PDGFRA_2	65.0	IMR90p11
8	A9	0.9	PDGFRA_2	65.0	IMR90p11
9	A9	0.85	PDGFRA_2	65.0	IMR90p11
10	A9	2.5	PDGFRA_2	65.0	IMR90p11
11	A9	0.38	PDGFRA_2	65.0	IMR90p11
12	A9	3.39	PDGFRA_2	65.0	IMR90p11
13	A9	-4.44	PDGFRA_2	65.0	IMR90p11
14	A9	2.13	PDGFRA_2	65.0	IMR90p11
15	A9	1.73	PDGFRA_2	65.0	IMR90p11
16	A9	0.29	PDGFRA_2	65.0	IMR90p11
17	A9	-0.55	PDGFRA_2	65.0	IMR90p11
18	A9	-0.04	PDGFRA_2	65.0	IMR90p11
19	A9	0.12	PDGFRA_2	65.0	IMR90p11
20	A9	-1.53	PDGFRA_2	65.0	IMR90p11
21	A9	4.54	PDGFRA_2	65.0	IMR90p11
22	A9	-1.61	PDGFRA_2	65.0	IMR90p11
23	A9	-3.9	PDGFRA_2	65.0	IMR90p11
24	A9	2.32	PDGFRA_2	65.0	IMR90p11
25	A9	3.81	PDGFRA_2	65.0	IMR90p11
26	A9	12.32	PDGFRA_2	65.0	IMR90p11
27	A9	21.51	PDGFRA_2	65.0	IMR90p11
28	A9	43.54	PDGFRA_2	65.0	IMR90p11
29	A9	84.54	PDGFRA_2	65.0	IMR90p11
30	A9	141.02	PDGFRA_2	65.0	IMR90p11
31	A9	223.93	PDGFRA_2	65.0	IMR90p11
32	A9	313.52	PDGFRA_2	65.0	IMR90p11
33	A9	417.4	PDGFRA_2	65.0	IMR90p11
34	A9	529.53	PDGFRA_2	65.0	IMR90p11
35	A9	650.57	PDGFRA_2	65.0	IMR90p11
36	A9	774.23	PDGFRA_2	65.0	IMR90p11
37	A9	891.97	PDGFRA_2	65.0	IMR90p11
38	A9	1002.81	PDGFRA_2	65.0	IMR90p11
39	A9	1102.98	PDGFRA_2	65.0	IMR90p11
40	A9	1199.57	PDGFRA_2	65.0	IMR90p11
1	B9	-0.68	PDGFRA_2	64.5	IMR90p11
2	B9	1.46	PDGFRA_2	64.5	IMR90p11
3	B9	1.98	PDGFRA_2	64.5	IMR90p11
4	B9	2.08	PDGFRA_2	64.5	IMR90p11
5	B9	5.33	PDGFRA_2	64.5	IMR90p11
6	B9	0.68	PDGFRA_2	64.5	IMR90p11
7	B9	-1.33	PDGFRA_2	64.5	IMR90p11
8	B9	-0.24	PDGFRA_2	64.5	IMR90p11
9	B9	-1.9	PDGFRA_2	64.5	IMR90p11
10	B9	-4.22	PDGFRA_2	64.5	IMR90p11
11	B9	0.84	PDGFRA_2	64.5	IMR90p11
12	B9	0.04	PDGFRA_2	64.5	IMR90p11
13	B9	1.09	PDGFRA_2	64.5	IMR90p11
14	B9	-3.29	PDGFRA_2	64.5	IMR90p11
15	B9	1.13	PDGFRA_2	64.5	IMR90p11
16	B9	-2.05	PDGFRA_2	64.5	IMR90p11
17	B9	2.03	PDGFRA_2	64.5	IMR90p11
18	B9	-3.77	PDGFRA_2	64.5	IMR90p11
19	B9	2.99	PDGFRA_2	64.5	IMR90p11
20	B9	-3.69	PDGFRA_2	64.5	IMR90p11
21	B9	0.33	PDGFRA_2	64.5	IMR90p11
22	B9	-0.39	PDGFRA_2	64.5	IMR90p11
23	B9	2.62	PDGFRA_2	64.5	IMR90p11
24	B9	5.6	PDGFRA_2	64.5	IMR90p11
25	B9	10.11	PDGFRA_2	64.5	IMR90p11
26	B9	18.6	PDGFRA_2	64.5	IMR90p11
27	B9	39.17	PDGFRA_2	64.5	IMR90p11
28	B9	80.77	PDGFRA_2	64.5	IMR90p11
29	B9	146.82	PDGFRA_2	64.5	IMR90p11
30	B9	233.63	PDGFRA_2	64.5	IMR90p11
31	B9	331.2	PDGFRA_2	64.5	IMR90p11
32	B9	455.91	PDGFRA_2	64.5	IMR90p11
33	B9	590.52	PDGFRA_2	64.5	IMR90p11
34	B9	732.9	PDGFRA_2	64.5	IMR90p11
35	B9	876.41	PDGFRA_2	64.5	IMR90p11
36	B9	1012.04	PDGFRA_2	64.5	IMR90p11
37	B9	1138.98	PDGFRA_2	64.5	IMR90p11
38	B9	1253.11	PDGFRA_2	64.5	IMR90p11
39	B9	1356.22	PDGFRA_2	64.5	IMR90p11
40	B9	1451.25	PDGFRA_2	64.5	IMR90p11
1	C9	-1.65	PDGFRA_2	63.3	IMR90p11
2	C9	5.87	PDGFRA_2	63.3	IMR90p11
3	C9	-0.17	PDGFRA_2	63.3	IMR90p11
4	C9	0.56	PDGFRA_2	63.3	IMR90p11
5	C9	2.84	PDGFRA_2	63.3	IMR90p11
6	C9	2.52	PDGFRA_2	63.3	IMR90p11
7	C9	0.65	PDGFRA_2	63.3	IMR90p11
8	C9	1.23	PDGFRA_2	63.3	IMR90p11
9	C9	3.75	PDGFRA_2	63.3	IMR90p11
10	C9	-0.98	PDGFRA_2	63.3	IMR90p11
11	C9	-1.1	PDGFRA_2	63.3	IMR90p11
12	C9	-1.23	PDGFRA_2	63.3	IMR90p11
13	C9	-1.02	PDGFRA_2	63.3	IMR90p11
14	C9	-3.66	PDGFRA_2	63.3	IMR90p11
15	C9	-1.94	PDGFRA_2	63.3	IMR90p11
16	C9	-2.54	PDGFRA_2	63.3	IMR90p11
17	C9	1.55	PDGFRA_2	63.3	IMR90p11
18	C9	-0.51	PDGFRA_2	63.3	IMR90p11
19	C9	-0.41	PDGFRA_2	63.3	IMR90p11
20	C9	-3.02	PDGFRA_2	63.3	IMR90p11
21	C9	1.12	PDGFRA_2	63.3	IMR90p11
22	C9	0.11	PDGFRA_2	63.3	IMR90p11
23	C9	3.13	PDGFRA_2	63.3	IMR90p11
24	C9	5.4	PDGFRA_2	63.3	IMR90p11
25	C9	18.64	PDGFRA_2	63.3	IMR90p11
26	C9	29.78	PDGFRA_2	63.3	IMR90p11
27	C9	61.9	PDGFRA_2	63.3	IMR90p11
28	C9	116.13	PDGFRA_2	63.3	IMR90p11
29	C9	198.9	PDGFRA_2	63.3	IMR90p11
30	C9	320.05	PDGFRA_2	63.3	IMR90p11
31	C9	485.09	PDGFRA_2	63.3	IMR90p11
32	C9	654.93	PDGFRA_2	63.3	IMR90p11
33	C9	830.14	PDGFRA_2	63.3	IMR90p11
34	C9	1002.75	PDGFRA_2	63.3	IMR90p11
35	C9	1160.7	PDGFRA_2	63.3	IMR90p11
36	C9	1302.3	PDGFRA_2	63.3	IMR90p11
37	C9	1424.55	PDGFRA_2	63.3	IMR90p11
38	C9	1535.68	PDGFRA_2	63.3	IMR90p11
39	C9	1634.72	PDGFRA_2	63.3	IMR90p11
40	C9	1728.27	PDGFRA_2	63.3	IMR90p11
1	D9	-1.88	PDGFRA_2	61.4	IMR90p11
2	D9	0.69	PDGFRA_2	61.4	IMR90p11
3	D9	2.5	PDGFRA_2	61.4	IMR90p11
4	D9	-0.03	PDGFRA_2	61.4	IMR90p11
5	D9	0.11	PDGFRA_2	61.4	IMR90p11
6	D9	-1.52	PDGFRA_2	61.4	IMR90p11
7	D9	1.66	PDGFRA_2	61.4	IMR90p11
8	D9	1.21	PDGFRA_2	61.4	IMR90p11
9	D9	-0.86	PDGFRA_2	61.4	IMR90p11
10	D9	2.28	PDGFRA_2	61.4	IMR90p11
11	D9	0.55	PDGFRA_2	61.4	IMR90p11
12	D9	0.95	PDGFRA_2	61.4	IMR90p11
13	D9	1.54	PDGFRA_2	61.4	IMR90p11
14	D9	0.63	PDGFRA_2	61.4	IMR90p11
15	D9	-1.06	PDGFRA_2	61.4	IMR90p11
16	D9	-3.58	PDGFRA_2	61.4	IMR90p11
17	D9	2.13	PDGFRA_2	61.4	IMR90p11
18	D9	-0.29	PDGFRA_2	61.4	IMR90p11
19	D9	-4.4	PDGFRA_2	61.4	IMR90p11
20	D9	1.68	PDGFRA_2	61.4	IMR90p11
21	D9	-2.92	PDGFRA_2	61.4	IMR90p11
22	D9	0.63	PDGFRA_2	61.4	IMR90p11
23	D9	2.75	PDGFRA_2	61.4	IMR90p11
24	D9	4.61	PDGFRA_2	61.4	IMR90p11
25	D9	13.22	PDGFRA_2	61.4	IMR90p11
26	D9	20.31	PDGFRA_2	61.4	IMR90p11
27	D9	54.13	PDGFRA_2	61.4	IMR90p11
28	D9	106.63	PDGFRA_2	61.4	IMR90p11
29	D9	201.16	PDGFRA_2	61.4	IMR90p11
30	D9	344.88	PDGFRA_2	61.4	IMR90p11
31	D9	549.92	PDGFRA_2	61.4	IMR90p11
32	D9	760.37	PDGFRA_2	61.4	IMR90p11
33	D9	968.99	PDGFRA_2	61.4	IMR90p11
34	D9	1162.44	PDGFRA_2	61.4	IMR90p11
35	D9	1336.82	PDGFRA_2	61.4	IMR90p11
36	D9	1491.91	PDGFRA_2	61.4	IMR90p11
37	D9	1630.01	PDGFRA_2	61.4	IMR90p11
38	D9	1750.86	PDGFRA_2	61.4	IMR90p11
39	D9	1857.09	PDGFRA_2	61.4	IMR90p11
40	D9	1954.61	PDGFRA_2	61.4	IMR90p11
1	E9	2.75	PDGFRA_2	59.0	IMR90p11
2	E9	4.85	PDGFRA_2	59.0	IMR90p11
3	E9	1.5	PDGFRA_2	59.0	IMR90p11
4	E9	-0.33	PDGFRA_2	59.0	IMR90p11
5	E9	0.72	PDGFRA_2	59.0	IMR90p11
6	E9	-0.15	PDGFRA_2	59.0	IMR90p11
7	E9	0.62	PDGFRA_2	59.0	IMR90p11
8	E9	3.0	PDGFRA_2	59.0	IMR90p11
9	E9	1.36	PDGFRA_2	59.0	IMR90p11
10	E9	0.33	PDGFRA_2	59.0	IMR90p11
11	E9	3.41	PDGFRA_2	59.0	IMR90p11
12	E9	1.35	PDGFRA_2	59.0	IMR90p11
13	E9	-4.26	PDGFRA_2	59.0	IMR90p11
14	E9	-0.2	PDGFRA_2	59.0	IMR90p11
15	E9	1.35	PDGFRA_2	59.0	IMR90p11
16	E9	-4.1	PDGFRA_2	59.0	IMR90p11
17	E9	1.66	PDGFRA_2	59.0	IMR90p11
18	E9	-0.43	PDGFRA_2	59.0	IMR90p11
19	E9	-2.0	PDGFRA_2	59.0	IMR90p11
20	E9	-2.05	PDGFRA_2	59.0	IMR90p11
21	E9	0.65	PDGFRA_2	59.0	IMR90p11
22	E9	-0.91	PDGFRA_2	59.0	IMR90p11
23	E9	-2.02	PDGFRA_2	59.0	IMR90p11
24	E9	2.74	PDGFRA_2	59.0	IMR90p11
25	E9	6.99	PDGFRA_2	59.0	IMR90p11
26	E9	16.77	PDGFRA_2	59.0	IMR90p11
27	E9	37.57	PDGFRA_2	59.0	IMR90p11
28	E9	80.24	PDGFRA_2	59.0	IMR90p11
29	E9	157.86	PDGFRA_2	59.0	IMR90p11
30	E9	293.86	PDGFRA_2	59.0	IMR90p11
31	E9	508.85	PDGFRA_2	59.0	IMR90p11
32	E9	740.55	PDGFRA_2	59.0	IMR90p11
33	E9	982.48	PDGFRA_2	59.0	IMR90p11
34	E9	1214.13	PDGFRA_2	59.0	IMR90p11
35	E9	1423.07	PDGFRA_2	59.0	IMR90p11
36	E9	1610.26	PDGFRA_2	59.0	IMR90p11
37	E9	1773.13	PDGFRA_2	59.0	IMR90p11
38	E9	1917.96	PDGFRA_2	59.0	IMR90p11
39	E9	2046.56	PDGFRA_2	59.0	IMR90p11
40	E9	2167.66	PDGFRA_2	59.0	IMR90p11
1	F9	-3.89	PDGFRA_2	57.0	IMR90p11
2	F9	-1.08	PDGFRA_2	57.0	IMR90p11
3	F9	2.75	PDGFRA_2	57.0	IMR90p11
4	F9	3.27	PDGFRA_2	57.0	IMR90p11
5	F9	4.02	PDGFRA_2	57.0	IMR90p11
6	F9	0.42	PDGFRA_2	57.0	IMR90p11
7	F9	0.87	PDGFRA_2	57.0	IMR90p11
8	F9	0.41	PDGFRA_2	57.0	IMR90p11
9	F9	-1.57	PDGFRA_2	57.0	IMR90p11
10	F9	1.89	PDGFRA_2	57.0	IMR90p11
11	F9	0.74	PDGFRA_2	57.0	IMR90p11
12	F9	-0.87	PDGFRA_2	57.0	IMR90p11
13	F9	0.23	PDGFRA_2	57.0	IMR90p11
14	F9	-4.53	PDGFRA_2	57.0	IMR90p11
15	F9	-0.92	PDGFRA_2	57.0	IMR90p11
16	F9	1.92	PDGFRA_2	57.0	IMR90p11
17	F9	-2.5	PDGFRA_2	57.0	IMR90p11
18	F9	-0.68	PDGFRA_2	57.0	IMR90p11
19	F9	-5.89	PDGFRA_2	57.0	IMR90p11
20	F9	-1.83	PDGFRA_2	57.0	IMR90p11
21	F9	-4.66	PDGFRA_2	57.0	IMR90p11
22	F9	0.52	PDGFRA_2	57.0	IMR90p11
23	F9	-3.24	PDGFRA_2	57.0	IMR90p11
24	F9	4.43	PDGFRA_2	57.0	IMR90p11
25	F9	3.21	PDGFRA_2	57.0	IMR90p11
26	F9	11.84	PDGFRA_2	57.0	IMR90p11
27	F9	27.8	PDGFRA_2	57.0	IMR90p11
28	F9	54.76	PDGFRA_2	57.0	IMR90p11
29	F9	115.46	PDGFRA_2	57.0	IMR90p11
30	F9	220.29	PDGFRA_2	57.0	IMR90p11
31	F9	390.51	PDGFRA_2	57.0	IMR90p11
32	F9	623.36	PDGFRA_2	57.0	IMR90p11
33	F9	861.56	PDGFRA_2	57.0	IMR90p11
34	F9	1098.03	PDGFRA_2	57.0	IMR90p11
35	F9	1319.5	PDGFRA_2	57.0	IMR90p11
36	F9	1520.56	PDGFRA_2	57.0	IMR90p11
37	F9	1701.32	PDGFRA_2	57.0	IMR90p11
38	F9	1860.32	PDGFRA_2	57.0	IMR90p11
39	F9	2001.61	PDGFRA_2	57.0	IMR90p11
40	F9	2132.16	PDGFRA_2	57.0	IMR90p11
1	G9	3.55	PDGFRA_2	55.7	IMR90p11
2	G9	10.07	PDGFRA_2	55.7	IMR90p11
3	G9	4.51	PDGFRA_2	55.7	IMR90p11
4	G9	6.12	PDGFRA_2	55.7	IMR90p11
5	G9	2.44	PDGFRA_2	55.7	IMR90p11
6	G9	-2.54	PDGFRA_2	55.7	IMR90p11
7	G9	-1.07	PDGFRA_2	55.7	IMR90p11
8	G9	-0.51	PDGFRA_2	55.7	IMR90p11
9	G9	-3.94	PDGFRA_2	55.7	IMR90p11
10	G9	1.0	PDGFRA_2	55.7	IMR90p11
11	G9	1.72	PDGFRA_2	55.7	IMR90p11
12	G9	-0.85	PDGFRA_2	55.7	IMR90p11
13	G9	0.67	PDGFRA_2	55.7	IMR90p11
14	G9	-0.62	PDGFRA_2	55.7	IMR90p11
15	G9	-1.7	PDGFRA_2	55.7	IMR90p11
16	G9	3.45	PDGFRA_2	55.7	IMR90p11
17	G9	-0.94	PDGFRA_2	55.7	IMR90p11
18	G9	-5.53	PDGFRA_2	55.7	IMR90p11
19	G9	0.52	PDGFRA_2	55.7	IMR90p11
20	G9	0.76	PDGFRA_2	55.7	IMR90p11
21	G9	-5.02	PDGFRA_2	55.7	IMR90p11
22	G9	-0.29	PDGFRA_2	55.7	IMR90p11
23	G9	-2.95	PDGFRA_2	55.7	IMR90p11
24	G9	3.44	PDGFRA_2	55.7	IMR90p11
25	G9	3.59	PDGFRA_2	55.7	IMR90p11
26	G9	8.18	PDGFRA_2	55.7	IMR90p11
27	G9	22.96	PDGFRA_2	55.7	IMR90p11
28	G9	46.06	PDGFRA_2	55.7	IMR90p11
29	G9	86.49	PDGFRA_2	55.7	IMR90p11
30	G9	172.51	PDGFRA_2	55.7	IMR90p11
31	G9	302.1	PDGFRA_2	55.7	IMR90p11
32	G9	508.04	PDGFRA_2	55.7	IMR90p11
33	G9	722.09	PDGFRA_2	55.7	IMR90p11
34	G9	940.07	PDGFRA_2	55.7	IMR90p11
35	G9	1146.69	PDGFRA_2	55.7	IMR90p11
36	G9	1336.96	PDGFRA_2	55.7	IMR90p11
37	G9	1508.84	PDGFRA_2	55.7	IMR90p11
38	G9	1664.11	PDGFRA_2	55.7	IMR90p11
39	G9	1805.05	PDGFRA_2	55.7	IMR90p11
40	G9	1937.9	PDGFRA_2	55.7	IMR90p11
1	H9	-4.09	PDGFRA_2	55.0	IMR90p11
2	H9	3.59	PDGFRA_2	55.0	IMR90p11
3	H9	-0.32	PDGFRA_2	55.0	IMR90p11
4	H9	2.06	PDGFRA_2	55.0	IMR90p11
5	H9	3.23	PDGFRA_2	55.0	IMR90p11
6	H9	2.35	PDGFRA_2	55.0	IMR90p11
7	H9	2.04	PDGFRA_2	55.0	IMR90p11
8	H9	0.99	PDGFRA_2	55.0	IMR90p11
9	H9	-0.19	PDGFRA_2	55.0	IMR90p11
10	H9	3.17	PDGFRA_2	55.0	IMR90p11
11	H9	-0.73	PDGFRA_2	55.0	IMR90p11
12	H9	0.72	PDGFRA_2	55.0	IMR90p11
13	H9	-0.08	PDGFRA_2	55.0	IMR90p11
14	H9	1.32	PDGFRA_2	55.0	IMR90p11
15	H9	-4.38	PDGFRA_2	55.0	IMR90p11
16	H9	-0.23	PDGFRA_2	55.0	IMR90p11
17	H9	-1.07	PDGFRA_2	55.0	IMR90p11
18	H9	-2.91	PDGFRA_2	55.0	IMR90p11
19	H9	0.04	PDGFRA_2	55.0	IMR90p11
20	H9	-3.15	PDGFRA_2	55.0	IMR90p11
21	H9	-4.98	PDGFRA_2	55.0	IMR90p11
22	H9	-2.31	PDGFRA_2	55.0	IMR90p11
23	H9	3.07	PDGFRA_2	55.0	IMR90p11
24	H9	0.16	PDGFRA_2	55.0	IMR90p11
25	H9	5.62	PDGFRA_2	55.0	IMR90p11
26	H9	8.61	PDGFRA_2	55.0	IMR90p11
27	H9	13.32	PDGFRA_2	55.0	IMR90p11
28	H9	28.64	PDGFRA_2	55.0	IMR90p11
29	H9	59.86	PDGFRA_2	55.0	IMR90p11
30	H9	122.93	PDGFRA_2	55.0	IMR90p11
31	H9	233.42	PDGFRA_2	55.0	IMR90p11
32	H9	401.3	PDGFRA_2	55.0	IMR90p11
33	H9	609.3	PDGFRA_2	55.0	IMR90p11
34	H9	818.22	PDGFRA_2	55.0	IMR90p11
35	H9	1021.22	PDGFRA_2	55.0	IMR90p11
36	H9	1214.22	PDGFRA_2	55.0	IMR90p11
37	H9	1388.79	PDGFRA_2	55.0	IMR90p11
38	H9	1549.45	PDGFRA_2	55.0	IMR90p11
39	H9	1689.23	PDGFRA_2	55.0	IMR90p11
40	H9	1819.19	PDGFRA_2	55.0	IMR90p11
1	A9	-10.4	PDGFRA_2	65.0	IMR90p2
2	A9	-3.01	PDGFRA_2	65.0	IMR90p2
3	A9	-1.97	PDGFRA_2	65.0	IMR90p2
4	A9	-0.31	PDGFRA_2	65.0	IMR90p2
5	A9	1.99	PDGFRA_2	65.0	IMR90p2
6	A9	-1.2	PDGFRA_2	65.0	IMR90p2
7	A9	1.76	PDGFRA_2	65.0	IMR90p2
8	A9	-1.47	PDGFRA_2	65.0	IMR90p2
9	A9	0.08	PDGFRA_2	65.0	IMR90p2
10	A9	0.7	PDGFRA_2	65.0	IMR90p2
11	A9	2.86	PDGFRA_2	65.0	IMR90p2
12	A9	3.17	PDGFRA_2	65.0	IMR90p2
13	A9	1.83	PDGFRA_2	65.0	IMR90p2
14	A9	0.88	PDGFRA_2	65.0	IMR90p2
15	A9	0.64	PDGFRA_2	65.0	IMR90p2
16	A9	2.02	PDGFRA_2	65.0	IMR90p2
17	A9	-1.83	PDGFRA_2	65.0	IMR90p2
18	A9	-1.18	PDGFRA_2	65.0	IMR90p2
19	A9	-3.3	PDGFRA_2	65.0	IMR90p2
20	A9	-2.28	PDGFRA_2	65.0	IMR90p2
21	A9	-2.12	PDGFRA_2	65.0	IMR90p2
22	A9	-0.62	PDGFRA_2	65.0	IMR90p2
23	A9	6.27	PDGFRA_2	65.0	IMR90p2
24	A9	4.26	PDGFRA_2	65.0	IMR90p2
25	A9	19.72	PDGFRA_2	65.0	IMR90p2
26	A9	31.27	PDGFRA_2	65.0	IMR90p2
27	A9	60.28	PDGFRA_2	65.0	IMR90p2
28	A9	108.03	PDGFRA_2	65.0	IMR90p2
29	A9	167.79	PDGFRA_2	65.0	IMR90p2
30	A9	251.39	PDGFRA_2	65.0	IMR90p2
31	A9	349.06	PDGFRA_2	65.0	IMR90p2
32	A9	452.84	PDGFRA_2	65.0	IMR90p2
33	A9	561.72	PDGFRA_2	65.0	IMR90p2
34	A9	672.07	PDGFRA_2	65.0	IMR90p2
35	A9	777.44	PDGFRA_2	65.0	IMR90p2
36	A9	874.2	PDGFRA_2	65.0	IMR90p2
37	A9	963.9	PDGFRA_2	65.0	IMR90p2
38	A9	1045.09	PDGFRA_2	65.0	IMR90p2
39	A9	1119.83	PDGFRA_2	65.0	IMR90p2
40	A9	1186.25	PDGFRA_2	65.0	IMR90p2
1	B9	-5.99	PDGFRA_2	64.5	IMR90p2
2	B9	2.58	PDGFRA_2	64.5	IMR90p2
3	B9	2.07	PDGFRA_2	64.5	IMR90p2
4	B9	3.76	PDGFRA_2	64.5	IMR90p2
5	B9	-2.57	PDGFRA_2	64.5	IMR90p2
6	B9	0.22	PDGFRA_2	64.5	IMR90p2
7	B9	2.57	PDGFRA_2	64.5	IMR90p2
8	B9	-2.26	PDGFRA_2	64.5	IMR90p2
9	B9	3.08	PDGFRA_2	64.5	IMR90p2
10	B9	0.74	PDGFRA_2	64.5	IMR90p2
11	B9	0.6	PDGFRA_2	64.5	IMR90p2
12	B9	-2.23	PDGFRA_2	64.5	IMR90p2
13	B9	-3.37	PDGFRA_2	64.5	IMR90p2
14	B9	1.18	PDGFRA_2	64.5	IMR90p2
15	B9	-3.15	PDGFRA_2	64.5	IMR90p2
16	B9	-3.96	PDGFRA_2	64.5	IMR90p2
17	B9	1.98	PDGFRA_2	64.5	IMR90p2
18	B9	2.82	PDGFRA_2	64.5	IMR90p2
19	B9	0.1	PDGFRA_2	64.5	IMR90p2
20	B9	3.81	PDGFRA_2	64.5	IMR90p2
21	B9	-1.34	PDGFRA_2	64.5	IMR90p2
22	B9	-3.77	PDGFRA_2	64.5	IMR90p2
23	B9	6.55	PDGFRA_2	64.5	IMR90p2
24	B9	11.84	PDGFRA_2	64.5	IMR90p2
25	B9	33.88	PDGFRA_2	64.5	IMR90p2
26	B9	63.32	PDGFRA_2	64.5	IMR90p2
27	B9	117.91	PDGFRA_2	64.5	IMR90p2
28	B9	192.02	PDGFRA_2	64.5	IMR90p2
29	B9	291.22	PDGFRA_2	64.5	IMR90p2
30	B9	417.6	PDGFRA_2	64.5	IMR90p2
31	B9	545.47	PDGFRA_2	64.5	IMR90p2
32	B9	673.37	PDGFRA_2	64.5	IMR90p2
33	B9	802.5	PDGFRA_2	64.5	IMR90p2
34	B9	924.64	PDGFRA_2	64.5	IMR90p2
35	B9	1037.01	PDGFRA_2	64.5	IMR90p2
36	B9	1136.52	PDGFRA_2	64.5	IMR90p2
37	B9	1225.67	PDGFRA_2	64.5	IMR90p2
38	B9	1310.04	PDGFRA_2	64.5	IMR90p2
39	B9	1384.32	PDGFRA_2	64.5	IMR90p2
40	B9	1453.25	PDGFRA_2	64.5	IMR90p2
1	C9	-1.39	PDGFRA_2	63.3	IMR90p2
2	C9	1.67	PDGFRA_2	63.3	IMR90p2
3	C9	1.39	PDGFRA_2	63.3	IMR90p2
4	C9	-0.87	PDGFRA_2	63.3	IMR90p2
5	C9	1.11	PDGFRA_2	63.3	IMR90p2
6	C9	-3.51	PDGFRA_2	63.3	IMR90p2
7	C9	2.54	PDGFRA_2	63.3	IMR90p2
8	C9	4.62	PDGFRA_2	63.3	IMR90p2
9	C9	1.11	PDGFRA_2	63.3	IMR90p2
10	C9	-2.86	PDGFRA_2	63.3	IMR90p2
11	C9	2.2	PDGFRA_2	63.3	IMR90p2
12	C9	-0.49	PDGFRA_2	63.3	IMR90p2
13	C9	1.6	PDGFRA_2	63.3	IMR90p2
14	C9	0.45	PDGFRA_2	63.3	IMR90p2
15	C9	0.87	PDGFRA_2	63.3	IMR90p2
16	C9	-2.38	PDGFRA_2	63.3	IMR90p2
17	C9	1.41	PDGFRA_2	63.3	IMR90p2
18	C9	-2.88	PDGFRA_2	63.3	IMR90p2
19	C9	1.72	PDGFRA_2	63.3	IMR90p2
20	C9	-3.8	PDGFRA_2	63.3	IMR90p2
21	C9	0.09	PDGFRA_2	63.3	IMR90p2
22	C9	5.96	PDGFRA_2	63.3	IMR90p2
23	C9	9.54	PDGFRA_2	63.3	IMR90p2
24	C9	26.64	PDGFRA_2	63.3	IMR90p2
25	C9	56.4	PDGFRA_2	63.3	IMR90p2
26	C9	111.95	PDGFRA_2	63.3	IMR90p2
27	C9	191.51	PDGFRA_2	63.3	IMR90p2
28	C9	316.98	PDGFRA_2	63.3	IMR90p2
29	C9	476.08	PDGFRA_2	63.3	IMR90p2
30	C9	634.21	PDGFRA_2	63.3	IMR90p2
31	C9	793.3	PDGFRA_2	63.3	IMR90p2
32	C9	941.51	PDGFRA_2	63.3	IMR90p2
33	C9	1079.37	PDGFRA_2	63.3	IMR90p2
34	C9	1202.31	PDGFRA_2	63.3	IMR90p2
35	C9	1311.4	PDGFRA_2	63.3	IMR90p2
36	C9	1410.73	PDGFRA_2	63.3	IMR90p2
37	C9	1496.59	PDGFRA_2	63.3	IMR90p2
38	C9	1578.44	PDGFRA_2	63.3	IMR90p2
39	C9	1647.61	PDGFRA_2	63.3	IMR90p2
40	C9	1710.48	PDGFRA_2	63.3	IMR90p2
1	D9	-2.3	PDGFRA_2	61.4	IMR90p2
2	D9	2.58	PDGFRA_2	61.4	IMR90p2
3	D9	1.21	PDGFRA_2	61.4	IMR90p2
4	D9	3.3	PDGFRA_2	61.4	IMR90p2
5	D9	0.07	PDGFRA_2	61.4	IMR90p2
6	D9	3.45	PDGFRA_2	61.4	IMR90p2
7	D9	-4.47	PDGFRA_2	61.4	IMR90p2
8	D9	2.72	PDGFRA_2	61.4	IMR90p2
9	D9	-1.97	PDGFRA_2	61.4	IMR90p2
10	D9	-1.22	PDGFRA_2	61.4	IMR90p2
11	D9	1.02	PDGFRA_2	61.4	IMR90p2
12	D9	2.64	PDGFRA_2	61.4	IMR90p2
13	D9	-3.16	PDGFRA_2	61.4	IMR90p2
14	D9	-1.13	PDGFRA_2	61.4	IMR90p2
15	D9	-2.39	PDGFRA_2	61.4	IMR90p2
16	D9	3.63	PDGFRA_2	61.4	IMR90p2
17	D9	-1.11	PDGFRA_2	61.4	IMR90p2
18	D9	0.55	PDGFRA_2	61.4	IMR90p2
19	D9	0.26	PDGFRA_2	61.4	IMR90p2
20	D9	0.59	PDGFRA_2	61.4	IMR90p2
21	D9	0.83	PDGFRA_2	61.4	IMR90p2
22	D9	2.99	PDGFRA_2	61.4	IMR90p2
23	D9	14.63	PDGFRA_2	61.4	IMR90p2
24	D9	26.35	PDGFRA_2	61.4	IMR90p2
25	D9	58.98	PDGFRA_2	61.4	IMR90p2
26	D9	115.47	PDGFRA_2	61.4	IMR90p2
27	D9	215.58	PDGFRA_2	61.4	IMR90p2
28	D9	373.11	PDGFRA_2	61.4	IMR90p2
29	D9	564.77	PDGFRA_2	61.4	IMR90p2
30	D9	752.81	PDGFRA_2	61.4	IMR90p2
31	D9	935.91	PDGFRA_2	61.4	IMR90p2
32	D9	1101.47	PDGFRA_2	61.4	IMR90p2
33	D9	1252.56	PDGFRA_2	61.4	IMR90p2
34	D9	1386.86	PDGFRA_2	61.4	IMR90p2
35	D9	1504.64	PDGFRA_2	61.4	IMR90p2
36	D9	1608.77	PDGFRA_2	61.4	IMR90p2
37	D9	1702.81	PDGFRA_2	61.4	IMR90p2
38	D9	1788.14	PDGFRA_2	61.4	IMR90p2
39	D9	1866.37	PDGFRA_2	61.4	IMR90p2
40	D9	1937.59	PDGFRA_2	61.4	IMR90p2
1	E9	2.51	PDGFRA_2	59.0	IMR90p2
2	E9	2.95	PDGFRA_2	59.0	IMR90p2
3	E9	1.04	PDGFRA_2	59.0	IMR90p2
4	E9	2.02	PDGFRA_2	59.0	IMR90p2
5	E9	-4.65	PDGFRA_2	59.0	IMR90p2
6	E9	-1.13	PDGFRA_2	59.0	IMR90p2
7	E9	0.43	PDGFRA_2	59.0	IMR90p2
8	E9	-3.33	PDGFRA_2	59.0	IMR90p2
9	E9	13.07	PDGFRA_2	59.0	IMR90p2
10	E9	4.43	PDGFRA_2	59.0	IMR90p2
11	E9	1.18	PDGFRA_2	59.0	IMR90p2
12	E9	1.05	PDGFRA_2	59.0	IMR90p2
13	E9	-0.31	PDGFRA_2	59.0	IMR90p2
14	E9	0.11	PDGFRA_2	59.0	IMR90p2
15	E9	-2.75	PDGFRA_2	59.0	IMR90p2
16	E9	2.4	PDGFRA_2	59.0	IMR90p2
17	E9	1.06	PDGFRA_2	59.0	IMR90p2
18	E9	-3.15	PDGFRA_2	59.0	IMR90p2
19	E9	1.32	PDGFRA_2	59.0	IMR90p2
20	E9	-3.55	PDGFRA_2	59.0	IMR90p2
21	E9	-0.4	PDGFRA_2	59.0	IMR90p2
22	E9	6.71	PDGFRA_2	59.0	IMR90p2
23	E9	4.18	PDGFRA_2	59.0	IMR90p2
24	E9	18.49	PDGFRA_2	59.0	IMR90p2
25	E9	49.52	PDGFRA_2	59.0	IMR90p2
26	E9	103.27	PDGFRA_2	59.0	IMR90p2
27	E9	196.63	PDGFRA_2	59.0	IMR90p2
28	E9	356.92	PDGFRA_2	59.0	IMR90p2
29	E9	561.93	PDGFRA_2	59.0	IMR90p2
30	E9	769.71	PDGFRA_2	59.0	IMR90p2
31	E9	977.71	PDGFRA_2	59.0	IMR90p2
32	E9	1171.67	PDGFRA_2	59.0	IMR90p2
33	E9	1346.91	PDGFRA_2	59.0	IMR90p2
34	E9	1500.39	PDGFRA_2	59.0	IMR90p2
35	E9	1639.93	PDGFRA_2	59.0	IMR90p2
36	E9	1763.72	PDGFRA_2	59.0	IMR90p2
37	E9	1872.85	PDGFRA_2	59.0	IMR90p2
38	E9	1972.58	PDGFRA_2	59.0	IMR90p2
39	E9	2062.64	PDGFRA_2	59.0	IMR90p2
40	E9	2147.52	PDGFRA_2	59.0	IMR90p2
1	F9	2.7	PDGFRA_2	57.0	IMR90p2
2	F9	5.16	PDGFRA_2	57.0	IMR90p2
3	F9	-0.12	PDGFRA_2	57.0	IMR90p2
4	F9	0.83	PDGFRA_2	57.0	IMR90p2
5	F9	2.41	PDGFRA_2	57.0	IMR90p2
6	F9	-1.19	PDGFRA_2	57.0	IMR90p2
7	F9	2.66	PDGFRA_2	57.0	IMR90p2
8	F9	2.02	PDGFRA_2	57.0	IMR90p2
9	F9	1.56	PDGFRA_2	57.0	IMR90p2
10	F9	-2.2	PDGFRA_2	57.0	IMR90p2
11	F9	0.49	PDGFRA_2	57.0	IMR90p2
12	F9	4.03	PDGFRA_2	57.0	IMR90p2
13	F9	-0.28	PDGFRA_2	57.0	IMR90p2
14	F9	-1.23	PDGFRA_2	57.0	IMR90p2
15	F9	0.16	PDGFRA_2	57.0	IMR90p2
16	F9	-2.31	PDGFRA_2	57.0	IMR90p2
17	F9	0.05	PDGFRA_2	57.0	IMR90p2
18	F9	-0.79	PDGFRA_2	57.0	IMR90p2
19	F9	-2.67	PDGFRA_2	57.0	IMR90p2
20	F9	-0.87	PDGFRA_2	57.0	IMR90p2
21	F9	-2.62	PDGFRA_2	57.0	IMR90p2
22	F9	3.37	PDGFRA_2	57.0	IMR90p2
23	F9	7.23	PDGFRA_2	57.0	IMR90p2
24	F9	19.81	PDGFRA_2	57.0	IMR90p2
25	F9	43.36	PDGFRA_2	57.0	IMR90p2
26	F9	90.12	PDGFRA_2	57.0	IMR90p2
27	F9	163.1	PDGFRA_2	57.0	IMR90p2
28	F9	304.51	PDGFRA_2	57.0	IMR90p2
29	F9	504.07	PDGFRA_2	57.0	IMR90p2
30	F9	710.53	PDGFRA_2	57.0	IMR90p2
31	F9	918.86	PDGFRA_2	57.0	IMR90p2
32	F9	1116.56	PDGFRA_2	57.0	IMR90p2
33	F9	1298.06	PDGFRA_2	57.0	IMR90p2
34	F9	1462.84	PDGFRA_2	57.0	IMR90p2
35	F9	1611.83	PDGFRA_2	57.0	IMR90p2
36	F9	1745.53	PDGFRA_2	57.0	IMR90p2
37	F9	1863.97	PDGFRA_2	57.0	IMR90p2
38	F9	1969.14	PDGFRA_2	57.0	IMR90p2
39	F9	2063.0	PDGFRA_2	57.0	IMR90p2
40	F9	2151.08	PDGFRA_2	57.0	IMR90p2
1	G9	8.87	PDGFRA_2	55.7	IMR90p2
2	G9	4.72	PDGFRA_2	55.7	IMR90p2
3	G9	8.55	PDGFRA_2	55.7	IMR90p2
4	G9	2.43	PDGFRA_2	55.7	IMR90p2
5	G9	-0.4	PDGFRA_2	55.7	IMR90p2
6	G9	-2.36	PDGFRA_2	55.7	IMR90p2
7	G9	-2.24	PDGFRA_2	55.7	IMR90p2
8	G9	2.04	PDGFRA_2	55.7	IMR90p2
9	G9	6.36	PDGFRA_2	55.7	IMR90p2
10	G9	-4.63	PDGFRA_2	55.7	IMR90p2
11	G9	-2.8	PDGFRA_2	55.7	IMR90p2
12	G9	-1.18	PDGFRA_2	55.7	IMR90p2
13	G9	2.49	PDGFRA_2	55.7	IMR90p2
14	G9	-1.81	PDGFRA_2	55.7	IMR90p2
15	G9	-2.06	PDGFRA_2	55.7	IMR90p2
16	G9	-0.09	PDGFRA_2	55.7	IMR90p2
17	G9	-7.2	PDGFRA_2	55.7	IMR90p2
18	G9	-1.6	PDGFRA_2	55.7	IMR90p2
19	G9	0.76	PDGFRA_2	55.7	IMR90p2
20	G9	3.4	PDGFRA_2	55.7	IMR90p2
21	G9	5.61	PDGFRA_2	55.7	IMR90p2
22	G9	5.93	PDGFRA_2	55.7	IMR90p2
23	G9	6.43	PDGFRA_2	55.7	IMR90p2
24	G9	12.83	PDGFRA_2	55.7	IMR90p2
25	G9	30.61	PDGFRA_2	55.7	IMR90p2
26	G9	61.28	PDGFRA_2	55.7	IMR90p2
27	G9	125.05	PDGFRA_2	55.7	IMR90p2
28	G9	238.61	PDGFRA_2	55.7	IMR90p2
29	G9	409.59	PDGFRA_2	55.7	IMR90p2
30	G9	591.96	PDGFRA_2	55.7	IMR90p2
31	G9	783.77	PDGFRA_2	55.7	IMR90p2
32	G9	971.26	PDGFRA_2	55.7	IMR90p2
33	G9	1147.09	PDGFRA_2	55.7	IMR90p2
34	G9	1307.13	PDGFRA_2	55.7	IMR90p2
35	G9	1453.91	PDGFRA_2	55.7	IMR90p2
36	G9	1586.62	PDGFRA_2	55.7	IMR90p2
37	G9	1702.95	PDGFRA_2	55.7	IMR90p2
38	G9	1807.39	PDGFRA_2	55.7	IMR90p2
39	G9	1900.78	PDGFRA_2	55.7	IMR90p2
40	G9	1991.55	PDGFRA_2	55.7	IMR90p2
1	H9	-6.74	PDGFRA_2	55.0	IMR90p2
2	H9	-5.31	PDGFRA_2	55.0	IMR90p2
3	H9	-6.39	PDGFRA_2	55.0	IMR90p2
4	H9	-1.17	PDGFRA_2	55.0	IMR90p2
5	H9	-5.53	PDGFRA_2	55.0	IMR90p2
6	H9	1.02	PDGFRA_2	55.0	IMR90p2
7	H9	2.67	PDGFRA_2	55.0	IMR90p2
8	H9	3.97	PDGFRA_2	55.0	IMR90p2
9	H9	3.15	PDGFRA_2	55.0	IMR90p2
10	H9	6.67	PDGFRA_2	55.0	IMR90p2
11	H9	6.54	PDGFRA_2	55.0	IMR90p2
12	H9	4.75	PDGFRA_2	55.0	IMR90p2
13	H9	5.59	PDGFRA_2	55.0	IMR90p2
14	H9	-0.3	PDGFRA_2	55.0	IMR90p2
15	H9	1.8	PDGFRA_2	55.0	IMR90p2
16	H9	1.42	PDGFRA_2	55.0	IMR90p2
17	H9	-1.66	PDGFRA_2	55.0	IMR90p2
18	H9	-1.83	PDGFRA_2	55.0	IMR90p2
19	H9	0.44	PDGFRA_2	55.0	IMR90p2
20	H9	-3.73	PDGFRA_2	55.0	IMR90p2
21	H9	-0.26	PDGFRA_2	55.0	IMR90p2
22	H9	-0.0	PDGFRA_2	55.0	IMR90p2
23	H9	1.56	PDGFRA_2	55.0	IMR90p2
24	H9	9.37	PDGFRA_2	55.0	IMR90p2
25	H9	17.44	PDGFRA_2	55.0	IMR90p2
26	H9	45.97	PDGFRA_2	55.0	IMR90p2
27	H9	90.2	PDGFRA_2	55.0	IMR90p2
28	H9	176.57	PDGFRA_2	55.0	IMR90p2
29	H9	312.28	PDGFRA_2	55.0	IMR90p2
30	H9	496.74	PDGFRA_2	55.0	IMR90p2
31	H9	683.1	PDGFRA_2	55.0	IMR90p2
32	H9	866.79	PDGFRA_2	55.0	IMR90p2
33	H9	1042.59	PDGFRA_2	55.0	IMR90p2
34	H9	1203.14	PDGFRA_2	55.0	IMR90p2
35	H9	1350.36	PDGFRA_2	55.0	IMR90p2
36	H9	1481.97	PDGFRA_2	55.0	IMR90p2
37	H9	1601.06	PDGFRA_2	55.0	IMR90p2
38	H9	1706.6	PDGFRA_2	55.0	IMR90p2
39	H9	1801.79	PDGFRA_2	55.0	IMR90p2
40	H9	1890.31	PDGFRA_2	55.0	IMR90p2
1	A9	-6.51	PDGFRA_2	65.0	IMR90p8
2	A9	-6.45	PDGFRA_2	65.0	IMR90p8
3	A9	-3.37	PDGFRA_2	65.0	IMR90p8
4	A9	6.46	PDGFRA_2	65.0	IMR90p8
5	A9	0.87	PDGFRA_2	65.0	IMR90p8
6	A9	0.81	PDGFRA_2	65.0	IMR90p8
7	A9	-3.46	PDGFRA_2	65.0	IMR90p8
8	A9	-1.17	PDGFRA_2	65.0	IMR90p8
9	A9	-0.38	PDGFRA_2	65.0	IMR90p8
10	A9	1.91	PDGFRA_2	65.0	IMR90p8
11	A9	-1.27	PDGFRA_2	65.0	IMR90p8
12	A9	0.25	PDGFRA_2	65.0	IMR90p8
13	A9	0.76	PDGFRA_2	65.0	IMR90p8
14	A9	0.63	PDGFRA_2	65.0	IMR90p8
15	A9	2.71	PDGFRA_2	65.0	IMR90p8
16	A9	1.81	PDGFRA_2	65.0	IMR90p8
17	A9	1.74	PDGFRA_2	65.0	IMR90p8
18	A9	-2.45	PDGFRA_2	65.0	IMR90p8
19	A9	0.98	PDGFRA_2	65.0	IMR90p8
20	A9	-3.59	PDGFRA_2	65.0	IMR90p8
21	A9	0.48	PDGFRA_2	65.0	IMR90p8
22	A9	-0.09	PDGFRA_2	65.0	IMR90p8
23	A9	-5.24	PDGFRA_2	65.0	IMR90p8
24	A9	-0.89	PDGFRA_2	65.0	IMR90p8
25	A9	0.29	PDGFRA_2	65.0	IMR90p8
26	A9	2.03	PDGFRA_2	65.0	IMR90p8
27	A9	4.53	PDGFRA_2	65.0	IMR90p8
28	A9	14.07	PDGFRA_2	65.0	IMR90p8
29	A9	29.28	PDGFRA_2	65.0	IMR90p8
30	A9	57.59	PDGFRA_2	65.0	IMR90p8
31	A9	112.01	PDGFRA_2	65.0	IMR90p8
32	A9	186.46	PDGFRA_2	65.0	IMR90p8
33	A9	290.25	PDGFRA_2	65.0	IMR90p8
34	A9	379.62	PDGFRA_2	65.0	IMR90p8
35	A9	470.72	PDGFRA_2	65.0	IMR90p8
36	A9	569.38	PDGFRA_2	65.0	IMR90p8
37	A9	682.95	PDGFRA_2	65.0	IMR90p8
38	A9	805.93	PDGFRA_2	65.0	IMR90p8
39	A9	928.86	PDGFRA_2	65.0	IMR90p8
40	A9	1046.82	PDGFRA_2	65.0	IMR90p8
1	B9	-1.48	PDGFRA_2	64.5	IMR90p8
2	B9	-2.96	PDGFRA_2	64.5	IMR90p8
3	B9	1.76	PDGFRA_2	64.5	IMR90p8
4	B9	-1.38	PDGFRA_2	64.5	IMR90p8
5	B9	2.07	PDGFRA_2	64.5	IMR90p8
6	B9	4.7	PDGFRA_2	64.5	IMR90p8
7	B9	-4.52	PDGFRA_2	64.5	IMR90p8
8	B9	-2.3	PDGFRA_2	64.5	IMR90p8
9	B9	-1.41	PDGFRA_2	64.5	IMR90p8
10	B9	1.17	PDGFRA_2	64.5	IMR90p8
11	B9	-4.04	PDGFRA_2	64.5	IMR90p8
12	B9	1.46	PDGFRA_2	64.5	IMR90p8
13	B9	5.58	PDGFRA_2	64.5	IMR90p8
14	B9	4.68	PDGFRA_2	64.5	IMR90p8
15	B9	0.88	PDGFRA_2	64.5	IMR90p8
16	B9	2.95	PDGFRA_2	64.5	IMR90p8
17	B9	-2.88	PDGFRA_2	64.5	IMR90p8
18	B9	-1.61	PDGFRA_2	64.5	IMR90p8
19	B9	-3.31	PDGFRA_2	64.5	IMR90p8
20	B9	3.24	PDGFRA_2	64.5	IMR90p8
21	B9	-2.54	PDGFRA_2	64.5	IMR90p8
22	B9	2.09	PDGFRA_2	64.5	IMR90p8
23	B9	-4.44	PDGFRA_2	64.5	IMR90p8
24	B9	-2.1	PDGFRA_2	64.5	IMR90p8
25	B9	-1.63	PDGFRA_2	64.5	IMR90p8
26	B9	1.44	PDGFRA_2	64.5	IMR90p8
27	B9	6.52	PDGFRA_2	64.5	IMR90p8
28	B9	20.08	PDGFRA_2	64.5	IMR90p8
29	B9	38.2	PDGFRA_2	64.5	IMR90p8
30	B9	80.89	PDGFRA_2	64.5	IMR90p8
31	B9	153.98	PDGFRA_2	64.5	IMR90p8
32	B9	258.0	PDGFRA_2	64.5	IMR90p8
33	B9	366.33	PDGFRA_2	64.5	IMR90p8
34	B9	469.99	PDGFRA_2	64.5	IMR90p8
35	B9	580.56	PDGFRA_2	64.5	IMR90p8
36	B9	704.85	PDGFRA_2	64.5	IMR90p8
37	B9	839.44	PDGFRA_2	64.5	IMR90p8
38	B9	978.37	PDGFRA_2	64.5	IMR90p8
39	B9	1111.2	PDGFRA_2	64.5	IMR90p8
40	B9	1236.91	PDGFRA_2	64.5	IMR90p8
1	C9	-2.46	PDGFRA_2	63.3	IMR90p8
2	C9	4.02	PDGFRA_2	63.3	IMR90p8
3	C9	5.49	PDGFRA_2	63.3	IMR90p8
4	C9	3.33	PDGFRA_2	63.3	IMR90p8
5	C9	-0.03	PDGFRA_2	63.3	IMR90p8
6	C9	3.72	PDGFRA_2	63.3	IMR90p8
7	C9	-0.1	PDGFRA_2	63.3	IMR90p8
8	C9	-2.79	PDGFRA_2	63.3	IMR90p8
9	C9	-1.65	PDGFRA_2	63.3	IMR90p8
10	C9	-0.79	PDGFRA_2	63.3	IMR90p8
11	C9	-4.82	PDGFRA_2	63.3	IMR90p8
12	C9	3.17	PDGFRA_2	63.3	IMR90p8
13	C9	3.3	PDGFRA_2	63.3	IMR90p8
14	C9	0.08	PDGFRA_2	63.3	IMR90p8
15	C9	-0.92	PDGFRA_2	63.3	IMR90p8
16	C9	-0.26	PDGFRA_2	63.3	IMR90p8
17	C9	0.05	PDGFRA_2	63.3	IMR90p8
18	C9	-2.96	PDGFRA_2	63.3	IMR90p8
19	C9	-0.68	PDGFRA_2	63.3	IMR90p8
20	C9	-1.14	PDGFRA_2	63.3	IMR90p8
21	C9	-3.95	PDGFRA_2	63.3	IMR90p8
22	C9	-4.12	PDGFRA_2	63.3	IMR90p8
23	C9	1.88	PDGFRA_2	63.3	IMR90p8
24	C9	-0.8	PDGFRA_2	63.3	IMR90p8
25	C9	-5.17	PDGFRA_2	63.3	IMR90p8
26	C9	1.81	PDGFRA_2	63.3	IMR90p8
27	C9	16.04	PDGFRA_2	63.3	IMR90p8
28	C9	23.2	PDGFRA_2	63.3	IMR90p8
29	C9	53.92	PDGFRA_2	63.3	IMR90p8
30	C9	107.2	PDGFRA_2	63.3	IMR90p8
31	C9	200.26	PDGFRA_2	63.3	IMR90p8
32	C9	313.06	PDGFRA_2	63.3	IMR90p8
33	C9	439.22	PDGFRA_2	63.3	IMR90p8
34	C9	577.86	PDGFRA_2	63.3	IMR90p8
35	C9	733.83	PDGFRA_2	63.3	IMR90p8
36	C9	900.99	PDGFRA_2	63.3	IMR90p8
37	C9	1071.63	PDGFRA_2	63.3	IMR90p8
38	C9	1230.5	PDGFRA_2	63.3	IMR90p8
39	C9	1375.23	PDGFRA_2	63.3	IMR90p8
40	C9	1507.36	PDGFRA_2	63.3	IMR90p8
1	D9	-4.16	PDGFRA_2	61.4	IMR90p8
2	D9	-1.37	PDGFRA_2	61.4	IMR90p8
3	D9	-1.37	PDGFRA_2	61.4	IMR90p8
4	D9	2.55	PDGFRA_2	61.4	IMR90p8
5	D9	1.39	PDGFRA_2	61.4	IMR90p8
6	D9	0.51	PDGFRA_2	61.4	IMR90p8
7	D9	-3.03	PDGFRA_2	61.4	IMR90p8
8	D9	1.06	PDGFRA_2	61.4	IMR90p8
9	D9	-0.17	PDGFRA_2	61.4	IMR90p8
10	D9	0.63	PDGFRA_2	61.4	IMR90p8
11	D9	1.93	PDGFRA_2	61.4	IMR90p8
12	D9	0.58	PDGFRA_2	61.4	IMR90p8
13	D9	-1.84	PDGFRA_2	61.4	IMR90p8
14	D9	0.57	PDGFRA_2	61.4	IMR90p8
15	D9	2.34	PDGFRA_2	61.4	IMR90p8
16	D9	1.1	PDGFRA_2	61.4	IMR90p8
17	D9	2.3	PDGFRA_2	61.4	IMR90p8
18	D9	-3.04	PDGFRA_2	61.4	IMR90p8
19	D9	0.09	PDGFRA_2	61.4	IMR90p8
20	D9	0.21	PDGFRA_2	61.4	IMR90p8
21	D9	0.01	PDGFRA_2	61.4	IMR90p8
22	D9	0.43	PDGFRA_2	61.4	IMR90p8
23	D9	0.3	PDGFRA_2	61.4	IMR90p8
24	D9	-7.31	PDGFRA_2	61.4	IMR90p8
25	D9	4.38	PDGFRA_2	61.4	IMR90p8
26	D9	3.34	PDGFRA_2	61.4	IMR90p8
27	D9	12.18	PDGFRA_2	61.4	IMR90p8
28	D9	17.94	PDGFRA_2	61.4	IMR90p8
29	D9	41.47	PDGFRA_2	61.4	IMR90p8
30	D9	81.46	PDGFRA_2	61.4	IMR90p8
31	D9	153.24	PDGFRA_2	61.4	IMR90p8
32	D9	262.06	PDGFRA_2	61.4	IMR90p8
33	D9	404.57	PDGFRA_2	61.4	IMR90p8
34	D9	602.78	PDGFRA_2	61.4	IMR90p8
35	D9	808.86	PDGFRA_2	61.4	IMR90p8
36	D9	1020.28	PDGFRA_2	61.4	IMR90p8
37	D9	1216.12	PDGFRA_2	61.4	IMR90p8
38	D9	1391.29	PDGFRA_2	61.4	IMR90p8
39	D9	1546.04	PDGFRA_2	61.4	IMR90p8
40	D9	1687.57	PDGFRA_2	61.4	IMR90p8
1	E9	3.07	PDGFRA_2	59.0	IMR90p8
2	E9	-3.02	PDGFRA_2	59.0	IMR90p8
3	E9	1.72	PDGFRA_2	59.0	IMR90p8
4	E9	1.05	PDGFRA_2	59.0	IMR90p8
5	E9	5.45	PDGFRA_2	59.0	IMR90p8
6	E9	-3.33	PDGFRA_2	59.0	IMR90p8
7	E9	3.61	PDGFRA_2	59.0	IMR90p8
8	E9	-1.63	PDGFRA_2	59.0	IMR90p8
9	E9	-4.27	PDGFRA_2	59.0	IMR90p8
10	E9	-1.82	PDGFRA_2	59.0	IMR90p8
11	E9	-2.18	PDGFRA_2	59.0	IMR90p8
12	E9	4.41	PDGFRA_2	59.0	IMR90p8
13	E9	3.22	PDGFRA_2	59.0	IMR90p8
14	E9	-0.44	PDGFRA_2	59.0	IMR90p8
15	E9	-4.18	PDGFRA_2	59.0	IMR90p8
16	E9	-0.18	PDGFRA_2	59.0	IMR90p8
17	E9	2.2	PDGFRA_2	59.0	IMR90p8
18	E9	0.94	PDGFRA_2	59.0	IMR90p8
19	E9	0.94	PDGFRA_2	59.0	IMR90p8
20	E9	1.14	PDGFRA_2	59.0	IMR90p8
21	E9	0.54	PDGFRA_2	59.0	IMR90p8
22	E9	-0.89	PDGFRA_2	59.0	IMR90p8
23	E9	-3.5	PDGFRA_2	59.0	IMR90p8
24	E9	-0.22	PDGFRA_2	59.0	IMR90p8
25	E9	-1.21	PDGFRA_2	59.0	IMR90p8
26	E9	1.12	PDGFRA_2	59.0	IMR90p8
27	E9	5.5	PDGFRA_2	59.0	IMR90p8
28	E9	14.88	PDGFRA_2	59.0	IMR90p8
29	E9	29.18	PDGFRA_2	59.0	IMR90p8
30	E9	55.77	PDGFRA_2	59.0	IMR90p8
31	E9	110.79	PDGFRA_2	59.0	IMR90p8
32	E9	203.73	PDGFRA_2	59.0	IMR90p8
33	E9	357.99	PDGFRA_2	59.0	IMR90p8
34	E9	586.3	PDGFRA_2	59.0	IMR90p8
35	E9	829.3	PDGFRA_2	59.0	IMR90p8
36	E9	1079.65	PDGFRA_2	59.0	IMR90p8
37	E9	1313.76	PDGFRA_2	59.0	IMR90p8
38	E9	1525.84	PDGFRA_2	59.0	IMR90p8
39	E9	1712.47	PDGFRA_2	59.0	IMR90p8
40	E9	1879.98	PDGFRA_2	59.0	IMR90p8
1	F9	1.37	PDGFRA_2	57.0	IMR90p8
2	F9	5.38	PDGFRA_2	57.0	IMR90p8
3	F9	6.66	PDGFRA_2	57.0	IMR90p8
4	F9	2.27	PDGFRA_2	57.0	IMR90p8
5	F9	3.68	PDGFRA_2	57.0	IMR90p8
6	F9	-1.88	PDGFRA_2	57.0	IMR90p8
7	F9	-0.99	PDGFRA_2	57.0	IMR90p8
8	F9	-0.76	PDGFRA_2	57.0	IMR90p8
9	F9	-5.28	PDGFRA_2	57.0	IMR90p8
10	F9	-2.09	PDGFRA_2	57.0	IMR90p8
11	F9	4.01	PDGFRA_2	57.0	IMR90p8
12	F9	-1.35	PDGFRA_2	57.0	IMR90p8
13	F9	-2.4	PDGFRA_2	57.0	IMR90p8
14	F9	1.47	PDGFRA_2	57.0	IMR90p8
15	F9	4.78	PDGFRA_2	57.0	IMR90p8
16	F9	1.93	PDGFRA_2	57.0	IMR90p8
17	F9	-0.99	PDGFRA_2	57.0	IMR90p8
18	F9	-1.72	PDGFRA_2	57.0	IMR90p8
19	F9	-2.27	PDGFRA_2	57.0	IMR90p8
20	F9	-4.99	PDGFRA_2	57.0	IMR90p8
21	F9	-0.12	PDGFRA_2	57.0	IMR90p8
22	F9	0.54	PDGFRA_2	57.0	IMR90p8
23	F9	1.02	PDGFRA_2	57.0	IMR90p8
24	F9	0.08	PDGFRA_2	57.0	IMR90p8
25	F9	-3.49	PDGFRA_2	57.0	IMR90p8
26	F9	3.16	PDGFRA_2	57.0	IMR90p8
27	F9	2.75	PDGFRA_2	57.0	IMR90p8
28	F9	5.95	PDGFRA_2	57.0	IMR90p8
29	F9	10.74	PDGFRA_2	57.0	IMR90p8
30	F9	23.77	PDGFRA_2	57.0	IMR90p8
31	F9	54.61	PDGFRA_2	57.0	IMR90p8
32	F9	111.31	PDGFRA_2	57.0	IMR90p8
33	F9	221.5	PDGFRA_2	57.0	IMR90p8
34	F9	385.53	PDGFRA_2	57.0	IMR90p8
35	F9	617.44	PDGFRA_2	57.0	IMR90p8
36	F9	853.58	PDGFRA_2	57.0	IMR90p8
37	F9	1091.0	PDGFRA_2	57.0	IMR90p8
38	F9	1313.81	PDGFRA_2	57.0	IMR90p8
39	F9	1514.91	PDGFRA_2	57.0	IMR90p8
40	F9	1697.25	PDGFRA_2	57.0	IMR90p8
1	G9	0.81	PDGFRA_2	55.7	IMR90p8
2	G9	4.97	PDGFRA_2	55.7	IMR90p8
3	G9	0.43	PDGFRA_2	55.7	IMR90p8
4	G9	4.05	PDGFRA_2	55.7	IMR90p8
5	G9	-1.58	PDGFRA_2	55.7	IMR90p8
6	G9	-2.75	PDGFRA_2	55.7	IMR90p8
7	G9	2.49	PDGFRA_2	55.7	IMR90p8
8	G9	1.35	PDGFRA_2	55.7	IMR90p8
9	G9	0.56	PDGFRA_2	55.7	IMR90p8
10	G9	0.76	PDGFRA_2	55.7	IMR90p8
11	G9	-1.38	PDGFRA_2	55.7	IMR90p8
12	G9	-2.78	PDGFRA_2	55.7	IMR90p8
13	G9	2.21	PDGFRA_2	55.7	IMR90p8
14	G9	1.23	PDGFRA_2	55.7	IMR90p8
15	G9	2.87	PDGFRA_2	55.7	IMR90p8
16	G9	2.85	PDGFRA_2	55.7	IMR90p8
17	G9	0.9	PDGFRA_2	55.7	IMR90p8
18	G9	-2.39	PDGFRA_2	55.7	IMR90p8
19	G9	-1.59	PDGFRA_2	55.7	IMR90p8
20	G9	-4.21	PDGFRA_2	55.7	IMR90p8
21	G9	0.72	PDGFRA_2	55.7	IMR90p8
22	G9	2.37	PDGFRA_2	55.7	IMR90p8
23	G9	-1.29	PDGFRA_2	55.7	IMR90p8
24	G9	-1.64	PDGFRA_2	55.7	IMR90p8
25	G9	-5.47	PDGFRA_2	55.7	IMR90p8
26	G9	-3.5	PDGFRA_2	55.7	IMR90p8
27	G9	3.51	PDGFRA_2	55.7	IMR90p8
28	G9	9.72	PDGFRA_2	55.7	IMR90p8
29	G9	8.12	PDGFRA_2	55.7	IMR90p8
30	G9	25.56	PDGFRA_2	55.7	IMR90p8
31	G9	52.82	PDGFRA_2	55.7	IMR90p8
32	G9	94.13	PDGFRA_2	55.7	IMR90p8
33	G9	188.72	PDGFRA_2	55.7	IMR90p8
34	G9	342.66	PDGFRA_2	55.7	IMR90p8
35	G9	557.67	PDGFRA_2	55.7	IMR90p8
36	G9	778.67	PDGFRA_2	55.7	IMR90p8
37	G9	1001.31	PDGFRA_2	55.7	IMR90p8
38	G9	1211.55	PDGFRA_2	55.7	IMR90p8
39	G9	1406.08	PDGFRA_2	55.7	IMR90p8
40	G9	1589.27	PDGFRA_2	55.7	IMR90p8
1	H9	-2.85	PDGFRA_2	55.0	IMR90p8
2	H9	0.2	PDGFRA_2	55.0	IMR90p8
3	H9	0.35	PDGFRA_2	55.0	IMR90p8
4	H9	3.15	PDGFRA_2	55.0	IMR90p8
5	H9	1.98	PDGFRA_2	55.0	IMR90p8
6	H9	2.15	PDGFRA_2	55.0	IMR90p8
7	H9	-1.1	PDGFRA_2	55.0	IMR90p8
8	H9	-4.0	PDGFRA_2	55.0	IMR90p8
9	H9	-3.34	PDGFRA_2	55.0	IMR90p8
10	H9	-1.5	PDGFRA_2	55.0	IMR90p8
11	H9	0.33	PDGFRA_2	55.0	IMR90p8
12	H9	-0.27	PDGFRA_2	55.0	IMR90p8
13	H9	-0.35	PDGFRA_2	55.0	IMR90p8
14	H9	2.62	PDGFRA_2	55.0	IMR90p8
15	H9	3.96	PDGFRA_2	55.0	IMR90p8
16	H9	2.57	PDGFRA_2	55.0	IMR90p8
17	H9	1.36	PDGFRA_2	55.0	IMR90p8
18	H9	-1.08	PDGFRA_2	55.0	IMR90p8
19	H9	-2.17	PDGFRA_2	55.0	IMR90p8
20	H9	-0.58	PDGFRA_2	55.0	IMR90p8
21	H9	4.82	PDGFRA_2	55.0	IMR90p8
22	H9	3.79	PDGFRA_2	55.0	IMR90p8
23	H9	-1.07	PDGFRA_2	55.0	IMR90p8
24	H9	1.85	PDGFRA_2	55.0	IMR90p8
25	H9	-5.01	PDGFRA_2	55.0	IMR90p8
26	H9	1.83	PDGFRA_2	55.0	IMR90p8
27	H9	1.25	PDGFRA_2	55.0	IMR90p8
28	H9	-1.38	PDGFRA_2	55.0	IMR90p8
29	H9	5.78	PDGFRA_2	55.0	IMR90p8
30	H9	12.6	PDGFRA_2	55.0	IMR90p8
31	H9	27.3	PDGFRA_2	55.0	IMR90p8
32	H9	52.73	PDGFRA_2	55.0	IMR90p8
33	H9	106.93	PDGFRA_2	55.0	IMR90p8
34	H9	206.22	PDGFRA_2	55.0	IMR90p8
35	H9	354.53	PDGFRA_2	55.0	IMR90p8
36	H9	557.03	PDGFRA_2	55.0	IMR90p8
37	H9	766.07	PDGFRA_2	55.0	IMR90p8
38	H9	976.06	PDGFRA_2	55.0	IMR90p8
39	H9	1175.41	PDGFRA_2	55.0	IMR90p8
40	H9	1364.22	PDGFRA_2	55.0	IMR90p8
