# Supplementary material for: Primer PICKR: literature-mined scoring platform for robust RT–qPCR primers
Source: Nat Commun. 2026 May 28;17:6938. doi: 10.1038/s41467-026-73648-2 (PMC13388996; doi:10.1038/s41467-026-73648-2)
Supplement: Supplementary file 11 — Source Data [file 41467_2026_73648_MOESM11_ESM.zip › Suppl_Fig_S13/amplification_data_TBP_2.csv]

Cycle	Well	Fluorescence	Target	melt temp	Replicate
1	A5	-6.43252533634177	TBP_2	65.0	IMR90p11
2	A5	-2.91899770871078	TBP_2	65.0	IMR90p11
3	A5	-2.48175652810687	TBP_2	65.0	IMR90p11
4	A5	0.492153763439546	TBP_2	65.0	IMR90p11
5	A5	0.404145640040497	TBP_2	65.0	IMR90p11
6	A5	1.27526283175121	TBP_2	65.0	IMR90p11
7	A5	1.96225715573064	TBP_2	65.0	IMR90p11
8	A5	5.54163825339811	TBP_2	65.0	IMR90p11
9	A5	1.32551413771898	TBP_2	65.0	IMR90p11
10	A5	1.63091643357347	TBP_2	65.0	IMR90p11
11	A5	4.1972701159616	TBP_2	65.0	IMR90p11
12	A5	2.57182887789986	TBP_2	65.0	IMR90p11
13	A5	-0.198478571931446	TBP_2	65.0	IMR90p11
14	A5	-3.88935337184785	TBP_2	65.0	IMR90p11
15	A5	-4.38491810440428	TBP_2	65.0	IMR90p11
16	A5	0.114696960043602	TBP_2	65.0	IMR90p11
17	A5	-4.67995746626411	TBP_2	65.0	IMR90p11
18	A5	-0.995699527795296	TBP_2	65.0	IMR90p11
19	A5	-1.82112817879624	TBP_2	65.0	IMR90p11
20	A5	-3.82827276559601	TBP_2	65.0	IMR90p11
21	A5	-2.95737804034843	TBP_2	65.0	IMR90p11
22	A5	-3.97941119401094	TBP_2	65.0	IMR90p11
23	A5	0.861552508607929	TBP_2	65.0	IMR90p11
24	A5	0.523679416879986	TBP_2	65.0	IMR90p11
25	A5	1.67029221242728	TBP_2	65.0	IMR90p11
26	A5	12.2816816536933	TBP_2	65.0	IMR90p11
27	A5	21.1578363964227	TBP_2	65.0	IMR90p11
28	A5	45.8482307274289	TBP_2	65.0	IMR90p11
29	A5	92.6867930161543	TBP_2	65.0	IMR90p11
30	A5	176.292034567336	TBP_2	65.0	IMR90p11
31	A5	316.275696485583	TBP_2	65.0	IMR90p11
32	A5	488.657303983915	TBP_2	65.0	IMR90p11
33	A5	662.861868847731	TBP_2	65.0	IMR90p11
34	A5	840.225345753187	TBP_2	65.0	IMR90p11
35	A5	1017.40029070593	TBP_2	65.0	IMR90p11
36	A5	1181.89461556642	TBP_2	65.0	IMR90p11
37	A5	1329.75210236513	TBP_2	65.0	IMR90p11
38	A5	1458.59336926254	TBP_2	65.0	IMR90p11
39	A5	1575.31498568166	TBP_2	65.0	IMR90p11
40	A5	1682.53721491588	TBP_2	65.0	IMR90p11
1	B5	2.87407709895388	TBP_2	64.5	IMR90p11
2	B5	6.57575625642221	TBP_2	64.5	IMR90p11
3	B5	-1.0665670872686	TBP_2	64.5	IMR90p11
4	B5	-2.51787035076313	TBP_2	64.5	IMR90p11
5	B5	3.20879826337705	TBP_2	64.5	IMR90p11
6	B5	0.416888245721111	TBP_2	64.5	IMR90p11
7	B5	0.766674607776167	TBP_2	64.5	IMR90p11
8	B5	1.47131257985302	TBP_2	64.5	IMR90p11
9	B5	4.50350914272894	TBP_2	64.5	IMR90p11
10	B5	2.23684876109201	TBP_2	64.5	IMR90p11
11	B5	-2.43417610473625	TBP_2	64.5	IMR90p11
12	B5	-2.75440532177117	TBP_2	64.5	IMR90p11
13	B5	1.73653365932023	TBP_2	64.5	IMR90p11
14	B5	-0.60937160449248	TBP_2	64.5	IMR90p11
15	B5	1.29221603931273	TBP_2	64.5	IMR90p11
16	B5	0.380286061452807	TBP_2	64.5	IMR90p11
17	B5	-0.374793969426719	TBP_2	64.5	IMR90p11
18	B5	-2.33744448543712	TBP_2	64.5	IMR90p11
19	B5	-5.90468942152302	TBP_2	64.5	IMR90p11
20	B5	3.64619555705212	TBP_2	64.5	IMR90p11
21	B5	-3.26003830716309	TBP_2	64.5	IMR90p11
22	B5	-1.33248648001427	TBP_2	64.5	IMR90p11
23	B5	0.226178098265791	TBP_2	64.5	IMR90p11
24	B5	2.88959790678155	TBP_2	64.5	IMR90p11
25	B5	4.40948232297933	TBP_2	64.5	IMR90p11
26	B5	17.4968037843882	TBP_2	64.5	IMR90p11
27	B5	33.2137217462823	TBP_2	64.5	IMR90p11
28	B5	63.5468435236685	TBP_2	64.5	IMR90p11
29	B5	132.854538264931	TBP_2	64.5	IMR90p11
30	B5	240.756209764648	TBP_2	64.5	IMR90p11
31	B5	404.339967628352	TBP_2	64.5	IMR90p11
32	B5	591.417945326042	TBP_2	64.5	IMR90p11
33	B5	780.9714768523	TBP_2	64.5	IMR90p11
34	B5	970.209242289201	TBP_2	64.5	IMR90p11
35	B5	1152.52887294042	TBP_2	64.5	IMR90p11
36	B5	1318.41263556761	TBP_2	64.5	IMR90p11
37	B5	1462.58555111061	TBP_2	64.5	IMR90p11
38	B5	1591.20351064093	TBP_2	64.5	IMR90p11
39	B5	1705.47631686839	TBP_2	64.5	IMR90p11
40	B5	1813.47026877107	TBP_2	64.5	IMR90p11
1	C5	-0.228785277441148	TBP_2	63.3	IMR90p11
2	C5	3.08561765875766	TBP_2	63.3	IMR90p11
3	C5	7.00515596958576	TBP_2	63.3	IMR90p11
4	C5	0.131263379619668	TBP_2	63.3	IMR90p11
5	C5	4.53749383989953	TBP_2	63.3	IMR90p11
6	C5	-5.38503485308865	TBP_2	63.3	IMR90p11
7	C5	2.21470820682634	TBP_2	63.3	IMR90p11
8	C5	2.00549047745062	TBP_2	63.3	IMR90p11
9	C5	-0.5944136791868	TBP_2	63.3	IMR90p11
10	C5	2.44402655717977	TBP_2	63.3	IMR90p11
11	C5	-1.64257882185848	TBP_2	63.3	IMR90p11
12	C5	0.527934095738146	TBP_2	63.3	IMR90p11
13	C5	-1.69126242048651	TBP_2	63.3	IMR90p11
14	C5	-0.559123281036591	TBP_2	63.3	IMR90p11
15	C5	-0.176020449761381	TBP_2	63.3	IMR90p11
16	C5	0.115244402927146	TBP_2	63.3	IMR90p11
17	C5	-4.23415334445099	TBP_2	63.3	IMR90p11
18	C5	-3.57411206758479	TBP_2	63.3	IMR90p11
19	C5	-2.00820722360368	TBP_2	63.3	IMR90p11
20	C5	-6.26543040456909	TBP_2	63.3	IMR90p11
21	C5	-2.41198902612177	TBP_2	63.3	IMR90p11
22	C5	0.428760890968988	TBP_2	63.3	IMR90p11
23	C5	1.92990062143508	TBP_2	63.3	IMR90p11
24	C5	-2.1438906034432	TBP_2	63.3	IMR90p11
25	C5	0.145533267438623	TBP_2	63.3	IMR90p11
26	C5	16.5916347357902	TBP_2	63.3	IMR90p11
27	C5	32.551514004464	TBP_2	63.3	IMR90p11
28	C5	64.6531873472982	TBP_2	63.3	IMR90p11
29	C5	131.733380482002	TBP_2	63.3	IMR90p11
30	C5	248.304750698668	TBP_2	63.3	IMR90p11
31	C5	418.401401118468	TBP_2	63.3	IMR90p11
32	C5	630.803533248106	TBP_2	63.3	IMR90p11
33	C5	843.63929170433	TBP_2	63.3	IMR90p11
34	C5	1056.36074567973	TBP_2	63.3	IMR90p11
35	C5	1261.83545097356	TBP_2	63.3	IMR90p11
36	C5	1452.7497108014	TBP_2	63.3	IMR90p11
37	C5	1623.73213195526	TBP_2	63.3	IMR90p11
38	C5	1771.22423459554	TBP_2	63.3	IMR90p11
39	C5	1902.77616329627	TBP_2	63.3	IMR90p11
40	C5	2024.30724207286	TBP_2	63.3	IMR90p11
1	D5	1.82047634364881	TBP_2	61.4	IMR90p11
2	D5	3.53813910982763	TBP_2	61.4	IMR90p11
3	D5	2.56267141537455	TBP_2	61.4	IMR90p11
4	D5	7.29042959222443	TBP_2	61.4	IMR90p11
5	D5	-3.72822889392182	TBP_2	61.4	IMR90p11
6	D5	4.03668624056354	TBP_2	61.4	IMR90p11
7	D5	0.418563848204485	TBP_2	61.4	IMR90p11
8	D5	-3.16030222158633	TBP_2	61.4	IMR90p11
9	D5	1.52855985745919	TBP_2	61.4	IMR90p11
10	D5	-3.29918934666193	TBP_2	61.4	IMR90p11
11	D5	-2.04090619391491	TBP_2	61.4	IMR90p11
12	D5	2.74087020137176	TBP_2	61.4	IMR90p11
13	D5	-0.956775288262179	TBP_2	61.4	IMR90p11
14	D5	-2.32723273752617	TBP_2	61.4	IMR90p11
15	D5	-0.924073088166551	TBP_2	61.4	IMR90p11
16	D5	-2.42710758388694	TBP_2	61.4	IMR90p11
17	D5	-4.03403186745527	TBP_2	61.4	IMR90p11
18	D5	1.53602880142898	TBP_2	61.4	IMR90p11
19	D5	1.54542845228661	TBP_2	61.4	IMR90p11
20	D5	-0.206383703190568	TBP_2	61.4	IMR90p11
21	D5	-1.86623441169922	TBP_2	61.4	IMR90p11
22	D5	-1.33026622085345	TBP_2	61.4	IMR90p11
23	D5	-1.79440364499624	TBP_2	61.4	IMR90p11
24	D5	-0.0625833467661323	TBP_2	61.4	IMR90p11
25	D5	1.44545322775093	TBP_2	61.4	IMR90p11
26	D5	9.03927825930987	TBP_2	61.4	IMR90p11
27	D5	19.2629485569328	TBP_2	61.4	IMR90p11
28	D5	46.2066928371642	TBP_2	61.4	IMR90p11
29	D5	89.4094046574055	TBP_2	61.4	IMR90p11
30	D5	173.704603053107	TBP_2	61.4	IMR90p11
31	D5	305.268319416911	TBP_2	61.4	IMR90p11
32	D5	494.188250550006	TBP_2	61.4	IMR90p11
33	D5	694.303236387446	TBP_2	61.4	IMR90p11
34	D5	904.557222581508	TBP_2	61.4	IMR90p11
35	D5	1118.5791390803	TBP_2	61.4	IMR90p11
36	D5	1321.30073957082	TBP_2	61.4	IMR90p11
37	D5	1507.52103338211	TBP_2	61.4	IMR90p11
38	D5	1672.30643390724	TBP_2	61.4	IMR90p11
39	D5	1819.65322067907	TBP_2	61.4	IMR90p11
40	D5	1955.81843871625	TBP_2	61.4	IMR90p11
1	E5	-2.01991686994143	TBP_2	59.0	IMR90p11
2	E5	-1.50647613400724	TBP_2	59.0	IMR90p11
3	E5	0.743051140916577	TBP_2	59.0	IMR90p11
4	E5	2.84660058106374	TBP_2	59.0	IMR90p11
5	E5	1.38896866255072	TBP_2	59.0	IMR90p11
6	E5	1.66558289225168	TBP_2	59.0	IMR90p11
7	E5	-6.86428676516107	TBP_2	59.0	IMR90p11
8	E5	4.65123162074042	TBP_2	59.0	IMR90p11
9	E5	0.524973144269097	TBP_2	59.0	IMR90p11
10	E5	1.13122155292422	TBP_2	59.0	IMR90p11
11	E5	-2.00980696427814	TBP_2	59.0	IMR90p11
12	E5	3.73528547689739	TBP_2	59.0	IMR90p11
13	E5	-0.653416544723768	TBP_2	59.0	IMR90p11
14	E5	0.320396196699221	TBP_2	59.0	IMR90p11
15	E5	0.242261693745604	TBP_2	59.0	IMR90p11
16	E5	-3.96278343796394	TBP_2	59.0	IMR90p11
17	E5	-0.820095165556722	TBP_2	59.0	IMR90p11
18	E5	-0.622504346291407	TBP_2	59.0	IMR90p11
19	E5	0.69288623732109	TBP_2	59.0	IMR90p11
20	E5	-0.856577367729642	TBP_2	59.0	IMR90p11
21	E5	-3.83992124538827	TBP_2	59.0	IMR90p11
22	E5	0.735427691409313	TBP_2	59.0	IMR90p11
23	E5	0.855095972623076	TBP_2	59.0	IMR90p11
24	E5	-2.61482819577896	TBP_2	59.0	IMR90p11
25	E5	-3.25734689597539	TBP_2	59.0	IMR90p11
26	E5	2.6586007235569	TBP_2	59.0	IMR90p11
27	E5	8.71954396538786	TBP_2	59.0	IMR90p11
28	E5	16.7524229484579	TBP_2	59.0	IMR90p11
29	E5	35.879204640436	TBP_2	59.0	IMR90p11
30	E5	74.3821202051613	TBP_2	59.0	IMR90p11
31	E5	140.93522305263	TBP_2	59.0	IMR90p11
32	E5	259.425086536836	TBP_2	59.0	IMR90p11
33	E5	416.954287861676	TBP_2	59.0	IMR90p11
34	E5	603.100437590032	TBP_2	59.0	IMR90p11
35	E5	800.323577635199	TBP_2	59.0	IMR90p11
36	E5	1009.64006164046	TBP_2	59.0	IMR90p11
37	E5	1211.41562745942	TBP_2	59.0	IMR90p11
38	E5	1401.11083434544	TBP_2	59.0	IMR90p11
39	E5	1569.58998437718	TBP_2	59.0	IMR90p11
40	E5	1725.09059669774	TBP_2	59.0	IMR90p11
1	F5	2.83461483184055	TBP_2	57.0	IMR90p11
2	F5	3.2015420599846	TBP_2	57.0	IMR90p11
3	F5	1.16239414876964	TBP_2	57.0	IMR90p11
4	F5	1.88358419590895	TBP_2	57.0	IMR90p11
5	F5	1.8425872869625	TBP_2	57.0	IMR90p11
6	F5	-1.18215658322197	TBP_2	57.0	IMR90p11
7	F5	0.682800138207767	TBP_2	57.0	IMR90p11
8	F5	-3.05242396957283	TBP_2	57.0	IMR90p11
9	F5	-1.67380345647189	TBP_2	57.0	IMR90p11
10	F5	0.84858680528987	TBP_2	57.0	IMR90p11
11	F5	5.69680580728664	TBP_2	57.0	IMR90p11
12	F5	2.17353097006344	TBP_2	57.0	IMR90p11
13	F5	1.14559495671438	TBP_2	57.0	IMR90p11
14	F5	1.90653729750056	TBP_2	57.0	IMR90p11
15	F5	-0.158340367157962	TBP_2	57.0	IMR90p11
16	F5	0.326390632987568	TBP_2	57.0	IMR90p11
17	F5	-2.8695743087651	TBP_2	57.0	IMR90p11
18	F5	-0.399986517232264	TBP_2	57.0	IMR90p11
19	F5	-4.92349821944345	TBP_2	57.0	IMR90p11
20	F5	0.135574089847978	TBP_2	57.0	IMR90p11
21	F5	-6.21523517403602	TBP_2	57.0	IMR90p11
22	F5	-0.222026506634393	TBP_2	57.0	IMR90p11
23	F5	-0.723506289396482	TBP_2	57.0	IMR90p11
24	F5	-4.80068139810282	TBP_2	57.0	IMR90p11
25	F5	4.21529782968491	TBP_2	57.0	IMR90p11
26	F5	0.467023566336593	TBP_2	57.0	IMR90p11
27	F5	1.00468108598716	TBP_2	57.0	IMR90p11
28	F5	8.56103971385528	TBP_2	57.0	IMR90p11
29	F5	13.6341343553759	TBP_2	57.0	IMR90p11
30	F5	32.2975711985168	TBP_2	57.0	IMR90p11
31	F5	62.2930817548304	TBP_2	57.0	IMR90p11
32	F5	121.877299695965	TBP_2	57.0	IMR90p11
33	F5	218.937457593409	TBP_2	57.0	IMR90p11
34	F5	367.986467798544	TBP_2	57.0	IMR90p11
35	F5	546.707628934067	TBP_2	57.0	IMR90p11
36	F5	740.672392675455	TBP_2	57.0	IMR90p11
37	F5	950.336394447896	TBP_2	57.0	IMR90p11
38	F5	1163.72946213013	TBP_2	57.0	IMR90p11
39	F5	1366.13335336547	TBP_2	57.0	IMR90p11
40	F5	1557.09243272873	TBP_2	57.0	IMR90p11
1	G5	4.45099789517235	TBP_2	55.7	IMR90p11
2	G5	5.95247190577993	TBP_2	55.7	IMR90p11
3	G5	2.82715511275046	TBP_2	55.7	IMR90p11
4	G5	7.22042185699866	TBP_2	55.7	IMR90p11
5	G5	0.610635753277165	TBP_2	55.7	IMR90p11
6	G5	-2.96198254714318	TBP_2	55.7	IMR90p11
7	G5	0.997503135967236	TBP_2	55.7	IMR90p11
8	G5	-3.33730209943042	TBP_2	55.7	IMR90p11
9	G5	3.65824859596523	TBP_2	55.7	IMR90p11
10	G5	-0.8744865899871	TBP_2	55.7	IMR90p11
11	G5	-0.714101325058436	TBP_2	55.7	IMR90p11
12	G5	2.02321311507467	TBP_2	55.7	IMR90p11
13	G5	-0.576488885635627	TBP_2	55.7	IMR90p11
14	G5	0.450949581685563	TBP_2	55.7	IMR90p11
15	G5	-5.38274727587077	TBP_2	55.7	IMR90p11
16	G5	-0.161069232138743	TBP_2	55.7	IMR90p11
17	G5	-2.89273169403623	TBP_2	55.7	IMR90p11
18	G5	0.0153126471577707	TBP_2	55.7	IMR90p11
19	G5	-2.66366749873396	TBP_2	55.7	IMR90p11
20	G5	1.66387394335834	TBP_2	55.7	IMR90p11
21	G5	-0.594135216832456	TBP_2	55.7	IMR90p11
22	G5	-3.31285993618576	TBP_2	55.7	IMR90p11
23	G5	1.00162738121617	TBP_2	55.7	IMR90p11
24	G5	0.530672218630116	TBP_2	55.7	IMR90p11
25	G5	-3.01500037171309	TBP_2	55.7	IMR90p11
26	G5	-2.35510826324389	TBP_2	55.7	IMR90p11
27	G5	3.60290373829184	TBP_2	55.7	IMR90p11
28	G5	0.160760700141964	TBP_2	55.7	IMR90p11
29	G5	9.72006965778337	TBP_2	55.7	IMR90p11
30	G5	12.3650624496399	TBP_2	55.7	IMR90p11
31	G5	33.8337560084719	TBP_2	55.7	IMR90p11
32	G5	60.5070279531974	TBP_2	55.7	IMR90p11
33	G5	110.631268162775	TBP_2	55.7	IMR90p11
34	G5	196.08965688882	TBP_2	55.7	IMR90p11
35	G5	324.675257520167	TBP_2	55.7	IMR90p11
36	G5	494.282888022738	TBP_2	55.7	IMR90p11
37	G5	673.253967407551	TBP_2	55.7	IMR90p11
38	G5	864.29166603449	TBP_2	55.7	IMR90p11
39	G5	1058.85669694093	TBP_2	55.7	IMR90p11
40	G5	1251.32706321115	TBP_2	55.7	IMR90p11
1	H5	-4.96146564463652	TBP_2	55.0	IMR90p11
2	H5	-1.99157650825555	TBP_2	55.0	IMR90p11
3	H5	-4.45164237285144	TBP_2	55.0	IMR90p11
4	H5	1.25125967523036	TBP_2	55.0	IMR90p11
5	H5	-0.209663964417814	TBP_2	55.0	IMR90p11
6	H5	-0.355594925594687	TBP_2	55.0	IMR90p11
7	H5	2.53501341252422	TBP_2	55.0	IMR90p11
8	H5	0.640808596594979	TBP_2	55.0	IMR90p11
9	H5	1.95289716354273	TBP_2	55.0	IMR90p11
10	H5	4.86973149982623	TBP_2	55.0	IMR90p11
11	H5	1.3329764415389	TBP_2	55.0	IMR90p11
12	H5	2.56629928592747	TBP_2	55.0	IMR90p11
13	H5	-0.905449930653958	TBP_2	55.0	IMR90p11
14	H5	0.315779220844433	TBP_2	55.0	IMR90p11
15	H5	0.156548952278172	TBP_2	55.0	IMR90p11
16	H5	-5.22127713852569	TBP_2	55.0	IMR90p11
17	H5	3.15000415168697	TBP_2	55.0	IMR90p11
18	H5	0.112884986985591	TBP_2	55.0	IMR90p11
19	H5	1.56984981492769	TBP_2	55.0	IMR90p11
20	H5	-1.84897261535025	TBP_2	55.0	IMR90p11
21	H5	0.673102790473877	TBP_2	55.0	IMR90p11
22	H5	-0.537938303265491	TBP_2	55.0	IMR90p11
23	H5	-2.35349234708565	TBP_2	55.0	IMR90p11
24	H5	-2.81553136654702	TBP_2	55.0	IMR90p11
25	H5	1.39006965004319	TBP_2	55.0	IMR90p11
26	H5	-2.97618871629129	TBP_2	55.0	IMR90p11
27	H5	-2.56968612757419	TBP_2	55.0	IMR90p11
28	H5	1.13505938543449	TBP_2	55.0	IMR90p11
29	H5	8.24477562958145	TBP_2	55.0	IMR90p11
30	H5	8.58505220455527	TBP_2	55.0	IMR90p11
31	H5	20.4930097245674	TBP_2	55.0	IMR90p11
32	H5	38.6706561703859	TBP_2	55.0	IMR90p11
33	H5	71.0454675847823	TBP_2	55.0	IMR90p11
34	H5	138.634427785308	TBP_2	55.0	IMR90p11
35	H5	241.531415216302	TBP_2	55.0	IMR90p11
36	H5	381.628981405406	TBP_2	55.0	IMR90p11
37	H5	551.845117831751	TBP_2	55.0	IMR90p11
38	H5	733.4011848356	TBP_2	55.0	IMR90p11
39	H5	923.759973711257	TBP_2	55.0	IMR90p11
40	H5	1118.88174965617	TBP_2	55.0	IMR90p11
1	A5	-1.2	TBP_2	65.0	IMR90p2
2	A5	1.32	TBP_2	65.0	IMR90p2
3	A5	2.28	TBP_2	65.0	IMR90p2
4	A5	-2.55	TBP_2	65.0	IMR90p2
5	A5	-0.32	TBP_2	65.0	IMR90p2
6	A5	-3.41	TBP_2	65.0	IMR90p2
7	A5	0.39	TBP_2	65.0	IMR90p2
8	A5	-2.03	TBP_2	65.0	IMR90p2
9	A5	1.2	TBP_2	65.0	IMR90p2
10	A5	4.2	TBP_2	65.0	IMR90p2
11	A5	0.82	TBP_2	65.0	IMR90p2
12	A5	3.63	TBP_2	65.0	IMR90p2
13	A5	1.17	TBP_2	65.0	IMR90p2
14	A5	1.8	TBP_2	65.0	IMR90p2
15	A5	0.32	TBP_2	65.0	IMR90p2
16	A5	0.65	TBP_2	65.0	IMR90p2
17	A5	1.14	TBP_2	65.0	IMR90p2
18	A5	0.33	TBP_2	65.0	IMR90p2
19	A5	3.02	TBP_2	65.0	IMR90p2
20	A5	-1.67	TBP_2	65.0	IMR90p2
21	A5	-3.39	TBP_2	65.0	IMR90p2
22	A5	-2.86	TBP_2	65.0	IMR90p2
23	A5	-4.55	TBP_2	65.0	IMR90p2
24	A5	1.56	TBP_2	65.0	IMR90p2
25	A5	4.93	TBP_2	65.0	IMR90p2
26	A5	10.48	TBP_2	65.0	IMR90p2
27	A5	19.09	TBP_2	65.0	IMR90p2
28	A5	45.39	TBP_2	65.0	IMR90p2
29	A5	97.14	TBP_2	65.0	IMR90p2
30	A5	180.69	TBP_2	65.0	IMR90p2
31	A5	308.94	TBP_2	65.0	IMR90p2
32	A5	473.89	TBP_2	65.0	IMR90p2
33	A5	640.45	TBP_2	65.0	IMR90p2
34	A5	807.9	TBP_2	65.0	IMR90p2
35	A5	970.53	TBP_2	65.0	IMR90p2
36	A5	1124.25	TBP_2	65.0	IMR90p2
37	A5	1264.16	TBP_2	65.0	IMR90p2
38	A5	1388.13	TBP_2	65.0	IMR90p2
39	A5	1496.4	TBP_2	65.0	IMR90p2
40	A5	1594.59	TBP_2	65.0	IMR90p2
1	B5	-1.27	TBP_2	64.5	IMR90p2
2	B5	2.02	TBP_2	64.5	IMR90p2
3	B5	4.99	TBP_2	64.5	IMR90p2
4	B5	0.52	TBP_2	64.5	IMR90p2
5	B5	3.89	TBP_2	64.5	IMR90p2
6	B5	1.25	TBP_2	64.5	IMR90p2
7	B5	-0.71	TBP_2	64.5	IMR90p2
8	B5	-0.83	TBP_2	64.5	IMR90p2
9	B5	0.65	TBP_2	64.5	IMR90p2
10	B5	-1.61	TBP_2	64.5	IMR90p2
11	B5	-5.19	TBP_2	64.5	IMR90p2
12	B5	1.58	TBP_2	64.5	IMR90p2
13	B5	-1.01	TBP_2	64.5	IMR90p2
14	B5	-1.75	TBP_2	64.5	IMR90p2
15	B5	-2.68	TBP_2	64.5	IMR90p2
16	B5	-0.57	TBP_2	64.5	IMR90p2
17	B5	1.54	TBP_2	64.5	IMR90p2
18	B5	1.74	TBP_2	64.5	IMR90p2
19	B5	-0.69	TBP_2	64.5	IMR90p2
20	B5	-3.22	TBP_2	64.5	IMR90p2
21	B5	-1.8	TBP_2	64.5	IMR90p2
22	B5	-0.12	TBP_2	64.5	IMR90p2
23	B5	-1.46	TBP_2	64.5	IMR90p2
24	B5	4.42	TBP_2	64.5	IMR90p2
25	B5	6.92	TBP_2	64.5	IMR90p2
26	B5	14.31	TBP_2	64.5	IMR90p2
27	B5	32.65	TBP_2	64.5	IMR90p2
28	B5	66.33	TBP_2	64.5	IMR90p2
29	B5	131.87	TBP_2	64.5	IMR90p2
30	B5	246.95	TBP_2	64.5	IMR90p2
31	B5	406.55	TBP_2	64.5	IMR90p2
32	B5	589.99	TBP_2	64.5	IMR90p2
33	B5	771.79	TBP_2	64.5	IMR90p2
34	B5	948.25	TBP_2	64.5	IMR90p2
35	B5	1116.26	TBP_2	64.5	IMR90p2
36	B5	1269.98	TBP_2	64.5	IMR90p2
37	B5	1406.22	TBP_2	64.5	IMR90p2
38	B5	1527.06	TBP_2	64.5	IMR90p2
39	B5	1633.74	TBP_2	64.5	IMR90p2
40	B5	1733.17	TBP_2	64.5	IMR90p2
1	C5	2.64	TBP_2	63.3	IMR90p2
2	C5	1.27	TBP_2	63.3	IMR90p2
3	C5	2.61	TBP_2	63.3	IMR90p2
4	C5	3.84	TBP_2	63.3	IMR90p2
5	C5	1.81	TBP_2	63.3	IMR90p2
6	C5	-1.55	TBP_2	63.3	IMR90p2
7	C5	4.39	TBP_2	63.3	IMR90p2
8	C5	-3.25	TBP_2	63.3	IMR90p2
9	C5	-0.7	TBP_2	63.3	IMR90p2
10	C5	-1.82	TBP_2	63.3	IMR90p2
11	C5	-2.81	TBP_2	63.3	IMR90p2
12	C5	-2.44	TBP_2	63.3	IMR90p2
13	C5	-0.79	TBP_2	63.3	IMR90p2
14	C5	4.93	TBP_2	63.3	IMR90p2
15	C5	-0.69	TBP_2	63.3	IMR90p2
16	C5	3.84	TBP_2	63.3	IMR90p2
17	C5	-3.52	TBP_2	63.3	IMR90p2
18	C5	-3.94	TBP_2	63.3	IMR90p2
19	C5	0.6	TBP_2	63.3	IMR90p2
20	C5	2.48	TBP_2	63.3	IMR90p2
21	C5	-2.62	TBP_2	63.3	IMR90p2
22	C5	-0.37	TBP_2	63.3	IMR90p2
23	C5	-1.04	TBP_2	63.3	IMR90p2
24	C5	3.07	TBP_2	63.3	IMR90p2
25	C5	5.35	TBP_2	63.3	IMR90p2
26	C5	15.27	TBP_2	63.3	IMR90p2
27	C5	35.41	TBP_2	63.3	IMR90p2
28	C5	77.49	TBP_2	63.3	IMR90p2
29	C5	146.7	TBP_2	63.3	IMR90p2
30	C5	273.22	TBP_2	63.3	IMR90p2
31	C5	449.92	TBP_2	63.3	IMR90p2
32	C5	647.16	TBP_2	63.3	IMR90p2
33	C5	846.84	TBP_2	63.3	IMR90p2
34	C5	1044.19	TBP_2	63.3	IMR90p2
35	C5	1230.63	TBP_2	63.3	IMR90p2
36	C5	1398.18	TBP_2	63.3	IMR90p2
37	C5	1547.02	TBP_2	63.3	IMR90p2
38	C5	1681.29	TBP_2	63.3	IMR90p2
39	C5	1797.64	TBP_2	63.3	IMR90p2
40	C5	1900.67	TBP_2	63.3	IMR90p2
1	D5	-4.96	TBP_2	61.4	IMR90p2
2	D5	1.27	TBP_2	61.4	IMR90p2
3	D5	2.13	TBP_2	61.4	IMR90p2
4	D5	3.89	TBP_2	61.4	IMR90p2
5	D5	-1.3	TBP_2	61.4	IMR90p2
6	D5	3.59	TBP_2	61.4	IMR90p2
7	D5	1.48	TBP_2	61.4	IMR90p2
8	D5	2.53	TBP_2	61.4	IMR90p2
9	D5	-1.94	TBP_2	61.4	IMR90p2
10	D5	0.84	TBP_2	61.4	IMR90p2
11	D5	-2.82	TBP_2	61.4	IMR90p2
12	D5	-4.42	TBP_2	61.4	IMR90p2
13	D5	-0.84	TBP_2	61.4	IMR90p2
14	D5	0.73	TBP_2	61.4	IMR90p2
15	D5	-2.44	TBP_2	61.4	IMR90p2
16	D5	-0.78	TBP_2	61.4	IMR90p2
17	D5	-2.64	TBP_2	61.4	IMR90p2
18	D5	-0.02	TBP_2	61.4	IMR90p2
19	D5	1.35	TBP_2	61.4	IMR90p2
20	D5	0.46	TBP_2	61.4	IMR90p2
21	D5	0.08	TBP_2	61.4	IMR90p2
22	D5	-6.33	TBP_2	61.4	IMR90p2
23	D5	-0.19	TBP_2	61.4	IMR90p2
24	D5	-3.74	TBP_2	61.4	IMR90p2
25	D5	5.33	TBP_2	61.4	IMR90p2
26	D5	9.65	TBP_2	61.4	IMR90p2
27	D5	23.08	TBP_2	61.4	IMR90p2
28	D5	49.4	TBP_2	61.4	IMR90p2
29	D5	99.4	TBP_2	61.4	IMR90p2
30	D5	191.32	TBP_2	61.4	IMR90p2
31	D5	327.18	TBP_2	61.4	IMR90p2
32	D5	523.47	TBP_2	61.4	IMR90p2
33	D5	725.76	TBP_2	61.4	IMR90p2
34	D5	936.8	TBP_2	61.4	IMR90p2
35	D5	1147.02	TBP_2	61.4	IMR90p2
36	D5	1347.55	TBP_2	61.4	IMR90p2
37	D5	1530.73	TBP_2	61.4	IMR90p2
38	D5	1691.93	TBP_2	61.4	IMR90p2
39	D5	1835.78	TBP_2	61.4	IMR90p2
40	D5	1967.21	TBP_2	61.4	IMR90p2
1	E5	5.44	TBP_2	59.0	IMR90p2
2	E5	2.74	TBP_2	59.0	IMR90p2
3	E5	-1.61	TBP_2	59.0	IMR90p2
4	E5	4.63	TBP_2	59.0	IMR90p2
5	E5	1.29	TBP_2	59.0	IMR90p2
6	E5	0.21	TBP_2	59.0	IMR90p2
7	E5	2.74	TBP_2	59.0	IMR90p2
8	E5	2.0	TBP_2	59.0	IMR90p2
9	E5	-0.5	TBP_2	59.0	IMR90p2
10	E5	-2.01	TBP_2	59.0	IMR90p2
11	E5	-0.52	TBP_2	59.0	IMR90p2
12	E5	-2.66	TBP_2	59.0	IMR90p2
13	E5	-1.59	TBP_2	59.0	IMR90p2
14	E5	-1.34	TBP_2	59.0	IMR90p2
15	E5	-2.81	TBP_2	59.0	IMR90p2
16	E5	3.67	TBP_2	59.0	IMR90p2
17	E5	0.58	TBP_2	59.0	IMR90p2
18	E5	1.22	TBP_2	59.0	IMR90p2
19	E5	2.66	TBP_2	59.0	IMR90p2
20	E5	2.58	TBP_2	59.0	IMR90p2
21	E5	-1.34	TBP_2	59.0	IMR90p2
22	E5	-3.04	TBP_2	59.0	IMR90p2
23	E5	-3.08	TBP_2	59.0	IMR90p2
24	E5	1.82	TBP_2	59.0	IMR90p2
25	E5	-0.92	TBP_2	59.0	IMR90p2
26	E5	5.94	TBP_2	59.0	IMR90p2
27	E5	9.75	TBP_2	59.0	IMR90p2
28	E5	21.84	TBP_2	59.0	IMR90p2
29	E5	39.56	TBP_2	59.0	IMR90p2
30	E5	79.05	TBP_2	59.0	IMR90p2
31	E5	155.42	TBP_2	59.0	IMR90p2
32	E5	279.49	TBP_2	59.0	IMR90p2
33	E5	446.78	TBP_2	59.0	IMR90p2
34	E5	623.86	TBP_2	59.0	IMR90p2
35	E5	816.76	TBP_2	59.0	IMR90p2
36	E5	1012.16	TBP_2	59.0	IMR90p2
37	E5	1206.25	TBP_2	59.0	IMR90p2
38	E5	1381.25	TBP_2	59.0	IMR90p2
39	E5	1543.62	TBP_2	59.0	IMR90p2
40	E5	1693.09	TBP_2	59.0	IMR90p2
1	F5	2.82	TBP_2	57.0	IMR90p2
2	F5	6.86	TBP_2	57.0	IMR90p2
3	F5	-0.51	TBP_2	57.0	IMR90p2
4	F5	2.57	TBP_2	57.0	IMR90p2
5	F5	2.25	TBP_2	57.0	IMR90p2
6	F5	3.93	TBP_2	57.0	IMR90p2
7	F5	3.46	TBP_2	57.0	IMR90p2
8	F5	0.52	TBP_2	57.0	IMR90p2
9	F5	3.03	TBP_2	57.0	IMR90p2
10	F5	5.59	TBP_2	57.0	IMR90p2
11	F5	-2.3	TBP_2	57.0	IMR90p2
12	F5	-4.03	TBP_2	57.0	IMR90p2
13	F5	-5.82	TBP_2	57.0	IMR90p2
14	F5	-0.35	TBP_2	57.0	IMR90p2
15	F5	1.29	TBP_2	57.0	IMR90p2
16	F5	-2.54	TBP_2	57.0	IMR90p2
17	F5	-2.36	TBP_2	57.0	IMR90p2
18	F5	-2.56	TBP_2	57.0	IMR90p2
19	F5	1.36	TBP_2	57.0	IMR90p2
20	F5	1.41	TBP_2	57.0	IMR90p2
21	F5	-3.64	TBP_2	57.0	IMR90p2
22	F5	-2.67	TBP_2	57.0	IMR90p2
23	F5	-4.58	TBP_2	57.0	IMR90p2
24	F5	-1.03	TBP_2	57.0	IMR90p2
25	F5	4.06	TBP_2	57.0	IMR90p2
26	F5	0.24	TBP_2	57.0	IMR90p2
27	F5	6.19	TBP_2	57.0	IMR90p2
28	F5	7.78	TBP_2	57.0	IMR90p2
29	F5	13.21	TBP_2	57.0	IMR90p2
30	F5	34.04	TBP_2	57.0	IMR90p2
31	F5	71.99	TBP_2	57.0	IMR90p2
32	F5	137.52	TBP_2	57.0	IMR90p2
33	F5	249.83	TBP_2	57.0	IMR90p2
34	F5	390.76	TBP_2	57.0	IMR90p2
35	F5	569.96	TBP_2	57.0	IMR90p2
36	F5	757.97	TBP_2	57.0	IMR90p2
37	F5	954.81	TBP_2	57.0	IMR90p2
38	F5	1151.51	TBP_2	57.0	IMR90p2
39	F5	1336.69	TBP_2	57.0	IMR90p2
40	F5	1510.33	TBP_2	57.0	IMR90p2
1	G5	6.58	TBP_2	55.7	IMR90p2
2	G5	3.14	TBP_2	55.7	IMR90p2
3	G5	2.65	TBP_2	55.7	IMR90p2
4	G5	6.41	TBP_2	55.7	IMR90p2
5	G5	5.1	TBP_2	55.7	IMR90p2
6	G5	0.54	TBP_2	55.7	IMR90p2
7	G5	-1.33	TBP_2	55.7	IMR90p2
8	G5	-1.9	TBP_2	55.7	IMR90p2
9	G5	-0.1	TBP_2	55.7	IMR90p2
10	G5	0.26	TBP_2	55.7	IMR90p2
11	G5	-2.06	TBP_2	55.7	IMR90p2
12	G5	-5.49	TBP_2	55.7	IMR90p2
13	G5	0.6	TBP_2	55.7	IMR90p2
14	G5	-2.52	TBP_2	55.7	IMR90p2
15	G5	-2.01	TBP_2	55.7	IMR90p2
16	G5	4.44	TBP_2	55.7	IMR90p2
17	G5	-5.44	TBP_2	55.7	IMR90p2
18	G5	-1.1	TBP_2	55.7	IMR90p2
19	G5	-0.21	TBP_2	55.7	IMR90p2
20	G5	5.43	TBP_2	55.7	IMR90p2
21	G5	-2.42	TBP_2	55.7	IMR90p2
22	G5	0.91	TBP_2	55.7	IMR90p2
23	G5	-2.44	TBP_2	55.7	IMR90p2
24	G5	-1.49	TBP_2	55.7	IMR90p2
25	G5	-1.79	TBP_2	55.7	IMR90p2
26	G5	0.62	TBP_2	55.7	IMR90p2
27	G5	4.3	TBP_2	55.7	IMR90p2
28	G5	7.46	TBP_2	55.7	IMR90p2
29	G5	8.04	TBP_2	55.7	IMR90p2
30	G5	14.58	TBP_2	55.7	IMR90p2
31	G5	37.42	TBP_2	55.7	IMR90p2
32	G5	73.71	TBP_2	55.7	IMR90p2
33	G5	142.36	TBP_2	55.7	IMR90p2
34	G5	238.23	TBP_2	55.7	IMR90p2
35	G5	378.76	TBP_2	55.7	IMR90p2
36	G5	543.4	TBP_2	55.7	IMR90p2
37	G5	717.58	TBP_2	55.7	IMR90p2
38	G5	901.58	TBP_2	55.7	IMR90p2
39	G5	1087.9	TBP_2	55.7	IMR90p2
40	G5	1272.8	TBP_2	55.7	IMR90p2
1	H5	2.93	TBP_2	55.0	IMR90p2
2	H5	6.98	TBP_2	55.0	IMR90p2
3	H5	8.93	TBP_2	55.0	IMR90p2
4	H5	-0.39	TBP_2	55.0	IMR90p2
5	H5	2.5	TBP_2	55.0	IMR90p2
6	H5	-0.68	TBP_2	55.0	IMR90p2
7	H5	-2.5	TBP_2	55.0	IMR90p2
8	H5	-0.83	TBP_2	55.0	IMR90p2
9	H5	-3.18	TBP_2	55.0	IMR90p2
10	H5	0.72	TBP_2	55.0	IMR90p2
11	H5	-2.54	TBP_2	55.0	IMR90p2
12	H5	0.9	TBP_2	55.0	IMR90p2
13	H5	1.27	TBP_2	55.0	IMR90p2
14	H5	-3.89	TBP_2	55.0	IMR90p2
15	H5	0.5	TBP_2	55.0	IMR90p2
16	H5	0.77	TBP_2	55.0	IMR90p2
17	H5	-0.29	TBP_2	55.0	IMR90p2
18	H5	1.59	TBP_2	55.0	IMR90p2
19	H5	1.26	TBP_2	55.0	IMR90p2
20	H5	-2.24	TBP_2	55.0	IMR90p2
21	H5	-0.94	TBP_2	55.0	IMR90p2
22	H5	4.35	TBP_2	55.0	IMR90p2
23	H5	-0.43	TBP_2	55.0	IMR90p2
24	H5	1.18	TBP_2	55.0	IMR90p2
25	H5	-3.94	TBP_2	55.0	IMR90p2
26	H5	2.74	TBP_2	55.0	IMR90p2
27	H5	2.15	TBP_2	55.0	IMR90p2
28	H5	2.22	TBP_2	55.0	IMR90p2
29	H5	1.09	TBP_2	55.0	IMR90p2
30	H5	11.31	TBP_2	55.0	IMR90p2
31	H5	22.34	TBP_2	55.0	IMR90p2
32	H5	49.08	TBP_2	55.0	IMR90p2
33	H5	87.3	TBP_2	55.0	IMR90p2
34	H5	164.59	TBP_2	55.0	IMR90p2
35	H5	272.2	TBP_2	55.0	IMR90p2
36	H5	418.97	TBP_2	55.0	IMR90p2
37	H5	577.18	TBP_2	55.0	IMR90p2
38	H5	751.02	TBP_2	55.0	IMR90p2
39	H5	933.26	TBP_2	55.0	IMR90p2
40	H5	1118.24	TBP_2	55.0	IMR90p2
1	A5	-7.98449384393052	TBP_2	65.0	IMR90p8
2	A5	2.57934024046654	TBP_2	65.0	IMR90p8
3	A5	2.38974237609136	TBP_2	65.0	IMR90p8
4	A5	1.09627504479749	TBP_2	65.0	IMR90p8
5	A5	1.02570027561706	TBP_2	65.0	IMR90p8
6	A5	-0.294972498139487	TBP_2	65.0	IMR90p8
7	A5	1.73724578910242	TBP_2	65.0	IMR90p8
8	A5	-0.449382760221852	TBP_2	65.0	IMR90p8
9	A5	-0.835675261563665	TBP_2	65.0	IMR90p8
10	A5	2.14263033604038	TBP_2	65.0	IMR90p8
11	A5	-0.95216973244851	TBP_2	65.0	IMR90p8
12	A5	3.98525090953081	TBP_2	65.0	IMR90p8
13	A5	-1.00159175119779	TBP_2	65.0	IMR90p8
14	A5	-1.90056168668161	TBP_2	65.0	IMR90p8
15	A5	-2.16905057209078	TBP_2	65.0	IMR90p8
16	A5	2.79422348216303	TBP_2	65.0	IMR90p8
17	A5	-2.53421141528088	TBP_2	65.0	IMR90p8
18	A5	-0.554919392695865	TBP_2	65.0	IMR90p8
19	A5	-3.36007803018219	TBP_2	65.0	IMR90p8
20	A5	0.539548865080178	TBP_2	65.0	IMR90p8
21	A5	-6.34155239552047	TBP_2	65.0	IMR90p8
22	A5	-1.92960339742103	TBP_2	65.0	IMR90p8
23	A5	-0.580792453812137	TBP_2	65.0	IMR90p8
24	A5	-0.0729481486200712	TBP_2	65.0	IMR90p8
25	A5	3.57559435926896	TBP_2	65.0	IMR90p8
26	A5	9.27509059756721	TBP_2	65.0	IMR90p8
27	A5	30.4724702866524	TBP_2	65.0	IMR90p8
28	A5	52.1432595596034	TBP_2	65.0	IMR90p8
29	A5	110.961340517343	TBP_2	65.0	IMR90p8
30	A5	204.588308348134	TBP_2	65.0	IMR90p8
31	A5	346.271592040538	TBP_2	65.0	IMR90p8
32	A5	524.015956668495	TBP_2	65.0	IMR90p8
33	A5	701.559272031966	TBP_2	65.0	IMR90p8
34	A5	879.825545233217	TBP_2	65.0	IMR90p8
35	A5	1050.30148720067	TBP_2	65.0	IMR90p8
36	A5	1207.83345206578	TBP_2	65.0	IMR90p8
37	A5	1349.39458837808	TBP_2	65.0	IMR90p8
38	A5	1474.7170303681	TBP_2	65.0	IMR90p8
39	A5	1585.70302238008	TBP_2	65.0	IMR90p8
40	A5	1684.45540876223	TBP_2	65.0	IMR90p8
1	B5	-1.72000890549907	TBP_2	64.5	IMR90p8
2	B5	2.37008019327914	TBP_2	64.5	IMR90p8
3	B5	4.71078672063686	TBP_2	64.5	IMR90p8
4	B5	1.1113351266672	TBP_2	64.5	IMR90p8
5	B5	-0.228163019726708	TBP_2	64.5	IMR90p8
6	B5	1.95560515273746	TBP_2	64.5	IMR90p8
7	B5	0.720873208016201	TBP_2	64.5	IMR90p8
8	B5	0.722846574139112	TBP_2	64.5	IMR90p8
9	B5	0.0017677062769507	TBP_2	64.5	IMR90p8
10	B5	0.410188932377423	TBP_2	64.5	IMR90p8
11	B5	-5.96326840181791	TBP_2	64.5	IMR90p8
12	B5	1.22860562269261	TBP_2	64.5	IMR90p8
13	B5	-3.05522884194261	TBP_2	64.5	IMR90p8
14	B5	-2.93509721011196	TBP_2	64.5	IMR90p8
15	B5	-4.74835949856742	TBP_2	64.5	IMR90p8
16	B5	3.16692155130431	TBP_2	64.5	IMR90p8
17	B5	5.0350833345251	TBP_2	64.5	IMR90p8
18	B5	0.645506996553195	TBP_2	64.5	IMR90p8
19	B5	-0.167632997241071	TBP_2	64.5	IMR90p8
20	B5	-5.02977635210027	TBP_2	64.5	IMR90p8
21	B5	-2.80698420569524	TBP_2	64.5	IMR90p8
22	B5	-3.1466037481573	TBP_2	64.5	IMR90p8
23	B5	0.745682783388929	TBP_2	64.5	IMR90p8
24	B5	1.35215070914637	TBP_2	64.5	IMR90p8
25	B5	9.58195194417704	TBP_2	64.5	IMR90p8
26	B5	17.0237128054468	TBP_2	64.5	IMR90p8
27	B5	32.904164131508	TBP_2	64.5	IMR90p8
28	B5	64.8217614482464	TBP_2	64.5	IMR90p8
29	B5	133.702505845554	TBP_2	64.5	IMR90p8
30	B5	252.573439032483	TBP_2	64.5	IMR90p8
31	B5	415.229755476376	TBP_2	64.5	IMR90p8
32	B5	606.542600362363	TBP_2	64.5	IMR90p8
33	B5	798.109594823999	TBP_2	64.5	IMR90p8
34	B5	988.309162142832	TBP_2	64.5	IMR90p8
35	B5	1165.16699375059	TBP_2	64.5	IMR90p8
36	B5	1329.88734226926	TBP_2	64.5	IMR90p8
37	B5	1476.10006176174	TBP_2	64.5	IMR90p8
38	B5	1607.88357953556	TBP_2	64.5	IMR90p8
39	B5	1720.68167455646	TBP_2	64.5	IMR90p8
40	B5	1822.48606948001	TBP_2	64.5	IMR90p8
1	C5	5.1987729510447	TBP_2	63.3	IMR90p8
2	C5	2.50561380960607	TBP_2	63.3	IMR90p8
3	C5	0.71962999701509	TBP_2	63.3	IMR90p8
4	C5	0.236335302337011	TBP_2	63.3	IMR90p8
5	C5	1.55226955148055	TBP_2	63.3	IMR90p8
6	C5	3.80222830424191	TBP_2	63.3	IMR90p8
7	C5	2.0951560994381	TBP_2	63.3	IMR90p8
8	C5	0.770650767681218	TBP_2	63.3	IMR90p8
9	C5	0.509172890938771	TBP_2	63.3	IMR90p8
10	C5	-2.07813372603869	TBP_2	63.3	IMR90p8
11	C5	-0.235731704158297	TBP_2	63.3	IMR90p8
12	C5	-1.15343205499312	TBP_2	63.3	IMR90p8
13	C5	-2.0984292015728	TBP_2	63.3	IMR90p8
14	C5	-1.51772097931871	TBP_2	63.3	IMR90p8
15	C5	-0.20092308235462	TBP_2	63.3	IMR90p8
16	C5	-0.606189799456843	TBP_2	63.3	IMR90p8
17	C5	-1.10351881210545	TBP_2	63.3	IMR90p8
18	C5	0.489129879595566	TBP_2	63.3	IMR90p8
19	C5	-3.13705824041745	TBP_2	63.3	IMR90p8
20	C5	0.532509561115148	TBP_2	63.3	IMR90p8
21	C5	-1.81772651419487	TBP_2	63.3	IMR90p8
22	C5	-2.0794482841784	TBP_2	63.3	IMR90p8
23	C5	-0.538750257785523	TBP_2	63.3	IMR90p8
24	C5	3.19582680357416	TBP_2	63.3	IMR90p8
25	C5	7.32600940075463	TBP_2	63.3	IMR90p8
26	C5	19.224401810462	TBP_2	63.3	IMR90p8
27	C5	33.8303263121275	TBP_2	63.3	IMR90p8
28	C5	68.4823784273426	TBP_2	63.3	IMR90p8
29	C5	129.09549876201	TBP_2	63.3	IMR90p8
30	C5	240.357095762929	TBP_2	63.3	IMR90p8
31	C5	419.129673960299	TBP_2	63.3	IMR90p8
32	C5	625.401639971313	TBP_2	63.3	IMR90p8
33	C5	838.991014054245	TBP_2	63.3	IMR90p8
34	C5	1054.47780371122	TBP_2	63.3	IMR90p8
35	C5	1260.38598690708	TBP_2	63.3	IMR90p8
36	C5	1447.8041519293	TBP_2	63.3	IMR90p8
37	C5	1619.32149194829	TBP_2	63.3	IMR90p8
38	C5	1769.66197779854	TBP_2	63.3	IMR90p8
39	C5	1905.6833359996	TBP_2	63.3	IMR90p8
40	C5	2030.21636587895	TBP_2	63.3	IMR90p8
1	D5	4.96196403705471	TBP_2	61.4	IMR90p8
2	D5	7.49664966924138	TBP_2	61.4	IMR90p8
3	D5	1.84153949200436	TBP_2	61.4	IMR90p8
4	D5	-0.0935995321892733	TBP_2	61.4	IMR90p8
5	D5	0.219518989928474	TBP_2	61.4	IMR90p8
6	D5	2.543231395578	TBP_2	61.4	IMR90p8
7	D5	0.701378482919154	TBP_2	61.4	IMR90p8
8	D5	2.3547375846083	TBP_2	61.4	IMR90p8
9	D5	-1.71001827369219	TBP_2	61.4	IMR90p8
10	D5	-2.77675747144576	TBP_2	61.4	IMR90p8
11	D5	0.874745463754607	TBP_2	61.4	IMR90p8
12	D5	-0.323827045548114	TBP_2	61.4	IMR90p8
13	D5	3.02487971136316	TBP_2	61.4	IMR90p8
14	D5	-2.06498711539462	TBP_2	61.4	IMR90p8
15	D5	1.49480948524979	TBP_2	61.4	IMR90p8
16	D5	0.520137120402524	TBP_2	61.4	IMR90p8
17	D5	-4.08314974822042	TBP_2	61.4	IMR90p8
18	D5	1.13272692609326	TBP_2	61.4	IMR90p8
19	D5	-2.24776267997822	TBP_2	61.4	IMR90p8
20	D5	0.53557353962924	TBP_2	61.4	IMR90p8
21	D5	-3.52820688926613	TBP_2	61.4	IMR90p8
22	D5	-1.62473390298783	TBP_2	61.4	IMR90p8
23	D5	-1.86440878555368	TBP_2	61.4	IMR90p8
24	D5	-1.72238042301433	TBP_2	61.4	IMR90p8
25	D5	-0.0418318878710124	TBP_2	61.4	IMR90p8
26	D5	11.128127610411	TBP_2	61.4	IMR90p8
27	D5	24.7709875573341	TBP_2	61.4	IMR90p8
28	D5	45.1430440106178	TBP_2	61.4	IMR90p8
29	D5	86.6640223805025	TBP_2	61.4	IMR90p8
30	D5	164.519488807904	TBP_2	61.4	IMR90p8
31	D5	299.028733714172	TBP_2	61.4	IMR90p8
32	D5	482.030405294487	TBP_2	61.4	IMR90p8
33	D5	691.334217888537	TBP_2	61.4	IMR90p8
34	D5	904.099669064909	TBP_2	61.4	IMR90p8
35	D5	1119.43256263942	TBP_2	61.4	IMR90p8
36	D5	1327.61482967739	TBP_2	61.4	IMR90p8
37	D5	1520.18521173968	TBP_2	61.4	IMR90p8
38	D5	1691.63613642936	TBP_2	61.4	IMR90p8
39	D5	1844.36855049371	TBP_2	61.4	IMR90p8
40	D5	1984.74915006451	TBP_2	61.4	IMR90p8
1	E5	8.0236310027567	TBP_2	59.0	IMR90p8
2	E5	3.73062923101907	TBP_2	59.0	IMR90p8
3	E5	3.31502100390662	TBP_2	59.0	IMR90p8
4	E5	1.58528839133896	TBP_2	59.0	IMR90p8
5	E5	-2.48369555276531	TBP_2	59.0	IMR90p8
6	E5	3.44929097081467	TBP_2	59.0	IMR90p8
7	E5	1.74577359391697	TBP_2	59.0	IMR90p8
8	E5	-0.0627386738801761	TBP_2	59.0	IMR90p8
9	E5	0.0349442210886082	TBP_2	59.0	IMR90p8
10	E5	-0.0263955704604086	TBP_2	59.0	IMR90p8
11	E5	-1.07235895935901	TBP_2	59.0	IMR90p8
12	E5	-2.55210220841855	TBP_2	59.0	IMR90p8
13	E5	2.10590170191654	TBP_2	59.0	IMR90p8
14	E5	1.1516446475739	TBP_2	59.0	IMR90p8
15	E5	-4.0342743869578	TBP_2	59.0	IMR90p8
16	E5	0.308359223510251	TBP_2	59.0	IMR90p8
17	E5	-0.592971589073386	TBP_2	59.0	IMR90p8
18	E5	2.48785023913206	TBP_2	59.0	IMR90p8
19	E5	-5.23596477069304	TBP_2	59.0	IMR90p8
20	E5	-4.12597957322168	TBP_2	59.0	IMR90p8
21	E5	4.46210057733379	TBP_2	59.0	IMR90p8
22	E5	-2.3023384199696	TBP_2	59.0	IMR90p8
23	E5	-1.1266182195709	TBP_2	59.0	IMR90p8
24	E5	0.561535538633052	TBP_2	59.0	IMR90p8
25	E5	-1.05003159966736	TBP_2	59.0	IMR90p8
26	E5	0.467148372710653	TBP_2	59.0	IMR90p8
27	E5	8.67498867718359	TBP_2	59.0	IMR90p8
28	E5	20.8657133219567	TBP_2	59.0	IMR90p8
29	E5	35.6845825742435	TBP_2	59.0	IMR90p8
30	E5	65.7530414180387	TBP_2	59.0	IMR90p8
31	E5	129.74747927816	TBP_2	59.0	IMR90p8
32	E5	238.119253485973	TBP_2	59.0	IMR90p8
33	E5	397.073153837789	TBP_2	59.0	IMR90p8
34	E5	590.216998569997	TBP_2	59.0	IMR90p8
35	E5	793.815102842402	TBP_2	59.0	IMR90p8
36	E5	1006.91248781413	TBP_2	59.0	IMR90p8
37	E5	1219.72521858707	TBP_2	59.0	IMR90p8
38	E5	1419.90571719836	TBP_2	59.0	IMR90p8
39	E5	1602.44134950093	TBP_2	59.0	IMR90p8
40	E5	1770.64876657401	TBP_2	59.0	IMR90p8
1	F5	4.65193919439389	TBP_2	57.0	IMR90p8
2	F5	5.69745745427872	TBP_2	57.0	IMR90p8
3	F5	1.23437711957513	TBP_2	57.0	IMR90p8
4	F5	3.31878576373401	TBP_2	57.0	IMR90p8
5	F5	1.2744600584183	TBP_2	57.0	IMR90p8
6	F5	2.27973491991861	TBP_2	57.0	IMR90p8
7	F5	2.99672017393368	TBP_2	57.0	IMR90p8
8	F5	-1.04612279740468	TBP_2	57.0	IMR90p8
9	F5	0.0513461254067806	TBP_2	57.0	IMR90p8
10	F5	-1.24286664502279	TBP_2	57.0	IMR90p8
11	F5	0.89239603719534	TBP_2	57.0	IMR90p8
12	F5	-1.91314098332214	TBP_2	57.0	IMR90p8
13	F5	-3.89185963666887	TBP_2	57.0	IMR90p8
14	F5	1.42532017486019	TBP_2	57.0	IMR90p8
15	F5	1.8523084761423	TBP_2	57.0	IMR90p8
16	F5	1.7282064162705	TBP_2	57.0	IMR90p8
17	F5	1.80056440075623	TBP_2	57.0	IMR90p8
18	F5	0.637081910514553	TBP_2	57.0	IMR90p8
19	F5	-3.70722143248804	TBP_2	57.0	IMR90p8
20	F5	-1.08525537372907	TBP_2	57.0	IMR90p8
21	F5	-5.32455870999183	TBP_2	57.0	IMR90p8
22	F5	-1.30907205865788	TBP_2	57.0	IMR90p8
23	F5	-5.87715237536941	TBP_2	57.0	IMR90p8
24	F5	0.0056314290163754	TBP_2	57.0	IMR90p8
25	F5	-0.579320647557779	TBP_2	57.0	IMR90p8
26	F5	-0.901592599545438	TBP_2	57.0	IMR90p8
27	F5	-2.26190225834944	TBP_2	57.0	IMR90p8
28	F5	6.91962684319287	TBP_2	57.0	IMR90p8
29	F5	10.6203587029281	TBP_2	57.0	IMR90p8
30	F5	22.4041791684922	TBP_2	57.0	IMR90p8
31	F5	50.4100157200983	TBP_2	57.0	IMR90p8
32	F5	105.204354841607	TBP_2	57.0	IMR90p8
33	F5	200.393858000173	TBP_2	57.0	IMR90p8
34	F5	339.065601938805	TBP_2	57.0	IMR90p8
35	F5	519.841183346391	TBP_2	57.0	IMR90p8
36	F5	713.792068147261	TBP_2	57.0	IMR90p8
37	F5	927.350685269392	TBP_2	57.0	IMR90p8
38	F5	1144.65591910139	TBP_2	57.0	IMR90p8
39	F5	1356.54558495297	TBP_2	57.0	IMR90p8
40	F5	1556.58725389617	TBP_2	57.0	IMR90p8
1	G5	6.03238388577256	TBP_2	55.7	IMR90p8
2	G5	5.50459811549672	TBP_2	55.7	IMR90p8
3	G5	2.91379082547883	TBP_2	55.7	IMR90p8
4	G5	1.93929736594509	TBP_2	55.7	IMR90p8
5	G5	3.12088872241884	TBP_2	55.7	IMR90p8
6	G5	0.24044511354623	TBP_2	55.7	IMR90p8
7	G5	2.1582430004928	TBP_2	55.7	IMR90p8
8	G5	-1.24793174723845	TBP_2	55.7	IMR90p8
9	G5	1.3271760681896	TBP_2	55.7	IMR90p8
10	G5	-1.68521722901369	TBP_2	55.7	IMR90p8
11	G5	1.31037388634786	TBP_2	55.7	IMR90p8
12	G5	-1.3201891385811	TBP_2	55.7	IMR90p8
13	G5	-2.45272962204717	TBP_2	55.7	IMR90p8
14	G5	-2.00637948748863	TBP_2	55.7	IMR90p8
15	G5	-4.16365999491973	TBP_2	55.7	IMR90p8
16	G5	0.948133217145823	TBP_2	55.7	IMR90p8
17	G5	-2.68181459122115	TBP_2	55.7	IMR90p8
18	G5	0.734503895039779	TBP_2	55.7	IMR90p8
19	G5	2.0607173755584	TBP_2	55.7	IMR90p8
20	G5	-4.38224385285002	TBP_2	55.7	IMR90p8
21	G5	2.45159915124805	TBP_2	55.7	IMR90p8
22	G5	-3.36003270022866	TBP_2	55.7	IMR90p8
23	G5	-3.75586866827825	TBP_2	55.7	IMR90p8
24	G5	-0.5634502325006	TBP_2	55.7	IMR90p8
25	G5	2.48409170002287	TBP_2	55.7	IMR90p8
26	G5	2.5358119331031	TBP_2	55.7	IMR90p8
27	G5	2.17875603915672	TBP_2	55.7	IMR90p8
28	G5	-0.373154489104309	TBP_2	55.7	IMR90p8
29	G5	5.86910378864741	TBP_2	55.7	IMR90p8
30	G5	15.2796322934773	TBP_2	55.7	IMR90p8
31	G5	27.9625525284237	TBP_2	55.7	IMR90p8
32	G5	55.0526495689946	TBP_2	55.7	IMR90p8
33	G5	104.042739942027	TBP_2	55.7	IMR90p8
34	G5	199.065774334809	TBP_2	55.7	IMR90p8
35	G5	318.722316197901	TBP_2	55.7	IMR90p8
36	G5	484.955657223084	TBP_2	55.7	IMR90p8
37	G5	664.474406011251	TBP_2	55.7	IMR90p8
38	G5	863.425621288189	TBP_2	55.7	IMR90p8
39	G5	1069.36999435184	TBP_2	55.7	IMR90p8
40	G5	1274.40292014936	TBP_2	55.7	IMR90p8
1	H5	-1.91154474573159	TBP_2	55.0	IMR90p8
2	H5	-0.193148510659739	TBP_2	55.0	IMR90p8
3	H5	0.738311822208743	TBP_2	55.0	IMR90p8
4	H5	-0.39558534347816	TBP_2	55.0	IMR90p8
5	H5	1.12635653184952	TBP_2	55.0	IMR90p8
6	H5	-2.49079996829187	TBP_2	55.0	IMR90p8
7	H5	2.3434167878886	TBP_2	55.0	IMR90p8
8	H5	4.43046055798004	TBP_2	55.0	IMR90p8
9	H5	-1.72422958853303	TBP_2	55.0	IMR90p8
10	H5	1.50683336706561	TBP_2	55.0	IMR90p8
11	H5	0.150384496417701	TBP_2	55.0	IMR90p8
12	H5	1.67208265811951	TBP_2	55.0	IMR90p8
13	H5	0.736231901061274	TBP_2	55.0	IMR90p8
14	H5	-0.199733669653142	TBP_2	55.0	IMR90p8
15	H5	-1.05667569676143	TBP_2	55.0	IMR90p8
16	H5	-1.21715467495824	TBP_2	55.0	IMR90p8
17	H5	-4.19114730459341	TBP_2	55.0	IMR90p8
18	H5	-1.82836759803058	TBP_2	55.0	IMR90p8
19	H5	0.430625487302677	TBP_2	55.0	IMR90p8
20	H5	-3.5951779494153	TBP_2	55.0	IMR90p8
21	H5	5.81386805177499	TBP_2	55.0	IMR90p8
22	H5	0.960871076905278	TBP_2	55.0	IMR90p8
23	H5	1.11586945778527	TBP_2	55.0	IMR90p8
24	H5	3.17694506582075	TBP_2	55.0	IMR90p8
25	H5	-3.12262184305428	TBP_2	55.0	IMR90p8
26	H5	0.686727797514322	TBP_2	55.0	IMR90p8
27	H5	-3.87749177019532	TBP_2	55.0	IMR90p8
28	H5	1.88988576283737	TBP_2	55.0	IMR90p8
29	H5	3.701322266847	TBP_2	55.0	IMR90p8
30	H5	9.03541935994599	TBP_2	55.0	IMR90p8
31	H5	20.0474886245661	TBP_2	55.0	IMR90p8
32	H5	34.4385630649458	TBP_2	55.0	IMR90p8
33	H5	67.9945359311728	TBP_2	55.0	IMR90p8
34	H5	133.940916287801	TBP_2	55.0	IMR90p8
35	H5	229.409775919768	TBP_2	55.0	IMR90p8
36	H5	366.980966851681	TBP_2	55.0	IMR90p8
37	H5	534.203416345512	TBP_2	55.0	IMR90p8
38	H5	715.008755680038	TBP_2	55.0	IMR90p8
39	H5	909.866281054269	TBP_2	55.0	IMR90p8
40	H5	1109.25002419991	TBP_2	55.0	IMR90p8
