# Supplementary material for: Primer PICKR: literature-mined scoring platform for robust RT–qPCR primers
Source: Nat Commun. 2026 May 28;17:6938. doi: 10.1038/s41467-026-73648-2 (PMC13388996; doi:10.1038/s41467-026-73648-2)
Supplement: Supplementary file 11 — Source Data [file 41467_2026_73648_MOESM11_ESM.zip › Suppl_Fig_S13/melting_curve_data_TBP_2.csv]

Temperature	Well	Derivative	Target	melt temp	Replicate
55.0	A5	18.772147574213	TBP_2	65.0	IMR90p11
55.5	A5	40.6729864107959	TBP_2	65.0	IMR90p11
56.0	A5	37.544295148428	TBP_2	65.0	IMR90p11
56.5	A5	37.5442951484264	TBP_2	65.0	IMR90p11
57.0	A5	37.5442951484329	TBP_2	65.0	IMR90p11
57.5	A5	37.3633843675573	TBP_2	65.0	IMR90p11
58.0	A5	38.3669621982025	TBP_2	65.0	IMR90p11
58.5	A5	41.4424885397257	TBP_2	65.0	IMR90p11
59.0	A5	43.2009080891592	TBP_2	65.0	IMR90p11
59.5	A5	43.895245040545	TBP_2	65.0	IMR90p11
60.0	A5	45.0059463786552	TBP_2	65.0	IMR90p11
60.5	A5	45.2845945164615	TBP_2	65.0	IMR90p11
61.0	A5	44.5480562749812	TBP_2	65.0	IMR90p11
61.5	A5	43.8933153553796	TBP_2	65.0	IMR90p11
62.0	A5	43.7604432495795	TBP_2	65.0	IMR90p11
62.5	A5	43.5310393729087	TBP_2	65.0	IMR90p11
63.0	A5	44.0897226800304	TBP_2	65.0	IMR90p11
63.5	A5	45.7573425811374	TBP_2	65.0	IMR90p11
64.0	A5	48.2475940591037	TBP_2	65.0	IMR90p11
64.5	A5	51.7449267809269	TBP_2	65.0	IMR90p11
65.0	A5	57.5333568692753	TBP_2	65.0	IMR90p11
65.5	A5	65.216855005763	TBP_2	65.0	IMR90p11
66.0	A5	73.3867553091713	TBP_2	65.0	IMR90p11
66.5	A5	81.7844820252932	TBP_2	65.0	IMR90p11
67.0	A5	89.3530287966734	TBP_2	65.0	IMR90p11
67.5	A5	94.6614444100641	TBP_2	65.0	IMR90p11
68.0	A5	98.3006580196038	TBP_2	65.0	IMR90p11
68.5	A5	100.513550607665	TBP_2	65.0	IMR90p11
69.0	A5	100.871290752253	TBP_2	65.0	IMR90p11
69.5	A5	100.89116282185	TBP_2	65.0	IMR90p11
70.0	A5	100.44408299905	TBP_2	65.0	IMR90p11
70.5	A5	99.0123152505322	TBP_2	65.0	IMR90p11
71.0	A5	98.6982902795174	TBP_2	65.0	IMR90p11
71.5	A5	99.2412476507094	TBP_2	65.0	IMR90p11
72.0	A5	99.076567623056	TBP_2	65.0	IMR90p11
72.5	A5	99.3322959609127	TBP_2	65.0	IMR90p11
73.0	A5	99.8569546205631	TBP_2	65.0	IMR90p11
73.5	A5	99.0642577491263	TBP_2	65.0	IMR90p11
74.0	A5	98.0749466049335	TBP_2	65.0	IMR90p11
74.5	A5	97.756753882898	TBP_2	65.0	IMR90p11
75.0	A5	97.297898883988	TBP_2	65.0	IMR90p11
75.5	A5	96.7702698919059	TBP_2	65.0	IMR90p11
76.0	A5	96.2431931321297	TBP_2	65.0	IMR90p11
76.5	A5	95.7367478243481	TBP_2	65.0	IMR90p11
77.0	A5	94.7165080137431	TBP_2	65.0	IMR90p11
77.5	A5	93.624930559204	TBP_2	65.0	IMR90p11
78.0	A5	93.069181753255	TBP_2	65.0	IMR90p11
78.5	A5	93.2433396398156	TBP_2	65.0	IMR90p11
79.0	A5	93.392200301563	TBP_2	65.0	IMR90p11
79.5	A5	94.3330098521481	TBP_2	65.0	IMR90p11
80.0	A5	97.3102626712339	TBP_2	65.0	IMR90p11
80.5	A5	104.552567968292	TBP_2	65.0	IMR90p11
81.0	A5	129.213734068417	TBP_2	65.0	IMR90p11
81.5	A5	176.659541975832	TBP_2	65.0	IMR90p11
82.0	A5	230.246408502133	TBP_2	65.0	IMR90p11
82.5	A5	276.979528472948	TBP_2	65.0	IMR90p11
83.0	A5	310.531940841561	TBP_2	65.0	IMR90p11
83.5	A5	304.552912916881	TBP_2	65.0	IMR90p11
84.0	A5	249.312859160682	TBP_2	65.0	IMR90p11
84.5	A5	176.642138792282	TBP_2	65.0	IMR90p11
85.0	A5	108.630653934303	TBP_2	65.0	IMR90p11
85.5	A5	49.6423648144741	TBP_2	65.0	IMR90p11
86.0	A5	12.7878274690472	TBP_2	65.0	IMR90p11
86.5	A5	2.14316189415234	TBP_2	65.0	IMR90p11
87.0	A5	2.16439797409839	TBP_2	65.0	IMR90p11
87.5	A5	2.80848972974587	TBP_2	65.0	IMR90p11
88.0	A5	2.95878897144325	TBP_2	65.0	IMR90p11
88.5	A5	2.59316148723883	TBP_2	65.0	IMR90p11
89.0	A5	2.33258686416042	TBP_2	65.0	IMR90p11
89.5	A5	2.06746224493924	TBP_2	65.0	IMR90p11
90.0	A5	1.29783619554428	TBP_2	65.0	IMR90p11
90.5	A5	0.892506725209216	TBP_2	65.0	IMR90p11
91.0	A5	0.764649524317008	TBP_2	65.0	IMR90p11
91.5	A5	0.700739346497414	TBP_2	65.0	IMR90p11
92.0	A5	1.2107769168349	TBP_2	65.0	IMR90p11
92.5	A5	2.12905088298459	TBP_2	65.0	IMR90p11
93.0	A5	2.58505202511884	TBP_2	65.0	IMR90p11
93.5	A5	2.86909422723335	TBP_2	65.0	IMR90p11
94.0	A5	3.46700413621852	TBP_2	65.0	IMR90p11
94.5	A5	3.66768442174975	TBP_2	65.0	IMR90p11
95.0	A5	1.60318292109218	TBP_2	65.0	IMR90p11
55.0	B5	19.1951135302839	TBP_2	64.5	IMR90p11
55.5	B5	41.589412648949	TBP_2	64.5	IMR90p11
56.0	B5	38.3902270605682	TBP_2	64.5	IMR90p11
56.5	B5	38.3902270605629	TBP_2	64.5	IMR90p11
57.0	B5	38.3902270606056	TBP_2	64.5	IMR90p11
57.5	B5	38.1557757564757	TBP_2	64.5	IMR90p11
58.0	B5	39.6157269876195	TBP_2	64.5	IMR90p11
58.5	B5	42.4681761557224	TBP_2	64.5	IMR90p11
59.0	B5	43.7724732006035	TBP_2	64.5	IMR90p11
59.5	B5	44.8335796904881	TBP_2	64.5	IMR90p11
60.0	B5	46.1415114503483	TBP_2	64.5	IMR90p11
60.5	B5	46.4672745057534	TBP_2	64.5	IMR90p11
61.0	B5	47.1055478908456	TBP_2	64.5	IMR90p11
61.5	B5	48.1952500818886	TBP_2	64.5	IMR90p11
62.0	B5	48.747742744696	TBP_2	64.5	IMR90p11
62.5	B5	48.996970924579	TBP_2	64.5	IMR90p11
63.0	B5	49.1548266799621	TBP_2	64.5	IMR90p11
63.5	B5	49.4672806720541	TBP_2	64.5	IMR90p11
64.0	B5	51.2036202100036	TBP_2	64.5	IMR90p11
64.5	B5	55.4884130023456	TBP_2	64.5	IMR90p11
65.0	B5	61.4279577879403	TBP_2	64.5	IMR90p11
65.5	B5	69.6735194939258	TBP_2	64.5	IMR90p11
66.0	B5	78.7007086653653	TBP_2	64.5	IMR90p11
66.5	B5	86.6950273304624	TBP_2	64.5	IMR90p11
67.0	B5	93.4995553567539	TBP_2	64.5	IMR90p11
67.5	B5	98.7367009779547	TBP_2	64.5	IMR90p11
68.0	B5	101.525817083548	TBP_2	64.5	IMR90p11
68.5	B5	102.762370606696	TBP_2	64.5	IMR90p11
69.0	B5	103.78692902477	TBP_2	64.5	IMR90p11
69.5	B5	103.756550307963	TBP_2	64.5	IMR90p11
70.0	B5	103.253811520305	TBP_2	64.5	IMR90p11
70.5	B5	103.033921259553	TBP_2	64.5	IMR90p11
71.0	B5	103.024008706059	TBP_2	64.5	IMR90p11
71.5	B5	102.474333317081	TBP_2	64.5	IMR90p11
72.0	B5	101.74821117066	TBP_2	64.5	IMR90p11
72.5	B5	101.450160513445	TBP_2	64.5	IMR90p11
73.0	B5	101.174039758998	TBP_2	64.5	IMR90p11
73.5	B5	100.808978979309	TBP_2	64.5	IMR90p11
74.0	B5	100.82902939104	TBP_2	64.5	IMR90p11
74.5	B5	101.088868010992	TBP_2	64.5	IMR90p11
75.0	B5	100.955441270462	TBP_2	64.5	IMR90p11
75.5	B5	100.482274830717	TBP_2	64.5	IMR90p11
76.0	B5	99.7949119935718	TBP_2	64.5	IMR90p11
76.5	B5	98.6119373173321	TBP_2	64.5	IMR90p11
77.0	B5	97.2321854149629	TBP_2	64.5	IMR90p11
77.5	B5	95.8982599248105	TBP_2	64.5	IMR90p11
78.0	B5	94.9050103186354	TBP_2	64.5	IMR90p11
78.5	B5	94.5780234277156	TBP_2	64.5	IMR90p11
79.0	B5	95.2156820412029	TBP_2	64.5	IMR90p11
79.5	B5	96.7814477752238	TBP_2	64.5	IMR90p11
80.0	B5	99.929576801483	TBP_2	64.5	IMR90p11
80.5	B5	108.751011812063	TBP_2	64.5	IMR90p11
81.0	B5	137.229084026769	TBP_2	64.5	IMR90p11
81.5	B5	187.643577801927	TBP_2	64.5	IMR90p11
82.0	B5	242.169105839437	TBP_2	64.5	IMR90p11
82.5	B5	290.278856518016	TBP_2	64.5	IMR90p11
83.0	B5	323.071944050669	TBP_2	64.5	IMR90p11
83.5	B5	311.69733272335	TBP_2	64.5	IMR90p11
84.0	B5	251.177811659413	TBP_2	64.5	IMR90p11
84.5	B5	176.503144935455	TBP_2	64.5	IMR90p11
85.0	B5	106.790735828662	TBP_2	64.5	IMR90p11
85.5	B5	46.756845090913	TBP_2	64.5	IMR90p11
86.0	B5	11.0521347954348	TBP_2	64.5	IMR90p11
86.5	B5	1.76160044366566	TBP_2	64.5	IMR90p11
87.0	B5	1.88028501663166	TBP_2	64.5	IMR90p11
87.5	B5	2.06603449645382	TBP_2	64.5	IMR90p11
88.0	B5	2.21995933515797	TBP_2	64.5	IMR90p11
88.5	B5	2.17135176083917	TBP_2	64.5	IMR90p11
89.0	B5	1.93476630923021	TBP_2	64.5	IMR90p11
89.5	B5	1.81362593861996	TBP_2	64.5	IMR90p11
90.0	B5	1.95632100363389	TBP_2	64.5	IMR90p11
90.5	B5	1.75339065638218	TBP_2	64.5	IMR90p11
91.0	B5	1.5570292803398	TBP_2	64.5	IMR90p11
91.5	B5	2.04276107559679	TBP_2	64.5	IMR90p11
92.0	B5	2.17590978735791	TBP_2	64.5	IMR90p11
92.5	B5	2.08238504831212	TBP_2	64.5	IMR90p11
93.0	B5	2.21597062565695	TBP_2	64.5	IMR90p11
93.5	B5	2.81792203640435	TBP_2	64.5	IMR90p11
94.0	B5	2.90580391473037	TBP_2	64.5	IMR90p11
94.5	B5	4.33689526502036	TBP_2	64.5	IMR90p11
95.0	B5	2.68744081082428	TBP_2	64.5	IMR90p11
55.0	C5	18.848796025518	TBP_2	63.3	IMR90p11
55.5	C5	40.8390580552896	TBP_2	63.3	IMR90p11
56.0	C5	37.6975920510356	TBP_2	63.3	IMR90p11
56.5	C5	37.6975920510279	TBP_2	63.3	IMR90p11
57.0	C5	37.6975920510887	TBP_2	63.3	IMR90p11
57.5	C5	37.3824156277703	TBP_2	63.3	IMR90p11
58.0	C5	39.3850072725457	TBP_2	63.3	IMR90p11
58.5	C5	42.8506653993669	TBP_2	63.3	IMR90p11
59.0	C5	44.9576768089478	TBP_2	63.3	IMR90p11
59.5	C5	46.9614942556415	TBP_2	63.3	IMR90p11
60.0	C5	48.700336573537	TBP_2	63.3	IMR90p11
60.5	C5	49.7030159401495	TBP_2	63.3	IMR90p11
61.0	C5	50.9384470506868	TBP_2	63.3	IMR90p11
61.5	C5	52.2842169100068	TBP_2	63.3	IMR90p11
62.0	C5	52.7895861846132	TBP_2	63.3	IMR90p11
62.5	C5	54.0179613328378	TBP_2	63.3	IMR90p11
63.0	C5	54.7910784455081	TBP_2	63.3	IMR90p11
63.5	C5	54.54834500957	TBP_2	63.3	IMR90p11
64.0	C5	56.0629902516849	TBP_2	63.3	IMR90p11
64.5	C5	59.6004685818001	TBP_2	63.3	IMR90p11
65.0	C5	64.5249464021416	TBP_2	63.3	IMR90p11
65.5	C5	72.2183158547629	TBP_2	63.3	IMR90p11
66.0	C5	82.2369235552537	TBP_2	63.3	IMR90p11
66.5	C5	90.7347551116105	TBP_2	63.3	IMR90p11
67.0	C5	98.0305287818853	TBP_2	63.3	IMR90p11
67.5	C5	103.637475909597	TBP_2	63.3	IMR90p11
68.0	C5	106.288919866036	TBP_2	63.3	IMR90p11
68.5	C5	107.176873166248	TBP_2	63.3	IMR90p11
69.0	C5	107.792113239185	TBP_2	63.3	IMR90p11
69.5	C5	107.412770361074	TBP_2	63.3	IMR90p11
70.0	C5	107.348670318731	TBP_2	63.3	IMR90p11
70.5	C5	108.185298127971	TBP_2	63.3	IMR90p11
71.0	C5	107.448961604209	TBP_2	63.3	IMR90p11
71.5	C5	107.321329627299	TBP_2	63.3	IMR90p11
72.0	C5	108.590803605432	TBP_2	63.3	IMR90p11
72.5	C5	108.890822286633	TBP_2	63.3	IMR90p11
73.0	C5	108.436685741384	TBP_2	63.3	IMR90p11
73.5	C5	108.90597135276	TBP_2	63.3	IMR90p11
74.0	C5	107.927468691269	TBP_2	63.3	IMR90p11
74.5	C5	105.838196336386	TBP_2	63.3	IMR90p11
75.0	C5	104.531020919846	TBP_2	63.3	IMR90p11
75.5	C5	103.305636527507	TBP_2	63.3	IMR90p11
76.0	C5	102.072549926683	TBP_2	63.3	IMR90p11
76.5	C5	101.59623897984	TBP_2	63.3	IMR90p11
77.0	C5	101.099691535401	TBP_2	63.3	IMR90p11
77.5	C5	100.56611308349	TBP_2	63.3	IMR90p11
78.0	C5	100.704449646112	TBP_2	63.3	IMR90p11
78.5	C5	101.03356160669	TBP_2	63.3	IMR90p11
79.0	C5	101.760529874203	TBP_2	63.3	IMR90p11
79.5	C5	103.348227305205	TBP_2	63.3	IMR90p11
80.0	C5	106.233937279402	TBP_2	63.3	IMR90p11
80.5	C5	115.903129328053	TBP_2	63.3	IMR90p11
81.0	C5	149.031618442021	TBP_2	63.3	IMR90p11
81.5	C5	204.738500009981	TBP_2	63.3	IMR90p11
82.0	C5	263.234558468162	TBP_2	63.3	IMR90p11
82.5	C5	314.271026477094	TBP_2	63.3	IMR90p11
83.0	C5	346.615418897883	TBP_2	63.3	IMR90p11
83.5	C5	328.3908094877	TBP_2	63.3	IMR90p11
84.0	C5	259.843280575145	TBP_2	63.3	IMR90p11
84.5	C5	179.710242237102	TBP_2	63.3	IMR90p11
85.0	C5	105.890779909232	TBP_2	63.3	IMR90p11
85.5	C5	44.192662073667	TBP_2	63.3	IMR90p11
86.0	C5	9.18350439849144	TBP_2	63.3	IMR90p11
86.5	C5	1.29217979014362	TBP_2	63.3	IMR90p11
87.0	C5	2.23548408063141	TBP_2	63.3	IMR90p11
87.5	C5	2.94236349536442	TBP_2	63.3	IMR90p11
88.0	C5	2.34511121351852	TBP_2	63.3	IMR90p11
88.5	C5	2.15558515607279	TBP_2	63.3	IMR90p11
89.0	C5	2.4761243519032	TBP_2	63.3	IMR90p11
89.5	C5	1.81259299983464	TBP_2	63.3	IMR90p11
90.0	C5	1.12383142291469	TBP_2	63.3	IMR90p11
90.5	C5	1.55766614587469	TBP_2	63.3	IMR90p11
91.0	C5	1.88549491252599	TBP_2	63.3	IMR90p11
91.5	C5	1.9123466484732	TBP_2	63.3	IMR90p11
92.0	C5	2.04931894112207	TBP_2	63.3	IMR90p11
92.5	C5	1.67585244277262	TBP_2	63.3	IMR90p11
93.0	C5	0.70651736577895	TBP_2	63.3	IMR90p11
93.5	C5	-0.149005153109556	TBP_2	63.3	IMR90p11
94.0	C5	-0.879954256990857	TBP_2	63.3	IMR90p11
94.5	C5	-1.50762700845593	TBP_2	63.3	IMR90p11
95.0	C5	-0.708580712621767	TBP_2	63.3	IMR90p11
55.0	D5	16.512260690308	TBP_2	61.4	IMR90p11
55.5	D5	35.7765648290018	TBP_2	61.4	IMR90p11
56.0	D5	33.024521380618	TBP_2	61.4	IMR90p11
56.5	D5	33.0245213806226	TBP_2	61.4	IMR90p11
57.0	D5	33.0245213805799	TBP_2	61.4	IMR90p11
57.5	D5	32.7306315181434	TBP_2	61.4	IMR90p11
58.0	D5	34.5500187827655	TBP_2	61.4	IMR90p11
58.5	D5	37.9799416245663	TBP_2	61.4	IMR90p11
59.0	D5	41.1278392287145	TBP_2	61.4	IMR90p11
59.5	D5	44.6471014269318	TBP_2	61.4	IMR90p11
60.0	D5	47.2447007389032	TBP_2	61.4	IMR90p11
60.5	D5	49.168037987158	TBP_2	61.4	IMR90p11
61.0	D5	51.0673404822459	TBP_2	61.4	IMR90p11
61.5	D5	51.7728009477786	TBP_2	61.4	IMR90p11
62.0	D5	51.34289872716	TBP_2	61.4	IMR90p11
62.5	D5	51.4708966550162	TBP_2	61.4	IMR90p11
63.0	D5	51.5869013396627	TBP_2	61.4	IMR90p11
63.5	D5	51.7262848437638	TBP_2	61.4	IMR90p11
64.0	D5	53.30040813914	TBP_2	61.4	IMR90p11
64.5	D5	56.0269472970982	TBP_2	61.4	IMR90p11
65.0	D5	59.6370424999711	TBP_2	61.4	IMR90p11
65.5	D5	65.0864854102741	TBP_2	61.4	IMR90p11
66.0	D5	72.1406824538653	TBP_2	61.4	IMR90p11
66.5	D5	79.5648861655625	TBP_2	61.4	IMR90p11
67.0	D5	86.6641552219493	TBP_2	61.4	IMR90p11
67.5	D5	92.5429869166555	TBP_2	61.4	IMR90p11
68.0	D5	96.4821420489779	TBP_2	61.4	IMR90p11
68.5	D5	98.0743870890238	TBP_2	61.4	IMR90p11
69.0	D5	98.028423456995	TBP_2	61.4	IMR90p11
69.5	D5	97.4492940039554	TBP_2	61.4	IMR90p11
70.0	D5	96.7923793748605	TBP_2	61.4	IMR90p11
70.5	D5	96.4305389523286	TBP_2	61.4	IMR90p11
71.0	D5	97.012558042207	TBP_2	61.4	IMR90p11
71.5	D5	97.813540905889	TBP_2	61.4	IMR90p11
72.0	D5	98.4118783800427	TBP_2	61.4	IMR90p11
72.5	D5	98.7139196148927	TBP_2	61.4	IMR90p11
73.0	D5	98.490634491925	TBP_2	61.4	IMR90p11
73.5	D5	97.7039436825228	TBP_2	61.4	IMR90p11
74.0	D5	96.9113818837401	TBP_2	61.4	IMR90p11
74.5	D5	96.4547238776375	TBP_2	61.4	IMR90p11
75.0	D5	96.068604203753	TBP_2	61.4	IMR90p11
75.5	D5	95.6983536579636	TBP_2	61.4	IMR90p11
76.0	D5	95.1665850822939	TBP_2	61.4	IMR90p11
76.5	D5	94.6861580189754	TBP_2	61.4	IMR90p11
77.0	D5	93.7506185567524	TBP_2	61.4	IMR90p11
77.5	D5	93.0112288634626	TBP_2	61.4	IMR90p11
78.0	D5	92.6261833347503	TBP_2	61.4	IMR90p11
78.5	D5	92.7020220547421	TBP_2	61.4	IMR90p11
79.0	D5	93.390801491555	TBP_2	61.4	IMR90p11
79.5	D5	94.7248162011226	TBP_2	61.4	IMR90p11
80.0	D5	97.2868494513143	TBP_2	61.4	IMR90p11
80.5	D5	105.172735834839	TBP_2	61.4	IMR90p11
81.0	D5	131.933130335893	TBP_2	61.4	IMR90p11
81.5	D5	179.984986341522	TBP_2	61.4	IMR90p11
82.0	D5	232.534871719612	TBP_2	61.4	IMR90p11
82.5	D5	278.359073016721	TBP_2	61.4	IMR90p11
83.0	D5	309.766548353528	TBP_2	61.4	IMR90p11
83.5	D5	299.451129539528	TBP_2	61.4	IMR90p11
84.0	D5	241.284782098674	TBP_2	61.4	IMR90p11
84.5	D5	168.890053320279	TBP_2	61.4	IMR90p11
85.0	D5	102.208865157472	TBP_2	61.4	IMR90p11
85.5	D5	45.0101988451432	TBP_2	61.4	IMR90p11
86.0	D5	10.4162665844641	TBP_2	61.4	IMR90p11
86.5	D5	1.91072622297929	TBP_2	61.4	IMR90p11
87.0	D5	2.7364599385607	TBP_2	61.4	IMR90p11
87.5	D5	2.89741816796982	TBP_2	61.4	IMR90p11
88.0	D5	2.52425552286326	TBP_2	61.4	IMR90p11
88.5	D5	2.03573379272996	TBP_2	61.4	IMR90p11
89.0	D5	1.51403382914305	TBP_2	61.4	IMR90p11
89.5	D5	1.51673579543694	TBP_2	61.4	IMR90p11
90.0	D5	1.76890060853214	TBP_2	61.4	IMR90p11
90.5	D5	1.67613296230655	TBP_2	61.4	IMR90p11
91.0	D5	2.04527121420529	TBP_2	61.4	IMR90p11
91.5	D5	2.24368288823598	TBP_2	61.4	IMR90p11
92.0	D5	1.55819526623532	TBP_2	61.4	IMR90p11
92.5	D5	1.09186901572616	TBP_2	61.4	IMR90p11
93.0	D5	1.36684437827876	TBP_2	61.4	IMR90p11
93.5	D5	1.36817929966514	TBP_2	61.4	IMR90p11
94.0	D5	1.29987425784202	TBP_2	61.4	IMR90p11
94.5	D5	1.81131176088093	TBP_2	61.4	IMR90p11
95.0	D5	0.901507765816859	TBP_2	61.4	IMR90p11
55.0	E5	14.9087591610078	TBP_2	59.0	IMR90p11
55.5	E5	32.3023115155162	TBP_2	59.0	IMR90p11
56.0	E5	29.8175183220148	TBP_2	59.0	IMR90p11
56.5	E5	29.8175183220283	TBP_2	59.0	IMR90p11
57.0	E5	29.8175183219324	TBP_2	59.0	IMR90p11
57.5	E5	29.5013766249955	TBP_2	59.0	IMR90p11
58.0	E5	31.3314086806702	TBP_2	59.0	IMR90p11
58.5	E5	35.8816630760607	TBP_2	59.0	IMR90p11
59.0	E5	40.4362737380025	TBP_2	59.0	IMR90p11
59.5	E5	43.8313712671938	TBP_2	59.0	IMR90p11
60.0	E5	45.762193784998	TBP_2	59.0	IMR90p11
60.5	E5	47.0945003244638	TBP_2	59.0	IMR90p11
61.0	E5	48.0858858988684	TBP_2	59.0	IMR90p11
61.5	E5	47.5466328583018	TBP_2	59.0	IMR90p11
62.0	E5	46.3266025528773	TBP_2	59.0	IMR90p11
62.5	E5	46.0151020202063	TBP_2	59.0	IMR90p11
63.0	E5	46.1799252351083	TBP_2	59.0	IMR90p11
63.5	E5	46.2116829481964	TBP_2	59.0	IMR90p11
64.0	E5	48.1851177249827	TBP_2	59.0	IMR90p11
64.5	E5	51.8676979924353	TBP_2	59.0	IMR90p11
65.0	E5	55.6585873092486	TBP_2	59.0	IMR90p11
65.5	E5	60.917313030688	TBP_2	59.0	IMR90p11
66.0	E5	67.8878319545345	TBP_2	59.0	IMR90p11
66.5	E5	73.6213089883008	TBP_2	59.0	IMR90p11
67.0	E5	78.4470303165662	TBP_2	59.0	IMR90p11
67.5	E5	83.7270311279769	TBP_2	59.0	IMR90p11
68.0	E5	86.8727399904907	TBP_2	59.0	IMR90p11
68.5	E5	88.7351080820521	TBP_2	59.0	IMR90p11
69.0	E5	90.7376470329968	TBP_2	59.0	IMR90p11
69.5	E5	91.5534948572456	TBP_2	59.0	IMR90p11
70.0	E5	91.1483202997555	TBP_2	59.0	IMR90p11
70.5	E5	90.9591383973988	TBP_2	59.0	IMR90p11
71.0	E5	89.9055686375639	TBP_2	59.0	IMR90p11
71.5	E5	88.835815121139	TBP_2	59.0	IMR90p11
72.0	E5	89.3433390126784	TBP_2	59.0	IMR90p11
72.5	E5	89.7416743574339	TBP_2	59.0	IMR90p11
73.0	E5	89.7415263468149	TBP_2	59.0	IMR90p11
73.5	E5	90.1998644406195	TBP_2	59.0	IMR90p11
74.0	E5	89.9445880205607	TBP_2	59.0	IMR90p11
74.5	E5	88.5997436151406	TBP_2	59.0	IMR90p11
75.0	E5	87.2868762890637	TBP_2	59.0	IMR90p11
75.5	E5	86.3991742218874	TBP_2	59.0	IMR90p11
76.0	E5	85.3166954008232	TBP_2	59.0	IMR90p11
76.5	E5	84.11446779838	TBP_2	59.0	IMR90p11
77.0	E5	82.7244239241802	TBP_2	59.0	IMR90p11
77.5	E5	81.9785791177575	TBP_2	59.0	IMR90p11
78.0	E5	81.9048398179699	TBP_2	59.0	IMR90p11
78.5	E5	82.1094676971344	TBP_2	59.0	IMR90p11
79.0	E5	82.9801627966438	TBP_2	59.0	IMR90p11
79.5	E5	84.6105236301145	TBP_2	59.0	IMR90p11
80.0	E5	86.3391586679691	TBP_2	59.0	IMR90p11
80.5	E5	91.24245300777	TBP_2	59.0	IMR90p11
81.0	E5	112.225064508946	TBP_2	59.0	IMR90p11
81.5	E5	151.379956065219	TBP_2	59.0	IMR90p11
82.0	E5	193.97733850758	TBP_2	59.0	IMR90p11
82.5	E5	231.391968276905	TBP_2	59.0	IMR90p11
83.0	E5	257.384671237993	TBP_2	59.0	IMR90p11
83.5	E5	248.132947085084	TBP_2	59.0	IMR90p11
84.0	E5	199.246447051688	TBP_2	59.0	IMR90p11
84.5	E5	139.836572313669	TBP_2	59.0	IMR90p11
85.0	E5	84.9500536699287	TBP_2	59.0	IMR90p11
85.5	E5	37.6602745650533	TBP_2	59.0	IMR90p11
86.0	E5	9.56561539351264	TBP_2	59.0	IMR90p11
86.5	E5	2.3724466039676	TBP_2	59.0	IMR90p11
87.0	E5	1.95156204518401	TBP_2	59.0	IMR90p11
87.5	E5	2.18869736660088	TBP_2	59.0	IMR90p11
88.0	E5	2.41321088847928	TBP_2	59.0	IMR90p11
88.5	E5	2.40156082421714	TBP_2	59.0	IMR90p11
89.0	E5	2.93638206820401	TBP_2	59.0	IMR90p11
89.5	E5	3.16626989877045	TBP_2	59.0	IMR90p11
90.0	E5	2.5055768906746	TBP_2	59.0	IMR90p11
90.5	E5	2.0024624802532	TBP_2	59.0	IMR90p11
91.0	E5	2.09755659835116	TBP_2	59.0	IMR90p11
91.5	E5	1.6221107252735	TBP_2	59.0	IMR90p11
92.0	E5	1.32152045885175	TBP_2	59.0	IMR90p11
92.5	E5	1.78926250891806	TBP_2	59.0	IMR90p11
93.0	E5	1.83840240261867	TBP_2	59.0	IMR90p11
93.5	E5	1.07412685424697	TBP_2	59.0	IMR90p11
94.0	E5	1.34746686536573	TBP_2	59.0	IMR90p11
94.5	E5	0.85491422789255	TBP_2	59.0	IMR90p11
95.0	E5	-0.0572478021840652	TBP_2	59.0	IMR90p11
55.0	F5	16.2322263623065	TBP_2	57.0	IMR90p11
55.5	F5	35.1698237849976	TBP_2	57.0	IMR90p11
56.0	F5	32.4644527246123	TBP_2	57.0	IMR90p11
56.5	F5	32.4644527246257	TBP_2	57.0	IMR90p11
57.0	F5	32.4644527245164	TBP_2	57.0	IMR90p11
57.5	F5	32.0144154372675	TBP_2	57.0	IMR90p11
58.0	F5	34.751927155549	TBP_2	57.0	IMR90p11
58.5	F5	40.5273712911561	TBP_2	57.0	IMR90p11
59.0	F5	44.638191899302	TBP_2	57.0	IMR90p11
59.5	F5	47.2053707832596	TBP_2	57.0	IMR90p11
60.0	F5	48.8655041358343	TBP_2	57.0	IMR90p11
60.5	F5	49.9382986384941	TBP_2	57.0	IMR90p11
61.0	F5	49.6005225178844	TBP_2	57.0	IMR90p11
61.5	F5	48.1957683261779	TBP_2	57.0	IMR90p11
62.0	F5	47.1006477842317	TBP_2	57.0	IMR90p11
62.5	F5	45.5944075826236	TBP_2	57.0	IMR90p11
63.0	F5	43.6054870274005	TBP_2	57.0	IMR90p11
63.5	F5	42.6277857317399	TBP_2	57.0	IMR90p11
64.0	F5	42.9588127155909	TBP_2	57.0	IMR90p11
64.5	F5	44.8087831057827	TBP_2	57.0	IMR90p11
65.0	F5	48.9872559486496	TBP_2	57.0	IMR90p11
65.5	F5	55.5466114857065	TBP_2	57.0	IMR90p11
66.0	F5	63.1547986378307	TBP_2	57.0	IMR90p11
66.5	F5	70.8090302972266	TBP_2	57.0	IMR90p11
67.0	F5	77.2165430015106	TBP_2	57.0	IMR90p11
67.5	F5	81.6675317322514	TBP_2	57.0	IMR90p11
68.0	F5	84.0862292498859	TBP_2	57.0	IMR90p11
68.5	F5	84.4204839319785	TBP_2	57.0	IMR90p11
69.0	F5	83.9176657054998	TBP_2	57.0	IMR90p11
69.5	F5	83.1879695488641	TBP_2	57.0	IMR90p11
70.0	F5	82.3501813953283	TBP_2	57.0	IMR90p11
70.5	F5	81.5044598703364	TBP_2	57.0	IMR90p11
71.0	F5	81.2738083066366	TBP_2	57.0	IMR90p11
71.5	F5	81.1410336868979	TBP_2	57.0	IMR90p11
72.0	F5	81.3632793971029	TBP_2	57.0	IMR90p11
72.5	F5	82.040404270052	TBP_2	57.0	IMR90p11
73.0	F5	82.4326759132367	TBP_2	57.0	IMR90p11
73.5	F5	82.3241156408175	TBP_2	57.0	IMR90p11
74.0	F5	82.423698985257	TBP_2	57.0	IMR90p11
74.5	F5	82.1348240801739	TBP_2	57.0	IMR90p11
75.0	F5	80.9472835536984	TBP_2	57.0	IMR90p11
75.5	F5	80.5043018279862	TBP_2	57.0	IMR90p11
76.0	F5	80.3637246294704	TBP_2	57.0	IMR90p11
76.5	F5	79.2457325598464	TBP_2	57.0	IMR90p11
77.0	F5	78.1753526261133	TBP_2	57.0	IMR90p11
77.5	F5	77.6495844843109	TBP_2	57.0	IMR90p11
78.0	F5	76.1214710008699	TBP_2	57.0	IMR90p11
78.5	F5	74.9793297312877	TBP_2	57.0	IMR90p11
79.0	F5	75.1848033939939	TBP_2	57.0	IMR90p11
79.5	F5	75.4452812110718	TBP_2	57.0	IMR90p11
80.0	F5	76.6567741230937	TBP_2	57.0	IMR90p11
80.5	F5	82.6581426664804	TBP_2	57.0	IMR90p11
81.0	F5	102.975440782523	TBP_2	57.0	IMR90p11
81.5	F5	138.435576960221	TBP_2	57.0	IMR90p11
82.0	F5	176.150985194613	TBP_2	57.0	IMR90p11
82.5	F5	208.699283372471	TBP_2	57.0	IMR90p11
83.0	F5	230.248322197036	TBP_2	57.0	IMR90p11
83.5	F5	219.742993000834	TBP_2	57.0	IMR90p11
84.0	F5	174.573636963719	TBP_2	57.0	IMR90p11
84.5	F5	121.657182977407	TBP_2	57.0	IMR90p11
85.0	F5	73.5774808834425	TBP_2	57.0	IMR90p11
85.5	F5	32.2085735344215	TBP_2	57.0	IMR90p11
86.0	F5	8.0732684265281	TBP_2	57.0	IMR90p11
86.5	F5	2.78359603205064	TBP_2	57.0	IMR90p11
87.0	F5	2.82276556724815	TBP_2	57.0	IMR90p11
87.5	F5	2.10828862240794	TBP_2	57.0	IMR90p11
88.0	F5	1.91377346297702	TBP_2	57.0	IMR90p11
88.5	F5	1.86970245212206	TBP_2	57.0	IMR90p11
89.0	F5	1.59611125691458	TBP_2	57.0	IMR90p11
89.5	F5	1.66957783566505	TBP_2	57.0	IMR90p11
90.0	F5	1.97930271185339	TBP_2	57.0	IMR90p11
90.5	F5	1.47082869094407	TBP_2	57.0	IMR90p11
91.0	F5	1.30729510773347	TBP_2	57.0	IMR90p11
91.5	F5	1.76556912934018	TBP_2	57.0	IMR90p11
92.0	F5	1.72812642615673	TBP_2	57.0	IMR90p11
92.5	F5	1.74408229626312	TBP_2	57.0	IMR90p11
93.0	F5	2.34306083549495	TBP_2	57.0	IMR90p11
93.5	F5	3.06200123523331	TBP_2	57.0	IMR90p11
94.0	F5	3.17434689036014	TBP_2	57.0	IMR90p11
94.5	F5	4.64567944294646	TBP_2	57.0	IMR90p11
95.0	F5	2.73186190011944	TBP_2	57.0	IMR90p11
55.0	G5	17.0963192454536	TBP_2	55.7	IMR90p11
55.5	G5	37.0420250318166	TBP_2	55.7	IMR90p11
56.0	G5	34.1926384909068	TBP_2	55.7	IMR90p11
56.5	G5	34.1926384909092	TBP_2	55.7	IMR90p11
57.0	G5	34.192638490892	TBP_2	55.7	IMR90p11
57.5	G5	33.6533013820709	TBP_2	55.7	IMR90p11
58.0	G5	37.1395806600508	TBP_2	55.7	IMR90p11
58.5	G5	42.6737452296823	TBP_2	55.7	IMR90p11
59.0	G5	45.9895490619832	TBP_2	55.7	IMR90p11
59.5	G5	47.5839802329259	TBP_2	55.7	IMR90p11
60.0	G5	48.3703193425469	TBP_2	55.7	IMR90p11
60.5	G5	49.0460746058352	TBP_2	55.7	IMR90p11
61.0	G5	47.6627428440173	TBP_2	55.7	IMR90p11
61.5	G5	45.2986724900317	TBP_2	55.7	IMR90p11
62.0	G5	43.7941519859852	TBP_2	55.7	IMR90p11
62.5	G5	41.5800749885843	TBP_2	55.7	IMR90p11
63.0	G5	37.9536780714602	TBP_2	55.7	IMR90p11
63.5	G5	37.0324395566554	TBP_2	55.7	IMR90p11
64.0	G5	37.7148432295023	TBP_2	55.7	IMR90p11
64.5	G5	38.4029966623954	TBP_2	55.7	IMR90p11
65.0	G5	41.4675746001119	TBP_2	55.7	IMR90p11
65.5	G5	47.539062615327	TBP_2	55.7	IMR90p11
66.0	G5	53.4586209545379	TBP_2	55.7	IMR90p11
66.5	G5	59.2489936549774	TBP_2	55.7	IMR90p11
67.0	G5	65.6746430381203	TBP_2	55.7	IMR90p11
67.5	G5	70.6187631641179	TBP_2	55.7	IMR90p11
68.0	G5	73.4068871518084	TBP_2	55.7	IMR90p11
68.5	G5	75.3171889122304	TBP_2	55.7	IMR90p11
69.0	G5	76.1928599697685	TBP_2	55.7	IMR90p11
69.5	G5	75.4906553927508	TBP_2	55.7	IMR90p11
70.0	G5	74.1891679602096	TBP_2	55.7	IMR90p11
70.5	G5	72.8012698809786	TBP_2	55.7	IMR90p11
71.0	G5	70.9430049993596	TBP_2	55.7	IMR90p11
71.5	G5	69.5362000149947	TBP_2	55.7	IMR90p11
72.0	G5	69.3551645727608	TBP_2	55.7	IMR90p11
72.5	G5	69.2607545463529	TBP_2	55.7	IMR90p11
73.0	G5	69.4283642878729	TBP_2	55.7	IMR90p11
73.5	G5	70.1710911941121	TBP_2	55.7	IMR90p11
74.0	G5	70.3996786491089	TBP_2	55.7	IMR90p11
74.5	G5	69.5820244902692	TBP_2	55.7	IMR90p11
75.0	G5	68.9620095327232	TBP_2	55.7	IMR90p11
75.5	G5	68.0804992964771	TBP_2	55.7	IMR90p11
76.0	G5	66.7165874397928	TBP_2	55.7	IMR90p11
76.5	G5	65.7803776417009	TBP_2	55.7	IMR90p11
77.0	G5	65.1522313251328	TBP_2	55.7	IMR90p11
77.5	G5	64.2483896215288	TBP_2	55.7	IMR90p11
78.0	G5	63.570628411316	TBP_2	55.7	IMR90p11
78.5	G5	63.6786374597616	TBP_2	55.7	IMR90p11
79.0	G5	63.7701892440434	TBP_2	55.7	IMR90p11
79.5	G5	64.0760207520168	TBP_2	55.7	IMR90p11
80.0	G5	65.7735311672241	TBP_2	55.7	IMR90p11
80.5	G5	70.2307194814491	TBP_2	55.7	IMR90p11
81.0	G5	85.5155418044309	TBP_2	55.7	IMR90p11
81.5	G5	113.925733609053	TBP_2	55.7	IMR90p11
82.0	G5	144.06400257708	TBP_2	55.7	IMR90p11
82.5	G5	169.043336807744	TBP_2	55.7	IMR90p11
83.0	G5	186.495481579866	TBP_2	55.7	IMR90p11
83.5	G5	178.852552171701	TBP_2	55.7	IMR90p11
84.0	G5	142.209353005492	TBP_2	55.7	IMR90p11
84.5	G5	98.9317083589829	TBP_2	55.7	IMR90p11
85.0	G5	60.2775898731813	TBP_2	55.7	IMR90p11
85.5	G5	26.522462150665	TBP_2	55.7	IMR90p11
86.0	G5	6.27253233949682	TBP_2	55.7	IMR90p11
86.5	G5	1.68740157367188	TBP_2	55.7	IMR90p11
87.0	G5	2.38212538112606	TBP_2	55.7	IMR90p11
87.5	G5	2.67702205899724	TBP_2	55.7	IMR90p11
88.0	G5	2.2310399851757	TBP_2	55.7	IMR90p11
88.5	G5	2.08551543360915	TBP_2	55.7	IMR90p11
89.0	G5	2.09138923688585	TBP_2	55.7	IMR90p11
89.5	G5	1.50263176718209	TBP_2	55.7	IMR90p11
90.0	G5	0.972874849318259	TBP_2	55.7	IMR90p11
90.5	G5	1.38781109928874	TBP_2	55.7	IMR90p11
91.0	G5	1.4388397991147	TBP_2	55.7	IMR90p11
91.5	G5	1.35966105637459	TBP_2	55.7	IMR90p11
92.0	G5	1.6310002465919	TBP_2	55.7	IMR90p11
92.5	G5	1.35798228560895	TBP_2	55.7	IMR90p11
93.0	G5	1.13771770083338	TBP_2	55.7	IMR90p11
93.5	G5	1.04321686206708	TBP_2	55.7	IMR90p11
94.0	G5	0.861324940674422	TBP_2	55.7	IMR90p11
94.5	G5	0.253663477408281	TBP_2	55.7	IMR90p11
95.0	G5	-0.183388891243339	TBP_2	55.7	IMR90p11
55.0	H5	17.4002552112504	TBP_2	55.0	IMR90p11
55.5	H5	37.7005529577101	TBP_2	55.0	IMR90p11
56.0	H5	34.8005104225016	TBP_2	55.0	IMR90p11
56.5	H5	34.8005104225088	TBP_2	55.0	IMR90p11
57.0	H5	34.8005104224471	TBP_2	55.0	IMR90p11
57.5	H5	34.2315495895004	TBP_2	55.0	IMR90p11
58.0	H5	37.8685794231797	TBP_2	55.0	IMR90p11
58.5	H5	44.0932700061753	TBP_2	55.0	IMR90p11
59.0	H5	47.1523049523066	TBP_2	55.0	IMR90p11
59.5	H5	48.3098832039327	TBP_2	55.0	IMR90p11
60.0	H5	48.5077198624869	TBP_2	55.0	IMR90p11
60.5	H5	47.9005814204868	TBP_2	55.0	IMR90p11
61.0	H5	46.7494926669202	TBP_2	55.0	IMR90p11
61.5	H5	45.4043429212541	TBP_2	55.0	IMR90p11
62.0	H5	43.8309600465013	TBP_2	55.0	IMR90p11
62.5	H5	42.3115464361046	TBP_2	55.0	IMR90p11
63.0	H5	40.5176546146741	TBP_2	55.0	IMR90p11
63.5	H5	38.4771253942298	TBP_2	55.0	IMR90p11
64.0	H5	37.4626536032042	TBP_2	55.0	IMR90p11
64.5	H5	37.9070202915818	TBP_2	55.0	IMR90p11
65.0	H5	39.3475147604721	TBP_2	55.0	IMR90p11
65.5	H5	42.5415231022494	TBP_2	55.0	IMR90p11
66.0	H5	47.745472665883	TBP_2	55.0	IMR90p11
66.5	H5	53.2842518907321	TBP_2	55.0	IMR90p11
67.0	H5	58.5871916611599	TBP_2	55.0	IMR90p11
67.5	H5	63.6982110162937	TBP_2	55.0	IMR90p11
68.0	H5	67.2695907923776	TBP_2	55.0	IMR90p11
68.5	H5	69.1796312620919	TBP_2	55.0	IMR90p11
69.0	H5	70.1124494800426	TBP_2	55.0	IMR90p11
69.5	H5	69.8582669060936	TBP_2	55.0	IMR90p11
70.0	H5	68.5495900848471	TBP_2	55.0	IMR90p11
70.5	H5	67.3722369207851	TBP_2	55.0	IMR90p11
71.0	H5	65.9125396455861	TBP_2	55.0	IMR90p11
71.5	H5	64.6053577124002	TBP_2	55.0	IMR90p11
72.0	H5	64.2975643114308	TBP_2	55.0	IMR90p11
72.5	H5	64.1333690389157	TBP_2	55.0	IMR90p11
73.0	H5	63.9720530947234	TBP_2	55.0	IMR90p11
73.5	H5	64.3984656049374	TBP_2	55.0	IMR90p11
74.0	H5	64.6438041884448	TBP_2	55.0	IMR90p11
74.5	H5	63.8772280276996	TBP_2	55.0	IMR90p11
75.0	H5	63.3932582586704	TBP_2	55.0	IMR90p11
75.5	H5	62.8244601116854	TBP_2	55.0	IMR90p11
76.0	H5	61.6709915595634	TBP_2	55.0	IMR90p11
76.5	H5	60.6103564627223	TBP_2	55.0	IMR90p11
77.0	H5	59.7823206036993	TBP_2	55.0	IMR90p11
77.5	H5	59.0241398671802	TBP_2	55.0	IMR90p11
78.0	H5	57.9297652874276	TBP_2	55.0	IMR90p11
78.5	H5	57.3129929679763	TBP_2	55.0	IMR90p11
79.0	H5	57.4982848450358	TBP_2	55.0	IMR90p11
79.5	H5	58.130202851958	TBP_2	55.0	IMR90p11
80.0	H5	58.8597776093185	TBP_2	55.0	IMR90p11
80.5	H5	62.1690217924843	TBP_2	55.0	IMR90p11
81.0	H5	74.7574936198141	TBP_2	55.0	IMR90p11
81.5	H5	98.7228727349125	TBP_2	55.0	IMR90p11
82.0	H5	125.651415115849	TBP_2	55.0	IMR90p11
82.5	H5	149.29995787985	TBP_2	55.0	IMR90p11
83.0	H5	167.069221640036	TBP_2	55.0	IMR90p11
83.5	H5	163.989423597362	TBP_2	55.0	IMR90p11
84.0	H5	133.752842607038	TBP_2	55.0	IMR90p11
84.5	H5	94.844654494151	TBP_2	55.0	IMR90p11
85.0	H5	59.4846358428068	TBP_2	55.0	IMR90p11
85.5	H5	27.6264588096126	TBP_2	55.0	IMR90p11
86.0	H5	7.01412216167824	TBP_2	55.0	IMR90p11
86.5	H5	1.57287123443598	TBP_2	55.0	IMR90p11
87.0	H5	1.71100421198764	TBP_2	55.0	IMR90p11
87.5	H5	1.47094856242154	TBP_2	55.0	IMR90p11
88.0	H5	1.5843063351316	TBP_2	55.0	IMR90p11
88.5	H5	2.08838366589066	TBP_2	55.0	IMR90p11
89.0	H5	2.35795748896822	TBP_2	55.0	IMR90p11
89.5	H5	2.37356868251879	TBP_2	55.0	IMR90p11
90.0	H5	2.59165756013476	TBP_2	55.0	IMR90p11
90.5	H5	2.72066601307625	TBP_2	55.0	IMR90p11
91.0	H5	1.88613126057362	TBP_2	55.0	IMR90p11
91.5	H5	1.26013852121997	TBP_2	55.0	IMR90p11
92.0	H5	1.25403012779293	TBP_2	55.0	IMR90p11
92.5	H5	0.623559374411343	TBP_2	55.0	IMR90p11
93.0	H5	0.364798441369885	TBP_2	55.0	IMR90p11
93.5	H5	1.2496165551488	TBP_2	55.0	IMR90p11
94.0	H5	1.48309000684981	TBP_2	55.0	IMR90p11
94.5	H5	2.34818105632462	TBP_2	55.0	IMR90p11
95.0	H5	1.57990278495777	TBP_2	55.0	IMR90p11
55.0	A5	19.34	TBP_2	65.0	IMR90p2
55.5	A5	41.91	TBP_2	65.0	IMR90p2
56.0	A5	38.69	TBP_2	65.0	IMR90p2
56.5	A5	38.69	TBP_2	65.0	IMR90p2
57.0	A5	38.69	TBP_2	65.0	IMR90p2
57.5	A5	38.47	TBP_2	65.0	IMR90p2
58.0	A5	39.92	TBP_2	65.0	IMR90p2
58.5	A5	41.99	TBP_2	65.0	IMR90p2
59.0	A5	41.9	TBP_2	65.0	IMR90p2
59.5	A5	40.8	TBP_2	65.0	IMR90p2
60.0	A5	40.9	TBP_2	65.0	IMR90p2
60.5	A5	40.97	TBP_2	65.0	IMR90p2
61.0	A5	39.54	TBP_2	65.0	IMR90p2
61.5	A5	37.79	TBP_2	65.0	IMR90p2
62.0	A5	36.96	TBP_2	65.0	IMR90p2
62.5	A5	35.97	TBP_2	65.0	IMR90p2
63.0	A5	35.42	TBP_2	65.0	IMR90p2
63.5	A5	37.23	TBP_2	65.0	IMR90p2
64.0	A5	40.52	TBP_2	65.0	IMR90p2
64.5	A5	45.42	TBP_2	65.0	IMR90p2
65.0	A5	53.06	TBP_2	65.0	IMR90p2
65.5	A5	62.75	TBP_2	65.0	IMR90p2
66.0	A5	72.44	TBP_2	65.0	IMR90p2
66.5	A5	82.0	TBP_2	65.0	IMR90p2
67.0	A5	90.29	TBP_2	65.0	IMR90p2
67.5	A5	95.7	TBP_2	65.0	IMR90p2
68.0	A5	98.05	TBP_2	65.0	IMR90p2
68.5	A5	98.93	TBP_2	65.0	IMR90p2
69.0	A5	99.23	TBP_2	65.0	IMR90p2
69.5	A5	98.16	TBP_2	65.0	IMR90p2
70.0	A5	97.04	TBP_2	65.0	IMR90p2
70.5	A5	96.76	TBP_2	65.0	IMR90p2
71.0	A5	96.1	TBP_2	65.0	IMR90p2
71.5	A5	94.7	TBP_2	65.0	IMR90p2
72.0	A5	94.28	TBP_2	65.0	IMR90p2
72.5	A5	94.27	TBP_2	65.0	IMR90p2
73.0	A5	94.03	TBP_2	65.0	IMR90p2
73.5	A5	94.42	TBP_2	65.0	IMR90p2
74.0	A5	95.17	TBP_2	65.0	IMR90p2
74.5	A5	94.96	TBP_2	65.0	IMR90p2
75.0	A5	94.22	TBP_2	65.0	IMR90p2
75.5	A5	93.53	TBP_2	65.0	IMR90p2
76.0	A5	92.65	TBP_2	65.0	IMR90p2
76.5	A5	91.88	TBP_2	65.0	IMR90p2
77.0	A5	91.62	TBP_2	65.0	IMR90p2
77.5	A5	91.56	TBP_2	65.0	IMR90p2
78.0	A5	91.57	TBP_2	65.0	IMR90p2
78.5	A5	91.66	TBP_2	65.0	IMR90p2
79.0	A5	92.11	TBP_2	65.0	IMR90p2
79.5	A5	93.35	TBP_2	65.0	IMR90p2
80.0	A5	95.28	TBP_2	65.0	IMR90p2
80.5	A5	102.95	TBP_2	65.0	IMR90p2
81.0	A5	128.5	TBP_2	65.0	IMR90p2
81.5	A5	173.54	TBP_2	65.0	IMR90p2
82.0	A5	223.07	TBP_2	65.0	IMR90p2
82.5	A5	267.33	TBP_2	65.0	IMR90p2
83.0	A5	296.25	TBP_2	65.0	IMR90p2
83.5	A5	285.54	TBP_2	65.0	IMR90p2
84.0	A5	231.05	TBP_2	65.0	IMR90p2
84.5	A5	162.31	TBP_2	65.0	IMR90p2
85.0	A5	98.64	TBP_2	65.0	IMR90p2
85.5	A5	44.56	TBP_2	65.0	IMR90p2
86.0	A5	11.89	TBP_2	65.0	IMR90p2
86.5	A5	2.98	TBP_2	65.0	IMR90p2
87.0	A5	2.78	TBP_2	65.0	IMR90p2
87.5	A5	1.96	TBP_2	65.0	IMR90p2
88.0	A5	1.05	TBP_2	65.0	IMR90p2
88.5	A5	0.86	TBP_2	65.0	IMR90p2
89.0	A5	0.99	TBP_2	65.0	IMR90p2
89.5	A5	1.25	TBP_2	65.0	IMR90p2
90.0	A5	1.82	TBP_2	65.0	IMR90p2
90.5	A5	2.69	TBP_2	65.0	IMR90p2
91.0	A5	2.68	TBP_2	65.0	IMR90p2
91.5	A5	2.51	TBP_2	65.0	IMR90p2
92.0	A5	2.59	TBP_2	65.0	IMR90p2
92.5	A5	2.37	TBP_2	65.0	IMR90p2
93.0	A5	2.21	TBP_2	65.0	IMR90p2
93.5	A5	2.22	TBP_2	65.0	IMR90p2
94.0	A5	2.28	TBP_2	65.0	IMR90p2
94.5	A5	2.16	TBP_2	65.0	IMR90p2
95.0	A5	0.9	TBP_2	65.0	IMR90p2
55.0	B5	19.13	TBP_2	64.5	IMR90p2
55.5	B5	41.45	TBP_2	64.5	IMR90p2
56.0	B5	38.26	TBP_2	64.5	IMR90p2
56.5	B5	38.26	TBP_2	64.5	IMR90p2
57.0	B5	38.26	TBP_2	64.5	IMR90p2
57.5	B5	38.12	TBP_2	64.5	IMR90p2
58.0	B5	38.97	TBP_2	64.5	IMR90p2
58.5	B5	40.96	TBP_2	64.5	IMR90p2
59.0	B5	41.94	TBP_2	64.5	IMR90p2
59.5	B5	41.73	TBP_2	64.5	IMR90p2
60.0	B5	41.42	TBP_2	64.5	IMR90p2
60.5	B5	41.15	TBP_2	64.5	IMR90p2
61.0	B5	40.44	TBP_2	64.5	IMR90p2
61.5	B5	39.6	TBP_2	64.5	IMR90p2
62.0	B5	39.12	TBP_2	64.5	IMR90p2
62.5	B5	38.88	TBP_2	64.5	IMR90p2
63.0	B5	38.57	TBP_2	64.5	IMR90p2
63.5	B5	39.71	TBP_2	64.5	IMR90p2
64.0	B5	43.08	TBP_2	64.5	IMR90p2
64.5	B5	48.82	TBP_2	64.5	IMR90p2
65.0	B5	56.89	TBP_2	64.5	IMR90p2
65.5	B5	66.68	TBP_2	64.5	IMR90p2
66.0	B5	76.53	TBP_2	64.5	IMR90p2
66.5	B5	85.08	TBP_2	64.5	IMR90p2
67.0	B5	91.38	TBP_2	64.5	IMR90p2
67.5	B5	95.34	TBP_2	64.5	IMR90p2
68.0	B5	98.12	TBP_2	64.5	IMR90p2
68.5	B5	99.45	TBP_2	64.5	IMR90p2
69.0	B5	99.71	TBP_2	64.5	IMR90p2
69.5	B5	99.89	TBP_2	64.5	IMR90p2
70.0	B5	100.09	TBP_2	64.5	IMR90p2
70.5	B5	99.55	TBP_2	64.5	IMR90p2
71.0	B5	99.17	TBP_2	64.5	IMR90p2
71.5	B5	99.21	TBP_2	64.5	IMR90p2
72.0	B5	99.52	TBP_2	64.5	IMR90p2
72.5	B5	99.53	TBP_2	64.5	IMR90p2
73.0	B5	99.24	TBP_2	64.5	IMR90p2
73.5	B5	98.87	TBP_2	64.5	IMR90p2
74.0	B5	98.82	TBP_2	64.5	IMR90p2
74.5	B5	98.55	TBP_2	64.5	IMR90p2
75.0	B5	98.17	TBP_2	64.5	IMR90p2
75.5	B5	98.08	TBP_2	64.5	IMR90p2
76.0	B5	97.57	TBP_2	64.5	IMR90p2
76.5	B5	96.17	TBP_2	64.5	IMR90p2
77.0	B5	94.51	TBP_2	64.5	IMR90p2
77.5	B5	93.6	TBP_2	64.5	IMR90p2
78.0	B5	92.89	TBP_2	64.5	IMR90p2
78.5	B5	92.93	TBP_2	64.5	IMR90p2
79.0	B5	94.01	TBP_2	64.5	IMR90p2
79.5	B5	95.8	TBP_2	64.5	IMR90p2
80.0	B5	98.67	TBP_2	64.5	IMR90p2
80.5	B5	108.01	TBP_2	64.5	IMR90p2
81.0	B5	136.6	TBP_2	64.5	IMR90p2
81.5	B5	185.29	TBP_2	64.5	IMR90p2
82.0	B5	237.47	TBP_2	64.5	IMR90p2
82.5	B5	282.65	TBP_2	64.5	IMR90p2
83.0	B5	310.96	TBP_2	64.5	IMR90p2
83.5	B5	295.98	TBP_2	64.5	IMR90p2
84.0	B5	236.11	TBP_2	64.5	IMR90p2
84.5	B5	164.58	TBP_2	64.5	IMR90p2
85.0	B5	98.59	TBP_2	64.5	IMR90p2
85.5	B5	42.9	TBP_2	64.5	IMR90p2
86.0	B5	10.92	TBP_2	64.5	IMR90p2
86.5	B5	2.95	TBP_2	64.5	IMR90p2
87.0	B5	2.67	TBP_2	64.5	IMR90p2
87.5	B5	2.39	TBP_2	64.5	IMR90p2
88.0	B5	2.16	TBP_2	64.5	IMR90p2
88.5	B5	2.13	TBP_2	64.5	IMR90p2
89.0	B5	2.3	TBP_2	64.5	IMR90p2
89.5	B5	2.21	TBP_2	64.5	IMR90p2
90.0	B5	2.17	TBP_2	64.5	IMR90p2
90.5	B5	2.17	TBP_2	64.5	IMR90p2
91.0	B5	1.97	TBP_2	64.5	IMR90p2
91.5	B5	2.0	TBP_2	64.5	IMR90p2
92.0	B5	2.34	TBP_2	64.5	IMR90p2
92.5	B5	2.35	TBP_2	64.5	IMR90p2
93.0	B5	2.32	TBP_2	64.5	IMR90p2
93.5	B5	2.06	TBP_2	64.5	IMR90p2
94.0	B5	1.7	TBP_2	64.5	IMR90p2
94.5	B5	1.05	TBP_2	64.5	IMR90p2
95.0	B5	0.16	TBP_2	64.5	IMR90p2
55.0	C5	17.34	TBP_2	63.3	IMR90p2
55.5	C5	37.57	TBP_2	63.3	IMR90p2
56.0	C5	34.68	TBP_2	63.3	IMR90p2
56.5	C5	34.68	TBP_2	63.3	IMR90p2
57.0	C5	34.68	TBP_2	63.3	IMR90p2
57.5	C5	34.5	TBP_2	63.3	IMR90p2
58.0	C5	35.63	TBP_2	63.3	IMR90p2
58.5	C5	37.66	TBP_2	63.3	IMR90p2
59.0	C5	39.65	TBP_2	63.3	IMR90p2
59.5	C5	40.78	TBP_2	63.3	IMR90p2
60.0	C5	41.75	TBP_2	63.3	IMR90p2
60.5	C5	43.1	TBP_2	63.3	IMR90p2
61.0	C5	42.63	TBP_2	63.3	IMR90p2
61.5	C5	40.57	TBP_2	63.3	IMR90p2
62.0	C5	39.42	TBP_2	63.3	IMR90p2
62.5	C5	38.99	TBP_2	63.3	IMR90p2
63.0	C5	38.2	TBP_2	63.3	IMR90p2
63.5	C5	39.49	TBP_2	63.3	IMR90p2
64.0	C5	43.6	TBP_2	63.3	IMR90p2
64.5	C5	49.63	TBP_2	63.3	IMR90p2
65.0	C5	56.71	TBP_2	63.3	IMR90p2
65.5	C5	65.98	TBP_2	63.3	IMR90p2
66.0	C5	76.81	TBP_2	63.3	IMR90p2
66.5	C5	86.25	TBP_2	63.3	IMR90p2
67.0	C5	93.37	TBP_2	63.3	IMR90p2
67.5	C5	99.32	TBP_2	63.3	IMR90p2
68.0	C5	102.74	TBP_2	63.3	IMR90p2
68.5	C5	102.79	TBP_2	63.3	IMR90p2
69.0	C5	101.8	TBP_2	63.3	IMR90p2
69.5	C5	101.24	TBP_2	63.3	IMR90p2
70.0	C5	100.62	TBP_2	63.3	IMR90p2
70.5	C5	100.17	TBP_2	63.3	IMR90p2
71.0	C5	100.37	TBP_2	63.3	IMR90p2
71.5	C5	101.57	TBP_2	63.3	IMR90p2
72.0	C5	102.4	TBP_2	63.3	IMR90p2
72.5	C5	102.22	TBP_2	63.3	IMR90p2
73.0	C5	102.32	TBP_2	63.3	IMR90p2
73.5	C5	103.37	TBP_2	63.3	IMR90p2
74.0	C5	102.94	TBP_2	63.3	IMR90p2
74.5	C5	101.55	TBP_2	63.3	IMR90p2
75.0	C5	101.32	TBP_2	63.3	IMR90p2
75.5	C5	100.76	TBP_2	63.3	IMR90p2
76.0	C5	98.7	TBP_2	63.3	IMR90p2
76.5	C5	97.26	TBP_2	63.3	IMR90p2
77.0	C5	97.28	TBP_2	63.3	IMR90p2
77.5	C5	96.58	TBP_2	63.3	IMR90p2
78.0	C5	96.25	TBP_2	63.3	IMR90p2
78.5	C5	96.86	TBP_2	63.3	IMR90p2
79.0	C5	97.88	TBP_2	63.3	IMR90p2
79.5	C5	99.33	TBP_2	63.3	IMR90p2
80.0	C5	102.55	TBP_2	63.3	IMR90p2
80.5	C5	112.49	TBP_2	63.3	IMR90p2
81.0	C5	143.89	TBP_2	63.3	IMR90p2
81.5	C5	196.57	TBP_2	63.3	IMR90p2
82.0	C5	251.64	TBP_2	63.3	IMR90p2
82.5	C5	299.49	TBP_2	63.3	IMR90p2
83.0	C5	329.58	TBP_2	63.3	IMR90p2
83.5	C5	312.69	TBP_2	63.3	IMR90p2
84.0	C5	248.41	TBP_2	63.3	IMR90p2
84.5	C5	172.76	TBP_2	63.3	IMR90p2
85.0	C5	102.94	TBP_2	63.3	IMR90p2
85.5	C5	43.73	TBP_2	63.3	IMR90p2
86.0	C5	9.74	TBP_2	63.3	IMR90p2
86.5	C5	2.02	TBP_2	63.3	IMR90p2
87.0	C5	2.62	TBP_2	63.3	IMR90p2
87.5	C5	2.77	TBP_2	63.3	IMR90p2
88.0	C5	2.83	TBP_2	63.3	IMR90p2
88.5	C5	3.16	TBP_2	63.3	IMR90p2
89.0	C5	2.96	TBP_2	63.3	IMR90p2
89.5	C5	2.17	TBP_2	63.3	IMR90p2
90.0	C5	2.03	TBP_2	63.3	IMR90p2
90.5	C5	2.32	TBP_2	63.3	IMR90p2
91.0	C5	2.26	TBP_2	63.3	IMR90p2
91.5	C5	2.36	TBP_2	63.3	IMR90p2
92.0	C5	2.77	TBP_2	63.3	IMR90p2
92.5	C5	2.61	TBP_2	63.3	IMR90p2
93.0	C5	2.08	TBP_2	63.3	IMR90p2
93.5	C5	2.4	TBP_2	63.3	IMR90p2
94.0	C5	2.28	TBP_2	63.3	IMR90p2
94.5	C5	3.5	TBP_2	63.3	IMR90p2
95.0	C5	2.33	TBP_2	63.3	IMR90p2
55.0	D5	16.5	TBP_2	61.4	IMR90p2
55.5	D5	35.75	TBP_2	61.4	IMR90p2
56.0	D5	33.0	TBP_2	61.4	IMR90p2
56.5	D5	33.0	TBP_2	61.4	IMR90p2
57.0	D5	33.0	TBP_2	61.4	IMR90p2
57.5	D5	32.71	TBP_2	61.4	IMR90p2
58.0	D5	34.6	TBP_2	61.4	IMR90p2
58.5	D5	37.95	TBP_2	61.4	IMR90p2
59.0	D5	39.52	TBP_2	61.4	IMR90p2
59.5	D5	40.69	TBP_2	61.4	IMR90p2
60.0	D5	41.8	TBP_2	61.4	IMR90p2
60.5	D5	42.09	TBP_2	61.4	IMR90p2
61.0	D5	42.66	TBP_2	61.4	IMR90p2
61.5	D5	43.87	TBP_2	61.4	IMR90p2
62.0	D5	44.72	TBP_2	61.4	IMR90p2
62.5	D5	45.15	TBP_2	61.4	IMR90p2
63.0	D5	45.59	TBP_2	61.4	IMR90p2
63.5	D5	46.13	TBP_2	61.4	IMR90p2
64.0	D5	47.51	TBP_2	61.4	IMR90p2
64.5	D5	50.49	TBP_2	61.4	IMR90p2
65.0	D5	55.91	TBP_2	61.4	IMR90p2
65.5	D5	64.11	TBP_2	61.4	IMR90p2
66.0	D5	73.21	TBP_2	61.4	IMR90p2
66.5	D5	82.15	TBP_2	61.4	IMR90p2
67.0	D5	90.3	TBP_2	61.4	IMR90p2
67.5	D5	95.98	TBP_2	61.4	IMR90p2
68.0	D5	99.08	TBP_2	61.4	IMR90p2
68.5	D5	100.65	TBP_2	61.4	IMR90p2
69.0	D5	100.64	TBP_2	61.4	IMR90p2
69.5	D5	99.91	TBP_2	61.4	IMR90p2
70.0	D5	99.91	TBP_2	61.4	IMR90p2
70.5	D5	99.73	TBP_2	61.4	IMR90p2
71.0	D5	99.53	TBP_2	61.4	IMR90p2
71.5	D5	100.78	TBP_2	61.4	IMR90p2
72.0	D5	102.86	TBP_2	61.4	IMR90p2
72.5	D5	104.62	TBP_2	61.4	IMR90p2
73.0	D5	107.18	TBP_2	61.4	IMR90p2
73.5	D5	110.35	TBP_2	61.4	IMR90p2
74.0	D5	111.91	TBP_2	61.4	IMR90p2
74.5	D5	111.81	TBP_2	61.4	IMR90p2
75.0	D5	110.56	TBP_2	61.4	IMR90p2
75.5	D5	107.41	TBP_2	61.4	IMR90p2
76.0	D5	103.41	TBP_2	61.4	IMR90p2
76.5	D5	99.51	TBP_2	61.4	IMR90p2
77.0	D5	95.88	TBP_2	61.4	IMR90p2
77.5	D5	93.5	TBP_2	61.4	IMR90p2
78.0	D5	92.62	TBP_2	61.4	IMR90p2
78.5	D5	92.16	TBP_2	61.4	IMR90p2
79.0	D5	92.78	TBP_2	61.4	IMR90p2
79.5	D5	94.91	TBP_2	61.4	IMR90p2
80.0	D5	97.82	TBP_2	61.4	IMR90p2
80.5	D5	107.21	TBP_2	61.4	IMR90p2
81.0	D5	136.89	TBP_2	61.4	IMR90p2
81.5	D5	186.04	TBP_2	61.4	IMR90p2
82.0	D5	237.27	TBP_2	61.4	IMR90p2
82.5	D5	282.19	TBP_2	61.4	IMR90p2
83.0	D5	309.6	TBP_2	61.4	IMR90p2
83.5	D5	292.24	TBP_2	61.4	IMR90p2
84.0	D5	230.92	TBP_2	61.4	IMR90p2
84.5	D5	159.45	TBP_2	61.4	IMR90p2
85.0	D5	93.63	TBP_2	61.4	IMR90p2
85.5	D5	38.74	TBP_2	61.4	IMR90p2
86.0	D5	8.48	TBP_2	61.4	IMR90p2
86.5	D5	2.39	TBP_2	61.4	IMR90p2
87.0	D5	3.41	TBP_2	61.4	IMR90p2
87.5	D5	3.3	TBP_2	61.4	IMR90p2
88.0	D5	3.04	TBP_2	61.4	IMR90p2
88.5	D5	2.88	TBP_2	61.4	IMR90p2
89.0	D5	2.23	TBP_2	61.4	IMR90p2
89.5	D5	1.41	TBP_2	61.4	IMR90p2
90.0	D5	1.49	TBP_2	61.4	IMR90p2
90.5	D5	1.76	TBP_2	61.4	IMR90p2
91.0	D5	1.68	TBP_2	61.4	IMR90p2
91.5	D5	1.9	TBP_2	61.4	IMR90p2
92.0	D5	2.4	TBP_2	61.4	IMR90p2
92.5	D5	2.56	TBP_2	61.4	IMR90p2
93.0	D5	2.24	TBP_2	61.4	IMR90p2
93.5	D5	1.88	TBP_2	61.4	IMR90p2
94.0	D5	1.69	TBP_2	61.4	IMR90p2
94.5	D5	1.23	TBP_2	61.4	IMR90p2
95.0	D5	0.33	TBP_2	61.4	IMR90p2
55.0	E5	15.05	TBP_2	59.0	IMR90p2
55.5	E5	32.62	TBP_2	59.0	IMR90p2
56.0	E5	30.11	TBP_2	59.0	IMR90p2
56.5	E5	30.11	TBP_2	59.0	IMR90p2
57.0	E5	30.11	TBP_2	59.0	IMR90p2
57.5	E5	29.91	TBP_2	59.0	IMR90p2
58.0	E5	31.03	TBP_2	59.0	IMR90p2
58.5	E5	34.02	TBP_2	59.0	IMR90p2
59.0	E5	36.25	TBP_2	59.0	IMR90p2
59.5	E5	37.7	TBP_2	59.0	IMR90p2
60.0	E5	38.31	TBP_2	59.0	IMR90p2
60.5	E5	38.69	TBP_2	59.0	IMR90p2
61.0	E5	39.49	TBP_2	59.0	IMR90p2
61.5	E5	39.38	TBP_2	59.0	IMR90p2
62.0	E5	39.66	TBP_2	59.0	IMR90p2
62.5	E5	39.75	TBP_2	59.0	IMR90p2
63.0	E5	39.61	TBP_2	59.0	IMR90p2
63.5	E5	40.62	TBP_2	59.0	IMR90p2
64.0	E5	42.67	TBP_2	59.0	IMR90p2
64.5	E5	45.76	TBP_2	59.0	IMR90p2
65.0	E5	51.31	TBP_2	59.0	IMR90p2
65.5	E5	59.29	TBP_2	59.0	IMR90p2
66.0	E5	66.98	TBP_2	59.0	IMR90p2
66.5	E5	74.86	TBP_2	59.0	IMR90p2
67.0	E5	81.76	TBP_2	59.0	IMR90p2
67.5	E5	85.96	TBP_2	59.0	IMR90p2
68.0	E5	87.7	TBP_2	59.0	IMR90p2
68.5	E5	88.24	TBP_2	59.0	IMR90p2
69.0	E5	87.25	TBP_2	59.0	IMR90p2
69.5	E5	85.72	TBP_2	59.0	IMR90p2
70.0	E5	85.7	TBP_2	59.0	IMR90p2
70.5	E5	86.09	TBP_2	59.0	IMR90p2
71.0	E5	87.05	TBP_2	59.0	IMR90p2
71.5	E5	89.0	TBP_2	59.0	IMR90p2
72.0	E5	91.74	TBP_2	59.0	IMR90p2
72.5	E5	93.98	TBP_2	59.0	IMR90p2
73.0	E5	96.17	TBP_2	59.0	IMR90p2
73.5	E5	98.15	TBP_2	59.0	IMR90p2
74.0	E5	99.38	TBP_2	59.0	IMR90p2
74.5	E5	99.03	TBP_2	59.0	IMR90p2
75.0	E5	96.6	TBP_2	59.0	IMR90p2
75.5	E5	93.34	TBP_2	59.0	IMR90p2
76.0	E5	89.65	TBP_2	59.0	IMR90p2
76.5	E5	85.78	TBP_2	59.0	IMR90p2
77.0	E5	83.02	TBP_2	59.0	IMR90p2
77.5	E5	82.07	TBP_2	59.0	IMR90p2
78.0	E5	81.76	TBP_2	59.0	IMR90p2
78.5	E5	81.65	TBP_2	59.0	IMR90p2
79.0	E5	82.01	TBP_2	59.0	IMR90p2
79.5	E5	82.51	TBP_2	59.0	IMR90p2
80.0	E5	83.85	TBP_2	59.0	IMR90p2
80.5	E5	90.33	TBP_2	59.0	IMR90p2
81.0	E5	113.23	TBP_2	59.0	IMR90p2
81.5	E5	151.55	TBP_2	59.0	IMR90p2
82.0	E5	190.86	TBP_2	59.0	IMR90p2
82.5	E5	224.98	TBP_2	59.0	IMR90p2
83.0	E5	245.62	TBP_2	59.0	IMR90p2
83.5	E5	230.24	TBP_2	59.0	IMR90p2
84.0	E5	180.7	TBP_2	59.0	IMR90p2
84.5	E5	125.46	TBP_2	59.0	IMR90p2
85.0	E5	74.5	TBP_2	59.0	IMR90p2
85.5	E5	31.38	TBP_2	59.0	IMR90p2
86.0	E5	8.46	TBP_2	59.0	IMR90p2
86.5	E5	3.93	TBP_2	59.0	IMR90p2
87.0	E5	3.3	TBP_2	59.0	IMR90p2
87.5	E5	2.75	TBP_2	59.0	IMR90p2
88.0	E5	2.52	TBP_2	59.0	IMR90p2
88.5	E5	1.82	TBP_2	59.0	IMR90p2
89.0	E5	1.44	TBP_2	59.0	IMR90p2
89.5	E5	1.5	TBP_2	59.0	IMR90p2
90.0	E5	1.62	TBP_2	59.0	IMR90p2
90.5	E5	2.18	TBP_2	59.0	IMR90p2
91.0	E5	2.22	TBP_2	59.0	IMR90p2
91.5	E5	2.22	TBP_2	59.0	IMR90p2
92.0	E5	2.76	TBP_2	59.0	IMR90p2
92.5	E5	2.55	TBP_2	59.0	IMR90p2
93.0	E5	2.66	TBP_2	59.0	IMR90p2
93.5	E5	2.25	TBP_2	59.0	IMR90p2
94.0	E5	2.06	TBP_2	59.0	IMR90p2
94.5	E5	-0.19	TBP_2	59.0	IMR90p2
95.0	E5	-1.32	TBP_2	59.0	IMR90p2
55.0	F5	14.79	TBP_2	57.0	IMR90p2
55.5	F5	32.05	TBP_2	57.0	IMR90p2
56.0	F5	29.58	TBP_2	57.0	IMR90p2
56.5	F5	29.58	TBP_2	57.0	IMR90p2
57.0	F5	29.58	TBP_2	57.0	IMR90p2
57.5	F5	29.23	TBP_2	57.0	IMR90p2
58.0	F5	31.34	TBP_2	57.0	IMR90p2
58.5	F5	36.17	TBP_2	57.0	IMR90p2
59.0	F5	40.16	TBP_2	57.0	IMR90p2
59.5	F5	43.09	TBP_2	57.0	IMR90p2
60.0	F5	44.59	TBP_2	57.0	IMR90p2
60.5	F5	45.49	TBP_2	57.0	IMR90p2
61.0	F5	45.55	TBP_2	57.0	IMR90p2
61.5	F5	43.72	TBP_2	57.0	IMR90p2
62.0	F5	41.49	TBP_2	57.0	IMR90p2
62.5	F5	39.52	TBP_2	57.0	IMR90p2
63.0	F5	37.7	TBP_2	57.0	IMR90p2
63.5	F5	36.91	TBP_2	57.0	IMR90p2
64.0	F5	38.02	TBP_2	57.0	IMR90p2
64.5	F5	40.44	TBP_2	57.0	IMR90p2
65.0	F5	44.48	TBP_2	57.0	IMR90p2
65.5	F5	50.81	TBP_2	57.0	IMR90p2
66.0	F5	57.97	TBP_2	57.0	IMR90p2
66.5	F5	64.75	TBP_2	57.0	IMR90p2
67.0	F5	71.43	TBP_2	57.0	IMR90p2
67.5	F5	76.83	TBP_2	57.0	IMR90p2
68.0	F5	79.28	TBP_2	57.0	IMR90p2
68.5	F5	79.93	TBP_2	57.0	IMR90p2
69.0	F5	80.29	TBP_2	57.0	IMR90p2
69.5	F5	79.58	TBP_2	57.0	IMR90p2
70.0	F5	78.21	TBP_2	57.0	IMR90p2
70.5	F5	77.77	TBP_2	57.0	IMR90p2
71.0	F5	78.63	TBP_2	57.0	IMR90p2
71.5	F5	79.54	TBP_2	57.0	IMR90p2
72.0	F5	80.43	TBP_2	57.0	IMR90p2
72.5	F5	81.69	TBP_2	57.0	IMR90p2
73.0	F5	82.86	TBP_2	57.0	IMR90p2
73.5	F5	83.17	TBP_2	57.0	IMR90p2
74.0	F5	82.5	TBP_2	57.0	IMR90p2
74.5	F5	81.58	TBP_2	57.0	IMR90p2
75.0	F5	81.02	TBP_2	57.0	IMR90p2
75.5	F5	79.99	TBP_2	57.0	IMR90p2
76.0	F5	78.3	TBP_2	57.0	IMR90p2
76.5	F5	77.24	TBP_2	57.0	IMR90p2
77.0	F5	76.44	TBP_2	57.0	IMR90p2
77.5	F5	75.19	TBP_2	57.0	IMR90p2
78.0	F5	74.43	TBP_2	57.0	IMR90p2
78.5	F5	74.28	TBP_2	57.0	IMR90p2
79.0	F5	74.22	TBP_2	57.0	IMR90p2
79.5	F5	74.92	TBP_2	57.0	IMR90p2
80.0	F5	76.31	TBP_2	57.0	IMR90p2
80.5	F5	81.23	TBP_2	57.0	IMR90p2
81.0	F5	100.27	TBP_2	57.0	IMR90p2
81.5	F5	134.87	TBP_2	57.0	IMR90p2
82.0	F5	171.94	TBP_2	57.0	IMR90p2
82.5	F5	204.49	TBP_2	57.0	IMR90p2
83.0	F5	226.66	TBP_2	57.0	IMR90p2
83.5	F5	218.05	TBP_2	57.0	IMR90p2
84.0	F5	175.05	TBP_2	57.0	IMR90p2
84.5	F5	122.58	TBP_2	57.0	IMR90p2
85.0	F5	74.47	TBP_2	57.0	IMR90p2
85.5	F5	33.12	TBP_2	57.0	IMR90p2
86.0	F5	8.55	TBP_2	57.0	IMR90p2
86.5	F5	2.84	TBP_2	57.0	IMR90p2
87.0	F5	3.19	TBP_2	57.0	IMR90p2
87.5	F5	2.79	TBP_2	57.0	IMR90p2
88.0	F5	2.42	TBP_2	57.0	IMR90p2
88.5	F5	1.43	TBP_2	57.0	IMR90p2
89.0	F5	0.32	TBP_2	57.0	IMR90p2
89.5	F5	0.07	TBP_2	57.0	IMR90p2
90.0	F5	0.34	TBP_2	57.0	IMR90p2
90.5	F5	0.71	TBP_2	57.0	IMR90p2
91.0	F5	1.73	TBP_2	57.0	IMR90p2
91.5	F5	2.95	TBP_2	57.0	IMR90p2
92.0	F5	3.33	TBP_2	57.0	IMR90p2
92.5	F5	3.14	TBP_2	57.0	IMR90p2
93.0	F5	2.98	TBP_2	57.0	IMR90p2
93.5	F5	2.27	TBP_2	57.0	IMR90p2
94.0	F5	1.55	TBP_2	57.0	IMR90p2
94.5	F5	0.45	TBP_2	57.0	IMR90p2
95.0	F5	-0.33	TBP_2	57.0	IMR90p2
55.0	G5	15.38	TBP_2	55.7	IMR90p2
55.5	G5	33.33	TBP_2	55.7	IMR90p2
56.0	G5	30.77	TBP_2	55.7	IMR90p2
56.5	G5	30.77	TBP_2	55.7	IMR90p2
57.0	G5	30.77	TBP_2	55.7	IMR90p2
57.5	G5	30.28	TBP_2	55.7	IMR90p2
58.0	G5	33.33	TBP_2	55.7	IMR90p2
58.5	G5	39.07	TBP_2	55.7	IMR90p2
59.0	G5	42.35	TBP_2	55.7	IMR90p2
59.5	G5	43.71	TBP_2	55.7	IMR90p2
60.0	G5	44.74	TBP_2	55.7	IMR90p2
60.5	G5	45.62	TBP_2	55.7	IMR90p2
61.0	G5	44.93	TBP_2	55.7	IMR90p2
61.5	G5	43.9	TBP_2	55.7	IMR90p2
62.0	G5	42.76	TBP_2	55.7	IMR90p2
62.5	G5	40.49	TBP_2	55.7	IMR90p2
63.0	G5	38.39	TBP_2	55.7	IMR90p2
63.5	G5	37.61	TBP_2	55.7	IMR90p2
64.0	G5	36.65	TBP_2	55.7	IMR90p2
64.5	G5	37.15	TBP_2	55.7	IMR90p2
65.0	G5	40.14	TBP_2	55.7	IMR90p2
65.5	G5	43.89	TBP_2	55.7	IMR90p2
66.0	G5	48.78	TBP_2	55.7	IMR90p2
66.5	G5	55.81	TBP_2	55.7	IMR90p2
67.0	G5	62.59	TBP_2	55.7	IMR90p2
67.5	G5	67.45	TBP_2	55.7	IMR90p2
68.0	G5	71.48	TBP_2	55.7	IMR90p2
68.5	G5	74.32	TBP_2	55.7	IMR90p2
69.0	G5	75.16	TBP_2	55.7	IMR90p2
69.5	G5	74.85	TBP_2	55.7	IMR90p2
70.0	G5	74.71	TBP_2	55.7	IMR90p2
70.5	G5	73.74	TBP_2	55.7	IMR90p2
71.0	G5	72.3	TBP_2	55.7	IMR90p2
71.5	G5	71.02	TBP_2	55.7	IMR90p2
72.0	G5	70.18	TBP_2	55.7	IMR90p2
72.5	G5	69.8	TBP_2	55.7	IMR90p2
73.0	G5	70.47	TBP_2	55.7	IMR90p2
73.5	G5	71.36	TBP_2	55.7	IMR90p2
74.0	G5	71.9	TBP_2	55.7	IMR90p2
74.5	G5	72.2	TBP_2	55.7	IMR90p2
75.0	G5	71.57	TBP_2	55.7	IMR90p2
75.5	G5	69.97	TBP_2	55.7	IMR90p2
76.0	G5	68.4	TBP_2	55.7	IMR90p2
76.5	G5	67.29	TBP_2	55.7	IMR90p2
77.0	G5	66.04	TBP_2	55.7	IMR90p2
77.5	G5	65.08	TBP_2	55.7	IMR90p2
78.0	G5	64.62	TBP_2	55.7	IMR90p2
78.5	G5	64.15	TBP_2	55.7	IMR90p2
79.0	G5	63.93	TBP_2	55.7	IMR90p2
79.5	G5	64.58	TBP_2	55.7	IMR90p2
80.0	G5	66.05	TBP_2	55.7	IMR90p2
80.5	G5	70.46	TBP_2	55.7	IMR90p2
81.0	G5	86.2	TBP_2	55.7	IMR90p2
81.5	G5	114.88	TBP_2	55.7	IMR90p2
82.0	G5	145.29	TBP_2	55.7	IMR90p2
82.5	G5	171.28	TBP_2	55.7	IMR90p2
83.0	G5	189.17	TBP_2	55.7	IMR90p2
83.5	G5	182.11	TBP_2	55.7	IMR90p2
84.0	G5	145.55	TBP_2	55.7	IMR90p2
84.5	G5	101.65	TBP_2	55.7	IMR90p2
85.0	G5	62.68	TBP_2	55.7	IMR90p2
85.5	G5	28.64	TBP_2	55.7	IMR90p2
86.0	G5	7.83	TBP_2	55.7	IMR90p2
86.5	G5	3.56	TBP_2	55.7	IMR90p2
87.0	G5	4.14	TBP_2	55.7	IMR90p2
87.5	G5	2.9	TBP_2	55.7	IMR90p2
88.0	G5	1.84	TBP_2	55.7	IMR90p2
88.5	G5	1.7	TBP_2	55.7	IMR90p2
89.0	G5	1.22	TBP_2	55.7	IMR90p2
89.5	G5	0.84	TBP_2	55.7	IMR90p2
90.0	G5	1.24	TBP_2	55.7	IMR90p2
90.5	G5	1.78	TBP_2	55.7	IMR90p2
91.0	G5	1.65	TBP_2	55.7	IMR90p2
91.5	G5	1.34	TBP_2	55.7	IMR90p2
92.0	G5	1.27	TBP_2	55.7	IMR90p2
92.5	G5	1.37	TBP_2	55.7	IMR90p2
93.0	G5	1.24	TBP_2	55.7	IMR90p2
93.5	G5	1.47	TBP_2	55.7	IMR90p2
94.0	G5	2.15	TBP_2	55.7	IMR90p2
94.5	G5	3.16	TBP_2	55.7	IMR90p2
95.0	G5	1.86	TBP_2	55.7	IMR90p2
55.0	H5	16.75	TBP_2	55.0	IMR90p2
55.5	H5	36.3	TBP_2	55.0	IMR90p2
56.0	H5	33.5	TBP_2	55.0	IMR90p2
56.5	H5	33.5	TBP_2	55.0	IMR90p2
57.0	H5	33.5	TBP_2	55.0	IMR90p2
57.5	H5	32.94	TBP_2	55.0	IMR90p2
58.0	H5	36.61	TBP_2	55.0	IMR90p2
58.5	H5	42.56	TBP_2	55.0	IMR90p2
59.0	H5	45.46	TBP_2	55.0	IMR90p2
59.5	H5	46.61	TBP_2	55.0	IMR90p2
60.0	H5	46.23	TBP_2	55.0	IMR90p2
60.5	H5	44.55	TBP_2	55.0	IMR90p2
61.0	H5	42.78	TBP_2	55.0	IMR90p2
61.5	H5	41.56	TBP_2	55.0	IMR90p2
62.0	H5	40.18	TBP_2	55.0	IMR90p2
62.5	H5	39.71	TBP_2	55.0	IMR90p2
63.0	H5	39.58	TBP_2	55.0	IMR90p2
63.5	H5	39.09	TBP_2	55.0	IMR90p2
64.0	H5	38.06	TBP_2	55.0	IMR90p2
64.5	H5	37.45	TBP_2	55.0	IMR90p2
65.0	H5	37.54	TBP_2	55.0	IMR90p2
65.5	H5	39.07	TBP_2	55.0	IMR90p2
66.0	H5	42.58	TBP_2	55.0	IMR90p2
66.5	H5	48.13	TBP_2	55.0	IMR90p2
67.0	H5	54.55	TBP_2	55.0	IMR90p2
67.5	H5	60.29	TBP_2	55.0	IMR90p2
68.0	H5	65.18	TBP_2	55.0	IMR90p2
68.5	H5	68.41	TBP_2	55.0	IMR90p2
69.0	H5	69.35	TBP_2	55.0	IMR90p2
69.5	H5	69.19	TBP_2	55.0	IMR90p2
70.0	H5	68.84	TBP_2	55.0	IMR90p2
70.5	H5	67.73	TBP_2	55.0	IMR90p2
71.0	H5	66.19	TBP_2	55.0	IMR90p2
71.5	H5	65.15	TBP_2	55.0	IMR90p2
72.0	H5	64.06	TBP_2	55.0	IMR90p2
72.5	H5	62.76	TBP_2	55.0	IMR90p2
73.0	H5	61.96	TBP_2	55.0	IMR90p2
73.5	H5	61.96	TBP_2	55.0	IMR90p2
74.0	H5	62.24	TBP_2	55.0	IMR90p2
74.5	H5	62.28	TBP_2	55.0	IMR90p2
75.0	H5	62.64	TBP_2	55.0	IMR90p2
75.5	H5	62.75	TBP_2	55.0	IMR90p2
76.0	H5	61.87	TBP_2	55.0	IMR90p2
76.5	H5	60.53	TBP_2	55.0	IMR90p2
77.0	H5	59.63	TBP_2	55.0	IMR90p2
77.5	H5	58.22	TBP_2	55.0	IMR90p2
78.0	H5	57.1	TBP_2	55.0	IMR90p2
78.5	H5	56.77	TBP_2	55.0	IMR90p2
79.0	H5	56.86	TBP_2	55.0	IMR90p2
79.5	H5	57.39	TBP_2	55.0	IMR90p2
80.0	H5	58.67	TBP_2	55.0	IMR90p2
80.5	H5	61.78	TBP_2	55.0	IMR90p2
81.0	H5	73.89	TBP_2	55.0	IMR90p2
81.5	H5	98.25	TBP_2	55.0	IMR90p2
82.0	H5	125.37	TBP_2	55.0	IMR90p2
82.5	H5	148.91	TBP_2	55.0	IMR90p2
83.0	H5	166.42	TBP_2	55.0	IMR90p2
83.5	H5	163.47	TBP_2	55.0	IMR90p2
84.0	H5	133.08	TBP_2	55.0	IMR90p2
84.5	H5	93.69	TBP_2	55.0	IMR90p2
85.0	H5	58.17	TBP_2	55.0	IMR90p2
85.5	H5	26.93	TBP_2	55.0	IMR90p2
86.0	H5	6.96	TBP_2	55.0	IMR90p2
86.5	H5	2.2	TBP_2	55.0	IMR90p2
87.0	H5	3.13	TBP_2	55.0	IMR90p2
87.5	H5	3.27	TBP_2	55.0	IMR90p2
88.0	H5	2.98	TBP_2	55.0	IMR90p2
88.5	H5	2.37	TBP_2	55.0	IMR90p2
89.0	H5	1.88	TBP_2	55.0	IMR90p2
89.5	H5	1.81	TBP_2	55.0	IMR90p2
90.0	H5	1.87	TBP_2	55.0	IMR90p2
90.5	H5	1.97	TBP_2	55.0	IMR90p2
91.0	H5	2.57	TBP_2	55.0	IMR90p2
91.5	H5	2.86	TBP_2	55.0	IMR90p2
92.0	H5	2.37	TBP_2	55.0	IMR90p2
92.5	H5	1.91	TBP_2	55.0	IMR90p2
93.0	H5	1.72	TBP_2	55.0	IMR90p2
93.5	H5	1.57	TBP_2	55.0	IMR90p2
94.0	H5	1.31	TBP_2	55.0	IMR90p2
94.5	H5	2.0	TBP_2	55.0	IMR90p2
95.0	H5	1.23	TBP_2	55.0	IMR90p2
55.0	A5	18.1387127846904	TBP_2	65.0	IMR90p8
55.5	A5	39.3005443668302	TBP_2	65.0	IMR90p8
56.0	A5	36.2774255693827	TBP_2	65.0	IMR90p8
56.5	A5	36.2774255693809	TBP_2	65.0	IMR90p8
57.0	A5	36.2774255693892	TBP_2	65.0	IMR90p8
57.5	A5	35.9671620264812	TBP_2	65.0	IMR90p8
58.0	A5	37.9900595654698	TBP_2	65.0	IMR90p8
58.5	A5	41.0807823184988	TBP_2	65.0	IMR90p8
59.0	A5	42.6572701736436	TBP_2	65.0	IMR90p8
59.5	A5	43.4069224480686	TBP_2	65.0	IMR90p8
60.0	A5	44.3056583604614	TBP_2	65.0	IMR90p8
60.5	A5	45.0365932649887	TBP_2	65.0	IMR90p8
61.0	A5	45.1722692598254	TBP_2	65.0	IMR90p8
61.5	A5	45.5277818857583	TBP_2	65.0	IMR90p8
62.0	A5	45.9483208248928	TBP_2	65.0	IMR90p8
62.5	A5	46.7806489705066	TBP_2	65.0	IMR90p8
63.0	A5	47.3422058448708	TBP_2	65.0	IMR90p8
63.5	A5	48.3625738530882	TBP_2	65.0	IMR90p8
64.0	A5	50.6502517502478	TBP_2	65.0	IMR90p8
64.5	A5	54.1590555772489	TBP_2	65.0	IMR90p8
65.0	A5	58.5101668668771	TBP_2	65.0	IMR90p8
65.5	A5	64.8625771197475	TBP_2	65.0	IMR90p8
66.0	A5	72.9035220626934	TBP_2	65.0	IMR90p8
66.5	A5	80.7585385666407	TBP_2	65.0	IMR90p8
67.0	A5	88.1418524308732	TBP_2	65.0	IMR90p8
67.5	A5	94.5311114184526	TBP_2	65.0	IMR90p8
68.0	A5	98.4079037012743	TBP_2	65.0	IMR90p8
68.5	A5	100.231962581098	TBP_2	65.0	IMR90p8
69.0	A5	101.583515418387	TBP_2	65.0	IMR90p8
69.5	A5	101.37619381937	TBP_2	65.0	IMR90p8
70.0	A5	100.371250391025	TBP_2	65.0	IMR90p8
70.5	A5	100.638508711804	TBP_2	65.0	IMR90p8
71.0	A5	100.830865279918	TBP_2	65.0	IMR90p8
71.5	A5	99.6092314489355	TBP_2	65.0	IMR90p8
72.0	A5	99.5245447939647	TBP_2	65.0	IMR90p8
72.5	A5	99.8943469248649	TBP_2	65.0	IMR90p8
73.0	A5	99.1771764202572	TBP_2	65.0	IMR90p8
73.5	A5	98.7768907472829	TBP_2	65.0	IMR90p8
74.0	A5	99.0786785160366	TBP_2	65.0	IMR90p8
74.5	A5	98.4280061175571	TBP_2	65.0	IMR90p8
75.0	A5	97.0396996676026	TBP_2	65.0	IMR90p8
75.5	A5	96.0434136213983	TBP_2	65.0	IMR90p8
76.0	A5	94.5210410672191	TBP_2	65.0	IMR90p8
76.5	A5	93.3629797942958	TBP_2	65.0	IMR90p8
77.0	A5	92.6956973012328	TBP_2	65.0	IMR90p8
77.5	A5	92.4222908069363	TBP_2	65.0	IMR90p8
78.0	A5	92.2615905203568	TBP_2	65.0	IMR90p8
78.5	A5	92.6776751674362	TBP_2	65.0	IMR90p8
79.0	A5	92.8890576952218	TBP_2	65.0	IMR90p8
79.5	A5	93.6002519602075	TBP_2	65.0	IMR90p8
80.0	A5	96.1632934257343	TBP_2	65.0	IMR90p8
80.5	A5	102.798059661968	TBP_2	65.0	IMR90p8
81.0	A5	126.079068098566	TBP_2	65.0	IMR90p8
81.5	A5	172.741677490244	TBP_2	65.0	IMR90p8
82.0	A5	226.625622200733	TBP_2	65.0	IMR90p8
82.5	A5	273.87601310675	TBP_2	65.0	IMR90p8
83.0	A5	309.20578548431	TBP_2	65.0	IMR90p8
83.5	A5	307.06129871037	TBP_2	65.0	IMR90p8
84.0	A5	254.166323402963	TBP_2	65.0	IMR90p8
84.5	A5	181.527908493846	TBP_2	65.0	IMR90p8
85.0	A5	113.79091656707	TBP_2	65.0	IMR90p8
85.5	A5	53.5538883850209	TBP_2	65.0	IMR90p8
86.0	A5	13.8302279511429	TBP_2	65.0	IMR90p8
86.5	A5	1.62306184082712	TBP_2	65.0	IMR90p8
87.0	A5	1.24112151003197	TBP_2	65.0	IMR90p8
87.5	A5	1.33118086294218	TBP_2	65.0	IMR90p8
88.0	A5	1.81671587000534	TBP_2	65.0	IMR90p8
88.5	A5	2.27312834569881	TBP_2	65.0	IMR90p8
89.0	A5	2.4111288210168	TBP_2	65.0	IMR90p8
89.5	A5	2.56767632014538	TBP_2	65.0	IMR90p8
90.0	A5	2.30519884296251	TBP_2	65.0	IMR90p8
90.5	A5	1.69058986184911	TBP_2	65.0	IMR90p8
91.0	A5	1.29945568904486	TBP_2	65.0	IMR90p8
91.5	A5	1.34440265989264	TBP_2	65.0	IMR90p8
92.0	A5	1.86211782228037	TBP_2	65.0	IMR90p8
92.5	A5	2.24651481641359	TBP_2	65.0	IMR90p8
93.0	A5	3.02386175557155	TBP_2	65.0	IMR90p8
93.5	A5	3.78871898656251	TBP_2	65.0	IMR90p8
94.0	A5	3.93700893852241	TBP_2	65.0	IMR90p8
94.5	A5	4.38684047751389	TBP_2	65.0	IMR90p8
95.0	A5	2.10055802682103	TBP_2	65.0	IMR90p8
55.0	B5	18.8840730702092	TBP_2	64.5	IMR90p8
55.5	B5	40.9154916521187	TBP_2	64.5	IMR90p8
56.0	B5	37.7681461404172	TBP_2	64.5	IMR90p8
56.5	B5	37.768146140409	TBP_2	64.5	IMR90p8
57.0	B5	37.7681461404787	TBP_2	64.5	IMR90p8
57.5	B5	37.5805848628296	TBP_2	64.5	IMR90p8
58.0	B5	38.7553424512695	TBP_2	64.5	IMR90p8
58.5	B5	40.9226632080808	TBP_2	64.5	IMR90p8
59.0	B5	42.3421191425948	TBP_2	64.5	IMR90p8
59.5	B5	43.9267477697539	TBP_2	64.5	IMR90p8
60.0	B5	45.5944932515505	TBP_2	64.5	IMR90p8
60.5	B5	46.6978595855558	TBP_2	64.5	IMR90p8
61.0	B5	47.8028860859938	TBP_2	64.5	IMR90p8
61.5	B5	48.8461322088783	TBP_2	64.5	IMR90p8
62.0	B5	49.2158923403775	TBP_2	64.5	IMR90p8
62.5	B5	49.3776197910518	TBP_2	64.5	IMR90p8
63.0	B5	49.7279428530499	TBP_2	64.5	IMR90p8
63.5	B5	50.3952877053564	TBP_2	64.5	IMR90p8
64.0	B5	52.4321945858989	TBP_2	64.5	IMR90p8
64.5	B5	57.1746099312193	TBP_2	64.5	IMR90p8
65.0	B5	63.6578091003396	TBP_2	64.5	IMR90p8
65.5	B5	71.4769005843931	TBP_2	64.5	IMR90p8
66.0	B5	80.3720435973941	TBP_2	64.5	IMR90p8
66.5	B5	88.7853862128449	TBP_2	64.5	IMR90p8
67.0	B5	94.5041700417967	TBP_2	64.5	IMR90p8
67.5	B5	98.5769836778985	TBP_2	64.5	IMR90p8
68.0	B5	101.304825403254	TBP_2	64.5	IMR90p8
68.5	B5	102.261976621768	TBP_2	64.5	IMR90p8
69.0	B5	102.730971830071	TBP_2	64.5	IMR90p8
69.5	B5	103.394065290494	TBP_2	64.5	IMR90p8
70.0	B5	103.66496058094	TBP_2	64.5	IMR90p8
70.5	B5	103.440946353471	TBP_2	64.5	IMR90p8
71.0	B5	103.430580572319	TBP_2	64.5	IMR90p8
71.5	B5	102.657407170034	TBP_2	64.5	IMR90p8
72.0	B5	101.590151537456	TBP_2	64.5	IMR90p8
72.5	B5	100.983298378764	TBP_2	64.5	IMR90p8
73.0	B5	100.735338117842	TBP_2	64.5	IMR90p8
73.5	B5	100.446643476059	TBP_2	64.5	IMR90p8
74.0	B5	100.430880552289	TBP_2	64.5	IMR90p8
74.5	B5	100.905110149516	TBP_2	64.5	IMR90p8
75.0	B5	101.241693245075	TBP_2	64.5	IMR90p8
75.5	B5	101.010240561151	TBP_2	64.5	IMR90p8
76.0	B5	100.36720828752	TBP_2	64.5	IMR90p8
76.5	B5	99.71849433564	TBP_2	64.5	IMR90p8
77.0	B5	98.2949383897507	TBP_2	64.5	IMR90p8
77.5	B5	96.4268055448414	TBP_2	64.5	IMR90p8
78.0	B5	95.3984653148647	TBP_2	64.5	IMR90p8
78.5	B5	94.9063697984672	TBP_2	64.5	IMR90p8
79.0	B5	94.8257981823582	TBP_2	64.5	IMR90p8
79.5	B5	96.3259969168014	TBP_2	64.5	IMR90p8
80.0	B5	99.9929152835728	TBP_2	64.5	IMR90p8
80.5	B5	109.119721805286	TBP_2	64.5	IMR90p8
81.0	B5	137.906243496741	TBP_2	64.5	IMR90p8
81.5	B5	188.872514357611	TBP_2	64.5	IMR90p8
82.0	B5	243.988585005767	TBP_2	64.5	IMR90p8
82.5	B5	291.825313378237	TBP_2	64.5	IMR90p8
83.0	B5	323.942927213341	TBP_2	64.5	IMR90p8
83.5	B5	312.4763556945	TBP_2	64.5	IMR90p8
84.0	B5	251.797356696769	TBP_2	64.5	IMR90p8
84.5	B5	176.4489870934	TBP_2	64.5	IMR90p8
85.0	B5	106.804362481158	TBP_2	64.5	IMR90p8
85.5	B5	47.0049636776721	TBP_2	64.5	IMR90p8
86.0	B5	10.9869361560499	TBP_2	64.5	IMR90p8
86.5	B5	1.98383850002148	TBP_2	64.5	IMR90p8
87.0	B5	2.45630018148006	TBP_2	64.5	IMR90p8
87.5	B5	2.39727224411558	TBP_2	64.5	IMR90p8
88.0	B5	2.40315350226433	TBP_2	64.5	IMR90p8
88.5	B5	2.55316162342638	TBP_2	64.5	IMR90p8
89.0	B5	2.27380725009749	TBP_2	64.5	IMR90p8
89.5	B5	1.79735520573774	TBP_2	64.5	IMR90p8
90.0	B5	1.65550323673926	TBP_2	64.5	IMR90p8
90.5	B5	1.62167069134557	TBP_2	64.5	IMR90p8
91.0	B5	1.53476026963477	TBP_2	64.5	IMR90p8
91.5	B5	1.51365650445712	TBP_2	64.5	IMR90p8
92.0	B5	1.64891708591705	TBP_2	64.5	IMR90p8
92.5	B5	1.78735044822736	TBP_2	64.5	IMR90p8
93.0	B5	1.67368028215219	TBP_2	64.5	IMR90p8
93.5	B5	1.41356980382682	TBP_2	64.5	IMR90p8
94.0	B5	1.37195632418559	TBP_2	64.5	IMR90p8
94.5	B5	1.30455951561032	TBP_2	64.5	IMR90p8
95.0	B5	0.525234262681238	TBP_2	64.5	IMR90p8
55.0	C5	19.6824985011622	TBP_2	63.3	IMR90p8
55.5	C5	42.6454134191855	TBP_2	63.3	IMR90p8
56.0	C5	39.3649970023259	TBP_2	63.3	IMR90p8
56.5	C5	39.3649970023347	TBP_2	63.3	IMR90p8
57.0	C5	39.3649970022553	TBP_2	63.3	IMR90p8
57.5	C5	39.2218676558236	TBP_2	63.3	IMR90p8
58.0	C5	40.0503760168931	TBP_2	63.3	IMR90p8
58.5	C5	42.2549161616711	TBP_2	63.3	IMR90p8
59.0	C5	43.1662069543842	TBP_2	63.3	IMR90p8
59.5	C5	44.7645754443388	TBP_2	63.3	IMR90p8
60.0	C5	45.9952261508317	TBP_2	63.3	IMR90p8
60.5	C5	46.7653330278738	TBP_2	63.3	IMR90p8
61.0	C5	48.8628170574765	TBP_2	63.3	IMR90p8
61.5	C5	51.1614940357275	TBP_2	63.3	IMR90p8
62.0	C5	51.8738370890501	TBP_2	63.3	IMR90p8
62.5	C5	52.4973525837585	TBP_2	63.3	IMR90p8
63.0	C5	54.0288977562728	TBP_2	63.3	IMR90p8
63.5	C5	55.4447761768405	TBP_2	63.3	IMR90p8
64.0	C5	57.8464336306962	TBP_2	63.3	IMR90p8
64.5	C5	62.9103908262251	TBP_2	63.3	IMR90p8
65.0	C5	70.4512200129086	TBP_2	63.3	IMR90p8
65.5	C5	78.9851962790272	TBP_2	63.3	IMR90p8
66.0	C5	88.3706882744497	TBP_2	63.3	IMR90p8
66.5	C5	96.5977424422047	TBP_2	63.3	IMR90p8
67.0	C5	102.676627887218	TBP_2	63.3	IMR90p8
67.5	C5	106.689226433563	TBP_2	63.3	IMR90p8
68.0	C5	108.674177425343	TBP_2	63.3	IMR90p8
68.5	C5	108.694434032206	TBP_2	63.3	IMR90p8
69.0	C5	108.216503972502	TBP_2	63.3	IMR90p8
69.5	C5	108.269607554403	TBP_2	63.3	IMR90p8
70.0	C5	108.818968711203	TBP_2	63.3	IMR90p8
70.5	C5	109.467524846295	TBP_2	63.3	IMR90p8
71.0	C5	111.067763448482	TBP_2	63.3	IMR90p8
71.5	C5	113.710302321553	TBP_2	63.3	IMR90p8
72.0	C5	115.456242256322	TBP_2	63.3	IMR90p8
72.5	C5	115.653096318811	TBP_2	63.3	IMR90p8
73.0	C5	115.623236853105	TBP_2	63.3	IMR90p8
73.5	C5	113.899247602618	TBP_2	63.3	IMR90p8
74.0	C5	110.285673259306	TBP_2	63.3	IMR90p8
74.5	C5	106.812140544485	TBP_2	63.3	IMR90p8
75.0	C5	104.442916431253	TBP_2	63.3	IMR90p8
75.5	C5	102.459185038058	TBP_2	63.3	IMR90p8
76.0	C5	101.378591713835	TBP_2	63.3	IMR90p8
76.5	C5	101.361912773122	TBP_2	63.3	IMR90p8
77.0	C5	101.375894284317	TBP_2	63.3	IMR90p8
77.5	C5	101.081433890055	TBP_2	63.3	IMR90p8
78.0	C5	100.798905412653	TBP_2	63.3	IMR90p8
78.5	C5	100.84688071511	TBP_2	63.3	IMR90p8
79.0	C5	100.817488391357	TBP_2	63.3	IMR90p8
79.5	C5	101.782339236546	TBP_2	63.3	IMR90p8
80.0	C5	105.564061594402	TBP_2	63.3	IMR90p8
80.5	C5	118.126594983301	TBP_2	63.3	IMR90p8
81.0	C5	154.179719900502	TBP_2	63.3	IMR90p8
81.5	C5	210.687934816539	TBP_2	63.3	IMR90p8
82.0	C5	267.027839719829	TBP_2	63.3	IMR90p8
82.5	C5	313.763536681756	TBP_2	63.3	IMR90p8
83.0	C5	338.89445675862	TBP_2	63.3	IMR90p8
83.5	C5	312.462638879976	TBP_2	63.3	IMR90p8
84.0	C5	241.259959275476	TBP_2	63.3	IMR90p8
84.5	C5	164.385094886256	TBP_2	63.3	IMR90p8
85.0	C5	94.839594137633	TBP_2	63.3	IMR90p8
85.5	C5	37.794833893552	TBP_2	63.3	IMR90p8
86.0	C5	8.57924141849594	TBP_2	63.3	IMR90p8
86.5	C5	3.72197734013821	TBP_2	63.3	IMR90p8
87.0	C5	3.33588659092544	TBP_2	63.3	IMR90p8
87.5	C5	2.55368179087554	TBP_2	63.3	IMR90p8
88.0	C5	2.17281029259885	TBP_2	63.3	IMR90p8
88.5	C5	1.4490876961512	TBP_2	63.3	IMR90p8
89.0	C5	0.755109569461524	TBP_2	63.3	IMR90p8
89.5	C5	0.972601624002323	TBP_2	63.3	IMR90p8
90.0	C5	1.3696025776959	TBP_2	63.3	IMR90p8
90.5	C5	1.47354885852479	TBP_2	63.3	IMR90p8
91.0	C5	1.81932853208497	TBP_2	63.3	IMR90p8
91.5	C5	2.15874384949944	TBP_2	63.3	IMR90p8
92.0	C5	2.12295430190113	TBP_2	63.3	IMR90p8
92.5	C5	1.9450405096805	TBP_2	63.3	IMR90p8
93.0	C5	1.98804358645441	TBP_2	63.3	IMR90p8
93.5	C5	2.72065734199805	TBP_2	63.3	IMR90p8
94.0	C5	2.96127418859243	TBP_2	63.3	IMR90p8
94.5	C5	4.74562823062735	TBP_2	63.3	IMR90p8
95.0	C5	2.99737322285438	TBP_2	63.3	IMR90p8
55.0	D5	16.6401770211296	TBP_2	61.4	IMR90p8
55.5	D5	36.0537168791144	TBP_2	61.4	IMR90p8
56.0	D5	33.2803540422585	TBP_2	61.4	IMR90p8
56.5	D5	33.2803540422615	TBP_2	61.4	IMR90p8
57.0	D5	33.2803540422407	TBP_2	61.4	IMR90p8
57.5	D5	32.9015634273707	TBP_2	61.4	IMR90p8
58.0	D5	35.2885523910556	TBP_2	61.4	IMR90p8
58.5	D5	39.5717490078684	TBP_2	61.4	IMR90p8
59.0	D5	42.3443746940047	TBP_2	61.4	IMR90p8
59.5	D5	45.0801923431023	TBP_2	61.4	IMR90p8
60.0	D5	48.095974609983	TBP_2	61.4	IMR90p8
60.5	D5	49.8929641385562	TBP_2	61.4	IMR90p8
61.0	D5	50.6468996805418	TBP_2	61.4	IMR90p8
61.5	D5	51.993701983805	TBP_2	61.4	IMR90p8
62.0	D5	53.0723411489713	TBP_2	61.4	IMR90p8
62.5	D5	53.3675990953334	TBP_2	61.4	IMR90p8
63.0	D5	54.4156008158787	TBP_2	61.4	IMR90p8
63.5	D5	56.0657995555379	TBP_2	61.4	IMR90p8
64.0	D5	57.9960284970084	TBP_2	61.4	IMR90p8
64.5	D5	61.2473223853144	TBP_2	61.4	IMR90p8
65.0	D5	66.0571934022724	TBP_2	61.4	IMR90p8
65.5	D5	72.0619539346746	TBP_2	61.4	IMR90p8
66.0	D5	79.0475817303659	TBP_2	61.4	IMR90p8
66.5	D5	85.6847318119559	TBP_2	61.4	IMR90p8
67.0	D5	91.0753647449569	TBP_2	61.4	IMR90p8
67.5	D5	95.3319482224749	TBP_2	61.4	IMR90p8
68.0	D5	97.5206791474777	TBP_2	61.4	IMR90p8
68.5	D5	98.0955122247943	TBP_2	61.4	IMR90p8
69.0	D5	99.0469895361748	TBP_2	61.4	IMR90p8
69.5	D5	100.141904324146	TBP_2	61.4	IMR90p8
70.0	D5	100.020940381047	TBP_2	61.4	IMR90p8
70.5	D5	100.513016271225	TBP_2	61.4	IMR90p8
71.0	D5	101.606278345789	TBP_2	61.4	IMR90p8
71.5	D5	100.939222180834	TBP_2	61.4	IMR90p8
72.0	D5	99.7530728357531	TBP_2	61.4	IMR90p8
72.5	D5	99.8411592960534	TBP_2	61.4	IMR90p8
73.0	D5	99.1141692133613	TBP_2	61.4	IMR90p8
73.5	D5	97.7111842995863	TBP_2	61.4	IMR90p8
74.0	D5	97.5610691051137	TBP_2	61.4	IMR90p8
74.5	D5	97.0739202452718	TBP_2	61.4	IMR90p8
75.0	D5	95.8906438693743	TBP_2	61.4	IMR90p8
75.5	D5	95.5437359787035	TBP_2	61.4	IMR90p8
76.0	D5	95.5815674077498	TBP_2	61.4	IMR90p8
76.5	D5	94.9315866446362	TBP_2	61.4	IMR90p8
77.0	D5	94.4368186525448	TBP_2	61.4	IMR90p8
77.5	D5	94.1848122011259	TBP_2	61.4	IMR90p8
78.0	D5	93.6061701379576	TBP_2	61.4	IMR90p8
78.5	D5	93.1411897472578	TBP_2	61.4	IMR90p8
79.0	D5	93.623917393645	TBP_2	61.4	IMR90p8
79.5	D5	95.2125145798284	TBP_2	61.4	IMR90p8
80.0	D5	98.1113467631993	TBP_2	61.4	IMR90p8
80.5	D5	107.845443972348	TBP_2	61.4	IMR90p8
81.0	D5	138.189435936141	TBP_2	61.4	IMR90p8
81.5	D5	188.065417653239	TBP_2	61.4	IMR90p8
82.0	D5	239.965182325777	TBP_2	61.4	IMR90p8
82.5	D5	285.020380803376	TBP_2	61.4	IMR90p8
83.0	D5	313.007608450313	TBP_2	61.4	IMR90p8
83.5	D5	295.536386167745	TBP_2	61.4	IMR90p8
84.0	D5	233.586193152687	TBP_2	61.4	IMR90p8
84.5	D5	161.942564764123	TBP_2	61.4	IMR90p8
85.0	D5	96.030527195305	TBP_2	61.4	IMR90p8
85.5	D5	40.1054288970071	TBP_2	61.4	IMR90p8
86.0	D5	8.85426261959645	TBP_2	61.4	IMR90p8
86.5	D5	2.27090273230112	TBP_2	61.4	IMR90p8
87.0	D5	2.3113707331774	TBP_2	61.4	IMR90p8
87.5	D5	1.89686298202002	TBP_2	61.4	IMR90p8
88.0	D5	2.17050864916325	TBP_2	61.4	IMR90p8
88.5	D5	2.51958382092607	TBP_2	61.4	IMR90p8
89.0	D5	2.08951499265817	TBP_2	61.4	IMR90p8
89.5	D5	1.91406237200675	TBP_2	61.4	IMR90p8
90.0	D5	2.11308341350031	TBP_2	61.4	IMR90p8
90.5	D5	1.86146404165686	TBP_2	61.4	IMR90p8
91.0	D5	1.5459405116153	TBP_2	61.4	IMR90p8
91.5	D5	1.89523903191673	TBP_2	61.4	IMR90p8
92.0	D5	2.25500031741149	TBP_2	61.4	IMR90p8
92.5	D5	2.51370931286118	TBP_2	61.4	IMR90p8
93.0	D5	2.6240889627295	TBP_2	61.4	IMR90p8
93.5	D5	2.86784937375683	TBP_2	61.4	IMR90p8
94.0	D5	2.91349518639743	TBP_2	61.4	IMR90p8
94.5	D5	3.35334274205832	TBP_2	61.4	IMR90p8
95.0	D5	1.65662409149979	TBP_2	61.4	IMR90p8
55.0	E5	17.31655948486	TBP_2	59.0	IMR90p8
55.5	E5	37.5192122171966	TBP_2	59.0	IMR90p8
56.0	E5	34.633118969719	TBP_2	59.0	IMR90p8
56.5	E5	34.6331189697081	TBP_2	59.0	IMR90p8
57.0	E5	34.6331189697942	TBP_2	59.0	IMR90p8
57.5	E5	34.3459207967586	TBP_2	59.0	IMR90p8
58.0	E5	36.1029774965803	TBP_2	59.0	IMR90p8
58.5	E5	39.5686231120741	TBP_2	59.0	IMR90p8
59.0	E5	43.128130959072	TBP_2	59.0	IMR90p8
59.5	E5	46.1286399785988	TBP_2	59.0	IMR90p8
60.0	E5	47.1003656791694	TBP_2	59.0	IMR90p8
60.5	E5	47.7766580811809	TBP_2	59.0	IMR90p8
61.0	E5	48.9954573258788	TBP_2	59.0	IMR90p8
61.5	E5	48.3790640432773	TBP_2	59.0	IMR90p8
62.0	E5	48.0426679224267	TBP_2	59.0	IMR90p8
62.5	E5	48.9025510002044	TBP_2	59.0	IMR90p8
63.0	E5	49.214873468169	TBP_2	59.0	IMR90p8
63.5	E5	49.0155365288911	TBP_2	59.0	IMR90p8
64.0	E5	51.809066819383	TBP_2	59.0	IMR90p8
64.5	E5	56.7060135226333	TBP_2	59.0	IMR90p8
65.0	E5	61.5810539869917	TBP_2	59.0	IMR90p8
65.5	E5	68.386860498471	TBP_2	59.0	IMR90p8
66.0	E5	77.2435462965248	TBP_2	59.0	IMR90p8
66.5	E5	83.5717533090856	TBP_2	59.0	IMR90p8
67.0	E5	86.1376878669827	TBP_2	59.0	IMR90p8
67.5	E5	89.2304180931966	TBP_2	59.0	IMR90p8
68.0	E5	91.3626442905089	TBP_2	59.0	IMR90p8
68.5	E5	90.7392230721101	TBP_2	59.0	IMR90p8
69.0	E5	90.5919522638411	TBP_2	59.0	IMR90p8
69.5	E5	92.3241761719202	TBP_2	59.0	IMR90p8
70.0	E5	92.0930301101195	TBP_2	59.0	IMR90p8
70.5	E5	90.9254722655277	TBP_2	59.0	IMR90p8
71.0	E5	91.3213152852127	TBP_2	59.0	IMR90p8
71.5	E5	91.3426055644779	TBP_2	59.0	IMR90p8
72.0	E5	90.385490736651	TBP_2	59.0	IMR90p8
72.5	E5	90.7114283936297	TBP_2	59.0	IMR90p8
73.0	E5	91.2695054531546	TBP_2	59.0	IMR90p8
73.5	E5	90.9649447108818	TBP_2	59.0	IMR90p8
74.0	E5	90.7376275013343	TBP_2	59.0	IMR90p8
74.5	E5	90.3025105607189	TBP_2	59.0	IMR90p8
75.0	E5	89.391566394318	TBP_2	59.0	IMR90p8
75.5	E5	88.9067081791976	TBP_2	59.0	IMR90p8
76.0	E5	87.5137610996129	TBP_2	59.0	IMR90p8
76.5	E5	85.8287748420787	TBP_2	59.0	IMR90p8
77.0	E5	85.2424198355864	TBP_2	59.0	IMR90p8
77.5	E5	84.0317640174878	TBP_2	59.0	IMR90p8
78.0	E5	82.525887896991	TBP_2	59.0	IMR90p8
78.5	E5	82.9351925964205	TBP_2	59.0	IMR90p8
79.0	E5	83.6088190551455	TBP_2	59.0	IMR90p8
79.5	E5	83.9109304368421	TBP_2	59.0	IMR90p8
80.0	E5	86.6324526297337	TBP_2	59.0	IMR90p8
80.5	E5	95.3430682239271	TBP_2	59.0	IMR90p8
81.0	E5	121.220418486664	TBP_2	59.0	IMR90p8
81.5	E5	163.235023055099	TBP_2	59.0	IMR90p8
82.0	E5	205.260311559732	TBP_2	59.0	IMR90p8
82.5	E5	240.158213703798	TBP_2	59.0	IMR90p8
83.0	E5	259.796305690551	TBP_2	59.0	IMR90p8
83.5	E5	239.824509437261	TBP_2	59.0	IMR90p8
84.0	E5	184.559527032766	TBP_2	59.0	IMR90p8
84.5	E5	125.360344207248	TBP_2	59.0	IMR90p8
85.0	E5	72.2693870512928	TBP_2	59.0	IMR90p8
85.5	E5	28.2082934317675	TBP_2	59.0	IMR90p8
86.0	E5	5.30126357931118	TBP_2	59.0	IMR90p8
86.5	E5	2.06663462109765	TBP_2	59.0	IMR90p8
87.0	E5	2.48753010821667	TBP_2	59.0	IMR90p8
87.5	E5	1.78180951886031	TBP_2	59.0	IMR90p8
88.0	E5	1.42570210375391	TBP_2	59.0	IMR90p8
88.5	E5	1.55367670833641	TBP_2	59.0	IMR90p8
89.0	E5	1.35832608767834	TBP_2	59.0	IMR90p8
89.5	E5	1.68636081112152	TBP_2	59.0	IMR90p8
90.0	E5	2.44003042746147	TBP_2	59.0	IMR90p8
90.5	E5	2.81154928092366	TBP_2	59.0	IMR90p8
91.0	E5	2.82175783823578	TBP_2	59.0	IMR90p8
91.5	E5	2.49959784630011	TBP_2	59.0	IMR90p8
92.0	E5	1.51516681912119	TBP_2	59.0	IMR90p8
92.5	E5	0.497691223363802	TBP_2	59.0	IMR90p8
93.0	E5	0.240242936756658	TBP_2	59.0	IMR90p8
93.5	E5	0.611926829056301	TBP_2	59.0	IMR90p8
94.0	E5	0.822038881353933	TBP_2	59.0	IMR90p8
94.5	E5	2.2838973073732	TBP_2	59.0	IMR90p8
95.0	E5	1.73271268756719	TBP_2	59.0	IMR90p8
55.0	F5	17.7076247850623	TBP_2	57.0	IMR90p8
55.5	F5	38.3665203676355	TBP_2	57.0	IMR90p8
56.0	F5	35.4152495701251	TBP_2	57.0	IMR90p8
56.5	F5	35.4152495701326	TBP_2	57.0	IMR90p8
57.0	F5	35.4152495700757	TBP_2	57.0	IMR90p8
57.5	F5	34.9116713841828	TBP_2	57.0	IMR90p8
58.0	F5	37.993230625453	TBP_2	57.0	IMR90p8
58.5	F5	44.3488094624048	TBP_2	57.0	IMR90p8
59.0	F5	48.8134982588442	TBP_2	57.0	IMR90p8
59.5	F5	50.6288475902344	TBP_2	57.0	IMR90p8
60.0	F5	51.0352081891392	TBP_2	57.0	IMR90p8
60.5	F5	50.7279604867374	TBP_2	57.0	IMR90p8
61.0	F5	49.4383753189974	TBP_2	57.0	IMR90p8
61.5	F5	47.8018347962823	TBP_2	57.0	IMR90p8
62.0	F5	46.5666240936673	TBP_2	57.0	IMR90p8
62.5	F5	45.2976744998482	TBP_2	57.0	IMR90p8
63.0	F5	44.1994010220646	TBP_2	57.0	IMR90p8
63.5	F5	44.1917324986099	TBP_2	57.0	IMR90p8
64.0	F5	45.5935066931305	TBP_2	57.0	IMR90p8
64.5	F5	48.9108528566758	TBP_2	57.0	IMR90p8
65.0	F5	54.1993160912145	TBP_2	57.0	IMR90p8
65.5	F5	61.3245777604972	TBP_2	57.0	IMR90p8
66.0	F5	68.8851536667796	TBP_2	57.0	IMR90p8
66.5	F5	75.8389487319747	TBP_2	57.0	IMR90p8
67.0	F5	81.2409352821038	TBP_2	57.0	IMR90p8
67.5	F5	84.4898466871359	TBP_2	57.0	IMR90p8
68.0	F5	85.7561493924186	TBP_2	57.0	IMR90p8
68.5	F5	85.4743281997456	TBP_2	57.0	IMR90p8
69.0	F5	84.0169105362806	TBP_2	57.0	IMR90p8
69.5	F5	82.5108432191312	TBP_2	57.0	IMR90p8
70.0	F5	81.4971905176769	TBP_2	57.0	IMR90p8
70.5	F5	80.264356444918	TBP_2	57.0	IMR90p8
71.0	F5	79.7109815495072	TBP_2	57.0	IMR90p8
71.5	F5	80.1414479079173	TBP_2	57.0	IMR90p8
72.0	F5	80.74578246197	TBP_2	57.0	IMR90p8
72.5	F5	81.7309845583752	TBP_2	57.0	IMR90p8
73.0	F5	83.2552579107897	TBP_2	57.0	IMR90p8
73.5	F5	83.8407322423977	TBP_2	57.0	IMR90p8
74.0	F5	83.8552284615806	TBP_2	57.0	IMR90p8
74.5	F5	83.4272065609101	TBP_2	57.0	IMR90p8
75.0	F5	81.7241705400738	TBP_2	57.0	IMR90p8
75.5	F5	79.6337383306902	TBP_2	57.0	IMR90p8
76.0	F5	78.3309683107559	TBP_2	57.0	IMR90p8
76.5	F5	76.9851452581801	TBP_2	57.0	IMR90p8
77.0	F5	75.8095368886261	TBP_2	57.0	IMR90p8
77.5	F5	75.5521361419683	TBP_2	57.0	IMR90p8
78.0	F5	75.1635638543271	TBP_2	57.0	IMR90p8
78.5	F5	74.8336966965126	TBP_2	57.0	IMR90p8
79.0	F5	74.7041336771399	TBP_2	57.0	IMR90p8
79.5	F5	75.1143904733279	TBP_2	57.0	IMR90p8
80.0	F5	76.8327145628274	TBP_2	57.0	IMR90p8
80.5	F5	84.5654963460441	TBP_2	57.0	IMR90p8
81.0	F5	108.407713865321	TBP_2	57.0	IMR90p8
81.5	F5	145.461223380796	TBP_2	57.0	IMR90p8
82.0	F5	181.269003322207	TBP_2	57.0	IMR90p8
82.5	F5	210.764297795445	TBP_2	57.0	IMR90p8
83.0	F5	226.068432326427	TBP_2	57.0	IMR90p8
83.5	F5	205.529475483317	TBP_2	57.0	IMR90p8
84.0	F5	155.498807530816	TBP_2	57.0	IMR90p8
84.5	F5	104.203506398492	TBP_2	57.0	IMR90p8
85.0	F5	58.6213517775838	TBP_2	57.0	IMR90p8
85.5	F5	21.304599443692	TBP_2	57.0	IMR90p8
86.0	F5	3.45407262757755	TBP_2	57.0	IMR90p8
86.5	F5	2.0954615295218	TBP_2	57.0	IMR90p8
87.0	F5	2.65699645732059	TBP_2	57.0	IMR90p8
87.5	F5	2.34763747499807	TBP_2	57.0	IMR90p8
88.0	F5	2.40395592803907	TBP_2	57.0	IMR90p8
88.5	F5	2.36894636689692	TBP_2	57.0	IMR90p8
89.0	F5	2.20692200954852	TBP_2	57.0	IMR90p8
89.5	F5	2.30528304092309	TBP_2	57.0	IMR90p8
90.0	F5	2.31082157717202	TBP_2	57.0	IMR90p8
90.5	F5	2.02830634225597	TBP_2	57.0	IMR90p8
91.0	F5	2.2160882145281	TBP_2	57.0	IMR90p8
91.5	F5	2.20079869073811	TBP_2	57.0	IMR90p8
92.0	F5	1.58484473138469	TBP_2	57.0	IMR90p8
92.5	F5	1.4382128873022	TBP_2	57.0	IMR90p8
93.0	F5	1.27909088602507	TBP_2	57.0	IMR90p8
93.5	F5	1.18644379497147	TBP_2	57.0	IMR90p8
94.0	F5	1.23945134431597	TBP_2	57.0	IMR90p8
94.5	F5	2.55597679685934	TBP_2	57.0	IMR90p8
95.0	F5	1.77484430428103	TBP_2	57.0	IMR90p8
55.0	G5	17.6886358396622	TBP_2	55.7	IMR90p8
55.5	G5	38.3253776526016	TBP_2	55.7	IMR90p8
56.0	G5	35.3772716793245	TBP_2	55.7	IMR90p8
56.5	G5	35.3772716793245	TBP_2	55.7	IMR90p8
57.0	G5	35.3772716793245	TBP_2	55.7	IMR90p8
57.5	G5	34.8123491561787	TBP_2	55.7	IMR90p8
58.0	G5	38.4219876350916	TBP_2	55.7	IMR90p8
58.5	G5	44.5277943552193	TBP_2	55.7	IMR90p8
59.0	G5	48.2085823869644	TBP_2	55.7	IMR90p8
59.5	G5	49.7594991741742	TBP_2	55.7	IMR90p8
60.0	G5	49.4437067298762	TBP_2	55.7	IMR90p8
60.5	G5	48.6903404381086	TBP_2	55.7	IMR90p8
61.0	G5	47.4976946813185	TBP_2	55.7	IMR90p8
61.5	G5	45.9201836533081	TBP_2	55.7	IMR90p8
62.0	G5	43.641690959579	TBP_2	55.7	IMR90p8
62.5	G5	41.7156487834601	TBP_2	55.7	IMR90p8
63.0	G5	40.2663480625765	TBP_2	55.7	IMR90p8
63.5	G5	39.5394161971115	TBP_2	55.7	IMR90p8
64.0	G5	39.8894819153437	TBP_2	55.7	IMR90p8
64.5	G5	42.3488002366273	TBP_2	55.7	IMR90p8
65.0	G5	47.5274681777106	TBP_2	55.7	IMR90p8
65.5	G5	53.840890569523	TBP_2	55.7	IMR90p8
66.0	G5	60.6136392752272	TBP_2	55.7	IMR90p8
66.5	G5	67.4038599587908	TBP_2	55.7	IMR90p8
67.0	G5	72.4850343608625	TBP_2	55.7	IMR90p8
67.5	G5	74.8946345459234	TBP_2	55.7	IMR90p8
68.0	G5	76.3165154060489	TBP_2	55.7	IMR90p8
68.5	G5	76.1420607911396	TBP_2	55.7	IMR90p8
69.0	G5	74.3743872423826	TBP_2	55.7	IMR90p8
69.5	G5	72.9554218688982	TBP_2	55.7	IMR90p8
70.0	G5	71.7466891003967	TBP_2	55.7	IMR90p8
70.5	G5	69.7638405389823	TBP_2	55.7	IMR90p8
71.0	G5	68.7478756129017	TBP_2	55.7	IMR90p8
71.5	G5	69.0870556819397	TBP_2	55.7	IMR90p8
72.0	G5	69.5045419847039	TBP_2	55.7	IMR90p8
72.5	G5	70.337264956137	TBP_2	55.7	IMR90p8
73.0	G5	71.774483925106	TBP_2	55.7	IMR90p8
73.5	G5	72.3673438507884	TBP_2	55.7	IMR90p8
74.0	G5	71.825487894809	TBP_2	55.7	IMR90p8
74.5	G5	71.1092185657558	TBP_2	55.7	IMR90p8
75.0	G5	69.751838665243	TBP_2	55.7	IMR90p8
75.5	G5	67.783550779522	TBP_2	55.7	IMR90p8
76.0	G5	66.1125269751983	TBP_2	55.7	IMR90p8
76.5	G5	65.1734207251646	TBP_2	55.7	IMR90p8
77.0	G5	63.9205954136597	TBP_2	55.7	IMR90p8
77.5	G5	62.8846928551487	TBP_2	55.7	IMR90p8
78.0	G5	63.1377331488299	TBP_2	55.7	IMR90p8
78.5	G5	63.8339080128673	TBP_2	55.7	IMR90p8
79.0	G5	63.827461155426	TBP_2	55.7	IMR90p8
79.5	G5	64.4747499315742	TBP_2	55.7	IMR90p8
80.0	G5	66.1643633334947	TBP_2	55.7	IMR90p8
80.5	G5	70.6212780481636	TBP_2	55.7	IMR90p8
81.0	G5	88.6380280200173	TBP_2	55.7	IMR90p8
81.5	G5	118.514138900333	TBP_2	55.7	IMR90p8
82.0	G5	147.425041077226	TBP_2	55.7	IMR90p8
82.5	G5	172.267938355702	TBP_2	55.7	IMR90p8
83.0	G5	186.839276980418	TBP_2	55.7	IMR90p8
83.5	G5	171.394657210871	TBP_2	55.7	IMR90p8
84.0	G5	130.940694069412	TBP_2	55.7	IMR90p8
84.5	G5	88.981770032032	TBP_2	55.7	IMR90p8
85.0	G5	50.3420664174325	TBP_2	55.7	IMR90p8
85.5	G5	18.4399847922575	TBP_2	55.7	IMR90p8
86.0	G5	2.94546762834074	TBP_2	55.7	IMR90p8
86.5	G5	1.14267584860977	TBP_2	55.7	IMR90p8
87.0	G5	1.60473550562955	TBP_2	55.7	IMR90p8
87.5	G5	2.26403693455387	TBP_2	55.7	IMR90p8
88.0	G5	2.81939544568519	TBP_2	55.7	IMR90p8
88.5	G5	2.72926070931845	TBP_2	55.7	IMR90p8
89.0	G5	2.69625147464166	TBP_2	55.7	IMR90p8
89.5	G5	2.38143641025073	TBP_2	55.7	IMR90p8
90.0	G5	1.61805515686035	TBP_2	55.7	IMR90p8
90.5	G5	1.317060708432	TBP_2	55.7	IMR90p8
91.0	G5	1.60301368731939	TBP_2	55.7	IMR90p8
91.5	G5	1.34388569374806	TBP_2	55.7	IMR90p8
92.0	G5	1.38577073089789	TBP_2	55.7	IMR90p8
92.5	G5	2.00219850524906	TBP_2	55.7	IMR90p8
93.0	G5	1.7223801690443	TBP_2	55.7	IMR90p8
93.5	G5	2.01263908624401	TBP_2	55.7	IMR90p8
94.0	G5	2.4312289943075	TBP_2	55.7	IMR90p8
94.5	G5	4.16226514196592	TBP_2	55.7	IMR90p8
95.0	G5	2.63374447702586	TBP_2	55.7	IMR90p8
55.0	H5	18.342476330791	TBP_2	55.0	IMR90p8
55.5	H5	39.7420320500477	TBP_2	55.0	IMR90p8
56.0	H5	36.6849526615825	TBP_2	55.0	IMR90p8
56.5	H5	36.6849526615872	TBP_2	55.0	IMR90p8
57.0	H5	36.6849526615446	TBP_2	55.0	IMR90p8
57.5	H5	36.2446560597477	TBP_2	55.0	IMR90p8
58.0	H5	39.0485098478634	TBP_2	55.0	IMR90p8
58.5	H5	43.9944428389471	TBP_2	55.0	IMR90p8
59.0	H5	46.0758835962201	TBP_2	55.0	IMR90p8
59.5	H5	46.4912471480044	TBP_2	55.0	IMR90p8
60.0	H5	46.362018759699	TBP_2	55.0	IMR90p8
60.5	H5	45.9259719999308	TBP_2	55.0	IMR90p8
61.0	H5	44.8050197361127	TBP_2	55.0	IMR90p8
61.5	H5	43.8323932910091	TBP_2	55.0	IMR90p8
62.0	H5	42.8331306335965	TBP_2	55.0	IMR90p8
62.5	H5	41.8249961668272	TBP_2	55.0	IMR90p8
63.0	H5	40.9058046571814	TBP_2	55.0	IMR90p8
63.5	H5	40.3122198754376	TBP_2	55.0	IMR90p8
64.0	H5	40.6219383614141	TBP_2	55.0	IMR90p8
64.5	H5	41.8295795430701	TBP_2	55.0	IMR90p8
65.0	H5	44.0551541225018	TBP_2	55.0	IMR90p8
65.5	H5	47.4171562804039	TBP_2	55.0	IMR90p8
66.0	H5	51.9397690908626	TBP_2	55.0	IMR90p8
66.5	H5	56.3112120772944	TBP_2	55.0	IMR90p8
67.0	H5	60.1414776756793	TBP_2	55.0	IMR90p8
67.5	H5	63.4298458465411	TBP_2	55.0	IMR90p8
68.0	H5	65.9320017766288	TBP_2	55.0	IMR90p8
68.5	H5	66.9146535893444	TBP_2	55.0	IMR90p8
69.0	H5	67.3884098112906	TBP_2	55.0	IMR90p8
69.5	H5	67.8957845118985	TBP_2	55.0	IMR90p8
70.0	H5	68.0350322447335	TBP_2	55.0	IMR90p8
70.5	H5	67.8908183144628	TBP_2	55.0	IMR90p8
71.0	H5	67.7293821675454	TBP_2	55.0	IMR90p8
71.5	H5	67.6959483010249	TBP_2	55.0	IMR90p8
72.0	H5	67.7799758447326	TBP_2	55.0	IMR90p8
72.5	H5	67.1538230769955	TBP_2	55.0	IMR90p8
73.0	H5	66.1871118465957	TBP_2	55.0	IMR90p8
73.5	H5	66.0122992036866	TBP_2	55.0	IMR90p8
74.0	H5	65.5552572039087	TBP_2	55.0	IMR90p8
74.5	H5	64.0891500218366	TBP_2	55.0	IMR90p8
75.0	H5	63.2832114812586	TBP_2	55.0	IMR90p8
75.5	H5	62.660518676092	TBP_2	55.0	IMR90p8
76.0	H5	60.8922694413873	TBP_2	55.0	IMR90p8
76.5	H5	59.197255291092	TBP_2	55.0	IMR90p8
77.0	H5	58.0770112756596	TBP_2	55.0	IMR90p8
77.5	H5	56.9177127919609	TBP_2	55.0	IMR90p8
78.0	H5	56.2877665477708	TBP_2	55.0	IMR90p8
78.5	H5	56.4742937135141	TBP_2	55.0	IMR90p8
79.0	H5	56.6555603877051	TBP_2	55.0	IMR90p8
79.5	H5	57.3092249862486	TBP_2	55.0	IMR90p8
80.0	H5	58.7059180794636	TBP_2	55.0	IMR90p8
80.5	H5	61.8080303102973	TBP_2	55.0	IMR90p8
81.0	H5	73.9179660138686	TBP_2	55.0	IMR90p8
81.5	H5	98.0015395893071	TBP_2	55.0	IMR90p8
82.0	H5	124.552726238139	TBP_2	55.0	IMR90p8
82.5	H5	146.841821003185	TBP_2	55.0	IMR90p8
83.0	H5	162.61281039476	TBP_2	55.0	IMR90p8
83.5	H5	158.008559646464	TBP_2	55.0	IMR90p8
84.0	H5	127.149560672334	TBP_2	55.0	IMR90p8
84.5	H5	88.4203839205651	TBP_2	55.0	IMR90p8
85.0	H5	54.070425533317	TBP_2	55.0	IMR90p8
85.5	H5	24.1496750461237	TBP_2	55.0	IMR90p8
86.0	H5	5.46160254389201	TBP_2	55.0	IMR90p8
86.5	H5	1.32484409618417	TBP_2	55.0	IMR90p8
87.0	H5	1.96324639347506	TBP_2	55.0	IMR90p8
87.5	H5	1.96143676860152	TBP_2	55.0	IMR90p8
88.0	H5	2.14542684145914	TBP_2	55.0	IMR90p8
88.5	H5	1.76409760186931	TBP_2	55.0	IMR90p8
89.0	H5	1.44507357993331	TBP_2	55.0	IMR90p8
89.5	H5	1.95092717020339	TBP_2	55.0	IMR90p8
90.0	H5	1.99177101341161	TBP_2	55.0	IMR90p8
90.5	H5	1.79850865392871	TBP_2	55.0	IMR90p8
91.0	H5	2.47090407689404	TBP_2	55.0	IMR90p8
91.5	H5	2.55883018598968	TBP_2	55.0	IMR90p8
92.0	H5	1.45003509144556	TBP_2	55.0	IMR90p8
92.5	H5	1.21655847906197	TBP_2	55.0	IMR90p8
93.0	H5	1.2288412509597	TBP_2	55.0	IMR90p8
93.5	H5	2.01219407460599	TBP_2	55.0	IMR90p8
94.0	H5	2.57590365863734	TBP_2	55.0	IMR90p8
94.5	H5	6.21670776714973	TBP_2	55.0	IMR90p8
95.0	H5	4.50462657016033	TBP_2	55.0	IMR90p8
