# Supplementary material for: Primer PICKR: literature-mined scoring platform for robust RT–qPCR primers
Source: Nat Commun. 2026 May 28;17:6938. doi: 10.1038/s41467-026-73648-2 (PMC13388996; doi:10.1038/s41467-026-73648-2)
Supplement: Supplementary file 11 — Source Data [file 41467_2026_73648_MOESM11_ESM.zip › Suppl_Fig_S14/amplification_data_CDKN1A_2.csv]

Cycle	Well	Fluorescence	Target	melt temp	Replicate
1	A4	-5.67	CDKN1A_2	65.0	IMR90p11
2	A4	-5.07	CDKN1A_2	65.0	IMR90p11
3	A4	-0.55	CDKN1A_2	65.0	IMR90p11
4	A4	3.51	CDKN1A_2	65.0	IMR90p11
5	A4	0.8	CDKN1A_2	65.0	IMR90p11
6	A4	0.36	CDKN1A_2	65.0	IMR90p11
7	A4	-1.11	CDKN1A_2	65.0	IMR90p11
8	A4	-1.75	CDKN1A_2	65.0	IMR90p11
9	A4	0.83	CDKN1A_2	65.0	IMR90p11
10	A4	0.59	CDKN1A_2	65.0	IMR90p11
11	A4	0.6	CDKN1A_2	65.0	IMR90p11
12	A4	-2.4	CDKN1A_2	65.0	IMR90p11
13	A4	-1.02	CDKN1A_2	65.0	IMR90p11
14	A4	4.61	CDKN1A_2	65.0	IMR90p11
15	A4	-0.2	CDKN1A_2	65.0	IMR90p11
16	A4	0.62	CDKN1A_2	65.0	IMR90p11
17	A4	-0.01	CDKN1A_2	65.0	IMR90p11
18	A4	-0.7	CDKN1A_2	65.0	IMR90p11
19	A4	0.29	CDKN1A_2	65.0	IMR90p11
20	A4	-1.19	CDKN1A_2	65.0	IMR90p11
21	A4	-1.49	CDKN1A_2	65.0	IMR90p11
22	A4	-0.65	CDKN1A_2	65.0	IMR90p11
23	A4	4.54	CDKN1A_2	65.0	IMR90p11
24	A4	9.16	CDKN1A_2	65.0	IMR90p11
25	A4	22.05	CDKN1A_2	65.0	IMR90p11
26	A4	40.86	CDKN1A_2	65.0	IMR90p11
27	A4	70.96	CDKN1A_2	65.0	IMR90p11
28	A4	122.93	CDKN1A_2	65.0	IMR90p11
29	A4	188.29	CDKN1A_2	65.0	IMR90p11
30	A4	265.09	CDKN1A_2	65.0	IMR90p11
31	A4	356.69	CDKN1A_2	65.0	IMR90p11
32	A4	449.92	CDKN1A_2	65.0	IMR90p11
33	A4	546.91	CDKN1A_2	65.0	IMR90p11
34	A4	650.85	CDKN1A_2	65.0	IMR90p11
35	A4	758.17	CDKN1A_2	65.0	IMR90p11
36	A4	866.57	CDKN1A_2	65.0	IMR90p11
37	A4	970.03	CDKN1A_2	65.0	IMR90p11
38	A4	1068.56	CDKN1A_2	65.0	IMR90p11
39	A4	1162.59	CDKN1A_2	65.0	IMR90p11
40	A4	1254.08	CDKN1A_2	65.0	IMR90p11
1	B4	0.97	CDKN1A_2	64.5	IMR90p11
2	B4	-1.9	CDKN1A_2	64.5	IMR90p11
3	B4	-3.61	CDKN1A_2	64.5	IMR90p11
4	B4	-2.45	CDKN1A_2	64.5	IMR90p11
5	B4	0.98	CDKN1A_2	64.5	IMR90p11
6	B4	6.36	CDKN1A_2	64.5	IMR90p11
7	B4	2.7	CDKN1A_2	64.5	IMR90p11
8	B4	-0.75	CDKN1A_2	64.5	IMR90p11
9	B4	1.86	CDKN1A_2	64.5	IMR90p11
10	B4	0.44	CDKN1A_2	64.5	IMR90p11
11	B4	0.79	CDKN1A_2	64.5	IMR90p11
12	B4	0.58	CDKN1A_2	64.5	IMR90p11
13	B4	0.93	CDKN1A_2	64.5	IMR90p11
14	B4	-0.01	CDKN1A_2	64.5	IMR90p11
15	B4	-2.81	CDKN1A_2	64.5	IMR90p11
16	B4	-0.1	CDKN1A_2	64.5	IMR90p11
17	B4	-0.67	CDKN1A_2	64.5	IMR90p11
18	B4	-2.57	CDKN1A_2	64.5	IMR90p11
19	B4	-1.62	CDKN1A_2	64.5	IMR90p11
20	B4	0.5	CDKN1A_2	64.5	IMR90p11
21	B4	-0.99	CDKN1A_2	64.5	IMR90p11
22	B4	5.62	CDKN1A_2	64.5	IMR90p11
23	B4	12.59	CDKN1A_2	64.5	IMR90p11
24	B4	26.06	CDKN1A_2	64.5	IMR90p11
25	B4	40.59	CDKN1A_2	64.5	IMR90p11
26	B4	85.45	CDKN1A_2	64.5	IMR90p11
27	B4	136.85	CDKN1A_2	64.5	IMR90p11
28	B4	212.44	CDKN1A_2	64.5	IMR90p11
29	B4	296.03	CDKN1A_2	64.5	IMR90p11
30	B4	389.31	CDKN1A_2	64.5	IMR90p11
31	B4	484.9	CDKN1A_2	64.5	IMR90p11
32	B4	587.28	CDKN1A_2	64.5	IMR90p11
33	B4	695.28	CDKN1A_2	64.5	IMR90p11
34	B4	807.31	CDKN1A_2	64.5	IMR90p11
35	B4	916.13	CDKN1A_2	64.5	IMR90p11
36	B4	1020.83	CDKN1A_2	64.5	IMR90p11
37	B4	1121.63	CDKN1A_2	64.5	IMR90p11
38	B4	1217.37	CDKN1A_2	64.5	IMR90p11
39	B4	1307.24	CDKN1A_2	64.5	IMR90p11
40	B4	1390.04	CDKN1A_2	64.5	IMR90p11
1	C4	7.43	CDKN1A_2	63.3	IMR90p11
2	C4	0.14	CDKN1A_2	63.3	IMR90p11
3	C4	5.71	CDKN1A_2	63.3	IMR90p11
4	C4	7.59	CDKN1A_2	63.3	IMR90p11
5	C4	-0.75	CDKN1A_2	63.3	IMR90p11
6	C4	0.75	CDKN1A_2	63.3	IMR90p11
7	C4	0.19	CDKN1A_2	63.3	IMR90p11
8	C4	-2.03	CDKN1A_2	63.3	IMR90p11
9	C4	1.86	CDKN1A_2	63.3	IMR90p11
10	C4	-3.53	CDKN1A_2	63.3	IMR90p11
11	C4	-7.26	CDKN1A_2	63.3	IMR90p11
12	C4	-3.27	CDKN1A_2	63.3	IMR90p11
13	C4	2.22	CDKN1A_2	63.3	IMR90p11
14	C4	-1.81	CDKN1A_2	63.3	IMR90p11
15	C4	-1.83	CDKN1A_2	63.3	IMR90p11
16	C4	2.2	CDKN1A_2	63.3	IMR90p11
17	C4	-4.26	CDKN1A_2	63.3	IMR90p11
18	C4	-1.19	CDKN1A_2	63.3	IMR90p11
19	C4	-0.0	CDKN1A_2	63.3	IMR90p11
20	C4	0.75	CDKN1A_2	63.3	IMR90p11
21	C4	0.79	CDKN1A_2	63.3	IMR90p11
22	C4	11.25	CDKN1A_2	63.3	IMR90p11
23	C4	25.17	CDKN1A_2	63.3	IMR90p11
24	C4	50.1	CDKN1A_2	63.3	IMR90p11
25	C4	91.46	CDKN1A_2	63.3	IMR90p11
26	C4	154.82	CDKN1A_2	63.3	IMR90p11
27	C4	243.38	CDKN1A_2	63.3	IMR90p11
28	C4	342.35	CDKN1A_2	63.3	IMR90p11
29	C4	447.13	CDKN1A_2	63.3	IMR90p11
30	C4	561.51	CDKN1A_2	63.3	IMR90p11
31	C4	683.69	CDKN1A_2	63.3	IMR90p11
32	C4	815.28	CDKN1A_2	63.3	IMR90p11
33	C4	949.43	CDKN1A_2	63.3	IMR90p11
34	C4	1081.11	CDKN1A_2	63.3	IMR90p11
35	C4	1207.05	CDKN1A_2	63.3	IMR90p11
36	C4	1326.67	CDKN1A_2	63.3	IMR90p11
37	C4	1439.0	CDKN1A_2	63.3	IMR90p11
38	C4	1546.08	CDKN1A_2	63.3	IMR90p11
39	C4	1642.87	CDKN1A_2	63.3	IMR90p11
40	C4	1732.46	CDKN1A_2	63.3	IMR90p11
1	D4	-6.36	CDKN1A_2	61.4	IMR90p11
2	D4	-4.3	CDKN1A_2	61.4	IMR90p11
3	D4	6.38	CDKN1A_2	61.4	IMR90p11
4	D4	1.02	CDKN1A_2	61.4	IMR90p11
5	D4	-0.49	CDKN1A_2	61.4	IMR90p11
6	D4	-4.88	CDKN1A_2	61.4	IMR90p11
7	D4	0.77	CDKN1A_2	61.4	IMR90p11
8	D4	4.03	CDKN1A_2	61.4	IMR90p11
9	D4	-6.44	CDKN1A_2	61.4	IMR90p11
10	D4	-1.62	CDKN1A_2	61.4	IMR90p11
11	D4	0.61	CDKN1A_2	61.4	IMR90p11
12	D4	-1.41	CDKN1A_2	61.4	IMR90p11
13	D4	3.63	CDKN1A_2	61.4	IMR90p11
14	D4	1.56	CDKN1A_2	61.4	IMR90p11
15	D4	0.96	CDKN1A_2	61.4	IMR90p11
16	D4	1.18	CDKN1A_2	61.4	IMR90p11
17	D4	-2.26	CDKN1A_2	61.4	IMR90p11
18	D4	0.57	CDKN1A_2	61.4	IMR90p11
19	D4	-1.19	CDKN1A_2	61.4	IMR90p11
20	D4	0.19	CDKN1A_2	61.4	IMR90p11
21	D4	3.48	CDKN1A_2	61.4	IMR90p11
22	D4	16.29	CDKN1A_2	61.4	IMR90p11
23	D4	28.63	CDKN1A_2	61.4	IMR90p11
24	D4	52.43	CDKN1A_2	61.4	IMR90p11
25	D4	92.41	CDKN1A_2	61.4	IMR90p11
26	D4	163.56	CDKN1A_2	61.4	IMR90p11
27	D4	248.72	CDKN1A_2	61.4	IMR90p11
28	D4	348.04	CDKN1A_2	61.4	IMR90p11
29	D4	454.21	CDKN1A_2	61.4	IMR90p11
30	D4	571.83	CDKN1A_2	61.4	IMR90p11
31	D4	699.43	CDKN1A_2	61.4	IMR90p11
32	D4	838.2	CDKN1A_2	61.4	IMR90p11
33	D4	981.48	CDKN1A_2	61.4	IMR90p11
34	D4	1127.34	CDKN1A_2	61.4	IMR90p11
35	D4	1268.03	CDKN1A_2	61.4	IMR90p11
36	D4	1402.59	CDKN1A_2	61.4	IMR90p11
37	D4	1528.76	CDKN1A_2	61.4	IMR90p11
38	D4	1647.92	CDKN1A_2	61.4	IMR90p11
39	D4	1760.38	CDKN1A_2	61.4	IMR90p11
40	D4	1868.45	CDKN1A_2	61.4	IMR90p11
1	E4	-1.53	CDKN1A_2	59.0	IMR90p11
2	E4	2.73	CDKN1A_2	59.0	IMR90p11
3	E4	2.71	CDKN1A_2	59.0	IMR90p11
4	E4	0.13	CDKN1A_2	59.0	IMR90p11
5	E4	0.98	CDKN1A_2	59.0	IMR90p11
6	E4	2.91	CDKN1A_2	59.0	IMR90p11
7	E4	-0.67	CDKN1A_2	59.0	IMR90p11
8	E4	1.88	CDKN1A_2	59.0	IMR90p11
9	E4	-4.35	CDKN1A_2	59.0	IMR90p11
10	E4	0.82	CDKN1A_2	59.0	IMR90p11
11	E4	2.79	CDKN1A_2	59.0	IMR90p11
12	E4	-0.87	CDKN1A_2	59.0	IMR90p11
13	E4	0.55	CDKN1A_2	59.0	IMR90p11
14	E4	-0.6	CDKN1A_2	59.0	IMR90p11
15	E4	-0.34	CDKN1A_2	59.0	IMR90p11
16	E4	-0.42	CDKN1A_2	59.0	IMR90p11
17	E4	-1.44	CDKN1A_2	59.0	IMR90p11
18	E4	-6.14	CDKN1A_2	59.0	IMR90p11
19	E4	-1.31	CDKN1A_2	59.0	IMR90p11
20	E4	-2.34	CDKN1A_2	59.0	IMR90p11
21	E4	2.02	CDKN1A_2	59.0	IMR90p11
22	E4	1.97	CDKN1A_2	59.0	IMR90p11
23	E4	8.1	CDKN1A_2	59.0	IMR90p11
24	E4	24.63	CDKN1A_2	59.0	IMR90p11
25	E4	49.7	CDKN1A_2	59.0	IMR90p11
26	E4	92.23	CDKN1A_2	59.0	IMR90p11
27	E4	147.53	CDKN1A_2	59.0	IMR90p11
28	E4	224.99	CDKN1A_2	59.0	IMR90p11
29	E4	301.02	CDKN1A_2	59.0	IMR90p11
30	E4	397.31	CDKN1A_2	59.0	IMR90p11
31	E4	498.92	CDKN1A_2	59.0	IMR90p11
32	E4	612.84	CDKN1A_2	59.0	IMR90p11
33	E4	736.4	CDKN1A_2	59.0	IMR90p11
34	E4	870.79	CDKN1A_2	59.0	IMR90p11
35	E4	1006.81	CDKN1A_2	59.0	IMR90p11
36	E4	1141.99	CDKN1A_2	59.0	IMR90p11
37	E4	1274.94	CDKN1A_2	59.0	IMR90p11
38	E4	1402.52	CDKN1A_2	59.0	IMR90p11
39	E4	1522.92	CDKN1A_2	59.0	IMR90p11
40	E4	1634.57	CDKN1A_2	59.0	IMR90p11
1	F4	3.21	CDKN1A_2	57.0	IMR90p11
2	F4	-0.54	CDKN1A_2	57.0	IMR90p11
3	F4	0.5	CDKN1A_2	57.0	IMR90p11
4	F4	0.35	CDKN1A_2	57.0	IMR90p11
5	F4	0.23	CDKN1A_2	57.0	IMR90p11
6	F4	-2.49	CDKN1A_2	57.0	IMR90p11
7	F4	1.08	CDKN1A_2	57.0	IMR90p11
8	F4	4.48	CDKN1A_2	57.0	IMR90p11
9	F4	2.05	CDKN1A_2	57.0	IMR90p11
10	F4	1.89	CDKN1A_2	57.0	IMR90p11
11	F4	-1.22	CDKN1A_2	57.0	IMR90p11
12	F4	1.58	CDKN1A_2	57.0	IMR90p11
13	F4	0.46	CDKN1A_2	57.0	IMR90p11
14	F4	-4.41	CDKN1A_2	57.0	IMR90p11
15	F4	3.97	CDKN1A_2	57.0	IMR90p11
16	F4	-2.6	CDKN1A_2	57.0	IMR90p11
17	F4	3.34	CDKN1A_2	57.0	IMR90p11
18	F4	-4.47	CDKN1A_2	57.0	IMR90p11
19	F4	0.99	CDKN1A_2	57.0	IMR90p11
20	F4	3.57	CDKN1A_2	57.0	IMR90p11
21	F4	-6.24	CDKN1A_2	57.0	IMR90p11
22	F4	1.24	CDKN1A_2	57.0	IMR90p11
23	F4	5.54	CDKN1A_2	57.0	IMR90p11
24	F4	9.85	CDKN1A_2	57.0	IMR90p11
25	F4	20.74	CDKN1A_2	57.0	IMR90p11
26	F4	40.89	CDKN1A_2	57.0	IMR90p11
27	F4	73.43	CDKN1A_2	57.0	IMR90p11
28	F4	119.54	CDKN1A_2	57.0	IMR90p11
29	F4	179.12	CDKN1A_2	57.0	IMR90p11
30	F4	256.59	CDKN1A_2	57.0	IMR90p11
31	F4	336.04	CDKN1A_2	57.0	IMR90p11
32	F4	424.08	CDKN1A_2	57.0	IMR90p11
33	F4	523.93	CDKN1A_2	57.0	IMR90p11
34	F4	633.6	CDKN1A_2	57.0	IMR90p11
35	F4	750.76	CDKN1A_2	57.0	IMR90p11
36	F4	876.35	CDKN1A_2	57.0	IMR90p11
37	F4	1005.06	CDKN1A_2	57.0	IMR90p11
38	F4	1136.26	CDKN1A_2	57.0	IMR90p11
39	F4	1263.28	CDKN1A_2	57.0	IMR90p11
40	F4	1387.38	CDKN1A_2	57.0	IMR90p11
1	G4	2.45	CDKN1A_2	55.7	IMR90p11
2	G4	2.82	CDKN1A_2	55.7	IMR90p11
3	G4	3.29	CDKN1A_2	55.7	IMR90p11
4	G4	-0.56	CDKN1A_2	55.7	IMR90p11
5	G4	4.54	CDKN1A_2	55.7	IMR90p11
6	G4	-2.42	CDKN1A_2	55.7	IMR90p11
7	G4	0.09	CDKN1A_2	55.7	IMR90p11
8	G4	4.26	CDKN1A_2	55.7	IMR90p11
9	G4	4.07	CDKN1A_2	55.7	IMR90p11
10	G4	-2.82	CDKN1A_2	55.7	IMR90p11
11	G4	0.01	CDKN1A_2	55.7	IMR90p11
12	G4	-2.81	CDKN1A_2	55.7	IMR90p11
13	G4	-5.0	CDKN1A_2	55.7	IMR90p11
14	G4	-2.31	CDKN1A_2	55.7	IMR90p11
15	G4	-3.64	CDKN1A_2	55.7	IMR90p11
16	G4	0.4	CDKN1A_2	55.7	IMR90p11
17	G4	-2.4	CDKN1A_2	55.7	IMR90p11
18	G4	2.01	CDKN1A_2	55.7	IMR90p11
19	G4	-2.79	CDKN1A_2	55.7	IMR90p11
20	G4	-1.97	CDKN1A_2	55.7	IMR90p11
21	G4	5.26	CDKN1A_2	55.7	IMR90p11
22	G4	3.26	CDKN1A_2	55.7	IMR90p11
23	G4	-0.93	CDKN1A_2	55.7	IMR90p11
24	G4	4.79	CDKN1A_2	55.7	IMR90p11
25	G4	9.39	CDKN1A_2	55.7	IMR90p11
26	G4	20.42	CDKN1A_2	55.7	IMR90p11
27	G4	45.21	CDKN1A_2	55.7	IMR90p11
28	G4	71.38	CDKN1A_2	55.7	IMR90p11
29	G4	117.06	CDKN1A_2	55.7	IMR90p11
30	G4	172.09	CDKN1A_2	55.7	IMR90p11
31	G4	234.64	CDKN1A_2	55.7	IMR90p11
32	G4	304.13	CDKN1A_2	55.7	IMR90p11
33	G4	379.41	CDKN1A_2	55.7	IMR90p11
34	G4	467.36	CDKN1A_2	55.7	IMR90p11
35	G4	563.01	CDKN1A_2	55.7	IMR90p11
36	G4	668.58	CDKN1A_2	55.7	IMR90p11
37	G4	777.84	CDKN1A_2	55.7	IMR90p11
38	G4	890.69	CDKN1A_2	55.7	IMR90p11
39	G4	1005.81	CDKN1A_2	55.7	IMR90p11
40	G4	1122.55	CDKN1A_2	55.7	IMR90p11
1	H4	-0.16	CDKN1A_2	55.0	IMR90p11
2	H4	4.75	CDKN1A_2	55.0	IMR90p11
3	H4	1.8	CDKN1A_2	55.0	IMR90p11
4	H4	2.81	CDKN1A_2	55.0	IMR90p11
5	H4	-1.52	CDKN1A_2	55.0	IMR90p11
6	H4	3.49	CDKN1A_2	55.0	IMR90p11
7	H4	-1.58	CDKN1A_2	55.0	IMR90p11
8	H4	1.25	CDKN1A_2	55.0	IMR90p11
9	H4	-0.8	CDKN1A_2	55.0	IMR90p11
10	H4	-2.28	CDKN1A_2	55.0	IMR90p11
11	H4	3.94	CDKN1A_2	55.0	IMR90p11
12	H4	1.76	CDKN1A_2	55.0	IMR90p11
13	H4	-0.56	CDKN1A_2	55.0	IMR90p11
14	H4	-2.41	CDKN1A_2	55.0	IMR90p11
15	H4	-1.07	CDKN1A_2	55.0	IMR90p11
16	H4	-3.4	CDKN1A_2	55.0	IMR90p11
17	H4	0.49	CDKN1A_2	55.0	IMR90p11
18	H4	-2.82	CDKN1A_2	55.0	IMR90p11
19	H4	-2.06	CDKN1A_2	55.0	IMR90p11
20	H4	-0.01	CDKN1A_2	55.0	IMR90p11
21	H4	2.02	CDKN1A_2	55.0	IMR90p11
22	H4	1.34	CDKN1A_2	55.0	IMR90p11
23	H4	6.9	CDKN1A_2	55.0	IMR90p11
24	H4	-3.75	CDKN1A_2	55.0	IMR90p11
25	H4	3.53	CDKN1A_2	55.0	IMR90p11
26	H4	13.39	CDKN1A_2	55.0	IMR90p11
27	H4	29.5	CDKN1A_2	55.0	IMR90p11
28	H4	46.5	CDKN1A_2	55.0	IMR90p11
29	H4	75.14	CDKN1A_2	55.0	IMR90p11
30	H4	121.0	CDKN1A_2	55.0	IMR90p11
31	H4	176.32	CDKN1A_2	55.0	IMR90p11
32	H4	232.24	CDKN1A_2	55.0	IMR90p11
33	H4	301.02	CDKN1A_2	55.0	IMR90p11
34	H4	375.3	CDKN1A_2	55.0	IMR90p11
35	H4	459.92	CDKN1A_2	55.0	IMR90p11
36	H4	552.22	CDKN1A_2	55.0	IMR90p11
37	H4	652.84	CDKN1A_2	55.0	IMR90p11
38	H4	760.46	CDKN1A_2	55.0	IMR90p11
39	H4	873.42	CDKN1A_2	55.0	IMR90p11
40	H4	989.02	CDKN1A_2	55.0	IMR90p11
1	A4	-5.23	CDKN1A_2	65.0	IMR90p2
2	A4	-0.6	CDKN1A_2	65.0	IMR90p2
3	A4	0.9	CDKN1A_2	65.0	IMR90p2
4	A4	3.43	CDKN1A_2	65.0	IMR90p2
5	A4	-3.63	CDKN1A_2	65.0	IMR90p2
6	A4	3.37	CDKN1A_2	65.0	IMR90p2
7	A4	3.9	CDKN1A_2	65.0	IMR90p2
8	A4	-1.99	CDKN1A_2	65.0	IMR90p2
9	A4	-0.24	CDKN1A_2	65.0	IMR90p2
10	A4	-1.94	CDKN1A_2	65.0	IMR90p2
11	A4	2.55	CDKN1A_2	65.0	IMR90p2
12	A4	2.43	CDKN1A_2	65.0	IMR90p2
13	A4	-0.5	CDKN1A_2	65.0	IMR90p2
14	A4	2.14	CDKN1A_2	65.0	IMR90p2
15	A4	1.59	CDKN1A_2	65.0	IMR90p2
16	A4	0.96	CDKN1A_2	65.0	IMR90p2
17	A4	0.04	CDKN1A_2	65.0	IMR90p2
18	A4	-1.57	CDKN1A_2	65.0	IMR90p2
19	A4	-5.81	CDKN1A_2	65.0	IMR90p2
20	A4	-1.27	CDKN1A_2	65.0	IMR90p2
21	A4	-6.63	CDKN1A_2	65.0	IMR90p2
22	A4	-6.19	CDKN1A_2	65.0	IMR90p2
23	A4	2.67	CDKN1A_2	65.0	IMR90p2
24	A4	16.3	CDKN1A_2	65.0	IMR90p2
25	A4	22.6	CDKN1A_2	65.0	IMR90p2
26	A4	40.46	CDKN1A_2	65.0	IMR90p2
27	A4	72.38	CDKN1A_2	65.0	IMR90p2
28	A4	124.78	CDKN1A_2	65.0	IMR90p2
29	A4	187.21	CDKN1A_2	65.0	IMR90p2
30	A4	261.17	CDKN1A_2	65.0	IMR90p2
31	A4	339.72	CDKN1A_2	65.0	IMR90p2
32	A4	423.86	CDKN1A_2	65.0	IMR90p2
33	A4	513.08	CDKN1A_2	65.0	IMR90p2
34	A4	603.73	CDKN1A_2	65.0	IMR90p2
35	A4	697.39	CDKN1A_2	65.0	IMR90p2
36	A4	790.95	CDKN1A_2	65.0	IMR90p2
37	A4	884.24	CDKN1A_2	65.0	IMR90p2
38	A4	970.69	CDKN1A_2	65.0	IMR90p2
39	A4	1050.78	CDKN1A_2	65.0	IMR90p2
40	A4	1123.74	CDKN1A_2	65.0	IMR90p2
1	B4	-2.36	CDKN1A_2	64.5	IMR90p2
2	B4	-2.46	CDKN1A_2	64.5	IMR90p2
3	B4	-0.11	CDKN1A_2	64.5	IMR90p2
4	B4	-4.0	CDKN1A_2	64.5	IMR90p2
5	B4	-1.75	CDKN1A_2	64.5	IMR90p2
6	B4	-0.21	CDKN1A_2	64.5	IMR90p2
7	B4	1.47	CDKN1A_2	64.5	IMR90p2
8	B4	4.37	CDKN1A_2	64.5	IMR90p2
9	B4	2.13	CDKN1A_2	64.5	IMR90p2
10	B4	3.31	CDKN1A_2	64.5	IMR90p2
11	B4	-0.74	CDKN1A_2	64.5	IMR90p2
12	B4	-1.72	CDKN1A_2	64.5	IMR90p2
13	B4	2.09	CDKN1A_2	64.5	IMR90p2
14	B4	1.8	CDKN1A_2	64.5	IMR90p2
15	B4	0.63	CDKN1A_2	64.5	IMR90p2
16	B4	-1.7	CDKN1A_2	64.5	IMR90p2
17	B4	4.18	CDKN1A_2	64.5	IMR90p2
18	B4	-0.53	CDKN1A_2	64.5	IMR90p2
19	B4	-1.82	CDKN1A_2	64.5	IMR90p2
20	B4	-2.28	CDKN1A_2	64.5	IMR90p2
21	B4	-2.88	CDKN1A_2	64.5	IMR90p2
22	B4	3.17	CDKN1A_2	64.5	IMR90p2
23	B4	8.84	CDKN1A_2	64.5	IMR90p2
24	B4	22.1	CDKN1A_2	64.5	IMR90p2
25	B4	47.85	CDKN1A_2	64.5	IMR90p2
26	B4	82.04	CDKN1A_2	64.5	IMR90p2
27	B4	131.76	CDKN1A_2	64.5	IMR90p2
28	B4	195.54	CDKN1A_2	64.5	IMR90p2
29	B4	276.37	CDKN1A_2	64.5	IMR90p2
30	B4	359.21	CDKN1A_2	64.5	IMR90p2
31	B4	448.25	CDKN1A_2	64.5	IMR90p2
32	B4	541.55	CDKN1A_2	64.5	IMR90p2
33	B4	641.45	CDKN1A_2	64.5	IMR90p2
34	B4	743.42	CDKN1A_2	64.5	IMR90p2
35	B4	844.64	CDKN1A_2	64.5	IMR90p2
36	B4	942.63	CDKN1A_2	64.5	IMR90p2
37	B4	1033.25	CDKN1A_2	64.5	IMR90p2
38	B4	1119.1	CDKN1A_2	64.5	IMR90p2
39	B4	1196.63	CDKN1A_2	64.5	IMR90p2
40	B4	1270.36	CDKN1A_2	64.5	IMR90p2
1	C4	3.27	CDKN1A_2	63.3	IMR90p2
2	C4	4.9	CDKN1A_2	63.3	IMR90p2
3	C4	0.9	CDKN1A_2	63.3	IMR90p2
4	C4	-1.91	CDKN1A_2	63.3	IMR90p2
5	C4	0.84	CDKN1A_2	63.3	IMR90p2
6	C4	-0.46	CDKN1A_2	63.3	IMR90p2
7	C4	1.95	CDKN1A_2	63.3	IMR90p2
8	C4	1.64	CDKN1A_2	63.3	IMR90p2
9	C4	3.02	CDKN1A_2	63.3	IMR90p2
10	C4	2.3	CDKN1A_2	63.3	IMR90p2
11	C4	0.17	CDKN1A_2	63.3	IMR90p2
12	C4	-2.25	CDKN1A_2	63.3	IMR90p2
13	C4	0.03	CDKN1A_2	63.3	IMR90p2
14	C4	1.24	CDKN1A_2	63.3	IMR90p2
15	C4	0.7	CDKN1A_2	63.3	IMR90p2
16	C4	-2.46	CDKN1A_2	63.3	IMR90p2
17	C4	2.35	CDKN1A_2	63.3	IMR90p2
18	C4	-1.05	CDKN1A_2	63.3	IMR90p2
19	C4	1.05	CDKN1A_2	63.3	IMR90p2
20	C4	1.54	CDKN1A_2	63.3	IMR90p2
21	C4	0.69	CDKN1A_2	63.3	IMR90p2
22	C4	9.95	CDKN1A_2	63.3	IMR90p2
23	C4	22.38	CDKN1A_2	63.3	IMR90p2
24	C4	54.74	CDKN1A_2	63.3	IMR90p2
25	C4	89.67	CDKN1A_2	63.3	IMR90p2
26	C4	156.99	CDKN1A_2	63.3	IMR90p2
27	C4	229.65	CDKN1A_2	63.3	IMR90p2
28	C4	324.24	CDKN1A_2	63.3	IMR90p2
29	C4	422.43	CDKN1A_2	63.3	IMR90p2
30	C4	526.12	CDKN1A_2	63.3	IMR90p2
31	C4	639.04	CDKN1A_2	63.3	IMR90p2
32	C4	756.04	CDKN1A_2	63.3	IMR90p2
33	C4	877.91	CDKN1A_2	63.3	IMR90p2
34	C4	997.37	CDKN1A_2	63.3	IMR90p2
35	C4	1111.51	CDKN1A_2	63.3	IMR90p2
36	C4	1218.77	CDKN1A_2	63.3	IMR90p2
37	C4	1317.49	CDKN1A_2	63.3	IMR90p2
38	C4	1409.09	CDKN1A_2	63.3	IMR90p2
39	C4	1491.83	CDKN1A_2	63.3	IMR90p2
40	C4	1569.21	CDKN1A_2	63.3	IMR90p2
1	D4	3.13	CDKN1A_2	61.4	IMR90p2
2	D4	2.3	CDKN1A_2	61.4	IMR90p2
3	D4	0.44	CDKN1A_2	61.4	IMR90p2
4	D4	-0.77	CDKN1A_2	61.4	IMR90p2
5	D4	2.15	CDKN1A_2	61.4	IMR90p2
6	D4	2.26	CDKN1A_2	61.4	IMR90p2
7	D4	1.56	CDKN1A_2	61.4	IMR90p2
8	D4	4.02	CDKN1A_2	61.4	IMR90p2
9	D4	0.98	CDKN1A_2	61.4	IMR90p2
10	D4	2.97	CDKN1A_2	61.4	IMR90p2
11	D4	-0.74	CDKN1A_2	61.4	IMR90p2
12	D4	-2.23	CDKN1A_2	61.4	IMR90p2
13	D4	-3.11	CDKN1A_2	61.4	IMR90p2
14	D4	-1.63	CDKN1A_2	61.4	IMR90p2
15	D4	-1.77	CDKN1A_2	61.4	IMR90p2
16	D4	0.88	CDKN1A_2	61.4	IMR90p2
17	D4	-1.95	CDKN1A_2	61.4	IMR90p2
18	D4	-1.08	CDKN1A_2	61.4	IMR90p2
19	D4	-2.21	CDKN1A_2	61.4	IMR90p2
20	D4	-3.71	CDKN1A_2	61.4	IMR90p2
21	D4	3.73	CDKN1A_2	61.4	IMR90p2
22	D4	9.95	CDKN1A_2	61.4	IMR90p2
23	D4	19.07	CDKN1A_2	61.4	IMR90p2
24	D4	51.47	CDKN1A_2	61.4	IMR90p2
25	D4	91.99	CDKN1A_2	61.4	IMR90p2
26	D4	158.64	CDKN1A_2	61.4	IMR90p2
27	D4	238.86	CDKN1A_2	61.4	IMR90p2
28	D4	329.03	CDKN1A_2	61.4	IMR90p2
29	D4	426.92	CDKN1A_2	61.4	IMR90p2
30	D4	535.35	CDKN1A_2	61.4	IMR90p2
31	D4	654.22	CDKN1A_2	61.4	IMR90p2
32	D4	779.11	CDKN1A_2	61.4	IMR90p2
33	D4	907.42	CDKN1A_2	61.4	IMR90p2
34	D4	1034.54	CDKN1A_2	61.4	IMR90p2
35	D4	1160.52	CDKN1A_2	61.4	IMR90p2
36	D4	1280.15	CDKN1A_2	61.4	IMR90p2
37	D4	1390.56	CDKN1A_2	61.4	IMR90p2
38	D4	1492.98	CDKN1A_2	61.4	IMR90p2
39	D4	1586.74	CDKN1A_2	61.4	IMR90p2
40	D4	1676.18	CDKN1A_2	61.4	IMR90p2
1	E4	-1.83	CDKN1A_2	59.0	IMR90p2
2	E4	3.44	CDKN1A_2	59.0	IMR90p2
3	E4	0.88	CDKN1A_2	59.0	IMR90p2
4	E4	-0.62	CDKN1A_2	59.0	IMR90p2
5	E4	-3.59	CDKN1A_2	59.0	IMR90p2
6	E4	0.24	CDKN1A_2	59.0	IMR90p2
7	E4	0.76	CDKN1A_2	59.0	IMR90p2
8	E4	-1.74	CDKN1A_2	59.0	IMR90p2
9	E4	4.5	CDKN1A_2	59.0	IMR90p2
10	E4	0.6	CDKN1A_2	59.0	IMR90p2
11	E4	4.05	CDKN1A_2	59.0	IMR90p2
12	E4	1.69	CDKN1A_2	59.0	IMR90p2
13	E4	2.83	CDKN1A_2	59.0	IMR90p2
14	E4	2.06	CDKN1A_2	59.0	IMR90p2
15	E4	-1.65	CDKN1A_2	59.0	IMR90p2
16	E4	1.14	CDKN1A_2	59.0	IMR90p2
17	E4	3.52	CDKN1A_2	59.0	IMR90p2
18	E4	-0.28	CDKN1A_2	59.0	IMR90p2
19	E4	-9.53	CDKN1A_2	59.0	IMR90p2
20	E4	-2.51	CDKN1A_2	59.0	IMR90p2
21	E4	-1.58	CDKN1A_2	59.0	IMR90p2
22	E4	2.27	CDKN1A_2	59.0	IMR90p2
23	E4	5.39	CDKN1A_2	59.0	IMR90p2
24	E4	19.91	CDKN1A_2	59.0	IMR90p2
25	E4	45.35	CDKN1A_2	59.0	IMR90p2
26	E4	89.53	CDKN1A_2	59.0	IMR90p2
27	E4	140.56	CDKN1A_2	59.0	IMR90p2
28	E4	208.94	CDKN1A_2	59.0	IMR90p2
29	E4	291.18	CDKN1A_2	59.0	IMR90p2
30	E4	378.26	CDKN1A_2	59.0	IMR90p2
31	E4	473.64	CDKN1A_2	59.0	IMR90p2
32	E4	581.87	CDKN1A_2	59.0	IMR90p2
33	E4	701.65	CDKN1A_2	59.0	IMR90p2
34	E4	827.96	CDKN1A_2	59.0	IMR90p2
35	E4	957.56	CDKN1A_2	59.0	IMR90p2
36	E4	1083.49	CDKN1A_2	59.0	IMR90p2
37	E4	1208.47	CDKN1A_2	59.0	IMR90p2
38	E4	1325.64	CDKN1A_2	59.0	IMR90p2
39	E4	1435.64	CDKN1A_2	59.0	IMR90p2
40	E4	1537.34	CDKN1A_2	59.0	IMR90p2
1	F4	1.94	CDKN1A_2	57.0	IMR90p2
2	F4	1.47	CDKN1A_2	57.0	IMR90p2
3	F4	-2.43	CDKN1A_2	57.0	IMR90p2
4	F4	1.01	CDKN1A_2	57.0	IMR90p2
5	F4	2.13	CDKN1A_2	57.0	IMR90p2
6	F4	1.63	CDKN1A_2	57.0	IMR90p2
7	F4	2.66	CDKN1A_2	57.0	IMR90p2
8	F4	0.48	CDKN1A_2	57.0	IMR90p2
9	F4	-1.14	CDKN1A_2	57.0	IMR90p2
10	F4	3.34	CDKN1A_2	57.0	IMR90p2
11	F4	-0.79	CDKN1A_2	57.0	IMR90p2
12	F4	1.86	CDKN1A_2	57.0	IMR90p2
13	F4	2.58	CDKN1A_2	57.0	IMR90p2
14	F4	-2.73	CDKN1A_2	57.0	IMR90p2
15	F4	-1.17	CDKN1A_2	57.0	IMR90p2
16	F4	-0.29	CDKN1A_2	57.0	IMR90p2
17	F4	-2.01	CDKN1A_2	57.0	IMR90p2
18	F4	-0.88	CDKN1A_2	57.0	IMR90p2
19	F4	1.56	CDKN1A_2	57.0	IMR90p2
20	F4	-3.61	CDKN1A_2	57.0	IMR90p2
21	F4	-1.35	CDKN1A_2	57.0	IMR90p2
22	F4	2.85	CDKN1A_2	57.0	IMR90p2
23	F4	5.68	CDKN1A_2	57.0	IMR90p2
24	F4	9.52	CDKN1A_2	57.0	IMR90p2
25	F4	24.34	CDKN1A_2	57.0	IMR90p2
26	F4	46.42	CDKN1A_2	57.0	IMR90p2
27	F4	76.38	CDKN1A_2	57.0	IMR90p2
28	F4	122.5	CDKN1A_2	57.0	IMR90p2
29	F4	180.41	CDKN1A_2	57.0	IMR90p2
30	F4	247.34	CDKN1A_2	57.0	IMR90p2
31	F4	321.96	CDKN1A_2	57.0	IMR90p2
32	F4	406.07	CDKN1A_2	57.0	IMR90p2
33	F4	504.06	CDKN1A_2	57.0	IMR90p2
34	F4	611.18	CDKN1A_2	57.0	IMR90p2
35	F4	727.69	CDKN1A_2	57.0	IMR90p2
36	F4	850.68	CDKN1A_2	57.0	IMR90p2
37	F4	975.79	CDKN1A_2	57.0	IMR90p2
38	F4	1097.27	CDKN1A_2	57.0	IMR90p2
39	F4	1215.7	CDKN1A_2	57.0	IMR90p2
40	F4	1332.67	CDKN1A_2	57.0	IMR90p2
1	G4	2.11	CDKN1A_2	55.7	IMR90p2
2	G4	1.65	CDKN1A_2	55.7	IMR90p2
3	G4	-2.37	CDKN1A_2	55.7	IMR90p2
4	G4	1.02	CDKN1A_2	55.7	IMR90p2
5	G4	-0.54	CDKN1A_2	55.7	IMR90p2
6	G4	-0.92	CDKN1A_2	55.7	IMR90p2
7	G4	0.11	CDKN1A_2	55.7	IMR90p2
8	G4	2.21	CDKN1A_2	55.7	IMR90p2
9	G4	2.82	CDKN1A_2	55.7	IMR90p2
10	G4	-1.69	CDKN1A_2	55.7	IMR90p2
11	G4	4.07	CDKN1A_2	55.7	IMR90p2
12	G4	4.92	CDKN1A_2	55.7	IMR90p2
13	G4	0.54	CDKN1A_2	55.7	IMR90p2
14	G4	-1.38	CDKN1A_2	55.7	IMR90p2
15	G4	1.83	CDKN1A_2	55.7	IMR90p2
16	G4	3.14	CDKN1A_2	55.7	IMR90p2
17	G4	-1.12	CDKN1A_2	55.7	IMR90p2
18	G4	-1.81	CDKN1A_2	55.7	IMR90p2
19	G4	0.93	CDKN1A_2	55.7	IMR90p2
20	G4	-2.39	CDKN1A_2	55.7	IMR90p2
21	G4	-3.64	CDKN1A_2	55.7	IMR90p2
22	G4	-3.91	CDKN1A_2	55.7	IMR90p2
23	G4	2.37	CDKN1A_2	55.7	IMR90p2
24	G4	5.86	CDKN1A_2	55.7	IMR90p2
25	G4	9.76	CDKN1A_2	55.7	IMR90p2
26	G4	22.52	CDKN1A_2	55.7	IMR90p2
27	G4	48.27	CDKN1A_2	55.7	IMR90p2
28	G4	82.03	CDKN1A_2	55.7	IMR90p2
29	G4	127.19	CDKN1A_2	55.7	IMR90p2
30	G4	183.57	CDKN1A_2	55.7	IMR90p2
31	G4	243.36	CDKN1A_2	55.7	IMR90p2
32	G4	307.34	CDKN1A_2	55.7	IMR90p2
33	G4	383.76	CDKN1A_2	55.7	IMR90p2
34	G4	468.96	CDKN1A_2	55.7	IMR90p2
35	G4	569.78	CDKN1A_2	55.7	IMR90p2
36	G4	678.06	CDKN1A_2	55.7	IMR90p2
37	G4	792.94	CDKN1A_2	55.7	IMR90p2
38	G4	907.4	CDKN1A_2	55.7	IMR90p2
39	G4	1020.39	CDKN1A_2	55.7	IMR90p2
40	G4	1131.15	CDKN1A_2	55.7	IMR90p2
1	H4	-2.29	CDKN1A_2	55.0	IMR90p2
2	H4	2.78	CDKN1A_2	55.0	IMR90p2
3	H4	2.37	CDKN1A_2	55.0	IMR90p2
4	H4	0.17	CDKN1A_2	55.0	IMR90p2
5	H4	-1.7	CDKN1A_2	55.0	IMR90p2
6	H4	1.44	CDKN1A_2	55.0	IMR90p2
7	H4	2.39	CDKN1A_2	55.0	IMR90p2
8	H4	-1.16	CDKN1A_2	55.0	IMR90p2
9	H4	1.17	CDKN1A_2	55.0	IMR90p2
10	H4	0.71	CDKN1A_2	55.0	IMR90p2
11	H4	3.71	CDKN1A_2	55.0	IMR90p2
12	H4	-3.07	CDKN1A_2	55.0	IMR90p2
13	H4	1.97	CDKN1A_2	55.0	IMR90p2
14	H4	-0.22	CDKN1A_2	55.0	IMR90p2
15	H4	-0.49	CDKN1A_2	55.0	IMR90p2
16	H4	-2.28	CDKN1A_2	55.0	IMR90p2
17	H4	2.31	CDKN1A_2	55.0	IMR90p2
18	H4	0.47	CDKN1A_2	55.0	IMR90p2
19	H4	1.56	CDKN1A_2	55.0	IMR90p2
20	H4	-1.2	CDKN1A_2	55.0	IMR90p2
21	H4	-1.89	CDKN1A_2	55.0	IMR90p2
22	H4	-0.27	CDKN1A_2	55.0	IMR90p2
23	H4	1.3	CDKN1A_2	55.0	IMR90p2
24	H4	4.3	CDKN1A_2	55.0	IMR90p2
25	H4	5.45	CDKN1A_2	55.0	IMR90p2
26	H4	11.19	CDKN1A_2	55.0	IMR90p2
27	H4	27.93	CDKN1A_2	55.0	IMR90p2
28	H4	61.34	CDKN1A_2	55.0	IMR90p2
29	H4	92.63	CDKN1A_2	55.0	IMR90p2
30	H4	137.76	CDKN1A_2	55.0	IMR90p2
31	H4	188.51	CDKN1A_2	55.0	IMR90p2
32	H4	247.08	CDKN1A_2	55.0	IMR90p2
33	H4	313.3	CDKN1A_2	55.0	IMR90p2
34	H4	392.2	CDKN1A_2	55.0	IMR90p2
35	H4	483.61	CDKN1A_2	55.0	IMR90p2
36	H4	587.69	CDKN1A_2	55.0	IMR90p2
37	H4	699.57	CDKN1A_2	55.0	IMR90p2
38	H4	814.04	CDKN1A_2	55.0	IMR90p2
39	H4	926.37	CDKN1A_2	55.0	IMR90p2
40	H4	1036.42	CDKN1A_2	55.0	IMR90p2
1	A4	-2.42	CDKN1A_2	65.0	IMR90p8
2	A4	1.77	CDKN1A_2	65.0	IMR90p8
3	A4	0.35	CDKN1A_2	65.0	IMR90p8
4	A4	1.53	CDKN1A_2	65.0	IMR90p8
5	A4	1.15	CDKN1A_2	65.0	IMR90p8
6	A4	-3.39	CDKN1A_2	65.0	IMR90p8
7	A4	0.92	CDKN1A_2	65.0	IMR90p8
8	A4	-2.36	CDKN1A_2	65.0	IMR90p8
9	A4	2.1	CDKN1A_2	65.0	IMR90p8
10	A4	0.21	CDKN1A_2	65.0	IMR90p8
11	A4	-1.45	CDKN1A_2	65.0	IMR90p8
12	A4	5.37	CDKN1A_2	65.0	IMR90p8
13	A4	0.7	CDKN1A_2	65.0	IMR90p8
14	A4	-0.49	CDKN1A_2	65.0	IMR90p8
15	A4	0.03	CDKN1A_2	65.0	IMR90p8
16	A4	2.61	CDKN1A_2	65.0	IMR90p8
17	A4	-1.18	CDKN1A_2	65.0	IMR90p8
18	A4	2.89	CDKN1A_2	65.0	IMR90p8
19	A4	-3.69	CDKN1A_2	65.0	IMR90p8
20	A4	-3.16	CDKN1A_2	65.0	IMR90p8
21	A4	0.94	CDKN1A_2	65.0	IMR90p8
22	A4	-0.11	CDKN1A_2	65.0	IMR90p8
23	A4	2.86	CDKN1A_2	65.0	IMR90p8
24	A4	12.96	CDKN1A_2	65.0	IMR90p8
25	A4	27.07	CDKN1A_2	65.0	IMR90p8
26	A4	50.66	CDKN1A_2	65.0	IMR90p8
27	A4	88.97	CDKN1A_2	65.0	IMR90p8
28	A4	146.52	CDKN1A_2	65.0	IMR90p8
29	A4	218.39	CDKN1A_2	65.0	IMR90p8
30	A4	297.99	CDKN1A_2	65.0	IMR90p8
31	A4	393.21	CDKN1A_2	65.0	IMR90p8
32	A4	491.61	CDKN1A_2	65.0	IMR90p8
33	A4	594.29	CDKN1A_2	65.0	IMR90p8
34	A4	701.83	CDKN1A_2	65.0	IMR90p8
35	A4	811.17	CDKN1A_2	65.0	IMR90p8
36	A4	921.17	CDKN1A_2	65.0	IMR90p8
37	A4	1026.08	CDKN1A_2	65.0	IMR90p8
38	A4	1125.52	CDKN1A_2	65.0	IMR90p8
39	A4	1216.99	CDKN1A_2	65.0	IMR90p8
40	A4	1304.18	CDKN1A_2	65.0	IMR90p8
1	B4	0.32	CDKN1A_2	64.5	IMR90p8
2	B4	-2.2	CDKN1A_2	64.5	IMR90p8
3	B4	-1.32	CDKN1A_2	64.5	IMR90p8
4	B4	3.72	CDKN1A_2	64.5	IMR90p8
5	B4	-1.37	CDKN1A_2	64.5	IMR90p8
6	B4	3.22	CDKN1A_2	64.5	IMR90p8
7	B4	-1.0	CDKN1A_2	64.5	IMR90p8
8	B4	0.09	CDKN1A_2	64.5	IMR90p8
9	B4	-1.31	CDKN1A_2	64.5	IMR90p8
10	B4	0.41	CDKN1A_2	64.5	IMR90p8
11	B4	1.83	CDKN1A_2	64.5	IMR90p8
12	B4	-3.68	CDKN1A_2	64.5	IMR90p8
13	B4	0.85	CDKN1A_2	64.5	IMR90p8
14	B4	2.35	CDKN1A_2	64.5	IMR90p8
15	B4	-1.9	CDKN1A_2	64.5	IMR90p8
16	B4	4.04	CDKN1A_2	64.5	IMR90p8
17	B4	-4.14	CDKN1A_2	64.5	IMR90p8
18	B4	0.37	CDKN1A_2	64.5	IMR90p8
19	B4	-1.17	CDKN1A_2	64.5	IMR90p8
20	B4	-3.03	CDKN1A_2	64.5	IMR90p8
21	B4	-0.9	CDKN1A_2	64.5	IMR90p8
22	B4	6.64	CDKN1A_2	64.5	IMR90p8
23	B4	15.5	CDKN1A_2	64.5	IMR90p8
24	B4	30.75	CDKN1A_2	64.5	IMR90p8
25	B4	55.84	CDKN1A_2	64.5	IMR90p8
26	B4	103.3	CDKN1A_2	64.5	IMR90p8
27	B4	162.55	CDKN1A_2	64.5	IMR90p8
28	B4	243.5	CDKN1A_2	64.5	IMR90p8
29	B4	339.44	CDKN1A_2	64.5	IMR90p8
30	B4	436.66	CDKN1A_2	64.5	IMR90p8
31	B4	537.48	CDKN1A_2	64.5	IMR90p8
32	B4	648.73	CDKN1A_2	64.5	IMR90p8
33	B4	763.76	CDKN1A_2	64.5	IMR90p8
34	B4	881.46	CDKN1A_2	64.5	IMR90p8
35	B4	994.09	CDKN1A_2	64.5	IMR90p8
36	B4	1101.88	CDKN1A_2	64.5	IMR90p8
37	B4	1205.97	CDKN1A_2	64.5	IMR90p8
38	B4	1303.97	CDKN1A_2	64.5	IMR90p8
39	B4	1397.17	CDKN1A_2	64.5	IMR90p8
40	B4	1483.22	CDKN1A_2	64.5	IMR90p8
1	C4	1.24	CDKN1A_2	63.3	IMR90p8
2	C4	0.63	CDKN1A_2	63.3	IMR90p8
3	C4	5.65	CDKN1A_2	63.3	IMR90p8
4	C4	2.24	CDKN1A_2	63.3	IMR90p8
5	C4	4.21	CDKN1A_2	63.3	IMR90p8
6	C4	2.9	CDKN1A_2	63.3	IMR90p8
7	C4	1.09	CDKN1A_2	63.3	IMR90p8
8	C4	-4.1	CDKN1A_2	63.3	IMR90p8
9	C4	-3.0	CDKN1A_2	63.3	IMR90p8
10	C4	-1.99	CDKN1A_2	63.3	IMR90p8
11	C4	-3.78	CDKN1A_2	63.3	IMR90p8
12	C4	1.39	CDKN1A_2	63.3	IMR90p8
13	C4	-0.78	CDKN1A_2	63.3	IMR90p8
14	C4	-0.24	CDKN1A_2	63.3	IMR90p8
15	C4	-3.87	CDKN1A_2	63.3	IMR90p8
16	C4	-1.59	CDKN1A_2	63.3	IMR90p8
17	C4	1.66	CDKN1A_2	63.3	IMR90p8
18	C4	-2.95	CDKN1A_2	63.3	IMR90p8
19	C4	-1.63	CDKN1A_2	63.3	IMR90p8
20	C4	-6.01	CDKN1A_2	63.3	IMR90p8
21	C4	1.2	CDKN1A_2	63.3	IMR90p8
22	C4	16.9	CDKN1A_2	63.3	IMR90p8
23	C4	27.13	CDKN1A_2	63.3	IMR90p8
24	C4	57.68	CDKN1A_2	63.3	IMR90p8
25	C4	101.11	CDKN1A_2	63.3	IMR90p8
26	C4	176.25	CDKN1A_2	63.3	IMR90p8
27	C4	267.27	CDKN1A_2	63.3	IMR90p8
28	C4	376.41	CDKN1A_2	63.3	IMR90p8
29	C4	488.36	CDKN1A_2	63.3	IMR90p8
30	C4	608.14	CDKN1A_2	63.3	IMR90p8
31	C4	737.84	CDKN1A_2	63.3	IMR90p8
32	C4	877.02	CDKN1A_2	63.3	IMR90p8
33	C4	1017.19	CDKN1A_2	63.3	IMR90p8
34	C4	1157.86	CDKN1A_2	63.3	IMR90p8
35	C4	1289.76	CDKN1A_2	63.3	IMR90p8
36	C4	1415.03	CDKN1A_2	63.3	IMR90p8
37	C4	1527.97	CDKN1A_2	63.3	IMR90p8
38	C4	1637.12	CDKN1A_2	63.3	IMR90p8
39	C4	1737.9	CDKN1A_2	63.3	IMR90p8
40	C4	1833.44	CDKN1A_2	63.3	IMR90p8
1	D4	-2.64	CDKN1A_2	61.4	IMR90p8
2	D4	2.73	CDKN1A_2	61.4	IMR90p8
3	D4	4.31	CDKN1A_2	61.4	IMR90p8
4	D4	6.94	CDKN1A_2	61.4	IMR90p8
5	D4	0.69	CDKN1A_2	61.4	IMR90p8
6	D4	1.45	CDKN1A_2	61.4	IMR90p8
7	D4	2.68	CDKN1A_2	61.4	IMR90p8
8	D4	-4.48	CDKN1A_2	61.4	IMR90p8
9	D4	-5.46	CDKN1A_2	61.4	IMR90p8
10	D4	0.02	CDKN1A_2	61.4	IMR90p8
11	D4	0.83	CDKN1A_2	61.4	IMR90p8
12	D4	-2.82	CDKN1A_2	61.4	IMR90p8
13	D4	-0.33	CDKN1A_2	61.4	IMR90p8
14	D4	-3.76	CDKN1A_2	61.4	IMR90p8
15	D4	-0.8	CDKN1A_2	61.4	IMR90p8
16	D4	-0.71	CDKN1A_2	61.4	IMR90p8
17	D4	0.38	CDKN1A_2	61.4	IMR90p8
18	D4	-3.51	CDKN1A_2	61.4	IMR90p8
19	D4	-1.11	CDKN1A_2	61.4	IMR90p8
20	D4	1.13	CDKN1A_2	61.4	IMR90p8
21	D4	3.11	CDKN1A_2	61.4	IMR90p8
22	D4	9.48	CDKN1A_2	61.4	IMR90p8
23	D4	24.77	CDKN1A_2	61.4	IMR90p8
24	D4	56.08	CDKN1A_2	61.4	IMR90p8
25	D4	103.03	CDKN1A_2	61.4	IMR90p8
26	D4	174.92	CDKN1A_2	61.4	IMR90p8
27	D4	264.52	CDKN1A_2	61.4	IMR90p8
28	D4	367.44	CDKN1A_2	61.4	IMR90p8
29	D4	474.74	CDKN1A_2	61.4	IMR90p8
30	D4	591.16	CDKN1A_2	61.4	IMR90p8
31	D4	720.77	CDKN1A_2	61.4	IMR90p8
32	D4	864.02	CDKN1A_2	61.4	IMR90p8
33	D4	1008.22	CDKN1A_2	61.4	IMR90p8
34	D4	1153.24	CDKN1A_2	61.4	IMR90p8
35	D4	1289.46	CDKN1A_2	61.4	IMR90p8
36	D4	1421.2	CDKN1A_2	61.4	IMR90p8
37	D4	1547.1	CDKN1A_2	61.4	IMR90p8
38	D4	1665.31	CDKN1A_2	61.4	IMR90p8
39	D4	1775.1	CDKN1A_2	61.4	IMR90p8
40	D4	1874.07	CDKN1A_2	61.4	IMR90p8
1	E4	-0.67	CDKN1A_2	59.0	IMR90p8
2	E4	5.45	CDKN1A_2	59.0	IMR90p8
3	E4	2.54	CDKN1A_2	59.0	IMR90p8
4	E4	-1.03	CDKN1A_2	59.0	IMR90p8
5	E4	-1.72	CDKN1A_2	59.0	IMR90p8
6	E4	-0.05	CDKN1A_2	59.0	IMR90p8
7	E4	2.29	CDKN1A_2	59.0	IMR90p8
8	E4	-3.19	CDKN1A_2	59.0	IMR90p8
9	E4	4.59	CDKN1A_2	59.0	IMR90p8
10	E4	1.25	CDKN1A_2	59.0	IMR90p8
11	E4	-1.7	CDKN1A_2	59.0	IMR90p8
12	E4	-3.54	CDKN1A_2	59.0	IMR90p8
13	E4	-0.11	CDKN1A_2	59.0	IMR90p8
14	E4	1.93	CDKN1A_2	59.0	IMR90p8
15	E4	5.77	CDKN1A_2	59.0	IMR90p8
16	E4	0.92	CDKN1A_2	59.0	IMR90p8
17	E4	2.47	CDKN1A_2	59.0	IMR90p8
18	E4	-0.07	CDKN1A_2	59.0	IMR90p8
19	E4	-4.94	CDKN1A_2	59.0	IMR90p8
20	E4	0.14	CDKN1A_2	59.0	IMR90p8
21	E4	0.92	CDKN1A_2	59.0	IMR90p8
22	E4	0.76	CDKN1A_2	59.0	IMR90p8
23	E4	13.63	CDKN1A_2	59.0	IMR90p8
24	E4	24.16	CDKN1A_2	59.0	IMR90p8
25	E4	53.27	CDKN1A_2	59.0	IMR90p8
26	E4	97.33	CDKN1A_2	59.0	IMR90p8
27	E4	155.42	CDKN1A_2	59.0	IMR90p8
28	E4	235.62	CDKN1A_2	59.0	IMR90p8
29	E4	323.82	CDKN1A_2	59.0	IMR90p8
30	E4	417.13	CDKN1A_2	59.0	IMR90p8
31	E4	520.09	CDKN1A_2	59.0	IMR90p8
32	E4	637.77	CDKN1A_2	59.0	IMR90p8
33	E4	768.12	CDKN1A_2	59.0	IMR90p8
34	E4	906.29	CDKN1A_2	59.0	IMR90p8
35	E4	1045.44	CDKN1A_2	59.0	IMR90p8
36	E4	1183.59	CDKN1A_2	59.0	IMR90p8
37	E4	1317.63	CDKN1A_2	59.0	IMR90p8
38	E4	1447.76	CDKN1A_2	59.0	IMR90p8
39	E4	1571.23	CDKN1A_2	59.0	IMR90p8
40	E4	1690.68	CDKN1A_2	59.0	IMR90p8
1	F4	0.35	CDKN1A_2	57.0	IMR90p8
2	F4	4.46	CDKN1A_2	57.0	IMR90p8
3	F4	5.24	CDKN1A_2	57.0	IMR90p8
4	F4	1.89	CDKN1A_2	57.0	IMR90p8
5	F4	4.25	CDKN1A_2	57.0	IMR90p8
6	F4	2.06	CDKN1A_2	57.0	IMR90p8
7	F4	-3.05	CDKN1A_2	57.0	IMR90p8
8	F4	-1.51	CDKN1A_2	57.0	IMR90p8
9	F4	-3.26	CDKN1A_2	57.0	IMR90p8
10	F4	2.75	CDKN1A_2	57.0	IMR90p8
11	F4	-5.2	CDKN1A_2	57.0	IMR90p8
12	F4	1.54	CDKN1A_2	57.0	IMR90p8
13	F4	0.65	CDKN1A_2	57.0	IMR90p8
14	F4	-1.11	CDKN1A_2	57.0	IMR90p8
15	F4	-0.29	CDKN1A_2	57.0	IMR90p8
16	F4	1.74	CDKN1A_2	57.0	IMR90p8
17	F4	-2.62	CDKN1A_2	57.0	IMR90p8
18	F4	0.26	CDKN1A_2	57.0	IMR90p8
19	F4	-3.82	CDKN1A_2	57.0	IMR90p8
20	F4	-2.15	CDKN1A_2	57.0	IMR90p8
21	F4	-1.96	CDKN1A_2	57.0	IMR90p8
22	F4	-3.57	CDKN1A_2	57.0	IMR90p8
23	F4	7.38	CDKN1A_2	57.0	IMR90p8
24	F4	9.09	CDKN1A_2	57.0	IMR90p8
25	F4	19.08	CDKN1A_2	57.0	IMR90p8
26	F4	39.93	CDKN1A_2	57.0	IMR90p8
27	F4	77.42	CDKN1A_2	57.0	IMR90p8
28	F4	133.11	CDKN1A_2	57.0	IMR90p8
29	F4	198.29	CDKN1A_2	57.0	IMR90p8
30	F4	271.42	CDKN1A_2	57.0	IMR90p8
31	F4	349.79	CDKN1A_2	57.0	IMR90p8
32	F4	436.93	CDKN1A_2	57.0	IMR90p8
33	F4	534.8	CDKN1A_2	57.0	IMR90p8
34	F4	648.1	CDKN1A_2	57.0	IMR90p8
35	F4	767.55	CDKN1A_2	57.0	IMR90p8
36	F4	896.42	CDKN1A_2	57.0	IMR90p8
37	F4	1023.92	CDKN1A_2	57.0	IMR90p8
38	F4	1154.81	CDKN1A_2	57.0	IMR90p8
39	F4	1280.51	CDKN1A_2	57.0	IMR90p8
40	F4	1403.3	CDKN1A_2	57.0	IMR90p8
1	G4	0.98	CDKN1A_2	55.7	IMR90p8
2	G4	7.54	CDKN1A_2	55.7	IMR90p8
3	G4	0.49	CDKN1A_2	55.7	IMR90p8
4	G4	1.76	CDKN1A_2	55.7	IMR90p8
5	G4	1.93	CDKN1A_2	55.7	IMR90p8
6	G4	1.17	CDKN1A_2	55.7	IMR90p8
7	G4	2.46	CDKN1A_2	55.7	IMR90p8
8	G4	-2.1	CDKN1A_2	55.7	IMR90p8
9	G4	-1.1	CDKN1A_2	55.7	IMR90p8
10	G4	-1.23	CDKN1A_2	55.7	IMR90p8
11	G4	-5.26	CDKN1A_2	55.7	IMR90p8
12	G4	0.32	CDKN1A_2	55.7	IMR90p8
13	G4	1.33	CDKN1A_2	55.7	IMR90p8
14	G4	-0.9	CDKN1A_2	55.7	IMR90p8
15	G4	3.54	CDKN1A_2	55.7	IMR90p8
16	G4	3.18	CDKN1A_2	55.7	IMR90p8
17	G4	1.68	CDKN1A_2	55.7	IMR90p8
18	G4	-3.51	CDKN1A_2	55.7	IMR90p8
19	G4	-1.74	CDKN1A_2	55.7	IMR90p8
20	G4	2.28	CDKN1A_2	55.7	IMR90p8
21	G4	0.83	CDKN1A_2	55.7	IMR90p8
22	G4	-1.68	CDKN1A_2	55.7	IMR90p8
23	G4	0.97	CDKN1A_2	55.7	IMR90p8
24	G4	1.99	CDKN1A_2	55.7	IMR90p8
25	G4	11.64	CDKN1A_2	55.7	IMR90p8
26	G4	27.14	CDKN1A_2	55.7	IMR90p8
27	G4	44.46	CDKN1A_2	55.7	IMR90p8
28	G4	79.47	CDKN1A_2	55.7	IMR90p8
29	G4	122.57	CDKN1A_2	55.7	IMR90p8
30	G4	184.91	CDKN1A_2	55.7	IMR90p8
31	G4	241.72	CDKN1A_2	55.7	IMR90p8
32	G4	313.96	CDKN1A_2	55.7	IMR90p8
33	G4	390.82	CDKN1A_2	55.7	IMR90p8
34	G4	478.7	CDKN1A_2	55.7	IMR90p8
35	G4	572.22	CDKN1A_2	55.7	IMR90p8
36	G4	678.78	CDKN1A_2	55.7	IMR90p8
37	G4	790.41	CDKN1A_2	55.7	IMR90p8
38	G4	905.99	CDKN1A_2	55.7	IMR90p8
39	G4	1019.61	CDKN1A_2	55.7	IMR90p8
40	G4	1132.84	CDKN1A_2	55.7	IMR90p8
1	H4	1.19	CDKN1A_2	55.0	IMR90p8
2	H4	3.27	CDKN1A_2	55.0	IMR90p8
3	H4	3.99	CDKN1A_2	55.0	IMR90p8
4	H4	1.7	CDKN1A_2	55.0	IMR90p8
5	H4	0.79	CDKN1A_2	55.0	IMR90p8
6	H4	1.26	CDKN1A_2	55.0	IMR90p8
7	H4	-0.15	CDKN1A_2	55.0	IMR90p8
8	H4	-1.81	CDKN1A_2	55.0	IMR90p8
9	H4	1.13	CDKN1A_2	55.0	IMR90p8
10	H4	-2.01	CDKN1A_2	55.0	IMR90p8
11	H4	-2.34	CDKN1A_2	55.0	IMR90p8
12	H4	0.93	CDKN1A_2	55.0	IMR90p8
13	H4	-0.78	CDKN1A_2	55.0	IMR90p8
14	H4	-1.83	CDKN1A_2	55.0	IMR90p8
15	H4	2.09	CDKN1A_2	55.0	IMR90p8
16	H4	2.58	CDKN1A_2	55.0	IMR90p8
17	H4	-0.46	CDKN1A_2	55.0	IMR90p8
18	H4	-1.0	CDKN1A_2	55.0	IMR90p8
19	H4	-0.5	CDKN1A_2	55.0	IMR90p8
20	H4	-2.87	CDKN1A_2	55.0	IMR90p8
21	H4	-3.23	CDKN1A_2	55.0	IMR90p8
22	H4	-0.18	CDKN1A_2	55.0	IMR90p8
23	H4	3.38	CDKN1A_2	55.0	IMR90p8
24	H4	6.58	CDKN1A_2	55.0	IMR90p8
25	H4	6.04	CDKN1A_2	55.0	IMR90p8
26	H4	12.66	CDKN1A_2	55.0	IMR90p8
27	H4	27.07	CDKN1A_2	55.0	IMR90p8
28	H4	49.57	CDKN1A_2	55.0	IMR90p8
29	H4	88.86	CDKN1A_2	55.0	IMR90p8
30	H4	135.28	CDKN1A_2	55.0	IMR90p8
31	H4	188.27	CDKN1A_2	55.0	IMR90p8
32	H4	247.83	CDKN1A_2	55.0	IMR90p8
33	H4	316.62	CDKN1A_2	55.0	IMR90p8
34	H4	389.83	CDKN1A_2	55.0	IMR90p8
35	H4	471.8	CDKN1A_2	55.0	IMR90p8
36	H4	561.33	CDKN1A_2	55.0	IMR90p8
37	H4	660.2	CDKN1A_2	55.0	IMR90p8
38	H4	763.62	CDKN1A_2	55.0	IMR90p8
39	H4	870.15	CDKN1A_2	55.0	IMR90p8
40	H4	976.93	CDKN1A_2	55.0	IMR90p8
