# Supplementary material for: Primer PICKR: literature-mined scoring platform for robust RT–qPCR primers
Source: Nat Commun. 2026 May 28;17:6938. doi: 10.1038/s41467-026-73648-2 (PMC13388996; doi:10.1038/s41467-026-73648-2)
Supplement: Supplementary file 11 — Source Data [file 41467_2026_73648_MOESM11_ESM.zip › Suppl_Fig_S14/amplification_data_ZEB1_2.csv]

Cycle	Well	Fluorescence	Target	melt temp	Replicate
1	A10	-8.0	ZEB1_2	65.0	IMR90p11
2	A10	-3.7	ZEB1_2	65.0	IMR90p11
3	A10	-0.49	ZEB1_2	65.0	IMR90p11
4	A10	1.39	ZEB1_2	65.0	IMR90p11
5	A10	0.56	ZEB1_2	65.0	IMR90p11
6	A10	2.0	ZEB1_2	65.0	IMR90p11
7	A10	1.76	ZEB1_2	65.0	IMR90p11
8	A10	2.93	ZEB1_2	65.0	IMR90p11
9	A10	-0.83	ZEB1_2	65.0	IMR90p11
10	A10	-2.89	ZEB1_2	65.0	IMR90p11
11	A10	0.08	ZEB1_2	65.0	IMR90p11
12	A10	-0.03	ZEB1_2	65.0	IMR90p11
13	A10	2.09	ZEB1_2	65.0	IMR90p11
14	A10	-0.81	ZEB1_2	65.0	IMR90p11
15	A10	0.45	ZEB1_2	65.0	IMR90p11
16	A10	-2.19	ZEB1_2	65.0	IMR90p11
17	A10	-2.85	ZEB1_2	65.0	IMR90p11
18	A10	-0.77	ZEB1_2	65.0	IMR90p11
19	A10	-2.21	ZEB1_2	65.0	IMR90p11
20	A10	-0.55	ZEB1_2	65.0	IMR90p11
21	A10	-1.75	ZEB1_2	65.0	IMR90p11
22	A10	2.81	ZEB1_2	65.0	IMR90p11
23	A10	6.7	ZEB1_2	65.0	IMR90p11
24	A10	11.46	ZEB1_2	65.0	IMR90p11
25	A10	20.34	ZEB1_2	65.0	IMR90p11
26	A10	49.09	ZEB1_2	65.0	IMR90p11
27	A10	91.89	ZEB1_2	65.0	IMR90p11
28	A10	173.17	ZEB1_2	65.0	IMR90p11
29	A10	289.08	ZEB1_2	65.0	IMR90p11
30	A10	421.33	ZEB1_2	65.0	IMR90p11
31	A10	556.88	ZEB1_2	65.0	IMR90p11
32	A10	699.25	ZEB1_2	65.0	IMR90p11
33	A10	845.93	ZEB1_2	65.0	IMR90p11
34	A10	990.95	ZEB1_2	65.0	IMR90p11
35	A10	1130.75	ZEB1_2	65.0	IMR90p11
36	A10	1262.02	ZEB1_2	65.0	IMR90p11
37	A10	1385.36	ZEB1_2	65.0	IMR90p11
38	A10	1497.73	ZEB1_2	65.0	IMR90p11
39	A10	1600.12	ZEB1_2	65.0	IMR90p11
40	A10	1696.35	ZEB1_2	65.0	IMR90p11
1	B10	-0.41	ZEB1_2	64.5	IMR90p11
2	B10	5.45	ZEB1_2	64.5	IMR90p11
3	B10	0.06	ZEB1_2	64.5	IMR90p11
4	B10	0.22	ZEB1_2	64.5	IMR90p11
5	B10	1.3	ZEB1_2	64.5	IMR90p11
6	B10	-1.7	ZEB1_2	64.5	IMR90p11
7	B10	0.44	ZEB1_2	64.5	IMR90p11
8	B10	4.55	ZEB1_2	64.5	IMR90p11
9	B10	-0.26	ZEB1_2	64.5	IMR90p11
10	B10	0.08	ZEB1_2	64.5	IMR90p11
11	B10	1.91	ZEB1_2	64.5	IMR90p11
12	B10	1.27	ZEB1_2	64.5	IMR90p11
13	B10	1.1	ZEB1_2	64.5	IMR90p11
14	B10	-0.82	ZEB1_2	64.5	IMR90p11
15	B10	-0.48	ZEB1_2	64.5	IMR90p11
16	B10	-1.87	ZEB1_2	64.5	IMR90p11
17	B10	2.16	ZEB1_2	64.5	IMR90p11
18	B10	-7.04	ZEB1_2	64.5	IMR90p11
19	B10	-2.75	ZEB1_2	64.5	IMR90p11
20	B10	-2.61	ZEB1_2	64.5	IMR90p11
21	B10	2.76	ZEB1_2	64.5	IMR90p11
22	B10	-1.11	ZEB1_2	64.5	IMR90p11
23	B10	8.74	ZEB1_2	64.5	IMR90p11
24	B10	24.62	ZEB1_2	64.5	IMR90p11
25	B10	48.09	ZEB1_2	64.5	IMR90p11
26	B10	86.5	ZEB1_2	64.5	IMR90p11
27	B10	168.06	ZEB1_2	64.5	IMR90p11
28	B10	296.2	ZEB1_2	64.5	IMR90p11
29	B10	447.33	ZEB1_2	64.5	IMR90p11
30	B10	602.09	ZEB1_2	64.5	IMR90p11
31	B10	760.57	ZEB1_2	64.5	IMR90p11
32	B10	918.22	ZEB1_2	64.5	IMR90p11
33	B10	1074.0	ZEB1_2	64.5	IMR90p11
34	B10	1225.23	ZEB1_2	64.5	IMR90p11
35	B10	1366.72	ZEB1_2	64.5	IMR90p11
36	B10	1498.02	ZEB1_2	64.5	IMR90p11
37	B10	1616.19	ZEB1_2	64.5	IMR90p11
38	B10	1727.25	ZEB1_2	64.5	IMR90p11
39	B10	1826.04	ZEB1_2	64.5	IMR90p11
40	B10	1918.05	ZEB1_2	64.5	IMR90p11
1	C10	5.05	ZEB1_2	63.3	IMR90p11
2	C10	-0.64	ZEB1_2	63.3	IMR90p11
3	C10	0.15	ZEB1_2	63.3	IMR90p11
4	C10	1.09	ZEB1_2	63.3	IMR90p11
5	C10	4.27	ZEB1_2	63.3	IMR90p11
6	C10	2.03	ZEB1_2	63.3	IMR90p11
7	C10	1.14	ZEB1_2	63.3	IMR90p11
8	C10	2.28	ZEB1_2	63.3	IMR90p11
9	C10	-0.01	ZEB1_2	63.3	IMR90p11
10	C10	2.98	ZEB1_2	63.3	IMR90p11
11	C10	-1.62	ZEB1_2	63.3	IMR90p11
12	C10	-1.19	ZEB1_2	63.3	IMR90p11
13	C10	-4.85	ZEB1_2	63.3	IMR90p11
14	C10	-1.65	ZEB1_2	63.3	IMR90p11
15	C10	2.85	ZEB1_2	63.3	IMR90p11
16	C10	-0.46	ZEB1_2	63.3	IMR90p11
17	C10	-3.64	ZEB1_2	63.3	IMR90p11
18	C10	-4.18	ZEB1_2	63.3	IMR90p11
19	C10	-2.83	ZEB1_2	63.3	IMR90p11
20	C10	-5.81	ZEB1_2	63.3	IMR90p11
21	C10	-4.18	ZEB1_2	63.3	IMR90p11
22	C10	8.46	ZEB1_2	63.3	IMR90p11
23	C10	13.01	ZEB1_2	63.3	IMR90p11
24	C10	26.51	ZEB1_2	63.3	IMR90p11
25	C10	63.31	ZEB1_2	63.3	IMR90p11
26	C10	124.42	ZEB1_2	63.3	IMR90p11
27	C10	232.0	ZEB1_2	63.3	IMR90p11
28	C10	392.95	ZEB1_2	63.3	IMR90p11
29	C10	575.96	ZEB1_2	63.3	IMR90p11
30	C10	757.35	ZEB1_2	63.3	IMR90p11
31	C10	936.46	ZEB1_2	63.3	IMR90p11
32	C10	1112.21	ZEB1_2	63.3	IMR90p11
33	C10	1279.3	ZEB1_2	63.3	IMR90p11
34	C10	1435.66	ZEB1_2	63.3	IMR90p11
35	C10	1583.89	ZEB1_2	63.3	IMR90p11
36	C10	1723.16	ZEB1_2	63.3	IMR90p11
37	C10	1850.81	ZEB1_2	63.3	IMR90p11
38	C10	1965.94	ZEB1_2	63.3	IMR90p11
39	C10	2067.15	ZEB1_2	63.3	IMR90p11
40	C10	2159.78	ZEB1_2	63.3	IMR90p11
1	D10	-1.68	ZEB1_2	61.4	IMR90p11
2	D10	1.31	ZEB1_2	61.4	IMR90p11
3	D10	1.97	ZEB1_2	61.4	IMR90p11
4	D10	-6.05	ZEB1_2	61.4	IMR90p11
5	D10	0.16	ZEB1_2	61.4	IMR90p11
6	D10	-1.04	ZEB1_2	61.4	IMR90p11
7	D10	1.65	ZEB1_2	61.4	IMR90p11
8	D10	3.17	ZEB1_2	61.4	IMR90p11
9	D10	5.24	ZEB1_2	61.4	IMR90p11
10	D10	3.3	ZEB1_2	61.4	IMR90p11
11	D10	-1.58	ZEB1_2	61.4	IMR90p11
12	D10	3.14	ZEB1_2	61.4	IMR90p11
13	D10	-1.11	ZEB1_2	61.4	IMR90p11
14	D10	3.21	ZEB1_2	61.4	IMR90p11
15	D10	0.28	ZEB1_2	61.4	IMR90p11
16	D10	0.92	ZEB1_2	61.4	IMR90p11
17	D10	-4.09	ZEB1_2	61.4	IMR90p11
18	D10	-5.65	ZEB1_2	61.4	IMR90p11
19	D10	-1.52	ZEB1_2	61.4	IMR90p11
20	D10	1.61	ZEB1_2	61.4	IMR90p11
21	D10	-4.71	ZEB1_2	61.4	IMR90p11
22	D10	3.09	ZEB1_2	61.4	IMR90p11
23	D10	6.17	ZEB1_2	61.4	IMR90p11
24	D10	23.25	ZEB1_2	61.4	IMR90p11
25	D10	47.82	ZEB1_2	61.4	IMR90p11
26	D10	94.74	ZEB1_2	61.4	IMR90p11
27	D10	181.41	ZEB1_2	61.4	IMR90p11
28	D10	318.77	ZEB1_2	61.4	IMR90p11
29	D10	483.74	ZEB1_2	61.4	IMR90p11
30	D10	645.9	ZEB1_2	61.4	IMR90p11
31	D10	803.93	ZEB1_2	61.4	IMR90p11
32	D10	957.8	ZEB1_2	61.4	IMR90p11
33	D10	1106.34	ZEB1_2	61.4	IMR90p11
34	D10	1248.13	ZEB1_2	61.4	IMR90p11
35	D10	1384.04	ZEB1_2	61.4	IMR90p11
36	D10	1509.76	ZEB1_2	61.4	IMR90p11
37	D10	1627.64	ZEB1_2	61.4	IMR90p11
38	D10	1732.15	ZEB1_2	61.4	IMR90p11
39	D10	1827.78	ZEB1_2	61.4	IMR90p11
40	D10	1914.88	ZEB1_2	61.4	IMR90p11
1	E10	6.43	ZEB1_2	59.0	IMR90p11
2	E10	7.09	ZEB1_2	59.0	IMR90p11
3	E10	5.38	ZEB1_2	59.0	IMR90p11
4	E10	9.06	ZEB1_2	59.0	IMR90p11
5	E10	4.43	ZEB1_2	59.0	IMR90p11
6	E10	6.39	ZEB1_2	59.0	IMR90p11
7	E10	1.45	ZEB1_2	59.0	IMR90p11
8	E10	3.01	ZEB1_2	59.0	IMR90p11
9	E10	-0.18	ZEB1_2	59.0	IMR90p11
10	E10	2.62	ZEB1_2	59.0	IMR90p11
11	E10	1.98	ZEB1_2	59.0	IMR90p11
12	E10	-3.48	ZEB1_2	59.0	IMR90p11
13	E10	-10.07	ZEB1_2	59.0	IMR90p11
14	E10	-15.81	ZEB1_2	59.0	IMR90p11
15	E10	-8.02	ZEB1_2	59.0	IMR90p11
16	E10	-2.63	ZEB1_2	59.0	IMR90p11
17	E10	3.52	ZEB1_2	59.0	IMR90p11
18	E10	1.63	ZEB1_2	59.0	IMR90p11
19	E10	-1.24	ZEB1_2	59.0	IMR90p11
20	E10	4.49	ZEB1_2	59.0	IMR90p11
21	E10	3.12	ZEB1_2	59.0	IMR90p11
22	E10	4.28	ZEB1_2	59.0	IMR90p11
23	E10	8.61	ZEB1_2	59.0	IMR90p11
24	E10	9.53	ZEB1_2	59.0	IMR90p11
25	E10	12.65	ZEB1_2	59.0	IMR90p11
26	E10	41.02	ZEB1_2	59.0	IMR90p11
27	E10	81.97	ZEB1_2	59.0	IMR90p11
28	E10	166.33	ZEB1_2	59.0	IMR90p11
29	E10	309.56	ZEB1_2	59.0	IMR90p11
30	E10	499.04	ZEB1_2	59.0	IMR90p11
31	E10	689.85	ZEB1_2	59.0	IMR90p11
32	E10	880.42	ZEB1_2	59.0	IMR90p11
33	E10	1064.68	ZEB1_2	59.0	IMR90p11
34	E10	1246.9	ZEB1_2	59.0	IMR90p11
35	E10	1423.55	ZEB1_2	59.0	IMR90p11
36	E10	1593.92	ZEB1_2	59.0	IMR90p11
37	E10	1750.93	ZEB1_2	59.0	IMR90p11
38	E10	1899.66	ZEB1_2	59.0	IMR90p11
39	E10	2036.31	ZEB1_2	59.0	IMR90p11
40	E10	2166.44	ZEB1_2	59.0	IMR90p11
1	F10	3.22	ZEB1_2	57.0	IMR90p11
2	F10	4.22	ZEB1_2	57.0	IMR90p11
3	F10	4.43	ZEB1_2	57.0	IMR90p11
4	F10	4.85	ZEB1_2	57.0	IMR90p11
5	F10	1.42	ZEB1_2	57.0	IMR90p11
6	F10	1.29	ZEB1_2	57.0	IMR90p11
7	F10	-2.15	ZEB1_2	57.0	IMR90p11
8	F10	0.9	ZEB1_2	57.0	IMR90p11
9	F10	0.93	ZEB1_2	57.0	IMR90p11
10	F10	-1.43	ZEB1_2	57.0	IMR90p11
11	F10	1.22	ZEB1_2	57.0	IMR90p11
12	F10	-1.16	ZEB1_2	57.0	IMR90p11
13	F10	1.25	ZEB1_2	57.0	IMR90p11
14	F10	-4.31	ZEB1_2	57.0	IMR90p11
15	F10	-1.59	ZEB1_2	57.0	IMR90p11
16	F10	-3.46	ZEB1_2	57.0	IMR90p11
17	F10	0.63	ZEB1_2	57.0	IMR90p11
18	F10	-5.89	ZEB1_2	57.0	IMR90p11
19	F10	-1.96	ZEB1_2	57.0	IMR90p11
20	F10	0.0	ZEB1_2	57.0	IMR90p11
21	F10	0.35	ZEB1_2	57.0	IMR90p11
22	F10	0.89	ZEB1_2	57.0	IMR90p11
23	F10	-0.26	ZEB1_2	57.0	IMR90p11
24	F10	6.06	ZEB1_2	57.0	IMR90p11
25	F10	7.65	ZEB1_2	57.0	IMR90p11
26	F10	21.33	ZEB1_2	57.0	IMR90p11
27	F10	50.6	ZEB1_2	57.0	IMR90p11
28	F10	100.76	ZEB1_2	57.0	IMR90p11
29	F10	189.03	ZEB1_2	57.0	IMR90p11
30	F10	326.59	ZEB1_2	57.0	IMR90p11
31	F10	514.69	ZEB1_2	57.0	IMR90p11
32	F10	702.49	ZEB1_2	57.0	IMR90p11
33	F10	889.49	ZEB1_2	57.0	IMR90p11
34	F10	1075.62	ZEB1_2	57.0	IMR90p11
35	F10	1262.48	ZEB1_2	57.0	IMR90p11
36	F10	1446.45	ZEB1_2	57.0	IMR90p11
37	F10	1623.43	ZEB1_2	57.0	IMR90p11
38	F10	1786.53	ZEB1_2	57.0	IMR90p11
39	F10	1938.6	ZEB1_2	57.0	IMR90p11
40	F10	2083.26	ZEB1_2	57.0	IMR90p11
1	G10	-1.1	ZEB1_2	55.7	IMR90p11
2	G10	-2.41	ZEB1_2	55.7	IMR90p11
3	G10	6.97	ZEB1_2	55.7	IMR90p11
4	G10	2.27	ZEB1_2	55.7	IMR90p11
5	G10	-0.43	ZEB1_2	55.7	IMR90p11
6	G10	3.04	ZEB1_2	55.7	IMR90p11
7	G10	0.91	ZEB1_2	55.7	IMR90p11
8	G10	2.8	ZEB1_2	55.7	IMR90p11
9	G10	-0.17	ZEB1_2	55.7	IMR90p11
10	G10	0.03	ZEB1_2	55.7	IMR90p11
11	G10	-1.07	ZEB1_2	55.7	IMR90p11
12	G10	-3.36	ZEB1_2	55.7	IMR90p11
13	G10	-2.27	ZEB1_2	55.7	IMR90p11
14	G10	-6.07	ZEB1_2	55.7	IMR90p11
15	G10	-3.51	ZEB1_2	55.7	IMR90p11
16	G10	-1.26	ZEB1_2	55.7	IMR90p11
17	G10	-5.21	ZEB1_2	55.7	IMR90p11
18	G10	-0.21	ZEB1_2	55.7	IMR90p11
19	G10	2.42	ZEB1_2	55.7	IMR90p11
20	G10	-3.61	ZEB1_2	55.7	IMR90p11
21	G10	-0.6	ZEB1_2	55.7	IMR90p11
22	G10	2.37	ZEB1_2	55.7	IMR90p11
23	G10	3.22	ZEB1_2	55.7	IMR90p11
24	G10	1.91	ZEB1_2	55.7	IMR90p11
25	G10	9.02	ZEB1_2	55.7	IMR90p11
26	G10	16.34	ZEB1_2	55.7	IMR90p11
27	G10	34.52	ZEB1_2	55.7	IMR90p11
28	G10	60.79	ZEB1_2	55.7	IMR90p11
29	G10	121.39	ZEB1_2	55.7	IMR90p11
30	G10	222.06	ZEB1_2	55.7	IMR90p11
31	G10	370.89	ZEB1_2	55.7	IMR90p11
32	G10	545.17	ZEB1_2	55.7	IMR90p11
33	G10	721.34	ZEB1_2	55.7	IMR90p11
34	G10	897.48	ZEB1_2	55.7	IMR90p11
35	G10	1075.89	ZEB1_2	55.7	IMR90p11
36	G10	1252.12	ZEB1_2	55.7	IMR90p11
37	G10	1424.75	ZEB1_2	55.7	IMR90p11
38	G10	1589.23	ZEB1_2	55.7	IMR90p11
39	G10	1743.76	ZEB1_2	55.7	IMR90p11
40	G10	1891.7	ZEB1_2	55.7	IMR90p11
1	H10	-3.3	ZEB1_2	55.0	IMR90p11
2	H10	-2.45	ZEB1_2	55.0	IMR90p11
3	H10	1.2	ZEB1_2	55.0	IMR90p11
4	H10	0.57	ZEB1_2	55.0	IMR90p11
5	H10	1.66	ZEB1_2	55.0	IMR90p11
6	H10	-3.38	ZEB1_2	55.0	IMR90p11
7	H10	1.7	ZEB1_2	55.0	IMR90p11
8	H10	1.65	ZEB1_2	55.0	IMR90p11
9	H10	-0.34	ZEB1_2	55.0	IMR90p11
10	H10	3.33	ZEB1_2	55.0	IMR90p11
11	H10	0.91	ZEB1_2	55.0	IMR90p11
12	H10	1.05	ZEB1_2	55.0	IMR90p11
13	H10	-1.44	ZEB1_2	55.0	IMR90p11
14	H10	0.86	ZEB1_2	55.0	IMR90p11
15	H10	0.87	ZEB1_2	55.0	IMR90p11
16	H10	-0.34	ZEB1_2	55.0	IMR90p11
17	H10	-1.62	ZEB1_2	55.0	IMR90p11
18	H10	1.54	ZEB1_2	55.0	IMR90p11
19	H10	-0.43	ZEB1_2	55.0	IMR90p11
20	H10	-2.8	ZEB1_2	55.0	IMR90p11
21	H10	-0.76	ZEB1_2	55.0	IMR90p11
22	H10	-0.65	ZEB1_2	55.0	IMR90p11
23	H10	0.63	ZEB1_2	55.0	IMR90p11
24	H10	2.21	ZEB1_2	55.0	IMR90p11
25	H10	3.99	ZEB1_2	55.0	IMR90p11
26	H10	8.41	ZEB1_2	55.0	IMR90p11
27	H10	19.6	ZEB1_2	55.0	IMR90p11
28	H10	43.17	ZEB1_2	55.0	IMR90p11
29	H10	80.17	ZEB1_2	55.0	IMR90p11
30	H10	158.99	ZEB1_2	55.0	IMR90p11
31	H10	281.16	ZEB1_2	55.0	IMR90p11
32	H10	442.01	ZEB1_2	55.0	IMR90p11
33	H10	605.9	ZEB1_2	55.0	IMR90p11
34	H10	774.34	ZEB1_2	55.0	IMR90p11
35	H10	945.64	ZEB1_2	55.0	IMR90p11
36	H10	1119.52	ZEB1_2	55.0	IMR90p11
37	H10	1289.76	ZEB1_2	55.0	IMR90p11
38	H10	1451.88	ZEB1_2	55.0	IMR90p11
39	H10	1605.5	ZEB1_2	55.0	IMR90p11
40	H10	1755.32	ZEB1_2	55.0	IMR90p11
1	A10	-8.41	ZEB1_2	65.0	IMR90p2
2	A10	-0.94	ZEB1_2	65.0	IMR90p2
3	A10	-3.75	ZEB1_2	65.0	IMR90p2
4	A10	-2.11	ZEB1_2	65.0	IMR90p2
5	A10	4.11	ZEB1_2	65.0	IMR90p2
6	A10	0.66	ZEB1_2	65.0	IMR90p2
7	A10	3.59	ZEB1_2	65.0	IMR90p2
8	A10	2.23	ZEB1_2	65.0	IMR90p2
9	A10	-0.71	ZEB1_2	65.0	IMR90p2
10	A10	4.23	ZEB1_2	65.0	IMR90p2
11	A10	-0.6	ZEB1_2	65.0	IMR90p2
12	A10	-0.66	ZEB1_2	65.0	IMR90p2
13	A10	1.79	ZEB1_2	65.0	IMR90p2
14	A10	0.04	ZEB1_2	65.0	IMR90p2
15	A10	-0.85	ZEB1_2	65.0	IMR90p2
16	A10	1.63	ZEB1_2	65.0	IMR90p2
17	A10	-2.43	ZEB1_2	65.0	IMR90p2
18	A10	-1.49	ZEB1_2	65.0	IMR90p2
19	A10	-3.14	ZEB1_2	65.0	IMR90p2
20	A10	-2.35	ZEB1_2	65.0	IMR90p2
21	A10	0.47	ZEB1_2	65.0	IMR90p2
22	A10	1.54	ZEB1_2	65.0	IMR90p2
23	A10	5.32	ZEB1_2	65.0	IMR90p2
24	A10	15.29	ZEB1_2	65.0	IMR90p2
25	A10	25.53	ZEB1_2	65.0	IMR90p2
26	A10	54.37	ZEB1_2	65.0	IMR90p2
27	A10	106.16	ZEB1_2	65.0	IMR90p2
28	A10	187.04	ZEB1_2	65.0	IMR90p2
29	A10	299.98	ZEB1_2	65.0	IMR90p2
30	A10	423.26	ZEB1_2	65.0	IMR90p2
31	A10	549.2	ZEB1_2	65.0	IMR90p2
32	A10	681.29	ZEB1_2	65.0	IMR90p2
33	A10	812.98	ZEB1_2	65.0	IMR90p2
34	A10	945.38	ZEB1_2	65.0	IMR90p2
35	A10	1071.24	ZEB1_2	65.0	IMR90p2
36	A10	1195.34	ZEB1_2	65.0	IMR90p2
37	A10	1308.09	ZEB1_2	65.0	IMR90p2
38	A10	1409.49	ZEB1_2	65.0	IMR90p2
39	A10	1500.76	ZEB1_2	65.0	IMR90p2
40	A10	1589.13	ZEB1_2	65.0	IMR90p2
1	B10	0.83	ZEB1_2	64.5	IMR90p2
2	B10	-1.15	ZEB1_2	64.5	IMR90p2
3	B10	1.41	ZEB1_2	64.5	IMR90p2
4	B10	-0.71	ZEB1_2	64.5	IMR90p2
5	B10	6.6	ZEB1_2	64.5	IMR90p2
6	B10	1.82	ZEB1_2	64.5	IMR90p2
7	B10	1.11	ZEB1_2	64.5	IMR90p2
8	B10	-0.59	ZEB1_2	64.5	IMR90p2
9	B10	0.62	ZEB1_2	64.5	IMR90p2
10	B10	0.29	ZEB1_2	64.5	IMR90p2
11	B10	-3.88	ZEB1_2	64.5	IMR90p2
12	B10	-0.16	ZEB1_2	64.5	IMR90p2
13	B10	1.25	ZEB1_2	64.5	IMR90p2
14	B10	-1.12	ZEB1_2	64.5	IMR90p2
15	B10	-4.22	ZEB1_2	64.5	IMR90p2
16	B10	-2.5	ZEB1_2	64.5	IMR90p2
17	B10	-2.48	ZEB1_2	64.5	IMR90p2
18	B10	0.45	ZEB1_2	64.5	IMR90p2
19	B10	-1.55	ZEB1_2	64.5	IMR90p2
20	B10	4.06	ZEB1_2	64.5	IMR90p2
21	B10	-4.08	ZEB1_2	64.5	IMR90p2
22	B10	0.84	ZEB1_2	64.5	IMR90p2
23	B10	10.33	ZEB1_2	64.5	IMR90p2
24	B10	20.92	ZEB1_2	64.5	IMR90p2
25	B10	45.14	ZEB1_2	64.5	IMR90p2
26	B10	100.0	ZEB1_2	64.5	IMR90p2
27	B10	177.32	ZEB1_2	64.5	IMR90p2
28	B10	296.14	ZEB1_2	64.5	IMR90p2
29	B10	433.09	ZEB1_2	64.5	IMR90p2
30	B10	571.22	ZEB1_2	64.5	IMR90p2
31	B10	711.65	ZEB1_2	64.5	IMR90p2
32	B10	852.73	ZEB1_2	64.5	IMR90p2
33	B10	989.32	ZEB1_2	64.5	IMR90p2
34	B10	1119.77	ZEB1_2	64.5	IMR90p2
35	B10	1242.39	ZEB1_2	64.5	IMR90p2
36	B10	1358.15	ZEB1_2	64.5	IMR90p2
37	B10	1463.23	ZEB1_2	64.5	IMR90p2
38	B10	1556.26	ZEB1_2	64.5	IMR90p2
39	B10	1639.94	ZEB1_2	64.5	IMR90p2
40	B10	1718.6	ZEB1_2	64.5	IMR90p2
1	C10	-4.28	ZEB1_2	63.3	IMR90p2
2	C10	-0.29	ZEB1_2	63.3	IMR90p2
3	C10	1.74	ZEB1_2	63.3	IMR90p2
4	C10	-0.93	ZEB1_2	63.3	IMR90p2
5	C10	-1.85	ZEB1_2	63.3	IMR90p2
6	C10	1.48	ZEB1_2	63.3	IMR90p2
7	C10	-2.5	ZEB1_2	63.3	IMR90p2
8	C10	3.3	ZEB1_2	63.3	IMR90p2
9	C10	1.47	ZEB1_2	63.3	IMR90p2
10	C10	1.77	ZEB1_2	63.3	IMR90p2
11	C10	0.24	ZEB1_2	63.3	IMR90p2
12	C10	3.0	ZEB1_2	63.3	IMR90p2
13	C10	0.03	ZEB1_2	63.3	IMR90p2
14	C10	3.17	ZEB1_2	63.3	IMR90p2
15	C10	1.37	ZEB1_2	63.3	IMR90p2
16	C10	-2.58	ZEB1_2	63.3	IMR90p2
17	C10	-0.83	ZEB1_2	63.3	IMR90p2
18	C10	-3.44	ZEB1_2	63.3	IMR90p2
19	C10	-3.65	ZEB1_2	63.3	IMR90p2
20	C10	-0.85	ZEB1_2	63.3	IMR90p2
21	C10	1.72	ZEB1_2	63.3	IMR90p2
22	C10	5.88	ZEB1_2	63.3	IMR90p2
23	C10	15.26	ZEB1_2	63.3	IMR90p2
24	C10	34.3	ZEB1_2	63.3	IMR90p2
25	C10	77.1	ZEB1_2	63.3	IMR90p2
26	C10	150.13	ZEB1_2	63.3	IMR90p2
27	C10	275.61	ZEB1_2	63.3	IMR90p2
28	C10	441.53	ZEB1_2	63.3	IMR90p2
29	C10	608.25	ZEB1_2	63.3	IMR90p2
30	C10	777.44	ZEB1_2	63.3	IMR90p2
31	C10	943.58	ZEB1_2	63.3	IMR90p2
32	C10	1105.08	ZEB1_2	63.3	IMR90p2
33	C10	1260.07	ZEB1_2	63.3	IMR90p2
34	C10	1403.25	ZEB1_2	63.3	IMR90p2
35	C10	1538.56	ZEB1_2	63.3	IMR90p2
36	C10	1662.16	ZEB1_2	63.3	IMR90p2
37	C10	1777.41	ZEB1_2	63.3	IMR90p2
38	C10	1877.67	ZEB1_2	63.3	IMR90p2
39	C10	1969.06	ZEB1_2	63.3	IMR90p2
40	C10	2055.27	ZEB1_2	63.3	IMR90p2
1	D10	1.3	ZEB1_2	61.4	IMR90p2
2	D10	4.6	ZEB1_2	61.4	IMR90p2
3	D10	2.31	ZEB1_2	61.4	IMR90p2
4	D10	1.45	ZEB1_2	61.4	IMR90p2
5	D10	-2.18	ZEB1_2	61.4	IMR90p2
6	D10	6.7	ZEB1_2	61.4	IMR90p2
7	D10	2.28	ZEB1_2	61.4	IMR90p2
8	D10	0.56	ZEB1_2	61.4	IMR90p2
9	D10	1.0	ZEB1_2	61.4	IMR90p2
10	D10	-2.72	ZEB1_2	61.4	IMR90p2
11	D10	-1.19	ZEB1_2	61.4	IMR90p2
12	D10	-0.25	ZEB1_2	61.4	IMR90p2
13	D10	-0.2	ZEB1_2	61.4	IMR90p2
14	D10	-1.23	ZEB1_2	61.4	IMR90p2
15	D10	-2.15	ZEB1_2	61.4	IMR90p2
16	D10	0.16	ZEB1_2	61.4	IMR90p2
17	D10	-2.2	ZEB1_2	61.4	IMR90p2
18	D10	-1.31	ZEB1_2	61.4	IMR90p2
19	D10	-3.35	ZEB1_2	61.4	IMR90p2
20	D10	-3.06	ZEB1_2	61.4	IMR90p2
21	D10	-1.43	ZEB1_2	61.4	IMR90p2
22	D10	5.83	ZEB1_2	61.4	IMR90p2
23	D10	9.61	ZEB1_2	61.4	IMR90p2
24	D10	31.47	ZEB1_2	61.4	IMR90p2
25	D10	65.61	ZEB1_2	61.4	IMR90p2
26	D10	126.26	ZEB1_2	61.4	IMR90p2
27	D10	237.1	ZEB1_2	61.4	IMR90p2
28	D10	408.05	ZEB1_2	61.4	IMR90p2
29	D10	582.6	ZEB1_2	61.4	IMR90p2
30	D10	759.03	ZEB1_2	61.4	IMR90p2
31	D10	925.79	ZEB1_2	61.4	IMR90p2
32	D10	1089.05	ZEB1_2	61.4	IMR90p2
33	D10	1246.68	ZEB1_2	61.4	IMR90p2
34	D10	1401.33	ZEB1_2	61.4	IMR90p2
35	D10	1544.39	ZEB1_2	61.4	IMR90p2
36	D10	1673.85	ZEB1_2	61.4	IMR90p2
37	D10	1793.51	ZEB1_2	61.4	IMR90p2
38	D10	1902.27	ZEB1_2	61.4	IMR90p2
39	D10	2003.89	ZEB1_2	61.4	IMR90p2
40	D10	2098.3	ZEB1_2	61.4	IMR90p2
1	E10	-2.0	ZEB1_2	59.0	IMR90p2
2	E10	-0.65	ZEB1_2	59.0	IMR90p2
3	E10	-2.62	ZEB1_2	59.0	IMR90p2
4	E10	-1.75	ZEB1_2	59.0	IMR90p2
5	E10	7.2	ZEB1_2	59.0	IMR90p2
6	E10	2.14	ZEB1_2	59.0	IMR90p2
7	E10	6.59	ZEB1_2	59.0	IMR90p2
8	E10	-2.56	ZEB1_2	59.0	IMR90p2
9	E10	-0.62	ZEB1_2	59.0	IMR90p2
10	E10	-2.37	ZEB1_2	59.0	IMR90p2
11	E10	4.19	ZEB1_2	59.0	IMR90p2
12	E10	-3.66	ZEB1_2	59.0	IMR90p2
13	E10	2.74	ZEB1_2	59.0	IMR90p2
14	E10	-1.83	ZEB1_2	59.0	IMR90p2
15	E10	-2.09	ZEB1_2	59.0	IMR90p2
16	E10	-2.28	ZEB1_2	59.0	IMR90p2
17	E10	-2.41	ZEB1_2	59.0	IMR90p2
18	E10	-2.83	ZEB1_2	59.0	IMR90p2
19	E10	0.61	ZEB1_2	59.0	IMR90p2
20	E10	-2.69	ZEB1_2	59.0	IMR90p2
21	E10	1.92	ZEB1_2	59.0	IMR90p2
22	E10	3.87	ZEB1_2	59.0	IMR90p2
23	E10	5.41	ZEB1_2	59.0	IMR90p2
24	E10	15.28	ZEB1_2	59.0	IMR90p2
25	E10	30.42	ZEB1_2	59.0	IMR90p2
26	E10	65.88	ZEB1_2	59.0	IMR90p2
27	E10	131.53	ZEB1_2	59.0	IMR90p2
28	E10	241.19	ZEB1_2	59.0	IMR90p2
29	E10	412.53	ZEB1_2	59.0	IMR90p2
30	E10	589.31	ZEB1_2	59.0	IMR90p2
31	E10	768.57	ZEB1_2	59.0	IMR90p2
32	E10	942.34	ZEB1_2	59.0	IMR90p2
33	E10	1115.9	ZEB1_2	59.0	IMR90p2
34	E10	1284.45	ZEB1_2	59.0	IMR90p2
35	E10	1445.52	ZEB1_2	59.0	IMR90p2
36	E10	1596.63	ZEB1_2	59.0	IMR90p2
37	E10	1737.65	ZEB1_2	59.0	IMR90p2
38	E10	1871.19	ZEB1_2	59.0	IMR90p2
39	E10	1987.46	ZEB1_2	59.0	IMR90p2
40	E10	2094.35	ZEB1_2	59.0	IMR90p2
1	F10	1.22	ZEB1_2	57.0	IMR90p2
2	F10	1.89	ZEB1_2	57.0	IMR90p2
3	F10	1.58	ZEB1_2	57.0	IMR90p2
4	F10	-0.23	ZEB1_2	57.0	IMR90p2
5	F10	4.7	ZEB1_2	57.0	IMR90p2
6	F10	1.77	ZEB1_2	57.0	IMR90p2
7	F10	1.06	ZEB1_2	57.0	IMR90p2
8	F10	-0.59	ZEB1_2	57.0	IMR90p2
9	F10	2.84	ZEB1_2	57.0	IMR90p2
10	F10	2.95	ZEB1_2	57.0	IMR90p2
11	F10	-5.5	ZEB1_2	57.0	IMR90p2
12	F10	-4.34	ZEB1_2	57.0	IMR90p2
13	F10	2.67	ZEB1_2	57.0	IMR90p2
14	F10	-1.06	ZEB1_2	57.0	IMR90p2
15	F10	-1.88	ZEB1_2	57.0	IMR90p2
16	F10	-0.54	ZEB1_2	57.0	IMR90p2
17	F10	-0.89	ZEB1_2	57.0	IMR90p2
18	F10	-6.09	ZEB1_2	57.0	IMR90p2
19	F10	4.4	ZEB1_2	57.0	IMR90p2
20	F10	-3.55	ZEB1_2	57.0	IMR90p2
21	F10	1.2	ZEB1_2	57.0	IMR90p2
22	F10	0.38	ZEB1_2	57.0	IMR90p2
23	F10	3.66	ZEB1_2	57.0	IMR90p2
24	F10	5.96	ZEB1_2	57.0	IMR90p2
25	F10	19.45	ZEB1_2	57.0	IMR90p2
26	F10	36.98	ZEB1_2	57.0	IMR90p2
27	F10	69.13	ZEB1_2	57.0	IMR90p2
28	F10	140.72	ZEB1_2	57.0	IMR90p2
29	F10	251.7	ZEB1_2	57.0	IMR90p2
30	F10	410.87	ZEB1_2	57.0	IMR90p2
31	F10	576.06	ZEB1_2	57.0	IMR90p2
32	F10	746.5	ZEB1_2	57.0	IMR90p2
33	F10	914.57	ZEB1_2	57.0	IMR90p2
34	F10	1081.82	ZEB1_2	57.0	IMR90p2
35	F10	1245.25	ZEB1_2	57.0	IMR90p2
36	F10	1405.76	ZEB1_2	57.0	IMR90p2
37	F10	1555.2	ZEB1_2	57.0	IMR90p2
38	F10	1697.04	ZEB1_2	57.0	IMR90p2
39	F10	1826.17	ZEB1_2	57.0	IMR90p2
40	F10	1948.2	ZEB1_2	57.0	IMR90p2
1	G10	-6.29	ZEB1_2	55.7	IMR90p2
2	G10	-2.87	ZEB1_2	55.7	IMR90p2
3	G10	-3.79	ZEB1_2	55.7	IMR90p2
4	G10	-0.93	ZEB1_2	55.7	IMR90p2
5	G10	0.15	ZEB1_2	55.7	IMR90p2
6	G10	3.16	ZEB1_2	55.7	IMR90p2
7	G10	5.65	ZEB1_2	55.7	IMR90p2
8	G10	0.34	ZEB1_2	55.7	IMR90p2
9	G10	0.25	ZEB1_2	55.7	IMR90p2
10	G10	0.87	ZEB1_2	55.7	IMR90p2
11	G10	1.8	ZEB1_2	55.7	IMR90p2
12	G10	3.9	ZEB1_2	55.7	IMR90p2
13	G10	3.79	ZEB1_2	55.7	IMR90p2
14	G10	-3.06	ZEB1_2	55.7	IMR90p2
15	G10	2.33	ZEB1_2	55.7	IMR90p2
16	G10	-2.36	ZEB1_2	55.7	IMR90p2
17	G10	-4.72	ZEB1_2	55.7	IMR90p2
18	G10	-0.44	ZEB1_2	55.7	IMR90p2
19	G10	-8.11	ZEB1_2	55.7	IMR90p2
20	G10	1.27	ZEB1_2	55.7	IMR90p2
21	G10	3.84	ZEB1_2	55.7	IMR90p2
22	G10	-6.09	ZEB1_2	55.7	IMR90p2
23	G10	3.29	ZEB1_2	55.7	IMR90p2
24	G10	1.39	ZEB1_2	55.7	IMR90p2
25	G10	6.24	ZEB1_2	55.7	IMR90p2
26	G10	22.55	ZEB1_2	55.7	IMR90p2
27	G10	46.9	ZEB1_2	55.7	IMR90p2
28	G10	89.87	ZEB1_2	55.7	IMR90p2
29	G10	168.75	ZEB1_2	55.7	IMR90p2
30	G10	296.19	ZEB1_2	55.7	IMR90p2
31	G10	457.85	ZEB1_2	55.7	IMR90p2
32	G10	620.88	ZEB1_2	55.7	IMR90p2
33	G10	787.88	ZEB1_2	55.7	IMR90p2
34	G10	954.05	ZEB1_2	55.7	IMR90p2
35	G10	1121.15	ZEB1_2	55.7	IMR90p2
36	G10	1282.19	ZEB1_2	55.7	IMR90p2
37	G10	1443.13	ZEB1_2	55.7	IMR90p2
38	G10	1592.76	ZEB1_2	55.7	IMR90p2
39	G10	1735.83	ZEB1_2	55.7	IMR90p2
40	G10	1869.22	ZEB1_2	55.7	IMR90p2
1	H10	-8.83	ZEB1_2	55.0	IMR90p2
2	H10	-6.07	ZEB1_2	55.0	IMR90p2
3	H10	-2.75	ZEB1_2	55.0	IMR90p2
4	H10	-0.55	ZEB1_2	55.0	IMR90p2
5	H10	2.52	ZEB1_2	55.0	IMR90p2
6	H10	1.27	ZEB1_2	55.0	IMR90p2
7	H10	2.95	ZEB1_2	55.0	IMR90p2
8	H10	0.14	ZEB1_2	55.0	IMR90p2
9	H10	-0.83	ZEB1_2	55.0	IMR90p2
10	H10	-0.36	ZEB1_2	55.0	IMR90p2
11	H10	1.63	ZEB1_2	55.0	IMR90p2
12	H10	4.46	ZEB1_2	55.0	IMR90p2
13	H10	2.05	ZEB1_2	55.0	IMR90p2
14	H10	3.03	ZEB1_2	55.0	IMR90p2
15	H10	1.03	ZEB1_2	55.0	IMR90p2
16	H10	-0.26	ZEB1_2	55.0	IMR90p2
17	H10	-1.95	ZEB1_2	55.0	IMR90p2
18	H10	-3.96	ZEB1_2	55.0	IMR90p2
19	H10	-2.21	ZEB1_2	55.0	IMR90p2
20	H10	-1.84	ZEB1_2	55.0	IMR90p2
21	H10	0.81	ZEB1_2	55.0	IMR90p2
22	H10	1.36	ZEB1_2	55.0	IMR90p2
23	H10	1.63	ZEB1_2	55.0	IMR90p2
24	H10	3.5	ZEB1_2	55.0	IMR90p2
25	H10	7.03	ZEB1_2	55.0	IMR90p2
26	H10	11.25	ZEB1_2	55.0	IMR90p2
27	H10	27.25	ZEB1_2	55.0	IMR90p2
28	H10	61.6	ZEB1_2	55.0	IMR90p2
29	H10	118.14	ZEB1_2	55.0	IMR90p2
30	H10	218.01	ZEB1_2	55.0	IMR90p2
31	H10	351.88	ZEB1_2	55.0	IMR90p2
32	H10	503.84	ZEB1_2	55.0	IMR90p2
33	H10	655.61	ZEB1_2	55.0	IMR90p2
34	H10	806.91	ZEB1_2	55.0	IMR90p2
35	H10	961.68	ZEB1_2	55.0	IMR90p2
36	H10	1114.17	ZEB1_2	55.0	IMR90p2
37	H10	1262.65	ZEB1_2	55.0	IMR90p2
38	H10	1405.92	ZEB1_2	55.0	IMR90p2
39	H10	1541.92	ZEB1_2	55.0	IMR90p2
40	H10	1672.71	ZEB1_2	55.0	IMR90p2
1	A10	-10.69	ZEB1_2	65.0	IMR90p8
2	A10	-4.57	ZEB1_2	65.0	IMR90p8
3	A10	-2.69	ZEB1_2	65.0	IMR90p8
4	A10	-3.01	ZEB1_2	65.0	IMR90p8
5	A10	-0.45	ZEB1_2	65.0	IMR90p8
6	A10	1.89	ZEB1_2	65.0	IMR90p8
7	A10	3.27	ZEB1_2	65.0	IMR90p8
8	A10	-1.06	ZEB1_2	65.0	IMR90p8
9	A10	1.58	ZEB1_2	65.0	IMR90p8
10	A10	4.32	ZEB1_2	65.0	IMR90p8
11	A10	0.87	ZEB1_2	65.0	IMR90p8
12	A10	1.23	ZEB1_2	65.0	IMR90p8
13	A10	4.49	ZEB1_2	65.0	IMR90p8
14	A10	-0.29	ZEB1_2	65.0	IMR90p8
15	A10	1.67	ZEB1_2	65.0	IMR90p8
16	A10	3.17	ZEB1_2	65.0	IMR90p8
17	A10	-1.47	ZEB1_2	65.0	IMR90p8
18	A10	-5.85	ZEB1_2	65.0	IMR90p8
19	A10	-5.19	ZEB1_2	65.0	IMR90p8
20	A10	-0.86	ZEB1_2	65.0	IMR90p8
21	A10	0.68	ZEB1_2	65.0	IMR90p8
22	A10	-2.65	ZEB1_2	65.0	IMR90p8
23	A10	2.46	ZEB1_2	65.0	IMR90p8
24	A10	4.46	ZEB1_2	65.0	IMR90p8
25	A10	16.3	ZEB1_2	65.0	IMR90p8
26	A10	34.09	ZEB1_2	65.0	IMR90p8
27	A10	70.96	ZEB1_2	65.0	IMR90p8
28	A10	135.88	ZEB1_2	65.0	IMR90p8
29	A10	244.17	ZEB1_2	65.0	IMR90p8
30	A10	372.33	ZEB1_2	65.0	IMR90p8
31	A10	522.75	ZEB1_2	65.0	IMR90p8
32	A10	674.85	ZEB1_2	65.0	IMR90p8
33	A10	829.09	ZEB1_2	65.0	IMR90p8
34	A10	985.15	ZEB1_2	65.0	IMR90p8
35	A10	1135.93	ZEB1_2	65.0	IMR90p8
36	A10	1280.31	ZEB1_2	65.0	IMR90p8
37	A10	1415.22	ZEB1_2	65.0	IMR90p8
38	A10	1540.85	ZEB1_2	65.0	IMR90p8
39	A10	1654.04	ZEB1_2	65.0	IMR90p8
40	A10	1756.39	ZEB1_2	65.0	IMR90p8
1	B10	-1.75	ZEB1_2	64.5	IMR90p8
2	B10	-4.52	ZEB1_2	64.5	IMR90p8
3	B10	2.99	ZEB1_2	64.5	IMR90p8
4	B10	1.29	ZEB1_2	64.5	IMR90p8
5	B10	2.29	ZEB1_2	64.5	IMR90p8
6	B10	-5.01	ZEB1_2	64.5	IMR90p8
7	B10	2.61	ZEB1_2	64.5	IMR90p8
8	B10	2.61	ZEB1_2	64.5	IMR90p8
9	B10	1.88	ZEB1_2	64.5	IMR90p8
10	B10	0.27	ZEB1_2	64.5	IMR90p8
11	B10	0.43	ZEB1_2	64.5	IMR90p8
12	B10	-2.67	ZEB1_2	64.5	IMR90p8
13	B10	-0.73	ZEB1_2	64.5	IMR90p8
14	B10	-1.16	ZEB1_2	64.5	IMR90p8
15	B10	-4.36	ZEB1_2	64.5	IMR90p8
16	B10	3.96	ZEB1_2	64.5	IMR90p8
17	B10	-1.83	ZEB1_2	64.5	IMR90p8
18	B10	2.37	ZEB1_2	64.5	IMR90p8
19	B10	-1.74	ZEB1_2	64.5	IMR90p8
20	B10	-4.36	ZEB1_2	64.5	IMR90p8
21	B10	-5.38	ZEB1_2	64.5	IMR90p8
22	B10	-0.74	ZEB1_2	64.5	IMR90p8
23	B10	1.3	ZEB1_2	64.5	IMR90p8
24	B10	12.22	ZEB1_2	64.5	IMR90p8
25	B10	29.03	ZEB1_2	64.5	IMR90p8
26	B10	59.8	ZEB1_2	64.5	IMR90p8
27	B10	120.8	ZEB1_2	64.5	IMR90p8
28	B10	216.73	ZEB1_2	64.5	IMR90p8
29	B10	365.7	ZEB1_2	64.5	IMR90p8
30	B10	529.07	ZEB1_2	64.5	IMR90p8
31	B10	692.61	ZEB1_2	64.5	IMR90p8
32	B10	858.86	ZEB1_2	64.5	IMR90p8
33	B10	1023.01	ZEB1_2	64.5	IMR90p8
34	B10	1187.0	ZEB1_2	64.5	IMR90p8
35	B10	1340.8	ZEB1_2	64.5	IMR90p8
36	B10	1485.13	ZEB1_2	64.5	IMR90p8
37	B10	1616.37	ZEB1_2	64.5	IMR90p8
38	B10	1737.0	ZEB1_2	64.5	IMR90p8
39	B10	1846.18	ZEB1_2	64.5	IMR90p8
40	B10	1947.45	ZEB1_2	64.5	IMR90p8
1	C10	-0.07	ZEB1_2	63.3	IMR90p8
2	C10	-0.0	ZEB1_2	63.3	IMR90p8
3	C10	1.07	ZEB1_2	63.3	IMR90p8
4	C10	-1.4	ZEB1_2	63.3	IMR90p8
5	C10	-2.87	ZEB1_2	63.3	IMR90p8
6	C10	-0.9	ZEB1_2	63.3	IMR90p8
7	C10	2.79	ZEB1_2	63.3	IMR90p8
8	C10	1.33	ZEB1_2	63.3	IMR90p8
9	C10	0.75	ZEB1_2	63.3	IMR90p8
10	C10	0.47	ZEB1_2	63.3	IMR90p8
11	C10	5.17	ZEB1_2	63.3	IMR90p8
12	C10	4.78	ZEB1_2	63.3	IMR90p8
13	C10	-2.17	ZEB1_2	63.3	IMR90p8
14	C10	0.17	ZEB1_2	63.3	IMR90p8
15	C10	-0.53	ZEB1_2	63.3	IMR90p8
16	C10	3.12	ZEB1_2	63.3	IMR90p8
17	C10	-0.63	ZEB1_2	63.3	IMR90p8
18	C10	-2.01	ZEB1_2	63.3	IMR90p8
19	C10	-2.12	ZEB1_2	63.3	IMR90p8
20	C10	-1.48	ZEB1_2	63.3	IMR90p8
21	C10	-2.29	ZEB1_2	63.3	IMR90p8
22	C10	0.05	ZEB1_2	63.3	IMR90p8
23	C10	5.69	ZEB1_2	63.3	IMR90p8
24	C10	13.86	ZEB1_2	63.3	IMR90p8
25	C10	32.77	ZEB1_2	63.3	IMR90p8
26	C10	72.26	ZEB1_2	63.3	IMR90p8
27	C10	155.61	ZEB1_2	63.3	IMR90p8
28	C10	291.14	ZEB1_2	63.3	IMR90p8
29	C10	468.78	ZEB1_2	63.3	IMR90p8
30	C10	659.53	ZEB1_2	63.3	IMR90p8
31	C10	846.44	ZEB1_2	63.3	IMR90p8
32	C10	1032.41	ZEB1_2	63.3	IMR90p8
33	C10	1210.99	ZEB1_2	63.3	IMR90p8
34	C10	1387.23	ZEB1_2	63.3	IMR90p8
35	C10	1548.55	ZEB1_2	63.3	IMR90p8
36	C10	1701.1	ZEB1_2	63.3	IMR90p8
37	C10	1835.19	ZEB1_2	63.3	IMR90p8
38	C10	1964.3	ZEB1_2	63.3	IMR90p8
39	C10	2077.56	ZEB1_2	63.3	IMR90p8
40	C10	2181.59	ZEB1_2	63.3	IMR90p8
1	D10	-3.36	ZEB1_2	61.4	IMR90p8
2	D10	-5.19	ZEB1_2	61.4	IMR90p8
3	D10	4.06	ZEB1_2	61.4	IMR90p8
4	D10	1.53	ZEB1_2	61.4	IMR90p8
5	D10	2.99	ZEB1_2	61.4	IMR90p8
6	D10	-2.26	ZEB1_2	61.4	IMR90p8
7	D10	3.91	ZEB1_2	61.4	IMR90p8
8	D10	-1.99	ZEB1_2	61.4	IMR90p8
9	D10	0.12	ZEB1_2	61.4	IMR90p8
10	D10	0.91	ZEB1_2	61.4	IMR90p8
11	D10	-4.2	ZEB1_2	61.4	IMR90p8
12	D10	2.04	ZEB1_2	61.4	IMR90p8
13	D10	0.43	ZEB1_2	61.4	IMR90p8
14	D10	-2.01	ZEB1_2	61.4	IMR90p8
15	D10	2.45	ZEB1_2	61.4	IMR90p8
16	D10	2.5	ZEB1_2	61.4	IMR90p8
17	D10	-0.36	ZEB1_2	61.4	IMR90p8
18	D10	-5.51	ZEB1_2	61.4	IMR90p8
19	D10	-3.39	ZEB1_2	61.4	IMR90p8
20	D10	-5.83	ZEB1_2	61.4	IMR90p8
21	D10	-3.71	ZEB1_2	61.4	IMR90p8
22	D10	0.6	ZEB1_2	61.4	IMR90p8
23	D10	4.09	ZEB1_2	61.4	IMR90p8
24	D10	12.78	ZEB1_2	61.4	IMR90p8
25	D10	25.31	ZEB1_2	61.4	IMR90p8
26	D10	57.03	ZEB1_2	61.4	IMR90p8
27	D10	122.43	ZEB1_2	61.4	IMR90p8
28	D10	237.38	ZEB1_2	61.4	IMR90p8
29	D10	411.17	ZEB1_2	61.4	IMR90p8
30	D10	617.38	ZEB1_2	61.4	IMR90p8
31	D10	818.26	ZEB1_2	61.4	IMR90p8
32	D10	1015.29	ZEB1_2	61.4	IMR90p8
33	D10	1207.91	ZEB1_2	61.4	IMR90p8
34	D10	1395.48	ZEB1_2	61.4	IMR90p8
35	D10	1571.82	ZEB1_2	61.4	IMR90p8
36	D10	1736.42	ZEB1_2	61.4	IMR90p8
37	D10	1890.59	ZEB1_2	61.4	IMR90p8
38	D10	2031.96	ZEB1_2	61.4	IMR90p8
39	D10	2161.11	ZEB1_2	61.4	IMR90p8
40	D10	2278.91	ZEB1_2	61.4	IMR90p8
1	E10	2.56	ZEB1_2	59.0	IMR90p8
2	E10	1.6	ZEB1_2	59.0	IMR90p8
3	E10	5.73	ZEB1_2	59.0	IMR90p8
4	E10	0.01	ZEB1_2	59.0	IMR90p8
5	E10	1.29	ZEB1_2	59.0	IMR90p8
6	E10	0.2	ZEB1_2	59.0	IMR90p8
7	E10	-1.42	ZEB1_2	59.0	IMR90p8
8	E10	-0.88	ZEB1_2	59.0	IMR90p8
9	E10	-1.25	ZEB1_2	59.0	IMR90p8
10	E10	0.08	ZEB1_2	59.0	IMR90p8
11	E10	-0.46	ZEB1_2	59.0	IMR90p8
12	E10	2.4	ZEB1_2	59.0	IMR90p8
13	E10	-1.76	ZEB1_2	59.0	IMR90p8
14	E10	1.39	ZEB1_2	59.0	IMR90p8
15	E10	2.23	ZEB1_2	59.0	IMR90p8
16	E10	-4.37	ZEB1_2	59.0	IMR90p8
17	E10	0.73	ZEB1_2	59.0	IMR90p8
18	E10	4.95	ZEB1_2	59.0	IMR90p8
19	E10	3.35	ZEB1_2	59.0	IMR90p8
20	E10	-2.33	ZEB1_2	59.0	IMR90p8
21	E10	-0.85	ZEB1_2	59.0	IMR90p8
22	E10	-1.95	ZEB1_2	59.0	IMR90p8
23	E10	0.56	ZEB1_2	59.0	IMR90p8
24	E10	-1.05	ZEB1_2	59.0	IMR90p8
25	E10	5.96	ZEB1_2	59.0	IMR90p8
26	E10	22.1	ZEB1_2	59.0	IMR90p8
27	E10	58.1	ZEB1_2	59.0	IMR90p8
28	E10	112.3	ZEB1_2	59.0	IMR90p8
29	E10	226.37	ZEB1_2	59.0	IMR90p8
30	E10	388.33	ZEB1_2	59.0	IMR90p8
31	E10	595.79	ZEB1_2	59.0	IMR90p8
32	E10	802.15	ZEB1_2	59.0	IMR90p8
33	E10	1005.75	ZEB1_2	59.0	IMR90p8
34	E10	1206.41	ZEB1_2	59.0	IMR90p8
35	E10	1400.9	ZEB1_2	59.0	IMR90p8
36	E10	1588.29	ZEB1_2	59.0	IMR90p8
37	E10	1765.63	ZEB1_2	59.0	IMR90p8
38	E10	1932.23	ZEB1_2	59.0	IMR90p8
39	E10	2085.01	ZEB1_2	59.0	IMR90p8
40	E10	2225.21	ZEB1_2	59.0	IMR90p8
1	F10	0.44	ZEB1_2	57.0	IMR90p8
2	F10	2.22	ZEB1_2	57.0	IMR90p8
3	F10	1.29	ZEB1_2	57.0	IMR90p8
4	F10	1.9	ZEB1_2	57.0	IMR90p8
5	F10	-2.07	ZEB1_2	57.0	IMR90p8
6	F10	-0.85	ZEB1_2	57.0	IMR90p8
7	F10	-2.01	ZEB1_2	57.0	IMR90p8
8	F10	3.02	ZEB1_2	57.0	IMR90p8
9	F10	0.55	ZEB1_2	57.0	IMR90p8
10	F10	1.53	ZEB1_2	57.0	IMR90p8
11	F10	0.64	ZEB1_2	57.0	IMR90p8
12	F10	3.56	ZEB1_2	57.0	IMR90p8
13	F10	-1.79	ZEB1_2	57.0	IMR90p8
14	F10	1.77	ZEB1_2	57.0	IMR90p8
15	F10	0.13	ZEB1_2	57.0	IMR90p8
16	F10	1.53	ZEB1_2	57.0	IMR90p8
17	F10	0.3	ZEB1_2	57.0	IMR90p8
18	F10	3.76	ZEB1_2	57.0	IMR90p8
19	F10	-5.01	ZEB1_2	57.0	IMR90p8
20	F10	0.87	ZEB1_2	57.0	IMR90p8
21	F10	-2.68	ZEB1_2	57.0	IMR90p8
22	F10	-3.89	ZEB1_2	57.0	IMR90p8
23	F10	2.18	ZEB1_2	57.0	IMR90p8
24	F10	-3.28	ZEB1_2	57.0	IMR90p8
25	F10	-0.51	ZEB1_2	57.0	IMR90p8
26	F10	8.51	ZEB1_2	57.0	IMR90p8
27	F10	27.29	ZEB1_2	57.0	IMR90p8
28	F10	58.57	ZEB1_2	57.0	IMR90p8
29	F10	122.53	ZEB1_2	57.0	IMR90p8
30	F10	224.88	ZEB1_2	57.0	IMR90p8
31	F10	383.02	ZEB1_2	57.0	IMR90p8
32	F10	576.17	ZEB1_2	57.0	IMR90p8
33	F10	768.52	ZEB1_2	57.0	IMR90p8
34	F10	961.39	ZEB1_2	57.0	IMR90p8
35	F10	1149.55	ZEB1_2	57.0	IMR90p8
36	F10	1335.34	ZEB1_2	57.0	IMR90p8
37	F10	1516.91	ZEB1_2	57.0	IMR90p8
38	F10	1689.32	ZEB1_2	57.0	IMR90p8
39	F10	1851.44	ZEB1_2	57.0	IMR90p8
40	F10	2003.75	ZEB1_2	57.0	IMR90p8
1	G10	3.38	ZEB1_2	55.7	IMR90p8
2	G10	2.2	ZEB1_2	55.7	IMR90p8
3	G10	3.87	ZEB1_2	55.7	IMR90p8
4	G10	-0.99	ZEB1_2	55.7	IMR90p8
5	G10	2.95	ZEB1_2	55.7	IMR90p8
6	G10	0.39	ZEB1_2	55.7	IMR90p8
7	G10	1.55	ZEB1_2	55.7	IMR90p8
8	G10	0.14	ZEB1_2	55.7	IMR90p8
9	G10	0.22	ZEB1_2	55.7	IMR90p8
10	G10	-1.17	ZEB1_2	55.7	IMR90p8
11	G10	-3.18	ZEB1_2	55.7	IMR90p8
12	G10	-0.93	ZEB1_2	55.7	IMR90p8
13	G10	3.41	ZEB1_2	55.7	IMR90p8
14	G10	-2.97	ZEB1_2	55.7	IMR90p8
15	G10	1.12	ZEB1_2	55.7	IMR90p8
16	G10	-3.11	ZEB1_2	55.7	IMR90p8
17	G10	-0.37	ZEB1_2	55.7	IMR90p8
18	G10	1.66	ZEB1_2	55.7	IMR90p8
19	G10	0.82	ZEB1_2	55.7	IMR90p8
20	G10	-0.9	ZEB1_2	55.7	IMR90p8
21	G10	2.93	ZEB1_2	55.7	IMR90p8
22	G10	1.63	ZEB1_2	55.7	IMR90p8
23	G10	-2.37	ZEB1_2	55.7	IMR90p8
24	G10	-1.05	ZEB1_2	55.7	IMR90p8
25	G10	3.37	ZEB1_2	55.7	IMR90p8
26	G10	2.43	ZEB1_2	55.7	IMR90p8
27	G10	17.85	ZEB1_2	55.7	IMR90p8
28	G10	39.56	ZEB1_2	55.7	IMR90p8
29	G10	77.46	ZEB1_2	55.7	IMR90p8
30	G10	151.4	ZEB1_2	55.7	IMR90p8
31	G10	273.74	ZEB1_2	55.7	IMR90p8
32	G10	431.7	ZEB1_2	55.7	IMR90p8
33	G10	617.52	ZEB1_2	55.7	IMR90p8
34	G10	800.24	ZEB1_2	55.7	IMR90p8
35	G10	977.8	ZEB1_2	55.7	IMR90p8
36	G10	1156.18	ZEB1_2	55.7	IMR90p8
37	G10	1334.22	ZEB1_2	55.7	IMR90p8
38	G10	1506.71	ZEB1_2	55.7	IMR90p8
39	G10	1674.68	ZEB1_2	55.7	IMR90p8
40	G10	1834.83	ZEB1_2	55.7	IMR90p8
1	H10	-1.8	ZEB1_2	55.0	IMR90p8
2	H10	5.64	ZEB1_2	55.0	IMR90p8
3	H10	1.73	ZEB1_2	55.0	IMR90p8
4	H10	-1.15	ZEB1_2	55.0	IMR90p8
5	H10	-0.01	ZEB1_2	55.0	IMR90p8
6	H10	-0.95	ZEB1_2	55.0	IMR90p8
7	H10	1.75	ZEB1_2	55.0	IMR90p8
8	H10	-1.17	ZEB1_2	55.0	IMR90p8
9	H10	0.19	ZEB1_2	55.0	IMR90p8
10	H10	2.9	ZEB1_2	55.0	IMR90p8
11	H10	-0.24	ZEB1_2	55.0	IMR90p8
12	H10	2.48	ZEB1_2	55.0	IMR90p8
13	H10	-1.14	ZEB1_2	55.0	IMR90p8
14	H10	2.81	ZEB1_2	55.0	IMR90p8
15	H10	-0.19	ZEB1_2	55.0	IMR90p8
16	H10	1.41	ZEB1_2	55.0	IMR90p8
17	H10	1.56	ZEB1_2	55.0	IMR90p8
18	H10	-1.12	ZEB1_2	55.0	IMR90p8
19	H10	-2.7	ZEB1_2	55.0	IMR90p8
20	H10	0.58	ZEB1_2	55.0	IMR90p8
21	H10	-1.2	ZEB1_2	55.0	IMR90p8
22	H10	0.36	ZEB1_2	55.0	IMR90p8
23	H10	-3.31	ZEB1_2	55.0	IMR90p8
24	H10	1.73	ZEB1_2	55.0	IMR90p8
25	H10	-1.72	ZEB1_2	55.0	IMR90p8
26	H10	5.76	ZEB1_2	55.0	IMR90p8
27	H10	5.94	ZEB1_2	55.0	IMR90p8
28	H10	21.4	ZEB1_2	55.0	IMR90p8
29	H10	45.22	ZEB1_2	55.0	IMR90p8
30	H10	84.93	ZEB1_2	55.0	IMR90p8
31	H10	155.72	ZEB1_2	55.0	IMR90p8
32	H10	277.15	ZEB1_2	55.0	IMR90p8
33	H10	442.8	ZEB1_2	55.0	IMR90p8
34	H10	614.77	ZEB1_2	55.0	IMR90p8
35	H10	785.36	ZEB1_2	55.0	IMR90p8
36	H10	955.81	ZEB1_2	55.0	IMR90p8
37	H10	1128.74	ZEB1_2	55.0	IMR90p8
38	H10	1299.57	ZEB1_2	55.0	IMR90p8
39	H10	1463.4	ZEB1_2	55.0	IMR90p8
40	H10	1617.19	ZEB1_2	55.0	IMR90p8
