# Supplementary material for: Primer PICKR: literature-mined scoring platform for robust RT–qPCR primers
Source: Nat Commun. 2026 May 28;17:6938. doi: 10.1038/s41467-026-73648-2 (PMC13388996; doi:10.1038/s41467-026-73648-2)
Supplement: Supplementary file 11 — Source Data [file 41467_2026_73648_MOESM11_ESM.zip › Suppl_Fig_S14/melting_curve_data_ENO1_2.csv]

Temperature	Well	Derivative	Target	melt temp	Replicate
55.0	A3	22.32	ENO1_2	65.0	IMR90p11
55.5	A3	48.35	ENO1_2	65.0	IMR90p11
56.0	A3	44.63	ENO1_2	65.0	IMR90p11
56.5	A3	44.63	ENO1_2	65.0	IMR90p11
57.0	A3	44.63	ENO1_2	65.0	IMR90p11
57.5	A3	44.56	ENO1_2	65.0	IMR90p11
58.0	A3	45.06	ENO1_2	65.0	IMR90p11
58.5	A3	45.39	ENO1_2	65.0	IMR90p11
59.0	A3	45.65	ENO1_2	65.0	IMR90p11
59.5	A3	44.68	ENO1_2	65.0	IMR90p11
60.0	A3	42.17	ENO1_2	65.0	IMR90p11
60.5	A3	39.32	ENO1_2	65.0	IMR90p11
61.0	A3	36.82	ENO1_2	65.0	IMR90p11
61.5	A3	34.7	ENO1_2	65.0	IMR90p11
62.0	A3	33.3	ENO1_2	65.0	IMR90p11
62.5	A3	32.61	ENO1_2	65.0	IMR90p11
63.0	A3	33.26	ENO1_2	65.0	IMR90p11
63.5	A3	35.77	ENO1_2	65.0	IMR90p11
64.0	A3	40.51	ENO1_2	65.0	IMR90p11
64.5	A3	48.69	ENO1_2	65.0	IMR90p11
65.0	A3	60.19	ENO1_2	65.0	IMR90p11
65.5	A3	73.69	ENO1_2	65.0	IMR90p11
66.0	A3	87.03	ENO1_2	65.0	IMR90p11
66.5	A3	98.64	ENO1_2	65.0	IMR90p11
67.0	A3	107.13	ENO1_2	65.0	IMR90p11
67.5	A3	112.24	ENO1_2	65.0	IMR90p11
68.0	A3	113.67	ENO1_2	65.0	IMR90p11
68.5	A3	113.59	ENO1_2	65.0	IMR90p11
69.0	A3	113.4	ENO1_2	65.0	IMR90p11
69.5	A3	112.74	ENO1_2	65.0	IMR90p11
70.0	A3	111.76	ENO1_2	65.0	IMR90p11
70.5	A3	112.29	ENO1_2	65.0	IMR90p11
71.0	A3	113.15	ENO1_2	65.0	IMR90p11
71.5	A3	113.61	ENO1_2	65.0	IMR90p11
72.0	A3	114.82	ENO1_2	65.0	IMR90p11
72.5	A3	117.31	ENO1_2	65.0	IMR90p11
73.0	A3	119.52	ENO1_2	65.0	IMR90p11
73.5	A3	120.83	ENO1_2	65.0	IMR90p11
74.0	A3	121.64	ENO1_2	65.0	IMR90p11
74.5	A3	122.37	ENO1_2	65.0	IMR90p11
75.0	A3	122.13	ENO1_2	65.0	IMR90p11
75.5	A3	120.51	ENO1_2	65.0	IMR90p11
76.0	A3	119.79	ENO1_2	65.0	IMR90p11
76.5	A3	121.11	ENO1_2	65.0	IMR90p11
77.0	A3	125.29	ENO1_2	65.0	IMR90p11
77.5	A3	141.69	ENO1_2	65.0	IMR90p11
78.0	A3	184.45	ENO1_2	65.0	IMR90p11
78.5	A3	257.69	ENO1_2	65.0	IMR90p11
79.0	A3	351.92	ENO1_2	65.0	IMR90p11
79.5	A3	448.28	ENO1_2	65.0	IMR90p11
80.0	A3	519.4	ENO1_2	65.0	IMR90p11
80.5	A3	535.77	ENO1_2	65.0	IMR90p11
81.0	A3	485.59	ENO1_2	65.0	IMR90p11
81.5	A3	384.34	ENO1_2	65.0	IMR90p11
82.0	A3	264.26	ENO1_2	65.0	IMR90p11
82.5	A3	153.8	ENO1_2	65.0	IMR90p11
83.0	A3	71.67	ENO1_2	65.0	IMR90p11
83.5	A3	25.19	ENO1_2	65.0	IMR90p11
84.0	A3	7.35	ENO1_2	65.0	IMR90p11
84.5	A3	2.93	ENO1_2	65.0	IMR90p11
85.0	A3	2.07	ENO1_2	65.0	IMR90p11
85.5	A3	2.44	ENO1_2	65.0	IMR90p11
86.0	A3	2.75	ENO1_2	65.0	IMR90p11
86.5	A3	2.88	ENO1_2	65.0	IMR90p11
87.0	A3	3.13	ENO1_2	65.0	IMR90p11
87.5	A3	3.05	ENO1_2	65.0	IMR90p11
88.0	A3	2.56	ENO1_2	65.0	IMR90p11
88.5	A3	2.23	ENO1_2	65.0	IMR90p11
89.0	A3	1.77	ENO1_2	65.0	IMR90p11
89.5	A3	0.95	ENO1_2	65.0	IMR90p11
90.0	A3	0.7	ENO1_2	65.0	IMR90p11
90.5	A3	0.98	ENO1_2	65.0	IMR90p11
91.0	A3	1.26	ENO1_2	65.0	IMR90p11
91.5	A3	1.55	ENO1_2	65.0	IMR90p11
92.0	A3	2.15	ENO1_2	65.0	IMR90p11
92.5	A3	2.75	ENO1_2	65.0	IMR90p11
93.0	A3	2.68	ENO1_2	65.0	IMR90p11
93.5	A3	3.28	ENO1_2	65.0	IMR90p11
94.0	A3	3.81	ENO1_2	65.0	IMR90p11
94.5	A3	5.86	ENO1_2	65.0	IMR90p11
95.0	A3	3.63	ENO1_2	65.0	IMR90p11
55.0	B3	21.14	ENO1_2	64.5	IMR90p11
55.5	B3	45.8	ENO1_2	64.5	IMR90p11
56.0	B3	42.28	ENO1_2	64.5	IMR90p11
56.5	B3	42.28	ENO1_2	64.5	IMR90p11
57.0	B3	42.28	ENO1_2	64.5	IMR90p11
57.5	B3	42.25	ENO1_2	64.5	IMR90p11
58.0	B3	42.48	ENO1_2	64.5	IMR90p11
58.5	B3	42.75	ENO1_2	64.5	IMR90p11
59.0	B3	41.98	ENO1_2	64.5	IMR90p11
59.5	B3	40.25	ENO1_2	64.5	IMR90p11
60.0	B3	38.0	ENO1_2	64.5	IMR90p11
60.5	B3	35.67	ENO1_2	64.5	IMR90p11
61.0	B3	33.34	ENO1_2	64.5	IMR90p11
61.5	B3	31.67	ENO1_2	64.5	IMR90p11
62.0	B3	30.48	ENO1_2	64.5	IMR90p11
62.5	B3	29.73	ENO1_2	64.5	IMR90p11
63.0	B3	30.24	ENO1_2	64.5	IMR90p11
63.5	B3	33.05	ENO1_2	64.5	IMR90p11
64.0	B3	38.44	ENO1_2	64.5	IMR90p11
64.5	B3	47.08	ENO1_2	64.5	IMR90p11
65.0	B3	59.74	ENO1_2	64.5	IMR90p11
65.5	B3	73.88	ENO1_2	64.5	IMR90p11
66.0	B3	87.24	ENO1_2	64.5	IMR90p11
66.5	B3	99.07	ENO1_2	64.5	IMR90p11
67.0	B3	107.62	ENO1_2	64.5	IMR90p11
67.5	B3	111.47	ENO1_2	64.5	IMR90p11
68.0	B3	113.26	ENO1_2	64.5	IMR90p11
68.5	B3	113.79	ENO1_2	64.5	IMR90p11
69.0	B3	113.08	ENO1_2	64.5	IMR90p11
69.5	B3	113.06	ENO1_2	64.5	IMR90p11
70.0	B3	113.97	ENO1_2	64.5	IMR90p11
70.5	B3	114.79	ENO1_2	64.5	IMR90p11
71.0	B3	115.77	ENO1_2	64.5	IMR90p11
71.5	B3	117.25	ENO1_2	64.5	IMR90p11
72.0	B3	118.52	ENO1_2	64.5	IMR90p11
72.5	B3	119.68	ENO1_2	64.5	IMR90p11
73.0	B3	120.76	ENO1_2	64.5	IMR90p11
73.5	B3	121.73	ENO1_2	64.5	IMR90p11
74.0	B3	122.25	ENO1_2	64.5	IMR90p11
74.5	B3	122.51	ENO1_2	64.5	IMR90p11
75.0	B3	122.21	ENO1_2	64.5	IMR90p11
75.5	B3	121.32	ENO1_2	64.5	IMR90p11
76.0	B3	120.54	ENO1_2	64.5	IMR90p11
76.5	B3	121.28	ENO1_2	64.5	IMR90p11
77.0	B3	125.52	ENO1_2	64.5	IMR90p11
77.5	B3	142.81	ENO1_2	64.5	IMR90p11
78.0	B3	186.41	ENO1_2	64.5	IMR90p11
78.5	B3	260.64	ENO1_2	64.5	IMR90p11
79.0	B3	356.9	ENO1_2	64.5	IMR90p11
79.5	B3	455.81	ENO1_2	64.5	IMR90p11
80.0	B3	528.78	ENO1_2	64.5	IMR90p11
80.5	B3	546.4	ENO1_2	64.5	IMR90p11
81.0	B3	497.69	ENO1_2	64.5	IMR90p11
81.5	B3	396.38	ENO1_2	64.5	IMR90p11
82.0	B3	274.12	ENO1_2	64.5	IMR90p11
82.5	B3	161.52	ENO1_2	64.5	IMR90p11
83.0	B3	77.73	ENO1_2	64.5	IMR90p11
83.5	B3	29.12	ENO1_2	64.5	IMR90p11
84.0	B3	9.54	ENO1_2	64.5	IMR90p11
84.5	B3	4.42	ENO1_2	64.5	IMR90p11
85.0	B3	2.69	ENO1_2	64.5	IMR90p11
85.5	B3	2.24	ENO1_2	64.5	IMR90p11
86.0	B3	2.12	ENO1_2	64.5	IMR90p11
86.5	B3	1.87	ENO1_2	64.5	IMR90p11
87.0	B3	2.46	ENO1_2	64.5	IMR90p11
87.5	B3	3.75	ENO1_2	64.5	IMR90p11
88.0	B3	3.71	ENO1_2	64.5	IMR90p11
88.5	B3	3.27	ENO1_2	64.5	IMR90p11
89.0	B3	3.6	ENO1_2	64.5	IMR90p11
89.5	B3	3.2	ENO1_2	64.5	IMR90p11
90.0	B3	2.12	ENO1_2	64.5	IMR90p11
90.5	B3	2.02	ENO1_2	64.5	IMR90p11
91.0	B3	2.36	ENO1_2	64.5	IMR90p11
91.5	B3	2.03	ENO1_2	64.5	IMR90p11
92.0	B3	1.75	ENO1_2	64.5	IMR90p11
92.5	B3	1.79	ENO1_2	64.5	IMR90p11
93.0	B3	1.79	ENO1_2	64.5	IMR90p11
93.5	B3	1.79	ENO1_2	64.5	IMR90p11
94.0	B3	1.94	ENO1_2	64.5	IMR90p11
94.5	B3	2.59	ENO1_2	64.5	IMR90p11
95.0	B3	1.41	ENO1_2	64.5	IMR90p11
55.0	C3	20.23	ENO1_2	63.3	IMR90p11
55.5	C3	43.82	ENO1_2	63.3	IMR90p11
56.0	C3	40.45	ENO1_2	63.3	IMR90p11
56.5	C3	40.45	ENO1_2	63.3	IMR90p11
57.0	C3	40.45	ENO1_2	63.3	IMR90p11
57.5	C3	40.41	ENO1_2	63.3	IMR90p11
58.0	C3	40.69	ENO1_2	63.3	IMR90p11
58.5	C3	40.93	ENO1_2	63.3	IMR90p11
59.0	C3	41.18	ENO1_2	63.3	IMR90p11
59.5	C3	39.99	ENO1_2	63.3	IMR90p11
60.0	C3	37.99	ENO1_2	63.3	IMR90p11
60.5	C3	36.76	ENO1_2	63.3	IMR90p11
61.0	C3	35.67	ENO1_2	63.3	IMR90p11
61.5	C3	34.7	ENO1_2	63.3	IMR90p11
62.0	C3	34.26	ENO1_2	63.3	IMR90p11
62.5	C3	33.93	ENO1_2	63.3	IMR90p11
63.0	C3	34.52	ENO1_2	63.3	IMR90p11
63.5	C3	38.3	ENO1_2	63.3	IMR90p11
64.0	C3	44.14	ENO1_2	63.3	IMR90p11
64.5	C3	52.91	ENO1_2	63.3	IMR90p11
65.0	C3	64.94	ENO1_2	63.3	IMR90p11
65.5	C3	78.27	ENO1_2	63.3	IMR90p11
66.0	C3	89.98	ENO1_2	63.3	IMR90p11
66.5	C3	100.12	ENO1_2	63.3	IMR90p11
67.0	C3	107.27	ENO1_2	63.3	IMR90p11
67.5	C3	111.27	ENO1_2	63.3	IMR90p11
68.0	C3	113.42	ENO1_2	63.3	IMR90p11
68.5	C3	114.57	ENO1_2	63.3	IMR90p11
69.0	C3	114.5	ENO1_2	63.3	IMR90p11
69.5	C3	114.55	ENO1_2	63.3	IMR90p11
70.0	C3	116.04	ENO1_2	63.3	IMR90p11
70.5	C3	116.95	ENO1_2	63.3	IMR90p11
71.0	C3	117.94	ENO1_2	63.3	IMR90p11
71.5	C3	120.69	ENO1_2	63.3	IMR90p11
72.0	C3	123.73	ENO1_2	63.3	IMR90p11
72.5	C3	125.34	ENO1_2	63.3	IMR90p11
73.0	C3	127.28	ENO1_2	63.3	IMR90p11
73.5	C3	128.97	ENO1_2	63.3	IMR90p11
74.0	C3	129.21	ENO1_2	63.3	IMR90p11
74.5	C3	128.09	ENO1_2	63.3	IMR90p11
75.0	C3	127.16	ENO1_2	63.3	IMR90p11
75.5	C3	126.48	ENO1_2	63.3	IMR90p11
76.0	C3	125.23	ENO1_2	63.3	IMR90p11
76.5	C3	125.5	ENO1_2	63.3	IMR90p11
77.0	C3	131.5	ENO1_2	63.3	IMR90p11
77.5	C3	150.29	ENO1_2	63.3	IMR90p11
78.0	C3	194.57	ENO1_2	63.3	IMR90p11
78.5	C3	272.02	ENO1_2	63.3	IMR90p11
79.0	C3	373.16	ENO1_2	63.3	IMR90p11
79.5	C3	476.22	ENO1_2	63.3	IMR90p11
80.0	C3	552.95	ENO1_2	63.3	IMR90p11
80.5	C3	573.62	ENO1_2	63.3	IMR90p11
81.0	C3	524.25	ENO1_2	63.3	IMR90p11
81.5	C3	419.17	ENO1_2	63.3	IMR90p11
82.0	C3	291.67	ENO1_2	63.3	IMR90p11
82.5	C3	173.12	ENO1_2	63.3	IMR90p11
83.0	C3	83.72	ENO1_2	63.3	IMR90p11
83.5	C3	31.17	ENO1_2	63.3	IMR90p11
84.0	C3	9.51	ENO1_2	63.3	IMR90p11
84.5	C3	3.29	ENO1_2	63.3	IMR90p11
85.0	C3	1.49	ENO1_2	63.3	IMR90p11
85.5	C3	1.18	ENO1_2	63.3	IMR90p11
86.0	C3	1.44	ENO1_2	63.3	IMR90p11
86.5	C3	1.74	ENO1_2	63.3	IMR90p11
87.0	C3	2.34	ENO1_2	63.3	IMR90p11
87.5	C3	2.83	ENO1_2	63.3	IMR90p11
88.0	C3	2.8	ENO1_2	63.3	IMR90p11
88.5	C3	2.84	ENO1_2	63.3	IMR90p11
89.0	C3	2.39	ENO1_2	63.3	IMR90p11
89.5	C3	2.14	ENO1_2	63.3	IMR90p11
90.0	C3	2.42	ENO1_2	63.3	IMR90p11
90.5	C3	2.37	ENO1_2	63.3	IMR90p11
91.0	C3	2.09	ENO1_2	63.3	IMR90p11
91.5	C3	1.89	ENO1_2	63.3	IMR90p11
92.0	C3	1.34	ENO1_2	63.3	IMR90p11
92.5	C3	0.98	ENO1_2	63.3	IMR90p11
93.0	C3	0.92	ENO1_2	63.3	IMR90p11
93.5	C3	1.56	ENO1_2	63.3	IMR90p11
94.0	C3	2.29	ENO1_2	63.3	IMR90p11
94.5	C3	4.52	ENO1_2	63.3	IMR90p11
95.0	C3	3.02	ENO1_2	63.3	IMR90p11
55.0	D3	19.48	ENO1_2	61.4	IMR90p11
55.5	D3	42.21	ENO1_2	61.4	IMR90p11
56.0	D3	38.96	ENO1_2	61.4	IMR90p11
56.5	D3	38.96	ENO1_2	61.4	IMR90p11
57.0	D3	38.96	ENO1_2	61.4	IMR90p11
57.5	D3	38.9	ENO1_2	61.4	IMR90p11
58.0	D3	39.24	ENO1_2	61.4	IMR90p11
58.5	D3	40.35	ENO1_2	61.4	IMR90p11
59.0	D3	40.9	ENO1_2	61.4	IMR90p11
59.5	D3	40.8	ENO1_2	61.4	IMR90p11
60.0	D3	40.44	ENO1_2	61.4	IMR90p11
60.5	D3	39.63	ENO1_2	61.4	IMR90p11
61.0	D3	39.11	ENO1_2	61.4	IMR90p11
61.5	D3	38.88	ENO1_2	61.4	IMR90p11
62.0	D3	39.06	ENO1_2	61.4	IMR90p11
62.5	D3	39.34	ENO1_2	61.4	IMR90p11
63.0	D3	40.34	ENO1_2	61.4	IMR90p11
63.5	D3	42.82	ENO1_2	61.4	IMR90p11
64.0	D3	47.3	ENO1_2	61.4	IMR90p11
64.5	D3	53.94	ENO1_2	61.4	IMR90p11
65.0	D3	63.71	ENO1_2	61.4	IMR90p11
65.5	D3	76.27	ENO1_2	61.4	IMR90p11
66.0	D3	88.5	ENO1_2	61.4	IMR90p11
66.5	D3	99.22	ENO1_2	61.4	IMR90p11
67.0	D3	108.48	ENO1_2	61.4	IMR90p11
67.5	D3	114.28	ENO1_2	61.4	IMR90p11
68.0	D3	116.25	ENO1_2	61.4	IMR90p11
68.5	D3	117.59	ENO1_2	61.4	IMR90p11
69.0	D3	118.38	ENO1_2	61.4	IMR90p11
69.5	D3	118.39	ENO1_2	61.4	IMR90p11
70.0	D3	119.55	ENO1_2	61.4	IMR90p11
70.5	D3	121.47	ENO1_2	61.4	IMR90p11
71.0	D3	122.7	ENO1_2	61.4	IMR90p11
71.5	D3	123.88	ENO1_2	61.4	IMR90p11
72.0	D3	125.43	ENO1_2	61.4	IMR90p11
72.5	D3	126.52	ENO1_2	61.4	IMR90p11
73.0	D3	127.49	ENO1_2	61.4	IMR90p11
73.5	D3	128.3	ENO1_2	61.4	IMR90p11
74.0	D3	129.02	ENO1_2	61.4	IMR90p11
74.5	D3	129.46	ENO1_2	61.4	IMR90p11
75.0	D3	129.32	ENO1_2	61.4	IMR90p11
75.5	D3	128.81	ENO1_2	61.4	IMR90p11
76.0	D3	128.63	ENO1_2	61.4	IMR90p11
76.5	D3	129.62	ENO1_2	61.4	IMR90p11
77.0	D3	134.45	ENO1_2	61.4	IMR90p11
77.5	D3	152.57	ENO1_2	61.4	IMR90p11
78.0	D3	197.67	ENO1_2	61.4	IMR90p11
78.5	D3	275.55	ENO1_2	61.4	IMR90p11
79.0	D3	377.35	ENO1_2	61.4	IMR90p11
79.5	D3	482.87	ENO1_2	61.4	IMR90p11
80.0	D3	562.08	ENO1_2	61.4	IMR90p11
80.5	D3	583.75	ENO1_2	61.4	IMR90p11
81.0	D3	534.93	ENO1_2	61.4	IMR90p11
81.5	D3	429.58	ENO1_2	61.4	IMR90p11
82.0	D3	299.82	ENO1_2	61.4	IMR90p11
82.5	D3	178.5	ENO1_2	61.4	IMR90p11
83.0	D3	86.69	ENO1_2	61.4	IMR90p11
83.5	D3	32.27	ENO1_2	61.4	IMR90p11
84.0	D3	9.38	ENO1_2	61.4	IMR90p11
84.5	D3	3.03	ENO1_2	61.4	IMR90p11
85.0	D3	1.78	ENO1_2	61.4	IMR90p11
85.5	D3	1.98	ENO1_2	61.4	IMR90p11
86.0	D3	2.4	ENO1_2	61.4	IMR90p11
86.5	D3	2.74	ENO1_2	61.4	IMR90p11
87.0	D3	3.0	ENO1_2	61.4	IMR90p11
87.5	D3	2.64	ENO1_2	61.4	IMR90p11
88.0	D3	2.19	ENO1_2	61.4	IMR90p11
88.5	D3	1.76	ENO1_2	61.4	IMR90p11
89.0	D3	0.97	ENO1_2	61.4	IMR90p11
89.5	D3	0.71	ENO1_2	61.4	IMR90p11
90.0	D3	1.38	ENO1_2	61.4	IMR90p11
90.5	D3	1.94	ENO1_2	61.4	IMR90p11
91.0	D3	2.3	ENO1_2	61.4	IMR90p11
91.5	D3	3.14	ENO1_2	61.4	IMR90p11
92.0	D3	3.53	ENO1_2	61.4	IMR90p11
92.5	D3	3.19	ENO1_2	61.4	IMR90p11
93.0	D3	2.77	ENO1_2	61.4	IMR90p11
93.5	D3	2.54	ENO1_2	61.4	IMR90p11
94.0	D3	2.2	ENO1_2	61.4	IMR90p11
94.5	D3	2.21	ENO1_2	61.4	IMR90p11
95.0	D3	1.09	ENO1_2	61.4	IMR90p11
55.0	E3	15.94	ENO1_2	59.0	IMR90p11
55.5	E3	34.53	ENO1_2	59.0	IMR90p11
56.0	E3	31.87	ENO1_2	59.0	IMR90p11
56.5	E3	31.87	ENO1_2	59.0	IMR90p11
57.0	E3	31.87	ENO1_2	59.0	IMR90p11
57.5	E3	31.71	ENO1_2	59.0	IMR90p11
58.0	E3	32.74	ENO1_2	59.0	IMR90p11
58.5	E3	34.54	ENO1_2	59.0	IMR90p11
59.0	E3	35.51	ENO1_2	59.0	IMR90p11
59.5	E3	36.68	ENO1_2	59.0	IMR90p11
60.0	E3	37.79	ENO1_2	59.0	IMR90p11
60.5	E3	36.97	ENO1_2	59.0	IMR90p11
61.0	E3	35.2	ENO1_2	59.0	IMR90p11
61.5	E3	34.15	ENO1_2	59.0	IMR90p11
62.0	E3	32.31	ENO1_2	59.0	IMR90p11
62.5	E3	30.73	ENO1_2	59.0	IMR90p11
63.0	E3	30.87	ENO1_2	59.0	IMR90p11
63.5	E3	32.26	ENO1_2	59.0	IMR90p11
64.0	E3	36.69	ENO1_2	59.0	IMR90p11
64.5	E3	45.1	ENO1_2	59.0	IMR90p11
65.0	E3	56.65	ENO1_2	59.0	IMR90p11
65.5	E3	70.3	ENO1_2	59.0	IMR90p11
66.0	E3	84.8	ENO1_2	59.0	IMR90p11
66.5	E3	96.55	ENO1_2	59.0	IMR90p11
67.0	E3	105.44	ENO1_2	59.0	IMR90p11
67.5	E3	111.33	ENO1_2	59.0	IMR90p11
68.0	E3	113.69	ENO1_2	59.0	IMR90p11
68.5	E3	114.67	ENO1_2	59.0	IMR90p11
69.0	E3	115.51	ENO1_2	59.0	IMR90p11
69.5	E3	115.33	ENO1_2	59.0	IMR90p11
70.0	E3	115.06	ENO1_2	59.0	IMR90p11
70.5	E3	116.51	ENO1_2	59.0	IMR90p11
71.0	E3	117.6	ENO1_2	59.0	IMR90p11
71.5	E3	118.69	ENO1_2	59.0	IMR90p11
72.0	E3	121.01	ENO1_2	59.0	IMR90p11
72.5	E3	123.94	ENO1_2	59.0	IMR90p11
73.0	E3	125.07	ENO1_2	59.0	IMR90p11
73.5	E3	125.87	ENO1_2	59.0	IMR90p11
74.0	E3	126.88	ENO1_2	59.0	IMR90p11
74.5	E3	126.65	ENO1_2	59.0	IMR90p11
75.0	E3	125.44	ENO1_2	59.0	IMR90p11
75.5	E3	125.23	ENO1_2	59.0	IMR90p11
76.0	E3	125.46	ENO1_2	59.0	IMR90p11
76.5	E3	125.95	ENO1_2	59.0	IMR90p11
77.0	E3	130.18	ENO1_2	59.0	IMR90p11
77.5	E3	145.8	ENO1_2	59.0	IMR90p11
78.0	E3	186.18	ENO1_2	59.0	IMR90p11
78.5	E3	258.26	ENO1_2	59.0	IMR90p11
79.0	E3	355.8	ENO1_2	59.0	IMR90p11
79.5	E3	459.51	ENO1_2	59.0	IMR90p11
80.0	E3	540.97	ENO1_2	59.0	IMR90p11
80.5	E3	568.63	ENO1_2	59.0	IMR90p11
81.0	E3	527.43	ENO1_2	59.0	IMR90p11
81.5	E3	428.4	ENO1_2	59.0	IMR90p11
82.0	E3	302.4	ENO1_2	59.0	IMR90p11
82.5	E3	182.6	ENO1_2	59.0	IMR90p11
83.0	E3	90.54	ENO1_2	59.0	IMR90p11
83.5	E3	35.08	ENO1_2	59.0	IMR90p11
84.0	E3	11.12	ENO1_2	59.0	IMR90p11
84.5	E3	4.8	ENO1_2	59.0	IMR90p11
85.0	E3	3.4	ENO1_2	59.0	IMR90p11
85.5	E3	2.72	ENO1_2	59.0	IMR90p11
86.0	E3	2.58	ENO1_2	59.0	IMR90p11
86.5	E3	2.8	ENO1_2	59.0	IMR90p11
87.0	E3	2.62	ENO1_2	59.0	IMR90p11
87.5	E3	2.21	ENO1_2	59.0	IMR90p11
88.0	E3	2.51	ENO1_2	59.0	IMR90p11
88.5	E3	2.64	ENO1_2	59.0	IMR90p11
89.0	E3	2.28	ENO1_2	59.0	IMR90p11
89.5	E3	2.32	ENO1_2	59.0	IMR90p11
90.0	E3	2.85	ENO1_2	59.0	IMR90p11
90.5	E3	2.98	ENO1_2	59.0	IMR90p11
91.0	E3	2.77	ENO1_2	59.0	IMR90p11
91.5	E3	2.85	ENO1_2	59.0	IMR90p11
92.0	E3	2.64	ENO1_2	59.0	IMR90p11
92.5	E3	2.06	ENO1_2	59.0	IMR90p11
93.0	E3	1.28	ENO1_2	59.0	IMR90p11
93.5	E3	1.32	ENO1_2	59.0	IMR90p11
94.0	E3	1.26	ENO1_2	59.0	IMR90p11
94.5	E3	2.4	ENO1_2	59.0	IMR90p11
95.0	E3	1.83	ENO1_2	59.0	IMR90p11
55.0	F3	19.0	ENO1_2	57.0	IMR90p11
55.5	F3	41.17	ENO1_2	57.0	IMR90p11
56.0	F3	38.0	ENO1_2	57.0	IMR90p11
56.5	F3	38.0	ENO1_2	57.0	IMR90p11
57.0	F3	38.0	ENO1_2	57.0	IMR90p11
57.5	F3	37.83	ENO1_2	57.0	IMR90p11
58.0	F3	38.93	ENO1_2	57.0	IMR90p11
58.5	F3	40.47	ENO1_2	57.0	IMR90p11
59.0	F3	41.75	ENO1_2	57.0	IMR90p11
59.5	F3	42.52	ENO1_2	57.0	IMR90p11
60.0	F3	42.18	ENO1_2	57.0	IMR90p11
60.5	F3	41.49	ENO1_2	57.0	IMR90p11
61.0	F3	40.78	ENO1_2	57.0	IMR90p11
61.5	F3	38.81	ENO1_2	57.0	IMR90p11
62.0	F3	36.11	ENO1_2	57.0	IMR90p11
62.5	F3	34.07	ENO1_2	57.0	IMR90p11
63.0	F3	32.04	ENO1_2	57.0	IMR90p11
63.5	F3	31.35	ENO1_2	57.0	IMR90p11
64.0	F3	34.12	ENO1_2	57.0	IMR90p11
64.5	F3	40.85	ENO1_2	57.0	IMR90p11
65.0	F3	51.16	ENO1_2	57.0	IMR90p11
65.5	F3	65.0	ENO1_2	57.0	IMR90p11
66.0	F3	79.61	ENO1_2	57.0	IMR90p11
66.5	F3	92.39	ENO1_2	57.0	IMR90p11
67.0	F3	102.5	ENO1_2	57.0	IMR90p11
67.5	F3	108.59	ENO1_2	57.0	IMR90p11
68.0	F3	110.71	ENO1_2	57.0	IMR90p11
68.5	F3	111.04	ENO1_2	57.0	IMR90p11
69.0	F3	110.26	ENO1_2	57.0	IMR90p11
69.5	F3	108.68	ENO1_2	57.0	IMR90p11
70.0	F3	107.86	ENO1_2	57.0	IMR90p11
70.5	F3	107.79	ENO1_2	57.0	IMR90p11
71.0	F3	108.6	ENO1_2	57.0	IMR90p11
71.5	F3	110.86	ENO1_2	57.0	IMR90p11
72.0	F3	113.47	ENO1_2	57.0	IMR90p11
72.5	F3	116.23	ENO1_2	57.0	IMR90p11
73.0	F3	118.97	ENO1_2	57.0	IMR90p11
73.5	F3	119.97	ENO1_2	57.0	IMR90p11
74.0	F3	119.99	ENO1_2	57.0	IMR90p11
74.5	F3	119.86	ENO1_2	57.0	IMR90p11
75.0	F3	119.07	ENO1_2	57.0	IMR90p11
75.5	F3	118.1	ENO1_2	57.0	IMR90p11
76.0	F3	118.06	ENO1_2	57.0	IMR90p11
76.5	F3	119.16	ENO1_2	57.0	IMR90p11
77.0	F3	124.13	ENO1_2	57.0	IMR90p11
77.5	F3	141.08	ENO1_2	57.0	IMR90p11
78.0	F3	182.43	ENO1_2	57.0	IMR90p11
78.5	F3	253.57	ENO1_2	57.0	IMR90p11
79.0	F3	344.72	ENO1_2	57.0	IMR90p11
79.5	F3	437.2	ENO1_2	57.0	IMR90p11
80.0	F3	505.08	ENO1_2	57.0	IMR90p11
80.5	F3	519.95	ENO1_2	57.0	IMR90p11
81.0	F3	470.34	ENO1_2	57.0	IMR90p11
81.5	F3	372.62	ENO1_2	57.0	IMR90p11
82.0	F3	256.37	ENO1_2	57.0	IMR90p11
82.5	F3	149.31	ENO1_2	57.0	IMR90p11
83.0	F3	70.45	ENO1_2	57.0	IMR90p11
83.5	F3	25.87	ENO1_2	57.0	IMR90p11
84.0	F3	7.92	ENO1_2	57.0	IMR90p11
84.5	F3	3.61	ENO1_2	57.0	IMR90p11
85.0	F3	3.05	ENO1_2	57.0	IMR90p11
85.5	F3	2.37	ENO1_2	57.0	IMR90p11
86.0	F3	1.99	ENO1_2	57.0	IMR90p11
86.5	F3	2.19	ENO1_2	57.0	IMR90p11
87.0	F3	1.69	ENO1_2	57.0	IMR90p11
87.5	F3	1.09	ENO1_2	57.0	IMR90p11
88.0	F3	1.51	ENO1_2	57.0	IMR90p11
88.5	F3	1.5	ENO1_2	57.0	IMR90p11
89.0	F3	1.2	ENO1_2	57.0	IMR90p11
89.5	F3	1.71	ENO1_2	57.0	IMR90p11
90.0	F3	2.21	ENO1_2	57.0	IMR90p11
90.5	F3	2.26	ENO1_2	57.0	IMR90p11
91.0	F3	2.88	ENO1_2	57.0	IMR90p11
91.5	F3	3.14	ENO1_2	57.0	IMR90p11
92.0	F3	2.76	ENO1_2	57.0	IMR90p11
92.5	F3	2.58	ENO1_2	57.0	IMR90p11
93.0	F3	1.99	ENO1_2	57.0	IMR90p11
93.5	F3	1.77	ENO1_2	57.0	IMR90p11
94.0	F3	1.72	ENO1_2	57.0	IMR90p11
94.5	F3	3.09	ENO1_2	57.0	IMR90p11
95.0	F3	2.08	ENO1_2	57.0	IMR90p11
55.0	G3	17.54	ENO1_2	55.7	IMR90p11
55.5	G3	38.01	ENO1_2	55.7	IMR90p11
56.0	G3	35.08	ENO1_2	55.7	IMR90p11
56.5	G3	35.08	ENO1_2	55.7	IMR90p11
57.0	G3	35.08	ENO1_2	55.7	IMR90p11
57.5	G3	34.82	ENO1_2	55.7	IMR90p11
58.0	G3	36.42	ENO1_2	55.7	IMR90p11
58.5	G3	39.95	ENO1_2	55.7	IMR90p11
59.0	G3	42.86	ENO1_2	55.7	IMR90p11
59.5	G3	45.05	ENO1_2	55.7	IMR90p11
60.0	G3	45.86	ENO1_2	55.7	IMR90p11
60.5	G3	45.43	ENO1_2	55.7	IMR90p11
61.0	G3	43.83	ENO1_2	55.7	IMR90p11
61.5	G3	40.62	ENO1_2	55.7	IMR90p11
62.0	G3	37.5	ENO1_2	55.7	IMR90p11
62.5	G3	34.27	ENO1_2	55.7	IMR90p11
63.0	G3	31.03	ENO1_2	55.7	IMR90p11
63.5	G3	29.18	ENO1_2	55.7	IMR90p11
64.0	G3	30.73	ENO1_2	55.7	IMR90p11
64.5	G3	35.82	ENO1_2	55.7	IMR90p11
65.0	G3	44.83	ENO1_2	55.7	IMR90p11
65.5	G3	57.17	ENO1_2	55.7	IMR90p11
66.0	G3	71.61	ENO1_2	55.7	IMR90p11
66.5	G3	85.37	ENO1_2	55.7	IMR90p11
67.0	G3	96.76	ENO1_2	55.7	IMR90p11
67.5	G3	105.72	ENO1_2	55.7	IMR90p11
68.0	G3	111.4	ENO1_2	55.7	IMR90p11
68.5	G3	113.91	ENO1_2	55.7	IMR90p11
69.0	G3	114.53	ENO1_2	55.7	IMR90p11
69.5	G3	114.1	ENO1_2	55.7	IMR90p11
70.0	G3	112.26	ENO1_2	55.7	IMR90p11
70.5	G3	110.91	ENO1_2	55.7	IMR90p11
71.0	G3	110.58	ENO1_2	55.7	IMR90p11
71.5	G3	110.59	ENO1_2	55.7	IMR90p11
72.0	G3	111.56	ENO1_2	55.7	IMR90p11
72.5	G3	113.95	ENO1_2	55.7	IMR90p11
73.0	G3	116.19	ENO1_2	55.7	IMR90p11
73.5	G3	118.04	ENO1_2	55.7	IMR90p11
74.0	G3	119.74	ENO1_2	55.7	IMR90p11
74.5	G3	120.6	ENO1_2	55.7	IMR90p11
75.0	G3	120.51	ENO1_2	55.7	IMR90p11
75.5	G3	120.27	ENO1_2	55.7	IMR90p11
76.0	G3	119.87	ENO1_2	55.7	IMR90p11
76.5	G3	120.51	ENO1_2	55.7	IMR90p11
77.0	G3	124.39	ENO1_2	55.7	IMR90p11
77.5	G3	140.63	ENO1_2	55.7	IMR90p11
78.0	G3	182.09	ENO1_2	55.7	IMR90p11
78.5	G3	252.63	ENO1_2	55.7	IMR90p11
79.0	G3	343.32	ENO1_2	55.7	IMR90p11
79.5	G3	435.74	ENO1_2	55.7	IMR90p11
80.0	G3	502.27	ENO1_2	55.7	IMR90p11
80.5	G3	514.78	ENO1_2	55.7	IMR90p11
81.0	G3	464.42	ENO1_2	55.7	IMR90p11
81.5	G3	366.57	ENO1_2	55.7	IMR90p11
82.0	G3	251.31	ENO1_2	55.7	IMR90p11
82.5	G3	146.35	ENO1_2	55.7	IMR90p11
83.0	G3	69.28	ENO1_2	55.7	IMR90p11
83.5	G3	25.79	ENO1_2	55.7	IMR90p11
84.0	G3	8.25	ENO1_2	55.7	IMR90p11
84.5	G3	3.26	ENO1_2	55.7	IMR90p11
85.0	G3	2.12	ENO1_2	55.7	IMR90p11
85.5	G3	1.68	ENO1_2	55.7	IMR90p11
86.0	G3	1.26	ENO1_2	55.7	IMR90p11
86.5	G3	2.17	ENO1_2	55.7	IMR90p11
87.0	G3	3.07	ENO1_2	55.7	IMR90p11
87.5	G3	3.08	ENO1_2	55.7	IMR90p11
88.0	G3	3.58	ENO1_2	55.7	IMR90p11
88.5	G3	4.2	ENO1_2	55.7	IMR90p11
89.0	G3	3.68	ENO1_2	55.7	IMR90p11
89.5	G3	3.12	ENO1_2	55.7	IMR90p11
90.0	G3	2.73	ENO1_2	55.7	IMR90p11
90.5	G3	2.16	ENO1_2	55.7	IMR90p11
91.0	G3	1.74	ENO1_2	55.7	IMR90p11
91.5	G3	1.4	ENO1_2	55.7	IMR90p11
92.0	G3	1.21	ENO1_2	55.7	IMR90p11
92.5	G3	1.46	ENO1_2	55.7	IMR90p11
93.0	G3	1.66	ENO1_2	55.7	IMR90p11
93.5	G3	1.92	ENO1_2	55.7	IMR90p11
94.0	G3	2.4	ENO1_2	55.7	IMR90p11
94.5	G3	3.41	ENO1_2	55.7	IMR90p11
95.0	G3	1.94	ENO1_2	55.7	IMR90p11
55.0	H3	17.95	ENO1_2	55.0	IMR90p11
55.5	H3	38.89	ENO1_2	55.0	IMR90p11
56.0	H3	35.9	ENO1_2	55.0	IMR90p11
56.5	H3	35.9	ENO1_2	55.0	IMR90p11
57.0	H3	35.9	ENO1_2	55.0	IMR90p11
57.5	H3	35.59	ENO1_2	55.0	IMR90p11
58.0	H3	37.56	ENO1_2	55.0	IMR90p11
58.5	H3	41.04	ENO1_2	55.0	IMR90p11
59.0	H3	42.78	ENO1_2	55.0	IMR90p11
59.5	H3	43.89	ENO1_2	55.0	IMR90p11
60.0	H3	44.59	ENO1_2	55.0	IMR90p11
60.5	H3	44.41	ENO1_2	55.0	IMR90p11
61.0	H3	43.88	ENO1_2	55.0	IMR90p11
61.5	H3	42.72	ENO1_2	55.0	IMR90p11
62.0	H3	41.3	ENO1_2	55.0	IMR90p11
62.5	H3	40.11	ENO1_2	55.0	IMR90p11
63.0	H3	38.13	ENO1_2	55.0	IMR90p11
63.5	H3	36.14	ENO1_2	55.0	IMR90p11
64.0	H3	35.44	ENO1_2	55.0	IMR90p11
64.5	H3	36.48	ENO1_2	55.0	IMR90p11
65.0	H3	40.31	ENO1_2	55.0	IMR90p11
65.5	H3	48.05	ENO1_2	55.0	IMR90p11
66.0	H3	58.72	ENO1_2	55.0	IMR90p11
66.5	H3	71.14	ENO1_2	55.0	IMR90p11
67.0	H3	83.09	ENO1_2	55.0	IMR90p11
67.5	H3	92.51	ENO1_2	55.0	IMR90p11
68.0	H3	99.46	ENO1_2	55.0	IMR90p11
68.5	H3	103.24	ENO1_2	55.0	IMR90p11
69.0	H3	104.44	ENO1_2	55.0	IMR90p11
69.5	H3	105.23	ENO1_2	55.0	IMR90p11
70.0	H3	105.8	ENO1_2	55.0	IMR90p11
70.5	H3	104.94	ENO1_2	55.0	IMR90p11
71.0	H3	104.35	ENO1_2	55.0	IMR90p11
71.5	H3	104.06	ENO1_2	55.0	IMR90p11
72.0	H3	103.49	ENO1_2	55.0	IMR90p11
72.5	H3	103.47	ENO1_2	55.0	IMR90p11
73.0	H3	104.61	ENO1_2	55.0	IMR90p11
73.5	H3	106.39	ENO1_2	55.0	IMR90p11
74.0	H3	108.4	ENO1_2	55.0	IMR90p11
74.5	H3	110.01	ENO1_2	55.0	IMR90p11
75.0	H3	110.71	ENO1_2	55.0	IMR90p11
75.5	H3	111.04	ENO1_2	55.0	IMR90p11
76.0	H3	110.87	ENO1_2	55.0	IMR90p11
76.5	H3	111.4	ENO1_2	55.0	IMR90p11
77.0	H3	114.86	ENO1_2	55.0	IMR90p11
77.5	H3	128.83	ENO1_2	55.0	IMR90p11
78.0	H3	164.66	ENO1_2	55.0	IMR90p11
78.5	H3	227.94	ENO1_2	55.0	IMR90p11
79.0	H3	311.51	ENO1_2	55.0	IMR90p11
79.5	H3	398.47	ENO1_2	55.0	IMR90p11
80.0	H3	464.42	ENO1_2	55.0	IMR90p11
80.5	H3	483.28	ENO1_2	55.0	IMR90p11
81.0	H3	443.06	ENO1_2	55.0	IMR90p11
81.5	H3	355.07	ENO1_2	55.0	IMR90p11
82.0	H3	247.66	ENO1_2	55.0	IMR90p11
82.5	H3	147.84	ENO1_2	55.0	IMR90p11
83.0	H3	72.09	ENO1_2	55.0	IMR90p11
83.5	H3	27.2	ENO1_2	55.0	IMR90p11
84.0	H3	9.15	ENO1_2	55.0	IMR90p11
84.5	H3	4.62	ENO1_2	55.0	IMR90p11
85.0	H3	2.74	ENO1_2	55.0	IMR90p11
85.5	H3	2.24	ENO1_2	55.0	IMR90p11
86.0	H3	2.76	ENO1_2	55.0	IMR90p11
86.5	H3	2.84	ENO1_2	55.0	IMR90p11
87.0	H3	2.35	ENO1_2	55.0	IMR90p11
87.5	H3	2.4	ENO1_2	55.0	IMR90p11
88.0	H3	2.74	ENO1_2	55.0	IMR90p11
88.5	H3	2.56	ENO1_2	55.0	IMR90p11
89.0	H3	2.16	ENO1_2	55.0	IMR90p11
89.5	H3	2.31	ENO1_2	55.0	IMR90p11
90.0	H3	2.53	ENO1_2	55.0	IMR90p11
90.5	H3	2.02	ENO1_2	55.0	IMR90p11
91.0	H3	1.9	ENO1_2	55.0	IMR90p11
91.5	H3	2.21	ENO1_2	55.0	IMR90p11
92.0	H3	2.32	ENO1_2	55.0	IMR90p11
92.5	H3	2.78	ENO1_2	55.0	IMR90p11
93.0	H3	3.32	ENO1_2	55.0	IMR90p11
93.5	H3	4.13	ENO1_2	55.0	IMR90p11
94.0	H3	4.8	ENO1_2	55.0	IMR90p11
94.5	H3	6.65	ENO1_2	55.0	IMR90p11
95.0	H3	3.76	ENO1_2	55.0	IMR90p11
55.0	A3	22.02	ENO1_2	65.0	IMR90p2
55.5	A3	47.7	ENO1_2	65.0	IMR90p2
56.0	A3	44.03	ENO1_2	65.0	IMR90p2
56.5	A3	44.03	ENO1_2	65.0	IMR90p2
57.0	A3	44.03	ENO1_2	65.0	IMR90p2
57.5	A3	44.07	ENO1_2	65.0	IMR90p2
58.0	A3	43.89	ENO1_2	65.0	IMR90p2
58.5	A3	43.03	ENO1_2	65.0	IMR90p2
59.0	A3	41.7	ENO1_2	65.0	IMR90p2
59.5	A3	39.62	ENO1_2	65.0	IMR90p2
60.0	A3	37.36	ENO1_2	65.0	IMR90p2
60.5	A3	35.38	ENO1_2	65.0	IMR90p2
61.0	A3	33.48	ENO1_2	65.0	IMR90p2
61.5	A3	31.25	ENO1_2	65.0	IMR90p2
62.0	A3	29.1	ENO1_2	65.0	IMR90p2
62.5	A3	27.54	ENO1_2	65.0	IMR90p2
63.0	A3	27.08	ENO1_2	65.0	IMR90p2
63.5	A3	29.79	ENO1_2	65.0	IMR90p2
64.0	A3	36.2	ENO1_2	65.0	IMR90p2
64.5	A3	46.58	ENO1_2	65.0	IMR90p2
65.0	A3	60.12	ENO1_2	65.0	IMR90p2
65.5	A3	74.49	ENO1_2	65.0	IMR90p2
66.0	A3	87.59	ENO1_2	65.0	IMR90p2
66.5	A3	97.91	ENO1_2	65.0	IMR90p2
67.0	A3	104.19	ENO1_2	65.0	IMR90p2
67.5	A3	106.83	ENO1_2	65.0	IMR90p2
68.0	A3	107.98	ENO1_2	65.0	IMR90p2
68.5	A3	107.36	ENO1_2	65.0	IMR90p2
69.0	A3	106.23	ENO1_2	65.0	IMR90p2
69.5	A3	106.12	ENO1_2	65.0	IMR90p2
70.0	A3	106.28	ENO1_2	65.0	IMR90p2
70.5	A3	106.39	ENO1_2	65.0	IMR90p2
71.0	A3	107.33	ENO1_2	65.0	IMR90p2
71.5	A3	108.8	ENO1_2	65.0	IMR90p2
72.0	A3	109.61	ENO1_2	65.0	IMR90p2
72.5	A3	110.72	ENO1_2	65.0	IMR90p2
73.0	A3	111.59	ENO1_2	65.0	IMR90p2
73.5	A3	111.99	ENO1_2	65.0	IMR90p2
74.0	A3	112.21	ENO1_2	65.0	IMR90p2
74.5	A3	112.57	ENO1_2	65.0	IMR90p2
75.0	A3	112.45	ENO1_2	65.0	IMR90p2
75.5	A3	111.95	ENO1_2	65.0	IMR90p2
76.0	A3	111.68	ENO1_2	65.0	IMR90p2
76.5	A3	112.72	ENO1_2	65.0	IMR90p2
77.0	A3	117.82	ENO1_2	65.0	IMR90p2
77.5	A3	135.41	ENO1_2	65.0	IMR90p2
78.0	A3	179.17	ENO1_2	65.0	IMR90p2
78.5	A3	251.15	ENO1_2	65.0	IMR90p2
79.0	A3	338.77	ENO1_2	65.0	IMR90p2
79.5	A3	424.09	ENO1_2	65.0	IMR90p2
80.0	A3	482.23	ENO1_2	65.0	IMR90p2
80.5	A3	484.91	ENO1_2	65.0	IMR90p2
81.0	A3	426.63	ENO1_2	65.0	IMR90p2
81.5	A3	328.37	ENO1_2	65.0	IMR90p2
82.0	A3	218.55	ENO1_2	65.0	IMR90p2
82.5	A3	121.62	ENO1_2	65.0	IMR90p2
83.0	A3	54.15	ENO1_2	65.0	IMR90p2
83.5	A3	19.07	ENO1_2	65.0	IMR90p2
84.0	A3	6.64	ENO1_2	65.0	IMR90p2
84.5	A3	4.07	ENO1_2	65.0	IMR90p2
85.0	A3	3.45	ENO1_2	65.0	IMR90p2
85.5	A3	2.92	ENO1_2	65.0	IMR90p2
86.0	A3	2.36	ENO1_2	65.0	IMR90p2
86.5	A3	2.19	ENO1_2	65.0	IMR90p2
87.0	A3	2.11	ENO1_2	65.0	IMR90p2
87.5	A3	1.97	ENO1_2	65.0	IMR90p2
88.0	A3	1.85	ENO1_2	65.0	IMR90p2
88.5	A3	1.99	ENO1_2	65.0	IMR90p2
89.0	A3	2.22	ENO1_2	65.0	IMR90p2
89.5	A3	2.46	ENO1_2	65.0	IMR90p2
90.0	A3	2.61	ENO1_2	65.0	IMR90p2
90.5	A3	2.76	ENO1_2	65.0	IMR90p2
91.0	A3	2.68	ENO1_2	65.0	IMR90p2
91.5	A3	2.03	ENO1_2	65.0	IMR90p2
92.0	A3	1.27	ENO1_2	65.0	IMR90p2
92.5	A3	0.84	ENO1_2	65.0	IMR90p2
93.0	A3	0.8	ENO1_2	65.0	IMR90p2
93.5	A3	1.05	ENO1_2	65.0	IMR90p2
94.0	A3	1.38	ENO1_2	65.0	IMR90p2
94.5	A3	2.22	ENO1_2	65.0	IMR90p2
95.0	A3	1.25	ENO1_2	65.0	IMR90p2
55.0	B3	20.62	ENO1_2	64.5	IMR90p2
55.5	B3	44.67	ENO1_2	64.5	IMR90p2
56.0	B3	41.23	ENO1_2	64.5	IMR90p2
56.5	B3	41.23	ENO1_2	64.5	IMR90p2
57.0	B3	41.23	ENO1_2	64.5	IMR90p2
57.5	B3	41.22	ENO1_2	64.5	IMR90p2
58.0	B3	41.36	ENO1_2	64.5	IMR90p2
58.5	B3	40.99	ENO1_2	64.5	IMR90p2
59.0	B3	40.04	ENO1_2	64.5	IMR90p2
59.5	B3	38.3	ENO1_2	64.5	IMR90p2
60.0	B3	36.3	ENO1_2	64.5	IMR90p2
60.5	B3	34.3	ENO1_2	64.5	IMR90p2
61.0	B3	32.17	ENO1_2	64.5	IMR90p2
61.5	B3	30.42	ENO1_2	64.5	IMR90p2
62.0	B3	29.24	ENO1_2	64.5	IMR90p2
62.5	B3	28.17	ENO1_2	64.5	IMR90p2
63.0	B3	28.34	ENO1_2	64.5	IMR90p2
63.5	B3	31.28	ENO1_2	64.5	IMR90p2
64.0	B3	37.19	ENO1_2	64.5	IMR90p2
64.5	B3	46.51	ENO1_2	64.5	IMR90p2
65.0	B3	59.29	ENO1_2	64.5	IMR90p2
65.5	B3	73.62	ENO1_2	64.5	IMR90p2
66.0	B3	87.01	ENO1_2	64.5	IMR90p2
66.5	B3	97.59	ENO1_2	64.5	IMR90p2
67.0	B3	104.53	ENO1_2	64.5	IMR90p2
67.5	B3	108.24	ENO1_2	64.5	IMR90p2
68.0	B3	109.49	ENO1_2	64.5	IMR90p2
68.5	B3	109.85	ENO1_2	64.5	IMR90p2
69.0	B3	110.12	ENO1_2	64.5	IMR90p2
69.5	B3	110.68	ENO1_2	64.5	IMR90p2
70.0	B3	111.15	ENO1_2	64.5	IMR90p2
70.5	B3	111.66	ENO1_2	64.5	IMR90p2
71.0	B3	112.28	ENO1_2	64.5	IMR90p2
71.5	B3	113.3	ENO1_2	64.5	IMR90p2
72.0	B3	114.78	ENO1_2	64.5	IMR90p2
72.5	B3	116.72	ENO1_2	64.5	IMR90p2
73.0	B3	118.72	ENO1_2	64.5	IMR90p2
73.5	B3	119.64	ENO1_2	64.5	IMR90p2
74.0	B3	120.03	ENO1_2	64.5	IMR90p2
74.5	B3	119.47	ENO1_2	64.5	IMR90p2
75.0	B3	117.83	ENO1_2	64.5	IMR90p2
75.5	B3	116.22	ENO1_2	64.5	IMR90p2
76.0	B3	115.25	ENO1_2	64.5	IMR90p2
76.5	B3	115.29	ENO1_2	64.5	IMR90p2
77.0	B3	119.98	ENO1_2	64.5	IMR90p2
77.5	B3	137.17	ENO1_2	64.5	IMR90p2
78.0	B3	178.91	ENO1_2	64.5	IMR90p2
78.5	B3	250.75	ENO1_2	64.5	IMR90p2
79.0	B3	342.13	ENO1_2	64.5	IMR90p2
79.5	B3	433.77	ENO1_2	64.5	IMR90p2
80.0	B3	500.96	ENO1_2	64.5	IMR90p2
80.5	B3	514.74	ENO1_2	64.5	IMR90p2
81.0	B3	463.71	ENO1_2	64.5	IMR90p2
81.5	B3	366.11	ENO1_2	64.5	IMR90p2
82.0	B3	251.51	ENO1_2	64.5	IMR90p2
82.5	B3	145.95	ENO1_2	64.5	IMR90p2
83.0	B3	68.14	ENO1_2	64.5	IMR90p2
83.5	B3	24.9	ENO1_2	64.5	IMR90p2
84.0	B3	8.06	ENO1_2	64.5	IMR90p2
84.5	B3	3.34	ENO1_2	64.5	IMR90p2
85.0	B3	2.06	ENO1_2	64.5	IMR90p2
85.5	B3	2.08	ENO1_2	64.5	IMR90p2
86.0	B3	2.35	ENO1_2	64.5	IMR90p2
86.5	B3	2.41	ENO1_2	64.5	IMR90p2
87.0	B3	2.87	ENO1_2	64.5	IMR90p2
87.5	B3	3.38	ENO1_2	64.5	IMR90p2
88.0	B3	3.43	ENO1_2	64.5	IMR90p2
88.5	B3	3.24	ENO1_2	64.5	IMR90p2
89.0	B3	2.83	ENO1_2	64.5	IMR90p2
89.5	B3	2.46	ENO1_2	64.5	IMR90p2
90.0	B3	2.3	ENO1_2	64.5	IMR90p2
90.5	B3	2.47	ENO1_2	64.5	IMR90p2
91.0	B3	2.63	ENO1_2	64.5	IMR90p2
91.5	B3	2.65	ENO1_2	64.5	IMR90p2
92.0	B3	2.73	ENO1_2	64.5	IMR90p2
92.5	B3	2.62	ENO1_2	64.5	IMR90p2
93.0	B3	2.1	ENO1_2	64.5	IMR90p2
93.5	B3	1.45	ENO1_2	64.5	IMR90p2
94.0	B3	1.28	ENO1_2	64.5	IMR90p2
94.5	B3	0.64	ENO1_2	64.5	IMR90p2
95.0	B3	-0.08	ENO1_2	64.5	IMR90p2
55.0	C3	18.91	ENO1_2	63.3	IMR90p2
55.5	C3	40.98	ENO1_2	63.3	IMR90p2
56.0	C3	37.83	ENO1_2	63.3	IMR90p2
56.5	C3	37.83	ENO1_2	63.3	IMR90p2
57.0	C3	37.83	ENO1_2	63.3	IMR90p2
57.5	C3	37.85	ENO1_2	63.3	IMR90p2
58.0	C3	37.8	ENO1_2	63.3	IMR90p2
58.5	C3	36.63	ENO1_2	63.3	IMR90p2
59.0	C3	35.42	ENO1_2	63.3	IMR90p2
59.5	C3	34.7	ENO1_2	63.3	IMR90p2
60.0	C3	33.13	ENO1_2	63.3	IMR90p2
60.5	C3	32.4	ENO1_2	63.3	IMR90p2
61.0	C3	32.3	ENO1_2	63.3	IMR90p2
61.5	C3	31.48	ENO1_2	63.3	IMR90p2
62.0	C3	31.15	ENO1_2	63.3	IMR90p2
62.5	C3	32.1	ENO1_2	63.3	IMR90p2
63.0	C3	33.17	ENO1_2	63.3	IMR90p2
63.5	C3	36.26	ENO1_2	63.3	IMR90p2
64.0	C3	42.69	ENO1_2	63.3	IMR90p2
64.5	C3	52.0	ENO1_2	63.3	IMR90p2
65.0	C3	63.17	ENO1_2	63.3	IMR90p2
65.5	C3	74.78	ENO1_2	63.3	IMR90p2
66.0	C3	86.04	ENO1_2	63.3	IMR90p2
66.5	C3	95.35	ENO1_2	63.3	IMR90p2
67.0	C3	101.24	ENO1_2	63.3	IMR90p2
67.5	C3	104.62	ENO1_2	63.3	IMR90p2
68.0	C3	107.49	ENO1_2	63.3	IMR90p2
68.5	C3	108.92	ENO1_2	63.3	IMR90p2
69.0	C3	109.59	ENO1_2	63.3	IMR90p2
69.5	C3	111.38	ENO1_2	63.3	IMR90p2
70.0	C3	113.76	ENO1_2	63.3	IMR90p2
70.5	C3	116.15	ENO1_2	63.3	IMR90p2
71.0	C3	118.67	ENO1_2	63.3	IMR90p2
71.5	C3	120.41	ENO1_2	63.3	IMR90p2
72.0	C3	121.41	ENO1_2	63.3	IMR90p2
72.5	C3	121.76	ENO1_2	63.3	IMR90p2
73.0	C3	120.58	ENO1_2	63.3	IMR90p2
73.5	C3	119.2	ENO1_2	63.3	IMR90p2
74.0	C3	118.77	ENO1_2	63.3	IMR90p2
74.5	C3	117.64	ENO1_2	63.3	IMR90p2
75.0	C3	116.99	ENO1_2	63.3	IMR90p2
75.5	C3	117.28	ENO1_2	63.3	IMR90p2
76.0	C3	117.16	ENO1_2	63.3	IMR90p2
76.5	C3	118.36	ENO1_2	63.3	IMR90p2
77.0	C3	124.7	ENO1_2	63.3	IMR90p2
77.5	C3	144.4	ENO1_2	63.3	IMR90p2
78.0	C3	190.3	ENO1_2	63.3	IMR90p2
78.5	C3	265.73	ENO1_2	63.3	IMR90p2
79.0	C3	357.76	ENO1_2	63.3	IMR90p2
79.5	C3	447.16	ENO1_2	63.3	IMR90p2
80.0	C3	507.12	ENO1_2	63.3	IMR90p2
80.5	C3	510.11	ENO1_2	63.3	IMR90p2
81.0	C3	450.28	ENO1_2	63.3	IMR90p2
81.5	C3	348.28	ENO1_2	63.3	IMR90p2
82.0	C3	233.42	ENO1_2	63.3	IMR90p2
82.5	C3	131.23	ENO1_2	63.3	IMR90p2
83.0	C3	59.1	ENO1_2	63.3	IMR90p2
83.5	C3	20.47	ENO1_2	63.3	IMR90p2
84.0	C3	5.86	ENO1_2	63.3	IMR90p2
84.5	C3	2.26	ENO1_2	63.3	IMR90p2
85.0	C3	1.61	ENO1_2	63.3	IMR90p2
85.5	C3	1.77	ENO1_2	63.3	IMR90p2
86.0	C3	2.34	ENO1_2	63.3	IMR90p2
86.5	C3	2.61	ENO1_2	63.3	IMR90p2
87.0	C3	2.83	ENO1_2	63.3	IMR90p2
87.5	C3	3.5	ENO1_2	63.3	IMR90p2
88.0	C3	3.55	ENO1_2	63.3	IMR90p2
88.5	C3	2.89	ENO1_2	63.3	IMR90p2
89.0	C3	2.63	ENO1_2	63.3	IMR90p2
89.5	C3	2.49	ENO1_2	63.3	IMR90p2
90.0	C3	1.78	ENO1_2	63.3	IMR90p2
90.5	C3	1.47	ENO1_2	63.3	IMR90p2
91.0	C3	1.7	ENO1_2	63.3	IMR90p2
91.5	C3	1.86	ENO1_2	63.3	IMR90p2
92.0	C3	1.77	ENO1_2	63.3	IMR90p2
92.5	C3	1.85	ENO1_2	63.3	IMR90p2
93.0	C3	2.31	ENO1_2	63.3	IMR90p2
93.5	C3	2.68	ENO1_2	63.3	IMR90p2
94.0	C3	2.92	ENO1_2	63.3	IMR90p2
94.5	C3	3.68	ENO1_2	63.3	IMR90p2
95.0	C3	1.96	ENO1_2	63.3	IMR90p2
55.0	D3	17.45	ENO1_2	61.4	IMR90p2
55.5	D3	37.81	ENO1_2	61.4	IMR90p2
56.0	D3	34.9	ENO1_2	61.4	IMR90p2
56.5	D3	34.9	ENO1_2	61.4	IMR90p2
57.0	D3	34.9	ENO1_2	61.4	IMR90p2
57.5	D3	34.88	ENO1_2	61.4	IMR90p2
58.0	D3	34.97	ENO1_2	61.4	IMR90p2
58.5	D3	35.46	ENO1_2	61.4	IMR90p2
59.0	D3	36.02	ENO1_2	61.4	IMR90p2
59.5	D3	35.6	ENO1_2	61.4	IMR90p2
60.0	D3	35.16	ENO1_2	61.4	IMR90p2
60.5	D3	35.76	ENO1_2	61.4	IMR90p2
61.0	D3	35.42	ENO1_2	61.4	IMR90p2
61.5	D3	33.68	ENO1_2	61.4	IMR90p2
62.0	D3	33.2	ENO1_2	61.4	IMR90p2
62.5	D3	33.43	ENO1_2	61.4	IMR90p2
63.0	D3	33.91	ENO1_2	61.4	IMR90p2
63.5	D3	37.08	ENO1_2	61.4	IMR90p2
64.0	D3	44.12	ENO1_2	61.4	IMR90p2
64.5	D3	53.52	ENO1_2	61.4	IMR90p2
65.0	D3	64.63	ENO1_2	61.4	IMR90p2
65.5	D3	77.6	ENO1_2	61.4	IMR90p2
66.0	D3	89.76	ENO1_2	61.4	IMR90p2
66.5	D3	99.04	ENO1_2	61.4	IMR90p2
67.0	D3	105.8	ENO1_2	61.4	IMR90p2
67.5	D3	110.2	ENO1_2	61.4	IMR90p2
68.0	D3	111.42	ENO1_2	61.4	IMR90p2
68.5	D3	111.7	ENO1_2	61.4	IMR90p2
69.0	D3	112.44	ENO1_2	61.4	IMR90p2
69.5	D3	112.81	ENO1_2	61.4	IMR90p2
70.0	D3	113.43	ENO1_2	61.4	IMR90p2
70.5	D3	115.1	ENO1_2	61.4	IMR90p2
71.0	D3	116.58	ENO1_2	61.4	IMR90p2
71.5	D3	117.82	ENO1_2	61.4	IMR90p2
72.0	D3	119.43	ENO1_2	61.4	IMR90p2
72.5	D3	120.46	ENO1_2	61.4	IMR90p2
73.0	D3	121.1	ENO1_2	61.4	IMR90p2
73.5	D3	121.62	ENO1_2	61.4	IMR90p2
74.0	D3	121.45	ENO1_2	61.4	IMR90p2
74.5	D3	120.65	ENO1_2	61.4	IMR90p2
75.0	D3	120.28	ENO1_2	61.4	IMR90p2
75.5	D3	119.78	ENO1_2	61.4	IMR90p2
76.0	D3	119.18	ENO1_2	61.4	IMR90p2
76.5	D3	120.4	ENO1_2	61.4	IMR90p2
77.0	D3	126.65	ENO1_2	61.4	IMR90p2
77.5	D3	146.78	ENO1_2	61.4	IMR90p2
78.0	D3	193.68	ENO1_2	61.4	IMR90p2
78.5	D3	270.72	ENO1_2	61.4	IMR90p2
79.0	D3	365.82	ENO1_2	61.4	IMR90p2
79.5	D3	458.54	ENO1_2	61.4	IMR90p2
80.0	D3	521.37	ENO1_2	61.4	IMR90p2
80.5	D3	526.6	ENO1_2	61.4	IMR90p2
81.0	D3	467.27	ENO1_2	61.4	IMR90p2
81.5	D3	362.75	ENO1_2	61.4	IMR90p2
82.0	D3	244.16	ENO1_2	61.4	IMR90p2
82.5	D3	138.74	ENO1_2	61.4	IMR90p2
83.0	D3	63.77	ENO1_2	61.4	IMR90p2
83.5	D3	23.32	ENO1_2	61.4	IMR90p2
84.0	D3	8.49	ENO1_2	61.4	IMR90p2
84.5	D3	4.8	ENO1_2	61.4	IMR90p2
85.0	D3	3.73	ENO1_2	61.4	IMR90p2
85.5	D3	3.22	ENO1_2	61.4	IMR90p2
86.0	D3	2.42	ENO1_2	61.4	IMR90p2
86.5	D3	1.96	ENO1_2	61.4	IMR90p2
87.0	D3	2.08	ENO1_2	61.4	IMR90p2
87.5	D3	1.82	ENO1_2	61.4	IMR90p2
88.0	D3	1.8	ENO1_2	61.4	IMR90p2
88.5	D3	2.17	ENO1_2	61.4	IMR90p2
89.0	D3	1.73	ENO1_2	61.4	IMR90p2
89.5	D3	1.69	ENO1_2	61.4	IMR90p2
90.0	D3	2.34	ENO1_2	61.4	IMR90p2
90.5	D3	2.24	ENO1_2	61.4	IMR90p2
91.0	D3	2.13	ENO1_2	61.4	IMR90p2
91.5	D3	2.68	ENO1_2	61.4	IMR90p2
92.0	D3	2.54	ENO1_2	61.4	IMR90p2
92.5	D3	2.17	ENO1_2	61.4	IMR90p2
93.0	D3	2.13	ENO1_2	61.4	IMR90p2
93.5	D3	1.4	ENO1_2	61.4	IMR90p2
94.0	D3	1.06	ENO1_2	61.4	IMR90p2
94.5	D3	-0.19	ENO1_2	61.4	IMR90p2
95.0	D3	-0.79	ENO1_2	61.4	IMR90p2
55.0	E3	16.55	ENO1_2	59.0	IMR90p2
55.5	E3	35.86	ENO1_2	59.0	IMR90p2
56.0	E3	33.1	ENO1_2	59.0	IMR90p2
56.5	E3	33.1	ENO1_2	59.0	IMR90p2
57.0	E3	33.1	ENO1_2	59.0	IMR90p2
57.5	E3	32.97	ENO1_2	59.0	IMR90p2
58.0	E3	33.9	ENO1_2	59.0	IMR90p2
58.5	E3	34.93	ENO1_2	59.0	IMR90p2
59.0	E3	33.88	ENO1_2	59.0	IMR90p2
59.5	E3	32.67	ENO1_2	59.0	IMR90p2
60.0	E3	31.3	ENO1_2	59.0	IMR90p2
60.5	E3	30.04	ENO1_2	59.0	IMR90p2
61.0	E3	28.82	ENO1_2	59.0	IMR90p2
61.5	E3	27.28	ENO1_2	59.0	IMR90p2
62.0	E3	26.54	ENO1_2	59.0	IMR90p2
62.5	E3	26.43	ENO1_2	59.0	IMR90p2
63.0	E3	27.33	ENO1_2	59.0	IMR90p2
63.5	E3	31.5	ENO1_2	59.0	IMR90p2
64.0	E3	39.87	ENO1_2	59.0	IMR90p2
64.5	E3	51.33	ENO1_2	59.0	IMR90p2
65.0	E3	65.76	ENO1_2	59.0	IMR90p2
65.5	E3	80.62	ENO1_2	59.0	IMR90p2
66.0	E3	93.82	ENO1_2	59.0	IMR90p2
66.5	E3	104.52	ENO1_2	59.0	IMR90p2
67.0	E3	111.42	ENO1_2	59.0	IMR90p2
67.5	E3	114.15	ENO1_2	59.0	IMR90p2
68.0	E3	114.89	ENO1_2	59.0	IMR90p2
68.5	E3	113.85	ENO1_2	59.0	IMR90p2
69.0	E3	111.47	ENO1_2	59.0	IMR90p2
69.5	E3	109.84	ENO1_2	59.0	IMR90p2
70.0	E3	109.83	ENO1_2	59.0	IMR90p2
70.5	E3	111.01	ENO1_2	59.0	IMR90p2
71.0	E3	113.62	ENO1_2	59.0	IMR90p2
71.5	E3	117.43	ENO1_2	59.0	IMR90p2
72.0	E3	121.21	ENO1_2	59.0	IMR90p2
72.5	E3	124.29	ENO1_2	59.0	IMR90p2
73.0	E3	125.99	ENO1_2	59.0	IMR90p2
73.5	E3	126.32	ENO1_2	59.0	IMR90p2
74.0	E3	125.59	ENO1_2	59.0	IMR90p2
74.5	E3	124.06	ENO1_2	59.0	IMR90p2
75.0	E3	122.15	ENO1_2	59.0	IMR90p2
75.5	E3	120.89	ENO1_2	59.0	IMR90p2
76.0	E3	120.38	ENO1_2	59.0	IMR90p2
76.5	E3	121.42	ENO1_2	59.0	IMR90p2
77.0	E3	127.66	ENO1_2	59.0	IMR90p2
77.5	E3	148.79	ENO1_2	59.0	IMR90p2
78.0	E3	197.12	ENO1_2	59.0	IMR90p2
78.5	E3	274.73	ENO1_2	59.0	IMR90p2
79.0	E3	369.63	ENO1_2	59.0	IMR90p2
79.5	E3	460.97	ENO1_2	59.0	IMR90p2
80.0	E3	520.7	ENO1_2	59.0	IMR90p2
80.5	E3	521.34	ENO1_2	59.0	IMR90p2
81.0	E3	458.03	ENO1_2	59.0	IMR90p2
81.5	E3	351.81	ENO1_2	59.0	IMR90p2
82.0	E3	233.78	ENO1_2	59.0	IMR90p2
82.5	E3	130.08	ENO1_2	59.0	IMR90p2
83.0	E3	57.96	ENO1_2	59.0	IMR90p2
83.5	E3	20.55	ENO1_2	59.0	IMR90p2
84.0	E3	7.1	ENO1_2	59.0	IMR90p2
84.5	E3	4.28	ENO1_2	59.0	IMR90p2
85.0	E3	4.04	ENO1_2	59.0	IMR90p2
85.5	E3	3.36	ENO1_2	59.0	IMR90p2
86.0	E3	2.53	ENO1_2	59.0	IMR90p2
86.5	E3	2.46	ENO1_2	59.0	IMR90p2
87.0	E3	2.05	ENO1_2	59.0	IMR90p2
87.5	E3	1.77	ENO1_2	59.0	IMR90p2
88.0	E3	2.48	ENO1_2	59.0	IMR90p2
88.5	E3	3.11	ENO1_2	59.0	IMR90p2
89.0	E3	3.08	ENO1_2	59.0	IMR90p2
89.5	E3	3.28	ENO1_2	59.0	IMR90p2
90.0	E3	3.14	ENO1_2	59.0	IMR90p2
90.5	E3	2.59	ENO1_2	59.0	IMR90p2
91.0	E3	2.09	ENO1_2	59.0	IMR90p2
91.5	E3	1.88	ENO1_2	59.0	IMR90p2
92.0	E3	1.63	ENO1_2	59.0	IMR90p2
92.5	E3	1.85	ENO1_2	59.0	IMR90p2
93.0	E3	1.96	ENO1_2	59.0	IMR90p2
93.5	E3	2.11	ENO1_2	59.0	IMR90p2
94.0	E3	2.43	ENO1_2	59.0	IMR90p2
94.5	E3	3.12	ENO1_2	59.0	IMR90p2
95.0	E3	1.66	ENO1_2	59.0	IMR90p2
55.0	F3	17.77	ENO1_2	57.0	IMR90p2
55.5	F3	38.51	ENO1_2	57.0	IMR90p2
56.0	F3	35.54	ENO1_2	57.0	IMR90p2
56.5	F3	35.54	ENO1_2	57.0	IMR90p2
57.0	F3	35.54	ENO1_2	57.0	IMR90p2
57.5	F3	35.42	ENO1_2	57.0	IMR90p2
58.0	F3	36.27	ENO1_2	57.0	IMR90p2
58.5	F3	37.38	ENO1_2	57.0	IMR90p2
59.0	F3	37.76	ENO1_2	57.0	IMR90p2
59.5	F3	38.74	ENO1_2	57.0	IMR90p2
60.0	F3	39.24	ENO1_2	57.0	IMR90p2
60.5	F3	38.67	ENO1_2	57.0	IMR90p2
61.0	F3	37.3	ENO1_2	57.0	IMR90p2
61.5	F3	35.09	ENO1_2	57.0	IMR90p2
62.0	F3	32.07	ENO1_2	57.0	IMR90p2
62.5	F3	29.07	ENO1_2	57.0	IMR90p2
63.0	F3	27.09	ENO1_2	57.0	IMR90p2
63.5	F3	27.44	ENO1_2	57.0	IMR90p2
64.0	F3	30.99	ENO1_2	57.0	IMR90p2
64.5	F3	37.76	ENO1_2	57.0	IMR90p2
65.0	F3	48.05	ENO1_2	57.0	IMR90p2
65.5	F3	61.14	ENO1_2	57.0	IMR90p2
66.0	F3	74.6	ENO1_2	57.0	IMR90p2
66.5	F3	86.31	ENO1_2	57.0	IMR90p2
67.0	F3	95.8	ENO1_2	57.0	IMR90p2
67.5	F3	101.5	ENO1_2	57.0	IMR90p2
68.0	F3	103.52	ENO1_2	57.0	IMR90p2
68.5	F3	104.18	ENO1_2	57.0	IMR90p2
69.0	F3	104.0	ENO1_2	57.0	IMR90p2
69.5	F3	102.3	ENO1_2	57.0	IMR90p2
70.0	F3	101.45	ENO1_2	57.0	IMR90p2
70.5	F3	102.02	ENO1_2	57.0	IMR90p2
71.0	F3	102.38	ENO1_2	57.0	IMR90p2
71.5	F3	103.23	ENO1_2	57.0	IMR90p2
72.0	F3	105.86	ENO1_2	57.0	IMR90p2
72.5	F3	108.82	ENO1_2	57.0	IMR90p2
73.0	F3	110.44	ENO1_2	57.0	IMR90p2
73.5	F3	111.71	ENO1_2	57.0	IMR90p2
74.0	F3	113.34	ENO1_2	57.0	IMR90p2
74.5	F3	113.71	ENO1_2	57.0	IMR90p2
75.0	F3	112.95	ENO1_2	57.0	IMR90p2
75.5	F3	112.97	ENO1_2	57.0	IMR90p2
76.0	F3	112.92	ENO1_2	57.0	IMR90p2
76.5	F3	112.63	ENO1_2	57.0	IMR90p2
77.0	F3	116.2	ENO1_2	57.0	IMR90p2
77.5	F3	130.74	ENO1_2	57.0	IMR90p2
78.0	F3	167.41	ENO1_2	57.0	IMR90p2
78.5	F3	232.21	ENO1_2	57.0	IMR90p2
79.0	F3	316.57	ENO1_2	57.0	IMR90p2
79.5	F3	402.38	ENO1_2	57.0	IMR90p2
80.0	F3	466.54	ENO1_2	57.0	IMR90p2
80.5	F3	482.15	ENO1_2	57.0	IMR90p2
81.0	F3	437.52	ENO1_2	57.0	IMR90p2
81.5	F3	347.63	ENO1_2	57.0	IMR90p2
82.0	F3	240.31	ENO1_2	57.0	IMR90p2
82.5	F3	140.92	ENO1_2	57.0	IMR90p2
83.0	F3	67.13	ENO1_2	57.0	IMR90p2
83.5	F3	25.23	ENO1_2	57.0	IMR90p2
84.0	F3	8.41	ENO1_2	57.0	IMR90p2
84.5	F3	4.27	ENO1_2	57.0	IMR90p2
85.0	F3	3.48	ENO1_2	57.0	IMR90p2
85.5	F3	2.9	ENO1_2	57.0	IMR90p2
86.0	F3	2.57	ENO1_2	57.0	IMR90p2
86.5	F3	3.05	ENO1_2	57.0	IMR90p2
87.0	F3	3.3	ENO1_2	57.0	IMR90p2
87.5	F3	2.87	ENO1_2	57.0	IMR90p2
88.0	F3	2.87	ENO1_2	57.0	IMR90p2
88.5	F3	3.37	ENO1_2	57.0	IMR90p2
89.0	F3	2.75	ENO1_2	57.0	IMR90p2
89.5	F3	1.91	ENO1_2	57.0	IMR90p2
90.0	F3	2.27	ENO1_2	57.0	IMR90p2
90.5	F3	2.31	ENO1_2	57.0	IMR90p2
91.0	F3	1.42	ENO1_2	57.0	IMR90p2
91.5	F3	1.02	ENO1_2	57.0	IMR90p2
92.0	F3	1.28	ENO1_2	57.0	IMR90p2
92.5	F3	1.14	ENO1_2	57.0	IMR90p2
93.0	F3	1.24	ENO1_2	57.0	IMR90p2
93.5	F3	2.0	ENO1_2	57.0	IMR90p2
94.0	F3	2.45	ENO1_2	57.0	IMR90p2
94.5	F3	3.08	ENO1_2	57.0	IMR90p2
95.0	F3	1.49	ENO1_2	57.0	IMR90p2
55.0	G3	15.79	ENO1_2	55.7	IMR90p2
55.5	G3	34.21	ENO1_2	55.7	IMR90p2
56.0	G3	31.58	ENO1_2	55.7	IMR90p2
56.5	G3	31.58	ENO1_2	55.7	IMR90p2
57.0	G3	31.58	ENO1_2	55.7	IMR90p2
57.5	G3	31.48	ENO1_2	55.7	IMR90p2
58.0	G3	32.02	ENO1_2	55.7	IMR90p2
58.5	G3	33.71	ENO1_2	55.7	IMR90p2
59.0	G3	34.96	ENO1_2	55.7	IMR90p2
59.5	G3	35.65	ENO1_2	55.7	IMR90p2
60.0	G3	36.84	ENO1_2	55.7	IMR90p2
60.5	G3	38.04	ENO1_2	55.7	IMR90p2
61.0	G3	38.38	ENO1_2	55.7	IMR90p2
61.5	G3	37.76	ENO1_2	55.7	IMR90p2
62.0	G3	36.72	ENO1_2	55.7	IMR90p2
62.5	G3	33.91	ENO1_2	55.7	IMR90p2
63.0	G3	29.98	ENO1_2	55.7	IMR90p2
63.5	G3	27.56	ENO1_2	55.7	IMR90p2
64.0	G3	27.08	ENO1_2	55.7	IMR90p2
64.5	G3	29.25	ENO1_2	55.7	IMR90p2
65.0	G3	35.64	ENO1_2	55.7	IMR90p2
65.5	G3	46.56	ENO1_2	55.7	IMR90p2
66.0	G3	59.41	ENO1_2	55.7	IMR90p2
66.5	G3	72.1	ENO1_2	55.7	IMR90p2
67.0	G3	83.76	ENO1_2	55.7	IMR90p2
67.5	G3	92.52	ENO1_2	55.7	IMR90p2
68.0	G3	97.29	ENO1_2	55.7	IMR90p2
68.5	G3	99.43	ENO1_2	55.7	IMR90p2
69.0	G3	100.66	ENO1_2	55.7	IMR90p2
69.5	G3	100.75	ENO1_2	55.7	IMR90p2
70.0	G3	100.05	ENO1_2	55.7	IMR90p2
70.5	G3	99.65	ENO1_2	55.7	IMR90p2
71.0	G3	99.25	ENO1_2	55.7	IMR90p2
71.5	G3	99.08	ENO1_2	55.7	IMR90p2
72.0	G3	100.19	ENO1_2	55.7	IMR90p2
72.5	G3	102.47	ENO1_2	55.7	IMR90p2
73.0	G3	105.36	ENO1_2	55.7	IMR90p2
73.5	G3	108.59	ENO1_2	55.7	IMR90p2
74.0	G3	110.52	ENO1_2	55.7	IMR90p2
74.5	G3	110.51	ENO1_2	55.7	IMR90p2
75.0	G3	109.75	ENO1_2	55.7	IMR90p2
75.5	G3	108.44	ENO1_2	55.7	IMR90p2
76.0	G3	106.92	ENO1_2	55.7	IMR90p2
76.5	G3	107.37	ENO1_2	55.7	IMR90p2
77.0	G3	111.13	ENO1_2	55.7	IMR90p2
77.5	G3	123.85	ENO1_2	55.7	IMR90p2
78.0	G3	157.64	ENO1_2	55.7	IMR90p2
78.5	G3	218.29	ENO1_2	55.7	IMR90p2
79.0	G3	298.19	ENO1_2	55.7	IMR90p2
79.5	G3	382.09	ENO1_2	55.7	IMR90p2
80.0	G3	447.55	ENO1_2	55.7	IMR90p2
80.5	G3	467.33	ENO1_2	55.7	IMR90p2
81.0	G3	429.33	ENO1_2	55.7	IMR90p2
81.5	G3	345.65	ENO1_2	55.7	IMR90p2
82.0	G3	241.91	ENO1_2	55.7	IMR90p2
82.5	G3	144.12	ENO1_2	55.7	IMR90p2
83.0	G3	70.51	ENO1_2	55.7	IMR90p2
83.5	G3	27.52	ENO1_2	55.7	IMR90p2
84.0	G3	9.4	ENO1_2	55.7	IMR90p2
84.5	G3	4.64	ENO1_2	55.7	IMR90p2
85.0	G3	3.23	ENO1_2	55.7	IMR90p2
85.5	G3	2.21	ENO1_2	55.7	IMR90p2
86.0	G3	1.44	ENO1_2	55.7	IMR90p2
86.5	G3	1.04	ENO1_2	55.7	IMR90p2
87.0	G3	1.03	ENO1_2	55.7	IMR90p2
87.5	G3	1.4	ENO1_2	55.7	IMR90p2
88.0	G3	2.06	ENO1_2	55.7	IMR90p2
88.5	G3	2.28	ENO1_2	55.7	IMR90p2
89.0	G3	2.64	ENO1_2	55.7	IMR90p2
89.5	G3	2.98	ENO1_2	55.7	IMR90p2
90.0	G3	3.17	ENO1_2	55.7	IMR90p2
90.5	G3	3.16	ENO1_2	55.7	IMR90p2
91.0	G3	3.66	ENO1_2	55.7	IMR90p2
91.5	G3	3.49	ENO1_2	55.7	IMR90p2
92.0	G3	2.87	ENO1_2	55.7	IMR90p2
92.5	G3	2.52	ENO1_2	55.7	IMR90p2
93.0	G3	1.91	ENO1_2	55.7	IMR90p2
93.5	G3	2.16	ENO1_2	55.7	IMR90p2
94.0	G3	2.2	ENO1_2	55.7	IMR90p2
94.5	G3	4.44	ENO1_2	55.7	IMR90p2
95.0	G3	3.07	ENO1_2	55.7	IMR90p2
55.0	H3	16.62	ENO1_2	55.0	IMR90p2
55.5	H3	36.0	ENO1_2	55.0	IMR90p2
56.0	H3	33.23	ENO1_2	55.0	IMR90p2
56.5	H3	33.23	ENO1_2	55.0	IMR90p2
57.0	H3	33.23	ENO1_2	55.0	IMR90p2
57.5	H3	33.02	ENO1_2	55.0	IMR90p2
58.0	H3	34.34	ENO1_2	55.0	IMR90p2
58.5	H3	36.86	ENO1_2	55.0	IMR90p2
59.0	H3	38.71	ENO1_2	55.0	IMR90p2
59.5	H3	40.39	ENO1_2	55.0	IMR90p2
60.0	H3	42.27	ENO1_2	55.0	IMR90p2
60.5	H3	44.12	ENO1_2	55.0	IMR90p2
61.0	H3	44.33	ENO1_2	55.0	IMR90p2
61.5	H3	42.97	ENO1_2	55.0	IMR90p2
62.0	H3	40.95	ENO1_2	55.0	IMR90p2
62.5	H3	38.2	ENO1_2	55.0	IMR90p2
63.0	H3	34.53	ENO1_2	55.0	IMR90p2
63.5	H3	31.79	ENO1_2	55.0	IMR90p2
64.0	H3	30.65	ENO1_2	55.0	IMR90p2
64.5	H3	31.47	ENO1_2	55.0	IMR90p2
65.0	H3	35.32	ENO1_2	55.0	IMR90p2
65.5	H3	42.95	ENO1_2	55.0	IMR90p2
66.0	H3	53.24	ENO1_2	55.0	IMR90p2
66.5	H3	65.11	ENO1_2	55.0	IMR90p2
67.0	H3	77.57	ENO1_2	55.0	IMR90p2
67.5	H3	88.09	ENO1_2	55.0	IMR90p2
68.0	H3	95.2	ENO1_2	55.0	IMR90p2
68.5	H3	99.34	ENO1_2	55.0	IMR90p2
69.0	H3	101.4	ENO1_2	55.0	IMR90p2
69.5	H3	101.31	ENO1_2	55.0	IMR90p2
70.0	H3	100.33	ENO1_2	55.0	IMR90p2
70.5	H3	99.83	ENO1_2	55.0	IMR90p2
71.0	H3	99.69	ENO1_2	55.0	IMR90p2
71.5	H3	99.11	ENO1_2	55.0	IMR90p2
72.0	H3	99.09	ENO1_2	55.0	IMR90p2
72.5	H3	99.95	ENO1_2	55.0	IMR90p2
73.0	H3	100.85	ENO1_2	55.0	IMR90p2
73.5	H3	102.37	ENO1_2	55.0	IMR90p2
74.0	H3	104.57	ENO1_2	55.0	IMR90p2
74.5	H3	106.12	ENO1_2	55.0	IMR90p2
75.0	H3	106.67	ENO1_2	55.0	IMR90p2
75.5	H3	106.75	ENO1_2	55.0	IMR90p2
76.0	H3	106.22	ENO1_2	55.0	IMR90p2
76.5	H3	106.14	ENO1_2	55.0	IMR90p2
77.0	H3	109.03	ENO1_2	55.0	IMR90p2
77.5	H3	122.27	ENO1_2	55.0	IMR90p2
78.0	H3	157.18	ENO1_2	55.0	IMR90p2
78.5	H3	218.29	ENO1_2	55.0	IMR90p2
79.0	H3	298.38	ENO1_2	55.0	IMR90p2
79.5	H3	381.85	ENO1_2	55.0	IMR90p2
80.0	H3	445.38	ENO1_2	55.0	IMR90p2
80.5	H3	462.63	ENO1_2	55.0	IMR90p2
81.0	H3	422.9	ENO1_2	55.0	IMR90p2
81.5	H3	338.99	ENO1_2	55.0	IMR90p2
82.0	H3	236.07	ENO1_2	55.0	IMR90p2
82.5	H3	139.33	ENO1_2	55.0	IMR90p2
83.0	H3	67.03	ENO1_2	55.0	IMR90p2
83.5	H3	25.5	ENO1_2	55.0	IMR90p2
84.0	H3	8.13	ENO1_2	55.0	IMR90p2
84.5	H3	3.73	ENO1_2	55.0	IMR90p2
85.0	H3	3.3	ENO1_2	55.0	IMR90p2
85.5	H3	3.42	ENO1_2	55.0	IMR90p2
86.0	H3	3.28	ENO1_2	55.0	IMR90p2
86.5	H3	3.26	ENO1_2	55.0	IMR90p2
87.0	H3	3.7	ENO1_2	55.0	IMR90p2
87.5	H3	3.84	ENO1_2	55.0	IMR90p2
88.0	H3	3.48	ENO1_2	55.0	IMR90p2
88.5	H3	3.47	ENO1_2	55.0	IMR90p2
89.0	H3	3.74	ENO1_2	55.0	IMR90p2
89.5	H3	3.06	ENO1_2	55.0	IMR90p2
90.0	H3	2.36	ENO1_2	55.0	IMR90p2
90.5	H3	2.22	ENO1_2	55.0	IMR90p2
91.0	H3	2.1	ENO1_2	55.0	IMR90p2
91.5	H3	2.21	ENO1_2	55.0	IMR90p2
92.0	H3	2.86	ENO1_2	55.0	IMR90p2
92.5	H3	3.61	ENO1_2	55.0	IMR90p2
93.0	H3	4.43	ENO1_2	55.0	IMR90p2
93.5	H3	4.14	ENO1_2	55.0	IMR90p2
94.0	H3	4.04	ENO1_2	55.0	IMR90p2
94.5	H3	2.5	ENO1_2	55.0	IMR90p2
95.0	H3	0.13	ENO1_2	55.0	IMR90p2
55.0	A3	21.8	ENO1_2	65.0	IMR90p8
55.5	A3	47.24	ENO1_2	65.0	IMR90p8
56.0	A3	43.61	ENO1_2	65.0	IMR90p8
56.5	A3	43.61	ENO1_2	65.0	IMR90p8
57.0	A3	43.61	ENO1_2	65.0	IMR90p8
57.5	A3	43.68	ENO1_2	65.0	IMR90p8
58.0	A3	43.1	ENO1_2	65.0	IMR90p8
58.5	A3	43.01	ENO1_2	65.0	IMR90p8
59.0	A3	43.48	ENO1_2	65.0	IMR90p8
59.5	A3	42.86	ENO1_2	65.0	IMR90p8
60.0	A3	41.56	ENO1_2	65.0	IMR90p8
60.5	A3	40.1	ENO1_2	65.0	IMR90p8
61.0	A3	38.17	ENO1_2	65.0	IMR90p8
61.5	A3	35.82	ENO1_2	65.0	IMR90p8
62.0	A3	34.23	ENO1_2	65.0	IMR90p8
62.5	A3	33.86	ENO1_2	65.0	IMR90p8
63.0	A3	34.67	ENO1_2	65.0	IMR90p8
63.5	A3	37.43	ENO1_2	65.0	IMR90p8
64.0	A3	43.01	ENO1_2	65.0	IMR90p8
64.5	A3	51.75	ENO1_2	65.0	IMR90p8
65.0	A3	63.1	ENO1_2	65.0	IMR90p8
65.5	A3	76.89	ENO1_2	65.0	IMR90p8
66.0	A3	90.65	ENO1_2	65.0	IMR90p8
66.5	A3	102.29	ENO1_2	65.0	IMR90p8
67.0	A3	111.24	ENO1_2	65.0	IMR90p8
67.5	A3	116.93	ENO1_2	65.0	IMR90p8
68.0	A3	119.45	ENO1_2	65.0	IMR90p8
68.5	A3	120.37	ENO1_2	65.0	IMR90p8
69.0	A3	120.82	ENO1_2	65.0	IMR90p8
69.5	A3	120.77	ENO1_2	65.0	IMR90p8
70.0	A3	120.95	ENO1_2	65.0	IMR90p8
70.5	A3	120.98	ENO1_2	65.0	IMR90p8
71.0	A3	120.9	ENO1_2	65.0	IMR90p8
71.5	A3	120.94	ENO1_2	65.0	IMR90p8
72.0	A3	121.36	ENO1_2	65.0	IMR90p8
72.5	A3	122.36	ENO1_2	65.0	IMR90p8
73.0	A3	124.01	ENO1_2	65.0	IMR90p8
73.5	A3	125.5	ENO1_2	65.0	IMR90p8
74.0	A3	126.92	ENO1_2	65.0	IMR90p8
74.5	A3	127.78	ENO1_2	65.0	IMR90p8
75.0	A3	127.36	ENO1_2	65.0	IMR90p8
75.5	A3	126.41	ENO1_2	65.0	IMR90p8
76.0	A3	126.17	ENO1_2	65.0	IMR90p8
76.5	A3	127.2	ENO1_2	65.0	IMR90p8
77.0	A3	132.04	ENO1_2	65.0	IMR90p8
77.5	A3	149.15	ENO1_2	65.0	IMR90p8
78.0	A3	192.45	ENO1_2	65.0	IMR90p8
78.5	A3	267.74	ENO1_2	65.0	IMR90p8
79.0	A3	365.43	ENO1_2	65.0	IMR90p8
79.5	A3	466.2	ENO1_2	65.0	IMR90p8
80.0	A3	542.47	ENO1_2	65.0	IMR90p8
80.5	A3	562.08	ENO1_2	65.0	IMR90p8
81.0	A3	511.35	ENO1_2	65.0	IMR90p8
81.5	A3	407.31	ENO1_2	65.0	IMR90p8
82.0	A3	281.65	ENO1_2	65.0	IMR90p8
82.5	A3	164.98	ENO1_2	65.0	IMR90p8
83.0	A3	78.47	ENO1_2	65.0	IMR90p8
83.5	A3	29.12	ENO1_2	65.0	IMR90p8
84.0	A3	9.02	ENO1_2	65.0	IMR90p8
84.5	A3	4.0	ENO1_2	65.0	IMR90p8
85.0	A3	2.82	ENO1_2	65.0	IMR90p8
85.5	A3	1.85	ENO1_2	65.0	IMR90p8
86.0	A3	1.78	ENO1_2	65.0	IMR90p8
86.5	A3	2.12	ENO1_2	65.0	IMR90p8
87.0	A3	2.32	ENO1_2	65.0	IMR90p8
87.5	A3	2.25	ENO1_2	65.0	IMR90p8
88.0	A3	2.14	ENO1_2	65.0	IMR90p8
88.5	A3	2.03	ENO1_2	65.0	IMR90p8
89.0	A3	1.73	ENO1_2	65.0	IMR90p8
89.5	A3	1.51	ENO1_2	65.0	IMR90p8
90.0	A3	1.88	ENO1_2	65.0	IMR90p8
90.5	A3	2.21	ENO1_2	65.0	IMR90p8
91.0	A3	2.1	ENO1_2	65.0	IMR90p8
91.5	A3	2.49	ENO1_2	65.0	IMR90p8
92.0	A3	2.63	ENO1_2	65.0	IMR90p8
92.5	A3	2.1	ENO1_2	65.0	IMR90p8
93.0	A3	2.17	ENO1_2	65.0	IMR90p8
93.5	A3	1.96	ENO1_2	65.0	IMR90p8
94.0	A3	1.44	ENO1_2	65.0	IMR90p8
94.5	A3	0.57	ENO1_2	65.0	IMR90p8
95.0	A3	-0.19	ENO1_2	65.0	IMR90p8
55.0	B3	20.76	ENO1_2	64.5	IMR90p8
55.5	B3	44.97	ENO1_2	64.5	IMR90p8
56.0	B3	41.51	ENO1_2	64.5	IMR90p8
56.5	B3	41.51	ENO1_2	64.5	IMR90p8
57.0	B3	41.51	ENO1_2	64.5	IMR90p8
57.5	B3	41.53	ENO1_2	64.5	IMR90p8
58.0	B3	41.46	ENO1_2	64.5	IMR90p8
58.5	B3	40.81	ENO1_2	64.5	IMR90p8
59.0	B3	40.15	ENO1_2	64.5	IMR90p8
59.5	B3	40.06	ENO1_2	64.5	IMR90p8
60.0	B3	39.56	ENO1_2	64.5	IMR90p8
60.5	B3	38.46	ENO1_2	64.5	IMR90p8
61.0	B3	37.6	ENO1_2	64.5	IMR90p8
61.5	B3	36.27	ENO1_2	64.5	IMR90p8
62.0	B3	35.14	ENO1_2	64.5	IMR90p8
62.5	B3	34.27	ENO1_2	64.5	IMR90p8
63.0	B3	34.0	ENO1_2	64.5	IMR90p8
63.5	B3	36.31	ENO1_2	64.5	IMR90p8
64.0	B3	42.39	ENO1_2	64.5	IMR90p8
64.5	B3	51.22	ENO1_2	64.5	IMR90p8
65.0	B3	63.24	ENO1_2	64.5	IMR90p8
65.5	B3	78.14	ENO1_2	64.5	IMR90p8
66.0	B3	92.66	ENO1_2	64.5	IMR90p8
66.5	B3	104.1	ENO1_2	64.5	IMR90p8
67.0	B3	112.07	ENO1_2	64.5	IMR90p8
67.5	B3	117.19	ENO1_2	64.5	IMR90p8
68.0	B3	119.08	ENO1_2	64.5	IMR90p8
68.5	B3	118.83	ENO1_2	64.5	IMR90p8
69.0	B3	118.52	ENO1_2	64.5	IMR90p8
69.5	B3	119.56	ENO1_2	64.5	IMR90p8
70.0	B3	120.18	ENO1_2	64.5	IMR90p8
70.5	B3	120.32	ENO1_2	64.5	IMR90p8
71.0	B3	121.03	ENO1_2	64.5	IMR90p8
71.5	B3	122.22	ENO1_2	64.5	IMR90p8
72.0	B3	122.55	ENO1_2	64.5	IMR90p8
72.5	B3	123.16	ENO1_2	64.5	IMR90p8
73.0	B3	125.09	ENO1_2	64.5	IMR90p8
73.5	B3	126.81	ENO1_2	64.5	IMR90p8
74.0	B3	127.57	ENO1_2	64.5	IMR90p8
74.5	B3	127.82	ENO1_2	64.5	IMR90p8
75.0	B3	127.79	ENO1_2	64.5	IMR90p8
75.5	B3	127.39	ENO1_2	64.5	IMR90p8
76.0	B3	127.41	ENO1_2	64.5	IMR90p8
76.5	B3	128.67	ENO1_2	64.5	IMR90p8
77.0	B3	134.45	ENO1_2	64.5	IMR90p8
77.5	B3	153.66	ENO1_2	64.5	IMR90p8
78.0	B3	198.96	ENO1_2	64.5	IMR90p8
78.5	B3	275.97	ENO1_2	64.5	IMR90p8
79.0	B3	375.84	ENO1_2	64.5	IMR90p8
79.5	B3	477.41	ENO1_2	64.5	IMR90p8
80.0	B3	550.82	ENO1_2	64.5	IMR90p8
80.5	B3	566.58	ENO1_2	64.5	IMR90p8
81.0	B3	513.07	ENO1_2	64.5	IMR90p8
81.5	B3	406.05	ENO1_2	64.5	IMR90p8
82.0	B3	279.02	ENO1_2	64.5	IMR90p8
82.5	B3	163.21	ENO1_2	64.5	IMR90p8
83.0	B3	77.49	ENO1_2	64.5	IMR90p8
83.5	B3	28.49	ENO1_2	64.5	IMR90p8
84.0	B3	9.19	ENO1_2	64.5	IMR90p8
84.5	B3	3.95	ENO1_2	64.5	IMR90p8
85.0	B3	2.46	ENO1_2	64.5	IMR90p8
85.5	B3	2.08	ENO1_2	64.5	IMR90p8
86.0	B3	1.86	ENO1_2	64.5	IMR90p8
86.5	B3	2.01	ENO1_2	64.5	IMR90p8
87.0	B3	2.43	ENO1_2	64.5	IMR90p8
87.5	B3	2.34	ENO1_2	64.5	IMR90p8
88.0	B3	2.4	ENO1_2	64.5	IMR90p8
88.5	B3	2.8	ENO1_2	64.5	IMR90p8
89.0	B3	2.79	ENO1_2	64.5	IMR90p8
89.5	B3	2.97	ENO1_2	64.5	IMR90p8
90.0	B3	3.49	ENO1_2	64.5	IMR90p8
90.5	B3	3.65	ENO1_2	64.5	IMR90p8
91.0	B3	3.61	ENO1_2	64.5	IMR90p8
91.5	B3	3.37	ENO1_2	64.5	IMR90p8
92.0	B3	2.69	ENO1_2	64.5	IMR90p8
92.5	B3	2.01	ENO1_2	64.5	IMR90p8
93.0	B3	1.27	ENO1_2	64.5	IMR90p8
93.5	B3	0.36	ENO1_2	64.5	IMR90p8
94.0	B3	0.01	ENO1_2	64.5	IMR90p8
94.5	B3	-0.7	ENO1_2	64.5	IMR90p8
95.0	B3	-0.67	ENO1_2	64.5	IMR90p8
55.0	C3	19.37	ENO1_2	63.3	IMR90p8
55.5	C3	41.96	ENO1_2	63.3	IMR90p8
56.0	C3	38.73	ENO1_2	63.3	IMR90p8
56.5	C3	38.73	ENO1_2	63.3	IMR90p8
57.0	C3	38.73	ENO1_2	63.3	IMR90p8
57.5	C3	38.69	ENO1_2	63.3	IMR90p8
58.0	C3	38.84	ENO1_2	63.3	IMR90p8
58.5	C3	40.2	ENO1_2	63.3	IMR90p8
59.0	C3	41.45	ENO1_2	63.3	IMR90p8
59.5	C3	42.04	ENO1_2	63.3	IMR90p8
60.0	C3	42.25	ENO1_2	63.3	IMR90p8
60.5	C3	41.72	ENO1_2	63.3	IMR90p8
61.0	C3	40.8	ENO1_2	63.3	IMR90p8
61.5	C3	40.01	ENO1_2	63.3	IMR90p8
62.0	C3	39.12	ENO1_2	63.3	IMR90p8
62.5	C3	37.85	ENO1_2	63.3	IMR90p8
63.0	C3	38.01	ENO1_2	63.3	IMR90p8
63.5	C3	40.68	ENO1_2	63.3	IMR90p8
64.0	C3	45.16	ENO1_2	63.3	IMR90p8
64.5	C3	52.2	ENO1_2	63.3	IMR90p8
65.0	C3	62.28	ENO1_2	63.3	IMR90p8
65.5	C3	73.83	ENO1_2	63.3	IMR90p8
66.0	C3	85.66	ENO1_2	63.3	IMR90p8
66.5	C3	96.92	ENO1_2	63.3	IMR90p8
67.0	C3	106.09	ENO1_2	63.3	IMR90p8
67.5	C3	112.56	ENO1_2	63.3	IMR90p8
68.0	C3	116.46	ENO1_2	63.3	IMR90p8
68.5	C3	117.46	ENO1_2	63.3	IMR90p8
69.0	C3	117.27	ENO1_2	63.3	IMR90p8
69.5	C3	117.42	ENO1_2	63.3	IMR90p8
70.0	C3	117.75	ENO1_2	63.3	IMR90p8
70.5	C3	118.57	ENO1_2	63.3	IMR90p8
71.0	C3	119.88	ENO1_2	63.3	IMR90p8
71.5	C3	121.12	ENO1_2	63.3	IMR90p8
72.0	C3	122.22	ENO1_2	63.3	IMR90p8
72.5	C3	123.34	ENO1_2	63.3	IMR90p8
73.0	C3	124.25	ENO1_2	63.3	IMR90p8
73.5	C3	125.72	ENO1_2	63.3	IMR90p8
74.0	C3	127.85	ENO1_2	63.3	IMR90p8
74.5	C3	128.45	ENO1_2	63.3	IMR90p8
75.0	C3	127.8	ENO1_2	63.3	IMR90p8
75.5	C3	127.49	ENO1_2	63.3	IMR90p8
76.0	C3	126.96	ENO1_2	63.3	IMR90p8
76.5	C3	126.2	ENO1_2	63.3	IMR90p8
77.0	C3	130.84	ENO1_2	63.3	IMR90p8
77.5	C3	149.29	ENO1_2	63.3	IMR90p8
78.0	C3	192.8	ENO1_2	63.3	IMR90p8
78.5	C3	268.5	ENO1_2	63.3	IMR90p8
79.0	C3	368.76	ENO1_2	63.3	IMR90p8
79.5	C3	471.97	ENO1_2	63.3	IMR90p8
80.0	C3	549.37	ENO1_2	63.3	IMR90p8
80.5	C3	571.55	ENO1_2	63.3	IMR90p8
81.0	C3	523.93	ENO1_2	63.3	IMR90p8
81.5	C3	420.61	ENO1_2	63.3	IMR90p8
82.0	C3	293.86	ENO1_2	63.3	IMR90p8
82.5	C3	175.25	ENO1_2	63.3	IMR90p8
83.0	C3	85.4	ENO1_2	63.3	IMR90p8
83.5	C3	32.56	ENO1_2	63.3	IMR90p8
84.0	C3	10.18	ENO1_2	63.3	IMR90p8
84.5	C3	3.85	ENO1_2	63.3	IMR90p8
85.0	C3	2.63	ENO1_2	63.3	IMR90p8
85.5	C3	2.53	ENO1_2	63.3	IMR90p8
86.0	C3	2.82	ENO1_2	63.3	IMR90p8
86.5	C3	3.14	ENO1_2	63.3	IMR90p8
87.0	C3	3.24	ENO1_2	63.3	IMR90p8
87.5	C3	3.23	ENO1_2	63.3	IMR90p8
88.0	C3	3.03	ENO1_2	63.3	IMR90p8
88.5	C3	2.19	ENO1_2	63.3	IMR90p8
89.0	C3	1.6	ENO1_2	63.3	IMR90p8
89.5	C3	1.55	ENO1_2	63.3	IMR90p8
90.0	C3	0.79	ENO1_2	63.3	IMR90p8
90.5	C3	0.26	ENO1_2	63.3	IMR90p8
91.0	C3	0.94	ENO1_2	63.3	IMR90p8
91.5	C3	1.47	ENO1_2	63.3	IMR90p8
92.0	C3	1.52	ENO1_2	63.3	IMR90p8
92.5	C3	2.28	ENO1_2	63.3	IMR90p8
93.0	C3	2.52	ENO1_2	63.3	IMR90p8
93.5	C3	2.78	ENO1_2	63.3	IMR90p8
94.0	C3	3.07	ENO1_2	63.3	IMR90p8
94.5	C3	4.92	ENO1_2	63.3	IMR90p8
95.0	C3	3.14	ENO1_2	63.3	IMR90p8
55.0	D3	20.29	ENO1_2	61.4	IMR90p8
55.5	D3	43.96	ENO1_2	61.4	IMR90p8
56.0	D3	40.58	ENO1_2	61.4	IMR90p8
56.5	D3	40.58	ENO1_2	61.4	IMR90p8
57.0	D3	40.58	ENO1_2	61.4	IMR90p8
57.5	D3	40.51	ENO1_2	61.4	IMR90p8
58.0	D3	40.94	ENO1_2	61.4	IMR90p8
58.5	D3	41.61	ENO1_2	61.4	IMR90p8
59.0	D3	42.25	ENO1_2	61.4	IMR90p8
59.5	D3	43.03	ENO1_2	61.4	IMR90p8
60.0	D3	43.41	ENO1_2	61.4	IMR90p8
60.5	D3	44.02	ENO1_2	61.4	IMR90p8
61.0	D3	44.65	ENO1_2	61.4	IMR90p8
61.5	D3	44.92	ENO1_2	61.4	IMR90p8
62.0	D3	44.49	ENO1_2	61.4	IMR90p8
62.5	D3	44.44	ENO1_2	61.4	IMR90p8
63.0	D3	44.95	ENO1_2	61.4	IMR90p8
63.5	D3	45.57	ENO1_2	61.4	IMR90p8
64.0	D3	47.56	ENO1_2	61.4	IMR90p8
64.5	D3	52.11	ENO1_2	61.4	IMR90p8
65.0	D3	59.69	ENO1_2	61.4	IMR90p8
65.5	D3	69.59	ENO1_2	61.4	IMR90p8
66.0	D3	81.42	ENO1_2	61.4	IMR90p8
66.5	D3	92.98	ENO1_2	61.4	IMR90p8
67.0	D3	102.66	ENO1_2	61.4	IMR90p8
67.5	D3	110.0	ENO1_2	61.4	IMR90p8
68.0	D3	114.44	ENO1_2	61.4	IMR90p8
68.5	D3	116.57	ENO1_2	61.4	IMR90p8
69.0	D3	118.0	ENO1_2	61.4	IMR90p8
69.5	D3	119.37	ENO1_2	61.4	IMR90p8
70.0	D3	119.66	ENO1_2	61.4	IMR90p8
70.5	D3	119.84	ENO1_2	61.4	IMR90p8
71.0	D3	120.62	ENO1_2	61.4	IMR90p8
71.5	D3	121.46	ENO1_2	61.4	IMR90p8
72.0	D3	122.04	ENO1_2	61.4	IMR90p8
72.5	D3	123.4	ENO1_2	61.4	IMR90p8
73.0	D3	125.63	ENO1_2	61.4	IMR90p8
73.5	D3	127.02	ENO1_2	61.4	IMR90p8
74.0	D3	127.55	ENO1_2	61.4	IMR90p8
74.5	D3	128.35	ENO1_2	61.4	IMR90p8
75.0	D3	128.7	ENO1_2	61.4	IMR90p8
75.5	D3	127.81	ENO1_2	61.4	IMR90p8
76.0	D3	127.56	ENO1_2	61.4	IMR90p8
76.5	D3	129.39	ENO1_2	61.4	IMR90p8
77.0	D3	134.67	ENO1_2	61.4	IMR90p8
77.5	D3	151.62	ENO1_2	61.4	IMR90p8
78.0	D3	195.28	ENO1_2	61.4	IMR90p8
78.5	D3	271.48	ENO1_2	61.4	IMR90p8
79.0	D3	372.17	ENO1_2	61.4	IMR90p8
79.5	D3	478.54	ENO1_2	61.4	IMR90p8
80.0	D3	561.83	ENO1_2	61.4	IMR90p8
80.5	D3	588.6	ENO1_2	61.4	IMR90p8
81.0	D3	544.21	ENO1_2	61.4	IMR90p8
81.5	D3	441.43	ENO1_2	61.4	IMR90p8
82.0	D3	310.88	ENO1_2	61.4	IMR90p8
82.5	D3	186.53	ENO1_2	61.4	IMR90p8
83.0	D3	91.94	ENO1_2	61.4	IMR90p8
83.5	D3	35.09	ENO1_2	61.4	IMR90p8
84.0	D3	10.18	ENO1_2	61.4	IMR90p8
84.5	D3	4.02	ENO1_2	61.4	IMR90p8
85.0	D3	3.02	ENO1_2	61.4	IMR90p8
85.5	D3	2.43	ENO1_2	61.4	IMR90p8
86.0	D3	2.72	ENO1_2	61.4	IMR90p8
86.5	D3	3.28	ENO1_2	61.4	IMR90p8
87.0	D3	3.09	ENO1_2	61.4	IMR90p8
87.5	D3	3.03	ENO1_2	61.4	IMR90p8
88.0	D3	2.79	ENO1_2	61.4	IMR90p8
88.5	D3	1.93	ENO1_2	61.4	IMR90p8
89.0	D3	1.21	ENO1_2	61.4	IMR90p8
89.5	D3	0.97	ENO1_2	61.4	IMR90p8
90.0	D3	1.08	ENO1_2	61.4	IMR90p8
90.5	D3	1.83	ENO1_2	61.4	IMR90p8
91.0	D3	2.55	ENO1_2	61.4	IMR90p8
91.5	D3	3.08	ENO1_2	61.4	IMR90p8
92.0	D3	3.5	ENO1_2	61.4	IMR90p8
92.5	D3	3.03	ENO1_2	61.4	IMR90p8
93.0	D3	2.05	ENO1_2	61.4	IMR90p8
93.5	D3	1.09	ENO1_2	61.4	IMR90p8
94.0	D3	0.34	ENO1_2	61.4	IMR90p8
94.5	D3	-0.93	ENO1_2	61.4	IMR90p8
95.0	D3	-0.85	ENO1_2	61.4	IMR90p8
55.0	E3	19.4	ENO1_2	59.0	IMR90p8
55.5	E3	42.02	ENO1_2	59.0	IMR90p8
56.0	E3	38.79	ENO1_2	59.0	IMR90p8
56.5	E3	38.79	ENO1_2	59.0	IMR90p8
57.0	E3	38.79	ENO1_2	59.0	IMR90p8
57.5	E3	38.76	ENO1_2	59.0	IMR90p8
58.0	E3	38.84	ENO1_2	59.0	IMR90p8
58.5	E3	39.99	ENO1_2	59.0	IMR90p8
59.0	E3	40.58	ENO1_2	59.0	IMR90p8
59.5	E3	40.57	ENO1_2	59.0	IMR90p8
60.0	E3	40.77	ENO1_2	59.0	IMR90p8
60.5	E3	40.53	ENO1_2	59.0	IMR90p8
61.0	E3	39.91	ENO1_2	59.0	IMR90p8
61.5	E3	38.39	ENO1_2	59.0	IMR90p8
62.0	E3	37.98	ENO1_2	59.0	IMR90p8
62.5	E3	38.63	ENO1_2	59.0	IMR90p8
63.0	E3	40.47	ENO1_2	59.0	IMR90p8
63.5	E3	42.91	ENO1_2	59.0	IMR90p8
64.0	E3	46.99	ENO1_2	59.0	IMR90p8
64.5	E3	53.39	ENO1_2	59.0	IMR90p8
65.0	E3	61.25	ENO1_2	59.0	IMR90p8
65.5	E3	70.81	ENO1_2	59.0	IMR90p8
66.0	E3	81.97	ENO1_2	59.0	IMR90p8
66.5	E3	93.02	ENO1_2	59.0	IMR90p8
67.0	E3	101.38	ENO1_2	59.0	IMR90p8
67.5	E3	108.22	ENO1_2	59.0	IMR90p8
68.0	E3	112.7	ENO1_2	59.0	IMR90p8
68.5	E3	114.79	ENO1_2	59.0	IMR90p8
69.0	E3	116.0	ENO1_2	59.0	IMR90p8
69.5	E3	116.91	ENO1_2	59.0	IMR90p8
70.0	E3	117.33	ENO1_2	59.0	IMR90p8
70.5	E3	117.29	ENO1_2	59.0	IMR90p8
71.0	E3	117.42	ENO1_2	59.0	IMR90p8
71.5	E3	118.91	ENO1_2	59.0	IMR90p8
72.0	E3	120.83	ENO1_2	59.0	IMR90p8
72.5	E3	122.49	ENO1_2	59.0	IMR90p8
73.0	E3	125.42	ENO1_2	59.0	IMR90p8
73.5	E3	128.02	ENO1_2	59.0	IMR90p8
74.0	E3	128.03	ENO1_2	59.0	IMR90p8
74.5	E3	127.94	ENO1_2	59.0	IMR90p8
75.0	E3	128.05	ENO1_2	59.0	IMR90p8
75.5	E3	126.82	ENO1_2	59.0	IMR90p8
76.0	E3	126.69	ENO1_2	59.0	IMR90p8
76.5	E3	128.33	ENO1_2	59.0	IMR90p8
77.0	E3	132.53	ENO1_2	59.0	IMR90p8
77.5	E3	148.4	ENO1_2	59.0	IMR90p8
78.0	E3	189.25	ENO1_2	59.0	IMR90p8
78.5	E3	261.16	ENO1_2	59.0	IMR90p8
79.0	E3	358.82	ENO1_2	59.0	IMR90p8
79.5	E3	463.1	ENO1_2	59.0	IMR90p8
80.0	E3	544.61	ENO1_2	59.0	IMR90p8
80.5	E3	572.59	ENO1_2	59.0	IMR90p8
81.0	E3	531.15	ENO1_2	59.0	IMR90p8
81.5	E3	430.98	ENO1_2	59.0	IMR90p8
82.0	E3	303.81	ENO1_2	59.0	IMR90p8
82.5	E3	182.67	ENO1_2	59.0	IMR90p8
83.0	E3	89.69	ENO1_2	59.0	IMR90p8
83.5	E3	34.26	ENO1_2	59.0	IMR90p8
84.0	E3	10.94	ENO1_2	59.0	IMR90p8
84.5	E3	5.04	ENO1_2	59.0	IMR90p8
85.0	E3	3.81	ENO1_2	59.0	IMR90p8
85.5	E3	3.27	ENO1_2	59.0	IMR90p8
86.0	E3	2.83	ENO1_2	59.0	IMR90p8
86.5	E3	2.51	ENO1_2	59.0	IMR90p8
87.0	E3	2.29	ENO1_2	59.0	IMR90p8
87.5	E3	2.42	ENO1_2	59.0	IMR90p8
88.0	E3	2.51	ENO1_2	59.0	IMR90p8
88.5	E3	2.33	ENO1_2	59.0	IMR90p8
89.0	E3	2.19	ENO1_2	59.0	IMR90p8
89.5	E3	2.1	ENO1_2	59.0	IMR90p8
90.0	E3	1.89	ENO1_2	59.0	IMR90p8
90.5	E3	1.99	ENO1_2	59.0	IMR90p8
91.0	E3	2.22	ENO1_2	59.0	IMR90p8
91.5	E3	2.17	ENO1_2	59.0	IMR90p8
92.0	E3	2.53	ENO1_2	59.0	IMR90p8
92.5	E3	2.87	ENO1_2	59.0	IMR90p8
93.0	E3	2.79	ENO1_2	59.0	IMR90p8
93.5	E3	1.62	ENO1_2	59.0	IMR90p8
94.0	E3	1.37	ENO1_2	59.0	IMR90p8
94.5	E3	-1.4	ENO1_2	59.0	IMR90p8
95.0	E3	-2.17	ENO1_2	59.0	IMR90p8
55.0	F3	18.59	ENO1_2	57.0	IMR90p8
55.5	F3	40.29	ENO1_2	57.0	IMR90p8
56.0	F3	37.19	ENO1_2	57.0	IMR90p8
56.5	F3	37.19	ENO1_2	57.0	IMR90p8
57.0	F3	37.19	ENO1_2	57.0	IMR90p8
57.5	F3	37.1	ENO1_2	57.0	IMR90p8
58.0	F3	37.5	ENO1_2	57.0	IMR90p8
58.5	F3	39.64	ENO1_2	57.0	IMR90p8
59.0	F3	41.62	ENO1_2	57.0	IMR90p8
59.5	F3	42.17	ENO1_2	57.0	IMR90p8
60.0	F3	42.51	ENO1_2	57.0	IMR90p8
60.5	F3	42.56	ENO1_2	57.0	IMR90p8
61.0	F3	41.84	ENO1_2	57.0	IMR90p8
61.5	F3	40.93	ENO1_2	57.0	IMR90p8
62.0	F3	39.71	ENO1_2	57.0	IMR90p8
62.5	F3	38.18	ENO1_2	57.0	IMR90p8
63.0	F3	37.46	ENO1_2	57.0	IMR90p8
63.5	F3	37.81	ENO1_2	57.0	IMR90p8
64.0	F3	38.81	ENO1_2	57.0	IMR90p8
64.5	F3	42.17	ENO1_2	57.0	IMR90p8
65.0	F3	49.8	ENO1_2	57.0	IMR90p8
65.5	F3	60.31	ENO1_2	57.0	IMR90p8
66.0	F3	71.64	ENO1_2	57.0	IMR90p8
66.5	F3	83.9	ENO1_2	57.0	IMR90p8
67.0	F3	95.68	ENO1_2	57.0	IMR90p8
67.5	F3	103.64	ENO1_2	57.0	IMR90p8
68.0	F3	107.59	ENO1_2	57.0	IMR90p8
68.5	F3	109.78	ENO1_2	57.0	IMR90p8
69.0	F3	110.73	ENO1_2	57.0	IMR90p8
69.5	F3	110.01	ENO1_2	57.0	IMR90p8
70.0	F3	109.15	ENO1_2	57.0	IMR90p8
70.5	F3	109.94	ENO1_2	57.0	IMR90p8
71.0	F3	110.68	ENO1_2	57.0	IMR90p8
71.5	F3	111.06	ENO1_2	57.0	IMR90p8
72.0	F3	112.43	ENO1_2	57.0	IMR90p8
72.5	F3	114.24	ENO1_2	57.0	IMR90p8
73.0	F3	115.67	ENO1_2	57.0	IMR90p8
73.5	F3	117.9	ENO1_2	57.0	IMR90p8
74.0	F3	120.06	ENO1_2	57.0	IMR90p8
74.5	F3	121.19	ENO1_2	57.0	IMR90p8
75.0	F3	122.22	ENO1_2	57.0	IMR90p8
75.5	F3	122.43	ENO1_2	57.0	IMR90p8
76.0	F3	122.15	ENO1_2	57.0	IMR90p8
76.5	F3	122.61	ENO1_2	57.0	IMR90p8
77.0	F3	126.4	ENO1_2	57.0	IMR90p8
77.5	F3	141.11	ENO1_2	57.0	IMR90p8
78.0	F3	180.63	ENO1_2	57.0	IMR90p8
78.5	F3	250.56	ENO1_2	57.0	IMR90p8
79.0	F3	342.76	ENO1_2	57.0	IMR90p8
79.5	F3	439.34	ENO1_2	57.0	IMR90p8
80.0	F3	513.63	ENO1_2	57.0	IMR90p8
80.5	F3	535.38	ENO1_2	57.0	IMR90p8
81.0	F3	491.23	ENO1_2	57.0	IMR90p8
81.5	F3	395.12	ENO1_2	57.0	IMR90p8
82.0	F3	276.36	ENO1_2	57.0	IMR90p8
82.5	F3	164.55	ENO1_2	57.0	IMR90p8
83.0	F3	80.1	ENO1_2	57.0	IMR90p8
83.5	F3	30.68	ENO1_2	57.0	IMR90p8
84.0	F3	10.17	ENO1_2	57.0	IMR90p8
84.5	F3	4.95	ENO1_2	57.0	IMR90p8
85.0	F3	4.1	ENO1_2	57.0	IMR90p8
85.5	F3	3.73	ENO1_2	57.0	IMR90p8
86.0	F3	3.22	ENO1_2	57.0	IMR90p8
86.5	F3	2.55	ENO1_2	57.0	IMR90p8
87.0	F3	1.93	ENO1_2	57.0	IMR90p8
87.5	F3	1.39	ENO1_2	57.0	IMR90p8
88.0	F3	0.99	ENO1_2	57.0	IMR90p8
88.5	F3	0.82	ENO1_2	57.0	IMR90p8
89.0	F3	1.26	ENO1_2	57.0	IMR90p8
89.5	F3	1.8	ENO1_2	57.0	IMR90p8
90.0	F3	1.85	ENO1_2	57.0	IMR90p8
90.5	F3	2.19	ENO1_2	57.0	IMR90p8
91.0	F3	2.85	ENO1_2	57.0	IMR90p8
91.5	F3	2.63	ENO1_2	57.0	IMR90p8
92.0	F3	1.95	ENO1_2	57.0	IMR90p8
92.5	F3	1.76	ENO1_2	57.0	IMR90p8
93.0	F3	1.48	ENO1_2	57.0	IMR90p8
93.5	F3	1.44	ENO1_2	57.0	IMR90p8
94.0	F3	1.48	ENO1_2	57.0	IMR90p8
94.5	F3	2.8	ENO1_2	57.0	IMR90p8
95.0	F3	1.85	ENO1_2	57.0	IMR90p8
55.0	G3	18.95	ENO1_2	55.7	IMR90p8
55.5	G3	41.06	ENO1_2	55.7	IMR90p8
56.0	G3	37.9	ENO1_2	55.7	IMR90p8
56.5	G3	37.9	ENO1_2	55.7	IMR90p8
57.0	G3	37.9	ENO1_2	55.7	IMR90p8
57.5	G3	37.91	ENO1_2	55.7	IMR90p8
58.0	G3	37.65	ENO1_2	55.7	IMR90p8
58.5	G3	39.08	ENO1_2	55.7	IMR90p8
59.0	G3	41.17	ENO1_2	55.7	IMR90p8
59.5	G3	41.66	ENO1_2	55.7	IMR90p8
60.0	G3	42.43	ENO1_2	55.7	IMR90p8
60.5	G3	43.88	ENO1_2	55.7	IMR90p8
61.0	G3	44.44	ENO1_2	55.7	IMR90p8
61.5	G3	43.34	ENO1_2	55.7	IMR90p8
62.0	G3	42.19	ENO1_2	55.7	IMR90p8
62.5	G3	41.2	ENO1_2	55.7	IMR90p8
63.0	G3	40.27	ENO1_2	55.7	IMR90p8
63.5	G3	39.25	ENO1_2	55.7	IMR90p8
64.0	G3	39.59	ENO1_2	55.7	IMR90p8
64.5	G3	41.84	ENO1_2	55.7	IMR90p8
65.0	G3	46.31	ENO1_2	55.7	IMR90p8
65.5	G3	53.6	ENO1_2	55.7	IMR90p8
66.0	G3	63.74	ENO1_2	55.7	IMR90p8
66.5	G3	75.74	ENO1_2	55.7	IMR90p8
67.0	G3	87.18	ENO1_2	55.7	IMR90p8
67.5	G3	96.76	ENO1_2	55.7	IMR90p8
68.0	G3	103.57	ENO1_2	55.7	IMR90p8
68.5	G3	107.95	ENO1_2	55.7	IMR90p8
69.0	G3	109.05	ENO1_2	55.7	IMR90p8
69.5	G3	108.89	ENO1_2	55.7	IMR90p8
70.0	G3	108.97	ENO1_2	55.7	IMR90p8
70.5	G3	108.49	ENO1_2	55.7	IMR90p8
71.0	G3	107.72	ENO1_2	55.7	IMR90p8
71.5	G3	108.46	ENO1_2	55.7	IMR90p8
72.0	G3	109.5	ENO1_2	55.7	IMR90p8
72.5	G3	109.87	ENO1_2	55.7	IMR90p8
73.0	G3	111.39	ENO1_2	55.7	IMR90p8
73.5	G3	113.4	ENO1_2	55.7	IMR90p8
74.0	G3	114.85	ENO1_2	55.7	IMR90p8
74.5	G3	115.87	ENO1_2	55.7	IMR90p8
75.0	G3	116.78	ENO1_2	55.7	IMR90p8
75.5	G3	117.06	ENO1_2	55.7	IMR90p8
76.0	G3	117.02	ENO1_2	55.7	IMR90p8
76.5	G3	117.7	ENO1_2	55.7	IMR90p8
77.0	G3	121.51	ENO1_2	55.7	IMR90p8
77.5	G3	135.81	ENO1_2	55.7	IMR90p8
78.0	G3	173.83	ENO1_2	55.7	IMR90p8
78.5	G3	241.46	ENO1_2	55.7	IMR90p8
79.0	G3	330.28	ENO1_2	55.7	IMR90p8
79.5	G3	423.27	ENO1_2	55.7	IMR90p8
80.0	G3	494.53	ENO1_2	55.7	IMR90p8
80.5	G3	514.49	ENO1_2	55.7	IMR90p8
81.0	G3	470.46	ENO1_2	55.7	IMR90p8
81.5	G3	376.6	ENO1_2	55.7	IMR90p8
82.0	G3	261.57	ENO1_2	55.7	IMR90p8
82.5	G3	154.1	ENO1_2	55.7	IMR90p8
83.0	G3	73.56	ENO1_2	55.7	IMR90p8
83.5	G3	27.04	ENO1_2	55.7	IMR90p8
84.0	G3	8.44	ENO1_2	55.7	IMR90p8
84.5	G3	4.26	ENO1_2	55.7	IMR90p8
85.0	G3	3.82	ENO1_2	55.7	IMR90p8
85.5	G3	3.76	ENO1_2	55.7	IMR90p8
86.0	G3	3.99	ENO1_2	55.7	IMR90p8
86.5	G3	3.97	ENO1_2	55.7	IMR90p8
87.0	G3	3.35	ENO1_2	55.7	IMR90p8
87.5	G3	2.72	ENO1_2	55.7	IMR90p8
88.0	G3	2.46	ENO1_2	55.7	IMR90p8
88.5	G3	2.21	ENO1_2	55.7	IMR90p8
89.0	G3	1.8	ENO1_2	55.7	IMR90p8
89.5	G3	1.66	ENO1_2	55.7	IMR90p8
90.0	G3	1.47	ENO1_2	55.7	IMR90p8
90.5	G3	1.01	ENO1_2	55.7	IMR90p8
91.0	G3	0.79	ENO1_2	55.7	IMR90p8
91.5	G3	0.7	ENO1_2	55.7	IMR90p8
92.0	G3	0.63	ENO1_2	55.7	IMR90p8
92.5	G3	0.8	ENO1_2	55.7	IMR90p8
93.0	G3	1.0	ENO1_2	55.7	IMR90p8
93.5	G3	0.95	ENO1_2	55.7	IMR90p8
94.0	G3	1.09	ENO1_2	55.7	IMR90p8
94.5	G3	1.26	ENO1_2	55.7	IMR90p8
95.0	G3	0.58	ENO1_2	55.7	IMR90p8
55.0	H3	17.57	ENO1_2	55.0	IMR90p8
55.5	H3	38.08	ENO1_2	55.0	IMR90p8
56.0	H3	35.15	ENO1_2	55.0	IMR90p8
56.5	H3	35.15	ENO1_2	55.0	IMR90p8
57.0	H3	35.15	ENO1_2	55.0	IMR90p8
57.5	H3	34.88	ENO1_2	55.0	IMR90p8
58.0	H3	36.51	ENO1_2	55.0	IMR90p8
58.5	H3	40.16	ENO1_2	55.0	IMR90p8
59.0	H3	43.3	ENO1_2	55.0	IMR90p8
59.5	H3	44.89	ENO1_2	55.0	IMR90p8
60.0	H3	45.68	ENO1_2	55.0	IMR90p8
60.5	H3	45.99	ENO1_2	55.0	IMR90p8
61.0	H3	44.69	ENO1_2	55.0	IMR90p8
61.5	H3	42.65	ENO1_2	55.0	IMR90p8
62.0	H3	40.92	ENO1_2	55.0	IMR90p8
62.5	H3	39.02	ENO1_2	55.0	IMR90p8
63.0	H3	36.95	ENO1_2	55.0	IMR90p8
63.5	H3	35.76	ENO1_2	55.0	IMR90p8
64.0	H3	35.07	ENO1_2	55.0	IMR90p8
64.5	H3	35.5	ENO1_2	55.0	IMR90p8
65.0	H3	37.99	ENO1_2	55.0	IMR90p8
65.5	H3	42.82	ENO1_2	55.0	IMR90p8
66.0	H3	50.31	ENO1_2	55.0	IMR90p8
66.5	H3	60.22	ENO1_2	55.0	IMR90p8
67.0	H3	71.03	ENO1_2	55.0	IMR90p8
67.5	H3	81.51	ENO1_2	55.0	IMR90p8
68.0	H3	90.32	ENO1_2	55.0	IMR90p8
68.5	H3	95.98	ENO1_2	55.0	IMR90p8
69.0	H3	99.58	ENO1_2	55.0	IMR90p8
69.5	H3	101.53	ENO1_2	55.0	IMR90p8
70.0	H3	101.69	ENO1_2	55.0	IMR90p8
70.5	H3	101.66	ENO1_2	55.0	IMR90p8
71.0	H3	101.94	ENO1_2	55.0	IMR90p8
71.5	H3	101.26	ENO1_2	55.0	IMR90p8
72.0	H3	100.51	ENO1_2	55.0	IMR90p8
72.5	H3	100.71	ENO1_2	55.0	IMR90p8
73.0	H3	101.42	ENO1_2	55.0	IMR90p8
73.5	H3	102.88	ENO1_2	55.0	IMR90p8
74.0	H3	105.38	ENO1_2	55.0	IMR90p8
74.5	H3	107.81	ENO1_2	55.0	IMR90p8
75.0	H3	109.34	ENO1_2	55.0	IMR90p8
75.5	H3	109.75	ENO1_2	55.0	IMR90p8
76.0	H3	109.54	ENO1_2	55.0	IMR90p8
76.5	H3	109.42	ENO1_2	55.0	IMR90p8
77.0	H3	111.96	ENO1_2	55.0	IMR90p8
77.5	H3	124.14	ENO1_2	55.0	IMR90p8
78.0	H3	157.17	ENO1_2	55.0	IMR90p8
78.5	H3	217.83	ENO1_2	55.0	IMR90p8
79.0	H3	300.23	ENO1_2	55.0	IMR90p8
79.5	H3	387.31	ENO1_2	55.0	IMR90p8
80.0	H3	456.52	ENO1_2	55.0	IMR90p8
80.5	H3	481.34	ENO1_2	55.0	IMR90p8
81.0	H3	446.24	ENO1_2	55.0	IMR90p8
81.5	H3	361.97	ENO1_2	55.0	IMR90p8
82.0	H3	256.22	ENO1_2	55.0	IMR90p8
82.5	H3	154.4	ENO1_2	55.0	IMR90p8
83.0	H3	75.38	ENO1_2	55.0	IMR90p8
83.5	H3	29.16	ENO1_2	55.0	IMR90p8
84.0	H3	9.62	ENO1_2	55.0	IMR90p8
84.5	H3	3.55	ENO1_2	55.0	IMR90p8
85.0	H3	2.46	ENO1_2	55.0	IMR90p8
85.5	H3	2.98	ENO1_2	55.0	IMR90p8
86.0	H3	2.77	ENO1_2	55.0	IMR90p8
86.5	H3	2.8	ENO1_2	55.0	IMR90p8
87.0	H3	3.52	ENO1_2	55.0	IMR90p8
87.5	H3	3.77	ENO1_2	55.0	IMR90p8
88.0	H3	3.26	ENO1_2	55.0	IMR90p8
88.5	H3	2.92	ENO1_2	55.0	IMR90p8
89.0	H3	2.38	ENO1_2	55.0	IMR90p8
89.5	H3	1.88	ENO1_2	55.0	IMR90p8
90.0	H3	1.82	ENO1_2	55.0	IMR90p8
90.5	H3	2.01	ENO1_2	55.0	IMR90p8
91.0	H3	2.19	ENO1_2	55.0	IMR90p8
91.5	H3	2.88	ENO1_2	55.0	IMR90p8
92.0	H3	3.62	ENO1_2	55.0	IMR90p8
92.5	H3	4.1	ENO1_2	55.0	IMR90p8
93.0	H3	4.8	ENO1_2	55.0	IMR90p8
93.5	H3	6.03	ENO1_2	55.0	IMR90p8
94.0	H3	6.58	ENO1_2	55.0	IMR90p8
94.5	H3	8.54	ENO1_2	55.0	IMR90p8
95.0	H3	4.72	ENO1_2	55.0	IMR90p8
