# Supplementary material for: Primer PICKR: literature-mined scoring platform for robust RT–qPCR primers
Source: Nat Commun. 2026 May 28;17:6938. doi: 10.1038/s41467-026-73648-2 (PMC13388996; doi:10.1038/s41467-026-73648-2)
Supplement: Supplementary file 11 — Source Data [file 41467_2026_73648_MOESM11_ESM.zip › Suppl_Fig_S14/amplification_data_SDHA_2.csv]

Cycle	Well	Fluorescence	Target	melt temp	Replicate
1	A11	-4.48	SDHA_2	65.0	IMR90p11
2	A11	-2.64	SDHA_2	65.0	IMR90p11
3	A11	-1.56	SDHA_2	65.0	IMR90p11
4	A11	1.53	SDHA_2	65.0	IMR90p11
5	A11	2.93	SDHA_2	65.0	IMR90p11
6	A11	2.98	SDHA_2	65.0	IMR90p11
7	A11	2.23	SDHA_2	65.0	IMR90p11
8	A11	0.09	SDHA_2	65.0	IMR90p11
9	A11	3.14	SDHA_2	65.0	IMR90p11
10	A11	-0.02	SDHA_2	65.0	IMR90p11
11	A11	-1.7	SDHA_2	65.0	IMR90p11
12	A11	3.63	SDHA_2	65.0	IMR90p11
13	A11	-4.76	SDHA_2	65.0	IMR90p11
14	A11	0.72	SDHA_2	65.0	IMR90p11
15	A11	-3.47	SDHA_2	65.0	IMR90p11
16	A11	1.4	SDHA_2	65.0	IMR90p11
17	A11	-4.28	SDHA_2	65.0	IMR90p11
18	A11	-2.99	SDHA_2	65.0	IMR90p11
19	A11	0.56	SDHA_2	65.0	IMR90p11
20	A11	-3.16	SDHA_2	65.0	IMR90p11
21	A11	-2.12	SDHA_2	65.0	IMR90p11
22	A11	-0.66	SDHA_2	65.0	IMR90p11
23	A11	-3.13	SDHA_2	65.0	IMR90p11
24	A11	6.04	SDHA_2	65.0	IMR90p11
25	A11	9.73	SDHA_2	65.0	IMR90p11
26	A11	20.1	SDHA_2	65.0	IMR90p11
27	A11	46.31	SDHA_2	65.0	IMR90p11
28	A11	82.14	SDHA_2	65.0	IMR90p11
29	A11	159.62	SDHA_2	65.0	IMR90p11
30	A11	268.13	SDHA_2	65.0	IMR90p11
31	A11	404.2	SDHA_2	65.0	IMR90p11
32	A11	549.67	SDHA_2	65.0	IMR90p11
33	A11	706.08	SDHA_2	65.0	IMR90p11
34	A11	864.56	SDHA_2	65.0	IMR90p11
35	A11	1019.78	SDHA_2	65.0	IMR90p11
36	A11	1167.21	SDHA_2	65.0	IMR90p11
37	A11	1302.03	SDHA_2	65.0	IMR90p11
38	A11	1426.13	SDHA_2	65.0	IMR90p11
39	A11	1537.11	SDHA_2	65.0	IMR90p11
40	A11	1640.72	SDHA_2	65.0	IMR90p11
1	B11	-4.59	SDHA_2	64.5	IMR90p11
2	B11	0.99	SDHA_2	64.5	IMR90p11
3	B11	0.8	SDHA_2	64.5	IMR90p11
4	B11	1.26	SDHA_2	64.5	IMR90p11
5	B11	0.23	SDHA_2	64.5	IMR90p11
6	B11	-0.27	SDHA_2	64.5	IMR90p11
7	B11	-3.79	SDHA_2	64.5	IMR90p11
8	B11	0.78	SDHA_2	64.5	IMR90p11
9	B11	-0.06	SDHA_2	64.5	IMR90p11
10	B11	-3.6	SDHA_2	64.5	IMR90p11
11	B11	-0.29	SDHA_2	64.5	IMR90p11
12	B11	5.56	SDHA_2	64.5	IMR90p11
13	B11	6.31	SDHA_2	64.5	IMR90p11
14	B11	1.91	SDHA_2	64.5	IMR90p11
15	B11	1.2	SDHA_2	64.5	IMR90p11
16	B11	0.72	SDHA_2	64.5	IMR90p11
17	B11	2.65	SDHA_2	64.5	IMR90p11
18	B11	-2.81	SDHA_2	64.5	IMR90p11
19	B11	-2.89	SDHA_2	64.5	IMR90p11
20	B11	-1.15	SDHA_2	64.5	IMR90p11
21	B11	-2.44	SDHA_2	64.5	IMR90p11
22	B11	1.92	SDHA_2	64.5	IMR90p11
23	B11	1.91	SDHA_2	64.5	IMR90p11
24	B11	13.34	SDHA_2	64.5	IMR90p11
25	B11	26.06	SDHA_2	64.5	IMR90p11
26	B11	56.79	SDHA_2	64.5	IMR90p11
27	B11	105.24	SDHA_2	64.5	IMR90p11
28	B11	202.78	SDHA_2	64.5	IMR90p11
29	B11	329.82	SDHA_2	64.5	IMR90p11
30	B11	495.51	SDHA_2	64.5	IMR90p11
31	B11	665.3	SDHA_2	64.5	IMR90p11
32	B11	837.17	SDHA_2	64.5	IMR90p11
33	B11	1006.74	SDHA_2	64.5	IMR90p11
34	B11	1169.37	SDHA_2	64.5	IMR90p11
35	B11	1319.35	SDHA_2	64.5	IMR90p11
36	B11	1457.85	SDHA_2	64.5	IMR90p11
37	B11	1580.66	SDHA_2	64.5	IMR90p11
38	B11	1693.37	SDHA_2	64.5	IMR90p11
39	B11	1791.9	SDHA_2	64.5	IMR90p11
40	B11	1882.24	SDHA_2	64.5	IMR90p11
1	C11	0.98	SDHA_2	63.3	IMR90p11
2	C11	2.5	SDHA_2	63.3	IMR90p11
3	C11	2.85	SDHA_2	63.3	IMR90p11
4	C11	4.84	SDHA_2	63.3	IMR90p11
5	C11	4.37	SDHA_2	63.3	IMR90p11
6	C11	-1.66	SDHA_2	63.3	IMR90p11
7	C11	2.6	SDHA_2	63.3	IMR90p11
8	C11	-1.54	SDHA_2	63.3	IMR90p11
9	C11	-2.54	SDHA_2	63.3	IMR90p11
10	C11	0.58	SDHA_2	63.3	IMR90p11
11	C11	0.15	SDHA_2	63.3	IMR90p11
12	C11	1.12	SDHA_2	63.3	IMR90p11
13	C11	-1.04	SDHA_2	63.3	IMR90p11
14	C11	-3.98	SDHA_2	63.3	IMR90p11
15	C11	-1.09	SDHA_2	63.3	IMR90p11
16	C11	-3.65	SDHA_2	63.3	IMR90p11
17	C11	-2.25	SDHA_2	63.3	IMR90p11
18	C11	0.78	SDHA_2	63.3	IMR90p11
19	C11	-7.79	SDHA_2	63.3	IMR90p11
20	C11	-0.27	SDHA_2	63.3	IMR90p11
21	C11	0.36	SDHA_2	63.3	IMR90p11
22	C11	1.33	SDHA_2	63.3	IMR90p11
23	C11	6.15	SDHA_2	63.3	IMR90p11
24	C11	8.61	SDHA_2	63.3	IMR90p11
25	C11	36.82	SDHA_2	63.3	IMR90p11
26	C11	69.26	SDHA_2	63.3	IMR90p11
27	C11	148.51	SDHA_2	63.3	IMR90p11
28	C11	276.53	SDHA_2	63.3	IMR90p11
29	C11	464.31	SDHA_2	63.3	IMR90p11
30	C11	670.28	SDHA_2	63.3	IMR90p11
31	C11	877.07	SDHA_2	63.3	IMR90p11
32	C11	1081.16	SDHA_2	63.3	IMR90p11
33	C11	1282.01	SDHA_2	63.3	IMR90p11
34	C11	1470.95	SDHA_2	63.3	IMR90p11
35	C11	1643.26	SDHA_2	63.3	IMR90p11
36	C11	1796.86	SDHA_2	63.3	IMR90p11
37	C11	1929.08	SDHA_2	63.3	IMR90p11
38	C11	2050.16	SDHA_2	63.3	IMR90p11
39	C11	2153.96	SDHA_2	63.3	IMR90p11
40	C11	2248.51	SDHA_2	63.3	IMR90p11
1	D11	2.07	SDHA_2	61.4	IMR90p11
2	D11	0.41	SDHA_2	61.4	IMR90p11
3	D11	3.18	SDHA_2	61.4	IMR90p11
4	D11	0.88	SDHA_2	61.4	IMR90p11
5	D11	2.02	SDHA_2	61.4	IMR90p11
6	D11	-0.99	SDHA_2	61.4	IMR90p11
7	D11	-1.03	SDHA_2	61.4	IMR90p11
8	D11	-2.86	SDHA_2	61.4	IMR90p11
9	D11	3.33	SDHA_2	61.4	IMR90p11
10	D11	-4.4	SDHA_2	61.4	IMR90p11
11	D11	1.62	SDHA_2	61.4	IMR90p11
12	D11	1.57	SDHA_2	61.4	IMR90p11
13	D11	3.08	SDHA_2	61.4	IMR90p11
14	D11	4.02	SDHA_2	61.4	IMR90p11
15	D11	0.52	SDHA_2	61.4	IMR90p11
16	D11	-0.2	SDHA_2	61.4	IMR90p11
17	D11	-1.82	SDHA_2	61.4	IMR90p11
18	D11	-2.96	SDHA_2	61.4	IMR90p11
19	D11	0.01	SDHA_2	61.4	IMR90p11
20	D11	-1.92	SDHA_2	61.4	IMR90p11
21	D11	-2.12	SDHA_2	61.4	IMR90p11
22	D11	-5.32	SDHA_2	61.4	IMR90p11
23	D11	1.38	SDHA_2	61.4	IMR90p11
24	D11	10.9	SDHA_2	61.4	IMR90p11
25	D11	31.45	SDHA_2	61.4	IMR90p11
26	D11	59.36	SDHA_2	61.4	IMR90p11
27	D11	126.84	SDHA_2	61.4	IMR90p11
28	D11	240.22	SDHA_2	61.4	IMR90p11
29	D11	416.3	SDHA_2	61.4	IMR90p11
30	D11	634.74	SDHA_2	61.4	IMR90p11
31	D11	855.57	SDHA_2	61.4	IMR90p11
32	D11	1076.11	SDHA_2	61.4	IMR90p11
33	D11	1291.61	SDHA_2	61.4	IMR90p11
34	D11	1496.33	SDHA_2	61.4	IMR90p11
35	D11	1689.79	SDHA_2	61.4	IMR90p11
36	D11	1862.84	SDHA_2	61.4	IMR90p11
37	D11	2019.5	SDHA_2	61.4	IMR90p11
38	D11	2159.1	SDHA_2	61.4	IMR90p11
39	D11	2283.06	SDHA_2	61.4	IMR90p11
40	D11	2394.27	SDHA_2	61.4	IMR90p11
1	E11	6.56	SDHA_2	59.0	IMR90p11
2	E11	0.43	SDHA_2	59.0	IMR90p11
3	E11	5.6	SDHA_2	59.0	IMR90p11
4	E11	0.52	SDHA_2	59.0	IMR90p11
5	E11	1.02	SDHA_2	59.0	IMR90p11
6	E11	0.83	SDHA_2	59.0	IMR90p11
7	E11	1.31	SDHA_2	59.0	IMR90p11
8	E11	0.81	SDHA_2	59.0	IMR90p11
9	E11	2.56	SDHA_2	59.0	IMR90p11
10	E11	0.15	SDHA_2	59.0	IMR90p11
11	E11	0.66	SDHA_2	59.0	IMR90p11
12	E11	-3.83	SDHA_2	59.0	IMR90p11
13	E11	2.22	SDHA_2	59.0	IMR90p11
14	E11	-2.89	SDHA_2	59.0	IMR90p11
15	E11	1.06	SDHA_2	59.0	IMR90p11
16	E11	-3.14	SDHA_2	59.0	IMR90p11
17	E11	-2.22	SDHA_2	59.0	IMR90p11
18	E11	-3.64	SDHA_2	59.0	IMR90p11
19	E11	-2.63	SDHA_2	59.0	IMR90p11
20	E11	-4.13	SDHA_2	59.0	IMR90p11
21	E11	0.49	SDHA_2	59.0	IMR90p11
22	E11	0.93	SDHA_2	59.0	IMR90p11
23	E11	-1.59	SDHA_2	59.0	IMR90p11
24	E11	4.81	SDHA_2	59.0	IMR90p11
25	E11	11.49	SDHA_2	59.0	IMR90p11
26	E11	37.83	SDHA_2	59.0	IMR90p11
27	E11	71.82	SDHA_2	59.0	IMR90p11
28	E11	140.69	SDHA_2	59.0	IMR90p11
29	E11	273.89	SDHA_2	59.0	IMR90p11
30	E11	463.22	SDHA_2	59.0	IMR90p11
31	E11	693.19	SDHA_2	59.0	IMR90p11
32	E11	927.75	SDHA_2	59.0	IMR90p11
33	E11	1165.18	SDHA_2	59.0	IMR90p11
34	E11	1400.19	SDHA_2	59.0	IMR90p11
35	E11	1627.39	SDHA_2	59.0	IMR90p11
36	E11	1868.0	SDHA_2	59.0	IMR90p11
37	E11	2070.48	SDHA_2	59.0	IMR90p11
38	E11	2246.71	SDHA_2	59.0	IMR90p11
39	E11	2378.03	SDHA_2	59.0	IMR90p11
40	E11	2516.4	SDHA_2	59.0	IMR90p11
1	F11	5.66	SDHA_2	57.0	IMR90p11
2	F11	6.08	SDHA_2	57.0	IMR90p11
3	F11	6.02	SDHA_2	57.0	IMR90p11
4	F11	2.33	SDHA_2	57.0	IMR90p11
5	F11	-0.29	SDHA_2	57.0	IMR90p11
6	F11	0.14	SDHA_2	57.0	IMR90p11
7	F11	0.52	SDHA_2	57.0	IMR90p11
8	F11	-1.53	SDHA_2	57.0	IMR90p11
9	F11	-2.69	SDHA_2	57.0	IMR90p11
10	F11	-0.17	SDHA_2	57.0	IMR90p11
11	F11	-0.35	SDHA_2	57.0	IMR90p11
12	F11	3.22	SDHA_2	57.0	IMR90p11
13	F11	1.91	SDHA_2	57.0	IMR90p11
14	F11	-0.85	SDHA_2	57.0	IMR90p11
15	F11	3.49	SDHA_2	57.0	IMR90p11
16	F11	-2.51	SDHA_2	57.0	IMR90p11
17	F11	-0.29	SDHA_2	57.0	IMR90p11
18	F11	-2.63	SDHA_2	57.0	IMR90p11
19	F11	-2.35	SDHA_2	57.0	IMR90p11
20	F11	0.23	SDHA_2	57.0	IMR90p11
21	F11	-5.44	SDHA_2	57.0	IMR90p11
22	F11	-0.35	SDHA_2	57.0	IMR90p11
23	F11	2.15	SDHA_2	57.0	IMR90p11
24	F11	4.38	SDHA_2	57.0	IMR90p11
25	F11	6.98	SDHA_2	57.0	IMR90p11
26	F11	22.63	SDHA_2	57.0	IMR90p11
27	F11	41.49	SDHA_2	57.0	IMR90p11
28	F11	76.31	SDHA_2	57.0	IMR90p11
29	F11	151.12	SDHA_2	57.0	IMR90p11
30	F11	276.88	SDHA_2	57.0	IMR90p11
31	F11	455.2	SDHA_2	57.0	IMR90p11
32	F11	657.74	SDHA_2	57.0	IMR90p11
33	F11	864.05	SDHA_2	57.0	IMR90p11
34	F11	1071.89	SDHA_2	57.0	IMR90p11
35	F11	1281.96	SDHA_2	57.0	IMR90p11
36	F11	1485.6	SDHA_2	57.0	IMR90p11
37	F11	1682.54	SDHA_2	57.0	IMR90p11
38	F11	1862.03	SDHA_2	57.0	IMR90p11
39	F11	2027.98	SDHA_2	57.0	IMR90p11
40	F11	2182.9	SDHA_2	57.0	IMR90p11
1	G11	4.79	SDHA_2	55.7	IMR90p11
2	G11	5.11	SDHA_2	55.7	IMR90p11
3	G11	7.35	SDHA_2	55.7	IMR90p11
4	G11	2.25	SDHA_2	55.7	IMR90p11
5	G11	-0.69	SDHA_2	55.7	IMR90p11
6	G11	2.97	SDHA_2	55.7	IMR90p11
7	G11	-1.72	SDHA_2	55.7	IMR90p11
8	G11	0.63	SDHA_2	55.7	IMR90p11
9	G11	-2.33	SDHA_2	55.7	IMR90p11
10	G11	-0.47	SDHA_2	55.7	IMR90p11
11	G11	2.81	SDHA_2	55.7	IMR90p11
12	G11	-2.35	SDHA_2	55.7	IMR90p11
13	G11	-0.71	SDHA_2	55.7	IMR90p11
14	G11	-2.91	SDHA_2	55.7	IMR90p11
15	G11	2.47	SDHA_2	55.7	IMR90p11
16	G11	0.32	SDHA_2	55.7	IMR90p11
17	G11	-1.6	SDHA_2	55.7	IMR90p11
18	G11	-3.93	SDHA_2	55.7	IMR90p11
19	G11	-1.77	SDHA_2	55.7	IMR90p11
20	G11	0.86	SDHA_2	55.7	IMR90p11
21	G11	3.48	SDHA_2	55.7	IMR90p11
22	G11	-0.05	SDHA_2	55.7	IMR90p11
23	G11	-4.87	SDHA_2	55.7	IMR90p11
24	G11	-3.69	SDHA_2	55.7	IMR90p11
25	G11	2.76	SDHA_2	55.7	IMR90p11
26	G11	12.98	SDHA_2	55.7	IMR90p11
27	G11	20.7	SDHA_2	55.7	IMR90p11
28	G11	51.78	SDHA_2	55.7	IMR90p11
29	G11	100.86	SDHA_2	55.7	IMR90p11
30	G11	197.11	SDHA_2	55.7	IMR90p11
31	G11	346.05	SDHA_2	55.7	IMR90p11
32	G11	542.41	SDHA_2	55.7	IMR90p11
33	G11	748.98	SDHA_2	55.7	IMR90p11
34	G11	966.35	SDHA_2	55.7	IMR90p11
35	G11	1187.96	SDHA_2	55.7	IMR90p11
36	G11	1406.77	SDHA_2	55.7	IMR90p11
37	G11	1620.78	SDHA_2	55.7	IMR90p11
38	G11	1821.16	SDHA_2	55.7	IMR90p11
39	G11	2007.03	SDHA_2	55.7	IMR90p11
40	G11	2179.8	SDHA_2	55.7	IMR90p11
1	H11	-2.33	SDHA_2	55.0	IMR90p11
2	H11	2.55	SDHA_2	55.0	IMR90p11
3	H11	0.3	SDHA_2	55.0	IMR90p11
4	H11	2.2	SDHA_2	55.0	IMR90p11
5	H11	0.5	SDHA_2	55.0	IMR90p11
6	H11	-1.27	SDHA_2	55.0	IMR90p11
7	H11	1.02	SDHA_2	55.0	IMR90p11
8	H11	7.08	SDHA_2	55.0	IMR90p11
9	H11	1.63	SDHA_2	55.0	IMR90p11
10	H11	-1.22	SDHA_2	55.0	IMR90p11
11	H11	-0.8	SDHA_2	55.0	IMR90p11
12	H11	2.28	SDHA_2	55.0	IMR90p11
13	H11	-2.13	SDHA_2	55.0	IMR90p11
14	H11	0.77	SDHA_2	55.0	IMR90p11
15	H11	2.6	SDHA_2	55.0	IMR90p11
16	H11	-1.76	SDHA_2	55.0	IMR90p11
17	H11	-0.72	SDHA_2	55.0	IMR90p11
18	H11	-3.83	SDHA_2	55.0	IMR90p11
19	H11	-0.61	SDHA_2	55.0	IMR90p11
20	H11	-1.52	SDHA_2	55.0	IMR90p11
21	H11	-0.42	SDHA_2	55.0	IMR90p11
22	H11	-3.79	SDHA_2	55.0	IMR90p11
23	H11	-4.06	SDHA_2	55.0	IMR90p11
24	H11	-1.67	SDHA_2	55.0	IMR90p11
25	H11	7.33	SDHA_2	55.0	IMR90p11
26	H11	9.56	SDHA_2	55.0	IMR90p11
27	H11	16.81	SDHA_2	55.0	IMR90p11
28	H11	36.31	SDHA_2	55.0	IMR90p11
29	H11	64.69	SDHA_2	55.0	IMR90p11
30	H11	136.61	SDHA_2	55.0	IMR90p11
31	H11	248.26	SDHA_2	55.0	IMR90p11
32	H11	410.55	SDHA_2	55.0	IMR90p11
33	H11	602.22	SDHA_2	55.0	IMR90p11
34	H11	799.45	SDHA_2	55.0	IMR90p11
35	H11	1006.66	SDHA_2	55.0	IMR90p11
36	H11	1218.02	SDHA_2	55.0	IMR90p11
37	H11	1426.95	SDHA_2	55.0	IMR90p11
38	H11	1626.19	SDHA_2	55.0	IMR90p11
39	H11	1812.55	SDHA_2	55.0	IMR90p11
40	H11	1990.74	SDHA_2	55.0	IMR90p11
1	A11	-9.68	SDHA_2	65.0	IMR90p2
2	A11	-1.83	SDHA_2	65.0	IMR90p2
3	A11	-2.45	SDHA_2	65.0	IMR90p2
4	A11	-2.92	SDHA_2	65.0	IMR90p2
5	A11	-1.7	SDHA_2	65.0	IMR90p2
6	A11	2.83	SDHA_2	65.0	IMR90p2
7	A11	3.15	SDHA_2	65.0	IMR90p2
8	A11	1.31	SDHA_2	65.0	IMR90p2
9	A11	5.0	SDHA_2	65.0	IMR90p2
10	A11	-4.45	SDHA_2	65.0	IMR90p2
11	A11	3.12	SDHA_2	65.0	IMR90p2
12	A11	4.96	SDHA_2	65.0	IMR90p2
13	A11	1.29	SDHA_2	65.0	IMR90p2
14	A11	1.29	SDHA_2	65.0	IMR90p2
15	A11	-2.83	SDHA_2	65.0	IMR90p2
16	A11	-4.33	SDHA_2	65.0	IMR90p2
17	A11	3.34	SDHA_2	65.0	IMR90p2
18	A11	-0.46	SDHA_2	65.0	IMR90p2
19	A11	0.61	SDHA_2	65.0	IMR90p2
20	A11	-2.14	SDHA_2	65.0	IMR90p2
21	A11	-1.1	SDHA_2	65.0	IMR90p2
22	A11	0.79	SDHA_2	65.0	IMR90p2
23	A11	-1.93	SDHA_2	65.0	IMR90p2
24	A11	3.71	SDHA_2	65.0	IMR90p2
25	A11	9.41	SDHA_2	65.0	IMR90p2
26	A11	24.06	SDHA_2	65.0	IMR90p2
27	A11	48.43	SDHA_2	65.0	IMR90p2
28	A11	89.62	SDHA_2	65.0	IMR90p2
29	A11	161.75	SDHA_2	65.0	IMR90p2
30	A11	262.45	SDHA_2	65.0	IMR90p2
31	A11	387.34	SDHA_2	65.0	IMR90p2
32	A11	517.18	SDHA_2	65.0	IMR90p2
33	A11	656.06	SDHA_2	65.0	IMR90p2
34	A11	793.75	SDHA_2	65.0	IMR90p2
35	A11	930.69	SDHA_2	65.0	IMR90p2
36	A11	1059.09	SDHA_2	65.0	IMR90p2
37	A11	1178.67	SDHA_2	65.0	IMR90p2
38	A11	1288.73	SDHA_2	65.0	IMR90p2
39	A11	1389.9	SDHA_2	65.0	IMR90p2
40	A11	1485.82	SDHA_2	65.0	IMR90p2
1	B11	2.87	SDHA_2	64.5	IMR90p2
2	B11	-3.49	SDHA_2	64.5	IMR90p2
3	B11	0.25	SDHA_2	64.5	IMR90p2
4	B11	0.62	SDHA_2	64.5	IMR90p2
5	B11	-1.55	SDHA_2	64.5	IMR90p2
6	B11	3.07	SDHA_2	64.5	IMR90p2
7	B11	3.74	SDHA_2	64.5	IMR90p2
8	B11	-2.28	SDHA_2	64.5	IMR90p2
9	B11	1.79	SDHA_2	64.5	IMR90p2
10	B11	-0.01	SDHA_2	64.5	IMR90p2
11	B11	1.4	SDHA_2	64.5	IMR90p2
12	B11	-0.19	SDHA_2	64.5	IMR90p2
13	B11	3.32	SDHA_2	64.5	IMR90p2
14	B11	-3.34	SDHA_2	64.5	IMR90p2
15	B11	0.16	SDHA_2	64.5	IMR90p2
16	B11	-1.38	SDHA_2	64.5	IMR90p2
17	B11	-1.29	SDHA_2	64.5	IMR90p2
18	B11	-0.16	SDHA_2	64.5	IMR90p2
19	B11	-0.09	SDHA_2	64.5	IMR90p2
20	B11	4.54	SDHA_2	64.5	IMR90p2
21	B11	-3.15	SDHA_2	64.5	IMR90p2
22	B11	0.99	SDHA_2	64.5	IMR90p2
23	B11	3.61	SDHA_2	64.5	IMR90p2
24	B11	17.56	SDHA_2	64.5	IMR90p2
25	B11	33.51	SDHA_2	64.5	IMR90p2
26	B11	68.13	SDHA_2	64.5	IMR90p2
27	B11	133.94	SDHA_2	64.5	IMR90p2
28	B11	234.58	SDHA_2	64.5	IMR90p2
29	B11	378.29	SDHA_2	64.5	IMR90p2
30	B11	529.67	SDHA_2	64.5	IMR90p2
31	B11	687.77	SDHA_2	64.5	IMR90p2
32	B11	846.49	SDHA_2	64.5	IMR90p2
33	B11	1000.53	SDHA_2	64.5	IMR90p2
34	B11	1146.01	SDHA_2	64.5	IMR90p2
35	B11	1280.09	SDHA_2	64.5	IMR90p2
36	B11	1401.45	SDHA_2	64.5	IMR90p2
37	B11	1513.46	SDHA_2	64.5	IMR90p2
38	B11	1612.82	SDHA_2	64.5	IMR90p2
39	B11	1707.05	SDHA_2	64.5	IMR90p2
40	B11	1797.59	SDHA_2	64.5	IMR90p2
1	C11	2.41	SDHA_2	63.3	IMR90p2
2	C11	7.35	SDHA_2	63.3	IMR90p2
3	C11	1.26	SDHA_2	63.3	IMR90p2
4	C11	1.47	SDHA_2	63.3	IMR90p2
5	C11	2.34	SDHA_2	63.3	IMR90p2
6	C11	6.67	SDHA_2	63.3	IMR90p2
7	C11	-0.15	SDHA_2	63.3	IMR90p2
8	C11	0.19	SDHA_2	63.3	IMR90p2
9	C11	4.02	SDHA_2	63.3	IMR90p2
10	C11	-4.04	SDHA_2	63.3	IMR90p2
11	C11	-1.45	SDHA_2	63.3	IMR90p2
12	C11	-0.2	SDHA_2	63.3	IMR90p2
13	C11	-1.43	SDHA_2	63.3	IMR90p2
14	C11	-1.45	SDHA_2	63.3	IMR90p2
15	C11	-0.07	SDHA_2	63.3	IMR90p2
16	C11	-4.33	SDHA_2	63.3	IMR90p2
17	C11	-5.34	SDHA_2	63.3	IMR90p2
18	C11	1.75	SDHA_2	63.3	IMR90p2
19	C11	0.46	SDHA_2	63.3	IMR90p2
20	C11	-0.17	SDHA_2	63.3	IMR90p2
21	C11	-1.33	SDHA_2	63.3	IMR90p2
22	C11	-0.32	SDHA_2	63.3	IMR90p2
23	C11	13.12	SDHA_2	63.3	IMR90p2
24	C11	25.0	SDHA_2	63.3	IMR90p2
25	C11	51.45	SDHA_2	63.3	IMR90p2
26	C11	102.98	SDHA_2	63.3	IMR90p2
27	C11	197.31	SDHA_2	63.3	IMR90p2
28	C11	350.01	SDHA_2	63.3	IMR90p2
29	C11	537.87	SDHA_2	63.3	IMR90p2
30	C11	729.51	SDHA_2	63.3	IMR90p2
31	C11	922.28	SDHA_2	63.3	IMR90p2
32	C11	1109.28	SDHA_2	63.3	IMR90p2
33	C11	1285.03	SDHA_2	63.3	IMR90p2
34	C11	1449.49	SDHA_2	63.3	IMR90p2
35	C11	1595.97	SDHA_2	63.3	IMR90p2
36	C11	1727.51	SDHA_2	63.3	IMR90p2
37	C11	1842.15	SDHA_2	63.3	IMR90p2
38	C11	1950.19	SDHA_2	63.3	IMR90p2
39	C11	2043.25	SDHA_2	63.3	IMR90p2
40	C11	2125.96	SDHA_2	63.3	IMR90p2
1	D11	1.55	SDHA_2	61.4	IMR90p2
2	D11	5.97	SDHA_2	61.4	IMR90p2
3	D11	3.64	SDHA_2	61.4	IMR90p2
4	D11	1.37	SDHA_2	61.4	IMR90p2
5	D11	1.78	SDHA_2	61.4	IMR90p2
6	D11	-0.22	SDHA_2	61.4	IMR90p2
7	D11	1.67	SDHA_2	61.4	IMR90p2
8	D11	0.02	SDHA_2	61.4	IMR90p2
9	D11	-0.16	SDHA_2	61.4	IMR90p2
10	D11	1.97	SDHA_2	61.4	IMR90p2
11	D11	-2.09	SDHA_2	61.4	IMR90p2
12	D11	-2.33	SDHA_2	61.4	IMR90p2
13	D11	1.15	SDHA_2	61.4	IMR90p2
14	D11	-1.41	SDHA_2	61.4	IMR90p2
15	D11	-5.57	SDHA_2	61.4	IMR90p2
16	D11	3.25	SDHA_2	61.4	IMR90p2
17	D11	-0.48	SDHA_2	61.4	IMR90p2
18	D11	-0.22	SDHA_2	61.4	IMR90p2
19	D11	-4.01	SDHA_2	61.4	IMR90p2
20	D11	-0.71	SDHA_2	61.4	IMR90p2
21	D11	-3.18	SDHA_2	61.4	IMR90p2
22	D11	3.09	SDHA_2	61.4	IMR90p2
23	D11	10.28	SDHA_2	61.4	IMR90p2
24	D11	20.57	SDHA_2	61.4	IMR90p2
25	D11	39.21	SDHA_2	61.4	IMR90p2
26	D11	82.65	SDHA_2	61.4	IMR90p2
27	D11	159.18	SDHA_2	61.4	IMR90p2
28	D11	290.57	SDHA_2	61.4	IMR90p2
29	D11	478.14	SDHA_2	61.4	IMR90p2
30	D11	671.73	SDHA_2	61.4	IMR90p2
31	D11	872.71	SDHA_2	61.4	IMR90p2
32	D11	1073.45	SDHA_2	61.4	IMR90p2
33	D11	1267.1	SDHA_2	61.4	IMR90p2
34	D11	1449.76	SDHA_2	61.4	IMR90p2
35	D11	1613.69	SDHA_2	61.4	IMR90p2
36	D11	1762.78	SDHA_2	61.4	IMR90p2
37	D11	1891.96	SDHA_2	61.4	IMR90p2
38	D11	2009.17	SDHA_2	61.4	IMR90p2
39	D11	2112.35	SDHA_2	61.4	IMR90p2
40	D11	2209.11	SDHA_2	61.4	IMR90p2
1	E11	-0.63	SDHA_2	59.0	IMR90p2
2	E11	-3.63	SDHA_2	59.0	IMR90p2
3	E11	2.24	SDHA_2	59.0	IMR90p2
4	E11	2.32	SDHA_2	59.0	IMR90p2
5	E11	1.27	SDHA_2	59.0	IMR90p2
6	E11	0.23	SDHA_2	59.0	IMR90p2
7	E11	5.48	SDHA_2	59.0	IMR90p2
8	E11	2.39	SDHA_2	59.0	IMR90p2
9	E11	-2.33	SDHA_2	59.0	IMR90p2
10	E11	-0.77	SDHA_2	59.0	IMR90p2
11	E11	-7.07	SDHA_2	59.0	IMR90p2
12	E11	-2.05	SDHA_2	59.0	IMR90p2
13	E11	-4.3	SDHA_2	59.0	IMR90p2
14	E11	-3.07	SDHA_2	59.0	IMR90p2
15	E11	10.67	SDHA_2	59.0	IMR90p2
16	E11	6.57	SDHA_2	59.0	IMR90p2
17	E11	-1.08	SDHA_2	59.0	IMR90p2
18	E11	2.33	SDHA_2	59.0	IMR90p2
19	E11	-1.24	SDHA_2	59.0	IMR90p2
20	E11	-3.88	SDHA_2	59.0	IMR90p2
21	E11	-3.17	SDHA_2	59.0	IMR90p2
22	E11	-1.33	SDHA_2	59.0	IMR90p2
23	E11	-1.8	SDHA_2	59.0	IMR90p2
24	E11	11.17	SDHA_2	59.0	IMR90p2
25	E11	21.48	SDHA_2	59.0	IMR90p2
26	E11	51.55	SDHA_2	59.0	IMR90p2
27	E11	104.38	SDHA_2	59.0	IMR90p2
28	E11	202.81	SDHA_2	59.0	IMR90p2
29	E11	364.47	SDHA_2	59.0	IMR90p2
30	E11	564.68	SDHA_2	59.0	IMR90p2
31	E11	775.6	SDHA_2	59.0	IMR90p2
32	E11	996.61	SDHA_2	59.0	IMR90p2
33	E11	1214.48	SDHA_2	59.0	IMR90p2
34	E11	1423.76	SDHA_2	59.0	IMR90p2
35	E11	1622.04	SDHA_2	59.0	IMR90p2
36	E11	1802.78	SDHA_2	59.0	IMR90p2
37	E11	1967.51	SDHA_2	59.0	IMR90p2
38	E11	2110.85	SDHA_2	59.0	IMR90p2
39	E11	2246.35	SDHA_2	59.0	IMR90p2
40	E11	2372.56	SDHA_2	59.0	IMR90p2
1	F11	2.59	SDHA_2	57.0	IMR90p2
2	F11	-0.27	SDHA_2	57.0	IMR90p2
3	F11	0.73	SDHA_2	57.0	IMR90p2
4	F11	0.76	SDHA_2	57.0	IMR90p2
5	F11	-0.8	SDHA_2	57.0	IMR90p2
6	F11	1.69	SDHA_2	57.0	IMR90p2
7	F11	2.96	SDHA_2	57.0	IMR90p2
8	F11	3.26	SDHA_2	57.0	IMR90p2
9	F11	-1.58	SDHA_2	57.0	IMR90p2
10	F11	-2.62	SDHA_2	57.0	IMR90p2
11	F11	1.02	SDHA_2	57.0	IMR90p2
12	F11	0.74	SDHA_2	57.0	IMR90p2
13	F11	1.87	SDHA_2	57.0	IMR90p2
14	F11	2.18	SDHA_2	57.0	IMR90p2
15	F11	-2.28	SDHA_2	57.0	IMR90p2
16	F11	1.53	SDHA_2	57.0	IMR90p2
17	F11	-0.88	SDHA_2	57.0	IMR90p2
18	F11	-1.47	SDHA_2	57.0	IMR90p2
19	F11	-3.22	SDHA_2	57.0	IMR90p2
20	F11	-0.2	SDHA_2	57.0	IMR90p2
21	F11	-1.04	SDHA_2	57.0	IMR90p2
22	F11	-0.63	SDHA_2	57.0	IMR90p2
23	F11	0.17	SDHA_2	57.0	IMR90p2
24	F11	8.1	SDHA_2	57.0	IMR90p2
25	F11	13.83	SDHA_2	57.0	IMR90p2
26	F11	26.63	SDHA_2	57.0	IMR90p2
27	F11	60.99	SDHA_2	57.0	IMR90p2
28	F11	123.21	SDHA_2	57.0	IMR90p2
29	F11	234.76	SDHA_2	57.0	IMR90p2
30	F11	407.34	SDHA_2	57.0	IMR90p2
31	F11	597.16	SDHA_2	57.0	IMR90p2
32	F11	807.72	SDHA_2	57.0	IMR90p2
33	F11	1025.17	SDHA_2	57.0	IMR90p2
34	F11	1241.72	SDHA_2	57.0	IMR90p2
35	F11	1450.2	SDHA_2	57.0	IMR90p2
36	F11	1648.3	SDHA_2	57.0	IMR90p2
37	F11	1828.59	SDHA_2	57.0	IMR90p2
38	F11	1991.61	SDHA_2	57.0	IMR90p2
39	F11	2135.99	SDHA_2	57.0	IMR90p2
40	F11	2270.59	SDHA_2	57.0	IMR90p2
1	G11	7.11	SDHA_2	55.7	IMR90p2
2	G11	-0.68	SDHA_2	55.7	IMR90p2
3	G11	2.45	SDHA_2	55.7	IMR90p2
4	G11	0.85	SDHA_2	55.7	IMR90p2
5	G11	3.18	SDHA_2	55.7	IMR90p2
6	G11	-1.38	SDHA_2	55.7	IMR90p2
7	G11	1.29	SDHA_2	55.7	IMR90p2
8	G11	-1.51	SDHA_2	55.7	IMR90p2
9	G11	3.52	SDHA_2	55.7	IMR90p2
10	G11	-1.54	SDHA_2	55.7	IMR90p2
11	G11	3.87	SDHA_2	55.7	IMR90p2
12	G11	-0.05	SDHA_2	55.7	IMR90p2
13	G11	-3.38	SDHA_2	55.7	IMR90p2
14	G11	2.07	SDHA_2	55.7	IMR90p2
15	G11	-2.77	SDHA_2	55.7	IMR90p2
16	G11	0.13	SDHA_2	55.7	IMR90p2
17	G11	-1.82	SDHA_2	55.7	IMR90p2
18	G11	0.14	SDHA_2	55.7	IMR90p2
19	G11	1.14	SDHA_2	55.7	IMR90p2
20	G11	3.59	SDHA_2	55.7	IMR90p2
21	G11	-1.14	SDHA_2	55.7	IMR90p2
22	G11	-3.27	SDHA_2	55.7	IMR90p2
23	G11	1.23	SDHA_2	55.7	IMR90p2
24	G11	5.02	SDHA_2	55.7	IMR90p2
25	G11	2.33	SDHA_2	55.7	IMR90p2
26	G11	15.13	SDHA_2	55.7	IMR90p2
27	G11	36.22	SDHA_2	55.7	IMR90p2
28	G11	83.11	SDHA_2	55.7	IMR90p2
29	G11	162.1	SDHA_2	55.7	IMR90p2
30	G11	298.07	SDHA_2	55.7	IMR90p2
31	G11	478.07	SDHA_2	55.7	IMR90p2
32	G11	670.28	SDHA_2	55.7	IMR90p2
33	G11	879.16	SDHA_2	55.7	IMR90p2
34	G11	1092.97	SDHA_2	55.7	IMR90p2
35	G11	1310.78	SDHA_2	55.7	IMR90p2
36	G11	1520.83	SDHA_2	55.7	IMR90p2
37	G11	1711.31	SDHA_2	55.7	IMR90p2
38	G11	1883.92	SDHA_2	55.7	IMR90p2
39	G11	2038.59	SDHA_2	55.7	IMR90p2
40	G11	2186.64	SDHA_2	55.7	IMR90p2
1	H11	-6.45	SDHA_2	55.0	IMR90p2
2	H11	-0.31	SDHA_2	55.0	IMR90p2
3	H11	-1.38	SDHA_2	55.0	IMR90p2
4	H11	-2.15	SDHA_2	55.0	IMR90p2
5	H11	3.45	SDHA_2	55.0	IMR90p2
6	H11	-0.08	SDHA_2	55.0	IMR90p2
7	H11	-0.89	SDHA_2	55.0	IMR90p2
8	H11	2.84	SDHA_2	55.0	IMR90p2
9	H11	4.47	SDHA_2	55.0	IMR90p2
10	H11	2.03	SDHA_2	55.0	IMR90p2
11	H11	-0.56	SDHA_2	55.0	IMR90p2
12	H11	2.36	SDHA_2	55.0	IMR90p2
13	H11	-0.64	SDHA_2	55.0	IMR90p2
14	H11	1.11	SDHA_2	55.0	IMR90p2
15	H11	-1.26	SDHA_2	55.0	IMR90p2
16	H11	-1.46	SDHA_2	55.0	IMR90p2
17	H11	1.06	SDHA_2	55.0	IMR90p2
18	H11	-1.6	SDHA_2	55.0	IMR90p2
19	H11	-1.51	SDHA_2	55.0	IMR90p2
20	H11	1.08	SDHA_2	55.0	IMR90p2
21	H11	0.82	SDHA_2	55.0	IMR90p2
22	H11	2.46	SDHA_2	55.0	IMR90p2
23	H11	1.38	SDHA_2	55.0	IMR90p2
24	H11	-1.57	SDHA_2	55.0	IMR90p2
25	H11	2.15	SDHA_2	55.0	IMR90p2
26	H11	13.04	SDHA_2	55.0	IMR90p2
27	H11	27.71	SDHA_2	55.0	IMR90p2
28	H11	60.52	SDHA_2	55.0	IMR90p2
29	H11	108.81	SDHA_2	55.0	IMR90p2
30	H11	209.05	SDHA_2	55.0	IMR90p2
31	H11	357.28	SDHA_2	55.0	IMR90p2
32	H11	541.14	SDHA_2	55.0	IMR90p2
33	H11	737.16	SDHA_2	55.0	IMR90p2
34	H11	945.5	SDHA_2	55.0	IMR90p2
35	H11	1154.42	SDHA_2	55.0	IMR90p2
36	H11	1355.15	SDHA_2	55.0	IMR90p2
37	H11	1545.09	SDHA_2	55.0	IMR90p2
38	H11	1721.78	SDHA_2	55.0	IMR90p2
39	H11	1880.55	SDHA_2	55.0	IMR90p2
40	H11	2023.84	SDHA_2	55.0	IMR90p2
1	A11	-5.7	SDHA_2	65.0	IMR90p8
2	A11	-3.33	SDHA_2	65.0	IMR90p8
3	A11	2.1	SDHA_2	65.0	IMR90p8
4	A11	-3.47	SDHA_2	65.0	IMR90p8
5	A11	-0.57	SDHA_2	65.0	IMR90p8
6	A11	4.35	SDHA_2	65.0	IMR90p8
7	A11	0.02	SDHA_2	65.0	IMR90p8
8	A11	0.55	SDHA_2	65.0	IMR90p8
9	A11	3.88	SDHA_2	65.0	IMR90p8
10	A11	0.78	SDHA_2	65.0	IMR90p8
11	A11	0.03	SDHA_2	65.0	IMR90p8
12	A11	0.61	SDHA_2	65.0	IMR90p8
13	A11	1.2	SDHA_2	65.0	IMR90p8
14	A11	-4.67	SDHA_2	65.0	IMR90p8
15	A11	-5.25	SDHA_2	65.0	IMR90p8
16	A11	2.63	SDHA_2	65.0	IMR90p8
17	A11	-2.93	SDHA_2	65.0	IMR90p8
18	A11	-0.48	SDHA_2	65.0	IMR90p8
19	A11	0.58	SDHA_2	65.0	IMR90p8
20	A11	2.56	SDHA_2	65.0	IMR90p8
21	A11	0.07	SDHA_2	65.0	IMR90p8
22	A11	0.71	SDHA_2	65.0	IMR90p8
23	A11	-1.38	SDHA_2	65.0	IMR90p8
24	A11	4.25	SDHA_2	65.0	IMR90p8
25	A11	16.05	SDHA_2	65.0	IMR90p8
26	A11	29.45	SDHA_2	65.0	IMR90p8
27	A11	56.87	SDHA_2	65.0	IMR90p8
28	A11	106.71	SDHA_2	65.0	IMR90p8
29	A11	191.64	SDHA_2	65.0	IMR90p8
30	A11	319.31	SDHA_2	65.0	IMR90p8
31	A11	470.99	SDHA_2	65.0	IMR90p8
32	A11	633.11	SDHA_2	65.0	IMR90p8
33	A11	801.32	SDHA_2	65.0	IMR90p8
34	A11	972.17	SDHA_2	65.0	IMR90p8
35	A11	1134.74	SDHA_2	65.0	IMR90p8
36	A11	1291.46	SDHA_2	65.0	IMR90p8
37	A11	1434.64	SDHA_2	65.0	IMR90p8
38	A11	1562.71	SDHA_2	65.0	IMR90p8
39	A11	1677.94	SDHA_2	65.0	IMR90p8
40	A11	1785.56	SDHA_2	65.0	IMR90p8
1	B11	-7.66	SDHA_2	64.5	IMR90p8
2	B11	-1.78	SDHA_2	64.5	IMR90p8
3	B11	0.3	SDHA_2	64.5	IMR90p8
4	B11	-1.31	SDHA_2	64.5	IMR90p8
5	B11	3.78	SDHA_2	64.5	IMR90p8
6	B11	1.4	SDHA_2	64.5	IMR90p8
7	B11	-1.76	SDHA_2	64.5	IMR90p8
8	B11	2.27	SDHA_2	64.5	IMR90p8
9	B11	-3.78	SDHA_2	64.5	IMR90p8
10	B11	1.49	SDHA_2	64.5	IMR90p8
11	B11	3.39	SDHA_2	64.5	IMR90p8
12	B11	0.15	SDHA_2	64.5	IMR90p8
13	B11	-0.04	SDHA_2	64.5	IMR90p8
14	B11	-0.44	SDHA_2	64.5	IMR90p8
15	B11	-0.51	SDHA_2	64.5	IMR90p8
16	B11	5.35	SDHA_2	64.5	IMR90p8
17	B11	-0.21	SDHA_2	64.5	IMR90p8
18	B11	-2.41	SDHA_2	64.5	IMR90p8
19	B11	-4.48	SDHA_2	64.5	IMR90p8
20	B11	-0.56	SDHA_2	64.5	IMR90p8
21	B11	1.23	SDHA_2	64.5	IMR90p8
22	B11	-4.4	SDHA_2	64.5	IMR90p8
23	B11	5.06	SDHA_2	64.5	IMR90p8
24	B11	3.7	SDHA_2	64.5	IMR90p8
25	B11	20.39	SDHA_2	64.5	IMR90p8
26	B11	43.77	SDHA_2	64.5	IMR90p8
27	B11	97.11	SDHA_2	64.5	IMR90p8
28	B11	184.48	SDHA_2	64.5	IMR90p8
29	B11	322.12	SDHA_2	64.5	IMR90p8
30	B11	490.84	SDHA_2	64.5	IMR90p8
31	B11	663.44	SDHA_2	64.5	IMR90p8
32	B11	841.61	SDHA_2	64.5	IMR90p8
33	B11	1021.0	SDHA_2	64.5	IMR90p8
34	B11	1194.57	SDHA_2	64.5	IMR90p8
35	B11	1354.71	SDHA_2	64.5	IMR90p8
36	B11	1497.8	SDHA_2	64.5	IMR90p8
37	B11	1628.68	SDHA_2	64.5	IMR90p8
38	B11	1745.47	SDHA_2	64.5	IMR90p8
39	B11	1848.94	SDHA_2	64.5	IMR90p8
40	B11	1940.5	SDHA_2	64.5	IMR90p8
1	C11	-4.81	SDHA_2	63.3	IMR90p8
2	C11	0.42	SDHA_2	63.3	IMR90p8
3	C11	-1.94	SDHA_2	63.3	IMR90p8
4	C11	1.56	SDHA_2	63.3	IMR90p8
5	C11	-1.1	SDHA_2	63.3	IMR90p8
6	C11	-1.16	SDHA_2	63.3	IMR90p8
7	C11	2.0	SDHA_2	63.3	IMR90p8
8	C11	2.68	SDHA_2	63.3	IMR90p8
9	C11	1.47	SDHA_2	63.3	IMR90p8
10	C11	1.99	SDHA_2	63.3	IMR90p8
11	C11	-0.61	SDHA_2	63.3	IMR90p8
12	C11	2.15	SDHA_2	63.3	IMR90p8
13	C11	1.1	SDHA_2	63.3	IMR90p8
14	C11	-1.44	SDHA_2	63.3	IMR90p8
15	C11	2.91	SDHA_2	63.3	IMR90p8
16	C11	-2.49	SDHA_2	63.3	IMR90p8
17	C11	-0.71	SDHA_2	63.3	IMR90p8
18	C11	-1.7	SDHA_2	63.3	IMR90p8
19	C11	3.72	SDHA_2	63.3	IMR90p8
20	C11	-3.54	SDHA_2	63.3	IMR90p8
21	C11	-2.57	SDHA_2	63.3	IMR90p8
22	C11	-2.86	SDHA_2	63.3	IMR90p8
23	C11	7.91	SDHA_2	63.3	IMR90p8
24	C11	19.6	SDHA_2	63.3	IMR90p8
25	C11	36.24	SDHA_2	63.3	IMR90p8
26	C11	82.82	SDHA_2	63.3	IMR90p8
27	C11	167.03	SDHA_2	63.3	IMR90p8
28	C11	303.55	SDHA_2	63.3	IMR90p8
29	C11	501.67	SDHA_2	63.3	IMR90p8
30	C11	704.73	SDHA_2	63.3	IMR90p8
31	C11	912.75	SDHA_2	63.3	IMR90p8
32	C11	1120.27	SDHA_2	63.3	IMR90p8
33	C11	1321.72	SDHA_2	63.3	IMR90p8
34	C11	1506.43	SDHA_2	63.3	IMR90p8
35	C11	1673.68	SDHA_2	63.3	IMR90p8
36	C11	1819.94	SDHA_2	63.3	IMR90p8
37	C11	1956.74	SDHA_2	63.3	IMR90p8
38	C11	2074.16	SDHA_2	63.3	IMR90p8
39	C11	2183.82	SDHA_2	63.3	IMR90p8
40	C11	2284.83	SDHA_2	63.3	IMR90p8
1	D11	2.89	SDHA_2	61.4	IMR90p8
2	D11	0.92	SDHA_2	61.4	IMR90p8
3	D11	1.29	SDHA_2	61.4	IMR90p8
4	D11	3.06	SDHA_2	61.4	IMR90p8
5	D11	0.85	SDHA_2	61.4	IMR90p8
6	D11	0.83	SDHA_2	61.4	IMR90p8
7	D11	-0.85	SDHA_2	61.4	IMR90p8
8	D11	2.12	SDHA_2	61.4	IMR90p8
9	D11	0.83	SDHA_2	61.4	IMR90p8
10	D11	1.07	SDHA_2	61.4	IMR90p8
11	D11	-0.87	SDHA_2	61.4	IMR90p8
12	D11	-2.65	SDHA_2	61.4	IMR90p8
13	D11	1.98	SDHA_2	61.4	IMR90p8
14	D11	1.38	SDHA_2	61.4	IMR90p8
15	D11	0.6	SDHA_2	61.4	IMR90p8
16	D11	0.67	SDHA_2	61.4	IMR90p8
17	D11	-3.6	SDHA_2	61.4	IMR90p8
18	D11	-1.1	SDHA_2	61.4	IMR90p8
19	D11	-3.31	SDHA_2	61.4	IMR90p8
20	D11	-0.54	SDHA_2	61.4	IMR90p8
21	D11	-2.63	SDHA_2	61.4	IMR90p8
22	D11	-1.25	SDHA_2	61.4	IMR90p8
23	D11	1.16	SDHA_2	61.4	IMR90p8
24	D11	11.42	SDHA_2	61.4	IMR90p8
25	D11	27.18	SDHA_2	61.4	IMR90p8
26	D11	56.22	SDHA_2	61.4	IMR90p8
27	D11	123.53	SDHA_2	61.4	IMR90p8
28	D11	237.69	SDHA_2	61.4	IMR90p8
29	D11	414.64	SDHA_2	61.4	IMR90p8
30	D11	631.04	SDHA_2	61.4	IMR90p8
31	D11	850.29	SDHA_2	61.4	IMR90p8
32	D11	1070.72	SDHA_2	61.4	IMR90p8
33	D11	1287.5	SDHA_2	61.4	IMR90p8
34	D11	1495.18	SDHA_2	61.4	IMR90p8
35	D11	1686.26	SDHA_2	61.4	IMR90p8
36	D11	1859.02	SDHA_2	61.4	IMR90p8
37	D11	2015.77	SDHA_2	61.4	IMR90p8
38	D11	2157.95	SDHA_2	61.4	IMR90p8
39	D11	2282.74	SDHA_2	61.4	IMR90p8
40	D11	2392.3	SDHA_2	61.4	IMR90p8
1	E11	-3.41	SDHA_2	59.0	IMR90p8
2	E11	5.35	SDHA_2	59.0	IMR90p8
3	E11	4.12	SDHA_2	59.0	IMR90p8
4	E11	-4.23	SDHA_2	59.0	IMR90p8
5	E11	2.88	SDHA_2	59.0	IMR90p8
6	E11	0.85	SDHA_2	59.0	IMR90p8
7	E11	0.48	SDHA_2	59.0	IMR90p8
8	E11	1.94	SDHA_2	59.0	IMR90p8
9	E11	0.23	SDHA_2	59.0	IMR90p8
10	E11	1.37	SDHA_2	59.0	IMR90p8
11	E11	0.83	SDHA_2	59.0	IMR90p8
12	E11	-0.37	SDHA_2	59.0	IMR90p8
13	E11	-0.89	SDHA_2	59.0	IMR90p8
14	E11	0.96	SDHA_2	59.0	IMR90p8
15	E11	2.25	SDHA_2	59.0	IMR90p8
16	E11	-1.45	SDHA_2	59.0	IMR90p8
17	E11	-2.68	SDHA_2	59.0	IMR90p8
18	E11	-2.67	SDHA_2	59.0	IMR90p8
19	E11	-5.08	SDHA_2	59.0	IMR90p8
20	E11	-3.31	SDHA_2	59.0	IMR90p8
21	E11	5.38	SDHA_2	59.0	IMR90p8
22	E11	-0.79	SDHA_2	59.0	IMR90p8
23	E11	-1.35	SDHA_2	59.0	IMR90p8
24	E11	9.94	SDHA_2	59.0	IMR90p8
25	E11	14.55	SDHA_2	59.0	IMR90p8
26	E11	37.84	SDHA_2	59.0	IMR90p8
27	E11	73.02	SDHA_2	59.0	IMR90p8
28	E11	145.89	SDHA_2	59.0	IMR90p8
29	E11	274.32	SDHA_2	59.0	IMR90p8
30	E11	462.09	SDHA_2	59.0	IMR90p8
31	E11	691.72	SDHA_2	59.0	IMR90p8
32	E11	924.26	SDHA_2	59.0	IMR90p8
33	E11	1157.24	SDHA_2	59.0	IMR90p8
34	E11	1391.2	SDHA_2	59.0	IMR90p8
35	E11	1612.83	SDHA_2	59.0	IMR90p8
36	E11	1818.97	SDHA_2	59.0	IMR90p8
37	E11	2009.46	SDHA_2	59.0	IMR90p8
38	E11	2186.46	SDHA_2	59.0	IMR90p8
39	E11	2347.84	SDHA_2	59.0	IMR90p8
40	E11	2492.51	SDHA_2	59.0	IMR90p8
1	F11	1.84	SDHA_2	57.0	IMR90p8
2	F11	1.67	SDHA_2	57.0	IMR90p8
3	F11	7.32	SDHA_2	57.0	IMR90p8
4	F11	1.83	SDHA_2	57.0	IMR90p8
5	F11	-2.6	SDHA_2	57.0	IMR90p8
6	F11	4.75	SDHA_2	57.0	IMR90p8
7	F11	-1.63	SDHA_2	57.0	IMR90p8
8	F11	-2.46	SDHA_2	57.0	IMR90p8
9	F11	1.62	SDHA_2	57.0	IMR90p8
10	F11	-1.81	SDHA_2	57.0	IMR90p8
11	F11	0.51	SDHA_2	57.0	IMR90p8
12	F11	1.13	SDHA_2	57.0	IMR90p8
13	F11	-5.18	SDHA_2	57.0	IMR90p8
14	F11	0.69	SDHA_2	57.0	IMR90p8
15	F11	4.22	SDHA_2	57.0	IMR90p8
16	F11	0.7	SDHA_2	57.0	IMR90p8
17	F11	-0.72	SDHA_2	57.0	IMR90p8
18	F11	-3.04	SDHA_2	57.0	IMR90p8
19	F11	-6.79	SDHA_2	57.0	IMR90p8
20	F11	-1.56	SDHA_2	57.0	IMR90p8
21	F11	-3.91	SDHA_2	57.0	IMR90p8
22	F11	0.44	SDHA_2	57.0	IMR90p8
23	F11	2.42	SDHA_2	57.0	IMR90p8
24	F11	3.63	SDHA_2	57.0	IMR90p8
25	F11	9.52	SDHA_2	57.0	IMR90p8
26	F11	15.93	SDHA_2	57.0	IMR90p8
27	F11	45.02	SDHA_2	57.0	IMR90p8
28	F11	85.69	SDHA_2	57.0	IMR90p8
29	F11	164.0	SDHA_2	57.0	IMR90p8
30	F11	296.75	SDHA_2	57.0	IMR90p8
31	F11	501.44	SDHA_2	57.0	IMR90p8
32	F11	713.25	SDHA_2	57.0	IMR90p8
33	F11	933.86	SDHA_2	57.0	IMR90p8
34	F11	1161.07	SDHA_2	57.0	IMR90p8
35	F11	1383.89	SDHA_2	57.0	IMR90p8
36	F11	1602.14	SDHA_2	57.0	IMR90p8
37	F11	1809.59	SDHA_2	57.0	IMR90p8
38	F11	2005.69	SDHA_2	57.0	IMR90p8
39	F11	2182.04	SDHA_2	57.0	IMR90p8
40	F11	2340.98	SDHA_2	57.0	IMR90p8
1	G11	3.24	SDHA_2	55.7	IMR90p8
2	G11	3.39	SDHA_2	55.7	IMR90p8
3	G11	4.12	SDHA_2	55.7	IMR90p8
4	G11	0.61	SDHA_2	55.7	IMR90p8
5	G11	-2.38	SDHA_2	55.7	IMR90p8
6	G11	0.23	SDHA_2	55.7	IMR90p8
7	G11	4.19	SDHA_2	55.7	IMR90p8
8	G11	0.19	SDHA_2	55.7	IMR90p8
9	G11	-1.1	SDHA_2	55.7	IMR90p8
10	G11	-5.04	SDHA_2	55.7	IMR90p8
11	G11	-0.91	SDHA_2	55.7	IMR90p8
12	G11	1.09	SDHA_2	55.7	IMR90p8
13	G11	2.18	SDHA_2	55.7	IMR90p8
14	G11	4.41	SDHA_2	55.7	IMR90p8
15	G11	0.15	SDHA_2	55.7	IMR90p8
16	G11	-3.89	SDHA_2	55.7	IMR90p8
17	G11	1.96	SDHA_2	55.7	IMR90p8
18	G11	-2.75	SDHA_2	55.7	IMR90p8
19	G11	5.38	SDHA_2	55.7	IMR90p8
20	G11	1.22	SDHA_2	55.7	IMR90p8
21	G11	-3.31	SDHA_2	55.7	IMR90p8
22	G11	4.44	SDHA_2	55.7	IMR90p8
23	G11	-2.17	SDHA_2	55.7	IMR90p8
24	G11	-0.19	SDHA_2	55.7	IMR90p8
25	G11	2.36	SDHA_2	55.7	IMR90p8
26	G11	13.54	SDHA_2	55.7	IMR90p8
27	G11	26.26	SDHA_2	55.7	IMR90p8
28	G11	58.11	SDHA_2	55.7	IMR90p8
29	G11	117.53	SDHA_2	55.7	IMR90p8
30	G11	212.39	SDHA_2	55.7	IMR90p8
31	G11	367.22	SDHA_2	55.7	IMR90p8
32	G11	567.68	SDHA_2	55.7	IMR90p8
33	G11	775.32	SDHA_2	55.7	IMR90p8
34	G11	994.65	SDHA_2	55.7	IMR90p8
35	G11	1214.78	SDHA_2	55.7	IMR90p8
36	G11	1431.87	SDHA_2	55.7	IMR90p8
37	G11	1639.48	SDHA_2	55.7	IMR90p8
38	G11	1838.11	SDHA_2	55.7	IMR90p8
39	G11	2021.67	SDHA_2	55.7	IMR90p8
40	G11	2192.08	SDHA_2	55.7	IMR90p8
1	H11	-5.24	SDHA_2	55.0	IMR90p8
2	H11	3.4	SDHA_2	55.0	IMR90p8
3	H11	1.33	SDHA_2	55.0	IMR90p8
4	H11	2.11	SDHA_2	55.0	IMR90p8
5	H11	1.48	SDHA_2	55.0	IMR90p8
6	H11	3.01	SDHA_2	55.0	IMR90p8
7	H11	-4.75	SDHA_2	55.0	IMR90p8
8	H11	3.26	SDHA_2	55.0	IMR90p8
9	H11	0.03	SDHA_2	55.0	IMR90p8
10	H11	1.09	SDHA_2	55.0	IMR90p8
11	H11	1.06	SDHA_2	55.0	IMR90p8
12	H11	0.42	SDHA_2	55.0	IMR90p8
13	H11	-4.37	SDHA_2	55.0	IMR90p8
14	H11	-1.11	SDHA_2	55.0	IMR90p8
15	H11	2.22	SDHA_2	55.0	IMR90p8
16	H11	0.86	SDHA_2	55.0	IMR90p8
17	H11	-0.07	SDHA_2	55.0	IMR90p8
18	H11	-0.3	SDHA_2	55.0	IMR90p8
19	H11	-0.2	SDHA_2	55.0	IMR90p8
20	H11	-1.43	SDHA_2	55.0	IMR90p8
21	H11	0.3	SDHA_2	55.0	IMR90p8
22	H11	0.24	SDHA_2	55.0	IMR90p8
23	H11	-1.1	SDHA_2	55.0	IMR90p8
24	H11	-0.78	SDHA_2	55.0	IMR90p8
25	H11	0.22	SDHA_2	55.0	IMR90p8
26	H11	7.28	SDHA_2	55.0	IMR90p8
27	H11	10.45	SDHA_2	55.0	IMR90p8
28	H11	26.75	SDHA_2	55.0	IMR90p8
29	H11	59.65	SDHA_2	55.0	IMR90p8
30	H11	120.6	SDHA_2	55.0	IMR90p8
31	H11	230.03	SDHA_2	55.0	IMR90p8
32	H11	387.98	SDHA_2	55.0	IMR90p8
33	H11	582.26	SDHA_2	55.0	IMR90p8
34	H11	784.21	SDHA_2	55.0	IMR90p8
35	H11	992.02	SDHA_2	55.0	IMR90p8
36	H11	1205.91	SDHA_2	55.0	IMR90p8
37	H11	1415.98	SDHA_2	55.0	IMR90p8
38	H11	1619.12	SDHA_2	55.0	IMR90p8
39	H11	1811.58	SDHA_2	55.0	IMR90p8
40	H11	1996.75	SDHA_2	55.0	IMR90p8
