# Supplementary material for: Primer PICKR: literature-mined scoring platform for robust RT–qPCR primers
Source: Nat Commun. 2026 May 28;17:6938. doi: 10.1038/s41467-026-73648-2 (PMC13388996; doi:10.1038/s41467-026-73648-2)
Supplement: Supplementary file 11 — Source Data [file 41467_2026_73648_MOESM11_ESM.zip › Suppl_Fig_S14/melting_curve_data_FASN_2.csv]

Temperature	Well	Derivative	Target	melt temp	Replicate
55.0	A5	19.5	FASN_2	65.0	IMR90p11
55.5	A5	42.25	FASN_2	65.0	IMR90p11
56.0	A5	39.0	FASN_2	65.0	IMR90p11
56.5	A5	39.0	FASN_2	65.0	IMR90p11
57.0	A5	39.0	FASN_2	65.0	IMR90p11
57.5	A5	38.91	FASN_2	65.0	IMR90p11
58.0	A5	39.56	FASN_2	65.0	IMR90p11
58.5	A5	40.05	FASN_2	65.0	IMR90p11
59.0	A5	40.17	FASN_2	65.0	IMR90p11
59.5	A5	39.89	FASN_2	65.0	IMR90p11
60.0	A5	38.95	FASN_2	65.0	IMR90p11
60.5	A5	37.34	FASN_2	65.0	IMR90p11
61.0	A5	35.67	FASN_2	65.0	IMR90p11
61.5	A5	34.11	FASN_2	65.0	IMR90p11
62.0	A5	32.65	FASN_2	65.0	IMR90p11
62.5	A5	33.16	FASN_2	65.0	IMR90p11
63.0	A5	34.94	FASN_2	65.0	IMR90p11
63.5	A5	37.83	FASN_2	65.0	IMR90p11
64.0	A5	43.8	FASN_2	65.0	IMR90p11
64.5	A5	53.21	FASN_2	65.0	IMR90p11
65.0	A5	63.25	FASN_2	65.0	IMR90p11
65.5	A5	74.85	FASN_2	65.0	IMR90p11
66.0	A5	87.67	FASN_2	65.0	IMR90p11
66.5	A5	98.09	FASN_2	65.0	IMR90p11
67.0	A5	105.0	FASN_2	65.0	IMR90p11
67.5	A5	109.6	FASN_2	65.0	IMR90p11
68.0	A5	111.26	FASN_2	65.0	IMR90p11
68.5	A5	110.57	FASN_2	65.0	IMR90p11
69.0	A5	109.24	FASN_2	65.0	IMR90p11
69.5	A5	107.81	FASN_2	65.0	IMR90p11
70.0	A5	106.53	FASN_2	65.0	IMR90p11
70.5	A5	106.12	FASN_2	65.0	IMR90p11
71.0	A5	106.48	FASN_2	65.0	IMR90p11
71.5	A5	107.26	FASN_2	65.0	IMR90p11
72.0	A5	108.74	FASN_2	65.0	IMR90p11
72.5	A5	111.0	FASN_2	65.0	IMR90p11
73.0	A5	113.27	FASN_2	65.0	IMR90p11
73.5	A5	114.07	FASN_2	65.0	IMR90p11
74.0	A5	114.16	FASN_2	65.0	IMR90p11
74.5	A5	113.25	FASN_2	65.0	IMR90p11
75.0	A5	110.79	FASN_2	65.0	IMR90p11
75.5	A5	107.84	FASN_2	65.0	IMR90p11
76.0	A5	106.02	FASN_2	65.0	IMR90p11
76.5	A5	104.8	FASN_2	65.0	IMR90p11
77.0	A5	105.08	FASN_2	65.0	IMR90p11
77.5	A5	106.98	FASN_2	65.0	IMR90p11
78.0	A5	108.78	FASN_2	65.0	IMR90p11
78.5	A5	110.48	FASN_2	65.0	IMR90p11
79.0	A5	113.67	FASN_2	65.0	IMR90p11
79.5	A5	118.68	FASN_2	65.0	IMR90p11
80.0	A5	128.32	FASN_2	65.0	IMR90p11
80.5	A5	155.57	FASN_2	65.0	IMR90p11
81.0	A5	207.44	FASN_2	65.0	IMR90p11
81.5	A5	269.04	FASN_2	65.0	IMR90p11
82.0	A5	324.78	FASN_2	65.0	IMR90p11
82.5	A5	365.57	FASN_2	65.0	IMR90p11
83.0	A5	367.13	FASN_2	65.0	IMR90p11
83.5	A5	315.03	FASN_2	65.0	IMR90p11
84.0	A5	234.64	FASN_2	65.0	IMR90p11
84.5	A5	153.25	FASN_2	65.0	IMR90p11
85.0	A5	80.96	FASN_2	65.0	IMR90p11
85.5	A5	30.78	FASN_2	65.0	IMR90p11
86.0	A5	8.84	FASN_2	65.0	IMR90p11
86.5	A5	3.64	FASN_2	65.0	IMR90p11
87.0	A5	2.81	FASN_2	65.0	IMR90p11
87.5	A5	2.03	FASN_2	65.0	IMR90p11
88.0	A5	1.32	FASN_2	65.0	IMR90p11
88.5	A5	1.76	FASN_2	65.0	IMR90p11
89.0	A5	2.16	FASN_2	65.0	IMR90p11
89.5	A5	2.45	FASN_2	65.0	IMR90p11
90.0	A5	3.18	FASN_2	65.0	IMR90p11
90.5	A5	3.31	FASN_2	65.0	IMR90p11
91.0	A5	3.08	FASN_2	65.0	IMR90p11
91.5	A5	2.92	FASN_2	65.0	IMR90p11
92.0	A5	2.44	FASN_2	65.0	IMR90p11
92.5	A5	2.27	FASN_2	65.0	IMR90p11
93.0	A5	1.93	FASN_2	65.0	IMR90p11
93.5	A5	1.48	FASN_2	65.0	IMR90p11
94.0	A5	1.56	FASN_2	65.0	IMR90p11
94.5	A5	1.85	FASN_2	65.0	IMR90p11
95.0	A5	0.9	FASN_2	65.0	IMR90p11
55.0	B5	18.81	FASN_2	64.5	IMR90p11
55.5	B5	40.75	FASN_2	64.5	IMR90p11
56.0	B5	37.62	FASN_2	64.5	IMR90p11
56.5	B5	37.62	FASN_2	64.5	IMR90p11
57.0	B5	37.62	FASN_2	64.5	IMR90p11
57.5	B5	37.63	FASN_2	64.5	IMR90p11
58.0	B5	37.63	FASN_2	64.5	IMR90p11
58.5	B5	37.16	FASN_2	64.5	IMR90p11
59.0	B5	35.92	FASN_2	64.5	IMR90p11
59.5	B5	34.43	FASN_2	64.5	IMR90p11
60.0	B5	33.5	FASN_2	64.5	IMR90p11
60.5	B5	32.99	FASN_2	64.5	IMR90p11
61.0	B5	32.68	FASN_2	64.5	IMR90p11
61.5	B5	32.46	FASN_2	64.5	IMR90p11
62.0	B5	32.41	FASN_2	64.5	IMR90p11
62.5	B5	32.39	FASN_2	64.5	IMR90p11
63.0	B5	33.61	FASN_2	64.5	IMR90p11
63.5	B5	37.5	FASN_2	64.5	IMR90p11
64.0	B5	43.88	FASN_2	64.5	IMR90p11
64.5	B5	52.82	FASN_2	64.5	IMR90p11
65.0	B5	64.32	FASN_2	64.5	IMR90p11
65.5	B5	77.07	FASN_2	64.5	IMR90p11
66.0	B5	88.42	FASN_2	64.5	IMR90p11
66.5	B5	97.62	FASN_2	64.5	IMR90p11
67.0	B5	104.22	FASN_2	64.5	IMR90p11
67.5	B5	107.35	FASN_2	64.5	IMR90p11
68.0	B5	107.7	FASN_2	64.5	IMR90p11
68.5	B5	107.32	FASN_2	64.5	IMR90p11
69.0	B5	107.08	FASN_2	64.5	IMR90p11
69.5	B5	106.98	FASN_2	64.5	IMR90p11
70.0	B5	108.11	FASN_2	64.5	IMR90p11
70.5	B5	110.03	FASN_2	64.5	IMR90p11
71.0	B5	112.11	FASN_2	64.5	IMR90p11
71.5	B5	114.35	FASN_2	64.5	IMR90p11
72.0	B5	116.74	FASN_2	64.5	IMR90p11
72.5	B5	118.35	FASN_2	64.5	IMR90p11
73.0	B5	119.39	FASN_2	64.5	IMR90p11
73.5	B5	119.78	FASN_2	64.5	IMR90p11
74.0	B5	119.04	FASN_2	64.5	IMR90p11
74.5	B5	117.35	FASN_2	64.5	IMR90p11
75.0	B5	115.87	FASN_2	64.5	IMR90p11
75.5	B5	114.14	FASN_2	64.5	IMR90p11
76.0	B5	112.05	FASN_2	64.5	IMR90p11
76.5	B5	111.02	FASN_2	64.5	IMR90p11
77.0	B5	110.9	FASN_2	64.5	IMR90p11
77.5	B5	110.49	FASN_2	64.5	IMR90p11
78.0	B5	110.9	FASN_2	64.5	IMR90p11
78.5	B5	112.78	FASN_2	64.5	IMR90p11
79.0	B5	114.69	FASN_2	64.5	IMR90p11
79.5	B5	119.16	FASN_2	64.5	IMR90p11
80.0	B5	131.43	FASN_2	64.5	IMR90p11
80.5	B5	162.2	FASN_2	64.5	IMR90p11
81.0	B5	217.01	FASN_2	64.5	IMR90p11
81.5	B5	282.39	FASN_2	64.5	IMR90p11
82.0	B5	341.1	FASN_2	64.5	IMR90p11
82.5	B5	381.34	FASN_2	64.5	IMR90p11
83.0	B5	378.96	FASN_2	64.5	IMR90p11
83.5	B5	321.75	FASN_2	64.5	IMR90p11
84.0	B5	237.21	FASN_2	64.5	IMR90p11
84.5	B5	152.98	FASN_2	64.5	IMR90p11
85.0	B5	78.91	FASN_2	64.5	IMR90p11
85.5	B5	28.45	FASN_2	64.5	IMR90p11
86.0	B5	7.82	FASN_2	64.5	IMR90p11
86.5	B5	3.37	FASN_2	64.5	IMR90p11
87.0	B5	2.81	FASN_2	64.5	IMR90p11
87.5	B5	3.06	FASN_2	64.5	IMR90p11
88.0	B5	3.06	FASN_2	64.5	IMR90p11
88.5	B5	3.15	FASN_2	64.5	IMR90p11
89.0	B5	3.27	FASN_2	64.5	IMR90p11
89.5	B5	2.73	FASN_2	64.5	IMR90p11
90.0	B5	1.99	FASN_2	64.5	IMR90p11
90.5	B5	1.55	FASN_2	64.5	IMR90p11
91.0	B5	1.57	FASN_2	64.5	IMR90p11
91.5	B5	1.46	FASN_2	64.5	IMR90p11
92.0	B5	1.21	FASN_2	64.5	IMR90p11
92.5	B5	1.49	FASN_2	64.5	IMR90p11
93.0	B5	1.4	FASN_2	64.5	IMR90p11
93.5	B5	1.34	FASN_2	64.5	IMR90p11
94.0	B5	1.33	FASN_2	64.5	IMR90p11
94.5	B5	2.62	FASN_2	64.5	IMR90p11
95.0	B5	1.75	FASN_2	64.5	IMR90p11
55.0	C5	16.86	FASN_2	63.3	IMR90p11
55.5	C5	36.54	FASN_2	63.3	IMR90p11
56.0	C5	33.73	FASN_2	63.3	IMR90p11
56.5	C5	33.73	FASN_2	63.3	IMR90p11
57.0	C5	33.73	FASN_2	63.3	IMR90p11
57.5	C5	33.75	FASN_2	63.3	IMR90p11
58.0	C5	33.5	FASN_2	63.3	IMR90p11
58.5	C5	34.11	FASN_2	63.3	IMR90p11
59.0	C5	35.57	FASN_2	63.3	IMR90p11
59.5	C5	35.61	FASN_2	63.3	IMR90p11
60.0	C5	36.15	FASN_2	63.3	IMR90p11
60.5	C5	37.64	FASN_2	63.3	IMR90p11
61.0	C5	38.02	FASN_2	63.3	IMR90p11
61.5	C5	38.9	FASN_2	63.3	IMR90p11
62.0	C5	40.08	FASN_2	63.3	IMR90p11
62.5	C5	39.95	FASN_2	63.3	IMR90p11
63.0	C5	40.56	FASN_2	63.3	IMR90p11
63.5	C5	43.92	FASN_2	63.3	IMR90p11
64.0	C5	48.74	FASN_2	63.3	IMR90p11
64.5	C5	56.21	FASN_2	63.3	IMR90p11
65.0	C5	66.89	FASN_2	63.3	IMR90p11
65.5	C5	78.78	FASN_2	63.3	IMR90p11
66.0	C5	90.79	FASN_2	63.3	IMR90p11
66.5	C5	101.91	FASN_2	63.3	IMR90p11
67.0	C5	109.8	FASN_2	63.3	IMR90p11
67.5	C5	113.94	FASN_2	63.3	IMR90p11
68.0	C5	116.16	FASN_2	63.3	IMR90p11
68.5	C5	115.62	FASN_2	63.3	IMR90p11
69.0	C5	113.23	FASN_2	63.3	IMR90p11
69.5	C5	112.28	FASN_2	63.3	IMR90p11
70.0	C5	113.26	FASN_2	63.3	IMR90p11
70.5	C5	114.17	FASN_2	63.3	IMR90p11
71.0	C5	115.84	FASN_2	63.3	IMR90p11
71.5	C5	118.58	FASN_2	63.3	IMR90p11
72.0	C5	120.57	FASN_2	63.3	IMR90p11
72.5	C5	121.47	FASN_2	63.3	IMR90p11
73.0	C5	122.4	FASN_2	63.3	IMR90p11
73.5	C5	123.1	FASN_2	63.3	IMR90p11
74.0	C5	122.72	FASN_2	63.3	IMR90p11
74.5	C5	121.61	FASN_2	63.3	IMR90p11
75.0	C5	120.67	FASN_2	63.3	IMR90p11
75.5	C5	119.67	FASN_2	63.3	IMR90p11
76.0	C5	118.46	FASN_2	63.3	IMR90p11
76.5	C5	118.18	FASN_2	63.3	IMR90p11
77.0	C5	118.89	FASN_2	63.3	IMR90p11
77.5	C5	119.55	FASN_2	63.3	IMR90p11
78.0	C5	119.37	FASN_2	63.3	IMR90p11
78.5	C5	119.95	FASN_2	63.3	IMR90p11
79.0	C5	122.39	FASN_2	63.3	IMR90p11
79.5	C5	127.01	FASN_2	63.3	IMR90p11
80.0	C5	139.58	FASN_2	63.3	IMR90p11
80.5	C5	175.36	FASN_2	63.3	IMR90p11
81.0	C5	237.1	FASN_2	63.3	IMR90p11
81.5	C5	307.56	FASN_2	63.3	IMR90p11
82.0	C5	372.02	FASN_2	63.3	IMR90p11
82.5	C5	415.81	FASN_2	63.3	IMR90p11
83.0	C5	410.5	FASN_2	63.3	IMR90p11
83.5	C5	347.39	FASN_2	63.3	IMR90p11
84.0	C5	256.25	FASN_2	63.3	IMR90p11
84.5	C5	164.61	FASN_2	63.3	IMR90p11
85.0	C5	85.4	FASN_2	63.3	IMR90p11
85.5	C5	32.33	FASN_2	63.3	IMR90p11
86.0	C5	9.89	FASN_2	63.3	IMR90p11
86.5	C5	4.9	FASN_2	63.3	IMR90p11
87.0	C5	3.83	FASN_2	63.3	IMR90p11
87.5	C5	2.37	FASN_2	63.3	IMR90p11
88.0	C5	1.82	FASN_2	63.3	IMR90p11
88.5	C5	2.53	FASN_2	63.3	IMR90p11
89.0	C5	2.41	FASN_2	63.3	IMR90p11
89.5	C5	1.73	FASN_2	63.3	IMR90p11
90.0	C5	2.05	FASN_2	63.3	IMR90p11
90.5	C5	2.0	FASN_2	63.3	IMR90p11
91.0	C5	1.24	FASN_2	63.3	IMR90p11
91.5	C5	1.26	FASN_2	63.3	IMR90p11
92.0	C5	1.88	FASN_2	63.3	IMR90p11
92.5	C5	2.07	FASN_2	63.3	IMR90p11
93.0	C5	1.77	FASN_2	63.3	IMR90p11
93.5	C5	2.24	FASN_2	63.3	IMR90p11
94.0	C5	2.24	FASN_2	63.3	IMR90p11
94.5	C5	3.45	FASN_2	63.3	IMR90p11
95.0	C5	2.24	FASN_2	63.3	IMR90p11
55.0	D5	16.84	FASN_2	61.4	IMR90p11
55.5	D5	36.49	FASN_2	61.4	IMR90p11
56.0	D5	33.68	FASN_2	61.4	IMR90p11
56.5	D5	33.68	FASN_2	61.4	IMR90p11
57.0	D5	33.68	FASN_2	61.4	IMR90p11
57.5	D5	33.61	FASN_2	61.4	IMR90p11
58.0	D5	34.09	FASN_2	61.4	IMR90p11
58.5	D5	35.23	FASN_2	61.4	IMR90p11
59.0	D5	35.28	FASN_2	61.4	IMR90p11
59.5	D5	35.34	FASN_2	61.4	IMR90p11
60.0	D5	36.04	FASN_2	61.4	IMR90p11
60.5	D5	36.04	FASN_2	61.4	IMR90p11
61.0	D5	35.81	FASN_2	61.4	IMR90p11
61.5	D5	36.48	FASN_2	61.4	IMR90p11
62.0	D5	37.87	FASN_2	61.4	IMR90p11
62.5	D5	39.14	FASN_2	61.4	IMR90p11
63.0	D5	40.82	FASN_2	61.4	IMR90p11
63.5	D5	43.75	FASN_2	61.4	IMR90p11
64.0	D5	48.35	FASN_2	61.4	IMR90p11
64.5	D5	54.18	FASN_2	61.4	IMR90p11
65.0	D5	61.81	FASN_2	61.4	IMR90p11
65.5	D5	71.85	FASN_2	61.4	IMR90p11
66.0	D5	82.02	FASN_2	61.4	IMR90p11
66.5	D5	90.57	FASN_2	61.4	IMR90p11
67.0	D5	97.99	FASN_2	61.4	IMR90p11
67.5	D5	103.43	FASN_2	61.4	IMR90p11
68.0	D5	105.72	FASN_2	61.4	IMR90p11
68.5	D5	106.72	FASN_2	61.4	IMR90p11
69.0	D5	107.49	FASN_2	61.4	IMR90p11
69.5	D5	108.24	FASN_2	61.4	IMR90p11
70.0	D5	109.83	FASN_2	61.4	IMR90p11
70.5	D5	112.4	FASN_2	61.4	IMR90p11
71.0	D5	115.81	FASN_2	61.4	IMR90p11
71.5	D5	119.87	FASN_2	61.4	IMR90p11
72.0	D5	123.45	FASN_2	61.4	IMR90p11
72.5	D5	125.92	FASN_2	61.4	IMR90p11
73.0	D5	127.26	FASN_2	61.4	IMR90p11
73.5	D5	126.55	FASN_2	61.4	IMR90p11
74.0	D5	124.46	FASN_2	61.4	IMR90p11
74.5	D5	121.62	FASN_2	61.4	IMR90p11
75.0	D5	117.82	FASN_2	61.4	IMR90p11
75.5	D5	114.18	FASN_2	61.4	IMR90p11
76.0	D5	111.99	FASN_2	61.4	IMR90p11
76.5	D5	110.15	FASN_2	61.4	IMR90p11
77.0	D5	108.53	FASN_2	61.4	IMR90p11
77.5	D5	108.89	FASN_2	61.4	IMR90p11
78.0	D5	110.44	FASN_2	61.4	IMR90p11
78.5	D5	111.87	FASN_2	61.4	IMR90p11
79.0	D5	114.97	FASN_2	61.4	IMR90p11
79.5	D5	121.58	FASN_2	61.4	IMR90p11
80.0	D5	134.6	FASN_2	61.4	IMR90p11
80.5	D5	167.13	FASN_2	61.4	IMR90p11
81.0	D5	224.68	FASN_2	61.4	IMR90p11
81.5	D5	290.93	FASN_2	61.4	IMR90p11
82.0	D5	349.96	FASN_2	61.4	IMR90p11
82.5	D5	389.73	FASN_2	61.4	IMR90p11
83.0	D5	383.93	FASN_2	61.4	IMR90p11
83.5	D5	323.26	FASN_2	61.4	IMR90p11
84.0	D5	236.31	FASN_2	61.4	IMR90p11
84.5	D5	150.15	FASN_2	61.4	IMR90p11
85.0	D5	75.71	FASN_2	61.4	IMR90p11
85.5	D5	26.46	FASN_2	61.4	IMR90p11
86.0	D5	6.76	FASN_2	61.4	IMR90p11
86.5	D5	3.06	FASN_2	61.4	IMR90p11
87.0	D5	2.74	FASN_2	61.4	IMR90p11
87.5	D5	2.59	FASN_2	61.4	IMR90p11
88.0	D5	2.26	FASN_2	61.4	IMR90p11
88.5	D5	1.91	FASN_2	61.4	IMR90p11
89.0	D5	2.42	FASN_2	61.4	IMR90p11
89.5	D5	2.55	FASN_2	61.4	IMR90p11
90.0	D5	2.44	FASN_2	61.4	IMR90p11
90.5	D5	2.71	FASN_2	61.4	IMR90p11
91.0	D5	2.97	FASN_2	61.4	IMR90p11
91.5	D5	2.29	FASN_2	61.4	IMR90p11
92.0	D5	2.07	FASN_2	61.4	IMR90p11
92.5	D5	1.83	FASN_2	61.4	IMR90p11
93.0	D5	1.57	FASN_2	61.4	IMR90p11
93.5	D5	0.8	FASN_2	61.4	IMR90p11
94.0	D5	0.23	FASN_2	61.4	IMR90p11
94.5	D5	-1.61	FASN_2	61.4	IMR90p11
95.0	D5	-1.76	FASN_2	61.4	IMR90p11
55.0	E5	12.6	FASN_2	59.0	IMR90p11
55.5	E5	27.29	FASN_2	59.0	IMR90p11
56.0	E5	25.19	FASN_2	59.0	IMR90p11
56.5	E5	25.19	FASN_2	59.0	IMR90p11
57.0	E5	25.19	FASN_2	59.0	IMR90p11
57.5	E5	24.91	FASN_2	59.0	IMR90p11
58.0	E5	26.75	FASN_2	59.0	IMR90p11
58.5	E5	29.4	FASN_2	59.0	IMR90p11
59.0	E5	31.26	FASN_2	59.0	IMR90p11
59.5	E5	33.8	FASN_2	59.0	IMR90p11
60.0	E5	33.94	FASN_2	59.0	IMR90p11
60.5	E5	32.41	FASN_2	59.0	IMR90p11
61.0	E5	32.29	FASN_2	59.0	IMR90p11
61.5	E5	33.15	FASN_2	59.0	IMR90p11
62.0	E5	32.75	FASN_2	59.0	IMR90p11
62.5	E5	32.83	FASN_2	59.0	IMR90p11
63.0	E5	34.58	FASN_2	59.0	IMR90p11
63.5	E5	36.61	FASN_2	59.0	IMR90p11
64.0	E5	39.45	FASN_2	59.0	IMR90p11
64.5	E5	45.44	FASN_2	59.0	IMR90p11
65.0	E5	55.29	FASN_2	59.0	IMR90p11
65.5	E5	65.76	FASN_2	59.0	IMR90p11
66.0	E5	75.95	FASN_2	59.0	IMR90p11
66.5	E5	86.11	FASN_2	59.0	IMR90p11
67.0	E5	93.98	FASN_2	59.0	IMR90p11
67.5	E5	97.59	FASN_2	59.0	IMR90p11
68.0	E5	99.35	FASN_2	59.0	IMR90p11
68.5	E5	100.02	FASN_2	59.0	IMR90p11
69.0	E5	99.05	FASN_2	59.0	IMR90p11
69.5	E5	98.58	FASN_2	59.0	IMR90p11
70.0	E5	99.8	FASN_2	59.0	IMR90p11
70.5	E5	102.11	FASN_2	59.0	IMR90p11
71.0	E5	105.06	FASN_2	59.0	IMR90p11
71.5	E5	108.53	FASN_2	59.0	IMR90p11
72.0	E5	111.49	FASN_2	59.0	IMR90p11
72.5	E5	113.61	FASN_2	59.0	IMR90p11
73.0	E5	113.74	FASN_2	59.0	IMR90p11
73.5	E5	112.2	FASN_2	59.0	IMR90p11
74.0	E5	110.39	FASN_2	59.0	IMR90p11
74.5	E5	108.57	FASN_2	59.0	IMR90p11
75.0	E5	105.92	FASN_2	59.0	IMR90p11
75.5	E5	104.19	FASN_2	59.0	IMR90p11
76.0	E5	103.69	FASN_2	59.0	IMR90p11
76.5	E5	103.16	FASN_2	59.0	IMR90p11
77.0	E5	102.58	FASN_2	59.0	IMR90p11
77.5	E5	102.69	FASN_2	59.0	IMR90p11
78.0	E5	103.51	FASN_2	59.0	IMR90p11
78.5	E5	104.44	FASN_2	59.0	IMR90p11
79.0	E5	106.14	FASN_2	59.0	IMR90p11
79.5	E5	109.95	FASN_2	59.0	IMR90p11
80.0	E5	120.5	FASN_2	59.0	IMR90p11
80.5	E5	148.11	FASN_2	59.0	IMR90p11
81.0	E5	197.33	FASN_2	59.0	IMR90p11
81.5	E5	254.59	FASN_2	59.0	IMR90p11
82.0	E5	306.14	FASN_2	59.0	IMR90p11
82.5	E5	340.53	FASN_2	59.0	IMR90p11
83.0	E5	335.47	FASN_2	59.0	IMR90p11
83.5	E5	282.42	FASN_2	59.0	IMR90p11
84.0	E5	206.55	FASN_2	59.0	IMR90p11
84.5	E5	131.41	FASN_2	59.0	IMR90p11
85.0	E5	66.69	FASN_2	59.0	IMR90p11
85.5	E5	23.66	FASN_2	59.0	IMR90p11
86.0	E5	6.39	FASN_2	59.0	IMR90p11
86.5	E5	3.34	FASN_2	59.0	IMR90p11
87.0	E5	3.15	FASN_2	59.0	IMR90p11
87.5	E5	2.94	FASN_2	59.0	IMR90p11
88.0	E5	2.62	FASN_2	59.0	IMR90p11
88.5	E5	2.66	FASN_2	59.0	IMR90p11
89.0	E5	2.32	FASN_2	59.0	IMR90p11
89.5	E5	1.82	FASN_2	59.0	IMR90p11
90.0	E5	1.6	FASN_2	59.0	IMR90p11
90.5	E5	1.76	FASN_2	59.0	IMR90p11
91.0	E5	1.93	FASN_2	59.0	IMR90p11
91.5	E5	2.25	FASN_2	59.0	IMR90p11
92.0	E5	2.97	FASN_2	59.0	IMR90p11
92.5	E5	3.53	FASN_2	59.0	IMR90p11
93.0	E5	3.74	FASN_2	59.0	IMR90p11
93.5	E5	3.89	FASN_2	59.0	IMR90p11
94.0	E5	4.09	FASN_2	59.0	IMR90p11
94.5	E5	4.33	FASN_2	59.0	IMR90p11
95.0	E5	1.94	FASN_2	59.0	IMR90p11
55.0	F5	10.54	FASN_2	57.0	IMR90p11
55.5	F5	22.83	FASN_2	57.0	IMR90p11
56.0	F5	21.08	FASN_2	57.0	IMR90p11
56.5	F5	21.08	FASN_2	57.0	IMR90p11
57.0	F5	21.08	FASN_2	57.0	IMR90p11
57.5	F5	20.73	FASN_2	57.0	IMR90p11
58.0	F5	22.85	FASN_2	57.0	IMR90p11
58.5	F5	27.22	FASN_2	57.0	IMR90p11
59.0	F5	30.44	FASN_2	57.0	IMR90p11
59.5	F5	33.3	FASN_2	57.0	IMR90p11
60.0	F5	36.08	FASN_2	57.0	IMR90p11
60.5	F5	37.24	FASN_2	57.0	IMR90p11
61.0	F5	37.13	FASN_2	57.0	IMR90p11
61.5	F5	37.03	FASN_2	57.0	IMR90p11
62.0	F5	36.89	FASN_2	57.0	IMR90p11
62.5	F5	35.77	FASN_2	57.0	IMR90p11
63.0	F5	35.14	FASN_2	57.0	IMR90p11
63.5	F5	36.64	FASN_2	57.0	IMR90p11
64.0	F5	39.53	FASN_2	57.0	IMR90p11
64.5	F5	44.56	FASN_2	57.0	IMR90p11
65.0	F5	52.79	FASN_2	57.0	IMR90p11
65.5	F5	62.93	FASN_2	57.0	IMR90p11
66.0	F5	73.48	FASN_2	57.0	IMR90p11
66.5	F5	83.74	FASN_2	57.0	IMR90p11
67.0	F5	91.72	FASN_2	57.0	IMR90p11
67.5	F5	96.63	FASN_2	57.0	IMR90p11
68.0	F5	99.89	FASN_2	57.0	IMR90p11
68.5	F5	101.13	FASN_2	57.0	IMR90p11
69.0	F5	100.61	FASN_2	57.0	IMR90p11
69.5	F5	100.52	FASN_2	57.0	IMR90p11
70.0	F5	101.2	FASN_2	57.0	IMR90p11
70.5	F5	101.76	FASN_2	57.0	IMR90p11
71.0	F5	103.82	FASN_2	57.0	IMR90p11
71.5	F5	107.51	FASN_2	57.0	IMR90p11
72.0	F5	110.76	FASN_2	57.0	IMR90p11
72.5	F5	113.24	FASN_2	57.0	IMR90p11
73.0	F5	114.33	FASN_2	57.0	IMR90p11
73.5	F5	113.08	FASN_2	57.0	IMR90p11
74.0	F5	109.96	FASN_2	57.0	IMR90p11
74.5	F5	106.63	FASN_2	57.0	IMR90p11
75.0	F5	103.92	FASN_2	57.0	IMR90p11
75.5	F5	102.19	FASN_2	57.0	IMR90p11
76.0	F5	100.97	FASN_2	57.0	IMR90p11
76.5	F5	100.6	FASN_2	57.0	IMR90p11
77.0	F5	100.74	FASN_2	57.0	IMR90p11
77.5	F5	100.37	FASN_2	57.0	IMR90p11
78.0	F5	100.41	FASN_2	57.0	IMR90p11
78.5	F5	101.75	FASN_2	57.0	IMR90p11
79.0	F5	103.87	FASN_2	57.0	IMR90p11
79.5	F5	107.66	FASN_2	57.0	IMR90p11
80.0	F5	118.31	FASN_2	57.0	IMR90p11
80.5	F5	146.32	FASN_2	57.0	IMR90p11
81.0	F5	193.85	FASN_2	57.0	IMR90p11
81.5	F5	247.56	FASN_2	57.0	IMR90p11
82.0	F5	295.37	FASN_2	57.0	IMR90p11
82.5	F5	326.28	FASN_2	57.0	IMR90p11
83.0	F5	317.45	FASN_2	57.0	IMR90p11
83.5	F5	263.3	FASN_2	57.0	IMR90p11
84.0	F5	190.39	FASN_2	57.0	IMR90p11
84.5	F5	119.56	FASN_2	57.0	IMR90p11
85.0	F5	58.69	FASN_2	57.0	IMR90p11
85.5	F5	19.8	FASN_2	57.0	IMR90p11
86.0	F5	5.85	FASN_2	57.0	IMR90p11
86.5	F5	3.58	FASN_2	57.0	IMR90p11
87.0	F5	3.16	FASN_2	57.0	IMR90p11
87.5	F5	2.82	FASN_2	57.0	IMR90p11
88.0	F5	2.38	FASN_2	57.0	IMR90p11
88.5	F5	2.29	FASN_2	57.0	IMR90p11
89.0	F5	2.19	FASN_2	57.0	IMR90p11
89.5	F5	2.0	FASN_2	57.0	IMR90p11
90.0	F5	2.36	FASN_2	57.0	IMR90p11
90.5	F5	2.68	FASN_2	57.0	IMR90p11
91.0	F5	2.24	FASN_2	57.0	IMR90p11
91.5	F5	2.21	FASN_2	57.0	IMR90p11
92.0	F5	2.38	FASN_2	57.0	IMR90p11
92.5	F5	1.93	FASN_2	57.0	IMR90p11
93.0	F5	1.92	FASN_2	57.0	IMR90p11
93.5	F5	2.27	FASN_2	57.0	IMR90p11
94.0	F5	2.2	FASN_2	57.0	IMR90p11
94.5	F5	2.28	FASN_2	57.0	IMR90p11
95.0	F5	1.1	FASN_2	57.0	IMR90p11
55.0	G5	8.91	FASN_2	55.7	IMR90p11
55.5	G5	19.31	FASN_2	55.7	IMR90p11
56.0	G5	17.83	FASN_2	55.7	IMR90p11
56.5	G5	17.83	FASN_2	55.7	IMR90p11
57.0	G5	17.83	FASN_2	55.7	IMR90p11
57.5	G5	17.41	FASN_2	55.7	IMR90p11
58.0	G5	20.01	FASN_2	55.7	IMR90p11
58.5	G5	24.96	FASN_2	55.7	IMR90p11
59.0	G5	29.9	FASN_2	55.7	IMR90p11
59.5	G5	34.56	FASN_2	55.7	IMR90p11
60.0	G5	37.38	FASN_2	55.7	IMR90p11
60.5	G5	39.29	FASN_2	55.7	IMR90p11
61.0	G5	40.94	FASN_2	55.7	IMR90p11
61.5	G5	40.59	FASN_2	55.7	IMR90p11
62.0	G5	39.21	FASN_2	55.7	IMR90p11
62.5	G5	37.85	FASN_2	55.7	IMR90p11
63.0	G5	35.92	FASN_2	55.7	IMR90p11
63.5	G5	34.37	FASN_2	55.7	IMR90p11
64.0	G5	35.28	FASN_2	55.7	IMR90p11
64.5	G5	38.94	FASN_2	55.7	IMR90p11
65.0	G5	44.97	FASN_2	55.7	IMR90p11
65.5	G5	54.05	FASN_2	55.7	IMR90p11
66.0	G5	64.64	FASN_2	55.7	IMR90p11
66.5	G5	74.21	FASN_2	55.7	IMR90p11
67.0	G5	81.9	FASN_2	55.7	IMR90p11
67.5	G5	88.27	FASN_2	55.7	IMR90p11
68.0	G5	91.93	FASN_2	55.7	IMR90p11
68.5	G5	93.22	FASN_2	55.7	IMR90p11
69.0	G5	94.02	FASN_2	55.7	IMR90p11
69.5	G5	94.25	FASN_2	55.7	IMR90p11
70.0	G5	92.98	FASN_2	55.7	IMR90p11
70.5	G5	92.53	FASN_2	55.7	IMR90p11
71.0	G5	93.19	FASN_2	55.7	IMR90p11
71.5	G5	93.56	FASN_2	55.7	IMR90p11
72.0	G5	94.57	FASN_2	55.7	IMR90p11
72.5	G5	96.77	FASN_2	55.7	IMR90p11
73.0	G5	98.5	FASN_2	55.7	IMR90p11
73.5	G5	99.17	FASN_2	55.7	IMR90p11
74.0	G5	99.18	FASN_2	55.7	IMR90p11
74.5	G5	98.67	FASN_2	55.7	IMR90p11
75.0	G5	98.0	FASN_2	55.7	IMR90p11
75.5	G5	96.69	FASN_2	55.7	IMR90p11
76.0	G5	95.13	FASN_2	55.7	IMR90p11
76.5	G5	95.02	FASN_2	55.7	IMR90p11
77.0	G5	95.28	FASN_2	55.7	IMR90p11
77.5	G5	94.65	FASN_2	55.7	IMR90p11
78.0	G5	94.53	FASN_2	55.7	IMR90p11
78.5	G5	95.74	FASN_2	55.7	IMR90p11
79.0	G5	96.55	FASN_2	55.7	IMR90p11
79.5	G5	98.54	FASN_2	55.7	IMR90p11
80.0	G5	106.49	FASN_2	55.7	IMR90p11
80.5	G5	129.06	FASN_2	55.7	IMR90p11
81.0	G5	170.65	FASN_2	55.7	IMR90p11
81.5	G5	219.9	FASN_2	55.7	IMR90p11
82.0	G5	263.92	FASN_2	55.7	IMR90p11
82.5	G5	293.89	FASN_2	55.7	IMR90p11
83.0	G5	290.68	FASN_2	55.7	IMR90p11
83.5	G5	244.0	FASN_2	55.7	IMR90p11
84.0	G5	177.13	FASN_2	55.7	IMR90p11
84.5	G5	112.63	FASN_2	55.7	IMR90p11
85.0	G5	56.59	FASN_2	55.7	IMR90p11
85.5	G5	18.78	FASN_2	55.7	IMR90p11
86.0	G5	4.75	FASN_2	55.7	IMR90p11
86.5	G5	3.15	FASN_2	55.7	IMR90p11
87.0	G5	2.96	FASN_2	55.7	IMR90p11
87.5	G5	3.1	FASN_2	55.7	IMR90p11
88.0	G5	3.64	FASN_2	55.7	IMR90p11
88.5	G5	3.77	FASN_2	55.7	IMR90p11
89.0	G5	3.54	FASN_2	55.7	IMR90p11
89.5	G5	3.28	FASN_2	55.7	IMR90p11
90.0	G5	2.58	FASN_2	55.7	IMR90p11
90.5	G5	1.68	FASN_2	55.7	IMR90p11
91.0	G5	1.36	FASN_2	55.7	IMR90p11
91.5	G5	1.05	FASN_2	55.7	IMR90p11
92.0	G5	0.83	FASN_2	55.7	IMR90p11
92.5	G5	1.04	FASN_2	55.7	IMR90p11
93.0	G5	1.23	FASN_2	55.7	IMR90p11
93.5	G5	1.6	FASN_2	55.7	IMR90p11
94.0	G5	1.75	FASN_2	55.7	IMR90p11
94.5	G5	2.83	FASN_2	55.7	IMR90p11
95.0	G5	1.74	FASN_2	55.7	IMR90p11
55.0	H5	8.56	FASN_2	55.0	IMR90p11
55.5	H5	18.55	FASN_2	55.0	IMR90p11
56.0	H5	17.12	FASN_2	55.0	IMR90p11
56.5	H5	17.12	FASN_2	55.0	IMR90p11
57.0	H5	17.12	FASN_2	55.0	IMR90p11
57.5	H5	16.58	FASN_2	55.0	IMR90p11
58.0	H5	19.87	FASN_2	55.0	IMR90p11
58.5	H5	26.99	FASN_2	55.0	IMR90p11
59.0	H5	32.44	FASN_2	55.0	IMR90p11
59.5	H5	37.07	FASN_2	55.0	IMR90p11
60.0	H5	40.38	FASN_2	55.0	IMR90p11
60.5	H5	42.23	FASN_2	55.0	IMR90p11
61.0	H5	43.51	FASN_2	55.0	IMR90p11
61.5	H5	43.36	FASN_2	55.0	IMR90p11
62.0	H5	42.44	FASN_2	55.0	IMR90p11
62.5	H5	42.28	FASN_2	55.0	IMR90p11
63.0	H5	41.51	FASN_2	55.0	IMR90p11
63.5	H5	39.91	FASN_2	55.0	IMR90p11
64.0	H5	39.95	FASN_2	55.0	IMR90p11
64.5	H5	41.92	FASN_2	55.0	IMR90p11
65.0	H5	44.8	FASN_2	55.0	IMR90p11
65.5	H5	50.41	FASN_2	55.0	IMR90p11
66.0	H5	58.56	FASN_2	55.0	IMR90p11
66.5	H5	66.89	FASN_2	55.0	IMR90p11
67.0	H5	74.81	FASN_2	55.0	IMR90p11
67.5	H5	81.74	FASN_2	55.0	IMR90p11
68.0	H5	86.19	FASN_2	55.0	IMR90p11
68.5	H5	88.57	FASN_2	55.0	IMR90p11
69.0	H5	89.73	FASN_2	55.0	IMR90p11
69.5	H5	88.96	FASN_2	55.0	IMR90p11
70.0	H5	87.51	FASN_2	55.0	IMR90p11
70.5	H5	86.35	FASN_2	55.0	IMR90p11
71.0	H5	85.22	FASN_2	55.0	IMR90p11
71.5	H5	84.46	FASN_2	55.0	IMR90p11
72.0	H5	85.39	FASN_2	55.0	IMR90p11
72.5	H5	87.16	FASN_2	55.0	IMR90p11
73.0	H5	89.02	FASN_2	55.0	IMR90p11
73.5	H5	90.75	FASN_2	55.0	IMR90p11
74.0	H5	91.81	FASN_2	55.0	IMR90p11
74.5	H5	91.41	FASN_2	55.0	IMR90p11
75.0	H5	89.98	FASN_2	55.0	IMR90p11
75.5	H5	88.45	FASN_2	55.0	IMR90p11
76.0	H5	87.4	FASN_2	55.0	IMR90p11
76.5	H5	86.87	FASN_2	55.0	IMR90p11
77.0	H5	86.83	FASN_2	55.0	IMR90p11
77.5	H5	87.26	FASN_2	55.0	IMR90p11
78.0	H5	87.65	FASN_2	55.0	IMR90p11
78.5	H5	87.85	FASN_2	55.0	IMR90p11
79.0	H5	88.24	FASN_2	55.0	IMR90p11
79.5	H5	90.27	FASN_2	55.0	IMR90p11
80.0	H5	96.48	FASN_2	55.0	IMR90p11
80.5	H5	115.14	FASN_2	55.0	IMR90p11
81.0	H5	151.94	FASN_2	55.0	IMR90p11
81.5	H5	196.78	FASN_2	55.0	IMR90p11
82.0	H5	236.96	FASN_2	55.0	IMR90p11
82.5	H5	265.69	FASN_2	55.0	IMR90p11
83.0	H5	265.78	FASN_2	55.0	IMR90p11
83.5	H5	225.68	FASN_2	55.0	IMR90p11
84.0	H5	165.27	FASN_2	55.0	IMR90p11
84.5	H5	106.43	FASN_2	55.0	IMR90p11
85.0	H5	54.51	FASN_2	55.0	IMR90p11
85.5	H5	18.48	FASN_2	55.0	IMR90p11
86.0	H5	4.83	FASN_2	55.0	IMR90p11
86.5	H5	3.16	FASN_2	55.0	IMR90p11
87.0	H5	2.74	FASN_2	55.0	IMR90p11
87.5	H5	2.38	FASN_2	55.0	IMR90p11
88.0	H5	2.63	FASN_2	55.0	IMR90p11
88.5	H5	2.43	FASN_2	55.0	IMR90p11
89.0	H5	1.83	FASN_2	55.0	IMR90p11
89.5	H5	1.65	FASN_2	55.0	IMR90p11
90.0	H5	1.9	FASN_2	55.0	IMR90p11
90.5	H5	1.52	FASN_2	55.0	IMR90p11
91.0	H5	1.18	FASN_2	55.0	IMR90p11
91.5	H5	1.45	FASN_2	55.0	IMR90p11
92.0	H5	1.42	FASN_2	55.0	IMR90p11
92.5	H5	1.61	FASN_2	55.0	IMR90p11
93.0	H5	2.17	FASN_2	55.0	IMR90p11
93.5	H5	2.6	FASN_2	55.0	IMR90p11
94.0	H5	2.94	FASN_2	55.0	IMR90p11
94.5	H5	3.46	FASN_2	55.0	IMR90p11
95.0	H5	1.58	FASN_2	55.0	IMR90p11
55.0	A5	17.7	FASN_2	65.0	IMR90p2
55.5	A5	38.35	FASN_2	65.0	IMR90p2
56.0	A5	35.4	FASN_2	65.0	IMR90p2
56.5	A5	35.4	FASN_2	65.0	IMR90p2
57.0	A5	35.4	FASN_2	65.0	IMR90p2
57.5	A5	35.48	FASN_2	65.0	IMR90p2
58.0	A5	35.03	FASN_2	65.0	IMR90p2
58.5	A5	33.94	FASN_2	65.0	IMR90p2
59.0	A5	32.49	FASN_2	65.0	IMR90p2
59.5	A5	30.44	FASN_2	65.0	IMR90p2
60.0	A5	28.27	FASN_2	65.0	IMR90p2
60.5	A5	26.94	FASN_2	65.0	IMR90p2
61.0	A5	26.51	FASN_2	65.0	IMR90p2
61.5	A5	26.21	FASN_2	65.0	IMR90p2
62.0	A5	25.1	FASN_2	65.0	IMR90p2
62.5	A5	24.39	FASN_2	65.0	IMR90p2
63.0	A5	25.21	FASN_2	65.0	IMR90p2
63.5	A5	28.02	FASN_2	65.0	IMR90p2
64.0	A5	33.67	FASN_2	65.0	IMR90p2
64.5	A5	43.53	FASN_2	65.0	IMR90p2
65.0	A5	55.8	FASN_2	65.0	IMR90p2
65.5	A5	67.86	FASN_2	65.0	IMR90p2
66.0	A5	79.5	FASN_2	65.0	IMR90p2
66.5	A5	88.34	FASN_2	65.0	IMR90p2
67.0	A5	93.82	FASN_2	65.0	IMR90p2
67.5	A5	97.03	FASN_2	65.0	IMR90p2
68.0	A5	99.42	FASN_2	65.0	IMR90p2
68.5	A5	100.21	FASN_2	65.0	IMR90p2
69.0	A5	100.67	FASN_2	65.0	IMR90p2
69.5	A5	101.73	FASN_2	65.0	IMR90p2
70.0	A5	104.0	FASN_2	65.0	IMR90p2
70.5	A5	107.03	FASN_2	65.0	IMR90p2
71.0	A5	110.79	FASN_2	65.0	IMR90p2
71.5	A5	115.75	FASN_2	65.0	IMR90p2
72.0	A5	120.66	FASN_2	65.0	IMR90p2
72.5	A5	123.47	FASN_2	65.0	IMR90p2
73.0	A5	123.3	FASN_2	65.0	IMR90p2
73.5	A5	122.16	FASN_2	65.0	IMR90p2
74.0	A5	119.55	FASN_2	65.0	IMR90p2
74.5	A5	115.0	FASN_2	65.0	IMR90p2
75.0	A5	110.16	FASN_2	65.0	IMR90p2
75.5	A5	106.71	FASN_2	65.0	IMR90p2
76.0	A5	103.38	FASN_2	65.0	IMR90p2
76.5	A5	100.3	FASN_2	65.0	IMR90p2
77.0	A5	99.1	FASN_2	65.0	IMR90p2
77.5	A5	99.08	FASN_2	65.0	IMR90p2
78.0	A5	99.38	FASN_2	65.0	IMR90p2
78.5	A5	100.24	FASN_2	65.0	IMR90p2
79.0	A5	101.83	FASN_2	65.0	IMR90p2
79.5	A5	105.15	FASN_2	65.0	IMR90p2
80.0	A5	114.52	FASN_2	65.0	IMR90p2
80.5	A5	139.38	FASN_2	65.0	IMR90p2
81.0	A5	185.21	FASN_2	65.0	IMR90p2
81.5	A5	240.51	FASN_2	65.0	IMR90p2
82.0	A5	289.76	FASN_2	65.0	IMR90p2
82.5	A5	323.18	FASN_2	65.0	IMR90p2
83.0	A5	321.65	FASN_2	65.0	IMR90p2
83.5	A5	273.32	FASN_2	65.0	IMR90p2
84.0	A5	200.44	FASN_2	65.0	IMR90p2
84.5	A5	129.15	FASN_2	65.0	IMR90p2
85.0	A5	67.08	FASN_2	65.0	IMR90p2
85.5	A5	23.76	FASN_2	65.0	IMR90p2
86.0	A5	6.06	FASN_2	65.0	IMR90p2
86.5	A5	3.36	FASN_2	65.0	IMR90p2
87.0	A5	2.79	FASN_2	65.0	IMR90p2
87.5	A5	2.35	FASN_2	65.0	IMR90p2
88.0	A5	2.64	FASN_2	65.0	IMR90p2
88.5	A5	2.98	FASN_2	65.0	IMR90p2
89.0	A5	2.7	FASN_2	65.0	IMR90p2
89.5	A5	2.28	FASN_2	65.0	IMR90p2
90.0	A5	2.06	FASN_2	65.0	IMR90p2
90.5	A5	1.88	FASN_2	65.0	IMR90p2
91.0	A5	1.73	FASN_2	65.0	IMR90p2
91.5	A5	1.72	FASN_2	65.0	IMR90p2
92.0	A5	2.23	FASN_2	65.0	IMR90p2
92.5	A5	2.93	FASN_2	65.0	IMR90p2
93.0	A5	3.22	FASN_2	65.0	IMR90p2
93.5	A5	2.65	FASN_2	65.0	IMR90p2
94.0	A5	2.71	FASN_2	65.0	IMR90p2
94.5	A5	1.22	FASN_2	65.0	IMR90p2
95.0	A5	-0.44	FASN_2	65.0	IMR90p2
55.0	B5	16.04	FASN_2	64.5	IMR90p2
55.5	B5	34.76	FASN_2	64.5	IMR90p2
56.0	B5	32.09	FASN_2	64.5	IMR90p2
56.5	B5	32.09	FASN_2	64.5	IMR90p2
57.0	B5	32.09	FASN_2	64.5	IMR90p2
57.5	B5	32.1	FASN_2	64.5	IMR90p2
58.0	B5	32.09	FASN_2	64.5	IMR90p2
58.5	B5	31.7	FASN_2	64.5	IMR90p2
59.0	B5	30.83	FASN_2	64.5	IMR90p2
59.5	B5	29.14	FASN_2	64.5	IMR90p2
60.0	B5	27.45	FASN_2	64.5	IMR90p2
60.5	B5	26.17	FASN_2	64.5	IMR90p2
61.0	B5	25.06	FASN_2	64.5	IMR90p2
61.5	B5	24.31	FASN_2	64.5	IMR90p2
62.0	B5	24.24	FASN_2	64.5	IMR90p2
62.5	B5	24.86	FASN_2	64.5	IMR90p2
63.0	B5	26.62	FASN_2	64.5	IMR90p2
63.5	B5	31.1	FASN_2	64.5	IMR90p2
64.0	B5	38.74	FASN_2	64.5	IMR90p2
64.5	B5	48.85	FASN_2	64.5	IMR90p2
65.0	B5	61.22	FASN_2	64.5	IMR90p2
65.5	B5	74.21	FASN_2	64.5	IMR90p2
66.0	B5	84.56	FASN_2	64.5	IMR90p2
66.5	B5	92.46	FASN_2	64.5	IMR90p2
67.0	B5	98.1	FASN_2	64.5	IMR90p2
67.5	B5	100.82	FASN_2	64.5	IMR90p2
68.0	B5	102.35	FASN_2	64.5	IMR90p2
68.5	B5	104.45	FASN_2	64.5	IMR90p2
69.0	B5	105.99	FASN_2	64.5	IMR90p2
69.5	B5	107.59	FASN_2	64.5	IMR90p2
70.0	B5	110.58	FASN_2	64.5	IMR90p2
70.5	B5	114.76	FASN_2	64.5	IMR90p2
71.0	B5	119.8	FASN_2	64.5	IMR90p2
71.5	B5	125.89	FASN_2	64.5	IMR90p2
72.0	B5	132.53	FASN_2	64.5	IMR90p2
72.5	B5	137.43	FASN_2	64.5	IMR90p2
73.0	B5	138.47	FASN_2	64.5	IMR90p2
73.5	B5	136.73	FASN_2	64.5	IMR90p2
74.0	B5	132.76	FASN_2	64.5	IMR90p2
74.5	B5	125.93	FASN_2	64.5	IMR90p2
75.0	B5	118.51	FASN_2	64.5	IMR90p2
75.5	B5	113.38	FASN_2	64.5	IMR90p2
76.0	B5	108.98	FASN_2	64.5	IMR90p2
76.5	B5	105.02	FASN_2	64.5	IMR90p2
77.0	B5	103.67	FASN_2	64.5	IMR90p2
77.5	B5	103.84	FASN_2	64.5	IMR90p2
78.0	B5	103.93	FASN_2	64.5	IMR90p2
78.5	B5	105.21	FASN_2	64.5	IMR90p2
79.0	B5	108.23	FASN_2	64.5	IMR90p2
79.5	B5	112.87	FASN_2	64.5	IMR90p2
80.0	B5	123.71	FASN_2	64.5	IMR90p2
80.5	B5	151.48	FASN_2	64.5	IMR90p2
81.0	B5	201.12	FASN_2	64.5	IMR90p2
81.5	B5	259.88	FASN_2	64.5	IMR90p2
82.0	B5	311.95	FASN_2	64.5	IMR90p2
82.5	B5	346.58	FASN_2	64.5	IMR90p2
83.0	B5	342.84	FASN_2	64.5	IMR90p2
83.5	B5	289.7	FASN_2	64.5	IMR90p2
84.0	B5	211.87	FASN_2	64.5	IMR90p2
84.5	B5	135.49	FASN_2	64.5	IMR90p2
85.0	B5	69.79	FASN_2	64.5	IMR90p2
85.5	B5	25.04	FASN_2	64.5	IMR90p2
86.0	B5	6.9	FASN_2	64.5	IMR90p2
86.5	B5	3.47	FASN_2	64.5	IMR90p2
87.0	B5	2.81	FASN_2	64.5	IMR90p2
87.5	B5	1.97	FASN_2	64.5	IMR90p2
88.0	B5	1.95	FASN_2	64.5	IMR90p2
88.5	B5	2.33	FASN_2	64.5	IMR90p2
89.0	B5	2.06	FASN_2	64.5	IMR90p2
89.5	B5	2.26	FASN_2	64.5	IMR90p2
90.0	B5	2.63	FASN_2	64.5	IMR90p2
90.5	B5	2.6	FASN_2	64.5	IMR90p2
91.0	B5	2.54	FASN_2	64.5	IMR90p2
91.5	B5	2.72	FASN_2	64.5	IMR90p2
92.0	B5	2.44	FASN_2	64.5	IMR90p2
92.5	B5	2.58	FASN_2	64.5	IMR90p2
93.0	B5	2.57	FASN_2	64.5	IMR90p2
93.5	B5	2.64	FASN_2	64.5	IMR90p2
94.0	B5	3.13	FASN_2	64.5	IMR90p2
94.5	B5	4.17	FASN_2	64.5	IMR90p2
95.0	B5	2.27	FASN_2	64.5	IMR90p2
55.0	C5	16.02	FASN_2	63.3	IMR90p2
55.5	C5	34.7	FASN_2	63.3	IMR90p2
56.0	C5	32.03	FASN_2	63.3	IMR90p2
56.5	C5	32.03	FASN_2	63.3	IMR90p2
57.0	C5	32.03	FASN_2	63.3	IMR90p2
57.5	C5	32.04	FASN_2	63.3	IMR90p2
58.0	C5	32.11	FASN_2	63.3	IMR90p2
58.5	C5	31.12	FASN_2	63.3	IMR90p2
59.0	C5	31.18	FASN_2	63.3	IMR90p2
59.5	C5	31.24	FASN_2	63.3	IMR90p2
60.0	C5	29.37	FASN_2	63.3	IMR90p2
60.5	C5	29.19	FASN_2	63.3	IMR90p2
61.0	C5	30.41	FASN_2	63.3	IMR90p2
61.5	C5	30.13	FASN_2	63.3	IMR90p2
62.0	C5	29.53	FASN_2	63.3	IMR90p2
62.5	C5	31.74	FASN_2	63.3	IMR90p2
63.0	C5	33.67	FASN_2	63.3	IMR90p2
63.5	C5	34.74	FASN_2	63.3	IMR90p2
64.0	C5	39.59	FASN_2	63.3	IMR90p2
64.5	C5	48.46	FASN_2	63.3	IMR90p2
65.0	C5	57.78	FASN_2	63.3	IMR90p2
65.5	C5	67.72	FASN_2	63.3	IMR90p2
66.0	C5	79.7	FASN_2	63.3	IMR90p2
66.5	C5	90.45	FASN_2	63.3	IMR90p2
67.0	C5	97.75	FASN_2	63.3	IMR90p2
67.5	C5	103.46	FASN_2	63.3	IMR90p2
68.0	C5	108.3	FASN_2	63.3	IMR90p2
68.5	C5	111.13	FASN_2	63.3	IMR90p2
69.0	C5	113.25	FASN_2	63.3	IMR90p2
69.5	C5	117.09	FASN_2	63.3	IMR90p2
70.0	C5	122.31	FASN_2	63.3	IMR90p2
70.5	C5	129.22	FASN_2	63.3	IMR90p2
71.0	C5	139.24	FASN_2	63.3	IMR90p2
71.5	C5	150.18	FASN_2	63.3	IMR90p2
72.0	C5	159.03	FASN_2	63.3	IMR90p2
72.5	C5	164.81	FASN_2	63.3	IMR90p2
73.0	C5	165.59	FASN_2	63.3	IMR90p2
73.5	C5	159.75	FASN_2	63.3	IMR90p2
74.0	C5	149.6	FASN_2	63.3	IMR90p2
74.5	C5	137.61	FASN_2	63.3	IMR90p2
75.0	C5	126.22	FASN_2	63.3	IMR90p2
75.5	C5	117.37	FASN_2	63.3	IMR90p2
76.0	C5	111.36	FASN_2	63.3	IMR90p2
76.5	C5	108.0	FASN_2	63.3	IMR90p2
77.0	C5	107.05	FASN_2	63.3	IMR90p2
77.5	C5	107.41	FASN_2	63.3	IMR90p2
78.0	C5	108.14	FASN_2	63.3	IMR90p2
78.5	C5	109.56	FASN_2	63.3	IMR90p2
79.0	C5	112.13	FASN_2	63.3	IMR90p2
79.5	C5	117.4	FASN_2	63.3	IMR90p2
80.0	C5	129.37	FASN_2	63.3	IMR90p2
80.5	C5	160.25	FASN_2	63.3	IMR90p2
81.0	C5	214.67	FASN_2	63.3	IMR90p2
81.5	C5	276.97	FASN_2	63.3	IMR90p2
82.0	C5	331.69	FASN_2	63.3	IMR90p2
82.5	C5	367.75	FASN_2	63.3	IMR90p2
83.0	C5	360.64	FASN_2	63.3	IMR90p2
83.5	C5	301.34	FASN_2	63.3	IMR90p2
84.0	C5	218.88	FASN_2	63.3	IMR90p2
84.5	C5	138.29	FASN_2	63.3	IMR90p2
85.0	C5	68.4	FASN_2	63.3	IMR90p2
85.5	C5	22.82	FASN_2	63.3	IMR90p2
86.0	C5	5.75	FASN_2	63.3	IMR90p2
86.5	C5	2.71	FASN_2	63.3	IMR90p2
87.0	C5	2.6	FASN_2	63.3	IMR90p2
87.5	C5	2.9	FASN_2	63.3	IMR90p2
88.0	C5	2.82	FASN_2	63.3	IMR90p2
88.5	C5	2.86	FASN_2	63.3	IMR90p2
89.0	C5	2.93	FASN_2	63.3	IMR90p2
89.5	C5	2.55	FASN_2	63.3	IMR90p2
90.0	C5	2.37	FASN_2	63.3	IMR90p2
90.5	C5	2.14	FASN_2	63.3	IMR90p2
91.0	C5	2.03	FASN_2	63.3	IMR90p2
91.5	C5	2.07	FASN_2	63.3	IMR90p2
92.0	C5	2.04	FASN_2	63.3	IMR90p2
92.5	C5	2.53	FASN_2	63.3	IMR90p2
93.0	C5	2.9	FASN_2	63.3	IMR90p2
93.5	C5	3.01	FASN_2	63.3	IMR90p2
94.0	C5	3.29	FASN_2	63.3	IMR90p2
94.5	C5	4.14	FASN_2	63.3	IMR90p2
95.0	C5	2.08	FASN_2	63.3	IMR90p2
55.0	D5	14.58	FASN_2	61.4	IMR90p2
55.5	D5	31.59	FASN_2	61.4	IMR90p2
56.0	D5	29.16	FASN_2	61.4	IMR90p2
56.5	D5	29.16	FASN_2	61.4	IMR90p2
57.0	D5	29.16	FASN_2	61.4	IMR90p2
57.5	D5	29.19	FASN_2	61.4	IMR90p2
58.0	D5	28.88	FASN_2	61.4	IMR90p2
58.5	D5	29.44	FASN_2	61.4	IMR90p2
59.0	D5	30.45	FASN_2	61.4	IMR90p2
59.5	D5	30.09	FASN_2	61.4	IMR90p2
60.0	D5	29.68	FASN_2	61.4	IMR90p2
60.5	D5	30.19	FASN_2	61.4	IMR90p2
61.0	D5	30.04	FASN_2	61.4	IMR90p2
61.5	D5	28.73	FASN_2	61.4	IMR90p2
62.0	D5	28.24	FASN_2	61.4	IMR90p2
62.5	D5	28.66	FASN_2	61.4	IMR90p2
63.0	D5	29.14	FASN_2	61.4	IMR90p2
63.5	D5	30.81	FASN_2	61.4	IMR90p2
64.0	D5	35.63	FASN_2	61.4	IMR90p2
64.5	D5	42.75	FASN_2	61.4	IMR90p2
65.0	D5	51.7	FASN_2	61.4	IMR90p2
65.5	D5	62.9	FASN_2	61.4	IMR90p2
66.0	D5	74.75	FASN_2	61.4	IMR90p2
66.5	D5	84.7	FASN_2	61.4	IMR90p2
67.0	D5	92.57	FASN_2	61.4	IMR90p2
67.5	D5	98.4	FASN_2	61.4	IMR90p2
68.0	D5	101.62	FASN_2	61.4	IMR90p2
68.5	D5	103.94	FASN_2	61.4	IMR90p2
69.0	D5	106.42	FASN_2	61.4	IMR90p2
69.5	D5	109.97	FASN_2	61.4	IMR90p2
70.0	D5	114.96	FASN_2	61.4	IMR90p2
70.5	D5	122.32	FASN_2	61.4	IMR90p2
71.0	D5	132.61	FASN_2	61.4	IMR90p2
71.5	D5	144.76	FASN_2	61.4	IMR90p2
72.0	D5	156.13	FASN_2	61.4	IMR90p2
72.5	D5	165.41	FASN_2	61.4	IMR90p2
73.0	D5	170.06	FASN_2	61.4	IMR90p2
73.5	D5	166.72	FASN_2	61.4	IMR90p2
74.0	D5	157.06	FASN_2	61.4	IMR90p2
74.5	D5	144.32	FASN_2	61.4	IMR90p2
75.0	D5	130.27	FASN_2	61.4	IMR90p2
75.5	D5	117.55	FASN_2	61.4	IMR90p2
76.0	D5	109.03	FASN_2	61.4	IMR90p2
76.5	D5	104.22	FASN_2	61.4	IMR90p2
77.0	D5	101.56	FASN_2	61.4	IMR90p2
77.5	D5	100.64	FASN_2	61.4	IMR90p2
78.0	D5	101.4	FASN_2	61.4	IMR90p2
78.5	D5	102.47	FASN_2	61.4	IMR90p2
79.0	D5	104.38	FASN_2	61.4	IMR90p2
79.5	D5	109.62	FASN_2	61.4	IMR90p2
80.0	D5	121.22	FASN_2	61.4	IMR90p2
80.5	D5	149.39	FASN_2	61.4	IMR90p2
81.0	D5	198.8	FASN_2	61.4	IMR90p2
81.5	D5	255.2	FASN_2	61.4	IMR90p2
82.0	D5	304.23	FASN_2	61.4	IMR90p2
82.5	D5	336.17	FASN_2	61.4	IMR90p2
83.0	D5	328.78	FASN_2	61.4	IMR90p2
83.5	D5	274.2	FASN_2	61.4	IMR90p2
84.0	D5	198.62	FASN_2	61.4	IMR90p2
84.5	D5	125.04	FASN_2	61.4	IMR90p2
85.0	D5	62.0	FASN_2	61.4	IMR90p2
85.5	D5	20.8	FASN_2	61.4	IMR90p2
86.0	D5	5.41	FASN_2	61.4	IMR90p2
86.5	D5	3.28	FASN_2	61.4	IMR90p2
87.0	D5	3.35	FASN_2	61.4	IMR90p2
87.5	D5	3.45	FASN_2	61.4	IMR90p2
88.0	D5	3.32	FASN_2	61.4	IMR90p2
88.5	D5	2.98	FASN_2	61.4	IMR90p2
89.0	D5	2.44	FASN_2	61.4	IMR90p2
89.5	D5	1.7	FASN_2	61.4	IMR90p2
90.0	D5	1.0	FASN_2	61.4	IMR90p2
90.5	D5	1.16	FASN_2	61.4	IMR90p2
91.0	D5	1.27	FASN_2	61.4	IMR90p2
91.5	D5	1.41	FASN_2	61.4	IMR90p2
92.0	D5	2.43	FASN_2	61.4	IMR90p2
92.5	D5	2.92	FASN_2	61.4	IMR90p2
93.0	D5	2.86	FASN_2	61.4	IMR90p2
93.5	D5	1.98	FASN_2	61.4	IMR90p2
94.0	D5	1.53	FASN_2	61.4	IMR90p2
94.5	D5	-1.33	FASN_2	61.4	IMR90p2
95.0	D5	-2.04	FASN_2	61.4	IMR90p2
55.0	E5	13.3	FASN_2	59.0	IMR90p2
55.5	E5	28.81	FASN_2	59.0	IMR90p2
56.0	E5	26.6	FASN_2	59.0	IMR90p2
56.5	E5	26.6	FASN_2	59.0	IMR90p2
57.0	E5	26.6	FASN_2	59.0	IMR90p2
57.5	E5	26.63	FASN_2	59.0	IMR90p2
58.0	E5	26.22	FASN_2	59.0	IMR90p2
58.5	E5	27.1	FASN_2	59.0	IMR90p2
59.0	E5	27.61	FASN_2	59.0	IMR90p2
59.5	E5	26.21	FASN_2	59.0	IMR90p2
60.0	E5	24.76	FASN_2	59.0	IMR90p2
60.5	E5	24.2	FASN_2	59.0	IMR90p2
61.0	E5	23.59	FASN_2	59.0	IMR90p2
61.5	E5	23.18	FASN_2	59.0	IMR90p2
62.0	E5	24.1	FASN_2	59.0	IMR90p2
62.5	E5	25.06	FASN_2	59.0	IMR90p2
63.0	E5	25.78	FASN_2	59.0	IMR90p2
63.5	E5	27.82	FASN_2	59.0	IMR90p2
64.0	E5	32.33	FASN_2	59.0	IMR90p2
64.5	E5	38.55	FASN_2	59.0	IMR90p2
65.0	E5	46.96	FASN_2	59.0	IMR90p2
65.5	E5	58.21	FASN_2	59.0	IMR90p2
66.0	E5	69.23	FASN_2	59.0	IMR90p2
66.5	E5	78.76	FASN_2	59.0	IMR90p2
67.0	E5	87.32	FASN_2	59.0	IMR90p2
67.5	E5	93.06	FASN_2	59.0	IMR90p2
68.0	E5	95.97	FASN_2	59.0	IMR90p2
68.5	E5	98.68	FASN_2	59.0	IMR90p2
69.0	E5	100.59	FASN_2	59.0	IMR90p2
69.5	E5	102.81	FASN_2	59.0	IMR90p2
70.0	E5	108.18	FASN_2	59.0	IMR90p2
70.5	E5	116.85	FASN_2	59.0	IMR90p2
71.0	E5	128.78	FASN_2	59.0	IMR90p2
71.5	E5	144.26	FASN_2	59.0	IMR90p2
72.0	E5	160.38	FASN_2	59.0	IMR90p2
72.5	E5	173.32	FASN_2	59.0	IMR90p2
73.0	E5	179.88	FASN_2	59.0	IMR90p2
73.5	E5	177.46	FASN_2	59.0	IMR90p2
74.0	E5	166.74	FASN_2	59.0	IMR90p2
74.5	E5	150.03	FASN_2	59.0	IMR90p2
75.0	E5	131.63	FASN_2	59.0	IMR90p2
75.5	E5	115.19	FASN_2	59.0	IMR90p2
76.0	E5	103.07	FASN_2	59.0	IMR90p2
76.5	E5	95.43	FASN_2	59.0	IMR90p2
77.0	E5	91.91	FASN_2	59.0	IMR90p2
77.5	E5	90.74	FASN_2	59.0	IMR90p2
78.0	E5	90.74	FASN_2	59.0	IMR90p2
78.5	E5	91.27	FASN_2	59.0	IMR90p2
79.0	E5	92.69	FASN_2	59.0	IMR90p2
79.5	E5	95.52	FASN_2	59.0	IMR90p2
80.0	E5	103.08	FASN_2	59.0	IMR90p2
80.5	E5	125.24	FASN_2	59.0	IMR90p2
81.0	E5	164.69	FASN_2	59.0	IMR90p2
81.5	E5	208.9	FASN_2	59.0	IMR90p2
82.0	E5	247.74	FASN_2	59.0	IMR90p2
82.5	E5	273.08	FASN_2	59.0	IMR90p2
83.0	E5	265.35	FASN_2	59.0	IMR90p2
83.5	E5	219.2	FASN_2	59.0	IMR90p2
84.0	E5	157.59	FASN_2	59.0	IMR90p2
84.5	E5	98.55	FASN_2	59.0	IMR90p2
85.0	E5	47.94	FASN_2	59.0	IMR90p2
85.5	E5	15.68	FASN_2	59.0	IMR90p2
86.0	E5	4.19	FASN_2	59.0	IMR90p2
86.5	E5	2.76	FASN_2	59.0	IMR90p2
87.0	E5	2.8	FASN_2	59.0	IMR90p2
87.5	E5	2.56	FASN_2	59.0	IMR90p2
88.0	E5	2.38	FASN_2	59.0	IMR90p2
88.5	E5	2.87	FASN_2	59.0	IMR90p2
89.0	E5	2.91	FASN_2	59.0	IMR90p2
89.5	E5	2.73	FASN_2	59.0	IMR90p2
90.0	E5	3.26	FASN_2	59.0	IMR90p2
90.5	E5	3.01	FASN_2	59.0	IMR90p2
91.0	E5	2.12	FASN_2	59.0	IMR90p2
91.5	E5	1.93	FASN_2	59.0	IMR90p2
92.0	E5	1.47	FASN_2	59.0	IMR90p2
92.5	E5	0.9	FASN_2	59.0	IMR90p2
93.0	E5	1.61	FASN_2	59.0	IMR90p2
93.5	E5	3.62	FASN_2	59.0	IMR90p2
94.0	E5	4.34	FASN_2	59.0	IMR90p2
94.5	E5	8.04	FASN_2	59.0	IMR90p2
95.0	E5	5.35	FASN_2	59.0	IMR90p2
55.0	F5	9.71	FASN_2	57.0	IMR90p2
55.5	F5	21.04	FASN_2	57.0	IMR90p2
56.0	F5	19.42	FASN_2	57.0	IMR90p2
56.5	F5	19.42	FASN_2	57.0	IMR90p2
57.0	F5	19.42	FASN_2	57.0	IMR90p2
57.5	F5	19.25	FASN_2	57.0	IMR90p2
58.0	F5	20.38	FASN_2	57.0	IMR90p2
58.5	F5	21.74	FASN_2	57.0	IMR90p2
59.0	F5	22.24	FASN_2	57.0	IMR90p2
59.5	F5	23.5	FASN_2	57.0	IMR90p2
60.0	F5	24.2	FASN_2	57.0	IMR90p2
60.5	F5	24.19	FASN_2	57.0	IMR90p2
61.0	F5	24.58	FASN_2	57.0	IMR90p2
61.5	F5	24.02	FASN_2	57.0	IMR90p2
62.0	F5	22.39	FASN_2	57.0	IMR90p2
62.5	F5	20.94	FASN_2	57.0	IMR90p2
63.0	F5	20.47	FASN_2	57.0	IMR90p2
63.5	F5	20.97	FASN_2	57.0	IMR90p2
64.0	F5	24.04	FASN_2	57.0	IMR90p2
64.5	F5	30.63	FASN_2	57.0	IMR90p2
65.0	F5	39.26	FASN_2	57.0	IMR90p2
65.5	F5	49.68	FASN_2	57.0	IMR90p2
66.0	F5	61.71	FASN_2	57.0	IMR90p2
66.5	F5	73.4	FASN_2	57.0	IMR90p2
67.0	F5	83.01	FASN_2	57.0	IMR90p2
67.5	F5	91.58	FASN_2	57.0	IMR90p2
68.0	F5	97.9	FASN_2	57.0	IMR90p2
68.5	F5	101.67	FASN_2	57.0	IMR90p2
69.0	F5	104.63	FASN_2	57.0	IMR90p2
69.5	F5	107.72	FASN_2	57.0	IMR90p2
70.0	F5	111.93	FASN_2	57.0	IMR90p2
70.5	F5	120.47	FASN_2	57.0	IMR90p2
71.0	F5	134.89	FASN_2	57.0	IMR90p2
71.5	F5	153.85	FASN_2	57.0	IMR90p2
72.0	F5	175.01	FASN_2	57.0	IMR90p2
72.5	F5	193.61	FASN_2	57.0	IMR90p2
73.0	F5	203.91	FASN_2	57.0	IMR90p2
73.5	F5	202.3	FASN_2	57.0	IMR90p2
74.0	F5	189.27	FASN_2	57.0	IMR90p2
74.5	F5	168.1	FASN_2	57.0	IMR90p2
75.0	F5	144.05	FASN_2	57.0	IMR90p2
75.5	F5	121.78	FASN_2	57.0	IMR90p2
76.0	F5	104.88	FASN_2	57.0	IMR90p2
76.5	F5	94.23	FASN_2	57.0	IMR90p2
77.0	F5	88.35	FASN_2	57.0	IMR90p2
77.5	F5	85.55	FASN_2	57.0	IMR90p2
78.0	F5	85.15	FASN_2	57.0	IMR90p2
78.5	F5	85.7	FASN_2	57.0	IMR90p2
79.0	F5	86.17	FASN_2	57.0	IMR90p2
79.5	F5	88.32	FASN_2	57.0	IMR90p2
80.0	F5	95.76	FASN_2	57.0	IMR90p2
80.5	F5	116.22	FASN_2	57.0	IMR90p2
81.0	F5	152.06	FASN_2	57.0	IMR90p2
81.5	F5	192.75	FASN_2	57.0	IMR90p2
82.0	F5	227.82	FASN_2	57.0	IMR90p2
82.5	F5	249.36	FASN_2	57.0	IMR90p2
83.0	F5	240.66	FASN_2	57.0	IMR90p2
83.5	F5	196.99	FASN_2	57.0	IMR90p2
84.0	F5	140.2	FASN_2	57.0	IMR90p2
84.5	F5	86.89	FASN_2	57.0	IMR90p2
85.0	F5	41.77	FASN_2	57.0	IMR90p2
85.5	F5	13.25	FASN_2	57.0	IMR90p2
86.0	F5	3.97	FASN_2	57.0	IMR90p2
86.5	F5	3.12	FASN_2	57.0	IMR90p2
87.0	F5	2.9	FASN_2	57.0	IMR90p2
87.5	F5	2.77	FASN_2	57.0	IMR90p2
88.0	F5	2.59	FASN_2	57.0	IMR90p2
88.5	F5	2.44	FASN_2	57.0	IMR90p2
89.0	F5	1.91	FASN_2	57.0	IMR90p2
89.5	F5	1.39	FASN_2	57.0	IMR90p2
90.0	F5	1.7	FASN_2	57.0	IMR90p2
90.5	F5	2.33	FASN_2	57.0	IMR90p2
91.0	F5	2.71	FASN_2	57.0	IMR90p2
91.5	F5	3.53	FASN_2	57.0	IMR90p2
92.0	F5	3.93	FASN_2	57.0	IMR90p2
92.5	F5	3.13	FASN_2	57.0	IMR90p2
93.0	F5	2.24	FASN_2	57.0	IMR90p2
93.5	F5	2.26	FASN_2	57.0	IMR90p2
94.0	F5	1.6	FASN_2	57.0	IMR90p2
94.5	F5	2.78	FASN_2	57.0	IMR90p2
95.0	F5	2.11	FASN_2	57.0	IMR90p2
55.0	G5	8.9	FASN_2	55.7	IMR90p2
55.5	G5	19.29	FASN_2	55.7	IMR90p2
56.0	G5	17.81	FASN_2	55.7	IMR90p2
56.5	G5	17.81	FASN_2	55.7	IMR90p2
57.0	G5	17.81	FASN_2	55.7	IMR90p2
57.5	G5	17.69	FASN_2	55.7	IMR90p2
58.0	G5	18.33	FASN_2	55.7	IMR90p2
58.5	G5	20.39	FASN_2	55.7	IMR90p2
59.0	G5	22.42	FASN_2	55.7	IMR90p2
59.5	G5	23.11	FASN_2	55.7	IMR90p2
60.0	G5	23.73	FASN_2	55.7	IMR90p2
60.5	G5	25.29	FASN_2	55.7	IMR90p2
61.0	G5	25.85	FASN_2	55.7	IMR90p2
61.5	G5	25.36	FASN_2	55.7	IMR90p2
62.0	G5	26.0	FASN_2	55.7	IMR90p2
62.5	G5	25.14	FASN_2	55.7	IMR90p2
63.0	G5	22.31	FASN_2	55.7	IMR90p2
63.5	G5	21.33	FASN_2	55.7	IMR90p2
64.0	G5	22.56	FASN_2	55.7	IMR90p2
64.5	G5	25.07	FASN_2	55.7	IMR90p2
65.0	G5	30.81	FASN_2	55.7	IMR90p2
65.5	G5	40.87	FASN_2	55.7	IMR90p2
66.0	G5	52.95	FASN_2	55.7	IMR90p2
66.5	G5	64.73	FASN_2	55.7	IMR90p2
67.0	G5	75.58	FASN_2	55.7	IMR90p2
67.5	G5	85.16	FASN_2	55.7	IMR90p2
68.0	G5	92.23	FASN_2	55.7	IMR90p2
68.5	G5	96.49	FASN_2	55.7	IMR90p2
69.0	G5	99.92	FASN_2	55.7	IMR90p2
69.5	G5	103.59	FASN_2	55.7	IMR90p2
70.0	G5	108.38	FASN_2	55.7	IMR90p2
70.5	G5	116.65	FASN_2	55.7	IMR90p2
71.0	G5	130.41	FASN_2	55.7	IMR90p2
71.5	G5	149.46	FASN_2	55.7	IMR90p2
72.0	G5	171.95	FASN_2	55.7	IMR90p2
72.5	G5	193.24	FASN_2	55.7	IMR90p2
73.0	G5	207.57	FASN_2	55.7	IMR90p2
73.5	G5	210.24	FASN_2	55.7	IMR90p2
74.0	G5	199.1	FASN_2	55.7	IMR90p2
74.5	G5	177.18	FASN_2	55.7	IMR90p2
75.0	G5	150.42	FASN_2	55.7	IMR90p2
75.5	G5	124.08	FASN_2	55.7	IMR90p2
76.0	G5	102.82	FASN_2	55.7	IMR90p2
76.5	G5	89.24	FASN_2	55.7	IMR90p2
77.0	G5	81.92	FASN_2	55.7	IMR90p2
77.5	G5	78.33	FASN_2	55.7	IMR90p2
78.0	G5	76.96	FASN_2	55.7	IMR90p2
78.5	G5	77.11	FASN_2	55.7	IMR90p2
79.0	G5	78.05	FASN_2	55.7	IMR90p2
79.5	G5	80.03	FASN_2	55.7	IMR90p2
80.0	G5	85.16	FASN_2	55.7	IMR90p2
80.5	G5	101.3	FASN_2	55.7	IMR90p2
81.0	G5	131.69	FASN_2	55.7	IMR90p2
81.5	G5	166.74	FASN_2	55.7	IMR90p2
82.0	G5	197.22	FASN_2	55.7	IMR90p2
82.5	G5	218.98	FASN_2	55.7	IMR90p2
83.0	G5	216.7	FASN_2	55.7	IMR90p2
83.5	G5	181.4	FASN_2	55.7	IMR90p2
84.0	G5	131.73	FASN_2	55.7	IMR90p2
84.5	G5	84.86	FASN_2	55.7	IMR90p2
85.0	G5	43.31	FASN_2	55.7	IMR90p2
85.5	G5	14.76	FASN_2	55.7	IMR90p2
86.0	G5	4.46	FASN_2	55.7	IMR90p2
86.5	G5	2.97	FASN_2	55.7	IMR90p2
87.0	G5	2.42	FASN_2	55.7	IMR90p2
87.5	G5	1.94	FASN_2	55.7	IMR90p2
88.0	G5	1.49	FASN_2	55.7	IMR90p2
88.5	G5	1.72	FASN_2	55.7	IMR90p2
89.0	G5	2.29	FASN_2	55.7	IMR90p2
89.5	G5	2.11	FASN_2	55.7	IMR90p2
90.0	G5	2.48	FASN_2	55.7	IMR90p2
90.5	G5	3.28	FASN_2	55.7	IMR90p2
91.0	G5	2.69	FASN_2	55.7	IMR90p2
91.5	G5	1.89	FASN_2	55.7	IMR90p2
92.0	G5	1.68	FASN_2	55.7	IMR90p2
92.5	G5	1.47	FASN_2	55.7	IMR90p2
93.0	G5	1.13	FASN_2	55.7	IMR90p2
93.5	G5	2.1	FASN_2	55.7	IMR90p2
94.0	G5	2.91	FASN_2	55.7	IMR90p2
94.5	G5	5.12	FASN_2	55.7	IMR90p2
95.0	G5	3.38	FASN_2	55.7	IMR90p2
55.0	H5	8.38	FASN_2	55.0	IMR90p2
55.5	H5	18.16	FASN_2	55.0	IMR90p2
56.0	H5	16.76	FASN_2	55.0	IMR90p2
56.5	H5	16.76	FASN_2	55.0	IMR90p2
57.0	H5	16.76	FASN_2	55.0	IMR90p2
57.5	H5	16.49	FASN_2	55.0	IMR90p2
58.0	H5	18.13	FASN_2	55.0	IMR90p2
58.5	H5	22.1	FASN_2	55.0	IMR90p2
59.0	H5	24.84	FASN_2	55.0	IMR90p2
59.5	H5	27.01	FASN_2	55.0	IMR90p2
60.0	H5	28.67	FASN_2	55.0	IMR90p2
60.5	H5	29.23	FASN_2	55.0	IMR90p2
61.0	H5	28.92	FASN_2	55.0	IMR90p2
61.5	H5	28.46	FASN_2	55.0	IMR90p2
62.0	H5	28.31	FASN_2	55.0	IMR90p2
62.5	H5	27.59	FASN_2	55.0	IMR90p2
63.0	H5	27.02	FASN_2	55.0	IMR90p2
63.5	H5	27.18	FASN_2	55.0	IMR90p2
64.0	H5	27.98	FASN_2	55.0	IMR90p2
64.5	H5	28.89	FASN_2	55.0	IMR90p2
65.0	H5	31.5	FASN_2	55.0	IMR90p2
65.5	H5	36.92	FASN_2	55.0	IMR90p2
66.0	H5	44.52	FASN_2	55.0	IMR90p2
66.5	H5	53.56	FASN_2	55.0	IMR90p2
67.0	H5	64.3	FASN_2	55.0	IMR90p2
67.5	H5	75.11	FASN_2	55.0	IMR90p2
68.0	H5	83.35	FASN_2	55.0	IMR90p2
68.5	H5	89.2	FASN_2	55.0	IMR90p2
69.0	H5	93.67	FASN_2	55.0	IMR90p2
69.5	H5	97.06	FASN_2	55.0	IMR90p2
70.0	H5	101.1	FASN_2	55.0	IMR90p2
70.5	H5	109.36	FASN_2	55.0	IMR90p2
71.0	H5	123.23	FASN_2	55.0	IMR90p2
71.5	H5	142.27	FASN_2	55.0	IMR90p2
72.0	H5	164.16	FASN_2	55.0	IMR90p2
72.5	H5	184.28	FASN_2	55.0	IMR90p2
73.0	H5	196.94	FASN_2	55.0	IMR90p2
73.5	H5	197.68	FASN_2	55.0	IMR90p2
74.0	H5	185.27	FASN_2	55.0	IMR90p2
74.5	H5	163.14	FASN_2	55.0	IMR90p2
75.0	H5	137.21	FASN_2	55.0	IMR90p2
75.5	H5	112.74	FASN_2	55.0	IMR90p2
76.0	H5	93.58	FASN_2	55.0	IMR90p2
76.5	H5	81.04	FASN_2	55.0	IMR90p2
77.0	H5	74.24	FASN_2	55.0	IMR90p2
77.5	H5	70.83	FASN_2	55.0	IMR90p2
78.0	H5	68.99	FASN_2	55.0	IMR90p2
78.5	H5	68.2	FASN_2	55.0	IMR90p2
79.0	H5	68.94	FASN_2	55.0	IMR90p2
79.5	H5	70.67	FASN_2	55.0	IMR90p2
80.0	H5	74.76	FASN_2	55.0	IMR90p2
80.5	H5	87.42	FASN_2	55.0	IMR90p2
81.0	H5	113.46	FASN_2	55.0	IMR90p2
81.5	H5	145.32	FASN_2	55.0	IMR90p2
82.0	H5	173.99	FASN_2	55.0	IMR90p2
82.5	H5	195.36	FASN_2	55.0	IMR90p2
83.0	H5	197.32	FASN_2	55.0	IMR90p2
83.5	H5	169.46	FASN_2	55.0	IMR90p2
84.0	H5	125.28	FASN_2	55.0	IMR90p2
84.5	H5	81.96	FASN_2	55.0	IMR90p2
85.0	H5	43.42	FASN_2	55.0	IMR90p2
85.5	H5	15.8	FASN_2	55.0	IMR90p2
86.0	H5	4.17	FASN_2	55.0	IMR90p2
86.5	H5	2.25	FASN_2	55.0	IMR90p2
87.0	H5	1.75	FASN_2	55.0	IMR90p2
87.5	H5	1.26	FASN_2	55.0	IMR90p2
88.0	H5	1.09	FASN_2	55.0	IMR90p2
88.5	H5	1.46	FASN_2	55.0	IMR90p2
89.0	H5	1.65	FASN_2	55.0	IMR90p2
89.5	H5	2.03	FASN_2	55.0	IMR90p2
90.0	H5	2.57	FASN_2	55.0	IMR90p2
90.5	H5	2.75	FASN_2	55.0	IMR90p2
91.0	H5	2.55	FASN_2	55.0	IMR90p2
91.5	H5	2.34	FASN_2	55.0	IMR90p2
92.0	H5	1.93	FASN_2	55.0	IMR90p2
92.5	H5	1.71	FASN_2	55.0	IMR90p2
93.0	H5	1.53	FASN_2	55.0	IMR90p2
93.5	H5	2.03	FASN_2	55.0	IMR90p2
94.0	H5	2.46	FASN_2	55.0	IMR90p2
94.5	H5	4.22	FASN_2	55.0	IMR90p2
95.0	H5	2.77	FASN_2	55.0	IMR90p2
55.0	A5	19.5	FASN_2	65.0	IMR90p8
55.5	A5	42.25	FASN_2	65.0	IMR90p8
56.0	A5	39.0	FASN_2	65.0	IMR90p8
56.5	A5	39.0	FASN_2	65.0	IMR90p8
57.0	A5	39.0	FASN_2	65.0	IMR90p8
57.5	A5	39.08	FASN_2	65.0	IMR90p8
58.0	A5	38.52	FASN_2	65.0	IMR90p8
58.5	A5	38.12	FASN_2	65.0	IMR90p8
59.0	A5	38.74	FASN_2	65.0	IMR90p8
59.5	A5	39.13	FASN_2	65.0	IMR90p8
60.0	A5	38.1	FASN_2	65.0	IMR90p8
60.5	A5	35.98	FASN_2	65.0	IMR90p8
61.0	A5	33.73	FASN_2	65.0	IMR90p8
61.5	A5	31.67	FASN_2	65.0	IMR90p8
62.0	A5	30.36	FASN_2	65.0	IMR90p8
62.5	A5	31.03	FASN_2	65.0	IMR90p8
63.0	A5	33.27	FASN_2	65.0	IMR90p8
63.5	A5	37.23	FASN_2	65.0	IMR90p8
64.0	A5	42.61	FASN_2	65.0	IMR90p8
64.5	A5	50.44	FASN_2	65.0	IMR90p8
65.0	A5	60.93	FASN_2	65.0	IMR90p8
65.5	A5	72.99	FASN_2	65.0	IMR90p8
66.0	A5	85.22	FASN_2	65.0	IMR90p8
66.5	A5	96.26	FASN_2	65.0	IMR90p8
67.0	A5	104.01	FASN_2	65.0	IMR90p8
67.5	A5	107.98	FASN_2	65.0	IMR90p8
68.0	A5	109.25	FASN_2	65.0	IMR90p8
68.5	A5	109.01	FASN_2	65.0	IMR90p8
69.0	A5	108.65	FASN_2	65.0	IMR90p8
69.5	A5	108.17	FASN_2	65.0	IMR90p8
70.0	A5	108.66	FASN_2	65.0	IMR90p8
70.5	A5	110.2	FASN_2	65.0	IMR90p8
71.0	A5	111.33	FASN_2	65.0	IMR90p8
71.5	A5	111.69	FASN_2	65.0	IMR90p8
72.0	A5	112.79	FASN_2	65.0	IMR90p8
72.5	A5	113.9	FASN_2	65.0	IMR90p8
73.0	A5	114.36	FASN_2	65.0	IMR90p8
73.5	A5	115.08	FASN_2	65.0	IMR90p8
74.0	A5	116.44	FASN_2	65.0	IMR90p8
74.5	A5	117.13	FASN_2	65.0	IMR90p8
75.0	A5	116.54	FASN_2	65.0	IMR90p8
75.5	A5	116.11	FASN_2	65.0	IMR90p8
76.0	A5	115.12	FASN_2	65.0	IMR90p8
76.5	A5	113.14	FASN_2	65.0	IMR90p8
77.0	A5	112.17	FASN_2	65.0	IMR90p8
77.5	A5	112.57	FASN_2	65.0	IMR90p8
78.0	A5	112.68	FASN_2	65.0	IMR90p8
78.5	A5	113.37	FASN_2	65.0	IMR90p8
79.0	A5	116.12	FASN_2	65.0	IMR90p8
79.5	A5	120.51	FASN_2	65.0	IMR90p8
80.0	A5	129.51	FASN_2	65.0	IMR90p8
80.5	A5	154.77	FASN_2	65.0	IMR90p8
81.0	A5	206.03	FASN_2	65.0	IMR90p8
81.5	A5	271.62	FASN_2	65.0	IMR90p8
82.0	A5	333.64	FASN_2	65.0	IMR90p8
82.5	A5	380.84	FASN_2	65.0	IMR90p8
83.0	A5	391.26	FASN_2	65.0	IMR90p8
83.5	A5	345.05	FASN_2	65.0	IMR90p8
84.0	A5	261.89	FASN_2	65.0	IMR90p8
84.5	A5	174.06	FASN_2	65.0	IMR90p8
85.0	A5	95.42	FASN_2	65.0	IMR90p8
85.5	A5	37.63	FASN_2	65.0	IMR90p8
86.0	A5	9.84	FASN_2	65.0	IMR90p8
86.5	A5	3.23	FASN_2	65.0	IMR90p8
87.0	A5	2.83	FASN_2	65.0	IMR90p8
87.5	A5	2.7	FASN_2	65.0	IMR90p8
88.0	A5	2.4	FASN_2	65.0	IMR90p8
88.5	A5	2.71	FASN_2	65.0	IMR90p8
89.0	A5	2.56	FASN_2	65.0	IMR90p8
89.5	A5	1.92	FASN_2	65.0	IMR90p8
90.0	A5	1.89	FASN_2	65.0	IMR90p8
90.5	A5	1.99	FASN_2	65.0	IMR90p8
91.0	A5	1.79	FASN_2	65.0	IMR90p8
91.5	A5	2.01	FASN_2	65.0	IMR90p8
92.0	A5	2.39	FASN_2	65.0	IMR90p8
92.5	A5	2.08	FASN_2	65.0	IMR90p8
93.0	A5	1.19	FASN_2	65.0	IMR90p8
93.5	A5	1.14	FASN_2	65.0	IMR90p8
94.0	A5	0.85	FASN_2	65.0	IMR90p8
94.5	A5	1.74	FASN_2	65.0	IMR90p8
95.0	A5	1.48	FASN_2	65.0	IMR90p8
55.0	B5	19.86	FASN_2	64.5	IMR90p8
55.5	B5	43.03	FASN_2	64.5	IMR90p8
56.0	B5	39.72	FASN_2	64.5	IMR90p8
56.5	B5	39.72	FASN_2	64.5	IMR90p8
57.0	B5	39.72	FASN_2	64.5	IMR90p8
57.5	B5	39.8	FASN_2	64.5	IMR90p8
58.0	B5	39.23	FASN_2	64.5	IMR90p8
58.5	B5	38.6	FASN_2	64.5	IMR90p8
59.0	B5	38.33	FASN_2	64.5	IMR90p8
59.5	B5	38.26	FASN_2	64.5	IMR90p8
60.0	B5	38.18	FASN_2	64.5	IMR90p8
60.5	B5	37.57	FASN_2	64.5	IMR90p8
61.0	B5	36.73	FASN_2	64.5	IMR90p8
61.5	B5	36.16	FASN_2	64.5	IMR90p8
62.0	B5	35.6	FASN_2	64.5	IMR90p8
62.5	B5	35.07	FASN_2	64.5	IMR90p8
63.0	B5	35.93	FASN_2	64.5	IMR90p8
63.5	B5	38.5	FASN_2	64.5	IMR90p8
64.0	B5	42.85	FASN_2	64.5	IMR90p8
64.5	B5	50.29	FASN_2	64.5	IMR90p8
65.0	B5	60.9	FASN_2	64.5	IMR90p8
65.5	B5	72.95	FASN_2	64.5	IMR90p8
66.0	B5	85.22	FASN_2	64.5	IMR90p8
66.5	B5	95.85	FASN_2	64.5	IMR90p8
67.0	B5	103.53	FASN_2	64.5	IMR90p8
67.5	B5	108.26	FASN_2	64.5	IMR90p8
68.0	B5	110.36	FASN_2	64.5	IMR90p8
68.5	B5	110.44	FASN_2	64.5	IMR90p8
69.0	B5	110.19	FASN_2	64.5	IMR90p8
69.5	B5	110.1	FASN_2	64.5	IMR90p8
70.0	B5	110.1	FASN_2	64.5	IMR90p8
70.5	B5	110.38	FASN_2	64.5	IMR90p8
71.0	B5	110.97	FASN_2	64.5	IMR90p8
71.5	B5	111.84	FASN_2	64.5	IMR90p8
72.0	B5	113.17	FASN_2	64.5	IMR90p8
72.5	B5	114.57	FASN_2	64.5	IMR90p8
73.0	B5	115.32	FASN_2	64.5	IMR90p8
73.5	B5	116.09	FASN_2	64.5	IMR90p8
74.0	B5	116.47	FASN_2	64.5	IMR90p8
74.5	B5	115.67	FASN_2	64.5	IMR90p8
75.0	B5	114.55	FASN_2	64.5	IMR90p8
75.5	B5	114.18	FASN_2	64.5	IMR90p8
76.0	B5	113.57	FASN_2	64.5	IMR90p8
76.5	B5	112.46	FASN_2	64.5	IMR90p8
77.0	B5	112.11	FASN_2	64.5	IMR90p8
77.5	B5	112.03	FASN_2	64.5	IMR90p8
78.0	B5	112.2	FASN_2	64.5	IMR90p8
78.5	B5	113.41	FASN_2	64.5	IMR90p8
79.0	B5	116.28	FASN_2	64.5	IMR90p8
79.5	B5	121.38	FASN_2	64.5	IMR90p8
80.0	B5	133.22	FASN_2	64.5	IMR90p8
80.5	B5	162.29	FASN_2	64.5	IMR90p8
81.0	B5	215.46	FASN_2	64.5	IMR90p8
81.5	B5	281.16	FASN_2	64.5	IMR90p8
82.0	B5	342.08	FASN_2	64.5	IMR90p8
82.5	B5	385.57	FASN_2	64.5	IMR90p8
83.0	B5	388.8	FASN_2	64.5	IMR90p8
83.5	B5	336.56	FASN_2	64.5	IMR90p8
84.0	B5	251.97	FASN_2	64.5	IMR90p8
84.5	B5	165.16	FASN_2	64.5	IMR90p8
85.0	B5	87.97	FASN_2	64.5	IMR90p8
85.5	B5	33.84	FASN_2	64.5	IMR90p8
86.0	B5	10.02	FASN_2	64.5	IMR90p8
86.5	B5	4.31	FASN_2	64.5	IMR90p8
87.0	B5	3.24	FASN_2	64.5	IMR90p8
87.5	B5	3.44	FASN_2	64.5	IMR90p8
88.0	B5	2.82	FASN_2	64.5	IMR90p8
88.5	B5	2.28	FASN_2	64.5	IMR90p8
89.0	B5	2.43	FASN_2	64.5	IMR90p8
89.5	B5	2.49	FASN_2	64.5	IMR90p8
90.0	B5	2.15	FASN_2	64.5	IMR90p8
90.5	B5	1.84	FASN_2	64.5	IMR90p8
91.0	B5	1.86	FASN_2	64.5	IMR90p8
91.5	B5	1.84	FASN_2	64.5	IMR90p8
92.0	B5	1.59	FASN_2	64.5	IMR90p8
92.5	B5	1.34	FASN_2	64.5	IMR90p8
93.0	B5	1.51	FASN_2	64.5	IMR90p8
93.5	B5	1.77	FASN_2	64.5	IMR90p8
94.0	B5	1.63	FASN_2	64.5	IMR90p8
94.5	B5	2.63	FASN_2	64.5	IMR90p8
95.0	B5	1.74	FASN_2	64.5	IMR90p8
55.0	C5	18.12	FASN_2	63.3	IMR90p8
55.5	C5	39.26	FASN_2	63.3	IMR90p8
56.0	C5	36.24	FASN_2	63.3	IMR90p8
56.5	C5	36.24	FASN_2	63.3	IMR90p8
57.0	C5	36.24	FASN_2	63.3	IMR90p8
57.5	C5	36.13	FASN_2	63.3	IMR90p8
58.0	C5	36.73	FASN_2	63.3	IMR90p8
58.5	C5	38.65	FASN_2	63.3	IMR90p8
59.0	C5	40.4	FASN_2	63.3	IMR90p8
59.5	C5	41.34	FASN_2	63.3	IMR90p8
60.0	C5	41.84	FASN_2	63.3	IMR90p8
60.5	C5	41.5	FASN_2	63.3	IMR90p8
61.0	C5	40.46	FASN_2	63.3	IMR90p8
61.5	C5	38.92	FASN_2	63.3	IMR90p8
62.0	C5	35.93	FASN_2	63.3	IMR90p8
62.5	C5	32.57	FASN_2	63.3	IMR90p8
63.0	C5	33.06	FASN_2	63.3	IMR90p8
63.5	C5	37.72	FASN_2	63.3	IMR90p8
64.0	C5	43.3	FASN_2	63.3	IMR90p8
64.5	C5	52.02	FASN_2	63.3	IMR90p8
65.0	C5	65.37	FASN_2	63.3	IMR90p8
65.5	C5	77.37	FASN_2	63.3	IMR90p8
66.0	C5	86.65	FASN_2	63.3	IMR90p8
66.5	C5	97.02	FASN_2	63.3	IMR90p8
67.0	C5	105.43	FASN_2	63.3	IMR90p8
67.5	C5	109.27	FASN_2	63.3	IMR90p8
68.0	C5	111.55	FASN_2	63.3	IMR90p8
68.5	C5	112.51	FASN_2	63.3	IMR90p8
69.0	C5	111.2	FASN_2	63.3	IMR90p8
69.5	C5	110.6	FASN_2	63.3	IMR90p8
70.0	C5	110.59	FASN_2	63.3	IMR90p8
70.5	C5	110.96	FASN_2	63.3	IMR90p8
71.0	C5	113.34	FASN_2	63.3	IMR90p8
71.5	C5	116.07	FASN_2	63.3	IMR90p8
72.0	C5	118.01	FASN_2	63.3	IMR90p8
72.5	C5	120.17	FASN_2	63.3	IMR90p8
73.0	C5	122.0	FASN_2	63.3	IMR90p8
73.5	C5	122.4	FASN_2	63.3	IMR90p8
74.0	C5	122.9	FASN_2	63.3	IMR90p8
74.5	C5	122.59	FASN_2	63.3	IMR90p8
75.0	C5	121.49	FASN_2	63.3	IMR90p8
75.5	C5	120.74	FASN_2	63.3	IMR90p8
76.0	C5	120.23	FASN_2	63.3	IMR90p8
76.5	C5	119.21	FASN_2	63.3	IMR90p8
77.0	C5	118.35	FASN_2	63.3	IMR90p8
77.5	C5	118.45	FASN_2	63.3	IMR90p8
78.0	C5	119.0	FASN_2	63.3	IMR90p8
78.5	C5	120.0	FASN_2	63.3	IMR90p8
79.0	C5	122.3	FASN_2	63.3	IMR90p8
79.5	C5	128.05	FASN_2	63.3	IMR90p8
80.0	C5	140.19	FASN_2	63.3	IMR90p8
80.5	C5	170.28	FASN_2	63.3	IMR90p8
81.0	C5	227.36	FASN_2	63.3	IMR90p8
81.5	C5	298.85	FASN_2	63.3	IMR90p8
82.0	C5	364.77	FASN_2	63.3	IMR90p8
82.5	C5	412.88	FASN_2	63.3	IMR90p8
83.0	C5	419.08	FASN_2	63.3	IMR90p8
83.5	C5	364.77	FASN_2	63.3	IMR90p8
84.0	C5	274.01	FASN_2	63.3	IMR90p8
84.5	C5	180.79	FASN_2	63.3	IMR90p8
85.0	C5	97.74	FASN_2	63.3	IMR90p8
85.5	C5	37.38	FASN_2	63.3	IMR90p8
86.0	C5	10.22	FASN_2	63.3	IMR90p8
86.5	C5	4.07	FASN_2	63.3	IMR90p8
87.0	C5	2.41	FASN_2	63.3	IMR90p8
87.5	C5	1.67	FASN_2	63.3	IMR90p8
88.0	C5	1.73	FASN_2	63.3	IMR90p8
88.5	C5	1.02	FASN_2	63.3	IMR90p8
89.0	C5	0.63	FASN_2	63.3	IMR90p8
89.5	C5	1.11	FASN_2	63.3	IMR90p8
90.0	C5	1.22	FASN_2	63.3	IMR90p8
90.5	C5	1.63	FASN_2	63.3	IMR90p8
91.0	C5	2.94	FASN_2	63.3	IMR90p8
91.5	C5	3.82	FASN_2	63.3	IMR90p8
92.0	C5	4.2	FASN_2	63.3	IMR90p8
92.5	C5	4.3	FASN_2	63.3	IMR90p8
93.0	C5	3.51	FASN_2	63.3	IMR90p8
93.5	C5	0.92	FASN_2	63.3	IMR90p8
94.0	C5	-0.45	FASN_2	63.3	IMR90p8
94.5	C5	-4.78	FASN_2	63.3	IMR90p8
95.0	C5	-4.25	FASN_2	63.3	IMR90p8
55.0	D5	17.55	FASN_2	61.4	IMR90p8
55.5	D5	38.03	FASN_2	61.4	IMR90p8
56.0	D5	35.11	FASN_2	61.4	IMR90p8
56.5	D5	35.11	FASN_2	61.4	IMR90p8
57.0	D5	35.11	FASN_2	61.4	IMR90p8
57.5	D5	35.1	FASN_2	61.4	IMR90p8
58.0	D5	35.05	FASN_2	61.4	IMR90p8
58.5	D5	35.56	FASN_2	61.4	IMR90p8
59.0	D5	37.24	FASN_2	61.4	IMR90p8
59.5	D5	39.02	FASN_2	61.4	IMR90p8
60.0	D5	39.47	FASN_2	61.4	IMR90p8
60.5	D5	39.96	FASN_2	61.4	IMR90p8
61.0	D5	40.74	FASN_2	61.4	IMR90p8
61.5	D5	40.22	FASN_2	61.4	IMR90p8
62.0	D5	39.54	FASN_2	61.4	IMR90p8
62.5	D5	40.41	FASN_2	61.4	IMR90p8
63.0	D5	41.84	FASN_2	61.4	IMR90p8
63.5	D5	43.69	FASN_2	61.4	IMR90p8
64.0	D5	47.93	FASN_2	61.4	IMR90p8
64.5	D5	53.82	FASN_2	61.4	IMR90p8
65.0	D5	60.7	FASN_2	61.4	IMR90p8
65.5	D5	70.2	FASN_2	61.4	IMR90p8
66.0	D5	81.19	FASN_2	61.4	IMR90p8
66.5	D5	90.1	FASN_2	61.4	IMR90p8
67.0	D5	97.43	FASN_2	61.4	IMR90p8
67.5	D5	104.03	FASN_2	61.4	IMR90p8
68.0	D5	107.1	FASN_2	61.4	IMR90p8
68.5	D5	107.53	FASN_2	61.4	IMR90p8
69.0	D5	108.64	FASN_2	61.4	IMR90p8
69.5	D5	109.11	FASN_2	61.4	IMR90p8
70.0	D5	108.28	FASN_2	61.4	IMR90p8
70.5	D5	108.88	FASN_2	61.4	IMR90p8
71.0	D5	109.79	FASN_2	61.4	IMR90p8
71.5	D5	110.4	FASN_2	61.4	IMR90p8
72.0	D5	112.16	FASN_2	61.4	IMR90p8
72.5	D5	114.15	FASN_2	61.4	IMR90p8
73.0	D5	115.24	FASN_2	61.4	IMR90p8
73.5	D5	116.58	FASN_2	61.4	IMR90p8
74.0	D5	117.35	FASN_2	61.4	IMR90p8
74.5	D5	116.65	FASN_2	61.4	IMR90p8
75.0	D5	115.59	FASN_2	61.4	IMR90p8
75.5	D5	114.54	FASN_2	61.4	IMR90p8
76.0	D5	113.32	FASN_2	61.4	IMR90p8
76.5	D5	112.28	FASN_2	61.4	IMR90p8
77.0	D5	112.43	FASN_2	61.4	IMR90p8
77.5	D5	113.31	FASN_2	61.4	IMR90p8
78.0	D5	114.37	FASN_2	61.4	IMR90p8
78.5	D5	115.91	FASN_2	61.4	IMR90p8
79.0	D5	118.37	FASN_2	61.4	IMR90p8
79.5	D5	122.75	FASN_2	61.4	IMR90p8
80.0	D5	134.27	FASN_2	61.4	IMR90p8
80.5	D5	164.85	FASN_2	61.4	IMR90p8
81.0	D5	220.92	FASN_2	61.4	IMR90p8
81.5	D5	289.71	FASN_2	61.4	IMR90p8
82.0	D5	353.34	FASN_2	61.4	IMR90p8
82.5	D5	398.0	FASN_2	61.4	IMR90p8
83.0	D5	399.75	FASN_2	61.4	IMR90p8
83.5	D5	344.69	FASN_2	61.4	IMR90p8
84.0	D5	257.27	FASN_2	61.4	IMR90p8
84.5	D5	167.89	FASN_2	61.4	IMR90p8
85.0	D5	89.29	FASN_2	61.4	IMR90p8
85.5	D5	34.47	FASN_2	61.4	IMR90p8
86.0	D5	10.47	FASN_2	61.4	IMR90p8
86.5	D5	4.85	FASN_2	61.4	IMR90p8
87.0	D5	3.77	FASN_2	61.4	IMR90p8
87.5	D5	3.47	FASN_2	61.4	IMR90p8
88.0	D5	2.72	FASN_2	61.4	IMR90p8
88.5	D5	1.9	FASN_2	61.4	IMR90p8
89.0	D5	1.9	FASN_2	61.4	IMR90p8
89.5	D5	2.05	FASN_2	61.4	IMR90p8
90.0	D5	2.0	FASN_2	61.4	IMR90p8
90.5	D5	2.46	FASN_2	61.4	IMR90p8
91.0	D5	2.82	FASN_2	61.4	IMR90p8
91.5	D5	2.45	FASN_2	61.4	IMR90p8
92.0	D5	1.74	FASN_2	61.4	IMR90p8
92.5	D5	1.3	FASN_2	61.4	IMR90p8
93.0	D5	0.93	FASN_2	61.4	IMR90p8
93.5	D5	0.98	FASN_2	61.4	IMR90p8
94.0	D5	1.22	FASN_2	61.4	IMR90p8
94.5	D5	2.41	FASN_2	61.4	IMR90p8
95.0	D5	1.66	FASN_2	61.4	IMR90p8
55.0	E5	14.44	FASN_2	59.0	IMR90p8
55.5	E5	31.29	FASN_2	59.0	IMR90p8
56.0	E5	28.88	FASN_2	59.0	IMR90p8
56.5	E5	28.88	FASN_2	59.0	IMR90p8
57.0	E5	28.88	FASN_2	59.0	IMR90p8
57.5	E5	28.72	FASN_2	59.0	IMR90p8
58.0	E5	29.55	FASN_2	59.0	IMR90p8
58.5	E5	32.56	FASN_2	59.0	IMR90p8
59.0	E5	34.23	FASN_2	59.0	IMR90p8
59.5	E5	34.26	FASN_2	59.0	IMR90p8
60.0	E5	34.45	FASN_2	59.0	IMR90p8
60.5	E5	35.02	FASN_2	59.0	IMR90p8
61.0	E5	34.79	FASN_2	59.0	IMR90p8
61.5	E5	33.41	FASN_2	59.0	IMR90p8
62.0	E5	33.66	FASN_2	59.0	IMR90p8
62.5	E5	35.32	FASN_2	59.0	IMR90p8
63.0	E5	37.71	FASN_2	59.0	IMR90p8
63.5	E5	40.33	FASN_2	59.0	IMR90p8
64.0	E5	45.25	FASN_2	59.0	IMR90p8
64.5	E5	52.34	FASN_2	59.0	IMR90p8
65.0	E5	60.57	FASN_2	59.0	IMR90p8
65.5	E5	69.74	FASN_2	59.0	IMR90p8
66.0	E5	79.19	FASN_2	59.0	IMR90p8
66.5	E5	87.75	FASN_2	59.0	IMR90p8
67.0	E5	94.07	FASN_2	59.0	IMR90p8
67.5	E5	97.79	FASN_2	59.0	IMR90p8
68.0	E5	99.4	FASN_2	59.0	IMR90p8
68.5	E5	100.97	FASN_2	59.0	IMR90p8
69.0	E5	101.38	FASN_2	59.0	IMR90p8
69.5	E5	101.27	FASN_2	59.0	IMR90p8
70.0	E5	103.27	FASN_2	59.0	IMR90p8
70.5	E5	105.62	FASN_2	59.0	IMR90p8
71.0	E5	106.98	FASN_2	59.0	IMR90p8
71.5	E5	110.05	FASN_2	59.0	IMR90p8
72.0	E5	112.97	FASN_2	59.0	IMR90p8
72.5	E5	113.66	FASN_2	59.0	IMR90p8
73.0	E5	114.64	FASN_2	59.0	IMR90p8
73.5	E5	115.54	FASN_2	59.0	IMR90p8
74.0	E5	113.85	FASN_2	59.0	IMR90p8
74.5	E5	111.98	FASN_2	59.0	IMR90p8
75.0	E5	111.28	FASN_2	59.0	IMR90p8
75.5	E5	109.34	FASN_2	59.0	IMR90p8
76.0	E5	107.39	FASN_2	59.0	IMR90p8
76.5	E5	107.59	FASN_2	59.0	IMR90p8
77.0	E5	107.92	FASN_2	59.0	IMR90p8
77.5	E5	107.53	FASN_2	59.0	IMR90p8
78.0	E5	108.36	FASN_2	59.0	IMR90p8
78.5	E5	109.72	FASN_2	59.0	IMR90p8
79.0	E5	110.82	FASN_2	59.0	IMR90p8
79.5	E5	114.33	FASN_2	59.0	IMR90p8
80.0	E5	123.76	FASN_2	59.0	IMR90p8
80.5	E5	149.25	FASN_2	59.0	IMR90p8
81.0	E5	198.23	FASN_2	59.0	IMR90p8
81.5	E5	257.92	FASN_2	59.0	IMR90p8
82.0	E5	312.18	FASN_2	59.0	IMR90p8
82.5	E5	351.33	FASN_2	59.0	IMR90p8
83.0	E5	353.28	FASN_2	59.0	IMR90p8
83.5	E5	303.12	FASN_2	59.0	IMR90p8
84.0	E5	225.03	FASN_2	59.0	IMR90p8
84.5	E5	146.67	FASN_2	59.0	IMR90p8
85.0	E5	77.11	FASN_2	59.0	IMR90p8
85.5	E5	28.24	FASN_2	59.0	IMR90p8
86.0	E5	7.96	FASN_2	59.0	IMR90p8
86.5	E5	4.34	FASN_2	59.0	IMR90p8
87.0	E5	4.12	FASN_2	59.0	IMR90p8
87.5	E5	4.46	FASN_2	59.0	IMR90p8
88.0	E5	4.43	FASN_2	59.0	IMR90p8
88.5	E5	3.57	FASN_2	59.0	IMR90p8
89.0	E5	2.66	FASN_2	59.0	IMR90p8
89.5	E5	1.78	FASN_2	59.0	IMR90p8
90.0	E5	1.17	FASN_2	59.0	IMR90p8
90.5	E5	1.18	FASN_2	59.0	IMR90p8
91.0	E5	1.77	FASN_2	59.0	IMR90p8
91.5	E5	2.29	FASN_2	59.0	IMR90p8
92.0	E5	2.73	FASN_2	59.0	IMR90p8
92.5	E5	2.76	FASN_2	59.0	IMR90p8
93.0	E5	2.16	FASN_2	59.0	IMR90p8
93.5	E5	2.17	FASN_2	59.0	IMR90p8
94.0	E5	1.84	FASN_2	59.0	IMR90p8
94.5	E5	2.83	FASN_2	59.0	IMR90p8
95.0	E5	1.92	FASN_2	59.0	IMR90p8
55.0	F5	12.48	FASN_2	57.0	IMR90p8
55.5	F5	27.04	FASN_2	57.0	IMR90p8
56.0	F5	24.96	FASN_2	57.0	IMR90p8
56.5	F5	24.96	FASN_2	57.0	IMR90p8
57.0	F5	24.96	FASN_2	57.0	IMR90p8
57.5	F5	24.7	FASN_2	57.0	IMR90p8
58.0	F5	26.1	FASN_2	57.0	IMR90p8
58.5	F5	30.38	FASN_2	57.0	IMR90p8
59.0	F5	34.43	FASN_2	57.0	IMR90p8
59.5	F5	36.79	FASN_2	57.0	IMR90p8
60.0	F5	38.48	FASN_2	57.0	IMR90p8
60.5	F5	39.57	FASN_2	57.0	IMR90p8
61.0	F5	39.91	FASN_2	57.0	IMR90p8
61.5	F5	39.0	FASN_2	57.0	IMR90p8
62.0	F5	38.22	FASN_2	57.0	IMR90p8
62.5	F5	37.47	FASN_2	57.0	IMR90p8
63.0	F5	36.32	FASN_2	57.0	IMR90p8
63.5	F5	36.19	FASN_2	57.0	IMR90p8
64.0	F5	38.58	FASN_2	57.0	IMR90p8
64.5	F5	43.47	FASN_2	57.0	IMR90p8
65.0	F5	50.51	FASN_2	57.0	IMR90p8
65.5	F5	60.56	FASN_2	57.0	IMR90p8
66.0	F5	71.58	FASN_2	57.0	IMR90p8
66.5	F5	81.36	FASN_2	57.0	IMR90p8
67.0	F5	89.32	FASN_2	57.0	IMR90p8
67.5	F5	95.64	FASN_2	57.0	IMR90p8
68.0	F5	99.04	FASN_2	57.0	IMR90p8
68.5	F5	99.99	FASN_2	57.0	IMR90p8
69.0	F5	100.24	FASN_2	57.0	IMR90p8
69.5	F5	99.66	FASN_2	57.0	IMR90p8
70.0	F5	98.3	FASN_2	57.0	IMR90p8
70.5	F5	97.64	FASN_2	57.0	IMR90p8
71.0	F5	97.82	FASN_2	57.0	IMR90p8
71.5	F5	98.25	FASN_2	57.0	IMR90p8
72.0	F5	99.56	FASN_2	57.0	IMR90p8
72.5	F5	101.57	FASN_2	57.0	IMR90p8
73.0	F5	103.06	FASN_2	57.0	IMR90p8
73.5	F5	104.23	FASN_2	57.0	IMR90p8
74.0	F5	105.25	FASN_2	57.0	IMR90p8
74.5	F5	105.46	FASN_2	57.0	IMR90p8
75.0	F5	104.96	FASN_2	57.0	IMR90p8
75.5	F5	104.33	FASN_2	57.0	IMR90p8
76.0	F5	103.81	FASN_2	57.0	IMR90p8
76.5	F5	103.63	FASN_2	57.0	IMR90p8
77.0	F5	103.56	FASN_2	57.0	IMR90p8
77.5	F5	103.75	FASN_2	57.0	IMR90p8
78.0	F5	104.46	FASN_2	57.0	IMR90p8
78.5	F5	105.23	FASN_2	57.0	IMR90p8
79.0	F5	106.28	FASN_2	57.0	IMR90p8
79.5	F5	109.73	FASN_2	57.0	IMR90p8
80.0	F5	118.64	FASN_2	57.0	IMR90p8
80.5	F5	143.21	FASN_2	57.0	IMR90p8
81.0	F5	190.84	FASN_2	57.0	IMR90p8
81.5	F5	248.4	FASN_2	57.0	IMR90p8
82.0	F5	300.51	FASN_2	57.0	IMR90p8
82.5	F5	338.24	FASN_2	57.0	IMR90p8
83.0	F5	339.47	FASN_2	57.0	IMR90p8
83.5	F5	289.75	FASN_2	57.0	IMR90p8
84.0	F5	214.04	FASN_2	57.0	IMR90p8
84.5	F5	138.72	FASN_2	57.0	IMR90p8
85.0	F5	71.81	FASN_2	57.0	IMR90p8
85.5	F5	25.68	FASN_2	57.0	IMR90p8
86.0	F5	7.18	FASN_2	57.0	IMR90p8
86.5	F5	3.73	FASN_2	57.0	IMR90p8
87.0	F5	2.95	FASN_2	57.0	IMR90p8
87.5	F5	2.33	FASN_2	57.0	IMR90p8
88.0	F5	1.46	FASN_2	57.0	IMR90p8
88.5	F5	1.11	FASN_2	57.0	IMR90p8
89.0	F5	1.19	FASN_2	57.0	IMR90p8
89.5	F5	1.34	FASN_2	57.0	IMR90p8
90.0	F5	2.21	FASN_2	57.0	IMR90p8
90.5	F5	3.28	FASN_2	57.0	IMR90p8
91.0	F5	3.62	FASN_2	57.0	IMR90p8
91.5	F5	3.48	FASN_2	57.0	IMR90p8
92.0	F5	3.26	FASN_2	57.0	IMR90p8
92.5	F5	2.62	FASN_2	57.0	IMR90p8
93.0	F5	1.49	FASN_2	57.0	IMR90p8
93.5	F5	1.25	FASN_2	57.0	IMR90p8
94.0	F5	1.07	FASN_2	57.0	IMR90p8
94.5	F5	2.15	FASN_2	57.0	IMR90p8
95.0	F5	1.63	FASN_2	57.0	IMR90p8
55.0	G5	10.17	FASN_2	55.7	IMR90p8
55.5	G5	22.03	FASN_2	55.7	IMR90p8
56.0	G5	20.33	FASN_2	55.7	IMR90p8
56.5	G5	20.33	FASN_2	55.7	IMR90p8
57.0	G5	20.33	FASN_2	55.7	IMR90p8
57.5	G5	20.07	FASN_2	55.7	IMR90p8
58.0	G5	21.59	FASN_2	55.7	IMR90p8
58.5	G5	25.64	FASN_2	55.7	IMR90p8
59.0	G5	29.56	FASN_2	55.7	IMR90p8
59.5	G5	33.1	FASN_2	55.7	IMR90p8
60.0	G5	36.28	FASN_2	55.7	IMR90p8
60.5	G5	39.0	FASN_2	55.7	IMR90p8
61.0	G5	40.42	FASN_2	55.7	IMR90p8
61.5	G5	41.08	FASN_2	55.7	IMR90p8
62.0	G5	41.13	FASN_2	55.7	IMR90p8
62.5	G5	40.45	FASN_2	55.7	IMR90p8
63.0	G5	39.46	FASN_2	55.7	IMR90p8
63.5	G5	38.6	FASN_2	55.7	IMR90p8
64.0	G5	38.29	FASN_2	55.7	IMR90p8
64.5	G5	40.05	FASN_2	55.7	IMR90p8
65.0	G5	44.66	FASN_2	55.7	IMR90p8
65.5	G5	51.93	FASN_2	55.7	IMR90p8
66.0	G5	61.71	FASN_2	55.7	IMR90p8
66.5	G5	71.69	FASN_2	55.7	IMR90p8
67.0	G5	80.34	FASN_2	55.7	IMR90p8
67.5	G5	87.35	FASN_2	55.7	IMR90p8
68.0	G5	91.23	FASN_2	55.7	IMR90p8
68.5	G5	92.43	FASN_2	55.7	IMR90p8
69.0	G5	93.32	FASN_2	55.7	IMR90p8
69.5	G5	92.89	FASN_2	55.7	IMR90p8
70.0	G5	91.6	FASN_2	55.7	IMR90p8
70.5	G5	91.24	FASN_2	55.7	IMR90p8
71.0	G5	91.13	FASN_2	55.7	IMR90p8
71.5	G5	90.52	FASN_2	55.7	IMR90p8
72.0	G5	90.61	FASN_2	55.7	IMR90p8
72.5	G5	91.34	FASN_2	55.7	IMR90p8
73.0	G5	92.14	FASN_2	55.7	IMR90p8
73.5	G5	93.05	FASN_2	55.7	IMR90p8
74.0	G5	94.15	FASN_2	55.7	IMR90p8
74.5	G5	95.58	FASN_2	55.7	IMR90p8
75.0	G5	96.6	FASN_2	55.7	IMR90p8
75.5	G5	96.69	FASN_2	55.7	IMR90p8
76.0	G5	96.43	FASN_2	55.7	IMR90p8
76.5	G5	96.23	FASN_2	55.7	IMR90p8
77.0	G5	95.93	FASN_2	55.7	IMR90p8
77.5	G5	95.46	FASN_2	55.7	IMR90p8
78.0	G5	95.65	FASN_2	55.7	IMR90p8
78.5	G5	95.98	FASN_2	55.7	IMR90p8
79.0	G5	96.54	FASN_2	55.7	IMR90p8
79.5	G5	98.75	FASN_2	55.7	IMR90p8
80.0	G5	105.59	FASN_2	55.7	IMR90p8
80.5	G5	126.53	FASN_2	55.7	IMR90p8
81.0	G5	168.47	FASN_2	55.7	IMR90p8
81.5	G5	219.83	FASN_2	55.7	IMR90p8
82.0	G5	265.91	FASN_2	55.7	IMR90p8
82.5	G5	299.61	FASN_2	55.7	IMR90p8
83.0	G5	301.8	FASN_2	55.7	IMR90p8
83.5	G5	258.5	FASN_2	55.7	IMR90p8
84.0	G5	190.87	FASN_2	55.7	IMR90p8
84.5	G5	124.3	FASN_2	55.7	IMR90p8
85.0	G5	65.26	FASN_2	55.7	IMR90p8
85.5	G5	23.19	FASN_2	55.7	IMR90p8
86.0	G5	5.67	FASN_2	55.7	IMR90p8
86.5	G5	2.88	FASN_2	55.7	IMR90p8
87.0	G5	2.69	FASN_2	55.7	IMR90p8
87.5	G5	2.37	FASN_2	55.7	IMR90p8
88.0	G5	2.22	FASN_2	55.7	IMR90p8
88.5	G5	2.13	FASN_2	55.7	IMR90p8
89.0	G5	1.71	FASN_2	55.7	IMR90p8
89.5	G5	1.12	FASN_2	55.7	IMR90p8
90.0	G5	1.16	FASN_2	55.7	IMR90p8
90.5	G5	1.85	FASN_2	55.7	IMR90p8
91.0	G5	2.64	FASN_2	55.7	IMR90p8
91.5	G5	3.04	FASN_2	55.7	IMR90p8
92.0	G5	3.31	FASN_2	55.7	IMR90p8
92.5	G5	3.44	FASN_2	55.7	IMR90p8
93.0	G5	2.88	FASN_2	55.7	IMR90p8
93.5	G5	1.81	FASN_2	55.7	IMR90p8
94.0	G5	1.49	FASN_2	55.7	IMR90p8
94.5	G5	0.5	FASN_2	55.7	IMR90p8
95.0	G5	-0.38	FASN_2	55.7	IMR90p8
55.0	H5	9.34	FASN_2	55.0	IMR90p8
55.5	H5	20.24	FASN_2	55.0	IMR90p8
56.0	H5	18.69	FASN_2	55.0	IMR90p8
56.5	H5	18.69	FASN_2	55.0	IMR90p8
57.0	H5	18.69	FASN_2	55.0	IMR90p8
57.5	H5	18.21	FASN_2	55.0	IMR90p8
58.0	H5	21.07	FASN_2	55.0	IMR90p8
58.5	H5	27.47	FASN_2	55.0	IMR90p8
59.0	H5	33.04	FASN_2	55.0	IMR90p8
59.5	H5	38.06	FASN_2	55.0	IMR90p8
60.0	H5	40.92	FASN_2	55.0	IMR90p8
60.5	H5	42.29	FASN_2	55.0	IMR90p8
61.0	H5	44.0	FASN_2	55.0	IMR90p8
61.5	H5	44.42	FASN_2	55.0	IMR90p8
62.0	H5	43.48	FASN_2	55.0	IMR90p8
62.5	H5	43.06	FASN_2	55.0	IMR90p8
63.0	H5	43.03	FASN_2	55.0	IMR90p8
63.5	H5	42.12	FASN_2	55.0	IMR90p8
64.0	H5	41.95	FASN_2	55.0	IMR90p8
64.5	H5	42.75	FASN_2	55.0	IMR90p8
65.0	H5	44.75	FASN_2	55.0	IMR90p8
65.5	H5	48.74	FASN_2	55.0	IMR90p8
66.0	H5	54.55	FASN_2	55.0	IMR90p8
66.5	H5	61.75	FASN_2	55.0	IMR90p8
67.0	H5	70.12	FASN_2	55.0	IMR90p8
67.5	H5	77.9	FASN_2	55.0	IMR90p8
68.0	H5	83.13	FASN_2	55.0	IMR90p8
68.5	H5	86.53	FASN_2	55.0	IMR90p8
69.0	H5	87.93	FASN_2	55.0	IMR90p8
69.5	H5	87.66	FASN_2	55.0	IMR90p8
70.0	H5	86.8	FASN_2	55.0	IMR90p8
70.5	H5	86.11	FASN_2	55.0	IMR90p8
71.0	H5	85.46	FASN_2	55.0	IMR90p8
71.5	H5	85.26	FASN_2	55.0	IMR90p8
72.0	H5	84.73	FASN_2	55.0	IMR90p8
72.5	H5	83.97	FASN_2	55.0	IMR90p8
73.0	H5	84.43	FASN_2	55.0	IMR90p8
73.5	H5	85.25	FASN_2	55.0	IMR90p8
74.0	H5	85.86	FASN_2	55.0	IMR90p8
74.5	H5	86.92	FASN_2	55.0	IMR90p8
75.0	H5	88.23	FASN_2	55.0	IMR90p8
75.5	H5	88.2	FASN_2	55.0	IMR90p8
76.0	H5	87.8	FASN_2	55.0	IMR90p8
76.5	H5	87.47	FASN_2	55.0	IMR90p8
77.0	H5	87.2	FASN_2	55.0	IMR90p8
77.5	H5	87.26	FASN_2	55.0	IMR90p8
78.0	H5	87.67	FASN_2	55.0	IMR90p8
78.5	H5	88.03	FASN_2	55.0	IMR90p8
79.0	H5	88.94	FASN_2	55.0	IMR90p8
79.5	H5	91.41	FASN_2	55.0	IMR90p8
80.0	H5	96.62	FASN_2	55.0	IMR90p8
80.5	H5	112.79	FASN_2	55.0	IMR90p8
81.0	H5	147.96	FASN_2	55.0	IMR90p8
81.5	H5	193.56	FASN_2	55.0	IMR90p8
82.0	H5	235.37	FASN_2	55.0	IMR90p8
82.5	H5	267.07	FASN_2	55.0	IMR90p8
83.0	H5	273.1	FASN_2	55.0	IMR90p8
83.5	H5	238.0	FASN_2	55.0	IMR90p8
84.0	H5	177.45	FASN_2	55.0	IMR90p8
84.5	H5	116.21	FASN_2	55.0	IMR90p8
85.0	H5	61.97	FASN_2	55.0	IMR90p8
85.5	H5	22.64	FASN_2	55.0	IMR90p8
86.0	H5	5.45	FASN_2	55.0	IMR90p8
86.5	H5	2.76	FASN_2	55.0	IMR90p8
87.0	H5	2.8	FASN_2	55.0	IMR90p8
87.5	H5	2.73	FASN_2	55.0	IMR90p8
88.0	H5	2.64	FASN_2	55.0	IMR90p8
88.5	H5	2.64	FASN_2	55.0	IMR90p8
89.0	H5	2.28	FASN_2	55.0	IMR90p8
89.5	H5	2.08	FASN_2	55.0	IMR90p8
90.0	H5	2.03	FASN_2	55.0	IMR90p8
90.5	H5	1.58	FASN_2	55.0	IMR90p8
91.0	H5	1.31	FASN_2	55.0	IMR90p8
91.5	H5	1.62	FASN_2	55.0	IMR90p8
92.0	H5	1.82	FASN_2	55.0	IMR90p8
92.5	H5	1.83	FASN_2	55.0	IMR90p8
93.0	H5	2.49	FASN_2	55.0	IMR90p8
93.5	H5	2.72	FASN_2	55.0	IMR90p8
94.0	H5	2.75	FASN_2	55.0	IMR90p8
94.5	H5	2.72	FASN_2	55.0	IMR90p8
95.0	H5	1.11	FASN_2	55.0	IMR90p8
