# Supplementary material for: Primer PICKR: literature-mined scoring platform for robust RT–qPCR primers
Source: Nat Commun. 2026 May 28;17:6938. doi: 10.1038/s41467-026-73648-2 (PMC13388996; doi:10.1038/s41467-026-73648-2)
Supplement: Supplementary file 11 — Source Data [file 41467_2026_73648_MOESM11_ESM.zip › Suppl_Fig_S14/melting_curve_data_CDKN1A_2.csv]

Temperature	Well	Derivative	Target	melt temp	Replicate
55.0	A4	-3.49	CDKN1A_2	65.0	IMR90p11
55.5	A4	-7.57	CDKN1A_2	65.0	IMR90p11
56.0	A4	-6.99	CDKN1A_2	65.0	IMR90p11
56.5	A4	-6.99	CDKN1A_2	65.0	IMR90p11
57.0	A4	-6.99	CDKN1A_2	65.0	IMR90p11
57.5	A4	-6.9	CDKN1A_2	65.0	IMR90p11
58.0	A4	-7.33	CDKN1A_2	65.0	IMR90p11
58.5	A4	-9.21	CDKN1A_2	65.0	IMR90p11
59.0	A4	-11.86	CDKN1A_2	65.0	IMR90p11
59.5	A4	-13.59	CDKN1A_2	65.0	IMR90p11
60.0	A4	-15.61	CDKN1A_2	65.0	IMR90p11
60.5	A4	-17.3	CDKN1A_2	65.0	IMR90p11
61.0	A4	-17.54	CDKN1A_2	65.0	IMR90p11
61.5	A4	-16.81	CDKN1A_2	65.0	IMR90p11
62.0	A4	-14.74	CDKN1A_2	65.0	IMR90p11
62.5	A4	-10.97	CDKN1A_2	65.0	IMR90p11
63.0	A4	-5.09	CDKN1A_2	65.0	IMR90p11
63.5	A4	3.65	CDKN1A_2	65.0	IMR90p11
64.0	A4	15.24	CDKN1A_2	65.0	IMR90p11
64.5	A4	29.27	CDKN1A_2	65.0	IMR90p11
65.0	A4	45.77	CDKN1A_2	65.0	IMR90p11
65.5	A4	61.91	CDKN1A_2	65.0	IMR90p11
66.0	A4	75.29	CDKN1A_2	65.0	IMR90p11
66.5	A4	85.83	CDKN1A_2	65.0	IMR90p11
67.0	A4	92.69	CDKN1A_2	65.0	IMR90p11
67.5	A4	95.24	CDKN1A_2	65.0	IMR90p11
68.0	A4	96.06	CDKN1A_2	65.0	IMR90p11
68.5	A4	96.46	CDKN1A_2	65.0	IMR90p11
69.0	A4	96.06	CDKN1A_2	65.0	IMR90p11
69.5	A4	95.93	CDKN1A_2	65.0	IMR90p11
70.0	A4	96.53	CDKN1A_2	65.0	IMR90p11
70.5	A4	96.56	CDKN1A_2	65.0	IMR90p11
71.0	A4	96.64	CDKN1A_2	65.0	IMR90p11
71.5	A4	96.74	CDKN1A_2	65.0	IMR90p11
72.0	A4	96.1	CDKN1A_2	65.0	IMR90p11
72.5	A4	95.91	CDKN1A_2	65.0	IMR90p11
73.0	A4	96.29	CDKN1A_2	65.0	IMR90p11
73.5	A4	95.87	CDKN1A_2	65.0	IMR90p11
74.0	A4	95.41	CDKN1A_2	65.0	IMR90p11
74.5	A4	95.49	CDKN1A_2	65.0	IMR90p11
75.0	A4	94.18	CDKN1A_2	65.0	IMR90p11
75.5	A4	92.36	CDKN1A_2	65.0	IMR90p11
76.0	A4	91.06	CDKN1A_2	65.0	IMR90p11
76.5	A4	89.64	CDKN1A_2	65.0	IMR90p11
77.0	A4	88.1	CDKN1A_2	65.0	IMR90p11
77.5	A4	87.28	CDKN1A_2	65.0	IMR90p11
78.0	A4	86.64	CDKN1A_2	65.0	IMR90p11
78.5	A4	86.21	CDKN1A_2	65.0	IMR90p11
79.0	A4	85.87	CDKN1A_2	65.0	IMR90p11
79.5	A4	84.95	CDKN1A_2	65.0	IMR90p11
80.0	A4	84.34	CDKN1A_2	65.0	IMR90p11
80.5	A4	84.07	CDKN1A_2	65.0	IMR90p11
81.0	A4	82.71	CDKN1A_2	65.0	IMR90p11
81.5	A4	81.29	CDKN1A_2	65.0	IMR90p11
82.0	A4	80.64	CDKN1A_2	65.0	IMR90p11
82.5	A4	78.97	CDKN1A_2	65.0	IMR90p11
83.0	A4	76.66	CDKN1A_2	65.0	IMR90p11
83.5	A4	75.62	CDKN1A_2	65.0	IMR90p11
84.0	A4	76.38	CDKN1A_2	65.0	IMR90p11
84.5	A4	83.66	CDKN1A_2	65.0	IMR90p11
85.0	A4	107.14	CDKN1A_2	65.0	IMR90p11
85.5	A4	140.14	CDKN1A_2	65.0	IMR90p11
86.0	A4	169.89	CDKN1A_2	65.0	IMR90p11
86.5	A4	193.49	CDKN1A_2	65.0	IMR90p11
87.0	A4	201.36	CDKN1A_2	65.0	IMR90p11
87.5	A4	176.13	CDKN1A_2	65.0	IMR90p11
88.0	A4	129.82	CDKN1A_2	65.0	IMR90p11
88.5	A4	85.73	CDKN1A_2	65.0	IMR90p11
89.0	A4	46.54	CDKN1A_2	65.0	IMR90p11
89.5	A4	16.34	CDKN1A_2	65.0	IMR90p11
90.0	A4	3.39	CDKN1A_2	65.0	IMR90p11
90.5	A4	2.5	CDKN1A_2	65.0	IMR90p11
91.0	A4	2.6	CDKN1A_2	65.0	IMR90p11
91.5	A4	2.29	CDKN1A_2	65.0	IMR90p11
92.0	A4	2.18	CDKN1A_2	65.0	IMR90p11
92.5	A4	2.42	CDKN1A_2	65.0	IMR90p11
93.0	A4	2.44	CDKN1A_2	65.0	IMR90p11
93.5	A4	1.59	CDKN1A_2	65.0	IMR90p11
94.0	A4	1.2	CDKN1A_2	65.0	IMR90p11
94.5	A4	-0.22	CDKN1A_2	65.0	IMR90p11
95.0	A4	-0.89	CDKN1A_2	65.0	IMR90p11
55.0	B4	2.75	CDKN1A_2	64.5	IMR90p11
55.5	B4	5.96	CDKN1A_2	64.5	IMR90p11
56.0	B4	5.5	CDKN1A_2	64.5	IMR90p11
56.5	B4	5.5	CDKN1A_2	64.5	IMR90p11
57.0	B4	5.5	CDKN1A_2	64.5	IMR90p11
57.5	B4	5.62	CDKN1A_2	64.5	IMR90p11
58.0	B4	4.98	CDKN1A_2	64.5	IMR90p11
58.5	B4	2.9	CDKN1A_2	64.5	IMR90p11
59.0	B4	1.08	CDKN1A_2	64.5	IMR90p11
59.5	B4	-0.02	CDKN1A_2	64.5	IMR90p11
60.0	B4	-1.65	CDKN1A_2	64.5	IMR90p11
60.5	B4	-3.08	CDKN1A_2	64.5	IMR90p11
61.0	B4	-3.69	CDKN1A_2	64.5	IMR90p11
61.5	B4	-4.56	CDKN1A_2	64.5	IMR90p11
62.0	B4	-5.52	CDKN1A_2	64.5	IMR90p11
62.5	B4	-4.56	CDKN1A_2	64.5	IMR90p11
63.0	B4	-2.26	CDKN1A_2	64.5	IMR90p11
63.5	B4	1.45	CDKN1A_2	64.5	IMR90p11
64.0	B4	9.19	CDKN1A_2	64.5	IMR90p11
64.5	B4	20.59	CDKN1A_2	64.5	IMR90p11
65.0	B4	33.25	CDKN1A_2	64.5	IMR90p11
65.5	B4	47.01	CDKN1A_2	64.5	IMR90p11
66.0	B4	61.36	CDKN1A_2	64.5	IMR90p11
66.5	B4	72.59	CDKN1A_2	64.5	IMR90p11
67.0	B4	79.85	CDKN1A_2	64.5	IMR90p11
67.5	B4	85.39	CDKN1A_2	64.5	IMR90p11
68.0	B4	89.33	CDKN1A_2	64.5	IMR90p11
68.5	B4	90.6	CDKN1A_2	64.5	IMR90p11
69.0	B4	91.36	CDKN1A_2	64.5	IMR90p11
69.5	B4	93.28	CDKN1A_2	64.5	IMR90p11
70.0	B4	94.4	CDKN1A_2	64.5	IMR90p11
70.5	B4	94.39	CDKN1A_2	64.5	IMR90p11
71.0	B4	95.35	CDKN1A_2	64.5	IMR90p11
71.5	B4	96.69	CDKN1A_2	64.5	IMR90p11
72.0	B4	96.93	CDKN1A_2	64.5	IMR90p11
72.5	B4	97.35	CDKN1A_2	64.5	IMR90p11
73.0	B4	98.64	CDKN1A_2	64.5	IMR90p11
73.5	B4	99.62	CDKN1A_2	64.5	IMR90p11
74.0	B4	100.23	CDKN1A_2	64.5	IMR90p11
74.5	B4	100.65	CDKN1A_2	64.5	IMR90p11
75.0	B4	100.51	CDKN1A_2	64.5	IMR90p11
75.5	B4	99.14	CDKN1A_2	64.5	IMR90p11
76.0	B4	96.5	CDKN1A_2	64.5	IMR90p11
76.5	B4	93.26	CDKN1A_2	64.5	IMR90p11
77.0	B4	90.19	CDKN1A_2	64.5	IMR90p11
77.5	B4	87.6	CDKN1A_2	64.5	IMR90p11
78.0	B4	85.79	CDKN1A_2	64.5	IMR90p11
78.5	B4	84.8	CDKN1A_2	64.5	IMR90p11
79.0	B4	84.47	CDKN1A_2	64.5	IMR90p11
79.5	B4	84.25	CDKN1A_2	64.5	IMR90p11
80.0	B4	83.8	CDKN1A_2	64.5	IMR90p11
80.5	B4	82.96	CDKN1A_2	64.5	IMR90p11
81.0	B4	82.21	CDKN1A_2	64.5	IMR90p11
81.5	B4	81.31	CDKN1A_2	64.5	IMR90p11
82.0	B4	80.21	CDKN1A_2	64.5	IMR90p11
82.5	B4	79.04	CDKN1A_2	64.5	IMR90p11
83.0	B4	78.3	CDKN1A_2	64.5	IMR90p11
83.5	B4	77.59	CDKN1A_2	64.5	IMR90p11
84.0	B4	77.73	CDKN1A_2	64.5	IMR90p11
84.5	B4	85.87	CDKN1A_2	64.5	IMR90p11
85.0	B4	110.47	CDKN1A_2	64.5	IMR90p11
85.5	B4	144.04	CDKN1A_2	64.5	IMR90p11
86.0	B4	175.24	CDKN1A_2	64.5	IMR90p11
86.5	B4	201.19	CDKN1A_2	64.5	IMR90p11
87.0	B4	209.07	CDKN1A_2	64.5	IMR90p11
87.5	B4	181.83	CDKN1A_2	64.5	IMR90p11
88.0	B4	133.6	CDKN1A_2	64.5	IMR90p11
88.5	B4	87.46	CDKN1A_2	64.5	IMR90p11
89.0	B4	46.17	CDKN1A_2	64.5	IMR90p11
89.5	B4	15.27	CDKN1A_2	64.5	IMR90p11
90.0	B4	3.2	CDKN1A_2	64.5	IMR90p11
90.5	B4	3.02	CDKN1A_2	64.5	IMR90p11
91.0	B4	3.27	CDKN1A_2	64.5	IMR90p11
91.5	B4	3.5	CDKN1A_2	64.5	IMR90p11
92.0	B4	3.66	CDKN1A_2	64.5	IMR90p11
92.5	B4	3.68	CDKN1A_2	64.5	IMR90p11
93.0	B4	3.84	CDKN1A_2	64.5	IMR90p11
93.5	B4	3.13	CDKN1A_2	64.5	IMR90p11
94.0	B4	2.53	CDKN1A_2	64.5	IMR90p11
94.5	B4	0.7	CDKN1A_2	64.5	IMR90p11
95.0	B4	-0.7	CDKN1A_2	64.5	IMR90p11
55.0	C4	2.84	CDKN1A_2	63.3	IMR90p11
55.5	C4	6.14	CDKN1A_2	63.3	IMR90p11
56.0	C4	5.67	CDKN1A_2	63.3	IMR90p11
56.5	C4	5.67	CDKN1A_2	63.3	IMR90p11
57.0	C4	5.67	CDKN1A_2	63.3	IMR90p11
57.5	C4	5.74	CDKN1A_2	63.3	IMR90p11
58.0	C4	5.37	CDKN1A_2	63.3	IMR90p11
58.5	C4	3.91	CDKN1A_2	63.3	IMR90p11
59.0	C4	2.15	CDKN1A_2	63.3	IMR90p11
59.5	C4	1.25	CDKN1A_2	63.3	IMR90p11
60.0	C4	0.04	CDKN1A_2	63.3	IMR90p11
60.5	C4	-1.32	CDKN1A_2	63.3	IMR90p11
61.0	C4	-2.19	CDKN1A_2	63.3	IMR90p11
61.5	C4	-2.72	CDKN1A_2	63.3	IMR90p11
62.0	C4	-2.45	CDKN1A_2	63.3	IMR90p11
62.5	C4	-0.67	CDKN1A_2	63.3	IMR90p11
63.0	C4	2.13	CDKN1A_2	63.3	IMR90p11
63.5	C4	6.67	CDKN1A_2	63.3	IMR90p11
64.0	C4	14.8	CDKN1A_2	63.3	IMR90p11
64.5	C4	25.64	CDKN1A_2	63.3	IMR90p11
65.0	C4	38.41	CDKN1A_2	63.3	IMR90p11
65.5	C4	53.41	CDKN1A_2	63.3	IMR90p11
66.0	C4	68.64	CDKN1A_2	63.3	IMR90p11
66.5	C4	80.0	CDKN1A_2	63.3	IMR90p11
67.0	C4	88.33	CDKN1A_2	63.3	IMR90p11
67.5	C4	94.4	CDKN1A_2	63.3	IMR90p11
68.0	C4	96.92	CDKN1A_2	63.3	IMR90p11
68.5	C4	98.06	CDKN1A_2	63.3	IMR90p11
69.0	C4	100.46	CDKN1A_2	63.3	IMR90p11
69.5	C4	102.4	CDKN1A_2	63.3	IMR90p11
70.0	C4	103.52	CDKN1A_2	63.3	IMR90p11
70.5	C4	105.42	CDKN1A_2	63.3	IMR90p11
71.0	C4	106.8	CDKN1A_2	63.3	IMR90p11
71.5	C4	106.93	CDKN1A_2	63.3	IMR90p11
72.0	C4	107.15	CDKN1A_2	63.3	IMR90p11
72.5	C4	107.52	CDKN1A_2	63.3	IMR90p11
73.0	C4	106.89	CDKN1A_2	63.3	IMR90p11
73.5	C4	106.12	CDKN1A_2	63.3	IMR90p11
74.0	C4	106.26	CDKN1A_2	63.3	IMR90p11
74.5	C4	106.22	CDKN1A_2	63.3	IMR90p11
75.0	C4	105.46	CDKN1A_2	63.3	IMR90p11
75.5	C4	105.19	CDKN1A_2	63.3	IMR90p11
76.0	C4	104.68	CDKN1A_2	63.3	IMR90p11
76.5	C4	102.89	CDKN1A_2	63.3	IMR90p11
77.0	C4	100.93	CDKN1A_2	63.3	IMR90p11
77.5	C4	99.64	CDKN1A_2	63.3	IMR90p11
78.0	C4	98.56	CDKN1A_2	63.3	IMR90p11
78.5	C4	97.74	CDKN1A_2	63.3	IMR90p11
79.0	C4	97.27	CDKN1A_2	63.3	IMR90p11
79.5	C4	97.08	CDKN1A_2	63.3	IMR90p11
80.0	C4	96.45	CDKN1A_2	63.3	IMR90p11
80.5	C4	95.28	CDKN1A_2	63.3	IMR90p11
81.0	C4	94.34	CDKN1A_2	63.3	IMR90p11
81.5	C4	93.62	CDKN1A_2	63.3	IMR90p11
82.0	C4	93.03	CDKN1A_2	63.3	IMR90p11
82.5	C4	93.01	CDKN1A_2	63.3	IMR90p11
83.0	C4	92.96	CDKN1A_2	63.3	IMR90p11
83.5	C4	92.38	CDKN1A_2	63.3	IMR90p11
84.0	C4	93.02	CDKN1A_2	63.3	IMR90p11
84.5	C4	102.37	CDKN1A_2	63.3	IMR90p11
85.0	C4	131.03	CDKN1A_2	63.3	IMR90p11
85.5	C4	170.71	CDKN1A_2	63.3	IMR90p11
86.0	C4	207.73	CDKN1A_2	63.3	IMR90p11
86.5	C4	238.9	CDKN1A_2	63.3	IMR90p11
87.0	C4	248.92	CDKN1A_2	63.3	IMR90p11
87.5	C4	216.26	CDKN1A_2	63.3	IMR90p11
88.0	C4	159.13	CDKN1A_2	63.3	IMR90p11
88.5	C4	104.89	CDKN1A_2	63.3	IMR90p11
89.0	C4	55.32	CDKN1A_2	63.3	IMR90p11
89.5	C4	18.05	CDKN1A_2	63.3	IMR90p11
90.0	C4	4.02	CDKN1A_2	63.3	IMR90p11
90.5	C4	3.79	CDKN1A_2	63.3	IMR90p11
91.0	C4	3.65	CDKN1A_2	63.3	IMR90p11
91.5	C4	3.24	CDKN1A_2	63.3	IMR90p11
92.0	C4	2.75	CDKN1A_2	63.3	IMR90p11
92.5	C4	2.77	CDKN1A_2	63.3	IMR90p11
93.0	C4	2.79	CDKN1A_2	63.3	IMR90p11
93.5	C4	3.64	CDKN1A_2	63.3	IMR90p11
94.0	C4	4.47	CDKN1A_2	63.3	IMR90p11
94.5	C4	7.28	CDKN1A_2	63.3	IMR90p11
95.0	C4	4.45	CDKN1A_2	63.3	IMR90p11
55.0	D4	0.67	CDKN1A_2	61.4	IMR90p11
55.5	D4	1.46	CDKN1A_2	61.4	IMR90p11
56.0	D4	1.35	CDKN1A_2	61.4	IMR90p11
56.5	D4	1.35	CDKN1A_2	61.4	IMR90p11
57.0	D4	1.35	CDKN1A_2	61.4	IMR90p11
57.5	D4	1.43	CDKN1A_2	61.4	IMR90p11
58.0	D4	0.97	CDKN1A_2	61.4	IMR90p11
58.5	D4	-0.42	CDKN1A_2	61.4	IMR90p11
59.0	D4	-1.27	CDKN1A_2	61.4	IMR90p11
59.5	D4	-2.05	CDKN1A_2	61.4	IMR90p11
60.0	D4	-3.18	CDKN1A_2	61.4	IMR90p11
60.5	D4	-3.28	CDKN1A_2	61.4	IMR90p11
61.0	D4	-2.4	CDKN1A_2	61.4	IMR90p11
61.5	D4	-1.57	CDKN1A_2	61.4	IMR90p11
62.0	D4	0.25	CDKN1A_2	61.4	IMR90p11
62.5	D4	3.2	CDKN1A_2	61.4	IMR90p11
63.0	D4	6.36	CDKN1A_2	61.4	IMR90p11
63.5	D4	11.1	CDKN1A_2	61.4	IMR90p11
64.0	D4	18.41	CDKN1A_2	61.4	IMR90p11
64.5	D4	28.4	CDKN1A_2	61.4	IMR90p11
65.0	D4	39.94	CDKN1A_2	61.4	IMR90p11
65.5	D4	53.2	CDKN1A_2	61.4	IMR90p11
66.0	D4	66.57	CDKN1A_2	61.4	IMR90p11
66.5	D4	77.67	CDKN1A_2	61.4	IMR90p11
67.0	D4	85.82	CDKN1A_2	61.4	IMR90p11
67.5	D4	92.02	CDKN1A_2	61.4	IMR90p11
68.0	D4	95.77	CDKN1A_2	61.4	IMR90p11
68.5	D4	97.39	CDKN1A_2	61.4	IMR90p11
69.0	D4	98.76	CDKN1A_2	61.4	IMR90p11
69.5	D4	100.25	CDKN1A_2	61.4	IMR90p11
70.0	D4	101.46	CDKN1A_2	61.4	IMR90p11
70.5	D4	102.63	CDKN1A_2	61.4	IMR90p11
71.0	D4	104.28	CDKN1A_2	61.4	IMR90p11
71.5	D4	106.05	CDKN1A_2	61.4	IMR90p11
72.0	D4	107.44	CDKN1A_2	61.4	IMR90p11
72.5	D4	108.16	CDKN1A_2	61.4	IMR90p11
73.0	D4	108.75	CDKN1A_2	61.4	IMR90p11
73.5	D4	108.44	CDKN1A_2	61.4	IMR90p11
74.0	D4	107.12	CDKN1A_2	61.4	IMR90p11
74.5	D4	105.86	CDKN1A_2	61.4	IMR90p11
75.0	D4	104.81	CDKN1A_2	61.4	IMR90p11
75.5	D4	103.5	CDKN1A_2	61.4	IMR90p11
76.0	D4	102.49	CDKN1A_2	61.4	IMR90p11
76.5	D4	102.12	CDKN1A_2	61.4	IMR90p11
77.0	D4	101.45	CDKN1A_2	61.4	IMR90p11
77.5	D4	100.32	CDKN1A_2	61.4	IMR90p11
78.0	D4	99.44	CDKN1A_2	61.4	IMR90p11
78.5	D4	98.92	CDKN1A_2	61.4	IMR90p11
79.0	D4	98.0	CDKN1A_2	61.4	IMR90p11
79.5	D4	96.7	CDKN1A_2	61.4	IMR90p11
80.0	D4	96.24	CDKN1A_2	61.4	IMR90p11
80.5	D4	95.6	CDKN1A_2	61.4	IMR90p11
81.0	D4	94.56	CDKN1A_2	61.4	IMR90p11
81.5	D4	93.89	CDKN1A_2	61.4	IMR90p11
82.0	D4	93.41	CDKN1A_2	61.4	IMR90p11
82.5	D4	92.69	CDKN1A_2	61.4	IMR90p11
83.0	D4	92.11	CDKN1A_2	61.4	IMR90p11
83.5	D4	91.43	CDKN1A_2	61.4	IMR90p11
84.0	D4	92.1	CDKN1A_2	61.4	IMR90p11
84.5	D4	103.0	CDKN1A_2	61.4	IMR90p11
85.0	D4	133.34	CDKN1A_2	61.4	IMR90p11
85.5	D4	173.95	CDKN1A_2	61.4	IMR90p11
86.0	D4	211.79	CDKN1A_2	61.4	IMR90p11
86.5	D4	243.28	CDKN1A_2	61.4	IMR90p11
87.0	D4	252.07	CDKN1A_2	61.4	IMR90p11
87.5	D4	218.4	CDKN1A_2	61.4	IMR90p11
88.0	D4	160.57	CDKN1A_2	61.4	IMR90p11
88.5	D4	105.29	CDKN1A_2	61.4	IMR90p11
89.0	D4	54.96	CDKN1A_2	61.4	IMR90p11
89.5	D4	17.48	CDKN1A_2	61.4	IMR90p11
90.0	D4	2.86	CDKN1A_2	61.4	IMR90p11
90.5	D4	2.04	CDKN1A_2	61.4	IMR90p11
91.0	D4	2.06	CDKN1A_2	61.4	IMR90p11
91.5	D4	2.27	CDKN1A_2	61.4	IMR90p11
92.0	D4	2.28	CDKN1A_2	61.4	IMR90p11
92.5	D4	2.62	CDKN1A_2	61.4	IMR90p11
93.0	D4	3.43	CDKN1A_2	61.4	IMR90p11
93.5	D4	4.25	CDKN1A_2	61.4	IMR90p11
94.0	D4	4.79	CDKN1A_2	61.4	IMR90p11
94.5	D4	6.61	CDKN1A_2	61.4	IMR90p11
95.0	D4	3.73	CDKN1A_2	61.4	IMR90p11
55.0	E4	-6.98	CDKN1A_2	59.0	IMR90p11
55.5	E4	-15.13	CDKN1A_2	59.0	IMR90p11
56.0	E4	-13.97	CDKN1A_2	59.0	IMR90p11
56.5	E4	-13.97	CDKN1A_2	59.0	IMR90p11
57.0	E4	-13.97	CDKN1A_2	59.0	IMR90p11
57.5	E4	-14.06	CDKN1A_2	59.0	IMR90p11
58.0	E4	-13.38	CDKN1A_2	59.0	IMR90p11
58.5	E4	-12.77	CDKN1A_2	59.0	IMR90p11
59.0	E4	-12.93	CDKN1A_2	59.0	IMR90p11
59.5	E4	-13.28	CDKN1A_2	59.0	IMR90p11
60.0	E4	-13.34	CDKN1A_2	59.0	IMR90p11
60.5	E4	-13.21	CDKN1A_2	59.0	IMR90p11
61.0	E4	-12.36	CDKN1A_2	59.0	IMR90p11
61.5	E4	-10.82	CDKN1A_2	59.0	IMR90p11
62.0	E4	-8.86	CDKN1A_2	59.0	IMR90p11
62.5	E4	-6.52	CDKN1A_2	59.0	IMR90p11
63.0	E4	-3.98	CDKN1A_2	59.0	IMR90p11
63.5	E4	-0.29	CDKN1A_2	59.0	IMR90p11
64.0	E4	6.03	CDKN1A_2	59.0	IMR90p11
64.5	E4	15.28	CDKN1A_2	59.0	IMR90p11
65.0	E4	26.69	CDKN1A_2	59.0	IMR90p11
65.5	E4	40.87	CDKN1A_2	59.0	IMR90p11
66.0	E4	55.93	CDKN1A_2	59.0	IMR90p11
66.5	E4	68.37	CDKN1A_2	59.0	IMR90p11
67.0	E4	77.63	CDKN1A_2	59.0	IMR90p11
67.5	E4	85.04	CDKN1A_2	59.0	IMR90p11
68.0	E4	89.33	CDKN1A_2	59.0	IMR90p11
68.5	E4	90.85	CDKN1A_2	59.0	IMR90p11
69.0	E4	91.99	CDKN1A_2	59.0	IMR90p11
69.5	E4	92.8	CDKN1A_2	59.0	IMR90p11
70.0	E4	92.42	CDKN1A_2	59.0	IMR90p11
70.5	E4	91.98	CDKN1A_2	59.0	IMR90p11
71.0	E4	92.27	CDKN1A_2	59.0	IMR90p11
71.5	E4	93.15	CDKN1A_2	59.0	IMR90p11
72.0	E4	94.46	CDKN1A_2	59.0	IMR90p11
72.5	E4	95.91	CDKN1A_2	59.0	IMR90p11
73.0	E4	97.59	CDKN1A_2	59.0	IMR90p11
73.5	E4	99.09	CDKN1A_2	59.0	IMR90p11
74.0	E4	99.39	CDKN1A_2	59.0	IMR90p11
74.5	E4	98.92	CDKN1A_2	59.0	IMR90p11
75.0	E4	98.74	CDKN1A_2	59.0	IMR90p11
75.5	E4	97.94	CDKN1A_2	59.0	IMR90p11
76.0	E4	96.3	CDKN1A_2	59.0	IMR90p11
76.5	E4	94.85	CDKN1A_2	59.0	IMR90p11
77.0	E4	93.89	CDKN1A_2	59.0	IMR90p11
77.5	E4	92.29	CDKN1A_2	59.0	IMR90p11
78.0	E4	90.39	CDKN1A_2	59.0	IMR90p11
78.5	E4	89.48	CDKN1A_2	59.0	IMR90p11
79.0	E4	88.95	CDKN1A_2	59.0	IMR90p11
79.5	E4	88.43	CDKN1A_2	59.0	IMR90p11
80.0	E4	88.11	CDKN1A_2	59.0	IMR90p11
80.5	E4	88.4	CDKN1A_2	59.0	IMR90p11
81.0	E4	88.25	CDKN1A_2	59.0	IMR90p11
81.5	E4	87.29	CDKN1A_2	59.0	IMR90p11
82.0	E4	86.04	CDKN1A_2	59.0	IMR90p11
82.5	E4	85.04	CDKN1A_2	59.0	IMR90p11
83.0	E4	83.43	CDKN1A_2	59.0	IMR90p11
83.5	E4	81.61	CDKN1A_2	59.0	IMR90p11
84.0	E4	81.94	CDKN1A_2	59.0	IMR90p11
84.5	E4	89.35	CDKN1A_2	59.0	IMR90p11
85.0	E4	113.57	CDKN1A_2	59.0	IMR90p11
85.5	E4	149.21	CDKN1A_2	59.0	IMR90p11
86.0	E4	182.9	CDKN1A_2	59.0	IMR90p11
86.5	E4	210.92	CDKN1A_2	59.0	IMR90p11
87.0	E4	222.29	CDKN1A_2	59.0	IMR90p11
87.5	E4	196.11	CDKN1A_2	59.0	IMR90p11
88.0	E4	145.37	CDKN1A_2	59.0	IMR90p11
88.5	E4	96.57	CDKN1A_2	59.0	IMR90p11
89.0	E4	52.39	CDKN1A_2	59.0	IMR90p11
89.5	E4	17.7	CDKN1A_2	59.0	IMR90p11
90.0	E4	4.22	CDKN1A_2	59.0	IMR90p11
90.5	E4	4.4	CDKN1A_2	59.0	IMR90p11
91.0	E4	4.23	CDKN1A_2	59.0	IMR90p11
91.5	E4	3.52	CDKN1A_2	59.0	IMR90p11
92.0	E4	3.12	CDKN1A_2	59.0	IMR90p11
92.5	E4	2.14	CDKN1A_2	59.0	IMR90p11
93.0	E4	1.18	CDKN1A_2	59.0	IMR90p11
93.5	E4	1.86	CDKN1A_2	59.0	IMR90p11
94.0	E4	1.91	CDKN1A_2	59.0	IMR90p11
94.5	E4	4.04	CDKN1A_2	59.0	IMR90p11
95.0	E4	2.93	CDKN1A_2	59.0	IMR90p11
55.0	F4	-16.82	CDKN1A_2	57.0	IMR90p11
55.5	F4	-36.44	CDKN1A_2	57.0	IMR90p11
56.0	F4	-33.63	CDKN1A_2	57.0	IMR90p11
56.5	F4	-33.63	CDKN1A_2	57.0	IMR90p11
57.0	F4	-33.63	CDKN1A_2	57.0	IMR90p11
57.5	F4	-33.79	CDKN1A_2	57.0	IMR90p11
58.0	F4	-32.86	CDKN1A_2	57.0	IMR90p11
58.5	F4	-30.87	CDKN1A_2	57.0	IMR90p11
59.0	F4	-29.24	CDKN1A_2	57.0	IMR90p11
59.5	F4	-27.4	CDKN1A_2	57.0	IMR90p11
60.0	F4	-25.59	CDKN1A_2	57.0	IMR90p11
60.5	F4	-23.5	CDKN1A_2	57.0	IMR90p11
61.0	F4	-21.31	CDKN1A_2	57.0	IMR90p11
61.5	F4	-19.43	CDKN1A_2	57.0	IMR90p11
62.0	F4	-16.76	CDKN1A_2	57.0	IMR90p11
62.5	F4	-13.75	CDKN1A_2	57.0	IMR90p11
63.0	F4	-10.8	CDKN1A_2	57.0	IMR90p11
63.5	F4	-6.02	CDKN1A_2	57.0	IMR90p11
64.0	F4	1.75	CDKN1A_2	57.0	IMR90p11
64.5	F4	11.65	CDKN1A_2	57.0	IMR90p11
65.0	F4	24.43	CDKN1A_2	57.0	IMR90p11
65.5	F4	39.28	CDKN1A_2	57.0	IMR90p11
66.0	F4	54.05	CDKN1A_2	57.0	IMR90p11
66.5	F4	67.1	CDKN1A_2	57.0	IMR90p11
67.0	F4	77.35	CDKN1A_2	57.0	IMR90p11
67.5	F4	84.2	CDKN1A_2	57.0	IMR90p11
68.0	F4	87.98	CDKN1A_2	57.0	IMR90p11
68.5	F4	89.39	CDKN1A_2	57.0	IMR90p11
69.0	F4	89.58	CDKN1A_2	57.0	IMR90p11
69.5	F4	89.55	CDKN1A_2	57.0	IMR90p11
70.0	F4	88.72	CDKN1A_2	57.0	IMR90p11
70.5	F4	87.61	CDKN1A_2	57.0	IMR90p11
71.0	F4	87.61	CDKN1A_2	57.0	IMR90p11
71.5	F4	87.72	CDKN1A_2	57.0	IMR90p11
72.0	F4	87.48	CDKN1A_2	57.0	IMR90p11
72.5	F4	88.56	CDKN1A_2	57.0	IMR90p11
73.0	F4	90.31	CDKN1A_2	57.0	IMR90p11
73.5	F4	91.37	CDKN1A_2	57.0	IMR90p11
74.0	F4	92.43	CDKN1A_2	57.0	IMR90p11
74.5	F4	93.68	CDKN1A_2	57.0	IMR90p11
75.0	F4	93.65	CDKN1A_2	57.0	IMR90p11
75.5	F4	93.01	CDKN1A_2	57.0	IMR90p11
76.0	F4	91.97	CDKN1A_2	57.0	IMR90p11
76.5	F4	90.07	CDKN1A_2	57.0	IMR90p11
77.0	F4	87.85	CDKN1A_2	57.0	IMR90p11
77.5	F4	86.15	CDKN1A_2	57.0	IMR90p11
78.0	F4	84.78	CDKN1A_2	57.0	IMR90p11
78.5	F4	83.44	CDKN1A_2	57.0	IMR90p11
79.0	F4	82.73	CDKN1A_2	57.0	IMR90p11
79.5	F4	82.32	CDKN1A_2	57.0	IMR90p11
80.0	F4	81.61	CDKN1A_2	57.0	IMR90p11
80.5	F4	80.31	CDKN1A_2	57.0	IMR90p11
81.0	F4	79.14	CDKN1A_2	57.0	IMR90p11
81.5	F4	77.94	CDKN1A_2	57.0	IMR90p11
82.0	F4	76.54	CDKN1A_2	57.0	IMR90p11
82.5	F4	75.28	CDKN1A_2	57.0	IMR90p11
83.0	F4	74.39	CDKN1A_2	57.0	IMR90p11
83.5	F4	73.46	CDKN1A_2	57.0	IMR90p11
84.0	F4	73.09	CDKN1A_2	57.0	IMR90p11
84.5	F4	79.27	CDKN1A_2	57.0	IMR90p11
85.0	F4	101.74	CDKN1A_2	57.0	IMR90p11
85.5	F4	133.49	CDKN1A_2	57.0	IMR90p11
86.0	F4	162.56	CDKN1A_2	57.0	IMR90p11
86.5	F4	187.75	CDKN1A_2	57.0	IMR90p11
87.0	F4	197.69	CDKN1A_2	57.0	IMR90p11
87.5	F4	172.92	CDKN1A_2	57.0	IMR90p11
88.0	F4	127.16	CDKN1A_2	57.0	IMR90p11
88.5	F4	84.3	CDKN1A_2	57.0	IMR90p11
89.0	F4	44.91	CDKN1A_2	57.0	IMR90p11
89.5	F4	14.34	CDKN1A_2	57.0	IMR90p11
90.0	F4	2.37	CDKN1A_2	57.0	IMR90p11
90.5	F4	2.39	CDKN1A_2	57.0	IMR90p11
91.0	F4	2.46	CDKN1A_2	57.0	IMR90p11
91.5	F4	2.52	CDKN1A_2	57.0	IMR90p11
92.0	F4	2.61	CDKN1A_2	57.0	IMR90p11
92.5	F4	2.87	CDKN1A_2	57.0	IMR90p11
93.0	F4	2.83	CDKN1A_2	57.0	IMR90p11
93.5	F4	3.23	CDKN1A_2	57.0	IMR90p11
94.0	F4	3.55	CDKN1A_2	57.0	IMR90p11
94.5	F4	5.19	CDKN1A_2	57.0	IMR90p11
95.0	F4	3.17	CDKN1A_2	57.0	IMR90p11
55.0	G4	-20.53	CDKN1A_2	55.7	IMR90p11
55.5	G4	-44.48	CDKN1A_2	55.7	IMR90p11
56.0	G4	-41.06	CDKN1A_2	55.7	IMR90p11
56.5	G4	-41.06	CDKN1A_2	55.7	IMR90p11
57.0	G4	-41.06	CDKN1A_2	55.7	IMR90p11
57.5	G4	-41.28	CDKN1A_2	55.7	IMR90p11
58.0	G4	-39.93	CDKN1A_2	55.7	IMR90p11
58.5	G4	-37.13	CDKN1A_2	55.7	IMR90p11
59.0	G4	-34.75	CDKN1A_2	55.7	IMR90p11
59.5	G4	-31.87	CDKN1A_2	55.7	IMR90p11
60.0	G4	-28.46	CDKN1A_2	55.7	IMR90p11
60.5	G4	-25.18	CDKN1A_2	55.7	IMR90p11
61.0	G4	-21.48	CDKN1A_2	55.7	IMR90p11
61.5	G4	-17.02	CDKN1A_2	55.7	IMR90p11
62.0	G4	-12.5	CDKN1A_2	55.7	IMR90p11
62.5	G4	-8.53	CDKN1A_2	55.7	IMR90p11
63.0	G4	-5.31	CDKN1A_2	55.7	IMR90p11
63.5	G4	-1.32	CDKN1A_2	55.7	IMR90p11
64.0	G4	3.63	CDKN1A_2	55.7	IMR90p11
64.5	G4	10.13	CDKN1A_2	55.7	IMR90p11
65.0	G4	20.15	CDKN1A_2	55.7	IMR90p11
65.5	G4	33.18	CDKN1A_2	55.7	IMR90p11
66.0	G4	46.19	CDKN1A_2	55.7	IMR90p11
66.5	G4	58.93	CDKN1A_2	55.7	IMR90p11
67.0	G4	69.48	CDKN1A_2	55.7	IMR90p11
67.5	G4	75.5	CDKN1A_2	55.7	IMR90p11
68.0	G4	78.55	CDKN1A_2	55.7	IMR90p11
68.5	G4	79.73	CDKN1A_2	55.7	IMR90p11
69.0	G4	78.97	CDKN1A_2	55.7	IMR90p11
69.5	G4	77.83	CDKN1A_2	55.7	IMR90p11
70.0	G4	77.64	CDKN1A_2	55.7	IMR90p11
70.5	G4	76.76	CDKN1A_2	55.7	IMR90p11
71.0	G4	76.17	CDKN1A_2	55.7	IMR90p11
71.5	G4	76.8	CDKN1A_2	55.7	IMR90p11
72.0	G4	77.75	CDKN1A_2	55.7	IMR90p11
72.5	G4	78.04	CDKN1A_2	55.7	IMR90p11
73.0	G4	79.0	CDKN1A_2	55.7	IMR90p11
73.5	G4	80.05	CDKN1A_2	55.7	IMR90p11
74.0	G4	79.79	CDKN1A_2	55.7	IMR90p11
74.5	G4	79.03	CDKN1A_2	55.7	IMR90p11
75.0	G4	78.71	CDKN1A_2	55.7	IMR90p11
75.5	G4	78.46	CDKN1A_2	55.7	IMR90p11
76.0	G4	77.46	CDKN1A_2	55.7	IMR90p11
76.5	G4	76.28	CDKN1A_2	55.7	IMR90p11
77.0	G4	75.68	CDKN1A_2	55.7	IMR90p11
77.5	G4	75.22	CDKN1A_2	55.7	IMR90p11
78.0	G4	74.03	CDKN1A_2	55.7	IMR90p11
78.5	G4	73.02	CDKN1A_2	55.7	IMR90p11
79.0	G4	72.82	CDKN1A_2	55.7	IMR90p11
79.5	G4	71.9	CDKN1A_2	55.7	IMR90p11
80.0	G4	70.09	CDKN1A_2	55.7	IMR90p11
80.5	G4	69.04	CDKN1A_2	55.7	IMR90p11
81.0	G4	68.79	CDKN1A_2	55.7	IMR90p11
81.5	G4	67.9	CDKN1A_2	55.7	IMR90p11
82.0	G4	66.88	CDKN1A_2	55.7	IMR90p11
82.5	G4	66.95	CDKN1A_2	55.7	IMR90p11
83.0	G4	66.15	CDKN1A_2	55.7	IMR90p11
83.5	G4	64.19	CDKN1A_2	55.7	IMR90p11
84.0	G4	63.51	CDKN1A_2	55.7	IMR90p11
84.5	G4	68.43	CDKN1A_2	55.7	IMR90p11
85.0	G4	85.75	CDKN1A_2	55.7	IMR90p11
85.5	G4	111.62	CDKN1A_2	55.7	IMR90p11
86.0	G4	136.03	CDKN1A_2	55.7	IMR90p11
86.5	G4	156.39	CDKN1A_2	55.7	IMR90p11
87.0	G4	164.39	CDKN1A_2	55.7	IMR90p11
87.5	G4	144.13	CDKN1A_2	55.7	IMR90p11
88.0	G4	106.05	CDKN1A_2	55.7	IMR90p11
88.5	G4	70.34	CDKN1A_2	55.7	IMR90p11
89.0	G4	37.66	CDKN1A_2	55.7	IMR90p11
89.5	G4	12.2	CDKN1A_2	55.7	IMR90p11
90.0	G4	2.51	CDKN1A_2	55.7	IMR90p11
90.5	G4	2.49	CDKN1A_2	55.7	IMR90p11
91.0	G4	2.26	CDKN1A_2	55.7	IMR90p11
91.5	G4	2.3	CDKN1A_2	55.7	IMR90p11
92.0	G4	2.37	CDKN1A_2	55.7	IMR90p11
92.5	G4	2.33	CDKN1A_2	55.7	IMR90p11
93.0	G4	2.43	CDKN1A_2	55.7	IMR90p11
93.5	G4	3.1	CDKN1A_2	55.7	IMR90p11
94.0	G4	3.56	CDKN1A_2	55.7	IMR90p11
94.5	G4	5.35	CDKN1A_2	55.7	IMR90p11
95.0	G4	3.3	CDKN1A_2	55.7	IMR90p11
55.0	H4	-18.69	CDKN1A_2	55.0	IMR90p11
55.5	H4	-40.49	CDKN1A_2	55.0	IMR90p11
56.0	H4	-37.37	CDKN1A_2	55.0	IMR90p11
56.5	H4	-37.37	CDKN1A_2	55.0	IMR90p11
57.0	H4	-37.37	CDKN1A_2	55.0	IMR90p11
57.5	H4	-37.45	CDKN1A_2	55.0	IMR90p11
58.0	H4	-37.06	CDKN1A_2	55.0	IMR90p11
58.5	H4	-35.63	CDKN1A_2	55.0	IMR90p11
59.0	H4	-33.72	CDKN1A_2	55.0	IMR90p11
59.5	H4	-31.17	CDKN1A_2	55.0	IMR90p11
60.0	H4	-28.75	CDKN1A_2	55.0	IMR90p11
60.5	H4	-26.43	CDKN1A_2	55.0	IMR90p11
61.0	H4	-23.14	CDKN1A_2	55.0	IMR90p11
61.5	H4	-19.91	CDKN1A_2	55.0	IMR90p11
62.0	H4	-16.72	CDKN1A_2	55.0	IMR90p11
62.5	H4	-12.42	CDKN1A_2	55.0	IMR90p11
63.0	H4	-7.6	CDKN1A_2	55.0	IMR90p11
63.5	H4	-3.36	CDKN1A_2	55.0	IMR90p11
64.0	H4	1.96	CDKN1A_2	55.0	IMR90p11
64.5	H4	9.15	CDKN1A_2	55.0	IMR90p11
65.0	H4	17.46	CDKN1A_2	55.0	IMR90p11
65.5	H4	27.21	CDKN1A_2	55.0	IMR90p11
66.0	H4	37.97	CDKN1A_2	55.0	IMR90p11
66.5	H4	48.86	CDKN1A_2	55.0	IMR90p11
67.0	H4	57.96	CDKN1A_2	55.0	IMR90p11
67.5	H4	64.55	CDKN1A_2	55.0	IMR90p11
68.0	H4	69.44	CDKN1A_2	55.0	IMR90p11
68.5	H4	72.77	CDKN1A_2	55.0	IMR90p11
69.0	H4	73.48	CDKN1A_2	55.0	IMR90p11
69.5	H4	73.29	CDKN1A_2	55.0	IMR90p11
70.0	H4	73.85	CDKN1A_2	55.0	IMR90p11
70.5	H4	73.16	CDKN1A_2	55.0	IMR90p11
71.0	H4	71.94	CDKN1A_2	55.0	IMR90p11
71.5	H4	72.01	CDKN1A_2	55.0	IMR90p11
72.0	H4	72.37	CDKN1A_2	55.0	IMR90p11
72.5	H4	72.02	CDKN1A_2	55.0	IMR90p11
73.0	H4	72.36	CDKN1A_2	55.0	IMR90p11
73.5	H4	73.22	CDKN1A_2	55.0	IMR90p11
74.0	H4	74.45	CDKN1A_2	55.0	IMR90p11
74.5	H4	76.4	CDKN1A_2	55.0	IMR90p11
75.0	H4	78.84	CDKN1A_2	55.0	IMR90p11
75.5	H4	80.85	CDKN1A_2	55.0	IMR90p11
76.0	H4	81.87	CDKN1A_2	55.0	IMR90p11
76.5	H4	81.32	CDKN1A_2	55.0	IMR90p11
77.0	H4	79.08	CDKN1A_2	55.0	IMR90p11
77.5	H4	75.52	CDKN1A_2	55.0	IMR90p11
78.0	H4	71.59	CDKN1A_2	55.0	IMR90p11
78.5	H4	68.38	CDKN1A_2	55.0	IMR90p11
79.0	H4	66.04	CDKN1A_2	55.0	IMR90p11
79.5	H4	64.13	CDKN1A_2	55.0	IMR90p11
80.0	H4	62.75	CDKN1A_2	55.0	IMR90p11
80.5	H4	62.02	CDKN1A_2	55.0	IMR90p11
81.0	H4	60.93	CDKN1A_2	55.0	IMR90p11
81.5	H4	59.39	CDKN1A_2	55.0	IMR90p11
82.0	H4	58.65	CDKN1A_2	55.0	IMR90p11
82.5	H4	58.05	CDKN1A_2	55.0	IMR90p11
83.0	H4	56.97	CDKN1A_2	55.0	IMR90p11
83.5	H4	56.4	CDKN1A_2	55.0	IMR90p11
84.0	H4	56.69	CDKN1A_2	55.0	IMR90p11
84.5	H4	60.15	CDKN1A_2	55.0	IMR90p11
85.0	H4	74.72	CDKN1A_2	55.0	IMR90p11
85.5	H4	96.82	CDKN1A_2	55.0	IMR90p11
86.0	H4	116.93	CDKN1A_2	55.0	IMR90p11
86.5	H4	134.05	CDKN1A_2	55.0	IMR90p11
87.0	H4	141.87	CDKN1A_2	55.0	IMR90p11
87.5	H4	125.55	CDKN1A_2	55.0	IMR90p11
88.0	H4	93.24	CDKN1A_2	55.0	IMR90p11
88.5	H4	62.62	CDKN1A_2	55.0	IMR90p11
89.0	H4	34.32	CDKN1A_2	55.0	IMR90p11
89.5	H4	11.85	CDKN1A_2	55.0	IMR90p11
90.0	H4	2.85	CDKN1A_2	55.0	IMR90p11
90.5	H4	2.58	CDKN1A_2	55.0	IMR90p11
91.0	H4	2.36	CDKN1A_2	55.0	IMR90p11
91.5	H4	2.3	CDKN1A_2	55.0	IMR90p11
92.0	H4	2.2	CDKN1A_2	55.0	IMR90p11
92.5	H4	2.23	CDKN1A_2	55.0	IMR90p11
93.0	H4	2.17	CDKN1A_2	55.0	IMR90p11
93.5	H4	2.68	CDKN1A_2	55.0	IMR90p11
94.0	H4	3.05	CDKN1A_2	55.0	IMR90p11
94.5	H4	4.54	CDKN1A_2	55.0	IMR90p11
95.0	H4	2.62	CDKN1A_2	55.0	IMR90p11
55.0	A4	1.18	CDKN1A_2	65.0	IMR90p2
55.5	A4	2.57	CDKN1A_2	65.0	IMR90p2
56.0	A4	2.37	CDKN1A_2	65.0	IMR90p2
56.5	A4	2.37	CDKN1A_2	65.0	IMR90p2
57.0	A4	2.37	CDKN1A_2	65.0	IMR90p2
57.5	A4	2.39	CDKN1A_2	65.0	IMR90p2
58.0	A4	2.3	CDKN1A_2	65.0	IMR90p2
58.5	A4	1.99	CDKN1A_2	65.0	IMR90p2
59.0	A4	0.72	CDKN1A_2	65.0	IMR90p2
59.5	A4	-1.13	CDKN1A_2	65.0	IMR90p2
60.0	A4	-2.38	CDKN1A_2	65.0	IMR90p2
60.5	A4	-3.75	CDKN1A_2	65.0	IMR90p2
61.0	A4	-5.55	CDKN1A_2	65.0	IMR90p2
61.5	A4	-6.32	CDKN1A_2	65.0	IMR90p2
62.0	A4	-6.44	CDKN1A_2	65.0	IMR90p2
62.5	A4	-6.8	CDKN1A_2	65.0	IMR90p2
63.0	A4	-6.17	CDKN1A_2	65.0	IMR90p2
63.5	A4	-2.91	CDKN1A_2	65.0	IMR90p2
64.0	A4	3.15	CDKN1A_2	65.0	IMR90p2
64.5	A4	12.4	CDKN1A_2	65.0	IMR90p2
65.0	A4	24.36	CDKN1A_2	65.0	IMR90p2
65.5	A4	37.84	CDKN1A_2	65.0	IMR90p2
66.0	A4	51.07	CDKN1A_2	65.0	IMR90p2
66.5	A4	62.28	CDKN1A_2	65.0	IMR90p2
67.0	A4	70.96	CDKN1A_2	65.0	IMR90p2
67.5	A4	77.74	CDKN1A_2	65.0	IMR90p2
68.0	A4	82.62	CDKN1A_2	65.0	IMR90p2
68.5	A4	85.79	CDKN1A_2	65.0	IMR90p2
69.0	A4	88.34	CDKN1A_2	65.0	IMR90p2
69.5	A4	90.12	CDKN1A_2	65.0	IMR90p2
70.0	A4	90.89	CDKN1A_2	65.0	IMR90p2
70.5	A4	91.35	CDKN1A_2	65.0	IMR90p2
71.0	A4	92.23	CDKN1A_2	65.0	IMR90p2
71.5	A4	93.89	CDKN1A_2	65.0	IMR90p2
72.0	A4	97.25	CDKN1A_2	65.0	IMR90p2
72.5	A4	102.18	CDKN1A_2	65.0	IMR90p2
73.0	A4	108.06	CDKN1A_2	65.0	IMR90p2
73.5	A4	113.52	CDKN1A_2	65.0	IMR90p2
74.0	A4	117.08	CDKN1A_2	65.0	IMR90p2
74.5	A4	118.01	CDKN1A_2	65.0	IMR90p2
75.0	A4	115.88	CDKN1A_2	65.0	IMR90p2
75.5	A4	110.75	CDKN1A_2	65.0	IMR90p2
76.0	A4	103.63	CDKN1A_2	65.0	IMR90p2
76.5	A4	96.58	CDKN1A_2	65.0	IMR90p2
77.0	A4	89.9	CDKN1A_2	65.0	IMR90p2
77.5	A4	83.68	CDKN1A_2	65.0	IMR90p2
78.0	A4	79.32	CDKN1A_2	65.0	IMR90p2
78.5	A4	77.03	CDKN1A_2	65.0	IMR90p2
79.0	A4	74.9	CDKN1A_2	65.0	IMR90p2
79.5	A4	72.47	CDKN1A_2	65.0	IMR90p2
80.0	A4	71.69	CDKN1A_2	65.0	IMR90p2
80.5	A4	70.69	CDKN1A_2	65.0	IMR90p2
81.0	A4	68.66	CDKN1A_2	65.0	IMR90p2
81.5	A4	67.27	CDKN1A_2	65.0	IMR90p2
82.0	A4	66.51	CDKN1A_2	65.0	IMR90p2
82.5	A4	64.94	CDKN1A_2	65.0	IMR90p2
83.0	A4	64.12	CDKN1A_2	65.0	IMR90p2
83.5	A4	64.12	CDKN1A_2	65.0	IMR90p2
84.0	A4	64.31	CDKN1A_2	65.0	IMR90p2
84.5	A4	69.62	CDKN1A_2	65.0	IMR90p2
85.0	A4	87.57	CDKN1A_2	65.0	IMR90p2
85.5	A4	112.9	CDKN1A_2	65.0	IMR90p2
86.0	A4	136.13	CDKN1A_2	65.0	IMR90p2
86.5	A4	156.09	CDKN1A_2	65.0	IMR90p2
87.0	A4	163.89	CDKN1A_2	65.0	IMR90p2
87.5	A4	144.35	CDKN1A_2	65.0	IMR90p2
88.0	A4	106.84	CDKN1A_2	65.0	IMR90p2
88.5	A4	70.94	CDKN1A_2	65.0	IMR90p2
89.0	A4	38.3	CDKN1A_2	65.0	IMR90p2
89.5	A4	13.23	CDKN1A_2	65.0	IMR90p2
90.0	A4	3.23	CDKN1A_2	65.0	IMR90p2
90.5	A4	2.99	CDKN1A_2	65.0	IMR90p2
91.0	A4	3.17	CDKN1A_2	65.0	IMR90p2
91.5	A4	3.1	CDKN1A_2	65.0	IMR90p2
92.0	A4	2.7	CDKN1A_2	65.0	IMR90p2
92.5	A4	2.12	CDKN1A_2	65.0	IMR90p2
93.0	A4	1.99	CDKN1A_2	65.0	IMR90p2
93.5	A4	1.78	CDKN1A_2	65.0	IMR90p2
94.0	A4	1.61	CDKN1A_2	65.0	IMR90p2
94.5	A4	1.49	CDKN1A_2	65.0	IMR90p2
95.0	A4	0.59	CDKN1A_2	65.0	IMR90p2
55.0	B4	4.44	CDKN1A_2	64.5	IMR90p2
55.5	B4	9.63	CDKN1A_2	64.5	IMR90p2
56.0	B4	8.89	CDKN1A_2	64.5	IMR90p2
56.5	B4	8.89	CDKN1A_2	64.5	IMR90p2
57.0	B4	8.89	CDKN1A_2	64.5	IMR90p2
57.5	B4	8.8	CDKN1A_2	64.5	IMR90p2
58.0	B4	9.48	CDKN1A_2	64.5	IMR90p2
58.5	B4	9.43	CDKN1A_2	64.5	IMR90p2
59.0	B4	8.21	CDKN1A_2	64.5	IMR90p2
59.5	B4	7.04	CDKN1A_2	64.5	IMR90p2
60.0	B4	5.98	CDKN1A_2	64.5	IMR90p2
60.5	B4	4.57	CDKN1A_2	64.5	IMR90p2
61.0	B4	3.09	CDKN1A_2	64.5	IMR90p2
61.5	B4	1.64	CDKN1A_2	64.5	IMR90p2
62.0	B4	0.48	CDKN1A_2	64.5	IMR90p2
62.5	B4	-0.04	CDKN1A_2	64.5	IMR90p2
63.0	B4	0.02	CDKN1A_2	64.5	IMR90p2
63.5	B4	2.8	CDKN1A_2	64.5	IMR90p2
64.0	B4	8.61	CDKN1A_2	64.5	IMR90p2
64.5	B4	16.83	CDKN1A_2	64.5	IMR90p2
65.0	B4	27.44	CDKN1A_2	64.5	IMR90p2
65.5	B4	39.55	CDKN1A_2	64.5	IMR90p2
66.0	B4	50.92	CDKN1A_2	64.5	IMR90p2
66.5	B4	60.57	CDKN1A_2	64.5	IMR90p2
67.0	B4	68.8	CDKN1A_2	64.5	IMR90p2
67.5	B4	75.06	CDKN1A_2	64.5	IMR90p2
68.0	B4	79.43	CDKN1A_2	64.5	IMR90p2
68.5	B4	82.88	CDKN1A_2	64.5	IMR90p2
69.0	B4	85.95	CDKN1A_2	64.5	IMR90p2
69.5	B4	88.45	CDKN1A_2	64.5	IMR90p2
70.0	B4	90.79	CDKN1A_2	64.5	IMR90p2
70.5	B4	93.77	CDKN1A_2	64.5	IMR90p2
71.0	B4	97.31	CDKN1A_2	64.5	IMR90p2
71.5	B4	101.87	CDKN1A_2	64.5	IMR90p2
72.0	B4	108.0	CDKN1A_2	64.5	IMR90p2
72.5	B4	115.37	CDKN1A_2	64.5	IMR90p2
73.0	B4	122.35	CDKN1A_2	64.5	IMR90p2
73.5	B4	127.73	CDKN1A_2	64.5	IMR90p2
74.0	B4	130.46	CDKN1A_2	64.5	IMR90p2
74.5	B4	128.52	CDKN1A_2	64.5	IMR90p2
75.0	B4	121.79	CDKN1A_2	64.5	IMR90p2
75.5	B4	112.42	CDKN1A_2	64.5	IMR90p2
76.0	B4	101.95	CDKN1A_2	64.5	IMR90p2
76.5	B4	91.79	CDKN1A_2	64.5	IMR90p2
77.0	B4	83.84	CDKN1A_2	64.5	IMR90p2
77.5	B4	78.41	CDKN1A_2	64.5	IMR90p2
78.0	B4	75.18	CDKN1A_2	64.5	IMR90p2
78.5	B4	73.85	CDKN1A_2	64.5	IMR90p2
79.0	B4	73.31	CDKN1A_2	64.5	IMR90p2
79.5	B4	72.87	CDKN1A_2	64.5	IMR90p2
80.0	B4	72.37	CDKN1A_2	64.5	IMR90p2
80.5	B4	71.51	CDKN1A_2	64.5	IMR90p2
81.0	B4	69.83	CDKN1A_2	64.5	IMR90p2
81.5	B4	67.56	CDKN1A_2	64.5	IMR90p2
82.0	B4	65.84	CDKN1A_2	64.5	IMR90p2
82.5	B4	64.86	CDKN1A_2	64.5	IMR90p2
83.0	B4	64.04	CDKN1A_2	64.5	IMR90p2
83.5	B4	63.96	CDKN1A_2	64.5	IMR90p2
84.0	B4	65.5	CDKN1A_2	64.5	IMR90p2
84.5	B4	72.71	CDKN1A_2	64.5	IMR90p2
85.0	B4	92.36	CDKN1A_2	64.5	IMR90p2
85.5	B4	118.43	CDKN1A_2	64.5	IMR90p2
86.0	B4	141.64	CDKN1A_2	64.5	IMR90p2
86.5	B4	160.52	CDKN1A_2	64.5	IMR90p2
87.0	B4	164.8	CDKN1A_2	64.5	IMR90p2
87.5	B4	141.01	CDKN1A_2	64.5	IMR90p2
88.0	B4	102.44	CDKN1A_2	64.5	IMR90p2
88.5	B4	66.66	CDKN1A_2	64.5	IMR90p2
89.0	B4	34.23	CDKN1A_2	64.5	IMR90p2
89.5	B4	10.83	CDKN1A_2	64.5	IMR90p2
90.0	B4	3.29	CDKN1A_2	64.5	IMR90p2
90.5	B4	3.7	CDKN1A_2	64.5	IMR90p2
91.0	B4	3.68	CDKN1A_2	64.5	IMR90p2
91.5	B4	3.89	CDKN1A_2	64.5	IMR90p2
92.0	B4	3.34	CDKN1A_2	64.5	IMR90p2
92.5	B4	2.1	CDKN1A_2	64.5	IMR90p2
93.0	B4	1.61	CDKN1A_2	64.5	IMR90p2
93.5	B4	1.76	CDKN1A_2	64.5	IMR90p2
94.0	B4	1.3	CDKN1A_2	64.5	IMR90p2
94.5	B4	2.21	CDKN1A_2	64.5	IMR90p2
95.0	B4	1.53	CDKN1A_2	64.5	IMR90p2
55.0	C4	4.46	CDKN1A_2	63.3	IMR90p2
55.5	C4	9.67	CDKN1A_2	63.3	IMR90p2
56.0	C4	8.92	CDKN1A_2	63.3	IMR90p2
56.5	C4	8.92	CDKN1A_2	63.3	IMR90p2
57.0	C4	8.92	CDKN1A_2	63.3	IMR90p2
57.5	C4	8.95	CDKN1A_2	63.3	IMR90p2
58.0	C4	8.82	CDKN1A_2	63.3	IMR90p2
58.5	C4	8.49	CDKN1A_2	63.3	IMR90p2
59.0	C4	6.61	CDKN1A_2	63.3	IMR90p2
59.5	C4	4.43	CDKN1A_2	63.3	IMR90p2
60.0	C4	3.49	CDKN1A_2	63.3	IMR90p2
60.5	C4	2.71	CDKN1A_2	63.3	IMR90p2
61.0	C4	1.98	CDKN1A_2	63.3	IMR90p2
61.5	C4	2.5	CDKN1A_2	63.3	IMR90p2
62.0	C4	3.19	CDKN1A_2	63.3	IMR90p2
62.5	C4	3.15	CDKN1A_2	63.3	IMR90p2
63.0	C4	5.46	CDKN1A_2	63.3	IMR90p2
63.5	C4	10.17	CDKN1A_2	63.3	IMR90p2
64.0	C4	16.26	CDKN1A_2	63.3	IMR90p2
64.5	C4	24.68	CDKN1A_2	63.3	IMR90p2
65.0	C4	35.32	CDKN1A_2	63.3	IMR90p2
65.5	C4	46.24	CDKN1A_2	63.3	IMR90p2
66.0	C4	56.23	CDKN1A_2	63.3	IMR90p2
66.5	C4	65.23	CDKN1A_2	63.3	IMR90p2
67.0	C4	72.91	CDKN1A_2	63.3	IMR90p2
67.5	C4	78.92	CDKN1A_2	63.3	IMR90p2
68.0	C4	83.44	CDKN1A_2	63.3	IMR90p2
68.5	C4	87.99	CDKN1A_2	63.3	IMR90p2
69.0	C4	92.5	CDKN1A_2	63.3	IMR90p2
69.5	C4	96.39	CDKN1A_2	63.3	IMR90p2
70.0	C4	100.63	CDKN1A_2	63.3	IMR90p2
70.5	C4	105.31	CDKN1A_2	63.3	IMR90p2
71.0	C4	109.7	CDKN1A_2	63.3	IMR90p2
71.5	C4	114.8	CDKN1A_2	63.3	IMR90p2
72.0	C4	121.29	CDKN1A_2	63.3	IMR90p2
72.5	C4	127.89	CDKN1A_2	63.3	IMR90p2
73.0	C4	133.27	CDKN1A_2	63.3	IMR90p2
73.5	C4	137.31	CDKN1A_2	63.3	IMR90p2
74.0	C4	138.34	CDKN1A_2	63.3	IMR90p2
74.5	C4	135.07	CDKN1A_2	63.3	IMR90p2
75.0	C4	128.92	CDKN1A_2	63.3	IMR90p2
75.5	C4	121.42	CDKN1A_2	63.3	IMR90p2
76.0	C4	112.79	CDKN1A_2	63.3	IMR90p2
76.5	C4	104.43	CDKN1A_2	63.3	IMR90p2
77.0	C4	97.54	CDKN1A_2	63.3	IMR90p2
77.5	C4	91.84	CDKN1A_2	63.3	IMR90p2
78.0	C4	87.8	CDKN1A_2	63.3	IMR90p2
78.5	C4	85.06	CDKN1A_2	63.3	IMR90p2
79.0	C4	83.08	CDKN1A_2	63.3	IMR90p2
79.5	C4	81.69	CDKN1A_2	63.3	IMR90p2
80.0	C4	80.75	CDKN1A_2	63.3	IMR90p2
80.5	C4	79.5	CDKN1A_2	63.3	IMR90p2
81.0	C4	78.27	CDKN1A_2	63.3	IMR90p2
81.5	C4	77.45	CDKN1A_2	63.3	IMR90p2
82.0	C4	76.52	CDKN1A_2	63.3	IMR90p2
82.5	C4	75.52	CDKN1A_2	63.3	IMR90p2
83.0	C4	74.83	CDKN1A_2	63.3	IMR90p2
83.5	C4	74.59	CDKN1A_2	63.3	IMR90p2
84.0	C4	74.9	CDKN1A_2	63.3	IMR90p2
84.5	C4	83.72	CDKN1A_2	63.3	IMR90p2
85.0	C4	108.41	CDKN1A_2	63.3	IMR90p2
85.5	C4	139.58	CDKN1A_2	63.3	IMR90p2
86.0	C4	167.24	CDKN1A_2	63.3	IMR90p2
86.5	C4	190.63	CDKN1A_2	63.3	IMR90p2
87.0	C4	195.26	CDKN1A_2	63.3	IMR90p2
87.5	C4	165.73	CDKN1A_2	63.3	IMR90p2
88.0	C4	119.83	CDKN1A_2	63.3	IMR90p2
88.5	C4	77.6	CDKN1A_2	63.3	IMR90p2
89.0	C4	39.29	CDKN1A_2	63.3	IMR90p2
89.5	C4	11.54	CDKN1A_2	63.3	IMR90p2
90.0	C4	2.71	CDKN1A_2	63.3	IMR90p2
90.5	C4	3.7	CDKN1A_2	63.3	IMR90p2
91.0	C4	3.92	CDKN1A_2	63.3	IMR90p2
91.5	C4	3.71	CDKN1A_2	63.3	IMR90p2
92.0	C4	3.69	CDKN1A_2	63.3	IMR90p2
92.5	C4	3.23	CDKN1A_2	63.3	IMR90p2
93.0	C4	2.93	CDKN1A_2	63.3	IMR90p2
93.5	C4	3.63	CDKN1A_2	63.3	IMR90p2
94.0	C4	3.94	CDKN1A_2	63.3	IMR90p2
94.5	C4	5.81	CDKN1A_2	63.3	IMR90p2
95.0	C4	3.52	CDKN1A_2	63.3	IMR90p2
55.0	D4	1.84	CDKN1A_2	61.4	IMR90p2
55.5	D4	3.99	CDKN1A_2	61.4	IMR90p2
56.0	D4	3.68	CDKN1A_2	61.4	IMR90p2
56.5	D4	3.68	CDKN1A_2	61.4	IMR90p2
57.0	D4	3.68	CDKN1A_2	61.4	IMR90p2
57.5	D4	3.7	CDKN1A_2	61.4	IMR90p2
58.0	D4	3.66	CDKN1A_2	61.4	IMR90p2
58.5	D4	3.04	CDKN1A_2	61.4	IMR90p2
59.0	D4	2.03	CDKN1A_2	61.4	IMR90p2
59.5	D4	1.44	CDKN1A_2	61.4	IMR90p2
60.0	D4	0.69	CDKN1A_2	61.4	IMR90p2
60.5	D4	0.26	CDKN1A_2	61.4	IMR90p2
61.0	D4	0.66	CDKN1A_2	61.4	IMR90p2
61.5	D4	0.27	CDKN1A_2	61.4	IMR90p2
62.0	D4	0.01	CDKN1A_2	61.4	IMR90p2
62.5	D4	0.89	CDKN1A_2	61.4	IMR90p2
63.0	D4	2.54	CDKN1A_2	61.4	IMR90p2
63.5	D4	6.11	CDKN1A_2	61.4	IMR90p2
64.0	D4	12.97	CDKN1A_2	61.4	IMR90p2
64.5	D4	22.58	CDKN1A_2	61.4	IMR90p2
65.0	D4	33.86	CDKN1A_2	61.4	IMR90p2
65.5	D4	45.98	CDKN1A_2	61.4	IMR90p2
66.0	D4	57.29	CDKN1A_2	61.4	IMR90p2
66.5	D4	66.95	CDKN1A_2	61.4	IMR90p2
67.0	D4	74.22	CDKN1A_2	61.4	IMR90p2
67.5	D4	79.4	CDKN1A_2	61.4	IMR90p2
68.0	D4	83.14	CDKN1A_2	61.4	IMR90p2
68.5	D4	85.69	CDKN1A_2	61.4	IMR90p2
69.0	D4	87.96	CDKN1A_2	61.4	IMR90p2
69.5	D4	90.54	CDKN1A_2	61.4	IMR90p2
70.0	D4	93.28	CDKN1A_2	61.4	IMR90p2
70.5	D4	96.98	CDKN1A_2	61.4	IMR90p2
71.0	D4	101.69	CDKN1A_2	61.4	IMR90p2
71.5	D4	106.63	CDKN1A_2	61.4	IMR90p2
72.0	D4	112.41	CDKN1A_2	61.4	IMR90p2
72.5	D4	118.83	CDKN1A_2	61.4	IMR90p2
73.0	D4	123.97	CDKN1A_2	61.4	IMR90p2
73.5	D4	127.57	CDKN1A_2	61.4	IMR90p2
74.0	D4	129.27	CDKN1A_2	61.4	IMR90p2
74.5	D4	127.62	CDKN1A_2	61.4	IMR90p2
75.0	D4	122.93	CDKN1A_2	61.4	IMR90p2
75.5	D4	116.31	CDKN1A_2	61.4	IMR90p2
76.0	D4	108.87	CDKN1A_2	61.4	IMR90p2
76.5	D4	101.58	CDKN1A_2	61.4	IMR90p2
77.0	D4	95.24	CDKN1A_2	61.4	IMR90p2
77.5	D4	90.6	CDKN1A_2	61.4	IMR90p2
78.0	D4	87.95	CDKN1A_2	61.4	IMR90p2
78.5	D4	86.16	CDKN1A_2	61.4	IMR90p2
79.0	D4	85.06	CDKN1A_2	61.4	IMR90p2
79.5	D4	84.52	CDKN1A_2	61.4	IMR90p2
80.0	D4	83.83	CDKN1A_2	61.4	IMR90p2
80.5	D4	82.9	CDKN1A_2	61.4	IMR90p2
81.0	D4	81.82	CDKN1A_2	61.4	IMR90p2
81.5	D4	80.47	CDKN1A_2	61.4	IMR90p2
82.0	D4	79.62	CDKN1A_2	61.4	IMR90p2
82.5	D4	78.76	CDKN1A_2	61.4	IMR90p2
83.0	D4	77.46	CDKN1A_2	61.4	IMR90p2
83.5	D4	76.87	CDKN1A_2	61.4	IMR90p2
84.0	D4	77.99	CDKN1A_2	61.4	IMR90p2
84.5	D4	88.58	CDKN1A_2	61.4	IMR90p2
85.0	D4	115.57	CDKN1A_2	61.4	IMR90p2
85.5	D4	148.71	CDKN1A_2	61.4	IMR90p2
86.0	D4	178.26	CDKN1A_2	61.4	IMR90p2
86.5	D4	202.52	CDKN1A_2	61.4	IMR90p2
87.0	D4	204.0	CDKN1A_2	61.4	IMR90p2
87.5	D4	170.3	CDKN1A_2	61.4	IMR90p2
88.0	D4	122.65	CDKN1A_2	61.4	IMR90p2
88.5	D4	78.48	CDKN1A_2	61.4	IMR90p2
89.0	D4	38.12	CDKN1A_2	61.4	IMR90p2
89.5	D4	10.67	CDKN1A_2	61.4	IMR90p2
90.0	D4	2.5	CDKN1A_2	61.4	IMR90p2
90.5	D4	2.52	CDKN1A_2	61.4	IMR90p2
91.0	D4	2.17	CDKN1A_2	61.4	IMR90p2
91.5	D4	2.35	CDKN1A_2	61.4	IMR90p2
92.0	D4	2.57	CDKN1A_2	61.4	IMR90p2
92.5	D4	2.38	CDKN1A_2	61.4	IMR90p2
93.0	D4	2.66	CDKN1A_2	61.4	IMR90p2
93.5	D4	3.72	CDKN1A_2	61.4	IMR90p2
94.0	D4	3.82	CDKN1A_2	61.4	IMR90p2
94.5	D4	5.68	CDKN1A_2	61.4	IMR90p2
95.0	D4	3.49	CDKN1A_2	61.4	IMR90p2
55.0	E4	-2.87	CDKN1A_2	59.0	IMR90p2
55.5	E4	-6.22	CDKN1A_2	59.0	IMR90p2
56.0	E4	-5.75	CDKN1A_2	59.0	IMR90p2
56.5	E4	-5.75	CDKN1A_2	59.0	IMR90p2
57.0	E4	-5.75	CDKN1A_2	59.0	IMR90p2
57.5	E4	-5.78	CDKN1A_2	59.0	IMR90p2
58.0	E4	-5.58	CDKN1A_2	59.0	IMR90p2
58.5	E4	-4.91	CDKN1A_2	59.0	IMR90p2
59.0	E4	-4.76	CDKN1A_2	59.0	IMR90p2
59.5	E4	-4.86	CDKN1A_2	59.0	IMR90p2
60.0	E4	-4.69	CDKN1A_2	59.0	IMR90p2
60.5	E4	-4.36	CDKN1A_2	59.0	IMR90p2
61.0	E4	-4.24	CDKN1A_2	59.0	IMR90p2
61.5	E4	-4.48	CDKN1A_2	59.0	IMR90p2
62.0	E4	-4.85	CDKN1A_2	59.0	IMR90p2
62.5	E4	-4.87	CDKN1A_2	59.0	IMR90p2
63.0	E4	-3.85	CDKN1A_2	59.0	IMR90p2
63.5	E4	-0.99	CDKN1A_2	59.0	IMR90p2
64.0	E4	5.45	CDKN1A_2	59.0	IMR90p2
64.5	E4	15.08	CDKN1A_2	59.0	IMR90p2
65.0	E4	26.34	CDKN1A_2	59.0	IMR90p2
65.5	E4	38.91	CDKN1A_2	59.0	IMR90p2
66.0	E4	50.98	CDKN1A_2	59.0	IMR90p2
66.5	E4	60.31	CDKN1A_2	59.0	IMR90p2
67.0	E4	67.43	CDKN1A_2	59.0	IMR90p2
67.5	E4	73.61	CDKN1A_2	59.0	IMR90p2
68.0	E4	77.73	CDKN1A_2	59.0	IMR90p2
68.5	E4	80.43	CDKN1A_2	59.0	IMR90p2
69.0	E4	83.6	CDKN1A_2	59.0	IMR90p2
69.5	E4	86.24	CDKN1A_2	59.0	IMR90p2
70.0	E4	87.72	CDKN1A_2	59.0	IMR90p2
70.5	E4	89.73	CDKN1A_2	59.0	IMR90p2
71.0	E4	93.43	CDKN1A_2	59.0	IMR90p2
71.5	E4	97.56	CDKN1A_2	59.0	IMR90p2
72.0	E4	103.11	CDKN1A_2	59.0	IMR90p2
72.5	E4	111.03	CDKN1A_2	59.0	IMR90p2
73.0	E4	120.22	CDKN1A_2	59.0	IMR90p2
73.5	E4	128.56	CDKN1A_2	59.0	IMR90p2
74.0	E4	134.51	CDKN1A_2	59.0	IMR90p2
74.5	E4	136.58	CDKN1A_2	59.0	IMR90p2
75.0	E4	133.31	CDKN1A_2	59.0	IMR90p2
75.5	E4	124.73	CDKN1A_2	59.0	IMR90p2
76.0	E4	112.85	CDKN1A_2	59.0	IMR90p2
76.5	E4	101.01	CDKN1A_2	59.0	IMR90p2
77.0	E4	90.48	CDKN1A_2	59.0	IMR90p2
77.5	E4	82.51	CDKN1A_2	59.0	IMR90p2
78.0	E4	78.17	CDKN1A_2	59.0	IMR90p2
78.5	E4	76.59	CDKN1A_2	59.0	IMR90p2
79.0	E4	75.86	CDKN1A_2	59.0	IMR90p2
79.5	E4	76.01	CDKN1A_2	59.0	IMR90p2
80.0	E4	76.5	CDKN1A_2	59.0	IMR90p2
80.5	E4	75.48	CDKN1A_2	59.0	IMR90p2
81.0	E4	73.79	CDKN1A_2	59.0	IMR90p2
81.5	E4	72.36	CDKN1A_2	59.0	IMR90p2
82.0	E4	70.29	CDKN1A_2	59.0	IMR90p2
82.5	E4	67.87	CDKN1A_2	59.0	IMR90p2
83.0	E4	67.08	CDKN1A_2	59.0	IMR90p2
83.5	E4	67.07	CDKN1A_2	59.0	IMR90p2
84.0	E4	68.17	CDKN1A_2	59.0	IMR90p2
84.5	E4	79.05	CDKN1A_2	59.0	IMR90p2
85.0	E4	103.11	CDKN1A_2	59.0	IMR90p2
85.5	E4	129.75	CDKN1A_2	59.0	IMR90p2
86.0	E4	152.74	CDKN1A_2	59.0	IMR90p2
86.5	E4	170.78	CDKN1A_2	59.0	IMR90p2
87.0	E4	168.14	CDKN1A_2	59.0	IMR90p2
87.5	E4	137.19	CDKN1A_2	59.0	IMR90p2
88.0	E4	97.39	CDKN1A_2	59.0	IMR90p2
88.5	E4	61.43	CDKN1A_2	59.0	IMR90p2
89.0	E4	29.28	CDKN1A_2	59.0	IMR90p2
89.5	E4	8.2	CDKN1A_2	59.0	IMR90p2
90.0	E4	2.67	CDKN1A_2	59.0	IMR90p2
90.5	E4	3.11	CDKN1A_2	59.0	IMR90p2
91.0	E4	2.83	CDKN1A_2	59.0	IMR90p2
91.5	E4	2.23	CDKN1A_2	59.0	IMR90p2
92.0	E4	1.86	CDKN1A_2	59.0	IMR90p2
92.5	E4	2.08	CDKN1A_2	59.0	IMR90p2
93.0	E4	1.75	CDKN1A_2	59.0	IMR90p2
93.5	E4	2.97	CDKN1A_2	59.0	IMR90p2
94.0	E4	3.86	CDKN1A_2	59.0	IMR90p2
94.5	E4	7.78	CDKN1A_2	59.0	IMR90p2
95.0	E4	5.35	CDKN1A_2	59.0	IMR90p2
55.0	F4	-6.73	CDKN1A_2	57.0	IMR90p2
55.5	F4	-14.58	CDKN1A_2	57.0	IMR90p2
56.0	F4	-13.46	CDKN1A_2	57.0	IMR90p2
56.5	F4	-13.46	CDKN1A_2	57.0	IMR90p2
57.0	F4	-13.46	CDKN1A_2	57.0	IMR90p2
57.5	F4	-13.49	CDKN1A_2	57.0	IMR90p2
58.0	F4	-13.34	CDKN1A_2	57.0	IMR90p2
58.5	F4	-12.79	CDKN1A_2	57.0	IMR90p2
59.0	F4	-12.36	CDKN1A_2	57.0	IMR90p2
59.5	F4	-12.13	CDKN1A_2	57.0	IMR90p2
60.0	F4	-11.2	CDKN1A_2	57.0	IMR90p2
60.5	F4	-9.67	CDKN1A_2	57.0	IMR90p2
61.0	F4	-8.89	CDKN1A_2	57.0	IMR90p2
61.5	F4	-9.01	CDKN1A_2	57.0	IMR90p2
62.0	F4	-9.67	CDKN1A_2	57.0	IMR90p2
62.5	F4	-11.13	CDKN1A_2	57.0	IMR90p2
63.0	F4	-12.23	CDKN1A_2	57.0	IMR90p2
63.5	F4	-10.75	CDKN1A_2	57.0	IMR90p2
64.0	F4	-5.57	CDKN1A_2	57.0	IMR90p2
64.5	F4	2.95	CDKN1A_2	57.0	IMR90p2
65.0	F4	14.19	CDKN1A_2	57.0	IMR90p2
65.5	F4	27.12	CDKN1A_2	57.0	IMR90p2
66.0	F4	39.82	CDKN1A_2	57.0	IMR90p2
66.5	F4	50.45	CDKN1A_2	57.0	IMR90p2
67.0	F4	59.23	CDKN1A_2	57.0	IMR90p2
67.5	F4	66.68	CDKN1A_2	57.0	IMR90p2
68.0	F4	72.18	CDKN1A_2	57.0	IMR90p2
68.5	F4	75.7	CDKN1A_2	57.0	IMR90p2
69.0	F4	78.4	CDKN1A_2	57.0	IMR90p2
69.5	F4	80.45	CDKN1A_2	57.0	IMR90p2
70.0	F4	81.85	CDKN1A_2	57.0	IMR90p2
70.5	F4	83.82	CDKN1A_2	57.0	IMR90p2
71.0	F4	87.58	CDKN1A_2	57.0	IMR90p2
71.5	F4	93.15	CDKN1A_2	57.0	IMR90p2
72.0	F4	100.67	CDKN1A_2	57.0	IMR90p2
72.5	F4	109.69	CDKN1A_2	57.0	IMR90p2
73.0	F4	119.05	CDKN1A_2	57.0	IMR90p2
73.5	F4	127.17	CDKN1A_2	57.0	IMR90p2
74.0	F4	132.11	CDKN1A_2	57.0	IMR90p2
74.5	F4	131.93	CDKN1A_2	57.0	IMR90p2
75.0	F4	127.15	CDKN1A_2	57.0	IMR90p2
75.5	F4	118.59	CDKN1A_2	57.0	IMR90p2
76.0	F4	106.79	CDKN1A_2	57.0	IMR90p2
76.5	F4	94.7	CDKN1A_2	57.0	IMR90p2
77.0	F4	84.6	CDKN1A_2	57.0	IMR90p2
77.5	F4	76.43	CDKN1A_2	57.0	IMR90p2
78.0	F4	70.5	CDKN1A_2	57.0	IMR90p2
78.5	F4	67.36	CDKN1A_2	57.0	IMR90p2
79.0	F4	65.73	CDKN1A_2	57.0	IMR90p2
79.5	F4	64.62	CDKN1A_2	57.0	IMR90p2
80.0	F4	64.09	CDKN1A_2	57.0	IMR90p2
80.5	F4	63.74	CDKN1A_2	57.0	IMR90p2
81.0	F4	63.2	CDKN1A_2	57.0	IMR90p2
81.5	F4	62.32	CDKN1A_2	57.0	IMR90p2
82.0	F4	61.55	CDKN1A_2	57.0	IMR90p2
82.5	F4	60.74	CDKN1A_2	57.0	IMR90p2
83.0	F4	59.55	CDKN1A_2	57.0	IMR90p2
83.5	F4	58.34	CDKN1A_2	57.0	IMR90p2
84.0	F4	58.56	CDKN1A_2	57.0	IMR90p2
84.5	F4	66.19	CDKN1A_2	57.0	IMR90p2
85.0	F4	84.37	CDKN1A_2	57.0	IMR90p2
85.5	F4	106.25	CDKN1A_2	57.0	IMR90p2
86.0	F4	126.01	CDKN1A_2	57.0	IMR90p2
86.5	F4	141.28	CDKN1A_2	57.0	IMR90p2
87.0	F4	140.53	CDKN1A_2	57.0	IMR90p2
87.5	F4	116.95	CDKN1A_2	57.0	IMR90p2
88.0	F4	83.95	CDKN1A_2	57.0	IMR90p2
88.5	F4	53.36	CDKN1A_2	57.0	IMR90p2
89.0	F4	26.41	CDKN1A_2	57.0	IMR90p2
89.5	F4	7.92	CDKN1A_2	57.0	IMR90p2
90.0	F4	1.51	CDKN1A_2	57.0	IMR90p2
90.5	F4	1.74	CDKN1A_2	57.0	IMR90p2
91.0	F4	2.03	CDKN1A_2	57.0	IMR90p2
91.5	F4	1.63	CDKN1A_2	57.0	IMR90p2
92.0	F4	1.68	CDKN1A_2	57.0	IMR90p2
92.5	F4	2.34	CDKN1A_2	57.0	IMR90p2
93.0	F4	2.39	CDKN1A_2	57.0	IMR90p2
93.5	F4	2.27	CDKN1A_2	57.0	IMR90p2
94.0	F4	2.7	CDKN1A_2	57.0	IMR90p2
94.5	F4	3.13	CDKN1A_2	57.0	IMR90p2
95.0	F4	1.44	CDKN1A_2	57.0	IMR90p2
55.0	G4	-7.55	CDKN1A_2	55.7	IMR90p2
55.5	G4	-16.36	CDKN1A_2	55.7	IMR90p2
56.0	G4	-15.1	CDKN1A_2	55.7	IMR90p2
56.5	G4	-15.1	CDKN1A_2	55.7	IMR90p2
57.0	G4	-15.1	CDKN1A_2	55.7	IMR90p2
57.5	G4	-15.26	CDKN1A_2	55.7	IMR90p2
58.0	G4	-14.31	CDKN1A_2	55.7	IMR90p2
58.5	G4	-12.35	CDKN1A_2	55.7	IMR90p2
59.0	G4	-11.29	CDKN1A_2	55.7	IMR90p2
59.5	G4	-10.75	CDKN1A_2	55.7	IMR90p2
60.0	G4	-10.04	CDKN1A_2	55.7	IMR90p2
60.5	G4	-9.47	CDKN1A_2	55.7	IMR90p2
61.0	G4	-8.96	CDKN1A_2	55.7	IMR90p2
61.5	G4	-8.85	CDKN1A_2	55.7	IMR90p2
62.0	G4	-9.11	CDKN1A_2	55.7	IMR90p2
62.5	G4	-9.67	CDKN1A_2	55.7	IMR90p2
63.0	G4	-10.45	CDKN1A_2	55.7	IMR90p2
63.5	G4	-10.55	CDKN1A_2	55.7	IMR90p2
64.0	G4	-8.59	CDKN1A_2	55.7	IMR90p2
64.5	G4	-4.27	CDKN1A_2	55.7	IMR90p2
65.0	G4	2.56	CDKN1A_2	55.7	IMR90p2
65.5	G4	11.93	CDKN1A_2	55.7	IMR90p2
66.0	G4	22.77	CDKN1A_2	55.7	IMR90p2
66.5	G4	34.09	CDKN1A_2	55.7	IMR90p2
67.0	G4	44.7	CDKN1A_2	55.7	IMR90p2
67.5	G4	53.62	CDKN1A_2	55.7	IMR90p2
68.0	G4	60.61	CDKN1A_2	55.7	IMR90p2
68.5	G4	66.2	CDKN1A_2	55.7	IMR90p2
69.0	G4	70.43	CDKN1A_2	55.7	IMR90p2
69.5	G4	73.63	CDKN1A_2	55.7	IMR90p2
70.0	G4	76.59	CDKN1A_2	55.7	IMR90p2
70.5	G4	79.68	CDKN1A_2	55.7	IMR90p2
71.0	G4	82.71	CDKN1A_2	55.7	IMR90p2
71.5	G4	86.6	CDKN1A_2	55.7	IMR90p2
72.0	G4	92.73	CDKN1A_2	55.7	IMR90p2
72.5	G4	100.9	CDKN1A_2	55.7	IMR90p2
73.0	G4	110.25	CDKN1A_2	55.7	IMR90p2
73.5	G4	120.58	CDKN1A_2	55.7	IMR90p2
74.0	G4	129.5	CDKN1A_2	55.7	IMR90p2
74.5	G4	132.87	CDKN1A_2	55.7	IMR90p2
75.0	G4	130.07	CDKN1A_2	55.7	IMR90p2
75.5	G4	122.22	CDKN1A_2	55.7	IMR90p2
76.0	G4	109.16	CDKN1A_2	55.7	IMR90p2
76.5	G4	93.3	CDKN1A_2	55.7	IMR90p2
77.0	G4	79.55	CDKN1A_2	55.7	IMR90p2
77.5	G4	69.0	CDKN1A_2	55.7	IMR90p2
78.0	G4	61.15	CDKN1A_2	55.7	IMR90p2
78.5	G4	56.58	CDKN1A_2	55.7	IMR90p2
79.0	G4	54.93	CDKN1A_2	55.7	IMR90p2
79.5	G4	54.69	CDKN1A_2	55.7	IMR90p2
80.0	G4	54.48	CDKN1A_2	55.7	IMR90p2
80.5	G4	54.5	CDKN1A_2	55.7	IMR90p2
81.0	G4	54.61	CDKN1A_2	55.7	IMR90p2
81.5	G4	54.1	CDKN1A_2	55.7	IMR90p2
82.0	G4	52.62	CDKN1A_2	55.7	IMR90p2
82.5	G4	51.26	CDKN1A_2	55.7	IMR90p2
83.0	G4	50.17	CDKN1A_2	55.7	IMR90p2
83.5	G4	49.16	CDKN1A_2	55.7	IMR90p2
84.0	G4	48.83	CDKN1A_2	55.7	IMR90p2
84.5	G4	51.81	CDKN1A_2	55.7	IMR90p2
85.0	G4	64.39	CDKN1A_2	55.7	IMR90p2
85.5	G4	82.79	CDKN1A_2	55.7	IMR90p2
86.0	G4	99.69	CDKN1A_2	55.7	IMR90p2
86.5	G4	114.52	CDKN1A_2	55.7	IMR90p2
87.0	G4	121.78	CDKN1A_2	55.7	IMR90p2
87.5	G4	108.7	CDKN1A_2	55.7	IMR90p2
88.0	G4	81.74	CDKN1A_2	55.7	IMR90p2
88.5	G4	55.73	CDKN1A_2	55.7	IMR90p2
89.0	G4	31.55	CDKN1A_2	55.7	IMR90p2
89.5	G4	11.69	CDKN1A_2	55.7	IMR90p2
90.0	G4	2.53	CDKN1A_2	55.7	IMR90p2
90.5	G4	1.44	CDKN1A_2	55.7	IMR90p2
91.0	G4	1.14	CDKN1A_2	55.7	IMR90p2
91.5	G4	0.88	CDKN1A_2	55.7	IMR90p2
92.0	G4	1.17	CDKN1A_2	55.7	IMR90p2
92.5	G4	1.93	CDKN1A_2	55.7	IMR90p2
93.0	G4	2.43	CDKN1A_2	55.7	IMR90p2
93.5	G4	3.24	CDKN1A_2	55.7	IMR90p2
94.0	G4	3.74	CDKN1A_2	55.7	IMR90p2
94.5	G4	5.35	CDKN1A_2	55.7	IMR90p2
95.0	G4	3.08	CDKN1A_2	55.7	IMR90p2
55.0	H4	-7.51	CDKN1A_2	55.0	IMR90p2
55.5	H4	-16.28	CDKN1A_2	55.0	IMR90p2
56.0	H4	-15.03	CDKN1A_2	55.0	IMR90p2
56.5	H4	-15.03	CDKN1A_2	55.0	IMR90p2
57.0	H4	-15.03	CDKN1A_2	55.0	IMR90p2
57.5	H4	-15.19	CDKN1A_2	55.0	IMR90p2
58.0	H4	-14.14	CDKN1A_2	55.0	IMR90p2
58.5	H4	-12.16	CDKN1A_2	55.0	IMR90p2
59.0	H4	-10.82	CDKN1A_2	55.0	IMR90p2
59.5	H4	-8.95	CDKN1A_2	55.0	IMR90p2
60.0	H4	-7.59	CDKN1A_2	55.0	IMR90p2
60.5	H4	-7.0	CDKN1A_2	55.0	IMR90p2
61.0	H4	-6.86	CDKN1A_2	55.0	IMR90p2
61.5	H4	-6.93	CDKN1A_2	55.0	IMR90p2
62.0	H4	-6.99	CDKN1A_2	55.0	IMR90p2
62.5	H4	-6.95	CDKN1A_2	55.0	IMR90p2
63.0	H4	-6.71	CDKN1A_2	55.0	IMR90p2
63.5	H4	-5.89	CDKN1A_2	55.0	IMR90p2
64.0	H4	-4.51	CDKN1A_2	55.0	IMR90p2
64.5	H4	-2.08	CDKN1A_2	55.0	IMR90p2
65.0	H4	2.48	CDKN1A_2	55.0	IMR90p2
65.5	H4	9.13	CDKN1A_2	55.0	IMR90p2
66.0	H4	17.92	CDKN1A_2	55.0	IMR90p2
66.5	H4	28.59	CDKN1A_2	55.0	IMR90p2
67.0	H4	39.53	CDKN1A_2	55.0	IMR90p2
67.5	H4	49.32	CDKN1A_2	55.0	IMR90p2
68.0	H4	57.83	CDKN1A_2	55.0	IMR90p2
68.5	H4	64.5	CDKN1A_2	55.0	IMR90p2
69.0	H4	69.13	CDKN1A_2	55.0	IMR90p2
69.5	H4	72.31	CDKN1A_2	55.0	IMR90p2
70.0	H4	74.95	CDKN1A_2	55.0	IMR90p2
70.5	H4	77.42	CDKN1A_2	55.0	IMR90p2
71.0	H4	80.63	CDKN1A_2	55.0	IMR90p2
71.5	H4	85.67	CDKN1A_2	55.0	IMR90p2
72.0	H4	93.96	CDKN1A_2	55.0	IMR90p2
72.5	H4	104.88	CDKN1A_2	55.0	IMR90p2
73.0	H4	117.16	CDKN1A_2	55.0	IMR90p2
73.5	H4	128.73	CDKN1A_2	55.0	IMR90p2
74.0	H4	136.21	CDKN1A_2	55.0	IMR90p2
74.5	H4	136.64	CDKN1A_2	55.0	IMR90p2
75.0	H4	130.02	CDKN1A_2	55.0	IMR90p2
75.5	H4	117.07	CDKN1A_2	55.0	IMR90p2
76.0	H4	100.11	CDKN1A_2	55.0	IMR90p2
76.5	H4	83.86	CDKN1A_2	55.0	IMR90p2
77.0	H4	70.44	CDKN1A_2	55.0	IMR90p2
77.5	H4	60.43	CDKN1A_2	55.0	IMR90p2
78.0	H4	54.91	CDKN1A_2	55.0	IMR90p2
78.5	H4	52.61	CDKN1A_2	55.0	IMR90p2
79.0	H4	50.94	CDKN1A_2	55.0	IMR90p2
79.5	H4	50.06	CDKN1A_2	55.0	IMR90p2
80.0	H4	49.58	CDKN1A_2	55.0	IMR90p2
80.5	H4	48.35	CDKN1A_2	55.0	IMR90p2
81.0	H4	47.1	CDKN1A_2	55.0	IMR90p2
81.5	H4	46.62	CDKN1A_2	55.0	IMR90p2
82.0	H4	45.85	CDKN1A_2	55.0	IMR90p2
82.5	H4	44.64	CDKN1A_2	55.0	IMR90p2
83.0	H4	43.77	CDKN1A_2	55.0	IMR90p2
83.5	H4	43.12	CDKN1A_2	55.0	IMR90p2
84.0	H4	42.1	CDKN1A_2	55.0	IMR90p2
84.5	H4	43.64	CDKN1A_2	55.0	IMR90p2
85.0	H4	53.89	CDKN1A_2	55.0	IMR90p2
85.5	H4	69.5	CDKN1A_2	55.0	IMR90p2
86.0	H4	83.62	CDKN1A_2	55.0	IMR90p2
86.5	H4	96.3	CDKN1A_2	55.0	IMR90p2
87.0	H4	102.85	CDKN1A_2	55.0	IMR90p2
87.5	H4	91.75	CDKN1A_2	55.0	IMR90p2
88.0	H4	68.68	CDKN1A_2	55.0	IMR90p2
88.5	H4	46.63	CDKN1A_2	55.0	IMR90p2
89.0	H4	26.03	CDKN1A_2	55.0	IMR90p2
89.5	H4	9.39	CDKN1A_2	55.0	IMR90p2
90.0	H4	2.49	CDKN1A_2	55.0	IMR90p2
90.5	H4	2.18	CDKN1A_2	55.0	IMR90p2
91.0	H4	2.38	CDKN1A_2	55.0	IMR90p2
91.5	H4	2.67	CDKN1A_2	55.0	IMR90p2
92.0	H4	2.67	CDKN1A_2	55.0	IMR90p2
92.5	H4	2.21	CDKN1A_2	55.0	IMR90p2
93.0	H4	1.52	CDKN1A_2	55.0	IMR90p2
93.5	H4	0.49	CDKN1A_2	55.0	IMR90p2
94.0	H4	-0.21	CDKN1A_2	55.0	IMR90p2
94.5	H4	-1.32	CDKN1A_2	55.0	IMR90p2
95.0	H4	-1.04	CDKN1A_2	55.0	IMR90p2
55.0	A4	-0.87	CDKN1A_2	65.0	IMR90p8
55.5	A4	-1.89	CDKN1A_2	65.0	IMR90p8
56.0	A4	-1.74	CDKN1A_2	65.0	IMR90p8
56.5	A4	-1.74	CDKN1A_2	65.0	IMR90p8
57.0	A4	-1.74	CDKN1A_2	65.0	IMR90p8
57.5	A4	-1.68	CDKN1A_2	65.0	IMR90p8
58.0	A4	-1.96	CDKN1A_2	65.0	IMR90p8
58.5	A4	-3.27	CDKN1A_2	65.0	IMR90p8
59.0	A4	-5.05	CDKN1A_2	65.0	IMR90p8
59.5	A4	-7.18	CDKN1A_2	65.0	IMR90p8
60.0	A4	-9.34	CDKN1A_2	65.0	IMR90p8
60.5	A4	-11.0	CDKN1A_2	65.0	IMR90p8
61.0	A4	-11.67	CDKN1A_2	65.0	IMR90p8
61.5	A4	-12.69	CDKN1A_2	65.0	IMR90p8
62.0	A4	-12.88	CDKN1A_2	65.0	IMR90p8
62.5	A4	-10.75	CDKN1A_2	65.0	IMR90p8
63.0	A4	-7.13	CDKN1A_2	65.0	IMR90p8
63.5	A4	-1.39	CDKN1A_2	65.0	IMR90p8
64.0	A4	8.75	CDKN1A_2	65.0	IMR90p8
64.5	A4	22.22	CDKN1A_2	65.0	IMR90p8
65.0	A4	36.39	CDKN1A_2	65.0	IMR90p8
65.5	A4	52.13	CDKN1A_2	65.0	IMR90p8
66.0	A4	67.56	CDKN1A_2	65.0	IMR90p8
66.5	A4	79.48	CDKN1A_2	65.0	IMR90p8
67.0	A4	87.63	CDKN1A_2	65.0	IMR90p8
67.5	A4	93.73	CDKN1A_2	65.0	IMR90p8
68.0	A4	96.33	CDKN1A_2	65.0	IMR90p8
68.5	A4	96.16	CDKN1A_2	65.0	IMR90p8
69.0	A4	95.85	CDKN1A_2	65.0	IMR90p8
69.5	A4	95.52	CDKN1A_2	65.0	IMR90p8
70.0	A4	94.96	CDKN1A_2	65.0	IMR90p8
70.5	A4	95.03	CDKN1A_2	65.0	IMR90p8
71.0	A4	95.68	CDKN1A_2	65.0	IMR90p8
71.5	A4	96.07	CDKN1A_2	65.0	IMR90p8
72.0	A4	96.68	CDKN1A_2	65.0	IMR90p8
72.5	A4	96.49	CDKN1A_2	65.0	IMR90p8
73.0	A4	96.06	CDKN1A_2	65.0	IMR90p8
73.5	A4	96.21	CDKN1A_2	65.0	IMR90p8
74.0	A4	96.45	CDKN1A_2	65.0	IMR90p8
74.5	A4	96.13	CDKN1A_2	65.0	IMR90p8
75.0	A4	96.33	CDKN1A_2	65.0	IMR90p8
75.5	A4	96.03	CDKN1A_2	65.0	IMR90p8
76.0	A4	94.56	CDKN1A_2	65.0	IMR90p8
76.5	A4	92.92	CDKN1A_2	65.0	IMR90p8
77.0	A4	91.12	CDKN1A_2	65.0	IMR90p8
77.5	A4	89.19	CDKN1A_2	65.0	IMR90p8
78.0	A4	87.69	CDKN1A_2	65.0	IMR90p8
78.5	A4	87.3	CDKN1A_2	65.0	IMR90p8
79.0	A4	86.64	CDKN1A_2	65.0	IMR90p8
79.5	A4	86.17	CDKN1A_2	65.0	IMR90p8
80.0	A4	85.86	CDKN1A_2	65.0	IMR90p8
80.5	A4	85.36	CDKN1A_2	65.0	IMR90p8
81.0	A4	84.06	CDKN1A_2	65.0	IMR90p8
81.5	A4	82.96	CDKN1A_2	65.0	IMR90p8
82.0	A4	81.85	CDKN1A_2	65.0	IMR90p8
82.5	A4	80.3	CDKN1A_2	65.0	IMR90p8
83.0	A4	79.04	CDKN1A_2	65.0	IMR90p8
83.5	A4	78.01	CDKN1A_2	65.0	IMR90p8
84.0	A4	77.85	CDKN1A_2	65.0	IMR90p8
84.5	A4	83.87	CDKN1A_2	65.0	IMR90p8
85.0	A4	106.57	CDKN1A_2	65.0	IMR90p8
85.5	A4	140.07	CDKN1A_2	65.0	IMR90p8
86.0	A4	171.71	CDKN1A_2	65.0	IMR90p8
86.5	A4	199.08	CDKN1A_2	65.0	IMR90p8
87.0	A4	211.54	CDKN1A_2	65.0	IMR90p8
87.5	A4	188.71	CDKN1A_2	65.0	IMR90p8
88.0	A4	141.41	CDKN1A_2	65.0	IMR90p8
88.5	A4	95.03	CDKN1A_2	65.0	IMR90p8
89.0	A4	52.22	CDKN1A_2	65.0	IMR90p8
89.5	A4	18.27	CDKN1A_2	65.0	IMR90p8
90.0	A4	3.89	CDKN1A_2	65.0	IMR90p8
90.5	A4	3.14	CDKN1A_2	65.0	IMR90p8
91.0	A4	3.19	CDKN1A_2	65.0	IMR90p8
91.5	A4	3.28	CDKN1A_2	65.0	IMR90p8
92.0	A4	3.44	CDKN1A_2	65.0	IMR90p8
92.5	A4	2.93	CDKN1A_2	65.0	IMR90p8
93.0	A4	2.17	CDKN1A_2	65.0	IMR90p8
93.5	A4	2.07	CDKN1A_2	65.0	IMR90p8
94.0	A4	1.9	CDKN1A_2	65.0	IMR90p8
94.5	A4	2.58	CDKN1A_2	65.0	IMR90p8
95.0	A4	1.69	CDKN1A_2	65.0	IMR90p8
55.0	B4	1.53	CDKN1A_2	64.5	IMR90p8
55.5	B4	3.31	CDKN1A_2	64.5	IMR90p8
56.0	B4	3.05	CDKN1A_2	64.5	IMR90p8
56.5	B4	3.05	CDKN1A_2	64.5	IMR90p8
57.0	B4	3.05	CDKN1A_2	64.5	IMR90p8
57.5	B4	3.14	CDKN1A_2	64.5	IMR90p8
58.0	B4	2.75	CDKN1A_2	64.5	IMR90p8
58.5	B4	0.9	CDKN1A_2	64.5	IMR90p8
59.0	B4	-0.85	CDKN1A_2	64.5	IMR90p8
59.5	B4	-2.84	CDKN1A_2	64.5	IMR90p8
60.0	B4	-5.25	CDKN1A_2	64.5	IMR90p8
60.5	B4	-6.73	CDKN1A_2	64.5	IMR90p8
61.0	B4	-6.94	CDKN1A_2	64.5	IMR90p8
61.5	B4	-7.33	CDKN1A_2	64.5	IMR90p8
62.0	B4	-7.12	CDKN1A_2	64.5	IMR90p8
62.5	B4	-5.38	CDKN1A_2	64.5	IMR90p8
63.0	B4	-2.84	CDKN1A_2	64.5	IMR90p8
63.5	B4	1.58	CDKN1A_2	64.5	IMR90p8
64.0	B4	9.03	CDKN1A_2	64.5	IMR90p8
64.5	B4	19.88	CDKN1A_2	64.5	IMR90p8
65.0	B4	33.09	CDKN1A_2	64.5	IMR90p8
65.5	B4	48.18	CDKN1A_2	64.5	IMR90p8
66.0	B4	62.83	CDKN1A_2	64.5	IMR90p8
66.5	B4	75.2	CDKN1A_2	64.5	IMR90p8
67.0	B4	84.8	CDKN1A_2	64.5	IMR90p8
67.5	B4	91.37	CDKN1A_2	64.5	IMR90p8
68.0	B4	94.2	CDKN1A_2	64.5	IMR90p8
68.5	B4	95.22	CDKN1A_2	64.5	IMR90p8
69.0	B4	96.29	CDKN1A_2	64.5	IMR90p8
69.5	B4	96.49	CDKN1A_2	64.5	IMR90p8
70.0	B4	96.62	CDKN1A_2	64.5	IMR90p8
70.5	B4	97.64	CDKN1A_2	64.5	IMR90p8
71.0	B4	98.75	CDKN1A_2	64.5	IMR90p8
71.5	B4	99.23	CDKN1A_2	64.5	IMR90p8
72.0	B4	99.53	CDKN1A_2	64.5	IMR90p8
72.5	B4	99.96	CDKN1A_2	64.5	IMR90p8
73.0	B4	100.38	CDKN1A_2	64.5	IMR90p8
73.5	B4	100.5	CDKN1A_2	64.5	IMR90p8
74.0	B4	100.34	CDKN1A_2	64.5	IMR90p8
74.5	B4	100.4	CDKN1A_2	64.5	IMR90p8
75.0	B4	99.52	CDKN1A_2	64.5	IMR90p8
75.5	B4	98.11	CDKN1A_2	64.5	IMR90p8
76.0	B4	97.12	CDKN1A_2	64.5	IMR90p8
76.5	B4	95.73	CDKN1A_2	64.5	IMR90p8
77.0	B4	94.11	CDKN1A_2	64.5	IMR90p8
77.5	B4	92.84	CDKN1A_2	64.5	IMR90p8
78.0	B4	91.81	CDKN1A_2	64.5	IMR90p8
78.5	B4	90.58	CDKN1A_2	64.5	IMR90p8
79.0	B4	89.84	CDKN1A_2	64.5	IMR90p8
79.5	B4	89.22	CDKN1A_2	64.5	IMR90p8
80.0	B4	89.01	CDKN1A_2	64.5	IMR90p8
80.5	B4	88.67	CDKN1A_2	64.5	IMR90p8
81.0	B4	87.76	CDKN1A_2	64.5	IMR90p8
81.5	B4	87.02	CDKN1A_2	64.5	IMR90p8
82.0	B4	86.43	CDKN1A_2	64.5	IMR90p8
82.5	B4	85.53	CDKN1A_2	64.5	IMR90p8
83.0	B4	84.26	CDKN1A_2	64.5	IMR90p8
83.5	B4	83.47	CDKN1A_2	64.5	IMR90p8
84.0	B4	83.6	CDKN1A_2	64.5	IMR90p8
84.5	B4	90.64	CDKN1A_2	64.5	IMR90p8
85.0	B4	115.41	CDKN1A_2	64.5	IMR90p8
85.5	B4	152.26	CDKN1A_2	64.5	IMR90p8
86.0	B4	187.24	CDKN1A_2	64.5	IMR90p8
86.5	B4	216.66	CDKN1A_2	64.5	IMR90p8
87.0	B4	229.12	CDKN1A_2	64.5	IMR90p8
87.5	B4	203.1	CDKN1A_2	64.5	IMR90p8
88.0	B4	150.9	CDKN1A_2	64.5	IMR90p8
88.5	B4	100.12	CDKN1A_2	64.5	IMR90p8
89.0	B4	54.33	CDKN1A_2	64.5	IMR90p8
89.5	B4	18.03	CDKN1A_2	64.5	IMR90p8
90.0	B4	2.93	CDKN1A_2	64.5	IMR90p8
90.5	B4	2.71	CDKN1A_2	64.5	IMR90p8
91.0	B4	2.6	CDKN1A_2	64.5	IMR90p8
91.5	B4	2.3	CDKN1A_2	64.5	IMR90p8
92.0	B4	2.78	CDKN1A_2	64.5	IMR90p8
92.5	B4	2.66	CDKN1A_2	64.5	IMR90p8
93.0	B4	2.51	CDKN1A_2	64.5	IMR90p8
93.5	B4	2.96	CDKN1A_2	64.5	IMR90p8
94.0	B4	2.96	CDKN1A_2	64.5	IMR90p8
94.5	B4	3.36	CDKN1A_2	64.5	IMR90p8
95.0	B4	1.76	CDKN1A_2	64.5	IMR90p8
55.0	C4	3.37	CDKN1A_2	63.3	IMR90p8
55.5	C4	7.31	CDKN1A_2	63.3	IMR90p8
56.0	C4	6.75	CDKN1A_2	63.3	IMR90p8
56.5	C4	6.75	CDKN1A_2	63.3	IMR90p8
57.0	C4	6.75	CDKN1A_2	63.3	IMR90p8
57.5	C4	6.87	CDKN1A_2	63.3	IMR90p8
58.0	C4	6.19	CDKN1A_2	63.3	IMR90p8
58.5	C4	4.58	CDKN1A_2	63.3	IMR90p8
59.0	C4	2.37	CDKN1A_2	63.3	IMR90p8
59.5	C4	-0.01	CDKN1A_2	63.3	IMR90p8
60.0	C4	-1.84	CDKN1A_2	63.3	IMR90p8
60.5	C4	-2.78	CDKN1A_2	63.3	IMR90p8
61.0	C4	-2.73	CDKN1A_2	63.3	IMR90p8
61.5	C4	-2.62	CDKN1A_2	63.3	IMR90p8
62.0	C4	-1.84	CDKN1A_2	63.3	IMR90p8
62.5	C4	0.44	CDKN1A_2	63.3	IMR90p8
63.0	C4	3.06	CDKN1A_2	63.3	IMR90p8
63.5	C4	7.22	CDKN1A_2	63.3	IMR90p8
64.0	C4	15.08	CDKN1A_2	63.3	IMR90p8
64.5	C4	25.2	CDKN1A_2	63.3	IMR90p8
65.0	C4	37.03	CDKN1A_2	63.3	IMR90p8
65.5	C4	51.48	CDKN1A_2	63.3	IMR90p8
66.0	C4	66.34	CDKN1A_2	63.3	IMR90p8
66.5	C4	78.19	CDKN1A_2	63.3	IMR90p8
67.0	C4	87.69	CDKN1A_2	63.3	IMR90p8
67.5	C4	95.33	CDKN1A_2	63.3	IMR90p8
68.0	C4	99.2	CDKN1A_2	63.3	IMR90p8
68.5	C4	101.02	CDKN1A_2	63.3	IMR90p8
69.0	C4	103.46	CDKN1A_2	63.3	IMR90p8
69.5	C4	105.27	CDKN1A_2	63.3	IMR90p8
70.0	C4	106.42	CDKN1A_2	63.3	IMR90p8
70.5	C4	108.71	CDKN1A_2	63.3	IMR90p8
71.0	C4	110.47	CDKN1A_2	63.3	IMR90p8
71.5	C4	111.21	CDKN1A_2	63.3	IMR90p8
72.0	C4	112.01	CDKN1A_2	63.3	IMR90p8
72.5	C4	112.48	CDKN1A_2	63.3	IMR90p8
73.0	C4	112.51	CDKN1A_2	63.3	IMR90p8
73.5	C4	112.83	CDKN1A_2	63.3	IMR90p8
74.0	C4	112.75	CDKN1A_2	63.3	IMR90p8
74.5	C4	112.42	CDKN1A_2	63.3	IMR90p8
75.0	C4	111.62	CDKN1A_2	63.3	IMR90p8
75.5	C4	110.15	CDKN1A_2	63.3	IMR90p8
76.0	C4	108.6	CDKN1A_2	63.3	IMR90p8
76.5	C4	107.01	CDKN1A_2	63.3	IMR90p8
77.0	C4	105.49	CDKN1A_2	63.3	IMR90p8
77.5	C4	104.61	CDKN1A_2	63.3	IMR90p8
78.0	C4	103.97	CDKN1A_2	63.3	IMR90p8
78.5	C4	102.83	CDKN1A_2	63.3	IMR90p8
79.0	C4	102.1	CDKN1A_2	63.3	IMR90p8
79.5	C4	101.42	CDKN1A_2	63.3	IMR90p8
80.0	C4	100.33	CDKN1A_2	63.3	IMR90p8
80.5	C4	99.4	CDKN1A_2	63.3	IMR90p8
81.0	C4	98.92	CDKN1A_2	63.3	IMR90p8
81.5	C4	98.21	CDKN1A_2	63.3	IMR90p8
82.0	C4	97.53	CDKN1A_2	63.3	IMR90p8
82.5	C4	97.26	CDKN1A_2	63.3	IMR90p8
83.0	C4	96.62	CDKN1A_2	63.3	IMR90p8
83.5	C4	95.69	CDKN1A_2	63.3	IMR90p8
84.0	C4	96.05	CDKN1A_2	63.3	IMR90p8
84.5	C4	105.1	CDKN1A_2	63.3	IMR90p8
85.0	C4	134.85	CDKN1A_2	63.3	IMR90p8
85.5	C4	177.65	CDKN1A_2	63.3	IMR90p8
86.0	C4	218.2	CDKN1A_2	63.3	IMR90p8
86.5	C4	253.1	CDKN1A_2	63.3	IMR90p8
87.0	C4	267.14	CDKN1A_2	63.3	IMR90p8
87.5	C4	235.5	CDKN1A_2	63.3	IMR90p8
88.0	C4	175.37	CDKN1A_2	63.3	IMR90p8
88.5	C4	117.16	CDKN1A_2	63.3	IMR90p8
89.0	C4	62.9	CDKN1A_2	63.3	IMR90p8
89.5	C4	20.89	CDKN1A_2	63.3	IMR90p8
90.0	C4	4.62	CDKN1A_2	63.3	IMR90p8
90.5	C4	3.65	CDKN1A_2	63.3	IMR90p8
91.0	C4	3.05	CDKN1A_2	63.3	IMR90p8
91.5	C4	3.57	CDKN1A_2	63.3	IMR90p8
92.0	C4	4.07	CDKN1A_2	63.3	IMR90p8
92.5	C4	3.35	CDKN1A_2	63.3	IMR90p8
93.0	C4	3.11	CDKN1A_2	63.3	IMR90p8
93.5	C4	3.66	CDKN1A_2	63.3	IMR90p8
94.0	C4	3.32	CDKN1A_2	63.3	IMR90p8
94.5	C4	4.21	CDKN1A_2	63.3	IMR90p8
95.0	C4	2.48	CDKN1A_2	63.3	IMR90p8
55.0	D4	0.68	CDKN1A_2	61.4	IMR90p8
55.5	D4	1.48	CDKN1A_2	61.4	IMR90p8
56.0	D4	1.36	CDKN1A_2	61.4	IMR90p8
56.5	D4	1.36	CDKN1A_2	61.4	IMR90p8
57.0	D4	1.36	CDKN1A_2	61.4	IMR90p8
57.5	D4	1.41	CDKN1A_2	61.4	IMR90p8
58.0	D4	1.07	CDKN1A_2	61.4	IMR90p8
58.5	D4	0.87	CDKN1A_2	61.4	IMR90p8
59.0	D4	1.21	CDKN1A_2	61.4	IMR90p8
59.5	D4	1.33	CDKN1A_2	61.4	IMR90p8
60.0	D4	1.33	CDKN1A_2	61.4	IMR90p8
60.5	D4	1.35	CDKN1A_2	61.4	IMR90p8
61.0	D4	1.47	CDKN1A_2	61.4	IMR90p8
61.5	D4	1.31	CDKN1A_2	61.4	IMR90p8
62.0	D4	1.59	CDKN1A_2	61.4	IMR90p8
62.5	D4	2.9	CDKN1A_2	61.4	IMR90p8
63.0	D4	5.2	CDKN1A_2	61.4	IMR90p8
63.5	D4	8.49	CDKN1A_2	61.4	IMR90p8
64.0	D4	13.86	CDKN1A_2	61.4	IMR90p8
64.5	D4	21.96	CDKN1A_2	61.4	IMR90p8
65.0	D4	32.16	CDKN1A_2	61.4	IMR90p8
65.5	D4	44.08	CDKN1A_2	61.4	IMR90p8
66.0	D4	56.9	CDKN1A_2	61.4	IMR90p8
66.5	D4	69.33	CDKN1A_2	61.4	IMR90p8
67.0	D4	79.28	CDKN1A_2	61.4	IMR90p8
67.5	D4	87.23	CDKN1A_2	61.4	IMR90p8
68.0	D4	93.32	CDKN1A_2	61.4	IMR90p8
68.5	D4	96.83	CDKN1A_2	61.4	IMR90p8
69.0	D4	98.5	CDKN1A_2	61.4	IMR90p8
69.5	D4	100.24	CDKN1A_2	61.4	IMR90p8
70.0	D4	101.74	CDKN1A_2	61.4	IMR90p8
70.5	D4	102.22	CDKN1A_2	61.4	IMR90p8
71.0	D4	103.08	CDKN1A_2	61.4	IMR90p8
71.5	D4	104.74	CDKN1A_2	61.4	IMR90p8
72.0	D4	105.99	CDKN1A_2	61.4	IMR90p8
72.5	D4	106.56	CDKN1A_2	61.4	IMR90p8
73.0	D4	107.58	CDKN1A_2	61.4	IMR90p8
73.5	D4	108.18	CDKN1A_2	61.4	IMR90p8
74.0	D4	107.55	CDKN1A_2	61.4	IMR90p8
74.5	D4	106.4	CDKN1A_2	61.4	IMR90p8
75.0	D4	105.08	CDKN1A_2	61.4	IMR90p8
75.5	D4	103.5	CDKN1A_2	61.4	IMR90p8
76.0	D4	102.38	CDKN1A_2	61.4	IMR90p8
76.5	D4	101.6	CDKN1A_2	61.4	IMR90p8
77.0	D4	101.07	CDKN1A_2	61.4	IMR90p8
77.5	D4	100.9	CDKN1A_2	61.4	IMR90p8
78.0	D4	100.45	CDKN1A_2	61.4	IMR90p8
78.5	D4	99.7	CDKN1A_2	61.4	IMR90p8
79.0	D4	98.87	CDKN1A_2	61.4	IMR90p8
79.5	D4	97.95	CDKN1A_2	61.4	IMR90p8
80.0	D4	96.94	CDKN1A_2	61.4	IMR90p8
80.5	D4	96.12	CDKN1A_2	61.4	IMR90p8
81.0	D4	95.0	CDKN1A_2	61.4	IMR90p8
81.5	D4	94.6	CDKN1A_2	61.4	IMR90p8
82.0	D4	94.49	CDKN1A_2	61.4	IMR90p8
82.5	D4	93.53	CDKN1A_2	61.4	IMR90p8
83.0	D4	92.69	CDKN1A_2	61.4	IMR90p8
83.5	D4	92.68	CDKN1A_2	61.4	IMR90p8
84.0	D4	92.74	CDKN1A_2	61.4	IMR90p8
84.5	D4	100.39	CDKN1A_2	61.4	IMR90p8
85.0	D4	129.46	CDKN1A_2	61.4	IMR90p8
85.5	D4	171.46	CDKN1A_2	61.4	IMR90p8
86.0	D4	210.71	CDKN1A_2	61.4	IMR90p8
86.5	D4	244.9	CDKN1A_2	61.4	IMR90p8
87.0	D4	260.02	CDKN1A_2	61.4	IMR90p8
87.5	D4	230.82	CDKN1A_2	61.4	IMR90p8
88.0	D4	172.51	CDKN1A_2	61.4	IMR90p8
88.5	D4	115.24	CDKN1A_2	61.4	IMR90p8
89.0	D4	62.52	CDKN1A_2	61.4	IMR90p8
89.5	D4	21.09	CDKN1A_2	61.4	IMR90p8
90.0	D4	3.82	CDKN1A_2	61.4	IMR90p8
90.5	D4	2.68	CDKN1A_2	61.4	IMR90p8
91.0	D4	2.48	CDKN1A_2	61.4	IMR90p8
91.5	D4	2.43	CDKN1A_2	61.4	IMR90p8
92.0	D4	2.7	CDKN1A_2	61.4	IMR90p8
92.5	D4	2.53	CDKN1A_2	61.4	IMR90p8
93.0	D4	2.36	CDKN1A_2	61.4	IMR90p8
93.5	D4	3.18	CDKN1A_2	61.4	IMR90p8
94.0	D4	3.42	CDKN1A_2	61.4	IMR90p8
94.5	D4	4.95	CDKN1A_2	61.4	IMR90p8
95.0	D4	3.01	CDKN1A_2	61.4	IMR90p8
55.0	E4	-7.27	CDKN1A_2	59.0	IMR90p8
55.5	E4	-15.75	CDKN1A_2	59.0	IMR90p8
56.0	E4	-14.54	CDKN1A_2	59.0	IMR90p8
56.5	E4	-14.54	CDKN1A_2	59.0	IMR90p8
57.0	E4	-14.54	CDKN1A_2	59.0	IMR90p8
57.5	E4	-14.48	CDKN1A_2	59.0	IMR90p8
58.0	E4	-14.91	CDKN1A_2	59.0	IMR90p8
58.5	E4	-15.64	CDKN1A_2	59.0	IMR90p8
59.0	E4	-14.79	CDKN1A_2	59.0	IMR90p8
59.5	E4	-14.18	CDKN1A_2	59.0	IMR90p8
60.0	E4	-13.83	CDKN1A_2	59.0	IMR90p8
60.5	E4	-12.34	CDKN1A_2	59.0	IMR90p8
61.0	E4	-10.34	CDKN1A_2	59.0	IMR90p8
61.5	E4	-9.34	CDKN1A_2	59.0	IMR90p8
62.0	E4	-8.48	CDKN1A_2	59.0	IMR90p8
62.5	E4	-6.44	CDKN1A_2	59.0	IMR90p8
63.0	E4	-3.62	CDKN1A_2	59.0	IMR90p8
63.5	E4	1.22	CDKN1A_2	59.0	IMR90p8
64.0	E4	8.89	CDKN1A_2	59.0	IMR90p8
64.5	E4	18.83	CDKN1A_2	59.0	IMR90p8
65.0	E4	30.1	CDKN1A_2	59.0	IMR90p8
65.5	E4	42.5	CDKN1A_2	59.0	IMR90p8
66.0	E4	54.84	CDKN1A_2	59.0	IMR90p8
66.5	E4	66.44	CDKN1A_2	59.0	IMR90p8
67.0	E4	76.54	CDKN1A_2	59.0	IMR90p8
67.5	E4	84.4	CDKN1A_2	59.0	IMR90p8
68.0	E4	90.5	CDKN1A_2	59.0	IMR90p8
68.5	E4	94.02	CDKN1A_2	59.0	IMR90p8
69.0	E4	95.08	CDKN1A_2	59.0	IMR90p8
69.5	E4	95.72	CDKN1A_2	59.0	IMR90p8
70.0	E4	96.02	CDKN1A_2	59.0	IMR90p8
70.5	E4	96.18	CDKN1A_2	59.0	IMR90p8
71.0	E4	97.39	CDKN1A_2	59.0	IMR90p8
71.5	E4	98.9	CDKN1A_2	59.0	IMR90p8
72.0	E4	99.71	CDKN1A_2	59.0	IMR90p8
72.5	E4	100.99	CDKN1A_2	59.0	IMR90p8
73.0	E4	101.58	CDKN1A_2	59.0	IMR90p8
73.5	E4	100.84	CDKN1A_2	59.0	IMR90p8
74.0	E4	100.13	CDKN1A_2	59.0	IMR90p8
74.5	E4	99.74	CDKN1A_2	59.0	IMR90p8
75.0	E4	98.39	CDKN1A_2	59.0	IMR90p8
75.5	E4	97.0	CDKN1A_2	59.0	IMR90p8
76.0	E4	96.8	CDKN1A_2	59.0	IMR90p8
76.5	E4	96.32	CDKN1A_2	59.0	IMR90p8
77.0	E4	95.28	CDKN1A_2	59.0	IMR90p8
77.5	E4	94.8	CDKN1A_2	59.0	IMR90p8
78.0	E4	94.12	CDKN1A_2	59.0	IMR90p8
78.5	E4	92.62	CDKN1A_2	59.0	IMR90p8
79.0	E4	91.56	CDKN1A_2	59.0	IMR90p8
79.5	E4	90.71	CDKN1A_2	59.0	IMR90p8
80.0	E4	89.71	CDKN1A_2	59.0	IMR90p8
80.5	E4	89.09	CDKN1A_2	59.0	IMR90p8
81.0	E4	88.32	CDKN1A_2	59.0	IMR90p8
81.5	E4	87.31	CDKN1A_2	59.0	IMR90p8
82.0	E4	86.94	CDKN1A_2	59.0	IMR90p8
82.5	E4	86.52	CDKN1A_2	59.0	IMR90p8
83.0	E4	85.29	CDKN1A_2	59.0	IMR90p8
83.5	E4	84.43	CDKN1A_2	59.0	IMR90p8
84.0	E4	84.74	CDKN1A_2	59.0	IMR90p8
84.5	E4	91.06	CDKN1A_2	59.0	IMR90p8
85.0	E4	115.27	CDKN1A_2	59.0	IMR90p8
85.5	E4	152.36	CDKN1A_2	59.0	IMR90p8
86.0	E4	187.69	CDKN1A_2	59.0	IMR90p8
86.5	E4	217.52	CDKN1A_2	59.0	IMR90p8
87.0	E4	231.05	CDKN1A_2	59.0	IMR90p8
87.5	E4	205.92	CDKN1A_2	59.0	IMR90p8
88.0	E4	154.03	CDKN1A_2	59.0	IMR90p8
88.5	E4	102.67	CDKN1A_2	59.0	IMR90p8
89.0	E4	56.27	CDKN1A_2	59.0	IMR90p8
89.5	E4	19.62	CDKN1A_2	59.0	IMR90p8
90.0	E4	3.33	CDKN1A_2	59.0	IMR90p8
90.5	E4	1.92	CDKN1A_2	59.0	IMR90p8
91.0	E4	2.12	CDKN1A_2	59.0	IMR90p8
91.5	E4	1.84	CDKN1A_2	59.0	IMR90p8
92.0	E4	1.5	CDKN1A_2	59.0	IMR90p8
92.5	E4	1.92	CDKN1A_2	59.0	IMR90p8
93.0	E4	2.19	CDKN1A_2	59.0	IMR90p8
93.5	E4	2.13	CDKN1A_2	59.0	IMR90p8
94.0	E4	2.16	CDKN1A_2	59.0	IMR90p8
94.5	E4	2.46	CDKN1A_2	59.0	IMR90p8
95.0	E4	1.09	CDKN1A_2	59.0	IMR90p8
55.0	F4	-16.95	CDKN1A_2	57.0	IMR90p8
55.5	F4	-36.73	CDKN1A_2	57.0	IMR90p8
56.0	F4	-33.9	CDKN1A_2	57.0	IMR90p8
56.5	F4	-33.9	CDKN1A_2	57.0	IMR90p8
57.0	F4	-33.9	CDKN1A_2	57.0	IMR90p8
57.5	F4	-34.01	CDKN1A_2	57.0	IMR90p8
58.0	F4	-33.33	CDKN1A_2	57.0	IMR90p8
58.5	F4	-31.98	CDKN1A_2	57.0	IMR90p8
59.0	F4	-30.89	CDKN1A_2	57.0	IMR90p8
59.5	F4	-29.37	CDKN1A_2	57.0	IMR90p8
60.0	F4	-27.24	CDKN1A_2	57.0	IMR90p8
60.5	F4	-25.17	CDKN1A_2	57.0	IMR90p8
61.0	F4	-22.65	CDKN1A_2	57.0	IMR90p8
61.5	F4	-19.67	CDKN1A_2	57.0	IMR90p8
62.0	F4	-16.65	CDKN1A_2	57.0	IMR90p8
62.5	F4	-12.64	CDKN1A_2	57.0	IMR90p8
63.0	F4	-8.09	CDKN1A_2	57.0	IMR90p8
63.5	F4	-3.11	CDKN1A_2	57.0	IMR90p8
64.0	F4	3.36	CDKN1A_2	57.0	IMR90p8
64.5	F4	12.22	CDKN1A_2	57.0	IMR90p8
65.0	F4	23.47	CDKN1A_2	57.0	IMR90p8
65.5	F4	36.94	CDKN1A_2	57.0	IMR90p8
66.0	F4	51.07	CDKN1A_2	57.0	IMR90p8
66.5	F4	64.16	CDKN1A_2	57.0	IMR90p8
67.0	F4	74.98	CDKN1A_2	57.0	IMR90p8
67.5	F4	82.12	CDKN1A_2	57.0	IMR90p8
68.0	F4	85.71	CDKN1A_2	57.0	IMR90p8
68.5	F4	87.48	CDKN1A_2	57.0	IMR90p8
69.0	F4	88.24	CDKN1A_2	57.0	IMR90p8
69.5	F4	88.13	CDKN1A_2	57.0	IMR90p8
70.0	F4	87.94	CDKN1A_2	57.0	IMR90p8
70.5	F4	88.08	CDKN1A_2	57.0	IMR90p8
71.0	F4	88.11	CDKN1A_2	57.0	IMR90p8
71.5	F4	87.95	CDKN1A_2	57.0	IMR90p8
72.0	F4	88.25	CDKN1A_2	57.0	IMR90p8
72.5	F4	88.73	CDKN1A_2	57.0	IMR90p8
73.0	F4	89.39	CDKN1A_2	57.0	IMR90p8
73.5	F4	89.98	CDKN1A_2	57.0	IMR90p8
74.0	F4	90.51	CDKN1A_2	57.0	IMR90p8
74.5	F4	90.78	CDKN1A_2	57.0	IMR90p8
75.0	F4	90.88	CDKN1A_2	57.0	IMR90p8
75.5	F4	90.77	CDKN1A_2	57.0	IMR90p8
76.0	F4	90.14	CDKN1A_2	57.0	IMR90p8
76.5	F4	89.17	CDKN1A_2	57.0	IMR90p8
77.0	F4	88.15	CDKN1A_2	57.0	IMR90p8
77.5	F4	86.89	CDKN1A_2	57.0	IMR90p8
78.0	F4	85.41	CDKN1A_2	57.0	IMR90p8
78.5	F4	84.61	CDKN1A_2	57.0	IMR90p8
79.0	F4	84.16	CDKN1A_2	57.0	IMR90p8
79.5	F4	83.09	CDKN1A_2	57.0	IMR90p8
80.0	F4	82.09	CDKN1A_2	57.0	IMR90p8
80.5	F4	81.43	CDKN1A_2	57.0	IMR90p8
81.0	F4	80.53	CDKN1A_2	57.0	IMR90p8
81.5	F4	79.43	CDKN1A_2	57.0	IMR90p8
82.0	F4	78.82	CDKN1A_2	57.0	IMR90p8
82.5	F4	78.24	CDKN1A_2	57.0	IMR90p8
83.0	F4	77.08	CDKN1A_2	57.0	IMR90p8
83.5	F4	75.57	CDKN1A_2	57.0	IMR90p8
84.0	F4	74.75	CDKN1A_2	57.0	IMR90p8
84.5	F4	80.35	CDKN1A_2	57.0	IMR90p8
85.0	F4	102.34	CDKN1A_2	57.0	IMR90p8
85.5	F4	134.93	CDKN1A_2	57.0	IMR90p8
86.0	F4	165.73	CDKN1A_2	57.0	IMR90p8
86.5	F4	192.69	CDKN1A_2	57.0	IMR90p8
87.0	F4	204.5	CDKN1A_2	57.0	IMR90p8
87.5	F4	180.86	CDKN1A_2	57.0	IMR90p8
88.0	F4	134.02	CDKN1A_2	57.0	IMR90p8
88.5	F4	89.35	CDKN1A_2	57.0	IMR90p8
89.0	F4	48.03	CDKN1A_2	57.0	IMR90p8
89.5	F4	15.13	CDKN1A_2	57.0	IMR90p8
90.0	F4	2.01	CDKN1A_2	57.0	IMR90p8
90.5	F4	2.11	CDKN1A_2	57.0	IMR90p8
91.0	F4	2.0	CDKN1A_2	57.0	IMR90p8
91.5	F4	1.82	CDKN1A_2	57.0	IMR90p8
92.0	F4	2.52	CDKN1A_2	57.0	IMR90p8
92.5	F4	2.71	CDKN1A_2	57.0	IMR90p8
93.0	F4	2.51	CDKN1A_2	57.0	IMR90p8
93.5	F4	2.51	CDKN1A_2	57.0	IMR90p8
94.0	F4	2.78	CDKN1A_2	57.0	IMR90p8
94.5	F4	2.61	CDKN1A_2	57.0	IMR90p8
95.0	F4	1.03	CDKN1A_2	57.0	IMR90p8
55.0	G4	-20.2	CDKN1A_2	55.7	IMR90p8
55.5	G4	-43.77	CDKN1A_2	55.7	IMR90p8
56.0	G4	-40.4	CDKN1A_2	55.7	IMR90p8
56.5	G4	-40.4	CDKN1A_2	55.7	IMR90p8
57.0	G4	-40.4	CDKN1A_2	55.7	IMR90p8
57.5	G4	-40.62	CDKN1A_2	55.7	IMR90p8
58.0	G4	-39.31	CDKN1A_2	55.7	IMR90p8
58.5	G4	-36.52	CDKN1A_2	55.7	IMR90p8
59.0	G4	-33.82	CDKN1A_2	55.7	IMR90p8
59.5	G4	-31.88	CDKN1A_2	55.7	IMR90p8
60.0	G4	-29.51	CDKN1A_2	55.7	IMR90p8
60.5	G4	-26.41	CDKN1A_2	55.7	IMR90p8
61.0	G4	-23.57	CDKN1A_2	55.7	IMR90p8
61.5	G4	-20.29	CDKN1A_2	55.7	IMR90p8
62.0	G4	-15.87	CDKN1A_2	55.7	IMR90p8
62.5	G4	-10.45	CDKN1A_2	55.7	IMR90p8
63.0	G4	-5.09	CDKN1A_2	55.7	IMR90p8
63.5	G4	0.77	CDKN1A_2	55.7	IMR90p8
64.0	G4	7.68	CDKN1A_2	55.7	IMR90p8
64.5	G4	15.04	CDKN1A_2	55.7	IMR90p8
65.0	G4	23.2	CDKN1A_2	55.7	IMR90p8
65.5	G4	33.18	CDKN1A_2	55.7	IMR90p8
66.0	G4	44.03	CDKN1A_2	55.7	IMR90p8
66.5	G4	54.57	CDKN1A_2	55.7	IMR90p8
67.0	G4	63.8	CDKN1A_2	55.7	IMR90p8
67.5	G4	70.78	CDKN1A_2	55.7	IMR90p8
68.0	G4	75.25	CDKN1A_2	55.7	IMR90p8
68.5	G4	77.27	CDKN1A_2	55.7	IMR90p8
69.0	G4	77.74	CDKN1A_2	55.7	IMR90p8
69.5	G4	78.22	CDKN1A_2	55.7	IMR90p8
70.0	G4	78.34	CDKN1A_2	55.7	IMR90p8
70.5	G4	77.61	CDKN1A_2	55.7	IMR90p8
71.0	G4	77.73	CDKN1A_2	55.7	IMR90p8
71.5	G4	77.96	CDKN1A_2	55.7	IMR90p8
72.0	G4	77.29	CDKN1A_2	55.7	IMR90p8
72.5	G4	77.65	CDKN1A_2	55.7	IMR90p8
73.0	G4	79.29	CDKN1A_2	55.7	IMR90p8
73.5	G4	80.16	CDKN1A_2	55.7	IMR90p8
74.0	G4	81.01	CDKN1A_2	55.7	IMR90p8
74.5	G4	82.64	CDKN1A_2	55.7	IMR90p8
75.0	G4	82.76	CDKN1A_2	55.7	IMR90p8
75.5	G4	81.82	CDKN1A_2	55.7	IMR90p8
76.0	G4	81.05	CDKN1A_2	55.7	IMR90p8
76.5	G4	79.33	CDKN1A_2	55.7	IMR90p8
77.0	G4	76.65	CDKN1A_2	55.7	IMR90p8
77.5	G4	75.0	CDKN1A_2	55.7	IMR90p8
78.0	G4	73.42	CDKN1A_2	55.7	IMR90p8
78.5	G4	71.58	CDKN1A_2	55.7	IMR90p8
79.0	G4	71.36	CDKN1A_2	55.7	IMR90p8
79.5	G4	71.35	CDKN1A_2	55.7	IMR90p8
80.0	G4	70.41	CDKN1A_2	55.7	IMR90p8
80.5	G4	69.91	CDKN1A_2	55.7	IMR90p8
81.0	G4	69.68	CDKN1A_2	55.7	IMR90p8
81.5	G4	67.76	CDKN1A_2	55.7	IMR90p8
82.0	G4	66.26	CDKN1A_2	55.7	IMR90p8
82.5	G4	65.94	CDKN1A_2	55.7	IMR90p8
83.0	G4	65.19	CDKN1A_2	55.7	IMR90p8
83.5	G4	64.35	CDKN1A_2	55.7	IMR90p8
84.0	G4	65.03	CDKN1A_2	55.7	IMR90p8
84.5	G4	69.76	CDKN1A_2	55.7	IMR90p8
85.0	G4	86.4	CDKN1A_2	55.7	IMR90p8
85.5	G4	112.3	CDKN1A_2	55.7	IMR90p8
86.0	G4	137.13	CDKN1A_2	55.7	IMR90p8
86.5	G4	158.42	CDKN1A_2	55.7	IMR90p8
87.0	G4	169.1	CDKN1A_2	55.7	IMR90p8
87.5	G4	152.35	CDKN1A_2	55.7	IMR90p8
88.0	G4	114.93	CDKN1A_2	55.7	IMR90p8
88.5	G4	77.54	CDKN1A_2	55.7	IMR90p8
89.0	G4	43.64	CDKN1A_2	55.7	IMR90p8
89.5	G4	15.96	CDKN1A_2	55.7	IMR90p8
90.0	G4	2.83	CDKN1A_2	55.7	IMR90p8
90.5	G4	1.94	CDKN1A_2	55.7	IMR90p8
91.0	G4	2.37	CDKN1A_2	55.7	IMR90p8
91.5	G4	1.73	CDKN1A_2	55.7	IMR90p8
92.0	G4	1.42	CDKN1A_2	55.7	IMR90p8
92.5	G4	1.87	CDKN1A_2	55.7	IMR90p8
93.0	G4	1.43	CDKN1A_2	55.7	IMR90p8
93.5	G4	1.05	CDKN1A_2	55.7	IMR90p8
94.0	G4	1.26	CDKN1A_2	55.7	IMR90p8
94.5	G4	1.67	CDKN1A_2	55.7	IMR90p8
95.0	G4	0.83	CDKN1A_2	55.7	IMR90p8
55.0	H4	-21.72	CDKN1A_2	55.0	IMR90p8
55.5	H4	-47.06	CDKN1A_2	55.0	IMR90p8
56.0	H4	-43.44	CDKN1A_2	55.0	IMR90p8
56.5	H4	-43.44	CDKN1A_2	55.0	IMR90p8
57.0	H4	-43.44	CDKN1A_2	55.0	IMR90p8
57.5	H4	-43.57	CDKN1A_2	55.0	IMR90p8
58.0	H4	-42.91	CDKN1A_2	55.0	IMR90p8
58.5	H4	-40.22	CDKN1A_2	55.0	IMR90p8
59.0	H4	-37.34	CDKN1A_2	55.0	IMR90p8
59.5	H4	-34.43	CDKN1A_2	55.0	IMR90p8
60.0	H4	-30.71	CDKN1A_2	55.0	IMR90p8
60.5	H4	-26.02	CDKN1A_2	55.0	IMR90p8
61.0	H4	-21.42	CDKN1A_2	55.0	IMR90p8
61.5	H4	-16.81	CDKN1A_2	55.0	IMR90p8
62.0	H4	-10.94	CDKN1A_2	55.0	IMR90p8
62.5	H4	-5.58	CDKN1A_2	55.0	IMR90p8
63.0	H4	-0.76	CDKN1A_2	55.0	IMR90p8
63.5	H4	4.88	CDKN1A_2	55.0	IMR90p8
64.0	H4	10.51	CDKN1A_2	55.0	IMR90p8
64.5	H4	15.32	CDKN1A_2	55.0	IMR90p8
65.0	H4	21.47	CDKN1A_2	55.0	IMR90p8
65.5	H4	28.97	CDKN1A_2	55.0	IMR90p8
66.0	H4	36.65	CDKN1A_2	55.0	IMR90p8
66.5	H4	44.84	CDKN1A_2	55.0	IMR90p8
67.0	H4	53.37	CDKN1A_2	55.0	IMR90p8
67.5	H4	60.97	CDKN1A_2	55.0	IMR90p8
68.0	H4	66.42	CDKN1A_2	55.0	IMR90p8
68.5	H4	69.77	CDKN1A_2	55.0	IMR90p8
69.0	H4	71.88	CDKN1A_2	55.0	IMR90p8
69.5	H4	72.8	CDKN1A_2	55.0	IMR90p8
70.0	H4	72.37	CDKN1A_2	55.0	IMR90p8
70.5	H4	72.11	CDKN1A_2	55.0	IMR90p8
71.0	H4	72.13	CDKN1A_2	55.0	IMR90p8
71.5	H4	71.54	CDKN1A_2	55.0	IMR90p8
72.0	H4	70.87	CDKN1A_2	55.0	IMR90p8
72.5	H4	70.99	CDKN1A_2	55.0	IMR90p8
73.0	H4	71.03	CDKN1A_2	55.0	IMR90p8
73.5	H4	71.23	CDKN1A_2	55.0	IMR90p8
74.0	H4	72.4	CDKN1A_2	55.0	IMR90p8
74.5	H4	73.44	CDKN1A_2	55.0	IMR90p8
75.0	H4	73.54	CDKN1A_2	55.0	IMR90p8
75.5	H4	73.4	CDKN1A_2	55.0	IMR90p8
76.0	H4	73.23	CDKN1A_2	55.0	IMR90p8
76.5	H4	71.73	CDKN1A_2	55.0	IMR90p8
77.0	H4	70.19	CDKN1A_2	55.0	IMR90p8
77.5	H4	69.33	CDKN1A_2	55.0	IMR90p8
78.0	H4	68.37	CDKN1A_2	55.0	IMR90p8
78.5	H4	67.24	CDKN1A_2	55.0	IMR90p8
79.0	H4	66.62	CDKN1A_2	55.0	IMR90p8
79.5	H4	66.06	CDKN1A_2	55.0	IMR90p8
80.0	H4	65.29	CDKN1A_2	55.0	IMR90p8
80.5	H4	64.66	CDKN1A_2	55.0	IMR90p8
81.0	H4	63.77	CDKN1A_2	55.0	IMR90p8
81.5	H4	62.9	CDKN1A_2	55.0	IMR90p8
82.0	H4	62.41	CDKN1A_2	55.0	IMR90p8
82.5	H4	61.85	CDKN1A_2	55.0	IMR90p8
83.0	H4	60.94	CDKN1A_2	55.0	IMR90p8
83.5	H4	60.38	CDKN1A_2	55.0	IMR90p8
84.0	H4	60.26	CDKN1A_2	55.0	IMR90p8
84.5	H4	61.85	CDKN1A_2	55.0	IMR90p8
85.0	H4	74.61	CDKN1A_2	55.0	IMR90p8
85.5	H4	97.87	CDKN1A_2	55.0	IMR90p8
86.0	H4	120.9	CDKN1A_2	55.0	IMR90p8
86.5	H4	141.03	CDKN1A_2	55.0	IMR90p8
87.0	H4	154.61	CDKN1A_2	55.0	IMR90p8
87.5	H4	144.08	CDKN1A_2	55.0	IMR90p8
88.0	H4	111.2	CDKN1A_2	55.0	IMR90p8
88.5	H4	76.58	CDKN1A_2	55.0	IMR90p8
89.0	H4	44.79	CDKN1A_2	55.0	IMR90p8
89.5	H4	17.53	CDKN1A_2	55.0	IMR90p8
90.0	H4	3.28	CDKN1A_2	55.0	IMR90p8
90.5	H4	1.32	CDKN1A_2	55.0	IMR90p8
91.0	H4	1.37	CDKN1A_2	55.0	IMR90p8
91.5	H4	1.59	CDKN1A_2	55.0	IMR90p8
92.0	H4	1.98	CDKN1A_2	55.0	IMR90p8
92.5	H4	2.26	CDKN1A_2	55.0	IMR90p8
93.0	H4	2.84	CDKN1A_2	55.0	IMR90p8
93.5	H4	3.2	CDKN1A_2	55.0	IMR90p8
94.0	H4	3.21	CDKN1A_2	55.0	IMR90p8
94.5	H4	3.15	CDKN1A_2	55.0	IMR90p8
95.0	H4	1.3	CDKN1A_2	55.0	IMR90p8
