# Supplementary material for: Primer PICKR: literature-mined scoring platform for robust RT–qPCR primers
Source: Nat Commun. 2026 May 28;17:6938. doi: 10.1038/s41467-026-73648-2 (PMC13388996; doi:10.1038/s41467-026-73648-2)
Supplement: Supplementary file 11 — Source Data [file 41467_2026_73648_MOESM11_ESM.zip › Suppl_Fig_S14/amplification_data_FASN_2.csv]

Cycle	Well	Fluorescence	Target	melt temp	Replicate
1	A5	-5.56	FASN_2	65.0	IMR90p11
2	A5	1.92	FASN_2	65.0	IMR90p11
3	A5	0.52	FASN_2	65.0	IMR90p11
4	A5	2.06	FASN_2	65.0	IMR90p11
5	A5	1.6	FASN_2	65.0	IMR90p11
6	A5	-1.52	FASN_2	65.0	IMR90p11
7	A5	0.77	FASN_2	65.0	IMR90p11
8	A5	0.92	FASN_2	65.0	IMR90p11
9	A5	0.86	FASN_2	65.0	IMR90p11
10	A5	1.7	FASN_2	65.0	IMR90p11
11	A5	2.01	FASN_2	65.0	IMR90p11
12	A5	-3.98	FASN_2	65.0	IMR90p11
13	A5	-3.09	FASN_2	65.0	IMR90p11
14	A5	5.6	FASN_2	65.0	IMR90p11
15	A5	-0.39	FASN_2	65.0	IMR90p11
16	A5	-2.29	FASN_2	65.0	IMR90p11
17	A5	-2.96	FASN_2	65.0	IMR90p11
18	A5	0.28	FASN_2	65.0	IMR90p11
19	A5	-1.99	FASN_2	65.0	IMR90p11
20	A5	-2.58	FASN_2	65.0	IMR90p11
21	A5	1.76	FASN_2	65.0	IMR90p11
22	A5	-0.87	FASN_2	65.0	IMR90p11
23	A5	8.0	FASN_2	65.0	IMR90p11
24	A5	22.67	FASN_2	65.0	IMR90p11
25	A5	39.05	FASN_2	65.0	IMR90p11
26	A5	87.49	FASN_2	65.0	IMR90p11
27	A5	170.52	FASN_2	65.0	IMR90p11
28	A5	289.16	FASN_2	65.0	IMR90p11
29	A5	453.09	FASN_2	65.0	IMR90p11
30	A5	625.4	FASN_2	65.0	IMR90p11
31	A5	804.91	FASN_2	65.0	IMR90p11
32	A5	982.08	FASN_2	65.0	IMR90p11
33	A5	1150.41	FASN_2	65.0	IMR90p11
34	A5	1305.13	FASN_2	65.0	IMR90p11
35	A5	1441.6	FASN_2	65.0	IMR90p11
36	A5	1558.96	FASN_2	65.0	IMR90p11
37	A5	1662.99	FASN_2	65.0	IMR90p11
38	A5	1755.21	FASN_2	65.0	IMR90p11
39	A5	1838.62	FASN_2	65.0	IMR90p11
40	A5	1913.38	FASN_2	65.0	IMR90p11
1	B5	1.9	FASN_2	64.5	IMR90p11
2	B5	-0.97	FASN_2	64.5	IMR90p11
3	B5	7.96	FASN_2	64.5	IMR90p11
4	B5	-0.28	FASN_2	64.5	IMR90p11
5	B5	-1.14	FASN_2	64.5	IMR90p11
6	B5	2.07	FASN_2	64.5	IMR90p11
7	B5	-1.75	FASN_2	64.5	IMR90p11
8	B5	-2.35	FASN_2	64.5	IMR90p11
9	B5	2.49	FASN_2	64.5	IMR90p11
10	B5	-0.57	FASN_2	64.5	IMR90p11
11	B5	1.53	FASN_2	64.5	IMR90p11
12	B5	2.93	FASN_2	64.5	IMR90p11
13	B5	1.22	FASN_2	64.5	IMR90p11
14	B5	-0.48	FASN_2	64.5	IMR90p11
15	B5	-5.05	FASN_2	64.5	IMR90p11
16	B5	-0.43	FASN_2	64.5	IMR90p11
17	B5	-5.65	FASN_2	64.5	IMR90p11
18	B5	-5.48	FASN_2	64.5	IMR90p11
19	B5	-7.15	FASN_2	64.5	IMR90p11
20	B5	-1.2	FASN_2	64.5	IMR90p11
21	B5	0.35	FASN_2	64.5	IMR90p11
22	B5	5.2	FASN_2	64.5	IMR90p11
23	B5	13.81	FASN_2	64.5	IMR90p11
24	B5	24.9	FASN_2	64.5	IMR90p11
25	B5	62.43	FASN_2	64.5	IMR90p11
26	B5	119.97	FASN_2	64.5	IMR90p11
27	B5	224.12	FASN_2	64.5	IMR90p11
28	B5	377.13	FASN_2	64.5	IMR90p11
29	B5	557.89	FASN_2	64.5	IMR90p11
30	B5	742.58	FASN_2	64.5	IMR90p11
31	B5	933.97	FASN_2	64.5	IMR90p11
32	B5	1115.32	FASN_2	64.5	IMR90p11
33	B5	1287.62	FASN_2	64.5	IMR90p11
34	B5	1438.13	FASN_2	64.5	IMR90p11
35	B5	1572.77	FASN_2	64.5	IMR90p11
36	B5	1687.15	FASN_2	64.5	IMR90p11
37	B5	1789.72	FASN_2	64.5	IMR90p11
38	B5	1879.12	FASN_2	64.5	IMR90p11
39	B5	1959.37	FASN_2	64.5	IMR90p11
40	B5	2032.0	FASN_2	64.5	IMR90p11
1	C5	2.59	FASN_2	63.3	IMR90p11
2	C5	-0.1	FASN_2	63.3	IMR90p11
3	C5	4.63	FASN_2	63.3	IMR90p11
4	C5	0.87	FASN_2	63.3	IMR90p11
5	C5	4.04	FASN_2	63.3	IMR90p11
6	C5	-1.06	FASN_2	63.3	IMR90p11
7	C5	1.24	FASN_2	63.3	IMR90p11
8	C5	1.16	FASN_2	63.3	IMR90p11
9	C5	-0.65	FASN_2	63.3	IMR90p11
10	C5	-0.07	FASN_2	63.3	IMR90p11
11	C5	-1.41	FASN_2	63.3	IMR90p11
12	C5	-1.89	FASN_2	63.3	IMR90p11
13	C5	1.38	FASN_2	63.3	IMR90p11
14	C5	0.24	FASN_2	63.3	IMR90p11
15	C5	-5.09	FASN_2	63.3	IMR90p11
16	C5	-2.51	FASN_2	63.3	IMR90p11
17	C5	-0.11	FASN_2	63.3	IMR90p11
18	C5	-2.97	FASN_2	63.3	IMR90p11
19	C5	-3.84	FASN_2	63.3	IMR90p11
20	C5	-3.04	FASN_2	63.3	IMR90p11
21	C5	2.43	FASN_2	63.3	IMR90p11
22	C5	3.8	FASN_2	63.3	IMR90p11
23	C5	10.81	FASN_2	63.3	IMR90p11
24	C5	28.85	FASN_2	63.3	IMR90p11
25	C5	66.93	FASN_2	63.3	IMR90p11
26	C5	132.32	FASN_2	63.3	IMR90p11
27	C5	250.26	FASN_2	63.3	IMR90p11
28	C5	421.0	FASN_2	63.3	IMR90p11
29	C5	625.63	FASN_2	63.3	IMR90p11
30	C5	834.99	FASN_2	63.3	IMR90p11
31	C5	1049.55	FASN_2	63.3	IMR90p11
32	C5	1258.26	FASN_2	63.3	IMR90p11
33	C5	1452.25	FASN_2	63.3	IMR90p11
34	C5	1626.48	FASN_2	63.3	IMR90p11
35	C5	1777.04	FASN_2	63.3	IMR90p11
36	C5	1910.09	FASN_2	63.3	IMR90p11
37	C5	2025.59	FASN_2	63.3	IMR90p11
38	C5	2127.45	FASN_2	63.3	IMR90p11
39	C5	2217.42	FASN_2	63.3	IMR90p11
40	C5	2300.13	FASN_2	63.3	IMR90p11
1	D5	5.11	FASN_2	61.4	IMR90p11
2	D5	1.18	FASN_2	61.4	IMR90p11
3	D5	5.02	FASN_2	61.4	IMR90p11
4	D5	2.6	FASN_2	61.4	IMR90p11
5	D5	1.59	FASN_2	61.4	IMR90p11
6	D5	2.96	FASN_2	61.4	IMR90p11
7	D5	-3.24	FASN_2	61.4	IMR90p11
8	D5	3.53	FASN_2	61.4	IMR90p11
9	D5	2.63	FASN_2	61.4	IMR90p11
10	D5	0.08	FASN_2	61.4	IMR90p11
11	D5	-5.07	FASN_2	61.4	IMR90p11
12	D5	-0.58	FASN_2	61.4	IMR90p11
13	D5	0.0	FASN_2	61.4	IMR90p11
14	D5	-0.49	FASN_2	61.4	IMR90p11
15	D5	-3.21	FASN_2	61.4	IMR90p11
16	D5	-2.53	FASN_2	61.4	IMR90p11
17	D5	-0.22	FASN_2	61.4	IMR90p11
18	D5	-6.86	FASN_2	61.4	IMR90p11
19	D5	-2.61	FASN_2	61.4	IMR90p11
20	D5	-3.01	FASN_2	61.4	IMR90p11
21	D5	0.22	FASN_2	61.4	IMR90p11
22	D5	-0.74	FASN_2	61.4	IMR90p11
23	D5	3.47	FASN_2	61.4	IMR90p11
24	D5	15.12	FASN_2	61.4	IMR90p11
25	D5	44.8	FASN_2	61.4	IMR90p11
26	D5	86.88	FASN_2	61.4	IMR90p11
27	D5	174.23	FASN_2	61.4	IMR90p11
28	D5	312.36	FASN_2	61.4	IMR90p11
29	D5	498.22	FASN_2	61.4	IMR90p11
30	D5	695.38	FASN_2	61.4	IMR90p11
31	D5	906.89	FASN_2	61.4	IMR90p11
32	D5	1122.8	FASN_2	61.4	IMR90p11
33	D5	1332.19	FASN_2	61.4	IMR90p11
34	D5	1524.77	FASN_2	61.4	IMR90p11
35	D5	1696.33	FASN_2	61.4	IMR90p11
36	D5	1848.03	FASN_2	61.4	IMR90p11
37	D5	1981.81	FASN_2	61.4	IMR90p11
38	D5	2100.17	FASN_2	61.4	IMR90p11
39	D5	2204.5	FASN_2	61.4	IMR90p11
40	D5	2300.08	FASN_2	61.4	IMR90p11
1	E5	1.36	FASN_2	59.0	IMR90p11
2	E5	4.41	FASN_2	59.0	IMR90p11
3	E5	-1.78	FASN_2	59.0	IMR90p11
4	E5	2.15	FASN_2	59.0	IMR90p11
5	E5	3.32	FASN_2	59.0	IMR90p11
6	E5	1.31	FASN_2	59.0	IMR90p11
7	E5	2.44	FASN_2	59.0	IMR90p11
8	E5	-0.18	FASN_2	59.0	IMR90p11
9	E5	0.18	FASN_2	59.0	IMR90p11
10	E5	1.98	FASN_2	59.0	IMR90p11
11	E5	-1.03	FASN_2	59.0	IMR90p11
12	E5	0.59	FASN_2	59.0	IMR90p11
13	E5	-0.16	FASN_2	59.0	IMR90p11
14	E5	-4.74	FASN_2	59.0	IMR90p11
15	E5	3.17	FASN_2	59.0	IMR90p11
16	E5	1.07	FASN_2	59.0	IMR90p11
17	E5	-1.72	FASN_2	59.0	IMR90p11
18	E5	-5.66	FASN_2	59.0	IMR90p11
19	E5	0.72	FASN_2	59.0	IMR90p11
20	E5	-8.2	FASN_2	59.0	IMR90p11
21	E5	-1.29	FASN_2	59.0	IMR90p11
22	E5	1.13	FASN_2	59.0	IMR90p11
23	E5	-0.52	FASN_2	59.0	IMR90p11
24	E5	13.47	FASN_2	59.0	IMR90p11
25	E5	17.51	FASN_2	59.0	IMR90p11
26	E5	41.42	FASN_2	59.0	IMR90p11
27	E5	85.5	FASN_2	59.0	IMR90p11
28	E5	167.08	FASN_2	59.0	IMR90p11
29	E5	291.36	FASN_2	59.0	IMR90p11
30	E5	449.88	FASN_2	59.0	IMR90p11
31	E5	625.38	FASN_2	59.0	IMR90p11
32	E5	818.94	FASN_2	59.0	IMR90p11
33	E5	1022.65	FASN_2	59.0	IMR90p11
34	E5	1219.95	FASN_2	59.0	IMR90p11
35	E5	1406.54	FASN_2	59.0	IMR90p11
36	E5	1576.44	FASN_2	59.0	IMR90p11
37	E5	1727.34	FASN_2	59.0	IMR90p11
38	E5	1860.95	FASN_2	59.0	IMR90p11
39	E5	1981.42	FASN_2	59.0	IMR90p11
40	E5	2098.52	FASN_2	59.0	IMR90p11
1	F5	-3.13	FASN_2	57.0	IMR90p11
2	F5	5.44	FASN_2	57.0	IMR90p11
3	F5	3.07	FASN_2	57.0	IMR90p11
4	F5	2.54	FASN_2	57.0	IMR90p11
5	F5	-3.53	FASN_2	57.0	IMR90p11
6	F5	-1.79	FASN_2	57.0	IMR90p11
7	F5	2.3	FASN_2	57.0	IMR90p11
8	F5	1.52	FASN_2	57.0	IMR90p11
9	F5	0.91	FASN_2	57.0	IMR90p11
10	F5	3.37	FASN_2	57.0	IMR90p11
11	F5	3.39	FASN_2	57.0	IMR90p11
12	F5	-2.53	FASN_2	57.0	IMR90p11
13	F5	-0.19	FASN_2	57.0	IMR90p11
14	F5	-0.28	FASN_2	57.0	IMR90p11
15	F5	0.18	FASN_2	57.0	IMR90p11
16	F5	-1.27	FASN_2	57.0	IMR90p11
17	F5	-0.08	FASN_2	57.0	IMR90p11
18	F5	-3.02	FASN_2	57.0	IMR90p11
19	F5	-2.78	FASN_2	57.0	IMR90p11
20	F5	-1.01	FASN_2	57.0	IMR90p11
21	F5	-3.6	FASN_2	57.0	IMR90p11
22	F5	-5.16	FASN_2	57.0	IMR90p11
23	F5	2.82	FASN_2	57.0	IMR90p11
24	F5	1.58	FASN_2	57.0	IMR90p11
25	F5	11.02	FASN_2	57.0	IMR90p11
26	F5	23.07	FASN_2	57.0	IMR90p11
27	F5	38.61	FASN_2	57.0	IMR90p11
28	F5	74.84	FASN_2	57.0	IMR90p11
29	F5	150.45	FASN_2	57.0	IMR90p11
30	F5	263.67	FASN_2	57.0	IMR90p11
31	F5	413.8	FASN_2	57.0	IMR90p11
32	F5	591.94	FASN_2	57.0	IMR90p11
33	F5	780.15	FASN_2	57.0	IMR90p11
34	F5	982.17	FASN_2	57.0	IMR90p11
35	F5	1186.73	FASN_2	57.0	IMR90p11
36	F5	1385.88	FASN_2	57.0	IMR90p11
37	F5	1571.94	FASN_2	57.0	IMR90p11
38	F5	1740.89	FASN_2	57.0	IMR90p11
39	F5	1894.42	FASN_2	57.0	IMR90p11
40	F5	2036.48	FASN_2	57.0	IMR90p11
1	G5	3.14	FASN_2	55.7	IMR90p11
2	G5	1.75	FASN_2	55.7	IMR90p11
3	G5	4.33	FASN_2	55.7	IMR90p11
4	G5	-0.12	FASN_2	55.7	IMR90p11
5	G5	4.09	FASN_2	55.7	IMR90p11
6	G5	0.39	FASN_2	55.7	IMR90p11
7	G5	1.54	FASN_2	55.7	IMR90p11
8	G5	-0.97	FASN_2	55.7	IMR90p11
9	G5	-3.03	FASN_2	55.7	IMR90p11
10	G5	-0.87	FASN_2	55.7	IMR90p11
11	G5	-1.76	FASN_2	55.7	IMR90p11
12	G5	-0.01	FASN_2	55.7	IMR90p11
13	G5	-0.37	FASN_2	55.7	IMR90p11
14	G5	0.41	FASN_2	55.7	IMR90p11
15	G5	2.39	FASN_2	55.7	IMR90p11
16	G5	-0.41	FASN_2	55.7	IMR90p11
17	G5	-5.05	FASN_2	55.7	IMR90p11
18	G5	-0.04	FASN_2	55.7	IMR90p11
19	G5	-1.9	FASN_2	55.7	IMR90p11
20	G5	-2.0	FASN_2	55.7	IMR90p11
21	G5	-0.63	FASN_2	55.7	IMR90p11
22	G5	0.04	FASN_2	55.7	IMR90p11
23	G5	-1.69	FASN_2	55.7	IMR90p11
24	G5	0.47	FASN_2	55.7	IMR90p11
25	G5	1.17	FASN_2	55.7	IMR90p11
26	G5	8.87	FASN_2	55.7	IMR90p11
27	G5	24.51	FASN_2	55.7	IMR90p11
28	G5	43.34	FASN_2	55.7	IMR90p11
29	G5	87.93	FASN_2	55.7	IMR90p11
30	G5	163.37	FASN_2	55.7	IMR90p11
31	G5	265.83	FASN_2	55.7	IMR90p11
32	G5	412.01	FASN_2	55.7	IMR90p11
33	G5	572.4	FASN_2	55.7	IMR90p11
34	G5	748.96	FASN_2	55.7	IMR90p11
35	G5	938.25	FASN_2	55.7	IMR90p11
36	G5	1128.33	FASN_2	55.7	IMR90p11
37	G5	1314.11	FASN_2	55.7	IMR90p11
38	G5	1491.93	FASN_2	55.7	IMR90p11
39	G5	1654.52	FASN_2	55.7	IMR90p11
40	G5	1805.04	FASN_2	55.7	IMR90p11
1	H5	1.94	FASN_2	55.0	IMR90p11
2	H5	1.85	FASN_2	55.0	IMR90p11
3	H5	6.12	FASN_2	55.0	IMR90p11
4	H5	0.08	FASN_2	55.0	IMR90p11
5	H5	-2.8	FASN_2	55.0	IMR90p11
6	H5	5.0	FASN_2	55.0	IMR90p11
7	H5	1.6	FASN_2	55.0	IMR90p11
8	H5	2.71	FASN_2	55.0	IMR90p11
9	H5	-2.32	FASN_2	55.0	IMR90p11
10	H5	-0.34	FASN_2	55.0	IMR90p11
11	H5	-1.31	FASN_2	55.0	IMR90p11
12	H5	1.49	FASN_2	55.0	IMR90p11
13	H5	-4.76	FASN_2	55.0	IMR90p11
14	H5	-1.38	FASN_2	55.0	IMR90p11
15	H5	-2.24	FASN_2	55.0	IMR90p11
16	H5	-3.49	FASN_2	55.0	IMR90p11
17	H5	3.61	FASN_2	55.0	IMR90p11
18	H5	-1.98	FASN_2	55.0	IMR90p11
19	H5	-1.83	FASN_2	55.0	IMR90p11
20	H5	-0.38	FASN_2	55.0	IMR90p11
21	H5	0.92	FASN_2	55.0	IMR90p11
22	H5	1.79	FASN_2	55.0	IMR90p11
23	H5	-1.7	FASN_2	55.0	IMR90p11
24	H5	-1.23	FASN_2	55.0	IMR90p11
25	H5	0.72	FASN_2	55.0	IMR90p11
26	H5	2.81	FASN_2	55.0	IMR90p11
27	H5	6.31	FASN_2	55.0	IMR90p11
28	H5	29.78	FASN_2	55.0	IMR90p11
29	H5	53.88	FASN_2	55.0	IMR90p11
30	H5	97.38	FASN_2	55.0	IMR90p11
31	H5	177.56	FASN_2	55.0	IMR90p11
32	H5	288.15	FASN_2	55.0	IMR90p11
33	H5	436.68	FASN_2	55.0	IMR90p11
34	H5	592.85	FASN_2	55.0	IMR90p11
35	H5	761.77	FASN_2	55.0	IMR90p11
36	H5	943.53	FASN_2	55.0	IMR90p11
37	H5	1127.81	FASN_2	55.0	IMR90p11
38	H5	1307.3	FASN_2	55.0	IMR90p11
39	H5	1473.48	FASN_2	55.0	IMR90p11
40	H5	1630.1	FASN_2	55.0	IMR90p11
1	A5	-10.06	FASN_2	65.0	IMR90p2
2	A5	-2.09	FASN_2	65.0	IMR90p2
3	A5	-3.21	FASN_2	65.0	IMR90p2
4	A5	0.22	FASN_2	65.0	IMR90p2
5	A5	-1.98	FASN_2	65.0	IMR90p2
6	A5	-0.45	FASN_2	65.0	IMR90p2
7	A5	2.43	FASN_2	65.0	IMR90p2
8	A5	1.41	FASN_2	65.0	IMR90p2
9	A5	3.55	FASN_2	65.0	IMR90p2
10	A5	-0.33	FASN_2	65.0	IMR90p2
11	A5	2.11	FASN_2	65.0	IMR90p2
12	A5	3.27	FASN_2	65.0	IMR90p2
13	A5	2.06	FASN_2	65.0	IMR90p2
14	A5	2.7	FASN_2	65.0	IMR90p2
15	A5	-1.48	FASN_2	65.0	IMR90p2
16	A5	-2.7	FASN_2	65.0	IMR90p2
17	A5	1.87	FASN_2	65.0	IMR90p2
18	A5	0.39	FASN_2	65.0	IMR90p2
19	A5	-0.69	FASN_2	65.0	IMR90p2
20	A5	-3.98	FASN_2	65.0	IMR90p2
21	A5	-2.82	FASN_2	65.0	IMR90p2
22	A5	4.79	FASN_2	65.0	IMR90p2
23	A5	13.53	FASN_2	65.0	IMR90p2
24	A5	24.6	FASN_2	65.0	IMR90p2
25	A5	47.81	FASN_2	65.0	IMR90p2
26	A5	102.48	FASN_2	65.0	IMR90p2
27	A5	183.34	FASN_2	65.0	IMR90p2
28	A5	308.72	FASN_2	65.0	IMR90p2
29	A5	458.39	FASN_2	65.0	IMR90p2
30	A5	613.79	FASN_2	65.0	IMR90p2
31	A5	771.77	FASN_2	65.0	IMR90p2
32	A5	924.44	FASN_2	65.0	IMR90p2
33	A5	1067.89	FASN_2	65.0	IMR90p2
34	A5	1195.21	FASN_2	65.0	IMR90p2
35	A5	1309.62	FASN_2	65.0	IMR90p2
36	A5	1407.8	FASN_2	65.0	IMR90p2
37	A5	1496.1	FASN_2	65.0	IMR90p2
38	A5	1572.54	FASN_2	65.0	IMR90p2
39	A5	1638.72	FASN_2	65.0	IMR90p2
40	A5	1698.35	FASN_2	65.0	IMR90p2
1	B5	0.63	FASN_2	64.5	IMR90p2
2	B5	-0.12	FASN_2	64.5	IMR90p2
3	B5	-3.24	FASN_2	64.5	IMR90p2
4	B5	0.74	FASN_2	64.5	IMR90p2
5	B5	-3.54	FASN_2	64.5	IMR90p2
6	B5	-0.02	FASN_2	64.5	IMR90p2
7	B5	3.76	FASN_2	64.5	IMR90p2
8	B5	3.64	FASN_2	64.5	IMR90p2
9	B5	1.74	FASN_2	64.5	IMR90p2
10	B5	4.78	FASN_2	64.5	IMR90p2
11	B5	-0.77	FASN_2	64.5	IMR90p2
12	B5	1.56	FASN_2	64.5	IMR90p2
13	B5	0.73	FASN_2	64.5	IMR90p2
14	B5	0.72	FASN_2	64.5	IMR90p2
15	B5	-2.54	FASN_2	64.5	IMR90p2
16	B5	0.57	FASN_2	64.5	IMR90p2
17	B5	-0.9	FASN_2	64.5	IMR90p2
18	B5	1.84	FASN_2	64.5	IMR90p2
19	B5	-2.07	FASN_2	64.5	IMR90p2
20	B5	-0.55	FASN_2	64.5	IMR90p2
21	B5	-1.85	FASN_2	64.5	IMR90p2
22	B5	3.54	FASN_2	64.5	IMR90p2
23	B5	14.95	FASN_2	64.5	IMR90p2
24	B5	36.81	FASN_2	64.5	IMR90p2
25	B5	76.45	FASN_2	64.5	IMR90p2
26	B5	154.29	FASN_2	64.5	IMR90p2
27	B5	267.21	FASN_2	64.5	IMR90p2
28	B5	428.31	FASN_2	64.5	IMR90p2
29	B5	596.45	FASN_2	64.5	IMR90p2
30	B5	770.67	FASN_2	64.5	IMR90p2
31	B5	945.42	FASN_2	64.5	IMR90p2
32	B5	1108.03	FASN_2	64.5	IMR90p2
33	B5	1257.15	FASN_2	64.5	IMR90p2
34	B5	1387.32	FASN_2	64.5	IMR90p2
35	B5	1502.3	FASN_2	64.5	IMR90p2
36	B5	1602.02	FASN_2	64.5	IMR90p2
37	B5	1689.69	FASN_2	64.5	IMR90p2
38	B5	1768.58	FASN_2	64.5	IMR90p2
39	B5	1838.08	FASN_2	64.5	IMR90p2
40	B5	1902.8	FASN_2	64.5	IMR90p2
1	C5	-8.08	FASN_2	63.3	IMR90p2
2	C5	-0.61	FASN_2	63.3	IMR90p2
3	C5	-0.82	FASN_2	63.3	IMR90p2
4	C5	4.08	FASN_2	63.3	IMR90p2
5	C5	0.9	FASN_2	63.3	IMR90p2
6	C5	0.49	FASN_2	63.3	IMR90p2
7	C5	-1.93	FASN_2	63.3	IMR90p2
8	C5	-0.82	FASN_2	63.3	IMR90p2
9	C5	2.5	FASN_2	63.3	IMR90p2
10	C5	2.68	FASN_2	63.3	IMR90p2
11	C5	-2.09	FASN_2	63.3	IMR90p2
12	C5	0.77	FASN_2	63.3	IMR90p2
13	C5	2.08	FASN_2	63.3	IMR90p2
14	C5	-3.31	FASN_2	63.3	IMR90p2
15	C5	-2.25	FASN_2	63.3	IMR90p2
16	C5	0.5	FASN_2	63.3	IMR90p2
17	C5	-0.41	FASN_2	63.3	IMR90p2
18	C5	0.95	FASN_2	63.3	IMR90p2
19	C5	-2.31	FASN_2	63.3	IMR90p2
20	C5	-2.96	FASN_2	63.3	IMR90p2
21	C5	3.34	FASN_2	63.3	IMR90p2
22	C5	5.1	FASN_2	63.3	IMR90p2
23	C5	20.93	FASN_2	63.3	IMR90p2
24	C5	40.77	FASN_2	63.3	IMR90p2
25	C5	92.15	FASN_2	63.3	IMR90p2
26	C5	173.98	FASN_2	63.3	IMR90p2
27	C5	311.42	FASN_2	63.3	IMR90p2
28	C5	487.3	FASN_2	63.3	IMR90p2
29	C5	675.08	FASN_2	63.3	IMR90p2
30	C5	874.0	FASN_2	63.3	IMR90p2
31	C5	1073.75	FASN_2	63.3	IMR90p2
32	C5	1261.94	FASN_2	63.3	IMR90p2
33	C5	1431.9	FASN_2	63.3	IMR90p2
34	C5	1582.87	FASN_2	63.3	IMR90p2
35	C5	1714.28	FASN_2	63.3	IMR90p2
36	C5	1831.4	FASN_2	63.3	IMR90p2
37	C5	1931.91	FASN_2	63.3	IMR90p2
38	C5	2022.33	FASN_2	63.3	IMR90p2
39	C5	2100.25	FASN_2	63.3	IMR90p2
40	C5	2172.32	FASN_2	63.3	IMR90p2
1	D5	4.65	FASN_2	61.4	IMR90p2
2	D5	6.25	FASN_2	61.4	IMR90p2
3	D5	4.66	FASN_2	61.4	IMR90p2
4	D5	1.7	FASN_2	61.4	IMR90p2
5	D5	1.37	FASN_2	61.4	IMR90p2
6	D5	0.17	FASN_2	61.4	IMR90p2
7	D5	-0.56	FASN_2	61.4	IMR90p2
8	D5	2.71	FASN_2	61.4	IMR90p2
9	D5	1.65	FASN_2	61.4	IMR90p2
10	D5	1.62	FASN_2	61.4	IMR90p2
11	D5	-1.98	FASN_2	61.4	IMR90p2
12	D5	-1.84	FASN_2	61.4	IMR90p2
13	D5	-1.83	FASN_2	61.4	IMR90p2
14	D5	-1.91	FASN_2	61.4	IMR90p2
15	D5	-2.08	FASN_2	61.4	IMR90p2
16	D5	-2.19	FASN_2	61.4	IMR90p2
17	D5	-3.28	FASN_2	61.4	IMR90p2
18	D5	-0.83	FASN_2	61.4	IMR90p2
19	D5	-1.87	FASN_2	61.4	IMR90p2
20	D5	-2.15	FASN_2	61.4	IMR90p2
21	D5	-3.85	FASN_2	61.4	IMR90p2
22	D5	4.44	FASN_2	61.4	IMR90p2
23	D5	13.68	FASN_2	61.4	IMR90p2
24	D5	28.83	FASN_2	61.4	IMR90p2
25	D5	62.73	FASN_2	61.4	IMR90p2
26	D5	123.4	FASN_2	61.4	IMR90p2
27	D5	226.65	FASN_2	61.4	IMR90p2
28	D5	387.13	FASN_2	61.4	IMR90p2
29	D5	562.22	FASN_2	61.4	IMR90p2
30	D5	754.4	FASN_2	61.4	IMR90p2
31	D5	954.4	FASN_2	61.4	IMR90p2
32	D5	1155.36	FASN_2	61.4	IMR90p2
33	D5	1345.37	FASN_2	61.4	IMR90p2
34	D5	1518.12	FASN_2	61.4	IMR90p2
35	D5	1670.14	FASN_2	61.4	IMR90p2
36	D5	1800.75	FASN_2	61.4	IMR90p2
37	D5	1916.27	FASN_2	61.4	IMR90p2
38	D5	2018.28	FASN_2	61.4	IMR90p2
39	D5	2109.0	FASN_2	61.4	IMR90p2
40	D5	2187.15	FASN_2	61.4	IMR90p2
1	E5	-1.15	FASN_2	59.0	IMR90p2
2	E5	-1.45	FASN_2	59.0	IMR90p2
3	E5	-2.66	FASN_2	59.0	IMR90p2
4	E5	-6.16	FASN_2	59.0	IMR90p2
5	E5	2.15	FASN_2	59.0	IMR90p2
6	E5	2.88	FASN_2	59.0	IMR90p2
7	E5	-2.35	FASN_2	59.0	IMR90p2
8	E5	7.49	FASN_2	59.0	IMR90p2
9	E5	4.21	FASN_2	59.0	IMR90p2
10	E5	2.82	FASN_2	59.0	IMR90p2
11	E5	0.97	FASN_2	59.0	IMR90p2
12	E5	1.79	FASN_2	59.0	IMR90p2
13	E5	-1.08	FASN_2	59.0	IMR90p2
14	E5	4.44	FASN_2	59.0	IMR90p2
15	E5	-0.68	FASN_2	59.0	IMR90p2
16	E5	1.72	FASN_2	59.0	IMR90p2
17	E5	3.63	FASN_2	59.0	IMR90p2
18	E5	-2.06	FASN_2	59.0	IMR90p2
19	E5	-2.81	FASN_2	59.0	IMR90p2
20	E5	-4.57	FASN_2	59.0	IMR90p2
21	E5	0.0	FASN_2	59.0	IMR90p2
22	E5	0.26	FASN_2	59.0	IMR90p2
23	E5	4.18	FASN_2	59.0	IMR90p2
24	E5	7.73	FASN_2	59.0	IMR90p2
25	E5	24.08	FASN_2	59.0	IMR90p2
26	E5	56.96	FASN_2	59.0	IMR90p2
27	E5	112.99	FASN_2	59.0	IMR90p2
28	E5	208.96	FASN_2	59.0	IMR90p2
29	E5	345.53	FASN_2	59.0	IMR90p2
30	E5	506.12	FASN_2	59.0	IMR90p2
31	E5	679.2	FASN_2	59.0	IMR90p2
32	E5	866.24	FASN_2	59.0	IMR90p2
33	E5	1059.31	FASN_2	59.0	IMR90p2
34	E5	1244.0	FASN_2	59.0	IMR90p2
35	E5	1409.77	FASN_2	59.0	IMR90p2
36	E5	1557.69	FASN_2	59.0	IMR90p2
37	E5	1688.01	FASN_2	59.0	IMR90p2
38	E5	1808.63	FASN_2	59.0	IMR90p2
39	E5	1909.81	FASN_2	59.0	IMR90p2
40	E5	1999.5	FASN_2	59.0	IMR90p2
1	F5	-1.01	FASN_2	57.0	IMR90p2
2	F5	2.03	FASN_2	57.0	IMR90p2
3	F5	3.19	FASN_2	57.0	IMR90p2
4	F5	-0.47	FASN_2	57.0	IMR90p2
5	F5	4.16	FASN_2	57.0	IMR90p2
6	F5	1.58	FASN_2	57.0	IMR90p2
7	F5	0.19	FASN_2	57.0	IMR90p2
8	F5	-2.23	FASN_2	57.0	IMR90p2
9	F5	-1.36	FASN_2	57.0	IMR90p2
10	F5	1.37	FASN_2	57.0	IMR90p2
11	F5	-3.85	FASN_2	57.0	IMR90p2
12	F5	0.48	FASN_2	57.0	IMR90p2
13	F5	2.33	FASN_2	57.0	IMR90p2
14	F5	-4.23	FASN_2	57.0	IMR90p2
15	F5	1.1	FASN_2	57.0	IMR90p2
16	F5	-0.63	FASN_2	57.0	IMR90p2
17	F5	-1.67	FASN_2	57.0	IMR90p2
18	F5	3.78	FASN_2	57.0	IMR90p2
19	F5	-1.71	FASN_2	57.0	IMR90p2
20	F5	-1.1	FASN_2	57.0	IMR90p2
21	F5	-4.18	FASN_2	57.0	IMR90p2
22	F5	-1.26	FASN_2	57.0	IMR90p2
23	F5	2.77	FASN_2	57.0	IMR90p2
24	F5	7.56	FASN_2	57.0	IMR90p2
25	F5	14.7	FASN_2	57.0	IMR90p2
26	F5	31.58	FASN_2	57.0	IMR90p2
27	F5	65.4	FASN_2	57.0	IMR90p2
28	F5	126.12	FASN_2	57.0	IMR90p2
29	F5	216.58	FASN_2	57.0	IMR90p2
30	F5	359.68	FASN_2	57.0	IMR90p2
31	F5	515.22	FASN_2	57.0	IMR90p2
32	F5	691.28	FASN_2	57.0	IMR90p2
33	F5	882.89	FASN_2	57.0	IMR90p2
34	F5	1083.11	FASN_2	57.0	IMR90p2
35	F5	1274.76	FASN_2	57.0	IMR90p2
36	F5	1451.37	FASN_2	57.0	IMR90p2
37	F5	1609.18	FASN_2	57.0	IMR90p2
38	F5	1748.24	FASN_2	57.0	IMR90p2
39	F5	1872.61	FASN_2	57.0	IMR90p2
40	F5	1986.2	FASN_2	57.0	IMR90p2
1	G5	8.24	FASN_2	55.7	IMR90p2
2	G5	4.78	FASN_2	55.7	IMR90p2
3	G5	1.65	FASN_2	55.7	IMR90p2
4	G5	4.39	FASN_2	55.7	IMR90p2
5	G5	1.16	FASN_2	55.7	IMR90p2
6	G5	-0.87	FASN_2	55.7	IMR90p2
7	G5	2.97	FASN_2	55.7	IMR90p2
8	G5	-2.27	FASN_2	55.7	IMR90p2
9	G5	-0.04	FASN_2	55.7	IMR90p2
10	G5	1.07	FASN_2	55.7	IMR90p2
11	G5	-0.74	FASN_2	55.7	IMR90p2
12	G5	-0.6	FASN_2	55.7	IMR90p2
13	G5	-2.46	FASN_2	55.7	IMR90p2
14	G5	-2.51	FASN_2	55.7	IMR90p2
15	G5	1.31	FASN_2	55.7	IMR90p2
16	G5	1.25	FASN_2	55.7	IMR90p2
17	G5	1.79	FASN_2	55.7	IMR90p2
18	G5	-0.03	FASN_2	55.7	IMR90p2
19	G5	-0.99	FASN_2	55.7	IMR90p2
20	G5	2.51	FASN_2	55.7	IMR90p2
21	G5	-2.42	FASN_2	55.7	IMR90p2
22	G5	-0.37	FASN_2	55.7	IMR90p2
23	G5	-0.69	FASN_2	55.7	IMR90p2
24	G5	0.04	FASN_2	55.7	IMR90p2
25	G5	7.04	FASN_2	55.7	IMR90p2
26	G5	11.27	FASN_2	55.7	IMR90p2
27	G5	31.2	FASN_2	55.7	IMR90p2
28	G5	73.11	FASN_2	55.7	IMR90p2
29	G5	132.44	FASN_2	55.7	IMR90p2
30	G5	229.38	FASN_2	55.7	IMR90p2
31	G5	365.92	FASN_2	55.7	IMR90p2
32	G5	517.56	FASN_2	55.7	IMR90p2
33	G5	691.13	FASN_2	55.7	IMR90p2
34	G5	882.18	FASN_2	55.7	IMR90p2
35	G5	1075.08	FASN_2	55.7	IMR90p2
36	G5	1259.71	FASN_2	55.7	IMR90p2
37	G5	1427.29	FASN_2	55.7	IMR90p2
38	G5	1577.13	FASN_2	55.7	IMR90p2
39	G5	1709.42	FASN_2	55.7	IMR90p2
40	G5	1830.12	FASN_2	55.7	IMR90p2
1	H5	-13.83	FASN_2	55.0	IMR90p2
2	H5	-4.28	FASN_2	55.0	IMR90p2
3	H5	-8.27	FASN_2	55.0	IMR90p2
4	H5	-6.52	FASN_2	55.0	IMR90p2
5	H5	-5.0	FASN_2	55.0	IMR90p2
6	H5	-6.32	FASN_2	55.0	IMR90p2
7	H5	-3.04	FASN_2	55.0	IMR90p2
8	H5	2.5	FASN_2	55.0	IMR90p2
9	H5	2.58	FASN_2	55.0	IMR90p2
10	H5	7.46	FASN_2	55.0	IMR90p2
11	H5	14.04	FASN_2	55.0	IMR90p2
12	H5	10.76	FASN_2	55.0	IMR90p2
13	H5	11.18	FASN_2	55.0	IMR90p2
14	H5	6.07	FASN_2	55.0	IMR90p2
15	H5	7.97	FASN_2	55.0	IMR90p2
16	H5	4.63	FASN_2	55.0	IMR90p2
17	H5	2.73	FASN_2	55.0	IMR90p2
18	H5	-0.04	FASN_2	55.0	IMR90p2
19	H5	6.88	FASN_2	55.0	IMR90p2
20	H5	-1.99	FASN_2	55.0	IMR90p2
21	H5	-2.09	FASN_2	55.0	IMR90p2
22	H5	-2.97	FASN_2	55.0	IMR90p2
23	H5	-7.49	FASN_2	55.0	IMR90p2
24	H5	-5.58	FASN_2	55.0	IMR90p2
25	H5	-2.41	FASN_2	55.0	IMR90p2
26	H5	0.73	FASN_2	55.0	IMR90p2
27	H5	12.72	FASN_2	55.0	IMR90p2
28	H5	33.44	FASN_2	55.0	IMR90p2
29	H5	77.34	FASN_2	55.0	IMR90p2
30	H5	144.23	FASN_2	55.0	IMR90p2
31	H5	248.82	FASN_2	55.0	IMR90p2
32	H5	384.6	FASN_2	55.0	IMR90p2
33	H5	536.27	FASN_2	55.0	IMR90p2
34	H5	706.35	FASN_2	55.0	IMR90p2
35	H5	888.72	FASN_2	55.0	IMR90p2
36	H5	1069.07	FASN_2	55.0	IMR90p2
37	H5	1238.37	FASN_2	55.0	IMR90p2
38	H5	1390.75	FASN_2	55.0	IMR90p2
39	H5	1526.37	FASN_2	55.0	IMR90p2
40	H5	1651.74	FASN_2	55.0	IMR90p2
1	A5	-8.81	FASN_2	65.0	IMR90p8
2	A5	-3.1	FASN_2	65.0	IMR90p8
3	A5	-1.07	FASN_2	65.0	IMR90p8
4	A5	-1.87	FASN_2	65.0	IMR90p8
5	A5	4.21	FASN_2	65.0	IMR90p8
6	A5	-1.91	FASN_2	65.0	IMR90p8
7	A5	2.31	FASN_2	65.0	IMR90p8
8	A5	0.36	FASN_2	65.0	IMR90p8
9	A5	5.49	FASN_2	65.0	IMR90p8
10	A5	-3.72	FASN_2	65.0	IMR90p8
11	A5	-0.63	FASN_2	65.0	IMR90p8
12	A5	-2.26	FASN_2	65.0	IMR90p8
13	A5	1.78	FASN_2	65.0	IMR90p8
14	A5	2.6	FASN_2	65.0	IMR90p8
15	A5	3.87	FASN_2	65.0	IMR90p8
16	A5	3.27	FASN_2	65.0	IMR90p8
17	A5	-6.79	FASN_2	65.0	IMR90p8
18	A5	-0.61	FASN_2	65.0	IMR90p8
19	A5	1.25	FASN_2	65.0	IMR90p8
20	A5	-2.1	FASN_2	65.0	IMR90p8
21	A5	-4.87	FASN_2	65.0	IMR90p8
22	A5	-0.31	FASN_2	65.0	IMR90p8
23	A5	7.46	FASN_2	65.0	IMR90p8
24	A5	20.91	FASN_2	65.0	IMR90p8
25	A5	46.34	FASN_2	65.0	IMR90p8
26	A5	91.4	FASN_2	65.0	IMR90p8
27	A5	178.58	FASN_2	65.0	IMR90p8
28	A5	306.13	FASN_2	65.0	IMR90p8
29	A5	482.65	FASN_2	65.0	IMR90p8
30	A5	665.0	FASN_2	65.0	IMR90p8
31	A5	850.41	FASN_2	65.0	IMR90p8
32	A5	1036.56	FASN_2	65.0	IMR90p8
33	A5	1210.77	FASN_2	65.0	IMR90p8
34	A5	1370.55	FASN_2	65.0	IMR90p8
35	A5	1508.69	FASN_2	65.0	IMR90p8
36	A5	1628.44	FASN_2	65.0	IMR90p8
37	A5	1736.19	FASN_2	65.0	IMR90p8
38	A5	1828.36	FASN_2	65.0	IMR90p8
39	A5	1911.28	FASN_2	65.0	IMR90p8
40	A5	1983.82	FASN_2	65.0	IMR90p8
1	B5	5.2	FASN_2	64.5	IMR90p8
2	B5	3.28	FASN_2	64.5	IMR90p8
3	B5	1.28	FASN_2	64.5	IMR90p8
4	B5	2.83	FASN_2	64.5	IMR90p8
5	B5	3.68	FASN_2	64.5	IMR90p8
6	B5	-2.62	FASN_2	64.5	IMR90p8
7	B5	3.23	FASN_2	64.5	IMR90p8
8	B5	1.16	FASN_2	64.5	IMR90p8
9	B5	0.67	FASN_2	64.5	IMR90p8
10	B5	-0.67	FASN_2	64.5	IMR90p8
11	B5	2.49	FASN_2	64.5	IMR90p8
12	B5	0.76	FASN_2	64.5	IMR90p8
13	B5	-3.21	FASN_2	64.5	IMR90p8
14	B5	-5.54	FASN_2	64.5	IMR90p8
15	B5	0.79	FASN_2	64.5	IMR90p8
16	B5	-0.87	FASN_2	64.5	IMR90p8
17	B5	-3.7	FASN_2	64.5	IMR90p8
18	B5	-5.94	FASN_2	64.5	IMR90p8
19	B5	-2.1	FASN_2	64.5	IMR90p8
20	B5	-1.81	FASN_2	64.5	IMR90p8
21	B5	-1.18	FASN_2	64.5	IMR90p8
22	B5	3.97	FASN_2	64.5	IMR90p8
23	B5	13.1	FASN_2	64.5	IMR90p8
24	B5	28.12	FASN_2	64.5	IMR90p8
25	B5	61.97	FASN_2	64.5	IMR90p8
26	B5	117.1	FASN_2	64.5	IMR90p8
27	B5	226.71	FASN_2	64.5	IMR90p8
28	B5	386.57	FASN_2	64.5	IMR90p8
29	B5	572.41	FASN_2	64.5	IMR90p8
30	B5	763.33	FASN_2	64.5	IMR90p8
31	B5	956.05	FASN_2	64.5	IMR90p8
32	B5	1143.66	FASN_2	64.5	IMR90p8
33	B5	1317.17	FASN_2	64.5	IMR90p8
34	B5	1472.54	FASN_2	64.5	IMR90p8
35	B5	1608.12	FASN_2	64.5	IMR90p8
36	B5	1726.66	FASN_2	64.5	IMR90p8
37	B5	1831.27	FASN_2	64.5	IMR90p8
38	B5	1923.16	FASN_2	64.5	IMR90p8
39	B5	2001.94	FASN_2	64.5	IMR90p8
40	B5	2071.83	FASN_2	64.5	IMR90p8
1	C5	1.6	FASN_2	63.3	IMR90p8
2	C5	-2.11	FASN_2	63.3	IMR90p8
3	C5	3.77	FASN_2	63.3	IMR90p8
4	C5	4.07	FASN_2	63.3	IMR90p8
5	C5	3.21	FASN_2	63.3	IMR90p8
6	C5	2.29	FASN_2	63.3	IMR90p8
7	C5	1.43	FASN_2	63.3	IMR90p8
8	C5	-0.82	FASN_2	63.3	IMR90p8
9	C5	0.54	FASN_2	63.3	IMR90p8
10	C5	-1.85	FASN_2	63.3	IMR90p8
11	C5	-0.08	FASN_2	63.3	IMR90p8
12	C5	-5.69	FASN_2	63.3	IMR90p8
13	C5	-1.94	FASN_2	63.3	IMR90p8
14	C5	-2.13	FASN_2	63.3	IMR90p8
15	C5	-1.74	FASN_2	63.3	IMR90p8
16	C5	-0.55	FASN_2	63.3	IMR90p8
17	C5	-0.47	FASN_2	63.3	IMR90p8
18	C5	-4.87	FASN_2	63.3	IMR90p8
19	C5	-2.54	FASN_2	63.3	IMR90p8
20	C5	-6.38	FASN_2	63.3	IMR90p8
21	C5	-1.51	FASN_2	63.3	IMR90p8
22	C5	9.49	FASN_2	63.3	IMR90p8
23	C5	13.12	FASN_2	63.3	IMR90p8
24	C5	30.89	FASN_2	63.3	IMR90p8
25	C5	62.92	FASN_2	63.3	IMR90p8
26	C5	136.92	FASN_2	63.3	IMR90p8
27	C5	255.5	FASN_2	63.3	IMR90p8
28	C5	421.87	FASN_2	63.3	IMR90p8
29	C5	632.61	FASN_2	63.3	IMR90p8
30	C5	845.55	FASN_2	63.3	IMR90p8
31	C5	1059.88	FASN_2	63.3	IMR90p8
32	C5	1267.61	FASN_2	63.3	IMR90p8
33	C5	1460.13	FASN_2	63.3	IMR90p8
34	C5	1631.93	FASN_2	63.3	IMR90p8
35	C5	1780.74	FASN_2	63.3	IMR90p8
36	C5	1913.28	FASN_2	63.3	IMR90p8
37	C5	2033.15	FASN_2	63.3	IMR90p8
38	C5	2138.07	FASN_2	63.3	IMR90p8
39	C5	2227.8	FASN_2	63.3	IMR90p8
40	C5	2305.08	FASN_2	63.3	IMR90p8
1	D5	-0.97	FASN_2	61.4	IMR90p8
2	D5	2.97	FASN_2	61.4	IMR90p8
3	D5	2.54	FASN_2	61.4	IMR90p8
4	D5	3.53	FASN_2	61.4	IMR90p8
5	D5	0.14	FASN_2	61.4	IMR90p8
6	D5	1.96	FASN_2	61.4	IMR90p8
7	D5	-0.03	FASN_2	61.4	IMR90p8
8	D5	4.75	FASN_2	61.4	IMR90p8
9	D5	0.66	FASN_2	61.4	IMR90p8
10	D5	-5.51	FASN_2	61.4	IMR90p8
11	D5	-1.74	FASN_2	61.4	IMR90p8
12	D5	-0.32	FASN_2	61.4	IMR90p8
13	D5	-1.81	FASN_2	61.4	IMR90p8
14	D5	-2.93	FASN_2	61.4	IMR90p8
15	D5	-0.54	FASN_2	61.4	IMR90p8
16	D5	-2.18	FASN_2	61.4	IMR90p8
17	D5	1.09	FASN_2	61.4	IMR90p8
18	D5	-2.22	FASN_2	61.4	IMR90p8
19	D5	-3.51	FASN_2	61.4	IMR90p8
20	D5	-4.24	FASN_2	61.4	IMR90p8
21	D5	-0.06	FASN_2	61.4	IMR90p8
22	D5	2.3	FASN_2	61.4	IMR90p8
23	D5	12.57	FASN_2	61.4	IMR90p8
24	D5	24.06	FASN_2	61.4	IMR90p8
25	D5	45.61	FASN_2	61.4	IMR90p8
26	D5	98.41	FASN_2	61.4	IMR90p8
27	D5	189.1	FASN_2	61.4	IMR90p8
28	D5	322.97	FASN_2	61.4	IMR90p8
29	D5	515.06	FASN_2	61.4	IMR90p8
30	D5	717.03	FASN_2	61.4	IMR90p8
31	D5	932.87	FASN_2	61.4	IMR90p8
32	D5	1151.56	FASN_2	61.4	IMR90p8
33	D5	1363.24	FASN_2	61.4	IMR90p8
34	D5	1558.46	FASN_2	61.4	IMR90p8
35	D5	1730.26	FASN_2	61.4	IMR90p8
36	D5	1880.61	FASN_2	61.4	IMR90p8
37	D5	2014.72	FASN_2	61.4	IMR90p8
38	D5	2133.9	FASN_2	61.4	IMR90p8
39	D5	2239.61	FASN_2	61.4	IMR90p8
40	D5	2332.08	FASN_2	61.4	IMR90p8
1	E5	2.4	FASN_2	59.0	IMR90p8
2	E5	3.63	FASN_2	59.0	IMR90p8
3	E5	0.25	FASN_2	59.0	IMR90p8
4	E5	5.54	FASN_2	59.0	IMR90p8
5	E5	-1.97	FASN_2	59.0	IMR90p8
6	E5	-0.01	FASN_2	59.0	IMR90p8
7	E5	2.98	FASN_2	59.0	IMR90p8
8	E5	0.67	FASN_2	59.0	IMR90p8
9	E5	-0.19	FASN_2	59.0	IMR90p8
10	E5	2.9	FASN_2	59.0	IMR90p8
11	E5	0.03	FASN_2	59.0	IMR90p8
12	E5	1.2	FASN_2	59.0	IMR90p8
13	E5	-1.82	FASN_2	59.0	IMR90p8
14	E5	0.01	FASN_2	59.0	IMR90p8
15	E5	0.94	FASN_2	59.0	IMR90p8
16	E5	-5.09	FASN_2	59.0	IMR90p8
17	E5	-1.47	FASN_2	59.0	IMR90p8
18	E5	-2.56	FASN_2	59.0	IMR90p8
19	E5	-0.74	FASN_2	59.0	IMR90p8
20	E5	-5.44	FASN_2	59.0	IMR90p8
21	E5	-3.58	FASN_2	59.0	IMR90p8
22	E5	0.77	FASN_2	59.0	IMR90p8
23	E5	4.6	FASN_2	59.0	IMR90p8
24	E5	11.02	FASN_2	59.0	IMR90p8
25	E5	16.05	FASN_2	59.0	IMR90p8
26	E5	41.0	FASN_2	59.0	IMR90p8
27	E5	88.71	FASN_2	59.0	IMR90p8
28	E5	171.61	FASN_2	59.0	IMR90p8
29	E5	296.51	FASN_2	59.0	IMR90p8
30	E5	466.68	FASN_2	59.0	IMR90p8
31	E5	649.85	FASN_2	59.0	IMR90p8
32	E5	851.14	FASN_2	59.0	IMR90p8
33	E5	1060.4	FASN_2	59.0	IMR90p8
34	E5	1270.2	FASN_2	59.0	IMR90p8
35	E5	1461.57	FASN_2	59.0	IMR90p8
36	E5	1637.52	FASN_2	59.0	IMR90p8
37	E5	1794.5	FASN_2	59.0	IMR90p8
38	E5	1936.57	FASN_2	59.0	IMR90p8
39	E5	2061.04	FASN_2	59.0	IMR90p8
40	E5	2171.16	FASN_2	59.0	IMR90p8
1	F5	1.48	FASN_2	57.0	IMR90p8
2	F5	0.64	FASN_2	57.0	IMR90p8
3	F5	0.57	FASN_2	57.0	IMR90p8
4	F5	2.94	FASN_2	57.0	IMR90p8
5	F5	6.86	FASN_2	57.0	IMR90p8
6	F5	2.51	FASN_2	57.0	IMR90p8
7	F5	0.64	FASN_2	57.0	IMR90p8
8	F5	-0.99	FASN_2	57.0	IMR90p8
9	F5	-1.18	FASN_2	57.0	IMR90p8
10	F5	-2.24	FASN_2	57.0	IMR90p8
11	F5	-6.78	FASN_2	57.0	IMR90p8
12	F5	0.21	FASN_2	57.0	IMR90p8
13	F5	-1.27	FASN_2	57.0	IMR90p8
14	F5	0.05	FASN_2	57.0	IMR90p8
15	F5	-1.88	FASN_2	57.0	IMR90p8
16	F5	-0.97	FASN_2	57.0	IMR90p8
17	F5	1.95	FASN_2	57.0	IMR90p8
18	F5	2.4	FASN_2	57.0	IMR90p8
19	F5	-4.34	FASN_2	57.0	IMR90p8
20	F5	0.1	FASN_2	57.0	IMR90p8
21	F5	-3.86	FASN_2	57.0	IMR90p8
22	F5	-1.05	FASN_2	57.0	IMR90p8
23	F5	1.96	FASN_2	57.0	IMR90p8
24	F5	3.7	FASN_2	57.0	IMR90p8
25	F5	6.38	FASN_2	57.0	IMR90p8
26	F5	18.87	FASN_2	57.0	IMR90p8
27	F5	45.32	FASN_2	57.0	IMR90p8
28	F5	87.85	FASN_2	57.0	IMR90p8
29	F5	167.37	FASN_2	57.0	IMR90p8
30	F5	278.47	FASN_2	57.0	IMR90p8
31	F5	439.96	FASN_2	57.0	IMR90p8
32	F5	613.04	FASN_2	57.0	IMR90p8
33	F5	803.91	FASN_2	57.0	IMR90p8
34	F5	1008.26	FASN_2	57.0	IMR90p8
35	F5	1212.45	FASN_2	57.0	IMR90p8
36	F5	1408.73	FASN_2	57.0	IMR90p8
37	F5	1592.64	FASN_2	57.0	IMR90p8
38	F5	1762.25	FASN_2	57.0	IMR90p8
39	F5	1913.72	FASN_2	57.0	IMR90p8
40	F5	2050.56	FASN_2	57.0	IMR90p8
1	G5	1.84	FASN_2	55.7	IMR90p8
2	G5	4.25	FASN_2	55.7	IMR90p8
3	G5	2.86	FASN_2	55.7	IMR90p8
4	G5	1.2	FASN_2	55.7	IMR90p8
5	G5	-0.19	FASN_2	55.7	IMR90p8
6	G5	-3.1	FASN_2	55.7	IMR90p8
7	G5	2.18	FASN_2	55.7	IMR90p8
8	G5	-0.58	FASN_2	55.7	IMR90p8
9	G5	0.19	FASN_2	55.7	IMR90p8
10	G5	0.54	FASN_2	55.7	IMR90p8
11	G5	-0.63	FASN_2	55.7	IMR90p8
12	G5	-0.28	FASN_2	55.7	IMR90p8
13	G5	-3.58	FASN_2	55.7	IMR90p8
14	G5	1.91	FASN_2	55.7	IMR90p8
15	G5	2.1	FASN_2	55.7	IMR90p8
16	G5	3.4	FASN_2	55.7	IMR90p8
17	G5	-1.29	FASN_2	55.7	IMR90p8
18	G5	6.08	FASN_2	55.7	IMR90p8
19	G5	-0.29	FASN_2	55.7	IMR90p8
20	G5	1.04	FASN_2	55.7	IMR90p8
21	G5	-4.54	FASN_2	55.7	IMR90p8
22	G5	-3.66	FASN_2	55.7	IMR90p8
23	G5	-3.99	FASN_2	55.7	IMR90p8
24	G5	0.01	FASN_2	55.7	IMR90p8
25	G5	2.61	FASN_2	55.7	IMR90p8
26	G5	5.3	FASN_2	55.7	IMR90p8
27	G5	20.15	FASN_2	55.7	IMR90p8
28	G5	40.8	FASN_2	55.7	IMR90p8
29	G5	81.15	FASN_2	55.7	IMR90p8
30	G5	157.16	FASN_2	55.7	IMR90p8
31	G5	266.28	FASN_2	55.7	IMR90p8
32	G5	404.98	FASN_2	55.7	IMR90p8
33	G5	572.09	FASN_2	55.7	IMR90p8
34	G5	751.41	FASN_2	55.7	IMR90p8
35	G5	937.17	FASN_2	55.7	IMR90p8
36	G5	1127.66	FASN_2	55.7	IMR90p8
37	G5	1311.39	FASN_2	55.7	IMR90p8
38	G5	1484.8	FASN_2	55.7	IMR90p8
39	G5	1644.32	FASN_2	55.7	IMR90p8
40	G5	1793.86	FASN_2	55.7	IMR90p8
1	H5	-5.52	FASN_2	55.0	IMR90p8
2	H5	-5.79	FASN_2	55.0	IMR90p8
3	H5	2.37	FASN_2	55.0	IMR90p8
4	H5	-3.75	FASN_2	55.0	IMR90p8
5	H5	1.04	FASN_2	55.0	IMR90p8
6	H5	8.24	FASN_2	55.0	IMR90p8
7	H5	3.52	FASN_2	55.0	IMR90p8
8	H5	-0.92	FASN_2	55.0	IMR90p8
9	H5	1.71	FASN_2	55.0	IMR90p8
10	H5	-1.65	FASN_2	55.0	IMR90p8
11	H5	-2.54	FASN_2	55.0	IMR90p8
12	H5	1.19	FASN_2	55.0	IMR90p8
13	H5	-0.32	FASN_2	55.0	IMR90p8
14	H5	-2.6	FASN_2	55.0	IMR90p8
15	H5	0.71	FASN_2	55.0	IMR90p8
16	H5	-0.2	FASN_2	55.0	IMR90p8
17	H5	-0.19	FASN_2	55.0	IMR90p8
18	H5	-1.92	FASN_2	55.0	IMR90p8
19	H5	1.84	FASN_2	55.0	IMR90p8
20	H5	-6.81	FASN_2	55.0	IMR90p8
21	H5	-4.86	FASN_2	55.0	IMR90p8
22	H5	0.22	FASN_2	55.0	IMR90p8
23	H5	-7.44	FASN_2	55.0	IMR90p8
24	H5	3.6	FASN_2	55.0	IMR90p8
25	H5	0.77	FASN_2	55.0	IMR90p8
26	H5	0.37	FASN_2	55.0	IMR90p8
27	H5	13.48	FASN_2	55.0	IMR90p8
28	H5	24.31	FASN_2	55.0	IMR90p8
29	H5	54.81	FASN_2	55.0	IMR90p8
30	H5	93.12	FASN_2	55.0	IMR90p8
31	H5	182.41	FASN_2	55.0	IMR90p8
32	H5	288.98	FASN_2	55.0	IMR90p8
33	H5	436.85	FASN_2	55.0	IMR90p8
34	H5	594.8	FASN_2	55.0	IMR90p8
35	H5	764.07	FASN_2	55.0	IMR90p8
36	H5	943.91	FASN_2	55.0	IMR90p8
37	H5	1126.81	FASN_2	55.0	IMR90p8
38	H5	1303.58	FASN_2	55.0	IMR90p8
39	H5	1471.34	FASN_2	55.0	IMR90p8
40	H5	1629.25	FASN_2	55.0	IMR90p8
