# Supplementary material for: Primer PICKR: literature-mined scoring platform for robust RT–qPCR primers
Source: Nat Commun. 2026 May 28;17:6938. doi: 10.1038/s41467-026-73648-2 (PMC13388996; doi:10.1038/s41467-026-73648-2)
Supplement: Supplementary file 11 — Source Data [file 41467_2026_73648_MOESM11_ESM.zip › Suppl_Fig_S14/melting_curve_data_SDHA_2.csv]

Temperature	Well	Derivative	Target	melt temp	Replicate
55.0	A11	11.33	SDHA_2	65.0	IMR90p11
55.5	A11	24.54	SDHA_2	65.0	IMR90p11
56.0	A11	22.66	SDHA_2	65.0	IMR90p11
56.5	A11	22.66	SDHA_2	65.0	IMR90p11
57.0	A11	22.66	SDHA_2	65.0	IMR90p11
57.5	A11	22.26	SDHA_2	65.0	IMR90p11
58.0	A11	24.87	SDHA_2	65.0	IMR90p11
58.5	A11	28.57	SDHA_2	65.0	IMR90p11
59.0	A11	31.17	SDHA_2	65.0	IMR90p11
59.5	A11	33.24	SDHA_2	65.0	IMR90p11
60.0	A11	33.86	SDHA_2	65.0	IMR90p11
60.5	A11	33.52	SDHA_2	65.0	IMR90p11
61.0	A11	34.1	SDHA_2	65.0	IMR90p11
61.5	A11	36.08	SDHA_2	65.0	IMR90p11
62.0	A11	39.82	SDHA_2	65.0	IMR90p11
62.5	A11	47.13	SDHA_2	65.0	IMR90p11
63.0	A11	56.4	SDHA_2	65.0	IMR90p11
63.5	A11	66.57	SDHA_2	65.0	IMR90p11
64.0	A11	77.62	SDHA_2	65.0	IMR90p11
64.5	A11	86.4	SDHA_2	65.0	IMR90p11
65.0	A11	92.0	SDHA_2	65.0	IMR90p11
65.5	A11	97.02	SDHA_2	65.0	IMR90p11
66.0	A11	99.58	SDHA_2	65.0	IMR90p11
66.5	A11	99.69	SDHA_2	65.0	IMR90p11
67.0	A11	100.48	SDHA_2	65.0	IMR90p11
67.5	A11	101.22	SDHA_2	65.0	IMR90p11
68.0	A11	99.91	SDHA_2	65.0	IMR90p11
68.5	A11	98.99	SDHA_2	65.0	IMR90p11
69.0	A11	98.64	SDHA_2	65.0	IMR90p11
69.5	A11	98.06	SDHA_2	65.0	IMR90p11
70.0	A11	98.17	SDHA_2	65.0	IMR90p11
70.5	A11	99.37	SDHA_2	65.0	IMR90p11
71.0	A11	100.36	SDHA_2	65.0	IMR90p11
71.5	A11	101.37	SDHA_2	65.0	IMR90p11
72.0	A11	104.54	SDHA_2	65.0	IMR90p11
72.5	A11	113.2	SDHA_2	65.0	IMR90p11
73.0	A11	139.26	SDHA_2	65.0	IMR90p11
73.5	A11	197.5	SDHA_2	65.0	IMR90p11
74.0	A11	285.26	SDHA_2	65.0	IMR90p11
74.5	A11	382.78	SDHA_2	65.0	IMR90p11
75.0	A11	470.01	SDHA_2	65.0	IMR90p11
75.5	A11	517.99	SDHA_2	65.0	IMR90p11
76.0	A11	497.64	SDHA_2	65.0	IMR90p11
76.5	A11	413.49	SDHA_2	65.0	IMR90p11
77.0	A11	299.12	SDHA_2	65.0	IMR90p11
77.5	A11	184.42	SDHA_2	65.0	IMR90p11
78.0	A11	90.76	SDHA_2	65.0	IMR90p11
78.5	A11	33.31	SDHA_2	65.0	IMR90p11
79.0	A11	10.04	SDHA_2	65.0	IMR90p11
79.5	A11	4.92	SDHA_2	65.0	IMR90p11
80.0	A11	4.57	SDHA_2	65.0	IMR90p11
80.5	A11	4.53	SDHA_2	65.0	IMR90p11
81.0	A11	4.23	SDHA_2	65.0	IMR90p11
81.5	A11	4.36	SDHA_2	65.0	IMR90p11
82.0	A11	4.44	SDHA_2	65.0	IMR90p11
82.5	A11	4.22	SDHA_2	65.0	IMR90p11
83.0	A11	4.28	SDHA_2	65.0	IMR90p11
83.5	A11	4.89	SDHA_2	65.0	IMR90p11
84.0	A11	4.42	SDHA_2	65.0	IMR90p11
84.5	A11	3.48	SDHA_2	65.0	IMR90p11
85.0	A11	3.35	SDHA_2	65.0	IMR90p11
85.5	A11	3.06	SDHA_2	65.0	IMR90p11
86.0	A11	2.16	SDHA_2	65.0	IMR90p11
86.5	A11	2.28	SDHA_2	65.0	IMR90p11
87.0	A11	2.82	SDHA_2	65.0	IMR90p11
87.5	A11	2.41	SDHA_2	65.0	IMR90p11
88.0	A11	2.28	SDHA_2	65.0	IMR90p11
88.5	A11	2.62	SDHA_2	65.0	IMR90p11
89.0	A11	2.16	SDHA_2	65.0	IMR90p11
89.5	A11	1.86	SDHA_2	65.0	IMR90p11
90.0	A11	2.44	SDHA_2	65.0	IMR90p11
90.5	A11	2.51	SDHA_2	65.0	IMR90p11
91.0	A11	2.32	SDHA_2	65.0	IMR90p11
91.5	A11	2.61	SDHA_2	65.0	IMR90p11
92.0	A11	2.47	SDHA_2	65.0	IMR90p11
92.5	A11	1.89	SDHA_2	65.0	IMR90p11
93.0	A11	1.6	SDHA_2	65.0	IMR90p11
93.5	A11	1.96	SDHA_2	65.0	IMR90p11
94.0	A11	1.96	SDHA_2	65.0	IMR90p11
94.5	A11	3.54	SDHA_2	65.0	IMR90p11
95.0	A11	2.5	SDHA_2	65.0	IMR90p11
55.0	B11	14.05	SDHA_2	64.5	IMR90p11
55.5	B11	30.44	SDHA_2	64.5	IMR90p11
56.0	B11	28.1	SDHA_2	64.5	IMR90p11
56.5	B11	28.1	SDHA_2	64.5	IMR90p11
57.0	B11	28.1	SDHA_2	64.5	IMR90p11
57.5	B11	27.91	SDHA_2	64.5	IMR90p11
58.0	B11	28.99	SDHA_2	64.5	IMR90p11
58.5	B11	31.64	SDHA_2	64.5	IMR90p11
59.0	B11	33.6	SDHA_2	64.5	IMR90p11
59.5	B11	34.96	SDHA_2	64.5	IMR90p11
60.0	B11	36.56	SDHA_2	64.5	IMR90p11
60.5	B11	38.46	SDHA_2	64.5	IMR90p11
61.0	B11	39.37	SDHA_2	64.5	IMR90p11
61.5	B11	40.11	SDHA_2	64.5	IMR90p11
62.0	B11	41.29	SDHA_2	64.5	IMR90p11
62.5	B11	42.19	SDHA_2	64.5	IMR90p11
63.0	B11	42.82	SDHA_2	64.5	IMR90p11
63.5	B11	44.43	SDHA_2	64.5	IMR90p11
64.0	B11	47.88	SDHA_2	64.5	IMR90p11
64.5	B11	53.51	SDHA_2	64.5	IMR90p11
65.0	B11	61.4	SDHA_2	64.5	IMR90p11
65.5	B11	71.16	SDHA_2	64.5	IMR90p11
66.0	B11	81.63	SDHA_2	64.5	IMR90p11
66.5	B11	90.88	SDHA_2	64.5	IMR90p11
67.0	B11	97.77	SDHA_2	64.5	IMR90p11
67.5	B11	101.94	SDHA_2	64.5	IMR90p11
68.0	B11	104.27	SDHA_2	64.5	IMR90p11
68.5	B11	105.7	SDHA_2	64.5	IMR90p11
69.0	B11	106.61	SDHA_2	64.5	IMR90p11
69.5	B11	107.59	SDHA_2	64.5	IMR90p11
70.0	B11	109.26	SDHA_2	64.5	IMR90p11
70.5	B11	110.74	SDHA_2	64.5	IMR90p11
71.0	B11	111.62	SDHA_2	64.5	IMR90p11
71.5	B11	113.2	SDHA_2	64.5	IMR90p11
72.0	B11	117.52	SDHA_2	64.5	IMR90p11
72.5	B11	128.03	SDHA_2	64.5	IMR90p11
73.0	B11	158.35	SDHA_2	64.5	IMR90p11
73.5	B11	222.58	SDHA_2	64.5	IMR90p11
74.0	B11	316.72	SDHA_2	64.5	IMR90p11
74.5	B11	421.8	SDHA_2	64.5	IMR90p11
75.0	B11	515.47	SDHA_2	64.5	IMR90p11
75.5	B11	565.81	SDHA_2	64.5	IMR90p11
76.0	B11	544.53	SDHA_2	64.5	IMR90p11
76.5	B11	456.16	SDHA_2	64.5	IMR90p11
77.0	B11	332.95	SDHA_2	64.5	IMR90p11
77.5	B11	208.3	SDHA_2	64.5	IMR90p11
78.0	B11	106.23	SDHA_2	64.5	IMR90p11
78.5	B11	41.65	SDHA_2	64.5	IMR90p11
79.0	B11	13.84	SDHA_2	64.5	IMR90p11
79.5	B11	7.04	SDHA_2	64.5	IMR90p11
80.0	B11	6.32	SDHA_2	64.5	IMR90p11
80.5	B11	6.31	SDHA_2	64.5	IMR90p11
81.0	B11	6.27	SDHA_2	64.5	IMR90p11
81.5	B11	6.16	SDHA_2	64.5	IMR90p11
82.0	B11	5.9	SDHA_2	64.5	IMR90p11
82.5	B11	5.47	SDHA_2	64.5	IMR90p11
83.0	B11	5.41	SDHA_2	64.5	IMR90p11
83.5	B11	5.3	SDHA_2	64.5	IMR90p11
84.0	B11	4.22	SDHA_2	64.5	IMR90p11
84.5	B11	3.62	SDHA_2	64.5	IMR90p11
85.0	B11	3.67	SDHA_2	64.5	IMR90p11
85.5	B11	3.36	SDHA_2	64.5	IMR90p11
86.0	B11	3.39	SDHA_2	64.5	IMR90p11
86.5	B11	3.92	SDHA_2	64.5	IMR90p11
87.0	B11	4.09	SDHA_2	64.5	IMR90p11
87.5	B11	4.01	SDHA_2	64.5	IMR90p11
88.0	B11	3.8	SDHA_2	64.5	IMR90p11
88.5	B11	3.66	SDHA_2	64.5	IMR90p11
89.0	B11	3.72	SDHA_2	64.5	IMR90p11
89.5	B11	3.74	SDHA_2	64.5	IMR90p11
90.0	B11	3.48	SDHA_2	64.5	IMR90p11
90.5	B11	3.58	SDHA_2	64.5	IMR90p11
91.0	B11	3.67	SDHA_2	64.5	IMR90p11
91.5	B11	3.4	SDHA_2	64.5	IMR90p11
92.0	B11	3.1	SDHA_2	64.5	IMR90p11
92.5	B11	3.29	SDHA_2	64.5	IMR90p11
93.0	B11	3.36	SDHA_2	64.5	IMR90p11
93.5	B11	4.19	SDHA_2	64.5	IMR90p11
94.0	B11	4.82	SDHA_2	64.5	IMR90p11
94.5	B11	7.64	SDHA_2	64.5	IMR90p11
95.0	B11	4.74	SDHA_2	64.5	IMR90p11
55.0	C11	13.63	SDHA_2	63.3	IMR90p11
55.5	C11	29.53	SDHA_2	63.3	IMR90p11
56.0	C11	27.25	SDHA_2	63.3	IMR90p11
56.5	C11	27.25	SDHA_2	63.3	IMR90p11
57.0	C11	27.25	SDHA_2	63.3	IMR90p11
57.5	C11	27.12	SDHA_2	63.3	IMR90p11
58.0	C11	27.77	SDHA_2	63.3	IMR90p11
58.5	C11	30.51	SDHA_2	63.3	IMR90p11
59.0	C11	34.55	SDHA_2	63.3	IMR90p11
59.5	C11	37.49	SDHA_2	63.3	IMR90p11
60.0	C11	39.61	SDHA_2	63.3	IMR90p11
60.5	C11	41.36	SDHA_2	63.3	IMR90p11
61.0	C11	42.66	SDHA_2	63.3	IMR90p11
61.5	C11	44.05	SDHA_2	63.3	IMR90p11
62.0	C11	45.27	SDHA_2	63.3	IMR90p11
62.5	C11	45.87	SDHA_2	63.3	IMR90p11
63.0	C11	47.78	SDHA_2	63.3	IMR90p11
63.5	C11	51.33	SDHA_2	63.3	IMR90p11
64.0	C11	54.09	SDHA_2	63.3	IMR90p11
64.5	C11	59.16	SDHA_2	63.3	IMR90p11
65.0	C11	67.38	SDHA_2	63.3	IMR90p11
65.5	C11	75.31	SDHA_2	63.3	IMR90p11
66.0	C11	83.77	SDHA_2	63.3	IMR90p11
66.5	C11	94.29	SDHA_2	63.3	IMR90p11
67.0	C11	102.34	SDHA_2	63.3	IMR90p11
67.5	C11	106.73	SDHA_2	63.3	IMR90p11
68.0	C11	110.48	SDHA_2	63.3	IMR90p11
68.5	C11	112.11	SDHA_2	63.3	IMR90p11
69.0	C11	111.79	SDHA_2	63.3	IMR90p11
69.5	C11	111.51	SDHA_2	63.3	IMR90p11
70.0	C11	112.47	SDHA_2	63.3	IMR90p11
70.5	C11	114.3	SDHA_2	63.3	IMR90p11
71.0	C11	116.55	SDHA_2	63.3	IMR90p11
71.5	C11	120.66	SDHA_2	63.3	IMR90p11
72.0	C11	128.74	SDHA_2	63.3	IMR90p11
72.5	C11	144.56	SDHA_2	63.3	IMR90p11
73.0	C11	183.11	SDHA_2	63.3	IMR90p11
73.5	C11	258.63	SDHA_2	63.3	IMR90p11
74.0	C11	363.8	SDHA_2	63.3	IMR90p11
74.5	C11	479.67	SDHA_2	63.3	IMR90p11
75.0	C11	582.23	SDHA_2	63.3	IMR90p11
75.5	C11	633.28	SDHA_2	63.3	IMR90p11
76.0	C11	604.7	SDHA_2	63.3	IMR90p11
76.5	C11	506.56	SDHA_2	63.3	IMR90p11
77.0	C11	370.8	SDHA_2	63.3	IMR90p11
77.5	C11	231.71	SDHA_2	63.3	IMR90p11
78.0	C11	119.15	SDHA_2	63.3	IMR90p11
78.5	C11	48.61	SDHA_2	63.3	IMR90p11
79.0	C11	15.69	SDHA_2	63.3	IMR90p11
79.5	C11	5.66	SDHA_2	63.3	IMR90p11
80.0	C11	4.38	SDHA_2	63.3	IMR90p11
80.5	C11	4.22	SDHA_2	63.3	IMR90p11
81.0	C11	3.99	SDHA_2	63.3	IMR90p11
81.5	C11	4.49	SDHA_2	63.3	IMR90p11
82.0	C11	5.0	SDHA_2	63.3	IMR90p11
82.5	C11	4.38	SDHA_2	63.3	IMR90p11
83.0	C11	3.76	SDHA_2	63.3	IMR90p11
83.5	C11	3.52	SDHA_2	63.3	IMR90p11
84.0	C11	2.52	SDHA_2	63.3	IMR90p11
84.5	C11	1.9	SDHA_2	63.3	IMR90p11
85.0	C11	2.45	SDHA_2	63.3	IMR90p11
85.5	C11	2.95	SDHA_2	63.3	IMR90p11
86.0	C11	3.33	SDHA_2	63.3	IMR90p11
86.5	C11	3.73	SDHA_2	63.3	IMR90p11
87.0	C11	3.92	SDHA_2	63.3	IMR90p11
87.5	C11	3.8	SDHA_2	63.3	IMR90p11
88.0	C11	3.02	SDHA_2	63.3	IMR90p11
88.5	C11	2.35	SDHA_2	63.3	IMR90p11
89.0	C11	2.61	SDHA_2	63.3	IMR90p11
89.5	C11	2.86	SDHA_2	63.3	IMR90p11
90.0	C11	2.51	SDHA_2	63.3	IMR90p11
90.5	C11	2.69	SDHA_2	63.3	IMR90p11
91.0	C11	3.04	SDHA_2	63.3	IMR90p11
91.5	C11	2.74	SDHA_2	63.3	IMR90p11
92.0	C11	2.21	SDHA_2	63.3	IMR90p11
92.5	C11	1.97	SDHA_2	63.3	IMR90p11
93.0	C11	2.01	SDHA_2	63.3	IMR90p11
93.5	C11	0.64	SDHA_2	63.3	IMR90p11
94.0	C11	0.01	SDHA_2	63.3	IMR90p11
94.5	C11	-2.66	SDHA_2	63.3	IMR90p11
95.0	C11	-2.68	SDHA_2	63.3	IMR90p11
55.0	D11	10.14	SDHA_2	61.4	IMR90p11
55.5	D11	21.96	SDHA_2	61.4	IMR90p11
56.0	D11	20.27	SDHA_2	61.4	IMR90p11
56.5	D11	20.27	SDHA_2	61.4	IMR90p11
57.0	D11	20.27	SDHA_2	61.4	IMR90p11
57.5	D11	20.06	SDHA_2	61.4	IMR90p11
58.0	D11	21.29	SDHA_2	61.4	IMR90p11
58.5	D11	24.13	SDHA_2	61.4	IMR90p11
59.0	D11	27.13	SDHA_2	61.4	IMR90p11
59.5	D11	29.64	SDHA_2	61.4	IMR90p11
60.0	D11	32.25	SDHA_2	61.4	IMR90p11
60.5	D11	36.01	SDHA_2	61.4	IMR90p11
61.0	D11	39.46	SDHA_2	61.4	IMR90p11
61.5	D11	42.08	SDHA_2	61.4	IMR90p11
62.0	D11	44.42	SDHA_2	61.4	IMR90p11
62.5	D11	46.43	SDHA_2	61.4	IMR90p11
63.0	D11	48.05	SDHA_2	61.4	IMR90p11
63.5	D11	49.73	SDHA_2	61.4	IMR90p11
64.0	D11	52.19	SDHA_2	61.4	IMR90p11
64.5	D11	56.49	SDHA_2	61.4	IMR90p11
65.0	D11	63.08	SDHA_2	61.4	IMR90p11
65.5	D11	71.22	SDHA_2	61.4	IMR90p11
66.0	D11	80.04	SDHA_2	61.4	IMR90p11
66.5	D11	89.28	SDHA_2	61.4	IMR90p11
67.0	D11	97.25	SDHA_2	61.4	IMR90p11
67.5	D11	102.43	SDHA_2	61.4	IMR90p11
68.0	D11	105.65	SDHA_2	61.4	IMR90p11
68.5	D11	108.2	SDHA_2	61.4	IMR90p11
69.0	D11	109.7	SDHA_2	61.4	IMR90p11
69.5	D11	110.87	SDHA_2	61.4	IMR90p11
70.0	D11	113.22	SDHA_2	61.4	IMR90p11
70.5	D11	116.0	SDHA_2	61.4	IMR90p11
71.0	D11	118.6	SDHA_2	61.4	IMR90p11
71.5	D11	121.96	SDHA_2	61.4	IMR90p11
72.0	D11	128.42	SDHA_2	61.4	IMR90p11
72.5	D11	143.08	SDHA_2	61.4	IMR90p11
73.0	D11	179.89	SDHA_2	61.4	IMR90p11
73.5	D11	251.04	SDHA_2	61.4	IMR90p11
74.0	D11	353.6	SDHA_2	61.4	IMR90p11
74.5	D11	469.32	SDHA_2	61.4	IMR90p11
75.0	D11	571.5	SDHA_2	61.4	IMR90p11
75.5	D11	625.38	SDHA_2	61.4	IMR90p11
76.0	D11	604.52	SDHA_2	61.4	IMR90p11
76.5	D11	512.54	SDHA_2	61.4	IMR90p11
77.0	D11	379.61	SDHA_2	61.4	IMR90p11
77.5	D11	242.19	SDHA_2	61.4	IMR90p11
78.0	D11	128.26	SDHA_2	61.4	IMR90p11
78.5	D11	54.0	SDHA_2	61.4	IMR90p11
79.0	D11	18.44	SDHA_2	61.4	IMR90p11
79.5	D11	7.09	SDHA_2	61.4	IMR90p11
80.0	D11	4.68	SDHA_2	61.4	IMR90p11
80.5	D11	4.31	SDHA_2	61.4	IMR90p11
81.0	D11	3.99	SDHA_2	61.4	IMR90p11
81.5	D11	3.92	SDHA_2	61.4	IMR90p11
82.0	D11	3.83	SDHA_2	61.4	IMR90p11
82.5	D11	3.46	SDHA_2	61.4	IMR90p11
83.0	D11	3.52	SDHA_2	61.4	IMR90p11
83.5	D11	3.87	SDHA_2	61.4	IMR90p11
84.0	D11	3.74	SDHA_2	61.4	IMR90p11
84.5	D11	3.81	SDHA_2	61.4	IMR90p11
85.0	D11	4.0	SDHA_2	61.4	IMR90p11
85.5	D11	3.38	SDHA_2	61.4	IMR90p11
86.0	D11	2.46	SDHA_2	61.4	IMR90p11
86.5	D11	1.67	SDHA_2	61.4	IMR90p11
87.0	D11	1.07	SDHA_2	61.4	IMR90p11
87.5	D11	0.8	SDHA_2	61.4	IMR90p11
88.0	D11	1.04	SDHA_2	61.4	IMR90p11
88.5	D11	1.66	SDHA_2	61.4	IMR90p11
89.0	D11	2.34	SDHA_2	61.4	IMR90p11
89.5	D11	2.6	SDHA_2	61.4	IMR90p11
90.0	D11	2.65	SDHA_2	61.4	IMR90p11
90.5	D11	2.6	SDHA_2	61.4	IMR90p11
91.0	D11	2.17	SDHA_2	61.4	IMR90p11
91.5	D11	1.77	SDHA_2	61.4	IMR90p11
92.0	D11	1.5	SDHA_2	61.4	IMR90p11
92.5	D11	1.15	SDHA_2	61.4	IMR90p11
93.0	D11	1.09	SDHA_2	61.4	IMR90p11
93.5	D11	1.29	SDHA_2	61.4	IMR90p11
94.0	D11	1.25	SDHA_2	61.4	IMR90p11
94.5	D11	1.57	SDHA_2	61.4	IMR90p11
95.0	D11	0.86	SDHA_2	61.4	IMR90p11
55.0	E11	3.19	SDHA_2	59.0	IMR90p11
55.5	E11	6.92	SDHA_2	59.0	IMR90p11
56.0	E11	6.38	SDHA_2	59.0	IMR90p11
56.5	E11	6.38	SDHA_2	59.0	IMR90p11
57.0	E11	6.38	SDHA_2	59.0	IMR90p11
57.5	E11	6.08	SDHA_2	59.0	IMR90p11
58.0	E11	7.66	SDHA_2	59.0	IMR90p11
58.5	E11	13.25	SDHA_2	59.0	IMR90p11
59.0	E11	18.08	SDHA_2	59.0	IMR90p11
59.5	E11	19.18	SDHA_2	59.0	IMR90p11
60.0	E11	20.83	SDHA_2	59.0	IMR90p11
60.5	E11	24.41	SDHA_2	59.0	IMR90p11
61.0	E11	25.2	SDHA_2	59.0	IMR90p11
61.5	E11	26.27	SDHA_2	59.0	IMR90p11
62.0	E11	31.28	SDHA_2	59.0	IMR90p11
62.5	E11	34.48	SDHA_2	59.0	IMR90p11
63.0	E11	35.58	SDHA_2	59.0	IMR90p11
63.5	E11	39.96	SDHA_2	59.0	IMR90p11
64.0	E11	45.78	SDHA_2	59.0	IMR90p11
64.5	E11	51.95	SDHA_2	59.0	IMR90p11
65.0	E11	64.34	SDHA_2	59.0	IMR90p11
65.5	E11	79.62	SDHA_2	59.0	IMR90p11
66.0	E11	91.02	SDHA_2	59.0	IMR90p11
66.5	E11	99.99	SDHA_2	59.0	IMR90p11
67.0	E11	107.42	SDHA_2	59.0	IMR90p11
67.5	E11	108.92	SDHA_2	59.0	IMR90p11
68.0	E11	107.22	SDHA_2	59.0	IMR90p11
68.5	E11	109.14	SDHA_2	59.0	IMR90p11
69.0	E11	112.59	SDHA_2	59.0	IMR90p11
69.5	E11	114.77	SDHA_2	59.0	IMR90p11
70.0	E11	119.24	SDHA_2	59.0	IMR90p11
70.5	E11	125.49	SDHA_2	59.0	IMR90p11
71.0	E11	128.84	SDHA_2	59.0	IMR90p11
71.5	E11	132.39	SDHA_2	59.0	IMR90p11
72.0	E11	140.19	SDHA_2	59.0	IMR90p11
72.5	E11	155.33	SDHA_2	59.0	IMR90p11
73.0	E11	190.93	SDHA_2	59.0	IMR90p11
73.5	E11	261.95	SDHA_2	59.0	IMR90p11
74.0	E11	364.48	SDHA_2	59.0	IMR90p11
74.5	E11	479.2	SDHA_2	59.0	IMR90p11
75.0	E11	580.01	SDHA_2	59.0	IMR90p11
75.5	E11	631.99	SDHA_2	59.0	IMR90p11
76.0	E11	607.42	SDHA_2	59.0	IMR90p11
76.5	E11	510.97	SDHA_2	59.0	IMR90p11
77.0	E11	374.95	SDHA_2	59.0	IMR90p11
77.5	E11	235.64	SDHA_2	59.0	IMR90p11
78.0	E11	122.39	SDHA_2	59.0	IMR90p11
78.5	E11	50.49	SDHA_2	59.0	IMR90p11
79.0	E11	17.11	SDHA_2	59.0	IMR90p11
79.5	E11	7.05	SDHA_2	59.0	IMR90p11
80.0	E11	5.82	SDHA_2	59.0	IMR90p11
80.5	E11	5.54	SDHA_2	59.0	IMR90p11
81.0	E11	5.0	SDHA_2	59.0	IMR90p11
81.5	E11	4.9	SDHA_2	59.0	IMR90p11
82.0	E11	4.95	SDHA_2	59.0	IMR90p11
82.5	E11	4.48	SDHA_2	59.0	IMR90p11
83.0	E11	3.68	SDHA_2	59.0	IMR90p11
83.5	E11	3.01	SDHA_2	59.0	IMR90p11
84.0	E11	2.55	SDHA_2	59.0	IMR90p11
84.5	E11	2.36	SDHA_2	59.0	IMR90p11
85.0	E11	2.15	SDHA_2	59.0	IMR90p11
85.5	E11	2.16	SDHA_2	59.0	IMR90p11
86.0	E11	2.48	SDHA_2	59.0	IMR90p11
86.5	E11	2.65	SDHA_2	59.0	IMR90p11
87.0	E11	2.37	SDHA_2	59.0	IMR90p11
87.5	E11	2.42	SDHA_2	59.0	IMR90p11
88.0	E11	2.53	SDHA_2	59.0	IMR90p11
88.5	E11	2.42	SDHA_2	59.0	IMR90p11
89.0	E11	2.51	SDHA_2	59.0	IMR90p11
89.5	E11	2.64	SDHA_2	59.0	IMR90p11
90.0	E11	2.67	SDHA_2	59.0	IMR90p11
90.5	E11	2.92	SDHA_2	59.0	IMR90p11
91.0	E11	2.87	SDHA_2	59.0	IMR90p11
91.5	E11	2.17	SDHA_2	59.0	IMR90p11
92.0	E11	1.8	SDHA_2	59.0	IMR90p11
92.5	E11	1.64	SDHA_2	59.0	IMR90p11
93.0	E11	0.93	SDHA_2	59.0	IMR90p11
93.5	E11	1.09	SDHA_2	59.0	IMR90p11
94.0	E11	1.36	SDHA_2	59.0	IMR90p11
94.5	E11	2.74	SDHA_2	59.0	IMR90p11
95.0	E11	1.94	SDHA_2	59.0	IMR90p11
55.0	F11	5.26	SDHA_2	57.0	IMR90p11
55.5	F11	11.4	SDHA_2	57.0	IMR90p11
56.0	F11	10.53	SDHA_2	57.0	IMR90p11
56.5	F11	10.53	SDHA_2	57.0	IMR90p11
57.0	F11	10.53	SDHA_2	57.0	IMR90p11
57.5	F11	10.09	SDHA_2	57.0	IMR90p11
58.0	F11	12.69	SDHA_2	57.0	IMR90p11
58.5	F11	18.44	SDHA_2	57.0	IMR90p11
59.0	F11	23.23	SDHA_2	57.0	IMR90p11
59.5	F11	27.07	SDHA_2	57.0	IMR90p11
60.0	F11	31.28	SDHA_2	57.0	IMR90p11
60.5	F11	35.66	SDHA_2	57.0	IMR90p11
61.0	F11	38.67	SDHA_2	57.0	IMR90p11
61.5	F11	41.59	SDHA_2	57.0	IMR90p11
62.0	F11	45.08	SDHA_2	57.0	IMR90p11
62.5	F11	47.47	SDHA_2	57.0	IMR90p11
63.0	F11	48.81	SDHA_2	57.0	IMR90p11
63.5	F11	50.38	SDHA_2	57.0	IMR90p11
64.0	F11	51.82	SDHA_2	57.0	IMR90p11
64.5	F11	52.82	SDHA_2	57.0	IMR90p11
65.0	F11	54.6	SDHA_2	57.0	IMR90p11
65.5	F11	57.45	SDHA_2	57.0	IMR90p11
66.0	F11	61.11	SDHA_2	57.0	IMR90p11
66.5	F11	65.51	SDHA_2	57.0	IMR90p11
67.0	F11	70.59	SDHA_2	57.0	IMR90p11
67.5	F11	76.67	SDHA_2	57.0	IMR90p11
68.0	F11	83.12	SDHA_2	57.0	IMR90p11
68.5	F11	89.67	SDHA_2	57.0	IMR90p11
69.0	F11	95.9	SDHA_2	57.0	IMR90p11
69.5	F11	101.29	SDHA_2	57.0	IMR90p11
70.0	F11	105.3	SDHA_2	57.0	IMR90p11
70.5	F11	108.07	SDHA_2	57.0	IMR90p11
71.0	F11	110.02	SDHA_2	57.0	IMR90p11
71.5	F11	112.49	SDHA_2	57.0	IMR90p11
72.0	F11	117.75	SDHA_2	57.0	IMR90p11
72.5	F11	129.15	SDHA_2	57.0	IMR90p11
73.0	F11	158.19	SDHA_2	57.0	IMR90p11
73.5	F11	215.5	SDHA_2	57.0	IMR90p11
74.0	F11	297.77	SDHA_2	57.0	IMR90p11
74.5	F11	388.93	SDHA_2	57.0	IMR90p11
75.0	F11	468.69	SDHA_2	57.0	IMR90p11
75.5	F11	509.21	SDHA_2	57.0	IMR90p11
76.0	F11	487.34	SDHA_2	57.0	IMR90p11
76.5	F11	407.94	SDHA_2	57.0	IMR90p11
77.0	F11	297.91	SDHA_2	57.0	IMR90p11
77.5	F11	186.55	SDHA_2	57.0	IMR90p11
78.0	F11	96.33	SDHA_2	57.0	IMR90p11
78.5	F11	39.9	SDHA_2	57.0	IMR90p11
79.0	F11	13.93	SDHA_2	57.0	IMR90p11
79.5	F11	6.63	SDHA_2	57.0	IMR90p11
80.0	F11	6.11	SDHA_2	57.0	IMR90p11
80.5	F11	5.46	SDHA_2	57.0	IMR90p11
81.0	F11	4.83	SDHA_2	57.0	IMR90p11
81.5	F11	5.5	SDHA_2	57.0	IMR90p11
82.0	F11	5.77	SDHA_2	57.0	IMR90p11
82.5	F11	4.9	SDHA_2	57.0	IMR90p11
83.0	F11	4.87	SDHA_2	57.0	IMR90p11
83.5	F11	4.39	SDHA_2	57.0	IMR90p11
84.0	F11	2.88	SDHA_2	57.0	IMR90p11
84.5	F11	2.25	SDHA_2	57.0	IMR90p11
85.0	F11	2.32	SDHA_2	57.0	IMR90p11
85.5	F11	1.58	SDHA_2	57.0	IMR90p11
86.0	F11	1.53	SDHA_2	57.0	IMR90p11
86.5	F11	2.53	SDHA_2	57.0	IMR90p11
87.0	F11	2.89	SDHA_2	57.0	IMR90p11
87.5	F11	3.11	SDHA_2	57.0	IMR90p11
88.0	F11	3.65	SDHA_2	57.0	IMR90p11
88.5	F11	3.67	SDHA_2	57.0	IMR90p11
89.0	F11	3.22	SDHA_2	57.0	IMR90p11
89.5	F11	2.95	SDHA_2	57.0	IMR90p11
90.0	F11	2.6	SDHA_2	57.0	IMR90p11
90.5	F11	2.75	SDHA_2	57.0	IMR90p11
91.0	F11	2.98	SDHA_2	57.0	IMR90p11
91.5	F11	2.6	SDHA_2	57.0	IMR90p11
92.0	F11	2.29	SDHA_2	57.0	IMR90p11
92.5	F11	2.38	SDHA_2	57.0	IMR90p11
93.0	F11	2.06	SDHA_2	57.0	IMR90p11
93.5	F11	2.19	SDHA_2	57.0	IMR90p11
94.0	F11	2.64	SDHA_2	57.0	IMR90p11
94.5	F11	3.9	SDHA_2	57.0	IMR90p11
95.0	F11	2.23	SDHA_2	57.0	IMR90p11
55.0	G11	0.88	SDHA_2	55.7	IMR90p11
55.5	G11	1.91	SDHA_2	55.7	IMR90p11
56.0	G11	1.76	SDHA_2	55.7	IMR90p11
56.5	G11	1.76	SDHA_2	55.7	IMR90p11
57.0	G11	1.76	SDHA_2	55.7	IMR90p11
57.5	G11	1.29	SDHA_2	55.7	IMR90p11
58.0	G11	3.93	SDHA_2	55.7	IMR90p11
58.5	G11	11.49	SDHA_2	55.7	IMR90p11
59.0	G11	18.54	SDHA_2	55.7	IMR90p11
59.5	G11	22.95	SDHA_2	55.7	IMR90p11
60.0	G11	26.78	SDHA_2	55.7	IMR90p11
60.5	G11	30.56	SDHA_2	55.7	IMR90p11
61.0	G11	33.13	SDHA_2	55.7	IMR90p11
61.5	G11	33.66	SDHA_2	55.7	IMR90p11
62.0	G11	34.71	SDHA_2	55.7	IMR90p11
62.5	G11	35.01	SDHA_2	55.7	IMR90p11
63.0	G11	34.93	SDHA_2	55.7	IMR90p11
63.5	G11	36.15	SDHA_2	55.7	IMR90p11
64.0	G11	38.47	SDHA_2	55.7	IMR90p11
64.5	G11	41.8	SDHA_2	55.7	IMR90p11
65.0	G11	47.55	SDHA_2	55.7	IMR90p11
65.5	G11	55.47	SDHA_2	55.7	IMR90p11
66.0	G11	64.07	SDHA_2	55.7	IMR90p11
66.5	G11	73.7	SDHA_2	55.7	IMR90p11
67.0	G11	81.98	SDHA_2	55.7	IMR90p11
67.5	G11	89.38	SDHA_2	55.7	IMR90p11
68.0	G11	95.72	SDHA_2	55.7	IMR90p11
68.5	G11	99.57	SDHA_2	55.7	IMR90p11
69.0	G11	102.42	SDHA_2	55.7	IMR90p11
69.5	G11	104.77	SDHA_2	55.7	IMR90p11
70.0	G11	105.07	SDHA_2	55.7	IMR90p11
70.5	G11	105.78	SDHA_2	55.7	IMR90p11
71.0	G11	108.51	SDHA_2	55.7	IMR90p11
71.5	G11	111.71	SDHA_2	55.7	IMR90p11
72.0	G11	118.43	SDHA_2	55.7	IMR90p11
72.5	G11	132.98	SDHA_2	55.7	IMR90p11
73.0	G11	164.45	SDHA_2	55.7	IMR90p11
73.5	G11	225.16	SDHA_2	55.7	IMR90p11
74.0	G11	311.73	SDHA_2	55.7	IMR90p11
74.5	G11	405.81	SDHA_2	55.7	IMR90p11
75.0	G11	486.99	SDHA_2	55.7	IMR90p11
75.5	G11	527.52	SDHA_2	55.7	IMR90p11
76.0	G11	501.76	SDHA_2	55.7	IMR90p11
76.5	G11	415.7	SDHA_2	55.7	IMR90p11
77.0	G11	300.78	SDHA_2	55.7	IMR90p11
77.5	G11	186.31	SDHA_2	55.7	IMR90p11
78.0	G11	93.34	SDHA_2	55.7	IMR90p11
78.5	G11	35.88	SDHA_2	55.7	IMR90p11
79.0	G11	11.76	SDHA_2	55.7	IMR90p11
79.5	G11	5.57	SDHA_2	55.7	IMR90p11
80.0	G11	4.89	SDHA_2	55.7	IMR90p11
80.5	G11	5.57	SDHA_2	55.7	IMR90p11
81.0	G11	6.17	SDHA_2	55.7	IMR90p11
81.5	G11	6.19	SDHA_2	55.7	IMR90p11
82.0	G11	6.41	SDHA_2	55.7	IMR90p11
82.5	G11	6.11	SDHA_2	55.7	IMR90p11
83.0	G11	4.76	SDHA_2	55.7	IMR90p11
83.5	G11	4.14	SDHA_2	55.7	IMR90p11
84.0	G11	3.72	SDHA_2	55.7	IMR90p11
84.5	G11	2.52	SDHA_2	55.7	IMR90p11
85.0	G11	1.97	SDHA_2	55.7	IMR90p11
85.5	G11	2.39	SDHA_2	55.7	IMR90p11
86.0	G11	2.05	SDHA_2	55.7	IMR90p11
86.5	G11	2.04	SDHA_2	55.7	IMR90p11
87.0	G11	2.9	SDHA_2	55.7	IMR90p11
87.5	G11	2.99	SDHA_2	55.7	IMR90p11
88.0	G11	2.51	SDHA_2	55.7	IMR90p11
88.5	G11	2.59	SDHA_2	55.7	IMR90p11
89.0	G11	2.46	SDHA_2	55.7	IMR90p11
89.5	G11	2.06	SDHA_2	55.7	IMR90p11
90.0	G11	2.47	SDHA_2	55.7	IMR90p11
90.5	G11	3.08	SDHA_2	55.7	IMR90p11
91.0	G11	3.15	SDHA_2	55.7	IMR90p11
91.5	G11	3.28	SDHA_2	55.7	IMR90p11
92.0	G11	3.12	SDHA_2	55.7	IMR90p11
92.5	G11	2.63	SDHA_2	55.7	IMR90p11
93.0	G11	2.19	SDHA_2	55.7	IMR90p11
93.5	G11	2.4	SDHA_2	55.7	IMR90p11
94.0	G11	2.55	SDHA_2	55.7	IMR90p11
94.5	G11	3.98	SDHA_2	55.7	IMR90p11
95.0	G11	2.56	SDHA_2	55.7	IMR90p11
55.0	H11	-1.25	SDHA_2	55.0	IMR90p11
55.5	H11	-2.71	SDHA_2	55.0	IMR90p11
56.0	H11	-2.5	SDHA_2	55.0	IMR90p11
56.5	H11	-2.5	SDHA_2	55.0	IMR90p11
57.0	H11	-2.5	SDHA_2	55.0	IMR90p11
57.5	H11	-3.15	SDHA_2	55.0	IMR90p11
58.0	H11	0.83	SDHA_2	55.0	IMR90p11
58.5	H11	8.7	SDHA_2	55.0	IMR90p11
59.0	H11	15.3	SDHA_2	55.0	IMR90p11
59.5	H11	21.35	SDHA_2	55.0	IMR90p11
60.0	H11	26.19	SDHA_2	55.0	IMR90p11
60.5	H11	30.05	SDHA_2	55.0	IMR90p11
61.0	H11	33.45	SDHA_2	55.0	IMR90p11
61.5	H11	35.88	SDHA_2	55.0	IMR90p11
62.0	H11	37.09	SDHA_2	55.0	IMR90p11
62.5	H11	38.63	SDHA_2	55.0	IMR90p11
63.0	H11	39.39	SDHA_2	55.0	IMR90p11
63.5	H11	39.05	SDHA_2	55.0	IMR90p11
64.0	H11	39.61	SDHA_2	55.0	IMR90p11
64.5	H11	40.48	SDHA_2	55.0	IMR90p11
65.0	H11	42.01	SDHA_2	55.0	IMR90p11
65.5	H11	46.76	SDHA_2	55.0	IMR90p11
66.0	H11	53.46	SDHA_2	55.0	IMR90p11
66.5	H11	61.35	SDHA_2	55.0	IMR90p11
67.0	H11	70.72	SDHA_2	55.0	IMR90p11
67.5	H11	79.56	SDHA_2	55.0	IMR90p11
68.0	H11	86.5	SDHA_2	55.0	IMR90p11
68.5	H11	91.53	SDHA_2	55.0	IMR90p11
69.0	H11	93.99	SDHA_2	55.0	IMR90p11
69.5	H11	95.62	SDHA_2	55.0	IMR90p11
70.0	H11	96.98	SDHA_2	55.0	IMR90p11
70.5	H11	97.0	SDHA_2	55.0	IMR90p11
71.0	H11	97.85	SDHA_2	55.0	IMR90p11
71.5	H11	101.26	SDHA_2	55.0	IMR90p11
72.0	H11	107.35	SDHA_2	55.0	IMR90p11
72.5	H11	119.61	SDHA_2	55.0	IMR90p11
73.0	H11	148.25	SDHA_2	55.0	IMR90p11
73.5	H11	203.64	SDHA_2	55.0	IMR90p11
74.0	H11	282.6	SDHA_2	55.0	IMR90p11
74.5	H11	367.64	SDHA_2	55.0	IMR90p11
75.0	H11	440.68	SDHA_2	55.0	IMR90p11
75.5	H11	478.73	SDHA_2	55.0	IMR90p11
76.0	H11	457.8	SDHA_2	55.0	IMR90p11
76.5	H11	380.32	SDHA_2	55.0	IMR90p11
77.0	H11	276.17	SDHA_2	55.0	IMR90p11
77.5	H11	172.39	SDHA_2	55.0	IMR90p11
78.0	H11	86.92	SDHA_2	55.0	IMR90p11
78.5	H11	33.26	SDHA_2	55.0	IMR90p11
79.0	H11	10.45	SDHA_2	55.0	IMR90p11
79.5	H11	4.87	SDHA_2	55.0	IMR90p11
80.0	H11	4.7	SDHA_2	55.0	IMR90p11
80.5	H11	5.22	SDHA_2	55.0	IMR90p11
81.0	H11	5.06	SDHA_2	55.0	IMR90p11
81.5	H11	4.92	SDHA_2	55.0	IMR90p11
82.0	H11	4.61	SDHA_2	55.0	IMR90p11
82.5	H11	3.87	SDHA_2	55.0	IMR90p11
83.0	H11	3.52	SDHA_2	55.0	IMR90p11
83.5	H11	3.72	SDHA_2	55.0	IMR90p11
84.0	H11	3.56	SDHA_2	55.0	IMR90p11
84.5	H11	3.32	SDHA_2	55.0	IMR90p11
85.0	H11	3.24	SDHA_2	55.0	IMR90p11
85.5	H11	2.74	SDHA_2	55.0	IMR90p11
86.0	H11	1.79	SDHA_2	55.0	IMR90p11
86.5	H11	1.66	SDHA_2	55.0	IMR90p11
87.0	H11	2.22	SDHA_2	55.0	IMR90p11
87.5	H11	2.18	SDHA_2	55.0	IMR90p11
88.0	H11	2.2	SDHA_2	55.0	IMR90p11
88.5	H11	2.83	SDHA_2	55.0	IMR90p11
89.0	H11	2.89	SDHA_2	55.0	IMR90p11
89.5	H11	1.94	SDHA_2	55.0	IMR90p11
90.0	H11	1.61	SDHA_2	55.0	IMR90p11
90.5	H11	1.47	SDHA_2	55.0	IMR90p11
91.0	H11	1.11	SDHA_2	55.0	IMR90p11
91.5	H11	1.19	SDHA_2	55.0	IMR90p11
92.0	H11	1.88	SDHA_2	55.0	IMR90p11
92.5	H11	2.38	SDHA_2	55.0	IMR90p11
93.0	H11	2.69	SDHA_2	55.0	IMR90p11
93.5	H11	2.43	SDHA_2	55.0	IMR90p11
94.0	H11	2.25	SDHA_2	55.0	IMR90p11
94.5	H11	1.12	SDHA_2	55.0	IMR90p11
95.0	H11	-0.18	SDHA_2	55.0	IMR90p11
55.0	A11	13.87	SDHA_2	65.0	IMR90p2
55.5	A11	30.05	SDHA_2	65.0	IMR90p2
56.0	A11	27.74	SDHA_2	65.0	IMR90p2
56.5	A11	27.74	SDHA_2	65.0	IMR90p2
57.0	A11	27.74	SDHA_2	65.0	IMR90p2
57.5	A11	27.39	SDHA_2	65.0	IMR90p2
58.0	A11	29.66	SDHA_2	65.0	IMR90p2
58.5	A11	33.11	SDHA_2	65.0	IMR90p2
59.0	A11	34.3	SDHA_2	65.0	IMR90p2
59.5	A11	35.14	SDHA_2	65.0	IMR90p2
60.0	A11	36.57	SDHA_2	65.0	IMR90p2
60.5	A11	37.39	SDHA_2	65.0	IMR90p2
61.0	A11	37.9	SDHA_2	65.0	IMR90p2
61.5	A11	40.11	SDHA_2	65.0	IMR90p2
62.0	A11	40.69	SDHA_2	65.0	IMR90p2
62.5	A11	39.52	SDHA_2	65.0	IMR90p2
63.0	A11	39.76	SDHA_2	65.0	IMR90p2
63.5	A11	41.47	SDHA_2	65.0	IMR90p2
64.0	A11	44.27	SDHA_2	65.0	IMR90p2
64.5	A11	51.21	SDHA_2	65.0	IMR90p2
65.0	A11	60.96	SDHA_2	65.0	IMR90p2
65.5	A11	69.61	SDHA_2	65.0	IMR90p2
66.0	A11	77.78	SDHA_2	65.0	IMR90p2
66.5	A11	84.97	SDHA_2	65.0	IMR90p2
67.0	A11	89.35	SDHA_2	65.0	IMR90p2
67.5	A11	91.84	SDHA_2	65.0	IMR90p2
68.0	A11	95.15	SDHA_2	65.0	IMR90p2
68.5	A11	96.93	SDHA_2	65.0	IMR90p2
69.0	A11	97.85	SDHA_2	65.0	IMR90p2
69.5	A11	99.57	SDHA_2	65.0	IMR90p2
70.0	A11	101.13	SDHA_2	65.0	IMR90p2
70.5	A11	101.66	SDHA_2	65.0	IMR90p2
71.0	A11	103.7	SDHA_2	65.0	IMR90p2
71.5	A11	106.93	SDHA_2	65.0	IMR90p2
72.0	A11	111.56	SDHA_2	65.0	IMR90p2
72.5	A11	123.54	SDHA_2	65.0	IMR90p2
73.0	A11	153.23	SDHA_2	65.0	IMR90p2
73.5	A11	211.28	SDHA_2	65.0	IMR90p2
74.0	A11	292.65	SDHA_2	65.0	IMR90p2
74.5	A11	377.48	SDHA_2	65.0	IMR90p2
75.0	A11	446.55	SDHA_2	65.0	IMR90p2
75.5	A11	476.29	SDHA_2	65.0	IMR90p2
76.0	A11	442.18	SDHA_2	65.0	IMR90p2
76.5	A11	354.25	SDHA_2	65.0	IMR90p2
77.0	A11	247.78	SDHA_2	65.0	IMR90p2
77.5	A11	147.38	SDHA_2	65.0	IMR90p2
78.0	A11	68.34	SDHA_2	65.0	IMR90p2
78.5	A11	23.45	SDHA_2	65.0	IMR90p2
79.0	A11	8.31	SDHA_2	65.0	IMR90p2
79.5	A11	6.01	SDHA_2	65.0	IMR90p2
80.0	A11	5.83	SDHA_2	65.0	IMR90p2
80.5	A11	5.74	SDHA_2	65.0	IMR90p2
81.0	A11	6.25	SDHA_2	65.0	IMR90p2
81.5	A11	6.16	SDHA_2	65.0	IMR90p2
82.0	A11	5.05	SDHA_2	65.0	IMR90p2
82.5	A11	4.12	SDHA_2	65.0	IMR90p2
83.0	A11	3.37	SDHA_2	65.0	IMR90p2
83.5	A11	2.15	SDHA_2	65.0	IMR90p2
84.0	A11	1.32	SDHA_2	65.0	IMR90p2
84.5	A11	1.49	SDHA_2	65.0	IMR90p2
85.0	A11	1.59	SDHA_2	65.0	IMR90p2
85.5	A11	1.69	SDHA_2	65.0	IMR90p2
86.0	A11	2.1	SDHA_2	65.0	IMR90p2
86.5	A11	2.47	SDHA_2	65.0	IMR90p2
87.0	A11	2.94	SDHA_2	65.0	IMR90p2
87.5	A11	3.24	SDHA_2	65.0	IMR90p2
88.0	A11	3.23	SDHA_2	65.0	IMR90p2
88.5	A11	3.17	SDHA_2	65.0	IMR90p2
89.0	A11	2.74	SDHA_2	65.0	IMR90p2
89.5	A11	1.74	SDHA_2	65.0	IMR90p2
90.0	A11	1.46	SDHA_2	65.0	IMR90p2
90.5	A11	1.53	SDHA_2	65.0	IMR90p2
91.0	A11	1.11	SDHA_2	65.0	IMR90p2
91.5	A11	1.34	SDHA_2	65.0	IMR90p2
92.0	A11	2.1	SDHA_2	65.0	IMR90p2
92.5	A11	2.25	SDHA_2	65.0	IMR90p2
93.0	A11	2.35	SDHA_2	65.0	IMR90p2
93.5	A11	3.07	SDHA_2	65.0	IMR90p2
94.0	A11	3.25	SDHA_2	65.0	IMR90p2
94.5	A11	4.03	SDHA_2	65.0	IMR90p2
95.0	A11	2.21	SDHA_2	65.0	IMR90p2
55.0	B11	9.96	SDHA_2	64.5	IMR90p2
55.5	B11	21.57	SDHA_2	64.5	IMR90p2
56.0	B11	19.91	SDHA_2	64.5	IMR90p2
56.5	B11	19.91	SDHA_2	64.5	IMR90p2
57.0	B11	19.91	SDHA_2	64.5	IMR90p2
57.5	B11	19.74	SDHA_2	64.5	IMR90p2
58.0	B11	20.9	SDHA_2	64.5	IMR90p2
58.5	B11	22.27	SDHA_2	64.5	IMR90p2
59.0	B11	23.13	SDHA_2	64.5	IMR90p2
59.5	B11	24.78	SDHA_2	64.5	IMR90p2
60.0	B11	26.93	SDHA_2	64.5	IMR90p2
60.5	B11	28.12	SDHA_2	64.5	IMR90p2
61.0	B11	29.33	SDHA_2	64.5	IMR90p2
61.5	B11	30.89	SDHA_2	64.5	IMR90p2
62.0	B11	31.72	SDHA_2	64.5	IMR90p2
62.5	B11	32.35	SDHA_2	64.5	IMR90p2
63.0	B11	33.5	SDHA_2	64.5	IMR90p2
63.5	B11	36.03	SDHA_2	64.5	IMR90p2
64.0	B11	40.65	SDHA_2	64.5	IMR90p2
64.5	B11	47.59	SDHA_2	64.5	IMR90p2
65.0	B11	56.62	SDHA_2	64.5	IMR90p2
65.5	B11	67.66	SDHA_2	64.5	IMR90p2
66.0	B11	78.55	SDHA_2	64.5	IMR90p2
66.5	B11	87.88	SDHA_2	64.5	IMR90p2
67.0	B11	95.11	SDHA_2	64.5	IMR90p2
67.5	B11	100.09	SDHA_2	64.5	IMR90p2
68.0	B11	103.22	SDHA_2	64.5	IMR90p2
68.5	B11	105.5	SDHA_2	64.5	IMR90p2
69.0	B11	107.45	SDHA_2	64.5	IMR90p2
69.5	B11	109.53	SDHA_2	64.5	IMR90p2
70.0	B11	111.95	SDHA_2	64.5	IMR90p2
70.5	B11	114.03	SDHA_2	64.5	IMR90p2
71.0	B11	116.02	SDHA_2	64.5	IMR90p2
71.5	B11	118.94	SDHA_2	64.5	IMR90p2
72.0	B11	125.04	SDHA_2	64.5	IMR90p2
72.5	B11	139.03	SDHA_2	64.5	IMR90p2
73.0	B11	172.65	SDHA_2	64.5	IMR90p2
73.5	B11	238.07	SDHA_2	64.5	IMR90p2
74.0	B11	329.44	SDHA_2	64.5	IMR90p2
74.5	B11	426.3	SDHA_2	64.5	IMR90p2
75.0	B11	507.41	SDHA_2	64.5	IMR90p2
75.5	B11	545.14	SDHA_2	64.5	IMR90p2
76.0	B11	513.14	SDHA_2	64.5	IMR90p2
76.5	B11	420.76	SDHA_2	64.5	IMR90p2
77.0	B11	302.71	SDHA_2	64.5	IMR90p2
77.5	B11	186.3	SDHA_2	64.5	IMR90p2
78.0	B11	93.01	SDHA_2	64.5	IMR90p2
78.5	B11	37.83	SDHA_2	64.5	IMR90p2
79.0	B11	15.54	SDHA_2	64.5	IMR90p2
79.5	B11	9.33	SDHA_2	64.5	IMR90p2
80.0	B11	9.49	SDHA_2	64.5	IMR90p2
80.5	B11	10.29	SDHA_2	64.5	IMR90p2
81.0	B11	9.92	SDHA_2	64.5	IMR90p2
81.5	B11	10.01	SDHA_2	64.5	IMR90p2
82.0	B11	10.46	SDHA_2	64.5	IMR90p2
82.5	B11	9.96	SDHA_2	64.5	IMR90p2
83.0	B11	9.07	SDHA_2	64.5	IMR90p2
83.5	B11	8.59	SDHA_2	64.5	IMR90p2
84.0	B11	7.44	SDHA_2	64.5	IMR90p2
84.5	B11	6.59	SDHA_2	64.5	IMR90p2
85.0	B11	6.19	SDHA_2	64.5	IMR90p2
85.5	B11	5.83	SDHA_2	64.5	IMR90p2
86.0	B11	5.55	SDHA_2	64.5	IMR90p2
86.5	B11	5.55	SDHA_2	64.5	IMR90p2
87.0	B11	5.96	SDHA_2	64.5	IMR90p2
87.5	B11	6.31	SDHA_2	64.5	IMR90p2
88.0	B11	6.63	SDHA_2	64.5	IMR90p2
88.5	B11	7.06	SDHA_2	64.5	IMR90p2
89.0	B11	7.72	SDHA_2	64.5	IMR90p2
89.5	B11	7.54	SDHA_2	64.5	IMR90p2
90.0	B11	7.34	SDHA_2	64.5	IMR90p2
90.5	B11	7.36	SDHA_2	64.5	IMR90p2
91.0	B11	7.44	SDHA_2	64.5	IMR90p2
91.5	B11	7.61	SDHA_2	64.5	IMR90p2
92.0	B11	7.94	SDHA_2	64.5	IMR90p2
92.5	B11	8.36	SDHA_2	64.5	IMR90p2
93.0	B11	8.77	SDHA_2	64.5	IMR90p2
93.5	B11	8.91	SDHA_2	64.5	IMR90p2
94.0	B11	8.81	SDHA_2	64.5	IMR90p2
94.5	B11	9.42	SDHA_2	64.5	IMR90p2
95.0	B11	4.17	SDHA_2	64.5	IMR90p2
55.0	C11	11.11	SDHA_2	63.3	IMR90p2
55.5	C11	24.07	SDHA_2	63.3	IMR90p2
56.0	C11	22.22	SDHA_2	63.3	IMR90p2
56.5	C11	22.22	SDHA_2	63.3	IMR90p2
57.0	C11	22.22	SDHA_2	63.3	IMR90p2
57.5	C11	22.04	SDHA_2	63.3	IMR90p2
58.0	C11	23.34	SDHA_2	63.3	IMR90p2
58.5	C11	24.32	SDHA_2	63.3	IMR90p2
59.0	C11	23.93	SDHA_2	63.3	IMR90p2
59.5	C11	23.56	SDHA_2	63.3	IMR90p2
60.0	C11	24.3	SDHA_2	63.3	IMR90p2
60.5	C11	27.43	SDHA_2	63.3	IMR90p2
61.0	C11	32.61	SDHA_2	63.3	IMR90p2
61.5	C11	35.79	SDHA_2	63.3	IMR90p2
62.0	C11	38.56	SDHA_2	63.3	IMR90p2
62.5	C11	40.79	SDHA_2	63.3	IMR90p2
63.0	C11	39.98	SDHA_2	63.3	IMR90p2
63.5	C11	38.61	SDHA_2	63.3	IMR90p2
64.0	C11	41.16	SDHA_2	63.3	IMR90p2
64.5	C11	47.33	SDHA_2	63.3	IMR90p2
65.0	C11	54.32	SDHA_2	63.3	IMR90p2
65.5	C11	64.43	SDHA_2	63.3	IMR90p2
66.0	C11	76.16	SDHA_2	63.3	IMR90p2
66.5	C11	86.45	SDHA_2	63.3	IMR90p2
67.0	C11	94.23	SDHA_2	63.3	IMR90p2
67.5	C11	102.13	SDHA_2	63.3	IMR90p2
68.0	C11	108.27	SDHA_2	63.3	IMR90p2
68.5	C11	111.78	SDHA_2	63.3	IMR90p2
69.0	C11	114.58	SDHA_2	63.3	IMR90p2
69.5	C11	117.36	SDHA_2	63.3	IMR90p2
70.0	C11	118.7	SDHA_2	63.3	IMR90p2
70.5	C11	119.56	SDHA_2	63.3	IMR90p2
71.0	C11	122.73	SDHA_2	63.3	IMR90p2
71.5	C11	127.98	SDHA_2	63.3	IMR90p2
72.0	C11	136.83	SDHA_2	63.3	IMR90p2
72.5	C11	156.0	SDHA_2	63.3	IMR90p2
73.0	C11	197.72	SDHA_2	63.3	IMR90p2
73.5	C11	271.33	SDHA_2	63.3	IMR90p2
74.0	C11	370.32	SDHA_2	63.3	IMR90p2
74.5	C11	474.83	SDHA_2	63.3	IMR90p2
75.0	C11	560.47	SDHA_2	63.3	IMR90p2
75.5	C11	596.29	SDHA_2	63.3	IMR90p2
76.0	C11	558.49	SDHA_2	63.3	IMR90p2
76.5	C11	458.25	SDHA_2	63.3	IMR90p2
77.0	C11	329.71	SDHA_2	63.3	IMR90p2
77.5	C11	203.62	SDHA_2	63.3	IMR90p2
78.0	C11	103.79	SDHA_2	63.3	IMR90p2
78.5	C11	43.13	SDHA_2	63.3	IMR90p2
79.0	C11	16.62	SDHA_2	63.3	IMR90p2
79.5	C11	8.88	SDHA_2	63.3	IMR90p2
80.0	C11	7.71	SDHA_2	63.3	IMR90p2
80.5	C11	7.42	SDHA_2	63.3	IMR90p2
81.0	C11	7.4	SDHA_2	63.3	IMR90p2
81.5	C11	8.0	SDHA_2	63.3	IMR90p2
82.0	C11	7.99	SDHA_2	63.3	IMR90p2
82.5	C11	7.1	SDHA_2	63.3	IMR90p2
83.0	C11	6.4	SDHA_2	63.3	IMR90p2
83.5	C11	5.78	SDHA_2	63.3	IMR90p2
84.0	C11	4.76	SDHA_2	63.3	IMR90p2
84.5	C11	4.58	SDHA_2	63.3	IMR90p2
85.0	C11	5.11	SDHA_2	63.3	IMR90p2
85.5	C11	4.87	SDHA_2	63.3	IMR90p2
86.0	C11	5.1	SDHA_2	63.3	IMR90p2
86.5	C11	5.44	SDHA_2	63.3	IMR90p2
87.0	C11	4.87	SDHA_2	63.3	IMR90p2
87.5	C11	4.47	SDHA_2	63.3	IMR90p2
88.0	C11	4.98	SDHA_2	63.3	IMR90p2
88.5	C11	5.1	SDHA_2	63.3	IMR90p2
89.0	C11	5.07	SDHA_2	63.3	IMR90p2
89.5	C11	5.49	SDHA_2	63.3	IMR90p2
90.0	C11	5.58	SDHA_2	63.3	IMR90p2
90.5	C11	5.09	SDHA_2	63.3	IMR90p2
91.0	C11	4.64	SDHA_2	63.3	IMR90p2
91.5	C11	4.9	SDHA_2	63.3	IMR90p2
92.0	C11	5.42	SDHA_2	63.3	IMR90p2
92.5	C11	5.37	SDHA_2	63.3	IMR90p2
93.0	C11	5.65	SDHA_2	63.3	IMR90p2
93.5	C11	5.17	SDHA_2	63.3	IMR90p2
94.0	C11	4.47	SDHA_2	63.3	IMR90p2
94.5	C11	2.48	SDHA_2	63.3	IMR90p2
95.0	C11	0.04	SDHA_2	63.3	IMR90p2
55.0	D11	8.65	SDHA_2	61.4	IMR90p2
55.5	D11	18.75	SDHA_2	61.4	IMR90p2
56.0	D11	17.31	SDHA_2	61.4	IMR90p2
56.5	D11	17.31	SDHA_2	61.4	IMR90p2
57.0	D11	17.31	SDHA_2	61.4	IMR90p2
57.5	D11	17.18	SDHA_2	61.4	IMR90p2
58.0	D11	17.93	SDHA_2	61.4	IMR90p2
58.5	D11	19.66	SDHA_2	61.4	IMR90p2
59.0	D11	20.83	SDHA_2	61.4	IMR90p2
59.5	D11	23.2	SDHA_2	61.4	IMR90p2
60.0	D11	26.17	SDHA_2	61.4	IMR90p2
60.5	D11	28.59	SDHA_2	61.4	IMR90p2
61.0	D11	30.99	SDHA_2	61.4	IMR90p2
61.5	D11	33.19	SDHA_2	61.4	IMR90p2
62.0	D11	34.75	SDHA_2	61.4	IMR90p2
62.5	D11	35.13	SDHA_2	61.4	IMR90p2
63.0	D11	35.66	SDHA_2	61.4	IMR90p2
63.5	D11	36.94	SDHA_2	61.4	IMR90p2
64.0	D11	39.72	SDHA_2	61.4	IMR90p2
64.5	D11	44.83	SDHA_2	61.4	IMR90p2
65.0	D11	52.96	SDHA_2	61.4	IMR90p2
65.5	D11	62.79	SDHA_2	61.4	IMR90p2
66.0	D11	73.11	SDHA_2	61.4	IMR90p2
66.5	D11	82.86	SDHA_2	61.4	IMR90p2
67.0	D11	90.33	SDHA_2	61.4	IMR90p2
67.5	D11	95.45	SDHA_2	61.4	IMR90p2
68.0	D11	99.22	SDHA_2	61.4	IMR90p2
68.5	D11	102.73	SDHA_2	61.4	IMR90p2
69.0	D11	106.34	SDHA_2	61.4	IMR90p2
69.5	D11	110.03	SDHA_2	61.4	IMR90p2
70.0	D11	113.73	SDHA_2	61.4	IMR90p2
70.5	D11	117.66	SDHA_2	61.4	IMR90p2
71.0	D11	121.58	SDHA_2	61.4	IMR90p2
71.5	D11	126.66	SDHA_2	61.4	IMR90p2
72.0	D11	136.9	SDHA_2	61.4	IMR90p2
72.5	D11	158.01	SDHA_2	61.4	IMR90p2
73.0	D11	201.1	SDHA_2	61.4	IMR90p2
73.5	D11	274.71	SDHA_2	61.4	IMR90p2
74.0	D11	370.45	SDHA_2	61.4	IMR90p2
74.5	D11	467.9	SDHA_2	61.4	IMR90p2
75.0	D11	543.71	SDHA_2	61.4	IMR90p2
75.5	D11	569.0	SDHA_2	61.4	IMR90p2
76.0	D11	525.02	SDHA_2	61.4	IMR90p2
76.5	D11	424.99	SDHA_2	61.4	IMR90p2
77.0	D11	300.69	SDHA_2	61.4	IMR90p2
77.5	D11	181.86	SDHA_2	61.4	IMR90p2
78.0	D11	90.12	SDHA_2	61.4	IMR90p2
78.5	D11	35.77	SDHA_2	61.4	IMR90p2
79.0	D11	13.21	SDHA_2	61.4	IMR90p2
79.5	D11	7.85	SDHA_2	61.4	IMR90p2
80.0	D11	7.27	SDHA_2	61.4	IMR90p2
80.5	D11	7.14	SDHA_2	61.4	IMR90p2
81.0	D11	6.79	SDHA_2	61.4	IMR90p2
81.5	D11	5.59	SDHA_2	61.4	IMR90p2
82.0	D11	4.51	SDHA_2	61.4	IMR90p2
82.5	D11	3.8	SDHA_2	61.4	IMR90p2
83.0	D11	2.73	SDHA_2	61.4	IMR90p2
83.5	D11	1.89	SDHA_2	61.4	IMR90p2
84.0	D11	2.11	SDHA_2	61.4	IMR90p2
84.5	D11	2.24	SDHA_2	61.4	IMR90p2
85.0	D11	2.35	SDHA_2	61.4	IMR90p2
85.5	D11	2.74	SDHA_2	61.4	IMR90p2
86.0	D11	3.28	SDHA_2	61.4	IMR90p2
86.5	D11	3.29	SDHA_2	61.4	IMR90p2
87.0	D11	2.47	SDHA_2	61.4	IMR90p2
87.5	D11	1.38	SDHA_2	61.4	IMR90p2
88.0	D11	0.74	SDHA_2	61.4	IMR90p2
88.5	D11	0.59	SDHA_2	61.4	IMR90p2
89.0	D11	0.96	SDHA_2	61.4	IMR90p2
89.5	D11	2.1	SDHA_2	61.4	IMR90p2
90.0	D11	3.17	SDHA_2	61.4	IMR90p2
90.5	D11	4.06	SDHA_2	61.4	IMR90p2
91.0	D11	4.09	SDHA_2	61.4	IMR90p2
91.5	D11	3.22	SDHA_2	61.4	IMR90p2
92.0	D11	2.3	SDHA_2	61.4	IMR90p2
92.5	D11	1.75	SDHA_2	61.4	IMR90p2
93.0	D11	1.08	SDHA_2	61.4	IMR90p2
93.5	D11	0.57	SDHA_2	61.4	IMR90p2
94.0	D11	0.79	SDHA_2	61.4	IMR90p2
94.5	D11	0.62	SDHA_2	61.4	IMR90p2
95.0	D11	0.09	SDHA_2	61.4	IMR90p2
55.0	E11	4.7	SDHA_2	59.0	IMR90p2
55.5	E11	10.18	SDHA_2	59.0	IMR90p2
56.0	E11	9.4	SDHA_2	59.0	IMR90p2
56.5	E11	9.4	SDHA_2	59.0	IMR90p2
57.0	E11	9.4	SDHA_2	59.0	IMR90p2
57.5	E11	9.32	SDHA_2	59.0	IMR90p2
58.0	E11	9.79	SDHA_2	59.0	IMR90p2
58.5	E11	10.23	SDHA_2	59.0	IMR90p2
59.0	E11	12.37	SDHA_2	59.0	IMR90p2
59.5	E11	15.38	SDHA_2	59.0	IMR90p2
60.0	E11	16.55	SDHA_2	59.0	IMR90p2
60.5	E11	17.86	SDHA_2	59.0	IMR90p2
61.0	E11	20.74	SDHA_2	59.0	IMR90p2
61.5	E11	24.19	SDHA_2	59.0	IMR90p2
62.0	E11	26.29	SDHA_2	59.0	IMR90p2
62.5	E11	28.95	SDHA_2	59.0	IMR90p2
63.0	E11	33.57	SDHA_2	59.0	IMR90p2
63.5	E11	39.38	SDHA_2	59.0	IMR90p2
64.0	E11	46.62	SDHA_2	59.0	IMR90p2
64.5	E11	56.37	SDHA_2	59.0	IMR90p2
65.0	E11	67.34	SDHA_2	59.0	IMR90p2
65.5	E11	78.08	SDHA_2	59.0	IMR90p2
66.0	E11	86.99	SDHA_2	59.0	IMR90p2
66.5	E11	92.63	SDHA_2	59.0	IMR90p2
67.0	E11	96.44	SDHA_2	59.0	IMR90p2
67.5	E11	98.47	SDHA_2	59.0	IMR90p2
68.0	E11	98.78	SDHA_2	59.0	IMR90p2
68.5	E11	100.69	SDHA_2	59.0	IMR90p2
69.0	E11	104.42	SDHA_2	59.0	IMR90p2
69.5	E11	108.18	SDHA_2	59.0	IMR90p2
70.0	E11	113.04	SDHA_2	59.0	IMR90p2
70.5	E11	118.28	SDHA_2	59.0	IMR90p2
71.0	E11	122.31	SDHA_2	59.0	IMR90p2
71.5	E11	128.03	SDHA_2	59.0	IMR90p2
72.0	E11	139.31	SDHA_2	59.0	IMR90p2
72.5	E11	159.73	SDHA_2	59.0	IMR90p2
73.0	E11	199.79	SDHA_2	59.0	IMR90p2
73.5	E11	269.34	SDHA_2	59.0	IMR90p2
74.0	E11	362.99	SDHA_2	59.0	IMR90p2
74.5	E11	460.19	SDHA_2	59.0	IMR90p2
75.0	E11	539.0	SDHA_2	59.0	IMR90p2
75.5	E11	573.92	SDHA_2	59.0	IMR90p2
76.0	E11	542.08	SDHA_2	59.0	IMR90p2
76.5	E11	449.04	SDHA_2	59.0	IMR90p2
77.0	E11	326.88	SDHA_2	59.0	IMR90p2
77.5	E11	206.19	SDHA_2	59.0	IMR90p2
78.0	E11	107.95	SDHA_2	59.0	IMR90p2
78.5	E11	45.68	SDHA_2	59.0	IMR90p2
79.0	E11	17.52	SDHA_2	59.0	IMR90p2
79.5	E11	8.95	SDHA_2	59.0	IMR90p2
80.0	E11	6.79	SDHA_2	59.0	IMR90p2
80.5	E11	5.96	SDHA_2	59.0	IMR90p2
81.0	E11	5.85	SDHA_2	59.0	IMR90p2
81.5	E11	5.78	SDHA_2	59.0	IMR90p2
82.0	E11	5.39	SDHA_2	59.0	IMR90p2
82.5	E11	4.93	SDHA_2	59.0	IMR90p2
83.0	E11	4.57	SDHA_2	59.0	IMR90p2
83.5	E11	3.97	SDHA_2	59.0	IMR90p2
84.0	E11	3.05	SDHA_2	59.0	IMR90p2
84.5	E11	2.87	SDHA_2	59.0	IMR90p2
85.0	E11	3.26	SDHA_2	59.0	IMR90p2
85.5	E11	3.1	SDHA_2	59.0	IMR90p2
86.0	E11	2.91	SDHA_2	59.0	IMR90p2
86.5	E11	3.11	SDHA_2	59.0	IMR90p2
87.0	E11	2.57	SDHA_2	59.0	IMR90p2
87.5	E11	1.94	SDHA_2	59.0	IMR90p2
88.0	E11	1.95	SDHA_2	59.0	IMR90p2
88.5	E11	1.72	SDHA_2	59.0	IMR90p2
89.0	E11	1.51	SDHA_2	59.0	IMR90p2
89.5	E11	1.77	SDHA_2	59.0	IMR90p2
90.0	E11	1.74	SDHA_2	59.0	IMR90p2
90.5	E11	1.48	SDHA_2	59.0	IMR90p2
91.0	E11	1.54	SDHA_2	59.0	IMR90p2
91.5	E11	1.98	SDHA_2	59.0	IMR90p2
92.0	E11	2.11	SDHA_2	59.0	IMR90p2
92.5	E11	2.04	SDHA_2	59.0	IMR90p2
93.0	E11	2.31	SDHA_2	59.0	IMR90p2
93.5	E11	2.38	SDHA_2	59.0	IMR90p2
94.0	E11	2.01	SDHA_2	59.0	IMR90p2
94.5	E11	1.85	SDHA_2	59.0	IMR90p2
95.0	E11	0.79	SDHA_2	59.0	IMR90p2
55.0	F11	3.0	SDHA_2	57.0	IMR90p2
55.5	F11	6.49	SDHA_2	57.0	IMR90p2
56.0	F11	5.99	SDHA_2	57.0	IMR90p2
56.5	F11	5.99	SDHA_2	57.0	IMR90p2
57.0	F11	5.99	SDHA_2	57.0	IMR90p2
57.5	F11	5.73	SDHA_2	57.0	IMR90p2
58.0	F11	7.28	SDHA_2	57.0	IMR90p2
58.5	F11	11.17	SDHA_2	57.0	IMR90p2
59.0	F11	14.07	SDHA_2	57.0	IMR90p2
59.5	F11	15.24	SDHA_2	57.0	IMR90p2
60.0	F11	16.79	SDHA_2	57.0	IMR90p2
60.5	F11	19.91	SDHA_2	57.0	IMR90p2
61.0	F11	22.38	SDHA_2	57.0	IMR90p2
61.5	F11	24.79	SDHA_2	57.0	IMR90p2
62.0	F11	28.59	SDHA_2	57.0	IMR90p2
62.5	F11	31.28	SDHA_2	57.0	IMR90p2
63.0	F11	32.4	SDHA_2	57.0	IMR90p2
63.5	F11	33.76	SDHA_2	57.0	IMR90p2
64.0	F11	35.48	SDHA_2	57.0	IMR90p2
64.5	F11	38.11	SDHA_2	57.0	IMR90p2
65.0	F11	43.65	SDHA_2	57.0	IMR90p2
65.5	F11	52.15	SDHA_2	57.0	IMR90p2
66.0	F11	62.24	SDHA_2	57.0	IMR90p2
66.5	F11	72.82	SDHA_2	57.0	IMR90p2
67.0	F11	83.03	SDHA_2	57.0	IMR90p2
67.5	F11	91.3	SDHA_2	57.0	IMR90p2
68.0	F11	96.59	SDHA_2	57.0	IMR90p2
68.5	F11	100.59	SDHA_2	57.0	IMR90p2
69.0	F11	104.56	SDHA_2	57.0	IMR90p2
69.5	F11	107.68	SDHA_2	57.0	IMR90p2
70.0	F11	110.82	SDHA_2	57.0	IMR90p2
70.5	F11	115.02	SDHA_2	57.0	IMR90p2
71.0	F11	119.76	SDHA_2	57.0	IMR90p2
71.5	F11	126.37	SDHA_2	57.0	IMR90p2
72.0	F11	138.46	SDHA_2	57.0	IMR90p2
72.5	F11	159.95	SDHA_2	57.0	IMR90p2
73.0	F11	199.56	SDHA_2	57.0	IMR90p2
73.5	F11	266.3	SDHA_2	57.0	IMR90p2
74.0	F11	352.23	SDHA_2	57.0	IMR90p2
74.5	F11	436.7	SDHA_2	57.0	IMR90p2
75.0	F11	501.72	SDHA_2	57.0	IMR90p2
75.5	F11	525.53	SDHA_2	57.0	IMR90p2
76.0	F11	486.55	SDHA_2	57.0	IMR90p2
76.5	F11	394.63	SDHA_2	57.0	IMR90p2
77.0	F11	283.12	SDHA_2	57.0	IMR90p2
77.5	F11	176.08	SDHA_2	57.0	IMR90p2
78.0	F11	89.73	SDHA_2	57.0	IMR90p2
78.5	F11	37.55	SDHA_2	57.0	IMR90p2
79.0	F11	16.2	SDHA_2	57.0	IMR90p2
79.5	F11	9.58	SDHA_2	57.0	IMR90p2
80.0	F11	7.68	SDHA_2	57.0	IMR90p2
80.5	F11	7.7	SDHA_2	57.0	IMR90p2
81.0	F11	7.66	SDHA_2	57.0	IMR90p2
81.5	F11	6.66	SDHA_2	57.0	IMR90p2
82.0	F11	6.46	SDHA_2	57.0	IMR90p2
82.5	F11	6.52	SDHA_2	57.0	IMR90p2
83.0	F11	5.25	SDHA_2	57.0	IMR90p2
83.5	F11	4.55	SDHA_2	57.0	IMR90p2
84.0	F11	4.83	SDHA_2	57.0	IMR90p2
84.5	F11	4.07	SDHA_2	57.0	IMR90p2
85.0	F11	3.19	SDHA_2	57.0	IMR90p2
85.5	F11	3.71	SDHA_2	57.0	IMR90p2
86.0	F11	3.97	SDHA_2	57.0	IMR90p2
86.5	F11	3.79	SDHA_2	57.0	IMR90p2
87.0	F11	4.2	SDHA_2	57.0	IMR90p2
87.5	F11	4.62	SDHA_2	57.0	IMR90p2
88.0	F11	4.67	SDHA_2	57.0	IMR90p2
88.5	F11	4.4	SDHA_2	57.0	IMR90p2
89.0	F11	3.97	SDHA_2	57.0	IMR90p2
89.5	F11	3.6	SDHA_2	57.0	IMR90p2
90.0	F11	3.28	SDHA_2	57.0	IMR90p2
90.5	F11	2.8	SDHA_2	57.0	IMR90p2
91.0	F11	2.89	SDHA_2	57.0	IMR90p2
91.5	F11	3.51	SDHA_2	57.0	IMR90p2
92.0	F11	3.76	SDHA_2	57.0	IMR90p2
92.5	F11	4.2	SDHA_2	57.0	IMR90p2
93.0	F11	4.53	SDHA_2	57.0	IMR90p2
93.5	F11	4.67	SDHA_2	57.0	IMR90p2
94.0	F11	4.78	SDHA_2	57.0	IMR90p2
94.5	F11	5.67	SDHA_2	57.0	IMR90p2
95.0	F11	2.9	SDHA_2	57.0	IMR90p2
55.0	G11	-0.15	SDHA_2	55.7	IMR90p2
55.5	G11	-0.33	SDHA_2	55.7	IMR90p2
56.0	G11	-0.3	SDHA_2	55.7	IMR90p2
56.5	G11	-0.3	SDHA_2	55.7	IMR90p2
57.0	G11	-0.3	SDHA_2	55.7	IMR90p2
57.5	G11	-0.7	SDHA_2	55.7	IMR90p2
58.0	G11	1.63	SDHA_2	55.7	IMR90p2
58.5	G11	7.18	SDHA_2	55.7	IMR90p2
59.0	G11	12.9	SDHA_2	55.7	IMR90p2
59.5	G11	17.61	SDHA_2	55.7	IMR90p2
60.0	G11	21.27	SDHA_2	55.7	IMR90p2
60.5	G11	23.26	SDHA_2	55.7	IMR90p2
61.0	G11	23.21	SDHA_2	55.7	IMR90p2
61.5	G11	23.51	SDHA_2	55.7	IMR90p2
62.0	G11	23.84	SDHA_2	55.7	IMR90p2
62.5	G11	21.87	SDHA_2	55.7	IMR90p2
63.0	G11	21.48	SDHA_2	55.7	IMR90p2
63.5	G11	22.34	SDHA_2	55.7	IMR90p2
64.0	G11	22.19	SDHA_2	55.7	IMR90p2
64.5	G11	24.11	SDHA_2	55.7	IMR90p2
65.0	G11	30.44	SDHA_2	55.7	IMR90p2
65.5	G11	39.21	SDHA_2	55.7	IMR90p2
66.0	G11	50.58	SDHA_2	55.7	IMR90p2
66.5	G11	63.62	SDHA_2	55.7	IMR90p2
67.0	G11	75.62	SDHA_2	55.7	IMR90p2
67.5	G11	85.47	SDHA_2	55.7	IMR90p2
68.0	G11	93.46	SDHA_2	55.7	IMR90p2
68.5	G11	98.47	SDHA_2	55.7	IMR90p2
69.0	G11	101.94	SDHA_2	55.7	IMR90p2
69.5	G11	106.29	SDHA_2	55.7	IMR90p2
70.0	G11	110.35	SDHA_2	55.7	IMR90p2
70.5	G11	112.84	SDHA_2	55.7	IMR90p2
71.0	G11	116.42	SDHA_2	55.7	IMR90p2
71.5	G11	124.64	SDHA_2	55.7	IMR90p2
72.0	G11	137.72	SDHA_2	55.7	IMR90p2
72.5	G11	159.75	SDHA_2	55.7	IMR90p2
73.0	G11	199.93	SDHA_2	55.7	IMR90p2
73.5	G11	265.56	SDHA_2	55.7	IMR90p2
74.0	G11	346.74	SDHA_2	55.7	IMR90p2
74.5	G11	424.37	SDHA_2	55.7	IMR90p2
75.0	G11	482.11	SDHA_2	55.7	IMR90p2
75.5	G11	500.86	SDHA_2	55.7	IMR90p2
76.0	G11	460.58	SDHA_2	55.7	IMR90p2
76.5	G11	371.01	SDHA_2	55.7	IMR90p2
77.0	G11	264.76	SDHA_2	55.7	IMR90p2
77.5	G11	165.25	SDHA_2	55.7	IMR90p2
78.0	G11	86.12	SDHA_2	55.7	IMR90p2
78.5	G11	38.5	SDHA_2	55.7	IMR90p2
79.0	G11	19.26	SDHA_2	55.7	IMR90p2
79.5	G11	13.71	SDHA_2	55.7	IMR90p2
80.0	G11	11.88	SDHA_2	55.7	IMR90p2
80.5	G11	10.49	SDHA_2	55.7	IMR90p2
81.0	G11	10.03	SDHA_2	55.7	IMR90p2
81.5	G11	10.13	SDHA_2	55.7	IMR90p2
82.0	G11	9.7	SDHA_2	55.7	IMR90p2
82.5	G11	9.38	SDHA_2	55.7	IMR90p2
83.0	G11	9.84	SDHA_2	55.7	IMR90p2
83.5	G11	9.74	SDHA_2	55.7	IMR90p2
84.0	G11	9.08	SDHA_2	55.7	IMR90p2
84.5	G11	9.01	SDHA_2	55.7	IMR90p2
85.0	G11	8.55	SDHA_2	55.7	IMR90p2
85.5	G11	7.97	SDHA_2	55.7	IMR90p2
86.0	G11	7.81	SDHA_2	55.7	IMR90p2
86.5	G11	7.65	SDHA_2	55.7	IMR90p2
87.0	G11	7.76	SDHA_2	55.7	IMR90p2
87.5	G11	7.85	SDHA_2	55.7	IMR90p2
88.0	G11	7.34	SDHA_2	55.7	IMR90p2
88.5	G11	7.27	SDHA_2	55.7	IMR90p2
89.0	G11	7.92	SDHA_2	55.7	IMR90p2
89.5	G11	8.05	SDHA_2	55.7	IMR90p2
90.0	G11	8.85	SDHA_2	55.7	IMR90p2
90.5	G11	9.78	SDHA_2	55.7	IMR90p2
91.0	G11	9.65	SDHA_2	55.7	IMR90p2
91.5	G11	9.67	SDHA_2	55.7	IMR90p2
92.0	G11	10.12	SDHA_2	55.7	IMR90p2
92.5	G11	9.63	SDHA_2	55.7	IMR90p2
93.0	G11	9.62	SDHA_2	55.7	IMR90p2
93.5	G11	9.21	SDHA_2	55.7	IMR90p2
94.0	G11	8.48	SDHA_2	55.7	IMR90p2
94.5	G11	6.56	SDHA_2	55.7	IMR90p2
95.0	G11	1.69	SDHA_2	55.7	IMR90p2
55.0	H11	-2.06	SDHA_2	55.0	IMR90p2
55.5	H11	-4.46	SDHA_2	55.0	IMR90p2
56.0	H11	-4.11	SDHA_2	55.0	IMR90p2
56.5	H11	-4.11	SDHA_2	55.0	IMR90p2
57.0	H11	-4.11	SDHA_2	55.0	IMR90p2
57.5	H11	-4.49	SDHA_2	55.0	IMR90p2
58.0	H11	-2.14	SDHA_2	55.0	IMR90p2
58.5	H11	2.06	SDHA_2	55.0	IMR90p2
59.0	H11	5.28	SDHA_2	55.0	IMR90p2
59.5	H11	8.26	SDHA_2	55.0	IMR90p2
60.0	H11	10.85	SDHA_2	55.0	IMR90p2
60.5	H11	13.44	SDHA_2	55.0	IMR90p2
61.0	H11	16.24	SDHA_2	55.0	IMR90p2
61.5	H11	18.07	SDHA_2	55.0	IMR90p2
62.0	H11	19.74	SDHA_2	55.0	IMR90p2
62.5	H11	22.13	SDHA_2	55.0	IMR90p2
63.0	H11	24.52	SDHA_2	55.0	IMR90p2
63.5	H11	27.99	SDHA_2	55.0	IMR90p2
64.0	H11	34.19	SDHA_2	55.0	IMR90p2
64.5	H11	42.4	SDHA_2	55.0	IMR90p2
65.0	H11	51.48	SDHA_2	55.0	IMR90p2
65.5	H11	62.21	SDHA_2	55.0	IMR90p2
66.0	H11	72.14	SDHA_2	55.0	IMR90p2
66.5	H11	79.7	SDHA_2	55.0	IMR90p2
67.0	H11	85.29	SDHA_2	55.0	IMR90p2
67.5	H11	89.0	SDHA_2	55.0	IMR90p2
68.0	H11	90.47	SDHA_2	55.0	IMR90p2
68.5	H11	92.12	SDHA_2	55.0	IMR90p2
69.0	H11	95.13	SDHA_2	55.0	IMR90p2
69.5	H11	98.62	SDHA_2	55.0	IMR90p2
70.0	H11	103.22	SDHA_2	55.0	IMR90p2
70.5	H11	108.58	SDHA_2	55.0	IMR90p2
71.0	H11	113.84	SDHA_2	55.0	IMR90p2
71.5	H11	119.85	SDHA_2	55.0	IMR90p2
72.0	H11	129.95	SDHA_2	55.0	IMR90p2
72.5	H11	146.87	SDHA_2	55.0	IMR90p2
73.0	H11	178.07	SDHA_2	55.0	IMR90p2
73.5	H11	232.52	SDHA_2	55.0	IMR90p2
74.0	H11	304.4	SDHA_2	55.0	IMR90p2
74.5	H11	374.87	SDHA_2	55.0	IMR90p2
75.0	H11	428.95	SDHA_2	55.0	IMR90p2
75.5	H11	449.24	SDHA_2	55.0	IMR90p2
76.0	H11	416.16	SDHA_2	55.0	IMR90p2
76.5	H11	336.97	SDHA_2	55.0	IMR90p2
77.0	H11	241.1	SDHA_2	55.0	IMR90p2
77.5	H11	149.59	SDHA_2	55.0	IMR90p2
78.0	H11	75.83	SDHA_2	55.0	IMR90p2
78.5	H11	31.14	SDHA_2	55.0	IMR90p2
79.0	H11	12.66	SDHA_2	55.0	IMR90p2
79.5	H11	7.25	SDHA_2	55.0	IMR90p2
80.0	H11	6.04	SDHA_2	55.0	IMR90p2
80.5	H11	5.9	SDHA_2	55.0	IMR90p2
81.0	H11	5.89	SDHA_2	55.0	IMR90p2
81.5	H11	5.92	SDHA_2	55.0	IMR90p2
82.0	H11	6.08	SDHA_2	55.0	IMR90p2
82.5	H11	6.18	SDHA_2	55.0	IMR90p2
83.0	H11	5.55	SDHA_2	55.0	IMR90p2
83.5	H11	4.61	SDHA_2	55.0	IMR90p2
84.0	H11	3.93	SDHA_2	55.0	IMR90p2
84.5	H11	3.13	SDHA_2	55.0	IMR90p2
85.0	H11	2.04	SDHA_2	55.0	IMR90p2
85.5	H11	1.6	SDHA_2	55.0	IMR90p2
86.0	H11	1.81	SDHA_2	55.0	IMR90p2
86.5	H11	1.94	SDHA_2	55.0	IMR90p2
87.0	H11	1.67	SDHA_2	55.0	IMR90p2
87.5	H11	1.99	SDHA_2	55.0	IMR90p2
88.0	H11	2.75	SDHA_2	55.0	IMR90p2
88.5	H11	2.45	SDHA_2	55.0	IMR90p2
89.0	H11	2.16	SDHA_2	55.0	IMR90p2
89.5	H11	3.02	SDHA_2	55.0	IMR90p2
90.0	H11	2.93	SDHA_2	55.0	IMR90p2
90.5	H11	2.07	SDHA_2	55.0	IMR90p2
91.0	H11	2.81	SDHA_2	55.0	IMR90p2
91.5	H11	3.28	SDHA_2	55.0	IMR90p2
92.0	H11	2.7	SDHA_2	55.0	IMR90p2
92.5	H11	3.16	SDHA_2	55.0	IMR90p2
93.0	H11	3.86	SDHA_2	55.0	IMR90p2
93.5	H11	3.38	SDHA_2	55.0	IMR90p2
94.0	H11	3.58	SDHA_2	55.0	IMR90p2
94.5	H11	3.78	SDHA_2	55.0	IMR90p2
95.0	H11	1.5	SDHA_2	55.0	IMR90p2
55.0	A11	7.46	SDHA_2	65.0	IMR90p8
55.5	A11	16.15	SDHA_2	65.0	IMR90p8
56.0	A11	14.91	SDHA_2	65.0	IMR90p8
56.5	A11	14.91	SDHA_2	65.0	IMR90p8
57.0	A11	14.91	SDHA_2	65.0	IMR90p8
57.5	A11	14.67	SDHA_2	65.0	IMR90p8
58.0	A11	16.0	SDHA_2	65.0	IMR90p8
58.5	A11	20.07	SDHA_2	65.0	IMR90p8
59.0	A11	23.58	SDHA_2	65.0	IMR90p8
59.5	A11	26.34	SDHA_2	65.0	IMR90p8
60.0	A11	28.21	SDHA_2	65.0	IMR90p8
60.5	A11	27.96	SDHA_2	65.0	IMR90p8
61.0	A11	28.44	SDHA_2	65.0	IMR90p8
61.5	A11	32.23	SDHA_2	65.0	IMR90p8
62.0	A11	39.08	SDHA_2	65.0	IMR90p8
62.5	A11	49.8	SDHA_2	65.0	IMR90p8
63.0	A11	63.93	SDHA_2	65.0	IMR90p8
63.5	A11	77.93	SDHA_2	65.0	IMR90p8
64.0	A11	89.25	SDHA_2	65.0	IMR90p8
64.5	A11	97.97	SDHA_2	65.0	IMR90p8
65.0	A11	103.86	SDHA_2	65.0	IMR90p8
65.5	A11	106.33	SDHA_2	65.0	IMR90p8
66.0	A11	106.77	SDHA_2	65.0	IMR90p8
66.5	A11	107.69	SDHA_2	65.0	IMR90p8
67.0	A11	107.89	SDHA_2	65.0	IMR90p8
67.5	A11	106.3	SDHA_2	65.0	IMR90p8
68.0	A11	104.95	SDHA_2	65.0	IMR90p8
68.5	A11	103.83	SDHA_2	65.0	IMR90p8
69.0	A11	102.28	SDHA_2	65.0	IMR90p8
69.5	A11	101.21	SDHA_2	65.0	IMR90p8
70.0	A11	101.82	SDHA_2	65.0	IMR90p8
70.5	A11	102.48	SDHA_2	65.0	IMR90p8
71.0	A11	103.33	SDHA_2	65.0	IMR90p8
71.5	A11	104.35	SDHA_2	65.0	IMR90p8
72.0	A11	106.68	SDHA_2	65.0	IMR90p8
72.5	A11	114.97	SDHA_2	65.0	IMR90p8
73.0	A11	140.75	SDHA_2	65.0	IMR90p8
73.5	A11	198.6	SDHA_2	65.0	IMR90p8
74.0	A11	290.43	SDHA_2	65.0	IMR90p8
74.5	A11	398.22	SDHA_2	65.0	IMR90p8
75.0	A11	495.89	SDHA_2	65.0	IMR90p8
75.5	A11	555.57	SDHA_2	65.0	IMR90p8
76.0	A11	546.81	SDHA_2	65.0	IMR90p8
76.5	A11	465.08	SDHA_2	65.0	IMR90p8
77.0	A11	342.93	SDHA_2	65.0	IMR90p8
77.5	A11	217.45	SDHA_2	65.0	IMR90p8
78.0	A11	111.79	SDHA_2	65.0	IMR90p8
78.5	A11	42.54	SDHA_2	65.0	IMR90p8
79.0	A11	11.76	SDHA_2	65.0	IMR90p8
79.5	A11	4.17	SDHA_2	65.0	IMR90p8
80.0	A11	3.89	SDHA_2	65.0	IMR90p8
80.5	A11	4.32	SDHA_2	65.0	IMR90p8
81.0	A11	4.41	SDHA_2	65.0	IMR90p8
81.5	A11	4.29	SDHA_2	65.0	IMR90p8
82.0	A11	3.85	SDHA_2	65.0	IMR90p8
82.5	A11	3.09	SDHA_2	65.0	IMR90p8
83.0	A11	2.52	SDHA_2	65.0	IMR90p8
83.5	A11	2.23	SDHA_2	65.0	IMR90p8
84.0	A11	2.32	SDHA_2	65.0	IMR90p8
84.5	A11	2.56	SDHA_2	65.0	IMR90p8
85.0	A11	2.75	SDHA_2	65.0	IMR90p8
85.5	A11	2.7	SDHA_2	65.0	IMR90p8
86.0	A11	2.67	SDHA_2	65.0	IMR90p8
86.5	A11	2.67	SDHA_2	65.0	IMR90p8
87.0	A11	2.86	SDHA_2	65.0	IMR90p8
87.5	A11	2.83	SDHA_2	65.0	IMR90p8
88.0	A11	2.9	SDHA_2	65.0	IMR90p8
88.5	A11	2.91	SDHA_2	65.0	IMR90p8
89.0	A11	2.42	SDHA_2	65.0	IMR90p8
89.5	A11	1.79	SDHA_2	65.0	IMR90p8
90.0	A11	1.8	SDHA_2	65.0	IMR90p8
90.5	A11	1.88	SDHA_2	65.0	IMR90p8
91.0	A11	1.95	SDHA_2	65.0	IMR90p8
91.5	A11	2.45	SDHA_2	65.0	IMR90p8
92.0	A11	2.5	SDHA_2	65.0	IMR90p8
92.5	A11	2.09	SDHA_2	65.0	IMR90p8
93.0	A11	1.62	SDHA_2	65.0	IMR90p8
93.5	A11	1.61	SDHA_2	65.0	IMR90p8
94.0	A11	1.33	SDHA_2	65.0	IMR90p8
94.5	A11	2.34	SDHA_2	65.0	IMR90p8
95.0	A11	1.66	SDHA_2	65.0	IMR90p8
55.0	B11	5.44	SDHA_2	64.5	IMR90p8
55.5	B11	11.78	SDHA_2	64.5	IMR90p8
56.0	B11	10.88	SDHA_2	64.5	IMR90p8
56.5	B11	10.88	SDHA_2	64.5	IMR90p8
57.0	B11	10.88	SDHA_2	64.5	IMR90p8
57.5	B11	10.82	SDHA_2	64.5	IMR90p8
58.0	B11	11.1	SDHA_2	64.5	IMR90p8
58.5	B11	12.24	SDHA_2	64.5	IMR90p8
59.0	B11	13.45	SDHA_2	64.5	IMR90p8
59.5	B11	14.35	SDHA_2	64.5	IMR90p8
60.0	B11	16.47	SDHA_2	64.5	IMR90p8
60.5	B11	20.36	SDHA_2	64.5	IMR90p8
61.0	B11	25.68	SDHA_2	64.5	IMR90p8
61.5	B11	32.77	SDHA_2	64.5	IMR90p8
62.0	B11	43.0	SDHA_2	64.5	IMR90p8
62.5	B11	55.75	SDHA_2	64.5	IMR90p8
63.0	B11	68.99	SDHA_2	64.5	IMR90p8
63.5	B11	81.49	SDHA_2	64.5	IMR90p8
64.0	B11	92.55	SDHA_2	64.5	IMR90p8
64.5	B11	100.42	SDHA_2	64.5	IMR90p8
65.0	B11	105.06	SDHA_2	64.5	IMR90p8
65.5	B11	107.5	SDHA_2	64.5	IMR90p8
66.0	B11	108.07	SDHA_2	64.5	IMR90p8
66.5	B11	107.72	SDHA_2	64.5	IMR90p8
67.0	B11	107.39	SDHA_2	64.5	IMR90p8
67.5	B11	106.81	SDHA_2	64.5	IMR90p8
68.0	B11	105.9	SDHA_2	64.5	IMR90p8
68.5	B11	105.39	SDHA_2	64.5	IMR90p8
69.0	B11	105.05	SDHA_2	64.5	IMR90p8
69.5	B11	104.89	SDHA_2	64.5	IMR90p8
70.0	B11	104.96	SDHA_2	64.5	IMR90p8
70.5	B11	105.83	SDHA_2	64.5	IMR90p8
71.0	B11	107.48	SDHA_2	64.5	IMR90p8
71.5	B11	109.97	SDHA_2	64.5	IMR90p8
72.0	B11	114.49	SDHA_2	64.5	IMR90p8
72.5	B11	125.73	SDHA_2	64.5	IMR90p8
73.0	B11	156.87	SDHA_2	64.5	IMR90p8
73.5	B11	221.92	SDHA_2	64.5	IMR90p8
74.0	B11	318.67	SDHA_2	64.5	IMR90p8
74.5	B11	428.46	SDHA_2	64.5	IMR90p8
75.0	B11	527.07	SDHA_2	64.5	IMR90p8
75.5	B11	581.54	SDHA_2	64.5	IMR90p8
76.0	B11	562.37	SDHA_2	64.5	IMR90p8
76.5	B11	472.48	SDHA_2	64.5	IMR90p8
77.0	B11	345.15	SDHA_2	64.5	IMR90p8
77.5	B11	215.91	SDHA_2	64.5	IMR90p8
78.0	B11	109.19	SDHA_2	64.5	IMR90p8
78.5	B11	41.37	SDHA_2	64.5	IMR90p8
79.0	B11	12.04	SDHA_2	64.5	IMR90p8
79.5	B11	4.85	SDHA_2	64.5	IMR90p8
80.0	B11	3.91	SDHA_2	64.5	IMR90p8
80.5	B11	3.97	SDHA_2	64.5	IMR90p8
81.0	B11	3.99	SDHA_2	64.5	IMR90p8
81.5	B11	3.58	SDHA_2	64.5	IMR90p8
82.0	B11	3.32	SDHA_2	64.5	IMR90p8
82.5	B11	2.91	SDHA_2	64.5	IMR90p8
83.0	B11	2.92	SDHA_2	64.5	IMR90p8
83.5	B11	3.1	SDHA_2	64.5	IMR90p8
84.0	B11	3.12	SDHA_2	64.5	IMR90p8
84.5	B11	2.81	SDHA_2	64.5	IMR90p8
85.0	B11	2.53	SDHA_2	64.5	IMR90p8
85.5	B11	2.07	SDHA_2	64.5	IMR90p8
86.0	B11	1.72	SDHA_2	64.5	IMR90p8
86.5	B11	1.64	SDHA_2	64.5	IMR90p8
87.0	B11	1.42	SDHA_2	64.5	IMR90p8
87.5	B11	1.78	SDHA_2	64.5	IMR90p8
88.0	B11	2.4	SDHA_2	64.5	IMR90p8
88.5	B11	2.47	SDHA_2	64.5	IMR90p8
89.0	B11	2.31	SDHA_2	64.5	IMR90p8
89.5	B11	2.77	SDHA_2	64.5	IMR90p8
90.0	B11	2.88	SDHA_2	64.5	IMR90p8
90.5	B11	2.8	SDHA_2	64.5	IMR90p8
91.0	B11	2.93	SDHA_2	64.5	IMR90p8
91.5	B11	3.16	SDHA_2	64.5	IMR90p8
92.0	B11	3.01	SDHA_2	64.5	IMR90p8
92.5	B11	2.76	SDHA_2	64.5	IMR90p8
93.0	B11	2.58	SDHA_2	64.5	IMR90p8
93.5	B11	2.76	SDHA_2	64.5	IMR90p8
94.0	B11	2.94	SDHA_2	64.5	IMR90p8
94.5	B11	3.79	SDHA_2	64.5	IMR90p8
95.0	B11	2.16	SDHA_2	64.5	IMR90p8
55.0	C11	15.59	SDHA_2	63.3	IMR90p8
55.5	C11	33.79	SDHA_2	63.3	IMR90p8
56.0	C11	31.19	SDHA_2	63.3	IMR90p8
56.5	C11	31.19	SDHA_2	63.3	IMR90p8
57.0	C11	31.19	SDHA_2	63.3	IMR90p8
57.5	C11	30.87	SDHA_2	63.3	IMR90p8
58.0	C11	32.96	SDHA_2	63.3	IMR90p8
58.5	C11	36.12	SDHA_2	63.3	IMR90p8
59.0	C11	37.72	SDHA_2	63.3	IMR90p8
59.5	C11	39.83	SDHA_2	63.3	IMR90p8
60.0	C11	41.61	SDHA_2	63.3	IMR90p8
60.5	C11	40.48	SDHA_2	63.3	IMR90p8
61.0	C11	38.07	SDHA_2	63.3	IMR90p8
61.5	C11	37.16	SDHA_2	63.3	IMR90p8
62.0	C11	35.55	SDHA_2	63.3	IMR90p8
62.5	C11	33.55	SDHA_2	63.3	IMR90p8
63.0	C11	34.53	SDHA_2	63.3	IMR90p8
63.5	C11	38.52	SDHA_2	63.3	IMR90p8
64.0	C11	43.71	SDHA_2	63.3	IMR90p8
64.5	C11	51.2	SDHA_2	63.3	IMR90p8
65.0	C11	62.93	SDHA_2	63.3	IMR90p8
65.5	C11	75.63	SDHA_2	63.3	IMR90p8
66.0	C11	86.42	SDHA_2	63.3	IMR90p8
66.5	C11	95.85	SDHA_2	63.3	IMR90p8
67.0	C11	104.1	SDHA_2	63.3	IMR90p8
67.5	C11	108.73	SDHA_2	63.3	IMR90p8
68.0	C11	110.03	SDHA_2	63.3	IMR90p8
68.5	C11	109.21	SDHA_2	63.3	IMR90p8
69.0	C11	108.23	SDHA_2	63.3	IMR90p8
69.5	C11	108.5	SDHA_2	63.3	IMR90p8
70.0	C11	108.65	SDHA_2	63.3	IMR90p8
70.5	C11	110.24	SDHA_2	63.3	IMR90p8
71.0	C11	115.03	SDHA_2	63.3	IMR90p8
71.5	C11	119.3	SDHA_2	63.3	IMR90p8
72.0	C11	123.35	SDHA_2	63.3	IMR90p8
72.5	C11	135.05	SDHA_2	63.3	IMR90p8
73.0	C11	166.78	SDHA_2	63.3	IMR90p8
73.5	C11	232.65	SDHA_2	63.3	IMR90p8
74.0	C11	334.41	SDHA_2	63.3	IMR90p8
74.5	C11	454.97	SDHA_2	63.3	IMR90p8
75.0	C11	567.05	SDHA_2	63.3	IMR90p8
75.5	C11	634.79	SDHA_2	63.3	IMR90p8
76.0	C11	626.05	SDHA_2	63.3	IMR90p8
76.5	C11	540.77	SDHA_2	63.3	IMR90p8
77.0	C11	407.7	SDHA_2	63.3	IMR90p8
77.5	C11	264.29	SDHA_2	63.3	IMR90p8
78.0	C11	142.25	SDHA_2	63.3	IMR90p8
78.5	C11	60.67	SDHA_2	63.3	IMR90p8
79.0	C11	19.61	SDHA_2	63.3	IMR90p8
79.5	C11	5.75	SDHA_2	63.3	IMR90p8
80.0	C11	3.3	SDHA_2	63.3	IMR90p8
80.5	C11	3.33	SDHA_2	63.3	IMR90p8
81.0	C11	3.68	SDHA_2	63.3	IMR90p8
81.5	C11	4.15	SDHA_2	63.3	IMR90p8
82.0	C11	4.24	SDHA_2	63.3	IMR90p8
82.5	C11	4.07	SDHA_2	63.3	IMR90p8
83.0	C11	3.94	SDHA_2	63.3	IMR90p8
83.5	C11	3.48	SDHA_2	63.3	IMR90p8
84.0	C11	2.87	SDHA_2	63.3	IMR90p8
84.5	C11	2.97	SDHA_2	63.3	IMR90p8
85.0	C11	3.37	SDHA_2	63.3	IMR90p8
85.5	C11	3.22	SDHA_2	63.3	IMR90p8
86.0	C11	3.06	SDHA_2	63.3	IMR90p8
86.5	C11	3.09	SDHA_2	63.3	IMR90p8
87.0	C11	2.73	SDHA_2	63.3	IMR90p8
87.5	C11	2.14	SDHA_2	63.3	IMR90p8
88.0	C11	1.87	SDHA_2	63.3	IMR90p8
88.5	C11	1.51	SDHA_2	63.3	IMR90p8
89.0	C11	1.13	SDHA_2	63.3	IMR90p8
89.5	C11	1.06	SDHA_2	63.3	IMR90p8
90.0	C11	1.11	SDHA_2	63.3	IMR90p8
90.5	C11	1.44	SDHA_2	63.3	IMR90p8
91.0	C11	2.17	SDHA_2	63.3	IMR90p8
91.5	C11	2.91	SDHA_2	63.3	IMR90p8
92.0	C11	3.77	SDHA_2	63.3	IMR90p8
92.5	C11	4.02	SDHA_2	63.3	IMR90p8
93.0	C11	4.04	SDHA_2	63.3	IMR90p8
93.5	C11	2.54	SDHA_2	63.3	IMR90p8
94.0	C11	1.62	SDHA_2	63.3	IMR90p8
94.5	C11	-2.02	SDHA_2	63.3	IMR90p8
95.0	C11	-2.82	SDHA_2	63.3	IMR90p8
55.0	D11	9.97	SDHA_2	61.4	IMR90p8
55.5	D11	21.6	SDHA_2	61.4	IMR90p8
56.0	D11	19.94	SDHA_2	61.4	IMR90p8
56.5	D11	19.94	SDHA_2	61.4	IMR90p8
57.0	D11	19.94	SDHA_2	61.4	IMR90p8
57.5	D11	19.76	SDHA_2	61.4	IMR90p8
58.0	D11	20.85	SDHA_2	61.4	IMR90p8
58.5	D11	23.17	SDHA_2	61.4	IMR90p8
59.0	D11	25.24	SDHA_2	61.4	IMR90p8
59.5	D11	26.97	SDHA_2	61.4	IMR90p8
60.0	D11	28.58	SDHA_2	61.4	IMR90p8
60.5	D11	29.97	SDHA_2	61.4	IMR90p8
61.0	D11	31.54	SDHA_2	61.4	IMR90p8
61.5	D11	32.65	SDHA_2	61.4	IMR90p8
62.0	D11	33.54	SDHA_2	61.4	IMR90p8
62.5	D11	34.62	SDHA_2	61.4	IMR90p8
63.0	D11	36.24	SDHA_2	61.4	IMR90p8
63.5	D11	39.13	SDHA_2	61.4	IMR90p8
64.0	D11	44.31	SDHA_2	61.4	IMR90p8
64.5	D11	52.22	SDHA_2	61.4	IMR90p8
65.0	D11	62.37	SDHA_2	61.4	IMR90p8
65.5	D11	74.01	SDHA_2	61.4	IMR90p8
66.0	D11	84.94	SDHA_2	61.4	IMR90p8
66.5	D11	93.92	SDHA_2	61.4	IMR90p8
67.0	D11	100.3	SDHA_2	61.4	IMR90p8
67.5	D11	104.04	SDHA_2	61.4	IMR90p8
68.0	D11	105.68	SDHA_2	61.4	IMR90p8
68.5	D11	106.88	SDHA_2	61.4	IMR90p8
69.0	D11	108.11	SDHA_2	61.4	IMR90p8
69.5	D11	109.52	SDHA_2	61.4	IMR90p8
70.0	D11	111.84	SDHA_2	61.4	IMR90p8
70.5	D11	114.05	SDHA_2	61.4	IMR90p8
71.0	D11	115.96	SDHA_2	61.4	IMR90p8
71.5	D11	118.91	SDHA_2	61.4	IMR90p8
72.0	D11	123.33	SDHA_2	61.4	IMR90p8
72.5	D11	134.35	SDHA_2	61.4	IMR90p8
73.0	D11	167.16	SDHA_2	61.4	IMR90p8
73.5	D11	234.82	SDHA_2	61.4	IMR90p8
74.0	D11	335.7	SDHA_2	61.4	IMR90p8
74.5	D11	456.44	SDHA_2	61.4	IMR90p8
75.0	D11	569.42	SDHA_2	61.4	IMR90p8
75.5	D11	636.0	SDHA_2	61.4	IMR90p8
76.0	D11	627.46	SDHA_2	61.4	IMR90p8
76.5	D11	543.81	SDHA_2	61.4	IMR90p8
77.0	D11	410.44	SDHA_2	61.4	IMR90p8
77.5	D11	265.85	SDHA_2	61.4	IMR90p8
78.0	D11	143.98	SDHA_2	61.4	IMR90p8
78.5	D11	62.11	SDHA_2	61.4	IMR90p8
79.0	D11	20.61	SDHA_2	61.4	IMR90p8
79.5	D11	6.85	SDHA_2	61.4	IMR90p8
80.0	D11	4.75	SDHA_2	61.4	IMR90p8
80.5	D11	4.81	SDHA_2	61.4	IMR90p8
81.0	D11	4.43	SDHA_2	61.4	IMR90p8
81.5	D11	3.78	SDHA_2	61.4	IMR90p8
82.0	D11	4.07	SDHA_2	61.4	IMR90p8
82.5	D11	4.04	SDHA_2	61.4	IMR90p8
83.0	D11	3.08	SDHA_2	61.4	IMR90p8
83.5	D11	2.67	SDHA_2	61.4	IMR90p8
84.0	D11	2.79	SDHA_2	61.4	IMR90p8
84.5	D11	2.06	SDHA_2	61.4	IMR90p8
85.0	D11	1.56	SDHA_2	61.4	IMR90p8
85.5	D11	1.93	SDHA_2	61.4	IMR90p8
86.0	D11	2.23	SDHA_2	61.4	IMR90p8
86.5	D11	2.5	SDHA_2	61.4	IMR90p8
87.0	D11	2.76	SDHA_2	61.4	IMR90p8
87.5	D11	2.84	SDHA_2	61.4	IMR90p8
88.0	D11	2.7	SDHA_2	61.4	IMR90p8
88.5	D11	2.45	SDHA_2	61.4	IMR90p8
89.0	D11	2.1	SDHA_2	61.4	IMR90p8
89.5	D11	2.18	SDHA_2	61.4	IMR90p8
90.0	D11	2.27	SDHA_2	61.4	IMR90p8
90.5	D11	2.35	SDHA_2	61.4	IMR90p8
91.0	D11	2.44	SDHA_2	61.4	IMR90p8
91.5	D11	2.37	SDHA_2	61.4	IMR90p8
92.0	D11	2.21	SDHA_2	61.4	IMR90p8
92.5	D11	2.16	SDHA_2	61.4	IMR90p8
93.0	D11	2.07	SDHA_2	61.4	IMR90p8
93.5	D11	1.45	SDHA_2	61.4	IMR90p8
94.0	D11	1.43	SDHA_2	61.4	IMR90p8
94.5	D11	0.42	SDHA_2	61.4	IMR90p8
95.0	D11	-0.39	SDHA_2	61.4	IMR90p8
55.0	E11	7.8	SDHA_2	59.0	IMR90p8
55.5	E11	16.9	SDHA_2	59.0	IMR90p8
56.0	E11	15.6	SDHA_2	59.0	IMR90p8
56.5	E11	15.6	SDHA_2	59.0	IMR90p8
57.0	E11	15.6	SDHA_2	59.0	IMR90p8
57.5	E11	15.4	SDHA_2	59.0	IMR90p8
58.0	E11	16.39	SDHA_2	59.0	IMR90p8
58.5	E11	20.96	SDHA_2	59.0	IMR90p8
59.0	E11	24.39	SDHA_2	59.0	IMR90p8
59.5	E11	26.5	SDHA_2	59.0	IMR90p8
60.0	E11	28.61	SDHA_2	59.0	IMR90p8
60.5	E11	31.08	SDHA_2	59.0	IMR90p8
61.0	E11	31.17	SDHA_2	59.0	IMR90p8
61.5	E11	30.17	SDHA_2	59.0	IMR90p8
62.0	E11	32.69	SDHA_2	59.0	IMR90p8
62.5	E11	34.17	SDHA_2	59.0	IMR90p8
63.0	E11	34.59	SDHA_2	59.0	IMR90p8
63.5	E11	38.82	SDHA_2	59.0	IMR90p8
64.0	E11	45.71	SDHA_2	59.0	IMR90p8
64.5	E11	51.62	SDHA_2	59.0	IMR90p8
65.0	E11	62.19	SDHA_2	59.0	IMR90p8
65.5	E11	75.64	SDHA_2	59.0	IMR90p8
66.0	E11	85.61	SDHA_2	59.0	IMR90p8
66.5	E11	93.15	SDHA_2	59.0	IMR90p8
67.0	E11	100.26	SDHA_2	59.0	IMR90p8
67.5	E11	104.75	SDHA_2	59.0	IMR90p8
68.0	E11	105.62	SDHA_2	59.0	IMR90p8
68.5	E11	106.29	SDHA_2	59.0	IMR90p8
69.0	E11	107.46	SDHA_2	59.0	IMR90p8
69.5	E11	107.07	SDHA_2	59.0	IMR90p8
70.0	E11	105.21	SDHA_2	59.0	IMR90p8
70.5	E11	105.4	SDHA_2	59.0	IMR90p8
71.0	E11	107.88	SDHA_2	59.0	IMR90p8
71.5	E11	111.8	SDHA_2	59.0	IMR90p8
72.0	E11	117.98	SDHA_2	59.0	IMR90p8
72.5	E11	130.85	SDHA_2	59.0	IMR90p8
73.0	E11	162.86	SDHA_2	59.0	IMR90p8
73.5	E11	228.05	SDHA_2	59.0	IMR90p8
74.0	E11	327.45	SDHA_2	59.0	IMR90p8
74.5	E11	446.42	SDHA_2	59.0	IMR90p8
75.0	E11	559.63	SDHA_2	59.0	IMR90p8
75.5	E11	630.02	SDHA_2	59.0	IMR90p8
76.0	E11	625.68	SDHA_2	59.0	IMR90p8
76.5	E11	544.0	SDHA_2	59.0	IMR90p8
77.0	E11	412.75	SDHA_2	59.0	IMR90p8
77.5	E11	269.12	SDHA_2	59.0	IMR90p8
78.0	E11	145.84	SDHA_2	59.0	IMR90p8
78.5	E11	62.52	SDHA_2	59.0	IMR90p8
79.0	E11	20.03	SDHA_2	59.0	IMR90p8
79.5	E11	5.54	SDHA_2	59.0	IMR90p8
80.0	E11	3.49	SDHA_2	59.0	IMR90p8
80.5	E11	3.48	SDHA_2	59.0	IMR90p8
81.0	E11	3.11	SDHA_2	59.0	IMR90p8
81.5	E11	3.74	SDHA_2	59.0	IMR90p8
82.0	E11	4.43	SDHA_2	59.0	IMR90p8
82.5	E11	4.19	SDHA_2	59.0	IMR90p8
83.0	E11	3.97	SDHA_2	59.0	IMR90p8
83.5	E11	3.62	SDHA_2	59.0	IMR90p8
84.0	E11	2.69	SDHA_2	59.0	IMR90p8
84.5	E11	1.93	SDHA_2	59.0	IMR90p8
85.0	E11	1.83	SDHA_2	59.0	IMR90p8
85.5	E11	2.13	SDHA_2	59.0	IMR90p8
86.0	E11	2.41	SDHA_2	59.0	IMR90p8
86.5	E11	2.55	SDHA_2	59.0	IMR90p8
87.0	E11	2.88	SDHA_2	59.0	IMR90p8
87.5	E11	2.72	SDHA_2	59.0	IMR90p8
88.0	E11	1.71	SDHA_2	59.0	IMR90p8
88.5	E11	1.42	SDHA_2	59.0	IMR90p8
89.0	E11	1.38	SDHA_2	59.0	IMR90p8
89.5	E11	0.95	SDHA_2	59.0	IMR90p8
90.0	E11	1.1	SDHA_2	59.0	IMR90p8
90.5	E11	2.06	SDHA_2	59.0	IMR90p8
91.0	E11	2.75	SDHA_2	59.0	IMR90p8
91.5	E11	3.44	SDHA_2	59.0	IMR90p8
92.0	E11	3.57	SDHA_2	59.0	IMR90p8
92.5	E11	2.72	SDHA_2	59.0	IMR90p8
93.0	E11	1.59	SDHA_2	59.0	IMR90p8
93.5	E11	0.27	SDHA_2	59.0	IMR90p8
94.0	E11	-0.83	SDHA_2	59.0	IMR90p8
94.5	E11	-1.74	SDHA_2	59.0	IMR90p8
95.0	E11	-0.88	SDHA_2	59.0	IMR90p8
55.0	F11	3.04	SDHA_2	57.0	IMR90p8
55.5	F11	6.58	SDHA_2	57.0	IMR90p8
56.0	F11	6.08	SDHA_2	57.0	IMR90p8
56.5	F11	6.08	SDHA_2	57.0	IMR90p8
57.0	F11	6.08	SDHA_2	57.0	IMR90p8
57.5	F11	5.59	SDHA_2	57.0	IMR90p8
58.0	F11	8.65	SDHA_2	57.0	IMR90p8
58.5	F11	14.29	SDHA_2	57.0	IMR90p8
59.0	F11	18.27	SDHA_2	57.0	IMR90p8
59.5	F11	22.22	SDHA_2	57.0	IMR90p8
60.0	F11	25.9	SDHA_2	57.0	IMR90p8
60.5	F11	28.52	SDHA_2	57.0	IMR90p8
61.0	F11	30.39	SDHA_2	57.0	IMR90p8
61.5	F11	31.63	SDHA_2	57.0	IMR90p8
62.0	F11	32.18	SDHA_2	57.0	IMR90p8
62.5	F11	32.11	SDHA_2	57.0	IMR90p8
63.0	F11	32.28	SDHA_2	57.0	IMR90p8
63.5	F11	33.46	SDHA_2	57.0	IMR90p8
64.0	F11	36.6	SDHA_2	57.0	IMR90p8
64.5	F11	41.99	SDHA_2	57.0	IMR90p8
65.0	F11	50.72	SDHA_2	57.0	IMR90p8
65.5	F11	62.36	SDHA_2	57.0	IMR90p8
66.0	F11	74.53	SDHA_2	57.0	IMR90p8
66.5	F11	86.03	SDHA_2	57.0	IMR90p8
67.0	F11	96.06	SDHA_2	57.0	IMR90p8
67.5	F11	102.46	SDHA_2	57.0	IMR90p8
68.0	F11	105.19	SDHA_2	57.0	IMR90p8
68.5	F11	105.94	SDHA_2	57.0	IMR90p8
69.0	F11	105.32	SDHA_2	57.0	IMR90p8
69.5	F11	104.21	SDHA_2	57.0	IMR90p8
70.0	F11	103.58	SDHA_2	57.0	IMR90p8
70.5	F11	103.55	SDHA_2	57.0	IMR90p8
71.0	F11	104.81	SDHA_2	57.0	IMR90p8
71.5	F11	107.51	SDHA_2	57.0	IMR90p8
72.0	F11	112.08	SDHA_2	57.0	IMR90p8
72.5	F11	123.68	SDHA_2	57.0	IMR90p8
73.0	F11	154.38	SDHA_2	57.0	IMR90p8
73.5	F11	218.12	SDHA_2	57.0	IMR90p8
74.0	F11	314.43	SDHA_2	57.0	IMR90p8
74.5	F11	425.75	SDHA_2	57.0	IMR90p8
75.0	F11	527.73	SDHA_2	57.0	IMR90p8
75.5	F11	588.38	SDHA_2	57.0	IMR90p8
76.0	F11	576.35	SDHA_2	57.0	IMR90p8
76.5	F11	491.76	SDHA_2	57.0	IMR90p8
77.0	F11	365.89	SDHA_2	57.0	IMR90p8
77.5	F11	233.86	SDHA_2	57.0	IMR90p8
78.0	F11	122.51	SDHA_2	57.0	IMR90p8
78.5	F11	49.67	SDHA_2	57.0	IMR90p8
79.0	F11	15.9	SDHA_2	57.0	IMR90p8
79.5	F11	6.14	SDHA_2	57.0	IMR90p8
80.0	F11	4.75	SDHA_2	57.0	IMR90p8
80.5	F11	5.18	SDHA_2	57.0	IMR90p8
81.0	F11	5.43	SDHA_2	57.0	IMR90p8
81.5	F11	4.52	SDHA_2	57.0	IMR90p8
82.0	F11	3.75	SDHA_2	57.0	IMR90p8
82.5	F11	3.14	SDHA_2	57.0	IMR90p8
83.0	F11	1.77	SDHA_2	57.0	IMR90p8
83.5	F11	0.93	SDHA_2	57.0	IMR90p8
84.0	F11	1.3	SDHA_2	57.0	IMR90p8
84.5	F11	1.61	SDHA_2	57.0	IMR90p8
85.0	F11	1.98	SDHA_2	57.0	IMR90p8
85.5	F11	2.68	SDHA_2	57.0	IMR90p8
86.0	F11	3.0	SDHA_2	57.0	IMR90p8
86.5	F11	3.16	SDHA_2	57.0	IMR90p8
87.0	F11	3.22	SDHA_2	57.0	IMR90p8
87.5	F11	2.82	SDHA_2	57.0	IMR90p8
88.0	F11	2.75	SDHA_2	57.0	IMR90p8
88.5	F11	2.66	SDHA_2	57.0	IMR90p8
89.0	F11	1.99	SDHA_2	57.0	IMR90p8
89.5	F11	1.76	SDHA_2	57.0	IMR90p8
90.0	F11	1.97	SDHA_2	57.0	IMR90p8
90.5	F11	1.7	SDHA_2	57.0	IMR90p8
91.0	F11	1.9	SDHA_2	57.0	IMR90p8
91.5	F11	2.11	SDHA_2	57.0	IMR90p8
92.0	F11	1.8	SDHA_2	57.0	IMR90p8
92.5	F11	1.73	SDHA_2	57.0	IMR90p8
93.0	F11	1.19	SDHA_2	57.0	IMR90p8
93.5	F11	0.59	SDHA_2	57.0	IMR90p8
94.0	F11	0.48	SDHA_2	57.0	IMR90p8
94.5	F11	0.78	SDHA_2	57.0	IMR90p8
95.0	F11	0.45	SDHA_2	57.0	IMR90p8
55.0	G11	3.75	SDHA_2	55.7	IMR90p8
55.5	G11	8.13	SDHA_2	55.7	IMR90p8
56.0	G11	7.51	SDHA_2	55.7	IMR90p8
56.5	G11	7.51	SDHA_2	55.7	IMR90p8
57.0	G11	7.51	SDHA_2	55.7	IMR90p8
57.5	G11	7.11	SDHA_2	55.7	IMR90p8
58.0	G11	9.39	SDHA_2	55.7	IMR90p8
58.5	G11	15.35	SDHA_2	55.7	IMR90p8
59.0	G11	21.72	SDHA_2	55.7	IMR90p8
59.5	G11	25.95	SDHA_2	55.7	IMR90p8
60.0	G11	28.74	SDHA_2	55.7	IMR90p8
60.5	G11	33.36	SDHA_2	55.7	IMR90p8
61.0	G11	37.25	SDHA_2	55.7	IMR90p8
61.5	G11	38.08	SDHA_2	55.7	IMR90p8
62.0	G11	38.97	SDHA_2	55.7	IMR90p8
62.5	G11	40.4	SDHA_2	55.7	IMR90p8
63.0	G11	39.73	SDHA_2	55.7	IMR90p8
63.5	G11	37.6	SDHA_2	55.7	IMR90p8
64.0	G11	37.32	SDHA_2	55.7	IMR90p8
64.5	G11	40.45	SDHA_2	55.7	IMR90p8
65.0	G11	45.09	SDHA_2	55.7	IMR90p8
65.5	G11	52.23	SDHA_2	55.7	IMR90p8
66.0	G11	63.29	SDHA_2	55.7	IMR90p8
66.5	G11	75.12	SDHA_2	55.7	IMR90p8
67.0	G11	84.18	SDHA_2	55.7	IMR90p8
67.5	G11	91.78	SDHA_2	55.7	IMR90p8
68.0	G11	97.31	SDHA_2	55.7	IMR90p8
68.5	G11	99.73	SDHA_2	55.7	IMR90p8
69.0	G11	100.26	SDHA_2	55.7	IMR90p8
69.5	G11	98.94	SDHA_2	55.7	IMR90p8
70.0	G11	97.5	SDHA_2	55.7	IMR90p8
70.5	G11	96.96	SDHA_2	55.7	IMR90p8
71.0	G11	96.37	SDHA_2	55.7	IMR90p8
71.5	G11	96.62	SDHA_2	55.7	IMR90p8
72.0	G11	99.88	SDHA_2	55.7	IMR90p8
72.5	G11	106.97	SDHA_2	55.7	IMR90p8
73.0	G11	130.06	SDHA_2	55.7	IMR90p8
73.5	G11	185.59	SDHA_2	55.7	IMR90p8
74.0	G11	273.36	SDHA_2	55.7	IMR90p8
74.5	G11	378.07	SDHA_2	55.7	IMR90p8
75.0	G11	478.54	SDHA_2	55.7	IMR90p8
75.5	G11	542.88	SDHA_2	55.7	IMR90p8
76.0	G11	538.99	SDHA_2	55.7	IMR90p8
76.5	G11	465.14	SDHA_2	55.7	IMR90p8
77.0	G11	349.66	SDHA_2	55.7	IMR90p8
77.5	G11	225.51	SDHA_2	55.7	IMR90p8
78.0	G11	119.23	SDHA_2	55.7	IMR90p8
78.5	G11	49.09	SDHA_2	55.7	IMR90p8
79.0	G11	15.89	SDHA_2	55.7	IMR90p8
79.5	G11	5.39	SDHA_2	55.7	IMR90p8
80.0	G11	3.91	SDHA_2	55.7	IMR90p8
80.5	G11	4.01	SDHA_2	55.7	IMR90p8
81.0	G11	3.51	SDHA_2	55.7	IMR90p8
81.5	G11	3.39	SDHA_2	55.7	IMR90p8
82.0	G11	4.21	SDHA_2	55.7	IMR90p8
82.5	G11	4.32	SDHA_2	55.7	IMR90p8
83.0	G11	4.03	SDHA_2	55.7	IMR90p8
83.5	G11	4.46	SDHA_2	55.7	IMR90p8
84.0	G11	4.46	SDHA_2	55.7	IMR90p8
84.5	G11	3.42	SDHA_2	55.7	IMR90p8
85.0	G11	2.65	SDHA_2	55.7	IMR90p8
85.5	G11	2.63	SDHA_2	55.7	IMR90p8
86.0	G11	2.15	SDHA_2	55.7	IMR90p8
86.5	G11	1.6	SDHA_2	55.7	IMR90p8
87.0	G11	1.72	SDHA_2	55.7	IMR90p8
87.5	G11	2.02	SDHA_2	55.7	IMR90p8
88.0	G11	1.76	SDHA_2	55.7	IMR90p8
88.5	G11	1.73	SDHA_2	55.7	IMR90p8
89.0	G11	2.15	SDHA_2	55.7	IMR90p8
89.5	G11	2.21	SDHA_2	55.7	IMR90p8
90.0	G11	2.52	SDHA_2	55.7	IMR90p8
90.5	G11	2.92	SDHA_2	55.7	IMR90p8
91.0	G11	2.95	SDHA_2	55.7	IMR90p8
91.5	G11	2.69	SDHA_2	55.7	IMR90p8
92.0	G11	2.47	SDHA_2	55.7	IMR90p8
92.5	G11	1.87	SDHA_2	55.7	IMR90p8
93.0	G11	1.27	SDHA_2	55.7	IMR90p8
93.5	G11	1.72	SDHA_2	55.7	IMR90p8
94.0	G11	1.68	SDHA_2	55.7	IMR90p8
94.5	G11	3.36	SDHA_2	55.7	IMR90p8
95.0	G11	2.41	SDHA_2	55.7	IMR90p8
55.0	H11	0.15	SDHA_2	55.0	IMR90p8
55.5	H11	0.32	SDHA_2	55.0	IMR90p8
56.0	H11	0.29	SDHA_2	55.0	IMR90p8
56.5	H11	0.29	SDHA_2	55.0	IMR90p8
57.0	H11	0.29	SDHA_2	55.0	IMR90p8
57.5	H11	-0.25	SDHA_2	55.0	IMR90p8
58.0	H11	2.86	SDHA_2	55.0	IMR90p8
58.5	H11	10.79	SDHA_2	55.0	IMR90p8
59.0	H11	18.53	SDHA_2	55.0	IMR90p8
59.5	H11	23.55	SDHA_2	55.0	IMR90p8
60.0	H11	26.79	SDHA_2	55.0	IMR90p8
60.5	H11	30.76	SDHA_2	55.0	IMR90p8
61.0	H11	33.49	SDHA_2	55.0	IMR90p8
61.5	H11	33.56	SDHA_2	55.0	IMR90p8
62.0	H11	33.51	SDHA_2	55.0	IMR90p8
62.5	H11	33.57	SDHA_2	55.0	IMR90p8
63.0	H11	32.87	SDHA_2	55.0	IMR90p8
63.5	H11	33.03	SDHA_2	55.0	IMR90p8
64.0	H11	36.08	SDHA_2	55.0	IMR90p8
64.5	H11	41.57	SDHA_2	55.0	IMR90p8
65.0	H11	49.61	SDHA_2	55.0	IMR90p8
65.5	H11	60.31	SDHA_2	55.0	IMR90p8
66.0	H11	71.12	SDHA_2	55.0	IMR90p8
66.5	H11	80.04	SDHA_2	55.0	IMR90p8
67.0	H11	86.99	SDHA_2	55.0	IMR90p8
67.5	H11	92.34	SDHA_2	55.0	IMR90p8
68.0	H11	94.48	SDHA_2	55.0	IMR90p8
68.5	H11	94.52	SDHA_2	55.0	IMR90p8
69.0	H11	95.18	SDHA_2	55.0	IMR90p8
69.5	H11	95.84	SDHA_2	55.0	IMR90p8
70.0	H11	94.37	SDHA_2	55.0	IMR90p8
70.5	H11	93.54	SDHA_2	55.0	IMR90p8
71.0	H11	94.13	SDHA_2	55.0	IMR90p8
71.5	H11	93.91	SDHA_2	55.0	IMR90p8
72.0	H11	94.5	SDHA_2	55.0	IMR90p8
72.5	H11	101.53	SDHA_2	55.0	IMR90p8
73.0	H11	125.92	SDHA_2	55.0	IMR90p8
73.5	H11	179.98	SDHA_2	55.0	IMR90p8
74.0	H11	262.61	SDHA_2	55.0	IMR90p8
74.5	H11	357.7	SDHA_2	55.0	IMR90p8
75.0	H11	444.46	SDHA_2	55.0	IMR90p8
75.5	H11	493.41	SDHA_2	55.0	IMR90p8
76.0	H11	478.46	SDHA_2	55.0	IMR90p8
76.5	H11	402.38	SDHA_2	55.0	IMR90p8
77.0	H11	294.31	SDHA_2	55.0	IMR90p8
77.5	H11	183.86	SDHA_2	55.0	IMR90p8
78.0	H11	92.9	SDHA_2	55.0	IMR90p8
78.5	H11	35.29	SDHA_2	55.0	IMR90p8
79.0	H11	10.35	SDHA_2	55.0	IMR90p8
79.5	H11	3.97	SDHA_2	55.0	IMR90p8
80.0	H11	2.93	SDHA_2	55.0	IMR90p8
80.5	H11	2.87	SDHA_2	55.0	IMR90p8
81.0	H11	3.31	SDHA_2	55.0	IMR90p8
81.5	H11	3.52	SDHA_2	55.0	IMR90p8
82.0	H11	3.77	SDHA_2	55.0	IMR90p8
82.5	H11	4.11	SDHA_2	55.0	IMR90p8
83.0	H11	4.17	SDHA_2	55.0	IMR90p8
83.5	H11	4.26	SDHA_2	55.0	IMR90p8
84.0	H11	4.31	SDHA_2	55.0	IMR90p8
84.5	H11	3.87	SDHA_2	55.0	IMR90p8
85.0	H11	3.17	SDHA_2	55.0	IMR90p8
85.5	H11	2.46	SDHA_2	55.0	IMR90p8
86.0	H11	1.85	SDHA_2	55.0	IMR90p8
86.5	H11	1.56	SDHA_2	55.0	IMR90p8
87.0	H11	1.48	SDHA_2	55.0	IMR90p8
87.5	H11	1.73	SDHA_2	55.0	IMR90p8
88.0	H11	2.23	SDHA_2	55.0	IMR90p8
88.5	H11	2.21	SDHA_2	55.0	IMR90p8
89.0	H11	1.75	SDHA_2	55.0	IMR90p8
89.5	H11	1.72	SDHA_2	55.0	IMR90p8
90.0	H11	1.82	SDHA_2	55.0	IMR90p8
90.5	H11	2.06	SDHA_2	55.0	IMR90p8
91.0	H11	2.66	SDHA_2	55.0	IMR90p8
91.5	H11	3.22	SDHA_2	55.0	IMR90p8
92.0	H11	3.19	SDHA_2	55.0	IMR90p8
92.5	H11	3.03	SDHA_2	55.0	IMR90p8
93.0	H11	2.11	SDHA_2	55.0	IMR90p8
93.5	H11	1.44	SDHA_2	55.0	IMR90p8
94.0	H11	1.31	SDHA_2	55.0	IMR90p8
94.5	H11	1.95	SDHA_2	55.0	IMR90p8
95.0	H11	1.33	SDHA_2	55.0	IMR90p8
