# Supplementary material for: Primer PICKR: literature-mined scoring platform for robust RT–qPCR primers
Source: Nat Commun. 2026 May 28;17:6938. doi: 10.1038/s41467-026-73648-2 (PMC13388996; doi:10.1038/s41467-026-73648-2)
Supplement: Supplementary file 11 — Source Data [file 41467_2026_73648_MOESM11_ESM.zip › Suppl_Fig_S14/amplification_data_IL6_2.csv]

Cycle	Well	Fluorescence	Target	melt temp	Replicate
1	A6	-8.02	IL6_2	65.0	IMR90p11
2	A6	-1.44	IL6_2	65.0	IMR90p11
3	A6	1.35	IL6_2	65.0	IMR90p11
4	A6	-2.26	IL6_2	65.0	IMR90p11
5	A6	-0.31	IL6_2	65.0	IMR90p11
6	A6	0.07	IL6_2	65.0	IMR90p11
7	A6	-1.5	IL6_2	65.0	IMR90p11
8	A6	0.42	IL6_2	65.0	IMR90p11
9	A6	6.55	IL6_2	65.0	IMR90p11
10	A6	0.33	IL6_2	65.0	IMR90p11
11	A6	-1.56	IL6_2	65.0	IMR90p11
12	A6	3.02	IL6_2	65.0	IMR90p11
13	A6	-0.59	IL6_2	65.0	IMR90p11
14	A6	-0.18	IL6_2	65.0	IMR90p11
15	A6	1.26	IL6_2	65.0	IMR90p11
16	A6	-4.23	IL6_2	65.0	IMR90p11
17	A6	-0.35	IL6_2	65.0	IMR90p11
18	A6	-0.87	IL6_2	65.0	IMR90p11
19	A6	-2.56	IL6_2	65.0	IMR90p11
20	A6	2.62	IL6_2	65.0	IMR90p11
21	A6	-0.65	IL6_2	65.0	IMR90p11
22	A6	3.25	IL6_2	65.0	IMR90p11
23	A6	-0.19	IL6_2	65.0	IMR90p11
24	A6	1.65	IL6_2	65.0	IMR90p11
25	A6	-1.68	IL6_2	65.0	IMR90p11
26	A6	-0.52	IL6_2	65.0	IMR90p11
27	A6	-0.2	IL6_2	65.0	IMR90p11
28	A6	1.68	IL6_2	65.0	IMR90p11
29	A6	4.0	IL6_2	65.0	IMR90p11
30	A6	11.0	IL6_2	65.0	IMR90p11
31	A6	24.57	IL6_2	65.0	IMR90p11
32	A6	43.67	IL6_2	65.0	IMR90p11
33	A6	79.7	IL6_2	65.0	IMR90p11
34	A6	150.34	IL6_2	65.0	IMR90p11
35	A6	250.67	IL6_2	65.0	IMR90p11
36	A6	377.55	IL6_2	65.0	IMR90p11
37	A6	500.79	IL6_2	65.0	IMR90p11
38	A6	626.48	IL6_2	65.0	IMR90p11
39	A6	753.32	IL6_2	65.0	IMR90p11
40	A6	883.14	IL6_2	65.0	IMR90p11
1	B6	-0.45	IL6_2	64.5	IMR90p11
2	B6	3.23	IL6_2	64.5	IMR90p11
3	B6	1.2	IL6_2	64.5	IMR90p11
4	B6	0.23	IL6_2	64.5	IMR90p11
5	B6	6.22	IL6_2	64.5	IMR90p11
6	B6	0.93	IL6_2	64.5	IMR90p11
7	B6	1.66	IL6_2	64.5	IMR90p11
8	B6	0.65	IL6_2	64.5	IMR90p11
9	B6	-2.38	IL6_2	64.5	IMR90p11
10	B6	-1.6	IL6_2	64.5	IMR90p11
11	B6	0.89	IL6_2	64.5	IMR90p11
12	B6	3.69	IL6_2	64.5	IMR90p11
13	B6	-3.33	IL6_2	64.5	IMR90p11
14	B6	-5.0	IL6_2	64.5	IMR90p11
15	B6	-0.92	IL6_2	64.5	IMR90p11
16	B6	-1.44	IL6_2	64.5	IMR90p11
17	B6	-0.54	IL6_2	64.5	IMR90p11
18	B6	-3.11	IL6_2	64.5	IMR90p11
19	B6	4.32	IL6_2	64.5	IMR90p11
20	B6	2.86	IL6_2	64.5	IMR90p11
21	B6	-1.64	IL6_2	64.5	IMR90p11
22	B6	-0.15	IL6_2	64.5	IMR90p11
23	B6	-0.81	IL6_2	64.5	IMR90p11
24	B6	-2.11	IL6_2	64.5	IMR90p11
25	B6	-1.63	IL6_2	64.5	IMR90p11
26	B6	-1.09	IL6_2	64.5	IMR90p11
27	B6	-2.13	IL6_2	64.5	IMR90p11
28	B6	4.15	IL6_2	64.5	IMR90p11
29	B6	7.81	IL6_2	64.5	IMR90p11
30	B6	16.01	IL6_2	64.5	IMR90p11
31	B6	36.46	IL6_2	64.5	IMR90p11
32	B6	71.2	IL6_2	64.5	IMR90p11
33	B6	141.29	IL6_2	64.5	IMR90p11
34	B6	253.77	IL6_2	64.5	IMR90p11
35	B6	386.84	IL6_2	64.5	IMR90p11
36	B6	524.88	IL6_2	64.5	IMR90p11
37	B6	660.95	IL6_2	64.5	IMR90p11
38	B6	797.26	IL6_2	64.5	IMR90p11
39	B6	937.59	IL6_2	64.5	IMR90p11
40	B6	1078.78	IL6_2	64.5	IMR90p11
1	C6	-1.59	IL6_2	63.3	IMR90p11
2	C6	-0.78	IL6_2	63.3	IMR90p11
3	C6	-0.19	IL6_2	63.3	IMR90p11
4	C6	0.14	IL6_2	63.3	IMR90p11
5	C6	7.91	IL6_2	63.3	IMR90p11
6	C6	-1.68	IL6_2	63.3	IMR90p11
7	C6	-2.84	IL6_2	63.3	IMR90p11
8	C6	-3.41	IL6_2	63.3	IMR90p11
9	C6	2.59	IL6_2	63.3	IMR90p11
10	C6	2.08	IL6_2	63.3	IMR90p11
11	C6	6.23	IL6_2	63.3	IMR90p11
12	C6	-0.58	IL6_2	63.3	IMR90p11
13	C6	-4.17	IL6_2	63.3	IMR90p11
14	C6	0.31	IL6_2	63.3	IMR90p11
15	C6	0.5	IL6_2	63.3	IMR90p11
16	C6	-2.53	IL6_2	63.3	IMR90p11
17	C6	-0.97	IL6_2	63.3	IMR90p11
18	C6	-3.82	IL6_2	63.3	IMR90p11
19	C6	1.94	IL6_2	63.3	IMR90p11
20	C6	-3.56	IL6_2	63.3	IMR90p11
21	C6	-2.21	IL6_2	63.3	IMR90p11
22	C6	0.75	IL6_2	63.3	IMR90p11
23	C6	-1.77	IL6_2	63.3	IMR90p11
24	C6	0.24	IL6_2	63.3	IMR90p11
25	C6	2.11	IL6_2	63.3	IMR90p11
26	C6	0.26	IL6_2	63.3	IMR90p11
27	C6	2.43	IL6_2	63.3	IMR90p11
28	C6	4.03	IL6_2	63.3	IMR90p11
29	C6	14.5	IL6_2	63.3	IMR90p11
30	C6	30.37	IL6_2	63.3	IMR90p11
31	C6	56.99	IL6_2	63.3	IMR90p11
32	C6	118.11	IL6_2	63.3	IMR90p11
33	C6	212.76	IL6_2	63.3	IMR90p11
34	C6	348.15	IL6_2	63.3	IMR90p11
35	C6	492.81	IL6_2	63.3	IMR90p11
36	C6	632.24	IL6_2	63.3	IMR90p11
37	C6	770.02	IL6_2	63.3	IMR90p11
38	C6	912.55	IL6_2	63.3	IMR90p11
39	C6	1054.49	IL6_2	63.3	IMR90p11
40	C6	1192.28	IL6_2	63.3	IMR90p11
1	D6	-0.29	IL6_2	61.4	IMR90p11
2	D6	5.1	IL6_2	61.4	IMR90p11
3	D6	1.83	IL6_2	61.4	IMR90p11
4	D6	-1.83	IL6_2	61.4	IMR90p11
5	D6	-0.93	IL6_2	61.4	IMR90p11
6	D6	-1.33	IL6_2	61.4	IMR90p11
7	D6	-2.15	IL6_2	61.4	IMR90p11
8	D6	1.61	IL6_2	61.4	IMR90p11
9	D6	0.69	IL6_2	61.4	IMR90p11
10	D6	-1.34	IL6_2	61.4	IMR90p11
11	D6	0.89	IL6_2	61.4	IMR90p11
12	D6	2.07	IL6_2	61.4	IMR90p11
13	D6	6.68	IL6_2	61.4	IMR90p11
14	D6	1.11	IL6_2	61.4	IMR90p11
15	D6	3.0	IL6_2	61.4	IMR90p11
16	D6	0.02	IL6_2	61.4	IMR90p11
17	D6	-0.61	IL6_2	61.4	IMR90p11
18	D6	-1.8	IL6_2	61.4	IMR90p11
19	D6	-0.43	IL6_2	61.4	IMR90p11
20	D6	2.66	IL6_2	61.4	IMR90p11
21	D6	-1.87	IL6_2	61.4	IMR90p11
22	D6	1.74	IL6_2	61.4	IMR90p11
23	D6	-3.47	IL6_2	61.4	IMR90p11
24	D6	-5.0	IL6_2	61.4	IMR90p11
25	D6	-1.49	IL6_2	61.4	IMR90p11
26	D6	3.63	IL6_2	61.4	IMR90p11
27	D6	1.67	IL6_2	61.4	IMR90p11
28	D6	-2.17	IL6_2	61.4	IMR90p11
29	D6	3.81	IL6_2	61.4	IMR90p11
30	D6	18.68	IL6_2	61.4	IMR90p11
31	D6	34.46	IL6_2	61.4	IMR90p11
32	D6	65.45	IL6_2	61.4	IMR90p11
33	D6	124.37	IL6_2	61.4	IMR90p11
34	D6	234.31	IL6_2	61.4	IMR90p11
35	D6	382.54	IL6_2	61.4	IMR90p11
36	D6	545.25	IL6_2	61.4	IMR90p11
37	D6	709.85	IL6_2	61.4	IMR90p11
38	D6	884.4	IL6_2	61.4	IMR90p11
39	D6	1069.54	IL6_2	61.4	IMR90p11
40	D6	1260.15	IL6_2	61.4	IMR90p11
1	E6	2.66	IL6_2	59.0	IMR90p11
2	E6	2.55	IL6_2	59.0	IMR90p11
3	E6	-1.41	IL6_2	59.0	IMR90p11
4	E6	1.35	IL6_2	59.0	IMR90p11
5	E6	-1.47	IL6_2	59.0	IMR90p11
6	E6	-3.36	IL6_2	59.0	IMR90p11
7	E6	4.69	IL6_2	59.0	IMR90p11
8	E6	1.28	IL6_2	59.0	IMR90p11
9	E6	0.27	IL6_2	59.0	IMR90p11
10	E6	-0.97	IL6_2	59.0	IMR90p11
11	E6	0.9	IL6_2	59.0	IMR90p11
12	E6	1.21	IL6_2	59.0	IMR90p11
13	E6	-2.51	IL6_2	59.0	IMR90p11
14	E6	1.19	IL6_2	59.0	IMR90p11
15	E6	2.21	IL6_2	59.0	IMR90p11
16	E6	0.17	IL6_2	59.0	IMR90p11
17	E6	0.65	IL6_2	59.0	IMR90p11
18	E6	-0.1	IL6_2	59.0	IMR90p11
19	E6	3.81	IL6_2	59.0	IMR90p11
20	E6	-0.38	IL6_2	59.0	IMR90p11
21	E6	-0.11	IL6_2	59.0	IMR90p11
22	E6	-3.97	IL6_2	59.0	IMR90p11
23	E6	2.78	IL6_2	59.0	IMR90p11
24	E6	1.33	IL6_2	59.0	IMR90p11
25	E6	2.36	IL6_2	59.0	IMR90p11
26	E6	-1.42	IL6_2	59.0	IMR90p11
27	E6	-2.94	IL6_2	59.0	IMR90p11
28	E6	-1.15	IL6_2	59.0	IMR90p11
29	E6	2.0	IL6_2	59.0	IMR90p11
30	E6	9.23	IL6_2	59.0	IMR90p11
31	E6	14.79	IL6_2	59.0	IMR90p11
32	E6	30.51	IL6_2	59.0	IMR90p11
33	E6	53.76	IL6_2	59.0	IMR90p11
34	E6	105.03	IL6_2	59.0	IMR90p11
35	E6	199.96	IL6_2	59.0	IMR90p11
36	E6	337.82	IL6_2	59.0	IMR90p11
37	E6	489.83	IL6_2	59.0	IMR90p11
38	E6	648.11	IL6_2	59.0	IMR90p11
39	E6	821.0	IL6_2	59.0	IMR90p11
40	E6	1008.22	IL6_2	59.0	IMR90p11
1	F6	8.37	IL6_2	57.0	IMR90p11
2	F6	1.92	IL6_2	57.0	IMR90p11
3	F6	0.31	IL6_2	57.0	IMR90p11
4	F6	3.17	IL6_2	57.0	IMR90p11
5	F6	2.91	IL6_2	57.0	IMR90p11
6	F6	1.4	IL6_2	57.0	IMR90p11
7	F6	-1.75	IL6_2	57.0	IMR90p11
8	F6	-1.23	IL6_2	57.0	IMR90p11
9	F6	-1.82	IL6_2	57.0	IMR90p11
10	F6	-1.75	IL6_2	57.0	IMR90p11
11	F6	-1.79	IL6_2	57.0	IMR90p11
12	F6	1.08	IL6_2	57.0	IMR90p11
13	F6	2.12	IL6_2	57.0	IMR90p11
14	F6	5.79	IL6_2	57.0	IMR90p11
15	F6	-0.2	IL6_2	57.0	IMR90p11
16	F6	-0.73	IL6_2	57.0	IMR90p11
17	F6	-2.94	IL6_2	57.0	IMR90p11
18	F6	2.01	IL6_2	57.0	IMR90p11
19	F6	2.17	IL6_2	57.0	IMR90p11
20	F6	-3.56	IL6_2	57.0	IMR90p11
21	F6	-1.12	IL6_2	57.0	IMR90p11
22	F6	0.7	IL6_2	57.0	IMR90p11
23	F6	-0.36	IL6_2	57.0	IMR90p11
24	F6	0.36	IL6_2	57.0	IMR90p11
25	F6	-1.71	IL6_2	57.0	IMR90p11
26	F6	-2.89	IL6_2	57.0	IMR90p11
27	F6	-4.91	IL6_2	57.0	IMR90p11
28	F6	5.9	IL6_2	57.0	IMR90p11
29	F6	4.8	IL6_2	57.0	IMR90p11
30	F6	2.08	IL6_2	57.0	IMR90p11
31	F6	6.27	IL6_2	57.0	IMR90p11
32	F6	16.29	IL6_2	57.0	IMR90p11
33	F6	23.86	IL6_2	57.0	IMR90p11
34	F6	46.78	IL6_2	57.0	IMR90p11
35	F6	90.87	IL6_2	57.0	IMR90p11
36	F6	165.32	IL6_2	57.0	IMR90p11
37	F6	289.69	IL6_2	57.0	IMR90p11
38	F6	435.69	IL6_2	57.0	IMR90p11
39	F6	597.33	IL6_2	57.0	IMR90p11
40	F6	774.63	IL6_2	57.0	IMR90p11
1	G6	0.96	IL6_2	55.7	IMR90p11
2	G6	1.82	IL6_2	55.7	IMR90p11
3	G6	0.82	IL6_2	55.7	IMR90p11
4	G6	2.81	IL6_2	55.7	IMR90p11
5	G6	2.7	IL6_2	55.7	IMR90p11
6	G6	0.4	IL6_2	55.7	IMR90p11
7	G6	-3.9	IL6_2	55.7	IMR90p11
8	G6	1.51	IL6_2	55.7	IMR90p11
9	G6	1.83	IL6_2	55.7	IMR90p11
10	G6	-1.78	IL6_2	55.7	IMR90p11
11	G6	-1.6	IL6_2	55.7	IMR90p11
12	G6	3.32	IL6_2	55.7	IMR90p11
13	G6	1.16	IL6_2	55.7	IMR90p11
14	G6	-2.64	IL6_2	55.7	IMR90p11
15	G6	-0.06	IL6_2	55.7	IMR90p11
16	G6	-1.21	IL6_2	55.7	IMR90p11
17	G6	0.61	IL6_2	55.7	IMR90p11
18	G6	0.52	IL6_2	55.7	IMR90p11
19	G6	-1.41	IL6_2	55.7	IMR90p11
20	G6	-1.59	IL6_2	55.7	IMR90p11
21	G6	-2.07	IL6_2	55.7	IMR90p11
22	G6	1.1	IL6_2	55.7	IMR90p11
23	G6	-0.17	IL6_2	55.7	IMR90p11
24	G6	-3.19	IL6_2	55.7	IMR90p11
25	G6	1.81	IL6_2	55.7	IMR90p11
26	G6	4.45	IL6_2	55.7	IMR90p11
27	G6	1.37	IL6_2	55.7	IMR90p11
28	G6	1.74	IL6_2	55.7	IMR90p11
29	G6	1.32	IL6_2	55.7	IMR90p11
30	G6	3.78	IL6_2	55.7	IMR90p11
31	G6	4.86	IL6_2	55.7	IMR90p11
32	G6	8.1	IL6_2	55.7	IMR90p11
33	G6	11.9	IL6_2	55.7	IMR90p11
34	G6	30.01	IL6_2	55.7	IMR90p11
35	G6	48.87	IL6_2	55.7	IMR90p11
36	G6	93.68	IL6_2	55.7	IMR90p11
37	G6	170.83	IL6_2	55.7	IMR90p11
38	G6	273.42	IL6_2	55.7	IMR90p11
39	G6	418.34	IL6_2	55.7	IMR90p11
40	G6	571.9	IL6_2	55.7	IMR90p11
1	H6	-2.4	IL6_2	55.0	IMR90p11
2	H6	6.42	IL6_2	55.0	IMR90p11
3	H6	1.3	IL6_2	55.0	IMR90p11
4	H6	0.48	IL6_2	55.0	IMR90p11
5	H6	-2.12	IL6_2	55.0	IMR90p11
6	H6	0.93	IL6_2	55.0	IMR90p11
7	H6	0.72	IL6_2	55.0	IMR90p11
8	H6	5.02	IL6_2	55.0	IMR90p11
9	H6	3.14	IL6_2	55.0	IMR90p11
10	H6	1.72	IL6_2	55.0	IMR90p11
11	H6	3.36	IL6_2	55.0	IMR90p11
12	H6	-1.95	IL6_2	55.0	IMR90p11
13	H6	1.66	IL6_2	55.0	IMR90p11
14	H6	-3.31	IL6_2	55.0	IMR90p11
15	H6	-5.17	IL6_2	55.0	IMR90p11
16	H6	-0.77	IL6_2	55.0	IMR90p11
17	H6	-3.34	IL6_2	55.0	IMR90p11
18	H6	1.22	IL6_2	55.0	IMR90p11
19	H6	-1.74	IL6_2	55.0	IMR90p11
20	H6	-1.43	IL6_2	55.0	IMR90p11
21	H6	-2.5	IL6_2	55.0	IMR90p11
22	H6	3.9	IL6_2	55.0	IMR90p11
23	H6	0.43	IL6_2	55.0	IMR90p11
24	H6	1.88	IL6_2	55.0	IMR90p11
25	H6	-0.73	IL6_2	55.0	IMR90p11
26	H6	-4.23	IL6_2	55.0	IMR90p11
27	H6	5.89	IL6_2	55.0	IMR90p11
28	H6	-1.37	IL6_2	55.0	IMR90p11
29	H6	2.63	IL6_2	55.0	IMR90p11
30	H6	3.11	IL6_2	55.0	IMR90p11
31	H6	1.33	IL6_2	55.0	IMR90p11
32	H6	6.19	IL6_2	55.0	IMR90p11
33	H6	8.03	IL6_2	55.0	IMR90p11
34	H6	15.0	IL6_2	55.0	IMR90p11
35	H6	24.19	IL6_2	55.0	IMR90p11
36	H6	41.04	IL6_2	55.0	IMR90p11
37	H6	82.52	IL6_2	55.0	IMR90p11
38	H6	148.22	IL6_2	55.0	IMR90p11
39	H6	252.18	IL6_2	55.0	IMR90p11
40	H6	381.07	IL6_2	55.0	IMR90p11
1	A6	-13.29	IL6_2	65.0	IMR90p2
2	A6	-11.56	IL6_2	65.0	IMR90p2
3	A6	-4.99	IL6_2	65.0	IMR90p2
4	A6	0.32	IL6_2	65.0	IMR90p2
5	A6	-1.11	IL6_2	65.0	IMR90p2
6	A6	0.69	IL6_2	65.0	IMR90p2
7	A6	-1.95	IL6_2	65.0	IMR90p2
8	A6	3.65	IL6_2	65.0	IMR90p2
9	A6	2.11	IL6_2	65.0	IMR90p2
10	A6	-2.89	IL6_2	65.0	IMR90p2
11	A6	2.37	IL6_2	65.0	IMR90p2
12	A6	1.08	IL6_2	65.0	IMR90p2
13	A6	3.06	IL6_2	65.0	IMR90p2
14	A6	4.51	IL6_2	65.0	IMR90p2
15	A6	-3.1	IL6_2	65.0	IMR90p2
16	A6	4.54	IL6_2	65.0	IMR90p2
17	A6	7.55	IL6_2	65.0	IMR90p2
18	A6	1.01	IL6_2	65.0	IMR90p2
19	A6	-2.82	IL6_2	65.0	IMR90p2
20	A6	-0.39	IL6_2	65.0	IMR90p2
21	A6	-3.64	IL6_2	65.0	IMR90p2
22	A6	4.19	IL6_2	65.0	IMR90p2
23	A6	-1.53	IL6_2	65.0	IMR90p2
24	A6	-1.73	IL6_2	65.0	IMR90p2
25	A6	-4.54	IL6_2	65.0	IMR90p2
26	A6	1.03	IL6_2	65.0	IMR90p2
27	A6	-2.94	IL6_2	65.0	IMR90p2
28	A6	-3.48	IL6_2	65.0	IMR90p2
29	A6	1.5	IL6_2	65.0	IMR90p2
30	A6	5.82	IL6_2	65.0	IMR90p2
31	A6	10.58	IL6_2	65.0	IMR90p2
32	A6	28.76	IL6_2	65.0	IMR90p2
33	A6	60.63	IL6_2	65.0	IMR90p2
34	A6	118.4	IL6_2	65.0	IMR90p2
35	A6	203.19	IL6_2	65.0	IMR90p2
36	A6	302.58	IL6_2	65.0	IMR90p2
37	A6	400.6	IL6_2	65.0	IMR90p2
38	A6	496.71	IL6_2	65.0	IMR90p2
39	A6	592.9	IL6_2	65.0	IMR90p2
40	A6	691.02	IL6_2	65.0	IMR90p2
1	B6	-7.06	IL6_2	64.5	IMR90p2
2	B6	0.26	IL6_2	64.5	IMR90p2
3	B6	-2.96	IL6_2	64.5	IMR90p2
4	B6	-2.67	IL6_2	64.5	IMR90p2
5	B6	0.32	IL6_2	64.5	IMR90p2
6	B6	3.07	IL6_2	64.5	IMR90p2
7	B6	0.5	IL6_2	64.5	IMR90p2
8	B6	-0.34	IL6_2	64.5	IMR90p2
9	B6	2.16	IL6_2	64.5	IMR90p2
10	B6	-1.04	IL6_2	64.5	IMR90p2
11	B6	1.24	IL6_2	64.5	IMR90p2
12	B6	2.98	IL6_2	64.5	IMR90p2
13	B6	3.29	IL6_2	64.5	IMR90p2
14	B6	-0.66	IL6_2	64.5	IMR90p2
15	B6	1.2	IL6_2	64.5	IMR90p2
16	B6	1.99	IL6_2	64.5	IMR90p2
17	B6	-3.79	IL6_2	64.5	IMR90p2
18	B6	2.64	IL6_2	64.5	IMR90p2
19	B6	1.19	IL6_2	64.5	IMR90p2
20	B6	-1.07	IL6_2	64.5	IMR90p2
21	B6	1.07	IL6_2	64.5	IMR90p2
22	B6	-3.49	IL6_2	64.5	IMR90p2
23	B6	0.1	IL6_2	64.5	IMR90p2
24	B6	1.39	IL6_2	64.5	IMR90p2
25	B6	-1.51	IL6_2	64.5	IMR90p2
26	B6	2.77	IL6_2	64.5	IMR90p2
27	B6	1.71	IL6_2	64.5	IMR90p2
28	B6	-2.61	IL6_2	64.5	IMR90p2
29	B6	9.68	IL6_2	64.5	IMR90p2
30	B6	16.32	IL6_2	64.5	IMR90p2
31	B6	42.21	IL6_2	64.5	IMR90p2
32	B6	80.15	IL6_2	64.5	IMR90p2
33	B6	159.21	IL6_2	64.5	IMR90p2
34	B6	262.42	IL6_2	64.5	IMR90p2
35	B6	371.93	IL6_2	64.5	IMR90p2
36	B6	479.29	IL6_2	64.5	IMR90p2
37	B6	586.69	IL6_2	64.5	IMR90p2
38	B6	695.15	IL6_2	64.5	IMR90p2
39	B6	806.44	IL6_2	64.5	IMR90p2
40	B6	918.39	IL6_2	64.5	IMR90p2
1	C6	-8.38	IL6_2	63.3	IMR90p2
2	C6	-6.17	IL6_2	63.3	IMR90p2
3	C6	-1.77	IL6_2	63.3	IMR90p2
4	C6	-1.21	IL6_2	63.3	IMR90p2
5	C6	1.32	IL6_2	63.3	IMR90p2
6	C6	0.14	IL6_2	63.3	IMR90p2
7	C6	-3.91	IL6_2	63.3	IMR90p2
8	C6	2.33	IL6_2	63.3	IMR90p2
9	C6	1.42	IL6_2	63.3	IMR90p2
10	C6	3.83	IL6_2	63.3	IMR90p2
11	C6	1.66	IL6_2	63.3	IMR90p2
12	C6	-1.07	IL6_2	63.3	IMR90p2
13	C6	2.03	IL6_2	63.3	IMR90p2
14	C6	1.52	IL6_2	63.3	IMR90p2
15	C6	3.7	IL6_2	63.3	IMR90p2
16	C6	-3.34	IL6_2	63.3	IMR90p2
17	C6	2.16	IL6_2	63.3	IMR90p2
18	C6	-0.84	IL6_2	63.3	IMR90p2
19	C6	1.75	IL6_2	63.3	IMR90p2
20	C6	-1.53	IL6_2	63.3	IMR90p2
21	C6	-1.29	IL6_2	63.3	IMR90p2
22	C6	-0.11	IL6_2	63.3	IMR90p2
23	C6	0.32	IL6_2	63.3	IMR90p2
24	C6	-3.67	IL6_2	63.3	IMR90p2
25	C6	-0.33	IL6_2	63.3	IMR90p2
26	C6	-4.16	IL6_2	63.3	IMR90p2
27	C6	1.58	IL6_2	63.3	IMR90p2
28	C6	5.85	IL6_2	63.3	IMR90p2
29	C6	14.02	IL6_2	63.3	IMR90p2
30	C6	36.4	IL6_2	63.3	IMR90p2
31	C6	65.41	IL6_2	63.3	IMR90p2
32	C6	135.46	IL6_2	63.3	IMR90p2
33	C6	239.93	IL6_2	63.3	IMR90p2
34	C6	374.73	IL6_2	63.3	IMR90p2
35	C6	512.29	IL6_2	63.3	IMR90p2
36	C6	654.89	IL6_2	63.3	IMR90p2
37	C6	802.61	IL6_2	63.3	IMR90p2
38	C6	948.36	IL6_2	63.3	IMR90p2
39	C6	1084.99	IL6_2	63.3	IMR90p2
40	C6	1213.63	IL6_2	63.3	IMR90p2
1	D6	-0.09	IL6_2	61.4	IMR90p2
2	D6	2.71	IL6_2	61.4	IMR90p2
3	D6	2.04	IL6_2	61.4	IMR90p2
4	D6	-3.8	IL6_2	61.4	IMR90p2
5	D6	-3.46	IL6_2	61.4	IMR90p2
6	D6	2.17	IL6_2	61.4	IMR90p2
7	D6	-0.31	IL6_2	61.4	IMR90p2
8	D6	4.24	IL6_2	61.4	IMR90p2
9	D6	2.99	IL6_2	61.4	IMR90p2
10	D6	7.18	IL6_2	61.4	IMR90p2
11	D6	-1.43	IL6_2	61.4	IMR90p2
12	D6	-2.64	IL6_2	61.4	IMR90p2
13	D6	-1.84	IL6_2	61.4	IMR90p2
14	D6	1.37	IL6_2	61.4	IMR90p2
15	D6	0.34	IL6_2	61.4	IMR90p2
16	D6	-0.47	IL6_2	61.4	IMR90p2
17	D6	2.16	IL6_2	61.4	IMR90p2
18	D6	0.96	IL6_2	61.4	IMR90p2
19	D6	-0.73	IL6_2	61.4	IMR90p2
20	D6	-2.62	IL6_2	61.4	IMR90p2
21	D6	-2.2	IL6_2	61.4	IMR90p2
22	D6	-2.37	IL6_2	61.4	IMR90p2
23	D6	2.52	IL6_2	61.4	IMR90p2
24	D6	0.95	IL6_2	61.4	IMR90p2
25	D6	-2.27	IL6_2	61.4	IMR90p2
26	D6	-1.11	IL6_2	61.4	IMR90p2
27	D6	2.62	IL6_2	61.4	IMR90p2
28	D6	3.91	IL6_2	61.4	IMR90p2
29	D6	15.6	IL6_2	61.4	IMR90p2
30	D6	24.13	IL6_2	61.4	IMR90p2
31	D6	52.67	IL6_2	61.4	IMR90p2
32	D6	107.54	IL6_2	61.4	IMR90p2
33	D6	194.16	IL6_2	61.4	IMR90p2
34	D6	322.61	IL6_2	61.4	IMR90p2
35	D6	489.26	IL6_2	61.4	IMR90p2
36	D6	668.11	IL6_2	61.4	IMR90p2
37	D6	857.51	IL6_2	61.4	IMR90p2
38	D6	1039.8	IL6_2	61.4	IMR90p2
39	D6	1202.92	IL6_2	61.4	IMR90p2
40	D6	1348.5	IL6_2	61.4	IMR90p2
1	E6	2.04	IL6_2	59.0	IMR90p2
2	E6	-2.23	IL6_2	59.0	IMR90p2
3	E6	2.58	IL6_2	59.0	IMR90p2
4	E6	0.7	IL6_2	59.0	IMR90p2
5	E6	-2.57	IL6_2	59.0	IMR90p2
6	E6	-1.08	IL6_2	59.0	IMR90p2
7	E6	-6.73	IL6_2	59.0	IMR90p2
8	E6	6.07	IL6_2	59.0	IMR90p2
9	E6	2.18	IL6_2	59.0	IMR90p2
10	E6	-1.9	IL6_2	59.0	IMR90p2
11	E6	2.72	IL6_2	59.0	IMR90p2
12	E6	-0.75	IL6_2	59.0	IMR90p2
13	E6	1.19	IL6_2	59.0	IMR90p2
14	E6	3.5	IL6_2	59.0	IMR90p2
15	E6	1.16	IL6_2	59.0	IMR90p2
16	E6	0.78	IL6_2	59.0	IMR90p2
17	E6	1.76	IL6_2	59.0	IMR90p2
18	E6	3.62	IL6_2	59.0	IMR90p2
19	E6	2.13	IL6_2	59.0	IMR90p2
20	E6	-1.84	IL6_2	59.0	IMR90p2
21	E6	1.65	IL6_2	59.0	IMR90p2
22	E6	-2.33	IL6_2	59.0	IMR90p2
23	E6	-2.42	IL6_2	59.0	IMR90p2
24	E6	-2.3	IL6_2	59.0	IMR90p2
25	E6	-2.25	IL6_2	59.0	IMR90p2
26	E6	-1.03	IL6_2	59.0	IMR90p2
27	E6	-2.43	IL6_2	59.0	IMR90p2
28	E6	2.95	IL6_2	59.0	IMR90p2
29	E6	5.54	IL6_2	59.0	IMR90p2
30	E6	9.58	IL6_2	59.0	IMR90p2
31	E6	26.37	IL6_2	59.0	IMR90p2
32	E6	53.56	IL6_2	59.0	IMR90p2
33	E6	113.01	IL6_2	59.0	IMR90p2
34	E6	201.95	IL6_2	59.0	IMR90p2
35	E6	343.0	IL6_2	59.0	IMR90p2
36	E6	525.31	IL6_2	59.0	IMR90p2
37	E6	723.6	IL6_2	59.0	IMR90p2
38	E6	929.67	IL6_2	59.0	IMR90p2
39	E6	1127.83	IL6_2	59.0	IMR90p2
40	E6	1315.13	IL6_2	59.0	IMR90p2
1	F6	-3.84	IL6_2	57.0	IMR90p2
2	F6	-0.19	IL6_2	57.0	IMR90p2
3	F6	0.25	IL6_2	57.0	IMR90p2
4	F6	1.66	IL6_2	57.0	IMR90p2
5	F6	3.72	IL6_2	57.0	IMR90p2
6	F6	-0.87	IL6_2	57.0	IMR90p2
7	F6	-0.99	IL6_2	57.0	IMR90p2
8	F6	4.55	IL6_2	57.0	IMR90p2
9	F6	-2.16	IL6_2	57.0	IMR90p2
10	F6	-0.74	IL6_2	57.0	IMR90p2
11	F6	3.84	IL6_2	57.0	IMR90p2
12	F6	2.13	IL6_2	57.0	IMR90p2
13	F6	-2.76	IL6_2	57.0	IMR90p2
14	F6	-4.59	IL6_2	57.0	IMR90p2
15	F6	2.21	IL6_2	57.0	IMR90p2
16	F6	-0.35	IL6_2	57.0	IMR90p2
17	F6	1.26	IL6_2	57.0	IMR90p2
18	F6	2.5	IL6_2	57.0	IMR90p2
19	F6	-0.35	IL6_2	57.0	IMR90p2
20	F6	1.64	IL6_2	57.0	IMR90p2
21	F6	-2.23	IL6_2	57.0	IMR90p2
22	F6	-6.27	IL6_2	57.0	IMR90p2
23	F6	1.28	IL6_2	57.0	IMR90p2
24	F6	-1.7	IL6_2	57.0	IMR90p2
25	F6	4.37	IL6_2	57.0	IMR90p2
26	F6	-2.99	IL6_2	57.0	IMR90p2
27	F6	-2.63	IL6_2	57.0	IMR90p2
28	F6	-0.72	IL6_2	57.0	IMR90p2
29	F6	0.54	IL6_2	57.0	IMR90p2
30	F6	10.29	IL6_2	57.0	IMR90p2
31	F6	12.53	IL6_2	57.0	IMR90p2
32	F6	33.26	IL6_2	57.0	IMR90p2
33	F6	75.87	IL6_2	57.0	IMR90p2
34	F6	138.03	IL6_2	57.0	IMR90p2
35	F6	253.52	IL6_2	57.0	IMR90p2
36	F6	435.45	IL6_2	57.0	IMR90p2
37	F6	636.01	IL6_2	57.0	IMR90p2
38	F6	848.69	IL6_2	57.0	IMR90p2
39	F6	1052.0	IL6_2	57.0	IMR90p2
40	F6	1243.27	IL6_2	57.0	IMR90p2
1	G6	2.28	IL6_2	55.7	IMR90p2
2	G6	-0.91	IL6_2	55.7	IMR90p2
3	G6	0.09	IL6_2	55.7	IMR90p2
4	G6	3.85	IL6_2	55.7	IMR90p2
5	G6	1.98	IL6_2	55.7	IMR90p2
6	G6	-2.69	IL6_2	55.7	IMR90p2
7	G6	-2.05	IL6_2	55.7	IMR90p2
8	G6	0.8	IL6_2	55.7	IMR90p2
9	G6	1.2	IL6_2	55.7	IMR90p2
10	G6	-1.93	IL6_2	55.7	IMR90p2
11	G6	-2.26	IL6_2	55.7	IMR90p2
12	G6	1.33	IL6_2	55.7	IMR90p2
13	G6	2.31	IL6_2	55.7	IMR90p2
14	G6	-4.53	IL6_2	55.7	IMR90p2
15	G6	1.77	IL6_2	55.7	IMR90p2
16	G6	1.58	IL6_2	55.7	IMR90p2
17	G6	2.9	IL6_2	55.7	IMR90p2
18	G6	6.93	IL6_2	55.7	IMR90p2
19	G6	-2.3	IL6_2	55.7	IMR90p2
20	G6	2.41	IL6_2	55.7	IMR90p2
21	G6	1.96	IL6_2	55.7	IMR90p2
22	G6	-1.56	IL6_2	55.7	IMR90p2
23	G6	-1.96	IL6_2	55.7	IMR90p2
24	G6	-1.52	IL6_2	55.7	IMR90p2
25	G6	-2.91	IL6_2	55.7	IMR90p2
26	G6	3.38	IL6_2	55.7	IMR90p2
27	G6	-0.72	IL6_2	55.7	IMR90p2
28	G6	-1.15	IL6_2	55.7	IMR90p2
29	G6	3.14	IL6_2	55.7	IMR90p2
30	G6	3.16	IL6_2	55.7	IMR90p2
31	G6	11.67	IL6_2	55.7	IMR90p2
32	G6	26.08	IL6_2	55.7	IMR90p2
33	G6	50.64	IL6_2	55.7	IMR90p2
34	G6	97.36	IL6_2	55.7	IMR90p2
35	G6	185.79	IL6_2	55.7	IMR90p2
36	G6	335.9	IL6_2	55.7	IMR90p2
37	G6	534.15	IL6_2	55.7	IMR90p2
38	G6	739.82	IL6_2	55.7	IMR90p2
39	G6	947.3	IL6_2	55.7	IMR90p2
40	G6	1145.4	IL6_2	55.7	IMR90p2
1	H6	-2.73	IL6_2	55.0	IMR90p2
2	H6	-1.04	IL6_2	55.0	IMR90p2
3	H6	-0.65	IL6_2	55.0	IMR90p2
4	H6	3.52	IL6_2	55.0	IMR90p2
5	H6	-4.85	IL6_2	55.0	IMR90p2
6	H6	-2.62	IL6_2	55.0	IMR90p2
7	H6	-3.58	IL6_2	55.0	IMR90p2
8	H6	-2.56	IL6_2	55.0	IMR90p2
9	H6	3.12	IL6_2	55.0	IMR90p2
10	H6	5.74	IL6_2	55.0	IMR90p2
11	H6	-1.76	IL6_2	55.0	IMR90p2
12	H6	1.74	IL6_2	55.0	IMR90p2
13	H6	3.6	IL6_2	55.0	IMR90p2
14	H6	0.21	IL6_2	55.0	IMR90p2
15	H6	1.66	IL6_2	55.0	IMR90p2
16	H6	6.48	IL6_2	55.0	IMR90p2
17	H6	7.3	IL6_2	55.0	IMR90p2
18	H6	0.55	IL6_2	55.0	IMR90p2
19	H6	3.31	IL6_2	55.0	IMR90p2
20	H6	-1.89	IL6_2	55.0	IMR90p2
21	H6	-0.7	IL6_2	55.0	IMR90p2
22	H6	1.52	IL6_2	55.0	IMR90p2
23	H6	-0.25	IL6_2	55.0	IMR90p2
24	H6	0.26	IL6_2	55.0	IMR90p2
25	H6	0.94	IL6_2	55.0	IMR90p2
26	H6	0.19	IL6_2	55.0	IMR90p2
27	H6	-4.67	IL6_2	55.0	IMR90p2
28	H6	0.91	IL6_2	55.0	IMR90p2
29	H6	-1.36	IL6_2	55.0	IMR90p2
30	H6	0.73	IL6_2	55.0	IMR90p2
31	H6	10.43	IL6_2	55.0	IMR90p2
32	H6	24.35	IL6_2	55.0	IMR90p2
33	H6	49.95	IL6_2	55.0	IMR90p2
34	H6	88.95	IL6_2	55.0	IMR90p2
35	H6	179.48	IL6_2	55.0	IMR90p2
36	H6	316.37	IL6_2	55.0	IMR90p2
37	H6	516.56	IL6_2	55.0	IMR90p2
38	H6	718.94	IL6_2	55.0	IMR90p2
39	H6	921.59	IL6_2	55.0	IMR90p2
40	H6	1115.21	IL6_2	55.0	IMR90p2
1	A6	-2.24	IL6_2	65.0	IMR90p8
2	A6	-1.48	IL6_2	65.0	IMR90p8
3	A6	1.04	IL6_2	65.0	IMR90p8
4	A6	-0.86	IL6_2	65.0	IMR90p8
5	A6	0.65	IL6_2	65.0	IMR90p8
6	A6	0.92	IL6_2	65.0	IMR90p8
7	A6	0.93	IL6_2	65.0	IMR90p8
8	A6	0.12	IL6_2	65.0	IMR90p8
9	A6	-1.53	IL6_2	65.0	IMR90p8
10	A6	3.48	IL6_2	65.0	IMR90p8
11	A6	-0.83	IL6_2	65.0	IMR90p8
12	A6	0.57	IL6_2	65.0	IMR90p8
13	A6	0.48	IL6_2	65.0	IMR90p8
14	A6	-3.01	IL6_2	65.0	IMR90p8
15	A6	2.66	IL6_2	65.0	IMR90p8
16	A6	-1.46	IL6_2	65.0	IMR90p8
17	A6	1.1	IL6_2	65.0	IMR90p8
18	A6	-2.81	IL6_2	65.0	IMR90p8
19	A6	1.17	IL6_2	65.0	IMR90p8
20	A6	-1.13	IL6_2	65.0	IMR90p8
21	A6	-3.4	IL6_2	65.0	IMR90p8
22	A6	4.0	IL6_2	65.0	IMR90p8
23	A6	0.7	IL6_2	65.0	IMR90p8
24	A6	1.39	IL6_2	65.0	IMR90p8
25	A6	-6.31	IL6_2	65.0	IMR90p8
26	A6	3.84	IL6_2	65.0	IMR90p8
27	A6	0.11	IL6_2	65.0	IMR90p8
28	A6	1.68	IL6_2	65.0	IMR90p8
29	A6	1.13	IL6_2	65.0	IMR90p8
30	A6	5.53	IL6_2	65.0	IMR90p8
31	A6	10.58	IL6_2	65.0	IMR90p8
32	A6	28.93	IL6_2	65.0	IMR90p8
33	A6	49.58	IL6_2	65.0	IMR90p8
34	A6	96.67	IL6_2	65.0	IMR90p8
35	A6	176.75	IL6_2	65.0	IMR90p8
36	A6	293.73	IL6_2	65.0	IMR90p8
37	A6	427.49	IL6_2	65.0	IMR90p8
38	A6	562.08	IL6_2	65.0	IMR90p8
39	A6	694.18	IL6_2	65.0	IMR90p8
40	A6	822.38	IL6_2	65.0	IMR90p8
1	B6	1.96	IL6_2	64.5	IMR90p8
2	B6	-0.31	IL6_2	64.5	IMR90p8
3	B6	-0.58	IL6_2	64.5	IMR90p8
4	B6	2.79	IL6_2	64.5	IMR90p8
5	B6	0.79	IL6_2	64.5	IMR90p8
6	B6	1.93	IL6_2	64.5	IMR90p8
7	B6	0.17	IL6_2	64.5	IMR90p8
8	B6	-0.02	IL6_2	64.5	IMR90p8
9	B6	-2.81	IL6_2	64.5	IMR90p8
10	B6	-0.66	IL6_2	64.5	IMR90p8
11	B6	-2.09	IL6_2	64.5	IMR90p8
12	B6	-0.24	IL6_2	64.5	IMR90p8
13	B6	3.11	IL6_2	64.5	IMR90p8
14	B6	2.12	IL6_2	64.5	IMR90p8
15	B6	0.4	IL6_2	64.5	IMR90p8
16	B6	2.22	IL6_2	64.5	IMR90p8
17	B6	1.11	IL6_2	64.5	IMR90p8
18	B6	-4.11	IL6_2	64.5	IMR90p8
19	B6	0.69	IL6_2	64.5	IMR90p8
20	B6	0.31	IL6_2	64.5	IMR90p8
21	B6	3.44	IL6_2	64.5	IMR90p8
22	B6	-0.06	IL6_2	64.5	IMR90p8
23	B6	2.37	IL6_2	64.5	IMR90p8
24	B6	-6.52	IL6_2	64.5	IMR90p8
25	B6	-4.48	IL6_2	64.5	IMR90p8
26	B6	-6.97	IL6_2	64.5	IMR90p8
27	B6	1.4	IL6_2	64.5	IMR90p8
28	B6	-2.62	IL6_2	64.5	IMR90p8
29	B6	3.92	IL6_2	64.5	IMR90p8
30	B6	9.61	IL6_2	64.5	IMR90p8
31	B6	18.48	IL6_2	64.5	IMR90p8
32	B6	36.15	IL6_2	64.5	IMR90p8
33	B6	81.77	IL6_2	64.5	IMR90p8
34	B6	162.76	IL6_2	64.5	IMR90p8
35	B6	284.89	IL6_2	64.5	IMR90p8
36	B6	428.13	IL6_2	64.5	IMR90p8
37	B6	568.84	IL6_2	64.5	IMR90p8
38	B6	707.63	IL6_2	64.5	IMR90p8
39	B6	848.5	IL6_2	64.5	IMR90p8
40	B6	991.5	IL6_2	64.5	IMR90p8
1	C6	-2.8	IL6_2	63.3	IMR90p8
2	C6	-1.24	IL6_2	63.3	IMR90p8
3	C6	0.83	IL6_2	63.3	IMR90p8
4	C6	1.54	IL6_2	63.3	IMR90p8
5	C6	2.88	IL6_2	63.3	IMR90p8
6	C6	-2.62	IL6_2	63.3	IMR90p8
7	C6	-0.41	IL6_2	63.3	IMR90p8
8	C6	-1.81	IL6_2	63.3	IMR90p8
9	C6	-0.37	IL6_2	63.3	IMR90p8
10	C6	3.67	IL6_2	63.3	IMR90p8
11	C6	1.51	IL6_2	63.3	IMR90p8
12	C6	-1.32	IL6_2	63.3	IMR90p8
13	C6	-1.03	IL6_2	63.3	IMR90p8
14	C6	-2.8	IL6_2	63.3	IMR90p8
15	C6	3.07	IL6_2	63.3	IMR90p8
16	C6	2.16	IL6_2	63.3	IMR90p8
17	C6	3.67	IL6_2	63.3	IMR90p8
18	C6	-0.86	IL6_2	63.3	IMR90p8
19	C6	-1.0	IL6_2	63.3	IMR90p8
20	C6	0.51	IL6_2	63.3	IMR90p8
21	C6	-0.23	IL6_2	63.3	IMR90p8
22	C6	0.75	IL6_2	63.3	IMR90p8
23	C6	-6.73	IL6_2	63.3	IMR90p8
24	C6	-1.51	IL6_2	63.3	IMR90p8
25	C6	-4.31	IL6_2	63.3	IMR90p8
26	C6	-3.83	IL6_2	63.3	IMR90p8
27	C6	3.92	IL6_2	63.3	IMR90p8
28	C6	1.54	IL6_2	63.3	IMR90p8
29	C6	7.93	IL6_2	63.3	IMR90p8
30	C6	12.32	IL6_2	63.3	IMR90p8
31	C6	28.45	IL6_2	63.3	IMR90p8
32	C6	42.47	IL6_2	63.3	IMR90p8
33	C6	95.79	IL6_2	63.3	IMR90p8
34	C6	180.6	IL6_2	63.3	IMR90p8
35	C6	329.77	IL6_2	63.3	IMR90p8
36	C6	510.39	IL6_2	63.3	IMR90p8
37	C6	686.11	IL6_2	63.3	IMR90p8
38	C6	860.5	IL6_2	63.3	IMR90p8
39	C6	1036.0	IL6_2	63.3	IMR90p8
40	C6	1212.9	IL6_2	63.3	IMR90p8
1	D6	-2.61	IL6_2	61.4	IMR90p8
2	D6	4.49	IL6_2	61.4	IMR90p8
3	D6	1.44	IL6_2	61.4	IMR90p8
4	D6	-2.28	IL6_2	61.4	IMR90p8
5	D6	-2.56	IL6_2	61.4	IMR90p8
6	D6	-0.28	IL6_2	61.4	IMR90p8
7	D6	1.52	IL6_2	61.4	IMR90p8
8	D6	0.8	IL6_2	61.4	IMR90p8
9	D6	0.68	IL6_2	61.4	IMR90p8
10	D6	1.72	IL6_2	61.4	IMR90p8
11	D6	-2.02	IL6_2	61.4	IMR90p8
12	D6	3.45	IL6_2	61.4	IMR90p8
13	D6	1.61	IL6_2	61.4	IMR90p8
14	D6	1.87	IL6_2	61.4	IMR90p8
15	D6	-2.74	IL6_2	61.4	IMR90p8
16	D6	3.15	IL6_2	61.4	IMR90p8
17	D6	-0.15	IL6_2	61.4	IMR90p8
18	D6	2.5	IL6_2	61.4	IMR90p8
19	D6	3.24	IL6_2	61.4	IMR90p8
20	D6	-2.4	IL6_2	61.4	IMR90p8
21	D6	-0.32	IL6_2	61.4	IMR90p8
22	D6	0.91	IL6_2	61.4	IMR90p8
23	D6	-5.55	IL6_2	61.4	IMR90p8
24	D6	0.15	IL6_2	61.4	IMR90p8
25	D6	1.7	IL6_2	61.4	IMR90p8
26	D6	-2.84	IL6_2	61.4	IMR90p8
27	D6	-0.61	IL6_2	61.4	IMR90p8
28	D6	-0.5	IL6_2	61.4	IMR90p8
29	D6	4.6	IL6_2	61.4	IMR90p8
30	D6	4.64	IL6_2	61.4	IMR90p8
31	D6	15.04	IL6_2	61.4	IMR90p8
32	D6	25.07	IL6_2	61.4	IMR90p8
33	D6	51.37	IL6_2	61.4	IMR90p8
34	D6	107.79	IL6_2	61.4	IMR90p8
35	D6	203.02	IL6_2	61.4	IMR90p8
36	D6	348.66	IL6_2	61.4	IMR90p8
37	D6	529.25	IL6_2	61.4	IMR90p8
38	D6	706.2	IL6_2	61.4	IMR90p8
39	D6	880.92	IL6_2	61.4	IMR90p8
40	D6	1054.07	IL6_2	61.4	IMR90p8
1	E6	3.58	IL6_2	59.0	IMR90p8
2	E6	2.15	IL6_2	59.0	IMR90p8
3	E6	5.04	IL6_2	59.0	IMR90p8
4	E6	-3.74	IL6_2	59.0	IMR90p8
5	E6	2.47	IL6_2	59.0	IMR90p8
6	E6	-4.11	IL6_2	59.0	IMR90p8
7	E6	3.89	IL6_2	59.0	IMR90p8
8	E6	0.98	IL6_2	59.0	IMR90p8
9	E6	-1.22	IL6_2	59.0	IMR90p8
10	E6	0.83	IL6_2	59.0	IMR90p8
11	E6	1.9	IL6_2	59.0	IMR90p8
12	E6	0.49	IL6_2	59.0	IMR90p8
13	E6	3.94	IL6_2	59.0	IMR90p8
14	E6	1.71	IL6_2	59.0	IMR90p8
15	E6	-0.64	IL6_2	59.0	IMR90p8
16	E6	-3.28	IL6_2	59.0	IMR90p8
17	E6	2.22	IL6_2	59.0	IMR90p8
18	E6	-0.1	IL6_2	59.0	IMR90p8
19	E6	-3.97	IL6_2	59.0	IMR90p8
20	E6	3.8	IL6_2	59.0	IMR90p8
21	E6	-3.78	IL6_2	59.0	IMR90p8
22	E6	-1.72	IL6_2	59.0	IMR90p8
23	E6	-5.16	IL6_2	59.0	IMR90p8
24	E6	-2.05	IL6_2	59.0	IMR90p8
25	E6	-3.31	IL6_2	59.0	IMR90p8
26	E6	2.11	IL6_2	59.0	IMR90p8
27	E6	-1.71	IL6_2	59.0	IMR90p8
28	E6	1.24	IL6_2	59.0	IMR90p8
29	E6	2.2	IL6_2	59.0	IMR90p8
30	E6	3.01	IL6_2	59.0	IMR90p8
31	E6	6.52	IL6_2	59.0	IMR90p8
32	E6	7.71	IL6_2	59.0	IMR90p8
33	E6	25.88	IL6_2	59.0	IMR90p8
34	E6	53.66	IL6_2	59.0	IMR90p8
35	E6	107.0	IL6_2	59.0	IMR90p8
36	E6	189.38	IL6_2	59.0	IMR90p8
37	E6	339.65	IL6_2	59.0	IMR90p8
38	E6	506.85	IL6_2	59.0	IMR90p8
39	E6	675.66	IL6_2	59.0	IMR90p8
40	E6	846.08	IL6_2	59.0	IMR90p8
1	F6	0.16	IL6_2	57.0	IMR90p8
2	F6	0.49	IL6_2	57.0	IMR90p8
3	F6	5.56	IL6_2	57.0	IMR90p8
4	F6	-0.6	IL6_2	57.0	IMR90p8
5	F6	-1.28	IL6_2	57.0	IMR90p8
6	F6	-0.47	IL6_2	57.0	IMR90p8
7	F6	-3.43	IL6_2	57.0	IMR90p8
8	F6	-1.79	IL6_2	57.0	IMR90p8
9	F6	-1.07	IL6_2	57.0	IMR90p8
10	F6	-0.49	IL6_2	57.0	IMR90p8
11	F6	-3.78	IL6_2	57.0	IMR90p8
12	F6	6.03	IL6_2	57.0	IMR90p8
13	F6	4.35	IL6_2	57.0	IMR90p8
14	F6	-1.87	IL6_2	57.0	IMR90p8
15	F6	1.82	IL6_2	57.0	IMR90p8
16	F6	2.22	IL6_2	57.0	IMR90p8
17	F6	3.51	IL6_2	57.0	IMR90p8
18	F6	3.41	IL6_2	57.0	IMR90p8
19	F6	-1.23	IL6_2	57.0	IMR90p8
20	F6	-0.95	IL6_2	57.0	IMR90p8
21	F6	-1.91	IL6_2	57.0	IMR90p8
22	F6	-0.02	IL6_2	57.0	IMR90p8
23	F6	-1.45	IL6_2	57.0	IMR90p8
24	F6	-0.26	IL6_2	57.0	IMR90p8
25	F6	-0.34	IL6_2	57.0	IMR90p8
26	F6	-0.01	IL6_2	57.0	IMR90p8
27	F6	2.19	IL6_2	57.0	IMR90p8
28	F6	-1.59	IL6_2	57.0	IMR90p8
29	F6	-2.97	IL6_2	57.0	IMR90p8
30	F6	3.71	IL6_2	57.0	IMR90p8
31	F6	1.29	IL6_2	57.0	IMR90p8
32	F6	3.58	IL6_2	57.0	IMR90p8
33	F6	3.3	IL6_2	57.0	IMR90p8
34	F6	13.09	IL6_2	57.0	IMR90p8
35	F6	31.97	IL6_2	57.0	IMR90p8
36	F6	61.82	IL6_2	57.0	IMR90p8
37	F6	119.04	IL6_2	57.0	IMR90p8
38	F6	220.34	IL6_2	57.0	IMR90p8
39	F6	381.72	IL6_2	57.0	IMR90p8
40	F6	542.14	IL6_2	57.0	IMR90p8
1	G6	3.78	IL6_2	55.7	IMR90p8
2	G6	-0.54	IL6_2	55.7	IMR90p8
3	G6	3.29	IL6_2	55.7	IMR90p8
4	G6	-1.72	IL6_2	55.7	IMR90p8
5	G6	-1.41	IL6_2	55.7	IMR90p8
6	G6	2.7	IL6_2	55.7	IMR90p8
7	G6	2.53	IL6_2	55.7	IMR90p8
8	G6	-1.1	IL6_2	55.7	IMR90p8
9	G6	-0.36	IL6_2	55.7	IMR90p8
10	G6	3.96	IL6_2	55.7	IMR90p8
11	G6	0.69	IL6_2	55.7	IMR90p8
12	G6	-2.05	IL6_2	55.7	IMR90p8
13	G6	1.16	IL6_2	55.7	IMR90p8
14	G6	-2.87	IL6_2	55.7	IMR90p8
15	G6	0.83	IL6_2	55.7	IMR90p8
16	G6	0.44	IL6_2	55.7	IMR90p8
17	G6	1.31	IL6_2	55.7	IMR90p8
18	G6	-0.52	IL6_2	55.7	IMR90p8
19	G6	-1.64	IL6_2	55.7	IMR90p8
20	G6	-0.37	IL6_2	55.7	IMR90p8
21	G6	-3.22	IL6_2	55.7	IMR90p8
22	G6	-4.23	IL6_2	55.7	IMR90p8
23	G6	-0.13	IL6_2	55.7	IMR90p8
24	G6	1.14	IL6_2	55.7	IMR90p8
25	G6	0.98	IL6_2	55.7	IMR90p8
26	G6	2.85	IL6_2	55.7	IMR90p8
27	G6	1.47	IL6_2	55.7	IMR90p8
28	G6	-1.97	IL6_2	55.7	IMR90p8
29	G6	-1.52	IL6_2	55.7	IMR90p8
30	G6	0.77	IL6_2	55.7	IMR90p8
31	G6	3.74	IL6_2	55.7	IMR90p8
32	G6	2.21	IL6_2	55.7	IMR90p8
33	G6	2.04	IL6_2	55.7	IMR90p8
34	G6	7.53	IL6_2	55.7	IMR90p8
35	G6	17.31	IL6_2	55.7	IMR90p8
36	G6	36.85	IL6_2	55.7	IMR90p8
37	G6	65.59	IL6_2	55.7	IMR90p8
38	G6	128.91	IL6_2	55.7	IMR90p8
39	G6	231.2	IL6_2	55.7	IMR90p8
40	G6	362.16	IL6_2	55.7	IMR90p8
1	H6	-2.28	IL6_2	55.0	IMR90p8
2	H6	2.02	IL6_2	55.0	IMR90p8
3	H6	4.04	IL6_2	55.0	IMR90p8
4	H6	-0.77	IL6_2	55.0	IMR90p8
5	H6	0.27	IL6_2	55.0	IMR90p8
6	H6	-0.73	IL6_2	55.0	IMR90p8
7	H6	0.01	IL6_2	55.0	IMR90p8
8	H6	0.98	IL6_2	55.0	IMR90p8
9	H6	-0.26	IL6_2	55.0	IMR90p8
10	H6	3.76	IL6_2	55.0	IMR90p8
11	H6	-3.76	IL6_2	55.0	IMR90p8
12	H6	0.48	IL6_2	55.0	IMR90p8
13	H6	0.27	IL6_2	55.0	IMR90p8
14	H6	-2.57	IL6_2	55.0	IMR90p8
15	H6	5.12	IL6_2	55.0	IMR90p8
16	H6	3.29	IL6_2	55.0	IMR90p8
17	H6	-1.7	IL6_2	55.0	IMR90p8
18	H6	-1.11	IL6_2	55.0	IMR90p8
19	H6	-0.23	IL6_2	55.0	IMR90p8
20	H6	-0.52	IL6_2	55.0	IMR90p8
21	H6	-0.35	IL6_2	55.0	IMR90p8
22	H6	0.39	IL6_2	55.0	IMR90p8
23	H6	3.36	IL6_2	55.0	IMR90p8
24	H6	-1.88	IL6_2	55.0	IMR90p8
25	H6	-3.3	IL6_2	55.0	IMR90p8
26	H6	-3.02	IL6_2	55.0	IMR90p8
27	H6	2.67	IL6_2	55.0	IMR90p8
28	H6	-6.01	IL6_2	55.0	IMR90p8
29	H6	3.39	IL6_2	55.0	IMR90p8
30	H6	-0.09	IL6_2	55.0	IMR90p8
31	H6	2.92	IL6_2	55.0	IMR90p8
32	H6	4.99	IL6_2	55.0	IMR90p8
33	H6	1.04	IL6_2	55.0	IMR90p8
34	H6	2.95	IL6_2	55.0	IMR90p8
35	H6	8.39	IL6_2	55.0	IMR90p8
36	H6	19.29	IL6_2	55.0	IMR90p8
37	H6	35.1	IL6_2	55.0	IMR90p8
38	H6	64.21	IL6_2	55.0	IMR90p8
39	H6	121.01	IL6_2	55.0	IMR90p8
40	H6	214.26	IL6_2	55.0	IMR90p8
