# Supplementary material for: Primer PICKR: literature-mined scoring platform for robust RT–qPCR primers
Source: Nat Commun. 2026 May 28;17:6938. doi: 10.1038/s41467-026-73648-2 (PMC13388996; doi:10.1038/s41467-026-73648-2)
Supplement: Supplementary file 11 — Source Data [file 41467_2026_73648_MOESM11_ESM.zip › Suppl_Fig_S14/melting_curve_data_IL6_2.csv]

Temperature	Well	Derivative	Target	melt temp	Replicate
55.0	A6	-0.23	IL6_2	65.0	IMR90p11
55.5	A6	-0.5	IL6_2	65.0	IMR90p11
56.0	A6	-0.46	IL6_2	65.0	IMR90p11
56.5	A6	-0.46	IL6_2	65.0	IMR90p11
57.0	A6	-0.46	IL6_2	65.0	IMR90p11
57.5	A6	-1.24	IL6_2	65.0	IMR90p11
58.0	A6	3.64	IL6_2	65.0	IMR90p11
58.5	A6	12.78	IL6_2	65.0	IMR90p11
59.0	A6	19.33	IL6_2	65.0	IMR90p11
59.5	A6	25.73	IL6_2	65.0	IMR90p11
60.0	A6	30.19	IL6_2	65.0	IMR90p11
60.5	A6	32.46	IL6_2	65.0	IMR90p11
61.0	A6	34.32	IL6_2	65.0	IMR90p11
61.5	A6	35.31	IL6_2	65.0	IMR90p11
62.0	A6	35.22	IL6_2	65.0	IMR90p11
62.5	A6	35.41	IL6_2	65.0	IMR90p11
63.0	A6	35.67	IL6_2	65.0	IMR90p11
63.5	A6	36.33	IL6_2	65.0	IMR90p11
64.0	A6	39.1	IL6_2	65.0	IMR90p11
64.5	A6	44.0	IL6_2	65.0	IMR90p11
65.0	A6	50.65	IL6_2	65.0	IMR90p11
65.5	A6	58.99	IL6_2	65.0	IMR90p11
66.0	A6	67.29	IL6_2	65.0	IMR90p11
66.5	A6	73.54	IL6_2	65.0	IMR90p11
67.0	A6	77.39	IL6_2	65.0	IMR90p11
67.5	A6	79.23	IL6_2	65.0	IMR90p11
68.0	A6	80.0	IL6_2	65.0	IMR90p11
68.5	A6	79.62	IL6_2	65.0	IMR90p11
69.0	A6	78.94	IL6_2	65.0	IMR90p11
69.5	A6	79.27	IL6_2	65.0	IMR90p11
70.0	A6	79.52	IL6_2	65.0	IMR90p11
70.5	A6	78.58	IL6_2	65.0	IMR90p11
71.0	A6	79.01	IL6_2	65.0	IMR90p11
71.5	A6	80.52	IL6_2	65.0	IMR90p11
72.0	A6	81.03	IL6_2	65.0	IMR90p11
72.5	A6	81.95	IL6_2	65.0	IMR90p11
73.0	A6	83.84	IL6_2	65.0	IMR90p11
73.5	A6	84.74	IL6_2	65.0	IMR90p11
74.0	A6	84.36	IL6_2	65.0	IMR90p11
74.5	A6	84.52	IL6_2	65.0	IMR90p11
75.0	A6	85.14	IL6_2	65.0	IMR90p11
75.5	A6	86.0	IL6_2	65.0	IMR90p11
76.0	A6	88.17	IL6_2	65.0	IMR90p11
76.5	A6	95.57	IL6_2	65.0	IMR90p11
77.0	A6	120.39	IL6_2	65.0	IMR90p11
77.5	A6	165.19	IL6_2	65.0	IMR90p11
78.0	A6	213.93	IL6_2	65.0	IMR90p11
78.5	A6	256.13	IL6_2	65.0	IMR90p11
79.0	A6	285.85	IL6_2	65.0	IMR90p11
79.5	A6	277.53	IL6_2	65.0	IMR90p11
80.0	A6	223.94	IL6_2	65.0	IMR90p11
80.5	A6	157.56	IL6_2	65.0	IMR90p11
81.0	A6	97.39	IL6_2	65.0	IMR90p11
81.5	A6	44.16	IL6_2	65.0	IMR90p11
82.0	A6	11.19	IL6_2	65.0	IMR90p11
82.5	A6	3.02	IL6_2	65.0	IMR90p11
83.0	A6	2.83	IL6_2	65.0	IMR90p11
83.5	A6	2.01	IL6_2	65.0	IMR90p11
84.0	A6	2.41	IL6_2	65.0	IMR90p11
84.5	A6	2.81	IL6_2	65.0	IMR90p11
85.0	A6	2.93	IL6_2	65.0	IMR90p11
85.5	A6	3.1	IL6_2	65.0	IMR90p11
86.0	A6	2.6	IL6_2	65.0	IMR90p11
86.5	A6	2.07	IL6_2	65.0	IMR90p11
87.0	A6	1.98	IL6_2	65.0	IMR90p11
87.5	A6	2.09	IL6_2	65.0	IMR90p11
88.0	A6	2.46	IL6_2	65.0	IMR90p11
88.5	A6	3.01	IL6_2	65.0	IMR90p11
89.0	A6	2.7	IL6_2	65.0	IMR90p11
89.5	A6	2.12	IL6_2	65.0	IMR90p11
90.0	A6	1.3	IL6_2	65.0	IMR90p11
90.5	A6	0.59	IL6_2	65.0	IMR90p11
91.0	A6	0.73	IL6_2	65.0	IMR90p11
91.5	A6	1.52	IL6_2	65.0	IMR90p11
92.0	A6	1.78	IL6_2	65.0	IMR90p11
92.5	A6	1.87	IL6_2	65.0	IMR90p11
93.0	A6	1.58	IL6_2	65.0	IMR90p11
93.5	A6	0.13	IL6_2	65.0	IMR90p11
94.0	A6	-0.74	IL6_2	65.0	IMR90p11
94.5	A6	-2.41	IL6_2	65.0	IMR90p11
95.0	A6	-1.72	IL6_2	65.0	IMR90p11
55.0	B6	-3.12	IL6_2	64.5	IMR90p11
55.5	B6	-6.75	IL6_2	64.5	IMR90p11
56.0	B6	-6.23	IL6_2	64.5	IMR90p11
56.5	B6	-6.23	IL6_2	64.5	IMR90p11
57.0	B6	-6.23	IL6_2	64.5	IMR90p11
57.5	B6	-6.75	IL6_2	64.5	IMR90p11
58.0	B6	-3.62	IL6_2	64.5	IMR90p11
58.5	B6	2.85	IL6_2	64.5	IMR90p11
59.0	B6	8.33	IL6_2	64.5	IMR90p11
59.5	B6	13.33	IL6_2	64.5	IMR90p11
60.0	B6	17.92	IL6_2	64.5	IMR90p11
60.5	B6	21.97	IL6_2	64.5	IMR90p11
61.0	B6	25.36	IL6_2	64.5	IMR90p11
61.5	B6	28.4	IL6_2	64.5	IMR90p11
62.0	B6	30.77	IL6_2	64.5	IMR90p11
62.5	B6	32.4	IL6_2	64.5	IMR90p11
63.0	B6	34.07	IL6_2	64.5	IMR90p11
63.5	B6	36.97	IL6_2	64.5	IMR90p11
64.0	B6	41.43	IL6_2	64.5	IMR90p11
64.5	B6	48.19	IL6_2	64.5	IMR90p11
65.0	B6	56.93	IL6_2	64.5	IMR90p11
65.5	B6	66.12	IL6_2	64.5	IMR90p11
66.0	B6	74.62	IL6_2	64.5	IMR90p11
66.5	B6	81.02	IL6_2	64.5	IMR90p11
67.0	B6	85.0	IL6_2	64.5	IMR90p11
67.5	B6	86.62	IL6_2	64.5	IMR90p11
68.0	B6	86.79	IL6_2	64.5	IMR90p11
68.5	B6	86.17	IL6_2	64.5	IMR90p11
69.0	B6	85.65	IL6_2	64.5	IMR90p11
69.5	B6	85.59	IL6_2	64.5	IMR90p11
70.0	B6	86.39	IL6_2	64.5	IMR90p11
70.5	B6	88.3	IL6_2	64.5	IMR90p11
71.0	B6	90.82	IL6_2	64.5	IMR90p11
71.5	B6	94.39	IL6_2	64.5	IMR90p11
72.0	B6	98.02	IL6_2	64.5	IMR90p11
72.5	B6	100.86	IL6_2	64.5	IMR90p11
73.0	B6	102.38	IL6_2	64.5	IMR90p11
73.5	B6	102.33	IL6_2	64.5	IMR90p11
74.0	B6	100.35	IL6_2	64.5	IMR90p11
74.5	B6	97.35	IL6_2	64.5	IMR90p11
75.0	B6	94.73	IL6_2	64.5	IMR90p11
75.5	B6	93.34	IL6_2	64.5	IMR90p11
76.0	B6	95.06	IL6_2	64.5	IMR90p11
76.5	B6	105.98	IL6_2	64.5	IMR90p11
77.0	B6	139.96	IL6_2	64.5	IMR90p11
77.5	B6	194.29	IL6_2	64.5	IMR90p11
78.0	B6	249.14	IL6_2	64.5	IMR90p11
78.5	B6	295.2	IL6_2	64.5	IMR90p11
79.0	B6	321.47	IL6_2	64.5	IMR90p11
79.5	B6	299.44	IL6_2	64.5	IMR90p11
80.0	B6	232.6	IL6_2	64.5	IMR90p11
80.5	B6	158.76	IL6_2	64.5	IMR90p11
81.0	B6	92.54	IL6_2	64.5	IMR90p11
81.5	B6	37.39	IL6_2	64.5	IMR90p11
82.0	B6	7.6	IL6_2	64.5	IMR90p11
82.5	B6	2.35	IL6_2	64.5	IMR90p11
83.0	B6	2.91	IL6_2	64.5	IMR90p11
83.5	B6	2.32	IL6_2	64.5	IMR90p11
84.0	B6	2.46	IL6_2	64.5	IMR90p11
84.5	B6	3.26	IL6_2	64.5	IMR90p11
85.0	B6	3.46	IL6_2	64.5	IMR90p11
85.5	B6	3.39	IL6_2	64.5	IMR90p11
86.0	B6	3.33	IL6_2	64.5	IMR90p11
86.5	B6	2.79	IL6_2	64.5	IMR90p11
87.0	B6	2.12	IL6_2	64.5	IMR90p11
87.5	B6	1.77	IL6_2	64.5	IMR90p11
88.0	B6	1.69	IL6_2	64.5	IMR90p11
88.5	B6	1.72	IL6_2	64.5	IMR90p11
89.0	B6	1.77	IL6_2	64.5	IMR90p11
89.5	B6	1.66	IL6_2	64.5	IMR90p11
90.0	B6	1.65	IL6_2	64.5	IMR90p11
90.5	B6	1.43	IL6_2	64.5	IMR90p11
91.0	B6	1.27	IL6_2	64.5	IMR90p11
91.5	B6	1.8	IL6_2	64.5	IMR90p11
92.0	B6	2.28	IL6_2	64.5	IMR90p11
92.5	B6	2.37	IL6_2	64.5	IMR90p11
93.0	B6	2.95	IL6_2	64.5	IMR90p11
93.5	B6	2.79	IL6_2	64.5	IMR90p11
94.0	B6	2.35	IL6_2	64.5	IMR90p11
94.5	B6	1.14	IL6_2	64.5	IMR90p11
95.0	B6	-0.14	IL6_2	64.5	IMR90p11
55.0	C6	-2.3	IL6_2	63.3	IMR90p11
55.5	C6	-4.98	IL6_2	63.3	IMR90p11
56.0	C6	-4.6	IL6_2	63.3	IMR90p11
56.5	C6	-4.6	IL6_2	63.3	IMR90p11
57.0	C6	-4.6	IL6_2	63.3	IMR90p11
57.5	C6	-4.88	IL6_2	63.3	IMR90p11
58.0	C6	-3.01	IL6_2	63.3	IMR90p11
58.5	C6	-0.08	IL6_2	63.3	IMR90p11
59.0	C6	1.19	IL6_2	63.3	IMR90p11
59.5	C6	3.44	IL6_2	63.3	IMR90p11
60.0	C6	5.59	IL6_2	63.3	IMR90p11
60.5	C6	6.84	IL6_2	63.3	IMR90p11
61.0	C6	8.82	IL6_2	63.3	IMR90p11
61.5	C6	12.25	IL6_2	63.3	IMR90p11
62.0	C6	15.88	IL6_2	63.3	IMR90p11
62.5	C6	19.48	IL6_2	63.3	IMR90p11
63.0	C6	24.16	IL6_2	63.3	IMR90p11
63.5	C6	29.39	IL6_2	63.3	IMR90p11
64.0	C6	35.41	IL6_2	63.3	IMR90p11
64.5	C6	42.43	IL6_2	63.3	IMR90p11
65.0	C6	51.37	IL6_2	63.3	IMR90p11
65.5	C6	61.38	IL6_2	63.3	IMR90p11
66.0	C6	70.49	IL6_2	63.3	IMR90p11
66.5	C6	78.03	IL6_2	63.3	IMR90p11
67.0	C6	84.54	IL6_2	63.3	IMR90p11
67.5	C6	88.31	IL6_2	63.3	IMR90p11
68.0	C6	89.46	IL6_2	63.3	IMR90p11
68.5	C6	91.04	IL6_2	63.3	IMR90p11
69.0	C6	93.16	IL6_2	63.3	IMR90p11
69.5	C6	96.59	IL6_2	63.3	IMR90p11
70.0	C6	104.14	IL6_2	63.3	IMR90p11
70.5	C6	115.51	IL6_2	63.3	IMR90p11
71.0	C6	128.19	IL6_2	63.3	IMR90p11
71.5	C6	141.08	IL6_2	63.3	IMR90p11
72.0	C6	150.83	IL6_2	63.3	IMR90p11
72.5	C6	153.14	IL6_2	63.3	IMR90p11
73.0	C6	148.06	IL6_2	63.3	IMR90p11
73.5	C6	137.71	IL6_2	63.3	IMR90p11
74.0	C6	123.34	IL6_2	63.3	IMR90p11
74.5	C6	108.49	IL6_2	63.3	IMR90p11
75.0	C6	97.76	IL6_2	63.3	IMR90p11
75.5	C6	91.96	IL6_2	63.3	IMR90p11
76.0	C6	91.0	IL6_2	63.3	IMR90p11
76.5	C6	100.76	IL6_2	63.3	IMR90p11
77.0	C6	133.09	IL6_2	63.3	IMR90p11
77.5	C6	181.53	IL6_2	63.3	IMR90p11
78.0	C6	228.34	IL6_2	63.3	IMR90p11
78.5	C6	267.43	IL6_2	63.3	IMR90p11
79.0	C6	287.14	IL6_2	63.3	IMR90p11
79.5	C6	261.45	IL6_2	63.3	IMR90p11
80.0	C6	199.34	IL6_2	63.3	IMR90p11
80.5	C6	134.81	IL6_2	63.3	IMR90p11
81.0	C6	76.82	IL6_2	63.3	IMR90p11
81.5	C6	30.12	IL6_2	63.3	IMR90p11
82.0	C6	7.45	IL6_2	63.3	IMR90p11
82.5	C6	4.24	IL6_2	63.3	IMR90p11
83.0	C6	3.87	IL6_2	63.3	IMR90p11
83.5	C6	3.1	IL6_2	63.3	IMR90p11
84.0	C6	2.5	IL6_2	63.3	IMR90p11
84.5	C6	1.82	IL6_2	63.3	IMR90p11
85.0	C6	1.87	IL6_2	63.3	IMR90p11
85.5	C6	2.6	IL6_2	63.3	IMR90p11
86.0	C6	2.78	IL6_2	63.3	IMR90p11
86.5	C6	2.55	IL6_2	63.3	IMR90p11
87.0	C6	2.67	IL6_2	63.3	IMR90p11
87.5	C6	2.58	IL6_2	63.3	IMR90p11
88.0	C6	1.8	IL6_2	63.3	IMR90p11
88.5	C6	1.21	IL6_2	63.3	IMR90p11
89.0	C6	1.33	IL6_2	63.3	IMR90p11
89.5	C6	1.43	IL6_2	63.3	IMR90p11
90.0	C6	0.96	IL6_2	63.3	IMR90p11
90.5	C6	1.07	IL6_2	63.3	IMR90p11
91.0	C6	1.71	IL6_2	63.3	IMR90p11
91.5	C6	1.86	IL6_2	63.3	IMR90p11
92.0	C6	2.33	IL6_2	63.3	IMR90p11
92.5	C6	3.16	IL6_2	63.3	IMR90p11
93.0	C6	3.47	IL6_2	63.3	IMR90p11
93.5	C6	2.19	IL6_2	63.3	IMR90p11
94.0	C6	1.81	IL6_2	63.3	IMR90p11
94.5	C6	-1.12	IL6_2	63.3	IMR90p11
95.0	C6	-2.15	IL6_2	63.3	IMR90p11
55.0	D6	-6.72	IL6_2	61.4	IMR90p11
55.5	D6	-14.55	IL6_2	61.4	IMR90p11
56.0	D6	-13.43	IL6_2	61.4	IMR90p11
56.5	D6	-13.43	IL6_2	61.4	IMR90p11
57.0	D6	-13.43	IL6_2	61.4	IMR90p11
57.5	D6	-13.8	IL6_2	61.4	IMR90p11
58.0	D6	-11.47	IL6_2	61.4	IMR90p11
58.5	D6	-7.21	IL6_2	61.4	IMR90p11
59.0	D6	-4.4	IL6_2	61.4	IMR90p11
59.5	D6	-1.82	IL6_2	61.4	IMR90p11
60.0	D6	1.25	IL6_2	61.4	IMR90p11
60.5	D6	4.38	IL6_2	61.4	IMR90p11
61.0	D6	7.83	IL6_2	61.4	IMR90p11
61.5	D6	11.84	IL6_2	61.4	IMR90p11
62.0	D6	16.64	IL6_2	61.4	IMR90p11
62.5	D6	21.55	IL6_2	61.4	IMR90p11
63.0	D6	25.84	IL6_2	61.4	IMR90p11
63.5	D6	30.98	IL6_2	61.4	IMR90p11
64.0	D6	37.15	IL6_2	61.4	IMR90p11
64.5	D6	43.8	IL6_2	61.4	IMR90p11
65.0	D6	51.27	IL6_2	61.4	IMR90p11
65.5	D6	60.76	IL6_2	61.4	IMR90p11
66.0	D6	69.94	IL6_2	61.4	IMR90p11
66.5	D6	77.05	IL6_2	61.4	IMR90p11
67.0	D6	82.6	IL6_2	61.4	IMR90p11
67.5	D6	86.82	IL6_2	61.4	IMR90p11
68.0	D6	88.86	IL6_2	61.4	IMR90p11
68.5	D6	88.99	IL6_2	61.4	IMR90p11
69.0	D6	89.38	IL6_2	61.4	IMR90p11
69.5	D6	91.18	IL6_2	61.4	IMR90p11
70.0	D6	93.79	IL6_2	61.4	IMR90p11
70.5	D6	98.3	IL6_2	61.4	IMR90p11
71.0	D6	109.77	IL6_2	61.4	IMR90p11
71.5	D6	128.67	IL6_2	61.4	IMR90p11
72.0	D6	150.44	IL6_2	61.4	IMR90p11
72.5	D6	171.64	IL6_2	61.4	IMR90p11
73.0	D6	187.86	IL6_2	61.4	IMR90p11
73.5	D6	191.41	IL6_2	61.4	IMR90p11
74.0	D6	178.97	IL6_2	61.4	IMR90p11
74.5	D6	155.88	IL6_2	61.4	IMR90p11
75.0	D6	130.25	IL6_2	61.4	IMR90p11
75.5	D6	107.69	IL6_2	61.4	IMR90p11
76.0	D6	92.38	IL6_2	61.4	IMR90p11
76.5	D6	89.96	IL6_2	61.4	IMR90p11
77.0	D6	110.7	IL6_2	61.4	IMR90p11
77.5	D6	150.16	IL6_2	61.4	IMR90p11
78.0	D6	190.35	IL6_2	61.4	IMR90p11
78.5	D6	224.77	IL6_2	61.4	IMR90p11
79.0	D6	246.9	IL6_2	61.4	IMR90p11
79.5	D6	232.43	IL6_2	61.4	IMR90p11
80.0	D6	181.52	IL6_2	61.4	IMR90p11
80.5	D6	124.99	IL6_2	61.4	IMR90p11
81.0	D6	74.45	IL6_2	61.4	IMR90p11
81.5	D6	31.9	IL6_2	61.4	IMR90p11
82.0	D6	8.83	IL6_2	61.4	IMR90p11
82.5	D6	5.26	IL6_2	61.4	IMR90p11
83.0	D6	5.93	IL6_2	61.4	IMR90p11
83.5	D6	5.13	IL6_2	61.4	IMR90p11
84.0	D6	4.07	IL6_2	61.4	IMR90p11
84.5	D6	3.0	IL6_2	61.4	IMR90p11
85.0	D6	2.08	IL6_2	61.4	IMR90p11
85.5	D6	1.9	IL6_2	61.4	IMR90p11
86.0	D6	2.19	IL6_2	61.4	IMR90p11
86.5	D6	2.02	IL6_2	61.4	IMR90p11
87.0	D6	2.06	IL6_2	61.4	IMR90p11
87.5	D6	2.33	IL6_2	61.4	IMR90p11
88.0	D6	2.42	IL6_2	61.4	IMR90p11
88.5	D6	1.98	IL6_2	61.4	IMR90p11
89.0	D6	1.74	IL6_2	61.4	IMR90p11
89.5	D6	1.88	IL6_2	61.4	IMR90p11
90.0	D6	1.99	IL6_2	61.4	IMR90p11
90.5	D6	1.79	IL6_2	61.4	IMR90p11
91.0	D6	2.17	IL6_2	61.4	IMR90p11
91.5	D6	3.07	IL6_2	61.4	IMR90p11
92.0	D6	3.06	IL6_2	61.4	IMR90p11
92.5	D6	2.51	IL6_2	61.4	IMR90p11
93.0	D6	2.0	IL6_2	61.4	IMR90p11
93.5	D6	1.63	IL6_2	61.4	IMR90p11
94.0	D6	0.83	IL6_2	61.4	IMR90p11
94.5	D6	1.21	IL6_2	61.4	IMR90p11
95.0	D6	0.99	IL6_2	61.4	IMR90p11
55.0	E6	-8.91	IL6_2	59.0	IMR90p11
55.5	E6	-19.3	IL6_2	59.0	IMR90p11
56.0	E6	-17.82	IL6_2	59.0	IMR90p11
56.5	E6	-17.82	IL6_2	59.0	IMR90p11
57.0	E6	-17.82	IL6_2	59.0	IMR90p11
57.5	E6	-18.26	IL6_2	59.0	IMR90p11
58.0	E6	-15.8	IL6_2	59.0	IMR90p11
58.5	E6	-8.7	IL6_2	59.0	IMR90p11
59.0	E6	-2.01	IL6_2	59.0	IMR90p11
59.5	E6	3.46	IL6_2	59.0	IMR90p11
60.0	E6	9.5	IL6_2	59.0	IMR90p11
60.5	E6	16.0	IL6_2	59.0	IMR90p11
61.0	E6	21.75	IL6_2	59.0	IMR90p11
61.5	E6	26.55	IL6_2	59.0	IMR90p11
62.0	E6	30.72	IL6_2	59.0	IMR90p11
62.5	E6	33.67	IL6_2	59.0	IMR90p11
63.0	E6	35.31	IL6_2	59.0	IMR90p11
63.5	E6	36.69	IL6_2	59.0	IMR90p11
64.0	E6	38.9	IL6_2	59.0	IMR90p11
64.5	E6	42.58	IL6_2	59.0	IMR90p11
65.0	E6	47.54	IL6_2	59.0	IMR90p11
65.5	E6	54.18	IL6_2	59.0	IMR90p11
66.0	E6	61.24	IL6_2	59.0	IMR90p11
66.5	E6	66.84	IL6_2	59.0	IMR90p11
67.0	E6	70.66	IL6_2	59.0	IMR90p11
67.5	E6	73.03	IL6_2	59.0	IMR90p11
68.0	E6	73.96	IL6_2	59.0	IMR90p11
68.5	E6	74.86	IL6_2	59.0	IMR90p11
69.0	E6	77.55	IL6_2	59.0	IMR90p11
69.5	E6	83.29	IL6_2	59.0	IMR90p11
70.0	E6	93.24	IL6_2	59.0	IMR90p11
70.5	E6	107.17	IL6_2	59.0	IMR90p11
71.0	E6	121.93	IL6_2	59.0	IMR90p11
71.5	E6	133.38	IL6_2	59.0	IMR90p11
72.0	E6	139.07	IL6_2	59.0	IMR90p11
72.5	E6	135.75	IL6_2	59.0	IMR90p11
73.0	E6	123.18	IL6_2	59.0	IMR90p11
73.5	E6	105.74	IL6_2	59.0	IMR90p11
74.0	E6	89.13	IL6_2	59.0	IMR90p11
74.5	E6	75.47	IL6_2	59.0	IMR90p11
75.0	E6	66.64	IL6_2	59.0	IMR90p11
75.5	E6	62.9	IL6_2	59.0	IMR90p11
76.0	E6	63.6	IL6_2	59.0	IMR90p11
76.5	E6	68.94	IL6_2	59.0	IMR90p11
77.0	E6	86.63	IL6_2	59.0	IMR90p11
77.5	E6	117.76	IL6_2	59.0	IMR90p11
78.0	E6	150.59	IL6_2	59.0	IMR90p11
78.5	E6	178.5	IL6_2	59.0	IMR90p11
79.0	E6	196.54	IL6_2	59.0	IMR90p11
79.5	E6	186.72	IL6_2	59.0	IMR90p11
80.0	E6	147.39	IL6_2	59.0	IMR90p11
80.5	E6	102.52	IL6_2	59.0	IMR90p11
81.0	E6	61.75	IL6_2	59.0	IMR90p11
81.5	E6	26.78	IL6_2	59.0	IMR90p11
82.0	E6	7.39	IL6_2	59.0	IMR90p11
82.5	E6	3.78	IL6_2	59.0	IMR90p11
83.0	E6	3.79	IL6_2	59.0	IMR90p11
83.5	E6	3.59	IL6_2	59.0	IMR90p11
84.0	E6	3.43	IL6_2	59.0	IMR90p11
84.5	E6	3.03	IL6_2	59.0	IMR90p11
85.0	E6	3.17	IL6_2	59.0	IMR90p11
85.5	E6	3.07	IL6_2	59.0	IMR90p11
86.0	E6	2.29	IL6_2	59.0	IMR90p11
86.5	E6	2.13	IL6_2	59.0	IMR90p11
87.0	E6	2.03	IL6_2	59.0	IMR90p11
87.5	E6	1.25	IL6_2	59.0	IMR90p11
88.0	E6	1.19	IL6_2	59.0	IMR90p11
88.5	E6	1.87	IL6_2	59.0	IMR90p11
89.0	E6	1.88	IL6_2	59.0	IMR90p11
89.5	E6	1.9	IL6_2	59.0	IMR90p11
90.0	E6	2.53	IL6_2	59.0	IMR90p11
90.5	E6	2.45	IL6_2	59.0	IMR90p11
91.0	E6	1.61	IL6_2	59.0	IMR90p11
91.5	E6	1.31	IL6_2	59.0	IMR90p11
92.0	E6	1.21	IL6_2	59.0	IMR90p11
92.5	E6	0.91	IL6_2	59.0	IMR90p11
93.0	E6	1.62	IL6_2	59.0	IMR90p11
93.5	E6	3.27	IL6_2	59.0	IMR90p11
94.0	E6	3.99	IL6_2	59.0	IMR90p11
94.5	E6	6.13	IL6_2	59.0	IMR90p11
95.0	E6	3.69	IL6_2	59.0	IMR90p11
55.0	F6	0.03	IL6_2	57.0	IMR90p11
55.5	F6	0.06	IL6_2	57.0	IMR90p11
56.0	F6	0.06	IL6_2	57.0	IMR90p11
56.5	F6	0.06	IL6_2	57.0	IMR90p11
57.0	F6	0.06	IL6_2	57.0	IMR90p11
57.5	F6	-0.42	IL6_2	57.0	IMR90p11
58.0	F6	2.44	IL6_2	57.0	IMR90p11
58.5	F6	8.4	IL6_2	57.0	IMR90p11
59.0	F6	13.8	IL6_2	57.0	IMR90p11
59.5	F6	19.15	IL6_2	57.0	IMR90p11
60.0	F6	23.46	IL6_2	57.0	IMR90p11
60.5	F6	26.43	IL6_2	57.0	IMR90p11
61.0	F6	28.7	IL6_2	57.0	IMR90p11
61.5	F6	29.57	IL6_2	57.0	IMR90p11
62.0	F6	29.11	IL6_2	57.0	IMR90p11
62.5	F6	29.01	IL6_2	57.0	IMR90p11
63.0	F6	29.35	IL6_2	57.0	IMR90p11
63.5	F6	29.66	IL6_2	57.0	IMR90p11
64.0	F6	31.21	IL6_2	57.0	IMR90p11
64.5	F6	34.03	IL6_2	57.0	IMR90p11
65.0	F6	36.74	IL6_2	57.0	IMR90p11
65.5	F6	40.15	IL6_2	57.0	IMR90p11
66.0	F6	44.64	IL6_2	57.0	IMR90p11
66.5	F6	48.26	IL6_2	57.0	IMR90p11
67.0	F6	50.65	IL6_2	57.0	IMR90p11
67.5	F6	53.17	IL6_2	57.0	IMR90p11
68.0	F6	54.74	IL6_2	57.0	IMR90p11
68.5	F6	55.12	IL6_2	57.0	IMR90p11
69.0	F6	56.05	IL6_2	57.0	IMR90p11
69.5	F6	57.89	IL6_2	57.0	IMR90p11
70.0	F6	59.69	IL6_2	57.0	IMR90p11
70.5	F6	63.09	IL6_2	57.0	IMR90p11
71.0	F6	70.27	IL6_2	57.0	IMR90p11
71.5	F6	81.9	IL6_2	57.0	IMR90p11
72.0	F6	97.17	IL6_2	57.0	IMR90p11
72.5	F6	112.96	IL6_2	57.0	IMR90p11
73.0	F6	125.15	IL6_2	57.0	IMR90p11
73.5	F6	129.06	IL6_2	57.0	IMR90p11
74.0	F6	121.33	IL6_2	57.0	IMR90p11
74.5	F6	103.55	IL6_2	57.0	IMR90p11
75.0	F6	82.32	IL6_2	57.0	IMR90p11
75.5	F6	62.77	IL6_2	57.0	IMR90p11
76.0	F6	48.07	IL6_2	57.0	IMR90p11
76.5	F6	41.88	IL6_2	57.0	IMR90p11
77.0	F6	47.68	IL6_2	57.0	IMR90p11
77.5	F6	61.68	IL6_2	57.0	IMR90p11
78.0	F6	76.2	IL6_2	57.0	IMR90p11
78.5	F6	88.64	IL6_2	57.0	IMR90p11
79.0	F6	96.12	IL6_2	57.0	IMR90p11
79.5	F6	89.6	IL6_2	57.0	IMR90p11
80.0	F6	70.3	IL6_2	57.0	IMR90p11
80.5	F6	49.39	IL6_2	57.0	IMR90p11
81.0	F6	30.43	IL6_2	57.0	IMR90p11
81.5	F6	14.33	IL6_2	57.0	IMR90p11
82.0	F6	6.19	IL6_2	57.0	IMR90p11
82.5	F6	4.58	IL6_2	57.0	IMR90p11
83.0	F6	3.7	IL6_2	57.0	IMR90p11
83.5	F6	3.3	IL6_2	57.0	IMR90p11
84.0	F6	3.1	IL6_2	57.0	IMR90p11
84.5	F6	2.3	IL6_2	57.0	IMR90p11
85.0	F6	2.33	IL6_2	57.0	IMR90p11
85.5	F6	2.99	IL6_2	57.0	IMR90p11
86.0	F6	2.54	IL6_2	57.0	IMR90p11
86.5	F6	2.3	IL6_2	57.0	IMR90p11
87.0	F6	2.34	IL6_2	57.0	IMR90p11
87.5	F6	2.03	IL6_2	57.0	IMR90p11
88.0	F6	1.82	IL6_2	57.0	IMR90p11
88.5	F6	1.71	IL6_2	57.0	IMR90p11
89.0	F6	1.32	IL6_2	57.0	IMR90p11
89.5	F6	1.57	IL6_2	57.0	IMR90p11
90.0	F6	1.89	IL6_2	57.0	IMR90p11
90.5	F6	2.29	IL6_2	57.0	IMR90p11
91.0	F6	3.13	IL6_2	57.0	IMR90p11
91.5	F6	3.46	IL6_2	57.0	IMR90p11
92.0	F6	3.05	IL6_2	57.0	IMR90p11
92.5	F6	2.53	IL6_2	57.0	IMR90p11
93.0	F6	1.75	IL6_2	57.0	IMR90p11
93.5	F6	1.39	IL6_2	57.0	IMR90p11
94.0	F6	1.32	IL6_2	57.0	IMR90p11
94.5	F6	2.38	IL6_2	57.0	IMR90p11
95.0	F6	1.69	IL6_2	57.0	IMR90p11
55.0	G6	7.14	IL6_2	55.7	IMR90p11
55.5	G6	15.47	IL6_2	55.7	IMR90p11
56.0	G6	14.28	IL6_2	55.7	IMR90p11
56.5	G6	14.28	IL6_2	55.7	IMR90p11
57.0	G6	14.28	IL6_2	55.7	IMR90p11
57.5	G6	13.78	IL6_2	55.7	IMR90p11
58.0	G6	17.03	IL6_2	55.7	IMR90p11
58.5	G6	22.4	IL6_2	55.7	IMR90p11
59.0	G6	25.5	IL6_2	55.7	IMR90p11
59.5	G6	27.6	IL6_2	55.7	IMR90p11
60.0	G6	28.04	IL6_2	55.7	IMR90p11
60.5	G6	27.69	IL6_2	55.7	IMR90p11
61.0	G6	27.47	IL6_2	55.7	IMR90p11
61.5	G6	27.0	IL6_2	55.7	IMR90p11
62.0	G6	26.17	IL6_2	55.7	IMR90p11
62.5	G6	25.73	IL6_2	55.7	IMR90p11
63.0	G6	25.08	IL6_2	55.7	IMR90p11
63.5	G6	24.38	IL6_2	55.7	IMR90p11
64.0	G6	24.06	IL6_2	55.7	IMR90p11
64.5	G6	24.33	IL6_2	55.7	IMR90p11
65.0	G6	25.42	IL6_2	55.7	IMR90p11
65.5	G6	27.76	IL6_2	55.7	IMR90p11
66.0	G6	30.78	IL6_2	55.7	IMR90p11
66.5	G6	33.8	IL6_2	55.7	IMR90p11
67.0	G6	36.9	IL6_2	55.7	IMR90p11
67.5	G6	39.21	IL6_2	55.7	IMR90p11
68.0	G6	40.3	IL6_2	55.7	IMR90p11
68.5	G6	41.19	IL6_2	55.7	IMR90p11
69.0	G6	42.56	IL6_2	55.7	IMR90p11
69.5	G6	44.81	IL6_2	55.7	IMR90p11
70.0	G6	49.46	IL6_2	55.7	IMR90p11
70.5	G6	56.87	IL6_2	55.7	IMR90p11
71.0	G6	65.69	IL6_2	55.7	IMR90p11
71.5	G6	74.01	IL6_2	55.7	IMR90p11
72.0	G6	79.73	IL6_2	55.7	IMR90p11
72.5	G6	82.06	IL6_2	55.7	IMR90p11
73.0	G6	79.67	IL6_2	55.7	IMR90p11
73.5	G6	72.7	IL6_2	55.7	IMR90p11
74.0	G6	64.79	IL6_2	55.7	IMR90p11
74.5	G6	57.41	IL6_2	55.7	IMR90p11
75.0	G6	48.92	IL6_2	55.7	IMR90p11
75.5	G6	41.04	IL6_2	55.7	IMR90p11
76.0	G6	36.07	IL6_2	55.7	IMR90p11
76.5	G6	32.55	IL6_2	55.7	IMR90p11
77.0	G6	33.8	IL6_2	55.7	IMR90p11
77.5	G6	42.2	IL6_2	55.7	IMR90p11
78.0	G6	52.98	IL6_2	55.7	IMR90p11
78.5	G6	62.4	IL6_2	55.7	IMR90p11
79.0	G6	69.43	IL6_2	55.7	IMR90p11
79.5	G6	67.49	IL6_2	55.7	IMR90p11
80.0	G6	54.84	IL6_2	55.7	IMR90p11
80.5	G6	39.84	IL6_2	55.7	IMR90p11
81.0	G6	26.12	IL6_2	55.7	IMR90p11
81.5	G6	13.92	IL6_2	55.7	IMR90p11
82.0	G6	6.61	IL6_2	55.7	IMR90p11
82.5	G6	4.91	IL6_2	55.7	IMR90p11
83.0	G6	4.31	IL6_2	55.7	IMR90p11
83.5	G6	3.45	IL6_2	55.7	IMR90p11
84.0	G6	2.95	IL6_2	55.7	IMR90p11
84.5	G6	2.34	IL6_2	55.7	IMR90p11
85.0	G6	1.81	IL6_2	55.7	IMR90p11
85.5	G6	1.84	IL6_2	55.7	IMR90p11
86.0	G6	1.87	IL6_2	55.7	IMR90p11
86.5	G6	1.67	IL6_2	55.7	IMR90p11
87.0	G6	1.72	IL6_2	55.7	IMR90p11
87.5	G6	1.68	IL6_2	55.7	IMR90p11
88.0	G6	1.55	IL6_2	55.7	IMR90p11
88.5	G6	1.75	IL6_2	55.7	IMR90p11
89.0	G6	1.98	IL6_2	55.7	IMR90p11
89.5	G6	2.04	IL6_2	55.7	IMR90p11
90.0	G6	2.7	IL6_2	55.7	IMR90p11
90.5	G6	2.97	IL6_2	55.7	IMR90p11
91.0	G6	2.43	IL6_2	55.7	IMR90p11
91.5	G6	2.26	IL6_2	55.7	IMR90p11
92.0	G6	2.36	IL6_2	55.7	IMR90p11
92.5	G6	1.62	IL6_2	55.7	IMR90p11
93.0	G6	1.35	IL6_2	55.7	IMR90p11
93.5	G6	2.38	IL6_2	55.7	IMR90p11
94.0	G6	2.35	IL6_2	55.7	IMR90p11
94.5	G6	3.79	IL6_2	55.7	IMR90p11
95.0	G6	2.54	IL6_2	55.7	IMR90p11
55.0	H6	12.21	IL6_2	55.0	IMR90p11
55.5	H6	26.46	IL6_2	55.0	IMR90p11
56.0	H6	24.43	IL6_2	55.0	IMR90p11
56.5	H6	24.43	IL6_2	55.0	IMR90p11
57.0	H6	24.43	IL6_2	55.0	IMR90p11
57.5	H6	24.32	IL6_2	55.0	IMR90p11
58.0	H6	25.12	IL6_2	55.0	IMR90p11
58.5	H6	25.7	IL6_2	55.0	IMR90p11
59.0	H6	25.15	IL6_2	55.0	IMR90p11
59.5	H6	24.79	IL6_2	55.0	IMR90p11
60.0	H6	23.8	IL6_2	55.0	IMR90p11
60.5	H6	22.46	IL6_2	55.0	IMR90p11
61.0	H6	21.63	IL6_2	55.0	IMR90p11
61.5	H6	20.62	IL6_2	55.0	IMR90p11
62.0	H6	19.9	IL6_2	55.0	IMR90p11
62.5	H6	19.7	IL6_2	55.0	IMR90p11
63.0	H6	18.87	IL6_2	55.0	IMR90p11
63.5	H6	18.14	IL6_2	55.0	IMR90p11
64.0	H6	18.29	IL6_2	55.0	IMR90p11
64.5	H6	18.26	IL6_2	55.0	IMR90p11
65.0	H6	19.11	IL6_2	55.0	IMR90p11
65.5	H6	21.58	IL6_2	55.0	IMR90p11
66.0	H6	24.0	IL6_2	55.0	IMR90p11
66.5	H6	25.61	IL6_2	55.0	IMR90p11
67.0	H6	26.84	IL6_2	55.0	IMR90p11
67.5	H6	27.48	IL6_2	55.0	IMR90p11
68.0	H6	27.48	IL6_2	55.0	IMR90p11
68.5	H6	27.56	IL6_2	55.0	IMR90p11
69.0	H6	28.26	IL6_2	55.0	IMR90p11
69.5	H6	29.33	IL6_2	55.0	IMR90p11
70.0	H6	30.3	IL6_2	55.0	IMR90p11
70.5	H6	31.33	IL6_2	55.0	IMR90p11
71.0	H6	32.29	IL6_2	55.0	IMR90p11
71.5	H6	34.32	IL6_2	55.0	IMR90p11
72.0	H6	37.44	IL6_2	55.0	IMR90p11
72.5	H6	40.43	IL6_2	55.0	IMR90p11
73.0	H6	42.53	IL6_2	55.0	IMR90p11
73.5	H6	43.76	IL6_2	55.0	IMR90p11
74.0	H6	42.14	IL6_2	55.0	IMR90p11
74.5	H6	37.75	IL6_2	55.0	IMR90p11
75.0	H6	32.58	IL6_2	55.0	IMR90p11
75.5	H6	27.84	IL6_2	55.0	IMR90p11
76.0	H6	23.9	IL6_2	55.0	IMR90p11
76.5	H6	22.24	IL6_2	55.0	IMR90p11
77.0	H6	25.55	IL6_2	55.0	IMR90p11
77.5	H6	33.11	IL6_2	55.0	IMR90p11
78.0	H6	41.3	IL6_2	55.0	IMR90p11
78.5	H6	48.78	IL6_2	55.0	IMR90p11
79.0	H6	54.07	IL6_2	55.0	IMR90p11
79.5	H6	52.03	IL6_2	55.0	IMR90p11
80.0	H6	42.91	IL6_2	55.0	IMR90p11
80.5	H6	31.75	IL6_2	55.0	IMR90p11
81.0	H6	20.92	IL6_2	55.0	IMR90p11
81.5	H6	11.62	IL6_2	55.0	IMR90p11
82.0	H6	6.12	IL6_2	55.0	IMR90p11
82.5	H6	3.87	IL6_2	55.0	IMR90p11
83.0	H6	3.27	IL6_2	55.0	IMR90p11
83.5	H6	2.88	IL6_2	55.0	IMR90p11
84.0	H6	2.22	IL6_2	55.0	IMR90p11
84.5	H6	1.79	IL6_2	55.0	IMR90p11
85.0	H6	1.84	IL6_2	55.0	IMR90p11
85.5	H6	1.92	IL6_2	55.0	IMR90p11
86.0	H6	1.97	IL6_2	55.0	IMR90p11
86.5	H6	2.3	IL6_2	55.0	IMR90p11
87.0	H6	2.8	IL6_2	55.0	IMR90p11
87.5	H6	2.89	IL6_2	55.0	IMR90p11
88.0	H6	2.31	IL6_2	55.0	IMR90p11
88.5	H6	1.88	IL6_2	55.0	IMR90p11
89.0	H6	1.7	IL6_2	55.0	IMR90p11
89.5	H6	1.02	IL6_2	55.0	IMR90p11
90.0	H6	0.75	IL6_2	55.0	IMR90p11
90.5	H6	1.58	IL6_2	55.0	IMR90p11
91.0	H6	2.22	IL6_2	55.0	IMR90p11
91.5	H6	2.04	IL6_2	55.0	IMR90p11
92.0	H6	2.16	IL6_2	55.0	IMR90p11
92.5	H6	2.23	IL6_2	55.0	IMR90p11
93.0	H6	1.55	IL6_2	55.0	IMR90p11
93.5	H6	1.15	IL6_2	55.0	IMR90p11
94.0	H6	1.08	IL6_2	55.0	IMR90p11
94.5	H6	1.31	IL6_2	55.0	IMR90p11
95.0	H6	0.67	IL6_2	55.0	IMR90p11
55.0	A6	-4.2	IL6_2	65.0	IMR90p2
55.5	A6	-9.1	IL6_2	65.0	IMR90p2
56.0	A6	-8.4	IL6_2	65.0	IMR90p2
56.5	A6	-8.4	IL6_2	65.0	IMR90p2
57.0	A6	-8.4	IL6_2	65.0	IMR90p2
57.5	A6	-8.86	IL6_2	65.0	IMR90p2
58.0	A6	-6.08	IL6_2	65.0	IMR90p2
58.5	A6	-0.5	IL6_2	65.0	IMR90p2
59.0	A6	4.02	IL6_2	65.0	IMR90p2
59.5	A6	9.59	IL6_2	65.0	IMR90p2
60.0	A6	14.68	IL6_2	65.0	IMR90p2
60.5	A6	18.73	IL6_2	65.0	IMR90p2
61.0	A6	22.02	IL6_2	65.0	IMR90p2
61.5	A6	24.0	IL6_2	65.0	IMR90p2
62.0	A6	25.57	IL6_2	65.0	IMR90p2
62.5	A6	26.92	IL6_2	65.0	IMR90p2
63.0	A6	28.44	IL6_2	65.0	IMR90p2
63.5	A6	31.1	IL6_2	65.0	IMR90p2
64.0	A6	35.57	IL6_2	65.0	IMR90p2
64.5	A6	41.12	IL6_2	65.0	IMR90p2
65.0	A6	47.67	IL6_2	65.0	IMR90p2
65.5	A6	54.64	IL6_2	65.0	IMR90p2
66.0	A6	61.44	IL6_2	65.0	IMR90p2
66.5	A6	67.95	IL6_2	65.0	IMR90p2
67.0	A6	72.41	IL6_2	65.0	IMR90p2
67.5	A6	74.81	IL6_2	65.0	IMR90p2
68.0	A6	76.38	IL6_2	65.0	IMR90p2
68.5	A6	76.75	IL6_2	65.0	IMR90p2
69.0	A6	76.17	IL6_2	65.0	IMR90p2
69.5	A6	77.23	IL6_2	65.0	IMR90p2
70.0	A6	80.86	IL6_2	65.0	IMR90p2
70.5	A6	85.89	IL6_2	65.0	IMR90p2
71.0	A6	92.9	IL6_2	65.0	IMR90p2
71.5	A6	101.33	IL6_2	65.0	IMR90p2
72.0	A6	108.77	IL6_2	65.0	IMR90p2
72.5	A6	113.07	IL6_2	65.0	IMR90p2
73.0	A6	113.6	IL6_2	65.0	IMR90p2
73.5	A6	109.87	IL6_2	65.0	IMR90p2
74.0	A6	102.35	IL6_2	65.0	IMR90p2
74.5	A6	92.54	IL6_2	65.0	IMR90p2
75.0	A6	82.97	IL6_2	65.0	IMR90p2
75.5	A6	76.04	IL6_2	65.0	IMR90p2
76.0	A6	72.3	IL6_2	65.0	IMR90p2
76.5	A6	74.78	IL6_2	65.0	IMR90p2
77.0	A6	93.17	IL6_2	65.0	IMR90p2
77.5	A6	126.57	IL6_2	65.0	IMR90p2
78.0	A6	161.24	IL6_2	65.0	IMR90p2
78.5	A6	191.13	IL6_2	65.0	IMR90p2
79.0	A6	210.49	IL6_2	65.0	IMR90p2
79.5	A6	199.31	IL6_2	65.0	IMR90p2
80.0	A6	157.32	IL6_2	65.0	IMR90p2
80.5	A6	109.33	IL6_2	65.0	IMR90p2
81.0	A6	65.85	IL6_2	65.0	IMR90p2
81.5	A6	28.93	IL6_2	65.0	IMR90p2
82.0	A6	8.54	IL6_2	65.0	IMR90p2
82.5	A6	4.56	IL6_2	65.0	IMR90p2
83.0	A6	4.33	IL6_2	65.0	IMR90p2
83.5	A6	3.7	IL6_2	65.0	IMR90p2
84.0	A6	3.2	IL6_2	65.0	IMR90p2
84.5	A6	2.64	IL6_2	65.0	IMR90p2
85.0	A6	2.55	IL6_2	65.0	IMR90p2
85.5	A6	3.09	IL6_2	65.0	IMR90p2
86.0	A6	3.37	IL6_2	65.0	IMR90p2
86.5	A6	3.3	IL6_2	65.0	IMR90p2
87.0	A6	3.13	IL6_2	65.0	IMR90p2
87.5	A6	3.02	IL6_2	65.0	IMR90p2
88.0	A6	2.9	IL6_2	65.0	IMR90p2
88.5	A6	2.45	IL6_2	65.0	IMR90p2
89.0	A6	2.06	IL6_2	65.0	IMR90p2
89.5	A6	1.95	IL6_2	65.0	IMR90p2
90.0	A6	1.64	IL6_2	65.0	IMR90p2
90.5	A6	1.31	IL6_2	65.0	IMR90p2
91.0	A6	1.59	IL6_2	65.0	IMR90p2
91.5	A6	1.88	IL6_2	65.0	IMR90p2
92.0	A6	1.97	IL6_2	65.0	IMR90p2
92.5	A6	1.77	IL6_2	65.0	IMR90p2
93.0	A6	0.94	IL6_2	65.0	IMR90p2
93.5	A6	0.66	IL6_2	65.0	IMR90p2
94.0	A6	0.2	IL6_2	65.0	IMR90p2
94.5	A6	0.97	IL6_2	65.0	IMR90p2
95.0	A6	1.09	IL6_2	65.0	IMR90p2
55.0	B6	-1.22	IL6_2	64.5	IMR90p2
55.5	B6	-2.64	IL6_2	64.5	IMR90p2
56.0	B6	-2.43	IL6_2	64.5	IMR90p2
56.5	B6	-2.43	IL6_2	64.5	IMR90p2
57.0	B6	-2.43	IL6_2	64.5	IMR90p2
57.5	B6	-2.64	IL6_2	64.5	IMR90p2
58.0	B6	-1.36	IL6_2	64.5	IMR90p2
58.5	B6	0.97	IL6_2	64.5	IMR90p2
59.0	B6	3.13	IL6_2	64.5	IMR90p2
59.5	B6	4.98	IL6_2	64.5	IMR90p2
60.0	B6	5.6	IL6_2	64.5	IMR90p2
60.5	B6	6.45	IL6_2	64.5	IMR90p2
61.0	B6	8.36	IL6_2	64.5	IMR90p2
61.5	B6	9.83	IL6_2	64.5	IMR90p2
62.0	B6	11.63	IL6_2	64.5	IMR90p2
62.5	B6	14.85	IL6_2	64.5	IMR90p2
63.0	B6	18.71	IL6_2	64.5	IMR90p2
63.5	B6	23.38	IL6_2	64.5	IMR90p2
64.0	B6	30.66	IL6_2	64.5	IMR90p2
64.5	B6	40.08	IL6_2	64.5	IMR90p2
65.0	B6	49.73	IL6_2	64.5	IMR90p2
65.5	B6	59.83	IL6_2	64.5	IMR90p2
66.0	B6	69.93	IL6_2	64.5	IMR90p2
66.5	B6	77.68	IL6_2	64.5	IMR90p2
67.0	B6	82.94	IL6_2	64.5	IMR90p2
67.5	B6	86.86	IL6_2	64.5	IMR90p2
68.0	B6	88.79	IL6_2	64.5	IMR90p2
68.5	B6	89.26	IL6_2	64.5	IMR90p2
69.0	B6	90.26	IL6_2	64.5	IMR90p2
69.5	B6	92.86	IL6_2	64.5	IMR90p2
70.0	B6	98.33	IL6_2	64.5	IMR90p2
70.5	B6	107.99	IL6_2	64.5	IMR90p2
71.0	B6	121.07	IL6_2	64.5	IMR90p2
71.5	B6	136.45	IL6_2	64.5	IMR90p2
72.0	B6	151.44	IL6_2	64.5	IMR90p2
72.5	B6	161.2	IL6_2	64.5	IMR90p2
73.0	B6	162.71	IL6_2	64.5	IMR90p2
73.5	B6	155.86	IL6_2	64.5	IMR90p2
74.0	B6	141.31	IL6_2	64.5	IMR90p2
74.5	B6	121.79	IL6_2	64.5	IMR90p2
75.0	B6	102.75	IL6_2	64.5	IMR90p2
75.5	B6	88.32	IL6_2	64.5	IMR90p2
76.0	B6	79.89	IL6_2	64.5	IMR90p2
76.5	B6	80.34	IL6_2	64.5	IMR90p2
77.0	B6	99.1	IL6_2	64.5	IMR90p2
77.5	B6	133.67	IL6_2	64.5	IMR90p2
78.0	B6	169.24	IL6_2	64.5	IMR90p2
78.5	B6	199.75	IL6_2	64.5	IMR90p2
79.0	B6	218.53	IL6_2	64.5	IMR90p2
79.5	B6	205.19	IL6_2	64.5	IMR90p2
80.0	B6	161.16	IL6_2	64.5	IMR90p2
80.5	B6	111.83	IL6_2	64.5	IMR90p2
81.0	B6	66.43	IL6_2	64.5	IMR90p2
81.5	B6	28.37	IL6_2	64.5	IMR90p2
82.0	B6	7.94	IL6_2	64.5	IMR90p2
82.5	B6	3.86	IL6_2	64.5	IMR90p2
83.0	B6	3.5	IL6_2	64.5	IMR90p2
83.5	B6	3.56	IL6_2	64.5	IMR90p2
84.0	B6	3.82	IL6_2	64.5	IMR90p2
84.5	B6	3.64	IL6_2	64.5	IMR90p2
85.0	B6	3.58	IL6_2	64.5	IMR90p2
85.5	B6	3.55	IL6_2	64.5	IMR90p2
86.0	B6	2.92	IL6_2	64.5	IMR90p2
86.5	B6	2.14	IL6_2	64.5	IMR90p2
87.0	B6	1.63	IL6_2	64.5	IMR90p2
87.5	B6	1.25	IL6_2	64.5	IMR90p2
88.0	B6	1.38	IL6_2	64.5	IMR90p2
88.5	B6	1.53	IL6_2	64.5	IMR90p2
89.0	B6	1.67	IL6_2	64.5	IMR90p2
89.5	B6	1.96	IL6_2	64.5	IMR90p2
90.0	B6	2.32	IL6_2	64.5	IMR90p2
90.5	B6	2.46	IL6_2	64.5	IMR90p2
91.0	B6	2.79	IL6_2	64.5	IMR90p2
91.5	B6	2.94	IL6_2	64.5	IMR90p2
92.0	B6	2.52	IL6_2	64.5	IMR90p2
92.5	B6	2.06	IL6_2	64.5	IMR90p2
93.0	B6	1.58	IL6_2	64.5	IMR90p2
93.5	B6	1.38	IL6_2	64.5	IMR90p2
94.0	B6	1.21	IL6_2	64.5	IMR90p2
94.5	B6	2.16	IL6_2	64.5	IMR90p2
95.0	B6	1.45	IL6_2	64.5	IMR90p2
55.0	C6	0.76	IL6_2	63.3	IMR90p2
55.5	C6	1.65	IL6_2	63.3	IMR90p2
56.0	C6	1.52	IL6_2	63.3	IMR90p2
56.5	C6	1.52	IL6_2	63.3	IMR90p2
57.0	C6	1.52	IL6_2	63.3	IMR90p2
57.5	C6	1.3	IL6_2	63.3	IMR90p2
58.0	C6	2.71	IL6_2	63.3	IMR90p2
58.5	C6	5.5	IL6_2	63.3	IMR90p2
59.0	C6	5.78	IL6_2	63.3	IMR90p2
59.5	C6	6.83	IL6_2	63.3	IMR90p2
60.0	C6	9.88	IL6_2	63.3	IMR90p2
60.5	C6	11.67	IL6_2	63.3	IMR90p2
61.0	C6	12.6	IL6_2	63.3	IMR90p2
61.5	C6	14.72	IL6_2	63.3	IMR90p2
62.0	C6	16.43	IL6_2	63.3	IMR90p2
62.5	C6	16.77	IL6_2	63.3	IMR90p2
63.0	C6	18.47	IL6_2	63.3	IMR90p2
63.5	C6	23.12	IL6_2	63.3	IMR90p2
64.0	C6	29.49	IL6_2	63.3	IMR90p2
64.5	C6	37.5	IL6_2	63.3	IMR90p2
65.0	C6	48.83	IL6_2	63.3	IMR90p2
65.5	C6	62.01	IL6_2	63.3	IMR90p2
66.0	C6	74.74	IL6_2	63.3	IMR90p2
66.5	C6	86.39	IL6_2	63.3	IMR90p2
67.0	C6	96.78	IL6_2	63.3	IMR90p2
67.5	C6	104.39	IL6_2	63.3	IMR90p2
68.0	C6	108.66	IL6_2	63.3	IMR90p2
68.5	C6	110.44	IL6_2	63.3	IMR90p2
69.0	C6	112.04	IL6_2	63.3	IMR90p2
69.5	C6	115.82	IL6_2	63.3	IMR90p2
70.0	C6	124.27	IL6_2	63.3	IMR90p2
70.5	C6	139.38	IL6_2	63.3	IMR90p2
71.0	C6	161.5	IL6_2	63.3	IMR90p2
71.5	C6	189.32	IL6_2	63.3	IMR90p2
72.0	C6	216.97	IL6_2	63.3	IMR90p2
72.5	C6	236.39	IL6_2	63.3	IMR90p2
73.0	C6	243.36	IL6_2	63.3	IMR90p2
73.5	C6	235.41	IL6_2	63.3	IMR90p2
74.0	C6	210.64	IL6_2	63.3	IMR90p2
74.5	C6	174.46	IL6_2	63.3	IMR90p2
75.0	C6	137.49	IL6_2	63.3	IMR90p2
75.5	C6	105.69	IL6_2	63.3	IMR90p2
76.0	C6	82.59	IL6_2	63.3	IMR90p2
76.5	C6	73.29	IL6_2	63.3	IMR90p2
77.0	C6	83.77	IL6_2	63.3	IMR90p2
77.5	C6	108.08	IL6_2	63.3	IMR90p2
78.0	C6	133.74	IL6_2	63.3	IMR90p2
78.5	C6	155.7	IL6_2	63.3	IMR90p2
79.0	C6	168.42	IL6_2	63.3	IMR90p2
79.5	C6	156.12	IL6_2	63.3	IMR90p2
80.0	C6	121.06	IL6_2	63.3	IMR90p2
80.5	C6	83.68	IL6_2	63.3	IMR90p2
81.0	C6	49.8	IL6_2	63.3	IMR90p2
81.5	C6	20.98	IL6_2	63.3	IMR90p2
82.0	C6	6.14	IL6_2	63.3	IMR90p2
82.5	C6	4.26	IL6_2	63.3	IMR90p2
83.0	C6	4.0	IL6_2	63.3	IMR90p2
83.5	C6	3.46	IL6_2	63.3	IMR90p2
84.0	C6	3.3	IL6_2	63.3	IMR90p2
84.5	C6	2.65	IL6_2	63.3	IMR90p2
85.0	C6	2.0	IL6_2	63.3	IMR90p2
85.5	C6	1.87	IL6_2	63.3	IMR90p2
86.0	C6	2.15	IL6_2	63.3	IMR90p2
86.5	C6	2.54	IL6_2	63.3	IMR90p2
87.0	C6	2.81	IL6_2	63.3	IMR90p2
87.5	C6	2.82	IL6_2	63.3	IMR90p2
88.0	C6	2.89	IL6_2	63.3	IMR90p2
88.5	C6	2.72	IL6_2	63.3	IMR90p2
89.0	C6	2.35	IL6_2	63.3	IMR90p2
89.5	C6	2.29	IL6_2	63.3	IMR90p2
90.0	C6	2.24	IL6_2	63.3	IMR90p2
90.5	C6	1.88	IL6_2	63.3	IMR90p2
91.0	C6	1.3	IL6_2	63.3	IMR90p2
91.5	C6	1.5	IL6_2	63.3	IMR90p2
92.0	C6	1.66	IL6_2	63.3	IMR90p2
92.5	C6	1.52	IL6_2	63.3	IMR90p2
93.0	C6	2.19	IL6_2	63.3	IMR90p2
93.5	C6	3.02	IL6_2	63.3	IMR90p2
94.0	C6	3.0	IL6_2	63.3	IMR90p2
94.5	C6	3.51	IL6_2	63.3	IMR90p2
95.0	C6	1.88	IL6_2	63.3	IMR90p2
55.0	D6	-2.27	IL6_2	61.4	IMR90p2
55.5	D6	-4.92	IL6_2	61.4	IMR90p2
56.0	D6	-4.54	IL6_2	61.4	IMR90p2
56.5	D6	-4.54	IL6_2	61.4	IMR90p2
57.0	D6	-4.54	IL6_2	61.4	IMR90p2
57.5	D6	-4.88	IL6_2	61.4	IMR90p2
58.0	D6	-2.82	IL6_2	61.4	IMR90p2
58.5	D6	1.1	IL6_2	61.4	IMR90p2
59.0	D6	3.74	IL6_2	61.4	IMR90p2
59.5	D6	6.93	IL6_2	61.4	IMR90p2
60.0	D6	9.84	IL6_2	61.4	IMR90p2
60.5	D6	11.92	IL6_2	61.4	IMR90p2
61.0	D6	14.35	IL6_2	61.4	IMR90p2
61.5	D6	16.44	IL6_2	61.4	IMR90p2
62.0	D6	17.72	IL6_2	61.4	IMR90p2
62.5	D6	19.68	IL6_2	61.4	IMR90p2
63.0	D6	22.24	IL6_2	61.4	IMR90p2
63.5	D6	25.53	IL6_2	61.4	IMR90p2
64.0	D6	31.37	IL6_2	61.4	IMR90p2
64.5	D6	39.68	IL6_2	61.4	IMR90p2
65.0	D6	49.3	IL6_2	61.4	IMR90p2
65.5	D6	60.26	IL6_2	61.4	IMR90p2
66.0	D6	72.18	IL6_2	61.4	IMR90p2
66.5	D6	82.95	IL6_2	61.4	IMR90p2
67.0	D6	92.15	IL6_2	61.4	IMR90p2
67.5	D6	99.72	IL6_2	61.4	IMR90p2
68.0	D6	105.19	IL6_2	61.4	IMR90p2
68.5	D6	108.32	IL6_2	61.4	IMR90p2
69.0	D6	111.11	IL6_2	61.4	IMR90p2
69.5	D6	116.1	IL6_2	61.4	IMR90p2
70.0	D6	126.58	IL6_2	61.4	IMR90p2
70.5	D6	144.77	IL6_2	61.4	IMR90p2
71.0	D6	170.85	IL6_2	61.4	IMR90p2
71.5	D6	205.16	IL6_2	61.4	IMR90p2
72.0	D6	243.54	IL6_2	61.4	IMR90p2
72.5	D6	273.87	IL6_2	61.4	IMR90p2
73.0	D6	287.72	IL6_2	61.4	IMR90p2
73.5	D6	283.07	IL6_2	61.4	IMR90p2
74.0	D6	255.73	IL6_2	61.4	IMR90p2
74.5	D6	207.94	IL6_2	61.4	IMR90p2
75.0	D6	155.43	IL6_2	61.4	IMR90p2
75.5	D6	110.83	IL6_2	61.4	IMR90p2
76.0	D6	77.31	IL6_2	61.4	IMR90p2
76.5	D6	58.78	IL6_2	61.4	IMR90p2
77.0	D6	59.82	IL6_2	61.4	IMR90p2
77.5	D6	73.58	IL6_2	61.4	IMR90p2
78.0	D6	87.65	IL6_2	61.4	IMR90p2
78.5	D6	99.16	IL6_2	61.4	IMR90p2
79.0	D6	106.03	IL6_2	61.4	IMR90p2
79.5	D6	98.56	IL6_2	61.4	IMR90p2
80.0	D6	77.33	IL6_2	61.4	IMR90p2
80.5	D6	54.89	IL6_2	61.4	IMR90p2
81.0	D6	34.4	IL6_2	61.4	IMR90p2
81.5	D6	16.7	IL6_2	61.4	IMR90p2
82.0	D6	7.02	IL6_2	61.4	IMR90p2
82.5	D6	4.66	IL6_2	61.4	IMR90p2
83.0	D6	3.82	IL6_2	61.4	IMR90p2
83.5	D6	3.45	IL6_2	61.4	IMR90p2
84.0	D6	3.16	IL6_2	61.4	IMR90p2
84.5	D6	2.75	IL6_2	61.4	IMR90p2
85.0	D6	2.59	IL6_2	61.4	IMR90p2
85.5	D6	2.34	IL6_2	61.4	IMR90p2
86.0	D6	1.78	IL6_2	61.4	IMR90p2
86.5	D6	1.81	IL6_2	61.4	IMR90p2
87.0	D6	1.75	IL6_2	61.4	IMR90p2
87.5	D6	1.73	IL6_2	61.4	IMR90p2
88.0	D6	2.49	IL6_2	61.4	IMR90p2
88.5	D6	3.19	IL6_2	61.4	IMR90p2
89.0	D6	3.1	IL6_2	61.4	IMR90p2
89.5	D6	2.93	IL6_2	61.4	IMR90p2
90.0	D6	3.0	IL6_2	61.4	IMR90p2
90.5	D6	2.05	IL6_2	61.4	IMR90p2
91.0	D6	1.3	IL6_2	61.4	IMR90p2
91.5	D6	1.23	IL6_2	61.4	IMR90p2
92.0	D6	1.48	IL6_2	61.4	IMR90p2
92.5	D6	1.41	IL6_2	61.4	IMR90p2
93.0	D6	1.87	IL6_2	61.4	IMR90p2
93.5	D6	2.15	IL6_2	61.4	IMR90p2
94.0	D6	1.95	IL6_2	61.4	IMR90p2
94.5	D6	1.75	IL6_2	61.4	IMR90p2
95.0	D6	0.6	IL6_2	61.4	IMR90p2
55.0	E6	-1.86	IL6_2	59.0	IMR90p2
55.5	E6	-4.02	IL6_2	59.0	IMR90p2
56.0	E6	-3.71	IL6_2	59.0	IMR90p2
56.5	E6	-3.71	IL6_2	59.0	IMR90p2
57.0	E6	-3.71	IL6_2	59.0	IMR90p2
57.5	E6	-4.21	IL6_2	59.0	IMR90p2
58.0	E6	-0.97	IL6_2	59.0	IMR90p2
58.5	E6	3.58	IL6_2	59.0	IMR90p2
59.0	E6	6.43	IL6_2	59.0	IMR90p2
59.5	E6	10.48	IL6_2	59.0	IMR90p2
60.0	E6	14.76	IL6_2	59.0	IMR90p2
60.5	E6	18.62	IL6_2	59.0	IMR90p2
61.0	E6	22.07	IL6_2	59.0	IMR90p2
61.5	E6	24.59	IL6_2	59.0	IMR90p2
62.0	E6	25.57	IL6_2	59.0	IMR90p2
62.5	E6	26.53	IL6_2	59.0	IMR90p2
63.0	E6	27.24	IL6_2	59.0	IMR90p2
63.5	E6	29.04	IL6_2	59.0	IMR90p2
64.0	E6	34.11	IL6_2	59.0	IMR90p2
64.5	E6	40.97	IL6_2	59.0	IMR90p2
65.0	E6	48.96	IL6_2	59.0	IMR90p2
65.5	E6	58.82	IL6_2	59.0	IMR90p2
66.0	E6	68.72	IL6_2	59.0	IMR90p2
66.5	E6	76.72	IL6_2	59.0	IMR90p2
67.0	E6	84.2	IL6_2	59.0	IMR90p2
67.5	E6	90.73	IL6_2	59.0	IMR90p2
68.0	E6	94.68	IL6_2	59.0	IMR90p2
68.5	E6	98.07	IL6_2	59.0	IMR90p2
69.0	E6	103.76	IL6_2	59.0	IMR90p2
69.5	E6	113.67	IL6_2	59.0	IMR90p2
70.0	E6	130.47	IL6_2	59.0	IMR90p2
70.5	E6	156.24	IL6_2	59.0	IMR90p2
71.0	E6	188.86	IL6_2	59.0	IMR90p2
71.5	E6	224.16	IL6_2	59.0	IMR90p2
72.0	E6	255.72	IL6_2	59.0	IMR90p2
72.5	E6	274.53	IL6_2	59.0	IMR90p2
73.0	E6	276.04	IL6_2	59.0	IMR90p2
73.5	E6	260.12	IL6_2	59.0	IMR90p2
74.0	E6	226.99	IL6_2	59.0	IMR90p2
74.5	E6	181.99	IL6_2	59.0	IMR90p2
75.0	E6	136.27	IL6_2	59.0	IMR90p2
75.5	E6	96.85	IL6_2	59.0	IMR90p2
76.0	E6	66.12	IL6_2	59.0	IMR90p2
76.5	E6	47.34	IL6_2	59.0	IMR90p2
77.0	E6	42.51	IL6_2	59.0	IMR90p2
77.5	E6	47.28	IL6_2	59.0	IMR90p2
78.0	E6	54.46	IL6_2	59.0	IMR90p2
78.5	E6	61.74	IL6_2	59.0	IMR90p2
79.0	E6	66.68	IL6_2	59.0	IMR90p2
79.5	E6	63.05	IL6_2	59.0	IMR90p2
80.0	E6	50.72	IL6_2	59.0	IMR90p2
80.5	E6	36.79	IL6_2	59.0	IMR90p2
81.0	E6	23.66	IL6_2	59.0	IMR90p2
81.5	E6	12.4	IL6_2	59.0	IMR90p2
82.0	E6	5.74	IL6_2	59.0	IMR90p2
82.5	E6	3.53	IL6_2	59.0	IMR90p2
83.0	E6	2.95	IL6_2	59.0	IMR90p2
83.5	E6	2.75	IL6_2	59.0	IMR90p2
84.0	E6	2.77	IL6_2	59.0	IMR90p2
84.5	E6	2.78	IL6_2	59.0	IMR90p2
85.0	E6	2.86	IL6_2	59.0	IMR90p2
85.5	E6	2.9	IL6_2	59.0	IMR90p2
86.0	E6	2.88	IL6_2	59.0	IMR90p2
86.5	E6	2.32	IL6_2	59.0	IMR90p2
87.0	E6	1.99	IL6_2	59.0	IMR90p2
87.5	E6	2.09	IL6_2	59.0	IMR90p2
88.0	E6	2.26	IL6_2	59.0	IMR90p2
88.5	E6	2.36	IL6_2	59.0	IMR90p2
89.0	E6	2.51	IL6_2	59.0	IMR90p2
89.5	E6	2.71	IL6_2	59.0	IMR90p2
90.0	E6	2.68	IL6_2	59.0	IMR90p2
90.5	E6	2.45	IL6_2	59.0	IMR90p2
91.0	E6	2.28	IL6_2	59.0	IMR90p2
91.5	E6	2.05	IL6_2	59.0	IMR90p2
92.0	E6	1.77	IL6_2	59.0	IMR90p2
92.5	E6	1.9	IL6_2	59.0	IMR90p2
93.0	E6	1.92	IL6_2	59.0	IMR90p2
93.5	E6	2.17	IL6_2	59.0	IMR90p2
94.0	E6	2.65	IL6_2	59.0	IMR90p2
94.5	E6	3.79	IL6_2	59.0	IMR90p2
95.0	E6	2.11	IL6_2	59.0	IMR90p2
55.0	F6	0.12	IL6_2	57.0	IMR90p2
55.5	F6	0.27	IL6_2	57.0	IMR90p2
56.0	F6	0.25	IL6_2	57.0	IMR90p2
56.5	F6	0.25	IL6_2	57.0	IMR90p2
57.0	F6	0.25	IL6_2	57.0	IMR90p2
57.5	F6	-0.17	IL6_2	57.0	IMR90p2
58.0	F6	2.41	IL6_2	57.0	IMR90p2
58.5	F6	7.11	IL6_2	57.0	IMR90p2
59.0	F6	11.36	IL6_2	57.0	IMR90p2
59.5	F6	16.13	IL6_2	57.0	IMR90p2
60.0	F6	19.5	IL6_2	57.0	IMR90p2
60.5	F6	22.33	IL6_2	57.0	IMR90p2
61.0	F6	25.24	IL6_2	57.0	IMR90p2
61.5	F6	27.09	IL6_2	57.0	IMR90p2
62.0	F6	28.11	IL6_2	57.0	IMR90p2
62.5	F6	28.61	IL6_2	57.0	IMR90p2
63.0	F6	28.6	IL6_2	57.0	IMR90p2
63.5	F6	29.26	IL6_2	57.0	IMR90p2
64.0	F6	31.69	IL6_2	57.0	IMR90p2
64.5	F6	35.77	IL6_2	57.0	IMR90p2
65.0	F6	41.98	IL6_2	57.0	IMR90p2
65.5	F6	50.55	IL6_2	57.0	IMR90p2
66.0	F6	59.89	IL6_2	57.0	IMR90p2
66.5	F6	68.62	IL6_2	57.0	IMR90p2
67.0	F6	76.68	IL6_2	57.0	IMR90p2
67.5	F6	83.56	IL6_2	57.0	IMR90p2
68.0	F6	88.23	IL6_2	57.0	IMR90p2
68.5	F6	92.21	IL6_2	57.0	IMR90p2
69.0	F6	98.25	IL6_2	57.0	IMR90p2
69.5	F6	109.39	IL6_2	57.0	IMR90p2
70.0	F6	129.25	IL6_2	57.0	IMR90p2
70.5	F6	158.93	IL6_2	57.0	IMR90p2
71.0	F6	194.18	IL6_2	57.0	IMR90p2
71.5	F6	228.88	IL6_2	57.0	IMR90p2
72.0	F6	256.25	IL6_2	57.0	IMR90p2
72.5	F6	268.0	IL6_2	57.0	IMR90p2
73.0	F6	260.22	IL6_2	57.0	IMR90p2
73.5	F6	236.57	IL6_2	57.0	IMR90p2
74.0	F6	202.07	IL6_2	57.0	IMR90p2
74.5	F6	159.99	IL6_2	57.0	IMR90p2
75.0	F6	117.64	IL6_2	57.0	IMR90p2
75.5	F6	81.58	IL6_2	57.0	IMR90p2
76.0	F6	53.19	IL6_2	57.0	IMR90p2
76.5	F6	33.0	IL6_2	57.0	IMR90p2
77.0	F6	23.01	IL6_2	57.0	IMR90p2
77.5	F6	20.72	IL6_2	57.0	IMR90p2
78.0	F6	21.65	IL6_2	57.0	IMR90p2
78.5	F6	24.11	IL6_2	57.0	IMR90p2
79.0	F6	25.97	IL6_2	57.0	IMR90p2
79.5	F6	24.57	IL6_2	57.0	IMR90p2
80.0	F6	20.4	IL6_2	57.0	IMR90p2
80.5	F6	15.93	IL6_2	57.0	IMR90p2
81.0	F6	11.31	IL6_2	57.0	IMR90p2
81.5	F6	7.12	IL6_2	57.0	IMR90p2
82.0	F6	4.82	IL6_2	57.0	IMR90p2
82.5	F6	3.76	IL6_2	57.0	IMR90p2
83.0	F6	2.95	IL6_2	57.0	IMR90p2
83.5	F6	2.68	IL6_2	57.0	IMR90p2
84.0	F6	2.86	IL6_2	57.0	IMR90p2
84.5	F6	2.96	IL6_2	57.0	IMR90p2
85.0	F6	3.5	IL6_2	57.0	IMR90p2
85.5	F6	4.0	IL6_2	57.0	IMR90p2
86.0	F6	3.58	IL6_2	57.0	IMR90p2
86.5	F6	3.07	IL6_2	57.0	IMR90p2
87.0	F6	2.72	IL6_2	57.0	IMR90p2
87.5	F6	1.93	IL6_2	57.0	IMR90p2
88.0	F6	1.58	IL6_2	57.0	IMR90p2
88.5	F6	2.18	IL6_2	57.0	IMR90p2
89.0	F6	2.55	IL6_2	57.0	IMR90p2
89.5	F6	2.37	IL6_2	57.0	IMR90p2
90.0	F6	2.38	IL6_2	57.0	IMR90p2
90.5	F6	2.4	IL6_2	57.0	IMR90p2
91.0	F6	1.88	IL6_2	57.0	IMR90p2
91.5	F6	1.22	IL6_2	57.0	IMR90p2
92.0	F6	1.07	IL6_2	57.0	IMR90p2
92.5	F6	1.43	IL6_2	57.0	IMR90p2
93.0	F6	1.39	IL6_2	57.0	IMR90p2
93.5	F6	2.67	IL6_2	57.0	IMR90p2
94.0	F6	3.61	IL6_2	57.0	IMR90p2
94.5	F6	6.83	IL6_2	57.0	IMR90p2
95.0	F6	4.58	IL6_2	57.0	IMR90p2
55.0	G6	2.31	IL6_2	55.7	IMR90p2
55.5	G6	5.0	IL6_2	55.7	IMR90p2
56.0	G6	4.62	IL6_2	55.7	IMR90p2
56.5	G6	4.62	IL6_2	55.7	IMR90p2
57.0	G6	4.62	IL6_2	55.7	IMR90p2
57.5	G6	4.12	IL6_2	55.7	IMR90p2
58.0	G6	7.24	IL6_2	55.7	IMR90p2
58.5	G6	13.24	IL6_2	55.7	IMR90p2
59.0	G6	16.93	IL6_2	55.7	IMR90p2
59.5	G6	20.91	IL6_2	55.7	IMR90p2
60.0	G6	24.83	IL6_2	55.7	IMR90p2
60.5	G6	27.15	IL6_2	55.7	IMR90p2
61.0	G6	28.95	IL6_2	55.7	IMR90p2
61.5	G6	30.05	IL6_2	55.7	IMR90p2
62.0	G6	29.21	IL6_2	55.7	IMR90p2
62.5	G6	27.7	IL6_2	55.7	IMR90p2
63.0	G6	27.04	IL6_2	55.7	IMR90p2
63.5	G6	26.57	IL6_2	55.7	IMR90p2
64.0	G6	27.85	IL6_2	55.7	IMR90p2
64.5	G6	31.4	IL6_2	55.7	IMR90p2
65.0	G6	36.72	IL6_2	55.7	IMR90p2
65.5	G6	43.99	IL6_2	55.7	IMR90p2
66.0	G6	52.32	IL6_2	55.7	IMR90p2
66.5	G6	60.37	IL6_2	55.7	IMR90p2
67.0	G6	68.23	IL6_2	55.7	IMR90p2
67.5	G6	74.53	IL6_2	55.7	IMR90p2
68.0	G6	78.46	IL6_2	55.7	IMR90p2
68.5	G6	82.07	IL6_2	55.7	IMR90p2
69.0	G6	86.1	IL6_2	55.7	IMR90p2
69.5	G6	92.21	IL6_2	55.7	IMR90p2
70.0	G6	104.18	IL6_2	55.7	IMR90p2
70.5	G6	122.97	IL6_2	55.7	IMR90p2
71.0	G6	146.82	IL6_2	55.7	IMR90p2
71.5	G6	175.66	IL6_2	55.7	IMR90p2
72.0	G6	205.7	IL6_2	55.7	IMR90p2
72.5	G6	228.12	IL6_2	55.7	IMR90p2
73.0	G6	237.88	IL6_2	55.7	IMR90p2
73.5	G6	233.57	IL6_2	55.7	IMR90p2
74.0	G6	212.16	IL6_2	55.7	IMR90p2
74.5	G6	175.25	IL6_2	55.7	IMR90p2
75.0	G6	132.77	IL6_2	55.7	IMR90p2
75.5	G6	92.38	IL6_2	55.7	IMR90p2
76.0	G6	58.07	IL6_2	55.7	IMR90p2
76.5	G6	34.42	IL6_2	55.7	IMR90p2
77.0	G6	22.47	IL6_2	55.7	IMR90p2
77.5	G6	18.35	IL6_2	55.7	IMR90p2
78.0	G6	17.87	IL6_2	55.7	IMR90p2
78.5	G6	18.59	IL6_2	55.7	IMR90p2
79.0	G6	18.98	IL6_2	55.7	IMR90p2
79.5	G6	17.66	IL6_2	55.7	IMR90p2
80.0	G6	14.45	IL6_2	55.7	IMR90p2
80.5	G6	11.39	IL6_2	55.7	IMR90p2
81.0	G6	9.11	IL6_2	55.7	IMR90p2
81.5	G6	6.8	IL6_2	55.7	IMR90p2
82.0	G6	5.32	IL6_2	55.7	IMR90p2
82.5	G6	5.0	IL6_2	55.7	IMR90p2
83.0	G6	4.51	IL6_2	55.7	IMR90p2
83.5	G6	3.61	IL6_2	55.7	IMR90p2
84.0	G6	3.08	IL6_2	55.7	IMR90p2
84.5	G6	2.59	IL6_2	55.7	IMR90p2
85.0	G6	2.05	IL6_2	55.7	IMR90p2
85.5	G6	1.71	IL6_2	55.7	IMR90p2
86.0	G6	1.77	IL6_2	55.7	IMR90p2
86.5	G6	2.15	IL6_2	55.7	IMR90p2
87.0	G6	2.51	IL6_2	55.7	IMR90p2
87.5	G6	2.73	IL6_2	55.7	IMR90p2
88.0	G6	3.14	IL6_2	55.7	IMR90p2
88.5	G6	3.29	IL6_2	55.7	IMR90p2
89.0	G6	2.59	IL6_2	55.7	IMR90p2
89.5	G6	2.09	IL6_2	55.7	IMR90p2
90.0	G6	2.09	IL6_2	55.7	IMR90p2
90.5	G6	1.49	IL6_2	55.7	IMR90p2
91.0	G6	0.9	IL6_2	55.7	IMR90p2
91.5	G6	1.26	IL6_2	55.7	IMR90p2
92.0	G6	1.66	IL6_2	55.7	IMR90p2
92.5	G6	1.93	IL6_2	55.7	IMR90p2
93.0	G6	2.68	IL6_2	55.7	IMR90p2
93.5	G6	3.84	IL6_2	55.7	IMR90p2
94.0	G6	4.27	IL6_2	55.7	IMR90p2
94.5	G6	5.63	IL6_2	55.7	IMR90p2
95.0	G6	3.04	IL6_2	55.7	IMR90p2
55.0	H6	1.88	IL6_2	55.0	IMR90p2
55.5	H6	4.07	IL6_2	55.0	IMR90p2
56.0	H6	3.75	IL6_2	55.0	IMR90p2
56.5	H6	3.75	IL6_2	55.0	IMR90p2
57.0	H6	3.75	IL6_2	55.0	IMR90p2
57.5	H6	3.26	IL6_2	55.0	IMR90p2
58.0	H6	6.31	IL6_2	55.0	IMR90p2
58.5	H6	12.06	IL6_2	55.0	IMR90p2
59.0	H6	16.23	IL6_2	55.0	IMR90p2
59.5	H6	20.57	IL6_2	55.0	IMR90p2
60.0	H6	25.06	IL6_2	55.0	IMR90p2
60.5	H6	28.31	IL6_2	55.0	IMR90p2
61.0	H6	30.42	IL6_2	55.0	IMR90p2
61.5	H6	31.95	IL6_2	55.0	IMR90p2
62.0	H6	31.98	IL6_2	55.0	IMR90p2
62.5	H6	30.64	IL6_2	55.0	IMR90p2
63.0	H6	29.48	IL6_2	55.0	IMR90p2
63.5	H6	28.99	IL6_2	55.0	IMR90p2
64.0	H6	29.42	IL6_2	55.0	IMR90p2
64.5	H6	31.61	IL6_2	55.0	IMR90p2
65.0	H6	35.59	IL6_2	55.0	IMR90p2
65.5	H6	41.16	IL6_2	55.0	IMR90p2
66.0	H6	48.36	IL6_2	55.0	IMR90p2
66.5	H6	56.59	IL6_2	55.0	IMR90p2
67.0	H6	64.62	IL6_2	55.0	IMR90p2
67.5	H6	71.57	IL6_2	55.0	IMR90p2
68.0	H6	77.02	IL6_2	55.0	IMR90p2
68.5	H6	80.62	IL6_2	55.0	IMR90p2
69.0	H6	83.14	IL6_2	55.0	IMR90p2
69.5	H6	87.4	IL6_2	55.0	IMR90p2
70.0	H6	96.67	IL6_2	55.0	IMR90p2
70.5	H6	112.98	IL6_2	55.0	IMR90p2
71.0	H6	136.94	IL6_2	55.0	IMR90p2
71.5	H6	167.69	IL6_2	55.0	IMR90p2
72.0	H6	202.11	IL6_2	55.0	IMR90p2
72.5	H6	231.41	IL6_2	55.0	IMR90p2
73.0	H6	245.89	IL6_2	55.0	IMR90p2
73.5	H6	242.1	IL6_2	55.0	IMR90p2
74.0	H6	219.31	IL6_2	55.0	IMR90p2
74.5	H6	178.26	IL6_2	55.0	IMR90p2
75.0	H6	128.53	IL6_2	55.0	IMR90p2
75.5	H6	83.3	IL6_2	55.0	IMR90p2
76.0	H6	48.08	IL6_2	55.0	IMR90p2
76.5	H6	24.39	IL6_2	55.0	IMR90p2
77.0	H6	12.61	IL6_2	55.0	IMR90p2
77.5	H6	9.77	IL6_2	55.0	IMR90p2
78.0	H6	10.6	IL6_2	55.0	IMR90p2
78.5	H6	11.7	IL6_2	55.0	IMR90p2
79.0	H6	12.1	IL6_2	55.0	IMR90p2
79.5	H6	12.33	IL6_2	55.0	IMR90p2
80.0	H6	11.73	IL6_2	55.0	IMR90p2
80.5	H6	9.73	IL6_2	55.0	IMR90p2
81.0	H6	7.58	IL6_2	55.0	IMR90p2
81.5	H6	6.36	IL6_2	55.0	IMR90p2
82.0	H6	5.05	IL6_2	55.0	IMR90p2
82.5	H6	3.5	IL6_2	55.0	IMR90p2
83.0	H6	2.8	IL6_2	55.0	IMR90p2
83.5	H6	3.02	IL6_2	55.0	IMR90p2
84.0	H6	2.65	IL6_2	55.0	IMR90p2
84.5	H6	2.35	IL6_2	55.0	IMR90p2
85.0	H6	3.01	IL6_2	55.0	IMR90p2
85.5	H6	3.43	IL6_2	55.0	IMR90p2
86.0	H6	3.08	IL6_2	55.0	IMR90p2
86.5	H6	2.93	IL6_2	55.0	IMR90p2
87.0	H6	2.85	IL6_2	55.0	IMR90p2
87.5	H6	2.49	IL6_2	55.0	IMR90p2
88.0	H6	2.44	IL6_2	55.0	IMR90p2
88.5	H6	2.1	IL6_2	55.0	IMR90p2
89.0	H6	1.87	IL6_2	55.0	IMR90p2
89.5	H6	2.1	IL6_2	55.0	IMR90p2
90.0	H6	2.03	IL6_2	55.0	IMR90p2
90.5	H6	1.24	IL6_2	55.0	IMR90p2
91.0	H6	1.24	IL6_2	55.0	IMR90p2
91.5	H6	1.45	IL6_2	55.0	IMR90p2
92.0	H6	1.12	IL6_2	55.0	IMR90p2
92.5	H6	0.95	IL6_2	55.0	IMR90p2
93.0	H6	1.63	IL6_2	55.0	IMR90p2
93.5	H6	2.01	IL6_2	55.0	IMR90p2
94.0	H6	1.91	IL6_2	55.0	IMR90p2
94.5	H6	2.32	IL6_2	55.0	IMR90p2
95.0	H6	1.14	IL6_2	55.0	IMR90p2
55.0	A6	2.15	IL6_2	65.0	IMR90p8
55.5	A6	4.65	IL6_2	65.0	IMR90p8
56.0	A6	4.3	IL6_2	65.0	IMR90p8
56.5	A6	4.3	IL6_2	65.0	IMR90p8
57.0	A6	4.3	IL6_2	65.0	IMR90p8
57.5	A6	3.52	IL6_2	65.0	IMR90p8
58.0	A6	8.19	IL6_2	65.0	IMR90p8
58.5	A6	18.42	IL6_2	65.0	IMR90p8
59.0	A6	25.97	IL6_2	65.0	IMR90p8
59.5	A6	30.13	IL6_2	65.0	IMR90p8
60.0	A6	33.5	IL6_2	65.0	IMR90p8
60.5	A6	36.24	IL6_2	65.0	IMR90p8
61.0	A6	36.65	IL6_2	65.0	IMR90p8
61.5	A6	35.8	IL6_2	65.0	IMR90p8
62.0	A6	35.14	IL6_2	65.0	IMR90p8
62.5	A6	33.28	IL6_2	65.0	IMR90p8
63.0	A6	31.57	IL6_2	65.0	IMR90p8
63.5	A6	32.58	IL6_2	65.0	IMR90p8
64.0	A6	35.31	IL6_2	65.0	IMR90p8
64.5	A6	39.41	IL6_2	65.0	IMR90p8
65.0	A6	46.03	IL6_2	65.0	IMR90p8
65.5	A6	53.84	IL6_2	65.0	IMR90p8
66.0	A6	60.64	IL6_2	65.0	IMR90p8
66.5	A6	66.74	IL6_2	65.0	IMR90p8
67.0	A6	71.89	IL6_2	65.0	IMR90p8
67.5	A6	75.46	IL6_2	65.0	IMR90p8
68.0	A6	77.22	IL6_2	65.0	IMR90p8
68.5	A6	77.59	IL6_2	65.0	IMR90p8
69.0	A6	77.23	IL6_2	65.0	IMR90p8
69.5	A6	76.32	IL6_2	65.0	IMR90p8
70.0	A6	75.08	IL6_2	65.0	IMR90p8
70.5	A6	74.6	IL6_2	65.0	IMR90p8
71.0	A6	74.94	IL6_2	65.0	IMR90p8
71.5	A6	75.57	IL6_2	65.0	IMR90p8
72.0	A6	76.84	IL6_2	65.0	IMR90p8
72.5	A6	77.81	IL6_2	65.0	IMR90p8
73.0	A6	78.27	IL6_2	65.0	IMR90p8
73.5	A6	78.89	IL6_2	65.0	IMR90p8
74.0	A6	78.88	IL6_2	65.0	IMR90p8
74.5	A6	78.53	IL6_2	65.0	IMR90p8
75.0	A6	79.12	IL6_2	65.0	IMR90p8
75.5	A6	80.32	IL6_2	65.0	IMR90p8
76.0	A6	82.4	IL6_2	65.0	IMR90p8
76.5	A6	88.05	IL6_2	65.0	IMR90p8
77.0	A6	106.85	IL6_2	65.0	IMR90p8
77.5	A6	146.69	IL6_2	65.0	IMR90p8
78.0	A6	194.26	IL6_2	65.0	IMR90p8
78.5	A6	236.02	IL6_2	65.0	IMR90p8
79.0	A6	268.84	IL6_2	65.0	IMR90p8
79.5	A6	271.51	IL6_2	65.0	IMR90p8
80.0	A6	227.5	IL6_2	65.0	IMR90p8
80.5	A6	163.74	IL6_2	65.0	IMR90p8
81.0	A6	104.64	IL6_2	65.0	IMR90p8
81.5	A6	51.21	IL6_2	65.0	IMR90p8
82.0	A6	14.77	IL6_2	65.0	IMR90p8
82.5	A6	3.57	IL6_2	65.0	IMR90p8
83.0	A6	3.31	IL6_2	65.0	IMR90p8
83.5	A6	2.88	IL6_2	65.0	IMR90p8
84.0	A6	2.78	IL6_2	65.0	IMR90p8
84.5	A6	2.82	IL6_2	65.0	IMR90p8
85.0	A6	2.49	IL6_2	65.0	IMR90p8
85.5	A6	2.46	IL6_2	65.0	IMR90p8
86.0	A6	2.8	IL6_2	65.0	IMR90p8
86.5	A6	2.71	IL6_2	65.0	IMR90p8
87.0	A6	2.32	IL6_2	65.0	IMR90p8
87.5	A6	2.38	IL6_2	65.0	IMR90p8
88.0	A6	2.69	IL6_2	65.0	IMR90p8
88.5	A6	1.91	IL6_2	65.0	IMR90p8
89.0	A6	1.51	IL6_2	65.0	IMR90p8
89.5	A6	1.47	IL6_2	65.0	IMR90p8
90.0	A6	0.91	IL6_2	65.0	IMR90p8
90.5	A6	0.38	IL6_2	65.0	IMR90p8
91.0	A6	1.04	IL6_2	65.0	IMR90p8
91.5	A6	1.65	IL6_2	65.0	IMR90p8
92.0	A6	1.67	IL6_2	65.0	IMR90p8
92.5	A6	1.97	IL6_2	65.0	IMR90p8
93.0	A6	2.32	IL6_2	65.0	IMR90p8
93.5	A6	1.82	IL6_2	65.0	IMR90p8
94.0	A6	1.48	IL6_2	65.0	IMR90p8
94.5	A6	0.81	IL6_2	65.0	IMR90p8
95.0	A6	-0.09	IL6_2	65.0	IMR90p8
55.0	B6	-2.59	IL6_2	64.5	IMR90p8
55.5	B6	-5.61	IL6_2	64.5	IMR90p8
56.0	B6	-5.18	IL6_2	64.5	IMR90p8
56.5	B6	-5.18	IL6_2	64.5	IMR90p8
57.0	B6	-5.18	IL6_2	64.5	IMR90p8
57.5	B6	-5.72	IL6_2	64.5	IMR90p8
58.0	B6	-2.44	IL6_2	64.5	IMR90p8
58.5	B6	4.69	IL6_2	64.5	IMR90p8
59.0	B6	10.43	IL6_2	64.5	IMR90p8
59.5	B6	15.43	IL6_2	64.5	IMR90p8
60.0	B6	20.55	IL6_2	64.5	IMR90p8
60.5	B6	25.35	IL6_2	64.5	IMR90p8
61.0	B6	28.99	IL6_2	64.5	IMR90p8
61.5	B6	30.98	IL6_2	64.5	IMR90p8
62.0	B6	32.14	IL6_2	64.5	IMR90p8
62.5	B6	33.12	IL6_2	64.5	IMR90p8
63.0	B6	34.14	IL6_2	64.5	IMR90p8
63.5	B6	35.77	IL6_2	64.5	IMR90p8
64.0	B6	39.14	IL6_2	64.5	IMR90p8
64.5	B6	44.48	IL6_2	64.5	IMR90p8
65.0	B6	51.05	IL6_2	64.5	IMR90p8
65.5	B6	58.36	IL6_2	64.5	IMR90p8
66.0	B6	66.16	IL6_2	64.5	IMR90p8
66.5	B6	72.77	IL6_2	64.5	IMR90p8
67.0	B6	77.5	IL6_2	64.5	IMR90p8
67.5	B6	80.69	IL6_2	64.5	IMR90p8
68.0	B6	81.67	IL6_2	64.5	IMR90p8
68.5	B6	81.31	IL6_2	64.5	IMR90p8
69.0	B6	81.8	IL6_2	64.5	IMR90p8
69.5	B6	82.44	IL6_2	64.5	IMR90p8
70.0	B6	82.83	IL6_2	64.5	IMR90p8
70.5	B6	84.63	IL6_2	64.5	IMR90p8
71.0	B6	86.46	IL6_2	64.5	IMR90p8
71.5	B6	87.87	IL6_2	64.5	IMR90p8
72.0	B6	89.78	IL6_2	64.5	IMR90p8
72.5	B6	91.64	IL6_2	64.5	IMR90p8
73.0	B6	92.59	IL6_2	64.5	IMR90p8
73.5	B6	93.25	IL6_2	64.5	IMR90p8
74.0	B6	92.61	IL6_2	64.5	IMR90p8
74.5	B6	90.78	IL6_2	64.5	IMR90p8
75.0	B6	89.44	IL6_2	64.5	IMR90p8
75.5	B6	89.04	IL6_2	64.5	IMR90p8
76.0	B6	90.55	IL6_2	64.5	IMR90p8
76.5	B6	97.52	IL6_2	64.5	IMR90p8
77.0	B6	123.03	IL6_2	64.5	IMR90p8
77.5	B6	170.73	IL6_2	64.5	IMR90p8
78.0	B6	223.12	IL6_2	64.5	IMR90p8
78.5	B6	268.57	IL6_2	64.5	IMR90p8
79.0	B6	301.34	IL6_2	64.5	IMR90p8
79.5	B6	294.78	IL6_2	64.5	IMR90p8
80.0	B6	239.72	IL6_2	64.5	IMR90p8
80.5	B6	169.55	IL6_2	64.5	IMR90p8
81.0	B6	104.78	IL6_2	64.5	IMR90p8
81.5	B6	48.19	IL6_2	64.5	IMR90p8
82.0	B6	12.69	IL6_2	64.5	IMR90p8
82.5	B6	2.66	IL6_2	64.5	IMR90p8
83.0	B6	2.57	IL6_2	64.5	IMR90p8
83.5	B6	2.68	IL6_2	64.5	IMR90p8
84.0	B6	2.67	IL6_2	64.5	IMR90p8
84.5	B6	2.47	IL6_2	64.5	IMR90p8
85.0	B6	2.7	IL6_2	64.5	IMR90p8
85.5	B6	2.82	IL6_2	64.5	IMR90p8
86.0	B6	2.45	IL6_2	64.5	IMR90p8
86.5	B6	1.86	IL6_2	64.5	IMR90p8
87.0	B6	1.74	IL6_2	64.5	IMR90p8
87.5	B6	1.61	IL6_2	64.5	IMR90p8
88.0	B6	1.39	IL6_2	64.5	IMR90p8
88.5	B6	1.36	IL6_2	64.5	IMR90p8
89.0	B6	1.3	IL6_2	64.5	IMR90p8
89.5	B6	1.38	IL6_2	64.5	IMR90p8
90.0	B6	1.68	IL6_2	64.5	IMR90p8
90.5	B6	2.04	IL6_2	64.5	IMR90p8
91.0	B6	2.15	IL6_2	64.5	IMR90p8
91.5	B6	2.27	IL6_2	64.5	IMR90p8
92.0	B6	2.35	IL6_2	64.5	IMR90p8
92.5	B6	2.33	IL6_2	64.5	IMR90p8
93.0	B6	2.06	IL6_2	64.5	IMR90p8
93.5	B6	2.45	IL6_2	64.5	IMR90p8
94.0	B6	2.87	IL6_2	64.5	IMR90p8
94.5	B6	4.1	IL6_2	64.5	IMR90p8
95.0	B6	2.44	IL6_2	64.5	IMR90p8
55.0	C6	-2.11	IL6_2	63.3	IMR90p8
55.5	C6	-4.57	IL6_2	63.3	IMR90p8
56.0	C6	-4.22	IL6_2	63.3	IMR90p8
56.5	C6	-4.22	IL6_2	63.3	IMR90p8
57.0	C6	-4.22	IL6_2	63.3	IMR90p8
57.5	C6	-4.91	IL6_2	63.3	IMR90p8
58.0	C6	-0.57	IL6_2	63.3	IMR90p8
58.5	C6	7.46	IL6_2	63.3	IMR90p8
59.0	C6	12.54	IL6_2	63.3	IMR90p8
59.5	C6	16.49	IL6_2	63.3	IMR90p8
60.0	C6	20.9	IL6_2	63.3	IMR90p8
60.5	C6	24.74	IL6_2	63.3	IMR90p8
61.0	C6	27.96	IL6_2	63.3	IMR90p8
61.5	C6	31.7	IL6_2	63.3	IMR90p8
62.0	C6	35.48	IL6_2	63.3	IMR90p8
62.5	C6	38.53	IL6_2	63.3	IMR90p8
63.0	C6	40.55	IL6_2	63.3	IMR90p8
63.5	C6	42.5	IL6_2	63.3	IMR90p8
64.0	C6	45.65	IL6_2	63.3	IMR90p8
64.5	C6	50.26	IL6_2	63.3	IMR90p8
65.0	C6	55.96	IL6_2	63.3	IMR90p8
65.5	C6	64.0	IL6_2	63.3	IMR90p8
66.0	C6	73.55	IL6_2	63.3	IMR90p8
66.5	C6	80.63	IL6_2	63.3	IMR90p8
67.0	C6	85.32	IL6_2	63.3	IMR90p8
67.5	C6	89.04	IL6_2	63.3	IMR90p8
68.0	C6	90.37	IL6_2	63.3	IMR90p8
68.5	C6	89.42	IL6_2	63.3	IMR90p8
69.0	C6	89.45	IL6_2	63.3	IMR90p8
69.5	C6	89.33	IL6_2	63.3	IMR90p8
70.0	C6	88.72	IL6_2	63.3	IMR90p8
70.5	C6	88.82	IL6_2	63.3	IMR90p8
71.0	C6	89.82	IL6_2	63.3	IMR90p8
71.5	C6	91.05	IL6_2	63.3	IMR90p8
72.0	C6	92.35	IL6_2	63.3	IMR90p8
72.5	C6	93.8	IL6_2	63.3	IMR90p8
73.0	C6	95.16	IL6_2	63.3	IMR90p8
73.5	C6	95.42	IL6_2	63.3	IMR90p8
74.0	C6	95.24	IL6_2	63.3	IMR90p8
74.5	C6	96.7	IL6_2	63.3	IMR90p8
75.0	C6	97.53	IL6_2	63.3	IMR90p8
75.5	C6	98.67	IL6_2	63.3	IMR90p8
76.0	C6	102.86	IL6_2	63.3	IMR90p8
76.5	C6	113.01	IL6_2	63.3	IMR90p8
77.0	C6	144.13	IL6_2	63.3	IMR90p8
77.5	C6	200.87	IL6_2	63.3	IMR90p8
78.0	C6	261.4	IL6_2	63.3	IMR90p8
78.5	C6	312.61	IL6_2	63.3	IMR90p8
79.0	C6	347.72	IL6_2	63.3	IMR90p8
79.5	C6	334.43	IL6_2	63.3	IMR90p8
80.0	C6	266.81	IL6_2	63.3	IMR90p8
80.5	C6	185.98	IL6_2	63.3	IMR90p8
81.0	C6	112.61	IL6_2	63.3	IMR90p8
81.5	C6	49.22	IL6_2	63.3	IMR90p8
82.0	C6	11.86	IL6_2	63.3	IMR90p8
82.5	C6	3.48	IL6_2	63.3	IMR90p8
83.0	C6	3.83	IL6_2	63.3	IMR90p8
83.5	C6	3.67	IL6_2	63.3	IMR90p8
84.0	C6	3.6	IL6_2	63.3	IMR90p8
84.5	C6	3.54	IL6_2	63.3	IMR90p8
85.0	C6	3.38	IL6_2	63.3	IMR90p8
85.5	C6	3.18	IL6_2	63.3	IMR90p8
86.0	C6	2.77	IL6_2	63.3	IMR90p8
86.5	C6	2.22	IL6_2	63.3	IMR90p8
87.0	C6	1.95	IL6_2	63.3	IMR90p8
87.5	C6	1.87	IL6_2	63.3	IMR90p8
88.0	C6	1.87	IL6_2	63.3	IMR90p8
88.5	C6	2.13	IL6_2	63.3	IMR90p8
89.0	C6	2.19	IL6_2	63.3	IMR90p8
89.5	C6	1.9	IL6_2	63.3	IMR90p8
90.0	C6	1.9	IL6_2	63.3	IMR90p8
90.5	C6	1.89	IL6_2	63.3	IMR90p8
91.0	C6	1.85	IL6_2	63.3	IMR90p8
91.5	C6	2.15	IL6_2	63.3	IMR90p8
92.0	C6	2.39	IL6_2	63.3	IMR90p8
92.5	C6	2.34	IL6_2	63.3	IMR90p8
93.0	C6	2.09	IL6_2	63.3	IMR90p8
93.5	C6	2.11	IL6_2	63.3	IMR90p8
94.0	C6	1.95	IL6_2	63.3	IMR90p8
94.5	C6	2.83	IL6_2	63.3	IMR90p8
95.0	C6	1.78	IL6_2	63.3	IMR90p8
55.0	D6	-1.16	IL6_2	61.4	IMR90p8
55.5	D6	-2.52	IL6_2	61.4	IMR90p8
56.0	D6	-2.32	IL6_2	61.4	IMR90p8
56.5	D6	-2.32	IL6_2	61.4	IMR90p8
57.0	D6	-2.32	IL6_2	61.4	IMR90p8
57.5	D6	-3.15	IL6_2	61.4	IMR90p8
58.0	D6	1.91	IL6_2	61.4	IMR90p8
58.5	D6	12.19	IL6_2	61.4	IMR90p8
59.0	D6	20.15	IL6_2	61.4	IMR90p8
59.5	D6	26.42	IL6_2	61.4	IMR90p8
60.0	D6	31.33	IL6_2	61.4	IMR90p8
60.5	D6	34.75	IL6_2	61.4	IMR90p8
61.0	D6	36.93	IL6_2	61.4	IMR90p8
61.5	D6	38.11	IL6_2	61.4	IMR90p8
62.0	D6	38.84	IL6_2	61.4	IMR90p8
62.5	D6	39.02	IL6_2	61.4	IMR90p8
63.0	D6	38.89	IL6_2	61.4	IMR90p8
63.5	D6	39.55	IL6_2	61.4	IMR90p8
64.0	D6	41.42	IL6_2	61.4	IMR90p8
64.5	D6	44.35	IL6_2	61.4	IMR90p8
65.0	D6	48.59	IL6_2	61.4	IMR90p8
65.5	D6	54.29	IL6_2	61.4	IMR90p8
66.0	D6	60.41	IL6_2	61.4	IMR90p8
66.5	D6	65.64	IL6_2	61.4	IMR90p8
67.0	D6	69.8	IL6_2	61.4	IMR90p8
67.5	D6	73.46	IL6_2	61.4	IMR90p8
68.0	D6	75.85	IL6_2	61.4	IMR90p8
68.5	D6	76.76	IL6_2	61.4	IMR90p8
69.0	D6	77.69	IL6_2	61.4	IMR90p8
69.5	D6	78.74	IL6_2	61.4	IMR90p8
70.0	D6	78.55	IL6_2	61.4	IMR90p8
70.5	D6	78.26	IL6_2	61.4	IMR90p8
71.0	D6	78.74	IL6_2	61.4	IMR90p8
71.5	D6	78.76	IL6_2	61.4	IMR90p8
72.0	D6	78.05	IL6_2	61.4	IMR90p8
72.5	D6	78.41	IL6_2	61.4	IMR90p8
73.0	D6	79.23	IL6_2	61.4	IMR90p8
73.5	D6	79.33	IL6_2	61.4	IMR90p8
74.0	D6	79.53	IL6_2	61.4	IMR90p8
74.5	D6	80.57	IL6_2	61.4	IMR90p8
75.0	D6	81.58	IL6_2	61.4	IMR90p8
75.5	D6	82.88	IL6_2	61.4	IMR90p8
76.0	D6	86.0	IL6_2	61.4	IMR90p8
76.5	D6	93.29	IL6_2	61.4	IMR90p8
77.0	D6	117.42	IL6_2	61.4	IMR90p8
77.5	D6	162.33	IL6_2	61.4	IMR90p8
78.0	D6	210.52	IL6_2	61.4	IMR90p8
78.5	D6	251.7	IL6_2	61.4	IMR90p8
79.0	D6	281.65	IL6_2	61.4	IMR90p8
79.5	D6	274.08	IL6_2	61.4	IMR90p8
80.0	D6	220.92	IL6_2	61.4	IMR90p8
80.5	D6	155.56	IL6_2	61.4	IMR90p8
81.0	D6	96.31	IL6_2	61.4	IMR90p8
81.5	D6	43.93	IL6_2	61.4	IMR90p8
82.0	D6	12.01	IL6_2	61.4	IMR90p8
82.5	D6	4.32	IL6_2	61.4	IMR90p8
83.0	D6	4.25	IL6_2	61.4	IMR90p8
83.5	D6	3.37	IL6_2	61.4	IMR90p8
84.0	D6	3.0	IL6_2	61.4	IMR90p8
84.5	D6	2.51	IL6_2	61.4	IMR90p8
85.0	D6	1.99	IL6_2	61.4	IMR90p8
85.5	D6	2.22	IL6_2	61.4	IMR90p8
86.0	D6	2.84	IL6_2	61.4	IMR90p8
86.5	D6	3.03	IL6_2	61.4	IMR90p8
87.0	D6	2.9	IL6_2	61.4	IMR90p8
87.5	D6	3.05	IL6_2	61.4	IMR90p8
88.0	D6	3.02	IL6_2	61.4	IMR90p8
88.5	D6	2.47	IL6_2	61.4	IMR90p8
89.0	D6	2.3	IL6_2	61.4	IMR90p8
89.5	D6	2.5	IL6_2	61.4	IMR90p8
90.0	D6	2.45	IL6_2	61.4	IMR90p8
90.5	D6	2.46	IL6_2	61.4	IMR90p8
91.0	D6	2.3	IL6_2	61.4	IMR90p8
91.5	D6	1.66	IL6_2	61.4	IMR90p8
92.0	D6	1.12	IL6_2	61.4	IMR90p8
92.5	D6	0.68	IL6_2	61.4	IMR90p8
93.0	D6	0.42	IL6_2	61.4	IMR90p8
93.5	D6	0.88	IL6_2	61.4	IMR90p8
94.0	D6	1.19	IL6_2	61.4	IMR90p8
94.5	D6	2.19	IL6_2	61.4	IMR90p8
95.0	D6	1.46	IL6_2	61.4	IMR90p8
55.0	E6	1.37	IL6_2	59.0	IMR90p8
55.5	E6	2.97	IL6_2	59.0	IMR90p8
56.0	E6	2.74	IL6_2	59.0	IMR90p8
56.5	E6	2.74	IL6_2	59.0	IMR90p8
57.0	E6	2.74	IL6_2	59.0	IMR90p8
57.5	E6	1.96	IL6_2	59.0	IMR90p8
58.0	E6	6.78	IL6_2	59.0	IMR90p8
58.5	E6	16.23	IL6_2	59.0	IMR90p8
59.0	E6	23.54	IL6_2	59.0	IMR90p8
59.5	E6	28.35	IL6_2	59.0	IMR90p8
60.0	E6	31.11	IL6_2	59.0	IMR90p8
60.5	E6	33.36	IL6_2	59.0	IMR90p8
61.0	E6	34.66	IL6_2	59.0	IMR90p8
61.5	E6	34.87	IL6_2	59.0	IMR90p8
62.0	E6	34.79	IL6_2	59.0	IMR90p8
62.5	E6	34.93	IL6_2	59.0	IMR90p8
63.0	E6	35.95	IL6_2	59.0	IMR90p8
63.5	E6	37.88	IL6_2	59.0	IMR90p8
64.0	E6	40.06	IL6_2	59.0	IMR90p8
64.5	E6	42.97	IL6_2	59.0	IMR90p8
65.0	E6	46.57	IL6_2	59.0	IMR90p8
65.5	E6	49.91	IL6_2	59.0	IMR90p8
66.0	E6	53.22	IL6_2	59.0	IMR90p8
66.5	E6	57.0	IL6_2	59.0	IMR90p8
67.0	E6	60.73	IL6_2	59.0	IMR90p8
67.5	E6	63.15	IL6_2	59.0	IMR90p8
68.0	E6	64.22	IL6_2	59.0	IMR90p8
68.5	E6	64.53	IL6_2	59.0	IMR90p8
69.0	E6	64.74	IL6_2	59.0	IMR90p8
69.5	E6	64.28	IL6_2	59.0	IMR90p8
70.0	E6	64.05	IL6_2	59.0	IMR90p8
70.5	E6	65.58	IL6_2	59.0	IMR90p8
71.0	E6	67.43	IL6_2	59.0	IMR90p8
71.5	E6	69.25	IL6_2	59.0	IMR90p8
72.0	E6	73.74	IL6_2	59.0	IMR90p8
72.5	E6	80.43	IL6_2	59.0	IMR90p8
73.0	E6	85.8	IL6_2	59.0	IMR90p8
73.5	E6	90.33	IL6_2	59.0	IMR90p8
74.0	E6	93.19	IL6_2	59.0	IMR90p8
74.5	E6	90.46	IL6_2	59.0	IMR90p8
75.0	E6	83.16	IL6_2	59.0	IMR90p8
75.5	E6	75.88	IL6_2	59.0	IMR90p8
76.0	E6	69.55	IL6_2	59.0	IMR90p8
76.5	E6	66.26	IL6_2	59.0	IMR90p8
77.0	E6	76.51	IL6_2	59.0	IMR90p8
77.5	E6	102.95	IL6_2	59.0	IMR90p8
78.0	E6	132.96	IL6_2	59.0	IMR90p8
78.5	E6	159.39	IL6_2	59.0	IMR90p8
79.0	E6	179.55	IL6_2	59.0	IMR90p8
79.5	E6	176.85	IL6_2	59.0	IMR90p8
80.0	E6	144.44	IL6_2	59.0	IMR90p8
80.5	E6	102.86	IL6_2	59.0	IMR90p8
81.0	E6	64.9	IL6_2	59.0	IMR90p8
81.5	E6	31.0	IL6_2	59.0	IMR90p8
82.0	E6	9.65	IL6_2	59.0	IMR90p8
82.5	E6	4.2	IL6_2	59.0	IMR90p8
83.0	E6	4.24	IL6_2	59.0	IMR90p8
83.5	E6	3.83	IL6_2	59.0	IMR90p8
84.0	E6	3.94	IL6_2	59.0	IMR90p8
84.5	E6	3.7	IL6_2	59.0	IMR90p8
85.0	E6	3.17	IL6_2	59.0	IMR90p8
85.5	E6	2.74	IL6_2	59.0	IMR90p8
86.0	E6	2.53	IL6_2	59.0	IMR90p8
86.5	E6	2.22	IL6_2	59.0	IMR90p8
87.0	E6	1.59	IL6_2	59.0	IMR90p8
87.5	E6	1.63	IL6_2	59.0	IMR90p8
88.0	E6	2.0	IL6_2	59.0	IMR90p8
88.5	E6	1.48	IL6_2	59.0	IMR90p8
89.0	E6	1.18	IL6_2	59.0	IMR90p8
89.5	E6	1.74	IL6_2	59.0	IMR90p8
90.0	E6	1.33	IL6_2	59.0	IMR90p8
90.5	E6	0.99	IL6_2	59.0	IMR90p8
91.0	E6	1.86	IL6_2	59.0	IMR90p8
91.5	E6	1.9	IL6_2	59.0	IMR90p8
92.0	E6	1.41	IL6_2	59.0	IMR90p8
92.5	E6	2.05	IL6_2	59.0	IMR90p8
93.0	E6	2.31	IL6_2	59.0	IMR90p8
93.5	E6	2.24	IL6_2	59.0	IMR90p8
94.0	E6	2.6	IL6_2	59.0	IMR90p8
94.5	E6	3.65	IL6_2	59.0	IMR90p8
95.0	E6	1.89	IL6_2	59.0	IMR90p8
55.0	F6	16.61	IL6_2	57.0	IMR90p8
55.5	F6	35.99	IL6_2	57.0	IMR90p8
56.0	F6	33.23	IL6_2	57.0	IMR90p8
56.5	F6	33.23	IL6_2	57.0	IMR90p8
57.0	F6	33.23	IL6_2	57.0	IMR90p8
57.5	F6	33.18	IL6_2	57.0	IMR90p8
58.0	F6	33.55	IL6_2	57.0	IMR90p8
58.5	F6	33.78	IL6_2	57.0	IMR90p8
59.0	F6	32.95	IL6_2	57.0	IMR90p8
59.5	F6	31.75	IL6_2	57.0	IMR90p8
60.0	F6	30.65	IL6_2	57.0	IMR90p8
60.5	F6	29.19	IL6_2	57.0	IMR90p8
61.0	F6	28.28	IL6_2	57.0	IMR90p8
61.5	F6	27.6	IL6_2	57.0	IMR90p8
62.0	F6	26.58	IL6_2	57.0	IMR90p8
62.5	F6	26.4	IL6_2	57.0	IMR90p8
63.0	F6	26.32	IL6_2	57.0	IMR90p8
63.5	F6	25.5	IL6_2	57.0	IMR90p8
64.0	F6	25.56	IL6_2	57.0	IMR90p8
64.5	F6	26.57	IL6_2	57.0	IMR90p8
65.0	F6	27.58	IL6_2	57.0	IMR90p8
65.5	F6	29.64	IL6_2	57.0	IMR90p8
66.0	F6	32.67	IL6_2	57.0	IMR90p8
66.5	F6	34.99	IL6_2	57.0	IMR90p8
67.0	F6	37.26	IL6_2	57.0	IMR90p8
67.5	F6	39.24	IL6_2	57.0	IMR90p8
68.0	F6	39.86	IL6_2	57.0	IMR90p8
68.5	F6	39.51	IL6_2	57.0	IMR90p8
69.0	F6	38.97	IL6_2	57.0	IMR90p8
69.5	F6	37.99	IL6_2	57.0	IMR90p8
70.0	F6	36.53	IL6_2	57.0	IMR90p8
70.5	F6	35.93	IL6_2	57.0	IMR90p8
71.0	F6	36.15	IL6_2	57.0	IMR90p8
71.5	F6	36.34	IL6_2	57.0	IMR90p8
72.0	F6	36.3	IL6_2	57.0	IMR90p8
72.5	F6	37.19	IL6_2	57.0	IMR90p8
73.0	F6	37.27	IL6_2	57.0	IMR90p8
73.5	F6	36.57	IL6_2	57.0	IMR90p8
74.0	F6	36.66	IL6_2	57.0	IMR90p8
74.5	F6	36.97	IL6_2	57.0	IMR90p8
75.0	F6	36.46	IL6_2	57.0	IMR90p8
75.5	F6	36.96	IL6_2	57.0	IMR90p8
76.0	F6	38.13	IL6_2	57.0	IMR90p8
76.5	F6	39.31	IL6_2	57.0	IMR90p8
77.0	F6	46.29	IL6_2	57.0	IMR90p8
77.5	F6	61.42	IL6_2	57.0	IMR90p8
78.0	F6	77.91	IL6_2	57.0	IMR90p8
78.5	F6	92.49	IL6_2	57.0	IMR90p8
79.0	F6	104.26	IL6_2	57.0	IMR90p8
79.5	F6	102.85	IL6_2	57.0	IMR90p8
80.0	F6	84.42	IL6_2	57.0	IMR90p8
80.5	F6	60.49	IL6_2	57.0	IMR90p8
81.0	F6	38.39	IL6_2	57.0	IMR90p8
81.5	F6	18.82	IL6_2	57.0	IMR90p8
82.0	F6	6.63	IL6_2	57.0	IMR90p8
82.5	F6	2.88	IL6_2	57.0	IMR90p8
83.0	F6	2.96	IL6_2	57.0	IMR90p8
83.5	F6	3.08	IL6_2	57.0	IMR90p8
84.0	F6	2.61	IL6_2	57.0	IMR90p8
84.5	F6	2.01	IL6_2	57.0	IMR90p8
85.0	F6	2.51	IL6_2	57.0	IMR90p8
85.5	F6	3.09	IL6_2	57.0	IMR90p8
86.0	F6	2.94	IL6_2	57.0	IMR90p8
86.5	F6	3.04	IL6_2	57.0	IMR90p8
87.0	F6	3.29	IL6_2	57.0	IMR90p8
87.5	F6	2.92	IL6_2	57.0	IMR90p8
88.0	F6	1.91	IL6_2	57.0	IMR90p8
88.5	F6	1.65	IL6_2	57.0	IMR90p8
89.0	F6	1.66	IL6_2	57.0	IMR90p8
89.5	F6	1.45	IL6_2	57.0	IMR90p8
90.0	F6	1.57	IL6_2	57.0	IMR90p8
90.5	F6	2.06	IL6_2	57.0	IMR90p8
91.0	F6	2.09	IL6_2	57.0	IMR90p8
91.5	F6	1.99	IL6_2	57.0	IMR90p8
92.0	F6	2.1	IL6_2	57.0	IMR90p8
92.5	F6	2.05	IL6_2	57.0	IMR90p8
93.0	F6	2.04	IL6_2	57.0	IMR90p8
93.5	F6	2.51	IL6_2	57.0	IMR90p8
94.0	F6	2.63	IL6_2	57.0	IMR90p8
94.5	F6	3.57	IL6_2	57.0	IMR90p8
95.0	F6	2.05	IL6_2	57.0	IMR90p8
55.0	G6	13.69	IL6_2	55.7	IMR90p8
55.5	G6	29.67	IL6_2	55.7	IMR90p8
56.0	G6	27.39	IL6_2	55.7	IMR90p8
56.5	G6	27.39	IL6_2	55.7	IMR90p8
57.0	G6	27.39	IL6_2	55.7	IMR90p8
57.5	G6	27.44	IL6_2	55.7	IMR90p8
58.0	G6	27.13	IL6_2	55.7	IMR90p8
58.5	G6	26.38	IL6_2	55.7	IMR90p8
59.0	G6	25.95	IL6_2	55.7	IMR90p8
59.5	G6	25.77	IL6_2	55.7	IMR90p8
60.0	G6	25.11	IL6_2	55.7	IMR90p8
60.5	G6	24.46	IL6_2	55.7	IMR90p8
61.0	G6	23.88	IL6_2	55.7	IMR90p8
61.5	G6	22.68	IL6_2	55.7	IMR90p8
62.0	G6	20.85	IL6_2	55.7	IMR90p8
62.5	G6	19.5	IL6_2	55.7	IMR90p8
63.0	G6	18.85	IL6_2	55.7	IMR90p8
63.5	G6	18.06	IL6_2	55.7	IMR90p8
64.0	G6	17.32	IL6_2	55.7	IMR90p8
64.5	G6	17.37	IL6_2	55.7	IMR90p8
65.0	G6	18.04	IL6_2	55.7	IMR90p8
65.5	G6	18.73	IL6_2	55.7	IMR90p8
66.0	G6	19.96	IL6_2	55.7	IMR90p8
66.5	G6	22.08	IL6_2	55.7	IMR90p8
67.0	G6	24.27	IL6_2	55.7	IMR90p8
67.5	G6	25.66	IL6_2	55.7	IMR90p8
68.0	G6	26.5	IL6_2	55.7	IMR90p8
68.5	G6	26.92	IL6_2	55.7	IMR90p8
69.0	G6	26.52	IL6_2	55.7	IMR90p8
69.5	G6	26.11	IL6_2	55.7	IMR90p8
70.0	G6	26.38	IL6_2	55.7	IMR90p8
70.5	G6	26.62	IL6_2	55.7	IMR90p8
71.0	G6	27.24	IL6_2	55.7	IMR90p8
71.5	G6	29.25	IL6_2	55.7	IMR90p8
72.0	G6	31.4	IL6_2	55.7	IMR90p8
72.5	G6	32.72	IL6_2	55.7	IMR90p8
73.0	G6	34.6	IL6_2	55.7	IMR90p8
73.5	G6	35.54	IL6_2	55.7	IMR90p8
74.0	G6	33.86	IL6_2	55.7	IMR90p8
74.5	G6	31.0	IL6_2	55.7	IMR90p8
75.0	G6	28.48	IL6_2	55.7	IMR90p8
75.5	G6	25.34	IL6_2	55.7	IMR90p8
76.0	G6	22.55	IL6_2	55.7	IMR90p8
76.5	G6	21.89	IL6_2	55.7	IMR90p8
77.0	G6	24.69	IL6_2	55.7	IMR90p8
77.5	G6	31.41	IL6_2	55.7	IMR90p8
78.0	G6	39.22	IL6_2	55.7	IMR90p8
78.5	G6	46.39	IL6_2	55.7	IMR90p8
79.0	G6	51.78	IL6_2	55.7	IMR90p8
79.5	G6	51.19	IL6_2	55.7	IMR90p8
80.0	G6	42.16	IL6_2	55.7	IMR90p8
80.5	G6	30.86	IL6_2	55.7	IMR90p8
81.0	G6	20.68	IL6_2	55.7	IMR90p8
81.5	G6	11.34	IL6_2	55.7	IMR90p8
82.0	G6	5.5	IL6_2	55.7	IMR90p8
82.5	G6	4.41	IL6_2	55.7	IMR90p8
83.0	G6	4.21	IL6_2	55.7	IMR90p8
83.5	G6	3.65	IL6_2	55.7	IMR90p8
84.0	G6	3.53	IL6_2	55.7	IMR90p8
84.5	G6	2.89	IL6_2	55.7	IMR90p8
85.0	G6	1.95	IL6_2	55.7	IMR90p8
85.5	G6	1.97	IL6_2	55.7	IMR90p8
86.0	G6	2.26	IL6_2	55.7	IMR90p8
86.5	G6	2.34	IL6_2	55.7	IMR90p8
87.0	G6	2.65	IL6_2	55.7	IMR90p8
87.5	G6	2.67	IL6_2	55.7	IMR90p8
88.0	G6	2.36	IL6_2	55.7	IMR90p8
88.5	G6	1.89	IL6_2	55.7	IMR90p8
89.0	G6	1.48	IL6_2	55.7	IMR90p8
89.5	G6	1.19	IL6_2	55.7	IMR90p8
90.0	G6	1.3	IL6_2	55.7	IMR90p8
90.5	G6	1.26	IL6_2	55.7	IMR90p8
91.0	G6	1.33	IL6_2	55.7	IMR90p8
91.5	G6	1.55	IL6_2	55.7	IMR90p8
92.0	G6	1.9	IL6_2	55.7	IMR90p8
92.5	G6	2.23	IL6_2	55.7	IMR90p8
93.0	G6	2.55	IL6_2	55.7	IMR90p8
93.5	G6	1.94	IL6_2	55.7	IMR90p8
94.0	G6	1.74	IL6_2	55.7	IMR90p8
94.5	G6	-0.1	IL6_2	55.7	IMR90p8
95.0	G6	-1.13	IL6_2	55.7	IMR90p8
55.0	H6	11.24	IL6_2	55.0	IMR90p8
55.5	H6	24.35	IL6_2	55.0	IMR90p8
56.0	H6	22.48	IL6_2	55.0	IMR90p8
56.5	H6	22.48	IL6_2	55.0	IMR90p8
57.0	H6	22.48	IL6_2	55.0	IMR90p8
57.5	H6	22.56	IL6_2	55.0	IMR90p8
58.0	H6	22.04	IL6_2	55.0	IMR90p8
58.5	H6	21.46	IL6_2	55.0	IMR90p8
59.0	H6	20.81	IL6_2	55.0	IMR90p8
59.5	H6	20.3	IL6_2	55.0	IMR90p8
60.0	H6	19.78	IL6_2	55.0	IMR90p8
60.5	H6	18.76	IL6_2	55.0	IMR90p8
61.0	H6	17.53	IL6_2	55.0	IMR90p8
61.5	H6	16.47	IL6_2	55.0	IMR90p8
62.0	H6	15.63	IL6_2	55.0	IMR90p8
62.5	H6	14.89	IL6_2	55.0	IMR90p8
63.0	H6	13.84	IL6_2	55.0	IMR90p8
63.5	H6	12.99	IL6_2	55.0	IMR90p8
64.0	H6	12.89	IL6_2	55.0	IMR90p8
64.5	H6	12.32	IL6_2	55.0	IMR90p8
65.0	H6	12.16	IL6_2	55.0	IMR90p8
65.5	H6	13.08	IL6_2	55.0	IMR90p8
66.0	H6	14.11	IL6_2	55.0	IMR90p8
66.5	H6	14.65	IL6_2	55.0	IMR90p8
67.0	H6	15.8	IL6_2	55.0	IMR90p8
67.5	H6	16.71	IL6_2	55.0	IMR90p8
68.0	H6	16.8	IL6_2	55.0	IMR90p8
68.5	H6	16.85	IL6_2	55.0	IMR90p8
69.0	H6	17.03	IL6_2	55.0	IMR90p8
69.5	H6	17.01	IL6_2	55.0	IMR90p8
70.0	H6	16.76	IL6_2	55.0	IMR90p8
70.5	H6	17.31	IL6_2	55.0	IMR90p8
71.0	H6	18.15	IL6_2	55.0	IMR90p8
71.5	H6	18.14	IL6_2	55.0	IMR90p8
72.0	H6	17.84	IL6_2	55.0	IMR90p8
72.5	H6	18.13	IL6_2	55.0	IMR90p8
73.0	H6	17.69	IL6_2	55.0	IMR90p8
73.5	H6	16.29	IL6_2	55.0	IMR90p8
74.0	H6	15.67	IL6_2	55.0	IMR90p8
74.5	H6	15.83	IL6_2	55.0	IMR90p8
75.0	H6	15.29	IL6_2	55.0	IMR90p8
75.5	H6	14.61	IL6_2	55.0	IMR90p8
76.0	H6	14.68	IL6_2	55.0	IMR90p8
76.5	H6	14.89	IL6_2	55.0	IMR90p8
77.0	H6	15.72	IL6_2	55.0	IMR90p8
77.5	H6	19.29	IL6_2	55.0	IMR90p8
78.0	H6	24.24	IL6_2	55.0	IMR90p8
78.5	H6	28.66	IL6_2	55.0	IMR90p8
79.0	H6	32.23	IL6_2	55.0	IMR90p8
79.5	H6	32.83	IL6_2	55.0	IMR90p8
80.0	H6	28.37	IL6_2	55.0	IMR90p8
80.5	H6	21.57	IL6_2	55.0	IMR90p8
81.0	H6	15.44	IL6_2	55.0	IMR90p8
81.5	H6	9.66	IL6_2	55.0	IMR90p8
82.0	H6	5.43	IL6_2	55.0	IMR90p8
82.5	H6	3.96	IL6_2	55.0	IMR90p8
83.0	H6	3.77	IL6_2	55.0	IMR90p8
83.5	H6	2.99	IL6_2	55.0	IMR90p8
84.0	H6	2.55	IL6_2	55.0	IMR90p8
84.5	H6	2.63	IL6_2	55.0	IMR90p8
85.0	H6	2.36	IL6_2	55.0	IMR90p8
85.5	H6	2.07	IL6_2	55.0	IMR90p8
86.0	H6	1.81	IL6_2	55.0	IMR90p8
86.5	H6	1.58	IL6_2	55.0	IMR90p8
87.0	H6	1.41	IL6_2	55.0	IMR90p8
87.5	H6	1.58	IL6_2	55.0	IMR90p8
88.0	H6	1.66	IL6_2	55.0	IMR90p8
88.5	H6	1.92	IL6_2	55.0	IMR90p8
89.0	H6	2.24	IL6_2	55.0	IMR90p8
89.5	H6	1.87	IL6_2	55.0	IMR90p8
90.0	H6	1.43	IL6_2	55.0	IMR90p8
90.5	H6	1.49	IL6_2	55.0	IMR90p8
91.0	H6	1.36	IL6_2	55.0	IMR90p8
91.5	H6	0.9	IL6_2	55.0	IMR90p8
92.0	H6	1.56	IL6_2	55.0	IMR90p8
92.5	H6	1.9	IL6_2	55.0	IMR90p8
93.0	H6	2.09	IL6_2	55.0	IMR90p8
93.5	H6	1.83	IL6_2	55.0	IMR90p8
94.0	H6	1.73	IL6_2	55.0	IMR90p8
94.5	H6	-0.13	IL6_2	55.0	IMR90p8
95.0	H6	-1.17	IL6_2	55.0	IMR90p8
