# Supplementary material for: Primer PICKR: literature-mined scoring platform for robust RT–qPCR primers
Source: Nat Commun. 2026 May 28;17:6938. doi: 10.1038/s41467-026-73648-2 (PMC13388996; doi:10.1038/s41467-026-73648-2)
Supplement: Supplementary file 11 — Source Data [file 41467_2026_73648_MOESM11_ESM.zip › Suppl_Fig_S14/melting_curve_data_ZEB1_2.csv]

Temperature	Well	Derivative	Target	melt temp	Replicate
55.0	A10	7.35	ZEB1_2	65.0	IMR90p11
55.5	A10	15.91	ZEB1_2	65.0	IMR90p11
56.0	A10	14.69	ZEB1_2	65.0	IMR90p11
56.5	A10	14.69	ZEB1_2	65.0	IMR90p11
57.0	A10	14.69	ZEB1_2	65.0	IMR90p11
57.5	A10	14.49	ZEB1_2	65.0	IMR90p11
58.0	A10	15.74	ZEB1_2	65.0	IMR90p11
58.5	A10	18.31	ZEB1_2	65.0	IMR90p11
59.0	A10	19.89	ZEB1_2	65.0	IMR90p11
59.5	A10	22.24	ZEB1_2	65.0	IMR90p11
60.0	A10	24.26	ZEB1_2	65.0	IMR90p11
60.5	A10	26.49	ZEB1_2	65.0	IMR90p11
61.0	A10	29.55	ZEB1_2	65.0	IMR90p11
61.5	A10	32.24	ZEB1_2	65.0	IMR90p11
62.0	A10	34.0	ZEB1_2	65.0	IMR90p11
62.5	A10	35.58	ZEB1_2	65.0	IMR90p11
63.0	A10	37.25	ZEB1_2	65.0	IMR90p11
63.5	A10	39.53	ZEB1_2	65.0	IMR90p11
64.0	A10	43.7	ZEB1_2	65.0	IMR90p11
64.5	A10	50.36	ZEB1_2	65.0	IMR90p11
65.0	A10	59.87	ZEB1_2	65.0	IMR90p11
65.5	A10	70.56	ZEB1_2	65.0	IMR90p11
66.0	A10	81.25	ZEB1_2	65.0	IMR90p11
66.5	A10	90.96	ZEB1_2	65.0	IMR90p11
67.0	A10	97.48	ZEB1_2	65.0	IMR90p11
67.5	A10	101.08	ZEB1_2	65.0	IMR90p11
68.0	A10	103.97	ZEB1_2	65.0	IMR90p11
68.5	A10	105.21	ZEB1_2	65.0	IMR90p11
69.0	A10	105.81	ZEB1_2	65.0	IMR90p11
69.5	A10	107.64	ZEB1_2	65.0	IMR90p11
70.0	A10	109.01	ZEB1_2	65.0	IMR90p11
70.5	A10	109.25	ZEB1_2	65.0	IMR90p11
71.0	A10	111.71	ZEB1_2	65.0	IMR90p11
71.5	A10	117.5	ZEB1_2	65.0	IMR90p11
72.0	A10	135.46	ZEB1_2	65.0	IMR90p11
72.5	A10	182.78	ZEB1_2	65.0	IMR90p11
73.0	A10	265.24	ZEB1_2	65.0	IMR90p11
73.5	A10	370.51	ZEB1_2	65.0	IMR90p11
74.0	A10	479.54	ZEB1_2	65.0	IMR90p11
74.5	A10	562.42	ZEB1_2	65.0	IMR90p11
75.0	A10	583.34	ZEB1_2	65.0	IMR90p11
75.5	A10	529.9	ZEB1_2	65.0	IMR90p11
76.0	A10	420.97	ZEB1_2	65.0	IMR90p11
76.5	A10	289.48	ZEB1_2	65.0	IMR90p11
77.0	A10	167.48	ZEB1_2	65.0	IMR90p11
77.5	A10	78.06	ZEB1_2	65.0	IMR90p11
78.0	A10	27.84	ZEB1_2	65.0	IMR90p11
78.5	A10	8.72	ZEB1_2	65.0	IMR90p11
79.0	A10	4.83	ZEB1_2	65.0	IMR90p11
79.5	A10	4.76	ZEB1_2	65.0	IMR90p11
80.0	A10	5.13	ZEB1_2	65.0	IMR90p11
80.5	A10	5.08	ZEB1_2	65.0	IMR90p11
81.0	A10	4.86	ZEB1_2	65.0	IMR90p11
81.5	A10	4.76	ZEB1_2	65.0	IMR90p11
82.0	A10	4.26	ZEB1_2	65.0	IMR90p11
82.5	A10	3.37	ZEB1_2	65.0	IMR90p11
83.0	A10	3.44	ZEB1_2	65.0	IMR90p11
83.5	A10	3.31	ZEB1_2	65.0	IMR90p11
84.0	A10	2.83	ZEB1_2	65.0	IMR90p11
84.5	A10	3.0	ZEB1_2	65.0	IMR90p11
85.0	A10	3.37	ZEB1_2	65.0	IMR90p11
85.5	A10	3.05	ZEB1_2	65.0	IMR90p11
86.0	A10	2.63	ZEB1_2	65.0	IMR90p11
86.5	A10	2.42	ZEB1_2	65.0	IMR90p11
87.0	A10	1.92	ZEB1_2	65.0	IMR90p11
87.5	A10	1.62	ZEB1_2	65.0	IMR90p11
88.0	A10	1.52	ZEB1_2	65.0	IMR90p11
88.5	A10	1.62	ZEB1_2	65.0	IMR90p11
89.0	A10	1.83	ZEB1_2	65.0	IMR90p11
89.5	A10	1.86	ZEB1_2	65.0	IMR90p11
90.0	A10	1.8	ZEB1_2	65.0	IMR90p11
90.5	A10	1.98	ZEB1_2	65.0	IMR90p11
91.0	A10	1.85	ZEB1_2	65.0	IMR90p11
91.5	A10	1.36	ZEB1_2	65.0	IMR90p11
92.0	A10	1.72	ZEB1_2	65.0	IMR90p11
92.5	A10	2.14	ZEB1_2	65.0	IMR90p11
93.0	A10	2.06	ZEB1_2	65.0	IMR90p11
93.5	A10	2.29	ZEB1_2	65.0	IMR90p11
94.0	A10	2.58	ZEB1_2	65.0	IMR90p11
94.5	A10	2.54	ZEB1_2	65.0	IMR90p11
95.0	A10	0.95	ZEB1_2	65.0	IMR90p11
55.0	B10	8.94	ZEB1_2	64.5	IMR90p11
55.5	B10	19.36	ZEB1_2	64.5	IMR90p11
56.0	B10	17.87	ZEB1_2	64.5	IMR90p11
56.5	B10	17.87	ZEB1_2	64.5	IMR90p11
57.0	B10	17.87	ZEB1_2	64.5	IMR90p11
57.5	B10	17.71	ZEB1_2	64.5	IMR90p11
58.0	B10	18.73	ZEB1_2	64.5	IMR90p11
58.5	B10	20.67	ZEB1_2	64.5	IMR90p11
59.0	B10	22.64	ZEB1_2	64.5	IMR90p11
59.5	B10	24.82	ZEB1_2	64.5	IMR90p11
60.0	B10	26.77	ZEB1_2	64.5	IMR90p11
60.5	B10	28.52	ZEB1_2	64.5	IMR90p11
61.0	B10	30.36	ZEB1_2	64.5	IMR90p11
61.5	B10	32.04	ZEB1_2	64.5	IMR90p11
62.0	B10	33.93	ZEB1_2	64.5	IMR90p11
62.5	B10	36.64	ZEB1_2	64.5	IMR90p11
63.0	B10	39.79	ZEB1_2	64.5	IMR90p11
63.5	B10	43.6	ZEB1_2	64.5	IMR90p11
64.0	B10	48.97	ZEB1_2	64.5	IMR90p11
64.5	B10	55.57	ZEB1_2	64.5	IMR90p11
65.0	B10	63.63	ZEB1_2	64.5	IMR90p11
65.5	B10	73.57	ZEB1_2	64.5	IMR90p11
66.0	B10	83.56	ZEB1_2	64.5	IMR90p11
66.5	B10	92.2	ZEB1_2	64.5	IMR90p11
67.0	B10	99.44	ZEB1_2	64.5	IMR90p11
67.5	B10	104.21	ZEB1_2	64.5	IMR90p11
68.0	B10	106.82	ZEB1_2	64.5	IMR90p11
68.5	B10	108.71	ZEB1_2	64.5	IMR90p11
69.0	B10	109.74	ZEB1_2	64.5	IMR90p11
69.5	B10	110.84	ZEB1_2	64.5	IMR90p11
70.0	B10	112.58	ZEB1_2	64.5	IMR90p11
70.5	B10	114.21	ZEB1_2	64.5	IMR90p11
71.0	B10	116.73	ZEB1_2	64.5	IMR90p11
71.5	B10	124.22	ZEB1_2	64.5	IMR90p11
72.0	B10	147.05	ZEB1_2	64.5	IMR90p11
72.5	B10	200.53	ZEB1_2	64.5	IMR90p11
73.0	B10	289.05	ZEB1_2	64.5	IMR90p11
73.5	B10	400.76	ZEB1_2	64.5	IMR90p11
74.0	B10	514.24	ZEB1_2	64.5	IMR90p11
74.5	B10	595.48	ZEB1_2	64.5	IMR90p11
75.0	B10	610.52	ZEB1_2	64.5	IMR90p11
75.5	B10	550.21	ZEB1_2	64.5	IMR90p11
76.0	B10	434.36	ZEB1_2	64.5	IMR90p11
76.5	B10	296.95	ZEB1_2	64.5	IMR90p11
77.0	B10	171.77	ZEB1_2	64.5	IMR90p11
77.5	B10	81.0	ZEB1_2	64.5	IMR90p11
78.0	B10	30.0	ZEB1_2	64.5	IMR90p11
78.5	B10	10.08	ZEB1_2	64.5	IMR90p11
79.0	B10	5.05	ZEB1_2	64.5	IMR90p11
79.5	B10	4.34	ZEB1_2	64.5	IMR90p11
80.0	B10	4.59	ZEB1_2	64.5	IMR90p11
80.5	B10	5.18	ZEB1_2	64.5	IMR90p11
81.0	B10	5.41	ZEB1_2	64.5	IMR90p11
81.5	B10	5.75	ZEB1_2	64.5	IMR90p11
82.0	B10	5.57	ZEB1_2	64.5	IMR90p11
82.5	B10	4.83	ZEB1_2	64.5	IMR90p11
83.0	B10	3.86	ZEB1_2	64.5	IMR90p11
83.5	B10	2.93	ZEB1_2	64.5	IMR90p11
84.0	B10	2.3	ZEB1_2	64.5	IMR90p11
84.5	B10	1.94	ZEB1_2	64.5	IMR90p11
85.0	B10	1.92	ZEB1_2	64.5	IMR90p11
85.5	B10	2.36	ZEB1_2	64.5	IMR90p11
86.0	B10	2.89	ZEB1_2	64.5	IMR90p11
86.5	B10	3.06	ZEB1_2	64.5	IMR90p11
87.0	B10	3.54	ZEB1_2	64.5	IMR90p11
87.5	B10	3.8	ZEB1_2	64.5	IMR90p11
88.0	B10	3.79	ZEB1_2	64.5	IMR90p11
88.5	B10	3.79	ZEB1_2	64.5	IMR90p11
89.0	B10	3.41	ZEB1_2	64.5	IMR90p11
89.5	B10	2.38	ZEB1_2	64.5	IMR90p11
90.0	B10	1.83	ZEB1_2	64.5	IMR90p11
90.5	B10	1.53	ZEB1_2	64.5	IMR90p11
91.0	B10	1.04	ZEB1_2	64.5	IMR90p11
91.5	B10	0.99	ZEB1_2	64.5	IMR90p11
92.0	B10	1.54	ZEB1_2	64.5	IMR90p11
92.5	B10	1.88	ZEB1_2	64.5	IMR90p11
93.0	B10	1.7	ZEB1_2	64.5	IMR90p11
93.5	B10	2.41	ZEB1_2	64.5	IMR90p11
94.0	B10	2.81	ZEB1_2	64.5	IMR90p11
94.5	B10	4.47	ZEB1_2	64.5	IMR90p11
95.0	B10	2.86	ZEB1_2	64.5	IMR90p11
55.0	C10	9.77	ZEB1_2	63.3	IMR90p11
55.5	C10	21.17	ZEB1_2	63.3	IMR90p11
56.0	C10	19.54	ZEB1_2	63.3	IMR90p11
56.5	C10	19.54	ZEB1_2	63.3	IMR90p11
57.0	C10	19.54	ZEB1_2	63.3	IMR90p11
57.5	C10	19.36	ZEB1_2	63.3	IMR90p11
58.0	C10	20.48	ZEB1_2	63.3	IMR90p11
58.5	C10	22.59	ZEB1_2	63.3	IMR90p11
59.0	C10	23.22	ZEB1_2	63.3	IMR90p11
59.5	C10	23.68	ZEB1_2	63.3	IMR90p11
60.0	C10	24.48	ZEB1_2	63.3	IMR90p11
60.5	C10	25.98	ZEB1_2	63.3	IMR90p11
61.0	C10	28.07	ZEB1_2	63.3	IMR90p11
61.5	C10	30.39	ZEB1_2	63.3	IMR90p11
62.0	C10	33.82	ZEB1_2	63.3	IMR90p11
62.5	C10	38.27	ZEB1_2	63.3	IMR90p11
63.0	C10	41.84	ZEB1_2	63.3	IMR90p11
63.5	C10	44.61	ZEB1_2	63.3	IMR90p11
64.0	C10	49.45	ZEB1_2	63.3	IMR90p11
64.5	C10	55.47	ZEB1_2	63.3	IMR90p11
65.0	C10	62.65	ZEB1_2	63.3	IMR90p11
65.5	C10	72.27	ZEB1_2	63.3	IMR90p11
66.0	C10	83.06	ZEB1_2	63.3	IMR90p11
66.5	C10	92.04	ZEB1_2	63.3	IMR90p11
67.0	C10	98.92	ZEB1_2	63.3	IMR90p11
67.5	C10	103.55	ZEB1_2	63.3	IMR90p11
68.0	C10	106.05	ZEB1_2	63.3	IMR90p11
68.5	C10	107.78	ZEB1_2	63.3	IMR90p11
69.0	C10	109.4	ZEB1_2	63.3	IMR90p11
69.5	C10	112.48	ZEB1_2	63.3	IMR90p11
70.0	C10	116.67	ZEB1_2	63.3	IMR90p11
70.5	C10	120.75	ZEB1_2	63.3	IMR90p11
71.0	C10	125.98	ZEB1_2	63.3	IMR90p11
71.5	C10	135.47	ZEB1_2	63.3	IMR90p11
72.0	C10	159.9	ZEB1_2	63.3	IMR90p11
72.5	C10	215.18	ZEB1_2	63.3	IMR90p11
73.0	C10	305.77	ZEB1_2	63.3	IMR90p11
73.5	C10	420.63	ZEB1_2	63.3	IMR90p11
74.0	C10	538.95	ZEB1_2	63.3	IMR90p11
74.5	C10	625.15	ZEB1_2	63.3	IMR90p11
75.0	C10	643.23	ZEB1_2	63.3	IMR90p11
75.5	C10	584.28	ZEB1_2	63.3	IMR90p11
76.0	C10	466.2	ZEB1_2	63.3	IMR90p11
76.5	C10	322.63	ZEB1_2	63.3	IMR90p11
77.0	C10	189.86	ZEB1_2	63.3	IMR90p11
77.5	C10	92.64	ZEB1_2	63.3	IMR90p11
78.0	C10	36.51	ZEB1_2	63.3	IMR90p11
78.5	C10	12.96	ZEB1_2	63.3	IMR90p11
79.0	C10	6.43	ZEB1_2	63.3	IMR90p11
79.5	C10	4.66	ZEB1_2	63.3	IMR90p11
80.0	C10	4.08	ZEB1_2	63.3	IMR90p11
80.5	C10	4.11	ZEB1_2	63.3	IMR90p11
81.0	C10	4.42	ZEB1_2	63.3	IMR90p11
81.5	C10	4.92	ZEB1_2	63.3	IMR90p11
82.0	C10	5.44	ZEB1_2	63.3	IMR90p11
82.5	C10	4.81	ZEB1_2	63.3	IMR90p11
83.0	C10	3.73	ZEB1_2	63.3	IMR90p11
83.5	C10	3.03	ZEB1_2	63.3	IMR90p11
84.0	C10	2.07	ZEB1_2	63.3	IMR90p11
84.5	C10	1.54	ZEB1_2	63.3	IMR90p11
85.0	C10	1.75	ZEB1_2	63.3	IMR90p11
85.5	C10	1.85	ZEB1_2	63.3	IMR90p11
86.0	C10	1.81	ZEB1_2	63.3	IMR90p11
86.5	C10	2.68	ZEB1_2	63.3	IMR90p11
87.0	C10	3.02	ZEB1_2	63.3	IMR90p11
87.5	C10	2.67	ZEB1_2	63.3	IMR90p11
88.0	C10	2.84	ZEB1_2	63.3	IMR90p11
88.5	C10	2.64	ZEB1_2	63.3	IMR90p11
89.0	C10	1.91	ZEB1_2	63.3	IMR90p11
89.5	C10	1.41	ZEB1_2	63.3	IMR90p11
90.0	C10	1.6	ZEB1_2	63.3	IMR90p11
90.5	C10	1.7	ZEB1_2	63.3	IMR90p11
91.0	C10	1.91	ZEB1_2	63.3	IMR90p11
91.5	C10	1.72	ZEB1_2	63.3	IMR90p11
92.0	C10	1.65	ZEB1_2	63.3	IMR90p11
92.5	C10	1.84	ZEB1_2	63.3	IMR90p11
93.0	C10	1.64	ZEB1_2	63.3	IMR90p11
93.5	C10	2.03	ZEB1_2	63.3	IMR90p11
94.0	C10	2.47	ZEB1_2	63.3	IMR90p11
94.5	C10	3.91	ZEB1_2	63.3	IMR90p11
95.0	C10	2.3	ZEB1_2	63.3	IMR90p11
55.0	D10	8.1	ZEB1_2	61.4	IMR90p11
55.5	D10	17.55	ZEB1_2	61.4	IMR90p11
56.0	D10	16.2	ZEB1_2	61.4	IMR90p11
56.5	D10	16.2	ZEB1_2	61.4	IMR90p11
57.0	D10	16.2	ZEB1_2	61.4	IMR90p11
57.5	D10	15.96	ZEB1_2	61.4	IMR90p11
58.0	D10	17.41	ZEB1_2	61.4	IMR90p11
58.5	D10	20.67	ZEB1_2	61.4	IMR90p11
59.0	D10	23.09	ZEB1_2	61.4	IMR90p11
59.5	D10	26.15	ZEB1_2	61.4	IMR90p11
60.0	D10	29.79	ZEB1_2	61.4	IMR90p11
60.5	D10	32.71	ZEB1_2	61.4	IMR90p11
61.0	D10	36.16	ZEB1_2	61.4	IMR90p11
61.5	D10	40.28	ZEB1_2	61.4	IMR90p11
62.0	D10	44.33	ZEB1_2	61.4	IMR90p11
62.5	D10	48.95	ZEB1_2	61.4	IMR90p11
63.0	D10	54.14	ZEB1_2	61.4	IMR90p11
63.5	D10	59.1	ZEB1_2	61.4	IMR90p11
64.0	D10	64.18	ZEB1_2	61.4	IMR90p11
64.5	D10	68.71	ZEB1_2	61.4	IMR90p11
65.0	D10	71.7	ZEB1_2	61.4	IMR90p11
65.5	D10	74.23	ZEB1_2	61.4	IMR90p11
66.0	D10	76.48	ZEB1_2	61.4	IMR90p11
66.5	D10	78.07	ZEB1_2	61.4	IMR90p11
67.0	D10	79.72	ZEB1_2	61.4	IMR90p11
67.5	D10	81.97	ZEB1_2	61.4	IMR90p11
68.0	D10	84.09	ZEB1_2	61.4	IMR90p11
68.5	D10	85.87	ZEB1_2	61.4	IMR90p11
69.0	D10	87.78	ZEB1_2	61.4	IMR90p11
69.5	D10	89.84	ZEB1_2	61.4	IMR90p11
70.0	D10	91.67	ZEB1_2	61.4	IMR90p11
70.5	D10	93.56	ZEB1_2	61.4	IMR90p11
71.0	D10	96.17	ZEB1_2	61.4	IMR90p11
71.5	D10	101.0	ZEB1_2	61.4	IMR90p11
72.0	D10	116.76	ZEB1_2	61.4	IMR90p11
72.5	D10	156.46	ZEB1_2	61.4	IMR90p11
73.0	D10	224.36	ZEB1_2	61.4	IMR90p11
73.5	D10	313.62	ZEB1_2	61.4	IMR90p11
74.0	D10	410.02	ZEB1_2	61.4	IMR90p11
74.5	D10	485.27	ZEB1_2	61.4	IMR90p11
75.0	D10	509.48	ZEB1_2	61.4	IMR90p11
75.5	D10	473.08	ZEB1_2	61.4	IMR90p11
76.0	D10	387.24	ZEB1_2	61.4	IMR90p11
76.5	D10	275.15	ZEB1_2	61.4	IMR90p11
77.0	D10	167.27	ZEB1_2	61.4	IMR90p11
77.5	D10	85.57	ZEB1_2	61.4	IMR90p11
78.0	D10	35.37	ZEB1_2	61.4	IMR90p11
78.5	D10	12.4	ZEB1_2	61.4	IMR90p11
79.0	D10	5.88	ZEB1_2	61.4	IMR90p11
79.5	D10	4.46	ZEB1_2	61.4	IMR90p11
80.0	D10	3.72	ZEB1_2	61.4	IMR90p11
80.5	D10	3.7	ZEB1_2	61.4	IMR90p11
81.0	D10	3.47	ZEB1_2	61.4	IMR90p11
81.5	D10	3.25	ZEB1_2	61.4	IMR90p11
82.0	D10	3.62	ZEB1_2	61.4	IMR90p11
82.5	D10	4.06	ZEB1_2	61.4	IMR90p11
83.0	D10	4.08	ZEB1_2	61.4	IMR90p11
83.5	D10	3.99	ZEB1_2	61.4	IMR90p11
84.0	D10	3.92	ZEB1_2	61.4	IMR90p11
84.5	D10	3.36	ZEB1_2	61.4	IMR90p11
85.0	D10	2.37	ZEB1_2	61.4	IMR90p11
85.5	D10	1.62	ZEB1_2	61.4	IMR90p11
86.0	D10	1.51	ZEB1_2	61.4	IMR90p11
86.5	D10	1.38	ZEB1_2	61.4	IMR90p11
87.0	D10	1.27	ZEB1_2	61.4	IMR90p11
87.5	D10	1.68	ZEB1_2	61.4	IMR90p11
88.0	D10	2.06	ZEB1_2	61.4	IMR90p11
88.5	D10	1.92	ZEB1_2	61.4	IMR90p11
89.0	D10	1.65	ZEB1_2	61.4	IMR90p11
89.5	D10	1.68	ZEB1_2	61.4	IMR90p11
90.0	D10	1.57	ZEB1_2	61.4	IMR90p11
90.5	D10	1.58	ZEB1_2	61.4	IMR90p11
91.0	D10	1.42	ZEB1_2	61.4	IMR90p11
91.5	D10	1.27	ZEB1_2	61.4	IMR90p11
92.0	D10	1.36	ZEB1_2	61.4	IMR90p11
92.5	D10	1.44	ZEB1_2	61.4	IMR90p11
93.0	D10	1.38	ZEB1_2	61.4	IMR90p11
93.5	D10	1.21	ZEB1_2	61.4	IMR90p11
94.0	D10	1.49	ZEB1_2	61.4	IMR90p11
94.5	D10	0.85	ZEB1_2	61.4	IMR90p11
95.0	D10	0.0	ZEB1_2	61.4	IMR90p11
55.0	E10	-0.86	ZEB1_2	59.0	IMR90p11
55.5	E10	-1.86	ZEB1_2	59.0	IMR90p11
56.0	E10	-1.72	ZEB1_2	59.0	IMR90p11
56.5	E10	-1.72	ZEB1_2	59.0	IMR90p11
57.0	E10	-1.72	ZEB1_2	59.0	IMR90p11
57.5	E10	-2.08	ZEB1_2	59.0	IMR90p11
58.0	E10	0.09	ZEB1_2	59.0	IMR90p11
58.5	E10	4.66	ZEB1_2	59.0	IMR90p11
59.0	E10	9.09	ZEB1_2	59.0	IMR90p11
59.5	E10	14.36	ZEB1_2	59.0	IMR90p11
60.0	E10	17.7	ZEB1_2	59.0	IMR90p11
60.5	E10	19.66	ZEB1_2	59.0	IMR90p11
61.0	E10	23.49	ZEB1_2	59.0	IMR90p11
61.5	E10	26.33	ZEB1_2	59.0	IMR90p11
62.0	E10	27.73	ZEB1_2	59.0	IMR90p11
62.5	E10	31.55	ZEB1_2	59.0	IMR90p11
63.0	E10	35.98	ZEB1_2	59.0	IMR90p11
63.5	E10	39.45	ZEB1_2	59.0	IMR90p11
64.0	E10	45.14	ZEB1_2	59.0	IMR90p11
64.5	E10	52.59	ZEB1_2	59.0	IMR90p11
65.0	E10	59.3	ZEB1_2	59.0	IMR90p11
65.5	E10	67.66	ZEB1_2	59.0	IMR90p11
66.0	E10	77.46	ZEB1_2	59.0	IMR90p11
66.5	E10	85.68	ZEB1_2	59.0	IMR90p11
67.0	E10	91.95	ZEB1_2	59.0	IMR90p11
67.5	E10	98.19	ZEB1_2	59.0	IMR90p11
68.0	E10	102.69	ZEB1_2	59.0	IMR90p11
68.5	E10	104.27	ZEB1_2	59.0	IMR90p11
69.0	E10	105.48	ZEB1_2	59.0	IMR90p11
69.5	E10	107.31	ZEB1_2	59.0	IMR90p11
70.0	E10	108.16	ZEB1_2	59.0	IMR90p11
70.5	E10	109.2	ZEB1_2	59.0	IMR90p11
71.0	E10	113.27	ZEB1_2	59.0	IMR90p11
71.5	E10	121.23	ZEB1_2	59.0	IMR90p11
72.0	E10	143.7	ZEB1_2	59.0	IMR90p11
72.5	E10	195.87	ZEB1_2	59.0	IMR90p11
73.0	E10	282.2	ZEB1_2	59.0	IMR90p11
73.5	E10	392.09	ZEB1_2	59.0	IMR90p11
74.0	E10	505.05	ZEB1_2	59.0	IMR90p11
74.5	E10	587.98	ZEB1_2	59.0	IMR90p11
75.0	E10	607.63	ZEB1_2	59.0	IMR90p11
75.5	E10	553.07	ZEB1_2	59.0	IMR90p11
76.0	E10	440.87	ZEB1_2	59.0	IMR90p11
76.5	E10	305.04	ZEB1_2	59.0	IMR90p11
77.0	E10	179.74	ZEB1_2	59.0	IMR90p11
77.5	E10	87.09	ZEB1_2	59.0	IMR90p11
78.0	E10	33.75	ZEB1_2	59.0	IMR90p11
78.5	E10	12.15	ZEB1_2	59.0	IMR90p11
79.0	E10	6.54	ZEB1_2	59.0	IMR90p11
79.5	E10	5.48	ZEB1_2	59.0	IMR90p11
80.0	E10	5.78	ZEB1_2	59.0	IMR90p11
80.5	E10	6.05	ZEB1_2	59.0	IMR90p11
81.0	E10	6.22	ZEB1_2	59.0	IMR90p11
81.5	E10	6.99	ZEB1_2	59.0	IMR90p11
82.0	E10	7.27	ZEB1_2	59.0	IMR90p11
82.5	E10	6.37	ZEB1_2	59.0	IMR90p11
83.0	E10	5.81	ZEB1_2	59.0	IMR90p11
83.5	E10	5.64	ZEB1_2	59.0	IMR90p11
84.0	E10	5.02	ZEB1_2	59.0	IMR90p11
84.5	E10	4.57	ZEB1_2	59.0	IMR90p11
85.0	E10	4.53	ZEB1_2	59.0	IMR90p11
85.5	E10	4.48	ZEB1_2	59.0	IMR90p11
86.0	E10	4.2	ZEB1_2	59.0	IMR90p11
86.5	E10	3.95	ZEB1_2	59.0	IMR90p11
87.0	E10	3.76	ZEB1_2	59.0	IMR90p11
87.5	E10	4.21	ZEB1_2	59.0	IMR90p11
88.0	E10	4.27	ZEB1_2	59.0	IMR90p11
88.5	E10	4.12	ZEB1_2	59.0	IMR90p11
89.0	E10	4.49	ZEB1_2	59.0	IMR90p11
89.5	E10	4.8	ZEB1_2	59.0	IMR90p11
90.0	E10	4.38	ZEB1_2	59.0	IMR90p11
90.5	E10	4.54	ZEB1_2	59.0	IMR90p11
91.0	E10	5.26	ZEB1_2	59.0	IMR90p11
91.5	E10	5.19	ZEB1_2	59.0	IMR90p11
92.0	E10	5.19	ZEB1_2	59.0	IMR90p11
92.5	E10	5.67	ZEB1_2	59.0	IMR90p11
93.0	E10	5.71	ZEB1_2	59.0	IMR90p11
93.5	E10	5.49	ZEB1_2	59.0	IMR90p11
94.0	E10	5.73	ZEB1_2	59.0	IMR90p11
94.5	E10	6.63	ZEB1_2	59.0	IMR90p11
95.0	E10	3.25	ZEB1_2	59.0	IMR90p11
55.0	F10	-2.27	ZEB1_2	57.0	IMR90p11
55.5	F10	-4.91	ZEB1_2	57.0	IMR90p11
56.0	F10	-4.53	ZEB1_2	57.0	IMR90p11
56.5	F10	-4.53	ZEB1_2	57.0	IMR90p11
57.0	F10	-4.53	ZEB1_2	57.0	IMR90p11
57.5	F10	-5.04	ZEB1_2	57.0	IMR90p11
58.0	F10	-1.93	ZEB1_2	57.0	IMR90p11
58.5	F10	4.54	ZEB1_2	57.0	IMR90p11
59.0	F10	10.04	ZEB1_2	57.0	IMR90p11
59.5	F10	14.94	ZEB1_2	57.0	IMR90p11
60.0	F10	18.88	ZEB1_2	57.0	IMR90p11
60.5	F10	22.05	ZEB1_2	57.0	IMR90p11
61.0	F10	25.35	ZEB1_2	57.0	IMR90p11
61.5	F10	28.46	ZEB1_2	57.0	IMR90p11
62.0	F10	31.41	ZEB1_2	57.0	IMR90p11
62.5	F10	34.94	ZEB1_2	57.0	IMR90p11
63.0	F10	38.46	ZEB1_2	57.0	IMR90p11
63.5	F10	41.2	ZEB1_2	57.0	IMR90p11
64.0	F10	44.4	ZEB1_2	57.0	IMR90p11
64.5	F10	49.15	ZEB1_2	57.0	IMR90p11
65.0	F10	54.85	ZEB1_2	57.0	IMR90p11
65.5	F10	62.51	ZEB1_2	57.0	IMR90p11
66.0	F10	72.51	ZEB1_2	57.0	IMR90p11
66.5	F10	82.57	ZEB1_2	57.0	IMR90p11
67.0	F10	91.11	ZEB1_2	57.0	IMR90p11
67.5	F10	97.82	ZEB1_2	57.0	IMR90p11
68.0	F10	101.65	ZEB1_2	57.0	IMR90p11
68.5	F10	102.77	ZEB1_2	57.0	IMR90p11
69.0	F10	102.7	ZEB1_2	57.0	IMR90p11
69.5	F10	103.06	ZEB1_2	57.0	IMR90p11
70.0	F10	103.76	ZEB1_2	57.0	IMR90p11
70.5	F10	105.15	ZEB1_2	57.0	IMR90p11
71.0	F10	108.06	ZEB1_2	57.0	IMR90p11
71.5	F10	114.85	ZEB1_2	57.0	IMR90p11
72.0	F10	134.39	ZEB1_2	57.0	IMR90p11
72.5	F10	182.18	ZEB1_2	57.0	IMR90p11
73.0	F10	263.92	ZEB1_2	57.0	IMR90p11
73.5	F10	368.51	ZEB1_2	57.0	IMR90p11
74.0	F10	475.41	ZEB1_2	57.0	IMR90p11
74.5	F10	553.99	ZEB1_2	57.0	IMR90p11
75.0	F10	571.42	ZEB1_2	57.0	IMR90p11
75.5	F10	515.85	ZEB1_2	57.0	IMR90p11
76.0	F10	406.62	ZEB1_2	57.0	IMR90p11
76.5	F10	277.29	ZEB1_2	57.0	IMR90p11
77.0	F10	159.14	ZEB1_2	57.0	IMR90p11
77.5	F10	72.95	ZEB1_2	57.0	IMR90p11
78.0	F10	25.54	ZEB1_2	57.0	IMR90p11
78.5	F10	8.07	ZEB1_2	57.0	IMR90p11
79.0	F10	4.59	ZEB1_2	57.0	IMR90p11
79.5	F10	4.76	ZEB1_2	57.0	IMR90p11
80.0	F10	5.34	ZEB1_2	57.0	IMR90p11
80.5	F10	5.89	ZEB1_2	57.0	IMR90p11
81.0	F10	5.99	ZEB1_2	57.0	IMR90p11
81.5	F10	5.61	ZEB1_2	57.0	IMR90p11
82.0	F10	5.0	ZEB1_2	57.0	IMR90p11
82.5	F10	4.85	ZEB1_2	57.0	IMR90p11
83.0	F10	4.26	ZEB1_2	57.0	IMR90p11
83.5	F10	3.28	ZEB1_2	57.0	IMR90p11
84.0	F10	3.14	ZEB1_2	57.0	IMR90p11
84.5	F10	2.93	ZEB1_2	57.0	IMR90p11
85.0	F10	1.93	ZEB1_2	57.0	IMR90p11
85.5	F10	1.72	ZEB1_2	57.0	IMR90p11
86.0	F10	1.96	ZEB1_2	57.0	IMR90p11
86.5	F10	1.68	ZEB1_2	57.0	IMR90p11
87.0	F10	2.0	ZEB1_2	57.0	IMR90p11
87.5	F10	2.7	ZEB1_2	57.0	IMR90p11
88.0	F10	2.76	ZEB1_2	57.0	IMR90p11
88.5	F10	3.15	ZEB1_2	57.0	IMR90p11
89.0	F10	3.45	ZEB1_2	57.0	IMR90p11
89.5	F10	3.01	ZEB1_2	57.0	IMR90p11
90.0	F10	2.99	ZEB1_2	57.0	IMR90p11
90.5	F10	2.98	ZEB1_2	57.0	IMR90p11
91.0	F10	2.08	ZEB1_2	57.0	IMR90p11
91.5	F10	1.62	ZEB1_2	57.0	IMR90p11
92.0	F10	1.72	ZEB1_2	57.0	IMR90p11
92.5	F10	1.03	ZEB1_2	57.0	IMR90p11
93.0	F10	0.84	ZEB1_2	57.0	IMR90p11
93.5	F10	0.9	ZEB1_2	57.0	IMR90p11
94.0	F10	0.69	ZEB1_2	57.0	IMR90p11
94.5	F10	-0.09	ZEB1_2	57.0	IMR90p11
95.0	F10	-0.34	ZEB1_2	57.0	IMR90p11
55.0	G10	-4.36	ZEB1_2	55.7	IMR90p11
55.5	G10	-9.44	ZEB1_2	55.7	IMR90p11
56.0	G10	-8.71	ZEB1_2	55.7	IMR90p11
56.5	G10	-8.71	ZEB1_2	55.7	IMR90p11
57.0	G10	-8.71	ZEB1_2	55.7	IMR90p11
57.5	G10	-9.29	ZEB1_2	55.7	IMR90p11
58.0	G10	-5.65	ZEB1_2	55.7	IMR90p11
58.5	G10	0.75	ZEB1_2	55.7	IMR90p11
59.0	G10	5.7	ZEB1_2	55.7	IMR90p11
59.5	G10	12.2	ZEB1_2	55.7	IMR90p11
60.0	G10	17.17	ZEB1_2	55.7	IMR90p11
60.5	G10	21.02	ZEB1_2	55.7	IMR90p11
61.0	G10	25.75	ZEB1_2	55.7	IMR90p11
61.5	G10	30.57	ZEB1_2	55.7	IMR90p11
62.0	G10	34.01	ZEB1_2	55.7	IMR90p11
62.5	G10	37.22	ZEB1_2	55.7	IMR90p11
63.0	G10	39.57	ZEB1_2	55.7	IMR90p11
63.5	G10	40.34	ZEB1_2	55.7	IMR90p11
64.0	G10	40.95	ZEB1_2	55.7	IMR90p11
64.5	G10	42.26	ZEB1_2	55.7	IMR90p11
65.0	G10	45.55	ZEB1_2	55.7	IMR90p11
65.5	G10	51.07	ZEB1_2	55.7	IMR90p11
66.0	G10	59.09	ZEB1_2	55.7	IMR90p11
66.5	G10	68.73	ZEB1_2	55.7	IMR90p11
67.0	G10	79.18	ZEB1_2	55.7	IMR90p11
67.5	G10	87.81	ZEB1_2	55.7	IMR90p11
68.0	G10	94.07	ZEB1_2	55.7	IMR90p11
68.5	G10	98.13	ZEB1_2	55.7	IMR90p11
69.0	G10	99.49	ZEB1_2	55.7	IMR90p11
69.5	G10	99.24	ZEB1_2	55.7	IMR90p11
70.0	G10	98.68	ZEB1_2	55.7	IMR90p11
70.5	G10	98.16	ZEB1_2	55.7	IMR90p11
71.0	G10	98.59	ZEB1_2	55.7	IMR90p11
71.5	G10	102.68	ZEB1_2	55.7	IMR90p11
72.0	G10	117.92	ZEB1_2	55.7	IMR90p11
72.5	G10	158.78	ZEB1_2	55.7	IMR90p11
73.0	G10	232.33	ZEB1_2	55.7	IMR90p11
73.5	G10	328.15	ZEB1_2	55.7	IMR90p11
74.0	G10	427.37	ZEB1_2	55.7	IMR90p11
74.5	G10	503.66	ZEB1_2	55.7	IMR90p11
75.0	G10	525.35	ZEB1_2	55.7	IMR90p11
75.5	G10	478.14	ZEB1_2	55.7	IMR90p11
76.0	G10	379.29	ZEB1_2	55.7	IMR90p11
76.5	G10	260.87	ZEB1_2	55.7	IMR90p11
77.0	G10	151.08	ZEB1_2	55.7	IMR90p11
77.5	G10	69.68	ZEB1_2	55.7	IMR90p11
78.0	G10	24.42	ZEB1_2	55.7	IMR90p11
78.5	G10	7.72	ZEB1_2	55.7	IMR90p11
79.0	G10	4.53	ZEB1_2	55.7	IMR90p11
79.5	G10	4.08	ZEB1_2	55.7	IMR90p11
80.0	G10	4.34	ZEB1_2	55.7	IMR90p11
80.5	G10	4.81	ZEB1_2	55.7	IMR90p11
81.0	G10	5.01	ZEB1_2	55.7	IMR90p11
81.5	G10	4.91	ZEB1_2	55.7	IMR90p11
82.0	G10	4.79	ZEB1_2	55.7	IMR90p11
82.5	G10	4.6	ZEB1_2	55.7	IMR90p11
83.0	G10	4.43	ZEB1_2	55.7	IMR90p11
83.5	G10	3.89	ZEB1_2	55.7	IMR90p11
84.0	G10	2.93	ZEB1_2	55.7	IMR90p11
84.5	G10	2.81	ZEB1_2	55.7	IMR90p11
85.0	G10	2.54	ZEB1_2	55.7	IMR90p11
85.5	G10	2.11	ZEB1_2	55.7	IMR90p11
86.0	G10	2.07	ZEB1_2	55.7	IMR90p11
86.5	G10	2.48	ZEB1_2	55.7	IMR90p11
87.0	G10	2.38	ZEB1_2	55.7	IMR90p11
87.5	G10	2.13	ZEB1_2	55.7	IMR90p11
88.0	G10	1.88	ZEB1_2	55.7	IMR90p11
88.5	G10	2.03	ZEB1_2	55.7	IMR90p11
89.0	G10	1.88	ZEB1_2	55.7	IMR90p11
89.5	G10	1.43	ZEB1_2	55.7	IMR90p11
90.0	G10	1.68	ZEB1_2	55.7	IMR90p11
90.5	G10	2.26	ZEB1_2	55.7	IMR90p11
91.0	G10	2.16	ZEB1_2	55.7	IMR90p11
91.5	G10	2.03	ZEB1_2	55.7	IMR90p11
92.0	G10	2.61	ZEB1_2	55.7	IMR90p11
92.5	G10	2.56	ZEB1_2	55.7	IMR90p11
93.0	G10	1.93	ZEB1_2	55.7	IMR90p11
93.5	G10	2.36	ZEB1_2	55.7	IMR90p11
94.0	G10	2.61	ZEB1_2	55.7	IMR90p11
94.5	G10	4.05	ZEB1_2	55.7	IMR90p11
95.0	G10	2.69	ZEB1_2	55.7	IMR90p11
55.0	H10	-3.28	ZEB1_2	55.0	IMR90p11
55.5	H10	-7.1	ZEB1_2	55.0	IMR90p11
56.0	H10	-6.55	ZEB1_2	55.0	IMR90p11
56.5	H10	-6.55	ZEB1_2	55.0	IMR90p11
57.0	H10	-6.55	ZEB1_2	55.0	IMR90p11
57.5	H10	-7.21	ZEB1_2	55.0	IMR90p11
58.0	H10	-3.09	ZEB1_2	55.0	IMR90p11
58.5	H10	4.37	ZEB1_2	55.0	IMR90p11
59.0	H10	10.09	ZEB1_2	55.0	IMR90p11
59.5	H10	16.82	ZEB1_2	55.0	IMR90p11
60.0	H10	22.58	ZEB1_2	55.0	IMR90p11
60.5	H10	26.3	ZEB1_2	55.0	IMR90p11
61.0	H10	29.9	ZEB1_2	55.0	IMR90p11
61.5	H10	32.65	ZEB1_2	55.0	IMR90p11
62.0	H10	34.35	ZEB1_2	55.0	IMR90p11
62.5	H10	36.29	ZEB1_2	55.0	IMR90p11
63.0	H10	38.19	ZEB1_2	55.0	IMR90p11
63.5	H10	39.87	ZEB1_2	55.0	IMR90p11
64.0	H10	42.0	ZEB1_2	55.0	IMR90p11
64.5	H10	44.32	ZEB1_2	55.0	IMR90p11
65.0	H10	47.12	ZEB1_2	55.0	IMR90p11
65.5	H10	51.82	ZEB1_2	55.0	IMR90p11
66.0	H10	58.42	ZEB1_2	55.0	IMR90p11
66.5	H10	65.66	ZEB1_2	55.0	IMR90p11
67.0	H10	73.49	ZEB1_2	55.0	IMR90p11
67.5	H10	81.31	ZEB1_2	55.0	IMR90p11
68.0	H10	87.07	ZEB1_2	55.0	IMR90p11
68.5	H10	90.37	ZEB1_2	55.0	IMR90p11
69.0	H10	92.11	ZEB1_2	55.0	IMR90p11
69.5	H10	92.82	ZEB1_2	55.0	IMR90p11
70.0	H10	93.08	ZEB1_2	55.0	IMR90p11
70.5	H10	93.72	ZEB1_2	55.0	IMR90p11
71.0	H10	95.07	ZEB1_2	55.0	IMR90p11
71.5	H10	99.69	ZEB1_2	55.0	IMR90p11
72.0	H10	114.4	ZEB1_2	55.0	IMR90p11
72.5	H10	151.15	ZEB1_2	55.0	IMR90p11
73.0	H10	217.21	ZEB1_2	55.0	IMR90p11
73.5	H10	304.48	ZEB1_2	55.0	IMR90p11
74.0	H10	394.27	ZEB1_2	55.0	IMR90p11
74.5	H10	462.33	ZEB1_2	55.0	IMR90p11
75.0	H10	481.02	ZEB1_2	55.0	IMR90p11
75.5	H10	436.64	ZEB1_2	55.0	IMR90p11
76.0	H10	344.9	ZEB1_2	55.0	IMR90p11
76.5	H10	236.18	ZEB1_2	55.0	IMR90p11
77.0	H10	136.35	ZEB1_2	55.0	IMR90p11
77.5	H10	62.88	ZEB1_2	55.0	IMR90p11
78.0	H10	22.54	ZEB1_2	55.0	IMR90p11
78.5	H10	7.72	ZEB1_2	55.0	IMR90p11
79.0	H10	4.17	ZEB1_2	55.0	IMR90p11
79.5	H10	3.32	ZEB1_2	55.0	IMR90p11
80.0	H10	3.03	ZEB1_2	55.0	IMR90p11
80.5	H10	3.34	ZEB1_2	55.0	IMR90p11
81.0	H10	4.24	ZEB1_2	55.0	IMR90p11
81.5	H10	4.88	ZEB1_2	55.0	IMR90p11
82.0	H10	5.28	ZEB1_2	55.0	IMR90p11
82.5	H10	5.85	ZEB1_2	55.0	IMR90p11
83.0	H10	5.6	ZEB1_2	55.0	IMR90p11
83.5	H10	4.33	ZEB1_2	55.0	IMR90p11
84.0	H10	3.88	ZEB1_2	55.0	IMR90p11
84.5	H10	3.74	ZEB1_2	55.0	IMR90p11
85.0	H10	2.61	ZEB1_2	55.0	IMR90p11
85.5	H10	2.15	ZEB1_2	55.0	IMR90p11
86.0	H10	2.56	ZEB1_2	55.0	IMR90p11
86.5	H10	2.14	ZEB1_2	55.0	IMR90p11
87.0	H10	1.61	ZEB1_2	55.0	IMR90p11
87.5	H10	1.84	ZEB1_2	55.0	IMR90p11
88.0	H10	1.51	ZEB1_2	55.0	IMR90p11
88.5	H10	1.0	ZEB1_2	55.0	IMR90p11
89.0	H10	1.17	ZEB1_2	55.0	IMR90p11
89.5	H10	1.05	ZEB1_2	55.0	IMR90p11
90.0	H10	1.11	ZEB1_2	55.0	IMR90p11
90.5	H10	1.81	ZEB1_2	55.0	IMR90p11
91.0	H10	2.47	ZEB1_2	55.0	IMR90p11
91.5	H10	2.81	ZEB1_2	55.0	IMR90p11
92.0	H10	3.41	ZEB1_2	55.0	IMR90p11
92.5	H10	3.48	ZEB1_2	55.0	IMR90p11
93.0	H10	2.77	ZEB1_2	55.0	IMR90p11
93.5	H10	2.05	ZEB1_2	55.0	IMR90p11
94.0	H10	1.44	ZEB1_2	55.0	IMR90p11
94.5	H10	0.74	ZEB1_2	55.0	IMR90p11
95.0	H10	0.06	ZEB1_2	55.0	IMR90p11
55.0	A10	6.95	ZEB1_2	65.0	IMR90p2
55.5	A10	15.07	ZEB1_2	65.0	IMR90p2
56.0	A10	13.91	ZEB1_2	65.0	IMR90p2
56.5	A10	13.91	ZEB1_2	65.0	IMR90p2
57.0	A10	13.91	ZEB1_2	65.0	IMR90p2
57.5	A10	13.83	ZEB1_2	65.0	IMR90p2
58.0	A10	14.06	ZEB1_2	65.0	IMR90p2
58.5	A10	16.44	ZEB1_2	65.0	IMR90p2
59.0	A10	19.76	ZEB1_2	65.0	IMR90p2
59.5	A10	22.04	ZEB1_2	65.0	IMR90p2
60.0	A10	24.08	ZEB1_2	65.0	IMR90p2
60.5	A10	27.42	ZEB1_2	65.0	IMR90p2
61.0	A10	29.69	ZEB1_2	65.0	IMR90p2
61.5	A10	29.75	ZEB1_2	65.0	IMR90p2
62.0	A10	31.47	ZEB1_2	65.0	IMR90p2
62.5	A10	33.45	ZEB1_2	65.0	IMR90p2
63.0	A10	34.11	ZEB1_2	65.0	IMR90p2
63.5	A10	36.48	ZEB1_2	65.0	IMR90p2
64.0	A10	41.57	ZEB1_2	65.0	IMR90p2
64.5	A10	47.42	ZEB1_2	65.0	IMR90p2
65.0	A10	55.64	ZEB1_2	65.0	IMR90p2
65.5	A10	67.35	ZEB1_2	65.0	IMR90p2
66.0	A10	78.9	ZEB1_2	65.0	IMR90p2
66.5	A10	88.89	ZEB1_2	65.0	IMR90p2
67.0	A10	97.03	ZEB1_2	65.0	IMR90p2
67.5	A10	101.81	ZEB1_2	65.0	IMR90p2
68.0	A10	103.07	ZEB1_2	65.0	IMR90p2
68.5	A10	103.63	ZEB1_2	65.0	IMR90p2
69.0	A10	103.65	ZEB1_2	65.0	IMR90p2
69.5	A10	103.31	ZEB1_2	65.0	IMR90p2
70.0	A10	103.79	ZEB1_2	65.0	IMR90p2
70.5	A10	105.03	ZEB1_2	65.0	IMR90p2
71.0	A10	107.12	ZEB1_2	65.0	IMR90p2
71.5	A10	112.95	ZEB1_2	65.0	IMR90p2
72.0	A10	133.75	ZEB1_2	65.0	IMR90p2
72.5	A10	183.38	ZEB1_2	65.0	IMR90p2
73.0	A10	265.07	ZEB1_2	65.0	IMR90p2
73.5	A10	367.29	ZEB1_2	65.0	IMR90p2
74.0	A10	469.71	ZEB1_2	65.0	IMR90p2
74.5	A10	540.64	ZEB1_2	65.0	IMR90p2
75.0	A10	549.6	ZEB1_2	65.0	IMR90p2
75.5	A10	489.55	ZEB1_2	65.0	IMR90p2
76.0	A10	380.08	ZEB1_2	65.0	IMR90p2
76.5	A10	254.91	ZEB1_2	65.0	IMR90p2
77.0	A10	144.1	ZEB1_2	65.0	IMR90p2
77.5	A10	65.3	ZEB1_2	65.0	IMR90p2
78.0	A10	23.03	ZEB1_2	65.0	IMR90p2
78.5	A10	8.39	ZEB1_2	65.0	IMR90p2
79.0	A10	4.99	ZEB1_2	65.0	IMR90p2
79.5	A10	3.77	ZEB1_2	65.0	IMR90p2
80.0	A10	3.84	ZEB1_2	65.0	IMR90p2
80.5	A10	3.96	ZEB1_2	65.0	IMR90p2
81.0	A10	3.74	ZEB1_2	65.0	IMR90p2
81.5	A10	4.32	ZEB1_2	65.0	IMR90p2
82.0	A10	5.08	ZEB1_2	65.0	IMR90p2
82.5	A10	4.89	ZEB1_2	65.0	IMR90p2
83.0	A10	4.48	ZEB1_2	65.0	IMR90p2
83.5	A10	4.28	ZEB1_2	65.0	IMR90p2
84.0	A10	3.7	ZEB1_2	65.0	IMR90p2
84.5	A10	3.25	ZEB1_2	65.0	IMR90p2
85.0	A10	3.46	ZEB1_2	65.0	IMR90p2
85.5	A10	3.57	ZEB1_2	65.0	IMR90p2
86.0	A10	3.43	ZEB1_2	65.0	IMR90p2
86.5	A10	3.1	ZEB1_2	65.0	IMR90p2
87.0	A10	2.55	ZEB1_2	65.0	IMR90p2
87.5	A10	1.76	ZEB1_2	65.0	IMR90p2
88.0	A10	1.35	ZEB1_2	65.0	IMR90p2
88.5	A10	1.13	ZEB1_2	65.0	IMR90p2
89.0	A10	1.28	ZEB1_2	65.0	IMR90p2
89.5	A10	1.59	ZEB1_2	65.0	IMR90p2
90.0	A10	1.97	ZEB1_2	65.0	IMR90p2
90.5	A10	2.42	ZEB1_2	65.0	IMR90p2
91.0	A10	2.86	ZEB1_2	65.0	IMR90p2
91.5	A10	2.95	ZEB1_2	65.0	IMR90p2
92.0	A10	2.79	ZEB1_2	65.0	IMR90p2
92.5	A10	2.72	ZEB1_2	65.0	IMR90p2
93.0	A10	2.56	ZEB1_2	65.0	IMR90p2
93.5	A10	2.5	ZEB1_2	65.0	IMR90p2
94.0	A10	2.48	ZEB1_2	65.0	IMR90p2
94.5	A10	3.02	ZEB1_2	65.0	IMR90p2
95.0	A10	1.47	ZEB1_2	65.0	IMR90p2
55.0	B10	7.69	ZEB1_2	64.5	IMR90p2
55.5	B10	16.66	ZEB1_2	64.5	IMR90p2
56.0	B10	15.38	ZEB1_2	64.5	IMR90p2
56.5	B10	15.38	ZEB1_2	64.5	IMR90p2
57.0	B10	15.38	ZEB1_2	64.5	IMR90p2
57.5	B10	15.31	ZEB1_2	64.5	IMR90p2
58.0	B10	15.76	ZEB1_2	64.5	IMR90p2
58.5	B10	16.44	ZEB1_2	64.5	IMR90p2
59.0	B10	17.05	ZEB1_2	64.5	IMR90p2
59.5	B10	18.8	ZEB1_2	64.5	IMR90p2
60.0	B10	20.88	ZEB1_2	64.5	IMR90p2
60.5	B10	22.67	ZEB1_2	64.5	IMR90p2
61.0	B10	24.71	ZEB1_2	64.5	IMR90p2
61.5	B10	27.34	ZEB1_2	64.5	IMR90p2
62.0	B10	29.52	ZEB1_2	64.5	IMR90p2
62.5	B10	31.46	ZEB1_2	64.5	IMR90p2
63.0	B10	34.55	ZEB1_2	64.5	IMR90p2
63.5	B10	38.45	ZEB1_2	64.5	IMR90p2
64.0	B10	43.73	ZEB1_2	64.5	IMR90p2
64.5	B10	51.03	ZEB1_2	64.5	IMR90p2
65.0	B10	60.34	ZEB1_2	64.5	IMR90p2
65.5	B10	70.08	ZEB1_2	64.5	IMR90p2
66.0	B10	79.8	ZEB1_2	64.5	IMR90p2
66.5	B10	88.29	ZEB1_2	64.5	IMR90p2
67.0	B10	94.47	ZEB1_2	64.5	IMR90p2
67.5	B10	98.4	ZEB1_2	64.5	IMR90p2
68.0	B10	100.74	ZEB1_2	64.5	IMR90p2
68.5	B10	102.22	ZEB1_2	64.5	IMR90p2
69.0	B10	103.18	ZEB1_2	64.5	IMR90p2
69.5	B10	104.25	ZEB1_2	64.5	IMR90p2
70.0	B10	105.88	ZEB1_2	64.5	IMR90p2
70.5	B10	108.22	ZEB1_2	64.5	IMR90p2
71.0	B10	112.06	ZEB1_2	64.5	IMR90p2
71.5	B10	121.44	ZEB1_2	64.5	IMR90p2
72.0	B10	148.98	ZEB1_2	64.5	IMR90p2
72.5	B10	206.61	ZEB1_2	64.5	IMR90p2
73.0	B10	293.94	ZEB1_2	64.5	IMR90p2
73.5	B10	398.34	ZEB1_2	64.5	IMR90p2
74.0	B10	497.26	ZEB1_2	64.5	IMR90p2
74.5	B10	557.04	ZEB1_2	64.5	IMR90p2
75.0	B10	551.06	ZEB1_2	64.5	IMR90p2
75.5	B10	479.42	ZEB1_2	64.5	IMR90p2
76.0	B10	363.93	ZEB1_2	64.5	IMR90p2
76.5	B10	237.91	ZEB1_2	64.5	IMR90p2
77.0	B10	131.01	ZEB1_2	64.5	IMR90p2
77.5	B10	59.2	ZEB1_2	64.5	IMR90p2
78.0	B10	22.3	ZEB1_2	64.5	IMR90p2
78.5	B10	9.97	ZEB1_2	64.5	IMR90p2
79.0	B10	8.05	ZEB1_2	64.5	IMR90p2
79.5	B10	7.96	ZEB1_2	64.5	IMR90p2
80.0	B10	7.28	ZEB1_2	64.5	IMR90p2
80.5	B10	6.71	ZEB1_2	64.5	IMR90p2
81.0	B10	6.42	ZEB1_2	64.5	IMR90p2
81.5	B10	5.28	ZEB1_2	64.5	IMR90p2
82.0	B10	4.04	ZEB1_2	64.5	IMR90p2
82.5	B10	3.7	ZEB1_2	64.5	IMR90p2
83.0	B10	3.56	ZEB1_2	64.5	IMR90p2
83.5	B10	3.73	ZEB1_2	64.5	IMR90p2
84.0	B10	4.45	ZEB1_2	64.5	IMR90p2
84.5	B10	4.31	ZEB1_2	64.5	IMR90p2
85.0	B10	3.42	ZEB1_2	64.5	IMR90p2
85.5	B10	2.53	ZEB1_2	64.5	IMR90p2
86.0	B10	1.5	ZEB1_2	64.5	IMR90p2
86.5	B10	0.93	ZEB1_2	64.5	IMR90p2
87.0	B10	1.34	ZEB1_2	64.5	IMR90p2
87.5	B10	2.43	ZEB1_2	64.5	IMR90p2
88.0	B10	3.23	ZEB1_2	64.5	IMR90p2
88.5	B10	3.41	ZEB1_2	64.5	IMR90p2
89.0	B10	3.3	ZEB1_2	64.5	IMR90p2
89.5	B10	3.02	ZEB1_2	64.5	IMR90p2
90.0	B10	2.02	ZEB1_2	64.5	IMR90p2
90.5	B10	1.27	ZEB1_2	64.5	IMR90p2
91.0	B10	1.3	ZEB1_2	64.5	IMR90p2
91.5	B10	1.04	ZEB1_2	64.5	IMR90p2
92.0	B10	0.98	ZEB1_2	64.5	IMR90p2
92.5	B10	1.77	ZEB1_2	64.5	IMR90p2
93.0	B10	2.71	ZEB1_2	64.5	IMR90p2
93.5	B10	3.55	ZEB1_2	64.5	IMR90p2
94.0	B10	4.4	ZEB1_2	64.5	IMR90p2
94.5	B10	5.92	ZEB1_2	64.5	IMR90p2
95.0	B10	3.09	ZEB1_2	64.5	IMR90p2
55.0	C10	8.18	ZEB1_2	63.3	IMR90p2
55.5	C10	17.71	ZEB1_2	63.3	IMR90p2
56.0	C10	16.35	ZEB1_2	63.3	IMR90p2
56.5	C10	16.35	ZEB1_2	63.3	IMR90p2
57.0	C10	16.35	ZEB1_2	63.3	IMR90p2
57.5	C10	16.41	ZEB1_2	63.3	IMR90p2
58.0	C10	15.76	ZEB1_2	63.3	IMR90p2
58.5	C10	16.75	ZEB1_2	63.3	IMR90p2
59.0	C10	19.64	ZEB1_2	63.3	IMR90p2
59.5	C10	22.38	ZEB1_2	63.3	IMR90p2
60.0	C10	25.03	ZEB1_2	63.3	IMR90p2
60.5	C10	27.74	ZEB1_2	63.3	IMR90p2
61.0	C10	28.37	ZEB1_2	63.3	IMR90p2
61.5	C10	28.82	ZEB1_2	63.3	IMR90p2
62.0	C10	30.18	ZEB1_2	63.3	IMR90p2
62.5	C10	31.78	ZEB1_2	63.3	IMR90p2
63.0	C10	35.0	ZEB1_2	63.3	IMR90p2
63.5	C10	41.47	ZEB1_2	63.3	IMR90p2
64.0	C10	48.98	ZEB1_2	63.3	IMR90p2
64.5	C10	56.69	ZEB1_2	63.3	IMR90p2
65.0	C10	66.53	ZEB1_2	63.3	IMR90p2
65.5	C10	76.21	ZEB1_2	63.3	IMR90p2
66.0	C10	84.88	ZEB1_2	63.3	IMR90p2
66.5	C10	92.27	ZEB1_2	63.3	IMR90p2
67.0	C10	98.41	ZEB1_2	63.3	IMR90p2
67.5	C10	101.67	ZEB1_2	63.3	IMR90p2
68.0	C10	103.66	ZEB1_2	63.3	IMR90p2
68.5	C10	105.18	ZEB1_2	63.3	IMR90p2
69.0	C10	107.07	ZEB1_2	63.3	IMR90p2
69.5	C10	109.33	ZEB1_2	63.3	IMR90p2
70.0	C10	112.96	ZEB1_2	63.3	IMR90p2
70.5	C10	118.42	ZEB1_2	63.3	IMR90p2
71.0	C10	125.2	ZEB1_2	63.3	IMR90p2
71.5	C10	137.21	ZEB1_2	63.3	IMR90p2
72.0	C10	168.03	ZEB1_2	63.3	IMR90p2
72.5	C10	230.34	ZEB1_2	63.3	IMR90p2
73.0	C10	323.02	ZEB1_2	63.3	IMR90p2
73.5	C10	435.28	ZEB1_2	63.3	IMR90p2
74.0	C10	544.3	ZEB1_2	63.3	IMR90p2
74.5	C10	612.12	ZEB1_2	63.3	IMR90p2
75.0	C10	609.31	ZEB1_2	63.3	IMR90p2
75.5	C10	536.21	ZEB1_2	63.3	IMR90p2
76.0	C10	413.06	ZEB1_2	63.3	IMR90p2
76.5	C10	273.77	ZEB1_2	63.3	IMR90p2
77.0	C10	153.31	ZEB1_2	63.3	IMR90p2
77.5	C10	70.21	ZEB1_2	63.3	IMR90p2
78.0	C10	25.29	ZEB1_2	63.3	IMR90p2
78.5	C10	8.68	ZEB1_2	63.3	IMR90p2
79.0	C10	5.06	ZEB1_2	63.3	IMR90p2
79.5	C10	4.53	ZEB1_2	63.3	IMR90p2
80.0	C10	5.03	ZEB1_2	63.3	IMR90p2
80.5	C10	5.03	ZEB1_2	63.3	IMR90p2
81.0	C10	5.22	ZEB1_2	63.3	IMR90p2
81.5	C10	5.84	ZEB1_2	63.3	IMR90p2
82.0	C10	5.74	ZEB1_2	63.3	IMR90p2
82.5	C10	4.95	ZEB1_2	63.3	IMR90p2
83.0	C10	4.19	ZEB1_2	63.3	IMR90p2
83.5	C10	3.38	ZEB1_2	63.3	IMR90p2
84.0	C10	2.44	ZEB1_2	63.3	IMR90p2
84.5	C10	2.11	ZEB1_2	63.3	IMR90p2
85.0	C10	1.92	ZEB1_2	63.3	IMR90p2
85.5	C10	1.92	ZEB1_2	63.3	IMR90p2
86.0	C10	2.05	ZEB1_2	63.3	IMR90p2
86.5	C10	2.25	ZEB1_2	63.3	IMR90p2
87.0	C10	2.4	ZEB1_2	63.3	IMR90p2
87.5	C10	2.81	ZEB1_2	63.3	IMR90p2
88.0	C10	3.23	ZEB1_2	63.3	IMR90p2
88.5	C10	3.38	ZEB1_2	63.3	IMR90p2
89.0	C10	3.37	ZEB1_2	63.3	IMR90p2
89.5	C10	2.78	ZEB1_2	63.3	IMR90p2
90.0	C10	1.89	ZEB1_2	63.3	IMR90p2
90.5	C10	1.41	ZEB1_2	63.3	IMR90p2
91.0	C10	1.11	ZEB1_2	63.3	IMR90p2
91.5	C10	1.01	ZEB1_2	63.3	IMR90p2
92.0	C10	1.65	ZEB1_2	63.3	IMR90p2
92.5	C10	2.29	ZEB1_2	63.3	IMR90p2
93.0	C10	2.37	ZEB1_2	63.3	IMR90p2
93.5	C10	2.9	ZEB1_2	63.3	IMR90p2
94.0	C10	3.03	ZEB1_2	63.3	IMR90p2
94.5	C10	4.0	ZEB1_2	63.3	IMR90p2
95.0	C10	2.32	ZEB1_2	63.3	IMR90p2
55.0	D10	5.98	ZEB1_2	61.4	IMR90p2
55.5	D10	12.97	ZEB1_2	61.4	IMR90p2
56.0	D10	11.97	ZEB1_2	61.4	IMR90p2
56.5	D10	11.97	ZEB1_2	61.4	IMR90p2
57.0	D10	11.97	ZEB1_2	61.4	IMR90p2
57.5	D10	11.82	ZEB1_2	61.4	IMR90p2
58.0	D10	12.8	ZEB1_2	61.4	IMR90p2
58.5	D10	14.11	ZEB1_2	61.4	IMR90p2
59.0	D10	14.78	ZEB1_2	61.4	IMR90p2
59.5	D10	16.3	ZEB1_2	61.4	IMR90p2
60.0	D10	18.54	ZEB1_2	61.4	IMR90p2
60.5	D10	20.5	ZEB1_2	61.4	IMR90p2
61.0	D10	22.76	ZEB1_2	61.4	IMR90p2
61.5	D10	25.4	ZEB1_2	61.4	IMR90p2
62.0	D10	27.02	ZEB1_2	61.4	IMR90p2
62.5	D10	28.68	ZEB1_2	61.4	IMR90p2
63.0	D10	31.24	ZEB1_2	61.4	IMR90p2
63.5	D10	34.27	ZEB1_2	61.4	IMR90p2
64.0	D10	37.88	ZEB1_2	61.4	IMR90p2
64.5	D10	43.83	ZEB1_2	61.4	IMR90p2
65.0	D10	51.34	ZEB1_2	61.4	IMR90p2
65.5	D10	59.59	ZEB1_2	61.4	IMR90p2
66.0	D10	69.4	ZEB1_2	61.4	IMR90p2
66.5	D10	79.31	ZEB1_2	61.4	IMR90p2
67.0	D10	87.7	ZEB1_2	61.4	IMR90p2
67.5	D10	94.32	ZEB1_2	61.4	IMR90p2
68.0	D10	99.4	ZEB1_2	61.4	IMR90p2
68.5	D10	102.59	ZEB1_2	61.4	IMR90p2
69.0	D10	104.99	ZEB1_2	61.4	IMR90p2
69.5	D10	106.86	ZEB1_2	61.4	IMR90p2
70.0	D10	108.99	ZEB1_2	61.4	IMR90p2
70.5	D10	112.41	ZEB1_2	61.4	IMR90p2
71.0	D10	117.06	ZEB1_2	61.4	IMR90p2
71.5	D10	126.69	ZEB1_2	61.4	IMR90p2
72.0	D10	153.05	ZEB1_2	61.4	IMR90p2
72.5	D10	207.82	ZEB1_2	61.4	IMR90p2
73.0	D10	293.42	ZEB1_2	61.4	IMR90p2
73.5	D10	400.66	ZEB1_2	61.4	IMR90p2
74.0	D10	508.07	ZEB1_2	61.4	IMR90p2
74.5	D10	582.31	ZEB1_2	61.4	IMR90p2
75.0	D10	593.69	ZEB1_2	61.4	IMR90p2
75.5	D10	535.35	ZEB1_2	61.4	IMR90p2
76.0	D10	424.17	ZEB1_2	61.4	IMR90p2
76.5	D10	291.52	ZEB1_2	61.4	IMR90p2
77.0	D10	170.63	ZEB1_2	61.4	IMR90p2
77.5	D10	82.98	ZEB1_2	61.4	IMR90p2
78.0	D10	32.33	ZEB1_2	61.4	IMR90p2
78.5	D10	10.96	ZEB1_2	61.4	IMR90p2
79.0	D10	5.49	ZEB1_2	61.4	IMR90p2
79.5	D10	4.76	ZEB1_2	61.4	IMR90p2
80.0	D10	4.61	ZEB1_2	61.4	IMR90p2
80.5	D10	5.18	ZEB1_2	61.4	IMR90p2
81.0	D10	6.02	ZEB1_2	61.4	IMR90p2
81.5	D10	6.3	ZEB1_2	61.4	IMR90p2
82.0	D10	5.93	ZEB1_2	61.4	IMR90p2
82.5	D10	5.52	ZEB1_2	61.4	IMR90p2
83.0	D10	4.64	ZEB1_2	61.4	IMR90p2
83.5	D10	3.09	ZEB1_2	61.4	IMR90p2
84.0	D10	2.25	ZEB1_2	61.4	IMR90p2
84.5	D10	1.91	ZEB1_2	61.4	IMR90p2
85.0	D10	1.42	ZEB1_2	61.4	IMR90p2
85.5	D10	1.39	ZEB1_2	61.4	IMR90p2
86.0	D10	2.04	ZEB1_2	61.4	IMR90p2
86.5	D10	2.51	ZEB1_2	61.4	IMR90p2
87.0	D10	2.96	ZEB1_2	61.4	IMR90p2
87.5	D10	3.11	ZEB1_2	61.4	IMR90p2
88.0	D10	2.8	ZEB1_2	61.4	IMR90p2
88.5	D10	2.45	ZEB1_2	61.4	IMR90p2
89.0	D10	2.16	ZEB1_2	61.4	IMR90p2
89.5	D10	1.75	ZEB1_2	61.4	IMR90p2
90.0	D10	1.58	ZEB1_2	61.4	IMR90p2
90.5	D10	1.63	ZEB1_2	61.4	IMR90p2
91.0	D10	1.83	ZEB1_2	61.4	IMR90p2
91.5	D10	1.78	ZEB1_2	61.4	IMR90p2
92.0	D10	1.55	ZEB1_2	61.4	IMR90p2
92.5	D10	1.7	ZEB1_2	61.4	IMR90p2
93.0	D10	1.54	ZEB1_2	61.4	IMR90p2
93.5	D10	1.68	ZEB1_2	61.4	IMR90p2
94.0	D10	1.79	ZEB1_2	61.4	IMR90p2
94.5	D10	3.16	ZEB1_2	61.4	IMR90p2
95.0	D10	2.04	ZEB1_2	61.4	IMR90p2
55.0	E10	0.16	ZEB1_2	59.0	IMR90p2
55.5	E10	0.35	ZEB1_2	59.0	IMR90p2
56.0	E10	0.32	ZEB1_2	59.0	IMR90p2
56.5	E10	0.32	ZEB1_2	59.0	IMR90p2
57.0	E10	0.32	ZEB1_2	59.0	IMR90p2
57.5	E10	0.06	ZEB1_2	59.0	IMR90p2
58.0	E10	1.59	ZEB1_2	59.0	IMR90p2
58.5	E10	5.39	ZEB1_2	59.0	IMR90p2
59.0	E10	7.88	ZEB1_2	59.0	IMR90p2
59.5	E10	10.0	ZEB1_2	59.0	IMR90p2
60.0	E10	13.82	ZEB1_2	59.0	IMR90p2
60.5	E10	17.77	ZEB1_2	59.0	IMR90p2
61.0	E10	20.31	ZEB1_2	59.0	IMR90p2
61.5	E10	21.97	ZEB1_2	59.0	IMR90p2
62.0	E10	24.33	ZEB1_2	59.0	IMR90p2
62.5	E10	26.94	ZEB1_2	59.0	IMR90p2
63.0	E10	28.39	ZEB1_2	59.0	IMR90p2
63.5	E10	30.51	ZEB1_2	59.0	IMR90p2
64.0	E10	35.76	ZEB1_2	59.0	IMR90p2
64.5	E10	42.04	ZEB1_2	59.0	IMR90p2
65.0	E10	48.96	ZEB1_2	59.0	IMR90p2
65.5	E10	58.86	ZEB1_2	59.0	IMR90p2
66.0	E10	70.33	ZEB1_2	59.0	IMR90p2
66.5	E10	80.18	ZEB1_2	59.0	IMR90p2
67.0	E10	88.83	ZEB1_2	59.0	IMR90p2
67.5	E10	96.86	ZEB1_2	59.0	IMR90p2
68.0	E10	102.09	ZEB1_2	59.0	IMR90p2
68.5	E10	104.01	ZEB1_2	59.0	IMR90p2
69.0	E10	105.84	ZEB1_2	59.0	IMR90p2
69.5	E10	107.46	ZEB1_2	59.0	IMR90p2
70.0	E10	108.06	ZEB1_2	59.0	IMR90p2
70.5	E10	110.17	ZEB1_2	59.0	IMR90p2
71.0	E10	115.17	ZEB1_2	59.0	IMR90p2
71.5	E10	123.86	ZEB1_2	59.0	IMR90p2
72.0	E10	147.8	ZEB1_2	59.0	IMR90p2
72.5	E10	200.82	ZEB1_2	59.0	IMR90p2
73.0	E10	284.53	ZEB1_2	59.0	IMR90p2
73.5	E10	389.64	ZEB1_2	59.0	IMR90p2
74.0	E10	494.41	ZEB1_2	59.0	IMR90p2
74.5	E10	566.02	ZEB1_2	59.0	IMR90p2
75.0	E10	574.86	ZEB1_2	59.0	IMR90p2
75.5	E10	513.91	ZEB1_2	59.0	IMR90p2
76.0	E10	401.27	ZEB1_2	59.0	IMR90p2
76.5	E10	271.58	ZEB1_2	59.0	IMR90p2
77.0	E10	155.86	ZEB1_2	59.0	IMR90p2
77.5	E10	72.83	ZEB1_2	59.0	IMR90p2
78.0	E10	27.47	ZEB1_2	59.0	IMR90p2
78.5	E10	10.59	ZEB1_2	59.0	IMR90p2
79.0	E10	6.4	ZEB1_2	59.0	IMR90p2
79.5	E10	5.57	ZEB1_2	59.0	IMR90p2
80.0	E10	5.72	ZEB1_2	59.0	IMR90p2
80.5	E10	5.81	ZEB1_2	59.0	IMR90p2
81.0	E10	5.75	ZEB1_2	59.0	IMR90p2
81.5	E10	5.26	ZEB1_2	59.0	IMR90p2
82.0	E10	4.35	ZEB1_2	59.0	IMR90p2
82.5	E10	3.59	ZEB1_2	59.0	IMR90p2
83.0	E10	2.75	ZEB1_2	59.0	IMR90p2
83.5	E10	1.83	ZEB1_2	59.0	IMR90p2
84.0	E10	2.06	ZEB1_2	59.0	IMR90p2
84.5	E10	2.73	ZEB1_2	59.0	IMR90p2
85.0	E10	2.61	ZEB1_2	59.0	IMR90p2
85.5	E10	2.85	ZEB1_2	59.0	IMR90p2
86.0	E10	3.51	ZEB1_2	59.0	IMR90p2
86.5	E10	3.4	ZEB1_2	59.0	IMR90p2
87.0	E10	3.12	ZEB1_2	59.0	IMR90p2
87.5	E10	3.25	ZEB1_2	59.0	IMR90p2
88.0	E10	3.01	ZEB1_2	59.0	IMR90p2
88.5	E10	2.25	ZEB1_2	59.0	IMR90p2
89.0	E10	1.75	ZEB1_2	59.0	IMR90p2
89.5	E10	1.36	ZEB1_2	59.0	IMR90p2
90.0	E10	1.25	ZEB1_2	59.0	IMR90p2
90.5	E10	1.58	ZEB1_2	59.0	IMR90p2
91.0	E10	2.45	ZEB1_2	59.0	IMR90p2
91.5	E10	3.19	ZEB1_2	59.0	IMR90p2
92.0	E10	3.85	ZEB1_2	59.0	IMR90p2
92.5	E10	4.21	ZEB1_2	59.0	IMR90p2
93.0	E10	3.73	ZEB1_2	59.0	IMR90p2
93.5	E10	2.29	ZEB1_2	59.0	IMR90p2
94.0	E10	1.59	ZEB1_2	59.0	IMR90p2
94.5	E10	-0.46	ZEB1_2	59.0	IMR90p2
95.0	E10	-1.27	ZEB1_2	59.0	IMR90p2
55.0	F10	-0.62	ZEB1_2	57.0	IMR90p2
55.5	F10	-1.34	ZEB1_2	57.0	IMR90p2
56.0	F10	-1.24	ZEB1_2	57.0	IMR90p2
56.5	F10	-1.24	ZEB1_2	57.0	IMR90p2
57.0	F10	-1.24	ZEB1_2	57.0	IMR90p2
57.5	F10	-1.49	ZEB1_2	57.0	IMR90p2
58.0	F10	0.03	ZEB1_2	57.0	IMR90p2
58.5	F10	3.24	ZEB1_2	57.0	IMR90p2
59.0	F10	6.08	ZEB1_2	57.0	IMR90p2
59.5	F10	8.93	ZEB1_2	57.0	IMR90p2
60.0	F10	11.99	ZEB1_2	57.0	IMR90p2
60.5	F10	15.34	ZEB1_2	57.0	IMR90p2
61.0	F10	18.57	ZEB1_2	57.0	IMR90p2
61.5	F10	21.47	ZEB1_2	57.0	IMR90p2
62.0	F10	23.74	ZEB1_2	57.0	IMR90p2
62.5	F10	25.82	ZEB1_2	57.0	IMR90p2
63.0	F10	28.05	ZEB1_2	57.0	IMR90p2
63.5	F10	30.62	ZEB1_2	57.0	IMR90p2
64.0	F10	34.42	ZEB1_2	57.0	IMR90p2
64.5	F10	39.99	ZEB1_2	57.0	IMR90p2
65.0	F10	46.85	ZEB1_2	57.0	IMR90p2
65.5	F10	54.95	ZEB1_2	57.0	IMR90p2
66.0	F10	64.66	ZEB1_2	57.0	IMR90p2
66.5	F10	74.31	ZEB1_2	57.0	IMR90p2
67.0	F10	83.15	ZEB1_2	57.0	IMR90p2
67.5	F10	90.38	ZEB1_2	57.0	IMR90p2
68.0	F10	95.57	ZEB1_2	57.0	IMR90p2
68.5	F10	98.71	ZEB1_2	57.0	IMR90p2
69.0	F10	100.6	ZEB1_2	57.0	IMR90p2
69.5	F10	101.92	ZEB1_2	57.0	IMR90p2
70.0	F10	103.74	ZEB1_2	57.0	IMR90p2
70.5	F10	106.83	ZEB1_2	57.0	IMR90p2
71.0	F10	111.12	ZEB1_2	57.0	IMR90p2
71.5	F10	119.04	ZEB1_2	57.0	IMR90p2
72.0	F10	140.3	ZEB1_2	57.0	IMR90p2
72.5	F10	187.34	ZEB1_2	57.0	IMR90p2
73.0	F10	262.82	ZEB1_2	57.0	IMR90p2
73.5	F10	356.84	ZEB1_2	57.0	IMR90p2
74.0	F10	450.4	ZEB1_2	57.0	IMR90p2
74.5	F10	514.25	ZEB1_2	57.0	IMR90p2
75.0	F10	520.26	ZEB1_2	57.0	IMR90p2
75.5	F10	462.07	ZEB1_2	57.0	IMR90p2
76.0	F10	358.54	ZEB1_2	57.0	IMR90p2
76.5	F10	240.4	ZEB1_2	57.0	IMR90p2
77.0	F10	135.57	ZEB1_2	57.0	IMR90p2
77.5	F10	61.98	ZEB1_2	57.0	IMR90p2
78.0	F10	22.53	ZEB1_2	57.0	IMR90p2
78.5	F10	8.36	ZEB1_2	57.0	IMR90p2
79.0	F10	5.59	ZEB1_2	57.0	IMR90p2
79.5	F10	5.32	ZEB1_2	57.0	IMR90p2
80.0	F10	5.22	ZEB1_2	57.0	IMR90p2
80.5	F10	5.56	ZEB1_2	57.0	IMR90p2
81.0	F10	5.55	ZEB1_2	57.0	IMR90p2
81.5	F10	5.13	ZEB1_2	57.0	IMR90p2
82.0	F10	5.25	ZEB1_2	57.0	IMR90p2
82.5	F10	4.77	ZEB1_2	57.0	IMR90p2
83.0	F10	3.81	ZEB1_2	57.0	IMR90p2
83.5	F10	3.66	ZEB1_2	57.0	IMR90p2
84.0	F10	3.67	ZEB1_2	57.0	IMR90p2
84.5	F10	2.96	ZEB1_2	57.0	IMR90p2
85.0	F10	2.72	ZEB1_2	57.0	IMR90p2
85.5	F10	2.92	ZEB1_2	57.0	IMR90p2
86.0	F10	2.48	ZEB1_2	57.0	IMR90p2
86.5	F10	2.05	ZEB1_2	57.0	IMR90p2
87.0	F10	2.24	ZEB1_2	57.0	IMR90p2
87.5	F10	2.24	ZEB1_2	57.0	IMR90p2
88.0	F10	1.81	ZEB1_2	57.0	IMR90p2
88.5	F10	2.26	ZEB1_2	57.0	IMR90p2
89.0	F10	2.95	ZEB1_2	57.0	IMR90p2
89.5	F10	2.42	ZEB1_2	57.0	IMR90p2
90.0	F10	2.12	ZEB1_2	57.0	IMR90p2
90.5	F10	2.61	ZEB1_2	57.0	IMR90p2
91.0	F10	2.03	ZEB1_2	57.0	IMR90p2
91.5	F10	1.12	ZEB1_2	57.0	IMR90p2
92.0	F10	1.48	ZEB1_2	57.0	IMR90p2
92.5	F10	1.86	ZEB1_2	57.0	IMR90p2
93.0	F10	1.41	ZEB1_2	57.0	IMR90p2
93.5	F10	1.68	ZEB1_2	57.0	IMR90p2
94.0	F10	2.17	ZEB1_2	57.0	IMR90p2
94.5	F10	2.8	ZEB1_2	57.0	IMR90p2
95.0	F10	1.57	ZEB1_2	57.0	IMR90p2
55.0	G10	-3.38	ZEB1_2	55.7	IMR90p2
55.5	G10	-7.31	ZEB1_2	55.7	IMR90p2
56.0	G10	-6.75	ZEB1_2	55.7	IMR90p2
56.5	G10	-6.75	ZEB1_2	55.7	IMR90p2
57.0	G10	-6.75	ZEB1_2	55.7	IMR90p2
57.5	G10	-7.21	ZEB1_2	55.7	IMR90p2
58.0	G10	-4.26	ZEB1_2	55.7	IMR90p2
58.5	G10	0.64	ZEB1_2	55.7	IMR90p2
59.0	G10	3.17	ZEB1_2	55.7	IMR90p2
59.5	G10	6.29	ZEB1_2	55.7	IMR90p2
60.0	G10	10.23	ZEB1_2	55.7	IMR90p2
60.5	G10	14.4	ZEB1_2	55.7	IMR90p2
61.0	G10	18.22	ZEB1_2	55.7	IMR90p2
61.5	G10	21.45	ZEB1_2	55.7	IMR90p2
62.0	G10	24.51	ZEB1_2	55.7	IMR90p2
62.5	G10	27.38	ZEB1_2	55.7	IMR90p2
63.0	G10	28.59	ZEB1_2	55.7	IMR90p2
63.5	G10	30.23	ZEB1_2	55.7	IMR90p2
64.0	G10	34.51	ZEB1_2	55.7	IMR90p2
64.5	G10	38.81	ZEB1_2	55.7	IMR90p2
65.0	G10	44.48	ZEB1_2	55.7	IMR90p2
65.5	G10	53.37	ZEB1_2	55.7	IMR90p2
66.0	G10	63.35	ZEB1_2	55.7	IMR90p2
66.5	G10	72.27	ZEB1_2	55.7	IMR90p2
67.0	G10	81.26	ZEB1_2	55.7	IMR90p2
67.5	G10	88.73	ZEB1_2	55.7	IMR90p2
68.0	G10	93.09	ZEB1_2	55.7	IMR90p2
68.5	G10	96.3	ZEB1_2	55.7	IMR90p2
69.0	G10	98.49	ZEB1_2	55.7	IMR90p2
69.5	G10	99.49	ZEB1_2	55.7	IMR90p2
70.0	G10	100.63	ZEB1_2	55.7	IMR90p2
70.5	G10	103.62	ZEB1_2	55.7	IMR90p2
71.0	G10	107.65	ZEB1_2	55.7	IMR90p2
71.5	G10	115.12	ZEB1_2	55.7	IMR90p2
72.0	G10	136.16	ZEB1_2	55.7	IMR90p2
72.5	G10	182.67	ZEB1_2	55.7	IMR90p2
73.0	G10	256.28	ZEB1_2	55.7	IMR90p2
73.5	G10	346.74	ZEB1_2	55.7	IMR90p2
74.0	G10	436.31	ZEB1_2	55.7	IMR90p2
74.5	G10	497.03	ZEB1_2	55.7	IMR90p2
75.0	G10	501.11	ZEB1_2	55.7	IMR90p2
75.5	G10	441.92	ZEB1_2	55.7	IMR90p2
76.0	G10	340.17	ZEB1_2	55.7	IMR90p2
76.5	G10	225.92	ZEB1_2	55.7	IMR90p2
77.0	G10	124.6	ZEB1_2	55.7	IMR90p2
77.5	G10	53.86	ZEB1_2	55.7	IMR90p2
78.0	G10	18.28	ZEB1_2	55.7	IMR90p2
78.5	G10	6.8	ZEB1_2	55.7	IMR90p2
79.0	G10	5.02	ZEB1_2	55.7	IMR90p2
79.5	G10	5.99	ZEB1_2	55.7	IMR90p2
80.0	G10	7.0	ZEB1_2	55.7	IMR90p2
80.5	G10	7.23	ZEB1_2	55.7	IMR90p2
81.0	G10	6.98	ZEB1_2	55.7	IMR90p2
81.5	G10	6.8	ZEB1_2	55.7	IMR90p2
82.0	G10	6.32	ZEB1_2	55.7	IMR90p2
82.5	G10	5.48	ZEB1_2	55.7	IMR90p2
83.0	G10	4.48	ZEB1_2	55.7	IMR90p2
83.5	G10	3.72	ZEB1_2	55.7	IMR90p2
84.0	G10	3.1	ZEB1_2	55.7	IMR90p2
84.5	G10	2.23	ZEB1_2	55.7	IMR90p2
85.0	G10	1.77	ZEB1_2	55.7	IMR90p2
85.5	G10	2.16	ZEB1_2	55.7	IMR90p2
86.0	G10	2.49	ZEB1_2	55.7	IMR90p2
86.5	G10	2.7	ZEB1_2	55.7	IMR90p2
87.0	G10	3.42	ZEB1_2	55.7	IMR90p2
87.5	G10	3.36	ZEB1_2	55.7	IMR90p2
88.0	G10	2.54	ZEB1_2	55.7	IMR90p2
88.5	G10	2.53	ZEB1_2	55.7	IMR90p2
89.0	G10	2.37	ZEB1_2	55.7	IMR90p2
89.5	G10	1.59	ZEB1_2	55.7	IMR90p2
90.0	G10	1.54	ZEB1_2	55.7	IMR90p2
90.5	G10	1.65	ZEB1_2	55.7	IMR90p2
91.0	G10	1.22	ZEB1_2	55.7	IMR90p2
91.5	G10	1.28	ZEB1_2	55.7	IMR90p2
92.0	G10	1.54	ZEB1_2	55.7	IMR90p2
92.5	G10	1.69	ZEB1_2	55.7	IMR90p2
93.0	G10	1.74	ZEB1_2	55.7	IMR90p2
93.5	G10	2.34	ZEB1_2	55.7	IMR90p2
94.0	G10	2.6	ZEB1_2	55.7	IMR90p2
94.5	G10	4.17	ZEB1_2	55.7	IMR90p2
95.0	G10	2.77	ZEB1_2	55.7	IMR90p2
55.0	H10	-2.27	ZEB1_2	55.0	IMR90p2
55.5	H10	-4.92	ZEB1_2	55.0	IMR90p2
56.0	H10	-4.55	ZEB1_2	55.0	IMR90p2
56.5	H10	-4.55	ZEB1_2	55.0	IMR90p2
57.0	H10	-4.55	ZEB1_2	55.0	IMR90p2
57.5	H10	-4.9	ZEB1_2	55.0	IMR90p2
58.0	H10	-2.81	ZEB1_2	55.0	IMR90p2
58.5	H10	1.87	ZEB1_2	55.0	IMR90p2
59.0	H10	5.88	ZEB1_2	55.0	IMR90p2
59.5	H10	9.44	ZEB1_2	55.0	IMR90p2
60.0	H10	12.79	ZEB1_2	55.0	IMR90p2
60.5	H10	16.83	ZEB1_2	55.0	IMR90p2
61.0	H10	20.66	ZEB1_2	55.0	IMR90p2
61.5	H10	23.57	ZEB1_2	55.0	IMR90p2
62.0	H10	26.53	ZEB1_2	55.0	IMR90p2
62.5	H10	29.09	ZEB1_2	55.0	IMR90p2
63.0	H10	30.49	ZEB1_2	55.0	IMR90p2
63.5	H10	31.76	ZEB1_2	55.0	IMR90p2
64.0	H10	34.18	ZEB1_2	55.0	IMR90p2
64.5	H10	36.73	ZEB1_2	55.0	IMR90p2
65.0	H10	40.1	ZEB1_2	55.0	IMR90p2
65.5	H10	45.2	ZEB1_2	55.0	IMR90p2
66.0	H10	51.83	ZEB1_2	55.0	IMR90p2
66.5	H10	59.31	ZEB1_2	55.0	IMR90p2
67.0	H10	67.78	ZEB1_2	55.0	IMR90p2
67.5	H10	75.73	ZEB1_2	55.0	IMR90p2
68.0	H10	82.15	ZEB1_2	55.0	IMR90p2
68.5	H10	86.89	ZEB1_2	55.0	IMR90p2
69.0	H10	89.79	ZEB1_2	55.0	IMR90p2
69.5	H10	91.14	ZEB1_2	55.0	IMR90p2
70.0	H10	92.16	ZEB1_2	55.0	IMR90p2
70.5	H10	94.36	ZEB1_2	55.0	IMR90p2
71.0	H10	98.41	ZEB1_2	55.0	IMR90p2
71.5	H10	105.28	ZEB1_2	55.0	IMR90p2
72.0	H10	122.38	ZEB1_2	55.0	IMR90p2
72.5	H10	161.55	ZEB1_2	55.0	IMR90p2
73.0	H10	225.31	ZEB1_2	55.0	IMR90p2
73.5	H10	304.07	ZEB1_2	55.0	IMR90p2
74.0	H10	382.51	ZEB1_2	55.0	IMR90p2
74.5	H10	437.92	ZEB1_2	55.0	IMR90p2
75.0	H10	444.84	ZEB1_2	55.0	IMR90p2
75.5	H10	395.48	ZEB1_2	55.0	IMR90p2
76.0	H10	306.43	ZEB1_2	55.0	IMR90p2
76.5	H10	205.76	ZEB1_2	55.0	IMR90p2
77.0	H10	116.25	ZEB1_2	55.0	IMR90p2
77.5	H10	52.05	ZEB1_2	55.0	IMR90p2
78.0	H10	18.14	ZEB1_2	55.0	IMR90p2
78.5	H10	7.0	ZEB1_2	55.0	IMR90p2
79.0	H10	4.81	ZEB1_2	55.0	IMR90p2
79.5	H10	4.35	ZEB1_2	55.0	IMR90p2
80.0	H10	4.62	ZEB1_2	55.0	IMR90p2
80.5	H10	4.68	ZEB1_2	55.0	IMR90p2
81.0	H10	5.05	ZEB1_2	55.0	IMR90p2
81.5	H10	5.41	ZEB1_2	55.0	IMR90p2
82.0	H10	4.91	ZEB1_2	55.0	IMR90p2
82.5	H10	4.56	ZEB1_2	55.0	IMR90p2
83.0	H10	4.58	ZEB1_2	55.0	IMR90p2
83.5	H10	3.91	ZEB1_2	55.0	IMR90p2
84.0	H10	3.47	ZEB1_2	55.0	IMR90p2
84.5	H10	3.67	ZEB1_2	55.0	IMR90p2
85.0	H10	3.5	ZEB1_2	55.0	IMR90p2
85.5	H10	3.12	ZEB1_2	55.0	IMR90p2
86.0	H10	2.93	ZEB1_2	55.0	IMR90p2
86.5	H10	2.57	ZEB1_2	55.0	IMR90p2
87.0	H10	2.12	ZEB1_2	55.0	IMR90p2
87.5	H10	2.15	ZEB1_2	55.0	IMR90p2
88.0	H10	2.6	ZEB1_2	55.0	IMR90p2
88.5	H10	2.78	ZEB1_2	55.0	IMR90p2
89.0	H10	2.86	ZEB1_2	55.0	IMR90p2
89.5	H10	3.09	ZEB1_2	55.0	IMR90p2
90.0	H10	2.59	ZEB1_2	55.0	IMR90p2
90.5	H10	1.84	ZEB1_2	55.0	IMR90p2
91.0	H10	1.72	ZEB1_2	55.0	IMR90p2
91.5	H10	1.8	ZEB1_2	55.0	IMR90p2
92.0	H10	1.89	ZEB1_2	55.0	IMR90p2
92.5	H10	2.42	ZEB1_2	55.0	IMR90p2
93.0	H10	2.51	ZEB1_2	55.0	IMR90p2
93.5	H10	2.21	ZEB1_2	55.0	IMR90p2
94.0	H10	2.12	ZEB1_2	55.0	IMR90p2
94.5	H10	1.8	ZEB1_2	55.0	IMR90p2
95.0	H10	0.62	ZEB1_2	55.0	IMR90p2
55.0	A10	8.81	ZEB1_2	65.0	IMR90p8
55.5	A10	19.09	ZEB1_2	65.0	IMR90p8
56.0	A10	17.62	ZEB1_2	65.0	IMR90p8
56.5	A10	17.62	ZEB1_2	65.0	IMR90p8
57.0	A10	17.62	ZEB1_2	65.0	IMR90p8
57.5	A10	17.36	ZEB1_2	65.0	IMR90p8
58.0	A10	19.08	ZEB1_2	65.0	IMR90p8
58.5	A10	21.41	ZEB1_2	65.0	IMR90p8
59.0	A10	22.91	ZEB1_2	65.0	IMR90p8
59.5	A10	23.0	ZEB1_2	65.0	IMR90p8
60.0	A10	23.82	ZEB1_2	65.0	IMR90p8
60.5	A10	26.52	ZEB1_2	65.0	IMR90p8
61.0	A10	28.04	ZEB1_2	65.0	IMR90p8
61.5	A10	29.07	ZEB1_2	65.0	IMR90p8
62.0	A10	29.98	ZEB1_2	65.0	IMR90p8
62.5	A10	29.48	ZEB1_2	65.0	IMR90p8
63.0	A10	29.14	ZEB1_2	65.0	IMR90p8
63.5	A10	32.17	ZEB1_2	65.0	IMR90p8
64.0	A10	38.32	ZEB1_2	65.0	IMR90p8
64.5	A10	47.16	ZEB1_2	65.0	IMR90p8
65.0	A10	59.39	ZEB1_2	65.0	IMR90p8
65.5	A10	73.4	ZEB1_2	65.0	IMR90p8
66.0	A10	86.24	ZEB1_2	65.0	IMR90p8
66.5	A10	96.16	ZEB1_2	65.0	IMR90p8
67.0	A10	104.42	ZEB1_2	65.0	IMR90p8
67.5	A10	110.64	ZEB1_2	65.0	IMR90p8
68.0	A10	112.92	ZEB1_2	65.0	IMR90p8
68.5	A10	113.0	ZEB1_2	65.0	IMR90p8
69.0	A10	112.74	ZEB1_2	65.0	IMR90p8
69.5	A10	111.46	ZEB1_2	65.0	IMR90p8
70.0	A10	109.48	ZEB1_2	65.0	IMR90p8
70.5	A10	109.43	ZEB1_2	65.0	IMR90p8
71.0	A10	111.62	ZEB1_2	65.0	IMR90p8
71.5	A10	117.68	ZEB1_2	65.0	IMR90p8
72.0	A10	135.54	ZEB1_2	65.0	IMR90p8
72.5	A10	180.81	ZEB1_2	65.0	IMR90p8
73.0	A10	262.16	ZEB1_2	65.0	IMR90p8
73.5	A10	371.12	ZEB1_2	65.0	IMR90p8
74.0	A10	486.41	ZEB1_2	65.0	IMR90p8
74.5	A10	578.83	ZEB1_2	65.0	IMR90p8
75.0	A10	612.23	ZEB1_2	65.0	IMR90p8
75.5	A10	567.25	ZEB1_2	65.0	IMR90p8
76.0	A10	458.78	ZEB1_2	65.0	IMR90p8
76.5	A10	322.15	ZEB1_2	65.0	IMR90p8
77.0	A10	191.85	ZEB1_2	65.0	IMR90p8
77.5	A10	92.26	ZEB1_2	65.0	IMR90p8
78.0	A10	33.61	ZEB1_2	65.0	IMR90p8
78.5	A10	9.92	ZEB1_2	65.0	IMR90p8
79.0	A10	4.92	ZEB1_2	65.0	IMR90p8
79.5	A10	4.16	ZEB1_2	65.0	IMR90p8
80.0	A10	4.18	ZEB1_2	65.0	IMR90p8
80.5	A10	4.69	ZEB1_2	65.0	IMR90p8
81.0	A10	4.61	ZEB1_2	65.0	IMR90p8
81.5	A10	3.99	ZEB1_2	65.0	IMR90p8
82.0	A10	3.93	ZEB1_2	65.0	IMR90p8
82.5	A10	3.84	ZEB1_2	65.0	IMR90p8
83.0	A10	3.71	ZEB1_2	65.0	IMR90p8
83.5	A10	3.34	ZEB1_2	65.0	IMR90p8
84.0	A10	2.64	ZEB1_2	65.0	IMR90p8
84.5	A10	2.01	ZEB1_2	65.0	IMR90p8
85.0	A10	1.58	ZEB1_2	65.0	IMR90p8
85.5	A10	1.41	ZEB1_2	65.0	IMR90p8
86.0	A10	1.52	ZEB1_2	65.0	IMR90p8
86.5	A10	1.93	ZEB1_2	65.0	IMR90p8
87.0	A10	2.3	ZEB1_2	65.0	IMR90p8
87.5	A10	2.58	ZEB1_2	65.0	IMR90p8
88.0	A10	2.48	ZEB1_2	65.0	IMR90p8
88.5	A10	2.35	ZEB1_2	65.0	IMR90p8
89.0	A10	2.21	ZEB1_2	65.0	IMR90p8
89.5	A10	2.06	ZEB1_2	65.0	IMR90p8
90.0	A10	1.62	ZEB1_2	65.0	IMR90p8
90.5	A10	1.16	ZEB1_2	65.0	IMR90p8
91.0	A10	1.15	ZEB1_2	65.0	IMR90p8
91.5	A10	1.42	ZEB1_2	65.0	IMR90p8
92.0	A10	1.57	ZEB1_2	65.0	IMR90p8
92.5	A10	1.97	ZEB1_2	65.0	IMR90p8
93.0	A10	2.74	ZEB1_2	65.0	IMR90p8
93.5	A10	2.49	ZEB1_2	65.0	IMR90p8
94.0	A10	2.42	ZEB1_2	65.0	IMR90p8
94.5	A10	1.56	ZEB1_2	65.0	IMR90p8
95.0	A10	0.09	ZEB1_2	65.0	IMR90p8
55.0	B10	9.13	ZEB1_2	64.5	IMR90p8
55.5	B10	19.79	ZEB1_2	64.5	IMR90p8
56.0	B10	18.26	ZEB1_2	64.5	IMR90p8
56.5	B10	18.26	ZEB1_2	64.5	IMR90p8
57.0	B10	18.26	ZEB1_2	64.5	IMR90p8
57.5	B10	18.12	ZEB1_2	64.5	IMR90p8
58.0	B10	18.98	ZEB1_2	64.5	IMR90p8
58.5	B10	20.79	ZEB1_2	64.5	IMR90p8
59.0	B10	22.1	ZEB1_2	64.5	IMR90p8
59.5	B10	23.57	ZEB1_2	64.5	IMR90p8
60.0	B10	24.35	ZEB1_2	64.5	IMR90p8
60.5	B10	23.98	ZEB1_2	64.5	IMR90p8
61.0	B10	24.18	ZEB1_2	64.5	IMR90p8
61.5	B10	24.26	ZEB1_2	64.5	IMR90p8
62.0	B10	24.35	ZEB1_2	64.5	IMR90p8
62.5	B10	26.42	ZEB1_2	64.5	IMR90p8
63.0	B10	30.12	ZEB1_2	64.5	IMR90p8
63.5	B10	35.04	ZEB1_2	64.5	IMR90p8
64.0	B10	43.02	ZEB1_2	64.5	IMR90p8
64.5	B10	53.92	ZEB1_2	64.5	IMR90p8
65.0	B10	65.75	ZEB1_2	64.5	IMR90p8
65.5	B10	78.37	ZEB1_2	64.5	IMR90p8
66.0	B10	90.82	ZEB1_2	64.5	IMR90p8
66.5	B10	100.28	ZEB1_2	64.5	IMR90p8
67.0	B10	105.84	ZEB1_2	64.5	IMR90p8
67.5	B10	109.18	ZEB1_2	64.5	IMR90p8
68.0	B10	111.04	ZEB1_2	64.5	IMR90p8
68.5	B10	111.11	ZEB1_2	64.5	IMR90p8
69.0	B10	111.15	ZEB1_2	64.5	IMR90p8
69.5	B10	111.97	ZEB1_2	64.5	IMR90p8
70.0	B10	112.95	ZEB1_2	64.5	IMR90p8
70.5	B10	114.16	ZEB1_2	64.5	IMR90p8
71.0	B10	116.8	ZEB1_2	64.5	IMR90p8
71.5	B10	124.19	ZEB1_2	64.5	IMR90p8
72.0	B10	146.43	ZEB1_2	64.5	IMR90p8
72.5	B10	199.61	ZEB1_2	64.5	IMR90p8
73.0	B10	289.54	ZEB1_2	64.5	IMR90p8
73.5	B10	405.42	ZEB1_2	64.5	IMR90p8
74.0	B10	524.87	ZEB1_2	64.5	IMR90p8
74.5	B10	614.76	ZEB1_2	64.5	IMR90p8
75.0	B10	637.79	ZEB1_2	64.5	IMR90p8
75.5	B10	580.83	ZEB1_2	64.5	IMR90p8
76.0	B10	463.38	ZEB1_2	64.5	IMR90p8
76.5	B10	320.19	ZEB1_2	64.5	IMR90p8
77.0	B10	186.46	ZEB1_2	64.5	IMR90p8
77.5	B10	87.91	ZEB1_2	64.5	IMR90p8
78.0	B10	32.22	ZEB1_2	64.5	IMR90p8
78.5	B10	9.72	ZEB1_2	64.5	IMR90p8
79.0	B10	4.44	ZEB1_2	64.5	IMR90p8
79.5	B10	4.22	ZEB1_2	64.5	IMR90p8
80.0	B10	4.3	ZEB1_2	64.5	IMR90p8
80.5	B10	4.2	ZEB1_2	64.5	IMR90p8
81.0	B10	3.91	ZEB1_2	64.5	IMR90p8
81.5	B10	3.77	ZEB1_2	64.5	IMR90p8
82.0	B10	3.9	ZEB1_2	64.5	IMR90p8
82.5	B10	4.01	ZEB1_2	64.5	IMR90p8
83.0	B10	4.04	ZEB1_2	64.5	IMR90p8
83.5	B10	4.32	ZEB1_2	64.5	IMR90p8
84.0	B10	4.42	ZEB1_2	64.5	IMR90p8
84.5	B10	3.86	ZEB1_2	64.5	IMR90p8
85.0	B10	3.42	ZEB1_2	64.5	IMR90p8
85.5	B10	2.69	ZEB1_2	64.5	IMR90p8
86.0	B10	1.88	ZEB1_2	64.5	IMR90p8
86.5	B10	1.38	ZEB1_2	64.5	IMR90p8
87.0	B10	1.26	ZEB1_2	64.5	IMR90p8
87.5	B10	1.14	ZEB1_2	64.5	IMR90p8
88.0	B10	1.31	ZEB1_2	64.5	IMR90p8
88.5	B10	1.55	ZEB1_2	64.5	IMR90p8
89.0	B10	1.56	ZEB1_2	64.5	IMR90p8
89.5	B10	1.5	ZEB1_2	64.5	IMR90p8
90.0	B10	1.46	ZEB1_2	64.5	IMR90p8
90.5	B10	1.41	ZEB1_2	64.5	IMR90p8
91.0	B10	1.35	ZEB1_2	64.5	IMR90p8
91.5	B10	1.6	ZEB1_2	64.5	IMR90p8
92.0	B10	2.05	ZEB1_2	64.5	IMR90p8
92.5	B10	2.3	ZEB1_2	64.5	IMR90p8
93.0	B10	2.73	ZEB1_2	64.5	IMR90p8
93.5	B10	2.74	ZEB1_2	64.5	IMR90p8
94.0	B10	2.63	ZEB1_2	64.5	IMR90p8
94.5	B10	2.02	ZEB1_2	64.5	IMR90p8
95.0	B10	0.5	ZEB1_2	64.5	IMR90p8
55.0	C10	9.66	ZEB1_2	63.3	IMR90p8
55.5	C10	20.92	ZEB1_2	63.3	IMR90p8
56.0	C10	19.31	ZEB1_2	63.3	IMR90p8
56.5	C10	19.31	ZEB1_2	63.3	IMR90p8
57.0	C10	19.31	ZEB1_2	63.3	IMR90p8
57.5	C10	19.37	ZEB1_2	63.3	IMR90p8
58.0	C10	18.89	ZEB1_2	63.3	IMR90p8
58.5	C10	19.21	ZEB1_2	63.3	IMR90p8
59.0	C10	19.29	ZEB1_2	63.3	IMR90p8
59.5	C10	18.84	ZEB1_2	63.3	IMR90p8
60.0	C10	19.67	ZEB1_2	63.3	IMR90p8
60.5	C10	21.03	ZEB1_2	63.3	IMR90p8
61.0	C10	22.1	ZEB1_2	63.3	IMR90p8
61.5	C10	23.57	ZEB1_2	63.3	IMR90p8
62.0	C10	25.78	ZEB1_2	63.3	IMR90p8
62.5	C10	27.71	ZEB1_2	63.3	IMR90p8
63.0	C10	30.91	ZEB1_2	63.3	IMR90p8
63.5	C10	36.84	ZEB1_2	63.3	IMR90p8
64.0	C10	44.7	ZEB1_2	63.3	IMR90p8
64.5	C10	55.06	ZEB1_2	63.3	IMR90p8
65.0	C10	68.09	ZEB1_2	63.3	IMR90p8
65.5	C10	81.9	ZEB1_2	63.3	IMR90p8
66.0	C10	94.45	ZEB1_2	63.3	IMR90p8
66.5	C10	103.9	ZEB1_2	63.3	IMR90p8
67.0	C10	109.41	ZEB1_2	63.3	IMR90p8
67.5	C10	111.68	ZEB1_2	63.3	IMR90p8
68.0	C10	111.59	ZEB1_2	63.3	IMR90p8
68.5	C10	110.5	ZEB1_2	63.3	IMR90p8
69.0	C10	111.16	ZEB1_2	63.3	IMR90p8
69.5	C10	112.68	ZEB1_2	63.3	IMR90p8
70.0	C10	114.89	ZEB1_2	63.3	IMR90p8
70.5	C10	117.81	ZEB1_2	63.3	IMR90p8
71.0	C10	121.74	ZEB1_2	63.3	IMR90p8
71.5	C10	130.73	ZEB1_2	63.3	IMR90p8
72.0	C10	156.11	ZEB1_2	63.3	IMR90p8
72.5	C10	213.52	ZEB1_2	63.3	IMR90p8
73.0	C10	309.09	ZEB1_2	63.3	IMR90p8
73.5	C10	431.05	ZEB1_2	63.3	IMR90p8
74.0	C10	554.61	ZEB1_2	63.3	IMR90p8
74.5	C10	645.7	ZEB1_2	63.3	IMR90p8
75.0	C10	667.0	ZEB1_2	63.3	IMR90p8
75.5	C10	606.3	ZEB1_2	63.3	IMR90p8
76.0	C10	483.74	ZEB1_2	63.3	IMR90p8
76.5	C10	335.03	ZEB1_2	63.3	IMR90p8
77.0	C10	196.54	ZEB1_2	63.3	IMR90p8
77.5	C10	94.33	ZEB1_2	63.3	IMR90p8
78.0	C10	35.53	ZEB1_2	63.3	IMR90p8
78.5	C10	11.0	ZEB1_2	63.3	IMR90p8
79.0	C10	4.68	ZEB1_2	63.3	IMR90p8
79.5	C10	4.07	ZEB1_2	63.3	IMR90p8
80.0	C10	4.58	ZEB1_2	63.3	IMR90p8
80.5	C10	5.03	ZEB1_2	63.3	IMR90p8
81.0	C10	5.0	ZEB1_2	63.3	IMR90p8
81.5	C10	5.15	ZEB1_2	63.3	IMR90p8
82.0	C10	5.08	ZEB1_2	63.3	IMR90p8
82.5	C10	4.1	ZEB1_2	63.3	IMR90p8
83.0	C10	2.89	ZEB1_2	63.3	IMR90p8
83.5	C10	2.33	ZEB1_2	63.3	IMR90p8
84.0	C10	1.84	ZEB1_2	63.3	IMR90p8
84.5	C10	1.15	ZEB1_2	63.3	IMR90p8
85.0	C10	1.43	ZEB1_2	63.3	IMR90p8
85.5	C10	2.22	ZEB1_2	63.3	IMR90p8
86.0	C10	2.41	ZEB1_2	63.3	IMR90p8
86.5	C10	2.23	ZEB1_2	63.3	IMR90p8
87.0	C10	2.53	ZEB1_2	63.3	IMR90p8
87.5	C10	2.58	ZEB1_2	63.3	IMR90p8
88.0	C10	2.07	ZEB1_2	63.3	IMR90p8
88.5	C10	1.77	ZEB1_2	63.3	IMR90p8
89.0	C10	1.78	ZEB1_2	63.3	IMR90p8
89.5	C10	1.77	ZEB1_2	63.3	IMR90p8
90.0	C10	1.83	ZEB1_2	63.3	IMR90p8
90.5	C10	2.03	ZEB1_2	63.3	IMR90p8
91.0	C10	2.31	ZEB1_2	63.3	IMR90p8
91.5	C10	2.9	ZEB1_2	63.3	IMR90p8
92.0	C10	3.41	ZEB1_2	63.3	IMR90p8
92.5	C10	3.57	ZEB1_2	63.3	IMR90p8
93.0	C10	4.1	ZEB1_2	63.3	IMR90p8
93.5	C10	4.62	ZEB1_2	63.3	IMR90p8
94.0	C10	4.66	ZEB1_2	63.3	IMR90p8
94.5	C10	5.2	ZEB1_2	63.3	IMR90p8
95.0	C10	2.53	ZEB1_2	63.3	IMR90p8
55.0	D10	3.57	ZEB1_2	61.4	IMR90p8
55.5	D10	7.73	ZEB1_2	61.4	IMR90p8
56.0	D10	7.14	ZEB1_2	61.4	IMR90p8
56.5	D10	7.14	ZEB1_2	61.4	IMR90p8
57.0	D10	7.14	ZEB1_2	61.4	IMR90p8
57.5	D10	6.97	ZEB1_2	61.4	IMR90p8
58.0	D10	7.99	ZEB1_2	61.4	IMR90p8
58.5	D10	10.12	ZEB1_2	61.4	IMR90p8
59.0	D10	11.91	ZEB1_2	61.4	IMR90p8
59.5	D10	14.24	ZEB1_2	61.4	IMR90p8
60.0	D10	16.23	ZEB1_2	61.4	IMR90p8
60.5	D10	18.01	ZEB1_2	61.4	IMR90p8
61.0	D10	20.3	ZEB1_2	61.4	IMR90p8
61.5	D10	22.28	ZEB1_2	61.4	IMR90p8
62.0	D10	23.54	ZEB1_2	61.4	IMR90p8
62.5	D10	25.68	ZEB1_2	61.4	IMR90p8
63.0	D10	29.48	ZEB1_2	61.4	IMR90p8
63.5	D10	34.76	ZEB1_2	61.4	IMR90p8
64.0	D10	42.18	ZEB1_2	61.4	IMR90p8
64.5	D10	51.55	ZEB1_2	61.4	IMR90p8
65.0	D10	63.3	ZEB1_2	61.4	IMR90p8
65.5	D10	76.3	ZEB1_2	61.4	IMR90p8
66.0	D10	88.26	ZEB1_2	61.4	IMR90p8
66.5	D10	98.09	ZEB1_2	61.4	IMR90p8
67.0	D10	106.59	ZEB1_2	61.4	IMR90p8
67.5	D10	111.82	ZEB1_2	61.4	IMR90p8
68.0	D10	113.02	ZEB1_2	61.4	IMR90p8
68.5	D10	113.1	ZEB1_2	61.4	IMR90p8
69.0	D10	113.24	ZEB1_2	61.4	IMR90p8
69.5	D10	112.84	ZEB1_2	61.4	IMR90p8
70.0	D10	113.0	ZEB1_2	61.4	IMR90p8
70.5	D10	115.71	ZEB1_2	61.4	IMR90p8
71.0	D10	120.7	ZEB1_2	61.4	IMR90p8
71.5	D10	130.32	ZEB1_2	61.4	IMR90p8
72.0	D10	156.02	ZEB1_2	61.4	IMR90p8
72.5	D10	213.64	ZEB1_2	61.4	IMR90p8
73.0	D10	307.54	ZEB1_2	61.4	IMR90p8
73.5	D10	427.41	ZEB1_2	61.4	IMR90p8
74.0	D10	551.03	ZEB1_2	61.4	IMR90p8
74.5	D10	642.09	ZEB1_2	61.4	IMR90p8
75.0	D10	664.67	ZEB1_2	61.4	IMR90p8
75.5	D10	606.86	ZEB1_2	61.4	IMR90p8
76.0	D10	485.64	ZEB1_2	61.4	IMR90p8
76.5	D10	337.12	ZEB1_2	61.4	IMR90p8
77.0	D10	199.37	ZEB1_2	61.4	IMR90p8
77.5	D10	96.66	ZEB1_2	61.4	IMR90p8
78.0	D10	36.96	ZEB1_2	61.4	IMR90p8
78.5	D10	12.79	ZEB1_2	61.4	IMR90p8
79.0	D10	6.46	ZEB1_2	61.4	IMR90p8
79.5	D10	5.44	ZEB1_2	61.4	IMR90p8
80.0	D10	5.77	ZEB1_2	61.4	IMR90p8
80.5	D10	5.05	ZEB1_2	61.4	IMR90p8
81.0	D10	3.92	ZEB1_2	61.4	IMR90p8
81.5	D10	3.77	ZEB1_2	61.4	IMR90p8
82.0	D10	3.74	ZEB1_2	61.4	IMR90p8
82.5	D10	3.02	ZEB1_2	61.4	IMR90p8
83.0	D10	2.76	ZEB1_2	61.4	IMR90p8
83.5	D10	3.1	ZEB1_2	61.4	IMR90p8
84.0	D10	3.18	ZEB1_2	61.4	IMR90p8
84.5	D10	2.87	ZEB1_2	61.4	IMR90p8
85.0	D10	2.9	ZEB1_2	61.4	IMR90p8
85.5	D10	3.53	ZEB1_2	61.4	IMR90p8
86.0	D10	3.31	ZEB1_2	61.4	IMR90p8
86.5	D10	2.58	ZEB1_2	61.4	IMR90p8
87.0	D10	2.03	ZEB1_2	61.4	IMR90p8
87.5	D10	1.66	ZEB1_2	61.4	IMR90p8
88.0	D10	1.23	ZEB1_2	61.4	IMR90p8
88.5	D10	1.08	ZEB1_2	61.4	IMR90p8
89.0	D10	1.23	ZEB1_2	61.4	IMR90p8
89.5	D10	1.64	ZEB1_2	61.4	IMR90p8
90.0	D10	2.0	ZEB1_2	61.4	IMR90p8
90.5	D10	2.21	ZEB1_2	61.4	IMR90p8
91.0	D10	2.39	ZEB1_2	61.4	IMR90p8
91.5	D10	2.49	ZEB1_2	61.4	IMR90p8
92.0	D10	2.8	ZEB1_2	61.4	IMR90p8
92.5	D10	2.8	ZEB1_2	61.4	IMR90p8
93.0	D10	2.35	ZEB1_2	61.4	IMR90p8
93.5	D10	2.05	ZEB1_2	61.4	IMR90p8
94.0	D10	1.93	ZEB1_2	61.4	IMR90p8
94.5	D10	1.6	ZEB1_2	61.4	IMR90p8
95.0	D10	0.64	ZEB1_2	61.4	IMR90p8
55.0	E10	1.69	ZEB1_2	59.0	IMR90p8
55.5	E10	3.67	ZEB1_2	59.0	IMR90p8
56.0	E10	3.39	ZEB1_2	59.0	IMR90p8
56.5	E10	3.39	ZEB1_2	59.0	IMR90p8
57.0	E10	3.39	ZEB1_2	59.0	IMR90p8
57.5	E10	3.04	ZEB1_2	59.0	IMR90p8
58.0	E10	5.26	ZEB1_2	59.0	IMR90p8
58.5	E10	8.92	ZEB1_2	59.0	IMR90p8
59.0	E10	12.11	ZEB1_2	59.0	IMR90p8
59.5	E10	15.84	ZEB1_2	59.0	IMR90p8
60.0	E10	19.05	ZEB1_2	59.0	IMR90p8
60.5	E10	21.82	ZEB1_2	59.0	IMR90p8
61.0	E10	25.18	ZEB1_2	59.0	IMR90p8
61.5	E10	27.25	ZEB1_2	59.0	IMR90p8
62.0	E10	27.97	ZEB1_2	59.0	IMR90p8
62.5	E10	30.4	ZEB1_2	59.0	IMR90p8
63.0	E10	34.74	ZEB1_2	59.0	IMR90p8
63.5	E10	39.87	ZEB1_2	59.0	IMR90p8
64.0	E10	46.86	ZEB1_2	59.0	IMR90p8
64.5	E10	55.8	ZEB1_2	59.0	IMR90p8
65.0	E10	64.14	ZEB1_2	59.0	IMR90p8
65.5	E10	72.26	ZEB1_2	59.0	IMR90p8
66.0	E10	80.64	ZEB1_2	59.0	IMR90p8
66.5	E10	87.92	ZEB1_2	59.0	IMR90p8
67.0	E10	94.18	ZEB1_2	59.0	IMR90p8
67.5	E10	99.95	ZEB1_2	59.0	IMR90p8
68.0	E10	104.2	ZEB1_2	59.0	IMR90p8
68.5	E10	107.12	ZEB1_2	59.0	IMR90p8
69.0	E10	110.32	ZEB1_2	59.0	IMR90p8
69.5	E10	113.08	ZEB1_2	59.0	IMR90p8
70.0	E10	115.48	ZEB1_2	59.0	IMR90p8
70.5	E10	118.66	ZEB1_2	59.0	IMR90p8
71.0	E10	122.85	ZEB1_2	59.0	IMR90p8
71.5	E10	129.8	ZEB1_2	59.0	IMR90p8
72.0	E10	150.5	ZEB1_2	59.0	IMR90p8
72.5	E10	201.43	ZEB1_2	59.0	IMR90p8
73.0	E10	287.31	ZEB1_2	59.0	IMR90p8
73.5	E10	397.75	ZEB1_2	59.0	IMR90p8
74.0	E10	512.21	ZEB1_2	59.0	IMR90p8
74.5	E10	597.77	ZEB1_2	59.0	IMR90p8
75.0	E10	618.19	ZEB1_2	59.0	IMR90p8
75.5	E10	561.76	ZEB1_2	59.0	IMR90p8
76.0	E10	447.07	ZEB1_2	59.0	IMR90p8
76.5	E10	308.41	ZEB1_2	59.0	IMR90p8
77.0	E10	180.02	ZEB1_2	59.0	IMR90p8
77.5	E10	85.26	ZEB1_2	59.0	IMR90p8
78.0	E10	31.55	ZEB1_2	59.0	IMR90p8
78.5	E10	10.36	ZEB1_2	59.0	IMR90p8
79.0	E10	5.22	ZEB1_2	59.0	IMR90p8
79.5	E10	4.22	ZEB1_2	59.0	IMR90p8
80.0	E10	4.4	ZEB1_2	59.0	IMR90p8
80.5	E10	4.98	ZEB1_2	59.0	IMR90p8
81.0	E10	4.85	ZEB1_2	59.0	IMR90p8
81.5	E10	4.76	ZEB1_2	59.0	IMR90p8
82.0	E10	5.15	ZEB1_2	59.0	IMR90p8
82.5	E10	5.07	ZEB1_2	59.0	IMR90p8
83.0	E10	4.01	ZEB1_2	59.0	IMR90p8
83.5	E10	3.39	ZEB1_2	59.0	IMR90p8
84.0	E10	3.05	ZEB1_2	59.0	IMR90p8
84.5	E10	2.14	ZEB1_2	59.0	IMR90p8
85.0	E10	1.35	ZEB1_2	59.0	IMR90p8
85.5	E10	1.66	ZEB1_2	59.0	IMR90p8
86.0	E10	2.21	ZEB1_2	59.0	IMR90p8
86.5	E10	2.11	ZEB1_2	59.0	IMR90p8
87.0	E10	2.15	ZEB1_2	59.0	IMR90p8
87.5	E10	2.48	ZEB1_2	59.0	IMR90p8
88.0	E10	1.89	ZEB1_2	59.0	IMR90p8
88.5	E10	1.08	ZEB1_2	59.0	IMR90p8
89.0	E10	1.41	ZEB1_2	59.0	IMR90p8
89.5	E10	2.08	ZEB1_2	59.0	IMR90p8
90.0	E10	2.03	ZEB1_2	59.0	IMR90p8
90.5	E10	2.34	ZEB1_2	59.0	IMR90p8
91.0	E10	2.77	ZEB1_2	59.0	IMR90p8
91.5	E10	2.18	ZEB1_2	59.0	IMR90p8
92.0	E10	2.08	ZEB1_2	59.0	IMR90p8
92.5	E10	2.98	ZEB1_2	59.0	IMR90p8
93.0	E10	3.83	ZEB1_2	59.0	IMR90p8
93.5	E10	4.62	ZEB1_2	59.0	IMR90p8
94.0	E10	5.7	ZEB1_2	59.0	IMR90p8
94.5	E10	6.82	ZEB1_2	59.0	IMR90p8
95.0	E10	3.2	ZEB1_2	59.0	IMR90p8
55.0	F10	-2.15	ZEB1_2	57.0	IMR90p8
55.5	F10	-4.66	ZEB1_2	57.0	IMR90p8
56.0	F10	-4.31	ZEB1_2	57.0	IMR90p8
56.5	F10	-4.31	ZEB1_2	57.0	IMR90p8
57.0	F10	-4.31	ZEB1_2	57.0	IMR90p8
57.5	F10	-4.78	ZEB1_2	57.0	IMR90p8
58.0	F10	-1.87	ZEB1_2	57.0	IMR90p8
58.5	F10	4.04	ZEB1_2	57.0	IMR90p8
59.0	F10	9.21	ZEB1_2	57.0	IMR90p8
59.5	F10	13.8	ZEB1_2	57.0	IMR90p8
60.0	F10	17.68	ZEB1_2	57.0	IMR90p8
60.5	F10	20.95	ZEB1_2	57.0	IMR90p8
61.0	F10	23.59	ZEB1_2	57.0	IMR90p8
61.5	F10	25.19	ZEB1_2	57.0	IMR90p8
62.0	F10	26.44	ZEB1_2	57.0	IMR90p8
62.5	F10	27.73	ZEB1_2	57.0	IMR90p8
63.0	F10	28.93	ZEB1_2	57.0	IMR90p8
63.5	F10	31.19	ZEB1_2	57.0	IMR90p8
64.0	F10	35.02	ZEB1_2	57.0	IMR90p8
64.5	F10	40.28	ZEB1_2	57.0	IMR90p8
65.0	F10	47.73	ZEB1_2	57.0	IMR90p8
65.5	F10	58.51	ZEB1_2	57.0	IMR90p8
66.0	F10	70.01	ZEB1_2	57.0	IMR90p8
66.5	F10	80.68	ZEB1_2	57.0	IMR90p8
67.0	F10	90.93	ZEB1_2	57.0	IMR90p8
67.5	F10	98.6	ZEB1_2	57.0	IMR90p8
68.0	F10	101.76	ZEB1_2	57.0	IMR90p8
68.5	F10	102.95	ZEB1_2	57.0	IMR90p8
69.0	F10	103.58	ZEB1_2	57.0	IMR90p8
69.5	F10	102.63	ZEB1_2	57.0	IMR90p8
70.0	F10	101.81	ZEB1_2	57.0	IMR90p8
70.5	F10	102.4	ZEB1_2	57.0	IMR90p8
71.0	F10	104.11	ZEB1_2	57.0	IMR90p8
71.5	F10	109.38	ZEB1_2	57.0	IMR90p8
72.0	F10	126.38	ZEB1_2	57.0	IMR90p8
72.5	F10	170.54	ZEB1_2	57.0	IMR90p8
73.0	F10	249.37	ZEB1_2	57.0	IMR90p8
73.5	F10	352.44	ZEB1_2	57.0	IMR90p8
74.0	F10	459.49	ZEB1_2	57.0	IMR90p8
74.5	F10	543.19	ZEB1_2	57.0	IMR90p8
75.0	F10	568.47	ZEB1_2	57.0	IMR90p8
75.5	F10	519.98	ZEB1_2	57.0	IMR90p8
76.0	F10	415.8	ZEB1_2	57.0	IMR90p8
76.5	F10	288.23	ZEB1_2	57.0	IMR90p8
77.0	F10	168.63	ZEB1_2	57.0	IMR90p8
77.5	F10	79.92	ZEB1_2	57.0	IMR90p8
78.0	F10	29.65	ZEB1_2	57.0	IMR90p8
78.5	F10	9.49	ZEB1_2	57.0	IMR90p8
79.0	F10	4.91	ZEB1_2	57.0	IMR90p8
79.5	F10	4.04	ZEB1_2	57.0	IMR90p8
80.0	F10	3.81	ZEB1_2	57.0	IMR90p8
80.5	F10	3.86	ZEB1_2	57.0	IMR90p8
81.0	F10	3.98	ZEB1_2	57.0	IMR90p8
81.5	F10	4.08	ZEB1_2	57.0	IMR90p8
82.0	F10	4.09	ZEB1_2	57.0	IMR90p8
82.5	F10	3.71	ZEB1_2	57.0	IMR90p8
83.0	F10	3.39	ZEB1_2	57.0	IMR90p8
83.5	F10	3.22	ZEB1_2	57.0	IMR90p8
84.0	F10	3.37	ZEB1_2	57.0	IMR90p8
84.5	F10	3.65	ZEB1_2	57.0	IMR90p8
85.0	F10	3.53	ZEB1_2	57.0	IMR90p8
85.5	F10	3.39	ZEB1_2	57.0	IMR90p8
86.0	F10	3.2	ZEB1_2	57.0	IMR90p8
86.5	F10	2.58	ZEB1_2	57.0	IMR90p8
87.0	F10	2.13	ZEB1_2	57.0	IMR90p8
87.5	F10	2.03	ZEB1_2	57.0	IMR90p8
88.0	F10	2.03	ZEB1_2	57.0	IMR90p8
88.5	F10	2.2	ZEB1_2	57.0	IMR90p8
89.0	F10	2.06	ZEB1_2	57.0	IMR90p8
89.5	F10	1.74	ZEB1_2	57.0	IMR90p8
90.0	F10	1.7	ZEB1_2	57.0	IMR90p8
90.5	F10	1.53	ZEB1_2	57.0	IMR90p8
91.0	F10	1.35	ZEB1_2	57.0	IMR90p8
91.5	F10	1.77	ZEB1_2	57.0	IMR90p8
92.0	F10	2.24	ZEB1_2	57.0	IMR90p8
92.5	F10	2.44	ZEB1_2	57.0	IMR90p8
93.0	F10	2.09	ZEB1_2	57.0	IMR90p8
93.5	F10	1.9	ZEB1_2	57.0	IMR90p8
94.0	F10	1.68	ZEB1_2	57.0	IMR90p8
94.5	F10	1.89	ZEB1_2	57.0	IMR90p8
95.0	F10	1.07	ZEB1_2	57.0	IMR90p8
55.0	G10	-3.81	ZEB1_2	55.7	IMR90p8
55.5	G10	-8.25	ZEB1_2	55.7	IMR90p8
56.0	G10	-7.61	ZEB1_2	55.7	IMR90p8
56.5	G10	-7.61	ZEB1_2	55.7	IMR90p8
57.0	G10	-7.61	ZEB1_2	55.7	IMR90p8
57.5	G10	-8.25	ZEB1_2	55.7	IMR90p8
58.0	G10	-4.4	ZEB1_2	55.7	IMR90p8
58.5	G10	3.81	ZEB1_2	55.7	IMR90p8
59.0	G10	10.07	ZEB1_2	55.7	IMR90p8
59.5	G10	15.52	ZEB1_2	55.7	IMR90p8
60.0	G10	20.55	ZEB1_2	55.7	IMR90p8
60.5	G10	23.88	ZEB1_2	55.7	IMR90p8
61.0	G10	26.48	ZEB1_2	55.7	IMR90p8
61.5	G10	29.1	ZEB1_2	55.7	IMR90p8
62.0	G10	30.68	ZEB1_2	55.7	IMR90p8
62.5	G10	31.65	ZEB1_2	55.7	IMR90p8
63.0	G10	32.19	ZEB1_2	55.7	IMR90p8
63.5	G10	32.71	ZEB1_2	55.7	IMR90p8
64.0	G10	34.24	ZEB1_2	55.7	IMR90p8
64.5	G10	36.09	ZEB1_2	55.7	IMR90p8
65.0	G10	40.66	ZEB1_2	55.7	IMR90p8
65.5	G10	49.66	ZEB1_2	55.7	IMR90p8
66.0	G10	59.66	ZEB1_2	55.7	IMR90p8
66.5	G10	69.61	ZEB1_2	55.7	IMR90p8
67.0	G10	80.37	ZEB1_2	55.7	IMR90p8
67.5	G10	88.72	ZEB1_2	55.7	IMR90p8
68.0	G10	93.31	ZEB1_2	55.7	IMR90p8
68.5	G10	95.58	ZEB1_2	55.7	IMR90p8
69.0	G10	96.53	ZEB1_2	55.7	IMR90p8
69.5	G10	96.84	ZEB1_2	55.7	IMR90p8
70.0	G10	96.78	ZEB1_2	55.7	IMR90p8
70.5	G10	96.47	ZEB1_2	55.7	IMR90p8
71.0	G10	97.39	ZEB1_2	55.7	IMR90p8
71.5	G10	101.04	ZEB1_2	55.7	IMR90p8
72.0	G10	113.32	ZEB1_2	55.7	IMR90p8
72.5	G10	149.56	ZEB1_2	55.7	IMR90p8
73.0	G10	219.21	ZEB1_2	55.7	IMR90p8
73.5	G10	313.74	ZEB1_2	55.7	IMR90p8
74.0	G10	413.5	ZEB1_2	55.7	IMR90p8
74.5	G10	494.16	ZEB1_2	55.7	IMR90p8
75.0	G10	523.76	ZEB1_2	55.7	IMR90p8
75.5	G10	483.47	ZEB1_2	55.7	IMR90p8
76.0	G10	388.37	ZEB1_2	55.7	IMR90p8
76.5	G10	271.01	ZEB1_2	55.7	IMR90p8
77.0	G10	159.88	ZEB1_2	55.7	IMR90p8
77.5	G10	75.33	ZEB1_2	55.7	IMR90p8
78.0	G10	27.51	ZEB1_2	55.7	IMR90p8
78.5	G10	9.13	ZEB1_2	55.7	IMR90p8
79.0	G10	4.81	ZEB1_2	55.7	IMR90p8
79.5	G10	4.12	ZEB1_2	55.7	IMR90p8
80.0	G10	4.19	ZEB1_2	55.7	IMR90p8
80.5	G10	4.34	ZEB1_2	55.7	IMR90p8
81.0	G10	4.5	ZEB1_2	55.7	IMR90p8
81.5	G10	4.69	ZEB1_2	55.7	IMR90p8
82.0	G10	4.45	ZEB1_2	55.7	IMR90p8
82.5	G10	4.21	ZEB1_2	55.7	IMR90p8
83.0	G10	3.51	ZEB1_2	55.7	IMR90p8
83.5	G10	2.49	ZEB1_2	55.7	IMR90p8
84.0	G10	2.13	ZEB1_2	55.7	IMR90p8
84.5	G10	2.41	ZEB1_2	55.7	IMR90p8
85.0	G10	2.24	ZEB1_2	55.7	IMR90p8
85.5	G10	2.58	ZEB1_2	55.7	IMR90p8
86.0	G10	3.22	ZEB1_2	55.7	IMR90p8
86.5	G10	3.13	ZEB1_2	55.7	IMR90p8
87.0	G10	2.97	ZEB1_2	55.7	IMR90p8
87.5	G10	2.85	ZEB1_2	55.7	IMR90p8
88.0	G10	2.55	ZEB1_2	55.7	IMR90p8
88.5	G10	2.61	ZEB1_2	55.7	IMR90p8
89.0	G10	2.51	ZEB1_2	55.7	IMR90p8
89.5	G10	1.75	ZEB1_2	55.7	IMR90p8
90.0	G10	1.77	ZEB1_2	55.7	IMR90p8
90.5	G10	1.74	ZEB1_2	55.7	IMR90p8
91.0	G10	1.11	ZEB1_2	55.7	IMR90p8
91.5	G10	1.18	ZEB1_2	55.7	IMR90p8
92.0	G10	1.59	ZEB1_2	55.7	IMR90p8
92.5	G10	1.56	ZEB1_2	55.7	IMR90p8
93.0	G10	1.38	ZEB1_2	55.7	IMR90p8
93.5	G10	1.41	ZEB1_2	55.7	IMR90p8
94.0	G10	1.37	ZEB1_2	55.7	IMR90p8
94.5	G10	1.45	ZEB1_2	55.7	IMR90p8
95.0	G10	0.71	ZEB1_2	55.7	IMR90p8
55.0	H10	-4.74	ZEB1_2	55.0	IMR90p8
55.5	H10	-10.28	ZEB1_2	55.0	IMR90p8
56.0	H10	-9.49	ZEB1_2	55.0	IMR90p8
56.5	H10	-9.49	ZEB1_2	55.0	IMR90p8
57.0	H10	-9.49	ZEB1_2	55.0	IMR90p8
57.5	H10	-10.24	ZEB1_2	55.0	IMR90p8
58.0	H10	-5.58	ZEB1_2	55.0	IMR90p8
58.5	H10	3.48	ZEB1_2	55.0	IMR90p8
59.0	H10	10.44	ZEB1_2	55.0	IMR90p8
59.5	H10	16.08	ZEB1_2	55.0	IMR90p8
60.0	H10	21.28	ZEB1_2	55.0	IMR90p8
60.5	H10	25.54	ZEB1_2	55.0	IMR90p8
61.0	H10	27.85	ZEB1_2	55.0	IMR90p8
61.5	H10	29.15	ZEB1_2	55.0	IMR90p8
62.0	H10	30.31	ZEB1_2	55.0	IMR90p8
62.5	H10	30.97	ZEB1_2	55.0	IMR90p8
63.0	H10	30.75	ZEB1_2	55.0	IMR90p8
63.5	H10	31.59	ZEB1_2	55.0	IMR90p8
64.0	H10	33.75	ZEB1_2	55.0	IMR90p8
64.5	H10	36.62	ZEB1_2	55.0	IMR90p8
65.0	H10	41.57	ZEB1_2	55.0	IMR90p8
65.5	H10	49.09	ZEB1_2	55.0	IMR90p8
66.0	H10	57.65	ZEB1_2	55.0	IMR90p8
66.5	H10	66.56	ZEB1_2	55.0	IMR90p8
67.0	H10	75.79	ZEB1_2	55.0	IMR90p8
67.5	H10	82.8	ZEB1_2	55.0	IMR90p8
68.0	H10	86.78	ZEB1_2	55.0	IMR90p8
68.5	H10	88.79	ZEB1_2	55.0	IMR90p8
69.0	H10	89.46	ZEB1_2	55.0	IMR90p8
69.5	H10	88.62	ZEB1_2	55.0	IMR90p8
70.0	H10	87.67	ZEB1_2	55.0	IMR90p8
70.5	H10	88.09	ZEB1_2	55.0	IMR90p8
71.0	H10	89.18	ZEB1_2	55.0	IMR90p8
71.5	H10	93.54	ZEB1_2	55.0	IMR90p8
72.0	H10	110.23	ZEB1_2	55.0	IMR90p8
72.5	H10	152.15	ZEB1_2	55.0	IMR90p8
73.0	H10	221.71	ZEB1_2	55.0	IMR90p8
73.5	H10	307.61	ZEB1_2	55.0	IMR90p8
74.0	H10	391.28	ZEB1_2	55.0	IMR90p8
74.5	H10	448.58	ZEB1_2	55.0	IMR90p8
75.0	H10	452.61	ZEB1_2	55.0	IMR90p8
75.5	H10	395.92	ZEB1_2	55.0	IMR90p8
76.0	H10	300.87	ZEB1_2	55.0	IMR90p8
76.5	H10	197.33	ZEB1_2	55.0	IMR90p8
77.0	H10	107.08	ZEB1_2	55.0	IMR90p8
77.5	H10	44.92	ZEB1_2	55.0	IMR90p8
78.0	H10	14.86	ZEB1_2	55.0	IMR90p8
78.5	H10	6.29	ZEB1_2	55.0	IMR90p8
79.0	H10	5.3	ZEB1_2	55.0	IMR90p8
79.5	H10	5.04	ZEB1_2	55.0	IMR90p8
80.0	H10	4.68	ZEB1_2	55.0	IMR90p8
80.5	H10	4.65	ZEB1_2	55.0	IMR90p8
81.0	H10	4.42	ZEB1_2	55.0	IMR90p8
81.5	H10	3.69	ZEB1_2	55.0	IMR90p8
82.0	H10	3.33	ZEB1_2	55.0	IMR90p8
82.5	H10	3.32	ZEB1_2	55.0	IMR90p8
83.0	H10	2.86	ZEB1_2	55.0	IMR90p8
83.5	H10	2.55	ZEB1_2	55.0	IMR90p8
84.0	H10	2.74	ZEB1_2	55.0	IMR90p8
84.5	H10	2.53	ZEB1_2	55.0	IMR90p8
85.0	H10	2.07	ZEB1_2	55.0	IMR90p8
85.5	H10	2.29	ZEB1_2	55.0	IMR90p8
86.0	H10	2.41	ZEB1_2	55.0	IMR90p8
86.5	H10	2.25	ZEB1_2	55.0	IMR90p8
87.0	H10	2.37	ZEB1_2	55.0	IMR90p8
87.5	H10	2.27	ZEB1_2	55.0	IMR90p8
88.0	H10	1.81	ZEB1_2	55.0	IMR90p8
88.5	H10	1.46	ZEB1_2	55.0	IMR90p8
89.0	H10	1.37	ZEB1_2	55.0	IMR90p8
89.5	H10	1.29	ZEB1_2	55.0	IMR90p8
90.0	H10	1.47	ZEB1_2	55.0	IMR90p8
90.5	H10	1.63	ZEB1_2	55.0	IMR90p8
91.0	H10	1.91	ZEB1_2	55.0	IMR90p8
91.5	H10	2.46	ZEB1_2	55.0	IMR90p8
92.0	H10	2.49	ZEB1_2	55.0	IMR90p8
92.5	H10	2.53	ZEB1_2	55.0	IMR90p8
93.0	H10	2.7	ZEB1_2	55.0	IMR90p8
93.5	H10	2.72	ZEB1_2	55.0	IMR90p8
94.0	H10	2.58	ZEB1_2	55.0	IMR90p8
94.5	H10	3.18	ZEB1_2	55.0	IMR90p8
95.0	H10	1.76	ZEB1_2	55.0	IMR90p8
