# Supplementary material for: Primer PICKR: literature-mined scoring platform for robust RT–qPCR primers
Source: Nat Commun. 2026 May 28;17:6938. doi: 10.1038/s41467-026-73648-2 (PMC13388996; doi:10.1038/s41467-026-73648-2)
Supplement: Supplementary file 11 — Source Data [file 41467_2026_73648_MOESM11_ESM.zip › Suppl_Fig_S14/amplification_data_ENO1_2.csv]

Cycle	Well	Fluorescence	Target	melt temp	Replicate
1	A3	-4.37	ENO1_2	65.0	IMR90p11
2	A3	2.97	ENO1_2	65.0	IMR90p11
3	A3	3.06	ENO1_2	65.0	IMR90p11
4	A3	2.68	ENO1_2	65.0	IMR90p11
5	A3	7.6	ENO1_2	65.0	IMR90p11
6	A3	0.58	ENO1_2	65.0	IMR90p11
7	A3	0.56	ENO1_2	65.0	IMR90p11
8	A3	-3.03	ENO1_2	65.0	IMR90p11
9	A3	-0.79	ENO1_2	65.0	IMR90p11
10	A3	-2.61	ENO1_2	65.0	IMR90p11
11	A3	-2.16	ENO1_2	65.0	IMR90p11
12	A3	-5.76	ENO1_2	65.0	IMR90p11
13	A3	-2.17	ENO1_2	65.0	IMR90p11
14	A3	-2.2	ENO1_2	65.0	IMR90p11
15	A3	-4.31	ENO1_2	65.0	IMR90p11
16	A3	1.68	ENO1_2	65.0	IMR90p11
17	A3	2.95	ENO1_2	65.0	IMR90p11
18	A3	12.07	ENO1_2	65.0	IMR90p11
19	A3	37.24	ENO1_2	65.0	IMR90p11
20	A3	85.39	ENO1_2	65.0	IMR90p11
21	A3	156.19	ENO1_2	65.0	IMR90p11
22	A3	283.53	ENO1_2	65.0	IMR90p11
23	A3	468.69	ENO1_2	65.0	IMR90p11
24	A3	661.29	ENO1_2	65.0	IMR90p11
25	A3	859.58	ENO1_2	65.0	IMR90p11
26	A3	1052.67	ENO1_2	65.0	IMR90p11
27	A3	1232.35	ENO1_2	65.0	IMR90p11
28	A3	1396.18	ENO1_2	65.0	IMR90p11
29	A3	1540.98	ENO1_2	65.0	IMR90p11
30	A3	1666.43	ENO1_2	65.0	IMR90p11
31	A3	1777.57	ENO1_2	65.0	IMR90p11
32	A3	1875.04	ENO1_2	65.0	IMR90p11
33	A3	1963.72	ENO1_2	65.0	IMR90p11
34	A3	2041.04	ENO1_2	65.0	IMR90p11
35	A3	2109.81	ENO1_2	65.0	IMR90p11
36	A3	2174.47	ENO1_2	65.0	IMR90p11
37	A3	2229.88	ENO1_2	65.0	IMR90p11
38	A3	2283.8	ENO1_2	65.0	IMR90p11
39	A3	2332.02	ENO1_2	65.0	IMR90p11
40	A3	2381.38	ENO1_2	65.0	IMR90p11
1	B3	5.38	ENO1_2	64.5	IMR90p11
2	B3	-0.93	ENO1_2	64.5	IMR90p11
3	B3	3.92	ENO1_2	64.5	IMR90p11
4	B3	-0.29	ENO1_2	64.5	IMR90p11
5	B3	0.68	ENO1_2	64.5	IMR90p11
6	B3	1.92	ENO1_2	64.5	IMR90p11
7	B3	-1.23	ENO1_2	64.5	IMR90p11
8	B3	2.0	ENO1_2	64.5	IMR90p11
9	B3	-0.44	ENO1_2	64.5	IMR90p11
10	B3	-0.51	ENO1_2	64.5	IMR90p11
11	B3	0.4	ENO1_2	64.5	IMR90p11
12	B3	-2.28	ENO1_2	64.5	IMR90p11
13	B3	-2.55	ENO1_2	64.5	IMR90p11
14	B3	-1.8	ENO1_2	64.5	IMR90p11
15	B3	-0.88	ENO1_2	64.5	IMR90p11
16	B3	-0.99	ENO1_2	64.5	IMR90p11
17	B3	9.42	ENO1_2	64.5	IMR90p11
18	B3	17.39	ENO1_2	64.5	IMR90p11
19	B3	54.49	ENO1_2	64.5	IMR90p11
20	B3	102.76	ENO1_2	64.5	IMR90p11
21	B3	195.67	ENO1_2	64.5	IMR90p11
22	B3	352.44	ENO1_2	64.5	IMR90p11
23	B3	552.44	ENO1_2	64.5	IMR90p11
24	B3	758.27	ENO1_2	64.5	IMR90p11
25	B3	962.93	ENO1_2	64.5	IMR90p11
26	B3	1161.15	ENO1_2	64.5	IMR90p11
27	B3	1344.76	ENO1_2	64.5	IMR90p11
28	B3	1509.44	ENO1_2	64.5	IMR90p11
29	B3	1651.5	ENO1_2	64.5	IMR90p11
30	B3	1773.57	ENO1_2	64.5	IMR90p11
31	B3	1884.71	ENO1_2	64.5	IMR90p11
32	B3	1984.85	ENO1_2	64.5	IMR90p11
33	B3	2072.54	ENO1_2	64.5	IMR90p11
34	B3	2149.06	ENO1_2	64.5	IMR90p11
35	B3	2218.69	ENO1_2	64.5	IMR90p11
36	B3	2282.43	ENO1_2	64.5	IMR90p11
37	B3	2339.82	ENO1_2	64.5	IMR90p11
38	B3	2391.78	ENO1_2	64.5	IMR90p11
39	B3	2439.66	ENO1_2	64.5	IMR90p11
40	B3	2484.89	ENO1_2	64.5	IMR90p11
1	C3	3.83	ENO1_2	63.3	IMR90p11
2	C3	7.91	ENO1_2	63.3	IMR90p11
3	C3	2.96	ENO1_2	63.3	IMR90p11
4	C3	5.26	ENO1_2	63.3	IMR90p11
5	C3	3.8	ENO1_2	63.3	IMR90p11
6	C3	-1.14	ENO1_2	63.3	IMR90p11
7	C3	-1.77	ENO1_2	63.3	IMR90p11
8	C3	-2.92	ENO1_2	63.3	IMR90p11
9	C3	1.08	ENO1_2	63.3	IMR90p11
10	C3	-4.0	ENO1_2	63.3	IMR90p11
11	C3	1.25	ENO1_2	63.3	IMR90p11
12	C3	-2.33	ENO1_2	63.3	IMR90p11
13	C3	-2.5	ENO1_2	63.3	IMR90p11
14	C3	-1.46	ENO1_2	63.3	IMR90p11
15	C3	-1.75	ENO1_2	63.3	IMR90p11
16	C3	3.06	ENO1_2	63.3	IMR90p11
17	C3	9.13	ENO1_2	63.3	IMR90p11
18	C3	21.21	ENO1_2	63.3	IMR90p11
19	C3	51.14	ENO1_2	63.3	IMR90p11
20	C3	107.85	ENO1_2	63.3	IMR90p11
21	C3	215.15	ENO1_2	63.3	IMR90p11
22	C3	375.2	ENO1_2	63.3	IMR90p11
23	C3	590.2	ENO1_2	63.3	IMR90p11
24	C3	813.1	ENO1_2	63.3	IMR90p11
25	C3	1042.91	ENO1_2	63.3	IMR90p11
26	C3	1260.32	ENO1_2	63.3	IMR90p11
27	C3	1460.77	ENO1_2	63.3	IMR90p11
28	C3	1638.02	ENO1_2	63.3	IMR90p11
29	C3	1797.3	ENO1_2	63.3	IMR90p11
30	C3	1935.55	ENO1_2	63.3	IMR90p11
31	C3	2059.5	ENO1_2	63.3	IMR90p11
32	C3	2168.53	ENO1_2	63.3	IMR90p11
33	C3	2264.15	ENO1_2	63.3	IMR90p11
34	C3	2346.86	ENO1_2	63.3	IMR90p11
35	C3	2423.59	ENO1_2	63.3	IMR90p11
36	C3	2494.09	ENO1_2	63.3	IMR90p11
37	C3	2556.77	ENO1_2	63.3	IMR90p11
38	C3	2610.57	ENO1_2	63.3	IMR90p11
39	C3	2658.64	ENO1_2	63.3	IMR90p11
40	C3	2702.58	ENO1_2	63.3	IMR90p11
1	D3	9.52	ENO1_2	61.4	IMR90p11
2	D3	5.32	ENO1_2	61.4	IMR90p11
3	D3	7.66	ENO1_2	61.4	IMR90p11
4	D3	3.31	ENO1_2	61.4	IMR90p11
5	D3	-2.08	ENO1_2	61.4	IMR90p11
6	D3	0.78	ENO1_2	61.4	IMR90p11
7	D3	0.79	ENO1_2	61.4	IMR90p11
8	D3	0.15	ENO1_2	61.4	IMR90p11
9	D3	-0.16	ENO1_2	61.4	IMR90p11
10	D3	-0.54	ENO1_2	61.4	IMR90p11
11	D3	-1.34	ENO1_2	61.4	IMR90p11
12	D3	2.38	ENO1_2	61.4	IMR90p11
13	D3	-4.47	ENO1_2	61.4	IMR90p11
14	D3	-3.31	ENO1_2	61.4	IMR90p11
15	D3	-7.45	ENO1_2	61.4	IMR90p11
16	D3	-2.39	ENO1_2	61.4	IMR90p11
17	D3	5.24	ENO1_2	61.4	IMR90p11
18	D3	14.15	ENO1_2	61.4	IMR90p11
19	D3	42.63	ENO1_2	61.4	IMR90p11
20	D3	81.98	ENO1_2	61.4	IMR90p11
21	D3	171.04	ENO1_2	61.4	IMR90p11
22	D3	322.92	ENO1_2	61.4	IMR90p11
23	D3	537.41	ENO1_2	61.4	IMR90p11
24	D3	763.67	ENO1_2	61.4	IMR90p11
25	D3	1008.24	ENO1_2	61.4	IMR90p11
26	D3	1248.27	ENO1_2	61.4	IMR90p11
27	D3	1479.55	ENO1_2	61.4	IMR90p11
28	D3	1686.09	ENO1_2	61.4	IMR90p11
29	D3	1873.45	ENO1_2	61.4	IMR90p11
30	D3	2037.9	ENO1_2	61.4	IMR90p11
31	D3	2183.63	ENO1_2	61.4	IMR90p11
32	D3	2309.47	ENO1_2	61.4	IMR90p11
33	D3	2420.17	ENO1_2	61.4	IMR90p11
34	D3	2519.09	ENO1_2	61.4	IMR90p11
35	D3	2608.56	ENO1_2	61.4	IMR90p11
36	D3	2689.64	ENO1_2	61.4	IMR90p11
37	D3	2760.44	ENO1_2	61.4	IMR90p11
38	D3	2824.19	ENO1_2	61.4	IMR90p11
39	D3	2883.22	ENO1_2	61.4	IMR90p11
40	D3	2941.31	ENO1_2	61.4	IMR90p11
1	E3	3.88	ENO1_2	59.0	IMR90p11
2	E3	5.38	ENO1_2	59.0	IMR90p11
3	E3	1.75	ENO1_2	59.0	IMR90p11
4	E3	2.76	ENO1_2	59.0	IMR90p11
5	E3	3.8	ENO1_2	59.0	IMR90p11
6	E3	-1.81	ENO1_2	59.0	IMR90p11
7	E3	1.7	ENO1_2	59.0	IMR90p11
8	E3	0.3	ENO1_2	59.0	IMR90p11
9	E3	2.65	ENO1_2	59.0	IMR90p11
10	E3	-2.94	ENO1_2	59.0	IMR90p11
11	E3	-1.89	ENO1_2	59.0	IMR90p11
12	E3	-1.13	ENO1_2	59.0	IMR90p11
13	E3	-4.44	ENO1_2	59.0	IMR90p11
14	E3	1.57	ENO1_2	59.0	IMR90p11
15	E3	-2.41	ENO1_2	59.0	IMR90p11
16	E3	1.22	ENO1_2	59.0	IMR90p11
17	E3	4.87	ENO1_2	59.0	IMR90p11
18	E3	4.49	ENO1_2	59.0	IMR90p11
19	E3	33.44	ENO1_2	59.0	IMR90p11
20	E3	61.31	ENO1_2	59.0	IMR90p11
21	E3	128.87	ENO1_2	59.0	IMR90p11
22	E3	240.84	ENO1_2	59.0	IMR90p11
23	E3	408.02	ENO1_2	59.0	IMR90p11
24	E3	634.46	ENO1_2	59.0	IMR90p11
25	E3	872.84	ENO1_2	59.0	IMR90p11
26	E3	1120.5	ENO1_2	59.0	IMR90p11
27	E3	1364.18	ENO1_2	59.0	IMR90p11
28	E3	1594.28	ENO1_2	59.0	IMR90p11
29	E3	1801.58	ENO1_2	59.0	IMR90p11
30	E3	1988.47	ENO1_2	59.0	IMR90p11
31	E3	2152.37	ENO1_2	59.0	IMR90p11
32	E3	2300.12	ENO1_2	59.0	IMR90p11
33	E3	2431.0	ENO1_2	59.0	IMR90p11
34	E3	2545.19	ENO1_2	59.0	IMR90p11
35	E3	2642.64	ENO1_2	59.0	IMR90p11
36	E3	2735.09	ENO1_2	59.0	IMR90p11
37	E3	2816.65	ENO1_2	59.0	IMR90p11
38	E3	2891.93	ENO1_2	59.0	IMR90p11
39	E3	2958.47	ENO1_2	59.0	IMR90p11
40	E3	3025.66	ENO1_2	59.0	IMR90p11
1	F3	6.55	ENO1_2	57.0	IMR90p11
2	F3	6.31	ENO1_2	57.0	IMR90p11
3	F3	2.96	ENO1_2	57.0	IMR90p11
4	F3	4.72	ENO1_2	57.0	IMR90p11
5	F3	0.38	ENO1_2	57.0	IMR90p11
6	F3	1.77	ENO1_2	57.0	IMR90p11
7	F3	2.15	ENO1_2	57.0	IMR90p11
8	F3	3.01	ENO1_2	57.0	IMR90p11
9	F3	-3.49	ENO1_2	57.0	IMR90p11
10	F3	-2.49	ENO1_2	57.0	IMR90p11
11	F3	0.86	ENO1_2	57.0	IMR90p11
12	F3	-0.42	ENO1_2	57.0	IMR90p11
13	F3	-1.82	ENO1_2	57.0	IMR90p11
14	F3	-5.82	ENO1_2	57.0	IMR90p11
15	F3	-2.33	ENO1_2	57.0	IMR90p11
16	F3	-5.54	ENO1_2	57.0	IMR90p11
17	F3	0.44	ENO1_2	57.0	IMR90p11
18	F3	4.2	ENO1_2	57.0	IMR90p11
19	F3	12.82	ENO1_2	57.0	IMR90p11
20	F3	35.44	ENO1_2	57.0	IMR90p11
21	F3	71.21	ENO1_2	57.0	IMR90p11
22	F3	149.58	ENO1_2	57.0	IMR90p11
23	F3	278.47	ENO1_2	57.0	IMR90p11
24	F3	457.25	ENO1_2	57.0	IMR90p11
25	F3	679.63	ENO1_2	57.0	IMR90p11
26	F3	910.91	ENO1_2	57.0	IMR90p11
27	F3	1151.58	ENO1_2	57.0	IMR90p11
28	F3	1383.98	ENO1_2	57.0	IMR90p11
29	F3	1605.2	ENO1_2	57.0	IMR90p11
30	F3	1806.67	ENO1_2	57.0	IMR90p11
31	F3	1990.07	ENO1_2	57.0	IMR90p11
32	F3	2153.39	ENO1_2	57.0	IMR90p11
33	F3	2297.68	ENO1_2	57.0	IMR90p11
34	F3	2424.66	ENO1_2	57.0	IMR90p11
35	F3	2538.78	ENO1_2	57.0	IMR90p11
36	F3	2642.01	ENO1_2	57.0	IMR90p11
37	F3	2735.81	ENO1_2	57.0	IMR90p11
38	F3	2818.74	ENO1_2	57.0	IMR90p11
39	F3	2893.36	ENO1_2	57.0	IMR90p11
40	F3	2962.67	ENO1_2	57.0	IMR90p11
1	G3	5.65	ENO1_2	55.7	IMR90p11
2	G3	6.37	ENO1_2	55.7	IMR90p11
3	G3	5.76	ENO1_2	55.7	IMR90p11
4	G3	3.59	ENO1_2	55.7	IMR90p11
5	G3	2.96	ENO1_2	55.7	IMR90p11
6	G3	-0.19	ENO1_2	55.7	IMR90p11
7	G3	-2.27	ENO1_2	55.7	IMR90p11
8	G3	0.08	ENO1_2	55.7	IMR90p11
9	G3	0.72	ENO1_2	55.7	IMR90p11
10	G3	1.62	ENO1_2	55.7	IMR90p11
11	G3	0.8	ENO1_2	55.7	IMR90p11
12	G3	-4.98	ENO1_2	55.7	IMR90p11
13	G3	-5.67	ENO1_2	55.7	IMR90p11
14	G3	-4.77	ENO1_2	55.7	IMR90p11
15	G3	-4.23	ENO1_2	55.7	IMR90p11
16	G3	-0.24	ENO1_2	55.7	IMR90p11
17	G3	0.05	ENO1_2	55.7	IMR90p11
18	G3	3.39	ENO1_2	55.7	IMR90p11
19	G3	13.37	ENO1_2	55.7	IMR90p11
20	G3	29.69	ENO1_2	55.7	IMR90p11
21	G3	57.13	ENO1_2	55.7	IMR90p11
22	G3	118.8	ENO1_2	55.7	IMR90p11
23	G3	233.96	ENO1_2	55.7	IMR90p11
24	G3	391.32	ENO1_2	55.7	IMR90p11
25	G3	602.46	ENO1_2	55.7	IMR90p11
26	G3	828.43	ENO1_2	55.7	IMR90p11
27	G3	1069.06	ENO1_2	55.7	IMR90p11
28	G3	1308.49	ENO1_2	55.7	IMR90p11
29	G3	1538.41	ENO1_2	55.7	IMR90p11
30	G3	1751.59	ENO1_2	55.7	IMR90p11
31	G3	1946.34	ENO1_2	55.7	IMR90p11
32	G3	2120.26	ENO1_2	55.7	IMR90p11
33	G3	2278.06	ENO1_2	55.7	IMR90p11
34	G3	2417.99	ENO1_2	55.7	IMR90p11
35	G3	2545.54	ENO1_2	55.7	IMR90p11
36	G3	2655.83	ENO1_2	55.7	IMR90p11
37	G3	2757.69	ENO1_2	55.7	IMR90p11
38	G3	2848.74	ENO1_2	55.7	IMR90p11
39	G3	2931.49	ENO1_2	55.7	IMR90p11
40	G3	3005.68	ENO1_2	55.7	IMR90p11
1	H3	-0.02	ENO1_2	55.0	IMR90p11
2	H3	-0.71	ENO1_2	55.0	IMR90p11
3	H3	5.72	ENO1_2	55.0	IMR90p11
4	H3	8.48	ENO1_2	55.0	IMR90p11
5	H3	-0.28	ENO1_2	55.0	IMR90p11
6	H3	3.39	ENO1_2	55.0	IMR90p11
7	H3	-2.52	ENO1_2	55.0	IMR90p11
8	H3	0.94	ENO1_2	55.0	IMR90p11
9	H3	-2.61	ENO1_2	55.0	IMR90p11
10	H3	-2.85	ENO1_2	55.0	IMR90p11
11	H3	-1.63	ENO1_2	55.0	IMR90p11
12	H3	-0.88	ENO1_2	55.0	IMR90p11
13	H3	-0.27	ENO1_2	55.0	IMR90p11
14	H3	-6.28	ENO1_2	55.0	IMR90p11
15	H3	-2.42	ENO1_2	55.0	IMR90p11
16	H3	-3.01	ENO1_2	55.0	IMR90p11
17	H3	-1.25	ENO1_2	55.0	IMR90p11
18	H3	-4.39	ENO1_2	55.0	IMR90p11
19	H3	2.92	ENO1_2	55.0	IMR90p11
20	H3	19.0	ENO1_2	55.0	IMR90p11
21	H3	44.45	ENO1_2	55.0	IMR90p11
22	H3	93.63	ENO1_2	55.0	IMR90p11
23	H3	180.04	ENO1_2	55.0	IMR90p11
24	H3	316.13	ENO1_2	55.0	IMR90p11
25	H3	510.5	ENO1_2	55.0	IMR90p11
26	H3	717.54	ENO1_2	55.0	IMR90p11
27	H3	941.1	ENO1_2	55.0	IMR90p11
28	H3	1169.24	ENO1_2	55.0	IMR90p11
29	H3	1393.37	ENO1_2	55.0	IMR90p11
30	H3	1603.59	ENO1_2	55.0	IMR90p11
31	H3	1797.63	ENO1_2	55.0	IMR90p11
32	H3	1971.55	ENO1_2	55.0	IMR90p11
33	H3	2128.06	ENO1_2	55.0	IMR90p11
34	H3	2269.55	ENO1_2	55.0	IMR90p11
35	H3	2394.54	ENO1_2	55.0	IMR90p11
36	H3	2507.85	ENO1_2	55.0	IMR90p11
37	H3	2606.0	ENO1_2	55.0	IMR90p11
38	H3	2698.82	ENO1_2	55.0	IMR90p11
39	H3	2779.05	ENO1_2	55.0	IMR90p11
40	H3	2853.99	ENO1_2	55.0	IMR90p11
1	A3	-2.01	ENO1_2	65.0	IMR90p2
2	A3	4.47	ENO1_2	65.0	IMR90p2
3	A3	5.16	ENO1_2	65.0	IMR90p2
4	A3	5.1	ENO1_2	65.0	IMR90p2
5	A3	-0.66	ENO1_2	65.0	IMR90p2
6	A3	-0.67	ENO1_2	65.0	IMR90p2
7	A3	2.53	ENO1_2	65.0	IMR90p2
8	A3	-2.35	ENO1_2	65.0	IMR90p2
9	A3	0.37	ENO1_2	65.0	IMR90p2
10	A3	0.72	ENO1_2	65.0	IMR90p2
11	A3	-4.41	ENO1_2	65.0	IMR90p2
12	A3	-0.62	ENO1_2	65.0	IMR90p2
13	A3	-3.49	ENO1_2	65.0	IMR90p2
14	A3	-1.88	ENO1_2	65.0	IMR90p2
15	A3	0.25	ENO1_2	65.0	IMR90p2
16	A3	-1.9	ENO1_2	65.0	IMR90p2
17	A3	0.09	ENO1_2	65.0	IMR90p2
18	A3	12.84	ENO1_2	65.0	IMR90p2
19	A3	31.9	ENO1_2	65.0	IMR90p2
20	A3	84.66	ENO1_2	65.0	IMR90p2
21	A3	164.81	ENO1_2	65.0	IMR90p2
22	A3	294.12	ENO1_2	65.0	IMR90p2
23	A3	460.05	ENO1_2	65.0	IMR90p2
24	A3	629.45	ENO1_2	65.0	IMR90p2
25	A3	804.57	ENO1_2	65.0	IMR90p2
26	A3	973.34	ENO1_2	65.0	IMR90p2
27	A3	1130.79	ENO1_2	65.0	IMR90p2
28	A3	1270.24	ENO1_2	65.0	IMR90p2
29	A3	1397.46	ENO1_2	65.0	IMR90p2
30	A3	1510.19	ENO1_2	65.0	IMR90p2
31	A3	1609.63	ENO1_2	65.0	IMR90p2
32	A3	1695.33	ENO1_2	65.0	IMR90p2
33	A3	1775.01	ENO1_2	65.0	IMR90p2
34	A3	1842.86	ENO1_2	65.0	IMR90p2
35	A3	1907.4	ENO1_2	65.0	IMR90p2
36	A3	1963.36	ENO1_2	65.0	IMR90p2
37	A3	2019.44	ENO1_2	65.0	IMR90p2
38	A3	2066.95	ENO1_2	65.0	IMR90p2
39	A3	2110.35	ENO1_2	65.0	IMR90p2
40	A3	2149.98	ENO1_2	65.0	IMR90p2
1	B3	1.9	ENO1_2	64.5	IMR90p2
2	B3	4.07	ENO1_2	64.5	IMR90p2
3	B3	2.65	ENO1_2	64.5	IMR90p2
4	B3	1.73	ENO1_2	64.5	IMR90p2
5	B3	3.26	ENO1_2	64.5	IMR90p2
6	B3	-2.32	ENO1_2	64.5	IMR90p2
7	B3	3.26	ENO1_2	64.5	IMR90p2
8	B3	-0.62	ENO1_2	64.5	IMR90p2
9	B3	-1.34	ENO1_2	64.5	IMR90p2
10	B3	-3.57	ENO1_2	64.5	IMR90p2
11	B3	4.44	ENO1_2	64.5	IMR90p2
12	B3	-3.11	ENO1_2	64.5	IMR90p2
13	B3	-1.42	ENO1_2	64.5	IMR90p2
14	B3	-0.39	ENO1_2	64.5	IMR90p2
15	B3	-0.0	ENO1_2	64.5	IMR90p2
16	B3	7.61	ENO1_2	64.5	IMR90p2
17	B3	14.56	ENO1_2	64.5	IMR90p2
18	B3	31.6	ENO1_2	64.5	IMR90p2
19	B3	61.38	ENO1_2	64.5	IMR90p2
20	B3	125.8	ENO1_2	64.5	IMR90p2
21	B3	232.07	ENO1_2	64.5	IMR90p2
22	B3	397.83	ENO1_2	64.5	IMR90p2
23	B3	578.77	ENO1_2	64.5	IMR90p2
24	B3	772.04	ENO1_2	64.5	IMR90p2
25	B3	962.54	ENO1_2	64.5	IMR90p2
26	B3	1141.77	ENO1_2	64.5	IMR90p2
27	B3	1306.54	ENO1_2	64.5	IMR90p2
28	B3	1450.52	ENO1_2	64.5	IMR90p2
29	B3	1578.44	ENO1_2	64.5	IMR90p2
30	B3	1689.07	ENO1_2	64.5	IMR90p2
31	B3	1792.68	ENO1_2	64.5	IMR90p2
32	B3	1879.65	ENO1_2	64.5	IMR90p2
33	B3	1960.46	ENO1_2	64.5	IMR90p2
34	B3	2028.42	ENO1_2	64.5	IMR90p2
35	B3	2093.14	ENO1_2	64.5	IMR90p2
36	B3	2149.42	ENO1_2	64.5	IMR90p2
37	B3	2202.46	ENO1_2	64.5	IMR90p2
38	B3	2251.94	ENO1_2	64.5	IMR90p2
39	B3	2297.12	ENO1_2	64.5	IMR90p2
40	B3	2338.55	ENO1_2	64.5	IMR90p2
1	C3	4.31	ENO1_2	63.3	IMR90p2
2	C3	9.63	ENO1_2	63.3	IMR90p2
3	C3	5.35	ENO1_2	63.3	IMR90p2
4	C3	5.31	ENO1_2	63.3	IMR90p2
5	C3	-0.53	ENO1_2	63.3	IMR90p2
6	C3	0.45	ENO1_2	63.3	IMR90p2
7	C3	0.03	ENO1_2	63.3	IMR90p2
8	C3	-2.52	ENO1_2	63.3	IMR90p2
9	C3	-2.38	ENO1_2	63.3	IMR90p2
10	C3	1.81	ENO1_2	63.3	IMR90p2
11	C3	-1.27	ENO1_2	63.3	IMR90p2
12	C3	-3.0	ENO1_2	63.3	IMR90p2
13	C3	-2.55	ENO1_2	63.3	IMR90p2
14	C3	-4.49	ENO1_2	63.3	IMR90p2
15	C3	-2.21	ENO1_2	63.3	IMR90p2
16	C3	6.64	ENO1_2	63.3	IMR90p2
17	C3	9.31	ENO1_2	63.3	IMR90p2
18	C3	28.21	ENO1_2	63.3	IMR90p2
19	C3	54.77	ENO1_2	63.3	IMR90p2
20	C3	118.73	ENO1_2	63.3	IMR90p2
21	C3	220.84	ENO1_2	63.3	IMR90p2
22	C3	380.54	ENO1_2	63.3	IMR90p2
23	C3	580.4	ENO1_2	63.3	IMR90p2
24	C3	779.38	ENO1_2	63.3	IMR90p2
25	C3	977.02	ENO1_2	63.3	IMR90p2
26	C3	1165.31	ENO1_2	63.3	IMR90p2
27	C3	1339.63	ENO1_2	63.3	IMR90p2
28	C3	1494.57	ENO1_2	63.3	IMR90p2
29	C3	1632.11	ENO1_2	63.3	IMR90p2
30	C3	1754.97	ENO1_2	63.3	IMR90p2
31	C3	1862.25	ENO1_2	63.3	IMR90p2
32	C3	1959.31	ENO1_2	63.3	IMR90p2
33	C3	2042.72	ENO1_2	63.3	IMR90p2
34	C3	2116.53	ENO1_2	63.3	IMR90p2
35	C3	2183.21	ENO1_2	63.3	IMR90p2
36	C3	2244.84	ENO1_2	63.3	IMR90p2
37	C3	2303.77	ENO1_2	63.3	IMR90p2
38	C3	2355.92	ENO1_2	63.3	IMR90p2
39	C3	2404.46	ENO1_2	63.3	IMR90p2
40	C3	2449.78	ENO1_2	63.3	IMR90p2
1	D3	-2.12	ENO1_2	61.4	IMR90p2
2	D3	5.93	ENO1_2	61.4	IMR90p2
3	D3	-1.46	ENO1_2	61.4	IMR90p2
4	D3	2.59	ENO1_2	61.4	IMR90p2
5	D3	4.2	ENO1_2	61.4	IMR90p2
6	D3	1.61	ENO1_2	61.4	IMR90p2
7	D3	3.72	ENO1_2	61.4	IMR90p2
8	D3	-3.09	ENO1_2	61.4	IMR90p2
9	D3	1.67	ENO1_2	61.4	IMR90p2
10	D3	-3.57	ENO1_2	61.4	IMR90p2
11	D3	-2.05	ENO1_2	61.4	IMR90p2
12	D3	0.7	ENO1_2	61.4	IMR90p2
13	D3	-2.21	ENO1_2	61.4	IMR90p2
14	D3	0.51	ENO1_2	61.4	IMR90p2
15	D3	-1.18	ENO1_2	61.4	IMR90p2
16	D3	2.15	ENO1_2	61.4	IMR90p2
17	D3	5.39	ENO1_2	61.4	IMR90p2
18	D3	23.15	ENO1_2	61.4	IMR90p2
19	D3	46.83	ENO1_2	61.4	IMR90p2
20	D3	102.13	ENO1_2	61.4	IMR90p2
21	D3	197.99	ENO1_2	61.4	IMR90p2
22	D3	349.96	ENO1_2	61.4	IMR90p2
23	D3	551.78	ENO1_2	61.4	IMR90p2
24	D3	762.49	ENO1_2	61.4	IMR90p2
25	D3	981.21	ENO1_2	61.4	IMR90p2
26	D3	1196.5	ENO1_2	61.4	IMR90p2
27	D3	1397.35	ENO1_2	61.4	IMR90p2
28	D3	1578.81	ENO1_2	61.4	IMR90p2
29	D3	1740.53	ENO1_2	61.4	IMR90p2
30	D3	1884.96	ENO1_2	61.4	IMR90p2
31	D3	2013.88	ENO1_2	61.4	IMR90p2
32	D3	2126.18	ENO1_2	61.4	IMR90p2
33	D3	2225.97	ENO1_2	61.4	IMR90p2
34	D3	2315.18	ENO1_2	61.4	IMR90p2
35	D3	2396.56	ENO1_2	61.4	IMR90p2
36	D3	2468.89	ENO1_2	61.4	IMR90p2
37	D3	2534.13	ENO1_2	61.4	IMR90p2
38	D3	2594.81	ENO1_2	61.4	IMR90p2
39	D3	2650.58	ENO1_2	61.4	IMR90p2
40	D3	2701.62	ENO1_2	61.4	IMR90p2
1	E3	2.55	ENO1_2	59.0	IMR90p2
2	E3	3.79	ENO1_2	59.0	IMR90p2
3	E3	1.91	ENO1_2	59.0	IMR90p2
4	E3	2.62	ENO1_2	59.0	IMR90p2
5	E3	0.3	ENO1_2	59.0	IMR90p2
6	E3	1.76	ENO1_2	59.0	IMR90p2
7	E3	2.2	ENO1_2	59.0	IMR90p2
8	E3	-0.14	ENO1_2	59.0	IMR90p2
9	E3	2.1	ENO1_2	59.0	IMR90p2
10	E3	-1.08	ENO1_2	59.0	IMR90p2
11	E3	0.67	ENO1_2	59.0	IMR90p2
12	E3	1.3	ENO1_2	59.0	IMR90p2
13	E3	-4.47	ENO1_2	59.0	IMR90p2
14	E3	-2.16	ENO1_2	59.0	IMR90p2
15	E3	-2.96	ENO1_2	59.0	IMR90p2
16	E3	-4.37	ENO1_2	59.0	IMR90p2
17	E3	1.76	ENO1_2	59.0	IMR90p2
18	E3	12.43	ENO1_2	59.0	IMR90p2
19	E3	26.5	ENO1_2	59.0	IMR90p2
20	E3	65.44	ENO1_2	59.0	IMR90p2
21	E3	126.77	ENO1_2	59.0	IMR90p2
22	E3	246.15	ENO1_2	59.0	IMR90p2
23	E3	429.98	ENO1_2	59.0	IMR90p2
24	E3	632.12	ENO1_2	59.0	IMR90p2
25	E3	855.94	ENO1_2	59.0	IMR90p2
26	E3	1082.96	ENO1_2	59.0	IMR90p2
27	E3	1304.5	ENO1_2	59.0	IMR90p2
28	E3	1512.62	ENO1_2	59.0	IMR90p2
29	E3	1705.33	ENO1_2	59.0	IMR90p2
30	E3	1877.61	ENO1_2	59.0	IMR90p2
31	E3	2030.71	ENO1_2	59.0	IMR90p2
32	E3	2163.38	ENO1_2	59.0	IMR90p2
33	E3	2284.54	ENO1_2	59.0	IMR90p2
34	E3	2390.22	ENO1_2	59.0	IMR90p2
35	E3	2489.27	ENO1_2	59.0	IMR90p2
36	E3	2575.61	ENO1_2	59.0	IMR90p2
37	E3	2654.6	ENO1_2	59.0	IMR90p2
38	E3	2725.11	ENO1_2	59.0	IMR90p2
39	E3	2790.71	ENO1_2	59.0	IMR90p2
40	E3	2853.32	ENO1_2	59.0	IMR90p2
1	F3	3.77	ENO1_2	57.0	IMR90p2
2	F3	4.42	ENO1_2	57.0	IMR90p2
3	F3	0.61	ENO1_2	57.0	IMR90p2
4	F3	1.92	ENO1_2	57.0	IMR90p2
5	F3	1.49	ENO1_2	57.0	IMR90p2
6	F3	0.02	ENO1_2	57.0	IMR90p2
7	F3	0.59	ENO1_2	57.0	IMR90p2
8	F3	1.08	ENO1_2	57.0	IMR90p2
9	F3	1.43	ENO1_2	57.0	IMR90p2
10	F3	0.22	ENO1_2	57.0	IMR90p2
11	F3	0.16	ENO1_2	57.0	IMR90p2
12	F3	2.12	ENO1_2	57.0	IMR90p2
13	F3	-2.5	ENO1_2	57.0	IMR90p2
14	F3	0.5	ENO1_2	57.0	IMR90p2
15	F3	-2.92	ENO1_2	57.0	IMR90p2
16	F3	0.14	ENO1_2	57.0	IMR90p2
17	F3	2.58	ENO1_2	57.0	IMR90p2
18	F3	3.89	ENO1_2	57.0	IMR90p2
19	F3	20.32	ENO1_2	57.0	IMR90p2
20	F3	48.89	ENO1_2	57.0	IMR90p2
21	F3	105.82	ENO1_2	57.0	IMR90p2
22	F3	190.46	ENO1_2	57.0	IMR90p2
23	F3	325.14	ENO1_2	57.0	IMR90p2
24	F3	519.44	ENO1_2	57.0	IMR90p2
25	F3	724.67	ENO1_2	57.0	IMR90p2
26	F3	939.9	ENO1_2	57.0	IMR90p2
27	F3	1157.75	ENO1_2	57.0	IMR90p2
28	F3	1365.34	ENO1_2	57.0	IMR90p2
29	F3	1560.05	ENO1_2	57.0	IMR90p2
30	F3	1734.6	ENO1_2	57.0	IMR90p2
31	F3	1893.6	ENO1_2	57.0	IMR90p2
32	F3	2035.67	ENO1_2	57.0	IMR90p2
33	F3	2164.81	ENO1_2	57.0	IMR90p2
34	F3	2276.76	ENO1_2	57.0	IMR90p2
35	F3	2377.84	ENO1_2	57.0	IMR90p2
36	F3	2467.76	ENO1_2	57.0	IMR90p2
37	F3	2550.65	ENO1_2	57.0	IMR90p2
38	F3	2623.41	ENO1_2	57.0	IMR90p2
39	F3	2691.28	ENO1_2	57.0	IMR90p2
40	F3	2758.82	ENO1_2	57.0	IMR90p2
1	G3	7.02	ENO1_2	55.7	IMR90p2
2	G3	6.46	ENO1_2	55.7	IMR90p2
3	G3	10.0	ENO1_2	55.7	IMR90p2
4	G3	0.34	ENO1_2	55.7	IMR90p2
5	G3	-1.13	ENO1_2	55.7	IMR90p2
6	G3	2.87	ENO1_2	55.7	IMR90p2
7	G3	-1.76	ENO1_2	55.7	IMR90p2
8	G3	1.08	ENO1_2	55.7	IMR90p2
9	G3	-4.03	ENO1_2	55.7	IMR90p2
10	G3	-3.1	ENO1_2	55.7	IMR90p2
11	G3	-1.68	ENO1_2	55.7	IMR90p2
12	G3	3.34	ENO1_2	55.7	IMR90p2
13	G3	2.1	ENO1_2	55.7	IMR90p2
14	G3	-2.33	ENO1_2	55.7	IMR90p2
15	G3	-3.63	ENO1_2	55.7	IMR90p2
16	G3	-2.56	ENO1_2	55.7	IMR90p2
17	G3	0.28	ENO1_2	55.7	IMR90p2
18	G3	1.7	ENO1_2	55.7	IMR90p2
19	G3	11.03	ENO1_2	55.7	IMR90p2
20	G3	34.66	ENO1_2	55.7	IMR90p2
21	G3	78.36	ENO1_2	55.7	IMR90p2
22	G3	155.44	ENO1_2	55.7	IMR90p2
23	G3	276.37	ENO1_2	55.7	IMR90p2
24	G3	450.52	ENO1_2	55.7	IMR90p2
25	G3	639.32	ENO1_2	55.7	IMR90p2
26	G3	845.42	ENO1_2	55.7	IMR90p2
27	G3	1056.62	ENO1_2	55.7	IMR90p2
28	G3	1262.84	ENO1_2	55.7	IMR90p2
29	G3	1456.98	ENO1_2	55.7	IMR90p2
30	G3	1636.8	ENO1_2	55.7	IMR90p2
31	G3	1799.5	ENO1_2	55.7	IMR90p2
32	G3	1945.37	ENO1_2	55.7	IMR90p2
33	G3	2074.53	ENO1_2	55.7	IMR90p2
34	G3	2190.29	ENO1_2	55.7	IMR90p2
35	G3	2291.77	ENO1_2	55.7	IMR90p2
36	G3	2384.93	ENO1_2	55.7	IMR90p2
37	G3	2466.46	ENO1_2	55.7	IMR90p2
38	G3	2542.46	ENO1_2	55.7	IMR90p2
39	G3	2611.56	ENO1_2	55.7	IMR90p2
40	G3	2681.0	ENO1_2	55.7	IMR90p2
1	H3	-10.47	ENO1_2	55.0	IMR90p2
2	H3	-6.18	ENO1_2	55.0	IMR90p2
3	H3	-4.94	ENO1_2	55.0	IMR90p2
4	H3	-1.76	ENO1_2	55.0	IMR90p2
5	H3	4.35	ENO1_2	55.0	IMR90p2
6	H3	-0.99	ENO1_2	55.0	IMR90p2
7	H3	6.27	ENO1_2	55.0	IMR90p2
8	H3	4.94	ENO1_2	55.0	IMR90p2
9	H3	4.9	ENO1_2	55.0	IMR90p2
10	H3	3.15	ENO1_2	55.0	IMR90p2
11	H3	0.05	ENO1_2	55.0	IMR90p2
12	H3	-1.39	ENO1_2	55.0	IMR90p2
13	H3	9.04	ENO1_2	55.0	IMR90p2
14	H3	0.95	ENO1_2	55.0	IMR90p2
15	H3	1.23	ENO1_2	55.0	IMR90p2
16	H3	0.77	ENO1_2	55.0	IMR90p2
17	H3	-4.66	ENO1_2	55.0	IMR90p2
18	H3	6.74	ENO1_2	55.0	IMR90p2
19	H3	6.81	ENO1_2	55.0	IMR90p2
20	H3	29.56	ENO1_2	55.0	IMR90p2
21	H3	59.01	ENO1_2	55.0	IMR90p2
22	H3	120.29	ENO1_2	55.0	IMR90p2
23	H3	226.05	ENO1_2	55.0	IMR90p2
24	H3	372.87	ENO1_2	55.0	IMR90p2
25	H3	565.92	ENO1_2	55.0	IMR90p2
26	H3	768.82	ENO1_2	55.0	IMR90p2
27	H3	979.46	ENO1_2	55.0	IMR90p2
28	H3	1191.08	ENO1_2	55.0	IMR90p2
29	H3	1393.44	ENO1_2	55.0	IMR90p2
30	H3	1584.1	ENO1_2	55.0	IMR90p2
31	H3	1755.52	ENO1_2	55.0	IMR90p2
32	H3	1907.22	ENO1_2	55.0	IMR90p2
33	H3	2043.37	ENO1_2	55.0	IMR90p2
34	H3	2166.55	ENO1_2	55.0	IMR90p2
35	H3	2279.9	ENO1_2	55.0	IMR90p2
36	H3	2379.32	ENO1_2	55.0	IMR90p2
37	H3	2468.38	ENO1_2	55.0	IMR90p2
38	H3	2548.36	ENO1_2	55.0	IMR90p2
39	H3	2622.74	ENO1_2	55.0	IMR90p2
40	H3	2693.8	ENO1_2	55.0	IMR90p2
1	A3	-1.1	ENO1_2	65.0	IMR90p8
2	A3	3.95	ENO1_2	65.0	IMR90p8
3	A3	3.47	ENO1_2	65.0	IMR90p8
4	A3	3.47	ENO1_2	65.0	IMR90p8
5	A3	1.67	ENO1_2	65.0	IMR90p8
6	A3	4.51	ENO1_2	65.0	IMR90p8
7	A3	3.08	ENO1_2	65.0	IMR90p8
8	A3	0.76	ENO1_2	65.0	IMR90p8
9	A3	-2.0	ENO1_2	65.0	IMR90p8
10	A3	-4.5	ENO1_2	65.0	IMR90p8
11	A3	-4.15	ENO1_2	65.0	IMR90p8
12	A3	-2.85	ENO1_2	65.0	IMR90p8
13	A3	-3.88	ENO1_2	65.0	IMR90p8
14	A3	-4.39	ENO1_2	65.0	IMR90p8
15	A3	-3.25	ENO1_2	65.0	IMR90p8
16	A3	3.17	ENO1_2	65.0	IMR90p8
17	A3	3.35	ENO1_2	65.0	IMR90p8
18	A3	12.32	ENO1_2	65.0	IMR90p8
19	A3	42.74	ENO1_2	65.0	IMR90p8
20	A3	87.27	ENO1_2	65.0	IMR90p8
21	A3	171.77	ENO1_2	65.0	IMR90p8
22	A3	316.07	ENO1_2	65.0	IMR90p8
23	A3	507.51	ENO1_2	65.0	IMR90p8
24	A3	708.18	ENO1_2	65.0	IMR90p8
25	A3	914.11	ENO1_2	65.0	IMR90p8
26	A3	1115.3	ENO1_2	65.0	IMR90p8
27	A3	1300.74	ENO1_2	65.0	IMR90p8
28	A3	1470.21	ENO1_2	65.0	IMR90p8
29	A3	1617.67	ENO1_2	65.0	IMR90p8
30	A3	1748.81	ENO1_2	65.0	IMR90p8
31	A3	1861.76	ENO1_2	65.0	IMR90p8
32	A3	1965.08	ENO1_2	65.0	IMR90p8
33	A3	2056.09	ENO1_2	65.0	IMR90p8
34	A3	2137.14	ENO1_2	65.0	IMR90p8
35	A3	2209.2	ENO1_2	65.0	IMR90p8
36	A3	2275.34	ENO1_2	65.0	IMR90p8
37	A3	2335.35	ENO1_2	65.0	IMR90p8
38	A3	2391.63	ENO1_2	65.0	IMR90p8
39	A3	2438.61	ENO1_2	65.0	IMR90p8
40	A3	2480.23	ENO1_2	65.0	IMR90p8
1	B3	0.86	ENO1_2	64.5	IMR90p8
2	B3	-1.74	ENO1_2	64.5	IMR90p8
3	B3	2.89	ENO1_2	64.5	IMR90p8
4	B3	3.51	ENO1_2	64.5	IMR90p8
5	B3	1.02	ENO1_2	64.5	IMR90p8
6	B3	-0.89	ENO1_2	64.5	IMR90p8
7	B3	2.05	ENO1_2	64.5	IMR90p8
8	B3	-2.1	ENO1_2	64.5	IMR90p8
9	B3	0.9	ENO1_2	64.5	IMR90p8
10	B3	-4.16	ENO1_2	64.5	IMR90p8
11	B3	-3.36	ENO1_2	64.5	IMR90p8
12	B3	-2.74	ENO1_2	64.5	IMR90p8
13	B3	0.38	ENO1_2	64.5	IMR90p8
14	B3	0.5	ENO1_2	64.5	IMR90p8
15	B3	0.67	ENO1_2	64.5	IMR90p8
16	B3	-1.32	ENO1_2	64.5	IMR90p8
17	B3	7.99	ENO1_2	64.5	IMR90p8
18	B3	24.53	ENO1_2	64.5	IMR90p8
19	B3	56.75	ENO1_2	64.5	IMR90p8
20	B3	106.33	ENO1_2	64.5	IMR90p8
21	B3	212.93	ENO1_2	64.5	IMR90p8
22	B3	370.72	ENO1_2	64.5	IMR90p8
23	B3	579.96	ENO1_2	64.5	IMR90p8
24	B3	790.86	ENO1_2	64.5	IMR90p8
25	B3	1002.87	ENO1_2	64.5	IMR90p8
26	B3	1207.12	ENO1_2	64.5	IMR90p8
27	B3	1396.73	ENO1_2	64.5	IMR90p8
28	B3	1565.95	ENO1_2	64.5	IMR90p8
29	B3	1713.51	ENO1_2	64.5	IMR90p8
30	B3	1843.77	ENO1_2	64.5	IMR90p8
31	B3	1958.14	ENO1_2	64.5	IMR90p8
32	B3	2062.72	ENO1_2	64.5	IMR90p8
33	B3	2154.6	ENO1_2	64.5	IMR90p8
34	B3	2237.75	ENO1_2	64.5	IMR90p8
35	B3	2308.3	ENO1_2	64.5	IMR90p8
36	B3	2372.24	ENO1_2	64.5	IMR90p8
37	B3	2432.17	ENO1_2	64.5	IMR90p8
38	B3	2487.02	ENO1_2	64.5	IMR90p8
39	B3	2537.65	ENO1_2	64.5	IMR90p8
40	B3	2582.37	ENO1_2	64.5	IMR90p8
1	C3	6.09	ENO1_2	63.3	IMR90p8
2	C3	2.86	ENO1_2	63.3	IMR90p8
3	C3	8.84	ENO1_2	63.3	IMR90p8
4	C3	-2.8	ENO1_2	63.3	IMR90p8
5	C3	4.2	ENO1_2	63.3	IMR90p8
6	C3	-0.14	ENO1_2	63.3	IMR90p8
7	C3	-0.74	ENO1_2	63.3	IMR90p8
8	C3	0.18	ENO1_2	63.3	IMR90p8
9	C3	-4.5	ENO1_2	63.3	IMR90p8
10	C3	-1.4	ENO1_2	63.3	IMR90p8
11	C3	1.02	ENO1_2	63.3	IMR90p8
12	C3	-6.71	ENO1_2	63.3	IMR90p8
13	C3	-0.05	ENO1_2	63.3	IMR90p8
14	C3	-4.75	ENO1_2	63.3	IMR90p8
15	C3	2.14	ENO1_2	63.3	IMR90p8
16	C3	-0.36	ENO1_2	63.3	IMR90p8
17	C3	11.74	ENO1_2	63.3	IMR90p8
18	C3	26.06	ENO1_2	63.3	IMR90p8
19	C3	56.27	ENO1_2	63.3	IMR90p8
20	C3	117.12	ENO1_2	63.3	IMR90p8
21	C3	221.74	ENO1_2	63.3	IMR90p8
22	C3	389.82	ENO1_2	63.3	IMR90p8
23	C3	607.0	ENO1_2	63.3	IMR90p8
24	C3	828.87	ENO1_2	63.3	IMR90p8
25	C3	1053.84	ENO1_2	63.3	IMR90p8
26	C3	1271.27	ENO1_2	63.3	IMR90p8
27	C3	1471.03	ENO1_2	63.3	IMR90p8
28	C3	1651.21	ENO1_2	63.3	IMR90p8
29	C3	1807.27	ENO1_2	63.3	IMR90p8
30	C3	1945.8	ENO1_2	63.3	IMR90p8
31	C3	2066.51	ENO1_2	63.3	IMR90p8
32	C3	2173.84	ENO1_2	63.3	IMR90p8
33	C3	2269.37	ENO1_2	63.3	IMR90p8
34	C3	2356.88	ENO1_2	63.3	IMR90p8
35	C3	2432.35	ENO1_2	63.3	IMR90p8
36	C3	2501.37	ENO1_2	63.3	IMR90p8
37	C3	2563.65	ENO1_2	63.3	IMR90p8
38	C3	2622.67	ENO1_2	63.3	IMR90p8
39	C3	2675.97	ENO1_2	63.3	IMR90p8
40	C3	2723.84	ENO1_2	63.3	IMR90p8
1	D3	5.67	ENO1_2	61.4	IMR90p8
2	D3	9.66	ENO1_2	61.4	IMR90p8
3	D3	2.36	ENO1_2	61.4	IMR90p8
4	D3	3.59	ENO1_2	61.4	IMR90p8
5	D3	7.28	ENO1_2	61.4	IMR90p8
6	D3	2.73	ENO1_2	61.4	IMR90p8
7	D3	1.02	ENO1_2	61.4	IMR90p8
8	D3	1.02	ENO1_2	61.4	IMR90p8
9	D3	-3.47	ENO1_2	61.4	IMR90p8
10	D3	-3.43	ENO1_2	61.4	IMR90p8
11	D3	-3.4	ENO1_2	61.4	IMR90p8
12	D3	-3.09	ENO1_2	61.4	IMR90p8
13	D3	-6.39	ENO1_2	61.4	IMR90p8
14	D3	-2.61	ENO1_2	61.4	IMR90p8
15	D3	-2.58	ENO1_2	61.4	IMR90p8
16	D3	-1.26	ENO1_2	61.4	IMR90p8
17	D3	6.95	ENO1_2	61.4	IMR90p8
18	D3	12.98	ENO1_2	61.4	IMR90p8
19	D3	42.96	ENO1_2	61.4	IMR90p8
20	D3	90.88	ENO1_2	61.4	IMR90p8
21	D3	192.72	ENO1_2	61.4	IMR90p8
22	D3	344.76	ENO1_2	61.4	IMR90p8
23	D3	565.68	ENO1_2	61.4	IMR90p8
24	D3	799.25	ENO1_2	61.4	IMR90p8
25	D3	1044.16	ENO1_2	61.4	IMR90p8
26	D3	1283.76	ENO1_2	61.4	IMR90p8
27	D3	1509.82	ENO1_2	61.4	IMR90p8
28	D3	1716.88	ENO1_2	61.4	IMR90p8
29	D3	1900.31	ENO1_2	61.4	IMR90p8
30	D3	2062.7	ENO1_2	61.4	IMR90p8
31	D3	2205.72	ENO1_2	61.4	IMR90p8
32	D3	2333.08	ENO1_2	61.4	IMR90p8
33	D3	2444.21	ENO1_2	61.4	IMR90p8
34	D3	2543.0	ENO1_2	61.4	IMR90p8
35	D3	2630.54	ENO1_2	61.4	IMR90p8
36	D3	2709.44	ENO1_2	61.4	IMR90p8
37	D3	2782.67	ENO1_2	61.4	IMR90p8
38	D3	2848.11	ENO1_2	61.4	IMR90p8
39	D3	2908.96	ENO1_2	61.4	IMR90p8
40	D3	2963.51	ENO1_2	61.4	IMR90p8
1	E3	0.81	ENO1_2	59.0	IMR90p8
2	E3	4.61	ENO1_2	59.0	IMR90p8
3	E3	3.94	ENO1_2	59.0	IMR90p8
4	E3	6.23	ENO1_2	59.0	IMR90p8
5	E3	-0.11	ENO1_2	59.0	IMR90p8
6	E3	4.05	ENO1_2	59.0	IMR90p8
7	E3	-1.84	ENO1_2	59.0	IMR90p8
8	E3	-1.03	ENO1_2	59.0	IMR90p8
9	E3	-2.87	ENO1_2	59.0	IMR90p8
10	E3	-2.39	ENO1_2	59.0	IMR90p8
11	E3	-1.57	ENO1_2	59.0	IMR90p8
12	E3	0.0	ENO1_2	59.0	IMR90p8
13	E3	-4.29	ENO1_2	59.0	IMR90p8
14	E3	-4.45	ENO1_2	59.0	IMR90p8
15	E3	-4.68	ENO1_2	59.0	IMR90p8
16	E3	-0.43	ENO1_2	59.0	IMR90p8
17	E3	4.24	ENO1_2	59.0	IMR90p8
18	E3	12.82	ENO1_2	59.0	IMR90p8
19	E3	26.93	ENO1_2	59.0	IMR90p8
20	E3	65.51	ENO1_2	59.0	IMR90p8
21	E3	139.4	ENO1_2	59.0	IMR90p8
22	E3	253.14	ENO1_2	59.0	IMR90p8
23	E3	426.67	ENO1_2	59.0	IMR90p8
24	E3	661.22	ENO1_2	59.0	IMR90p8
25	E3	901.33	ENO1_2	59.0	IMR90p8
26	E3	1152.41	ENO1_2	59.0	IMR90p8
27	E3	1396.54	ENO1_2	59.0	IMR90p8
28	E3	1632.82	ENO1_2	59.0	IMR90p8
29	E3	1844.63	ENO1_2	59.0	IMR90p8
30	E3	2037.7	ENO1_2	59.0	IMR90p8
31	E3	2203.77	ENO1_2	59.0	IMR90p8
32	E3	2351.53	ENO1_2	59.0	IMR90p8
33	E3	2482.18	ENO1_2	59.0	IMR90p8
34	E3	2599.79	ENO1_2	59.0	IMR90p8
35	E3	2707.9	ENO1_2	59.0	IMR90p8
36	E3	2798.39	ENO1_2	59.0	IMR90p8
37	E3	2886.15	ENO1_2	59.0	IMR90p8
38	E3	2961.25	ENO1_2	59.0	IMR90p8
39	E3	3031.3	ENO1_2	59.0	IMR90p8
40	E3	3089.83	ENO1_2	59.0	IMR90p8
1	F3	7.61	ENO1_2	57.0	IMR90p8
2	F3	2.89	ENO1_2	57.0	IMR90p8
3	F3	4.29	ENO1_2	57.0	IMR90p8
4	F3	0.91	ENO1_2	57.0	IMR90p8
5	F3	1.28	ENO1_2	57.0	IMR90p8
6	F3	4.57	ENO1_2	57.0	IMR90p8
7	F3	3.89	ENO1_2	57.0	IMR90p8
8	F3	-0.91	ENO1_2	57.0	IMR90p8
9	F3	-3.51	ENO1_2	57.0	IMR90p8
10	F3	1.33	ENO1_2	57.0	IMR90p8
11	F3	-1.84	ENO1_2	57.0	IMR90p8
12	F3	0.66	ENO1_2	57.0	IMR90p8
13	F3	-0.74	ENO1_2	57.0	IMR90p8
14	F3	-8.08	ENO1_2	57.0	IMR90p8
15	F3	-2.79	ENO1_2	57.0	IMR90p8
16	F3	-4.05	ENO1_2	57.0	IMR90p8
17	F3	-1.39	ENO1_2	57.0	IMR90p8
18	F3	5.77	ENO1_2	57.0	IMR90p8
19	F3	12.86	ENO1_2	57.0	IMR90p8
20	F3	40.05	ENO1_2	57.0	IMR90p8
21	F3	80.13	ENO1_2	57.0	IMR90p8
22	F3	164.13	ENO1_2	57.0	IMR90p8
23	F3	303.05	ENO1_2	57.0	IMR90p8
24	F3	501.15	ENO1_2	57.0	IMR90p8
25	F3	717.01	ENO1_2	57.0	IMR90p8
26	F3	951.91	ENO1_2	57.0	IMR90p8
27	F3	1194.49	ENO1_2	57.0	IMR90p8
28	F3	1431.36	ENO1_2	57.0	IMR90p8
29	F3	1652.63	ENO1_2	57.0	IMR90p8
30	F3	1856.66	ENO1_2	57.0	IMR90p8
31	F3	2037.1	ENO1_2	57.0	IMR90p8
32	F3	2197.88	ENO1_2	57.0	IMR90p8
33	F3	2340.06	ENO1_2	57.0	IMR90p8
34	F3	2469.31	ENO1_2	57.0	IMR90p8
35	F3	2585.03	ENO1_2	57.0	IMR90p8
36	F3	2688.61	ENO1_2	57.0	IMR90p8
37	F3	2782.89	ENO1_2	57.0	IMR90p8
38	F3	2868.52	ENO1_2	57.0	IMR90p8
39	F3	2944.21	ENO1_2	57.0	IMR90p8
40	F3	3011.6	ENO1_2	57.0	IMR90p8
1	G3	6.01	ENO1_2	55.7	IMR90p8
2	G3	10.94	ENO1_2	55.7	IMR90p8
3	G3	4.4	ENO1_2	55.7	IMR90p8
4	G3	3.12	ENO1_2	55.7	IMR90p8
5	G3	3.11	ENO1_2	55.7	IMR90p8
6	G3	3.6	ENO1_2	55.7	IMR90p8
7	G3	1.4	ENO1_2	55.7	IMR90p8
8	G3	0.96	ENO1_2	55.7	IMR90p8
9	G3	-1.3	ENO1_2	55.7	IMR90p8
10	G3	-0.84	ENO1_2	55.7	IMR90p8
11	G3	-3.86	ENO1_2	55.7	IMR90p8
12	G3	-1.65	ENO1_2	55.7	IMR90p8
13	G3	-6.13	ENO1_2	55.7	IMR90p8
14	G3	-4.19	ENO1_2	55.7	IMR90p8
15	G3	-2.8	ENO1_2	55.7	IMR90p8
16	G3	-7.0	ENO1_2	55.7	IMR90p8
17	G3	2.35	ENO1_2	55.7	IMR90p8
18	G3	3.95	ENO1_2	55.7	IMR90p8
19	G3	16.21	ENO1_2	55.7	IMR90p8
20	G3	31.04	ENO1_2	55.7	IMR90p8
21	G3	59.25	ENO1_2	55.7	IMR90p8
22	G3	127.86	ENO1_2	55.7	IMR90p8
23	G3	240.61	ENO1_2	55.7	IMR90p8
24	G3	406.72	ENO1_2	55.7	IMR90p8
25	G3	619.3	ENO1_2	55.7	IMR90p8
26	G3	843.38	ENO1_2	55.7	IMR90p8
27	G3	1077.88	ENO1_2	55.7	IMR90p8
28	G3	1315.38	ENO1_2	55.7	IMR90p8
29	G3	1541.3	ENO1_2	55.7	IMR90p8
30	G3	1755.04	ENO1_2	55.7	IMR90p8
31	G3	1941.95	ENO1_2	55.7	IMR90p8
32	G3	2118.21	ENO1_2	55.7	IMR90p8
33	G3	2269.64	ENO1_2	55.7	IMR90p8
34	G3	2409.49	ENO1_2	55.7	IMR90p8
35	G3	2526.35	ENO1_2	55.7	IMR90p8
36	G3	2635.47	ENO1_2	55.7	IMR90p8
37	G3	2733.29	ENO1_2	55.7	IMR90p8
38	G3	2822.44	ENO1_2	55.7	IMR90p8
39	G3	2904.49	ENO1_2	55.7	IMR90p8
40	G3	2983.06	ENO1_2	55.7	IMR90p8
1	H3	-3.75	ENO1_2	55.0	IMR90p8
2	H3	-0.79	ENO1_2	55.0	IMR90p8
3	H3	-1.71	ENO1_2	55.0	IMR90p8
4	H3	4.94	ENO1_2	55.0	IMR90p8
5	H3	0.29	ENO1_2	55.0	IMR90p8
6	H3	2.41	ENO1_2	55.0	IMR90p8
7	H3	7.03	ENO1_2	55.0	IMR90p8
8	H3	-3.19	ENO1_2	55.0	IMR90p8
9	H3	0.71	ENO1_2	55.0	IMR90p8
10	H3	3.55	ENO1_2	55.0	IMR90p8
11	H3	-1.47	ENO1_2	55.0	IMR90p8
12	H3	-3.43	ENO1_2	55.0	IMR90p8
13	H3	-2.98	ENO1_2	55.0	IMR90p8
14	H3	-5.85	ENO1_2	55.0	IMR90p8
15	H3	1.38	ENO1_2	55.0	IMR90p8
16	H3	-2.27	ENO1_2	55.0	IMR90p8
17	H3	-2.65	ENO1_2	55.0	IMR90p8
18	H3	4.44	ENO1_2	55.0	IMR90p8
19	H3	9.47	ENO1_2	55.0	IMR90p8
20	H3	19.98	ENO1_2	55.0	IMR90p8
21	H3	43.91	ENO1_2	55.0	IMR90p8
22	H3	97.73	ENO1_2	55.0	IMR90p8
23	H3	188.43	ENO1_2	55.0	IMR90p8
24	H3	335.78	ENO1_2	55.0	IMR90p8
25	H3	521.01	ENO1_2	55.0	IMR90p8
26	H3	725.25	ENO1_2	55.0	IMR90p8
27	H3	944.96	ENO1_2	55.0	IMR90p8
28	H3	1169.26	ENO1_2	55.0	IMR90p8
29	H3	1385.01	ENO1_2	55.0	IMR90p8
30	H3	1588.46	ENO1_2	55.0	IMR90p8
31	H3	1775.09	ENO1_2	55.0	IMR90p8
32	H3	1942.13	ENO1_2	55.0	IMR90p8
33	H3	2093.42	ENO1_2	55.0	IMR90p8
34	H3	2228.73	ENO1_2	55.0	IMR90p8
35	H3	2350.94	ENO1_2	55.0	IMR90p8
36	H3	2460.04	ENO1_2	55.0	IMR90p8
37	H3	2559.22	ENO1_2	55.0	IMR90p8
38	H3	2647.03	ENO1_2	55.0	IMR90p8
39	H3	2726.3	ENO1_2	55.0	IMR90p8
40	H3	2798.78	ENO1_2	55.0	IMR90p8
