# Supplementary material for: Primer PICKR: literature-mined scoring platform for robust RT–qPCR primers
Source: Nat Commun. 2026 May 28;17:6938. doi: 10.1038/s41467-026-73648-2 (PMC13388996; doi:10.1038/s41467-026-73648-2)
Supplement: Supplementary file 11 — Source Data [file 41467_2026_73648_MOESM11_ESM.zip › Suppl_Fig_S15/melting_curve_data_EEIFA1_2.csv]

Temperature	Well	Derivative	Target	melt temp	Replicate
55.0	A2	3.99	EEIFA1_2	65.0	IMR90p11
55.5	A2	8.64	EEIFA1_2	65.0	IMR90p11
56.0	A2	7.98	EEIFA1_2	65.0	IMR90p11
56.5	A2	7.98	EEIFA1_2	65.0	IMR90p11
57.0	A2	7.98	EEIFA1_2	65.0	IMR90p11
57.5	A2	7.79	EEIFA1_2	65.0	IMR90p11
58.0	A2	8.83	EEIFA1_2	65.0	IMR90p11
58.5	A2	11.81	EEIFA1_2	65.0	IMR90p11
59.0	A2	14.93	EEIFA1_2	65.0	IMR90p11
59.5	A2	17.82	EEIFA1_2	65.0	IMR90p11
60.0	A2	19.32	EEIFA1_2	65.0	IMR90p11
60.5	A2	20.54	EEIFA1_2	65.0	IMR90p11
61.0	A2	22.21	EEIFA1_2	65.0	IMR90p11
61.5	A2	23.32	EEIFA1_2	65.0	IMR90p11
62.0	A2	24.62	EEIFA1_2	65.0	IMR90p11
62.5	A2	26.25	EEIFA1_2	65.0	IMR90p11
63.0	A2	27.53	EEIFA1_2	65.0	IMR90p11
63.5	A2	29.94	EEIFA1_2	65.0	IMR90p11
64.0	A2	35.02	EEIFA1_2	65.0	IMR90p11
64.5	A2	41.68	EEIFA1_2	65.0	IMR90p11
65.0	A2	51.3	EEIFA1_2	65.0	IMR90p11
65.5	A2	64.13	EEIFA1_2	65.0	IMR90p11
66.0	A2	76.27	EEIFA1_2	65.0	IMR90p11
66.5	A2	85.67	EEIFA1_2	65.0	IMR90p11
67.0	A2	93.93	EEIFA1_2	65.0	IMR90p11
67.5	A2	98.92	EEIFA1_2	65.0	IMR90p11
68.0	A2	100.02	EEIFA1_2	65.0	IMR90p11
68.5	A2	100.45	EEIFA1_2	65.0	IMR90p11
69.0	A2	100.75	EEIFA1_2	65.0	IMR90p11
69.5	A2	99.93	EEIFA1_2	65.0	IMR90p11
70.0	A2	99.53	EEIFA1_2	65.0	IMR90p11
70.5	A2	99.82	EEIFA1_2	65.0	IMR90p11
71.0	A2	100.15	EEIFA1_2	65.0	IMR90p11
71.5	A2	100.94	EEIFA1_2	65.0	IMR90p11
72.0	A2	101.94	EEIFA1_2	65.0	IMR90p11
72.5	A2	102.82	EEIFA1_2	65.0	IMR90p11
73.0	A2	103.64	EEIFA1_2	65.0	IMR90p11
73.5	A2	103.65	EEIFA1_2	65.0	IMR90p11
74.0	A2	103.13	EEIFA1_2	65.0	IMR90p11
74.5	A2	103.2	EEIFA1_2	65.0	IMR90p11
75.0	A2	103.12	EEIFA1_2	65.0	IMR90p11
75.5	A2	103.07	EEIFA1_2	65.0	IMR90p11
76.0	A2	103.52	EEIFA1_2	65.0	IMR90p11
76.5	A2	104.08	EEIFA1_2	65.0	IMR90p11
77.0	A2	104.2	EEIFA1_2	65.0	IMR90p11
77.5	A2	104.34	EEIFA1_2	65.0	IMR90p11
78.0	A2	104.37	EEIFA1_2	65.0	IMR90p11
78.5	A2	107.67	EEIFA1_2	65.0	IMR90p11
79.0	A2	139.68	EEIFA1_2	65.0	IMR90p11
79.5	A2	208.92	EEIFA1_2	65.0	IMR90p11
80.0	A2	286.61	EEIFA1_2	65.0	IMR90p11
80.5	A2	358.77	EEIFA1_2	65.0	IMR90p11
81.0	A2	420.4	EEIFA1_2	65.0	IMR90p11
81.5	A2	420.76	EEIFA1_2	65.0	IMR90p11
82.0	A2	342.06	EEIFA1_2	65.0	IMR90p11
82.5	A2	242.25	EEIFA1_2	65.0	IMR90p11
83.0	A2	149.64	EEIFA1_2	65.0	IMR90p11
83.5	A2	64.25	EEIFA1_2	65.0	IMR90p11
84.0	A2	11.55	EEIFA1_2	65.0	IMR90p11
84.5	A2	0.49	EEIFA1_2	65.0	IMR90p11
85.0	A2	2.3	EEIFA1_2	65.0	IMR90p11
85.5	A2	2.58	EEIFA1_2	65.0	IMR90p11
86.0	A2	2.58	EEIFA1_2	65.0	IMR90p11
86.5	A2	2.4	EEIFA1_2	65.0	IMR90p11
87.0	A2	2.41	EEIFA1_2	65.0	IMR90p11
87.5	A2	2.02	EEIFA1_2	65.0	IMR90p11
88.0	A2	1.34	EEIFA1_2	65.0	IMR90p11
88.5	A2	1.0	EEIFA1_2	65.0	IMR90p11
89.0	A2	0.95	EEIFA1_2	65.0	IMR90p11
89.5	A2	1.06	EEIFA1_2	65.0	IMR90p11
90.0	A2	1.46	EEIFA1_2	65.0	IMR90p11
90.5	A2	1.99	EEIFA1_2	65.0	IMR90p11
91.0	A2	2.85	EEIFA1_2	65.0	IMR90p11
91.5	A2	3.69	EEIFA1_2	65.0	IMR90p11
92.0	A2	3.45	EEIFA1_2	65.0	IMR90p11
92.5	A2	3.0	EEIFA1_2	65.0	IMR90p11
93.0	A2	2.65	EEIFA1_2	65.0	IMR90p11
93.5	A2	1.83	EEIFA1_2	65.0	IMR90p11
94.0	A2	1.05	EEIFA1_2	65.0	IMR90p11
94.5	A2	1.01	EEIFA1_2	65.0	IMR90p11
95.0	A2	0.5	EEIFA1_2	65.0	IMR90p11
55.0	B2	4.08	EEIFA1_2	64.5	IMR90p11
55.5	B2	8.84	EEIFA1_2	64.5	IMR90p11
56.0	B2	8.16	EEIFA1_2	64.5	IMR90p11
56.5	B2	8.16	EEIFA1_2	64.5	IMR90p11
57.0	B2	8.16	EEIFA1_2	64.5	IMR90p11
57.5	B2	8.01	EEIFA1_2	64.5	IMR90p11
58.0	B2	8.88	EEIFA1_2	64.5	IMR90p11
58.5	B2	11.24	EEIFA1_2	64.5	IMR90p11
59.0	B2	12.98	EEIFA1_2	64.5	IMR90p11
59.5	B2	14.28	EEIFA1_2	64.5	IMR90p11
60.0	B2	16.37	EEIFA1_2	64.5	IMR90p11
60.5	B2	18.22	EEIFA1_2	64.5	IMR90p11
61.0	B2	19.45	EEIFA1_2	64.5	IMR90p11
61.5	B2	20.8	EEIFA1_2	64.5	IMR90p11
62.0	B2	22.81	EEIFA1_2	64.5	IMR90p11
62.5	B2	25.34	EEIFA1_2	64.5	IMR90p11
63.0	B2	29.14	EEIFA1_2	64.5	IMR90p11
63.5	B2	36.07	EEIFA1_2	64.5	IMR90p11
64.0	B2	46.08	EEIFA1_2	64.5	IMR90p11
64.5	B2	58.07	EEIFA1_2	64.5	IMR90p11
65.0	B2	71.38	EEIFA1_2	64.5	IMR90p11
65.5	B2	85.35	EEIFA1_2	64.5	IMR90p11
66.0	B2	96.73	EEIFA1_2	64.5	IMR90p11
66.5	B2	104.37	EEIFA1_2	64.5	IMR90p11
67.0	B2	109.5	EEIFA1_2	64.5	IMR90p11
67.5	B2	112.07	EEIFA1_2	64.5	IMR90p11
68.0	B2	112.03	EEIFA1_2	64.5	IMR90p11
68.5	B2	111.22	EEIFA1_2	64.5	IMR90p11
69.0	B2	111.23	EEIFA1_2	64.5	IMR90p11
69.5	B2	111.41	EEIFA1_2	64.5	IMR90p11
70.0	B2	112.04	EEIFA1_2	64.5	IMR90p11
70.5	B2	113.36	EEIFA1_2	64.5	IMR90p11
71.0	B2	115.1	EEIFA1_2	64.5	IMR90p11
71.5	B2	116.56	EEIFA1_2	64.5	IMR90p11
72.0	B2	117.62	EEIFA1_2	64.5	IMR90p11
72.5	B2	118.22	EEIFA1_2	64.5	IMR90p11
73.0	B2	118.61	EEIFA1_2	64.5	IMR90p11
73.5	B2	118.67	EEIFA1_2	64.5	IMR90p11
74.0	B2	118.31	EEIFA1_2	64.5	IMR90p11
74.5	B2	117.98	EEIFA1_2	64.5	IMR90p11
75.0	B2	117.78	EEIFA1_2	64.5	IMR90p11
75.5	B2	117.02	EEIFA1_2	64.5	IMR90p11
76.0	B2	116.08	EEIFA1_2	64.5	IMR90p11
76.5	B2	115.57	EEIFA1_2	64.5	IMR90p11
77.0	B2	115.36	EEIFA1_2	64.5	IMR90p11
77.5	B2	115.57	EEIFA1_2	64.5	IMR90p11
78.0	B2	116.29	EEIFA1_2	64.5	IMR90p11
78.5	B2	125.95	EEIFA1_2	64.5	IMR90p11
79.0	B2	175.27	EEIFA1_2	64.5	IMR90p11
79.5	B2	260.16	EEIFA1_2	64.5	IMR90p11
80.0	B2	345.89	EEIFA1_2	64.5	IMR90p11
80.5	B2	425.84	EEIFA1_2	64.5	IMR90p11
81.0	B2	483.93	EEIFA1_2	64.5	IMR90p11
81.5	B2	457.92	EEIFA1_2	64.5	IMR90p11
82.0	B2	355.3	EEIFA1_2	64.5	IMR90p11
82.5	B2	245.57	EEIFA1_2	64.5	IMR90p11
83.0	B2	143.0	EEIFA1_2	64.5	IMR90p11
83.5	B2	53.39	EEIFA1_2	64.5	IMR90p11
84.0	B2	7.87	EEIFA1_2	64.5	IMR90p11
84.5	B2	2.97	EEIFA1_2	64.5	IMR90p11
85.0	B2	3.77	EEIFA1_2	64.5	IMR90p11
85.5	B2	3.37	EEIFA1_2	64.5	IMR90p11
86.0	B2	3.01	EEIFA1_2	64.5	IMR90p11
86.5	B2	2.66	EEIFA1_2	64.5	IMR90p11
87.0	B2	2.8	EEIFA1_2	64.5	IMR90p11
87.5	B2	2.66	EEIFA1_2	64.5	IMR90p11
88.0	B2	2.01	EEIFA1_2	64.5	IMR90p11
88.5	B2	2.01	EEIFA1_2	64.5	IMR90p11
89.0	B2	2.23	EEIFA1_2	64.5	IMR90p11
89.5	B2	1.73	EEIFA1_2	64.5	IMR90p11
90.0	B2	1.82	EEIFA1_2	64.5	IMR90p11
90.5	B2	2.09	EEIFA1_2	64.5	IMR90p11
91.0	B2	1.62	EEIFA1_2	64.5	IMR90p11
91.5	B2	1.16	EEIFA1_2	64.5	IMR90p11
92.0	B2	0.89	EEIFA1_2	64.5	IMR90p11
92.5	B2	0.78	EEIFA1_2	64.5	IMR90p11
93.0	B2	0.63	EEIFA1_2	64.5	IMR90p11
93.5	B2	1.1	EEIFA1_2	64.5	IMR90p11
94.0	B2	1.49	EEIFA1_2	64.5	IMR90p11
94.5	B2	2.83	EEIFA1_2	64.5	IMR90p11
95.0	B2	1.9	EEIFA1_2	64.5	IMR90p11
55.0	C2	7.57	EEIFA1_2	63.3	IMR90p11
55.5	C2	16.4	EEIFA1_2	63.3	IMR90p11
56.0	C2	15.14	EEIFA1_2	63.3	IMR90p11
56.5	C2	15.14	EEIFA1_2	63.3	IMR90p11
57.0	C2	15.14	EEIFA1_2	63.3	IMR90p11
57.5	C2	15.09	EEIFA1_2	63.3	IMR90p11
58.0	C2	15.36	EEIFA1_2	63.3	IMR90p11
58.5	C2	16.11	EEIFA1_2	63.3	IMR90p11
59.0	C2	16.7	EEIFA1_2	63.3	IMR90p11
59.5	C2	17.55	EEIFA1_2	63.3	IMR90p11
60.0	C2	17.94	EEIFA1_2	63.3	IMR90p11
60.5	C2	18.35	EEIFA1_2	63.3	IMR90p11
61.0	C2	19.31	EEIFA1_2	63.3	IMR90p11
61.5	C2	19.87	EEIFA1_2	63.3	IMR90p11
62.0	C2	21.13	EEIFA1_2	63.3	IMR90p11
62.5	C2	23.58	EEIFA1_2	63.3	IMR90p11
63.0	C2	27.18	EEIFA1_2	63.3	IMR90p11
63.5	C2	32.27	EEIFA1_2	63.3	IMR90p11
64.0	C2	40.17	EEIFA1_2	63.3	IMR90p11
64.5	C2	49.89	EEIFA1_2	63.3	IMR90p11
65.0	C2	61.11	EEIFA1_2	63.3	IMR90p11
65.5	C2	73.36	EEIFA1_2	63.3	IMR90p11
66.0	C2	85.02	EEIFA1_2	63.3	IMR90p11
66.5	C2	94.76	EEIFA1_2	63.3	IMR90p11
67.0	C2	102.03	EEIFA1_2	63.3	IMR90p11
67.5	C2	106.18	EEIFA1_2	63.3	IMR90p11
68.0	C2	108.2	EEIFA1_2	63.3	IMR90p11
68.5	C2	110.0	EEIFA1_2	63.3	IMR90p11
69.0	C2	111.56	EEIFA1_2	63.3	IMR90p11
69.5	C2	113.96	EEIFA1_2	63.3	IMR90p11
70.0	C2	118.03	EEIFA1_2	63.3	IMR90p11
70.5	C2	122.47	EEIFA1_2	63.3	IMR90p11
71.0	C2	125.64	EEIFA1_2	63.3	IMR90p11
71.5	C2	127.73	EEIFA1_2	63.3	IMR90p11
72.0	C2	128.29	EEIFA1_2	63.3	IMR90p11
72.5	C2	127.17	EEIFA1_2	63.3	IMR90p11
73.0	C2	125.05	EEIFA1_2	63.3	IMR90p11
73.5	C2	122.72	EEIFA1_2	63.3	IMR90p11
74.0	C2	120.56	EEIFA1_2	63.3	IMR90p11
74.5	C2	118.63	EEIFA1_2	63.3	IMR90p11
75.0	C2	116.89	EEIFA1_2	63.3	IMR90p11
75.5	C2	115.73	EEIFA1_2	63.3	IMR90p11
76.0	C2	115.4	EEIFA1_2	63.3	IMR90p11
76.5	C2	115.12	EEIFA1_2	63.3	IMR90p11
77.0	C2	115.48	EEIFA1_2	63.3	IMR90p11
77.5	C2	117.13	EEIFA1_2	63.3	IMR90p11
78.0	C2	118.58	EEIFA1_2	63.3	IMR90p11
78.5	C2	125.93	EEIFA1_2	63.3	IMR90p11
79.0	C2	171.7	EEIFA1_2	63.3	IMR90p11
79.5	C2	258.52	EEIFA1_2	63.3	IMR90p11
80.0	C2	349.5	EEIFA1_2	63.3	IMR90p11
80.5	C2	434.21	EEIFA1_2	63.3	IMR90p11
81.0	C2	501.96	EEIFA1_2	63.3	IMR90p11
81.5	C2	488.82	EEIFA1_2	63.3	IMR90p11
82.0	C2	388.2	EEIFA1_2	63.3	IMR90p11
82.5	C2	271.73	EEIFA1_2	63.3	IMR90p11
83.0	C2	163.2	EEIFA1_2	63.3	IMR90p11
83.5	C2	65.49	EEIFA1_2	63.3	IMR90p11
84.0	C2	10.49	EEIFA1_2	63.3	IMR90p11
84.5	C2	1.19	EEIFA1_2	63.3	IMR90p11
85.0	C2	2.65	EEIFA1_2	63.3	IMR90p11
85.5	C2	2.91	EEIFA1_2	63.3	IMR90p11
86.0	C2	2.96	EEIFA1_2	63.3	IMR90p11
86.5	C2	2.78	EEIFA1_2	63.3	IMR90p11
87.0	C2	3.05	EEIFA1_2	63.3	IMR90p11
87.5	C2	3.44	EEIFA1_2	63.3	IMR90p11
88.0	C2	2.98	EEIFA1_2	63.3	IMR90p11
88.5	C2	2.23	EEIFA1_2	63.3	IMR90p11
89.0	C2	1.89	EEIFA1_2	63.3	IMR90p11
89.5	C2	1.84	EEIFA1_2	63.3	IMR90p11
90.0	C2	1.59	EEIFA1_2	63.3	IMR90p11
90.5	C2	1.46	EEIFA1_2	63.3	IMR90p11
91.0	C2	2.01	EEIFA1_2	63.3	IMR90p11
91.5	C2	2.15	EEIFA1_2	63.3	IMR90p11
92.0	C2	1.55	EEIFA1_2	63.3	IMR90p11
92.5	C2	1.23	EEIFA1_2	63.3	IMR90p11
93.0	C2	1.15	EEIFA1_2	63.3	IMR90p11
93.5	C2	1.93	EEIFA1_2	63.3	IMR90p11
94.0	C2	2.24	EEIFA1_2	63.3	IMR90p11
94.5	C2	5.33	EEIFA1_2	63.3	IMR90p11
95.0	C2	3.94	EEIFA1_2	63.3	IMR90p11
55.0	D2	7.38	EEIFA1_2	61.4	IMR90p11
55.5	D2	15.98	EEIFA1_2	61.4	IMR90p11
56.0	D2	14.75	EEIFA1_2	61.4	IMR90p11
56.5	D2	14.75	EEIFA1_2	61.4	IMR90p11
57.0	D2	14.75	EEIFA1_2	61.4	IMR90p11
57.5	D2	14.71	EEIFA1_2	61.4	IMR90p11
58.0	D2	15.01	EEIFA1_2	61.4	IMR90p11
58.5	D2	15.4	EEIFA1_2	61.4	IMR90p11
59.0	D2	15.75	EEIFA1_2	61.4	IMR90p11
59.5	D2	15.5	EEIFA1_2	61.4	IMR90p11
60.0	D2	14.45	EEIFA1_2	61.4	IMR90p11
60.5	D2	13.84	EEIFA1_2	61.4	IMR90p11
61.0	D2	13.54	EEIFA1_2	61.4	IMR90p11
61.5	D2	13.16	EEIFA1_2	61.4	IMR90p11
62.0	D2	13.58	EEIFA1_2	61.4	IMR90p11
62.5	D2	14.04	EEIFA1_2	61.4	IMR90p11
63.0	D2	15.08	EEIFA1_2	61.4	IMR90p11
63.5	D2	18.65	EEIFA1_2	61.4	IMR90p11
64.0	D2	24.49	EEIFA1_2	61.4	IMR90p11
64.5	D2	32.83	EEIFA1_2	61.4	IMR90p11
65.0	D2	44.46	EEIFA1_2	61.4	IMR90p11
65.5	D2	58.12	EEIFA1_2	61.4	IMR90p11
66.0	D2	71.02	EEIFA1_2	61.4	IMR90p11
66.5	D2	82.19	EEIFA1_2	61.4	IMR90p11
67.0	D2	90.83	EEIFA1_2	61.4	IMR90p11
67.5	D2	96.62	EEIFA1_2	61.4	IMR90p11
68.0	D2	100.76	EEIFA1_2	61.4	IMR90p11
68.5	D2	104.48	EEIFA1_2	61.4	IMR90p11
69.0	D2	108.42	EEIFA1_2	61.4	IMR90p11
69.5	D2	113.94	EEIFA1_2	61.4	IMR90p11
70.0	D2	121.84	EEIFA1_2	61.4	IMR90p11
70.5	D2	130.15	EEIFA1_2	61.4	IMR90p11
71.0	D2	137.65	EEIFA1_2	61.4	IMR90p11
71.5	D2	143.76	EEIFA1_2	61.4	IMR90p11
72.0	D2	145.94	EEIFA1_2	61.4	IMR90p11
72.5	D2	142.86	EEIFA1_2	61.4	IMR90p11
73.0	D2	136.01	EEIFA1_2	61.4	IMR90p11
73.5	D2	127.68	EEIFA1_2	61.4	IMR90p11
74.0	D2	119.68	EEIFA1_2	61.4	IMR90p11
74.5	D2	113.37	EEIFA1_2	61.4	IMR90p11
75.0	D2	109.3	EEIFA1_2	61.4	IMR90p11
75.5	D2	107.91	EEIFA1_2	61.4	IMR90p11
76.0	D2	107.7	EEIFA1_2	61.4	IMR90p11
76.5	D2	107.28	EEIFA1_2	61.4	IMR90p11
77.0	D2	107.26	EEIFA1_2	61.4	IMR90p11
77.5	D2	107.55	EEIFA1_2	61.4	IMR90p11
78.0	D2	107.93	EEIFA1_2	61.4	IMR90p11
78.5	D2	111.34	EEIFA1_2	61.4	IMR90p11
79.0	D2	142.53	EEIFA1_2	61.4	IMR90p11
79.5	D2	213.02	EEIFA1_2	61.4	IMR90p11
80.0	D2	294.33	EEIFA1_2	61.4	IMR90p11
80.5	D2	369.01	EEIFA1_2	61.4	IMR90p11
81.0	D2	433.58	EEIFA1_2	61.4	IMR90p11
81.5	D2	438.91	EEIFA1_2	61.4	IMR90p11
82.0	D2	360.86	EEIFA1_2	61.4	IMR90p11
82.5	D2	256.98	EEIFA1_2	61.4	IMR90p11
83.0	D2	160.96	EEIFA1_2	61.4	IMR90p11
83.5	D2	71.71	EEIFA1_2	61.4	IMR90p11
84.0	D2	14.39	EEIFA1_2	61.4	IMR90p11
84.5	D2	1.05	EEIFA1_2	61.4	IMR90p11
85.0	D2	2.35	EEIFA1_2	61.4	IMR90p11
85.5	D2	2.14	EEIFA1_2	61.4	IMR90p11
86.0	D2	2.51	EEIFA1_2	61.4	IMR90p11
86.5	D2	2.48	EEIFA1_2	61.4	IMR90p11
87.0	D2	2.64	EEIFA1_2	61.4	IMR90p11
87.5	D2	2.94	EEIFA1_2	61.4	IMR90p11
88.0	D2	2.54	EEIFA1_2	61.4	IMR90p11
88.5	D2	2.19	EEIFA1_2	61.4	IMR90p11
89.0	D2	1.99	EEIFA1_2	61.4	IMR90p11
89.5	D2	1.08	EEIFA1_2	61.4	IMR90p11
90.0	D2	0.81	EEIFA1_2	61.4	IMR90p11
90.5	D2	1.6	EEIFA1_2	61.4	IMR90p11
91.0	D2	1.63	EEIFA1_2	61.4	IMR90p11
91.5	D2	1.7	EEIFA1_2	61.4	IMR90p11
92.0	D2	2.54	EEIFA1_2	61.4	IMR90p11
92.5	D2	2.59	EEIFA1_2	61.4	IMR90p11
93.0	D2	1.91	EEIFA1_2	61.4	IMR90p11
93.5	D2	2.03	EEIFA1_2	61.4	IMR90p11
94.0	D2	1.91	EEIFA1_2	61.4	IMR90p11
94.5	D2	2.18	EEIFA1_2	61.4	IMR90p11
95.0	D2	1.25	EEIFA1_2	61.4	IMR90p11
55.0	E2	5.11	EEIFA1_2	59.0	IMR90p11
55.5	E2	11.08	EEIFA1_2	59.0	IMR90p11
56.0	E2	10.22	EEIFA1_2	59.0	IMR90p11
56.5	E2	10.22	EEIFA1_2	59.0	IMR90p11
57.0	E2	10.22	EEIFA1_2	59.0	IMR90p11
57.5	E2	10.09	EEIFA1_2	59.0	IMR90p11
58.0	E2	10.92	EEIFA1_2	59.0	IMR90p11
58.5	E2	12.74	EEIFA1_2	59.0	IMR90p11
59.0	E2	14.05	EEIFA1_2	59.0	IMR90p11
59.5	E2	15.46	EEIFA1_2	59.0	IMR90p11
60.0	E2	16.11	EEIFA1_2	59.0	IMR90p11
60.5	E2	16.19	EEIFA1_2	59.0	IMR90p11
61.0	E2	16.59	EEIFA1_2	59.0	IMR90p11
61.5	E2	16.13	EEIFA1_2	59.0	IMR90p11
62.0	E2	15.15	EEIFA1_2	59.0	IMR90p11
62.5	E2	15.51	EEIFA1_2	59.0	IMR90p11
63.0	E2	17.0	EEIFA1_2	59.0	IMR90p11
63.5	E2	19.23	EEIFA1_2	59.0	IMR90p11
64.0	E2	23.27	EEIFA1_2	59.0	IMR90p11
64.5	E2	28.96	EEIFA1_2	59.0	IMR90p11
65.0	E2	36.28	EEIFA1_2	59.0	IMR90p11
65.5	E2	45.06	EEIFA1_2	59.0	IMR90p11
66.0	E2	54.87	EEIFA1_2	59.0	IMR90p11
66.5	E2	65.65	EEIFA1_2	59.0	IMR90p11
67.0	E2	75.88	EEIFA1_2	59.0	IMR90p11
67.5	E2	84.16	EEIFA1_2	59.0	IMR90p11
68.0	E2	92.35	EEIFA1_2	59.0	IMR90p11
68.5	E2	101.2	EEIFA1_2	59.0	IMR90p11
69.0	E2	109.41	EEIFA1_2	59.0	IMR90p11
69.5	E2	120.66	EEIFA1_2	59.0	IMR90p11
70.0	E2	137.13	EEIFA1_2	59.0	IMR90p11
70.5	E2	155.12	EEIFA1_2	59.0	IMR90p11
71.0	E2	171.17	EEIFA1_2	59.0	IMR90p11
71.5	E2	183.45	EEIFA1_2	59.0	IMR90p11
72.0	E2	187.06	EEIFA1_2	59.0	IMR90p11
72.5	E2	178.99	EEIFA1_2	59.0	IMR90p11
73.0	E2	162.25	EEIFA1_2	59.0	IMR90p11
73.5	E2	141.62	EEIFA1_2	59.0	IMR90p11
74.0	E2	122.14	EEIFA1_2	59.0	IMR90p11
74.5	E2	106.58	EEIFA1_2	59.0	IMR90p11
75.0	E2	96.56	EEIFA1_2	59.0	IMR90p11
75.5	E2	91.46	EEIFA1_2	59.0	IMR90p11
76.0	E2	89.08	EEIFA1_2	59.0	IMR90p11
76.5	E2	87.66	EEIFA1_2	59.0	IMR90p11
77.0	E2	87.37	EEIFA1_2	59.0	IMR90p11
77.5	E2	87.64	EEIFA1_2	59.0	IMR90p11
78.0	E2	88.24	EEIFA1_2	59.0	IMR90p11
78.5	E2	90.39	EEIFA1_2	59.0	IMR90p11
79.0	E2	108.98	EEIFA1_2	59.0	IMR90p11
79.5	E2	156.36	EEIFA1_2	59.0	IMR90p11
80.0	E2	214.27	EEIFA1_2	59.0	IMR90p11
80.5	E2	266.98	EEIFA1_2	59.0	IMR90p11
81.0	E2	314.06	EEIFA1_2	59.0	IMR90p11
81.5	E2	324.6	EEIFA1_2	59.0	IMR90p11
82.0	E2	272.69	EEIFA1_2	59.0	IMR90p11
82.5	E2	195.67	EEIFA1_2	59.0	IMR90p11
83.0	E2	125.07	EEIFA1_2	59.0	IMR90p11
83.5	E2	59.34	EEIFA1_2	59.0	IMR90p11
84.0	E2	13.65	EEIFA1_2	59.0	IMR90p11
84.5	E2	0.6	EEIFA1_2	59.0	IMR90p11
85.0	E2	1.99	EEIFA1_2	59.0	IMR90p11
85.5	E2	2.43	EEIFA1_2	59.0	IMR90p11
86.0	E2	2.54	EEIFA1_2	59.0	IMR90p11
86.5	E2	2.37	EEIFA1_2	59.0	IMR90p11
87.0	E2	2.51	EEIFA1_2	59.0	IMR90p11
87.5	E2	2.78	EEIFA1_2	59.0	IMR90p11
88.0	E2	2.54	EEIFA1_2	59.0	IMR90p11
88.5	E2	2.34	EEIFA1_2	59.0	IMR90p11
89.0	E2	2.43	EEIFA1_2	59.0	IMR90p11
89.5	E2	2.66	EEIFA1_2	59.0	IMR90p11
90.0	E2	2.35	EEIFA1_2	59.0	IMR90p11
90.5	E2	2.07	EEIFA1_2	59.0	IMR90p11
91.0	E2	1.83	EEIFA1_2	59.0	IMR90p11
91.5	E2	1.5	EEIFA1_2	59.0	IMR90p11
92.0	E2	1.4	EEIFA1_2	59.0	IMR90p11
92.5	E2	1.7	EEIFA1_2	59.0	IMR90p11
93.0	E2	1.94	EEIFA1_2	59.0	IMR90p11
93.5	E2	1.75	EEIFA1_2	59.0	IMR90p11
94.0	E2	1.97	EEIFA1_2	59.0	IMR90p11
94.5	E2	1.3	EEIFA1_2	59.0	IMR90p11
95.0	E2	0.18	EEIFA1_2	59.0	IMR90p11
55.0	F2	-0.1	EEIFA1_2	57.0	IMR90p11
55.5	F2	-0.21	EEIFA1_2	57.0	IMR90p11
56.0	F2	-0.2	EEIFA1_2	57.0	IMR90p11
56.5	F2	-0.2	EEIFA1_2	57.0	IMR90p11
57.0	F2	-0.2	EEIFA1_2	57.0	IMR90p11
57.5	F2	-0.51	EEIFA1_2	57.0	IMR90p11
58.0	F2	1.42	EEIFA1_2	57.0	IMR90p11
58.5	F2	5.29	EEIFA1_2	57.0	IMR90p11
59.0	F2	8.09	EEIFA1_2	57.0	IMR90p11
59.5	F2	10.02	EEIFA1_2	57.0	IMR90p11
60.0	F2	10.33	EEIFA1_2	57.0	IMR90p11
60.5	F2	10.1	EEIFA1_2	57.0	IMR90p11
61.0	F2	10.63	EEIFA1_2	57.0	IMR90p11
61.5	F2	10.7	EEIFA1_2	57.0	IMR90p11
62.0	F2	10.04	EEIFA1_2	57.0	IMR90p11
62.5	F2	9.51	EEIFA1_2	57.0	IMR90p11
63.0	F2	8.89	EEIFA1_2	57.0	IMR90p11
63.5	F2	8.57	EEIFA1_2	57.0	IMR90p11
64.0	F2	10.93	EEIFA1_2	57.0	IMR90p11
64.5	F2	16.76	EEIFA1_2	57.0	IMR90p11
65.0	F2	25.56	EEIFA1_2	57.0	IMR90p11
65.5	F2	37.52	EEIFA1_2	57.0	IMR90p11
66.0	F2	51.08	EEIFA1_2	57.0	IMR90p11
66.5	F2	63.77	EEIFA1_2	57.0	IMR90p11
67.0	F2	74.43	EEIFA1_2	57.0	IMR90p11
67.5	F2	83.38	EEIFA1_2	57.0	IMR90p11
68.0	F2	90.71	EEIFA1_2	57.0	IMR90p11
68.5	F2	97.54	EEIFA1_2	57.0	IMR90p11
69.0	F2	105.81	EEIFA1_2	57.0	IMR90p11
69.5	F2	117.63	EEIFA1_2	57.0	IMR90p11
70.0	F2	134.27	EEIFA1_2	57.0	IMR90p11
70.5	F2	154.5	EEIFA1_2	57.0	IMR90p11
71.0	F2	174.22	EEIFA1_2	57.0	IMR90p11
71.5	F2	188.3	EEIFA1_2	57.0	IMR90p11
72.0	F2	192.96	EEIFA1_2	57.0	IMR90p11
72.5	F2	184.26	EEIFA1_2	57.0	IMR90p11
73.0	F2	163.54	EEIFA1_2	57.0	IMR90p11
73.5	F2	138.1	EEIFA1_2	57.0	IMR90p11
74.0	F2	114.27	EEIFA1_2	57.0	IMR90p11
74.5	F2	94.89	EEIFA1_2	57.0	IMR90p11
75.0	F2	82.55	EEIFA1_2	57.0	IMR90p11
75.5	F2	76.89	EEIFA1_2	57.0	IMR90p11
76.0	F2	74.4	EEIFA1_2	57.0	IMR90p11
76.5	F2	72.76	EEIFA1_2	57.0	IMR90p11
77.0	F2	71.75	EEIFA1_2	57.0	IMR90p11
77.5	F2	71.4	EEIFA1_2	57.0	IMR90p11
78.0	F2	71.02	EEIFA1_2	57.0	IMR90p11
78.5	F2	71.0	EEIFA1_2	57.0	IMR90p11
79.0	F2	83.58	EEIFA1_2	57.0	IMR90p11
79.5	F2	118.44	EEIFA1_2	57.0	IMR90p11
80.0	F2	160.71	EEIFA1_2	57.0	IMR90p11
80.5	F2	199.37	EEIFA1_2	57.0	IMR90p11
81.0	F2	235.06	EEIFA1_2	57.0	IMR90p11
81.5	F2	243.63	EEIFA1_2	57.0	IMR90p11
82.0	F2	204.51	EEIFA1_2	57.0	IMR90p11
82.5	F2	147.23	EEIFA1_2	57.0	IMR90p11
83.0	F2	95.38	EEIFA1_2	57.0	IMR90p11
83.5	F2	45.65	EEIFA1_2	57.0	IMR90p11
84.0	F2	11.01	EEIFA1_2	57.0	IMR90p11
84.5	F2	2.0	EEIFA1_2	57.0	IMR90p11
85.0	F2	2.88	EEIFA1_2	57.0	IMR90p11
85.5	F2	2.07	EEIFA1_2	57.0	IMR90p11
86.0	F2	2.35	EEIFA1_2	57.0	IMR90p11
86.5	F2	2.4	EEIFA1_2	57.0	IMR90p11
87.0	F2	1.75	EEIFA1_2	57.0	IMR90p11
87.5	F2	1.67	EEIFA1_2	57.0	IMR90p11
88.0	F2	1.86	EEIFA1_2	57.0	IMR90p11
88.5	F2	1.8	EEIFA1_2	57.0	IMR90p11
89.0	F2	1.49	EEIFA1_2	57.0	IMR90p11
89.5	F2	1.91	EEIFA1_2	57.0	IMR90p11
90.0	F2	2.49	EEIFA1_2	57.0	IMR90p11
90.5	F2	2.8	EEIFA1_2	57.0	IMR90p11
91.0	F2	2.84	EEIFA1_2	57.0	IMR90p11
91.5	F2	2.84	EEIFA1_2	57.0	IMR90p11
92.0	F2	2.53	EEIFA1_2	57.0	IMR90p11
92.5	F2	2.23	EEIFA1_2	57.0	IMR90p11
93.0	F2	2.09	EEIFA1_2	57.0	IMR90p11
93.5	F2	2.35	EEIFA1_2	57.0	IMR90p11
94.0	F2	2.76	EEIFA1_2	57.0	IMR90p11
94.5	F2	3.89	EEIFA1_2	57.0	IMR90p11
95.0	F2	2.2	EEIFA1_2	57.0	IMR90p11
55.0	G2	-3.65	EEIFA1_2	55.7	IMR90p11
55.5	G2	-7.91	EEIFA1_2	55.7	IMR90p11
56.0	G2	-7.3	EEIFA1_2	55.7	IMR90p11
56.5	G2	-7.3	EEIFA1_2	55.7	IMR90p11
57.0	G2	-7.3	EEIFA1_2	55.7	IMR90p11
57.5	G2	-7.73	EEIFA1_2	55.7	IMR90p11
58.0	G2	-5.08	EEIFA1_2	55.7	IMR90p11
58.5	G2	0.04	EEIFA1_2	55.7	IMR90p11
59.0	G2	2.7	EEIFA1_2	55.7	IMR90p11
59.5	G2	4.91	EEIFA1_2	55.7	IMR90p11
60.0	G2	6.79	EEIFA1_2	55.7	IMR90p11
60.5	G2	7.25	EEIFA1_2	55.7	IMR90p11
61.0	G2	7.45	EEIFA1_2	55.7	IMR90p11
61.5	G2	8.11	EEIFA1_2	55.7	IMR90p11
62.0	G2	8.46	EEIFA1_2	55.7	IMR90p11
62.5	G2	9.45	EEIFA1_2	55.7	IMR90p11
63.0	G2	11.4	EEIFA1_2	55.7	IMR90p11
63.5	G2	13.56	EEIFA1_2	55.7	IMR90p11
64.0	G2	17.3	EEIFA1_2	55.7	IMR90p11
64.5	G2	23.76	EEIFA1_2	55.7	IMR90p11
65.0	G2	32.03	EEIFA1_2	55.7	IMR90p11
65.5	G2	42.04	EEIFA1_2	55.7	IMR90p11
66.0	G2	53.86	EEIFA1_2	55.7	IMR90p11
66.5	G2	65.75	EEIFA1_2	55.7	IMR90p11
67.0	G2	75.84	EEIFA1_2	55.7	IMR90p11
67.5	G2	83.41	EEIFA1_2	55.7	IMR90p11
68.0	G2	89.37	EEIFA1_2	55.7	IMR90p11
68.5	G2	94.26	EEIFA1_2	55.7	IMR90p11
69.0	G2	99.04	EEIFA1_2	55.7	IMR90p11
69.5	G2	106.28	EEIFA1_2	55.7	IMR90p11
70.0	G2	118.16	EEIFA1_2	55.7	IMR90p11
70.5	G2	132.93	EEIFA1_2	55.7	IMR90p11
71.0	G2	147.18	EEIFA1_2	55.7	IMR90p11
71.5	G2	157.5	EEIFA1_2	55.7	IMR90p11
72.0	G2	160.33	EEIFA1_2	55.7	IMR90p11
72.5	G2	153.09	EEIFA1_2	55.7	IMR90p11
73.0	G2	137.18	EEIFA1_2	55.7	IMR90p11
73.5	G2	117.93	EEIFA1_2	55.7	IMR90p11
74.0	G2	100.65	EEIFA1_2	55.7	IMR90p11
74.5	G2	87.27	EEIFA1_2	55.7	IMR90p11
75.0	G2	78.77	EEIFA1_2	55.7	IMR90p11
75.5	G2	75.06	EEIFA1_2	55.7	IMR90p11
76.0	G2	73.64	EEIFA1_2	55.7	IMR90p11
76.5	G2	72.25	EEIFA1_2	55.7	IMR90p11
77.0	G2	70.99	EEIFA1_2	55.7	IMR90p11
77.5	G2	70.12	EEIFA1_2	55.7	IMR90p11
78.0	G2	69.46	EEIFA1_2	55.7	IMR90p11
78.5	G2	69.42	EEIFA1_2	55.7	IMR90p11
79.0	G2	82.07	EEIFA1_2	55.7	IMR90p11
79.5	G2	115.83	EEIFA1_2	55.7	IMR90p11
80.0	G2	155.95	EEIFA1_2	55.7	IMR90p11
80.5	G2	192.5	EEIFA1_2	55.7	IMR90p11
81.0	G2	225.82	EEIFA1_2	55.7	IMR90p11
81.5	G2	231.29	EEIFA1_2	55.7	IMR90p11
82.0	G2	192.37	EEIFA1_2	55.7	IMR90p11
82.5	G2	138.3	EEIFA1_2	55.7	IMR90p11
83.0	G2	88.62	EEIFA1_2	55.7	IMR90p11
83.5	G2	41.84	EEIFA1_2	55.7	IMR90p11
84.0	G2	10.53	EEIFA1_2	55.7	IMR90p11
84.5	G2	2.17	EEIFA1_2	55.7	IMR90p11
85.0	G2	2.94	EEIFA1_2	55.7	IMR90p11
85.5	G2	3.01	EEIFA1_2	55.7	IMR90p11
86.0	G2	2.83	EEIFA1_2	55.7	IMR90p11
86.5	G2	2.79	EEIFA1_2	55.7	IMR90p11
87.0	G2	3.1	EEIFA1_2	55.7	IMR90p11
87.5	G2	2.62	EEIFA1_2	55.7	IMR90p11
88.0	G2	1.95	EEIFA1_2	55.7	IMR90p11
88.5	G2	2.07	EEIFA1_2	55.7	IMR90p11
89.0	G2	1.81	EEIFA1_2	55.7	IMR90p11
89.5	G2	1.4	EEIFA1_2	55.7	IMR90p11
90.0	G2	1.76	EEIFA1_2	55.7	IMR90p11
90.5	G2	2.45	EEIFA1_2	55.7	IMR90p11
91.0	G2	2.45	EEIFA1_2	55.7	IMR90p11
91.5	G2	2.24	EEIFA1_2	55.7	IMR90p11
92.0	G2	2.63	EEIFA1_2	55.7	IMR90p11
92.5	G2	3.09	EEIFA1_2	55.7	IMR90p11
93.0	G2	2.64	EEIFA1_2	55.7	IMR90p11
93.5	G2	3.22	EEIFA1_2	55.7	IMR90p11
94.0	G2	3.83	EEIFA1_2	55.7	IMR90p11
94.5	G2	5.81	EEIFA1_2	55.7	IMR90p11
95.0	G2	3.55	EEIFA1_2	55.7	IMR90p11
55.0	H2	-4.71	EEIFA1_2	55.0	IMR90p11
55.5	H2	-10.21	EEIFA1_2	55.0	IMR90p11
56.0	H2	-9.43	EEIFA1_2	55.0	IMR90p11
56.5	H2	-9.43	EEIFA1_2	55.0	IMR90p11
57.0	H2	-9.43	EEIFA1_2	55.0	IMR90p11
57.5	H2	-9.8	EEIFA1_2	55.0	IMR90p11
58.0	H2	-7.56	EEIFA1_2	55.0	IMR90p11
58.5	H2	-2.82	EEIFA1_2	55.0	IMR90p11
59.0	H2	0.74	EEIFA1_2	55.0	IMR90p11
59.5	H2	3.04	EEIFA1_2	55.0	IMR90p11
60.0	H2	4.59	EEIFA1_2	55.0	IMR90p11
60.5	H2	6.14	EEIFA1_2	55.0	IMR90p11
61.0	H2	6.74	EEIFA1_2	55.0	IMR90p11
61.5	H2	6.75	EEIFA1_2	55.0	IMR90p11
62.0	H2	7.47	EEIFA1_2	55.0	IMR90p11
62.5	H2	8.52	EEIFA1_2	55.0	IMR90p11
63.0	H2	9.56	EEIFA1_2	55.0	IMR90p11
63.5	H2	11.77	EEIFA1_2	55.0	IMR90p11
64.0	H2	15.45	EEIFA1_2	55.0	IMR90p11
64.5	H2	20.54	EEIFA1_2	55.0	IMR90p11
65.0	H2	27.63	EEIFA1_2	55.0	IMR90p11
65.5	H2	36.52	EEIFA1_2	55.0	IMR90p11
66.0	H2	46.78	EEIFA1_2	55.0	IMR90p11
66.5	H2	57.22	EEIFA1_2	55.0	IMR90p11
67.0	H2	66.53	EEIFA1_2	55.0	IMR90p11
67.5	H2	74.1	EEIFA1_2	55.0	IMR90p11
68.0	H2	80.31	EEIFA1_2	55.0	IMR90p11
68.5	H2	85.06	EEIFA1_2	55.0	IMR90p11
69.0	H2	89.63	EEIFA1_2	55.0	IMR90p11
69.5	H2	97.12	EEIFA1_2	55.0	IMR90p11
70.0	H2	109.76	EEIFA1_2	55.0	IMR90p11
70.5	H2	126.75	EEIFA1_2	55.0	IMR90p11
71.0	H2	144.66	EEIFA1_2	55.0	IMR90p11
71.5	H2	160.13	EEIFA1_2	55.0	IMR90p11
72.0	H2	168.07	EEIFA1_2	55.0	IMR90p11
72.5	H2	163.68	EEIFA1_2	55.0	IMR90p11
73.0	H2	147.28	EEIFA1_2	55.0	IMR90p11
73.5	H2	125.42	EEIFA1_2	55.0	IMR90p11
74.0	H2	103.24	EEIFA1_2	55.0	IMR90p11
74.5	H2	84.13	EEIFA1_2	55.0	IMR90p11
75.0	H2	71.5	EEIFA1_2	55.0	IMR90p11
75.5	H2	65.36	EEIFA1_2	55.0	IMR90p11
76.0	H2	62.81	EEIFA1_2	55.0	IMR90p11
76.5	H2	61.55	EEIFA1_2	55.0	IMR90p11
77.0	H2	61.12	EEIFA1_2	55.0	IMR90p11
77.5	H2	60.6	EEIFA1_2	55.0	IMR90p11
78.0	H2	60.65	EEIFA1_2	55.0	IMR90p11
78.5	H2	60.5	EEIFA1_2	55.0	IMR90p11
79.0	H2	67.66	EEIFA1_2	55.0	IMR90p11
79.5	H2	93.13	EEIFA1_2	55.0	IMR90p11
80.0	H2	127.33	EEIFA1_2	55.0	IMR90p11
80.5	H2	157.65	EEIFA1_2	55.0	IMR90p11
81.0	H2	186.09	EEIFA1_2	55.0	IMR90p11
81.5	H2	197.77	EEIFA1_2	55.0	IMR90p11
82.0	H2	170.25	EEIFA1_2	55.0	IMR90p11
82.5	H2	123.28	EEIFA1_2	55.0	IMR90p11
83.0	H2	80.94	EEIFA1_2	55.0	IMR90p11
83.5	H2	41.04	EEIFA1_2	55.0	IMR90p11
84.0	H2	10.77	EEIFA1_2	55.0	IMR90p11
84.5	H2	1.41	EEIFA1_2	55.0	IMR90p11
85.0	H2	3.03	EEIFA1_2	55.0	IMR90p11
85.5	H2	3.56	EEIFA1_2	55.0	IMR90p11
86.0	H2	3.43	EEIFA1_2	55.0	IMR90p11
86.5	H2	2.7	EEIFA1_2	55.0	IMR90p11
87.0	H2	2.17	EEIFA1_2	55.0	IMR90p11
87.5	H2	1.76	EEIFA1_2	55.0	IMR90p11
88.0	H2	1.16	EEIFA1_2	55.0	IMR90p11
88.5	H2	1.35	EEIFA1_2	55.0	IMR90p11
89.0	H2	2.39	EEIFA1_2	55.0	IMR90p11
89.5	H2	2.64	EEIFA1_2	55.0	IMR90p11
90.0	H2	2.58	EEIFA1_2	55.0	IMR90p11
90.5	H2	3.0	EEIFA1_2	55.0	IMR90p11
91.0	H2	2.56	EEIFA1_2	55.0	IMR90p11
91.5	H2	1.46	EEIFA1_2	55.0	IMR90p11
92.0	H2	1.1	EEIFA1_2	55.0	IMR90p11
92.5	H2	1.11	EEIFA1_2	55.0	IMR90p11
93.0	H2	0.84	EEIFA1_2	55.0	IMR90p11
93.5	H2	2.07	EEIFA1_2	55.0	IMR90p11
94.0	H2	2.84	EEIFA1_2	55.0	IMR90p11
94.5	H2	5.67	EEIFA1_2	55.0	IMR90p11
95.0	H2	3.91	EEIFA1_2	55.0	IMR90p11
55.0	A2	3.95	EEIFA1_2	65.0	IMR90p2
55.5	A2	8.56	EEIFA1_2	65.0	IMR90p2
56.0	A2	7.9	EEIFA1_2	65.0	IMR90p2
56.5	A2	7.9	EEIFA1_2	65.0	IMR90p2
57.0	A2	7.9	EEIFA1_2	65.0	IMR90p2
57.5	A2	7.72	EEIFA1_2	65.0	IMR90p2
58.0	A2	8.75	EEIFA1_2	65.0	IMR90p2
58.5	A2	11.34	EEIFA1_2	65.0	IMR90p2
59.0	A2	13.71	EEIFA1_2	65.0	IMR90p2
59.5	A2	15.59	EEIFA1_2	65.0	IMR90p2
60.0	A2	17.37	EEIFA1_2	65.0	IMR90p2
60.5	A2	19.14	EEIFA1_2	65.0	IMR90p2
61.0	A2	20.74	EEIFA1_2	65.0	IMR90p2
61.5	A2	21.71	EEIFA1_2	65.0	IMR90p2
62.0	A2	22.26	EEIFA1_2	65.0	IMR90p2
62.5	A2	23.01	EEIFA1_2	65.0	IMR90p2
63.0	A2	24.84	EEIFA1_2	65.0	IMR90p2
63.5	A2	28.05	EEIFA1_2	65.0	IMR90p2
64.0	A2	33.89	EEIFA1_2	65.0	IMR90p2
64.5	A2	42.63	EEIFA1_2	65.0	IMR90p2
65.0	A2	53.19	EEIFA1_2	65.0	IMR90p2
65.5	A2	64.98	EEIFA1_2	65.0	IMR90p2
66.0	A2	76.19	EEIFA1_2	65.0	IMR90p2
66.5	A2	85.03	EEIFA1_2	65.0	IMR90p2
67.0	A2	91.48	EEIFA1_2	65.0	IMR90p2
67.5	A2	95.36	EEIFA1_2	65.0	IMR90p2
68.0	A2	96.05	EEIFA1_2	65.0	IMR90p2
68.5	A2	95.61	EEIFA1_2	65.0	IMR90p2
69.0	A2	94.97	EEIFA1_2	65.0	IMR90p2
69.5	A2	93.55	EEIFA1_2	65.0	IMR90p2
70.0	A2	92.73	EEIFA1_2	65.0	IMR90p2
70.5	A2	93.41	EEIFA1_2	65.0	IMR90p2
71.0	A2	94.22	EEIFA1_2	65.0	IMR90p2
71.5	A2	94.91	EEIFA1_2	65.0	IMR90p2
72.0	A2	96.3	EEIFA1_2	65.0	IMR90p2
72.5	A2	97.51	EEIFA1_2	65.0	IMR90p2
73.0	A2	97.99	EEIFA1_2	65.0	IMR90p2
73.5	A2	98.48	EEIFA1_2	65.0	IMR90p2
74.0	A2	98.54	EEIFA1_2	65.0	IMR90p2
74.5	A2	97.76	EEIFA1_2	65.0	IMR90p2
75.0	A2	97.2	EEIFA1_2	65.0	IMR90p2
75.5	A2	96.58	EEIFA1_2	65.0	IMR90p2
76.0	A2	95.51	EEIFA1_2	65.0	IMR90p2
76.5	A2	95.44	EEIFA1_2	65.0	IMR90p2
77.0	A2	96.39	EEIFA1_2	65.0	IMR90p2
77.5	A2	96.9	EEIFA1_2	65.0	IMR90p2
78.0	A2	98.01	EEIFA1_2	65.0	IMR90p2
78.5	A2	104.5	EEIFA1_2	65.0	IMR90p2
79.0	A2	139.84	EEIFA1_2	65.0	IMR90p2
79.5	A2	206.19	EEIFA1_2	65.0	IMR90p2
80.0	A2	276.22	EEIFA1_2	65.0	IMR90p2
80.5	A2	340.27	EEIFA1_2	65.0	IMR90p2
81.0	A2	390.33	EEIFA1_2	65.0	IMR90p2
81.5	A2	377.8	EEIFA1_2	65.0	IMR90p2
82.0	A2	298.39	EEIFA1_2	65.0	IMR90p2
82.5	A2	207.93	EEIFA1_2	65.0	IMR90p2
83.0	A2	124.32	EEIFA1_2	65.0	IMR90p2
83.5	A2	49.79	EEIFA1_2	65.0	IMR90p2
84.0	A2	7.92	EEIFA1_2	65.0	IMR90p2
84.5	A2	1.3	EEIFA1_2	65.0	IMR90p2
85.0	A2	2.49	EEIFA1_2	65.0	IMR90p2
85.5	A2	2.33	EEIFA1_2	65.0	IMR90p2
86.0	A2	2.05	EEIFA1_2	65.0	IMR90p2
86.5	A2	2.47	EEIFA1_2	65.0	IMR90p2
87.0	A2	2.79	EEIFA1_2	65.0	IMR90p2
87.5	A2	2.64	EEIFA1_2	65.0	IMR90p2
88.0	A2	2.32	EEIFA1_2	65.0	IMR90p2
88.5	A2	1.86	EEIFA1_2	65.0	IMR90p2
89.0	A2	1.58	EEIFA1_2	65.0	IMR90p2
89.5	A2	1.54	EEIFA1_2	65.0	IMR90p2
90.0	A2	1.64	EEIFA1_2	65.0	IMR90p2
90.5	A2	2.05	EEIFA1_2	65.0	IMR90p2
91.0	A2	2.34	EEIFA1_2	65.0	IMR90p2
91.5	A2	2.1	EEIFA1_2	65.0	IMR90p2
92.0	A2	2.06	EEIFA1_2	65.0	IMR90p2
92.5	A2	1.98	EEIFA1_2	65.0	IMR90p2
93.0	A2	1.79	EEIFA1_2	65.0	IMR90p2
93.5	A2	1.58	EEIFA1_2	65.0	IMR90p2
94.0	A2	1.58	EEIFA1_2	65.0	IMR90p2
94.5	A2	1.07	EEIFA1_2	65.0	IMR90p2
95.0	A2	0.14	EEIFA1_2	65.0	IMR90p2
55.0	B2	4.11	EEIFA1_2	64.5	IMR90p2
55.5	B2	8.91	EEIFA1_2	64.5	IMR90p2
56.0	B2	8.23	EEIFA1_2	64.5	IMR90p2
56.5	B2	8.23	EEIFA1_2	64.5	IMR90p2
57.0	B2	8.23	EEIFA1_2	64.5	IMR90p2
57.5	B2	8.12	EEIFA1_2	64.5	IMR90p2
58.0	B2	8.84	EEIFA1_2	64.5	IMR90p2
58.5	B2	9.56	EEIFA1_2	64.5	IMR90p2
59.0	B2	9.77	EEIFA1_2	64.5	IMR90p2
59.5	B2	10.16	EEIFA1_2	64.5	IMR90p2
60.0	B2	10.14	EEIFA1_2	64.5	IMR90p2
60.5	B2	10.57	EEIFA1_2	64.5	IMR90p2
61.0	B2	11.86	EEIFA1_2	64.5	IMR90p2
61.5	B2	13.77	EEIFA1_2	64.5	IMR90p2
62.0	B2	16.31	EEIFA1_2	64.5	IMR90p2
62.5	B2	19.94	EEIFA1_2	64.5	IMR90p2
63.0	B2	25.36	EEIFA1_2	64.5	IMR90p2
63.5	B2	32.91	EEIFA1_2	64.5	IMR90p2
64.0	B2	42.59	EEIFA1_2	64.5	IMR90p2
64.5	B2	54.15	EEIFA1_2	64.5	IMR90p2
65.0	B2	66.48	EEIFA1_2	64.5	IMR90p2
65.5	B2	77.43	EEIFA1_2	64.5	IMR90p2
66.0	B2	86.24	EEIFA1_2	64.5	IMR90p2
66.5	B2	92.42	EEIFA1_2	64.5	IMR90p2
67.0	B2	96.08	EEIFA1_2	64.5	IMR90p2
67.5	B2	98.21	EEIFA1_2	64.5	IMR90p2
68.0	B2	99.66	EEIFA1_2	64.5	IMR90p2
68.5	B2	101.39	EEIFA1_2	64.5	IMR90p2
69.0	B2	103.23	EEIFA1_2	64.5	IMR90p2
69.5	B2	104.82	EEIFA1_2	64.5	IMR90p2
70.0	B2	106.85	EEIFA1_2	64.5	IMR90p2
70.5	B2	109.06	EEIFA1_2	64.5	IMR90p2
71.0	B2	110.24	EEIFA1_2	64.5	IMR90p2
71.5	B2	111.16	EEIFA1_2	64.5	IMR90p2
72.0	B2	112.2	EEIFA1_2	64.5	IMR90p2
72.5	B2	111.89	EEIFA1_2	64.5	IMR90p2
73.0	B2	110.64	EEIFA1_2	64.5	IMR90p2
73.5	B2	109.57	EEIFA1_2	64.5	IMR90p2
74.0	B2	108.51	EEIFA1_2	64.5	IMR90p2
74.5	B2	107.24	EEIFA1_2	64.5	IMR90p2
75.0	B2	106.18	EEIFA1_2	64.5	IMR90p2
75.5	B2	105.61	EEIFA1_2	64.5	IMR90p2
76.0	B2	105.25	EEIFA1_2	64.5	IMR90p2
76.5	B2	104.97	EEIFA1_2	64.5	IMR90p2
77.0	B2	104.86	EEIFA1_2	64.5	IMR90p2
77.5	B2	105.68	EEIFA1_2	64.5	IMR90p2
78.0	B2	106.9	EEIFA1_2	64.5	IMR90p2
78.5	B2	114.37	EEIFA1_2	64.5	IMR90p2
79.0	B2	156.37	EEIFA1_2	64.5	IMR90p2
79.5	B2	232.5	EEIFA1_2	64.5	IMR90p2
80.0	B2	309.92	EEIFA1_2	64.5	IMR90p2
80.5	B2	381.01	EEIFA1_2	64.5	IMR90p2
81.0	B2	435.24	EEIFA1_2	64.5	IMR90p2
81.5	B2	415.99	EEIFA1_2	64.5	IMR90p2
82.0	B2	324.36	EEIFA1_2	64.5	IMR90p2
82.5	B2	224.45	EEIFA1_2	64.5	IMR90p2
83.0	B2	131.72	EEIFA1_2	64.5	IMR90p2
83.5	B2	48.87	EEIFA1_2	64.5	IMR90p2
84.0	B2	5.18	EEIFA1_2	64.5	IMR90p2
84.5	B2	0.31	EEIFA1_2	64.5	IMR90p2
85.0	B2	1.53	EEIFA1_2	64.5	IMR90p2
85.5	B2	1.59	EEIFA1_2	64.5	IMR90p2
86.0	B2	2.67	EEIFA1_2	64.5	IMR90p2
86.5	B2	3.28	EEIFA1_2	64.5	IMR90p2
87.0	B2	2.9	EEIFA1_2	64.5	IMR90p2
87.5	B2	2.91	EEIFA1_2	64.5	IMR90p2
88.0	B2	3.06	EEIFA1_2	64.5	IMR90p2
88.5	B2	2.43	EEIFA1_2	64.5	IMR90p2
89.0	B2	2.1	EEIFA1_2	64.5	IMR90p2
89.5	B2	2.3	EEIFA1_2	64.5	IMR90p2
90.0	B2	2.37	EEIFA1_2	64.5	IMR90p2
90.5	B2	2.11	EEIFA1_2	64.5	IMR90p2
91.0	B2	2.34	EEIFA1_2	64.5	IMR90p2
91.5	B2	2.38	EEIFA1_2	64.5	IMR90p2
92.0	B2	2.18	EEIFA1_2	64.5	IMR90p2
92.5	B2	1.87	EEIFA1_2	64.5	IMR90p2
93.0	B2	1.55	EEIFA1_2	64.5	IMR90p2
93.5	B2	0.95	EEIFA1_2	64.5	IMR90p2
94.0	B2	0.45	EEIFA1_2	64.5	IMR90p2
94.5	B2	-0.17	EEIFA1_2	64.5	IMR90p2
95.0	B2	-0.39	EEIFA1_2	64.5	IMR90p2
55.0	C2	8.5	EEIFA1_2	63.3	IMR90p2
55.5	C2	18.41	EEIFA1_2	63.3	IMR90p2
56.0	C2	16.99	EEIFA1_2	63.3	IMR90p2
56.5	C2	16.99	EEIFA1_2	63.3	IMR90p2
57.0	C2	16.99	EEIFA1_2	63.3	IMR90p2
57.5	C2	16.94	EEIFA1_2	63.3	IMR90p2
58.0	C2	17.33	EEIFA1_2	63.3	IMR90p2
58.5	C2	17.46	EEIFA1_2	63.3	IMR90p2
59.0	C2	16.29	EEIFA1_2	63.3	IMR90p2
59.5	C2	15.91	EEIFA1_2	63.3	IMR90p2
60.0	C2	15.83	EEIFA1_2	63.3	IMR90p2
60.5	C2	15.3	EEIFA1_2	63.3	IMR90p2
61.0	C2	15.04	EEIFA1_2	63.3	IMR90p2
61.5	C2	15.03	EEIFA1_2	63.3	IMR90p2
62.0	C2	15.21	EEIFA1_2	63.3	IMR90p2
62.5	C2	15.78	EEIFA1_2	63.3	IMR90p2
63.0	C2	17.84	EEIFA1_2	63.3	IMR90p2
63.5	C2	21.85	EEIFA1_2	63.3	IMR90p2
64.0	C2	28.9	EEIFA1_2	63.3	IMR90p2
64.5	C2	38.66	EEIFA1_2	63.3	IMR90p2
65.0	C2	50.37	EEIFA1_2	63.3	IMR90p2
65.5	C2	63.55	EEIFA1_2	63.3	IMR90p2
66.0	C2	76.28	EEIFA1_2	63.3	IMR90p2
66.5	C2	86.92	EEIFA1_2	63.3	IMR90p2
67.0	C2	95.09	EEIFA1_2	63.3	IMR90p2
67.5	C2	100.74	EEIFA1_2	63.3	IMR90p2
68.0	C2	103.91	EEIFA1_2	63.3	IMR90p2
68.5	C2	106.15	EEIFA1_2	63.3	IMR90p2
69.0	C2	108.94	EEIFA1_2	63.3	IMR90p2
69.5	C2	112.55	EEIFA1_2	63.3	IMR90p2
70.0	C2	116.9	EEIFA1_2	63.3	IMR90p2
70.5	C2	121.73	EEIFA1_2	63.3	IMR90p2
71.0	C2	126.06	EEIFA1_2	63.3	IMR90p2
71.5	C2	127.86	EEIFA1_2	63.3	IMR90p2
72.0	C2	127.5	EEIFA1_2	63.3	IMR90p2
72.5	C2	125.55	EEIFA1_2	63.3	IMR90p2
73.0	C2	121.95	EEIFA1_2	63.3	IMR90p2
73.5	C2	118.19	EEIFA1_2	63.3	IMR90p2
74.0	C2	115.09	EEIFA1_2	63.3	IMR90p2
74.5	C2	112.12	EEIFA1_2	63.3	IMR90p2
75.0	C2	109.77	EEIFA1_2	63.3	IMR90p2
75.5	C2	107.9	EEIFA1_2	63.3	IMR90p2
76.0	C2	106.19	EEIFA1_2	63.3	IMR90p2
76.5	C2	105.73	EEIFA1_2	63.3	IMR90p2
77.0	C2	106.5	EEIFA1_2	63.3	IMR90p2
77.5	C2	107.29	EEIFA1_2	63.3	IMR90p2
78.0	C2	108.66	EEIFA1_2	63.3	IMR90p2
78.5	C2	115.83	EEIFA1_2	63.3	IMR90p2
79.0	C2	155.98	EEIFA1_2	63.3	IMR90p2
79.5	C2	232.52	EEIFA1_2	63.3	IMR90p2
80.0	C2	314.08	EEIFA1_2	63.3	IMR90p2
80.5	C2	389.67	EEIFA1_2	63.3	IMR90p2
81.0	C2	449.73	EEIFA1_2	63.3	IMR90p2
81.5	C2	437.64	EEIFA1_2	63.3	IMR90p2
82.0	C2	347.26	EEIFA1_2	63.3	IMR90p2
82.5	C2	243.18	EEIFA1_2	63.3	IMR90p2
83.0	C2	146.37	EEIFA1_2	63.3	IMR90p2
83.5	C2	58.98	EEIFA1_2	63.3	IMR90p2
84.0	C2	10.27	EEIFA1_2	63.3	IMR90p2
84.5	C2	2.7	EEIFA1_2	63.3	IMR90p2
85.0	C2	3.21	EEIFA1_2	63.3	IMR90p2
85.5	C2	2.31	EEIFA1_2	63.3	IMR90p2
86.0	C2	1.98	EEIFA1_2	63.3	IMR90p2
86.5	C2	1.52	EEIFA1_2	63.3	IMR90p2
87.0	C2	1.24	EEIFA1_2	63.3	IMR90p2
87.5	C2	1.65	EEIFA1_2	63.3	IMR90p2
88.0	C2	2.33	EEIFA1_2	63.3	IMR90p2
88.5	C2	2.52	EEIFA1_2	63.3	IMR90p2
89.0	C2	2.43	EEIFA1_2	63.3	IMR90p2
89.5	C2	2.58	EEIFA1_2	63.3	IMR90p2
90.0	C2	2.64	EEIFA1_2	63.3	IMR90p2
90.5	C2	2.53	EEIFA1_2	63.3	IMR90p2
91.0	C2	2.72	EEIFA1_2	63.3	IMR90p2
91.5	C2	3.08	EEIFA1_2	63.3	IMR90p2
92.0	C2	3.27	EEIFA1_2	63.3	IMR90p2
92.5	C2	3.47	EEIFA1_2	63.3	IMR90p2
93.0	C2	3.48	EEIFA1_2	63.3	IMR90p2
93.5	C2	3.14	EEIFA1_2	63.3	IMR90p2
94.0	C2	2.98	EEIFA1_2	63.3	IMR90p2
94.5	C2	2.52	EEIFA1_2	63.3	IMR90p2
95.0	C2	0.78	EEIFA1_2	63.3	IMR90p2
55.0	D2	8.59	EEIFA1_2	61.4	IMR90p2
55.5	D2	18.62	EEIFA1_2	61.4	IMR90p2
56.0	D2	17.19	EEIFA1_2	61.4	IMR90p2
56.5	D2	17.19	EEIFA1_2	61.4	IMR90p2
57.0	D2	17.19	EEIFA1_2	61.4	IMR90p2
57.5	D2	17.06	EEIFA1_2	61.4	IMR90p2
58.0	D2	17.91	EEIFA1_2	61.4	IMR90p2
58.5	D2	19.18	EEIFA1_2	61.4	IMR90p2
59.0	D2	19.14	EEIFA1_2	61.4	IMR90p2
59.5	D2	18.3	EEIFA1_2	61.4	IMR90p2
60.0	D2	16.95	EEIFA1_2	61.4	IMR90p2
60.5	D2	15.71	EEIFA1_2	61.4	IMR90p2
61.0	D2	14.85	EEIFA1_2	61.4	IMR90p2
61.5	D2	14.25	EEIFA1_2	61.4	IMR90p2
62.0	D2	13.67	EEIFA1_2	61.4	IMR90p2
62.5	D2	13.51	EEIFA1_2	61.4	IMR90p2
63.0	D2	14.53	EEIFA1_2	61.4	IMR90p2
63.5	D2	16.53	EEIFA1_2	61.4	IMR90p2
64.0	D2	21.11	EEIFA1_2	61.4	IMR90p2
64.5	D2	29.92	EEIFA1_2	61.4	IMR90p2
65.0	D2	41.27	EEIFA1_2	61.4	IMR90p2
65.5	D2	53.57	EEIFA1_2	61.4	IMR90p2
66.0	D2	66.96	EEIFA1_2	61.4	IMR90p2
66.5	D2	78.86	EEIFA1_2	61.4	IMR90p2
67.0	D2	86.97	EEIFA1_2	61.4	IMR90p2
67.5	D2	92.97	EEIFA1_2	61.4	IMR90p2
68.0	D2	97.75	EEIFA1_2	61.4	IMR90p2
68.5	D2	101.63	EEIFA1_2	61.4	IMR90p2
69.0	D2	107.17	EEIFA1_2	61.4	IMR90p2
69.5	D2	115.79	EEIFA1_2	61.4	IMR90p2
70.0	D2	127.31	EEIFA1_2	61.4	IMR90p2
70.5	D2	141.13	EEIFA1_2	61.4	IMR90p2
71.0	D2	153.9	EEIFA1_2	61.4	IMR90p2
71.5	D2	161.58	EEIFA1_2	61.4	IMR90p2
72.0	D2	162.93	EEIFA1_2	61.4	IMR90p2
72.5	D2	156.65	EEIFA1_2	61.4	IMR90p2
73.0	D2	143.23	EEIFA1_2	61.4	IMR90p2
73.5	D2	127.82	EEIFA1_2	61.4	IMR90p2
74.0	D2	114.82	EEIFA1_2	61.4	IMR90p2
74.5	D2	104.44	EEIFA1_2	61.4	IMR90p2
75.0	D2	97.31	EEIFA1_2	61.4	IMR90p2
75.5	D2	94.73	EEIFA1_2	61.4	IMR90p2
76.0	D2	93.77	EEIFA1_2	61.4	IMR90p2
76.5	D2	92.36	EEIFA1_2	61.4	IMR90p2
77.0	D2	91.99	EEIFA1_2	61.4	IMR90p2
77.5	D2	92.56	EEIFA1_2	61.4	IMR90p2
78.0	D2	92.55	EEIFA1_2	61.4	IMR90p2
78.5	D2	94.87	EEIFA1_2	61.4	IMR90p2
79.0	D2	120.84	EEIFA1_2	61.4	IMR90p2
79.5	D2	178.06	EEIFA1_2	61.4	IMR90p2
80.0	D2	242.54	EEIFA1_2	61.4	IMR90p2
80.5	D2	301.65	EEIFA1_2	61.4	IMR90p2
81.0	D2	352.73	EEIFA1_2	61.4	IMR90p2
81.5	D2	353.95	EEIFA1_2	61.4	IMR90p2
82.0	D2	287.64	EEIFA1_2	61.4	IMR90p2
82.5	D2	202.8	EEIFA1_2	61.4	IMR90p2
83.0	D2	125.34	EEIFA1_2	61.4	IMR90p2
83.5	D2	53.84	EEIFA1_2	61.4	IMR90p2
84.0	D2	8.79	EEIFA1_2	61.4	IMR90p2
84.5	D2	0.22	EEIFA1_2	61.4	IMR90p2
85.0	D2	3.1	EEIFA1_2	61.4	IMR90p2
85.5	D2	3.3	EEIFA1_2	61.4	IMR90p2
86.0	D2	3.2	EEIFA1_2	61.4	IMR90p2
86.5	D2	3.86	EEIFA1_2	61.4	IMR90p2
87.0	D2	3.34	EEIFA1_2	61.4	IMR90p2
87.5	D2	2.29	EEIFA1_2	61.4	IMR90p2
88.0	D2	2.49	EEIFA1_2	61.4	IMR90p2
88.5	D2	2.78	EEIFA1_2	61.4	IMR90p2
89.0	D2	2.29	EEIFA1_2	61.4	IMR90p2
89.5	D2	2.29	EEIFA1_2	61.4	IMR90p2
90.0	D2	2.6	EEIFA1_2	61.4	IMR90p2
90.5	D2	2.05	EEIFA1_2	61.4	IMR90p2
91.0	D2	1.4	EEIFA1_2	61.4	IMR90p2
91.5	D2	1.43	EEIFA1_2	61.4	IMR90p2
92.0	D2	1.53	EEIFA1_2	61.4	IMR90p2
92.5	D2	1.03	EEIFA1_2	61.4	IMR90p2
93.0	D2	1.36	EEIFA1_2	61.4	IMR90p2
93.5	D2	1.93	EEIFA1_2	61.4	IMR90p2
94.0	D2	1.72	EEIFA1_2	61.4	IMR90p2
94.5	D2	2.0	EEIFA1_2	61.4	IMR90p2
95.0	D2	1.12	EEIFA1_2	61.4	IMR90p2
55.0	E2	2.58	EEIFA1_2	59.0	IMR90p2
55.5	E2	5.6	EEIFA1_2	59.0	IMR90p2
56.0	E2	5.17	EEIFA1_2	59.0	IMR90p2
56.5	E2	5.17	EEIFA1_2	59.0	IMR90p2
57.0	E2	5.17	EEIFA1_2	59.0	IMR90p2
57.5	E2	4.95	EEIFA1_2	59.0	IMR90p2
58.0	E2	6.22	EEIFA1_2	59.0	IMR90p2
58.5	E2	9.18	EEIFA1_2	59.0	IMR90p2
59.0	E2	11.27	EEIFA1_2	59.0	IMR90p2
59.5	E2	12.34	EEIFA1_2	59.0	IMR90p2
60.0	E2	13.77	EEIFA1_2	59.0	IMR90p2
60.5	E2	15.29	EEIFA1_2	59.0	IMR90p2
61.0	E2	15.44	EEIFA1_2	59.0	IMR90p2
61.5	E2	15.15	EEIFA1_2	59.0	IMR90p2
62.0	E2	15.36	EEIFA1_2	59.0	IMR90p2
62.5	E2	15.23	EEIFA1_2	59.0	IMR90p2
63.0	E2	16.23	EEIFA1_2	59.0	IMR90p2
63.5	E2	19.73	EEIFA1_2	59.0	IMR90p2
64.0	E2	25.59	EEIFA1_2	59.0	IMR90p2
64.5	E2	34.01	EEIFA1_2	59.0	IMR90p2
65.0	E2	45.2	EEIFA1_2	59.0	IMR90p2
65.5	E2	57.0	EEIFA1_2	59.0	IMR90p2
66.0	E2	68.07	EEIFA1_2	59.0	IMR90p2
66.5	E2	78.78	EEIFA1_2	59.0	IMR90p2
67.0	E2	87.34	EEIFA1_2	59.0	IMR90p2
67.5	E2	93.44	EEIFA1_2	59.0	IMR90p2
68.0	E2	98.99	EEIFA1_2	59.0	IMR90p2
68.5	E2	105.87	EEIFA1_2	59.0	IMR90p2
69.0	E2	114.86	EEIFA1_2	59.0	IMR90p2
69.5	E2	128.68	EEIFA1_2	59.0	IMR90p2
70.0	E2	149.17	EEIFA1_2	59.0	IMR90p2
70.5	E2	174.19	EEIFA1_2	59.0	IMR90p2
71.0	E2	197.88	EEIFA1_2	59.0	IMR90p2
71.5	E2	214.26	EEIFA1_2	59.0	IMR90p2
72.0	E2	219.35	EEIFA1_2	59.0	IMR90p2
72.5	E2	209.21	EEIFA1_2	59.0	IMR90p2
73.0	E2	184.85	EEIFA1_2	59.0	IMR90p2
73.5	E2	155.2	EEIFA1_2	59.0	IMR90p2
74.0	E2	127.71	EEIFA1_2	59.0	IMR90p2
74.5	E2	104.86	EEIFA1_2	59.0	IMR90p2
75.0	E2	89.52	EEIFA1_2	59.0	IMR90p2
75.5	E2	81.96	EEIFA1_2	59.0	IMR90p2
76.0	E2	77.83	EEIFA1_2	59.0	IMR90p2
76.5	E2	74.59	EEIFA1_2	59.0	IMR90p2
77.0	E2	72.67	EEIFA1_2	59.0	IMR90p2
77.5	E2	71.73	EEIFA1_2	59.0	IMR90p2
78.0	E2	71.32	EEIFA1_2	59.0	IMR90p2
78.5	E2	72.31	EEIFA1_2	59.0	IMR90p2
79.0	E2	89.14	EEIFA1_2	59.0	IMR90p2
79.5	E2	127.29	EEIFA1_2	59.0	IMR90p2
80.0	E2	169.15	EEIFA1_2	59.0	IMR90p2
80.5	E2	206.75	EEIFA1_2	59.0	IMR90p2
81.0	E2	240.18	EEIFA1_2	59.0	IMR90p2
81.5	E2	240.3	EEIFA1_2	59.0	IMR90p2
82.0	E2	194.7	EEIFA1_2	59.0	IMR90p2
82.5	E2	137.99	EEIFA1_2	59.0	IMR90p2
83.0	E2	86.46	EEIFA1_2	59.0	IMR90p2
83.5	E2	38.24	EEIFA1_2	59.0	IMR90p2
84.0	E2	7.78	EEIFA1_2	59.0	IMR90p2
84.5	E2	1.51	EEIFA1_2	59.0	IMR90p2
85.0	E2	2.51	EEIFA1_2	59.0	IMR90p2
85.5	E2	2.61	EEIFA1_2	59.0	IMR90p2
86.0	E2	2.63	EEIFA1_2	59.0	IMR90p2
86.5	E2	2.71	EEIFA1_2	59.0	IMR90p2
87.0	E2	2.97	EEIFA1_2	59.0	IMR90p2
87.5	E2	3.0	EEIFA1_2	59.0	IMR90p2
88.0	E2	2.89	EEIFA1_2	59.0	IMR90p2
88.5	E2	2.78	EEIFA1_2	59.0	IMR90p2
89.0	E2	2.83	EEIFA1_2	59.0	IMR90p2
89.5	E2	2.49	EEIFA1_2	59.0	IMR90p2
90.0	E2	1.88	EEIFA1_2	59.0	IMR90p2
90.5	E2	1.6	EEIFA1_2	59.0	IMR90p2
91.0	E2	1.46	EEIFA1_2	59.0	IMR90p2
91.5	E2	1.31	EEIFA1_2	59.0	IMR90p2
92.0	E2	1.62	EEIFA1_2	59.0	IMR90p2
92.5	E2	2.07	EEIFA1_2	59.0	IMR90p2
93.0	E2	2.28	EEIFA1_2	59.0	IMR90p2
93.5	E2	2.04	EEIFA1_2	59.0	IMR90p2
94.0	E2	2.05	EEIFA1_2	59.0	IMR90p2
94.5	E2	1.17	EEIFA1_2	59.0	IMR90p2
95.0	E2	0.01	EEIFA1_2	59.0	IMR90p2
55.0	F2	0.58	EEIFA1_2	57.0	IMR90p2
55.5	F2	1.25	EEIFA1_2	57.0	IMR90p2
56.0	F2	1.15	EEIFA1_2	57.0	IMR90p2
56.5	F2	1.15	EEIFA1_2	57.0	IMR90p2
57.0	F2	1.15	EEIFA1_2	57.0	IMR90p2
57.5	F2	0.83	EEIFA1_2	57.0	IMR90p2
58.0	F2	2.92	EEIFA1_2	57.0	IMR90p2
58.5	F2	6.41	EEIFA1_2	57.0	IMR90p2
59.0	F2	8.62	EEIFA1_2	57.0	IMR90p2
59.5	F2	11.25	EEIFA1_2	57.0	IMR90p2
60.0	F2	13.38	EEIFA1_2	57.0	IMR90p2
60.5	F2	14.78	EEIFA1_2	57.0	IMR90p2
61.0	F2	16.61	EEIFA1_2	57.0	IMR90p2
61.5	F2	17.46	EEIFA1_2	57.0	IMR90p2
62.0	F2	16.04	EEIFA1_2	57.0	IMR90p2
62.5	F2	14.18	EEIFA1_2	57.0	IMR90p2
63.0	F2	13.4	EEIFA1_2	57.0	IMR90p2
63.5	F2	13.04	EEIFA1_2	57.0	IMR90p2
64.0	F2	15.96	EEIFA1_2	57.0	IMR90p2
64.5	F2	23.49	EEIFA1_2	57.0	IMR90p2
65.0	F2	33.63	EEIFA1_2	57.0	IMR90p2
65.5	F2	45.66	EEIFA1_2	57.0	IMR90p2
66.0	F2	59.3	EEIFA1_2	57.0	IMR90p2
66.5	F2	71.32	EEIFA1_2	57.0	IMR90p2
67.0	F2	80.75	EEIFA1_2	57.0	IMR90p2
67.5	F2	89.07	EEIFA1_2	57.0	IMR90p2
68.0	F2	95.67	EEIFA1_2	57.0	IMR90p2
68.5	F2	101.94	EEIFA1_2	57.0	IMR90p2
69.0	F2	111.21	EEIFA1_2	57.0	IMR90p2
69.5	F2	126.13	EEIFA1_2	57.0	IMR90p2
70.0	F2	147.45	EEIFA1_2	57.0	IMR90p2
70.5	F2	174.67	EEIFA1_2	57.0	IMR90p2
71.0	F2	202.7	EEIFA1_2	57.0	IMR90p2
71.5	F2	224.04	EEIFA1_2	57.0	IMR90p2
72.0	F2	232.47	EEIFA1_2	57.0	IMR90p2
72.5	F2	224.38	EEIFA1_2	57.0	IMR90p2
73.0	F2	200.16	EEIFA1_2	57.0	IMR90p2
73.5	F2	166.9	EEIFA1_2	57.0	IMR90p2
74.0	F2	133.71	EEIFA1_2	57.0	IMR90p2
74.5	F2	104.82	EEIFA1_2	57.0	IMR90p2
75.0	F2	83.19	EEIFA1_2	57.0	IMR90p2
75.5	F2	70.34	EEIFA1_2	57.0	IMR90p2
76.0	F2	62.87	EEIFA1_2	57.0	IMR90p2
76.5	F2	57.63	EEIFA1_2	57.0	IMR90p2
77.0	F2	55.03	EEIFA1_2	57.0	IMR90p2
77.5	F2	54.26	EEIFA1_2	57.0	IMR90p2
78.0	F2	54.03	EEIFA1_2	57.0	IMR90p2
78.5	F2	54.93	EEIFA1_2	57.0	IMR90p2
79.0	F2	66.34	EEIFA1_2	57.0	IMR90p2
79.5	F2	92.28	EEIFA1_2	57.0	IMR90p2
80.0	F2	120.74	EEIFA1_2	57.0	IMR90p2
80.5	F2	146.13	EEIFA1_2	57.0	IMR90p2
81.0	F2	168.94	EEIFA1_2	57.0	IMR90p2
81.5	F2	169.25	EEIFA1_2	57.0	IMR90p2
82.0	F2	137.98	EEIFA1_2	57.0	IMR90p2
82.5	F2	98.54	EEIFA1_2	57.0	IMR90p2
83.0	F2	62.32	EEIFA1_2	57.0	IMR90p2
83.5	F2	28.45	EEIFA1_2	57.0	IMR90p2
84.0	F2	7.1	EEIFA1_2	57.0	IMR90p2
84.5	F2	1.97	EEIFA1_2	57.0	IMR90p2
85.0	F2	1.98	EEIFA1_2	57.0	IMR90p2
85.5	F2	2.04	EEIFA1_2	57.0	IMR90p2
86.0	F2	1.89	EEIFA1_2	57.0	IMR90p2
86.5	F2	1.56	EEIFA1_2	57.0	IMR90p2
87.0	F2	1.95	EEIFA1_2	57.0	IMR90p2
87.5	F2	2.24	EEIFA1_2	57.0	IMR90p2
88.0	F2	2.31	EEIFA1_2	57.0	IMR90p2
88.5	F2	2.63	EEIFA1_2	57.0	IMR90p2
89.0	F2	2.6	EEIFA1_2	57.0	IMR90p2
89.5	F2	2.2	EEIFA1_2	57.0	IMR90p2
90.0	F2	2.55	EEIFA1_2	57.0	IMR90p2
90.5	F2	2.84	EEIFA1_2	57.0	IMR90p2
91.0	F2	2.66	EEIFA1_2	57.0	IMR90p2
91.5	F2	3.05	EEIFA1_2	57.0	IMR90p2
92.0	F2	3.38	EEIFA1_2	57.0	IMR90p2
92.5	F2	2.74	EEIFA1_2	57.0	IMR90p2
93.0	F2	2.03	EEIFA1_2	57.0	IMR90p2
93.5	F2	1.34	EEIFA1_2	57.0	IMR90p2
94.0	F2	0.58	EEIFA1_2	57.0	IMR90p2
94.5	F2	-0.53	EEIFA1_2	57.0	IMR90p2
95.0	F2	-0.65	EEIFA1_2	57.0	IMR90p2
55.0	G2	0.84	EEIFA1_2	55.7	IMR90p2
55.5	G2	1.82	EEIFA1_2	55.7	IMR90p2
56.0	G2	1.68	EEIFA1_2	55.7	IMR90p2
56.5	G2	1.68	EEIFA1_2	55.7	IMR90p2
57.0	G2	1.68	EEIFA1_2	55.7	IMR90p2
57.5	G2	1.33	EEIFA1_2	55.7	IMR90p2
58.0	G2	3.45	EEIFA1_2	55.7	IMR90p2
58.5	G2	7.75	EEIFA1_2	55.7	IMR90p2
59.0	G2	11.71	EEIFA1_2	55.7	IMR90p2
59.5	G2	14.8	EEIFA1_2	55.7	IMR90p2
60.0	G2	17.33	EEIFA1_2	55.7	IMR90p2
60.5	G2	19.8	EEIFA1_2	55.7	IMR90p2
61.0	G2	21.47	EEIFA1_2	55.7	IMR90p2
61.5	G2	22.23	EEIFA1_2	55.7	IMR90p2
62.0	G2	22.43	EEIFA1_2	55.7	IMR90p2
62.5	G2	21.91	EEIFA1_2	55.7	IMR90p2
63.0	G2	21.08	EEIFA1_2	55.7	IMR90p2
63.5	G2	21.41	EEIFA1_2	55.7	IMR90p2
64.0	G2	23.72	EEIFA1_2	55.7	IMR90p2
64.5	G2	28.76	EEIFA1_2	55.7	IMR90p2
65.0	G2	36.64	EEIFA1_2	55.7	IMR90p2
65.5	G2	47.09	EEIFA1_2	55.7	IMR90p2
66.0	G2	58.9	EEIFA1_2	55.7	IMR90p2
66.5	G2	70.16	EEIFA1_2	55.7	IMR90p2
67.0	G2	79.62	EEIFA1_2	55.7	IMR90p2
67.5	G2	87.26	EEIFA1_2	55.7	IMR90p2
68.0	G2	93.35	EEIFA1_2	55.7	IMR90p2
68.5	G2	100.67	EEIFA1_2	55.7	IMR90p2
69.0	G2	112.02	EEIFA1_2	55.7	IMR90p2
69.5	G2	129.95	EEIFA1_2	55.7	IMR90p2
70.0	G2	157.96	EEIFA1_2	55.7	IMR90p2
70.5	G2	194.7	EEIFA1_2	55.7	IMR90p2
71.0	G2	231.43	EEIFA1_2	55.7	IMR90p2
71.5	G2	259.94	EEIFA1_2	55.7	IMR90p2
72.0	G2	273.3	EEIFA1_2	55.7	IMR90p2
72.5	G2	263.53	EEIFA1_2	55.7	IMR90p2
73.0	G2	231.15	EEIFA1_2	55.7	IMR90p2
73.5	G2	187.0	EEIFA1_2	55.7	IMR90p2
74.0	G2	141.24	EEIFA1_2	55.7	IMR90p2
74.5	G2	101.16	EEIFA1_2	55.7	IMR90p2
75.0	G2	72.5	EEIFA1_2	55.7	IMR90p2
75.5	G2	55.66	EEIFA1_2	55.7	IMR90p2
76.0	G2	46.33	EEIFA1_2	55.7	IMR90p2
76.5	G2	41.44	EEIFA1_2	55.7	IMR90p2
77.0	G2	38.68	EEIFA1_2	55.7	IMR90p2
77.5	G2	36.77	EEIFA1_2	55.7	IMR90p2
78.0	G2	35.97	EEIFA1_2	55.7	IMR90p2
78.5	G2	35.9	EEIFA1_2	55.7	IMR90p2
79.0	G2	41.17	EEIFA1_2	55.7	IMR90p2
79.5	G2	55.81	EEIFA1_2	55.7	IMR90p2
80.0	G2	73.63	EEIFA1_2	55.7	IMR90p2
80.5	G2	89.64	EEIFA1_2	55.7	IMR90p2
81.0	G2	104.57	EEIFA1_2	55.7	IMR90p2
81.5	G2	107.53	EEIFA1_2	55.7	IMR90p2
82.0	G2	90.2	EEIFA1_2	55.7	IMR90p2
82.5	G2	65.3	EEIFA1_2	55.7	IMR90p2
83.0	G2	42.45	EEIFA1_2	55.7	IMR90p2
83.5	G2	21.18	EEIFA1_2	55.7	IMR90p2
84.0	G2	7.05	EEIFA1_2	55.7	IMR90p2
84.5	G2	3.74	EEIFA1_2	55.7	IMR90p2
85.0	G2	4.57	EEIFA1_2	55.7	IMR90p2
85.5	G2	4.98	EEIFA1_2	55.7	IMR90p2
86.0	G2	4.52	EEIFA1_2	55.7	IMR90p2
86.5	G2	3.43	EEIFA1_2	55.7	IMR90p2
87.0	G2	2.66	EEIFA1_2	55.7	IMR90p2
87.5	G2	2.1	EEIFA1_2	55.7	IMR90p2
88.0	G2	1.63	EEIFA1_2	55.7	IMR90p2
88.5	G2	2.04	EEIFA1_2	55.7	IMR90p2
89.0	G2	2.76	EEIFA1_2	55.7	IMR90p2
89.5	G2	2.99	EEIFA1_2	55.7	IMR90p2
90.0	G2	3.22	EEIFA1_2	55.7	IMR90p2
90.5	G2	3.32	EEIFA1_2	55.7	IMR90p2
91.0	G2	2.75	EEIFA1_2	55.7	IMR90p2
91.5	G2	1.81	EEIFA1_2	55.7	IMR90p2
92.0	G2	1.48	EEIFA1_2	55.7	IMR90p2
92.5	G2	1.57	EEIFA1_2	55.7	IMR90p2
93.0	G2	1.52	EEIFA1_2	55.7	IMR90p2
93.5	G2	2.13	EEIFA1_2	55.7	IMR90p2
94.0	G2	2.9	EEIFA1_2	55.7	IMR90p2
94.5	G2	4.26	EEIFA1_2	55.7	IMR90p2
95.0	G2	2.43	EEIFA1_2	55.7	IMR90p2
55.0	H2	-0.77	EEIFA1_2	55.0	IMR90p2
55.5	H2	-1.67	EEIFA1_2	55.0	IMR90p2
56.0	H2	-1.54	EEIFA1_2	55.0	IMR90p2
56.5	H2	-1.54	EEIFA1_2	55.0	IMR90p2
57.0	H2	-1.54	EEIFA1_2	55.0	IMR90p2
57.5	H2	-1.92	EEIFA1_2	55.0	IMR90p2
58.0	H2	0.36	EEIFA1_2	55.0	IMR90p2
58.5	H2	4.99	EEIFA1_2	55.0	IMR90p2
59.0	H2	9.3	EEIFA1_2	55.0	IMR90p2
59.5	H2	12.9	EEIFA1_2	55.0	IMR90p2
60.0	H2	16.51	EEIFA1_2	55.0	IMR90p2
60.5	H2	19.71	EEIFA1_2	55.0	IMR90p2
61.0	H2	21.09	EEIFA1_2	55.0	IMR90p2
61.5	H2	21.39	EEIFA1_2	55.0	IMR90p2
62.0	H2	21.93	EEIFA1_2	55.0	IMR90p2
62.5	H2	21.47	EEIFA1_2	55.0	IMR90p2
63.0	H2	20.57	EEIFA1_2	55.0	IMR90p2
63.5	H2	21.08	EEIFA1_2	55.0	IMR90p2
64.0	H2	22.24	EEIFA1_2	55.0	IMR90p2
64.5	H2	25.12	EEIFA1_2	55.0	IMR90p2
65.0	H2	31.03	EEIFA1_2	55.0	IMR90p2
65.5	H2	39.2	EEIFA1_2	55.0	IMR90p2
66.0	H2	49.01	EEIFA1_2	55.0	IMR90p2
66.5	H2	60.42	EEIFA1_2	55.0	IMR90p2
67.0	H2	71.38	EEIFA1_2	55.0	IMR90p2
67.5	H2	80.22	EEIFA1_2	55.0	IMR90p2
68.0	H2	88.07	EEIFA1_2	55.0	IMR90p2
68.5	H2	96.6	EEIFA1_2	55.0	IMR90p2
69.0	H2	107.51	EEIFA1_2	55.0	IMR90p2
69.5	H2	124.28	EEIFA1_2	55.0	IMR90p2
70.0	H2	150.51	EEIFA1_2	55.0	IMR90p2
70.5	H2	184.72	EEIFA1_2	55.0	IMR90p2
71.0	H2	219.69	EEIFA1_2	55.0	IMR90p2
71.5	H2	247.08	EEIFA1_2	55.0	IMR90p2
72.0	H2	259.18	EEIFA1_2	55.0	IMR90p2
72.5	H2	250.15	EEIFA1_2	55.0	IMR90p2
73.0	H2	219.23	EEIFA1_2	55.0	IMR90p2
73.5	H2	175.88	EEIFA1_2	55.0	IMR90p2
74.0	H2	132.31	EEIFA1_2	55.0	IMR90p2
74.5	H2	94.78	EEIFA1_2	55.0	IMR90p2
75.0	H2	66.44	EEIFA1_2	55.0	IMR90p2
75.5	H2	50.03	EEIFA1_2	55.0	IMR90p2
76.0	H2	41.93	EEIFA1_2	55.0	IMR90p2
76.5	H2	36.62	EEIFA1_2	55.0	IMR90p2
77.0	H2	33.31	EEIFA1_2	55.0	IMR90p2
77.5	H2	32.24	EEIFA1_2	55.0	IMR90p2
78.0	H2	31.86	EEIFA1_2	55.0	IMR90p2
78.5	H2	31.76	EEIFA1_2	55.0	IMR90p2
79.0	H2	35.29	EEIFA1_2	55.0	IMR90p2
79.5	H2	46.83	EEIFA1_2	55.0	IMR90p2
80.0	H2	61.53	EEIFA1_2	55.0	IMR90p2
80.5	H2	74.36	EEIFA1_2	55.0	IMR90p2
81.0	H2	86.56	EEIFA1_2	55.0	IMR90p2
81.5	H2	91.39	EEIFA1_2	55.0	IMR90p2
82.0	H2	78.5	EEIFA1_2	55.0	IMR90p2
82.5	H2	57.36	EEIFA1_2	55.0	IMR90p2
83.0	H2	38.91	EEIFA1_2	55.0	IMR90p2
83.5	H2	20.71	EEIFA1_2	55.0	IMR90p2
84.0	H2	6.5	EEIFA1_2	55.0	IMR90p2
84.5	H2	1.78	EEIFA1_2	55.0	IMR90p2
85.0	H2	1.85	EEIFA1_2	55.0	IMR90p2
85.5	H2	1.29	EEIFA1_2	55.0	IMR90p2
86.0	H2	1.17	EEIFA1_2	55.0	IMR90p2
86.5	H2	1.14	EEIFA1_2	55.0	IMR90p2
87.0	H2	1.96	EEIFA1_2	55.0	IMR90p2
87.5	H2	2.88	EEIFA1_2	55.0	IMR90p2
88.0	H2	2.88	EEIFA1_2	55.0	IMR90p2
88.5	H2	3.06	EEIFA1_2	55.0	IMR90p2
89.0	H2	3.62	EEIFA1_2	55.0	IMR90p2
89.5	H2	2.94	EEIFA1_2	55.0	IMR90p2
90.0	H2	1.85	EEIFA1_2	55.0	IMR90p2
90.5	H2	1.9	EEIFA1_2	55.0	IMR90p2
91.0	H2	1.66	EEIFA1_2	55.0	IMR90p2
91.5	H2	1.12	EEIFA1_2	55.0	IMR90p2
92.0	H2	1.38	EEIFA1_2	55.0	IMR90p2
92.5	H2	2.06	EEIFA1_2	55.0	IMR90p2
93.0	H2	2.24	EEIFA1_2	55.0	IMR90p2
93.5	H2	2.34	EEIFA1_2	55.0	IMR90p2
94.0	H2	2.71	EEIFA1_2	55.0	IMR90p2
94.5	H2	2.68	EEIFA1_2	55.0	IMR90p2
95.0	H2	1.03	EEIFA1_2	55.0	IMR90p2
55.0	A2	1.08	EEIFA1_2	65.0	IMR90p8
55.5	A2	2.34	EEIFA1_2	65.0	IMR90p8
56.0	A2	2.16	EEIFA1_2	65.0	IMR90p8
56.5	A2	2.16	EEIFA1_2	65.0	IMR90p8
57.0	A2	2.16	EEIFA1_2	65.0	IMR90p8
57.5	A2	1.9	EEIFA1_2	65.0	IMR90p8
58.0	A2	3.34	EEIFA1_2	65.0	IMR90p8
58.5	A2	7.42	EEIFA1_2	65.0	IMR90p8
59.0	A2	10.95	EEIFA1_2	65.0	IMR90p8
59.5	A2	14.01	EEIFA1_2	65.0	IMR90p8
60.0	A2	17.13	EEIFA1_2	65.0	IMR90p8
60.5	A2	19.7	EEIFA1_2	65.0	IMR90p8
61.0	A2	21.63	EEIFA1_2	65.0	IMR90p8
61.5	A2	23.4	EEIFA1_2	65.0	IMR90p8
62.0	A2	25.28	EEIFA1_2	65.0	IMR90p8
62.5	A2	26.65	EEIFA1_2	65.0	IMR90p8
63.0	A2	28.61	EEIFA1_2	65.0	IMR90p8
63.5	A2	32.05	EEIFA1_2	65.0	IMR90p8
64.0	A2	37.42	EEIFA1_2	65.0	IMR90p8
64.5	A2	45.26	EEIFA1_2	65.0	IMR90p8
65.0	A2	55.93	EEIFA1_2	65.0	IMR90p8
65.5	A2	68.41	EEIFA1_2	65.0	IMR90p8
66.0	A2	81.02	EEIFA1_2	65.0	IMR90p8
66.5	A2	91.58	EEIFA1_2	65.0	IMR90p8
67.0	A2	99.24	EEIFA1_2	65.0	IMR90p8
67.5	A2	104.68	EEIFA1_2	65.0	IMR90p8
68.0	A2	107.12	EEIFA1_2	65.0	IMR90p8
68.5	A2	107.52	EEIFA1_2	65.0	IMR90p8
69.0	A2	108.03	EEIFA1_2	65.0	IMR90p8
69.5	A2	108.03	EEIFA1_2	65.0	IMR90p8
70.0	A2	107.34	EEIFA1_2	65.0	IMR90p8
70.5	A2	107.6	EEIFA1_2	65.0	IMR90p8
71.0	A2	108.31	EEIFA1_2	65.0	IMR90p8
71.5	A2	108.38	EEIFA1_2	65.0	IMR90p8
72.0	A2	108.78	EEIFA1_2	65.0	IMR90p8
72.5	A2	109.52	EEIFA1_2	65.0	IMR90p8
73.0	A2	109.9	EEIFA1_2	65.0	IMR90p8
73.5	A2	110.23	EEIFA1_2	65.0	IMR90p8
74.0	A2	110.88	EEIFA1_2	65.0	IMR90p8
74.5	A2	111.58	EEIFA1_2	65.0	IMR90p8
75.0	A2	111.59	EEIFA1_2	65.0	IMR90p8
75.5	A2	110.87	EEIFA1_2	65.0	IMR90p8
76.0	A2	110.1	EEIFA1_2	65.0	IMR90p8
76.5	A2	109.36	EEIFA1_2	65.0	IMR90p8
77.0	A2	108.63	EEIFA1_2	65.0	IMR90p8
77.5	A2	108.78	EEIFA1_2	65.0	IMR90p8
78.0	A2	109.9	EEIFA1_2	65.0	IMR90p8
78.5	A2	114.3	EEIFA1_2	65.0	IMR90p8
79.0	A2	146.56	EEIFA1_2	65.0	IMR90p8
79.5	A2	219.04	EEIFA1_2	65.0	IMR90p8
80.0	A2	302.4	EEIFA1_2	65.0	IMR90p8
80.5	A2	378.6	EEIFA1_2	65.0	IMR90p8
81.0	A2	443.75	EEIFA1_2	65.0	IMR90p8
81.5	A2	448.7	EEIFA1_2	65.0	IMR90p8
82.0	A2	368.62	EEIFA1_2	65.0	IMR90p8
82.5	A2	261.68	EEIFA1_2	65.0	IMR90p8
83.0	A2	163.39	EEIFA1_2	65.0	IMR90p8
83.5	A2	72.47	EEIFA1_2	65.0	IMR90p8
84.0	A2	13.89	EEIFA1_2	65.0	IMR90p8
84.5	A2	0.27	EEIFA1_2	65.0	IMR90p8
85.0	A2	1.77	EEIFA1_2	65.0	IMR90p8
85.5	A2	1.41	EEIFA1_2	65.0	IMR90p8
86.0	A2	1.88	EEIFA1_2	65.0	IMR90p8
86.5	A2	2.05	EEIFA1_2	65.0	IMR90p8
87.0	A2	1.83	EEIFA1_2	65.0	IMR90p8
87.5	A2	2.19	EEIFA1_2	65.0	IMR90p8
88.0	A2	2.35	EEIFA1_2	65.0	IMR90p8
88.5	A2	1.86	EEIFA1_2	65.0	IMR90p8
89.0	A2	2.09	EEIFA1_2	65.0	IMR90p8
89.5	A2	2.52	EEIFA1_2	65.0	IMR90p8
90.0	A2	2.33	EEIFA1_2	65.0	IMR90p8
90.5	A2	2.32	EEIFA1_2	65.0	IMR90p8
91.0	A2	2.34	EEIFA1_2	65.0	IMR90p8
91.5	A2	1.62	EEIFA1_2	65.0	IMR90p8
92.0	A2	1.37	EEIFA1_2	65.0	IMR90p8
92.5	A2	1.76	EEIFA1_2	65.0	IMR90p8
93.0	A2	2.1	EEIFA1_2	65.0	IMR90p8
93.5	A2	1.84	EEIFA1_2	65.0	IMR90p8
94.0	A2	2.17	EEIFA1_2	65.0	IMR90p8
94.5	A2	0.9	EEIFA1_2	65.0	IMR90p8
95.0	A2	-0.56	EEIFA1_2	65.0	IMR90p8
55.0	B2	6.35	EEIFA1_2	64.5	IMR90p8
55.5	B2	13.76	EEIFA1_2	64.5	IMR90p8
56.0	B2	12.7	EEIFA1_2	64.5	IMR90p8
56.5	B2	12.7	EEIFA1_2	64.5	IMR90p8
57.0	B2	12.7	EEIFA1_2	64.5	IMR90p8
57.5	B2	12.6	EEIFA1_2	64.5	IMR90p8
58.0	B2	13.17	EEIFA1_2	64.5	IMR90p8
58.5	B2	14.53	EEIFA1_2	64.5	IMR90p8
59.0	B2	15.83	EEIFA1_2	64.5	IMR90p8
59.5	B2	17.25	EEIFA1_2	64.5	IMR90p8
60.0	B2	18.53	EEIFA1_2	64.5	IMR90p8
60.5	B2	20.13	EEIFA1_2	64.5	IMR90p8
61.0	B2	22.41	EEIFA1_2	64.5	IMR90p8
61.5	B2	23.66	EEIFA1_2	64.5	IMR90p8
62.0	B2	24.52	EEIFA1_2	64.5	IMR90p8
62.5	B2	26.46	EEIFA1_2	64.5	IMR90p8
63.0	B2	28.91	EEIFA1_2	64.5	IMR90p8
63.5	B2	31.49	EEIFA1_2	64.5	IMR90p8
64.0	B2	37.45	EEIFA1_2	64.5	IMR90p8
64.5	B2	47.17	EEIFA1_2	64.5	IMR90p8
65.0	B2	58.54	EEIFA1_2	64.5	IMR90p8
65.5	B2	71.23	EEIFA1_2	64.5	IMR90p8
66.0	B2	84.55	EEIFA1_2	64.5	IMR90p8
66.5	B2	95.03	EEIFA1_2	64.5	IMR90p8
67.0	B2	101.69	EEIFA1_2	64.5	IMR90p8
67.5	B2	106.08	EEIFA1_2	64.5	IMR90p8
68.0	B2	107.68	EEIFA1_2	64.5	IMR90p8
68.5	B2	107.48	EEIFA1_2	64.5	IMR90p8
69.0	B2	107.52	EEIFA1_2	64.5	IMR90p8
69.5	B2	108.12	EEIFA1_2	64.5	IMR90p8
70.0	B2	108.47	EEIFA1_2	64.5	IMR90p8
70.5	B2	109.42	EEIFA1_2	64.5	IMR90p8
71.0	B2	110.78	EEIFA1_2	64.5	IMR90p8
71.5	B2	112.01	EEIFA1_2	64.5	IMR90p8
72.0	B2	112.6	EEIFA1_2	64.5	IMR90p8
72.5	B2	113.21	EEIFA1_2	64.5	IMR90p8
73.0	B2	114.14	EEIFA1_2	64.5	IMR90p8
73.5	B2	114.73	EEIFA1_2	64.5	IMR90p8
74.0	B2	114.84	EEIFA1_2	64.5	IMR90p8
74.5	B2	115.14	EEIFA1_2	64.5	IMR90p8
75.0	B2	115.1	EEIFA1_2	64.5	IMR90p8
75.5	B2	114.17	EEIFA1_2	64.5	IMR90p8
76.0	B2	113.15	EEIFA1_2	64.5	IMR90p8
76.5	B2	112.7	EEIFA1_2	64.5	IMR90p8
77.0	B2	112.64	EEIFA1_2	64.5	IMR90p8
77.5	B2	113.01	EEIFA1_2	64.5	IMR90p8
78.0	B2	114.01	EEIFA1_2	64.5	IMR90p8
78.5	B2	120.33	EEIFA1_2	64.5	IMR90p8
79.0	B2	160.64	EEIFA1_2	64.5	IMR90p8
79.5	B2	240.63	EEIFA1_2	64.5	IMR90p8
80.0	B2	327.49	EEIFA1_2	64.5	IMR90p8
80.5	B2	407.88	EEIFA1_2	64.5	IMR90p8
81.0	B2	473.57	EEIFA1_2	64.5	IMR90p8
81.5	B2	466.17	EEIFA1_2	64.5	IMR90p8
82.0	B2	373.77	EEIFA1_2	64.5	IMR90p8
82.5	B2	262.67	EEIFA1_2	64.5	IMR90p8
83.0	B2	159.31	EEIFA1_2	64.5	IMR90p8
83.5	B2	65.65	EEIFA1_2	64.5	IMR90p8
84.0	B2	10.85	EEIFA1_2	64.5	IMR90p8
84.5	B2	0.74	EEIFA1_2	64.5	IMR90p8
85.0	B2	2.5	EEIFA1_2	64.5	IMR90p8
85.5	B2	2.91	EEIFA1_2	64.5	IMR90p8
86.0	B2	2.71	EEIFA1_2	64.5	IMR90p8
86.5	B2	1.98	EEIFA1_2	64.5	IMR90p8
87.0	B2	1.8	EEIFA1_2	64.5	IMR90p8
87.5	B2	1.94	EEIFA1_2	64.5	IMR90p8
88.0	B2	1.9	EEIFA1_2	64.5	IMR90p8
88.5	B2	1.79	EEIFA1_2	64.5	IMR90p8
89.0	B2	2.19	EEIFA1_2	64.5	IMR90p8
89.5	B2	2.5	EEIFA1_2	64.5	IMR90p8
90.0	B2	1.88	EEIFA1_2	64.5	IMR90p8
90.5	B2	1.22	EEIFA1_2	64.5	IMR90p8
91.0	B2	1.46	EEIFA1_2	64.5	IMR90p8
91.5	B2	1.94	EEIFA1_2	64.5	IMR90p8
92.0	B2	2.08	EEIFA1_2	64.5	IMR90p8
92.5	B2	2.4	EEIFA1_2	64.5	IMR90p8
93.0	B2	2.81	EEIFA1_2	64.5	IMR90p8
93.5	B2	2.77	EEIFA1_2	64.5	IMR90p8
94.0	B2	2.44	EEIFA1_2	64.5	IMR90p8
94.5	B2	2.38	EEIFA1_2	64.5	IMR90p8
95.0	B2	1.08	EEIFA1_2	64.5	IMR90p8
55.0	C2	6.33	EEIFA1_2	63.3	IMR90p8
55.5	C2	13.72	EEIFA1_2	63.3	IMR90p8
56.0	C2	12.67	EEIFA1_2	63.3	IMR90p8
56.5	C2	12.67	EEIFA1_2	63.3	IMR90p8
57.0	C2	12.67	EEIFA1_2	63.3	IMR90p8
57.5	C2	12.65	EEIFA1_2	63.3	IMR90p8
58.0	C2	12.74	EEIFA1_2	63.3	IMR90p8
58.5	C2	13.07	EEIFA1_2	63.3	IMR90p8
59.0	C2	13.73	EEIFA1_2	63.3	IMR90p8
59.5	C2	14.79	EEIFA1_2	63.3	IMR90p8
60.0	C2	16.09	EEIFA1_2	63.3	IMR90p8
60.5	C2	18.56	EEIFA1_2	63.3	IMR90p8
61.0	C2	21.22	EEIFA1_2	63.3	IMR90p8
61.5	C2	22.68	EEIFA1_2	63.3	IMR90p8
62.0	C2	24.78	EEIFA1_2	63.3	IMR90p8
62.5	C2	28.43	EEIFA1_2	63.3	IMR90p8
63.0	C2	32.19	EEIFA1_2	63.3	IMR90p8
63.5	C2	36.58	EEIFA1_2	63.3	IMR90p8
64.0	C2	42.9	EEIFA1_2	63.3	IMR90p8
64.5	C2	50.06	EEIFA1_2	63.3	IMR90p8
65.0	C2	57.56	EEIFA1_2	63.3	IMR90p8
65.5	C2	66.22	EEIFA1_2	63.3	IMR90p8
66.0	C2	75.71	EEIFA1_2	63.3	IMR90p8
66.5	C2	85.04	EEIFA1_2	63.3	IMR90p8
67.0	C2	93.53	EEIFA1_2	63.3	IMR90p8
67.5	C2	100.25	EEIFA1_2	63.3	IMR90p8
68.0	C2	104.62	EEIFA1_2	63.3	IMR90p8
68.5	C2	107.72	EEIFA1_2	63.3	IMR90p8
69.0	C2	110.34	EEIFA1_2	63.3	IMR90p8
69.5	C2	111.91	EEIFA1_2	63.3	IMR90p8
70.0	C2	113.46	EEIFA1_2	63.3	IMR90p8
70.5	C2	115.72	EEIFA1_2	63.3	IMR90p8
71.0	C2	117.71	EEIFA1_2	63.3	IMR90p8
71.5	C2	118.4	EEIFA1_2	63.3	IMR90p8
72.0	C2	118.87	EEIFA1_2	63.3	IMR90p8
72.5	C2	119.64	EEIFA1_2	63.3	IMR90p8
73.0	C2	119.86	EEIFA1_2	63.3	IMR90p8
73.5	C2	119.35	EEIFA1_2	63.3	IMR90p8
74.0	C2	119.47	EEIFA1_2	63.3	IMR90p8
74.5	C2	119.83	EEIFA1_2	63.3	IMR90p8
75.0	C2	119.09	EEIFA1_2	63.3	IMR90p8
75.5	C2	118.09	EEIFA1_2	63.3	IMR90p8
76.0	C2	117.61	EEIFA1_2	63.3	IMR90p8
76.5	C2	116.95	EEIFA1_2	63.3	IMR90p8
77.0	C2	116.22	EEIFA1_2	63.3	IMR90p8
77.5	C2	117.07	EEIFA1_2	63.3	IMR90p8
78.0	C2	118.46	EEIFA1_2	63.3	IMR90p8
78.5	C2	123.83	EEIFA1_2	63.3	IMR90p8
79.0	C2	164.01	EEIFA1_2	63.3	IMR90p8
79.5	C2	249.82	EEIFA1_2	63.3	IMR90p8
80.0	C2	345.3	EEIFA1_2	63.3	IMR90p8
80.5	C2	433.86	EEIFA1_2	63.3	IMR90p8
81.0	C2	509.3	EEIFA1_2	63.3	IMR90p8
81.5	C2	510.31	EEIFA1_2	63.3	IMR90p8
82.0	C2	415.59	EEIFA1_2	63.3	IMR90p8
82.5	C2	294.53	EEIFA1_2	63.3	IMR90p8
83.0	C2	181.92	EEIFA1_2	63.3	IMR90p8
83.5	C2	78.4	EEIFA1_2	63.3	IMR90p8
84.0	C2	14.54	EEIFA1_2	63.3	IMR90p8
84.5	C2	0.47	EEIFA1_2	63.3	IMR90p8
85.0	C2	2.15	EEIFA1_2	63.3	IMR90p8
85.5	C2	2.11	EEIFA1_2	63.3	IMR90p8
86.0	C2	1.98	EEIFA1_2	63.3	IMR90p8
86.5	C2	2.01	EEIFA1_2	63.3	IMR90p8
87.0	C2	2.44	EEIFA1_2	63.3	IMR90p8
87.5	C2	2.59	EEIFA1_2	63.3	IMR90p8
88.0	C2	2.59	EEIFA1_2	63.3	IMR90p8
88.5	C2	2.8	EEIFA1_2	63.3	IMR90p8
89.0	C2	2.47	EEIFA1_2	63.3	IMR90p8
89.5	C2	2.02	EEIFA1_2	63.3	IMR90p8
90.0	C2	2.02	EEIFA1_2	63.3	IMR90p8
90.5	C2	2.02	EEIFA1_2	63.3	IMR90p8
91.0	C2	1.63	EEIFA1_2	63.3	IMR90p8
91.5	C2	1.59	EEIFA1_2	63.3	IMR90p8
92.0	C2	1.87	EEIFA1_2	63.3	IMR90p8
92.5	C2	2.01	EEIFA1_2	63.3	IMR90p8
93.0	C2	2.28	EEIFA1_2	63.3	IMR90p8
93.5	C2	2.34	EEIFA1_2	63.3	IMR90p8
94.0	C2	2.58	EEIFA1_2	63.3	IMR90p8
94.5	C2	2.0	EEIFA1_2	63.3	IMR90p8
95.0	C2	0.44	EEIFA1_2	63.3	IMR90p8
55.0	D2	4.77	EEIFA1_2	61.4	IMR90p8
55.5	D2	10.34	EEIFA1_2	61.4	IMR90p8
56.0	D2	9.54	EEIFA1_2	61.4	IMR90p8
56.5	D2	9.54	EEIFA1_2	61.4	IMR90p8
57.0	D2	9.54	EEIFA1_2	61.4	IMR90p8
57.5	D2	9.46	EEIFA1_2	61.4	IMR90p8
58.0	D2	9.97	EEIFA1_2	61.4	IMR90p8
58.5	D2	11.07	EEIFA1_2	61.4	IMR90p8
59.0	D2	12.34	EEIFA1_2	61.4	IMR90p8
59.5	D2	13.49	EEIFA1_2	61.4	IMR90p8
60.0	D2	14.6	EEIFA1_2	61.4	IMR90p8
60.5	D2	15.54	EEIFA1_2	61.4	IMR90p8
61.0	D2	16.27	EEIFA1_2	61.4	IMR90p8
61.5	D2	17.26	EEIFA1_2	61.4	IMR90p8
62.0	D2	18.36	EEIFA1_2	61.4	IMR90p8
62.5	D2	19.54	EEIFA1_2	61.4	IMR90p8
63.0	D2	22.06	EEIFA1_2	61.4	IMR90p8
63.5	D2	26.18	EEIFA1_2	61.4	IMR90p8
64.0	D2	31.19	EEIFA1_2	61.4	IMR90p8
64.5	D2	37.52	EEIFA1_2	61.4	IMR90p8
65.0	D2	45.98	EEIFA1_2	61.4	IMR90p8
65.5	D2	56.24	EEIFA1_2	61.4	IMR90p8
66.0	D2	66.8	EEIFA1_2	61.4	IMR90p8
66.5	D2	77.26	EEIFA1_2	61.4	IMR90p8
67.0	D2	86.71	EEIFA1_2	61.4	IMR90p8
67.5	D2	94.01	EEIFA1_2	61.4	IMR90p8
68.0	D2	98.88	EEIFA1_2	61.4	IMR90p8
68.5	D2	102.38	EEIFA1_2	61.4	IMR90p8
69.0	D2	105.31	EEIFA1_2	61.4	IMR90p8
69.5	D2	108.66	EEIFA1_2	61.4	IMR90p8
70.0	D2	112.89	EEIFA1_2	61.4	IMR90p8
70.5	D2	117.26	EEIFA1_2	61.4	IMR90p8
71.0	D2	121.46	EEIFA1_2	61.4	IMR90p8
71.5	D2	124.56	EEIFA1_2	61.4	IMR90p8
72.0	D2	125.58	EEIFA1_2	61.4	IMR90p8
72.5	D2	124.56	EEIFA1_2	61.4	IMR90p8
73.0	D2	122.02	EEIFA1_2	61.4	IMR90p8
73.5	D2	118.67	EEIFA1_2	61.4	IMR90p8
74.0	D2	115.76	EEIFA1_2	61.4	IMR90p8
74.5	D2	113.14	EEIFA1_2	61.4	IMR90p8
75.0	D2	111.13	EEIFA1_2	61.4	IMR90p8
75.5	D2	110.36	EEIFA1_2	61.4	IMR90p8
76.0	D2	109.65	EEIFA1_2	61.4	IMR90p8
76.5	D2	108.92	EEIFA1_2	61.4	IMR90p8
77.0	D2	109.13	EEIFA1_2	61.4	IMR90p8
77.5	D2	110.07	EEIFA1_2	61.4	IMR90p8
78.0	D2	110.99	EEIFA1_2	61.4	IMR90p8
78.5	D2	114.64	EEIFA1_2	61.4	IMR90p8
79.0	D2	144.64	EEIFA1_2	61.4	IMR90p8
79.5	D2	217.42	EEIFA1_2	61.4	IMR90p8
80.0	D2	304.09	EEIFA1_2	61.4	IMR90p8
80.5	D2	383.6	EEIFA1_2	61.4	IMR90p8
81.0	D2	454.45	EEIFA1_2	61.4	IMR90p8
81.5	D2	467.98	EEIFA1_2	61.4	IMR90p8
82.0	D2	390.45	EEIFA1_2	61.4	IMR90p8
82.5	D2	279.72	EEIFA1_2	61.4	IMR90p8
83.0	D2	177.94	EEIFA1_2	61.4	IMR90p8
83.5	D2	82.13	EEIFA1_2	61.4	IMR90p8
84.0	D2	17.48	EEIFA1_2	61.4	IMR90p8
84.5	D2	0.8	EEIFA1_2	61.4	IMR90p8
85.0	D2	2.36	EEIFA1_2	61.4	IMR90p8
85.5	D2	2.19	EEIFA1_2	61.4	IMR90p8
86.0	D2	2.56	EEIFA1_2	61.4	IMR90p8
86.5	D2	2.1	EEIFA1_2	61.4	IMR90p8
87.0	D2	1.86	EEIFA1_2	61.4	IMR90p8
87.5	D2	2.31	EEIFA1_2	61.4	IMR90p8
88.0	D2	1.52	EEIFA1_2	61.4	IMR90p8
88.5	D2	0.48	EEIFA1_2	61.4	IMR90p8
89.0	D2	0.53	EEIFA1_2	61.4	IMR90p8
89.5	D2	0.08	EEIFA1_2	61.4	IMR90p8
90.0	D2	0.11	EEIFA1_2	61.4	IMR90p8
90.5	D2	1.57	EEIFA1_2	61.4	IMR90p8
91.0	D2	2.68	EEIFA1_2	61.4	IMR90p8
91.5	D2	2.87	EEIFA1_2	61.4	IMR90p8
92.0	D2	3.31	EEIFA1_2	61.4	IMR90p8
92.5	D2	2.78	EEIFA1_2	61.4	IMR90p8
93.0	D2	1.44	EEIFA1_2	61.4	IMR90p8
93.5	D2	0.42	EEIFA1_2	61.4	IMR90p8
94.0	D2	-0.29	EEIFA1_2	61.4	IMR90p8
94.5	D2	-1.24	EEIFA1_2	61.4	IMR90p8
95.0	D2	-0.89	EEIFA1_2	61.4	IMR90p8
55.0	E2	0.36	EEIFA1_2	59.0	IMR90p8
55.5	E2	0.78	EEIFA1_2	59.0	IMR90p8
56.0	E2	0.72	EEIFA1_2	59.0	IMR90p8
56.5	E2	0.72	EEIFA1_2	59.0	IMR90p8
57.0	E2	0.72	EEIFA1_2	59.0	IMR90p8
57.5	E2	0.62	EEIFA1_2	59.0	IMR90p8
58.0	E2	1.2	EEIFA1_2	59.0	IMR90p8
58.5	E2	2.67	EEIFA1_2	59.0	IMR90p8
59.0	E2	4.19	EEIFA1_2	59.0	IMR90p8
59.5	E2	5.07	EEIFA1_2	59.0	IMR90p8
60.0	E2	5.7	EEIFA1_2	59.0	IMR90p8
60.5	E2	7.6	EEIFA1_2	59.0	IMR90p8
61.0	E2	9.98	EEIFA1_2	59.0	IMR90p8
61.5	E2	11.62	EEIFA1_2	59.0	IMR90p8
62.0	E2	13.38	EEIFA1_2	59.0	IMR90p8
62.5	E2	15.77	EEIFA1_2	59.0	IMR90p8
63.0	E2	18.69	EEIFA1_2	59.0	IMR90p8
63.5	E2	22.4	EEIFA1_2	59.0	IMR90p8
64.0	E2	27.63	EEIFA1_2	59.0	IMR90p8
64.5	E2	35.18	EEIFA1_2	59.0	IMR90p8
65.0	E2	45.14	EEIFA1_2	59.0	IMR90p8
65.5	E2	56.43	EEIFA1_2	59.0	IMR90p8
66.0	E2	68.07	EEIFA1_2	59.0	IMR90p8
66.5	E2	79.33	EEIFA1_2	59.0	IMR90p8
67.0	E2	88.53	EEIFA1_2	59.0	IMR90p8
67.5	E2	94.9	EEIFA1_2	59.0	IMR90p8
68.0	E2	99.01	EEIFA1_2	59.0	IMR90p8
68.5	E2	101.49	EEIFA1_2	59.0	IMR90p8
69.0	E2	103.5	EEIFA1_2	59.0	IMR90p8
69.5	E2	107.47	EEIFA1_2	59.0	IMR90p8
70.0	E2	114.27	EEIFA1_2	59.0	IMR90p8
70.5	E2	122.75	EEIFA1_2	59.0	IMR90p8
71.0	E2	132.0	EEIFA1_2	59.0	IMR90p8
71.5	E2	139.93	EEIFA1_2	59.0	IMR90p8
72.0	E2	142.92	EEIFA1_2	59.0	IMR90p8
72.5	E2	140.25	EEIFA1_2	59.0	IMR90p8
73.0	E2	133.62	EEIFA1_2	59.0	IMR90p8
73.5	E2	124.83	EEIFA1_2	59.0	IMR90p8
74.0	E2	116.15	EEIFA1_2	59.0	IMR90p8
74.5	E2	109.56	EEIFA1_2	59.0	IMR90p8
75.0	E2	105.35	EEIFA1_2	59.0	IMR90p8
75.5	E2	102.93	EEIFA1_2	59.0	IMR90p8
76.0	E2	101.76	EEIFA1_2	59.0	IMR90p8
76.5	E2	100.81	EEIFA1_2	59.0	IMR90p8
77.0	E2	100.23	EEIFA1_2	59.0	IMR90p8
77.5	E2	100.56	EEIFA1_2	59.0	IMR90p8
78.0	E2	101.58	EEIFA1_2	59.0	IMR90p8
78.5	E2	103.35	EEIFA1_2	59.0	IMR90p8
79.0	E2	125.09	EEIFA1_2	59.0	IMR90p8
79.5	E2	183.87	EEIFA1_2	59.0	IMR90p8
80.0	E2	256.5	EEIFA1_2	59.0	IMR90p8
80.5	E2	323.03	EEIFA1_2	59.0	IMR90p8
81.0	E2	383.45	EEIFA1_2	59.0	IMR90p8
81.5	E2	400.23	EEIFA1_2	59.0	IMR90p8
82.0	E2	339.06	EEIFA1_2	59.0	IMR90p8
82.5	E2	244.49	EEIFA1_2	59.0	IMR90p8
83.0	E2	157.02	EEIFA1_2	59.0	IMR90p8
83.5	E2	75.36	EEIFA1_2	59.0	IMR90p8
84.0	E2	17.59	EEIFA1_2	59.0	IMR90p8
84.5	E2	0.46	EEIFA1_2	59.0	IMR90p8
85.0	E2	2.4	EEIFA1_2	59.0	IMR90p8
85.5	E2	2.97	EEIFA1_2	59.0	IMR90p8
86.0	E2	2.92	EEIFA1_2	59.0	IMR90p8
86.5	E2	2.77	EEIFA1_2	59.0	IMR90p8
87.0	E2	2.67	EEIFA1_2	59.0	IMR90p8
87.5	E2	2.52	EEIFA1_2	59.0	IMR90p8
88.0	E2	2.45	EEIFA1_2	59.0	IMR90p8
88.5	E2	2.38	EEIFA1_2	59.0	IMR90p8
89.0	E2	2.17	EEIFA1_2	59.0	IMR90p8
89.5	E2	2.11	EEIFA1_2	59.0	IMR90p8
90.0	E2	2.0	EEIFA1_2	59.0	IMR90p8
90.5	E2	1.46	EEIFA1_2	59.0	IMR90p8
91.0	E2	0.98	EEIFA1_2	59.0	IMR90p8
91.5	E2	1.11	EEIFA1_2	59.0	IMR90p8
92.0	E2	1.27	EEIFA1_2	59.0	IMR90p8
92.5	E2	1.16	EEIFA1_2	59.0	IMR90p8
93.0	E2	1.66	EEIFA1_2	59.0	IMR90p8
93.5	E2	1.8	EEIFA1_2	59.0	IMR90p8
94.0	E2	1.58	EEIFA1_2	59.0	IMR90p8
94.5	E2	0.75	EEIFA1_2	59.0	IMR90p8
95.0	E2	-0.1	EEIFA1_2	59.0	IMR90p8
55.0	F2	-9.49	EEIFA1_2	57.0	IMR90p8
55.5	F2	-20.57	EEIFA1_2	57.0	IMR90p8
56.0	F2	-18.99	EEIFA1_2	57.0	IMR90p8
56.5	F2	-18.99	EEIFA1_2	57.0	IMR90p8
57.0	F2	-18.99	EEIFA1_2	57.0	IMR90p8
57.5	F2	-19.33	EEIFA1_2	57.0	IMR90p8
58.0	F2	-17.35	EEIFA1_2	57.0	IMR90p8
58.5	F2	-12.66	EEIFA1_2	57.0	IMR90p8
59.0	F2	-7.57	EEIFA1_2	57.0	IMR90p8
59.5	F2	-2.36	EEIFA1_2	57.0	IMR90p8
60.0	F2	2.39	EEIFA1_2	57.0	IMR90p8
60.5	F2	7.71	EEIFA1_2	57.0	IMR90p8
61.0	F2	13.34	EEIFA1_2	57.0	IMR90p8
61.5	F2	17.79	EEIFA1_2	57.0	IMR90p8
62.0	F2	21.75	EEIFA1_2	57.0	IMR90p8
62.5	F2	25.86	EEIFA1_2	57.0	IMR90p8
63.0	F2	29.43	EEIFA1_2	57.0	IMR90p8
63.5	F2	31.96	EEIFA1_2	57.0	IMR90p8
64.0	F2	34.76	EEIFA1_2	57.0	IMR90p8
64.5	F2	39.04	EEIFA1_2	57.0	IMR90p8
65.0	F2	44.54	EEIFA1_2	57.0	IMR90p8
65.5	F2	51.48	EEIFA1_2	57.0	IMR90p8
66.0	F2	60.53	EEIFA1_2	57.0	IMR90p8
66.5	F2	69.94	EEIFA1_2	57.0	IMR90p8
67.0	F2	77.85	EEIFA1_2	57.0	IMR90p8
67.5	F2	84.32	EEIFA1_2	57.0	IMR90p8
68.0	F2	88.64	EEIFA1_2	57.0	IMR90p8
68.5	F2	90.46	EEIFA1_2	57.0	IMR90p8
69.0	F2	91.59	EEIFA1_2	57.0	IMR90p8
69.5	F2	93.21	EEIFA1_2	57.0	IMR90p8
70.0	F2	95.54	EEIFA1_2	57.0	IMR90p8
70.5	F2	98.8	EEIFA1_2	57.0	IMR90p8
71.0	F2	102.24	EEIFA1_2	57.0	IMR90p8
71.5	F2	104.65	EEIFA1_2	57.0	IMR90p8
72.0	F2	105.04	EEIFA1_2	57.0	IMR90p8
72.5	F2	103.0	EEIFA1_2	57.0	IMR90p8
73.0	F2	99.71	EEIFA1_2	57.0	IMR90p8
73.5	F2	96.48	EEIFA1_2	57.0	IMR90p8
74.0	F2	93.69	EEIFA1_2	57.0	IMR90p8
74.5	F2	91.93	EEIFA1_2	57.0	IMR90p8
75.0	F2	91.46	EEIFA1_2	57.0	IMR90p8
75.5	F2	91.37	EEIFA1_2	57.0	IMR90p8
76.0	F2	90.64	EEIFA1_2	57.0	IMR90p8
76.5	F2	90.17	EEIFA1_2	57.0	IMR90p8
77.0	F2	90.24	EEIFA1_2	57.0	IMR90p8
77.5	F2	89.95	EEIFA1_2	57.0	IMR90p8
78.0	F2	89.47	EEIFA1_2	57.0	IMR90p8
78.5	F2	90.51	EEIFA1_2	57.0	IMR90p8
79.0	F2	107.85	EEIFA1_2	57.0	IMR90p8
79.5	F2	154.78	EEIFA1_2	57.0	IMR90p8
80.0	F2	213.4	EEIFA1_2	57.0	IMR90p8
80.5	F2	267.12	EEIFA1_2	57.0	IMR90p8
81.0	F2	316.08	EEIFA1_2	57.0	IMR90p8
81.5	F2	328.76	EEIFA1_2	57.0	IMR90p8
82.0	F2	277.19	EEIFA1_2	57.0	IMR90p8
82.5	F2	199.56	EEIFA1_2	57.0	IMR90p8
83.0	F2	128.82	EEIFA1_2	57.0	IMR90p8
83.5	F2	61.9	EEIFA1_2	57.0	IMR90p8
84.0	F2	14.88	EEIFA1_2	57.0	IMR90p8
84.5	F2	1.91	EEIFA1_2	57.0	IMR90p8
85.0	F2	3.32	EEIFA1_2	57.0	IMR90p8
85.5	F2	2.71	EEIFA1_2	57.0	IMR90p8
86.0	F2	2.05	EEIFA1_2	57.0	IMR90p8
86.5	F2	1.65	EEIFA1_2	57.0	IMR90p8
87.0	F2	1.23	EEIFA1_2	57.0	IMR90p8
87.5	F2	1.11	EEIFA1_2	57.0	IMR90p8
88.0	F2	1.72	EEIFA1_2	57.0	IMR90p8
88.5	F2	2.38	EEIFA1_2	57.0	IMR90p8
89.0	F2	2.1	EEIFA1_2	57.0	IMR90p8
89.5	F2	1.75	EEIFA1_2	57.0	IMR90p8
90.0	F2	1.78	EEIFA1_2	57.0	IMR90p8
90.5	F2	1.37	EEIFA1_2	57.0	IMR90p8
91.0	F2	0.67	EEIFA1_2	57.0	IMR90p8
91.5	F2	0.86	EEIFA1_2	57.0	IMR90p8
92.0	F2	1.64	EEIFA1_2	57.0	IMR90p8
92.5	F2	1.88	EEIFA1_2	57.0	IMR90p8
93.0	F2	2.31	EEIFA1_2	57.0	IMR90p8
93.5	F2	2.82	EEIFA1_2	57.0	IMR90p8
94.0	F2	2.96	EEIFA1_2	57.0	IMR90p8
94.5	F2	2.58	EEIFA1_2	57.0	IMR90p8
95.0	F2	0.87	EEIFA1_2	57.0	IMR90p8
55.0	G2	-12.48	EEIFA1_2	55.7	IMR90p8
55.5	G2	-27.03	EEIFA1_2	55.7	IMR90p8
56.0	G2	-24.95	EEIFA1_2	55.7	IMR90p8
56.5	G2	-24.95	EEIFA1_2	55.7	IMR90p8
57.0	G2	-24.95	EEIFA1_2	55.7	IMR90p8
57.5	G2	-25.82	EEIFA1_2	55.7	IMR90p8
58.0	G2	-20.6	EEIFA1_2	55.7	IMR90p8
58.5	G2	-9.14	EEIFA1_2	55.7	IMR90p8
59.0	G2	0.01	EEIFA1_2	55.7	IMR90p8
59.5	G2	8.03	EEIFA1_2	55.7	IMR90p8
60.0	G2	16.34	EEIFA1_2	55.7	IMR90p8
60.5	G2	23.23	EEIFA1_2	55.7	IMR90p8
61.0	G2	27.52	EEIFA1_2	55.7	IMR90p8
61.5	G2	30.98	EEIFA1_2	55.7	IMR90p8
62.0	G2	34.13	EEIFA1_2	55.7	IMR90p8
62.5	G2	34.85	EEIFA1_2	55.7	IMR90p8
63.0	G2	34.99	EEIFA1_2	55.7	IMR90p8
63.5	G2	36.24	EEIFA1_2	55.7	IMR90p8
64.0	G2	37.28	EEIFA1_2	55.7	IMR90p8
64.5	G2	38.09	EEIFA1_2	55.7	IMR90p8
65.0	G2	41.65	EEIFA1_2	55.7	IMR90p8
65.5	G2	47.53	EEIFA1_2	55.7	IMR90p8
66.0	G2	53.83	EEIFA1_2	55.7	IMR90p8
66.5	G2	61.38	EEIFA1_2	55.7	IMR90p8
67.0	G2	69.39	EEIFA1_2	55.7	IMR90p8
67.5	G2	76.38	EEIFA1_2	55.7	IMR90p8
68.0	G2	80.97	EEIFA1_2	55.7	IMR90p8
68.5	G2	83.63	EEIFA1_2	55.7	IMR90p8
69.0	G2	85.28	EEIFA1_2	55.7	IMR90p8
69.5	G2	86.0	EEIFA1_2	55.7	IMR90p8
70.0	G2	85.15	EEIFA1_2	55.7	IMR90p8
70.5	G2	84.53	EEIFA1_2	55.7	IMR90p8
71.0	G2	85.08	EEIFA1_2	55.7	IMR90p8
71.5	G2	84.6	EEIFA1_2	55.7	IMR90p8
72.0	G2	83.79	EEIFA1_2	55.7	IMR90p8
72.5	G2	84.71	EEIFA1_2	55.7	IMR90p8
73.0	G2	85.91	EEIFA1_2	55.7	IMR90p8
73.5	G2	86.39	EEIFA1_2	55.7	IMR90p8
74.0	G2	88.4	EEIFA1_2	55.7	IMR90p8
74.5	G2	90.89	EEIFA1_2	55.7	IMR90p8
75.0	G2	91.02	EEIFA1_2	55.7	IMR90p8
75.5	G2	90.47	EEIFA1_2	55.7	IMR90p8
76.0	G2	90.36	EEIFA1_2	55.7	IMR90p8
76.5	G2	88.76	EEIFA1_2	55.7	IMR90p8
77.0	G2	87.11	EEIFA1_2	55.7	IMR90p8
77.5	G2	87.53	EEIFA1_2	55.7	IMR90p8
78.0	G2	87.77	EEIFA1_2	55.7	IMR90p8
78.5	G2	87.21	EEIFA1_2	55.7	IMR90p8
79.0	G2	102.15	EEIFA1_2	55.7	IMR90p8
79.5	G2	146.66	EEIFA1_2	55.7	IMR90p8
80.0	G2	202.2	EEIFA1_2	55.7	IMR90p8
80.5	G2	253.49	EEIFA1_2	55.7	IMR90p8
81.0	G2	301.88	EEIFA1_2	55.7	IMR90p8
81.5	G2	317.37	EEIFA1_2	55.7	IMR90p8
82.0	G2	270.01	EEIFA1_2	55.7	IMR90p8
82.5	G2	195.21	EEIFA1_2	55.7	IMR90p8
83.0	G2	126.89	EEIFA1_2	55.7	IMR90p8
83.5	G2	62.08	EEIFA1_2	55.7	IMR90p8
84.0	G2	15.13	EEIFA1_2	55.7	IMR90p8
84.5	G2	1.35	EEIFA1_2	55.7	IMR90p8
85.0	G2	3.07	EEIFA1_2	55.7	IMR90p8
85.5	G2	2.83	EEIFA1_2	55.7	IMR90p8
86.0	G2	2.65	EEIFA1_2	55.7	IMR90p8
86.5	G2	2.97	EEIFA1_2	55.7	IMR90p8
87.0	G2	3.01	EEIFA1_2	55.7	IMR90p8
87.5	G2	3.0	EEIFA1_2	55.7	IMR90p8
88.0	G2	3.21	EEIFA1_2	55.7	IMR90p8
88.5	G2	2.92	EEIFA1_2	55.7	IMR90p8
89.0	G2	2.12	EEIFA1_2	55.7	IMR90p8
89.5	G2	1.82	EEIFA1_2	55.7	IMR90p8
90.0	G2	1.67	EEIFA1_2	55.7	IMR90p8
90.5	G2	1.44	EEIFA1_2	55.7	IMR90p8
91.0	G2	1.47	EEIFA1_2	55.7	IMR90p8
91.5	G2	1.88	EEIFA1_2	55.7	IMR90p8
92.0	G2	2.24	EEIFA1_2	55.7	IMR90p8
92.5	G2	2.3	EEIFA1_2	55.7	IMR90p8
93.0	G2	2.64	EEIFA1_2	55.7	IMR90p8
93.5	G2	1.81	EEIFA1_2	55.7	IMR90p8
94.0	G2	1.43	EEIFA1_2	55.7	IMR90p8
94.5	G2	-1.29	EEIFA1_2	55.7	IMR90p8
95.0	G2	-2.09	EEIFA1_2	55.7	IMR90p8
55.0	H2	-9.77	EEIFA1_2	55.0	IMR90p8
55.5	H2	-21.16	EEIFA1_2	55.0	IMR90p8
56.0	H2	-19.53	EEIFA1_2	55.0	IMR90p8
56.5	H2	-19.53	EEIFA1_2	55.0	IMR90p8
57.0	H2	-19.53	EEIFA1_2	55.0	IMR90p8
57.5	H2	-20.45	EEIFA1_2	55.0	IMR90p8
58.0	H2	-14.93	EEIFA1_2	55.0	IMR90p8
58.5	H2	-3.0	EEIFA1_2	55.0	IMR90p8
59.0	H2	6.12	EEIFA1_2	55.0	IMR90p8
59.5	H2	13.91	EEIFA1_2	55.0	IMR90p8
60.0	H2	20.86	EEIFA1_2	55.0	IMR90p8
60.5	H2	26.02	EEIFA1_2	55.0	IMR90p8
61.0	H2	30.4	EEIFA1_2	55.0	IMR90p8
61.5	H2	33.98	EEIFA1_2	55.0	IMR90p8
62.0	H2	35.86	EEIFA1_2	55.0	IMR90p8
62.5	H2	36.08	EEIFA1_2	55.0	IMR90p8
63.0	H2	36.3	EEIFA1_2	55.0	IMR90p8
63.5	H2	36.31	EEIFA1_2	55.0	IMR90p8
64.0	H2	35.82	EEIFA1_2	55.0	IMR90p8
64.5	H2	35.81	EEIFA1_2	55.0	IMR90p8
65.0	H2	37.52	EEIFA1_2	55.0	IMR90p8
65.5	H2	40.98	EEIFA1_2	55.0	IMR90p8
66.0	H2	45.16	EEIFA1_2	55.0	IMR90p8
66.5	H2	50.29	EEIFA1_2	55.0	IMR90p8
67.0	H2	57.2	EEIFA1_2	55.0	IMR90p8
67.5	H2	64.38	EEIFA1_2	55.0	IMR90p8
68.0	H2	69.43	EEIFA1_2	55.0	IMR90p8
68.5	H2	73.22	EEIFA1_2	55.0	IMR90p8
69.0	H2	76.8	EEIFA1_2	55.0	IMR90p8
69.5	H2	77.83	EEIFA1_2	55.0	IMR90p8
70.0	H2	77.19	EEIFA1_2	55.0	IMR90p8
70.5	H2	77.04	EEIFA1_2	55.0	IMR90p8
71.0	H2	76.44	EEIFA1_2	55.0	IMR90p8
71.5	H2	75.11	EEIFA1_2	55.0	IMR90p8
72.0	H2	74.63	EEIFA1_2	55.0	IMR90p8
72.5	H2	74.56	EEIFA1_2	55.0	IMR90p8
73.0	H2	74.66	EEIFA1_2	55.0	IMR90p8
73.5	H2	75.51	EEIFA1_2	55.0	IMR90p8
74.0	H2	76.76	EEIFA1_2	55.0	IMR90p8
74.5	H2	77.98	EEIFA1_2	55.0	IMR90p8
75.0	H2	78.55	EEIFA1_2	55.0	IMR90p8
75.5	H2	78.59	EEIFA1_2	55.0	IMR90p8
76.0	H2	78.34	EEIFA1_2	55.0	IMR90p8
76.5	H2	77.8	EEIFA1_2	55.0	IMR90p8
77.0	H2	77.46	EEIFA1_2	55.0	IMR90p8
77.5	H2	77.47	EEIFA1_2	55.0	IMR90p8
78.0	H2	77.46	EEIFA1_2	55.0	IMR90p8
78.5	H2	77.44	EEIFA1_2	55.0	IMR90p8
79.0	H2	86.31	EEIFA1_2	55.0	IMR90p8
79.5	H2	120.6	EEIFA1_2	55.0	IMR90p8
80.0	H2	169.58	EEIFA1_2	55.0	IMR90p8
80.5	H2	214.75	EEIFA1_2	55.0	IMR90p8
81.0	H2	256.87	EEIFA1_2	55.0	IMR90p8
81.5	H2	278.39	EEIFA1_2	55.0	IMR90p8
82.0	H2	245.25	EEIFA1_2	55.0	IMR90p8
82.5	H2	179.99	EEIFA1_2	55.0	IMR90p8
83.0	H2	119.82	EEIFA1_2	55.0	IMR90p8
83.5	H2	63.12	EEIFA1_2	55.0	IMR90p8
84.0	H2	17.84	EEIFA1_2	55.0	IMR90p8
84.5	H2	1.35	EEIFA1_2	55.0	IMR90p8
85.0	H2	2.63	EEIFA1_2	55.0	IMR90p8
85.5	H2	2.56	EEIFA1_2	55.0	IMR90p8
86.0	H2	1.95	EEIFA1_2	55.0	IMR90p8
86.5	H2	1.91	EEIFA1_2	55.0	IMR90p8
87.0	H2	1.79	EEIFA1_2	55.0	IMR90p8
87.5	H2	1.62	EEIFA1_2	55.0	IMR90p8
88.0	H2	1.84	EEIFA1_2	55.0	IMR90p8
88.5	H2	2.04	EEIFA1_2	55.0	IMR90p8
89.0	H2	1.79	EEIFA1_2	55.0	IMR90p8
89.5	H2	1.8	EEIFA1_2	55.0	IMR90p8
90.0	H2	1.41	EEIFA1_2	55.0	IMR90p8
90.5	H2	0.79	EEIFA1_2	55.0	IMR90p8
91.0	H2	0.94	EEIFA1_2	55.0	IMR90p8
91.5	H2	1.47	EEIFA1_2	55.0	IMR90p8
92.0	H2	1.78	EEIFA1_2	55.0	IMR90p8
92.5	H2	2.22	EEIFA1_2	55.0	IMR90p8
93.0	H2	2.86	EEIFA1_2	55.0	IMR90p8
93.5	H2	2.33	EEIFA1_2	55.0	IMR90p8
94.0	H2	2.09	EEIFA1_2	55.0	IMR90p8
94.5	H2	0.96	EEIFA1_2	55.0	IMR90p8
95.0	H2	-0.22	EEIFA1_2	55.0	IMR90p8
