# Supplementary material for: Primer PICKR: literature-mined scoring platform for robust RT–qPCR primers
Source: Nat Commun. 2026 May 28;17:6938. doi: 10.1038/s41467-026-73648-2 (PMC13388996; doi:10.1038/s41467-026-73648-2)
Supplement: Supplementary file 11 — Source Data [file 41467_2026_73648_MOESM11_ESM.zip › Suppl_Fig_S15/melting_curve_data_LOX2_2.csv]

Temperature	Well	Derivative	Target	melt temp	Replicate
55.0	A7	13.9	LOX2_2	65.0	IMR90p11
55.5	A7	30.12	LOX2_2	65.0	IMR90p11
56.0	A7	27.8	LOX2_2	65.0	IMR90p11
56.5	A7	27.8	LOX2_2	65.0	IMR90p11
57.0	A7	27.8	LOX2_2	65.0	IMR90p11
57.5	A7	27.71	LOX2_2	65.0	IMR90p11
58.0	A7	28.32	LOX2_2	65.0	IMR90p11
58.5	A7	29.37	LOX2_2	65.0	IMR90p11
59.0	A7	30.06	LOX2_2	65.0	IMR90p11
59.5	A7	30.49	LOX2_2	65.0	IMR90p11
60.0	A7	30.74	LOX2_2	65.0	IMR90p11
60.5	A7	30.15	LOX2_2	65.0	IMR90p11
61.0	A7	29.03	LOX2_2	65.0	IMR90p11
61.5	A7	28.08	LOX2_2	65.0	IMR90p11
62.0	A7	28.31	LOX2_2	65.0	IMR90p11
62.5	A7	29.35	LOX2_2	65.0	IMR90p11
63.0	A7	31.14	LOX2_2	65.0	IMR90p11
63.5	A7	35.18	LOX2_2	65.0	IMR90p11
64.0	A7	42.14	LOX2_2	65.0	IMR90p11
64.5	A7	51.03	LOX2_2	65.0	IMR90p11
65.0	A7	62.4	LOX2_2	65.0	IMR90p11
65.5	A7	76.1	LOX2_2	65.0	IMR90p11
66.0	A7	89.18	LOX2_2	65.0	IMR90p11
66.5	A7	99.57	LOX2_2	65.0	IMR90p11
67.0	A7	106.97	LOX2_2	65.0	IMR90p11
67.5	A7	111.45	LOX2_2	65.0	IMR90p11
68.0	A7	112.17	LOX2_2	65.0	IMR90p11
68.5	A7	111.27	LOX2_2	65.0	IMR90p11
69.0	A7	110.43	LOX2_2	65.0	IMR90p11
69.5	A7	109.98	LOX2_2	65.0	IMR90p11
70.0	A7	109.54	LOX2_2	65.0	IMR90p11
70.5	A7	110.59	LOX2_2	65.0	IMR90p11
71.0	A7	111.63	LOX2_2	65.0	IMR90p11
71.5	A7	112.54	LOX2_2	65.0	IMR90p11
72.0	A7	114.65	LOX2_2	65.0	IMR90p11
72.5	A7	116.36	LOX2_2	65.0	IMR90p11
73.0	A7	117.28	LOX2_2	65.0	IMR90p11
73.5	A7	118.65	LOX2_2	65.0	IMR90p11
74.0	A7	119.4	LOX2_2	65.0	IMR90p11
74.5	A7	118.02	LOX2_2	65.0	IMR90p11
75.0	A7	116.96	LOX2_2	65.0	IMR90p11
75.5	A7	116.02	LOX2_2	65.0	IMR90p11
76.0	A7	114.28	LOX2_2	65.0	IMR90p11
76.5	A7	112.9	LOX2_2	65.0	IMR90p11
77.0	A7	111.99	LOX2_2	65.0	IMR90p11
77.5	A7	111.27	LOX2_2	65.0	IMR90p11
78.0	A7	110.51	LOX2_2	65.0	IMR90p11
78.5	A7	109.96	LOX2_2	65.0	IMR90p11
79.0	A7	110.17	LOX2_2	65.0	IMR90p11
79.5	A7	110.93	LOX2_2	65.0	IMR90p11
80.0	A7	111.21	LOX2_2	65.0	IMR90p11
80.5	A7	111.35	LOX2_2	65.0	IMR90p11
81.0	A7	111.84	LOX2_2	65.0	IMR90p11
81.5	A7	111.49	LOX2_2	65.0	IMR90p11
82.0	A7	110.43	LOX2_2	65.0	IMR90p11
82.5	A7	110.95	LOX2_2	65.0	IMR90p11
83.0	A7	119.39	LOX2_2	65.0	IMR90p11
83.5	A7	151.8	LOX2_2	65.0	IMR90p11
84.0	A7	206.07	LOX2_2	65.0	IMR90p11
84.5	A7	262.74	LOX2_2	65.0	IMR90p11
85.0	A7	312.18	LOX2_2	65.0	IMR90p11
85.5	A7	341.98	LOX2_2	65.0	IMR90p11
86.0	A7	319.3	LOX2_2	65.0	IMR90p11
86.5	A7	248.86	LOX2_2	65.0	IMR90p11
87.0	A7	170.75	LOX2_2	65.0	IMR90p11
87.5	A7	98.79	LOX2_2	65.0	IMR90p11
88.0	A7	39.03	LOX2_2	65.0	IMR90p11
88.5	A7	7.4	LOX2_2	65.0	IMR90p11
89.0	A7	1.89	LOX2_2	65.0	IMR90p11
89.5	A7	2.04	LOX2_2	65.0	IMR90p11
90.0	A7	1.71	LOX2_2	65.0	IMR90p11
90.5	A7	1.16	LOX2_2	65.0	IMR90p11
91.0	A7	1.17	LOX2_2	65.0	IMR90p11
91.5	A7	1.01	LOX2_2	65.0	IMR90p11
92.0	A7	1.08	LOX2_2	65.0	IMR90p11
92.5	A7	1.62	LOX2_2	65.0	IMR90p11
93.0	A7	2.05	LOX2_2	65.0	IMR90p11
93.5	A7	1.64	LOX2_2	65.0	IMR90p11
94.0	A7	1.7	LOX2_2	65.0	IMR90p11
94.5	A7	0.74	LOX2_2	65.0	IMR90p11
95.0	A7	-0.41	LOX2_2	65.0	IMR90p11
55.0	B7	12.56	LOX2_2	64.5	IMR90p11
55.5	B7	27.21	LOX2_2	64.5	IMR90p11
56.0	B7	25.12	LOX2_2	64.5	IMR90p11
56.5	B7	25.12	LOX2_2	64.5	IMR90p11
57.0	B7	25.12	LOX2_2	64.5	IMR90p11
57.5	B7	25.12	LOX2_2	64.5	IMR90p11
58.0	B7	25.12	LOX2_2	64.5	IMR90p11
58.5	B7	25.28	LOX2_2	64.5	IMR90p11
59.0	B7	25.89	LOX2_2	64.5	IMR90p11
59.5	B7	26.03	LOX2_2	64.5	IMR90p11
60.0	B7	25.7	LOX2_2	64.5	IMR90p11
60.5	B7	26.45	LOX2_2	64.5	IMR90p11
61.0	B7	27.77	LOX2_2	64.5	IMR90p11
61.5	B7	28.57	LOX2_2	64.5	IMR90p11
62.0	B7	29.73	LOX2_2	64.5	IMR90p11
62.5	B7	31.23	LOX2_2	64.5	IMR90p11
63.0	B7	33.07	LOX2_2	64.5	IMR90p11
63.5	B7	35.73	LOX2_2	64.5	IMR90p11
64.0	B7	40.9	LOX2_2	64.5	IMR90p11
64.5	B7	49.14	LOX2_2	64.5	IMR90p11
65.0	B7	59.68	LOX2_2	64.5	IMR90p11
65.5	B7	71.79	LOX2_2	64.5	IMR90p11
66.0	B7	84.29	LOX2_2	64.5	IMR90p11
66.5	B7	94.62	LOX2_2	64.5	IMR90p11
67.0	B7	101.76	LOX2_2	64.5	IMR90p11
67.5	B7	106.23	LOX2_2	64.5	IMR90p11
68.0	B7	107.72	LOX2_2	64.5	IMR90p11
68.5	B7	107.77	LOX2_2	64.5	IMR90p11
69.0	B7	107.58	LOX2_2	64.5	IMR90p11
69.5	B7	107.28	LOX2_2	64.5	IMR90p11
70.0	B7	107.27	LOX2_2	64.5	IMR90p11
70.5	B7	108.02	LOX2_2	64.5	IMR90p11
71.0	B7	108.74	LOX2_2	64.5	IMR90p11
71.5	B7	109.94	LOX2_2	64.5	IMR90p11
72.0	B7	111.66	LOX2_2	64.5	IMR90p11
72.5	B7	112.9	LOX2_2	64.5	IMR90p11
73.0	B7	113.72	LOX2_2	64.5	IMR90p11
73.5	B7	114.41	LOX2_2	64.5	IMR90p11
74.0	B7	114.44	LOX2_2	64.5	IMR90p11
74.5	B7	113.76	LOX2_2	64.5	IMR90p11
75.0	B7	112.66	LOX2_2	64.5	IMR90p11
75.5	B7	111.26	LOX2_2	64.5	IMR90p11
76.0	B7	109.97	LOX2_2	64.5	IMR90p11
76.5	B7	108.55	LOX2_2	64.5	IMR90p11
77.0	B7	107.22	LOX2_2	64.5	IMR90p11
77.5	B7	106.98	LOX2_2	64.5	IMR90p11
78.0	B7	107.42	LOX2_2	64.5	IMR90p11
78.5	B7	107.46	LOX2_2	64.5	IMR90p11
79.0	B7	107.76	LOX2_2	64.5	IMR90p11
79.5	B7	108.42	LOX2_2	64.5	IMR90p11
80.0	B7	108.44	LOX2_2	64.5	IMR90p11
80.5	B7	108.38	LOX2_2	64.5	IMR90p11
81.0	B7	108.73	LOX2_2	64.5	IMR90p11
81.5	B7	108.65	LOX2_2	64.5	IMR90p11
82.0	B7	108.01	LOX2_2	64.5	IMR90p11
82.5	B7	108.97	LOX2_2	64.5	IMR90p11
83.0	B7	117.43	LOX2_2	64.5	IMR90p11
83.5	B7	150.18	LOX2_2	64.5	IMR90p11
84.0	B7	204.83	LOX2_2	64.5	IMR90p11
84.5	B7	260.77	LOX2_2	64.5	IMR90p11
85.0	B7	309.27	LOX2_2	64.5	IMR90p11
85.5	B7	338.16	LOX2_2	64.5	IMR90p11
86.0	B7	314.26	LOX2_2	64.5	IMR90p11
86.5	B7	243.49	LOX2_2	64.5	IMR90p11
87.0	B7	166.63	LOX2_2	64.5	IMR90p11
87.5	B7	96.32	LOX2_2	64.5	IMR90p11
88.0	B7	37.79	LOX2_2	64.5	IMR90p11
88.5	B7	7.3	LOX2_2	64.5	IMR90p11
89.0	B7	2.43	LOX2_2	64.5	IMR90p11
89.5	B7	2.63	LOX2_2	64.5	IMR90p11
90.0	B7	2.17	LOX2_2	64.5	IMR90p11
90.5	B7	1.74	LOX2_2	64.5	IMR90p11
91.0	B7	1.75	LOX2_2	64.5	IMR90p11
91.5	B7	1.74	LOX2_2	64.5	IMR90p11
92.0	B7	1.95	LOX2_2	64.5	IMR90p11
92.5	B7	2.18	LOX2_2	64.5	IMR90p11
93.0	B7	2.5	LOX2_2	64.5	IMR90p11
93.5	B7	1.98	LOX2_2	64.5	IMR90p11
94.0	B7	1.72	LOX2_2	64.5	IMR90p11
94.5	B7	0.02	LOX2_2	64.5	IMR90p11
95.0	B7	-0.98	LOX2_2	64.5	IMR90p11
55.0	C7	8.43	LOX2_2	63.3	IMR90p11
55.5	C7	18.27	LOX2_2	63.3	IMR90p11
56.0	C7	16.87	LOX2_2	63.3	IMR90p11
56.5	C7	16.87	LOX2_2	63.3	IMR90p11
57.0	C7	16.87	LOX2_2	63.3	IMR90p11
57.5	C7	16.77	LOX2_2	63.3	IMR90p11
58.0	C7	17.39	LOX2_2	63.3	IMR90p11
58.5	C7	18.48	LOX2_2	63.3	IMR90p11
59.0	C7	19.39	LOX2_2	63.3	IMR90p11
59.5	C7	20.16	LOX2_2	63.3	IMR90p11
60.0	C7	21.15	LOX2_2	63.3	IMR90p11
60.5	C7	21.61	LOX2_2	63.3	IMR90p11
61.0	C7	22.59	LOX2_2	63.3	IMR90p11
61.5	C7	23.87	LOX2_2	63.3	IMR90p11
62.0	C7	24.95	LOX2_2	63.3	IMR90p11
62.5	C7	27.14	LOX2_2	63.3	IMR90p11
63.0	C7	30.7	LOX2_2	63.3	IMR90p11
63.5	C7	35.22	LOX2_2	63.3	IMR90p11
64.0	C7	41.35	LOX2_2	63.3	IMR90p11
64.5	C7	50.82	LOX2_2	63.3	IMR90p11
65.0	C7	60.8	LOX2_2	63.3	IMR90p11
65.5	C7	71.47	LOX2_2	63.3	IMR90p11
66.0	C7	84.33	LOX2_2	63.3	IMR90p11
66.5	C7	96.65	LOX2_2	63.3	IMR90p11
67.0	C7	104.49	LOX2_2	63.3	IMR90p11
67.5	C7	110.06	LOX2_2	63.3	IMR90p11
68.0	C7	113.44	LOX2_2	63.3	IMR90p11
68.5	C7	112.67	LOX2_2	63.3	IMR90p11
69.0	C7	110.89	LOX2_2	63.3	IMR90p11
69.5	C7	110.62	LOX2_2	63.3	IMR90p11
70.0	C7	111.33	LOX2_2	63.3	IMR90p11
70.5	C7	113.02	LOX2_2	63.3	IMR90p11
71.0	C7	115.59	LOX2_2	63.3	IMR90p11
71.5	C7	118.09	LOX2_2	63.3	IMR90p11
72.0	C7	120.36	LOX2_2	63.3	IMR90p11
72.5	C7	122.1	LOX2_2	63.3	IMR90p11
73.0	C7	123.88	LOX2_2	63.3	IMR90p11
73.5	C7	125.1	LOX2_2	63.3	IMR90p11
74.0	C7	125.08	LOX2_2	63.3	IMR90p11
74.5	C7	124.19	LOX2_2	63.3	IMR90p11
75.0	C7	122.64	LOX2_2	63.3	IMR90p11
75.5	C7	119.53	LOX2_2	63.3	IMR90p11
76.0	C7	116.66	LOX2_2	63.3	IMR90p11
76.5	C7	115.19	LOX2_2	63.3	IMR90p11
77.0	C7	114.46	LOX2_2	63.3	IMR90p11
77.5	C7	114.22	LOX2_2	63.3	IMR90p11
78.0	C7	113.82	LOX2_2	63.3	IMR90p11
78.5	C7	113.59	LOX2_2	63.3	IMR90p11
79.0	C7	113.69	LOX2_2	63.3	IMR90p11
79.5	C7	113.04	LOX2_2	63.3	IMR90p11
80.0	C7	112.21	LOX2_2	63.3	IMR90p11
80.5	C7	113.32	LOX2_2	63.3	IMR90p11
81.0	C7	114.07	LOX2_2	63.3	IMR90p11
81.5	C7	113.01	LOX2_2	63.3	IMR90p11
82.0	C7	112.37	LOX2_2	63.3	IMR90p11
82.5	C7	113.47	LOX2_2	63.3	IMR90p11
83.0	C7	123.59	LOX2_2	63.3	IMR90p11
83.5	C7	160.94	LOX2_2	63.3	IMR90p11
84.0	C7	219.25	LOX2_2	63.3	IMR90p11
84.5	C7	276.87	LOX2_2	63.3	IMR90p11
85.0	C7	326.41	LOX2_2	63.3	IMR90p11
85.5	C7	351.55	LOX2_2	63.3	IMR90p11
86.0	C7	318.99	LOX2_2	63.3	IMR90p11
86.5	C7	242.39	LOX2_2	63.3	IMR90p11
87.0	C7	163.33	LOX2_2	63.3	IMR90p11
87.5	C7	90.9	LOX2_2	63.3	IMR90p11
88.0	C7	32.57	LOX2_2	63.3	IMR90p11
88.5	C7	5.23	LOX2_2	63.3	IMR90p11
89.0	C7	2.08	LOX2_2	63.3	IMR90p11
89.5	C7	1.83	LOX2_2	63.3	IMR90p11
90.0	C7	1.7	LOX2_2	63.3	IMR90p11
90.5	C7	2.13	LOX2_2	63.3	IMR90p11
91.0	C7	2.22	LOX2_2	63.3	IMR90p11
91.5	C7	2.26	LOX2_2	63.3	IMR90p11
92.0	C7	2.75	LOX2_2	63.3	IMR90p11
92.5	C7	2.86	LOX2_2	63.3	IMR90p11
93.0	C7	2.61	LOX2_2	63.3	IMR90p11
93.5	C7	2.49	LOX2_2	63.3	IMR90p11
94.0	C7	2.47	LOX2_2	63.3	IMR90p11
94.5	C7	2.43	LOX2_2	63.3	IMR90p11
95.0	C7	1.08	LOX2_2	63.3	IMR90p11
55.0	D7	-0.06	LOX2_2	61.4	IMR90p11
55.5	D7	-0.14	LOX2_2	61.4	IMR90p11
56.0	D7	-0.13	LOX2_2	61.4	IMR90p11
56.5	D7	-0.13	LOX2_2	61.4	IMR90p11
57.0	D7	-0.13	LOX2_2	61.4	IMR90p11
57.5	D7	-0.2	LOX2_2	61.4	IMR90p11
58.0	D7	0.2	LOX2_2	61.4	IMR90p11
58.5	D7	1.07	LOX2_2	61.4	IMR90p11
59.0	D7	2.56	LOX2_2	61.4	IMR90p11
59.5	D7	4.36	LOX2_2	61.4	IMR90p11
60.0	D7	5.39	LOX2_2	61.4	IMR90p11
60.5	D7	6.66	LOX2_2	61.4	IMR90p11
61.0	D7	8.81	LOX2_2	61.4	IMR90p11
61.5	D7	11.35	LOX2_2	61.4	IMR90p11
62.0	D7	14.3	LOX2_2	61.4	IMR90p11
62.5	D7	18.55	LOX2_2	61.4	IMR90p11
63.0	D7	23.5	LOX2_2	61.4	IMR90p11
63.5	D7	29.18	LOX2_2	61.4	IMR90p11
64.0	D7	36.25	LOX2_2	61.4	IMR90p11
64.5	D7	45.48	LOX2_2	61.4	IMR90p11
65.0	D7	56.87	LOX2_2	61.4	IMR90p11
65.5	D7	69.43	LOX2_2	61.4	IMR90p11
66.0	D7	81.93	LOX2_2	61.4	IMR90p11
66.5	D7	93.41	LOX2_2	61.4	IMR90p11
67.0	D7	102.46	LOX2_2	61.4	IMR90p11
67.5	D7	107.87	LOX2_2	61.4	IMR90p11
68.0	D7	110.85	LOX2_2	61.4	IMR90p11
68.5	D7	112.27	LOX2_2	61.4	IMR90p11
69.0	D7	112.67	LOX2_2	61.4	IMR90p11
69.5	D7	112.9	LOX2_2	61.4	IMR90p11
70.0	D7	114.06	LOX2_2	61.4	IMR90p11
70.5	D7	115.15	LOX2_2	61.4	IMR90p11
71.0	D7	115.94	LOX2_2	61.4	IMR90p11
71.5	D7	117.05	LOX2_2	61.4	IMR90p11
72.0	D7	118.78	LOX2_2	61.4	IMR90p11
72.5	D7	120.72	LOX2_2	61.4	IMR90p11
73.0	D7	123.2	LOX2_2	61.4	IMR90p11
73.5	D7	126.06	LOX2_2	61.4	IMR90p11
74.0	D7	127.88	LOX2_2	61.4	IMR90p11
74.5	D7	127.97	LOX2_2	61.4	IMR90p11
75.0	D7	126.08	LOX2_2	61.4	IMR90p11
75.5	D7	123.1	LOX2_2	61.4	IMR90p11
76.0	D7	119.36	LOX2_2	61.4	IMR90p11
76.5	D7	115.63	LOX2_2	61.4	IMR90p11
77.0	D7	112.8	LOX2_2	61.4	IMR90p11
77.5	D7	111.35	LOX2_2	61.4	IMR90p11
78.0	D7	110.69	LOX2_2	61.4	IMR90p11
78.5	D7	110.81	LOX2_2	61.4	IMR90p11
79.0	D7	111.66	LOX2_2	61.4	IMR90p11
79.5	D7	112.45	LOX2_2	61.4	IMR90p11
80.0	D7	113.01	LOX2_2	61.4	IMR90p11
80.5	D7	113.08	LOX2_2	61.4	IMR90p11
81.0	D7	112.79	LOX2_2	61.4	IMR90p11
81.5	D7	112.04	LOX2_2	61.4	IMR90p11
82.0	D7	111.13	LOX2_2	61.4	IMR90p11
82.5	D7	111.47	LOX2_2	61.4	IMR90p11
83.0	D7	120.71	LOX2_2	61.4	IMR90p11
83.5	D7	155.79	LOX2_2	61.4	IMR90p11
84.0	D7	210.34	LOX2_2	61.4	IMR90p11
84.5	D7	263.55	LOX2_2	61.4	IMR90p11
85.0	D7	309.79	LOX2_2	61.4	IMR90p11
85.5	D7	334.39	LOX2_2	61.4	IMR90p11
86.0	D7	303.45	LOX2_2	61.4	IMR90p11
86.5	D7	230.16	LOX2_2	61.4	IMR90p11
87.0	D7	155.67	LOX2_2	61.4	IMR90p11
87.5	D7	87.04	LOX2_2	61.4	IMR90p11
88.0	D7	31.37	LOX2_2	61.4	IMR90p11
88.5	D7	5.92	LOX2_2	61.4	IMR90p11
89.0	D7	3.33	LOX2_2	61.4	IMR90p11
89.5	D7	3.11	LOX2_2	61.4	IMR90p11
90.0	D7	2.98	LOX2_2	61.4	IMR90p11
90.5	D7	2.92	LOX2_2	61.4	IMR90p11
91.0	D7	2.18	LOX2_2	61.4	IMR90p11
91.5	D7	1.72	LOX2_2	61.4	IMR90p11
92.0	D7	1.91	LOX2_2	61.4	IMR90p11
92.5	D7	1.96	LOX2_2	61.4	IMR90p11
93.0	D7	1.68	LOX2_2	61.4	IMR90p11
93.5	D7	1.76	LOX2_2	61.4	IMR90p11
94.0	D7	1.94	LOX2_2	61.4	IMR90p11
94.5	D7	1.95	LOX2_2	61.4	IMR90p11
95.0	D7	0.86	LOX2_2	61.4	IMR90p11
55.0	E7	-6.96	LOX2_2	59.0	IMR90p11
55.5	E7	-15.08	LOX2_2	59.0	IMR90p11
56.0	E7	-13.92	LOX2_2	59.0	IMR90p11
56.5	E7	-13.92	LOX2_2	59.0	IMR90p11
57.0	E7	-13.92	LOX2_2	59.0	IMR90p11
57.5	E7	-14.08	LOX2_2	59.0	IMR90p11
58.0	E7	-13.01	LOX2_2	59.0	IMR90p11
58.5	E7	-11.59	LOX2_2	59.0	IMR90p11
59.0	E7	-10.26	LOX2_2	59.0	IMR90p11
59.5	E7	-8.27	LOX2_2	59.0	IMR90p11
60.0	E7	-6.92	LOX2_2	59.0	IMR90p11
60.5	E7	-6.23	LOX2_2	59.0	IMR90p11
61.0	E7	-4.66	LOX2_2	59.0	IMR90p11
61.5	E7	-1.24	LOX2_2	59.0	IMR90p11
62.0	E7	3.29	LOX2_2	59.0	IMR90p11
62.5	E7	8.2	LOX2_2	59.0	IMR90p11
63.0	E7	14.69	LOX2_2	59.0	IMR90p11
63.5	E7	23.02	LOX2_2	59.0	IMR90p11
64.0	E7	31.95	LOX2_2	59.0	IMR90p11
64.5	E7	42.01	LOX2_2	59.0	IMR90p11
65.0	E7	54.47	LOX2_2	59.0	IMR90p11
65.5	E7	66.57	LOX2_2	59.0	IMR90p11
66.0	E7	76.71	LOX2_2	59.0	IMR90p11
66.5	E7	86.0	LOX2_2	59.0	IMR90p11
67.0	E7	93.24	LOX2_2	59.0	IMR90p11
67.5	E7	96.57	LOX2_2	59.0	IMR90p11
68.0	E7	97.86	LOX2_2	59.0	IMR90p11
68.5	E7	99.12	LOX2_2	59.0	IMR90p11
69.0	E7	99.77	LOX2_2	59.0	IMR90p11
69.5	E7	100.11	LOX2_2	59.0	IMR90p11
70.0	E7	102.46	LOX2_2	59.0	IMR90p11
70.5	E7	106.8	LOX2_2	59.0	IMR90p11
71.0	E7	110.21	LOX2_2	59.0	IMR90p11
71.5	E7	113.29	LOX2_2	59.0	IMR90p11
72.0	E7	116.89	LOX2_2	59.0	IMR90p11
72.5	E7	118.9	LOX2_2	59.0	IMR90p11
73.0	E7	118.22	LOX2_2	59.0	IMR90p11
73.5	E7	116.88	LOX2_2	59.0	IMR90p11
74.0	E7	115.28	LOX2_2	59.0	IMR90p11
74.5	E7	112.95	LOX2_2	59.0	IMR90p11
75.0	E7	109.96	LOX2_2	59.0	IMR90p11
75.5	E7	107.96	LOX2_2	59.0	IMR90p11
76.0	E7	106.9	LOX2_2	59.0	IMR90p11
76.5	E7	104.84	LOX2_2	59.0	IMR90p11
77.0	E7	102.37	LOX2_2	59.0	IMR90p11
77.5	E7	101.44	LOX2_2	59.0	IMR90p11
78.0	E7	100.82	LOX2_2	59.0	IMR90p11
78.5	E7	99.75	LOX2_2	59.0	IMR90p11
79.0	E7	100.33	LOX2_2	59.0	IMR90p11
79.5	E7	101.45	LOX2_2	59.0	IMR90p11
80.0	E7	101.04	LOX2_2	59.0	IMR90p11
80.5	E7	100.31	LOX2_2	59.0	IMR90p11
81.0	E7	100.24	LOX2_2	59.0	IMR90p11
81.5	E7	98.88	LOX2_2	59.0	IMR90p11
82.0	E7	97.44	LOX2_2	59.0	IMR90p11
82.5	E7	98.3	LOX2_2	59.0	IMR90p11
83.0	E7	106.78	LOX2_2	59.0	IMR90p11
83.5	E7	136.69	LOX2_2	59.0	IMR90p11
84.0	E7	182.18	LOX2_2	59.0	IMR90p11
84.5	E7	225.25	LOX2_2	59.0	IMR90p11
85.0	E7	261.94	LOX2_2	59.0	IMR90p11
85.5	E7	279.51	LOX2_2	59.0	IMR90p11
86.0	E7	249.49	LOX2_2	59.0	IMR90p11
86.5	E7	186.55	LOX2_2	59.0	IMR90p11
87.0	E7	124.5	LOX2_2	59.0	IMR90p11
87.5	E7	67.86	LOX2_2	59.0	IMR90p11
88.0	E7	23.38	LOX2_2	59.0	IMR90p11
88.5	E7	4.27	LOX2_2	59.0	IMR90p11
89.0	E7	2.76	LOX2_2	59.0	IMR90p11
89.5	E7	2.73	LOX2_2	59.0	IMR90p11
90.0	E7	2.08	LOX2_2	59.0	IMR90p11
90.5	E7	0.82	LOX2_2	59.0	IMR90p11
91.0	E7	0.49	LOX2_2	59.0	IMR90p11
91.5	E7	1.01	LOX2_2	59.0	IMR90p11
92.0	E7	1.93	LOX2_2	59.0	IMR90p11
92.5	E7	2.93	LOX2_2	59.0	IMR90p11
93.0	E7	3.87	LOX2_2	59.0	IMR90p11
93.5	E7	3.73	LOX2_2	59.0	IMR90p11
94.0	E7	3.51	LOX2_2	59.0	IMR90p11
94.5	E7	2.07	LOX2_2	59.0	IMR90p11
95.0	E7	0.05	LOX2_2	59.0	IMR90p11
55.0	F7	-15.56	LOX2_2	57.0	IMR90p11
55.5	F7	-33.71	LOX2_2	57.0	IMR90p11
56.0	F7	-31.12	LOX2_2	57.0	IMR90p11
56.5	F7	-31.12	LOX2_2	57.0	IMR90p11
57.0	F7	-31.12	LOX2_2	57.0	IMR90p11
57.5	F7	-31.34	LOX2_2	57.0	IMR90p11
58.0	F7	-29.99	LOX2_2	57.0	IMR90p11
58.5	F7	-27.13	LOX2_2	57.0	IMR90p11
59.0	F7	-23.72	LOX2_2	57.0	IMR90p11
59.5	F7	-18.54	LOX2_2	57.0	IMR90p11
60.0	F7	-13.26	LOX2_2	57.0	IMR90p11
60.5	F7	-8.23	LOX2_2	57.0	IMR90p11
61.0	F7	-2.35	LOX2_2	57.0	IMR90p11
61.5	F7	3.57	LOX2_2	57.0	IMR90p11
62.0	F7	8.44	LOX2_2	57.0	IMR90p11
62.5	F7	13.11	LOX2_2	57.0	IMR90p11
63.0	F7	18.08	LOX2_2	57.0	IMR90p11
63.5	F7	23.15	LOX2_2	57.0	IMR90p11
64.0	F7	29.49	LOX2_2	57.0	IMR90p11
64.5	F7	37.64	LOX2_2	57.0	IMR90p11
65.0	F7	46.92	LOX2_2	57.0	IMR90p11
65.5	F7	57.15	LOX2_2	57.0	IMR90p11
66.0	F7	68.16	LOX2_2	57.0	IMR90p11
66.5	F7	77.77	LOX2_2	57.0	IMR90p11
67.0	F7	85.03	LOX2_2	57.0	IMR90p11
67.5	F7	90.23	LOX2_2	57.0	IMR90p11
68.0	F7	93.02	LOX2_2	57.0	IMR90p11
68.5	F7	93.53	LOX2_2	57.0	IMR90p11
69.0	F7	93.43	LOX2_2	57.0	IMR90p11
69.5	F7	93.55	LOX2_2	57.0	IMR90p11
70.0	F7	93.74	LOX2_2	57.0	IMR90p11
70.5	F7	94.06	LOX2_2	57.0	IMR90p11
71.0	F7	94.98	LOX2_2	57.0	IMR90p11
71.5	F7	96.15	LOX2_2	57.0	IMR90p11
72.0	F7	97.44	LOX2_2	57.0	IMR90p11
72.5	F7	99.44	LOX2_2	57.0	IMR90p11
73.0	F7	102.34	LOX2_2	57.0	IMR90p11
73.5	F7	105.09	LOX2_2	57.0	IMR90p11
74.0	F7	107.46	LOX2_2	57.0	IMR90p11
74.5	F7	108.74	LOX2_2	57.0	IMR90p11
75.0	F7	107.96	LOX2_2	57.0	IMR90p11
75.5	F7	105.49	LOX2_2	57.0	IMR90p11
76.0	F7	102.33	LOX2_2	57.0	IMR90p11
76.5	F7	98.81	LOX2_2	57.0	IMR90p11
77.0	F7	95.5	LOX2_2	57.0	IMR90p11
77.5	F7	93.38	LOX2_2	57.0	IMR90p11
78.0	F7	92.19	LOX2_2	57.0	IMR90p11
78.5	F7	91.55	LOX2_2	57.0	IMR90p11
79.0	F7	91.31	LOX2_2	57.0	IMR90p11
79.5	F7	91.91	LOX2_2	57.0	IMR90p11
80.0	F7	92.68	LOX2_2	57.0	IMR90p11
80.5	F7	92.86	LOX2_2	57.0	IMR90p11
81.0	F7	92.41	LOX2_2	57.0	IMR90p11
81.5	F7	91.4	LOX2_2	57.0	IMR90p11
82.0	F7	89.56	LOX2_2	57.0	IMR90p11
82.5	F7	88.3	LOX2_2	57.0	IMR90p11
83.0	F7	95.11	LOX2_2	57.0	IMR90p11
83.5	F7	121.82	LOX2_2	57.0	IMR90p11
84.0	F7	160.67	LOX2_2	57.0	IMR90p11
84.5	F7	197.24	LOX2_2	57.0	IMR90p11
85.0	F7	228.64	LOX2_2	57.0	IMR90p11
85.5	F7	241.81	LOX2_2	57.0	IMR90p11
86.0	F7	213.02	LOX2_2	57.0	IMR90p11
86.5	F7	157.65	LOX2_2	57.0	IMR90p11
87.0	F7	104.39	LOX2_2	57.0	IMR90p11
87.5	F7	55.38	LOX2_2	57.0	IMR90p11
88.0	F7	17.16	LOX2_2	57.0	IMR90p11
88.5	F7	1.8	LOX2_2	57.0	IMR90p11
89.0	F7	1.34	LOX2_2	57.0	IMR90p11
89.5	F7	1.51	LOX2_2	57.0	IMR90p11
90.0	F7	2.0	LOX2_2	57.0	IMR90p11
90.5	F7	2.21	LOX2_2	57.0	IMR90p11
91.0	F7	2.18	LOX2_2	57.0	IMR90p11
91.5	F7	2.28	LOX2_2	57.0	IMR90p11
92.0	F7	2.51	LOX2_2	57.0	IMR90p11
92.5	F7	2.45	LOX2_2	57.0	IMR90p11
93.0	F7	2.44	LOX2_2	57.0	IMR90p11
93.5	F7	1.9	LOX2_2	57.0	IMR90p11
94.0	F7	1.61	LOX2_2	57.0	IMR90p11
94.5	F7	0.17	LOX2_2	57.0	IMR90p11
95.0	F7	-0.72	LOX2_2	57.0	IMR90p11
55.0	G7	-19.85	LOX2_2	55.7	IMR90p11
55.5	G7	-43.02	LOX2_2	55.7	IMR90p11
56.0	G7	-39.71	LOX2_2	55.7	IMR90p11
56.5	G7	-39.71	LOX2_2	55.7	IMR90p11
57.0	G7	-39.71	LOX2_2	55.7	IMR90p11
57.5	G7	-40.34	LOX2_2	55.7	IMR90p11
58.0	G7	-36.64	LOX2_2	55.7	IMR90p11
58.5	G7	-27.75	LOX2_2	55.7	IMR90p11
59.0	G7	-18.34	LOX2_2	55.7	IMR90p11
59.5	G7	-9.28	LOX2_2	55.7	IMR90p11
60.0	G7	-0.26	LOX2_2	55.7	IMR90p11
60.5	G7	8.02	LOX2_2	55.7	IMR90p11
61.0	G7	13.8	LOX2_2	55.7	IMR90p11
61.5	G7	17.58	LOX2_2	55.7	IMR90p11
62.0	G7	20.46	LOX2_2	55.7	IMR90p11
62.5	G7	21.54	LOX2_2	55.7	IMR90p11
63.0	G7	22.04	LOX2_2	55.7	IMR90p11
63.5	G7	23.69	LOX2_2	55.7	IMR90p11
64.0	G7	26.52	LOX2_2	55.7	IMR90p11
64.5	G7	31.05	LOX2_2	55.7	IMR90p11
65.0	G7	37.94	LOX2_2	55.7	IMR90p11
65.5	G7	46.26	LOX2_2	55.7	IMR90p11
66.0	G7	55.79	LOX2_2	55.7	IMR90p11
66.5	G7	65.71	LOX2_2	55.7	IMR90p11
67.0	G7	73.05	LOX2_2	55.7	IMR90p11
67.5	G7	78.93	LOX2_2	55.7	IMR90p11
68.0	G7	83.33	LOX2_2	55.7	IMR90p11
68.5	G7	85.09	LOX2_2	55.7	IMR90p11
69.0	G7	85.52	LOX2_2	55.7	IMR90p11
69.5	G7	86.22	LOX2_2	55.7	IMR90p11
70.0	G7	85.03	LOX2_2	55.7	IMR90p11
70.5	G7	84.06	LOX2_2	55.7	IMR90p11
71.0	G7	84.5	LOX2_2	55.7	IMR90p11
71.5	G7	83.86	LOX2_2	55.7	IMR90p11
72.0	G7	83.72	LOX2_2	55.7	IMR90p11
72.5	G7	85.6	LOX2_2	55.7	IMR90p11
73.0	G7	87.14	LOX2_2	55.7	IMR90p11
73.5	G7	87.33	LOX2_2	55.7	IMR90p11
74.0	G7	88.24	LOX2_2	55.7	IMR90p11
74.5	G7	89.01	LOX2_2	55.7	IMR90p11
75.0	G7	88.57	LOX2_2	55.7	IMR90p11
75.5	G7	87.5	LOX2_2	55.7	IMR90p11
76.0	G7	86.82	LOX2_2	55.7	IMR90p11
76.5	G7	86.12	LOX2_2	55.7	IMR90p11
77.0	G7	84.92	LOX2_2	55.7	IMR90p11
77.5	G7	84.15	LOX2_2	55.7	IMR90p11
78.0	G7	83.86	LOX2_2	55.7	IMR90p11
78.5	G7	83.59	LOX2_2	55.7	IMR90p11
79.0	G7	83.45	LOX2_2	55.7	IMR90p11
79.5	G7	83.56	LOX2_2	55.7	IMR90p11
80.0	G7	83.65	LOX2_2	55.7	IMR90p11
80.5	G7	83.62	LOX2_2	55.7	IMR90p11
81.0	G7	83.54	LOX2_2	55.7	IMR90p11
81.5	G7	83.03	LOX2_2	55.7	IMR90p11
82.0	G7	82.3	LOX2_2	55.7	IMR90p11
82.5	G7	81.58	LOX2_2	55.7	IMR90p11
83.0	G7	85.08	LOX2_2	55.7	IMR90p11
83.5	G7	105.31	LOX2_2	55.7	IMR90p11
84.0	G7	138.47	LOX2_2	55.7	IMR90p11
84.5	G7	170.22	LOX2_2	55.7	IMR90p11
85.0	G7	198.63	LOX2_2	55.7	IMR90p11
85.5	G7	215.55	LOX2_2	55.7	IMR90p11
86.0	G7	196.0	LOX2_2	55.7	IMR90p11
86.5	G7	148.5	LOX2_2	55.7	IMR90p11
87.0	G7	101.22	LOX2_2	55.7	IMR90p11
87.5	G7	57.15	LOX2_2	55.7	IMR90p11
88.0	G7	20.46	LOX2_2	55.7	IMR90p11
88.5	G7	3.68	LOX2_2	55.7	IMR90p11
89.0	G7	2.15	LOX2_2	55.7	IMR90p11
89.5	G7	2.18	LOX2_2	55.7	IMR90p11
90.0	G7	2.17	LOX2_2	55.7	IMR90p11
90.5	G7	1.83	LOX2_2	55.7	IMR90p11
91.0	G7	1.89	LOX2_2	55.7	IMR90p11
91.5	G7	2.16	LOX2_2	55.7	IMR90p11
92.0	G7	1.98	LOX2_2	55.7	IMR90p11
92.5	G7	1.95	LOX2_2	55.7	IMR90p11
93.0	G7	2.27	LOX2_2	55.7	IMR90p11
93.5	G7	1.77	LOX2_2	55.7	IMR90p11
94.0	G7	1.48	LOX2_2	55.7	IMR90p11
94.5	G7	0.86	LOX2_2	55.7	IMR90p11
95.0	G7	-0.03	LOX2_2	55.7	IMR90p11
55.0	H7	-21.7	LOX2_2	55.0	IMR90p11
55.5	H7	-47.01	LOX2_2	55.0	IMR90p11
56.0	H7	-43.4	LOX2_2	55.0	IMR90p11
56.5	H7	-43.4	LOX2_2	55.0	IMR90p11
57.0	H7	-43.4	LOX2_2	55.0	IMR90p11
57.5	H7	-43.75	LOX2_2	55.0	IMR90p11
58.0	H7	-41.65	LOX2_2	55.0	IMR90p11
58.5	H7	-36.92	LOX2_2	55.0	IMR90p11
59.0	H7	-31.68	LOX2_2	55.0	IMR90p11
59.5	H7	-24.68	LOX2_2	55.0	IMR90p11
60.0	H7	-16.81	LOX2_2	55.0	IMR90p11
60.5	H7	-9.16	LOX2_2	55.0	IMR90p11
61.0	H7	-1.49	LOX2_2	55.0	IMR90p11
61.5	H7	5.71	LOX2_2	55.0	IMR90p11
62.0	H7	11.72	LOX2_2	55.0	IMR90p11
62.5	H7	16.24	LOX2_2	55.0	IMR90p11
63.0	H7	19.14	LOX2_2	55.0	IMR90p11
63.5	H7	21.57	LOX2_2	55.0	IMR90p11
64.0	H7	24.26	LOX2_2	55.0	IMR90p11
64.5	H7	28.22	LOX2_2	55.0	IMR90p11
65.0	H7	34.71	LOX2_2	55.0	IMR90p11
65.5	H7	43.74	LOX2_2	55.0	IMR90p11
66.0	H7	53.55	LOX2_2	55.0	IMR90p11
66.5	H7	63.11	LOX2_2	55.0	IMR90p11
67.0	H7	71.28	LOX2_2	55.0	IMR90p11
67.5	H7	77.06	LOX2_2	55.0	IMR90p11
68.0	H7	80.45	LOX2_2	55.0	IMR90p11
68.5	H7	81.67	LOX2_2	55.0	IMR90p11
69.0	H7	81.92	LOX2_2	55.0	IMR90p11
69.5	H7	82.05	LOX2_2	55.0	IMR90p11
70.0	H7	82.42	LOX2_2	55.0	IMR90p11
70.5	H7	83.67	LOX2_2	55.0	IMR90p11
71.0	H7	86.4	LOX2_2	55.0	IMR90p11
71.5	H7	90.37	LOX2_2	55.0	IMR90p11
72.0	H7	94.59	LOX2_2	55.0	IMR90p11
72.5	H7	98.03	LOX2_2	55.0	IMR90p11
73.0	H7	99.88	LOX2_2	55.0	IMR90p11
73.5	H7	99.72	LOX2_2	55.0	IMR90p11
74.0	H7	97.17	LOX2_2	55.0	IMR90p11
74.5	H7	92.82	LOX2_2	55.0	IMR90p11
75.0	H7	88.52	LOX2_2	55.0	IMR90p11
75.5	H7	84.81	LOX2_2	55.0	IMR90p11
76.0	H7	81.74	LOX2_2	55.0	IMR90p11
76.5	H7	79.65	LOX2_2	55.0	IMR90p11
77.0	H7	78.76	LOX2_2	55.0	IMR90p11
77.5	H7	78.03	LOX2_2	55.0	IMR90p11
78.0	H7	77.14	LOX2_2	55.0	IMR90p11
78.5	H7	76.58	LOX2_2	55.0	IMR90p11
79.0	H7	76.28	LOX2_2	55.0	IMR90p11
79.5	H7	75.88	LOX2_2	55.0	IMR90p11
80.0	H7	75.21	LOX2_2	55.0	IMR90p11
80.5	H7	74.39	LOX2_2	55.0	IMR90p11
81.0	H7	73.47	LOX2_2	55.0	IMR90p11
81.5	H7	72.37	LOX2_2	55.0	IMR90p11
82.0	H7	71.4	LOX2_2	55.0	IMR90p11
82.5	H7	70.67	LOX2_2	55.0	IMR90p11
83.0	H7	73.06	LOX2_2	55.0	IMR90p11
83.5	H7	88.69	LOX2_2	55.0	IMR90p11
84.0	H7	115.31	LOX2_2	55.0	IMR90p11
84.5	H7	140.99	LOX2_2	55.0	IMR90p11
85.0	H7	163.91	LOX2_2	55.0	IMR90p11
85.5	H7	178.66	LOX2_2	55.0	IMR90p11
86.0	H7	164.61	LOX2_2	55.0	IMR90p11
86.5	H7	126.26	LOX2_2	55.0	IMR90p11
87.0	H7	86.87	LOX2_2	55.0	IMR90p11
87.5	H7	50.48	LOX2_2	55.0	IMR90p11
88.0	H7	19.55	LOX2_2	55.0	IMR90p11
88.5	H7	4.11	LOX2_2	55.0	IMR90p11
89.0	H7	2.04	LOX2_2	55.0	IMR90p11
89.5	H7	2.0	LOX2_2	55.0	IMR90p11
90.0	H7	1.92	LOX2_2	55.0	IMR90p11
90.5	H7	2.05	LOX2_2	55.0	IMR90p11
91.0	H7	2.45	LOX2_2	55.0	IMR90p11
91.5	H7	2.66	LOX2_2	55.0	IMR90p11
92.0	H7	2.77	LOX2_2	55.0	IMR90p11
92.5	H7	3.11	LOX2_2	55.0	IMR90p11
93.0	H7	3.0	LOX2_2	55.0	IMR90p11
93.5	H7	3.3	LOX2_2	55.0	IMR90p11
94.0	H7	3.74	LOX2_2	55.0	IMR90p11
94.5	H7	5.35	LOX2_2	55.0	IMR90p11
95.0	H7	3.11	LOX2_2	55.0	IMR90p11
55.0	A7	11.93	LOX2_2	65.0	IMR90p2
55.5	A7	25.85	LOX2_2	65.0	IMR90p2
56.0	A7	23.86	LOX2_2	65.0	IMR90p2
56.5	A7	23.86	LOX2_2	65.0	IMR90p2
57.0	A7	23.86	LOX2_2	65.0	IMR90p2
57.5	A7	23.82	LOX2_2	65.0	IMR90p2
58.0	A7	24.16	LOX2_2	65.0	IMR90p2
58.5	A7	24.2	LOX2_2	65.0	IMR90p2
59.0	A7	23.18	LOX2_2	65.0	IMR90p2
59.5	A7	22.36	LOX2_2	65.0	IMR90p2
60.0	A7	22.31	LOX2_2	65.0	IMR90p2
60.5	A7	21.6	LOX2_2	65.0	IMR90p2
61.0	A7	21.04	LOX2_2	65.0	IMR90p2
61.5	A7	22.05	LOX2_2	65.0	IMR90p2
62.0	A7	22.34	LOX2_2	65.0	IMR90p2
62.5	A7	22.37	LOX2_2	65.0	IMR90p2
63.0	A7	24.31	LOX2_2	65.0	IMR90p2
63.5	A7	29.45	LOX2_2	65.0	IMR90p2
64.0	A7	36.9	LOX2_2	65.0	IMR90p2
64.5	A7	47.2	LOX2_2	65.0	IMR90p2
65.0	A7	60.82	LOX2_2	65.0	IMR90p2
65.5	A7	74.45	LOX2_2	65.0	IMR90p2
66.0	A7	85.21	LOX2_2	65.0	IMR90p2
66.5	A7	93.69	LOX2_2	65.0	IMR90p2
67.0	A7	100.36	LOX2_2	65.0	IMR90p2
67.5	A7	102.8	LOX2_2	65.0	IMR90p2
68.0	A7	103.71	LOX2_2	65.0	IMR90p2
68.5	A7	104.93	LOX2_2	65.0	IMR90p2
69.0	A7	104.88	LOX2_2	65.0	IMR90p2
69.5	A7	103.8	LOX2_2	65.0	IMR90p2
70.0	A7	105.35	LOX2_2	65.0	IMR90p2
70.5	A7	107.63	LOX2_2	65.0	IMR90p2
71.0	A7	109.27	LOX2_2	65.0	IMR90p2
71.5	A7	112.31	LOX2_2	65.0	IMR90p2
72.0	A7	115.55	LOX2_2	65.0	IMR90p2
72.5	A7	116.51	LOX2_2	65.0	IMR90p2
73.0	A7	116.44	LOX2_2	65.0	IMR90p2
73.5	A7	117.09	LOX2_2	65.0	IMR90p2
74.0	A7	116.66	LOX2_2	65.0	IMR90p2
74.5	A7	115.73	LOX2_2	65.0	IMR90p2
75.0	A7	115.04	LOX2_2	65.0	IMR90p2
75.5	A7	113.86	LOX2_2	65.0	IMR90p2
76.0	A7	111.16	LOX2_2	65.0	IMR90p2
76.5	A7	108.56	LOX2_2	65.0	IMR90p2
77.0	A7	106.39	LOX2_2	65.0	IMR90p2
77.5	A7	104.23	LOX2_2	65.0	IMR90p2
78.0	A7	103.07	LOX2_2	65.0	IMR90p2
78.5	A7	103.45	LOX2_2	65.0	IMR90p2
79.0	A7	103.39	LOX2_2	65.0	IMR90p2
79.5	A7	103.27	LOX2_2	65.0	IMR90p2
80.0	A7	103.88	LOX2_2	65.0	IMR90p2
80.5	A7	103.95	LOX2_2	65.0	IMR90p2
81.0	A7	103.32	LOX2_2	65.0	IMR90p2
81.5	A7	102.98	LOX2_2	65.0	IMR90p2
82.0	A7	102.57	LOX2_2	65.0	IMR90p2
82.5	A7	102.63	LOX2_2	65.0	IMR90p2
83.0	A7	110.16	LOX2_2	65.0	IMR90p2
83.5	A7	140.5	LOX2_2	65.0	IMR90p2
84.0	A7	189.09	LOX2_2	65.0	IMR90p2
84.5	A7	237.32	LOX2_2	65.0	IMR90p2
85.0	A7	279.61	LOX2_2	65.0	IMR90p2
85.5	A7	303.26	LOX2_2	65.0	IMR90p2
86.0	A7	278.01	LOX2_2	65.0	IMR90p2
86.5	A7	213.14	LOX2_2	65.0	IMR90p2
87.0	A7	145.06	LOX2_2	65.0	IMR90p2
87.5	A7	82.34	LOX2_2	65.0	IMR90p2
88.0	A7	31.04	LOX2_2	65.0	IMR90p2
88.5	A7	5.85	LOX2_2	65.0	IMR90p2
89.0	A7	2.3	LOX2_2	65.0	IMR90p2
89.5	A7	2.49	LOX2_2	65.0	IMR90p2
90.0	A7	2.28	LOX2_2	65.0	IMR90p2
90.5	A7	2.08	LOX2_2	65.0	IMR90p2
91.0	A7	2.39	LOX2_2	65.0	IMR90p2
91.5	A7	2.59	LOX2_2	65.0	IMR90p2
92.0	A7	2.4	LOX2_2	65.0	IMR90p2
92.5	A7	2.51	LOX2_2	65.0	IMR90p2
93.0	A7	2.45	LOX2_2	65.0	IMR90p2
93.5	A7	2.03	LOX2_2	65.0	IMR90p2
94.0	A7	1.96	LOX2_2	65.0	IMR90p2
94.5	A7	2.2	LOX2_2	65.0	IMR90p2
95.0	A7	1.05	LOX2_2	65.0	IMR90p2
55.0	B7	12.39	LOX2_2	64.5	IMR90p2
55.5	B7	26.86	LOX2_2	64.5	IMR90p2
56.0	B7	24.79	LOX2_2	64.5	IMR90p2
56.5	B7	24.79	LOX2_2	64.5	IMR90p2
57.0	B7	24.79	LOX2_2	64.5	IMR90p2
57.5	B7	24.89	LOX2_2	64.5	IMR90p2
58.0	B7	24.31	LOX2_2	64.5	IMR90p2
58.5	B7	22.65	LOX2_2	64.5	IMR90p2
59.0	B7	20.8	LOX2_2	64.5	IMR90p2
59.5	B7	19.51	LOX2_2	64.5	IMR90p2
60.0	B7	19.22	LOX2_2	64.5	IMR90p2
60.5	B7	19.14	LOX2_2	64.5	IMR90p2
61.0	B7	19.27	LOX2_2	64.5	IMR90p2
61.5	B7	20.01	LOX2_2	64.5	IMR90p2
62.0	B7	20.52	LOX2_2	64.5	IMR90p2
62.5	B7	21.04	LOX2_2	64.5	IMR90p2
63.0	B7	22.72	LOX2_2	64.5	IMR90p2
63.5	B7	26.79	LOX2_2	64.5	IMR90p2
64.0	B7	33.46	LOX2_2	64.5	IMR90p2
64.5	B7	42.71	LOX2_2	64.5	IMR90p2
65.0	B7	54.15	LOX2_2	64.5	IMR90p2
65.5	B7	66.41	LOX2_2	64.5	IMR90p2
66.0	B7	77.6	LOX2_2	64.5	IMR90p2
66.5	B7	86.47	LOX2_2	64.5	IMR90p2
67.0	B7	93.12	LOX2_2	64.5	IMR90p2
67.5	B7	97.4	LOX2_2	64.5	IMR90p2
68.0	B7	99.68	LOX2_2	64.5	IMR90p2
68.5	B7	100.74	LOX2_2	64.5	IMR90p2
69.0	B7	100.96	LOX2_2	64.5	IMR90p2
69.5	B7	101.02	LOX2_2	64.5	IMR90p2
70.0	B7	101.82	LOX2_2	64.5	IMR90p2
70.5	B7	103.33	LOX2_2	64.5	IMR90p2
71.0	B7	105.21	LOX2_2	64.5	IMR90p2
71.5	B7	108.11	LOX2_2	64.5	IMR90p2
72.0	B7	111.69	LOX2_2	64.5	IMR90p2
72.5	B7	114.55	LOX2_2	64.5	IMR90p2
73.0	B7	116.76	LOX2_2	64.5	IMR90p2
73.5	B7	118.8	LOX2_2	64.5	IMR90p2
74.0	B7	119.34	LOX2_2	64.5	IMR90p2
74.5	B7	118.1	LOX2_2	64.5	IMR90p2
75.0	B7	115.99	LOX2_2	64.5	IMR90p2
75.5	B7	112.88	LOX2_2	64.5	IMR90p2
76.0	B7	109.4	LOX2_2	64.5	IMR90p2
76.5	B7	106.54	LOX2_2	64.5	IMR90p2
77.0	B7	104.15	LOX2_2	64.5	IMR90p2
77.5	B7	102.36	LOX2_2	64.5	IMR90p2
78.0	B7	101.71	LOX2_2	64.5	IMR90p2
78.5	B7	100.95	LOX2_2	64.5	IMR90p2
79.0	B7	100.55	LOX2_2	64.5	IMR90p2
79.5	B7	100.77	LOX2_2	64.5	IMR90p2
80.0	B7	101.01	LOX2_2	64.5	IMR90p2
80.5	B7	100.87	LOX2_2	64.5	IMR90p2
81.0	B7	100.77	LOX2_2	64.5	IMR90p2
81.5	B7	100.42	LOX2_2	64.5	IMR90p2
82.0	B7	99.73	LOX2_2	64.5	IMR90p2
82.5	B7	99.85	LOX2_2	64.5	IMR90p2
83.0	B7	107.99	LOX2_2	64.5	IMR90p2
83.5	B7	139.44	LOX2_2	64.5	IMR90p2
84.0	B7	187.89	LOX2_2	64.5	IMR90p2
84.5	B7	235.87	LOX2_2	64.5	IMR90p2
85.0	B7	278.29	LOX2_2	64.5	IMR90p2
85.5	B7	301.19	LOX2_2	64.5	IMR90p2
86.0	B7	274.7	LOX2_2	64.5	IMR90p2
86.5	B7	210.46	LOX2_2	64.5	IMR90p2
87.0	B7	143.34	LOX2_2	64.5	IMR90p2
87.5	B7	80.67	LOX2_2	64.5	IMR90p2
88.0	B7	30.02	LOX2_2	64.5	IMR90p2
88.5	B7	5.96	LOX2_2	64.5	IMR90p2
89.0	B7	2.21	LOX2_2	64.5	IMR90p2
89.5	B7	1.66	LOX2_2	64.5	IMR90p2
90.0	B7	2.26	LOX2_2	64.5	IMR90p2
90.5	B7	2.46	LOX2_2	64.5	IMR90p2
91.0	B7	1.72	LOX2_2	64.5	IMR90p2
91.5	B7	1.94	LOX2_2	64.5	IMR90p2
92.0	B7	2.43	LOX2_2	64.5	IMR90p2
92.5	B7	1.91	LOX2_2	64.5	IMR90p2
93.0	B7	1.53	LOX2_2	64.5	IMR90p2
93.5	B7	2.41	LOX2_2	64.5	IMR90p2
94.0	B7	2.44	LOX2_2	64.5	IMR90p2
94.5	B7	3.77	LOX2_2	64.5	IMR90p2
95.0	B7	2.52	LOX2_2	64.5	IMR90p2
55.0	C7	9.09	LOX2_2	63.3	IMR90p2
55.5	C7	19.69	LOX2_2	63.3	IMR90p2
56.0	C7	18.17	LOX2_2	63.3	IMR90p2
56.5	C7	18.17	LOX2_2	63.3	IMR90p2
57.0	C7	18.17	LOX2_2	63.3	IMR90p2
57.5	C7	18.27	LOX2_2	63.3	IMR90p2
58.0	C7	17.65	LOX2_2	63.3	IMR90p2
58.5	C7	16.17	LOX2_2	63.3	IMR90p2
59.0	C7	16.18	LOX2_2	63.3	IMR90p2
59.5	C7	15.93	LOX2_2	63.3	IMR90p2
60.0	C7	14.57	LOX2_2	63.3	IMR90p2
60.5	C7	14.91	LOX2_2	63.3	IMR90p2
61.0	C7	17.17	LOX2_2	63.3	IMR90p2
61.5	C7	18.16	LOX2_2	63.3	IMR90p2
62.0	C7	19.24	LOX2_2	63.3	IMR90p2
62.5	C7	22.37	LOX2_2	63.3	IMR90p2
63.0	C7	25.25	LOX2_2	63.3	IMR90p2
63.5	C7	26.1	LOX2_2	63.3	IMR90p2
64.0	C7	29.66	LOX2_2	63.3	IMR90p2
64.5	C7	37.68	LOX2_2	63.3	IMR90p2
65.0	C7	45.73	LOX2_2	63.3	IMR90p2
65.5	C7	54.51	LOX2_2	63.3	IMR90p2
66.0	C7	65.89	LOX2_2	63.3	IMR90p2
66.5	C7	76.75	LOX2_2	63.3	IMR90p2
67.0	C7	83.56	LOX2_2	63.3	IMR90p2
67.5	C7	89.83	LOX2_2	63.3	IMR90p2
68.0	C7	95.88	LOX2_2	63.3	IMR90p2
68.5	C7	99.92	LOX2_2	63.3	IMR90p2
69.0	C7	102.86	LOX2_2	63.3	IMR90p2
69.5	C7	106.73	LOX2_2	63.3	IMR90p2
70.0	C7	110.0	LOX2_2	63.3	IMR90p2
70.5	C7	112.27	LOX2_2	63.3	IMR90p2
71.0	C7	115.13	LOX2_2	63.3	IMR90p2
71.5	C7	117.49	LOX2_2	63.3	IMR90p2
72.0	C7	120.25	LOX2_2	63.3	IMR90p2
72.5	C7	123.99	LOX2_2	63.3	IMR90p2
73.0	C7	127.01	LOX2_2	63.3	IMR90p2
73.5	C7	128.91	LOX2_2	63.3	IMR90p2
74.0	C7	130.65	LOX2_2	63.3	IMR90p2
74.5	C7	129.73	LOX2_2	63.3	IMR90p2
75.0	C7	126.01	LOX2_2	63.3	IMR90p2
75.5	C7	121.13	LOX2_2	63.3	IMR90p2
76.0	C7	115.6	LOX2_2	63.3	IMR90p2
76.5	C7	110.14	LOX2_2	63.3	IMR90p2
77.0	C7	106.3	LOX2_2	63.3	IMR90p2
77.5	C7	104.24	LOX2_2	63.3	IMR90p2
78.0	C7	103.77	LOX2_2	63.3	IMR90p2
78.5	C7	103.95	LOX2_2	63.3	IMR90p2
79.0	C7	103.91	LOX2_2	63.3	IMR90p2
79.5	C7	103.88	LOX2_2	63.3	IMR90p2
80.0	C7	103.41	LOX2_2	63.3	IMR90p2
80.5	C7	102.35	LOX2_2	63.3	IMR90p2
81.0	C7	101.15	LOX2_2	63.3	IMR90p2
81.5	C7	100.72	LOX2_2	63.3	IMR90p2
82.0	C7	99.98	LOX2_2	63.3	IMR90p2
82.5	C7	100.14	LOX2_2	63.3	IMR90p2
83.0	C7	109.81	LOX2_2	63.3	IMR90p2
83.5	C7	143.33	LOX2_2	63.3	IMR90p2
84.0	C7	191.94	LOX2_2	63.3	IMR90p2
84.5	C7	238.91	LOX2_2	63.3	IMR90p2
85.0	C7	280.42	LOX2_2	63.3	IMR90p2
85.5	C7	300.2	LOX2_2	63.3	IMR90p2
86.0	C7	269.27	LOX2_2	63.3	IMR90p2
86.5	C7	202.98	LOX2_2	63.3	IMR90p2
87.0	C7	136.77	LOX2_2	63.3	IMR90p2
87.5	C7	75.29	LOX2_2	63.3	IMR90p2
88.0	C7	26.24	LOX2_2	63.3	IMR90p2
88.5	C7	4.42	LOX2_2	63.3	IMR90p2
89.0	C7	2.57	LOX2_2	63.3	IMR90p2
89.5	C7	2.32	LOX2_2	63.3	IMR90p2
90.0	C7	2.05	LOX2_2	63.3	IMR90p2
90.5	C7	2.36	LOX2_2	63.3	IMR90p2
91.0	C7	2.64	LOX2_2	63.3	IMR90p2
91.5	C7	2.76	LOX2_2	63.3	IMR90p2
92.0	C7	3.14	LOX2_2	63.3	IMR90p2
92.5	C7	3.34	LOX2_2	63.3	IMR90p2
93.0	C7	3.14	LOX2_2	63.3	IMR90p2
93.5	C7	2.14	LOX2_2	63.3	IMR90p2
94.0	C7	1.51	LOX2_2	63.3	IMR90p2
94.5	C7	-0.57	LOX2_2	63.3	IMR90p2
95.0	C7	-1.42	LOX2_2	63.3	IMR90p2
55.0	D7	2.23	LOX2_2	61.4	IMR90p2
55.5	D7	4.84	LOX2_2	61.4	IMR90p2
56.0	D7	4.46	LOX2_2	61.4	IMR90p2
56.5	D7	4.46	LOX2_2	61.4	IMR90p2
57.0	D7	4.46	LOX2_2	61.4	IMR90p2
57.5	D7	4.55	LOX2_2	61.4	IMR90p2
58.0	D7	4.03	LOX2_2	61.4	IMR90p2
58.5	D7	2.94	LOX2_2	61.4	IMR90p2
59.0	D7	2.9	LOX2_2	61.4	IMR90p2
59.5	D7	3.48	LOX2_2	61.4	IMR90p2
60.0	D7	3.82	LOX2_2	61.4	IMR90p2
60.5	D7	4.98	LOX2_2	61.4	IMR90p2
61.0	D7	6.94	LOX2_2	61.4	IMR90p2
61.5	D7	8.66	LOX2_2	61.4	IMR90p2
62.0	D7	10.11	LOX2_2	61.4	IMR90p2
62.5	D7	12.22	LOX2_2	61.4	IMR90p2
63.0	D7	14.93	LOX2_2	61.4	IMR90p2
63.5	D7	18.7	LOX2_2	61.4	IMR90p2
64.0	D7	24.77	LOX2_2	61.4	IMR90p2
64.5	D7	33.03	LOX2_2	61.4	IMR90p2
65.0	D7	43.4	LOX2_2	61.4	IMR90p2
65.5	D7	55.17	LOX2_2	61.4	IMR90p2
66.0	D7	66.83	LOX2_2	61.4	IMR90p2
66.5	D7	77.17	LOX2_2	61.4	IMR90p2
67.0	D7	85.93	LOX2_2	61.4	IMR90p2
67.5	D7	92.74	LOX2_2	61.4	IMR90p2
68.0	D7	98.25	LOX2_2	61.4	IMR90p2
68.5	D7	103.11	LOX2_2	61.4	IMR90p2
69.0	D7	106.8	LOX2_2	61.4	IMR90p2
69.5	D7	110.01	LOX2_2	61.4	IMR90p2
70.0	D7	113.39	LOX2_2	61.4	IMR90p2
70.5	D7	116.47	LOX2_2	61.4	IMR90p2
71.0	D7	119.36	LOX2_2	61.4	IMR90p2
71.5	D7	123.1	LOX2_2	61.4	IMR90p2
72.0	D7	127.68	LOX2_2	61.4	IMR90p2
72.5	D7	131.75	LOX2_2	61.4	IMR90p2
73.0	D7	134.57	LOX2_2	61.4	IMR90p2
73.5	D7	136.24	LOX2_2	61.4	IMR90p2
74.0	D7	135.99	LOX2_2	61.4	IMR90p2
74.5	D7	132.91	LOX2_2	61.4	IMR90p2
75.0	D7	127.95	LOX2_2	61.4	IMR90p2
75.5	D7	122.48	LOX2_2	61.4	IMR90p2
76.0	D7	116.74	LOX2_2	61.4	IMR90p2
76.5	D7	111.21	LOX2_2	61.4	IMR90p2
77.0	D7	106.42	LOX2_2	61.4	IMR90p2
77.5	D7	103.35	LOX2_2	61.4	IMR90p2
78.0	D7	101.6	LOX2_2	61.4	IMR90p2
78.5	D7	100.27	LOX2_2	61.4	IMR90p2
79.0	D7	99.9	LOX2_2	61.4	IMR90p2
79.5	D7	100.52	LOX2_2	61.4	IMR90p2
80.0	D7	100.63	LOX2_2	61.4	IMR90p2
80.5	D7	100.6	LOX2_2	61.4	IMR90p2
81.0	D7	100.4	LOX2_2	61.4	IMR90p2
81.5	D7	99.14	LOX2_2	61.4	IMR90p2
82.0	D7	98.04	LOX2_2	61.4	IMR90p2
82.5	D7	98.16	LOX2_2	61.4	IMR90p2
83.0	D7	105.91	LOX2_2	61.4	IMR90p2
83.5	D7	136.22	LOX2_2	61.4	IMR90p2
84.0	D7	182.11	LOX2_2	61.4	IMR90p2
84.5	D7	225.56	LOX2_2	61.4	IMR90p2
85.0	D7	263.5	LOX2_2	61.4	IMR90p2
85.5	D7	281.58	LOX2_2	61.4	IMR90p2
86.0	D7	251.66	LOX2_2	61.4	IMR90p2
86.5	D7	189.14	LOX2_2	61.4	IMR90p2
87.0	D7	127.23	LOX2_2	61.4	IMR90p2
87.5	D7	69.41	LOX2_2	61.4	IMR90p2
88.0	D7	23.7	LOX2_2	61.4	IMR90p2
88.5	D7	3.77	LOX2_2	61.4	IMR90p2
89.0	D7	1.34	LOX2_2	61.4	IMR90p2
89.5	D7	0.73	LOX2_2	61.4	IMR90p2
90.0	D7	0.97	LOX2_2	61.4	IMR90p2
90.5	D7	1.35	LOX2_2	61.4	IMR90p2
91.0	D7	2.0	LOX2_2	61.4	IMR90p2
91.5	D7	2.91	LOX2_2	61.4	IMR90p2
92.0	D7	3.41	LOX2_2	61.4	IMR90p2
92.5	D7	3.48	LOX2_2	61.4	IMR90p2
93.0	D7	3.4	LOX2_2	61.4	IMR90p2
93.5	D7	2.9	LOX2_2	61.4	IMR90p2
94.0	D7	2.59	LOX2_2	61.4	IMR90p2
94.5	D7	2.18	LOX2_2	61.4	IMR90p2
95.0	D7	0.67	LOX2_2	61.4	IMR90p2
55.0	E7	0.48	LOX2_2	59.0	IMR90p2
55.5	E7	1.04	LOX2_2	59.0	IMR90p2
56.0	E7	0.96	LOX2_2	59.0	IMR90p2
56.5	E7	0.96	LOX2_2	59.0	IMR90p2
57.0	E7	0.96	LOX2_2	59.0	IMR90p2
57.5	E7	1.12	LOX2_2	59.0	IMR90p2
58.0	E7	-0.03	LOX2_2	59.0	IMR90p2
58.5	E7	-0.92	LOX2_2	59.0	IMR90p2
59.0	E7	-1.1	LOX2_2	59.0	IMR90p2
59.5	E7	-2.27	LOX2_2	59.0	IMR90p2
60.0	E7	-3.3	LOX2_2	59.0	IMR90p2
60.5	E7	-3.02	LOX2_2	59.0	IMR90p2
61.0	E7	-3.05	LOX2_2	59.0	IMR90p2
61.5	E7	-3.2	LOX2_2	59.0	IMR90p2
62.0	E7	-2.09	LOX2_2	59.0	IMR90p2
62.5	E7	-1.1	LOX2_2	59.0	IMR90p2
63.0	E7	1.76	LOX2_2	59.0	IMR90p2
63.5	E7	7.55	LOX2_2	59.0	IMR90p2
64.0	E7	14.99	LOX2_2	59.0	IMR90p2
64.5	E7	23.75	LOX2_2	59.0	IMR90p2
65.0	E7	35.24	LOX2_2	59.0	IMR90p2
65.5	E7	47.15	LOX2_2	59.0	IMR90p2
66.0	E7	57.15	LOX2_2	59.0	IMR90p2
66.5	E7	66.57	LOX2_2	59.0	IMR90p2
67.0	E7	74.97	LOX2_2	59.0	IMR90p2
67.5	E7	80.34	LOX2_2	59.0	IMR90p2
68.0	E7	83.39	LOX2_2	59.0	IMR90p2
68.5	E7	86.93	LOX2_2	59.0	IMR90p2
69.0	E7	89.25	LOX2_2	59.0	IMR90p2
69.5	E7	90.62	LOX2_2	59.0	IMR90p2
70.0	E7	93.8	LOX2_2	59.0	IMR90p2
70.5	E7	98.06	LOX2_2	59.0	IMR90p2
71.0	E7	101.23	LOX2_2	59.0	IMR90p2
71.5	E7	105.81	LOX2_2	59.0	IMR90p2
72.0	E7	113.22	LOX2_2	59.0	IMR90p2
72.5	E7	120.77	LOX2_2	59.0	IMR90p2
73.0	E7	128.38	LOX2_2	59.0	IMR90p2
73.5	E7	137.16	LOX2_2	59.0	IMR90p2
74.0	E7	144.36	LOX2_2	59.0	IMR90p2
74.5	E7	146.42	LOX2_2	59.0	IMR90p2
75.0	E7	144.2	LOX2_2	59.0	IMR90p2
75.5	E7	138.04	LOX2_2	59.0	IMR90p2
76.0	E7	127.68	LOX2_2	59.0	IMR90p2
76.5	E7	115.37	LOX2_2	59.0	IMR90p2
77.0	E7	104.23	LOX2_2	59.0	IMR90p2
77.5	E7	95.3	LOX2_2	59.0	IMR90p2
78.0	E7	89.16	LOX2_2	59.0	IMR90p2
78.5	E7	85.43	LOX2_2	59.0	IMR90p2
79.0	E7	83.68	LOX2_2	59.0	IMR90p2
79.5	E7	83.51	LOX2_2	59.0	IMR90p2
80.0	E7	83.57	LOX2_2	59.0	IMR90p2
80.5	E7	82.8	LOX2_2	59.0	IMR90p2
81.0	E7	81.91	LOX2_2	59.0	IMR90p2
81.5	E7	80.44	LOX2_2	59.0	IMR90p2
82.0	E7	77.75	LOX2_2	59.0	IMR90p2
82.5	E7	75.68	LOX2_2	59.0	IMR90p2
83.0	E7	81.68	LOX2_2	59.0	IMR90p2
83.5	E7	104.75	LOX2_2	59.0	IMR90p2
84.0	E7	137.31	LOX2_2	59.0	IMR90p2
84.5	E7	167.84	LOX2_2	59.0	IMR90p2
85.0	E7	194.1	LOX2_2	59.0	IMR90p2
85.5	E7	203.67	LOX2_2	59.0	IMR90p2
86.0	E7	177.55	LOX2_2	59.0	IMR90p2
86.5	E7	131.0	LOX2_2	59.0	IMR90p2
87.0	E7	87.1	LOX2_2	59.0	IMR90p2
87.5	E7	46.69	LOX2_2	59.0	IMR90p2
88.0	E7	15.11	LOX2_2	59.0	IMR90p2
88.5	E7	2.61	LOX2_2	59.0	IMR90p2
89.0	E7	1.65	LOX2_2	59.0	IMR90p2
89.5	E7	0.74	LOX2_2	59.0	IMR90p2
90.0	E7	0.86	LOX2_2	59.0	IMR90p2
90.5	E7	1.71	LOX2_2	59.0	IMR90p2
91.0	E7	2.32	LOX2_2	59.0	IMR90p2
91.5	E7	2.8	LOX2_2	59.0	IMR90p2
92.0	E7	3.4	LOX2_2	59.0	IMR90p2
92.5	E7	2.95	LOX2_2	59.0	IMR90p2
93.0	E7	2.28	LOX2_2	59.0	IMR90p2
93.5	E7	2.31	LOX2_2	59.0	IMR90p2
94.0	E7	2.03	LOX2_2	59.0	IMR90p2
94.5	E7	2.68	LOX2_2	59.0	IMR90p2
95.0	E7	1.62	LOX2_2	59.0	IMR90p2
55.0	F7	-3.43	LOX2_2	57.0	IMR90p2
55.5	F7	-7.43	LOX2_2	57.0	IMR90p2
56.0	F7	-6.86	LOX2_2	57.0	IMR90p2
56.5	F7	-6.86	LOX2_2	57.0	IMR90p2
57.0	F7	-6.86	LOX2_2	57.0	IMR90p2
57.5	F7	-6.92	LOX2_2	57.0	IMR90p2
58.0	F7	-6.49	LOX2_2	57.0	IMR90p2
58.5	F7	-5.92	LOX2_2	57.0	IMR90p2
59.0	F7	-5.92	LOX2_2	57.0	IMR90p2
59.5	F7	-5.91	LOX2_2	57.0	IMR90p2
60.0	F7	-5.2	LOX2_2	57.0	IMR90p2
60.5	F7	-4.73	LOX2_2	57.0	IMR90p2
61.0	F7	-4.71	LOX2_2	57.0	IMR90p2
61.5	F7	-4.58	LOX2_2	57.0	IMR90p2
62.0	F7	-4.33	LOX2_2	57.0	IMR90p2
62.5	F7	-4.33	LOX2_2	57.0	IMR90p2
63.0	F7	-3.9	LOX2_2	57.0	IMR90p2
63.5	F7	-1.4	LOX2_2	57.0	IMR90p2
64.0	F7	3.4	LOX2_2	57.0	IMR90p2
64.5	F7	10.9	LOX2_2	57.0	IMR90p2
65.0	F7	21.16	LOX2_2	57.0	IMR90p2
65.5	F7	33.66	LOX2_2	57.0	IMR90p2
66.0	F7	46.5	LOX2_2	57.0	IMR90p2
66.5	F7	58.39	LOX2_2	57.0	IMR90p2
67.0	F7	68.44	LOX2_2	57.0	IMR90p2
67.5	F7	76.34	LOX2_2	57.0	IMR90p2
68.0	F7	81.86	LOX2_2	57.0	IMR90p2
68.5	F7	85.51	LOX2_2	57.0	IMR90p2
69.0	F7	88.18	LOX2_2	57.0	IMR90p2
69.5	F7	89.82	LOX2_2	57.0	IMR90p2
70.0	F7	91.08	LOX2_2	57.0	IMR90p2
70.5	F7	93.03	LOX2_2	57.0	IMR90p2
71.0	F7	96.7	LOX2_2	57.0	IMR90p2
71.5	F7	102.72	LOX2_2	57.0	IMR90p2
72.0	F7	111.82	LOX2_2	57.0	IMR90p2
72.5	F7	123.36	LOX2_2	57.0	IMR90p2
73.0	F7	136.1	LOX2_2	57.0	IMR90p2
73.5	F7	147.59	LOX2_2	57.0	IMR90p2
74.0	F7	154.65	LOX2_2	57.0	IMR90p2
74.5	F7	155.57	LOX2_2	57.0	IMR90p2
75.0	F7	149.54	LOX2_2	57.0	IMR90p2
75.5	F7	137.41	LOX2_2	57.0	IMR90p2
76.0	F7	121.57	LOX2_2	57.0	IMR90p2
76.5	F7	105.53	LOX2_2	57.0	IMR90p2
77.0	F7	92.06	LOX2_2	57.0	IMR90p2
77.5	F7	82.44	LOX2_2	57.0	IMR90p2
78.0	F7	76.29	LOX2_2	57.0	IMR90p2
78.5	F7	73.02	LOX2_2	57.0	IMR90p2
79.0	F7	71.9	LOX2_2	57.0	IMR90p2
79.5	F7	71.0	LOX2_2	57.0	IMR90p2
80.0	F7	69.92	LOX2_2	57.0	IMR90p2
80.5	F7	69.28	LOX2_2	57.0	IMR90p2
81.0	F7	68.71	LOX2_2	57.0	IMR90p2
81.5	F7	67.36	LOX2_2	57.0	IMR90p2
82.0	F7	66.06	LOX2_2	57.0	IMR90p2
82.5	F7	65.72	LOX2_2	57.0	IMR90p2
83.0	F7	70.01	LOX2_2	57.0	IMR90p2
83.5	F7	87.38	LOX2_2	57.0	IMR90p2
84.0	F7	112.89	LOX2_2	57.0	IMR90p2
84.5	F7	136.34	LOX2_2	57.0	IMR90p2
85.0	F7	155.91	LOX2_2	57.0	IMR90p2
85.5	F7	163.19	LOX2_2	57.0	IMR90p2
86.0	F7	142.47	LOX2_2	57.0	IMR90p2
86.5	F7	104.21	LOX2_2	57.0	IMR90p2
87.0	F7	68.04	LOX2_2	57.0	IMR90p2
87.5	F7	35.97	LOX2_2	57.0	IMR90p2
88.0	F7	11.79	LOX2_2	57.0	IMR90p2
88.5	F7	2.28	LOX2_2	57.0	IMR90p2
89.0	F7	2.86	LOX2_2	57.0	IMR90p2
89.5	F7	3.66	LOX2_2	57.0	IMR90p2
90.0	F7	3.45	LOX2_2	57.0	IMR90p2
90.5	F7	2.81	LOX2_2	57.0	IMR90p2
91.0	F7	2.68	LOX2_2	57.0	IMR90p2
91.5	F7	2.34	LOX2_2	57.0	IMR90p2
92.0	F7	1.86	LOX2_2	57.0	IMR90p2
92.5	F7	1.86	LOX2_2	57.0	IMR90p2
93.0	F7	1.78	LOX2_2	57.0	IMR90p2
93.5	F7	2.07	LOX2_2	57.0	IMR90p2
94.0	F7	2.25	LOX2_2	57.0	IMR90p2
94.5	F7	3.62	LOX2_2	57.0	IMR90p2
95.0	F7	2.25	LOX2_2	57.0	IMR90p2
55.0	G7	-4.33	LOX2_2	55.7	IMR90p2
55.5	G7	-9.38	LOX2_2	55.7	IMR90p2
56.0	G7	-8.65	LOX2_2	55.7	IMR90p2
56.5	G7	-8.65	LOX2_2	55.7	IMR90p2
57.0	G7	-8.65	LOX2_2	55.7	IMR90p2
57.5	G7	-8.64	LOX2_2	55.7	IMR90p2
58.0	G7	-8.8	LOX2_2	55.7	IMR90p2
58.5	G7	-8.58	LOX2_2	55.7	IMR90p2
59.0	G7	-7.29	LOX2_2	55.7	IMR90p2
59.5	G7	-6.48	LOX2_2	55.7	IMR90p2
60.0	G7	-6.45	LOX2_2	55.7	IMR90p2
60.5	G7	-5.87	LOX2_2	55.7	IMR90p2
61.0	G7	-5.72	LOX2_2	55.7	IMR90p2
61.5	G7	-6.7	LOX2_2	55.7	IMR90p2
62.0	G7	-6.87	LOX2_2	55.7	IMR90p2
62.5	G7	-7.29	LOX2_2	55.7	IMR90p2
63.0	G7	-7.7	LOX2_2	55.7	IMR90p2
63.5	G7	-5.49	LOX2_2	55.7	IMR90p2
64.0	G7	-1.29	LOX2_2	55.7	IMR90p2
64.5	G7	4.72	LOX2_2	55.7	IMR90p2
65.0	G7	14.18	LOX2_2	55.7	IMR90p2
65.5	G7	26.49	LOX2_2	55.7	IMR90p2
66.0	G7	39.4	LOX2_2	55.7	IMR90p2
66.5	G7	52.39	LOX2_2	55.7	IMR90p2
67.0	G7	63.68	LOX2_2	55.7	IMR90p2
67.5	G7	72.04	LOX2_2	55.7	IMR90p2
68.0	G7	78.09	LOX2_2	55.7	IMR90p2
68.5	G7	81.2	LOX2_2	55.7	IMR90p2
69.0	G7	81.92	LOX2_2	55.7	IMR90p2
69.5	G7	82.51	LOX2_2	55.7	IMR90p2
70.0	G7	83.58	LOX2_2	55.7	IMR90p2
70.5	G7	84.47	LOX2_2	55.7	IMR90p2
71.0	G7	87.54	LOX2_2	55.7	IMR90p2
71.5	G7	94.15	LOX2_2	55.7	IMR90p2
72.0	G7	103.88	LOX2_2	55.7	IMR90p2
72.5	G7	115.79	LOX2_2	55.7	IMR90p2
73.0	G7	129.34	LOX2_2	55.7	IMR90p2
73.5	G7	142.21	LOX2_2	55.7	IMR90p2
74.0	G7	150.75	LOX2_2	55.7	IMR90p2
74.5	G7	152.93	LOX2_2	55.7	IMR90p2
75.0	G7	148.37	LOX2_2	55.7	IMR90p2
75.5	G7	137.61	LOX2_2	55.7	IMR90p2
76.0	G7	122.23	LOX2_2	55.7	IMR90p2
76.5	G7	106.34	LOX2_2	55.7	IMR90p2
77.0	G7	91.89	LOX2_2	55.7	IMR90p2
77.5	G7	80.4	LOX2_2	55.7	IMR90p2
78.0	G7	73.01	LOX2_2	55.7	IMR90p2
78.5	G7	68.85	LOX2_2	55.7	IMR90p2
79.0	G7	66.16	LOX2_2	55.7	IMR90p2
79.5	G7	64.99	LOX2_2	55.7	IMR90p2
80.0	G7	64.68	LOX2_2	55.7	IMR90p2
80.5	G7	63.28	LOX2_2	55.7	IMR90p2
81.0	G7	61.76	LOX2_2	55.7	IMR90p2
81.5	G7	60.51	LOX2_2	55.7	IMR90p2
82.0	G7	58.59	LOX2_2	55.7	IMR90p2
82.5	G7	56.36	LOX2_2	55.7	IMR90p2
83.0	G7	58.81	LOX2_2	55.7	IMR90p2
83.5	G7	72.7	LOX2_2	55.7	IMR90p2
84.0	G7	93.03	LOX2_2	55.7	IMR90p2
84.5	G7	111.3	LOX2_2	55.7	IMR90p2
85.0	G7	127.62	LOX2_2	55.7	IMR90p2
85.5	G7	135.53	LOX2_2	55.7	IMR90p2
86.0	G7	119.45	LOX2_2	55.7	IMR90p2
86.5	G7	87.92	LOX2_2	55.7	IMR90p2
87.0	G7	59.45	LOX2_2	55.7	IMR90p2
87.5	G7	33.69	LOX2_2	55.7	IMR90p2
88.0	G7	12.0	LOX2_2	55.7	IMR90p2
88.5	G7	3.15	LOX2_2	55.7	IMR90p2
89.0	G7	3.5	LOX2_2	55.7	IMR90p2
89.5	G7	3.24	LOX2_2	55.7	IMR90p2
90.0	G7	2.0	LOX2_2	55.7	IMR90p2
90.5	G7	1.29	LOX2_2	55.7	IMR90p2
91.0	G7	1.14	LOX2_2	55.7	IMR90p2
91.5	G7	1.22	LOX2_2	55.7	IMR90p2
92.0	G7	1.15	LOX2_2	55.7	IMR90p2
92.5	G7	1.71	LOX2_2	55.7	IMR90p2
93.0	G7	2.52	LOX2_2	55.7	IMR90p2
93.5	G7	2.89	LOX2_2	55.7	IMR90p2
94.0	G7	3.03	LOX2_2	55.7	IMR90p2
94.5	G7	3.73	LOX2_2	55.7	IMR90p2
95.0	G7	1.93	LOX2_2	55.7	IMR90p2
55.0	H7	-4.52	LOX2_2	55.0	IMR90p2
55.5	H7	-9.8	LOX2_2	55.0	IMR90p2
56.0	H7	-9.04	LOX2_2	55.0	IMR90p2
56.5	H7	-9.04	LOX2_2	55.0	IMR90p2
57.0	H7	-9.04	LOX2_2	55.0	IMR90p2
57.5	H7	-9.15	LOX2_2	55.0	IMR90p2
58.0	H7	-8.42	LOX2_2	55.0	IMR90p2
58.5	H7	-7.51	LOX2_2	55.0	IMR90p2
59.0	H7	-7.28	LOX2_2	55.0	IMR90p2
59.5	H7	-6.67	LOX2_2	55.0	IMR90p2
60.0	H7	-5.17	LOX2_2	55.0	IMR90p2
60.5	H7	-3.8	LOX2_2	55.0	IMR90p2
61.0	H7	-3.29	LOX2_2	55.0	IMR90p2
61.5	H7	-3.07	LOX2_2	55.0	IMR90p2
62.0	H7	-2.66	LOX2_2	55.0	IMR90p2
62.5	H7	-2.68	LOX2_2	55.0	IMR90p2
63.0	H7	-2.38	LOX2_2	55.0	IMR90p2
63.5	H7	-0.86	LOX2_2	55.0	IMR90p2
64.0	H7	2.35	LOX2_2	55.0	IMR90p2
64.5	H7	7.39	LOX2_2	55.0	IMR90p2
65.0	H7	14.49	LOX2_2	55.0	IMR90p2
65.5	H7	24.02	LOX2_2	55.0	IMR90p2
66.0	H7	35.09	LOX2_2	55.0	IMR90p2
66.5	H7	46.32	LOX2_2	55.0	IMR90p2
67.0	H7	56.5	LOX2_2	55.0	IMR90p2
67.5	H7	64.94	LOX2_2	55.0	IMR90p2
68.0	H7	70.75	LOX2_2	55.0	IMR90p2
68.5	H7	74.19	LOX2_2	55.0	IMR90p2
69.0	H7	75.79	LOX2_2	55.0	IMR90p2
69.5	H7	76.69	LOX2_2	55.0	IMR90p2
70.0	H7	77.65	LOX2_2	55.0	IMR90p2
70.5	H7	79.02	LOX2_2	55.0	IMR90p2
71.0	H7	81.55	LOX2_2	55.0	IMR90p2
71.5	H7	86.3	LOX2_2	55.0	IMR90p2
72.0	H7	93.09	LOX2_2	55.0	IMR90p2
72.5	H7	102.26	LOX2_2	55.0	IMR90p2
73.0	H7	114.05	LOX2_2	55.0	IMR90p2
73.5	H7	127.03	LOX2_2	55.0	IMR90p2
74.0	H7	138.46	LOX2_2	55.0	IMR90p2
74.5	H7	145.61	LOX2_2	55.0	IMR90p2
75.0	H7	146.93	LOX2_2	55.0	IMR90p2
75.5	H7	141.6	LOX2_2	55.0	IMR90p2
76.0	H7	129.93	LOX2_2	55.0	IMR90p2
76.5	H7	114.7	LOX2_2	55.0	IMR90p2
77.0	H7	99.7	LOX2_2	55.0	IMR90p2
77.5	H7	86.17	LOX2_2	55.0	IMR90p2
78.0	H7	75.02	LOX2_2	55.0	IMR90p2
78.5	H7	67.18	LOX2_2	55.0	IMR90p2
79.0	H7	62.31	LOX2_2	55.0	IMR90p2
79.5	H7	58.87	LOX2_2	55.0	IMR90p2
80.0	H7	56.54	LOX2_2	55.0	IMR90p2
80.5	H7	55.13	LOX2_2	55.0	IMR90p2
81.0	H7	54.12	LOX2_2	55.0	IMR90p2
81.5	H7	52.69	LOX2_2	55.0	IMR90p2
82.0	H7	51.07	LOX2_2	55.0	IMR90p2
82.5	H7	49.58	LOX2_2	55.0	IMR90p2
83.0	H7	49.4	LOX2_2	55.0	IMR90p2
83.5	H7	56.98	LOX2_2	55.0	IMR90p2
84.0	H7	71.99	LOX2_2	55.0	IMR90p2
84.5	H7	87.37	LOX2_2	55.0	IMR90p2
85.0	H7	101.15	LOX2_2	55.0	IMR90p2
85.5	H7	110.67	LOX2_2	55.0	IMR90p2
86.0	H7	103.61	LOX2_2	55.0	IMR90p2
86.5	H7	81.05	LOX2_2	55.0	IMR90p2
87.0	H7	56.72	LOX2_2	55.0	IMR90p2
87.5	H7	34.08	LOX2_2	55.0	IMR90p2
88.0	H7	14.63	LOX2_2	55.0	IMR90p2
88.5	H7	4.44	LOX2_2	55.0	IMR90p2
89.0	H7	2.45	LOX2_2	55.0	IMR90p2
89.5	H7	2.04	LOX2_2	55.0	IMR90p2
90.0	H7	2.11	LOX2_2	55.0	IMR90p2
90.5	H7	2.2	LOX2_2	55.0	IMR90p2
91.0	H7	1.74	LOX2_2	55.0	IMR90p2
91.5	H7	1.73	LOX2_2	55.0	IMR90p2
92.0	H7	2.26	LOX2_2	55.0	IMR90p2
92.5	H7	2.22	LOX2_2	55.0	IMR90p2
93.0	H7	2.16	LOX2_2	55.0	IMR90p2
93.5	H7	2.59	LOX2_2	55.0	IMR90p2
94.0	H7	2.74	LOX2_2	55.0	IMR90p2
94.5	H7	3.05	LOX2_2	55.0	IMR90p2
95.0	H7	1.52	LOX2_2	55.0	IMR90p2
55.0	A7	14.81	LOX2_2	65.0	IMR90p8
55.5	A7	32.1	LOX2_2	65.0	IMR90p8
56.0	A7	29.63	LOX2_2	65.0	IMR90p8
56.5	A7	29.63	LOX2_2	65.0	IMR90p8
57.0	A7	29.63	LOX2_2	65.0	IMR90p8
57.5	A7	29.76	LOX2_2	65.0	IMR90p8
58.0	A7	28.77	LOX2_2	65.0	IMR90p8
58.5	A7	28.6	LOX2_2	65.0	IMR90p8
59.0	A7	29.18	LOX2_2	65.0	IMR90p8
59.5	A7	30.22	LOX2_2	65.0	IMR90p8
60.0	A7	31.31	LOX2_2	65.0	IMR90p8
60.5	A7	30.75	LOX2_2	65.0	IMR90p8
61.0	A7	30.16	LOX2_2	65.0	IMR90p8
61.5	A7	28.66	LOX2_2	65.0	IMR90p8
62.0	A7	27.18	LOX2_2	65.0	IMR90p8
62.5	A7	27.88	LOX2_2	65.0	IMR90p8
63.0	A7	30.02	LOX2_2	65.0	IMR90p8
63.5	A7	33.33	LOX2_2	65.0	IMR90p8
64.0	A7	40.88	LOX2_2	65.0	IMR90p8
64.5	A7	51.58	LOX2_2	65.0	IMR90p8
65.0	A7	63.14	LOX2_2	65.0	IMR90p8
65.5	A7	77.24	LOX2_2	65.0	IMR90p8
66.0	A7	91.65	LOX2_2	65.0	IMR90p8
66.5	A7	102.51	LOX2_2	65.0	IMR90p8
67.0	A7	109.17	LOX2_2	65.0	IMR90p8
67.5	A7	112.45	LOX2_2	65.0	IMR90p8
68.0	A7	112.32	LOX2_2	65.0	IMR90p8
68.5	A7	110.62	LOX2_2	65.0	IMR90p8
69.0	A7	109.54	LOX2_2	65.0	IMR90p8
69.5	A7	109.97	LOX2_2	65.0	IMR90p8
70.0	A7	111.46	LOX2_2	65.0	IMR90p8
70.5	A7	113.15	LOX2_2	65.0	IMR90p8
71.0	A7	114.4	LOX2_2	65.0	IMR90p8
71.5	A7	115.04	LOX2_2	65.0	IMR90p8
72.0	A7	114.75	LOX2_2	65.0	IMR90p8
72.5	A7	115.62	LOX2_2	65.0	IMR90p8
73.0	A7	117.2	LOX2_2	65.0	IMR90p8
73.5	A7	118.17	LOX2_2	65.0	IMR90p8
74.0	A7	119.7	LOX2_2	65.0	IMR90p8
74.5	A7	121.0	LOX2_2	65.0	IMR90p8
75.0	A7	119.36	LOX2_2	65.0	IMR90p8
75.5	A7	117.34	LOX2_2	65.0	IMR90p8
76.0	A7	116.38	LOX2_2	65.0	IMR90p8
76.5	A7	114.11	LOX2_2	65.0	IMR90p8
77.0	A7	112.46	LOX2_2	65.0	IMR90p8
77.5	A7	112.76	LOX2_2	65.0	IMR90p8
78.0	A7	112.77	LOX2_2	65.0	IMR90p8
78.5	A7	112.77	LOX2_2	65.0	IMR90p8
79.0	A7	113.7	LOX2_2	65.0	IMR90p8
79.5	A7	114.36	LOX2_2	65.0	IMR90p8
80.0	A7	114.61	LOX2_2	65.0	IMR90p8
80.5	A7	114.77	LOX2_2	65.0	IMR90p8
81.0	A7	114.4	LOX2_2	65.0	IMR90p8
81.5	A7	113.56	LOX2_2	65.0	IMR90p8
82.0	A7	112.89	LOX2_2	65.0	IMR90p8
82.5	A7	113.15	LOX2_2	65.0	IMR90p8
83.0	A7	119.54	LOX2_2	65.0	IMR90p8
83.5	A7	149.43	LOX2_2	65.0	IMR90p8
84.0	A7	204.72	LOX2_2	65.0	IMR90p8
84.5	A7	263.72	LOX2_2	65.0	IMR90p8
85.0	A7	316.02	LOX2_2	65.0	IMR90p8
85.5	A7	352.46	LOX2_2	65.0	IMR90p8
86.0	A7	338.42	LOX2_2	65.0	IMR90p8
86.5	A7	270.05	LOX2_2	65.0	IMR90p8
87.0	A7	189.3	LOX2_2	65.0	IMR90p8
87.5	A7	114.63	LOX2_2	65.0	IMR90p8
88.0	A7	49.79	LOX2_2	65.0	IMR90p8
88.5	A7	11.61	LOX2_2	65.0	IMR90p8
89.0	A7	2.53	LOX2_2	65.0	IMR90p8
89.5	A7	2.36	LOX2_2	65.0	IMR90p8
90.0	A7	1.6	LOX2_2	65.0	IMR90p8
90.5	A7	0.99	LOX2_2	65.0	IMR90p8
91.0	A7	1.33	LOX2_2	65.0	IMR90p8
91.5	A7	1.72	LOX2_2	65.0	IMR90p8
92.0	A7	1.8	LOX2_2	65.0	IMR90p8
92.5	A7	2.32	LOX2_2	65.0	IMR90p8
93.0	A7	2.85	LOX2_2	65.0	IMR90p8
93.5	A7	2.93	LOX2_2	65.0	IMR90p8
94.0	A7	3.12	LOX2_2	65.0	IMR90p8
94.5	A7	3.4	LOX2_2	65.0	IMR90p8
95.0	A7	1.47	LOX2_2	65.0	IMR90p8
55.0	B7	13.13	LOX2_2	64.5	IMR90p8
55.5	B7	28.45	LOX2_2	64.5	IMR90p8
56.0	B7	26.26	LOX2_2	64.5	IMR90p8
56.5	B7	26.26	LOX2_2	64.5	IMR90p8
57.0	B7	26.26	LOX2_2	64.5	IMR90p8
57.5	B7	26.3	LOX2_2	64.5	IMR90p8
58.0	B7	25.95	LOX2_2	64.5	IMR90p8
58.5	B7	26.21	LOX2_2	64.5	IMR90p8
59.0	B7	26.57	LOX2_2	64.5	IMR90p8
59.5	B7	26.65	LOX2_2	64.5	IMR90p8
60.0	B7	27.28	LOX2_2	64.5	IMR90p8
60.5	B7	27.85	LOX2_2	64.5	IMR90p8
61.0	B7	28.06	LOX2_2	64.5	IMR90p8
61.5	B7	27.89	LOX2_2	64.5	IMR90p8
62.0	B7	27.9	LOX2_2	64.5	IMR90p8
62.5	B7	28.39	LOX2_2	64.5	IMR90p8
63.0	B7	30.28	LOX2_2	64.5	IMR90p8
63.5	B7	34.48	LOX2_2	64.5	IMR90p8
64.0	B7	42.07	LOX2_2	64.5	IMR90p8
64.5	B7	52.22	LOX2_2	64.5	IMR90p8
65.0	B7	64.24	LOX2_2	64.5	IMR90p8
65.5	B7	77.58	LOX2_2	64.5	IMR90p8
66.0	B7	90.09	LOX2_2	64.5	IMR90p8
66.5	B7	99.88	LOX2_2	64.5	IMR90p8
67.0	B7	106.95	LOX2_2	64.5	IMR90p8
67.5	B7	111.27	LOX2_2	64.5	IMR90p8
68.0	B7	112.32	LOX2_2	64.5	IMR90p8
68.5	B7	111.51	LOX2_2	64.5	IMR90p8
69.0	B7	110.78	LOX2_2	64.5	IMR90p8
69.5	B7	109.82	LOX2_2	64.5	IMR90p8
70.0	B7	109.32	LOX2_2	64.5	IMR90p8
70.5	B7	110.51	LOX2_2	64.5	IMR90p8
71.0	B7	111.86	LOX2_2	64.5	IMR90p8
71.5	B7	113.14	LOX2_2	64.5	IMR90p8
72.0	B7	114.95	LOX2_2	64.5	IMR90p8
72.5	B7	116.6	LOX2_2	64.5	IMR90p8
73.0	B7	117.42	LOX2_2	64.5	IMR90p8
73.5	B7	118.58	LOX2_2	64.5	IMR90p8
74.0	B7	119.27	LOX2_2	64.5	IMR90p8
74.5	B7	119.07	LOX2_2	64.5	IMR90p8
75.0	B7	118.72	LOX2_2	64.5	IMR90p8
75.5	B7	117.88	LOX2_2	64.5	IMR90p8
76.0	B7	116.32	LOX2_2	64.5	IMR90p8
76.5	B7	114.67	LOX2_2	64.5	IMR90p8
77.0	B7	113.83	LOX2_2	64.5	IMR90p8
77.5	B7	112.71	LOX2_2	64.5	IMR90p8
78.0	B7	112.0	LOX2_2	64.5	IMR90p8
78.5	B7	112.3	LOX2_2	64.5	IMR90p8
79.0	B7	112.89	LOX2_2	64.5	IMR90p8
79.5	B7	113.49	LOX2_2	64.5	IMR90p8
80.0	B7	114.29	LOX2_2	64.5	IMR90p8
80.5	B7	114.71	LOX2_2	64.5	IMR90p8
81.0	B7	114.69	LOX2_2	64.5	IMR90p8
81.5	B7	114.24	LOX2_2	64.5	IMR90p8
82.0	B7	112.89	LOX2_2	64.5	IMR90p8
82.5	B7	113.04	LOX2_2	64.5	IMR90p8
83.0	B7	121.45	LOX2_2	64.5	IMR90p8
83.5	B7	155.49	LOX2_2	64.5	IMR90p8
84.0	B7	213.06	LOX2_2	64.5	IMR90p8
84.5	B7	272.93	LOX2_2	64.5	IMR90p8
85.0	B7	325.56	LOX2_2	64.5	IMR90p8
85.5	B7	358.43	LOX2_2	64.5	IMR90p8
86.0	B7	335.6	LOX2_2	64.5	IMR90p8
86.5	B7	262.08	LOX2_2	64.5	IMR90p8
87.0	B7	180.93	LOX2_2	64.5	IMR90p8
87.5	B7	105.57	LOX2_2	64.5	IMR90p8
88.0	B7	41.91	LOX2_2	64.5	IMR90p8
88.5	B7	7.99	LOX2_2	64.5	IMR90p8
89.0	B7	1.68	LOX2_2	64.5	IMR90p8
89.5	B7	1.49	LOX2_2	64.5	IMR90p8
90.0	B7	1.4	LOX2_2	64.5	IMR90p8
90.5	B7	1.43	LOX2_2	64.5	IMR90p8
91.0	B7	2.13	LOX2_2	64.5	IMR90p8
91.5	B7	2.89	LOX2_2	64.5	IMR90p8
92.0	B7	3.22	LOX2_2	64.5	IMR90p8
92.5	B7	3.46	LOX2_2	64.5	IMR90p8
93.0	B7	3.59	LOX2_2	64.5	IMR90p8
93.5	B7	2.97	LOX2_2	64.5	IMR90p8
94.0	B7	2.52	LOX2_2	64.5	IMR90p8
94.5	B7	1.71	LOX2_2	64.5	IMR90p8
95.0	B7	0.25	LOX2_2	64.5	IMR90p8
55.0	C7	7.83	LOX2_2	63.3	IMR90p8
55.5	C7	16.97	LOX2_2	63.3	IMR90p8
56.0	C7	15.67	LOX2_2	63.3	IMR90p8
56.5	C7	15.67	LOX2_2	63.3	IMR90p8
57.0	C7	15.67	LOX2_2	63.3	IMR90p8
57.5	C7	15.53	LOX2_2	63.3	IMR90p8
58.0	C7	16.11	LOX2_2	63.3	IMR90p8
58.5	C7	19.5	LOX2_2	63.3	IMR90p8
59.0	C7	22.97	LOX2_2	63.3	IMR90p8
59.5	C7	24.89	LOX2_2	63.3	IMR90p8
60.0	C7	27.12	LOX2_2	63.3	IMR90p8
60.5	C7	29.1	LOX2_2	63.3	IMR90p8
61.0	C7	28.33	LOX2_2	63.3	IMR90p8
61.5	C7	26.17	LOX2_2	63.3	IMR90p8
62.0	C7	25.3	LOX2_2	63.3	IMR90p8
62.5	C7	24.21	LOX2_2	63.3	IMR90p8
63.0	C7	25.75	LOX2_2	63.3	IMR90p8
63.5	C7	32.07	LOX2_2	63.3	IMR90p8
64.0	C7	40.85	LOX2_2	63.3	IMR90p8
64.5	C7	51.54	LOX2_2	63.3	IMR90p8
65.0	C7	66.31	LOX2_2	63.3	IMR90p8
65.5	C7	80.49	LOX2_2	63.3	IMR90p8
66.0	C7	90.94	LOX2_2	63.3	IMR90p8
66.5	C7	101.42	LOX2_2	63.3	IMR90p8
67.0	C7	110.52	LOX2_2	63.3	IMR90p8
67.5	C7	114.3	LOX2_2	63.3	IMR90p8
68.0	C7	115.39	LOX2_2	63.3	IMR90p8
68.5	C7	116.7	LOX2_2	63.3	IMR90p8
69.0	C7	115.2	LOX2_2	63.3	IMR90p8
69.5	C7	113.12	LOX2_2	63.3	IMR90p8
70.0	C7	113.12	LOX2_2	63.3	IMR90p8
70.5	C7	114.13	LOX2_2	63.3	IMR90p8
71.0	C7	115.61	LOX2_2	63.3	IMR90p8
71.5	C7	118.34	LOX2_2	63.3	IMR90p8
72.0	C7	121.05	LOX2_2	63.3	IMR90p8
72.5	C7	122.93	LOX2_2	63.3	IMR90p8
73.0	C7	124.17	LOX2_2	63.3	IMR90p8
73.5	C7	124.91	LOX2_2	63.3	IMR90p8
74.0	C7	124.55	LOX2_2	63.3	IMR90p8
74.5	C7	123.34	LOX2_2	63.3	IMR90p8
75.0	C7	122.28	LOX2_2	63.3	IMR90p8
75.5	C7	121.08	LOX2_2	63.3	IMR90p8
76.0	C7	120.0	LOX2_2	63.3	IMR90p8
76.5	C7	119.4	LOX2_2	63.3	IMR90p8
77.0	C7	118.01	LOX2_2	63.3	IMR90p8
77.5	C7	116.66	LOX2_2	63.3	IMR90p8
78.0	C7	116.43	LOX2_2	63.3	IMR90p8
78.5	C7	116.05	LOX2_2	63.3	IMR90p8
79.0	C7	115.92	LOX2_2	63.3	IMR90p8
79.5	C7	117.59	LOX2_2	63.3	IMR90p8
80.0	C7	119.57	LOX2_2	63.3	IMR90p8
80.5	C7	120.51	LOX2_2	63.3	IMR90p8
81.0	C7	120.53	LOX2_2	63.3	IMR90p8
81.5	C7	120.12	LOX2_2	63.3	IMR90p8
82.0	C7	118.85	LOX2_2	63.3	IMR90p8
82.5	C7	117.92	LOX2_2	63.3	IMR90p8
83.0	C7	127.27	LOX2_2	63.3	IMR90p8
83.5	C7	165.48	LOX2_2	63.3	IMR90p8
84.0	C7	226.68	LOX2_2	63.3	IMR90p8
84.5	C7	288.97	LOX2_2	63.3	IMR90p8
85.0	C7	344.7	LOX2_2	63.3	IMR90p8
85.5	C7	376.25	LOX2_2	63.3	IMR90p8
86.0	C7	347.17	LOX2_2	63.3	IMR90p8
86.5	C7	268.23	LOX2_2	63.3	IMR90p8
87.0	C7	183.38	LOX2_2	63.3	IMR90p8
87.5	C7	104.41	LOX2_2	63.3	IMR90p8
88.0	C7	39.5	LOX2_2	63.3	IMR90p8
88.5	C7	7.43	LOX2_2	63.3	IMR90p8
89.0	C7	2.5	LOX2_2	63.3	IMR90p8
89.5	C7	2.07	LOX2_2	63.3	IMR90p8
90.0	C7	1.76	LOX2_2	63.3	IMR90p8
90.5	C7	1.8	LOX2_2	63.3	IMR90p8
91.0	C7	1.34	LOX2_2	63.3	IMR90p8
91.5	C7	0.95	LOX2_2	63.3	IMR90p8
92.0	C7	1.41	LOX2_2	63.3	IMR90p8
92.5	C7	1.76	LOX2_2	63.3	IMR90p8
93.0	C7	2.16	LOX2_2	63.3	IMR90p8
93.5	C7	2.85	LOX2_2	63.3	IMR90p8
94.0	C7	3.31	LOX2_2	63.3	IMR90p8
94.5	C7	3.97	LOX2_2	63.3	IMR90p8
95.0	C7	1.97	LOX2_2	63.3	IMR90p8
55.0	D7	2.75	LOX2_2	61.4	IMR90p8
55.5	D7	5.96	LOX2_2	61.4	IMR90p8
56.0	D7	5.5	LOX2_2	61.4	IMR90p8
56.5	D7	5.5	LOX2_2	61.4	IMR90p8
57.0	D7	5.5	LOX2_2	61.4	IMR90p8
57.5	D7	5.46	LOX2_2	61.4	IMR90p8
58.0	D7	5.68	LOX2_2	61.4	IMR90p8
58.5	D7	6.56	LOX2_2	61.4	IMR90p8
59.0	D7	8.02	LOX2_2	61.4	IMR90p8
59.5	D7	9.42	LOX2_2	61.4	IMR90p8
60.0	D7	10.17	LOX2_2	61.4	IMR90p8
60.5	D7	11.68	LOX2_2	61.4	IMR90p8
61.0	D7	14.79	LOX2_2	61.4	IMR90p8
61.5	D7	17.79	LOX2_2	61.4	IMR90p8
62.0	D7	21.13	LOX2_2	61.4	IMR90p8
62.5	D7	25.1	LOX2_2	61.4	IMR90p8
63.0	D7	28.79	LOX2_2	61.4	IMR90p8
63.5	D7	33.26	LOX2_2	61.4	IMR90p8
64.0	D7	39.69	LOX2_2	61.4	IMR90p8
64.5	D7	47.54	LOX2_2	61.4	IMR90p8
65.0	D7	57.53	LOX2_2	61.4	IMR90p8
65.5	D7	70.4	LOX2_2	61.4	IMR90p8
66.0	D7	82.74	LOX2_2	61.4	IMR90p8
66.5	D7	92.29	LOX2_2	61.4	IMR90p8
67.0	D7	100.34	LOX2_2	61.4	IMR90p8
67.5	D7	106.09	LOX2_2	61.4	IMR90p8
68.0	D7	107.6	LOX2_2	61.4	IMR90p8
68.5	D7	107.66	LOX2_2	61.4	IMR90p8
69.0	D7	108.36	LOX2_2	61.4	IMR90p8
69.5	D7	108.79	LOX2_2	61.4	IMR90p8
70.0	D7	109.11	LOX2_2	61.4	IMR90p8
70.5	D7	110.46	LOX2_2	61.4	IMR90p8
71.0	D7	111.91	LOX2_2	61.4	IMR90p8
71.5	D7	113.5	LOX2_2	61.4	IMR90p8
72.0	D7	114.62	LOX2_2	61.4	IMR90p8
72.5	D7	115.31	LOX2_2	61.4	IMR90p8
73.0	D7	116.03	LOX2_2	61.4	IMR90p8
73.5	D7	116.61	LOX2_2	61.4	IMR90p8
74.0	D7	116.28	LOX2_2	61.4	IMR90p8
74.5	D7	115.73	LOX2_2	61.4	IMR90p8
75.0	D7	115.18	LOX2_2	61.4	IMR90p8
75.5	D7	114.34	LOX2_2	61.4	IMR90p8
76.0	D7	113.66	LOX2_2	61.4	IMR90p8
76.5	D7	112.72	LOX2_2	61.4	IMR90p8
77.0	D7	112.01	LOX2_2	61.4	IMR90p8
77.5	D7	112.02	LOX2_2	61.4	IMR90p8
78.0	D7	111.87	LOX2_2	61.4	IMR90p8
78.5	D7	111.18	LOX2_2	61.4	IMR90p8
79.0	D7	111.76	LOX2_2	61.4	IMR90p8
79.5	D7	112.31	LOX2_2	61.4	IMR90p8
80.0	D7	112.04	LOX2_2	61.4	IMR90p8
80.5	D7	112.28	LOX2_2	61.4	IMR90p8
81.0	D7	112.59	LOX2_2	61.4	IMR90p8
81.5	D7	111.79	LOX2_2	61.4	IMR90p8
82.0	D7	111.42	LOX2_2	61.4	IMR90p8
82.5	D7	112.27	LOX2_2	61.4	IMR90p8
83.0	D7	122.76	LOX2_2	61.4	IMR90p8
83.5	D7	160.51	LOX2_2	61.4	IMR90p8
84.0	D7	216.74	LOX2_2	61.4	IMR90p8
84.5	D7	270.48	LOX2_2	61.4	IMR90p8
85.0	D7	317.98	LOX2_2	61.4	IMR90p8
85.5	D7	340.88	LOX2_2	61.4	IMR90p8
86.0	D7	305.93	LOX2_2	61.4	IMR90p8
86.5	D7	230.81	LOX2_2	61.4	IMR90p8
87.0	D7	155.01	LOX2_2	61.4	IMR90p8
87.5	D7	84.74	LOX2_2	61.4	IMR90p8
88.0	D7	29.57	LOX2_2	61.4	IMR90p8
88.5	D7	5.28	LOX2_2	61.4	IMR90p8
89.0	D7	2.65	LOX2_2	61.4	IMR90p8
89.5	D7	2.99	LOX2_2	61.4	IMR90p8
90.0	D7	2.84	LOX2_2	61.4	IMR90p8
90.5	D7	2.05	LOX2_2	61.4	IMR90p8
91.0	D7	1.67	LOX2_2	61.4	IMR90p8
91.5	D7	1.82	LOX2_2	61.4	IMR90p8
92.0	D7	1.82	LOX2_2	61.4	IMR90p8
92.5	D7	2.14	LOX2_2	61.4	IMR90p8
93.0	D7	2.31	LOX2_2	61.4	IMR90p8
93.5	D7	2.19	LOX2_2	61.4	IMR90p8
94.0	D7	2.1	LOX2_2	61.4	IMR90p8
94.5	D7	2.15	LOX2_2	61.4	IMR90p8
95.0	D7	0.98	LOX2_2	61.4	IMR90p8
55.0	E7	-7.48	LOX2_2	59.0	IMR90p8
55.5	E7	-16.2	LOX2_2	59.0	IMR90p8
56.0	E7	-14.95	LOX2_2	59.0	IMR90p8
56.5	E7	-14.95	LOX2_2	59.0	IMR90p8
57.0	E7	-14.95	LOX2_2	59.0	IMR90p8
57.5	E7	-15.13	LOX2_2	59.0	IMR90p8
58.0	E7	-14.22	LOX2_2	59.0	IMR90p8
58.5	E7	-11.19	LOX2_2	59.0	IMR90p8
59.0	E7	-8.3	LOX2_2	59.0	IMR90p8
59.5	E7	-5.1	LOX2_2	59.0	IMR90p8
60.0	E7	-0.97	LOX2_2	59.0	IMR90p8
60.5	E7	3.52	LOX2_2	59.0	IMR90p8
61.0	E7	8.3	LOX2_2	59.0	IMR90p8
61.5	E7	12.66	LOX2_2	59.0	IMR90p8
62.0	E7	16.69	LOX2_2	59.0	IMR90p8
62.5	E7	21.23	LOX2_2	59.0	IMR90p8
63.0	E7	26.74	LOX2_2	59.0	IMR90p8
63.5	E7	32.06	LOX2_2	59.0	IMR90p8
64.0	E7	38.72	LOX2_2	59.0	IMR90p8
64.5	E7	48.53	LOX2_2	59.0	IMR90p8
65.0	E7	60.05	LOX2_2	59.0	IMR90p8
65.5	E7	71.44	LOX2_2	59.0	IMR90p8
66.0	E7	82.2	LOX2_2	59.0	IMR90p8
66.5	E7	91.4	LOX2_2	59.0	IMR90p8
67.0	E7	97.49	LOX2_2	59.0	IMR90p8
67.5	E7	101.01	LOX2_2	59.0	IMR90p8
68.0	E7	102.66	LOX2_2	59.0	IMR90p8
68.5	E7	103.79	LOX2_2	59.0	IMR90p8
69.0	E7	105.04	LOX2_2	59.0	IMR90p8
69.5	E7	105.94	LOX2_2	59.0	IMR90p8
70.0	E7	106.76	LOX2_2	59.0	IMR90p8
70.5	E7	107.49	LOX2_2	59.0	IMR90p8
71.0	E7	108.74	LOX2_2	59.0	IMR90p8
71.5	E7	110.55	LOX2_2	59.0	IMR90p8
72.0	E7	111.76	LOX2_2	59.0	IMR90p8
72.5	E7	112.48	LOX2_2	59.0	IMR90p8
73.0	E7	113.72	LOX2_2	59.0	IMR90p8
73.5	E7	113.95	LOX2_2	59.0	IMR90p8
74.0	E7	112.34	LOX2_2	59.0	IMR90p8
74.5	E7	111.26	LOX2_2	59.0	IMR90p8
75.0	E7	110.45	LOX2_2	59.0	IMR90p8
75.5	E7	108.8	LOX2_2	59.0	IMR90p8
76.0	E7	107.7	LOX2_2	59.0	IMR90p8
76.5	E7	107.18	LOX2_2	59.0	IMR90p8
77.0	E7	106.33	LOX2_2	59.0	IMR90p8
77.5	E7	105.8	LOX2_2	59.0	IMR90p8
78.0	E7	105.69	LOX2_2	59.0	IMR90p8
78.5	E7	105.24	LOX2_2	59.0	IMR90p8
79.0	E7	105.78	LOX2_2	59.0	IMR90p8
79.5	E7	106.22	LOX2_2	59.0	IMR90p8
80.0	E7	105.5	LOX2_2	59.0	IMR90p8
80.5	E7	105.16	LOX2_2	59.0	IMR90p8
81.0	E7	105.11	LOX2_2	59.0	IMR90p8
81.5	E7	103.75	LOX2_2	59.0	IMR90p8
82.0	E7	102.49	LOX2_2	59.0	IMR90p8
82.5	E7	103.33	LOX2_2	59.0	IMR90p8
83.0	E7	111.47	LOX2_2	59.0	IMR90p8
83.5	E7	141.73	LOX2_2	59.0	IMR90p8
84.0	E7	189.75	LOX2_2	59.0	IMR90p8
84.5	E7	237.9	LOX2_2	59.0	IMR90p8
85.0	E7	280.1	LOX2_2	59.0	IMR90p8
85.5	E7	303.06	LOX2_2	59.0	IMR90p8
86.0	E7	277.19	LOX2_2	59.0	IMR90p8
86.5	E7	212.54	LOX2_2	59.0	IMR90p8
87.0	E7	144.94	LOX2_2	59.0	IMR90p8
87.5	E7	82.21	LOX2_2	59.0	IMR90p8
88.0	E7	30.72	LOX2_2	59.0	IMR90p8
88.5	E7	5.86	LOX2_2	59.0	IMR90p8
89.0	E7	2.55	LOX2_2	59.0	IMR90p8
89.5	E7	2.1	LOX2_2	59.0	IMR90p8
90.0	E7	1.38	LOX2_2	59.0	IMR90p8
90.5	E7	1.2	LOX2_2	59.0	IMR90p8
91.0	E7	0.98	LOX2_2	59.0	IMR90p8
91.5	E7	0.98	LOX2_2	59.0	IMR90p8
92.0	E7	1.3	LOX2_2	59.0	IMR90p8
92.5	E7	1.52	LOX2_2	59.0	IMR90p8
93.0	E7	1.7	LOX2_2	59.0	IMR90p8
93.5	E7	0.99	LOX2_2	59.0	IMR90p8
94.0	E7	0.63	LOX2_2	59.0	IMR90p8
94.5	E7	-1.46	LOX2_2	59.0	IMR90p8
95.0	E7	-1.74	LOX2_2	59.0	IMR90p8
55.0	F7	-15.03	LOX2_2	57.0	IMR90p8
55.5	F7	-32.57	LOX2_2	57.0	IMR90p8
56.0	F7	-30.06	LOX2_2	57.0	IMR90p8
56.5	F7	-30.06	LOX2_2	57.0	IMR90p8
57.0	F7	-30.06	LOX2_2	57.0	IMR90p8
57.5	F7	-30.34	LOX2_2	57.0	IMR90p8
58.0	F7	-28.88	LOX2_2	57.0	IMR90p8
58.5	F7	-24.14	LOX2_2	57.0	IMR90p8
59.0	F7	-18.53	LOX2_2	57.0	IMR90p8
59.5	F7	-13.25	LOX2_2	57.0	IMR90p8
60.0	F7	-8.37	LOX2_2	57.0	IMR90p8
60.5	F7	-2.81	LOX2_2	57.0	IMR90p8
61.0	F7	2.7	LOX2_2	57.0	IMR90p8
61.5	F7	7.13	LOX2_2	57.0	IMR90p8
62.0	F7	11.68	LOX2_2	57.0	IMR90p8
62.5	F7	16.57	LOX2_2	57.0	IMR90p8
63.0	F7	21.07	LOX2_2	57.0	IMR90p8
63.5	F7	25.98	LOX2_2	57.0	IMR90p8
64.0	F7	31.7	LOX2_2	57.0	IMR90p8
64.5	F7	37.9	LOX2_2	57.0	IMR90p8
65.0	F7	45.28	LOX2_2	57.0	IMR90p8
65.5	F7	54.5	LOX2_2	57.0	IMR90p8
66.0	F7	64.02	LOX2_2	57.0	IMR90p8
66.5	F7	73.05	LOX2_2	57.0	IMR90p8
67.0	F7	81.83	LOX2_2	57.0	IMR90p8
67.5	F7	88.67	LOX2_2	57.0	IMR90p8
68.0	F7	92.36	LOX2_2	57.0	IMR90p8
68.5	F7	94.25	LOX2_2	57.0	IMR90p8
69.0	F7	95.22	LOX2_2	57.0	IMR90p8
69.5	F7	94.76	LOX2_2	57.0	IMR90p8
70.0	F7	94.12	LOX2_2	57.0	IMR90p8
70.5	F7	93.98	LOX2_2	57.0	IMR90p8
71.0	F7	94.05	LOX2_2	57.0	IMR90p8
71.5	F7	94.43	LOX2_2	57.0	IMR90p8
72.0	F7	95.09	LOX2_2	57.0	IMR90p8
72.5	F7	95.58	LOX2_2	57.0	IMR90p8
73.0	F7	96.19	LOX2_2	57.0	IMR90p8
73.5	F7	97.25	LOX2_2	57.0	IMR90p8
74.0	F7	98.17	LOX2_2	57.0	IMR90p8
74.5	F7	98.59	LOX2_2	57.0	IMR90p8
75.0	F7	98.86	LOX2_2	57.0	IMR90p8
75.5	F7	98.75	LOX2_2	57.0	IMR90p8
76.0	F7	97.77	LOX2_2	57.0	IMR90p8
76.5	F7	96.18	LOX2_2	57.0	IMR90p8
77.0	F7	94.77	LOX2_2	57.0	IMR90p8
77.5	F7	93.95	LOX2_2	57.0	IMR90p8
78.0	F7	93.74	LOX2_2	57.0	IMR90p8
78.5	F7	93.84	LOX2_2	57.0	IMR90p8
79.0	F7	94.38	LOX2_2	57.0	IMR90p8
79.5	F7	95.26	LOX2_2	57.0	IMR90p8
80.0	F7	95.84	LOX2_2	57.0	IMR90p8
80.5	F7	96.01	LOX2_2	57.0	IMR90p8
81.0	F7	95.9	LOX2_2	57.0	IMR90p8
81.5	F7	95.35	LOX2_2	57.0	IMR90p8
82.0	F7	94.46	LOX2_2	57.0	IMR90p8
82.5	F7	93.67	LOX2_2	57.0	IMR90p8
83.0	F7	97.01	LOX2_2	57.0	IMR90p8
83.5	F7	119.3	LOX2_2	57.0	IMR90p8
84.0	F7	159.81	LOX2_2	57.0	IMR90p8
84.5	F7	200.97	LOX2_2	57.0	IMR90p8
85.0	F7	237.58	LOX2_2	57.0	IMR90p8
85.5	F7	262.35	LOX2_2	57.0	IMR90p8
86.0	F7	246.31	LOX2_2	57.0	IMR90p8
86.5	F7	191.29	LOX2_2	57.0	IMR90p8
87.0	F7	132.07	LOX2_2	57.0	IMR90p8
87.5	F7	77.77	LOX2_2	57.0	IMR90p8
88.0	F7	30.52	LOX2_2	57.0	IMR90p8
88.5	F7	5.4	LOX2_2	57.0	IMR90p8
89.0	F7	1.83	LOX2_2	57.0	IMR90p8
89.5	F7	1.64	LOX2_2	57.0	IMR90p8
90.0	F7	0.89	LOX2_2	57.0	IMR90p8
90.5	F7	1.47	LOX2_2	57.0	IMR90p8
91.0	F7	1.97	LOX2_2	57.0	IMR90p8
91.5	F7	1.91	LOX2_2	57.0	IMR90p8
92.0	F7	2.44	LOX2_2	57.0	IMR90p8
92.5	F7	2.86	LOX2_2	57.0	IMR90p8
93.0	F7	2.53	LOX2_2	57.0	IMR90p8
93.5	F7	2.25	LOX2_2	57.0	IMR90p8
94.0	F7	2.0	LOX2_2	57.0	IMR90p8
94.5	F7	1.54	LOX2_2	57.0	IMR90p8
95.0	F7	0.4	LOX2_2	57.0	IMR90p8
55.0	G7	-17.74	LOX2_2	55.7	IMR90p8
55.5	G7	-38.45	LOX2_2	55.7	IMR90p8
56.0	G7	-35.49	LOX2_2	55.7	IMR90p8
56.5	G7	-35.49	LOX2_2	55.7	IMR90p8
57.0	G7	-35.49	LOX2_2	55.7	IMR90p8
57.5	G7	-35.93	LOX2_2	55.7	IMR90p8
58.0	G7	-33.38	LOX2_2	55.7	IMR90p8
58.5	G7	-26.95	LOX2_2	55.7	IMR90p8
59.0	G7	-19.62	LOX2_2	55.7	IMR90p8
59.5	G7	-11.97	LOX2_2	55.7	IMR90p8
60.0	G7	-3.84	LOX2_2	55.7	IMR90p8
60.5	G7	4.03	LOX2_2	55.7	IMR90p8
61.0	G7	10.8	LOX2_2	55.7	IMR90p8
61.5	G7	16.4	LOX2_2	55.7	IMR90p8
62.0	G7	20.4	LOX2_2	55.7	IMR90p8
62.5	G7	23.76	LOX2_2	55.7	IMR90p8
63.0	G7	26.6	LOX2_2	55.7	IMR90p8
63.5	G7	28.5	LOX2_2	55.7	IMR90p8
64.0	G7	30.74	LOX2_2	55.7	IMR90p8
64.5	G7	34.79	LOX2_2	55.7	IMR90p8
65.0	G7	39.42	LOX2_2	55.7	IMR90p8
65.5	G7	45.59	LOX2_2	55.7	IMR90p8
66.0	G7	54.08	LOX2_2	55.7	IMR90p8
66.5	G7	62.72	LOX2_2	55.7	IMR90p8
67.0	G7	70.38	LOX2_2	55.7	IMR90p8
67.5	G7	77.1	LOX2_2	55.7	IMR90p8
68.0	G7	81.74	LOX2_2	55.7	IMR90p8
68.5	G7	84.64	LOX2_2	55.7	IMR90p8
69.0	G7	86.08	LOX2_2	55.7	IMR90p8
69.5	G7	85.6	LOX2_2	55.7	IMR90p8
70.0	G7	84.68	LOX2_2	55.7	IMR90p8
70.5	G7	84.34	LOX2_2	55.7	IMR90p8
71.0	G7	83.46	LOX2_2	55.7	IMR90p8
71.5	G7	82.94	LOX2_2	55.7	IMR90p8
72.0	G7	84.04	LOX2_2	55.7	IMR90p8
72.5	G7	85.2	LOX2_2	55.7	IMR90p8
73.0	G7	86.21	LOX2_2	55.7	IMR90p8
73.5	G7	87.17	LOX2_2	55.7	IMR90p8
74.0	G7	88.22	LOX2_2	55.7	IMR90p8
74.5	G7	89.05	LOX2_2	55.7	IMR90p8
75.0	G7	89.49	LOX2_2	55.7	IMR90p8
75.5	G7	88.96	LOX2_2	55.7	IMR90p8
76.0	G7	88.66	LOX2_2	55.7	IMR90p8
76.5	G7	88.1	LOX2_2	55.7	IMR90p8
77.0	G7	86.79	LOX2_2	55.7	IMR90p8
77.5	G7	85.84	LOX2_2	55.7	IMR90p8
78.0	G7	85.53	LOX2_2	55.7	IMR90p8
78.5	G7	84.96	LOX2_2	55.7	IMR90p8
79.0	G7	84.84	LOX2_2	55.7	IMR90p8
79.5	G7	85.31	LOX2_2	55.7	IMR90p8
80.0	G7	85.32	LOX2_2	55.7	IMR90p8
80.5	G7	85.45	LOX2_2	55.7	IMR90p8
81.0	G7	85.66	LOX2_2	55.7	IMR90p8
81.5	G7	85.07	LOX2_2	55.7	IMR90p8
82.0	G7	84.0	LOX2_2	55.7	IMR90p8
82.5	G7	83.36	LOX2_2	55.7	IMR90p8
83.0	G7	86.36	LOX2_2	55.7	IMR90p8
83.5	G7	105.74	LOX2_2	55.7	IMR90p8
84.0	G7	139.87	LOX2_2	55.7	IMR90p8
84.5	G7	174.34	LOX2_2	55.7	IMR90p8
85.0	G7	204.57	LOX2_2	55.7	IMR90p8
85.5	G7	223.61	LOX2_2	55.7	IMR90p8
86.0	G7	207.11	LOX2_2	55.7	IMR90p8
86.5	G7	159.02	LOX2_2	55.7	IMR90p8
87.0	G7	108.05	LOX2_2	55.7	IMR90p8
87.5	G7	61.93	LOX2_2	55.7	IMR90p8
88.0	G7	23.62	LOX2_2	55.7	IMR90p8
88.5	G7	4.26	LOX2_2	55.7	IMR90p8
89.0	G7	2.0	LOX2_2	55.7	IMR90p8
89.5	G7	2.61	LOX2_2	55.7	IMR90p8
90.0	G7	2.65	LOX2_2	55.7	IMR90p8
90.5	G7	2.08	LOX2_2	55.7	IMR90p8
91.0	G7	2.13	LOX2_2	55.7	IMR90p8
91.5	G7	2.87	LOX2_2	55.7	IMR90p8
92.0	G7	3.19	LOX2_2	55.7	IMR90p8
92.5	G7	3.04	LOX2_2	55.7	IMR90p8
93.0	G7	3.23	LOX2_2	55.7	IMR90p8
93.5	G7	2.73	LOX2_2	55.7	IMR90p8
94.0	G7	1.92	LOX2_2	55.7	IMR90p8
94.5	G7	0.92	LOX2_2	55.7	IMR90p8
95.0	G7	-0.07	LOX2_2	55.7	IMR90p8
55.0	H7	-19.04	LOX2_2	55.0	IMR90p8
55.5	H7	-41.26	LOX2_2	55.0	IMR90p8
56.0	H7	-38.08	LOX2_2	55.0	IMR90p8
56.5	H7	-38.08	LOX2_2	55.0	IMR90p8
57.0	H7	-38.08	LOX2_2	55.0	IMR90p8
57.5	H7	-38.84	LOX2_2	55.0	IMR90p8
58.0	H7	-34.26	LOX2_2	55.0	IMR90p8
58.5	H7	-24.37	LOX2_2	55.0	IMR90p8
59.0	H7	-15.34	LOX2_2	55.0	IMR90p8
59.5	H7	-6.89	LOX2_2	55.0	IMR90p8
60.0	H7	1.46	LOX2_2	55.0	IMR90p8
60.5	H7	9.22	LOX2_2	55.0	IMR90p8
61.0	H7	16.01	LOX2_2	55.0	IMR90p8
61.5	H7	21.16	LOX2_2	55.0	IMR90p8
62.0	H7	24.93	LOX2_2	55.0	IMR90p8
62.5	H7	27.93	LOX2_2	55.0	IMR90p8
63.0	H7	29.9	LOX2_2	55.0	IMR90p8
63.5	H7	30.81	LOX2_2	55.0	IMR90p8
64.0	H7	31.91	LOX2_2	55.0	IMR90p8
64.5	H7	33.8	LOX2_2	55.0	IMR90p8
65.0	H7	36.97	LOX2_2	55.0	IMR90p8
65.5	H7	42.26	LOX2_2	55.0	IMR90p8
66.0	H7	48.61	LOX2_2	55.0	IMR90p8
66.5	H7	55.94	LOX2_2	55.0	IMR90p8
67.0	H7	63.84	LOX2_2	55.0	IMR90p8
67.5	H7	70.51	LOX2_2	55.0	IMR90p8
68.0	H7	74.66	LOX2_2	55.0	IMR90p8
68.5	H7	77.91	LOX2_2	55.0	IMR90p8
69.0	H7	79.9	LOX2_2	55.0	IMR90p8
69.5	H7	80.06	LOX2_2	55.0	IMR90p8
70.0	H7	79.53	LOX2_2	55.0	IMR90p8
70.5	H7	79.32	LOX2_2	55.0	IMR90p8
71.0	H7	78.87	LOX2_2	55.0	IMR90p8
71.5	H7	78.22	LOX2_2	55.0	IMR90p8
72.0	H7	78.38	LOX2_2	55.0	IMR90p8
72.5	H7	78.61	LOX2_2	55.0	IMR90p8
73.0	H7	78.94	LOX2_2	55.0	IMR90p8
73.5	H7	80.06	LOX2_2	55.0	IMR90p8
74.0	H7	81.03	LOX2_2	55.0	IMR90p8
74.5	H7	81.18	LOX2_2	55.0	IMR90p8
75.0	H7	81.81	LOX2_2	55.0	IMR90p8
75.5	H7	82.05	LOX2_2	55.0	IMR90p8
76.0	H7	80.76	LOX2_2	55.0	IMR90p8
76.5	H7	80.05	LOX2_2	55.0	IMR90p8
77.0	H7	79.75	LOX2_2	55.0	IMR90p8
77.5	H7	78.61	LOX2_2	55.0	IMR90p8
78.0	H7	78.11	LOX2_2	55.0	IMR90p8
78.5	H7	78.51	LOX2_2	55.0	IMR90p8
79.0	H7	78.32	LOX2_2	55.0	IMR90p8
79.5	H7	78.29	LOX2_2	55.0	IMR90p8
80.0	H7	78.59	LOX2_2	55.0	IMR90p8
80.5	H7	78.09	LOX2_2	55.0	IMR90p8
81.0	H7	77.25	LOX2_2	55.0	IMR90p8
81.5	H7	76.42	LOX2_2	55.0	IMR90p8
82.0	H7	74.8	LOX2_2	55.0	IMR90p8
82.5	H7	73.26	LOX2_2	55.0	IMR90p8
83.0	H7	75.17	LOX2_2	55.0	IMR90p8
83.5	H7	89.72	LOX2_2	55.0	IMR90p8
84.0	H7	117.7	LOX2_2	55.0	IMR90p8
84.5	H7	148.47	LOX2_2	55.0	IMR90p8
85.0	H7	176.23	LOX2_2	55.0	IMR90p8
85.5	H7	195.6	LOX2_2	55.0	IMR90p8
86.0	H7	187.14	LOX2_2	55.0	IMR90p8
86.5	H7	148.99	LOX2_2	55.0	IMR90p8
87.0	H7	104.36	LOX2_2	55.0	IMR90p8
87.5	H7	62.96	LOX2_2	55.0	IMR90p8
88.0	H7	26.7	LOX2_2	55.0	IMR90p8
88.5	H7	5.55	LOX2_2	55.0	IMR90p8
89.0	H7	0.9	LOX2_2	55.0	IMR90p8
89.5	H7	0.96	LOX2_2	55.0	IMR90p8
90.0	H7	1.04	LOX2_2	55.0	IMR90p8
90.5	H7	1.29	LOX2_2	55.0	IMR90p8
91.0	H7	2.16	LOX2_2	55.0	IMR90p8
91.5	H7	2.95	LOX2_2	55.0	IMR90p8
92.0	H7	2.8	LOX2_2	55.0	IMR90p8
92.5	H7	2.47	LOX2_2	55.0	IMR90p8
93.0	H7	2.29	LOX2_2	55.0	IMR90p8
93.5	H7	1.96	LOX2_2	55.0	IMR90p8
94.0	H7	1.62	LOX2_2	55.0	IMR90p8
94.5	H7	2.4	LOX2_2	55.0	IMR90p8
95.0	H7	1.48	LOX2_2	55.0	IMR90p8
