# Supplementary material for: Primer PICKR: literature-mined scoring platform for robust RT–qPCR primers
Source: Nat Commun. 2026 May 28;17:6938. doi: 10.1038/s41467-026-73648-2 (PMC13388996; doi:10.1038/s41467-026-73648-2)
Supplement: Supplementary file 11 — Source Data [file 41467_2026_73648_MOESM11_ESM.zip › Suppl_Fig_S15/amplification_data_EGFR_2.csv]

Cycle	Well	Fluorescence	Target	melt temp	Replicate
1	A1	-10.5	EGFR_2	65.0	IMR90p11
2	A1	-4.77	EGFR_2	65.0	IMR90p11
3	A1	3.5	EGFR_2	65.0	IMR90p11
4	A1	-1.33	EGFR_2	65.0	IMR90p11
5	A1	-0.79	EGFR_2	65.0	IMR90p11
6	A1	1.25	EGFR_2	65.0	IMR90p11
7	A1	1.24	EGFR_2	65.0	IMR90p11
8	A1	1.94	EGFR_2	65.0	IMR90p11
9	A1	4.08	EGFR_2	65.0	IMR90p11
10	A1	-1.12	EGFR_2	65.0	IMR90p11
11	A1	-2.49	EGFR_2	65.0	IMR90p11
12	A1	-0.53	EGFR_2	65.0	IMR90p11
13	A1	-0.77	EGFR_2	65.0	IMR90p11
14	A1	-0.13	EGFR_2	65.0	IMR90p11
15	A1	-3.17	EGFR_2	65.0	IMR90p11
16	A1	-1.02	EGFR_2	65.0	IMR90p11
17	A1	-2.2	EGFR_2	65.0	IMR90p11
18	A1	-1.18	EGFR_2	65.0	IMR90p11
19	A1	-1.01	EGFR_2	65.0	IMR90p11
20	A1	3.53	EGFR_2	65.0	IMR90p11
21	A1	-3.36	EGFR_2	65.0	IMR90p11
22	A1	0.1	EGFR_2	65.0	IMR90p11
23	A1	0.08	EGFR_2	65.0	IMR90p11
24	A1	7.54	EGFR_2	65.0	IMR90p11
25	A1	13.17	EGFR_2	65.0	IMR90p11
26	A1	28.09	EGFR_2	65.0	IMR90p11
27	A1	62.81	EGFR_2	65.0	IMR90p11
28	A1	115.76	EGFR_2	65.0	IMR90p11
29	A1	199.84	EGFR_2	65.0	IMR90p11
30	A1	304.16	EGFR_2	65.0	IMR90p11
31	A1	430.27	EGFR_2	65.0	IMR90p11
32	A1	560.02	EGFR_2	65.0	IMR90p11
33	A1	690.94	EGFR_2	65.0	IMR90p11
34	A1	815.51	EGFR_2	65.0	IMR90p11
35	A1	934.41	EGFR_2	65.0	IMR90p11
36	A1	1041.97	EGFR_2	65.0	IMR90p11
37	A1	1139.55	EGFR_2	65.0	IMR90p11
38	A1	1224.67	EGFR_2	65.0	IMR90p11
39	A1	1301.74	EGFR_2	65.0	IMR90p11
40	A1	1372.55	EGFR_2	65.0	IMR90p11
1	B1	-7.36	EGFR_2	64.5	IMR90p11
2	B1	3.8	EGFR_2	64.5	IMR90p11
3	B1	1.29	EGFR_2	64.5	IMR90p11
4	B1	1.56	EGFR_2	64.5	IMR90p11
5	B1	-0.2	EGFR_2	64.5	IMR90p11
6	B1	2.09	EGFR_2	64.5	IMR90p11
7	B1	1.28	EGFR_2	64.5	IMR90p11
8	B1	4.28	EGFR_2	64.5	IMR90p11
9	B1	1.26	EGFR_2	64.5	IMR90p11
10	B1	0.41	EGFR_2	64.5	IMR90p11
11	B1	-2.68	EGFR_2	64.5	IMR90p11
12	B1	0.07	EGFR_2	64.5	IMR90p11
13	B1	-4.76	EGFR_2	64.5	IMR90p11
14	B1	-0.27	EGFR_2	64.5	IMR90p11
15	B1	-2.39	EGFR_2	64.5	IMR90p11
16	B1	-0.02	EGFR_2	64.5	IMR90p11
17	B1	-1.51	EGFR_2	64.5	IMR90p11
18	B1	-1.94	EGFR_2	64.5	IMR90p11
19	B1	-0.93	EGFR_2	64.5	IMR90p11
20	B1	-1.31	EGFR_2	64.5	IMR90p11
21	B1	-0.65	EGFR_2	64.5	IMR90p11
22	B1	1.48	EGFR_2	64.5	IMR90p11
23	B1	1.44	EGFR_2	64.5	IMR90p11
24	B1	7.84	EGFR_2	64.5	IMR90p11
25	B1	23.4	EGFR_2	64.5	IMR90p11
26	B1	46.54	EGFR_2	64.5	IMR90p11
27	B1	91.05	EGFR_2	64.5	IMR90p11
28	B1	165.15	EGFR_2	64.5	IMR90p11
29	B1	278.11	EGFR_2	64.5	IMR90p11
30	B1	422.23	EGFR_2	64.5	IMR90p11
31	B1	571.35	EGFR_2	64.5	IMR90p11
32	B1	722.83	EGFR_2	64.5	IMR90p11
33	B1	868.49	EGFR_2	64.5	IMR90p11
34	B1	1002.47	EGFR_2	64.5	IMR90p11
35	B1	1125.26	EGFR_2	64.5	IMR90p11
36	B1	1234.06	EGFR_2	64.5	IMR90p11
37	B1	1333.51	EGFR_2	64.5	IMR90p11
38	B1	1421.98	EGFR_2	64.5	IMR90p11
39	B1	1502.4	EGFR_2	64.5	IMR90p11
40	B1	1574.79	EGFR_2	64.5	IMR90p11
1	C1	-3.14	EGFR_2	63.3	IMR90p11
2	C1	-1.91	EGFR_2	63.3	IMR90p11
3	C1	4.96	EGFR_2	63.3	IMR90p11
4	C1	3.06	EGFR_2	63.3	IMR90p11
5	C1	3.36	EGFR_2	63.3	IMR90p11
6	C1	0.32	EGFR_2	63.3	IMR90p11
7	C1	-1.1	EGFR_2	63.3	IMR90p11
8	C1	0.22	EGFR_2	63.3	IMR90p11
9	C1	-2.04	EGFR_2	63.3	IMR90p11
10	C1	0.51	EGFR_2	63.3	IMR90p11
11	C1	-1.47	EGFR_2	63.3	IMR90p11
12	C1	2.29	EGFR_2	63.3	IMR90p11
13	C1	-3.77	EGFR_2	63.3	IMR90p11
14	C1	0.78	EGFR_2	63.3	IMR90p11
15	C1	-2.03	EGFR_2	63.3	IMR90p11
16	C1	-0.97	EGFR_2	63.3	IMR90p11
17	C1	-4.01	EGFR_2	63.3	IMR90p11
18	C1	-7.2	EGFR_2	63.3	IMR90p11
19	C1	-2.18	EGFR_2	63.3	IMR90p11
20	C1	1.13	EGFR_2	63.3	IMR90p11
21	C1	0.86	EGFR_2	63.3	IMR90p11
22	C1	-0.5	EGFR_2	63.3	IMR90p11
23	C1	2.13	EGFR_2	63.3	IMR90p11
24	C1	12.41	EGFR_2	63.3	IMR90p11
25	C1	26.6	EGFR_2	63.3	IMR90p11
26	C1	60.38	EGFR_2	63.3	IMR90p11
27	C1	113.79	EGFR_2	63.3	IMR90p11
28	C1	211.21	EGFR_2	63.3	IMR90p11
29	C1	355.86	EGFR_2	63.3	IMR90p11
30	C1	534.93	EGFR_2	63.3	IMR90p11
31	C1	718.2	EGFR_2	63.3	IMR90p11
32	C1	898.94	EGFR_2	63.3	IMR90p11
33	C1	1067.75	EGFR_2	63.3	IMR90p11
34	C1	1216.78	EGFR_2	63.3	IMR90p11
35	C1	1351.23	EGFR_2	63.3	IMR90p11
36	C1	1467.22	EGFR_2	63.3	IMR90p11
37	C1	1571.12	EGFR_2	63.3	IMR90p11
38	C1	1660.8	EGFR_2	63.3	IMR90p11
39	C1	1742.39	EGFR_2	63.3	IMR90p11
40	C1	1817.88	EGFR_2	63.3	IMR90p11
1	D1	-6.58	EGFR_2	61.4	IMR90p11
2	D1	-2.63	EGFR_2	61.4	IMR90p11
3	D1	1.9	EGFR_2	61.4	IMR90p11
4	D1	0.19	EGFR_2	61.4	IMR90p11
5	D1	4.23	EGFR_2	61.4	IMR90p11
6	D1	-0.0	EGFR_2	61.4	IMR90p11
7	D1	-0.51	EGFR_2	61.4	IMR90p11
8	D1	5.72	EGFR_2	61.4	IMR90p11
9	D1	2.93	EGFR_2	61.4	IMR90p11
10	D1	-2.6	EGFR_2	61.4	IMR90p11
11	D1	-3.32	EGFR_2	61.4	IMR90p11
12	D1	-1.77	EGFR_2	61.4	IMR90p11
13	D1	-3.35	EGFR_2	61.4	IMR90p11
14	D1	2.14	EGFR_2	61.4	IMR90p11
15	D1	-2.08	EGFR_2	61.4	IMR90p11
16	D1	1.76	EGFR_2	61.4	IMR90p11
17	D1	-2.21	EGFR_2	61.4	IMR90p11
18	D1	-3.96	EGFR_2	61.4	IMR90p11
19	D1	-5.25	EGFR_2	61.4	IMR90p11
20	D1	-2.62	EGFR_2	61.4	IMR90p11
21	D1	1.64	EGFR_2	61.4	IMR90p11
22	D1	-0.68	EGFR_2	61.4	IMR90p11
23	D1	3.04	EGFR_2	61.4	IMR90p11
24	D1	10.58	EGFR_2	61.4	IMR90p11
25	D1	26.62	EGFR_2	61.4	IMR90p11
26	D1	51.23	EGFR_2	61.4	IMR90p11
27	D1	103.23	EGFR_2	61.4	IMR90p11
28	D1	198.77	EGFR_2	61.4	IMR90p11
29	D1	347.9	EGFR_2	61.4	IMR90p11
30	D1	554.67	EGFR_2	61.4	IMR90p11
31	D1	769.58	EGFR_2	61.4	IMR90p11
32	D1	984.71	EGFR_2	61.4	IMR90p11
33	D1	1185.27	EGFR_2	61.4	IMR90p11
34	D1	1361.31	EGFR_2	61.4	IMR90p11
35	D1	1514.28	EGFR_2	61.4	IMR90p11
36	D1	1648.71	EGFR_2	61.4	IMR90p11
37	D1	1766.97	EGFR_2	61.4	IMR90p11
38	D1	1870.33	EGFR_2	61.4	IMR90p11
39	D1	1962.11	EGFR_2	61.4	IMR90p11
40	D1	2047.55	EGFR_2	61.4	IMR90p11
1	E1	-4.48	EGFR_2	59.0	IMR90p11
2	E1	0.95	EGFR_2	59.0	IMR90p11
3	E1	0.83	EGFR_2	59.0	IMR90p11
4	E1	3.91	EGFR_2	59.0	IMR90p11
5	E1	-4.0	EGFR_2	59.0	IMR90p11
6	E1	1.41	EGFR_2	59.0	IMR90p11
7	E1	4.47	EGFR_2	59.0	IMR90p11
8	E1	0.67	EGFR_2	59.0	IMR90p11
9	E1	-0.86	EGFR_2	59.0	IMR90p11
10	E1	2.35	EGFR_2	59.0	IMR90p11
11	E1	1.45	EGFR_2	59.0	IMR90p11
12	E1	-1.21	EGFR_2	59.0	IMR90p11
13	E1	-2.49	EGFR_2	59.0	IMR90p11
14	E1	4.28	EGFR_2	59.0	IMR90p11
15	E1	-1.35	EGFR_2	59.0	IMR90p11
16	E1	-4.47	EGFR_2	59.0	IMR90p11
17	E1	-1.1	EGFR_2	59.0	IMR90p11
18	E1	-3.0	EGFR_2	59.0	IMR90p11
19	E1	-3.11	EGFR_2	59.0	IMR90p11
20	E1	1.55	EGFR_2	59.0	IMR90p11
21	E1	2.06	EGFR_2	59.0	IMR90p11
22	E1	1.38	EGFR_2	59.0	IMR90p11
23	E1	-1.2	EGFR_2	59.0	IMR90p11
24	E1	7.59	EGFR_2	59.0	IMR90p11
25	E1	15.65	EGFR_2	59.0	IMR90p11
26	E1	38.12	EGFR_2	59.0	IMR90p11
27	E1	75.6	EGFR_2	59.0	IMR90p11
28	E1	153.15	EGFR_2	59.0	IMR90p11
29	E1	282.19	EGFR_2	59.0	IMR90p11
30	E1	492.47	EGFR_2	59.0	IMR90p11
31	E1	720.86	EGFR_2	59.0	IMR90p11
32	E1	961.51	EGFR_2	59.0	IMR90p11
33	E1	1194.42	EGFR_2	59.0	IMR90p11
34	E1	1404.0	EGFR_2	59.0	IMR90p11
35	E1	1591.8	EGFR_2	59.0	IMR90p11
36	E1	1754.59	EGFR_2	59.0	IMR90p11
37	E1	1897.34	EGFR_2	59.0	IMR90p11
38	E1	2022.75	EGFR_2	59.0	IMR90p11
39	E1	2131.85	EGFR_2	59.0	IMR90p11
40	E1	2232.41	EGFR_2	59.0	IMR90p11
1	F1	-5.63	EGFR_2	57.0	IMR90p11
2	F1	-0.15	EGFR_2	57.0	IMR90p11
3	F1	-0.66	EGFR_2	57.0	IMR90p11
4	F1	1.34	EGFR_2	57.0	IMR90p11
5	F1	0.06	EGFR_2	57.0	IMR90p11
6	F1	2.19	EGFR_2	57.0	IMR90p11
7	F1	-0.29	EGFR_2	57.0	IMR90p11
8	F1	0.51	EGFR_2	57.0	IMR90p11
9	F1	5.7	EGFR_2	57.0	IMR90p11
10	F1	1.0	EGFR_2	57.0	IMR90p11
11	F1	-0.38	EGFR_2	57.0	IMR90p11
12	F1	0.1	EGFR_2	57.0	IMR90p11
13	F1	1.58	EGFR_2	57.0	IMR90p11
14	F1	-5.88	EGFR_2	57.0	IMR90p11
15	F1	1.61	EGFR_2	57.0	IMR90p11
16	F1	-2.18	EGFR_2	57.0	IMR90p11
17	F1	-2.23	EGFR_2	57.0	IMR90p11
18	F1	1.29	EGFR_2	57.0	IMR90p11
19	F1	-0.27	EGFR_2	57.0	IMR90p11
20	F1	1.15	EGFR_2	57.0	IMR90p11
21	F1	-2.29	EGFR_2	57.0	IMR90p11
22	F1	-0.24	EGFR_2	57.0	IMR90p11
23	F1	1.73	EGFR_2	57.0	IMR90p11
24	F1	5.48	EGFR_2	57.0	IMR90p11
25	F1	17.77	EGFR_2	57.0	IMR90p11
26	F1	28.83	EGFR_2	57.0	IMR90p11
27	F1	53.73	EGFR_2	57.0	IMR90p11
28	F1	117.53	EGFR_2	57.0	IMR90p11
29	F1	218.33	EGFR_2	57.0	IMR90p11
30	F1	379.51	EGFR_2	57.0	IMR90p11
31	F1	610.93	EGFR_2	57.0	IMR90p11
32	F1	851.13	EGFR_2	57.0	IMR90p11
33	F1	1091.98	EGFR_2	57.0	IMR90p11
34	F1	1319.38	EGFR_2	57.0	IMR90p11
35	F1	1523.63	EGFR_2	57.0	IMR90p11
36	F1	1705.43	EGFR_2	57.0	IMR90p11
37	F1	1863.16	EGFR_2	57.0	IMR90p11
38	F1	2002.22	EGFR_2	57.0	IMR90p11
39	F1	2126.24	EGFR_2	57.0	IMR90p11
40	F1	2243.51	EGFR_2	57.0	IMR90p11
1	G1	-6.32	EGFR_2	55.7	IMR90p11
2	G1	-3.39	EGFR_2	55.7	IMR90p11
3	G1	2.21	EGFR_2	55.7	IMR90p11
4	G1	-0.93	EGFR_2	55.7	IMR90p11
5	G1	4.96	EGFR_2	55.7	IMR90p11
6	G1	-1.83	EGFR_2	55.7	IMR90p11
7	G1	2.9	EGFR_2	55.7	IMR90p11
8	G1	0.28	EGFR_2	55.7	IMR90p11
9	G1	-1.81	EGFR_2	55.7	IMR90p11
10	G1	-4.24	EGFR_2	55.7	IMR90p11
11	G1	2.58	EGFR_2	55.7	IMR90p11
12	G1	6.3	EGFR_2	55.7	IMR90p11
13	G1	-0.39	EGFR_2	55.7	IMR90p11
14	G1	1.42	EGFR_2	55.7	IMR90p11
15	G1	-3.75	EGFR_2	55.7	IMR90p11
16	G1	-0.64	EGFR_2	55.7	IMR90p11
17	G1	-1.67	EGFR_2	55.7	IMR90p11
18	G1	-3.78	EGFR_2	55.7	IMR90p11
19	G1	3.59	EGFR_2	55.7	IMR90p11
20	G1	1.39	EGFR_2	55.7	IMR90p11
21	G1	-0.9	EGFR_2	55.7	IMR90p11
22	G1	-1.38	EGFR_2	55.7	IMR90p11
23	G1	-2.65	EGFR_2	55.7	IMR90p11
24	G1	1.84	EGFR_2	55.7	IMR90p11
25	G1	7.52	EGFR_2	55.7	IMR90p11
26	G1	19.23	EGFR_2	55.7	IMR90p11
27	G1	35.55	EGFR_2	55.7	IMR90p11
28	G1	72.16	EGFR_2	55.7	IMR90p11
29	G1	150.73	EGFR_2	55.7	IMR90p11
30	G1	278.15	EGFR_2	55.7	IMR90p11
31	G1	475.21	EGFR_2	55.7	IMR90p11
32	G1	713.29	EGFR_2	55.7	IMR90p11
33	G1	955.6	EGFR_2	55.7	IMR90p11
34	G1	1194.32	EGFR_2	55.7	IMR90p11
35	G1	1418.27	EGFR_2	55.7	IMR90p11
36	G1	1617.91	EGFR_2	55.7	IMR90p11
37	G1	1794.41	EGFR_2	55.7	IMR90p11
38	G1	1948.07	EGFR_2	55.7	IMR90p11
39	G1	2086.66	EGFR_2	55.7	IMR90p11
40	G1	2216.84	EGFR_2	55.7	IMR90p11
1	H1	-4.04	EGFR_2	55.0	IMR90p11
2	H1	-2.02	EGFR_2	55.0	IMR90p11
3	H1	1.43	EGFR_2	55.0	IMR90p11
4	H1	-0.7	EGFR_2	55.0	IMR90p11
5	H1	6.57	EGFR_2	55.0	IMR90p11
6	H1	-2.52	EGFR_2	55.0	IMR90p11
7	H1	5.26	EGFR_2	55.0	IMR90p11
8	H1	3.26	EGFR_2	55.0	IMR90p11
9	H1	-1.49	EGFR_2	55.0	IMR90p11
10	H1	-2.65	EGFR_2	55.0	IMR90p11
11	H1	1.22	EGFR_2	55.0	IMR90p11
12	H1	-2.81	EGFR_2	55.0	IMR90p11
13	H1	-0.6	EGFR_2	55.0	IMR90p11
14	H1	-2.92	EGFR_2	55.0	IMR90p11
15	H1	1.2	EGFR_2	55.0	IMR90p11
16	H1	-4.65	EGFR_2	55.0	IMR90p11
17	H1	1.85	EGFR_2	55.0	IMR90p11
18	H1	-0.54	EGFR_2	55.0	IMR90p11
19	H1	2.06	EGFR_2	55.0	IMR90p11
20	H1	-1.41	EGFR_2	55.0	IMR90p11
21	H1	1.75	EGFR_2	55.0	IMR90p11
22	H1	0.85	EGFR_2	55.0	IMR90p11
23	H1	2.06	EGFR_2	55.0	IMR90p11
24	H1	-7.06	EGFR_2	55.0	IMR90p11
25	H1	1.27	EGFR_2	55.0	IMR90p11
26	H1	9.24	EGFR_2	55.0	IMR90p11
27	H1	18.38	EGFR_2	55.0	IMR90p11
28	H1	51.23	EGFR_2	55.0	IMR90p11
29	H1	100.84	EGFR_2	55.0	IMR90p11
30	H1	190.38	EGFR_2	55.0	IMR90p11
31	H1	336.6	EGFR_2	55.0	IMR90p11
32	H1	543.37	EGFR_2	55.0	IMR90p11
33	H1	758.12	EGFR_2	55.0	IMR90p11
34	H1	979.79	EGFR_2	55.0	IMR90p11
35	H1	1191.92	EGFR_2	55.0	IMR90p11
36	H1	1385.83	EGFR_2	55.0	IMR90p11
37	H1	1558.18	EGFR_2	55.0	IMR90p11
38	H1	1711.03	EGFR_2	55.0	IMR90p11
39	H1	1846.82	EGFR_2	55.0	IMR90p11
40	H1	1969.97	EGFR_2	55.0	IMR90p11
1	A1	-7.42	EGFR_2	65.0	IMR90p2
2	A1	-3.58	EGFR_2	65.0	IMR90p2
3	A1	-0.29	EGFR_2	65.0	IMR90p2
4	A1	5.5	EGFR_2	65.0	IMR90p2
5	A1	-0.02	EGFR_2	65.0	IMR90p2
6	A1	0.12	EGFR_2	65.0	IMR90p2
7	A1	-1.25	EGFR_2	65.0	IMR90p2
8	A1	-1.55	EGFR_2	65.0	IMR90p2
9	A1	-0.03	EGFR_2	65.0	IMR90p2
10	A1	-0.56	EGFR_2	65.0	IMR90p2
11	A1	-0.88	EGFR_2	65.0	IMR90p2
12	A1	-0.22	EGFR_2	65.0	IMR90p2
13	A1	3.66	EGFR_2	65.0	IMR90p2
14	A1	-3.84	EGFR_2	65.0	IMR90p2
15	A1	-1.34	EGFR_2	65.0	IMR90p2
16	A1	-0.21	EGFR_2	65.0	IMR90p2
17	A1	0.51	EGFR_2	65.0	IMR90p2
18	A1	4.58	EGFR_2	65.0	IMR90p2
19	A1	12.0	EGFR_2	65.0	IMR90p2
20	A1	32.42	EGFR_2	65.0	IMR90p2
21	A1	59.41	EGFR_2	65.0	IMR90p2
22	A1	99.31	EGFR_2	65.0	IMR90p2
23	A1	180.08	EGFR_2	65.0	IMR90p2
24	A1	279.34	EGFR_2	65.0	IMR90p2
25	A1	395.62	EGFR_2	65.0	IMR90p2
26	A1	512.73	EGFR_2	65.0	IMR90p2
27	A1	629.15	EGFR_2	65.0	IMR90p2
28	A1	737.72	EGFR_2	65.0	IMR90p2
29	A1	839.32	EGFR_2	65.0	IMR90p2
30	A1	932.58	EGFR_2	65.0	IMR90p2
31	A1	1020.07	EGFR_2	65.0	IMR90p2
32	A1	1096.76	EGFR_2	65.0	IMR90p2
33	A1	1165.77	EGFR_2	65.0	IMR90p2
34	A1	1229.15	EGFR_2	65.0	IMR90p2
35	A1	1288.74	EGFR_2	65.0	IMR90p2
36	A1	1342.92	EGFR_2	65.0	IMR90p2
37	A1	1392.9	EGFR_2	65.0	IMR90p2
38	A1	1438.58	EGFR_2	65.0	IMR90p2
39	A1	1481.92	EGFR_2	65.0	IMR90p2
40	A1	1521.92	EGFR_2	65.0	IMR90p2
1	B1	-4.97	EGFR_2	64.5	IMR90p2
2	B1	2.56	EGFR_2	64.5	IMR90p2
3	B1	3.06	EGFR_2	64.5	IMR90p2
4	B1	0.2	EGFR_2	64.5	IMR90p2
5	B1	0.33	EGFR_2	64.5	IMR90p2
6	B1	0.68	EGFR_2	64.5	IMR90p2
7	B1	1.99	EGFR_2	64.5	IMR90p2
8	B1	6.36	EGFR_2	64.5	IMR90p2
9	B1	-3.35	EGFR_2	64.5	IMR90p2
10	B1	0.82	EGFR_2	64.5	IMR90p2
11	B1	0.01	EGFR_2	64.5	IMR90p2
12	B1	-3.68	EGFR_2	64.5	IMR90p2
13	B1	-3.44	EGFR_2	64.5	IMR90p2
14	B1	-4.4	EGFR_2	64.5	IMR90p2
15	B1	-4.68	EGFR_2	64.5	IMR90p2
16	B1	-0.43	EGFR_2	64.5	IMR90p2
17	B1	0.43	EGFR_2	64.5	IMR90p2
18	B1	12.99	EGFR_2	64.5	IMR90p2
19	B1	26.2	EGFR_2	64.5	IMR90p2
20	B1	55.54	EGFR_2	64.5	IMR90p2
21	B1	107.06	EGFR_2	64.5	IMR90p2
22	B1	190.19	EGFR_2	64.5	IMR90p2
23	B1	298.24	EGFR_2	64.5	IMR90p2
24	B1	438.9	EGFR_2	64.5	IMR90p2
25	B1	576.84	EGFR_2	64.5	IMR90p2
26	B1	709.6	EGFR_2	64.5	IMR90p2
27	B1	832.57	EGFR_2	64.5	IMR90p2
28	B1	945.38	EGFR_2	64.5	IMR90p2
29	B1	1049.32	EGFR_2	64.5	IMR90p2
30	B1	1140.92	EGFR_2	64.5	IMR90p2
31	B1	1224.23	EGFR_2	64.5	IMR90p2
32	B1	1299.04	EGFR_2	64.5	IMR90p2
33	B1	1366.62	EGFR_2	64.5	IMR90p2
34	B1	1428.65	EGFR_2	64.5	IMR90p2
35	B1	1482.8	EGFR_2	64.5	IMR90p2
36	B1	1533.27	EGFR_2	64.5	IMR90p2
37	B1	1578.01	EGFR_2	64.5	IMR90p2
38	B1	1620.77	EGFR_2	64.5	IMR90p2
39	B1	1661.04	EGFR_2	64.5	IMR90p2
40	B1	1700.47	EGFR_2	64.5	IMR90p2
1	C1	-4.82	EGFR_2	63.3	IMR90p2
2	C1	-3.79	EGFR_2	63.3	IMR90p2
3	C1	-1.2	EGFR_2	63.3	IMR90p2
4	C1	2.54	EGFR_2	63.3	IMR90p2
5	C1	-1.65	EGFR_2	63.3	IMR90p2
6	C1	6.61	EGFR_2	63.3	IMR90p2
7	C1	0.62	EGFR_2	63.3	IMR90p2
8	C1	-0.93	EGFR_2	63.3	IMR90p2
9	C1	-0.24	EGFR_2	63.3	IMR90p2
10	C1	-3.23	EGFR_2	63.3	IMR90p2
11	C1	2.88	EGFR_2	63.3	IMR90p2
12	C1	-2.34	EGFR_2	63.3	IMR90p2
13	C1	-1.02	EGFR_2	63.3	IMR90p2
14	C1	-2.51	EGFR_2	63.3	IMR90p2
15	C1	0.19	EGFR_2	63.3	IMR90p2
16	C1	1.66	EGFR_2	63.3	IMR90p2
17	C1	4.11	EGFR_2	63.3	IMR90p2
18	C1	19.37	EGFR_2	63.3	IMR90p2
19	C1	37.78	EGFR_2	63.3	IMR90p2
20	C1	77.9	EGFR_2	63.3	IMR90p2
21	C1	156.63	EGFR_2	63.3	IMR90p2
22	C1	272.86	EGFR_2	63.3	IMR90p2
23	C1	432.82	EGFR_2	63.3	IMR90p2
24	C1	593.59	EGFR_2	63.3	IMR90p2
25	C1	755.05	EGFR_2	63.3	IMR90p2
26	C1	906.77	EGFR_2	63.3	IMR90p2
27	C1	1048.11	EGFR_2	63.3	IMR90p2
28	C1	1173.94	EGFR_2	63.3	IMR90p2
29	C1	1286.0	EGFR_2	63.3	IMR90p2
30	C1	1385.43	EGFR_2	63.3	IMR90p2
31	C1	1473.24	EGFR_2	63.3	IMR90p2
32	C1	1552.79	EGFR_2	63.3	IMR90p2
33	C1	1624.21	EGFR_2	63.3	IMR90p2
34	C1	1688.31	EGFR_2	63.3	IMR90p2
35	C1	1747.63	EGFR_2	63.3	IMR90p2
36	C1	1799.41	EGFR_2	63.3	IMR90p2
37	C1	1847.73	EGFR_2	63.3	IMR90p2
38	C1	1892.94	EGFR_2	63.3	IMR90p2
39	C1	1937.32	EGFR_2	63.3	IMR90p2
40	C1	1980.23	EGFR_2	63.3	IMR90p2
1	D1	-11.13	EGFR_2	61.4	IMR90p2
2	D1	-4.22	EGFR_2	61.4	IMR90p2
3	D1	-4.16	EGFR_2	61.4	IMR90p2
4	D1	1.49	EGFR_2	61.4	IMR90p2
5	D1	-0.45	EGFR_2	61.4	IMR90p2
6	D1	1.68	EGFR_2	61.4	IMR90p2
7	D1	3.73	EGFR_2	61.4	IMR90p2
8	D1	7.45	EGFR_2	61.4	IMR90p2
9	D1	2.02	EGFR_2	61.4	IMR90p2
10	D1	5.14	EGFR_2	61.4	IMR90p2
11	D1	-6.1	EGFR_2	61.4	IMR90p2
12	D1	0.25	EGFR_2	61.4	IMR90p2
13	D1	-0.36	EGFR_2	61.4	IMR90p2
14	D1	-2.0	EGFR_2	61.4	IMR90p2
15	D1	-6.04	EGFR_2	61.4	IMR90p2
16	D1	0.03	EGFR_2	61.4	IMR90p2
17	D1	8.15	EGFR_2	61.4	IMR90p2
18	D1	18.56	EGFR_2	61.4	IMR90p2
19	D1	45.89	EGFR_2	61.4	IMR90p2
20	D1	99.84	EGFR_2	61.4	IMR90p2
21	D1	193.44	EGFR_2	61.4	IMR90p2
22	D1	323.44	EGFR_2	61.4	IMR90p2
23	D1	509.64	EGFR_2	61.4	IMR90p2
24	D1	694.33	EGFR_2	61.4	IMR90p2
25	D1	874.65	EGFR_2	61.4	IMR90p2
26	D1	1040.94	EGFR_2	61.4	IMR90p2
27	D1	1192.33	EGFR_2	61.4	IMR90p2
28	D1	1328.42	EGFR_2	61.4	IMR90p2
29	D1	1446.37	EGFR_2	61.4	IMR90p2
30	D1	1552.99	EGFR_2	61.4	IMR90p2
31	D1	1645.3	EGFR_2	61.4	IMR90p2
32	D1	1728.83	EGFR_2	61.4	IMR90p2
33	D1	1802.03	EGFR_2	61.4	IMR90p2
34	D1	1868.86	EGFR_2	61.4	IMR90p2
35	D1	1930.75	EGFR_2	61.4	IMR90p2
36	D1	1985.73	EGFR_2	61.4	IMR90p2
37	D1	2037.28	EGFR_2	61.4	IMR90p2
38	D1	2085.51	EGFR_2	61.4	IMR90p2
39	D1	2129.59	EGFR_2	61.4	IMR90p2
40	D1	2168.29	EGFR_2	61.4	IMR90p2
1	E1	-1.87	EGFR_2	59.0	IMR90p2
2	E1	3.15	EGFR_2	59.0	IMR90p2
3	E1	2.72	EGFR_2	59.0	IMR90p2
4	E1	0.33	EGFR_2	59.0	IMR90p2
5	E1	3.29	EGFR_2	59.0	IMR90p2
6	E1	-0.12	EGFR_2	59.0	IMR90p2
7	E1	0.09	EGFR_2	59.0	IMR90p2
8	E1	0.5	EGFR_2	59.0	IMR90p2
9	E1	0.96	EGFR_2	59.0	IMR90p2
10	E1	-0.75	EGFR_2	59.0	IMR90p2
11	E1	-0.93	EGFR_2	59.0	IMR90p2
12	E1	-2.62	EGFR_2	59.0	IMR90p2
13	E1	-0.74	EGFR_2	59.0	IMR90p2
14	E1	2.08	EGFR_2	59.0	IMR90p2
15	E1	-1.76	EGFR_2	59.0	IMR90p2
16	E1	0.41	EGFR_2	59.0	IMR90p2
17	E1	6.52	EGFR_2	59.0	IMR90p2
18	E1	17.2	EGFR_2	59.0	IMR90p2
19	E1	42.08	EGFR_2	59.0	IMR90p2
20	E1	88.22	EGFR_2	59.0	IMR90p2
21	E1	175.06	EGFR_2	59.0	IMR90p2
22	E1	310.03	EGFR_2	59.0	IMR90p2
23	E1	502.55	EGFR_2	59.0	IMR90p2
24	E1	702.27	EGFR_2	59.0	IMR90p2
25	E1	905.35	EGFR_2	59.0	IMR90p2
26	E1	1099.18	EGFR_2	59.0	IMR90p2
27	E1	1277.41	EGFR_2	59.0	IMR90p2
28	E1	1438.55	EGFR_2	59.0	IMR90p2
29	E1	1580.9	EGFR_2	59.0	IMR90p2
30	E1	1708.61	EGFR_2	59.0	IMR90p2
31	E1	1823.21	EGFR_2	59.0	IMR90p2
32	E1	1924.51	EGFR_2	59.0	IMR90p2
33	E1	2016.51	EGFR_2	59.0	IMR90p2
34	E1	2100.05	EGFR_2	59.0	IMR90p2
35	E1	2175.26	EGFR_2	59.0	IMR90p2
36	E1	2242.68	EGFR_2	59.0	IMR90p2
37	E1	2303.23	EGFR_2	59.0	IMR90p2
38	E1	2358.86	EGFR_2	59.0	IMR90p2
39	E1	2409.22	EGFR_2	59.0	IMR90p2
40	E1	2456.39	EGFR_2	59.0	IMR90p2
1	F1	-10.78	EGFR_2	57.0	IMR90p2
2	F1	-2.1	EGFR_2	57.0	IMR90p2
3	F1	3.43	EGFR_2	57.0	IMR90p2
4	F1	-2.11	EGFR_2	57.0	IMR90p2
5	F1	3.53	EGFR_2	57.0	IMR90p2
6	F1	2.68	EGFR_2	57.0	IMR90p2
7	F1	2.83	EGFR_2	57.0	IMR90p2
8	F1	3.26	EGFR_2	57.0	IMR90p2
9	F1	-0.65	EGFR_2	57.0	IMR90p2
10	F1	0.8	EGFR_2	57.0	IMR90p2
11	F1	-1.82	EGFR_2	57.0	IMR90p2
12	F1	-4.33	EGFR_2	57.0	IMR90p2
13	F1	-0.41	EGFR_2	57.0	IMR90p2
14	F1	-4.46	EGFR_2	57.0	IMR90p2
15	F1	-6.81	EGFR_2	57.0	IMR90p2
16	F1	1.26	EGFR_2	57.0	IMR90p2
17	F1	0.19	EGFR_2	57.0	IMR90p2
18	F1	14.34	EGFR_2	57.0	IMR90p2
19	F1	33.21	EGFR_2	57.0	IMR90p2
20	F1	69.64	EGFR_2	57.0	IMR90p2
21	F1	146.11	EGFR_2	57.0	IMR90p2
22	F1	271.5	EGFR_2	57.0	IMR90p2
23	F1	453.75	EGFR_2	57.0	IMR90p2
24	F1	649.72	EGFR_2	57.0	IMR90p2
25	F1	856.12	EGFR_2	57.0	IMR90p2
26	F1	1060.93	EGFR_2	57.0	IMR90p2
27	F1	1250.2	EGFR_2	57.0	IMR90p2
28	F1	1422.27	EGFR_2	57.0	IMR90p2
29	F1	1579.06	EGFR_2	57.0	IMR90p2
30	F1	1718.86	EGFR_2	57.0	IMR90p2
31	F1	1844.94	EGFR_2	57.0	IMR90p2
32	F1	1956.6	EGFR_2	57.0	IMR90p2
33	F1	2059.25	EGFR_2	57.0	IMR90p2
34	F1	2151.44	EGFR_2	57.0	IMR90p2
35	F1	2234.33	EGFR_2	57.0	IMR90p2
36	F1	2310.08	EGFR_2	57.0	IMR90p2
37	F1	2376.47	EGFR_2	57.0	IMR90p2
38	F1	2438.18	EGFR_2	57.0	IMR90p2
39	F1	2493.1	EGFR_2	57.0	IMR90p2
40	F1	2546.54	EGFR_2	57.0	IMR90p2
1	G1	0.06	EGFR_2	55.7	IMR90p2
2	G1	-2.64	EGFR_2	55.7	IMR90p2
3	G1	1.66	EGFR_2	55.7	IMR90p2
4	G1	1.95	EGFR_2	55.7	IMR90p2
5	G1	4.56	EGFR_2	55.7	IMR90p2
6	G1	2.83	EGFR_2	55.7	IMR90p2
7	G1	1.33	EGFR_2	55.7	IMR90p2
8	G1	1.19	EGFR_2	55.7	IMR90p2
9	G1	-3.6	EGFR_2	55.7	IMR90p2
10	G1	-0.54	EGFR_2	55.7	IMR90p2
11	G1	0.24	EGFR_2	55.7	IMR90p2
12	G1	-1.12	EGFR_2	55.7	IMR90p2
13	G1	-4.4	EGFR_2	55.7	IMR90p2
14	G1	-2.35	EGFR_2	55.7	IMR90p2
15	G1	-0.88	EGFR_2	55.7	IMR90p2
16	G1	-3.74	EGFR_2	55.7	IMR90p2
17	G1	4.44	EGFR_2	55.7	IMR90p2
18	G1	10.85	EGFR_2	55.7	IMR90p2
19	G1	24.44	EGFR_2	55.7	IMR90p2
20	G1	60.07	EGFR_2	55.7	IMR90p2
21	G1	115.01	EGFR_2	55.7	IMR90p2
22	G1	217.4	EGFR_2	55.7	IMR90p2
23	G1	364.86	EGFR_2	55.7	IMR90p2
24	G1	559.24	EGFR_2	55.7	IMR90p2
25	G1	759.04	EGFR_2	55.7	IMR90p2
26	G1	962.33	EGFR_2	55.7	IMR90p2
27	G1	1155.39	EGFR_2	55.7	IMR90p2
28	G1	1335.7	EGFR_2	55.7	IMR90p2
29	G1	1501.11	EGFR_2	55.7	IMR90p2
30	G1	1650.62	EGFR_2	55.7	IMR90p2
31	G1	1786.47	EGFR_2	55.7	IMR90p2
32	G1	1907.37	EGFR_2	55.7	IMR90p2
33	G1	2017.81	EGFR_2	55.7	IMR90p2
34	G1	2116.76	EGFR_2	55.7	IMR90p2
35	G1	2207.41	EGFR_2	55.7	IMR90p2
36	G1	2288.01	EGFR_2	55.7	IMR90p2
37	G1	2362.36	EGFR_2	55.7	IMR90p2
38	G1	2427.67	EGFR_2	55.7	IMR90p2
39	G1	2487.73	EGFR_2	55.7	IMR90p2
40	G1	2544.45	EGFR_2	55.7	IMR90p2
1	H1	-2.57	EGFR_2	55.0	IMR90p2
2	H1	2.73	EGFR_2	55.0	IMR90p2
3	H1	-0.5	EGFR_2	55.0	IMR90p2
4	H1	-0.43	EGFR_2	55.0	IMR90p2
5	H1	-0.02	EGFR_2	55.0	IMR90p2
6	H1	4.5	EGFR_2	55.0	IMR90p2
7	H1	2.63	EGFR_2	55.0	IMR90p2
8	H1	2.38	EGFR_2	55.0	IMR90p2
9	H1	1.81	EGFR_2	55.0	IMR90p2
10	H1	-5.38	EGFR_2	55.0	IMR90p2
11	H1	-0.2	EGFR_2	55.0	IMR90p2
12	H1	0.18	EGFR_2	55.0	IMR90p2
13	H1	4.64	EGFR_2	55.0	IMR90p2
14	H1	2.48	EGFR_2	55.0	IMR90p2
15	H1	-1.75	EGFR_2	55.0	IMR90p2
16	H1	-2.68	EGFR_2	55.0	IMR90p2
17	H1	3.87	EGFR_2	55.0	IMR90p2
18	H1	12.02	EGFR_2	55.0	IMR90p2
19	H1	22.26	EGFR_2	55.0	IMR90p2
20	H1	43.98	EGFR_2	55.0	IMR90p2
21	H1	88.82	EGFR_2	55.0	IMR90p2
22	H1	180.26	EGFR_2	55.0	IMR90p2
23	H1	297.28	EGFR_2	55.0	IMR90p2
24	H1	468.61	EGFR_2	55.0	IMR90p2
25	H1	649.34	EGFR_2	55.0	IMR90p2
26	H1	836.44	EGFR_2	55.0	IMR90p2
27	H1	1021.12	EGFR_2	55.0	IMR90p2
28	H1	1194.16	EGFR_2	55.0	IMR90p2
29	H1	1352.55	EGFR_2	55.0	IMR90p2
30	H1	1497.51	EGFR_2	55.0	IMR90p2
31	H1	1625.39	EGFR_2	55.0	IMR90p2
32	H1	1738.56	EGFR_2	55.0	IMR90p2
33	H1	1840.27	EGFR_2	55.0	IMR90p2
34	H1	1935.48	EGFR_2	55.0	IMR90p2
35	H1	2024.06	EGFR_2	55.0	IMR90p2
36	H1	2101.44	EGFR_2	55.0	IMR90p2
37	H1	2168.66	EGFR_2	55.0	IMR90p2
38	H1	2231.47	EGFR_2	55.0	IMR90p2
39	H1	2293.04	EGFR_2	55.0	IMR90p2
40	H1	2356.79	EGFR_2	55.0	IMR90p2
1	A1	-8.39	EGFR_2	65.0	IMR90p8
2	A1	-4.11	EGFR_2	65.0	IMR90p8
3	A1	-0.5	EGFR_2	65.0	IMR90p8
4	A1	0.09	EGFR_2	65.0	IMR90p8
5	A1	1.01	EGFR_2	65.0	IMR90p8
6	A1	1.4	EGFR_2	65.0	IMR90p8
7	A1	4.67	EGFR_2	65.0	IMR90p8
8	A1	-0.22	EGFR_2	65.0	IMR90p8
9	A1	-2.18	EGFR_2	65.0	IMR90p8
10	A1	1.67	EGFR_2	65.0	IMR90p8
11	A1	-0.75	EGFR_2	65.0	IMR90p8
12	A1	1.51	EGFR_2	65.0	IMR90p8
13	A1	-3.46	EGFR_2	65.0	IMR90p8
14	A1	1.45	EGFR_2	65.0	IMR90p8
15	A1	2.07	EGFR_2	65.0	IMR90p8
16	A1	0.62	EGFR_2	65.0	IMR90p8
17	A1	-1.77	EGFR_2	65.0	IMR90p8
18	A1	-3.84	EGFR_2	65.0	IMR90p8
19	A1	-5.84	EGFR_2	65.0	IMR90p8
20	A1	1.08	EGFR_2	65.0	IMR90p8
21	A1	-2.41	EGFR_2	65.0	IMR90p8
22	A1	0.32	EGFR_2	65.0	IMR90p8
23	A1	4.96	EGFR_2	65.0	IMR90p8
24	A1	-0.53	EGFR_2	65.0	IMR90p8
25	A1	5.04	EGFR_2	65.0	IMR90p8
26	A1	17.62	EGFR_2	65.0	IMR90p8
27	A1	34.67	EGFR_2	65.0	IMR90p8
28	A1	71.34	EGFR_2	65.0	IMR90p8
29	A1	137.5	EGFR_2	65.0	IMR90p8
30	A1	227.16	EGFR_2	65.0	IMR90p8
31	A1	343.66	EGFR_2	65.0	IMR90p8
32	A1	470.17	EGFR_2	65.0	IMR90p8
33	A1	600.86	EGFR_2	65.0	IMR90p8
34	A1	738.14	EGFR_2	65.0	IMR90p8
35	A1	876.48	EGFR_2	65.0	IMR90p8
36	A1	1009.18	EGFR_2	65.0	IMR90p8
37	A1	1131.85	EGFR_2	65.0	IMR90p8
38	A1	1244.74	EGFR_2	65.0	IMR90p8
39	A1	1347.13	EGFR_2	65.0	IMR90p8
40	A1	1441.03	EGFR_2	65.0	IMR90p8
1	B1	-0.32	EGFR_2	64.5	IMR90p8
2	B1	-3.5	EGFR_2	64.5	IMR90p8
3	B1	0.68	EGFR_2	64.5	IMR90p8
4	B1	-0.24	EGFR_2	64.5	IMR90p8
5	B1	1.13	EGFR_2	64.5	IMR90p8
6	B1	2.53	EGFR_2	64.5	IMR90p8
7	B1	-0.51	EGFR_2	64.5	IMR90p8
8	B1	1.26	EGFR_2	64.5	IMR90p8
9	B1	0.93	EGFR_2	64.5	IMR90p8
10	B1	-2.53	EGFR_2	64.5	IMR90p8
11	B1	-2.19	EGFR_2	64.5	IMR90p8
12	B1	1.87	EGFR_2	64.5	IMR90p8
13	B1	3.61	EGFR_2	64.5	IMR90p8
14	B1	-3.35	EGFR_2	64.5	IMR90p8
15	B1	-1.59	EGFR_2	64.5	IMR90p8
16	B1	-0.23	EGFR_2	64.5	IMR90p8
17	B1	1.9	EGFR_2	64.5	IMR90p8
18	B1	-0.88	EGFR_2	64.5	IMR90p8
19	B1	0.11	EGFR_2	64.5	IMR90p8
20	B1	-2.31	EGFR_2	64.5	IMR90p8
21	B1	1.33	EGFR_2	64.5	IMR90p8
22	B1	-0.9	EGFR_2	64.5	IMR90p8
23	B1	-0.37	EGFR_2	64.5	IMR90p8
24	B1	4.67	EGFR_2	64.5	IMR90p8
25	B1	15.78	EGFR_2	64.5	IMR90p8
26	B1	25.94	EGFR_2	64.5	IMR90p8
27	B1	53.86	EGFR_2	64.5	IMR90p8
28	B1	105.87	EGFR_2	64.5	IMR90p8
29	B1	190.02	EGFR_2	64.5	IMR90p8
30	B1	303.29	EGFR_2	64.5	IMR90p8
31	B1	434.83	EGFR_2	64.5	IMR90p8
32	B1	575.01	EGFR_2	64.5	IMR90p8
33	B1	723.96	EGFR_2	64.5	IMR90p8
34	B1	875.89	EGFR_2	64.5	IMR90p8
35	B1	1019.83	EGFR_2	64.5	IMR90p8
36	B1	1153.49	EGFR_2	64.5	IMR90p8
37	B1	1275.1	EGFR_2	64.5	IMR90p8
38	B1	1384.25	EGFR_2	64.5	IMR90p8
39	B1	1480.04	EGFR_2	64.5	IMR90p8
40	B1	1566.11	EGFR_2	64.5	IMR90p8
1	C1	-9.64	EGFR_2	63.3	IMR90p8
2	C1	-2.32	EGFR_2	63.3	IMR90p8
3	C1	-0.04	EGFR_2	63.3	IMR90p8
4	C1	2.91	EGFR_2	63.3	IMR90p8
5	C1	5.6	EGFR_2	63.3	IMR90p8
6	C1	-0.47	EGFR_2	63.3	IMR90p8
7	C1	0.26	EGFR_2	63.3	IMR90p8
8	C1	0.02	EGFR_2	63.3	IMR90p8
9	C1	-2.36	EGFR_2	63.3	IMR90p8
10	C1	-2.29	EGFR_2	63.3	IMR90p8
11	C1	0.33	EGFR_2	63.3	IMR90p8
12	C1	1.33	EGFR_2	63.3	IMR90p8
13	C1	0.58	EGFR_2	63.3	IMR90p8
14	C1	0.81	EGFR_2	63.3	IMR90p8
15	C1	-3.75	EGFR_2	63.3	IMR90p8
16	C1	0.16	EGFR_2	63.3	IMR90p8
17	C1	1.88	EGFR_2	63.3	IMR90p8
18	C1	-1.6	EGFR_2	63.3	IMR90p8
19	C1	-0.43	EGFR_2	63.3	IMR90p8
20	C1	-6.43	EGFR_2	63.3	IMR90p8
21	C1	0.12	EGFR_2	63.3	IMR90p8
22	C1	-2.76	EGFR_2	63.3	IMR90p8
23	C1	0.6	EGFR_2	63.3	IMR90p8
24	C1	1.81	EGFR_2	63.3	IMR90p8
25	C1	9.39	EGFR_2	63.3	IMR90p8
26	C1	24.14	EGFR_2	63.3	IMR90p8
27	C1	51.83	EGFR_2	63.3	IMR90p8
28	C1	109.63	EGFR_2	63.3	IMR90p8
29	C1	191.03	EGFR_2	63.3	IMR90p8
30	C1	308.05	EGFR_2	63.3	IMR90p8
31	C1	465.61	EGFR_2	63.3	IMR90p8
32	C1	635.3	EGFR_2	63.3	IMR90p8
33	C1	815.79	EGFR_2	63.3	IMR90p8
34	C1	993.85	EGFR_2	63.3	IMR90p8
35	C1	1157.56	EGFR_2	63.3	IMR90p8
36	C1	1303.58	EGFR_2	63.3	IMR90p8
37	C1	1432.73	EGFR_2	63.3	IMR90p8
38	C1	1546.71	EGFR_2	63.3	IMR90p8
39	C1	1647.67	EGFR_2	63.3	IMR90p8
40	C1	1739.0	EGFR_2	63.3	IMR90p8
1	D1	-7.97	EGFR_2	61.4	IMR90p8
2	D1	-5.83	EGFR_2	61.4	IMR90p8
3	D1	0.35	EGFR_2	61.4	IMR90p8
4	D1	-0.05	EGFR_2	61.4	IMR90p8
5	D1	1.69	EGFR_2	61.4	IMR90p8
6	D1	0.0	EGFR_2	61.4	IMR90p8
7	D1	1.37	EGFR_2	61.4	IMR90p8
8	D1	0.78	EGFR_2	61.4	IMR90p8
9	D1	1.94	EGFR_2	61.4	IMR90p8
10	D1	-1.6	EGFR_2	61.4	IMR90p8
11	D1	-0.46	EGFR_2	61.4	IMR90p8
12	D1	2.0	EGFR_2	61.4	IMR90p8
13	D1	-1.01	EGFR_2	61.4	IMR90p8
14	D1	0.24	EGFR_2	61.4	IMR90p8
15	D1	2.26	EGFR_2	61.4	IMR90p8
16	D1	1.27	EGFR_2	61.4	IMR90p8
17	D1	0.84	EGFR_2	61.4	IMR90p8
18	D1	-3.31	EGFR_2	61.4	IMR90p8
19	D1	-3.47	EGFR_2	61.4	IMR90p8
20	D1	-2.96	EGFR_2	61.4	IMR90p8
21	D1	-4.99	EGFR_2	61.4	IMR90p8
22	D1	-2.81	EGFR_2	61.4	IMR90p8
23	D1	2.2	EGFR_2	61.4	IMR90p8
24	D1	1.37	EGFR_2	61.4	IMR90p8
25	D1	9.34	EGFR_2	61.4	IMR90p8
26	D1	19.07	EGFR_2	61.4	IMR90p8
27	D1	42.87	EGFR_2	61.4	IMR90p8
28	D1	81.08	EGFR_2	61.4	IMR90p8
29	D1	155.89	EGFR_2	61.4	IMR90p8
30	D1	267.14	EGFR_2	61.4	IMR90p8
31	D1	429.85	EGFR_2	61.4	IMR90p8
32	D1	644.26	EGFR_2	61.4	IMR90p8
33	D1	861.79	EGFR_2	61.4	IMR90p8
34	D1	1077.32	EGFR_2	61.4	IMR90p8
35	D1	1272.94	EGFR_2	61.4	IMR90p8
36	D1	1444.15	EGFR_2	61.4	IMR90p8
37	D1	1592.75	EGFR_2	61.4	IMR90p8
38	D1	1725.74	EGFR_2	61.4	IMR90p8
39	D1	1842.54	EGFR_2	61.4	IMR90p8
40	D1	1946.49	EGFR_2	61.4	IMR90p8
1	E1	-5.8	EGFR_2	59.0	IMR90p8
2	E1	-4.97	EGFR_2	59.0	IMR90p8
3	E1	4.81	EGFR_2	59.0	IMR90p8
4	E1	-2.13	EGFR_2	59.0	IMR90p8
5	E1	3.14	EGFR_2	59.0	IMR90p8
6	E1	-2.06	EGFR_2	59.0	IMR90p8
7	E1	-3.15	EGFR_2	59.0	IMR90p8
8	E1	3.01	EGFR_2	59.0	IMR90p8
9	E1	1.23	EGFR_2	59.0	IMR90p8
10	E1	-0.59	EGFR_2	59.0	IMR90p8
11	E1	0.13	EGFR_2	59.0	IMR90p8
12	E1	0.26	EGFR_2	59.0	IMR90p8
13	E1	-2.28	EGFR_2	59.0	IMR90p8
14	E1	-0.55	EGFR_2	59.0	IMR90p8
15	E1	4.79	EGFR_2	59.0	IMR90p8
16	E1	-1.56	EGFR_2	59.0	IMR90p8
17	E1	-0.39	EGFR_2	59.0	IMR90p8
18	E1	-2.33	EGFR_2	59.0	IMR90p8
19	E1	-0.61	EGFR_2	59.0	IMR90p8
20	E1	0.35	EGFR_2	59.0	IMR90p8
21	E1	-7.07	EGFR_2	59.0	IMR90p8
22	E1	-3.97	EGFR_2	59.0	IMR90p8
23	E1	-1.35	EGFR_2	59.0	IMR90p8
24	E1	1.31	EGFR_2	59.0	IMR90p8
25	E1	4.42	EGFR_2	59.0	IMR90p8
26	E1	7.03	EGFR_2	59.0	IMR90p8
27	E1	23.1	EGFR_2	59.0	IMR90p8
28	E1	58.73	EGFR_2	59.0	IMR90p8
29	E1	116.51	EGFR_2	59.0	IMR90p8
30	E1	219.07	EGFR_2	59.0	IMR90p8
31	E1	377.72	EGFR_2	59.0	IMR90p8
32	E1	606.32	EGFR_2	59.0	IMR90p8
33	E1	845.16	EGFR_2	59.0	IMR90p8
34	E1	1087.97	EGFR_2	59.0	IMR90p8
35	E1	1311.96	EGFR_2	59.0	IMR90p8
36	E1	1511.61	EGFR_2	59.0	IMR90p8
37	E1	1687.31	EGFR_2	59.0	IMR90p8
38	E1	1840.33	EGFR_2	59.0	IMR90p8
39	E1	1975.27	EGFR_2	59.0	IMR90p8
40	E1	2098.03	EGFR_2	59.0	IMR90p8
1	F1	-4.17	EGFR_2	57.0	IMR90p8
2	F1	1.51	EGFR_2	57.0	IMR90p8
3	F1	0.8	EGFR_2	57.0	IMR90p8
4	F1	1.56	EGFR_2	57.0	IMR90p8
5	F1	3.72	EGFR_2	57.0	IMR90p8
6	F1	3.71	EGFR_2	57.0	IMR90p8
7	F1	3.41	EGFR_2	57.0	IMR90p8
8	F1	-1.49	EGFR_2	57.0	IMR90p8
9	F1	-3.92	EGFR_2	57.0	IMR90p8
10	F1	-3.84	EGFR_2	57.0	IMR90p8
11	F1	3.08	EGFR_2	57.0	IMR90p8
12	F1	-1.29	EGFR_2	57.0	IMR90p8
13	F1	-1.96	EGFR_2	57.0	IMR90p8
14	F1	0.23	EGFR_2	57.0	IMR90p8
15	F1	4.2	EGFR_2	57.0	IMR90p8
16	F1	-2.05	EGFR_2	57.0	IMR90p8
17	F1	0.97	EGFR_2	57.0	IMR90p8
18	F1	-1.34	EGFR_2	57.0	IMR90p8
19	F1	-4.34	EGFR_2	57.0	IMR90p8
20	F1	-3.59	EGFR_2	57.0	IMR90p8
21	F1	-1.57	EGFR_2	57.0	IMR90p8
22	F1	-0.07	EGFR_2	57.0	IMR90p8
23	F1	-0.66	EGFR_2	57.0	IMR90p8
24	F1	-0.18	EGFR_2	57.0	IMR90p8
25	F1	3.2	EGFR_2	57.0	IMR90p8
26	F1	8.8	EGFR_2	57.0	IMR90p8
27	F1	21.75	EGFR_2	57.0	IMR90p8
28	F1	49.9	EGFR_2	57.0	IMR90p8
29	F1	87.84	EGFR_2	57.0	IMR90p8
30	F1	173.98	EGFR_2	57.0	IMR90p8
31	F1	322.91	EGFR_2	57.0	IMR90p8
32	F1	545.04	EGFR_2	57.0	IMR90p8
33	F1	787.09	EGFR_2	57.0	IMR90p8
34	F1	1043.9	EGFR_2	57.0	IMR90p8
35	F1	1291.91	EGFR_2	57.0	IMR90p8
36	F1	1518.26	EGFR_2	57.0	IMR90p8
37	F1	1718.26	EGFR_2	57.0	IMR90p8
38	F1	1895.71	EGFR_2	57.0	IMR90p8
39	F1	2051.17	EGFR_2	57.0	IMR90p8
40	F1	2194.47	EGFR_2	57.0	IMR90p8
1	G1	2.76	EGFR_2	55.7	IMR90p8
2	G1	1.53	EGFR_2	55.7	IMR90p8
3	G1	2.51	EGFR_2	55.7	IMR90p8
4	G1	2.74	EGFR_2	55.7	IMR90p8
5	G1	5.36	EGFR_2	55.7	IMR90p8
6	G1	-2.38	EGFR_2	55.7	IMR90p8
7	G1	-0.73	EGFR_2	55.7	IMR90p8
8	G1	-1.73	EGFR_2	55.7	IMR90p8
9	G1	0.15	EGFR_2	55.7	IMR90p8
10	G1	0.33	EGFR_2	55.7	IMR90p8
11	G1	-3.23	EGFR_2	55.7	IMR90p8
12	G1	0.42	EGFR_2	55.7	IMR90p8
13	G1	-0.33	EGFR_2	55.7	IMR90p8
14	G1	0.91	EGFR_2	55.7	IMR90p8
15	G1	-2.11	EGFR_2	55.7	IMR90p8
16	G1	-1.11	EGFR_2	55.7	IMR90p8
17	G1	1.28	EGFR_2	55.7	IMR90p8
18	G1	-0.16	EGFR_2	55.7	IMR90p8
19	G1	3.76	EGFR_2	55.7	IMR90p8
20	G1	-2.66	EGFR_2	55.7	IMR90p8
21	G1	0.71	EGFR_2	55.7	IMR90p8
22	G1	-4.78	EGFR_2	55.7	IMR90p8
23	G1	1.8	EGFR_2	55.7	IMR90p8
24	G1	2.23	EGFR_2	55.7	IMR90p8
25	G1	-1.15	EGFR_2	55.7	IMR90p8
26	G1	5.93	EGFR_2	55.7	IMR90p8
27	G1	13.12	EGFR_2	55.7	IMR90p8
28	G1	31.71	EGFR_2	55.7	IMR90p8
29	G1	66.47	EGFR_2	55.7	IMR90p8
30	G1	124.27	EGFR_2	55.7	IMR90p8
31	G1	234.96	EGFR_2	55.7	IMR90p8
32	G1	412.72	EGFR_2	55.7	IMR90p8
33	G1	646.84	EGFR_2	55.7	IMR90p8
34	G1	891.18	EGFR_2	55.7	IMR90p8
35	G1	1138.54	EGFR_2	55.7	IMR90p8
36	G1	1371.14	EGFR_2	55.7	IMR90p8
37	G1	1580.85	EGFR_2	55.7	IMR90p8
38	G1	1768.11	EGFR_2	55.7	IMR90p8
39	G1	1931.01	EGFR_2	55.7	IMR90p8
40	G1	2078.9	EGFR_2	55.7	IMR90p8
1	H1	-2.48	EGFR_2	55.0	IMR90p8
2	H1	6.29	EGFR_2	55.0	IMR90p8
3	H1	5.38	EGFR_2	55.0	IMR90p8
4	H1	3.16	EGFR_2	55.0	IMR90p8
5	H1	4.18	EGFR_2	55.0	IMR90p8
6	H1	3.14	EGFR_2	55.0	IMR90p8
7	H1	2.48	EGFR_2	55.0	IMR90p8
8	H1	-1.33	EGFR_2	55.0	IMR90p8
9	H1	-0.45	EGFR_2	55.0	IMR90p8
10	H1	-3.36	EGFR_2	55.0	IMR90p8
11	H1	-4.07	EGFR_2	55.0	IMR90p8
12	H1	0.25	EGFR_2	55.0	IMR90p8
13	H1	0.82	EGFR_2	55.0	IMR90p8
14	H1	-0.2	EGFR_2	55.0	IMR90p8
15	H1	-0.54	EGFR_2	55.0	IMR90p8
16	H1	1.89	EGFR_2	55.0	IMR90p8
17	H1	-3.6	EGFR_2	55.0	IMR90p8
18	H1	-0.49	EGFR_2	55.0	IMR90p8
19	H1	-1.64	EGFR_2	55.0	IMR90p8
20	H1	-3.27	EGFR_2	55.0	IMR90p8
21	H1	0.12	EGFR_2	55.0	IMR90p8
22	H1	-1.86	EGFR_2	55.0	IMR90p8
23	H1	-6.57	EGFR_2	55.0	IMR90p8
24	H1	0.19	EGFR_2	55.0	IMR90p8
25	H1	-2.48	EGFR_2	55.0	IMR90p8
26	H1	-2.75	EGFR_2	55.0	IMR90p8
27	H1	8.58	EGFR_2	55.0	IMR90p8
28	H1	15.22	EGFR_2	55.0	IMR90p8
29	H1	30.94	EGFR_2	55.0	IMR90p8
30	H1	72.83	EGFR_2	55.0	IMR90p8
31	H1	149.89	EGFR_2	55.0	IMR90p8
32	H1	273.81	EGFR_2	55.0	IMR90p8
33	H1	467.58	EGFR_2	55.0	IMR90p8
34	H1	698.86	EGFR_2	55.0	IMR90p8
35	H1	931.64	EGFR_2	55.0	IMR90p8
36	H1	1158.81	EGFR_2	55.0	IMR90p8
37	H1	1367.17	EGFR_2	55.0	IMR90p8
38	H1	1553.25	EGFR_2	55.0	IMR90p8
39	H1	1719.62	EGFR_2	55.0	IMR90p8
40	H1	1872.02	EGFR_2	55.0	IMR90p8
