# Supplementary material for: Primer PICKR: literature-mined scoring platform for robust RT–qPCR primers
Source: Nat Commun. 2026 May 28;17:6938. doi: 10.1038/s41467-026-73648-2 (PMC13388996; doi:10.1038/s41467-026-73648-2)
Supplement: Supplementary file 11 — Source Data [file 41467_2026_73648_MOESM11_ESM.zip › Suppl_Fig_S15/amplification_data_LOX2_2.csv]

Cycle	Well	Fluorescence	Target	melt temp	Replicate
1	A7	-4.49	LOX2_2	65.0	IMR90p11
2	A7	0.11	LOX2_2	65.0	IMR90p11
3	A7	2.15	LOX2_2	65.0	IMR90p11
4	A7	3.13	LOX2_2	65.0	IMR90p11
5	A7	3.62	LOX2_2	65.0	IMR90p11
6	A7	-1.56	LOX2_2	65.0	IMR90p11
7	A7	2.05	LOX2_2	65.0	IMR90p11
8	A7	2.09	LOX2_2	65.0	IMR90p11
9	A7	-6.0	LOX2_2	65.0	IMR90p11
10	A7	0.99	LOX2_2	65.0	IMR90p11
11	A7	2.11	LOX2_2	65.0	IMR90p11
12	A7	1.63	LOX2_2	65.0	IMR90p11
13	A7	0.17	LOX2_2	65.0	IMR90p11
14	A7	-1.96	LOX2_2	65.0	IMR90p11
15	A7	-5.46	LOX2_2	65.0	IMR90p11
16	A7	-0.86	LOX2_2	65.0	IMR90p11
17	A7	-6.32	LOX2_2	65.0	IMR90p11
18	A7	-1.59	LOX2_2	65.0	IMR90p11
19	A7	-2.89	LOX2_2	65.0	IMR90p11
20	A7	0.56	LOX2_2	65.0	IMR90p11
21	A7	2.39	LOX2_2	65.0	IMR90p11
22	A7	12.74	LOX2_2	65.0	IMR90p11
23	A7	25.07	LOX2_2	65.0	IMR90p11
24	A7	52.54	LOX2_2	65.0	IMR90p11
25	A7	105.56	LOX2_2	65.0	IMR90p11
26	A7	197.21	LOX2_2	65.0	IMR90p11
27	A7	329.07	LOX2_2	65.0	IMR90p11
28	A7	489.79	LOX2_2	65.0	IMR90p11
29	A7	656.53	LOX2_2	65.0	IMR90p11
30	A7	825.87	LOX2_2	65.0	IMR90p11
31	A7	1002.48	LOX2_2	65.0	IMR90p11
32	A7	1172.8	LOX2_2	65.0	IMR90p11
33	A7	1335.11	LOX2_2	65.0	IMR90p11
34	A7	1479.62	LOX2_2	65.0	IMR90p11
35	A7	1610.4	LOX2_2	65.0	IMR90p11
36	A7	1728.53	LOX2_2	65.0	IMR90p11
37	A7	1835.59	LOX2_2	65.0	IMR90p11
38	A7	1929.57	LOX2_2	65.0	IMR90p11
39	A7	2014.9	LOX2_2	65.0	IMR90p11
40	A7	2096.76	LOX2_2	65.0	IMR90p11
1	B7	0.38	LOX2_2	64.5	IMR90p11
2	B7	-1.15	LOX2_2	64.5	IMR90p11
3	B7	5.41	LOX2_2	64.5	IMR90p11
4	B7	4.54	LOX2_2	64.5	IMR90p11
5	B7	1.02	LOX2_2	64.5	IMR90p11
6	B7	-0.1	LOX2_2	64.5	IMR90p11
7	B7	-1.76	LOX2_2	64.5	IMR90p11
8	B7	3.04	LOX2_2	64.5	IMR90p11
9	B7	-0.06	LOX2_2	64.5	IMR90p11
10	B7	-0.75	LOX2_2	64.5	IMR90p11
11	B7	-0.76	LOX2_2	64.5	IMR90p11
12	B7	-5.36	LOX2_2	64.5	IMR90p11
13	B7	-2.95	LOX2_2	64.5	IMR90p11
14	B7	-1.98	LOX2_2	64.5	IMR90p11
15	B7	0.75	LOX2_2	64.5	IMR90p11
16	B7	-0.17	LOX2_2	64.5	IMR90p11
17	B7	-2.19	LOX2_2	64.5	IMR90p11
18	B7	-4.61	LOX2_2	64.5	IMR90p11
19	B7	-2.44	LOX2_2	64.5	IMR90p11
20	B7	-1.67	LOX2_2	64.5	IMR90p11
21	B7	4.24	LOX2_2	64.5	IMR90p11
22	B7	13.24	LOX2_2	64.5	IMR90p11
23	B7	31.03	LOX2_2	64.5	IMR90p11
24	B7	64.16	LOX2_2	64.5	IMR90p11
25	B7	124.0	LOX2_2	64.5	IMR90p11
26	B7	225.18	LOX2_2	64.5	IMR90p11
27	B7	372.77	LOX2_2	64.5	IMR90p11
28	B7	533.12	LOX2_2	64.5	IMR90p11
29	B7	699.42	LOX2_2	64.5	IMR90p11
30	B7	871.69	LOX2_2	64.5	IMR90p11
31	B7	1047.1	LOX2_2	64.5	IMR90p11
32	B7	1215.06	LOX2_2	64.5	IMR90p11
33	B7	1374.86	LOX2_2	64.5	IMR90p11
34	B7	1519.0	LOX2_2	64.5	IMR90p11
35	B7	1649.25	LOX2_2	64.5	IMR90p11
36	B7	1765.23	LOX2_2	64.5	IMR90p11
37	B7	1869.12	LOX2_2	64.5	IMR90p11
38	B7	1963.25	LOX2_2	64.5	IMR90p11
39	B7	2046.06	LOX2_2	64.5	IMR90p11
40	B7	2124.02	LOX2_2	64.5	IMR90p11
1	C7	-7.7	LOX2_2	63.3	IMR90p11
2	C7	3.0	LOX2_2	63.3	IMR90p11
3	C7	-0.09	LOX2_2	63.3	IMR90p11
4	C7	1.25	LOX2_2	63.3	IMR90p11
5	C7	4.18	LOX2_2	63.3	IMR90p11
6	C7	4.14	LOX2_2	63.3	IMR90p11
7	C7	2.31	LOX2_2	63.3	IMR90p11
8	C7	0.25	LOX2_2	63.3	IMR90p11
9	C7	-1.54	LOX2_2	63.3	IMR90p11
10	C7	0.26	LOX2_2	63.3	IMR90p11
11	C7	0.75	LOX2_2	63.3	IMR90p11
12	C7	-2.46	LOX2_2	63.3	IMR90p11
13	C7	-3.56	LOX2_2	63.3	IMR90p11
14	C7	1.62	LOX2_2	63.3	IMR90p11
15	C7	-4.74	LOX2_2	63.3	IMR90p11
16	C7	-5.68	LOX2_2	63.3	IMR90p11
17	C7	-3.47	LOX2_2	63.3	IMR90p11
18	C7	1.0	LOX2_2	63.3	IMR90p11
19	C7	-3.74	LOX2_2	63.3	IMR90p11
20	C7	-2.47	LOX2_2	63.3	IMR90p11
21	C7	1.21	LOX2_2	63.3	IMR90p11
22	C7	15.87	LOX2_2	63.3	IMR90p11
23	C7	30.42	LOX2_2	63.3	IMR90p11
24	C7	55.41	LOX2_2	63.3	IMR90p11
25	C7	118.31	LOX2_2	63.3	IMR90p11
26	C7	211.57	LOX2_2	63.3	IMR90p11
27	C7	349.8	LOX2_2	63.3	IMR90p11
28	C7	520.45	LOX2_2	63.3	IMR90p11
29	C7	697.2	LOX2_2	63.3	IMR90p11
30	C7	880.71	LOX2_2	63.3	IMR90p11
31	C7	1072.72	LOX2_2	63.3	IMR90p11
32	C7	1260.84	LOX2_2	63.3	IMR90p11
33	C7	1442.06	LOX2_2	63.3	IMR90p11
34	C7	1609.69	LOX2_2	63.3	IMR90p11
35	C7	1760.7	LOX2_2	63.3	IMR90p11
36	C7	1894.34	LOX2_2	63.3	IMR90p11
37	C7	2011.24	LOX2_2	63.3	IMR90p11
38	C7	2119.4	LOX2_2	63.3	IMR90p11
39	C7	2216.27	LOX2_2	63.3	IMR90p11
40	C7	2305.76	LOX2_2	63.3	IMR90p11
1	D7	3.19	LOX2_2	61.4	IMR90p11
2	D7	6.37	LOX2_2	61.4	IMR90p11
3	D7	3.21	LOX2_2	61.4	IMR90p11
4	D7	1.15	LOX2_2	61.4	IMR90p11
5	D7	3.32	LOX2_2	61.4	IMR90p11
6	D7	-0.32	LOX2_2	61.4	IMR90p11
7	D7	1.47	LOX2_2	61.4	IMR90p11
8	D7	1.33	LOX2_2	61.4	IMR90p11
9	D7	5.4	LOX2_2	61.4	IMR90p11
10	D7	-4.44	LOX2_2	61.4	IMR90p11
11	D7	1.7	LOX2_2	61.4	IMR90p11
12	D7	0.11	LOX2_2	61.4	IMR90p11
13	D7	-1.96	LOX2_2	61.4	IMR90p11
14	D7	-0.13	LOX2_2	61.4	IMR90p11
15	D7	-3.47	LOX2_2	61.4	IMR90p11
16	D7	-2.66	LOX2_2	61.4	IMR90p11
17	D7	-3.63	LOX2_2	61.4	IMR90p11
18	D7	-3.26	LOX2_2	61.4	IMR90p11
19	D7	-3.3	LOX2_2	61.4	IMR90p11
20	D7	-1.75	LOX2_2	61.4	IMR90p11
21	D7	3.58	LOX2_2	61.4	IMR90p11
22	D7	4.86	LOX2_2	61.4	IMR90p11
23	D7	9.95	LOX2_2	61.4	IMR90p11
24	D7	23.54	LOX2_2	61.4	IMR90p11
25	D7	59.47	LOX2_2	61.4	IMR90p11
26	D7	113.34	LOX2_2	61.4	IMR90p11
27	D7	211.69	LOX2_2	61.4	IMR90p11
28	D7	348.65	LOX2_2	61.4	IMR90p11
29	D7	516.88	LOX2_2	61.4	IMR90p11
30	D7	687.59	LOX2_2	61.4	IMR90p11
31	D7	866.16	LOX2_2	61.4	IMR90p11
32	D7	1057.62	LOX2_2	61.4	IMR90p11
33	D7	1252.57	LOX2_2	61.4	IMR90p11
34	D7	1443.36	LOX2_2	61.4	IMR90p11
35	D7	1622.0	LOX2_2	61.4	IMR90p11
36	D7	1786.54	LOX2_2	61.4	IMR90p11
37	D7	1934.47	LOX2_2	61.4	IMR90p11
38	D7	2068.5	LOX2_2	61.4	IMR90p11
39	D7	2188.56	LOX2_2	61.4	IMR90p11
40	D7	2299.44	LOX2_2	61.4	IMR90p11
1	E7	7.67	LOX2_2	59.0	IMR90p11
2	E7	5.82	LOX2_2	59.0	IMR90p11
3	E7	7.12	LOX2_2	59.0	IMR90p11
4	E7	-0.05	LOX2_2	59.0	IMR90p11
5	E7	3.4	LOX2_2	59.0	IMR90p11
6	E7	-1.76	LOX2_2	59.0	IMR90p11
7	E7	1.87	LOX2_2	59.0	IMR90p11
8	E7	0.06	LOX2_2	59.0	IMR90p11
9	E7	3.61	LOX2_2	59.0	IMR90p11
10	E7	-1.65	LOX2_2	59.0	IMR90p11
11	E7	2.04	LOX2_2	59.0	IMR90p11
12	E7	-3.53	LOX2_2	59.0	IMR90p11
13	E7	-1.14	LOX2_2	59.0	IMR90p11
14	E7	-4.08	LOX2_2	59.0	IMR90p11
15	E7	1.79	LOX2_2	59.0	IMR90p11
16	E7	-2.74	LOX2_2	59.0	IMR90p11
17	E7	-3.85	LOX2_2	59.0	IMR90p11
18	E7	-1.97	LOX2_2	59.0	IMR90p11
19	E7	-2.14	LOX2_2	59.0	IMR90p11
20	E7	-4.2	LOX2_2	59.0	IMR90p11
21	E7	0.1	LOX2_2	59.0	IMR90p11
22	E7	0.82	LOX2_2	59.0	IMR90p11
23	E7	5.81	LOX2_2	59.0	IMR90p11
24	E7	11.12	LOX2_2	59.0	IMR90p11
25	E7	17.39	LOX2_2	59.0	IMR90p11
26	E7	42.53	LOX2_2	59.0	IMR90p11
27	E7	85.57	LOX2_2	59.0	IMR90p11
28	E7	169.22	LOX2_2	59.0	IMR90p11
29	E7	277.17	LOX2_2	59.0	IMR90p11
30	E7	423.99	LOX2_2	59.0	IMR90p11
31	E7	577.85	LOX2_2	59.0	IMR90p11
32	E7	741.76	LOX2_2	59.0	IMR90p11
33	E7	914.18	LOX2_2	59.0	IMR90p11
34	E7	1094.85	LOX2_2	59.0	IMR90p11
35	E7	1275.28	LOX2_2	59.0	IMR90p11
36	E7	1451.42	LOX2_2	59.0	IMR90p11
37	E7	1613.18	LOX2_2	59.0	IMR90p11
38	E7	1763.42	LOX2_2	59.0	IMR90p11
39	E7	1899.33	LOX2_2	59.0	IMR90p11
40	E7	2029.45	LOX2_2	59.0	IMR90p11
1	F7	5.27	LOX2_2	57.0	IMR90p11
2	F7	4.05	LOX2_2	57.0	IMR90p11
3	F7	2.62	LOX2_2	57.0	IMR90p11
4	F7	0.84	LOX2_2	57.0	IMR90p11
5	F7	2.54	LOX2_2	57.0	IMR90p11
6	F7	0.43	LOX2_2	57.0	IMR90p11
7	F7	-2.63	LOX2_2	57.0	IMR90p11
8	F7	-1.27	LOX2_2	57.0	IMR90p11
9	F7	0.82	LOX2_2	57.0	IMR90p11
10	F7	1.72	LOX2_2	57.0	IMR90p11
11	F7	0.18	LOX2_2	57.0	IMR90p11
12	F7	0.98	LOX2_2	57.0	IMR90p11
13	F7	0.7	LOX2_2	57.0	IMR90p11
14	F7	1.31	LOX2_2	57.0	IMR90p11
15	F7	-2.38	LOX2_2	57.0	IMR90p11
16	F7	0.64	LOX2_2	57.0	IMR90p11
17	F7	0.53	LOX2_2	57.0	IMR90p11
18	F7	-2.74	LOX2_2	57.0	IMR90p11
19	F7	-1.31	LOX2_2	57.0	IMR90p11
20	F7	-1.64	LOX2_2	57.0	IMR90p11
21	F7	1.08	LOX2_2	57.0	IMR90p11
22	F7	0.32	LOX2_2	57.0	IMR90p11
23	F7	-3.65	LOX2_2	57.0	IMR90p11
24	F7	1.47	LOX2_2	57.0	IMR90p11
25	F7	7.87	LOX2_2	57.0	IMR90p11
26	F7	12.61	LOX2_2	57.0	IMR90p11
27	F7	32.83	LOX2_2	57.0	IMR90p11
28	F7	63.72	LOX2_2	57.0	IMR90p11
29	F7	117.7	LOX2_2	57.0	IMR90p11
30	F7	209.68	LOX2_2	57.0	IMR90p11
31	F7	329.79	LOX2_2	57.0	IMR90p11
32	F7	471.88	LOX2_2	57.0	IMR90p11
33	F7	620.59	LOX2_2	57.0	IMR90p11
34	F7	781.27	LOX2_2	57.0	IMR90p11
35	F7	951.17	LOX2_2	57.0	IMR90p11
36	F7	1128.35	LOX2_2	57.0	IMR90p11
37	F7	1305.48	LOX2_2	57.0	IMR90p11
38	F7	1475.59	LOX2_2	57.0	IMR90p11
39	F7	1635.13	LOX2_2	57.0	IMR90p11
40	F7	1786.07	LOX2_2	57.0	IMR90p11
1	G7	5.36	LOX2_2	55.7	IMR90p11
2	G7	-0.89	LOX2_2	55.7	IMR90p11
3	G7	4.19	LOX2_2	55.7	IMR90p11
4	G7	4.38	LOX2_2	55.7	IMR90p11
5	G7	-1.57	LOX2_2	55.7	IMR90p11
6	G7	-2.85	LOX2_2	55.7	IMR90p11
7	G7	-0.36	LOX2_2	55.7	IMR90p11
8	G7	-2.06	LOX2_2	55.7	IMR90p11
9	G7	2.97	LOX2_2	55.7	IMR90p11
10	G7	-0.92	LOX2_2	55.7	IMR90p11
11	G7	-0.98	LOX2_2	55.7	IMR90p11
12	G7	0.22	LOX2_2	55.7	IMR90p11
13	G7	1.03	LOX2_2	55.7	IMR90p11
14	G7	-3.27	LOX2_2	55.7	IMR90p11
15	G7	1.96	LOX2_2	55.7	IMR90p11
16	G7	3.22	LOX2_2	55.7	IMR90p11
17	G7	-2.0	LOX2_2	55.7	IMR90p11
18	G7	-1.67	LOX2_2	55.7	IMR90p11
19	G7	-1.22	LOX2_2	55.7	IMR90p11
20	G7	2.86	LOX2_2	55.7	IMR90p11
21	G7	0.9	LOX2_2	55.7	IMR90p11
22	G7	-0.57	LOX2_2	55.7	IMR90p11
23	G7	-0.33	LOX2_2	55.7	IMR90p11
24	G7	0.11	LOX2_2	55.7	IMR90p11
25	G7	3.75	LOX2_2	55.7	IMR90p11
26	G7	7.79	LOX2_2	55.7	IMR90p11
27	G7	16.47	LOX2_2	55.7	IMR90p11
28	G7	36.03	LOX2_2	55.7	IMR90p11
29	G7	65.38	LOX2_2	55.7	IMR90p11
30	G7	114.17	LOX2_2	55.7	IMR90p11
31	G7	198.86	LOX2_2	55.7	IMR90p11
32	G7	312.47	LOX2_2	55.7	IMR90p11
33	G7	444.92	LOX2_2	55.7	IMR90p11
34	G7	582.75	LOX2_2	55.7	IMR90p11
35	G7	731.25	LOX2_2	55.7	IMR90p11
36	G7	890.92	LOX2_2	55.7	IMR90p11
37	G7	1058.87	LOX2_2	55.7	IMR90p11
38	G7	1226.53	LOX2_2	55.7	IMR90p11
39	G7	1389.77	LOX2_2	55.7	IMR90p11
40	G7	1548.88	LOX2_2	55.7	IMR90p11
1	H7	6.69	LOX2_2	55.0	IMR90p11
2	H7	3.52	LOX2_2	55.0	IMR90p11
3	H7	-0.0	LOX2_2	55.0	IMR90p11
4	H7	5.24	LOX2_2	55.0	IMR90p11
5	H7	3.41	LOX2_2	55.0	IMR90p11
6	H7	-1.56	LOX2_2	55.0	IMR90p11
7	H7	2.73	LOX2_2	55.0	IMR90p11
8	H7	-0.61	LOX2_2	55.0	IMR90p11
9	H7	-1.96	LOX2_2	55.0	IMR90p11
10	H7	-1.05	LOX2_2	55.0	IMR90p11
11	H7	0.54	LOX2_2	55.0	IMR90p11
12	H7	0.84	LOX2_2	55.0	IMR90p11
13	H7	2.32	LOX2_2	55.0	IMR90p11
14	H7	-0.22	LOX2_2	55.0	IMR90p11
15	H7	-1.23	LOX2_2	55.0	IMR90p11
16	H7	-6.06	LOX2_2	55.0	IMR90p11
17	H7	0.46	LOX2_2	55.0	IMR90p11
18	H7	-3.34	LOX2_2	55.0	IMR90p11
19	H7	-2.82	LOX2_2	55.0	IMR90p11
20	H7	4.21	LOX2_2	55.0	IMR90p11
21	H7	0.33	LOX2_2	55.0	IMR90p11
22	H7	-1.38	LOX2_2	55.0	IMR90p11
23	H7	0.17	LOX2_2	55.0	IMR90p11
24	H7	2.19	LOX2_2	55.0	IMR90p11
25	H7	7.01	LOX2_2	55.0	IMR90p11
26	H7	4.64	LOX2_2	55.0	IMR90p11
27	H7	11.12	LOX2_2	55.0	IMR90p11
28	H7	21.98	LOX2_2	55.0	IMR90p11
29	H7	38.68	LOX2_2	55.0	IMR90p11
30	H7	70.23	LOX2_2	55.0	IMR90p11
31	H7	126.1	LOX2_2	55.0	IMR90p11
32	H7	213.63	LOX2_2	55.0	IMR90p11
33	H7	330.17	LOX2_2	55.0	IMR90p11
34	H7	459.41	LOX2_2	55.0	IMR90p11
35	H7	596.12	LOX2_2	55.0	IMR90p11
36	H7	745.47	LOX2_2	55.0	IMR90p11
37	H7	904.04	LOX2_2	55.0	IMR90p11
38	H7	1069.19	LOX2_2	55.0	IMR90p11
39	H7	1234.4	LOX2_2	55.0	IMR90p11
40	H7	1399.44	LOX2_2	55.0	IMR90p11
1	A7	-4.1	LOX2_2	65.0	IMR90p2
2	A7	2.55	LOX2_2	65.0	IMR90p2
3	A7	2.75	LOX2_2	65.0	IMR90p2
4	A7	-1.13	LOX2_2	65.0	IMR90p2
5	A7	1.67	LOX2_2	65.0	IMR90p2
6	A7	3.5	LOX2_2	65.0	IMR90p2
7	A7	-0.28	LOX2_2	65.0	IMR90p2
8	A7	-2.58	LOX2_2	65.0	IMR90p2
9	A7	1.6	LOX2_2	65.0	IMR90p2
10	A7	-2.43	LOX2_2	65.0	IMR90p2
11	A7	-2.4	LOX2_2	65.0	IMR90p2
12	A7	6.88	LOX2_2	65.0	IMR90p2
13	A7	-0.11	LOX2_2	65.0	IMR90p2
14	A7	0.56	LOX2_2	65.0	IMR90p2
15	A7	1.38	LOX2_2	65.0	IMR90p2
16	A7	-3.02	LOX2_2	65.0	IMR90p2
17	A7	-3.98	LOX2_2	65.0	IMR90p2
18	A7	-2.31	LOX2_2	65.0	IMR90p2
19	A7	-0.05	LOX2_2	65.0	IMR90p2
20	A7	1.02	LOX2_2	65.0	IMR90p2
21	A7	0.29	LOX2_2	65.0	IMR90p2
22	A7	6.87	LOX2_2	65.0	IMR90p2
23	A7	19.55	LOX2_2	65.0	IMR90p2
24	A7	46.51	LOX2_2	65.0	IMR90p2
25	A7	95.81	LOX2_2	65.0	IMR90p2
26	A7	180.59	LOX2_2	65.0	IMR90p2
27	A7	301.88	LOX2_2	65.0	IMR90p2
28	A7	447.92	LOX2_2	65.0	IMR90p2
29	A7	598.31	LOX2_2	65.0	IMR90p2
30	A7	755.11	LOX2_2	65.0	IMR90p2
31	A7	912.73	LOX2_2	65.0	IMR90p2
32	A7	1065.91	LOX2_2	65.0	IMR90p2
33	A7	1209.75	LOX2_2	65.0	IMR90p2
34	A7	1342.73	LOX2_2	65.0	IMR90p2
35	A7	1459.32	LOX2_2	65.0	IMR90p2
36	A7	1565.14	LOX2_2	65.0	IMR90p2
37	A7	1659.57	LOX2_2	65.0	IMR90p2
38	A7	1744.78	LOX2_2	65.0	IMR90p2
39	A7	1818.28	LOX2_2	65.0	IMR90p2
40	A7	1886.36	LOX2_2	65.0	IMR90p2
1	B7	-2.02	LOX2_2	64.5	IMR90p2
2	B7	1.72	LOX2_2	64.5	IMR90p2
3	B7	3.29	LOX2_2	64.5	IMR90p2
4	B7	-1.61	LOX2_2	64.5	IMR90p2
5	B7	4.93	LOX2_2	64.5	IMR90p2
6	B7	-1.44	LOX2_2	64.5	IMR90p2
7	B7	-3.52	LOX2_2	64.5	IMR90p2
8	B7	3.12	LOX2_2	64.5	IMR90p2
9	B7	3.44	LOX2_2	64.5	IMR90p2
10	B7	2.83	LOX2_2	64.5	IMR90p2
11	B7	-0.79	LOX2_2	64.5	IMR90p2
12	B7	1.54	LOX2_2	64.5	IMR90p2
13	B7	-1.63	LOX2_2	64.5	IMR90p2
14	B7	-2.33	LOX2_2	64.5	IMR90p2
15	B7	-4.35	LOX2_2	64.5	IMR90p2
16	B7	-0.64	LOX2_2	64.5	IMR90p2
17	B7	-1.9	LOX2_2	64.5	IMR90p2
18	B7	-6.02	LOX2_2	64.5	IMR90p2
19	B7	-3.37	LOX2_2	64.5	IMR90p2
20	B7	-2.85	LOX2_2	64.5	IMR90p2
21	B7	4.49	LOX2_2	64.5	IMR90p2
22	B7	12.91	LOX2_2	64.5	IMR90p2
23	B7	30.83	LOX2_2	64.5	IMR90p2
24	B7	62.31	LOX2_2	64.5	IMR90p2
25	B7	121.22	LOX2_2	64.5	IMR90p2
26	B7	216.18	LOX2_2	64.5	IMR90p2
27	B7	352.4	LOX2_2	64.5	IMR90p2
28	B7	502.23	LOX2_2	64.5	IMR90p2
29	B7	656.04	LOX2_2	64.5	IMR90p2
30	B7	814.04	LOX2_2	64.5	IMR90p2
31	B7	974.07	LOX2_2	64.5	IMR90p2
32	B7	1127.34	LOX2_2	64.5	IMR90p2
33	B7	1271.22	LOX2_2	64.5	IMR90p2
34	B7	1401.38	LOX2_2	64.5	IMR90p2
35	B7	1519.16	LOX2_2	64.5	IMR90p2
36	B7	1621.56	LOX2_2	64.5	IMR90p2
37	B7	1712.46	LOX2_2	64.5	IMR90p2
38	B7	1794.04	LOX2_2	64.5	IMR90p2
39	B7	1865.97	LOX2_2	64.5	IMR90p2
40	B7	1930.23	LOX2_2	64.5	IMR90p2
1	C7	1.48	LOX2_2	63.3	IMR90p2
2	C7	-3.06	LOX2_2	63.3	IMR90p2
3	C7	3.95	LOX2_2	63.3	IMR90p2
4	C7	0.24	LOX2_2	63.3	IMR90p2
5	C7	3.35	LOX2_2	63.3	IMR90p2
6	C7	0.92	LOX2_2	63.3	IMR90p2
7	C7	-0.91	LOX2_2	63.3	IMR90p2
8	C7	0.26	LOX2_2	63.3	IMR90p2
9	C7	-0.93	LOX2_2	63.3	IMR90p2
10	C7	-1.64	LOX2_2	63.3	IMR90p2
11	C7	5.92	LOX2_2	63.3	IMR90p2
12	C7	-2.55	LOX2_2	63.3	IMR90p2
13	C7	0.46	LOX2_2	63.3	IMR90p2
14	C7	-2.71	LOX2_2	63.3	IMR90p2
15	C7	-2.3	LOX2_2	63.3	IMR90p2
16	C7	-3.63	LOX2_2	63.3	IMR90p2
17	C7	-1.77	LOX2_2	63.3	IMR90p2
18	C7	-1.28	LOX2_2	63.3	IMR90p2
19	C7	-4.17	LOX2_2	63.3	IMR90p2
20	C7	-2.76	LOX2_2	63.3	IMR90p2
21	C7	0.53	LOX2_2	63.3	IMR90p2
22	C7	15.54	LOX2_2	63.3	IMR90p2
23	C7	30.2	LOX2_2	63.3	IMR90p2
24	C7	53.9	LOX2_2	63.3	IMR90p2
25	C7	109.27	LOX2_2	63.3	IMR90p2
26	C7	200.3	LOX2_2	63.3	IMR90p2
27	C7	340.51	LOX2_2	63.3	IMR90p2
28	C7	494.09	LOX2_2	63.3	IMR90p2
29	C7	652.52	LOX2_2	63.3	IMR90p2
30	C7	818.65	LOX2_2	63.3	IMR90p2
31	C7	989.22	LOX2_2	63.3	IMR90p2
32	C7	1157.42	LOX2_2	63.3	IMR90p2
33	C7	1315.77	LOX2_2	63.3	IMR90p2
34	C7	1460.33	LOX2_2	63.3	IMR90p2
35	C7	1590.85	LOX2_2	63.3	IMR90p2
36	C7	1704.54	LOX2_2	63.3	IMR90p2
37	C7	1803.11	LOX2_2	63.3	IMR90p2
38	C7	1893.68	LOX2_2	63.3	IMR90p2
39	C7	1975.24	LOX2_2	63.3	IMR90p2
40	C7	2050.49	LOX2_2	63.3	IMR90p2
1	D7	2.26	LOX2_2	61.4	IMR90p2
2	D7	3.66	LOX2_2	61.4	IMR90p2
3	D7	3.33	LOX2_2	61.4	IMR90p2
4	D7	-3.23	LOX2_2	61.4	IMR90p2
5	D7	2.43	LOX2_2	61.4	IMR90p2
6	D7	0.03	LOX2_2	61.4	IMR90p2
7	D7	-0.64	LOX2_2	61.4	IMR90p2
8	D7	-1.21	LOX2_2	61.4	IMR90p2
9	D7	1.31	LOX2_2	61.4	IMR90p2
10	D7	0.59	LOX2_2	61.4	IMR90p2
11	D7	3.84	LOX2_2	61.4	IMR90p2
12	D7	-0.48	LOX2_2	61.4	IMR90p2
13	D7	2.72	LOX2_2	61.4	IMR90p2
14	D7	1.72	LOX2_2	61.4	IMR90p2
15	D7	-1.29	LOX2_2	61.4	IMR90p2
16	D7	0.19	LOX2_2	61.4	IMR90p2
17	D7	-1.52	LOX2_2	61.4	IMR90p2
18	D7	1.47	LOX2_2	61.4	IMR90p2
19	D7	-4.46	LOX2_2	61.4	IMR90p2
20	D7	-4.11	LOX2_2	61.4	IMR90p2
21	D7	-0.09	LOX2_2	61.4	IMR90p2
22	D7	8.77	LOX2_2	61.4	IMR90p2
23	D7	17.24	LOX2_2	61.4	IMR90p2
24	D7	29.19	LOX2_2	61.4	IMR90p2
25	D7	57.56	LOX2_2	61.4	IMR90p2
26	D7	114.61	LOX2_2	61.4	IMR90p2
27	D7	208.04	LOX2_2	61.4	IMR90p2
28	D7	344.38	LOX2_2	61.4	IMR90p2
29	D7	497.27	LOX2_2	61.4	IMR90p2
30	D7	653.91	LOX2_2	61.4	IMR90p2
31	D7	818.85	LOX2_2	61.4	IMR90p2
32	D7	989.48	LOX2_2	61.4	IMR90p2
33	D7	1164.52	LOX2_2	61.4	IMR90p2
34	D7	1332.35	LOX2_2	61.4	IMR90p2
35	D7	1490.22	LOX2_2	61.4	IMR90p2
36	D7	1631.37	LOX2_2	61.4	IMR90p2
37	D7	1761.08	LOX2_2	61.4	IMR90p2
38	D7	1875.52	LOX2_2	61.4	IMR90p2
39	D7	1978.3	LOX2_2	61.4	IMR90p2
40	D7	2071.21	LOX2_2	61.4	IMR90p2
1	E7	1.69	LOX2_2	59.0	IMR90p2
2	E7	3.18	LOX2_2	59.0	IMR90p2
3	E7	3.1	LOX2_2	59.0	IMR90p2
4	E7	0.82	LOX2_2	59.0	IMR90p2
5	E7	1.2	LOX2_2	59.0	IMR90p2
6	E7	2.38	LOX2_2	59.0	IMR90p2
7	E7	0.22	LOX2_2	59.0	IMR90p2
8	E7	3.68	LOX2_2	59.0	IMR90p2
9	E7	-2.35	LOX2_2	59.0	IMR90p2
10	E7	1.49	LOX2_2	59.0	IMR90p2
11	E7	-6.41	LOX2_2	59.0	IMR90p2
12	E7	-1.8	LOX2_2	59.0	IMR90p2
13	E7	-1.14	LOX2_2	59.0	IMR90p2
14	E7	-2.3	LOX2_2	59.0	IMR90p2
15	E7	2.43	LOX2_2	59.0	IMR90p2
16	E7	1.23	LOX2_2	59.0	IMR90p2
17	E7	1.31	LOX2_2	59.0	IMR90p2
18	E7	0.32	LOX2_2	59.0	IMR90p2
19	E7	0.71	LOX2_2	59.0	IMR90p2
20	E7	0.59	LOX2_2	59.0	IMR90p2
21	E7	-4.09	LOX2_2	59.0	IMR90p2
22	E7	1.83	LOX2_2	59.0	IMR90p2
23	E7	5.97	LOX2_2	59.0	IMR90p2
24	E7	8.44	LOX2_2	59.0	IMR90p2
25	E7	21.8	LOX2_2	59.0	IMR90p2
26	E7	44.95	LOX2_2	59.0	IMR90p2
27	E7	88.19	LOX2_2	59.0	IMR90p2
28	E7	165.84	LOX2_2	59.0	IMR90p2
29	E7	270.98	LOX2_2	59.0	IMR90p2
30	E7	400.35	LOX2_2	59.0	IMR90p2
31	E7	533.61	LOX2_2	59.0	IMR90p2
32	E7	676.32	LOX2_2	59.0	IMR90p2
33	E7	829.59	LOX2_2	59.0	IMR90p2
34	E7	987.76	LOX2_2	59.0	IMR90p2
35	E7	1146.21	LOX2_2	59.0	IMR90p2
36	E7	1291.6	LOX2_2	59.0	IMR90p2
37	E7	1426.92	LOX2_2	59.0	IMR90p2
38	E7	1547.23	LOX2_2	59.0	IMR90p2
39	E7	1660.48	LOX2_2	59.0	IMR90p2
40	E7	1768.26	LOX2_2	59.0	IMR90p2
1	F7	0.35	LOX2_2	57.0	IMR90p2
2	F7	4.12	LOX2_2	57.0	IMR90p2
3	F7	1.23	LOX2_2	57.0	IMR90p2
4	F7	0.77	LOX2_2	57.0	IMR90p2
5	F7	2.63	LOX2_2	57.0	IMR90p2
6	F7	1.6	LOX2_2	57.0	IMR90p2
7	F7	1.42	LOX2_2	57.0	IMR90p2
8	F7	2.37	LOX2_2	57.0	IMR90p2
9	F7	-2.06	LOX2_2	57.0	IMR90p2
10	F7	0.18	LOX2_2	57.0	IMR90p2
11	F7	-2.21	LOX2_2	57.0	IMR90p2
12	F7	-1.06	LOX2_2	57.0	IMR90p2
13	F7	3.45	LOX2_2	57.0	IMR90p2
14	F7	-2.26	LOX2_2	57.0	IMR90p2
15	F7	-1.94	LOX2_2	57.0	IMR90p2
16	F7	0.3	LOX2_2	57.0	IMR90p2
17	F7	2.24	LOX2_2	57.0	IMR90p2
18	F7	-1.41	LOX2_2	57.0	IMR90p2
19	F7	0.32	LOX2_2	57.0	IMR90p2
20	F7	-5.62	LOX2_2	57.0	IMR90p2
21	F7	-2.33	LOX2_2	57.0	IMR90p2
22	F7	5.37	LOX2_2	57.0	IMR90p2
23	F7	-4.07	LOX2_2	57.0	IMR90p2
24	F7	5.26	LOX2_2	57.0	IMR90p2
25	F7	5.15	LOX2_2	57.0	IMR90p2
26	F7	17.48	LOX2_2	57.0	IMR90p2
27	F7	37.62	LOX2_2	57.0	IMR90p2
28	F7	70.56	LOX2_2	57.0	IMR90p2
29	F7	135.92	LOX2_2	57.0	IMR90p2
30	F7	228.73	LOX2_2	57.0	IMR90p2
31	F7	345.44	LOX2_2	57.0	IMR90p2
32	F7	469.81	LOX2_2	57.0	IMR90p2
33	F7	603.59	LOX2_2	57.0	IMR90p2
34	F7	751.5	LOX2_2	57.0	IMR90p2
35	F7	907.13	LOX2_2	57.0	IMR90p2
36	F7	1066.44	LOX2_2	57.0	IMR90p2
37	F7	1222.01	LOX2_2	57.0	IMR90p2
38	F7	1363.37	LOX2_2	57.0	IMR90p2
39	F7	1491.33	LOX2_2	57.0	IMR90p2
40	F7	1607.75	LOX2_2	57.0	IMR90p2
1	G7	3.67	LOX2_2	55.7	IMR90p2
2	G7	4.06	LOX2_2	55.7	IMR90p2
3	G7	2.2	LOX2_2	55.7	IMR90p2
4	G7	4.05	LOX2_2	55.7	IMR90p2
5	G7	2.62	LOX2_2	55.7	IMR90p2
6	G7	-4.06	LOX2_2	55.7	IMR90p2
7	G7	4.65	LOX2_2	55.7	IMR90p2
8	G7	-2.36	LOX2_2	55.7	IMR90p2
9	G7	0.97	LOX2_2	55.7	IMR90p2
10	G7	2.51	LOX2_2	55.7	IMR90p2
11	G7	-1.66	LOX2_2	55.7	IMR90p2
12	G7	-1.43	LOX2_2	55.7	IMR90p2
13	G7	-2.14	LOX2_2	55.7	IMR90p2
14	G7	1.85	LOX2_2	55.7	IMR90p2
15	G7	0.12	LOX2_2	55.7	IMR90p2
16	G7	-0.11	LOX2_2	55.7	IMR90p2
17	G7	0.6	LOX2_2	55.7	IMR90p2
18	G7	-1.82	LOX2_2	55.7	IMR90p2
19	G7	-3.02	LOX2_2	55.7	IMR90p2
20	G7	-1.48	LOX2_2	55.7	IMR90p2
21	G7	-0.42	LOX2_2	55.7	IMR90p2
22	G7	-0.58	LOX2_2	55.7	IMR90p2
23	G7	-2.4	LOX2_2	55.7	IMR90p2
24	G7	1.89	LOX2_2	55.7	IMR90p2
25	G7	10.82	LOX2_2	55.7	IMR90p2
26	G7	4.81	LOX2_2	55.7	IMR90p2
27	G7	17.08	LOX2_2	55.7	IMR90p2
28	G7	39.04	LOX2_2	55.7	IMR90p2
29	G7	73.8	LOX2_2	55.7	IMR90p2
30	G7	134.62	LOX2_2	55.7	IMR90p2
31	G7	218.83	LOX2_2	55.7	IMR90p2
32	G7	329.46	LOX2_2	55.7	IMR90p2
33	G7	446.17	LOX2_2	55.7	IMR90p2
34	G7	578.06	LOX2_2	55.7	IMR90p2
35	G7	722.33	LOX2_2	55.7	IMR90p2
36	G7	880.16	LOX2_2	55.7	IMR90p2
37	G7	1035.19	LOX2_2	55.7	IMR90p2
38	G7	1185.6	LOX2_2	55.7	IMR90p2
39	G7	1321.61	LOX2_2	55.7	IMR90p2
40	G7	1450.45	LOX2_2	55.7	IMR90p2
1	H7	-1.24	LOX2_2	55.0	IMR90p2
2	H7	0.21	LOX2_2	55.0	IMR90p2
3	H7	3.99	LOX2_2	55.0	IMR90p2
4	H7	4.09	LOX2_2	55.0	IMR90p2
5	H7	0.19	LOX2_2	55.0	IMR90p2
6	H7	-1.97	LOX2_2	55.0	IMR90p2
7	H7	-1.08	LOX2_2	55.0	IMR90p2
8	H7	-1.8	LOX2_2	55.0	IMR90p2
9	H7	-1.29	LOX2_2	55.0	IMR90p2
10	H7	-0.07	LOX2_2	55.0	IMR90p2
11	H7	-0.99	LOX2_2	55.0	IMR90p2
12	H7	2.92	LOX2_2	55.0	IMR90p2
13	H7	1.83	LOX2_2	55.0	IMR90p2
14	H7	-4.0	LOX2_2	55.0	IMR90p2
15	H7	3.12	LOX2_2	55.0	IMR90p2
16	H7	-0.92	LOX2_2	55.0	IMR90p2
17	H7	2.64	LOX2_2	55.0	IMR90p2
18	H7	-1.77	LOX2_2	55.0	IMR90p2
19	H7	1.09	LOX2_2	55.0	IMR90p2
20	H7	-1.64	LOX2_2	55.0	IMR90p2
21	H7	2.01	LOX2_2	55.0	IMR90p2
22	H7	-3.05	LOX2_2	55.0	IMR90p2
23	H7	5.23	LOX2_2	55.0	IMR90p2
24	H7	1.11	LOX2_2	55.0	IMR90p2
25	H7	3.29	LOX2_2	55.0	IMR90p2
26	H7	6.59	LOX2_2	55.0	IMR90p2
27	H7	12.25	LOX2_2	55.0	IMR90p2
28	H7	23.22	LOX2_2	55.0	IMR90p2
29	H7	52.25	LOX2_2	55.0	IMR90p2
30	H7	89.1	LOX2_2	55.0	IMR90p2
31	H7	157.75	LOX2_2	55.0	IMR90p2
32	H7	249.52	LOX2_2	55.0	IMR90p2
33	H7	357.77	LOX2_2	55.0	IMR90p2
34	H7	475.01	LOX2_2	55.0	IMR90p2
35	H7	610.31	LOX2_2	55.0	IMR90p2
36	H7	758.32	LOX2_2	55.0	IMR90p2
37	H7	913.91	LOX2_2	55.0	IMR90p2
38	H7	1063.26	LOX2_2	55.0	IMR90p2
39	H7	1203.69	LOX2_2	55.0	IMR90p2
40	H7	1336.76	LOX2_2	55.0	IMR90p2
1	A7	-10.89	LOX2_2	65.0	IMR90p8
2	A7	-2.05	LOX2_2	65.0	IMR90p8
3	A7	4.84	LOX2_2	65.0	IMR90p8
4	A7	5.63	LOX2_2	65.0	IMR90p8
5	A7	-0.25	LOX2_2	65.0	IMR90p8
6	A7	-0.64	LOX2_2	65.0	IMR90p8
7	A7	-0.0	LOX2_2	65.0	IMR90p8
8	A7	-4.05	LOX2_2	65.0	IMR90p8
9	A7	3.66	LOX2_2	65.0	IMR90p8
10	A7	2.85	LOX2_2	65.0	IMR90p8
11	A7	-1.88	LOX2_2	65.0	IMR90p8
12	A7	-2.56	LOX2_2	65.0	IMR90p8
13	A7	-1.29	LOX2_2	65.0	IMR90p8
14	A7	-1.52	LOX2_2	65.0	IMR90p8
15	A7	-4.05	LOX2_2	65.0	IMR90p8
16	A7	-0.49	LOX2_2	65.0	IMR90p8
17	A7	-1.62	LOX2_2	65.0	IMR90p8
18	A7	-4.34	LOX2_2	65.0	IMR90p8
19	A7	-3.88	LOX2_2	65.0	IMR90p8
20	A7	1.02	LOX2_2	65.0	IMR90p8
21	A7	1.95	LOX2_2	65.0	IMR90p8
22	A7	13.92	LOX2_2	65.0	IMR90p8
23	A7	31.99	LOX2_2	65.0	IMR90p8
24	A7	66.16	LOX2_2	65.0	IMR90p8
25	A7	131.38	LOX2_2	65.0	IMR90p8
26	A7	236.35	LOX2_2	65.0	IMR90p8
27	A7	386.57	LOX2_2	65.0	IMR90p8
28	A7	553.51	LOX2_2	65.0	IMR90p8
29	A7	726.11	LOX2_2	65.0	IMR90p8
30	A7	902.1	LOX2_2	65.0	IMR90p8
31	A7	1077.64	LOX2_2	65.0	IMR90p8
32	A7	1249.78	LOX2_2	65.0	IMR90p8
33	A7	1411.9	LOX2_2	65.0	IMR90p8
34	A7	1559.47	LOX2_2	65.0	IMR90p8
35	A7	1688.22	LOX2_2	65.0	IMR90p8
36	A7	1803.28	LOX2_2	65.0	IMR90p8
37	A7	1909.88	LOX2_2	65.0	IMR90p8
38	A7	2003.65	LOX2_2	65.0	IMR90p8
39	A7	2089.2	LOX2_2	65.0	IMR90p8
40	A7	2165.51	LOX2_2	65.0	IMR90p8
1	B7	6.05	LOX2_2	64.5	IMR90p8
2	B7	5.41	LOX2_2	64.5	IMR90p8
3	B7	3.96	LOX2_2	64.5	IMR90p8
4	B7	2.4	LOX2_2	64.5	IMR90p8
5	B7	1.38	LOX2_2	64.5	IMR90p8
6	B7	2.12	LOX2_2	64.5	IMR90p8
7	B7	2.16	LOX2_2	64.5	IMR90p8
8	B7	-4.76	LOX2_2	64.5	IMR90p8
9	B7	0.76	LOX2_2	64.5	IMR90p8
10	B7	2.17	LOX2_2	64.5	IMR90p8
11	B7	3.13	LOX2_2	64.5	IMR90p8
12	B7	-0.11	LOX2_2	64.5	IMR90p8
13	B7	-4.26	LOX2_2	64.5	IMR90p8
14	B7	-0.37	LOX2_2	64.5	IMR90p8
15	B7	-3.62	LOX2_2	64.5	IMR90p8
16	B7	-4.11	LOX2_2	64.5	IMR90p8
17	B7	-3.82	LOX2_2	64.5	IMR90p8
18	B7	-3.28	LOX2_2	64.5	IMR90p8
19	B7	-3.66	LOX2_2	64.5	IMR90p8
20	B7	-1.05	LOX2_2	64.5	IMR90p8
21	B7	3.15	LOX2_2	64.5	IMR90p8
22	B7	15.96	LOX2_2	64.5	IMR90p8
23	B7	37.39	LOX2_2	64.5	IMR90p8
24	B7	79.32	LOX2_2	64.5	IMR90p8
25	B7	151.4	LOX2_2	64.5	IMR90p8
26	B7	275.06	LOX2_2	64.5	IMR90p8
27	B7	431.44	LOX2_2	64.5	IMR90p8
28	B7	599.03	LOX2_2	64.5	IMR90p8
29	B7	771.94	LOX2_2	64.5	IMR90p8
30	B7	952.36	LOX2_2	64.5	IMR90p8
31	B7	1133.46	LOX2_2	64.5	IMR90p8
32	B7	1310.0	LOX2_2	64.5	IMR90p8
33	B7	1470.87	LOX2_2	64.5	IMR90p8
34	B7	1617.87	LOX2_2	64.5	IMR90p8
35	B7	1747.06	LOX2_2	64.5	IMR90p8
36	B7	1866.11	LOX2_2	64.5	IMR90p8
37	B7	1972.16	LOX2_2	64.5	IMR90p8
38	B7	2068.18	LOX2_2	64.5	IMR90p8
39	B7	2153.74	LOX2_2	64.5	IMR90p8
40	B7	2232.4	LOX2_2	64.5	IMR90p8
1	C7	3.41	LOX2_2	63.3	IMR90p8
2	C7	7.02	LOX2_2	63.3	IMR90p8
3	C7	2.23	LOX2_2	63.3	IMR90p8
4	C7	0.01	LOX2_2	63.3	IMR90p8
5	C7	4.94	LOX2_2	63.3	IMR90p8
6	C7	5.83	LOX2_2	63.3	IMR90p8
7	C7	1.6	LOX2_2	63.3	IMR90p8
8	C7	-1.82	LOX2_2	63.3	IMR90p8
9	C7	0.73	LOX2_2	63.3	IMR90p8
10	C7	-0.21	LOX2_2	63.3	IMR90p8
11	C7	1.08	LOX2_2	63.3	IMR90p8
12	C7	-3.45	LOX2_2	63.3	IMR90p8
13	C7	-3.84	LOX2_2	63.3	IMR90p8
14	C7	-4.38	LOX2_2	63.3	IMR90p8
15	C7	0.05	LOX2_2	63.3	IMR90p8
16	C7	-0.46	LOX2_2	63.3	IMR90p8
17	C7	-5.07	LOX2_2	63.3	IMR90p8
18	C7	-5.08	LOX2_2	63.3	IMR90p8
19	C7	-1.49	LOX2_2	63.3	IMR90p8
20	C7	-1.81	LOX2_2	63.3	IMR90p8
21	C7	5.17	LOX2_2	63.3	IMR90p8
22	C7	14.6	LOX2_2	63.3	IMR90p8
23	C7	33.2	LOX2_2	63.3	IMR90p8
24	C7	74.66	LOX2_2	63.3	IMR90p8
25	C7	138.81	LOX2_2	63.3	IMR90p8
26	C7	257.07	LOX2_2	63.3	IMR90p8
27	C7	412.14	LOX2_2	63.3	IMR90p8
28	C7	590.07	LOX2_2	63.3	IMR90p8
29	C7	772.01	LOX2_2	63.3	IMR90p8
30	C7	962.9	LOX2_2	63.3	IMR90p8
31	C7	1157.16	LOX2_2	63.3	IMR90p8
32	C7	1350.39	LOX2_2	63.3	IMR90p8
33	C7	1532.14	LOX2_2	63.3	IMR90p8
34	C7	1699.59	LOX2_2	63.3	IMR90p8
35	C7	1850.38	LOX2_2	63.3	IMR90p8
36	C7	1985.45	LOX2_2	63.3	IMR90p8
37	C7	2110.28	LOX2_2	63.3	IMR90p8
38	C7	2219.96	LOX2_2	63.3	IMR90p8
39	C7	2318.45	LOX2_2	63.3	IMR90p8
40	C7	2406.89	LOX2_2	63.3	IMR90p8
1	D7	4.97	LOX2_2	61.4	IMR90p8
2	D7	5.74	LOX2_2	61.4	IMR90p8
3	D7	2.64	LOX2_2	61.4	IMR90p8
4	D7	5.68	LOX2_2	61.4	IMR90p8
5	D7	2.64	LOX2_2	61.4	IMR90p8
6	D7	-1.8	LOX2_2	61.4	IMR90p8
7	D7	0.59	LOX2_2	61.4	IMR90p8
8	D7	0.55	LOX2_2	61.4	IMR90p8
9	D7	2.8	LOX2_2	61.4	IMR90p8
10	D7	-2.22	LOX2_2	61.4	IMR90p8
11	D7	2.97	LOX2_2	61.4	IMR90p8
12	D7	-3.73	LOX2_2	61.4	IMR90p8
13	D7	1.11	LOX2_2	61.4	IMR90p8
14	D7	-5.56	LOX2_2	61.4	IMR90p8
15	D7	0.36	LOX2_2	61.4	IMR90p8
16	D7	-2.23	LOX2_2	61.4	IMR90p8
17	D7	-2.22	LOX2_2	61.4	IMR90p8
18	D7	-3.93	LOX2_2	61.4	IMR90p8
19	D7	-6.2	LOX2_2	61.4	IMR90p8
20	D7	-3.16	LOX2_2	61.4	IMR90p8
21	D7	5.04	LOX2_2	61.4	IMR90p8
22	D7	3.52	LOX2_2	61.4	IMR90p8
23	D7	12.64	LOX2_2	61.4	IMR90p8
24	D7	32.54	LOX2_2	61.4	IMR90p8
25	D7	63.84	LOX2_2	61.4	IMR90p8
26	D7	127.39	LOX2_2	61.4	IMR90p8
27	D7	238.81	LOX2_2	61.4	IMR90p8
28	D7	381.38	LOX2_2	61.4	IMR90p8
29	D7	545.78	LOX2_2	61.4	IMR90p8
30	D7	716.87	LOX2_2	61.4	IMR90p8
31	D7	897.29	LOX2_2	61.4	IMR90p8
32	D7	1088.16	LOX2_2	61.4	IMR90p8
33	D7	1278.12	LOX2_2	61.4	IMR90p8
34	D7	1464.3	LOX2_2	61.4	IMR90p8
35	D7	1636.54	LOX2_2	61.4	IMR90p8
36	D7	1797.51	LOX2_2	61.4	IMR90p8
37	D7	1943.42	LOX2_2	61.4	IMR90p8
38	D7	2076.43	LOX2_2	61.4	IMR90p8
39	D7	2197.39	LOX2_2	61.4	IMR90p8
40	D7	2310.38	LOX2_2	61.4	IMR90p8
1	E7	2.43	LOX2_2	59.0	IMR90p8
2	E7	3.47	LOX2_2	59.0	IMR90p8
3	E7	2.94	LOX2_2	59.0	IMR90p8
4	E7	-1.16	LOX2_2	59.0	IMR90p8
5	E7	2.66	LOX2_2	59.0	IMR90p8
6	E7	2.94	LOX2_2	59.0	IMR90p8
7	E7	-0.01	LOX2_2	59.0	IMR90p8
8	E7	-2.11	LOX2_2	59.0	IMR90p8
9	E7	-1.34	LOX2_2	59.0	IMR90p8
10	E7	6.35	LOX2_2	59.0	IMR90p8
11	E7	0.63	LOX2_2	59.0	IMR90p8
12	E7	-0.88	LOX2_2	59.0	IMR90p8
13	E7	-2.41	LOX2_2	59.0	IMR90p8
14	E7	0.18	LOX2_2	59.0	IMR90p8
15	E7	2.26	LOX2_2	59.0	IMR90p8
16	E7	-1.39	LOX2_2	59.0	IMR90p8
17	E7	-4.1	LOX2_2	59.0	IMR90p8
18	E7	-1.68	LOX2_2	59.0	IMR90p8
19	E7	-3.03	LOX2_2	59.0	IMR90p8
20	E7	-3.22	LOX2_2	59.0	IMR90p8
21	E7	-2.73	LOX2_2	59.0	IMR90p8
22	E7	0.41	LOX2_2	59.0	IMR90p8
23	E7	2.99	LOX2_2	59.0	IMR90p8
24	E7	11.05	LOX2_2	59.0	IMR90p8
25	E7	29.14	LOX2_2	59.0	IMR90p8
26	E7	60.41	LOX2_2	59.0	IMR90p8
27	E7	113.39	LOX2_2	59.0	IMR90p8
28	E7	207.43	LOX2_2	59.0	IMR90p8
29	E7	336.35	LOX2_2	59.0	IMR90p8
30	E7	491.98	LOX2_2	59.0	IMR90p8
31	E7	650.5	LOX2_2	59.0	IMR90p8
32	E7	821.35	LOX2_2	59.0	IMR90p8
33	E7	1001.82	LOX2_2	59.0	IMR90p8
34	E7	1194.69	LOX2_2	59.0	IMR90p8
35	E7	1380.41	LOX2_2	59.0	IMR90p8
36	E7	1560.68	LOX2_2	59.0	IMR90p8
37	E7	1727.25	LOX2_2	59.0	IMR90p8
38	E7	1882.6	LOX2_2	59.0	IMR90p8
39	E7	2027.31	LOX2_2	59.0	IMR90p8
40	E7	2163.1	LOX2_2	59.0	IMR90p8
1	F7	3.88	LOX2_2	57.0	IMR90p8
2	F7	-0.28	LOX2_2	57.0	IMR90p8
3	F7	4.09	LOX2_2	57.0	IMR90p8
4	F7	-0.25	LOX2_2	57.0	IMR90p8
5	F7	3.78	LOX2_2	57.0	IMR90p8
6	F7	-1.28	LOX2_2	57.0	IMR90p8
7	F7	3.59	LOX2_2	57.0	IMR90p8
8	F7	0.81	LOX2_2	57.0	IMR90p8
9	F7	-0.07	LOX2_2	57.0	IMR90p8
10	F7	-4.05	LOX2_2	57.0	IMR90p8
11	F7	3.49	LOX2_2	57.0	IMR90p8
12	F7	-2.92	LOX2_2	57.0	IMR90p8
13	F7	-0.6	LOX2_2	57.0	IMR90p8
14	F7	0.47	LOX2_2	57.0	IMR90p8
15	F7	-2.91	LOX2_2	57.0	IMR90p8
16	F7	-4.09	LOX2_2	57.0	IMR90p8
17	F7	-1.48	LOX2_2	57.0	IMR90p8
18	F7	0.62	LOX2_2	57.0	IMR90p8
19	F7	-1.48	LOX2_2	57.0	IMR90p8
20	F7	-2.42	LOX2_2	57.0	IMR90p8
21	F7	-0.65	LOX2_2	57.0	IMR90p8
22	F7	-0.99	LOX2_2	57.0	IMR90p8
23	F7	-0.78	LOX2_2	57.0	IMR90p8
24	F7	2.51	LOX2_2	57.0	IMR90p8
25	F7	10.3	LOX2_2	57.0	IMR90p8
26	F7	21.04	LOX2_2	57.0	IMR90p8
27	F7	45.95	LOX2_2	57.0	IMR90p8
28	F7	84.01	LOX2_2	57.0	IMR90p8
29	F7	160.88	LOX2_2	57.0	IMR90p8
30	F7	262.36	LOX2_2	57.0	IMR90p8
31	F7	394.13	LOX2_2	57.0	IMR90p8
32	F7	536.68	LOX2_2	57.0	IMR90p8
33	F7	688.67	LOX2_2	57.0	IMR90p8
34	F7	854.1	LOX2_2	57.0	IMR90p8
35	F7	1023.9	LOX2_2	57.0	IMR90p8
36	F7	1199.14	LOX2_2	57.0	IMR90p8
37	F7	1371.83	LOX2_2	57.0	IMR90p8
38	F7	1537.62	LOX2_2	57.0	IMR90p8
39	F7	1694.59	LOX2_2	57.0	IMR90p8
40	F7	1841.51	LOX2_2	57.0	IMR90p8
1	G7	4.9	LOX2_2	55.7	IMR90p8
2	G7	2.93	LOX2_2	55.7	IMR90p8
3	G7	5.77	LOX2_2	55.7	IMR90p8
4	G7	2.39	LOX2_2	55.7	IMR90p8
5	G7	2.52	LOX2_2	55.7	IMR90p8
6	G7	-0.42	LOX2_2	55.7	IMR90p8
7	G7	0.97	LOX2_2	55.7	IMR90p8
8	G7	-3.83	LOX2_2	55.7	IMR90p8
9	G7	0.26	LOX2_2	55.7	IMR90p8
10	G7	-3.68	LOX2_2	55.7	IMR90p8
11	G7	-0.55	LOX2_2	55.7	IMR90p8
12	G7	1.58	LOX2_2	55.7	IMR90p8
13	G7	-1.37	LOX2_2	55.7	IMR90p8
14	G7	-0.64	LOX2_2	55.7	IMR90p8
15	G7	1.95	LOX2_2	55.7	IMR90p8
16	G7	1.02	LOX2_2	55.7	IMR90p8
17	G7	2.58	LOX2_2	55.7	IMR90p8
18	G7	-0.23	LOX2_2	55.7	IMR90p8
19	G7	-6.36	LOX2_2	55.7	IMR90p8
20	G7	-5.42	LOX2_2	55.7	IMR90p8
21	G7	-0.4	LOX2_2	55.7	IMR90p8
22	G7	0.83	LOX2_2	55.7	IMR90p8
23	G7	-4.11	LOX2_2	55.7	IMR90p8
24	G7	3.24	LOX2_2	55.7	IMR90p8
25	G7	3.07	LOX2_2	55.7	IMR90p8
26	G7	8.46	LOX2_2	55.7	IMR90p8
27	G7	17.38	LOX2_2	55.7	IMR90p8
28	G7	41.33	LOX2_2	55.7	IMR90p8
29	G7	75.96	LOX2_2	55.7	IMR90p8
30	G7	143.45	LOX2_2	55.7	IMR90p8
31	G7	233.69	LOX2_2	55.7	IMR90p8
32	G7	356.22	LOX2_2	55.7	IMR90p8
33	G7	488.98	LOX2_2	55.7	IMR90p8
34	G7	629.56	LOX2_2	55.7	IMR90p8
35	G7	782.16	LOX2_2	55.7	IMR90p8
36	G7	944.69	LOX2_2	55.7	IMR90p8
37	G7	1114.17	LOX2_2	55.7	IMR90p8
38	G7	1280.58	LOX2_2	55.7	IMR90p8
39	G7	1443.32	LOX2_2	55.7	IMR90p8
40	G7	1600.37	LOX2_2	55.7	IMR90p8
1	H7	3.73	LOX2_2	55.0	IMR90p8
2	H7	0.78	LOX2_2	55.0	IMR90p8
3	H7	5.09	LOX2_2	55.0	IMR90p8
4	H7	3.1	LOX2_2	55.0	IMR90p8
5	H7	-1.05	LOX2_2	55.0	IMR90p8
6	H7	-0.83	LOX2_2	55.0	IMR90p8
7	H7	2.28	LOX2_2	55.0	IMR90p8
8	H7	-1.34	LOX2_2	55.0	IMR90p8
9	H7	-0.75	LOX2_2	55.0	IMR90p8
10	H7	1.89	LOX2_2	55.0	IMR90p8
11	H7	2.0	LOX2_2	55.0	IMR90p8
12	H7	-5.74	LOX2_2	55.0	IMR90p8
13	H7	0.14	LOX2_2	55.0	IMR90p8
14	H7	-1.8	LOX2_2	55.0	IMR90p8
15	H7	-0.07	LOX2_2	55.0	IMR90p8
16	H7	0.49	LOX2_2	55.0	IMR90p8
17	H7	-2.35	LOX2_2	55.0	IMR90p8
18	H7	-0.71	LOX2_2	55.0	IMR90p8
19	H7	1.92	LOX2_2	55.0	IMR90p8
20	H7	-1.88	LOX2_2	55.0	IMR90p8
21	H7	-1.46	LOX2_2	55.0	IMR90p8
22	H7	-1.92	LOX2_2	55.0	IMR90p8
23	H7	0.26	LOX2_2	55.0	IMR90p8
24	H7	2.44	LOX2_2	55.0	IMR90p8
25	H7	0.93	LOX2_2	55.0	IMR90p8
26	H7	6.68	LOX2_2	55.0	IMR90p8
27	H7	15.09	LOX2_2	55.0	IMR90p8
28	H7	25.5	LOX2_2	55.0	IMR90p8
29	H7	47.61	LOX2_2	55.0	IMR90p8
30	H7	87.36	LOX2_2	55.0	IMR90p8
31	H7	152.04	LOX2_2	55.0	IMR90p8
32	H7	244.52	LOX2_2	55.0	IMR90p8
33	H7	365.09	LOX2_2	55.0	IMR90p8
34	H7	496.93	LOX2_2	55.0	IMR90p8
35	H7	636.52	LOX2_2	55.0	IMR90p8
36	H7	786.2	LOX2_2	55.0	IMR90p8
37	H7	944.1	LOX2_2	55.0	IMR90p8
38	H7	1106.82	LOX2_2	55.0	IMR90p8
39	H7	1267.41	LOX2_2	55.0	IMR90p8
40	H7	1424.97	LOX2_2	55.0	IMR90p8
