# Supplementary material for: Primer PICKR: literature-mined scoring platform for robust RT–qPCR primers
Source: Nat Commun. 2026 May 28;17:6938. doi: 10.1038/s41467-026-73648-2 (PMC13388996; doi:10.1038/s41467-026-73648-2)
Supplement: Supplementary file 11 — Source Data [file 41467_2026_73648_MOESM11_ESM.zip › Suppl_Fig_S15/amplification_data_EEIFA1_2.csv]

Cycle	Well	Fluorescence	Target	melt temp	Replicate
1	A2	-6.25	EEIFA1_2	65.0	IMR90p11
2	A2	-2.03	EEIFA1_2	65.0	IMR90p11
3	A2	3.76	EEIFA1_2	65.0	IMR90p11
4	A2	-1.19	EEIFA1_2	65.0	IMR90p11
5	A2	-1.15	EEIFA1_2	65.0	IMR90p11
6	A2	-1.15	EEIFA1_2	65.0	IMR90p11
7	A2	2.39	EEIFA1_2	65.0	IMR90p11
8	A2	1.58	EEIFA1_2	65.0	IMR90p11
9	A2	0.91	EEIFA1_2	65.0	IMR90p11
10	A2	1.64	EEIFA1_2	65.0	IMR90p11
11	A2	-0.02	EEIFA1_2	65.0	IMR90p11
12	A2	0.3	EEIFA1_2	65.0	IMR90p11
13	A2	1.84	EEIFA1_2	65.0	IMR90p11
14	A2	-3.77	EEIFA1_2	65.0	IMR90p11
15	A2	-4.19	EEIFA1_2	65.0	IMR90p11
16	A2	-1.01	EEIFA1_2	65.0	IMR90p11
17	A2	-2.78	EEIFA1_2	65.0	IMR90p11
18	A2	1.53	EEIFA1_2	65.0	IMR90p11
19	A2	0.67	EEIFA1_2	65.0	IMR90p11
20	A2	2.35	EEIFA1_2	65.0	IMR90p11
21	A2	4.13	EEIFA1_2	65.0	IMR90p11
22	A2	13.86	EEIFA1_2	65.0	IMR90p11
23	A2	27.21	EEIFA1_2	65.0	IMR90p11
24	A2	49.23	EEIFA1_2	65.0	IMR90p11
25	A2	90.89	EEIFA1_2	65.0	IMR90p11
26	A2	147.94	EEIFA1_2	65.0	IMR90p11
27	A2	215.64	EEIFA1_2	65.0	IMR90p11
28	A2	302.62	EEIFA1_2	65.0	IMR90p11
29	A2	395.23	EEIFA1_2	65.0	IMR90p11
30	A2	494.73	EEIFA1_2	65.0	IMR90p11
31	A2	602.03	EEIFA1_2	65.0	IMR90p11
32	A2	719.12	EEIFA1_2	65.0	IMR90p11
33	A2	841.48	EEIFA1_2	65.0	IMR90p11
34	A2	968.95	EEIFA1_2	65.0	IMR90p11
35	A2	1092.2	EEIFA1_2	65.0	IMR90p11
36	A2	1210.34	EEIFA1_2	65.0	IMR90p11
37	A2	1322.06	EEIFA1_2	65.0	IMR90p11
38	A2	1426.62	EEIFA1_2	65.0	IMR90p11
39	A2	1524.65	EEIFA1_2	65.0	IMR90p11
40	A2	1616.73	EEIFA1_2	65.0	IMR90p11
1	B2	1.45	EEIFA1_2	64.5	IMR90p11
2	B2	1.95	EEIFA1_2	64.5	IMR90p11
3	B2	4.94	EEIFA1_2	64.5	IMR90p11
4	B2	2.73	EEIFA1_2	64.5	IMR90p11
5	B2	3.64	EEIFA1_2	64.5	IMR90p11
6	B2	0.51	EEIFA1_2	64.5	IMR90p11
7	B2	-2.39	EEIFA1_2	64.5	IMR90p11
8	B2	-4.07	EEIFA1_2	64.5	IMR90p11
9	B2	4.99	EEIFA1_2	64.5	IMR90p11
10	B2	2.9	EEIFA1_2	64.5	IMR90p11
11	B2	0.23	EEIFA1_2	64.5	IMR90p11
12	B2	-5.46	EEIFA1_2	64.5	IMR90p11
13	B2	-3.11	EEIFA1_2	64.5	IMR90p11
14	B2	-5.15	EEIFA1_2	64.5	IMR90p11
15	B2	-1.82	EEIFA1_2	64.5	IMR90p11
16	B2	1.44	EEIFA1_2	64.5	IMR90p11
17	B2	-6.6	EEIFA1_2	64.5	IMR90p11
18	B2	-4.01	EEIFA1_2	64.5	IMR90p11
19	B2	1.19	EEIFA1_2	64.5	IMR90p11
20	B2	3.02	EEIFA1_2	64.5	IMR90p11
21	B2	13.93	EEIFA1_2	64.5	IMR90p11
22	B2	29.2	EEIFA1_2	64.5	IMR90p11
23	B2	45.19	EEIFA1_2	64.5	IMR90p11
24	B2	89.6	EEIFA1_2	64.5	IMR90p11
25	B2	155.03	EEIFA1_2	64.5	IMR90p11
26	B2	235.69	EEIFA1_2	64.5	IMR90p11
27	B2	331.27	EEIFA1_2	64.5	IMR90p11
28	B2	433.84	EEIFA1_2	64.5	IMR90p11
29	B2	546.87	EEIFA1_2	64.5	IMR90p11
30	B2	670.72	EEIFA1_2	64.5	IMR90p11
31	B2	803.57	EEIFA1_2	64.5	IMR90p11
32	B2	944.52	EEIFA1_2	64.5	IMR90p11
33	B2	1089.64	EEIFA1_2	64.5	IMR90p11
34	B2	1233.75	EEIFA1_2	64.5	IMR90p11
35	B2	1374.16	EEIFA1_2	64.5	IMR90p11
36	B2	1506.63	EEIFA1_2	64.5	IMR90p11
37	B2	1629.13	EEIFA1_2	64.5	IMR90p11
38	B2	1739.21	EEIFA1_2	64.5	IMR90p11
39	B2	1840.97	EEIFA1_2	64.5	IMR90p11
40	B2	1938.93	EEIFA1_2	64.5	IMR90p11
1	C2	0.93	EEIFA1_2	63.3	IMR90p11
2	C2	1.25	EEIFA1_2	63.3	IMR90p11
3	C2	6.39	EEIFA1_2	63.3	IMR90p11
4	C2	6.84	EEIFA1_2	63.3	IMR90p11
5	C2	0.94	EEIFA1_2	63.3	IMR90p11
6	C2	-1.1	EEIFA1_2	63.3	IMR90p11
7	C2	-1.31	EEIFA1_2	63.3	IMR90p11
8	C2	0.0	EEIFA1_2	63.3	IMR90p11
9	C2	-1.39	EEIFA1_2	63.3	IMR90p11
10	C2	-1.84	EEIFA1_2	63.3	IMR90p11
11	C2	-6.47	EEIFA1_2	63.3	IMR90p11
12	C2	1.2	EEIFA1_2	63.3	IMR90p11
13	C2	-3.36	EEIFA1_2	63.3	IMR90p11
14	C2	-3.55	EEIFA1_2	63.3	IMR90p11
15	C2	-1.21	EEIFA1_2	63.3	IMR90p11
16	C2	-5.76	EEIFA1_2	63.3	IMR90p11
17	C2	0.45	EEIFA1_2	63.3	IMR90p11
18	C2	2.8	EEIFA1_2	63.3	IMR90p11
19	C2	6.06	EEIFA1_2	63.3	IMR90p11
20	C2	7.95	EEIFA1_2	63.3	IMR90p11
21	C2	19.18	EEIFA1_2	63.3	IMR90p11
22	C2	42.27	EEIFA1_2	63.3	IMR90p11
23	C2	88.87	EEIFA1_2	63.3	IMR90p11
24	C2	151.35	EEIFA1_2	63.3	IMR90p11
25	C2	242.23	EEIFA1_2	63.3	IMR90p11
26	C2	345.16	EEIFA1_2	63.3	IMR90p11
27	C2	454.3	EEIFA1_2	63.3	IMR90p11
28	C2	572.33	EEIFA1_2	63.3	IMR90p11
29	C2	704.87	EEIFA1_2	63.3	IMR90p11
30	C2	846.91	EEIFA1_2	63.3	IMR90p11
31	C2	998.74	EEIFA1_2	63.3	IMR90p11
32	C2	1151.2	EEIFA1_2	63.3	IMR90p11
33	C2	1304.86	EEIFA1_2	63.3	IMR90p11
34	C2	1453.08	EEIFA1_2	63.3	IMR90p11
35	C2	1594.79	EEIFA1_2	63.3	IMR90p11
36	C2	1724.15	EEIFA1_2	63.3	IMR90p11
37	C2	1843.06	EEIFA1_2	63.3	IMR90p11
38	C2	1952.97	EEIFA1_2	63.3	IMR90p11
39	C2	2054.76	EEIFA1_2	63.3	IMR90p11
40	C2	2150.14	EEIFA1_2	63.3	IMR90p11
1	D2	4.41	EEIFA1_2	61.4	IMR90p11
2	D2	3.69	EEIFA1_2	61.4	IMR90p11
3	D2	2.71	EEIFA1_2	61.4	IMR90p11
4	D2	0.02	EEIFA1_2	61.4	IMR90p11
5	D2	2.79	EEIFA1_2	61.4	IMR90p11
6	D2	1.71	EEIFA1_2	61.4	IMR90p11
7	D2	0.99	EEIFA1_2	61.4	IMR90p11
8	D2	3.62	EEIFA1_2	61.4	IMR90p11
9	D2	0.32	EEIFA1_2	61.4	IMR90p11
10	D2	-2.16	EEIFA1_2	61.4	IMR90p11
11	D2	-3.97	EEIFA1_2	61.4	IMR90p11
12	D2	-5.11	EEIFA1_2	61.4	IMR90p11
13	D2	1.18	EEIFA1_2	61.4	IMR90p11
14	D2	-1.5	EEIFA1_2	61.4	IMR90p11
15	D2	0.76	EEIFA1_2	61.4	IMR90p11
16	D2	0.46	EEIFA1_2	61.4	IMR90p11
17	D2	-1.77	EEIFA1_2	61.4	IMR90p11
18	D2	-3.48	EEIFA1_2	61.4	IMR90p11
19	D2	-0.84	EEIFA1_2	61.4	IMR90p11
20	D2	0.6	EEIFA1_2	61.4	IMR90p11
21	D2	10.55	EEIFA1_2	61.4	IMR90p11
22	D2	26.52	EEIFA1_2	61.4	IMR90p11
23	D2	51.48	EEIFA1_2	61.4	IMR90p11
24	D2	100.39	EEIFA1_2	61.4	IMR90p11
25	D2	171.43	EEIFA1_2	61.4	IMR90p11
26	D2	269.34	EEIFA1_2	61.4	IMR90p11
27	D2	371.13	EEIFA1_2	61.4	IMR90p11
28	D2	478.92	EEIFA1_2	61.4	IMR90p11
29	D2	602.04	EEIFA1_2	61.4	IMR90p11
30	D2	733.17	EEIFA1_2	61.4	IMR90p11
31	D2	878.53	EEIFA1_2	61.4	IMR90p11
32	D2	1030.8	EEIFA1_2	61.4	IMR90p11
33	D2	1187.88	EEIFA1_2	61.4	IMR90p11
34	D2	1342.19	EEIFA1_2	61.4	IMR90p11
35	D2	1490.96	EEIFA1_2	61.4	IMR90p11
36	D2	1631.54	EEIFA1_2	61.4	IMR90p11
37	D2	1763.78	EEIFA1_2	61.4	IMR90p11
38	D2	1886.21	EEIFA1_2	61.4	IMR90p11
39	D2	1996.5	EEIFA1_2	61.4	IMR90p11
40	D2	2096.43	EEIFA1_2	61.4	IMR90p11
1	E2	-0.05	EEIFA1_2	59.0	IMR90p11
2	E2	5.87	EEIFA1_2	59.0	IMR90p11
3	E2	2.4	EEIFA1_2	59.0	IMR90p11
4	E2	-0.23	EEIFA1_2	59.0	IMR90p11
5	E2	1.57	EEIFA1_2	59.0	IMR90p11
6	E2	-0.81	EEIFA1_2	59.0	IMR90p11
7	E2	3.51	EEIFA1_2	59.0	IMR90p11
8	E2	-4.05	EEIFA1_2	59.0	IMR90p11
9	E2	4.85	EEIFA1_2	59.0	IMR90p11
10	E2	3.58	EEIFA1_2	59.0	IMR90p11
11	E2	-0.57	EEIFA1_2	59.0	IMR90p11
12	E2	2.18	EEIFA1_2	59.0	IMR90p11
13	E2	-3.15	EEIFA1_2	59.0	IMR90p11
14	E2	-1.74	EEIFA1_2	59.0	IMR90p11
15	E2	0.02	EEIFA1_2	59.0	IMR90p11
16	E2	-2.83	EEIFA1_2	59.0	IMR90p11
17	E2	-2.77	EEIFA1_2	59.0	IMR90p11
18	E2	-3.45	EEIFA1_2	59.0	IMR90p11
19	E2	-0.23	EEIFA1_2	59.0	IMR90p11
20	E2	-0.57	EEIFA1_2	59.0	IMR90p11
21	E2	0.98	EEIFA1_2	59.0	IMR90p11
22	E2	-0.93	EEIFA1_2	59.0	IMR90p11
23	E2	10.53	EEIFA1_2	59.0	IMR90p11
24	E2	27.28	EEIFA1_2	59.0	IMR90p11
25	E2	59.5	EEIFA1_2	59.0	IMR90p11
26	E2	106.23	EEIFA1_2	59.0	IMR90p11
27	E2	174.78	EEIFA1_2	59.0	IMR90p11
28	E2	267.32	EEIFA1_2	59.0	IMR90p11
29	E2	369.56	EEIFA1_2	59.0	IMR90p11
30	E2	475.93	EEIFA1_2	59.0	IMR90p11
31	E2	589.07	EEIFA1_2	59.0	IMR90p11
32	E2	715.71	EEIFA1_2	59.0	IMR90p11
33	E2	852.94	EEIFA1_2	59.0	IMR90p11
34	E2	999.61	EEIFA1_2	59.0	IMR90p11
35	E2	1153.57	EEIFA1_2	59.0	IMR90p11
36	E2	1309.19	EEIFA1_2	59.0	IMR90p11
37	E2	1464.07	EEIFA1_2	59.0	IMR90p11
38	E2	1615.12	EEIFA1_2	59.0	IMR90p11
39	E2	1755.81	EEIFA1_2	59.0	IMR90p11
40	E2	1887.04	EEIFA1_2	59.0	IMR90p11
1	F2	-0.68	EEIFA1_2	57.0	IMR90p11
2	F2	-1.09	EEIFA1_2	57.0	IMR90p11
3	F2	4.48	EEIFA1_2	57.0	IMR90p11
4	F2	-0.22	EEIFA1_2	57.0	IMR90p11
5	F2	2.47	EEIFA1_2	57.0	IMR90p11
6	F2	0.91	EEIFA1_2	57.0	IMR90p11
7	F2	-1.85	EEIFA1_2	57.0	IMR90p11
8	F2	3.01	EEIFA1_2	57.0	IMR90p11
9	F2	0.97	EEIFA1_2	57.0	IMR90p11
10	F2	-0.64	EEIFA1_2	57.0	IMR90p11
11	F2	-1.11	EEIFA1_2	57.0	IMR90p11
12	F2	-0.36	EEIFA1_2	57.0	IMR90p11
13	F2	1.0	EEIFA1_2	57.0	IMR90p11
14	F2	-3.68	EEIFA1_2	57.0	IMR90p11
15	F2	-3.96	EEIFA1_2	57.0	IMR90p11
16	F2	-1.55	EEIFA1_2	57.0	IMR90p11
17	F2	-2.08	EEIFA1_2	57.0	IMR90p11
18	F2	0.03	EEIFA1_2	57.0	IMR90p11
19	F2	0.21	EEIFA1_2	57.0	IMR90p11
20	F2	-3.67	EEIFA1_2	57.0	IMR90p11
21	F2	1.52	EEIFA1_2	57.0	IMR90p11
22	F2	3.85	EEIFA1_2	57.0	IMR90p11
23	F2	7.43	EEIFA1_2	57.0	IMR90p11
24	F2	13.34	EEIFA1_2	57.0	IMR90p11
25	F2	21.48	EEIFA1_2	57.0	IMR90p11
26	F2	38.41	EEIFA1_2	57.0	IMR90p11
27	F2	67.53	EEIFA1_2	57.0	IMR90p11
28	F2	114.15	EEIFA1_2	57.0	IMR90p11
29	F2	187.56	EEIFA1_2	57.0	IMR90p11
30	F2	281.75	EEIFA1_2	57.0	IMR90p11
31	F2	373.02	EEIFA1_2	57.0	IMR90p11
32	F2	466.56	EEIFA1_2	57.0	IMR90p11
33	F2	570.05	EEIFA1_2	57.0	IMR90p11
34	F2	685.36	EEIFA1_2	57.0	IMR90p11
35	F2	819.46	EEIFA1_2	57.0	IMR90p11
36	F2	966.18	EEIFA1_2	57.0	IMR90p11
37	F2	1126.11	EEIFA1_2	57.0	IMR90p11
38	F2	1287.75	EEIFA1_2	57.0	IMR90p11
39	F2	1447.36	EEIFA1_2	57.0	IMR90p11
40	F2	1601.12	EEIFA1_2	57.0	IMR90p11
1	G2	6.92	EEIFA1_2	55.7	IMR90p11
2	G2	5.27	EEIFA1_2	55.7	IMR90p11
3	G2	1.56	EEIFA1_2	55.7	IMR90p11
4	G2	1.05	EEIFA1_2	55.7	IMR90p11
5	G2	1.32	EEIFA1_2	55.7	IMR90p11
6	G2	2.17	EEIFA1_2	55.7	IMR90p11
7	G2	5.35	EEIFA1_2	55.7	IMR90p11
8	G2	2.31	EEIFA1_2	55.7	IMR90p11
9	G2	3.32	EEIFA1_2	55.7	IMR90p11
10	G2	-2.84	EEIFA1_2	55.7	IMR90p11
11	G2	1.47	EEIFA1_2	55.7	IMR90p11
12	G2	-2.86	EEIFA1_2	55.7	IMR90p11
13	G2	0.13	EEIFA1_2	55.7	IMR90p11
14	G2	-4.49	EEIFA1_2	55.7	IMR90p11
15	G2	-1.35	EEIFA1_2	55.7	IMR90p11
16	G2	-3.38	EEIFA1_2	55.7	IMR90p11
17	G2	-1.17	EEIFA1_2	55.7	IMR90p11
18	G2	-2.73	EEIFA1_2	55.7	IMR90p11
19	G2	0.56	EEIFA1_2	55.7	IMR90p11
20	G2	-3.01	EEIFA1_2	55.7	IMR90p11
21	G2	-5.01	EEIFA1_2	55.7	IMR90p11
22	G2	2.05	EEIFA1_2	55.7	IMR90p11
23	G2	0.45	EEIFA1_2	55.7	IMR90p11
24	G2	8.61	EEIFA1_2	55.7	IMR90p11
25	G2	7.14	EEIFA1_2	55.7	IMR90p11
26	G2	12.94	EEIFA1_2	55.7	IMR90p11
27	G2	35.27	EEIFA1_2	55.7	IMR90p11
28	G2	57.07	EEIFA1_2	55.7	IMR90p11
29	G2	105.54	EEIFA1_2	55.7	IMR90p11
30	G2	175.52	EEIFA1_2	55.7	IMR90p11
31	G2	257.24	EEIFA1_2	55.7	IMR90p11
32	G2	351.92	EEIFA1_2	55.7	IMR90p11
33	G2	448.59	EEIFA1_2	55.7	IMR90p11
34	G2	553.62	EEIFA1_2	55.7	IMR90p11
35	G2	669.46	EEIFA1_2	55.7	IMR90p11
36	G2	800.37	EEIFA1_2	55.7	IMR90p11
37	G2	946.33	EEIFA1_2	55.7	IMR90p11
38	G2	1105.81	EEIFA1_2	55.7	IMR90p11
39	G2	1273.72	EEIFA1_2	55.7	IMR90p11
40	G2	1443.72	EEIFA1_2	55.7	IMR90p11
1	H2	43.74	EEIFA1_2	55.0	IMR90p11
2	H2	41.68	EEIFA1_2	55.0	IMR90p11
3	H2	40.58	EEIFA1_2	55.0	IMR90p11
4	H2	42.06	EEIFA1_2	55.0	IMR90p11
5	H2	31.54	EEIFA1_2	55.0	IMR90p11
6	H2	22.93	EEIFA1_2	55.0	IMR90p11
7	H2	22.04	EEIFA1_2	55.0	IMR90p11
8	H2	20.83	EEIFA1_2	55.0	IMR90p11
9	H2	12.1	EEIFA1_2	55.0	IMR90p11
10	H2	10.47	EEIFA1_2	55.0	IMR90p11
11	H2	6.81	EEIFA1_2	55.0	IMR90p11
12	H2	1.57	EEIFA1_2	55.0	IMR90p11
13	H2	-4.88	EEIFA1_2	55.0	IMR90p11
14	H2	-9.9	EEIFA1_2	55.0	IMR90p11
15	H2	-10.08	EEIFA1_2	55.0	IMR90p11
16	H2	-18.27	EEIFA1_2	55.0	IMR90p11
17	H2	-21.58	EEIFA1_2	55.0	IMR90p11
18	H2	-27.17	EEIFA1_2	55.0	IMR90p11
19	H2	-30.83	EEIFA1_2	55.0	IMR90p11
20	H2	-31.56	EEIFA1_2	55.0	IMR90p11
21	H2	-36.45	EEIFA1_2	55.0	IMR90p11
22	H2	-37.62	EEIFA1_2	55.0	IMR90p11
23	H2	-42.49	EEIFA1_2	55.0	IMR90p11
24	H2	-47.05	EEIFA1_2	55.0	IMR90p11
25	H2	-48.42	EEIFA1_2	55.0	IMR90p11
26	H2	-46.12	EEIFA1_2	55.0	IMR90p11
27	H2	-39.37	EEIFA1_2	55.0	IMR90p11
28	H2	-28.74	EEIFA1_2	55.0	IMR90p11
29	H2	-1.12	EEIFA1_2	55.0	IMR90p11
30	H2	39.22	EEIFA1_2	55.0	IMR90p11
31	H2	108.82	EEIFA1_2	55.0	IMR90p11
32	H2	194.3	EEIFA1_2	55.0	IMR90p11
33	H2	274.83	EEIFA1_2	55.0	IMR90p11
34	H2	359.89	EEIFA1_2	55.0	IMR90p11
35	H2	454.73	EEIFA1_2	55.0	IMR90p11
36	H2	566.48	EEIFA1_2	55.0	IMR90p11
37	H2	699.58	EEIFA1_2	55.0	IMR90p11
38	H2	850.76	EEIFA1_2	55.0	IMR90p11
39	H2	1014.91	EEIFA1_2	55.0	IMR90p11
40	H2	1184.08	EEIFA1_2	55.0	IMR90p11
1	A2	-9.93	EEIFA1_2	65.0	IMR90p2
2	A2	-1.6	EEIFA1_2	65.0	IMR90p2
3	A2	2.47	EEIFA1_2	65.0	IMR90p2
4	A2	-2.22	EEIFA1_2	65.0	IMR90p2
5	A2	0.18	EEIFA1_2	65.0	IMR90p2
6	A2	-0.69	EEIFA1_2	65.0	IMR90p2
7	A2	1.44	EEIFA1_2	65.0	IMR90p2
8	A2	2.63	EEIFA1_2	65.0	IMR90p2
9	A2	2.16	EEIFA1_2	65.0	IMR90p2
10	A2	2.72	EEIFA1_2	65.0	IMR90p2
11	A2	0.46	EEIFA1_2	65.0	IMR90p2
12	A2	0.25	EEIFA1_2	65.0	IMR90p2
13	A2	-2.51	EEIFA1_2	65.0	IMR90p2
14	A2	-0.3	EEIFA1_2	65.0	IMR90p2
15	A2	-2.88	EEIFA1_2	65.0	IMR90p2
16	A2	-0.63	EEIFA1_2	65.0	IMR90p2
17	A2	-0.98	EEIFA1_2	65.0	IMR90p2
18	A2	-0.1	EEIFA1_2	65.0	IMR90p2
19	A2	1.67	EEIFA1_2	65.0	IMR90p2
20	A2	2.29	EEIFA1_2	65.0	IMR90p2
21	A2	2.38	EEIFA1_2	65.0	IMR90p2
22	A2	11.89	EEIFA1_2	65.0	IMR90p2
23	A2	25.38	EEIFA1_2	65.0	IMR90p2
24	A2	44.76	EEIFA1_2	65.0	IMR90p2
25	A2	76.44	EEIFA1_2	65.0	IMR90p2
26	A2	128.25	EEIFA1_2	65.0	IMR90p2
27	A2	190.52	EEIFA1_2	65.0	IMR90p2
28	A2	265.9	EEIFA1_2	65.0	IMR90p2
29	A2	347.8	EEIFA1_2	65.0	IMR90p2
30	A2	436.79	EEIFA1_2	65.0	IMR90p2
31	A2	533.78	EEIFA1_2	65.0	IMR90p2
32	A2	637.2	EEIFA1_2	65.0	IMR90p2
33	A2	749.94	EEIFA1_2	65.0	IMR90p2
34	A2	866.28	EEIFA1_2	65.0	IMR90p2
35	A2	982.41	EEIFA1_2	65.0	IMR90p2
36	A2	1091.97	EEIFA1_2	65.0	IMR90p2
37	A2	1196.72	EEIFA1_2	65.0	IMR90p2
38	A2	1293.88	EEIFA1_2	65.0	IMR90p2
39	A2	1383.26	EEIFA1_2	65.0	IMR90p2
40	A2	1465.21	EEIFA1_2	65.0	IMR90p2
1	B2	-1.08	EEIFA1_2	64.5	IMR90p2
2	B2	-0.53	EEIFA1_2	64.5	IMR90p2
3	B2	0.76	EEIFA1_2	64.5	IMR90p2
4	B2	1.64	EEIFA1_2	64.5	IMR90p2
5	B2	4.24	EEIFA1_2	64.5	IMR90p2
6	B2	1.91	EEIFA1_2	64.5	IMR90p2
7	B2	1.9	EEIFA1_2	64.5	IMR90p2
8	B2	-6.91	EEIFA1_2	64.5	IMR90p2
9	B2	-0.49	EEIFA1_2	64.5	IMR90p2
10	B2	-1.34	EEIFA1_2	64.5	IMR90p2
11	B2	-0.49	EEIFA1_2	64.5	IMR90p2
12	B2	3.1	EEIFA1_2	64.5	IMR90p2
13	B2	2.65	EEIFA1_2	64.5	IMR90p2
14	B2	-1.7	EEIFA1_2	64.5	IMR90p2
15	B2	-2.87	EEIFA1_2	64.5	IMR90p2
16	B2	-1.74	EEIFA1_2	64.5	IMR90p2
17	B2	0.19	EEIFA1_2	64.5	IMR90p2
18	B2	2.09	EEIFA1_2	64.5	IMR90p2
19	B2	-2.37	EEIFA1_2	64.5	IMR90p2
20	B2	6.75	EEIFA1_2	64.5	IMR90p2
21	B2	16.85	EEIFA1_2	64.5	IMR90p2
22	B2	35.94	EEIFA1_2	64.5	IMR90p2
23	B2	62.71	EEIFA1_2	64.5	IMR90p2
24	B2	104.2	EEIFA1_2	64.5	IMR90p2
25	B2	166.89	EEIFA1_2	64.5	IMR90p2
26	B2	249.06	EEIFA1_2	64.5	IMR90p2
27	B2	335.26	EEIFA1_2	64.5	IMR90p2
28	B2	429.92	EEIFA1_2	64.5	IMR90p2
29	B2	534.73	EEIFA1_2	64.5	IMR90p2
30	B2	647.2	EEIFA1_2	64.5	IMR90p2
31	B2	767.7	EEIFA1_2	64.5	IMR90p2
32	B2	894.06	EEIFA1_2	64.5	IMR90p2
33	B2	1020.79	EEIFA1_2	64.5	IMR90p2
34	B2	1144.9	EEIFA1_2	64.5	IMR90p2
35	B2	1262.92	EEIFA1_2	64.5	IMR90p2
36	B2	1373.97	EEIFA1_2	64.5	IMR90p2
37	B2	1476.61	EEIFA1_2	64.5	IMR90p2
38	B2	1571.46	EEIFA1_2	64.5	IMR90p2
39	B2	1659.38	EEIFA1_2	64.5	IMR90p2
40	B2	1741.24	EEIFA1_2	64.5	IMR90p2
1	C2	-0.89	EEIFA1_2	63.3	IMR90p2
2	C2	3.59	EEIFA1_2	63.3	IMR90p2
3	C2	-1.16	EEIFA1_2	63.3	IMR90p2
4	C2	0.6	EEIFA1_2	63.3	IMR90p2
5	C2	0.88	EEIFA1_2	63.3	IMR90p2
6	C2	4.0	EEIFA1_2	63.3	IMR90p2
7	C2	0.78	EEIFA1_2	63.3	IMR90p2
8	C2	2.9	EEIFA1_2	63.3	IMR90p2
9	C2	2.81	EEIFA1_2	63.3	IMR90p2
10	C2	3.77	EEIFA1_2	63.3	IMR90p2
11	C2	-4.04	EEIFA1_2	63.3	IMR90p2
12	C2	0.71	EEIFA1_2	63.3	IMR90p2
13	C2	1.58	EEIFA1_2	63.3	IMR90p2
14	C2	-5.13	EEIFA1_2	63.3	IMR90p2
15	C2	-5.89	EEIFA1_2	63.3	IMR90p2
16	C2	-1.66	EEIFA1_2	63.3	IMR90p2
17	C2	0.8	EEIFA1_2	63.3	IMR90p2
18	C2	-2.03	EEIFA1_2	63.3	IMR90p2
19	C2	0.22	EEIFA1_2	63.3	IMR90p2
20	C2	10.82	EEIFA1_2	63.3	IMR90p2
21	C2	22.78	EEIFA1_2	63.3	IMR90p2
22	C2	52.66	EEIFA1_2	63.3	IMR90p2
23	C2	98.27	EEIFA1_2	63.3	IMR90p2
24	C2	172.74	EEIFA1_2	63.3	IMR90p2
25	C2	252.74	EEIFA1_2	63.3	IMR90p2
26	C2	348.43	EEIFA1_2	63.3	IMR90p2
27	C2	449.7	EEIFA1_2	63.3	IMR90p2
28	C2	557.51	EEIFA1_2	63.3	IMR90p2
29	C2	678.72	EEIFA1_2	63.3	IMR90p2
30	C2	807.04	EEIFA1_2	63.3	IMR90p2
31	C2	946.22	EEIFA1_2	63.3	IMR90p2
32	C2	1085.02	EEIFA1_2	63.3	IMR90p2
33	C2	1223.25	EEIFA1_2	63.3	IMR90p2
34	C2	1351.54	EEIFA1_2	63.3	IMR90p2
35	C2	1472.08	EEIFA1_2	63.3	IMR90p2
36	C2	1582.15	EEIFA1_2	63.3	IMR90p2
37	C2	1685.67	EEIFA1_2	63.3	IMR90p2
38	C2	1777.83	EEIFA1_2	63.3	IMR90p2
39	C2	1862.03	EEIFA1_2	63.3	IMR90p2
40	C2	1939.01	EEIFA1_2	63.3	IMR90p2
1	D2	-0.35	EEIFA1_2	61.4	IMR90p2
2	D2	1.51	EEIFA1_2	61.4	IMR90p2
3	D2	0.44	EEIFA1_2	61.4	IMR90p2
4	D2	3.66	EEIFA1_2	61.4	IMR90p2
5	D2	-1.42	EEIFA1_2	61.4	IMR90p2
6	D2	-1.4	EEIFA1_2	61.4	IMR90p2
7	D2	4.18	EEIFA1_2	61.4	IMR90p2
8	D2	2.64	EEIFA1_2	61.4	IMR90p2
9	D2	2.15	EEIFA1_2	61.4	IMR90p2
10	D2	-0.2	EEIFA1_2	61.4	IMR90p2
11	D2	0.42	EEIFA1_2	61.4	IMR90p2
12	D2	-3.42	EEIFA1_2	61.4	IMR90p2
13	D2	0.08	EEIFA1_2	61.4	IMR90p2
14	D2	-5.07	EEIFA1_2	61.4	IMR90p2
15	D2	-0.26	EEIFA1_2	61.4	IMR90p2
16	D2	0.77	EEIFA1_2	61.4	IMR90p2
17	D2	-3.89	EEIFA1_2	61.4	IMR90p2
18	D2	2.98	EEIFA1_2	61.4	IMR90p2
19	D2	1.35	EEIFA1_2	61.4	IMR90p2
20	D2	6.03	EEIFA1_2	61.4	IMR90p2
21	D2	16.41	EEIFA1_2	61.4	IMR90p2
22	D2	31.48	EEIFA1_2	61.4	IMR90p2
23	D2	62.74	EEIFA1_2	61.4	IMR90p2
24	D2	115.01	EEIFA1_2	61.4	IMR90p2
25	D2	189.17	EEIFA1_2	61.4	IMR90p2
26	D2	281.54	EEIFA1_2	61.4	IMR90p2
27	D2	375.48	EEIFA1_2	61.4	IMR90p2
28	D2	475.62	EEIFA1_2	61.4	IMR90p2
29	D2	585.95	EEIFA1_2	61.4	IMR90p2
30	D2	708.09	EEIFA1_2	61.4	IMR90p2
31	D2	838.13	EEIFA1_2	61.4	IMR90p2
32	D2	973.71	EEIFA1_2	61.4	IMR90p2
33	D2	1110.17	EEIFA1_2	61.4	IMR90p2
34	D2	1242.34	EEIFA1_2	61.4	IMR90p2
35	D2	1368.85	EEIFA1_2	61.4	IMR90p2
36	D2	1486.25	EEIFA1_2	61.4	IMR90p2
37	D2	1594.98	EEIFA1_2	61.4	IMR90p2
38	D2	1693.01	EEIFA1_2	61.4	IMR90p2
39	D2	1781.31	EEIFA1_2	61.4	IMR90p2
40	D2	1864.79	EEIFA1_2	61.4	IMR90p2
1	E2	-0.4	EEIFA1_2	59.0	IMR90p2
2	E2	2.6	EEIFA1_2	59.0	IMR90p2
3	E2	3.05	EEIFA1_2	59.0	IMR90p2
4	E2	-0.54	EEIFA1_2	59.0	IMR90p2
5	E2	3.63	EEIFA1_2	59.0	IMR90p2
6	E2	1.26	EEIFA1_2	59.0	IMR90p2
7	E2	4.43	EEIFA1_2	59.0	IMR90p2
8	E2	0.66	EEIFA1_2	59.0	IMR90p2
9	E2	-2.27	EEIFA1_2	59.0	IMR90p2
10	E2	1.58	EEIFA1_2	59.0	IMR90p2
11	E2	-3.31	EEIFA1_2	59.0	IMR90p2
12	E2	0.69	EEIFA1_2	59.0	IMR90p2
13	E2	-0.55	EEIFA1_2	59.0	IMR90p2
14	E2	-5.13	EEIFA1_2	59.0	IMR90p2
15	E2	-4.62	EEIFA1_2	59.0	IMR90p2
16	E2	-1.07	EEIFA1_2	59.0	IMR90p2
17	E2	-1.39	EEIFA1_2	59.0	IMR90p2
18	E2	-4.32	EEIFA1_2	59.0	IMR90p2
19	E2	5.45	EEIFA1_2	59.0	IMR90p2
20	E2	2.74	EEIFA1_2	59.0	IMR90p2
21	E2	2.93	EEIFA1_2	59.0	IMR90p2
22	E2	5.36	EEIFA1_2	59.0	IMR90p2
23	E2	15.04	EEIFA1_2	59.0	IMR90p2
24	E2	34.11	EEIFA1_2	59.0	IMR90p2
25	E2	61.27	EEIFA1_2	59.0	IMR90p2
26	E2	117.71	EEIFA1_2	59.0	IMR90p2
27	E2	187.9	EEIFA1_2	59.0	IMR90p2
28	E2	275.42	EEIFA1_2	59.0	IMR90p2
29	E2	363.79	EEIFA1_2	59.0	IMR90p2
30	E2	458.39	EEIFA1_2	59.0	IMR90p2
31	E2	563.02	EEIFA1_2	59.0	IMR90p2
32	E2	682.02	EEIFA1_2	59.0	IMR90p2
33	E2	816.22	EEIFA1_2	59.0	IMR90p2
34	E2	965.57	EEIFA1_2	59.0	IMR90p2
35	E2	1120.5	EEIFA1_2	59.0	IMR90p2
36	E2	1273.06	EEIFA1_2	59.0	IMR90p2
37	E2	1416.59	EEIFA1_2	59.0	IMR90p2
38	E2	1543.89	EEIFA1_2	59.0	IMR90p2
39	E2	1659.21	EEIFA1_2	59.0	IMR90p2
40	E2	1765.43	EEIFA1_2	59.0	IMR90p2
1	F2	2.3	EEIFA1_2	57.0	IMR90p2
2	F2	3.35	EEIFA1_2	57.0	IMR90p2
3	F2	-0.58	EEIFA1_2	57.0	IMR90p2
4	F2	-0.59	EEIFA1_2	57.0	IMR90p2
5	F2	-1.48	EEIFA1_2	57.0	IMR90p2
6	F2	3.17	EEIFA1_2	57.0	IMR90p2
7	F2	-0.75	EEIFA1_2	57.0	IMR90p2
8	F2	5.56	EEIFA1_2	57.0	IMR90p2
9	F2	-0.66	EEIFA1_2	57.0	IMR90p2
10	F2	1.76	EEIFA1_2	57.0	IMR90p2
11	F2	1.34	EEIFA1_2	57.0	IMR90p2
12	F2	0.97	EEIFA1_2	57.0	IMR90p2
13	F2	3.56	EEIFA1_2	57.0	IMR90p2
14	F2	1.12	EEIFA1_2	57.0	IMR90p2
15	F2	-3.86	EEIFA1_2	57.0	IMR90p2
16	F2	-3.4	EEIFA1_2	57.0	IMR90p2
17	F2	-2.43	EEIFA1_2	57.0	IMR90p2
18	F2	-1.84	EEIFA1_2	57.0	IMR90p2
19	F2	4.32	EEIFA1_2	57.0	IMR90p2
20	F2	-2.66	EEIFA1_2	57.0	IMR90p2
21	F2	2.17	EEIFA1_2	57.0	IMR90p2
22	F2	-0.27	EEIFA1_2	57.0	IMR90p2
23	F2	4.23	EEIFA1_2	57.0	IMR90p2
24	F2	10.36	EEIFA1_2	57.0	IMR90p2
25	F2	20.24	EEIFA1_2	57.0	IMR90p2
26	F2	40.77	EEIFA1_2	57.0	IMR90p2
27	F2	75.73	EEIFA1_2	57.0	IMR90p2
28	F2	133.82	EEIFA1_2	57.0	IMR90p2
29	F2	205.23	EEIFA1_2	57.0	IMR90p2
30	F2	286.3	EEIFA1_2	57.0	IMR90p2
31	F2	369.3	EEIFA1_2	57.0	IMR90p2
32	F2	458.76	EEIFA1_2	57.0	IMR90p2
33	F2	565.61	EEIFA1_2	57.0	IMR90p2
34	F2	695.86	EEIFA1_2	57.0	IMR90p2
35	F2	848.66	EEIFA1_2	57.0	IMR90p2
36	F2	1011.88	EEIFA1_2	57.0	IMR90p2
37	F2	1172.98	EEIFA1_2	57.0	IMR90p2
38	F2	1321.67	EEIFA1_2	57.0	IMR90p2
39	F2	1458.08	EEIFA1_2	57.0	IMR90p2
40	F2	1585.13	EEIFA1_2	57.0	IMR90p2
1	G2	1.9	EEIFA1_2	55.7	IMR90p2
2	G2	3.71	EEIFA1_2	55.7	IMR90p2
3	G2	-2.37	EEIFA1_2	55.7	IMR90p2
4	G2	-4.12	EEIFA1_2	55.7	IMR90p2
5	G2	-1.4	EEIFA1_2	55.7	IMR90p2
6	G2	3.23	EEIFA1_2	55.7	IMR90p2
7	G2	4.2	EEIFA1_2	55.7	IMR90p2
8	G2	5.31	EEIFA1_2	55.7	IMR90p2
9	G2	4.09	EEIFA1_2	55.7	IMR90p2
10	G2	4.33	EEIFA1_2	55.7	IMR90p2
11	G2	1.26	EEIFA1_2	55.7	IMR90p2
12	G2	0.25	EEIFA1_2	55.7	IMR90p2
13	G2	-2.01	EEIFA1_2	55.7	IMR90p2
14	G2	-1.83	EEIFA1_2	55.7	IMR90p2
15	G2	2.12	EEIFA1_2	55.7	IMR90p2
16	G2	1.75	EEIFA1_2	55.7	IMR90p2
17	G2	-1.69	EEIFA1_2	55.7	IMR90p2
18	G2	-2.71	EEIFA1_2	55.7	IMR90p2
19	G2	-2.75	EEIFA1_2	55.7	IMR90p2
20	G2	-1.39	EEIFA1_2	55.7	IMR90p2
21	G2	1.99	EEIFA1_2	55.7	IMR90p2
22	G2	-2.47	EEIFA1_2	55.7	IMR90p2
23	G2	3.11	EEIFA1_2	55.7	IMR90p2
24	G2	5.05	EEIFA1_2	55.7	IMR90p2
25	G2	11.29	EEIFA1_2	55.7	IMR90p2
26	G2	22.19	EEIFA1_2	55.7	IMR90p2
27	G2	42.2	EEIFA1_2	55.7	IMR90p2
28	G2	80.3	EEIFA1_2	55.7	IMR90p2
29	G2	134.45	EEIFA1_2	55.7	IMR90p2
30	G2	202.73	EEIFA1_2	55.7	IMR90p2
31	G2	271.74	EEIFA1_2	55.7	IMR90p2
32	G2	352.79	EEIFA1_2	55.7	IMR90p2
33	G2	461.77	EEIFA1_2	55.7	IMR90p2
34	G2	601.26	EEIFA1_2	55.7	IMR90p2
35	G2	767.86	EEIFA1_2	55.7	IMR90p2
36	G2	943.21	EEIFA1_2	55.7	IMR90p2
37	G2	1113.72	EEIFA1_2	55.7	IMR90p2
38	G2	1269.69	EEIFA1_2	55.7	IMR90p2
39	G2	1410.49	EEIFA1_2	55.7	IMR90p2
40	G2	1541.05	EEIFA1_2	55.7	IMR90p2
1	H2	0.51	EEIFA1_2	55.0	IMR90p2
2	H2	4.53	EEIFA1_2	55.0	IMR90p2
3	H2	1.23	EEIFA1_2	55.0	IMR90p2
4	H2	2.05	EEIFA1_2	55.0	IMR90p2
5	H2	1.62	EEIFA1_2	55.0	IMR90p2
6	H2	-1.37	EEIFA1_2	55.0	IMR90p2
7	H2	1.65	EEIFA1_2	55.0	IMR90p2
8	H2	-0.12	EEIFA1_2	55.0	IMR90p2
9	H2	-0.3	EEIFA1_2	55.0	IMR90p2
10	H2	2.55	EEIFA1_2	55.0	IMR90p2
11	H2	-1.33	EEIFA1_2	55.0	IMR90p2
12	H2	0.18	EEIFA1_2	55.0	IMR90p2
13	H2	2.27	EEIFA1_2	55.0	IMR90p2
14	H2	-0.06	EEIFA1_2	55.0	IMR90p2
15	H2	-0.95	EEIFA1_2	55.0	IMR90p2
16	H2	-3.39	EEIFA1_2	55.0	IMR90p2
17	H2	-0.04	EEIFA1_2	55.0	IMR90p2
18	H2	-1.84	EEIFA1_2	55.0	IMR90p2
19	H2	-0.41	EEIFA1_2	55.0	IMR90p2
20	H2	0.16	EEIFA1_2	55.0	IMR90p2
21	H2	3.72	EEIFA1_2	55.0	IMR90p2
22	H2	-0.44	EEIFA1_2	55.0	IMR90p2
23	H2	1.83	EEIFA1_2	55.0	IMR90p2
24	H2	2.82	EEIFA1_2	55.0	IMR90p2
25	H2	3.35	EEIFA1_2	55.0	IMR90p2
26	H2	17.25	EEIFA1_2	55.0	IMR90p2
27	H2	28.22	EEIFA1_2	55.0	IMR90p2
28	H2	49.71	EEIFA1_2	55.0	IMR90p2
29	H2	87.87	EEIFA1_2	55.0	IMR90p2
30	H2	141.56	EEIFA1_2	55.0	IMR90p2
31	H2	205.33	EEIFA1_2	55.0	IMR90p2
32	H2	277.77	EEIFA1_2	55.0	IMR90p2
33	H2	367.74	EEIFA1_2	55.0	IMR90p2
34	H2	486.07	EEIFA1_2	55.0	IMR90p2
35	H2	637.13	EEIFA1_2	55.0	IMR90p2
36	H2	804.88	EEIFA1_2	55.0	IMR90p2
37	H2	975.07	EEIFA1_2	55.0	IMR90p2
38	H2	1133.23	EEIFA1_2	55.0	IMR90p2
39	H2	1278.16	EEIFA1_2	55.0	IMR90p2
40	H2	1413.29	EEIFA1_2	55.0	IMR90p2
1	A2	-1.15	EEIFA1_2	65.0	IMR90p8
2	A2	0.61	EEIFA1_2	65.0	IMR90p8
3	A2	4.54	EEIFA1_2	65.0	IMR90p8
4	A2	4.19	EEIFA1_2	65.0	IMR90p8
5	A2	3.0	EEIFA1_2	65.0	IMR90p8
6	A2	4.3	EEIFA1_2	65.0	IMR90p8
7	A2	1.27	EEIFA1_2	65.0	IMR90p8
8	A2	-0.4	EEIFA1_2	65.0	IMR90p8
9	A2	-1.57	EEIFA1_2	65.0	IMR90p8
10	A2	-2.07	EEIFA1_2	65.0	IMR90p8
11	A2	-8.5	EEIFA1_2	65.0	IMR90p8
12	A2	-3.72	EEIFA1_2	65.0	IMR90p8
13	A2	-3.14	EEIFA1_2	65.0	IMR90p8
14	A2	-0.15	EEIFA1_2	65.0	IMR90p8
15	A2	-3.29	EEIFA1_2	65.0	IMR90p8
16	A2	5.27	EEIFA1_2	65.0	IMR90p8
17	A2	-1.01	EEIFA1_2	65.0	IMR90p8
18	A2	-3.84	EEIFA1_2	65.0	IMR90p8
19	A2	1.0	EEIFA1_2	65.0	IMR90p8
20	A2	-4.73	EEIFA1_2	65.0	IMR90p8
21	A2	7.57	EEIFA1_2	65.0	IMR90p8
22	A2	9.58	EEIFA1_2	65.0	IMR90p8
23	A2	20.04	EEIFA1_2	65.0	IMR90p8
24	A2	44.43	EEIFA1_2	65.0	IMR90p8
25	A2	84.69	EEIFA1_2	65.0	IMR90p8
26	A2	145.66	EEIFA1_2	65.0	IMR90p8
27	A2	219.56	EEIFA1_2	65.0	IMR90p8
28	A2	305.8	EEIFA1_2	65.0	IMR90p8
29	A2	400.66	EEIFA1_2	65.0	IMR90p8
30	A2	503.35	EEIFA1_2	65.0	IMR90p8
31	A2	615.76	EEIFA1_2	65.0	IMR90p8
32	A2	743.12	EEIFA1_2	65.0	IMR90p8
33	A2	874.41	EEIFA1_2	65.0	IMR90p8
34	A2	1012.07	EEIFA1_2	65.0	IMR90p8
35	A2	1141.71	EEIFA1_2	65.0	IMR90p8
36	A2	1268.82	EEIFA1_2	65.0	IMR90p8
37	A2	1389.52	EEIFA1_2	65.0	IMR90p8
38	A2	1504.55	EEIFA1_2	65.0	IMR90p8
39	A2	1607.93	EEIFA1_2	65.0	IMR90p8
40	A2	1699.2	EEIFA1_2	65.0	IMR90p8
1	B2	6.92	EEIFA1_2	64.5	IMR90p8
2	B2	6.35	EEIFA1_2	64.5	IMR90p8
3	B2	3.9	EEIFA1_2	64.5	IMR90p8
4	B2	4.25	EEIFA1_2	64.5	IMR90p8
5	B2	-2.81	EEIFA1_2	64.5	IMR90p8
6	B2	5.15	EEIFA1_2	64.5	IMR90p8
7	B2	0.69	EEIFA1_2	64.5	IMR90p8
8	B2	-1.29	EEIFA1_2	64.5	IMR90p8
9	B2	-2.42	EEIFA1_2	64.5	IMR90p8
10	B2	4.9	EEIFA1_2	64.5	IMR90p8
11	B2	-4.3	EEIFA1_2	64.5	IMR90p8
12	B2	-1.15	EEIFA1_2	64.5	IMR90p8
13	B2	-1.47	EEIFA1_2	64.5	IMR90p8
14	B2	-3.15	EEIFA1_2	64.5	IMR90p8
15	B2	-2.53	EEIFA1_2	64.5	IMR90p8
16	B2	-1.43	EEIFA1_2	64.5	IMR90p8
17	B2	-4.24	EEIFA1_2	64.5	IMR90p8
18	B2	0.73	EEIFA1_2	64.5	IMR90p8
19	B2	0.76	EEIFA1_2	64.5	IMR90p8
20	B2	4.51	EEIFA1_2	64.5	IMR90p8
21	B2	8.15	EEIFA1_2	64.5	IMR90p8
22	B2	21.97	EEIFA1_2	64.5	IMR90p8
23	B2	45.64	EEIFA1_2	64.5	IMR90p8
24	B2	91.75	EEIFA1_2	64.5	IMR90p8
25	B2	151.39	EEIFA1_2	64.5	IMR90p8
26	B2	232.95	EEIFA1_2	64.5	IMR90p8
27	B2	329.59	EEIFA1_2	64.5	IMR90p8
28	B2	436.74	EEIFA1_2	64.5	IMR90p8
29	B2	548.18	EEIFA1_2	64.5	IMR90p8
30	B2	669.31	EEIFA1_2	64.5	IMR90p8
31	B2	799.88	EEIFA1_2	64.5	IMR90p8
32	B2	942.65	EEIFA1_2	64.5	IMR90p8
33	B2	1086.52	EEIFA1_2	64.5	IMR90p8
34	B2	1227.99	EEIFA1_2	64.5	IMR90p8
35	B2	1359.26	EEIFA1_2	64.5	IMR90p8
36	B2	1484.77	EEIFA1_2	64.5	IMR90p8
37	B2	1603.13	EEIFA1_2	64.5	IMR90p8
38	B2	1712.4	EEIFA1_2	64.5	IMR90p8
39	B2	1811.37	EEIFA1_2	64.5	IMR90p8
40	B2	1901.49	EEIFA1_2	64.5	IMR90p8
1	C2	4.1	EEIFA1_2	63.3	IMR90p8
2	C2	0.76	EEIFA1_2	63.3	IMR90p8
3	C2	5.02	EEIFA1_2	63.3	IMR90p8
4	C2	-2.23	EEIFA1_2	63.3	IMR90p8
5	C2	3.34	EEIFA1_2	63.3	IMR90p8
6	C2	3.66	EEIFA1_2	63.3	IMR90p8
7	C2	1.18	EEIFA1_2	63.3	IMR90p8
8	C2	-0.69	EEIFA1_2	63.3	IMR90p8
9	C2	-7.09	EEIFA1_2	63.3	IMR90p8
10	C2	0.61	EEIFA1_2	63.3	IMR90p8
11	C2	-0.28	EEIFA1_2	63.3	IMR90p8
12	C2	0.72	EEIFA1_2	63.3	IMR90p8
13	C2	-2.37	EEIFA1_2	63.3	IMR90p8
14	C2	-2.03	EEIFA1_2	63.3	IMR90p8
15	C2	-1.08	EEIFA1_2	63.3	IMR90p8
16	C2	4.65	EEIFA1_2	63.3	IMR90p8
17	C2	-2.76	EEIFA1_2	63.3	IMR90p8
18	C2	0.63	EEIFA1_2	63.3	IMR90p8
19	C2	3.36	EEIFA1_2	63.3	IMR90p8
20	C2	3.61	EEIFA1_2	63.3	IMR90p8
21	C2	19.82	EEIFA1_2	63.3	IMR90p8
22	C2	42.09	EEIFA1_2	63.3	IMR90p8
23	C2	83.84	EEIFA1_2	63.3	IMR90p8
24	C2	141.77	EEIFA1_2	63.3	IMR90p8
25	C2	232.17	EEIFA1_2	63.3	IMR90p8
26	C2	335.92	EEIFA1_2	63.3	IMR90p8
27	C2	446.78	EEIFA1_2	63.3	IMR90p8
28	C2	568.09	EEIFA1_2	63.3	IMR90p8
29	C2	699.28	EEIFA1_2	63.3	IMR90p8
30	C2	840.37	EEIFA1_2	63.3	IMR90p8
31	C2	989.28	EEIFA1_2	63.3	IMR90p8
32	C2	1147.12	EEIFA1_2	63.3	IMR90p8
33	C2	1305.2	EEIFA1_2	63.3	IMR90p8
34	C2	1457.65	EEIFA1_2	63.3	IMR90p8
35	C2	1599.61	EEIFA1_2	63.3	IMR90p8
36	C2	1732.11	EEIFA1_2	63.3	IMR90p8
37	C2	1854.54	EEIFA1_2	63.3	IMR90p8
38	C2	1968.87	EEIFA1_2	63.3	IMR90p8
39	C2	2071.1	EEIFA1_2	63.3	IMR90p8
40	C2	2163.47	EEIFA1_2	63.3	IMR90p8
1	D2	6.23	EEIFA1_2	61.4	IMR90p8
2	D2	4.26	EEIFA1_2	61.4	IMR90p8
3	D2	5.8	EEIFA1_2	61.4	IMR90p8
4	D2	3.98	EEIFA1_2	61.4	IMR90p8
5	D2	-1.7	EEIFA1_2	61.4	IMR90p8
6	D2	0.86	EEIFA1_2	61.4	IMR90p8
7	D2	1.78	EEIFA1_2	61.4	IMR90p8
8	D2	1.6	EEIFA1_2	61.4	IMR90p8
9	D2	-2.21	EEIFA1_2	61.4	IMR90p8
10	D2	-3.11	EEIFA1_2	61.4	IMR90p8
11	D2	-2.61	EEIFA1_2	61.4	IMR90p8
12	D2	0.97	EEIFA1_2	61.4	IMR90p8
13	D2	-0.74	EEIFA1_2	61.4	IMR90p8
14	D2	-0.13	EEIFA1_2	61.4	IMR90p8
15	D2	-6.05	EEIFA1_2	61.4	IMR90p8
16	D2	0.51	EEIFA1_2	61.4	IMR90p8
17	D2	-3.43	EEIFA1_2	61.4	IMR90p8
18	D2	-3.86	EEIFA1_2	61.4	IMR90p8
19	D2	-0.0	EEIFA1_2	61.4	IMR90p8
20	D2	4.07	EEIFA1_2	61.4	IMR90p8
21	D2	11.34	EEIFA1_2	61.4	IMR90p8
22	D2	20.13	EEIFA1_2	61.4	IMR90p8
23	D2	46.63	EEIFA1_2	61.4	IMR90p8
24	D2	88.28	EEIFA1_2	61.4	IMR90p8
25	D2	153.59	EEIFA1_2	61.4	IMR90p8
26	D2	246.54	EEIFA1_2	61.4	IMR90p8
27	D2	358.66	EEIFA1_2	61.4	IMR90p8
28	D2	470.03	EEIFA1_2	61.4	IMR90p8
29	D2	587.0	EEIFA1_2	61.4	IMR90p8
30	D2	719.36	EEIFA1_2	61.4	IMR90p8
31	D2	861.89	EEIFA1_2	61.4	IMR90p8
32	D2	1019.98	EEIFA1_2	61.4	IMR90p8
33	D2	1177.84	EEIFA1_2	61.4	IMR90p8
34	D2	1336.51	EEIFA1_2	61.4	IMR90p8
35	D2	1485.88	EEIFA1_2	61.4	IMR90p8
36	D2	1630.63	EEIFA1_2	61.4	IMR90p8
37	D2	1768.65	EEIFA1_2	61.4	IMR90p8
38	D2	1897.3	EEIFA1_2	61.4	IMR90p8
39	D2	2015.16	EEIFA1_2	61.4	IMR90p8
40	D2	2123.42	EEIFA1_2	61.4	IMR90p8
1	E2	0.94	EEIFA1_2	59.0	IMR90p8
2	E2	4.16	EEIFA1_2	59.0	IMR90p8
3	E2	11.0	EEIFA1_2	59.0	IMR90p8
4	E2	1.79	EEIFA1_2	59.0	IMR90p8
5	E2	-0.63	EEIFA1_2	59.0	IMR90p8
6	E2	-1.45	EEIFA1_2	59.0	IMR90p8
7	E2	-2.74	EEIFA1_2	59.0	IMR90p8
8	E2	-2.15	EEIFA1_2	59.0	IMR90p8
9	E2	-0.97	EEIFA1_2	59.0	IMR90p8
10	E2	1.68	EEIFA1_2	59.0	IMR90p8
11	E2	-2.29	EEIFA1_2	59.0	IMR90p8
12	E2	0.77	EEIFA1_2	59.0	IMR90p8
13	E2	2.09	EEIFA1_2	59.0	IMR90p8
14	E2	2.46	EEIFA1_2	59.0	IMR90p8
15	E2	-4.49	EEIFA1_2	59.0	IMR90p8
16	E2	-0.89	EEIFA1_2	59.0	IMR90p8
17	E2	-6.98	EEIFA1_2	59.0	IMR90p8
18	E2	-0.28	EEIFA1_2	59.0	IMR90p8
19	E2	-2.78	EEIFA1_2	59.0	IMR90p8
20	E2	-0.32	EEIFA1_2	59.0	IMR90p8
21	E2	-3.18	EEIFA1_2	59.0	IMR90p8
22	E2	4.31	EEIFA1_2	59.0	IMR90p8
23	E2	12.51	EEIFA1_2	59.0	IMR90p8
24	E2	23.16	EEIFA1_2	59.0	IMR90p8
25	E2	48.79	EEIFA1_2	59.0	IMR90p8
26	E2	92.42	EEIFA1_2	59.0	IMR90p8
27	E2	165.68	EEIFA1_2	59.0	IMR90p8
28	E2	264.94	EEIFA1_2	59.0	IMR90p8
29	E2	371.54	EEIFA1_2	59.0	IMR90p8
30	E2	483.27	EEIFA1_2	59.0	IMR90p8
31	E2	605.29	EEIFA1_2	59.0	IMR90p8
32	E2	740.82	EEIFA1_2	59.0	IMR90p8
33	E2	889.94	EEIFA1_2	59.0	IMR90p8
34	E2	1049.44	EEIFA1_2	59.0	IMR90p8
35	E2	1211.21	EEIFA1_2	59.0	IMR90p8
36	E2	1372.98	EEIFA1_2	59.0	IMR90p8
37	E2	1534.0	EEIFA1_2	59.0	IMR90p8
38	E2	1694.59	EEIFA1_2	59.0	IMR90p8
39	E2	1843.89	EEIFA1_2	59.0	IMR90p8
40	E2	1980.69	EEIFA1_2	59.0	IMR90p8
1	F2	2.93	EEIFA1_2	57.0	IMR90p8
2	F2	5.61	EEIFA1_2	57.0	IMR90p8
3	F2	3.31	EEIFA1_2	57.0	IMR90p8
4	F2	2.47	EEIFA1_2	57.0	IMR90p8
5	F2	4.75	EEIFA1_2	57.0	IMR90p8
6	F2	-1.26	EEIFA1_2	57.0	IMR90p8
7	F2	0.24	EEIFA1_2	57.0	IMR90p8
8	F2	-0.59	EEIFA1_2	57.0	IMR90p8
9	F2	-2.55	EEIFA1_2	57.0	IMR90p8
10	F2	-0.31	EEIFA1_2	57.0	IMR90p8
11	F2	-1.37	EEIFA1_2	57.0	IMR90p8
12	F2	2.08	EEIFA1_2	57.0	IMR90p8
13	F2	-1.17	EEIFA1_2	57.0	IMR90p8
14	F2	-3.58	EEIFA1_2	57.0	IMR90p8
15	F2	-0.26	EEIFA1_2	57.0	IMR90p8
16	F2	1.33	EEIFA1_2	57.0	IMR90p8
17	F2	1.48	EEIFA1_2	57.0	IMR90p8
18	F2	-1.19	EEIFA1_2	57.0	IMR90p8
19	F2	-2.16	EEIFA1_2	57.0	IMR90p8
20	F2	-1.12	EEIFA1_2	57.0	IMR90p8
21	F2	-0.8	EEIFA1_2	57.0	IMR90p8
22	F2	-2.96	EEIFA1_2	57.0	IMR90p8
23	F2	3.49	EEIFA1_2	57.0	IMR90p8
24	F2	8.6	EEIFA1_2	57.0	IMR90p8
25	F2	14.06	EEIFA1_2	57.0	IMR90p8
26	F2	23.58	EEIFA1_2	57.0	IMR90p8
27	F2	53.25	EEIFA1_2	57.0	IMR90p8
28	F2	101.09	EEIFA1_2	57.0	IMR90p8
29	F2	174.79	EEIFA1_2	57.0	IMR90p8
30	F2	260.38	EEIFA1_2	57.0	IMR90p8
31	F2	361.76	EEIFA1_2	57.0	IMR90p8
32	F2	469.25	EEIFA1_2	57.0	IMR90p8
33	F2	582.51	EEIFA1_2	57.0	IMR90p8
34	F2	711.46	EEIFA1_2	57.0	IMR90p8
35	F2	848.3	EEIFA1_2	57.0	IMR90p8
36	F2	996.95	EEIFA1_2	57.0	IMR90p8
37	F2	1149.19	EEIFA1_2	57.0	IMR90p8
38	F2	1303.44	EEIFA1_2	57.0	IMR90p8
39	F2	1454.04	EEIFA1_2	57.0	IMR90p8
40	F2	1599.88	EEIFA1_2	57.0	IMR90p8
1	G2	4.44	EEIFA1_2	55.7	IMR90p8
2	G2	4.67	EEIFA1_2	55.7	IMR90p8
3	G2	4.62	EEIFA1_2	55.7	IMR90p8
4	G2	4.05	EEIFA1_2	55.7	IMR90p8
5	G2	2.06	EEIFA1_2	55.7	IMR90p8
6	G2	1.14	EEIFA1_2	55.7	IMR90p8
7	G2	0.85	EEIFA1_2	55.7	IMR90p8
8	G2	-0.78	EEIFA1_2	55.7	IMR90p8
9	G2	-6.76	EEIFA1_2	55.7	IMR90p8
10	G2	-2.85	EEIFA1_2	55.7	IMR90p8
11	G2	-4.85	EEIFA1_2	55.7	IMR90p8
12	G2	2.63	EEIFA1_2	55.7	IMR90p8
13	G2	-0.98	EEIFA1_2	55.7	IMR90p8
14	G2	2.15	EEIFA1_2	55.7	IMR90p8
15	G2	0.04	EEIFA1_2	55.7	IMR90p8
16	G2	-0.37	EEIFA1_2	55.7	IMR90p8
17	G2	-2.05	EEIFA1_2	55.7	IMR90p8
18	G2	0.89	EEIFA1_2	55.7	IMR90p8
19	G2	-1.75	EEIFA1_2	55.7	IMR90p8
20	G2	0.81	EEIFA1_2	55.7	IMR90p8
21	G2	-1.67	EEIFA1_2	55.7	IMR90p8
22	G2	3.6	EEIFA1_2	55.7	IMR90p8
23	G2	0.55	EEIFA1_2	55.7	IMR90p8
24	G2	4.69	EEIFA1_2	55.7	IMR90p8
25	G2	8.77	EEIFA1_2	55.7	IMR90p8
26	G2	17.08	EEIFA1_2	55.7	IMR90p8
27	G2	31.1	EEIFA1_2	55.7	IMR90p8
28	G2	56.09	EEIFA1_2	55.7	IMR90p8
29	G2	96.19	EEIFA1_2	55.7	IMR90p8
30	G2	168.82	EEIFA1_2	55.7	IMR90p8
31	G2	256.7	EEIFA1_2	55.7	IMR90p8
32	G2	357.23	EEIFA1_2	55.7	IMR90p8
33	G2	460.37	EEIFA1_2	55.7	IMR90p8
34	G2	574.79	EEIFA1_2	55.7	IMR90p8
35	G2	699.55	EEIFA1_2	55.7	IMR90p8
36	G2	837.31	EEIFA1_2	55.7	IMR90p8
37	G2	987.3	EEIFA1_2	55.7	IMR90p8
38	G2	1143.58	EEIFA1_2	55.7	IMR90p8
39	G2	1303.08	EEIFA1_2	55.7	IMR90p8
40	G2	1457.89	EEIFA1_2	55.7	IMR90p8
1	H2	-5.61	EEIFA1_2	55.0	IMR90p8
2	H2	-3.41	EEIFA1_2	55.0	IMR90p8
3	H2	1.38	EEIFA1_2	55.0	IMR90p8
4	H2	3.18	EEIFA1_2	55.0	IMR90p8
5	H2	1.56	EEIFA1_2	55.0	IMR90p8
6	H2	5.98	EEIFA1_2	55.0	IMR90p8
7	H2	2.19	EEIFA1_2	55.0	IMR90p8
8	H2	0.35	EEIFA1_2	55.0	IMR90p8
9	H2	-1.4	EEIFA1_2	55.0	IMR90p8
10	H2	0.07	EEIFA1_2	55.0	IMR90p8
11	H2	-2.85	EEIFA1_2	55.0	IMR90p8
12	H2	-2.1	EEIFA1_2	55.0	IMR90p8
13	H2	-4.17	EEIFA1_2	55.0	IMR90p8
14	H2	-1.38	EEIFA1_2	55.0	IMR90p8
15	H2	-2.65	EEIFA1_2	55.0	IMR90p8
16	H2	-2.09	EEIFA1_2	55.0	IMR90p8
17	H2	-0.63	EEIFA1_2	55.0	IMR90p8
18	H2	-2.12	EEIFA1_2	55.0	IMR90p8
19	H2	-2.55	EEIFA1_2	55.0	IMR90p8
20	H2	-2.22	EEIFA1_2	55.0	IMR90p8
21	H2	2.64	EEIFA1_2	55.0	IMR90p8
22	H2	3.3	EEIFA1_2	55.0	IMR90p8
23	H2	4.33	EEIFA1_2	55.0	IMR90p8
24	H2	1.43	EEIFA1_2	55.0	IMR90p8
25	H2	4.33	EEIFA1_2	55.0	IMR90p8
26	H2	6.1	EEIFA1_2	55.0	IMR90p8
27	H2	16.66	EEIFA1_2	55.0	IMR90p8
28	H2	33.38	EEIFA1_2	55.0	IMR90p8
29	H2	59.64	EEIFA1_2	55.0	IMR90p8
30	H2	110.28	EEIFA1_2	55.0	IMR90p8
31	H2	175.78	EEIFA1_2	55.0	IMR90p8
32	H2	258.2	EEIFA1_2	55.0	IMR90p8
33	H2	356.65	EEIFA1_2	55.0	IMR90p8
34	H2	457.4	EEIFA1_2	55.0	IMR90p8
35	H2	566.47	EEIFA1_2	55.0	IMR90p8
36	H2	683.45	EEIFA1_2	55.0	IMR90p8
37	H2	816.42	EEIFA1_2	55.0	IMR90p8
38	H2	958.41	EEIFA1_2	55.0	IMR90p8
39	H2	1107.35	EEIFA1_2	55.0	IMR90p8
40	H2	1253.11	EEIFA1_2	55.0	IMR90p8
