# Supplementary material for: Primer PICKR: literature-mined scoring platform for robust RT–qPCR primers
Source: Nat Commun. 2026 May 28;17:6938. doi: 10.1038/s41467-026-73648-2 (PMC13388996; doi:10.1038/s41467-026-73648-2)
Supplement: Supplementary file 11 — Source Data [file 41467_2026_73648_MOESM11_ESM.zip › Suppl_Fig_S15/melting_curve_data_EGFR_2.csv]

Temperature	Well	Derivative	Target	melt temp	Replicate
55.0	A1	10.48	EGFR_2	65.0	IMR90p11
55.5	A1	22.72	EGFR_2	65.0	IMR90p11
56.0	A1	20.97	EGFR_2	65.0	IMR90p11
56.5	A1	20.97	EGFR_2	65.0	IMR90p11
57.0	A1	20.97	EGFR_2	65.0	IMR90p11
57.5	A1	21.15	EGFR_2	65.0	IMR90p11
58.0	A1	20.07	EGFR_2	65.0	IMR90p11
58.5	A1	17.66	EGFR_2	65.0	IMR90p11
59.0	A1	15.99	EGFR_2	65.0	IMR90p11
59.5	A1	14.18	EGFR_2	65.0	IMR90p11
60.0	A1	12.1	EGFR_2	65.0	IMR90p11
60.5	A1	12.78	EGFR_2	65.0	IMR90p11
61.0	A1	15.97	EGFR_2	65.0	IMR90p11
61.5	A1	20.51	EGFR_2	65.0	IMR90p11
62.0	A1	28.29	EGFR_2	65.0	IMR90p11
62.5	A1	39.22	EGFR_2	65.0	IMR90p11
63.0	A1	50.56	EGFR_2	65.0	IMR90p11
63.5	A1	61.63	EGFR_2	65.0	IMR90p11
64.0	A1	72.25	EGFR_2	65.0	IMR90p11
64.5	A1	80.05	EGFR_2	65.0	IMR90p11
65.0	A1	84.76	EGFR_2	65.0	IMR90p11
65.5	A1	87.65	EGFR_2	65.0	IMR90p11
66.0	A1	89.48	EGFR_2	65.0	IMR90p11
66.5	A1	90.49	EGFR_2	65.0	IMR90p11
67.0	A1	91.81	EGFR_2	65.0	IMR90p11
67.5	A1	94.06	EGFR_2	65.0	IMR90p11
68.0	A1	97.36	EGFR_2	65.0	IMR90p11
68.5	A1	103.4	EGFR_2	65.0	IMR90p11
69.0	A1	113.55	EGFR_2	65.0	IMR90p11
69.5	A1	128.81	EGFR_2	65.0	IMR90p11
70.0	A1	149.98	EGFR_2	65.0	IMR90p11
70.5	A1	177.67	EGFR_2	65.0	IMR90p11
71.0	A1	209.2	EGFR_2	65.0	IMR90p11
71.5	A1	240.75	EGFR_2	65.0	IMR90p11
72.0	A1	268.67	EGFR_2	65.0	IMR90p11
72.5	A1	287.18	EGFR_2	65.0	IMR90p11
73.0	A1	290.46	EGFR_2	65.0	IMR90p11
73.5	A1	276.93	EGFR_2	65.0	IMR90p11
74.0	A1	248.58	EGFR_2	65.0	IMR90p11
74.5	A1	209.25	EGFR_2	65.0	IMR90p11
75.0	A1	167.42	EGFR_2	65.0	IMR90p11
75.5	A1	132.34	EGFR_2	65.0	IMR90p11
76.0	A1	108.54	EGFR_2	65.0	IMR90p11
76.5	A1	96.14	EGFR_2	65.0	IMR90p11
77.0	A1	92.3	EGFR_2	65.0	IMR90p11
77.5	A1	90.76	EGFR_2	65.0	IMR90p11
78.0	A1	84.89	EGFR_2	65.0	IMR90p11
78.5	A1	72.24	EGFR_2	65.0	IMR90p11
79.0	A1	54.99	EGFR_2	65.0	IMR90p11
79.5	A1	36.99	EGFR_2	65.0	IMR90p11
80.0	A1	21.5	EGFR_2	65.0	IMR90p11
80.5	A1	10.59	EGFR_2	65.0	IMR90p11
81.0	A1	5.27	EGFR_2	65.0	IMR90p11
81.5	A1	3.82	EGFR_2	65.0	IMR90p11
82.0	A1	3.34	EGFR_2	65.0	IMR90p11
82.5	A1	3.07	EGFR_2	65.0	IMR90p11
83.0	A1	3.57	EGFR_2	65.0	IMR90p11
83.5	A1	3.83	EGFR_2	65.0	IMR90p11
84.0	A1	3.57	EGFR_2	65.0	IMR90p11
84.5	A1	3.9	EGFR_2	65.0	IMR90p11
85.0	A1	4.18	EGFR_2	65.0	IMR90p11
85.5	A1	3.64	EGFR_2	65.0	IMR90p11
86.0	A1	3.21	EGFR_2	65.0	IMR90p11
86.5	A1	2.92	EGFR_2	65.0	IMR90p11
87.0	A1	2.05	EGFR_2	65.0	IMR90p11
87.5	A1	1.53	EGFR_2	65.0	IMR90p11
88.0	A1	1.68	EGFR_2	65.0	IMR90p11
88.5	A1	1.86	EGFR_2	65.0	IMR90p11
89.0	A1	2.01	EGFR_2	65.0	IMR90p11
89.5	A1	2.63	EGFR_2	65.0	IMR90p11
90.0	A1	2.97	EGFR_2	65.0	IMR90p11
90.5	A1	2.73	EGFR_2	65.0	IMR90p11
91.0	A1	2.09	EGFR_2	65.0	IMR90p11
91.5	A1	1.87	EGFR_2	65.0	IMR90p11
92.0	A1	1.95	EGFR_2	65.0	IMR90p11
92.5	A1	2.04	EGFR_2	65.0	IMR90p11
93.0	A1	3.15	EGFR_2	65.0	IMR90p11
93.5	A1	3.81	EGFR_2	65.0	IMR90p11
94.0	A1	4.26	EGFR_2	65.0	IMR90p11
94.5	A1	3.51	EGFR_2	65.0	IMR90p11
95.0	A1	0.88	EGFR_2	65.0	IMR90p11
55.0	B1	21.99	EGFR_2	64.5	IMR90p11
55.5	B1	47.65	EGFR_2	64.5	IMR90p11
56.0	B1	43.99	EGFR_2	64.5	IMR90p11
56.5	B1	43.99	EGFR_2	64.5	IMR90p11
57.0	B1	43.99	EGFR_2	64.5	IMR90p11
57.5	B1	43.89	EGFR_2	64.5	IMR90p11
58.0	B1	44.65	EGFR_2	64.5	IMR90p11
58.5	B1	45.02	EGFR_2	64.5	IMR90p11
59.0	B1	44.09	EGFR_2	64.5	IMR90p11
59.5	B1	42.77	EGFR_2	64.5	IMR90p11
60.0	B1	41.36	EGFR_2	64.5	IMR90p11
60.5	B1	39.63	EGFR_2	64.5	IMR90p11
61.0	B1	38.1	EGFR_2	64.5	IMR90p11
61.5	B1	37.43	EGFR_2	64.5	IMR90p11
62.0	B1	36.74	EGFR_2	64.5	IMR90p11
62.5	B1	36.52	EGFR_2	64.5	IMR90p11
63.0	B1	37.2	EGFR_2	64.5	IMR90p11
63.5	B1	39.3	EGFR_2	64.5	IMR90p11
64.0	B1	43.28	EGFR_2	64.5	IMR90p11
64.5	B1	49.2	EGFR_2	64.5	IMR90p11
65.0	B1	56.89	EGFR_2	64.5	IMR90p11
65.5	B1	66.24	EGFR_2	64.5	IMR90p11
66.0	B1	75.73	EGFR_2	64.5	IMR90p11
66.5	B1	83.93	EGFR_2	64.5	IMR90p11
67.0	B1	91.0	EGFR_2	64.5	IMR90p11
67.5	B1	97.35	EGFR_2	64.5	IMR90p11
68.0	B1	103.46	EGFR_2	64.5	IMR90p11
68.5	B1	111.3	EGFR_2	64.5	IMR90p11
69.0	B1	123.26	EGFR_2	64.5	IMR90p11
69.5	B1	140.54	EGFR_2	64.5	IMR90p11
70.0	B1	163.17	EGFR_2	64.5	IMR90p11
70.5	B1	191.86	EGFR_2	64.5	IMR90p11
71.0	B1	225.15	EGFR_2	64.5	IMR90p11
71.5	B1	259.01	EGFR_2	64.5	IMR90p11
72.0	B1	290.0	EGFR_2	64.5	IMR90p11
72.5	B1	312.87	EGFR_2	64.5	IMR90p11
73.0	B1	320.43	EGFR_2	64.5	IMR90p11
73.5	B1	309.4	EGFR_2	64.5	IMR90p11
74.0	B1	281.6	EGFR_2	64.5	IMR90p11
74.5	B1	239.45	EGFR_2	64.5	IMR90p11
75.0	B1	191.07	EGFR_2	64.5	IMR90p11
75.5	B1	147.51	EGFR_2	64.5	IMR90p11
76.0	B1	114.78	EGFR_2	64.5	IMR90p11
76.5	B1	93.76	EGFR_2	64.5	IMR90p11
77.0	B1	82.84	EGFR_2	64.5	IMR90p11
77.5	B1	77.19	EGFR_2	64.5	IMR90p11
78.0	B1	70.06	EGFR_2	64.5	IMR90p11
78.5	B1	58.76	EGFR_2	64.5	IMR90p11
79.0	B1	44.5	EGFR_2	64.5	IMR90p11
79.5	B1	30.52	EGFR_2	64.5	IMR90p11
80.0	B1	18.7	EGFR_2	64.5	IMR90p11
80.5	B1	10.44	EGFR_2	64.5	IMR90p11
81.0	B1	6.51	EGFR_2	64.5	IMR90p11
81.5	B1	5.11	EGFR_2	64.5	IMR90p11
82.0	B1	4.14	EGFR_2	64.5	IMR90p11
82.5	B1	3.36	EGFR_2	64.5	IMR90p11
83.0	B1	3.15	EGFR_2	64.5	IMR90p11
83.5	B1	2.98	EGFR_2	64.5	IMR90p11
84.0	B1	3.05	EGFR_2	64.5	IMR90p11
84.5	B1	3.12	EGFR_2	64.5	IMR90p11
85.0	B1	2.98	EGFR_2	64.5	IMR90p11
85.5	B1	3.07	EGFR_2	64.5	IMR90p11
86.0	B1	2.86	EGFR_2	64.5	IMR90p11
86.5	B1	1.89	EGFR_2	64.5	IMR90p11
87.0	B1	1.48	EGFR_2	64.5	IMR90p11
87.5	B1	1.89	EGFR_2	64.5	IMR90p11
88.0	B1	1.6	EGFR_2	64.5	IMR90p11
88.5	B1	1.17	EGFR_2	64.5	IMR90p11
89.0	B1	1.8	EGFR_2	64.5	IMR90p11
89.5	B1	2.35	EGFR_2	64.5	IMR90p11
90.0	B1	1.78	EGFR_2	64.5	IMR90p11
90.5	B1	1.41	EGFR_2	64.5	IMR90p11
91.0	B1	1.67	EGFR_2	64.5	IMR90p11
91.5	B1	1.6	EGFR_2	64.5	IMR90p11
92.0	B1	1.37	EGFR_2	64.5	IMR90p11
92.5	B1	1.56	EGFR_2	64.5	IMR90p11
93.0	B1	2.03	EGFR_2	64.5	IMR90p11
93.5	B1	1.56	EGFR_2	64.5	IMR90p11
94.0	B1	1.33	EGFR_2	64.5	IMR90p11
94.5	B1	0.16	EGFR_2	64.5	IMR90p11
95.0	B1	-0.61	EGFR_2	64.5	IMR90p11
55.0	C1	22.51	EGFR_2	63.3	IMR90p11
55.5	C1	48.77	EGFR_2	63.3	IMR90p11
56.0	C1	45.02	EGFR_2	63.3	IMR90p11
56.5	C1	45.02	EGFR_2	63.3	IMR90p11
57.0	C1	45.02	EGFR_2	63.3	IMR90p11
57.5	C1	44.95	EGFR_2	63.3	IMR90p11
58.0	C1	45.41	EGFR_2	63.3	IMR90p11
58.5	C1	45.89	EGFR_2	63.3	IMR90p11
59.0	C1	45.79	EGFR_2	63.3	IMR90p11
59.5	C1	45.13	EGFR_2	63.3	IMR90p11
60.0	C1	44.45	EGFR_2	63.3	IMR90p11
60.5	C1	43.44	EGFR_2	63.3	IMR90p11
61.0	C1	42.05	EGFR_2	63.3	IMR90p11
61.5	C1	41.16	EGFR_2	63.3	IMR90p11
62.0	C1	40.74	EGFR_2	63.3	IMR90p11
62.5	C1	40.52	EGFR_2	63.3	IMR90p11
63.0	C1	40.71	EGFR_2	63.3	IMR90p11
63.5	C1	42.21	EGFR_2	63.3	IMR90p11
64.0	C1	45.44	EGFR_2	63.3	IMR90p11
64.5	C1	50.56	EGFR_2	63.3	IMR90p11
65.0	C1	57.54	EGFR_2	63.3	IMR90p11
65.5	C1	66.59	EGFR_2	63.3	IMR90p11
66.0	C1	76.23	EGFR_2	63.3	IMR90p11
66.5	C1	84.95	EGFR_2	63.3	IMR90p11
67.0	C1	92.13	EGFR_2	63.3	IMR90p11
67.5	C1	98.43	EGFR_2	63.3	IMR90p11
68.0	C1	104.91	EGFR_2	63.3	IMR90p11
68.5	C1	113.2	EGFR_2	63.3	IMR90p11
69.0	C1	124.5	EGFR_2	63.3	IMR90p11
69.5	C1	141.29	EGFR_2	63.3	IMR90p11
70.0	C1	164.59	EGFR_2	63.3	IMR90p11
70.5	C1	193.5	EGFR_2	63.3	IMR90p11
71.0	C1	227.68	EGFR_2	63.3	IMR90p11
71.5	C1	265.96	EGFR_2	63.3	IMR90p11
72.0	C1	303.56	EGFR_2	63.3	IMR90p11
72.5	C1	334.23	EGFR_2	63.3	IMR90p11
73.0	C1	352.36	EGFR_2	63.3	IMR90p11
73.5	C1	352.15	EGFR_2	63.3	IMR90p11
74.0	C1	331.22	EGFR_2	63.3	IMR90p11
74.5	C1	291.81	EGFR_2	63.3	IMR90p11
75.0	C1	240.54	EGFR_2	63.3	IMR90p11
75.5	C1	186.26	EGFR_2	63.3	IMR90p11
76.0	C1	138.14	EGFR_2	63.3	IMR90p11
76.5	C1	101.07	EGFR_2	63.3	IMR90p11
77.0	C1	75.52	EGFR_2	63.3	IMR90p11
77.5	C1	59.47	EGFR_2	63.3	IMR90p11
78.0	C1	48.86	EGFR_2	63.3	IMR90p11
78.5	C1	39.11	EGFR_2	63.3	IMR90p11
79.0	C1	29.18	EGFR_2	63.3	IMR90p11
79.5	C1	20.18	EGFR_2	63.3	IMR90p11
80.0	C1	12.8	EGFR_2	63.3	IMR90p11
80.5	C1	7.51	EGFR_2	63.3	IMR90p11
81.0	C1	5.12	EGFR_2	63.3	IMR90p11
81.5	C1	4.88	EGFR_2	63.3	IMR90p11
82.0	C1	5.07	EGFR_2	63.3	IMR90p11
82.5	C1	4.86	EGFR_2	63.3	IMR90p11
83.0	C1	4.48	EGFR_2	63.3	IMR90p11
83.5	C1	3.86	EGFR_2	63.3	IMR90p11
84.0	C1	2.67	EGFR_2	63.3	IMR90p11
84.5	C1	1.86	EGFR_2	63.3	IMR90p11
85.0	C1	1.88	EGFR_2	63.3	IMR90p11
85.5	C1	2.11	EGFR_2	63.3	IMR90p11
86.0	C1	2.1	EGFR_2	63.3	IMR90p11
86.5	C1	2.56	EGFR_2	63.3	IMR90p11
87.0	C1	2.73	EGFR_2	63.3	IMR90p11
87.5	C1	2.52	EGFR_2	63.3	IMR90p11
88.0	C1	2.45	EGFR_2	63.3	IMR90p11
88.5	C1	2.48	EGFR_2	63.3	IMR90p11
89.0	C1	1.95	EGFR_2	63.3	IMR90p11
89.5	C1	1.84	EGFR_2	63.3	IMR90p11
90.0	C1	1.68	EGFR_2	63.3	IMR90p11
90.5	C1	0.83	EGFR_2	63.3	IMR90p11
91.0	C1	0.83	EGFR_2	63.3	IMR90p11
91.5	C1	1.35	EGFR_2	63.3	IMR90p11
92.0	C1	1.34	EGFR_2	63.3	IMR90p11
92.5	C1	1.42	EGFR_2	63.3	IMR90p11
93.0	C1	1.97	EGFR_2	63.3	IMR90p11
93.5	C1	1.47	EGFR_2	63.3	IMR90p11
94.0	C1	1.2	EGFR_2	63.3	IMR90p11
94.5	C1	0.5	EGFR_2	63.3	IMR90p11
95.0	C1	-0.17	EGFR_2	63.3	IMR90p11
55.0	D1	21.33	EGFR_2	61.4	IMR90p11
55.5	D1	46.22	EGFR_2	61.4	IMR90p11
56.0	D1	42.66	EGFR_2	61.4	IMR90p11
56.5	D1	42.66	EGFR_2	61.4	IMR90p11
57.0	D1	42.66	EGFR_2	61.4	IMR90p11
57.5	D1	42.56	EGFR_2	61.4	IMR90p11
58.0	D1	43.23	EGFR_2	61.4	IMR90p11
58.5	D1	44.23	EGFR_2	61.4	IMR90p11
59.0	D1	44.13	EGFR_2	61.4	IMR90p11
59.5	D1	43.58	EGFR_2	61.4	IMR90p11
60.0	D1	43.88	EGFR_2	61.4	IMR90p11
60.5	D1	44.3	EGFR_2	61.4	IMR90p11
61.0	D1	43.64	EGFR_2	61.4	IMR90p11
61.5	D1	43.07	EGFR_2	61.4	IMR90p11
62.0	D1	43.09	EGFR_2	61.4	IMR90p11
62.5	D1	42.9	EGFR_2	61.4	IMR90p11
63.0	D1	42.25	EGFR_2	61.4	IMR90p11
63.5	D1	43.13	EGFR_2	61.4	IMR90p11
64.0	D1	46.42	EGFR_2	61.4	IMR90p11
64.5	D1	51.34	EGFR_2	61.4	IMR90p11
65.0	D1	58.6	EGFR_2	61.4	IMR90p11
65.5	D1	68.45	EGFR_2	61.4	IMR90p11
66.0	D1	78.83	EGFR_2	61.4	IMR90p11
66.5	D1	87.87	EGFR_2	61.4	IMR90p11
67.0	D1	95.71	EGFR_2	61.4	IMR90p11
67.5	D1	102.37	EGFR_2	61.4	IMR90p11
68.0	D1	108.57	EGFR_2	61.4	IMR90p11
68.5	D1	116.01	EGFR_2	61.4	IMR90p11
69.0	D1	126.85	EGFR_2	61.4	IMR90p11
69.5	D1	142.77	EGFR_2	61.4	IMR90p11
70.0	D1	165.07	EGFR_2	61.4	IMR90p11
70.5	D1	194.09	EGFR_2	61.4	IMR90p11
71.0	D1	229.07	EGFR_2	61.4	IMR90p11
71.5	D1	268.44	EGFR_2	61.4	IMR90p11
72.0	D1	309.22	EGFR_2	61.4	IMR90p11
72.5	D1	345.03	EGFR_2	61.4	IMR90p11
73.0	D1	368.43	EGFR_2	61.4	IMR90p11
73.5	D1	374.11	EGFR_2	61.4	IMR90p11
74.0	D1	358.69	EGFR_2	61.4	IMR90p11
74.5	D1	321.29	EGFR_2	61.4	IMR90p11
75.0	D1	267.4	EGFR_2	61.4	IMR90p11
75.5	D1	207.39	EGFR_2	61.4	IMR90p11
76.0	D1	150.19	EGFR_2	61.4	IMR90p11
76.5	D1	101.73	EGFR_2	61.4	IMR90p11
77.0	D1	66.3	EGFR_2	61.4	IMR90p11
77.5	D1	43.74	EGFR_2	61.4	IMR90p11
78.0	D1	29.52	EGFR_2	61.4	IMR90p11
78.5	D1	20.31	EGFR_2	61.4	IMR90p11
79.0	D1	14.36	EGFR_2	61.4	IMR90p11
79.5	D1	10.12	EGFR_2	61.4	IMR90p11
80.0	D1	7.39	EGFR_2	61.4	IMR90p11
80.5	D1	6.25	EGFR_2	61.4	IMR90p11
81.0	D1	5.69	EGFR_2	61.4	IMR90p11
81.5	D1	5.53	EGFR_2	61.4	IMR90p11
82.0	D1	5.35	EGFR_2	61.4	IMR90p11
82.5	D1	4.34	EGFR_2	61.4	IMR90p11
83.0	D1	3.3	EGFR_2	61.4	IMR90p11
83.5	D1	3.21	EGFR_2	61.4	IMR90p11
84.0	D1	3.27	EGFR_2	61.4	IMR90p11
84.5	D1	3.11	EGFR_2	61.4	IMR90p11
85.0	D1	3.01	EGFR_2	61.4	IMR90p11
85.5	D1	3.01	EGFR_2	61.4	IMR90p11
86.0	D1	2.52	EGFR_2	61.4	IMR90p11
86.5	D1	1.82	EGFR_2	61.4	IMR90p11
87.0	D1	2.03	EGFR_2	61.4	IMR90p11
87.5	D1	2.7	EGFR_2	61.4	IMR90p11
88.0	D1	3.03	EGFR_2	61.4	IMR90p11
88.5	D1	3.73	EGFR_2	61.4	IMR90p11
89.0	D1	3.85	EGFR_2	61.4	IMR90p11
89.5	D1	2.93	EGFR_2	61.4	IMR90p11
90.0	D1	2.71	EGFR_2	61.4	IMR90p11
90.5	D1	2.46	EGFR_2	61.4	IMR90p11
91.0	D1	1.75	EGFR_2	61.4	IMR90p11
91.5	D1	2.57	EGFR_2	61.4	IMR90p11
92.0	D1	3.65	EGFR_2	61.4	IMR90p11
92.5	D1	3.54	EGFR_2	61.4	IMR90p11
93.0	D1	3.44	EGFR_2	61.4	IMR90p11
93.5	D1	3.97	EGFR_2	61.4	IMR90p11
94.0	D1	3.58	EGFR_2	61.4	IMR90p11
94.5	D1	4.5	EGFR_2	61.4	IMR90p11
95.0	D1	2.73	EGFR_2	61.4	IMR90p11
55.0	E1	18.93	EGFR_2	59.0	IMR90p11
55.5	E1	41.01	EGFR_2	59.0	IMR90p11
56.0	E1	37.86	EGFR_2	59.0	IMR90p11
56.5	E1	37.86	EGFR_2	59.0	IMR90p11
57.0	E1	37.86	EGFR_2	59.0	IMR90p11
57.5	E1	37.68	EGFR_2	59.0	IMR90p11
58.0	E1	38.83	EGFR_2	59.0	IMR90p11
58.5	E1	40.28	EGFR_2	59.0	IMR90p11
59.0	E1	40.66	EGFR_2	59.0	IMR90p11
59.5	E1	40.85	EGFR_2	59.0	IMR90p11
60.0	E1	40.93	EGFR_2	59.0	IMR90p11
60.5	E1	40.54	EGFR_2	59.0	IMR90p11
61.0	E1	40.12	EGFR_2	59.0	IMR90p11
61.5	E1	40.03	EGFR_2	59.0	IMR90p11
62.0	E1	39.35	EGFR_2	59.0	IMR90p11
62.5	E1	38.65	EGFR_2	59.0	IMR90p11
63.0	E1	38.75	EGFR_2	59.0	IMR90p11
63.5	E1	39.83	EGFR_2	59.0	IMR90p11
64.0	E1	43.3	EGFR_2	59.0	IMR90p11
64.5	E1	50.07	EGFR_2	59.0	IMR90p11
65.0	E1	59.01	EGFR_2	59.0	IMR90p11
65.5	E1	70.01	EGFR_2	59.0	IMR90p11
66.0	E1	81.66	EGFR_2	59.0	IMR90p11
66.5	E1	91.21	EGFR_2	59.0	IMR90p11
67.0	E1	98.51	EGFR_2	59.0	IMR90p11
67.5	E1	105.22	EGFR_2	59.0	IMR90p11
68.0	E1	111.01	EGFR_2	59.0	IMR90p11
68.5	E1	118.11	EGFR_2	59.0	IMR90p11
69.0	E1	130.0	EGFR_2	59.0	IMR90p11
69.5	E1	146.61	EGFR_2	59.0	IMR90p11
70.0	E1	168.63	EGFR_2	59.0	IMR90p11
70.5	E1	198.45	EGFR_2	59.0	IMR90p11
71.0	E1	234.89	EGFR_2	59.0	IMR90p11
71.5	E1	275.23	EGFR_2	59.0	IMR90p11
72.0	E1	317.72	EGFR_2	59.0	IMR90p11
72.5	E1	355.94	EGFR_2	59.0	IMR90p11
73.0	E1	381.26	EGFR_2	59.0	IMR90p11
73.5	E1	387.93	EGFR_2	59.0	IMR90p11
74.0	E1	372.02	EGFR_2	59.0	IMR90p11
74.5	E1	333.94	EGFR_2	59.0	IMR90p11
75.0	E1	279.56	EGFR_2	59.0	IMR90p11
75.5	E1	217.26	EGFR_2	59.0	IMR90p11
76.0	E1	156.46	EGFR_2	59.0	IMR90p11
76.5	E1	105.26	EGFR_2	59.0	IMR90p11
77.0	E1	66.43	EGFR_2	59.0	IMR90p11
77.5	E1	39.65	EGFR_2	59.0	IMR90p11
78.0	E1	23.61	EGFR_2	59.0	IMR90p11
78.5	E1	14.81	EGFR_2	59.0	IMR90p11
79.0	E1	9.83	EGFR_2	59.0	IMR90p11
79.5	E1	7.08	EGFR_2	59.0	IMR90p11
80.0	E1	6.0	EGFR_2	59.0	IMR90p11
80.5	E1	5.65	EGFR_2	59.0	IMR90p11
81.0	E1	5.56	EGFR_2	59.0	IMR90p11
81.5	E1	5.56	EGFR_2	59.0	IMR90p11
82.0	E1	5.55	EGFR_2	59.0	IMR90p11
82.5	E1	4.96	EGFR_2	59.0	IMR90p11
83.0	E1	3.68	EGFR_2	59.0	IMR90p11
83.5	E1	2.32	EGFR_2	59.0	IMR90p11
84.0	E1	1.56	EGFR_2	59.0	IMR90p11
84.5	E1	1.11	EGFR_2	59.0	IMR90p11
85.0	E1	1.2	EGFR_2	59.0	IMR90p11
85.5	E1	2.26	EGFR_2	59.0	IMR90p11
86.0	E1	3.07	EGFR_2	59.0	IMR90p11
86.5	E1	3.28	EGFR_2	59.0	IMR90p11
87.0	E1	3.21	EGFR_2	59.0	IMR90p11
87.5	E1	2.52	EGFR_2	59.0	IMR90p11
88.0	E1	1.51	EGFR_2	59.0	IMR90p11
88.5	E1	1.35	EGFR_2	59.0	IMR90p11
89.0	E1	1.43	EGFR_2	59.0	IMR90p11
89.5	E1	1.6	EGFR_2	59.0	IMR90p11
90.0	E1	2.1	EGFR_2	59.0	IMR90p11
90.5	E1	2.37	EGFR_2	59.0	IMR90p11
91.0	E1	2.39	EGFR_2	59.0	IMR90p11
91.5	E1	2.27	EGFR_2	59.0	IMR90p11
92.0	E1	1.89	EGFR_2	59.0	IMR90p11
92.5	E1	1.93	EGFR_2	59.0	IMR90p11
93.0	E1	2.2	EGFR_2	59.0	IMR90p11
93.5	E1	2.04	EGFR_2	59.0	IMR90p11
94.0	E1	2.27	EGFR_2	59.0	IMR90p11
94.5	E1	2.6	EGFR_2	59.0	IMR90p11
95.0	E1	1.17	EGFR_2	59.0	IMR90p11
55.0	F1	16.43	EGFR_2	57.0	IMR90p11
55.5	F1	35.59	EGFR_2	57.0	IMR90p11
56.0	F1	32.86	EGFR_2	57.0	IMR90p11
56.5	F1	32.86	EGFR_2	57.0	IMR90p11
57.0	F1	32.86	EGFR_2	57.0	IMR90p11
57.5	F1	32.68	EGFR_2	57.0	IMR90p11
58.0	F1	33.78	EGFR_2	57.0	IMR90p11
58.5	F1	36.03	EGFR_2	57.0	IMR90p11
59.0	F1	37.67	EGFR_2	57.0	IMR90p11
59.5	F1	39.56	EGFR_2	57.0	IMR90p11
60.0	F1	41.14	EGFR_2	57.0	IMR90p11
60.5	F1	42.27	EGFR_2	57.0	IMR90p11
61.0	F1	42.85	EGFR_2	57.0	IMR90p11
61.5	F1	42.72	EGFR_2	57.0	IMR90p11
62.0	F1	41.63	EGFR_2	57.0	IMR90p11
62.5	F1	39.77	EGFR_2	57.0	IMR90p11
63.0	F1	38.01	EGFR_2	57.0	IMR90p11
63.5	F1	37.05	EGFR_2	57.0	IMR90p11
64.0	F1	38.06	EGFR_2	57.0	IMR90p11
64.5	F1	42.3	EGFR_2	57.0	IMR90p11
65.0	F1	49.75	EGFR_2	57.0	IMR90p11
65.5	F1	59.6	EGFR_2	57.0	IMR90p11
66.0	F1	71.34	EGFR_2	57.0	IMR90p11
66.5	F1	82.65	EGFR_2	57.0	IMR90p11
67.0	F1	92.14	EGFR_2	57.0	IMR90p11
67.5	F1	100.05	EGFR_2	57.0	IMR90p11
68.0	F1	107.42	EGFR_2	57.0	IMR90p11
68.5	F1	116.22	EGFR_2	57.0	IMR90p11
69.0	F1	128.19	EGFR_2	57.0	IMR90p11
69.5	F1	145.11	EGFR_2	57.0	IMR90p11
70.0	F1	168.7	EGFR_2	57.0	IMR90p11
70.5	F1	199.07	EGFR_2	57.0	IMR90p11
71.0	F1	234.16	EGFR_2	57.0	IMR90p11
71.5	F1	272.81	EGFR_2	57.0	IMR90p11
72.0	F1	312.04	EGFR_2	57.0	IMR90p11
72.5	F1	345.65	EGFR_2	57.0	IMR90p11
73.0	F1	366.48	EGFR_2	57.0	IMR90p11
73.5	F1	369.36	EGFR_2	57.0	IMR90p11
74.0	F1	351.18	EGFR_2	57.0	IMR90p11
74.5	F1	311.77	EGFR_2	57.0	IMR90p11
75.0	F1	257.14	EGFR_2	57.0	IMR90p11
75.5	F1	196.43	EGFR_2	57.0	IMR90p11
76.0	F1	138.68	EGFR_2	57.0	IMR90p11
76.5	F1	90.45	EGFR_2	57.0	IMR90p11
77.0	F1	55.4	EGFR_2	57.0	IMR90p11
77.5	F1	32.59	EGFR_2	57.0	IMR90p11
78.0	F1	19.28	EGFR_2	57.0	IMR90p11
78.5	F1	11.99	EGFR_2	57.0	IMR90p11
79.0	F1	8.18	EGFR_2	57.0	IMR90p11
79.5	F1	6.32	EGFR_2	57.0	IMR90p11
80.0	F1	5.42	EGFR_2	57.0	IMR90p11
80.5	F1	5.24	EGFR_2	57.0	IMR90p11
81.0	F1	5.3	EGFR_2	57.0	IMR90p11
81.5	F1	5.43	EGFR_2	57.0	IMR90p11
82.0	F1	5.15	EGFR_2	57.0	IMR90p11
82.5	F1	4.4	EGFR_2	57.0	IMR90p11
83.0	F1	3.67	EGFR_2	57.0	IMR90p11
83.5	F1	3.4	EGFR_2	57.0	IMR90p11
84.0	F1	3.28	EGFR_2	57.0	IMR90p11
84.5	F1	3.05	EGFR_2	57.0	IMR90p11
85.0	F1	2.9	EGFR_2	57.0	IMR90p11
85.5	F1	2.29	EGFR_2	57.0	IMR90p11
86.0	F1	1.92	EGFR_2	57.0	IMR90p11
86.5	F1	1.31	EGFR_2	57.0	IMR90p11
87.0	F1	0.82	EGFR_2	57.0	IMR90p11
87.5	F1	1.43	EGFR_2	57.0	IMR90p11
88.0	F1	2.52	EGFR_2	57.0	IMR90p11
88.5	F1	2.5	EGFR_2	57.0	IMR90p11
89.0	F1	2.53	EGFR_2	57.0	IMR90p11
89.5	F1	2.89	EGFR_2	57.0	IMR90p11
90.0	F1	2.25	EGFR_2	57.0	IMR90p11
90.5	F1	1.37	EGFR_2	57.0	IMR90p11
91.0	F1	1.26	EGFR_2	57.0	IMR90p11
91.5	F1	1.67	EGFR_2	57.0	IMR90p11
92.0	F1	2.07	EGFR_2	57.0	IMR90p11
92.5	F1	2.53	EGFR_2	57.0	IMR90p11
93.0	F1	3.31	EGFR_2	57.0	IMR90p11
93.5	F1	3.11	EGFR_2	57.0	IMR90p11
94.0	F1	2.71	EGFR_2	57.0	IMR90p11
94.5	F1	0.85	EGFR_2	57.0	IMR90p11
95.0	F1	-0.77	EGFR_2	57.0	IMR90p11
55.0	G1	11.73	EGFR_2	55.7	IMR90p11
55.5	G1	25.42	EGFR_2	55.7	IMR90p11
56.0	G1	23.47	EGFR_2	55.7	IMR90p11
56.5	G1	23.47	EGFR_2	55.7	IMR90p11
57.0	G1	23.47	EGFR_2	55.7	IMR90p11
57.5	G1	23.32	EGFR_2	55.7	IMR90p11
58.0	G1	24.21	EGFR_2	55.7	IMR90p11
58.5	G1	26.03	EGFR_2	55.7	IMR90p11
59.0	G1	27.22	EGFR_2	55.7	IMR90p11
59.5	G1	27.12	EGFR_2	55.7	IMR90p11
60.0	G1	26.72	EGFR_2	55.7	IMR90p11
60.5	G1	28.0	EGFR_2	55.7	IMR90p11
61.0	G1	30.32	EGFR_2	55.7	IMR90p11
61.5	G1	34.12	EGFR_2	55.7	IMR90p11
62.0	G1	41.09	EGFR_2	55.7	IMR90p11
62.5	G1	49.81	EGFR_2	55.7	IMR90p11
63.0	G1	58.87	EGFR_2	55.7	IMR90p11
63.5	G1	68.89	EGFR_2	55.7	IMR90p11
64.0	G1	77.9	EGFR_2	55.7	IMR90p11
64.5	G1	84.83	EGFR_2	55.7	IMR90p11
65.0	G1	90.88	EGFR_2	55.7	IMR90p11
65.5	G1	94.97	EGFR_2	55.7	IMR90p11
66.0	G1	97.03	EGFR_2	55.7	IMR90p11
66.5	G1	98.64	EGFR_2	55.7	IMR90p11
67.0	G1	100.28	EGFR_2	55.7	IMR90p11
67.5	G1	102.17	EGFR_2	55.7	IMR90p11
68.0	G1	105.68	EGFR_2	55.7	IMR90p11
68.5	G1	112.49	EGFR_2	55.7	IMR90p11
69.0	G1	123.92	EGFR_2	55.7	IMR90p11
69.5	G1	140.05	EGFR_2	55.7	IMR90p11
70.0	G1	161.75	EGFR_2	55.7	IMR90p11
70.5	G1	190.44	EGFR_2	55.7	IMR90p11
71.0	G1	223.81	EGFR_2	55.7	IMR90p11
71.5	G1	259.34	EGFR_2	55.7	IMR90p11
72.0	G1	294.7	EGFR_2	55.7	IMR90p11
72.5	G1	323.93	EGFR_2	55.7	IMR90p11
73.0	G1	339.67	EGFR_2	55.7	IMR90p11
73.5	G1	337.47	EGFR_2	55.7	IMR90p11
74.0	G1	315.79	EGFR_2	55.7	IMR90p11
74.5	G1	275.7	EGFR_2	55.7	IMR90p11
75.0	G1	222.95	EGFR_2	55.7	IMR90p11
75.5	G1	166.76	EGFR_2	55.7	IMR90p11
76.0	G1	115.18	EGFR_2	55.7	IMR90p11
76.5	G1	73.25	EGFR_2	55.7	IMR90p11
77.0	G1	43.69	EGFR_2	55.7	IMR90p11
77.5	G1	25.31	EGFR_2	55.7	IMR90p11
78.0	G1	14.6	EGFR_2	55.7	IMR90p11
78.5	G1	9.23	EGFR_2	55.7	IMR90p11
79.0	G1	6.89	EGFR_2	55.7	IMR90p11
79.5	G1	5.8	EGFR_2	55.7	IMR90p11
80.0	G1	5.88	EGFR_2	55.7	IMR90p11
80.5	G1	6.27	EGFR_2	55.7	IMR90p11
81.0	G1	6.46	EGFR_2	55.7	IMR90p11
81.5	G1	6.21	EGFR_2	55.7	IMR90p11
82.0	G1	4.84	EGFR_2	55.7	IMR90p11
82.5	G1	3.23	EGFR_2	55.7	IMR90p11
83.0	G1	2.63	EGFR_2	55.7	IMR90p11
83.5	G1	1.95	EGFR_2	55.7	IMR90p11
84.0	G1	1.73	EGFR_2	55.7	IMR90p11
84.5	G1	2.65	EGFR_2	55.7	IMR90p11
85.0	G1	3.01	EGFR_2	55.7	IMR90p11
85.5	G1	2.68	EGFR_2	55.7	IMR90p11
86.0	G1	2.55	EGFR_2	55.7	IMR90p11
86.5	G1	2.06	EGFR_2	55.7	IMR90p11
87.0	G1	1.69	EGFR_2	55.7	IMR90p11
87.5	G1	2.01	EGFR_2	55.7	IMR90p11
88.0	G1	2.0	EGFR_2	55.7	IMR90p11
88.5	G1	2.07	EGFR_2	55.7	IMR90p11
89.0	G1	2.61	EGFR_2	55.7	IMR90p11
89.5	G1	2.36	EGFR_2	55.7	IMR90p11
90.0	G1	1.74	EGFR_2	55.7	IMR90p11
90.5	G1	2.12	EGFR_2	55.7	IMR90p11
91.0	G1	2.38	EGFR_2	55.7	IMR90p11
91.5	G1	1.87	EGFR_2	55.7	IMR90p11
92.0	G1	1.89	EGFR_2	55.7	IMR90p11
92.5	G1	2.41	EGFR_2	55.7	IMR90p11
93.0	G1	2.18	EGFR_2	55.7	IMR90p11
93.5	G1	2.19	EGFR_2	55.7	IMR90p11
94.0	G1	2.71	EGFR_2	55.7	IMR90p11
94.5	G1	3.65	EGFR_2	55.7	IMR90p11
95.0	G1	1.93	EGFR_2	55.7	IMR90p11
55.0	H1	9.41	EGFR_2	55.0	IMR90p11
55.5	H1	20.38	EGFR_2	55.0	IMR90p11
56.0	H1	18.81	EGFR_2	55.0	IMR90p11
56.5	H1	18.81	EGFR_2	55.0	IMR90p11
57.0	H1	18.81	EGFR_2	55.0	IMR90p11
57.5	H1	18.72	EGFR_2	55.0	IMR90p11
58.0	H1	19.29	EGFR_2	55.0	IMR90p11
58.5	H1	20.25	EGFR_2	55.0	IMR90p11
59.0	H1	21.25	EGFR_2	55.0	IMR90p11
59.5	H1	22.71	EGFR_2	55.0	IMR90p11
60.0	H1	23.91	EGFR_2	55.0	IMR90p11
60.5	H1	24.84	EGFR_2	55.0	IMR90p11
61.0	H1	25.85	EGFR_2	55.0	IMR90p11
61.5	H1	26.77	EGFR_2	55.0	IMR90p11
62.0	H1	28.9	EGFR_2	55.0	IMR90p11
62.5	H1	33.0	EGFR_2	55.0	IMR90p11
63.0	H1	39.13	EGFR_2	55.0	IMR90p11
63.5	H1	47.61	EGFR_2	55.0	IMR90p11
64.0	H1	57.48	EGFR_2	55.0	IMR90p11
64.5	H1	67.39	EGFR_2	55.0	IMR90p11
65.0	H1	75.9	EGFR_2	55.0	IMR90p11
65.5	H1	81.99	EGFR_2	55.0	IMR90p11
66.0	H1	85.75	EGFR_2	55.0	IMR90p11
66.5	H1	87.95	EGFR_2	55.0	IMR90p11
67.0	H1	88.81	EGFR_2	55.0	IMR90p11
67.5	H1	90.35	EGFR_2	55.0	IMR90p11
68.0	H1	94.4	EGFR_2	55.0	IMR90p11
68.5	H1	100.91	EGFR_2	55.0	IMR90p11
69.0	H1	110.98	EGFR_2	55.0	IMR90p11
69.5	H1	126.17	EGFR_2	55.0	IMR90p11
70.0	H1	146.29	EGFR_2	55.0	IMR90p11
70.5	H1	171.19	EGFR_2	55.0	IMR90p11
71.0	H1	200.68	EGFR_2	55.0	IMR90p11
71.5	H1	232.9	EGFR_2	55.0	IMR90p11
72.0	H1	264.48	EGFR_2	55.0	IMR90p11
72.5	H1	290.5	EGFR_2	55.0	IMR90p11
73.0	H1	305.04	EGFR_2	55.0	IMR90p11
73.5	H1	303.64	EGFR_2	55.0	IMR90p11
74.0	H1	284.43	EGFR_2	55.0	IMR90p11
74.5	H1	248.33	EGFR_2	55.0	IMR90p11
75.0	H1	200.84	EGFR_2	55.0	IMR90p11
75.5	H1	150.29	EGFR_2	55.0	IMR90p11
76.0	H1	103.77	EGFR_2	55.0	IMR90p11
76.5	H1	66.0	EGFR_2	55.0	IMR90p11
77.0	H1	39.43	EGFR_2	55.0	IMR90p11
77.5	H1	22.89	EGFR_2	55.0	IMR90p11
78.0	H1	13.61	EGFR_2	55.0	IMR90p11
78.5	H1	9.05	EGFR_2	55.0	IMR90p11
79.0	H1	6.57	EGFR_2	55.0	IMR90p11
79.5	H1	5.16	EGFR_2	55.0	IMR90p11
80.0	H1	4.77	EGFR_2	55.0	IMR90p11
80.5	H1	4.55	EGFR_2	55.0	IMR90p11
81.0	H1	4.42	EGFR_2	55.0	IMR90p11
81.5	H1	4.35	EGFR_2	55.0	IMR90p11
82.0	H1	4.37	EGFR_2	55.0	IMR90p11
82.5	H1	4.12	EGFR_2	55.0	IMR90p11
83.0	H1	3.35	EGFR_2	55.0	IMR90p11
83.5	H1	2.73	EGFR_2	55.0	IMR90p11
84.0	H1	2.79	EGFR_2	55.0	IMR90p11
84.5	H1	2.53	EGFR_2	55.0	IMR90p11
85.0	H1	2.03	EGFR_2	55.0	IMR90p11
85.5	H1	2.55	EGFR_2	55.0	IMR90p11
86.0	H1	2.7	EGFR_2	55.0	IMR90p11
86.5	H1	2.4	EGFR_2	55.0	IMR90p11
87.0	H1	2.73	EGFR_2	55.0	IMR90p11
87.5	H1	3.52	EGFR_2	55.0	IMR90p11
88.0	H1	3.65	EGFR_2	55.0	IMR90p11
88.5	H1	3.49	EGFR_2	55.0	IMR90p11
89.0	H1	3.33	EGFR_2	55.0	IMR90p11
89.5	H1	2.55	EGFR_2	55.0	IMR90p11
90.0	H1	1.42	EGFR_2	55.0	IMR90p11
90.5	H1	0.65	EGFR_2	55.0	IMR90p11
91.0	H1	0.5	EGFR_2	55.0	IMR90p11
91.5	H1	0.57	EGFR_2	55.0	IMR90p11
92.0	H1	1.03	EGFR_2	55.0	IMR90p11
92.5	H1	1.62	EGFR_2	55.0	IMR90p11
93.0	H1	1.95	EGFR_2	55.0	IMR90p11
93.5	H1	1.99	EGFR_2	55.0	IMR90p11
94.0	H1	2.03	EGFR_2	55.0	IMR90p11
94.5	H1	1.86	EGFR_2	55.0	IMR90p11
95.0	H1	0.69	EGFR_2	55.0	IMR90p11
55.0	A1	18.74	EGFR_2	65.0	IMR90p2
55.5	A1	40.6	EGFR_2	65.0	IMR90p2
56.0	A1	37.48	EGFR_2	65.0	IMR90p2
56.5	A1	37.48	EGFR_2	65.0	IMR90p2
57.0	A1	37.48	EGFR_2	65.0	IMR90p2
57.5	A1	37.58	EGFR_2	65.0	IMR90p2
58.0	A1	37.03	EGFR_2	65.0	IMR90p2
58.5	A1	35.75	EGFR_2	65.0	IMR90p2
59.0	A1	33.9	EGFR_2	65.0	IMR90p2
59.5	A1	31.05	EGFR_2	65.0	IMR90p2
60.0	A1	28.59	EGFR_2	65.0	IMR90p2
60.5	A1	26.73	EGFR_2	65.0	IMR90p2
61.0	A1	24.93	EGFR_2	65.0	IMR90p2
61.5	A1	25.64	EGFR_2	65.0	IMR90p2
62.0	A1	29.52	EGFR_2	65.0	IMR90p2
62.5	A1	35.0	EGFR_2	65.0	IMR90p2
63.0	A1	43.21	EGFR_2	65.0	IMR90p2
63.5	A1	54.23	EGFR_2	65.0	IMR90p2
64.0	A1	65.28	EGFR_2	65.0	IMR90p2
64.5	A1	75.16	EGFR_2	65.0	IMR90p2
65.0	A1	83.5	EGFR_2	65.0	IMR90p2
65.5	A1	89.42	EGFR_2	65.0	IMR90p2
66.0	A1	92.97	EGFR_2	65.0	IMR90p2
66.5	A1	94.73	EGFR_2	65.0	IMR90p2
67.0	A1	96.06	EGFR_2	65.0	IMR90p2
67.5	A1	98.73	EGFR_2	65.0	IMR90p2
68.0	A1	102.86	EGFR_2	65.0	IMR90p2
68.5	A1	109.82	EGFR_2	65.0	IMR90p2
69.0	A1	121.82	EGFR_2	65.0	IMR90p2
69.5	A1	138.49	EGFR_2	65.0	IMR90p2
70.0	A1	160.66	EGFR_2	65.0	IMR90p2
70.5	A1	190.5	EGFR_2	65.0	IMR90p2
71.0	A1	225.77	EGFR_2	65.0	IMR90p2
71.5	A1	262.91	EGFR_2	65.0	IMR90p2
72.0	A1	300.0	EGFR_2	65.0	IMR90p2
72.5	A1	330.26	EGFR_2	65.0	IMR90p2
73.0	A1	345.13	EGFR_2	65.0	IMR90p2
73.5	A1	340.93	EGFR_2	65.0	IMR90p2
74.0	A1	316.82	EGFR_2	65.0	IMR90p2
74.5	A1	273.91	EGFR_2	65.0	IMR90p2
75.0	A1	219.16	EGFR_2	65.0	IMR90p2
75.5	A1	162.36	EGFR_2	65.0	IMR90p2
76.0	A1	111.14	EGFR_2	65.0	IMR90p2
76.5	A1	70.62	EGFR_2	65.0	IMR90p2
77.0	A1	42.21	EGFR_2	65.0	IMR90p2
77.5	A1	24.51	EGFR_2	65.0	IMR90p2
78.0	A1	14.59	EGFR_2	65.0	IMR90p2
78.5	A1	9.48	EGFR_2	65.0	IMR90p2
79.0	A1	6.8	EGFR_2	65.0	IMR90p2
79.5	A1	5.76	EGFR_2	65.0	IMR90p2
80.0	A1	5.38	EGFR_2	65.0	IMR90p2
80.5	A1	5.47	EGFR_2	65.0	IMR90p2
81.0	A1	5.85	EGFR_2	65.0	IMR90p2
81.5	A1	5.61	EGFR_2	65.0	IMR90p2
82.0	A1	5.06	EGFR_2	65.0	IMR90p2
82.5	A1	4.84	EGFR_2	65.0	IMR90p2
83.0	A1	3.92	EGFR_2	65.0	IMR90p2
83.5	A1	2.79	EGFR_2	65.0	IMR90p2
84.0	A1	2.48	EGFR_2	65.0	IMR90p2
84.5	A1	2.21	EGFR_2	65.0	IMR90p2
85.0	A1	2.05	EGFR_2	65.0	IMR90p2
85.5	A1	2.59	EGFR_2	65.0	IMR90p2
86.0	A1	2.73	EGFR_2	65.0	IMR90p2
86.5	A1	2.52	EGFR_2	65.0	IMR90p2
87.0	A1	2.47	EGFR_2	65.0	IMR90p2
87.5	A1	2.03	EGFR_2	65.0	IMR90p2
88.0	A1	1.57	EGFR_2	65.0	IMR90p2
88.5	A1	1.76	EGFR_2	65.0	IMR90p2
89.0	A1	1.99	EGFR_2	65.0	IMR90p2
89.5	A1	2.11	EGFR_2	65.0	IMR90p2
90.0	A1	2.04	EGFR_2	65.0	IMR90p2
90.5	A1	1.85	EGFR_2	65.0	IMR90p2
91.0	A1	1.97	EGFR_2	65.0	IMR90p2
91.5	A1	1.8	EGFR_2	65.0	IMR90p2
92.0	A1	1.59	EGFR_2	65.0	IMR90p2
92.5	A1	2.38	EGFR_2	65.0	IMR90p2
93.0	A1	2.96	EGFR_2	65.0	IMR90p2
93.5	A1	3.17	EGFR_2	65.0	IMR90p2
94.0	A1	4.06	EGFR_2	65.0	IMR90p2
94.5	A1	5.47	EGFR_2	65.0	IMR90p2
95.0	A1	2.88	EGFR_2	65.0	IMR90p2
55.0	B1	24.11	EGFR_2	64.5	IMR90p2
55.5	B1	52.23	EGFR_2	64.5	IMR90p2
56.0	B1	48.21	EGFR_2	64.5	IMR90p2
56.5	B1	48.21	EGFR_2	64.5	IMR90p2
57.0	B1	48.21	EGFR_2	64.5	IMR90p2
57.5	B1	48.26	EGFR_2	64.5	IMR90p2
58.0	B1	47.98	EGFR_2	64.5	IMR90p2
58.5	B1	47.4	EGFR_2	64.5	IMR90p2
59.0	B1	46.47	EGFR_2	64.5	IMR90p2
59.5	B1	45.63	EGFR_2	64.5	IMR90p2
60.0	B1	45.04	EGFR_2	64.5	IMR90p2
60.5	B1	44.35	EGFR_2	64.5	IMR90p2
61.0	B1	43.59	EGFR_2	64.5	IMR90p2
61.5	B1	42.5	EGFR_2	64.5	IMR90p2
62.0	B1	41.19	EGFR_2	64.5	IMR90p2
62.5	B1	40.0	EGFR_2	64.5	IMR90p2
63.0	B1	39.66	EGFR_2	64.5	IMR90p2
63.5	B1	40.45	EGFR_2	64.5	IMR90p2
64.0	B1	43.18	EGFR_2	64.5	IMR90p2
64.5	B1	48.22	EGFR_2	64.5	IMR90p2
65.0	B1	55.38	EGFR_2	64.5	IMR90p2
65.5	B1	64.35	EGFR_2	64.5	IMR90p2
66.0	B1	74.23	EGFR_2	64.5	IMR90p2
66.5	B1	83.64	EGFR_2	64.5	IMR90p2
67.0	B1	92.05	EGFR_2	64.5	IMR90p2
67.5	B1	99.46	EGFR_2	64.5	IMR90p2
68.0	B1	106.4	EGFR_2	64.5	IMR90p2
68.5	B1	114.56	EGFR_2	64.5	IMR90p2
69.0	B1	125.61	EGFR_2	64.5	IMR90p2
69.5	B1	141.37	EGFR_2	64.5	IMR90p2
70.0	B1	163.11	EGFR_2	64.5	IMR90p2
70.5	B1	191.41	EGFR_2	64.5	IMR90p2
71.0	B1	225.68	EGFR_2	64.5	IMR90p2
71.5	B1	264.41	EGFR_2	64.5	IMR90p2
72.0	B1	303.88	EGFR_2	64.5	IMR90p2
72.5	B1	338.12	EGFR_2	64.5	IMR90p2
73.0	B1	359.41	EGFR_2	64.5	IMR90p2
73.5	B1	362.27	EGFR_2	64.5	IMR90p2
74.0	B1	343.8	EGFR_2	64.5	IMR90p2
74.5	B1	303.93	EGFR_2	64.5	IMR90p2
75.0	B1	249.07	EGFR_2	64.5	IMR90p2
75.5	B1	189.38	EGFR_2	64.5	IMR90p2
76.0	B1	132.93	EGFR_2	64.5	IMR90p2
76.5	B1	85.53	EGFR_2	64.5	IMR90p2
77.0	B1	51.26	EGFR_2	64.5	IMR90p2
77.5	B1	29.6	EGFR_2	64.5	IMR90p2
78.0	B1	16.82	EGFR_2	64.5	IMR90p2
78.5	B1	9.82	EGFR_2	64.5	IMR90p2
79.0	B1	6.82	EGFR_2	64.5	IMR90p2
79.5	B1	5.46	EGFR_2	64.5	IMR90p2
80.0	B1	4.46	EGFR_2	64.5	IMR90p2
80.5	B1	4.15	EGFR_2	64.5	IMR90p2
81.0	B1	4.26	EGFR_2	64.5	IMR90p2
81.5	B1	4.03	EGFR_2	64.5	IMR90p2
82.0	B1	3.91	EGFR_2	64.5	IMR90p2
82.5	B1	3.93	EGFR_2	64.5	IMR90p2
83.0	B1	3.82	EGFR_2	64.5	IMR90p2
83.5	B1	3.58	EGFR_2	64.5	IMR90p2
84.0	B1	3.3	EGFR_2	64.5	IMR90p2
84.5	B1	3.23	EGFR_2	64.5	IMR90p2
85.0	B1	3.02	EGFR_2	64.5	IMR90p2
85.5	B1	2.59	EGFR_2	64.5	IMR90p2
86.0	B1	2.37	EGFR_2	64.5	IMR90p2
86.5	B1	2.29	EGFR_2	64.5	IMR90p2
87.0	B1	1.95	EGFR_2	64.5	IMR90p2
87.5	B1	1.65	EGFR_2	64.5	IMR90p2
88.0	B1	1.31	EGFR_2	64.5	IMR90p2
88.5	B1	1.16	EGFR_2	64.5	IMR90p2
89.0	B1	1.24	EGFR_2	64.5	IMR90p2
89.5	B1	1.28	EGFR_2	64.5	IMR90p2
90.0	B1	1.81	EGFR_2	64.5	IMR90p2
90.5	B1	2.44	EGFR_2	64.5	IMR90p2
91.0	B1	2.48	EGFR_2	64.5	IMR90p2
91.5	B1	2.38	EGFR_2	64.5	IMR90p2
92.0	B1	2.37	EGFR_2	64.5	IMR90p2
92.5	B1	1.87	EGFR_2	64.5	IMR90p2
93.0	B1	1.64	EGFR_2	64.5	IMR90p2
93.5	B1	1.98	EGFR_2	64.5	IMR90p2
94.0	B1	1.91	EGFR_2	64.5	IMR90p2
94.5	B1	2.62	EGFR_2	64.5	IMR90p2
95.0	B1	1.51	EGFR_2	64.5	IMR90p2
55.0	C1	24.75	EGFR_2	63.3	IMR90p2
55.5	C1	53.63	EGFR_2	63.3	IMR90p2
56.0	C1	49.5	EGFR_2	63.3	IMR90p2
56.5	C1	49.5	EGFR_2	63.3	IMR90p2
57.0	C1	49.5	EGFR_2	63.3	IMR90p2
57.5	C1	49.58	EGFR_2	63.3	IMR90p2
58.0	C1	49.16	EGFR_2	63.3	IMR90p2
58.5	C1	47.94	EGFR_2	63.3	IMR90p2
59.0	C1	46.89	EGFR_2	63.3	IMR90p2
59.5	C1	45.01	EGFR_2	63.3	IMR90p2
60.0	C1	42.5	EGFR_2	63.3	IMR90p2
60.5	C1	40.93	EGFR_2	63.3	IMR90p2
61.0	C1	40.12	EGFR_2	63.3	IMR90p2
61.5	C1	39.41	EGFR_2	63.3	IMR90p2
62.0	C1	39.12	EGFR_2	63.3	IMR90p2
62.5	C1	40.21	EGFR_2	63.3	IMR90p2
63.0	C1	42.47	EGFR_2	63.3	IMR90p2
63.5	C1	45.83	EGFR_2	63.3	IMR90p2
64.0	C1	51.09	EGFR_2	63.3	IMR90p2
64.5	C1	58.59	EGFR_2	63.3	IMR90p2
65.0	C1	67.06	EGFR_2	63.3	IMR90p2
65.5	C1	75.57	EGFR_2	63.3	IMR90p2
66.0	C1	83.62	EGFR_2	63.3	IMR90p2
66.5	C1	90.41	EGFR_2	63.3	IMR90p2
67.0	C1	96.39	EGFR_2	63.3	IMR90p2
67.5	C1	102.24	EGFR_2	63.3	IMR90p2
68.0	C1	108.98	EGFR_2	63.3	IMR90p2
68.5	C1	118.4	EGFR_2	63.3	IMR90p2
69.0	C1	132.31	EGFR_2	63.3	IMR90p2
69.5	C1	150.86	EGFR_2	63.3	IMR90p2
70.0	C1	174.69	EGFR_2	63.3	IMR90p2
70.5	C1	204.77	EGFR_2	63.3	IMR90p2
71.0	C1	240.89	EGFR_2	63.3	IMR90p2
71.5	C1	281.18	EGFR_2	63.3	IMR90p2
72.0	C1	322.83	EGFR_2	63.3	IMR90p2
72.5	C1	361.3	EGFR_2	63.3	IMR90p2
73.0	C1	387.88	EGFR_2	63.3	IMR90p2
73.5	C1	395.36	EGFR_2	63.3	IMR90p2
74.0	C1	380.5	EGFR_2	63.3	IMR90p2
74.5	C1	342.19	EGFR_2	63.3	IMR90p2
75.0	C1	284.72	EGFR_2	63.3	IMR90p2
75.5	C1	219.93	EGFR_2	63.3	IMR90p2
76.0	C1	157.47	EGFR_2	63.3	IMR90p2
76.5	C1	103.23	EGFR_2	63.3	IMR90p2
77.0	C1	63.23	EGFR_2	63.3	IMR90p2
77.5	C1	37.88	EGFR_2	63.3	IMR90p2
78.0	C1	22.19	EGFR_2	63.3	IMR90p2
78.5	C1	13.21	EGFR_2	63.3	IMR90p2
79.0	C1	8.92	EGFR_2	63.3	IMR90p2
79.5	C1	6.45	EGFR_2	63.3	IMR90p2
80.0	C1	4.9	EGFR_2	63.3	IMR90p2
80.5	C1	4.33	EGFR_2	63.3	IMR90p2
81.0	C1	4.23	EGFR_2	63.3	IMR90p2
81.5	C1	4.4	EGFR_2	63.3	IMR90p2
82.0	C1	4.27	EGFR_2	63.3	IMR90p2
82.5	C1	3.94	EGFR_2	63.3	IMR90p2
83.0	C1	3.56	EGFR_2	63.3	IMR90p2
83.5	C1	2.97	EGFR_2	63.3	IMR90p2
84.0	C1	2.45	EGFR_2	63.3	IMR90p2
84.5	C1	2.1	EGFR_2	63.3	IMR90p2
85.0	C1	1.58	EGFR_2	63.3	IMR90p2
85.5	C1	1.43	EGFR_2	63.3	IMR90p2
86.0	C1	1.66	EGFR_2	63.3	IMR90p2
86.5	C1	1.74	EGFR_2	63.3	IMR90p2
87.0	C1	2.19	EGFR_2	63.3	IMR90p2
87.5	C1	2.97	EGFR_2	63.3	IMR90p2
88.0	C1	2.98	EGFR_2	63.3	IMR90p2
88.5	C1	2.61	EGFR_2	63.3	IMR90p2
89.0	C1	2.54	EGFR_2	63.3	IMR90p2
89.5	C1	1.87	EGFR_2	63.3	IMR90p2
90.0	C1	1.41	EGFR_2	63.3	IMR90p2
90.5	C1	1.84	EGFR_2	63.3	IMR90p2
91.0	C1	2.29	EGFR_2	63.3	IMR90p2
91.5	C1	2.2	EGFR_2	63.3	IMR90p2
92.0	C1	2.59	EGFR_2	63.3	IMR90p2
92.5	C1	2.6	EGFR_2	63.3	IMR90p2
93.0	C1	1.81	EGFR_2	63.3	IMR90p2
93.5	C1	1.45	EGFR_2	63.3	IMR90p2
94.0	C1	1.13	EGFR_2	63.3	IMR90p2
94.5	C1	1.24	EGFR_2	63.3	IMR90p2
95.0	C1	0.63	EGFR_2	63.3	IMR90p2
55.0	D1	23.35	EGFR_2	61.4	IMR90p2
55.5	D1	50.58	EGFR_2	61.4	IMR90p2
56.0	D1	46.69	EGFR_2	61.4	IMR90p2
56.5	D1	46.69	EGFR_2	61.4	IMR90p2
57.0	D1	46.69	EGFR_2	61.4	IMR90p2
57.5	D1	46.78	EGFR_2	61.4	IMR90p2
58.0	D1	46.24	EGFR_2	61.4	IMR90p2
58.5	D1	45.08	EGFR_2	61.4	IMR90p2
59.0	D1	44.39	EGFR_2	61.4	IMR90p2
59.5	D1	43.82	EGFR_2	61.4	IMR90p2
60.0	D1	42.95	EGFR_2	61.4	IMR90p2
60.5	D1	42.08	EGFR_2	61.4	IMR90p2
61.0	D1	41.07	EGFR_2	61.4	IMR90p2
61.5	D1	40.03	EGFR_2	61.4	IMR90p2
62.0	D1	38.59	EGFR_2	61.4	IMR90p2
62.5	D1	37.52	EGFR_2	61.4	IMR90p2
63.0	D1	37.53	EGFR_2	61.4	IMR90p2
63.5	D1	38.61	EGFR_2	61.4	IMR90p2
64.0	D1	40.66	EGFR_2	61.4	IMR90p2
64.5	D1	45.44	EGFR_2	61.4	IMR90p2
65.0	D1	52.87	EGFR_2	61.4	IMR90p2
65.5	D1	61.47	EGFR_2	61.4	IMR90p2
66.0	D1	71.71	EGFR_2	61.4	IMR90p2
66.5	D1	82.18	EGFR_2	61.4	IMR90p2
67.0	D1	90.97	EGFR_2	61.4	IMR90p2
67.5	D1	98.58	EGFR_2	61.4	IMR90p2
68.0	D1	105.68	EGFR_2	61.4	IMR90p2
68.5	D1	113.03	EGFR_2	61.4	IMR90p2
69.0	D1	123.2	EGFR_2	61.4	IMR90p2
69.5	D1	137.61	EGFR_2	61.4	IMR90p2
70.0	D1	156.89	EGFR_2	61.4	IMR90p2
70.5	D1	182.97	EGFR_2	61.4	IMR90p2
71.0	D1	215.86	EGFR_2	61.4	IMR90p2
71.5	D1	254.3	EGFR_2	61.4	IMR90p2
72.0	D1	297.81	EGFR_2	61.4	IMR90p2
72.5	D1	341.43	EGFR_2	61.4	IMR90p2
73.0	D1	377.69	EGFR_2	61.4	IMR90p2
73.5	D1	399.53	EGFR_2	61.4	IMR90p2
74.0	D1	400.46	EGFR_2	61.4	IMR90p2
74.5	D1	375.54	EGFR_2	61.4	IMR90p2
75.0	D1	328.32	EGFR_2	61.4	IMR90p2
75.5	D1	266.74	EGFR_2	61.4	IMR90p2
76.0	D1	199.59	EGFR_2	61.4	IMR90p2
76.5	D1	137.16	EGFR_2	61.4	IMR90p2
77.0	D1	87.33	EGFR_2	61.4	IMR90p2
77.5	D1	51.96	EGFR_2	61.4	IMR90p2
78.0	D1	29.37	EGFR_2	61.4	IMR90p2
78.5	D1	16.89	EGFR_2	61.4	IMR90p2
79.0	D1	10.57	EGFR_2	61.4	IMR90p2
79.5	D1	7.92	EGFR_2	61.4	IMR90p2
80.0	D1	6.81	EGFR_2	61.4	IMR90p2
80.5	D1	5.93	EGFR_2	61.4	IMR90p2
81.0	D1	5.78	EGFR_2	61.4	IMR90p2
81.5	D1	6.22	EGFR_2	61.4	IMR90p2
82.0	D1	6.02	EGFR_2	61.4	IMR90p2
82.5	D1	5.36	EGFR_2	61.4	IMR90p2
83.0	D1	4.95	EGFR_2	61.4	IMR90p2
83.5	D1	4.59	EGFR_2	61.4	IMR90p2
84.0	D1	3.66	EGFR_2	61.4	IMR90p2
84.5	D1	2.94	EGFR_2	61.4	IMR90p2
85.0	D1	3.17	EGFR_2	61.4	IMR90p2
85.5	D1	3.54	EGFR_2	61.4	IMR90p2
86.0	D1	3.31	EGFR_2	61.4	IMR90p2
86.5	D1	3.25	EGFR_2	61.4	IMR90p2
87.0	D1	3.33	EGFR_2	61.4	IMR90p2
87.5	D1	2.96	EGFR_2	61.4	IMR90p2
88.0	D1	2.68	EGFR_2	61.4	IMR90p2
88.5	D1	2.62	EGFR_2	61.4	IMR90p2
89.0	D1	2.66	EGFR_2	61.4	IMR90p2
89.5	D1	2.51	EGFR_2	61.4	IMR90p2
90.0	D1	2.08	EGFR_2	61.4	IMR90p2
90.5	D1	1.86	EGFR_2	61.4	IMR90p2
91.0	D1	1.97	EGFR_2	61.4	IMR90p2
91.5	D1	2.17	EGFR_2	61.4	IMR90p2
92.0	D1	2.67	EGFR_2	61.4	IMR90p2
92.5	D1	3.61	EGFR_2	61.4	IMR90p2
93.0	D1	4.25	EGFR_2	61.4	IMR90p2
93.5	D1	5.17	EGFR_2	61.4	IMR90p2
94.0	D1	5.75	EGFR_2	61.4	IMR90p2
94.5	D1	7.5	EGFR_2	61.4	IMR90p2
95.0	D1	4.06	EGFR_2	61.4	IMR90p2
55.0	E1	21.37	EGFR_2	59.0	IMR90p2
55.5	E1	46.3	EGFR_2	59.0	IMR90p2
56.0	E1	42.73	EGFR_2	59.0	IMR90p2
56.5	E1	42.73	EGFR_2	59.0	IMR90p2
57.0	E1	42.73	EGFR_2	59.0	IMR90p2
57.5	E1	42.74	EGFR_2	59.0	IMR90p2
58.0	E1	42.75	EGFR_2	59.0	IMR90p2
58.5	E1	42.37	EGFR_2	59.0	IMR90p2
59.0	E1	41.85	EGFR_2	59.0	IMR90p2
59.5	E1	41.31	EGFR_2	59.0	IMR90p2
60.0	E1	41.1	EGFR_2	59.0	IMR90p2
60.5	E1	40.62	EGFR_2	59.0	IMR90p2
61.0	E1	39.05	EGFR_2	59.0	IMR90p2
61.5	E1	37.15	EGFR_2	59.0	IMR90p2
62.0	E1	34.58	EGFR_2	59.0	IMR90p2
62.5	E1	32.32	EGFR_2	59.0	IMR90p2
63.0	E1	32.12	EGFR_2	59.0	IMR90p2
63.5	E1	34.18	EGFR_2	59.0	IMR90p2
64.0	E1	38.81	EGFR_2	59.0	IMR90p2
64.5	E1	47.2	EGFR_2	59.0	IMR90p2
65.0	E1	57.9	EGFR_2	59.0	IMR90p2
65.5	E1	69.15	EGFR_2	59.0	IMR90p2
66.0	E1	80.73	EGFR_2	59.0	IMR90p2
66.5	E1	91.53	EGFR_2	59.0	IMR90p2
67.0	E1	100.22	EGFR_2	59.0	IMR90p2
67.5	E1	107.31	EGFR_2	59.0	IMR90p2
68.0	E1	114.28	EGFR_2	59.0	IMR90p2
68.5	E1	122.02	EGFR_2	59.0	IMR90p2
69.0	E1	132.05	EGFR_2	59.0	IMR90p2
69.5	E1	146.96	EGFR_2	59.0	IMR90p2
70.0	E1	167.93	EGFR_2	59.0	IMR90p2
70.5	E1	195.3	EGFR_2	59.0	IMR90p2
71.0	E1	230.37	EGFR_2	59.0	IMR90p2
71.5	E1	272.54	EGFR_2	59.0	IMR90p2
72.0	E1	318.67	EGFR_2	59.0	IMR90p2
72.5	E1	364.42	EGFR_2	59.0	IMR90p2
73.0	E1	402.19	EGFR_2	59.0	IMR90p2
73.5	E1	423.03	EGFR_2	59.0	IMR90p2
74.0	E1	421.23	EGFR_2	59.0	IMR90p2
74.5	E1	393.35	EGFR_2	59.0	IMR90p2
75.0	E1	341.79	EGFR_2	59.0	IMR90p2
75.5	E1	275.92	EGFR_2	59.0	IMR90p2
76.0	E1	206.2	EGFR_2	59.0	IMR90p2
76.5	E1	141.45	EGFR_2	59.0	IMR90p2
77.0	E1	89.48	EGFR_2	59.0	IMR90p2
77.5	E1	52.97	EGFR_2	59.0	IMR90p2
78.0	E1	29.48	EGFR_2	59.0	IMR90p2
78.5	E1	15.76	EGFR_2	59.0	IMR90p2
79.0	E1	9.12	EGFR_2	59.0	IMR90p2
79.5	E1	6.48	EGFR_2	59.0	IMR90p2
80.0	E1	5.2	EGFR_2	59.0	IMR90p2
80.5	E1	4.97	EGFR_2	59.0	IMR90p2
81.0	E1	5.73	EGFR_2	59.0	IMR90p2
81.5	E1	5.87	EGFR_2	59.0	IMR90p2
82.0	E1	5.16	EGFR_2	59.0	IMR90p2
82.5	E1	4.85	EGFR_2	59.0	IMR90p2
83.0	E1	3.89	EGFR_2	59.0	IMR90p2
83.5	E1	2.46	EGFR_2	59.0	IMR90p2
84.0	E1	2.17	EGFR_2	59.0	IMR90p2
84.5	E1	2.43	EGFR_2	59.0	IMR90p2
85.0	E1	2.22	EGFR_2	59.0	IMR90p2
85.5	E1	2.73	EGFR_2	59.0	IMR90p2
86.0	E1	3.33	EGFR_2	59.0	IMR90p2
86.5	E1	3.22	EGFR_2	59.0	IMR90p2
87.0	E1	3.01	EGFR_2	59.0	IMR90p2
87.5	E1	2.79	EGFR_2	59.0	IMR90p2
88.0	E1	2.35	EGFR_2	59.0	IMR90p2
88.5	E1	2.09	EGFR_2	59.0	IMR90p2
89.0	E1	1.74	EGFR_2	59.0	IMR90p2
89.5	E1	1.3	EGFR_2	59.0	IMR90p2
90.0	E1	1.25	EGFR_2	59.0	IMR90p2
90.5	E1	1.11	EGFR_2	59.0	IMR90p2
91.0	E1	1.03	EGFR_2	59.0	IMR90p2
91.5	E1	1.06	EGFR_2	59.0	IMR90p2
92.0	E1	1.25	EGFR_2	59.0	IMR90p2
92.5	E1	1.78	EGFR_2	59.0	IMR90p2
93.0	E1	2.4	EGFR_2	59.0	IMR90p2
93.5	E1	3.05	EGFR_2	59.0	IMR90p2
94.0	E1	3.73	EGFR_2	59.0	IMR90p2
94.5	E1	5.09	EGFR_2	59.0	IMR90p2
95.0	E1	2.72	EGFR_2	59.0	IMR90p2
55.0	F1	19.55	EGFR_2	57.0	IMR90p2
55.5	F1	42.35	EGFR_2	57.0	IMR90p2
56.0	F1	39.09	EGFR_2	57.0	IMR90p2
56.5	F1	39.09	EGFR_2	57.0	IMR90p2
57.0	F1	39.09	EGFR_2	57.0	IMR90p2
57.5	F1	39.1	EGFR_2	57.0	IMR90p2
58.0	F1	39.04	EGFR_2	57.0	IMR90p2
58.5	F1	39.12	EGFR_2	57.0	IMR90p2
59.0	F1	39.03	EGFR_2	57.0	IMR90p2
59.5	F1	39.38	EGFR_2	57.0	IMR90p2
60.0	F1	39.64	EGFR_2	57.0	IMR90p2
60.5	F1	39.45	EGFR_2	57.0	IMR90p2
61.0	F1	39.27	EGFR_2	57.0	IMR90p2
61.5	F1	38.23	EGFR_2	57.0	IMR90p2
62.0	F1	36.01	EGFR_2	57.0	IMR90p2
62.5	F1	33.24	EGFR_2	57.0	IMR90p2
63.0	F1	31.26	EGFR_2	57.0	IMR90p2
63.5	F1	31.51	EGFR_2	57.0	IMR90p2
64.0	F1	35.32	EGFR_2	57.0	IMR90p2
64.5	F1	42.68	EGFR_2	57.0	IMR90p2
65.0	F1	53.12	EGFR_2	57.0	IMR90p2
65.5	F1	66.02	EGFR_2	57.0	IMR90p2
66.0	F1	79.13	EGFR_2	57.0	IMR90p2
66.5	F1	90.68	EGFR_2	57.0	IMR90p2
67.0	F1	100.16	EGFR_2	57.0	IMR90p2
67.5	F1	108.31	EGFR_2	57.0	IMR90p2
68.0	F1	115.62	EGFR_2	57.0	IMR90p2
68.5	F1	123.79	EGFR_2	57.0	IMR90p2
69.0	F1	134.85	EGFR_2	57.0	IMR90p2
69.5	F1	150.31	EGFR_2	57.0	IMR90p2
70.0	F1	171.23	EGFR_2	57.0	IMR90p2
70.5	F1	199.4	EGFR_2	57.0	IMR90p2
71.0	F1	235.09	EGFR_2	57.0	IMR90p2
71.5	F1	277.15	EGFR_2	57.0	IMR90p2
72.0	F1	323.8	EGFR_2	57.0	IMR90p2
72.5	F1	369.05	EGFR_2	57.0	IMR90p2
73.0	F1	404.13	EGFR_2	57.0	IMR90p2
73.5	F1	421.27	EGFR_2	57.0	IMR90p2
74.0	F1	414.6	EGFR_2	57.0	IMR90p2
74.5	F1	381.81	EGFR_2	57.0	IMR90p2
75.0	F1	327.31	EGFR_2	57.0	IMR90p2
75.5	F1	259.88	EGFR_2	57.0	IMR90p2
76.0	F1	190.42	EGFR_2	57.0	IMR90p2
76.5	F1	128.6	EGFR_2	57.0	IMR90p2
77.0	F1	80.4	EGFR_2	57.0	IMR90p2
77.5	F1	46.82	EGFR_2	57.0	IMR90p2
78.0	F1	26.27	EGFR_2	57.0	IMR90p2
78.5	F1	15.19	EGFR_2	57.0	IMR90p2
79.0	F1	9.97	EGFR_2	57.0	IMR90p2
79.5	F1	7.32	EGFR_2	57.0	IMR90p2
80.0	F1	6.18	EGFR_2	57.0	IMR90p2
80.5	F1	6.05	EGFR_2	57.0	IMR90p2
81.0	F1	6.21	EGFR_2	57.0	IMR90p2
81.5	F1	5.99	EGFR_2	57.0	IMR90p2
82.0	F1	5.73	EGFR_2	57.0	IMR90p2
82.5	F1	5.68	EGFR_2	57.0	IMR90p2
83.0	F1	5.12	EGFR_2	57.0	IMR90p2
83.5	F1	3.95	EGFR_2	57.0	IMR90p2
84.0	F1	3.13	EGFR_2	57.0	IMR90p2
84.5	F1	2.54	EGFR_2	57.0	IMR90p2
85.0	F1	1.63	EGFR_2	57.0	IMR90p2
85.5	F1	1.3	EGFR_2	57.0	IMR90p2
86.0	F1	1.43	EGFR_2	57.0	IMR90p2
86.5	F1	1.48	EGFR_2	57.0	IMR90p2
87.0	F1	1.9	EGFR_2	57.0	IMR90p2
87.5	F1	2.17	EGFR_2	57.0	IMR90p2
88.0	F1	2.3	EGFR_2	57.0	IMR90p2
88.5	F1	2.9	EGFR_2	57.0	IMR90p2
89.0	F1	2.99	EGFR_2	57.0	IMR90p2
89.5	F1	2.48	EGFR_2	57.0	IMR90p2
90.0	F1	2.62	EGFR_2	57.0	IMR90p2
90.5	F1	2.53	EGFR_2	57.0	IMR90p2
91.0	F1	1.8	EGFR_2	57.0	IMR90p2
91.5	F1	1.83	EGFR_2	57.0	IMR90p2
92.0	F1	2.14	EGFR_2	57.0	IMR90p2
92.5	F1	2.14	EGFR_2	57.0	IMR90p2
93.0	F1	2.16	EGFR_2	57.0	IMR90p2
93.5	F1	2.35	EGFR_2	57.0	IMR90p2
94.0	F1	2.31	EGFR_2	57.0	IMR90p2
94.5	F1	2.32	EGFR_2	57.0	IMR90p2
95.0	F1	0.98	EGFR_2	57.0	IMR90p2
55.0	G1	14.96	EGFR_2	55.7	IMR90p2
55.5	G1	32.4	EGFR_2	55.7	IMR90p2
56.0	G1	29.91	EGFR_2	55.7	IMR90p2
56.5	G1	29.91	EGFR_2	55.7	IMR90p2
57.0	G1	29.91	EGFR_2	55.7	IMR90p2
57.5	G1	29.99	EGFR_2	55.7	IMR90p2
58.0	G1	29.55	EGFR_2	55.7	IMR90p2
58.5	G1	28.33	EGFR_2	55.7	IMR90p2
59.0	G1	26.37	EGFR_2	55.7	IMR90p2
59.5	G1	24.81	EGFR_2	55.7	IMR90p2
60.0	G1	24.52	EGFR_2	55.7	IMR90p2
60.5	G1	24.99	EGFR_2	55.7	IMR90p2
61.0	G1	26.43	EGFR_2	55.7	IMR90p2
61.5	G1	30.02	EGFR_2	55.7	IMR90p2
62.0	G1	36.06	EGFR_2	55.7	IMR90p2
62.5	G1	44.14	EGFR_2	55.7	IMR90p2
63.0	G1	54.28	EGFR_2	55.7	IMR90p2
63.5	G1	65.63	EGFR_2	55.7	IMR90p2
64.0	G1	76.66	EGFR_2	55.7	IMR90p2
64.5	G1	85.84	EGFR_2	55.7	IMR90p2
65.0	G1	92.89	EGFR_2	55.7	IMR90p2
65.5	G1	97.62	EGFR_2	55.7	IMR90p2
66.0	G1	100.41	EGFR_2	55.7	IMR90p2
66.5	G1	102.33	EGFR_2	55.7	IMR90p2
67.0	G1	104.42	EGFR_2	55.7	IMR90p2
67.5	G1	107.74	EGFR_2	55.7	IMR90p2
68.0	G1	113.21	EGFR_2	55.7	IMR90p2
68.5	G1	121.08	EGFR_2	55.7	IMR90p2
69.0	G1	132.07	EGFR_2	55.7	IMR90p2
69.5	G1	147.52	EGFR_2	55.7	IMR90p2
70.0	G1	167.48	EGFR_2	55.7	IMR90p2
70.5	G1	192.91	EGFR_2	55.7	IMR90p2
71.0	G1	225.18	EGFR_2	55.7	IMR90p2
71.5	G1	263.26	EGFR_2	55.7	IMR90p2
72.0	G1	304.51	EGFR_2	55.7	IMR90p2
72.5	G1	343.83	EGFR_2	55.7	IMR90p2
73.0	G1	373.72	EGFR_2	55.7	IMR90p2
73.5	G1	386.5	EGFR_2	55.7	IMR90p2
74.0	G1	377.07	EGFR_2	55.7	IMR90p2
74.5	G1	343.84	EGFR_2	55.7	IMR90p2
75.0	G1	291.55	EGFR_2	55.7	IMR90p2
75.5	G1	228.95	EGFR_2	55.7	IMR90p2
76.0	G1	165.72	EGFR_2	55.7	IMR90p2
76.5	G1	110.69	EGFR_2	55.7	IMR90p2
77.0	G1	68.42	EGFR_2	55.7	IMR90p2
77.5	G1	39.71	EGFR_2	55.7	IMR90p2
78.0	G1	22.49	EGFR_2	55.7	IMR90p2
78.5	G1	13.15	EGFR_2	55.7	IMR90p2
79.0	G1	8.12	EGFR_2	55.7	IMR90p2
79.5	G1	5.96	EGFR_2	55.7	IMR90p2
80.0	G1	5.28	EGFR_2	55.7	IMR90p2
80.5	G1	4.99	EGFR_2	55.7	IMR90p2
81.0	G1	5.3	EGFR_2	55.7	IMR90p2
81.5	G1	5.61	EGFR_2	55.7	IMR90p2
82.0	G1	5.6	EGFR_2	55.7	IMR90p2
82.5	G1	5.22	EGFR_2	55.7	IMR90p2
83.0	G1	4.54	EGFR_2	55.7	IMR90p2
83.5	G1	3.51	EGFR_2	55.7	IMR90p2
84.0	G1	2.87	EGFR_2	55.7	IMR90p2
84.5	G1	2.37	EGFR_2	55.7	IMR90p2
85.0	G1	1.94	EGFR_2	55.7	IMR90p2
85.5	G1	2.25	EGFR_2	55.7	IMR90p2
86.0	G1	2.56	EGFR_2	55.7	IMR90p2
86.5	G1	2.5	EGFR_2	55.7	IMR90p2
87.0	G1	2.59	EGFR_2	55.7	IMR90p2
87.5	G1	2.9	EGFR_2	55.7	IMR90p2
88.0	G1	2.5	EGFR_2	55.7	IMR90p2
88.5	G1	2.11	EGFR_2	55.7	IMR90p2
89.0	G1	2.12	EGFR_2	55.7	IMR90p2
89.5	G1	2.11	EGFR_2	55.7	IMR90p2
90.0	G1	1.46	EGFR_2	55.7	IMR90p2
90.5	G1	1.28	EGFR_2	55.7	IMR90p2
91.0	G1	1.78	EGFR_2	55.7	IMR90p2
91.5	G1	1.81	EGFR_2	55.7	IMR90p2
92.0	G1	1.45	EGFR_2	55.7	IMR90p2
92.5	G1	1.92	EGFR_2	55.7	IMR90p2
93.0	G1	2.26	EGFR_2	55.7	IMR90p2
93.5	G1	1.9	EGFR_2	55.7	IMR90p2
94.0	G1	2.21	EGFR_2	55.7	IMR90p2
94.5	G1	2.57	EGFR_2	55.7	IMR90p2
95.0	G1	1.18	EGFR_2	55.7	IMR90p2
55.0	H1	12.14	EGFR_2	55.0	IMR90p2
55.5	H1	26.3	EGFR_2	55.0	IMR90p2
56.0	H1	24.28	EGFR_2	55.0	IMR90p2
56.5	H1	24.28	EGFR_2	55.0	IMR90p2
57.0	H1	24.28	EGFR_2	55.0	IMR90p2
57.5	H1	24.49	EGFR_2	55.0	IMR90p2
58.0	H1	23.06	EGFR_2	55.0	IMR90p2
58.5	H1	21.35	EGFR_2	55.0	IMR90p2
59.0	H1	20.3	EGFR_2	55.0	IMR90p2
59.5	H1	18.66	EGFR_2	55.0	IMR90p2
60.0	H1	17.86	EGFR_2	55.0	IMR90p2
60.5	H1	18.79	EGFR_2	55.0	IMR90p2
61.0	H1	19.65	EGFR_2	55.0	IMR90p2
61.5	H1	20.72	EGFR_2	55.0	IMR90p2
62.0	H1	24.26	EGFR_2	55.0	IMR90p2
62.5	H1	30.11	EGFR_2	55.0	IMR90p2
63.0	H1	38.32	EGFR_2	55.0	IMR90p2
63.5	H1	48.82	EGFR_2	55.0	IMR90p2
64.0	H1	60.65	EGFR_2	55.0	IMR90p2
64.5	H1	72.04	EGFR_2	55.0	IMR90p2
65.0	H1	81.38	EGFR_2	55.0	IMR90p2
65.5	H1	87.82	EGFR_2	55.0	IMR90p2
66.0	H1	92.24	EGFR_2	55.0	IMR90p2
66.5	H1	95.17	EGFR_2	55.0	IMR90p2
67.0	H1	97.35	EGFR_2	55.0	IMR90p2
67.5	H1	99.98	EGFR_2	55.0	IMR90p2
68.0	H1	103.84	EGFR_2	55.0	IMR90p2
68.5	H1	109.77	EGFR_2	55.0	IMR90p2
69.0	H1	118.97	EGFR_2	55.0	IMR90p2
69.5	H1	131.92	EGFR_2	55.0	IMR90p2
70.0	H1	149.78	EGFR_2	55.0	IMR90p2
70.5	H1	174.38	EGFR_2	55.0	IMR90p2
71.0	H1	204.62	EGFR_2	55.0	IMR90p2
71.5	H1	239.57	EGFR_2	55.0	IMR90p2
72.0	H1	278.35	EGFR_2	55.0	IMR90p2
72.5	H1	315.83	EGFR_2	55.0	IMR90p2
73.0	H1	344.48	EGFR_2	55.0	IMR90p2
73.5	H1	358.64	EGFR_2	55.0	IMR90p2
74.0	H1	353.18	EGFR_2	55.0	IMR90p2
74.5	H1	325.19	EGFR_2	55.0	IMR90p2
75.0	H1	278.6	EGFR_2	55.0	IMR90p2
75.5	H1	220.88	EGFR_2	55.0	IMR90p2
76.0	H1	161.45	EGFR_2	55.0	IMR90p2
76.5	H1	108.59	EGFR_2	55.0	IMR90p2
77.0	H1	67.27	EGFR_2	55.0	IMR90p2
77.5	H1	38.89	EGFR_2	55.0	IMR90p2
78.0	H1	22.02	EGFR_2	55.0	IMR90p2
78.5	H1	12.76	EGFR_2	55.0	IMR90p2
79.0	H1	8.0	EGFR_2	55.0	IMR90p2
79.5	H1	6.39	EGFR_2	55.0	IMR90p2
80.0	H1	5.65	EGFR_2	55.0	IMR90p2
80.5	H1	5.14	EGFR_2	55.0	IMR90p2
81.0	H1	5.36	EGFR_2	55.0	IMR90p2
81.5	H1	5.46	EGFR_2	55.0	IMR90p2
82.0	H1	4.86	EGFR_2	55.0	IMR90p2
82.5	H1	4.53	EGFR_2	55.0	IMR90p2
83.0	H1	4.02	EGFR_2	55.0	IMR90p2
83.5	H1	3.16	EGFR_2	55.0	IMR90p2
84.0	H1	2.76	EGFR_2	55.0	IMR90p2
84.5	H1	2.71	EGFR_2	55.0	IMR90p2
85.0	H1	2.7	EGFR_2	55.0	IMR90p2
85.5	H1	3.16	EGFR_2	55.0	IMR90p2
86.0	H1	3.42	EGFR_2	55.0	IMR90p2
86.5	H1	3.32	EGFR_2	55.0	IMR90p2
87.0	H1	3.45	EGFR_2	55.0	IMR90p2
87.5	H1	3.18	EGFR_2	55.0	IMR90p2
88.0	H1	2.44	EGFR_2	55.0	IMR90p2
88.5	H1	2.49	EGFR_2	55.0	IMR90p2
89.0	H1	2.97	EGFR_2	55.0	IMR90p2
89.5	H1	2.69	EGFR_2	55.0	IMR90p2
90.0	H1	2.41	EGFR_2	55.0	IMR90p2
90.5	H1	2.68	EGFR_2	55.0	IMR90p2
91.0	H1	2.22	EGFR_2	55.0	IMR90p2
91.5	H1	1.29	EGFR_2	55.0	IMR90p2
92.0	H1	0.87	EGFR_2	55.0	IMR90p2
92.5	H1	0.76	EGFR_2	55.0	IMR90p2
93.0	H1	0.7	EGFR_2	55.0	IMR90p2
93.5	H1	0.67	EGFR_2	55.0	IMR90p2
94.0	H1	0.92	EGFR_2	55.0	IMR90p2
94.5	H1	0.92	EGFR_2	55.0	IMR90p2
95.0	H1	0.34	EGFR_2	55.0	IMR90p2
55.0	A1	6.21	EGFR_2	65.0	IMR90p8
55.5	A1	13.45	EGFR_2	65.0	IMR90p8
56.0	A1	12.42	EGFR_2	65.0	IMR90p8
56.5	A1	12.42	EGFR_2	65.0	IMR90p8
57.0	A1	12.42	EGFR_2	65.0	IMR90p8
57.5	A1	12.41	EGFR_2	65.0	IMR90p8
58.0	A1	12.61	EGFR_2	65.0	IMR90p8
58.5	A1	11.82	EGFR_2	65.0	IMR90p8
59.0	A1	10.3	EGFR_2	65.0	IMR90p8
59.5	A1	9.27	EGFR_2	65.0	IMR90p8
60.0	A1	8.53	EGFR_2	65.0	IMR90p8
60.5	A1	8.04	EGFR_2	65.0	IMR90p8
61.0	A1	9.71	EGFR_2	65.0	IMR90p8
61.5	A1	13.1	EGFR_2	65.0	IMR90p8
62.0	A1	18.3	EGFR_2	65.0	IMR90p8
62.5	A1	26.74	EGFR_2	65.0	IMR90p8
63.0	A1	37.77	EGFR_2	65.0	IMR90p8
63.5	A1	49.81	EGFR_2	65.0	IMR90p8
64.0	A1	61.93	EGFR_2	65.0	IMR90p8
64.5	A1	73.26	EGFR_2	65.0	IMR90p8
65.0	A1	82.15	EGFR_2	65.0	IMR90p8
65.5	A1	88.37	EGFR_2	65.0	IMR90p8
66.0	A1	92.74	EGFR_2	65.0	IMR90p8
66.5	A1	95.92	EGFR_2	65.0	IMR90p8
67.0	A1	97.59	EGFR_2	65.0	IMR90p8
67.5	A1	99.18	EGFR_2	65.0	IMR90p8
68.0	A1	102.34	EGFR_2	65.0	IMR90p8
68.5	A1	107.32	EGFR_2	65.0	IMR90p8
69.0	A1	114.94	EGFR_2	65.0	IMR90p8
69.5	A1	127.4	EGFR_2	65.0	IMR90p8
70.0	A1	145.01	EGFR_2	65.0	IMR90p8
70.5	A1	166.4	EGFR_2	65.0	IMR90p8
71.0	A1	190.04	EGFR_2	65.0	IMR90p8
71.5	A1	213.36	EGFR_2	65.0	IMR90p8
72.0	A1	231.91	EGFR_2	65.0	IMR90p8
72.5	A1	241.34	EGFR_2	65.0	IMR90p8
73.0	A1	238.84	EGFR_2	65.0	IMR90p8
73.5	A1	224.22	EGFR_2	65.0	IMR90p8
74.0	A1	199.75	EGFR_2	65.0	IMR90p8
74.5	A1	170.71	EGFR_2	65.0	IMR90p8
75.0	A1	146.39	EGFR_2	65.0	IMR90p8
75.5	A1	136.73	EGFR_2	65.0	IMR90p8
76.0	A1	144.62	EGFR_2	65.0	IMR90p8
76.5	A1	166.64	EGFR_2	65.0	IMR90p8
77.0	A1	194.01	EGFR_2	65.0	IMR90p8
77.5	A1	213.06	EGFR_2	65.0	IMR90p8
78.0	A1	211.42	EGFR_2	65.0	IMR90p8
78.5	A1	186.37	EGFR_2	65.0	IMR90p8
79.0	A1	144.23	EGFR_2	65.0	IMR90p8
79.5	A1	96.99	EGFR_2	65.0	IMR90p8
80.0	A1	56.04	EGFR_2	65.0	IMR90p8
80.5	A1	26.95	EGFR_2	65.0	IMR90p8
81.0	A1	11.18	EGFR_2	65.0	IMR90p8
81.5	A1	5.57	EGFR_2	65.0	IMR90p8
82.0	A1	4.04	EGFR_2	65.0	IMR90p8
82.5	A1	2.94	EGFR_2	65.0	IMR90p8
83.0	A1	2.7	EGFR_2	65.0	IMR90p8
83.5	A1	2.89	EGFR_2	65.0	IMR90p8
84.0	A1	2.76	EGFR_2	65.0	IMR90p8
84.5	A1	2.97	EGFR_2	65.0	IMR90p8
85.0	A1	3.44	EGFR_2	65.0	IMR90p8
85.5	A1	3.11	EGFR_2	65.0	IMR90p8
86.0	A1	2.57	EGFR_2	65.0	IMR90p8
86.5	A1	2.41	EGFR_2	65.0	IMR90p8
87.0	A1	2.11	EGFR_2	65.0	IMR90p8
87.5	A1	1.82	EGFR_2	65.0	IMR90p8
88.0	A1	2.03	EGFR_2	65.0	IMR90p8
88.5	A1	2.1	EGFR_2	65.0	IMR90p8
89.0	A1	1.93	EGFR_2	65.0	IMR90p8
89.5	A1	1.74	EGFR_2	65.0	IMR90p8
90.0	A1	1.69	EGFR_2	65.0	IMR90p8
90.5	A1	2.12	EGFR_2	65.0	IMR90p8
91.0	A1	2.02	EGFR_2	65.0	IMR90p8
91.5	A1	1.64	EGFR_2	65.0	IMR90p8
92.0	A1	2.02	EGFR_2	65.0	IMR90p8
92.5	A1	2.14	EGFR_2	65.0	IMR90p8
93.0	A1	1.64	EGFR_2	65.0	IMR90p8
93.5	A1	1.5	EGFR_2	65.0	IMR90p8
94.0	A1	1.76	EGFR_2	65.0	IMR90p8
94.5	A1	1.14	EGFR_2	65.0	IMR90p8
95.0	A1	0.17	EGFR_2	65.0	IMR90p8
55.0	B1	13.2	EGFR_2	64.5	IMR90p8
55.5	B1	28.59	EGFR_2	64.5	IMR90p8
56.0	B1	26.4	EGFR_2	64.5	IMR90p8
56.5	B1	26.4	EGFR_2	64.5	IMR90p8
57.0	B1	26.4	EGFR_2	64.5	IMR90p8
57.5	B1	26.39	EGFR_2	64.5	IMR90p8
58.0	B1	26.3	EGFR_2	64.5	IMR90p8
58.5	B1	27.11	EGFR_2	64.5	IMR90p8
59.0	B1	27.62	EGFR_2	64.5	IMR90p8
59.5	B1	27.78	EGFR_2	64.5	IMR90p8
60.0	B1	27.34	EGFR_2	64.5	IMR90p8
60.5	B1	26.82	EGFR_2	64.5	IMR90p8
61.0	B1	26.63	EGFR_2	64.5	IMR90p8
61.5	B1	25.88	EGFR_2	64.5	IMR90p8
62.0	B1	25.41	EGFR_2	64.5	IMR90p8
62.5	B1	25.56	EGFR_2	64.5	IMR90p8
63.0	B1	26.66	EGFR_2	64.5	IMR90p8
63.5	B1	29.38	EGFR_2	64.5	IMR90p8
64.0	B1	34.52	EGFR_2	64.5	IMR90p8
64.5	B1	41.18	EGFR_2	64.5	IMR90p8
65.0	B1	50.54	EGFR_2	64.5	IMR90p8
65.5	B1	61.64	EGFR_2	64.5	IMR90p8
66.0	B1	72.24	EGFR_2	64.5	IMR90p8
66.5	B1	81.67	EGFR_2	64.5	IMR90p8
67.0	B1	90.14	EGFR_2	64.5	IMR90p8
67.5	B1	96.7	EGFR_2	64.5	IMR90p8
68.0	B1	102.82	EGFR_2	64.5	IMR90p8
68.5	B1	110.51	EGFR_2	64.5	IMR90p8
69.0	B1	120.84	EGFR_2	64.5	IMR90p8
69.5	B1	135.15	EGFR_2	64.5	IMR90p8
70.0	B1	154.29	EGFR_2	64.5	IMR90p8
70.5	B1	177.12	EGFR_2	64.5	IMR90p8
71.0	B1	202.49	EGFR_2	64.5	IMR90p8
71.5	B1	228.58	EGFR_2	64.5	IMR90p8
72.0	B1	250.5	EGFR_2	64.5	IMR90p8
72.5	B1	263.74	EGFR_2	64.5	IMR90p8
73.0	B1	264.92	EGFR_2	64.5	IMR90p8
73.5	B1	252.4	EGFR_2	64.5	IMR90p8
74.0	B1	226.99	EGFR_2	64.5	IMR90p8
74.5	B1	194.74	EGFR_2	64.5	IMR90p8
75.0	B1	164.73	EGFR_2	64.5	IMR90p8
75.5	B1	147.04	EGFR_2	64.5	IMR90p8
76.0	B1	145.87	EGFR_2	64.5	IMR90p8
76.5	B1	159.17	EGFR_2	64.5	IMR90p8
77.0	B1	179.31	EGFR_2	64.5	IMR90p8
77.5	B1	193.9	EGFR_2	64.5	IMR90p8
78.0	B1	190.9	EGFR_2	64.5	IMR90p8
78.5	B1	167.9	EGFR_2	64.5	IMR90p8
79.0	B1	130.41	EGFR_2	64.5	IMR90p8
79.5	B1	87.76	EGFR_2	64.5	IMR90p8
80.0	B1	50.5	EGFR_2	64.5	IMR90p8
80.5	B1	25.09	EGFR_2	64.5	IMR90p8
81.0	B1	11.31	EGFR_2	64.5	IMR90p8
81.5	B1	5.83	EGFR_2	64.5	IMR90p8
82.0	B1	4.65	EGFR_2	64.5	IMR90p8
82.5	B1	4.11	EGFR_2	64.5	IMR90p8
83.0	B1	3.3	EGFR_2	64.5	IMR90p8
83.5	B1	2.7	EGFR_2	64.5	IMR90p8
84.0	B1	2.39	EGFR_2	64.5	IMR90p8
84.5	B1	2.36	EGFR_2	64.5	IMR90p8
85.0	B1	2.36	EGFR_2	64.5	IMR90p8
85.5	B1	2.21	EGFR_2	64.5	IMR90p8
86.0	B1	2.18	EGFR_2	64.5	IMR90p8
86.5	B1	2.08	EGFR_2	64.5	IMR90p8
87.0	B1	1.69	EGFR_2	64.5	IMR90p8
87.5	B1	1.69	EGFR_2	64.5	IMR90p8
88.0	B1	2.07	EGFR_2	64.5	IMR90p8
88.5	B1	1.83	EGFR_2	64.5	IMR90p8
89.0	B1	1.56	EGFR_2	64.5	IMR90p8
89.5	B1	1.8	EGFR_2	64.5	IMR90p8
90.0	B1	1.87	EGFR_2	64.5	IMR90p8
90.5	B1	1.3	EGFR_2	64.5	IMR90p8
91.0	B1	1.42	EGFR_2	64.5	IMR90p8
91.5	B1	1.91	EGFR_2	64.5	IMR90p8
92.0	B1	1.65	EGFR_2	64.5	IMR90p8
92.5	B1	1.28	EGFR_2	64.5	IMR90p8
93.0	B1	1.46	EGFR_2	64.5	IMR90p8
93.5	B1	1.07	EGFR_2	64.5	IMR90p8
94.0	B1	0.71	EGFR_2	64.5	IMR90p8
94.5	B1	0.13	EGFR_2	64.5	IMR90p8
95.0	B1	-0.26	EGFR_2	64.5	IMR90p8
55.0	C1	18.89	EGFR_2	63.3	IMR90p8
55.5	C1	40.92	EGFR_2	63.3	IMR90p8
56.0	C1	37.77	EGFR_2	63.3	IMR90p8
56.5	C1	37.77	EGFR_2	63.3	IMR90p8
57.0	C1	37.77	EGFR_2	63.3	IMR90p8
57.5	C1	37.72	EGFR_2	63.3	IMR90p8
58.0	C1	38.06	EGFR_2	63.3	IMR90p8
58.5	C1	38.7	EGFR_2	63.3	IMR90p8
59.0	C1	38.78	EGFR_2	63.3	IMR90p8
59.5	C1	38.24	EGFR_2	63.3	IMR90p8
60.0	C1	38.31	EGFR_2	63.3	IMR90p8
60.5	C1	38.9	EGFR_2	63.3	IMR90p8
61.0	C1	38.74	EGFR_2	63.3	IMR90p8
61.5	C1	38.39	EGFR_2	63.3	IMR90p8
62.0	C1	38.88	EGFR_2	63.3	IMR90p8
62.5	C1	39.1	EGFR_2	63.3	IMR90p8
63.0	C1	39.27	EGFR_2	63.3	IMR90p8
63.5	C1	41.1	EGFR_2	63.3	IMR90p8
64.0	C1	44.38	EGFR_2	63.3	IMR90p8
64.5	C1	48.61	EGFR_2	63.3	IMR90p8
65.0	C1	55.38	EGFR_2	63.3	IMR90p8
65.5	C1	63.98	EGFR_2	63.3	IMR90p8
66.0	C1	72.78	EGFR_2	63.3	IMR90p8
66.5	C1	81.45	EGFR_2	63.3	IMR90p8
67.0	C1	89.24	EGFR_2	63.3	IMR90p8
67.5	C1	95.9	EGFR_2	63.3	IMR90p8
68.0	C1	103.22	EGFR_2	63.3	IMR90p8
68.5	C1	112.62	EGFR_2	63.3	IMR90p8
69.0	C1	124.79	EGFR_2	63.3	IMR90p8
69.5	C1	142.03	EGFR_2	63.3	IMR90p8
70.0	C1	165.12	EGFR_2	63.3	IMR90p8
70.5	C1	192.26	EGFR_2	63.3	IMR90p8
71.0	C1	222.74	EGFR_2	63.3	IMR90p8
71.5	C1	255.98	EGFR_2	63.3	IMR90p8
72.0	C1	285.98	EGFR_2	63.3	IMR90p8
72.5	C1	306.8	EGFR_2	63.3	IMR90p8
73.0	C1	315.27	EGFR_2	63.3	IMR90p8
73.5	C1	307.48	EGFR_2	63.3	IMR90p8
74.0	C1	281.51	EGFR_2	63.3	IMR90p8
74.5	C1	242.52	EGFR_2	63.3	IMR90p8
75.0	C1	199.03	EGFR_2	63.3	IMR90p8
75.5	C1	159.9	EGFR_2	63.3	IMR90p8
76.0	C1	132.18	EGFR_2	63.3	IMR90p8
76.5	C1	117.33	EGFR_2	63.3	IMR90p8
77.0	C1	112.6	EGFR_2	63.3	IMR90p8
77.5	C1	111.36	EGFR_2	63.3	IMR90p8
78.0	C1	104.71	EGFR_2	63.3	IMR90p8
78.5	C1	89.61	EGFR_2	63.3	IMR90p8
79.0	C1	69.19	EGFR_2	63.3	IMR90p8
79.5	C1	47.0	EGFR_2	63.3	IMR90p8
80.0	C1	27.41	EGFR_2	63.3	IMR90p8
80.5	C1	14.55	EGFR_2	63.3	IMR90p8
81.0	C1	7.8	EGFR_2	63.3	IMR90p8
81.5	C1	4.67	EGFR_2	63.3	IMR90p8
82.0	C1	3.5	EGFR_2	63.3	IMR90p8
82.5	C1	2.87	EGFR_2	63.3	IMR90p8
83.0	C1	2.37	EGFR_2	63.3	IMR90p8
83.5	C1	2.2	EGFR_2	63.3	IMR90p8
84.0	C1	2.43	EGFR_2	63.3	IMR90p8
84.5	C1	2.94	EGFR_2	63.3	IMR90p8
85.0	C1	3.02	EGFR_2	63.3	IMR90p8
85.5	C1	2.74	EGFR_2	63.3	IMR90p8
86.0	C1	2.83	EGFR_2	63.3	IMR90p8
86.5	C1	2.58	EGFR_2	63.3	IMR90p8
87.0	C1	1.92	EGFR_2	63.3	IMR90p8
87.5	C1	2.06	EGFR_2	63.3	IMR90p8
88.0	C1	2.21	EGFR_2	63.3	IMR90p8
88.5	C1	1.79	EGFR_2	63.3	IMR90p8
89.0	C1	2.14	EGFR_2	63.3	IMR90p8
89.5	C1	2.66	EGFR_2	63.3	IMR90p8
90.0	C1	2.48	EGFR_2	63.3	IMR90p8
90.5	C1	2.44	EGFR_2	63.3	IMR90p8
91.0	C1	2.54	EGFR_2	63.3	IMR90p8
91.5	C1	2.35	EGFR_2	63.3	IMR90p8
92.0	C1	1.86	EGFR_2	63.3	IMR90p8
92.5	C1	1.41	EGFR_2	63.3	IMR90p8
93.0	C1	1.32	EGFR_2	63.3	IMR90p8
93.5	C1	1.5	EGFR_2	63.3	IMR90p8
94.0	C1	1.31	EGFR_2	63.3	IMR90p8
94.5	C1	2.03	EGFR_2	63.3	IMR90p8
95.0	C1	1.36	EGFR_2	63.3	IMR90p8
55.0	D1	18.46	EGFR_2	61.4	IMR90p8
55.5	D1	40.0	EGFR_2	61.4	IMR90p8
56.0	D1	36.92	EGFR_2	61.4	IMR90p8
56.5	D1	36.92	EGFR_2	61.4	IMR90p8
57.0	D1	36.92	EGFR_2	61.4	IMR90p8
57.5	D1	36.88	EGFR_2	61.4	IMR90p8
58.0	D1	37.04	EGFR_2	61.4	IMR90p8
58.5	D1	38.19	EGFR_2	61.4	IMR90p8
59.0	D1	39.89	EGFR_2	61.4	IMR90p8
59.5	D1	41.98	EGFR_2	61.4	IMR90p8
60.0	D1	42.66	EGFR_2	61.4	IMR90p8
60.5	D1	43.26	EGFR_2	61.4	IMR90p8
61.0	D1	45.26	EGFR_2	61.4	IMR90p8
61.5	D1	45.76	EGFR_2	61.4	IMR90p8
62.0	D1	45.53	EGFR_2	61.4	IMR90p8
62.5	D1	46.38	EGFR_2	61.4	IMR90p8
63.0	D1	47.12	EGFR_2	61.4	IMR90p8
63.5	D1	47.18	EGFR_2	61.4	IMR90p8
64.0	D1	48.96	EGFR_2	61.4	IMR90p8
64.5	D1	51.9	EGFR_2	61.4	IMR90p8
65.0	D1	55.43	EGFR_2	61.4	IMR90p8
65.5	D1	61.45	EGFR_2	61.4	IMR90p8
66.0	D1	69.64	EGFR_2	61.4	IMR90p8
66.5	D1	77.42	EGFR_2	61.4	IMR90p8
67.0	D1	85.5	EGFR_2	61.4	IMR90p8
67.5	D1	94.03	EGFR_2	61.4	IMR90p8
68.0	D1	101.67	EGFR_2	61.4	IMR90p8
68.5	D1	110.36	EGFR_2	61.4	IMR90p8
69.0	D1	122.63	EGFR_2	61.4	IMR90p8
69.5	D1	138.66	EGFR_2	61.4	IMR90p8
70.0	D1	160.52	EGFR_2	61.4	IMR90p8
70.5	D1	188.79	EGFR_2	61.4	IMR90p8
71.0	D1	221.35	EGFR_2	61.4	IMR90p8
71.5	D1	257.5	EGFR_2	61.4	IMR90p8
72.0	D1	293.8	EGFR_2	61.4	IMR90p8
72.5	D1	323.55	EGFR_2	61.4	IMR90p8
73.0	D1	341.65	EGFR_2	61.4	IMR90p8
73.5	D1	343.99	EGFR_2	61.4	IMR90p8
74.0	D1	326.23	EGFR_2	61.4	IMR90p8
74.5	D1	290.32	EGFR_2	61.4	IMR90p8
75.0	D1	242.59	EGFR_2	61.4	IMR90p8
75.5	D1	191.08	EGFR_2	61.4	IMR90p8
76.0	D1	144.12	EGFR_2	61.4	IMR90p8
76.5	D1	107.99	EGFR_2	61.4	IMR90p8
77.0	D1	83.61	EGFR_2	61.4	IMR90p8
77.5	D1	68.2	EGFR_2	61.4	IMR90p8
78.0	D1	57.92	EGFR_2	61.4	IMR90p8
78.5	D1	48.37	EGFR_2	61.4	IMR90p8
79.0	D1	37.48	EGFR_2	61.4	IMR90p8
79.5	D1	26.7	EGFR_2	61.4	IMR90p8
80.0	D1	17.9	EGFR_2	61.4	IMR90p8
80.5	D1	11.15	EGFR_2	61.4	IMR90p8
81.0	D1	7.02	EGFR_2	61.4	IMR90p8
81.5	D1	5.48	EGFR_2	61.4	IMR90p8
82.0	D1	4.97	EGFR_2	61.4	IMR90p8
82.5	D1	4.16	EGFR_2	61.4	IMR90p8
83.0	D1	3.2	EGFR_2	61.4	IMR90p8
83.5	D1	2.87	EGFR_2	61.4	IMR90p8
84.0	D1	2.71	EGFR_2	61.4	IMR90p8
84.5	D1	2.04	EGFR_2	61.4	IMR90p8
85.0	D1	1.71	EGFR_2	61.4	IMR90p8
85.5	D1	2.09	EGFR_2	61.4	IMR90p8
86.0	D1	1.94	EGFR_2	61.4	IMR90p8
86.5	D1	1.6	EGFR_2	61.4	IMR90p8
87.0	D1	2.07	EGFR_2	61.4	IMR90p8
87.5	D1	2.43	EGFR_2	61.4	IMR90p8
88.0	D1	2.48	EGFR_2	61.4	IMR90p8
88.5	D1	2.78	EGFR_2	61.4	IMR90p8
89.0	D1	2.71	EGFR_2	61.4	IMR90p8
89.5	D1	2.14	EGFR_2	61.4	IMR90p8
90.0	D1	2.04	EGFR_2	61.4	IMR90p8
90.5	D1	2.01	EGFR_2	61.4	IMR90p8
91.0	D1	1.95	EGFR_2	61.4	IMR90p8
91.5	D1	2.45	EGFR_2	61.4	IMR90p8
92.0	D1	2.96	EGFR_2	61.4	IMR90p8
92.5	D1	3.24	EGFR_2	61.4	IMR90p8
93.0	D1	2.98	EGFR_2	61.4	IMR90p8
93.5	D1	2.85	EGFR_2	61.4	IMR90p8
94.0	D1	2.84	EGFR_2	61.4	IMR90p8
94.5	D1	3.26	EGFR_2	61.4	IMR90p8
95.0	D1	1.67	EGFR_2	61.4	IMR90p8
55.0	E1	19.64	EGFR_2	59.0	IMR90p8
55.5	E1	42.55	EGFR_2	59.0	IMR90p8
56.0	E1	39.27	EGFR_2	59.0	IMR90p8
56.5	E1	39.27	EGFR_2	59.0	IMR90p8
57.0	E1	39.27	EGFR_2	59.0	IMR90p8
57.5	E1	39.12	EGFR_2	59.0	IMR90p8
58.0	E1	40.01	EGFR_2	59.0	IMR90p8
58.5	E1	42.01	EGFR_2	59.0	IMR90p8
59.0	E1	43.87	EGFR_2	59.0	IMR90p8
59.5	E1	45.03	EGFR_2	59.0	IMR90p8
60.0	E1	45.84	EGFR_2	59.0	IMR90p8
60.5	E1	47.08	EGFR_2	59.0	IMR90p8
61.0	E1	47.38	EGFR_2	59.0	IMR90p8
61.5	E1	47.26	EGFR_2	59.0	IMR90p8
62.0	E1	47.83	EGFR_2	59.0	IMR90p8
62.5	E1	48.65	EGFR_2	59.0	IMR90p8
63.0	E1	49.22	EGFR_2	59.0	IMR90p8
63.5	E1	50.44	EGFR_2	59.0	IMR90p8
64.0	E1	52.82	EGFR_2	59.0	IMR90p8
64.5	E1	55.78	EGFR_2	59.0	IMR90p8
65.0	E1	60.1	EGFR_2	59.0	IMR90p8
65.5	E1	66.75	EGFR_2	59.0	IMR90p8
66.0	E1	75.06	EGFR_2	59.0	IMR90p8
66.5	E1	82.42	EGFR_2	59.0	IMR90p8
67.0	E1	89.42	EGFR_2	59.0	IMR90p8
67.5	E1	96.54	EGFR_2	59.0	IMR90p8
68.0	E1	102.69	EGFR_2	59.0	IMR90p8
68.5	E1	109.9	EGFR_2	59.0	IMR90p8
69.0	E1	121.31	EGFR_2	59.0	IMR90p8
69.5	E1	137.42	EGFR_2	59.0	IMR90p8
70.0	E1	158.76	EGFR_2	59.0	IMR90p8
70.5	E1	186.4	EGFR_2	59.0	IMR90p8
71.0	E1	219.57	EGFR_2	59.0	IMR90p8
71.5	E1	256.74	EGFR_2	59.0	IMR90p8
72.0	E1	293.89	EGFR_2	59.0	IMR90p8
72.5	E1	326.14	EGFR_2	59.0	IMR90p8
73.0	E1	347.55	EGFR_2	59.0	IMR90p8
73.5	E1	351.54	EGFR_2	59.0	IMR90p8
74.0	E1	334.82	EGFR_2	59.0	IMR90p8
74.5	E1	298.9	EGFR_2	59.0	IMR90p8
75.0	E1	248.06	EGFR_2	59.0	IMR90p8
75.5	E1	191.01	EGFR_2	59.0	IMR90p8
76.0	E1	137.6	EGFR_2	59.0	IMR90p8
76.5	E1	93.31	EGFR_2	59.0	IMR90p8
77.0	E1	61.13	EGFR_2	59.0	IMR90p8
77.5	E1	41.0	EGFR_2	59.0	IMR90p8
78.0	E1	28.68	EGFR_2	59.0	IMR90p8
78.5	E1	20.68	EGFR_2	59.0	IMR90p8
79.0	E1	15.18	EGFR_2	59.0	IMR90p8
79.5	E1	10.48	EGFR_2	59.0	IMR90p8
80.0	E1	6.81	EGFR_2	59.0	IMR90p8
80.5	E1	5.26	EGFR_2	59.0	IMR90p8
81.0	E1	4.31	EGFR_2	59.0	IMR90p8
81.5	E1	3.94	EGFR_2	59.0	IMR90p8
82.0	E1	4.51	EGFR_2	59.0	IMR90p8
82.5	E1	4.44	EGFR_2	59.0	IMR90p8
83.0	E1	3.5	EGFR_2	59.0	IMR90p8
83.5	E1	3.11	EGFR_2	59.0	IMR90p8
84.0	E1	2.84	EGFR_2	59.0	IMR90p8
84.5	E1	2.28	EGFR_2	59.0	IMR90p8
85.0	E1	2.23	EGFR_2	59.0	IMR90p8
85.5	E1	2.3	EGFR_2	59.0	IMR90p8
86.0	E1	2.12	EGFR_2	59.0	IMR90p8
86.5	E1	1.98	EGFR_2	59.0	IMR90p8
87.0	E1	2.18	EGFR_2	59.0	IMR90p8
87.5	E1	2.2	EGFR_2	59.0	IMR90p8
88.0	E1	2.25	EGFR_2	59.0	IMR90p8
88.5	E1	2.32	EGFR_2	59.0	IMR90p8
89.0	E1	2.03	EGFR_2	59.0	IMR90p8
89.5	E1	1.22	EGFR_2	59.0	IMR90p8
90.0	E1	0.93	EGFR_2	59.0	IMR90p8
90.5	E1	0.94	EGFR_2	59.0	IMR90p8
91.0	E1	0.99	EGFR_2	59.0	IMR90p8
91.5	E1	1.34	EGFR_2	59.0	IMR90p8
92.0	E1	2.02	EGFR_2	59.0	IMR90p8
92.5	E1	2.34	EGFR_2	59.0	IMR90p8
93.0	E1	2.22	EGFR_2	59.0	IMR90p8
93.5	E1	1.71	EGFR_2	59.0	IMR90p8
94.0	E1	1.52	EGFR_2	59.0	IMR90p8
94.5	E1	0.52	EGFR_2	59.0	IMR90p8
95.0	E1	-0.36	EGFR_2	59.0	IMR90p8
55.0	F1	16.45	EGFR_2	57.0	IMR90p8
55.5	F1	35.63	EGFR_2	57.0	IMR90p8
56.0	F1	32.89	EGFR_2	57.0	IMR90p8
56.5	F1	32.89	EGFR_2	57.0	IMR90p8
57.0	F1	32.89	EGFR_2	57.0	IMR90p8
57.5	F1	32.64	EGFR_2	57.0	IMR90p8
58.0	F1	34.11	EGFR_2	57.0	IMR90p8
58.5	F1	37.8	EGFR_2	57.0	IMR90p8
59.0	F1	41.07	EGFR_2	57.0	IMR90p8
59.5	F1	43.74	EGFR_2	57.0	IMR90p8
60.0	F1	46.01	EGFR_2	57.0	IMR90p8
60.5	F1	47.12	EGFR_2	57.0	IMR90p8
61.0	F1	47.83	EGFR_2	57.0	IMR90p8
61.5	F1	47.41	EGFR_2	57.0	IMR90p8
62.0	F1	46.25	EGFR_2	57.0	IMR90p8
62.5	F1	46.28	EGFR_2	57.0	IMR90p8
63.0	F1	47.17	EGFR_2	57.0	IMR90p8
63.5	F1	47.67	EGFR_2	57.0	IMR90p8
64.0	F1	49.08	EGFR_2	57.0	IMR90p8
64.5	F1	52.03	EGFR_2	57.0	IMR90p8
65.0	F1	55.53	EGFR_2	57.0	IMR90p8
65.5	F1	60.86	EGFR_2	57.0	IMR90p8
66.0	F1	68.21	EGFR_2	57.0	IMR90p8
66.5	F1	76.52	EGFR_2	57.0	IMR90p8
67.0	F1	85.57	EGFR_2	57.0	IMR90p8
67.5	F1	94.89	EGFR_2	57.0	IMR90p8
68.0	F1	103.24	EGFR_2	57.0	IMR90p8
68.5	F1	112.57	EGFR_2	57.0	IMR90p8
69.0	F1	125.33	EGFR_2	57.0	IMR90p8
69.5	F1	141.87	EGFR_2	57.0	IMR90p8
70.0	F1	164.14	EGFR_2	57.0	IMR90p8
70.5	F1	194.05	EGFR_2	57.0	IMR90p8
71.0	F1	229.71	EGFR_2	57.0	IMR90p8
71.5	F1	268.1	EGFR_2	57.0	IMR90p8
72.0	F1	306.49	EGFR_2	57.0	IMR90p8
72.5	F1	338.38	EGFR_2	57.0	IMR90p8
73.0	F1	356.66	EGFR_2	57.0	IMR90p8
73.5	F1	356.79	EGFR_2	57.0	IMR90p8
74.0	F1	336.37	EGFR_2	57.0	IMR90p8
74.5	F1	295.98	EGFR_2	57.0	IMR90p8
75.0	F1	241.94	EGFR_2	57.0	IMR90p8
75.5	F1	183.43	EGFR_2	57.0	IMR90p8
76.0	F1	129.12	EGFR_2	57.0	IMR90p8
76.5	F1	84.98	EGFR_2	57.0	IMR90p8
77.0	F1	53.58	EGFR_2	57.0	IMR90p8
77.5	F1	33.8	EGFR_2	57.0	IMR90p8
78.0	F1	22.41	EGFR_2	57.0	IMR90p8
78.5	F1	15.72	EGFR_2	57.0	IMR90p8
79.0	F1	11.24	EGFR_2	57.0	IMR90p8
79.5	F1	8.17	EGFR_2	57.0	IMR90p8
80.0	F1	6.03	EGFR_2	57.0	IMR90p8
80.5	F1	4.69	EGFR_2	57.0	IMR90p8
81.0	F1	3.73	EGFR_2	57.0	IMR90p8
81.5	F1	3.21	EGFR_2	57.0	IMR90p8
82.0	F1	3.18	EGFR_2	57.0	IMR90p8
82.5	F1	3.3	EGFR_2	57.0	IMR90p8
83.0	F1	3.05	EGFR_2	57.0	IMR90p8
83.5	F1	3.3	EGFR_2	57.0	IMR90p8
84.0	F1	3.42	EGFR_2	57.0	IMR90p8
84.5	F1	2.6	EGFR_2	57.0	IMR90p8
85.0	F1	2.01	EGFR_2	57.0	IMR90p8
85.5	F1	2.3	EGFR_2	57.0	IMR90p8
86.0	F1	2.04	EGFR_2	57.0	IMR90p8
86.5	F1	1.88	EGFR_2	57.0	IMR90p8
87.0	F1	2.55	EGFR_2	57.0	IMR90p8
87.5	F1	2.72	EGFR_2	57.0	IMR90p8
88.0	F1	1.98	EGFR_2	57.0	IMR90p8
88.5	F1	1.49	EGFR_2	57.0	IMR90p8
89.0	F1	1.35	EGFR_2	57.0	IMR90p8
89.5	F1	1.37	EGFR_2	57.0	IMR90p8
90.0	F1	1.65	EGFR_2	57.0	IMR90p8
90.5	F1	1.83	EGFR_2	57.0	IMR90p8
91.0	F1	2.22	EGFR_2	57.0	IMR90p8
91.5	F1	2.51	EGFR_2	57.0	IMR90p8
92.0	F1	2.07	EGFR_2	57.0	IMR90p8
92.5	F1	1.59	EGFR_2	57.0	IMR90p8
93.0	F1	1.85	EGFR_2	57.0	IMR90p8
93.5	F1	1.7	EGFR_2	57.0	IMR90p8
94.0	F1	1.42	EGFR_2	57.0	IMR90p8
94.5	F1	1.32	EGFR_2	57.0	IMR90p8
95.0	F1	0.43	EGFR_2	57.0	IMR90p8
55.0	G1	9.01	EGFR_2	55.7	IMR90p8
55.5	G1	19.53	EGFR_2	55.7	IMR90p8
56.0	G1	18.02	EGFR_2	55.7	IMR90p8
56.5	G1	18.02	EGFR_2	55.7	IMR90p8
57.0	G1	18.02	EGFR_2	55.7	IMR90p8
57.5	G1	17.8	EGFR_2	55.7	IMR90p8
58.0	G1	19.15	EGFR_2	55.7	IMR90p8
58.5	G1	22.24	EGFR_2	55.7	IMR90p8
59.0	G1	24.52	EGFR_2	55.7	IMR90p8
59.5	G1	25.9	EGFR_2	55.7	IMR90p8
60.0	G1	27.29	EGFR_2	55.7	IMR90p8
60.5	G1	29.13	EGFR_2	55.7	IMR90p8
61.0	G1	30.73	EGFR_2	55.7	IMR90p8
61.5	G1	32.08	EGFR_2	55.7	IMR90p8
62.0	G1	34.77	EGFR_2	55.7	IMR90p8
62.5	G1	39.82	EGFR_2	55.7	IMR90p8
63.0	G1	46.17	EGFR_2	55.7	IMR90p8
63.5	G1	53.7	EGFR_2	55.7	IMR90p8
64.0	G1	63.12	EGFR_2	55.7	IMR90p8
64.5	G1	72.73	EGFR_2	55.7	IMR90p8
65.0	G1	80.39	EGFR_2	55.7	IMR90p8
65.5	G1	86.31	EGFR_2	55.7	IMR90p8
66.0	G1	91.09	EGFR_2	55.7	IMR90p8
66.5	G1	93.9	EGFR_2	55.7	IMR90p8
67.0	G1	95.44	EGFR_2	55.7	IMR90p8
67.5	G1	97.6	EGFR_2	55.7	IMR90p8
68.0	G1	101.54	EGFR_2	55.7	IMR90p8
68.5	G1	107.82	EGFR_2	55.7	IMR90p8
69.0	G1	118.02	EGFR_2	55.7	IMR90p8
69.5	G1	133.81	EGFR_2	55.7	IMR90p8
70.0	G1	156.31	EGFR_2	55.7	IMR90p8
70.5	G1	184.67	EGFR_2	55.7	IMR90p8
71.0	G1	218.01	EGFR_2	55.7	IMR90p8
71.5	G1	254.84	EGFR_2	55.7	IMR90p8
72.0	G1	290.5	EGFR_2	55.7	IMR90p8
72.5	G1	318.39	EGFR_2	55.7	IMR90p8
73.0	G1	332.86	EGFR_2	55.7	IMR90p8
73.5	G1	329.92	EGFR_2	55.7	IMR90p8
74.0	G1	307.01	EGFR_2	55.7	IMR90p8
74.5	G1	266.04	EGFR_2	55.7	IMR90p8
75.0	G1	213.88	EGFR_2	55.7	IMR90p8
75.5	G1	159.62	EGFR_2	55.7	IMR90p8
76.0	G1	109.82	EGFR_2	55.7	IMR90p8
76.5	G1	70.23	EGFR_2	55.7	IMR90p8
77.0	G1	42.93	EGFR_2	55.7	IMR90p8
77.5	G1	25.7	EGFR_2	55.7	IMR90p8
78.0	G1	15.62	EGFR_2	55.7	IMR90p8
78.5	G1	10.85	EGFR_2	55.7	IMR90p8
79.0	G1	8.09	EGFR_2	55.7	IMR90p8
79.5	G1	6.12	EGFR_2	55.7	IMR90p8
80.0	G1	5.56	EGFR_2	55.7	IMR90p8
80.5	G1	5.54	EGFR_2	55.7	IMR90p8
81.0	G1	5.21	EGFR_2	55.7	IMR90p8
81.5	G1	5.08	EGFR_2	55.7	IMR90p8
82.0	G1	4.97	EGFR_2	55.7	IMR90p8
82.5	G1	4.16	EGFR_2	55.7	IMR90p8
83.0	G1	3.11	EGFR_2	55.7	IMR90p8
83.5	G1	2.08	EGFR_2	55.7	IMR90p8
84.0	G1	1.11	EGFR_2	55.7	IMR90p8
84.5	G1	0.45	EGFR_2	55.7	IMR90p8
85.0	G1	1.08	EGFR_2	55.7	IMR90p8
85.5	G1	1.81	EGFR_2	55.7	IMR90p8
86.0	G1	2.12	EGFR_2	55.7	IMR90p8
86.5	G1	2.67	EGFR_2	55.7	IMR90p8
87.0	G1	3.57	EGFR_2	55.7	IMR90p8
87.5	G1	2.98	EGFR_2	55.7	IMR90p8
88.0	G1	2.52	EGFR_2	55.7	IMR90p8
88.5	G1	3.08	EGFR_2	55.7	IMR90p8
89.0	G1	3.07	EGFR_2	55.7	IMR90p8
89.5	G1	2.39	EGFR_2	55.7	IMR90p8
90.0	G1	2.44	EGFR_2	55.7	IMR90p8
90.5	G1	2.31	EGFR_2	55.7	IMR90p8
91.0	G1	1.44	EGFR_2	55.7	IMR90p8
91.5	G1	1.22	EGFR_2	55.7	IMR90p8
92.0	G1	1.39	EGFR_2	55.7	IMR90p8
92.5	G1	1.63	EGFR_2	55.7	IMR90p8
93.0	G1	2.07	EGFR_2	55.7	IMR90p8
93.5	G1	2.72	EGFR_2	55.7	IMR90p8
94.0	G1	2.98	EGFR_2	55.7	IMR90p8
94.5	G1	3.45	EGFR_2	55.7	IMR90p8
95.0	G1	1.59	EGFR_2	55.7	IMR90p8
55.0	H1	14.53	EGFR_2	55.0	IMR90p8
55.5	H1	31.48	EGFR_2	55.0	IMR90p8
56.0	H1	29.06	EGFR_2	55.0	IMR90p8
56.5	H1	29.06	EGFR_2	55.0	IMR90p8
57.0	H1	29.06	EGFR_2	55.0	IMR90p8
57.5	H1	28.77	EGFR_2	55.0	IMR90p8
58.0	H1	30.45	EGFR_2	55.0	IMR90p8
58.5	H1	34.33	EGFR_2	55.0	IMR90p8
59.0	H1	38.23	EGFR_2	55.0	IMR90p8
59.5	H1	41.45	EGFR_2	55.0	IMR90p8
60.0	H1	42.71	EGFR_2	55.0	IMR90p8
60.5	H1	43.39	EGFR_2	55.0	IMR90p8
61.0	H1	44.22	EGFR_2	55.0	IMR90p8
61.5	H1	43.6	EGFR_2	55.0	IMR90p8
62.0	H1	42.61	EGFR_2	55.0	IMR90p8
62.5	H1	42.81	EGFR_2	55.0	IMR90p8
63.0	H1	42.83	EGFR_2	55.0	IMR90p8
63.5	H1	42.37	EGFR_2	55.0	IMR90p8
64.0	H1	42.47	EGFR_2	55.0	IMR90p8
64.5	H1	42.74	EGFR_2	55.0	IMR90p8
65.0	H1	43.89	EGFR_2	55.0	IMR90p8
65.5	H1	46.88	EGFR_2	55.0	IMR90p8
66.0	H1	51.6	EGFR_2	55.0	IMR90p8
66.5	H1	57.95	EGFR_2	55.0	IMR90p8
67.0	H1	65.36	EGFR_2	55.0	IMR90p8
67.5	H1	73.18	EGFR_2	55.0	IMR90p8
68.0	H1	81.12	EGFR_2	55.0	IMR90p8
68.5	H1	89.98	EGFR_2	55.0	IMR90p8
69.0	H1	101.5	EGFR_2	55.0	IMR90p8
69.5	H1	117.1	EGFR_2	55.0	IMR90p8
70.0	H1	136.96	EGFR_2	55.0	IMR90p8
70.5	H1	161.63	EGFR_2	55.0	IMR90p8
71.0	H1	190.96	EGFR_2	55.0	IMR90p8
71.5	H1	222.12	EGFR_2	55.0	IMR90p8
72.0	H1	252.04	EGFR_2	55.0	IMR90p8
72.5	H1	276.94	EGFR_2	55.0	IMR90p8
73.0	H1	291.7	EGFR_2	55.0	IMR90p8
73.5	H1	291.12	EGFR_2	55.0	IMR90p8
74.0	H1	273.41	EGFR_2	55.0	IMR90p8
74.5	H1	240.16	EGFR_2	55.0	IMR90p8
75.0	H1	195.57	EGFR_2	55.0	IMR90p8
75.5	H1	147.14	EGFR_2	55.0	IMR90p8
76.0	H1	102.61	EGFR_2	55.0	IMR90p8
76.5	H1	66.73	EGFR_2	55.0	IMR90p8
77.0	H1	40.57	EGFR_2	55.0	IMR90p8
77.5	H1	24.33	EGFR_2	55.0	IMR90p8
78.0	H1	15.41	EGFR_2	55.0	IMR90p8
78.5	H1	10.07	EGFR_2	55.0	IMR90p8
79.0	H1	6.76	EGFR_2	55.0	IMR90p8
79.5	H1	5.63	EGFR_2	55.0	IMR90p8
80.0	H1	5.12	EGFR_2	55.0	IMR90p8
80.5	H1	4.19	EGFR_2	55.0	IMR90p8
81.0	H1	4.17	EGFR_2	55.0	IMR90p8
81.5	H1	4.38	EGFR_2	55.0	IMR90p8
82.0	H1	3.62	EGFR_2	55.0	IMR90p8
82.5	H1	2.75	EGFR_2	55.0	IMR90p8
83.0	H1	2.64	EGFR_2	55.0	IMR90p8
83.5	H1	2.22	EGFR_2	55.0	IMR90p8
84.0	H1	1.88	EGFR_2	55.0	IMR90p8
84.5	H1	2.24	EGFR_2	55.0	IMR90p8
85.0	H1	2.53	EGFR_2	55.0	IMR90p8
85.5	H1	2.44	EGFR_2	55.0	IMR90p8
86.0	H1	2.49	EGFR_2	55.0	IMR90p8
86.5	H1	2.51	EGFR_2	55.0	IMR90p8
87.0	H1	2.15	EGFR_2	55.0	IMR90p8
87.5	H1	1.94	EGFR_2	55.0	IMR90p8
88.0	H1	1.95	EGFR_2	55.0	IMR90p8
88.5	H1	1.79	EGFR_2	55.0	IMR90p8
89.0	H1	1.72	EGFR_2	55.0	IMR90p8
89.5	H1	2.01	EGFR_2	55.0	IMR90p8
90.0	H1	2.14	EGFR_2	55.0	IMR90p8
90.5	H1	1.66	EGFR_2	55.0	IMR90p8
91.0	H1	1.52	EGFR_2	55.0	IMR90p8
91.5	H1	1.6	EGFR_2	55.0	IMR90p8
92.0	H1	1.07	EGFR_2	55.0	IMR90p8
92.5	H1	0.97	EGFR_2	55.0	IMR90p8
93.0	H1	1.78	EGFR_2	55.0	IMR90p8
93.5	H1	2.4	EGFR_2	55.0	IMR90p8
94.0	H1	2.63	EGFR_2	55.0	IMR90p8
94.5	H1	3.73	EGFR_2	55.0	IMR90p8
95.0	H1	2.0	EGFR_2	55.0	IMR90p8
