# Supplementary material for: Primer PICKR: literature-mined scoring platform for robust RT–qPCR primers
Source: Nat Commun. 2026 May 28;17:6938. doi: 10.1038/s41467-026-73648-2 (PMC13388996; doi:10.1038/s41467-026-73648-2)
Supplement: Supplementary file 11 — Source Data [file 41467_2026_73648_MOESM11_ESM.zip › Suppl_Fig_S15/melting_curve_data_MAPK1_2.csv]

Temperature	Well	Derivative	Target	melt temp	Replicate
55.0	A8	5.79	MAPK1_2	65.0	IMR90p11
55.5	A8	12.55	MAPK1_2	65.0	IMR90p11
56.0	A8	11.59	MAPK1_2	65.0	IMR90p11
56.5	A8	11.59	MAPK1_2	65.0	IMR90p11
57.0	A8	11.59	MAPK1_2	65.0	IMR90p11
57.5	A8	11.54	MAPK1_2	65.0	IMR90p11
58.0	A8	11.86	MAPK1_2	65.0	IMR90p11
58.5	A8	12.23	MAPK1_2	65.0	IMR90p11
59.0	A8	12.12	MAPK1_2	65.0	IMR90p11
59.5	A8	11.66	MAPK1_2	65.0	IMR90p11
60.0	A8	10.46	MAPK1_2	65.0	IMR90p11
60.5	A8	9.9	MAPK1_2	65.0	IMR90p11
61.0	A8	10.28	MAPK1_2	65.0	IMR90p11
61.5	A8	10.45	MAPK1_2	65.0	IMR90p11
62.0	A8	10.3	MAPK1_2	65.0	IMR90p11
62.5	A8	10.71	MAPK1_2	65.0	IMR90p11
63.0	A8	11.78	MAPK1_2	65.0	IMR90p11
63.5	A8	14.04	MAPK1_2	65.0	IMR90p11
64.0	A8	19.44	MAPK1_2	65.0	IMR90p11
64.5	A8	28.23	MAPK1_2	65.0	IMR90p11
65.0	A8	39.64	MAPK1_2	65.0	IMR90p11
65.5	A8	52.41	MAPK1_2	65.0	IMR90p11
66.0	A8	64.68	MAPK1_2	65.0	IMR90p11
66.5	A8	74.51	MAPK1_2	65.0	IMR90p11
67.0	A8	81.53	MAPK1_2	65.0	IMR90p11
67.5	A8	85.78	MAPK1_2	65.0	IMR90p11
68.0	A8	88.38	MAPK1_2	65.0	IMR90p11
68.5	A8	90.2	MAPK1_2	65.0	IMR90p11
69.0	A8	91.83	MAPK1_2	65.0	IMR90p11
69.5	A8	93.82	MAPK1_2	65.0	IMR90p11
70.0	A8	96.72	MAPK1_2	65.0	IMR90p11
70.5	A8	99.68	MAPK1_2	65.0	IMR90p11
71.0	A8	103.76	MAPK1_2	65.0	IMR90p11
71.5	A8	109.74	MAPK1_2	65.0	IMR90p11
72.0	A8	115.56	MAPK1_2	65.0	IMR90p11
72.5	A8	120.3	MAPK1_2	65.0	IMR90p11
73.0	A8	123.86	MAPK1_2	65.0	IMR90p11
73.5	A8	124.13	MAPK1_2	65.0	IMR90p11
74.0	A8	120.58	MAPK1_2	65.0	IMR90p11
74.5	A8	115.66	MAPK1_2	65.0	IMR90p11
75.0	A8	111.12	MAPK1_2	65.0	IMR90p11
75.5	A8	110.01	MAPK1_2	65.0	IMR90p11
76.0	A8	115.36	MAPK1_2	65.0	IMR90p11
76.5	A8	129.19	MAPK1_2	65.0	IMR90p11
77.0	A8	157.06	MAPK1_2	65.0	IMR90p11
77.5	A8	203.03	MAPK1_2	65.0	IMR90p11
78.0	A8	254.08	MAPK1_2	65.0	IMR90p11
78.5	A8	294.62	MAPK1_2	65.0	IMR90p11
79.0	A8	317.24	MAPK1_2	65.0	IMR90p11
79.5	A8	309.9	MAPK1_2	65.0	IMR90p11
80.0	A8	261.52	MAPK1_2	65.0	IMR90p11
80.5	A8	190.67	MAPK1_2	65.0	IMR90p11
81.0	A8	123.15	MAPK1_2	65.0	IMR90p11
81.5	A8	66.36	MAPK1_2	65.0	IMR90p11
82.0	A8	26.12	MAPK1_2	65.0	IMR90p11
82.5	A8	8.17	MAPK1_2	65.0	IMR90p11
83.0	A8	4.72	MAPK1_2	65.0	IMR90p11
83.5	A8	3.59	MAPK1_2	65.0	IMR90p11
84.0	A8	2.87	MAPK1_2	65.0	IMR90p11
84.5	A8	2.75	MAPK1_2	65.0	IMR90p11
85.0	A8	2.92	MAPK1_2	65.0	IMR90p11
85.5	A8	2.72	MAPK1_2	65.0	IMR90p11
86.0	A8	2.8	MAPK1_2	65.0	IMR90p11
86.5	A8	2.99	MAPK1_2	65.0	IMR90p11
87.0	A8	2.66	MAPK1_2	65.0	IMR90p11
87.5	A8	2.4	MAPK1_2	65.0	IMR90p11
88.0	A8	2.49	MAPK1_2	65.0	IMR90p11
88.5	A8	2.52	MAPK1_2	65.0	IMR90p11
89.0	A8	2.37	MAPK1_2	65.0	IMR90p11
89.5	A8	2.09	MAPK1_2	65.0	IMR90p11
90.0	A8	1.91	MAPK1_2	65.0	IMR90p11
90.5	A8	1.94	MAPK1_2	65.0	IMR90p11
91.0	A8	1.6	MAPK1_2	65.0	IMR90p11
91.5	A8	1.32	MAPK1_2	65.0	IMR90p11
92.0	A8	1.68	MAPK1_2	65.0	IMR90p11
92.5	A8	1.73	MAPK1_2	65.0	IMR90p11
93.0	A8	1.67	MAPK1_2	65.0	IMR90p11
93.5	A8	1.89	MAPK1_2	65.0	IMR90p11
94.0	A8	1.86	MAPK1_2	65.0	IMR90p11
94.5	A8	1.67	MAPK1_2	65.0	IMR90p11
95.0	A8	0.63	MAPK1_2	65.0	IMR90p11
55.0	B8	5.42	MAPK1_2	64.5	IMR90p11
55.5	B8	11.75	MAPK1_2	64.5	IMR90p11
56.0	B8	10.84	MAPK1_2	64.5	IMR90p11
56.5	B8	10.84	MAPK1_2	64.5	IMR90p11
57.0	B8	10.84	MAPK1_2	64.5	IMR90p11
57.5	B8	10.77	MAPK1_2	64.5	IMR90p11
58.0	B8	11.27	MAPK1_2	64.5	IMR90p11
58.5	B8	11.85	MAPK1_2	64.5	IMR90p11
59.0	B8	11.39	MAPK1_2	64.5	IMR90p11
59.5	B8	10.87	MAPK1_2	64.5	IMR90p11
60.0	B8	10.48	MAPK1_2	64.5	IMR90p11
60.5	B8	9.67	MAPK1_2	64.5	IMR90p11
61.0	B8	9.11	MAPK1_2	64.5	IMR90p11
61.5	B8	9.19	MAPK1_2	64.5	IMR90p11
62.0	B8	9.69	MAPK1_2	64.5	IMR90p11
62.5	B8	10.37	MAPK1_2	64.5	IMR90p11
63.0	B8	11.65	MAPK1_2	64.5	IMR90p11
63.5	B8	14.8	MAPK1_2	64.5	IMR90p11
64.0	B8	19.89	MAPK1_2	64.5	IMR90p11
64.5	B8	27.24	MAPK1_2	64.5	IMR90p11
65.0	B8	37.33	MAPK1_2	64.5	IMR90p11
65.5	B8	48.87	MAPK1_2	64.5	IMR90p11
66.0	B8	59.9	MAPK1_2	64.5	IMR90p11
66.5	B8	69.71	MAPK1_2	64.5	IMR90p11
67.0	B8	77.66	MAPK1_2	64.5	IMR90p11
67.5	B8	82.74	MAPK1_2	64.5	IMR90p11
68.0	B8	86.06	MAPK1_2	64.5	IMR90p11
68.5	B8	88.9	MAPK1_2	64.5	IMR90p11
69.0	B8	91.51	MAPK1_2	64.5	IMR90p11
69.5	B8	94.13	MAPK1_2	64.5	IMR90p11
70.0	B8	97.28	MAPK1_2	64.5	IMR90p11
70.5	B8	101.36	MAPK1_2	64.5	IMR90p11
71.0	B8	105.66	MAPK1_2	64.5	IMR90p11
71.5	B8	110.72	MAPK1_2	64.5	IMR90p11
72.0	B8	116.55	MAPK1_2	64.5	IMR90p11
72.5	B8	122.35	MAPK1_2	64.5	IMR90p11
73.0	B8	127.63	MAPK1_2	64.5	IMR90p11
73.5	B8	131.57	MAPK1_2	64.5	IMR90p11
74.0	B8	132.57	MAPK1_2	64.5	IMR90p11
74.5	B8	131.23	MAPK1_2	64.5	IMR90p11
75.0	B8	129.23	MAPK1_2	64.5	IMR90p11
75.5	B8	127.79	MAPK1_2	64.5	IMR90p11
76.0	B8	130.8	MAPK1_2	64.5	IMR90p11
76.5	B8	142.13	MAPK1_2	64.5	IMR90p11
77.0	B8	168.35	MAPK1_2	64.5	IMR90p11
77.5	B8	214.03	MAPK1_2	64.5	IMR90p11
78.0	B8	265.88	MAPK1_2	64.5	IMR90p11
78.5	B8	307.13	MAPK1_2	64.5	IMR90p11
79.0	B8	330.56	MAPK1_2	64.5	IMR90p11
79.5	B8	321.66	MAPK1_2	64.5	IMR90p11
80.0	B8	269.53	MAPK1_2	64.5	IMR90p11
80.5	B8	195.43	MAPK1_2	64.5	IMR90p11
81.0	B8	125.31	MAPK1_2	64.5	IMR90p11
81.5	B8	65.99	MAPK1_2	64.5	IMR90p11
82.0	B8	24.81	MAPK1_2	64.5	IMR90p11
82.5	B8	7.31	MAPK1_2	64.5	IMR90p11
83.0	B8	4.19	MAPK1_2	64.5	IMR90p11
83.5	B8	3.49	MAPK1_2	64.5	IMR90p11
84.0	B8	3.0	MAPK1_2	64.5	IMR90p11
84.5	B8	2.92	MAPK1_2	64.5	IMR90p11
85.0	B8	2.76	MAPK1_2	64.5	IMR90p11
85.5	B8	2.54	MAPK1_2	64.5	IMR90p11
86.0	B8	2.6	MAPK1_2	64.5	IMR90p11
86.5	B8	2.6	MAPK1_2	64.5	IMR90p11
87.0	B8	2.26	MAPK1_2	64.5	IMR90p11
87.5	B8	2.07	MAPK1_2	64.5	IMR90p11
88.0	B8	2.2	MAPK1_2	64.5	IMR90p11
88.5	B8	2.03	MAPK1_2	64.5	IMR90p11
89.0	B8	1.57	MAPK1_2	64.5	IMR90p11
89.5	B8	1.23	MAPK1_2	64.5	IMR90p11
90.0	B8	1.27	MAPK1_2	64.5	IMR90p11
90.5	B8	1.22	MAPK1_2	64.5	IMR90p11
91.0	B8	1.41	MAPK1_2	64.5	IMR90p11
91.5	B8	1.91	MAPK1_2	64.5	IMR90p11
92.0	B8	2.26	MAPK1_2	64.5	IMR90p11
92.5	B8	2.59	MAPK1_2	64.5	IMR90p11
93.0	B8	2.5	MAPK1_2	64.5	IMR90p11
93.5	B8	2.95	MAPK1_2	64.5	IMR90p11
94.0	B8	3.17	MAPK1_2	64.5	IMR90p11
94.5	B8	4.97	MAPK1_2	64.5	IMR90p11
95.0	B8	3.12	MAPK1_2	64.5	IMR90p11
55.0	C8	5.55	MAPK1_2	63.3	IMR90p11
55.5	C8	12.03	MAPK1_2	63.3	IMR90p11
56.0	C8	11.1	MAPK1_2	63.3	IMR90p11
56.5	C8	11.1	MAPK1_2	63.3	IMR90p11
57.0	C8	11.1	MAPK1_2	63.3	IMR90p11
57.5	C8	10.94	MAPK1_2	63.3	IMR90p11
58.0	C8	12.1	MAPK1_2	63.3	IMR90p11
58.5	C8	13.38	MAPK1_2	63.3	IMR90p11
59.0	C8	12.78	MAPK1_2	63.3	IMR90p11
59.5	C8	12.89	MAPK1_2	63.3	IMR90p11
60.0	C8	12.95	MAPK1_2	63.3	IMR90p11
60.5	C8	12.2	MAPK1_2	63.3	IMR90p11
61.0	C8	11.1	MAPK1_2	63.3	IMR90p11
61.5	C8	10.78	MAPK1_2	63.3	IMR90p11
62.0	C8	11.68	MAPK1_2	63.3	IMR90p11
62.5	C8	12.58	MAPK1_2	63.3	IMR90p11
63.0	C8	14.3	MAPK1_2	63.3	IMR90p11
63.5	C8	18.22	MAPK1_2	63.3	IMR90p11
64.0	C8	23.32	MAPK1_2	63.3	IMR90p11
64.5	C8	28.73	MAPK1_2	63.3	IMR90p11
65.0	C8	37.49	MAPK1_2	63.3	IMR90p11
65.5	C8	48.3	MAPK1_2	63.3	IMR90p11
66.0	C8	57.14	MAPK1_2	63.3	IMR90p11
66.5	C8	64.85	MAPK1_2	63.3	IMR90p11
67.0	C8	72.87	MAPK1_2	63.3	IMR90p11
67.5	C8	78.25	MAPK1_2	63.3	IMR90p11
68.0	C8	81.43	MAPK1_2	63.3	IMR90p11
68.5	C8	85.95	MAPK1_2	63.3	IMR90p11
69.0	C8	90.98	MAPK1_2	63.3	IMR90p11
69.5	C8	95.11	MAPK1_2	63.3	IMR90p11
70.0	C8	100.14	MAPK1_2	63.3	IMR90p11
70.5	C8	107.04	MAPK1_2	63.3	IMR90p11
71.0	C8	116.25	MAPK1_2	63.3	IMR90p11
71.5	C8	127.78	MAPK1_2	63.3	IMR90p11
72.0	C8	140.2	MAPK1_2	63.3	IMR90p11
72.5	C8	151.8	MAPK1_2	63.3	IMR90p11
73.0	C8	159.39	MAPK1_2	63.3	IMR90p11
73.5	C8	160.4	MAPK1_2	63.3	IMR90p11
74.0	C8	155.36	MAPK1_2	63.3	IMR90p11
74.5	C8	146.37	MAPK1_2	63.3	IMR90p11
75.0	C8	135.16	MAPK1_2	63.3	IMR90p11
75.5	C8	126.4	MAPK1_2	63.3	IMR90p11
76.0	C8	124.23	MAPK1_2	63.3	IMR90p11
76.5	C8	130.99	MAPK1_2	63.3	IMR90p11
77.0	C8	152.56	MAPK1_2	63.3	IMR90p11
77.5	C8	192.22	MAPK1_2	63.3	IMR90p11
78.0	C8	236.78	MAPK1_2	63.3	IMR90p11
78.5	C8	270.76	MAPK1_2	63.3	IMR90p11
79.0	C8	288.8	MAPK1_2	63.3	IMR90p11
79.5	C8	278.04	MAPK1_2	63.3	IMR90p11
80.0	C8	229.66	MAPK1_2	63.3	IMR90p11
80.5	C8	164.08	MAPK1_2	63.3	IMR90p11
81.0	C8	104.11	MAPK1_2	63.3	IMR90p11
81.5	C8	53.71	MAPK1_2	63.3	IMR90p11
82.0	C8	19.64	MAPK1_2	63.3	IMR90p11
82.5	C8	6.6	MAPK1_2	63.3	IMR90p11
83.0	C8	4.77	MAPK1_2	63.3	IMR90p11
83.5	C8	4.08	MAPK1_2	63.3	IMR90p11
84.0	C8	3.45	MAPK1_2	63.3	IMR90p11
84.5	C8	3.05	MAPK1_2	63.3	IMR90p11
85.0	C8	2.77	MAPK1_2	63.3	IMR90p11
85.5	C8	2.56	MAPK1_2	63.3	IMR90p11
86.0	C8	2.9	MAPK1_2	63.3	IMR90p11
86.5	C8	3.48	MAPK1_2	63.3	IMR90p11
87.0	C8	3.19	MAPK1_2	63.3	IMR90p11
87.5	C8	2.76	MAPK1_2	63.3	IMR90p11
88.0	C8	2.72	MAPK1_2	63.3	IMR90p11
88.5	C8	2.28	MAPK1_2	63.3	IMR90p11
89.0	C8	1.53	MAPK1_2	63.3	IMR90p11
89.5	C8	1.53	MAPK1_2	63.3	IMR90p11
90.0	C8	1.5	MAPK1_2	63.3	IMR90p11
90.5	C8	1.17	MAPK1_2	63.3	IMR90p11
91.0	C8	1.25	MAPK1_2	63.3	IMR90p11
91.5	C8	1.51	MAPK1_2	63.3	IMR90p11
92.0	C8	1.41	MAPK1_2	63.3	IMR90p11
92.5	C8	1.94	MAPK1_2	63.3	IMR90p11
93.0	C8	2.41	MAPK1_2	63.3	IMR90p11
93.5	C8	2.86	MAPK1_2	63.3	IMR90p11
94.0	C8	3.5	MAPK1_2	63.3	IMR90p11
94.5	C8	5.2	MAPK1_2	63.3	IMR90p11
95.0	C8	3.01	MAPK1_2	63.3	IMR90p11
55.0	D8	1.97	MAPK1_2	61.4	IMR90p11
55.5	D8	4.28	MAPK1_2	61.4	IMR90p11
56.0	D8	3.95	MAPK1_2	61.4	IMR90p11
56.5	D8	3.95	MAPK1_2	61.4	IMR90p11
57.0	D8	3.95	MAPK1_2	61.4	IMR90p11
57.5	D8	3.78	MAPK1_2	61.4	IMR90p11
58.0	D8	4.94	MAPK1_2	61.4	IMR90p11
58.5	D8	6.38	MAPK1_2	61.4	IMR90p11
59.0	D8	6.78	MAPK1_2	61.4	IMR90p11
59.5	D8	7.3	MAPK1_2	61.4	IMR90p11
60.0	D8	7.57	MAPK1_2	61.4	IMR90p11
60.5	D8	7.78	MAPK1_2	61.4	IMR90p11
61.0	D8	8.64	MAPK1_2	61.4	IMR90p11
61.5	D8	9.51	MAPK1_2	61.4	IMR90p11
62.0	D8	10.79	MAPK1_2	61.4	IMR90p11
62.5	D8	12.59	MAPK1_2	61.4	IMR90p11
63.0	D8	13.83	MAPK1_2	61.4	IMR90p11
63.5	D8	15.49	MAPK1_2	61.4	IMR90p11
64.0	D8	18.93	MAPK1_2	61.4	IMR90p11
64.5	D8	23.56	MAPK1_2	61.4	IMR90p11
65.0	D8	29.82	MAPK1_2	61.4	IMR90p11
65.5	D8	38.19	MAPK1_2	61.4	IMR90p11
66.0	D8	47.1	MAPK1_2	61.4	IMR90p11
66.5	D8	55.17	MAPK1_2	61.4	IMR90p11
67.0	D8	62.26	MAPK1_2	61.4	IMR90p11
67.5	D8	68.22	MAPK1_2	61.4	IMR90p11
68.0	D8	72.56	MAPK1_2	61.4	IMR90p11
68.5	D8	76.1	MAPK1_2	61.4	IMR90p11
69.0	D8	79.4	MAPK1_2	61.4	IMR90p11
69.5	D8	83.13	MAPK1_2	61.4	IMR90p11
70.0	D8	87.92	MAPK1_2	61.4	IMR90p11
70.5	D8	95.15	MAPK1_2	61.4	IMR90p11
71.0	D8	105.58	MAPK1_2	61.4	IMR90p11
71.5	D8	118.53	MAPK1_2	61.4	IMR90p11
72.0	D8	132.19	MAPK1_2	61.4	IMR90p11
72.5	D8	144.37	MAPK1_2	61.4	IMR90p11
73.0	D8	152.56	MAPK1_2	61.4	IMR90p11
73.5	D8	154.04	MAPK1_2	61.4	IMR90p11
74.0	D8	148.78	MAPK1_2	61.4	IMR90p11
74.5	D8	139.23	MAPK1_2	61.4	IMR90p11
75.0	D8	127.86	MAPK1_2	61.4	IMR90p11
75.5	D8	117.64	MAPK1_2	61.4	IMR90p11
76.0	D8	112.3	MAPK1_2	61.4	IMR90p11
76.5	D8	115.54	MAPK1_2	61.4	IMR90p11
77.0	D8	131.36	MAPK1_2	61.4	IMR90p11
77.5	D8	162.19	MAPK1_2	61.4	IMR90p11
78.0	D8	199.0	MAPK1_2	61.4	IMR90p11
78.5	D8	229.02	MAPK1_2	61.4	IMR90p11
79.0	D8	245.37	MAPK1_2	61.4	IMR90p11
79.5	D8	238.19	MAPK1_2	61.4	IMR90p11
80.0	D8	199.88	MAPK1_2	61.4	IMR90p11
80.5	D8	144.88	MAPK1_2	61.4	IMR90p11
81.0	D8	92.9	MAPK1_2	61.4	IMR90p11
81.5	D8	49.28	MAPK1_2	61.4	IMR90p11
82.0	D8	18.92	MAPK1_2	61.4	IMR90p11
82.5	D8	6.11	MAPK1_2	61.4	IMR90p11
83.0	D8	3.58	MAPK1_2	61.4	IMR90p11
83.5	D8	3.03	MAPK1_2	61.4	IMR90p11
84.0	D8	3.18	MAPK1_2	61.4	IMR90p11
84.5	D8	3.01	MAPK1_2	61.4	IMR90p11
85.0	D8	2.71	MAPK1_2	61.4	IMR90p11
85.5	D8	3.53	MAPK1_2	61.4	IMR90p11
86.0	D8	3.59	MAPK1_2	61.4	IMR90p11
86.5	D8	2.35	MAPK1_2	61.4	IMR90p11
87.0	D8	2.36	MAPK1_2	61.4	IMR90p11
87.5	D8	2.31	MAPK1_2	61.4	IMR90p11
88.0	D8	0.93	MAPK1_2	61.4	IMR90p11
88.5	D8	0.44	MAPK1_2	61.4	IMR90p11
89.0	D8	1.16	MAPK1_2	61.4	IMR90p11
89.5	D8	0.99	MAPK1_2	61.4	IMR90p11
90.0	D8	0.88	MAPK1_2	61.4	IMR90p11
90.5	D8	1.75	MAPK1_2	61.4	IMR90p11
91.0	D8	2.8	MAPK1_2	61.4	IMR90p11
91.5	D8	2.93	MAPK1_2	61.4	IMR90p11
92.0	D8	2.52	MAPK1_2	61.4	IMR90p11
92.5	D8	2.65	MAPK1_2	61.4	IMR90p11
93.0	D8	1.69	MAPK1_2	61.4	IMR90p11
93.5	D8	0.46	MAPK1_2	61.4	IMR90p11
94.0	D8	0.2	MAPK1_2	61.4	IMR90p11
94.5	D8	0.67	MAPK1_2	61.4	IMR90p11
95.0	D8	0.55	MAPK1_2	61.4	IMR90p11
55.0	E8	-1.07	MAPK1_2	59.0	IMR90p11
55.5	E8	-2.33	MAPK1_2	59.0	IMR90p11
56.0	E8	-2.15	MAPK1_2	59.0	IMR90p11
56.5	E8	-2.15	MAPK1_2	59.0	IMR90p11
57.0	E8	-2.15	MAPK1_2	59.0	IMR90p11
57.5	E8	-2.38	MAPK1_2	59.0	IMR90p11
58.0	E8	-0.86	MAPK1_2	59.0	IMR90p11
58.5	E8	1.36	MAPK1_2	59.0	IMR90p11
59.0	E8	2.19	MAPK1_2	59.0	IMR90p11
59.5	E8	3.49	MAPK1_2	59.0	IMR90p11
60.0	E8	4.77	MAPK1_2	59.0	IMR90p11
60.5	E8	5.37	MAPK1_2	59.0	IMR90p11
61.0	E8	6.48	MAPK1_2	59.0	IMR90p11
61.5	E8	7.44	MAPK1_2	59.0	IMR90p11
62.0	E8	7.98	MAPK1_2	59.0	IMR90p11
62.5	E8	8.73	MAPK1_2	59.0	IMR90p11
63.0	E8	9.39	MAPK1_2	59.0	IMR90p11
63.5	E8	11.02	MAPK1_2	59.0	IMR90p11
64.0	E8	14.99	MAPK1_2	59.0	IMR90p11
64.5	E8	20.76	MAPK1_2	59.0	IMR90p11
65.0	E8	28.03	MAPK1_2	59.0	IMR90p11
65.5	E8	37.53	MAPK1_2	59.0	IMR90p11
66.0	E8	47.52	MAPK1_2	59.0	IMR90p11
66.5	E8	56.04	MAPK1_2	59.0	IMR90p11
67.0	E8	62.85	MAPK1_2	59.0	IMR90p11
67.5	E8	68.53	MAPK1_2	59.0	IMR90p11
68.0	E8	72.98	MAPK1_2	59.0	IMR90p11
68.5	E8	76.12	MAPK1_2	59.0	IMR90p11
69.0	E8	79.56	MAPK1_2	59.0	IMR90p11
69.5	E8	83.84	MAPK1_2	59.0	IMR90p11
70.0	E8	88.37	MAPK1_2	59.0	IMR90p11
70.5	E8	95.3	MAPK1_2	59.0	IMR90p11
71.0	E8	106.83	MAPK1_2	59.0	IMR90p11
71.5	E8	122.35	MAPK1_2	59.0	IMR90p11
72.0	E8	140.26	MAPK1_2	59.0	IMR90p11
72.5	E8	156.88	MAPK1_2	59.0	IMR90p11
73.0	E8	166.89	MAPK1_2	59.0	IMR90p11
73.5	E8	166.69	MAPK1_2	59.0	IMR90p11
74.0	E8	155.06	MAPK1_2	59.0	IMR90p11
74.5	E8	135.14	MAPK1_2	59.0	IMR90p11
75.0	E8	114.3	MAPK1_2	59.0	IMR90p11
75.5	E8	97.69	MAPK1_2	59.0	IMR90p11
76.0	E8	88.89	MAPK1_2	59.0	IMR90p11
76.5	E8	91.33	MAPK1_2	59.0	IMR90p11
77.0	E8	107.1	MAPK1_2	59.0	IMR90p11
77.5	E8	135.97	MAPK1_2	59.0	IMR90p11
78.0	E8	169.49	MAPK1_2	59.0	IMR90p11
78.5	E8	196.57	MAPK1_2	59.0	IMR90p11
79.0	E8	211.28	MAPK1_2	59.0	IMR90p11
79.5	E8	206.07	MAPK1_2	59.0	IMR90p11
80.0	E8	173.75	MAPK1_2	59.0	IMR90p11
80.5	E8	126.28	MAPK1_2	59.0	IMR90p11
81.0	E8	81.39	MAPK1_2	59.0	IMR90p11
81.5	E8	44.05	MAPK1_2	59.0	IMR90p11
82.0	E8	17.74	MAPK1_2	59.0	IMR90p11
82.5	E8	6.5	MAPK1_2	59.0	IMR90p11
83.0	E8	4.77	MAPK1_2	59.0	IMR90p11
83.5	E8	4.14	MAPK1_2	59.0	IMR90p11
84.0	E8	3.6	MAPK1_2	59.0	IMR90p11
84.5	E8	3.36	MAPK1_2	59.0	IMR90p11
85.0	E8	2.92	MAPK1_2	59.0	IMR90p11
85.5	E8	2.34	MAPK1_2	59.0	IMR90p11
86.0	E8	1.97	MAPK1_2	59.0	IMR90p11
86.5	E8	1.76	MAPK1_2	59.0	IMR90p11
87.0	E8	1.8	MAPK1_2	59.0	IMR90p11
87.5	E8	2.03	MAPK1_2	59.0	IMR90p11
88.0	E8	2.08	MAPK1_2	59.0	IMR90p11
88.5	E8	2.24	MAPK1_2	59.0	IMR90p11
89.0	E8	2.18	MAPK1_2	59.0	IMR90p11
89.5	E8	1.83	MAPK1_2	59.0	IMR90p11
90.0	E8	1.78	MAPK1_2	59.0	IMR90p11
90.5	E8	2.29	MAPK1_2	59.0	IMR90p11
91.0	E8	2.57	MAPK1_2	59.0	IMR90p11
91.5	E8	2.47	MAPK1_2	59.0	IMR90p11
92.0	E8	2.34	MAPK1_2	59.0	IMR90p11
92.5	E8	2.11	MAPK1_2	59.0	IMR90p11
93.0	E8	1.44	MAPK1_2	59.0	IMR90p11
93.5	E8	1.91	MAPK1_2	59.0	IMR90p11
94.0	E8	2.31	MAPK1_2	59.0	IMR90p11
94.5	E8	4.81	MAPK1_2	59.0	IMR90p11
95.0	E8	3.51	MAPK1_2	59.0	IMR90p11
55.0	F8	0.21	MAPK1_2	57.0	IMR90p11
55.5	F8	0.45	MAPK1_2	57.0	IMR90p11
56.0	F8	0.41	MAPK1_2	57.0	IMR90p11
56.5	F8	0.41	MAPK1_2	57.0	IMR90p11
57.0	F8	0.41	MAPK1_2	57.0	IMR90p11
57.5	F8	0.17	MAPK1_2	57.0	IMR90p11
58.0	F8	1.73	MAPK1_2	57.0	IMR90p11
58.5	F8	4.52	MAPK1_2	57.0	IMR90p11
59.0	F8	6.18	MAPK1_2	57.0	IMR90p11
59.5	F8	7.76	MAPK1_2	57.0	IMR90p11
60.0	F8	9.39	MAPK1_2	57.0	IMR90p11
60.5	F8	10.48	MAPK1_2	57.0	IMR90p11
61.0	F8	11.62	MAPK1_2	57.0	IMR90p11
61.5	F8	12.68	MAPK1_2	57.0	IMR90p11
62.0	F8	13.75	MAPK1_2	57.0	IMR90p11
62.5	F8	14.66	MAPK1_2	57.0	IMR90p11
63.0	F8	15.39	MAPK1_2	57.0	IMR90p11
63.5	F8	17.03	MAPK1_2	57.0	IMR90p11
64.0	F8	19.69	MAPK1_2	57.0	IMR90p11
64.5	F8	23.14	MAPK1_2	57.0	IMR90p11
65.0	F8	28.01	MAPK1_2	57.0	IMR90p11
65.5	F8	34.61	MAPK1_2	57.0	IMR90p11
66.0	F8	41.4	MAPK1_2	57.0	IMR90p11
66.5	F8	47.95	MAPK1_2	57.0	IMR90p11
67.0	F8	54.04	MAPK1_2	57.0	IMR90p11
67.5	F8	59.43	MAPK1_2	57.0	IMR90p11
68.0	F8	64.06	MAPK1_2	57.0	IMR90p11
68.5	F8	67.34	MAPK1_2	57.0	IMR90p11
69.0	F8	70.43	MAPK1_2	57.0	IMR90p11
69.5	F8	74.25	MAPK1_2	57.0	IMR90p11
70.0	F8	78.59	MAPK1_2	57.0	IMR90p11
70.5	F8	84.32	MAPK1_2	57.0	IMR90p11
71.0	F8	93.98	MAPK1_2	57.0	IMR90p11
71.5	F8	107.62	MAPK1_2	57.0	IMR90p11
72.0	F8	123.95	MAPK1_2	57.0	IMR90p11
72.5	F8	141.08	MAPK1_2	57.0	IMR90p11
73.0	F8	156.29	MAPK1_2	57.0	IMR90p11
73.5	F8	166.69	MAPK1_2	57.0	IMR90p11
74.0	F8	167.68	MAPK1_2	57.0	IMR90p11
74.5	F8	158.64	MAPK1_2	57.0	IMR90p11
75.0	F8	143.04	MAPK1_2	57.0	IMR90p11
75.5	F8	122.91	MAPK1_2	57.0	IMR90p11
76.0	F8	100.74	MAPK1_2	57.0	IMR90p11
76.5	F8	83.35	MAPK1_2	57.0	IMR90p11
77.0	F8	75.12	MAPK1_2	57.0	IMR90p11
77.5	F8	76.77	MAPK1_2	57.0	IMR90p11
78.0	F8	85.45	MAPK1_2	57.0	IMR90p11
78.5	F8	95.48	MAPK1_2	57.0	IMR90p11
79.0	F8	101.86	MAPK1_2	57.0	IMR90p11
79.5	F8	100.18	MAPK1_2	57.0	IMR90p11
80.0	F8	86.19	MAPK1_2	57.0	IMR90p11
80.5	F8	63.96	MAPK1_2	57.0	IMR90p11
81.0	F8	42.48	MAPK1_2	57.0	IMR90p11
81.5	F8	24.65	MAPK1_2	57.0	IMR90p11
82.0	F8	11.05	MAPK1_2	57.0	IMR90p11
82.5	F8	4.13	MAPK1_2	57.0	IMR90p11
83.0	F8	2.77	MAPK1_2	57.0	IMR90p11
83.5	F8	2.47	MAPK1_2	57.0	IMR90p11
84.0	F8	2.4	MAPK1_2	57.0	IMR90p11
84.5	F8	2.9	MAPK1_2	57.0	IMR90p11
85.0	F8	3.37	MAPK1_2	57.0	IMR90p11
85.5	F8	3.51	MAPK1_2	57.0	IMR90p11
86.0	F8	3.24	MAPK1_2	57.0	IMR90p11
86.5	F8	2.44	MAPK1_2	57.0	IMR90p11
87.0	F8	2.07	MAPK1_2	57.0	IMR90p11
87.5	F8	2.21	MAPK1_2	57.0	IMR90p11
88.0	F8	2.23	MAPK1_2	57.0	IMR90p11
88.5	F8	2.33	MAPK1_2	57.0	IMR90p11
89.0	F8	2.92	MAPK1_2	57.0	IMR90p11
89.5	F8	3.09	MAPK1_2	57.0	IMR90p11
90.0	F8	2.46	MAPK1_2	57.0	IMR90p11
90.5	F8	2.13	MAPK1_2	57.0	IMR90p11
91.0	F8	2.23	MAPK1_2	57.0	IMR90p11
91.5	F8	2.01	MAPK1_2	57.0	IMR90p11
92.0	F8	1.88	MAPK1_2	57.0	IMR90p11
92.5	F8	2.18	MAPK1_2	57.0	IMR90p11
93.0	F8	2.36	MAPK1_2	57.0	IMR90p11
93.5	F8	1.31	MAPK1_2	57.0	IMR90p11
94.0	F8	0.88	MAPK1_2	57.0	IMR90p11
94.5	F8	-1.36	MAPK1_2	57.0	IMR90p11
95.0	F8	-1.89	MAPK1_2	57.0	IMR90p11
55.0	G8	0.85	MAPK1_2	55.7	IMR90p11
55.5	G8	1.83	MAPK1_2	55.7	IMR90p11
56.0	G8	1.69	MAPK1_2	55.7	IMR90p11
56.5	G8	1.69	MAPK1_2	55.7	IMR90p11
57.0	G8	1.69	MAPK1_2	55.7	IMR90p11
57.5	G8	1.41	MAPK1_2	55.7	IMR90p11
58.0	G8	3.24	MAPK1_2	55.7	IMR90p11
58.5	G8	6.09	MAPK1_2	55.7	IMR90p11
59.0	G8	7.01	MAPK1_2	55.7	IMR90p11
59.5	G8	8.82	MAPK1_2	55.7	IMR90p11
60.0	G8	10.38	MAPK1_2	55.7	IMR90p11
60.5	G8	10.71	MAPK1_2	55.7	IMR90p11
61.0	G8	11.21	MAPK1_2	55.7	IMR90p11
61.5	G8	12.72	MAPK1_2	55.7	IMR90p11
62.0	G8	13.84	MAPK1_2	55.7	IMR90p11
62.5	G8	14.67	MAPK1_2	55.7	IMR90p11
63.0	G8	15.42	MAPK1_2	55.7	IMR90p11
63.5	G8	16.16	MAPK1_2	55.7	IMR90p11
64.0	G8	17.36	MAPK1_2	55.7	IMR90p11
64.5	G8	18.27	MAPK1_2	55.7	IMR90p11
65.0	G8	20.96	MAPK1_2	55.7	IMR90p11
65.5	G8	26.6	MAPK1_2	55.7	IMR90p11
66.0	G8	33.14	MAPK1_2	55.7	IMR90p11
66.5	G8	39.56	MAPK1_2	55.7	IMR90p11
67.0	G8	47.09	MAPK1_2	55.7	IMR90p11
67.5	G8	53.61	MAPK1_2	55.7	IMR90p11
68.0	G8	57.38	MAPK1_2	55.7	IMR90p11
68.5	G8	60.51	MAPK1_2	55.7	IMR90p11
69.0	G8	63.23	MAPK1_2	55.7	IMR90p11
69.5	G8	65.38	MAPK1_2	55.7	IMR90p11
70.0	G8	68.04	MAPK1_2	55.7	IMR90p11
70.5	G8	72.6	MAPK1_2	55.7	IMR90p11
71.0	G8	79.63	MAPK1_2	55.7	IMR90p11
71.5	G8	89.26	MAPK1_2	55.7	IMR90p11
72.0	G8	100.58	MAPK1_2	55.7	IMR90p11
72.5	G8	111.87	MAPK1_2	55.7	IMR90p11
73.0	G8	122.03	MAPK1_2	55.7	IMR90p11
73.5	G8	128.76	MAPK1_2	55.7	IMR90p11
74.0	G8	130.09	MAPK1_2	55.7	IMR90p11
74.5	G8	125.92	MAPK1_2	55.7	IMR90p11
75.0	G8	117.36	MAPK1_2	55.7	IMR90p11
75.5	G8	104.56	MAPK1_2	55.7	IMR90p11
76.0	G8	89.24	MAPK1_2	55.7	IMR90p11
76.5	G8	75.75	MAPK1_2	55.7	IMR90p11
77.0	G8	67.99	MAPK1_2	55.7	IMR90p11
77.5	G8	68.76	MAPK1_2	55.7	IMR90p11
78.0	G8	75.91	MAPK1_2	55.7	IMR90p11
78.5	G8	84.27	MAPK1_2	55.7	IMR90p11
79.0	G8	90.38	MAPK1_2	55.7	IMR90p11
79.5	G8	89.37	MAPK1_2	55.7	IMR90p11
80.0	G8	76.74	MAPK1_2	55.7	IMR90p11
80.5	G8	56.91	MAPK1_2	55.7	IMR90p11
81.0	G8	38.08	MAPK1_2	55.7	IMR90p11
81.5	G8	22.14	MAPK1_2	55.7	IMR90p11
82.0	G8	10.97	MAPK1_2	55.7	IMR90p11
82.5	G8	5.97	MAPK1_2	55.7	IMR90p11
83.0	G8	4.95	MAPK1_2	55.7	IMR90p11
83.5	G8	4.33	MAPK1_2	55.7	IMR90p11
84.0	G8	3.22	MAPK1_2	55.7	IMR90p11
84.5	G8	1.9	MAPK1_2	55.7	IMR90p11
85.0	G8	0.97	MAPK1_2	55.7	IMR90p11
85.5	G8	0.55	MAPK1_2	55.7	IMR90p11
86.0	G8	0.77	MAPK1_2	55.7	IMR90p11
86.5	G8	1.76	MAPK1_2	55.7	IMR90p11
87.0	G8	2.47	MAPK1_2	55.7	IMR90p11
87.5	G8	2.93	MAPK1_2	55.7	IMR90p11
88.0	G8	3.34	MAPK1_2	55.7	IMR90p11
88.5	G8	3.36	MAPK1_2	55.7	IMR90p11
89.0	G8	2.72	MAPK1_2	55.7	IMR90p11
89.5	G8	2.49	MAPK1_2	55.7	IMR90p11
90.0	G8	2.16	MAPK1_2	55.7	IMR90p11
90.5	G8	1.5	MAPK1_2	55.7	IMR90p11
91.0	G8	1.25	MAPK1_2	55.7	IMR90p11
91.5	G8	1.27	MAPK1_2	55.7	IMR90p11
92.0	G8	1.11	MAPK1_2	55.7	IMR90p11
92.5	G8	1.6	MAPK1_2	55.7	IMR90p11
93.0	G8	2.27	MAPK1_2	55.7	IMR90p11
93.5	G8	2.96	MAPK1_2	55.7	IMR90p11
94.0	G8	3.75	MAPK1_2	55.7	IMR90p11
94.5	G8	5.61	MAPK1_2	55.7	IMR90p11
95.0	G8	3.29	MAPK1_2	55.7	IMR90p11
55.0	H8	3.53	MAPK1_2	55.0	IMR90p11
55.5	H8	7.64	MAPK1_2	55.0	IMR90p11
56.0	H8	7.06	MAPK1_2	55.0	IMR90p11
56.5	H8	7.06	MAPK1_2	55.0	IMR90p11
57.0	H8	7.06	MAPK1_2	55.0	IMR90p11
57.5	H8	6.87	MAPK1_2	55.0	IMR90p11
58.0	H8	8.07	MAPK1_2	55.0	IMR90p11
58.5	H8	10.01	MAPK1_2	55.0	IMR90p11
59.0	H8	11.86	MAPK1_2	55.0	IMR90p11
59.5	H8	13.88	MAPK1_2	55.0	IMR90p11
60.0	H8	14.81	MAPK1_2	55.0	IMR90p11
60.5	H8	15.77	MAPK1_2	55.0	IMR90p11
61.0	H8	16.79	MAPK1_2	55.0	IMR90p11
61.5	H8	16.92	MAPK1_2	55.0	IMR90p11
62.0	H8	16.79	MAPK1_2	55.0	IMR90p11
62.5	H8	16.72	MAPK1_2	55.0	IMR90p11
63.0	H8	16.12	MAPK1_2	55.0	IMR90p11
63.5	H8	15.68	MAPK1_2	55.0	IMR90p11
64.0	H8	15.99	MAPK1_2	55.0	IMR90p11
64.5	H8	17.37	MAPK1_2	55.0	IMR90p11
65.0	H8	20.45	MAPK1_2	55.0	IMR90p11
65.5	H8	25.14	MAPK1_2	55.0	IMR90p11
66.0	H8	30.89	MAPK1_2	55.0	IMR90p11
66.5	H8	37.43	MAPK1_2	55.0	IMR90p11
67.0	H8	43.47	MAPK1_2	55.0	IMR90p11
67.5	H8	48.12	MAPK1_2	55.0	IMR90p11
68.0	H8	51.86	MAPK1_2	55.0	IMR90p11
68.5	H8	54.49	MAPK1_2	55.0	IMR90p11
69.0	H8	55.82	MAPK1_2	55.0	IMR90p11
69.5	H8	57.34	MAPK1_2	55.0	IMR90p11
70.0	H8	60.51	MAPK1_2	55.0	IMR90p11
70.5	H8	65.66	MAPK1_2	55.0	IMR90p11
71.0	H8	74.92	MAPK1_2	55.0	IMR90p11
71.5	H8	88.98	MAPK1_2	55.0	IMR90p11
72.0	H8	106.18	MAPK1_2	55.0	IMR90p11
72.5	H8	123.15	MAPK1_2	55.0	IMR90p11
73.0	H8	135.51	MAPK1_2	55.0	IMR90p11
73.5	H8	139.1	MAPK1_2	55.0	IMR90p11
74.0	H8	132.5	MAPK1_2	55.0	IMR90p11
74.5	H8	116.84	MAPK1_2	55.0	IMR90p11
75.0	H8	95.78	MAPK1_2	55.0	IMR90p11
75.5	H8	74.8	MAPK1_2	55.0	IMR90p11
76.0	H8	57.49	MAPK1_2	55.0	IMR90p11
76.5	H8	46.22	MAPK1_2	55.0	IMR90p11
77.0	H8	42.23	MAPK1_2	55.0	IMR90p11
77.5	H8	45.88	MAPK1_2	55.0	IMR90p11
78.0	H8	54.38	MAPK1_2	55.0	IMR90p11
78.5	H8	63.04	MAPK1_2	55.0	IMR90p11
79.0	H8	68.76	MAPK1_2	55.0	IMR90p11
79.5	H8	69.28	MAPK1_2	55.0	IMR90p11
80.0	H8	61.23	MAPK1_2	55.0	IMR90p11
80.5	H8	46.36	MAPK1_2	55.0	IMR90p11
81.0	H8	31.67	MAPK1_2	55.0	IMR90p11
81.5	H8	19.4	MAPK1_2	55.0	IMR90p11
82.0	H8	9.64	MAPK1_2	55.0	IMR90p11
82.5	H8	4.48	MAPK1_2	55.0	IMR90p11
83.0	H8	3.5	MAPK1_2	55.0	IMR90p11
83.5	H8	3.21	MAPK1_2	55.0	IMR90p11
84.0	H8	2.71	MAPK1_2	55.0	IMR90p11
84.5	H8	2.56	MAPK1_2	55.0	IMR90p11
85.0	H8	2.96	MAPK1_2	55.0	IMR90p11
85.5	H8	3.21	MAPK1_2	55.0	IMR90p11
86.0	H8	2.91	MAPK1_2	55.0	IMR90p11
86.5	H8	2.81	MAPK1_2	55.0	IMR90p11
87.0	H8	3.0	MAPK1_2	55.0	IMR90p11
87.5	H8	2.76	MAPK1_2	55.0	IMR90p11
88.0	H8	2.19	MAPK1_2	55.0	IMR90p11
88.5	H8	2.23	MAPK1_2	55.0	IMR90p11
89.0	H8	2.05	MAPK1_2	55.0	IMR90p11
89.5	H8	1.41	MAPK1_2	55.0	IMR90p11
90.0	H8	1.4	MAPK1_2	55.0	IMR90p11
90.5	H8	1.85	MAPK1_2	55.0	IMR90p11
91.0	H8	1.32	MAPK1_2	55.0	IMR90p11
91.5	H8	1.16	MAPK1_2	55.0	IMR90p11
92.0	H8	2.09	MAPK1_2	55.0	IMR90p11
92.5	H8	2.1	MAPK1_2	55.0	IMR90p11
93.0	H8	1.88	MAPK1_2	55.0	IMR90p11
93.5	H8	2.54	MAPK1_2	55.0	IMR90p11
94.0	H8	2.69	MAPK1_2	55.0	IMR90p11
94.5	H8	2.73	MAPK1_2	55.0	IMR90p11
95.0	H8	1.33	MAPK1_2	55.0	IMR90p11
55.0	A8	6.68	MAPK1_2	65.0	IMR90p2
55.5	A8	14.47	MAPK1_2	65.0	IMR90p2
56.0	A8	13.36	MAPK1_2	65.0	IMR90p2
56.5	A8	13.36	MAPK1_2	65.0	IMR90p2
57.0	A8	13.36	MAPK1_2	65.0	IMR90p2
57.5	A8	13.43	MAPK1_2	65.0	IMR90p2
58.0	A8	12.94	MAPK1_2	65.0	IMR90p2
58.5	A8	12.54	MAPK1_2	65.0	IMR90p2
59.0	A8	12.78	MAPK1_2	65.0	IMR90p2
59.5	A8	12.38	MAPK1_2	65.0	IMR90p2
60.0	A8	11.18	MAPK1_2	65.0	IMR90p2
60.5	A8	11.48	MAPK1_2	65.0	IMR90p2
61.0	A8	11.58	MAPK1_2	65.0	IMR90p2
61.5	A8	9.99	MAPK1_2	65.0	IMR90p2
62.0	A8	9.48	MAPK1_2	65.0	IMR90p2
62.5	A8	10.38	MAPK1_2	65.0	IMR90p2
63.0	A8	11.14	MAPK1_2	65.0	IMR90p2
63.5	A8	13.32	MAPK1_2	65.0	IMR90p2
64.0	A8	18.97	MAPK1_2	65.0	IMR90p2
64.5	A8	26.06	MAPK1_2	65.0	IMR90p2
65.0	A8	34.23	MAPK1_2	65.0	IMR90p2
65.5	A8	45.44	MAPK1_2	65.0	IMR90p2
66.0	A8	57.33	MAPK1_2	65.0	IMR90p2
66.5	A8	66.85	MAPK1_2	65.0	IMR90p2
67.0	A8	75.62	MAPK1_2	65.0	IMR90p2
67.5	A8	83.45	MAPK1_2	65.0	IMR90p2
68.0	A8	87.75	MAPK1_2	65.0	IMR90p2
68.5	A8	89.91	MAPK1_2	65.0	IMR90p2
69.0	A8	91.99	MAPK1_2	65.0	IMR90p2
69.5	A8	92.89	MAPK1_2	65.0	IMR90p2
70.0	A8	93.18	MAPK1_2	65.0	IMR90p2
70.5	A8	94.9	MAPK1_2	65.0	IMR90p2
71.0	A8	98.16	MAPK1_2	65.0	IMR90p2
71.5	A8	102.96	MAPK1_2	65.0	IMR90p2
72.0	A8	109.66	MAPK1_2	65.0	IMR90p2
72.5	A8	117.52	MAPK1_2	65.0	IMR90p2
73.0	A8	125.15	MAPK1_2	65.0	IMR90p2
73.5	A8	131.12	MAPK1_2	65.0	IMR90p2
74.0	A8	134.16	MAPK1_2	65.0	IMR90p2
74.5	A8	133.02	MAPK1_2	65.0	IMR90p2
75.0	A8	128.22	MAPK1_2	65.0	IMR90p2
75.5	A8	121.87	MAPK1_2	65.0	IMR90p2
76.0	A8	117.13	MAPK1_2	65.0	IMR90p2
76.5	A8	117.83	MAPK1_2	65.0	IMR90p2
77.0	A8	130.42	MAPK1_2	65.0	IMR90p2
77.5	A8	159.12	MAPK1_2	65.0	IMR90p2
78.0	A8	195.24	MAPK1_2	65.0	IMR90p2
78.5	A8	225.52	MAPK1_2	65.0	IMR90p2
79.0	A8	242.86	MAPK1_2	65.0	IMR90p2
79.5	A8	237.95	MAPK1_2	65.0	IMR90p2
80.0	A8	201.67	MAPK1_2	65.0	IMR90p2
80.5	A8	147.14	MAPK1_2	65.0	IMR90p2
81.0	A8	95.0	MAPK1_2	65.0	IMR90p2
81.5	A8	51.89	MAPK1_2	65.0	IMR90p2
82.0	A8	21.21	MAPK1_2	65.0	IMR90p2
82.5	A8	7.52	MAPK1_2	65.0	IMR90p2
83.0	A8	4.93	MAPK1_2	65.0	IMR90p2
83.5	A8	4.65	MAPK1_2	65.0	IMR90p2
84.0	A8	4.13	MAPK1_2	65.0	IMR90p2
84.5	A8	3.36	MAPK1_2	65.0	IMR90p2
85.0	A8	3.06	MAPK1_2	65.0	IMR90p2
85.5	A8	3.33	MAPK1_2	65.0	IMR90p2
86.0	A8	3.13	MAPK1_2	65.0	IMR90p2
86.5	A8	2.14	MAPK1_2	65.0	IMR90p2
87.0	A8	1.95	MAPK1_2	65.0	IMR90p2
87.5	A8	2.12	MAPK1_2	65.0	IMR90p2
88.0	A8	1.83	MAPK1_2	65.0	IMR90p2
88.5	A8	1.52	MAPK1_2	65.0	IMR90p2
89.0	A8	2.04	MAPK1_2	65.0	IMR90p2
89.5	A8	2.44	MAPK1_2	65.0	IMR90p2
90.0	A8	2.15	MAPK1_2	65.0	IMR90p2
90.5	A8	2.02	MAPK1_2	65.0	IMR90p2
91.0	A8	2.35	MAPK1_2	65.0	IMR90p2
91.5	A8	2.54	MAPK1_2	65.0	IMR90p2
92.0	A8	2.31	MAPK1_2	65.0	IMR90p2
92.5	A8	2.1	MAPK1_2	65.0	IMR90p2
93.0	A8	1.96	MAPK1_2	65.0	IMR90p2
93.5	A8	1.03	MAPK1_2	65.0	IMR90p2
94.0	A8	0.48	MAPK1_2	65.0	IMR90p2
94.5	A8	-1.01	MAPK1_2	65.0	IMR90p2
95.0	A8	-1.16	MAPK1_2	65.0	IMR90p2
55.0	B8	5.93	MAPK1_2	64.5	IMR90p2
55.5	B8	12.85	MAPK1_2	64.5	IMR90p2
56.0	B8	11.87	MAPK1_2	64.5	IMR90p2
56.5	B8	11.87	MAPK1_2	64.5	IMR90p2
57.0	B8	11.87	MAPK1_2	64.5	IMR90p2
57.5	B8	11.88	MAPK1_2	64.5	IMR90p2
58.0	B8	11.91	MAPK1_2	64.5	IMR90p2
58.5	B8	10.84	MAPK1_2	64.5	IMR90p2
59.0	B8	9.92	MAPK1_2	64.5	IMR90p2
59.5	B8	9.84	MAPK1_2	64.5	IMR90p2
60.0	B8	9.75	MAPK1_2	64.5	IMR90p2
60.5	B8	10.02	MAPK1_2	64.5	IMR90p2
61.0	B8	10.91	MAPK1_2	64.5	IMR90p2
61.5	B8	11.39	MAPK1_2	64.5	IMR90p2
62.0	B8	11.28	MAPK1_2	64.5	IMR90p2
62.5	B8	11.31	MAPK1_2	64.5	IMR90p2
63.0	B8	11.9	MAPK1_2	64.5	IMR90p2
63.5	B8	14.57	MAPK1_2	64.5	IMR90p2
64.0	B8	19.43	MAPK1_2	64.5	IMR90p2
64.5	B8	26.8	MAPK1_2	64.5	IMR90p2
65.0	B8	36.52	MAPK1_2	64.5	IMR90p2
65.5	B8	47.66	MAPK1_2	64.5	IMR90p2
66.0	B8	58.4	MAPK1_2	64.5	IMR90p2
66.5	B8	68.6	MAPK1_2	64.5	IMR90p2
67.0	B8	77.53	MAPK1_2	64.5	IMR90p2
67.5	B8	84.08	MAPK1_2	64.5	IMR90p2
68.0	B8	89.18	MAPK1_2	64.5	IMR90p2
68.5	B8	93.14	MAPK1_2	64.5	IMR90p2
69.0	B8	95.34	MAPK1_2	64.5	IMR90p2
69.5	B8	96.26	MAPK1_2	64.5	IMR90p2
70.0	B8	98.41	MAPK1_2	64.5	IMR90p2
70.5	B8	101.86	MAPK1_2	64.5	IMR90p2
71.0	B8	106.88	MAPK1_2	64.5	IMR90p2
71.5	B8	115.07	MAPK1_2	64.5	IMR90p2
72.0	B8	126.49	MAPK1_2	64.5	IMR90p2
72.5	B8	138.53	MAPK1_2	64.5	IMR90p2
73.0	B8	148.27	MAPK1_2	64.5	IMR90p2
73.5	B8	153.74	MAPK1_2	64.5	IMR90p2
74.0	B8	153.33	MAPK1_2	64.5	IMR90p2
74.5	B8	146.57	MAPK1_2	64.5	IMR90p2
75.0	B8	135.0	MAPK1_2	64.5	IMR90p2
75.5	B8	123.17	MAPK1_2	64.5	IMR90p2
76.0	B8	115.75	MAPK1_2	64.5	IMR90p2
76.5	B8	116.1	MAPK1_2	64.5	IMR90p2
77.0	B8	129.18	MAPK1_2	64.5	IMR90p2
77.5	B8	157.98	MAPK1_2	64.5	IMR90p2
78.0	B8	192.96	MAPK1_2	64.5	IMR90p2
78.5	B8	221.18	MAPK1_2	64.5	IMR90p2
79.0	B8	235.87	MAPK1_2	64.5	IMR90p2
79.5	B8	227.96	MAPK1_2	64.5	IMR90p2
80.0	B8	190.76	MAPK1_2	64.5	IMR90p2
80.5	B8	137.93	MAPK1_2	64.5	IMR90p2
81.0	B8	87.62	MAPK1_2	64.5	IMR90p2
81.5	B8	45.84	MAPK1_2	64.5	IMR90p2
82.0	B8	17.69	MAPK1_2	64.5	IMR90p2
82.5	B8	5.97	MAPK1_2	64.5	IMR90p2
83.0	B8	3.83	MAPK1_2	64.5	IMR90p2
83.5	B8	3.79	MAPK1_2	64.5	IMR90p2
84.0	B8	4.28	MAPK1_2	64.5	IMR90p2
84.5	B8	4.02	MAPK1_2	64.5	IMR90p2
85.0	B8	3.26	MAPK1_2	64.5	IMR90p2
85.5	B8	3.33	MAPK1_2	64.5	IMR90p2
86.0	B8	3.33	MAPK1_2	64.5	IMR90p2
86.5	B8	2.4	MAPK1_2	64.5	IMR90p2
87.0	B8	1.67	MAPK1_2	64.5	IMR90p2
87.5	B8	1.56	MAPK1_2	64.5	IMR90p2
88.0	B8	1.02	MAPK1_2	64.5	IMR90p2
88.5	B8	0.68	MAPK1_2	64.5	IMR90p2
89.0	B8	1.05	MAPK1_2	64.5	IMR90p2
89.5	B8	1.56	MAPK1_2	64.5	IMR90p2
90.0	B8	2.14	MAPK1_2	64.5	IMR90p2
90.5	B8	2.61	MAPK1_2	64.5	IMR90p2
91.0	B8	2.33	MAPK1_2	64.5	IMR90p2
91.5	B8	2.35	MAPK1_2	64.5	IMR90p2
92.0	B8	2.52	MAPK1_2	64.5	IMR90p2
92.5	B8	2.04	MAPK1_2	64.5	IMR90p2
93.0	B8	2.17	MAPK1_2	64.5	IMR90p2
93.5	B8	2.61	MAPK1_2	64.5	IMR90p2
94.0	B8	2.6	MAPK1_2	64.5	IMR90p2
94.5	B8	2.39	MAPK1_2	64.5	IMR90p2
95.0	B8	1.04	MAPK1_2	64.5	IMR90p2
55.0	C8	6.43	MAPK1_2	63.3	IMR90p2
55.5	C8	13.94	MAPK1_2	63.3	IMR90p2
56.0	C8	12.87	MAPK1_2	63.3	IMR90p2
56.5	C8	12.87	MAPK1_2	63.3	IMR90p2
57.0	C8	12.87	MAPK1_2	63.3	IMR90p2
57.5	C8	12.87	MAPK1_2	63.3	IMR90p2
58.0	C8	12.84	MAPK1_2	63.3	IMR90p2
58.5	C8	13.13	MAPK1_2	63.3	IMR90p2
59.0	C8	12.26	MAPK1_2	63.3	IMR90p2
59.5	C8	11.34	MAPK1_2	63.3	IMR90p2
60.0	C8	12.03	MAPK1_2	63.3	IMR90p2
60.5	C8	12.93	MAPK1_2	63.3	IMR90p2
61.0	C8	11.93	MAPK1_2	63.3	IMR90p2
61.5	C8	11.87	MAPK1_2	63.3	IMR90p2
62.0	C8	12.57	MAPK1_2	63.3	IMR90p2
62.5	C8	11.99	MAPK1_2	63.3	IMR90p2
63.0	C8	12.3	MAPK1_2	63.3	IMR90p2
63.5	C8	16.05	MAPK1_2	63.3	IMR90p2
64.0	C8	21.95	MAPK1_2	63.3	IMR90p2
64.5	C8	28.76	MAPK1_2	63.3	IMR90p2
65.0	C8	38.16	MAPK1_2	63.3	IMR90p2
65.5	C8	48.93	MAPK1_2	63.3	IMR90p2
66.0	C8	58.89	MAPK1_2	63.3	IMR90p2
66.5	C8	67.35	MAPK1_2	63.3	IMR90p2
67.0	C8	76.22	MAPK1_2	63.3	IMR90p2
67.5	C8	82.93	MAPK1_2	63.3	IMR90p2
68.0	C8	87.5	MAPK1_2	63.3	IMR90p2
68.5	C8	91.75	MAPK1_2	63.3	IMR90p2
69.0	C8	94.69	MAPK1_2	63.3	IMR90p2
69.5	C8	95.21	MAPK1_2	63.3	IMR90p2
70.0	C8	96.83	MAPK1_2	63.3	IMR90p2
70.5	C8	100.96	MAPK1_2	63.3	IMR90p2
71.0	C8	107.04	MAPK1_2	63.3	IMR90p2
71.5	C8	117.42	MAPK1_2	63.3	IMR90p2
72.0	C8	131.05	MAPK1_2	63.3	IMR90p2
72.5	C8	145.06	MAPK1_2	63.3	IMR90p2
73.0	C8	157.04	MAPK1_2	63.3	IMR90p2
73.5	C8	164.33	MAPK1_2	63.3	IMR90p2
74.0	C8	164.23	MAPK1_2	63.3	IMR90p2
74.5	C8	157.9	MAPK1_2	63.3	IMR90p2
75.0	C8	146.88	MAPK1_2	63.3	IMR90p2
75.5	C8	133.31	MAPK1_2	63.3	IMR90p2
76.0	C8	122.29	MAPK1_2	63.3	IMR90p2
76.5	C8	118.6	MAPK1_2	63.3	IMR90p2
77.0	C8	126.91	MAPK1_2	63.3	IMR90p2
77.5	C8	149.6	MAPK1_2	63.3	IMR90p2
78.0	C8	177.99	MAPK1_2	63.3	IMR90p2
78.5	C8	200.22	MAPK1_2	63.3	IMR90p2
79.0	C8	211.05	MAPK1_2	63.3	IMR90p2
79.5	C8	201.31	MAPK1_2	63.3	IMR90p2
80.0	C8	164.94	MAPK1_2	63.3	IMR90p2
80.5	C8	116.92	MAPK1_2	63.3	IMR90p2
81.0	C8	73.85	MAPK1_2	63.3	IMR90p2
81.5	C8	38.16	MAPK1_2	63.3	IMR90p2
82.0	C8	14.09	MAPK1_2	63.3	IMR90p2
82.5	C8	5.25	MAPK1_2	63.3	IMR90p2
83.0	C8	4.39	MAPK1_2	63.3	IMR90p2
83.5	C8	3.75	MAPK1_2	63.3	IMR90p2
84.0	C8	3.28	MAPK1_2	63.3	IMR90p2
84.5	C8	3.38	MAPK1_2	63.3	IMR90p2
85.0	C8	3.23	MAPK1_2	63.3	IMR90p2
85.5	C8	2.98	MAPK1_2	63.3	IMR90p2
86.0	C8	3.0	MAPK1_2	63.3	IMR90p2
86.5	C8	2.94	MAPK1_2	63.3	IMR90p2
87.0	C8	2.34	MAPK1_2	63.3	IMR90p2
87.5	C8	1.88	MAPK1_2	63.3	IMR90p2
88.0	C8	1.66	MAPK1_2	63.3	IMR90p2
88.5	C8	1.36	MAPK1_2	63.3	IMR90p2
89.0	C8	1.35	MAPK1_2	63.3	IMR90p2
89.5	C8	1.91	MAPK1_2	63.3	IMR90p2
90.0	C8	2.68	MAPK1_2	63.3	IMR90p2
90.5	C8	3.3	MAPK1_2	63.3	IMR90p2
91.0	C8	3.6	MAPK1_2	63.3	IMR90p2
91.5	C8	3.35	MAPK1_2	63.3	IMR90p2
92.0	C8	3.03	MAPK1_2	63.3	IMR90p2
92.5	C8	2.44	MAPK1_2	63.3	IMR90p2
93.0	C8	1.88	MAPK1_2	63.3	IMR90p2
93.5	C8	1.78	MAPK1_2	63.3	IMR90p2
94.0	C8	1.7	MAPK1_2	63.3	IMR90p2
94.5	C8	1.85	MAPK1_2	63.3	IMR90p2
95.0	C8	0.83	MAPK1_2	63.3	IMR90p2
55.0	D8	2.69	MAPK1_2	61.4	IMR90p2
55.5	D8	5.84	MAPK1_2	61.4	IMR90p2
56.0	D8	5.39	MAPK1_2	61.4	IMR90p2
56.5	D8	5.39	MAPK1_2	61.4	IMR90p2
57.0	D8	5.39	MAPK1_2	61.4	IMR90p2
57.5	D8	5.35	MAPK1_2	61.4	IMR90p2
58.0	D8	5.55	MAPK1_2	61.4	IMR90p2
58.5	D8	6.2	MAPK1_2	61.4	IMR90p2
59.0	D8	6.62	MAPK1_2	61.4	IMR90p2
59.5	D8	7.0	MAPK1_2	61.4	IMR90p2
60.0	D8	7.79	MAPK1_2	61.4	IMR90p2
60.5	D8	9.01	MAPK1_2	61.4	IMR90p2
61.0	D8	10.31	MAPK1_2	61.4	IMR90p2
61.5	D8	11.47	MAPK1_2	61.4	IMR90p2
62.0	D8	12.99	MAPK1_2	61.4	IMR90p2
62.5	D8	14.65	MAPK1_2	61.4	IMR90p2
63.0	D8	16.13	MAPK1_2	61.4	IMR90p2
63.5	D8	18.35	MAPK1_2	61.4	IMR90p2
64.0	D8	22.25	MAPK1_2	61.4	IMR90p2
64.5	D8	27.12	MAPK1_2	61.4	IMR90p2
65.0	D8	33.47	MAPK1_2	61.4	IMR90p2
65.5	D8	41.78	MAPK1_2	61.4	IMR90p2
66.0	D8	51.09	MAPK1_2	61.4	IMR90p2
66.5	D8	60.11	MAPK1_2	61.4	IMR90p2
67.0	D8	68.76	MAPK1_2	61.4	IMR90p2
67.5	D8	76.2	MAPK1_2	61.4	IMR90p2
68.0	D8	81.78	MAPK1_2	61.4	IMR90p2
68.5	D8	85.92	MAPK1_2	61.4	IMR90p2
69.0	D8	89.23	MAPK1_2	61.4	IMR90p2
69.5	D8	92.14	MAPK1_2	61.4	IMR90p2
70.0	D8	95.54	MAPK1_2	61.4	IMR90p2
70.5	D8	101.73	MAPK1_2	61.4	IMR90p2
71.0	D8	112.19	MAPK1_2	61.4	IMR90p2
71.5	D8	126.65	MAPK1_2	61.4	IMR90p2
72.0	D8	144.12	MAPK1_2	61.4	IMR90p2
72.5	D8	162.3	MAPK1_2	61.4	IMR90p2
73.0	D8	176.36	MAPK1_2	61.4	IMR90p2
73.5	D8	182.04	MAPK1_2	61.4	IMR90p2
74.0	D8	177.82	MAPK1_2	61.4	IMR90p2
74.5	D8	163.98	MAPK1_2	61.4	IMR90p2
75.0	D8	143.87	MAPK1_2	61.4	IMR90p2
75.5	D8	122.19	MAPK1_2	61.4	IMR90p2
76.0	D8	103.5	MAPK1_2	61.4	IMR90p2
76.5	D8	92.85	MAPK1_2	61.4	IMR90p2
77.0	D8	94.61	MAPK1_2	61.4	IMR90p2
77.5	D8	107.83	MAPK1_2	61.4	IMR90p2
78.0	D8	124.65	MAPK1_2	61.4	IMR90p2
78.5	D8	138.62	MAPK1_2	61.4	IMR90p2
79.0	D8	144.72	MAPK1_2	61.4	IMR90p2
79.5	D8	135.93	MAPK1_2	61.4	IMR90p2
80.0	D8	110.02	MAPK1_2	61.4	IMR90p2
80.5	D8	77.91	MAPK1_2	61.4	IMR90p2
81.0	D8	48.94	MAPK1_2	61.4	IMR90p2
81.5	D8	25.11	MAPK1_2	61.4	IMR90p2
82.0	D8	9.59	MAPK1_2	61.4	IMR90p2
82.5	D8	3.78	MAPK1_2	61.4	IMR90p2
83.0	D8	3.03	MAPK1_2	61.4	IMR90p2
83.5	D8	2.91	MAPK1_2	61.4	IMR90p2
84.0	D8	2.72	MAPK1_2	61.4	IMR90p2
84.5	D8	2.45	MAPK1_2	61.4	IMR90p2
85.0	D8	2.51	MAPK1_2	61.4	IMR90p2
85.5	D8	2.68	MAPK1_2	61.4	IMR90p2
86.0	D8	2.67	MAPK1_2	61.4	IMR90p2
86.5	D8	2.9	MAPK1_2	61.4	IMR90p2
87.0	D8	2.93	MAPK1_2	61.4	IMR90p2
87.5	D8	2.61	MAPK1_2	61.4	IMR90p2
88.0	D8	2.36	MAPK1_2	61.4	IMR90p2
88.5	D8	2.03	MAPK1_2	61.4	IMR90p2
89.0	D8	1.75	MAPK1_2	61.4	IMR90p2
89.5	D8	2.02	MAPK1_2	61.4	IMR90p2
90.0	D8	2.43	MAPK1_2	61.4	IMR90p2
90.5	D8	2.37	MAPK1_2	61.4	IMR90p2
91.0	D8	2.2	MAPK1_2	61.4	IMR90p2
91.5	D8	1.95	MAPK1_2	61.4	IMR90p2
92.0	D8	1.26	MAPK1_2	61.4	IMR90p2
92.5	D8	0.99	MAPK1_2	61.4	IMR90p2
93.0	D8	1.43	MAPK1_2	61.4	IMR90p2
93.5	D8	2.51	MAPK1_2	61.4	IMR90p2
94.0	D8	3.29	MAPK1_2	61.4	IMR90p2
94.5	D8	5.71	MAPK1_2	61.4	IMR90p2
95.0	D8	3.63	MAPK1_2	61.4	IMR90p2
55.0	E8	0.14	MAPK1_2	59.0	IMR90p2
55.5	E8	0.29	MAPK1_2	59.0	IMR90p2
56.0	E8	0.27	MAPK1_2	59.0	IMR90p2
56.5	E8	0.27	MAPK1_2	59.0	IMR90p2
57.0	E8	0.27	MAPK1_2	59.0	IMR90p2
57.5	E8	0.18	MAPK1_2	59.0	IMR90p2
58.0	E8	0.72	MAPK1_2	59.0	IMR90p2
58.5	E8	2.22	MAPK1_2	59.0	IMR90p2
59.0	E8	2.94	MAPK1_2	59.0	IMR90p2
59.5	E8	2.9	MAPK1_2	59.0	IMR90p2
60.0	E8	3.74	MAPK1_2	59.0	IMR90p2
60.5	E8	5.86	MAPK1_2	59.0	IMR90p2
61.0	E8	7.5	MAPK1_2	59.0	IMR90p2
61.5	E8	8.94	MAPK1_2	59.0	IMR90p2
62.0	E8	11.01	MAPK1_2	59.0	IMR90p2
62.5	E8	12.93	MAPK1_2	59.0	IMR90p2
63.0	E8	14.8	MAPK1_2	59.0	IMR90p2
63.5	E8	18.47	MAPK1_2	59.0	IMR90p2
64.0	E8	24.24	MAPK1_2	59.0	IMR90p2
64.5	E8	31.21	MAPK1_2	59.0	IMR90p2
65.0	E8	39.79	MAPK1_2	59.0	IMR90p2
65.5	E8	49.42	MAPK1_2	59.0	IMR90p2
66.0	E8	59.06	MAPK1_2	59.0	IMR90p2
66.5	E8	67.83	MAPK1_2	59.0	IMR90p2
67.0	E8	75.85	MAPK1_2	59.0	IMR90p2
67.5	E8	83.12	MAPK1_2	59.0	IMR90p2
68.0	E8	88.92	MAPK1_2	59.0	IMR90p2
68.5	E8	92.02	MAPK1_2	59.0	IMR90p2
69.0	E8	94.12	MAPK1_2	59.0	IMR90p2
69.5	E8	96.42	MAPK1_2	59.0	IMR90p2
70.0	E8	99.35	MAPK1_2	59.0	IMR90p2
70.5	E8	106.77	MAPK1_2	59.0	IMR90p2
71.0	E8	122.01	MAPK1_2	59.0	IMR90p2
71.5	E8	143.29	MAPK1_2	59.0	IMR90p2
72.0	E8	167.39	MAPK1_2	59.0	IMR90p2
72.5	E8	191.02	MAPK1_2	59.0	IMR90p2
73.0	E8	208.07	MAPK1_2	59.0	IMR90p2
73.5	E8	212.9	MAPK1_2	59.0	IMR90p2
74.0	E8	204.51	MAPK1_2	59.0	IMR90p2
74.5	E8	185.17	MAPK1_2	59.0	IMR90p2
75.0	E8	157.89	MAPK1_2	59.0	IMR90p2
75.5	E8	127.83	MAPK1_2	59.0	IMR90p2
76.0	E8	101.07	MAPK1_2	59.0	IMR90p2
76.5	E8	81.04	MAPK1_2	59.0	IMR90p2
77.0	E8	70.77	MAPK1_2	59.0	IMR90p2
77.5	E8	71.23	MAPK1_2	59.0	IMR90p2
78.0	E8	76.32	MAPK1_2	59.0	IMR90p2
78.5	E8	80.84	MAPK1_2	59.0	IMR90p2
79.0	E8	82.88	MAPK1_2	59.0	IMR90p2
79.5	E8	76.91	MAPK1_2	59.0	IMR90p2
80.0	E8	61.02	MAPK1_2	59.0	IMR90p2
80.5	E8	43.0	MAPK1_2	59.0	IMR90p2
81.0	E8	27.38	MAPK1_2	59.0	IMR90p2
81.5	E8	14.05	MAPK1_2	59.0	IMR90p2
82.0	E8	6.0	MAPK1_2	59.0	IMR90p2
82.5	E8	3.69	MAPK1_2	59.0	IMR90p2
83.0	E8	2.95	MAPK1_2	59.0	IMR90p2
83.5	E8	2.7	MAPK1_2	59.0	IMR90p2
84.0	E8	3.23	MAPK1_2	59.0	IMR90p2
84.5	E8	3.18	MAPK1_2	59.0	IMR90p2
85.0	E8	2.93	MAPK1_2	59.0	IMR90p2
85.5	E8	3.52	MAPK1_2	59.0	IMR90p2
86.0	E8	3.51	MAPK1_2	59.0	IMR90p2
86.5	E8	2.89	MAPK1_2	59.0	IMR90p2
87.0	E8	2.84	MAPK1_2	59.0	IMR90p2
87.5	E8	2.58	MAPK1_2	59.0	IMR90p2
88.0	E8	1.64	MAPK1_2	59.0	IMR90p2
88.5	E8	1.31	MAPK1_2	59.0	IMR90p2
89.0	E8	1.53	MAPK1_2	59.0	IMR90p2
89.5	E8	1.27	MAPK1_2	59.0	IMR90p2
90.0	E8	1.5	MAPK1_2	59.0	IMR90p2
90.5	E8	1.96	MAPK1_2	59.0	IMR90p2
91.0	E8	1.97	MAPK1_2	59.0	IMR90p2
91.5	E8	1.8	MAPK1_2	59.0	IMR90p2
92.0	E8	1.71	MAPK1_2	59.0	IMR90p2
92.5	E8	1.68	MAPK1_2	59.0	IMR90p2
93.0	E8	1.83	MAPK1_2	59.0	IMR90p2
93.5	E8	2.96	MAPK1_2	59.0	IMR90p2
94.0	E8	3.5	MAPK1_2	59.0	IMR90p2
94.5	E8	6.29	MAPK1_2	59.0	IMR90p2
95.0	E8	4.15	MAPK1_2	59.0	IMR90p2
55.0	F8	0.52	MAPK1_2	57.0	IMR90p2
55.5	F8	1.14	MAPK1_2	57.0	IMR90p2
56.0	F8	1.05	MAPK1_2	57.0	IMR90p2
56.5	F8	1.05	MAPK1_2	57.0	IMR90p2
57.0	F8	1.05	MAPK1_2	57.0	IMR90p2
57.5	F8	0.93	MAPK1_2	57.0	IMR90p2
58.0	F8	1.73	MAPK1_2	57.0	IMR90p2
58.5	F8	2.91	MAPK1_2	57.0	IMR90p2
59.0	F8	3.6	MAPK1_2	57.0	IMR90p2
59.5	F8	4.79	MAPK1_2	57.0	IMR90p2
60.0	F8	6.61	MAPK1_2	57.0	IMR90p2
60.5	F8	8.22	MAPK1_2	57.0	IMR90p2
61.0	F8	10.1	MAPK1_2	57.0	IMR90p2
61.5	F8	12.33	MAPK1_2	57.0	IMR90p2
62.0	F8	13.57	MAPK1_2	57.0	IMR90p2
62.5	F8	14.66	MAPK1_2	57.0	IMR90p2
63.0	F8	15.86	MAPK1_2	57.0	IMR90p2
63.5	F8	17.32	MAPK1_2	57.0	IMR90p2
64.0	F8	19.69	MAPK1_2	57.0	IMR90p2
64.5	F8	23.33	MAPK1_2	57.0	IMR90p2
65.0	F8	28.23	MAPK1_2	57.0	IMR90p2
65.5	F8	34.7	MAPK1_2	57.0	IMR90p2
66.0	F8	42.12	MAPK1_2	57.0	IMR90p2
66.5	F8	49.51	MAPK1_2	57.0	IMR90p2
67.0	F8	56.9	MAPK1_2	57.0	IMR90p2
67.5	F8	63.58	MAPK1_2	57.0	IMR90p2
68.0	F8	68.89	MAPK1_2	57.0	IMR90p2
68.5	F8	73.13	MAPK1_2	57.0	IMR90p2
69.0	F8	76.82	MAPK1_2	57.0	IMR90p2
69.5	F8	79.36	MAPK1_2	57.0	IMR90p2
70.0	F8	82.25	MAPK1_2	57.0	IMR90p2
70.5	F8	88.01	MAPK1_2	57.0	IMR90p2
71.0	F8	97.43	MAPK1_2	57.0	IMR90p2
71.5	F8	111.04	MAPK1_2	57.0	IMR90p2
72.0	F8	129.81	MAPK1_2	57.0	IMR90p2
72.5	F8	150.75	MAPK1_2	57.0	IMR90p2
73.0	F8	168.86	MAPK1_2	57.0	IMR90p2
73.5	F8	180.54	MAPK1_2	57.0	IMR90p2
74.0	F8	182.76	MAPK1_2	57.0	IMR90p2
74.5	F8	172.71	MAPK1_2	57.0	IMR90p2
75.0	F8	152.53	MAPK1_2	57.0	IMR90p2
75.5	F8	126.69	MAPK1_2	57.0	IMR90p2
76.0	F8	99.06	MAPK1_2	57.0	IMR90p2
76.5	F8	75.12	MAPK1_2	57.0	IMR90p2
77.0	F8	60.19	MAPK1_2	57.0	IMR90p2
77.5	F8	55.24	MAPK1_2	57.0	IMR90p2
78.0	F8	56.86	MAPK1_2	57.0	IMR90p2
78.5	F8	61.29	MAPK1_2	57.0	IMR90p2
79.0	F8	64.44	MAPK1_2	57.0	IMR90p2
79.5	F8	62.59	MAPK1_2	57.0	IMR90p2
80.0	F8	52.99	MAPK1_2	57.0	IMR90p2
80.5	F8	38.91	MAPK1_2	57.0	IMR90p2
81.0	F8	25.8	MAPK1_2	57.0	IMR90p2
81.5	F8	15.12	MAPK1_2	57.0	IMR90p2
82.0	F8	7.23	MAPK1_2	57.0	IMR90p2
82.5	F8	4.01	MAPK1_2	57.0	IMR90p2
83.0	F8	3.87	MAPK1_2	57.0	IMR90p2
83.5	F8	3.78	MAPK1_2	57.0	IMR90p2
84.0	F8	3.52	MAPK1_2	57.0	IMR90p2
84.5	F8	3.42	MAPK1_2	57.0	IMR90p2
85.0	F8	3.04	MAPK1_2	57.0	IMR90p2
85.5	F8	2.83	MAPK1_2	57.0	IMR90p2
86.0	F8	2.62	MAPK1_2	57.0	IMR90p2
86.5	F8	2.49	MAPK1_2	57.0	IMR90p2
87.0	F8	2.32	MAPK1_2	57.0	IMR90p2
87.5	F8	1.98	MAPK1_2	57.0	IMR90p2
88.0	F8	1.67	MAPK1_2	57.0	IMR90p2
88.5	F8	1.51	MAPK1_2	57.0	IMR90p2
89.0	F8	1.27	MAPK1_2	57.0	IMR90p2
89.5	F8	1.5	MAPK1_2	57.0	IMR90p2
90.0	F8	1.95	MAPK1_2	57.0	IMR90p2
90.5	F8	1.9	MAPK1_2	57.0	IMR90p2
91.0	F8	1.93	MAPK1_2	57.0	IMR90p2
91.5	F8	1.98	MAPK1_2	57.0	IMR90p2
92.0	F8	1.78	MAPK1_2	57.0	IMR90p2
92.5	F8	1.64	MAPK1_2	57.0	IMR90p2
93.0	F8	2.04	MAPK1_2	57.0	IMR90p2
93.5	F8	1.85	MAPK1_2	57.0	IMR90p2
94.0	F8	1.97	MAPK1_2	57.0	IMR90p2
94.5	F8	1.3	MAPK1_2	57.0	IMR90p2
95.0	F8	0.08	MAPK1_2	57.0	IMR90p2
55.0	G8	0.96	MAPK1_2	55.7	IMR90p2
55.5	G8	2.07	MAPK1_2	55.7	IMR90p2
56.0	G8	1.91	MAPK1_2	55.7	IMR90p2
56.5	G8	1.91	MAPK1_2	55.7	IMR90p2
57.0	G8	1.91	MAPK1_2	55.7	IMR90p2
57.5	G8	1.7	MAPK1_2	55.7	IMR90p2
58.0	G8	3.14	MAPK1_2	55.7	IMR90p2
58.5	G8	4.96	MAPK1_2	55.7	IMR90p2
59.0	G8	5.82	MAPK1_2	55.7	IMR90p2
59.5	G8	7.26	MAPK1_2	55.7	IMR90p2
60.0	G8	8.98	MAPK1_2	55.7	IMR90p2
60.5	G8	10.58	MAPK1_2	55.7	IMR90p2
61.0	G8	12.7	MAPK1_2	55.7	IMR90p2
61.5	G8	14.38	MAPK1_2	55.7	IMR90p2
62.0	G8	14.94	MAPK1_2	55.7	IMR90p2
62.5	G8	16.17	MAPK1_2	55.7	IMR90p2
63.0	G8	17.28	MAPK1_2	55.7	IMR90p2
63.5	G8	17.66	MAPK1_2	55.7	IMR90p2
64.0	G8	19.96	MAPK1_2	55.7	IMR90p2
64.5	G8	24.46	MAPK1_2	55.7	IMR90p2
65.0	G8	28.71	MAPK1_2	55.7	IMR90p2
65.5	G8	34.34	MAPK1_2	55.7	IMR90p2
66.0	G8	41.83	MAPK1_2	55.7	IMR90p2
66.5	G8	49.26	MAPK1_2	55.7	IMR90p2
67.0	G8	56.46	MAPK1_2	55.7	IMR90p2
67.5	G8	63.77	MAPK1_2	55.7	IMR90p2
68.0	G8	70.19	MAPK1_2	55.7	IMR90p2
68.5	G8	75.49	MAPK1_2	55.7	IMR90p2
69.0	G8	78.78	MAPK1_2	55.7	IMR90p2
69.5	G8	80.26	MAPK1_2	55.7	IMR90p2
70.0	G8	82.36	MAPK1_2	55.7	IMR90p2
70.5	G8	86.25	MAPK1_2	55.7	IMR90p2
71.0	G8	93.18	MAPK1_2	55.7	IMR90p2
71.5	G8	105.98	MAPK1_2	55.7	IMR90p2
72.0	G8	123.7	MAPK1_2	55.7	IMR90p2
72.5	G8	143.07	MAPK1_2	55.7	IMR90p2
73.0	G8	161.6	MAPK1_2	55.7	IMR90p2
73.5	G8	175.22	MAPK1_2	55.7	IMR90p2
74.0	G8	179.26	MAPK1_2	55.7	IMR90p2
74.5	G8	172.05	MAPK1_2	55.7	IMR90p2
75.0	G8	154.89	MAPK1_2	55.7	IMR90p2
75.5	G8	129.81	MAPK1_2	55.7	IMR90p2
76.0	G8	100.95	MAPK1_2	55.7	IMR90p2
76.5	G8	73.63	MAPK1_2	55.7	IMR90p2
77.0	G8	53.03	MAPK1_2	55.7	IMR90p2
77.5	G8	41.24	MAPK1_2	55.7	IMR90p2
78.0	G8	36.26	MAPK1_2	55.7	IMR90p2
78.5	G8	35.14	MAPK1_2	55.7	IMR90p2
79.0	G8	36.09	MAPK1_2	55.7	IMR90p2
79.5	G8	35.49	MAPK1_2	55.7	IMR90p2
80.0	G8	30.33	MAPK1_2	55.7	IMR90p2
80.5	G8	22.95	MAPK1_2	55.7	IMR90p2
81.0	G8	16.7	MAPK1_2	55.7	IMR90p2
81.5	G8	10.91	MAPK1_2	55.7	IMR90p2
82.0	G8	6.31	MAPK1_2	55.7	IMR90p2
82.5	G8	4.32	MAPK1_2	55.7	IMR90p2
83.0	G8	3.91	MAPK1_2	55.7	IMR90p2
83.5	G8	3.6	MAPK1_2	55.7	IMR90p2
84.0	G8	3.34	MAPK1_2	55.7	IMR90p2
84.5	G8	3.22	MAPK1_2	55.7	IMR90p2
85.0	G8	2.93	MAPK1_2	55.7	IMR90p2
85.5	G8	2.85	MAPK1_2	55.7	IMR90p2
86.0	G8	2.6	MAPK1_2	55.7	IMR90p2
86.5	G8	2.49	MAPK1_2	55.7	IMR90p2
87.0	G8	2.59	MAPK1_2	55.7	IMR90p2
87.5	G8	2.55	MAPK1_2	55.7	IMR90p2
88.0	G8	2.39	MAPK1_2	55.7	IMR90p2
88.5	G8	2.22	MAPK1_2	55.7	IMR90p2
89.0	G8	1.97	MAPK1_2	55.7	IMR90p2
89.5	G8	1.68	MAPK1_2	55.7	IMR90p2
90.0	G8	1.75	MAPK1_2	55.7	IMR90p2
90.5	G8	1.9	MAPK1_2	55.7	IMR90p2
91.0	G8	2.26	MAPK1_2	55.7	IMR90p2
91.5	G8	2.48	MAPK1_2	55.7	IMR90p2
92.0	G8	2.45	MAPK1_2	55.7	IMR90p2
92.5	G8	2.4	MAPK1_2	55.7	IMR90p2
93.0	G8	1.88	MAPK1_2	55.7	IMR90p2
93.5	G8	1.04	MAPK1_2	55.7	IMR90p2
94.0	G8	0.77	MAPK1_2	55.7	IMR90p2
94.5	G8	0.23	MAPK1_2	55.7	IMR90p2
95.0	G8	-0.18	MAPK1_2	55.7	IMR90p2
55.0	H8	0.9	MAPK1_2	55.0	IMR90p2
55.5	H8	1.96	MAPK1_2	55.0	IMR90p2
56.0	H8	1.81	MAPK1_2	55.0	IMR90p2
56.5	H8	1.81	MAPK1_2	55.0	IMR90p2
57.0	H8	1.81	MAPK1_2	55.0	IMR90p2
57.5	H8	1.67	MAPK1_2	55.0	IMR90p2
58.0	H8	2.4	MAPK1_2	55.0	IMR90p2
58.5	H8	4.61	MAPK1_2	55.0	IMR90p2
59.0	H8	6.64	MAPK1_2	55.0	IMR90p2
59.5	H8	8.74	MAPK1_2	55.0	IMR90p2
60.0	H8	10.85	MAPK1_2	55.0	IMR90p2
60.5	H8	12.92	MAPK1_2	55.0	IMR90p2
61.0	H8	14.74	MAPK1_2	55.0	IMR90p2
61.5	H8	16.26	MAPK1_2	55.0	IMR90p2
62.0	H8	17.77	MAPK1_2	55.0	IMR90p2
62.5	H8	18.91	MAPK1_2	55.0	IMR90p2
63.0	H8	19.41	MAPK1_2	55.0	IMR90p2
63.5	H8	20.37	MAPK1_2	55.0	IMR90p2
64.0	H8	21.77	MAPK1_2	55.0	IMR90p2
64.5	H8	24.16	MAPK1_2	55.0	IMR90p2
65.0	H8	28.34	MAPK1_2	55.0	IMR90p2
65.5	H8	33.36	MAPK1_2	55.0	IMR90p2
66.0	H8	38.94	MAPK1_2	55.0	IMR90p2
66.5	H8	45.43	MAPK1_2	55.0	IMR90p2
67.0	H8	51.72	MAPK1_2	55.0	IMR90p2
67.5	H8	57.17	MAPK1_2	55.0	IMR90p2
68.0	H8	62.99	MAPK1_2	55.0	IMR90p2
68.5	H8	67.47	MAPK1_2	55.0	IMR90p2
69.0	H8	69.93	MAPK1_2	55.0	IMR90p2
69.5	H8	71.43	MAPK1_2	55.0	IMR90p2
70.0	H8	73.13	MAPK1_2	55.0	IMR90p2
70.5	H8	75.28	MAPK1_2	55.0	IMR90p2
71.0	H8	80.45	MAPK1_2	55.0	IMR90p2
71.5	H8	90.18	MAPK1_2	55.0	IMR90p2
72.0	H8	104.58	MAPK1_2	55.0	IMR90p2
72.5	H8	121.63	MAPK1_2	55.0	IMR90p2
73.0	H8	139.09	MAPK1_2	55.0	IMR90p2
73.5	H8	154.39	MAPK1_2	55.0	IMR90p2
74.0	H8	162.95	MAPK1_2	55.0	IMR90p2
74.5	H8	161.06	MAPK1_2	55.0	IMR90p2
75.0	H8	148.61	MAPK1_2	55.0	IMR90p2
75.5	H8	127.67	MAPK1_2	55.0	IMR90p2
76.0	H8	100.68	MAPK1_2	55.0	IMR90p2
76.5	H8	73.44	MAPK1_2	55.0	IMR90p2
77.0	H8	51.34	MAPK1_2	55.0	IMR90p2
77.5	H8	37.57	MAPK1_2	55.0	IMR90p2
78.0	H8	31.07	MAPK1_2	55.0	IMR90p2
78.5	H8	28.89	MAPK1_2	55.0	IMR90p2
79.0	H8	28.87	MAPK1_2	55.0	IMR90p2
79.5	H8	28.58	MAPK1_2	55.0	IMR90p2
80.0	H8	24.83	MAPK1_2	55.0	IMR90p2
80.5	H8	18.85	MAPK1_2	55.0	IMR90p2
81.0	H8	14.11	MAPK1_2	55.0	IMR90p2
81.5	H8	9.78	MAPK1_2	55.0	IMR90p2
82.0	H8	6.22	MAPK1_2	55.0	IMR90p2
82.5	H8	4.77	MAPK1_2	55.0	IMR90p2
83.0	H8	4.24	MAPK1_2	55.0	IMR90p2
83.5	H8	3.42	MAPK1_2	55.0	IMR90p2
84.0	H8	3.22	MAPK1_2	55.0	IMR90p2
84.5	H8	2.83	MAPK1_2	55.0	IMR90p2
85.0	H8	2.12	MAPK1_2	55.0	IMR90p2
85.5	H8	2.39	MAPK1_2	55.0	IMR90p2
86.0	H8	2.71	MAPK1_2	55.0	IMR90p2
86.5	H8	2.28	MAPK1_2	55.0	IMR90p2
87.0	H8	2.34	MAPK1_2	55.0	IMR90p2
87.5	H8	2.52	MAPK1_2	55.0	IMR90p2
88.0	H8	1.83	MAPK1_2	55.0	IMR90p2
88.5	H8	0.98	MAPK1_2	55.0	IMR90p2
89.0	H8	0.86	MAPK1_2	55.0	IMR90p2
89.5	H8	0.94	MAPK1_2	55.0	IMR90p2
90.0	H8	0.93	MAPK1_2	55.0	IMR90p2
90.5	H8	1.21	MAPK1_2	55.0	IMR90p2
91.0	H8	1.94	MAPK1_2	55.0	IMR90p2
91.5	H8	2.53	MAPK1_2	55.0	IMR90p2
92.0	H8	2.6	MAPK1_2	55.0	IMR90p2
92.5	H8	2.77	MAPK1_2	55.0	IMR90p2
93.0	H8	3.27	MAPK1_2	55.0	IMR90p2
93.5	H8	2.48	MAPK1_2	55.0	IMR90p2
94.0	H8	2.03	MAPK1_2	55.0	IMR90p2
94.5	H8	0.11	MAPK1_2	55.0	IMR90p2
95.0	H8	-1.15	MAPK1_2	55.0	IMR90p2
55.0	A8	6.55	MAPK1_2	65.0	IMR90p8
55.5	A8	14.2	MAPK1_2	65.0	IMR90p8
56.0	A8	13.1	MAPK1_2	65.0	IMR90p8
56.5	A8	13.1	MAPK1_2	65.0	IMR90p8
57.0	A8	13.1	MAPK1_2	65.0	IMR90p8
57.5	A8	13.1	MAPK1_2	65.0	IMR90p8
58.0	A8	13.06	MAPK1_2	65.0	IMR90p8
58.5	A8	13.41	MAPK1_2	65.0	IMR90p8
59.0	A8	13.4	MAPK1_2	65.0	IMR90p8
59.5	A8	12.14	MAPK1_2	65.0	IMR90p8
60.0	A8	11.63	MAPK1_2	65.0	IMR90p8
60.5	A8	11.56	MAPK1_2	65.0	IMR90p8
61.0	A8	10.25	MAPK1_2	65.0	IMR90p8
61.5	A8	9.31	MAPK1_2	65.0	IMR90p8
62.0	A8	9.16	MAPK1_2	65.0	IMR90p8
62.5	A8	7.56	MAPK1_2	65.0	IMR90p8
63.0	A8	7.69	MAPK1_2	65.0	IMR90p8
63.5	A8	11.51	MAPK1_2	65.0	IMR90p8
64.0	A8	17.07	MAPK1_2	65.0	IMR90p8
64.5	A8	25.62	MAPK1_2	65.0	IMR90p8
65.0	A8	38.01	MAPK1_2	65.0	IMR90p8
65.5	A8	51.16	MAPK1_2	65.0	IMR90p8
66.0	A8	62.63	MAPK1_2	65.0	IMR90p8
66.5	A8	72.43	MAPK1_2	65.0	IMR90p8
67.0	A8	80.3	MAPK1_2	65.0	IMR90p8
67.5	A8	85.88	MAPK1_2	65.0	IMR90p8
68.0	A8	88.6	MAPK1_2	65.0	IMR90p8
68.5	A8	90.06	MAPK1_2	65.0	IMR90p8
69.0	A8	91.4	MAPK1_2	65.0	IMR90p8
69.5	A8	91.61	MAPK1_2	65.0	IMR90p8
70.0	A8	91.02	MAPK1_2	65.0	IMR90p8
70.5	A8	91.27	MAPK1_2	65.0	IMR90p8
71.0	A8	92.46	MAPK1_2	65.0	IMR90p8
71.5	A8	93.92	MAPK1_2	65.0	IMR90p8
72.0	A8	95.76	MAPK1_2	65.0	IMR90p8
72.5	A8	97.34	MAPK1_2	65.0	IMR90p8
73.0	A8	98.88	MAPK1_2	65.0	IMR90p8
73.5	A8	99.87	MAPK1_2	65.0	IMR90p8
74.0	A8	99.71	MAPK1_2	65.0	IMR90p8
74.5	A8	99.6	MAPK1_2	65.0	IMR90p8
75.0	A8	101.51	MAPK1_2	65.0	IMR90p8
75.5	A8	105.65	MAPK1_2	65.0	IMR90p8
76.0	A8	114.42	MAPK1_2	65.0	IMR90p8
76.5	A8	131.21	MAPK1_2	65.0	IMR90p8
77.0	A8	160.68	MAPK1_2	65.0	IMR90p8
77.5	A8	208.72	MAPK1_2	65.0	IMR90p8
78.0	A8	266.62	MAPK1_2	65.0	IMR90p8
78.5	A8	316.31	MAPK1_2	65.0	IMR90p8
79.0	A8	347.57	MAPK1_2	65.0	IMR90p8
79.5	A8	348.55	MAPK1_2	65.0	IMR90p8
80.0	A8	304.4	MAPK1_2	65.0	IMR90p8
80.5	A8	228.99	MAPK1_2	65.0	IMR90p8
81.0	A8	151.63	MAPK1_2	65.0	IMR90p8
81.5	A8	84.91	MAPK1_2	65.0	IMR90p8
82.0	A8	35.24	MAPK1_2	65.0	IMR90p8
82.5	A8	10.14	MAPK1_2	65.0	IMR90p8
83.0	A8	4.1	MAPK1_2	65.0	IMR90p8
83.5	A8	3.71	MAPK1_2	65.0	IMR90p8
84.0	A8	3.32	MAPK1_2	65.0	IMR90p8
84.5	A8	3.35	MAPK1_2	65.0	IMR90p8
85.0	A8	3.89	MAPK1_2	65.0	IMR90p8
85.5	A8	3.59	MAPK1_2	65.0	IMR90p8
86.0	A8	2.78	MAPK1_2	65.0	IMR90p8
86.5	A8	2.47	MAPK1_2	65.0	IMR90p8
87.0	A8	1.96	MAPK1_2	65.0	IMR90p8
87.5	A8	1.1	MAPK1_2	65.0	IMR90p8
88.0	A8	1.07	MAPK1_2	65.0	IMR90p8
88.5	A8	1.54	MAPK1_2	65.0	IMR90p8
89.0	A8	1.41	MAPK1_2	65.0	IMR90p8
89.5	A8	1.24	MAPK1_2	65.0	IMR90p8
90.0	A8	1.87	MAPK1_2	65.0	IMR90p8
90.5	A8	2.15	MAPK1_2	65.0	IMR90p8
91.0	A8	2.0	MAPK1_2	65.0	IMR90p8
91.5	A8	2.52	MAPK1_2	65.0	IMR90p8
92.0	A8	2.85	MAPK1_2	65.0	IMR90p8
92.5	A8	2.59	MAPK1_2	65.0	IMR90p8
93.0	A8	2.2	MAPK1_2	65.0	IMR90p8
93.5	A8	2.89	MAPK1_2	65.0	IMR90p8
94.0	A8	2.89	MAPK1_2	65.0	IMR90p8
94.5	A8	4.98	MAPK1_2	65.0	IMR90p8
95.0	A8	3.43	MAPK1_2	65.0	IMR90p8
55.0	B8	5.85	MAPK1_2	64.5	IMR90p8
55.5	B8	12.68	MAPK1_2	64.5	IMR90p8
56.0	B8	11.71	MAPK1_2	64.5	IMR90p8
56.5	B8	11.71	MAPK1_2	64.5	IMR90p8
57.0	B8	11.71	MAPK1_2	64.5	IMR90p8
57.5	B8	11.76	MAPK1_2	64.5	IMR90p8
58.0	B8	11.46	MAPK1_2	64.5	IMR90p8
58.5	B8	10.56	MAPK1_2	64.5	IMR90p8
59.0	B8	9.66	MAPK1_2	64.5	IMR90p8
59.5	B8	8.96	MAPK1_2	64.5	IMR90p8
60.0	B8	8.06	MAPK1_2	64.5	IMR90p8
60.5	B8	7.79	MAPK1_2	64.5	IMR90p8
61.0	B8	7.85	MAPK1_2	64.5	IMR90p8
61.5	B8	7.79	MAPK1_2	64.5	IMR90p8
62.0	B8	8.29	MAPK1_2	64.5	IMR90p8
62.5	B8	10.22	MAPK1_2	64.5	IMR90p8
63.0	B8	13.46	MAPK1_2	64.5	IMR90p8
63.5	B8	18.27	MAPK1_2	64.5	IMR90p8
64.0	B8	26.38	MAPK1_2	64.5	IMR90p8
64.5	B8	37.03	MAPK1_2	64.5	IMR90p8
65.0	B8	48.73	MAPK1_2	64.5	IMR90p8
65.5	B8	61.12	MAPK1_2	64.5	IMR90p8
66.0	B8	73.15	MAPK1_2	64.5	IMR90p8
66.5	B8	82.1	MAPK1_2	64.5	IMR90p8
67.0	B8	87.81	MAPK1_2	64.5	IMR90p8
67.5	B8	91.73	MAPK1_2	64.5	IMR90p8
68.0	B8	93.61	MAPK1_2	64.5	IMR90p8
68.5	B8	93.88	MAPK1_2	64.5	IMR90p8
69.0	B8	94.7	MAPK1_2	64.5	IMR90p8
69.5	B8	95.66	MAPK1_2	64.5	IMR90p8
70.0	B8	95.96	MAPK1_2	64.5	IMR90p8
70.5	B8	96.58	MAPK1_2	64.5	IMR90p8
71.0	B8	97.65	MAPK1_2	64.5	IMR90p8
71.5	B8	98.13	MAPK1_2	64.5	IMR90p8
72.0	B8	98.73	MAPK1_2	64.5	IMR90p8
72.5	B8	99.76	MAPK1_2	64.5	IMR90p8
73.0	B8	100.5	MAPK1_2	64.5	IMR90p8
73.5	B8	100.92	MAPK1_2	64.5	IMR90p8
74.0	B8	101.21	MAPK1_2	64.5	IMR90p8
74.5	B8	102.5	MAPK1_2	64.5	IMR90p8
75.0	B8	105.43	MAPK1_2	64.5	IMR90p8
75.5	B8	111.66	MAPK1_2	64.5	IMR90p8
76.0	B8	123.85	MAPK1_2	64.5	IMR90p8
76.5	B8	144.59	MAPK1_2	64.5	IMR90p8
77.0	B8	180.22	MAPK1_2	64.5	IMR90p8
77.5	B8	235.5	MAPK1_2	64.5	IMR90p8
78.0	B8	296.61	MAPK1_2	64.5	IMR90p8
78.5	B8	345.53	MAPK1_2	64.5	IMR90p8
79.0	B8	373.97	MAPK1_2	64.5	IMR90p8
79.5	B8	366.08	MAPK1_2	64.5	IMR90p8
80.0	B8	309.29	MAPK1_2	64.5	IMR90p8
80.5	B8	226.49	MAPK1_2	64.5	IMR90p8
81.0	B8	146.52	MAPK1_2	64.5	IMR90p8
81.5	B8	77.99	MAPK1_2	64.5	IMR90p8
82.0	B8	29.76	MAPK1_2	64.5	IMR90p8
82.5	B8	8.73	MAPK1_2	64.5	IMR90p8
83.0	B8	4.16	MAPK1_2	64.5	IMR90p8
83.5	B8	2.86	MAPK1_2	64.5	IMR90p8
84.0	B8	2.45	MAPK1_2	64.5	IMR90p8
84.5	B8	2.41	MAPK1_2	64.5	IMR90p8
85.0	B8	2.16	MAPK1_2	64.5	IMR90p8
85.5	B8	2.13	MAPK1_2	64.5	IMR90p8
86.0	B8	2.75	MAPK1_2	64.5	IMR90p8
86.5	B8	2.53	MAPK1_2	64.5	IMR90p8
87.0	B8	1.33	MAPK1_2	64.5	IMR90p8
87.5	B8	1.2	MAPK1_2	64.5	IMR90p8
88.0	B8	1.74	MAPK1_2	64.5	IMR90p8
88.5	B8	1.19	MAPK1_2	64.5	IMR90p8
89.0	B8	1.24	MAPK1_2	64.5	IMR90p8
89.5	B8	2.36	MAPK1_2	64.5	IMR90p8
90.0	B8	2.51	MAPK1_2	64.5	IMR90p8
90.5	B8	1.64	MAPK1_2	64.5	IMR90p8
91.0	B8	1.77	MAPK1_2	64.5	IMR90p8
91.5	B8	2.39	MAPK1_2	64.5	IMR90p8
92.0	B8	2.56	MAPK1_2	64.5	IMR90p8
92.5	B8	2.6	MAPK1_2	64.5	IMR90p8
93.0	B8	3.08	MAPK1_2	64.5	IMR90p8
93.5	B8	2.54	MAPK1_2	64.5	IMR90p8
94.0	B8	1.74	MAPK1_2	64.5	IMR90p8
94.5	B8	-0.06	MAPK1_2	64.5	IMR90p8
95.0	B8	-0.93	MAPK1_2	64.5	IMR90p8
55.0	C8	4.25	MAPK1_2	63.3	IMR90p8
55.5	C8	9.2	MAPK1_2	63.3	IMR90p8
56.0	C8	8.49	MAPK1_2	63.3	IMR90p8
56.5	C8	8.49	MAPK1_2	63.3	IMR90p8
57.0	C8	8.49	MAPK1_2	63.3	IMR90p8
57.5	C8	8.55	MAPK1_2	63.3	IMR90p8
58.0	C8	8.31	MAPK1_2	63.3	IMR90p8
58.5	C8	6.98	MAPK1_2	63.3	IMR90p8
59.0	C8	5.43	MAPK1_2	63.3	IMR90p8
59.5	C8	2.86	MAPK1_2	63.3	IMR90p8
60.0	C8	0.07	MAPK1_2	63.3	IMR90p8
60.5	C8	-0.47	MAPK1_2	63.3	IMR90p8
61.0	C8	0.74	MAPK1_2	63.3	IMR90p8
61.5	C8	2.29	MAPK1_2	63.3	IMR90p8
62.0	C8	4.38	MAPK1_2	63.3	IMR90p8
62.5	C8	7.32	MAPK1_2	63.3	IMR90p8
63.0	C8	9.4	MAPK1_2	63.3	IMR90p8
63.5	C8	11.93	MAPK1_2	63.3	IMR90p8
64.0	C8	17.52	MAPK1_2	63.3	IMR90p8
64.5	C8	25.46	MAPK1_2	63.3	IMR90p8
65.0	C8	34.96	MAPK1_2	63.3	IMR90p8
65.5	C8	47.33	MAPK1_2	63.3	IMR90p8
66.0	C8	60.13	MAPK1_2	63.3	IMR90p8
66.5	C8	69.8	MAPK1_2	63.3	IMR90p8
67.0	C8	77.38	MAPK1_2	63.3	IMR90p8
67.5	C8	83.46	MAPK1_2	63.3	IMR90p8
68.0	C8	86.43	MAPK1_2	63.3	IMR90p8
68.5	C8	88.0	MAPK1_2	63.3	IMR90p8
69.0	C8	90.44	MAPK1_2	63.3	IMR90p8
69.5	C8	91.78	MAPK1_2	63.3	IMR90p8
70.0	C8	92.48	MAPK1_2	63.3	IMR90p8
70.5	C8	94.17	MAPK1_2	63.3	IMR90p8
71.0	C8	95.66	MAPK1_2	63.3	IMR90p8
71.5	C8	96.84	MAPK1_2	63.3	IMR90p8
72.0	C8	98.71	MAPK1_2	63.3	IMR90p8
72.5	C8	101.78	MAPK1_2	63.3	IMR90p8
73.0	C8	105.79	MAPK1_2	63.3	IMR90p8
73.5	C8	109.91	MAPK1_2	63.3	IMR90p8
74.0	C8	114.0	MAPK1_2	63.3	IMR90p8
74.5	C8	118.62	MAPK1_2	63.3	IMR90p8
75.0	C8	122.03	MAPK1_2	63.3	IMR90p8
75.5	C8	125.38	MAPK1_2	63.3	IMR90p8
76.0	C8	133.61	MAPK1_2	63.3	IMR90p8
76.5	C8	149.56	MAPK1_2	63.3	IMR90p8
77.0	C8	180.15	MAPK1_2	63.3	IMR90p8
77.5	C8	231.64	MAPK1_2	63.3	IMR90p8
78.0	C8	291.03	MAPK1_2	63.3	IMR90p8
78.5	C8	339.3	MAPK1_2	63.3	IMR90p8
79.0	C8	367.08	MAPK1_2	63.3	IMR90p8
79.5	C8	359.34	MAPK1_2	63.3	IMR90p8
80.0	C8	304.12	MAPK1_2	63.3	IMR90p8
80.5	C8	222.42	MAPK1_2	63.3	IMR90p8
81.0	C8	143.49	MAPK1_2	63.3	IMR90p8
81.5	C8	76.55	MAPK1_2	63.3	IMR90p8
82.0	C8	28.81	MAPK1_2	63.3	IMR90p8
82.5	C8	7.55	MAPK1_2	63.3	IMR90p8
83.0	C8	3.81	MAPK1_2	63.3	IMR90p8
83.5	C8	2.83	MAPK1_2	63.3	IMR90p8
84.0	C8	2.06	MAPK1_2	63.3	IMR90p8
84.5	C8	2.66	MAPK1_2	63.3	IMR90p8
85.0	C8	3.05	MAPK1_2	63.3	IMR90p8
85.5	C8	2.86	MAPK1_2	63.3	IMR90p8
86.0	C8	3.05	MAPK1_2	63.3	IMR90p8
86.5	C8	2.92	MAPK1_2	63.3	IMR90p8
87.0	C8	2.48	MAPK1_2	63.3	IMR90p8
87.5	C8	2.2	MAPK1_2	63.3	IMR90p8
88.0	C8	1.51	MAPK1_2	63.3	IMR90p8
88.5	C8	0.92	MAPK1_2	63.3	IMR90p8
89.0	C8	1.17	MAPK1_2	63.3	IMR90p8
89.5	C8	1.25	MAPK1_2	63.3	IMR90p8
90.0	C8	1.12	MAPK1_2	63.3	IMR90p8
90.5	C8	1.62	MAPK1_2	63.3	IMR90p8
91.0	C8	2.06	MAPK1_2	63.3	IMR90p8
91.5	C8	2.1	MAPK1_2	63.3	IMR90p8
92.0	C8	2.14	MAPK1_2	63.3	IMR90p8
92.5	C8	2.45	MAPK1_2	63.3	IMR90p8
93.0	C8	2.55	MAPK1_2	63.3	IMR90p8
93.5	C8	3.06	MAPK1_2	63.3	IMR90p8
94.0	C8	3.4	MAPK1_2	63.3	IMR90p8
94.5	C8	4.73	MAPK1_2	63.3	IMR90p8
95.0	C8	2.74	MAPK1_2	63.3	IMR90p8
55.0	D8	-1.19	MAPK1_2	61.4	IMR90p8
55.5	D8	-2.57	MAPK1_2	61.4	IMR90p8
56.0	D8	-2.37	MAPK1_2	61.4	IMR90p8
56.5	D8	-2.37	MAPK1_2	61.4	IMR90p8
57.0	D8	-2.37	MAPK1_2	61.4	IMR90p8
57.5	D8	-2.42	MAPK1_2	61.4	IMR90p8
58.0	D8	-2.17	MAPK1_2	61.4	IMR90p8
58.5	D8	-1.46	MAPK1_2	61.4	IMR90p8
59.0	D8	-1.14	MAPK1_2	61.4	IMR90p8
59.5	D8	-1.38	MAPK1_2	61.4	IMR90p8
60.0	D8	-1.6	MAPK1_2	61.4	IMR90p8
60.5	D8	-1.52	MAPK1_2	61.4	IMR90p8
61.0	D8	-0.92	MAPK1_2	61.4	IMR90p8
61.5	D8	-0.57	MAPK1_2	61.4	IMR90p8
62.0	D8	1.07	MAPK1_2	61.4	IMR90p8
62.5	D8	3.42	MAPK1_2	61.4	IMR90p8
63.0	D8	6.14	MAPK1_2	61.4	IMR90p8
63.5	D8	10.37	MAPK1_2	61.4	IMR90p8
64.0	D8	16.61	MAPK1_2	61.4	IMR90p8
64.5	D8	23.95	MAPK1_2	61.4	IMR90p8
65.0	D8	33.32	MAPK1_2	61.4	IMR90p8
65.5	D8	44.55	MAPK1_2	61.4	IMR90p8
66.0	D8	55.15	MAPK1_2	61.4	IMR90p8
66.5	D8	64.32	MAPK1_2	61.4	IMR90p8
67.0	D8	71.74	MAPK1_2	61.4	IMR90p8
67.5	D8	76.94	MAPK1_2	61.4	IMR90p8
68.0	D8	79.58	MAPK1_2	61.4	IMR90p8
68.5	D8	81.36	MAPK1_2	61.4	IMR90p8
69.0	D8	82.68	MAPK1_2	61.4	IMR90p8
69.5	D8	83.53	MAPK1_2	61.4	IMR90p8
70.0	D8	84.68	MAPK1_2	61.4	IMR90p8
70.5	D8	86.82	MAPK1_2	61.4	IMR90p8
71.0	D8	89.31	MAPK1_2	61.4	IMR90p8
71.5	D8	92.27	MAPK1_2	61.4	IMR90p8
72.0	D8	95.51	MAPK1_2	61.4	IMR90p8
72.5	D8	97.73	MAPK1_2	61.4	IMR90p8
73.0	D8	98.38	MAPK1_2	61.4	IMR90p8
73.5	D8	97.52	MAPK1_2	61.4	IMR90p8
74.0	D8	95.63	MAPK1_2	61.4	IMR90p8
74.5	D8	94.03	MAPK1_2	61.4	IMR90p8
75.0	D8	94.05	MAPK1_2	61.4	IMR90p8
75.5	D8	97.68	MAPK1_2	61.4	IMR90p8
76.0	D8	107.18	MAPK1_2	61.4	IMR90p8
76.5	D8	124.38	MAPK1_2	61.4	IMR90p8
77.0	D8	154.34	MAPK1_2	61.4	IMR90p8
77.5	D8	201.27	MAPK1_2	61.4	IMR90p8
78.0	D8	253.42	MAPK1_2	61.4	IMR90p8
78.5	D8	294.81	MAPK1_2	61.4	IMR90p8
79.0	D8	318.14	MAPK1_2	61.4	IMR90p8
79.5	D8	310.97	MAPK1_2	61.4	IMR90p8
80.0	D8	262.41	MAPK1_2	61.4	IMR90p8
80.5	D8	191.1	MAPK1_2	61.4	IMR90p8
81.0	D8	122.74	MAPK1_2	61.4	IMR90p8
81.5	D8	64.67	MAPK1_2	61.4	IMR90p8
82.0	D8	23.65	MAPK1_2	61.4	IMR90p8
82.5	D8	6.22	MAPK1_2	61.4	IMR90p8
83.0	D8	3.27	MAPK1_2	61.4	IMR90p8
83.5	D8	3.02	MAPK1_2	61.4	IMR90p8
84.0	D8	3.45	MAPK1_2	61.4	IMR90p8
84.5	D8	3.83	MAPK1_2	61.4	IMR90p8
85.0	D8	3.31	MAPK1_2	61.4	IMR90p8
85.5	D8	2.76	MAPK1_2	61.4	IMR90p8
86.0	D8	2.46	MAPK1_2	61.4	IMR90p8
86.5	D8	1.85	MAPK1_2	61.4	IMR90p8
87.0	D8	1.5	MAPK1_2	61.4	IMR90p8
87.5	D8	1.83	MAPK1_2	61.4	IMR90p8
88.0	D8	2.03	MAPK1_2	61.4	IMR90p8
88.5	D8	1.72	MAPK1_2	61.4	IMR90p8
89.0	D8	1.75	MAPK1_2	61.4	IMR90p8
89.5	D8	1.75	MAPK1_2	61.4	IMR90p8
90.0	D8	1.38	MAPK1_2	61.4	IMR90p8
90.5	D8	1.18	MAPK1_2	61.4	IMR90p8
91.0	D8	1.39	MAPK1_2	61.4	IMR90p8
91.5	D8	1.6	MAPK1_2	61.4	IMR90p8
92.0	D8	1.93	MAPK1_2	61.4	IMR90p8
92.5	D8	2.19	MAPK1_2	61.4	IMR90p8
93.0	D8	2.75	MAPK1_2	61.4	IMR90p8
93.5	D8	2.37	MAPK1_2	61.4	IMR90p8
94.0	D8	1.98	MAPK1_2	61.4	IMR90p8
94.5	D8	0.15	MAPK1_2	61.4	IMR90p8
95.0	D8	-1.02	MAPK1_2	61.4	IMR90p8
55.0	E8	-4.27	MAPK1_2	59.0	IMR90p8
55.5	E8	-9.24	MAPK1_2	59.0	IMR90p8
56.0	E8	-8.53	MAPK1_2	59.0	IMR90p8
56.5	E8	-8.53	MAPK1_2	59.0	IMR90p8
57.0	E8	-8.53	MAPK1_2	59.0	IMR90p8
57.5	E8	-8.56	MAPK1_2	59.0	IMR90p8
58.0	E8	-8.41	MAPK1_2	59.0	IMR90p8
58.5	E8	-8.07	MAPK1_2	59.0	IMR90p8
59.0	E8	-7.05	MAPK1_2	59.0	IMR90p8
59.5	E8	-6.12	MAPK1_2	59.0	IMR90p8
60.0	E8	-5.99	MAPK1_2	59.0	IMR90p8
60.5	E8	-4.98	MAPK1_2	59.0	IMR90p8
61.0	E8	-3.48	MAPK1_2	59.0	IMR90p8
61.5	E8	-2.74	MAPK1_2	59.0	IMR90p8
62.0	E8	-2.23	MAPK1_2	59.0	IMR90p8
62.5	E8	-0.16	MAPK1_2	59.0	IMR90p8
63.0	E8	3.19	MAPK1_2	59.0	IMR90p8
63.5	E8	8.29	MAPK1_2	59.0	IMR90p8
64.0	E8	16.13	MAPK1_2	59.0	IMR90p8
64.5	E8	25.81	MAPK1_2	59.0	IMR90p8
65.0	E8	36.39	MAPK1_2	59.0	IMR90p8
65.5	E8	47.33	MAPK1_2	59.0	IMR90p8
66.0	E8	57.95	MAPK1_2	59.0	IMR90p8
66.5	E8	66.57	MAPK1_2	59.0	IMR90p8
67.0	E8	73.37	MAPK1_2	59.0	IMR90p8
67.5	E8	78.05	MAPK1_2	59.0	IMR90p8
68.0	E8	81.05	MAPK1_2	59.0	IMR90p8
68.5	E8	82.66	MAPK1_2	59.0	IMR90p8
69.0	E8	83.68	MAPK1_2	59.0	IMR90p8
69.5	E8	84.77	MAPK1_2	59.0	IMR90p8
70.0	E8	86.17	MAPK1_2	59.0	IMR90p8
70.5	E8	89.08	MAPK1_2	59.0	IMR90p8
71.0	E8	93.98	MAPK1_2	59.0	IMR90p8
71.5	E8	100.51	MAPK1_2	59.0	IMR90p8
72.0	E8	107.51	MAPK1_2	59.0	IMR90p8
72.5	E8	113.43	MAPK1_2	59.0	IMR90p8
73.0	E8	115.74	MAPK1_2	59.0	IMR90p8
73.5	E8	113.49	MAPK1_2	59.0	IMR90p8
74.0	E8	107.83	MAPK1_2	59.0	IMR90p8
74.5	E8	100.55	MAPK1_2	59.0	IMR90p8
75.0	E8	94.7	MAPK1_2	59.0	IMR90p8
75.5	E8	93.15	MAPK1_2	59.0	IMR90p8
76.0	E8	97.95	MAPK1_2	59.0	IMR90p8
76.5	E8	110.65	MAPK1_2	59.0	IMR90p8
77.0	E8	135.36	MAPK1_2	59.0	IMR90p8
77.5	E8	175.01	MAPK1_2	59.0	IMR90p8
78.0	E8	218.98	MAPK1_2	59.0	IMR90p8
78.5	E8	253.34	MAPK1_2	59.0	IMR90p8
79.0	E8	272.09	MAPK1_2	59.0	IMR90p8
79.5	E8	265.11	MAPK1_2	59.0	IMR90p8
80.0	E8	222.36	MAPK1_2	59.0	IMR90p8
80.5	E8	160.59	MAPK1_2	59.0	IMR90p8
81.0	E8	102.95	MAPK1_2	59.0	IMR90p8
81.5	E8	54.79	MAPK1_2	59.0	IMR90p8
82.0	E8	20.58	MAPK1_2	59.0	IMR90p8
82.5	E8	6.02	MAPK1_2	59.0	IMR90p8
83.0	E8	4.14	MAPK1_2	59.0	IMR90p8
83.5	E8	3.79	MAPK1_2	59.0	IMR90p8
84.0	E8	3.08	MAPK1_2	59.0	IMR90p8
84.5	E8	2.99	MAPK1_2	59.0	IMR90p8
85.0	E8	3.66	MAPK1_2	59.0	IMR90p8
85.5	E8	3.6	MAPK1_2	59.0	IMR90p8
86.0	E8	3.12	MAPK1_2	59.0	IMR90p8
86.5	E8	3.14	MAPK1_2	59.0	IMR90p8
87.0	E8	3.11	MAPK1_2	59.0	IMR90p8
87.5	E8	2.36	MAPK1_2	59.0	IMR90p8
88.0	E8	2.05	MAPK1_2	59.0	IMR90p8
88.5	E8	2.33	MAPK1_2	59.0	IMR90p8
89.0	E8	2.24	MAPK1_2	59.0	IMR90p8
89.5	E8	2.01	MAPK1_2	59.0	IMR90p8
90.0	E8	1.92	MAPK1_2	59.0	IMR90p8
90.5	E8	1.73	MAPK1_2	59.0	IMR90p8
91.0	E8	1.4	MAPK1_2	59.0	IMR90p8
91.5	E8	1.47	MAPK1_2	59.0	IMR90p8
92.0	E8	1.44	MAPK1_2	59.0	IMR90p8
92.5	E8	1.77	MAPK1_2	59.0	IMR90p8
93.0	E8	2.41	MAPK1_2	59.0	IMR90p8
93.5	E8	2.95	MAPK1_2	59.0	IMR90p8
94.0	E8	3.29	MAPK1_2	59.0	IMR90p8
94.5	E8	4.16	MAPK1_2	59.0	IMR90p8
95.0	E8	2.13	MAPK1_2	59.0	IMR90p8
55.0	F8	-7.93	MAPK1_2	57.0	IMR90p8
55.5	F8	-17.18	MAPK1_2	57.0	IMR90p8
56.0	F8	-15.86	MAPK1_2	57.0	IMR90p8
56.5	F8	-15.86	MAPK1_2	57.0	IMR90p8
57.0	F8	-15.86	MAPK1_2	57.0	IMR90p8
57.5	F8	-16.0	MAPK1_2	57.0	IMR90p8
58.0	F8	-15.23	MAPK1_2	57.0	IMR90p8
58.5	F8	-13.16	MAPK1_2	57.0	IMR90p8
59.0	F8	-10.9	MAPK1_2	57.0	IMR90p8
59.5	F8	-9.14	MAPK1_2	57.0	IMR90p8
60.0	F8	-6.89	MAPK1_2	57.0	IMR90p8
60.5	F8	-4.09	MAPK1_2	57.0	IMR90p8
61.0	F8	-1.71	MAPK1_2	57.0	IMR90p8
61.5	F8	0.72	MAPK1_2	57.0	IMR90p8
62.0	F8	3.35	MAPK1_2	57.0	IMR90p8
62.5	F8	6.1	MAPK1_2	57.0	IMR90p8
63.0	F8	9.67	MAPK1_2	57.0	IMR90p8
63.5	F8	13.99	MAPK1_2	57.0	IMR90p8
64.0	F8	18.58	MAPK1_2	57.0	IMR90p8
64.5	F8	25.01	MAPK1_2	57.0	IMR90p8
65.0	F8	33.0	MAPK1_2	57.0	IMR90p8
65.5	F8	41.0	MAPK1_2	57.0	IMR90p8
66.0	F8	49.25	MAPK1_2	57.0	IMR90p8
66.5	F8	57.17	MAPK1_2	57.0	IMR90p8
67.0	F8	62.52	MAPK1_2	57.0	IMR90p8
67.5	F8	65.72	MAPK1_2	57.0	IMR90p8
68.0	F8	67.83	MAPK1_2	57.0	IMR90p8
68.5	F8	68.3	MAPK1_2	57.0	IMR90p8
69.0	F8	67.87	MAPK1_2	57.0	IMR90p8
69.5	F8	67.6	MAPK1_2	57.0	IMR90p8
70.0	F8	67.32	MAPK1_2	57.0	IMR90p8
70.5	F8	67.41	MAPK1_2	57.0	IMR90p8
71.0	F8	68.95	MAPK1_2	57.0	IMR90p8
71.5	F8	71.5	MAPK1_2	57.0	IMR90p8
72.0	F8	74.8	MAPK1_2	57.0	IMR90p8
72.5	F8	78.18	MAPK1_2	57.0	IMR90p8
73.0	F8	80.39	MAPK1_2	57.0	IMR90p8
73.5	F8	80.33	MAPK1_2	57.0	IMR90p8
74.0	F8	78.51	MAPK1_2	57.0	IMR90p8
74.5	F8	75.87	MAPK1_2	57.0	IMR90p8
75.0	F8	73.23	MAPK1_2	57.0	IMR90p8
75.5	F8	72.82	MAPK1_2	57.0	IMR90p8
76.0	F8	76.53	MAPK1_2	57.0	IMR90p8
76.5	F8	85.66	MAPK1_2	57.0	IMR90p8
77.0	F8	103.39	MAPK1_2	57.0	IMR90p8
77.5	F8	133.53	MAPK1_2	57.0	IMR90p8
78.0	F8	167.66	MAPK1_2	57.0	IMR90p8
78.5	F8	194.6	MAPK1_2	57.0	IMR90p8
79.0	F8	209.94	MAPK1_2	57.0	IMR90p8
79.5	F8	205.67	MAPK1_2	57.0	IMR90p8
80.0	F8	173.59	MAPK1_2	57.0	IMR90p8
80.5	F8	126.05	MAPK1_2	57.0	IMR90p8
81.0	F8	81.47	MAPK1_2	57.0	IMR90p8
81.5	F8	44.13	MAPK1_2	57.0	IMR90p8
82.0	F8	17.93	MAPK1_2	57.0	IMR90p8
82.5	F8	7.05	MAPK1_2	57.0	IMR90p8
83.0	F8	5.71	MAPK1_2	57.0	IMR90p8
83.5	F8	5.61	MAPK1_2	57.0	IMR90p8
84.0	F8	5.09	MAPK1_2	57.0	IMR90p8
84.5	F8	4.69	MAPK1_2	57.0	IMR90p8
85.0	F8	4.12	MAPK1_2	57.0	IMR90p8
85.5	F8	3.86	MAPK1_2	57.0	IMR90p8
86.0	F8	3.83	MAPK1_2	57.0	IMR90p8
86.5	F8	4.08	MAPK1_2	57.0	IMR90p8
87.0	F8	4.19	MAPK1_2	57.0	IMR90p8
87.5	F8	4.44	MAPK1_2	57.0	IMR90p8
88.0	F8	4.89	MAPK1_2	57.0	IMR90p8
88.5	F8	4.66	MAPK1_2	57.0	IMR90p8
89.0	F8	4.51	MAPK1_2	57.0	IMR90p8
89.5	F8	4.51	MAPK1_2	57.0	IMR90p8
90.0	F8	4.42	MAPK1_2	57.0	IMR90p8
90.5	F8	4.19	MAPK1_2	57.0	IMR90p8
91.0	F8	4.8	MAPK1_2	57.0	IMR90p8
91.5	F8	5.53	MAPK1_2	57.0	IMR90p8
92.0	F8	5.81	MAPK1_2	57.0	IMR90p8
92.5	F8	6.09	MAPK1_2	57.0	IMR90p8
93.0	F8	6.36	MAPK1_2	57.0	IMR90p8
93.5	F8	6.13	MAPK1_2	57.0	IMR90p8
94.0	F8	5.75	MAPK1_2	57.0	IMR90p8
94.5	F8	6.01	MAPK1_2	57.0	IMR90p8
95.0	F8	2.7	MAPK1_2	57.0	IMR90p8
55.0	G8	-7.04	MAPK1_2	55.7	IMR90p8
55.5	G8	-15.24	MAPK1_2	55.7	IMR90p8
56.0	G8	-14.07	MAPK1_2	55.7	IMR90p8
56.5	G8	-14.07	MAPK1_2	55.7	IMR90p8
57.0	G8	-14.07	MAPK1_2	55.7	IMR90p8
57.5	G8	-14.43	MAPK1_2	55.7	IMR90p8
58.0	G8	-12.27	MAPK1_2	55.7	IMR90p8
58.5	G8	-7.41	MAPK1_2	55.7	IMR90p8
59.0	G8	-3.31	MAPK1_2	55.7	IMR90p8
59.5	G8	-0.67	MAPK1_2	55.7	IMR90p8
60.0	G8	1.86	MAPK1_2	55.7	IMR90p8
60.5	G8	4.88	MAPK1_2	55.7	IMR90p8
61.0	G8	6.82	MAPK1_2	55.7	IMR90p8
61.5	G8	8.74	MAPK1_2	55.7	IMR90p8
62.0	G8	11.48	MAPK1_2	55.7	IMR90p8
62.5	G8	13.98	MAPK1_2	55.7	IMR90p8
63.0	G8	15.85	MAPK1_2	55.7	IMR90p8
63.5	G8	18.73	MAPK1_2	55.7	IMR90p8
64.0	G8	22.01	MAPK1_2	55.7	IMR90p8
64.5	G8	25.23	MAPK1_2	55.7	IMR90p8
65.0	G8	30.07	MAPK1_2	55.7	IMR90p8
65.5	G8	35.94	MAPK1_2	55.7	IMR90p8
66.0	G8	41.44	MAPK1_2	55.7	IMR90p8
66.5	G8	47.38	MAPK1_2	55.7	IMR90p8
67.0	G8	52.46	MAPK1_2	55.7	IMR90p8
67.5	G8	55.25	MAPK1_2	55.7	IMR90p8
68.0	G8	57.23	MAPK1_2	55.7	IMR90p8
68.5	G8	58.23	MAPK1_2	55.7	IMR90p8
69.0	G8	58.13	MAPK1_2	55.7	IMR90p8
69.5	G8	58.59	MAPK1_2	55.7	IMR90p8
70.0	G8	58.91	MAPK1_2	55.7	IMR90p8
70.5	G8	58.74	MAPK1_2	55.7	IMR90p8
71.0	G8	59.54	MAPK1_2	55.7	IMR90p8
71.5	G8	60.74	MAPK1_2	55.7	IMR90p8
72.0	G8	61.42	MAPK1_2	55.7	IMR90p8
72.5	G8	62.88	MAPK1_2	55.7	IMR90p8
73.0	G8	64.36	MAPK1_2	55.7	IMR90p8
73.5	G8	64.22	MAPK1_2	55.7	IMR90p8
74.0	G8	63.19	MAPK1_2	55.7	IMR90p8
74.5	G8	61.86	MAPK1_2	55.7	IMR90p8
75.0	G8	60.55	MAPK1_2	55.7	IMR90p8
75.5	G8	60.34	MAPK1_2	55.7	IMR90p8
76.0	G8	63.47	MAPK1_2	55.7	IMR90p8
76.5	G8	70.6	MAPK1_2	55.7	IMR90p8
77.0	G8	84.54	MAPK1_2	55.7	IMR90p8
77.5	G8	108.02	MAPK1_2	55.7	IMR90p8
78.0	G8	136.15	MAPK1_2	55.7	IMR90p8
78.5	G8	159.83	MAPK1_2	55.7	IMR90p8
79.0	G8	174.13	MAPK1_2	55.7	IMR90p8
79.5	G8	172.92	MAPK1_2	55.7	IMR90p8
80.0	G8	149.49	MAPK1_2	55.7	IMR90p8
80.5	G8	111.27	MAPK1_2	55.7	IMR90p8
81.0	G8	72.86	MAPK1_2	55.7	IMR90p8
81.5	G8	40.58	MAPK1_2	55.7	IMR90p8
82.0	G8	17.19	MAPK1_2	55.7	IMR90p8
82.5	G8	6.06	MAPK1_2	55.7	IMR90p8
83.0	G8	3.84	MAPK1_2	55.7	IMR90p8
83.5	G8	3.5	MAPK1_2	55.7	IMR90p8
84.0	G8	3.07	MAPK1_2	55.7	IMR90p8
84.5	G8	2.94	MAPK1_2	55.7	IMR90p8
85.0	G8	2.38	MAPK1_2	55.7	IMR90p8
85.5	G8	2.09	MAPK1_2	55.7	IMR90p8
86.0	G8	2.35	MAPK1_2	55.7	IMR90p8
86.5	G8	2.37	MAPK1_2	55.7	IMR90p8
87.0	G8	1.95	MAPK1_2	55.7	IMR90p8
87.5	G8	1.89	MAPK1_2	55.7	IMR90p8
88.0	G8	1.96	MAPK1_2	55.7	IMR90p8
88.5	G8	1.66	MAPK1_2	55.7	IMR90p8
89.0	G8	1.22	MAPK1_2	55.7	IMR90p8
89.5	G8	1.23	MAPK1_2	55.7	IMR90p8
90.0	G8	1.57	MAPK1_2	55.7	IMR90p8
90.5	G8	1.35	MAPK1_2	55.7	IMR90p8
91.0	G8	1.53	MAPK1_2	55.7	IMR90p8
91.5	G8	1.92	MAPK1_2	55.7	IMR90p8
92.0	G8	1.63	MAPK1_2	55.7	IMR90p8
92.5	G8	1.78	MAPK1_2	55.7	IMR90p8
93.0	G8	2.13	MAPK1_2	55.7	IMR90p8
93.5	G8	3.42	MAPK1_2	55.7	IMR90p8
94.0	G8	4.3	MAPK1_2	55.7	IMR90p8
94.5	G8	8.23	MAPK1_2	55.7	IMR90p8
95.0	G8	5.55	MAPK1_2	55.7	IMR90p8
55.0	H8	-4.9	MAPK1_2	55.0	IMR90p8
55.5	H8	-10.62	MAPK1_2	55.0	IMR90p8
56.0	H8	-9.8	MAPK1_2	55.0	IMR90p8
56.5	H8	-9.8	MAPK1_2	55.0	IMR90p8
57.0	H8	-9.8	MAPK1_2	55.0	IMR90p8
57.5	H8	-9.99	MAPK1_2	55.0	IMR90p8
58.0	H8	-8.89	MAPK1_2	55.0	IMR90p8
58.5	H8	-6.29	MAPK1_2	55.0	IMR90p8
59.0	H8	-3.6	MAPK1_2	55.0	IMR90p8
59.5	H8	-0.51	MAPK1_2	55.0	IMR90p8
60.0	H8	2.87	MAPK1_2	55.0	IMR90p8
60.5	H8	6.37	MAPK1_2	55.0	IMR90p8
61.0	H8	10.15	MAPK1_2	55.0	IMR90p8
61.5	H8	13.59	MAPK1_2	55.0	IMR90p8
62.0	H8	16.11	MAPK1_2	55.0	IMR90p8
62.5	H8	18.11	MAPK1_2	55.0	IMR90p8
63.0	H8	20.16	MAPK1_2	55.0	IMR90p8
63.5	H8	21.86	MAPK1_2	55.0	IMR90p8
64.0	H8	23.56	MAPK1_2	55.0	IMR90p8
64.5	H8	25.94	MAPK1_2	55.0	IMR90p8
65.0	H8	29.34	MAPK1_2	55.0	IMR90p8
65.5	H8	33.1	MAPK1_2	55.0	IMR90p8
66.0	H8	37.48	MAPK1_2	55.0	IMR90p8
66.5	H8	42.24	MAPK1_2	55.0	IMR90p8
67.0	H8	46.43	MAPK1_2	55.0	IMR90p8
67.5	H8	49.52	MAPK1_2	55.0	IMR90p8
68.0	H8	51.34	MAPK1_2	55.0	IMR90p8
68.5	H8	51.94	MAPK1_2	55.0	IMR90p8
69.0	H8	51.9	MAPK1_2	55.0	IMR90p8
69.5	H8	51.71	MAPK1_2	55.0	IMR90p8
70.0	H8	50.91	MAPK1_2	55.0	IMR90p8
70.5	H8	50.76	MAPK1_2	55.0	IMR90p8
71.0	H8	51.4	MAPK1_2	55.0	IMR90p8
71.5	H8	52.2	MAPK1_2	55.0	IMR90p8
72.0	H8	53.3	MAPK1_2	55.0	IMR90p8
72.5	H8	55.16	MAPK1_2	55.0	IMR90p8
73.0	H8	56.5	MAPK1_2	55.0	IMR90p8
73.5	H8	56.52	MAPK1_2	55.0	IMR90p8
74.0	H8	55.86	MAPK1_2	55.0	IMR90p8
74.5	H8	54.46	MAPK1_2	55.0	IMR90p8
75.0	H8	52.77	MAPK1_2	55.0	IMR90p8
75.5	H8	52.57	MAPK1_2	55.0	IMR90p8
76.0	H8	54.91	MAPK1_2	55.0	IMR90p8
76.5	H8	59.92	MAPK1_2	55.0	IMR90p8
77.0	H8	70.49	MAPK1_2	55.0	IMR90p8
77.5	H8	89.69	MAPK1_2	55.0	IMR90p8
78.0	H8	112.69	MAPK1_2	55.0	IMR90p8
78.5	H8	132.6	MAPK1_2	55.0	IMR90p8
79.0	H8	145.93	MAPK1_2	55.0	IMR90p8
79.5	H8	146.98	MAPK1_2	55.0	IMR90p8
80.0	H8	128.84	MAPK1_2	55.0	IMR90p8
80.5	H8	97.19	MAPK1_2	55.0	IMR90p8
81.0	H8	64.46	MAPK1_2	55.0	IMR90p8
81.5	H8	36.3	MAPK1_2	55.0	IMR90p8
82.0	H8	15.48	MAPK1_2	55.0	IMR90p8
82.5	H8	5.12	MAPK1_2	55.0	IMR90p8
83.0	H8	3.05	MAPK1_2	55.0	IMR90p8
83.5	H8	3.47	MAPK1_2	55.0	IMR90p8
84.0	H8	3.3	MAPK1_2	55.0	IMR90p8
84.5	H8	2.66	MAPK1_2	55.0	IMR90p8
85.0	H8	2.3	MAPK1_2	55.0	IMR90p8
85.5	H8	2.21	MAPK1_2	55.0	IMR90p8
86.0	H8	2.02	MAPK1_2	55.0	IMR90p8
86.5	H8	2.1	MAPK1_2	55.0	IMR90p8
87.0	H8	2.49	MAPK1_2	55.0	IMR90p8
87.5	H8	2.39	MAPK1_2	55.0	IMR90p8
88.0	H8	2.08	MAPK1_2	55.0	IMR90p8
88.5	H8	1.75	MAPK1_2	55.0	IMR90p8
89.0	H8	1.48	MAPK1_2	55.0	IMR90p8
89.5	H8	1.08	MAPK1_2	55.0	IMR90p8
90.0	H8	1.14	MAPK1_2	55.0	IMR90p8
90.5	H8	1.32	MAPK1_2	55.0	IMR90p8
91.0	H8	1.23	MAPK1_2	55.0	IMR90p8
91.5	H8	1.41	MAPK1_2	55.0	IMR90p8
92.0	H8	1.85	MAPK1_2	55.0	IMR90p8
92.5	H8	1.85	MAPK1_2	55.0	IMR90p8
93.0	H8	2.08	MAPK1_2	55.0	IMR90p8
93.5	H8	1.99	MAPK1_2	55.0	IMR90p8
94.0	H8	1.77	MAPK1_2	55.0	IMR90p8
94.5	H8	0.51	MAPK1_2	55.0	IMR90p8
95.0	H8	-0.47	MAPK1_2	55.0	IMR90p8
