# Supplementary material for: Primer PICKR: literature-mined scoring platform for robust RT–qPCR primers
Source: Nat Commun. 2026 May 28;17:6938. doi: 10.1038/s41467-026-73648-2 (PMC13388996; doi:10.1038/s41467-026-73648-2)
Supplement: Supplementary file 11 — Source Data [file 41467_2026_73648_MOESM11_ESM.zip › Suppl_Fig_S15/amplification_data_MAPK1_2.csv]

Cycle	Well	Fluorescence	Target	melt temp	Replicate
1	A8	-8.09	MAPK1_2	65.0	IMR90p11
2	A8	-5.73	MAPK1_2	65.0	IMR90p11
3	A8	0.35	MAPK1_2	65.0	IMR90p11
4	A8	-0.23	MAPK1_2	65.0	IMR90p11
5	A8	-0.92	MAPK1_2	65.0	IMR90p11
6	A8	2.18	MAPK1_2	65.0	IMR90p11
7	A8	3.93	MAPK1_2	65.0	IMR90p11
8	A8	2.87	MAPK1_2	65.0	IMR90p11
9	A8	-0.74	MAPK1_2	65.0	IMR90p11
10	A8	-0.92	MAPK1_2	65.0	IMR90p11
11	A8	3.22	MAPK1_2	65.0	IMR90p11
12	A8	-1.4	MAPK1_2	65.0	IMR90p11
13	A8	-1.47	MAPK1_2	65.0	IMR90p11
14	A8	2.93	MAPK1_2	65.0	IMR90p11
15	A8	-3.37	MAPK1_2	65.0	IMR90p11
16	A8	1.38	MAPK1_2	65.0	IMR90p11
17	A8	-1.7	MAPK1_2	65.0	IMR90p11
18	A8	-3.89	MAPK1_2	65.0	IMR90p11
19	A8	-3.22	MAPK1_2	65.0	IMR90p11
20	A8	-0.7	MAPK1_2	65.0	IMR90p11
21	A8	-1.26	MAPK1_2	65.0	IMR90p11
22	A8	-1.81	MAPK1_2	65.0	IMR90p11
23	A8	6.54	MAPK1_2	65.0	IMR90p11
24	A8	5.58	MAPK1_2	65.0	IMR90p11
25	A8	9.7	MAPK1_2	65.0	IMR90p11
26	A8	34.53	MAPK1_2	65.0	IMR90p11
27	A8	65.96	MAPK1_2	65.0	IMR90p11
28	A8	117.76	MAPK1_2	65.0	IMR90p11
29	A8	198.31	MAPK1_2	65.0	IMR90p11
30	A8	279.69	MAPK1_2	65.0	IMR90p11
31	A8	359.4	MAPK1_2	65.0	IMR90p11
32	A8	443.89	MAPK1_2	65.0	IMR90p11
33	A8	536.89	MAPK1_2	65.0	IMR90p11
34	A8	632.76	MAPK1_2	65.0	IMR90p11
35	A8	734.2	MAPK1_2	65.0	IMR90p11
36	A8	837.37	MAPK1_2	65.0	IMR90p11
37	A8	941.43	MAPK1_2	65.0	IMR90p11
38	A8	1041.84	MAPK1_2	65.0	IMR90p11
39	A8	1136.6	MAPK1_2	65.0	IMR90p11
40	A8	1227.68	MAPK1_2	65.0	IMR90p11
1	B8	1.05	MAPK1_2	64.5	IMR90p11
2	B8	5.18	MAPK1_2	64.5	IMR90p11
3	B8	3.35	MAPK1_2	64.5	IMR90p11
4	B8	-0.1	MAPK1_2	64.5	IMR90p11
5	B8	0.43	MAPK1_2	64.5	IMR90p11
6	B8	2.45	MAPK1_2	64.5	IMR90p11
7	B8	0.07	MAPK1_2	64.5	IMR90p11
8	B8	-1.0	MAPK1_2	64.5	IMR90p11
9	B8	-2.15	MAPK1_2	64.5	IMR90p11
10	B8	-0.33	MAPK1_2	64.5	IMR90p11
11	B8	-1.07	MAPK1_2	64.5	IMR90p11
12	B8	1.62	MAPK1_2	64.5	IMR90p11
13	B8	0.62	MAPK1_2	64.5	IMR90p11
14	B8	0.34	MAPK1_2	64.5	IMR90p11
15	B8	0.41	MAPK1_2	64.5	IMR90p11
16	B8	-2.76	MAPK1_2	64.5	IMR90p11
17	B8	-2.48	MAPK1_2	64.5	IMR90p11
18	B8	-1.77	MAPK1_2	64.5	IMR90p11
19	B8	1.72	MAPK1_2	64.5	IMR90p11
20	B8	4.72	MAPK1_2	64.5	IMR90p11
21	B8	-2.89	MAPK1_2	64.5	IMR90p11
22	B8	-0.0	MAPK1_2	64.5	IMR90p11
23	B8	4.41	MAPK1_2	64.5	IMR90p11
24	B8	9.79	MAPK1_2	64.5	IMR90p11
25	B8	22.42	MAPK1_2	64.5	IMR90p11
26	B8	50.06	MAPK1_2	64.5	IMR90p11
27	B8	93.29	MAPK1_2	64.5	IMR90p11
28	B8	173.98	MAPK1_2	64.5	IMR90p11
29	B8	254.92	MAPK1_2	64.5	IMR90p11
30	B8	342.18	MAPK1_2	64.5	IMR90p11
31	B8	429.77	MAPK1_2	64.5	IMR90p11
32	B8	522.28	MAPK1_2	64.5	IMR90p11
33	B8	621.92	MAPK1_2	64.5	IMR90p11
34	B8	726.7	MAPK1_2	64.5	IMR90p11
35	B8	831.17	MAPK1_2	64.5	IMR90p11
36	B8	938.75	MAPK1_2	64.5	IMR90p11
37	B8	1046.02	MAPK1_2	64.5	IMR90p11
38	B8	1149.55	MAPK1_2	64.5	IMR90p11
39	B8	1245.98	MAPK1_2	64.5	IMR90p11
40	B8	1338.96	MAPK1_2	64.5	IMR90p11
1	C8	0.54	MAPK1_2	63.3	IMR90p11
2	C8	-1.51	MAPK1_2	63.3	IMR90p11
3	C8	1.19	MAPK1_2	63.3	IMR90p11
4	C8	-4.52	MAPK1_2	63.3	IMR90p11
5	C8	1.92	MAPK1_2	63.3	IMR90p11
6	C8	4.14	MAPK1_2	63.3	IMR90p11
7	C8	4.04	MAPK1_2	63.3	IMR90p11
8	C8	3.02	MAPK1_2	63.3	IMR90p11
9	C8	1.47	MAPK1_2	63.3	IMR90p11
10	C8	-0.43	MAPK1_2	63.3	IMR90p11
11	C8	-2.02	MAPK1_2	63.3	IMR90p11
12	C8	-1.13	MAPK1_2	63.3	IMR90p11
13	C8	-0.11	MAPK1_2	63.3	IMR90p11
14	C8	1.09	MAPK1_2	63.3	IMR90p11
15	C8	-8.15	MAPK1_2	63.3	IMR90p11
16	C8	2.2	MAPK1_2	63.3	IMR90p11
17	C8	-5.57	MAPK1_2	63.3	IMR90p11
18	C8	-1.38	MAPK1_2	63.3	IMR90p11
19	C8	-3.51	MAPK1_2	63.3	IMR90p11
20	C8	0.98	MAPK1_2	63.3	IMR90p11
21	C8	0.71	MAPK1_2	63.3	IMR90p11
22	C8	4.59	MAPK1_2	63.3	IMR90p11
23	C8	5.92	MAPK1_2	63.3	IMR90p11
24	C8	17.65	MAPK1_2	63.3	IMR90p11
25	C8	27.04	MAPK1_2	63.3	IMR90p11
26	C8	49.73	MAPK1_2	63.3	IMR90p11
27	C8	94.45	MAPK1_2	63.3	IMR90p11
28	C8	172.4	MAPK1_2	63.3	IMR90p11
29	C8	257.14	MAPK1_2	63.3	IMR90p11
30	C8	338.18	MAPK1_2	63.3	IMR90p11
31	C8	422.73	MAPK1_2	63.3	IMR90p11
32	C8	514.12	MAPK1_2	63.3	IMR90p11
33	C8	613.79	MAPK1_2	63.3	IMR90p11
34	C8	721.1	MAPK1_2	63.3	IMR90p11
35	C8	831.83	MAPK1_2	63.3	IMR90p11
36	C8	946.79	MAPK1_2	63.3	IMR90p11
37	C8	1059.88	MAPK1_2	63.3	IMR90p11
38	C8	1172.95	MAPK1_2	63.3	IMR90p11
39	C8	1277.62	MAPK1_2	63.3	IMR90p11
40	C8	1377.89	MAPK1_2	63.3	IMR90p11
1	D8	-5.81	MAPK1_2	61.4	IMR90p11
2	D8	1.11	MAPK1_2	61.4	IMR90p11
3	D8	2.65	MAPK1_2	61.4	IMR90p11
4	D8	1.24	MAPK1_2	61.4	IMR90p11
5	D8	2.22	MAPK1_2	61.4	IMR90p11
6	D8	-1.79	MAPK1_2	61.4	IMR90p11
7	D8	1.88	MAPK1_2	61.4	IMR90p11
8	D8	0.49	MAPK1_2	61.4	IMR90p11
9	D8	-0.98	MAPK1_2	61.4	IMR90p11
10	D8	-1.57	MAPK1_2	61.4	IMR90p11
11	D8	2.45	MAPK1_2	61.4	IMR90p11
12	D8	-0.94	MAPK1_2	61.4	IMR90p11
13	D8	-7.48	MAPK1_2	61.4	IMR90p11
14	D8	-1.41	MAPK1_2	61.4	IMR90p11
15	D8	1.79	MAPK1_2	61.4	IMR90p11
16	D8	-0.57	MAPK1_2	61.4	IMR90p11
17	D8	0.29	MAPK1_2	61.4	IMR90p11
18	D8	1.38	MAPK1_2	61.4	IMR90p11
19	D8	3.34	MAPK1_2	61.4	IMR90p11
20	D8	2.32	MAPK1_2	61.4	IMR90p11
21	D8	-2.12	MAPK1_2	61.4	IMR90p11
22	D8	0.79	MAPK1_2	61.4	IMR90p11
23	D8	1.68	MAPK1_2	61.4	IMR90p11
24	D8	11.63	MAPK1_2	61.4	IMR90p11
25	D8	15.75	MAPK1_2	61.4	IMR90p11
26	D8	31.32	MAPK1_2	61.4	IMR90p11
27	D8	55.04	MAPK1_2	61.4	IMR90p11
28	D8	100.84	MAPK1_2	61.4	IMR90p11
29	D8	176.62	MAPK1_2	61.4	IMR90p11
30	D8	252.24	MAPK1_2	61.4	IMR90p11
31	D8	324.42	MAPK1_2	61.4	IMR90p11
32	D8	401.68	MAPK1_2	61.4	IMR90p11
33	D8	485.92	MAPK1_2	61.4	IMR90p11
34	D8	578.91	MAPK1_2	61.4	IMR90p11
35	D8	682.31	MAPK1_2	61.4	IMR90p11
36	D8	791.41	MAPK1_2	61.4	IMR90p11
37	D8	906.59	MAPK1_2	61.4	IMR90p11
38	D8	1018.63	MAPK1_2	61.4	IMR90p11
39	D8	1129.14	MAPK1_2	61.4	IMR90p11
40	D8	1236.14	MAPK1_2	61.4	IMR90p11
1	E8	-5.63	MAPK1_2	59.0	IMR90p11
2	E8	4.27	MAPK1_2	59.0	IMR90p11
3	E8	-0.0	MAPK1_2	59.0	IMR90p11
4	E8	-1.29	MAPK1_2	59.0	IMR90p11
5	E8	2.95	MAPK1_2	59.0	IMR90p11
6	E8	3.65	MAPK1_2	59.0	IMR90p11
7	E8	-0.57	MAPK1_2	59.0	IMR90p11
8	E8	0.29	MAPK1_2	59.0	IMR90p11
9	E8	2.74	MAPK1_2	59.0	IMR90p11
10	E8	3.9	MAPK1_2	59.0	IMR90p11
11	E8	-2.28	MAPK1_2	59.0	IMR90p11
12	E8	-0.19	MAPK1_2	59.0	IMR90p11
13	E8	-6.09	MAPK1_2	59.0	IMR90p11
14	E8	-3.18	MAPK1_2	59.0	IMR90p11
15	E8	-0.63	MAPK1_2	59.0	IMR90p11
16	E8	2.01	MAPK1_2	59.0	IMR90p11
17	E8	-2.17	MAPK1_2	59.0	IMR90p11
18	E8	0.48	MAPK1_2	59.0	IMR90p11
19	E8	2.59	MAPK1_2	59.0	IMR90p11
20	E8	-2.81	MAPK1_2	59.0	IMR90p11
21	E8	-0.88	MAPK1_2	59.0	IMR90p11
22	E8	3.35	MAPK1_2	59.0	IMR90p11
23	E8	0.76	MAPK1_2	59.0	IMR90p11
24	E8	3.14	MAPK1_2	59.0	IMR90p11
25	E8	4.6	MAPK1_2	59.0	IMR90p11
26	E8	14.8	MAPK1_2	59.0	IMR90p11
27	E8	28.92	MAPK1_2	59.0	IMR90p11
28	E8	50.92	MAPK1_2	59.0	IMR90p11
29	E8	97.64	MAPK1_2	59.0	IMR90p11
30	E8	157.66	MAPK1_2	59.0	IMR90p11
31	E8	226.8	MAPK1_2	59.0	IMR90p11
32	E8	297.71	MAPK1_2	59.0	IMR90p11
33	E8	369.65	MAPK1_2	59.0	IMR90p11
34	E8	448.56	MAPK1_2	59.0	IMR90p11
35	E8	535.1	MAPK1_2	59.0	IMR90p11
36	E8	636.26	MAPK1_2	59.0	IMR90p11
37	E8	750.14	MAPK1_2	59.0	IMR90p11
38	E8	870.78	MAPK1_2	59.0	IMR90p11
39	E8	992.69	MAPK1_2	59.0	IMR90p11
40	E8	1111.82	MAPK1_2	59.0	IMR90p11
1	F8	0.11	MAPK1_2	57.0	IMR90p11
2	F8	-1.31	MAPK1_2	57.0	IMR90p11
3	F8	-1.88	MAPK1_2	57.0	IMR90p11
4	F8	0.97	MAPK1_2	57.0	IMR90p11
5	F8	2.93	MAPK1_2	57.0	IMR90p11
6	F8	-0.01	MAPK1_2	57.0	IMR90p11
7	F8	0.15	MAPK1_2	57.0	IMR90p11
8	F8	-2.6	MAPK1_2	57.0	IMR90p11
9	F8	0.93	MAPK1_2	57.0	IMR90p11
10	F8	1.06	MAPK1_2	57.0	IMR90p11
11	F8	2.26	MAPK1_2	57.0	IMR90p11
12	F8	-3.66	MAPK1_2	57.0	IMR90p11
13	F8	2.17	MAPK1_2	57.0	IMR90p11
14	F8	1.91	MAPK1_2	57.0	IMR90p11
15	F8	-1.01	MAPK1_2	57.0	IMR90p11
16	F8	-1.2	MAPK1_2	57.0	IMR90p11
17	F8	-0.28	MAPK1_2	57.0	IMR90p11
18	F8	0.76	MAPK1_2	57.0	IMR90p11
19	F8	3.28	MAPK1_2	57.0	IMR90p11
20	F8	-0.82	MAPK1_2	57.0	IMR90p11
21	F8	-1.14	MAPK1_2	57.0	IMR90p11
22	F8	2.76	MAPK1_2	57.0	IMR90p11
23	F8	0.48	MAPK1_2	57.0	IMR90p11
24	F8	-3.8	MAPK1_2	57.0	IMR90p11
25	F8	1.87	MAPK1_2	57.0	IMR90p11
26	F8	5.7	MAPK1_2	57.0	IMR90p11
27	F8	13.81	MAPK1_2	57.0	IMR90p11
28	F8	23.67	MAPK1_2	57.0	IMR90p11
29	F8	40.3	MAPK1_2	57.0	IMR90p11
30	F8	72.88	MAPK1_2	57.0	IMR90p11
31	F8	119.29	MAPK1_2	57.0	IMR90p11
32	F8	167.71	MAPK1_2	57.0	IMR90p11
33	F8	219.3	MAPK1_2	57.0	IMR90p11
34	F8	285.97	MAPK1_2	57.0	IMR90p11
35	F8	362.34	MAPK1_2	57.0	IMR90p11
36	F8	454.46	MAPK1_2	57.0	IMR90p11
37	F8	558.8	MAPK1_2	57.0	IMR90p11
38	F8	672.19	MAPK1_2	57.0	IMR90p11
39	F8	788.2	MAPK1_2	57.0	IMR90p11
40	F8	905.02	MAPK1_2	57.0	IMR90p11
1	G8	3.65	MAPK1_2	55.7	IMR90p11
2	G8	0.56	MAPK1_2	55.7	IMR90p11
3	G8	0.42	MAPK1_2	55.7	IMR90p11
4	G8	1.57	MAPK1_2	55.7	IMR90p11
5	G8	-4.14	MAPK1_2	55.7	IMR90p11
6	G8	0.12	MAPK1_2	55.7	IMR90p11
7	G8	3.23	MAPK1_2	55.7	IMR90p11
8	G8	5.67	MAPK1_2	55.7	IMR90p11
9	G8	0.16	MAPK1_2	55.7	IMR90p11
10	G8	1.07	MAPK1_2	55.7	IMR90p11
11	G8	-0.39	MAPK1_2	55.7	IMR90p11
12	G8	-0.39	MAPK1_2	55.7	IMR90p11
13	G8	2.13	MAPK1_2	55.7	IMR90p11
14	G8	-1.98	MAPK1_2	55.7	IMR90p11
15	G8	1.34	MAPK1_2	55.7	IMR90p11
16	G8	-0.9	MAPK1_2	55.7	IMR90p11
17	G8	-3.43	MAPK1_2	55.7	IMR90p11
18	G8	-2.04	MAPK1_2	55.7	IMR90p11
19	G8	-0.5	MAPK1_2	55.7	IMR90p11
20	G8	-4.8	MAPK1_2	55.7	IMR90p11
21	G8	2.52	MAPK1_2	55.7	IMR90p11
22	G8	1.38	MAPK1_2	55.7	IMR90p11
23	G8	0.87	MAPK1_2	55.7	IMR90p11
24	G8	-0.28	MAPK1_2	55.7	IMR90p11
25	G8	4.02	MAPK1_2	55.7	IMR90p11
26	G8	1.83	MAPK1_2	55.7	IMR90p11
27	G8	2.29	MAPK1_2	55.7	IMR90p11
28	G8	11.03	MAPK1_2	55.7	IMR90p11
29	G8	20.36	MAPK1_2	55.7	IMR90p11
30	G8	36.89	MAPK1_2	55.7	IMR90p11
31	G8	62.63	MAPK1_2	55.7	IMR90p11
32	G8	110.01	MAPK1_2	55.7	IMR90p11
33	G8	148.65	MAPK1_2	55.7	IMR90p11
34	G8	199.35	MAPK1_2	55.7	IMR90p11
35	G8	254.4	MAPK1_2	55.7	IMR90p11
36	G8	327.12	MAPK1_2	55.7	IMR90p11
37	G8	411.01	MAPK1_2	55.7	IMR90p11
38	G8	507.42	MAPK1_2	55.7	IMR90p11
39	G8	610.85	MAPK1_2	55.7	IMR90p11
40	G8	715.98	MAPK1_2	55.7	IMR90p11
1	H8	0.82	MAPK1_2	55.0	IMR90p11
2	H8	-1.1	MAPK1_2	55.0	IMR90p11
3	H8	0.76	MAPK1_2	55.0	IMR90p11
4	H8	-1.48	MAPK1_2	55.0	IMR90p11
5	H8	4.32	MAPK1_2	55.0	IMR90p11
6	H8	3.75	MAPK1_2	55.0	IMR90p11
7	H8	-1.8	MAPK1_2	55.0	IMR90p11
8	H8	-4.81	MAPK1_2	55.0	IMR90p11
9	H8	4.82	MAPK1_2	55.0	IMR90p11
10	H8	-3.22	MAPK1_2	55.0	IMR90p11
11	H8	1.37	MAPK1_2	55.0	IMR90p11
12	H8	-1.51	MAPK1_2	55.0	IMR90p11
13	H8	-4.33	MAPK1_2	55.0	IMR90p11
14	H8	1.16	MAPK1_2	55.0	IMR90p11
15	H8	-3.17	MAPK1_2	55.0	IMR90p11
16	H8	7.28	MAPK1_2	55.0	IMR90p11
17	H8	-1.9	MAPK1_2	55.0	IMR90p11
18	H8	3.9	MAPK1_2	55.0	IMR90p11
19	H8	1.83	MAPK1_2	55.0	IMR90p11
20	H8	-0.63	MAPK1_2	55.0	IMR90p11
21	H8	-2.08	MAPK1_2	55.0	IMR90p11
22	H8	6.17	MAPK1_2	55.0	IMR90p11
23	H8	0.28	MAPK1_2	55.0	IMR90p11
24	H8	-2.9	MAPK1_2	55.0	IMR90p11
25	H8	-1.91	MAPK1_2	55.0	IMR90p11
26	H8	1.55	MAPK1_2	55.0	IMR90p11
27	H8	2.03	MAPK1_2	55.0	IMR90p11
28	H8	8.44	MAPK1_2	55.0	IMR90p11
29	H8	12.61	MAPK1_2	55.0	IMR90p11
30	H8	23.2	MAPK1_2	55.0	IMR90p11
31	H8	42.81	MAPK1_2	55.0	IMR90p11
32	H8	72.34	MAPK1_2	55.0	IMR90p11
33	H8	105.45	MAPK1_2	55.0	IMR90p11
34	H8	154.9	MAPK1_2	55.0	IMR90p11
35	H8	202.45	MAPK1_2	55.0	IMR90p11
36	H8	264.71	MAPK1_2	55.0	IMR90p11
37	H8	339.4	MAPK1_2	55.0	IMR90p11
38	H8	429.14	MAPK1_2	55.0	IMR90p11
39	H8	528.35	MAPK1_2	55.0	IMR90p11
40	H8	632.57	MAPK1_2	55.0	IMR90p11
1	A8	-12.77	MAPK1_2	65.0	IMR90p2
2	A8	-5.35	MAPK1_2	65.0	IMR90p2
3	A8	-2.77	MAPK1_2	65.0	IMR90p2
4	A8	-0.69	MAPK1_2	65.0	IMR90p2
5	A8	0.44	MAPK1_2	65.0	IMR90p2
6	A8	4.57	MAPK1_2	65.0	IMR90p2
7	A8	2.15	MAPK1_2	65.0	IMR90p2
8	A8	6.17	MAPK1_2	65.0	IMR90p2
9	A8	0.79	MAPK1_2	65.0	IMR90p2
10	A8	-2.7	MAPK1_2	65.0	IMR90p2
11	A8	-2.54	MAPK1_2	65.0	IMR90p2
12	A8	0.94	MAPK1_2	65.0	IMR90p2
13	A8	1.64	MAPK1_2	65.0	IMR90p2
14	A8	-4.32	MAPK1_2	65.0	IMR90p2
15	A8	1.55	MAPK1_2	65.0	IMR90p2
16	A8	-1.16	MAPK1_2	65.0	IMR90p2
17	A8	3.15	MAPK1_2	65.0	IMR90p2
18	A8	-1.02	MAPK1_2	65.0	IMR90p2
19	A8	-0.4	MAPK1_2	65.0	IMR90p2
20	A8	-2.68	MAPK1_2	65.0	IMR90p2
21	A8	-0.23	MAPK1_2	65.0	IMR90p2
22	A8	-3.95	MAPK1_2	65.0	IMR90p2
23	A8	1.68	MAPK1_2	65.0	IMR90p2
24	A8	7.19	MAPK1_2	65.0	IMR90p2
25	A8	13.85	MAPK1_2	65.0	IMR90p2
26	A8	35.31	MAPK1_2	65.0	IMR90p2
27	A8	77.95	MAPK1_2	65.0	IMR90p2
28	A8	136.71	MAPK1_2	65.0	IMR90p2
29	A8	210.46	MAPK1_2	65.0	IMR90p2
30	A8	274.34	MAPK1_2	65.0	IMR90p2
31	A8	342.5	MAPK1_2	65.0	IMR90p2
32	A8	415.99	MAPK1_2	65.0	IMR90p2
33	A8	496.47	MAPK1_2	65.0	IMR90p2
34	A8	579.5	MAPK1_2	65.0	IMR90p2
35	A8	666.8	MAPK1_2	65.0	IMR90p2
36	A8	751.49	MAPK1_2	65.0	IMR90p2
37	A8	836.5	MAPK1_2	65.0	IMR90p2
38	A8	916.9	MAPK1_2	65.0	IMR90p2
39	A8	991.38	MAPK1_2	65.0	IMR90p2
40	A8	1059.43	MAPK1_2	65.0	IMR90p2
1	B8	0.08	MAPK1_2	64.5	IMR90p2
2	B8	6.62	MAPK1_2	64.5	IMR90p2
3	B8	-0.45	MAPK1_2	64.5	IMR90p2
4	B8	-1.0	MAPK1_2	64.5	IMR90p2
5	B8	0.65	MAPK1_2	64.5	IMR90p2
6	B8	4.16	MAPK1_2	64.5	IMR90p2
7	B8	-2.12	MAPK1_2	64.5	IMR90p2
8	B8	4.35	MAPK1_2	64.5	IMR90p2
9	B8	3.64	MAPK1_2	64.5	IMR90p2
10	B8	1.42	MAPK1_2	64.5	IMR90p2
11	B8	-2.38	MAPK1_2	64.5	IMR90p2
12	B8	1.64	MAPK1_2	64.5	IMR90p2
13	B8	-3.57	MAPK1_2	64.5	IMR90p2
14	B8	-0.64	MAPK1_2	64.5	IMR90p2
15	B8	-2.63	MAPK1_2	64.5	IMR90p2
16	B8	-0.69	MAPK1_2	64.5	IMR90p2
17	B8	0.94	MAPK1_2	64.5	IMR90p2
18	B8	0.89	MAPK1_2	64.5	IMR90p2
19	B8	-2.98	MAPK1_2	64.5	IMR90p2
20	B8	-2.67	MAPK1_2	64.5	IMR90p2
21	B8	-2.0	MAPK1_2	64.5	IMR90p2
22	B8	3.82	MAPK1_2	64.5	IMR90p2
23	B8	6.35	MAPK1_2	64.5	IMR90p2
24	B8	9.64	MAPK1_2	64.5	IMR90p2
25	B8	35.21	MAPK1_2	64.5	IMR90p2
26	B8	64.17	MAPK1_2	64.5	IMR90p2
27	B8	112.84	MAPK1_2	64.5	IMR90p2
28	B8	183.42	MAPK1_2	64.5	IMR90p2
29	B8	258.83	MAPK1_2	64.5	IMR90p2
30	B8	327.49	MAPK1_2	64.5	IMR90p2
31	B8	401.46	MAPK1_2	64.5	IMR90p2
32	B8	481.37	MAPK1_2	64.5	IMR90p2
33	B8	570.13	MAPK1_2	64.5	IMR90p2
34	B8	661.91	MAPK1_2	64.5	IMR90p2
35	B8	754.54	MAPK1_2	64.5	IMR90p2
36	B8	842.81	MAPK1_2	64.5	IMR90p2
37	B8	926.18	MAPK1_2	64.5	IMR90p2
38	B8	1007.52	MAPK1_2	64.5	IMR90p2
39	B8	1082.35	MAPK1_2	64.5	IMR90p2
40	B8	1151.28	MAPK1_2	64.5	IMR90p2
1	C8	-0.25	MAPK1_2	63.3	IMR90p2
2	C8	3.23	MAPK1_2	63.3	IMR90p2
3	C8	2.89	MAPK1_2	63.3	IMR90p2
4	C8	1.99	MAPK1_2	63.3	IMR90p2
5	C8	0.78	MAPK1_2	63.3	IMR90p2
6	C8	4.15	MAPK1_2	63.3	IMR90p2
7	C8	1.8	MAPK1_2	63.3	IMR90p2
8	C8	0.41	MAPK1_2	63.3	IMR90p2
9	C8	-2.75	MAPK1_2	63.3	IMR90p2
10	C8	0.34	MAPK1_2	63.3	IMR90p2
11	C8	-2.2	MAPK1_2	63.3	IMR90p2
12	C8	-1.59	MAPK1_2	63.3	IMR90p2
13	C8	2.18	MAPK1_2	63.3	IMR90p2
14	C8	-2.61	MAPK1_2	63.3	IMR90p2
15	C8	-3.44	MAPK1_2	63.3	IMR90p2
16	C8	-5.19	MAPK1_2	63.3	IMR90p2
17	C8	-2.58	MAPK1_2	63.3	IMR90p2
18	C8	-3.06	MAPK1_2	63.3	IMR90p2
19	C8	-1.35	MAPK1_2	63.3	IMR90p2
20	C8	1.44	MAPK1_2	63.3	IMR90p2
21	C8	-1.43	MAPK1_2	63.3	IMR90p2
22	C8	4.93	MAPK1_2	63.3	IMR90p2
23	C8	9.46	MAPK1_2	63.3	IMR90p2
24	C8	12.89	MAPK1_2	63.3	IMR90p2
25	C8	33.16	MAPK1_2	63.3	IMR90p2
26	C8	59.1	MAPK1_2	63.3	IMR90p2
27	C8	114.25	MAPK1_2	63.3	IMR90p2
28	C8	182.14	MAPK1_2	63.3	IMR90p2
29	C8	254.79	MAPK1_2	63.3	IMR90p2
30	C8	325.24	MAPK1_2	63.3	IMR90p2
31	C8	400.71	MAPK1_2	63.3	IMR90p2
32	C8	484.56	MAPK1_2	63.3	IMR90p2
33	C8	578.9	MAPK1_2	63.3	IMR90p2
34	C8	678.9	MAPK1_2	63.3	IMR90p2
35	C8	781.85	MAPK1_2	63.3	IMR90p2
36	C8	879.5	MAPK1_2	63.3	IMR90p2
37	C8	974.28	MAPK1_2	63.3	IMR90p2
38	C8	1059.78	MAPK1_2	63.3	IMR90p2
39	C8	1140.77	MAPK1_2	63.3	IMR90p2
40	C8	1217.38	MAPK1_2	63.3	IMR90p2
1	D8	0.92	MAPK1_2	61.4	IMR90p2
2	D8	1.18	MAPK1_2	61.4	IMR90p2
3	D8	3.87	MAPK1_2	61.4	IMR90p2
4	D8	5.46	MAPK1_2	61.4	IMR90p2
5	D8	-0.88	MAPK1_2	61.4	IMR90p2
6	D8	-1.09	MAPK1_2	61.4	IMR90p2
7	D8	-3.4	MAPK1_2	61.4	IMR90p2
8	D8	1.36	MAPK1_2	61.4	IMR90p2
9	D8	-2.46	MAPK1_2	61.4	IMR90p2
10	D8	1.3	MAPK1_2	61.4	IMR90p2
11	D8	-2.82	MAPK1_2	61.4	IMR90p2
12	D8	2.0	MAPK1_2	61.4	IMR90p2
13	D8	-0.04	MAPK1_2	61.4	IMR90p2
14	D8	2.16	MAPK1_2	61.4	IMR90p2
15	D8	0.83	MAPK1_2	61.4	IMR90p2
16	D8	2.61	MAPK1_2	61.4	IMR90p2
17	D8	-1.99	MAPK1_2	61.4	IMR90p2
18	D8	-2.74	MAPK1_2	61.4	IMR90p2
19	D8	-3.48	MAPK1_2	61.4	IMR90p2
20	D8	-0.11	MAPK1_2	61.4	IMR90p2
21	D8	0.75	MAPK1_2	61.4	IMR90p2
22	D8	-2.53	MAPK1_2	61.4	IMR90p2
23	D8	4.3	MAPK1_2	61.4	IMR90p2
24	D8	5.43	MAPK1_2	61.4	IMR90p2
25	D8	14.58	MAPK1_2	61.4	IMR90p2
26	D8	36.83	MAPK1_2	61.4	IMR90p2
27	D8	60.72	MAPK1_2	61.4	IMR90p2
28	D8	112.89	MAPK1_2	61.4	IMR90p2
29	D8	171.36	MAPK1_2	61.4	IMR90p2
30	D8	234.09	MAPK1_2	61.4	IMR90p2
31	D8	300.22	MAPK1_2	61.4	IMR90p2
32	D8	375.1	MAPK1_2	61.4	IMR90p2
33	D8	460.07	MAPK1_2	61.4	IMR90p2
34	D8	556.68	MAPK1_2	61.4	IMR90p2
35	D8	656.87	MAPK1_2	61.4	IMR90p2
36	D8	758.98	MAPK1_2	61.4	IMR90p2
37	D8	857.18	MAPK1_2	61.4	IMR90p2
38	D8	949.55	MAPK1_2	61.4	IMR90p2
39	D8	1035.61	MAPK1_2	61.4	IMR90p2
40	D8	1119.53	MAPK1_2	61.4	IMR90p2
1	E8	-1.93	MAPK1_2	59.0	IMR90p2
2	E8	1.45	MAPK1_2	59.0	IMR90p2
3	E8	0.01	MAPK1_2	59.0	IMR90p2
4	E8	-5.02	MAPK1_2	59.0	IMR90p2
5	E8	5.34	MAPK1_2	59.0	IMR90p2
6	E8	2.8	MAPK1_2	59.0	IMR90p2
7	E8	-1.39	MAPK1_2	59.0	IMR90p2
8	E8	-1.54	MAPK1_2	59.0	IMR90p2
9	E8	0.36	MAPK1_2	59.0	IMR90p2
10	E8	2.57	MAPK1_2	59.0	IMR90p2
11	E8	-0.66	MAPK1_2	59.0	IMR90p2
12	E8	-1.73	MAPK1_2	59.0	IMR90p2
13	E8	2.32	MAPK1_2	59.0	IMR90p2
14	E8	-1.07	MAPK1_2	59.0	IMR90p2
15	E8	3.06	MAPK1_2	59.0	IMR90p2
16	E8	1.06	MAPK1_2	59.0	IMR90p2
17	E8	6.86	MAPK1_2	59.0	IMR90p2
18	E8	-0.03	MAPK1_2	59.0	IMR90p2
19	E8	-3.04	MAPK1_2	59.0	IMR90p2
20	E8	-3.19	MAPK1_2	59.0	IMR90p2
21	E8	-2.63	MAPK1_2	59.0	IMR90p2
22	E8	1.48	MAPK1_2	59.0	IMR90p2
23	E8	0.78	MAPK1_2	59.0	IMR90p2
24	E8	1.45	MAPK1_2	59.0	IMR90p2
25	E8	5.24	MAPK1_2	59.0	IMR90p2
26	E8	12.72	MAPK1_2	59.0	IMR90p2
27	E8	25.64	MAPK1_2	59.0	IMR90p2
28	E8	52.32	MAPK1_2	59.0	IMR90p2
29	E8	95.73	MAPK1_2	59.0	IMR90p2
30	E8	146.24	MAPK1_2	59.0	IMR90p2
31	E8	203.05	MAPK1_2	59.0	IMR90p2
32	E8	272.79	MAPK1_2	59.0	IMR90p2
33	E8	356.98	MAPK1_2	59.0	IMR90p2
34	E8	457.93	MAPK1_2	59.0	IMR90p2
35	E8	569.03	MAPK1_2	59.0	IMR90p2
36	E8	681.95	MAPK1_2	59.0	IMR90p2
37	E8	793.78	MAPK1_2	59.0	IMR90p2
38	E8	900.76	MAPK1_2	59.0	IMR90p2
39	E8	1001.79	MAPK1_2	59.0	IMR90p2
40	E8	1097.48	MAPK1_2	59.0	IMR90p2
1	F8	2.29	MAPK1_2	57.0	IMR90p2
2	F8	4.52	MAPK1_2	57.0	IMR90p2
3	F8	-0.15	MAPK1_2	57.0	IMR90p2
4	F8	0.26	MAPK1_2	57.0	IMR90p2
5	F8	4.43	MAPK1_2	57.0	IMR90p2
6	F8	-3.31	MAPK1_2	57.0	IMR90p2
7	F8	5.25	MAPK1_2	57.0	IMR90p2
8	F8	-0.14	MAPK1_2	57.0	IMR90p2
9	F8	-1.08	MAPK1_2	57.0	IMR90p2
10	F8	1.21	MAPK1_2	57.0	IMR90p2
11	F8	-0.17	MAPK1_2	57.0	IMR90p2
12	F8	-1.68	MAPK1_2	57.0	IMR90p2
13	F8	-7.48	MAPK1_2	57.0	IMR90p2
14	F8	2.17	MAPK1_2	57.0	IMR90p2
15	F8	3.86	MAPK1_2	57.0	IMR90p2
16	F8	-2.21	MAPK1_2	57.0	IMR90p2
17	F8	0.53	MAPK1_2	57.0	IMR90p2
18	F8	1.02	MAPK1_2	57.0	IMR90p2
19	F8	-2.17	MAPK1_2	57.0	IMR90p2
20	F8	1.8	MAPK1_2	57.0	IMR90p2
21	F8	-1.44	MAPK1_2	57.0	IMR90p2
22	F8	4.33	MAPK1_2	57.0	IMR90p2
23	F8	-1.32	MAPK1_2	57.0	IMR90p2
24	F8	0.13	MAPK1_2	57.0	IMR90p2
25	F8	1.76	MAPK1_2	57.0	IMR90p2
26	F8	4.81	MAPK1_2	57.0	IMR90p2
27	F8	15.29	MAPK1_2	57.0	IMR90p2
28	F8	31.6	MAPK1_2	57.0	IMR90p2
29	F8	53.27	MAPK1_2	57.0	IMR90p2
30	F8	84.61	MAPK1_2	57.0	IMR90p2
31	F8	124.86	MAPK1_2	57.0	IMR90p2
32	F8	175.64	MAPK1_2	57.0	IMR90p2
33	F8	238.56	MAPK1_2	57.0	IMR90p2
34	F8	312.56	MAPK1_2	57.0	IMR90p2
35	F8	402.13	MAPK1_2	57.0	IMR90p2
36	F8	501.96	MAPK1_2	57.0	IMR90p2
37	F8	604.96	MAPK1_2	57.0	IMR90p2
38	F8	706.44	MAPK1_2	57.0	IMR90p2
39	F8	803.61	MAPK1_2	57.0	IMR90p2
40	F8	900.5	MAPK1_2	57.0	IMR90p2
1	G8	-8.42	MAPK1_2	55.7	IMR90p2
2	G8	1.44	MAPK1_2	55.7	IMR90p2
3	G8	1.47	MAPK1_2	55.7	IMR90p2
4	G8	-1.91	MAPK1_2	55.7	IMR90p2
5	G8	0.92	MAPK1_2	55.7	IMR90p2
6	G8	1.42	MAPK1_2	55.7	IMR90p2
7	G8	3.27	MAPK1_2	55.7	IMR90p2
8	G8	0.05	MAPK1_2	55.7	IMR90p2
9	G8	-0.77	MAPK1_2	55.7	IMR90p2
10	G8	3.07	MAPK1_2	55.7	IMR90p2
11	G8	-0.36	MAPK1_2	55.7	IMR90p2
12	G8	-0.29	MAPK1_2	55.7	IMR90p2
13	G8	-1.42	MAPK1_2	55.7	IMR90p2
14	G8	1.92	MAPK1_2	55.7	IMR90p2
15	G8	-1.1	MAPK1_2	55.7	IMR90p2
16	G8	-1.26	MAPK1_2	55.7	IMR90p2
17	G8	1.26	MAPK1_2	55.7	IMR90p2
18	G8	-0.14	MAPK1_2	55.7	IMR90p2
19	G8	2.54	MAPK1_2	55.7	IMR90p2
20	G8	-1.34	MAPK1_2	55.7	IMR90p2
21	G8	1.94	MAPK1_2	55.7	IMR90p2
22	G8	-5.72	MAPK1_2	55.7	IMR90p2
23	G8	0.61	MAPK1_2	55.7	IMR90p2
24	G8	-3.03	MAPK1_2	55.7	IMR90p2
25	G8	3.35	MAPK1_2	55.7	IMR90p2
26	G8	5.51	MAPK1_2	55.7	IMR90p2
27	G8	2.66	MAPK1_2	55.7	IMR90p2
28	G8	16.05	MAPK1_2	55.7	IMR90p2
29	G8	26.58	MAPK1_2	55.7	IMR90p2
30	G8	49.02	MAPK1_2	55.7	IMR90p2
31	G8	81.43	MAPK1_2	55.7	IMR90p2
32	G8	129.4	MAPK1_2	55.7	IMR90p2
33	G8	180.44	MAPK1_2	55.7	IMR90p2
34	G8	262.09	MAPK1_2	55.7	IMR90p2
35	G8	349.98	MAPK1_2	55.7	IMR90p2
36	G8	442.82	MAPK1_2	55.7	IMR90p2
37	G8	546.18	MAPK1_2	55.7	IMR90p2
38	G8	646.39	MAPK1_2	55.7	IMR90p2
39	G8	745.18	MAPK1_2	55.7	IMR90p2
40	G8	836.82	MAPK1_2	55.7	IMR90p2
1	H8	-9.59	MAPK1_2	55.0	IMR90p2
2	H8	-2.23	MAPK1_2	55.0	IMR90p2
3	H8	-2.61	MAPK1_2	55.0	IMR90p2
4	H8	-0.04	MAPK1_2	55.0	IMR90p2
5	H8	-7.27	MAPK1_2	55.0	IMR90p2
6	H8	-1.54	MAPK1_2	55.0	IMR90p2
7	H8	-0.02	MAPK1_2	55.0	IMR90p2
8	H8	2.12	MAPK1_2	55.0	IMR90p2
9	H8	3.85	MAPK1_2	55.0	IMR90p2
10	H8	1.98	MAPK1_2	55.0	IMR90p2
11	H8	1.21	MAPK1_2	55.0	IMR90p2
12	H8	5.56	MAPK1_2	55.0	IMR90p2
13	H8	1.41	MAPK1_2	55.0	IMR90p2
14	H8	5.54	MAPK1_2	55.0	IMR90p2
15	H8	4.15	MAPK1_2	55.0	IMR90p2
16	H8	1.16	MAPK1_2	55.0	IMR90p2
17	H8	4.78	MAPK1_2	55.0	IMR90p2
18	H8	3.49	MAPK1_2	55.0	IMR90p2
19	H8	1.9	MAPK1_2	55.0	IMR90p2
20	H8	-1.58	MAPK1_2	55.0	IMR90p2
21	H8	0.84	MAPK1_2	55.0	IMR90p2
22	H8	-0.59	MAPK1_2	55.0	IMR90p2
23	H8	-1.24	MAPK1_2	55.0	IMR90p2
24	H8	1.1	MAPK1_2	55.0	IMR90p2
25	H8	-1.11	MAPK1_2	55.0	IMR90p2
26	H8	-5.29	MAPK1_2	55.0	IMR90p2
27	H8	-3.42	MAPK1_2	55.0	IMR90p2
28	H8	4.39	MAPK1_2	55.0	IMR90p2
29	H8	8.11	MAPK1_2	55.0	IMR90p2
30	H8	25.14	MAPK1_2	55.0	IMR90p2
31	H8	50.48	MAPK1_2	55.0	IMR90p2
32	H8	82.37	MAPK1_2	55.0	IMR90p2
33	H8	129.63	MAPK1_2	55.0	IMR90p2
34	H8	191.13	MAPK1_2	55.0	IMR90p2
35	H8	274.62	MAPK1_2	55.0	IMR90p2
36	H8	364.77	MAPK1_2	55.0	IMR90p2
37	H8	460.54	MAPK1_2	55.0	IMR90p2
38	H8	554.77	MAPK1_2	55.0	IMR90p2
39	H8	647.08	MAPK1_2	55.0	IMR90p2
40	H8	738.5	MAPK1_2	55.0	IMR90p2
1	A8	-10.8	MAPK1_2	65.0	IMR90p8
2	A8	1.06	MAPK1_2	65.0	IMR90p8
3	A8	2.68	MAPK1_2	65.0	IMR90p8
4	A8	5.32	MAPK1_2	65.0	IMR90p8
5	A8	-0.96	MAPK1_2	65.0	IMR90p8
6	A8	-2.49	MAPK1_2	65.0	IMR90p8
7	A8	-0.41	MAPK1_2	65.0	IMR90p8
8	A8	-4.85	MAPK1_2	65.0	IMR90p8
9	A8	4.31	MAPK1_2	65.0	IMR90p8
10	A8	2.08	MAPK1_2	65.0	IMR90p8
11	A8	-1.34	MAPK1_2	65.0	IMR90p8
12	A8	-0.45	MAPK1_2	65.0	IMR90p8
13	A8	0.31	MAPK1_2	65.0	IMR90p8
14	A8	1.56	MAPK1_2	65.0	IMR90p8
15	A8	0.26	MAPK1_2	65.0	IMR90p8
16	A8	-3.8	MAPK1_2	65.0	IMR90p8
17	A8	-1.53	MAPK1_2	65.0	IMR90p8
18	A8	1.78	MAPK1_2	65.0	IMR90p8
19	A8	3.67	MAPK1_2	65.0	IMR90p8
20	A8	-1.47	MAPK1_2	65.0	IMR90p8
21	A8	-1.88	MAPK1_2	65.0	IMR90p8
22	A8	-1.09	MAPK1_2	65.0	IMR90p8
23	A8	6.28	MAPK1_2	65.0	IMR90p8
24	A8	6.56	MAPK1_2	65.0	IMR90p8
25	A8	19.07	MAPK1_2	65.0	IMR90p8
26	A8	46.25	MAPK1_2	65.0	IMR90p8
27	A8	86.66	MAPK1_2	65.0	IMR90p8
28	A8	154.3	MAPK1_2	65.0	IMR90p8
29	A8	238.09	MAPK1_2	65.0	IMR90p8
30	A8	316.73	MAPK1_2	65.0	IMR90p8
31	A8	402.06	MAPK1_2	65.0	IMR90p8
32	A8	491.2	MAPK1_2	65.0	IMR90p8
33	A8	586.17	MAPK1_2	65.0	IMR90p8
34	A8	687.64	MAPK1_2	65.0	IMR90p8
35	A8	792.48	MAPK1_2	65.0	IMR90p8
36	A8	898.05	MAPK1_2	65.0	IMR90p8
37	A8	1003.23	MAPK1_2	65.0	IMR90p8
38	A8	1104.79	MAPK1_2	65.0	IMR90p8
39	A8	1201.14	MAPK1_2	65.0	IMR90p8
40	A8	1290.11	MAPK1_2	65.0	IMR90p8
1	B8	-1.46	MAPK1_2	64.5	IMR90p8
2	B8	-0.05	MAPK1_2	64.5	IMR90p8
3	B8	4.45	MAPK1_2	64.5	IMR90p8
4	B8	1.6	MAPK1_2	64.5	IMR90p8
5	B8	-0.18	MAPK1_2	64.5	IMR90p8
6	B8	-0.66	MAPK1_2	64.5	IMR90p8
7	B8	1.29	MAPK1_2	64.5	IMR90p8
8	B8	-0.56	MAPK1_2	64.5	IMR90p8
9	B8	-2.49	MAPK1_2	64.5	IMR90p8
10	B8	1.21	MAPK1_2	64.5	IMR90p8
11	B8	2.18	MAPK1_2	64.5	IMR90p8
12	B8	-4.07	MAPK1_2	64.5	IMR90p8
13	B8	1.15	MAPK1_2	64.5	IMR90p8
14	B8	1.11	MAPK1_2	64.5	IMR90p8
15	B8	-2.02	MAPK1_2	64.5	IMR90p8
16	B8	-1.54	MAPK1_2	64.5	IMR90p8
17	B8	-1.15	MAPK1_2	64.5	IMR90p8
18	B8	-1.06	MAPK1_2	64.5	IMR90p8
19	B8	-1.6	MAPK1_2	64.5	IMR90p8
20	B8	-1.36	MAPK1_2	64.5	IMR90p8
21	B8	-1.04	MAPK1_2	64.5	IMR90p8
22	B8	2.02	MAPK1_2	64.5	IMR90p8
23	B8	7.85	MAPK1_2	64.5	IMR90p8
24	B8	14.91	MAPK1_2	64.5	IMR90p8
25	B8	31.61	MAPK1_2	64.5	IMR90p8
26	B8	64.61	MAPK1_2	64.5	IMR90p8
27	B8	124.55	MAPK1_2	64.5	IMR90p8
28	B8	208.2	MAPK1_2	64.5	IMR90p8
29	B8	292.25	MAPK1_2	64.5	IMR90p8
30	B8	378.78	MAPK1_2	64.5	IMR90p8
31	B8	470.57	MAPK1_2	64.5	IMR90p8
32	B8	568.82	MAPK1_2	64.5	IMR90p8
33	B8	674.02	MAPK1_2	64.5	IMR90p8
34	B8	783.8	MAPK1_2	64.5	IMR90p8
35	B8	895.52	MAPK1_2	64.5	IMR90p8
36	B8	1009.57	MAPK1_2	64.5	IMR90p8
37	B8	1120.51	MAPK1_2	64.5	IMR90p8
38	B8	1230.97	MAPK1_2	64.5	IMR90p8
39	B8	1334.45	MAPK1_2	64.5	IMR90p8
40	B8	1434.58	MAPK1_2	64.5	IMR90p8
1	C8	-1.38	MAPK1_2	63.3	IMR90p8
2	C8	4.2	MAPK1_2	63.3	IMR90p8
3	C8	4.61	MAPK1_2	63.3	IMR90p8
4	C8	4.8	MAPK1_2	63.3	IMR90p8
5	C8	-0.25	MAPK1_2	63.3	IMR90p8
6	C8	-0.87	MAPK1_2	63.3	IMR90p8
7	C8	1.6	MAPK1_2	63.3	IMR90p8
8	C8	-1.46	MAPK1_2	63.3	IMR90p8
9	C8	-1.45	MAPK1_2	63.3	IMR90p8
10	C8	2.16	MAPK1_2	63.3	IMR90p8
11	C8	2.43	MAPK1_2	63.3	IMR90p8
12	C8	1.8	MAPK1_2	63.3	IMR90p8
13	C8	-1.22	MAPK1_2	63.3	IMR90p8
14	C8	-5.39	MAPK1_2	63.3	IMR90p8
15	C8	0.05	MAPK1_2	63.3	IMR90p8
16	C8	-1.44	MAPK1_2	63.3	IMR90p8
17	C8	-3.89	MAPK1_2	63.3	IMR90p8
18	C8	-2.37	MAPK1_2	63.3	IMR90p8
19	C8	-3.46	MAPK1_2	63.3	IMR90p8
20	C8	-3.66	MAPK1_2	63.3	IMR90p8
21	C8	0.35	MAPK1_2	63.3	IMR90p8
22	C8	-2.7	MAPK1_2	63.3	IMR90p8
23	C8	3.52	MAPK1_2	63.3	IMR90p8
24	C8	14.97	MAPK1_2	63.3	IMR90p8
25	C8	23.39	MAPK1_2	63.3	IMR90p8
26	C8	63.71	MAPK1_2	63.3	IMR90p8
27	C8	118.72	MAPK1_2	63.3	IMR90p8
28	C8	199.46	MAPK1_2	63.3	IMR90p8
29	C8	284.52	MAPK1_2	63.3	IMR90p8
30	C8	370.96	MAPK1_2	63.3	IMR90p8
31	C8	458.8	MAPK1_2	63.3	IMR90p8
32	C8	553.37	MAPK1_2	63.3	IMR90p8
33	C8	654.23	MAPK1_2	63.3	IMR90p8
34	C8	768.29	MAPK1_2	63.3	IMR90p8
35	C8	881.72	MAPK1_2	63.3	IMR90p8
36	C8	997.85	MAPK1_2	63.3	IMR90p8
37	C8	1109.36	MAPK1_2	63.3	IMR90p8
38	C8	1224.0	MAPK1_2	63.3	IMR90p8
39	C8	1332.64	MAPK1_2	63.3	IMR90p8
40	C8	1434.93	MAPK1_2	63.3	IMR90p8
1	D8	-4.15	MAPK1_2	61.4	IMR90p8
2	D8	3.27	MAPK1_2	61.4	IMR90p8
3	D8	1.11	MAPK1_2	61.4	IMR90p8
4	D8	1.41	MAPK1_2	61.4	IMR90p8
5	D8	0.64	MAPK1_2	61.4	IMR90p8
6	D8	-0.05	MAPK1_2	61.4	IMR90p8
7	D8	-0.83	MAPK1_2	61.4	IMR90p8
8	D8	2.26	MAPK1_2	61.4	IMR90p8
9	D8	1.4	MAPK1_2	61.4	IMR90p8
10	D8	1.14	MAPK1_2	61.4	IMR90p8
11	D8	-3.18	MAPK1_2	61.4	IMR90p8
12	D8	-1.16	MAPK1_2	61.4	IMR90p8
13	D8	1.34	MAPK1_2	61.4	IMR90p8
14	D8	-2.24	MAPK1_2	61.4	IMR90p8
15	D8	1.32	MAPK1_2	61.4	IMR90p8
16	D8	2.13	MAPK1_2	61.4	IMR90p8
17	D8	-2.29	MAPK1_2	61.4	IMR90p8
18	D8	-1.24	MAPK1_2	61.4	IMR90p8
19	D8	-3.54	MAPK1_2	61.4	IMR90p8
20	D8	-0.29	MAPK1_2	61.4	IMR90p8
21	D8	-0.95	MAPK1_2	61.4	IMR90p8
22	D8	2.21	MAPK1_2	61.4	IMR90p8
23	D8	2.42	MAPK1_2	61.4	IMR90p8
24	D8	3.09	MAPK1_2	61.4	IMR90p8
25	D8	20.07	MAPK1_2	61.4	IMR90p8
26	D8	35.13	MAPK1_2	61.4	IMR90p8
27	D8	75.24	MAPK1_2	61.4	IMR90p8
28	D8	127.75	MAPK1_2	61.4	IMR90p8
29	D8	202.8	MAPK1_2	61.4	IMR90p8
30	D8	277.58	MAPK1_2	61.4	IMR90p8
31	D8	354.65	MAPK1_2	61.4	IMR90p8
32	D8	435.51	MAPK1_2	61.4	IMR90p8
33	D8	522.11	MAPK1_2	61.4	IMR90p8
34	D8	619.12	MAPK1_2	61.4	IMR90p8
35	D8	720.55	MAPK1_2	61.4	IMR90p8
36	D8	827.06	MAPK1_2	61.4	IMR90p8
37	D8	934.2	MAPK1_2	61.4	IMR90p8
38	D8	1042.63	MAPK1_2	61.4	IMR90p8
39	D8	1148.98	MAPK1_2	61.4	IMR90p8
40	D8	1251.58	MAPK1_2	61.4	IMR90p8
1	E8	-1.71	MAPK1_2	59.0	IMR90p8
2	E8	6.3	MAPK1_2	59.0	IMR90p8
3	E8	2.08	MAPK1_2	59.0	IMR90p8
4	E8	-1.21	MAPK1_2	59.0	IMR90p8
5	E8	-0.98	MAPK1_2	59.0	IMR90p8
6	E8	1.93	MAPK1_2	59.0	IMR90p8
7	E8	2.86	MAPK1_2	59.0	IMR90p8
8	E8	-1.58	MAPK1_2	59.0	IMR90p8
9	E8	0.62	MAPK1_2	59.0	IMR90p8
10	E8	-2.58	MAPK1_2	59.0	IMR90p8
11	E8	2.21	MAPK1_2	59.0	IMR90p8
12	E8	-0.17	MAPK1_2	59.0	IMR90p8
13	E8	-0.46	MAPK1_2	59.0	IMR90p8
14	E8	-0.12	MAPK1_2	59.0	IMR90p8
15	E8	3.04	MAPK1_2	59.0	IMR90p8
16	E8	1.64	MAPK1_2	59.0	IMR90p8
17	E8	-1.66	MAPK1_2	59.0	IMR90p8
18	E8	-0.51	MAPK1_2	59.0	IMR90p8
19	E8	-0.22	MAPK1_2	59.0	IMR90p8
20	E8	2.13	MAPK1_2	59.0	IMR90p8
21	E8	-0.75	MAPK1_2	59.0	IMR90p8
22	E8	-2.5	MAPK1_2	59.0	IMR90p8
23	E8	1.96	MAPK1_2	59.0	IMR90p8
24	E8	1.93	MAPK1_2	59.0	IMR90p8
25	E8	6.92	MAPK1_2	59.0	IMR90p8
26	E8	14.74	MAPK1_2	59.0	IMR90p8
27	E8	31.71	MAPK1_2	59.0	IMR90p8
28	E8	61.21	MAPK1_2	59.0	IMR90p8
29	E8	111.17	MAPK1_2	59.0	IMR90p8
30	E8	177.37	MAPK1_2	59.0	IMR90p8
31	E8	250.89	MAPK1_2	59.0	IMR90p8
32	E8	325.03	MAPK1_2	59.0	IMR90p8
33	E8	400.9	MAPK1_2	59.0	IMR90p8
34	E8	483.08	MAPK1_2	59.0	IMR90p8
35	E8	574.01	MAPK1_2	59.0	IMR90p8
36	E8	673.98	MAPK1_2	59.0	IMR90p8
37	E8	779.4	MAPK1_2	59.0	IMR90p8
38	E8	890.51	MAPK1_2	59.0	IMR90p8
39	E8	1003.31	MAPK1_2	59.0	IMR90p8
40	E8	1116.8	MAPK1_2	59.0	IMR90p8
1	F8	-4.07	MAPK1_2	57.0	IMR90p8
2	F8	2.73	MAPK1_2	57.0	IMR90p8
3	F8	1.79	MAPK1_2	57.0	IMR90p8
4	F8	3.78	MAPK1_2	57.0	IMR90p8
5	F8	4.02	MAPK1_2	57.0	IMR90p8
6	F8	1.81	MAPK1_2	57.0	IMR90p8
7	F8	-0.05	MAPK1_2	57.0	IMR90p8
8	F8	-1.15	MAPK1_2	57.0	IMR90p8
9	F8	-2.45	MAPK1_2	57.0	IMR90p8
10	F8	4.29	MAPK1_2	57.0	IMR90p8
11	F8	0.09	MAPK1_2	57.0	IMR90p8
12	F8	0.46	MAPK1_2	57.0	IMR90p8
13	F8	2.96	MAPK1_2	57.0	IMR90p8
14	F8	0.14	MAPK1_2	57.0	IMR90p8
15	F8	2.71	MAPK1_2	57.0	IMR90p8
16	F8	-6.24	MAPK1_2	57.0	IMR90p8
17	F8	-7.77	MAPK1_2	57.0	IMR90p8
18	F8	-4.84	MAPK1_2	57.0	IMR90p8
19	F8	2.63	MAPK1_2	57.0	IMR90p8
20	F8	-3.31	MAPK1_2	57.0	IMR90p8
21	F8	4.75	MAPK1_2	57.0	IMR90p8
22	F8	2.53	MAPK1_2	57.0	IMR90p8
23	F8	2.43	MAPK1_2	57.0	IMR90p8
24	F8	6.41	MAPK1_2	57.0	IMR90p8
25	F8	2.7	MAPK1_2	57.0	IMR90p8
26	F8	3.99	MAPK1_2	57.0	IMR90p8
27	F8	11.86	MAPK1_2	57.0	IMR90p8
28	F8	25.27	MAPK1_2	57.0	IMR90p8
29	F8	40.5	MAPK1_2	57.0	IMR90p8
30	F8	77.28	MAPK1_2	57.0	IMR90p8
31	F8	128.43	MAPK1_2	57.0	IMR90p8
32	F8	190.31	MAPK1_2	57.0	IMR90p8
33	F8	238.46	MAPK1_2	57.0	IMR90p8
34	F8	300.13	MAPK1_2	57.0	IMR90p8
35	F8	364.57	MAPK1_2	57.0	IMR90p8
36	F8	437.71	MAPK1_2	57.0	IMR90p8
37	F8	517.36	MAPK1_2	57.0	IMR90p8
38	F8	604.46	MAPK1_2	57.0	IMR90p8
39	F8	693.71	MAPK1_2	57.0	IMR90p8
40	F8	782.64	MAPK1_2	57.0	IMR90p8
1	G8	0.45	MAPK1_2	55.7	IMR90p8
2	G8	6.62	MAPK1_2	55.7	IMR90p8
3	G8	2.07	MAPK1_2	55.7	IMR90p8
4	G8	1.68	MAPK1_2	55.7	IMR90p8
5	G8	1.86	MAPK1_2	55.7	IMR90p8
6	G8	7.99	MAPK1_2	55.7	IMR90p8
7	G8	-0.87	MAPK1_2	55.7	IMR90p8
8	G8	0.32	MAPK1_2	55.7	IMR90p8
9	G8	-1.2	MAPK1_2	55.7	IMR90p8
10	G8	-5.72	MAPK1_2	55.7	IMR90p8
11	G8	-2.73	MAPK1_2	55.7	IMR90p8
12	G8	1.86	MAPK1_2	55.7	IMR90p8
13	G8	-0.86	MAPK1_2	55.7	IMR90p8
14	G8	0.18	MAPK1_2	55.7	IMR90p8
15	G8	1.57	MAPK1_2	55.7	IMR90p8
16	G8	-3.98	MAPK1_2	55.7	IMR90p8
17	G8	-0.97	MAPK1_2	55.7	IMR90p8
18	G8	-5.39	MAPK1_2	55.7	IMR90p8
19	G8	-0.29	MAPK1_2	55.7	IMR90p8
20	G8	-1.76	MAPK1_2	55.7	IMR90p8
21	G8	0.66	MAPK1_2	55.7	IMR90p8
22	G8	1.18	MAPK1_2	55.7	IMR90p8
23	G8	4.63	MAPK1_2	55.7	IMR90p8
24	G8	-5.0	MAPK1_2	55.7	IMR90p8
25	G8	-0.2	MAPK1_2	55.7	IMR90p8
26	G8	6.65	MAPK1_2	55.7	IMR90p8
27	G8	3.59	MAPK1_2	55.7	IMR90p8
28	G8	9.68	MAPK1_2	55.7	IMR90p8
29	G8	28.13	MAPK1_2	55.7	IMR90p8
30	G8	41.84	MAPK1_2	55.7	IMR90p8
31	G8	74.58	MAPK1_2	55.7	IMR90p8
32	G8	126.84	MAPK1_2	55.7	IMR90p8
33	G8	176.78	MAPK1_2	55.7	IMR90p8
34	G8	220.53	MAPK1_2	55.7	IMR90p8
35	G8	276.39	MAPK1_2	55.7	IMR90p8
36	G8	333.81	MAPK1_2	55.7	IMR90p8
37	G8	398.66	MAPK1_2	55.7	IMR90p8
38	G8	470.49	MAPK1_2	55.7	IMR90p8
39	G8	546.8	MAPK1_2	55.7	IMR90p8
40	G8	621.72	MAPK1_2	55.7	IMR90p8
1	H8	-3.25	MAPK1_2	55.0	IMR90p8
2	H8	-3.18	MAPK1_2	55.0	IMR90p8
3	H8	4.89	MAPK1_2	55.0	IMR90p8
4	H8	3.59	MAPK1_2	55.0	IMR90p8
5	H8	4.8	MAPK1_2	55.0	IMR90p8
6	H8	-1.25	MAPK1_2	55.0	IMR90p8
7	H8	2.36	MAPK1_2	55.0	IMR90p8
8	H8	0.88	MAPK1_2	55.0	IMR90p8
9	H8	1.33	MAPK1_2	55.0	IMR90p8
10	H8	-3.75	MAPK1_2	55.0	IMR90p8
11	H8	-1.05	MAPK1_2	55.0	IMR90p8
12	H8	-6.65	MAPK1_2	55.0	IMR90p8
13	H8	-0.56	MAPK1_2	55.0	IMR90p8
14	H8	-5.7	MAPK1_2	55.0	IMR90p8
15	H8	0.75	MAPK1_2	55.0	IMR90p8
16	H8	-3.33	MAPK1_2	55.0	IMR90p8
17	H8	0.74	MAPK1_2	55.0	IMR90p8
18	H8	-0.4	MAPK1_2	55.0	IMR90p8
19	H8	-0.26	MAPK1_2	55.0	IMR90p8
20	H8	0.94	MAPK1_2	55.0	IMR90p8
21	H8	-0.56	MAPK1_2	55.0	IMR90p8
22	H8	2.24	MAPK1_2	55.0	IMR90p8
23	H8	-0.38	MAPK1_2	55.0	IMR90p8
24	H8	1.05	MAPK1_2	55.0	IMR90p8
25	H8	-0.8	MAPK1_2	55.0	IMR90p8
26	H8	-3.11	MAPK1_2	55.0	IMR90p8
27	H8	2.79	MAPK1_2	55.0	IMR90p8
28	H8	8.55	MAPK1_2	55.0	IMR90p8
29	H8	9.92	MAPK1_2	55.0	IMR90p8
30	H8	26.03	MAPK1_2	55.0	IMR90p8
31	H8	49.13	MAPK1_2	55.0	IMR90p8
32	H8	81.31	MAPK1_2	55.0	IMR90p8
33	H8	126.83	MAPK1_2	55.0	IMR90p8
34	H8	173.4	MAPK1_2	55.0	IMR90p8
35	H8	218.44	MAPK1_2	55.0	IMR90p8
36	H8	268.94	MAPK1_2	55.0	IMR90p8
37	H8	321.95	MAPK1_2	55.0	IMR90p8
38	H8	380.92	MAPK1_2	55.0	IMR90p8
39	H8	445.4	MAPK1_2	55.0	IMR90p8
40	H8	512.7	MAPK1_2	55.0	IMR90p8
