# Supplementary material for: Primer PICKR: literature-mined scoring platform for robust RT–qPCR primers
Source: Nat Commun. 2026 May 28;17:6938. doi: 10.1038/s41467-026-73648-2 (PMC13388996; doi:10.1038/s41467-026-73648-2)
Supplement: Supplementary file 11 — Source Data [file 41467_2026_73648_MOESM11_ESM.zip › Suppl_Fig_S16/melting_curve_data_PDNB_3.csv]

Temperature	Well	Derivative	Target	melt temp	Replicate
55.0	A10	-0.568677052017165	PDNB_3	65.0	IMR90p11
55.5	A10	-1.2321336127053	PDNB_3	65.0	IMR90p11
56.0	A10	-1.13735410403569	PDNB_3	65.0	IMR90p11
56.5	A10	-1.13735410403365	PDNB_3	65.0	IMR90p11
57.0	A10	-1.13735410404263	PDNB_3	65.0	IMR90p11
57.5	A10	-1.73616355035495	PDNB_3	65.0	IMR90p11
58.0	A10	2.06786172843874	PDNB_3	65.0	IMR90p11
58.5	A10	8.44994710780065	PDNB_3	65.0	IMR90p11
59.0	A10	13.7460950505434	PDNB_3	65.0	IMR90p11
59.5	A10	19.9597973972517	PDNB_3	65.0	IMR90p11
60.0	A10	25.5270697712241	PDNB_3	65.0	IMR90p11
60.5	A10	29.1415941333503	PDNB_3	65.0	IMR90p11
61.0	A10	32.2868824884259	PDNB_3	65.0	IMR90p11
61.5	A10	35.0674738827425	PDNB_3	65.0	IMR90p11
62.0	A10	36.5786643876675	PDNB_3	65.0	IMR90p11
62.5	A10	38.6551367781269	PDNB_3	65.0	IMR90p11
63.0	A10	40.6092768450878	PDNB_3	65.0	IMR90p11
63.5	A10	43.0831768427068	PDNB_3	65.0	IMR90p11
64.0	A10	47.9204031809112	PDNB_3	65.0	IMR90p11
64.5	A10	54.600084587285	PDNB_3	65.0	IMR90p11
65.0	A10	61.775587247841	PDNB_3	65.0	IMR90p11
65.5	A10	71.7907845139864	PDNB_3	65.0	IMR90p11
66.0	A10	82.7101718636359	PDNB_3	65.0	IMR90p11
66.5	A10	90.4825700742631	PDNB_3	65.0	IMR90p11
67.0	A10	96.5104989530437	PDNB_3	65.0	IMR90p11
67.5	A10	101.924888668246	PDNB_3	65.0	IMR90p11
68.0	A10	104.360576185346	PDNB_3	65.0	IMR90p11
68.5	A10	104.380349623555	PDNB_3	65.0	IMR90p11
69.0	A10	105.021656799134	PDNB_3	65.0	IMR90p11
69.5	A10	105.559440180091	PDNB_3	65.0	IMR90p11
70.0	A10	104.808010908239	PDNB_3	65.0	IMR90p11
70.5	A10	103.902869574964	PDNB_3	65.0	IMR90p11
71.0	A10	103.961185490629	PDNB_3	65.0	IMR90p11
71.5	A10	104.148886732224	PDNB_3	65.0	IMR90p11
72.0	A10	104.567240765967	PDNB_3	65.0	IMR90p11
72.5	A10	106.048223896976	PDNB_3	65.0	IMR90p11
73.0	A10	107.713977794937	PDNB_3	65.0	IMR90p11
73.5	A10	107.91445902992	PDNB_3	65.0	IMR90p11
74.0	A10	107.93037580985	PDNB_3	65.0	IMR90p11
74.5	A10	107.561072021309	PDNB_3	65.0	IMR90p11
75.0	A10	105.506051480566	PDNB_3	65.0	IMR90p11
75.5	A10	104.371868667329	PDNB_3	65.0	IMR90p11
76.0	A10	105.14402515913	PDNB_3	65.0	IMR90p11
76.5	A10	105.470185546426	PDNB_3	65.0	IMR90p11
77.0	A10	106.822519954678	PDNB_3	65.0	IMR90p11
77.5	A10	114.89062267428	PDNB_3	65.0	IMR90p11
78.0	A10	134.639512494879	PDNB_3	65.0	IMR90p11
78.5	A10	167.948801381796	PDNB_3	65.0	IMR90p11
79.0	A10	211.716527823822	PDNB_3	65.0	IMR90p11
79.5	A10	261.49951850467	PDNB_3	65.0	IMR90p11
80.0	A10	308.724771563928	PDNB_3	65.0	IMR90p11
80.5	A10	336.548725845315	PDNB_3	65.0	IMR90p11
81.0	A10	336.349643963938	PDNB_3	65.0	IMR90p11
81.5	A10	313.572885419358	PDNB_3	65.0	IMR90p11
82.0	A10	271.623847082025	PDNB_3	65.0	IMR90p11
82.5	A10	214.271138635275	PDNB_3	65.0	IMR90p11
83.0	A10	154.702718487494	PDNB_3	65.0	IMR90p11
83.5	A10	103.213333860487	PDNB_3	65.0	IMR90p11
84.0	A10	61.9141094481861	PDNB_3	65.0	IMR90p11
84.5	A10	33.0808263340872	PDNB_3	65.0	IMR90p11
85.0	A10	16.4228624464547	PDNB_3	65.0	IMR90p11
85.5	A10	7.95182493479319	PDNB_3	65.0	IMR90p11
86.0	A10	5.11273224439378	PDNB_3	65.0	IMR90p11
86.5	A10	4.82770094247616	PDNB_3	65.0	IMR90p11
87.0	A10	3.71989074115828	PDNB_3	65.0	IMR90p11
87.5	A10	2.14542782620703	PDNB_3	65.0	IMR90p11
88.0	A10	2.02853166887303	PDNB_3	65.0	IMR90p11
88.5	A10	1.94498716836756	PDNB_3	65.0	IMR90p11
89.0	A10	1.18374370668056	PDNB_3	65.0	IMR90p11
89.5	A10	1.19455616162526	PDNB_3	65.0	IMR90p11
90.0	A10	1.90992346847116	PDNB_3	65.0	IMR90p11
90.5	A10	1.96185870965911	PDNB_3	65.0	IMR90p11
91.0	A10	1.7566897234999	PDNB_3	65.0	IMR90p11
91.5	A10	2.01516773502112	PDNB_3	65.0	IMR90p11
92.0	A10	2.01188634178601	PDNB_3	65.0	IMR90p11
92.5	A10	2.00131725311377	PDNB_3	65.0	IMR90p11
93.0	A10	2.38906540391804	PDNB_3	65.0	IMR90p11
93.5	A10	2.45338235048848	PDNB_3	65.0	IMR90p11
94.0	A10	2.62031643451797	PDNB_3	65.0	IMR90p11
94.5	A10	2.29227905034128	PDNB_3	65.0	IMR90p11
95.0	A10	0.640357943026231	PDNB_3	65.0	IMR90p11
55.0	B10	4.14199785180779	PDNB_3	64.5	IMR90p11
55.5	B10	8.9743286789153	PDNB_3	64.5	IMR90p11
56.0	B10	8.28399570361319	PDNB_3	64.5	IMR90p11
56.5	B10	8.2839957036133	PDNB_3	64.5	IMR90p11
57.0	B10	8.28399570361989	PDNB_3	64.5	IMR90p11
57.5	B10	7.9453028070335	PDNB_3	64.5	IMR90p11
58.0	B10	9.9651448985021	PDNB_3	64.5	IMR90p11
58.5	B10	14.5227388539608	PDNB_3	64.5	IMR90p11
59.0	B10	18.2379483280747	PDNB_3	64.5	IMR90p11
59.5	B10	21.4080035858748	PDNB_3	64.5	IMR90p11
60.0	B10	25.8808668850173	PDNB_3	64.5	IMR90p11
60.5	B10	31.0521296450145	PDNB_3	64.5	IMR90p11
61.0	B10	35.5615444471766	PDNB_3	64.5	IMR90p11
61.5	B10	39.983855788347	PDNB_3	64.5	IMR90p11
62.0	B10	43.7598447536298	PDNB_3	64.5	IMR90p11
62.5	B10	46.0845226383216	PDNB_3	64.5	IMR90p11
63.0	B10	48.0238148032041	PDNB_3	64.5	IMR90p11
63.5	B10	50.5843043291745	PDNB_3	64.5	IMR90p11
64.0	B10	53.8068696746689	PDNB_3	64.5	IMR90p11
64.5	B10	58.8624643176146	PDNB_3	64.5	IMR90p11
65.0	B10	66.3382281379639	PDNB_3	64.5	IMR90p11
65.5	B10	75.2026647436356	PDNB_3	64.5	IMR90p11
66.0	B10	84.2714607262034	PDNB_3	64.5	IMR90p11
66.5	B10	92.2166988642972	PDNB_3	64.5	IMR90p11
67.0	B10	98.2595314382819	PDNB_3	64.5	IMR90p11
67.5	B10	102.176577417843	PDNB_3	64.5	IMR90p11
68.0	B10	104.075241500731	PDNB_3	64.5	IMR90p11
68.5	B10	104.869360274447	PDNB_3	64.5	IMR90p11
69.0	B10	105.722738421081	PDNB_3	64.5	IMR90p11
69.5	B10	106.675572148988	PDNB_3	64.5	IMR90p11
70.0	B10	107.337433672106	PDNB_3	64.5	IMR90p11
70.5	B10	107.880717027402	PDNB_3	64.5	IMR90p11
71.0	B10	108.32967330894	PDNB_3	64.5	IMR90p11
71.5	B10	108.840201286814	PDNB_3	64.5	IMR90p11
72.0	B10	109.469941051779	PDNB_3	64.5	IMR90p11
72.5	B10	110.241289617722	PDNB_3	64.5	IMR90p11
73.0	B10	111.260677437187	PDNB_3	64.5	IMR90p11
73.5	B10	112.40667583703	PDNB_3	64.5	IMR90p11
74.0	B10	112.859146602555	PDNB_3	64.5	IMR90p11
74.5	B10	112.199021642817	PDNB_3	64.5	IMR90p11
75.0	B10	111.31285874368	PDNB_3	64.5	IMR90p11
75.5	B10	110.366122737338	PDNB_3	64.5	IMR90p11
76.0	B10	108.722683613317	PDNB_3	64.5	IMR90p11
76.5	B10	107.82455904081	PDNB_3	64.5	IMR90p11
77.0	B10	110.602836850847	PDNB_3	64.5	IMR90p11
77.5	B10	120.745317973821	PDNB_3	64.5	IMR90p11
78.0	B10	144.667855288409	PDNB_3	64.5	IMR90p11
78.5	B10	183.899742501899	PDNB_3	64.5	IMR90p11
79.0	B10	232.376341414057	PDNB_3	64.5	IMR90p11
79.5	B10	284.336724323683	PDNB_3	64.5	IMR90p11
80.0	B10	330.656144040625	PDNB_3	64.5	IMR90p11
80.5	B10	354.911288327508	PDNB_3	64.5	IMR90p11
81.0	B10	350.526305518001	PDNB_3	64.5	IMR90p11
81.5	B10	324.579597108682	PDNB_3	64.5	IMR90p11
82.0	B10	280.473092407429	PDNB_3	64.5	IMR90p11
82.5	B10	221.364364108906	PDNB_3	64.5	IMR90p11
83.0	B10	160.391871958786	PDNB_3	64.5	IMR90p11
83.5	B10	108.571854256125	PDNB_3	64.5	IMR90p11
84.0	B10	66.3455924239757	PDNB_3	64.5	IMR90p11
84.5	B10	34.9665494283964	PDNB_3	64.5	IMR90p11
85.0	B10	17.1505095308855	PDNB_3	64.5	IMR90p11
85.5	B10	9.16368821198637	PDNB_3	64.5	IMR90p11
86.0	B10	5.39136431906155	PDNB_3	64.5	IMR90p11
86.5	B10	3.74505306438306	PDNB_3	64.5	IMR90p11
87.0	B10	3.0133394459632	PDNB_3	64.5	IMR90p11
87.5	B10	2.37694131166609	PDNB_3	64.5	IMR90p11
88.0	B10	1.99762543885015	PDNB_3	64.5	IMR90p11
88.5	B10	1.98635320017206	PDNB_3	64.5	IMR90p11
89.0	B10	2.12424685048916	PDNB_3	64.5	IMR90p11
89.5	B10	2.44418954488924	PDNB_3	64.5	IMR90p11
90.0	B10	2.46843740086922	PDNB_3	64.5	IMR90p11
90.5	B10	2.52177763487958	PDNB_3	64.5	IMR90p11
91.0	B10	2.77850558113494	PDNB_3	64.5	IMR90p11
91.5	B10	3.14737707179131	PDNB_3	64.5	IMR90p11
92.0	B10	3.19478486640071	PDNB_3	64.5	IMR90p11
92.5	B10	2.83179083719267	PDNB_3	64.5	IMR90p11
93.0	B10	2.50026503018148	PDNB_3	64.5	IMR90p11
93.5	B10	1.35910113187248	PDNB_3	64.5	IMR90p11
94.0	B10	0.633949837034493	PDNB_3	64.5	IMR90p11
94.5	B10	-1.24736422008471	PDNB_3	64.5	IMR90p11
95.0	B10	-1.38880945793778	PDNB_3	64.5	IMR90p11
55.0	C10	7.74511587965412	PDNB_3	63.3	IMR90p11
55.5	C10	16.781084405917	PDNB_3	63.3	IMR90p11
56.0	C10	15.490231759308	PDNB_3	63.3	IMR90p11
56.5	C10	15.4902317593017	PDNB_3	63.3	IMR90p11
57.0	C10	15.4902317593526	PDNB_3	63.3	IMR90p11
57.5	C10	15.224445313719	PDNB_3	63.3	IMR90p11
58.0	C10	16.8931980545883	PDNB_3	63.3	IMR90p11
58.5	C10	19.6584399100518	PDNB_3	63.3	IMR90p11
59.0	C10	23.4462183673704	PDNB_3	63.3	IMR90p11
59.5	C10	28.6813989667709	PDNB_3	63.3	IMR90p11
60.0	C10	31.0738845637738	PDNB_3	63.3	IMR90p11
60.5	C10	33.1687878206195	PDNB_3	63.3	IMR90p11
61.0	C10	37.2324729571384	PDNB_3	63.3	IMR90p11
61.5	C10	40.1755082064249	PDNB_3	63.3	IMR90p11
62.0	C10	42.1571021028702	PDNB_3	63.3	IMR90p11
62.5	C10	45.3217917268943	PDNB_3	63.3	IMR90p11
63.0	C10	48.2630603595887	PDNB_3	63.3	IMR90p11
63.5	C10	50.4945499938361	PDNB_3	63.3	IMR90p11
64.0	C10	53.3949791222373	PDNB_3	63.3	IMR90p11
64.5	C10	57.5413431085304	PDNB_3	63.3	IMR90p11
65.0	C10	62.8660797806574	PDNB_3	63.3	IMR90p11
65.5	C10	70.8314180109538	PDNB_3	63.3	IMR90p11
66.0	C10	79.4291304465728	PDNB_3	63.3	IMR90p11
66.5	C10	87.5340794378426	PDNB_3	63.3	IMR90p11
67.0	C10	95.5577944151743	PDNB_3	63.3	IMR90p11
67.5	C10	100.995461097654	PDNB_3	63.3	IMR90p11
68.0	C10	103.528098715394	PDNB_3	63.3	IMR90p11
68.5	C10	105.532303079774	PDNB_3	63.3	IMR90p11
69.0	C10	106.10868328077	PDNB_3	63.3	IMR90p11
69.5	C10	105.366707693613	PDNB_3	63.3	IMR90p11
70.0	C10	106.781056928703	PDNB_3	63.3	IMR90p11
70.5	C10	107.325165571091	PDNB_3	63.3	IMR90p11
71.0	C10	106.738486300845	PDNB_3	63.3	IMR90p11
71.5	C10	108.093012692054	PDNB_3	63.3	IMR90p11
72.0	C10	109.355760418839	PDNB_3	63.3	IMR90p11
72.5	C10	109.130866648873	PDNB_3	63.3	IMR90p11
73.0	C10	110.982035041068	PDNB_3	63.3	IMR90p11
73.5	C10	113.265036899426	PDNB_3	63.3	IMR90p11
74.0	C10	113.693798418727	PDNB_3	63.3	IMR90p11
74.5	C10	115.096565554195	PDNB_3	63.3	IMR90p11
75.0	C10	116.673105350773	PDNB_3	63.3	IMR90p11
75.5	C10	116.315533683635	PDNB_3	63.3	IMR90p11
76.0	C10	115.795508790848	PDNB_3	63.3	IMR90p11
76.5	C10	116.121844639033	PDNB_3	63.3	IMR90p11
77.0	C10	117.694982020958	PDNB_3	63.3	IMR90p11
77.5	C10	126.052937042052	PDNB_3	63.3	IMR90p11
78.0	C10	149.219345222931	PDNB_3	63.3	IMR90p11
78.5	C10	188.399190015601	PDNB_3	63.3	IMR90p11
79.0	C10	237.711750649137	PDNB_3	63.3	IMR90p11
79.5	C10	291.435429628815	PDNB_3	63.3	IMR90p11
80.0	C10	340.873626557084	PDNB_3	63.3	IMR90p11
80.5	C10	368.937187234567	PDNB_3	63.3	IMR90p11
81.0	C10	366.99708089401	PDNB_3	63.3	IMR90p11
81.5	C10	342.195163410223	PDNB_3	63.3	IMR90p11
82.0	C10	298.806338011876	PDNB_3	63.3	IMR90p11
82.5	C10	239.246560338863	PDNB_3	63.3	IMR90p11
83.0	C10	175.837828849418	PDNB_3	63.3	IMR90p11
83.5	C10	120.469804303716	PDNB_3	63.3	IMR90p11
84.0	C10	74.8770164149277	PDNB_3	63.3	IMR90p11
84.5	C10	40.5224108628803	PDNB_3	63.3	IMR90p11
85.0	C10	19.7329923715077	PDNB_3	63.3	IMR90p11
85.5	C10	9.68687611474337	PDNB_3	63.3	IMR90p11
86.0	C10	5.64722983289874	PDNB_3	63.3	IMR90p11
86.5	C10	4.44005141246777	PDNB_3	63.3	IMR90p11
87.0	C10	3.64533210135301	PDNB_3	63.3	IMR90p11
87.5	C10	2.71872415813016	PDNB_3	63.3	IMR90p11
88.0	C10	2.59141727185988	PDNB_3	63.3	IMR90p11
88.5	C10	2.30270804423105	PDNB_3	63.3	IMR90p11
89.0	C10	1.61451215893271	PDNB_3	63.3	IMR90p11
89.5	C10	1.77443084816821	PDNB_3	63.3	IMR90p11
90.0	C10	2.17874731721759	PDNB_3	63.3	IMR90p11
90.5	C10	2.22162072395764	PDNB_3	63.3	IMR90p11
91.0	C10	2.42044955642348	PDNB_3	63.3	IMR90p11
91.5	C10	2.84631922222673	PDNB_3	63.3	IMR90p11
92.0	C10	2.91053748757963	PDNB_3	63.3	IMR90p11
92.5	C10	2.9197175015945	PDNB_3	63.3	IMR90p11
93.0	C10	2.77064217932434	PDNB_3	63.3	IMR90p11
93.5	C10	2.72916084060262	PDNB_3	63.3	IMR90p11
94.0	C10	2.85603952369752	PDNB_3	63.3	IMR90p11
94.5	C10	3.25941089094272	PDNB_3	63.3	IMR90p11
95.0	C10	1.66037614320362	PDNB_3	63.3	IMR90p11
55.0	D10	7.0355830574	PDNB_3	61.4	IMR90p11
55.5	D10	15.2437632910336	PDNB_3	61.4	IMR90p11
56.0	D10	14.0711661147993	PDNB_3	61.4	IMR90p11
56.5	D10	14.0711661147993	PDNB_3	61.4	IMR90p11
57.0	D10	14.0711661148013	PDNB_3	61.4	IMR90p11
57.5	D10	13.6681432846545	PDNB_3	61.4	IMR90p11
58.0	D10	16.1470022158006	PDNB_3	61.4	IMR90p11
58.5	D10	20.9714369516091	PDNB_3	61.4	IMR90p11
59.0	D10	25.3747628106537	PDNB_3	61.4	IMR90p11
59.5	D10	29.8766528715825	PDNB_3	61.4	IMR90p11
60.0	D10	33.4570610493704	PDNB_3	61.4	IMR90p11
60.5	D10	37.4938718625842	PDNB_3	61.4	IMR90p11
61.0	D10	41.6461049157158	PDNB_3	61.4	IMR90p11
61.5	D10	44.4097023720964	PDNB_3	61.4	IMR90p11
62.0	D10	46.5588100390765	PDNB_3	61.4	IMR90p11
62.5	D10	49.1113166381435	PDNB_3	61.4	IMR90p11
63.0	D10	50.1225596373245	PDNB_3	61.4	IMR90p11
63.5	D10	50.5615840512976	PDNB_3	61.4	IMR90p11
64.0	D10	53.5458510033874	PDNB_3	61.4	IMR90p11
64.5	D10	57.6696241954736	PDNB_3	61.4	IMR90p11
65.0	D10	62.6118338615375	PDNB_3	61.4	IMR90p11
65.5	D10	70.4418027863532	PDNB_3	61.4	IMR90p11
66.0	D10	79.2362089962824	PDNB_3	61.4	IMR90p11
66.5	D10	85.8076958731942	PDNB_3	61.4	IMR90p11
67.0	D10	91.8199896731328	PDNB_3	61.4	IMR90p11
67.5	D10	96.7885380078418	PDNB_3	61.4	IMR90p11
68.0	D10	99.2111978565819	PDNB_3	61.4	IMR90p11
68.5	D10	100.732013087896	PDNB_3	61.4	IMR90p11
69.0	D10	102.360638198045	PDNB_3	61.4	IMR90p11
69.5	D10	102.90373825783	PDNB_3	61.4	IMR90p11
70.0	D10	103.340415697371	PDNB_3	61.4	IMR90p11
70.5	D10	104.42174317652	PDNB_3	61.4	IMR90p11
71.0	D10	104.886865050868	PDNB_3	61.4	IMR90p11
71.5	D10	105.575868208487	PDNB_3	61.4	IMR90p11
72.0	D10	107.023859338724	PDNB_3	61.4	IMR90p11
72.5	D10	107.890569355047	PDNB_3	61.4	IMR90p11
73.0	D10	108.12785489407	PDNB_3	61.4	IMR90p11
73.5	D10	109.168470454673	PDNB_3	61.4	IMR90p11
74.0	D10	109.775848538802	PDNB_3	61.4	IMR90p11
74.5	D10	109.521027636017	PDNB_3	61.4	IMR90p11
75.0	D10	109.643665976765	PDNB_3	61.4	IMR90p11
75.5	D10	109.76464827931	PDNB_3	61.4	IMR90p11
76.0	D10	109.353437323867	PDNB_3	61.4	IMR90p11
76.5	D10	109.928514190248	PDNB_3	61.4	IMR90p11
77.0	D10	112.916987440022	PDNB_3	61.4	IMR90p11
77.5	D10	122.158648855554	PDNB_3	61.4	IMR90p11
78.0	D10	145.405141226803	PDNB_3	61.4	IMR90p11
78.5	D10	183.286289670545	PDNB_3	61.4	IMR90p11
79.0	D10	229.751172083485	PDNB_3	61.4	IMR90p11
79.5	D10	280.820320703626	PDNB_3	61.4	IMR90p11
80.0	D10	328.12243209942	PDNB_3	61.4	IMR90p11
80.5	D10	353.892363167643	PDNB_3	61.4	IMR90p11
81.0	D10	351.259558001977	PDNB_3	61.4	IMR90p11
81.5	D10	327.004878205922	PDNB_3	61.4	IMR90p11
82.0	D10	283.978198485784	PDNB_3	61.4	IMR90p11
82.5	D10	225.4842087635	PDNB_3	61.4	IMR90p11
83.0	D10	164.668669213219	PDNB_3	61.4	IMR90p11
83.5	D10	112.512084469417	PDNB_3	61.4	IMR90p11
84.0	D10	69.9077493968091	PDNB_3	61.4	IMR90p11
84.5	D10	37.9664525159731	PDNB_3	61.4	IMR90p11
85.0	D10	18.7558067435075	PDNB_3	61.4	IMR90p11
85.5	D10	9.43263078532124	PDNB_3	61.4	IMR90p11
86.0	D10	4.68592819954995	PDNB_3	61.4	IMR90p11
86.5	D10	2.55832718057815	PDNB_3	61.4	IMR90p11
87.0	D10	2.38850439481718	PDNB_3	61.4	IMR90p11
87.5	D10	2.29498622656467	PDNB_3	61.4	IMR90p11
88.0	D10	1.91200585303278	PDNB_3	61.4	IMR90p11
88.5	D10	2.06876352765835	PDNB_3	61.4	IMR90p11
89.0	D10	2.24970431685722	PDNB_3	61.4	IMR90p11
89.5	D10	1.86846834347205	PDNB_3	61.4	IMR90p11
90.0	D10	1.57585462235409	PDNB_3	61.4	IMR90p11
90.5	D10	1.70988347227495	PDNB_3	61.4	IMR90p11
91.0	D10	2.06743539371502	PDNB_3	61.4	IMR90p11
91.5	D10	2.57446150581507	PDNB_3	61.4	IMR90p11
92.0	D10	2.82778841670529	PDNB_3	61.4	IMR90p11
92.5	D10	2.78991419282909	PDNB_3	61.4	IMR90p11
93.0	D10	2.8067587682354	PDNB_3	61.4	IMR90p11
93.5	D10	2.18725343564608	PDNB_3	61.4	IMR90p11
94.0	D10	1.58150279952082	PDNB_3	61.4	IMR90p11
94.5	D10	0.578800508982511	PDNB_3	61.4	IMR90p11
95.0	D10	-0.229193373270448	PDNB_3	61.4	IMR90p11
55.0	E10	1.80899589565342	PDNB_3	59.0	IMR90p11
55.5	E10	3.91949110724909	PDNB_3	59.0	IMR90p11
56.0	E10	3.61799179130685	PDNB_3	59.0	IMR90p11
56.5	E10	3.61799179129741	PDNB_3	59.0	IMR90p11
57.0	E10	3.61799179137199	PDNB_3	59.0	IMR90p11
57.5	E10	2.90850886891633	PDNB_3	59.0	IMR90p11
58.0	E10	7.29620130452508	PDNB_3	59.0	IMR90p11
58.5	E10	15.8099643985303	PDNB_3	59.0	IMR90p11
59.0	E10	22.1479484193516	PDNB_3	59.0	IMR90p11
59.5	E10	28.2635964236064	PDNB_3	59.0	IMR90p11
60.0	E10	34.6647083464372	PDNB_3	59.0	IMR90p11
60.5	E10	40.56470031194	PDNB_3	59.0	IMR90p11
61.0	E10	44.8242982727955	PDNB_3	59.0	IMR90p11
61.5	E10	48.0003549726501	PDNB_3	59.0	IMR90p11
62.0	E10	49.4880364499274	PDNB_3	59.0	IMR90p11
62.5	E10	49.5499816507737	PDNB_3	59.0	IMR90p11
63.0	E10	48.5662489503145	PDNB_3	59.0	IMR90p11
63.5	E10	47.995679590637	PDNB_3	59.0	IMR90p11
64.0	E10	49.4372553902101	PDNB_3	59.0	IMR90p11
64.5	E10	52.8141711682218	PDNB_3	59.0	IMR90p11
65.0	E10	58.2766128326692	PDNB_3	59.0	IMR90p11
65.5	E10	65.390401344399	PDNB_3	59.0	IMR90p11
66.0	E10	73.0814215541874	PDNB_3	59.0	IMR90p11
66.5	E10	79.8129149330896	PDNB_3	59.0	IMR90p11
67.0	E10	85.6620105934157	PDNB_3	59.0	IMR90p11
67.5	E10	90.7575571992985	PDNB_3	59.0	IMR90p11
68.0	E10	94.7310908499753	PDNB_3	59.0	IMR90p11
68.5	E10	96.9672822456262	PDNB_3	59.0	IMR90p11
69.0	E10	98.5077799268369	PDNB_3	59.0	IMR90p11
69.5	E10	99.3037153357451	PDNB_3	59.0	IMR90p11
70.0	E10	98.6076805248586	PDNB_3	59.0	IMR90p11
70.5	E10	98.1677350684506	PDNB_3	59.0	IMR90p11
71.0	E10	98.7893491989644	PDNB_3	59.0	IMR90p11
71.5	E10	99.6196959594668	PDNB_3	59.0	IMR90p11
72.0	E10	100.527560780326	PDNB_3	59.0	IMR90p11
72.5	E10	102.580799169406	PDNB_3	59.0	IMR90p11
73.0	E10	103.648330245001	PDNB_3	59.0	IMR90p11
73.5	E10	103.853034324606	PDNB_3	59.0	IMR90p11
74.0	E10	103.490467504833	PDNB_3	59.0	IMR90p11
74.5	E10	103.535147619307	PDNB_3	59.0	IMR90p11
75.0	E10	103.164768788893	PDNB_3	59.0	IMR90p11
75.5	E10	102.168901751196	PDNB_3	59.0	IMR90p11
76.0	E10	101.211309113419	PDNB_3	59.0	IMR90p11
76.5	E10	101.347021420135	PDNB_3	59.0	IMR90p11
77.0	E10	102.558880558229	PDNB_3	59.0	IMR90p11
77.5	E10	108.864335962478	PDNB_3	59.0	IMR90p11
78.0	E10	128.907099346405	PDNB_3	59.0	IMR90p11
78.5	E10	163.540538503153	PDNB_3	59.0	IMR90p11
79.0	E10	206.964790859851	PDNB_3	59.0	IMR90p11
79.5	E10	255.216972492397	PDNB_3	59.0	IMR90p11
80.0	E10	301.287230396518	PDNB_3	59.0	IMR90p11
80.5	E10	327.432565145299	PDNB_3	59.0	IMR90p11
81.0	E10	325.552427634681	PDNB_3	59.0	IMR90p11
81.5	E10	302.380388402084	PDNB_3	59.0	IMR90p11
82.0	E10	261.332561275852	PDNB_3	59.0	IMR90p11
82.5	E10	204.918576176673	PDNB_3	59.0	IMR90p11
83.0	E10	146.972948535052	PDNB_3	59.0	IMR90p11
83.5	E10	97.8972140055749	PDNB_3	59.0	IMR90p11
84.0	E10	58.7783687866138	PDNB_3	59.0	IMR90p11
84.5	E10	30.9044499519971	PDNB_3	59.0	IMR90p11
85.0	E10	15.244345056607	PDNB_3	59.0	IMR90p11
85.5	E10	7.69225701280902	PDNB_3	59.0	IMR90p11
86.0	E10	4.67322924037114	PDNB_3	59.0	IMR90p11
86.5	E10	3.5552474407325	PDNB_3	59.0	IMR90p11
87.0	E10	2.78381201508165	PDNB_3	59.0	IMR90p11
87.5	E10	2.08249640772635	PDNB_3	59.0	IMR90p11
88.0	E10	2.17724857745009	PDNB_3	59.0	IMR90p11
88.5	E10	2.56903869098579	PDNB_3	59.0	IMR90p11
89.0	E10	2.32620637951993	PDNB_3	59.0	IMR90p11
89.5	E10	2.16288039882539	PDNB_3	59.0	IMR90p11
90.0	E10	2.49637294262379	PDNB_3	59.0	IMR90p11
90.5	E10	2.3030905211848	PDNB_3	59.0	IMR90p11
91.0	E10	1.90097472203234	PDNB_3	59.0	IMR90p11
91.5	E10	2.21638740744504	PDNB_3	59.0	IMR90p11
92.0	E10	2.28267843961527	PDNB_3	59.0	IMR90p11
92.5	E10	1.8395350182052	PDNB_3	59.0	IMR90p11
93.0	E10	1.62262749240085	PDNB_3	59.0	IMR90p11
93.5	E10	2.02088691436711	PDNB_3	59.0	IMR90p11
94.0	E10	1.93586004082408	PDNB_3	59.0	IMR90p11
94.5	E10	3.18710602715328	PDNB_3	59.0	IMR90p11
95.0	E10	2.13787344816046	PDNB_3	59.0	IMR90p11
55.0	F10	1.89398191555608	PDNB_3	57.0	IMR90p11
55.5	F10	4.10362748370471	PDNB_3	57.0	IMR90p11
56.0	F10	3.78796383111114	PDNB_3	57.0	IMR90p11
56.5	F10	3.7879638311133	PDNB_3	57.0	IMR90p11
57.0	F10	3.78796383109795	PDNB_3	57.0	IMR90p11
57.5	F10	2.91189216602982	PDNB_3	57.0	IMR90p11
58.0	F10	8.30140389400788	PDNB_3	57.0	IMR90p11
58.5	F10	19.0656041157356	PDNB_3	57.0	IMR90p11
59.0	F10	26.9706456892172	PDNB_3	57.0	IMR90p11
59.5	F10	32.6081587144147	PDNB_3	57.0	IMR90p11
60.0	F10	37.6619990188843	PDNB_3	57.0	IMR90p11
60.5	F10	41.9757130853556	PDNB_3	57.0	IMR90p11
61.0	F10	44.0156721144484	PDNB_3	57.0	IMR90p11
61.5	F10	44.6894456507157	PDNB_3	57.0	IMR90p11
62.0	F10	45.6371942353912	PDNB_3	57.0	IMR90p11
62.5	F10	45.9497895762902	PDNB_3	57.0	IMR90p11
63.0	F10	45.24337288632	PDNB_3	57.0	IMR90p11
63.5	F10	45.2454021937672	PDNB_3	57.0	IMR90p11
64.0	F10	46.0549133479791	PDNB_3	57.0	IMR90p11
64.5	F10	47.3714007965001	PDNB_3	57.0	IMR90p11
65.0	F10	50.2661927986899	PDNB_3	57.0	IMR90p11
65.5	F10	55.0568981796722	PDNB_3	57.0	IMR90p11
66.0	F10	61.2863609311459	PDNB_3	57.0	IMR90p11
66.5	F10	69.1336881426923	PDNB_3	57.0	IMR90p11
67.0	F10	76.4469122082107	PDNB_3	57.0	IMR90p11
67.5	F10	82.1760618751894	PDNB_3	57.0	IMR90p11
68.0	F10	86.9448628086222	PDNB_3	57.0	IMR90p11
68.5	F10	89.5938851041834	PDNB_3	57.0	IMR90p11
69.0	F10	89.6901451732545	PDNB_3	57.0	IMR90p11
69.5	F10	89.6418875201201	PDNB_3	57.0	IMR90p11
70.0	F10	89.5279299181771	PDNB_3	57.0	IMR90p11
70.5	F10	88.4492882529343	PDNB_3	57.0	IMR90p11
71.0	F10	88.1079269301162	PDNB_3	57.0	IMR90p11
71.5	F10	88.8491836706348	PDNB_3	57.0	IMR90p11
72.0	F10	89.3269258267907	PDNB_3	57.0	IMR90p11
72.5	F10	89.7278864447509	PDNB_3	57.0	IMR90p11
73.0	F10	90.4744355609604	PDNB_3	57.0	IMR90p11
73.5	F10	91.0554485106682	PDNB_3	57.0	IMR90p11
74.0	F10	91.3409966143356	PDNB_3	57.0	IMR90p11
74.5	F10	91.8324120577631	PDNB_3	57.0	IMR90p11
75.0	F10	92.6141902127773	PDNB_3	57.0	IMR90p11
75.5	F10	93.11825782864	PDNB_3	57.0	IMR90p11
76.0	F10	92.9014095619114	PDNB_3	57.0	IMR90p11
76.5	F10	92.4897540024396	PDNB_3	57.0	IMR90p11
77.0	F10	92.9251797265293	PDNB_3	57.0	IMR90p11
77.5	F10	96.909023369632	PDNB_3	57.0	IMR90p11
78.0	F10	111.22057226588	PDNB_3	57.0	IMR90p11
78.5	F10	139.095264562207	PDNB_3	57.0	IMR90p11
79.0	F10	176.147810618413	PDNB_3	57.0	IMR90p11
79.5	F10	217.912095704302	PDNB_3	57.0	IMR90p11
80.0	F10	258.175065123562	PDNB_3	57.0	IMR90p11
80.5	F10	282.34297358538	PDNB_3	57.0	IMR90p11
81.0	F10	281.063298582197	PDNB_3	57.0	IMR90p11
81.5	F10	258.881187704454	PDNB_3	57.0	IMR90p11
82.0	F10	220.726295272367	PDNB_3	57.0	IMR90p11
82.5	F10	170.469059725903	PDNB_3	57.0	IMR90p11
83.0	F10	119.141746303536	PDNB_3	57.0	IMR90p11
83.5	F10	76.4488895050972	PDNB_3	57.0	IMR90p11
84.0	F10	44.2976147839852	PDNB_3	57.0	IMR90p11
84.5	F10	22.4304256295339	PDNB_3	57.0	IMR90p11
85.0	F10	10.1696396302455	PDNB_3	57.0	IMR90p11
85.5	F10	5.06929398713942	PDNB_3	57.0	IMR90p11
86.0	F10	4.01189803767829	PDNB_3	57.0	IMR90p11
86.5	F10	3.98397934078298	PDNB_3	57.0	IMR90p11
87.0	F10	3.77233355072735	PDNB_3	57.0	IMR90p11
87.5	F10	3.9136108045214	PDNB_3	57.0	IMR90p11
88.0	F10	3.34742902988273	PDNB_3	57.0	IMR90p11
88.5	F10	2.34010067338869	PDNB_3	57.0	IMR90p11
89.0	F10	2.04738502956303	PDNB_3	57.0	IMR90p11
89.5	F10	1.9407350676546	PDNB_3	57.0	IMR90p11
90.0	F10	1.1997657231164	PDNB_3	57.0	IMR90p11
90.5	F10	0.972349902534575	PDNB_3	57.0	IMR90p11
91.0	F10	1.49386421864762	PDNB_3	57.0	IMR90p11
91.5	F10	1.53752811598548	PDNB_3	57.0	IMR90p11
92.0	F10	1.32531833888152	PDNB_3	57.0	IMR90p11
92.5	F10	1.85159006398027	PDNB_3	57.0	IMR90p11
93.0	F10	2.63596811190723	PDNB_3	57.0	IMR90p11
93.5	F10	2.56693176419606	PDNB_3	57.0	IMR90p11
94.0	F10	2.7693554589174	PDNB_3	57.0	IMR90p11
94.5	F10	2.82290711252574	PDNB_3	57.0	IMR90p11
95.0	F10	1.06476833170848	PDNB_3	57.0	IMR90p11
55.0	G10	-0.0448687551307785	PDNB_3	55.7	IMR90p11
55.5	G10	-0.0972156361170846	PDNB_3	55.7	IMR90p11
56.0	G10	-0.0897375102620117	PDNB_3	55.7	IMR90p11
56.5	G10	-0.0897375102534852	PDNB_3	55.7	IMR90p11
57.0	G10	-0.0897375103102149	PDNB_3	55.7	IMR90p11
57.5	G10	-1.11981223219232	PDNB_3	55.7	IMR90p11
58.0	G10	5.26753147665988	PDNB_3	55.7	IMR90p11
58.5	G10	17.6343538633104	PDNB_3	55.7	IMR90p11
59.0	G10	26.1553216579507	PDNB_3	55.7	IMR90p11
59.5	G10	32.4161977267544	PDNB_3	55.7	IMR90p11
60.0	G10	37.1121901716301	PDNB_3	55.7	IMR90p11
60.5	G10	40.0598930152352	PDNB_3	55.7	IMR90p11
61.0	G10	41.1170601549345	PDNB_3	55.7	IMR90p11
61.5	G10	41.8080472465367	PDNB_3	55.7	IMR90p11
62.0	G10	42.3285728544911	PDNB_3	55.7	IMR90p11
62.5	G10	42.1007731765233	PDNB_3	55.7	IMR90p11
63.0	G10	41.8565189024949	PDNB_3	55.7	IMR90p11
63.5	G10	42.2150978050812	PDNB_3	55.7	IMR90p11
64.0	G10	42.7243748725841	PDNB_3	55.7	IMR90p11
64.5	G10	44.4467567890619	PDNB_3	55.7	IMR90p11
65.0	G10	47.519085600232	PDNB_3	55.7	IMR90p11
65.5	G10	51.3118300186477	PDNB_3	55.7	IMR90p11
66.0	G10	56.1292384321875	PDNB_3	55.7	IMR90p11
66.5	G10	62.0664499368785	PDNB_3	55.7	IMR90p11
67.0	G10	68.6862114456929	PDNB_3	55.7	IMR90p11
67.5	G10	75.2616140985682	PDNB_3	55.7	IMR90p11
68.0	G10	81.0056913194106	PDNB_3	55.7	IMR90p11
68.5	G10	85.0693787738369	PDNB_3	55.7	IMR90p11
69.0	G10	87.9557302054415	PDNB_3	55.7	IMR90p11
69.5	G10	88.3921768541385	PDNB_3	55.7	IMR90p11
70.0	G10	87.8934570650148	PDNB_3	55.7	IMR90p11
70.5	G10	87.9782700191661	PDNB_3	55.7	IMR90p11
71.0	G10	89.0971994933352	PDNB_3	55.7	IMR90p11
71.5	G10	91.2678818292044	PDNB_3	55.7	IMR90p11
72.0	G10	95.382787481842	PDNB_3	55.7	IMR90p11
72.5	G10	99.991836350576	PDNB_3	55.7	IMR90p11
73.0	G10	103.405853158262	PDNB_3	55.7	IMR90p11
73.5	G10	105.219169726446	PDNB_3	55.7	IMR90p11
74.0	G10	104.152573582307	PDNB_3	55.7	IMR90p11
74.5	G10	100.452066016839	PDNB_3	55.7	IMR90p11
75.0	G10	95.3366756049602	PDNB_3	55.7	IMR90p11
75.5	G10	90.6226484586177	PDNB_3	55.7	IMR90p11
76.0	G10	86.8145261058023	PDNB_3	55.7	IMR90p11
76.5	G10	84.7897435337638	PDNB_3	55.7	IMR90p11
77.0	G10	84.6031706316899	PDNB_3	55.7	IMR90p11
77.5	G10	88.5518372010683	PDNB_3	55.7	IMR90p11
78.0	G10	100.849353321255	PDNB_3	55.7	IMR90p11
78.5	G10	123.697799967471	PDNB_3	55.7	IMR90p11
79.0	G10	154.387681817182	PDNB_3	55.7	IMR90p11
79.5	G10	189.564786804702	PDNB_3	55.7	IMR90p11
80.0	G10	223.470625907952	PDNB_3	55.7	IMR90p11
80.5	G10	243.149318962018	PDNB_3	55.7	IMR90p11
81.0	G10	240.163058940939	PDNB_3	55.7	IMR90p11
81.5	G10	218.937969105157	PDNB_3	55.7	IMR90p11
82.0	G10	184.306164443537	PDNB_3	55.7	IMR90p11
82.5	G10	139.334505544231	PDNB_3	55.7	IMR90p11
83.0	G10	94.8103182651539	PDNB_3	55.7	IMR90p11
83.5	G10	60.1649285331759	PDNB_3	55.7	IMR90p11
84.0	G10	34.8941992929282	PDNB_3	55.7	IMR90p11
84.5	G10	18.0455181267719	PDNB_3	55.7	IMR90p11
85.0	G10	9.67542970750412	PDNB_3	55.7	IMR90p11
85.5	G10	6.34444505763543	PDNB_3	55.7	IMR90p11
86.0	G10	5.00929010789724	PDNB_3	55.7	IMR90p11
86.5	G10	4.81388867925222	PDNB_3	55.7	IMR90p11
87.0	G10	4.33640864854902	PDNB_3	55.7	IMR90p11
87.5	G10	3.20756046276165	PDNB_3	55.7	IMR90p11
88.0	G10	2.77051971672734	PDNB_3	55.7	IMR90p11
88.5	G10	2.702213030145	PDNB_3	55.7	IMR90p11
89.0	G10	2.12672921902782	PDNB_3	55.7	IMR90p11
89.5	G10	1.52697513340541	PDNB_3	55.7	IMR90p11
90.0	G10	2.06905636537368	PDNB_3	55.7	IMR90p11
90.5	G10	2.71450103759963	PDNB_3	55.7	IMR90p11
91.0	G10	2.28729223132814	PDNB_3	55.7	IMR90p11
91.5	G10	2.31398765108707	PDNB_3	55.7	IMR90p11
92.0	G10	3.37806083932975	PDNB_3	55.7	IMR90p11
92.5	G10	3.4912498360618	PDNB_3	55.7	IMR90p11
93.0	G10	3.48148788356758	PDNB_3	55.7	IMR90p11
93.5	G10	4.87761457996356	PDNB_3	55.7	IMR90p11
94.0	G10	5.31672507876459	PDNB_3	55.7	IMR90p11
94.5	G10	6.8570173093421	PDNB_3	55.7	IMR90p11
95.0	G10	3.83868744147361	PDNB_3	55.7	IMR90p11
55.0	H10	5.49228077400244	PDNB_3	55.0	IMR90p11
55.5	H10	11.899941677005	PDNB_3	55.0	IMR90p11
56.0	H10	10.9845615480046	PDNB_3	55.0	IMR90p11
56.5	H10	10.9845615480099	PDNB_3	55.0	IMR90p11
57.0	H10	10.984561547969	PDNB_3	55.0	IMR90p11
57.5	H10	10.0481898153018	PDNB_3	55.0	IMR90p11
58.0	H10	15.8457059972899	PDNB_3	55.0	IMR90p11
58.5	H10	27.26319010544	PDNB_3	55.0	IMR90p11
59.0	H10	34.4415893629988	PDNB_3	55.0	IMR90p11
59.5	H10	38.2260827197099	PDNB_3	55.0	IMR90p11
60.0	H10	40.8926822546784	PDNB_3	55.0	IMR90p11
60.5	H10	42.4980846240893	PDNB_3	55.0	IMR90p11
61.0	H10	42.2495210632377	PDNB_3	55.0	IMR90p11
61.5	H10	42.5673247583699	PDNB_3	55.0	IMR90p11
62.0	H10	43.6626337704813	PDNB_3	55.0	IMR90p11
62.5	H10	43.5181634559794	PDNB_3	55.0	IMR90p11
63.0	H10	43.0764618126698	PDNB_3	55.0	IMR90p11
63.5	H10	43.4739751530307	PDNB_3	55.0	IMR90p11
64.0	H10	43.2712272826675	PDNB_3	55.0	IMR90p11
64.5	H10	42.5428196929702	PDNB_3	55.0	IMR90p11
65.0	H10	43.2469715875407	PDNB_3	55.0	IMR90p11
65.5	H10	45.8010802646404	PDNB_3	55.0	IMR90p11
66.0	H10	49.8273571919985	PDNB_3	55.0	IMR90p11
66.5	H10	55.1981162902695	PDNB_3	55.0	IMR90p11
67.0	H10	61.2250421503259	PDNB_3	55.0	IMR90p11
67.5	H10	66.8105619266516	PDNB_3	55.0	IMR90p11
68.0	H10	71.3035724996834	PDNB_3	55.0	IMR90p11
68.5	H10	73.9367047417934	PDNB_3	55.0	IMR90p11
69.0	H10	75.2523809535473	PDNB_3	55.0	IMR90p11
69.5	H10	76.025875708572	PDNB_3	55.0	IMR90p11
70.0	H10	76.191240804429	PDNB_3	55.0	IMR90p11
70.5	H10	75.6541011522114	PDNB_3	55.0	IMR90p11
71.0	H10	75.3095457878973	PDNB_3	55.0	IMR90p11
71.5	H10	74.9257293139957	PDNB_3	55.0	IMR90p11
72.0	H10	74.2726389674625	PDNB_3	55.0	IMR90p11
72.5	H10	74.2722606011216	PDNB_3	55.0	IMR90p11
73.0	H10	74.810158769591	PDNB_3	55.0	IMR90p11
73.5	H10	75.2745407938529	PDNB_3	55.0	IMR90p11
74.0	H10	76.0463570634989	PDNB_3	55.0	IMR90p11
74.5	H10	77.081063903501	PDNB_3	55.0	IMR90p11
75.0	H10	77.2751542537482	PDNB_3	55.0	IMR90p11
75.5	H10	76.6793139928852	PDNB_3	55.0	IMR90p11
76.0	H10	76.4125915221749	PDNB_3	55.0	IMR90p11
76.5	H10	75.9292477273704	PDNB_3	55.0	IMR90p11
77.0	H10	75.2598170871962	PDNB_3	55.0	IMR90p11
77.5	H10	77.6052185283473	PDNB_3	55.0	IMR90p11
78.0	H10	87.7764441811701	PDNB_3	55.0	IMR90p11
78.5	H10	107.848088733468	PDNB_3	55.0	IMR90p11
79.0	H10	135.826072151395	PDNB_3	55.0	IMR90p11
79.5	H10	168.700428147511	PDNB_3	55.0	IMR90p11
80.0	H10	200.897486403029	PDNB_3	55.0	IMR90p11
80.5	H10	221.355532374386	PDNB_3	55.0	IMR90p11
81.0	H10	221.101827259357	PDNB_3	55.0	IMR90p11
81.5	H10	203.012456233157	PDNB_3	55.0	IMR90p11
82.0	H10	172.085759538827	PDNB_3	55.0	IMR90p11
82.5	H10	131.823757432302	PDNB_3	55.0	IMR90p11
83.0	H10	90.3789859586375	PDNB_3	55.0	IMR90p11
83.5	H10	57.0049365967168	PDNB_3	55.0	IMR90p11
84.0	H10	32.7084243776022	PDNB_3	55.0	IMR90p11
84.5	H10	16.3394869221636	PDNB_3	55.0	IMR90p11
85.0	H10	7.04434350317422	PDNB_3	55.0	IMR90p11
85.5	H10	3.26471381498698	PDNB_3	55.0	IMR90p11
86.0	H10	2.40766463231131	PDNB_3	55.0	IMR90p11
86.5	H10	2.47847758625835	PDNB_3	55.0	IMR90p11
87.0	H10	2.39523043223278	PDNB_3	55.0	IMR90p11
87.5	H10	2.1930951239641	PDNB_3	55.0	IMR90p11
88.0	H10	2.22887314391687	PDNB_3	55.0	IMR90p11
88.5	H10	1.88414793517256	PDNB_3	55.0	IMR90p11
89.0	H10	1.69198748487003	PDNB_3	55.0	IMR90p11
89.5	H10	1.62553075986636	PDNB_3	55.0	IMR90p11
90.0	H10	2.16705834916894	PDNB_3	55.0	IMR90p11
90.5	H10	2.44323065395986	PDNB_3	55.0	IMR90p11
91.0	H10	2.38308361160699	PDNB_3	55.0	IMR90p11
91.5	H10	2.39313268116382	PDNB_3	55.0	IMR90p11
92.0	H10	2.36375786224932	PDNB_3	55.0	IMR90p11
92.5	H10	1.89377780837827	PDNB_3	55.0	IMR90p11
93.0	H10	1.96067403366573	PDNB_3	55.0	IMR90p11
93.5	H10	2.62362409904068	PDNB_3	55.0	IMR90p11
94.0	H10	2.5887063062454	PDNB_3	55.0	IMR90p11
94.5	H10	3.56650504140759	PDNB_3	55.0	IMR90p11
95.0	H10	2.08307119991912	PDNB_3	55.0	IMR90p11
55.0	A10	0.26	PDNB_3	65.0	IMR90p2
55.5	A10	0.56	PDNB_3	65.0	IMR90p2
56.0	A10	0.52	PDNB_3	65.0	IMR90p2
56.5	A10	0.52	PDNB_3	65.0	IMR90p2
57.0	A10	0.52	PDNB_3	65.0	IMR90p2
57.5	A10	0.02	PDNB_3	65.0	IMR90p2
58.0	A10	3.08	PDNB_3	65.0	IMR90p2
58.5	A10	8.76	PDNB_3	65.0	IMR90p2
59.0	A10	14.27	PDNB_3	65.0	IMR90p2
59.5	A10	20.05	PDNB_3	65.0	IMR90p2
60.0	A10	25.94	PDNB_3	65.0	IMR90p2
60.5	A10	32.09	PDNB_3	65.0	IMR90p2
61.0	A10	37.16	PDNB_3	65.0	IMR90p2
61.5	A10	40.33	PDNB_3	65.0	IMR90p2
62.0	A10	41.55	PDNB_3	65.0	IMR90p2
62.5	A10	41.54	PDNB_3	65.0	IMR90p2
63.0	A10	40.96	PDNB_3	65.0	IMR90p2
63.5	A10	41.67	PDNB_3	65.0	IMR90p2
64.0	A10	44.88	PDNB_3	65.0	IMR90p2
64.5	A10	51.43	PDNB_3	65.0	IMR90p2
65.0	A10	61.02	PDNB_3	65.0	IMR90p2
65.5	A10	72.21	PDNB_3	65.0	IMR90p2
66.0	A10	82.9	PDNB_3	65.0	IMR90p2
66.5	A10	92.13	PDNB_3	65.0	IMR90p2
67.0	A10	99.2	PDNB_3	65.0	IMR90p2
67.5	A10	103.25	PDNB_3	65.0	IMR90p2
68.0	A10	105.2	PDNB_3	65.0	IMR90p2
68.5	A10	106.37	PDNB_3	65.0	IMR90p2
69.0	A10	106.33	PDNB_3	65.0	IMR90p2
69.5	A10	106.12	PDNB_3	65.0	IMR90p2
70.0	A10	106.22	PDNB_3	65.0	IMR90p2
70.5	A10	106.11	PDNB_3	65.0	IMR90p2
71.0	A10	106.44	PDNB_3	65.0	IMR90p2
71.5	A10	108.11	PDNB_3	65.0	IMR90p2
72.0	A10	109.84	PDNB_3	65.0	IMR90p2
72.5	A10	110.45	PDNB_3	65.0	IMR90p2
73.0	A10	111.56	PDNB_3	65.0	IMR90p2
73.5	A10	112.15	PDNB_3	65.0	IMR90p2
74.0	A10	110.75	PDNB_3	65.0	IMR90p2
74.5	A10	109.2	PDNB_3	65.0	IMR90p2
75.0	A10	108.84	PDNB_3	65.0	IMR90p2
75.5	A10	107.54	PDNB_3	65.0	IMR90p2
76.0	A10	106.47	PDNB_3	65.0	IMR90p2
76.5	A10	107.2	PDNB_3	65.0	IMR90p2
77.0	A10	108.59	PDNB_3	65.0	IMR90p2
77.5	A10	116.02	PDNB_3	65.0	IMR90p2
78.0	A10	137.47	PDNB_3	65.0	IMR90p2
78.5	A10	172.58	PDNB_3	65.0	IMR90p2
79.0	A10	216.72	PDNB_3	65.0	IMR90p2
79.5	A10	266.44	PDNB_3	65.0	IMR90p2
80.0	A10	311.58	PDNB_3	65.0	IMR90p2
80.5	A10	335.83	PDNB_3	65.0	IMR90p2
81.0	A10	332.55	PDNB_3	65.0	IMR90p2
81.5	A10	306.81	PDNB_3	65.0	IMR90p2
82.0	A10	263.66	PDNB_3	65.0	IMR90p2
82.5	A10	206.97	PDNB_3	65.0	IMR90p2
83.0	A10	147.97	PDNB_3	65.0	IMR90p2
83.5	A10	97.95	PDNB_3	65.0	IMR90p2
84.0	A10	59.35	PDNB_3	65.0	IMR90p2
84.5	A10	31.14	PDNB_3	65.0	IMR90p2
85.0	A10	14.1	PDNB_3	65.0	IMR90p2
85.5	A10	7.14	PDNB_3	65.0	IMR90p2
86.0	A10	5.11	PDNB_3	65.0	IMR90p2
86.5	A10	3.98	PDNB_3	65.0	IMR90p2
87.0	A10	3.17	PDNB_3	65.0	IMR90p2
87.5	A10	3.33	PDNB_3	65.0	IMR90p2
88.0	A10	3.41	PDNB_3	65.0	IMR90p2
88.5	A10	2.67	PDNB_3	65.0	IMR90p2
89.0	A10	2.07	PDNB_3	65.0	IMR90p2
89.5	A10	2.4	PDNB_3	65.0	IMR90p2
90.0	A10	2.49	PDNB_3	65.0	IMR90p2
90.5	A10	1.94	PDNB_3	65.0	IMR90p2
91.0	A10	2.06	PDNB_3	65.0	IMR90p2
91.5	A10	2.64	PDNB_3	65.0	IMR90p2
92.0	A10	2.75	PDNB_3	65.0	IMR90p2
92.5	A10	2.5	PDNB_3	65.0	IMR90p2
93.0	A10	2.74	PDNB_3	65.0	IMR90p2
93.5	A10	2.6	PDNB_3	65.0	IMR90p2
94.0	A10	2.22	PDNB_3	65.0	IMR90p2
94.5	A10	1.45	PDNB_3	65.0	IMR90p2
95.0	A10	0.2	PDNB_3	65.0	IMR90p2
55.0	B10	3.77	PDNB_3	64.5	IMR90p2
55.5	B10	8.17	PDNB_3	64.5	IMR90p2
56.0	B10	7.54	PDNB_3	64.5	IMR90p2
56.5	B10	7.54	PDNB_3	64.5	IMR90p2
57.0	B10	7.54	PDNB_3	64.5	IMR90p2
57.5	B10	7.29	PDNB_3	64.5	IMR90p2
58.0	B10	8.76	PDNB_3	64.5	IMR90p2
58.5	B10	12.31	PDNB_3	64.5	IMR90p2
59.0	B10	15.89	PDNB_3	64.5	IMR90p2
59.5	B10	19.58	PDNB_3	64.5	IMR90p2
60.0	B10	24.48	PDNB_3	64.5	IMR90p2
60.5	B10	29.82	PDNB_3	64.5	IMR90p2
61.0	B10	34.61	PDNB_3	64.5	IMR90p2
61.5	B10	38.38	PDNB_3	64.5	IMR90p2
62.0	B10	41.19	PDNB_3	64.5	IMR90p2
62.5	B10	43.24	PDNB_3	64.5	IMR90p2
63.0	B10	44.82	PDNB_3	64.5	IMR90p2
63.5	B10	46.74	PDNB_3	64.5	IMR90p2
64.0	B10	49.6	PDNB_3	64.5	IMR90p2
64.5	B10	54.26	PDNB_3	64.5	IMR90p2
65.0	B10	61.04	PDNB_3	64.5	IMR90p2
65.5	B10	69.59	PDNB_3	64.5	IMR90p2
66.0	B10	78.43	PDNB_3	64.5	IMR90p2
66.5	B10	87.32	PDNB_3	64.5	IMR90p2
67.0	B10	94.83	PDNB_3	64.5	IMR90p2
67.5	B10	99.55	PDNB_3	64.5	IMR90p2
68.0	B10	102.34	PDNB_3	64.5	IMR90p2
68.5	B10	104.44	PDNB_3	64.5	IMR90p2
69.0	B10	105.34	PDNB_3	64.5	IMR90p2
69.5	B10	106.3	PDNB_3	64.5	IMR90p2
70.0	B10	108.0	PDNB_3	64.5	IMR90p2
70.5	B10	109.33	PDNB_3	64.5	IMR90p2
71.0	B10	110.09	PDNB_3	64.5	IMR90p2
71.5	B10	110.82	PDNB_3	64.5	IMR90p2
72.0	B10	111.44	PDNB_3	64.5	IMR90p2
72.5	B10	111.79	PDNB_3	64.5	IMR90p2
73.0	B10	112.47	PDNB_3	64.5	IMR90p2
73.5	B10	113.25	PDNB_3	64.5	IMR90p2
74.0	B10	113.47	PDNB_3	64.5	IMR90p2
74.5	B10	112.6	PDNB_3	64.5	IMR90p2
75.0	B10	111.19	PDNB_3	64.5	IMR90p2
75.5	B10	109.74	PDNB_3	64.5	IMR90p2
76.0	B10	108.36	PDNB_3	64.5	IMR90p2
76.5	B10	108.12	PDNB_3	64.5	IMR90p2
77.0	B10	110.71	PDNB_3	64.5	IMR90p2
77.5	B10	120.59	PDNB_3	64.5	IMR90p2
78.0	B10	143.84	PDNB_3	64.5	IMR90p2
78.5	B10	181.73	PDNB_3	64.5	IMR90p2
79.0	B10	228.63	PDNB_3	64.5	IMR90p2
79.5	B10	279.8	PDNB_3	64.5	IMR90p2
80.0	B10	326.54	PDNB_3	64.5	IMR90p2
80.5	B10	352.31	PDNB_3	64.5	IMR90p2
81.0	B10	349.67	PDNB_3	64.5	IMR90p2
81.5	B10	324.79	PDNB_3	64.5	IMR90p2
82.0	B10	281.94	PDNB_3	64.5	IMR90p2
82.5	B10	223.75	PDNB_3	64.5	IMR90p2
83.0	B10	162.68	PDNB_3	64.5	IMR90p2
83.5	B10	109.91	PDNB_3	64.5	IMR90p2
84.0	B10	67.66	PDNB_3	64.5	IMR90p2
84.5	B10	36.13	PDNB_3	64.5	IMR90p2
85.0	B10	17.38	PDNB_3	64.5	IMR90p2
85.5	B10	9.12	PDNB_3	64.5	IMR90p2
86.0	B10	5.93	PDNB_3	64.5	IMR90p2
86.5	B10	4.63	PDNB_3	64.5	IMR90p2
87.0	B10	4.04	PDNB_3	64.5	IMR90p2
87.5	B10	3.53	PDNB_3	64.5	IMR90p2
88.0	B10	2.56	PDNB_3	64.5	IMR90p2
88.5	B10	1.71	PDNB_3	64.5	IMR90p2
89.0	B10	1.28	PDNB_3	64.5	IMR90p2
89.5	B10	1.2	PDNB_3	64.5	IMR90p2
90.0	B10	1.2	PDNB_3	64.5	IMR90p2
90.5	B10	1.52	PDNB_3	64.5	IMR90p2
91.0	B10	2.22	PDNB_3	64.5	IMR90p2
91.5	B10	2.87	PDNB_3	64.5	IMR90p2
92.0	B10	3.42	PDNB_3	64.5	IMR90p2
92.5	B10	3.64	PDNB_3	64.5	IMR90p2
93.0	B10	4.08	PDNB_3	64.5	IMR90p2
93.5	B10	3.97	PDNB_3	64.5	IMR90p2
94.0	B10	3.61	PDNB_3	64.5	IMR90p2
94.5	B10	2.96	PDNB_3	64.5	IMR90p2
95.0	B10	0.91	PDNB_3	64.5	IMR90p2
55.0	C10	7.83	PDNB_3	63.3	IMR90p2
55.5	C10	16.96	PDNB_3	63.3	IMR90p2
56.0	C10	15.66	PDNB_3	63.3	IMR90p2
56.5	C10	15.66	PDNB_3	63.3	IMR90p2
57.0	C10	15.66	PDNB_3	63.3	IMR90p2
57.5	C10	15.25	PDNB_3	63.3	IMR90p2
58.0	C10	17.72	PDNB_3	63.3	IMR90p2
58.5	C10	22.54	PDNB_3	63.3	IMR90p2
59.0	C10	27.35	PDNB_3	63.3	IMR90p2
59.5	C10	30.87	PDNB_3	63.3	IMR90p2
60.0	C10	32.34	PDNB_3	63.3	IMR90p2
60.5	C10	34.27	PDNB_3	63.3	IMR90p2
61.0	C10	36.61	PDNB_3	63.3	IMR90p2
61.5	C10	38.39	PDNB_3	63.3	IMR90p2
62.0	C10	40.81	PDNB_3	63.3	IMR90p2
62.5	C10	44.12	PDNB_3	63.3	IMR90p2
63.0	C10	47.04	PDNB_3	63.3	IMR90p2
63.5	C10	49.71	PDNB_3	63.3	IMR90p2
64.0	C10	53.4	PDNB_3	63.3	IMR90p2
64.5	C10	58.56	PDNB_3	63.3	IMR90p2
65.0	C10	65.73	PDNB_3	63.3	IMR90p2
65.5	C10	74.37	PDNB_3	63.3	IMR90p2
66.0	C10	84.16	PDNB_3	63.3	IMR90p2
66.5	C10	94.4	PDNB_3	63.3	IMR90p2
67.0	C10	102.49	PDNB_3	63.3	IMR90p2
67.5	C10	106.55	PDNB_3	63.3	IMR90p2
68.0	C10	108.7	PDNB_3	63.3	IMR90p2
68.5	C10	110.13	PDNB_3	63.3	IMR90p2
69.0	C10	109.13	PDNB_3	63.3	IMR90p2
69.5	C10	108.65	PDNB_3	63.3	IMR90p2
70.0	C10	110.78	PDNB_3	63.3	IMR90p2
70.5	C10	112.77	PDNB_3	63.3	IMR90p2
71.0	C10	113.0	PDNB_3	63.3	IMR90p2
71.5	C10	114.69	PDNB_3	63.3	IMR90p2
72.0	C10	116.13	PDNB_3	63.3	IMR90p2
72.5	C10	115.23	PDNB_3	63.3	IMR90p2
73.0	C10	114.95	PDNB_3	63.3	IMR90p2
73.5	C10	116.92	PDNB_3	63.3	IMR90p2
74.0	C10	117.53	PDNB_3	63.3	IMR90p2
74.5	C10	116.85	PDNB_3	63.3	IMR90p2
75.0	C10	118.18	PDNB_3	63.3	IMR90p2
75.5	C10	118.82	PDNB_3	63.3	IMR90p2
76.0	C10	116.93	PDNB_3	63.3	IMR90p2
76.5	C10	116.39	PDNB_3	63.3	IMR90p2
77.0	C10	119.56	PDNB_3	63.3	IMR90p2
77.5	C10	129.3	PDNB_3	63.3	IMR90p2
78.0	C10	154.23	PDNB_3	63.3	IMR90p2
78.5	C10	196.13	PDNB_3	63.3	IMR90p2
79.0	C10	247.25	PDNB_3	63.3	IMR90p2
79.5	C10	302.58	PDNB_3	63.3	IMR90p2
80.0	C10	352.24	PDNB_3	63.3	IMR90p2
80.5	C10	378.2	PDNB_3	63.3	IMR90p2
81.0	C10	374.48	PDNB_3	63.3	IMR90p2
81.5	C10	348.1	PDNB_3	63.3	IMR90p2
82.0	C10	302.15	PDNB_3	63.3	IMR90p2
82.5	C10	240.77	PDNB_3	63.3	IMR90p2
83.0	C10	177.02	PDNB_3	63.3	IMR90p2
83.5	C10	120.75	PDNB_3	63.3	IMR90p2
84.0	C10	74.79	PDNB_3	63.3	IMR90p2
84.5	C10	40.91	PDNB_3	63.3	IMR90p2
85.0	C10	19.91	PDNB_3	63.3	IMR90p2
85.5	C10	9.74	PDNB_3	63.3	IMR90p2
86.0	C10	6.2	PDNB_3	63.3	IMR90p2
86.5	C10	4.33	PDNB_3	63.3	IMR90p2
87.0	C10	2.87	PDNB_3	63.3	IMR90p2
87.5	C10	2.51	PDNB_3	63.3	IMR90p2
88.0	C10	2.35	PDNB_3	63.3	IMR90p2
88.5	C10	1.91	PDNB_3	63.3	IMR90p2
89.0	C10	2.23	PDNB_3	63.3	IMR90p2
89.5	C10	2.62	PDNB_3	63.3	IMR90p2
90.0	C10	2.46	PDNB_3	63.3	IMR90p2
90.5	C10	2.3	PDNB_3	63.3	IMR90p2
91.0	C10	2.23	PDNB_3	63.3	IMR90p2
91.5	C10	2.2	PDNB_3	63.3	IMR90p2
92.0	C10	2.2	PDNB_3	63.3	IMR90p2
92.5	C10	2.38	PDNB_3	63.3	IMR90p2
93.0	C10	2.49	PDNB_3	63.3	IMR90p2
93.5	C10	2.8	PDNB_3	63.3	IMR90p2
94.0	C10	2.82	PDNB_3	63.3	IMR90p2
94.5	C10	3.59	PDNB_3	63.3	IMR90p2
95.0	C10	1.98	PDNB_3	63.3	IMR90p2
55.0	D10	6.94	PDNB_3	61.4	IMR90p2
55.5	D10	15.04	PDNB_3	61.4	IMR90p2
56.0	D10	13.89	PDNB_3	61.4	IMR90p2
56.5	D10	13.89	PDNB_3	61.4	IMR90p2
57.0	D10	13.89	PDNB_3	61.4	IMR90p2
57.5	D10	13.67	PDNB_3	61.4	IMR90p2
58.0	D10	14.97	PDNB_3	61.4	IMR90p2
58.5	D10	17.93	PDNB_3	61.4	IMR90p2
59.0	D10	21.03	PDNB_3	61.4	IMR90p2
59.5	D10	24.46	PDNB_3	61.4	IMR90p2
60.0	D10	27.94	PDNB_3	61.4	IMR90p2
60.5	D10	32.19	PDNB_3	61.4	IMR90p2
61.0	D10	36.47	PDNB_3	61.4	IMR90p2
61.5	D10	40.25	PDNB_3	61.4	IMR90p2
62.0	D10	43.65	PDNB_3	61.4	IMR90p2
62.5	D10	46.37	PDNB_3	61.4	IMR90p2
63.0	D10	48.85	PDNB_3	61.4	IMR90p2
63.5	D10	51.49	PDNB_3	61.4	IMR90p2
64.0	D10	54.51	PDNB_3	61.4	IMR90p2
64.5	D10	59.29	PDNB_3	61.4	IMR90p2
65.0	D10	66.24	PDNB_3	61.4	IMR90p2
65.5	D10	74.03	PDNB_3	61.4	IMR90p2
66.0	D10	82.34	PDNB_3	61.4	IMR90p2
66.5	D10	90.67	PDNB_3	61.4	IMR90p2
67.0	D10	97.46	PDNB_3	61.4	IMR90p2
67.5	D10	102.54	PDNB_3	61.4	IMR90p2
68.0	D10	105.82	PDNB_3	61.4	IMR90p2
68.5	D10	107.94	PDNB_3	61.4	IMR90p2
69.0	D10	110.17	PDNB_3	61.4	IMR90p2
69.5	D10	111.87	PDNB_3	61.4	IMR90p2
70.0	D10	113.25	PDNB_3	61.4	IMR90p2
70.5	D10	116.56	PDNB_3	61.4	IMR90p2
71.0	D10	121.1	PDNB_3	61.4	IMR90p2
71.5	D10	125.56	PDNB_3	61.4	IMR90p2
72.0	D10	131.02	PDNB_3	61.4	IMR90p2
72.5	D10	136.4	PDNB_3	61.4	IMR90p2
73.0	D10	138.69	PDNB_3	61.4	IMR90p2
73.5	D10	137.65	PDNB_3	61.4	IMR90p2
74.0	D10	134.36	PDNB_3	61.4	IMR90p2
74.5	D10	129.03	PDNB_3	61.4	IMR90p2
75.0	D10	122.91	PDNB_3	61.4	IMR90p2
75.5	D10	117.81	PDNB_3	61.4	IMR90p2
76.0	D10	114.63	PDNB_3	61.4	IMR90p2
76.5	D10	112.75	PDNB_3	61.4	IMR90p2
77.0	D10	113.82	PDNB_3	61.4	IMR90p2
77.5	D10	123.31	PDNB_3	61.4	IMR90p2
78.0	D10	147.47	PDNB_3	61.4	IMR90p2
78.5	D10	186.4	PDNB_3	61.4	IMR90p2
79.0	D10	234.99	PDNB_3	61.4	IMR90p2
79.5	D10	287.8	PDNB_3	61.4	IMR90p2
80.0	D10	334.14	PDNB_3	61.4	IMR90p2
80.5	D10	357.22	PDNB_3	61.4	IMR90p2
81.0	D10	351.23	PDNB_3	61.4	IMR90p2
81.5	D10	323.48	PDNB_3	61.4	IMR90p2
82.0	D10	277.45	PDNB_3	61.4	IMR90p2
82.5	D10	217.11	PDNB_3	61.4	IMR90p2
83.0	D10	156.05	PDNB_3	61.4	IMR90p2
83.5	D10	104.34	PDNB_3	61.4	IMR90p2
84.0	D10	62.72	PDNB_3	61.4	IMR90p2
84.5	D10	32.63	PDNB_3	61.4	IMR90p2
85.0	D10	15.36	PDNB_3	61.4	IMR90p2
85.5	D10	7.63	PDNB_3	61.4	IMR90p2
86.0	D10	4.93	PDNB_3	61.4	IMR90p2
86.5	D10	4.05	PDNB_3	61.4	IMR90p2
87.0	D10	3.5	PDNB_3	61.4	IMR90p2
87.5	D10	3.43	PDNB_3	61.4	IMR90p2
88.0	D10	3.37	PDNB_3	61.4	IMR90p2
88.5	D10	2.83	PDNB_3	61.4	IMR90p2
89.0	D10	2.77	PDNB_3	61.4	IMR90p2
89.5	D10	3.11	PDNB_3	61.4	IMR90p2
90.0	D10	2.73	PDNB_3	61.4	IMR90p2
90.5	D10	2.32	PDNB_3	61.4	IMR90p2
91.0	D10	2.5	PDNB_3	61.4	IMR90p2
91.5	D10	1.82	PDNB_3	61.4	IMR90p2
92.0	D10	0.67	PDNB_3	61.4	IMR90p2
92.5	D10	0.76	PDNB_3	61.4	IMR90p2
93.0	D10	0.62	PDNB_3	61.4	IMR90p2
93.5	D10	1.69	PDNB_3	61.4	IMR90p2
94.0	D10	2.77	PDNB_3	61.4	IMR90p2
94.5	D10	7.1	PDNB_3	61.4	IMR90p2
95.0	D10	5.27	PDNB_3	61.4	IMR90p2
55.0	E10	1.57	PDNB_3	59.0	IMR90p2
55.5	E10	3.39	PDNB_3	59.0	IMR90p2
56.0	E10	3.13	PDNB_3	59.0	IMR90p2
56.5	E10	3.13	PDNB_3	59.0	IMR90p2
57.0	E10	3.13	PDNB_3	59.0	IMR90p2
57.5	E10	2.57	PDNB_3	59.0	IMR90p2
58.0	E10	5.69	PDNB_3	59.0	IMR90p2
58.5	E10	14.44	PDNB_3	59.0	IMR90p2
59.0	E10	23.49	PDNB_3	59.0	IMR90p2
59.5	E10	31.25	PDNB_3	59.0	IMR90p2
60.0	E10	38.12	PDNB_3	59.0	IMR90p2
60.5	E10	43.82	PDNB_3	59.0	IMR90p2
61.0	E10	46.55	PDNB_3	59.0	IMR90p2
61.5	E10	47.44	PDNB_3	59.0	IMR90p2
62.0	E10	47.41	PDNB_3	59.0	IMR90p2
62.5	E10	46.66	PDNB_3	59.0	IMR90p2
63.0	E10	46.89	PDNB_3	59.0	IMR90p2
63.5	E10	48.59	PDNB_3	59.0	IMR90p2
64.0	E10	51.04	PDNB_3	59.0	IMR90p2
64.5	E10	55.3	PDNB_3	59.0	IMR90p2
65.0	E10	61.84	PDNB_3	59.0	IMR90p2
65.5	E10	69.02	PDNB_3	59.0	IMR90p2
66.0	E10	76.82	PDNB_3	59.0	IMR90p2
66.5	E10	84.88	PDNB_3	59.0	IMR90p2
67.0	E10	91.43	PDNB_3	59.0	IMR90p2
67.5	E10	95.65	PDNB_3	59.0	IMR90p2
68.0	E10	98.78	PDNB_3	59.0	IMR90p2
68.5	E10	100.95	PDNB_3	59.0	IMR90p2
69.0	E10	102.22	PDNB_3	59.0	IMR90p2
69.5	E10	103.3	PDNB_3	59.0	IMR90p2
70.0	E10	104.44	PDNB_3	59.0	IMR90p2
70.5	E10	105.08	PDNB_3	59.0	IMR90p2
71.0	E10	105.47	PDNB_3	59.0	IMR90p2
71.5	E10	105.81	PDNB_3	59.0	IMR90p2
72.0	E10	106.39	PDNB_3	59.0	IMR90p2
72.5	E10	107.3	PDNB_3	59.0	IMR90p2
73.0	E10	107.62	PDNB_3	59.0	IMR90p2
73.5	E10	107.27	PDNB_3	59.0	IMR90p2
74.0	E10	106.58	PDNB_3	59.0	IMR90p2
74.5	E10	104.89	PDNB_3	59.0	IMR90p2
75.0	E10	103.31	PDNB_3	59.0	IMR90p2
75.5	E10	103.53	PDNB_3	59.0	IMR90p2
76.0	E10	103.99	PDNB_3	59.0	IMR90p2
76.5	E10	104.38	PDNB_3	59.0	IMR90p2
77.0	E10	107.4	PDNB_3	59.0	IMR90p2
77.5	E10	116.61	PDNB_3	59.0	IMR90p2
78.0	E10	137.37	PDNB_3	59.0	IMR90p2
78.5	E10	171.98	PDNB_3	59.0	IMR90p2
79.0	E10	215.85	PDNB_3	59.0	IMR90p2
79.5	E10	263.7	PDNB_3	59.0	IMR90p2
80.0	E10	305.79	PDNB_3	59.0	IMR90p2
80.5	E10	326.46	PDNB_3	59.0	IMR90p2
81.0	E10	319.87	PDNB_3	59.0	IMR90p2
81.5	E10	292.25	PDNB_3	59.0	IMR90p2
82.0	E10	247.69	PDNB_3	59.0	IMR90p2
82.5	E10	190.82	PDNB_3	59.0	IMR90p2
83.0	E10	134.2	PDNB_3	59.0	IMR90p2
83.5	E10	87.78	PDNB_3	59.0	IMR90p2
84.0	E10	51.9	PDNB_3	59.0	IMR90p2
84.5	E10	26.3	PDNB_3	59.0	IMR90p2
85.0	E10	12.54	PDNB_3	59.0	IMR90p2
85.5	E10	7.05	PDNB_3	59.0	IMR90p2
86.0	E10	4.81	PDNB_3	59.0	IMR90p2
86.5	E10	4.41	PDNB_3	59.0	IMR90p2
87.0	E10	4.63	PDNB_3	59.0	IMR90p2
87.5	E10	3.66	PDNB_3	59.0	IMR90p2
88.0	E10	3.05	PDNB_3	59.0	IMR90p2
88.5	E10	3.12	PDNB_3	59.0	IMR90p2
89.0	E10	2.72	PDNB_3	59.0	IMR90p2
89.5	E10	2.33	PDNB_3	59.0	IMR90p2
90.0	E10	2.78	PDNB_3	59.0	IMR90p2
90.5	E10	3.2	PDNB_3	59.0	IMR90p2
91.0	E10	2.68	PDNB_3	59.0	IMR90p2
91.5	E10	2.18	PDNB_3	59.0	IMR90p2
92.0	E10	2.07	PDNB_3	59.0	IMR90p2
92.5	E10	1.79	PDNB_3	59.0	IMR90p2
93.0	E10	1.62	PDNB_3	59.0	IMR90p2
93.5	E10	0.59	PDNB_3	59.0	IMR90p2
94.0	E10	0.36	PDNB_3	59.0	IMR90p2
94.5	E10	-2.7	PDNB_3	59.0	IMR90p2
95.0	E10	-2.9	PDNB_3	59.0	IMR90p2
55.0	F10	-0.32	PDNB_3	57.0	IMR90p2
55.5	F10	-0.7	PDNB_3	57.0	IMR90p2
56.0	F10	-0.65	PDNB_3	57.0	IMR90p2
56.5	F10	-0.65	PDNB_3	57.0	IMR90p2
57.0	F10	-0.65	PDNB_3	57.0	IMR90p2
57.5	F10	-1.51	PDNB_3	57.0	IMR90p2
58.0	F10	3.75	PDNB_3	57.0	IMR90p2
58.5	F10	14.72	PDNB_3	57.0	IMR90p2
59.0	F10	23.92	PDNB_3	57.0	IMR90p2
59.5	F10	30.9	PDNB_3	57.0	IMR90p2
60.0	F10	36.21	PDNB_3	57.0	IMR90p2
60.5	F10	40.46	PDNB_3	57.0	IMR90p2
61.0	F10	42.84	PDNB_3	57.0	IMR90p2
61.5	F10	43.92	PDNB_3	57.0	IMR90p2
62.0	F10	44.66	PDNB_3	57.0	IMR90p2
62.5	F10	45.21	PDNB_3	57.0	IMR90p2
63.0	F10	45.45	PDNB_3	57.0	IMR90p2
63.5	F10	46.26	PDNB_3	57.0	IMR90p2
64.0	F10	47.72	PDNB_3	57.0	IMR90p2
64.5	F10	50.28	PDNB_3	57.0	IMR90p2
65.0	F10	54.66	PDNB_3	57.0	IMR90p2
65.5	F10	60.81	PDNB_3	57.0	IMR90p2
66.0	F10	67.85	PDNB_3	57.0	IMR90p2
66.5	F10	75.68	PDNB_3	57.0	IMR90p2
67.0	F10	83.12	PDNB_3	57.0	IMR90p2
67.5	F10	88.66	PDNB_3	57.0	IMR90p2
68.0	F10	92.59	PDNB_3	57.0	IMR90p2
68.5	F10	94.81	PDNB_3	57.0	IMR90p2
69.0	F10	95.41	PDNB_3	57.0	IMR90p2
69.5	F10	95.35	PDNB_3	57.0	IMR90p2
70.0	F10	94.97	PDNB_3	57.0	IMR90p2
70.5	F10	94.01	PDNB_3	57.0	IMR90p2
71.0	F10	93.71	PDNB_3	57.0	IMR90p2
71.5	F10	93.73	PDNB_3	57.0	IMR90p2
72.0	F10	93.46	PDNB_3	57.0	IMR90p2
72.5	F10	93.75	PDNB_3	57.0	IMR90p2
73.0	F10	94.95	PDNB_3	57.0	IMR90p2
73.5	F10	96.4	PDNB_3	57.0	IMR90p2
74.0	F10	98.42	PDNB_3	57.0	IMR90p2
74.5	F10	102.0	PDNB_3	57.0	IMR90p2
75.0	F10	105.79	PDNB_3	57.0	IMR90p2
75.5	F10	108.67	PDNB_3	57.0	IMR90p2
76.0	F10	110.8	PDNB_3	57.0	IMR90p2
76.5	F10	111.33	PDNB_3	57.0	IMR90p2
77.0	F10	109.88	PDNB_3	57.0	IMR90p2
77.5	F10	111.5	PDNB_3	57.0	IMR90p2
78.0	F10	123.79	PDNB_3	57.0	IMR90p2
78.5	F10	148.31	PDNB_3	57.0	IMR90p2
79.0	F10	181.62	PDNB_3	57.0	IMR90p2
79.5	F10	220.37	PDNB_3	57.0	IMR90p2
80.0	F10	256.42	PDNB_3	57.0	IMR90p2
80.5	F10	274.57	PDNB_3	57.0	IMR90p2
81.0	F10	267.53	PDNB_3	57.0	IMR90p2
81.5	F10	241.49	PDNB_3	57.0	IMR90p2
82.0	F10	201.61	PDNB_3	57.0	IMR90p2
82.5	F10	151.96	PDNB_3	57.0	IMR90p2
83.0	F10	103.45	PDNB_3	57.0	IMR90p2
83.5	F10	65.71	PDNB_3	57.0	IMR90p2
84.0	F10	38.5	PDNB_3	57.0	IMR90p2
84.5	F10	19.54	PDNB_3	57.0	IMR90p2
85.0	F10	9.43	PDNB_3	57.0	IMR90p2
85.5	F10	5.77	PDNB_3	57.0	IMR90p2
86.0	F10	4.17	PDNB_3	57.0	IMR90p2
86.5	F10	2.93	PDNB_3	57.0	IMR90p2
87.0	F10	2.41	PDNB_3	57.0	IMR90p2
87.5	F10	1.95	PDNB_3	57.0	IMR90p2
88.0	F10	1.48	PDNB_3	57.0	IMR90p2
88.5	F10	1.41	PDNB_3	57.0	IMR90p2
89.0	F10	1.72	PDNB_3	57.0	IMR90p2
89.5	F10	2.02	PDNB_3	57.0	IMR90p2
90.0	F10	2.11	PDNB_3	57.0	IMR90p2
90.5	F10	2.38	PDNB_3	57.0	IMR90p2
91.0	F10	2.79	PDNB_3	57.0	IMR90p2
91.5	F10	2.91	PDNB_3	57.0	IMR90p2
92.0	F10	2.98	PDNB_3	57.0	IMR90p2
92.5	F10	3.19	PDNB_3	57.0	IMR90p2
93.0	F10	3.16	PDNB_3	57.0	IMR90p2
93.5	F10	2.79	PDNB_3	57.0	IMR90p2
94.0	F10	2.6	PDNB_3	57.0	IMR90p2
94.5	F10	2.34	PDNB_3	57.0	IMR90p2
95.0	F10	0.83	PDNB_3	57.0	IMR90p2
55.0	G10	0.12	PDNB_3	55.7	IMR90p2
55.5	G10	0.25	PDNB_3	55.7	IMR90p2
56.0	G10	0.23	PDNB_3	55.7	IMR90p2
56.5	G10	0.23	PDNB_3	55.7	IMR90p2
57.0	G10	0.23	PDNB_3	55.7	IMR90p2
57.5	G10	-0.69	PDNB_3	55.7	IMR90p2
58.0	G10	5.03	PDNB_3	55.7	IMR90p2
58.5	G10	16.06	PDNB_3	55.7	IMR90p2
59.0	G10	24.9	PDNB_3	55.7	IMR90p2
59.5	G10	33.09	PDNB_3	55.7	IMR90p2
60.0	G10	39.69	PDNB_3	55.7	IMR90p2
60.5	G10	43.08	PDNB_3	55.7	IMR90p2
61.0	G10	44.82	PDNB_3	55.7	IMR90p2
61.5	G10	45.49	PDNB_3	55.7	IMR90p2
62.0	G10	44.47	PDNB_3	55.7	IMR90p2
62.5	G10	43.13	PDNB_3	55.7	IMR90p2
63.0	G10	43.26	PDNB_3	55.7	IMR90p2
63.5	G10	43.78	PDNB_3	55.7	IMR90p2
64.0	G10	44.05	PDNB_3	55.7	IMR90p2
64.5	G10	45.84	PDNB_3	55.7	IMR90p2
65.0	G10	49.26	PDNB_3	55.7	IMR90p2
65.5	G10	53.79	PDNB_3	55.7	IMR90p2
66.0	G10	59.48	PDNB_3	55.7	IMR90p2
66.5	G10	67.25	PDNB_3	55.7	IMR90p2
67.0	G10	74.9	PDNB_3	55.7	IMR90p2
67.5	G10	81.33	PDNB_3	55.7	IMR90p2
68.0	G10	86.13	PDNB_3	55.7	IMR90p2
68.5	G10	89.26	PDNB_3	55.7	IMR90p2
69.0	G10	89.84	PDNB_3	55.7	IMR90p2
69.5	G10	89.24	PDNB_3	55.7	IMR90p2
70.0	G10	88.32	PDNB_3	55.7	IMR90p2
70.5	G10	87.6	PDNB_3	55.7	IMR90p2
71.0	G10	87.35	PDNB_3	55.7	IMR90p2
71.5	G10	87.55	PDNB_3	55.7	IMR90p2
72.0	G10	88.2	PDNB_3	55.7	IMR90p2
72.5	G10	89.79	PDNB_3	55.7	IMR90p2
73.0	G10	92.1	PDNB_3	55.7	IMR90p2
73.5	G10	95.68	PDNB_3	55.7	IMR90p2
74.0	G10	101.14	PDNB_3	55.7	IMR90p2
74.5	G10	106.18	PDNB_3	55.7	IMR90p2
75.0	G10	109.84	PDNB_3	55.7	IMR90p2
75.5	G10	111.88	PDNB_3	55.7	IMR90p2
76.0	G10	110.75	PDNB_3	55.7	IMR90p2
76.5	G10	106.43	PDNB_3	55.7	IMR90p2
77.0	G10	102.14	PDNB_3	55.7	IMR90p2
77.5	G10	101.55	PDNB_3	55.7	IMR90p2
78.0	G10	109.97	PDNB_3	55.7	IMR90p2
78.5	G10	130.17	PDNB_3	55.7	IMR90p2
79.0	G10	159.25	PDNB_3	55.7	IMR90p2
79.5	G10	192.82	PDNB_3	55.7	IMR90p2
80.0	G10	223.99	PDNB_3	55.7	IMR90p2
80.5	G10	240.21	PDNB_3	55.7	IMR90p2
81.0	G10	234.35	PDNB_3	55.7	IMR90p2
81.5	G10	211.08	PDNB_3	55.7	IMR90p2
82.0	G10	175.57	PDNB_3	55.7	IMR90p2
82.5	G10	131.38	PDNB_3	55.7	IMR90p2
83.0	G10	88.46	PDNB_3	55.7	IMR90p2
83.5	G10	55.38	PDNB_3	55.7	IMR90p2
84.0	G10	31.95	PDNB_3	55.7	IMR90p2
84.5	G10	16.03	PDNB_3	55.7	IMR90p2
85.0	G10	7.52	PDNB_3	55.7	IMR90p2
85.5	G10	4.2	PDNB_3	55.7	IMR90p2
86.0	G10	3.24	PDNB_3	55.7	IMR90p2
86.5	G10	2.51	PDNB_3	55.7	IMR90p2
87.0	G10	1.97	PDNB_3	55.7	IMR90p2
87.5	G10	2.34	PDNB_3	55.7	IMR90p2
88.0	G10	3.05	PDNB_3	55.7	IMR90p2
88.5	G10	3.26	PDNB_3	55.7	IMR90p2
89.0	G10	3.44	PDNB_3	55.7	IMR90p2
89.5	G10	3.63	PDNB_3	55.7	IMR90p2
90.0	G10	3.05	PDNB_3	55.7	IMR90p2
90.5	G10	2.52	PDNB_3	55.7	IMR90p2
91.0	G10	2.47	PDNB_3	55.7	IMR90p2
91.5	G10	2.34	PDNB_3	55.7	IMR90p2
92.0	G10	2.38	PDNB_3	55.7	IMR90p2
92.5	G10	2.9	PDNB_3	55.7	IMR90p2
93.0	G10	2.9	PDNB_3	55.7	IMR90p2
93.5	G10	2.52	PDNB_3	55.7	IMR90p2
94.0	G10	2.63	PDNB_3	55.7	IMR90p2
94.5	G10	2.53	PDNB_3	55.7	IMR90p2
95.0	G10	0.97	PDNB_3	55.7	IMR90p2
55.0	H10	5.19	PDNB_3	55.0	IMR90p2
55.5	H10	11.25	PDNB_3	55.0	IMR90p2
56.0	H10	10.39	PDNB_3	55.0	IMR90p2
56.5	H10	10.39	PDNB_3	55.0	IMR90p2
57.0	H10	10.39	PDNB_3	55.0	IMR90p2
57.5	H10	9.44	PDNB_3	55.0	IMR90p2
58.0	H10	15.29	PDNB_3	55.0	IMR90p2
58.5	H10	26.78	PDNB_3	55.0	IMR90p2
59.0	H10	33.46	PDNB_3	55.0	IMR90p2
59.5	H10	37.78	PDNB_3	55.0	IMR90p2
60.0	H10	40.97	PDNB_3	55.0	IMR90p2
60.5	H10	41.69	PDNB_3	55.0	IMR90p2
61.0	H10	41.3	PDNB_3	55.0	IMR90p2
61.5	H10	41.22	PDNB_3	55.0	IMR90p2
62.0	H10	40.6	PDNB_3	55.0	IMR90p2
62.5	H10	40.0	PDNB_3	55.0	IMR90p2
63.0	H10	40.29	PDNB_3	55.0	IMR90p2
63.5	H10	40.3	PDNB_3	55.0	IMR90p2
64.0	H10	40.1	PDNB_3	55.0	IMR90p2
64.5	H10	40.99	PDNB_3	55.0	IMR90p2
65.0	H10	42.94	PDNB_3	55.0	IMR90p2
65.5	H10	46.19	PDNB_3	55.0	IMR90p2
66.0	H10	51.07	PDNB_3	55.0	IMR90p2
66.5	H10	57.41	PDNB_3	55.0	IMR90p2
67.0	H10	63.95	PDNB_3	55.0	IMR90p2
67.5	H10	69.56	PDNB_3	55.0	IMR90p2
68.0	H10	73.88	PDNB_3	55.0	IMR90p2
68.5	H10	76.46	PDNB_3	55.0	IMR90p2
69.0	H10	77.39	PDNB_3	55.0	IMR90p2
69.5	H10	76.98	PDNB_3	55.0	IMR90p2
70.0	H10	76.59	PDNB_3	55.0	IMR90p2
70.5	H10	76.02	PDNB_3	55.0	IMR90p2
71.0	H10	75.71	PDNB_3	55.0	IMR90p2
71.5	H10	75.74	PDNB_3	55.0	IMR90p2
72.0	H10	76.17	PDNB_3	55.0	IMR90p2
72.5	H10	76.28	PDNB_3	55.0	IMR90p2
73.0	H10	76.17	PDNB_3	55.0	IMR90p2
73.5	H10	76.56	PDNB_3	55.0	IMR90p2
74.0	H10	76.66	PDNB_3	55.0	IMR90p2
74.5	H10	76.41	PDNB_3	55.0	IMR90p2
75.0	H10	76.44	PDNB_3	55.0	IMR90p2
75.5	H10	76.93	PDNB_3	55.0	IMR90p2
76.0	H10	76.73	PDNB_3	55.0	IMR90p2
76.5	H10	76.57	PDNB_3	55.0	IMR90p2
77.0	H10	77.52	PDNB_3	55.0	IMR90p2
77.5	H10	80.63	PDNB_3	55.0	IMR90p2
78.0	H10	90.23	PDNB_3	55.0	IMR90p2
78.5	H10	109.93	PDNB_3	55.0	IMR90p2
79.0	H10	137.04	PDNB_3	55.0	IMR90p2
79.5	H10	167.04	PDNB_3	55.0	IMR90p2
80.0	H10	196.4	PDNB_3	55.0	IMR90p2
80.5	H10	214.58	PDNB_3	55.0	IMR90p2
81.0	H10	212.28	PDNB_3	55.0	IMR90p2
81.5	H10	192.86	PDNB_3	55.0	IMR90p2
82.0	H10	162.42	PDNB_3	55.0	IMR90p2
82.5	H10	123.18	PDNB_3	55.0	IMR90p2
83.0	H10	83.11	PDNB_3	55.0	IMR90p2
83.5	H10	51.8	PDNB_3	55.0	IMR90p2
84.0	H10	29.72	PDNB_3	55.0	IMR90p2
84.5	H10	14.79	PDNB_3	55.0	IMR90p2
85.0	H10	6.86	PDNB_3	55.0	IMR90p2
85.5	H10	4.01	PDNB_3	55.0	IMR90p2
86.0	H10	3.08	PDNB_3	55.0	IMR90p2
86.5	H10	2.97	PDNB_3	55.0	IMR90p2
87.0	H10	2.87	PDNB_3	55.0	IMR90p2
87.5	H10	2.9	PDNB_3	55.0	IMR90p2
88.0	H10	3.38	PDNB_3	55.0	IMR90p2
88.5	H10	3.51	PDNB_3	55.0	IMR90p2
89.0	H10	3.09	PDNB_3	55.0	IMR90p2
89.5	H10	2.56	PDNB_3	55.0	IMR90p2
90.0	H10	2.16	PDNB_3	55.0	IMR90p2
90.5	H10	1.65	PDNB_3	55.0	IMR90p2
91.0	H10	1.21	PDNB_3	55.0	IMR90p2
91.5	H10	1.37	PDNB_3	55.0	IMR90p2
92.0	H10	2.36	PDNB_3	55.0	IMR90p2
92.5	H10	2.56	PDNB_3	55.0	IMR90p2
93.0	H10	2.56	PDNB_3	55.0	IMR90p2
93.5	H10	2.4	PDNB_3	55.0	IMR90p2
94.0	H10	1.87	PDNB_3	55.0	IMR90p2
94.5	H10	0.18	PDNB_3	55.0	IMR90p2
95.0	H10	-0.71	PDNB_3	55.0	IMR90p2
55.0	A10	-1.27981820966238	PDNB_3	65.0	IMR90p8
55.5	A10	-2.77293945426823	PDNB_3	65.0	IMR90p8
56.0	A10	-2.55963641932453	PDNB_3	65.0	IMR90p8
56.5	A10	-2.55963641932271	PDNB_3	65.0	IMR90p8
57.0	A10	-2.55963641933408	PDNB_3	65.0	IMR90p8
57.5	A10	-3.19474799006855	PDNB_3	65.0	IMR90p8
58.0	A10	0.823151532079351	PDNB_3	65.0	IMR90p8
58.5	A10	7.69896250708905	PDNB_3	65.0	IMR90p8
59.0	A10	13.5521730407627	PDNB_3	65.0	IMR90p8
59.5	A10	19.9071914381359	PDNB_3	65.0	IMR90p8
60.0	A10	25.2325461681933	PDNB_3	65.0	IMR90p8
60.5	A10	28.8818386438483	PDNB_3	65.0	IMR90p8
61.0	A10	33.0735580398044	PDNB_3	65.0	IMR90p8
61.5	A10	37.5621713275752	PDNB_3	65.0	IMR90p8
62.0	A10	40.677930362656	PDNB_3	65.0	IMR90p8
62.5	A10	43.3847731572484	PDNB_3	65.0	IMR90p8
63.0	A10	45.4755688998168	PDNB_3	65.0	IMR90p8
63.5	A10	47.909499969822	PDNB_3	65.0	IMR90p8
64.0	A10	51.1021324075977	PDNB_3	65.0	IMR90p8
64.5	A10	56.8318884690426	PDNB_3	65.0	IMR90p8
65.0	A10	65.6825714329593	PDNB_3	65.0	IMR90p8
65.5	A10	75.6436505038347	PDNB_3	65.0	IMR90p8
66.0	A10	85.1123606968765	PDNB_3	65.0	IMR90p8
66.5	A10	94.184525086261	PDNB_3	65.0	IMR90p8
67.0	A10	100.498316114259	PDNB_3	65.0	IMR90p8
67.5	A10	103.561922255777	PDNB_3	65.0	IMR90p8
68.0	A10	105.984379656151	PDNB_3	65.0	IMR90p8
68.5	A10	107.083760935254	PDNB_3	65.0	IMR90p8
69.0	A10	106.493659636442	PDNB_3	65.0	IMR90p8
69.5	A10	107.381106582464	PDNB_3	65.0	IMR90p8
70.0	A10	108.075755619605	PDNB_3	65.0	IMR90p8
70.5	A10	107.962984008355	PDNB_3	65.0	IMR90p8
71.0	A10	109.221050202943	PDNB_3	65.0	IMR90p8
71.5	A10	110.177199745887	PDNB_3	65.0	IMR90p8
72.0	A10	109.611689094477	PDNB_3	65.0	IMR90p8
72.5	A10	109.96067598619	PDNB_3	65.0	IMR90p8
73.0	A10	110.052637080449	PDNB_3	65.0	IMR90p8
73.5	A10	108.750848008986	PDNB_3	65.0	IMR90p8
74.0	A10	109.02467525908	PDNB_3	65.0	IMR90p8
74.5	A10	109.425136663736	PDNB_3	65.0	IMR90p8
75.0	A10	108.019456347914	PDNB_3	65.0	IMR90p8
75.5	A10	107.143191886286	PDNB_3	65.0	IMR90p8
76.0	A10	107.266570968363	PDNB_3	65.0	IMR90p8
76.5	A10	106.349098678047	PDNB_3	65.0	IMR90p8
77.0	A10	107.195749080907	PDNB_3	65.0	IMR90p8
77.5	A10	115.925898672477	PDNB_3	65.0	IMR90p8
78.0	A10	137.917351057852	PDNB_3	65.0	IMR90p8
78.5	A10	173.577176392145	PDNB_3	65.0	IMR90p8
79.0	A10	219.274784712396	PDNB_3	65.0	IMR90p8
79.5	A10	270.082730404199	PDNB_3	65.0	IMR90p8
80.0	A10	316.121168862988	PDNB_3	65.0	IMR90p8
80.5	A10	340.577492818373	PDNB_3	65.0	IMR90p8
81.0	A10	336.896203339968	PDNB_3	65.0	IMR90p8
81.5	A10	310.781355863678	PDNB_3	65.0	IMR90p8
82.0	A10	266.128801266374	PDNB_3	65.0	IMR90p8
82.5	A10	207.499578984058	PDNB_3	65.0	IMR90p8
83.0	A10	147.600534074939	PDNB_3	65.0	IMR90p8
83.5	A10	97.0742322250862	PDNB_3	65.0	IMR90p8
84.0	A10	57.8096613267789	PDNB_3	65.0	IMR90p8
84.5	A10	29.9483531905995	PDNB_3	65.0	IMR90p8
85.0	A10	13.5310412082305	PDNB_3	65.0	IMR90p8
85.5	A10	6.45626271625684	PDNB_3	65.0	IMR90p8
86.0	A10	4.00015885731636	PDNB_3	65.0	IMR90p8
86.5	A10	2.6155200070196	PDNB_3	65.0	IMR90p8
87.0	A10	1.73678491963051	PDNB_3	65.0	IMR90p8
87.5	A10	1.82492682217827	PDNB_3	65.0	IMR90p8
88.0	A10	2.11266075177747	PDNB_3	65.0	IMR90p8
88.5	A10	1.91156453034887	PDNB_3	65.0	IMR90p8
89.0	A10	2.1244329146071	PDNB_3	65.0	IMR90p8
89.5	A10	2.4000847994094	PDNB_3	65.0	IMR90p8
90.0	A10	1.78266838478436	PDNB_3	65.0	IMR90p8
90.5	A10	1.29638803917504	PDNB_3	65.0	IMR90p8
91.0	A10	1.81420343502958	PDNB_3	65.0	IMR90p8
91.5	A10	1.89373813988692	PDNB_3	65.0	IMR90p8
92.0	A10	1.84418252226959	PDNB_3	65.0	IMR90p8
92.5	A10	2.49537271693976	PDNB_3	65.0	IMR90p8
93.0	A10	2.44874353954606	PDNB_3	65.0	IMR90p8
93.5	A10	1.30139217161485	PDNB_3	65.0	IMR90p8
94.0	A10	1.01232627679332	PDNB_3	65.0	IMR90p8
94.5	A10	-0.457179896339369	PDNB_3	65.0	IMR90p8
95.0	A10	-1.09704179458873	PDNB_3	65.0	IMR90p8
55.0	B10	2.790157729047	PDNB_3	64.5	IMR90p8
55.5	B10	6.04534174626849	PDNB_3	64.5	IMR90p8
56.0	B10	5.58031545809308	PDNB_3	64.5	IMR90p8
56.5	B10	5.58031545809706	PDNB_3	64.5	IMR90p8
57.0	B10	5.58031545807034	PDNB_3	64.5	IMR90p8
57.5	B10	5.09726739365351	PDNB_3	64.5	IMR90p8
58.0	B10	8.12269295067927	PDNB_3	64.5	IMR90p8
58.5	B10	13.5906404159391	PDNB_3	64.5	IMR90p8
59.0	B10	17.9770526969404	PDNB_3	64.5	IMR90p8
59.5	B10	23.1585709630716	PDNB_3	64.5	IMR90p8
60.0	B10	29.0248786343619	PDNB_3	64.5	IMR90p8
60.5	B10	33.6512426608003	PDNB_3	64.5	IMR90p8
61.0	B10	37.5171951690216	PDNB_3	64.5	IMR90p8
61.5	B10	41.5799061549909	PDNB_3	64.5	IMR90p8
62.0	B10	45.1752869910422	PDNB_3	64.5	IMR90p8
62.5	B10	48.0641925000543	PDNB_3	64.5	IMR90p8
63.0	B10	50.9471071712484	PDNB_3	64.5	IMR90p8
63.5	B10	54.6798345307585	PDNB_3	64.5	IMR90p8
64.0	B10	59.8820277444679	PDNB_3	64.5	IMR90p8
64.5	B10	66.2902572997026	PDNB_3	64.5	IMR90p8
65.0	B10	73.7140790447249	PDNB_3	64.5	IMR90p8
65.5	B10	82.3641608434066	PDNB_3	64.5	IMR90p8
66.0	B10	90.8023037519498	PDNB_3	64.5	IMR90p8
66.5	B10	97.6905402155739	PDNB_3	64.5	IMR90p8
67.0	B10	102.860111781349	PDNB_3	64.5	IMR90p8
67.5	B10	106.069634902723	PDNB_3	64.5	IMR90p8
68.0	B10	108.356907159271	PDNB_3	64.5	IMR90p8
68.5	B10	110.364080013518	PDNB_3	64.5	IMR90p8
69.0	B10	111.286978489538	PDNB_3	64.5	IMR90p8
69.5	B10	112.085795501535	PDNB_3	64.5	IMR90p8
70.0	B10	113.819604080549	PDNB_3	64.5	IMR90p8
70.5	B10	114.57078501478	PDNB_3	64.5	IMR90p8
71.0	B10	114.221078689133	PDNB_3	64.5	IMR90p8
71.5	B10	114.64811114096	PDNB_3	64.5	IMR90p8
72.0	B10	115.15049285303	PDNB_3	64.5	IMR90p8
72.5	B10	114.817322817805	PDNB_3	64.5	IMR90p8
73.0	B10	114.350407288142	PDNB_3	64.5	IMR90p8
73.5	B10	114.260591614573	PDNB_3	64.5	IMR90p8
74.0	B10	114.04536372684	PDNB_3	64.5	IMR90p8
74.5	B10	113.553369464835	PDNB_3	64.5	IMR90p8
75.0	B10	112.876138829169	PDNB_3	64.5	IMR90p8
75.5	B10	112.860437854021	PDNB_3	64.5	IMR90p8
76.0	B10	112.794844702849	PDNB_3	64.5	IMR90p8
76.5	B10	112.570824112551	PDNB_3	64.5	IMR90p8
77.0	B10	114.873707095069	PDNB_3	64.5	IMR90p8
77.5	B10	125.522577550495	PDNB_3	64.5	IMR90p8
78.0	B10	150.386451743051	PDNB_3	64.5	IMR90p8
78.5	B10	190.086755015576	PDNB_3	64.5	IMR90p8
79.0	B10	239.021529718965	PDNB_3	64.5	IMR90p8
79.5	B10	291.541179524004	PDNB_3	64.5	IMR90p8
80.0	B10	337.013193332775	PDNB_3	64.5	IMR90p8
80.5	B10	357.983825492135	PDNB_3	64.5	IMR90p8
81.0	B10	349.633911383276	PDNB_3	64.5	IMR90p8
81.5	B10	319.897069645939	PDNB_3	64.5	IMR90p8
82.0	B10	272.040901172625	PDNB_3	64.5	IMR90p8
82.5	B10	210.398486530454	PDNB_3	64.5	IMR90p8
83.0	B10	149.680786553442	PDNB_3	64.5	IMR90p8
83.5	B10	99.0195911692505	PDNB_3	64.5	IMR90p8
84.0	B10	58.5574063194118	PDNB_3	64.5	IMR90p8
84.5	B10	30.1016459887687	PDNB_3	64.5	IMR90p8
85.0	B10	14.5204425209351	PDNB_3	64.5	IMR90p8
85.5	B10	7.56832093307946	PDNB_3	64.5	IMR90p8
86.0	B10	4.99809998301004	PDNB_3	64.5	IMR90p8
86.5	B10	4.48483302033435	PDNB_3	64.5	IMR90p8
87.0	B10	3.8372253726701	PDNB_3	64.5	IMR90p8
87.5	B10	2.60113900374108	PDNB_3	64.5	IMR90p8
88.0	B10	1.95274734213683	PDNB_3	64.5	IMR90p8
88.5	B10	1.86916613522646	PDNB_3	64.5	IMR90p8
89.0	B10	1.58666608809381	PDNB_3	64.5	IMR90p8
89.5	B10	1.38041329136081	PDNB_3	64.5	IMR90p8
90.0	B10	1.84923690848001	PDNB_3	64.5	IMR90p8
90.5	B10	2.42666548409221	PDNB_3	64.5	IMR90p8
91.0	B10	2.37531098452689	PDNB_3	64.5	IMR90p8
91.5	B10	2.23389916446638	PDNB_3	64.5	IMR90p8
92.0	B10	2.42774208898936	PDNB_3	64.5	IMR90p8
92.5	B10	2.62145382846552	PDNB_3	64.5	IMR90p8
93.0	B10	2.2423268793674	PDNB_3	64.5	IMR90p8
93.5	B10	2.02822224675367	PDNB_3	64.5	IMR90p8
94.0	B10	2.1271293781831	PDNB_3	64.5	IMR90p8
94.5	B10	2.07714794514118	PDNB_3	64.5	IMR90p8
95.0	B10	0.826916372471487	PDNB_3	64.5	IMR90p8
55.0	C10	9.13163527128745	PDNB_3	63.3	IMR90p8
55.5	C10	19.7852097544559	PDNB_3	63.3	IMR90p8
56.0	C10	18.2632705425755	PDNB_3	63.3	IMR90p8
56.5	C10	18.2632705425855	PDNB_3	63.3	IMR90p8
57.0	C10	18.2632705425003	PDNB_3	63.3	IMR90p8
57.5	C10	18.1725778994011	PDNB_3	63.3	IMR90p8
58.0	C10	18.6170623754875	PDNB_3	63.3	IMR90p8
58.5	C10	20.1456215754275	PDNB_3	63.3	IMR90p8
59.0	C10	24.2350759613632	PDNB_3	63.3	IMR90p8
59.5	C10	28.3307578526698	PDNB_3	63.3	IMR90p8
60.0	C10	31.512699465579	PDNB_3	63.3	IMR90p8
60.5	C10	36.5068515973306	PDNB_3	63.3	IMR90p8
61.0	C10	41.5794331666611	PDNB_3	63.3	IMR90p8
61.5	C10	43.5203685697478	PDNB_3	63.3	IMR90p8
62.0	C10	45.3246347328026	PDNB_3	63.3	IMR90p8
62.5	C10	47.2753043377911	PDNB_3	63.3	IMR90p8
63.0	C10	48.1172379684663	PDNB_3	63.3	IMR90p8
63.5	C10	50.6683006850319	PDNB_3	63.3	IMR90p8
64.0	C10	55.5342454534473	PDNB_3	63.3	IMR90p8
64.5	C10	60.4954914209978	PDNB_3	63.3	IMR90p8
65.0	C10	67.4510167183613	PDNB_3	63.3	IMR90p8
65.5	C10	77.0032481340646	PDNB_3	63.3	IMR90p8
66.0	C10	85.3304523484414	PDNB_3	63.3	IMR90p8
66.5	C10	92.6927035279971	PDNB_3	63.3	IMR90p8
67.0	C10	99.9785071342467	PDNB_3	63.3	IMR90p8
67.5	C10	105.0624114954	PDNB_3	63.3	IMR90p8
68.0	C10	106.986773081309	PDNB_3	63.3	IMR90p8
68.5	C10	108.51057508115	PDNB_3	63.3	IMR90p8
69.0	C10	109.634261863385	PDNB_3	63.3	IMR90p8
69.5	C10	110.220884033168	PDNB_3	63.3	IMR90p8
70.0	C10	111.303391414391	PDNB_3	63.3	IMR90p8
70.5	C10	113.728644264538	PDNB_3	63.3	IMR90p8
71.0	C10	115.562102163621	PDNB_3	63.3	IMR90p8
71.5	C10	117.16103866149	PDNB_3	63.3	IMR90p8
72.0	C10	119.281367098822	PDNB_3	63.3	IMR90p8
72.5	C10	120.278634960234	PDNB_3	63.3	IMR90p8
73.0	C10	120.003457524474	PDNB_3	63.3	IMR90p8
73.5	C10	119.754034252114	PDNB_3	63.3	IMR90p8
74.0	C10	118.808163321295	PDNB_3	63.3	IMR90p8
74.5	C10	116.973334615013	PDNB_3	63.3	IMR90p8
75.0	C10	115.453623828242	PDNB_3	63.3	IMR90p8
75.5	C10	113.797994690243	PDNB_3	63.3	IMR90p8
76.0	C10	112.554705083026	PDNB_3	63.3	IMR90p8
76.5	C10	113.395334508731	PDNB_3	63.3	IMR90p8
77.0	C10	116.920130431609	PDNB_3	63.3	IMR90p8
77.5	C10	128.086932417669	PDNB_3	63.3	IMR90p8
78.0	C10	155.668681901865	PDNB_3	63.3	IMR90p8
78.5	C10	198.283976560118	PDNB_3	63.3	IMR90p8
79.0	C10	248.62920625462	PDNB_3	63.3	IMR90p8
79.5	C10	303.822067289881	PDNB_3	63.3	IMR90p8
80.0	C10	353.448298832732	PDNB_3	63.3	IMR90p8
80.5	C10	378.367490188719	PDNB_3	63.3	IMR90p8
81.0	C10	373.957351014502	PDNB_3	63.3	IMR90p8
81.5	C10	347.627555933545	PDNB_3	63.3	IMR90p8
82.0	C10	300.862982390666	PDNB_3	63.3	IMR90p8
82.5	C10	238.171160933249	PDNB_3	63.3	IMR90p8
83.0	C10	173.706223547456	PDNB_3	63.3	IMR90p8
83.5	C10	117.662245553681	PDNB_3	63.3	IMR90p8
84.0	C10	71.9161097390724	PDNB_3	63.3	IMR90p8
84.5	C10	38.6268885144189	PDNB_3	63.3	IMR90p8
85.0	C10	18.7955775607857	PDNB_3	63.3	IMR90p8
85.5	C10	9.21228374640441	PDNB_3	63.3	IMR90p8
86.0	C10	5.31148393849111	PDNB_3	63.3	IMR90p8
86.5	C10	3.92308450596374	PDNB_3	63.3	IMR90p8
87.0	C10	3.16027360725781	PDNB_3	63.3	IMR90p8
87.5	C10	2.5468727170387	PDNB_3	63.3	IMR90p8
88.0	C10	2.47837526758212	PDNB_3	63.3	IMR90p8
88.5	C10	2.6384779839853	PDNB_3	63.3	IMR90p8
89.0	C10	2.41122686685122	PDNB_3	63.3	IMR90p8
89.5	C10	2.07544738964674	PDNB_3	63.3	IMR90p8
90.0	C10	2.55345367209674	PDNB_3	63.3	IMR90p8
90.5	C10	2.67679215846715	PDNB_3	63.3	IMR90p8
91.0	C10	2.26563136707853	PDNB_3	63.3	IMR90p8
91.5	C10	2.4143774810662	PDNB_3	63.3	IMR90p8
92.0	C10	2.69022065191581	PDNB_3	63.3	IMR90p8
92.5	C10	2.58290037090325	PDNB_3	63.3	IMR90p8
93.0	C10	2.9859372374533	PDNB_3	63.3	IMR90p8
93.5	C10	3.79525670520007	PDNB_3	63.3	IMR90p8
94.0	C10	4.09894121937168	PDNB_3	63.3	IMR90p8
94.5	C10	5.17389955472117	PDNB_3	63.3	IMR90p8
95.0	C10	2.68753833101482	PDNB_3	63.3	IMR90p8
55.0	D10	5.52711183810959	PDNB_3	61.4	IMR90p8
55.5	D10	11.9754089825692	PDNB_3	61.4	IMR90p8
56.0	D10	11.0542236762169	PDNB_3	61.4	IMR90p8
56.5	D10	11.0542236762234	PDNB_3	61.4	IMR90p8
57.0	D10	11.0542236761789	PDNB_3	61.4	IMR90p8
57.5	D10	10.678541456435	PDNB_3	61.4	IMR90p8
58.0	D10	12.9806383243846	PDNB_3	61.4	IMR90p8
58.5	D10	17.4024886528563	PDNB_3	61.4	IMR90p8
59.0	D10	22.3665071876327	PDNB_3	61.4	IMR90p8
59.5	D10	28.4011982523102	PDNB_3	61.4	IMR90p8
60.0	D10	33.6401493173598	PDNB_3	61.4	IMR90p8
60.5	D10	38.3840116377071	PDNB_3	61.4	IMR90p8
61.0	D10	43.2162986271891	PDNB_3	61.4	IMR90p8
61.5	D10	46.2919833915142	PDNB_3	61.4	IMR90p8
62.0	D10	47.817407124029	PDNB_3	61.4	IMR90p8
62.5	D10	49.3568054001996	PDNB_3	61.4	IMR90p8
63.0	D10	50.6948120842675	PDNB_3	61.4	IMR90p8
63.5	D10	52.2188047381047	PDNB_3	61.4	IMR90p8
64.0	D10	55.248035181629	PDNB_3	61.4	IMR90p8
64.5	D10	59.7046599976591	PDNB_3	61.4	IMR90p8
65.0	D10	65.5339631549946	PDNB_3	61.4	IMR90p8
65.5	D10	73.6623030248627	PDNB_3	61.4	IMR90p8
66.0	D10	82.2015886408577	PDNB_3	61.4	IMR90p8
66.5	D10	89.8651224395776	PDNB_3	61.4	IMR90p8
67.0	D10	96.6974079164889	PDNB_3	61.4	IMR90p8
67.5	D10	102.237951150415	PDNB_3	61.4	IMR90p8
68.0	D10	104.851947974003	PDNB_3	61.4	IMR90p8
68.5	D10	106.165725826465	PDNB_3	61.4	IMR90p8
69.0	D10	107.792539209584	PDNB_3	61.4	IMR90p8
69.5	D10	108.623268668987	PDNB_3	61.4	IMR90p8
70.0	D10	109.042986988819	PDNB_3	61.4	IMR90p8
70.5	D10	110.642866573684	PDNB_3	61.4	IMR90p8
71.0	D10	112.522586420612	PDNB_3	61.4	IMR90p8
71.5	D10	113.209189016519	PDNB_3	61.4	IMR90p8
72.0	D10	114.119042459128	PDNB_3	61.4	IMR90p8
72.5	D10	114.477264844276	PDNB_3	61.4	IMR90p8
73.0	D10	113.665176623171	PDNB_3	61.4	IMR90p8
73.5	D10	112.599340439016	PDNB_3	61.4	IMR90p8
74.0	D10	111.709048033841	PDNB_3	61.4	IMR90p8
74.5	D10	110.597359235731	PDNB_3	61.4	IMR90p8
75.0	D10	109.194962883946	PDNB_3	61.4	IMR90p8
75.5	D10	107.662746968219	PDNB_3	61.4	IMR90p8
76.0	D10	106.224919126217	PDNB_3	61.4	IMR90p8
76.5	D10	105.754243033144	PDNB_3	61.4	IMR90p8
77.0	D10	106.923514053923	PDNB_3	61.4	IMR90p8
77.5	D10	116.359331450833	PDNB_3	61.4	IMR90p8
78.0	D10	141.129816589264	PDNB_3	61.4	IMR90p8
78.5	D10	180.098345759367	PDNB_3	61.4	IMR90p8
79.0	D10	227.641494610729	PDNB_3	61.4	IMR90p8
79.5	D10	281.039378501977	PDNB_3	61.4	IMR90p8
80.0	D10	329.208176996843	PDNB_3	61.4	IMR90p8
80.5	D10	353.948815751602	PDNB_3	61.4	IMR90p8
81.0	D10	350.624987415893	PDNB_3	61.4	IMR90p8
81.5	D10	325.654902713944	PDNB_3	61.4	IMR90p8
82.0	D10	281.295633498096	PDNB_3	61.4	IMR90p8
82.5	D10	221.60468148144	PDNB_3	61.4	IMR90p8
83.0	D10	160.501738574404	PDNB_3	61.4	IMR90p8
83.5	D10	108.054493424499	PDNB_3	61.4	IMR90p8
84.0	D10	66.409816881402	PDNB_3	61.4	IMR90p8
84.5	D10	35.9828375844588	PDNB_3	61.4	IMR90p8
85.0	D10	17.8239213047099	PDNB_3	61.4	IMR90p8
85.5	D10	9.66510875522897	PDNB_3	61.4	IMR90p8
86.0	D10	6.72029371496808	PDNB_3	61.4	IMR90p8
86.5	D10	4.78979069743446	PDNB_3	61.4	IMR90p8
87.0	D10	3.45552266189401	PDNB_3	61.4	IMR90p8
87.5	D10	3.09816203429057	PDNB_3	61.4	IMR90p8
88.0	D10	2.81171937478388	PDNB_3	61.4	IMR90p8
88.5	D10	2.49262647278624	PDNB_3	61.4	IMR90p8
89.0	D10	2.55231638210938	PDNB_3	61.4	IMR90p8
89.5	D10	2.93645144988795	PDNB_3	61.4	IMR90p8
90.0	D10	3.13986108799458	PDNB_3	61.4	IMR90p8
90.5	D10	3.42517489018496	PDNB_3	61.4	IMR90p8
91.0	D10	3.67994828970001	PDNB_3	61.4	IMR90p8
91.5	D10	4.04207109588674	PDNB_3	61.4	IMR90p8
92.0	D10	4.55487393498152	PDNB_3	61.4	IMR90p8
92.5	D10	4.8452944801291	PDNB_3	61.4	IMR90p8
93.0	D10	4.91566361285595	PDNB_3	61.4	IMR90p8
93.5	D10	4.31285122094613	PDNB_3	61.4	IMR90p8
94.0	D10	4.10036580933632	PDNB_3	61.4	IMR90p8
94.5	D10	2.68135799273972	PDNB_3	61.4	IMR90p8
95.0	D10	0.335209823581351	PDNB_3	61.4	IMR90p8
55.0	E10	3.67131387204313	PDNB_3	59.0	IMR90p8
55.5	E10	7.95451338942667	PDNB_3	59.0	IMR90p8
56.0	E10	7.34262774408705	PDNB_3	59.0	IMR90p8
56.5	E10	7.34262774410308	PDNB_3	59.0	IMR90p8
57.0	E10	7.34262774397291	PDNB_3	59.0	IMR90p8
57.5	E10	6.77351763586773	PDNB_3	59.0	IMR90p8
58.0	E10	10.3862175276785	PDNB_3	59.0	IMR90p8
58.5	E10	16.3432940473018	PDNB_3	59.0	IMR90p8
59.0	E10	22.2298441836838	PDNB_3	59.0	IMR90p8
59.5	E10	29.4709471734891	PDNB_3	59.0	IMR90p8
60.0	E10	34.3866918054287	PDNB_3	59.0	IMR90p8
60.5	E10	38.5220417766674	PDNB_3	59.0	IMR90p8
61.0	E10	43.4456848036627	PDNB_3	59.0	IMR90p8
61.5	E10	47.3341360105135	PDNB_3	59.0	IMR90p8
62.0	E10	49.9431367350985	PDNB_3	59.0	IMR90p8
62.5	E10	51.3301544680016	PDNB_3	59.0	IMR90p8
63.0	E10	51.3291635558053	PDNB_3	59.0	IMR90p8
63.5	E10	51.6749905960942	PDNB_3	59.0	IMR90p8
64.0	E10	52.5858890110313	PDNB_3	59.0	IMR90p8
64.5	E10	55.0742093785676	PDNB_3	59.0	IMR90p8
65.0	E10	60.3750447657332	PDNB_3	59.0	IMR90p8
65.5	E10	68.598155500253	PDNB_3	59.0	IMR90p8
66.0	E10	78.625955840017	PDNB_3	59.0	IMR90p8
66.5	E10	87.5473924132472	PDNB_3	59.0	IMR90p8
67.0	E10	93.3804114983274	PDNB_3	59.0	IMR90p8
67.5	E10	97.5149010644481	PDNB_3	59.0	IMR90p8
68.0	E10	100.380332148897	PDNB_3	59.0	IMR90p8
68.5	E10	99.6226583364479	PDNB_3	59.0	IMR90p8
69.0	E10	99.051883041471	PDNB_3	59.0	IMR90p8
69.5	E10	100.513264245811	PDNB_3	59.0	IMR90p8
70.0	E10	101.594113336685	PDNB_3	59.0	IMR90p8
70.5	E10	101.683667964815	PDNB_3	59.0	IMR90p8
71.0	E10	103.838883342404	PDNB_3	59.0	IMR90p8
71.5	E10	106.140417884983	PDNB_3	59.0	IMR90p8
72.0	E10	106.873845176695	PDNB_3	59.0	IMR90p8
72.5	E10	107.817364245262	PDNB_3	59.0	IMR90p8
73.0	E10	108.345168970551	PDNB_3	59.0	IMR90p8
73.5	E10	107.373644722007	PDNB_3	59.0	IMR90p8
74.0	E10	106.489041961375	PDNB_3	59.0	IMR90p8
74.5	E10	106.973044304103	PDNB_3	59.0	IMR90p8
75.0	E10	106.750097186654	PDNB_3	59.0	IMR90p8
75.5	E10	106.728472276271	PDNB_3	59.0	IMR90p8
76.0	E10	107.170583819885	PDNB_3	59.0	IMR90p8
76.5	E10	107.307665249566	PDNB_3	59.0	IMR90p8
77.0	E10	108.02188663588	PDNB_3	59.0	IMR90p8
77.5	E10	115.071403335613	PDNB_3	59.0	IMR90p8
78.0	E10	135.565870365691	PDNB_3	59.0	IMR90p8
78.5	E10	170.551301161511	PDNB_3	59.0	IMR90p8
79.0	E10	214.979539257181	PDNB_3	59.0	IMR90p8
79.5	E10	264.537272357042	PDNB_3	59.0	IMR90p8
80.0	E10	310.443121581376	PDNB_3	59.0	IMR90p8
80.5	E10	335.045407983038	PDNB_3	59.0	IMR90p8
81.0	E10	331.091637051541	PDNB_3	59.0	IMR90p8
81.5	E10	305.207542601162	PDNB_3	59.0	IMR90p8
82.0	E10	261.015931571948	PDNB_3	59.0	IMR90p8
82.5	E10	202.573309941735	PDNB_3	59.0	IMR90p8
83.0	E10	143.433411434214	PDNB_3	59.0	IMR90p8
83.5	E10	94.383064865312	PDNB_3	59.0	IMR90p8
84.0	E10	55.9888322053679	PDNB_3	59.0	IMR90p8
84.5	E10	28.8000593189478	PDNB_3	59.0	IMR90p8
85.0	E10	13.4195892982094	PDNB_3	59.0	IMR90p8
85.5	E10	6.86504129067549	PDNB_3	59.0	IMR90p8
86.0	E10	3.9581623332158	PDNB_3	59.0	IMR90p8
86.5	E10	2.62147949181826	PDNB_3	59.0	IMR90p8
87.0	E10	2.38750268985353	PDNB_3	59.0	IMR90p8
87.5	E10	2.41644053276303	PDNB_3	59.0	IMR90p8
88.0	E10	2.1191909363302	PDNB_3	59.0	IMR90p8
88.5	E10	2.20967035858109	PDNB_3	59.0	IMR90p8
89.0	E10	2.51695272984813	PDNB_3	59.0	IMR90p8
89.5	E10	2.23863949857406	PDNB_3	59.0	IMR90p8
90.0	E10	2.03596281763248	PDNB_3	59.0	IMR90p8
90.5	E10	2.20812794103574	PDNB_3	59.0	IMR90p8
91.0	E10	2.55277162874154	PDNB_3	59.0	IMR90p8
91.5	E10	2.85100246101416	PDNB_3	59.0	IMR90p8
92.0	E10	2.92998201308887	PDNB_3	59.0	IMR90p8
92.5	E10	2.83715775567441	PDNB_3	59.0	IMR90p8
93.0	E10	2.52250723181692	PDNB_3	59.0	IMR90p8
93.5	E10	2.39987375019325	PDNB_3	59.0	IMR90p8
94.0	E10	2.19203439220541	PDNB_3	59.0	IMR90p8
94.5	E10	3.1285546331635	PDNB_3	59.0	IMR90p8
95.0	E10	1.95685883746796	PDNB_3	59.0	IMR90p8
55.0	F10	2.67750932879494	PDNB_3	57.0	IMR90p8
55.5	F10	5.80127021238798	PDNB_3	57.0	IMR90p8
56.0	F10	5.35501865758795	PDNB_3	57.0	IMR90p8
56.5	F10	5.35501865758556	PDNB_3	57.0	IMR90p8
57.0	F10	5.3550186576141	PDNB_3	57.0	IMR90p8
57.5	F10	4.49135974540866	PDNB_3	57.0	IMR90p8
58.0	F10	9.80791157395311	PDNB_3	57.0	IMR90p8
58.5	F10	20.4062020096374	PDNB_3	57.0	IMR90p8
59.0	F10	28.0397108414503	PDNB_3	57.0	IMR90p8
59.5	F10	34.0586047455006	PDNB_3	57.0	IMR90p8
60.0	F10	38.8310137257037	PDNB_3	57.0	IMR90p8
60.5	F10	42.4975354201057	PDNB_3	57.0	IMR90p8
61.0	F10	44.8000456783548	PDNB_3	57.0	IMR90p8
61.5	F10	46.4633353261517	PDNB_3	57.0	IMR90p8
62.0	F10	47.4799625536006	PDNB_3	57.0	IMR90p8
62.5	F10	47.6535478446812	PDNB_3	57.0	IMR90p8
63.0	F10	47.9253208611495	PDNB_3	57.0	IMR90p8
63.5	F10	48.7871712617297	PDNB_3	57.0	IMR90p8
64.0	F10	49.5786845115595	PDNB_3	57.0	IMR90p8
64.5	F10	51.3001451853789	PDNB_3	57.0	IMR90p8
65.0	F10	55.0042364249771	PDNB_3	57.0	IMR90p8
65.5	F10	60.4020214785667	PDNB_3	57.0	IMR90p8
66.0	F10	66.859863917039	PDNB_3	57.0	IMR90p8
66.5	F10	74.4779037077612	PDNB_3	57.0	IMR90p8
67.0	F10	82.1491907455617	PDNB_3	57.0	IMR90p8
67.5	F10	87.5587339650804	PDNB_3	57.0	IMR90p8
68.0	F10	91.0994549588261	PDNB_3	57.0	IMR90p8
68.5	F10	93.4822313912523	PDNB_3	57.0	IMR90p8
69.0	F10	93.9764611938369	PDNB_3	57.0	IMR90p8
69.5	F10	93.5981488073552	PDNB_3	57.0	IMR90p8
70.0	F10	94.3214471341157	PDNB_3	57.0	IMR90p8
70.5	F10	94.374515609132	PDNB_3	57.0	IMR90p8
71.0	F10	93.8756015308654	PDNB_3	57.0	IMR90p8
71.5	F10	94.2873619464098	PDNB_3	57.0	IMR90p8
72.0	F10	94.4791628730777	PDNB_3	57.0	IMR90p8
72.5	F10	93.8430479274801	PDNB_3	57.0	IMR90p8
73.0	F10	93.827798796802	PDNB_3	57.0	IMR90p8
73.5	F10	94.6528906542662	PDNB_3	57.0	IMR90p8
74.0	F10	95.5907490228752	PDNB_3	57.0	IMR90p8
74.5	F10	96.1735793394206	PDNB_3	57.0	IMR90p8
75.0	F10	96.6276686671758	PDNB_3	57.0	IMR90p8
75.5	F10	97.0870379395825	PDNB_3	57.0	IMR90p8
76.0	F10	96.4422340028716	PDNB_3	57.0	IMR90p8
76.5	F10	95.4718976595566	PDNB_3	57.0	IMR90p8
77.0	F10	96.4632145650828	PDNB_3	57.0	IMR90p8
77.5	F10	102.007560264132	PDNB_3	57.0	IMR90p8
78.0	F10	118.33390572285	PDNB_3	57.0	IMR90p8
78.5	F10	148.448189212032	PDNB_3	57.0	IMR90p8
79.0	F10	186.580464920938	PDNB_3	57.0	IMR90p8
79.5	F10	228.952716785824	PDNB_3	57.0	IMR90p8
80.0	F10	270.042057187537	PDNB_3	57.0	IMR90p8
80.5	F10	293.088388824842	PDNB_3	57.0	IMR90p8
81.0	F10	289.072460299786	PDNB_3	57.0	IMR90p8
81.5	F10	265.546352191338	PDNB_3	57.0	IMR90p8
82.0	F10	226.075014034426	PDNB_3	57.0	IMR90p8
82.5	F10	172.74982413818	PDNB_3	57.0	IMR90p8
83.0	F10	119.207442133358	PDNB_3	57.0	IMR90p8
83.5	F10	76.542787085537	PDNB_3	57.0	IMR90p8
84.0	F10	44.2386703506635	PDNB_3	57.0	IMR90p8
84.5	F10	21.7872358081368	PDNB_3	57.0	IMR90p8
85.0	F10	10.1868728695217	PDNB_3	57.0	IMR90p8
85.5	F10	5.88687259296762	PDNB_3	57.0	IMR90p8
86.0	F10	4.43917865007774	PDNB_3	57.0	IMR90p8
86.5	F10	3.76159867325703	PDNB_3	57.0	IMR90p8
87.0	F10	3.14297813849117	PDNB_3	57.0	IMR90p8
87.5	F10	2.63441179366419	PDNB_3	57.0	IMR90p8
88.0	F10	2.2541438721417	PDNB_3	57.0	IMR90p8
88.5	F10	1.76922460742549	PDNB_3	57.0	IMR90p8
89.0	F10	1.56640615125002	PDNB_3	57.0	IMR90p8
89.5	F10	1.73353023545235	PDNB_3	57.0	IMR90p8
90.0	F10	1.71059430208311	PDNB_3	57.0	IMR90p8
90.5	F10	1.85918630750439	PDNB_3	57.0	IMR90p8
91.0	F10	2.20417847058212	PDNB_3	57.0	IMR90p8
91.5	F10	2.19670299694968	PDNB_3	57.0	IMR90p8
92.0	F10	2.0846463336523	PDNB_3	57.0	IMR90p8
92.5	F10	2.13153492441234	PDNB_3	57.0	IMR90p8
93.0	F10	1.60344295200969	PDNB_3	57.0	IMR90p8
93.5	F10	1.43897233674988	PDNB_3	57.0	IMR90p8
94.0	F10	1.58925775428457	PDNB_3	57.0	IMR90p8
94.5	F10	2.48913284289853	PDNB_3	57.0	IMR90p8
95.0	F10	1.64920749429581	PDNB_3	57.0	IMR90p8
55.0	G10	1.60340663538761	PDNB_3	55.7	IMR90p8
55.5	G10	3.47404771000663	PDNB_3	55.7	IMR90p8
56.0	G10	3.20681327077534	PDNB_3	55.7	IMR90p8
56.5	G10	3.20681327077716	PDNB_3	55.7	IMR90p8
57.0	G10	3.20681327076261	PDNB_3	55.7	IMR90p8
57.5	G10	2.18936647409566	PDNB_3	55.7	IMR90p8
58.0	G10	8.39541783080847	PDNB_3	55.7	IMR90p8
58.5	G10	21.1824087803575	PDNB_3	55.7	IMR90p8
59.0	G10	31.3298997493016	PDNB_3	55.7	IMR90p8
59.5	G10	38.8707340884808	PDNB_3	55.7	IMR90p8
60.0	G10	42.3964953940299	PDNB_3	55.7	IMR90p8
60.5	G10	43.7035492880364	PDNB_3	55.7	IMR90p8
61.0	G10	44.6880008551316	PDNB_3	55.7	IMR90p8
61.5	G10	44.9049883057161	PDNB_3	55.7	IMR90p8
62.0	G10	44.4610757603408	PDNB_3	55.7	IMR90p8
62.5	G10	44.8427803156056	PDNB_3	55.7	IMR90p8
63.0	G10	44.9667631235397	PDNB_3	55.7	IMR90p8
63.5	G10	43.9488558422263	PDNB_3	55.7	IMR90p8
64.0	G10	43.4491689117589	PDNB_3	55.7	IMR90p8
64.5	G10	43.8703016208934	PDNB_3	55.7	IMR90p8
65.0	G10	45.3895595620353	PDNB_3	55.7	IMR90p8
65.5	G10	49.0494267880691	PDNB_3	55.7	IMR90p8
66.0	G10	55.5057549925438	PDNB_3	55.7	IMR90p8
66.5	G10	62.5523652552602	PDNB_3	55.7	IMR90p8
67.0	G10	69.5802512863324	PDNB_3	55.7	IMR90p8
67.5	G10	76.8762843614863	PDNB_3	55.7	IMR90p8
68.0	G10	82.3854443664247	PDNB_3	55.7	IMR90p8
68.5	G10	84.588658828426	PDNB_3	55.7	IMR90p8
69.0	G10	85.6664502578806	PDNB_3	55.7	IMR90p8
69.5	G10	87.0251393725821	PDNB_3	55.7	IMR90p8
70.0	G10	87.2307492188312	PDNB_3	55.7	IMR90p8
70.5	G10	86.9895761010533	PDNB_3	55.7	IMR90p8
71.0	G10	88.0198661538795	PDNB_3	55.7	IMR90p8
71.5	G10	89.1755676980998	PDNB_3	55.7	IMR90p8
72.0	G10	89.4606278653567	PDNB_3	55.7	IMR90p8
72.5	G10	89.2234922053349	PDNB_3	55.7	IMR90p8
73.0	G10	89.5646228059965	PDNB_3	55.7	IMR90p8
73.5	G10	89.673636740493	PDNB_3	55.7	IMR90p8
74.0	G10	88.8943255784004	PDNB_3	55.7	IMR90p8
74.5	G10	88.0053892149275	PDNB_3	55.7	IMR90p8
75.0	G10	87.6581118713224	PDNB_3	55.7	IMR90p8
75.5	G10	86.8002574335412	PDNB_3	55.7	IMR90p8
76.0	G10	85.6440810284473	PDNB_3	55.7	IMR90p8
76.5	G10	85.5227241025614	PDNB_3	55.7	IMR90p8
77.0	G10	85.6523721349724	PDNB_3	55.7	IMR90p8
77.5	G10	89.4627790799158	PDNB_3	55.7	IMR90p8
78.0	G10	102.883335108832	PDNB_3	55.7	IMR90p8
78.5	G10	127.825417527744	PDNB_3	55.7	IMR90p8
79.0	G10	160.610809937221	PDNB_3	55.7	IMR90p8
79.5	G10	198.556842322499	PDNB_3	55.7	IMR90p8
80.0	G10	234.73775275735	PDNB_3	55.7	IMR90p8
80.5	G10	254.803733801334	PDNB_3	55.7	IMR90p8
81.0	G10	251.142027512337	PDNB_3	55.7	IMR90p8
81.5	G10	228.708776943677	PDNB_3	55.7	IMR90p8
82.0	G10	192.315730652083	PDNB_3	55.7	IMR90p8
82.5	G10	144.999337310305	PDNB_3	55.7	IMR90p8
83.0	G10	98.4740381110326	PDNB_3	55.7	IMR90p8
83.5	G10	61.9019892973612	PDNB_3	55.7	IMR90p8
84.0	G10	35.0833422641698	PDNB_3	55.7	IMR90p8
84.5	G10	16.7099921410129	PDNB_3	55.7	IMR90p8
85.0	G10	7.21359354421747	PDNB_3	55.7	IMR90p8
85.5	G10	3.90926055715914	PDNB_3	55.7	IMR90p8
86.0	G10	3.06965465297219	PDNB_3	55.7	IMR90p8
86.5	G10	3.04561369109581	PDNB_3	55.7	IMR90p8
87.0	G10	3.25816505980646	PDNB_3	55.7	IMR90p8
87.5	G10	3.44740869260784	PDNB_3	55.7	IMR90p8
88.0	G10	3.1770964064284	PDNB_3	55.7	IMR90p8
88.5	G10	3.13354468343772	PDNB_3	55.7	IMR90p8
89.0	G10	3.17171285720582	PDNB_3	55.7	IMR90p8
89.5	G10	2.94895408543408	PDNB_3	55.7	IMR90p8
90.0	G10	3.04670081093713	PDNB_3	55.7	IMR90p8
90.5	G10	3.34798235550318	PDNB_3	55.7	IMR90p8
91.0	G10	2.90054282432612	PDNB_3	55.7	IMR90p8
91.5	G10	2.59726678622525	PDNB_3	55.7	IMR90p8
92.0	G10	2.64622781288892	PDNB_3	55.7	IMR90p8
92.5	G10	2.05862142282496	PDNB_3	55.7	IMR90p8
93.0	G10	1.79928427298222	PDNB_3	55.7	IMR90p8
93.5	G10	1.94682493619854	PDNB_3	55.7	IMR90p8
94.0	G10	1.69433134812863	PDNB_3	55.7	IMR90p8
94.5	G10	1.43834177833179	PDNB_3	55.7	IMR90p8
95.0	G10	0.571549089979555	PDNB_3	55.7	IMR90p8
55.0	H10	4.76941974504916	PDNB_3	55.0	IMR90p8
55.5	H10	10.3337427809405	PDNB_3	55.0	IMR90p8
56.0	H10	9.53883949009889	PDNB_3	55.0	IMR90p8
56.5	H10	9.5388394901023	PDNB_3	55.0	IMR90p8
57.0	H10	9.53883949006433	PDNB_3	55.0	IMR90p8
57.5	H10	8.53043884606916	PDNB_3	55.0	IMR90p8
58.0	H10	14.8649330511201	PDNB_3	55.0	IMR90p8
58.5	H10	26.4328276939586	PDNB_3	55.0	IMR90p8
59.0	H10	34.0906620656125	PDNB_3	55.0	IMR90p8
59.5	H10	39.3793274598041	PDNB_3	55.0	IMR90p8
60.0	H10	42.7399161079328	PDNB_3	55.0	IMR90p8
60.5	H10	44.3519596866824	PDNB_3	55.0	IMR90p8
61.0	H10	44.5853963497086	PDNB_3	55.0	IMR90p8
61.5	H10	44.5034137061425	PDNB_3	55.0	IMR90p8
62.0	H10	44.477752525355	PDNB_3	55.0	IMR90p8
62.5	H10	43.975448374853	PDNB_3	55.0	IMR90p8
63.0	H10	43.5836546603011	PDNB_3	55.0	IMR90p8
63.5	H10	43.9754609234103	PDNB_3	55.0	IMR90p8
64.0	H10	44.1551940313085	PDNB_3	55.0	IMR90p8
64.5	H10	44.2891285677073	PDNB_3	55.0	IMR90p8
65.0	H10	45.5860992927704	PDNB_3	55.0	IMR90p8
65.5	H10	48.600132604364	PDNB_3	55.0	IMR90p8
66.0	H10	52.4923328057943	PDNB_3	55.0	IMR90p8
66.5	H10	57.1096083985941	PDNB_3	55.0	IMR90p8
67.0	H10	62.8064390959345	PDNB_3	55.0	IMR90p8
67.5	H10	68.3399792619	PDNB_3	55.0	IMR90p8
68.0	H10	71.9433860527466	PDNB_3	55.0	IMR90p8
68.5	H10	74.3442532420368	PDNB_3	55.0	IMR90p8
69.0	H10	76.68678064209	PDNB_3	55.0	IMR90p8
69.5	H10	77.9894642460222	PDNB_3	55.0	IMR90p8
70.0	H10	78.2008332536604	PDNB_3	55.0	IMR90p8
70.5	H10	78.4584023029014	PDNB_3	55.0	IMR90p8
71.0	H10	78.9709073637075	PDNB_3	55.0	IMR90p8
71.5	H10	78.7520395389084	PDNB_3	55.0	IMR90p8
72.0	H10	77.9064282890562	PDNB_3	55.0	IMR90p8
72.5	H10	77.5610177354924	PDNB_3	55.0	IMR90p8
73.0	H10	77.590082057509	PDNB_3	55.0	IMR90p8
73.5	H10	77.2916985450205	PDNB_3	55.0	IMR90p8
74.0	H10	77.4649171607389	PDNB_3	55.0	IMR90p8
74.5	H10	78.274985776376	PDNB_3	55.0	IMR90p8
75.0	H10	78.2345079708317	PDNB_3	55.0	IMR90p8
75.5	H10	77.8568349955459	PDNB_3	55.0	IMR90p8
76.0	H10	77.8039650868852	PDNB_3	55.0	IMR90p8
76.5	H10	77.4202673213389	PDNB_3	55.0	IMR90p8
77.0	H10	77.3059985727807	PDNB_3	55.0	IMR90p8
77.5	H10	80.9367333882385	PDNB_3	55.0	IMR90p8
78.0	H10	92.5965568666589	PDNB_3	55.0	IMR90p8
78.5	H10	114.252660129203	PDNB_3	55.0	IMR90p8
79.0	H10	143.157988204792	PDNB_3	55.0	IMR90p8
79.5	H10	176.290417688212	PDNB_3	55.0	IMR90p8
80.0	H10	208.523590181733	PDNB_3	55.0	IMR90p8
80.5	H10	227.448003843475	PDNB_3	55.0	IMR90p8
81.0	H10	225.000178217349	PDNB_3	55.0	IMR90p8
81.5	H10	205.415926284242	PDNB_3	55.0	IMR90p8
82.0	H10	173.174494515893	PDNB_3	55.0	IMR90p8
82.5	H10	131.110479172936	PDNB_3	55.0	IMR90p8
83.0	H10	89.1167291217104	PDNB_3	55.0	IMR90p8
83.5	H10	56.0445918609546	PDNB_3	55.0	IMR90p8
84.0	H10	32.0406889158371	PDNB_3	55.0	IMR90p8
84.5	H10	15.535268214107	PDNB_3	55.0	IMR90p8
85.0	H10	6.71863403768799	PDNB_3	55.0	IMR90p8
85.5	H10	3.46873461729535	PDNB_3	55.0	IMR90p8
86.0	H10	2.20863023280708	PDNB_3	55.0	IMR90p8
86.5	H10	1.94970120988899	PDNB_3	55.0	IMR90p8
87.0	H10	2.25197414577099	PDNB_3	55.0	IMR90p8
87.5	H10	2.30245214260123	PDNB_3	55.0	IMR90p8
88.0	H10	2.08193536760228	PDNB_3	55.0	IMR90p8
88.5	H10	2.30606546693627	PDNB_3	55.0	IMR90p8
89.0	H10	2.57544182787592	PDNB_3	55.0	IMR90p8
89.5	H10	2.47181392008815	PDNB_3	55.0	IMR90p8
90.0	H10	2.52468538892242	PDNB_3	55.0	IMR90p8
90.5	H10	2.69860811505305	PDNB_3	55.0	IMR90p8
91.0	H10	2.57018727045676	PDNB_3	55.0	IMR90p8
91.5	H10	1.93209304076504	PDNB_3	55.0	IMR90p8
92.0	H10	1.9064450584097	PDNB_3	55.0	IMR90p8
92.5	H10	1.78146840243505	PDNB_3	55.0	IMR90p8
93.0	H10	1.29097706894254	PDNB_3	55.0	IMR90p8
93.5	H10	0.529777466285282	PDNB_3	55.0	IMR90p8
94.0	H10	0.182330823064831	PDNB_3	55.0	IMR90p8
94.5	H10	-1.30922676420573	PDNB_3	55.0	IMR90p8
95.0	H10	-1.38263866247848	PDNB_3	55.0	IMR90p8
