# Supplementary material for: Primer PICKR: literature-mined scoring platform for robust RT–qPCR primers
Source: Nat Commun. 2026 May 28;17:6938. doi: 10.1038/s41467-026-73648-2 (PMC13388996; doi:10.1038/s41467-026-73648-2)
Supplement: Supplementary file 11 — Source Data [file 41467_2026_73648_MOESM11_ESM.zip › Suppl_Fig_S16/melting_curve_data_ENO1_3.csv]

Temperature	Well	Derivative	Target	melt temp	Replicate
55.0	A9	20.6954916846478	ENO1_3	65.0	IMR90p11
55.5	A9	44.8402319834038	ENO1_3	65.0	IMR90p11
56.0	A9	41.3909833692958	ENO1_3	65.0	IMR90p11
56.5	A9	41.3909833693106	ENO1_3	65.0	IMR90p11
57.0	A9	41.3909833691905	ENO1_3	65.0	IMR90p11
57.5	A9	41.4256680426008	ENO1_3	65.0	IMR90p11
58.0	A9	41.1936830205684	ENO1_3	65.0	IMR90p11
58.5	A9	40.9065878127203	ENO1_3	65.0	IMR90p11
59.0	A9	40.7373045924984	ENO1_3	65.0	IMR90p11
59.5	A9	39.8933351869566	ENO1_3	65.0	IMR90p11
60.0	A9	39.2529595702381	ENO1_3	65.0	IMR90p11
60.5	A9	39.4911245357455	ENO1_3	65.0	IMR90p11
61.0	A9	39.0514484116392	ENO1_3	65.0	IMR90p11
61.5	A9	39.2519228568016	ENO1_3	65.0	IMR90p11
62.0	A9	40.9403768561278	ENO1_3	65.0	IMR90p11
62.5	A9	41.5275257675335	ENO1_3	65.0	IMR90p11
63.0	A9	41.6899063795236	ENO1_3	65.0	IMR90p11
63.5	A9	43.197771318782	ENO1_3	65.0	IMR90p11
64.0	A9	45.8328264901711	ENO1_3	65.0	IMR90p11
64.5	A9	50.3635132372156	ENO1_3	65.0	IMR90p11
65.0	A9	59.7384766100153	ENO1_3	65.0	IMR90p11
65.5	A9	70.9581668246728	ENO1_3	65.0	IMR90p11
66.0	A9	81.7860934793503	ENO1_3	65.0	IMR90p11
66.5	A9	93.7359294729722	ENO1_3	65.0	IMR90p11
67.0	A9	104.671436260958	ENO1_3	65.0	IMR90p11
67.5	A9	110.413239760088	ENO1_3	65.0	IMR90p11
68.0	A9	113.677587804281	ENO1_3	65.0	IMR90p11
68.5	A9	117.095706163772	ENO1_3	65.0	IMR90p11
69.0	A9	118.245369268519	ENO1_3	65.0	IMR90p11
69.5	A9	117.823503552006	ENO1_3	65.0	IMR90p11
70.0	A9	118.860040360079	ENO1_3	65.0	IMR90p11
70.5	A9	120.746043266552	ENO1_3	65.0	IMR90p11
71.0	A9	120.913187557851	ENO1_3	65.0	IMR90p11
71.5	A9	120.841577184948	ENO1_3	65.0	IMR90p11
72.0	A9	121.366017809576	ENO1_3	65.0	IMR90p11
72.5	A9	122.061793131727	ENO1_3	65.0	IMR90p11
73.0	A9	121.851763614727	ENO1_3	65.0	IMR90p11
73.5	A9	123.358043854168	ENO1_3	65.0	IMR90p11
74.0	A9	125.594746248413	ENO1_3	65.0	IMR90p11
74.5	A9	127.280796317358	ENO1_3	65.0	IMR90p11
75.0	A9	128.91203790581	ENO1_3	65.0	IMR90p11
75.5	A9	130.557364813874	ENO1_3	65.0	IMR90p11
76.0	A9	130.470334786218	ENO1_3	65.0	IMR90p11
76.5	A9	129.40084736653	ENO1_3	65.0	IMR90p11
77.0	A9	128.165925852403	ENO1_3	65.0	IMR90p11
77.5	A9	126.106175373377	ENO1_3	65.0	IMR90p11
78.0	A9	124.777316450698	ENO1_3	65.0	IMR90p11
78.5	A9	124.526916186333	ENO1_3	65.0	IMR90p11
79.0	A9	125.844543849442	ENO1_3	65.0	IMR90p11
79.5	A9	129.104650064329	ENO1_3	65.0	IMR90p11
80.0	A9	137.17847294818	ENO1_3	65.0	IMR90p11
80.5	A9	156.086462223695	ENO1_3	65.0	IMR90p11
81.0	A9	201.921671013294	ENO1_3	65.0	IMR90p11
81.5	A9	280.115629297751	ENO1_3	65.0	IMR90p11
82.0	A9	370.61469396882	ENO1_3	65.0	IMR90p11
82.5	A9	451.340176406241	ENO1_3	65.0	IMR90p11
83.0	A9	505.248829605711	ENO1_3	65.0	IMR90p11
83.5	A9	499.447560144677	ENO1_3	65.0	IMR90p11
84.0	A9	420.864986530242	ENO1_3	65.0	IMR90p11
84.5	A9	307.710481722707	ENO1_3	65.0	IMR90p11
85.0	A9	195.807141484371	ENO1_3	65.0	IMR90p11
85.5	A9	98.8160018648421	ENO1_3	65.0	IMR90p11
86.0	A9	33.7599546377621	ENO1_3	65.0	IMR90p11
86.5	A9	7.82351061139019	ENO1_3	65.0	IMR90p11
87.0	A9	2.53295298262674	ENO1_3	65.0	IMR90p11
87.5	A9	1.56277150149589	ENO1_3	65.0	IMR90p11
88.0	A9	1.4255679516852	ENO1_3	65.0	IMR90p11
88.5	A9	1.54449390445285	ENO1_3	65.0	IMR90p11
89.0	A9	1.86260261254296	ENO1_3	65.0	IMR90p11
89.5	A9	2.1969452220103	ENO1_3	65.0	IMR90p11
90.0	A9	2.54615072841233	ENO1_3	65.0	IMR90p11
90.5	A9	2.6148066881247	ENO1_3	65.0	IMR90p11
91.0	A9	2.46637709549759	ENO1_3	65.0	IMR90p11
91.5	A9	2.55808836003757	ENO1_3	65.0	IMR90p11
92.0	A9	2.69620542520767	ENO1_3	65.0	IMR90p11
92.5	A9	1.96472913643061	ENO1_3	65.0	IMR90p11
93.0	A9	1.62128194331126	ENO1_3	65.0	IMR90p11
93.5	A9	1.45746730152962	ENO1_3	65.0	IMR90p11
94.0	A9	0.762999266316911	ENO1_3	65.0	IMR90p11
94.5	A9	-0.108661179029241	ENO1_3	65.0	IMR90p11
95.0	A9	-0.337484871840388	ENO1_3	65.0	IMR90p11
55.0	B9	17.7536469193853	ENO1_3	64.5	IMR90p11
55.5	B9	38.4662349920013	ENO1_3	64.5	IMR90p11
56.0	B9	35.5072938387689	ENO1_3	64.5	IMR90p11
56.5	B9	35.50729383876	ENO1_3	64.5	IMR90p11
57.0	B9	35.5072938388307	ENO1_3	64.5	IMR90p11
57.5	B9	35.4656346751515	ENO1_3	64.5	IMR90p11
58.0	B9	35.6870579060906	ENO1_3	64.5	IMR90p11
58.5	B9	36.477958455891	ENO1_3	64.5	IMR90p11
59.0	B9	36.9680469592947	ENO1_3	64.5	IMR90p11
59.5	B9	36.1931306381397	ENO1_3	64.5	IMR90p11
60.0	B9	35.4239733990989	ENO1_3	64.5	IMR90p11
60.5	B9	34.9850761427916	ENO1_3	64.5	IMR90p11
61.0	B9	34.3347981476199	ENO1_3	64.5	IMR90p11
61.5	B9	33.8438209884473	ENO1_3	64.5	IMR90p11
62.0	B9	34.6444847789659	ENO1_3	64.5	IMR90p11
62.5	B9	36.0624166139463	ENO1_3	64.5	IMR90p11
63.0	B9	37.3779617591434	ENO1_3	64.5	IMR90p11
63.5	B9	39.8344269662125	ENO1_3	64.5	IMR90p11
64.0	B9	44.7832954965811	ENO1_3	64.5	IMR90p11
64.5	B9	52.2715397842284	ENO1_3	64.5	IMR90p11
65.0	B9	62.6291586255776	ENO1_3	64.5	IMR90p11
65.5	B9	75.9001122035305	ENO1_3	64.5	IMR90p11
66.0	B9	89.6978613188189	ENO1_3	64.5	IMR90p11
66.5	B9	101.007140460125	ENO1_3	64.5	IMR90p11
67.0	B9	109.586811952873	ENO1_3	64.5	IMR90p11
67.5	B9	114.866686424798	ENO1_3	64.5	IMR90p11
68.0	B9	116.517634324465	ENO1_3	64.5	IMR90p11
68.5	B9	116.523269753996	ENO1_3	64.5	IMR90p11
69.0	B9	116.784124559804	ENO1_3	64.5	IMR90p11
69.5	B9	117.052960635919	ENO1_3	64.5	IMR90p11
70.0	B9	117.497420438363	ENO1_3	64.5	IMR90p11
70.5	B9	119.392662099724	ENO1_3	64.5	IMR90p11
71.0	B9	121.524397890274	ENO1_3	64.5	IMR90p11
71.5	B9	122.996819808989	ENO1_3	64.5	IMR90p11
72.0	B9	124.22904483072	ENO1_3	64.5	IMR90p11
72.5	B9	125.730702535562	ENO1_3	64.5	IMR90p11
73.0	B9	126.471813404305	ENO1_3	64.5	IMR90p11
73.5	B9	127.289710369838	ENO1_3	64.5	IMR90p11
74.0	B9	129.639515663458	ENO1_3	64.5	IMR90p11
74.5	B9	132.057836021082	ENO1_3	64.5	IMR90p11
75.0	B9	133.529054538889	ENO1_3	64.5	IMR90p11
75.5	B9	135.093376304741	ENO1_3	64.5	IMR90p11
76.0	B9	135.832948089229	ENO1_3	64.5	IMR90p11
76.5	B9	134.243856502919	ENO1_3	64.5	IMR90p11
77.0	B9	131.767538689937	ENO1_3	64.5	IMR90p11
77.5	B9	129.876640841897	ENO1_3	64.5	IMR90p11
78.0	B9	127.860095039677	ENO1_3	64.5	IMR90p11
78.5	B9	126.363872975132	ENO1_3	64.5	IMR90p11
79.0	B9	127.093079713742	ENO1_3	64.5	IMR90p11
79.5	B9	131.134010063169	ENO1_3	64.5	IMR90p11
80.0	B9	139.791997488355	ENO1_3	64.5	IMR90p11
80.5	B9	161.947982591092	ENO1_3	64.5	IMR90p11
81.0	B9	214.767678069084	ENO1_3	64.5	IMR90p11
81.5	B9	298.281435941026	ENO1_3	64.5	IMR90p11
82.0	B9	389.233112941847	ENO1_3	64.5	IMR90p11
82.5	B9	468.254198397576	ENO1_3	64.5	IMR90p11
83.0	B9	515.617017927763	ENO1_3	64.5	IMR90p11
83.5	B9	496.236087866337	ENO1_3	64.5	IMR90p11
84.0	B9	407.218331839481	ENO1_3	64.5	IMR90p11
84.5	B9	291.21886343015	ENO1_3	64.5	IMR90p11
85.0	B9	179.311824887559	ENO1_3	64.5	IMR90p11
85.5	B9	85.2199876319556	ENO1_3	64.5	IMR90p11
86.0	B9	27.2565749022489	ENO1_3	64.5	IMR90p11
86.5	B9	6.85062541484649	ENO1_3	64.5	IMR90p11
87.0	B9	3.53163340852217	ENO1_3	64.5	IMR90p11
87.5	B9	3.57281840985127	ENO1_3	64.5	IMR90p11
88.0	B9	3.58610600100917	ENO1_3	64.5	IMR90p11
88.5	B9	3.11775327378632	ENO1_3	64.5	IMR90p11
89.0	B9	2.94949370951741	ENO1_3	64.5	IMR90p11
89.5	B9	2.70955428141758	ENO1_3	64.5	IMR90p11
90.0	B9	1.86104757904519	ENO1_3	64.5	IMR90p11
90.5	B9	1.18516662431034	ENO1_3	64.5	IMR90p11
91.0	B9	1.09208011183352	ENO1_3	64.5	IMR90p11
91.5	B9	0.948895847641552	ENO1_3	64.5	IMR90p11
92.0	B9	0.963980921744735	ENO1_3	64.5	IMR90p11
92.5	B9	1.48542954901757	ENO1_3	64.5	IMR90p11
93.0	B9	2.06202252611143	ENO1_3	64.5	IMR90p11
93.5	B9	1.85038083462643	ENO1_3	64.5	IMR90p11
94.0	B9	1.94486635512868	ENO1_3	64.5	IMR90p11
94.5	B9	1.00075326321331	ENO1_3	64.5	IMR90p11
95.0	B9	-0.264970255616106	ENO1_3	64.5	IMR90p11
55.0	C9	18.4242833082542	ENO1_3	63.3	IMR90p11
55.5	C9	39.9192805012171	ENO1_3	63.3	IMR90p11
56.0	C9	36.8485666165063	ENO1_3	63.3	IMR90p11
56.5	C9	36.8485666165197	ENO1_3	63.3	IMR90p11
57.0	C9	36.8485666164154	ENO1_3	63.3	IMR90p11
57.5	C9	36.9672834835105	ENO1_3	63.3	IMR90p11
58.0	C9	35.950315026492	ENO1_3	63.3	IMR90p11
58.5	C9	36.5954096799726	ENO1_3	63.3	IMR90p11
59.0	C9	36.7381358194021	ENO1_3	63.3	IMR90p11
59.5	C9	35.4914780617061	ENO1_3	63.3	IMR90p11
60.0	C9	37.5576494095293	ENO1_3	63.3	IMR90p11
60.5	C9	40.2516067837556	ENO1_3	63.3	IMR90p11
61.0	C9	40.2509058955934	ENO1_3	63.3	IMR90p11
61.5	C9	40.0698096954242	ENO1_3	63.3	IMR90p11
62.0	C9	40.5605405810808	ENO1_3	63.3	IMR90p11
62.5	C9	40.2353854767892	ENO1_3	63.3	IMR90p11
63.0	C9	40.2900473261866	ENO1_3	63.3	IMR90p11
63.5	C9	40.9833162464117	ENO1_3	63.3	IMR90p11
64.0	C9	45.8021107441217	ENO1_3	63.3	IMR90p11
64.5	C9	54.5945818485058	ENO1_3	63.3	IMR90p11
65.0	C9	64.9570785603121	ENO1_3	63.3	IMR90p11
65.5	C9	75.8691625405513	ENO1_3	63.3	IMR90p11
66.0	C9	88.6052798325086	ENO1_3	63.3	IMR90p11
66.5	C9	98.1804388907264	ENO1_3	63.3	IMR90p11
67.0	C9	102.440487647628	ENO1_3	63.3	IMR90p11
67.5	C9	106.159427855464	ENO1_3	63.3	IMR90p11
68.0	C9	109.508812092344	ENO1_3	63.3	IMR90p11
68.5	C9	111.402915028179	ENO1_3	63.3	IMR90p11
69.0	C9	113.45696981495	ENO1_3	63.3	IMR90p11
69.5	C9	116.333453896195	ENO1_3	63.3	IMR90p11
70.0	C9	117.722338304668	ENO1_3	63.3	IMR90p11
70.5	C9	119.380404740671	ENO1_3	63.3	IMR90p11
71.0	C9	120.536880642736	ENO1_3	63.3	IMR90p11
71.5	C9	120.86015686741	ENO1_3	63.3	IMR90p11
72.0	C9	122.383200345289	ENO1_3	63.3	IMR90p11
72.5	C9	124.77140682643	ENO1_3	63.3	IMR90p11
73.0	C9	125.505036762164	ENO1_3	63.3	IMR90p11
73.5	C9	126.364477520834	ENO1_3	63.3	IMR90p11
74.0	C9	128.922897212008	ENO1_3	63.3	IMR90p11
74.5	C9	130.084625320124	ENO1_3	63.3	IMR90p11
75.0	C9	130.143994199224	ENO1_3	63.3	IMR90p11
75.5	C9	131.779523541448	ENO1_3	63.3	IMR90p11
76.0	C9	132.635214578311	ENO1_3	63.3	IMR90p11
76.5	C9	130.520803811463	ENO1_3	63.3	IMR90p11
77.0	C9	128.353588543225	ENO1_3	63.3	IMR90p11
77.5	C9	126.795785022727	ENO1_3	63.3	IMR90p11
78.0	C9	124.138250829059	ENO1_3	63.3	IMR90p11
78.5	C9	122.134586221924	ENO1_3	63.3	IMR90p11
79.0	C9	123.024925730695	ENO1_3	63.3	IMR90p11
79.5	C9	127.549763633776	ENO1_3	63.3	IMR90p11
80.0	C9	137.145198738264	ENO1_3	63.3	IMR90p11
80.5	C9	161.219252105499	ENO1_3	63.3	IMR90p11
81.0	C9	216.823187308156	ENO1_3	63.3	IMR90p11
81.5	C9	300.639214604685	ENO1_3	63.3	IMR90p11
82.0	C9	387.991204333761	ENO1_3	63.3	IMR90p11
82.5	C9	461.966802082821	ENO1_3	63.3	IMR90p11
83.0	C9	502.407034759566	ENO1_3	63.3	IMR90p11
83.5	C9	474.623315457505	ENO1_3	63.3	IMR90p11
84.0	C9	382.36064963817	ENO1_3	63.3	IMR90p11
84.5	C9	269.101271352255	ENO1_3	63.3	IMR90p11
85.0	C9	162.013019914304	ENO1_3	63.3	IMR90p11
85.5	C9	74.2574357427529	ENO1_3	63.3	IMR90p11
86.0	C9	23.0070441454377	ENO1_3	63.3	IMR90p11
86.5	C9	6.61829279112271	ENO1_3	63.3	IMR90p11
87.0	C9	4.69256507696883	ENO1_3	63.3	IMR90p11
87.5	C9	4.47014871858511	ENO1_3	63.3	IMR90p11
88.0	C9	3.98371730609398	ENO1_3	63.3	IMR90p11
88.5	C9	3.51869365713316	ENO1_3	63.3	IMR90p11
89.0	C9	2.96175015504929	ENO1_3	63.3	IMR90p11
89.5	C9	2.5134399232212	ENO1_3	63.3	IMR90p11
90.0	C9	2.11224052501854	ENO1_3	63.3	IMR90p11
90.5	C9	1.74286172653962	ENO1_3	63.3	IMR90p11
91.0	C9	1.43489260078968	ENO1_3	63.3	IMR90p11
91.5	C9	1.4391185167479	ENO1_3	63.3	IMR90p11
92.0	C9	1.1739714928591	ENO1_3	63.3	IMR90p11
92.5	C9	1.27018316259961	ENO1_3	63.3	IMR90p11
93.0	C9	1.66533098898191	ENO1_3	63.3	IMR90p11
93.5	C9	2.30611562222521	ENO1_3	63.3	IMR90p11
94.0	C9	2.67323557735801	ENO1_3	63.3	IMR90p11
94.5	C9	3.93502117676064	ENO1_3	63.3	IMR90p11
95.0	C9	2.28333798378674	ENO1_3	63.3	IMR90p11
55.0	D9	17.258523710483	ENO1_3	61.4	IMR90p11
55.5	D9	37.3934680393814	ENO1_3	61.4	IMR90p11
56.0	D9	34.5170474209683	ENO1_3	61.4	IMR90p11
56.5	D9	34.5170474209644	ENO1_3	61.4	IMR90p11
57.0	D9	34.5170474209892	ENO1_3	61.4	IMR90p11
57.5	D9	34.4463703829147	ENO1_3	61.4	IMR90p11
58.0	D9	34.8783650465703	ENO1_3	61.4	IMR90p11
58.5	D9	35.7657501765738	ENO1_3	61.4	IMR90p11
59.0	D9	36.418372651915	ENO1_3	61.4	IMR90p11
59.5	D9	36.824759047111	ENO1_3	61.4	IMR90p11
60.0	D9	37.9972457455732	ENO1_3	61.4	IMR90p11
60.5	D9	39.7160597550085	ENO1_3	61.4	IMR90p11
61.0	D9	41.4272489658437	ENO1_3	61.4	IMR90p11
61.5	D9	42.9876197122292	ENO1_3	61.4	IMR90p11
62.0	D9	44.3034322749754	ENO1_3	61.4	IMR90p11
62.5	D9	45.527209419506	ENO1_3	61.4	IMR90p11
63.0	D9	46.604172690791	ENO1_3	61.4	IMR90p11
63.5	D9	46.9797165469597	ENO1_3	61.4	IMR90p11
64.0	D9	48.70535793773	ENO1_3	61.4	IMR90p11
64.5	D9	52.3791607600645	ENO1_3	61.4	IMR90p11
65.0	D9	57.2097684025341	ENO1_3	61.4	IMR90p11
65.5	D9	64.8796418892337	ENO1_3	61.4	IMR90p11
66.0	D9	75.3507018811227	ENO1_3	61.4	IMR90p11
66.5	D9	85.2623521095277	ENO1_3	61.4	IMR90p11
67.0	D9	94.2913152176874	ENO1_3	61.4	IMR90p11
67.5	D9	102.176718438125	ENO1_3	61.4	IMR90p11
68.0	D9	106.517685023758	ENO1_3	61.4	IMR90p11
68.5	D9	108.321402111418	ENO1_3	61.4	IMR90p11
69.0	D9	109.597419295666	ENO1_3	61.4	IMR90p11
69.5	D9	109.87777709343	ENO1_3	61.4	IMR90p11
70.0	D9	109.904513272902	ENO1_3	61.4	IMR90p11
70.5	D9	111.137700563321	ENO1_3	61.4	IMR90p11
71.0	D9	112.361437981573	ENO1_3	61.4	IMR90p11
71.5	D9	113.743696625579	ENO1_3	61.4	IMR90p11
72.0	D9	115.850985523108	ENO1_3	61.4	IMR90p11
72.5	D9	117.524867005572	ENO1_3	61.4	IMR90p11
73.0	D9	118.729159181448	ENO1_3	61.4	IMR90p11
73.5	D9	121.218031827485	ENO1_3	61.4	IMR90p11
74.0	D9	123.549272265101	ENO1_3	61.4	IMR90p11
74.5	D9	125.069493742527	ENO1_3	61.4	IMR90p11
75.0	D9	126.475492294079	ENO1_3	61.4	IMR90p11
75.5	D9	127.189079565544	ENO1_3	61.4	IMR90p11
76.0	D9	126.184118234544	ENO1_3	61.4	IMR90p11
76.5	D9	124.073113623687	ENO1_3	61.4	IMR90p11
77.0	D9	121.562300064431	ENO1_3	61.4	IMR90p11
77.5	D9	119.303341530502	ENO1_3	61.4	IMR90p11
78.0	D9	117.888563546249	ENO1_3	61.4	IMR90p11
78.5	D9	117.217504556347	ENO1_3	61.4	IMR90p11
79.0	D9	118.345368788001	ENO1_3	61.4	IMR90p11
79.5	D9	122.08566157161	ENO1_3	61.4	IMR90p11
80.0	D9	130.22473837594	ENO1_3	61.4	IMR90p11
80.5	D9	150.389215679768	ENO1_3	61.4	IMR90p11
81.0	D9	198.662769609731	ENO1_3	61.4	IMR90p11
81.5	D9	275.468377048112	ENO1_3	61.4	IMR90p11
82.0	D9	359.31180363799	ENO1_3	61.4	IMR90p11
82.5	D9	432.111917690354	ENO1_3	61.4	IMR90p11
83.0	D9	475.449843343145	ENO1_3	61.4	IMR90p11
83.5	D9	457.366775007968	ENO1_3	61.4	IMR90p11
84.0	D9	374.745560557963	ENO1_3	61.4	IMR90p11
84.5	D9	267.046461021611	ENO1_3	61.4	IMR90p11
85.0	D9	163.8099446103	ENO1_3	61.4	IMR90p11
85.5	D9	77.9258137068479	ENO1_3	61.4	IMR90p11
86.0	D9	24.6051905397348	ENO1_3	61.4	IMR90p11
86.5	D9	6.15925013154242	ENO1_3	61.4	IMR90p11
87.0	D9	3.99138019624161	ENO1_3	61.4	IMR90p11
87.5	D9	3.56537354344988	ENO1_3	61.4	IMR90p11
88.0	D9	2.49534621315627	ENO1_3	61.4	IMR90p11
88.5	D9	2.12437235853082	ENO1_3	61.4	IMR90p11
89.0	D9	1.92678684391683	ENO1_3	61.4	IMR90p11
89.5	D9	1.22167534232938	ENO1_3	61.4	IMR90p11
90.0	D9	1.03822065438703	ENO1_3	61.4	IMR90p11
90.5	D9	1.54224683377856	ENO1_3	61.4	IMR90p11
91.0	D9	1.97809598630306	ENO1_3	61.4	IMR90p11
91.5	D9	1.95795612806285	ENO1_3	61.4	IMR90p11
92.0	D9	2.0913551604732	ENO1_3	61.4	IMR90p11
92.5	D9	2.50809152388962	ENO1_3	61.4	IMR90p11
93.0	D9	2.33234672592653	ENO1_3	61.4	IMR90p11
93.5	D9	2.31553782649036	ENO1_3	61.4	IMR90p11
94.0	D9	2.70152953983455	ENO1_3	61.4	IMR90p11
94.5	D9	3.73584061890591	ENO1_3	61.4	IMR90p11
95.0	D9	2.04407077589616	ENO1_3	61.4	IMR90p11
55.0	E9	15.5574037509886	ENO1_3	59.0	IMR90p11
55.5	E9	33.7077081271407	ENO1_3	59.0	IMR90p11
56.0	E9	31.1148075019751	ENO1_3	59.0	IMR90p11
56.5	E9	31.1148075019881	ENO1_3	59.0	IMR90p11
57.0	E9	31.1148075018897	ENO1_3	59.0	IMR90p11
57.5	E9	31.0076632570514	ENO1_3	59.0	IMR90p11
58.0	E9	31.6170249499856	ENO1_3	59.0	IMR90p11
58.5	E9	33.2728435959572	ENO1_3	59.0	IMR90p11
59.0	E9	34.7392577772202	ENO1_3	59.0	IMR90p11
59.5	E9	34.9255112462026	ENO1_3	59.0	IMR90p11
60.0	E9	34.3671141437593	ENO1_3	59.0	IMR90p11
60.5	E9	33.5296832032079	ENO1_3	59.0	IMR90p11
61.0	E9	33.4640974802979	ENO1_3	59.0	IMR90p11
61.5	E9	33.6072452870249	ENO1_3	59.0	IMR90p11
62.0	E9	35.6079170459907	ENO1_3	59.0	IMR90p11
62.5	E9	39.6233664913811	ENO1_3	59.0	IMR90p11
63.0	E9	45.2163669206702	ENO1_3	59.0	IMR90p11
63.5	E9	51.1783242735347	ENO1_3	59.0	IMR90p11
64.0	E9	58.0850268333303	ENO1_3	59.0	IMR90p11
64.5	E9	68.1672744328341	ENO1_3	59.0	IMR90p11
65.0	E9	78.2774005824233	ENO1_3	59.0	IMR90p11
65.5	E9	87.9035976902459	ENO1_3	59.0	IMR90p11
66.0	E9	97.646457049111	ENO1_3	59.0	IMR90p11
66.5	E9	106.666829128094	ENO1_3	59.0	IMR90p11
67.0	E9	112.277136379405	ENO1_3	59.0	IMR90p11
67.5	E9	113.777691470879	ENO1_3	59.0	IMR90p11
68.0	E9	113.99173129299	ENO1_3	59.0	IMR90p11
68.5	E9	114.598450151725	ENO1_3	59.0	IMR90p11
69.0	E9	112.847013655666	ENO1_3	59.0	IMR90p11
69.5	E9	110.622819255946	ENO1_3	59.0	IMR90p11
70.0	E9	112.731398201439	ENO1_3	59.0	IMR90p11
70.5	E9	113.725498099096	ENO1_3	59.0	IMR90p11
71.0	E9	112.606007974461	ENO1_3	59.0	IMR90p11
71.5	E9	114.587822571413	ENO1_3	59.0	IMR90p11
72.0	E9	117.143582138522	ENO1_3	59.0	IMR90p11
72.5	E9	116.545572006602	ENO1_3	59.0	IMR90p11
73.0	E9	117.613381464103	ENO1_3	59.0	IMR90p11
73.5	E9	120.600982795502	ENO1_3	59.0	IMR90p11
74.0	E9	122.184631778224	ENO1_3	59.0	IMR90p11
74.5	E9	122.322110126162	ENO1_3	59.0	IMR90p11
75.0	E9	123.859937859003	ENO1_3	59.0	IMR90p11
75.5	E9	125.493147472044	ENO1_3	59.0	IMR90p11
76.0	E9	124.632484839286	ENO1_3	59.0	IMR90p11
76.5	E9	123.095522620528	ENO1_3	59.0	IMR90p11
77.0	E9	122.599669450404	ENO1_3	59.0	IMR90p11
77.5	E9	121.459125777926	ENO1_3	59.0	IMR90p11
78.0	E9	119.731344638238	ENO1_3	59.0	IMR90p11
78.5	E9	119.895150601198	ENO1_3	59.0	IMR90p11
79.0	E9	121.133886246589	ENO1_3	59.0	IMR90p11
79.5	E9	125.068148353438	ENO1_3	59.0	IMR90p11
80.0	E9	135.023897775457	ENO1_3	59.0	IMR90p11
80.5	E9	161.653631640222	ENO1_3	59.0	IMR90p11
81.0	E9	218.312601187402	ENO1_3	59.0	IMR90p11
81.5	E9	296.584905388888	ENO1_3	59.0	IMR90p11
82.0	E9	373.338990572316	ENO1_3	59.0	IMR90p11
82.5	E9	434.539713544762	ENO1_3	59.0	IMR90p11
83.0	E9	457.179011919815	ENO1_3	59.0	IMR90p11
83.5	E9	413.812670297089	ENO1_3	59.0	IMR90p11
84.0	E9	320.53663331201	ENO1_3	59.0	IMR90p11
84.5	E9	217.627419574011	ENO1_3	59.0	IMR90p11
85.0	E9	123.412039402927	ENO1_3	59.0	IMR90p11
85.5	E9	51.1484748034939	ENO1_3	59.0	IMR90p11
86.0	E9	14.0595738603602	ENO1_3	59.0	IMR90p11
86.5	E9	4.13933032566433	ENO1_3	59.0	IMR90p11
87.0	E9	2.86703836343628	ENO1_3	59.0	IMR90p11
87.5	E9	2.5002239847293	ENO1_3	59.0	IMR90p11
88.0	E9	1.66340184759247	ENO1_3	59.0	IMR90p11
88.5	E9	1.45352232564807	ENO1_3	59.0	IMR90p11
89.0	E9	1.82160071428962	ENO1_3	59.0	IMR90p11
89.5	E9	1.89240638572323	ENO1_3	59.0	IMR90p11
90.0	E9	2.12438436791911	ENO1_3	59.0	IMR90p11
90.5	E9	2.34045501210619	ENO1_3	59.0	IMR90p11
91.0	E9	2.21764735661566	ENO1_3	59.0	IMR90p11
91.5	E9	2.2752959355451	ENO1_3	59.0	IMR90p11
92.0	E9	2.24999438994553	ENO1_3	59.0	IMR90p11
92.5	E9	2.17639304099254	ENO1_3	59.0	IMR90p11
93.0	E9	2.48840985732375	ENO1_3	59.0	IMR90p11
93.5	E9	2.73811096153338	ENO1_3	59.0	IMR90p11
94.0	E9	2.68530000190918	ENO1_3	59.0	IMR90p11
94.5	E9	3.0278654077743	ENO1_3	59.0	IMR90p11
95.0	E9	1.43639736958909	ENO1_3	59.0	IMR90p11
55.0	F9	12.3641157905495	ENO1_3	57.0	IMR90p11
55.5	F9	26.7889175461905	ENO1_3	57.0	IMR90p11
56.0	F9	24.728231581099	ENO1_3	57.0	IMR90p11
56.5	F9	24.7282315811167	ENO1_3	57.0	IMR90p11
57.0	F9	24.7282315809748	ENO1_3	57.0	IMR90p11
57.5	F9	24.4905086946352	ENO1_3	57.0	IMR90p11
58.0	F9	25.8940198162715	ENO1_3	57.0	IMR90p11
58.5	F9	29.2386022095203	ENO1_3	57.0	IMR90p11
59.0	F9	31.6615543917785	ENO1_3	57.0	IMR90p11
59.5	F9	33.5058734129506	ENO1_3	57.0	IMR90p11
60.0	F9	34.9320879417147	ENO1_3	57.0	IMR90p11
60.5	F9	35.4751904650352	ENO1_3	57.0	IMR90p11
61.0	F9	35.6598986610697	ENO1_3	57.0	IMR90p11
61.5	F9	35.9788620662915	ENO1_3	57.0	IMR90p11
62.0	F9	36.2656447421032	ENO1_3	57.0	IMR90p11
62.5	F9	36.0650819284127	ENO1_3	57.0	IMR90p11
63.0	F9	36.5121158505955	ENO1_3	57.0	IMR90p11
63.5	F9	38.2121067234045	ENO1_3	57.0	IMR90p11
64.0	F9	41.5992530001831	ENO1_3	57.0	IMR90p11
64.5	F9	47.7826878502736	ENO1_3	57.0	IMR90p11
65.0	F9	56.7706384863104	ENO1_3	57.0	IMR90p11
65.5	F9	67.4914874400928	ENO1_3	57.0	IMR90p11
66.0	F9	79.1285306905969	ENO1_3	57.0	IMR90p11
66.5	F9	90.2124862967786	ENO1_3	57.0	IMR90p11
67.0	F9	98.7184809806115	ENO1_3	57.0	IMR90p11
67.5	F9	104.577772409363	ENO1_3	57.0	IMR90p11
68.0	F9	108.34273675767	ENO1_3	57.0	IMR90p11
68.5	F9	109.502833664975	ENO1_3	57.0	IMR90p11
69.0	F9	108.705728736513	ENO1_3	57.0	IMR90p11
69.5	F9	107.66765474864	ENO1_3	57.0	IMR90p11
70.0	F9	106.86822084912	ENO1_3	57.0	IMR90p11
70.5	F9	106.325911283123	ENO1_3	57.0	IMR90p11
71.0	F9	106.867643023757	ENO1_3	57.0	IMR90p11
71.5	F9	108.599008173375	ENO1_3	57.0	IMR90p11
72.0	F9	110.917731956813	ENO1_3	57.0	IMR90p11
72.5	F9	113.434171024393	ENO1_3	57.0	IMR90p11
73.0	F9	116.166215332219	ENO1_3	57.0	IMR90p11
73.5	F9	119.509345440199	ENO1_3	57.0	IMR90p11
74.0	F9	123.60392963478	ENO1_3	57.0	IMR90p11
74.5	F9	127.051662279406	ENO1_3	57.0	IMR90p11
75.0	F9	129.436745176404	ENO1_3	57.0	IMR90p11
75.5	F9	130.929019012214	ENO1_3	57.0	IMR90p11
76.0	F9	129.810208179057	ENO1_3	57.0	IMR90p11
76.5	F9	125.796929790306	ENO1_3	57.0	IMR90p11
77.0	F9	121.793249274304	ENO1_3	57.0	IMR90p11
77.5	F9	118.38275031715	ENO1_3	57.0	IMR90p11
78.0	F9	115.047980947879	ENO1_3	57.0	IMR90p11
78.5	F9	114.023611226028	ENO1_3	57.0	IMR90p11
79.0	F9	115.669048240473	ENO1_3	57.0	IMR90p11
79.5	F9	119.29469116513	ENO1_3	57.0	IMR90p11
80.0	F9	128.05317315199	ENO1_3	57.0	IMR90p11
80.5	F9	151.576199687053	ENO1_3	57.0	IMR90p11
81.0	F9	202.39747623966	ENO1_3	57.0	IMR90p11
81.5	F9	273.655031599042	ENO1_3	57.0	IMR90p11
82.0	F9	344.136450555364	ENO1_3	57.0	IMR90p11
82.5	F9	400.45724677349	ENO1_3	57.0	IMR90p11
83.0	F9	423.194505095076	ENO1_3	57.0	IMR90p11
83.5	F9	384.606493911442	ENO1_3	57.0	IMR90p11
84.0	F9	297.892193627998	ENO1_3	57.0	IMR90p11
84.5	F9	202.941367192823	ENO1_3	57.0	IMR90p11
85.0	F9	116.064020209694	ENO1_3	57.0	IMR90p11
85.5	F9	47.9476168100146	ENO1_3	57.0	IMR90p11
86.0	F9	13.0263847344593	ENO1_3	57.0	IMR90p11
86.5	F9	4.40047632367839	ENO1_3	57.0	IMR90p11
87.0	F9	2.34140100035268	ENO1_3	57.0	IMR90p11
87.5	F9	1.78049405176722	ENO1_3	57.0	IMR90p11
88.0	F9	1.82814428804681	ENO1_3	57.0	IMR90p11
88.5	F9	1.27473995747283	ENO1_3	57.0	IMR90p11
89.0	F9	1.14147108058637	ENO1_3	57.0	IMR90p11
89.5	F9	1.58346673299479	ENO1_3	57.0	IMR90p11
90.0	F9	1.34430538535258	ENO1_3	57.0	IMR90p11
90.5	F9	0.878458222164966	ENO1_3	57.0	IMR90p11
91.0	F9	1.28416150339308	ENO1_3	57.0	IMR90p11
91.5	F9	1.72685959679421	ENO1_3	57.0	IMR90p11
92.0	F9	2.1981696450963	ENO1_3	57.0	IMR90p11
92.5	F9	2.69552689153477	ENO1_3	57.0	IMR90p11
93.0	F9	2.9806516466806	ENO1_3	57.0	IMR90p11
93.5	F9	3.39554480411937	ENO1_3	57.0	IMR90p11
94.0	F9	3.3312056623314	ENO1_3	57.0	IMR90p11
94.5	F9	4.35616205485724	ENO1_3	57.0	IMR90p11
95.0	F9	2.48118760439013	ENO1_3	57.0	IMR90p11
55.0	G9	11.6579520637031	ENO1_3	55.7	IMR90p11
55.5	G9	25.2588961380219	ENO1_3	55.7	IMR90p11
56.0	G9	23.3159041274048	ENO1_3	55.7	IMR90p11
56.5	G9	23.3159041274063	ENO1_3	55.7	IMR90p11
57.0	G9	23.3159041273979	ENO1_3	55.7	IMR90p11
57.5	G9	23.0988676152468	ENO1_3	55.7	IMR90p11
58.0	G9	24.2927315104981	ENO1_3	55.7	IMR90p11
58.5	G9	27.8307365668952	ENO1_3	55.7	IMR90p11
59.0	G9	31.2287031504138	ENO1_3	55.7	IMR90p11
59.5	G9	35.8760951713435	ENO1_3	55.7	IMR90p11
60.0	G9	40.083516467879	ENO1_3	55.7	IMR90p11
60.5	G9	41.0665076270209	ENO1_3	55.7	IMR90p11
61.0	G9	42.0597477279666	ENO1_3	55.7	IMR90p11
61.5	G9	42.519690494471	ENO1_3	55.7	IMR90p11
62.0	G9	39.9421528825195	ENO1_3	55.7	IMR90p11
62.5	G9	36.9493766792208	ENO1_3	55.7	IMR90p11
63.0	G9	36.4429555779956	ENO1_3	55.7	IMR90p11
63.5	G9	35.9588887492636	ENO1_3	55.7	IMR90p11
64.0	G9	37.116016675399	ENO1_3	55.7	IMR90p11
64.5	G9	41.0587900790379	ENO1_3	55.7	IMR90p11
65.0	G9	46.5689242214333	ENO1_3	55.7	IMR90p11
65.5	G9	54.6098200799177	ENO1_3	55.7	IMR90p11
66.0	G9	65.0237541356832	ENO1_3	55.7	IMR90p11
66.5	G9	76.0236928367503	ENO1_3	55.7	IMR90p11
67.0	G9	85.8432516532225	ENO1_3	55.7	IMR90p11
67.5	G9	92.9054238777514	ENO1_3	55.7	IMR90p11
68.0	G9	97.0398131812422	ENO1_3	55.7	IMR90p11
68.5	G9	99.3267638648839	ENO1_3	55.7	IMR90p11
69.0	G9	98.3537240050298	ENO1_3	55.7	IMR90p11
69.5	G9	96.7518257140339	ENO1_3	55.7	IMR90p11
70.0	G9	97.031370129955	ENO1_3	55.7	IMR90p11
70.5	G9	97.2127132882891	ENO1_3	55.7	IMR90p11
71.0	G9	96.3009566844275	ENO1_3	55.7	IMR90p11
71.5	G9	97.553337377962	ENO1_3	55.7	IMR90p11
72.0	G9	100.029148313473	ENO1_3	55.7	IMR90p11
72.5	G9	101.630958919539	ENO1_3	55.7	IMR90p11
73.0	G9	103.348851900443	ENO1_3	55.7	IMR90p11
73.5	G9	105.244425670695	ENO1_3	55.7	IMR90p11
74.0	G9	106.763378197911	ENO1_3	55.7	IMR90p11
74.5	G9	107.664069085277	ENO1_3	55.7	IMR90p11
75.0	G9	108.260180467316	ENO1_3	55.7	IMR90p11
75.5	G9	108.155597329196	ENO1_3	55.7	IMR90p11
76.0	G9	107.756669479591	ENO1_3	55.7	IMR90p11
76.5	G9	106.823514258223	ENO1_3	55.7	IMR90p11
77.0	G9	105.243122252235	ENO1_3	55.7	IMR90p11
77.5	G9	103.439749869449	ENO1_3	55.7	IMR90p11
78.0	G9	102.392804887192	ENO1_3	55.7	IMR90p11
78.5	G9	102.47033896482	ENO1_3	55.7	IMR90p11
79.0	G9	103.249310430597	ENO1_3	55.7	IMR90p11
79.5	G9	106.072898877165	ENO1_3	55.7	IMR90p11
80.0	G9	114.01151954795	ENO1_3	55.7	IMR90p11
80.5	G9	134.461620198033	ENO1_3	55.7	IMR90p11
81.0	G9	178.95989506561	ENO1_3	55.7	IMR90p11
81.5	G9	241.275727354226	ENO1_3	55.7	IMR90p11
82.0	G9	302.070239339309	ENO1_3	55.7	IMR90p11
82.5	G9	349.915990553137	ENO1_3	55.7	IMR90p11
83.0	G9	368.451720741707	ENO1_3	55.7	IMR90p11
83.5	G9	333.466786062658	ENO1_3	55.7	IMR90p11
84.0	G9	256.538044151765	ENO1_3	55.7	IMR90p11
84.5	G9	173.683154334172	ENO1_3	55.7	IMR90p11
85.0	G9	98.5796280378855	ENO1_3	55.7	IMR90p11
85.5	G9	39.4385853145461	ENO1_3	55.7	IMR90p11
86.0	G9	9.32678718526535	ENO1_3	55.7	IMR90p11
86.5	G9	2.76567648245145	ENO1_3	55.7	IMR90p11
87.0	G9	1.92502486934097	ENO1_3	55.7	IMR90p11
87.5	G9	1.60333485933876	ENO1_3	55.7	IMR90p11
88.0	G9	2.21591989856597	ENO1_3	55.7	IMR90p11
88.5	G9	2.60269681789288	ENO1_3	55.7	IMR90p11
89.0	G9	2.64604849257171	ENO1_3	55.7	IMR90p11
89.5	G9	2.49942404997415	ENO1_3	55.7	IMR90p11
90.0	G9	2.33402771449329	ENO1_3	55.7	IMR90p11
90.5	G9	1.77486706271822	ENO1_3	55.7	IMR90p11
91.0	G9	0.951583322093086	ENO1_3	55.7	IMR90p11
91.5	G9	0.675804255848789	ENO1_3	55.7	IMR90p11
92.0	G9	0.910369139121542	ENO1_3	55.7	IMR90p11
92.5	G9	1.12851046576213	ENO1_3	55.7	IMR90p11
93.0	G9	1.40616261165496	ENO1_3	55.7	IMR90p11
93.5	G9	2.43795470473697	ENO1_3	55.7	IMR90p11
94.0	G9	2.93196109961838	ENO1_3	55.7	IMR90p11
94.5	G9	4.21005973303528	ENO1_3	55.7	IMR90p11
95.0	G9	2.50368234997342	ENO1_3	55.7	IMR90p11
55.0	H9	11.2608746921996	ENO1_3	55.0	IMR90p11
55.5	H9	24.3985618330995	ENO1_3	55.0	IMR90p11
56.0	H9	22.5217493843987	ENO1_3	55.0	IMR90p11
56.5	H9	22.5217493843844	ENO1_3	55.0	IMR90p11
57.0	H9	22.5217493845032	ENO1_3	55.0	IMR90p11
57.5	H9	22.1661563755608	ENO1_3	55.0	IMR90p11
58.0	H9	24.3110609618604	ENO1_3	55.0	IMR90p11
58.5	H9	29.0617171865667	ENO1_3	55.0	IMR90p11
59.0	H9	31.959350300022	ENO1_3	55.0	IMR90p11
59.5	H9	33.9154564938643	ENO1_3	55.0	IMR90p11
60.0	H9	35.671220332224	ENO1_3	55.0	IMR90p11
60.5	H9	37.0177412624548	ENO1_3	55.0	IMR90p11
61.0	H9	37.6705629375297	ENO1_3	55.0	IMR90p11
61.5	H9	37.5688179726244	ENO1_3	55.0	IMR90p11
62.0	H9	37.409860749549	ENO1_3	55.0	IMR90p11
62.5	H9	37.0563431823892	ENO1_3	55.0	IMR90p11
63.0	H9	36.1878442652924	ENO1_3	55.0	IMR90p11
63.5	H9	35.3936379266289	ENO1_3	55.0	IMR90p11
64.0	H9	36.1102423229353	ENO1_3	55.0	IMR90p11
64.5	H9	38.1574138354898	ENO1_3	55.0	IMR90p11
65.0	H9	41.9659507330751	ENO1_3	55.0	IMR90p11
65.5	H9	48.4998557874681	ENO1_3	55.0	IMR90p11
66.0	H9	57.6968388394293	ENO1_3	55.0	IMR90p11
66.5	H9	67.7236898100064	ENO1_3	55.0	IMR90p11
67.0	H9	77.7247206600562	ENO1_3	55.0	IMR90p11
67.5	H9	86.7509038357781	ENO1_3	55.0	IMR90p11
68.0	H9	92.8282395231499	ENO1_3	55.0	IMR90p11
68.5	H9	95.6065214494357	ENO1_3	55.0	IMR90p11
69.0	H9	96.9357636351285	ENO1_3	55.0	IMR90p11
69.5	H9	96.6762149080099	ENO1_3	55.0	IMR90p11
70.0	H9	94.9944628748231	ENO1_3	55.0	IMR90p11
70.5	H9	94.6148005414803	ENO1_3	55.0	IMR90p11
71.0	H9	95.302330994984	ENO1_3	55.0	IMR90p11
71.5	H9	95.6989551649178	ENO1_3	55.0	IMR90p11
72.0	H9	96.6745821644472	ENO1_3	55.0	IMR90p11
72.5	H9	98.6376195670024	ENO1_3	55.0	IMR90p11
73.0	H9	100.266656108649	ENO1_3	55.0	IMR90p11
73.5	H9	101.915257924482	ENO1_3	55.0	IMR90p11
74.0	H9	104.501471086724	ENO1_3	55.0	IMR90p11
74.5	H9	107.428423509148	ENO1_3	55.0	IMR90p11
75.0	H9	110.293986866487	ENO1_3	55.0	IMR90p11
75.5	H9	112.602877203808	ENO1_3	55.0	IMR90p11
76.0	H9	113.529662228923	ENO1_3	55.0	IMR90p11
76.5	H9	112.410285412387	ENO1_3	55.0	IMR90p11
77.0	H9	109.751395691636	ENO1_3	55.0	IMR90p11
77.5	H9	106.339289862177	ENO1_3	55.0	IMR90p11
78.0	H9	102.956415586699	ENO1_3	55.0	IMR90p11
78.5	H9	101.202918779665	ENO1_3	55.0	IMR90p11
79.0	H9	101.436163754496	ENO1_3	55.0	IMR90p11
79.5	H9	103.997611882821	ENO1_3	55.0	IMR90p11
80.0	H9	110.453080034471	ENO1_3	55.0	IMR90p11
80.5	H9	127.434586310726	ENO1_3	55.0	IMR90p11
81.0	H9	166.660235214786	ENO1_3	55.0	IMR90p11
81.5	H9	224.370941278618	ENO1_3	55.0	IMR90p11
82.0	H9	282.444165589088	ENO1_3	55.0	IMR90p11
82.5	H9	330.044557090191	ENO1_3	55.0	IMR90p11
83.0	H9	353.292568698613	ENO1_3	55.0	IMR90p11
83.5	H9	326.122824363795	ENO1_3	55.0	IMR90p11
84.0	H9	255.242559747001	ENO1_3	55.0	IMR90p11
84.5	H9	175.521699767033	ENO1_3	55.0	IMR90p11
85.0	H9	102.33867770515	ENO1_3	55.0	IMR90p11
85.5	H9	42.8950739513147	ENO1_3	55.0	IMR90p11
86.0	H9	10.9640736034102	ENO1_3	55.0	IMR90p11
86.5	H9	3.63028640577517	ENO1_3	55.0	IMR90p11
87.0	H9	3.22496359654264	ENO1_3	55.0	IMR90p11
87.5	H9	3.39987712977444	ENO1_3	55.0	IMR90p11
88.0	H9	3.22197719360031	ENO1_3	55.0	IMR90p11
88.5	H9	2.88349719864232	ENO1_3	55.0	IMR90p11
89.0	H9	2.66187321045066	ENO1_3	55.0	IMR90p11
89.5	H9	2.36322944502865	ENO1_3	55.0	IMR90p11
90.0	H9	2.04786969299926	ENO1_3	55.0	IMR90p11
90.5	H9	2.83152679676726	ENO1_3	55.0	IMR90p11
91.0	H9	3.69559967969053	ENO1_3	55.0	IMR90p11
91.5	H9	3.92738019009363	ENO1_3	55.0	IMR90p11
92.0	H9	4.54210019947601	ENO1_3	55.0	IMR90p11
92.5	H9	4.791298946094	ENO1_3	55.0	IMR90p11
93.0	H9	4.53393991286515	ENO1_3	55.0	IMR90p11
93.5	H9	3.94184245110159	ENO1_3	55.0	IMR90p11
94.0	H9	3.76667192726927	ENO1_3	55.0	IMR90p11
94.5	H9	3.00552316398716	ENO1_3	55.0	IMR90p11
95.0	H9	0.904365433387738	ENO1_3	55.0	IMR90p11
55.0	A9	17.81	ENO1_3	65.0	IMR90p2
55.5	A9	38.58	ENO1_3	65.0	IMR90p2
56.0	A9	35.61	ENO1_3	65.0	IMR90p2
56.5	A9	35.61	ENO1_3	65.0	IMR90p2
57.0	A9	35.61	ENO1_3	65.0	IMR90p2
57.5	A9	35.42	ENO1_3	65.0	IMR90p2
58.0	A9	36.62	ENO1_3	65.0	IMR90p2
58.5	A9	39.09	ENO1_3	65.0	IMR90p2
59.0	A9	40.68	ENO1_3	65.0	IMR90p2
59.5	A9	41.97	ENO1_3	65.0	IMR90p2
60.0	A9	42.28	ENO1_3	65.0	IMR90p2
60.5	A9	40.31	ENO1_3	65.0	IMR90p2
61.0	A9	37.46	ENO1_3	65.0	IMR90p2
61.5	A9	36.02	ENO1_3	65.0	IMR90p2
62.0	A9	34.76	ENO1_3	65.0	IMR90p2
62.5	A9	34.41	ENO1_3	65.0	IMR90p2
63.0	A9	36.59	ENO1_3	65.0	IMR90p2
63.5	A9	39.45	ENO1_3	65.0	IMR90p2
64.0	A9	43.74	ENO1_3	65.0	IMR90p2
64.5	A9	50.86	ENO1_3	65.0	IMR90p2
65.0	A9	59.44	ENO1_3	65.0	IMR90p2
65.5	A9	70.1	ENO1_3	65.0	IMR90p2
66.0	A9	83.53	ENO1_3	65.0	IMR90p2
66.5	A9	95.28	ENO1_3	65.0	IMR90p2
67.0	A9	105.32	ENO1_3	65.0	IMR90p2
67.5	A9	113.93	ENO1_3	65.0	IMR90p2
68.0	A9	118.4	ENO1_3	65.0	IMR90p2
68.5	A9	119.61	ENO1_3	65.0	IMR90p2
69.0	A9	121.15	ENO1_3	65.0	IMR90p2
69.5	A9	121.51	ENO1_3	65.0	IMR90p2
70.0	A9	120.96	ENO1_3	65.0	IMR90p2
70.5	A9	121.58	ENO1_3	65.0	IMR90p2
71.0	A9	122.62	ENO1_3	65.0	IMR90p2
71.5	A9	122.6	ENO1_3	65.0	IMR90p2
72.0	A9	121.56	ENO1_3	65.0	IMR90p2
72.5	A9	122.21	ENO1_3	65.0	IMR90p2
73.0	A9	123.37	ENO1_3	65.0	IMR90p2
73.5	A9	123.79	ENO1_3	65.0	IMR90p2
74.0	A9	125.35	ENO1_3	65.0	IMR90p2
74.5	A9	128.61	ENO1_3	65.0	IMR90p2
75.0	A9	129.77	ENO1_3	65.0	IMR90p2
75.5	A9	129.48	ENO1_3	65.0	IMR90p2
76.0	A9	129.38	ENO1_3	65.0	IMR90p2
76.5	A9	128.68	ENO1_3	65.0	IMR90p2
77.0	A9	127.06	ENO1_3	65.0	IMR90p2
77.5	A9	125.8	ENO1_3	65.0	IMR90p2
78.0	A9	125.74	ENO1_3	65.0	IMR90p2
78.5	A9	126.39	ENO1_3	65.0	IMR90p2
79.0	A9	127.14	ENO1_3	65.0	IMR90p2
79.5	A9	130.13	ENO1_3	65.0	IMR90p2
80.0	A9	138.35	ENO1_3	65.0	IMR90p2
80.5	A9	159.66	ENO1_3	65.0	IMR90p2
81.0	A9	212.26	ENO1_3	65.0	IMR90p2
81.5	A9	295.55	ENO1_3	65.0	IMR90p2
82.0	A9	385.47	ENO1_3	65.0	IMR90p2
82.5	A9	464.18	ENO1_3	65.0	IMR90p2
83.0	A9	511.19	ENO1_3	65.0	IMR90p2
83.5	A9	489.58	ENO1_3	65.0	IMR90p2
84.0	A9	400.08	ENO1_3	65.0	IMR90p2
84.5	A9	286.21	ENO1_3	65.0	IMR90p2
85.0	A9	175.76	ENO1_3	65.0	IMR90p2
85.5	A9	82.74	ENO1_3	65.0	IMR90p2
86.0	A9	26.18	ENO1_3	65.0	IMR90p2
86.5	A9	6.78	ENO1_3	65.0	IMR90p2
87.0	A9	3.27	ENO1_3	65.0	IMR90p2
87.5	A9	2.82	ENO1_3	65.0	IMR90p2
88.0	A9	3.07	ENO1_3	65.0	IMR90p2
88.5	A9	3.33	ENO1_3	65.0	IMR90p2
89.0	A9	3.34	ENO1_3	65.0	IMR90p2
89.5	A9	2.85	ENO1_3	65.0	IMR90p2
90.0	A9	2.11	ENO1_3	65.0	IMR90p2
90.5	A9	1.63	ENO1_3	65.0	IMR90p2
91.0	A9	1.71	ENO1_3	65.0	IMR90p2
91.5	A9	2.03	ENO1_3	65.0	IMR90p2
92.0	A9	2.63	ENO1_3	65.0	IMR90p2
92.5	A9	3.14	ENO1_3	65.0	IMR90p2
93.0	A9	3.11	ENO1_3	65.0	IMR90p2
93.5	A9	3.08	ENO1_3	65.0	IMR90p2
94.0	A9	2.73	ENO1_3	65.0	IMR90p2
94.5	A9	2.97	ENO1_3	65.0	IMR90p2
95.0	A9	1.53	ENO1_3	65.0	IMR90p2
55.0	B9	18.19	ENO1_3	64.5	IMR90p2
55.5	B9	39.41	ENO1_3	64.5	IMR90p2
56.0	B9	36.38	ENO1_3	64.5	IMR90p2
56.5	B9	36.38	ENO1_3	64.5	IMR90p2
57.0	B9	36.38	ENO1_3	64.5	IMR90p2
57.5	B9	36.4	ENO1_3	64.5	IMR90p2
58.0	B9	36.27	ENO1_3	64.5	IMR90p2
58.5	B9	36.2	ENO1_3	64.5	IMR90p2
59.0	B9	36.0	ENO1_3	64.5	IMR90p2
59.5	B9	35.55	ENO1_3	64.5	IMR90p2
60.0	B9	35.39	ENO1_3	64.5	IMR90p2
60.5	B9	35.77	ENO1_3	64.5	IMR90p2
61.0	B9	35.41	ENO1_3	64.5	IMR90p2
61.5	B9	34.55	ENO1_3	64.5	IMR90p2
62.0	B9	34.07	ENO1_3	64.5	IMR90p2
62.5	B9	34.06	ENO1_3	64.5	IMR90p2
63.0	B9	35.23	ENO1_3	64.5	IMR90p2
63.5	B9	38.62	ENO1_3	64.5	IMR90p2
64.0	B9	45.05	ENO1_3	64.5	IMR90p2
64.5	B9	54.65	ENO1_3	64.5	IMR90p2
65.0	B9	67.56	ENO1_3	64.5	IMR90p2
65.5	B9	81.97	ENO1_3	64.5	IMR90p2
66.0	B9	95.6	ENO1_3	64.5	IMR90p2
66.5	B9	107.27	ENO1_3	64.5	IMR90p2
67.0	B9	115.8	ENO1_3	64.5	IMR90p2
67.5	B9	120.2	ENO1_3	64.5	IMR90p2
68.0	B9	121.9	ENO1_3	64.5	IMR90p2
68.5	B9	123.16	ENO1_3	64.5	IMR90p2
69.0	B9	124.34	ENO1_3	64.5	IMR90p2
69.5	B9	125.46	ENO1_3	64.5	IMR90p2
70.0	B9	127.07	ENO1_3	64.5	IMR90p2
70.5	B9	129.23	ENO1_3	64.5	IMR90p2
71.0	B9	130.91	ENO1_3	64.5	IMR90p2
71.5	B9	131.69	ENO1_3	64.5	IMR90p2
72.0	B9	132.82	ENO1_3	64.5	IMR90p2
72.5	B9	134.38	ENO1_3	64.5	IMR90p2
73.0	B9	135.6	ENO1_3	64.5	IMR90p2
73.5	B9	136.71	ENO1_3	64.5	IMR90p2
74.0	B9	137.72	ENO1_3	64.5	IMR90p2
74.5	B9	138.12	ENO1_3	64.5	IMR90p2
75.0	B9	138.25	ENO1_3	64.5	IMR90p2
75.5	B9	137.89	ENO1_3	64.5	IMR90p2
76.0	B9	136.96	ENO1_3	64.5	IMR90p2
76.5	B9	136.29	ENO1_3	64.5	IMR90p2
77.0	B9	135.41	ENO1_3	64.5	IMR90p2
77.5	B9	134.09	ENO1_3	64.5	IMR90p2
78.0	B9	133.22	ENO1_3	64.5	IMR90p2
78.5	B9	133.33	ENO1_3	64.5	IMR90p2
79.0	B9	134.84	ENO1_3	64.5	IMR90p2
79.5	B9	139.29	ENO1_3	64.5	IMR90p2
80.0	B9	149.82	ENO1_3	64.5	IMR90p2
80.5	B9	177.29	ENO1_3	64.5	IMR90p2
81.0	B9	239.35	ENO1_3	64.5	IMR90p2
81.5	B9	329.89	ENO1_3	64.5	IMR90p2
82.0	B9	423.2	ENO1_3	64.5	IMR90p2
82.5	B9	501.51	ENO1_3	64.5	IMR90p2
83.0	B9	540.47	ENO1_3	64.5	IMR90p2
83.5	B9	503.36	ENO1_3	64.5	IMR90p2
84.0	B9	400.35	ENO1_3	64.5	IMR90p2
84.5	B9	279.17	ENO1_3	64.5	IMR90p2
85.0	B9	164.81	ENO1_3	64.5	IMR90p2
85.5	B9	72.63	ENO1_3	64.5	IMR90p2
86.0	B9	21.26	ENO1_3	64.5	IMR90p2
86.5	B9	5.76	ENO1_3	64.5	IMR90p2
87.0	B9	3.06	ENO1_3	64.5	IMR90p2
87.5	B9	2.84	ENO1_3	64.5	IMR90p2
88.0	B9	2.86	ENO1_3	64.5	IMR90p2
88.5	B9	2.76	ENO1_3	64.5	IMR90p2
89.0	B9	2.69	ENO1_3	64.5	IMR90p2
89.5	B9	2.85	ENO1_3	64.5	IMR90p2
90.0	B9	2.86	ENO1_3	64.5	IMR90p2
90.5	B9	2.27	ENO1_3	64.5	IMR90p2
91.0	B9	2.24	ENO1_3	64.5	IMR90p2
91.5	B9	2.55	ENO1_3	64.5	IMR90p2
92.0	B9	2.47	ENO1_3	64.5	IMR90p2
92.5	B9	2.5	ENO1_3	64.5	IMR90p2
93.0	B9	2.92	ENO1_3	64.5	IMR90p2
93.5	B9	3.29	ENO1_3	64.5	IMR90p2
94.0	B9	3.18	ENO1_3	64.5	IMR90p2
94.5	B9	4.07	ENO1_3	64.5	IMR90p2
95.0	B9	2.12	ENO1_3	64.5	IMR90p2
55.0	C9	15.87	ENO1_3	63.3	IMR90p2
55.5	C9	34.39	ENO1_3	63.3	IMR90p2
56.0	C9	31.75	ENO1_3	63.3	IMR90p2
56.5	C9	31.75	ENO1_3	63.3	IMR90p2
57.0	C9	31.75	ENO1_3	63.3	IMR90p2
57.5	C9	31.73	ENO1_3	63.3	IMR90p2
58.0	C9	31.9	ENO1_3	63.3	IMR90p2
58.5	C9	31.15	ENO1_3	63.3	IMR90p2
59.0	C9	32.12	ENO1_3	63.3	IMR90p2
59.5	C9	34.1	ENO1_3	63.3	IMR90p2
60.0	C9	37.27	ENO1_3	63.3	IMR90p2
60.5	C9	41.18	ENO1_3	63.3	IMR90p2
61.0	C9	43.77	ENO1_3	63.3	IMR90p2
61.5	C9	44.39	ENO1_3	63.3	IMR90p2
62.0	C9	42.92	ENO1_3	63.3	IMR90p2
62.5	C9	43.16	ENO1_3	63.3	IMR90p2
63.0	C9	43.12	ENO1_3	63.3	IMR90p2
63.5	C9	42.9	ENO1_3	63.3	IMR90p2
64.0	C9	46.8	ENO1_3	63.3	IMR90p2
64.5	C9	55.34	ENO1_3	63.3	IMR90p2
65.0	C9	63.94	ENO1_3	63.3	IMR90p2
65.5	C9	75.24	ENO1_3	63.3	IMR90p2
66.0	C9	89.39	ENO1_3	63.3	IMR90p2
66.5	C9	99.88	ENO1_3	63.3	IMR90p2
67.0	C9	106.73	ENO1_3	63.3	IMR90p2
67.5	C9	112.73	ENO1_3	63.3	IMR90p2
68.0	C9	116.79	ENO1_3	63.3	IMR90p2
68.5	C9	118.6	ENO1_3	63.3	IMR90p2
69.0	C9	121.84	ENO1_3	63.3	IMR90p2
69.5	C9	124.83	ENO1_3	63.3	IMR90p2
70.0	C9	126.78	ENO1_3	63.3	IMR90p2
70.5	C9	127.59	ENO1_3	63.3	IMR90p2
71.0	C9	128.24	ENO1_3	63.3	IMR90p2
71.5	C9	127.54	ENO1_3	63.3	IMR90p2
72.0	C9	126.93	ENO1_3	63.3	IMR90p2
72.5	C9	127.83	ENO1_3	63.3	IMR90p2
73.0	C9	129.46	ENO1_3	63.3	IMR90p2
73.5	C9	130.35	ENO1_3	63.3	IMR90p2
74.0	C9	132.55	ENO1_3	63.3	IMR90p2
74.5	C9	136.72	ENO1_3	63.3	IMR90p2
75.0	C9	138.94	ENO1_3	63.3	IMR90p2
75.5	C9	139.43	ENO1_3	63.3	IMR90p2
76.0	C9	140.31	ENO1_3	63.3	IMR90p2
76.5	C9	139.36	ENO1_3	63.3	IMR90p2
77.0	C9	135.15	ENO1_3	63.3	IMR90p2
77.5	C9	132.58	ENO1_3	63.3	IMR90p2
78.0	C9	131.8	ENO1_3	63.3	IMR90p2
78.5	C9	130.41	ENO1_3	63.3	IMR90p2
79.0	C9	130.93	ENO1_3	63.3	IMR90p2
79.5	C9	135.26	ENO1_3	63.3	IMR90p2
80.0	C9	143.17	ENO1_3	63.3	IMR90p2
80.5	C9	167.19	ENO1_3	63.3	IMR90p2
81.0	C9	225.86	ENO1_3	63.3	IMR90p2
81.5	C9	311.97	ENO1_3	63.3	IMR90p2
82.0	C9	401.19	ENO1_3	63.3	IMR90p2
82.5	C9	477.71	ENO1_3	63.3	IMR90p2
83.0	C9	516.15	ENO1_3	63.3	IMR90p2
83.5	C9	481.63	ENO1_3	63.3	IMR90p2
84.0	C9	384.13	ENO1_3	63.3	IMR90p2
84.5	C9	268.49	ENO1_3	63.3	IMR90p2
85.0	C9	158.94	ENO1_3	63.3	IMR90p2
85.5	C9	70.58	ENO1_3	63.3	IMR90p2
86.0	C9	20.76	ENO1_3	63.3	IMR90p2
86.5	C9	5.38	ENO1_3	63.3	IMR90p2
87.0	C9	2.88	ENO1_3	63.3	IMR90p2
87.5	C9	2.38	ENO1_3	63.3	IMR90p2
88.0	C9	2.33	ENO1_3	63.3	IMR90p2
88.5	C9	2.65	ENO1_3	63.3	IMR90p2
89.0	C9	2.57	ENO1_3	63.3	IMR90p2
89.5	C9	2.42	ENO1_3	63.3	IMR90p2
90.0	C9	2.5	ENO1_3	63.3	IMR90p2
90.5	C9	2.23	ENO1_3	63.3	IMR90p2
91.0	C9	1.98	ENO1_3	63.3	IMR90p2
91.5	C9	2.52	ENO1_3	63.3	IMR90p2
92.0	C9	2.74	ENO1_3	63.3	IMR90p2
92.5	C9	2.56	ENO1_3	63.3	IMR90p2
93.0	C9	2.6	ENO1_3	63.3	IMR90p2
93.5	C9	2.58	ENO1_3	63.3	IMR90p2
94.0	C9	2.21	ENO1_3	63.3	IMR90p2
94.5	C9	2.31	ENO1_3	63.3	IMR90p2
95.0	C9	1.15	ENO1_3	63.3	IMR90p2
55.0	D9	16.88	ENO1_3	61.4	IMR90p2
55.5	D9	36.58	ENO1_3	61.4	IMR90p2
56.0	D9	33.77	ENO1_3	61.4	IMR90p2
56.5	D9	33.77	ENO1_3	61.4	IMR90p2
57.0	D9	33.77	ENO1_3	61.4	IMR90p2
57.5	D9	33.73	ENO1_3	61.4	IMR90p2
58.0	D9	33.94	ENO1_3	61.4	IMR90p2
58.5	D9	34.59	ENO1_3	61.4	IMR90p2
59.0	D9	35.17	ENO1_3	61.4	IMR90p2
59.5	D9	36.0	ENO1_3	61.4	IMR90p2
60.0	D9	36.96	ENO1_3	61.4	IMR90p2
60.5	D9	38.16	ENO1_3	61.4	IMR90p2
61.0	D9	39.85	ENO1_3	61.4	IMR90p2
61.5	D9	41.21	ENO1_3	61.4	IMR90p2
62.0	D9	41.99	ENO1_3	61.4	IMR90p2
62.5	D9	42.97	ENO1_3	61.4	IMR90p2
63.0	D9	44.86	ENO1_3	61.4	IMR90p2
63.5	D9	47.01	ENO1_3	61.4	IMR90p2
64.0	D9	50.39	ENO1_3	61.4	IMR90p2
64.5	D9	56.76	ENO1_3	61.4	IMR90p2
65.0	D9	65.46	ENO1_3	61.4	IMR90p2
65.5	D9	75.05	ENO1_3	61.4	IMR90p2
66.0	D9	86.11	ENO1_3	61.4	IMR90p2
66.5	D9	96.93	ENO1_3	61.4	IMR90p2
67.0	D9	104.87	ENO1_3	61.4	IMR90p2
67.5	D9	110.5	ENO1_3	61.4	IMR90p2
68.0	D9	114.44	ENO1_3	61.4	IMR90p2
68.5	D9	116.06	ENO1_3	61.4	IMR90p2
69.0	D9	116.98	ENO1_3	61.4	IMR90p2
69.5	D9	118.57	ENO1_3	61.4	IMR90p2
70.0	D9	120.1	ENO1_3	61.4	IMR90p2
70.5	D9	121.99	ENO1_3	61.4	IMR90p2
71.0	D9	124.15	ENO1_3	61.4	IMR90p2
71.5	D9	126.0	ENO1_3	61.4	IMR90p2
72.0	D9	127.35	ENO1_3	61.4	IMR90p2
72.5	D9	128.53	ENO1_3	61.4	IMR90p2
73.0	D9	129.24	ENO1_3	61.4	IMR90p2
73.5	D9	130.35	ENO1_3	61.4	IMR90p2
74.0	D9	132.36	ENO1_3	61.4	IMR90p2
74.5	D9	134.37	ENO1_3	61.4	IMR90p2
75.0	D9	135.87	ENO1_3	61.4	IMR90p2
75.5	D9	137.15	ENO1_3	61.4	IMR90p2
76.0	D9	137.01	ENO1_3	61.4	IMR90p2
76.5	D9	134.59	ENO1_3	61.4	IMR90p2
77.0	D9	131.86	ENO1_3	61.4	IMR90p2
77.5	D9	129.48	ENO1_3	61.4	IMR90p2
78.0	D9	126.89	ENO1_3	61.4	IMR90p2
78.5	D9	125.6	ENO1_3	61.4	IMR90p2
79.0	D9	126.59	ENO1_3	61.4	IMR90p2
79.5	D9	129.67	ENO1_3	61.4	IMR90p2
80.0	D9	138.35	ENO1_3	61.4	IMR90p2
80.5	D9	163.89	ENO1_3	61.4	IMR90p2
81.0	D9	221.74	ENO1_3	61.4	IMR90p2
81.5	D9	304.54	ENO1_3	61.4	IMR90p2
82.0	D9	388.42	ENO1_3	61.4	IMR90p2
82.5	D9	457.88	ENO1_3	61.4	IMR90p2
83.0	D9	489.41	ENO1_3	61.4	IMR90p2
83.5	D9	450.2	ENO1_3	61.4	IMR90p2
84.0	D9	353.44	ENO1_3	61.4	IMR90p2
84.5	D9	243.67	ENO1_3	61.4	IMR90p2
85.0	D9	141.47	ENO1_3	61.4	IMR90p2
85.5	D9	60.66	ENO1_3	61.4	IMR90p2
86.0	D9	17.35	ENO1_3	61.4	IMR90p2
86.5	D9	5.24	ENO1_3	61.4	IMR90p2
87.0	D9	3.46	ENO1_3	61.4	IMR90p2
87.5	D9	2.83	ENO1_3	61.4	IMR90p2
88.0	D9	1.82	ENO1_3	61.4	IMR90p2
88.5	D9	1.59	ENO1_3	61.4	IMR90p2
89.0	D9	1.94	ENO1_3	61.4	IMR90p2
89.5	D9	1.65	ENO1_3	61.4	IMR90p2
90.0	D9	1.82	ENO1_3	61.4	IMR90p2
90.5	D9	2.72	ENO1_3	61.4	IMR90p2
91.0	D9	3.02	ENO1_3	61.4	IMR90p2
91.5	D9	2.9	ENO1_3	61.4	IMR90p2
92.0	D9	3.22	ENO1_3	61.4	IMR90p2
92.5	D9	3.16	ENO1_3	61.4	IMR90p2
93.0	D9	2.49	ENO1_3	61.4	IMR90p2
93.5	D9	2.13	ENO1_3	61.4	IMR90p2
94.0	D9	1.95	ENO1_3	61.4	IMR90p2
94.5	D9	1.85	ENO1_3	61.4	IMR90p2
95.0	D9	0.79	ENO1_3	61.4	IMR90p2
55.0	E9	13.28	ENO1_3	59.0	IMR90p2
55.5	E9	28.78	ENO1_3	59.0	IMR90p2
56.0	E9	26.56	ENO1_3	59.0	IMR90p2
56.5	E9	26.56	ENO1_3	59.0	IMR90p2
57.0	E9	26.56	ENO1_3	59.0	IMR90p2
57.5	E9	26.11	ENO1_3	59.0	IMR90p2
58.0	E9	29.39	ENO1_3	59.0	IMR90p2
58.5	E9	31.36	ENO1_3	59.0	IMR90p2
59.0	E9	33.05	ENO1_3	59.0	IMR90p2
59.5	E9	36.94	ENO1_3	59.0	IMR90p2
60.0	E9	37.08	ENO1_3	59.0	IMR90p2
60.5	E9	36.22	ENO1_3	59.0	IMR90p2
61.0	E9	38.03	ENO1_3	59.0	IMR90p2
61.5	E9	39.6	ENO1_3	59.0	IMR90p2
62.0	E9	40.91	ENO1_3	59.0	IMR90p2
62.5	E9	45.74	ENO1_3	59.0	IMR90p2
63.0	E9	49.98	ENO1_3	59.0	IMR90p2
63.5	E9	53.03	ENO1_3	59.0	IMR90p2
64.0	E9	57.91	ENO1_3	59.0	IMR90p2
64.5	E9	64.05	ENO1_3	59.0	IMR90p2
65.0	E9	71.3	ENO1_3	59.0	IMR90p2
65.5	E9	81.51	ENO1_3	59.0	IMR90p2
66.0	E9	93.97	ENO1_3	59.0	IMR90p2
66.5	E9	105.17	ENO1_3	59.0	IMR90p2
67.0	E9	114.74	ENO1_3	59.0	IMR90p2
67.5	E9	120.86	ENO1_3	59.0	IMR90p2
68.0	E9	122.36	ENO1_3	59.0	IMR90p2
68.5	E9	121.38	ENO1_3	59.0	IMR90p2
69.0	E9	119.38	ENO1_3	59.0	IMR90p2
69.5	E9	116.6	ENO1_3	59.0	IMR90p2
70.0	E9	115.51	ENO1_3	59.0	IMR90p2
70.5	E9	117.76	ENO1_3	59.0	IMR90p2
71.0	E9	119.77	ENO1_3	59.0	IMR90p2
71.5	E9	122.33	ENO1_3	59.0	IMR90p2
72.0	E9	125.04	ENO1_3	59.0	IMR90p2
72.5	E9	126.74	ENO1_3	59.0	IMR90p2
73.0	E9	127.39	ENO1_3	59.0	IMR90p2
73.5	E9	128.4	ENO1_3	59.0	IMR90p2
74.0	E9	129.51	ENO1_3	59.0	IMR90p2
74.5	E9	131.5	ENO1_3	59.0	IMR90p2
75.0	E9	134.13	ENO1_3	59.0	IMR90p2
75.5	E9	134.28	ENO1_3	59.0	IMR90p2
76.0	E9	133.42	ENO1_3	59.0	IMR90p2
76.5	E9	132.11	ENO1_3	59.0	IMR90p2
77.0	E9	129.49	ENO1_3	59.0	IMR90p2
77.5	E9	125.78	ENO1_3	59.0	IMR90p2
78.0	E9	124.34	ENO1_3	59.0	IMR90p2
78.5	E9	124.62	ENO1_3	59.0	IMR90p2
79.0	E9	125.65	ENO1_3	59.0	IMR90p2
79.5	E9	129.47	ENO1_3	59.0	IMR90p2
80.0	E9	138.78	ENO1_3	59.0	IMR90p2
80.5	E9	161.41	ENO1_3	59.0	IMR90p2
81.0	E9	214.06	ENO1_3	59.0	IMR90p2
81.5	E9	293.09	ENO1_3	59.0	IMR90p2
82.0	E9	373.37	ENO1_3	59.0	IMR90p2
82.5	E9	440.83	ENO1_3	59.0	IMR90p2
83.0	E9	475.36	ENO1_3	59.0	IMR90p2
83.5	E9	442.22	ENO1_3	59.0	IMR90p2
84.0	E9	349.87	ENO1_3	59.0	IMR90p2
84.5	E9	243.64	ENO1_3	59.0	IMR90p2
85.0	E9	143.78	ENO1_3	59.0	IMR90p2
85.5	E9	62.59	ENO1_3	59.0	IMR90p2
86.0	E9	18.16	ENO1_3	59.0	IMR90p2
86.5	E9	5.65	ENO1_3	59.0	IMR90p2
87.0	E9	3.3	ENO1_3	59.0	IMR90p2
87.5	E9	2.58	ENO1_3	59.0	IMR90p2
88.0	E9	2.23	ENO1_3	59.0	IMR90p2
88.5	E9	1.66	ENO1_3	59.0	IMR90p2
89.0	E9	1.47	ENO1_3	59.0	IMR90p2
89.5	E9	1.6	ENO1_3	59.0	IMR90p2
90.0	E9	1.64	ENO1_3	59.0	IMR90p2
90.5	E9	2.13	ENO1_3	59.0	IMR90p2
91.0	E9	2.95	ENO1_3	59.0	IMR90p2
91.5	E9	3.46	ENO1_3	59.0	IMR90p2
92.0	E9	3.82	ENO1_3	59.0	IMR90p2
92.5	E9	4.23	ENO1_3	59.0	IMR90p2
93.0	E9	3.93	ENO1_3	59.0	IMR90p2
93.5	E9	3.45	ENO1_3	59.0	IMR90p2
94.0	E9	3.41	ENO1_3	59.0	IMR90p2
94.5	E9	3.62	ENO1_3	59.0	IMR90p2
95.0	E9	1.67	ENO1_3	59.0	IMR90p2
55.0	F9	11.79	ENO1_3	57.0	IMR90p2
55.5	F9	25.55	ENO1_3	57.0	IMR90p2
56.0	F9	23.59	ENO1_3	57.0	IMR90p2
56.5	F9	23.59	ENO1_3	57.0	IMR90p2
57.0	F9	23.59	ENO1_3	57.0	IMR90p2
57.5	F9	23.33	ENO1_3	57.0	IMR90p2
58.0	F9	24.92	ENO1_3	57.0	IMR90p2
58.5	F9	27.98	ENO1_3	57.0	IMR90p2
59.0	F9	30.23	ENO1_3	57.0	IMR90p2
59.5	F9	32.7	ENO1_3	57.0	IMR90p2
60.0	F9	35.59	ENO1_3	57.0	IMR90p2
60.5	F9	37.13	ENO1_3	57.0	IMR90p2
61.0	F9	37.45	ENO1_3	57.0	IMR90p2
61.5	F9	37.61	ENO1_3	57.0	IMR90p2
62.0	F9	36.47	ENO1_3	57.0	IMR90p2
62.5	F9	35.11	ENO1_3	57.0	IMR90p2
63.0	F9	35.09	ENO1_3	57.0	IMR90p2
63.5	F9	36.24	ENO1_3	57.0	IMR90p2
64.0	F9	39.38	ENO1_3	57.0	IMR90p2
64.5	F9	45.79	ENO1_3	57.0	IMR90p2
65.0	F9	54.91	ENO1_3	57.0	IMR90p2
65.5	F9	66.19	ENO1_3	57.0	IMR90p2
66.0	F9	79.12	ENO1_3	57.0	IMR90p2
66.5	F9	91.18	ENO1_3	57.0	IMR90p2
67.0	F9	100.73	ENO1_3	57.0	IMR90p2
67.5	F9	107.94	ENO1_3	57.0	IMR90p2
68.0	F9	112.07	ENO1_3	57.0	IMR90p2
68.5	F9	112.99	ENO1_3	57.0	IMR90p2
69.0	F9	112.41	ENO1_3	57.0	IMR90p2
69.5	F9	111.78	ENO1_3	57.0	IMR90p2
70.0	F9	111.25	ENO1_3	57.0	IMR90p2
70.5	F9	110.65	ENO1_3	57.0	IMR90p2
71.0	F9	111.16	ENO1_3	57.0	IMR90p2
71.5	F9	113.14	ENO1_3	57.0	IMR90p2
72.0	F9	115.12	ENO1_3	57.0	IMR90p2
72.5	F9	116.31	ENO1_3	57.0	IMR90p2
73.0	F9	118.46	ENO1_3	57.0	IMR90p2
73.5	F9	121.21	ENO1_3	57.0	IMR90p2
74.0	F9	123.1	ENO1_3	57.0	IMR90p2
74.5	F9	125.24	ENO1_3	57.0	IMR90p2
75.0	F9	127.62	ENO1_3	57.0	IMR90p2
75.5	F9	128.73	ENO1_3	57.0	IMR90p2
76.0	F9	128.29	ENO1_3	57.0	IMR90p2
76.5	F9	126.61	ENO1_3	57.0	IMR90p2
77.0	F9	123.66	ENO1_3	57.0	IMR90p2
77.5	F9	121.13	ENO1_3	57.0	IMR90p2
78.0	F9	119.39	ENO1_3	57.0	IMR90p2
78.5	F9	118.53	ENO1_3	57.0	IMR90p2
79.0	F9	119.78	ENO1_3	57.0	IMR90p2
79.5	F9	123.98	ENO1_3	57.0	IMR90p2
80.0	F9	131.88	ENO1_3	57.0	IMR90p2
80.5	F9	151.78	ENO1_3	57.0	IMR90p2
81.0	F9	201.16	ENO1_3	57.0	IMR90p2
81.5	F9	274.73	ENO1_3	57.0	IMR90p2
82.0	F9	348.71	ENO1_3	57.0	IMR90p2
82.5	F9	410.91	ENO1_3	57.0	IMR90p2
83.0	F9	443.79	ENO1_3	57.0	IMR90p2
83.5	F9	412.4	ENO1_3	57.0	IMR90p2
84.0	F9	324.98	ENO1_3	57.0	IMR90p2
84.5	F9	225.73	ENO1_3	57.0	IMR90p2
85.0	F9	132.96	ENO1_3	57.0	IMR90p2
85.5	F9	56.95	ENO1_3	57.0	IMR90p2
86.0	F9	15.34	ENO1_3	57.0	IMR90p2
86.5	F9	4.34	ENO1_3	57.0	IMR90p2
87.0	F9	2.88	ENO1_3	57.0	IMR90p2
87.5	F9	2.96	ENO1_3	57.0	IMR90p2
88.0	F9	3.18	ENO1_3	57.0	IMR90p2
88.5	F9	3.27	ENO1_3	57.0	IMR90p2
89.0	F9	3.35	ENO1_3	57.0	IMR90p2
89.5	F9	2.63	ENO1_3	57.0	IMR90p2
90.0	F9	1.85	ENO1_3	57.0	IMR90p2
90.5	F9	1.71	ENO1_3	57.0	IMR90p2
91.0	F9	1.73	ENO1_3	57.0	IMR90p2
91.5	F9	1.96	ENO1_3	57.0	IMR90p2
92.0	F9	2.81	ENO1_3	57.0	IMR90p2
92.5	F9	3.02	ENO1_3	57.0	IMR90p2
93.0	F9	2.57	ENO1_3	57.0	IMR90p2
93.5	F9	2.82	ENO1_3	57.0	IMR90p2
94.0	F9	2.41	ENO1_3	57.0	IMR90p2
94.5	F9	3.27	ENO1_3	57.0	IMR90p2
95.0	F9	2.06	ENO1_3	57.0	IMR90p2
55.0	G9	13.82	ENO1_3	55.7	IMR90p2
55.5	G9	29.95	ENO1_3	55.7	IMR90p2
56.0	G9	27.64	ENO1_3	55.7	IMR90p2
56.5	G9	27.64	ENO1_3	55.7	IMR90p2
57.0	G9	27.64	ENO1_3	55.7	IMR90p2
57.5	G9	27.29	ENO1_3	55.7	IMR90p2
58.0	G9	29.44	ENO1_3	55.7	IMR90p2
58.5	G9	34.32	ENO1_3	55.7	IMR90p2
59.0	G9	37.51	ENO1_3	55.7	IMR90p2
59.5	G9	38.4	ENO1_3	55.7	IMR90p2
60.0	G9	38.91	ENO1_3	55.7	IMR90p2
60.5	G9	41.07	ENO1_3	55.7	IMR90p2
61.0	G9	41.47	ENO1_3	55.7	IMR90p2
61.5	G9	40.21	ENO1_3	55.7	IMR90p2
62.0	G9	40.66	ENO1_3	55.7	IMR90p2
62.5	G9	41.25	ENO1_3	55.7	IMR90p2
63.0	G9	39.16	ENO1_3	55.7	IMR90p2
63.5	G9	37.78	ENO1_3	55.7	IMR90p2
64.0	G9	39.49	ENO1_3	55.7	IMR90p2
64.5	G9	41.87	ENO1_3	55.7	IMR90p2
65.0	G9	46.51	ENO1_3	55.7	IMR90p2
65.5	G9	55.39	ENO1_3	55.7	IMR90p2
66.0	G9	66.8	ENO1_3	55.7	IMR90p2
66.5	G9	77.58	ENO1_3	55.7	IMR90p2
67.0	G9	87.57	ENO1_3	55.7	IMR90p2
67.5	G9	95.56	ENO1_3	55.7	IMR90p2
68.0	G9	100.72	ENO1_3	55.7	IMR90p2
68.5	G9	102.87	ENO1_3	55.7	IMR90p2
69.0	G9	103.42	ENO1_3	55.7	IMR90p2
69.5	G9	103.52	ENO1_3	55.7	IMR90p2
70.0	G9	103.13	ENO1_3	55.7	IMR90p2
70.5	G9	102.61	ENO1_3	55.7	IMR90p2
71.0	G9	103.13	ENO1_3	55.7	IMR90p2
71.5	G9	104.38	ENO1_3	55.7	IMR90p2
72.0	G9	105.58	ENO1_3	55.7	IMR90p2
72.5	G9	107.36	ENO1_3	55.7	IMR90p2
73.0	G9	110.3	ENO1_3	55.7	IMR90p2
73.5	G9	113.35	ENO1_3	55.7	IMR90p2
74.0	G9	116.0	ENO1_3	55.7	IMR90p2
74.5	G9	118.82	ENO1_3	55.7	IMR90p2
75.0	G9	121.35	ENO1_3	55.7	IMR90p2
75.5	G9	121.66	ENO1_3	55.7	IMR90p2
76.0	G9	119.8	ENO1_3	55.7	IMR90p2
76.5	G9	117.18	ENO1_3	55.7	IMR90p2
77.0	G9	113.86	ENO1_3	55.7	IMR90p2
77.5	G9	109.58	ENO1_3	55.7	IMR90p2
78.0	G9	106.54	ENO1_3	55.7	IMR90p2
78.5	G9	106.64	ENO1_3	55.7	IMR90p2
79.0	G9	108.02	ENO1_3	55.7	IMR90p2
79.5	G9	110.97	ENO1_3	55.7	IMR90p2
80.0	G9	118.34	ENO1_3	55.7	IMR90p2
80.5	G9	136.09	ENO1_3	55.7	IMR90p2
81.0	G9	177.39	ENO1_3	55.7	IMR90p2
81.5	G9	239.62	ENO1_3	55.7	IMR90p2
82.0	G9	302.49	ENO1_3	55.7	IMR90p2
82.5	G9	355.14	ENO1_3	55.7	IMR90p2
83.0	G9	382.63	ENO1_3	55.7	IMR90p2
83.5	G9	355.02	ENO1_3	55.7	IMR90p2
84.0	G9	279.14	ENO1_3	55.7	IMR90p2
84.5	G9	193.45	ENO1_3	55.7	IMR90p2
85.0	G9	113.47	ENO1_3	55.7	IMR90p2
85.5	G9	48.15	ENO1_3	55.7	IMR90p2
86.0	G9	12.88	ENO1_3	55.7	IMR90p2
86.5	G9	3.82	ENO1_3	55.7	IMR90p2
87.0	G9	2.94	ENO1_3	55.7	IMR90p2
87.5	G9	3.32	ENO1_3	55.7	IMR90p2
88.0	G9	3.19	ENO1_3	55.7	IMR90p2
88.5	G9	2.49	ENO1_3	55.7	IMR90p2
89.0	G9	2.52	ENO1_3	55.7	IMR90p2
89.5	G9	2.14	ENO1_3	55.7	IMR90p2
90.0	G9	1.19	ENO1_3	55.7	IMR90p2
90.5	G9	1.19	ENO1_3	55.7	IMR90p2
91.0	G9	2.09	ENO1_3	55.7	IMR90p2
91.5	G9	2.47	ENO1_3	55.7	IMR90p2
92.0	G9	3.0	ENO1_3	55.7	IMR90p2
92.5	G9	3.73	ENO1_3	55.7	IMR90p2
93.0	G9	3.44	ENO1_3	55.7	IMR90p2
93.5	G9	2.65	ENO1_3	55.7	IMR90p2
94.0	G9	2.25	ENO1_3	55.7	IMR90p2
94.5	G9	1.6	ENO1_3	55.7	IMR90p2
95.0	G9	0.34	ENO1_3	55.7	IMR90p2
55.0	H9	10.8	ENO1_3	55.0	IMR90p2
55.5	H9	23.41	ENO1_3	55.0	IMR90p2
56.0	H9	21.61	ENO1_3	55.0	IMR90p2
56.5	H9	21.61	ENO1_3	55.0	IMR90p2
57.0	H9	21.61	ENO1_3	55.0	IMR90p2
57.5	H9	21.23	ENO1_3	55.0	IMR90p2
58.0	H9	23.52	ENO1_3	55.0	IMR90p2
58.5	H9	28.14	ENO1_3	55.0	IMR90p2
59.0	H9	32.07	ENO1_3	55.0	IMR90p2
59.5	H9	35.41	ENO1_3	55.0	IMR90p2
60.0	H9	38.07	ENO1_3	55.0	IMR90p2
60.5	H9	39.74	ENO1_3	55.0	IMR90p2
61.0	H9	40.46	ENO1_3	55.0	IMR90p2
61.5	H9	39.89	ENO1_3	55.0	IMR90p2
62.0	H9	38.81	ENO1_3	55.0	IMR90p2
62.5	H9	38.05	ENO1_3	55.0	IMR90p2
63.0	H9	37.28	ENO1_3	55.0	IMR90p2
63.5	H9	36.7	ENO1_3	55.0	IMR90p2
64.0	H9	36.74	ENO1_3	55.0	IMR90p2
64.5	H9	38.28	ENO1_3	55.0	IMR90p2
65.0	H9	41.29	ENO1_3	55.0	IMR90p2
65.5	H9	46.4	ENO1_3	55.0	IMR90p2
66.0	H9	54.58	ENO1_3	55.0	IMR90p2
66.5	H9	65.24	ENO1_3	55.0	IMR90p2
67.0	H9	75.08	ENO1_3	55.0	IMR90p2
67.5	H9	84.04	ENO1_3	55.0	IMR90p2
68.0	H9	91.88	ENO1_3	55.0	IMR90p2
68.5	H9	95.9	ENO1_3	55.0	IMR90p2
69.0	H9	97.12	ENO1_3	55.0	IMR90p2
69.5	H9	98.39	ENO1_3	55.0	IMR90p2
70.0	H9	98.64	ENO1_3	55.0	IMR90p2
70.5	H9	97.83	ENO1_3	55.0	IMR90p2
71.0	H9	98.12	ENO1_3	55.0	IMR90p2
71.5	H9	98.15	ENO1_3	55.0	IMR90p2
72.0	H9	97.88	ENO1_3	55.0	IMR90p2
72.5	H9	98.38	ENO1_3	55.0	IMR90p2
73.0	H9	99.15	ENO1_3	55.0	IMR90p2
73.5	H9	100.71	ENO1_3	55.0	IMR90p2
74.0	H9	104.35	ENO1_3	55.0	IMR90p2
74.5	H9	107.99	ENO1_3	55.0	IMR90p2
75.0	H9	110.65	ENO1_3	55.0	IMR90p2
75.5	H9	112.86	ENO1_3	55.0	IMR90p2
76.0	H9	112.83	ENO1_3	55.0	IMR90p2
76.5	H9	110.33	ENO1_3	55.0	IMR90p2
77.0	H9	107.33	ENO1_3	55.0	IMR90p2
77.5	H9	104.45	ENO1_3	55.0	IMR90p2
78.0	H9	102.33	ENO1_3	55.0	IMR90p2
78.5	H9	102.22	ENO1_3	55.0	IMR90p2
79.0	H9	103.24	ENO1_3	55.0	IMR90p2
79.5	H9	105.82	ENO1_3	55.0	IMR90p2
80.0	H9	111.47	ENO1_3	55.0	IMR90p2
80.5	H9	125.01	ENO1_3	55.0	IMR90p2
81.0	H9	160.15	ENO1_3	55.0	IMR90p2
81.5	H9	217.34	ENO1_3	55.0	IMR90p2
82.0	H9	277.6	ENO1_3	55.0	IMR90p2
82.5	H9	329.46	ENO1_3	55.0	IMR90p2
83.0	H9	360.96	ENO1_3	55.0	IMR90p2
83.5	H9	343.43	ENO1_3	55.0	IMR90p2
84.0	H9	276.59	ENO1_3	55.0	IMR90p2
84.5	H9	195.67	ENO1_3	55.0	IMR90p2
85.0	H9	119.29	ENO1_3	55.0	IMR90p2
85.5	H9	54.63	ENO1_3	55.0	IMR90p2
86.0	H9	16.17	ENO1_3	55.0	IMR90p2
86.5	H9	4.59	ENO1_3	55.0	IMR90p2
87.0	H9	2.88	ENO1_3	55.0	IMR90p2
87.5	H9	2.06	ENO1_3	55.0	IMR90p2
88.0	H9	2.08	ENO1_3	55.0	IMR90p2
88.5	H9	2.29	ENO1_3	55.0	IMR90p2
89.0	H9	2.38	ENO1_3	55.0	IMR90p2
89.5	H9	2.63	ENO1_3	55.0	IMR90p2
90.0	H9	3.22	ENO1_3	55.0	IMR90p2
90.5	H9	3.26	ENO1_3	55.0	IMR90p2
91.0	H9	3.74	ENO1_3	55.0	IMR90p2
91.5	H9	4.46	ENO1_3	55.0	IMR90p2
92.0	H9	4.82	ENO1_3	55.0	IMR90p2
92.5	H9	5.08	ENO1_3	55.0	IMR90p2
93.0	H9	5.25	ENO1_3	55.0	IMR90p2
93.5	H9	5.28	ENO1_3	55.0	IMR90p2
94.0	H9	5.1	ENO1_3	55.0	IMR90p2
94.5	H9	5.6	ENO1_3	55.0	IMR90p2
95.0	H9	2.56	ENO1_3	55.0	IMR90p2
55.0	A9	22.413259225362	ENO1_3	65.0	IMR90p8
55.5	A9	48.5620616549495	ENO1_3	65.0	IMR90p8
56.0	A9	44.8265184507225	ENO1_3	65.0	IMR90p8
56.5	A9	44.826518450714	ENO1_3	65.0	IMR90p8
57.0	A9	44.8265184508011	ENO1_3	65.0	IMR90p8
57.5	A9	45.2266206864983	ENO1_3	65.0	IMR90p8
58.0	A9	42.3428454100026	ENO1_3	65.0	IMR90p8
58.5	A9	40.1975757779073	ENO1_3	65.0	IMR90p8
59.0	A9	40.6604797033447	ENO1_3	65.0	IMR90p8
59.5	A9	40.0079551889294	ENO1_3	65.0	IMR90p8
60.0	A9	40.0045480638239	ENO1_3	65.0	IMR90p8
60.5	A9	43.7350503467746	ENO1_3	65.0	IMR90p8
61.0	A9	45.8593662720423	ENO1_3	65.0	IMR90p8
61.5	A9	45.1712363035198	ENO1_3	65.0	IMR90p8
62.0	A9	45.611062316322	ENO1_3	65.0	IMR90p8
62.5	A9	44.7666107245223	ENO1_3	65.0	IMR90p8
63.0	A9	43.5880304860226	ENO1_3	65.0	IMR90p8
63.5	A9	44.1407546831271	ENO1_3	65.0	IMR90p8
64.0	A9	48.2095253159936	ENO1_3	65.0	IMR90p8
64.5	A9	54.8227716233887	ENO1_3	65.0	IMR90p8
65.0	A9	63.3736804371409	ENO1_3	65.0	IMR90p8
65.5	A9	74.0615882336779	ENO1_3	65.0	IMR90p8
66.0	A9	86.9723708441586	ENO1_3	65.0	IMR90p8
66.5	A9	97.2335369384267	ENO1_3	65.0	IMR90p8
67.0	A9	105.464963598737	ENO1_3	65.0	IMR90p8
67.5	A9	113.233751689742	ENO1_3	65.0	IMR90p8
68.0	A9	117.749481460891	ENO1_3	65.0	IMR90p8
68.5	A9	119.810165590892	ENO1_3	65.0	IMR90p8
69.0	A9	122.278435560434	ENO1_3	65.0	IMR90p8
69.5	A9	123.585103652416	ENO1_3	65.0	IMR90p8
70.0	A9	124.545465161681	ENO1_3	65.0	IMR90p8
70.5	A9	125.60774215882	ENO1_3	65.0	IMR90p8
71.0	A9	125.487859980292	ENO1_3	65.0	IMR90p8
71.5	A9	126.724283816638	ENO1_3	65.0	IMR90p8
72.0	A9	128.51494473738	ENO1_3	65.0	IMR90p8
72.5	A9	128.654788888898	ENO1_3	65.0	IMR90p8
73.0	A9	130.330591429212	ENO1_3	65.0	IMR90p8
73.5	A9	133.302985560018	ENO1_3	65.0	IMR90p8
74.0	A9	132.911927199584	ENO1_3	65.0	IMR90p8
74.5	A9	132.644381742842	ENO1_3	65.0	IMR90p8
75.0	A9	133.688060515862	ENO1_3	65.0	IMR90p8
75.5	A9	132.763610901982	ENO1_3	65.0	IMR90p8
76.0	A9	131.011435416337	ENO1_3	65.0	IMR90p8
76.5	A9	131.094670852257	ENO1_3	65.0	IMR90p8
77.0	A9	129.879699532593	ENO1_3	65.0	IMR90p8
77.5	A9	127.983159038968	ENO1_3	65.0	IMR90p8
78.0	A9	127.024156664015	ENO1_3	65.0	IMR90p8
78.5	A9	126.494315102671	ENO1_3	65.0	IMR90p8
79.0	A9	127.210341337582	ENO1_3	65.0	IMR90p8
79.5	A9	131.12470873837	ENO1_3	65.0	IMR90p8
80.0	A9	140.450798813133	ENO1_3	65.0	IMR90p8
80.5	A9	162.537603103846	ENO1_3	65.0	IMR90p8
81.0	A9	214.544438962204	ENO1_3	65.0	IMR90p8
81.5	A9	297.43620540747	ENO1_3	65.0	IMR90p8
82.0	A9	388.849686617831	ENO1_3	65.0	IMR90p8
82.5	A9	468.68971584044	ENO1_3	65.0	IMR90p8
83.0	A9	517.959519807358	ENO1_3	65.0	IMR90p8
83.5	A9	501.136702041478	ENO1_3	65.0	IMR90p8
84.0	A9	413.221872633678	ENO1_3	65.0	IMR90p8
84.5	A9	297.013339420829	ENO1_3	65.0	IMR90p8
85.0	A9	183.827795018319	ENO1_3	65.0	IMR90p8
85.5	A9	87.5169430898246	ENO1_3	65.0	IMR90p8
86.0	A9	27.5786447619484	ENO1_3	65.0	IMR90p8
86.5	A9	6.48689374382735	ENO1_3	65.0	IMR90p8
87.0	A9	2.8131315140688	ENO1_3	65.0	IMR90p8
87.5	A9	2.63226946408327	ENO1_3	65.0	IMR90p8
88.0	A9	3.02432672354144	ENO1_3	65.0	IMR90p8
88.5	A9	2.73815694290539	ENO1_3	65.0	IMR90p8
89.0	A9	2.22528454167838	ENO1_3	65.0	IMR90p8
89.5	A9	1.78266969383776	ENO1_3	65.0	IMR90p8
90.0	A9	1.40226908182109	ENO1_3	65.0	IMR90p8
90.5	A9	1.28320460017068	ENO1_3	65.0	IMR90p8
91.0	A9	1.45255750566673	ENO1_3	65.0	IMR90p8
91.5	A9	2.07746055788732	ENO1_3	65.0	IMR90p8
92.0	A9	2.57689311082493	ENO1_3	65.0	IMR90p8
92.5	A9	2.71264210912159	ENO1_3	65.0	IMR90p8
93.0	A9	2.94211011503853	ENO1_3	65.0	IMR90p8
93.5	A9	2.23135582432531	ENO1_3	65.0	IMR90p8
94.0	A9	1.72191825190362	ENO1_3	65.0	IMR90p8
94.5	A9	-0.129410665144178	ENO1_3	65.0	IMR90p8
95.0	A9	-1.05836093698849	ENO1_3	65.0	IMR90p8
55.0	B9	19.3741331925112	ENO1_3	64.5	IMR90p8
55.5	B9	41.9772885837742	ENO1_3	64.5	IMR90p8
56.0	B9	38.7482663850224	ENO1_3	64.5	IMR90p8
56.5	B9	38.7482663850237	ENO1_3	64.5	IMR90p8
57.0	B9	38.7482663850142	ENO1_3	64.5	IMR90p8
57.5	B9	38.7365674257976	ENO1_3	64.5	IMR90p8
58.0	B9	38.7942012361184	ENO1_3	64.5	IMR90p8
58.5	B9	38.9718416343007	ENO1_3	64.5	IMR90p8
59.0	B9	39.6773436074322	ENO1_3	64.5	IMR90p8
59.5	B9	39.9884974194845	ENO1_3	64.5	IMR90p8
60.0	B9	39.6384808096971	ENO1_3	64.5	IMR90p8
60.5	B9	39.083018742343	ENO1_3	64.5	IMR90p8
61.0	B9	38.757066643632	ENO1_3	64.5	IMR90p8
61.5	B9	38.3934511542298	ENO1_3	64.5	IMR90p8
62.0	B9	38.306127639127	ENO1_3	64.5	IMR90p8
62.5	B9	38.9184301381993	ENO1_3	64.5	IMR90p8
63.0	B9	40.7387884858827	ENO1_3	64.5	IMR90p8
63.5	B9	44.5466002129066	ENO1_3	64.5	IMR90p8
64.0	B9	50.7410568529064	ENO1_3	64.5	IMR90p8
64.5	B9	60.1247588303828	ENO1_3	64.5	IMR90p8
65.0	B9	71.6730852756062	ENO1_3	64.5	IMR90p8
65.5	B9	84.0030268913553	ENO1_3	64.5	IMR90p8
66.0	B9	96.0449175656609	ENO1_3	64.5	IMR90p8
66.5	B9	105.856800483003	ENO1_3	64.5	IMR90p8
67.0	B9	112.312833011475	ENO1_3	64.5	IMR90p8
67.5	B9	116.524517281251	ENO1_3	64.5	IMR90p8
68.0	B9	118.891877614514	ENO1_3	64.5	IMR90p8
68.5	B9	119.867522299812	ENO1_3	64.5	IMR90p8
69.0	B9	120.543426740771	ENO1_3	64.5	IMR90p8
69.5	B9	121.229899705182	ENO1_3	64.5	IMR90p8
70.0	B9	122.431826155351	ENO1_3	64.5	IMR90p8
70.5	B9	124.287306333153	ENO1_3	64.5	IMR90p8
71.0	B9	125.762016324845	ENO1_3	64.5	IMR90p8
71.5	B9	127.582627945438	ENO1_3	64.5	IMR90p8
72.0	B9	129.748577953077	ENO1_3	64.5	IMR90p8
72.5	B9	131.131940386645	ENO1_3	64.5	IMR90p8
73.0	B9	132.227268687314	ENO1_3	64.5	IMR90p8
73.5	B9	133.506576305194	ENO1_3	64.5	IMR90p8
74.0	B9	134.612863590464	ENO1_3	64.5	IMR90p8
74.5	B9	136.138521749536	ENO1_3	64.5	IMR90p8
75.0	B9	137.291187443056	ENO1_3	64.5	IMR90p8
75.5	B9	137.126778391191	ENO1_3	64.5	IMR90p8
76.0	B9	136.454450223754	ENO1_3	64.5	IMR90p8
76.5	B9	135.14960324579	ENO1_3	64.5	IMR90p8
77.0	B9	132.271025808945	ENO1_3	64.5	IMR90p8
77.5	B9	130.047215160343	ENO1_3	64.5	IMR90p8
78.0	B9	129.493063439166	ENO1_3	64.5	IMR90p8
78.5	B9	129.887286420617	ENO1_3	64.5	IMR90p8
79.0	B9	131.527055437216	ENO1_3	64.5	IMR90p8
79.5	B9	136.391562899204	ENO1_3	64.5	IMR90p8
80.0	B9	146.756667811373	ENO1_3	64.5	IMR90p8
80.5	B9	171.696992842893	ENO1_3	64.5	IMR90p8
81.0	B9	228.734176866498	ENO1_3	64.5	IMR90p8
81.5	B9	316.085875521191	ENO1_3	64.5	IMR90p8
82.0	B9	409.776046215968	ENO1_3	64.5	IMR90p8
82.5	B9	489.483585996265	ENO1_3	64.5	IMR90p8
83.0	B9	533.164338062095	ENO1_3	64.5	IMR90p8
83.5	B9	506.049091900895	ENO1_3	64.5	IMR90p8
84.0	B9	410.499711191309	ENO1_3	64.5	IMR90p8
84.5	B9	290.205074079569	ENO1_3	64.5	IMR90p8
85.0	B9	175.325534616385	ENO1_3	64.5	IMR90p8
85.5	B9	81.1000255438751	ENO1_3	64.5	IMR90p8
86.0	B9	25.0716553245739	ENO1_3	64.5	IMR90p8
86.5	B9	6.09364503620429	ENO1_3	64.5	IMR90p8
87.0	B9	3.25699963568411	ENO1_3	64.5	IMR90p8
87.5	B9	3.29656562266757	ENO1_3	64.5	IMR90p8
88.0	B9	3.10028439317682	ENO1_3	64.5	IMR90p8
88.5	B9	2.54473234061317	ENO1_3	64.5	IMR90p8
89.0	B9	2.04421093712062	ENO1_3	64.5	IMR90p8
89.5	B9	1.46524396736459	ENO1_3	64.5	IMR90p8
90.0	B9	0.937868158570893	ENO1_3	64.5	IMR90p8
90.5	B9	0.862114292067076	ENO1_3	64.5	IMR90p8
91.0	B9	1.16916550903426	ENO1_3	64.5	IMR90p8
91.5	B9	1.6565027634195	ENO1_3	64.5	IMR90p8
92.0	B9	2.31142891268087	ENO1_3	64.5	IMR90p8
92.5	B9	2.47993201414749	ENO1_3	64.5	IMR90p8
93.0	B9	2.04028829471827	ENO1_3	64.5	IMR90p8
93.5	B9	1.01914734218104	ENO1_3	64.5	IMR90p8
94.0	B9	0.25991428295157	ENO1_3	64.5	IMR90p8
94.5	B9	-1.81122648156969	ENO1_3	64.5	IMR90p8
95.0	B9	-1.78432703092329	ENO1_3	64.5	IMR90p8
55.0	C9	18.9538046941682	ENO1_3	63.3	IMR90p8
55.5	C9	41.0665768373644	ENO1_3	63.3	IMR90p8
56.0	C9	37.9076093883382	ENO1_3	63.3	IMR90p8
56.5	C9	37.9076093883491	ENO1_3	63.3	IMR90p8
57.0	C9	37.9076093882586	ENO1_3	63.3	IMR90p8
57.5	C9	37.6633239000139	ENO1_3	63.3	IMR90p8
58.0	C9	39.1821096231281	ENO1_3	63.3	IMR90p8
58.5	C9	42.5453552348311	ENO1_3	63.3	IMR90p8
59.0	C9	41.4428429566149	ENO1_3	63.3	IMR90p8
59.5	C9	39.0271156415263	ENO1_3	63.3	IMR90p8
60.0	C9	39.2142874855409	ENO1_3	63.3	IMR90p8
60.5	C9	38.5143631488826	ENO1_3	63.3	IMR90p8
61.0	C9	36.6450392366396	ENO1_3	63.3	IMR90p8
61.5	C9	38.7822354548464	ENO1_3	63.3	IMR90p8
62.0	C9	40.7624687180213	ENO1_3	63.3	IMR90p8
62.5	C9	42.4952563246712	ENO1_3	63.3	IMR90p8
63.0	C9	45.282114586203	ENO1_3	63.3	IMR90p8
63.5	C9	46.3215533372435	ENO1_3	63.3	IMR90p8
64.0	C9	48.8629243958013	ENO1_3	63.3	IMR90p8
64.5	C9	56.8566517732202	ENO1_3	63.3	IMR90p8
65.0	C9	66.5893405411205	ENO1_3	63.3	IMR90p8
65.5	C9	78.486906874784	ENO1_3	63.3	IMR90p8
66.0	C9	94.2440202558737	ENO1_3	63.3	IMR90p8
66.5	C9	106.132371509141	ENO1_3	63.3	IMR90p8
67.0	C9	113.193107220019	ENO1_3	63.3	IMR90p8
67.5	C9	118.173692292515	ENO1_3	63.3	IMR90p8
68.0	C9	119.952130861469	ENO1_3	63.3	IMR90p8
68.5	C9	118.696427516343	ENO1_3	63.3	IMR90p8
69.0	C9	118.908634139373	ENO1_3	63.3	IMR90p8
69.5	C9	119.815878529583	ENO1_3	63.3	IMR90p8
70.0	C9	120.375559629636	ENO1_3	63.3	IMR90p8
70.5	C9	120.315725572067	ENO1_3	63.3	IMR90p8
71.0	C9	121.476765298081	ENO1_3	63.3	IMR90p8
71.5	C9	122.978827544341	ENO1_3	63.3	IMR90p8
72.0	C9	123.165852500363	ENO1_3	63.3	IMR90p8
72.5	C9	124.344727651087	ENO1_3	63.3	IMR90p8
73.0	C9	127.869625872499	ENO1_3	63.3	IMR90p8
73.5	C9	130.546374851799	ENO1_3	63.3	IMR90p8
74.0	C9	132.68900258972	ENO1_3	63.3	IMR90p8
74.5	C9	135.81614789885	ENO1_3	63.3	IMR90p8
75.0	C9	137.632795929828	ENO1_3	63.3	IMR90p8
75.5	C9	137.849272867801	ENO1_3	63.3	IMR90p8
76.0	C9	137.670078772692	ENO1_3	63.3	IMR90p8
76.5	C9	135.695294180628	ENO1_3	63.3	IMR90p8
77.0	C9	132.785502277033	ENO1_3	63.3	IMR90p8
77.5	C9	130.324932137889	ENO1_3	63.3	IMR90p8
78.0	C9	127.609688896108	ENO1_3	63.3	IMR90p8
78.5	C9	125.736536309855	ENO1_3	63.3	IMR90p8
79.0	C9	127.011410484425	ENO1_3	63.3	IMR90p8
79.5	C9	131.409623582595	ENO1_3	63.3	IMR90p8
80.0	C9	141.618736778509	ENO1_3	63.3	IMR90p8
80.5	C9	168.596788258003	ENO1_3	63.3	IMR90p8
81.0	C9	227.254215601578	ENO1_3	63.3	IMR90p8
81.5	C9	312.564203268723	ENO1_3	63.3	IMR90p8
82.0	C9	401.091022545672	ENO1_3	63.3	IMR90p8
82.5	C9	475.050315126306	ENO1_3	63.3	IMR90p8
83.0	C9	511.166734360733	ENO1_3	63.3	IMR90p8
83.5	C9	477.681349223058	ENO1_3	63.3	IMR90p8
84.0	C9	381.687871340685	ENO1_3	63.3	IMR90p8
84.5	C9	266.762689257021	ENO1_3	63.3	IMR90p8
85.0	C9	158.439740163093	ENO1_3	63.3	IMR90p8
85.5	C9	71.2602637936325	ENO1_3	63.3	IMR90p8
86.0	C9	21.5715920426831	ENO1_3	63.3	IMR90p8
86.5	C9	6.06398417126508	ENO1_3	63.3	IMR90p8
87.0	C9	3.76981691046359	ENO1_3	63.3	IMR90p8
87.5	C9	3.40251175992358	ENO1_3	63.3	IMR90p8
88.0	C9	3.17404661574164	ENO1_3	63.3	IMR90p8
88.5	C9	2.72880283314328	ENO1_3	63.3	IMR90p8
89.0	C9	2.26370943095333	ENO1_3	63.3	IMR90p8
89.5	C9	1.63521568875677	ENO1_3	63.3	IMR90p8
90.0	C9	1.3661026052942	ENO1_3	63.3	IMR90p8
90.5	C9	1.81533600543776	ENO1_3	63.3	IMR90p8
91.0	C9	2.2490773072833	ENO1_3	63.3	IMR90p8
91.5	C9	2.06216824161299	ENO1_3	63.3	IMR90p8
92.0	C9	2.26451233176772	ENO1_3	63.3	IMR90p8
92.5	C9	2.50210451110706	ENO1_3	63.3	IMR90p8
93.0	C9	1.86207597596751	ENO1_3	63.3	IMR90p8
93.5	C9	1.670940975078	ENO1_3	63.3	IMR90p8
94.0	C9	1.97721284582963	ENO1_3	63.3	IMR90p8
94.5	C9	2.64322959586639	ENO1_3	63.3	IMR90p8
95.0	C9	1.46024386795466	ENO1_3	63.3	IMR90p8
55.0	D9	18.1577531471428	ENO1_3	61.4	IMR90p8
55.5	D9	39.3417984854784	ENO1_3	61.4	IMR90p8
56.0	D9	36.3155062942878	ENO1_3	61.4	IMR90p8
56.5	D9	36.3155062942689	ENO1_3	61.4	IMR90p8
57.0	D9	36.3155062944091	ENO1_3	61.4	IMR90p8
57.5	D9	36.164463404054	ENO1_3	61.4	IMR90p8
58.0	D9	37.1248539640981	ENO1_3	61.4	IMR90p8
58.5	D9	38.8085177897949	ENO1_3	61.4	IMR90p8
59.0	D9	39.6426729136637	ENO1_3	61.4	IMR90p8
59.5	D9	40.2572311908974	ENO1_3	61.4	IMR90p8
60.0	D9	40.9168552360206	ENO1_3	61.4	IMR90p8
60.5	D9	41.5467833416769	ENO1_3	61.4	IMR90p8
61.0	D9	42.535266444915	ENO1_3	61.4	IMR90p8
61.5	D9	43.4911189140006	ENO1_3	61.4	IMR90p8
62.0	D9	45.0224936483011	ENO1_3	61.4	IMR90p8
62.5	D9	46.5077969806041	ENO1_3	61.4	IMR90p8
63.0	D9	47.8287138312546	ENO1_3	61.4	IMR90p8
63.5	D9	50.0665686955596	ENO1_3	61.4	IMR90p8
64.0	D9	53.6661575986036	ENO1_3	61.4	IMR90p8
64.5	D9	59.3843966501811	ENO1_3	61.4	IMR90p8
65.0	D9	67.4221973048043	ENO1_3	61.4	IMR90p8
65.5	D9	77.455169543372	ENO1_3	61.4	IMR90p8
66.0	D9	88.1025624202781	ENO1_3	61.4	IMR90p8
66.5	D9	97.9821137402325	ENO1_3	61.4	IMR90p8
67.0	D9	105.010813580369	ENO1_3	61.4	IMR90p8
67.5	D9	109.770767238266	ENO1_3	61.4	IMR90p8
68.0	D9	112.450132202967	ENO1_3	61.4	IMR90p8
68.5	D9	113.198059414075	ENO1_3	61.4	IMR90p8
69.0	D9	114.110580676527	ENO1_3	61.4	IMR90p8
69.5	D9	115.676616976645	ENO1_3	61.4	IMR90p8
70.0	D9	117.35024738906	ENO1_3	61.4	IMR90p8
70.5	D9	119.113822511274	ENO1_3	61.4	IMR90p8
71.0	D9	121.013342788433	ENO1_3	61.4	IMR90p8
71.5	D9	121.510425431362	ENO1_3	61.4	IMR90p8
72.0	D9	121.987276951216	ENO1_3	61.4	IMR90p8
72.5	D9	122.894405533168	ENO1_3	61.4	IMR90p8
73.0	D9	123.692540421783	ENO1_3	61.4	IMR90p8
73.5	D9	124.937070266081	ENO1_3	61.4	IMR90p8
74.0	D9	126.881142877557	ENO1_3	61.4	IMR90p8
74.5	D9	128.663704027725	ENO1_3	61.4	IMR90p8
75.0	D9	129.455188370264	ENO1_3	61.4	IMR90p8
75.5	D9	129.569422844642	ENO1_3	61.4	IMR90p8
76.0	D9	128.797229644993	ENO1_3	61.4	IMR90p8
76.5	D9	127.715292959362	ENO1_3	61.4	IMR90p8
77.0	D9	125.803247199928	ENO1_3	61.4	IMR90p8
77.5	D9	123.920582458246	ENO1_3	61.4	IMR90p8
78.0	D9	122.89433548708	ENO1_3	61.4	IMR90p8
78.5	D9	123.001694929255	ENO1_3	61.4	IMR90p8
79.0	D9	124.367411713546	ENO1_3	61.4	IMR90p8
79.5	D9	128.380822151664	ENO1_3	61.4	IMR90p8
80.0	D9	138.148562641838	ENO1_3	61.4	IMR90p8
80.5	D9	163.405164588067	ENO1_3	61.4	IMR90p8
81.0	D9	219.478252961147	ENO1_3	61.4	IMR90p8
81.5	D9	300.986019348759	ENO1_3	61.4	IMR90p8
82.0	D9	385.54920121476	ENO1_3	61.4	IMR90p8
82.5	D9	456.188040033974	ENO1_3	61.4	IMR90p8
83.0	D9	490.515357632368	ENO1_3	61.4	IMR90p8
83.5	D9	456.727593783645	ENO1_3	61.4	IMR90p8
84.0	D9	363.251289595684	ENO1_3	61.4	IMR90p8
84.5	D9	252.661799569911	ENO1_3	61.4	IMR90p8
85.0	D9	149.010570971414	ENO1_3	61.4	IMR90p8
85.5	D9	65.7042455423638	ENO1_3	61.4	IMR90p8
86.0	D9	18.6991087893442	ENO1_3	61.4	IMR90p8
86.5	D9	4.80752526798926	ENO1_3	61.4	IMR90p8
87.0	D9	3.17216998570927	ENO1_3	61.4	IMR90p8
87.5	D9	2.6336014590961	ENO1_3	61.4	IMR90p8
88.0	D9	2.01803159796123	ENO1_3	61.4	IMR90p8
88.5	D9	2.13553900250173	ENO1_3	61.4	IMR90p8
89.0	D9	2.28931533923907	ENO1_3	61.4	IMR90p8
89.5	D9	1.87685826529867	ENO1_3	61.4	IMR90p8
90.0	D9	2.22349529170839	ENO1_3	61.4	IMR90p8
90.5	D9	2.80318580324399	ENO1_3	61.4	IMR90p8
91.0	D9	2.43040260122439	ENO1_3	61.4	IMR90p8
91.5	D9	2.22900364215434	ENO1_3	61.4	IMR90p8
92.0	D9	2.43777512072143	ENO1_3	61.4	IMR90p8
92.5	D9	1.93850828221446	ENO1_3	61.4	IMR90p8
93.0	D9	1.71598556302735	ENO1_3	61.4	IMR90p8
93.5	D9	1.87146452780763	ENO1_3	61.4	IMR90p8
94.0	D9	1.55442010020272	ENO1_3	61.4	IMR90p8
94.5	D9	1.19130376127043	ENO1_3	61.4	IMR90p8
95.0	D9	0.378686790588404	ENO1_3	61.4	IMR90p8
55.0	E9	13.7812164714393	ENO1_3	59.0	IMR90p8
55.5	E9	29.8593023547851	ENO1_3	59.0	IMR90p8
56.0	E9	27.5624329428776	ENO1_3	59.0	IMR90p8
56.5	E9	27.5624329428629	ENO1_3	59.0	IMR90p8
57.0	E9	27.5624329429736	ENO1_3	59.0	IMR90p8
57.5	E9	27.2759750049426	ENO1_3	59.0	IMR90p8
58.0	E9	28.8720082291086	ENO1_3	59.0	IMR90p8
58.5	E9	33.7385741135923	ENO1_3	59.0	IMR90p8
59.0	E9	36.3055943378766	ENO1_3	59.0	IMR90p8
59.5	E9	35.9286922338908	ENO1_3	59.0	IMR90p8
60.0	E9	37.5578844899813	ENO1_3	59.0	IMR90p8
60.5	E9	38.872264634912	ENO1_3	59.0	IMR90p8
61.0	E9	38.9933511170167	ENO1_3	59.0	IMR90p8
61.5	E9	39.6425737619852	ENO1_3	59.0	IMR90p8
62.0	E9	40.7597063357223	ENO1_3	59.0	IMR90p8
62.5	E9	42.7358574184176	ENO1_3	59.0	IMR90p8
63.0	E9	45.25863277441	ENO1_3	59.0	IMR90p8
63.5	E9	48.2492781116221	ENO1_3	59.0	IMR90p8
64.0	E9	54.8985689466639	ENO1_3	59.0	IMR90p8
64.5	E9	63.0350738093539	ENO1_3	59.0	IMR90p8
65.0	E9	71.2565067258762	ENO1_3	59.0	IMR90p8
65.5	E9	82.1057380544355	ENO1_3	59.0	IMR90p8
66.0	E9	92.5170861158048	ENO1_3	59.0	IMR90p8
66.5	E9	99.6004905157616	ENO1_3	59.0	IMR90p8
67.0	E9	106.703452946008	ENO1_3	59.0	IMR90p8
67.5	E9	112.219377382902	ENO1_3	59.0	IMR90p8
68.0	E9	112.814146832692	ENO1_3	59.0	IMR90p8
68.5	E9	113.948909208404	ENO1_3	59.0	IMR90p8
69.0	E9	115.666496779835	ENO1_3	59.0	IMR90p8
69.5	E9	115.243854906058	ENO1_3	59.0	IMR90p8
70.0	E9	114.723454354344	ENO1_3	59.0	IMR90p8
70.5	E9	117.341757846519	ENO1_3	59.0	IMR90p8
71.0	E9	118.036332876624	ENO1_3	59.0	IMR90p8
71.5	E9	117.279327664794	ENO1_3	59.0	IMR90p8
72.0	E9	118.126119679969	ENO1_3	59.0	IMR90p8
72.5	E9	119.129560166555	ENO1_3	59.0	IMR90p8
73.0	E9	119.960976160709	ENO1_3	59.0	IMR90p8
73.5	E9	123.407073874776	ENO1_3	59.0	IMR90p8
74.0	E9	128.029529989568	ENO1_3	59.0	IMR90p8
74.5	E9	131.428666314605	ENO1_3	59.0	IMR90p8
75.0	E9	134.980511983448	ENO1_3	59.0	IMR90p8
75.5	E9	136.097340109134	ENO1_3	59.0	IMR90p8
76.0	E9	134.003991956145	ENO1_3	59.0	IMR90p8
76.5	E9	130.891504578927	ENO1_3	59.0	IMR90p8
77.0	E9	127.754874431734	ENO1_3	59.0	IMR90p8
77.5	E9	123.675220856262	ENO1_3	59.0	IMR90p8
78.0	E9	121.177958354022	ENO1_3	59.0	IMR90p8
78.5	E9	120.718945188773	ENO1_3	59.0	IMR90p8
79.0	E9	122.040430403912	ENO1_3	59.0	IMR90p8
79.5	E9	125.913498424954	ENO1_3	59.0	IMR90p8
80.0	E9	134.708248258086	ENO1_3	59.0	IMR90p8
80.5	E9	156.933834878154	ENO1_3	59.0	IMR90p8
81.0	E9	209.000412081338	ENO1_3	59.0	IMR90p8
81.5	E9	287.092550577483	ENO1_3	59.0	IMR90p8
82.0	E9	367.642742519257	ENO1_3	59.0	IMR90p8
82.5	E9	436.240412964337	ENO1_3	59.0	IMR90p8
83.0	E9	473.185077708583	ENO1_3	59.0	IMR90p8
83.5	E9	444.124748096562	ENO1_3	59.0	IMR90p8
84.0	E9	354.524037730223	ENO1_3	59.0	IMR90p8
84.5	E9	248.283187888086	ENO1_3	59.0	IMR90p8
85.0	E9	147.977658634504	ENO1_3	59.0	IMR90p8
85.5	E9	65.5406973762017	ENO1_3	59.0	IMR90p8
86.0	E9	18.9221097628392	ENO1_3	59.0	IMR90p8
86.5	E9	5.20422009097592	ENO1_3	59.0	IMR90p8
87.0	E9	3.0236765162353	ENO1_3	59.0	IMR90p8
87.5	E9	2.80064786415466	ENO1_3	59.0	IMR90p8
88.0	E9	2.71212550910667	ENO1_3	59.0	IMR90p8
88.5	E9	2.36042226497756	ENO1_3	59.0	IMR90p8
89.0	E9	2.22457944161846	ENO1_3	59.0	IMR90p8
89.5	E9	2.43799024699001	ENO1_3	59.0	IMR90p8
90.0	E9	2.44620088845272	ENO1_3	59.0	IMR90p8
90.5	E9	2.2143706079143	ENO1_3	59.0	IMR90p8
91.0	E9	2.01039968564874	ENO1_3	59.0	IMR90p8
91.5	E9	2.16881279818	ENO1_3	59.0	IMR90p8
92.0	E9	2.3079559420454	ENO1_3	59.0	IMR90p8
92.5	E9	2.23960798445682	ENO1_3	59.0	IMR90p8
93.0	E9	2.57553462237513	ENO1_3	59.0	IMR90p8
93.5	E9	2.92024146701107	ENO1_3	59.0	IMR90p8
94.0	E9	2.99695345530176	ENO1_3	59.0	IMR90p8
94.5	E9	3.31702235916714	ENO1_3	59.0	IMR90p8
95.0	E9	1.61600536098854	ENO1_3	59.0	IMR90p8
55.0	F9	13.589155686638	ENO1_3	57.0	IMR90p8
55.5	F9	29.4431706543828	ENO1_3	57.0	IMR90p8
56.0	F9	27.1783113732773	ENO1_3	57.0	IMR90p8
56.5	F9	27.1783113732736	ENO1_3	57.0	IMR90p8
57.0	F9	27.178311373291	ENO1_3	57.0	IMR90p8
57.5	F9	26.8915168980532	ENO1_3	57.0	IMR90p8
58.0	F9	28.569481063895	ENO1_3	57.0	IMR90p8
58.5	F9	32.685250005473	ENO1_3	57.0	IMR90p8
59.0	F9	35.9300275085354	ENO1_3	57.0	IMR90p8
59.5	F9	38.0761593845907	ENO1_3	57.0	IMR90p8
60.0	F9	39.6595814131437	ENO1_3	57.0	IMR90p8
60.5	F9	40.6625957337538	ENO1_3	57.0	IMR90p8
61.0	F9	40.8962961730077	ENO1_3	57.0	IMR90p8
61.5	F9	40.6899706516734	ENO1_3	57.0	IMR90p8
62.0	F9	41.0412522608268	ENO1_3	57.0	IMR90p8
62.5	F9	41.0829312063471	ENO1_3	57.0	IMR90p8
63.0	F9	40.9965813483303	ENO1_3	57.0	IMR90p8
63.5	F9	42.4108861939044	ENO1_3	57.0	IMR90p8
64.0	F9	45.5115653319033	ENO1_3	57.0	IMR90p8
64.5	F9	50.7085936868688	ENO1_3	57.0	IMR90p8
65.0	F9	58.4434216337462	ENO1_3	57.0	IMR90p8
65.5	F9	68.2216893726915	ENO1_3	57.0	IMR90p8
66.0	F9	78.9495669256951	ENO1_3	57.0	IMR90p8
66.5	F9	89.6004939739346	ENO1_3	57.0	IMR90p8
67.0	F9	98.501035298715	ENO1_3	57.0	IMR90p8
67.5	F9	104.86472612123	ENO1_3	57.0	IMR90p8
68.0	F9	109.161601048627	ENO1_3	57.0	IMR90p8
68.5	F9	111.320160201442	ENO1_3	57.0	IMR90p8
69.0	F9	111.795956923142	ENO1_3	57.0	IMR90p8
69.5	F9	110.990882436348	ENO1_3	57.0	IMR90p8
70.0	F9	110.537804584382	ENO1_3	57.0	IMR90p8
70.5	F9	110.414536039602	ENO1_3	57.0	IMR90p8
71.0	F9	110.756595743225	ENO1_3	57.0	IMR90p8
71.5	F9	111.835825618749	ENO1_3	57.0	IMR90p8
72.0	F9	114.109398434845	ENO1_3	57.0	IMR90p8
72.5	F9	116.881742222752	ENO1_3	57.0	IMR90p8
73.0	F9	119.35562621558	ENO1_3	57.0	IMR90p8
73.5	F9	121.669053553513	ENO1_3	57.0	IMR90p8
74.0	F9	123.93442413839	ENO1_3	57.0	IMR90p8
74.5	F9	125.865960272556	ENO1_3	57.0	IMR90p8
75.0	F9	126.55065091285	ENO1_3	57.0	IMR90p8
75.5	F9	126.928484799117	ENO1_3	57.0	IMR90p8
76.0	F9	126.443289562158	ENO1_3	57.0	IMR90p8
76.5	F9	124.649457897272	ENO1_3	57.0	IMR90p8
77.0	F9	121.654198011271	ENO1_3	57.0	IMR90p8
77.5	F9	119.080113585351	ENO1_3	57.0	IMR90p8
78.0	F9	117.430940210709	ENO1_3	57.0	IMR90p8
78.5	F9	116.789497968544	ENO1_3	57.0	IMR90p8
79.0	F9	117.926094716929	ENO1_3	57.0	IMR90p8
79.5	F9	122.466912835929	ENO1_3	57.0	IMR90p8
80.0	F9	131.384604424379	ENO1_3	57.0	IMR90p8
80.5	F9	150.966068386092	ENO1_3	57.0	IMR90p8
81.0	F9	198.596135114016	ENO1_3	57.0	IMR90p8
81.5	F9	272.18312339938	ENO1_3	57.0	IMR90p8
82.0	F9	347.704436083989	ENO1_3	57.0	IMR90p8
82.5	F9	410.835719597677	ENO1_3	57.0	IMR90p8
83.0	F9	446.351342314532	ENO1_3	57.0	IMR90p8
83.5	F9	420.097122561488	ENO1_3	57.0	IMR90p8
84.0	F9	334.703342533582	ENO1_3	57.0	IMR90p8
84.5	F9	233.688217524594	ENO1_3	57.0	IMR90p8
85.0	F9	139.829268839077	ENO1_3	57.0	IMR90p8
85.5	F9	61.8852637087572	ENO1_3	57.0	IMR90p8
86.0	F9	16.9976370850354	ENO1_3	57.0	IMR90p8
86.5	F9	4.40776047579823	ENO1_3	57.0	IMR90p8
87.0	F9	2.66540467967576	ENO1_3	57.0	IMR90p8
87.5	F9	1.88575576879032	ENO1_3	57.0	IMR90p8
88.0	F9	1.60521849408821	ENO1_3	57.0	IMR90p8
88.5	F9	1.64815372964756	ENO1_3	57.0	IMR90p8
89.0	F9	1.56877690858266	ENO1_3	57.0	IMR90p8
89.5	F9	1.86748634976431	ENO1_3	57.0	IMR90p8
90.0	F9	2.16181563462339	ENO1_3	57.0	IMR90p8
90.5	F9	2.26469897266503	ENO1_3	57.0	IMR90p8
91.0	F9	2.21236214871794	ENO1_3	57.0	IMR90p8
91.5	F9	2.13940196847432	ENO1_3	57.0	IMR90p8
92.0	F9	2.49764144522817	ENO1_3	57.0	IMR90p8
92.5	F9	2.40450435180389	ENO1_3	57.0	IMR90p8
93.0	F9	2.11615336425876	ENO1_3	57.0	IMR90p8
93.5	F9	0.940015883423257	ENO1_3	57.0	IMR90p8
94.0	F9	0.313822349267411	ENO1_3	57.0	IMR90p8
94.5	F9	-2.71004706441727	ENO1_3	57.0	IMR90p8
95.0	F9	-2.76754365041279	ENO1_3	57.0	IMR90p8
55.0	G9	13.6097912009468	ENO1_3	55.7	IMR90p8
55.5	G9	29.4878809353839	ENO1_3	55.7	IMR90p8
56.0	G9	27.2195824018919	ENO1_3	55.7	IMR90p8
56.5	G9	27.2195824018897	ENO1_3	55.7	IMR90p8
57.0	G9	27.2195824019165	ENO1_3	55.7	IMR90p8
57.5	G9	26.8796010629128	ENO1_3	55.7	IMR90p8
58.0	G9	28.9425940753034	ENO1_3	55.7	IMR90p8
58.5	G9	33.5383632492839	ENO1_3	55.7	IMR90p8
59.0	G9	35.2701349553437	ENO1_3	55.7	IMR90p8
59.5	G9	35.6873179463536	ENO1_3	55.7	IMR90p8
60.0	G9	39.5779397629776	ENO1_3	55.7	IMR90p8
60.5	G9	43.427364509734	ENO1_3	55.7	IMR90p8
61.0	G9	43.6556346583906	ENO1_3	55.7	IMR90p8
61.5	G9	44.1518221368329	ENO1_3	55.7	IMR90p8
62.0	G9	45.6794014753978	ENO1_3	55.7	IMR90p8
62.5	G9	44.0126131013894	ENO1_3	55.7	IMR90p8
63.0	G9	41.4006038945424	ENO1_3	55.7	IMR90p8
63.5	G9	40.3310403083658	ENO1_3	55.7	IMR90p8
64.0	G9	41.3376426042637	ENO1_3	55.7	IMR90p8
64.5	G9	43.0169516704232	ENO1_3	55.7	IMR90p8
65.0	G9	46.8279774239612	ENO1_3	55.7	IMR90p8
65.5	G9	54.6623457318188	ENO1_3	55.7	IMR90p8
66.0	G9	63.7681893507513	ENO1_3	55.7	IMR90p8
66.5	G9	73.3772410564987	ENO1_3	55.7	IMR90p8
67.0	G9	83.3148890348147	ENO1_3	55.7	IMR90p8
67.5	G9	91.255778594343	ENO1_3	55.7	IMR90p8
68.0	G9	95.8576600395937	ENO1_3	55.7	IMR90p8
68.5	G9	100.160623569302	ENO1_3	55.7	IMR90p8
69.0	G9	101.737011270832	ENO1_3	55.7	IMR90p8
69.5	G9	100.50165902165	ENO1_3	55.7	IMR90p8
70.0	G9	99.8987487004425	ENO1_3	55.7	IMR90p8
70.5	G9	100.21596086136	ENO1_3	55.7	IMR90p8
71.0	G9	100.024635585737	ENO1_3	55.7	IMR90p8
71.5	G9	101.014038216216	ENO1_3	55.7	IMR90p8
72.0	G9	103.731816842169	ENO1_3	55.7	IMR90p8
72.5	G9	106.385719678307	ENO1_3	55.7	IMR90p8
73.0	G9	108.26676186166	ENO1_3	55.7	IMR90p8
73.5	G9	109.933383468578	ENO1_3	55.7	IMR90p8
74.0	G9	112.134007051041	ENO1_3	55.7	IMR90p8
74.5	G9	113.683250636306	ENO1_3	55.7	IMR90p8
75.0	G9	114.470183328973	ENO1_3	55.7	IMR90p8
75.5	G9	114.973849885444	ENO1_3	55.7	IMR90p8
76.0	G9	114.691657569593	ENO1_3	55.7	IMR90p8
76.5	G9	112.111440627272	ENO1_3	55.7	IMR90p8
77.0	G9	109.64886897707	ENO1_3	55.7	IMR90p8
77.5	G9	108.034021240803	ENO1_3	55.7	IMR90p8
78.0	G9	106.751891169002	ENO1_3	55.7	IMR90p8
78.5	G9	105.478396447671	ENO1_3	55.7	IMR90p8
79.0	G9	106.262326775727	ENO1_3	55.7	IMR90p8
79.5	G9	109.384129321827	ENO1_3	55.7	IMR90p8
80.0	G9	115.301603160257	ENO1_3	55.7	IMR90p8
80.5	G9	131.344186303147	ENO1_3	55.7	IMR90p8
81.0	G9	171.862395007376	ENO1_3	55.7	IMR90p8
81.5	G9	234.617995534208	ENO1_3	55.7	IMR90p8
82.0	G9	299.57713256189	ENO1_3	55.7	IMR90p8
82.5	G9	355.170480948959	ENO1_3	55.7	IMR90p8
83.0	G9	386.08591862209	ENO1_3	55.7	IMR90p8
83.5	G9	364.456266229617	ENO1_3	55.7	IMR90p8
84.0	G9	292.134522647896	ENO1_3	55.7	IMR90p8
84.5	G9	204.848031427739	ENO1_3	55.7	IMR90p8
85.0	G9	122.459188632392	ENO1_3	55.7	IMR90p8
85.5	G9	55.0270518301666	ENO1_3	55.7	IMR90p8
86.0	G9	16.3495785321333	ENO1_3	55.7	IMR90p8
86.5	G9	4.61275642967786	ENO1_3	55.7	IMR90p8
87.0	G9	3.26540482859997	ENO1_3	55.7	IMR90p8
87.5	G9	3.36999402922135	ENO1_3	55.7	IMR90p8
88.0	G9	2.80598703305282	ENO1_3	55.7	IMR90p8
88.5	G9	1.86739091362352	ENO1_3	55.7	IMR90p8
89.0	G9	1.77405153568748	ENO1_3	55.7	IMR90p8
89.5	G9	1.64484202595264	ENO1_3	55.7	IMR90p8
90.0	G9	1.5896608357553	ENO1_3	55.7	IMR90p8
90.5	G9	1.84749286446981	ENO1_3	55.7	IMR90p8
91.0	G9	2.27344914204519	ENO1_3	55.7	IMR90p8
91.5	G9	2.46139780449039	ENO1_3	55.7	IMR90p8
92.0	G9	2.39241993761226	ENO1_3	55.7	IMR90p8
92.5	G9	2.4576450003679	ENO1_3	55.7	IMR90p8
93.0	G9	2.02397426547356	ENO1_3	55.7	IMR90p8
93.5	G9	2.73040407689177	ENO1_3	55.7	IMR90p8
94.0	G9	3.02589229252141	ENO1_3	55.7	IMR90p8
94.5	G9	6.13346147841327	ENO1_3	55.7	IMR90p8
95.0	G9	4.36446084264168	ENO1_3	55.7	IMR90p8
55.0	H9	11.2460708294218	ENO1_3	55.0	IMR90p8
55.5	H9	24.3664867970791	ENO1_3	55.0	IMR90p8
56.0	H9	22.4921416588423	ENO1_3	55.0	IMR90p8
56.5	H9	22.4921416588559	ENO1_3	55.0	IMR90p8
57.0	H9	22.4921416587479	ENO1_3	55.0	IMR90p8
57.5	H9	22.0765922969025	ENO1_3	55.0	IMR90p8
58.0	H9	24.644354776206	ENO1_3	55.0	IMR90p8
58.5	H9	29.6651349600144	ENO1_3	55.0	IMR90p8
59.0	H9	33.3789718173365	ENO1_3	55.0	IMR90p8
59.5	H9	36.065416617774	ENO1_3	55.0	IMR90p8
60.0	H9	38.525164373894	ENO1_3	55.0	IMR90p8
60.5	H9	40.4383025680145	ENO1_3	55.0	IMR90p8
61.0	H9	41.2012637741951	ENO1_3	55.0	IMR90p8
61.5	H9	41.4156869374855	ENO1_3	55.0	IMR90p8
62.0	H9	41.7299431812569	ENO1_3	55.0	IMR90p8
62.5	H9	41.3719381046376	ENO1_3	55.0	IMR90p8
63.0	H9	40.1811062610822	ENO1_3	55.0	IMR90p8
63.5	H9	39.6861235519581	ENO1_3	55.0	IMR90p8
64.0	H9	39.6131485438201	ENO1_3	55.0	IMR90p8
64.5	H9	40.1487745815499	ENO1_3	55.0	IMR90p8
65.0	H9	42.7777911311409	ENO1_3	55.0	IMR90p8
65.5	H9	47.9026042397252	ENO1_3	55.0	IMR90p8
66.0	H9	54.4731350969884	ENO1_3	55.0	IMR90p8
66.5	H9	63.428999753387	ENO1_3	55.0	IMR90p8
67.0	H9	73.4951623287351	ENO1_3	55.0	IMR90p8
67.5	H9	82.0548947685262	ENO1_3	55.0	IMR90p8
68.0	H9	89.4369797483747	ENO1_3	55.0	IMR90p8
68.5	H9	95.061765086341	ENO1_3	55.0	IMR90p8
69.0	H9	97.6813650096036	ENO1_3	55.0	IMR90p8
69.5	H9	98.5306476831131	ENO1_3	55.0	IMR90p8
70.0	H9	99.2398514338258	ENO1_3	55.0	IMR90p8
70.5	H9	99.0645922571597	ENO1_3	55.0	IMR90p8
71.0	H9	98.4545650856485	ENO1_3	55.0	IMR90p8
71.5	H9	98.3818780533193	ENO1_3	55.0	IMR90p8
72.0	H9	98.8787097055974	ENO1_3	55.0	IMR90p8
72.5	H9	99.3419108417069	ENO1_3	55.0	IMR90p8
73.0	H9	100.041607419112	ENO1_3	55.0	IMR90p8
73.5	H9	101.893481538406	ENO1_3	55.0	IMR90p8
74.0	H9	104.441913399677	ENO1_3	55.0	IMR90p8
74.5	H9	106.884023797728	ENO1_3	55.0	IMR90p8
75.0	H9	109.270368313613	ENO1_3	55.0	IMR90p8
75.5	H9	111.131115078456	ENO1_3	55.0	IMR90p8
76.0	H9	111.872327532797	ENO1_3	55.0	IMR90p8
76.5	H9	111.044837944086	ENO1_3	55.0	IMR90p8
77.0	H9	109.157703273471	ENO1_3	55.0	IMR90p8
77.5	H9	107.059560420619	ENO1_3	55.0	IMR90p8
78.0	H9	105.059592463514	ENO1_3	55.0	IMR90p8
78.5	H9	103.659330687328	ENO1_3	55.0	IMR90p8
79.0	H9	104.05436259646	ENO1_3	55.0	IMR90p8
79.5	H9	106.699544450811	ENO1_3	55.0	IMR90p8
80.0	H9	111.829344715079	ENO1_3	55.0	IMR90p8
80.5	H9	125.34369321449	ENO1_3	55.0	IMR90p8
81.0	H9	160.407953379572	ENO1_3	55.0	IMR90p8
81.5	H9	218.134314343505	ENO1_3	55.0	IMR90p8
82.0	H9	280.600401784367	ENO1_3	55.0	IMR90p8
82.5	H9	335.406586355928	ENO1_3	55.0	IMR90p8
83.0	H9	370.254441122892	ENO1_3	55.0	IMR90p8
83.5	H9	356.746313121332	ENO1_3	55.0	IMR90p8
84.0	H9	291.10488196028	ENO1_3	55.0	IMR90p8
84.5	H9	207.434780742588	ENO1_3	55.0	IMR90p8
85.0	H9	127.703505867837	ENO1_3	55.0	IMR90p8
85.5	H9	59.5810377670116	ENO1_3	55.0	IMR90p8
86.0	H9	18.4278576976018	ENO1_3	55.0	IMR90p8
86.5	H9	5.5091855493755	ENO1_3	55.0	IMR90p8
87.0	H9	3.72477423972748	ENO1_3	55.0	IMR90p8
87.5	H9	3.35081116133546	ENO1_3	55.0	IMR90p8
88.0	H9	2.96533462987713	ENO1_3	55.0	IMR90p8
88.5	H9	2.00642420907519	ENO1_3	55.0	IMR90p8
89.0	H9	1.60710986665509	ENO1_3	55.0	IMR90p8
89.5	H9	1.93026390016013	ENO1_3	55.0	IMR90p8
90.0	H9	2.07118601250363	ENO1_3	55.0	IMR90p8
90.5	H9	2.39712512628853	ENO1_3	55.0	IMR90p8
91.0	H9	2.8468842339048	ENO1_3	55.0	IMR90p8
91.5	H9	2.70477504972973	ENO1_3	55.0	IMR90p8
92.0	H9	2.70293896029921	ENO1_3	55.0	IMR90p8
92.5	H9	3.16573239976788	ENO1_3	55.0	IMR90p8
93.0	H9	3.45071537349378	ENO1_3	55.0	IMR90p8
93.5	H9	3.59932260841953	ENO1_3	55.0	IMR90p8
94.0	H9	4.05251677329642	ENO1_3	55.0	IMR90p8
94.5	H9	4.29479324944731	ENO1_3	55.0	IMR90p8
95.0	H9	1.71102279135192	ENO1_3	55.0	IMR90p8
