# Supplementary material for: Primer PICKR: literature-mined scoring platform for robust RT–qPCR primers
Source: Nat Commun. 2026 May 28;17:6938. doi: 10.1038/s41467-026-73648-2 (PMC13388996; doi:10.1038/s41467-026-73648-2)
Supplement: Supplementary file 11 — Source Data [file 41467_2026_73648_MOESM11_ESM.zip › Suppl_Fig_S16/melting_curve_data_CALR_3.csv]

Temperature	Well	Derivative	Target	melt temp	Replicate
55.0	A5	16.0467135246124	CALR_3	65.0	IMR90p11
55.5	A5	34.7678793033272	CALR_3	65.0	IMR90p11
56.0	A5	32.0934270492251	CALR_3	65.0	IMR90p11
56.5	A5	32.0934270492253	CALR_3	65.0	IMR90p11
57.0	A5	32.0934270492235	CALR_3	65.0	IMR90p11
57.5	A5	32.086562477275	CALR_3	65.0	IMR90p11
58.0	A5	32.172738324642	CALR_3	65.0	IMR90p11
58.5	A5	31.9650874524649	CALR_3	65.0	IMR90p11
59.0	A5	31.7638397229148	CALR_3	65.0	IMR90p11
59.5	A5	30.7822017233644	CALR_3	65.0	IMR90p11
60.0	A5	28.9906153110182	CALR_3	65.0	IMR90p11
60.5	A5	28.0343453711068	CALR_3	65.0	IMR90p11
61.0	A5	28.0472486020213	CALR_3	65.0	IMR90p11
61.5	A5	28.2153798010128	CALR_3	65.0	IMR90p11
62.0	A5	28.8381858101477	CALR_3	65.0	IMR90p11
62.5	A5	30.315548956802	CALR_3	65.0	IMR90p11
63.0	A5	31.5189107004506	CALR_3	65.0	IMR90p11
63.5	A5	32.8735007275966	CALR_3	65.0	IMR90p11
64.0	A5	36.4735869672249	CALR_3	65.0	IMR90p11
64.5	A5	42.1144810102927	CALR_3	65.0	IMR90p11
65.0	A5	49.6180160056398	CALR_3	65.0	IMR90p11
65.5	A5	60.3064186989396	CALR_3	65.0	IMR90p11
66.0	A5	71.3624985109853	CALR_3	65.0	IMR90p11
66.5	A5	80.8300783460153	CALR_3	65.0	IMR90p11
67.0	A5	90.0415428825596	CALR_3	65.0	IMR90p11
67.5	A5	96.4470581328169	CALR_3	65.0	IMR90p11
68.0	A5	98.5273994233397	CALR_3	65.0	IMR90p11
68.5	A5	99.969160350239	CALR_3	65.0	IMR90p11
69.0	A5	100.942356345446	CALR_3	65.0	IMR90p11
69.5	A5	99.3476612931349	CALR_3	65.0	IMR90p11
70.0	A5	98.7871242806498	CALR_3	65.0	IMR90p11
70.5	A5	100.090412105989	CALR_3	65.0	IMR90p11
71.0	A5	100.255223146038	CALR_3	65.0	IMR90p11
71.5	A5	100.936981743215	CALR_3	65.0	IMR90p11
72.0	A5	102.731287050953	CALR_3	65.0	IMR90p11
72.5	A5	103.556344275274	CALR_3	65.0	IMR90p11
73.0	A5	103.83007470135	CALR_3	65.0	IMR90p11
73.5	A5	104.750198779115	CALR_3	65.0	IMR90p11
74.0	A5	104.426281654401	CALR_3	65.0	IMR90p11
74.5	A5	103.563982139627	CALR_3	65.0	IMR90p11
75.0	A5	103.036850773525	CALR_3	65.0	IMR90p11
75.5	A5	102.045175267068	CALR_3	65.0	IMR90p11
76.0	A5	101.175214582079	CALR_3	65.0	IMR90p11
76.5	A5	101.771247508055	CALR_3	65.0	IMR90p11
77.0	A5	104.44109023395	CALR_3	65.0	IMR90p11
77.5	A5	116.917617478322	CALR_3	65.0	IMR90p11
78.0	A5	159.063449558313	CALR_3	65.0	IMR90p11
78.5	A5	235.294470024975	CALR_3	65.0	IMR90p11
79.0	A5	324.694378872259	CALR_3	65.0	IMR90p11
79.5	A5	409.096458331196	CALR_3	65.0	IMR90p11
80.0	A5	470.265767847365	CALR_3	65.0	IMR90p11
80.5	A5	468.842992989966	CALR_3	65.0	IMR90p11
81.0	A5	393.984437157289	CALR_3	65.0	IMR90p11
81.5	A5	286.444742343455	CALR_3	65.0	IMR90p11
82.0	A5	179.904660278493	CALR_3	65.0	IMR90p11
82.5	A5	86.7430073191117	CALR_3	65.0	IMR90p11
83.0	A5	26.3210121762629	CALR_3	65.0	IMR90p11
83.5	A5	5.38353245356592	CALR_3	65.0	IMR90p11
84.0	A5	3.47136822000351	CALR_3	65.0	IMR90p11
84.5	A5	3.35127036792431	CALR_3	65.0	IMR90p11
85.0	A5	3.00408352531446	CALR_3	65.0	IMR90p11
85.5	A5	3.31869233555767	CALR_3	65.0	IMR90p11
86.0	A5	2.84870778663276	CALR_3	65.0	IMR90p11
86.5	A5	1.76043524011635	CALR_3	65.0	IMR90p11
87.0	A5	0.776218516986717	CALR_3	65.0	IMR90p11
87.5	A5	0.405637228730484	CALR_3	65.0	IMR90p11
88.0	A5	0.268101942786473	CALR_3	65.0	IMR90p11
88.5	A5	0.636986384343743	CALR_3	65.0	IMR90p11
89.0	A5	1.2687493252522	CALR_3	65.0	IMR90p11
89.5	A5	2.27127234289259	CALR_3	65.0	IMR90p11
90.0	A5	3.04197880289308	CALR_3	65.0	IMR90p11
90.5	A5	2.95541175024727	CALR_3	65.0	IMR90p11
91.0	A5	2.50347569130548	CALR_3	65.0	IMR90p11
91.5	A5	2.06823490041273	CALR_3	65.0	IMR90p11
92.0	A5	1.70650723144325	CALR_3	65.0	IMR90p11
92.5	A5	1.28279431687525	CALR_3	65.0	IMR90p11
93.0	A5	1.3465304229872	CALR_3	65.0	IMR90p11
93.5	A5	1.78724058444459	CALR_3	65.0	IMR90p11
94.0	A5	2.02247603325532	CALR_3	65.0	IMR90p11
94.5	A5	2.69833015727727	CALR_3	65.0	IMR90p11
95.0	A5	1.50313429647531	CALR_3	65.0	IMR90p11
55.0	B5	14.3650279450619	CALR_3	64.5	IMR90p11
55.5	B5	31.1242272143011	CALR_3	64.5	IMR90p11
56.0	B5	28.730055890124	CALR_3	64.5	IMR90p11
56.5	B5	28.7300558901267	CALR_3	64.5	IMR90p11
57.0	B5	28.7300558901097	CALR_3	64.5	IMR90p11
57.5	B5	28.7390462909551	CALR_3	64.5	IMR90p11
58.0	B5	28.7487636317035	CALR_3	64.5	IMR90p11
58.5	B5	28.2420128177191	CALR_3	64.5	IMR90p11
59.0	B5	27.3172613394931	CALR_3	64.5	IMR90p11
59.5	B5	26.7402647321223	CALR_3	64.5	IMR90p11
60.0	B5	26.575969060595	CALR_3	64.5	IMR90p11
60.5	B5	26.829624197695	CALR_3	64.5	IMR90p11
61.0	B5	27.4954865535135	CALR_3	64.5	IMR90p11
61.5	B5	28.0672929946455	CALR_3	64.5	IMR90p11
62.0	B5	28.7433799639189	CALR_3	64.5	IMR90p11
62.5	B5	29.6507537237011	CALR_3	64.5	IMR90p11
63.0	B5	31.044966689002	CALR_3	64.5	IMR90p11
63.5	B5	34.1177195606062	CALR_3	64.5	IMR90p11
64.0	B5	39.0272055253527	CALR_3	64.5	IMR90p11
64.5	B5	45.787470672113	CALR_3	64.5	IMR90p11
65.0	B5	55.0894236427762	CALR_3	64.5	IMR90p11
65.5	B5	65.9605398154105	CALR_3	64.5	IMR90p11
66.0	B5	76.2460266691463	CALR_3	64.5	IMR90p11
66.5	B5	85.0371787335689	CALR_3	64.5	IMR90p11
67.0	B5	92.5470716419496	CALR_3	64.5	IMR90p11
67.5	B5	97.4442560570003	CALR_3	64.5	IMR90p11
68.0	B5	99.4548009690262	CALR_3	64.5	IMR90p11
68.5	B5	100.392601312401	CALR_3	64.5	IMR90p11
69.0	B5	101.212426986037	CALR_3	64.5	IMR90p11
69.5	B5	100.86350107861	CALR_3	64.5	IMR90p11
70.0	B5	100.352643149438	CALR_3	64.5	IMR90p11
70.5	B5	101.201547659334	CALR_3	64.5	IMR90p11
71.0	B5	102.22346976473	CALR_3	64.5	IMR90p11
71.5	B5	103.117696582147	CALR_3	64.5	IMR90p11
72.0	B5	104.942056827078	CALR_3	64.5	IMR90p11
72.5	B5	107.143596368107	CALR_3	64.5	IMR90p11
73.0	B5	108.20421544979	CALR_3	64.5	IMR90p11
73.5	B5	108.497475228099	CALR_3	64.5	IMR90p11
74.0	B5	108.469476935559	CALR_3	64.5	IMR90p11
74.5	B5	107.551456405982	CALR_3	64.5	IMR90p11
75.0	B5	105.913450279106	CALR_3	64.5	IMR90p11
75.5	B5	104.577787622592	CALR_3	64.5	IMR90p11
76.0	B5	103.947675050386	CALR_3	64.5	IMR90p11
76.5	B5	104.288449838346	CALR_3	64.5	IMR90p11
77.0	B5	107.320025306006	CALR_3	64.5	IMR90p11
77.5	B5	122.496711104184	CALR_3	64.5	IMR90p11
78.0	B5	169.818234530562	CALR_3	64.5	IMR90p11
78.5	B5	251.160209443689	CALR_3	64.5	IMR90p11
79.0	B5	343.10506653189	CALR_3	64.5	IMR90p11
79.5	B5	428.568463334175	CALR_3	64.5	IMR90p11
80.0	B5	486.53219811673	CALR_3	64.5	IMR90p11
80.5	B5	476.64098623921	CALR_3	64.5	IMR90p11
81.0	B5	394.232638128638	CALR_3	64.5	IMR90p11
81.5	B5	283.66395449256	CALR_3	64.5	IMR90p11
82.0	B5	174.849882038757	CALR_3	64.5	IMR90p11
82.5	B5	81.62158215956	CALR_3	64.5	IMR90p11
83.0	B5	24.2851239618306	CALR_3	64.5	IMR90p11
83.5	B5	5.21425485187171	CALR_3	64.5	IMR90p11
84.0	B5	2.67797759122925	CALR_3	64.5	IMR90p11
84.5	B5	2.44112117792497	CALR_3	64.5	IMR90p11
85.0	B5	2.60043932857502	CALR_3	64.5	IMR90p11
85.5	B5	2.39622065699143	CALR_3	64.5	IMR90p11
86.0	B5	2.09782608901457	CALR_3	64.5	IMR90p11
86.5	B5	2.25269420773827	CALR_3	64.5	IMR90p11
87.0	B5	2.32081123472744	CALR_3	64.5	IMR90p11
87.5	B5	1.80780523579875	CALR_3	64.5	IMR90p11
88.0	B5	1.90670528207113	CALR_3	64.5	IMR90p11
88.5	B5	2.22162256637023	CALR_3	64.5	IMR90p11
89.0	B5	1.9317097891265	CALR_3	64.5	IMR90p11
89.5	B5	1.9898131173411	CALR_3	64.5	IMR90p11
90.0	B5	2.7939109761179	CALR_3	64.5	IMR90p11
90.5	B5	2.69126733591042	CALR_3	64.5	IMR90p11
91.0	B5	1.95527399382831	CALR_3	64.5	IMR90p11
91.5	B5	1.57899462531032	CALR_3	64.5	IMR90p11
92.0	B5	1.38645309238615	CALR_3	64.5	IMR90p11
92.5	B5	0.748804516513587	CALR_3	64.5	IMR90p11
93.0	B5	0.605684752634772	CALR_3	64.5	IMR90p11
93.5	B5	0.765674993404048	CALR_3	64.5	IMR90p11
94.0	B5	0.726068145457361	CALR_3	64.5	IMR90p11
94.5	B5	0.0738674742430021	CALR_3	64.5	IMR90p11
95.0	B5	-0.43070404962134	CALR_3	64.5	IMR90p11
55.0	C5	14.5010612403354	CALR_3	63.3	IMR90p11
55.5	C5	31.4189660207256	CALR_3	63.3	IMR90p11
56.0	C5	29.002122480669	CALR_3	63.3	IMR90p11
56.5	C5	29.0021224806711	CALR_3	63.3	IMR90p11
57.0	C5	29.0021224806632	CALR_3	63.3	IMR90p11
57.5	C5	29.00428444523	CALR_3	63.3	IMR90p11
58.0	C5	28.8995984801525	CALR_3	63.3	IMR90p11
58.5	C5	29.6235459037033	CALR_3	63.3	IMR90p11
59.0	C5	29.584930298928	CALR_3	63.3	IMR90p11
59.5	C5	27.9083255202694	CALR_3	63.3	IMR90p11
60.0	C5	26.965944656433	CALR_3	63.3	IMR90p11
60.5	C5	27.3773041041619	CALR_3	63.3	IMR90p11
61.0	C5	27.7166974790921	CALR_3	63.3	IMR90p11
61.5	C5	28.1487462525674	CALR_3	63.3	IMR90p11
62.0	C5	30.3198216874839	CALR_3	63.3	IMR90p11
62.5	C5	33.5836130363083	CALR_3	63.3	IMR90p11
63.0	C5	35.7320321843594	CALR_3	63.3	IMR90p11
63.5	C5	38.0932700998605	CALR_3	63.3	IMR90p11
64.0	C5	44.0452907101953	CALR_3	63.3	IMR90p11
64.5	C5	52.6235781187515	CALR_3	63.3	IMR90p11
65.0	C5	62.0241873960626	CALR_3	63.3	IMR90p11
65.5	C5	73.3574086599961	CALR_3	63.3	IMR90p11
66.0	C5	85.5647106916256	CALR_3	63.3	IMR90p11
66.5	C5	94.0275378957215	CALR_3	63.3	IMR90p11
67.0	C5	98.824304447904	CALR_3	63.3	IMR90p11
67.5	C5	102.242379876058	CALR_3	63.3	IMR90p11
68.0	C5	103.88854910735	CALR_3	63.3	IMR90p11
68.5	C5	104.367318650179	CALR_3	63.3	IMR90p11
69.0	C5	105.935778660577	CALR_3	63.3	IMR90p11
69.5	C5	107.233295974265	CALR_3	63.3	IMR90p11
70.0	C5	108.161608619494	CALR_3	63.3	IMR90p11
70.5	C5	109.53107400611	CALR_3	63.3	IMR90p11
71.0	C5	110.189813713953	CALR_3	63.3	IMR90p11
71.5	C5	110.429985528738	CALR_3	63.3	IMR90p11
72.0	C5	111.780019777178	CALR_3	63.3	IMR90p11
72.5	C5	113.934924375565	CALR_3	63.3	IMR90p11
73.0	C5	114.889210844803	CALR_3	63.3	IMR90p11
73.5	C5	116.045188249841	CALR_3	63.3	IMR90p11
74.0	C5	116.750012132952	CALR_3	63.3	IMR90p11
74.5	C5	115.787447673967	CALR_3	63.3	IMR90p11
75.0	C5	113.761045228091	CALR_3	63.3	IMR90p11
75.5	C5	112.470995903492	CALR_3	63.3	IMR90p11
76.0	C5	110.884890210933	CALR_3	63.3	IMR90p11
76.5	C5	109.97814819657	CALR_3	63.3	IMR90p11
77.0	C5	113.334704632522	CALR_3	63.3	IMR90p11
77.5	C5	130.943860143561	CALR_3	63.3	IMR90p11
78.0	C5	183.949823853586	CALR_3	63.3	IMR90p11
78.5	C5	273.150374897912	CALR_3	63.3	IMR90p11
79.0	C5	373.759607143066	CALR_3	63.3	IMR90p11
79.5	C5	465.520150255366	CALR_3	63.3	IMR90p11
80.0	C5	524.131645286485	CALR_3	63.3	IMR90p11
80.5	C5	507.699379493564	CALR_3	63.3	IMR90p11
81.0	C5	415.582281581032	CALR_3	63.3	IMR90p11
81.5	C5	294.896950115182	CALR_3	63.3	IMR90p11
82.0	C5	178.126231358632	CALR_3	63.3	IMR90p11
82.5	C5	80.657850010936	CALR_3	63.3	IMR90p11
83.0	C5	22.5112002797314	CALR_3	63.3	IMR90p11
83.5	C5	4.14105708205568	CALR_3	63.3	IMR90p11
84.0	C5	2.58340275878857	CALR_3	63.3	IMR90p11
84.5	C5	2.89531406325762	CALR_3	63.3	IMR90p11
85.0	C5	2.96884584554164	CALR_3	63.3	IMR90p11
85.5	C5	3.04934478766933	CALR_3	63.3	IMR90p11
86.0	C5	2.99996037420016	CALR_3	63.3	IMR90p11
86.5	C5	3.05594393495767	CALR_3	63.3	IMR90p11
87.0	C5	2.67098164920395	CALR_3	63.3	IMR90p11
87.5	C5	2.42408376507763	CALR_3	63.3	IMR90p11
88.0	C5	2.61439992735728	CALR_3	63.3	IMR90p11
88.5	C5	2.59860598201362	CALR_3	63.3	IMR90p11
89.0	C5	2.14992032197057	CALR_3	63.3	IMR90p11
89.5	C5	2.30365915280169	CALR_3	63.3	IMR90p11
90.0	C5	2.22522178985724	CALR_3	63.3	IMR90p11
90.5	C5	1.74870659896953	CALR_3	63.3	IMR90p11
91.0	C5	2.02537520504336	CALR_3	63.3	IMR90p11
91.5	C5	2.16996817409427	CALR_3	63.3	IMR90p11
92.0	C5	1.51810554970473	CALR_3	63.3	IMR90p11
92.5	C5	1.59858511111781	CALR_3	63.3	IMR90p11
93.0	C5	1.85547153778987	CALR_3	63.3	IMR90p11
93.5	C5	2.68714493932191	CALR_3	63.3	IMR90p11
94.0	C5	3.40369669734974	CALR_3	63.3	IMR90p11
94.5	C5	6.76724683692311	CALR_3	63.3	IMR90p11
95.0	C5	4.55121370684566	CALR_3	63.3	IMR90p11
55.0	D5	12.8612407105588	CALR_3	61.4	IMR90p11
55.5	D5	27.8660215395433	CALR_3	61.4	IMR90p11
56.0	D5	25.722481421116	CALR_3	61.4	IMR90p11
56.5	D5	25.7224814211114	CALR_3	61.4	IMR90p11
57.0	D5	25.722481421155	CALR_3	61.4	IMR90p11
57.5	D5	25.6156979960425	CALR_3	61.4	IMR90p11
58.0	D5	26.3442404658438	CALR_3	61.4	IMR90p11
58.5	D5	27.2492457090536	CALR_3	61.4	IMR90p11
59.0	D5	27.1231402004317	CALR_3	61.4	IMR90p11
59.5	D5	26.7984014313794	CALR_3	61.4	IMR90p11
60.0	D5	26.4669078241575	CALR_3	61.4	IMR90p11
60.5	D5	26.2956215562336	CALR_3	61.4	IMR90p11
61.0	D5	26.8554517517853	CALR_3	61.4	IMR90p11
61.5	D5	27.5276737020208	CALR_3	61.4	IMR90p11
62.0	D5	28.5987994091279	CALR_3	61.4	IMR90p11
62.5	D5	30.8874501197378	CALR_3	61.4	IMR90p11
63.0	D5	33.2344035189468	CALR_3	61.4	IMR90p11
63.5	D5	35.6716097377266	CALR_3	61.4	IMR90p11
64.0	D5	40.0377069826969	CALR_3	61.4	IMR90p11
64.5	D5	46.1269461408048	CALR_3	61.4	IMR90p11
65.0	D5	53.4768152880305	CALR_3	61.4	IMR90p11
65.5	D5	62.7937143686293	CALR_3	61.4	IMR90p11
66.0	D5	73.4829027476057	CALR_3	61.4	IMR90p11
66.5	D5	83.3564311346497	CALR_3	61.4	IMR90p11
67.0	D5	91.2566220080759	CALR_3	61.4	IMR90p11
67.5	D5	96.9927735010033	CALR_3	61.4	IMR90p11
68.0	D5	100.261141440367	CALR_3	61.4	IMR90p11
68.5	D5	101.617594132407	CALR_3	61.4	IMR90p11
69.0	D5	102.130568582287	CALR_3	61.4	IMR90p11
69.5	D5	102.426731465919	CALR_3	61.4	IMR90p11
70.0	D5	102.995830688353	CALR_3	61.4	IMR90p11
70.5	D5	104.154676560072	CALR_3	61.4	IMR90p11
71.0	D5	105.00553822039	CALR_3	61.4	IMR90p11
71.5	D5	105.748410859857	CALR_3	61.4	IMR90p11
72.0	D5	107.085620044841	CALR_3	61.4	IMR90p11
72.5	D5	107.844693559237	CALR_3	61.4	IMR90p11
73.0	D5	108.320332592048	CALR_3	61.4	IMR90p11
73.5	D5	109.413155243344	CALR_3	61.4	IMR90p11
74.0	D5	110.095271007761	CALR_3	61.4	IMR90p11
74.5	D5	109.871001031072	CALR_3	61.4	IMR90p11
75.0	D5	109.721816748769	CALR_3	61.4	IMR90p11
75.5	D5	108.526894909476	CALR_3	61.4	IMR90p11
76.0	D5	107.027271442052	CALR_3	61.4	IMR90p11
76.5	D5	106.915921629403	CALR_3	61.4	IMR90p11
77.0	D5	109.205719720763	CALR_3	61.4	IMR90p11
77.5	D5	123.424069111243	CALR_3	61.4	IMR90p11
78.0	D5	171.502680519415	CALR_3	61.4	IMR90p11
78.5	D5	255.58707732186	CALR_3	61.4	IMR90p11
79.0	D5	350.865116172351	CALR_3	61.4	IMR90p11
79.5	D5	439.564699614809	CALR_3	61.4	IMR90p11
80.0	D5	500.754854815725	CALR_3	61.4	IMR90p11
80.5	D5	492.133980801665	CALR_3	61.4	IMR90p11
81.0	D5	407.26655129631	CALR_3	61.4	IMR90p11
81.5	D5	292.700945402996	CALR_3	61.4	IMR90p11
82.0	D5	180.360782748444	CALR_3	61.4	IMR90p11
82.5	D5	83.9862083482893	CALR_3	61.4	IMR90p11
83.0	D5	24.4723897176797	CALR_3	61.4	IMR90p11
83.5	D5	5.01306801343299	CALR_3	61.4	IMR90p11
84.0	D5	3.05650552871725	CALR_3	61.4	IMR90p11
84.5	D5	3.40327405913001	CALR_3	61.4	IMR90p11
85.0	D5	2.99707127149185	CALR_3	61.4	IMR90p11
85.5	D5	2.22646871521397	CALR_3	61.4	IMR90p11
86.0	D5	1.90016588145699	CALR_3	61.4	IMR90p11
86.5	D5	1.34394227735959	CALR_3	61.4	IMR90p11
87.0	D5	0.598234096747717	CALR_3	61.4	IMR90p11
87.5	D5	0.797234153964723	CALR_3	61.4	IMR90p11
88.0	D5	1.67486469735644	CALR_3	61.4	IMR90p11
88.5	D5	1.92094331254123	CALR_3	61.4	IMR90p11
89.0	D5	2.10845286572771	CALR_3	61.4	IMR90p11
89.5	D5	2.79440122569031	CALR_3	61.4	IMR90p11
90.0	D5	3.10631857555029	CALR_3	61.4	IMR90p11
90.5	D5	2.57257513446456	CALR_3	61.4	IMR90p11
91.0	D5	1.9010758303553	CALR_3	61.4	IMR90p11
91.5	D5	1.93139782291149	CALR_3	61.4	IMR90p11
92.0	D5	1.66519702190448	CALR_3	61.4	IMR90p11
92.5	D5	0.879866452024544	CALR_3	61.4	IMR90p11
93.0	D5	1.35971837174384	CALR_3	61.4	IMR90p11
93.5	D5	2.32214012528357	CALR_3	61.4	IMR90p11
94.0	D5	2.27217873203995	CALR_3	61.4	IMR90p11
94.5	D5	2.76784189254317	CALR_3	61.4	IMR90p11
95.0	D5	1.51312279241415	CALR_3	61.4	IMR90p11
55.0	E5	7.11054060203503	CALR_3	59.0	IMR90p11
55.5	E5	15.40617130441	CALR_3	59.0	IMR90p11
56.0	E5	14.2210812040707	CALR_3	59.0	IMR90p11
56.5	E5	14.2210812040812	CALR_3	59.0	IMR90p11
57.0	E5	14.2210812039892	CALR_3	59.0	IMR90p11
57.5	E5	14.0446256486453	CALR_3	59.0	IMR90p11
58.0	E5	15.2479891601525	CALR_3	59.0	IMR90p11
58.5	E5	16.4775176663456	CALR_3	59.0	IMR90p11
59.0	E5	17.996497591156	CALR_3	59.0	IMR90p11
59.5	E5	20.2127947656656	CALR_3	59.0	IMR90p11
60.0	E5	22.6298539615354	CALR_3	59.0	IMR90p11
60.5	E5	23.2435531740261	CALR_3	59.0	IMR90p11
61.0	E5	23.2266127951184	CALR_3	59.0	IMR90p11
61.5	E5	24.0845437207057	CALR_3	59.0	IMR90p11
62.0	E5	25.2574942215234	CALR_3	59.0	IMR90p11
62.5	E5	25.7042640684547	CALR_3	59.0	IMR90p11
63.0	E5	27.3347329329021	CALR_3	59.0	IMR90p11
63.5	E5	30.8344677356056	CALR_3	59.0	IMR90p11
64.0	E5	34.607203299287	CALR_3	59.0	IMR90p11
64.5	E5	40.1383326778524	CALR_3	59.0	IMR90p11
65.0	E5	48.2328158582598	CALR_3	59.0	IMR90p11
65.5	E5	58.2055097676161	CALR_3	59.0	IMR90p11
66.0	E5	67.8936946052553	CALR_3	59.0	IMR90p11
66.5	E5	77.3648030335021	CALR_3	59.0	IMR90p11
67.0	E5	85.4154190807568	CALR_3	59.0	IMR90p11
67.5	E5	90.9207983985835	CALR_3	59.0	IMR90p11
68.0	E5	93.4838057859325	CALR_3	59.0	IMR90p11
68.5	E5	95.293316736282	CALR_3	59.0	IMR90p11
69.0	E5	96.0149793898307	CALR_3	59.0	IMR90p11
69.5	E5	95.5963679208102	CALR_3	59.0	IMR90p11
70.0	E5	95.2097027001602	CALR_3	59.0	IMR90p11
70.5	E5	95.1111752805185	CALR_3	59.0	IMR90p11
71.0	E5	94.8693787986475	CALR_3	59.0	IMR90p11
71.5	E5	95.2350578731122	CALR_3	59.0	IMR90p11
72.0	E5	96.0950605135055	CALR_3	59.0	IMR90p11
72.5	E5	97.18985944537	CALR_3	59.0	IMR90p11
73.0	E5	98.6381299845937	CALR_3	59.0	IMR90p11
73.5	E5	99.4597799881367	CALR_3	59.0	IMR90p11
74.0	E5	100.046899945991	CALR_3	59.0	IMR90p11
74.5	E5	100.52882961353	CALR_3	59.0	IMR90p11
75.0	E5	100.451581983669	CALR_3	59.0	IMR90p11
75.5	E5	100.190043996349	CALR_3	59.0	IMR90p11
76.0	E5	100.071087254203	CALR_3	59.0	IMR90p11
76.5	E5	99.809075472154	CALR_3	59.0	IMR90p11
77.0	E5	101.410688839578	CALR_3	59.0	IMR90p11
77.5	E5	113.628253462866	CALR_3	59.0	IMR90p11
78.0	E5	154.307871665347	CALR_3	59.0	IMR90p11
78.5	E5	227.085820770465	CALR_3	59.0	IMR90p11
79.0	E5	310.571799290675	CALR_3	59.0	IMR90p11
79.5	E5	387.964023672399	CALR_3	59.0	IMR90p11
80.0	E5	441.472910131037	CALR_3	59.0	IMR90p11
80.5	E5	433.903647734625	CALR_3	59.0	IMR90p11
81.0	E5	358.637854702285	CALR_3	59.0	IMR90p11
81.5	E5	257.527392683009	CALR_3	59.0	IMR90p11
82.0	E5	159.278470508199	CALR_3	59.0	IMR90p11
82.5	E5	74.1112855882633	CALR_3	59.0	IMR90p11
83.0	E5	21.3425855163313	CALR_3	59.0	IMR90p11
83.5	E5	4.61814189900366	CALR_3	59.0	IMR90p11
84.0	E5	2.96575558932443	CALR_3	59.0	IMR90p11
84.5	E5	2.32319920257765	CALR_3	59.0	IMR90p11
85.0	E5	2.25390020886749	CALR_3	59.0	IMR90p11
85.5	E5	2.48518748975118	CALR_3	59.0	IMR90p11
86.0	E5	2.43084447688364	CALR_3	59.0	IMR90p11
86.5	E5	2.33112520302291	CALR_3	59.0	IMR90p11
87.0	E5	2.62742903601986	CALR_3	59.0	IMR90p11
87.5	E5	2.90875596267426	CALR_3	59.0	IMR90p11
88.0	E5	2.69548210013033	CALR_3	59.0	IMR90p11
88.5	E5	2.40083982832471	CALR_3	59.0	IMR90p11
89.0	E5	1.82603352244905	CALR_3	59.0	IMR90p11
89.5	E5	1.52542554029765	CALR_3	59.0	IMR90p11
90.0	E5	1.48365012921528	CALR_3	59.0	IMR90p11
90.5	E5	1.66873415656312	CALR_3	59.0	IMR90p11
91.0	E5	2.07687869588506	CALR_3	59.0	IMR90p11
91.5	E5	3.0879627481138	CALR_3	59.0	IMR90p11
92.0	E5	3.3510470553652	CALR_3	59.0	IMR90p11
92.5	E5	2.7901563248152	CALR_3	59.0	IMR90p11
93.0	E5	2.76663276941258	CALR_3	59.0	IMR90p11
93.5	E5	2.38988329045367	CALR_3	59.0	IMR90p11
94.0	E5	1.75845119151887	CALR_3	59.0	IMR90p11
94.5	E5	1.32239438771882	CALR_3	59.0	IMR90p11
95.0	E5	0.531949463178591	CALR_3	59.0	IMR90p11
55.0	F5	4.94512592258627	CALR_3	57.0	IMR90p11
55.5	F5	10.7144394989361	CALR_3	57.0	IMR90p11
56.0	F5	9.89025184517186	CALR_3	57.0	IMR90p11
56.5	F5	9.89025184517004	CALR_3	57.0	IMR90p11
57.0	F5	9.89025184519608	CALR_3	57.0	IMR90p11
57.5	F5	9.67242258717647	CALR_3	57.0	IMR90p11
58.0	F5	10.9215917082261	CALR_3	57.0	IMR90p11
58.5	F5	14.2604612313958	CALR_3	57.0	IMR90p11
59.0	F5	16.5986936778908	CALR_3	57.0	IMR90p11
59.5	F5	18.1881175714435	CALR_3	57.0	IMR90p11
60.0	F5	20.7135091954513	CALR_3	57.0	IMR90p11
60.5	F5	22.623457008622	CALR_3	57.0	IMR90p11
61.0	F5	23.3958372654428	CALR_3	57.0	IMR90p11
61.5	F5	25.0955050098564	CALR_3	57.0	IMR90p11
62.0	F5	26.3616387606342	CALR_3	57.0	IMR90p11
62.5	F5	26.4183954013049	CALR_3	57.0	IMR90p11
63.0	F5	27.8543922733521	CALR_3	57.0	IMR90p11
63.5	F5	30.2659512911246	CALR_3	57.0	IMR90p11
64.0	F5	32.5962616850062	CALR_3	57.0	IMR90p11
64.5	F5	37.5249374378051	CALR_3	57.0	IMR90p11
65.0	F5	45.5226867573643	CALR_3	57.0	IMR90p11
65.5	F5	54.6676319129673	CALR_3	57.0	IMR90p11
66.0	F5	64.8891700994508	CALR_3	57.0	IMR90p11
66.5	F5	75.6457865679801	CALR_3	57.0	IMR90p11
67.0	F5	84.7290830413996	CALR_3	57.0	IMR90p11
67.5	F5	90.9789685289285	CALR_3	57.0	IMR90p11
68.0	F5	94.7161854072656	CALR_3	57.0	IMR90p11
68.5	F5	96.1285396044069	CALR_3	57.0	IMR90p11
69.0	F5	95.8651270183615	CALR_3	57.0	IMR90p11
69.5	F5	94.532264696725	CALR_3	57.0	IMR90p11
70.0	F5	93.3130982544759	CALR_3	57.0	IMR90p11
70.5	F5	92.8882912253403	CALR_3	57.0	IMR90p11
71.0	F5	92.7635147008369	CALR_3	57.0	IMR90p11
71.5	F5	93.3767474399319	CALR_3	57.0	IMR90p11
72.0	F5	94.9584151464545	CALR_3	57.0	IMR90p11
72.5	F5	96.7553528926763	CALR_3	57.0	IMR90p11
73.0	F5	97.9892725818166	CALR_3	57.0	IMR90p11
73.5	F5	99.102162806553	CALR_3	57.0	IMR90p11
74.0	F5	99.6649437696691	CALR_3	57.0	IMR90p11
74.5	F5	99.1430536078717	CALR_3	57.0	IMR90p11
75.0	F5	98.2893754629328	CALR_3	57.0	IMR90p11
75.5	F5	97.4867933632822	CALR_3	57.0	IMR90p11
76.0	F5	97.0908355950261	CALR_3	57.0	IMR90p11
76.5	F5	97.2992929880503	CALR_3	57.0	IMR90p11
77.0	F5	99.8160562876318	CALR_3	57.0	IMR90p11
77.5	F5	113.091064934388	CALR_3	57.0	IMR90p11
78.0	F5	155.937714860509	CALR_3	57.0	IMR90p11
78.5	F5	229.144613434787	CALR_3	57.0	IMR90p11
79.0	F5	310.707754580025	CALR_3	57.0	IMR90p11
79.5	F5	385.732019651691	CALR_3	57.0	IMR90p11
80.0	F5	435.455643915367	CALR_3	57.0	IMR90p11
80.5	F5	422.426408717437	CALR_3	57.0	IMR90p11
81.0	F5	344.374489989705	CALR_3	57.0	IMR90p11
81.5	F5	244.158411641741	CALR_3	57.0	IMR90p11
82.0	F5	147.701301095713	CALR_3	57.0	IMR90p11
82.5	F5	66.1421089885649	CALR_3	57.0	IMR90p11
83.0	F5	17.6069328103282	CALR_3	57.0	IMR90p11
83.5	F5	3.31456143144544	CALR_3	57.0	IMR90p11
84.0	F5	2.86415716699213	CALR_3	57.0	IMR90p11
84.5	F5	3.56093612625455	CALR_3	57.0	IMR90p11
85.0	F5	3.56187957744629	CALR_3	57.0	IMR90p11
85.5	F5	3.48019258484749	CALR_3	57.0	IMR90p11
86.0	F5	3.35038124922886	CALR_3	57.0	IMR90p11
86.5	F5	2.48945133023318	CALR_3	57.0	IMR90p11
87.0	F5	1.44837610247515	CALR_3	57.0	IMR90p11
87.5	F5	0.922712470905367	CALR_3	57.0	IMR90p11
88.0	F5	0.824348571601206	CALR_3	57.0	IMR90p11
88.5	F5	0.90254008169245	CALR_3	57.0	IMR90p11
89.0	F5	1.12305835599443	CALR_3	57.0	IMR90p11
89.5	F5	1.21973023054181	CALR_3	57.0	IMR90p11
90.0	F5	1.57711330993789	CALR_3	57.0	IMR90p11
90.5	F5	1.85675807443192	CALR_3	57.0	IMR90p11
91.0	F5	1.90350052254144	CALR_3	57.0	IMR90p11
91.5	F5	2.14489365731254	CALR_3	57.0	IMR90p11
92.0	F5	2.59638020400121	CALR_3	57.0	IMR90p11
92.5	F5	2.36400017358551	CALR_3	57.0	IMR90p11
93.0	F5	1.95552004383865	CALR_3	57.0	IMR90p11
93.5	F5	1.86425089530019	CALR_3	57.0	IMR90p11
94.0	F5	1.50075361031918	CALR_3	57.0	IMR90p11
94.5	F5	1.34609117392779	CALR_3	57.0	IMR90p11
95.0	F5	0.625904427997966	CALR_3	57.0	IMR90p11
55.0	G5	2.67971266413497	CALR_3	55.7	IMR90p11
55.5	G5	5.80604410562523	CALR_3	55.7	IMR90p11
56.0	G5	5.35942532826937	CALR_3	55.7	IMR90p11
56.5	G5	5.3594253282713	CALR_3	55.7	IMR90p11
57.0	G5	5.35942532826334	CALR_3	55.7	IMR90p11
57.5	G5	5.1801398931733	CALR_3	55.7	IMR90p11
58.0	G5	6.03532926583637	CALR_3	55.7	IMR90p11
58.5	G5	9.69700279753306	CALR_3	55.7	IMR90p11
59.0	G5	14.8614891742627	CALR_3	55.7	IMR90p11
59.5	G5	18.4012321508758	CALR_3	55.7	IMR90p11
60.0	G5	20.5422016534881	CALR_3	55.7	IMR90p11
60.5	G5	23.2329073490691	CALR_3	55.7	IMR90p11
61.0	G5	25.2356867825217	CALR_3	55.7	IMR90p11
61.5	G5	25.6001118985047	CALR_3	55.7	IMR90p11
62.0	G5	26.6775688218493	CALR_3	55.7	IMR90p11
62.5	G5	28.3653902679234	CALR_3	55.7	IMR90p11
63.0	G5	29.5708124220698	CALR_3	55.7	IMR90p11
63.5	G5	31.4361177099294	CALR_3	55.7	IMR90p11
64.0	G5	33.9218150136878	CALR_3	55.7	IMR90p11
64.5	G5	36.3316945331401	CALR_3	55.7	IMR90p11
65.0	G5	41.4371858966645	CALR_3	55.7	IMR90p11
65.5	G5	49.7148720607564	CALR_3	55.7	IMR90p11
66.0	G5	58.8979713046208	CALR_3	55.7	IMR90p11
66.5	G5	69.5698362933964	CALR_3	55.7	IMR90p11
67.0	G5	80.4311925395348	CALR_3	55.7	IMR90p11
67.5	G5	88.0158809640568	CALR_3	55.7	IMR90p11
68.0	G5	92.3644254650026	CALR_3	55.7	IMR90p11
68.5	G5	94.5657435418698	CALR_3	55.7	IMR90p11
69.0	G5	94.2684911115859	CALR_3	55.7	IMR90p11
69.5	G5	93.2044022210811	CALR_3	55.7	IMR90p11
70.0	G5	92.4503808883884	CALR_3	55.7	IMR90p11
70.5	G5	91.0645250753732	CALR_3	55.7	IMR90p11
71.0	G5	90.0750245116441	CALR_3	55.7	IMR90p11
71.5	G5	90.2421222986547	CALR_3	55.7	IMR90p11
72.0	G5	90.4591465006159	CALR_3	55.7	IMR90p11
72.5	G5	90.4132974514127	CALR_3	55.7	IMR90p11
73.0	G5	91.5149180591162	CALR_3	55.7	IMR90p11
73.5	G5	93.1144187586751	CALR_3	55.7	IMR90p11
74.0	G5	93.7635560599365	CALR_3	55.7	IMR90p11
74.5	G5	94.3073931684895	CALR_3	55.7	IMR90p11
75.0	G5	95.110235002135	CALR_3	55.7	IMR90p11
75.5	G5	95.1201653360505	CALR_3	55.7	IMR90p11
76.0	G5	94.6302229442879	CALR_3	55.7	IMR90p11
76.5	G5	95.3534206573256	CALR_3	55.7	IMR90p11
77.0	G5	97.3979829928197	CALR_3	55.7	IMR90p11
77.5	G5	108.274585080368	CALR_3	55.7	IMR90p11
78.0	G5	147.084954646647	CALR_3	55.7	IMR90p11
78.5	G5	215.328269936767	CALR_3	55.7	IMR90p11
79.0	G5	291.267389241111	CALR_3	55.7	IMR90p11
79.5	G5	361.643591512258	CALR_3	55.7	IMR90p11
80.0	G5	410.380316997921	CALR_3	55.7	IMR90p11
80.5	G5	400.562365675495	CALR_3	55.7	IMR90p11
81.0	G5	328.21932970613	CALR_3	55.7	IMR90p11
81.5	G5	234.667509463185	CALR_3	55.7	IMR90p11
82.0	G5	143.906306231857	CALR_3	55.7	IMR90p11
82.5	G5	65.2231439279126	CALR_3	55.7	IMR90p11
83.0	G5	17.6353953484759	CALR_3	55.7	IMR90p11
83.5	G5	3.67729245664481	CALR_3	55.7	IMR90p11
84.0	G5	2.06078422161119	CALR_3	55.7	IMR90p11
84.5	G5	1.68726986191172	CALR_3	55.7	IMR90p11
85.0	G5	2.65919316250512	CALR_3	55.7	IMR90p11
85.5	G5	3.03399871210155	CALR_3	55.7	IMR90p11
86.0	G5	2.30955429530223	CALR_3	55.7	IMR90p11
86.5	G5	2.22091097633273	CALR_3	55.7	IMR90p11
87.0	G5	2.5547570029467	CALR_3	55.7	IMR90p11
87.5	G5	1.89946245012578	CALR_3	55.7	IMR90p11
88.0	G5	1.73943173034417	CALR_3	55.7	IMR90p11
88.5	G5	2.29265706974525	CALR_3	55.7	IMR90p11
89.0	G5	2.28452870337145	CALR_3	55.7	IMR90p11
89.5	G5	1.71212273858504	CALR_3	55.7	IMR90p11
90.0	G5	1.58741833517746	CALR_3	55.7	IMR90p11
90.5	G5	1.63771899816453	CALR_3	55.7	IMR90p11
91.0	G5	1.42356140660632	CALR_3	55.7	IMR90p11
91.5	G5	1.20961341117265	CALR_3	55.7	IMR90p11
92.0	G5	1.5379468922884	CALR_3	55.7	IMR90p11
92.5	G5	1.81358977242553	CALR_3	55.7	IMR90p11
93.0	G5	1.61254192810168	CALR_3	55.7	IMR90p11
93.5	G5	2.10383965024954	CALR_3	55.7	IMR90p11
94.0	G5	2.44345492250864	CALR_3	55.7	IMR90p11
94.5	G5	3.6848934543566	CALR_3	55.7	IMR90p11
95.0	G5	2.22377366948626	CALR_3	55.7	IMR90p11
55.0	H5	1.75080466043755	CALR_3	55.0	IMR90p11
55.5	H5	3.79341009761561	CALR_3	55.0	IMR90p11
56.0	H5	3.50160932087681	CALR_3	55.0	IMR90p11
56.5	H5	3.501609320885	CALR_3	55.0	IMR90p11
57.0	H5	3.50160932080917	CALR_3	55.0	IMR90p11
57.5	H5	3.09114102437673	CALR_3	55.0	IMR90p11
58.0	H5	5.71420271487216	CALR_3	55.0	IMR90p11
58.5	H5	10.0633280341093	CALR_3	55.0	IMR90p11
59.0	H5	13.0835494451348	CALR_3	55.0	IMR90p11
59.5	H5	16.2088170085639	CALR_3	55.0	IMR90p11
60.0	H5	19.6588688310313	CALR_3	55.0	IMR90p11
60.5	H5	22.5892120623957	CALR_3	55.0	IMR90p11
61.0	H5	25.0606380066658	CALR_3	55.0	IMR90p11
61.5	H5	27.7102099696351	CALR_3	55.0	IMR90p11
62.0	H5	30.194755464397	CALR_3	55.0	IMR90p11
62.5	H5	31.8277118362237	CALR_3	55.0	IMR90p11
63.0	H5	32.6290893765793	CALR_3	55.0	IMR90p11
63.5	H5	33.6463967544428	CALR_3	55.0	IMR90p11
64.0	H5	34.9938956215467	CALR_3	55.0	IMR90p11
64.5	H5	36.5096633855674	CALR_3	55.0	IMR90p11
65.0	H5	39.4024021747214	CALR_3	55.0	IMR90p11
65.5	H5	44.8474016206992	CALR_3	55.0	IMR90p11
66.0	H5	52.0903226287974	CALR_3	55.0	IMR90p11
66.5	H5	59.91085631877	CALR_3	55.0	IMR90p11
67.0	H5	68.262583667735	CALR_3	55.0	IMR90p11
67.5	H5	76.2758330130564	CALR_3	55.0	IMR90p11
68.0	H5	81.9071487147485	CALR_3	55.0	IMR90p11
68.5	H5	84.6727400540267	CALR_3	55.0	IMR90p11
69.0	H5	85.8406959943411	CALR_3	55.0	IMR90p11
69.5	H5	85.7754331194233	CALR_3	55.0	IMR90p11
70.0	H5	84.5179891301825	CALR_3	55.0	IMR90p11
70.5	H5	83.487543216513	CALR_3	55.0	IMR90p11
71.0	H5	82.7828182800031	CALR_3	55.0	IMR90p11
71.5	H5	82.504598607151	CALR_3	55.0	IMR90p11
72.0	H5	82.7792967949198	CALR_3	55.0	IMR90p11
72.5	H5	83.2168602135102	CALR_3	55.0	IMR90p11
73.0	H5	83.8934470100415	CALR_3	55.0	IMR90p11
73.5	H5	85.3798152954328	CALR_3	55.0	IMR90p11
74.0	H5	86.4690260644155	CALR_3	55.0	IMR90p11
74.5	H5	86.7144558090494	CALR_3	55.0	IMR90p11
75.0	H5	87.1399876979319	CALR_3	55.0	IMR90p11
75.5	H5	86.9131464490674	CALR_3	55.0	IMR90p11
76.0	H5	86.0687911059097	CALR_3	55.0	IMR90p11
76.5	H5	85.9289200038615	CALR_3	55.0	IMR90p11
77.0	H5	87.4097233309274	CALR_3	55.0	IMR90p11
77.5	H5	95.1347045928885	CALR_3	55.0	IMR90p11
78.0	H5	125.642291246688	CALR_3	55.0	IMR90p11
78.5	H5	185.385053568871	CALR_3	55.0	IMR90p11
79.0	H5	255.608953618307	CALR_3	55.0	IMR90p11
79.5	H5	321.072980846882	CALR_3	55.0	IMR90p11
80.0	H5	370.398091425529	CALR_3	55.0	IMR90p11
80.5	H5	371.55320532116	CALR_3	55.0	IMR90p11
81.0	H5	311.563894207086	CALR_3	55.0	IMR90p11
81.5	H5	225.846022521548	CALR_3	55.0	IMR90p11
82.0	H5	142.340126808232	CALR_3	55.0	IMR90p11
82.5	H5	68.557753763532	CALR_3	55.0	IMR90p11
83.0	H5	20.4603187788393	CALR_3	55.0	IMR90p11
83.5	H5	4.35187556744364	CALR_3	55.0	IMR90p11
84.0	H5	3.13633609052113	CALR_3	55.0	IMR90p11
84.5	H5	3.01551776357002	CALR_3	55.0	IMR90p11
85.0	H5	2.77039381633051	CALR_3	55.0	IMR90p11
85.5	H5	2.46987547804525	CALR_3	55.0	IMR90p11
86.0	H5	1.97016363233666	CALR_3	55.0	IMR90p11
86.5	H5	1.55604328371317	CALR_3	55.0	IMR90p11
87.0	H5	1.42893124876923	CALR_3	55.0	IMR90p11
87.5	H5	1.49623843822729	CALR_3	55.0	IMR90p11
88.0	H5	1.56105143655833	CALR_3	55.0	IMR90p11
88.5	H5	1.81817436427792	CALR_3	55.0	IMR90p11
89.0	H5	1.85311906380946	CALR_3	55.0	IMR90p11
89.5	H5	1.73230790213381	CALR_3	55.0	IMR90p11
90.0	H5	1.54744102255313	CALR_3	55.0	IMR90p11
90.5	H5	1.67373640036999	CALR_3	55.0	IMR90p11
91.0	H5	1.87548693396218	CALR_3	55.0	IMR90p11
91.5	H5	2.23050185668887	CALR_3	55.0	IMR90p11
92.0	H5	2.59305242248081	CALR_3	55.0	IMR90p11
92.5	H5	2.53691927990576	CALR_3	55.0	IMR90p11
93.0	H5	2.54285697454912	CALR_3	55.0	IMR90p11
93.5	H5	2.44003614760032	CALR_3	55.0	IMR90p11
94.0	H5	2.13569193800913	CALR_3	55.0	IMR90p11
94.5	H5	1.9122279609287	CALR_3	55.0	IMR90p11
95.0	H5	0.836778456284719	CALR_3	55.0	IMR90p11
55.0	A5	13.48	CALR_3	65.0	IMR90p2
55.5	A5	29.2	CALR_3	65.0	IMR90p2
56.0	A5	26.95	CALR_3	65.0	IMR90p2
56.5	A5	26.95	CALR_3	65.0	IMR90p2
57.0	A5	26.95	CALR_3	65.0	IMR90p2
57.5	A5	26.82	CALR_3	65.0	IMR90p2
58.0	A5	27.73	CALR_3	65.0	IMR90p2
58.5	A5	28.89	CALR_3	65.0	IMR90p2
59.0	A5	29.64	CALR_3	65.0	IMR90p2
59.5	A5	30.84	CALR_3	65.0	IMR90p2
60.0	A5	30.95	CALR_3	65.0	IMR90p2
60.5	A5	29.63	CALR_3	65.0	IMR90p2
61.0	A5	28.16	CALR_3	65.0	IMR90p2
61.5	A5	26.91	CALR_3	65.0	IMR90p2
62.0	A5	25.11	CALR_3	65.0	IMR90p2
62.5	A5	25.27	CALR_3	65.0	IMR90p2
63.0	A5	28.93	CALR_3	65.0	IMR90p2
63.5	A5	34.44	CALR_3	65.0	IMR90p2
64.0	A5	42.42	CALR_3	65.0	IMR90p2
64.5	A5	53.86	CALR_3	65.0	IMR90p2
65.0	A5	66.17	CALR_3	65.0	IMR90p2
65.5	A5	76.98	CALR_3	65.0	IMR90p2
66.0	A5	87.55	CALR_3	65.0	IMR90p2
66.5	A5	95.91	CALR_3	65.0	IMR90p2
67.0	A5	100.94	CALR_3	65.0	IMR90p2
67.5	A5	104.08	CALR_3	65.0	IMR90p2
68.0	A5	105.96	CALR_3	65.0	IMR90p2
68.5	A5	105.81	CALR_3	65.0	IMR90p2
69.0	A5	105.03	CALR_3	65.0	IMR90p2
69.5	A5	104.69	CALR_3	65.0	IMR90p2
70.0	A5	104.12	CALR_3	65.0	IMR90p2
70.5	A5	104.27	CALR_3	65.0	IMR90p2
71.0	A5	105.18	CALR_3	65.0	IMR90p2
71.5	A5	106.02	CALR_3	65.0	IMR90p2
72.0	A5	106.42	CALR_3	65.0	IMR90p2
72.5	A5	107.65	CALR_3	65.0	IMR90p2
73.0	A5	108.31	CALR_3	65.0	IMR90p2
73.5	A5	108.6	CALR_3	65.0	IMR90p2
74.0	A5	109.54	CALR_3	65.0	IMR90p2
74.5	A5	109.73	CALR_3	65.0	IMR90p2
75.0	A5	108.73	CALR_3	65.0	IMR90p2
75.5	A5	107.86	CALR_3	65.0	IMR90p2
76.0	A5	107.01	CALR_3	65.0	IMR90p2
76.5	A5	106.51	CALR_3	65.0	IMR90p2
77.0	A5	110.91	CALR_3	65.0	IMR90p2
77.5	A5	133.24	CALR_3	65.0	IMR90p2
78.0	A5	190.05	CALR_3	65.0	IMR90p2
78.5	A5	275.16	CALR_3	65.0	IMR90p2
79.0	A5	365.52	CALR_3	65.0	IMR90p2
79.5	A5	444.33	CALR_3	65.0	IMR90p2
80.0	A5	484.05	CALR_3	65.0	IMR90p2
80.5	A5	450.58	CALR_3	65.0	IMR90p2
81.0	A5	356.12	CALR_3	65.0	IMR90p2
81.5	A5	244.6	CALR_3	65.0	IMR90p2
82.0	A5	140.37	CALR_3	65.0	IMR90p2
82.5	A5	58.13	CALR_3	65.0	IMR90p2
83.0	A5	14.29	CALR_3	65.0	IMR90p2
83.5	A5	3.35	CALR_3	65.0	IMR90p2
84.0	A5	3.57	CALR_3	65.0	IMR90p2
84.5	A5	3.7	CALR_3	65.0	IMR90p2
85.0	A5	3.3	CALR_3	65.0	IMR90p2
85.5	A5	3.29	CALR_3	65.0	IMR90p2
86.0	A5	2.85	CALR_3	65.0	IMR90p2
86.5	A5	2.36	CALR_3	65.0	IMR90p2
87.0	A5	2.48	CALR_3	65.0	IMR90p2
87.5	A5	2.6	CALR_3	65.0	IMR90p2
88.0	A5	2.46	CALR_3	65.0	IMR90p2
88.5	A5	2.45	CALR_3	65.0	IMR90p2
89.0	A5	2.19	CALR_3	65.0	IMR90p2
89.5	A5	1.23	CALR_3	65.0	IMR90p2
90.0	A5	0.67	CALR_3	65.0	IMR90p2
90.5	A5	0.42	CALR_3	65.0	IMR90p2
91.0	A5	0.4	CALR_3	65.0	IMR90p2
91.5	A5	1.05	CALR_3	65.0	IMR90p2
92.0	A5	2.04	CALR_3	65.0	IMR90p2
92.5	A5	2.65	CALR_3	65.0	IMR90p2
93.0	A5	3.15	CALR_3	65.0	IMR90p2
93.5	A5	3.1	CALR_3	65.0	IMR90p2
94.0	A5	2.71	CALR_3	65.0	IMR90p2
94.5	A5	1.81	CALR_3	65.0	IMR90p2
95.0	A5	0.25	CALR_3	65.0	IMR90p2
55.0	B5	13.15	CALR_3	64.5	IMR90p2
55.5	B5	28.49	CALR_3	64.5	IMR90p2
56.0	B5	26.3	CALR_3	64.5	IMR90p2
56.5	B5	26.3	CALR_3	64.5	IMR90p2
57.0	B5	26.3	CALR_3	64.5	IMR90p2
57.5	B5	26.31	CALR_3	64.5	IMR90p2
58.0	B5	26.28	CALR_3	64.5	IMR90p2
58.5	B5	25.73	CALR_3	64.5	IMR90p2
59.0	B5	24.44	CALR_3	64.5	IMR90p2
59.5	B5	23.66	CALR_3	64.5	IMR90p2
60.0	B5	24.28	CALR_3	64.5	IMR90p2
60.5	B5	24.33	CALR_3	64.5	IMR90p2
61.0	B5	24.42	CALR_3	64.5	IMR90p2
61.5	B5	25.7	CALR_3	64.5	IMR90p2
62.0	B5	26.86	CALR_3	64.5	IMR90p2
62.5	B5	28.49	CALR_3	64.5	IMR90p2
63.0	B5	32.25	CALR_3	64.5	IMR90p2
63.5	B5	38.18	CALR_3	64.5	IMR90p2
64.0	B5	46.27	CALR_3	64.5	IMR90p2
64.5	B5	57.58	CALR_3	64.5	IMR90p2
65.0	B5	70.98	CALR_3	64.5	IMR90p2
65.5	B5	84.05	CALR_3	64.5	IMR90p2
66.0	B5	95.16	CALR_3	64.5	IMR90p2
66.5	B5	103.87	CALR_3	64.5	IMR90p2
67.0	B5	108.96	CALR_3	64.5	IMR90p2
67.5	B5	110.26	CALR_3	64.5	IMR90p2
68.0	B5	110.48	CALR_3	64.5	IMR90p2
68.5	B5	110.4	CALR_3	64.5	IMR90p2
69.0	B5	109.47	CALR_3	64.5	IMR90p2
69.5	B5	109.65	CALR_3	64.5	IMR90p2
70.0	B5	111.34	CALR_3	64.5	IMR90p2
70.5	B5	112.33	CALR_3	64.5	IMR90p2
71.0	B5	113.19	CALR_3	64.5	IMR90p2
71.5	B5	114.9	CALR_3	64.5	IMR90p2
72.0	B5	116.04	CALR_3	64.5	IMR90p2
72.5	B5	116.32	CALR_3	64.5	IMR90p2
73.0	B5	116.83	CALR_3	64.5	IMR90p2
73.5	B5	117.21	CALR_3	64.5	IMR90p2
74.0	B5	116.75	CALR_3	64.5	IMR90p2
74.5	B5	115.53	CALR_3	64.5	IMR90p2
75.0	B5	114.27	CALR_3	64.5	IMR90p2
75.5	B5	113.2	CALR_3	64.5	IMR90p2
76.0	B5	112.45	CALR_3	64.5	IMR90p2
76.5	B5	113.15	CALR_3	64.5	IMR90p2
77.0	B5	118.3	CALR_3	64.5	IMR90p2
77.5	B5	142.79	CALR_3	64.5	IMR90p2
78.0	B5	205.05	CALR_3	64.5	IMR90p2
78.5	B5	296.85	CALR_3	64.5	IMR90p2
79.0	B5	393.04	CALR_3	64.5	IMR90p2
79.5	B5	477.38	CALR_3	64.5	IMR90p2
80.0	B5	518.73	CALR_3	64.5	IMR90p2
80.5	B5	480.53	CALR_3	64.5	IMR90p2
81.0	B5	378.41	CALR_3	64.5	IMR90p2
81.5	B5	259.6	CALR_3	64.5	IMR90p2
82.0	B5	148.29	CALR_3	64.5	IMR90p2
82.5	B5	61.09	CALR_3	64.5	IMR90p2
83.0	B5	15.02	CALR_3	64.5	IMR90p2
83.5	B5	2.79	CALR_3	64.5	IMR90p2
84.0	B5	2.66	CALR_3	64.5	IMR90p2
84.5	B5	3.28	CALR_3	64.5	IMR90p2
85.0	B5	3.11	CALR_3	64.5	IMR90p2
85.5	B5	3.34	CALR_3	64.5	IMR90p2
86.0	B5	3.99	CALR_3	64.5	IMR90p2
86.5	B5	3.1	CALR_3	64.5	IMR90p2
87.0	B5	1.81	CALR_3	64.5	IMR90p2
87.5	B5	1.66	CALR_3	64.5	IMR90p2
88.0	B5	1.76	CALR_3	64.5	IMR90p2
88.5	B5	1.54	CALR_3	64.5	IMR90p2
89.0	B5	2.27	CALR_3	64.5	IMR90p2
89.5	B5	3.17	CALR_3	64.5	IMR90p2
90.0	B5	3.07	CALR_3	64.5	IMR90p2
90.5	B5	2.81	CALR_3	64.5	IMR90p2
91.0	B5	2.92	CALR_3	64.5	IMR90p2
91.5	B5	2.76	CALR_3	64.5	IMR90p2
92.0	B5	2.4	CALR_3	64.5	IMR90p2
92.5	B5	2.17	CALR_3	64.5	IMR90p2
93.0	B5	2.17	CALR_3	64.5	IMR90p2
93.5	B5	1.72	CALR_3	64.5	IMR90p2
94.0	B5	1.27	CALR_3	64.5	IMR90p2
94.5	B5	0.65	CALR_3	64.5	IMR90p2
95.0	B5	-0.05	CALR_3	64.5	IMR90p2
55.0	C5	9.71	CALR_3	63.3	IMR90p2
55.5	C5	21.04	CALR_3	63.3	IMR90p2
56.0	C5	19.43	CALR_3	63.3	IMR90p2
56.5	C5	19.43	CALR_3	63.3	IMR90p2
57.0	C5	19.43	CALR_3	63.3	IMR90p2
57.5	C5	19.43	CALR_3	63.3	IMR90p2
58.0	C5	19.42	CALR_3	63.3	IMR90p2
58.5	C5	19.32	CALR_3	63.3	IMR90p2
59.0	C5	20.2	CALR_3	63.3	IMR90p2
59.5	C5	20.84	CALR_3	63.3	IMR90p2
60.0	C5	22.37	CALR_3	63.3	IMR90p2
60.5	C5	24.71	CALR_3	63.3	IMR90p2
61.0	C5	26.41	CALR_3	63.3	IMR90p2
61.5	C5	27.26	CALR_3	63.3	IMR90p2
62.0	C5	28.22	CALR_3	63.3	IMR90p2
62.5	C5	30.97	CALR_3	63.3	IMR90p2
63.0	C5	33.32	CALR_3	63.3	IMR90p2
63.5	C5	36.9	CALR_3	63.3	IMR90p2
64.0	C5	44.45	CALR_3	63.3	IMR90p2
64.5	C5	54.84	CALR_3	63.3	IMR90p2
65.0	C5	66.39	CALR_3	63.3	IMR90p2
65.5	C5	79.98	CALR_3	63.3	IMR90p2
66.0	C5	92.81	CALR_3	63.3	IMR90p2
66.5	C5	101.9	CALR_3	63.3	IMR90p2
67.0	C5	108.26	CALR_3	63.3	IMR90p2
67.5	C5	110.62	CALR_3	63.3	IMR90p2
68.0	C5	110.61	CALR_3	63.3	IMR90p2
68.5	C5	110.73	CALR_3	63.3	IMR90p2
69.0	C5	111.27	CALR_3	63.3	IMR90p2
69.5	C5	112.0	CALR_3	63.3	IMR90p2
70.0	C5	114.43	CALR_3	63.3	IMR90p2
70.5	C5	116.81	CALR_3	63.3	IMR90p2
71.0	C5	117.69	CALR_3	63.3	IMR90p2
71.5	C5	118.26	CALR_3	63.3	IMR90p2
72.0	C5	118.69	CALR_3	63.3	IMR90p2
72.5	C5	118.97	CALR_3	63.3	IMR90p2
73.0	C5	118.73	CALR_3	63.3	IMR90p2
73.5	C5	118.21	CALR_3	63.3	IMR90p2
74.0	C5	118.04	CALR_3	63.3	IMR90p2
74.5	C5	117.75	CALR_3	63.3	IMR90p2
75.0	C5	116.28	CALR_3	63.3	IMR90p2
75.5	C5	115.41	CALR_3	63.3	IMR90p2
76.0	C5	115.8	CALR_3	63.3	IMR90p2
76.5	C5	116.71	CALR_3	63.3	IMR90p2
77.0	C5	121.66	CALR_3	63.3	IMR90p2
77.5	C5	147.91	CALR_3	63.3	IMR90p2
78.0	C5	213.34	CALR_3	63.3	IMR90p2
78.5	C5	308.51	CALR_3	63.3	IMR90p2
79.0	C5	408.47	CALR_3	63.3	IMR90p2
79.5	C5	496.48	CALR_3	63.3	IMR90p2
80.0	C5	539.0	CALR_3	63.3	IMR90p2
80.5	C5	498.39	CALR_3	63.3	IMR90p2
81.0	C5	392.45	CALR_3	63.3	IMR90p2
81.5	C5	269.64	CALR_3	63.3	IMR90p2
82.0	C5	153.99	CALR_3	63.3	IMR90p2
82.5	C5	63.02	CALR_3	63.3	IMR90p2
83.0	C5	15.79	CALR_3	63.3	IMR90p2
83.5	C5	3.73	CALR_3	63.3	IMR90p2
84.0	C5	2.91	CALR_3	63.3	IMR90p2
84.5	C5	2.57	CALR_3	63.3	IMR90p2
85.0	C5	2.69	CALR_3	63.3	IMR90p2
85.5	C5	2.75	CALR_3	63.3	IMR90p2
86.0	C5	2.18	CALR_3	63.3	IMR90p2
86.5	C5	1.88	CALR_3	63.3	IMR90p2
87.0	C5	2.01	CALR_3	63.3	IMR90p2
87.5	C5	1.73	CALR_3	63.3	IMR90p2
88.0	C5	1.73	CALR_3	63.3	IMR90p2
88.5	C5	2.48	CALR_3	63.3	IMR90p2
89.0	C5	2.76	CALR_3	63.3	IMR90p2
89.5	C5	2.55	CALR_3	63.3	IMR90p2
90.0	C5	2.45	CALR_3	63.3	IMR90p2
90.5	C5	2.28	CALR_3	63.3	IMR90p2
91.0	C5	1.79	CALR_3	63.3	IMR90p2
91.5	C5	1.7	CALR_3	63.3	IMR90p2
92.0	C5	1.85	CALR_3	63.3	IMR90p2
92.5	C5	2.19	CALR_3	63.3	IMR90p2
93.0	C5	2.38	CALR_3	63.3	IMR90p2
93.5	C5	3.09	CALR_3	63.3	IMR90p2
94.0	C5	3.55	CALR_3	63.3	IMR90p2
94.5	C5	5.2	CALR_3	63.3	IMR90p2
95.0	C5	3.12	CALR_3	63.3	IMR90p2
55.0	D5	8.85	CALR_3	61.4	IMR90p2
55.5	D5	19.17	CALR_3	61.4	IMR90p2
56.0	D5	17.69	CALR_3	61.4	IMR90p2
56.5	D5	17.69	CALR_3	61.4	IMR90p2
57.0	D5	17.69	CALR_3	61.4	IMR90p2
57.5	D5	17.62	CALR_3	61.4	IMR90p2
58.0	D5	18.05	CALR_3	61.4	IMR90p2
58.5	D5	19.06	CALR_3	61.4	IMR90p2
59.0	D5	19.57	CALR_3	61.4	IMR90p2
59.5	D5	19.75	CALR_3	61.4	IMR90p2
60.0	D5	20.48	CALR_3	61.4	IMR90p2
60.5	D5	21.82	CALR_3	61.4	IMR90p2
61.0	D5	22.9	CALR_3	61.4	IMR90p2
61.5	D5	23.59	CALR_3	61.4	IMR90p2
62.0	D5	24.93	CALR_3	61.4	IMR90p2
62.5	D5	26.68	CALR_3	61.4	IMR90p2
63.0	D5	28.86	CALR_3	61.4	IMR90p2
63.5	D5	32.75	CALR_3	61.4	IMR90p2
64.0	D5	39.01	CALR_3	61.4	IMR90p2
64.5	D5	47.77	CALR_3	61.4	IMR90p2
65.0	D5	59.22	CALR_3	61.4	IMR90p2
65.5	D5	71.97	CALR_3	61.4	IMR90p2
66.0	D5	83.7	CALR_3	61.4	IMR90p2
66.5	D5	94.05	CALR_3	61.4	IMR90p2
67.0	D5	101.93	CALR_3	61.4	IMR90p2
67.5	D5	106.6	CALR_3	61.4	IMR90p2
68.0	D5	108.68	CALR_3	61.4	IMR90p2
68.5	D5	109.87	CALR_3	61.4	IMR90p2
69.0	D5	110.73	CALR_3	61.4	IMR90p2
69.5	D5	111.11	CALR_3	61.4	IMR90p2
70.0	D5	111.36	CALR_3	61.4	IMR90p2
70.5	D5	112.63	CALR_3	61.4	IMR90p2
71.0	D5	114.49	CALR_3	61.4	IMR90p2
71.5	D5	115.62	CALR_3	61.4	IMR90p2
72.0	D5	116.6	CALR_3	61.4	IMR90p2
72.5	D5	118.09	CALR_3	61.4	IMR90p2
73.0	D5	118.77	CALR_3	61.4	IMR90p2
73.5	D5	118.35	CALR_3	61.4	IMR90p2
74.0	D5	118.29	CALR_3	61.4	IMR90p2
74.5	D5	118.3	CALR_3	61.4	IMR90p2
75.0	D5	117.24	CALR_3	61.4	IMR90p2
75.5	D5	116.13	CALR_3	61.4	IMR90p2
76.0	D5	115.96	CALR_3	61.4	IMR90p2
76.5	D5	115.78	CALR_3	61.4	IMR90p2
77.0	D5	119.15	CALR_3	61.4	IMR90p2
77.5	D5	141.35	CALR_3	61.4	IMR90p2
78.0	D5	200.63	CALR_3	61.4	IMR90p2
78.5	D5	290.86	CALR_3	61.4	IMR90p2
79.0	D5	387.76	CALR_3	61.4	IMR90p2
79.5	D5	473.45	CALR_3	61.4	IMR90p2
80.0	D5	519.38	CALR_3	61.4	IMR90p2
80.5	D5	487.71	CALR_3	61.4	IMR90p2
81.0	D5	388.59	CALR_3	61.4	IMR90p2
81.5	D5	270.47	CALR_3	61.4	IMR90p2
82.0	D5	159.77	CALR_3	61.4	IMR90p2
82.5	D5	70.38	CALR_3	61.4	IMR90p2
83.0	D5	21.17	CALR_3	61.4	IMR90p2
83.5	D5	7.76	CALR_3	61.4	IMR90p2
84.0	D5	6.33	CALR_3	61.4	IMR90p2
84.5	D5	5.32	CALR_3	61.4	IMR90p2
85.0	D5	4.83	CALR_3	61.4	IMR90p2
85.5	D5	4.58	CALR_3	61.4	IMR90p2
86.0	D5	4.66	CALR_3	61.4	IMR90p2
86.5	D5	5.26	CALR_3	61.4	IMR90p2
87.0	D5	5.68	CALR_3	61.4	IMR90p2
87.5	D5	5.91	CALR_3	61.4	IMR90p2
88.0	D5	6.34	CALR_3	61.4	IMR90p2
88.5	D5	6.56	CALR_3	61.4	IMR90p2
89.0	D5	6.34	CALR_3	61.4	IMR90p2
89.5	D5	6.07	CALR_3	61.4	IMR90p2
90.0	D5	5.83	CALR_3	61.4	IMR90p2
90.5	D5	6.13	CALR_3	61.4	IMR90p2
91.0	D5	6.97	CALR_3	61.4	IMR90p2
91.5	D5	7.97	CALR_3	61.4	IMR90p2
92.0	D5	9.08	CALR_3	61.4	IMR90p2
92.5	D5	10.02	CALR_3	61.4	IMR90p2
93.0	D5	10.15	CALR_3	61.4	IMR90p2
93.5	D5	9.38	CALR_3	61.4	IMR90p2
94.0	D5	9.02	CALR_3	61.4	IMR90p2
94.5	D5	8.31	CALR_3	61.4	IMR90p2
95.0	D5	3.17	CALR_3	61.4	IMR90p2
55.0	E5	6.41	CALR_3	59.0	IMR90p2
55.5	E5	13.88	CALR_3	59.0	IMR90p2
56.0	E5	12.82	CALR_3	59.0	IMR90p2
56.5	E5	12.82	CALR_3	59.0	IMR90p2
57.0	E5	12.82	CALR_3	59.0	IMR90p2
57.5	E5	12.62	CALR_3	59.0	IMR90p2
58.0	E5	13.97	CALR_3	59.0	IMR90p2
58.5	E5	15.33	CALR_3	59.0	IMR90p2
59.0	E5	16.33	CALR_3	59.0	IMR90p2
59.5	E5	18.23	CALR_3	59.0	IMR90p2
60.0	E5	19.6	CALR_3	59.0	IMR90p2
60.5	E5	19.36	CALR_3	59.0	IMR90p2
61.0	E5	20.46	CALR_3	59.0	IMR90p2
61.5	E5	22.62	CALR_3	59.0	IMR90p2
62.0	E5	23.1	CALR_3	59.0	IMR90p2
62.5	E5	24.49	CALR_3	59.0	IMR90p2
63.0	E5	28.59	CALR_3	59.0	IMR90p2
63.5	E5	32.25	CALR_3	59.0	IMR90p2
64.0	E5	36.89	CALR_3	59.0	IMR90p2
64.5	E5	45.69	CALR_3	59.0	IMR90p2
65.0	E5	55.76	CALR_3	59.0	IMR90p2
65.5	E5	65.88	CALR_3	59.0	IMR90p2
66.0	E5	77.69	CALR_3	59.0	IMR90p2
66.5	E5	87.97	CALR_3	59.0	IMR90p2
67.0	E5	94.19	CALR_3	59.0	IMR90p2
67.5	E5	98.78	CALR_3	59.0	IMR90p2
68.0	E5	101.49	CALR_3	59.0	IMR90p2
68.5	E5	101.49	CALR_3	59.0	IMR90p2
69.0	E5	100.37	CALR_3	59.0	IMR90p2
69.5	E5	99.58	CALR_3	59.0	IMR90p2
70.0	E5	98.87	CALR_3	59.0	IMR90p2
70.5	E5	98.67	CALR_3	59.0	IMR90p2
71.0	E5	99.23	CALR_3	59.0	IMR90p2
71.5	E5	101.06	CALR_3	59.0	IMR90p2
72.0	E5	102.95	CALR_3	59.0	IMR90p2
72.5	E5	104.3	CALR_3	59.0	IMR90p2
73.0	E5	105.15	CALR_3	59.0	IMR90p2
73.5	E5	105.34	CALR_3	59.0	IMR90p2
74.0	E5	104.62	CALR_3	59.0	IMR90p2
74.5	E5	104.04	CALR_3	59.0	IMR90p2
75.0	E5	103.98	CALR_3	59.0	IMR90p2
75.5	E5	103.48	CALR_3	59.0	IMR90p2
76.0	E5	102.96	CALR_3	59.0	IMR90p2
76.5	E5	103.28	CALR_3	59.0	IMR90p2
77.0	E5	107.15	CALR_3	59.0	IMR90p2
77.5	E5	128.14	CALR_3	59.0	IMR90p2
78.0	E5	183.22	CALR_3	59.0	IMR90p2
78.5	E5	262.78	CALR_3	59.0	IMR90p2
79.0	E5	344.0	CALR_3	59.0	IMR90p2
79.5	E5	413.92	CALR_3	59.0	IMR90p2
80.0	E5	444.99	CALR_3	59.0	IMR90p2
80.5	E5	405.0	CALR_3	59.0	IMR90p2
81.0	E5	313.29	CALR_3	59.0	IMR90p2
81.5	E5	212.41	CALR_3	59.0	IMR90p2
82.0	E5	118.83	CALR_3	59.0	IMR90p2
82.5	E5	46.31	CALR_3	59.0	IMR90p2
83.0	E5	11.12	CALR_3	59.0	IMR90p2
83.5	E5	3.7	CALR_3	59.0	IMR90p2
84.0	E5	2.97	CALR_3	59.0	IMR90p2
84.5	E5	2.53	CALR_3	59.0	IMR90p2
85.0	E5	2.79	CALR_3	59.0	IMR90p2
85.5	E5	3.12	CALR_3	59.0	IMR90p2
86.0	E5	3.05	CALR_3	59.0	IMR90p2
86.5	E5	3.27	CALR_3	59.0	IMR90p2
87.0	E5	3.16	CALR_3	59.0	IMR90p2
87.5	E5	2.56	CALR_3	59.0	IMR90p2
88.0	E5	2.04	CALR_3	59.0	IMR90p2
88.5	E5	1.62	CALR_3	59.0	IMR90p2
89.0	E5	1.05	CALR_3	59.0	IMR90p2
89.5	E5	1.22	CALR_3	59.0	IMR90p2
90.0	E5	1.58	CALR_3	59.0	IMR90p2
90.5	E5	1.91	CALR_3	59.0	IMR90p2
91.0	E5	2.34	CALR_3	59.0	IMR90p2
91.5	E5	2.71	CALR_3	59.0	IMR90p2
92.0	E5	2.96	CALR_3	59.0	IMR90p2
92.5	E5	2.62	CALR_3	59.0	IMR90p2
93.0	E5	2.17	CALR_3	59.0	IMR90p2
93.5	E5	0.98	CALR_3	59.0	IMR90p2
94.0	E5	0.21	CALR_3	59.0	IMR90p2
94.5	E5	-2.37	CALR_3	59.0	IMR90p2
95.0	E5	-2.3	CALR_3	59.0	IMR90p2
55.0	F5	3.87	CALR_3	57.0	IMR90p2
55.5	F5	8.38	CALR_3	57.0	IMR90p2
56.0	F5	7.73	CALR_3	57.0	IMR90p2
56.5	F5	7.73	CALR_3	57.0	IMR90p2
57.0	F5	7.73	CALR_3	57.0	IMR90p2
57.5	F5	7.49	CALR_3	57.0	IMR90p2
58.0	F5	8.92	CALR_3	57.0	IMR90p2
58.5	F5	12.07	CALR_3	57.0	IMR90p2
59.0	F5	15.04	CALR_3	57.0	IMR90p2
59.5	F5	17.33	CALR_3	57.0	IMR90p2
60.0	F5	19.26	CALR_3	57.0	IMR90p2
60.5	F5	21.35	CALR_3	57.0	IMR90p2
61.0	F5	23.25	CALR_3	57.0	IMR90p2
61.5	F5	24.4	CALR_3	57.0	IMR90p2
62.0	F5	25.01	CALR_3	57.0	IMR90p2
62.5	F5	26.54	CALR_3	57.0	IMR90p2
63.0	F5	28.29	CALR_3	57.0	IMR90p2
63.5	F5	30.04	CALR_3	57.0	IMR90p2
64.0	F5	33.57	CALR_3	57.0	IMR90p2
64.5	F5	40.27	CALR_3	57.0	IMR90p2
65.0	F5	49.14	CALR_3	57.0	IMR90p2
65.5	F5	59.29	CALR_3	57.0	IMR90p2
66.0	F5	70.29	CALR_3	57.0	IMR90p2
66.5	F5	80.59	CALR_3	57.0	IMR90p2
67.0	F5	88.41	CALR_3	57.0	IMR90p2
67.5	F5	93.5	CALR_3	57.0	IMR90p2
68.0	F5	96.73	CALR_3	57.0	IMR90p2
68.5	F5	98.23	CALR_3	57.0	IMR90p2
69.0	F5	98.6	CALR_3	57.0	IMR90p2
69.5	F5	98.45	CALR_3	57.0	IMR90p2
70.0	F5	98.13	CALR_3	57.0	IMR90p2
70.5	F5	97.71	CALR_3	57.0	IMR90p2
71.0	F5	97.61	CALR_3	57.0	IMR90p2
71.5	F5	97.94	CALR_3	57.0	IMR90p2
72.0	F5	98.95	CALR_3	57.0	IMR90p2
72.5	F5	99.96	CALR_3	57.0	IMR90p2
73.0	F5	101.0	CALR_3	57.0	IMR90p2
73.5	F5	101.96	CALR_3	57.0	IMR90p2
74.0	F5	102.1	CALR_3	57.0	IMR90p2
74.5	F5	101.87	CALR_3	57.0	IMR90p2
75.0	F5	101.55	CALR_3	57.0	IMR90p2
75.5	F5	101.05	CALR_3	57.0	IMR90p2
76.0	F5	100.43	CALR_3	57.0	IMR90p2
76.5	F5	100.91	CALR_3	57.0	IMR90p2
77.0	F5	103.74	CALR_3	57.0	IMR90p2
77.5	F5	119.98	CALR_3	57.0	IMR90p2
78.0	F5	168.14	CALR_3	57.0	IMR90p2
78.5	F5	244.73	CALR_3	57.0	IMR90p2
79.0	F5	327.35	CALR_3	57.0	IMR90p2
79.5	F5	401.37	CALR_3	57.0	IMR90p2
80.0	F5	444.94	CALR_3	57.0	IMR90p2
80.5	F5	421.53	CALR_3	57.0	IMR90p2
81.0	F5	337.03	CALR_3	57.0	IMR90p2
81.5	F5	235.24	CALR_3	57.0	IMR90p2
82.0	F5	138.97	CALR_3	57.0	IMR90p2
82.5	F5	59.69	CALR_3	57.0	IMR90p2
83.0	F5	15.6	CALR_3	57.0	IMR90p2
83.5	F5	4.45	CALR_3	57.0	IMR90p2
84.0	F5	3.46	CALR_3	57.0	IMR90p2
84.5	F5	3.01	CALR_3	57.0	IMR90p2
85.0	F5	2.93	CALR_3	57.0	IMR90p2
85.5	F5	2.46	CALR_3	57.0	IMR90p2
86.0	F5	2.05	CALR_3	57.0	IMR90p2
86.5	F5	2.36	CALR_3	57.0	IMR90p2
87.0	F5	2.32	CALR_3	57.0	IMR90p2
87.5	F5	2.12	CALR_3	57.0	IMR90p2
88.0	F5	2.77	CALR_3	57.0	IMR90p2
88.5	F5	2.43	CALR_3	57.0	IMR90p2
89.0	F5	1.5	CALR_3	57.0	IMR90p2
89.5	F5	1.63	CALR_3	57.0	IMR90p2
90.0	F5	1.84	CALR_3	57.0	IMR90p2
90.5	F5	1.37	CALR_3	57.0	IMR90p2
91.0	F5	1.56	CALR_3	57.0	IMR90p2
91.5	F5	2.4	CALR_3	57.0	IMR90p2
92.0	F5	2.4	CALR_3	57.0	IMR90p2
92.5	F5	2.05	CALR_3	57.0	IMR90p2
93.0	F5	2.25	CALR_3	57.0	IMR90p2
93.5	F5	2.91	CALR_3	57.0	IMR90p2
94.0	F5	2.81	CALR_3	57.0	IMR90p2
94.5	F5	4.13	CALR_3	57.0	IMR90p2
95.0	F5	2.59	CALR_3	57.0	IMR90p2
55.0	G5	1.98	CALR_3	55.7	IMR90p2
55.5	G5	4.29	CALR_3	55.7	IMR90p2
56.0	G5	3.96	CALR_3	55.7	IMR90p2
56.5	G5	3.96	CALR_3	55.7	IMR90p2
57.0	G5	3.96	CALR_3	55.7	IMR90p2
57.5	G5	3.64	CALR_3	55.7	IMR90p2
58.0	G5	5.59	CALR_3	55.7	IMR90p2
58.5	G5	9.35	CALR_3	55.7	IMR90p2
59.0	G5	11.85	CALR_3	55.7	IMR90p2
59.5	G5	14.24	CALR_3	55.7	IMR90p2
60.0	G5	17.53	CALR_3	55.7	IMR90p2
60.5	G5	20.71	CALR_3	55.7	IMR90p2
61.0	G5	22.63	CALR_3	55.7	IMR90p2
61.5	G5	24.24	CALR_3	55.7	IMR90p2
62.0	G5	26.13	CALR_3	55.7	IMR90p2
62.5	G5	27.02	CALR_3	55.7	IMR90p2
63.0	G5	26.96	CALR_3	55.7	IMR90p2
63.5	G5	27.58	CALR_3	55.7	IMR90p2
64.0	G5	30.57	CALR_3	55.7	IMR90p2
64.5	G5	34.91	CALR_3	55.7	IMR90p2
65.0	G5	41.32	CALR_3	55.7	IMR90p2
65.5	G5	51.02	CALR_3	55.7	IMR90p2
66.0	G5	62.95	CALR_3	55.7	IMR90p2
66.5	G5	73.85	CALR_3	55.7	IMR90p2
67.0	G5	83.1	CALR_3	55.7	IMR90p2
67.5	G5	90.57	CALR_3	55.7	IMR90p2
68.0	G5	95.17	CALR_3	55.7	IMR90p2
68.5	G5	97.05	CALR_3	55.7	IMR90p2
69.0	G5	97.05	CALR_3	55.7	IMR90p2
69.5	G5	96.24	CALR_3	55.7	IMR90p2
70.0	G5	94.78	CALR_3	55.7	IMR90p2
70.5	G5	93.47	CALR_3	55.7	IMR90p2
71.0	G5	92.47	CALR_3	55.7	IMR90p2
71.5	G5	91.78	CALR_3	55.7	IMR90p2
72.0	G5	91.3	CALR_3	55.7	IMR90p2
72.5	G5	91.86	CALR_3	55.7	IMR90p2
73.0	G5	93.13	CALR_3	55.7	IMR90p2
73.5	G5	94.34	CALR_3	55.7	IMR90p2
74.0	G5	95.94	CALR_3	55.7	IMR90p2
74.5	G5	97.72	CALR_3	55.7	IMR90p2
75.0	G5	98.41	CALR_3	55.7	IMR90p2
75.5	G5	98.2	CALR_3	55.7	IMR90p2
76.0	G5	97.37	CALR_3	55.7	IMR90p2
76.5	G5	96.58	CALR_3	55.7	IMR90p2
77.0	G5	98.12	CALR_3	55.7	IMR90p2
77.5	G5	111.17	CALR_3	55.7	IMR90p2
78.0	G5	153.25	CALR_3	55.7	IMR90p2
78.5	G5	224.24	CALR_3	55.7	IMR90p2
79.0	G5	301.45	CALR_3	55.7	IMR90p2
79.5	G5	370.49	CALR_3	55.7	IMR90p2
80.0	G5	413.37	CALR_3	55.7	IMR90p2
80.5	G5	394.93	CALR_3	55.7	IMR90p2
81.0	G5	316.69	CALR_3	55.7	IMR90p2
81.5	G5	221.24	CALR_3	55.7	IMR90p2
82.0	G5	131.73	CALR_3	55.7	IMR90p2
82.5	G5	57.04	CALR_3	55.7	IMR90p2
83.0	G5	14.31	CALR_3	55.7	IMR90p2
83.5	G5	3.12	CALR_3	55.7	IMR90p2
84.0	G5	2.78	CALR_3	55.7	IMR90p2
84.5	G5	2.08	CALR_3	55.7	IMR90p2
85.0	G5	1.72	CALR_3	55.7	IMR90p2
85.5	G5	2.0	CALR_3	55.7	IMR90p2
86.0	G5	2.26	CALR_3	55.7	IMR90p2
86.5	G5	2.47	CALR_3	55.7	IMR90p2
87.0	G5	2.79	CALR_3	55.7	IMR90p2
87.5	G5	2.83	CALR_3	55.7	IMR90p2
88.0	G5	2.81	CALR_3	55.7	IMR90p2
88.5	G5	2.3	CALR_3	55.7	IMR90p2
89.0	G5	1.71	CALR_3	55.7	IMR90p2
89.5	G5	1.59	CALR_3	55.7	IMR90p2
90.0	G5	1.4	CALR_3	55.7	IMR90p2
90.5	G5	1.12	CALR_3	55.7	IMR90p2
91.0	G5	1.82	CALR_3	55.7	IMR90p2
91.5	G5	2.4	CALR_3	55.7	IMR90p2
92.0	G5	2.25	CALR_3	55.7	IMR90p2
92.5	G5	2.55	CALR_3	55.7	IMR90p2
93.0	G5	2.42	CALR_3	55.7	IMR90p2
93.5	G5	1.82	CALR_3	55.7	IMR90p2
94.0	G5	1.49	CALR_3	55.7	IMR90p2
94.5	G5	1.59	CALR_3	55.7	IMR90p2
95.0	G5	0.63	CALR_3	55.7	IMR90p2
55.0	H5	1.01	CALR_3	55.0	IMR90p2
55.5	H5	2.18	CALR_3	55.0	IMR90p2
56.0	H5	2.01	CALR_3	55.0	IMR90p2
56.5	H5	2.01	CALR_3	55.0	IMR90p2
57.0	H5	2.01	CALR_3	55.0	IMR90p2
57.5	H5	1.64	CALR_3	55.0	IMR90p2
58.0	H5	3.83	CALR_3	55.0	IMR90p2
58.5	H5	9.13	CALR_3	55.0	IMR90p2
59.0	H5	13.87	CALR_3	55.0	IMR90p2
59.5	H5	17.82	CALR_3	55.0	IMR90p2
60.0	H5	21.76	CALR_3	55.0	IMR90p2
60.5	H5	24.9	CALR_3	55.0	IMR90p2
61.0	H5	26.96	CALR_3	55.0	IMR90p2
61.5	H5	28.8	CALR_3	55.0	IMR90p2
62.0	H5	30.43	CALR_3	55.0	IMR90p2
62.5	H5	31.48	CALR_3	55.0	IMR90p2
63.0	H5	33.2	CALR_3	55.0	IMR90p2
63.5	H5	34.86	CALR_3	55.0	IMR90p2
64.0	H5	35.5	CALR_3	55.0	IMR90p2
64.5	H5	37.69	CALR_3	55.0	IMR90p2
65.0	H5	41.66	CALR_3	55.0	IMR90p2
65.5	H5	46.24	CALR_3	55.0	IMR90p2
66.0	H5	53.39	CALR_3	55.0	IMR90p2
66.5	H5	63.79	CALR_3	55.0	IMR90p2
67.0	H5	73.34	CALR_3	55.0	IMR90p2
67.5	H5	80.78	CALR_3	55.0	IMR90p2
68.0	H5	86.97	CALR_3	55.0	IMR90p2
68.5	H5	90.37	CALR_3	55.0	IMR90p2
69.0	H5	90.58	CALR_3	55.0	IMR90p2
69.5	H5	89.77	CALR_3	55.0	IMR90p2
70.0	H5	89.2	CALR_3	55.0	IMR90p2
70.5	H5	88.42	CALR_3	55.0	IMR90p2
71.0	H5	88.03	CALR_3	55.0	IMR90p2
71.5	H5	87.6	CALR_3	55.0	IMR90p2
72.0	H5	87.05	CALR_3	55.0	IMR90p2
72.5	H5	87.2	CALR_3	55.0	IMR90p2
73.0	H5	87.92	CALR_3	55.0	IMR90p2
73.5	H5	88.4	CALR_3	55.0	IMR90p2
74.0	H5	89.03	CALR_3	55.0	IMR90p2
74.5	H5	90.06	CALR_3	55.0	IMR90p2
75.0	H5	90.38	CALR_3	55.0	IMR90p2
75.5	H5	90.12	CALR_3	55.0	IMR90p2
76.0	H5	89.61	CALR_3	55.0	IMR90p2
76.5	H5	89.77	CALR_3	55.0	IMR90p2
77.0	H5	91.53	CALR_3	55.0	IMR90p2
77.5	H5	101.74	CALR_3	55.0	IMR90p2
78.0	H5	137.18	CALR_3	55.0	IMR90p2
78.5	H5	200.13	CALR_3	55.0	IMR90p2
79.0	H5	270.6	CALR_3	55.0	IMR90p2
79.5	H5	334.94	CALR_3	55.0	IMR90p2
80.0	H5	378.35	CALR_3	55.0	IMR90p2
80.5	H5	368.04	CALR_3	55.0	IMR90p2
81.0	H5	300.19	CALR_3	55.0	IMR90p2
81.5	H5	212.54	CALR_3	55.0	IMR90p2
82.0	H5	128.83	CALR_3	55.0	IMR90p2
82.5	H5	57.79	CALR_3	55.0	IMR90p2
83.0	H5	15.39	CALR_3	55.0	IMR90p2
83.5	H5	3.39	CALR_3	55.0	IMR90p2
84.0	H5	3.31	CALR_3	55.0	IMR90p2
84.5	H5	3.37	CALR_3	55.0	IMR90p2
85.0	H5	2.89	CALR_3	55.0	IMR90p2
85.5	H5	2.4	CALR_3	55.0	IMR90p2
86.0	H5	1.92	CALR_3	55.0	IMR90p2
86.5	H5	1.31	CALR_3	55.0	IMR90p2
87.0	H5	1.35	CALR_3	55.0	IMR90p2
87.5	H5	1.79	CALR_3	55.0	IMR90p2
88.0	H5	1.92	CALR_3	55.0	IMR90p2
88.5	H5	2.02	CALR_3	55.0	IMR90p2
89.0	H5	2.15	CALR_3	55.0	IMR90p2
89.5	H5	2.11	CALR_3	55.0	IMR90p2
90.0	H5	2.06	CALR_3	55.0	IMR90p2
90.5	H5	1.92	CALR_3	55.0	IMR90p2
91.0	H5	1.88	CALR_3	55.0	IMR90p2
91.5	H5	1.93	CALR_3	55.0	IMR90p2
92.0	H5	1.6	CALR_3	55.0	IMR90p2
92.5	H5	1.39	CALR_3	55.0	IMR90p2
93.0	H5	1.74	CALR_3	55.0	IMR90p2
93.5	H5	2.32	CALR_3	55.0	IMR90p2
94.0	H5	2.64	CALR_3	55.0	IMR90p2
94.5	H5	4.12	CALR_3	55.0	IMR90p2
95.0	H5	2.48	CALR_3	55.0	IMR90p2
55.0	A5	17.4087203732676	CALR_3	65.0	IMR90p8
55.5	A5	37.7188941420801	CALR_3	65.0	IMR90p8
56.0	A5	34.8174407465355	CALR_3	65.0	IMR90p8
56.5	A5	34.8174407465359	CALR_3	65.0	IMR90p8
57.0	A5	34.8174407465353	CALR_3	65.0	IMR90p8
57.5	A5	34.8373752180222	CALR_3	65.0	IMR90p8
58.0	A5	34.790908727269	CALR_3	65.0	IMR90p8
58.5	A5	34.0134018666408	CALR_3	65.0	IMR90p8
59.0	A5	33.3093542754145	CALR_3	65.0	IMR90p8
59.5	A5	33.1783804943385	CALR_3	65.0	IMR90p8
60.0	A5	32.8363675676435	CALR_3	65.0	IMR90p8
60.5	A5	32.6798111321407	CALR_3	65.0	IMR90p8
61.0	A5	32.6490649165858	CALR_3	65.0	IMR90p8
61.5	A5	33.1483460941137	CALR_3	65.0	IMR90p8
62.0	A5	33.9048421418394	CALR_3	65.0	IMR90p8
62.5	A5	34.5089785616109	CALR_3	65.0	IMR90p8
63.0	A5	35.821323265185	CALR_3	65.0	IMR90p8
63.5	A5	39.4453914283707	CALR_3	65.0	IMR90p8
64.0	A5	46.0257119122085	CALR_3	65.0	IMR90p8
64.5	A5	54.5904127780632	CALR_3	65.0	IMR90p8
65.0	A5	65.500778328885	CALR_3	65.0	IMR90p8
65.5	A5	78.1794392149501	CALR_3	65.0	IMR90p8
66.0	A5	89.9677032388747	CALR_3	65.0	IMR90p8
66.5	A5	97.3935660695847	CALR_3	65.0	IMR90p8
67.0	A5	102.475994976993	CALR_3	65.0	IMR90p8
67.5	A5	106.459713700879	CALR_3	65.0	IMR90p8
68.0	A5	107.487547014952	CALR_3	65.0	IMR90p8
68.5	A5	106.87667589403	CALR_3	65.0	IMR90p8
69.0	A5	107.423672472822	CALR_3	65.0	IMR90p8
69.5	A5	108.358287586063	CALR_3	65.0	IMR90p8
70.0	A5	108.419453238055	CALR_3	65.0	IMR90p8
70.5	A5	109.211700036594	CALR_3	65.0	IMR90p8
71.0	A5	110.521321025282	CALR_3	65.0	IMR90p8
71.5	A5	111.809419737291	CALR_3	65.0	IMR90p8
72.0	A5	113.125375941379	CALR_3	65.0	IMR90p8
72.5	A5	113.967724613269	CALR_3	65.0	IMR90p8
73.0	A5	114.04489110817	CALR_3	65.0	IMR90p8
73.5	A5	114.349998283715	CALR_3	65.0	IMR90p8
74.0	A5	113.89737956963	CALR_3	65.0	IMR90p8
74.5	A5	111.964373144702	CALR_3	65.0	IMR90p8
75.0	A5	110.371199495969	CALR_3	65.0	IMR90p8
75.5	A5	109.770387437538	CALR_3	65.0	IMR90p8
76.0	A5	108.447546868458	CALR_3	65.0	IMR90p8
76.5	A5	108.327872393729	CALR_3	65.0	IMR90p8
77.0	A5	112.90318771557	CALR_3	65.0	IMR90p8
77.5	A5	130.027465508694	CALR_3	65.0	IMR90p8
78.0	A5	179.318280267782	CALR_3	65.0	IMR90p8
78.5	A5	264.229630767174	CALR_3	65.0	IMR90p8
79.0	A5	360.106627549842	CALR_3	65.0	IMR90p8
79.5	A5	446.258460339102	CALR_3	65.0	IMR90p8
80.0	A5	502.511845031283	CALR_3	65.0	IMR90p8
80.5	A5	488.972463764763	CALR_3	65.0	IMR90p8
81.0	A5	400.840967773466	CALR_3	65.0	IMR90p8
81.5	A5	284.822462672689	CALR_3	65.0	IMR90p8
82.0	A5	173.385423589758	CALR_3	65.0	IMR90p8
82.5	A5	79.3122189233099	CALR_3	65.0	IMR90p8
83.0	A5	22.2620718418859	CALR_3	65.0	IMR90p8
83.5	A5	4.41996071256676	CALR_3	65.0	IMR90p8
84.0	A5	2.60084267982444	CALR_3	65.0	IMR90p8
84.5	A5	2.4444467438571	CALR_3	65.0	IMR90p8
85.0	A5	2.40988241178019	CALR_3	65.0	IMR90p8
85.5	A5	2.04373135391035	CALR_3	65.0	IMR90p8
86.0	A5	1.5591819738475	CALR_3	65.0	IMR90p8
86.5	A5	1.90122945016316	CALR_3	65.0	IMR90p8
87.0	A5	1.97728918945785	CALR_3	65.0	IMR90p8
87.5	A5	1.78332657453961	CALR_3	65.0	IMR90p8
88.0	A5	1.98670456429608	CALR_3	65.0	IMR90p8
88.5	A5	2.68405469100207	CALR_3	65.0	IMR90p8
89.0	A5	2.70408209683586	CALR_3	65.0	IMR90p8
89.5	A5	2.37904889596189	CALR_3	65.0	IMR90p8
90.0	A5	2.36822606826496	CALR_3	65.0	IMR90p8
90.5	A5	2.47109926402658	CALR_3	65.0	IMR90p8
91.0	A5	2.12528067246564	CALR_3	65.0	IMR90p8
91.5	A5	1.77808450699246	CALR_3	65.0	IMR90p8
92.0	A5	2.11861669833439	CALR_3	65.0	IMR90p8
92.5	A5	2.01032055964896	CALR_3	65.0	IMR90p8
93.0	A5	1.65216523685439	CALR_3	65.0	IMR90p8
93.5	A5	2.04800002059409	CALR_3	65.0	IMR90p8
94.0	A5	2.20048736563382	CALR_3	65.0	IMR90p8
94.5	A5	3.29472288709127	CALR_3	65.0	IMR90p8
95.0	A5	2.15915443660566	CALR_3	65.0	IMR90p8
55.0	B5	14.9885642271549	CALR_3	64.5	IMR90p8
55.5	B5	32.4752224921705	CALR_3	64.5	IMR90p8
56.0	B5	29.9771284543112	CALR_3	64.5	IMR90p8
56.5	B5	29.9771284543007	CALR_3	64.5	IMR90p8
57.0	B5	29.977128454377	CALR_3	64.5	IMR90p8
57.5	B5	29.979185423382	CALR_3	64.5	IMR90p8
58.0	B5	30.0440978264614	CALR_3	64.5	IMR90p8
58.5	B5	29.4237377094764	CALR_3	64.5	IMR90p8
59.0	B5	29.2089273972531	CALR_3	64.5	IMR90p8
59.5	B5	29.7755951013964	CALR_3	64.5	IMR90p8
60.0	B5	29.7796795448538	CALR_3	64.5	IMR90p8
60.5	B5	29.5085413988085	CALR_3	64.5	IMR90p8
61.0	B5	29.7616044402662	CALR_3	64.5	IMR90p8
61.5	B5	30.3479208402657	CALR_3	64.5	IMR90p8
62.0	B5	31.2211977861477	CALR_3	64.5	IMR90p8
62.5	B5	33.2334614979982	CALR_3	64.5	IMR90p8
63.0	B5	36.4142931425434	CALR_3	64.5	IMR90p8
63.5	B5	41.0763707221141	CALR_3	64.5	IMR90p8
64.0	B5	48.3102144671684	CALR_3	64.5	IMR90p8
64.5	B5	58.0601436600351	CALR_3	64.5	IMR90p8
65.0	B5	69.2061545796996	CALR_3	64.5	IMR90p8
65.5	B5	81.4090457674513	CALR_3	64.5	IMR90p8
66.0	B5	93.0477097893113	CALR_3	64.5	IMR90p8
66.5	B5	100.9132840595	CALR_3	64.5	IMR90p8
67.0	B5	105.747836956276	CALR_3	64.5	IMR90p8
67.5	B5	108.731780835459	CALR_3	64.5	IMR90p8
68.0	B5	108.87363225429	CALR_3	64.5	IMR90p8
68.5	B5	108.172724475584	CALR_3	64.5	IMR90p8
69.0	B5	108.584177119697	CALR_3	64.5	IMR90p8
69.5	B5	109.153663631043	CALR_3	64.5	IMR90p8
70.0	B5	109.919410188458	CALR_3	64.5	IMR90p8
70.5	B5	112.05511421195	CALR_3	64.5	IMR90p8
71.0	B5	113.598270072936	CALR_3	64.5	IMR90p8
71.5	B5	114.801061297885	CALR_3	64.5	IMR90p8
72.0	B5	116.421450678163	CALR_3	64.5	IMR90p8
72.5	B5	117.160083409639	CALR_3	64.5	IMR90p8
73.0	B5	116.510421683054	CALR_3	64.5	IMR90p8
73.5	B5	115.909090395879	CALR_3	64.5	IMR90p8
74.0	B5	115.418971180497	CALR_3	64.5	IMR90p8
74.5	B5	114.065205720606	CALR_3	64.5	IMR90p8
75.0	B5	112.727052486591	CALR_3	64.5	IMR90p8
75.5	B5	111.922223388107	CALR_3	64.5	IMR90p8
76.0	B5	111.480569285093	CALR_3	64.5	IMR90p8
76.5	B5	111.88616041064	CALR_3	64.5	IMR90p8
77.0	B5	116.288287271764	CALR_3	64.5	IMR90p8
77.5	B5	136.502389889439	CALR_3	64.5	IMR90p8
78.0	B5	193.258284532736	CALR_3	64.5	IMR90p8
78.5	B5	283.366657411769	CALR_3	64.5	IMR90p8
79.0	B5	380.355081736316	CALR_3	64.5	IMR90p8
79.5	B5	467.066532663782	CALR_3	64.5	IMR90p8
80.0	B5	518.556793218245	CALR_3	64.5	IMR90p8
80.5	B5	493.168003730201	CALR_3	64.5	IMR90p8
81.0	B5	396.347494125243	CALR_3	64.5	IMR90p8
81.5	B5	278.115701561693	CALR_3	64.5	IMR90p8
82.0	B5	165.289800559917	CALR_3	64.5	IMR90p8
82.5	B5	72.1587810253383	CALR_3	64.5	IMR90p8
83.0	B5	19.2901219783905	CALR_3	64.5	IMR90p8
83.5	B5	4.0373779971502	CALR_3	64.5	IMR90p8
84.0	B5	2.31835947770423	CALR_3	64.5	IMR90p8
84.5	B5	1.94236742276735	CALR_3	64.5	IMR90p8
85.0	B5	1.80020833369633	CALR_3	64.5	IMR90p8
85.5	B5	1.87389735641307	CALR_3	64.5	IMR90p8
86.0	B5	2.11266803421677	CALR_3	64.5	IMR90p8
86.5	B5	2.27359876063099	CALR_3	64.5	IMR90p8
87.0	B5	2.39527388015227	CALR_3	64.5	IMR90p8
87.5	B5	2.17490766593238	CALR_3	64.5	IMR90p8
88.0	B5	1.97855790221524	CALR_3	64.5	IMR90p8
88.5	B5	2.21896381401518	CALR_3	64.5	IMR90p8
89.0	B5	2.20872191047295	CALR_3	64.5	IMR90p8
89.5	B5	1.80775651891997	CALR_3	64.5	IMR90p8
90.0	B5	1.77507379955591	CALR_3	64.5	IMR90p8
90.5	B5	1.79846333358796	CALR_3	64.5	IMR90p8
91.0	B5	0.994807678789016	CALR_3	64.5	IMR90p8
91.5	B5	0.811853123844799	CALR_3	64.5	IMR90p8
92.0	B5	1.53465758633502	CALR_3	64.5	IMR90p8
92.5	B5	1.59146201276991	CALR_3	64.5	IMR90p8
93.0	B5	1.80248992956564	CALR_3	64.5	IMR90p8
93.5	B5	2.23056102878911	CALR_3	64.5	IMR90p8
94.0	B5	2.23342496719818	CALR_3	64.5	IMR90p8
94.5	B5	1.49528260385216	CALR_3	64.5	IMR90p8
95.0	B5	0.341842038832624	CALR_3	64.5	IMR90p8
55.0	C5	15.0034630781636	CALR_3	63.3	IMR90p8
55.5	C5	32.5075033360216	CALR_3	63.3	IMR90p8
56.0	C5	30.0069261563285	CALR_3	63.3	IMR90p8
56.5	C5	30.0069261563193	CALR_3	63.3	IMR90p8
57.0	C5	30.0069261563804	CALR_3	63.3	IMR90p8
57.5	C5	30.0043405916232	CALR_3	63.3	IMR90p8
58.0	C5	29.8818622502487	CALR_3	63.3	IMR90p8
58.5	C5	30.9708969984182	CALR_3	63.3	IMR90p8
59.0	C5	31.3325256395176	CALR_3	63.3	IMR90p8
59.5	C5	30.7324106046786	CALR_3	63.3	IMR90p8
60.0	C5	30.438407600457	CALR_3	63.3	IMR90p8
60.5	C5	29.8283998751959	CALR_3	63.3	IMR90p8
61.0	C5	29.874805896524	CALR_3	63.3	IMR90p8
61.5	C5	31.2926496155519	CALR_3	63.3	IMR90p8
62.0	C5	33.1783629936689	CALR_3	63.3	IMR90p8
62.5	C5	35.2576279595544	CALR_3	63.3	IMR90p8
63.0	C5	38.7573169244648	CALR_3	63.3	IMR90p8
63.5	C5	42.7597142284641	CALR_3	63.3	IMR90p8
64.0	C5	48.6342899098779	CALR_3	63.3	IMR90p8
64.5	C5	57.7405581632522	CALR_3	63.3	IMR90p8
65.0	C5	68.8801093979853	CALR_3	63.3	IMR90p8
65.5	C5	81.2313096654963	CALR_3	63.3	IMR90p8
66.0	C5	93.4830891784002	CALR_3	63.3	IMR90p8
66.5	C5	102.544045099986	CALR_3	63.3	IMR90p8
67.0	C5	108.107437652858	CALR_3	63.3	IMR90p8
67.5	C5	110.917745402611	CALR_3	63.3	IMR90p8
68.0	C5	111.218438810753	CALR_3	63.3	IMR90p8
68.5	C5	110.630851500383	CALR_3	63.3	IMR90p8
69.0	C5	110.65997591841	CALR_3	63.3	IMR90p8
69.5	C5	111.296352827842	CALR_3	63.3	IMR90p8
70.0	C5	112.057967600469	CALR_3	63.3	IMR90p8
70.5	C5	113.263020272863	CALR_3	63.3	IMR90p8
71.0	C5	114.722384434091	CALR_3	63.3	IMR90p8
71.5	C5	115.839764308105	CALR_3	63.3	IMR90p8
72.0	C5	116.14727644973	CALR_3	63.3	IMR90p8
72.5	C5	117.332311450008	CALR_3	63.3	IMR90p8
73.0	C5	118.294362894244	CALR_3	63.3	IMR90p8
73.5	C5	117.80897726703	CALR_3	63.3	IMR90p8
74.0	C5	118.142252338807	CALR_3	63.3	IMR90p8
74.5	C5	118.960859644881	CALR_3	63.3	IMR90p8
75.0	C5	117.988605161532	CALR_3	63.3	IMR90p8
75.5	C5	116.795563918502	CALR_3	63.3	IMR90p8
76.0	C5	117.16419774349	CALR_3	63.3	IMR90p8
76.5	C5	117.018446204069	CALR_3	63.3	IMR90p8
77.0	C5	119.668279044907	CALR_3	63.3	IMR90p8
77.5	C5	139.332147657206	CALR_3	63.3	IMR90p8
78.0	C5	196.169015227579	CALR_3	63.3	IMR90p8
78.5	C5	287.716607507407	CALR_3	63.3	IMR90p8
79.0	C5	389.539590133415	CALR_3	63.3	IMR90p8
79.5	C5	482.499637696287	CALR_3	63.3	IMR90p8
80.0	C5	538.802512862962	CALR_3	63.3	IMR90p8
80.5	C5	516.480386577194	CALR_3	63.3	IMR90p8
81.0	C5	419.167532589255	CALR_3	63.3	IMR90p8
81.5	C5	295.967169769456	CALR_3	63.3	IMR90p8
82.0	C5	176.966009073525	CALR_3	63.3	IMR90p8
82.5	C5	78.613572142507	CALR_3	63.3	IMR90p8
83.0	C5	21.6280198143932	CALR_3	63.3	IMR90p8
83.5	C5	4.16724703748173	CALR_3	63.3	IMR90p8
84.0	C5	2.18929218854606	CALR_3	63.3	IMR90p8
84.5	C5	2.03854570347869	CALR_3	63.3	IMR90p8
85.0	C5	2.07399041065042	CALR_3	63.3	IMR90p8
85.5	C5	2.20913178883654	CALR_3	63.3	IMR90p8
86.0	C5	2.19208545714929	CALR_3	63.3	IMR90p8
86.5	C5	2.07496692131986	CALR_3	63.3	IMR90p8
87.0	C5	2.23107995023253	CALR_3	63.3	IMR90p8
87.5	C5	2.11230342167875	CALR_3	63.3	IMR90p8
88.0	C5	1.88316038929986	CALR_3	63.3	IMR90p8
88.5	C5	2.00765758896102	CALR_3	63.3	IMR90p8
89.0	C5	2.29497758572711	CALR_3	63.3	IMR90p8
89.5	C5	1.9413560300182	CALR_3	63.3	IMR90p8
90.0	C5	1.51998444991148	CALR_3	63.3	IMR90p8
90.5	C5	1.73707586460353	CALR_3	63.3	IMR90p8
91.0	C5	1.72101849981004	CALR_3	63.3	IMR90p8
91.5	C5	1.76782384949342	CALR_3	63.3	IMR90p8
92.0	C5	2.23905363230875	CALR_3	63.3	IMR90p8
92.5	C5	2.40477239489911	CALR_3	63.3	IMR90p8
93.0	C5	2.21675320390739	CALR_3	63.3	IMR90p8
93.5	C5	2.30868773100838	CALR_3	63.3	IMR90p8
94.0	C5	2.00938107721805	CALR_3	63.3	IMR90p8
94.5	C5	1.96889485583398	CALR_3	63.3	IMR90p8
95.0	C5	0.93911195507809	CALR_3	63.3	IMR90p8
55.0	D5	12.548410634971	CALR_3	61.4	IMR90p8
55.5	D5	27.1882230424378	CALR_3	61.4	IMR90p8
56.0	D5	25.0968212699435	CALR_3	61.4	IMR90p8
56.5	D5	25.0968212699402	CALR_3	61.4	IMR90p8
57.0	D5	25.0968212699603	CALR_3	61.4	IMR90p8
57.5	D5	25.0380490893057	CALR_3	61.4	IMR90p8
58.0	D5	25.4335828696143	CALR_3	61.4	IMR90p8
58.5	D5	25.9445686978393	CALR_3	61.4	IMR90p8
59.0	D5	26.0780601707492	CALR_3	61.4	IMR90p8
59.5	D5	26.0723223737488	CALR_3	61.4	IMR90p8
60.0	D5	26.5292447107681	CALR_3	61.4	IMR90p8
60.5	D5	26.89110691787	CALR_3	61.4	IMR90p8
61.0	D5	27.2412572340673	CALR_3	61.4	IMR90p8
61.5	D5	28.2549094772971	CALR_3	61.4	IMR90p8
62.0	D5	29.7045663159181	CALR_3	61.4	IMR90p8
62.5	D5	31.380538857199	CALR_3	61.4	IMR90p8
63.0	D5	33.7010996966535	CALR_3	61.4	IMR90p8
63.5	D5	37.8865196706805	CALR_3	61.4	IMR90p8
64.0	D5	43.7625128662203	CALR_3	61.4	IMR90p8
64.5	D5	51.9145083834379	CALR_3	61.4	IMR90p8
65.0	D5	62.3315382154566	CALR_3	61.4	IMR90p8
65.5	D5	74.1688708735627	CALR_3	61.4	IMR90p8
66.0	D5	85.2706498596714	CALR_3	61.4	IMR90p8
66.5	D5	94.125690893514	CALR_3	61.4	IMR90p8
67.0	D5	100.382696588981	CALR_3	61.4	IMR90p8
67.5	D5	104.027036650247	CALR_3	61.4	IMR90p8
68.0	D5	105.261615377414	CALR_3	61.4	IMR90p8
68.5	D5	105.257923041958	CALR_3	61.4	IMR90p8
69.0	D5	105.425654826922	CALR_3	61.4	IMR90p8
69.5	D5	105.739226241831	CALR_3	61.4	IMR90p8
70.0	D5	106.525377027274	CALR_3	61.4	IMR90p8
70.5	D5	107.826562736174	CALR_3	61.4	IMR90p8
71.0	D5	109.513712057411	CALR_3	61.4	IMR90p8
71.5	D5	111.058263121888	CALR_3	61.4	IMR90p8
72.0	D5	112.475962436567	CALR_3	61.4	IMR90p8
72.5	D5	113.204941525168	CALR_3	61.4	IMR90p8
73.0	D5	113.72727673443	CALR_3	61.4	IMR90p8
73.5	D5	114.102419316229	CALR_3	61.4	IMR90p8
74.0	D5	114.088502788388	CALR_3	61.4	IMR90p8
74.5	D5	113.583717413311	CALR_3	61.4	IMR90p8
75.0	D5	112.661436305484	CALR_3	61.4	IMR90p8
75.5	D5	111.235816764776	CALR_3	61.4	IMR90p8
76.0	D5	109.84114618486	CALR_3	61.4	IMR90p8
76.5	D5	109.829772920977	CALR_3	61.4	IMR90p8
77.0	D5	113.516704558886	CALR_3	61.4	IMR90p8
77.5	D5	132.625727722087	CALR_3	61.4	IMR90p8
78.0	D5	188.324597886725	CALR_3	61.4	IMR90p8
78.5	D5	277.422072679101	CALR_3	61.4	IMR90p8
79.0	D5	373.612937414456	CALR_3	61.4	IMR90p8
79.5	D5	460.712819405092	CALR_3	61.4	IMR90p8
80.0	D5	514.288695709059	CALR_3	61.4	IMR90p8
80.5	D5	490.982470168326	CALR_3	61.4	IMR90p8
81.0	D5	395.621831525705	CALR_3	61.4	IMR90p8
81.5	D5	278.77542416553	CALR_3	61.4	IMR90p8
82.0	D5	166.239729011958	CALR_3	61.4	IMR90p8
82.5	D5	72.0245258759166	CALR_3	61.4	IMR90p8
83.0	D5	18.7345621935717	CALR_3	61.4	IMR90p8
83.5	D5	4.11759920921531	CALR_3	61.4	IMR90p8
84.0	D5	2.46559578064569	CALR_3	61.4	IMR90p8
84.5	D5	2.54953185693097	CALR_3	61.4	IMR90p8
85.0	D5	2.99218346785756	CALR_3	61.4	IMR90p8
85.5	D5	2.72625304884031	CALR_3	61.4	IMR90p8
86.0	D5	1.94406350873783	CALR_3	61.4	IMR90p8
86.5	D5	1.65096795708899	CALR_3	61.4	IMR90p8
87.0	D5	1.15750403878485	CALR_3	61.4	IMR90p8
87.5	D5	0.607935903234647	CALR_3	61.4	IMR90p8
88.0	D5	0.858942310312557	CALR_3	61.4	IMR90p8
88.5	D5	1.71074787939796	CALR_3	61.4	IMR90p8
89.0	D5	2.09169414383405	CALR_3	61.4	IMR90p8
89.5	D5	2.23010471894747	CALR_3	61.4	IMR90p8
90.0	D5	2.78961732459186	CALR_3	61.4	IMR90p8
90.5	D5	2.65773620140357	CALR_3	61.4	IMR90p8
91.0	D5	1.74803086394013	CALR_3	61.4	IMR90p8
91.5	D5	1.63074277271647	CALR_3	61.4	IMR90p8
92.0	D5	1.77272314891127	CALR_3	61.4	IMR90p8
92.5	D5	1.1909079357925	CALR_3	61.4	IMR90p8
93.0	D5	1.52960728779749	CALR_3	61.4	IMR90p8
93.5	D5	2.82045605219696	CALR_3	61.4	IMR90p8
94.0	D5	2.97166236259233	CALR_3	61.4	IMR90p8
94.5	D5	4.59444683602493	CALR_3	61.4	IMR90p8
95.0	D5	2.95226018284808	CALR_3	61.4	IMR90p8
55.0	E5	7.95613040192438	CALR_3	59.0	IMR90p8
55.5	E5	17.2382825375031	CALR_3	59.0	IMR90p8
56.0	E5	15.9122608038481	CALR_3	59.0	IMR90p8
56.5	E5	15.9122608038488	CALR_3	59.0	IMR90p8
57.0	E5	15.9122608038493	CALR_3	59.0	IMR90p8
57.5	E5	15.8290374723808	CALR_3	59.0	IMR90p8
58.0	E5	16.2610134291147	CALR_3	59.0	IMR90p8
58.5	E5	17.8233014971087	CALR_3	59.0	IMR90p8
59.0	E5	19.2190092227842	CALR_3	59.0	IMR90p8
59.5	E5	20.1578237091072	CALR_3	59.0	IMR90p8
60.0	E5	21.3829789475319	CALR_3	59.0	IMR90p8
60.5	E5	22.4785633042761	CALR_3	59.0	IMR90p8
61.0	E5	23.9463622884945	CALR_3	59.0	IMR90p8
61.5	E5	25.5580388014937	CALR_3	59.0	IMR90p8
62.0	E5	27.2477408299445	CALR_3	59.0	IMR90p8
62.5	E5	28.9666200069646	CALR_3	59.0	IMR90p8
63.0	E5	31.4386171221092	CALR_3	59.0	IMR90p8
63.5	E5	36.2593446152092	CALR_3	59.0	IMR90p8
64.0	E5	43.8848964968805	CALR_3	59.0	IMR90p8
64.5	E5	52.4413750270812	CALR_3	59.0	IMR90p8
65.0	E5	62.9309342582321	CALR_3	59.0	IMR90p8
65.5	E5	75.2775921885382	CALR_3	59.0	IMR90p8
66.0	E5	84.7015939816033	CALR_3	59.0	IMR90p8
66.5	E5	91.2798451914883	CALR_3	59.0	IMR90p8
67.0	E5	97.4056095832045	CALR_3	59.0	IMR90p8
67.5	E5	101.16622217114	CALR_3	59.0	IMR90p8
68.0	E5	101.216935813083	CALR_3	59.0	IMR90p8
68.5	E5	101.556445894245	CALR_3	59.0	IMR90p8
69.0	E5	101.536475587967	CALR_3	59.0	IMR90p8
69.5	E5	99.9725183933365	CALR_3	59.0	IMR90p8
70.0	E5	98.9311370618849	CALR_3	59.0	IMR90p8
70.5	E5	100.17653495988	CALR_3	59.0	IMR90p8
71.0	E5	101.165357380134	CALR_3	59.0	IMR90p8
71.5	E5	102.339877615835	CALR_3	59.0	IMR90p8
72.0	E5	104.867935082957	CALR_3	59.0	IMR90p8
72.5	E5	107.120820877926	CALR_3	59.0	IMR90p8
73.0	E5	107.428189817554	CALR_3	59.0	IMR90p8
73.5	E5	107.515206270572	CALR_3	59.0	IMR90p8
74.0	E5	108.154108578905	CALR_3	59.0	IMR90p8
74.5	E5	106.869418432247	CALR_3	59.0	IMR90p8
75.0	E5	104.282532660921	CALR_3	59.0	IMR90p8
75.5	E5	102.776067505676	CALR_3	59.0	IMR90p8
76.0	E5	101.716574487579	CALR_3	59.0	IMR90p8
76.5	E5	100.709595919007	CALR_3	59.0	IMR90p8
77.0	E5	105.827592378807	CALR_3	59.0	IMR90p8
77.5	E5	130.182890907949	CALR_3	59.0	IMR90p8
78.0	E5	188.440216274137	CALR_3	59.0	IMR90p8
78.5	E5	270.879945685929	CALR_3	59.0	IMR90p8
79.0	E5	354.846571804433	CALR_3	59.0	IMR90p8
79.5	E5	425.359260991593	CALR_3	59.0	IMR90p8
80.0	E5	455.47242936405	CALR_3	59.0	IMR90p8
80.5	E5	413.147382042187	CALR_3	59.0	IMR90p8
81.0	E5	318.094222142566	CALR_3	59.0	IMR90p8
81.5	E5	214.197979609116	CALR_3	59.0	IMR90p8
82.0	E5	118.614145260552	CALR_3	59.0	IMR90p8
82.5	E5	45.4870499573894	CALR_3	59.0	IMR90p8
83.0	E5	10.4386999925915	CALR_3	59.0	IMR90p8
83.5	E5	3.38770326890744	CALR_3	59.0	IMR90p8
84.0	E5	2.99347612410617	CALR_3	59.0	IMR90p8
84.5	E5	2.65255277463012	CALR_3	59.0	IMR90p8
85.0	E5	2.21511446252237	CALR_3	59.0	IMR90p8
85.5	E5	2.0622091938958	CALR_3	59.0	IMR90p8
86.0	E5	2.11213856314669	CALR_3	59.0	IMR90p8
86.5	E5	2.37912279026102	CALR_3	59.0	IMR90p8
87.0	E5	2.83954872482474	CALR_3	59.0	IMR90p8
87.5	E5	2.89994793813219	CALR_3	59.0	IMR90p8
88.0	E5	2.40471278922774	CALR_3	59.0	IMR90p8
88.5	E5	2.10077208643725	CALR_3	59.0	IMR90p8
89.0	E5	1.99823304552189	CALR_3	59.0	IMR90p8
89.5	E5	1.67910570834078	CALR_3	59.0	IMR90p8
90.0	E5	1.69794702489372	CALR_3	59.0	IMR90p8
90.5	E5	2.12276513502303	CALR_3	59.0	IMR90p8
91.0	E5	2.35003101884206	CALR_3	59.0	IMR90p8
91.5	E5	2.12383603562398	CALR_3	59.0	IMR90p8
92.0	E5	2.09018631052533	CALR_3	59.0	IMR90p8
92.5	E5	1.93753580125565	CALR_3	59.0	IMR90p8
93.0	E5	1.88088509188407	CALR_3	59.0	IMR90p8
93.5	E5	1.25682454530181	CALR_3	59.0	IMR90p8
94.0	E5	0.949470049077718	CALR_3	59.0	IMR90p8
94.5	E5	-0.531328256324741	CALR_3	59.0	IMR90p8
95.0	E5	-1.18340728209705	CALR_3	59.0	IMR90p8
55.0	F5	5.75339133732564	CALR_3	57.0	IMR90p8
55.5	F5	12.465681230872	CALR_3	57.0	IMR90p8
56.0	F5	11.506782674651	CALR_3	57.0	IMR90p8
56.5	F5	11.5067826746406	CALR_3	57.0	IMR90p8
57.0	F5	11.506782674721	CALR_3	57.0	IMR90p8
57.5	F5	11.2405526996853	CALR_3	57.0	IMR90p8
58.0	F5	12.9194029908008	CALR_3	57.0	IMR90p8
58.5	F5	15.9842442119804	CALR_3	57.0	IMR90p8
59.0	F5	17.4896610217315	CALR_3	57.0	IMR90p8
59.5	F5	18.9772980138027	CALR_3	57.0	IMR90p8
60.0	F5	20.8827297110935	CALR_3	57.0	IMR90p8
60.5	F5	22.4281085036756	CALR_3	57.0	IMR90p8
61.0	F5	23.4717660691217	CALR_3	57.0	IMR90p8
61.5	F5	24.9191564479802	CALR_3	57.0	IMR90p8
62.0	F5	26.456562689042	CALR_3	57.0	IMR90p8
62.5	F5	27.3900044124745	CALR_3	57.0	IMR90p8
63.0	F5	28.7656117759522	CALR_3	57.0	IMR90p8
63.5	F5	31.2716840866506	CALR_3	57.0	IMR90p8
64.0	F5	35.1533350225727	CALR_3	57.0	IMR90p8
64.5	F5	41.4936230889698	CALR_3	57.0	IMR90p8
65.0	F5	50.5198407993784	CALR_3	57.0	IMR90p8
65.5	F5	60.7830452092101	CALR_3	57.0	IMR90p8
66.0	F5	71.8066975787523	CALR_3	57.0	IMR90p8
66.5	F5	82.3438876975638	CALR_3	57.0	IMR90p8
67.0	F5	90.1029879905653	CALR_3	57.0	IMR90p8
67.5	F5	95.1278573979354	CALR_3	57.0	IMR90p8
68.0	F5	98.205392697733	CALR_3	57.0	IMR90p8
68.5	F5	98.9887933099757	CALR_3	57.0	IMR90p8
69.0	F5	98.415190849803	CALR_3	57.0	IMR90p8
69.5	F5	97.352671745718	CALR_3	57.0	IMR90p8
70.0	F5	96.0942185452783	CALR_3	57.0	IMR90p8
70.5	F5	95.1968410793742	CALR_3	57.0	IMR90p8
71.0	F5	95.2760401014541	CALR_3	57.0	IMR90p8
71.5	F5	96.1744991734764	CALR_3	57.0	IMR90p8
72.0	F5	97.6082633832341	CALR_3	57.0	IMR90p8
72.5	F5	99.6949857961915	CALR_3	57.0	IMR90p8
73.0	F5	101.767325533234	CALR_3	57.0	IMR90p8
73.5	F5	102.818912585347	CALR_3	57.0	IMR90p8
74.0	F5	103.129515364375	CALR_3	57.0	IMR90p8
74.5	F5	103.248022600999	CALR_3	57.0	IMR90p8
75.0	F5	102.370612942024	CALR_3	57.0	IMR90p8
75.5	F5	100.615557934032	CALR_3	57.0	IMR90p8
76.0	F5	99.3908991880829	CALR_3	57.0	IMR90p8
76.5	F5	98.9009389108099	CALR_3	57.0	IMR90p8
77.0	F5	101.23369421409	CALR_3	57.0	IMR90p8
77.5	F5	116.739065419662	CALR_3	57.0	IMR90p8
78.0	F5	164.161707243193	CALR_3	57.0	IMR90p8
78.5	F5	241.37247326635	CALR_3	57.0	IMR90p8
79.0	F5	324.684456457601	CALR_3	57.0	IMR90p8
79.5	F5	399.4594112782	CALR_3	57.0	IMR90p8
80.0	F5	445.65024015224	CALR_3	57.0	IMR90p8
80.5	F5	425.270616284077	CALR_3	57.0	IMR90p8
81.0	F5	340.941554833665	CALR_3	57.0	IMR90p8
81.5	F5	238.753101053628	CALR_3	57.0	IMR90p8
82.0	F5	141.972118242308	CALR_3	57.0	IMR90p8
82.5	F5	60.7747801869664	CALR_3	57.0	IMR90p8
83.0	F5	14.6474210378724	CALR_3	57.0	IMR90p8
83.5	F5	2.78415264040927	CALR_3	57.0	IMR90p8
84.0	F5	2.26346372154308	CALR_3	57.0	IMR90p8
84.5	F5	1.98202532433265	CALR_3	57.0	IMR90p8
85.0	F5	2.32683284100506	CALR_3	57.0	IMR90p8
85.5	F5	2.83378447507027	CALR_3	57.0	IMR90p8
86.0	F5	2.65223220270406	CALR_3	57.0	IMR90p8
86.5	F5	2.23360509243594	CALR_3	57.0	IMR90p8
87.0	F5	2.32000814351386	CALR_3	57.0	IMR90p8
87.5	F5	1.91942988169791	CALR_3	57.0	IMR90p8
88.0	F5	1.38037644344837	CALR_3	57.0	IMR90p8
88.5	F5	1.82467146646707	CALR_3	57.0	IMR90p8
89.0	F5	1.96611627533719	CALR_3	57.0	IMR90p8
89.5	F5	1.54794903193721	CALR_3	57.0	IMR90p8
90.0	F5	1.84348155838677	CALR_3	57.0	IMR90p8
90.5	F5	2.29635448762861	CALR_3	57.0	IMR90p8
91.0	F5	2.02108257354058	CALR_3	57.0	IMR90p8
91.5	F5	2.22382419185107	CALR_3	57.0	IMR90p8
92.0	F5	2.60078314573661	CALR_3	57.0	IMR90p8
92.5	F5	2.25560296852592	CALR_3	57.0	IMR90p8
93.0	F5	1.58359840291843	CALR_3	57.0	IMR90p8
93.5	F5	2.04008736033103	CALR_3	57.0	IMR90p8
94.0	F5	1.91542162095504	CALR_3	57.0	IMR90p8
94.5	F5	3.65198491805825	CALR_3	57.0	IMR90p8
95.0	F5	2.75606555318711	CALR_3	57.0	IMR90p8
55.0	G5	4.0994390467265	CALR_3	55.7	IMR90p8
55.5	G5	8.88211793457435	CALR_3	55.7	IMR90p8
56.0	G5	8.19887809345323	CALR_3	55.7	IMR90p8
56.5	G5	8.19887809345471	CALR_3	55.7	IMR90p8
57.0	G5	8.19887809344607	CALR_3	55.7	IMR90p8
57.5	G5	7.91967072400143	CALR_3	55.7	IMR90p8
58.0	G5	9.60173342284486	CALR_3	55.7	IMR90p8
58.5	G5	13.3968556308262	CALR_3	55.7	IMR90p8
59.0	G5	15.2895377353103	CALR_3	55.7	IMR90p8
59.5	G5	16.5736573637108	CALR_3	55.7	IMR90p8
60.0	G5	19.6612890072478	CALR_3	55.7	IMR90p8
60.5	G5	23.033344167774	CALR_3	55.7	IMR90p8
61.0	G5	24.3811627432633	CALR_3	55.7	IMR90p8
61.5	G5	26.397454130051	CALR_3	55.7	IMR90p8
62.0	G5	29.2788781255549	CALR_3	55.7	IMR90p8
62.5	G5	29.7752266757299	CALR_3	55.7	IMR90p8
63.0	G5	29.7044329406671	CALR_3	55.7	IMR90p8
63.5	G5	31.0024393196774	CALR_3	55.7	IMR90p8
64.0	G5	33.2396428689414	CALR_3	55.7	IMR90p8
64.5	G5	35.8854787796431	CALR_3	55.7	IMR90p8
65.0	G5	42.4678761273474	CALR_3	55.7	IMR90p8
65.5	G5	51.6696573419413	CALR_3	55.7	IMR90p8
66.0	G5	61.7561387928127	CALR_3	55.7	IMR90p8
66.5	G5	73.0153203265106	CALR_3	55.7	IMR90p8
67.0	G5	82.9031157948415	CALR_3	55.7	IMR90p8
67.5	G5	89.0127922562128	CALR_3	55.7	IMR90p8
68.0	G5	93.0024157356734	CALR_3	55.7	IMR90p8
68.5	G5	95.7136216914524	CALR_3	55.7	IMR90p8
69.0	G5	94.6598518300646	CALR_3	55.7	IMR90p8
69.5	G5	93.089004033433	CALR_3	55.7	IMR90p8
70.0	G5	92.3665242462665	CALR_3	55.7	IMR90p8
70.5	G5	91.5591520162149	CALR_3	55.7	IMR90p8
71.0	G5	90.2354742730938	CALR_3	55.7	IMR90p8
71.5	G5	90.461774764059	CALR_3	55.7	IMR90p8
72.0	G5	91.7929438290524	CALR_3	55.7	IMR90p8
72.5	G5	92.6169770824696	CALR_3	55.7	IMR90p8
73.0	G5	93.3180704142075	CALR_3	55.7	IMR90p8
73.5	G5	94.5827227042861	CALR_3	55.7	IMR90p8
74.0	G5	95.9688558989419	CALR_3	55.7	IMR90p8
74.5	G5	96.0531486157108	CALR_3	55.7	IMR90p8
75.0	G5	95.9502937934982	CALR_3	55.7	IMR90p8
75.5	G5	95.9526134623396	CALR_3	55.7	IMR90p8
76.0	G5	95.8030403395835	CALR_3	55.7	IMR90p8
76.5	G5	95.0599522642041	CALR_3	55.7	IMR90p8
77.0	G5	96.9488319085842	CALR_3	55.7	IMR90p8
77.5	G5	109.98482808095	CALR_3	55.7	IMR90p8
78.0	G5	151.420365790377	CALR_3	55.7	IMR90p8
78.5	G5	221.068145597315	CALR_3	55.7	IMR90p8
79.0	G5	298.139325216481	CALR_3	55.7	IMR90p8
79.5	G5	368.116142948625	CALR_3	55.7	IMR90p8
80.0	G5	412.860241242494	CALR_3	55.7	IMR90p8
80.5	G5	396.430533993432	CALR_3	55.7	IMR90p8
81.0	G5	319.417017304172	CALR_3	55.7	IMR90p8
81.5	G5	224.421665570545	CALR_3	55.7	IMR90p8
82.0	G5	133.957943334853	CALR_3	55.7	IMR90p8
82.5	G5	58.2615296779582	CALR_3	55.7	IMR90p8
83.0	G5	14.7745986894913	CALR_3	55.7	IMR90p8
83.5	G5	3.00311983229398	CALR_3	55.7	IMR90p8
84.0	G5	2.02397440338137	CALR_3	55.7	IMR90p8
84.5	G5	1.73240810416115	CALR_3	55.7	IMR90p8
85.0	G5	0.965366681446994	CALR_3	55.7	IMR90p8
85.5	G5	0.954708804697532	CALR_3	55.7	IMR90p8
86.0	G5	1.81518709013307	CALR_3	55.7	IMR90p8
86.5	G5	2.25145496623207	CALR_3	55.7	IMR90p8
87.0	G5	2.41569930551287	CALR_3	55.7	IMR90p8
87.5	G5	2.7217544820449	CALR_3	55.7	IMR90p8
88.0	G5	2.565246156667	CALR_3	55.7	IMR90p8
88.5	G5	2.06317455876496	CALR_3	55.7	IMR90p8
89.0	G5	2.16500680940482	CALR_3	55.7	IMR90p8
89.5	G5	2.3911718558096	CALR_3	55.7	IMR90p8
90.0	G5	2.57162369179991	CALR_3	55.7	IMR90p8
90.5	G5	2.77494185062875	CALR_3	55.7	IMR90p8
91.0	G5	2.46797309347971	CALR_3	55.7	IMR90p8
91.5	G5	1.82162078839201	CALR_3	55.7	IMR90p8
92.0	G5	1.51093146161725	CALR_3	55.7	IMR90p8
92.5	G5	1.36407627906561	CALR_3	55.7	IMR90p8
93.0	G5	1.46397982032158	CALR_3	55.7	IMR90p8
93.5	G5	2.61393797065517	CALR_3	55.7	IMR90p8
94.0	G5	3.31223045653411	CALR_3	55.7	IMR90p8
94.5	G5	5.28395930705125	CALR_3	55.7	IMR90p8
95.0	G5	3.24840668979692	CALR_3	55.7	IMR90p8
55.0	H5	1.5103356763841	CALR_3	55.0	IMR90p8
55.5	H5	3.27239396550021	CALR_3	55.0	IMR90p8
56.0	H5	3.02067135276945	CALR_3	55.0	IMR90p8
56.5	H5	3.02067135277173	CALR_3	55.0	IMR90p8
57.0	H5	3.02067135274933	CALR_3	55.0	IMR90p8
57.5	H5	2.69187458344777	CALR_3	55.0	IMR90p8
58.0	H5	4.6433941475542	CALR_3	55.0	IMR90p8
58.5	H5	9.06948115322894	CALR_3	55.0	IMR90p8
59.0	H5	13.1407277981377	CALR_3	55.0	IMR90p8
59.5	H5	17.0830280235593	CALR_3	55.0	IMR90p8
60.0	H5	20.9520219850892	CALR_3	55.0	IMR90p8
60.5	H5	24.7088796754161	CALR_3	55.0	IMR90p8
61.0	H5	27.5119741728062	CALR_3	55.0	IMR90p8
61.5	H5	29.6420535264646	CALR_3	55.0	IMR90p8
62.0	H5	31.7199849132122	CALR_3	55.0	IMR90p8
62.5	H5	32.8692427687103	CALR_3	55.0	IMR90p8
63.0	H5	33.3645980236771	CALR_3	55.0	IMR90p8
63.5	H5	34.8265191330144	CALR_3	55.0	IMR90p8
64.0	H5	36.6433954349321	CALR_3	55.0	IMR90p8
64.5	H5	38.5022846769402	CALR_3	55.0	IMR90p8
65.0	H5	41.8072143962635	CALR_3	55.0	IMR90p8
65.5	H5	47.3957815323382	CALR_3	55.0	IMR90p8
66.0	H5	53.8723926204015	CALR_3	55.0	IMR90p8
66.5	H5	61.1278235028486	CALR_3	55.0	IMR90p8
67.0	H5	69.5337589318602	CALR_3	55.0	IMR90p8
67.5	H5	77.7244568549911	CALR_3	55.0	IMR90p8
68.0	H5	83.30061946695	CALR_3	55.0	IMR90p8
68.5	H5	86.5290064106815	CALR_3	55.0	IMR90p8
69.0	H5	88.7981820881946	CALR_3	55.0	IMR90p8
69.5	H5	89.0549984133098	CALR_3	55.0	IMR90p8
70.0	H5	87.6212264555597	CALR_3	55.0	IMR90p8
70.5	H5	86.305605031535	CALR_3	55.0	IMR90p8
71.0	H5	85.6422498824879	CALR_3	55.0	IMR90p8
71.5	H5	84.5350486785618	CALR_3	55.0	IMR90p8
72.0	H5	84.2057242959988	CALR_3	55.0	IMR90p8
72.5	H5	84.539112910753	CALR_3	55.0	IMR90p8
73.0	H5	85.0145669236325	CALR_3	55.0	IMR90p8
73.5	H5	85.9106827285486	CALR_3	55.0	IMR90p8
74.0	H5	87.2281613495994	CALR_3	55.0	IMR90p8
74.5	H5	87.6775739642541	CALR_3	55.0	IMR90p8
75.0	H5	87.8459051830414	CALR_3	55.0	IMR90p8
75.5	H5	88.3955822387098	CALR_3	55.0	IMR90p8
76.0	H5	88.2874346626728	CALR_3	55.0	IMR90p8
76.5	H5	87.8523424978404	CALR_3	55.0	IMR90p8
77.0	H5	89.7409993134786	CALR_3	55.0	IMR90p8
77.5	H5	100.318802633009	CALR_3	55.0	IMR90p8
78.0	H5	135.119819910582	CALR_3	55.0	IMR90p8
78.5	H5	197.715848806255	CALR_3	55.0	IMR90p8
79.0	H5	269.151866292998	CALR_3	55.0	IMR90p8
79.5	H5	334.57211346551	CALR_3	55.0	IMR90p8
80.0	H5	379.904963230978	CALR_3	55.0	IMR90p8
80.5	H5	372.071525674678	CALR_3	55.0	IMR90p8
81.0	H5	305.262624686029	CALR_3	55.0	IMR90p8
81.5	H5	217.486444115476	CALR_3	55.0	IMR90p8
82.0	H5	133.057833479229	CALR_3	55.0	IMR90p8
82.5	H5	60.4510917899579	CALR_3	55.0	IMR90p8
83.0	H5	16.3158704687969	CALR_3	55.0	IMR90p8
83.5	H5	3.72770587355819	CALR_3	55.0	IMR90p8
84.0	H5	3.29630802072188	CALR_3	55.0	IMR90p8
84.5	H5	3.42355597493815	CALR_3	55.0	IMR90p8
85.0	H5	3.22063685080144	CALR_3	55.0	IMR90p8
85.5	H5	3.04748740311902	CALR_3	55.0	IMR90p8
86.0	H5	2.42904445407436	CALR_3	55.0	IMR90p8
86.5	H5	1.84559720351581	CALR_3	55.0	IMR90p8
87.0	H5	1.6602046426006	CALR_3	55.0	IMR90p8
87.5	H5	1.07933504695171	CALR_3	55.0	IMR90p8
88.0	H5	0.792170365381537	CALR_3	55.0	IMR90p8
88.5	H5	0.988161806788071	CALR_3	55.0	IMR90p8
89.0	H5	1.12115487711458	CALR_3	55.0	IMR90p8
89.5	H5	1.42741960818944	CALR_3	55.0	IMR90p8
90.0	H5	2.28309438767212	CALR_3	55.0	IMR90p8
90.5	H5	2.8349651751119	CALR_3	55.0	IMR90p8
91.0	H5	3.19328802857905	CALR_3	55.0	IMR90p8
91.5	H5	3.30488616052071	CALR_3	55.0	IMR90p8
92.0	H5	2.81930213622263	CALR_3	55.0	IMR90p8
92.5	H5	2.4491521765222	CALR_3	55.0	IMR90p8
93.0	H5	1.81004368576782	CALR_3	55.0	IMR90p8
93.5	H5	0.862498585399635	CALR_3	55.0	IMR90p8
94.0	H5	0.638119438095032	CALR_3	55.0	IMR90p8
94.5	H5	0.105667773332584	CALR_3	55.0	IMR90p8
95.0	H5	-0.27584673527565	CALR_3	55.0	IMR90p8
