# Supplementary material for: Primer PICKR: literature-mined scoring platform for robust RT–qPCR primers
Source: Nat Commun. 2026 May 28;17:6938. doi: 10.1038/s41467-026-73648-2 (PMC13388996; doi:10.1038/s41467-026-73648-2)
Supplement: Supplementary file 11 — Source Data [file 41467_2026_73648_MOESM11_ESM.zip › Suppl_Fig_S16/melting_curve_data_TUBB2A_3.csv]

Temperature	Well	Derivative	Target	melt temp	Replicate
55.0	A11	2.01609211361051	TUBB2A_3	65.0	IMR90p2
55.5	A11	4.36819957948865	TUBB2A_3	65.0	IMR90p2
56.0	A11	4.03218422721875	TUBB2A_3	65.0	IMR90p2
56.5	A11	4.03218422721307	TUBB2A_3	65.0	IMR90p2
57.0	A11	4.03218422725831	TUBB2A_3	65.0	IMR90p2
57.5	A11	3.99175947445769	TUBB2A_3	65.0	IMR90p2
58.0	A11	4.13972177751202	TUBB2A_3	65.0	IMR90p2
58.5	A11	5.29258654626119	TUBB2A_3	65.0	IMR90p2
59.0	A11	6.57724359570352	TUBB2A_3	65.0	IMR90p2
59.5	A11	7.75588690595782	TUBB2A_3	65.0	IMR90p2
60.0	A11	9.72065725380617	TUBB2A_3	65.0	IMR90p2
60.5	A11	15.1133407695884	TUBB2A_3	65.0	IMR90p2
61.0	A11	22.6680237822795	TUBB2A_3	65.0	IMR90p2
61.5	A11	31.2772668741679	TUBB2A_3	65.0	IMR90p2
62.0	A11	45.8656799945879	TUBB2A_3	65.0	IMR90p2
62.5	A11	63.1070014217053	TUBB2A_3	65.0	IMR90p2
63.0	A11	78.4857416165089	TUBB2A_3	65.0	IMR90p2
63.5	A11	95.0414723257397	TUBB2A_3	65.0	IMR90p2
64.0	A11	111.394075909043	TUBB2A_3	65.0	IMR90p2
64.5	A11	121.131313570831	TUBB2A_3	65.0	IMR90p2
65.0	A11	127.369520584691	TUBB2A_3	65.0	IMR90p2
65.5	A11	133.456532682287	TUBB2A_3	65.0	IMR90p2
66.0	A11	136.47426075764	TUBB2A_3	65.0	IMR90p2
66.5	A11	138.905053058952	TUBB2A_3	65.0	IMR90p2
67.0	A11	139.916149941098	TUBB2A_3	65.0	IMR90p2
67.5	A11	141.496212900265	TUBB2A_3	65.0	IMR90p2
68.0	A11	143.344524911741	TUBB2A_3	65.0	IMR90p2
68.5	A11	142.247415401794	TUBB2A_3	65.0	IMR90p2
69.0	A11	140.526771900094	TUBB2A_3	65.0	IMR90p2
69.5	A11	142.487917239715	TUBB2A_3	65.0	IMR90p2
70.0	A11	143.635901814798	TUBB2A_3	65.0	IMR90p2
70.5	A11	143.4215969836	TUBB2A_3	65.0	IMR90p2
71.0	A11	145.446886504022	TUBB2A_3	65.0	IMR90p2
71.5	A11	145.685448204011	TUBB2A_3	65.0	IMR90p2
72.0	A11	144.934440950771	TUBB2A_3	65.0	IMR90p2
72.5	A11	144.483360299633	TUBB2A_3	65.0	IMR90p2
73.0	A11	142.923400148358	TUBB2A_3	65.0	IMR90p2
73.5	A11	142.14270355757	TUBB2A_3	65.0	IMR90p2
74.0	A11	144.353654648223	TUBB2A_3	65.0	IMR90p2
74.5	A11	145.478581663393	TUBB2A_3	65.0	IMR90p2
75.0	A11	144.868993335535	TUBB2A_3	65.0	IMR90p2
75.5	A11	145.639859589419	TUBB2A_3	65.0	IMR90p2
76.0	A11	146.236760394906	TUBB2A_3	65.0	IMR90p2
76.5	A11	143.148107081033	TUBB2A_3	65.0	IMR90p2
77.0	A11	140.129371460541	TUBB2A_3	65.0	IMR90p2
77.5	A11	139.433048205576	TUBB2A_3	65.0	IMR90p2
78.0	A11	137.276584748322	TUBB2A_3	65.0	IMR90p2
78.5	A11	134.519384991324	TUBB2A_3	65.0	IMR90p2
79.0	A11	135.267657601717	TUBB2A_3	65.0	IMR90p2
79.5	A11	136.056268239935	TUBB2A_3	65.0	IMR90p2
80.0	A11	135.891207141396	TUBB2A_3	65.0	IMR90p2
80.5	A11	138.615413341391	TUBB2A_3	65.0	IMR90p2
81.0	A11	142.476926852356	TUBB2A_3	65.0	IMR90p2
81.5	A11	150.660946833574	TUBB2A_3	65.0	IMR90p2
82.0	A11	188.670295467183	TUBB2A_3	65.0	IMR90p2
82.5	A11	272.197213811163	TUBB2A_3	65.0	IMR90p2
83.0	A11	370.504361790096	TUBB2A_3	65.0	IMR90p2
83.5	A11	459.369600886344	TUBB2A_3	65.0	IMR90p2
84.0	A11	530.448135828934	TUBB2A_3	65.0	IMR90p2
84.5	A11	537.371457850723	TUBB2A_3	65.0	IMR90p2
85.0	A11	448.401051320196	TUBB2A_3	65.0	IMR90p2
85.5	A11	319.504936546513	TUBB2A_3	65.0	IMR90p2
86.0	A11	200.608883906204	TUBB2A_3	65.0	IMR90p2
86.5	A11	94.0769530563305	TUBB2A_3	65.0	IMR90p2
87.0	A11	21.525466734382	TUBB2A_3	65.0	IMR90p2
87.5	A11	-0.452103953325889	TUBB2A_3	65.0	IMR90p2
88.0	A11	1.8516699515269	TUBB2A_3	65.0	IMR90p2
88.5	A11	3.01019312206745	TUBB2A_3	65.0	IMR90p2
89.0	A11	3.53779054998085	TUBB2A_3	65.0	IMR90p2
89.5	A11	4.4369219313607	TUBB2A_3	65.0	IMR90p2
90.0	A11	5.17635074225512	TUBB2A_3	65.0	IMR90p2
90.5	A11	4.38791359607563	TUBB2A_3	65.0	IMR90p2
91.0	A11	2.99454264153195	TUBB2A_3	65.0	IMR90p2
91.5	A11	2.22316316475366	TUBB2A_3	65.0	IMR90p2
92.0	A11	1.70123867700454	TUBB2A_3	65.0	IMR90p2
92.5	A11	1.44163622890363	TUBB2A_3	65.0	IMR90p2
93.0	A11	1.79895074349548	TUBB2A_3	65.0	IMR90p2
93.5	A11	2.55700206216073	TUBB2A_3	65.0	IMR90p2
94.0	A11	2.98084206891696	TUBB2A_3	65.0	IMR90p2
94.5	A11	3.96480326405441	TUBB2A_3	65.0	IMR90p2
95.0	A11	2.18943882621676	TUBB2A_3	65.0	IMR90p2
55.0	B11	8.73558298953026	TUBB2A_3	64.5	IMR90p2
55.5	B11	18.9270964773132	TUBB2A_3	64.5	IMR90p2
56.0	B11	17.4711659790564	TUBB2A_3	64.5	IMR90p2
56.5	B11	17.4711659790469	TUBB2A_3	64.5	IMR90p2
57.0	B11	17.4711659791324	TUBB2A_3	64.5	IMR90p2
57.5	B11	17.2778503257744	TUBB2A_3	64.5	IMR90p2
58.0	B11	18.5315583360298	TUBB2A_3	64.5	IMR90p2
58.5	B11	20.3913187595249	TUBB2A_3	64.5	IMR90p2
59.0	B11	21.9640468306898	TUBB2A_3	64.5	IMR90p2
59.5	B11	24.7774427096217	TUBB2A_3	64.5	IMR90p2
60.0	B11	27.8839351963172	TUBB2A_3	64.5	IMR90p2
60.5	B11	30.3804814653211	TUBB2A_3	64.5	IMR90p2
61.0	B11	32.9750690489668	TUBB2A_3	64.5	IMR90p2
61.5	B11	36.3147510167148	TUBB2A_3	64.5	IMR90p2
62.0	B11	39.2894309108408	TUBB2A_3	64.5	IMR90p2
62.5	B11	41.6104582888993	TUBB2A_3	64.5	IMR90p2
63.0	B11	44.7140913614774	TUBB2A_3	64.5	IMR90p2
63.5	B11	49.4385245219366	TUBB2A_3	64.5	IMR90p2
64.0	B11	55.3529887517263	TUBB2A_3	64.5	IMR90p2
64.5	B11	63.3251737494334	TUBB2A_3	64.5	IMR90p2
65.0	B11	74.6370368926141	TUBB2A_3	64.5	IMR90p2
65.5	B11	88.1918418364853	TUBB2A_3	64.5	IMR90p2
66.0	B11	102.333132361739	TUBB2A_3	64.5	IMR90p2
66.5	B11	115.73525110656	TUBB2A_3	64.5	IMR90p2
67.0	B11	126.70655634091	TUBB2A_3	64.5	IMR90p2
67.5	B11	134.308696644379	TUBB2A_3	64.5	IMR90p2
68.0	B11	138.730431573057	TUBB2A_3	64.5	IMR90p2
68.5	B11	140.705874322364	TUBB2A_3	64.5	IMR90p2
69.0	B11	141.577406232783	TUBB2A_3	64.5	IMR90p2
69.5	B11	142.369443114998	TUBB2A_3	64.5	IMR90p2
70.0	B11	143.323141339652	TUBB2A_3	64.5	IMR90p2
70.5	B11	144.257714622096	TUBB2A_3	64.5	IMR90p2
71.0	B11	145.076209501876	TUBB2A_3	64.5	IMR90p2
71.5	B11	146.122481165701	TUBB2A_3	64.5	IMR90p2
72.0	B11	147.443844844893	TUBB2A_3	64.5	IMR90p2
72.5	B11	147.898877385662	TUBB2A_3	64.5	IMR90p2
73.0	B11	148.051411443316	TUBB2A_3	64.5	IMR90p2
73.5	B11	148.314878980816	TUBB2A_3	64.5	IMR90p2
74.0	B11	147.743789051813	TUBB2A_3	64.5	IMR90p2
74.5	B11	146.054250608429	TUBB2A_3	64.5	IMR90p2
75.0	B11	144.842955863104	TUBB2A_3	64.5	IMR90p2
75.5	B11	143.872853724034	TUBB2A_3	64.5	IMR90p2
76.0	B11	142.780648545367	TUBB2A_3	64.5	IMR90p2
76.5	B11	141.989545741486	TUBB2A_3	64.5	IMR90p2
77.0	B11	141.141574347395	TUBB2A_3	64.5	IMR90p2
77.5	B11	140.295706757339	TUBB2A_3	64.5	IMR90p2
78.0	B11	139.413865341863	TUBB2A_3	64.5	IMR90p2
78.5	B11	138.573525547506	TUBB2A_3	64.5	IMR90p2
79.0	B11	137.758629831192	TUBB2A_3	64.5	IMR90p2
79.5	B11	137.794855095768	TUBB2A_3	64.5	IMR90p2
80.0	B11	137.623121690848	TUBB2A_3	64.5	IMR90p2
80.5	B11	137.4898185079	TUBB2A_3	64.5	IMR90p2
81.0	B11	138.536336045413	TUBB2A_3	64.5	IMR90p2
81.5	B11	145.926874001571	TUBB2A_3	64.5	IMR90p2
82.0	B11	181.149591623918	TUBB2A_3	64.5	IMR90p2
82.5	B11	260.944868529898	TUBB2A_3	64.5	IMR90p2
83.0	B11	358.291935179189	TUBB2A_3	64.5	IMR90p2
83.5	B11	446.292379448517	TUBB2A_3	64.5	IMR90p2
84.0	B11	516.54416395306	TUBB2A_3	64.5	IMR90p2
84.5	B11	525.725559791554	TUBB2A_3	64.5	IMR90p2
85.0	B11	440.969927569161	TUBB2A_3	64.5	IMR90p2
85.5	B11	315.791719936133	TUBB2A_3	64.5	IMR90p2
86.0	B11	200.1631696015	TUBB2A_3	64.5	IMR90p2
86.5	B11	95.709038239581	TUBB2A_3	64.5	IMR90p2
87.0	B11	23.9135925558012	TUBB2A_3	64.5	IMR90p2
87.5	B11	2.00497221875827	TUBB2A_3	64.5	IMR90p2
88.0	B11	3.09399820622275	TUBB2A_3	64.5	IMR90p2
88.5	B11	2.80527188821839	TUBB2A_3	64.5	IMR90p2
89.0	B11	2.84078029532878	TUBB2A_3	64.5	IMR90p2
89.5	B11	3.56816816053657	TUBB2A_3	64.5	IMR90p2
90.0	B11	3.59741586561222	TUBB2A_3	64.5	IMR90p2
90.5	B11	3.02540475936962	TUBB2A_3	64.5	IMR90p2
91.0	B11	2.697228449428	TUBB2A_3	64.5	IMR90p2
91.5	B11	2.08319241309067	TUBB2A_3	64.5	IMR90p2
92.0	B11	0.875120770961587	TUBB2A_3	64.5	IMR90p2
92.5	B11	0.327346813045494	TUBB2A_3	64.5	IMR90p2
93.0	B11	0.377902600283903	TUBB2A_3	64.5	IMR90p2
93.5	B11	0.511448428141648	TUBB2A_3	64.5	IMR90p2
94.0	B11	0.877302267018649	TUBB2A_3	64.5	IMR90p2
94.5	B11	2.13227015477401	TUBB2A_3	64.5	IMR90p2
95.0	B11	1.5482126000818	TUBB2A_3	64.5	IMR90p2
55.0	C11	7.42573144986727	TUBB2A_3	63.3	IMR90p2
55.5	C11	16.0890848080458	TUBB2A_3	63.3	IMR90p2
56.0	C11	14.8514628997345	TUBB2A_3	63.3	IMR90p2
56.5	C11	14.8514628997311	TUBB2A_3	63.3	IMR90p2
57.0	C11	14.8514628997616	TUBB2A_3	63.3	IMR90p2
57.5	C11	14.7127427907737	TUBB2A_3	63.3	IMR90p2
58.0	C11	15.440741695204	TUBB2A_3	63.3	IMR90p2
58.5	C11	17.7920049931886	TUBB2A_3	63.3	IMR90p2
59.0	C11	21.5541308578079	TUBB2A_3	63.3	IMR90p2
59.5	C11	23.7131485854957	TUBB2A_3	63.3	IMR90p2
60.0	C11	24.7815505634987	TUBB2A_3	63.3	IMR90p2
60.5	C11	27.0767993625241	TUBB2A_3	63.3	IMR90p2
61.0	C11	31.239961021744	TUBB2A_3	63.3	IMR90p2
61.5	C11	33.9270372314702	TUBB2A_3	63.3	IMR90p2
62.0	C11	36.8508945412943	TUBB2A_3	63.3	IMR90p2
62.5	C11	42.2170446352966	TUBB2A_3	63.3	IMR90p2
63.0	C11	45.1352750261574	TUBB2A_3	63.3	IMR90p2
63.5	C11	46.9355689438421	TUBB2A_3	63.3	IMR90p2
64.0	C11	51.6086900425612	TUBB2A_3	63.3	IMR90p2
64.5	C11	57.6999083185219	TUBB2A_3	63.3	IMR90p2
65.0	C11	64.553000695553	TUBB2A_3	63.3	IMR90p2
65.5	C11	76.3356116270132	TUBB2A_3	63.3	IMR90p2
66.0	C11	90.3326768539432	TUBB2A_3	63.3	IMR90p2
66.5	C11	105.221521381268	TUBB2A_3	63.3	IMR90p2
67.0	C11	119.219913220861	TUBB2A_3	63.3	IMR90p2
67.5	C11	128.843878027624	TUBB2A_3	63.3	IMR90p2
68.0	C11	134.210681376574	TUBB2A_3	63.3	IMR90p2
68.5	C11	137.622907932997	TUBB2A_3	63.3	IMR90p2
69.0	C11	136.820802826972	TUBB2A_3	63.3	IMR90p2
69.5	C11	134.59391703544	TUBB2A_3	63.3	IMR90p2
70.0	C11	135.8521058513	TUBB2A_3	63.3	IMR90p2
70.5	C11	138.285084766812	TUBB2A_3	63.3	IMR90p2
71.0	C11	140.799263457986	TUBB2A_3	63.3	IMR90p2
71.5	C11	144.555010364402	TUBB2A_3	63.3	IMR90p2
72.0	C11	147.822478138447	TUBB2A_3	63.3	IMR90p2
72.5	C11	148.042023609626	TUBB2A_3	63.3	IMR90p2
73.0	C11	147.57719922916	TUBB2A_3	63.3	IMR90p2
73.5	C11	145.91654365495	TUBB2A_3	63.3	IMR90p2
74.0	C11	143.576611099377	TUBB2A_3	63.3	IMR90p2
74.5	C11	142.939949776399	TUBB2A_3	63.3	IMR90p2
75.0	C11	143.516752294417	TUBB2A_3	63.3	IMR90p2
75.5	C11	143.583128366008	TUBB2A_3	63.3	IMR90p2
76.0	C11	143.874304224567	TUBB2A_3	63.3	IMR90p2
76.5	C11	143.824043553968	TUBB2A_3	63.3	IMR90p2
77.0	C11	142.128160312141	TUBB2A_3	63.3	IMR90p2
77.5	C11	140.640869710194	TUBB2A_3	63.3	IMR90p2
78.0	C11	138.925229294413	TUBB2A_3	63.3	IMR90p2
78.5	C11	136.737529945175	TUBB2A_3	63.3	IMR90p2
79.0	C11	136.204445043137	TUBB2A_3	63.3	IMR90p2
79.5	C11	135.760796875972	TUBB2A_3	63.3	IMR90p2
80.0	C11	133.705514543594	TUBB2A_3	63.3	IMR90p2
80.5	C11	133.065942819595	TUBB2A_3	63.3	IMR90p2
81.0	C11	134.918183622597	TUBB2A_3	63.3	IMR90p2
81.5	C11	140.559858157612	TUBB2A_3	63.3	IMR90p2
82.0	C11	171.855268869542	TUBB2A_3	63.3	IMR90p2
82.5	C11	249.255133928031	TUBB2A_3	63.3	IMR90p2
83.0	C11	345.927996838886	TUBB2A_3	63.3	IMR90p2
83.5	C11	433.083190096425	TUBB2A_3	63.3	IMR90p2
84.0	C11	505.055528468099	TUBB2A_3	63.3	IMR90p2
84.5	C11	522.145615382049	TUBB2A_3	63.3	IMR90p2
85.0	C11	444.728004004439	TUBB2A_3	63.3	IMR90p2
85.5	C11	321.266106274533	TUBB2A_3	63.3	IMR90p2
86.0	C11	206.485444195045	TUBB2A_3	63.3	IMR90p2
86.5	C11	102.04387945529	TUBB2A_3	63.3	IMR90p2
87.0	C11	26.8611482654732	TUBB2A_3	63.3	IMR90p2
87.5	C11	1.61864454847904	TUBB2A_3	63.3	IMR90p2
88.0	C11	2.39318019728108	TUBB2A_3	63.3	IMR90p2
88.5	C11	2.08391929091709	TUBB2A_3	63.3	IMR90p2
89.0	C11	1.90809179106867	TUBB2A_3	63.3	IMR90p2
89.5	C11	2.25882852960586	TUBB2A_3	63.3	IMR90p2
90.0	C11	2.28568446769776	TUBB2A_3	63.3	IMR90p2
90.5	C11	2.31591545652373	TUBB2A_3	63.3	IMR90p2
91.0	C11	2.58221707536887	TUBB2A_3	63.3	IMR90p2
91.5	C11	2.97394997948817	TUBB2A_3	63.3	IMR90p2
92.0	C11	3.26775619176345	TUBB2A_3	63.3	IMR90p2
92.5	C11	3.27493821243212	TUBB2A_3	63.3	IMR90p2
93.0	C11	2.89200181596289	TUBB2A_3	63.3	IMR90p2
93.5	C11	2.38377120666274	TUBB2A_3	63.3	IMR90p2
94.0	C11	1.79128912666806	TUBB2A_3	63.3	IMR90p2
94.5	C11	1.19192195688288	TUBB2A_3	63.3	IMR90p2
95.0	C11	0.325768185020706	TUBB2A_3	63.3	IMR90p2
55.0	D11	-0.750037785287304	TUBB2A_3	61.4	IMR90p2
55.5	D11	-1.62508186811988	TUBB2A_3	61.4	IMR90p2
56.0	D11	-1.50007557057052	TUBB2A_3	61.4	IMR90p2
56.5	D11	-1.50007557056051	TUBB2A_3	61.4	IMR90p2
57.0	D11	-1.50007557065624	TUBB2A_3	61.4	IMR90p2
57.5	D11	-1.79068909654916	TUBB2A_3	61.4	IMR90p2
58.0	D11	-0.0299584036113174	TUBB2A_3	61.4	IMR90p2
58.5	D11	3.52406603597353	TUBB2A_3	61.4	IMR90p2
59.0	D11	7.50275477137018	TUBB2A_3	61.4	IMR90p2
59.5	D11	12.4673994042495	TUBB2A_3	61.4	IMR90p2
60.0	D11	17.3730670124153	TUBB2A_3	61.4	IMR90p2
60.5	D11	22.798466994023	TUBB2A_3	61.4	IMR90p2
61.0	D11	28.1861905470074	TUBB2A_3	61.4	IMR90p2
61.5	D11	33.1341525708729	TUBB2A_3	61.4	IMR90p2
62.0	D11	38.1630493893425	TUBB2A_3	61.4	IMR90p2
62.5	D11	43.1417662289484	TUBB2A_3	61.4	IMR90p2
63.0	D11	47.0955813061091	TUBB2A_3	61.4	IMR90p2
63.5	D11	51.4920679467047	TUBB2A_3	61.4	IMR90p2
64.0	D11	57.2356912739664	TUBB2A_3	61.4	IMR90p2
64.5	D11	63.1938288894539	TUBB2A_3	61.4	IMR90p2
65.0	D11	70.5418085339113	TUBB2A_3	61.4	IMR90p2
65.5	D11	80.8917780184765	TUBB2A_3	61.4	IMR90p2
66.0	D11	92.1966630768333	TUBB2A_3	61.4	IMR90p2
66.5	D11	102.707560226813	TUBB2A_3	61.4	IMR90p2
67.0	D11	112.565598119834	TUBB2A_3	61.4	IMR90p2
67.5	D11	120.353952214662	TUBB2A_3	61.4	IMR90p2
68.0	D11	124.88704042873	TUBB2A_3	61.4	IMR90p2
68.5	D11	127.370879060387	TUBB2A_3	61.4	IMR90p2
69.0	D11	128.822749074477	TUBB2A_3	61.4	IMR90p2
69.5	D11	129.815325489303	TUBB2A_3	61.4	IMR90p2
70.0	D11	131.440417333114	TUBB2A_3	61.4	IMR90p2
70.5	D11	132.93917667083	TUBB2A_3	61.4	IMR90p2
71.0	D11	134.067046550568	TUBB2A_3	61.4	IMR90p2
71.5	D11	134.770618080513	TUBB2A_3	61.4	IMR90p2
72.0	D11	134.912257717612	TUBB2A_3	61.4	IMR90p2
72.5	D11	134.192850410287	TUBB2A_3	61.4	IMR90p2
73.0	D11	133.929347077774	TUBB2A_3	61.4	IMR90p2
73.5	D11	134.215339171008	TUBB2A_3	61.4	IMR90p2
74.0	D11	134.408962501167	TUBB2A_3	61.4	IMR90p2
74.5	D11	134.437268035437	TUBB2A_3	61.4	IMR90p2
75.0	D11	134.337968739781	TUBB2A_3	61.4	IMR90p2
75.5	D11	133.793658112737	TUBB2A_3	61.4	IMR90p2
76.0	D11	132.340254809011	TUBB2A_3	61.4	IMR90p2
76.5	D11	130.913893308146	TUBB2A_3	61.4	IMR90p2
77.0	D11	129.568427161986	TUBB2A_3	61.4	IMR90p2
77.5	D11	128.439762039159	TUBB2A_3	61.4	IMR90p2
78.0	D11	127.276871115945	TUBB2A_3	61.4	IMR90p2
78.5	D11	125.766095542926	TUBB2A_3	61.4	IMR90p2
79.0	D11	124.336637980496	TUBB2A_3	61.4	IMR90p2
79.5	D11	123.622463462438	TUBB2A_3	61.4	IMR90p2
80.0	D11	123.038309857195	TUBB2A_3	61.4	IMR90p2
80.5	D11	122.917146753487	TUBB2A_3	61.4	IMR90p2
81.0	D11	125.185436537665	TUBB2A_3	61.4	IMR90p2
81.5	D11	132.091991685185	TUBB2A_3	61.4	IMR90p2
82.0	D11	159.043852072077	TUBB2A_3	61.4	IMR90p2
82.5	D11	224.59868699954	TUBB2A_3	61.4	IMR90p2
83.0	D11	308.529714556846	TUBB2A_3	61.4	IMR90p2
83.5	D11	384.377504769931	TUBB2A_3	61.4	IMR90p2
84.0	D11	446.176642109628	TUBB2A_3	61.4	IMR90p2
84.5	D11	461.429625910869	TUBB2A_3	61.4	IMR90p2
85.0	D11	394.309542182953	TUBB2A_3	61.4	IMR90p2
85.5	D11	285.035718293364	TUBB2A_3	61.4	IMR90p2
86.0	D11	182.773650842252	TUBB2A_3	61.4	IMR90p2
86.5	D11	90.6170854376708	TUBB2A_3	61.4	IMR90p2
87.0	D11	24.8965978545987	TUBB2A_3	61.4	IMR90p2
87.5	D11	2.35595750845096	TUBB2A_3	61.4	IMR90p2
88.0	D11	3.12337307291506	TUBB2A_3	61.4	IMR90p2
88.5	D11	3.91432614097181	TUBB2A_3	61.4	IMR90p2
89.0	D11	4.02853556576116	TUBB2A_3	61.4	IMR90p2
89.5	D11	3.32383354279773	TUBB2A_3	61.4	IMR90p2
90.0	D11	3.17619971360551	TUBB2A_3	61.4	IMR90p2
90.5	D11	3.24504284758518	TUBB2A_3	61.4	IMR90p2
91.0	D11	2.35497922003566	TUBB2A_3	61.4	IMR90p2
91.5	D11	1.38887094411604	TUBB2A_3	61.4	IMR90p2
92.0	D11	1.12468508427469	TUBB2A_3	61.4	IMR90p2
92.5	D11	1.1210791075676	TUBB2A_3	61.4	IMR90p2
93.0	D11	0.95832372017577	TUBB2A_3	61.4	IMR90p2
93.5	D11	1.84851483991952	TUBB2A_3	61.4	IMR90p2
94.0	D11	2.56414762825062	TUBB2A_3	61.4	IMR90p2
94.5	D11	4.29280478261654	TUBB2A_3	61.4	IMR90p2
95.0	D11	2.64633228552549	TUBB2A_3	61.4	IMR90p2
55.0	E11	-11.9977497756332	TUBB2A_3	59.0	IMR90p2
55.5	E11	-25.9951245138708	TUBB2A_3	59.0	IMR90p2
56.0	E11	-23.9954995512653	TUBB2A_3	59.0	IMR90p2
56.5	E11	-23.9954995512608	TUBB2A_3	59.0	IMR90p2
57.0	E11	-23.9954995513045	TUBB2A_3	59.0	IMR90p2
57.5	E11	-24.5275938617457	TUBB2A_3	59.0	IMR90p2
58.0	E11	-21.3635466576882	TUBB2A_3	59.0	IMR90p2
58.5	E11	-14.3228128911634	TUBB2A_3	59.0	IMR90p2
59.0	E11	-7.01684266124653	TUBB2A_3	59.0	IMR90p2
59.5	E11	-1.4285701074125	TUBB2A_3	59.0	IMR90p2
60.0	E11	3.66119205914629	TUBB2A_3	59.0	IMR90p2
60.5	E11	8.57135214014556	TUBB2A_3	59.0	IMR90p2
61.0	E11	13.4048068770733	TUBB2A_3	59.0	IMR90p2
61.5	E11	20.2943853250347	TUBB2A_3	59.0	IMR90p2
62.0	E11	28.1515165059897	TUBB2A_3	59.0	IMR90p2
62.5	E11	35.1026887009506	TUBB2A_3	59.0	IMR90p2
63.0	E11	41.6416555584225	TUBB2A_3	59.0	IMR90p2
63.5	E11	48.6554663764805	TUBB2A_3	59.0	IMR90p2
64.0	E11	53.5808275295287	TUBB2A_3	59.0	IMR90p2
64.5	E11	57.7521214994458	TUBB2A_3	59.0	IMR90p2
65.0	E11	64.1493551000749	TUBB2A_3	59.0	IMR90p2
65.5	E11	73.715786339831	TUBB2A_3	59.0	IMR90p2
66.0	E11	83.7530581833099	TUBB2A_3	59.0	IMR90p2
66.5	E11	94.660122060572	TUBB2A_3	59.0	IMR90p2
67.0	E11	105.194647459514	TUBB2A_3	59.0	IMR90p2
67.5	E11	113.031199448811	TUBB2A_3	59.0	IMR90p2
68.0	E11	117.925337266366	TUBB2A_3	59.0	IMR90p2
68.5	E11	120.675965252922	TUBB2A_3	59.0	IMR90p2
69.0	E11	121.858596418685	TUBB2A_3	59.0	IMR90p2
69.5	E11	123.134042555252	TUBB2A_3	59.0	IMR90p2
70.0	E11	124.432065940997	TUBB2A_3	59.0	IMR90p2
70.5	E11	125.375675871651	TUBB2A_3	59.0	IMR90p2
71.0	E11	127.243046776343	TUBB2A_3	59.0	IMR90p2
71.5	E11	130.898060644162	TUBB2A_3	59.0	IMR90p2
72.0	E11	135.521443349246	TUBB2A_3	59.0	IMR90p2
72.5	E11	139.888963212478	TUBB2A_3	59.0	IMR90p2
73.0	E11	144.246078807691	TUBB2A_3	59.0	IMR90p2
73.5	E11	148.30382032326	TUBB2A_3	59.0	IMR90p2
74.0	E11	150.024472497349	TUBB2A_3	59.0	IMR90p2
74.5	E11	147.920778559522	TUBB2A_3	59.0	IMR90p2
75.0	E11	144.52413479766	TUBB2A_3	59.0	IMR90p2
75.5	E11	139.759871042203	TUBB2A_3	59.0	IMR90p2
76.0	E11	133.156030064877	TUBB2A_3	59.0	IMR90p2
76.5	E11	125.890235446629	TUBB2A_3	59.0	IMR90p2
77.0	E11	119.992825567207	TUBB2A_3	59.0	IMR90p2
77.5	E11	116.116990951399	TUBB2A_3	59.0	IMR90p2
78.0	E11	114.791005258614	TUBB2A_3	59.0	IMR90p2
78.5	E11	114.292195072065	TUBB2A_3	59.0	IMR90p2
79.0	E11	115.068894684224	TUBB2A_3	59.0	IMR90p2
79.5	E11	117.503286379776	TUBB2A_3	59.0	IMR90p2
80.0	E11	118.647305661763	TUBB2A_3	59.0	IMR90p2
80.5	E11	117.885779793509	TUBB2A_3	59.0	IMR90p2
81.0	E11	118.885417722435	TUBB2A_3	59.0	IMR90p2
81.5	E11	122.999050803866	TUBB2A_3	59.0	IMR90p2
82.0	E11	141.096585191037	TUBB2A_3	59.0	IMR90p2
82.5	E11	191.827580253064	TUBB2A_3	59.0	IMR90p2
83.0	E11	259.8332932569	TUBB2A_3	59.0	IMR90p2
83.5	E11	320.994513559123	TUBB2A_3	59.0	IMR90p2
84.0	E11	371.29834792116	TUBB2A_3	59.0	IMR90p2
84.5	E11	386.601018235173	TUBB2A_3	59.0	IMR90p2
85.0	E11	333.072150865995	TUBB2A_3	59.0	IMR90p2
85.5	E11	241.99319690468	TUBB2A_3	59.0	IMR90p2
86.0	E11	156.919059307363	TUBB2A_3	59.0	IMR90p2
86.5	E11	79.7187195838428	TUBB2A_3	59.0	IMR90p2
87.0	E11	22.8016104739932	TUBB2A_3	59.0	IMR90p2
87.5	E11	2.38982848240471	TUBB2A_3	59.0	IMR90p2
88.0	E11	2.28419244858446	TUBB2A_3	59.0	IMR90p2
88.5	E11	2.51588679094573	TUBB2A_3	59.0	IMR90p2
89.0	E11	2.74975162159387	TUBB2A_3	59.0	IMR90p2
89.5	E11	1.90671501882503	TUBB2A_3	59.0	IMR90p2
90.0	E11	1.6505170053814	TUBB2A_3	59.0	IMR90p2
90.5	E11	2.54542520886167	TUBB2A_3	59.0	IMR90p2
91.0	E11	2.20504071074544	TUBB2A_3	59.0	IMR90p2
91.5	E11	1.86460131700898	TUBB2A_3	59.0	IMR90p2
92.0	E11	2.76361784141966	TUBB2A_3	59.0	IMR90p2
92.5	E11	2.77349102615995	TUBB2A_3	59.0	IMR90p2
93.0	E11	2.00498062331741	TUBB2A_3	59.0	IMR90p2
93.5	E11	1.5682676455429	TUBB2A_3	59.0	IMR90p2
94.0	E11	1.11251854009316	TUBB2A_3	59.0	IMR90p2
94.5	E11	-0.177534403473317	TUBB2A_3	59.0	IMR90p2
95.0	E11	-0.529338707523664	TUBB2A_3	59.0	IMR90p2
55.0	F11	-19.0265720322006	TUBB2A_3	57.0	IMR90p2
55.5	F11	-41.224239403101	TUBB2A_3	57.0	IMR90p2
56.0	F11	-38.053144064401	TUBB2A_3	57.0	IMR90p2
56.5	F11	-38.0531440644116	TUBB2A_3	57.0	IMR90p2
57.0	F11	-38.0531440643269	TUBB2A_3	57.0	IMR90p2
57.5	F11	-39.1322736155245	TUBB2A_3	57.0	IMR90p2
58.0	F11	-32.6109691768277	TUBB2A_3	57.0	IMR90p2
58.5	F11	-18.8875710589182	TUBB2A_3	57.0	IMR90p2
59.0	F11	-6.29257696211289	TUBB2A_3	57.0	IMR90p2
59.5	F11	5.95842374086556	TUBB2A_3	57.0	IMR90p2
60.0	F11	17.1534455722411	TUBB2A_3	57.0	IMR90p2
60.5	F11	26.5942499348952	TUBB2A_3	57.0	IMR90p2
61.0	F11	34.3847724289036	TUBB2A_3	57.0	IMR90p2
61.5	F11	39.9070732883135	TUBB2A_3	57.0	IMR90p2
62.0	F11	43.3600785763448	TUBB2A_3	57.0	IMR90p2
62.5	F11	45.8485140751397	TUBB2A_3	57.0	IMR90p2
63.0	F11	47.4134973301553	TUBB2A_3	57.0	IMR90p2
63.5	F11	48.826353897099	TUBB2A_3	57.0	IMR90p2
64.0	F11	50.7676353348168	TUBB2A_3	57.0	IMR90p2
64.5	F11	53.8261957166269	TUBB2A_3	57.0	IMR90p2
65.0	F11	58.9658457718116	TUBB2A_3	57.0	IMR90p2
65.5	F11	66.5874427506224	TUBB2A_3	57.0	IMR90p2
66.0	F11	75.3106958642331	TUBB2A_3	57.0	IMR90p2
66.5	F11	84.4004144477793	TUBB2A_3	57.0	IMR90p2
67.0	F11	93.5699844485125	TUBB2A_3	57.0	IMR90p2
67.5	F11	100.353227742932	TUBB2A_3	57.0	IMR90p2
68.0	F11	103.905500326869	TUBB2A_3	57.0	IMR90p2
68.5	F11	105.651308725321	TUBB2A_3	57.0	IMR90p2
69.0	F11	106.229089586189	TUBB2A_3	57.0	IMR90p2
69.5	F11	105.870319228135	TUBB2A_3	57.0	IMR90p2
70.0	F11	105.594407812928	TUBB2A_3	57.0	IMR90p2
70.5	F11	106.024707657809	TUBB2A_3	57.0	IMR90p2
71.0	F11	106.628891427808	TUBB2A_3	57.0	IMR90p2
71.5	F11	107.454261422517	TUBB2A_3	57.0	IMR90p2
72.0	F11	107.555574094292	TUBB2A_3	57.0	IMR90p2
72.5	F11	107.163649122876	TUBB2A_3	57.0	IMR90p2
73.0	F11	106.919096892414	TUBB2A_3	57.0	IMR90p2
73.5	F11	106.179080598713	TUBB2A_3	57.0	IMR90p2
74.0	F11	104.913934345359	TUBB2A_3	57.0	IMR90p2
74.5	F11	103.875518584824	TUBB2A_3	57.0	IMR90p2
75.0	F11	102.986204145562	TUBB2A_3	57.0	IMR90p2
75.5	F11	101.60953623074	TUBB2A_3	57.0	IMR90p2
76.0	F11	100.656301684708	TUBB2A_3	57.0	IMR90p2
76.5	F11	99.6951637411114	TUBB2A_3	57.0	IMR90p2
77.0	F11	98.605858756875	TUBB2A_3	57.0	IMR90p2
77.5	F11	97.8066484681317	TUBB2A_3	57.0	IMR90p2
78.0	F11	96.9199612338202	TUBB2A_3	57.0	IMR90p2
78.5	F11	95.8423503102516	TUBB2A_3	57.0	IMR90p2
79.0	F11	95.2028870672438	TUBB2A_3	57.0	IMR90p2
79.5	F11	95.1637267891722	TUBB2A_3	57.0	IMR90p2
80.0	F11	95.3054392532346	TUBB2A_3	57.0	IMR90p2
80.5	F11	96.0138449199676	TUBB2A_3	57.0	IMR90p2
81.0	F11	97.7617604109826	TUBB2A_3	57.0	IMR90p2
81.5	F11	102.845169954474	TUBB2A_3	57.0	IMR90p2
82.0	F11	125.906351501574	TUBB2A_3	57.0	IMR90p2
82.5	F11	171.439877365464	TUBB2A_3	57.0	IMR90p2
83.0	F11	220.804275324279	TUBB2A_3	57.0	IMR90p2
83.5	F11	263.710985336496	TUBB2A_3	57.0	IMR90p2
84.0	F11	296.311423976313	TUBB2A_3	57.0	IMR90p2
84.5	F11	288.584988068261	TUBB2A_3	57.0	IMR90p2
85.0	F11	231.080228654188	TUBB2A_3	57.0	IMR90p2
85.5	F11	161.294674878096	TUBB2A_3	57.0	IMR90p2
86.0	F11	98.424406922149	TUBB2A_3	57.0	IMR90p2
86.5	F11	42.3055442287231	TUBB2A_3	57.0	IMR90p2
87.0	F11	8.40292919816926	TUBB2A_3	57.0	IMR90p2
87.5	F11	1.70140967654658	TUBB2A_3	57.0	IMR90p2
88.0	F11	2.99963759851141	TUBB2A_3	57.0	IMR90p2
88.5	F11	3.10450179229451	TUBB2A_3	57.0	IMR90p2
89.0	F11	3.23371893267722	TUBB2A_3	57.0	IMR90p2
89.5	F11	2.79628456269404	TUBB2A_3	57.0	IMR90p2
90.0	F11	2.09882775675067	TUBB2A_3	57.0	IMR90p2
90.5	F11	1.95041660644358	TUBB2A_3	57.0	IMR90p2
91.0	F11	1.67678553299908	TUBB2A_3	57.0	IMR90p2
91.5	F11	1.1505479129026	TUBB2A_3	57.0	IMR90p2
92.0	F11	1.22986080766697	TUBB2A_3	57.0	IMR90p2
92.5	F11	1.65161529087459	TUBB2A_3	57.0	IMR90p2
93.0	F11	1.34697314834762	TUBB2A_3	57.0	IMR90p2
93.5	F11	1.01912701901915	TUBB2A_3	57.0	IMR90p2
94.0	F11	1.20045350303303	TUBB2A_3	57.0	IMR90p2
94.5	F11	1.06397372951983	TUBB2A_3	57.0	IMR90p2
95.0	F11	0.296999448181168	TUBB2A_3	57.0	IMR90p2
55.0	G11	-19.3457877137264	TUBB2A_3	55.7	IMR90p2
55.5	G11	-41.91587337974	TUBB2A_3	55.7	IMR90p2
56.0	G11	-38.6915754274513	TUBB2A_3	55.7	IMR90p2
56.5	G11	-38.6915754274472	TUBB2A_3	55.7	IMR90p2
57.0	G11	-38.6915754274903	TUBB2A_3	55.7	IMR90p2
57.5	G11	-39.999964937638	TUBB2A_3	55.7	IMR90p2
58.0	G11	-31.8812976347525	TUBB2A_3	55.7	IMR90p2
58.5	G11	-16.598955190148	TUBB2A_3	55.7	IMR90p2
59.0	G11	-3.53857838512613	TUBB2A_3	55.7	IMR90p2
59.5	G11	9.69733887880761	TUBB2A_3	55.7	IMR90p2
60.0	G11	21.2474602765566	TUBB2A_3	55.7	IMR90p2
60.5	G11	29.7630616425957	TUBB2A_3	55.7	IMR90p2
61.0	G11	36.9029483151008	TUBB2A_3	55.7	IMR90p2
61.5	G11	41.8731007659605	TUBB2A_3	55.7	IMR90p2
62.0	G11	43.6179349844641	TUBB2A_3	55.7	IMR90p2
62.5	G11	44.0526732058104	TUBB2A_3	55.7	IMR90p2
63.0	G11	43.9599619164115	TUBB2A_3	55.7	IMR90p2
63.5	G11	43.4743088941773	TUBB2A_3	55.7	IMR90p2
64.0	G11	44.2564617706682	TUBB2A_3	55.7	IMR90p2
64.5	G11	46.1361942066064	TUBB2A_3	55.7	IMR90p2
65.0	G11	49.2222827146259	TUBB2A_3	55.7	IMR90p2
65.5	G11	55.8150042986567	TUBB2A_3	55.7	IMR90p2
66.0	G11	64.2438314757449	TUBB2A_3	55.7	IMR90p2
66.5	G11	71.880592183876	TUBB2A_3	55.7	IMR90p2
67.0	G11	79.9253360081954	TUBB2A_3	55.7	IMR90p2
67.5	G11	87.1137894504619	TUBB2A_3	55.7	IMR90p2
68.0	G11	91.0206702857422	TUBB2A_3	55.7	IMR90p2
68.5	G11	93.9479485326661	TUBB2A_3	55.7	IMR90p2
69.0	G11	96.975609715468	TUBB2A_3	55.7	IMR90p2
69.5	G11	99.2674792182327	TUBB2A_3	55.7	IMR90p2
70.0	G11	101.736029435128	TUBB2A_3	55.7	IMR90p2
70.5	G11	103.711879558472	TUBB2A_3	55.7	IMR90p2
71.0	G11	104.245732833376	TUBB2A_3	55.7	IMR90p2
71.5	G11	104.082180498778	TUBB2A_3	55.7	IMR90p2
72.0	G11	103.424132871638	TUBB2A_3	55.7	IMR90p2
72.5	G11	101.797127341255	TUBB2A_3	55.7	IMR90p2
73.0	G11	100.260028502047	TUBB2A_3	55.7	IMR90p2
73.5	G11	99.4030975509403	TUBB2A_3	55.7	IMR90p2
74.0	G11	98.6316550152962	TUBB2A_3	55.7	IMR90p2
74.5	G11	98.202458319987	TUBB2A_3	55.7	IMR90p2
75.0	G11	97.6659935546168	TUBB2A_3	55.7	IMR90p2
75.5	G11	97.5522243003769	TUBB2A_3	55.7	IMR90p2
76.0	G11	97.4135831452164	TUBB2A_3	55.7	IMR90p2
76.5	G11	96.5251523779779	TUBB2A_3	55.7	IMR90p2
77.0	G11	94.9140899404919	TUBB2A_3	55.7	IMR90p2
77.5	G11	93.7417226959547	TUBB2A_3	55.7	IMR90p2
78.0	G11	92.7410302775098	TUBB2A_3	55.7	IMR90p2
78.5	G11	91.8962739709322	TUBB2A_3	55.7	IMR90p2
79.0	G11	91.2537871129774	TUBB2A_3	55.7	IMR90p2
79.5	G11	91.0192100430078	TUBB2A_3	55.7	IMR90p2
80.0	G11	90.8752475565944	TUBB2A_3	55.7	IMR90p2
80.5	G11	91.0308443450488	TUBB2A_3	55.7	IMR90p2
81.0	G11	91.5412834374878	TUBB2A_3	55.7	IMR90p2
81.5	G11	93.8904925014388	TUBB2A_3	55.7	IMR90p2
82.0	G11	107.22848721146	TUBB2A_3	55.7	IMR90p2
82.5	G11	144.014617358141	TUBB2A_3	55.7	IMR90p2
83.0	G11	191.136741232831	TUBB2A_3	55.7	IMR90p2
83.5	G11	232.523597188697	TUBB2A_3	55.7	IMR90p2
84.0	G11	267.934824449702	TUBB2A_3	55.7	IMR90p2
84.5	G11	278.340736482727	TUBB2A_3	55.7	IMR90p2
85.0	G11	238.018553567468	TUBB2A_3	55.7	IMR90p2
85.5	G11	172.554576445601	TUBB2A_3	55.7	IMR90p2
86.0	G11	113.224742583893	TUBB2A_3	55.7	IMR90p2
86.5	G11	57.9960479627575	TUBB2A_3	55.7	IMR90p2
87.0	G11	16.7828547717735	TUBB2A_3	55.7	IMR90p2
87.5	G11	2.59640663471293	TUBB2A_3	55.7	IMR90p2
88.0	G11	2.61233368863208	TUBB2A_3	55.7	IMR90p2
88.5	G11	1.79953467781081	TUBB2A_3	55.7	IMR90p2
89.0	G11	1.6254685965929	TUBB2A_3	55.7	IMR90p2
89.5	G11	1.7668046220046	TUBB2A_3	55.7	IMR90p2
90.0	G11	2.2980644384881	TUBB2A_3	55.7	IMR90p2
90.5	G11	2.91542764752711	TUBB2A_3	55.7	IMR90p2
91.0	G11	3.58438232744646	TUBB2A_3	55.7	IMR90p2
91.5	G11	3.93412441704771	TUBB2A_3	55.7	IMR90p2
92.0	G11	4.00336140498706	TUBB2A_3	55.7	IMR90p2
92.5	G11	4.00182973896074	TUBB2A_3	55.7	IMR90p2
93.0	G11	4.01871631577086	TUBB2A_3	55.7	IMR90p2
93.5	G11	3.98651833587581	TUBB2A_3	55.7	IMR90p2
94.0	G11	3.99382157242235	TUBB2A_3	55.7	IMR90p2
94.5	G11	4.60013474267907	TUBB2A_3	55.7	IMR90p2
95.0	G11	2.17407833688139	TUBB2A_3	55.7	IMR90p2
55.0	H11	-20.3229259514734	TUBB2A_3	55.0	IMR90p2
55.5	H11	-44.0330062281914	TUBB2A_3	55.0	IMR90p2
56.0	H11	-40.645851902945	TUBB2A_3	55.0	IMR90p2
56.5	H11	-40.6458519029408	TUBB2A_3	55.0	IMR90p2
57.0	H11	-40.6458519029806	TUBB2A_3	55.0	IMR90p2
57.5	H11	-41.9824574687361	TUBB2A_3	55.0	IMR90p2
58.0	H11	-33.8946527356931	TUBB2A_3	55.0	IMR90p2
58.5	H11	-16.7154761349392	TUBB2A_3	55.0	IMR90p2
59.0	H11	-2.64393317881843	TUBB2A_3	55.0	IMR90p2
59.5	H11	8.87517703044375	TUBB2A_3	55.0	IMR90p2
60.0	H11	17.9343305764243	TUBB2A_3	55.0	IMR90p2
60.5	H11	24.7528562323458	TUBB2A_3	55.0	IMR90p2
61.0	H11	29.0196817689348	TUBB2A_3	55.0	IMR90p2
61.5	H11	31.670315184786	TUBB2A_3	55.0	IMR90p2
62.0	H11	33.6234279194382	TUBB2A_3	55.0	IMR90p2
62.5	H11	34.8329809889801	TUBB2A_3	55.0	IMR90p2
63.0	H11	36.2705334612891	TUBB2A_3	55.0	IMR90p2
63.5	H11	38.8681335350723	TUBB2A_3	55.0	IMR90p2
64.0	H11	42.4709123154208	TUBB2A_3	55.0	IMR90p2
64.5	H11	47.2502399823795	TUBB2A_3	55.0	IMR90p2
65.0	H11	53.7883843412471	TUBB2A_3	55.0	IMR90p2
65.5	H11	60.9036729615023	TUBB2A_3	55.0	IMR90p2
66.0	H11	68.214332923876	TUBB2A_3	55.0	IMR90p2
66.5	H11	74.8041818120796	TUBB2A_3	55.0	IMR90p2
67.0	H11	79.6753636980809	TUBB2A_3	55.0	IMR90p2
67.5	H11	82.9459150763029	TUBB2A_3	55.0	IMR90p2
68.0	H11	84.9248122093748	TUBB2A_3	55.0	IMR90p2
68.5	H11	85.3740910457606	TUBB2A_3	55.0	IMR90p2
69.0	H11	85.441803080211	TUBB2A_3	55.0	IMR90p2
69.5	H11	86.1675006417782	TUBB2A_3	55.0	IMR90p2
70.0	H11	86.4961947844207	TUBB2A_3	55.0	IMR90p2
70.5	H11	86.4037605472498	TUBB2A_3	55.0	IMR90p2
71.0	H11	86.3480827482301	TUBB2A_3	55.0	IMR90p2
71.5	H11	85.7586188706121	TUBB2A_3	55.0	IMR90p2
72.0	H11	84.1303193586931	TUBB2A_3	55.0	IMR90p2
72.5	H11	82.3955352141378	TUBB2A_3	55.0	IMR90p2
73.0	H11	81.5631346415107	TUBB2A_3	55.0	IMR90p2
73.5	H11	80.9027768442057	TUBB2A_3	55.0	IMR90p2
74.0	H11	80.8412263257943	TUBB2A_3	55.0	IMR90p2
74.5	H11	81.7072443459023	TUBB2A_3	55.0	IMR90p2
75.0	H11	83.0812695786557	TUBB2A_3	55.0	IMR90p2
75.5	H11	83.5014239813803	TUBB2A_3	55.0	IMR90p2
76.0	H11	83.2834878283491	TUBB2A_3	55.0	IMR90p2
76.5	H11	82.6608534322595	TUBB2A_3	55.0	IMR90p2
77.0	H11	80.7097621396862	TUBB2A_3	55.0	IMR90p2
77.5	H11	78.1278437125533	TUBB2A_3	55.0	IMR90p2
78.0	H11	75.9504533994015	TUBB2A_3	55.0	IMR90p2
78.5	H11	74.0782356394506	TUBB2A_3	55.0	IMR90p2
79.0	H11	72.5016833650794	TUBB2A_3	55.0	IMR90p2
79.5	H11	72.4521205065489	TUBB2A_3	55.0	IMR90p2
80.0	H11	73.0770381644481	TUBB2A_3	55.0	IMR90p2
80.5	H11	73.9124797263835	TUBB2A_3	55.0	IMR90p2
81.0	H11	75.5489252766126	TUBB2A_3	55.0	IMR90p2
81.5	H11	78.3563290114311	TUBB2A_3	55.0	IMR90p2
82.0	H11	88.1662332262965	TUBB2A_3	55.0	IMR90p2
82.5	H11	117.544562021656	TUBB2A_3	55.0	IMR90p2
83.0	H11	157.90188918813	TUBB2A_3	55.0	IMR90p2
83.5	H11	193.896306727308	TUBB2A_3	55.0	IMR90p2
84.0	H11	224.363910875321	TUBB2A_3	55.0	IMR90p2
84.5	H11	236.658250417485	TUBB2A_3	55.0	IMR90p2
85.0	H11	206.337280807732	TUBB2A_3	55.0	IMR90p2
85.5	H11	150.555421547118	TUBB2A_3	55.0	IMR90p2
86.0	H11	98.8353393622473	TUBB2A_3	55.0	IMR90p2
86.5	H11	51.7327201347492	TUBB2A_3	55.0	IMR90p2
87.0	H11	15.3064584275172	TUBB2A_3	55.0	IMR90p2
87.5	H11	1.48877531742079	TUBB2A_3	55.0	IMR90p2
88.0	H11	2.15204463349914	TUBB2A_3	55.0	IMR90p2
88.5	H11	2.6042979977961	TUBB2A_3	55.0	IMR90p2
89.0	H11	2.77569268210624	TUBB2A_3	55.0	IMR90p2
89.5	H11	2.71528108222583	TUBB2A_3	55.0	IMR90p2
90.0	H11	2.86145196584226	TUBB2A_3	55.0	IMR90p2
90.5	H11	2.79313306230267	TUBB2A_3	55.0	IMR90p2
91.0	H11	2.42880313349406	TUBB2A_3	55.0	IMR90p2
91.5	H11	1.9351257845185	TUBB2A_3	55.0	IMR90p2
92.0	H11	1.73761118545144	TUBB2A_3	55.0	IMR90p2
92.5	H11	1.52560252453156	TUBB2A_3	55.0	IMR90p2
93.0	H11	1.19661505972203	TUBB2A_3	55.0	IMR90p2
93.5	H11	1.79209144031847	TUBB2A_3	55.0	IMR90p2
94.0	H11	1.92094812006064	TUBB2A_3	55.0	IMR90p2
94.5	H11	3.43054236175851	TUBB2A_3	55.0	IMR90p2
95.0	H11	2.30585840212018	TUBB2A_3	55.0	IMR90p2
