# Supplementary material for: Primer PICKR: literature-mined scoring platform for robust RT–qPCR primers
Source: Nat Commun. 2026 May 28;17:6938. doi: 10.1038/s41467-026-73648-2 (PMC13388996; doi:10.1038/s41467-026-73648-2)
Supplement: Supplementary file 11 — Source Data [file 41467_2026_73648_MOESM11_ESM.zip › Suppl_Fig_S16/melting_curve_data_CPT1A_3.csv]

Temperature	Well	Derivative	Target	melt temp	Replicate
55.0	A11	3.20976921120689	CPT1A_3	65.0	IMR90p11
55.5	A11	6.95449995761453	CPT1A_3	65.0	IMR90p11
56.0	A11	6.41953842241344	CPT1A_3	65.0	IMR90p11
56.5	A11	6.41953842240173	CPT1A_3	65.0	IMR90p11
57.0	A11	6.41953842249222	CPT1A_3	65.0	IMR90p11
57.5	A11	6.51649973672181	CPT1A_3	65.0	IMR90p11
58.0	A11	5.77746241131536	CPT1A_3	65.0	IMR90p11
58.5	A11	5.50003190159805	CPT1A_3	65.0	IMR90p11
59.0	A11	6.05450499266317	CPT1A_3	65.0	IMR90p11
59.5	A11	6.88330542554036	CPT1A_3	65.0	IMR90p11
60.0	A11	7.63901199079123	CPT1A_3	65.0	IMR90p11
60.5	A11	9.2623435600226	CPT1A_3	65.0	IMR90p11
61.0	A11	10.692499330234	CPT1A_3	65.0	IMR90p11
61.5	A11	11.5834166844393	CPT1A_3	65.0	IMR90p11
62.0	A11	13.6044108514716	CPT1A_3	65.0	IMR90p11
62.5	A11	15.2440232915957	CPT1A_3	65.0	IMR90p11
63.0	A11	16.7323420613865	CPT1A_3	65.0	IMR90p11
63.5	A11	19.7000529346095	CPT1A_3	65.0	IMR90p11
64.0	A11	25.2615926644613	CPT1A_3	65.0	IMR90p11
64.5	A11	32.4513878570892	CPT1A_3	65.0	IMR90p11
65.0	A11	42.2097656737272	CPT1A_3	65.0	IMR90p11
65.5	A11	53.1010117920088	CPT1A_3	65.0	IMR90p11
66.0	A11	62.9421179683367	CPT1A_3	65.0	IMR90p11
66.5	A11	71.2000161693981	CPT1A_3	65.0	IMR90p11
67.0	A11	77.3976877129555	CPT1A_3	65.0	IMR90p11
67.5	A11	81.1847618970312	CPT1A_3	65.0	IMR90p11
68.0	A11	83.0828873955081	CPT1A_3	65.0	IMR90p11
68.5	A11	84.7470837352346	CPT1A_3	65.0	IMR90p11
69.0	A11	85.48025915101	CPT1A_3	65.0	IMR90p11
69.5	A11	86.0976831621939	CPT1A_3	65.0	IMR90p11
70.0	A11	87.3086528697938	CPT1A_3	65.0	IMR90p11
70.5	A11	89.3868714273541	CPT1A_3	65.0	IMR90p11
71.0	A11	92.3010495483626	CPT1A_3	65.0	IMR90p11
71.5	A11	96.924447460126	CPT1A_3	65.0	IMR90p11
72.0	A11	102.467439332851	CPT1A_3	65.0	IMR90p11
72.5	A11	107.273111830459	CPT1A_3	65.0	IMR90p11
73.0	A11	111.184834207692	CPT1A_3	65.0	IMR90p11
73.5	A11	113.80787202076	CPT1A_3	65.0	IMR90p11
74.0	A11	114.236335779217	CPT1A_3	65.0	IMR90p11
74.5	A11	112.551013859723	CPT1A_3	65.0	IMR90p11
75.0	A11	109.844643735849	CPT1A_3	65.0	IMR90p11
75.5	A11	105.450655115379	CPT1A_3	65.0	IMR90p11
76.0	A11	99.0128496476291	CPT1A_3	65.0	IMR90p11
76.5	A11	92.0575749798796	CPT1A_3	65.0	IMR90p11
77.0	A11	85.2995568639335	CPT1A_3	65.0	IMR90p11
77.5	A11	79.0056485076042	CPT1A_3	65.0	IMR90p11
78.0	A11	74.674300381497	CPT1A_3	65.0	IMR90p11
78.5	A11	72.604412503999	CPT1A_3	65.0	IMR90p11
79.0	A11	71.7287393133668	CPT1A_3	65.0	IMR90p11
79.5	A11	72.5456264409977	CPT1A_3	65.0	IMR90p11
80.0	A11	77.1877533487058	CPT1A_3	65.0	IMR90p11
80.5	A11	86.7558139630573	CPT1A_3	65.0	IMR90p11
81.0	A11	100.502101667446	CPT1A_3	65.0	IMR90p11
81.5	A11	115.478485945959	CPT1A_3	65.0	IMR90p11
82.0	A11	129.545639883905	CPT1A_3	65.0	IMR90p11
82.5	A11	143.484599483603	CPT1A_3	65.0	IMR90p11
83.0	A11	153.754262656984	CPT1A_3	65.0	IMR90p11
83.5	A11	155.42096384069	CPT1A_3	65.0	IMR90p11
84.0	A11	151.470539098261	CPT1A_3	65.0	IMR90p11
84.5	A11	143.581255700067	CPT1A_3	65.0	IMR90p11
85.0	A11	123.564246436543	CPT1A_3	65.0	IMR90p11
85.5	A11	92.277634630612	CPT1A_3	65.0	IMR90p11
86.0	A11	62.2903699199734	CPT1A_3	65.0	IMR90p11
86.5	A11	36.8320484638629	CPT1A_3	65.0	IMR90p11
87.0	A11	15.3399060639268	CPT1A_3	65.0	IMR90p11
87.5	A11	3.18462201556707	CPT1A_3	65.0	IMR90p11
88.0	A11	0.89288334026071	CPT1A_3	65.0	IMR90p11
88.5	A11	1.50002458376184	CPT1A_3	65.0	IMR90p11
89.0	A11	1.9326443923083	CPT1A_3	65.0	IMR90p11
89.5	A11	2.26312721951496	CPT1A_3	65.0	IMR90p11
90.0	A11	2.31570804127335	CPT1A_3	65.0	IMR90p11
90.5	A11	2.31333449678942	CPT1A_3	65.0	IMR90p11
91.0	A11	2.0636819456949	CPT1A_3	65.0	IMR90p11
91.5	A11	1.86399902654307	CPT1A_3	65.0	IMR90p11
92.0	A11	2.2193560591088	CPT1A_3	65.0	IMR90p11
92.5	A11	2.06995269823278	CPT1A_3	65.0	IMR90p11
93.0	A11	1.96795445961988	CPT1A_3	65.0	IMR90p11
93.5	A11	1.78922383489106	CPT1A_3	65.0	IMR90p11
94.0	A11	1.49351689971621	CPT1A_3	65.0	IMR90p11
94.5	A11	0.259456442921817	CPT1A_3	65.0	IMR90p11
95.0	A11	-0.477073538240404	CPT1A_3	65.0	IMR90p11
55.0	B11	-2.40745702539266	CPT1A_3	64.5	IMR90p11
55.5	B11	-5.2161568883505	CPT1A_3	64.5	IMR90p11
56.0	B11	-4.81491405078509	CPT1A_3	64.5	IMR90p11
56.5	B11	-4.814914050781	CPT1A_3	64.5	IMR90p11
57.0	B11	-4.81491405081374	CPT1A_3	64.5	IMR90p11
57.5	B11	-4.82683289950023	CPT1A_3	64.5	IMR90p11
58.0	B11	-4.92773856681526	CPT1A_3	64.5	IMR90p11
58.5	B11	-3.68688214436509	CPT1A_3	64.5	IMR90p11
59.0	B11	-1.43437138606953	CPT1A_3	64.5	IMR90p11
59.5	B11	-1.19891188188899	CPT1A_3	64.5	IMR90p11
60.0	B11	-0.41786443360138	CPT1A_3	64.5	IMR90p11
60.5	B11	2.42460993216298	CPT1A_3	64.5	IMR90p11
61.0	B11	5.0156968071949	CPT1A_3	64.5	IMR90p11
61.5	B11	8.2052812198101	CPT1A_3	64.5	IMR90p11
62.0	B11	14.5924906710516	CPT1A_3	64.5	IMR90p11
62.5	B11	22.637751328224	CPT1A_3	64.5	IMR90p11
63.0	B11	30.6352140400405	CPT1A_3	64.5	IMR90p11
63.5	B11	40.0153166111855	CPT1A_3	64.5	IMR90p11
64.0	B11	49.7271028325042	CPT1A_3	64.5	IMR90p11
64.5	B11	57.5320929809631	CPT1A_3	64.5	IMR90p11
65.0	B11	63.919956421503	CPT1A_3	64.5	IMR90p11
65.5	B11	69.3954619170007	CPT1A_3	64.5	IMR90p11
66.0	B11	72.705483575544	CPT1A_3	64.5	IMR90p11
66.5	B11	75.1321621728752	CPT1A_3	64.5	IMR90p11
67.0	B11	77.6878402619623	CPT1A_3	64.5	IMR90p11
67.5	B11	79.4400688165571	CPT1A_3	64.5	IMR90p11
68.0	B11	81.2103853025665	CPT1A_3	64.5	IMR90p11
68.5	B11	83.3174663863355	CPT1A_3	64.5	IMR90p11
69.0	B11	84.8092896321159	CPT1A_3	64.5	IMR90p11
69.5	B11	85.8263909721211	CPT1A_3	64.5	IMR90p11
70.0	B11	87.0393263017078	CPT1A_3	64.5	IMR90p11
70.5	B11	88.6169713577601	CPT1A_3	64.5	IMR90p11
71.0	B11	91.2206512955389	CPT1A_3	64.5	IMR90p11
71.5	B11	95.0743747877411	CPT1A_3	64.5	IMR90p11
72.0	B11	99.9528149227035	CPT1A_3	64.5	IMR90p11
72.5	B11	106.541621913295	CPT1A_3	64.5	IMR90p11
73.0	B11	113.309121716852	CPT1A_3	64.5	IMR90p11
73.5	B11	119.410406625116	CPT1A_3	64.5	IMR90p11
74.0	B11	124.487161023655	CPT1A_3	64.5	IMR90p11
74.5	B11	126.744349816041	CPT1A_3	64.5	IMR90p11
75.0	B11	124.644190781156	CPT1A_3	64.5	IMR90p11
75.5	B11	118.883680352188	CPT1A_3	64.5	IMR90p11
76.0	B11	109.823711265451	CPT1A_3	64.5	IMR90p11
76.5	B11	98.47971152151	CPT1A_3	64.5	IMR90p11
77.0	B11	87.4718637403098	CPT1A_3	64.5	IMR90p11
77.5	B11	78.2645074938105	CPT1A_3	64.5	IMR90p11
78.0	B11	71.6450219106213	CPT1A_3	64.5	IMR90p11
78.5	B11	67.8722935440373	CPT1A_3	64.5	IMR90p11
79.0	B11	66.28823725198	CPT1A_3	64.5	IMR90p11
79.5	B11	67.3213915836848	CPT1A_3	64.5	IMR90p11
80.0	B11	72.4389104793279	CPT1A_3	64.5	IMR90p11
80.5	B11	82.4937834896735	CPT1A_3	64.5	IMR90p11
81.0	B11	95.827176497396	CPT1A_3	64.5	IMR90p11
81.5	B11	109.882191477268	CPT1A_3	64.5	IMR90p11
82.0	B11	123.036868447175	CPT1A_3	64.5	IMR90p11
82.5	B11	135.848462764317	CPT1A_3	64.5	IMR90p11
83.0	B11	144.304966444417	CPT1A_3	64.5	IMR90p11
83.5	B11	144.561534194907	CPT1A_3	64.5	IMR90p11
84.0	B11	140.195128299628	CPT1A_3	64.5	IMR90p11
84.5	B11	131.238671722283	CPT1A_3	64.5	IMR90p11
85.0	B11	110.091944261233	CPT1A_3	64.5	IMR90p11
85.5	B11	80.5015566637163	CPT1A_3	64.5	IMR90p11
86.0	B11	54.3258744807153	CPT1A_3	64.5	IMR90p11
86.5	B11	32.0583441259286	CPT1A_3	64.5	IMR90p11
87.0	B11	13.7625110508383	CPT1A_3	64.5	IMR90p11
87.5	B11	4.7141332652966	CPT1A_3	64.5	IMR90p11
88.0	B11	3.48173000691185	CPT1A_3	64.5	IMR90p11
88.5	B11	3.31622683717308	CPT1A_3	64.5	IMR90p11
89.0	B11	2.97293552369587	CPT1A_3	64.5	IMR90p11
89.5	B11	2.75099144364253	CPT1A_3	64.5	IMR90p11
90.0	B11	2.29168972700376	CPT1A_3	64.5	IMR90p11
90.5	B11	1.81097105827985	CPT1A_3	64.5	IMR90p11
91.0	B11	1.60320645393938	CPT1A_3	64.5	IMR90p11
91.5	B11	1.45503336962906	CPT1A_3	64.5	IMR90p11
92.0	B11	1.73938051887785	CPT1A_3	64.5	IMR90p11
92.5	B11	2.23426618402209	CPT1A_3	64.5	IMR90p11
93.0	B11	2.84026391252246	CPT1A_3	64.5	IMR90p11
93.5	B11	3.28447611057635	CPT1A_3	64.5	IMR90p11
94.0	B11	3.68560699637465	CPT1A_3	64.5	IMR90p11
94.5	B11	3.75752146127434	CPT1A_3	64.5	IMR90p11
95.0	B11	1.47823410705723	CPT1A_3	64.5	IMR90p11
55.0	C11	-1.22197548678469	CPT1A_3	63.3	IMR90p11
55.5	C11	-2.64761355469989	CPT1A_3	63.3	IMR90p11
56.0	C11	-2.44395097357005	CPT1A_3	63.3	IMR90p11
56.5	C11	-2.44395097357074	CPT1A_3	63.3	IMR90p11
57.0	C11	-2.44395097356244	CPT1A_3	63.3	IMR90p11
57.5	C11	-2.67230502638677	CPT1A_3	63.3	IMR90p11
58.0	C11	-1.24545550061237	CPT1A_3	63.3	IMR90p11
58.5	C11	1.58089027304777	CPT1A_3	63.3	IMR90p11
59.0	C11	2.2655755816304	CPT1A_3	63.3	IMR90p11
59.5	C11	2.34049896713168	CPT1A_3	63.3	IMR90p11
60.0	C11	5.03471756769454	CPT1A_3	63.3	IMR90p11
60.5	C11	7.42609488368657	CPT1A_3	63.3	IMR90p11
61.0	C11	8.33012769517575	CPT1A_3	63.3	IMR90p11
61.5	C11	10.4733441457902	CPT1A_3	63.3	IMR90p11
62.0	C11	12.8509526260787	CPT1A_3	63.3	IMR90p11
62.5	C11	14.3184853086121	CPT1A_3	63.3	IMR90p11
63.0	C11	15.9529494457959	CPT1A_3	63.3	IMR90p11
63.5	C11	18.654648701038	CPT1A_3	63.3	IMR90p11
64.0	C11	23.6319882384104	CPT1A_3	63.3	IMR90p11
64.5	C11	30.7839578882343	CPT1A_3	63.3	IMR90p11
65.0	C11	39.1970311982822	CPT1A_3	63.3	IMR90p11
65.5	C11	48.8177114216383	CPT1A_3	63.3	IMR90p11
66.0	C11	58.9193784238082	CPT1A_3	63.3	IMR90p11
66.5	C11	67.0228669554078	CPT1A_3	63.3	IMR90p11
67.0	C11	72.9299585094462	CPT1A_3	63.3	IMR90p11
67.5	C11	77.5919144250745	CPT1A_3	63.3	IMR90p11
68.0	C11	80.3920981619926	CPT1A_3	63.3	IMR90p11
68.5	C11	81.9994909707943	CPT1A_3	63.3	IMR90p11
69.0	C11	83.4165347696982	CPT1A_3	63.3	IMR90p11
69.5	C11	84.7493032870748	CPT1A_3	63.3	IMR90p11
70.0	C11	85.6237683474028	CPT1A_3	63.3	IMR90p11
70.5	C11	88.0384224967236	CPT1A_3	63.3	IMR90p11
71.0	C11	91.4018884089218	CPT1A_3	63.3	IMR90p11
71.5	C11	95.8343946272511	CPT1A_3	63.3	IMR90p11
72.0	C11	102.264203554549	CPT1A_3	63.3	IMR90p11
72.5	C11	109.395165734059	CPT1A_3	63.3	IMR90p11
73.0	C11	114.218533842383	CPT1A_3	63.3	IMR90p11
73.5	C11	116.606545271471	CPT1A_3	63.3	IMR90p11
74.0	C11	117.040441606883	CPT1A_3	63.3	IMR90p11
74.5	C11	113.474346124868	CPT1A_3	63.3	IMR90p11
75.0	C11	107.89206185946	CPT1A_3	63.3	IMR90p11
75.5	C11	103.308880005668	CPT1A_3	63.3	IMR90p11
76.0	C11	98.8167131260053	CPT1A_3	63.3	IMR90p11
76.5	C11	92.8794338808522	CPT1A_3	63.3	IMR90p11
77.0	C11	87.4187455369278	CPT1A_3	63.3	IMR90p11
77.5	C11	82.4638054086432	CPT1A_3	63.3	IMR90p11
78.0	C11	76.6539676090363	CPT1A_3	63.3	IMR90p11
78.5	C11	72.1357871391459	CPT1A_3	63.3	IMR90p11
79.0	C11	70.4613536477797	CPT1A_3	63.3	IMR90p11
79.5	C11	71.5400468935841	CPT1A_3	63.3	IMR90p11
80.0	C11	76.7448694223276	CPT1A_3	63.3	IMR90p11
80.5	C11	87.5066107767703	CPT1A_3	63.3	IMR90p11
81.0	C11	101.492617797469	CPT1A_3	63.3	IMR90p11
81.5	C11	114.922207105309	CPT1A_3	63.3	IMR90p11
82.0	C11	126.269507611127	CPT1A_3	63.3	IMR90p11
82.5	C11	136.508511600571	CPT1A_3	63.3	IMR90p11
83.0	C11	142.545083750709	CPT1A_3	63.3	IMR90p11
83.5	C11	140.604719427672	CPT1A_3	63.3	IMR90p11
84.0	C11	134.46461099325	CPT1A_3	63.3	IMR90p11
84.5	C11	125.742798794016	CPT1A_3	63.3	IMR90p11
85.0	C11	106.277391858923	CPT1A_3	63.3	IMR90p11
85.5	C11	77.8120981257485	CPT1A_3	63.3	IMR90p11
86.0	C11	52.2772056047618	CPT1A_3	63.3	IMR90p11
86.5	C11	31.1535774283212	CPT1A_3	63.3	IMR90p11
87.0	C11	12.7187011571762	CPT1A_3	63.3	IMR90p11
87.5	C11	2.61029413055189	CPT1A_3	63.3	IMR90p11
88.0	C11	1.64536341846565	CPT1A_3	63.3	IMR90p11
88.5	C11	2.19756165767268	CPT1A_3	63.3	IMR90p11
89.0	C11	1.66328128413801	CPT1A_3	63.3	IMR90p11
89.5	C11	1.61443453140191	CPT1A_3	63.3	IMR90p11
90.0	C11	1.97367645620437	CPT1A_3	63.3	IMR90p11
90.5	C11	1.26148880629313	CPT1A_3	63.3	IMR90p11
91.0	C11	0.373250334387592	CPT1A_3	63.3	IMR90p11
91.5	C11	0.64974523281154	CPT1A_3	63.3	IMR90p11
92.0	C11	1.24398439201155	CPT1A_3	63.3	IMR90p11
92.5	C11	1.10966546138303	CPT1A_3	63.3	IMR90p11
93.0	C11	1.68713917492977	CPT1A_3	63.3	IMR90p11
93.5	C11	2.37628551546908	CPT1A_3	63.3	IMR90p11
94.0	C11	2.27813847488602	CPT1A_3	63.3	IMR90p11
94.5	C11	2.02273149927811	CPT1A_3	63.3	IMR90p11
95.0	C11	0.814626999762424	CPT1A_3	63.3	IMR90p11
55.0	D11	-6.29456229457901	CPT1A_3	61.4	IMR90p11
55.5	D11	-13.6382183049199	CPT1A_3	61.4	IMR90p11
56.0	D11	-12.5891245891559	CPT1A_3	61.4	IMR90p11
56.5	D11	-12.5891245891629	CPT1A_3	61.4	IMR90p11
57.0	D11	-12.5891245891127	CPT1A_3	61.4	IMR90p11
57.5	D11	-12.8357328446129	CPT1A_3	61.4	IMR90p11
58.0	D11	-11.3530671146769	CPT1A_3	61.4	IMR90p11
58.5	D11	-8.17633846060471	CPT1A_3	61.4	IMR90p11
59.0	D11	-5.20305215431392	CPT1A_3	61.4	IMR90p11
59.5	D11	-2.05389623707515	CPT1A_3	61.4	IMR90p11
60.0	D11	1.14559537739422	CPT1A_3	61.4	IMR90p11
60.5	D11	4.41283023576284	CPT1A_3	61.4	IMR90p11
61.0	D11	7.92913276634329	CPT1A_3	61.4	IMR90p11
61.5	D11	11.2895671609048	CPT1A_3	61.4	IMR90p11
62.0	D11	14.4146167288378	CPT1A_3	61.4	IMR90p11
62.5	D11	17.8854588639865	CPT1A_3	61.4	IMR90p11
63.0	D11	21.8907352885245	CPT1A_3	61.4	IMR90p11
63.5	D11	25.7597362943138	CPT1A_3	61.4	IMR90p11
64.0	D11	30.0340541002851	CPT1A_3	61.4	IMR90p11
64.5	D11	34.9276740230181	CPT1A_3	61.4	IMR90p11
65.0	D11	40.1958136551	CPT1A_3	61.4	IMR90p11
65.5	D11	45.6197079183197	CPT1A_3	61.4	IMR90p11
66.0	D11	51.4990265356521	CPT1A_3	61.4	IMR90p11
66.5	D11	57.6751215833723	CPT1A_3	61.4	IMR90p11
67.0	D11	63.2858303132183	CPT1A_3	61.4	IMR90p11
67.5	D11	67.6034052252598	CPT1A_3	61.4	IMR90p11
68.0	D11	70.6655750934686	CPT1A_3	61.4	IMR90p11
68.5	D11	72.7171447579207	CPT1A_3	61.4	IMR90p11
69.0	D11	73.2211704310706	CPT1A_3	61.4	IMR90p11
69.5	D11	73.0070280483807	CPT1A_3	61.4	IMR90p11
70.0	D11	73.0898546819376	CPT1A_3	61.4	IMR90p11
70.5	D11	73.3415802708971	CPT1A_3	61.4	IMR90p11
71.0	D11	73.0835185723051	CPT1A_3	61.4	IMR90p11
71.5	D11	73.0846997541728	CPT1A_3	61.4	IMR90p11
72.0	D11	73.3964281445252	CPT1A_3	61.4	IMR90p11
72.5	D11	73.4881684868177	CPT1A_3	61.4	IMR90p11
73.0	D11	73.422616281124	CPT1A_3	61.4	IMR90p11
73.5	D11	74.5424547355071	CPT1A_3	61.4	IMR90p11
74.0	D11	77.33883991978	CPT1A_3	61.4	IMR90p11
74.5	D11	81.0767318136848	CPT1A_3	61.4	IMR90p11
75.0	D11	85.509817786409	CPT1A_3	61.4	IMR90p11
75.5	D11	90.8195717738655	CPT1A_3	61.4	IMR90p11
76.0	D11	96.2381072256857	CPT1A_3	61.4	IMR90p11
76.5	D11	99.8320089475117	CPT1A_3	61.4	IMR90p11
77.0	D11	101.903588597832	CPT1A_3	61.4	IMR90p11
77.5	D11	102.617617513331	CPT1A_3	61.4	IMR90p11
78.0	D11	100.879587838781	CPT1A_3	61.4	IMR90p11
78.5	D11	95.7130707060764	CPT1A_3	61.4	IMR90p11
79.0	D11	88.658298414117	CPT1A_3	61.4	IMR90p11
79.5	D11	80.5806058440438	CPT1A_3	61.4	IMR90p11
80.0	D11	73.8102796861589	CPT1A_3	61.4	IMR90p11
80.5	D11	71.9510655026348	CPT1A_3	61.4	IMR90p11
81.0	D11	75.60387088496	CPT1A_3	61.4	IMR90p11
81.5	D11	82.1196053386917	CPT1A_3	61.4	IMR90p11
82.0	D11	89.8888789489632	CPT1A_3	61.4	IMR90p11
82.5	D11	98.8411912902797	CPT1A_3	61.4	IMR90p11
83.0	D11	105.201112031378	CPT1A_3	61.4	IMR90p11
83.5	D11	105.351921978805	CPT1A_3	61.4	IMR90p11
84.0	D11	101.605067503087	CPT1A_3	61.4	IMR90p11
84.5	D11	95.1830683127861	CPT1A_3	61.4	IMR90p11
85.0	D11	80.9771255964034	CPT1A_3	61.4	IMR90p11
85.5	D11	60.2333324018862	CPT1A_3	61.4	IMR90p11
86.0	D11	40.6908339178371	CPT1A_3	61.4	IMR90p11
86.5	D11	24.2647264323163	CPT1A_3	61.4	IMR90p11
87.0	D11	10.869844150793	CPT1A_3	61.4	IMR90p11
87.5	D11	3.54554376908266	CPT1A_3	61.4	IMR90p11
88.0	D11	1.56470424494262	CPT1A_3	61.4	IMR90p11
88.5	D11	1.7166947305127	CPT1A_3	61.4	IMR90p11
89.0	D11	2.06318712513757	CPT1A_3	61.4	IMR90p11
89.5	D11	2.03047922520011	CPT1A_3	61.4	IMR90p11
90.0	D11	1.80223190179731	CPT1A_3	61.4	IMR90p11
90.5	D11	2.1680264655734	CPT1A_3	61.4	IMR90p11
91.0	D11	2.29718889621586	CPT1A_3	61.4	IMR90p11
91.5	D11	1.83602224824887	CPT1A_3	61.4	IMR90p11
92.0	D11	1.76892911851843	CPT1A_3	61.4	IMR90p11
92.5	D11	1.96898294408447	CPT1A_3	61.4	IMR90p11
93.0	D11	2.01167333767086	CPT1A_3	61.4	IMR90p11
93.5	D11	2.38759299344599	CPT1A_3	61.4	IMR90p11
94.0	D11	2.92803294547468	CPT1A_3	61.4	IMR90p11
94.5	D11	3.97980846406301	CPT1A_3	61.4	IMR90p11
95.0	D11	2.13030344940273	CPT1A_3	61.4	IMR90p11
55.0	E11	-5.117508281499	CPT1A_3	59.0	IMR90p11
55.5	E11	-11.0879346099149	CPT1A_3	59.0	IMR90p11
56.0	E11	-10.2350165629975	CPT1A_3	59.0	IMR90p11
56.5	E11	-10.2350165629983	CPT1A_3	59.0	IMR90p11
57.0	E11	-10.2350165629886	CPT1A_3	59.0	IMR90p11
57.5	E11	-10.3936204918335	CPT1A_3	59.0	IMR90p11
58.0	E11	-9.41444779504479	CPT1A_3	59.0	IMR90p11
58.5	E11	-7.56781690873856	CPT1A_3	59.0	IMR90p11
59.0	E11	-5.66712930049039	CPT1A_3	59.0	IMR90p11
59.5	E11	-3.80321690172639	CPT1A_3	59.0	IMR90p11
60.0	E11	-2.2667432109871	CPT1A_3	59.0	IMR90p11
60.5	E11	-0.378888138676871	CPT1A_3	59.0	IMR90p11
61.0	E11	2.49878319450397	CPT1A_3	59.0	IMR90p11
61.5	E11	6.29412399753983	CPT1A_3	59.0	IMR90p11
62.0	E11	10.680188068861	CPT1A_3	59.0	IMR90p11
62.5	E11	15.2792534348096	CPT1A_3	59.0	IMR90p11
63.0	E11	19.7673105263108	CPT1A_3	59.0	IMR90p11
63.5	E11	23.7082545504655	CPT1A_3	59.0	IMR90p11
64.0	E11	26.2377470331212	CPT1A_3	59.0	IMR90p11
64.5	E11	29.1597457595481	CPT1A_3	59.0	IMR90p11
65.0	E11	33.1229194172355	CPT1A_3	59.0	IMR90p11
65.5	E11	37.0892176742527	CPT1A_3	59.0	IMR90p11
66.0	E11	40.9017720801404	CPT1A_3	59.0	IMR90p11
66.5	E11	45.6940115064356	CPT1A_3	59.0	IMR90p11
67.0	E11	50.0798756906969	CPT1A_3	59.0	IMR90p11
67.5	E11	52.1670914932309	CPT1A_3	59.0	IMR90p11
68.0	E11	53.5095323626513	CPT1A_3	59.0	IMR90p11
68.5	E11	54.8085842952752	CPT1A_3	59.0	IMR90p11
69.0	E11	54.6064833184116	CPT1A_3	59.0	IMR90p11
69.5	E11	53.5834004792282	CPT1A_3	59.0	IMR90p11
70.0	E11	53.883997529668	CPT1A_3	59.0	IMR90p11
70.5	E11	54.4024697550097	CPT1A_3	59.0	IMR90p11
71.0	E11	55.2308393390722	CPT1A_3	59.0	IMR90p11
71.5	E11	58.1817520098165	CPT1A_3	59.0	IMR90p11
72.0	E11	63.0316944497819	CPT1A_3	59.0	IMR90p11
72.5	E11	68.1198262555894	CPT1A_3	59.0	IMR90p11
73.0	E11	73.0921085010201	CPT1A_3	59.0	IMR90p11
73.5	E11	76.9487534843847	CPT1A_3	59.0	IMR90p11
74.0	E11	78.5203146622497	CPT1A_3	59.0	IMR90p11
74.5	E11	77.1774784487176	CPT1A_3	59.0	IMR90p11
75.0	E11	73.6999887599607	CPT1A_3	59.0	IMR90p11
75.5	E11	69.7780234516017	CPT1A_3	59.0	IMR90p11
76.0	E11	66.0503158824253	CPT1A_3	59.0	IMR90p11
76.5	E11	62.3327723486095	CPT1A_3	59.0	IMR90p11
77.0	E11	58.2021899768341	CPT1A_3	59.0	IMR90p11
77.5	E11	54.242835198502	CPT1A_3	59.0	IMR90p11
78.0	E11	50.1452422310073	CPT1A_3	59.0	IMR90p11
78.5	E11	45.4399252127905	CPT1A_3	59.0	IMR90p11
79.0	E11	40.5660081156704	CPT1A_3	59.0	IMR90p11
79.5	E11	37.570848458338	CPT1A_3	59.0	IMR90p11
80.0	E11	36.9179026037057	CPT1A_3	59.0	IMR90p11
80.5	E11	38.5835240520834	CPT1A_3	59.0	IMR90p11
81.0	E11	43.2860958103631	CPT1A_3	59.0	IMR90p11
81.5	E11	49.7963823078233	CPT1A_3	59.0	IMR90p11
82.0	E11	55.7166030916763	CPT1A_3	59.0	IMR90p11
82.5	E11	60.9791117616789	CPT1A_3	59.0	IMR90p11
83.0	E11	64.68023022279	CPT1A_3	59.0	IMR90p11
83.5	E11	64.1839285998836	CPT1A_3	59.0	IMR90p11
84.0	E11	60.7694476629437	CPT1A_3	59.0	IMR90p11
84.5	E11	56.2589674602042	CPT1A_3	59.0	IMR90p11
85.0	E11	47.9968825489157	CPT1A_3	59.0	IMR90p11
85.5	E11	36.0223372690546	CPT1A_3	59.0	IMR90p11
86.0	E11	24.9377377860239	CPT1A_3	59.0	IMR90p11
86.5	E11	15.7325959558264	CPT1A_3	59.0	IMR90p11
87.0	E11	7.54711538568705	CPT1A_3	59.0	IMR90p11
87.5	E11	2.84510141626117	CPT1A_3	59.0	IMR90p11
88.0	E11	1.91727374285534	CPT1A_3	59.0	IMR90p11
88.5	E11	1.93358721720216	CPT1A_3	59.0	IMR90p11
89.0	E11	2.03981014631728	CPT1A_3	59.0	IMR90p11
89.5	E11	2.30519192236818	CPT1A_3	59.0	IMR90p11
90.0	E11	1.97410938464606	CPT1A_3	59.0	IMR90p11
90.5	E11	1.35223897175604	CPT1A_3	59.0	IMR90p11
91.0	E11	1.06597660259422	CPT1A_3	59.0	IMR90p11
91.5	E11	1.01341824724119	CPT1A_3	59.0	IMR90p11
92.0	E11	1.5131646274375	CPT1A_3	59.0	IMR90p11
92.5	E11	1.82168078185077	CPT1A_3	59.0	IMR90p11
93.0	E11	2.04051254278926	CPT1A_3	59.0	IMR90p11
93.5	E11	1.21768901963446	CPT1A_3	59.0	IMR90p11
94.0	E11	0.660283816453841	CPT1A_3	59.0	IMR90p11
94.5	E11	-2.06326989720918	CPT1A_3	59.0	IMR90p11
95.0	E11	-2.28548250305965	CPT1A_3	59.0	IMR90p11
55.0	F11	7.06490202960322	CPT1A_3	57.0	IMR90p11
55.5	F11	15.3072877308058	CPT1A_3	57.0	IMR90p11
56.0	F11	14.1298040592053	CPT1A_3	57.0	IMR90p11
56.5	F11	14.1298040592025	CPT1A_3	57.0	IMR90p11
57.0	F11	14.1298040592314	CPT1A_3	57.0	IMR90p11
57.5	F11	13.8730795975987	CPT1A_3	57.0	IMR90p11
58.0	F11	15.4770004850626	CPT1A_3	57.0	IMR90p11
58.5	F11	18.4580719198269	CPT1A_3	57.0	IMR90p11
59.0	F11	20.5300203518423	CPT1A_3	57.0	IMR90p11
59.5	F11	22.7828035694201	CPT1A_3	57.0	IMR90p11
60.0	F11	24.7792188888224	CPT1A_3	57.0	IMR90p11
60.5	F11	26.3307353385485	CPT1A_3	57.0	IMR90p11
61.0	F11	27.7410447203902	CPT1A_3	57.0	IMR90p11
61.5	F11	28.3571860435492	CPT1A_3	57.0	IMR90p11
62.0	F11	28.7628446418063	CPT1A_3	57.0	IMR90p11
62.5	F11	29.3013916860272	CPT1A_3	57.0	IMR90p11
63.0	F11	29.3598307289087	CPT1A_3	57.0	IMR90p11
63.5	F11	29.5140569626972	CPT1A_3	57.0	IMR90p11
64.0	F11	30.6903225569088	CPT1A_3	57.0	IMR90p11
64.5	F11	32.1440193873196	CPT1A_3	57.0	IMR90p11
65.0	F11	33.9846832750881	CPT1A_3	57.0	IMR90p11
65.5	F11	37.195629315773	CPT1A_3	57.0	IMR90p11
66.0	F11	40.7189109434471	CPT1A_3	57.0	IMR90p11
66.5	F11	44.4802708641139	CPT1A_3	57.0	IMR90p11
67.0	F11	47.9726238919778	CPT1A_3	57.0	IMR90p11
67.5	F11	50.4351414553995	CPT1A_3	57.0	IMR90p11
68.0	F11	52.0782073494242	CPT1A_3	57.0	IMR90p11
68.5	F11	53.586949120586	CPT1A_3	57.0	IMR90p11
69.0	F11	54.1377813053067	CPT1A_3	57.0	IMR90p11
69.5	F11	54.3716859160909	CPT1A_3	57.0	IMR90p11
70.0	F11	55.2255408965211	CPT1A_3	57.0	IMR90p11
70.5	F11	56.6780988791134	CPT1A_3	57.0	IMR90p11
71.0	F11	60.1437156559518	CPT1A_3	57.0	IMR90p11
71.5	F11	67.40948092037	CPT1A_3	57.0	IMR90p11
72.0	F11	78.8729025721873	CPT1A_3	57.0	IMR90p11
72.5	F11	93.6910576850058	CPT1A_3	57.0	IMR90p11
73.0	F11	109.972255596025	CPT1A_3	57.0	IMR90p11
73.5	F11	124.031258751314	CPT1A_3	57.0	IMR90p11
74.0	F11	132.62564045535	CPT1A_3	57.0	IMR90p11
74.5	F11	133.378663602281	CPT1A_3	57.0	IMR90p11
75.0	F11	125.681117369576	CPT1A_3	57.0	IMR90p11
75.5	F11	110.480300963538	CPT1A_3	57.0	IMR90p11
76.0	F11	90.6894998157185	CPT1A_3	57.0	IMR90p11
76.5	F11	69.4748611844548	CPT1A_3	57.0	IMR90p11
77.0	F11	50.1331696878378	CPT1A_3	57.0	IMR90p11
77.5	F11	35.4092551851554	CPT1A_3	57.0	IMR90p11
78.0	F11	26.3106866168104	CPT1A_3	57.0	IMR90p11
78.5	F11	21.7338895496185	CPT1A_3	57.0	IMR90p11
79.0	F11	19.9799535190285	CPT1A_3	57.0	IMR90p11
79.5	F11	19.5212879988609	CPT1A_3	57.0	IMR90p11
80.0	F11	18.4901241583187	CPT1A_3	57.0	IMR90p11
80.5	F11	17.2049327094688	CPT1A_3	57.0	IMR90p11
81.0	F11	16.0976662124746	CPT1A_3	57.0	IMR90p11
81.5	F11	15.2415569459827	CPT1A_3	57.0	IMR90p11
82.0	F11	14.6835344581899	CPT1A_3	57.0	IMR90p11
82.5	F11	14.6837866390322	CPT1A_3	57.0	IMR90p11
83.0	F11	14.3294860874439	CPT1A_3	57.0	IMR90p11
83.5	F11	13.1361715411851	CPT1A_3	57.0	IMR90p11
84.0	F11	11.7002854197979	CPT1A_3	57.0	IMR90p11
84.5	F11	10.3764576168769	CPT1A_3	57.0	IMR90p11
85.0	F11	8.76417125508675	CPT1A_3	57.0	IMR90p11
85.5	F11	6.60009033827458	CPT1A_3	57.0	IMR90p11
86.0	F11	4.84612985325333	CPT1A_3	57.0	IMR90p11
86.5	F11	3.5956485658117	CPT1A_3	57.0	IMR90p11
87.0	F11	2.46457815542868	CPT1A_3	57.0	IMR90p11
87.5	F11	1.72518168565398	CPT1A_3	57.0	IMR90p11
88.0	F11	2.07078767140098	CPT1A_3	57.0	IMR90p11
88.5	F11	2.68275395167444	CPT1A_3	57.0	IMR90p11
89.0	F11	2.96920012471895	CPT1A_3	57.0	IMR90p11
89.5	F11	3.05113277101532	CPT1A_3	57.0	IMR90p11
90.0	F11	3.19823751839533	CPT1A_3	57.0	IMR90p11
90.5	F11	2.70038881047736	CPT1A_3	57.0	IMR90p11
91.0	F11	1.88738787181751	CPT1A_3	57.0	IMR90p11
91.5	F11	1.43358482328506	CPT1A_3	57.0	IMR90p11
92.0	F11	1.03668503561642	CPT1A_3	57.0	IMR90p11
92.5	F11	0.749622880834352	CPT1A_3	57.0	IMR90p11
93.0	F11	0.889189443719772	CPT1A_3	57.0	IMR90p11
93.5	F11	1.63053095605255	CPT1A_3	57.0	IMR90p11
94.0	F11	1.94646336063533	CPT1A_3	57.0	IMR90p11
94.5	F11	3.41218708148017	CPT1A_3	57.0	IMR90p11
95.0	F11	2.21638903338408	CPT1A_3	57.0	IMR90p11
55.0	G11	2.12520950509395	CPT1A_3	55.7	IMR90p11
55.5	G11	4.604620594371	CPT1A_3	55.7	IMR90p11
56.0	G11	4.25041901018858	CPT1A_3	55.7	IMR90p11
56.5	G11	4.25041901019449	CPT1A_3	55.7	IMR90p11
57.0	G11	4.2504190101389	CPT1A_3	55.7	IMR90p11
57.5	G11	3.89412915317428	CPT1A_3	55.7	IMR90p11
58.0	G11	6.05425919951051	CPT1A_3	55.7	IMR90p11
58.5	G11	10.7370487189935	CPT1A_3	55.7	IMR90p11
59.0	G11	13.5453921211197	CPT1A_3	55.7	IMR90p11
59.5	G11	15.572706764244	CPT1A_3	55.7	IMR90p11
60.0	G11	17.9758470769498	CPT1A_3	55.7	IMR90p11
60.5	G11	19.4824794138488	CPT1A_3	55.7	IMR90p11
61.0	G11	20.4252675185161	CPT1A_3	55.7	IMR90p11
61.5	G11	21.4262896483789	CPT1A_3	55.7	IMR90p11
62.0	G11	21.6070118241259	CPT1A_3	55.7	IMR90p11
62.5	G11	21.7000743671481	CPT1A_3	55.7	IMR90p11
63.0	G11	21.7288719641255	CPT1A_3	55.7	IMR90p11
63.5	G11	20.6475304928099	CPT1A_3	55.7	IMR90p11
64.0	G11	20.2464328839808	CPT1A_3	55.7	IMR90p11
64.5	G11	20.4171732712333	CPT1A_3	55.7	IMR90p11
65.0	G11	19.8822593834889	CPT1A_3	55.7	IMR90p11
65.5	G11	19.9952686297856	CPT1A_3	55.7	IMR90p11
66.0	G11	21.6684964006605	CPT1A_3	55.7	IMR90p11
66.5	G11	23.1485831784295	CPT1A_3	55.7	IMR90p11
67.0	G11	24.9169270311266	CPT1A_3	55.7	IMR90p11
67.5	G11	27.1519413254296	CPT1A_3	55.7	IMR90p11
68.0	G11	28.7412970380786	CPT1A_3	55.7	IMR90p11
68.5	G11	29.6136666205658	CPT1A_3	55.7	IMR90p11
69.0	G11	29.8402410191019	CPT1A_3	55.7	IMR90p11
69.5	G11	29.8877426369485	CPT1A_3	55.7	IMR90p11
70.0	G11	29.7700561628804	CPT1A_3	55.7	IMR90p11
70.5	G11	29.4286390875438	CPT1A_3	55.7	IMR90p11
71.0	G11	28.6477839986338	CPT1A_3	55.7	IMR90p11
71.5	G11	28.2025336276205	CPT1A_3	55.7	IMR90p11
72.0	G11	27.5336026884502	CPT1A_3	55.7	IMR90p11
72.5	G11	26.9846096280569	CPT1A_3	55.7	IMR90p11
73.0	G11	27.1004765786468	CPT1A_3	55.7	IMR90p11
73.5	G11	28.497593947921	CPT1A_3	55.7	IMR90p11
74.0	G11	31.9227279124948	CPT1A_3	55.7	IMR90p11
74.5	G11	36.7724382399767	CPT1A_3	55.7	IMR90p11
75.0	G11	41.6704728003791	CPT1A_3	55.7	IMR90p11
75.5	G11	45.4361241153552	CPT1A_3	55.7	IMR90p11
76.0	G11	46.8002239873006	CPT1A_3	55.7	IMR90p11
76.5	G11	44.1413563756468	CPT1A_3	55.7	IMR90p11
77.0	G11	38.4752134673624	CPT1A_3	55.7	IMR90p11
77.5	G11	31.5178554644944	CPT1A_3	55.7	IMR90p11
78.0	G11	25.6869981083112	CPT1A_3	55.7	IMR90p11
78.5	G11	22.2172309556152	CPT1A_3	55.7	IMR90p11
79.0	G11	20.4539557297983	CPT1A_3	55.7	IMR90p11
79.5	G11	20.0709641755294	CPT1A_3	55.7	IMR90p11
80.0	G11	21.219451086304	CPT1A_3	55.7	IMR90p11
80.5	G11	22.3577716011172	CPT1A_3	55.7	IMR90p11
81.0	G11	23.0735386356533	CPT1A_3	55.7	IMR90p11
81.5	G11	24.5112201884876	CPT1A_3	55.7	IMR90p11
82.0	G11	25.9897971429377	CPT1A_3	55.7	IMR90p11
82.5	G11	27.515963333825	CPT1A_3	55.7	IMR90p11
83.0	G11	28.9879912579443	CPT1A_3	55.7	IMR90p11
83.5	G11	28.797270832608	CPT1A_3	55.7	IMR90p11
84.0	G11	27.2579603025961	CPT1A_3	55.7	IMR90p11
84.5	G11	25.4002172389096	CPT1A_3	55.7	IMR90p11
85.0	G11	21.420609524257	CPT1A_3	55.7	IMR90p11
85.5	G11	15.9729599528388	CPT1A_3	55.7	IMR90p11
86.0	G11	11.558682194868	CPT1A_3	55.7	IMR90p11
86.5	G11	7.65334009157959	CPT1A_3	55.7	IMR90p11
87.0	G11	4.48500237902658	CPT1A_3	55.7	IMR90p11
87.5	G11	3.30146446914125	CPT1A_3	55.7	IMR90p11
88.0	G11	2.69864025575515	CPT1A_3	55.7	IMR90p11
88.5	G11	2.5186942143057	CPT1A_3	55.7	IMR90p11
89.0	G11	2.94381494362386	CPT1A_3	55.7	IMR90p11
89.5	G11	2.5734638228293	CPT1A_3	55.7	IMR90p11
90.0	G11	2.01764502314336	CPT1A_3	55.7	IMR90p11
90.5	G11	2.22452411450195	CPT1A_3	55.7	IMR90p11
91.0	G11	1.70344890041991	CPT1A_3	55.7	IMR90p11
91.5	G11	1.41203980764277	CPT1A_3	55.7	IMR90p11
92.0	G11	2.2117095538099	CPT1A_3	55.7	IMR90p11
92.5	G11	2.21832638232468	CPT1A_3	55.7	IMR90p11
93.0	G11	2.18781106206433	CPT1A_3	55.7	IMR90p11
93.5	G11	2.03524345369243	CPT1A_3	55.7	IMR90p11
94.0	G11	1.71012916796957	CPT1A_3	55.7	IMR90p11
94.5	G11	-0.132316689694164	CPT1A_3	55.7	IMR90p11
95.0	G11	-0.872281282494043	CPT1A_3	55.7	IMR90p11
55.0	H11	5.18432292078376	CPT1A_3	55.0	IMR90p11
55.5	H11	11.2326996616984	CPT1A_3	55.0	IMR90p11
56.0	H11	10.3686458415682	CPT1A_3	55.0	IMR90p11
56.5	H11	10.3686458415665	CPT1A_3	55.0	IMR90p11
57.0	H11	10.3686458415738	CPT1A_3	55.0	IMR90p11
57.5	H11	10.1807198246503	CPT1A_3	55.0	IMR90p11
58.0	H11	11.3780625832286	CPT1A_3	55.0	IMR90p11
58.5	H11	13.4364102321487	CPT1A_3	55.0	IMR90p11
59.0	H11	14.5853147553733	CPT1A_3	55.0	IMR90p11
59.5	H11	15.6182297587392	CPT1A_3	55.0	IMR90p11
60.0	H11	15.9893586453649	CPT1A_3	55.0	IMR90p11
60.5	H11	15.9856297929191	CPT1A_3	55.0	IMR90p11
61.0	H11	16.5351877701727	CPT1A_3	55.0	IMR90p11
61.5	H11	17.0648845562724	CPT1A_3	55.0	IMR90p11
62.0	H11	16.6592409928838	CPT1A_3	55.0	IMR90p11
62.5	H11	16.1979328070771	CPT1A_3	55.0	IMR90p11
63.0	H11	15.9473462660171	CPT1A_3	55.0	IMR90p11
63.5	H11	15.3088158902452	CPT1A_3	55.0	IMR90p11
64.0	H11	14.980029312421	CPT1A_3	55.0	IMR90p11
64.5	H11	16.0430369373011	CPT1A_3	55.0	IMR90p11
65.0	H11	17.8153044625065	CPT1A_3	55.0	IMR90p11
65.5	H11	19.4252880659091	CPT1A_3	55.0	IMR90p11
66.0	H11	21.1649496560068	CPT1A_3	55.0	IMR90p11
66.5	H11	22.5289459663377	CPT1A_3	55.0	IMR90p11
67.0	H11	23.0155983062093	CPT1A_3	55.0	IMR90p11
67.5	H11	23.0160233743596	CPT1A_3	55.0	IMR90p11
68.0	H11	22.3762271557683	CPT1A_3	55.0	IMR90p11
68.5	H11	21.7889753230878	CPT1A_3	55.0	IMR90p11
69.0	H11	21.4533711852372	CPT1A_3	55.0	IMR90p11
69.5	H11	20.9619349380207	CPT1A_3	55.0	IMR90p11
70.0	H11	20.5009576822515	CPT1A_3	55.0	IMR90p11
70.5	H11	21.0057742252254	CPT1A_3	55.0	IMR90p11
71.0	H11	21.1695899500698	CPT1A_3	55.0	IMR90p11
71.5	H11	20.8750400053698	CPT1A_3	55.0	IMR90p11
72.0	H11	21.210483596027	CPT1A_3	55.0	IMR90p11
72.5	H11	21.3415105199717	CPT1A_3	55.0	IMR90p11
73.0	H11	20.8828929363382	CPT1A_3	55.0	IMR90p11
73.5	H11	20.6027432116482	CPT1A_3	55.0	IMR90p11
74.0	H11	21.1768720836489	CPT1A_3	55.0	IMR90p11
74.5	H11	22.5706412347719	CPT1A_3	55.0	IMR90p11
75.0	H11	25.2422495287436	CPT1A_3	55.0	IMR90p11
75.5	H11	28.7492508379218	CPT1A_3	55.0	IMR90p11
76.0	H11	32.0082040052854	CPT1A_3	55.0	IMR90p11
76.5	H11	33.628456710079	CPT1A_3	55.0	IMR90p11
77.0	H11	32.8864523254794	CPT1A_3	55.0	IMR90p11
77.5	H11	29.6817777531917	CPT1A_3	55.0	IMR90p11
78.0	H11	24.8397810560816	CPT1A_3	55.0	IMR90p11
78.5	H11	19.9266846089231	CPT1A_3	55.0	IMR90p11
79.0	H11	16.0925245308857	CPT1A_3	55.0	IMR90p11
79.5	H11	13.4237942896017	CPT1A_3	55.0	IMR90p11
80.0	H11	12.6020454687299	CPT1A_3	55.0	IMR90p11
80.5	H11	13.2938820667051	CPT1A_3	55.0	IMR90p11
81.0	H11	14.4103127162121	CPT1A_3	55.0	IMR90p11
81.5	H11	15.9331219694219	CPT1A_3	55.0	IMR90p11
82.0	H11	17.5632271806947	CPT1A_3	55.0	IMR90p11
82.5	H11	18.7583004599644	CPT1A_3	55.0	IMR90p11
83.0	H11	19.2263423214947	CPT1A_3	55.0	IMR90p11
83.5	H11	19.1886749455387	CPT1A_3	55.0	IMR90p11
84.0	H11	18.2167140866232	CPT1A_3	55.0	IMR90p11
84.5	H11	16.465989593986	CPT1A_3	55.0	IMR90p11
85.0	H11	13.75894966292	CPT1A_3	55.0	IMR90p11
85.5	H11	10.7980786714338	CPT1A_3	55.0	IMR90p11
86.0	H11	8.09259598999398	CPT1A_3	55.0	IMR90p11
86.5	H11	5.47683998614713	CPT1A_3	55.0	IMR90p11
87.0	H11	3.42955796201176	CPT1A_3	55.0	IMR90p11
87.5	H11	2.52116831235833	CPT1A_3	55.0	IMR90p11
88.0	H11	1.98422077216816	CPT1A_3	55.0	IMR90p11
88.5	H11	1.4910085791185	CPT1A_3	55.0	IMR90p11
89.0	H11	1.68747775510883	CPT1A_3	55.0	IMR90p11
89.5	H11	2.2736166665652	CPT1A_3	55.0	IMR90p11
90.0	H11	2.48722554128864	CPT1A_3	55.0	IMR90p11
90.5	H11	2.38305727016245	CPT1A_3	55.0	IMR90p11
91.0	H11	2.65095507524353	CPT1A_3	55.0	IMR90p11
91.5	H11	2.80538917028781	CPT1A_3	55.0	IMR90p11
92.0	H11	2.69736816489683	CPT1A_3	55.0	IMR90p11
92.5	H11	2.49497526133439	CPT1A_3	55.0	IMR90p11
93.0	H11	2.92621133029877	CPT1A_3	55.0	IMR90p11
93.5	H11	2.46782022281133	CPT1A_3	55.0	IMR90p11
94.0	H11	2.08772789810405	CPT1A_3	55.0	IMR90p11
94.5	H11	0.822188847760799	CPT1A_3	55.0	IMR90p11
95.0	H11	-0.352199458540554	CPT1A_3	55.0	IMR90p11
55.0	A11	0.44	CPT1A_3	65.0	IMR90p2
55.5	A11	0.95	CPT1A_3	65.0	IMR90p2
56.0	A11	0.87	CPT1A_3	65.0	IMR90p2
56.5	A11	0.87	CPT1A_3	65.0	IMR90p2
57.0	A11	0.87	CPT1A_3	65.0	IMR90p2
57.5	A11	0.76	CPT1A_3	65.0	IMR90p2
58.0	A11	1.45	CPT1A_3	65.0	IMR90p2
58.5	A11	2.85	CPT1A_3	65.0	IMR90p2
59.0	A11	4.29	CPT1A_3	65.0	IMR90p2
59.5	A11	6.64	CPT1A_3	65.0	IMR90p2
60.0	A11	8.52	CPT1A_3	65.0	IMR90p2
60.5	A11	9.37	CPT1A_3	65.0	IMR90p2
61.0	A11	9.93	CPT1A_3	65.0	IMR90p2
61.5	A11	11.21	CPT1A_3	65.0	IMR90p2
62.0	A11	12.77	CPT1A_3	65.0	IMR90p2
62.5	A11	15.59	CPT1A_3	65.0	IMR90p2
63.0	A11	19.85	CPT1A_3	65.0	IMR90p2
63.5	A11	24.29	CPT1A_3	65.0	IMR90p2
64.0	A11	29.81	CPT1A_3	65.0	IMR90p2
64.5	A11	37.05	CPT1A_3	65.0	IMR90p2
65.0	A11	44.25	CPT1A_3	65.0	IMR90p2
65.5	A11	51.85	CPT1A_3	65.0	IMR90p2
66.0	A11	62.04	CPT1A_3	65.0	IMR90p2
66.5	A11	71.61	CPT1A_3	65.0	IMR90p2
67.0	A11	78.55	CPT1A_3	65.0	IMR90p2
67.5	A11	84.5	CPT1A_3	65.0	IMR90p2
68.0	A11	89.04	CPT1A_3	65.0	IMR90p2
68.5	A11	89.85	CPT1A_3	65.0	IMR90p2
69.0	A11	89.21	CPT1A_3	65.0	IMR90p2
69.5	A11	88.95	CPT1A_3	65.0	IMR90p2
70.0	A11	88.55	CPT1A_3	65.0	IMR90p2
70.5	A11	87.98	CPT1A_3	65.0	IMR90p2
71.0	A11	88.41	CPT1A_3	65.0	IMR90p2
71.5	A11	88.8	CPT1A_3	65.0	IMR90p2
72.0	A11	87.88	CPT1A_3	65.0	IMR90p2
72.5	A11	87.33	CPT1A_3	65.0	IMR90p2
73.0	A11	87.68	CPT1A_3	65.0	IMR90p2
73.5	A11	88.28	CPT1A_3	65.0	IMR90p2
74.0	A11	89.9	CPT1A_3	65.0	IMR90p2
74.5	A11	93.86	CPT1A_3	65.0	IMR90p2
75.0	A11	97.81	CPT1A_3	65.0	IMR90p2
75.5	A11	100.09	CPT1A_3	65.0	IMR90p2
76.0	A11	101.14	CPT1A_3	65.0	IMR90p2
76.5	A11	100.51	CPT1A_3	65.0	IMR90p2
77.0	A11	97.49	CPT1A_3	65.0	IMR90p2
77.5	A11	93.77	CPT1A_3	65.0	IMR90p2
78.0	A11	90.97	CPT1A_3	65.0	IMR90p2
78.5	A11	88.92	CPT1A_3	65.0	IMR90p2
79.0	A11	88.06	CPT1A_3	65.0	IMR90p2
79.5	A11	89.0	CPT1A_3	65.0	IMR90p2
80.0	A11	93.02	CPT1A_3	65.0	IMR90p2
80.5	A11	101.89	CPT1A_3	65.0	IMR90p2
81.0	A11	114.36	CPT1A_3	65.0	IMR90p2
81.5	A11	127.87	CPT1A_3	65.0	IMR90p2
82.0	A11	141.24	CPT1A_3	65.0	IMR90p2
82.5	A11	155.45	CPT1A_3	65.0	IMR90p2
83.0	A11	165.02	CPT1A_3	65.0	IMR90p2
83.5	A11	165.15	CPT1A_3	65.0	IMR90p2
84.0	A11	159.08	CPT1A_3	65.0	IMR90p2
84.5	A11	147.38	CPT1A_3	65.0	IMR90p2
85.0	A11	122.01	CPT1A_3	65.0	IMR90p2
85.5	A11	87.67	CPT1A_3	65.0	IMR90p2
86.0	A11	57.73	CPT1A_3	65.0	IMR90p2
86.5	A11	32.82	CPT1A_3	65.0	IMR90p2
87.0	A11	12.81	CPT1A_3	65.0	IMR90p2
87.5	A11	2.89	CPT1A_3	65.0	IMR90p2
88.0	A11	1.91	CPT1A_3	65.0	IMR90p2
88.5	A11	2.25	CPT1A_3	65.0	IMR90p2
89.0	A11	2.37	CPT1A_3	65.0	IMR90p2
89.5	A11	2.87	CPT1A_3	65.0	IMR90p2
90.0	A11	3.39	CPT1A_3	65.0	IMR90p2
90.5	A11	3.08	CPT1A_3	65.0	IMR90p2
91.0	A11	2.91	CPT1A_3	65.0	IMR90p2
91.5	A11	2.86	CPT1A_3	65.0	IMR90p2
92.0	A11	2.21	CPT1A_3	65.0	IMR90p2
92.5	A11	1.94	CPT1A_3	65.0	IMR90p2
93.0	A11	2.22	CPT1A_3	65.0	IMR90p2
93.5	A11	2.73	CPT1A_3	65.0	IMR90p2
94.0	A11	3.15	CPT1A_3	65.0	IMR90p2
94.5	A11	4.74	CPT1A_3	65.0	IMR90p2
95.0	A11	2.73	CPT1A_3	65.0	IMR90p2
55.0	B11	-3.59	CPT1A_3	64.5	IMR90p2
55.5	B11	-7.77	CPT1A_3	64.5	IMR90p2
56.0	B11	-7.17	CPT1A_3	64.5	IMR90p2
56.5	B11	-7.17	CPT1A_3	64.5	IMR90p2
57.0	B11	-7.17	CPT1A_3	64.5	IMR90p2
57.5	B11	-7.25	CPT1A_3	64.5	IMR90p2
58.0	B11	-6.74	CPT1A_3	64.5	IMR90p2
58.5	B11	-5.93	CPT1A_3	64.5	IMR90p2
59.0	B11	-5.04	CPT1A_3	64.5	IMR90p2
59.5	B11	-4.37	CPT1A_3	64.5	IMR90p2
60.0	B11	-4.19	CPT1A_3	64.5	IMR90p2
60.5	B11	-3.62	CPT1A_3	64.5	IMR90p2
61.0	B11	-2.61	CPT1A_3	64.5	IMR90p2
61.5	B11	-1.45	CPT1A_3	64.5	IMR90p2
62.0	B11	-0.23	CPT1A_3	64.5	IMR90p2
62.5	B11	2.59	CPT1A_3	64.5	IMR90p2
63.0	B11	6.47	CPT1A_3	64.5	IMR90p2
63.5	B11	10.75	CPT1A_3	64.5	IMR90p2
64.0	B11	16.53	CPT1A_3	64.5	IMR90p2
64.5	B11	25.01	CPT1A_3	64.5	IMR90p2
65.0	B11	35.33	CPT1A_3	64.5	IMR90p2
65.5	B11	46.29	CPT1A_3	64.5	IMR90p2
66.0	B11	58.28	CPT1A_3	64.5	IMR90p2
66.5	B11	69.78	CPT1A_3	64.5	IMR90p2
67.0	B11	78.52	CPT1A_3	64.5	IMR90p2
67.5	B11	84.19	CPT1A_3	64.5	IMR90p2
68.0	B11	88.4	CPT1A_3	64.5	IMR90p2
68.5	B11	90.37	CPT1A_3	64.5	IMR90p2
69.0	B11	90.94	CPT1A_3	64.5	IMR90p2
69.5	B11	92.18	CPT1A_3	64.5	IMR90p2
70.0	B11	93.61	CPT1A_3	64.5	IMR90p2
70.5	B11	94.44	CPT1A_3	64.5	IMR90p2
71.0	B11	96.31	CPT1A_3	64.5	IMR90p2
71.5	B11	98.91	CPT1A_3	64.5	IMR90p2
72.0	B11	101.55	CPT1A_3	64.5	IMR90p2
72.5	B11	106.53	CPT1A_3	64.5	IMR90p2
73.0	B11	113.6	CPT1A_3	64.5	IMR90p2
73.5	B11	119.87	CPT1A_3	64.5	IMR90p2
74.0	B11	124.75	CPT1A_3	64.5	IMR90p2
74.5	B11	127.42	CPT1A_3	64.5	IMR90p2
75.0	B11	125.55	CPT1A_3	64.5	IMR90p2
75.5	B11	120.38	CPT1A_3	64.5	IMR90p2
76.0	B11	114.78	CPT1A_3	64.5	IMR90p2
76.5	B11	109.7	CPT1A_3	64.5	IMR90p2
77.0	B11	106.38	CPT1A_3	64.5	IMR90p2
77.5	B11	104.73	CPT1A_3	64.5	IMR90p2
78.0	B11	103.11	CPT1A_3	64.5	IMR90p2
78.5	B11	100.75	CPT1A_3	64.5	IMR90p2
79.0	B11	97.87	CPT1A_3	64.5	IMR90p2
79.5	B11	94.82	CPT1A_3	64.5	IMR90p2
80.0	B11	94.93	CPT1A_3	64.5	IMR90p2
80.5	B11	101.45	CPT1A_3	64.5	IMR90p2
81.0	B11	112.9	CPT1A_3	64.5	IMR90p2
81.5	B11	125.95	CPT1A_3	64.5	IMR90p2
82.0	B11	139.2	CPT1A_3	64.5	IMR90p2
82.5	B11	152.98	CPT1A_3	64.5	IMR90p2
83.0	B11	160.9	CPT1A_3	64.5	IMR90p2
83.5	B11	158.9	CPT1A_3	64.5	IMR90p2
84.0	B11	151.24	CPT1A_3	64.5	IMR90p2
84.5	B11	138.73	CPT1A_3	64.5	IMR90p2
85.0	B11	114.36	CPT1A_3	64.5	IMR90p2
85.5	B11	83.13	CPT1A_3	64.5	IMR90p2
86.0	B11	56.61	CPT1A_3	64.5	IMR90p2
86.5	B11	34.95	CPT1A_3	64.5	IMR90p2
87.0	B11	17.49	CPT1A_3	64.5	IMR90p2
87.5	B11	8.11	CPT1A_3	64.5	IMR90p2
88.0	B11	6.34	CPT1A_3	64.5	IMR90p2
88.5	B11	6.14	CPT1A_3	64.5	IMR90p2
89.0	B11	6.09	CPT1A_3	64.5	IMR90p2
89.5	B11	6.17	CPT1A_3	64.5	IMR90p2
90.0	B11	6.75	CPT1A_3	64.5	IMR90p2
90.5	B11	7.64	CPT1A_3	64.5	IMR90p2
91.0	B11	8.35	CPT1A_3	64.5	IMR90p2
91.5	B11	8.92	CPT1A_3	64.5	IMR90p2
92.0	B11	9.77	CPT1A_3	64.5	IMR90p2
92.5	B11	10.55	CPT1A_3	64.5	IMR90p2
93.0	B11	11.14	CPT1A_3	64.5	IMR90p2
93.5	B11	11.04	CPT1A_3	64.5	IMR90p2
94.0	B11	10.83	CPT1A_3	64.5	IMR90p2
94.5	B11	10.22	CPT1A_3	64.5	IMR90p2
95.0	B11	3.82	CPT1A_3	64.5	IMR90p2
55.0	C11	-4.44	CPT1A_3	63.3	IMR90p2
55.5	C11	-9.61	CPT1A_3	63.3	IMR90p2
56.0	C11	-8.87	CPT1A_3	63.3	IMR90p2
56.5	C11	-8.87	CPT1A_3	63.3	IMR90p2
57.0	C11	-8.87	CPT1A_3	63.3	IMR90p2
57.5	C11	-8.84	CPT1A_3	63.3	IMR90p2
58.0	C11	-9.16	CPT1A_3	63.3	IMR90p2
58.5	C11	-8.76	CPT1A_3	63.3	IMR90p2
59.0	C11	-7.34	CPT1A_3	63.3	IMR90p2
59.5	C11	-5.25	CPT1A_3	63.3	IMR90p2
60.0	C11	-2.36	CPT1A_3	63.3	IMR90p2
60.5	C11	1.75	CPT1A_3	63.3	IMR90p2
61.0	C11	5.58	CPT1A_3	63.3	IMR90p2
61.5	C11	7.17	CPT1A_3	63.3	IMR90p2
62.0	C11	8.96	CPT1A_3	63.3	IMR90p2
62.5	C11	11.76	CPT1A_3	63.3	IMR90p2
63.0	C11	13.69	CPT1A_3	63.3	IMR90p2
63.5	C11	16.35	CPT1A_3	63.3	IMR90p2
64.0	C11	22.42	CPT1A_3	63.3	IMR90p2
64.5	C11	29.57	CPT1A_3	63.3	IMR90p2
65.0	C11	36.94	CPT1A_3	63.3	IMR90p2
65.5	C11	47.22	CPT1A_3	63.3	IMR90p2
66.0	C11	57.88	CPT1A_3	63.3	IMR90p2
66.5	C11	65.76	CPT1A_3	63.3	IMR90p2
67.0	C11	72.5	CPT1A_3	63.3	IMR90p2
67.5	C11	78.74	CPT1A_3	63.3	IMR90p2
68.0	C11	83.08	CPT1A_3	63.3	IMR90p2
68.5	C11	85.43	CPT1A_3	63.3	IMR90p2
69.0	C11	87.97	CPT1A_3	63.3	IMR90p2
69.5	C11	90.37	CPT1A_3	63.3	IMR90p2
70.0	C11	91.64	CPT1A_3	63.3	IMR90p2
70.5	C11	91.77	CPT1A_3	63.3	IMR90p2
71.0	C11	92.53	CPT1A_3	63.3	IMR90p2
71.5	C11	93.09	CPT1A_3	63.3	IMR90p2
72.0	C11	92.24	CPT1A_3	63.3	IMR90p2
72.5	C11	92.35	CPT1A_3	63.3	IMR90p2
73.0	C11	93.87	CPT1A_3	63.3	IMR90p2
73.5	C11	96.31	CPT1A_3	63.3	IMR90p2
74.0	C11	101.61	CPT1A_3	63.3	IMR90p2
74.5	C11	110.6	CPT1A_3	63.3	IMR90p2
75.0	C11	120.34	CPT1A_3	63.3	IMR90p2
75.5	C11	128.43	CPT1A_3	63.3	IMR90p2
76.0	C11	132.94	CPT1A_3	63.3	IMR90p2
76.5	C11	131.57	CPT1A_3	63.3	IMR90p2
77.0	C11	124.89	CPT1A_3	63.3	IMR90p2
77.5	C11	114.6	CPT1A_3	63.3	IMR90p2
78.0	C11	103.26	CPT1A_3	63.3	IMR90p2
78.5	C11	94.57	CPT1A_3	63.3	IMR90p2
79.0	C11	89.14	CPT1A_3	63.3	IMR90p2
79.5	C11	86.54	CPT1A_3	63.3	IMR90p2
80.0	C11	88.98	CPT1A_3	63.3	IMR90p2
80.5	C11	96.87	CPT1A_3	63.3	IMR90p2
81.0	C11	106.56	CPT1A_3	63.3	IMR90p2
81.5	C11	116.29	CPT1A_3	63.3	IMR90p2
82.0	C11	125.58	CPT1A_3	63.3	IMR90p2
82.5	C11	134.73	CPT1A_3	63.3	IMR90p2
83.0	C11	140.31	CPT1A_3	63.3	IMR90p2
83.5	C11	138.94	CPT1A_3	63.3	IMR90p2
84.0	C11	133.64	CPT1A_3	63.3	IMR90p2
84.5	C11	124.61	CPT1A_3	63.3	IMR90p2
85.0	C11	104.19	CPT1A_3	63.3	IMR90p2
85.5	C11	76.38	CPT1A_3	63.3	IMR90p2
86.0	C11	52.14	CPT1A_3	63.3	IMR90p2
86.5	C11	31.43	CPT1A_3	63.3	IMR90p2
87.0	C11	14.67	CPT1A_3	63.3	IMR90p2
87.5	C11	6.57	CPT1A_3	63.3	IMR90p2
88.0	C11	5.2	CPT1A_3	63.3	IMR90p2
88.5	C11	5.03	CPT1A_3	63.3	IMR90p2
89.0	C11	5.38	CPT1A_3	63.3	IMR90p2
89.5	C11	5.79	CPT1A_3	63.3	IMR90p2
90.0	C11	5.73	CPT1A_3	63.3	IMR90p2
90.5	C11	5.74	CPT1A_3	63.3	IMR90p2
91.0	C11	5.76	CPT1A_3	63.3	IMR90p2
91.5	C11	5.32	CPT1A_3	63.3	IMR90p2
92.0	C11	4.51	CPT1A_3	63.3	IMR90p2
92.5	C11	4.39	CPT1A_3	63.3	IMR90p2
93.0	C11	4.84	CPT1A_3	63.3	IMR90p2
93.5	C11	4.76	CPT1A_3	63.3	IMR90p2
94.0	C11	5.07	CPT1A_3	63.3	IMR90p2
94.5	C11	5.28	CPT1A_3	63.3	IMR90p2
95.0	C11	2.12	CPT1A_3	63.3	IMR90p2
55.0	D11	-4.79	CPT1A_3	61.4	IMR90p2
55.5	D11	-10.37	CPT1A_3	61.4	IMR90p2
56.0	D11	-9.58	CPT1A_3	61.4	IMR90p2
56.5	D11	-9.58	CPT1A_3	61.4	IMR90p2
57.0	D11	-9.58	CPT1A_3	61.4	IMR90p2
57.5	D11	-9.72	CPT1A_3	61.4	IMR90p2
58.0	D11	-8.96	CPT1A_3	61.4	IMR90p2
58.5	D11	-6.51	CPT1A_3	61.4	IMR90p2
59.0	D11	-3.67	CPT1A_3	61.4	IMR90p2
59.5	D11	-1.39	CPT1A_3	61.4	IMR90p2
60.0	D11	1.62	CPT1A_3	61.4	IMR90p2
60.5	D11	5.2	CPT1A_3	61.4	IMR90p2
61.0	D11	7.71	CPT1A_3	61.4	IMR90p2
61.5	D11	9.31	CPT1A_3	61.4	IMR90p2
62.0	D11	11.2	CPT1A_3	61.4	IMR90p2
62.5	D11	13.43	CPT1A_3	61.4	IMR90p2
63.0	D11	15.78	CPT1A_3	61.4	IMR90p2
63.5	D11	18.46	CPT1A_3	61.4	IMR90p2
64.0	D11	22.41	CPT1A_3	61.4	IMR90p2
64.5	D11	27.55	CPT1A_3	61.4	IMR90p2
65.0	D11	33.01	CPT1A_3	61.4	IMR90p2
65.5	D11	39.73	CPT1A_3	61.4	IMR90p2
66.0	D11	47.43	CPT1A_3	61.4	IMR90p2
66.5	D11	54.44	CPT1A_3	61.4	IMR90p2
67.0	D11	60.53	CPT1A_3	61.4	IMR90p2
67.5	D11	65.96	CPT1A_3	61.4	IMR90p2
68.0	D11	69.38	CPT1A_3	61.4	IMR90p2
68.5	D11	71.4	CPT1A_3	61.4	IMR90p2
69.0	D11	73.43	CPT1A_3	61.4	IMR90p2
69.5	D11	74.93	CPT1A_3	61.4	IMR90p2
70.0	D11	75.81	CPT1A_3	61.4	IMR90p2
70.5	D11	77.68	CPT1A_3	61.4	IMR90p2
71.0	D11	80.76	CPT1A_3	61.4	IMR90p2
71.5	D11	84.75	CPT1A_3	61.4	IMR90p2
72.0	D11	90.13	CPT1A_3	61.4	IMR90p2
72.5	D11	96.43	CPT1A_3	61.4	IMR90p2
73.0	D11	101.54	CPT1A_3	61.4	IMR90p2
73.5	D11	104.42	CPT1A_3	61.4	IMR90p2
74.0	D11	104.75	CPT1A_3	61.4	IMR90p2
74.5	D11	103.41	CPT1A_3	61.4	IMR90p2
75.0	D11	103.07	CPT1A_3	61.4	IMR90p2
75.5	D11	103.94	CPT1A_3	61.4	IMR90p2
76.0	D11	104.91	CPT1A_3	61.4	IMR90p2
76.5	D11	106.1	CPT1A_3	61.4	IMR90p2
77.0	D11	105.04	CPT1A_3	61.4	IMR90p2
77.5	D11	97.98	CPT1A_3	61.4	IMR90p2
78.0	D11	87.61	CPT1A_3	61.4	IMR90p2
78.5	D11	77.39	CPT1A_3	61.4	IMR90p2
79.0	D11	67.57	CPT1A_3	61.4	IMR90p2
79.5	D11	60.26	CPT1A_3	61.4	IMR90p2
80.0	D11	58.91	CPT1A_3	61.4	IMR90p2
80.5	D11	63.15	CPT1A_3	61.4	IMR90p2
81.0	D11	70.12	CPT1A_3	61.4	IMR90p2
81.5	D11	77.76	CPT1A_3	61.4	IMR90p2
82.0	D11	85.11	CPT1A_3	61.4	IMR90p2
82.5	D11	92.12	CPT1A_3	61.4	IMR90p2
83.0	D11	95.79	CPT1A_3	61.4	IMR90p2
83.5	D11	93.99	CPT1A_3	61.4	IMR90p2
84.0	D11	88.96	CPT1A_3	61.4	IMR90p2
84.5	D11	81.78	CPT1A_3	61.4	IMR90p2
85.0	D11	68.08	CPT1A_3	61.4	IMR90p2
85.5	D11	49.32	CPT1A_3	61.4	IMR90p2
86.0	D11	33.0	CPT1A_3	61.4	IMR90p2
86.5	D11	19.9	CPT1A_3	61.4	IMR90p2
87.0	D11	8.67	CPT1A_3	61.4	IMR90p2
87.5	D11	2.69	CPT1A_3	61.4	IMR90p2
88.0	D11	1.9	CPT1A_3	61.4	IMR90p2
88.5	D11	1.7	CPT1A_3	61.4	IMR90p2
89.0	D11	1.79	CPT1A_3	61.4	IMR90p2
89.5	D11	2.31	CPT1A_3	61.4	IMR90p2
90.0	D11	2.28	CPT1A_3	61.4	IMR90p2
90.5	D11	2.53	CPT1A_3	61.4	IMR90p2
91.0	D11	3.1	CPT1A_3	61.4	IMR90p2
91.5	D11	2.86	CPT1A_3	61.4	IMR90p2
92.0	D11	2.64	CPT1A_3	61.4	IMR90p2
92.5	D11	2.44	CPT1A_3	61.4	IMR90p2
93.0	D11	1.73	CPT1A_3	61.4	IMR90p2
93.5	D11	0.8	CPT1A_3	61.4	IMR90p2
94.0	D11	0.28	CPT1A_3	61.4	IMR90p2
94.5	D11	-0.8	CPT1A_3	61.4	IMR90p2
95.0	D11	-0.81	CPT1A_3	61.4	IMR90p2
55.0	E11	2.83	CPT1A_3	59.0	IMR90p2
55.5	E11	6.14	CPT1A_3	59.0	IMR90p2
56.0	E11	5.67	CPT1A_3	59.0	IMR90p2
56.5	E11	5.67	CPT1A_3	59.0	IMR90p2
57.0	E11	5.67	CPT1A_3	59.0	IMR90p2
57.5	E11	5.37	CPT1A_3	59.0	IMR90p2
58.0	E11	7.22	CPT1A_3	59.0	IMR90p2
58.5	E11	10.39	CPT1A_3	59.0	IMR90p2
59.0	E11	13.65	CPT1A_3	59.0	IMR90p2
59.5	E11	16.32	CPT1A_3	59.0	IMR90p2
60.0	E11	17.93	CPT1A_3	59.0	IMR90p2
60.5	E11	19.96	CPT1A_3	59.0	IMR90p2
61.0	E11	21.85	CPT1A_3	59.0	IMR90p2
61.5	E11	23.06	CPT1A_3	59.0	IMR90p2
62.0	E11	24.84	CPT1A_3	59.0	IMR90p2
62.5	E11	27.41	CPT1A_3	59.0	IMR90p2
63.0	E11	28.96	CPT1A_3	59.0	IMR90p2
63.5	E11	30.33	CPT1A_3	59.0	IMR90p2
64.0	E11	32.74	CPT1A_3	59.0	IMR90p2
64.5	E11	35.26	CPT1A_3	59.0	IMR90p2
65.0	E11	38.06	CPT1A_3	59.0	IMR90p2
65.5	E11	42.22	CPT1A_3	59.0	IMR90p2
66.0	E11	47.02	CPT1A_3	59.0	IMR90p2
66.5	E11	51.1	CPT1A_3	59.0	IMR90p2
67.0	E11	55.35	CPT1A_3	59.0	IMR90p2
67.5	E11	59.28	CPT1A_3	59.0	IMR90p2
68.0	E11	61.68	CPT1A_3	59.0	IMR90p2
68.5	E11	63.49	CPT1A_3	59.0	IMR90p2
69.0	E11	65.21	CPT1A_3	59.0	IMR90p2
69.5	E11	65.67	CPT1A_3	59.0	IMR90p2
70.0	E11	65.73	CPT1A_3	59.0	IMR90p2
70.5	E11	67.74	CPT1A_3	59.0	IMR90p2
71.0	E11	71.56	CPT1A_3	59.0	IMR90p2
71.5	E11	77.97	CPT1A_3	59.0	IMR90p2
72.0	E11	87.33	CPT1A_3	59.0	IMR90p2
72.5	E11	99.13	CPT1A_3	59.0	IMR90p2
73.0	E11	112.13	CPT1A_3	59.0	IMR90p2
73.5	E11	125.49	CPT1A_3	59.0	IMR90p2
74.0	E11	136.69	CPT1A_3	59.0	IMR90p2
74.5	E11	144.23	CPT1A_3	59.0	IMR90p2
75.0	E11	146.53	CPT1A_3	59.0	IMR90p2
75.5	E11	140.98	CPT1A_3	59.0	IMR90p2
76.0	E11	127.78	CPT1A_3	59.0	IMR90p2
76.5	E11	109.65	CPT1A_3	59.0	IMR90p2
77.0	E11	89.47	CPT1A_3	59.0	IMR90p2
77.5	E11	69.86	CPT1A_3	59.0	IMR90p2
78.0	E11	54.1	CPT1A_3	59.0	IMR90p2
78.5	E11	42.5	CPT1A_3	59.0	IMR90p2
79.0	E11	34.33	CPT1A_3	59.0	IMR90p2
79.5	E11	29.23	CPT1A_3	59.0	IMR90p2
80.0	E11	26.83	CPT1A_3	59.0	IMR90p2
80.5	E11	26.72	CPT1A_3	59.0	IMR90p2
81.0	E11	28.49	CPT1A_3	59.0	IMR90p2
81.5	E11	30.96	CPT1A_3	59.0	IMR90p2
82.0	E11	32.53	CPT1A_3	59.0	IMR90p2
82.5	E11	33.77	CPT1A_3	59.0	IMR90p2
83.0	E11	33.52	CPT1A_3	59.0	IMR90p2
83.5	E11	30.91	CPT1A_3	59.0	IMR90p2
84.0	E11	27.83	CPT1A_3	59.0	IMR90p2
84.5	E11	25.06	CPT1A_3	59.0	IMR90p2
85.0	E11	20.41	CPT1A_3	59.0	IMR90p2
85.5	E11	15.02	CPT1A_3	59.0	IMR90p2
86.0	E11	11.21	CPT1A_3	59.0	IMR90p2
86.5	E11	7.85	CPT1A_3	59.0	IMR90p2
87.0	E11	4.98	CPT1A_3	59.0	IMR90p2
87.5	E11	3.78	CPT1A_3	59.0	IMR90p2
88.0	E11	3.27	CPT1A_3	59.0	IMR90p2
88.5	E11	2.37	CPT1A_3	59.0	IMR90p2
89.0	E11	1.92	CPT1A_3	59.0	IMR90p2
89.5	E11	1.65	CPT1A_3	59.0	IMR90p2
90.0	E11	1.04	CPT1A_3	59.0	IMR90p2
90.5	E11	1.14	CPT1A_3	59.0	IMR90p2
91.0	E11	1.79	CPT1A_3	59.0	IMR90p2
91.5	E11	1.91	CPT1A_3	59.0	IMR90p2
92.0	E11	2.29	CPT1A_3	59.0	IMR90p2
92.5	E11	2.72	CPT1A_3	59.0	IMR90p2
93.0	E11	2.91	CPT1A_3	59.0	IMR90p2
93.5	E11	2.26	CPT1A_3	59.0	IMR90p2
94.0	E11	2.06	CPT1A_3	59.0	IMR90p2
94.5	E11	0.49	CPT1A_3	59.0	IMR90p2
95.0	E11	-0.73	CPT1A_3	59.0	IMR90p2
55.0	F11	-1.25	CPT1A_3	57.0	IMR90p2
55.5	F11	-2.71	CPT1A_3	57.0	IMR90p2
56.0	F11	-2.51	CPT1A_3	57.0	IMR90p2
56.5	F11	-2.51	CPT1A_3	57.0	IMR90p2
57.0	F11	-2.51	CPT1A_3	57.0	IMR90p2
57.5	F11	-2.82	CPT1A_3	57.0	IMR90p2
58.0	F11	-0.86	CPT1A_3	57.0	IMR90p2
58.5	F11	2.65	CPT1A_3	57.0	IMR90p2
59.0	F11	6.17	CPT1A_3	57.0	IMR90p2
59.5	F11	9.93	CPT1A_3	57.0	IMR90p2
60.0	F11	13.18	CPT1A_3	57.0	IMR90p2
60.5	F11	16.0	CPT1A_3	57.0	IMR90p2
61.0	F11	18.33	CPT1A_3	57.0	IMR90p2
61.5	F11	19.66	CPT1A_3	57.0	IMR90p2
62.0	F11	20.5	CPT1A_3	57.0	IMR90p2
62.5	F11	21.55	CPT1A_3	57.0	IMR90p2
63.0	F11	22.78	CPT1A_3	57.0	IMR90p2
63.5	F11	25.16	CPT1A_3	57.0	IMR90p2
64.0	F11	29.16	CPT1A_3	57.0	IMR90p2
64.5	F11	33.85	CPT1A_3	57.0	IMR90p2
65.0	F11	38.67	CPT1A_3	57.0	IMR90p2
65.5	F11	43.58	CPT1A_3	57.0	IMR90p2
66.0	F11	47.8	CPT1A_3	57.0	IMR90p2
66.5	F11	50.47	CPT1A_3	57.0	IMR90p2
67.0	F11	52.13	CPT1A_3	57.0	IMR90p2
67.5	F11	53.25	CPT1A_3	57.0	IMR90p2
68.0	F11	53.53	CPT1A_3	57.0	IMR90p2
68.5	F11	53.31	CPT1A_3	57.0	IMR90p2
69.0	F11	52.93	CPT1A_3	57.0	IMR90p2
69.5	F11	52.35	CPT1A_3	57.0	IMR90p2
70.0	F11	51.62	CPT1A_3	57.0	IMR90p2
70.5	F11	51.43	CPT1A_3	57.0	IMR90p2
71.0	F11	51.18	CPT1A_3	57.0	IMR90p2
71.5	F11	52.37	CPT1A_3	57.0	IMR90p2
72.0	F11	56.32	CPT1A_3	57.0	IMR90p2
72.5	F11	62.49	CPT1A_3	57.0	IMR90p2
73.0	F11	70.46	CPT1A_3	57.0	IMR90p2
73.5	F11	80.4	CPT1A_3	57.0	IMR90p2
74.0	F11	90.02	CPT1A_3	57.0	IMR90p2
74.5	F11	98.58	CPT1A_3	57.0	IMR90p2
75.0	F11	107.6	CPT1A_3	57.0	IMR90p2
75.5	F11	114.47	CPT1A_3	57.0	IMR90p2
76.0	F11	117.8	CPT1A_3	57.0	IMR90p2
76.5	F11	118.59	CPT1A_3	57.0	IMR90p2
77.0	F11	113.71	CPT1A_3	57.0	IMR90p2
77.5	F11	100.06	CPT1A_3	57.0	IMR90p2
78.0	F11	82.68	CPT1A_3	57.0	IMR90p2
78.5	F11	65.08	CPT1A_3	57.0	IMR90p2
79.0	F11	47.36	CPT1A_3	57.0	IMR90p2
79.5	F11	33.68	CPT1A_3	57.0	IMR90p2
80.0	F11	26.89	CPT1A_3	57.0	IMR90p2
80.5	F11	23.73	CPT1A_3	57.0	IMR90p2
81.0	F11	22.26	CPT1A_3	57.0	IMR90p2
81.5	F11	22.53	CPT1A_3	57.0	IMR90p2
82.0	F11	22.04	CPT1A_3	57.0	IMR90p2
82.5	F11	20.4	CPT1A_3	57.0	IMR90p2
83.0	F11	18.89	CPT1A_3	57.0	IMR90p2
83.5	F11	17.03	CPT1A_3	57.0	IMR90p2
84.0	F11	14.58	CPT1A_3	57.0	IMR90p2
84.5	F11	12.78	CPT1A_3	57.0	IMR90p2
85.0	F11	11.12	CPT1A_3	57.0	IMR90p2
85.5	F11	8.91	CPT1A_3	57.0	IMR90p2
86.0	F11	7.21	CPT1A_3	57.0	IMR90p2
86.5	F11	6.29	CPT1A_3	57.0	IMR90p2
87.0	F11	5.72	CPT1A_3	57.0	IMR90p2
87.5	F11	5.21	CPT1A_3	57.0	IMR90p2
88.0	F11	5.26	CPT1A_3	57.0	IMR90p2
88.5	F11	5.47	CPT1A_3	57.0	IMR90p2
89.0	F11	5.32	CPT1A_3	57.0	IMR90p2
89.5	F11	5.27	CPT1A_3	57.0	IMR90p2
90.0	F11	5.58	CPT1A_3	57.0	IMR90p2
90.5	F11	5.69	CPT1A_3	57.0	IMR90p2
91.0	F11	5.6	CPT1A_3	57.0	IMR90p2
91.5	F11	5.82	CPT1A_3	57.0	IMR90p2
92.0	F11	5.53	CPT1A_3	57.0	IMR90p2
92.5	F11	5.19	CPT1A_3	57.0	IMR90p2
93.0	F11	5.33	CPT1A_3	57.0	IMR90p2
93.5	F11	5.78	CPT1A_3	57.0	IMR90p2
94.0	F11	5.84	CPT1A_3	57.0	IMR90p2
94.5	F11	7.38	CPT1A_3	57.0	IMR90p2
95.0	F11	3.93	CPT1A_3	57.0	IMR90p2
55.0	G11	1.96	CPT1A_3	55.7	IMR90p2
55.5	G11	4.25	CPT1A_3	55.7	IMR90p2
56.0	G11	3.92	CPT1A_3	55.7	IMR90p2
56.5	G11	3.92	CPT1A_3	55.7	IMR90p2
57.0	G11	3.92	CPT1A_3	55.7	IMR90p2
57.5	G11	3.76	CPT1A_3	55.7	IMR90p2
58.0	G11	4.75	CPT1A_3	55.7	IMR90p2
58.5	G11	6.69	CPT1A_3	55.7	IMR90p2
59.0	G11	8.13	CPT1A_3	55.7	IMR90p2
59.5	G11	8.62	CPT1A_3	55.7	IMR90p2
60.0	G11	9.02	CPT1A_3	55.7	IMR90p2
60.5	G11	10.81	CPT1A_3	55.7	IMR90p2
61.0	G11	11.91	CPT1A_3	55.7	IMR90p2
61.5	G11	12.13	CPT1A_3	55.7	IMR90p2
62.0	G11	13.14	CPT1A_3	55.7	IMR90p2
62.5	G11	14.54	CPT1A_3	55.7	IMR90p2
63.0	G11	14.84	CPT1A_3	55.7	IMR90p2
63.5	G11	15.63	CPT1A_3	55.7	IMR90p2
64.0	G11	17.61	CPT1A_3	55.7	IMR90p2
64.5	G11	19.23	CPT1A_3	55.7	IMR90p2
65.0	G11	21.23	CPT1A_3	55.7	IMR90p2
65.5	G11	24.01	CPT1A_3	55.7	IMR90p2
66.0	G11	26.63	CPT1A_3	55.7	IMR90p2
66.5	G11	28.94	CPT1A_3	55.7	IMR90p2
67.0	G11	31.73	CPT1A_3	55.7	IMR90p2
67.5	G11	33.46	CPT1A_3	55.7	IMR90p2
68.0	G11	34.43	CPT1A_3	55.7	IMR90p2
68.5	G11	35.48	CPT1A_3	55.7	IMR90p2
69.0	G11	35.52	CPT1A_3	55.7	IMR90p2
69.5	G11	34.45	CPT1A_3	55.7	IMR90p2
70.0	G11	33.69	CPT1A_3	55.7	IMR90p2
70.5	G11	32.9	CPT1A_3	55.7	IMR90p2
71.0	G11	31.51	CPT1A_3	55.7	IMR90p2
71.5	G11	30.65	CPT1A_3	55.7	IMR90p2
72.0	G11	30.65	CPT1A_3	55.7	IMR90p2
72.5	G11	30.6	CPT1A_3	55.7	IMR90p2
73.0	G11	31.14	CPT1A_3	55.7	IMR90p2
73.5	G11	32.25	CPT1A_3	55.7	IMR90p2
74.0	G11	34.22	CPT1A_3	55.7	IMR90p2
74.5	G11	37.58	CPT1A_3	55.7	IMR90p2
75.0	G11	41.77	CPT1A_3	55.7	IMR90p2
75.5	G11	46.51	CPT1A_3	55.7	IMR90p2
76.0	G11	52.4	CPT1A_3	55.7	IMR90p2
76.5	G11	57.23	CPT1A_3	55.7	IMR90p2
77.0	G11	58.33	CPT1A_3	55.7	IMR90p2
77.5	G11	56.96	CPT1A_3	55.7	IMR90p2
78.0	G11	52.89	CPT1A_3	55.7	IMR90p2
78.5	G11	45.6	CPT1A_3	55.7	IMR90p2
79.0	G11	37.42	CPT1A_3	55.7	IMR90p2
79.5	G11	31.22	CPT1A_3	55.7	IMR90p2
80.0	G11	26.81	CPT1A_3	55.7	IMR90p2
80.5	G11	24.6	CPT1A_3	55.7	IMR90p2
81.0	G11	24.37	CPT1A_3	55.7	IMR90p2
81.5	G11	24.77	CPT1A_3	55.7	IMR90p2
82.0	G11	25.09	CPT1A_3	55.7	IMR90p2
82.5	G11	25.27	CPT1A_3	55.7	IMR90p2
83.0	G11	24.63	CPT1A_3	55.7	IMR90p2
83.5	G11	23.14	CPT1A_3	55.7	IMR90p2
84.0	G11	21.46	CPT1A_3	55.7	IMR90p2
84.5	G11	19.28	CPT1A_3	55.7	IMR90p2
85.0	G11	16.54	CPT1A_3	55.7	IMR90p2
85.5	G11	13.55	CPT1A_3	55.7	IMR90p2
86.0	G11	10.8	CPT1A_3	55.7	IMR90p2
86.5	G11	8.94	CPT1A_3	55.7	IMR90p2
87.0	G11	7.73	CPT1A_3	55.7	IMR90p2
87.5	G11	6.61	CPT1A_3	55.7	IMR90p2
88.0	G11	5.66	CPT1A_3	55.7	IMR90p2
88.5	G11	5.33	CPT1A_3	55.7	IMR90p2
89.0	G11	5.03	CPT1A_3	55.7	IMR90p2
89.5	G11	4.38	CPT1A_3	55.7	IMR90p2
90.0	G11	4.39	CPT1A_3	55.7	IMR90p2
90.5	G11	5.51	CPT1A_3	55.7	IMR90p2
91.0	G11	6.16	CPT1A_3	55.7	IMR90p2
91.5	G11	6.19	CPT1A_3	55.7	IMR90p2
92.0	G11	6.63	CPT1A_3	55.7	IMR90p2
92.5	G11	6.68	CPT1A_3	55.7	IMR90p2
93.0	G11	5.91	CPT1A_3	55.7	IMR90p2
93.5	G11	5.91	CPT1A_3	55.7	IMR90p2
94.0	G11	6.03	CPT1A_3	55.7	IMR90p2
94.5	G11	7.36	CPT1A_3	55.7	IMR90p2
95.0	G11	3.98	CPT1A_3	55.7	IMR90p2
55.0	H11	8.34	CPT1A_3	55.0	IMR90p2
55.5	H11	18.07	CPT1A_3	55.0	IMR90p2
56.0	H11	16.68	CPT1A_3	55.0	IMR90p2
56.5	H11	16.68	CPT1A_3	55.0	IMR90p2
57.0	H11	16.68	CPT1A_3	55.0	IMR90p2
57.5	H11	16.31	CPT1A_3	55.0	IMR90p2
58.0	H11	18.7	CPT1A_3	55.0	IMR90p2
58.5	H11	22.52	CPT1A_3	55.0	IMR90p2
59.0	H11	25.04	CPT1A_3	55.0	IMR90p2
59.5	H11	27.08	CPT1A_3	55.0	IMR90p2
60.0	H11	28.26	CPT1A_3	55.0	IMR90p2
60.5	H11	28.35	CPT1A_3	55.0	IMR90p2
61.0	H11	27.94	CPT1A_3	55.0	IMR90p2
61.5	H11	27.39	CPT1A_3	55.0	IMR90p2
62.0	H11	26.67	CPT1A_3	55.0	IMR90p2
62.5	H11	26.59	CPT1A_3	55.0	IMR90p2
63.0	H11	27.02	CPT1A_3	55.0	IMR90p2
63.5	H11	27.63	CPT1A_3	55.0	IMR90p2
64.0	H11	28.26	CPT1A_3	55.0	IMR90p2
64.5	H11	29.18	CPT1A_3	55.0	IMR90p2
65.0	H11	30.32	CPT1A_3	55.0	IMR90p2
65.5	H11	31.66	CPT1A_3	55.0	IMR90p2
66.0	H11	33.85	CPT1A_3	55.0	IMR90p2
66.5	H11	37.07	CPT1A_3	55.0	IMR90p2
67.0	H11	40.49	CPT1A_3	55.0	IMR90p2
67.5	H11	43.82	CPT1A_3	55.0	IMR90p2
68.0	H11	46.69	CPT1A_3	55.0	IMR90p2
68.5	H11	48.47	CPT1A_3	55.0	IMR90p2
69.0	H11	48.94	CPT1A_3	55.0	IMR90p2
69.5	H11	49.38	CPT1A_3	55.0	IMR90p2
70.0	H11	49.34	CPT1A_3	55.0	IMR90p2
70.5	H11	48.8	CPT1A_3	55.0	IMR90p2
71.0	H11	49.11	CPT1A_3	55.0	IMR90p2
71.5	H11	50.96	CPT1A_3	55.0	IMR90p2
72.0	H11	54.04	CPT1A_3	55.0	IMR90p2
72.5	H11	59.71	CPT1A_3	55.0	IMR90p2
73.0	H11	69.14	CPT1A_3	55.0	IMR90p2
73.5	H11	81.25	CPT1A_3	55.0	IMR90p2
74.0	H11	95.14	CPT1A_3	55.0	IMR90p2
74.5	H11	108.32	CPT1A_3	55.0	IMR90p2
75.0	H11	117.11	CPT1A_3	55.0	IMR90p2
75.5	H11	118.68	CPT1A_3	55.0	IMR90p2
76.0	H11	112.33	CPT1A_3	55.0	IMR90p2
76.5	H11	97.56	CPT1A_3	55.0	IMR90p2
77.0	H11	77.26	CPT1A_3	55.0	IMR90p2
77.5	H11	56.78	CPT1A_3	55.0	IMR90p2
78.0	H11	38.94	CPT1A_3	55.0	IMR90p2
78.5	H11	24.62	CPT1A_3	55.0	IMR90p2
79.0	H11	15.8	CPT1A_3	55.0	IMR90p2
79.5	H11	11.7	CPT1A_3	55.0	IMR90p2
80.0	H11	9.04	CPT1A_3	55.0	IMR90p2
80.5	H11	7.86	CPT1A_3	55.0	IMR90p2
81.0	H11	8.26	CPT1A_3	55.0	IMR90p2
81.5	H11	8.25	CPT1A_3	55.0	IMR90p2
82.0	H11	7.7	CPT1A_3	55.0	IMR90p2
82.5	H11	7.69	CPT1A_3	55.0	IMR90p2
83.0	H11	7.5	CPT1A_3	55.0	IMR90p2
83.5	H11	6.86	CPT1A_3	55.0	IMR90p2
84.0	H11	6.12	CPT1A_3	55.0	IMR90p2
84.5	H11	5.61	CPT1A_3	55.0	IMR90p2
85.0	H11	5.22	CPT1A_3	55.0	IMR90p2
85.5	H11	4.27	CPT1A_3	55.0	IMR90p2
86.0	H11	3.22	CPT1A_3	55.0	IMR90p2
86.5	H11	3.12	CPT1A_3	55.0	IMR90p2
87.0	H11	3.01	CPT1A_3	55.0	IMR90p2
87.5	H11	2.42	CPT1A_3	55.0	IMR90p2
88.0	H11	2.65	CPT1A_3	55.0	IMR90p2
88.5	H11	2.8	CPT1A_3	55.0	IMR90p2
89.0	H11	2.11	CPT1A_3	55.0	IMR90p2
89.5	H11	1.74	CPT1A_3	55.0	IMR90p2
90.0	H11	2.3	CPT1A_3	55.0	IMR90p2
90.5	H11	2.35	CPT1A_3	55.0	IMR90p2
91.0	H11	2.45	CPT1A_3	55.0	IMR90p2
91.5	H11	3.15	CPT1A_3	55.0	IMR90p2
92.0	H11	3.53	CPT1A_3	55.0	IMR90p2
92.5	H11	3.32	CPT1A_3	55.0	IMR90p2
93.0	H11	3.31	CPT1A_3	55.0	IMR90p2
93.5	H11	3.65	CPT1A_3	55.0	IMR90p2
94.0	H11	3.41	CPT1A_3	55.0	IMR90p2
94.5	H11	4.07	CPT1A_3	55.0	IMR90p2
95.0	H11	2.1	CPT1A_3	55.0	IMR90p2
55.0	A11	2.70084929538871	CPT1A_3	65.0	IMR90p8
55.5	A11	5.85184014000833	CPT1A_3	65.0	IMR90p8
56.0	A11	5.40169859077696	CPT1A_3	65.0	IMR90p8
56.5	A11	5.40169859078446	CPT1A_3	65.0	IMR90p8
57.0	A11	5.40169859071716	CPT1A_3	65.0	IMR90p8
57.5	A11	5.53387762231591	CPT1A_3	65.0	IMR90p8
58.0	A11	4.42666020315437	CPT1A_3	65.0	IMR90p8
58.5	A11	4.75428474380988	CPT1A_3	65.0	IMR90p8
59.0	A11	6.32055878854158	CPT1A_3	65.0	IMR90p8
59.5	A11	6.03302572857206	CPT1A_3	65.0	IMR90p8
60.0	A11	6.71548024559308	CPT1A_3	65.0	IMR90p8
60.5	A11	9.52126303643684	CPT1A_3	65.0	IMR90p8
61.0	A11	11.5612622028391	CPT1A_3	65.0	IMR90p8
61.5	A11	13.8345954047918	CPT1A_3	65.0	IMR90p8
62.0	A11	17.9537143204681	CPT1A_3	65.0	IMR90p8
62.5	A11	21.2929215888742	CPT1A_3	65.0	IMR90p8
63.0	A11	25.6350398095931	CPT1A_3	65.0	IMR90p8
63.5	A11	30.761991605529	CPT1A_3	65.0	IMR90p8
64.0	A11	35.9713225552171	CPT1A_3	65.0	IMR90p8
64.5	A11	42.8259372964317	CPT1A_3	65.0	IMR90p8
65.0	A11	50.408060109773	CPT1A_3	65.0	IMR90p8
65.5	A11	57.9261396742038	CPT1A_3	65.0	IMR90p8
66.0	A11	66.2712641333372	CPT1A_3	65.0	IMR90p8
66.5	A11	73.8018694789083	CPT1A_3	65.0	IMR90p8
67.0	A11	78.9754652125134	CPT1A_3	65.0	IMR90p8
67.5	A11	83.8345011867173	CPT1A_3	65.0	IMR90p8
68.0	A11	86.6664354043098	CPT1A_3	65.0	IMR90p8
68.5	A11	87.8095655548781	CPT1A_3	65.0	IMR90p8
69.0	A11	89.1988999328432	CPT1A_3	65.0	IMR90p8
69.5	A11	89.799045313897	CPT1A_3	65.0	IMR90p8
70.0	A11	90.292347428259	CPT1A_3	65.0	IMR90p8
70.5	A11	91.3578113924094	CPT1A_3	65.0	IMR90p8
71.0	A11	91.6290617114815	CPT1A_3	65.0	IMR90p8
71.5	A11	91.9959754980707	CPT1A_3	65.0	IMR90p8
72.0	A11	93.8388666804099	CPT1A_3	65.0	IMR90p8
72.5	A11	94.7664147783482	CPT1A_3	65.0	IMR90p8
73.0	A11	95.6205025877265	CPT1A_3	65.0	IMR90p8
73.5	A11	97.4217068319333	CPT1A_3	65.0	IMR90p8
74.0	A11	97.6565005323411	CPT1A_3	65.0	IMR90p8
74.5	A11	96.3670906495068	CPT1A_3	65.0	IMR90p8
75.0	A11	95.0535886663608	CPT1A_3	65.0	IMR90p8
75.5	A11	93.0474285649641	CPT1A_3	65.0	IMR90p8
76.0	A11	90.6852486527654	CPT1A_3	65.0	IMR90p8
76.5	A11	89.4727672182669	CPT1A_3	65.0	IMR90p8
77.0	A11	88.3340922444178	CPT1A_3	65.0	IMR90p8
77.5	A11	87.1501615556256	CPT1A_3	65.0	IMR90p8
78.0	A11	86.6014666672721	CPT1A_3	65.0	IMR90p8
78.5	A11	85.7455902082219	CPT1A_3	65.0	IMR90p8
79.0	A11	84.6930747189967	CPT1A_3	65.0	IMR90p8
79.5	A11	85.2482062162076	CPT1A_3	65.0	IMR90p8
80.0	A11	89.2929783261034	CPT1A_3	65.0	IMR90p8
80.5	A11	99.0629873116526	CPT1A_3	65.0	IMR90p8
81.0	A11	113.681604094327	CPT1A_3	65.0	IMR90p8
81.5	A11	128.873592631188	CPT1A_3	65.0	IMR90p8
82.0	A11	143.5986035199	CPT1A_3	65.0	IMR90p8
82.5	A11	159.430708031569	CPT1A_3	65.0	IMR90p8
83.0	A11	171.176291431549	CPT1A_3	65.0	IMR90p8
83.5	A11	173.708962560241	CPT1A_3	65.0	IMR90p8
84.0	A11	170.832566094373	CPT1A_3	65.0	IMR90p8
84.5	A11	162.407475611415	CPT1A_3	65.0	IMR90p8
85.0	A11	139.045458537451	CPT1A_3	65.0	IMR90p8
85.5	A11	103.239882269301	CPT1A_3	65.0	IMR90p8
86.0	A11	69.5518689119867	CPT1A_3	65.0	IMR90p8
86.5	A11	41.2455378014462	CPT1A_3	65.0	IMR90p8
87.0	A11	17.6123785192722	CPT1A_3	65.0	IMR90p8
87.5	A11	4.46760454224489	CPT1A_3	65.0	IMR90p8
88.0	A11	2.20176685140359	CPT1A_3	65.0	IMR90p8
88.5	A11	2.44690554611816	CPT1A_3	65.0	IMR90p8
89.0	A11	1.76833248598206	CPT1A_3	65.0	IMR90p8
89.5	A11	1.55385305113629	CPT1A_3	65.0	IMR90p8
90.0	A11	1.97390885694	CPT1A_3	65.0	IMR90p8
90.5	A11	2.30400549401276	CPT1A_3	65.0	IMR90p8
91.0	A11	2.31920389418366	CPT1A_3	65.0	IMR90p8
91.5	A11	2.733813531463	CPT1A_3	65.0	IMR90p8
92.0	A11	3.13036488401411	CPT1A_3	65.0	IMR90p8
92.5	A11	2.84599249221407	CPT1A_3	65.0	IMR90p8
93.0	A11	2.69879127054475	CPT1A_3	65.0	IMR90p8
93.5	A11	3.14451214856672	CPT1A_3	65.0	IMR90p8
94.0	A11	3.13827219886895	CPT1A_3	65.0	IMR90p8
94.5	A11	3.69685948154535	CPT1A_3	65.0	IMR90p8
95.0	A11	1.92163705778563	CPT1A_3	65.0	IMR90p8
55.0	B11	-1.47230837591258	CPT1A_3	64.5	IMR90p8
55.5	B11	-3.19000148114378	CPT1A_3	64.5	IMR90p8
56.0	B11	-2.94461675182583	CPT1A_3	64.5	IMR90p8
56.5	B11	-2.94461675182799	CPT1A_3	64.5	IMR90p8
57.0	B11	-2.94461675181196	CPT1A_3	64.5	IMR90p8
57.5	B11	-3.09666716584934	CPT1A_3	64.5	IMR90p8
58.0	B11	-2.17730926552304	CPT1A_3	64.5	IMR90p8
58.5	B11	-0.248041577450522	CPT1A_3	64.5	IMR90p8
59.0	B11	1.50172375453542	CPT1A_3	64.5	IMR90p8
59.5	B11	3.3721807538991	CPT1A_3	64.5	IMR90p8
60.0	B11	5.38825543473888	CPT1A_3	64.5	IMR90p8
60.5	B11	7.83249975517549	CPT1A_3	64.5	IMR90p8
61.0	B11	10.974040971812	CPT1A_3	64.5	IMR90p8
61.5	B11	14.6928363548542	CPT1A_3	64.5	IMR90p8
62.0	B11	19.011032328431	CPT1A_3	64.5	IMR90p8
62.5	B11	23.454382298583	CPT1A_3	64.5	IMR90p8
63.0	B11	27.4595311857944	CPT1A_3	64.5	IMR90p8
63.5	B11	31.8357456074491	CPT1A_3	64.5	IMR90p8
64.0	B11	37.183015036635	CPT1A_3	64.5	IMR90p8
64.5	B11	43.2103168189938	CPT1A_3	64.5	IMR90p8
65.0	B11	50.7459930732649	CPT1A_3	64.5	IMR90p8
65.5	B11	60.0633327424463	CPT1A_3	64.5	IMR90p8
66.0	B11	69.2204605358818	CPT1A_3	64.5	IMR90p8
66.5	B11	76.7223927242178	CPT1A_3	64.5	IMR90p8
67.0	B11	82.5867998972981	CPT1A_3	64.5	IMR90p8
67.5	B11	86.591116503714	CPT1A_3	64.5	IMR90p8
68.0	B11	88.3944726438838	CPT1A_3	64.5	IMR90p8
68.5	B11	89.0013599559694	CPT1A_3	64.5	IMR90p8
69.0	B11	89.6621483820549	CPT1A_3	64.5	IMR90p8
69.5	B11	90.213914590771	CPT1A_3	64.5	IMR90p8
70.0	B11	90.1165529850409	CPT1A_3	64.5	IMR90p8
70.5	B11	89.9008045239551	CPT1A_3	64.5	IMR90p8
71.0	B11	89.5857617071011	CPT1A_3	64.5	IMR90p8
71.5	B11	89.2045487787	CPT1A_3	64.5	IMR90p8
72.0	B11	88.8061577924609	CPT1A_3	64.5	IMR90p8
72.5	B11	88.3803900030629	CPT1A_3	64.5	IMR90p8
73.0	B11	88.2892758554983	CPT1A_3	64.5	IMR90p8
73.5	B11	87.9091659669032	CPT1A_3	64.5	IMR90p8
74.0	B11	86.7442908377606	CPT1A_3	64.5	IMR90p8
74.5	B11	85.6580519341118	CPT1A_3	64.5	IMR90p8
75.0	B11	84.9756746349319	CPT1A_3	64.5	IMR90p8
75.5	B11	83.987170775786	CPT1A_3	64.5	IMR90p8
76.0	B11	83.7741286565961	CPT1A_3	64.5	IMR90p8
76.5	B11	84.1241690710034	CPT1A_3	64.5	IMR90p8
77.0	B11	84.0445388050324	CPT1A_3	64.5	IMR90p8
77.5	B11	83.830145776584	CPT1A_3	64.5	IMR90p8
78.0	B11	83.515648118724	CPT1A_3	64.5	IMR90p8
78.5	B11	83.0177373346023	CPT1A_3	64.5	IMR90p8
79.0	B11	82.986190237639	CPT1A_3	64.5	IMR90p8
79.5	B11	84.7954343471105	CPT1A_3	64.5	IMR90p8
80.0	B11	90.1925150914764	CPT1A_3	64.5	IMR90p8
80.5	B11	101.607766614385	CPT1A_3	64.5	IMR90p8
81.0	B11	117.174027696451	CPT1A_3	64.5	IMR90p8
81.5	B11	133.477727052104	CPT1A_3	64.5	IMR90p8
82.0	B11	148.999801917182	CPT1A_3	64.5	IMR90p8
82.5	B11	165.527257547524	CPT1A_3	64.5	IMR90p8
83.0	B11	178.155570742599	CPT1A_3	64.5	IMR90p8
83.5	B11	181.489981754488	CPT1A_3	64.5	IMR90p8
84.0	B11	178.373560146406	CPT1A_3	64.5	IMR90p8
84.5	B11	169.106521974887	CPT1A_3	64.5	IMR90p8
85.0	B11	144.324412202402	CPT1A_3	64.5	IMR90p8
85.5	B11	106.543860340889	CPT1A_3	64.5	IMR90p8
86.0	B11	70.9305031378341	CPT1A_3	64.5	IMR90p8
86.5	B11	41.1926396583069	CPT1A_3	64.5	IMR90p8
87.0	B11	17.0431236284812	CPT1A_3	64.5	IMR90p8
87.5	B11	3.54261501433115	CPT1A_3	64.5	IMR90p8
88.0	B11	1.47665298505575	CPT1A_3	64.5	IMR90p8
88.5	B11	2.49637098671906	CPT1A_3	64.5	IMR90p8
89.0	B11	2.81977811413225	CPT1A_3	64.5	IMR90p8
89.5	B11	2.80469308896011	CPT1A_3	64.5	IMR90p8
90.0	B11	2.82982696179045	CPT1A_3	64.5	IMR90p8
90.5	B11	2.84665831713232	CPT1A_3	64.5	IMR90p8
91.0	B11	2.53763697397898	CPT1A_3	64.5	IMR90p8
91.5	B11	2.1628995616195	CPT1A_3	64.5	IMR90p8
92.0	B11	2.35175537696426	CPT1A_3	64.5	IMR90p8
92.5	B11	2.97796862571778	CPT1A_3	64.5	IMR90p8
93.0	B11	3.35346150641959	CPT1A_3	64.5	IMR90p8
93.5	B11	3.70904656512153	CPT1A_3	64.5	IMR90p8
94.0	B11	4.29146120260538	CPT1A_3	64.5	IMR90p8
94.5	B11	4.69770925006168	CPT1A_3	64.5	IMR90p8
95.0	B11	2.11254010267038	CPT1A_3	64.5	IMR90p8
55.0	C11	-2.23025557723395	CPT1A_3	63.3	IMR90p8
55.5	C11	-4.83222041733995	CPT1A_3	63.3	IMR90p8
56.0	C11	-4.46051115446846	CPT1A_3	63.3	IMR90p8
56.5	C11	-4.46051115447096	CPT1A_3	63.3	IMR90p8
57.0	C11	-4.46051115444982	CPT1A_3	63.3	IMR90p8
57.5	C11	-4.73691173608586	CPT1A_3	63.3	IMR90p8
58.0	C11	-3.0131775612939	CPT1A_3	63.3	IMR90p8
58.5	C11	0.404719733177558	CPT1A_3	63.3	IMR90p8
59.0	C11	1.39958578017388	CPT1A_3	63.3	IMR90p8
59.5	C11	2.11105487464636	CPT1A_3	63.3	IMR90p8
60.0	C11	4.61948916641757	CPT1A_3	63.3	IMR90p8
60.5	C11	6.56897198767001	CPT1A_3	63.3	IMR90p8
61.0	C11	7.87055437503682	CPT1A_3	63.3	IMR90p8
61.5	C11	11.1569112636222	CPT1A_3	63.3	IMR90p8
62.0	C11	14.1549512156244	CPT1A_3	63.3	IMR90p8
62.5	C11	15.8193001284239	CPT1A_3	63.3	IMR90p8
63.0	C11	17.6426286142282	CPT1A_3	63.3	IMR90p8
63.5	C11	19.7692729833421	CPT1A_3	63.3	IMR90p8
64.0	C11	22.9146108885419	CPT1A_3	63.3	IMR90p8
64.5	C11	28.9768393450241	CPT1A_3	63.3	IMR90p8
65.0	C11	36.9312631188279	CPT1A_3	63.3	IMR90p8
65.5	C11	46.3125156764185	CPT1A_3	63.3	IMR90p8
66.0	C11	56.9416544309676	CPT1A_3	63.3	IMR90p8
66.5	C11	65.9544619581316	CPT1A_3	63.3	IMR90p8
67.0	C11	72.4456668572785	CPT1A_3	63.3	IMR90p8
67.5	C11	77.9182399787671	CPT1A_3	63.3	IMR90p8
68.0	C11	81.5589567083566	CPT1A_3	63.3	IMR90p8
68.5	C11	82.8479043328989	CPT1A_3	63.3	IMR90p8
69.0	C11	84.1758851178033	CPT1A_3	63.3	IMR90p8
69.5	C11	85.4881059778689	CPT1A_3	63.3	IMR90p8
70.0	C11	85.819333711602	CPT1A_3	63.3	IMR90p8
70.5	C11	86.4640787325064	CPT1A_3	63.3	IMR90p8
71.0	C11	88.5992112190357	CPT1A_3	63.3	IMR90p8
71.5	C11	90.9588282102827	CPT1A_3	63.3	IMR90p8
72.0	C11	94.1969647195576	CPT1A_3	63.3	IMR90p8
72.5	C11	99.9938935624671	CPT1A_3	63.3	IMR90p8
73.0	C11	107.718941477408	CPT1A_3	63.3	IMR90p8
73.5	C11	116.196379247806	CPT1A_3	63.3	IMR90p8
74.0	C11	125.100168163272	CPT1A_3	63.3	IMR90p8
74.5	C11	132.631840988835	CPT1A_3	63.3	IMR90p8
75.0	C11	137.535226120245	CPT1A_3	63.3	IMR90p8
75.5	C11	139.63162727956	CPT1A_3	63.3	IMR90p8
76.0	C11	137.591564029578	CPT1A_3	63.3	IMR90p8
76.5	C11	131.377300173211	CPT1A_3	63.3	IMR90p8
77.0	C11	122.517776811171	CPT1A_3	63.3	IMR90p8
77.5	C11	111.051768377682	CPT1A_3	63.3	IMR90p8
78.0	C11	97.6317631981681	CPT1A_3	63.3	IMR90p8
78.5	C11	86.0155702484059	CPT1A_3	63.3	IMR90p8
79.0	C11	77.9871023002944	CPT1A_3	63.3	IMR90p8
79.5	C11	73.5407093673728	CPT1A_3	63.3	IMR90p8
80.0	C11	74.2689656771051	CPT1A_3	63.3	IMR90p8
80.5	C11	80.5398867854745	CPT1A_3	63.3	IMR90p8
81.0	C11	89.5301483075215	CPT1A_3	63.3	IMR90p8
81.5	C11	98.7148476596349	CPT1A_3	63.3	IMR90p8
82.0	C11	107.727456079294	CPT1A_3	63.3	IMR90p8
82.5	C11	116.762435125884	CPT1A_3	63.3	IMR90p8
83.0	C11	122.470470895433	CPT1A_3	63.3	IMR90p8
83.5	C11	121.448555227109	CPT1A_3	63.3	IMR90p8
84.0	C11	116.402715088422	CPT1A_3	63.3	IMR90p8
84.5	C11	106.921644721804	CPT1A_3	63.3	IMR90p8
85.0	C11	87.316649045485	CPT1A_3	63.3	IMR90p8
85.5	C11	62.0704635714279	CPT1A_3	63.3	IMR90p8
86.0	C11	40.869023095648	CPT1A_3	63.3	IMR90p8
86.5	C11	22.832227147649	CPT1A_3	63.3	IMR90p8
87.0	C11	8.37889510711233	CPT1A_3	63.3	IMR90p8
87.5	C11	2.16633062404838	CPT1A_3	63.3	IMR90p8
88.0	C11	1.78483579730681	CPT1A_3	63.3	IMR90p8
88.5	C11	1.77520361740767	CPT1A_3	63.3	IMR90p8
89.0	C11	1.99940611560777	CPT1A_3	63.3	IMR90p8
89.5	C11	2.45838352741623	CPT1A_3	63.3	IMR90p8
90.0	C11	2.37741164243215	CPT1A_3	63.3	IMR90p8
90.5	C11	2.4865648647517	CPT1A_3	63.3	IMR90p8
91.0	C11	2.58604293610301	CPT1A_3	63.3	IMR90p8
91.5	C11	2.56746468242392	CPT1A_3	63.3	IMR90p8
92.0	C11	2.52578565891918	CPT1A_3	63.3	IMR90p8
92.5	C11	2.31836770431437	CPT1A_3	63.3	IMR90p8
93.0	C11	2.14831935155809	CPT1A_3	63.3	IMR90p8
93.5	C11	2.10483623751315	CPT1A_3	63.3	IMR90p8
94.0	C11	2.04172056241117	CPT1A_3	63.3	IMR90p8
94.5	C11	2.17774708815699	CPT1A_3	63.3	IMR90p8
95.0	C11	1.08310991375942	CPT1A_3	63.3	IMR90p8
55.0	D11	-8.68528415078981	CPT1A_3	61.4	IMR90p8
55.5	D11	-18.8181156600459	CPT1A_3	61.4	IMR90p8
56.0	D11	-17.3705683015818	CPT1A_3	61.4	IMR90p8
56.5	D11	-17.3705683015727	CPT1A_3	61.4	IMR90p8
57.0	D11	-17.3705683016392	CPT1A_3	61.4	IMR90p8
57.5	D11	-17.6777414898797	CPT1A_3	61.4	IMR90p8
58.0	D11	-15.8104828025977	CPT1A_3	61.4	IMR90p8
58.5	D11	-11.9813459616896	CPT1A_3	61.4	IMR90p8
59.0	D11	-8.45504948017015	CPT1A_3	61.4	IMR90p8
59.5	D11	-5.09426030125178	CPT1A_3	61.4	IMR90p8
60.0	D11	-1.97228437765193	CPT1A_3	61.4	IMR90p8
60.5	D11	1.99203260261197	CPT1A_3	61.4	IMR90p8
61.0	D11	7.24763181591527	CPT1A_3	61.4	IMR90p8
61.5	D11	12.8364670955722	CPT1A_3	61.4	IMR90p8
62.0	D11	18.1021437175239	CPT1A_3	61.4	IMR90p8
62.5	D11	23.8405367448972	CPT1A_3	61.4	IMR90p8
63.0	D11	29.0546166440155	CPT1A_3	61.4	IMR90p8
63.5	D11	32.9987594834546	CPT1A_3	61.4	IMR90p8
64.0	D11	37.0913817307697	CPT1A_3	61.4	IMR90p8
64.5	D11	41.8773176843133	CPT1A_3	61.4	IMR90p8
65.0	D11	46.8735021702016	CPT1A_3	61.4	IMR90p8
65.5	D11	52.4422155880774	CPT1A_3	61.4	IMR90p8
66.0	D11	58.4675003149799	CPT1A_3	61.4	IMR90p8
66.5	D11	63.5982448949756	CPT1A_3	61.4	IMR90p8
67.0	D11	67.3351181333533	CPT1A_3	61.4	IMR90p8
67.5	D11	70.0131527348036	CPT1A_3	61.4	IMR90p8
68.0	D11	71.7800814722609	CPT1A_3	61.4	IMR90p8
68.5	D11	72.6152804853079	CPT1A_3	61.4	IMR90p8
69.0	D11	73.020272308181	CPT1A_3	61.4	IMR90p8
69.5	D11	73.9646749853518	CPT1A_3	61.4	IMR90p8
70.0	D11	74.5861310279008	CPT1A_3	61.4	IMR90p8
70.5	D11	74.3546043740001	CPT1A_3	61.4	IMR90p8
71.0	D11	74.0501205666106	CPT1A_3	61.4	IMR90p8
71.5	D11	73.7613761809363	CPT1A_3	61.4	IMR90p8
72.0	D11	72.6358791249764	CPT1A_3	61.4	IMR90p8
72.5	D11	71.5009709196331	CPT1A_3	61.4	IMR90p8
73.0	D11	71.111013915318	CPT1A_3	61.4	IMR90p8
73.5	D11	70.8417305481888	CPT1A_3	61.4	IMR90p8
74.0	D11	70.9797780957418	CPT1A_3	61.4	IMR90p8
74.5	D11	71.6254563610125	CPT1A_3	61.4	IMR90p8
75.0	D11	72.6349176110197	CPT1A_3	61.4	IMR90p8
75.5	D11	73.6508018373393	CPT1A_3	61.4	IMR90p8
76.0	D11	75.129525034439	CPT1A_3	61.4	IMR90p8
76.5	D11	76.4060835150237	CPT1A_3	61.4	IMR90p8
77.0	D11	77.124673235664	CPT1A_3	61.4	IMR90p8
77.5	D11	77.3313825567374	CPT1A_3	61.4	IMR90p8
78.0	D11	77.078275408756	CPT1A_3	61.4	IMR90p8
78.5	D11	75.7843275369057	CPT1A_3	61.4	IMR90p8
79.0	D11	74.0310826704452	CPT1A_3	61.4	IMR90p8
79.5	D11	73.5190294679309	CPT1A_3	61.4	IMR90p8
80.0	D11	75.6821865906033	CPT1A_3	61.4	IMR90p8
80.5	D11	81.3109860838453	CPT1A_3	61.4	IMR90p8
81.0	D11	89.587303018872	CPT1A_3	61.4	IMR90p8
81.5	D11	99.032592498198	CPT1A_3	61.4	IMR90p8
82.0	D11	107.774897329291	CPT1A_3	61.4	IMR90p8
82.5	D11	116.279822473309	CPT1A_3	61.4	IMR90p8
83.0	D11	121.081639023182	CPT1A_3	61.4	IMR90p8
83.5	D11	119.092489153285	CPT1A_3	61.4	IMR90p8
84.0	D11	112.934642218545	CPT1A_3	61.4	IMR90p8
84.5	D11	103.580274199473	CPT1A_3	61.4	IMR90p8
85.0	D11	84.9144983084283	CPT1A_3	61.4	IMR90p8
85.5	D11	60.7547231929609	CPT1A_3	61.4	IMR90p8
86.0	D11	40.6525920094568	CPT1A_3	61.4	IMR90p8
86.5	D11	23.7952312611218	CPT1A_3	61.4	IMR90p8
87.0	D11	9.78296456766464	CPT1A_3	61.4	IMR90p8
87.5	D11	3.05082034797493	CPT1A_3	61.4	IMR90p8
88.0	D11	2.18424125355028	CPT1A_3	61.4	IMR90p8
88.5	D11	1.51393664941941	CPT1A_3	61.4	IMR90p8
89.0	D11	0.876642493692998	CPT1A_3	61.4	IMR90p8
89.5	D11	0.779568548613327	CPT1A_3	61.4	IMR90p8
90.0	D11	0.748020069762902	CPT1A_3	61.4	IMR90p8
90.5	D11	0.754082125175387	CPT1A_3	61.4	IMR90p8
91.0	D11	1.36196796410042	CPT1A_3	61.4	IMR90p8
91.5	D11	2.01074386799371	CPT1A_3	61.4	IMR90p8
92.0	D11	2.1601074003832	CPT1A_3	61.4	IMR90p8
92.5	D11	2.1539931316106	CPT1A_3	61.4	IMR90p8
93.0	D11	2.16494036037614	CPT1A_3	61.4	IMR90p8
93.5	D11	2.30978180810234	CPT1A_3	61.4	IMR90p8
94.0	D11	2.29636201834484	CPT1A_3	61.4	IMR90p8
94.5	D11	3.41478878859454	CPT1A_3	61.4	IMR90p8
95.0	D11	2.09482511868947	CPT1A_3	61.4	IMR90p8
55.0	E11	-11.5469631791506	CPT1A_3	59.0	IMR90p8
55.5	E11	-25.0184202214944	CPT1A_3	59.0	IMR90p8
56.0	E11	-23.0939263583033	CPT1A_3	59.0	IMR90p8
56.5	E11	-23.0939263582954	CPT1A_3	59.0	IMR90p8
57.0	E11	-23.0939263583581	CPT1A_3	59.0	IMR90p8
57.5	E11	-23.6925787619064	CPT1A_3	59.0	IMR90p8
58.0	E11	-20.116572914627	CPT1A_3	59.0	IMR90p8
58.5	E11	-12.1007426623202	CPT1A_3	59.0	IMR90p8
59.0	E11	-5.56093557498389	CPT1A_3	59.0	IMR90p8
59.5	E11	0.0450389937028604	CPT1A_3	59.0	IMR90p8
60.0	E11	6.97395545223526	CPT1A_3	59.0	IMR90p8
60.5	E11	13.3461931739125	CPT1A_3	59.0	IMR90p8
61.0	E11	17.6252288604747	CPT1A_3	59.0	IMR90p8
61.5	E11	21.8791617303104	CPT1A_3	59.0	IMR90p8
62.0	E11	26.2922563958426	CPT1A_3	59.0	IMR90p8
62.5	E11	30.1370046858441	CPT1A_3	59.0	IMR90p8
63.0	E11	32.6178516491541	CPT1A_3	59.0	IMR90p8
63.5	E11	34.1347746581985	CPT1A_3	59.0	IMR90p8
64.0	E11	36.395309855487	CPT1A_3	59.0	IMR90p8
64.5	E11	38.3379042891861	CPT1A_3	59.0	IMR90p8
65.0	E11	39.7122236985158	CPT1A_3	59.0	IMR90p8
65.5	E11	42.5910893836945	CPT1A_3	59.0	IMR90p8
66.0	E11	45.8358391034729	CPT1A_3	59.0	IMR90p8
66.5	E11	48.3639460085835	CPT1A_3	59.0	IMR90p8
67.0	E11	51.6076976260165	CPT1A_3	59.0	IMR90p8
67.5	E11	53.9148710251741	CPT1A_3	59.0	IMR90p8
68.0	E11	54.6164490001926	CPT1A_3	59.0	IMR90p8
68.5	E11	56.4806952347903	CPT1A_3	59.0	IMR90p8
69.0	E11	57.3132840317596	CPT1A_3	59.0	IMR90p8
69.5	E11	56.5972669250478	CPT1A_3	59.0	IMR90p8
70.0	E11	57.026507548131	CPT1A_3	59.0	IMR90p8
70.5	E11	57.623991191174	CPT1A_3	59.0	IMR90p8
71.0	E11	56.5218949992509	CPT1A_3	59.0	IMR90p8
71.5	E11	55.6267023940004	CPT1A_3	59.0	IMR90p8
72.0	E11	54.9486466127777	CPT1A_3	59.0	IMR90p8
72.5	E11	53.8568449702545	CPT1A_3	59.0	IMR90p8
73.0	E11	53.2582142867012	CPT1A_3	59.0	IMR90p8
73.5	E11	53.178004677748	CPT1A_3	59.0	IMR90p8
74.0	E11	53.3349354711696	CPT1A_3	59.0	IMR90p8
74.5	E11	53.2216270197105	CPT1A_3	59.0	IMR90p8
75.0	E11	52.4725219806713	CPT1A_3	59.0	IMR90p8
75.5	E11	51.2013644186187	CPT1A_3	59.0	IMR90p8
76.0	E11	50.3988833715082	CPT1A_3	59.0	IMR90p8
76.5	E11	50.1147364954946	CPT1A_3	59.0	IMR90p8
77.0	E11	50.3411843451204	CPT1A_3	59.0	IMR90p8
77.5	E11	51.396003236986	CPT1A_3	59.0	IMR90p8
78.0	E11	52.9963966215907	CPT1A_3	59.0	IMR90p8
78.5	E11	54.0242251744094	CPT1A_3	59.0	IMR90p8
79.0	E11	54.4786701721101	CPT1A_3	59.0	IMR90p8
79.5	E11	55.3350285516858	CPT1A_3	59.0	IMR90p8
80.0	E11	57.1883893235986	CPT1A_3	59.0	IMR90p8
80.5	E11	61.2500043058704	CPT1A_3	59.0	IMR90p8
81.0	E11	67.7136555770205	CPT1A_3	59.0	IMR90p8
81.5	E11	74.4187574631961	CPT1A_3	59.0	IMR90p8
82.0	E11	80.3017751909038	CPT1A_3	59.0	IMR90p8
82.5	E11	86.0681505360496	CPT1A_3	59.0	IMR90p8
83.0	E11	89.8562708923362	CPT1A_3	59.0	IMR90p8
83.5	E11	88.7730517910837	CPT1A_3	59.0	IMR90p8
84.0	E11	84.5198557743904	CPT1A_3	59.0	IMR90p8
84.5	E11	78.3288258923876	CPT1A_3	59.0	IMR90p8
85.0	E11	66.7733857265557	CPT1A_3	59.0	IMR90p8
85.5	E11	49.8953657477057	CPT1A_3	59.0	IMR90p8
86.0	E11	34.0005319815289	CPT1A_3	59.0	IMR90p8
86.5	E11	21.4951539583654	CPT1A_3	59.0	IMR90p8
87.0	E11	11.0128307322458	CPT1A_3	59.0	IMR90p8
87.5	E11	4.21805501817141	CPT1A_3	59.0	IMR90p8
88.0	E11	2.0543312904984	CPT1A_3	59.0	IMR90p8
88.5	E11	1.78197591801046	CPT1A_3	59.0	IMR90p8
89.0	E11	1.39094253466578	CPT1A_3	59.0	IMR90p8
89.5	E11	1.21906152638655	CPT1A_3	59.0	IMR90p8
90.0	E11	1.62851400126669	CPT1A_3	59.0	IMR90p8
90.5	E11	2.41437920646996	CPT1A_3	59.0	IMR90p8
91.0	E11	2.57731739209362	CPT1A_3	59.0	IMR90p8
91.5	E11	2.11778043184563	CPT1A_3	59.0	IMR90p8
92.0	E11	1.99858380103944	CPT1A_3	59.0	IMR90p8
92.5	E11	1.71335710480531	CPT1A_3	59.0	IMR90p8
93.0	E11	1.05794701525457	CPT1A_3	59.0	IMR90p8
93.5	E11	1.09990124177136	CPT1A_3	59.0	IMR90p8
94.0	E11	1.32433838554266	CPT1A_3	59.0	IMR90p8
94.5	E11	1.84295363451042	CPT1A_3	59.0	IMR90p8
95.0	E11	1.13130649026994	CPT1A_3	59.0	IMR90p8
55.0	F11	-4.06962298064389	CPT1A_3	57.0	IMR90p8
55.5	F11	-8.81751645806253	CPT1A_3	57.0	IMR90p8
56.0	F11	-8.13924596128845	CPT1A_3	57.0	IMR90p8
56.5	F11	-8.13924596129152	CPT1A_3	57.0	IMR90p8
57.0	F11	-8.13924596125798	CPT1A_3	57.0	IMR90p8
57.5	F11	-8.50099936012077	CPT1A_3	57.0	IMR90p8
58.0	F11	-6.22816556188354	CPT1A_3	57.0	IMR90p8
58.5	F11	-2.2746847279908	CPT1A_3	57.0	IMR90p8
59.0	F11	1.59911720947593	CPT1A_3	57.0	IMR90p8
59.5	F11	6.12868680086865	CPT1A_3	57.0	IMR90p8
60.0	F11	10.6116587485991	CPT1A_3	57.0	IMR90p8
60.5	F11	14.3506067675253	CPT1A_3	57.0	IMR90p8
61.0	F11	18.0381035942715	CPT1A_3	57.0	IMR90p8
61.5	F11	21.4059007050943	CPT1A_3	57.0	IMR90p8
62.0	F11	23.7302451969011	CPT1A_3	57.0	IMR90p8
62.5	F11	25.4705797296245	CPT1A_3	57.0	IMR90p8
63.0	F11	26.6402329517061	CPT1A_3	57.0	IMR90p8
63.5	F11	27.1297292511915	CPT1A_3	57.0	IMR90p8
64.0	F11	27.2877196655174	CPT1A_3	57.0	IMR90p8
64.5	F11	27.5816971924903	CPT1A_3	57.0	IMR90p8
65.0	F11	27.7057196258165	CPT1A_3	57.0	IMR90p8
65.5	F11	28.3827624345744	CPT1A_3	57.0	IMR90p8
66.0	F11	29.5174595497572	CPT1A_3	57.0	IMR90p8
66.5	F11	30.9274154661771	CPT1A_3	57.0	IMR90p8
67.0	F11	32.002819787525	CPT1A_3	57.0	IMR90p8
67.5	F11	32.9303099296995	CPT1A_3	57.0	IMR90p8
68.0	F11	33.9302732361666	CPT1A_3	57.0	IMR90p8
68.5	F11	34.9841310790162	CPT1A_3	57.0	IMR90p8
69.0	F11	35.1985613264651	CPT1A_3	57.0	IMR90p8
69.5	F11	35.5200104137217	CPT1A_3	57.0	IMR90p8
70.0	F11	36.2216022062851	CPT1A_3	57.0	IMR90p8
70.5	F11	36.1629999751427	CPT1A_3	57.0	IMR90p8
71.0	F11	35.6541828488352	CPT1A_3	57.0	IMR90p8
71.5	F11	35.7192221681894	CPT1A_3	57.0	IMR90p8
72.0	F11	35.7523767723551	CPT1A_3	57.0	IMR90p8
72.5	F11	35.3835970317705	CPT1A_3	57.0	IMR90p8
73.0	F11	35.4040968060223	CPT1A_3	57.0	IMR90p8
73.5	F11	35.2123021944544	CPT1A_3	57.0	IMR90p8
74.0	F11	35.2705229201375	CPT1A_3	57.0	IMR90p8
74.5	F11	36.694816834357	CPT1A_3	57.0	IMR90p8
75.0	F11	39.094864096097	CPT1A_3	57.0	IMR90p8
75.5	F11	42.1067657818629	CPT1A_3	57.0	IMR90p8
76.0	F11	46.4746151594974	CPT1A_3	57.0	IMR90p8
76.5	F11	49.9482291496319	CPT1A_3	57.0	IMR90p8
77.0	F11	50.0017036779928	CPT1A_3	57.0	IMR90p8
77.5	F11	48.0523459606277	CPT1A_3	57.0	IMR90p8
78.0	F11	44.3464898393905	CPT1A_3	57.0	IMR90p8
78.5	F11	38.0897087399978	CPT1A_3	57.0	IMR90p8
79.0	F11	32.0334573060024	CPT1A_3	57.0	IMR90p8
79.5	F11	28.6989693333199	CPT1A_3	57.0	IMR90p8
80.0	F11	27.3700646785882	CPT1A_3	57.0	IMR90p8
80.5	F11	28.1541911077352	CPT1A_3	57.0	IMR90p8
81.0	F11	31.5303901239262	CPT1A_3	57.0	IMR90p8
81.5	F11	35.6351746076165	CPT1A_3	57.0	IMR90p8
82.0	F11	38.5987543359097	CPT1A_3	57.0	IMR90p8
82.5	F11	40.5067998595303	CPT1A_3	57.0	IMR90p8
83.0	F11	41.3880805876997	CPT1A_3	57.0	IMR90p8
83.5	F11	39.8245297190592	CPT1A_3	57.0	IMR90p8
84.0	F11	36.6085898218004	CPT1A_3	57.0	IMR90p8
84.5	F11	33.3107751128698	CPT1A_3	57.0	IMR90p8
85.0	F11	28.3129346189228	CPT1A_3	57.0	IMR90p8
85.5	F11	21.1972487273464	CPT1A_3	57.0	IMR90p8
86.0	F11	14.881947703887	CPT1A_3	57.0	IMR90p8
86.5	F11	9.84305986279446	CPT1A_3	57.0	IMR90p8
87.0	F11	5.35883901553251	CPT1A_3	57.0	IMR90p8
87.5	F11	2.75411797668784	CPT1A_3	57.0	IMR90p8
88.0	F11	2.38724053822926	CPT1A_3	57.0	IMR90p8
88.5	F11	2.22284902255723	CPT1A_3	57.0	IMR90p8
89.0	F11	1.87068263464829	CPT1A_3	57.0	IMR90p8
89.5	F11	1.83475002026643	CPT1A_3	57.0	IMR90p8
90.0	F11	1.61939617665229	CPT1A_3	57.0	IMR90p8
90.5	F11	1.34370468376801	CPT1A_3	57.0	IMR90p8
91.0	F11	1.61416945697437	CPT1A_3	57.0	IMR90p8
91.5	F11	1.92561464462187	CPT1A_3	57.0	IMR90p8
92.0	F11	1.6883581346267	CPT1A_3	57.0	IMR90p8
92.5	F11	1.70253124382572	CPT1A_3	57.0	IMR90p8
93.0	F11	1.75649668597561	CPT1A_3	57.0	IMR90p8
93.5	F11	1.40976365366714	CPT1A_3	57.0	IMR90p8
94.0	F11	1.28345465419079	CPT1A_3	57.0	IMR90p8
94.5	F11	1.21921243561883	CPT1A_3	57.0	IMR90p8
95.0	F11	0.425245981094122	CPT1A_3	57.0	IMR90p8
55.0	G11	3.70231122914061	CPT1A_3	55.7	IMR90p8
55.5	G11	8.02167432980571	CPT1A_3	55.7	IMR90p8
56.0	G11	7.40462245828303	CPT1A_3	55.7	IMR90p8
56.5	G11	7.40462245827575	CPT1A_3	55.7	IMR90p8
57.0	G11	7.40462245833021	CPT1A_3	55.7	IMR90p8
57.5	G11	7.00223963160499	CPT1A_3	55.7	IMR90p8
58.0	G11	9.54873534559624	CPT1A_3	55.7	IMR90p8
58.5	G11	14.1134405410464	CPT1A_3	55.7	IMR90p8
59.0	G11	16.4653727094408	CPT1A_3	55.7	IMR90p8
59.5	G11	18.0370311867963	CPT1A_3	55.7	IMR90p8
60.0	G11	19.7701929790171	CPT1A_3	55.7	IMR90p8
60.5	G11	21.1686688232438	CPT1A_3	55.7	IMR90p8
61.0	G11	21.5496331912448	CPT1A_3	55.7	IMR90p8
61.5	G11	21.8608920288106	CPT1A_3	55.7	IMR90p8
62.0	G11	22.0032962606492	CPT1A_3	55.7	IMR90p8
62.5	G11	21.3670705189432	CPT1A_3	55.7	IMR90p8
63.0	G11	20.2061633029841	CPT1A_3	55.7	IMR90p8
63.5	G11	19.5364170654463	CPT1A_3	55.7	IMR90p8
64.0	G11	19.3493004354941	CPT1A_3	55.7	IMR90p8
64.5	G11	19.4881256312028	CPT1A_3	55.7	IMR90p8
65.0	G11	20.1181402992943	CPT1A_3	55.7	IMR90p8
65.5	G11	21.1551929974579	CPT1A_3	55.7	IMR90p8
66.0	G11	22.5474987203091	CPT1A_3	55.7	IMR90p8
66.5	G11	23.9682674937434	CPT1A_3	55.7	IMR90p8
67.0	G11	25.0125528604843	CPT1A_3	55.7	IMR90p8
67.5	G11	26.1147938933781	CPT1A_3	55.7	IMR90p8
68.0	G11	27.0466656217396	CPT1A_3	55.7	IMR90p8
68.5	G11	27.2481913104036	CPT1A_3	55.7	IMR90p8
69.0	G11	27.5921340536274	CPT1A_3	55.7	IMR90p8
69.5	G11	28.0535884374884	CPT1A_3	55.7	IMR90p8
70.0	G11	27.9697615983782	CPT1A_3	55.7	IMR90p8
70.5	G11	27.7914025572026	CPT1A_3	55.7	IMR90p8
71.0	G11	28.051499961769	CPT1A_3	55.7	IMR90p8
71.5	G11	27.858254750846	CPT1A_3	55.7	IMR90p8
72.0	G11	27.3957562974299	CPT1A_3	55.7	IMR90p8
72.5	G11	27.0296087290435	CPT1A_3	55.7	IMR90p8
73.0	G11	26.9669870934499	CPT1A_3	55.7	IMR90p8
73.5	G11	26.7483872406065	CPT1A_3	55.7	IMR90p8
74.0	G11	26.6863343114517	CPT1A_3	55.7	IMR90p8
74.5	G11	27.7930646175619	CPT1A_3	55.7	IMR90p8
75.0	G11	29.5004836625212	CPT1A_3	55.7	IMR90p8
75.5	G11	30.9092974629014	CPT1A_3	55.7	IMR90p8
76.0	G11	32.1914433739814	CPT1A_3	55.7	IMR90p8
76.5	G11	33.4645033190826	CPT1A_3	55.7	IMR90p8
77.0	G11	33.3278344824344	CPT1A_3	55.7	IMR90p8
77.5	G11	31.8579997112132	CPT1A_3	55.7	IMR90p8
78.0	G11	30.2078012440836	CPT1A_3	55.7	IMR90p8
78.5	G11	28.8956534281346	CPT1A_3	55.7	IMR90p8
79.0	G11	27.3160069895766	CPT1A_3	55.7	IMR90p8
79.5	G11	25.9948510054998	CPT1A_3	55.7	IMR90p8
80.0	G11	26.0721205939458	CPT1A_3	55.7	IMR90p8
80.5	G11	26.8684080909538	CPT1A_3	55.7	IMR90p8
81.0	G11	27.7958026920974	CPT1A_3	55.7	IMR90p8
81.5	G11	28.7918391679873	CPT1A_3	55.7	IMR90p8
82.0	G11	29.6523512743606	CPT1A_3	55.7	IMR90p8
82.5	G11	30.3805955261928	CPT1A_3	55.7	IMR90p8
83.0	G11	30.8144552030614	CPT1A_3	55.7	IMR90p8
83.5	G11	29.6369278957794	CPT1A_3	55.7	IMR90p8
84.0	G11	27.9752256627359	CPT1A_3	55.7	IMR90p8
84.5	G11	26.2661603374711	CPT1A_3	55.7	IMR90p8
85.0	G11	22.4880960897848	CPT1A_3	55.7	IMR90p8
85.5	G11	17.0345774128652	CPT1A_3	55.7	IMR90p8
86.0	G11	12.6716259798775	CPT1A_3	55.7	IMR90p8
86.5	G11	8.88260575714725	CPT1A_3	55.7	IMR90p8
87.0	G11	5.39681614470186	CPT1A_3	55.7	IMR90p8
87.5	G11	3.52310050789572	CPT1A_3	55.7	IMR90p8
88.0	G11	3.33181803392858	CPT1A_3	55.7	IMR90p8
88.5	G11	3.08828542072609	CPT1A_3	55.7	IMR90p8
89.0	G11	2.37869937238213	CPT1A_3	55.7	IMR90p8
89.5	G11	2.06015129874953	CPT1A_3	55.7	IMR90p8
90.0	G11	1.9672699065776	CPT1A_3	55.7	IMR90p8
90.5	G11	1.79987599984014	CPT1A_3	55.7	IMR90p8
91.0	G11	1.51749600684764	CPT1A_3	55.7	IMR90p8
91.5	G11	2.01950633129434	CPT1A_3	55.7	IMR90p8
92.0	G11	2.47722427292194	CPT1A_3	55.7	IMR90p8
92.5	G11	2.44719643754036	CPT1A_3	55.7	IMR90p8
93.0	G11	2.56690404755199	CPT1A_3	55.7	IMR90p8
93.5	G11	3.10727214055868	CPT1A_3	55.7	IMR90p8
94.0	G11	3.16276157848955	CPT1A_3	55.7	IMR90p8
94.5	G11	3.57472239521707	CPT1A_3	55.7	IMR90p8
95.0	G11	1.84428146628483	CPT1A_3	55.7	IMR90p8
55.0	H11	9.36042824866661	CPT1A_3	55.0	IMR90p8
55.5	H11	20.2809278721112	CPT1A_3	55.0	IMR90p8
56.0	H11	18.7208564973339	CPT1A_3	55.0	IMR90p8
56.5	H11	18.7208564973355	CPT1A_3	55.0	IMR90p8
57.0	H11	18.7208564973172	CPT1A_3	55.0	IMR90p8
57.5	H11	18.6794707784502	CPT1A_3	55.0	IMR90p8
58.0	H11	18.9696232895775	CPT1A_3	55.0	IMR90p8
58.5	H11	19.2198055961673	CPT1A_3	55.0	IMR90p8
59.0	H11	19.4612184679391	CPT1A_3	55.0	IMR90p8
59.5	H11	19.6096879996699	CPT1A_3	55.0	IMR90p8
60.0	H11	18.6332577842866	CPT1A_3	55.0	IMR90p8
60.5	H11	17.3485750001596	CPT1A_3	55.0	IMR90p8
61.0	H11	16.7124379213626	CPT1A_3	55.0	IMR90p8
61.5	H11	15.9268978930443	CPT1A_3	55.0	IMR90p8
62.0	H11	15.0918612814558	CPT1A_3	55.0	IMR90p8
62.5	H11	14.9147275395061	CPT1A_3	55.0	IMR90p8
63.0	H11	14.6762542887187	CPT1A_3	55.0	IMR90p8
63.5	H11	13.9689417705287	CPT1A_3	55.0	IMR90p8
64.0	H11	13.5847277443534	CPT1A_3	55.0	IMR90p8
64.5	H11	13.4617253829855	CPT1A_3	55.0	IMR90p8
65.0	H11	13.9448469441398	CPT1A_3	55.0	IMR90p8
65.5	H11	15.0144405730836	CPT1A_3	55.0	IMR90p8
66.0	H11	16.5580193197752	CPT1A_3	55.0	IMR90p8
66.5	H11	18.0761311232744	CPT1A_3	55.0	IMR90p8
67.0	H11	19.1233256307239	CPT1A_3	55.0	IMR90p8
67.5	H11	19.8036537834481	CPT1A_3	55.0	IMR90p8
68.0	H11	19.7751064091597	CPT1A_3	55.0	IMR90p8
68.5	H11	19.3403859184642	CPT1A_3	55.0	IMR90p8
69.0	H11	18.8481708542982	CPT1A_3	55.0	IMR90p8
69.5	H11	18.5617848092828	CPT1A_3	55.0	IMR90p8
70.0	H11	18.2395431897873	CPT1A_3	55.0	IMR90p8
70.5	H11	18.6374179786106	CPT1A_3	55.0	IMR90p8
71.0	H11	19.11826863111	CPT1A_3	55.0	IMR90p8
71.5	H11	19.0783048533257	CPT1A_3	55.0	IMR90p8
72.0	H11	19.0595471402489	CPT1A_3	55.0	IMR90p8
72.5	H11	18.8852878005096	CPT1A_3	55.0	IMR90p8
73.0	H11	17.9420547315335	CPT1A_3	55.0	IMR90p8
73.5	H11	17.0868579319895	CPT1A_3	55.0	IMR90p8
74.0	H11	17.2520841439034	CPT1A_3	55.0	IMR90p8
74.5	H11	16.9584668086696	CPT1A_3	55.0	IMR90p8
75.0	H11	16.2327108337884	CPT1A_3	55.0	IMR90p8
75.5	H11	16.1019152501264	CPT1A_3	55.0	IMR90p8
76.0	H11	15.897833837753	CPT1A_3	55.0	IMR90p8
76.5	H11	14.6348659663901	CPT1A_3	55.0	IMR90p8
77.0	H11	13.9197371041745	CPT1A_3	55.0	IMR90p8
77.5	H11	14.0005034194152	CPT1A_3	55.0	IMR90p8
78.0	H11	13.757073796757	CPT1A_3	55.0	IMR90p8
78.5	H11	13.649453099708	CPT1A_3	55.0	IMR90p8
79.0	H11	13.9453836941861	CPT1A_3	55.0	IMR90p8
79.5	H11	14.2330399811149	CPT1A_3	55.0	IMR90p8
80.0	H11	14.704660559092	CPT1A_3	55.0	IMR90p8
80.5	H11	16.1618332738105	CPT1A_3	55.0	IMR90p8
81.0	H11	18.0162969864359	CPT1A_3	55.0	IMR90p8
81.5	H11	20.0266095934077	CPT1A_3	55.0	IMR90p8
82.0	H11	21.9223490741951	CPT1A_3	55.0	IMR90p8
82.5	H11	23.5104516406174	CPT1A_3	55.0	IMR90p8
83.0	H11	24.4994959024047	CPT1A_3	55.0	IMR90p8
83.5	H11	24.3598833582938	CPT1A_3	55.0	IMR90p8
84.0	H11	23.1531526219796	CPT1A_3	55.0	IMR90p8
84.5	H11	21.548820067734	CPT1A_3	55.0	IMR90p8
85.0	H11	18.8476515400387	CPT1A_3	55.0	IMR90p8
85.5	H11	14.3204775610155	CPT1A_3	55.0	IMR90p8
86.0	H11	9.86083897787336	CPT1A_3	55.0	IMR90p8
86.5	H11	6.7663589569683	CPT1A_3	55.0	IMR90p8
87.0	H11	3.95449078884462	CPT1A_3	55.0	IMR90p8
87.5	H11	2.00250171312263	CPT1A_3	55.0	IMR90p8
88.0	H11	1.86329657282391	CPT1A_3	55.0	IMR90p8
88.5	H11	1.95200528923255	CPT1A_3	55.0	IMR90p8
89.0	H11	1.18037462305421	CPT1A_3	55.0	IMR90p8
89.5	H11	1.12981238646375	CPT1A_3	55.0	IMR90p8
90.0	H11	1.53117377693644	CPT1A_3	55.0	IMR90p8
90.5	H11	1.01893702792211	CPT1A_3	55.0	IMR90p8
91.0	H11	0.910804413645678	CPT1A_3	55.0	IMR90p8
91.5	H11	2.02908462126089	CPT1A_3	55.0	IMR90p8
92.0	H11	2.35922069837676	CPT1A_3	55.0	IMR90p8
92.5	H11	1.72443391658749	CPT1A_3	55.0	IMR90p8
93.0	H11	2.57750807774715	CPT1A_3	55.0	IMR90p8
93.5	H11	3.24235942159976	CPT1A_3	55.0	IMR90p8
94.0	H11	2.72816562980222	CPT1A_3	55.0	IMR90p8
94.5	H11	2.81612516568737	CPT1A_3	55.0	IMR90p8
95.0	H11	1.36384693973093	CPT1A_3	55.0	IMR90p8
