# Supplementary material for: Primer PICKR: literature-mined scoring platform for robust RT–qPCR primers
Source: Nat Commun. 2026 May 28;17:6938. doi: 10.1038/s41467-026-73648-2 (PMC13388996; doi:10.1038/s41467-026-73648-2)
Supplement: Supplementary file 11 — Source Data [file 41467_2026_73648_MOESM11_ESM.zip › Suppl_Fig_S16/melting_curve_data_ACSL4_3.csv]

Temperature	Well	Derivative	Target	melt temp	Replicate
55.0	A12	1.28984706953179	ACSL4_3	65.0	IMR90p11
55.5	A12	2.79466865065274	ACSL4_3	65.0	IMR90p11
56.0	A12	2.57969413906415	ACSL4_3	65.0	IMR90p11
56.5	A12	2.57969413906153	ACSL4_3	65.0	IMR90p11
57.0	A12	2.57969413907415	ACSL4_3	65.0	IMR90p11
57.5	A12	2.55123385080697	ACSL4_3	65.0	IMR90p11
58.0	A12	2.75716406653976	ACSL4_3	65.0	IMR90p11
58.5	A12	2.94342582087268	ACSL4_3	65.0	IMR90p11
59.0	A12	2.66930563189862	ACSL4_3	65.0	IMR90p11
59.5	A12	2.14326454266268	ACSL4_3	65.0	IMR90p11
60.0	A12	2.14971499484841	ACSL4_3	65.0	IMR90p11
60.5	A12	1.55951958321714	ACSL4_3	65.0	IMR90p11
61.0	A12	0.852856299586279	ACSL4_3	65.0	IMR90p11
61.5	A12	0.77340870742421	ACSL4_3	65.0	IMR90p11
62.0	A12	1.38249968585751	ACSL4_3	65.0	IMR90p11
62.5	A12	3.13399513553497	ACSL4_3	65.0	IMR90p11
63.0	A12	5.48042917432372	ACSL4_3	65.0	IMR90p11
63.5	A12	9.04012102786385	ACSL4_3	65.0	IMR90p11
64.0	A12	14.3000389856223	ACSL4_3	65.0	IMR90p11
64.5	A12	20.2730720507914	ACSL4_3	65.0	IMR90p11
65.0	A12	26.7346816320913	ACSL4_3	65.0	IMR90p11
65.5	A12	35.4374567861275	ACSL4_3	65.0	IMR90p11
66.0	A12	44.615481011745	ACSL4_3	65.0	IMR90p11
66.5	A12	52.8484573405759	ACSL4_3	65.0	IMR90p11
67.0	A12	61.3348178087745	ACSL4_3	65.0	IMR90p11
67.5	A12	68.5771452378673	ACSL4_3	65.0	IMR90p11
68.0	A12	73.2764135763812	ACSL4_3	65.0	IMR90p11
68.5	A12	76.8158689330387	ACSL4_3	65.0	IMR90p11
69.0	A12	79.4778634248145	ACSL4_3	65.0	IMR90p11
69.5	A12	80.4286240659335	ACSL4_3	65.0	IMR90p11
70.0	A12	81.2548231858327	ACSL4_3	65.0	IMR90p11
70.5	A12	82.2112413946651	ACSL4_3	65.0	IMR90p11
71.0	A12	82.6471333565839	ACSL4_3	65.0	IMR90p11
71.5	A12	82.7748620709725	ACSL4_3	65.0	IMR90p11
72.0	A12	83.2184061125587	ACSL4_3	65.0	IMR90p11
72.5	A12	84.0884926468258	ACSL4_3	65.0	IMR90p11
73.0	A12	84.4618936772564	ACSL4_3	65.0	IMR90p11
73.5	A12	84.2799099839713	ACSL4_3	65.0	IMR90p11
74.0	A12	84.4898003940868	ACSL4_3	65.0	IMR90p11
74.5	A12	84.5083963041233	ACSL4_3	65.0	IMR90p11
75.0	A12	83.9395316110662	ACSL4_3	65.0	IMR90p11
75.5	A12	84.5916679914397	ACSL4_3	65.0	IMR90p11
76.0	A12	86.5784695002407	ACSL4_3	65.0	IMR90p11
76.5	A12	91.3697211661577	ACSL4_3	65.0	IMR90p11
77.0	A12	108.776755082941	ACSL4_3	65.0	IMR90p11
77.5	A12	153.480395341405	ACSL4_3	65.0	IMR90p11
78.0	A12	215.077321880903	ACSL4_3	65.0	IMR90p11
78.5	A12	273.256014472674	ACSL4_3	65.0	IMR90p11
79.0	A12	321.679154391219	ACSL4_3	65.0	IMR90p11
79.5	A12	342.530605250828	ACSL4_3	65.0	IMR90p11
80.0	A12	305.060249411312	ACSL4_3	65.0	IMR90p11
80.5	A12	228.349832345289	ACSL4_3	65.0	IMR90p11
81.0	A12	153.023442559397	ACSL4_3	65.0	IMR90p11
81.5	A12	84.7061415530328	ACSL4_3	65.0	IMR90p11
82.0	A12	30.7674970805056	ACSL4_3	65.0	IMR90p11
82.5	A12	7.81032328078413	ACSL4_3	65.0	IMR90p11
83.0	A12	6.34248844550405	ACSL4_3	65.0	IMR90p11
83.5	A12	5.62026261962603	ACSL4_3	65.0	IMR90p11
84.0	A12	4.47320977390876	ACSL4_3	65.0	IMR90p11
84.5	A12	4.01005144460322	ACSL4_3	65.0	IMR90p11
85.0	A12	3.40340041163569	ACSL4_3	65.0	IMR90p11
85.5	A12	2.59419413816238	ACSL4_3	65.0	IMR90p11
86.0	A12	2.33594680506593	ACSL4_3	65.0	IMR90p11
86.5	A12	2.56469618984499	ACSL4_3	65.0	IMR90p11
87.0	A12	2.93538187391442	ACSL4_3	65.0	IMR90p11
87.5	A12	3.13734584626303	ACSL4_3	65.0	IMR90p11
88.0	A12	3.49463986560789	ACSL4_3	65.0	IMR90p11
88.5	A12	3.62924008762377	ACSL4_3	65.0	IMR90p11
89.0	A12	3.25351668738597	ACSL4_3	65.0	IMR90p11
89.5	A12	2.64975163152832	ACSL4_3	65.0	IMR90p11
90.0	A12	2.28328801828536	ACSL4_3	65.0	IMR90p11
90.5	A12	2.25367808083564	ACSL4_3	65.0	IMR90p11
91.0	A12	2.68248406942638	ACSL4_3	65.0	IMR90p11
91.5	A12	3.05342898080096	ACSL4_3	65.0	IMR90p11
92.0	A12	3.26941062178656	ACSL4_3	65.0	IMR90p11
92.5	A12	3.80732712660233	ACSL4_3	65.0	IMR90p11
93.0	A12	3.73686485471637	ACSL4_3	65.0	IMR90p11
93.5	A12	4.26131247010142	ACSL4_3	65.0	IMR90p11
94.0	A12	4.59748710910355	ACSL4_3	65.0	IMR90p11
94.5	A12	7.13255797917247	ACSL4_3	65.0	IMR90p11
95.0	A12	4.4077346650439	ACSL4_3	65.0	IMR90p11
55.0	B12	-4.66285195352009	ACSL4_3	64.5	IMR90p11
55.5	B12	-10.1028458992931	ACSL4_3	64.5	IMR90p11
56.0	B12	-9.32570390703984	ACSL4_3	64.5	IMR90p11
56.5	B12	-9.32570390704393	ACSL4_3	64.5	IMR90p11
57.0	B12	-9.32570390700801	ACSL4_3	64.5	IMR90p11
57.5	B12	-9.34271561417961	ACSL4_3	64.5	IMR90p11
58.0	B12	-9.23552821201679	ACSL4_3	64.5	IMR90p11
58.5	B12	-9.04405882710785	ACSL4_3	64.5	IMR90p11
59.0	B12	-8.93857456874775	ACSL4_3	64.5	IMR90p11
59.5	B12	-8.79337600620636	ACSL4_3	64.5	IMR90p11
60.0	B12	-7.48704902749478	ACSL4_3	64.5	IMR90p11
60.5	B12	-5.30815774497182	ACSL4_3	64.5	IMR90p11
61.0	B12	-2.47964516713273	ACSL4_3	64.5	IMR90p11
61.5	B12	1.31203225442698	ACSL4_3	64.5	IMR90p11
62.0	B12	6.1922054426675	ACSL4_3	64.5	IMR90p11
62.5	B12	12.7343897667793	ACSL4_3	64.5	IMR90p11
63.0	B12	20.825112684003	ACSL4_3	64.5	IMR90p11
63.5	B12	29.3898866758129	ACSL4_3	64.5	IMR90p11
64.0	B12	37.9428127955659	ACSL4_3	64.5	IMR90p11
64.5	B12	46.1140224167314	ACSL4_3	64.5	IMR90p11
65.0	B12	52.3365550740658	ACSL4_3	64.5	IMR90p11
65.5	B12	57.1600325577275	ACSL4_3	64.5	IMR90p11
66.0	B12	61.6234195472217	ACSL4_3	64.5	IMR90p11
66.5	B12	65.1607175505909	ACSL4_3	64.5	IMR90p11
67.0	B12	67.9126821151941	ACSL4_3	64.5	IMR90p11
67.5	B12	70.8549035162631	ACSL4_3	64.5	IMR90p11
68.0	B12	73.1076609862308	ACSL4_3	64.5	IMR90p11
68.5	B12	74.471424969708	ACSL4_3	64.5	IMR90p11
69.0	B12	76.197156779976	ACSL4_3	64.5	IMR90p11
69.5	B12	77.9288308814916	ACSL4_3	64.5	IMR90p11
70.0	B12	79.0399555418412	ACSL4_3	64.5	IMR90p11
70.5	B12	80.3515303869111	ACSL4_3	64.5	IMR90p11
71.0	B12	81.4480817296751	ACSL4_3	64.5	IMR90p11
71.5	B12	81.632584295606	ACSL4_3	64.5	IMR90p11
72.0	B12	81.3351403877662	ACSL4_3	64.5	IMR90p11
72.5	B12	81.1086295637188	ACSL4_3	64.5	IMR90p11
73.0	B12	80.7718671270804	ACSL4_3	64.5	IMR90p11
73.5	B12	80.6853562183028	ACSL4_3	64.5	IMR90p11
74.0	B12	80.8589511049572	ACSL4_3	64.5	IMR90p11
74.5	B12	81.1530428158077	ACSL4_3	64.5	IMR90p11
75.0	B12	81.7277109115864	ACSL4_3	64.5	IMR90p11
75.5	B12	82.8554234535628	ACSL4_3	64.5	IMR90p11
76.0	B12	84.7506306891482	ACSL4_3	64.5	IMR90p11
76.5	B12	90.0370956312142	ACSL4_3	64.5	IMR90p11
77.0	B12	109.231922320839	ACSL4_3	64.5	IMR90p11
77.5	B12	155.52601655266	ACSL4_3	64.5	IMR90p11
78.0	B12	217.157898672664	ACSL4_3	64.5	IMR90p11
78.5	B12	274.811048652652	ACSL4_3	64.5	IMR90p11
79.0	B12	322.194631872103	ACSL4_3	64.5	IMR90p11
79.5	B12	339.124392854732	ACSL4_3	64.5	IMR90p11
80.0	B12	298.205973607545	ACSL4_3	64.5	IMR90p11
80.5	B12	221.296333733907	ACSL4_3	64.5	IMR90p11
81.0	B12	146.266436525837	ACSL4_3	64.5	IMR90p11
81.5	B12	78.6052798712183	ACSL4_3	64.5	IMR90p11
82.0	B12	27.6474430329851	ACSL4_3	64.5	IMR90p11
82.5	B12	6.70947351188107	ACSL4_3	64.5	IMR90p11
83.0	B12	5.26814011141965	ACSL4_3	64.5	IMR90p11
83.5	B12	4.75486687945539	ACSL4_3	64.5	IMR90p11
84.0	B12	3.80548318083873	ACSL4_3	64.5	IMR90p11
84.5	B12	3.04531865551945	ACSL4_3	64.5	IMR90p11
85.0	B12	2.55980356486219	ACSL4_3	64.5	IMR90p11
85.5	B12	2.37649740593002	ACSL4_3	64.5	IMR90p11
86.0	B12	2.78616145329073	ACSL4_3	64.5	IMR90p11
86.5	B12	3.23028527739137	ACSL4_3	64.5	IMR90p11
87.0	B12	2.56394007087965	ACSL4_3	64.5	IMR90p11
87.5	B12	2.14786326583345	ACSL4_3	64.5	IMR90p11
88.0	B12	2.50249652274618	ACSL4_3	64.5	IMR90p11
88.5	B12	2.57768253063847	ACSL4_3	64.5	IMR90p11
89.0	B12	2.07704611293821	ACSL4_3	64.5	IMR90p11
89.5	B12	2.50382269161878	ACSL4_3	64.5	IMR90p11
90.0	B12	3.07837047295021	ACSL4_3	64.5	IMR90p11
90.5	B12	2.66978264172991	ACSL4_3	64.5	IMR90p11
91.0	B12	1.63430264351319	ACSL4_3	64.5	IMR90p11
91.5	B12	1.16417884870822	ACSL4_3	64.5	IMR90p11
92.0	B12	1.13922660453869	ACSL4_3	64.5	IMR90p11
92.5	B12	0.495165704287672	ACSL4_3	64.5	IMR90p11
93.0	B12	0.447751302782763	ACSL4_3	64.5	IMR90p11
93.5	B12	0.511018069141301	ACSL4_3	64.5	IMR90p11
94.0	B12	0.510507804696147	ACSL4_3	64.5	IMR90p11
94.5	B12	-0.686216065044562	ACSL4_3	64.5	IMR90p11
95.0	B12	-0.895771909899111	ACSL4_3	64.5	IMR90p11
55.0	C12	-3.74601621803811	ACSL4_3	63.3	IMR90p11
55.5	C12	-8.1163684724155	ACSL4_3	63.3	IMR90p11
56.0	C12	-7.49203243607587	ACSL4_3	63.3	IMR90p11
56.5	C12	-7.49203243607826	ACSL4_3	63.3	IMR90p11
57.0	C12	-7.49203243605825	ACSL4_3	63.3	IMR90p11
57.5	C12	-7.49729718774086	ACSL4_3	63.3	IMR90p11
58.0	C12	-7.45085849116094	ACSL4_3	63.3	IMR90p11
58.5	C12	-7.48865166326937	ACSL4_3	63.3	IMR90p11
59.0	C12	-7.51553725231861	ACSL4_3	63.3	IMR90p11
59.5	C12	-7.40416124289891	ACSL4_3	63.3	IMR90p11
60.0	C12	-7.49582784361553	ACSL4_3	63.3	IMR90p11
60.5	C12	-6.54227510369822	ACSL4_3	63.3	IMR90p11
61.0	C12	-4.80051784502223	ACSL4_3	63.3	IMR90p11
61.5	C12	-2.60154769194969	ACSL4_3	63.3	IMR90p11
62.0	C12	1.52933020487683	ACSL4_3	63.3	IMR90p11
62.5	C12	7.22912306769558	ACSL4_3	63.3	IMR90p11
63.0	C12	13.3559799264268	ACSL4_3	63.3	IMR90p11
63.5	C12	20.1165843085615	ACSL4_3	63.3	IMR90p11
64.0	C12	27.894073905417	ACSL4_3	63.3	IMR90p11
64.5	C12	35.7392843139321	ACSL4_3	63.3	IMR90p11
65.0	C12	42.8643865912286	ACSL4_3	63.3	IMR90p11
65.5	C12	49.9889383395489	ACSL4_3	63.3	IMR90p11
66.0	C12	56.6441342798297	ACSL4_3	63.3	IMR90p11
66.5	C12	62.3324110912829	ACSL4_3	63.3	IMR90p11
67.0	C12	66.8306502938774	ACSL4_3	63.3	IMR90p11
67.5	C12	70.3625186140164	ACSL4_3	63.3	IMR90p11
68.0	C12	73.8601726356371	ACSL4_3	63.3	IMR90p11
68.5	C12	76.9724990349708	ACSL4_3	63.3	IMR90p11
69.0	C12	78.2432129366329	ACSL4_3	63.3	IMR90p11
69.5	C12	79.5739332791089	ACSL4_3	63.3	IMR90p11
70.0	C12	81.5829378295797	ACSL4_3	63.3	IMR90p11
70.5	C12	81.0765381928144	ACSL4_3	63.3	IMR90p11
71.0	C12	80.5195937117587	ACSL4_3	63.3	IMR90p11
71.5	C12	82.1795113512561	ACSL4_3	63.3	IMR90p11
72.0	C12	82.4202685836801	ACSL4_3	63.3	IMR90p11
72.5	C12	81.5327636775454	ACSL4_3	63.3	IMR90p11
73.0	C12	82.7687828318888	ACSL4_3	63.3	IMR90p11
73.5	C12	83.395640715495	ACSL4_3	63.3	IMR90p11
74.0	C12	82.3619741572022	ACSL4_3	63.3	IMR90p11
74.5	C12	82.7448998755528	ACSL4_3	63.3	IMR90p11
75.0	C12	84.0365491220686	ACSL4_3	63.3	IMR90p11
75.5	C12	84.5719455510123	ACSL4_3	63.3	IMR90p11
76.0	C12	86.2092757019622	ACSL4_3	63.3	IMR90p11
76.5	C12	91.4873495491055	ACSL4_3	63.3	IMR90p11
77.0	C12	110.13504357742	ACSL4_3	63.3	IMR90p11
77.5	C12	156.796477817616	ACSL4_3	63.3	IMR90p11
78.0	C12	219.71691196785	ACSL4_3	63.3	IMR90p11
78.5	C12	278.482411559294	ACSL4_3	63.3	IMR90p11
79.0	C12	327.714136132436	ACSL4_3	63.3	IMR90p11
79.5	C12	346.00379841009	ACSL4_3	63.3	IMR90p11
80.0	C12	304.115064174392	ACSL4_3	63.3	IMR90p11
80.5	C12	226.137720135949	ACSL4_3	63.3	IMR90p11
81.0	C12	150.089043691672	ACSL4_3	63.3	IMR90p11
81.5	C12	80.3152742833079	ACSL4_3	63.3	IMR90p11
82.0	C12	27.6945340751953	ACSL4_3	63.3	IMR90p11
82.5	C12	6.35122872769995	ACSL4_3	63.3	IMR90p11
83.0	C12	4.67570040961056	ACSL4_3	63.3	IMR90p11
83.5	C12	4.69144152480015	ACSL4_3	63.3	IMR90p11
84.0	C12	4.65068220286798	ACSL4_3	63.3	IMR90p11
84.5	C12	4.15013242692908	ACSL4_3	63.3	IMR90p11
85.0	C12	3.73435808759399	ACSL4_3	63.3	IMR90p11
85.5	C12	3.24546718805431	ACSL4_3	63.3	IMR90p11
86.0	C12	2.3954848856381	ACSL4_3	63.3	IMR90p11
86.5	C12	1.75491249461902	ACSL4_3	63.3	IMR90p11
87.0	C12	1.43023635924453	ACSL4_3	63.3	IMR90p11
87.5	C12	1.64666747545539	ACSL4_3	63.3	IMR90p11
88.0	C12	1.77052398129774	ACSL4_3	63.3	IMR90p11
88.5	C12	1.86958465110729	ACSL4_3	63.3	IMR90p11
89.0	C12	2.0319208660635	ACSL4_3	63.3	IMR90p11
89.5	C12	2.00248407317906	ACSL4_3	63.3	IMR90p11
90.0	C12	1.84514968722709	ACSL4_3	63.3	IMR90p11
90.5	C12	2.38160562736692	ACSL4_3	63.3	IMR90p11
91.0	C12	2.39114618705725	ACSL4_3	63.3	IMR90p11
91.5	C12	1.90101572374772	ACSL4_3	63.3	IMR90p11
92.0	C12	2.40821052269666	ACSL4_3	63.3	IMR90p11
92.5	C12	2.64634110063128	ACSL4_3	63.3	IMR90p11
93.0	C12	2.24797435697735	ACSL4_3	63.3	IMR90p11
93.5	C12	2.363318862207	ACSL4_3	63.3	IMR90p11
94.0	C12	2.71541239318407	ACSL4_3	63.3	IMR90p11
94.5	C12	2.46614230569543	ACSL4_3	63.3	IMR90p11
95.0	C12	0.936881107057104	ACSL4_3	63.3	IMR90p11
55.0	D12	-11.0749505285003	ACSL4_3	61.4	IMR90p11
55.5	D12	-23.9957261450826	ACSL4_3	61.4	IMR90p11
56.0	D12	-22.1499010569984	ACSL4_3	61.4	IMR90p11
56.5	D12	-22.1499010569969	ACSL4_3	61.4	IMR90p11
57.0	D12	-22.1499010570149	ACSL4_3	61.4	IMR90p11
57.5	D12	-22.267435119167	ACSL4_3	61.4	IMR90p11
58.0	D12	-21.5732503110781	ACSL4_3	61.4	IMR90p11
58.5	D12	-19.9834449630836	ACSL4_3	61.4	IMR90p11
59.0	D12	-18.4420878548033	ACSL4_3	61.4	IMR90p11
59.5	D12	-16.6416023118251	ACSL4_3	61.4	IMR90p11
60.0	D12	-14.4665919043815	ACSL4_3	61.4	IMR90p11
60.5	D12	-11.8415398790986	ACSL4_3	61.4	IMR90p11
61.0	D12	-8.24335570373046	ACSL4_3	61.4	IMR90p11
61.5	D12	-4.22047015551254	ACSL4_3	61.4	IMR90p11
62.0	D12	0.646802663845961	ACSL4_3	61.4	IMR90p11
62.5	D12	6.95566749579018	ACSL4_3	61.4	IMR90p11
63.0	D12	13.7375299297545	ACSL4_3	61.4	IMR90p11
63.5	D12	20.5794591870981	ACSL4_3	61.4	IMR90p11
64.0	D12	27.9376268650914	ACSL4_3	61.4	IMR90p11
64.5	D12	35.5186664509978	ACSL4_3	61.4	IMR90p11
65.0	D12	42.0323780947882	ACSL4_3	61.4	IMR90p11
65.5	D12	47.8240002859407	ACSL4_3	61.4	IMR90p11
66.0	D12	53.1177928375449	ACSL4_3	61.4	IMR90p11
66.5	D12	57.6814342761268	ACSL4_3	61.4	IMR90p11
67.0	D12	61.6330051107	ACSL4_3	61.4	IMR90p11
67.5	D12	65.0489050505342	ACSL4_3	61.4	IMR90p11
68.0	D12	67.8743464338575	ACSL4_3	61.4	IMR90p11
68.5	D12	70.345872666999	ACSL4_3	61.4	IMR90p11
69.0	D12	72.2304081189703	ACSL4_3	61.4	IMR90p11
69.5	D12	72.9028611590408	ACSL4_3	61.4	IMR90p11
70.0	D12	73.3030532186202	ACSL4_3	61.4	IMR90p11
70.5	D12	73.8870882494255	ACSL4_3	61.4	IMR90p11
71.0	D12	73.8109803446873	ACSL4_3	61.4	IMR90p11
71.5	D12	73.4901451754695	ACSL4_3	61.4	IMR90p11
72.0	D12	73.5219497714164	ACSL4_3	61.4	IMR90p11
72.5	D12	73.3402204702649	ACSL4_3	61.4	IMR90p11
73.0	D12	72.9058969092371	ACSL4_3	61.4	IMR90p11
73.5	D12	72.5376736344164	ACSL4_3	61.4	IMR90p11
74.0	D12	72.5471682235858	ACSL4_3	61.4	IMR90p11
74.5	D12	72.7787374796582	ACSL4_3	61.4	IMR90p11
75.0	D12	72.565891917296	ACSL4_3	61.4	IMR90p11
75.5	D12	72.5839905507446	ACSL4_3	61.4	IMR90p11
76.0	D12	73.8346292301691	ACSL4_3	61.4	IMR90p11
76.5	D12	76.6909851953678	ACSL4_3	61.4	IMR90p11
77.0	D12	89.1813060912031	ACSL4_3	61.4	IMR90p11
77.5	D12	126.705281682811	ACSL4_3	61.4	IMR90p11
78.0	D12	179.474990220589	ACSL4_3	61.4	IMR90p11
78.5	D12	228.358702017389	ACSL4_3	61.4	IMR90p11
79.0	D12	270.092505222186	ACSL4_3	61.4	IMR90p11
79.5	D12	289.510333537919	ACSL4_3	61.4	IMR90p11
80.0	D12	258.096628886774	ACSL4_3	61.4	IMR90p11
80.5	D12	192.885007633703	ACSL4_3	61.4	IMR90p11
81.0	D12	129.203877254471	ACSL4_3	61.4	IMR90p11
81.5	D12	71.0457989897184	ACSL4_3	61.4	IMR90p11
82.0	D12	25.1265307787656	ACSL4_3	61.4	IMR90p11
82.5	D12	5.3259425123847	ACSL4_3	61.4	IMR90p11
83.0	D12	3.86917049866895	ACSL4_3	61.4	IMR90p11
83.5	D12	3.51634472472728	ACSL4_3	61.4	IMR90p11
84.0	D12	2.88428214407554	ACSL4_3	61.4	IMR90p11
84.5	D12	2.65693571293616	ACSL4_3	61.4	IMR90p11
85.0	D12	2.75237904763821	ACSL4_3	61.4	IMR90p11
85.5	D12	2.65056056984236	ACSL4_3	61.4	IMR90p11
86.0	D12	2.72845899757249	ACSL4_3	61.4	IMR90p11
86.5	D12	2.8364723688191	ACSL4_3	61.4	IMR90p11
87.0	D12	2.6480714312886	ACSL4_3	61.4	IMR90p11
87.5	D12	2.32557379911412	ACSL4_3	61.4	IMR90p11
88.0	D12	2.09098247523463	ACSL4_3	61.4	IMR90p11
88.5	D12	2.12988967770707	ACSL4_3	61.4	IMR90p11
89.0	D12	2.26336672730577	ACSL4_3	61.4	IMR90p11
89.5	D12	2.36606854268871	ACSL4_3	61.4	IMR90p11
90.0	D12	2.55889973222679	ACSL4_3	61.4	IMR90p11
90.5	D12	2.9795241859245	ACSL4_3	61.4	IMR90p11
91.0	D12	2.74457509562853	ACSL4_3	61.4	IMR90p11
91.5	D12	2.13646307060293	ACSL4_3	61.4	IMR90p11
92.0	D12	1.96097960612354	ACSL4_3	61.4	IMR90p11
92.5	D12	2.06743028267647	ACSL4_3	61.4	IMR90p11
93.0	D12	2.07505185775454	ACSL4_3	61.4	IMR90p11
93.5	D12	2.8341381778817	ACSL4_3	61.4	IMR90p11
94.0	D12	3.6563240603445	ACSL4_3	61.4	IMR90p11
94.5	D12	5.35485847170452	ACSL4_3	61.4	IMR90p11
95.0	D12	3.10043113712794	ACSL4_3	61.4	IMR90p11
55.0	E12	-19.0553520655657	ACSL4_3	59.0	IMR90p11
55.5	E12	-41.2865961420586	ACSL4_3	59.0	IMR90p11
56.0	E12	-38.110704131131	ACSL4_3	59.0	IMR90p11
56.5	E12	-38.1107041311305	ACSL4_3	59.0	IMR90p11
57.0	E12	-38.110704131128	ACSL4_3	59.0	IMR90p11
57.5	E12	-38.2063583834345	ACSL4_3	59.0	IMR90p11
58.0	E12	-37.6524774495294	ACSL4_3	59.0	IMR90p11
58.5	E12	-36.3146094731082	ACSL4_3	59.0	IMR90p11
59.0	E12	-34.8448313506777	ACSL4_3	59.0	IMR90p11
59.5	E12	-32.5629598511835	ACSL4_3	59.0	IMR90p11
60.0	E12	-29.6962775282166	ACSL4_3	59.0	IMR90p11
60.5	E12	-26.2351265400763	ACSL4_3	59.0	IMR90p11
61.0	E12	-21.6010274212513	ACSL4_3	59.0	IMR90p11
61.5	E12	-15.6999924298577	ACSL4_3	59.0	IMR90p11
62.0	E12	-9.9068241671406	ACSL4_3	59.0	IMR90p11
62.5	E12	-3.5348353391305	ACSL4_3	59.0	IMR90p11
63.0	E12	4.33511029477279	ACSL4_3	59.0	IMR90p11
63.5	E12	12.6613605185697	ACSL4_3	59.0	IMR90p11
64.0	E12	20.8441480077563	ACSL4_3	59.0	IMR90p11
64.5	E12	29.4370941826248	ACSL4_3	59.0	IMR90p11
65.0	E12	37.9498328045319	ACSL4_3	59.0	IMR90p11
65.5	E12	44.7296347401772	ACSL4_3	59.0	IMR90p11
66.0	E12	50.2884009777865	ACSL4_3	59.0	IMR90p11
66.5	E12	54.6882416236592	ACSL4_3	59.0	IMR90p11
67.0	E12	57.2979683116228	ACSL4_3	59.0	IMR90p11
67.5	E12	58.993924858701	ACSL4_3	59.0	IMR90p11
68.0	E12	60.419487319513	ACSL4_3	59.0	IMR90p11
68.5	E12	60.8389388533803	ACSL4_3	59.0	IMR90p11
69.0	E12	61.0820631311336	ACSL4_3	59.0	IMR90p11
69.5	E12	61.5731480003492	ACSL4_3	59.0	IMR90p11
70.0	E12	61.0317866854418	ACSL4_3	59.0	IMR90p11
70.5	E12	60.1820145086591	ACSL4_3	59.0	IMR90p11
71.0	E12	59.4801672497462	ACSL4_3	59.0	IMR90p11
71.5	E12	58.5742851152454	ACSL4_3	59.0	IMR90p11
72.0	E12	57.9001147818568	ACSL4_3	59.0	IMR90p11
72.5	E12	57.641102121452	ACSL4_3	59.0	IMR90p11
73.0	E12	57.6350817304084	ACSL4_3	59.0	IMR90p11
73.5	E12	58.5808109458359	ACSL4_3	59.0	IMR90p11
74.0	E12	59.4125907558654	ACSL4_3	59.0	IMR90p11
74.5	E12	59.8846507087923	ACSL4_3	59.0	IMR90p11
75.0	E12	61.1480199331402	ACSL4_3	59.0	IMR90p11
75.5	E12	62.3905900062351	ACSL4_3	59.0	IMR90p11
76.0	E12	63.3377009409447	ACSL4_3	59.0	IMR90p11
76.5	E12	65.9585281600289	ACSL4_3	59.0	IMR90p11
77.0	E12	75.4739243554264	ACSL4_3	59.0	IMR90p11
77.5	E12	102.960932510505	ACSL4_3	59.0	IMR90p11
78.0	E12	143.559237323023	ACSL4_3	59.0	IMR90p11
78.5	E12	181.511907707156	ACSL4_3	59.0	IMR90p11
79.0	E12	214.122323738757	ACSL4_3	59.0	IMR90p11
79.5	E12	231.291586103341	ACSL4_3	59.0	IMR90p11
80.0	E12	208.665406670343	ACSL4_3	59.0	IMR90p11
80.5	E12	157.292217395942	ACSL4_3	59.0	IMR90p11
81.0	E12	107.675207643788	ACSL4_3	59.0	IMR90p11
81.5	E12	61.8055134455308	ACSL4_3	59.0	IMR90p11
82.0	E12	24.0888747981351	ACSL4_3	59.0	IMR90p11
82.5	E12	7.79136472187139	ACSL4_3	59.0	IMR90p11
83.0	E12	6.73802308898001	ACSL4_3	59.0	IMR90p11
83.5	E12	5.69244226920074	ACSL4_3	59.0	IMR90p11
84.0	E12	4.69167336004949	ACSL4_3	59.0	IMR90p11
84.5	E12	4.71534947458952	ACSL4_3	59.0	IMR90p11
85.0	E12	4.33124747414001	ACSL4_3	59.0	IMR90p11
85.5	E12	3.81522512606824	ACSL4_3	59.0	IMR90p11
86.0	E12	3.92158534883436	ACSL4_3	59.0	IMR90p11
86.5	E12	4.27049253117758	ACSL4_3	59.0	IMR90p11
87.0	E12	3.77046633944451	ACSL4_3	59.0	IMR90p11
87.5	E12	3.35044983532288	ACSL4_3	59.0	IMR90p11
88.0	E12	3.63133455510854	ACSL4_3	59.0	IMR90p11
88.5	E12	3.77243315855583	ACSL4_3	59.0	IMR90p11
89.0	E12	3.42273292417457	ACSL4_3	59.0	IMR90p11
89.5	E12	3.57656567145693	ACSL4_3	59.0	IMR90p11
90.0	E12	4.18743966642921	ACSL4_3	59.0	IMR90p11
90.5	E12	4.55336600772625	ACSL4_3	59.0	IMR90p11
91.0	E12	5.20572782042279	ACSL4_3	59.0	IMR90p11
91.5	E12	6.45312135646213	ACSL4_3	59.0	IMR90p11
92.0	E12	7.24170251228571	ACSL4_3	59.0	IMR90p11
92.5	E12	7.6607146661317	ACSL4_3	59.0	IMR90p11
93.0	E12	8.01249972128153	ACSL4_3	59.0	IMR90p11
93.5	E12	8.04462042585675	ACSL4_3	59.0	IMR90p11
94.0	E12	7.87559692932814	ACSL4_3	59.0	IMR90p11
94.5	E12	8.55963888965584	ACSL4_3	59.0	IMR90p11
95.0	E12	4.01153603998523	ACSL4_3	59.0	IMR90p11
55.0	F12	-17.92363779174	ACSL4_3	57.0	IMR90p11
55.5	F12	-38.8345485487708	ACSL4_3	57.0	IMR90p11
56.0	F12	-35.8472755834817	ACSL4_3	57.0	IMR90p11
56.5	F12	-35.8472755834764	ACSL4_3	57.0	IMR90p11
57.0	F12	-35.8472755835093	ACSL4_3	57.0	IMR90p11
57.5	F12	-36.0295932445597	ACSL4_3	57.0	IMR90p11
58.0	F12	-35.0266136267406	ACSL4_3	57.0	IMR90p11
58.5	F12	-32.1226438916189	ACSL4_3	57.0	IMR90p11
59.0	F12	-28.7243315074857	ACSL4_3	57.0	IMR90p11
59.5	F12	-25.0790914965363	ACSL4_3	57.0	IMR90p11
60.0	F12	-20.9125150656579	ACSL4_3	57.0	IMR90p11
60.5	F12	-16.4423133737457	ACSL4_3	57.0	IMR90p11
61.0	F12	-11.5928298921286	ACSL4_3	57.0	IMR90p11
61.5	F12	-5.75679053192005	ACSL4_3	57.0	IMR90p11
62.0	F12	0.479101015365245	ACSL4_3	57.0	IMR90p11
62.5	F12	7.01280432549186	ACSL4_3	57.0	IMR90p11
63.0	F12	14.6198269522374	ACSL4_3	57.0	IMR90p11
63.5	F12	22.0969654441446	ACSL4_3	57.0	IMR90p11
64.0	F12	28.7037351755509	ACSL4_3	57.0	IMR90p11
64.5	F12	35.1320272899832	ACSL4_3	57.0	IMR90p11
65.0	F12	40.9630095743211	ACSL4_3	57.0	IMR90p11
65.5	F12	45.0389158974067	ACSL4_3	57.0	IMR90p11
66.0	F12	48.1325799019633	ACSL4_3	57.0	IMR90p11
66.5	F12	50.2570053255622	ACSL4_3	57.0	IMR90p11
67.0	F12	50.8783424970295	ACSL4_3	57.0	IMR90p11
67.5	F12	50.734171835897	ACSL4_3	57.0	IMR90p11
68.0	F12	50.5574042987846	ACSL4_3	57.0	IMR90p11
68.5	F12	49.9788748808515	ACSL4_3	57.0	IMR90p11
69.0	F12	49.4929216564651	ACSL4_3	57.0	IMR90p11
69.5	F12	49.8162004608783	ACSL4_3	57.0	IMR90p11
70.0	F12	50.0703153481736	ACSL4_3	57.0	IMR90p11
70.5	F12	49.9042185393287	ACSL4_3	57.0	IMR90p11
71.0	F12	49.8089782542985	ACSL4_3	57.0	IMR90p11
71.5	F12	49.9031535704597	ACSL4_3	57.0	IMR90p11
72.0	F12	49.351279818289	ACSL4_3	57.0	IMR90p11
72.5	F12	48.5871004500697	ACSL4_3	57.0	IMR90p11
73.0	F12	47.98736481449	ACSL4_3	57.0	IMR90p11
73.5	F12	47.3853855876341	ACSL4_3	57.0	IMR90p11
74.0	F12	46.990008836309	ACSL4_3	57.0	IMR90p11
74.5	F12	46.7996929674379	ACSL4_3	57.0	IMR90p11
75.0	F12	46.7833844656735	ACSL4_3	57.0	IMR90p11
75.5	F12	47.4463284588955	ACSL4_3	57.0	IMR90p11
76.0	F12	48.5939296627315	ACSL4_3	57.0	IMR90p11
76.5	F12	50.3000347268923	ACSL4_3	57.0	IMR90p11
77.0	F12	57.5352808848571	ACSL4_3	57.0	IMR90p11
77.5	F12	79.7501094856896	ACSL4_3	57.0	IMR90p11
78.0	F12	111.181333399626	ACSL4_3	57.0	IMR90p11
78.5	F12	140.677761087947	ACSL4_3	57.0	IMR90p11
79.0	F12	166.431871663059	ACSL4_3	57.0	IMR90p11
79.5	F12	179.511684454247	ACSL4_3	57.0	IMR90p11
80.0	F12	161.232009253075	ACSL4_3	57.0	IMR90p11
80.5	F12	121.424552562838	ACSL4_3	57.0	IMR90p11
81.0	F12	82.5649404245332	ACSL4_3	57.0	IMR90p11
81.5	F12	46.7486727667041	ACSL4_3	57.0	IMR90p11
82.0	F12	18.1961451362324	ACSL4_3	57.0	IMR90p11
82.5	F12	5.82174650401225	ACSL4_3	57.0	IMR90p11
83.0	F12	4.71250377722362	ACSL4_3	57.0	IMR90p11
83.5	F12	4.28772694593641	ACSL4_3	57.0	IMR90p11
84.0	F12	3.94454036066765	ACSL4_3	57.0	IMR90p11
84.5	F12	3.28254656441482	ACSL4_3	57.0	IMR90p11
85.0	F12	2.71031051560868	ACSL4_3	57.0	IMR90p11
85.5	F12	3.01321892912989	ACSL4_3	57.0	IMR90p11
86.0	F12	2.87878970488265	ACSL4_3	57.0	IMR90p11
86.5	F12	1.96913532793923	ACSL4_3	57.0	IMR90p11
87.0	F12	1.94310544782411	ACSL4_3	57.0	IMR90p11
87.5	F12	2.30054076946266	ACSL4_3	57.0	IMR90p11
88.0	F12	2.14060313140476	ACSL4_3	57.0	IMR90p11
88.5	F12	2.46868974188646	ACSL4_3	57.0	IMR90p11
89.0	F12	3.20782109097496	ACSL4_3	57.0	IMR90p11
89.5	F12	2.80257850844924	ACSL4_3	57.0	IMR90p11
90.0	F12	2.12294578417664	ACSL4_3	57.0	IMR90p11
90.5	F12	1.56554316110731	ACSL4_3	57.0	IMR90p11
91.0	F12	0.959975438965955	ACSL4_3	57.0	IMR90p11
91.5	F12	0.77256687896778	ACSL4_3	57.0	IMR90p11
92.0	F12	1.01581130453081	ACSL4_3	57.0	IMR90p11
92.5	F12	1.41472580994554	ACSL4_3	57.0	IMR90p11
93.0	F12	1.90765496617638	ACSL4_3	57.0	IMR90p11
93.5	F12	2.56147503485244	ACSL4_3	57.0	IMR90p11
94.0	F12	2.70371842273903	ACSL4_3	57.0	IMR90p11
94.5	F12	3.69653649355246	ACSL4_3	57.0	IMR90p11
95.0	F12	2.0804744338318	ACSL4_3	57.0	IMR90p11
55.0	G12	-16.148889347282	ACSL4_3	55.7	IMR90p11
55.5	G12	-34.9892602524445	ACSL4_3	55.7	IMR90p11
56.0	G12	-32.297778694565	ACSL4_3	55.7	IMR90p11
56.5	G12	-32.297778694563	ACSL4_3	55.7	IMR90p11
57.0	G12	-32.2977786945802	ACSL4_3	55.7	IMR90p11
57.5	G12	-32.5686769145383	ACSL4_3	55.7	IMR90p11
58.0	G12	-30.9867272042958	ACSL4_3	55.7	IMR90p11
58.5	G12	-27.1959629471585	ACSL4_3	55.7	IMR90p11
59.0	G12	-23.4812604994189	ACSL4_3	55.7	IMR90p11
59.5	G12	-19.6601683090372	ACSL4_3	55.7	IMR90p11
60.0	G12	-14.4209956968205	ACSL4_3	55.7	IMR90p11
60.5	G12	-8.65311705076795	ACSL4_3	55.7	IMR90p11
61.0	G12	-3.97909809528949	ACSL4_3	55.7	IMR90p11
61.5	G12	0.870465851895005	ACSL4_3	55.7	IMR90p11
62.0	G12	6.37630671678812	ACSL4_3	55.7	IMR90p11
62.5	G12	11.6196974149472	ACSL4_3	55.7	IMR90p11
63.0	G12	17.0831950308439	ACSL4_3	55.7	IMR90p11
63.5	G12	23.3935765372978	ACSL4_3	55.7	IMR90p11
64.0	G12	29.3969450347488	ACSL4_3	55.7	IMR90p11
64.5	G12	34.2571203691108	ACSL4_3	55.7	IMR90p11
65.0	G12	37.5331956271874	ACSL4_3	55.7	IMR90p11
65.5	G12	39.3989966004725	ACSL4_3	55.7	IMR90p11
66.0	G12	40.3107339251109	ACSL4_3	55.7	IMR90p11
66.5	G12	40.2337164847045	ACSL4_3	55.7	IMR90p11
67.0	G12	40.0042136375429	ACSL4_3	55.7	IMR90p11
67.5	G12	40.5572691264905	ACSL4_3	55.7	IMR90p11
68.0	G12	41.1954098064348	ACSL4_3	55.7	IMR90p11
68.5	G12	41.3411734995401	ACSL4_3	55.7	IMR90p11
69.0	G12	41.9476665361711	ACSL4_3	55.7	IMR90p11
69.5	G12	42.1461461942198	ACSL4_3	55.7	IMR90p11
70.0	G12	41.7885165726723	ACSL4_3	55.7	IMR90p11
70.5	G12	41.6145034610562	ACSL4_3	55.7	IMR90p11
71.0	G12	41.4097225718309	ACSL4_3	55.7	IMR90p11
71.5	G12	41.0399397686091	ACSL4_3	55.7	IMR90p11
72.0	G12	40.9594300862111	ACSL4_3	55.7	IMR90p11
72.5	G12	40.3447928385944	ACSL4_3	55.7	IMR90p11
73.0	G12	39.2460366482148	ACSL4_3	55.7	IMR90p11
73.5	G12	39.0645043933704	ACSL4_3	55.7	IMR90p11
74.0	G12	38.5272868713762	ACSL4_3	55.7	IMR90p11
74.5	G12	37.7704147550402	ACSL4_3	55.7	IMR90p11
75.0	G12	38.1746887435784	ACSL4_3	55.7	IMR90p11
75.5	G12	38.9876864777571	ACSL4_3	55.7	IMR90p11
76.0	G12	39.2664927324219	ACSL4_3	55.7	IMR90p11
76.5	G12	40.7808651793641	ACSL4_3	55.7	IMR90p11
77.0	G12	46.6728732389311	ACSL4_3	55.7	IMR90p11
77.5	G12	64.0092378749943	ACSL4_3	55.7	IMR90p11
78.0	G12	89.2180148086731	ACSL4_3	55.7	IMR90p11
78.5	G12	112.727491099182	ACSL4_3	55.7	IMR90p11
79.0	G12	132.932756250526	ACSL4_3	55.7	IMR90p11
79.5	G12	143.12812375039	ACSL4_3	55.7	IMR90p11
80.0	G12	127.932571225127	ACSL4_3	55.7	IMR90p11
80.5	G12	95.681037489277	ACSL4_3	55.7	IMR90p11
81.0	G12	65.1635421380325	ACSL4_3	55.7	IMR90p11
81.5	G12	36.9062933042711	ACSL4_3	55.7	IMR90p11
82.0	G12	14.4530745781955	ACSL4_3	55.7	IMR90p11
82.5	G12	5.01476088818197	ACSL4_3	55.7	IMR90p11
83.0	G12	4.57857442041609	ACSL4_3	55.7	IMR90p11
83.5	G12	3.96884742766633	ACSL4_3	55.7	IMR90p11
84.0	G12	3.12601317119993	ACSL4_3	55.7	IMR90p11
84.5	G12	2.46011031626216	ACSL4_3	55.7	IMR90p11
85.0	G12	2.21852560583903	ACSL4_3	55.7	IMR90p11
85.5	G12	1.80345568792563	ACSL4_3	55.7	IMR90p11
86.0	G12	1.43721053524615	ACSL4_3	55.7	IMR90p11
86.5	G12	1.64639994479694	ACSL4_3	55.7	IMR90p11
87.0	G12	1.71427604071852	ACSL4_3	55.7	IMR90p11
87.5	G12	1.97318727011947	ACSL4_3	55.7	IMR90p11
88.0	G12	2.35300006787429	ACSL4_3	55.7	IMR90p11
88.5	G12	2.45795882215162	ACSL4_3	55.7	IMR90p11
89.0	G12	2.18410791964237	ACSL4_3	55.7	IMR90p11
89.5	G12	2.05085476176868	ACSL4_3	55.7	IMR90p11
90.0	G12	1.9897005939967	ACSL4_3	55.7	IMR90p11
90.5	G12	1.8084903091804	ACSL4_3	55.7	IMR90p11
91.0	G12	1.68067967647715	ACSL4_3	55.7	IMR90p11
91.5	G12	2.10230259256929	ACSL4_3	55.7	IMR90p11
92.0	G12	2.11062037974307	ACSL4_3	55.7	IMR90p11
92.5	G12	1.31278324036276	ACSL4_3	55.7	IMR90p11
93.0	G12	1.44041543396617	ACSL4_3	55.7	IMR90p11
93.5	G12	1.9848047921692	ACSL4_3	55.7	IMR90p11
94.0	G12	1.53942681021613	ACSL4_3	55.7	IMR90p11
94.5	G12	2.12712884315874	ACSL4_3	55.7	IMR90p11
95.0	G12	1.34861937182154	ACSL4_3	55.7	IMR90p11
55.0	H12	-11.6151747440373	ACSL4_3	55.0	IMR90p11
55.5	H12	-25.1662119454141	ACSL4_3	55.0	IMR90p11
56.0	H12	-23.2303494880755	ACSL4_3	55.0	IMR90p11
56.5	H12	-23.2303494880722	ACSL4_3	55.0	IMR90p11
57.0	H12	-23.2303494880987	ACSL4_3	55.0	IMR90p11
57.5	H12	-23.5495255316087	ACSL4_3	55.0	IMR90p11
58.0	H12	-21.6015710109129	ACSL4_3	55.0	IMR90p11
58.5	H12	-17.6743516410655	ACSL4_3	55.0	IMR90p11
59.0	H12	-14.136694438932	ACSL4_3	55.0	IMR90p11
59.5	H12	-10.3021295990617	ACSL4_3	55.0	IMR90p11
60.0	H12	-6.47007025053517	ACSL4_3	55.0	IMR90p11
60.5	H12	-2.21965310013445	ACSL4_3	55.0	IMR90p11
61.0	H12	2.26191993410544	ACSL4_3	55.0	IMR90p11
61.5	H12	6.51071101479829	ACSL4_3	55.0	IMR90p11
62.0	H12	10.3144422041521	ACSL4_3	55.0	IMR90p11
62.5	H12	13.4935798019836	ACSL4_3	55.0	IMR90p11
63.0	H12	16.167921128277	ACSL4_3	55.0	IMR90p11
63.5	H12	18.0497258692784	ACSL4_3	55.0	IMR90p11
64.0	H12	19.7718903358409	ACSL4_3	55.0	IMR90p11
64.5	H12	22.1287495626183	ACSL4_3	55.0	IMR90p11
65.0	H12	24.8418650668439	ACSL4_3	55.0	IMR90p11
65.5	H12	27.2574252753971	ACSL4_3	55.0	IMR90p11
66.0	H12	29.9581312191206	ACSL4_3	55.0	IMR90p11
66.5	H12	32.6987115722815	ACSL4_3	55.0	IMR90p11
67.0	H12	34.2082823791922	ACSL4_3	55.0	IMR90p11
67.5	H12	35.0637425514046	ACSL4_3	55.0	IMR90p11
68.0	H12	35.8172988590142	ACSL4_3	55.0	IMR90p11
68.5	H12	35.9665118563695	ACSL4_3	55.0	IMR90p11
69.0	H12	35.6213933775442	ACSL4_3	55.0	IMR90p11
69.5	H12	35.7454733484806	ACSL4_3	55.0	IMR90p11
70.0	H12	35.636798459988	ACSL4_3	55.0	IMR90p11
70.5	H12	35.2105815555663	ACSL4_3	55.0	IMR90p11
71.0	H12	34.8495653476297	ACSL4_3	55.0	IMR90p11
71.5	H12	34.4312273364597	ACSL4_3	55.0	IMR90p11
72.0	H12	34.0927345525155	ACSL4_3	55.0	IMR90p11
72.5	H12	33.8738551915546	ACSL4_3	55.0	IMR90p11
73.0	H12	33.834200094437	ACSL4_3	55.0	IMR90p11
73.5	H12	34.1142997822361	ACSL4_3	55.0	IMR90p11
74.0	H12	34.3817358571949	ACSL4_3	55.0	IMR90p11
74.5	H12	34.3852676758358	ACSL4_3	55.0	IMR90p11
75.0	H12	34.7368460982598	ACSL4_3	55.0	IMR90p11
75.5	H12	34.8429587352925	ACSL4_3	55.0	IMR90p11
76.0	H12	34.6785142187767	ACSL4_3	55.0	IMR90p11
76.5	H12	35.3867891051984	ACSL4_3	55.0	IMR90p11
77.0	H12	38.6670293298398	ACSL4_3	55.0	IMR90p11
77.5	H12	51.0047812547312	ACSL4_3	55.0	IMR90p11
78.0	H12	71.79946860179	ACSL4_3	55.0	IMR90p11
78.5	H12	92.6329428452694	ACSL4_3	55.0	IMR90p11
79.0	H12	110.971074994688	ACSL4_3	55.0	IMR90p11
79.5	H12	122.885905904532	ACSL4_3	55.0	IMR90p11
80.0	H12	114.931244317193	ACSL4_3	55.0	IMR90p11
80.5	H12	89.4791890026547	ACSL4_3	55.0	IMR90p11
81.0	H12	62.6146298239536	ACSL4_3	55.0	IMR90p11
81.5	H12	37.7917315944931	ACSL4_3	55.0	IMR90p11
82.0	H12	16.6895566295489	ACSL4_3	55.0	IMR90p11
82.5	H12	5.78347484221234	ACSL4_3	55.0	IMR90p11
83.0	H12	4.24065808463405	ACSL4_3	55.0	IMR90p11
83.5	H12	4.20634794921739	ACSL4_3	55.0	IMR90p11
84.0	H12	3.23880698623452	ACSL4_3	55.0	IMR90p11
84.5	H12	2.52470738727857	ACSL4_3	55.0	IMR90p11
85.0	H12	2.80542473333122	ACSL4_3	55.0	IMR90p11
85.5	H12	2.59816950508753	ACSL4_3	55.0	IMR90p11
86.0	H12	2.08830726298288	ACSL4_3	55.0	IMR90p11
86.5	H12	2.33561512860831	ACSL4_3	55.0	IMR90p11
87.0	H12	1.92079805001123	ACSL4_3	55.0	IMR90p11
87.5	H12	0.574539223262263	ACSL4_3	55.0	IMR90p11
88.0	H12	-0.0809271700781551	ACSL4_3	55.0	IMR90p11
88.5	H12	-0.420982239579416	ACSL4_3	55.0	IMR90p11
89.0	H12	-0.679421985606382	ACSL4_3	55.0	IMR90p11
89.5	H12	0.257716963296389	ACSL4_3	55.0	IMR90p11
90.0	H12	1.25673653070805	ACSL4_3	55.0	IMR90p11
90.5	H12	1.51168324948463	ACSL4_3	55.0	IMR90p11
91.0	H12	2.02767671039084	ACSL4_3	55.0	IMR90p11
91.5	H12	2.43037669019395	ACSL4_3	55.0	IMR90p11
92.0	H12	1.75835203636996	ACSL4_3	55.0	IMR90p11
92.5	H12	1.37822040713723	ACSL4_3	55.0	IMR90p11
93.0	H12	1.5955789981536	ACSL4_3	55.0	IMR90p11
93.5	H12	1.6182841399696	ACSL4_3	55.0	IMR90p11
94.0	H12	1.48495830169293	ACSL4_3	55.0	IMR90p11
94.5	H12	2.25793957804387	ACSL4_3	55.0	IMR90p11
95.0	H12	1.37057529007996	ACSL4_3	55.0	IMR90p11
55.0	A12	0.57	ACSL4_3	65.0	IMR90p2
55.5	A12	1.24	ACSL4_3	65.0	IMR90p2
56.0	A12	1.15	ACSL4_3	65.0	IMR90p2
56.5	A12	1.15	ACSL4_3	65.0	IMR90p2
57.0	A12	1.15	ACSL4_3	65.0	IMR90p2
57.5	A12	1.26	ACSL4_3	65.0	IMR90p2
58.0	A12	0.59	ACSL4_3	65.0	IMR90p2
58.5	A12	-1.02	ACSL4_3	65.0	IMR90p2
59.0	A12	-1.77	ACSL4_3	65.0	IMR90p2
59.5	A12	-2.3	ACSL4_3	65.0	IMR90p2
60.0	A12	-3.22	ACSL4_3	65.0	IMR90p2
60.5	A12	-3.12	ACSL4_3	65.0	IMR90p2
61.0	A12	-1.98	ACSL4_3	65.0	IMR90p2
61.5	A12	-1.27	ACSL4_3	65.0	IMR90p2
62.0	A12	-0.38	ACSL4_3	65.0	IMR90p2
62.5	A12	1.47	ACSL4_3	65.0	IMR90p2
63.0	A12	3.82	ACSL4_3	65.0	IMR90p2
63.5	A12	7.83	ACSL4_3	65.0	IMR90p2
64.0	A12	14.5	ACSL4_3	65.0	IMR90p2
64.5	A12	22.86	ACSL4_3	65.0	IMR90p2
65.0	A12	33.1	ACSL4_3	65.0	IMR90p2
65.5	A12	45.13	ACSL4_3	65.0	IMR90p2
66.0	A12	55.5	ACSL4_3	65.0	IMR90p2
66.5	A12	63.75	ACSL4_3	65.0	IMR90p2
67.0	A12	70.89	ACSL4_3	65.0	IMR90p2
67.5	A12	75.1	ACSL4_3	65.0	IMR90p2
68.0	A12	76.4	ACSL4_3	65.0	IMR90p2
68.5	A12	77.45	ACSL4_3	65.0	IMR90p2
69.0	A12	78.02	ACSL4_3	65.0	IMR90p2
69.5	A12	77.92	ACSL4_3	65.0	IMR90p2
70.0	A12	78.32	ACSL4_3	65.0	IMR90p2
70.5	A12	78.81	ACSL4_3	65.0	IMR90p2
71.0	A12	79.35	ACSL4_3	65.0	IMR90p2
71.5	A12	80.1	ACSL4_3	65.0	IMR90p2
72.0	A12	80.66	ACSL4_3	65.0	IMR90p2
72.5	A12	81.18	ACSL4_3	65.0	IMR90p2
73.0	A12	81.68	ACSL4_3	65.0	IMR90p2
73.5	A12	81.77	ACSL4_3	65.0	IMR90p2
74.0	A12	81.82	ACSL4_3	65.0	IMR90p2
74.5	A12	81.59	ACSL4_3	65.0	IMR90p2
75.0	A12	81.35	ACSL4_3	65.0	IMR90p2
75.5	A12	82.12	ACSL4_3	65.0	IMR90p2
76.0	A12	84.16	ACSL4_3	65.0	IMR90p2
76.5	A12	89.41	ACSL4_3	65.0	IMR90p2
77.0	A12	109.36	ACSL4_3	65.0	IMR90p2
77.5	A12	156.08	ACSL4_3	65.0	IMR90p2
78.0	A12	215.91	ACSL4_3	65.0	IMR90p2
78.5	A12	270.85	ACSL4_3	65.0	IMR90p2
79.0	A12	315.78	ACSL4_3	65.0	IMR90p2
79.5	A12	329.16	ACSL4_3	65.0	IMR90p2
80.0	A12	285.29	ACSL4_3	65.0	IMR90p2
80.5	A12	209.42	ACSL4_3	65.0	IMR90p2
81.0	A12	137.21	ACSL4_3	65.0	IMR90p2
81.5	A12	72.09	ACSL4_3	65.0	IMR90p2
82.0	A12	23.75	ACSL4_3	65.0	IMR90p2
82.5	A12	5.72	ACSL4_3	65.0	IMR90p2
83.0	A12	5.87	ACSL4_3	65.0	IMR90p2
83.5	A12	5.6	ACSL4_3	65.0	IMR90p2
84.0	A12	4.75	ACSL4_3	65.0	IMR90p2
84.5	A12	4.45	ACSL4_3	65.0	IMR90p2
85.0	A12	3.91	ACSL4_3	65.0	IMR90p2
85.5	A12	3.17	ACSL4_3	65.0	IMR90p2
86.0	A12	3.07	ACSL4_3	65.0	IMR90p2
86.5	A12	3.21	ACSL4_3	65.0	IMR90p2
87.0	A12	2.76	ACSL4_3	65.0	IMR90p2
87.5	A12	2.78	ACSL4_3	65.0	IMR90p2
88.0	A12	3.11	ACSL4_3	65.0	IMR90p2
88.5	A12	3.05	ACSL4_3	65.0	IMR90p2
89.0	A12	2.77	ACSL4_3	65.0	IMR90p2
89.5	A12	3.29	ACSL4_3	65.0	IMR90p2
90.0	A12	3.6	ACSL4_3	65.0	IMR90p2
90.5	A12	3.18	ACSL4_3	65.0	IMR90p2
91.0	A12	3.52	ACSL4_3	65.0	IMR90p2
91.5	A12	4.23	ACSL4_3	65.0	IMR90p2
92.0	A12	4.36	ACSL4_3	65.0	IMR90p2
92.5	A12	4.29	ACSL4_3	65.0	IMR90p2
93.0	A12	4.58	ACSL4_3	65.0	IMR90p2
93.5	A12	4.0	ACSL4_3	65.0	IMR90p2
94.0	A12	3.43	ACSL4_3	65.0	IMR90p2
94.5	A12	2.55	ACSL4_3	65.0	IMR90p2
95.0	A12	0.62	ACSL4_3	65.0	IMR90p2
55.0	B12	-6.08	ACSL4_3	64.5	IMR90p2
55.5	B12	-13.17	ACSL4_3	64.5	IMR90p2
56.0	B12	-12.15	ACSL4_3	64.5	IMR90p2
56.5	B12	-12.15	ACSL4_3	64.5	IMR90p2
57.0	B12	-12.15	ACSL4_3	64.5	IMR90p2
57.5	B12	-12.11	ACSL4_3	64.5	IMR90p2
58.0	B12	-12.42	ACSL4_3	64.5	IMR90p2
58.5	B12	-12.8	ACSL4_3	64.5	IMR90p2
59.0	B12	-12.0	ACSL4_3	64.5	IMR90p2
59.5	B12	-11.37	ACSL4_3	64.5	IMR90p2
60.0	B12	-10.93	ACSL4_3	64.5	IMR90p2
60.5	B12	-8.82	ACSL4_3	64.5	IMR90p2
61.0	B12	-6.01	ACSL4_3	64.5	IMR90p2
61.5	B12	-3.03	ACSL4_3	64.5	IMR90p2
62.0	B12	2.22	ACSL4_3	64.5	IMR90p2
62.5	B12	9.94	ACSL4_3	64.5	IMR90p2
63.0	B12	18.44	ACSL4_3	64.5	IMR90p2
63.5	B12	28.44	ACSL4_3	64.5	IMR90p2
64.0	B12	38.57	ACSL4_3	64.5	IMR90p2
64.5	B12	47.27	ACSL4_3	64.5	IMR90p2
65.0	B12	54.96	ACSL4_3	64.5	IMR90p2
65.5	B12	61.67	ACSL4_3	64.5	IMR90p2
66.0	B12	66.16	ACSL4_3	64.5	IMR90p2
66.5	B12	69.16	ACSL4_3	64.5	IMR90p2
67.0	B12	71.67	ACSL4_3	64.5	IMR90p2
67.5	B12	73.82	ACSL4_3	64.5	IMR90p2
68.0	B12	75.43	ACSL4_3	64.5	IMR90p2
68.5	B12	77.24	ACSL4_3	64.5	IMR90p2
69.0	B12	80.02	ACSL4_3	64.5	IMR90p2
69.5	B12	82.42	ACSL4_3	64.5	IMR90p2
70.0	B12	83.46	ACSL4_3	64.5	IMR90p2
70.5	B12	84.25	ACSL4_3	64.5	IMR90p2
71.0	B12	84.56	ACSL4_3	64.5	IMR90p2
71.5	B12	83.51	ACSL4_3	64.5	IMR90p2
72.0	B12	83.21	ACSL4_3	64.5	IMR90p2
72.5	B12	83.38	ACSL4_3	64.5	IMR90p2
73.0	B12	83.06	ACSL4_3	64.5	IMR90p2
73.5	B12	82.7	ACSL4_3	64.5	IMR90p2
74.0	B12	82.77	ACSL4_3	64.5	IMR90p2
74.5	B12	82.26	ACSL4_3	64.5	IMR90p2
75.0	B12	82.21	ACSL4_3	64.5	IMR90p2
75.5	B12	83.3	ACSL4_3	64.5	IMR90p2
76.0	B12	86.38	ACSL4_3	64.5	IMR90p2
76.5	B12	93.83	ACSL4_3	64.5	IMR90p2
77.0	B12	117.43	ACSL4_3	64.5	IMR90p2
77.5	B12	168.36	ACSL4_3	64.5	IMR90p2
78.0	B12	230.68	ACSL4_3	64.5	IMR90p2
78.5	B12	285.92	ACSL4_3	64.5	IMR90p2
79.0	B12	329.27	ACSL4_3	64.5	IMR90p2
79.5	B12	336.8	ACSL4_3	64.5	IMR90p2
80.0	B12	285.53	ACSL4_3	64.5	IMR90p2
80.5	B12	206.48	ACSL4_3	64.5	IMR90p2
81.0	B12	133.25	ACSL4_3	64.5	IMR90p2
81.5	B12	67.35	ACSL4_3	64.5	IMR90p2
82.0	B12	20.61	ACSL4_3	64.5	IMR90p2
82.5	B12	5.17	ACSL4_3	64.5	IMR90p2
83.0	B12	5.03	ACSL4_3	64.5	IMR90p2
83.5	B12	4.22	ACSL4_3	64.5	IMR90p2
84.0	B12	4.17	ACSL4_3	64.5	IMR90p2
84.5	B12	4.63	ACSL4_3	64.5	IMR90p2
85.0	B12	4.6	ACSL4_3	64.5	IMR90p2
85.5	B12	5.28	ACSL4_3	64.5	IMR90p2
86.0	B12	5.87	ACSL4_3	64.5	IMR90p2
86.5	B12	5.43	ACSL4_3	64.5	IMR90p2
87.0	B12	5.29	ACSL4_3	64.5	IMR90p2
87.5	B12	5.46	ACSL4_3	64.5	IMR90p2
88.0	B12	4.57	ACSL4_3	64.5	IMR90p2
88.5	B12	3.87	ACSL4_3	64.5	IMR90p2
89.0	B12	4.18	ACSL4_3	64.5	IMR90p2
89.5	B12	3.54	ACSL4_3	64.5	IMR90p2
90.0	B12	2.85	ACSL4_3	64.5	IMR90p2
90.5	B12	3.54	ACSL4_3	64.5	IMR90p2
91.0	B12	4.29	ACSL4_3	64.5	IMR90p2
91.5	B12	4.09	ACSL4_3	64.5	IMR90p2
92.0	B12	4.57	ACSL4_3	64.5	IMR90p2
92.5	B12	5.44	ACSL4_3	64.5	IMR90p2
93.0	B12	5.2	ACSL4_3	64.5	IMR90p2
93.5	B12	5.41	ACSL4_3	64.5	IMR90p2
94.0	B12	5.86	ACSL4_3	64.5	IMR90p2
94.5	B12	7.53	ACSL4_3	64.5	IMR90p2
95.0	B12	3.99	ACSL4_3	64.5	IMR90p2
55.0	C12	-2.92	ACSL4_3	63.3	IMR90p2
55.5	C12	-6.32	ACSL4_3	63.3	IMR90p2
56.0	C12	-5.83	ACSL4_3	63.3	IMR90p2
56.5	C12	-5.83	ACSL4_3	63.3	IMR90p2
57.0	C12	-5.83	ACSL4_3	63.3	IMR90p2
57.5	C12	-5.83	ACSL4_3	63.3	IMR90p2
58.0	C12	-5.94	ACSL4_3	63.3	IMR90p2
58.5	C12	-5.56	ACSL4_3	63.3	IMR90p2
59.0	C12	-5.34	ACSL4_3	63.3	IMR90p2
59.5	C12	-4.63	ACSL4_3	63.3	IMR90p2
60.0	C12	-3.08	ACSL4_3	63.3	IMR90p2
60.5	C12	-2.13	ACSL4_3	63.3	IMR90p2
61.0	C12	-0.76	ACSL4_3	63.3	IMR90p2
61.5	C12	1.84	ACSL4_3	63.3	IMR90p2
62.0	C12	4.06	ACSL4_3	63.3	IMR90p2
62.5	C12	5.58	ACSL4_3	63.3	IMR90p2
63.0	C12	9.16	ACSL4_3	63.3	IMR90p2
63.5	C12	13.05	ACSL4_3	63.3	IMR90p2
64.0	C12	15.65	ACSL4_3	63.3	IMR90p2
64.5	C12	20.38	ACSL4_3	63.3	IMR90p2
65.0	C12	27.71	ACSL4_3	63.3	IMR90p2
65.5	C12	34.52	ACSL4_3	63.3	IMR90p2
66.0	C12	42.47	ACSL4_3	63.3	IMR90p2
66.5	C12	52.75	ACSL4_3	63.3	IMR90p2
67.0	C12	61.23	ACSL4_3	63.3	IMR90p2
67.5	C12	67.4	ACSL4_3	63.3	IMR90p2
68.0	C12	73.21	ACSL4_3	63.3	IMR90p2
68.5	C12	77.73	ACSL4_3	63.3	IMR90p2
69.0	C12	79.89	ACSL4_3	63.3	IMR90p2
69.5	C12	82.22	ACSL4_3	63.3	IMR90p2
70.0	C12	85.03	ACSL4_3	63.3	IMR90p2
70.5	C12	86.35	ACSL4_3	63.3	IMR90p2
71.0	C12	86.93	ACSL4_3	63.3	IMR90p2
71.5	C12	88.14	ACSL4_3	63.3	IMR90p2
72.0	C12	88.25	ACSL4_3	63.3	IMR90p2
72.5	C12	87.24	ACSL4_3	63.3	IMR90p2
73.0	C12	87.21	ACSL4_3	63.3	IMR90p2
73.5	C12	87.36	ACSL4_3	63.3	IMR90p2
74.0	C12	86.74	ACSL4_3	63.3	IMR90p2
74.5	C12	86.67	ACSL4_3	63.3	IMR90p2
75.0	C12	86.74	ACSL4_3	63.3	IMR90p2
75.5	C12	86.72	ACSL4_3	63.3	IMR90p2
76.0	C12	88.12	ACSL4_3	63.3	IMR90p2
76.5	C12	92.94	ACSL4_3	63.3	IMR90p2
77.0	C12	111.49	ACSL4_3	63.3	IMR90p2
77.5	C12	159.19	ACSL4_3	63.3	IMR90p2
78.0	C12	223.22	ACSL4_3	63.3	IMR90p2
78.5	C12	281.99	ACSL4_3	63.3	IMR90p2
79.0	C12	330.92	ACSL4_3	63.3	IMR90p2
79.5	C12	349.0	ACSL4_3	63.3	IMR90p2
80.0	C12	306.15	ACSL4_3	63.3	IMR90p2
80.5	C12	226.31	ACSL4_3	63.3	IMR90p2
81.0	C12	149.62	ACSL4_3	63.3	IMR90p2
81.5	C12	79.86	ACSL4_3	63.3	IMR90p2
82.0	C12	26.78	ACSL4_3	63.3	IMR90p2
82.5	C12	5.6	ACSL4_3	63.3	IMR90p2
83.0	C12	4.86	ACSL4_3	63.3	IMR90p2
83.5	C12	4.59	ACSL4_3	63.3	IMR90p2
84.0	C12	3.97	ACSL4_3	63.3	IMR90p2
84.5	C12	3.97	ACSL4_3	63.3	IMR90p2
85.0	C12	3.71	ACSL4_3	63.3	IMR90p2
85.5	C12	3.58	ACSL4_3	63.3	IMR90p2
86.0	C12	3.55	ACSL4_3	63.3	IMR90p2
86.5	C12	3.28	ACSL4_3	63.3	IMR90p2
87.0	C12	2.45	ACSL4_3	63.3	IMR90p2
87.5	C12	2.32	ACSL4_3	63.3	IMR90p2
88.0	C12	2.04	ACSL4_3	63.3	IMR90p2
88.5	C12	1.73	ACSL4_3	63.3	IMR90p2
89.0	C12	2.28	ACSL4_3	63.3	IMR90p2
89.5	C12	3.09	ACSL4_3	63.3	IMR90p2
90.0	C12	3.07	ACSL4_3	63.3	IMR90p2
90.5	C12	2.58	ACSL4_3	63.3	IMR90p2
91.0	C12	2.67	ACSL4_3	63.3	IMR90p2
91.5	C12	2.21	ACSL4_3	63.3	IMR90p2
92.0	C12	1.52	ACSL4_3	63.3	IMR90p2
92.5	C12	1.66	ACSL4_3	63.3	IMR90p2
93.0	C12	2.06	ACSL4_3	63.3	IMR90p2
93.5	C12	1.87	ACSL4_3	63.3	IMR90p2
94.0	C12	1.98	ACSL4_3	63.3	IMR90p2
94.5	C12	2.13	ACSL4_3	63.3	IMR90p2
95.0	C12	0.84	ACSL4_3	63.3	IMR90p2
55.0	D12	-10.76	ACSL4_3	61.4	IMR90p2
55.5	D12	-23.32	ACSL4_3	61.4	IMR90p2
56.0	D12	-21.52	ACSL4_3	61.4	IMR90p2
56.5	D12	-21.52	ACSL4_3	61.4	IMR90p2
57.0	D12	-21.52	ACSL4_3	61.4	IMR90p2
57.5	D12	-21.6	ACSL4_3	61.4	IMR90p2
58.0	D12	-21.19	ACSL4_3	61.4	IMR90p2
58.5	D12	-19.89	ACSL4_3	61.4	IMR90p2
59.0	D12	-18.2	ACSL4_3	61.4	IMR90p2
59.5	D12	-16.74	ACSL4_3	61.4	IMR90p2
60.0	D12	-15.05	ACSL4_3	61.4	IMR90p2
60.5	D12	-12.25	ACSL4_3	61.4	IMR90p2
61.0	D12	-9.59	ACSL4_3	61.4	IMR90p2
61.5	D12	-7.09	ACSL4_3	61.4	IMR90p2
62.0	D12	-3.4	ACSL4_3	61.4	IMR90p2
62.5	D12	1.21	ACSL4_3	61.4	IMR90p2
63.0	D12	6.13	ACSL4_3	61.4	IMR90p2
63.5	D12	12.04	ACSL4_3	61.4	IMR90p2
64.0	D12	19.52	ACSL4_3	61.4	IMR90p2
64.5	D12	27.79	ACSL4_3	61.4	IMR90p2
65.0	D12	36.18	ACSL4_3	61.4	IMR90p2
65.5	D12	44.37	ACSL4_3	61.4	IMR90p2
66.0	D12	52.31	ACSL4_3	61.4	IMR90p2
66.5	D12	58.96	ACSL4_3	61.4	IMR90p2
67.0	D12	63.22	ACSL4_3	61.4	IMR90p2
67.5	D12	66.37	ACSL4_3	61.4	IMR90p2
68.0	D12	69.11	ACSL4_3	61.4	IMR90p2
68.5	D12	70.94	ACSL4_3	61.4	IMR90p2
69.0	D12	72.41	ACSL4_3	61.4	IMR90p2
69.5	D12	74.28	ACSL4_3	61.4	IMR90p2
70.0	D12	76.11	ACSL4_3	61.4	IMR90p2
70.5	D12	77.53	ACSL4_3	61.4	IMR90p2
71.0	D12	78.41	ACSL4_3	61.4	IMR90p2
71.5	D12	78.59	ACSL4_3	61.4	IMR90p2
72.0	D12	78.25	ACSL4_3	61.4	IMR90p2
72.5	D12	77.19	ACSL4_3	61.4	IMR90p2
73.0	D12	75.69	ACSL4_3	61.4	IMR90p2
73.5	D12	74.49	ACSL4_3	61.4	IMR90p2
74.0	D12	73.68	ACSL4_3	61.4	IMR90p2
74.5	D12	73.1	ACSL4_3	61.4	IMR90p2
75.0	D12	73.06	ACSL4_3	61.4	IMR90p2
75.5	D12	73.37	ACSL4_3	61.4	IMR90p2
76.0	D12	74.38	ACSL4_3	61.4	IMR90p2
76.5	D12	78.27	ACSL4_3	61.4	IMR90p2
77.0	D12	92.78	ACSL4_3	61.4	IMR90p2
77.5	D12	132.05	ACSL4_3	61.4	IMR90p2
78.0	D12	187.36	ACSL4_3	61.4	IMR90p2
78.5	D12	239.24	ACSL4_3	61.4	IMR90p2
79.0	D12	282.76	ACSL4_3	61.4	IMR90p2
79.5	D12	302.81	ACSL4_3	61.4	IMR90p2
80.0	D12	270.09	ACSL4_3	61.4	IMR90p2
80.5	D12	201.83	ACSL4_3	61.4	IMR90p2
81.0	D12	135.49	ACSL4_3	61.4	IMR90p2
81.5	D12	74.86	ACSL4_3	61.4	IMR90p2
82.0	D12	26.86	ACSL4_3	61.4	IMR90p2
82.5	D12	6.49	ACSL4_3	61.4	IMR90p2
83.0	D12	5.4	ACSL4_3	61.4	IMR90p2
83.5	D12	5.05	ACSL4_3	61.4	IMR90p2
84.0	D12	3.8	ACSL4_3	61.4	IMR90p2
84.5	D12	2.86	ACSL4_3	61.4	IMR90p2
85.0	D12	2.82	ACSL4_3	61.4	IMR90p2
85.5	D12	2.71	ACSL4_3	61.4	IMR90p2
86.0	D12	2.28	ACSL4_3	61.4	IMR90p2
86.5	D12	2.96	ACSL4_3	61.4	IMR90p2
87.0	D12	3.41	ACSL4_3	61.4	IMR90p2
87.5	D12	2.78	ACSL4_3	61.4	IMR90p2
88.0	D12	2.61	ACSL4_3	61.4	IMR90p2
88.5	D12	3.03	ACSL4_3	61.4	IMR90p2
89.0	D12	2.69	ACSL4_3	61.4	IMR90p2
89.5	D12	2.34	ACSL4_3	61.4	IMR90p2
90.0	D12	2.48	ACSL4_3	61.4	IMR90p2
90.5	D12	2.19	ACSL4_3	61.4	IMR90p2
91.0	D12	1.46	ACSL4_3	61.4	IMR90p2
91.5	D12	1.27	ACSL4_3	61.4	IMR90p2
92.0	D12	1.33	ACSL4_3	61.4	IMR90p2
92.5	D12	1.46	ACSL4_3	61.4	IMR90p2
93.0	D12	1.79	ACSL4_3	61.4	IMR90p2
93.5	D12	3.05	ACSL4_3	61.4	IMR90p2
94.0	D12	3.76	ACSL4_3	61.4	IMR90p2
94.5	D12	6.23	ACSL4_3	61.4	IMR90p2
95.0	D12	4.06	ACSL4_3	61.4	IMR90p2
55.0	E12	-13.66	ACSL4_3	59.0	IMR90p2
55.5	E12	-29.6	ACSL4_3	59.0	IMR90p2
56.0	E12	-27.32	ACSL4_3	59.0	IMR90p2
56.5	E12	-27.32	ACSL4_3	59.0	IMR90p2
57.0	E12	-27.32	ACSL4_3	59.0	IMR90p2
57.5	E12	-27.4	ACSL4_3	59.0	IMR90p2
58.0	E12	-27.0	ACSL4_3	59.0	IMR90p2
58.5	E12	-25.19	ACSL4_3	59.0	IMR90p2
59.0	E12	-24.41	ACSL4_3	59.0	IMR90p2
59.5	E12	-24.79	ACSL4_3	59.0	IMR90p2
60.0	E12	-23.42	ACSL4_3	59.0	IMR90p2
60.5	E12	-22.0	ACSL4_3	59.0	IMR90p2
61.0	E12	-22.15	ACSL4_3	59.0	IMR90p2
61.5	E12	-21.15	ACSL4_3	59.0	IMR90p2
62.0	E12	-19.06	ACSL4_3	59.0	IMR90p2
62.5	E12	-17.02	ACSL4_3	59.0	IMR90p2
63.0	E12	-13.05	ACSL4_3	59.0	IMR90p2
63.5	E12	-6.85	ACSL4_3	59.0	IMR90p2
64.0	E12	0.29	ACSL4_3	59.0	IMR90p2
64.5	E12	8.52	ACSL4_3	59.0	IMR90p2
65.0	E12	18.31	ACSL4_3	59.0	IMR90p2
65.5	E12	27.71	ACSL4_3	59.0	IMR90p2
66.0	E12	35.76	ACSL4_3	59.0	IMR90p2
66.5	E12	42.68	ACSL4_3	59.0	IMR90p2
67.0	E12	48.29	ACSL4_3	59.0	IMR90p2
67.5	E12	51.91	ACSL4_3	59.0	IMR90p2
68.0	E12	54.68	ACSL4_3	59.0	IMR90p2
68.5	E12	57.07	ACSL4_3	59.0	IMR90p2
69.0	E12	58.93	ACSL4_3	59.0	IMR90p2
69.5	E12	60.7	ACSL4_3	59.0	IMR90p2
70.0	E12	62.29	ACSL4_3	59.0	IMR90p2
70.5	E12	62.57	ACSL4_3	59.0	IMR90p2
71.0	E12	62.33	ACSL4_3	59.0	IMR90p2
71.5	E12	62.0	ACSL4_3	59.0	IMR90p2
72.0	E12	61.04	ACSL4_3	59.0	IMR90p2
72.5	E12	60.07	ACSL4_3	59.0	IMR90p2
73.0	E12	60.0	ACSL4_3	59.0	IMR90p2
73.5	E12	61.4	ACSL4_3	59.0	IMR90p2
74.0	E12	63.94	ACSL4_3	59.0	IMR90p2
74.5	E12	67.8	ACSL4_3	59.0	IMR90p2
75.0	E12	73.32	ACSL4_3	59.0	IMR90p2
75.5	E12	79.89	ACSL4_3	59.0	IMR90p2
76.0	E12	84.54	ACSL4_3	59.0	IMR90p2
76.5	E12	87.62	ACSL4_3	59.0	IMR90p2
77.0	E12	94.46	ACSL4_3	59.0	IMR90p2
77.5	E12	115.49	ACSL4_3	59.0	IMR90p2
78.0	E12	146.45	ACSL4_3	59.0	IMR90p2
78.5	E12	176.15	ACSL4_3	59.0	IMR90p2
79.0	E12	203.16	ACSL4_3	59.0	IMR90p2
79.5	E12	217.08	ACSL4_3	59.0	IMR90p2
80.0	E12	195.08	ACSL4_3	59.0	IMR90p2
80.5	E12	147.87	ACSL4_3	59.0	IMR90p2
81.0	E12	101.97	ACSL4_3	59.0	IMR90p2
81.5	E12	58.87	ACSL4_3	59.0	IMR90p2
82.0	E12	23.79	ACSL4_3	59.0	IMR90p2
82.5	E12	8.76	ACSL4_3	59.0	IMR90p2
83.0	E12	7.4	ACSL4_3	59.0	IMR90p2
83.5	E12	6.74	ACSL4_3	59.0	IMR90p2
84.0	E12	6.53	ACSL4_3	59.0	IMR90p2
84.5	E12	6.69	ACSL4_3	59.0	IMR90p2
85.0	E12	6.57	ACSL4_3	59.0	IMR90p2
85.5	E12	6.61	ACSL4_3	59.0	IMR90p2
86.0	E12	6.66	ACSL4_3	59.0	IMR90p2
86.5	E12	6.29	ACSL4_3	59.0	IMR90p2
87.0	E12	5.56	ACSL4_3	59.0	IMR90p2
87.5	E12	5.15	ACSL4_3	59.0	IMR90p2
88.0	E12	5.1	ACSL4_3	59.0	IMR90p2
88.5	E12	4.93	ACSL4_3	59.0	IMR90p2
89.0	E12	5.07	ACSL4_3	59.0	IMR90p2
89.5	E12	5.29	ACSL4_3	59.0	IMR90p2
90.0	E12	5.43	ACSL4_3	59.0	IMR90p2
90.5	E12	6.02	ACSL4_3	59.0	IMR90p2
91.0	E12	6.89	ACSL4_3	59.0	IMR90p2
91.5	E12	7.61	ACSL4_3	59.0	IMR90p2
92.0	E12	8.73	ACSL4_3	59.0	IMR90p2
92.5	E12	10.02	ACSL4_3	59.0	IMR90p2
93.0	E12	10.49	ACSL4_3	59.0	IMR90p2
93.5	E12	9.92	ACSL4_3	59.0	IMR90p2
94.0	E12	10.11	ACSL4_3	59.0	IMR90p2
94.5	E12	9.13	ACSL4_3	59.0	IMR90p2
95.0	E12	3.17	ACSL4_3	59.0	IMR90p2
55.0	F12	-20.86	ACSL4_3	57.0	IMR90p2
55.5	F12	-45.19	ACSL4_3	57.0	IMR90p2
56.0	F12	-41.71	ACSL4_3	57.0	IMR90p2
56.5	F12	-41.71	ACSL4_3	57.0	IMR90p2
57.0	F12	-41.71	ACSL4_3	57.0	IMR90p2
57.5	F12	-41.93	ACSL4_3	57.0	IMR90p2
58.0	F12	-40.71	ACSL4_3	57.0	IMR90p2
58.5	F12	-37.71	ACSL4_3	57.0	IMR90p2
59.0	F12	-33.97	ACSL4_3	57.0	IMR90p2
59.5	F12	-29.92	ACSL4_3	57.0	IMR90p2
60.0	F12	-24.92	ACSL4_3	57.0	IMR90p2
60.5	F12	-19.59	ACSL4_3	57.0	IMR90p2
61.0	F12	-15.04	ACSL4_3	57.0	IMR90p2
61.5	F12	-10.17	ACSL4_3	57.0	IMR90p2
62.0	F12	-4.5	ACSL4_3	57.0	IMR90p2
62.5	F12	1.43	ACSL4_3	57.0	IMR90p2
63.0	F12	8.32	ACSL4_3	57.0	IMR90p2
63.5	F12	16.84	ACSL4_3	57.0	IMR90p2
64.0	F12	25.16	ACSL4_3	57.0	IMR90p2
64.5	F12	32.72	ACSL4_3	57.0	IMR90p2
65.0	F12	39.86	ACSL4_3	57.0	IMR90p2
65.5	F12	45.45	ACSL4_3	57.0	IMR90p2
66.0	F12	48.69	ACSL4_3	57.0	IMR90p2
66.5	F12	50.77	ACSL4_3	57.0	IMR90p2
67.0	F12	52.15	ACSL4_3	57.0	IMR90p2
67.5	F12	52.65	ACSL4_3	57.0	IMR90p2
68.0	F12	52.68	ACSL4_3	57.0	IMR90p2
68.5	F12	52.97	ACSL4_3	57.0	IMR90p2
69.0	F12	53.18	ACSL4_3	57.0	IMR90p2
69.5	F12	52.74	ACSL4_3	57.0	IMR90p2
70.0	F12	51.77	ACSL4_3	57.0	IMR90p2
70.5	F12	51.56	ACSL4_3	57.0	IMR90p2
71.0	F12	52.07	ACSL4_3	57.0	IMR90p2
71.5	F12	52.16	ACSL4_3	57.0	IMR90p2
72.0	F12	52.35	ACSL4_3	57.0	IMR90p2
72.5	F12	53.41	ACSL4_3	57.0	IMR90p2
73.0	F12	53.54	ACSL4_3	57.0	IMR90p2
73.5	F12	52.12	ACSL4_3	57.0	IMR90p2
74.0	F12	51.68	ACSL4_3	57.0	IMR90p2
74.5	F12	52.17	ACSL4_3	57.0	IMR90p2
75.0	F12	51.67	ACSL4_3	57.0	IMR90p2
75.5	F12	51.59	ACSL4_3	57.0	IMR90p2
76.0	F12	53.23	ACSL4_3	57.0	IMR90p2
76.5	F12	55.07	ACSL4_3	57.0	IMR90p2
77.0	F12	61.05	ACSL4_3	57.0	IMR90p2
77.5	F12	83.15	ACSL4_3	57.0	IMR90p2
78.0	F12	116.63	ACSL4_3	57.0	IMR90p2
78.5	F12	147.8	ACSL4_3	57.0	IMR90p2
79.0	F12	174.69	ACSL4_3	57.0	IMR90p2
79.5	F12	190.01	ACSL4_3	57.0	IMR90p2
80.0	F12	172.92	ACSL4_3	57.0	IMR90p2
80.5	F12	131.22	ACSL4_3	57.0	IMR90p2
81.0	F12	90.35	ACSL4_3	57.0	IMR90p2
81.5	F12	53.24	ACSL4_3	57.0	IMR90p2
82.0	F12	22.76	ACSL4_3	57.0	IMR90p2
82.5	F12	8.9	ACSL4_3	57.0	IMR90p2
83.0	F12	7.77	ACSL4_3	57.0	IMR90p2
83.5	F12	6.97	ACSL4_3	57.0	IMR90p2
84.0	F12	5.74	ACSL4_3	57.0	IMR90p2
84.5	F12	4.6	ACSL4_3	57.0	IMR90p2
85.0	F12	3.66	ACSL4_3	57.0	IMR90p2
85.5	F12	3.46	ACSL4_3	57.0	IMR90p2
86.0	F12	3.35	ACSL4_3	57.0	IMR90p2
86.5	F12	3.36	ACSL4_3	57.0	IMR90p2
87.0	F12	3.64	ACSL4_3	57.0	IMR90p2
87.5	F12	3.58	ACSL4_3	57.0	IMR90p2
88.0	F12	3.39	ACSL4_3	57.0	IMR90p2
88.5	F12	3.82	ACSL4_3	57.0	IMR90p2
89.0	F12	4.21	ACSL4_3	57.0	IMR90p2
89.5	F12	4.25	ACSL4_3	57.0	IMR90p2
90.0	F12	4.79	ACSL4_3	57.0	IMR90p2
90.5	F12	5.11	ACSL4_3	57.0	IMR90p2
91.0	F12	5.07	ACSL4_3	57.0	IMR90p2
91.5	F12	5.15	ACSL4_3	57.0	IMR90p2
92.0	F12	5.59	ACSL4_3	57.0	IMR90p2
92.5	F12	5.85	ACSL4_3	57.0	IMR90p2
93.0	F12	5.56	ACSL4_3	57.0	IMR90p2
93.5	F12	5.08	ACSL4_3	57.0	IMR90p2
94.0	F12	4.82	ACSL4_3	57.0	IMR90p2
94.5	F12	4.17	ACSL4_3	57.0	IMR90p2
95.0	F12	1.45	ACSL4_3	57.0	IMR90p2
55.0	G12	-17.07	ACSL4_3	55.7	IMR90p2
55.5	G12	-36.98	ACSL4_3	55.7	IMR90p2
56.0	G12	-34.14	ACSL4_3	55.7	IMR90p2
56.5	G12	-34.14	ACSL4_3	55.7	IMR90p2
57.0	G12	-34.14	ACSL4_3	55.7	IMR90p2
57.5	G12	-34.26	ACSL4_3	55.7	IMR90p2
58.0	G12	-33.59	ACSL4_3	55.7	IMR90p2
58.5	G12	-31.82	ACSL4_3	55.7	IMR90p2
59.0	G12	-29.46	ACSL4_3	55.7	IMR90p2
59.5	G12	-26.03	ACSL4_3	55.7	IMR90p2
60.0	G12	-21.83	ACSL4_3	55.7	IMR90p2
60.5	G12	-17.64	ACSL4_3	55.7	IMR90p2
61.0	G12	-12.63	ACSL4_3	55.7	IMR90p2
61.5	G12	-6.96	ACSL4_3	55.7	IMR90p2
62.0	G12	-1.23	ACSL4_3	55.7	IMR90p2
62.5	G12	5.14	ACSL4_3	55.7	IMR90p2
63.0	G12	12.31	ACSL4_3	55.7	IMR90p2
63.5	G12	19.1	ACSL4_3	55.7	IMR90p2
64.0	G12	24.65	ACSL4_3	55.7	IMR90p2
64.5	G12	29.56	ACSL4_3	55.7	IMR90p2
65.0	G12	33.71	ACSL4_3	55.7	IMR90p2
65.5	G12	36.73	ACSL4_3	55.7	IMR90p2
66.0	G12	39.4	ACSL4_3	55.7	IMR90p2
66.5	G12	42.06	ACSL4_3	55.7	IMR90p2
67.0	G12	43.5	ACSL4_3	55.7	IMR90p2
67.5	G12	43.89	ACSL4_3	55.7	IMR90p2
68.0	G12	43.99	ACSL4_3	55.7	IMR90p2
68.5	G12	43.41	ACSL4_3	55.7	IMR90p2
69.0	G12	42.52	ACSL4_3	55.7	IMR90p2
69.5	G12	42.86	ACSL4_3	55.7	IMR90p2
70.0	G12	44.59	ACSL4_3	55.7	IMR90p2
70.5	G12	46.56	ACSL4_3	55.7	IMR90p2
71.0	G12	48.52	ACSL4_3	55.7	IMR90p2
71.5	G12	50.12	ACSL4_3	55.7	IMR90p2
72.0	G12	50.4	ACSL4_3	55.7	IMR90p2
72.5	G12	48.81	ACSL4_3	55.7	IMR90p2
73.0	G12	46.24	ACSL4_3	55.7	IMR90p2
73.5	G12	43.19	ACSL4_3	55.7	IMR90p2
74.0	G12	40.38	ACSL4_3	55.7	IMR90p2
74.5	G12	38.39	ACSL4_3	55.7	IMR90p2
75.0	G12	37.38	ACSL4_3	55.7	IMR90p2
75.5	G12	37.44	ACSL4_3	55.7	IMR90p2
76.0	G12	38.34	ACSL4_3	55.7	IMR90p2
76.5	G12	40.21	ACSL4_3	55.7	IMR90p2
77.0	G12	46.44	ACSL4_3	55.7	IMR90p2
77.5	G12	63.16	ACSL4_3	55.7	IMR90p2
78.0	G12	85.05	ACSL4_3	55.7	IMR90p2
78.5	G12	104.99	ACSL4_3	55.7	IMR90p2
79.0	G12	122.27	ACSL4_3	55.7	IMR90p2
79.5	G12	129.13	ACSL4_3	55.7	IMR90p2
80.0	G12	113.23	ACSL4_3	55.7	IMR90p2
80.5	G12	84.43	ACSL4_3	55.7	IMR90p2
81.0	G12	57.52	ACSL4_3	55.7	IMR90p2
81.5	G12	32.42	ACSL4_3	55.7	IMR90p2
82.0	G12	12.86	ACSL4_3	55.7	IMR90p2
82.5	G12	5.36	ACSL4_3	55.7	IMR90p2
83.0	G12	5.26	ACSL4_3	55.7	IMR90p2
83.5	G12	4.6	ACSL4_3	55.7	IMR90p2
84.0	G12	3.96	ACSL4_3	55.7	IMR90p2
84.5	G12	3.95	ACSL4_3	55.7	IMR90p2
85.0	G12	3.81	ACSL4_3	55.7	IMR90p2
85.5	G12	3.55	ACSL4_3	55.7	IMR90p2
86.0	G12	4.02	ACSL4_3	55.7	IMR90p2
86.5	G12	4.1	ACSL4_3	55.7	IMR90p2
87.0	G12	3.45	ACSL4_3	55.7	IMR90p2
87.5	G12	3.28	ACSL4_3	55.7	IMR90p2
88.0	G12	3.26	ACSL4_3	55.7	IMR90p2
88.5	G12	2.62	ACSL4_3	55.7	IMR90p2
89.0	G12	2.37	ACSL4_3	55.7	IMR90p2
89.5	G12	2.59	ACSL4_3	55.7	IMR90p2
90.0	G12	2.88	ACSL4_3	55.7	IMR90p2
90.5	G12	3.27	ACSL4_3	55.7	IMR90p2
91.0	G12	3.68	ACSL4_3	55.7	IMR90p2
91.5	G12	4.13	ACSL4_3	55.7	IMR90p2
92.0	G12	4.55	ACSL4_3	55.7	IMR90p2
92.5	G12	4.4	ACSL4_3	55.7	IMR90p2
93.0	G12	4.0	ACSL4_3	55.7	IMR90p2
93.5	G12	4.05	ACSL4_3	55.7	IMR90p2
94.0	G12	3.8	ACSL4_3	55.7	IMR90p2
94.5	G12	4.37	ACSL4_3	55.7	IMR90p2
95.0	G12	2.3	ACSL4_3	55.7	IMR90p2
55.0	H12	-12.58	ACSL4_3	55.0	IMR90p2
55.5	H12	-27.25	ACSL4_3	55.0	IMR90p2
56.0	H12	-25.15	ACSL4_3	55.0	IMR90p2
56.5	H12	-25.15	ACSL4_3	55.0	IMR90p2
57.0	H12	-25.15	ACSL4_3	55.0	IMR90p2
57.5	H12	-25.51	ACSL4_3	55.0	IMR90p2
58.0	H12	-23.37	ACSL4_3	55.0	IMR90p2
58.5	H12	-18.56	ACSL4_3	55.0	IMR90p2
59.0	H12	-14.41	ACSL4_3	55.0	IMR90p2
59.5	H12	-9.97	ACSL4_3	55.0	IMR90p2
60.0	H12	-4.8	ACSL4_3	55.0	IMR90p2
60.5	H12	-0.31	ACSL4_3	55.0	IMR90p2
61.0	H12	3.46	ACSL4_3	55.0	IMR90p2
61.5	H12	7.26	ACSL4_3	55.0	IMR90p2
62.0	H12	10.35	ACSL4_3	55.0	IMR90p2
62.5	H12	13.22	ACSL4_3	55.0	IMR90p2
63.0	H12	16.78	ACSL4_3	55.0	IMR90p2
63.5	H12	20.26	ACSL4_3	55.0	IMR90p2
64.0	H12	23.54	ACSL4_3	55.0	IMR90p2
64.5	H12	27.01	ACSL4_3	55.0	IMR90p2
65.0	H12	30.18	ACSL4_3	55.0	IMR90p2
65.5	H12	32.36	ACSL4_3	55.0	IMR90p2
66.0	H12	34.21	ACSL4_3	55.0	IMR90p2
66.5	H12	35.77	ACSL4_3	55.0	IMR90p2
67.0	H12	36.35	ACSL4_3	55.0	IMR90p2
67.5	H12	36.2	ACSL4_3	55.0	IMR90p2
68.0	H12	35.99	ACSL4_3	55.0	IMR90p2
68.5	H12	35.46	ACSL4_3	55.0	IMR90p2
69.0	H12	34.78	ACSL4_3	55.0	IMR90p2
69.5	H12	34.61	ACSL4_3	55.0	IMR90p2
70.0	H12	34.79	ACSL4_3	55.0	IMR90p2
70.5	H12	35.18	ACSL4_3	55.0	IMR90p2
71.0	H12	35.45	ACSL4_3	55.0	IMR90p2
71.5	H12	35.27	ACSL4_3	55.0	IMR90p2
72.0	H12	34.84	ACSL4_3	55.0	IMR90p2
72.5	H12	34.47	ACSL4_3	55.0	IMR90p2
73.0	H12	33.5	ACSL4_3	55.0	IMR90p2
73.5	H12	32.88	ACSL4_3	55.0	IMR90p2
74.0	H12	33.14	ACSL4_3	55.0	IMR90p2
74.5	H12	33.26	ACSL4_3	55.0	IMR90p2
75.0	H12	32.76	ACSL4_3	55.0	IMR90p2
75.5	H12	32.71	ACSL4_3	55.0	IMR90p2
76.0	H12	32.87	ACSL4_3	55.0	IMR90p2
76.5	H12	33.19	ACSL4_3	55.0	IMR90p2
77.0	H12	37.41	ACSL4_3	55.0	IMR90p2
77.5	H12	51.75	ACSL4_3	55.0	IMR90p2
78.0	H12	72.06	ACSL4_3	55.0	IMR90p2
78.5	H12	90.41	ACSL4_3	55.0	IMR90p2
79.0	H12	106.32	ACSL4_3	55.0	IMR90p2
79.5	H12	114.24	ACSL4_3	55.0	IMR90p2
80.0	H12	102.23	ACSL4_3	55.0	IMR90p2
80.5	H12	77.11	ACSL4_3	55.0	IMR90p2
81.0	H12	53.33	ACSL4_3	55.0	IMR90p2
81.5	H12	31.2	ACSL4_3	55.0	IMR90p2
82.0	H12	13.15	ACSL4_3	55.0	IMR90p2
82.5	H12	5.26	ACSL4_3	55.0	IMR90p2
83.0	H12	4.35	ACSL4_3	55.0	IMR90p2
83.5	H12	3.75	ACSL4_3	55.0	IMR90p2
84.0	H12	3.36	ACSL4_3	55.0	IMR90p2
84.5	H12	3.1	ACSL4_3	55.0	IMR90p2
85.0	H12	2.89	ACSL4_3	55.0	IMR90p2
85.5	H12	2.66	ACSL4_3	55.0	IMR90p2
86.0	H12	2.19	ACSL4_3	55.0	IMR90p2
86.5	H12	1.92	ACSL4_3	55.0	IMR90p2
87.0	H12	1.98	ACSL4_3	55.0	IMR90p2
87.5	H12	2.07	ACSL4_3	55.0	IMR90p2
88.0	H12	2.47	ACSL4_3	55.0	IMR90p2
88.5	H12	2.77	ACSL4_3	55.0	IMR90p2
89.0	H12	2.8	ACSL4_3	55.0	IMR90p2
89.5	H12	2.78	ACSL4_3	55.0	IMR90p2
90.0	H12	2.42	ACSL4_3	55.0	IMR90p2
90.5	H12	1.83	ACSL4_3	55.0	IMR90p2
91.0	H12	1.71	ACSL4_3	55.0	IMR90p2
91.5	H12	1.4	ACSL4_3	55.0	IMR90p2
92.0	H12	0.83	ACSL4_3	55.0	IMR90p2
92.5	H12	0.81	ACSL4_3	55.0	IMR90p2
93.0	H12	0.97	ACSL4_3	55.0	IMR90p2
93.5	H12	0.83	ACSL4_3	55.0	IMR90p2
94.0	H12	0.9	ACSL4_3	55.0	IMR90p2
94.5	H12	1.09	ACSL4_3	55.0	IMR90p2
95.0	H12	0.43	ACSL4_3	55.0	IMR90p2
55.0	A12	0.266262096546029	ACSL4_3	65.0	IMR90p8
55.5	A12	0.576901209182665	ACSL4_3	65.0	IMR90p8
56.0	A12	0.532524193091717	ACSL4_3	65.0	IMR90p8
56.5	A12	0.532524193097288	ACSL4_3	65.0	IMR90p8
57.0	A12	0.532524193052723	ACSL4_3	65.0	IMR90p8
57.5	A12	0.42019387191533	ACSL4_3	65.0	IMR90p8
58.0	A12	1.20594316713266	ACSL4_3	65.0	IMR90p8
58.5	A12	1.99102346930101	ACSL4_3	65.0	IMR90p8
59.0	A12	1.95812386400087	ACSL4_3	65.0	IMR90p8
59.5	A12	1.78002733913718	ACSL4_3	65.0	IMR90p8
60.0	A12	1.19983438470501	ACSL4_3	65.0	IMR90p8
60.5	A12	-0.218284460913196	ACSL4_3	65.0	IMR90p8
61.0	A12	-0.220280691051471	ACSL4_3	65.0	IMR90p8
61.5	A12	1.07172329521563	ACSL4_3	65.0	IMR90p8
62.0	A12	2.50664763001953	ACSL4_3	65.0	IMR90p8
62.5	A12	5.28195578465954	ACSL4_3	65.0	IMR90p8
63.0	A12	8.62113016856347	ACSL4_3	65.0	IMR90p8
63.5	A12	12.6538686236532	ACSL4_3	65.0	IMR90p8
64.0	A12	18.2436214010244	ACSL4_3	65.0	IMR90p8
64.5	A12	25.6337376176116	ACSL4_3	65.0	IMR90p8
65.0	A12	34.6142148974923	ACSL4_3	65.0	IMR90p8
65.5	A12	45.2308801746783	ACSL4_3	65.0	IMR90p8
66.0	A12	55.2528154012909	ACSL4_3	65.0	IMR90p8
66.5	A12	63.5206606740435	ACSL4_3	65.0	IMR90p8
67.0	A12	70.5183099490922	ACSL4_3	65.0	IMR90p8
67.5	A12	75.8382892964014	ACSL4_3	65.0	IMR90p8
68.0	A12	79.1322303432374	ACSL4_3	65.0	IMR90p8
68.5	A12	81.1655995117504	ACSL4_3	65.0	IMR90p8
69.0	A12	82.6622521414469	ACSL4_3	65.0	IMR90p8
69.5	A12	83.2757476818962	ACSL4_3	65.0	IMR90p8
70.0	A12	83.244984570732	ACSL4_3	65.0	IMR90p8
70.5	A12	83.5687812627119	ACSL4_3	65.0	IMR90p8
71.0	A12	83.8394896589057	ACSL4_3	65.0	IMR90p8
71.5	A12	83.6857067564516	ACSL4_3	65.0	IMR90p8
72.0	A12	83.6789207707722	ACSL4_3	65.0	IMR90p8
72.5	A12	83.4455648133762	ACSL4_3	65.0	IMR90p8
73.0	A12	82.8054631441818	ACSL4_3	65.0	IMR90p8
73.5	A12	82.8260627959717	ACSL4_3	65.0	IMR90p8
74.0	A12	83.5279086833505	ACSL4_3	65.0	IMR90p8
74.5	A12	84.3774743009798	ACSL4_3	65.0	IMR90p8
75.0	A12	85.6020470619275	ACSL4_3	65.0	IMR90p8
75.5	A12	87.0870603947461	ACSL4_3	65.0	IMR90p8
76.0	A12	89.255730646476	ACSL4_3	65.0	IMR90p8
76.5	A12	94.3338638975985	ACSL4_3	65.0	IMR90p8
77.0	A12	112.77462950093	ACSL4_3	65.0	IMR90p8
77.5	A12	159.176577673048	ACSL4_3	65.0	IMR90p8
78.0	A12	221.885698153866	ACSL4_3	65.0	IMR90p8
78.5	A12	280.406093550159	ACSL4_3	65.0	IMR90p8
79.0	A12	329.296714068878	ACSL4_3	65.0	IMR90p8
79.5	A12	348.190668128089	ACSL4_3	65.0	IMR90p8
80.0	A12	306.974039430236	ACSL4_3	65.0	IMR90p8
80.5	A12	228.42966058528	ACSL4_3	65.0	IMR90p8
81.0	A12	152.165420785668	ACSL4_3	65.0	IMR90p8
81.5	A12	82.0825710202539	ACSL4_3	65.0	IMR90p8
82.0	A12	27.7735948587879	ACSL4_3	65.0	IMR90p8
82.5	A12	5.86084295616621	ACSL4_3	65.0	IMR90p8
83.0	A12	4.60771400355708	ACSL4_3	65.0	IMR90p8
83.5	A12	3.90086410803895	ACSL4_3	65.0	IMR90p8
84.0	A12	3.64992006809371	ACSL4_3	65.0	IMR90p8
84.5	A12	3.94219452163554	ACSL4_3	65.0	IMR90p8
85.0	A12	3.63591138104363	ACSL4_3	65.0	IMR90p8
85.5	A12	3.48842667404728	ACSL4_3	65.0	IMR90p8
86.0	A12	3.69787999573492	ACSL4_3	65.0	IMR90p8
86.5	A12	3.47286043051287	ACSL4_3	65.0	IMR90p8
87.0	A12	3.13072219672944	ACSL4_3	65.0	IMR90p8
87.5	A12	3.00452720759569	ACSL4_3	65.0	IMR90p8
88.0	A12	2.73901725897662	ACSL4_3	65.0	IMR90p8
88.5	A12	2.44839275834113	ACSL4_3	65.0	IMR90p8
89.0	A12	2.67095419346595	ACSL4_3	65.0	IMR90p8
89.5	A12	2.81937002122942	ACSL4_3	65.0	IMR90p8
90.0	A12	2.63942886896359	ACSL4_3	65.0	IMR90p8
90.5	A12	2.96086963993952	ACSL4_3	65.0	IMR90p8
91.0	A12	3.06756428711464	ACSL4_3	65.0	IMR90p8
91.5	A12	2.55801260827189	ACSL4_3	65.0	IMR90p8
92.0	A12	2.76043838105892	ACSL4_3	65.0	IMR90p8
92.5	A12	3.56636392329949	ACSL4_3	65.0	IMR90p8
93.0	A12	3.47175815392313	ACSL4_3	65.0	IMR90p8
93.5	A12	4.17982103190559	ACSL4_3	65.0	IMR90p8
94.0	A12	4.97354407095003	ACSL4_3	65.0	IMR90p8
94.5	A12	6.81371896229206	ACSL4_3	65.0	IMR90p8
95.0	A12	3.83298290543956	ACSL4_3	65.0	IMR90p8
55.0	B12	-3.41243995421462	ACSL4_3	64.5	IMR90p8
55.5	B12	-7.39361990079794	ACSL4_3	64.5	IMR90p8
56.0	B12	-6.8248799084289	ACSL4_3	64.5	IMR90p8
56.5	B12	-6.82487990843106	ACSL4_3	64.5	IMR90p8
57.0	B12	-6.82487990841378	ACSL4_3	64.5	IMR90p8
57.5	B12	-6.85624718333838	ACSL4_3	64.5	IMR90p8
58.0	B12	-6.69289451005091	ACSL4_3	64.5	IMR90p8
58.5	B12	-6.08963297054868	ACSL4_3	64.5	IMR90p8
59.0	B12	-5.65614505161921	ACSL4_3	64.5	IMR90p8
59.5	B12	-5.80076726085554	ACSL4_3	64.5	IMR90p8
60.0	B12	-4.90936232773356	ACSL4_3	64.5	IMR90p8
60.5	B12	-3.66470666845271	ACSL4_3	64.5	IMR90p8
61.0	B12	-2.49441398946817	ACSL4_3	64.5	IMR90p8
61.5	B12	0.22964864651874	ACSL4_3	64.5	IMR90p8
62.0	B12	4.7779909091272	ACSL4_3	64.5	IMR90p8
62.5	B12	10.2227635026599	ACSL4_3	64.5	IMR90p8
63.0	B12	17.2144473213003	ACSL4_3	64.5	IMR90p8
63.5	B12	26.1512892424395	ACSL4_3	64.5	IMR90p8
64.0	B12	35.2194974886313	ACSL4_3	64.5	IMR90p8
64.5	B12	43.0344916852903	ACSL4_3	64.5	IMR90p8
65.0	B12	50.5934180897607	ACSL4_3	64.5	IMR90p8
65.5	B12	57.937934589172	ACSL4_3	64.5	IMR90p8
66.0	B12	62.8176395262645	ACSL4_3	64.5	IMR90p8
66.5	B12	66.476506566313	ACSL4_3	64.5	IMR90p8
67.0	B12	70.7287136251265	ACSL4_3	64.5	IMR90p8
67.5	B12	74.0062276794904	ACSL4_3	64.5	IMR90p8
68.0	B12	75.6183847513009	ACSL4_3	64.5	IMR90p8
68.5	B12	78.0168267207214	ACSL4_3	64.5	IMR90p8
69.0	B12	80.309849346988	ACSL4_3	64.5	IMR90p8
69.5	B12	81.2268896752322	ACSL4_3	64.5	IMR90p8
70.0	B12	81.9520968717823	ACSL4_3	64.5	IMR90p8
70.5	B12	82.6191388493266	ACSL4_3	64.5	IMR90p8
71.0	B12	82.3458339923379	ACSL4_3	64.5	IMR90p8
71.5	B12	82.1372371907476	ACSL4_3	64.5	IMR90p8
72.0	B12	82.2208234243591	ACSL4_3	64.5	IMR90p8
72.5	B12	81.9727994244791	ACSL4_3	64.5	IMR90p8
73.0	B12	82.1175579242763	ACSL4_3	64.5	IMR90p8
73.5	B12	82.5229767588536	ACSL4_3	64.5	IMR90p8
74.0	B12	82.4395740714504	ACSL4_3	64.5	IMR90p8
74.5	B12	82.383296110641	ACSL4_3	64.5	IMR90p8
75.0	B12	82.9526754966161	ACSL4_3	64.5	IMR90p8
75.5	B12	83.9310082438373	ACSL4_3	64.5	IMR90p8
76.0	B12	86.1889924697688	ACSL4_3	64.5	IMR90p8
76.5	B12	92.488394446522	ACSL4_3	64.5	IMR90p8
77.0	B12	114.244368884571	ACSL4_3	64.5	IMR90p8
77.5	B12	163.889954767974	ACSL4_3	64.5	IMR90p8
78.0	B12	227.317132420507	ACSL4_3	64.5	IMR90p8
78.5	B12	285.403354766341	ACSL4_3	64.5	IMR90p8
79.0	B12	332.262591599311	ACSL4_3	64.5	IMR90p8
79.5	B12	345.149804821725	ACSL4_3	64.5	IMR90p8
80.0	B12	297.979942842331	ACSL4_3	64.5	IMR90p8
80.5	B12	218.02084497378	ACSL4_3	64.5	IMR90p8
81.0	B12	141.948050856971	ACSL4_3	64.5	IMR90p8
81.5	B12	73.3939720701703	ACSL4_3	64.5	IMR90p8
82.0	B12	22.9617280321265	ACSL4_3	64.5	IMR90p8
82.5	B12	4.18061274964316	ACSL4_3	64.5	IMR90p8
83.0	B12	3.65763672563673	ACSL4_3	64.5	IMR90p8
83.5	B12	2.95021706314526	ACSL4_3	64.5	IMR90p8
84.0	B12	2.52621391302722	ACSL4_3	64.5	IMR90p8
84.5	B12	2.704400155234	ACSL4_3	64.5	IMR90p8
85.0	B12	2.85528777400822	ACSL4_3	64.5	IMR90p8
85.5	B12	3.14867911906657	ACSL4_3	64.5	IMR90p8
86.0	B12	3.87286340943973	ACSL4_3	64.5	IMR90p8
86.5	B12	3.98183745772479	ACSL4_3	64.5	IMR90p8
87.0	B12	3.38507097374867	ACSL4_3	64.5	IMR90p8
87.5	B12	3.11938312768916	ACSL4_3	64.5	IMR90p8
88.0	B12	2.60279111213885	ACSL4_3	64.5	IMR90p8
88.5	B12	1.79016113944527	ACSL4_3	64.5	IMR90p8
89.0	B12	1.41065260363666	ACSL4_3	64.5	IMR90p8
89.5	B12	1.60126090723355	ACSL4_3	64.5	IMR90p8
90.0	B12	1.55618005421343	ACSL4_3	64.5	IMR90p8
90.5	B12	1.85617502771009	ACSL4_3	64.5	IMR90p8
91.0	B12	2.55077456841804	ACSL4_3	64.5	IMR90p8
91.5	B12	2.86019828990851	ACSL4_3	64.5	IMR90p8
92.0	B12	2.5225934741041	ACSL4_3	64.5	IMR90p8
92.5	B12	2.14350735295642	ACSL4_3	64.5	IMR90p8
93.0	B12	1.65593098135173	ACSL4_3	64.5	IMR90p8
93.5	B12	1.02373953786747	ACSL4_3	64.5	IMR90p8
94.0	B12	0.719151002900446	ACSL4_3	64.5	IMR90p8
94.5	B12	1.00073678098107	ACSL4_3	64.5	IMR90p8
95.0	B12	0.697207168704438	ACSL4_3	64.5	IMR90p8
55.0	C12	0.835943758910162	ACSL4_3	63.3	IMR90p8
55.5	C12	1.81121147763895	ACSL4_3	63.3	IMR90p8
56.0	C12	1.67188751782146	ACSL4_3	63.3	IMR90p8
56.5	C12	1.67188751782874	ACSL4_3	63.3	IMR90p8
57.0	C12	1.67188751776939	ACSL4_3	63.3	IMR90p8
57.5	C12	1.74313730436734	ACSL4_3	63.3	IMR90p8
58.0	C12	1.20079086718397	ACSL4_3	63.3	IMR90p8
58.5	C12	0.771235075769141	ACSL4_3	63.3	IMR90p8
59.0	C12	2.9400518125957	ACSL4_3	63.3	IMR90p8
59.5	C12	3.43398738874555	ACSL4_3	63.3	IMR90p8
60.0	C12	2.90796374838271	ACSL4_3	63.3	IMR90p8
60.5	C12	5.38294053689049	ACSL4_3	63.3	IMR90p8
61.0	C12	8.02919383228118	ACSL4_3	63.3	IMR90p8
61.5	C12	8.80887473440362	ACSL4_3	63.3	IMR90p8
62.0	C12	10.9007835547147	ACSL4_3	63.3	IMR90p8
62.5	C12	13.8135240095531	ACSL4_3	63.3	IMR90p8
63.0	C12	15.6395169264089	ACSL4_3	63.3	IMR90p8
63.5	C12	17.839289104256	ACSL4_3	63.3	IMR90p8
64.0	C12	20.7205873640086	ACSL4_3	63.3	IMR90p8
64.5	C12	23.1294882619727	ACSL4_3	63.3	IMR90p8
65.0	C12	26.1163225672635	ACSL4_3	63.3	IMR90p8
65.5	C12	31.1172943533104	ACSL4_3	63.3	IMR90p8
66.0	C12	36.7619942164516	ACSL4_3	63.3	IMR90p8
66.5	C12	43.3684348671138	ACSL4_3	63.3	IMR90p8
67.0	C12	51.5658921300163	ACSL4_3	63.3	IMR90p8
67.5	C12	59.6394966468139	ACSL4_3	63.3	IMR90p8
68.0	C12	66.0213767899805	ACSL4_3	63.3	IMR90p8
68.5	C12	72.2889542578293	ACSL4_3	63.3	IMR90p8
69.0	C12	77.5264895680442	ACSL4_3	63.3	IMR90p8
69.5	C12	80.8894640587791	ACSL4_3	63.3	IMR90p8
70.0	C12	83.5999923595529	ACSL4_3	63.3	IMR90p8
70.5	C12	85.5707413322809	ACSL4_3	63.3	IMR90p8
71.0	C12	85.8691039159828	ACSL4_3	63.3	IMR90p8
71.5	C12	86.0589189093783	ACSL4_3	63.3	IMR90p8
72.0	C12	85.8894704222469	ACSL4_3	63.3	IMR90p8
72.5	C12	84.7493227130472	ACSL4_3	63.3	IMR90p8
73.0	C12	83.7643473037828	ACSL4_3	63.3	IMR90p8
73.5	C12	82.9302599080028	ACSL4_3	63.3	IMR90p8
74.0	C12	81.4070590959786	ACSL4_3	63.3	IMR90p8
74.5	C12	80.3062491414694	ACSL4_3	63.3	IMR90p8
75.0	C12	80.0571492561589	ACSL4_3	63.3	IMR90p8
75.5	C12	79.9767262778678	ACSL4_3	63.3	IMR90p8
76.0	C12	81.6382944657058	ACSL4_3	63.3	IMR90p8
76.5	C12	86.8565355963342	ACSL4_3	63.3	IMR90p8
77.0	C12	103.916803028287	ACSL4_3	63.3	IMR90p8
77.5	C12	146.631807021188	ACSL4_3	63.3	IMR90p8
78.0	C12	205.175154790179	ACSL4_3	63.3	IMR90p8
78.5	C12	259.307967629117	ACSL4_3	63.3	IMR90p8
79.0	C12	303.971635616498	ACSL4_3	63.3	IMR90p8
79.5	C12	321.382224513151	ACSL4_3	63.3	IMR90p8
80.0	C12	283.563482892602	ACSL4_3	63.3	IMR90p8
80.5	C12	210.775999174917	ACSL4_3	63.3	IMR90p8
81.0	C12	139.756767720707	ACSL4_3	63.3	IMR90p8
81.5	C12	75.3159021633883	ACSL4_3	63.3	IMR90p8
82.0	C12	26.2590687371753	ACSL4_3	63.3	IMR90p8
82.5	C12	6.2654052800043	ACSL4_3	63.3	IMR90p8
83.0	C12	4.7183391947965	ACSL4_3	63.3	IMR90p8
83.5	C12	4.72841261318263	ACSL4_3	63.3	IMR90p8
84.0	C12	4.43579731899979	ACSL4_3	63.3	IMR90p8
84.5	C12	3.60846269079269	ACSL4_3	63.3	IMR90p8
85.0	C12	2.86039383576417	ACSL4_3	63.3	IMR90p8
85.5	C12	2.64386250288339	ACSL4_3	63.3	IMR90p8
86.0	C12	1.7862233162391	ACSL4_3	63.3	IMR90p8
86.5	C12	0.880141450581846	ACSL4_3	63.3	IMR90p8
87.0	C12	0.585755604600934	ACSL4_3	63.3	IMR90p8
87.5	C12	0.597627672273063	ACSL4_3	63.3	IMR90p8
88.0	C12	0.88364548688844	ACSL4_3	63.3	IMR90p8
88.5	C12	1.59865302542988	ACSL4_3	63.3	IMR90p8
89.0	C12	1.87453597608976	ACSL4_3	63.3	IMR90p8
89.5	C12	1.53436188815272	ACSL4_3	63.3	IMR90p8
90.0	C12	1.55044294143494	ACSL4_3	63.3	IMR90p8
90.5	C12	1.57082484182018	ACSL4_3	63.3	IMR90p8
91.0	C12	1.36424970878596	ACSL4_3	63.3	IMR90p8
91.5	C12	2.2629809879511	ACSL4_3	63.3	IMR90p8
92.0	C12	3.68635258918465	ACSL4_3	63.3	IMR90p8
92.5	C12	3.83301378497993	ACSL4_3	63.3	IMR90p8
93.0	C12	3.87066271528397	ACSL4_3	63.3	IMR90p8
93.5	C12	3.46544466723191	ACSL4_3	63.3	IMR90p8
94.0	C12	2.67905574687939	ACSL4_3	63.3	IMR90p8
94.5	C12	0.878669372481454	ACSL4_3	63.3	IMR90p8
95.0	C12	-0.350278113876811	ACSL4_3	63.3	IMR90p8
55.0	D12	-11.7128633674816	ACSL4_3	61.4	IMR90p8
55.5	D12	-25.3778706295432	ACSL4_3	61.4	IMR90p8
56.0	D12	-23.425726734962	ACSL4_3	61.4	IMR90p8
56.5	D12	-23.4257267349598	ACSL4_3	61.4	IMR90p8
57.0	D12	-23.4257267349791	ACSL4_3	61.4	IMR90p8
57.5	D12	-23.5415175747581	ACSL4_3	61.4	IMR90p8
58.0	D12	-22.914123628353	ACSL4_3	61.4	IMR90p8
58.5	D12	-20.9370504213553	ACSL4_3	61.4	IMR90p8
59.0	D12	-19.1521160235277	ACSL4_3	61.4	IMR90p8
59.5	D12	-17.4696627259341	ACSL4_3	61.4	IMR90p8
60.0	D12	-14.6450645453767	ACSL4_3	61.4	IMR90p8
60.5	D12	-11.3619151910211	ACSL4_3	61.4	IMR90p8
61.0	D12	-8.14770242824466	ACSL4_3	61.4	IMR90p8
61.5	D12	-4.12288743809791	ACSL4_3	61.4	IMR90p8
62.0	D12	0.744850283478627	ACSL4_3	61.4	IMR90p8
62.5	D12	6.45622901843171	ACSL4_3	61.4	IMR90p8
63.0	D12	12.7716859178482	ACSL4_3	61.4	IMR90p8
63.5	D12	19.8467262461147	ACSL4_3	61.4	IMR90p8
64.0	D12	27.8091330181693	ACSL4_3	61.4	IMR90p8
64.5	D12	35.0450358040408	ACSL4_3	61.4	IMR90p8
65.0	D12	41.5554212311102	ACSL4_3	61.4	IMR90p8
65.5	D12	48.5071670963773	ACSL4_3	61.4	IMR90p8
66.0	D12	54.7285914896639	ACSL4_3	61.4	IMR90p8
66.5	D12	58.5645242829353	ACSL4_3	61.4	IMR90p8
67.0	D12	62.2470857025992	ACSL4_3	61.4	IMR90p8
67.5	D12	66.4366570055303	ACSL4_3	61.4	IMR90p8
68.0	D12	69.3169494687035	ACSL4_3	61.4	IMR90p8
68.5	D12	71.3413217077938	ACSL4_3	61.4	IMR90p8
69.0	D12	74.155866236313	ACSL4_3	61.4	IMR90p8
69.5	D12	77.0015421532778	ACSL4_3	61.4	IMR90p8
70.0	D12	78.3026349009047	ACSL4_3	61.4	IMR90p8
70.5	D12	78.4759506277608	ACSL4_3	61.4	IMR90p8
71.0	D12	78.3494065136667	ACSL4_3	61.4	IMR90p8
71.5	D12	78.1877524491039	ACSL4_3	61.4	IMR90p8
72.0	D12	77.0656139422654	ACSL4_3	61.4	IMR90p8
72.5	D12	75.975447633225	ACSL4_3	61.4	IMR90p8
73.0	D12	75.8703365938827	ACSL4_3	61.4	IMR90p8
73.5	D12	76.0659341441076	ACSL4_3	61.4	IMR90p8
74.0	D12	75.744278132927	ACSL4_3	61.4	IMR90p8
74.5	D12	75.2379480552662	ACSL4_3	61.4	IMR90p8
75.0	D12	74.990055774146	ACSL4_3	61.4	IMR90p8
75.5	D12	75.3395508429364	ACSL4_3	61.4	IMR90p8
76.0	D12	76.6040160014744	ACSL4_3	61.4	IMR90p8
76.5	D12	80.066657213803	ACSL4_3	61.4	IMR90p8
77.0	D12	94.4605001181531	ACSL4_3	61.4	IMR90p8
77.5	D12	133.51854932654	ACSL4_3	61.4	IMR90p8
78.0	D12	188.529469820049	ACSL4_3	61.4	IMR90p8
78.5	D12	240.63146458516	ACSL4_3	61.4	IMR90p8
79.0	D12	285.183779770948	ACSL4_3	61.4	IMR90p8
79.5	D12	306.562373127094	ACSL4_3	61.4	IMR90p8
80.0	D12	275.344196172209	ACSL4_3	61.4	IMR90p8
80.5	D12	207.028243899586	ACSL4_3	61.4	IMR90p8
81.0	D12	138.732668550722	ACSL4_3	61.4	IMR90p8
81.5	D12	76.5848278566034	ACSL4_3	61.4	IMR90p8
82.0	D12	26.8291246062568	ACSL4_3	61.4	IMR90p8
82.5	D12	4.48592947777746	ACSL4_3	61.4	IMR90p8
83.0	D12	2.86631507140373	ACSL4_3	61.4	IMR90p8
83.5	D12	3.39615992878964	ACSL4_3	61.4	IMR90p8
84.0	D12	2.94995829720449	ACSL4_3	61.4	IMR90p8
84.5	D12	2.79726214851058	ACSL4_3	61.4	IMR90p8
85.0	D12	3.3458093151317	ACSL4_3	61.4	IMR90p8
85.5	D12	3.43381420673876	ACSL4_3	61.4	IMR90p8
86.0	D12	2.84300091918431	ACSL4_3	61.4	IMR90p8
86.5	D12	2.20736378835636	ACSL4_3	61.4	IMR90p8
87.0	D12	1.90137836071102	ACSL4_3	61.4	IMR90p8
87.5	D12	1.36412039124576	ACSL4_3	61.4	IMR90p8
88.0	D12	1.06568029120899	ACSL4_3	61.4	IMR90p8
88.5	D12	1.518513849187	ACSL4_3	61.4	IMR90p8
89.0	D12	2.07126026329973	ACSL4_3	61.4	IMR90p8
89.5	D12	1.91182353059827	ACSL4_3	61.4	IMR90p8
90.0	D12	1.86608739678655	ACSL4_3	61.4	IMR90p8
90.5	D12	1.80328485682031	ACSL4_3	61.4	IMR90p8
91.0	D12	1.16723833253513	ACSL4_3	61.4	IMR90p8
91.5	D12	1.06693931945182	ACSL4_3	61.4	IMR90p8
92.0	D12	1.93640121133575	ACSL4_3	61.4	IMR90p8
92.5	D12	2.79886664550583	ACSL4_3	61.4	IMR90p8
93.0	D12	3.34356685403321	ACSL4_3	61.4	IMR90p8
93.5	D12	4.20320151718607	ACSL4_3	61.4	IMR90p8
94.0	D12	4.73568640495245	ACSL4_3	61.4	IMR90p8
94.5	D12	5.19765607040011	ACSL4_3	61.4	IMR90p8
95.0	D12	2.37339151488726	ACSL4_3	61.4	IMR90p8
55.0	E12	-19.3460922407307	ACSL4_3	59.0	IMR90p8
55.5	E12	-41.9165331882505	ACSL4_3	59.0	IMR90p8
56.0	E12	-38.6921844814619	ACSL4_3	59.0	IMR90p8
56.5	E12	-38.6921844814669	ACSL4_3	59.0	IMR90p8
57.0	E12	-38.692184481431	ACSL4_3	59.0	IMR90p8
57.5	E12	-38.8507646775136	ACSL4_3	59.0	IMR90p8
58.0	E12	-37.8230090717828	ACSL4_3	59.0	IMR90p8
58.5	E12	-36.3401061615808	ACSL4_3	59.0	IMR90p8
59.0	E12	-34.8507244084202	ACSL4_3	59.0	IMR90p8
59.5	E12	-31.2457623118113	ACSL4_3	59.0	IMR90p8
60.0	E12	-27.9007749139754	ACSL4_3	59.0	IMR90p8
60.5	E12	-25.3967838519343	ACSL4_3	59.0	IMR90p8
61.0	E12	-21.1426745346088	ACSL4_3	59.0	IMR90p8
61.5	E12	-15.8819191337343	ACSL4_3	59.0	IMR90p8
62.0	E12	-10.9665567293116	ACSL4_3	59.0	IMR90p8
62.5	E12	-4.80639172204837	ACSL4_3	59.0	IMR90p8
63.0	E12	2.59077906712423	ACSL4_3	59.0	IMR90p8
63.5	E12	10.6942518853667	ACSL4_3	59.0	IMR90p8
64.0	E12	19.7272820421135	ACSL4_3	59.0	IMR90p8
64.5	E12	29.2206586017593	ACSL4_3	59.0	IMR90p8
65.0	E12	37.6968414141123	ACSL4_3	59.0	IMR90p8
65.5	E12	45.2623091701953	ACSL4_3	59.0	IMR90p8
66.0	E12	51.6069315660044	ACSL4_3	59.0	IMR90p8
66.5	E12	55.7300469137814	ACSL4_3	59.0	IMR90p8
67.0	E12	58.6000241621773	ACSL4_3	59.0	IMR90p8
67.5	E12	60.8274634444974	ACSL4_3	59.0	IMR90p8
68.0	E12	62.3784648703189	ACSL4_3	59.0	IMR90p8
68.5	E12	62.7356142222857	ACSL4_3	59.0	IMR90p8
69.0	E12	62.8119164437156	ACSL4_3	59.0	IMR90p8
69.5	E12	62.1792899194016	ACSL4_3	59.0	IMR90p8
70.0	E12	61.4781695077889	ACSL4_3	59.0	IMR90p8
70.5	E12	61.4703088827473	ACSL4_3	59.0	IMR90p8
71.0	E12	61.7988000719904	ACSL4_3	59.0	IMR90p8
71.5	E12	62.2644606555102	ACSL4_3	59.0	IMR90p8
72.0	E12	62.8838806508825	ACSL4_3	59.0	IMR90p8
72.5	E12	63.004470784473	ACSL4_3	59.0	IMR90p8
73.0	E12	62.1545547730295	ACSL4_3	59.0	IMR90p8
73.5	E12	61.3227292242329	ACSL4_3	59.0	IMR90p8
74.0	E12	61.0370484205287	ACSL4_3	59.0	IMR90p8
74.5	E12	61.7037804819339	ACSL4_3	59.0	IMR90p8
75.0	E12	62.4459127865201	ACSL4_3	59.0	IMR90p8
75.5	E12	63.3809181473318	ACSL4_3	59.0	IMR90p8
76.0	E12	65.4478110929077	ACSL4_3	59.0	IMR90p8
76.5	E12	68.3605873475692	ACSL4_3	59.0	IMR90p8
77.0	E12	77.1888427086176	ACSL4_3	59.0	IMR90p8
77.5	E12	106.12878503837	ACSL4_3	59.0	IMR90p8
78.0	E12	148.534842651446	ACSL4_3	59.0	IMR90p8
78.5	E12	187.776023358309	ACSL4_3	59.0	IMR90p8
79.0	E12	221.87613709019	ACSL4_3	59.0	IMR90p8
79.5	E12	239.750922973805	ACSL4_3	59.0	IMR90p8
80.0	E12	216.262344557192	ACSL4_3	59.0	IMR90p8
80.5	E12	163.26242608174	ACSL4_3	59.0	IMR90p8
81.0	E12	110.752706622092	ACSL4_3	59.0	IMR90p8
81.5	E12	62.6869246526661	ACSL4_3	59.0	IMR90p8
82.0	E12	24.1546376606365	ACSL4_3	59.0	IMR90p8
82.5	E12	6.52674712687048	ACSL4_3	59.0	IMR90p8
83.0	E12	5.22988865857104	ACSL4_3	59.0	IMR90p8
83.5	E12	5.80760845774455	ACSL4_3	59.0	IMR90p8
84.0	E12	5.37543115295858	ACSL4_3	59.0	IMR90p8
84.5	E12	4.94684232565777	ACSL4_3	59.0	IMR90p8
85.0	E12	5.11088041259717	ACSL4_3	59.0	IMR90p8
85.5	E12	4.60462651353515	ACSL4_3	59.0	IMR90p8
86.0	E12	3.85086562424675	ACSL4_3	59.0	IMR90p8
86.5	E12	3.79448042015684	ACSL4_3	59.0	IMR90p8
87.0	E12	3.55231629274664	ACSL4_3	59.0	IMR90p8
87.5	E12	3.78070982998196	ACSL4_3	59.0	IMR90p8
88.0	E12	4.39808544904639	ACSL4_3	59.0	IMR90p8
88.5	E12	4.63448469666849	ACSL4_3	59.0	IMR90p8
89.0	E12	4.75053233135594	ACSL4_3	59.0	IMR90p8
89.5	E12	4.94350421172038	ACSL4_3	59.0	IMR90p8
90.0	E12	4.68571681017545	ACSL4_3	59.0	IMR90p8
90.5	E12	4.89686350254703	ACSL4_3	59.0	IMR90p8
91.0	E12	5.91803477583056	ACSL4_3	59.0	IMR90p8
91.5	E12	6.67263288984344	ACSL4_3	59.0	IMR90p8
92.0	E12	7.46416447269166	ACSL4_3	59.0	IMR90p8
92.5	E12	8.42849737486222	ACSL4_3	59.0	IMR90p8
93.0	E12	8.57134488414994	ACSL4_3	59.0	IMR90p8
93.5	E12	8.72999474285302	ACSL4_3	59.0	IMR90p8
94.0	E12	8.97120624872247	ACSL4_3	59.0	IMR90p8
94.5	E12	10.8832939138206	ACSL4_3	59.0	IMR90p8
95.0	E12	5.69415247721832	ACSL4_3	59.0	IMR90p8
55.0	F12	-17.4464761387814	ACSL4_3	57.0	IMR90p8
55.5	F12	-37.800698300694	ACSL4_3	57.0	IMR90p8
56.0	F12	-34.8929522775637	ACSL4_3	57.0	IMR90p8
56.5	F12	-34.8929522775647	ACSL4_3	57.0	IMR90p8
57.0	F12	-34.8929522775478	ACSL4_3	57.0	IMR90p8
57.5	F12	-35.1520418314858	ACSL4_3	57.0	IMR90p8
58.0	F12	-33.6503205898243	ACSL4_3	57.0	IMR90p8
58.5	F12	-29.9048333995572	ACSL4_3	57.0	IMR90p8
59.0	F12	-26.4924271369559	ACSL4_3	57.0	IMR90p8
59.5	F12	-23.4935036186147	ACSL4_3	57.0	IMR90p8
60.0	F12	-19.7087574204514	ACSL4_3	57.0	IMR90p8
60.5	F12	-15.4220684800509	ACSL4_3	57.0	IMR90p8
61.0	F12	-10.9973158275891	ACSL4_3	57.0	IMR90p8
61.5	F12	-5.53736208683222	ACSL4_3	57.0	IMR90p8
62.0	F12	0.261669840397872	ACSL4_3	57.0	IMR90p8
62.5	F12	5.6192921279918	ACSL4_3	57.0	IMR90p8
63.0	F12	11.3707501508218	ACSL4_3	57.0	IMR90p8
63.5	F12	17.6374630847453	ACSL4_3	57.0	IMR90p8
64.0	F12	23.5387505176888	ACSL4_3	57.0	IMR90p8
64.5	F12	29.5346375895714	ACSL4_3	57.0	IMR90p8
65.0	F12	35.7138077684209	ACSL4_3	57.0	IMR90p8
65.5	F12	40.7847826584481	ACSL4_3	57.0	IMR90p8
66.0	F12	44.8270502295269	ACSL4_3	57.0	IMR90p8
66.5	F12	47.6752457862918	ACSL4_3	57.0	IMR90p8
67.0	F12	49.5114117353551	ACSL4_3	57.0	IMR90p8
67.5	F12	50.9868784565379	ACSL4_3	57.0	IMR90p8
68.0	F12	51.7838068070679	ACSL4_3	57.0	IMR90p8
68.5	F12	51.4754064482088	ACSL4_3	57.0	IMR90p8
69.0	F12	51.3974308791665	ACSL4_3	57.0	IMR90p8
69.5	F12	51.3409996952367	ACSL4_3	57.0	IMR90p8
70.0	F12	50.2857178900821	ACSL4_3	57.0	IMR90p8
70.5	F12	49.9698953584634	ACSL4_3	57.0	IMR90p8
71.0	F12	50.6853599146965	ACSL4_3	57.0	IMR90p8
71.5	F12	50.8686850393563	ACSL4_3	57.0	IMR90p8
72.0	F12	50.4096955822341	ACSL4_3	57.0	IMR90p8
72.5	F12	50.4842107294767	ACSL4_3	57.0	IMR90p8
73.0	F12	50.0548851241897	ACSL4_3	57.0	IMR90p8
73.5	F12	48.9027632177126	ACSL4_3	57.0	IMR90p8
74.0	F12	48.2167689769815	ACSL4_3	57.0	IMR90p8
74.5	F12	48.2680012682029	ACSL4_3	57.0	IMR90p8
75.0	F12	48.3164012880529	ACSL4_3	57.0	IMR90p8
75.5	F12	48.5830267716728	ACSL4_3	57.0	IMR90p8
76.0	F12	49.62811490079	ACSL4_3	57.0	IMR90p8
76.5	F12	52.0726901997559	ACSL4_3	57.0	IMR90p8
77.0	F12	60.1079907390642	ACSL4_3	57.0	IMR90p8
77.5	F12	83.334925948576	ACSL4_3	57.0	IMR90p8
78.0	F12	116.563325474527	ACSL4_3	57.0	IMR90p8
78.5	F12	147.21112807738	ACSL4_3	57.0	IMR90p8
79.0	F12	173.194275249091	ACSL4_3	57.0	IMR90p8
79.5	F12	185.347588909938	ACSL4_3	57.0	IMR90p8
80.0	F12	164.947075945789	ACSL4_3	57.0	IMR90p8
80.5	F12	122.857986692322	ACSL4_3	57.0	IMR90p8
81.0	F12	82.4362144112546	ACSL4_3	57.0	IMR90p8
81.5	F12	45.3112760571884	ACSL4_3	57.0	IMR90p8
82.0	F12	16.4540905385891	ACSL4_3	57.0	IMR90p8
82.5	F12	5.03008795561118	ACSL4_3	57.0	IMR90p8
83.0	F12	4.8185918170152	ACSL4_3	57.0	IMR90p8
83.5	F12	4.89533945024726	ACSL4_3	57.0	IMR90p8
84.0	F12	4.85102623749424	ACSL4_3	57.0	IMR90p8
84.5	F12	4.42364171430313	ACSL4_3	57.0	IMR90p8
85.0	F12	3.53803164240486	ACSL4_3	57.0	IMR90p8
85.5	F12	3.18134411859364	ACSL4_3	57.0	IMR90p8
86.0	F12	3.22748723205314	ACSL4_3	57.0	IMR90p8
86.5	F12	2.79759124979518	ACSL4_3	57.0	IMR90p8
87.0	F12	2.17575156332356	ACSL4_3	57.0	IMR90p8
87.5	F12	2.22821624388803	ACSL4_3	57.0	IMR90p8
88.0	F12	2.19670453599542	ACSL4_3	57.0	IMR90p8
88.5	F12	1.39031700778668	ACSL4_3	57.0	IMR90p8
89.0	F12	1.54152922599934	ACSL4_3	57.0	IMR90p8
89.5	F12	2.05987193378604	ACSL4_3	57.0	IMR90p8
90.0	F12	1.96208197493394	ACSL4_3	57.0	IMR90p8
90.5	F12	1.86556960897627	ACSL4_3	57.0	IMR90p8
91.0	F12	2.2531870151775	ACSL4_3	57.0	IMR90p8
91.5	F12	2.2140859510759	ACSL4_3	57.0	IMR90p8
92.0	F12	2.13275498243752	ACSL4_3	57.0	IMR90p8
92.5	F12	2.12602541975343	ACSL4_3	57.0	IMR90p8
93.0	F12	2.24471590231036	ACSL4_3	57.0	IMR90p8
93.5	F12	2.39680204994738	ACSL4_3	57.0	IMR90p8
94.0	F12	2.10811490599605	ACSL4_3	57.0	IMR90p8
94.5	F12	2.17390909058309	ACSL4_3	57.0	IMR90p8
95.0	F12	0.923235885348333	ACSL4_3	57.0	IMR90p8
55.0	G12	-15.9211104666815	ACSL4_3	55.7	IMR90p8
55.5	G12	-34.4957393444769	ACSL4_3	55.7	IMR90p8
56.0	G12	-31.842220933364	ACSL4_3	55.7	IMR90p8
56.5	G12	-31.8422209333704	ACSL4_3	55.7	IMR90p8
57.0	G12	-31.8422209333212	ACSL4_3	55.7	IMR90p8
57.5	G12	-32.1141831291685	ACSL4_3	55.7	IMR90p8
58.0	G12	-30.5541438240367	ACSL4_3	55.7	IMR90p8
58.5	G12	-26.6611043258077	ACSL4_3	55.7	IMR90p8
59.0	G12	-22.0196079099749	ACSL4_3	55.7	IMR90p8
59.5	G12	-17.0276803702111	ACSL4_3	55.7	IMR90p8
60.0	G12	-11.9043937421342	ACSL4_3	55.7	IMR90p8
60.5	G12	-6.87803991665976	ACSL4_3	55.7	IMR90p8
61.0	G12	-2.23766628206261	ACSL4_3	55.7	IMR90p8
61.5	G12	2.35507058342	ACSL4_3	55.7	IMR90p8
62.0	G12	6.83944253949505	ACSL4_3	55.7	IMR90p8
62.5	G12	11.2753558355403	ACSL4_3	55.7	IMR90p8
63.0	G12	16.3608357719668	ACSL4_3	55.7	IMR90p8
63.5	G12	21.483012785204	ACSL4_3	55.7	IMR90p8
64.0	G12	25.9125167159564	ACSL4_3	55.7	IMR90p8
64.5	G12	30.3302960119265	ACSL4_3	55.7	IMR90p8
65.0	G12	34.1270707068077	ACSL4_3	55.7	IMR90p8
65.5	G12	36.5905885116933	ACSL4_3	55.7	IMR90p8
66.0	G12	39.4118821261087	ACSL4_3	55.7	IMR90p8
66.5	G12	41.5083775989657	ACSL4_3	55.7	IMR90p8
67.0	G12	41.8852098762873	ACSL4_3	55.7	IMR90p8
67.5	G12	42.4543238107192	ACSL4_3	55.7	IMR90p8
68.0	G12	43.1343119501483	ACSL4_3	55.7	IMR90p8
68.5	G12	42.2796919378982	ACSL4_3	55.7	IMR90p8
69.0	G12	41.5634465953841	ACSL4_3	55.7	IMR90p8
69.5	G12	41.8820536221978	ACSL4_3	55.7	IMR90p8
70.0	G12	41.2176388961212	ACSL4_3	55.7	IMR90p8
70.5	G12	40.3115820658566	ACSL4_3	55.7	IMR90p8
71.0	G12	39.8689786432891	ACSL4_3	55.7	IMR90p8
71.5	G12	39.2033910668707	ACSL4_3	55.7	IMR90p8
72.0	G12	38.4239563319612	ACSL4_3	55.7	IMR90p8
72.5	G12	38.3399405004698	ACSL4_3	55.7	IMR90p8
73.0	G12	38.2450488607257	ACSL4_3	55.7	IMR90p8
73.5	G12	38.2415340127063	ACSL4_3	55.7	IMR90p8
74.0	G12	38.8109776169546	ACSL4_3	55.7	IMR90p8
74.5	G12	39.269037633576	ACSL4_3	55.7	IMR90p8
75.0	G12	39.5311619045202	ACSL4_3	55.7	IMR90p8
75.5	G12	40.1683285785636	ACSL4_3	55.7	IMR90p8
76.0	G12	41.0940487936762	ACSL4_3	55.7	IMR90p8
76.5	G12	42.3447736994038	ACSL4_3	55.7	IMR90p8
77.0	G12	48.2059860375832	ACSL4_3	55.7	IMR90p8
77.5	G12	66.4531851845043	ACSL4_3	55.7	IMR90p8
78.0	G12	91.2657990433311	ACSL4_3	55.7	IMR90p8
78.5	G12	113.670981442873	ACSL4_3	55.7	IMR90p8
79.0	G12	133.67974681947	ACSL4_3	55.7	IMR90p8
79.5	G12	143.146046714749	ACSL4_3	55.7	IMR90p8
80.0	G12	126.468421370377	ACSL4_3	55.7	IMR90p8
80.5	G12	94.3545780686865	ACSL4_3	55.7	IMR90p8
81.0	G12	64.6567287998407	ACSL4_3	55.7	IMR90p8
81.5	G12	36.6616381838127	ACSL4_3	55.7	IMR90p8
82.0	G12	14.1964823196676	ACSL4_3	55.7	IMR90p8
82.5	G12	5.3691852217238	ACSL4_3	55.7	IMR90p8
83.0	G12	5.152860807975	ACSL4_3	55.7	IMR90p8
83.5	G12	4.24687468664109	ACSL4_3	55.7	IMR90p8
84.0	G12	3.00146298457207	ACSL4_3	55.7	IMR90p8
84.5	G12	2.54814366642904	ACSL4_3	55.7	IMR90p8
85.0	G12	2.38663895841512	ACSL4_3	55.7	IMR90p8
85.5	G12	1.919240016765	ACSL4_3	55.7	IMR90p8
86.0	G12	2.16867042034909	ACSL4_3	55.7	IMR90p8
86.5	G12	2.8740502703526	ACSL4_3	55.7	IMR90p8
87.0	G12	2.77424295141014	ACSL4_3	55.7	IMR90p8
87.5	G12	2.25397808323186	ACSL4_3	55.7	IMR90p8
88.0	G12	2.27514970368952	ACSL4_3	55.7	IMR90p8
88.5	G12	1.92790790709131	ACSL4_3	55.7	IMR90p8
89.0	G12	1.30970137955433	ACSL4_3	55.7	IMR90p8
89.5	G12	1.41102215242609	ACSL4_3	55.7	IMR90p8
90.0	G12	2.20084209245829	ACSL4_3	55.7	IMR90p8
90.5	G12	2.46464740471407	ACSL4_3	55.7	IMR90p8
91.0	G12	2.536874612742	ACSL4_3	55.7	IMR90p8
91.5	G12	3.09937322617412	ACSL4_3	55.7	IMR90p8
92.0	G12	3.14170235337184	ACSL4_3	55.7	IMR90p8
92.5	G12	2.29342691076431	ACSL4_3	55.7	IMR90p8
93.0	G12	1.99410537255773	ACSL4_3	55.7	IMR90p8
93.5	G12	1.78547814441094	ACSL4_3	55.7	IMR90p8
94.0	G12	1.07949782883958	ACSL4_3	55.7	IMR90p8
94.5	G12	0.580724367941514	ACSL4_3	55.7	IMR90p8
95.0	G12	0.106644349784858	ACSL4_3	55.7	IMR90p8
55.0	H12	-12.9071216488489	ACSL4_3	55.0	IMR90p8
55.5	H12	-27.9654302391738	ACSL4_3	55.0	IMR90p8
56.0	H12	-25.8142432976998	ACSL4_3	55.0	IMR90p8
56.5	H12	-25.8142432976991	ACSL4_3	55.0	IMR90p8
57.0	H12	-25.8142432976963	ACSL4_3	55.0	IMR90p8
57.5	H12	-26.1653204408087	ACSL4_3	55.0	IMR90p8
58.0	H12	-24.1144691397619	ACSL4_3	55.0	IMR90p8
58.5	H12	-19.1688360040425	ACSL4_3	55.0	IMR90p8
59.0	H12	-14.5949000180474	ACSL4_3	55.0	IMR90p8
59.5	H12	-9.81051417971776	ACSL4_3	55.0	IMR90p8
60.0	H12	-4.98881298215031	ACSL4_3	55.0	IMR90p8
60.5	H12	-1.15109980714624	ACSL4_3	55.0	IMR90p8
61.0	H12	2.39768907753125	ACSL4_3	55.0	IMR90p8
61.5	H12	6.06065676194407	ACSL4_3	55.0	IMR90p8
62.0	H12	8.95365635962253	ACSL4_3	55.0	IMR90p8
62.5	H12	11.9275120735224	ACSL4_3	55.0	IMR90p8
63.0	H12	15.7784984728233	ACSL4_3	55.0	IMR90p8
63.5	H12	19.4026778816673	ACSL4_3	55.0	IMR90p8
64.0	H12	22.729204420816	ACSL4_3	55.0	IMR90p8
64.5	H12	26.2164412664986	ACSL4_3	55.0	IMR90p8
65.0	H12	29.1957435450281	ACSL4_3	55.0	IMR90p8
65.5	H12	31.2348887790703	ACSL4_3	55.0	IMR90p8
66.0	H12	32.9485280676082	ACSL4_3	55.0	IMR90p8
66.5	H12	34.4572679018257	ACSL4_3	55.0	IMR90p8
67.0	H12	35.4045074831819	ACSL4_3	55.0	IMR90p8
67.5	H12	35.6420349051141	ACSL4_3	55.0	IMR90p8
68.0	H12	35.7466189609381	ACSL4_3	55.0	IMR90p8
68.5	H12	35.6718022498584	ACSL4_3	55.0	IMR90p8
69.0	H12	35.3009215603259	ACSL4_3	55.0	IMR90p8
69.5	H12	35.0710058743118	ACSL4_3	55.0	IMR90p8
70.0	H12	35.1747636855981	ACSL4_3	55.0	IMR90p8
70.5	H12	35.2764640574903	ACSL4_3	55.0	IMR90p8
71.0	H12	35.4488140634175	ACSL4_3	55.0	IMR90p8
71.5	H12	35.7533825355132	ACSL4_3	55.0	IMR90p8
72.0	H12	35.7072961709802	ACSL4_3	55.0	IMR90p8
72.5	H12	35.254341251497	ACSL4_3	55.0	IMR90p8
73.0	H12	34.5202612720119	ACSL4_3	55.0	IMR90p8
73.5	H12	33.8154592415771	ACSL4_3	55.0	IMR90p8
74.0	H12	33.0699638738666	ACSL4_3	55.0	IMR90p8
74.5	H12	32.5610390656549	ACSL4_3	55.0	IMR90p8
75.0	H12	32.6599558716723	ACSL4_3	55.0	IMR90p8
75.5	H12	33.3273234350947	ACSL4_3	55.0	IMR90p8
76.0	H12	34.2461990182235	ACSL4_3	55.0	IMR90p8
76.5	H12	35.4971813877629	ACSL4_3	55.0	IMR90p8
77.0	H12	39.3656705759015	ACSL4_3	55.0	IMR90p8
77.5	H12	52.711912113844	ACSL4_3	55.0	IMR90p8
78.0	H12	73.3642224091744	ACSL4_3	55.0	IMR90p8
78.5	H12	93.1885485502843	ACSL4_3	55.0	IMR90p8
79.0	H12	110.886756550573	ACSL4_3	55.0	IMR90p8
79.5	H12	121.725278659893	ACSL4_3	55.0	IMR90p8
80.0	H12	111.922773766464	ACSL4_3	55.0	IMR90p8
80.5	H12	85.8900202238136	ACSL4_3	55.0	IMR90p8
81.0	H12	59.3634921298687	ACSL4_3	55.0	IMR90p8
81.5	H12	34.5689513563088	ACSL4_3	55.0	IMR90p8
82.0	H12	14.0032296665329	ACSL4_3	55.0	IMR90p8
82.5	H12	4.09251200470266	ACSL4_3	55.0	IMR90p8
83.0	H12	2.88325001918543	ACSL4_3	55.0	IMR90p8
83.5	H12	2.88669082746128	ACSL4_3	55.0	IMR90p8
84.0	H12	2.78585897004973	ACSL4_3	55.0	IMR90p8
84.5	H12	2.57148021875537	ACSL4_3	55.0	IMR90p8
85.0	H12	2.66581133491826	ACSL4_3	55.0	IMR90p8
85.5	H12	2.3864552931646	ACSL4_3	55.0	IMR90p8
86.0	H12	1.94245088547649	ACSL4_3	55.0	IMR90p8
86.5	H12	1.87440865169043	ACSL4_3	55.0	IMR90p8
87.0	H12	1.90184453567076	ACSL4_3	55.0	IMR90p8
87.5	H12	1.93125554003046	ACSL4_3	55.0	IMR90p8
88.0	H12	2.24963800238862	ACSL4_3	55.0	IMR90p8
88.5	H12	2.15179120660548	ACSL4_3	55.0	IMR90p8
89.0	H12	1.94199384333103	ACSL4_3	55.0	IMR90p8
89.5	H12	2.06862722618791	ACSL4_3	55.0	IMR90p8
90.0	H12	1.96973442418744	ACSL4_3	55.0	IMR90p8
90.5	H12	1.99135186206541	ACSL4_3	55.0	IMR90p8
91.0	H12	2.58810730542268	ACSL4_3	55.0	IMR90p8
91.5	H12	2.37280295076204	ACSL4_3	55.0	IMR90p8
92.0	H12	1.67810333922739	ACSL4_3	55.0	IMR90p8
92.5	H12	1.78667886194768	ACSL4_3	55.0	IMR90p8
93.0	H12	1.33255359969149	ACSL4_3	55.0	IMR90p8
93.5	H12	1.53480384751197	ACSL4_3	55.0	IMR90p8
94.0	H12	2.0565778442467	ACSL4_3	55.0	IMR90p8
94.5	H12	4.4004097366626	ACSL4_3	55.0	IMR90p8
95.0	H12	2.97479259214992	ACSL4_3	55.0	IMR90p8
