# Supplementary material for: Primer PICKR: literature-mined scoring platform for robust RT–qPCR primers
Source: Nat Commun. 2026 May 28;17:6938. doi: 10.1038/s41467-026-73648-2 (PMC13388996; doi:10.1038/s41467-026-73648-2)
Supplement: Supplementary file 11 — Source Data [file 41467_2026_73648_MOESM11_ESM.zip › Suppl_Fig_S16/amplification_data_TUBB2A_3.csv]

Cycle	Well	Fluorescence	Target	melt temp	Replicate
1	A11	-1.21405442640798	TUBB2A_3	65.0	IMR90p2
2	A11	0.846300015805355	TUBB2A_3	65.0	IMR90p2
3	A11	4.74652282296483	TUBB2A_3	65.0	IMR90p2
4	A11	2.7967881494651	TUBB2A_3	65.0	IMR90p2
5	A11	2.79315017802219	TUBB2A_3	65.0	IMR90p2
6	A11	-1.39155055513675	TUBB2A_3	65.0	IMR90p2
7	A11	0.615877492859909	TUBB2A_3	65.0	IMR90p2
8	A11	0.861860997863005	TUBB2A_3	65.0	IMR90p2
9	A11	4.42073583871115	TUBB2A_3	65.0	IMR90p2
10	A11	-2.11651066103468	TUBB2A_3	65.0	IMR90p2
11	A11	0.430423956247978	TUBB2A_3	65.0	IMR90p2
12	A11	0.478492593614646	TUBB2A_3	65.0	IMR90p2
13	A11	1.29019201827214	TUBB2A_3	65.0	IMR90p2
14	A11	-5.47093479965179	TUBB2A_3	65.0	IMR90p2
15	A11	-1.0840200497114	TUBB2A_3	65.0	IMR90p2
16	A11	-0.299505729015891	TUBB2A_3	65.0	IMR90p2
17	A11	-0.289992754184823	TUBB2A_3	65.0	IMR90p2
18	A11	-10.0080492465568	TUBB2A_3	65.0	IMR90p2
19	A11	-3.62321901550968	TUBB2A_3	65.0	IMR90p2
20	A11	-3.15419878727516	TUBB2A_3	65.0	IMR90p2
21	A11	-4.8414775850465	TUBB2A_3	65.0	IMR90p2
22	A11	-3.0827149988495	TUBB2A_3	65.0	IMR90p2
23	A11	4.83977202873484	TUBB2A_3	65.0	IMR90p2
24	A11	21.0960725911455	TUBB2A_3	65.0	IMR90p2
25	A11	47.8420173487566	TUBB2A_3	65.0	IMR90p2
26	A11	95.6059135361079	TUBB2A_3	65.0	IMR90p2
27	A11	184.672530011918	TUBB2A_3	65.0	IMR90p2
28	A11	327.015162658251	TUBB2A_3	65.0	IMR90p2
29	A11	539.292546666477	TUBB2A_3	65.0	IMR90p2
30	A11	757.774484733303	TUBB2A_3	65.0	IMR90p2
31	A11	988.612886401575	TUBB2A_3	65.0	IMR90p2
32	A11	1227.48699580033	TUBB2A_3	65.0	IMR90p2
33	A11	1475.36983838599	TUBB2A_3	65.0	IMR90p2
34	A11	1718.24471082822	TUBB2A_3	65.0	IMR90p2
35	A11	1944.06177356054	TUBB2A_3	65.0	IMR90p2
36	A11	2150.15693376685	TUBB2A_3	65.0	IMR90p2
37	A11	2336.76278536114	TUBB2A_3	65.0	IMR90p2
38	A11	2501.28497320674	TUBB2A_3	65.0	IMR90p2
39	A11	2639.18452114912	TUBB2A_3	65.0	IMR90p2
40	A11	2758.0936290618	TUBB2A_3	65.0	IMR90p2
1	B11	-2.55712452551415	TUBB2A_3	64.5	IMR90p2
2	B11	2.43673743934642	TUBB2A_3	64.5	IMR90p2
3	B11	2.93516975707325	TUBB2A_3	64.5	IMR90p2
4	B11	4.23576823733129	TUBB2A_3	64.5	IMR90p2
5	B11	1.23862809593675	TUBB2A_3	64.5	IMR90p2
6	B11	-0.681582469670957	TUBB2A_3	64.5	IMR90p2
7	B11	2.70888177490178	TUBB2A_3	64.5	IMR90p2
8	B11	-0.236195859336931	TUBB2A_3	64.5	IMR90p2
9	B11	-1.77470319733675	TUBB2A_3	64.5	IMR90p2
10	B11	0.734662873346224	TUBB2A_3	64.5	IMR90p2
11	B11	1.89051700116033	TUBB2A_3	64.5	IMR90p2
12	B11	0.115070946335436	TUBB2A_3	64.5	IMR90p2
13	B11	-4.18353894334632	TUBB2A_3	64.5	IMR90p2
14	B11	-2.93609034811379	TUBB2A_3	64.5	IMR90p2
15	B11	-1.83218697179836	TUBB2A_3	64.5	IMR90p2
16	B11	-2.93728431908994	TUBB2A_3	64.5	IMR90p2
17	B11	-0.440600844121946	TUBB2A_3	64.5	IMR90p2
18	B11	-2.24203224148505	TUBB2A_3	64.5	IMR90p2
19	B11	-1.71774689712129	TUBB2A_3	64.5	IMR90p2
20	B11	1.05551915581464	TUBB2A_3	64.5	IMR90p2
21	B11	2.30418676090721	TUBB2A_3	64.5	IMR90p2
22	B11	-0.405171369416166	TUBB2A_3	64.5	IMR90p2
23	B11	10.3200928681154	TUBB2A_3	64.5	IMR90p2
24	B11	30.8518378570516	TUBB2A_3	64.5	IMR90p2
25	B11	60.5854359011523	TUBB2A_3	64.5	IMR90p2
26	B11	116.568880039434	TUBB2A_3	64.5	IMR90p2
27	B11	229.180736115534	TUBB2A_3	64.5	IMR90p2
28	B11	397.868086926047	TUBB2A_3	64.5	IMR90p2
29	B11	608.992601302314	TUBB2A_3	64.5	IMR90p2
30	B11	821.641555315234	TUBB2A_3	64.5	IMR90p2
31	B11	1046.8528241228	TUBB2A_3	64.5	IMR90p2
32	B11	1279.47297741439	TUBB2A_3	64.5	IMR90p2
33	B11	1522.06177326155	TUBB2A_3	64.5	IMR90p2
34	B11	1757.96367311519	TUBB2A_3	64.5	IMR90p2
35	B11	1975.46322556661	TUBB2A_3	64.5	IMR90p2
36	B11	2174.20054000719	TUBB2A_3	64.5	IMR90p2
37	B11	2352.46693037863	TUBB2A_3	64.5	IMR90p2
38	B11	2510.57321357206	TUBB2A_3	64.5	IMR90p2
39	B11	2649.55368732929	TUBB2A_3	64.5	IMR90p2
40	B11	2776.73470109973	TUBB2A_3	64.5	IMR90p2
1	C11	1.70584647722899	TUBB2A_3	63.3	IMR90p2
2	C11	4.25739314684688	TUBB2A_3	63.3	IMR90p2
3	C11	2.45716668110072	TUBB2A_3	63.3	IMR90p2
4	C11	2.35348806523325	TUBB2A_3	63.3	IMR90p2
5	C11	4.93077567137743	TUBB2A_3	63.3	IMR90p2
6	C11	8.00792630320257	TUBB2A_3	63.3	IMR90p2
7	C11	0.121779758687808	TUBB2A_3	63.3	IMR90p2
8	C11	-0.836148329961816	TUBB2A_3	63.3	IMR90p2
9	C11	-1.42651938090921	TUBB2A_3	63.3	IMR90p2
10	C11	-2.16165457865782	TUBB2A_3	63.3	IMR90p2
11	C11	-3.37031169804231	TUBB2A_3	63.3	IMR90p2
12	C11	0.075259230638494	TUBB2A_3	63.3	IMR90p2
13	C11	-0.200368467882072	TUBB2A_3	63.3	IMR90p2
14	C11	-3.35423926649219	TUBB2A_3	63.3	IMR90p2
15	C11	1.62898850511328	TUBB2A_3	63.3	IMR90p2
16	C11	0.513257229074952	TUBB2A_3	63.3	IMR90p2
17	C11	-4.96719279069657	TUBB2A_3	63.3	IMR90p2
18	C11	-2.29784249974591	TUBB2A_3	63.3	IMR90p2
19	C11	-4.07099651624549	TUBB2A_3	63.3	IMR90p2
20	C11	-6.10782480851503	TUBB2A_3	63.3	IMR90p2
21	C11	-3.55639092797855	TUBB2A_3	63.3	IMR90p2
22	C11	0.598666060001051	TUBB2A_3	63.3	IMR90p2
23	C11	4.43800386965495	TUBB2A_3	63.3	IMR90p2
24	C11	18.2013821522096	TUBB2A_3	63.3	IMR90p2
25	C11	45.2548625598697	TUBB2A_3	63.3	IMR90p2
26	C11	91.6309462829086	TUBB2A_3	63.3	IMR90p2
27	C11	186.67040417206	TUBB2A_3	63.3	IMR90p2
28	C11	331.35762316396	TUBB2A_3	63.3	IMR90p2
29	C11	539.253812849402	TUBB2A_3	63.3	IMR90p2
30	C11	749.656465828998	TUBB2A_3	63.3	IMR90p2
31	C11	969.830894173898	TUBB2A_3	63.3	IMR90p2
32	C11	1204.1139737192	TUBB2A_3	63.3	IMR90p2
33	C11	1448.04984466872	TUBB2A_3	63.3	IMR90p2
34	C11	1696.04260795999	TUBB2A_3	63.3	IMR90p2
35	C11	1927.60446513989	TUBB2A_3	63.3	IMR90p2
36	C11	2145.99540651886	TUBB2A_3	63.3	IMR90p2
37	C11	2338.92442063481	TUBB2A_3	63.3	IMR90p2
38	C11	2512.44291337448	TUBB2A_3	63.3	IMR90p2
39	C11	2669.57394171487	TUBB2A_3	63.3	IMR90p2
40	C11	2820.93910410938	TUBB2A_3	63.3	IMR90p2
1	D11	9.04038323158102	TUBB2A_3	61.4	IMR90p2
2	D11	0.2211436082207	TUBB2A_3	61.4	IMR90p2
3	D11	6.51992228682457	TUBB2A_3	61.4	IMR90p2
4	D11	3.3800034734054	TUBB2A_3	61.4	IMR90p2
5	D11	-4.16350878074627	TUBB2A_3	61.4	IMR90p2
6	D11	-0.600197769362694	TUBB2A_3	61.4	IMR90p2
7	D11	1.58385972628776	TUBB2A_3	61.4	IMR90p2
8	D11	1.1911155608027	TUBB2A_3	61.4	IMR90p2
9	D11	2.96737254746949	TUBB2A_3	61.4	IMR90p2
10	D11	-0.514006002396854	TUBB2A_3	61.4	IMR90p2
11	D11	-1.91869057706617	TUBB2A_3	61.4	IMR90p2
12	D11	-0.694979676260118	TUBB2A_3	61.4	IMR90p2
13	D11	-2.45393764502205	TUBB2A_3	61.4	IMR90p2
14	D11	-3.62312797817867	TUBB2A_3	61.4	IMR90p2
15	D11	0.979440191567392	TUBB2A_3	61.4	IMR90p2
16	D11	-2.08156806978286	TUBB2A_3	61.4	IMR90p2
17	D11	2.91574341843079	TUBB2A_3	61.4	IMR90p2
18	D11	-1.49890904623453	TUBB2A_3	61.4	IMR90p2
19	D11	-1.03738535220418	TUBB2A_3	61.4	IMR90p2
20	D11	-1.36513886094826	TUBB2A_3	61.4	IMR90p2
21	D11	-4.04455719772932	TUBB2A_3	61.4	IMR90p2
22	D11	0.229347448897443	TUBB2A_3	61.4	IMR90p2
23	D11	0.651960453991251	TUBB2A_3	61.4	IMR90p2
24	D11	11.5112913896296	TUBB2A_3	61.4	IMR90p2
25	D11	22.8040323358446	TUBB2A_3	61.4	IMR90p2
26	D11	45.8223861872971	TUBB2A_3	61.4	IMR90p2
27	D11	86.9549244716272	TUBB2A_3	61.4	IMR90p2
28	D11	172.135536155827	TUBB2A_3	61.4	IMR90p2
29	D11	303.664920831133	TUBB2A_3	61.4	IMR90p2
30	D11	496.858160307406	TUBB2A_3	61.4	IMR90p2
31	D11	697.867365417619	TUBB2A_3	61.4	IMR90p2
32	D11	908.222643066651	TUBB2A_3	61.4	IMR90p2
33	D11	1131.90676649478	TUBB2A_3	61.4	IMR90p2
34	D11	1369.82247438445	TUBB2A_3	61.4	IMR90p2
35	D11	1613.241914829	TUBB2A_3	61.4	IMR90p2
36	D11	1850.85572641658	TUBB2A_3	61.4	IMR90p2
37	D11	2079.10621550398	TUBB2A_3	61.4	IMR90p2
38	D11	2288.02423163781	TUBB2A_3	61.4	IMR90p2
39	D11	2478.73236413258	TUBB2A_3	61.4	IMR90p2
40	D11	2652.14158702027	TUBB2A_3	61.4	IMR90p2
1	E11	7.83001521412689	TUBB2A_3	59.0	IMR90p2
2	E11	5.81984804118974	TUBB2A_3	59.0	IMR90p2
3	E11	4.57175229778977	TUBB2A_3	59.0	IMR90p2
4	E11	-0.514364059517447	TUBB2A_3	59.0	IMR90p2
5	E11	4.40235241104438	TUBB2A_3	59.0	IMR90p2
6	E11	0.210257448802167	TUBB2A_3	59.0	IMR90p2
7	E11	-0.235536186885838	TUBB2A_3	59.0	IMR90p2
8	E11	-3.0739871151186	TUBB2A_3	59.0	IMR90p2
9	E11	1.22553426282775	TUBB2A_3	59.0	IMR90p2
10	E11	0.450103704681169	TUBB2A_3	59.0	IMR90p2
11	E11	-4.39930147226278	TUBB2A_3	59.0	IMR90p2
12	E11	1.2937480526989	TUBB2A_3	59.0	IMR90p2
13	E11	1.28148020362914	TUBB2A_3	59.0	IMR90p2
14	E11	0.940447697189029	TUBB2A_3	59.0	IMR90p2
15	E11	0.599530986658465	TUBB2A_3	59.0	IMR90p2
16	E11	1.03397182281424	TUBB2A_3	59.0	IMR90p2
17	E11	0.916827185973034	TUBB2A_3	59.0	IMR90p2
18	E11	-2.31625377032378	TUBB2A_3	59.0	IMR90p2
19	E11	-1.80314911400092	TUBB2A_3	59.0	IMR90p2
20	E11	-3.40564377343026	TUBB2A_3	59.0	IMR90p2
21	E11	-1.52474892030705	TUBB2A_3	59.0	IMR90p2
22	E11	-0.550929510340211	TUBB2A_3	59.0	IMR90p2
23	E11	0.146191508843458	TUBB2A_3	59.0	IMR90p2
24	E11	2.56548927798804	TUBB2A_3	59.0	IMR90p2
25	E11	7.85109793306083	TUBB2A_3	59.0	IMR90p2
26	E11	14.3841373576638	TUBB2A_3	59.0	IMR90p2
27	E11	37.1784566181859	TUBB2A_3	59.0	IMR90p2
28	E11	59.972539917102	TUBB2A_3	59.0	IMR90p2
29	E11	116.286991560321	TUBB2A_3	59.0	IMR90p2
30	E11	215.978178473015	TUBB2A_3	59.0	IMR90p2
31	E11	363.399210923427	TUBB2A_3	59.0	IMR90p2
32	E11	554.321251656358	TUBB2A_3	59.0	IMR90p2
33	E11	752.626255487547	TUBB2A_3	59.0	IMR90p2
34	E11	964.448790839225	TUBB2A_3	59.0	IMR90p2
35	E11	1186.91426752895	TUBB2A_3	59.0	IMR90p2
36	E11	1422.15676180069	TUBB2A_3	59.0	IMR90p2
37	E11	1666.77141901774	TUBB2A_3	59.0	IMR90p2
38	E11	1913.3710992475	TUBB2A_3	59.0	IMR90p2
39	E11	2151.65859552219	TUBB2A_3	59.0	IMR90p2
40	E11	2378.9041940563	TUBB2A_3	59.0	IMR90p2
1	F11	7.0113989859401	TUBB2A_3	57.0	IMR90p2
2	F11	5.46028328051534	TUBB2A_3	57.0	IMR90p2
3	F11	0.67615874933017	TUBB2A_3	57.0	IMR90p2
4	F11	2.13610301787912	TUBB2A_3	57.0	IMR90p2
5	F11	0.782429605505058	TUBB2A_3	57.0	IMR90p2
6	F11	3.53004836074751	TUBB2A_3	57.0	IMR90p2
7	F11	-3.5936905395838	TUBB2A_3	57.0	IMR90p2
8	F11	-0.254614706418579	TUBB2A_3	57.0	IMR90p2
9	F11	2.54568641122796	TUBB2A_3	57.0	IMR90p2
10	F11	5.38537240067853	TUBB2A_3	57.0	IMR90p2
11	F11	-3.14493714416449	TUBB2A_3	57.0	IMR90p2
12	F11	1.75839552107482	TUBB2A_3	57.0	IMR90p2
13	F11	0.168128860963407	TUBB2A_3	57.0	IMR90p2
14	F11	-0.41018729936286	TUBB2A_3	57.0	IMR90p2
15	F11	-2.72251433322754	TUBB2A_3	57.0	IMR90p2
16	F11	-3.57632040792623	TUBB2A_3	57.0	IMR90p2
17	F11	4.11331386150778	TUBB2A_3	57.0	IMR90p2
18	F11	1.36733285399305	TUBB2A_3	57.0	IMR90p2
19	F11	-1.80046802719744	TUBB2A_3	57.0	IMR90p2
20	F11	-3.14073721806244	TUBB2A_3	57.0	IMR90p2
21	F11	0.0401744912896902	TUBB2A_3	57.0	IMR90p2
22	F11	0.15940209569726	TUBB2A_3	57.0	IMR90p2
23	F11	-2.42975131654475	TUBB2A_3	57.0	IMR90p2
24	F11	0.501524184769096	TUBB2A_3	57.0	IMR90p2
25	F11	2.51402899962068	TUBB2A_3	57.0	IMR90p2
26	F11	6.58907699787233	TUBB2A_3	57.0	IMR90p2
27	F11	7.83804916186909	TUBB2A_3	57.0	IMR90p2
28	F11	14.8055048664532	TUBB2A_3	57.0	IMR90p2
29	F11	34.9050081045662	TUBB2A_3	57.0	IMR90p2
30	F11	65.5989142664853	TUBB2A_3	57.0	IMR90p2
31	F11	122.555831621368	TUBB2A_3	57.0	IMR90p2
32	F11	217.58136989282	TUBB2A_3	57.0	IMR90p2
33	F11	358.927863872882	TUBB2A_3	57.0	IMR90p2
34	F11	529.900346979006	TUBB2A_3	57.0	IMR90p2
35	F11	709.403714297296	TUBB2A_3	57.0	IMR90p2
36	F11	900.373788032681	TUBB2A_3	57.0	IMR90p2
37	F11	1108.6991013266	TUBB2A_3	57.0	IMR90p2
38	F11	1331.54970977097	TUBB2A_3	57.0	IMR90p2
39	F11	1563.15892705126	TUBB2A_3	57.0	IMR90p2
40	F11	1793.21257638426	TUBB2A_3	57.0	IMR90p2
1	G11	17.1734078642535	TUBB2A_3	55.7	IMR90p2
2	G11	8.24693915878925	TUBB2A_3	55.7	IMR90p2
3	G11	6.81197483225969	TUBB2A_3	55.7	IMR90p2
4	G11	4.41824238271965	TUBB2A_3	55.7	IMR90p2
5	G11	1.44597752376967	TUBB2A_3	55.7	IMR90p2
6	G11	4.1920670452032	TUBB2A_3	55.7	IMR90p2
7	G11	-1.7902865045462	TUBB2A_3	55.7	IMR90p2
8	G11	-0.714666891027719	TUBB2A_3	55.7	IMR90p2
9	G11	5.18626687903679	TUBB2A_3	55.7	IMR90p2
10	G11	-1.50619995945817	TUBB2A_3	55.7	IMR90p2
11	G11	-4.59638946228688	TUBB2A_3	55.7	IMR90p2
12	G11	1.58027209567445	TUBB2A_3	55.7	IMR90p2
13	G11	-0.56370668804675	TUBB2A_3	55.7	IMR90p2
14	G11	-1.24843532348359	TUBB2A_3	55.7	IMR90p2
15	G11	0.866197548572018	TUBB2A_3	55.7	IMR90p2
16	G11	-2.02716470555242	TUBB2A_3	55.7	IMR90p2
17	G11	-0.148991230596948	TUBB2A_3	55.7	IMR90p2
18	G11	-8.94448572352394	TUBB2A_3	55.7	IMR90p2
19	G11	3.29211074180785	TUBB2A_3	55.7	IMR90p2
20	G11	-3.67620637439313	TUBB2A_3	55.7	IMR90p2
21	G11	-2.20608027234539	TUBB2A_3	55.7	IMR90p2
22	G11	-3.40299568964383	TUBB2A_3	55.7	IMR90p2
23	G11	-3.69394676175443	TUBB2A_3	55.7	IMR90p2
24	G11	-2.82783700653044	TUBB2A_3	55.7	IMR90p2
25	G11	-2.44855132621296	TUBB2A_3	55.7	IMR90p2
26	G11	3.71493880780872	TUBB2A_3	55.7	IMR90p2
27	G11	12.9937658288745	TUBB2A_3	55.7	IMR90p2
28	G11	10.180278156206	TUBB2A_3	55.7	IMR90p2
29	G11	20.4310464295845	TUBB2A_3	55.7	IMR90p2
30	G11	44.3542272877044	TUBB2A_3	55.7	IMR90p2
31	G11	77.5559619186915	TUBB2A_3	55.7	IMR90p2
32	G11	140.439830490629	TUBB2A_3	55.7	IMR90p2
33	G11	258.269190519803	TUBB2A_3	55.7	IMR90p2
34	G11	398.36673532409	TUBB2A_3	55.7	IMR90p2
35	G11	575.545590166305	TUBB2A_3	55.7	IMR90p2
36	G11	758.06544469706	TUBB2A_3	55.7	IMR90p2
37	G11	953.235223004126	TUBB2A_3	55.7	IMR90p2
38	G11	1165.34457932805	TUBB2A_3	55.7	IMR90p2
39	G11	1387.07619374406	TUBB2A_3	55.7	IMR90p2
40	G11	1611.1211421644	TUBB2A_3	55.7	IMR90p2
1	H11	9.94420596241844	TUBB2A_3	55.0	IMR90p2
2	H11	4.67291024609813	TUBB2A_3	55.0	IMR90p2
3	H11	-1.78239479037256	TUBB2A_3	55.0	IMR90p2
4	H11	3.56704741177646	TUBB2A_3	55.0	IMR90p2
5	H11	3.73850059693723	TUBB2A_3	55.0	IMR90p2
6	H11	4.86786820456882	TUBB2A_3	55.0	IMR90p2
7	H11	-5.10971836162344	TUBB2A_3	55.0	IMR90p2
8	H11	3.61932392270592	TUBB2A_3	55.0	IMR90p2
9	H11	1.23921693477814	TUBB2A_3	55.0	IMR90p2
10	H11	-1.67930100319609	TUBB2A_3	55.0	IMR90p2
11	H11	0.450299938295757	TUBB2A_3	55.0	IMR90p2
12	H11	1.97417745101484	TUBB2A_3	55.0	IMR90p2
13	H11	-0.0370329090692394	TUBB2A_3	55.0	IMR90p2
14	H11	-2.12750699478102	TUBB2A_3	55.0	IMR90p2
15	H11	0.22574993945409	TUBB2A_3	55.0	IMR90p2
16	H11	2.72290777099897	TUBB2A_3	55.0	IMR90p2
17	H11	2.18314536274102	TUBB2A_3	55.0	IMR90p2
18	H11	1.38155806162786	TUBB2A_3	55.0	IMR90p2
19	H11	-5.44130466211027	TUBB2A_3	55.0	IMR90p2
20	H11	-3.73231079621792	TUBB2A_3	55.0	IMR90p2
21	H11	-2.02453307324959	TUBB2A_3	55.0	IMR90p2
22	H11	-1.65625635536753	TUBB2A_3	55.0	IMR90p2
23	H11	-2.4058929911721	TUBB2A_3	55.0	IMR90p2
24	H11	0.524675015447883	TUBB2A_3	55.0	IMR90p2
25	H11	5.30961348375195	TUBB2A_3	55.0	IMR90p2
26	H11	-1.80300276346998	TUBB2A_3	55.0	IMR90p2
27	H11	3.02108033919694	TUBB2A_3	55.0	IMR90p2
28	H11	7.16151426639317	TUBB2A_3	55.0	IMR90p2
29	H11	13.2211944549435	TUBB2A_3	55.0	IMR90p2
30	H11	21.3578044850606	TUBB2A_3	55.0	IMR90p2
31	H11	42.8748805212376	TUBB2A_3	55.0	IMR90p2
32	H11	82.5205456688645	TUBB2A_3	55.0	IMR90p2
33	H11	145.944242995727	TUBB2A_3	55.0	IMR90p2
34	H11	256.794386304098	TUBB2A_3	55.0	IMR90p2
35	H11	399.233459469885	TUBB2A_3	55.0	IMR90p2
36	H11	559.745591038324	TUBB2A_3	55.0	IMR90p2
37	H11	726.159908671546	TUBB2A_3	55.0	IMR90p2
38	H11	906.354650863136	TUBB2A_3	55.0	IMR90p2
39	H11	1101.1136304156	TUBB2A_3	55.0	IMR90p2
40	H11	1305.10010236063	TUBB2A_3	55.0	IMR90p2
