# Supplementary material for: Primer PICKR: literature-mined scoring platform for robust RT–qPCR primers
Source: Nat Commun. 2026 May 28;17:6938. doi: 10.1038/s41467-026-73648-2 (PMC13388996; doi:10.1038/s41467-026-73648-2)
Supplement: Supplementary file 11 — Source Data [file 41467_2026_73648_MOESM11_ESM.zip › Suppl_Fig_S16/amplification_data_CPT1A_3.csv]

Cycle	Well	Fluorescence	Target	melt temp	Replicate
1	A11	-7.60122178801566	CPT1A_3	65.0	IMR90p11
2	A11	1.21273425909067	CPT1A_3	65.0	IMR90p11
3	A11	-1.09308028627311	CPT1A_3	65.0	IMR90p11
4	A11	-2.93927701146731	CPT1A_3	65.0	IMR90p11
5	A11	1.85277062980776	CPT1A_3	65.0	IMR90p11
6	A11	2.87277411106425	CPT1A_3	65.0	IMR90p11
7	A11	-3.07446483569629	CPT1A_3	65.0	IMR90p11
8	A11	1.37598969751161	CPT1A_3	65.0	IMR90p11
9	A11	2.82940316947588	CPT1A_3	65.0	IMR90p11
10	A11	3.36282649796703	CPT1A_3	65.0	IMR90p11
11	A11	3.09381939909099	CPT1A_3	65.0	IMR90p11
12	A11	4.81015688342677	CPT1A_3	65.0	IMR90p11
13	A11	1.37337884514454	CPT1A_3	65.0	IMR90p11
14	A11	-1.02438593460192	CPT1A_3	65.0	IMR90p11
15	A11	1.47999188737049	CPT1A_3	65.0	IMR90p11
16	A11	-0.484008092200838	CPT1A_3	65.0	IMR90p11
17	A11	-4.31430745937678	CPT1A_3	65.0	IMR90p11
18	A11	-6.67318149937137	CPT1A_3	65.0	IMR90p11
19	A11	-2.1438140899827	CPT1A_3	65.0	IMR90p11
20	A11	-1.20369879198688	CPT1A_3	65.0	IMR90p11
21	A11	-1.18306385728829	CPT1A_3	65.0	IMR90p11
22	A11	-0.741479740840077	CPT1A_3	65.0	IMR90p11
23	A11	-2.36388702752083	CPT1A_3	65.0	IMR90p11
24	A11	0.5091563625665	CPT1A_3	65.0	IMR90p11
25	A11	-2.86165773530956	CPT1A_3	65.0	IMR90p11
26	A11	4.95352780926896	CPT1A_3	65.0	IMR90p11
27	A11	3.42282691076662	CPT1A_3	65.0	IMR90p11
28	A11	4.04831184004752	CPT1A_3	65.0	IMR90p11
29	A11	14.1900574453316	CPT1A_3	65.0	IMR90p11
30	A11	33.3241259499846	CPT1A_3	65.0	IMR90p11
31	A11	72.9497006314118	CPT1A_3	65.0	IMR90p11
32	A11	132.24005542961	CPT1A_3	65.0	IMR90p11
33	A11	241.179390497159	CPT1A_3	65.0	IMR90p11
34	A11	357.76925911087	CPT1A_3	65.0	IMR90p11
35	A11	482.50899016572	CPT1A_3	65.0	IMR90p11
36	A11	607.551166594667	CPT1A_3	65.0	IMR90p11
37	A11	735.88806783955	CPT1A_3	65.0	IMR90p11
38	A11	872.212719264308	CPT1A_3	65.0	IMR90p11
39	A11	1011.86696149165	CPT1A_3	65.0	IMR90p11
40	A11	1151.85851507975	CPT1A_3	65.0	IMR90p11
1	B11	-1.73147287987376	CPT1A_3	64.5	IMR90p11
2	B11	2.67133749024788	CPT1A_3	64.5	IMR90p11
3	B11	2.74942754017775	CPT1A_3	64.5	IMR90p11
4	B11	-1.68207873971141	CPT1A_3	64.5	IMR90p11
5	B11	5.02119473030598	CPT1A_3	64.5	IMR90p11
6	B11	-2.61697401326455	CPT1A_3	64.5	IMR90p11
7	B11	5.09737568725541	CPT1A_3	64.5	IMR90p11
8	B11	-2.34323419729753	CPT1A_3	64.5	IMR90p11
9	B11	-1.24003317891083	CPT1A_3	64.5	IMR90p11
10	B11	-4.84239150252824	CPT1A_3	64.5	IMR90p11
11	B11	0.585397329733951	CPT1A_3	64.5	IMR90p11
12	B11	-0.717229535024217	CPT1A_3	64.5	IMR90p11
13	B11	-3.7813009427764	CPT1A_3	64.5	IMR90p11
14	B11	-1.08665356008123	CPT1A_3	64.5	IMR90p11
15	B11	3.6048016976456	CPT1A_3	64.5	IMR90p11
16	B11	-0.313051261336113	CPT1A_3	64.5	IMR90p11
17	B11	1.31515434290395	CPT1A_3	64.5	IMR90p11
18	B11	1.59018341648198	CPT1A_3	64.5	IMR90p11
19	B11	1.74694124608459	CPT1A_3	64.5	IMR90p11
20	B11	2.75830398519611	CPT1A_3	64.5	IMR90p11
21	B11	-1.64635282106929	CPT1A_3	64.5	IMR90p11
22	B11	-0.543283861297368	CPT1A_3	64.5	IMR90p11
23	B11	3.83354084031862	CPT1A_3	64.5	IMR90p11
24	B11	-1.72793294588064	CPT1A_3	64.5	IMR90p11
25	B11	-1.2821739947326	CPT1A_3	64.5	IMR90p11
26	B11	-1.41516915776265	CPT1A_3	64.5	IMR90p11
27	B11	2.04166518101783	CPT1A_3	64.5	IMR90p11
28	B11	7.20664230973262	CPT1A_3	64.5	IMR90p11
29	B11	16.1967196909604	CPT1A_3	64.5	IMR90p11
30	B11	31.7725620538099	CPT1A_3	64.5	IMR90p11
31	B11	66.2106583111818	CPT1A_3	64.5	IMR90p11
32	B11	123.114481008967	CPT1A_3	64.5	IMR90p11
33	B11	224.789287457152	CPT1A_3	64.5	IMR90p11
34	B11	351.571270195408	CPT1A_3	64.5	IMR90p11
35	B11	469.396712446711	CPT1A_3	64.5	IMR90p11
36	B11	593.255921060101	CPT1A_3	64.5	IMR90p11
37	B11	724.769889295549	CPT1A_3	64.5	IMR90p11
38	B11	865.174036905588	CPT1A_3	64.5	IMR90p11
39	B11	1014.96348268585	CPT1A_3	64.5	IMR90p11
40	B11	1172.51723337637	CPT1A_3	64.5	IMR90p11
1	C11	1.26714809595887	CPT1A_3	63.3	IMR90p11
2	C11	1.9769020217409	CPT1A_3	63.3	IMR90p11
3	C11	4.07943498866825	CPT1A_3	63.3	IMR90p11
4	C11	0.254093743230897	CPT1A_3	63.3	IMR90p11
5	C11	-0.956375682976613	CPT1A_3	63.3	IMR90p11
6	C11	2.30419365754915	CPT1A_3	63.3	IMR90p11
7	C11	4.40672662447605	CPT1A_3	63.3	IMR90p11
8	C11	7.67900315664747	CPT1A_3	63.3	IMR90p11
9	C11	-2.03467874410353	CPT1A_3	63.3	IMR90p11
10	C11	-2.7843103418063	CPT1A_3	63.3	IMR90p11
11	C11	-2.65395136749066	CPT1A_3	63.3	IMR90p11
12	C11	-4.03382011544181	CPT1A_3	63.3	IMR90p11
13	C11	3.43133832459262	CPT1A_3	63.3	IMR90p11
14	C11	-0.998497746832072	CPT1A_3	63.3	IMR90p11
15	C11	0.788184945492958	CPT1A_3	63.3	IMR90p11
16	C11	-1.10400606676376	CPT1A_3	63.3	IMR90p11
17	C11	0.866465824316037	CPT1A_3	63.3	IMR90p11
18	C11	-1.31572204486883	CPT1A_3	63.3	IMR90p11
19	C11	-0.763771577624084	CPT1A_3	63.3	IMR90p11
20	C11	-3.82692568741641	CPT1A_3	63.3	IMR90p11
21	C11	-0.672564008026256	CPT1A_3	63.3	IMR90p11
22	C11	-0.593800365925745	CPT1A_3	63.3	IMR90p11
23	C11	-6.82508081452897	CPT1A_3	63.3	IMR90p11
24	C11	-6.40508001514263	CPT1A_3	63.3	IMR90p11
25	C11	-3.51317584564549	CPT1A_3	63.3	IMR90p11
26	C11	-0.0958902828397186	CPT1A_3	63.3	IMR90p11
27	C11	-1.85746225839875	CPT1A_3	63.3	IMR90p11
28	C11	7.11925532497708	CPT1A_3	63.3	IMR90p11
29	C11	16.2547717509815	CPT1A_3	63.3	IMR90p11
30	C11	27.4014670613892	CPT1A_3	63.3	IMR90p11
31	C11	55.1897095008039	CPT1A_3	63.3	IMR90p11
32	C11	109.201930223788	CPT1A_3	63.3	IMR90p11
33	C11	201.281547981006	CPT1A_3	63.3	IMR90p11
34	C11	324.290960964857	CPT1A_3	63.3	IMR90p11
35	C11	448.247063375055	CPT1A_3	63.3	IMR90p11
36	C11	573.206659819501	CPT1A_3	63.3	IMR90p11
37	C11	703.950303750794	CPT1A_3	63.3	IMR90p11
38	C11	847.746603201803	CPT1A_3	63.3	IMR90p11
39	C11	1002.9263099786	CPT1A_3	63.3	IMR90p11
40	C11	1164.70887062859	CPT1A_3	63.3	IMR90p11
1	D11	-3.89460804835517	CPT1A_3	61.4	IMR90p11
2	D11	-1.62047196205094	CPT1A_3	61.4	IMR90p11
3	D11	-0.570358237740493	CPT1A_3	61.4	IMR90p11
4	D11	-1.01841011528904	CPT1A_3	61.4	IMR90p11
5	D11	3.66130978983665	CPT1A_3	61.4	IMR90p11
6	D11	3.27899983635825	CPT1A_3	61.4	IMR90p11
7	D11	0.347205002250121	CPT1A_3	61.4	IMR90p11
8	D11	-0.955095094702756	CPT1A_3	61.4	IMR90p11
9	D11	-0.575218092095383	CPT1A_3	61.4	IMR90p11
10	D11	-0.667775052348134	CPT1A_3	61.4	IMR90p11
11	D11	2.11768593357874	CPT1A_3	61.4	IMR90p11
12	D11	-1.61629542807032	CPT1A_3	61.4	IMR90p11
13	D11	-2.30030946624584	CPT1A_3	61.4	IMR90p11
14	D11	-0.868248614501226	CPT1A_3	61.4	IMR90p11
15	D11	-0.63324810850736	CPT1A_3	61.4	IMR90p11
16	D11	2.70597681259369	CPT1A_3	61.4	IMR90p11
17	D11	-2.38273551264047	CPT1A_3	61.4	IMR90p11
18	D11	-1.84494417922087	CPT1A_3	61.4	IMR90p11
19	D11	2.37404884020134	CPT1A_3	61.4	IMR90p11
20	D11	1.71624341184088	CPT1A_3	61.4	IMR90p11
21	D11	-0.0327485948605499	CPT1A_3	61.4	IMR90p11
22	D11	2.50307035557262	CPT1A_3	61.4	IMR90p11
23	D11	-3.51747213943554	CPT1A_3	61.4	IMR90p11
24	D11	-2.36259261114219	CPT1A_3	61.4	IMR90p11
25	D11	-3.27015163543138	CPT1A_3	61.4	IMR90p11
26	D11	-2.50868255949626	CPT1A_3	61.4	IMR90p11
27	D11	4.6155124302104	CPT1A_3	61.4	IMR90p11
28	D11	4.89086796852462	CPT1A_3	61.4	IMR90p11
29	D11	6.63817973418145	CPT1A_3	61.4	IMR90p11
30	D11	14.090288094475	CPT1A_3	61.4	IMR90p11
31	D11	29.074774670305	CPT1A_3	61.4	IMR90p11
32	D11	59.8726184659545	CPT1A_3	61.4	IMR90p11
33	D11	116.999692372462	CPT1A_3	61.4	IMR90p11
34	D11	199.35173851847	CPT1A_3	61.4	IMR90p11
35	D11	313.330521813675	CPT1A_3	61.4	IMR90p11
36	D11	431.287721236614	CPT1A_3	61.4	IMR90p11
37	D11	553.894059872299	CPT1A_3	61.4	IMR90p11
38	D11	683.628973764187	CPT1A_3	61.4	IMR90p11
39	D11	828.564167082605	CPT1A_3	61.4	IMR90p11
40	D11	983.309578469749	CPT1A_3	61.4	IMR90p11
1	E11	1.49889362692238	CPT1A_3	59.0	IMR90p11
2	E11	3.25109208791855	CPT1A_3	59.0	IMR90p11
3	E11	2.78269542695944	CPT1A_3	59.0	IMR90p11
4	E11	-3.18113949613962	CPT1A_3	59.0	IMR90p11
5	E11	-1.71747435205043	CPT1A_3	59.0	IMR90p11
6	E11	-4.24975134017723	CPT1A_3	59.0	IMR90p11
7	E11	1.55154092467046	CPT1A_3	59.0	IMR90p11
8	E11	-1.03366232568715	CPT1A_3	59.0	IMR90p11
9	E11	2.28326631205937	CPT1A_3	59.0	IMR90p11
10	E11	3.10363633140742	CPT1A_3	59.0	IMR90p11
11	E11	0.610139415606227	CPT1A_3	59.0	IMR90p11
12	E11	2.78317786965908	CPT1A_3	59.0	IMR90p11
13	E11	1.60454491554083	CPT1A_3	59.0	IMR90p11
14	E11	1.07029530157661	CPT1A_3	59.0	IMR90p11
15	E11	-0.80467165562186	CPT1A_3	59.0	IMR90p11
16	E11	6.02184476504817	CPT1A_3	59.0	IMR90p11
17	E11	-2.16316777660222	CPT1A_3	59.0	IMR90p11
18	E11	-1.25171024333713	CPT1A_3	59.0	IMR90p11
19	E11	-1.16876227666762	CPT1A_3	59.0	IMR90p11
20	E11	-1.08461292045922	CPT1A_3	59.0	IMR90p11
21	E11	-2.92066881690198	CPT1A_3	59.0	IMR90p11
22	E11	2.02684323622907	CPT1A_3	59.0	IMR90p11
23	E11	-4.30490551831008	CPT1A_3	59.0	IMR90p11
24	E11	-2.15783324693075	CPT1A_3	59.0	IMR90p11
25	E11	2.99918883860801	CPT1A_3	59.0	IMR90p11
26	E11	2.18921926047824	CPT1A_3	59.0	IMR90p11
27	E11	-1.67084838010669	CPT1A_3	59.0	IMR90p11
28	E11	1.44814672606117	CPT1A_3	59.0	IMR90p11
29	E11	0.900857294230718	CPT1A_3	59.0	IMR90p11
30	E11	3.66644167918594	CPT1A_3	59.0	IMR90p11
31	E11	9.0071378189682	CPT1A_3	59.0	IMR90p11
32	E11	18.5679020009702	CPT1A_3	59.0	IMR90p11
33	E11	37.737099826174	CPT1A_3	59.0	IMR90p11
34	E11	77.5452176131698	CPT1A_3	59.0	IMR90p11
35	E11	137.306058981048	CPT1A_3	59.0	IMR90p11
36	E11	222.45015972505	CPT1A_3	59.0	IMR90p11
37	E11	318.203055057809	CPT1A_3	59.0	IMR90p11
38	E11	424.422254848759	CPT1A_3	59.0	IMR90p11
39	E11	543.085547386218	CPT1A_3	59.0	IMR90p11
40	E11	674.192932670186	CPT1A_3	59.0	IMR90p11
1	F11	-2.10886733067946	CPT1A_3	57.0	IMR90p11
2	F11	2.67266051861725	CPT1A_3	57.0	IMR90p11
3	F11	1.56631700137132	CPT1A_3	57.0	IMR90p11
4	F11	-1.22233309563671	CPT1A_3	57.0	IMR90p11
5	F11	1.37751072259152	CPT1A_3	57.0	IMR90p11
6	F11	1.99334387636054	CPT1A_3	57.0	IMR90p11
7	F11	3.97599165473957	CPT1A_3	57.0	IMR90p11
8	F11	-3.25638379083011	CPT1A_3	57.0	IMR90p11
9	F11	0.658194508878751	CPT1A_3	57.0	IMR90p11
10	F11	1.39207517840669	CPT1A_3	57.0	IMR90p11
11	F11	-0.397675651144255	CPT1A_3	57.0	IMR90p11
12	F11	0.940344887255378	CPT1A_3	57.0	IMR90p11
13	F11	-1.74329880439291	CPT1A_3	57.0	IMR90p11
14	F11	-1.1803919128547	CPT1A_3	57.0	IMR90p11
15	F11	-1.69552225200368	CPT1A_3	57.0	IMR90p11
16	F11	-0.98859984350247	CPT1A_3	57.0	IMR90p11
17	F11	-1.529698183856	CPT1A_3	57.0	IMR90p11
18	F11	-0.558876112428152	CPT1A_3	57.0	IMR90p11
19	F11	0.753176373515998	CPT1A_3	57.0	IMR90p11
20	F11	1.17132155021272	CPT1A_3	57.0	IMR90p11
21	F11	0.735099972899206	CPT1A_3	57.0	IMR90p11
22	F11	-2.2772060288853	CPT1A_3	57.0	IMR90p11
23	F11	-1.96405252898558	CPT1A_3	57.0	IMR90p11
24	F11	0.517987407561122	CPT1A_3	57.0	IMR90p11
25	F11	1.00101000903442	CPT1A_3	57.0	IMR90p11
26	F11	3.10232214980397	CPT1A_3	57.0	IMR90p11
27	F11	0.996964945476975	CPT1A_3	57.0	IMR90p11
28	F11	-2.04241383156659	CPT1A_3	57.0	IMR90p11
29	F11	1.72814881017121	CPT1A_3	57.0	IMR90p11
30	F11	1.76483484405662	CPT1A_3	57.0	IMR90p11
31	F11	4.31272745224032	CPT1A_3	57.0	IMR90p11
32	F11	11.7509265374129	CPT1A_3	57.0	IMR90p11
33	F11	22.7634775718457	CPT1A_3	57.0	IMR90p11
34	F11	47.8413609110385	CPT1A_3	57.0	IMR90p11
35	F11	83.7384062452234	CPT1A_3	57.0	IMR90p11
36	F11	150.144266249722	CPT1A_3	57.0	IMR90p11
37	F11	255.58983470733	CPT1A_3	57.0	IMR90p11
38	F11	409.527203019692	CPT1A_3	57.0	IMR90p11
39	F11	605.905808982598	CPT1A_3	57.0	IMR90p11
40	F11	810.928838471677	CPT1A_3	57.0	IMR90p11
1	G11	6.89095412409142	CPT1A_3	55.7	IMR90p11
2	G11	4.12077752032064	CPT1A_3	55.7	IMR90p11
3	G11	4.23093112310653	CPT1A_3	55.7	IMR90p11
4	G11	0.659777675743953	CPT1A_3	55.7	IMR90p11
5	G11	1.0185921782936	CPT1A_3	55.7	IMR90p11
6	G11	-1.22488753931293	CPT1A_3	55.7	IMR90p11
7	G11	-2.77105765453643	CPT1A_3	55.7	IMR90p11
8	G11	-0.493122398729156	CPT1A_3	55.7	IMR90p11
9	G11	-2.23709527279561	CPT1A_3	55.7	IMR90p11
10	G11	-2.19279462301529	CPT1A_3	55.7	IMR90p11
11	G11	5.30386520859065	CPT1A_3	55.7	IMR90p11
12	G11	2.37722207850447	CPT1A_3	55.7	IMR90p11
13	G11	0.869832035606578	CPT1A_3	55.7	IMR90p11
14	G11	3.96312440955671	CPT1A_3	55.7	IMR90p11
15	G11	1.46989127017923	CPT1A_3	55.7	IMR90p11
16	G11	1.64503938013559	CPT1A_3	55.7	IMR90p11
17	G11	-2.33292915325228	CPT1A_3	55.7	IMR90p11
18	G11	-3.45947461743799	CPT1A_3	55.7	IMR90p11
19	G11	-0.273373360209916	CPT1A_3	55.7	IMR90p11
20	G11	-1.30796846045359	CPT1A_3	55.7	IMR90p11
21	G11	0.773022555846637	CPT1A_3	55.7	IMR90p11
22	G11	0.356957521460117	CPT1A_3	55.7	IMR90p11
23	G11	-3.08236318496165	CPT1A_3	55.7	IMR90p11
24	G11	-4.74767346027556	CPT1A_3	55.7	IMR90p11
25	G11	-0.8791502625063	CPT1A_3	55.7	IMR90p11
26	G11	-2.63519140500284	CPT1A_3	55.7	IMR90p11
27	G11	-2.61796363590247	CPT1A_3	55.7	IMR90p11
28	G11	-1.45672848622644	CPT1A_3	55.7	IMR90p11
29	G11	2.34668298400038	CPT1A_3	55.7	IMR90p11
30	G11	2.02232448424547	CPT1A_3	55.7	IMR90p11
31	G11	5.3911062742186	CPT1A_3	55.7	IMR90p11
32	G11	4.34444300253608	CPT1A_3	55.7	IMR90p11
33	G11	6.17604157685946	CPT1A_3	55.7	IMR90p11
34	G11	15.473044089536	CPT1A_3	55.7	IMR90p11
35	G11	32.3297294757767	CPT1A_3	55.7	IMR90p11
36	G11	60.9376265419205	CPT1A_3	55.7	IMR90p11
37	G11	110.839808195878	CPT1A_3	55.7	IMR90p11
38	G11	174.637087290042	CPT1A_3	55.7	IMR90p11
39	G11	260.266687040319	CPT1A_3	55.7	IMR90p11
40	G11	357.136291793343	CPT1A_3	55.7	IMR90p11
1	H11	1.10927572657965	CPT1A_3	55.0	IMR90p11
2	H11	1.96249151502707	CPT1A_3	55.0	IMR90p11
3	H11	5.69506010419445	CPT1A_3	55.0	IMR90p11
4	H11	-1.02409521426989	CPT1A_3	55.0	IMR90p11
5	H11	1.44666424157413	CPT1A_3	55.0	IMR90p11
6	H11	2.72047868536492	CPT1A_3	55.0	IMR90p11
7	H11	4.62477417922992	CPT1A_3	55.0	IMR90p11
8	H11	-0.554756871724749	CPT1A_3	55.0	IMR90p11
9	H11	1.00783496598751	CPT1A_3	55.0	IMR90p11
10	H11	-1.8319650546523	CPT1A_3	55.0	IMR90p11
11	H11	-0.229373645484884	CPT1A_3	55.0	IMR90p11
12	H11	-3.64892355240181	CPT1A_3	55.0	IMR90p11
13	H11	-0.127084412853037	CPT1A_3	55.0	IMR90p11
14	H11	0.226739887463282	CPT1A_3	55.0	IMR90p11
15	H11	-2.12769947954121	CPT1A_3	55.0	IMR90p11
16	H11	-2.16838951203681	CPT1A_3	55.0	IMR90p11
17	H11	-1.49883052268933	CPT1A_3	55.0	IMR90p11
18	H11	1.96995428079936	CPT1A_3	55.0	IMR90p11
19	H11	-1.15873895975892	CPT1A_3	55.0	IMR90p11
20	H11	2.80955277647899	CPT1A_3	55.0	IMR90p11
21	H11	-3.21228028867745	CPT1A_3	55.0	IMR90p11
22	H11	0.243577846340941	CPT1A_3	55.0	IMR90p11
23	H11	-1.8730592620318	CPT1A_3	55.0	IMR90p11
24	H11	-4.47736782744096	CPT1A_3	55.0	IMR90p11
25	H11	-1.98052383391996	CPT1A_3	55.0	IMR90p11
26	H11	-4.78165960466413	CPT1A_3	55.0	IMR90p11
27	H11	1.90795047429037	CPT1A_3	55.0	IMR90p11
28	H11	3.74626527635473	CPT1A_3	55.0	IMR90p11
29	H11	1.33975908539196	CPT1A_3	55.0	IMR90p11
30	H11	3.80977449029342	CPT1A_3	55.0	IMR90p11
31	H11	4.08445903233905	CPT1A_3	55.0	IMR90p11
32	H11	3.3604900017931	CPT1A_3	55.0	IMR90p11
33	H11	2.9521273460241	CPT1A_3	55.0	IMR90p11
34	H11	7.73577678127594	CPT1A_3	55.0	IMR90p11
35	H11	16.962804153311	CPT1A_3	55.0	IMR90p11
36	H11	33.5106012972378	CPT1A_3	55.0	IMR90p11
37	H11	58.8918373546853	CPT1A_3	55.0	IMR90p11
38	H11	106.698814008205	CPT1A_3	55.0	IMR90p11
39	H11	174.604964167509	CPT1A_3	55.0	IMR90p11
40	H11	259.717148682317	CPT1A_3	55.0	IMR90p11
1	A11	-1.73	CPT1A_3	65.0	IMR90p2
2	A11	-1.86	CPT1A_3	65.0	IMR90p2
3	A11	-1.8	CPT1A_3	65.0	IMR90p2
4	A11	1.91	CPT1A_3	65.0	IMR90p2
5	A11	-1.91	CPT1A_3	65.0	IMR90p2
6	A11	4.25	CPT1A_3	65.0	IMR90p2
7	A11	1.16	CPT1A_3	65.0	IMR90p2
8	A11	0.48	CPT1A_3	65.0	IMR90p2
9	A11	1.78	CPT1A_3	65.0	IMR90p2
10	A11	5.06	CPT1A_3	65.0	IMR90p2
11	A11	0.78	CPT1A_3	65.0	IMR90p2
12	A11	-4.96	CPT1A_3	65.0	IMR90p2
13	A11	0.77	CPT1A_3	65.0	IMR90p2
14	A11	3.88	CPT1A_3	65.0	IMR90p2
15	A11	-2.56	CPT1A_3	65.0	IMR90p2
16	A11	-0.86	CPT1A_3	65.0	IMR90p2
17	A11	3.92	CPT1A_3	65.0	IMR90p2
18	A11	-0.63	CPT1A_3	65.0	IMR90p2
19	A11	-1.53	CPT1A_3	65.0	IMR90p2
20	A11	-0.52	CPT1A_3	65.0	IMR90p2
21	A11	-6.25	CPT1A_3	65.0	IMR90p2
22	A11	2.5	CPT1A_3	65.0	IMR90p2
23	A11	-4.65	CPT1A_3	65.0	IMR90p2
24	A11	0.42	CPT1A_3	65.0	IMR90p2
25	A11	-3.14	CPT1A_3	65.0	IMR90p2
26	A11	-0.96	CPT1A_3	65.0	IMR90p2
27	A11	0.11	CPT1A_3	65.0	IMR90p2
28	A11	12.57	CPT1A_3	65.0	IMR90p2
29	A11	13.65	CPT1A_3	65.0	IMR90p2
30	A11	32.93	CPT1A_3	65.0	IMR90p2
31	A11	66.36	CPT1A_3	65.0	IMR90p2
32	A11	128.17	CPT1A_3	65.0	IMR90p2
33	A11	226.91	CPT1A_3	65.0	IMR90p2
34	A11	352.51	CPT1A_3	65.0	IMR90p2
35	A11	475.55	CPT1A_3	65.0	IMR90p2
36	A11	600.87	CPT1A_3	65.0	IMR90p2
37	A11	731.96	CPT1A_3	65.0	IMR90p2
38	A11	869.56	CPT1A_3	65.0	IMR90p2
39	A11	1006.43	CPT1A_3	65.0	IMR90p2
40	A11	1138.65	CPT1A_3	65.0	IMR90p2
1	B11	2.8	CPT1A_3	64.5	IMR90p2
2	B11	1.04	CPT1A_3	64.5	IMR90p2
3	B11	1.57	CPT1A_3	64.5	IMR90p2
4	B11	-2.62	CPT1A_3	64.5	IMR90p2
5	B11	0.68	CPT1A_3	64.5	IMR90p2
6	B11	1.14	CPT1A_3	64.5	IMR90p2
7	B11	0.98	CPT1A_3	64.5	IMR90p2
8	B11	4.66	CPT1A_3	64.5	IMR90p2
9	B11	-2.07	CPT1A_3	64.5	IMR90p2
10	B11	-0.52	CPT1A_3	64.5	IMR90p2
11	B11	-3.94	CPT1A_3	64.5	IMR90p2
12	B11	4.23	CPT1A_3	64.5	IMR90p2
13	B11	4.07	CPT1A_3	64.5	IMR90p2
14	B11	5.55	CPT1A_3	64.5	IMR90p2
15	B11	1.61	CPT1A_3	64.5	IMR90p2
16	B11	0.28	CPT1A_3	64.5	IMR90p2
17	B11	-0.53	CPT1A_3	64.5	IMR90p2
18	B11	2.25	CPT1A_3	64.5	IMR90p2
19	B11	0.12	CPT1A_3	64.5	IMR90p2
20	B11	-5.24	CPT1A_3	64.5	IMR90p2
21	B11	-0.61	CPT1A_3	64.5	IMR90p2
22	B11	-2.09	CPT1A_3	64.5	IMR90p2
23	B11	-0.89	CPT1A_3	64.5	IMR90p2
24	B11	-2.97	CPT1A_3	64.5	IMR90p2
25	B11	-1.86	CPT1A_3	64.5	IMR90p2
26	B11	-3.35	CPT1A_3	64.5	IMR90p2
27	B11	4.98	CPT1A_3	64.5	IMR90p2
28	B11	9.08	CPT1A_3	64.5	IMR90p2
29	B11	17.84	CPT1A_3	64.5	IMR90p2
30	B11	43.15	CPT1A_3	64.5	IMR90p2
31	B11	83.19	CPT1A_3	64.5	IMR90p2
32	B11	156.27	CPT1A_3	64.5	IMR90p2
33	B11	266.32	CPT1A_3	64.5	IMR90p2
34	B11	384.51	CPT1A_3	64.5	IMR90p2
35	B11	505.44	CPT1A_3	64.5	IMR90p2
36	B11	631.41	CPT1A_3	64.5	IMR90p2
37	B11	758.99	CPT1A_3	64.5	IMR90p2
38	B11	893.65	CPT1A_3	64.5	IMR90p2
39	B11	1029.71	CPT1A_3	64.5	IMR90p2
40	B11	1165.58	CPT1A_3	64.5	IMR90p2
1	C11	3.76	CPT1A_3	63.3	IMR90p2
2	C11	2.76	CPT1A_3	63.3	IMR90p2
3	C11	3.96	CPT1A_3	63.3	IMR90p2
4	C11	0.41	CPT1A_3	63.3	IMR90p2
5	C11	1.49	CPT1A_3	63.3	IMR90p2
6	C11	2.76	CPT1A_3	63.3	IMR90p2
7	C11	2.68	CPT1A_3	63.3	IMR90p2
8	C11	0.09	CPT1A_3	63.3	IMR90p2
9	C11	-1.32	CPT1A_3	63.3	IMR90p2
10	C11	0.64	CPT1A_3	63.3	IMR90p2
11	C11	-0.86	CPT1A_3	63.3	IMR90p2
12	C11	-2.95	CPT1A_3	63.3	IMR90p2
13	C11	-3.24	CPT1A_3	63.3	IMR90p2
14	C11	5.2	CPT1A_3	63.3	IMR90p2
15	C11	-3.64	CPT1A_3	63.3	IMR90p2
16	C11	-0.78	CPT1A_3	63.3	IMR90p2
17	C11	-0.32	CPT1A_3	63.3	IMR90p2
18	C11	-1.04	CPT1A_3	63.3	IMR90p2
19	C11	-4.05	CPT1A_3	63.3	IMR90p2
20	C11	-2.21	CPT1A_3	63.3	IMR90p2
21	C11	1.7	CPT1A_3	63.3	IMR90p2
22	C11	0.66	CPT1A_3	63.3	IMR90p2
23	C11	1.63	CPT1A_3	63.3	IMR90p2
24	C11	-1.53	CPT1A_3	63.3	IMR90p2
25	C11	0.72	CPT1A_3	63.3	IMR90p2
26	C11	2.06	CPT1A_3	63.3	IMR90p2
27	C11	6.95	CPT1A_3	63.3	IMR90p2
28	C11	3.58	CPT1A_3	63.3	IMR90p2
29	C11	14.46	CPT1A_3	63.3	IMR90p2
30	C11	28.82	CPT1A_3	63.3	IMR90p2
31	C11	69.15	CPT1A_3	63.3	IMR90p2
32	C11	126.71	CPT1A_3	63.3	IMR90p2
33	C11	237.12	CPT1A_3	63.3	IMR90p2
34	C11	354.87	CPT1A_3	63.3	IMR90p2
35	C11	473.09	CPT1A_3	63.3	IMR90p2
36	C11	604.22	CPT1A_3	63.3	IMR90p2
37	C11	737.6	CPT1A_3	63.3	IMR90p2
38	C11	884.52	CPT1A_3	63.3	IMR90p2
39	C11	1033.3	CPT1A_3	63.3	IMR90p2
40	C11	1184.32	CPT1A_3	63.3	IMR90p2
1	D11	0.83	CPT1A_3	61.4	IMR90p2
2	D11	2.28	CPT1A_3	61.4	IMR90p2
3	D11	-1.06	CPT1A_3	61.4	IMR90p2
4	D11	-3.69	CPT1A_3	61.4	IMR90p2
5	D11	3.13	CPT1A_3	61.4	IMR90p2
6	D11	1.74	CPT1A_3	61.4	IMR90p2
7	D11	2.96	CPT1A_3	61.4	IMR90p2
8	D11	3.62	CPT1A_3	61.4	IMR90p2
9	D11	0.14	CPT1A_3	61.4	IMR90p2
10	D11	-2.56	CPT1A_3	61.4	IMR90p2
11	D11	-1.69	CPT1A_3	61.4	IMR90p2
12	D11	-2.31	CPT1A_3	61.4	IMR90p2
13	D11	4.66	CPT1A_3	61.4	IMR90p2
14	D11	-2.15	CPT1A_3	61.4	IMR90p2
15	D11	2.85	CPT1A_3	61.4	IMR90p2
16	D11	-0.89	CPT1A_3	61.4	IMR90p2
17	D11	-0.07	CPT1A_3	61.4	IMR90p2
18	D11	1.0	CPT1A_3	61.4	IMR90p2
19	D11	0.44	CPT1A_3	61.4	IMR90p2
20	D11	-0.86	CPT1A_3	61.4	IMR90p2
21	D11	-0.03	CPT1A_3	61.4	IMR90p2
22	D11	0.35	CPT1A_3	61.4	IMR90p2
23	D11	-2.63	CPT1A_3	61.4	IMR90p2
24	D11	-0.92	CPT1A_3	61.4	IMR90p2
25	D11	2.27	CPT1A_3	61.4	IMR90p2
26	D11	1.54	CPT1A_3	61.4	IMR90p2
27	D11	1.02	CPT1A_3	61.4	IMR90p2
28	D11	6.97	CPT1A_3	61.4	IMR90p2
29	D11	11.28	CPT1A_3	61.4	IMR90p2
30	D11	20.7	CPT1A_3	61.4	IMR90p2
31	D11	33.1	CPT1A_3	61.4	IMR90p2
32	D11	66.2	CPT1A_3	61.4	IMR90p2
33	D11	127.85	CPT1A_3	61.4	IMR90p2
34	D11	214.96	CPT1A_3	61.4	IMR90p2
35	D11	320.23	CPT1A_3	61.4	IMR90p2
36	D11	429.63	CPT1A_3	61.4	IMR90p2
37	D11	546.38	CPT1A_3	61.4	IMR90p2
38	D11	678.46	CPT1A_3	61.4	IMR90p2
39	D11	824.61	CPT1A_3	61.4	IMR90p2
40	D11	981.59	CPT1A_3	61.4	IMR90p2
1	E11	7.71	CPT1A_3	59.0	IMR90p2
2	E11	3.13	CPT1A_3	59.0	IMR90p2
3	E11	-0.95	CPT1A_3	59.0	IMR90p2
4	E11	6.49	CPT1A_3	59.0	IMR90p2
5	E11	2.4	CPT1A_3	59.0	IMR90p2
6	E11	-1.92	CPT1A_3	59.0	IMR90p2
7	E11	-2.44	CPT1A_3	59.0	IMR90p2
8	E11	2.23	CPT1A_3	59.0	IMR90p2
9	E11	-3.35	CPT1A_3	59.0	IMR90p2
10	E11	-0.94	CPT1A_3	59.0	IMR90p2
11	E11	0.12	CPT1A_3	59.0	IMR90p2
12	E11	1.83	CPT1A_3	59.0	IMR90p2
13	E11	1.56	CPT1A_3	59.0	IMR90p2
14	E11	1.3	CPT1A_3	59.0	IMR90p2
15	E11	-0.03	CPT1A_3	59.0	IMR90p2
16	E11	2.71	CPT1A_3	59.0	IMR90p2
17	E11	3.25	CPT1A_3	59.0	IMR90p2
18	E11	0.39	CPT1A_3	59.0	IMR90p2
19	E11	-1.87	CPT1A_3	59.0	IMR90p2
20	E11	-4.08	CPT1A_3	59.0	IMR90p2
21	E11	-4.03	CPT1A_3	59.0	IMR90p2
22	E11	0.13	CPT1A_3	59.0	IMR90p2
23	E11	-3.57	CPT1A_3	59.0	IMR90p2
24	E11	1.2	CPT1A_3	59.0	IMR90p2
25	E11	2.88	CPT1A_3	59.0	IMR90p2
26	E11	4.91	CPT1A_3	59.0	IMR90p2
27	E11	1.79	CPT1A_3	59.0	IMR90p2
28	E11	0.61	CPT1A_3	59.0	IMR90p2
29	E11	0.58	CPT1A_3	59.0	IMR90p2
30	E11	7.19	CPT1A_3	59.0	IMR90p2
31	E11	12.39	CPT1A_3	59.0	IMR90p2
32	E11	22.61	CPT1A_3	59.0	IMR90p2
33	E11	50.94	CPT1A_3	59.0	IMR90p2
34	E11	97.02	CPT1A_3	59.0	IMR90p2
35	E11	166.87	CPT1A_3	59.0	IMR90p2
36	E11	278.55	CPT1A_3	59.0	IMR90p2
37	E11	404.51	CPT1A_3	59.0	IMR90p2
38	E11	556.18	CPT1A_3	59.0	IMR90p2
39	E11	738.52	CPT1A_3	59.0	IMR90p2
40	E11	939.77	CPT1A_3	59.0	IMR90p2
1	F11	14.6	CPT1A_3	57.0	IMR90p2
2	F11	2.63	CPT1A_3	57.0	IMR90p2
3	F11	2.35	CPT1A_3	57.0	IMR90p2
4	F11	2.02	CPT1A_3	57.0	IMR90p2
5	F11	2.32	CPT1A_3	57.0	IMR90p2
6	F11	-0.96	CPT1A_3	57.0	IMR90p2
7	F11	3.64	CPT1A_3	57.0	IMR90p2
8	F11	0.4	CPT1A_3	57.0	IMR90p2
9	F11	1.94	CPT1A_3	57.0	IMR90p2
10	F11	0.13	CPT1A_3	57.0	IMR90p2
11	F11	-5.84	CPT1A_3	57.0	IMR90p2
12	F11	-1.27	CPT1A_3	57.0	IMR90p2
13	F11	2.67	CPT1A_3	57.0	IMR90p2
14	F11	-2.21	CPT1A_3	57.0	IMR90p2
15	F11	3.91	CPT1A_3	57.0	IMR90p2
16	F11	-0.03	CPT1A_3	57.0	IMR90p2
17	F11	-3.63	CPT1A_3	57.0	IMR90p2
18	F11	1.01	CPT1A_3	57.0	IMR90p2
19	F11	-2.82	CPT1A_3	57.0	IMR90p2
20	F11	-4.37	CPT1A_3	57.0	IMR90p2
21	F11	1.85	CPT1A_3	57.0	IMR90p2
22	F11	3.42	CPT1A_3	57.0	IMR90p2
23	F11	1.09	CPT1A_3	57.0	IMR90p2
24	F11	-1.84	CPT1A_3	57.0	IMR90p2
25	F11	1.22	CPT1A_3	57.0	IMR90p2
26	F11	1.89	CPT1A_3	57.0	IMR90p2
27	F11	-0.58	CPT1A_3	57.0	IMR90p2
28	F11	6.81	CPT1A_3	57.0	IMR90p2
29	F11	-0.47	CPT1A_3	57.0	IMR90p2
30	F11	6.81	CPT1A_3	57.0	IMR90p2
31	F11	3.11	CPT1A_3	57.0	IMR90p2
32	F11	13.25	CPT1A_3	57.0	IMR90p2
33	F11	22.4	CPT1A_3	57.0	IMR90p2
34	F11	50.72	CPT1A_3	57.0	IMR90p2
35	F11	97.37	CPT1A_3	57.0	IMR90p2
36	F11	173.83	CPT1A_3	57.0	IMR90p2
37	F11	287.54	CPT1A_3	57.0	IMR90p2
38	F11	425.92	CPT1A_3	57.0	IMR90p2
39	F11	592.17	CPT1A_3	57.0	IMR90p2
40	F11	773.72	CPT1A_3	57.0	IMR90p2
1	G11	5.14	CPT1A_3	55.7	IMR90p2
2	G11	1.51	CPT1A_3	55.7	IMR90p2
3	G11	-1.13	CPT1A_3	55.7	IMR90p2
4	G11	2.2	CPT1A_3	55.7	IMR90p2
5	G11	2.31	CPT1A_3	55.7	IMR90p2
6	G11	3.32	CPT1A_3	55.7	IMR90p2
7	G11	-0.4	CPT1A_3	55.7	IMR90p2
8	G11	-0.75	CPT1A_3	55.7	IMR90p2
9	G11	-1.16	CPT1A_3	55.7	IMR90p2
10	G11	-0.9	CPT1A_3	55.7	IMR90p2
11	G11	-0.51	CPT1A_3	55.7	IMR90p2
12	G11	-0.29	CPT1A_3	55.7	IMR90p2
13	G11	-1.04	CPT1A_3	55.7	IMR90p2
14	G11	0.28	CPT1A_3	55.7	IMR90p2
15	G11	1.99	CPT1A_3	55.7	IMR90p2
16	G11	-2.28	CPT1A_3	55.7	IMR90p2
17	G11	-1.34	CPT1A_3	55.7	IMR90p2
18	G11	-0.79	CPT1A_3	55.7	IMR90p2
19	G11	3.36	CPT1A_3	55.7	IMR90p2
20	G11	3.15	CPT1A_3	55.7	IMR90p2
21	G11	4.84	CPT1A_3	55.7	IMR90p2
22	G11	2.33	CPT1A_3	55.7	IMR90p2
23	G11	0.07	CPT1A_3	55.7	IMR90p2
24	G11	1.28	CPT1A_3	55.7	IMR90p2
25	G11	1.14	CPT1A_3	55.7	IMR90p2
26	G11	3.61	CPT1A_3	55.7	IMR90p2
27	G11	4.66	CPT1A_3	55.7	IMR90p2
28	G11	-1.49	CPT1A_3	55.7	IMR90p2
29	G11	-3.7	CPT1A_3	55.7	IMR90p2
30	G11	-2.67	CPT1A_3	55.7	IMR90p2
31	G11	-0.28	CPT1A_3	55.7	IMR90p2
32	G11	4.94	CPT1A_3	55.7	IMR90p2
33	G11	8.22	CPT1A_3	55.7	IMR90p2
34	G11	19.89	CPT1A_3	55.7	IMR90p2
35	G11	35.21	CPT1A_3	55.7	IMR90p2
36	G11	61.45	CPT1A_3	55.7	IMR90p2
37	G11	118.59	CPT1A_3	55.7	IMR90p2
38	G11	188.65	CPT1A_3	55.7	IMR90p2
39	G11	291.0	CPT1A_3	55.7	IMR90p2
40	G11	406.51	CPT1A_3	55.7	IMR90p2
1	H11	-7.95	CPT1A_3	55.0	IMR90p2
2	H11	-4.27	CPT1A_3	55.0	IMR90p2
3	H11	0.46	CPT1A_3	55.0	IMR90p2
4	H11	0.35	CPT1A_3	55.0	IMR90p2
5	H11	1.28	CPT1A_3	55.0	IMR90p2
6	H11	2.29	CPT1A_3	55.0	IMR90p2
7	H11	1.22	CPT1A_3	55.0	IMR90p2
8	H11	2.02	CPT1A_3	55.0	IMR90p2
9	H11	0.06	CPT1A_3	55.0	IMR90p2
10	H11	-0.18	CPT1A_3	55.0	IMR90p2
11	H11	-0.25	CPT1A_3	55.0	IMR90p2
12	H11	-0.84	CPT1A_3	55.0	IMR90p2
13	H11	3.51	CPT1A_3	55.0	IMR90p2
14	H11	-1.09	CPT1A_3	55.0	IMR90p2
15	H11	3.14	CPT1A_3	55.0	IMR90p2
16	H11	0.91	CPT1A_3	55.0	IMR90p2
17	H11	-3.55	CPT1A_3	55.0	IMR90p2
18	H11	3.32	CPT1A_3	55.0	IMR90p2
19	H11	-5.06	CPT1A_3	55.0	IMR90p2
20	H11	2.85	CPT1A_3	55.0	IMR90p2
21	H11	-0.09	CPT1A_3	55.0	IMR90p2
22	H11	1.62	CPT1A_3	55.0	IMR90p2
23	H11	-1.91	CPT1A_3	55.0	IMR90p2
24	H11	-0.11	CPT1A_3	55.0	IMR90p2
25	H11	-4.79	CPT1A_3	55.0	IMR90p2
26	H11	0.09	CPT1A_3	55.0	IMR90p2
27	H11	-0.6	CPT1A_3	55.0	IMR90p2
28	H11	-3.02	CPT1A_3	55.0	IMR90p2
29	H11	-2.35	CPT1A_3	55.0	IMR90p2
30	H11	3.51	CPT1A_3	55.0	IMR90p2
31	H11	11.1	CPT1A_3	55.0	IMR90p2
32	H11	6.68	CPT1A_3	55.0	IMR90p2
33	H11	18.12	CPT1A_3	55.0	IMR90p2
34	H11	26.1	CPT1A_3	55.0	IMR90p2
35	H11	65.86	CPT1A_3	55.0	IMR90p2
36	H11	118.8	CPT1A_3	55.0	IMR90p2
37	H11	214.79	CPT1A_3	55.0	IMR90p2
38	H11	368.7	CPT1A_3	55.0	IMR90p2
39	H11	544.83	CPT1A_3	55.0	IMR90p2
40	H11	743.16	CPT1A_3	55.0	IMR90p2
1	A11	-6.40361096434162	CPT1A_3	65.0	IMR90p8
2	A11	-3.99314746383698	CPT1A_3	65.0	IMR90p8
3	A11	-0.0838090998804546	CPT1A_3	65.0	IMR90p8
4	A11	0.763256578396977	CPT1A_3	65.0	IMR90p8
5	A11	-0.296730569828469	CPT1A_3	65.0	IMR90p8
6	A11	-0.264888641740072	CPT1A_3	65.0	IMR90p8
7	A11	2.25045178392202	CPT1A_3	65.0	IMR90p8
8	A11	0.560338089636389	CPT1A_3	65.0	IMR90p8
9	A11	2.19435786528538	CPT1A_3	65.0	IMR90p8
10	A11	6.05174601043791	CPT1A_3	65.0	IMR90p8
11	A11	-0.108297350153407	CPT1A_3	65.0	IMR90p8
12	A11	2.41996976628388	CPT1A_3	65.0	IMR90p8
13	A11	-1.54402198544221	CPT1A_3	65.0	IMR90p8
14	A11	-5.14032353996208	CPT1A_3	65.0	IMR90p8
15	A11	-0.955732490424452	CPT1A_3	65.0	IMR90p8
16	A11	-1.88376982676436	CPT1A_3	65.0	IMR90p8
17	A11	3.36582089463718	CPT1A_3	65.0	IMR90p8
18	A11	-5.22579285352367	CPT1A_3	65.0	IMR90p8
19	A11	0.326942928760673	CPT1A_3	65.0	IMR90p8
20	A11	0.647317996623769	CPT1A_3	65.0	IMR90p8
21	A11	-1.35864575776623	CPT1A_3	65.0	IMR90p8
22	A11	-2.10289339942847	CPT1A_3	65.0	IMR90p8
23	A11	1.31951047893244	CPT1A_3	65.0	IMR90p8
24	A11	-1.35668992727187	CPT1A_3	65.0	IMR90p8
25	A11	-2.79740472125422	CPT1A_3	65.0	IMR90p8
26	A11	-2.73946586248849	CPT1A_3	65.0	IMR90p8
27	A11	5.03373433711567	CPT1A_3	65.0	IMR90p8
28	A11	7.52322151861381	CPT1A_3	65.0	IMR90p8
29	A11	17.4523854320264	CPT1A_3	65.0	IMR90p8
30	A11	39.0678971854863	CPT1A_3	65.0	IMR90p8
31	A11	77.7067530325808	CPT1A_3	65.0	IMR90p8
32	A11	145.828463740034	CPT1A_3	65.0	IMR90p8
33	A11	249.323210104478	CPT1A_3	65.0	IMR90p8
34	A11	377.267820622858	CPT1A_3	65.0	IMR90p8
35	A11	508.279798733985	CPT1A_3	65.0	IMR90p8
36	A11	642.205243640633	CPT1A_3	65.0	IMR90p8
37	A11	780.648239834778	CPT1A_3	65.0	IMR90p8
38	A11	922.109768321646	CPT1A_3	65.0	IMR90p8
39	A11	1068.43089185492	CPT1A_3	65.0	IMR90p8
40	A11	1216.58790285377	CPT1A_3	65.0	IMR90p8
1	B11	-4.25534434354222	CPT1A_3	64.5	IMR90p8
2	B11	0.0291618488254244	CPT1A_3	64.5	IMR90p8
3	B11	-4.20369032678218	CPT1A_3	64.5	IMR90p8
4	B11	1.81616342487087	CPT1A_3	64.5	IMR90p8
5	B11	-1.24803225730739	CPT1A_3	64.5	IMR90p8
6	B11	-0.787742968654584	CPT1A_3	64.5	IMR90p8
7	B11	2.53677350878343	CPT1A_3	64.5	IMR90p8
8	B11	0.920235109579153	CPT1A_3	64.5	IMR90p8
9	B11	2.49636593739797	CPT1A_3	64.5	IMR90p8
10	B11	-0.63259531025642	CPT1A_3	64.5	IMR90p8
11	B11	3.86252866225186	CPT1A_3	64.5	IMR90p8
12	B11	1.10223228195218	CPT1A_3	64.5	IMR90p8
13	B11	1.57469603057052	CPT1A_3	64.5	IMR90p8
14	B11	1.7182710062998	CPT1A_3	64.5	IMR90p8
15	B11	-1.76543239573948	CPT1A_3	64.5	IMR90p8
16	B11	-0.412114227855454	CPT1A_3	64.5	IMR90p8
17	B11	2.49278273907066	CPT1A_3	64.5	IMR90p8
18	B11	0.599550240014196	CPT1A_3	64.5	IMR90p8
19	B11	-1.41259354493559	CPT1A_3	64.5	IMR90p8
20	B11	-2.64887174205842	CPT1A_3	64.5	IMR90p8
21	B11	-4.25223950545887	CPT1A_3	64.5	IMR90p8
22	B11	2.26700904963491	CPT1A_3	64.5	IMR90p8
23	B11	-3.12399085333436	CPT1A_3	64.5	IMR90p8
24	B11	0.976970817384426	CPT1A_3	64.5	IMR90p8
25	B11	-1.70454602034079	CPT1A_3	64.5	IMR90p8
26	B11	1.4488847330249	CPT1A_3	64.5	IMR90p8
27	B11	4.30107951242053	CPT1A_3	64.5	IMR90p8
28	B11	9.70362277630284	CPT1A_3	64.5	IMR90p8
29	B11	16.5515164750063	CPT1A_3	64.5	IMR90p8
30	B11	42.5776280821692	CPT1A_3	64.5	IMR90p8
31	B11	80.5659195227436	CPT1A_3	64.5	IMR90p8
32	B11	154.202853423629	CPT1A_3	64.5	IMR90p8
33	B11	264.843537217792	CPT1A_3	64.5	IMR90p8
34	B11	394.842026508903	CPT1A_3	64.5	IMR90p8
35	B11	523.867845265548	CPT1A_3	64.5	IMR90p8
36	B11	655.846723966194	CPT1A_3	64.5	IMR90p8
37	B11	795.169302000643	CPT1A_3	64.5	IMR90p8
38	B11	940.336722973197	CPT1A_3	64.5	IMR90p8
39	B11	1088.59782353866	CPT1A_3	64.5	IMR90p8
40	B11	1237.02539915176	CPT1A_3	64.5	IMR90p8
1	C11	2.95349969068775	CPT1A_3	63.3	IMR90p8
2	C11	3.22689163523819	CPT1A_3	63.3	IMR90p8
3	C11	-1.49467347954806	CPT1A_3	63.3	IMR90p8
4	C11	-0.512020778498027	CPT1A_3	63.3	IMR90p8
5	C11	1.37793931666829	CPT1A_3	63.3	IMR90p8
6	C11	0.0207493818115836	CPT1A_3	63.3	IMR90p8
7	C11	2.79167554406467	CPT1A_3	63.3	IMR90p8
8	C11	-5.29448775585843	CPT1A_3	63.3	IMR90p8
9	C11	-0.275892087550801	CPT1A_3	63.3	IMR90p8
10	C11	0.904918818784154	CPT1A_3	63.3	IMR90p8
11	C11	6.76472466740233	CPT1A_3	63.3	IMR90p8
12	C11	3.81717551048996	CPT1A_3	63.3	IMR90p8
13	C11	-3.94118627332773	CPT1A_3	63.3	IMR90p8
14	C11	2.08946135676024	CPT1A_3	63.3	IMR90p8
15	C11	-1.22564497222174	CPT1A_3	63.3	IMR90p8
16	C11	3.81915951619521	CPT1A_3	63.3	IMR90p8
17	C11	-2.19017600428015	CPT1A_3	63.3	IMR90p8
18	C11	-1.32532698180694	CPT1A_3	63.3	IMR90p8
19	C11	-3.43155407016138	CPT1A_3	63.3	IMR90p8
20	C11	4.04457596540578	CPT1A_3	63.3	IMR90p8
21	C11	-1.93868265257834	CPT1A_3	63.3	IMR90p8
22	C11	-1.75710871508045	CPT1A_3	63.3	IMR90p8
23	C11	-1.44493669820486	CPT1A_3	63.3	IMR90p8
24	C11	-0.172175360476103	CPT1A_3	63.3	IMR90p8
25	C11	1.32388649772838	CPT1A_3	63.3	IMR90p8
26	C11	1.08375741620875	CPT1A_3	63.3	IMR90p8
27	C11	1.7648179177786	CPT1A_3	63.3	IMR90p8
28	C11	8.82179606250156	CPT1A_3	63.3	IMR90p8
29	C11	15.4697541803607	CPT1A_3	63.3	IMR90p8
30	C11	31.3987194413544	CPT1A_3	63.3	IMR90p8
31	C11	67.0192936613453	CPT1A_3	63.3	IMR90p8
32	C11	119.25432402488	CPT1A_3	63.3	IMR90p8
33	C11	216.221314166663	CPT1A_3	63.3	IMR90p8
34	C11	331.753678059529	CPT1A_3	63.3	IMR90p8
35	C11	448.38595065992	CPT1A_3	63.3	IMR90p8
36	C11	574.307394199189	CPT1A_3	63.3	IMR90p8
37	C11	707.300427246038	CPT1A_3	63.3	IMR90p8
38	C11	856.759491936071	CPT1A_3	63.3	IMR90p8
39	C11	1008.85671142548	CPT1A_3	63.3	IMR90p8
40	C11	1163.89874910949	CPT1A_3	63.3	IMR90p8
1	D11	1.08292534307884	CPT1A_3	61.4	IMR90p8
2	D11	2.55392840640616	CPT1A_3	61.4	IMR90p8
3	D11	1.43555769955401	CPT1A_3	61.4	IMR90p8
4	D11	3.44484779501363	CPT1A_3	61.4	IMR90p8
5	D11	-3.44381596763014	CPT1A_3	61.4	IMR90p8
6	D11	4.92724656502924	CPT1A_3	61.4	IMR90p8
7	D11	1.58805726102037	CPT1A_3	61.4	IMR90p8
8	D11	-2.01492101013628	CPT1A_3	61.4	IMR90p8
9	D11	-3.80374976512439	CPT1A_3	61.4	IMR90p8
10	D11	2.88511319216423	CPT1A_3	61.4	IMR90p8
11	D11	-2.07148677516898	CPT1A_3	61.4	IMR90p8
12	D11	0.34657931231277	CPT1A_3	61.4	IMR90p8
13	D11	-0.732767280194366	CPT1A_3	61.4	IMR90p8
14	D11	-2.54855833041302	CPT1A_3	61.4	IMR90p8
15	D11	3.23410614525392	CPT1A_3	61.4	IMR90p8
16	D11	1.85294460479781	CPT1A_3	61.4	IMR90p8
17	D11	0.143139022838568	CPT1A_3	61.4	IMR90p8
18	D11	-0.804612487755094	CPT1A_3	61.4	IMR90p8
19	D11	-2.05468887406869	CPT1A_3	61.4	IMR90p8
20	D11	0.690823771205487	CPT1A_3	61.4	IMR90p8
21	D11	2.18901086651977	CPT1A_3	61.4	IMR90p8
22	D11	-1.58491907863345	CPT1A_3	61.4	IMR90p8
23	D11	-0.22001243959312	CPT1A_3	61.4	IMR90p8
24	D11	-3.28324006752291	CPT1A_3	61.4	IMR90p8
25	D11	1.84211434708413	CPT1A_3	61.4	IMR90p8
26	D11	-1.73498851926388	CPT1A_3	61.4	IMR90p8
27	D11	3.03584662438743	CPT1A_3	61.4	IMR90p8
28	D11	3.53368942916495	CPT1A_3	61.4	IMR90p8
29	D11	6.68711366059233	CPT1A_3	61.4	IMR90p8
30	D11	10.3409086153756	CPT1A_3	61.4	IMR90p8
31	D11	22.4583829811372	CPT1A_3	61.4	IMR90p8
32	D11	55.1756366464251	CPT1A_3	61.4	IMR90p8
33	D11	103.166629112022	CPT1A_3	61.4	IMR90p8
34	D11	188.830388693469	CPT1A_3	61.4	IMR90p8
35	D11	303.728879717648	CPT1A_3	61.4	IMR90p8
36	D11	420.14349342232	CPT1A_3	61.4	IMR90p8
37	D11	541.592728857893	CPT1A_3	61.4	IMR90p8
38	D11	666.639031037873	CPT1A_3	61.4	IMR90p8
39	D11	802.556323511934	CPT1A_3	61.4	IMR90p8
40	D11	945.826107229665	CPT1A_3	61.4	IMR90p8
1	E11	-2.18233544984878	CPT1A_3	59.0	IMR90p8
2	E11	-2.01677788919096	CPT1A_3	59.0	IMR90p8
3	E11	4.11687741431297	CPT1A_3	59.0	IMR90p8
4	E11	3.37634710472685	CPT1A_3	59.0	IMR90p8
5	E11	2.13509042951728	CPT1A_3	59.0	IMR90p8
6	E11	1.90688082601082	CPT1A_3	59.0	IMR90p8
7	E11	5.79264243184571	CPT1A_3	59.0	IMR90p8
8	E11	-5.25351854879773	CPT1A_3	59.0	IMR90p8
9	E11	-0.263978888403017	CPT1A_3	59.0	IMR90p8
10	E11	-2.67389077962571	CPT1A_3	59.0	IMR90p8
11	E11	0.225915019604599	CPT1A_3	59.0	IMR90p8
12	E11	-1.86825930714122	CPT1A_3	59.0	IMR90p8
13	E11	-5.29133114404249	CPT1A_3	59.0	IMR90p8
14	E11	-2.31263283726366	CPT1A_3	59.0	IMR90p8
15	E11	-2.10707567863028	CPT1A_3	59.0	IMR90p8
16	E11	3.1464764090415	CPT1A_3	59.0	IMR90p8
17	E11	-0.0399944178147962	CPT1A_3	59.0	IMR90p8
18	E11	1.32237958876749	CPT1A_3	59.0	IMR90p8
19	E11	-6.01747948372804	CPT1A_3	59.0	IMR90p8
20	E11	0.563506387924008	CPT1A_3	59.0	IMR90p8
21	E11	3.56817110694556	CPT1A_3	59.0	IMR90p8
22	E11	-3.49508755816305	CPT1A_3	59.0	IMR90p8
23	E11	-0.910043724106345	CPT1A_3	59.0	IMR90p8
24	E11	1.8319408540724	CPT1A_3	59.0	IMR90p8
25	E11	0.262151098250797	CPT1A_3	59.0	IMR90p8
26	E11	-1.46457929196595	CPT1A_3	59.0	IMR90p8
27	E11	-1.2850063767828	CPT1A_3	59.0	IMR90p8
28	E11	-0.698965472229702	CPT1A_3	59.0	IMR90p8
29	E11	3.85825258044179	CPT1A_3	59.0	IMR90p8
30	E11	6.7968378277119	CPT1A_3	59.0	IMR90p8
31	E11	11.3411289636051	CPT1A_3	59.0	IMR90p8
32	E11	19.3407489336964	CPT1A_3	59.0	IMR90p8
33	E11	46.2440688136744	CPT1A_3	59.0	IMR90p8
34	E11	80.415847406714	CPT1A_3	59.0	IMR90p8
35	E11	147.186665043664	CPT1A_3	59.0	IMR90p8
36	E11	242.351453090199	CPT1A_3	59.0	IMR90p8
37	E11	355.15605295718	CPT1A_3	59.0	IMR90p8
38	E11	466.926633511657	CPT1A_3	59.0	IMR90p8
39	E11	585.791331331812	CPT1A_3	59.0	IMR90p8
40	E11	711.631854996636	CPT1A_3	59.0	IMR90p8
1	F11	3.55100564443683	CPT1A_3	57.0	IMR90p8
2	F11	-0.157670700832114	CPT1A_3	57.0	IMR90p8
3	F11	1.3512727966754	CPT1A_3	57.0	IMR90p8
4	F11	1.19109503840309	CPT1A_3	57.0	IMR90p8
5	F11	-2.1641705862462	CPT1A_3	57.0	IMR90p8
6	F11	-0.470336545167356	CPT1A_3	57.0	IMR90p8
7	F11	0.0526490897527765	CPT1A_3	57.0	IMR90p8
8	F11	0.891355977618787	CPT1A_3	57.0	IMR90p8
9	F11	2.22958385251195	CPT1A_3	57.0	IMR90p8
10	F11	-3.83285499810881	CPT1A_3	57.0	IMR90p8
11	F11	2.67214695295843	CPT1A_3	57.0	IMR90p8
12	F11	1.82734236396482	CPT1A_3	57.0	IMR90p8
13	F11	-1.48658916061231	CPT1A_3	57.0	IMR90p8
14	F11	-0.884579927860159	CPT1A_3	57.0	IMR90p8
15	F11	-2.14889224881063	CPT1A_3	57.0	IMR90p8
16	F11	-3.67686029369679	CPT1A_3	57.0	IMR90p8
17	F11	3.03789534076077	CPT1A_3	57.0	IMR90p8
18	F11	3.77063482599578	CPT1A_3	57.0	IMR90p8
19	F11	2.04693048834815	CPT1A_3	57.0	IMR90p8
20	F11	4.18734454489186	CPT1A_3	57.0	IMR90p8
21	F11	0.740244030457689	CPT1A_3	57.0	IMR90p8
22	F11	1.38213756302139	CPT1A_3	57.0	IMR90p8
23	F11	0.616356517634813	CPT1A_3	57.0	IMR90p8
24	F11	4.88673456579636	CPT1A_3	57.0	IMR90p8
25	F11	-2.01678588939058	CPT1A_3	57.0	IMR90p8
26	F11	-2.59780606426057	CPT1A_3	57.0	IMR90p8
27	F11	-3.0078659580372	CPT1A_3	57.0	IMR90p8
28	F11	-4.36388461774868	CPT1A_3	57.0	IMR90p8
29	F11	-2.9996883939707	CPT1A_3	57.0	IMR90p8
30	F11	3.85872386075107	CPT1A_3	57.0	IMR90p8
31	F11	3.33098904548933	CPT1A_3	57.0	IMR90p8
32	F11	4.06470413002853	CPT1A_3	57.0	IMR90p8
33	F11	16.0234209041487	CPT1A_3	57.0	IMR90p8
34	F11	28.5484730741196	CPT1A_3	57.0	IMR90p8
35	F11	55.4147092065086	CPT1A_3	57.0	IMR90p8
36	F11	100.078199615783	CPT1A_3	57.0	IMR90p8
37	F11	166.693894865761	CPT1A_3	57.0	IMR90p8
38	F11	248.947834909532	CPT1A_3	57.0	IMR90p8
39	F11	337.848902177732	CPT1A_3	57.0	IMR90p8
40	F11	433.397096670363	CPT1A_3	57.0	IMR90p8
1	G11	4.39975230557184	CPT1A_3	55.7	IMR90p8
2	G11	0.713271222423373	CPT1A_3	55.7	IMR90p8
3	G11	4.1258563848196	CPT1A_3	55.7	IMR90p8
4	G11	0.28254755994476	CPT1A_3	55.7	IMR90p8
5	G11	3.83891589369568	CPT1A_3	55.7	IMR90p8
6	G11	0.337192935177427	CPT1A_3	55.7	IMR90p8
7	G11	2.54089264866116	CPT1A_3	55.7	IMR90p8
8	G11	-1.0925443872693	CPT1A_3	55.7	IMR90p8
9	G11	-0.664309291845257	CPT1A_3	55.7	IMR90p8
10	G11	4.57557354492383	CPT1A_3	55.7	IMR90p8
11	G11	2.33554423957912	CPT1A_3	55.7	IMR90p8
12	G11	-1.63971423749126	CPT1A_3	55.7	IMR90p8
13	G11	-2.77561702018784	CPT1A_3	55.7	IMR90p8
14	G11	-1.08532634030325	CPT1A_3	55.7	IMR90p8
15	G11	-1.34013686151411	CPT1A_3	55.7	IMR90p8
16	G11	-4.23760211800709	CPT1A_3	55.7	IMR90p8
17	G11	-3.74327020587543	CPT1A_3	55.7	IMR90p8
18	G11	-5.7334279995589	CPT1A_3	55.7	IMR90p8
19	G11	-2.22889253349467	CPT1A_3	55.7	IMR90p8
20	G11	-2.43089478413458	CPT1A_3	55.7	IMR90p8
21	G11	1.12559154370183	CPT1A_3	55.7	IMR90p8
22	G11	-1.19346139500703	CPT1A_3	55.7	IMR90p8
23	G11	3.86264678293219	CPT1A_3	55.7	IMR90p8
24	G11	1.58382986359129	CPT1A_3	55.7	IMR90p8
25	G11	4.3780112063173	CPT1A_3	55.7	IMR90p8
26	G11	-1.84514648557342	CPT1A_3	55.7	IMR90p8
27	G11	-0.64034222525288	CPT1A_3	55.7	IMR90p8
28	G11	1.66725894240335	CPT1A_3	55.7	IMR90p8
29	G11	2.27951234218244	CPT1A_3	55.7	IMR90p8
30	G11	2.82676992481674	CPT1A_3	55.7	IMR90p8
31	G11	2.01928238715209	CPT1A_3	55.7	IMR90p8
32	G11	0.910334664617039	CPT1A_3	55.7	IMR90p8
33	G11	6.99130991118773	CPT1A_3	55.7	IMR90p8
34	G11	13.3208190803989	CPT1A_3	55.7	IMR90p8
35	G11	29.8925334544801	CPT1A_3	55.7	IMR90p8
36	G11	56.70182446034	CPT1A_3	55.7	IMR90p8
37	G11	100.258741682431	CPT1A_3	55.7	IMR90p8
38	G11	169.264411810293	CPT1A_3	55.7	IMR90p8
39	G11	257.014716657045	CPT1A_3	55.7	IMR90p8
40	G11	349.655299965706	CPT1A_3	55.7	IMR90p8
1	H11	-4.58958380758077	CPT1A_3	55.0	IMR90p8
2	H11	-6.25002619704446	CPT1A_3	55.0	IMR90p8
3	H11	-4.21575872187213	CPT1A_3	55.0	IMR90p8
4	H11	5.65245634542043	CPT1A_3	55.0	IMR90p8
5	H11	-1.55426838494441	CPT1A_3	55.0	IMR90p8
6	H11	-1.96605915175587	CPT1A_3	55.0	IMR90p8
7	H11	-1.33847727400598	CPT1A_3	55.0	IMR90p8
8	H11	1.54870831427797	CPT1A_3	55.0	IMR90p8
9	H11	-0.886963445003857	CPT1A_3	55.0	IMR90p8
10	H11	3.05338172370739	CPT1A_3	55.0	IMR90p8
11	H11	-0.0137468169382373	CPT1A_3	55.0	IMR90p8
12	H11	0.285058095434124	CPT1A_3	55.0	IMR90p8
13	H11	-4.89766999538506	CPT1A_3	55.0	IMR90p8
14	H11	3.18349096527027	CPT1A_3	55.0	IMR90p8
15	H11	3.62595292691367	CPT1A_3	55.0	IMR90p8
16	H11	0.0735794562378942	CPT1A_3	55.0	IMR90p8
17	H11	3.92052312911528	CPT1A_3	55.0	IMR90p8
18	H11	2.30032421093301	CPT1A_3	55.0	IMR90p8
19	H11	-3.10630364895678	CPT1A_3	55.0	IMR90p8
20	H11	1.92477373014754	CPT1A_3	55.0	IMR90p8
21	H11	4.07684576848669	CPT1A_3	55.0	IMR90p8
22	H11	1.52312596798492	CPT1A_3	55.0	IMR90p8
23	H11	-0.005122715815105	CPT1A_3	55.0	IMR90p8
24	H11	2.13377873736772	CPT1A_3	55.0	IMR90p8
25	H11	0.30260641730456	CPT1A_3	55.0	IMR90p8
26	H11	-1.17405170482152	CPT1A_3	55.0	IMR90p8
27	H11	-0.743180770113668	CPT1A_3	55.0	IMR90p8
28	H11	0.0680577452676516	CPT1A_3	55.0	IMR90p8
29	H11	-0.960928010481894	CPT1A_3	55.0	IMR90p8
30	H11	0.638478404141551	CPT1A_3	55.0	IMR90p8
31	H11	-4.72826574042074	CPT1A_3	55.0	IMR90p8
32	H11	-3.32557021580942	CPT1A_3	55.0	IMR90p8
33	H11	-2.35652858173353	CPT1A_3	55.0	IMR90p8
34	H11	7.95826658299893	CPT1A_3	55.0	IMR90p8
35	H11	14.513950898338	CPT1A_3	55.0	IMR90p8
36	H11	22.9497422221775	CPT1A_3	55.0	IMR90p8
37	H11	47.2107305782297	CPT1A_3	55.0	IMR90p8
38	H11	90.8746826773249	CPT1A_3	55.0	IMR90p8
39	H11	152.375881851312	CPT1A_3	55.0	IMR90p8
40	H11	235.290270553369	CPT1A_3	55.0	IMR90p8
