# Supplementary material for: Primer PICKR: literature-mined scoring platform for robust RT–qPCR primers
Source: Nat Commun. 2026 May 28;17:6938. doi: 10.1038/s41467-026-73648-2 (PMC13388996; doi:10.1038/s41467-026-73648-2)
Supplement: Supplementary file 11 — Source Data [file 41467_2026_73648_MOESM11_ESM.zip › Suppl_Fig_S16/amplification_data_ACSL4_3.csv]

Cycle	Well	Fluorescence	Target	melt temp	Replicate
1	A12	-16.9196882206757	ACSL4_3	65.0	IMR90p11
2	A12	-6.37429081502887	ACSL4_3	65.0	IMR90p11
3	A12	1.6478305264759	ACSL4_3	65.0	IMR90p11
4	A12	-3.21126130066523	ACSL4_3	65.0	IMR90p11
5	A12	1.53688043820057	ACSL4_3	65.0	IMR90p11
6	A12	-0.273575803541917	ACSL4_3	65.0	IMR90p11
7	A12	-0.92697127099018	ACSL4_3	65.0	IMR90p11
8	A12	4.55761628135679	ACSL4_3	65.0	IMR90p11
9	A12	3.58861443913293	ACSL4_3	65.0	IMR90p11
10	A12	-2.45447938210282	ACSL4_3	65.0	IMR90p11
11	A12	-1.01814114083254	ACSL4_3	65.0	IMR90p11
12	A12	0.313564075106569	ACSL4_3	65.0	IMR90p11
13	A12	2.81403725698556	ACSL4_3	65.0	IMR90p11
14	A12	2.12064221808259	ACSL4_3	65.0	IMR90p11
15	A12	-3.48782211331445	ACSL4_3	65.0	IMR90p11
16	A12	-2.37990435880738	ACSL4_3	65.0	IMR90p11
17	A12	0.173382506514372	ACSL4_3	65.0	IMR90p11
18	A12	-1.28208680907392	ACSL4_3	65.0	IMR90p11
19	A12	0.338039221559484	ACSL4_3	65.0	IMR90p11
20	A12	0.368163871754859	ACSL4_3	65.0	IMR90p11
21	A12	-1.69191469727048	ACSL4_3	65.0	IMR90p11
22	A12	3.17523148008195	ACSL4_3	65.0	IMR90p11
23	A12	1.85159925539892	ACSL4_3	65.0	IMR90p11
24	A12	7.30997657759644	ACSL4_3	65.0	IMR90p11
25	A12	18.9724166052565	ACSL4_3	65.0	IMR90p11
26	A12	41.7428027380911	ACSL4_3	65.0	IMR90p11
27	A12	73.584424981454	ACSL4_3	65.0	IMR90p11
28	A12	136.565345053031	ACSL4_3	65.0	IMR90p11
29	A12	199.874559690469	ACSL4_3	65.0	IMR90p11
30	A12	263.485722780681	ACSL4_3	65.0	IMR90p11
31	A12	326.799769952385	ACSL4_3	65.0	IMR90p11
32	A12	394.872181834519	ACSL4_3	65.0	IMR90p11
33	A12	467.777556507833	ACSL4_3	65.0	IMR90p11
34	A12	547.0362317133	ACSL4_3	65.0	IMR90p11
35	A12	629.563652386116	ACSL4_3	65.0	IMR90p11
36	A12	714.789747265053	ACSL4_3	65.0	IMR90p11
37	A12	802.697974684212	ACSL4_3	65.0	IMR90p11
38	A12	888.932103611835	ACSL4_3	65.0	IMR90p11
39	A12	980.301818608645	ACSL4_3	65.0	IMR90p11
40	A12	1074.31361769974	ACSL4_3	65.0	IMR90p11
1	B12	-6.3686037975699	ACSL4_3	64.5	IMR90p11
2	B12	-1.8815622847078	ACSL4_3	64.5	IMR90p11
3	B12	1.17218980681582	ACSL4_3	64.5	IMR90p11
4	B12	0.387556667521039	ACSL4_3	64.5	IMR90p11
5	B12	2.23243099170486	ACSL4_3	64.5	IMR90p11
6	B12	-1.87788650432776	ACSL4_3	64.5	IMR90p11
7	B12	3.67315590507224	ACSL4_3	64.5	IMR90p11
8	B12	-1.26422590074753	ACSL4_3	64.5	IMR90p11
9	B12	2.3417153967207	ACSL4_3	64.5	IMR90p11
10	B12	4.02889676346012	ACSL4_3	64.5	IMR90p11
11	B12	-3.85381934050201	ACSL4_3	64.5	IMR90p11
12	B12	-5.02002203752227	ACSL4_3	64.5	IMR90p11
13	B12	2.29344051417411	ACSL4_3	64.5	IMR90p11
14	B12	-1.64614710369506	ACSL4_3	64.5	IMR90p11
15	B12	-3.48161092311466	ACSL4_3	64.5	IMR90p11
16	B12	4.37049311472902	ACSL4_3	64.5	IMR90p11
17	B12	-4.53817632762366	ACSL4_3	64.5	IMR90p11
18	B12	-1.11578113714359	ACSL4_3	64.5	IMR90p11
19	B12	1.10933278368611	ACSL4_3	64.5	IMR90p11
20	B12	1.07420418491347	ACSL4_3	64.5	IMR90p11
21	B12	-0.458690555834892	ACSL4_3	64.5	IMR90p11
22	B12	1.87176533680667	ACSL4_3	64.5	IMR90p11
23	B12	3.62455585856969	ACSL4_3	64.5	IMR90p11
24	B12	9.3076811869114	ACSL4_3	64.5	IMR90p11
25	B12	18.5531857739843	ACSL4_3	64.5	IMR90p11
26	B12	44.6629207981036	ACSL4_3	64.5	IMR90p11
27	B12	81.3543612850021	ACSL4_3	64.5	IMR90p11
28	B12	149.134122851076	ACSL4_3	64.5	IMR90p11
29	B12	216.506336578957	ACSL4_3	64.5	IMR90p11
30	B12	279.212012171849	ACSL4_3	64.5	IMR90p11
31	B12	342.114471573732	ACSL4_3	64.5	IMR90p11
32	B12	409.928789460516	ACSL4_3	64.5	IMR90p11
33	B12	483.737276202713	ACSL4_3	64.5	IMR90p11
34	B12	564.534829514478	ACSL4_3	64.5	IMR90p11
35	B12	649.494939855747	ACSL4_3	64.5	IMR90p11
36	B12	736.255929210536	ACSL4_3	64.5	IMR90p11
37	B12	826.776274927447	ACSL4_3	64.5	IMR90p11
38	B12	914.553590858294	ACSL4_3	64.5	IMR90p11
39	B12	1008.03120267974	ACSL4_3	64.5	IMR90p11
40	B12	1102.91505809564	ACSL4_3	64.5	IMR90p11
1	C12	0.187615498370633	ACSL4_3	63.3	IMR90p11
2	C12	-1.15174213945193	ACSL4_3	63.3	IMR90p11
3	C12	1.92701373953287	ACSL4_3	63.3	IMR90p11
4	C12	1.16641074496056	ACSL4_3	63.3	IMR90p11
5	C12	0.970943173917931	ACSL4_3	63.3	IMR90p11
6	C12	0.551931648989466	ACSL4_3	63.3	IMR90p11
7	C12	-0.287563175872492	ACSL4_3	63.3	IMR90p11
8	C12	-4.17604972490381	ACSL4_3	63.3	IMR90p11
9	C12	1.05731721650091	ACSL4_3	63.3	IMR90p11
10	C12	2.83413582457752	ACSL4_3	63.3	IMR90p11
11	C12	0.837824125247153	ACSL4_3	63.3	IMR90p11
12	C12	0.247838822329413	ACSL4_3	63.3	IMR90p11
13	C12	-2.5367571144634	ACSL4_3	63.3	IMR90p11
14	C12	2.19710298340078	ACSL4_3	63.3	IMR90p11
15	C12	1.39760772999443	ACSL4_3	63.3	IMR90p11
16	C12	-0.848588908608235	ACSL4_3	63.3	IMR90p11
17	C12	-1.97697350971612	ACSL4_3	63.3	IMR90p11
18	C12	-2.38294598385028	ACSL4_3	63.3	IMR90p11
19	C12	-0.725018951028687	ACSL4_3	63.3	IMR90p11
20	C12	-1.23464875052105	ACSL4_3	63.3	IMR90p11
21	C12	-0.641832358281135	ACSL4_3	63.3	IMR90p11
22	C12	2.27898910327531	ACSL4_3	63.3	IMR90p11
23	C12	4.84409209041542	ACSL4_3	63.3	IMR90p11
24	C12	10.4190498765861	ACSL4_3	63.3	IMR90p11
25	C12	16.8612977656794	ACSL4_3	63.3	IMR90p11
26	C12	40.5375244354632	ACSL4_3	63.3	IMR90p11
27	C12	76.0569083640726	ACSL4_3	63.3	IMR90p11
28	C12	138.70782799893	ACSL4_3	63.3	IMR90p11
29	C12	213.214723937223	ACSL4_3	63.3	IMR90p11
30	C12	277.903676946542	ACSL4_3	63.3	IMR90p11
31	C12	344.225655329192	ACSL4_3	63.3	IMR90p11
32	C12	415.534126185628	ACSL4_3	63.3	IMR90p11
33	C12	492.288968357073	ACSL4_3	63.3	IMR90p11
34	C12	576.66823531815	ACSL4_3	63.3	IMR90p11
35	C12	665.91533630543	ACSL4_3	63.3	IMR90p11
36	C12	760.135559086899	ACSL4_3	63.3	IMR90p11
37	C12	854.526722148098	ACSL4_3	63.3	IMR90p11
38	C12	950.070341042038	ACSL4_3	63.3	IMR90p11
39	C12	1049.16736708766	ACSL4_3	63.3	IMR90p11
40	C12	1152.68962884301	ACSL4_3	63.3	IMR90p11
1	D12	0.246956268796566	ACSL4_3	61.4	IMR90p11
2	D12	2.79004756445784	ACSL4_3	61.4	IMR90p11
3	D12	2.3374297628975	ACSL4_3	61.4	IMR90p11
4	D12	3.73783158654214	ACSL4_3	61.4	IMR90p11
5	D12	-1.05387676610462	ACSL4_3	61.4	IMR90p11
6	D12	0.951040078582992	ACSL4_3	61.4	IMR90p11
7	D12	0.997685220737367	ACSL4_3	61.4	IMR90p11
8	D12	0.334094069733055	ACSL4_3	61.4	IMR90p11
9	D12	-1.98582079928065	ACSL4_3	61.4	IMR90p11
10	D12	-5.47572313336468	ACSL4_3	61.4	IMR90p11
11	D12	-0.264011377119914	ACSL4_3	61.4	IMR90p11
12	D12	1.26822760488085	ACSL4_3	61.4	IMR90p11
13	D12	2.90436791273578	ACSL4_3	61.4	IMR90p11
14	D12	0.374699193407196	ACSL4_3	61.4	IMR90p11
15	D12	0.578171923645641	ACSL4_3	61.4	IMR90p11
16	D12	-2.6618645442918	ACSL4_3	61.4	IMR90p11
17	D12	-3.32556813967221	ACSL4_3	61.4	IMR90p11
18	D12	-1.72711980257054	ACSL4_3	61.4	IMR90p11
19	D12	-4.02129379230291	ACSL4_3	61.4	IMR90p11
20	D12	1.74296374609548	ACSL4_3	61.4	IMR90p11
21	D12	-2.56118888338369	ACSL4_3	61.4	IMR90p11
22	D12	-0.464453113903346	ACSL4_3	61.4	IMR90p11
23	D12	6.1538292494879	ACSL4_3	61.4	IMR90p11
24	D12	3.96550738534188	ACSL4_3	61.4	IMR90p11
25	D12	10.6758527956877	ACSL4_3	61.4	IMR90p11
26	D12	17.5318240549909	ACSL4_3	61.4	IMR90p11
27	D12	36.4148527550706	ACSL4_3	61.4	IMR90p11
28	D12	59.8325824185818	ACSL4_3	61.4	IMR90p11
29	D12	113.943898779451	ACSL4_3	61.4	IMR90p11
30	D12	179.885568615245	ACSL4_3	61.4	IMR90p11
31	D12	248.495504611225	ACSL4_3	61.4	IMR90p11
32	D12	310.94489582135	ACSL4_3	61.4	IMR90p11
33	D12	375.765037675394	ACSL4_3	61.4	IMR90p11
34	D12	445.663454769724	ACSL4_3	61.4	IMR90p11
35	D12	523.032442232883	ACSL4_3	61.4	IMR90p11
36	D12	604.300903846203	ACSL4_3	61.4	IMR90p11
37	D12	689.482296113923	ACSL4_3	61.4	IMR90p11
38	D12	780.013662884107	ACSL4_3	61.4	IMR90p11
39	D12	876.788817129927	ACSL4_3	61.4	IMR90p11
40	D12	977.086777750773	ACSL4_3	61.4	IMR90p11
1	E12	-5.82753506701147	ACSL4_3	59.0	IMR90p11
2	E12	-1.47824413571243	ACSL4_3	59.0	IMR90p11
3	E12	-2.49048602477023	ACSL4_3	59.0	IMR90p11
4	E12	1.0436822230813	ACSL4_3	59.0	IMR90p11
5	E12	3.52689525825463	ACSL4_3	59.0	IMR90p11
6	E12	3.34171767898488	ACSL4_3	59.0	IMR90p11
7	E12	-0.0383037203710046	ACSL4_3	59.0	IMR90p11
8	E12	-0.420064559354614	ACSL4_3	59.0	IMR90p11
9	E12	-1.1576752443957	ACSL4_3	59.0	IMR90p11
10	E12	1.69418780903288	ACSL4_3	59.0	IMR90p11
11	E12	2.99338457047907	ACSL4_3	59.0	IMR90p11
12	E12	1.3228570511892	ACSL4_3	59.0	IMR90p11
13	E12	-3.16007936110145	ACSL4_3	59.0	IMR90p11
14	E12	1.20225531441974	ACSL4_3	59.0	IMR90p11
15	E12	-1.30948270456338	ACSL4_3	59.0	IMR90p11
16	E12	-1.24478953443577	ACSL4_3	59.0	IMR90p11
17	E12	-3.71786480872015	ACSL4_3	59.0	IMR90p11
18	E12	-7.2014265709854	ACSL4_3	59.0	IMR90p11
19	E12	2.41853958936736	ACSL4_3	59.0	IMR90p11
20	E12	-2.09135239768875	ACSL4_3	59.0	IMR90p11
21	E12	-1.27738969596658	ACSL4_3	59.0	IMR90p11
22	E12	0.667527345693088	ACSL4_3	59.0	IMR90p11
23	E12	-3.67150836391829	ACSL4_3	59.0	IMR90p11
24	E12	-0.571228634149975	ACSL4_3	59.0	IMR90p11
25	E12	5.01413742167415	ACSL4_3	59.0	IMR90p11
26	E12	1.02961460061852	ACSL4_3	59.0	IMR90p11
27	E12	5.26219456873559	ACSL4_3	59.0	IMR90p11
28	E12	21.0213548109073	ACSL4_3	59.0	IMR90p11
29	E12	37.5436847090909	ACSL4_3	59.0	IMR90p11
30	E12	67.2890386998788	ACSL4_3	59.0	IMR90p11
31	E12	120.694873747663	ACSL4_3	59.0	IMR90p11
32	E12	184.618521518867	ACSL4_3	59.0	IMR90p11
33	E12	250.433124640641	ACSL4_3	59.0	IMR90p11
34	E12	310.377021521824	ACSL4_3	59.0	IMR90p11
35	E12	373.677586537673	ACSL4_3	59.0	IMR90p11
36	E12	439.331137488248	ACSL4_3	59.0	IMR90p11
37	E12	513.541959064907	ACSL4_3	59.0	IMR90p11
38	E12	590.950828212748	ACSL4_3	59.0	IMR90p11
39	E12	677.854995900717	ACSL4_3	59.0	IMR90p11
40	E12	766.31060901873	ACSL4_3	59.0	IMR90p11
1	F12	-0.59458995568275	ACSL4_3	57.0	IMR90p11
2	F12	-0.0295054290659209	ACSL4_3	57.0	IMR90p11
3	F12	0.876177410282253	ACSL4_3	57.0	IMR90p11
4	F12	1.21880986993483	ACSL4_3	57.0	IMR90p11
5	F12	-1.64777631723928	ACSL4_3	57.0	IMR90p11
6	F12	3.34713100394447	ACSL4_3	57.0	IMR90p11
7	F12	5.16109679512056	ACSL4_3	57.0	IMR90p11
8	F12	0.704154161360748	ACSL4_3	57.0	IMR90p11
9	F12	-0.702821148925523	ACSL4_3	57.0	IMR90p11
10	F12	-2.35930598115601	ACSL4_3	57.0	IMR90p11
11	F12	1.70244060595223	ACSL4_3	57.0	IMR90p11
12	F12	-1.0191547661916	ACSL4_3	57.0	IMR90p11
13	F12	-0.88760997440113	ACSL4_3	57.0	IMR90p11
14	F12	-0.79606475406581	ACSL4_3	57.0	IMR90p11
15	F12	-1.50646216144651	ACSL4_3	57.0	IMR90p11
16	F12	2.2666217165206	ACSL4_3	57.0	IMR90p11
17	F12	0.582949318829378	ACSL4_3	57.0	IMR90p11
18	F12	-1.08659151988013	ACSL4_3	57.0	IMR90p11
19	F12	-1.3627179213704	ACSL4_3	57.0	IMR90p11
20	F12	-1.04715802183046	ACSL4_3	57.0	IMR90p11
21	F12	1.0413243343778	ACSL4_3	57.0	IMR90p11
22	F12	-1.06162638778596	ACSL4_3	57.0	IMR90p11
23	F12	-3.67736932884782	ACSL4_3	57.0	IMR90p11
24	F12	-3.04740789081779	ACSL4_3	57.0	IMR90p11
25	F12	-1.54893372579681	ACSL4_3	57.0	IMR90p11
26	F12	-0.471416257777037	ACSL4_3	57.0	IMR90p11
27	F12	5.04885128849764	ACSL4_3	57.0	IMR90p11
28	F12	7.79584917049669	ACSL4_3	57.0	IMR90p11
29	F12	11.4240705103225	ACSL4_3	57.0	IMR90p11
30	F12	21.9795220232727	ACSL4_3	57.0	IMR90p11
31	F12	47.9004306512838	ACSL4_3	57.0	IMR90p11
32	F12	87.0454599021577	ACSL4_3	57.0	IMR90p11
33	F12	137.627439791362	ACSL4_3	57.0	IMR90p11
34	F12	198.13236434028	ACSL4_3	57.0	IMR90p11
35	F12	252.578325031103	ACSL4_3	57.0	IMR90p11
36	F12	311.60781939047	ACSL4_3	57.0	IMR90p11
37	F12	371.87713887698	ACSL4_3	57.0	IMR90p11
38	F12	435.993282707894	ACSL4_3	57.0	IMR90p11
39	F12	508.504333249508	ACSL4_3	57.0	IMR90p11
40	F12	585.274442839849	ACSL4_3	57.0	IMR90p11
1	G12	-3.96358222554454	ACSL4_3	55.7	IMR90p11
2	G12	-2.04098026610382	ACSL4_3	55.7	IMR90p11
3	G12	-2.97042790395926	ACSL4_3	55.7	IMR90p11
4	G12	4.07942267913677	ACSL4_3	55.7	IMR90p11
5	G12	-0.93814535650381	ACSL4_3	55.7	IMR90p11
6	G12	3.24527905697778	ACSL4_3	55.7	IMR90p11
7	G12	2.80143597258393	ACSL4_3	55.7	IMR90p11
8	G12	0.990778263580069	ACSL4_3	55.7	IMR90p11
9	G12	0.613763731495965	ACSL4_3	55.7	IMR90p11
10	G12	-0.355683477815091	ACSL4_3	55.7	IMR90p11
11	G12	-1.54781122821578	ACSL4_3	55.7	IMR90p11
12	G12	-0.0987477634312199	ACSL4_3	55.7	IMR90p11
13	G12	-1.08112166351748	ACSL4_3	55.7	IMR90p11
14	G12	-2.14251910721032	ACSL4_3	55.7	IMR90p11
15	G12	0.503604703324527	ACSL4_3	55.7	IMR90p11
16	G12	0.217436460735371	ACSL4_3	55.7	IMR90p11
17	G12	0.641517302645752	ACSL4_3	55.7	IMR90p11
18	G12	3.60336325011212	ACSL4_3	55.7	IMR90p11
19	G12	-2.57199760637741	ACSL4_3	55.7	IMR90p11
20	G12	3.51883925699485	ACSL4_3	55.7	IMR90p11
21	G12	-0.317034517831871	ACSL4_3	55.7	IMR90p11
22	G12	-1.02246645996274	ACSL4_3	55.7	IMR90p11
23	G12	-2.51751783637474	ACSL4_3	55.7	IMR90p11
24	G12	-6.28729456070914	ACSL4_3	55.7	IMR90p11
25	G12	3.69374466629279	ACSL4_3	55.7	IMR90p11
26	G12	-2.59966389454803	ACSL4_3	55.7	IMR90p11
27	G12	-1.39913435240396	ACSL4_3	55.7	IMR90p11
28	G12	3.91536959395353	ACSL4_3	55.7	IMR90p11
29	G12	5.78504421854041	ACSL4_3	55.7	IMR90p11
30	G12	11.0205249996952	ACSL4_3	55.7	IMR90p11
31	G12	20.0810978142877	ACSL4_3	55.7	IMR90p11
32	G12	41.0109281771506	ACSL4_3	55.7	IMR90p11
33	G12	72.45649953574	ACSL4_3	55.7	IMR90p11
34	G12	118.95447012419	ACSL4_3	55.7	IMR90p11
35	G12	179.108392924244	ACSL4_3	55.7	IMR90p11
36	G12	228.853036524196	ACSL4_3	55.7	IMR90p11
37	G12	282.943655403396	ACSL4_3	55.7	IMR90p11
38	G12	337.958649042305	ACSL4_3	55.7	IMR90p11
39	G12	401.25042155318	ACSL4_3	55.7	IMR90p11
40	G12	472.744788272931	ACSL4_3	55.7	IMR90p11
1	H12	-3.13804863075802	ACSL4_3	55.0	IMR90p11
2	H12	-1.09561269512051	ACSL4_3	55.0	IMR90p11
3	H12	-0.983773351796572	ACSL4_3	55.0	IMR90p11
4	H12	-1.09571942115599	ACSL4_3	55.0	IMR90p11
5	H12	2.12963047267749	ACSL4_3	55.0	IMR90p11
6	H12	3.34536042824038	ACSL4_3	55.0	IMR90p11
7	H12	4.06158354026229	ACSL4_3	55.0	IMR90p11
8	H12	-2.54528562178893	ACSL4_3	55.0	IMR90p11
9	H12	-0.475418475758488	ACSL4_3	55.0	IMR90p11
10	H12	-3.87329762781837	ACSL4_3	55.0	IMR90p11
11	H12	1.57409430793314	ACSL4_3	55.0	IMR90p11
12	H12	4.15639498827977	ACSL4_3	55.0	IMR90p11
13	H12	4.21506416954708	ACSL4_3	55.0	IMR90p11
14	H12	-0.445484381443293	ACSL4_3	55.0	IMR90p11
15	H12	-0.0709649255736622	ACSL4_3	55.0	IMR90p11
16	H12	-1.68143113629412	ACSL4_3	55.0	IMR90p11
17	H12	0.886608337350935	ACSL4_3	55.0	IMR90p11
18	H12	-2.07750185618306	ACSL4_3	55.0	IMR90p11
19	H12	-1.51919699954078	ACSL4_3	55.0	IMR90p11
20	H12	3.95416373159969	ACSL4_3	55.0	IMR90p11
21	H12	-3.7954915288542	ACSL4_3	55.0	IMR90p11
22	H12	-0.844542948286744	ACSL4_3	55.0	IMR90p11
23	H12	-0.0492962215271291	ACSL4_3	55.0	IMR90p11
24	H12	-2.97485674507197	ACSL4_3	55.0	IMR90p11
25	H12	3.03825443228334	ACSL4_3	55.0	IMR90p11
26	H12	1.16365804785983	ACSL4_3	55.0	IMR90p11
27	H12	-2.65470440413401	ACSL4_3	55.0	IMR90p11
28	H12	0.899652633837377	ACSL4_3	55.0	IMR90p11
29	H12	5.87449505550467	ACSL4_3	55.0	IMR90p11
30	H12	2.42380533165715	ACSL4_3	55.0	IMR90p11
31	H12	13.2088292678259	ACSL4_3	55.0	IMR90p11
32	H12	25.7412672475266	ACSL4_3	55.0	IMR90p11
33	H12	43.4275524493232	ACSL4_3	55.0	IMR90p11
34	H12	78.7018173257925	ACSL4_3	55.0	IMR90p11
35	H12	131.392486221802	ACSL4_3	55.0	IMR90p11
36	H12	184.832534708894	ACSL4_3	55.0	IMR90p11
37	H12	238.232710367312	ACSL4_3	55.0	IMR90p11
38	H12	286.383912165542	ACSL4_3	55.0	IMR90p11
39	H12	338.711003499241	ACSL4_3	55.0	IMR90p11
40	H12	395.213984368412	ACSL4_3	55.0	IMR90p11
1	A12	-8.86	ACSL4_3	65.0	IMR90p2
2	A12	-8.28	ACSL4_3	65.0	IMR90p2
3	A12	-4.93	ACSL4_3	65.0	IMR90p2
4	A12	-2.79	ACSL4_3	65.0	IMR90p2
5	A12	-0.4	ACSL4_3	65.0	IMR90p2
6	A12	0.48	ACSL4_3	65.0	IMR90p2
7	A12	-0.04	ACSL4_3	65.0	IMR90p2
8	A12	2.84	ACSL4_3	65.0	IMR90p2
9	A12	4.14	ACSL4_3	65.0	IMR90p2
10	A12	6.39	ACSL4_3	65.0	IMR90p2
11	A12	2.93	ACSL4_3	65.0	IMR90p2
12	A12	-0.24	ACSL4_3	65.0	IMR90p2
13	A12	-2.21	ACSL4_3	65.0	IMR90p2
14	A12	5.48	ACSL4_3	65.0	IMR90p2
15	A12	2.24	ACSL4_3	65.0	IMR90p2
16	A12	5.37	ACSL4_3	65.0	IMR90p2
17	A12	-2.72	ACSL4_3	65.0	IMR90p2
18	A12	-3.23	ACSL4_3	65.0	IMR90p2
19	A12	-3.55	ACSL4_3	65.0	IMR90p2
20	A12	-0.41	ACSL4_3	65.0	IMR90p2
21	A12	-3.22	ACSL4_3	65.0	IMR90p2
22	A12	2.27	ACSL4_3	65.0	IMR90p2
23	A12	1.15	ACSL4_3	65.0	IMR90p2
24	A12	5.8	ACSL4_3	65.0	IMR90p2
25	A12	19.51	ACSL4_3	65.0	IMR90p2
26	A12	31.8	ACSL4_3	65.0	IMR90p2
27	A12	59.12	ACSL4_3	65.0	IMR90p2
28	A12	110.3	ACSL4_3	65.0	IMR90p2
29	A12	173.24	ACSL4_3	65.0	IMR90p2
30	A12	232.95	ACSL4_3	65.0	IMR90p2
31	A12	292.89	ACSL4_3	65.0	IMR90p2
32	A12	354.47	ACSL4_3	65.0	IMR90p2
33	A12	422.16	ACSL4_3	65.0	IMR90p2
34	A12	496.36	ACSL4_3	65.0	IMR90p2
35	A12	578.31	ACSL4_3	65.0	IMR90p2
36	A12	663.26	ACSL4_3	65.0	IMR90p2
37	A12	746.76	ACSL4_3	65.0	IMR90p2
38	A12	831.77	ACSL4_3	65.0	IMR90p2
39	A12	915.63	ACSL4_3	65.0	IMR90p2
40	A12	1001.31	ACSL4_3	65.0	IMR90p2
1	B12	-8.44	ACSL4_3	64.5	IMR90p2
2	B12	1.25	ACSL4_3	64.5	IMR90p2
3	B12	3.33	ACSL4_3	64.5	IMR90p2
4	B12	0.06	ACSL4_3	64.5	IMR90p2
5	B12	6.78	ACSL4_3	64.5	IMR90p2
6	B12	0.69	ACSL4_3	64.5	IMR90p2
7	B12	-0.88	ACSL4_3	64.5	IMR90p2
8	B12	2.89	ACSL4_3	64.5	IMR90p2
9	B12	-0.02	ACSL4_3	64.5	IMR90p2
10	B12	2.62	ACSL4_3	64.5	IMR90p2
11	B12	0.47	ACSL4_3	64.5	IMR90p2
12	B12	-0.05	ACSL4_3	64.5	IMR90p2
13	B12	-0.73	ACSL4_3	64.5	IMR90p2
14	B12	-3.64	ACSL4_3	64.5	IMR90p2
15	B12	-1.61	ACSL4_3	64.5	IMR90p2
16	B12	0.07	ACSL4_3	64.5	IMR90p2
17	B12	-2.34	ACSL4_3	64.5	IMR90p2
18	B12	-4.85	ACSL4_3	64.5	IMR90p2
19	B12	-1.36	ACSL4_3	64.5	IMR90p2
20	B12	0.61	ACSL4_3	64.5	IMR90p2
21	B12	-1.16	ACSL4_3	64.5	IMR90p2
22	B12	-2.39	ACSL4_3	64.5	IMR90p2
23	B12	-3.99	ACSL4_3	64.5	IMR90p2
24	B12	7.59	ACSL4_3	64.5	IMR90p2
25	B12	13.1	ACSL4_3	64.5	IMR90p2
26	B12	28.12	ACSL4_3	64.5	IMR90p2
27	B12	71.52	ACSL4_3	64.5	IMR90p2
28	B12	126.46	ACSL4_3	64.5	IMR90p2
29	B12	193.31	ACSL4_3	64.5	IMR90p2
30	B12	256.26	ACSL4_3	64.5	IMR90p2
31	B12	318.52	ACSL4_3	64.5	IMR90p2
32	B12	386.79	ACSL4_3	64.5	IMR90p2
33	B12	457.79	ACSL4_3	64.5	IMR90p2
34	B12	539.1	ACSL4_3	64.5	IMR90p2
35	B12	620.97	ACSL4_3	64.5	IMR90p2
36	B12	709.71	ACSL4_3	64.5	IMR90p2
37	B12	800.05	ACSL4_3	64.5	IMR90p2
38	B12	890.51	ACSL4_3	64.5	IMR90p2
39	B12	980.41	ACSL4_3	64.5	IMR90p2
40	B12	1068.34	ACSL4_3	64.5	IMR90p2
1	C12	-4.64	ACSL4_3	63.3	IMR90p2
2	C12	-1.52	ACSL4_3	63.3	IMR90p2
3	C12	7.73	ACSL4_3	63.3	IMR90p2
4	C12	-2.54	ACSL4_3	63.3	IMR90p2
5	C12	3.01	ACSL4_3	63.3	IMR90p2
6	C12	1.57	ACSL4_3	63.3	IMR90p2
7	C12	-2.79	ACSL4_3	63.3	IMR90p2
8	C12	-0.55	ACSL4_3	63.3	IMR90p2
9	C12	-1.25	ACSL4_3	63.3	IMR90p2
10	C12	-2.08	ACSL4_3	63.3	IMR90p2
11	C12	3.46	ACSL4_3	63.3	IMR90p2
12	C12	0.97	ACSL4_3	63.3	IMR90p2
13	C12	1.32	ACSL4_3	63.3	IMR90p2
14	C12	-0.25	ACSL4_3	63.3	IMR90p2
15	C12	1.35	ACSL4_3	63.3	IMR90p2
16	C12	-3.12	ACSL4_3	63.3	IMR90p2
17	C12	1.91	ACSL4_3	63.3	IMR90p2
18	C12	1.96	ACSL4_3	63.3	IMR90p2
19	C12	-3.37	ACSL4_3	63.3	IMR90p2
20	C12	-5.66	ACSL4_3	63.3	IMR90p2
21	C12	-3.19	ACSL4_3	63.3	IMR90p2
22	C12	-2.1	ACSL4_3	63.3	IMR90p2
23	C12	2.19	ACSL4_3	63.3	IMR90p2
24	C12	13.13	ACSL4_3	63.3	IMR90p2
25	C12	18.63	ACSL4_3	63.3	IMR90p2
26	C12	43.18	ACSL4_3	63.3	IMR90p2
27	C12	79.11	ACSL4_3	63.3	IMR90p2
28	C12	141.49	ACSL4_3	63.3	IMR90p2
29	C12	211.07	ACSL4_3	63.3	IMR90p2
30	C12	279.98	ACSL4_3	63.3	IMR90p2
31	C12	346.27	ACSL4_3	63.3	IMR90p2
32	C12	414.73	ACSL4_3	63.3	IMR90p2
33	C12	487.7	ACSL4_3	63.3	IMR90p2
34	C12	571.53	ACSL4_3	63.3	IMR90p2
35	C12	659.65	ACSL4_3	63.3	IMR90p2
36	C12	752.69	ACSL4_3	63.3	IMR90p2
37	C12	847.0	ACSL4_3	63.3	IMR90p2
38	C12	943.91	ACSL4_3	63.3	IMR90p2
39	C12	1040.24	ACSL4_3	63.3	IMR90p2
40	C12	1135.26	ACSL4_3	63.3	IMR90p2
1	D12	-2.49	ACSL4_3	61.4	IMR90p2
2	D12	2.94	ACSL4_3	61.4	IMR90p2
3	D12	5.31	ACSL4_3	61.4	IMR90p2
4	D12	-1.53	ACSL4_3	61.4	IMR90p2
5	D12	-0.85	ACSL4_3	61.4	IMR90p2
6	D12	1.05	ACSL4_3	61.4	IMR90p2
7	D12	-2.22	ACSL4_3	61.4	IMR90p2
8	D12	-1.27	ACSL4_3	61.4	IMR90p2
9	D12	0.42	ACSL4_3	61.4	IMR90p2
10	D12	2.97	ACSL4_3	61.4	IMR90p2
11	D12	0.23	ACSL4_3	61.4	IMR90p2
12	D12	-2.39	ACSL4_3	61.4	IMR90p2
13	D12	0.85	ACSL4_3	61.4	IMR90p2
14	D12	0.8	ACSL4_3	61.4	IMR90p2
15	D12	5.68	ACSL4_3	61.4	IMR90p2
16	D12	0.22	ACSL4_3	61.4	IMR90p2
17	D12	-1.21	ACSL4_3	61.4	IMR90p2
18	D12	0.01	ACSL4_3	61.4	IMR90p2
19	D12	-2.73	ACSL4_3	61.4	IMR90p2
20	D12	-1.73	ACSL4_3	61.4	IMR90p2
21	D12	2.23	ACSL4_3	61.4	IMR90p2
22	D12	-1.73	ACSL4_3	61.4	IMR90p2
23	D12	2.81	ACSL4_3	61.4	IMR90p2
24	D12	2.13	ACSL4_3	61.4	IMR90p2
25	D12	3.5	ACSL4_3	61.4	IMR90p2
26	D12	16.46	ACSL4_3	61.4	IMR90p2
27	D12	38.72	ACSL4_3	61.4	IMR90p2
28	D12	73.45	ACSL4_3	61.4	IMR90p2
29	D12	128.15	ACSL4_3	61.4	IMR90p2
30	D12	192.23	ACSL4_3	61.4	IMR90p2
31	D12	258.76	ACSL4_3	61.4	IMR90p2
32	D12	323.46	ACSL4_3	61.4	IMR90p2
33	D12	387.83	ACSL4_3	61.4	IMR90p2
34	D12	461.37	ACSL4_3	61.4	IMR90p2
35	D12	539.07	ACSL4_3	61.4	IMR90p2
36	D12	624.55	ACSL4_3	61.4	IMR90p2
37	D12	709.7	ACSL4_3	61.4	IMR90p2
38	D12	800.78	ACSL4_3	61.4	IMR90p2
39	D12	893.66	ACSL4_3	61.4	IMR90p2
40	D12	990.53	ACSL4_3	61.4	IMR90p2
1	E12	-9.74	ACSL4_3	59.0	IMR90p2
2	E12	-3.64	ACSL4_3	59.0	IMR90p2
3	E12	-5.97	ACSL4_3	59.0	IMR90p2
4	E12	1.51	ACSL4_3	59.0	IMR90p2
5	E12	-1.18	ACSL4_3	59.0	IMR90p2
6	E12	0.41	ACSL4_3	59.0	IMR90p2
7	E12	5.14	ACSL4_3	59.0	IMR90p2
8	E12	-2.67	ACSL4_3	59.0	IMR90p2
9	E12	1.05	ACSL4_3	59.0	IMR90p2
10	E12	2.11	ACSL4_3	59.0	IMR90p2
11	E12	0.79	ACSL4_3	59.0	IMR90p2
12	E12	0.62	ACSL4_3	59.0	IMR90p2
13	E12	1.23	ACSL4_3	59.0	IMR90p2
14	E12	2.25	ACSL4_3	59.0	IMR90p2
15	E12	0.56	ACSL4_3	59.0	IMR90p2
16	E12	3.37	ACSL4_3	59.0	IMR90p2
17	E12	3.07	ACSL4_3	59.0	IMR90p2
18	E12	0.55	ACSL4_3	59.0	IMR90p2
19	E12	0.91	ACSL4_3	59.0	IMR90p2
20	E12	-4.81	ACSL4_3	59.0	IMR90p2
21	E12	1.66	ACSL4_3	59.0	IMR90p2
22	E12	-2.76	ACSL4_3	59.0	IMR90p2
23	E12	-1.43	ACSL4_3	59.0	IMR90p2
24	E12	0.6	ACSL4_3	59.0	IMR90p2
25	E12	2.01	ACSL4_3	59.0	IMR90p2
26	E12	7.0	ACSL4_3	59.0	IMR90p2
27	E12	14.01	ACSL4_3	59.0	IMR90p2
28	E12	23.36	ACSL4_3	59.0	IMR90p2
29	E12	46.68	ACSL4_3	59.0	IMR90p2
30	E12	78.97	ACSL4_3	59.0	IMR90p2
31	E12	144.64	ACSL4_3	59.0	IMR90p2
32	E12	204.56	ACSL4_3	59.0	IMR90p2
33	E12	263.23	ACSL4_3	59.0	IMR90p2
34	E12	325.52	ACSL4_3	59.0	IMR90p2
35	E12	383.52	ACSL4_3	59.0	IMR90p2
36	E12	450.18	ACSL4_3	59.0	IMR90p2
37	E12	519.13	ACSL4_3	59.0	IMR90p2
38	E12	599.53	ACSL4_3	59.0	IMR90p2
39	E12	681.0	ACSL4_3	59.0	IMR90p2
40	E12	765.04	ACSL4_3	59.0	IMR90p2
1	F12	-8.77	ACSL4_3	57.0	IMR90p2
2	F12	-3.31	ACSL4_3	57.0	IMR90p2
3	F12	-0.21	ACSL4_3	57.0	IMR90p2
4	F12	4.02	ACSL4_3	57.0	IMR90p2
5	F12	3.33	ACSL4_3	57.0	IMR90p2
6	F12	-3.86	ACSL4_3	57.0	IMR90p2
7	F12	-4.48	ACSL4_3	57.0	IMR90p2
8	F12	3.75	ACSL4_3	57.0	IMR90p2
9	F12	0.24	ACSL4_3	57.0	IMR90p2
10	F12	1.98	ACSL4_3	57.0	IMR90p2
11	F12	3.94	ACSL4_3	57.0	IMR90p2
12	F12	-2.97	ACSL4_3	57.0	IMR90p2
13	F12	2.8	ACSL4_3	57.0	IMR90p2
14	F12	1.15	ACSL4_3	57.0	IMR90p2
15	F12	0.26	ACSL4_3	57.0	IMR90p2
16	F12	-1.35	ACSL4_3	57.0	IMR90p2
17	F12	-1.7	ACSL4_3	57.0	IMR90p2
18	F12	3.21	ACSL4_3	57.0	IMR90p2
19	F12	1.86	ACSL4_3	57.0	IMR90p2
20	F12	-6.22	ACSL4_3	57.0	IMR90p2
21	F12	1.73	ACSL4_3	57.0	IMR90p2
22	F12	0.73	ACSL4_3	57.0	IMR90p2
23	F12	-1.75	ACSL4_3	57.0	IMR90p2
24	F12	2.49	ACSL4_3	57.0	IMR90p2
25	F12	0.35	ACSL4_3	57.0	IMR90p2
26	F12	3.68	ACSL4_3	57.0	IMR90p2
27	F12	0.44	ACSL4_3	57.0	IMR90p2
28	F12	5.86	ACSL4_3	57.0	IMR90p2
29	F12	11.62	ACSL4_3	57.0	IMR90p2
30	F12	33.46	ACSL4_3	57.0	IMR90p2
31	F12	56.45	ACSL4_3	57.0	IMR90p2
32	F12	95.34	ACSL4_3	57.0	IMR90p2
33	F12	156.38	ACSL4_3	57.0	IMR90p2
34	F12	213.54	ACSL4_3	57.0	IMR90p2
35	F12	269.07	ACSL4_3	57.0	IMR90p2
36	F12	327.26	ACSL4_3	57.0	IMR90p2
37	F12	386.55	ACSL4_3	57.0	IMR90p2
38	F12	452.13	ACSL4_3	57.0	IMR90p2
39	F12	522.44	ACSL4_3	57.0	IMR90p2
40	F12	597.39	ACSL4_3	57.0	IMR90p2
1	G12	-7.66	ACSL4_3	55.7	IMR90p2
2	G12	-0.94	ACSL4_3	55.7	IMR90p2
3	G12	4.42	ACSL4_3	55.7	IMR90p2
4	G12	1.07	ACSL4_3	55.7	IMR90p2
5	G12	2.57	ACSL4_3	55.7	IMR90p2
6	G12	-1.63	ACSL4_3	55.7	IMR90p2
7	G12	0.22	ACSL4_3	55.7	IMR90p2
8	G12	-1.69	ACSL4_3	55.7	IMR90p2
9	G12	-1.26	ACSL4_3	55.7	IMR90p2
10	G12	0.08	ACSL4_3	55.7	IMR90p2
11	G12	0.28	ACSL4_3	55.7	IMR90p2
12	G12	0.81	ACSL4_3	55.7	IMR90p2
13	G12	-0.97	ACSL4_3	55.7	IMR90p2
14	G12	2.55	ACSL4_3	55.7	IMR90p2
15	G12	-0.25	ACSL4_3	55.7	IMR90p2
16	G12	-1.51	ACSL4_3	55.7	IMR90p2
17	G12	-1.55	ACSL4_3	55.7	IMR90p2
18	G12	2.57	ACSL4_3	55.7	IMR90p2
19	G12	-3.46	ACSL4_3	55.7	IMR90p2
20	G12	3.85	ACSL4_3	55.7	IMR90p2
21	G12	3.21	ACSL4_3	55.7	IMR90p2
22	G12	-0.03	ACSL4_3	55.7	IMR90p2
23	G12	1.06	ACSL4_3	55.7	IMR90p2
24	G12	-0.47	ACSL4_3	55.7	IMR90p2
25	G12	1.21	ACSL4_3	55.7	IMR90p2
26	G12	1.15	ACSL4_3	55.7	IMR90p2
27	G12	-0.58	ACSL4_3	55.7	IMR90p2
28	G12	3.66	ACSL4_3	55.7	IMR90p2
29	G12	6.4	ACSL4_3	55.7	IMR90p2
30	G12	13.77	ACSL4_3	55.7	IMR90p2
31	G12	23.69	ACSL4_3	55.7	IMR90p2
32	G12	39.61	ACSL4_3	55.7	IMR90p2
33	G12	74.79	ACSL4_3	55.7	IMR90p2
34	G12	120.87	ACSL4_3	55.7	IMR90p2
35	G12	174.78	ACSL4_3	55.7	IMR90p2
36	G12	227.29	ACSL4_3	55.7	IMR90p2
37	G12	276.35	ACSL4_3	55.7	IMR90p2
38	G12	325.18	ACSL4_3	55.7	IMR90p2
39	G12	378.85	ACSL4_3	55.7	IMR90p2
40	G12	438.15	ACSL4_3	55.7	IMR90p2
1	H12	-15.81	ACSL4_3	55.0	IMR90p2
2	H12	-2.76	ACSL4_3	55.0	IMR90p2
3	H12	0.34	ACSL4_3	55.0	IMR90p2
4	H12	2.89	ACSL4_3	55.0	IMR90p2
5	H12	-1.38	ACSL4_3	55.0	IMR90p2
6	H12	1.04	ACSL4_3	55.0	IMR90p2
7	H12	0.44	ACSL4_3	55.0	IMR90p2
8	H12	2.64	ACSL4_3	55.0	IMR90p2
9	H12	1.87	ACSL4_3	55.0	IMR90p2
10	H12	-1.17	ACSL4_3	55.0	IMR90p2
11	H12	1.52	ACSL4_3	55.0	IMR90p2
12	H12	-2.12	ACSL4_3	55.0	IMR90p2
13	H12	-1.14	ACSL4_3	55.0	IMR90p2
14	H12	-2.28	ACSL4_3	55.0	IMR90p2
15	H12	5.15	ACSL4_3	55.0	IMR90p2
16	H12	2.36	ACSL4_3	55.0	IMR90p2
17	H12	-0.74	ACSL4_3	55.0	IMR90p2
18	H12	0.37	ACSL4_3	55.0	IMR90p2
19	H12	1.81	ACSL4_3	55.0	IMR90p2
20	H12	-2.5	ACSL4_3	55.0	IMR90p2
21	H12	0.88	ACSL4_3	55.0	IMR90p2
22	H12	0.43	ACSL4_3	55.0	IMR90p2
23	H12	-1.79	ACSL4_3	55.0	IMR90p2
24	H12	1.94	ACSL4_3	55.0	IMR90p2
25	H12	1.72	ACSL4_3	55.0	IMR90p2
26	H12	2.5	ACSL4_3	55.0	IMR90p2
27	H12	0.1	ACSL4_3	55.0	IMR90p2
28	H12	0.34	ACSL4_3	55.0	IMR90p2
29	H12	-2.33	ACSL4_3	55.0	IMR90p2
30	H12	6.16	ACSL4_3	55.0	IMR90p2
31	H12	10.11	ACSL4_3	55.0	IMR90p2
32	H12	20.71	ACSL4_3	55.0	IMR90p2
33	H12	36.62	ACSL4_3	55.0	IMR90p2
34	H12	69.23	ACSL4_3	55.0	IMR90p2
35	H12	113.82	ACSL4_3	55.0	IMR90p2
36	H12	170.45	ACSL4_3	55.0	IMR90p2
37	H12	216.56	ACSL4_3	55.0	IMR90p2
38	H12	265.42	ACSL4_3	55.0	IMR90p2
39	H12	318.84	ACSL4_3	55.0	IMR90p2
40	H12	373.27	ACSL4_3	55.0	IMR90p2
1	A12	-15.2557333711006	ACSL4_3	65.0	IMR90p8
2	A12	-4.67633392853168	ACSL4_3	65.0	IMR90p8
3	A12	-2.71941284256491	ACSL4_3	65.0	IMR90p8
4	A12	-1.91917684963801	ACSL4_3	65.0	IMR90p8
5	A12	5.1895284306047	ACSL4_3	65.0	IMR90p8
6	A12	5.79282456951933	ACSL4_3	65.0	IMR90p8
7	A12	2.62285912395009	ACSL4_3	65.0	IMR90p8
8	A12	1.4107901359107	ACSL4_3	65.0	IMR90p8
9	A12	-0.0110139119165069	ACSL4_3	65.0	IMR90p8
10	A12	0.197877500492723	ACSL4_3	65.0	IMR90p8
11	A12	2.29847472452093	ACSL4_3	65.0	IMR90p8
12	A12	-1.27807173090287	ACSL4_3	65.0	IMR90p8
13	A12	-5.78864211988366	ACSL4_3	65.0	IMR90p8
14	A12	-3.47695883627466	ACSL4_3	65.0	IMR90p8
15	A12	-1.62600234500087	ACSL4_3	65.0	IMR90p8
16	A12	3.22199534490255	ACSL4_3	65.0	IMR90p8
17	A12	-1.78830720543419	ACSL4_3	65.0	IMR90p8
18	A12	-3.09121948337497	ACSL4_3	65.0	IMR90p8
19	A12	1.17860439137394	ACSL4_3	65.0	IMR90p8
20	A12	-1.16221457541587	ACSL4_3	65.0	IMR90p8
21	A12	1.13543537482201	ACSL4_3	65.0	IMR90p8
22	A12	2.47482081365342	ACSL4_3	65.0	IMR90p8
23	A12	5.36381484427238	ACSL4_3	65.0	IMR90p8
24	A12	3.93028549040173	ACSL4_3	65.0	IMR90p8
25	A12	17.3618501483502	ACSL4_3	65.0	IMR90p8
26	A12	32.4366973012548	ACSL4_3	65.0	IMR90p8
27	A12	69.070568072802	ACSL4_3	65.0	IMR90p8
28	A12	129.218951434084	ACSL4_3	65.0	IMR90p8
29	A12	193.994846405196	ACSL4_3	65.0	IMR90p8
30	A12	257.623596078049	ACSL4_3	65.0	IMR90p8
31	A12	322.527006947516	ACSL4_3	65.0	IMR90p8
32	A12	389.086457041438	ACSL4_3	65.0	IMR90p8
33	A12	463.177777660445	ACSL4_3	65.0	IMR90p8
34	A12	543.710214926106	ACSL4_3	65.0	IMR90p8
35	A12	630.197386514193	ACSL4_3	65.0	IMR90p8
36	A12	719.287377115291	ACSL4_3	65.0	IMR90p8
37	A12	808.614067091815	ACSL4_3	65.0	IMR90p8
38	A12	899.653693901079	ACSL4_3	65.0	IMR90p8
39	A12	988.506811693846	ACSL4_3	65.0	IMR90p8
40	A12	1074.80082281893	ACSL4_3	65.0	IMR90p8
1	B12	-4.27114926179638	ACSL4_3	64.5	IMR90p8
2	B12	2.21358163460309	ACSL4_3	64.5	IMR90p8
3	B12	0.588509856278961	ACSL4_3	64.5	IMR90p8
4	B12	2.70865349507403	ACSL4_3	64.5	IMR90p8
5	B12	-1.08650561599643	ACSL4_3	64.5	IMR90p8
6	B12	0.206219263311141	ACSL4_3	64.5	IMR90p8
7	B12	0.697111937050977	ACSL4_3	64.5	IMR90p8
8	B12	-0.257723005674052	ACSL4_3	64.5	IMR90p8
9	B12	1.09987909773099	ACSL4_3	64.5	IMR90p8
10	B12	-0.105684798023503	ACSL4_3	64.5	IMR90p8
11	B12	-1.4941509030059	ACSL4_3	64.5	IMR90p8
12	B12	-1.92349227256545	ACSL4_3	64.5	IMR90p8
13	B12	4.57330064120151	ACSL4_3	64.5	IMR90p8
14	B12	-3.33571702270683	ACSL4_3	64.5	IMR90p8
15	B12	0.0470960729003309	ACSL4_3	64.5	IMR90p8
16	B12	2.85162265467625	ACSL4_3	64.5	IMR90p8
17	B12	1.76461641577544	ACSL4_3	64.5	IMR90p8
18	B12	1.913805433363	ACSL4_3	64.5	IMR90p8
19	B12	-3.57659048890764	ACSL4_3	64.5	IMR90p8
20	B12	2.69730022234717	ACSL4_3	64.5	IMR90p8
21	B12	-5.23745977062981	ACSL4_3	64.5	IMR90p8
22	B12	1.0232603650843	ACSL4_3	64.5	IMR90p8
23	B12	3.84071347853705	ACSL4_3	64.5	IMR90p8
24	B12	11.3116429419401	ACSL4_3	64.5	IMR90p8
25	B12	22.4887631326465	ACSL4_3	64.5	IMR90p8
26	B12	45.9295417151411	ACSL4_3	64.5	IMR90p8
27	B12	85.9603697566072	ACSL4_3	64.5	IMR90p8
28	B12	150.309117840239	ACSL4_3	64.5	IMR90p8
29	B12	215.11790097129	ACSL4_3	64.5	IMR90p8
30	B12	278.121499179647	ACSL4_3	64.5	IMR90p8
31	B12	344.463841094484	ACSL4_3	64.5	IMR90p8
32	B12	414.403258008166	ACSL4_3	64.5	IMR90p8
33	B12	491.677474387567	ACSL4_3	64.5	IMR90p8
34	B12	571.642034280742	ACSL4_3	64.5	IMR90p8
35	B12	657.833195560374	ACSL4_3	64.5	IMR90p8
36	B12	749.41795910265	ACSL4_3	64.5	IMR90p8
37	B12	844.499306163594	ACSL4_3	64.5	IMR90p8
38	B12	937.249487035425	ACSL4_3	64.5	IMR90p8
39	B12	1027.47194284105	ACSL4_3	64.5	IMR90p8
40	B12	1116.56421964722	ACSL4_3	64.5	IMR90p8
1	C12	-7.81351632663291	ACSL4_3	63.3	IMR90p8
2	C12	0.291475034834548	ACSL4_3	63.3	IMR90p8
3	C12	-1.15868524903362	ACSL4_3	63.3	IMR90p8
4	C12	3.20000500880815	ACSL4_3	63.3	IMR90p8
5	C12	0.408771541242913	ACSL4_3	63.3	IMR90p8
6	C12	1.73152848867812	ACSL4_3	63.3	IMR90p8
7	C12	0.345889822876416	ACSL4_3	63.3	IMR90p8
8	C12	2.53691032560346	ACSL4_3	63.3	IMR90p8
9	C12	3.38601364412398	ACSL4_3	63.3	IMR90p8
10	C12	-1.4299640883919	ACSL4_3	63.3	IMR90p8
11	C12	-5.12837288906485	ACSL4_3	63.3	IMR90p8
12	C12	0.623960751312552	ACSL4_3	63.3	IMR90p8
13	C12	-0.104011868344969	ACSL4_3	63.3	IMR90p8
14	C12	-3.00012226587569	ACSL4_3	63.3	IMR90p8
15	C12	-3.42674681248491	ACSL4_3	63.3	IMR90p8
16	C12	0.867066088680531	ACSL4_3	63.3	IMR90p8
17	C12	4.35858001307633	ACSL4_3	63.3	IMR90p8
18	C12	-0.720189817222035	ACSL4_3	63.3	IMR90p8
19	C12	-2.48620006657347	ACSL4_3	63.3	IMR90p8
20	C12	-1.92587416606875	ACSL4_3	63.3	IMR90p8
21	C12	1.68366798585839	ACSL4_3	63.3	IMR90p8
22	C12	0.0093834436370343	ACSL4_3	63.3	IMR90p8
23	C12	5.52489035301915	ACSL4_3	63.3	IMR90p8
24	C12	11.5670898913781	ACSL4_3	63.3	IMR90p8
25	C12	20.2118319870701	ACSL4_3	63.3	IMR90p8
26	C12	44.6036087016746	ACSL4_3	63.3	IMR90p8
27	C12	87.4385883312252	ACSL4_3	63.3	IMR90p8
28	C12	150.988842261986	ACSL4_3	63.3	IMR90p8
29	C12	216.436595120301	ACSL4_3	63.3	IMR90p8
30	C12	281.643617836283	ACSL4_3	63.3	IMR90p8
31	C12	346.881208316327	ACSL4_3	63.3	IMR90p8
32	C12	414.962792877123	ACSL4_3	63.3	IMR90p8
33	C12	488.639439445155	ACSL4_3	63.3	IMR90p8
34	C12	567.08348075405	ACSL4_3	63.3	IMR90p8
35	C12	653.576543013359	ACSL4_3	63.3	IMR90p8
36	C12	742.716326264804	ACSL4_3	63.3	IMR90p8
37	C12	837.841121410644	ACSL4_3	63.3	IMR90p8
38	C12	928.422009478056	ACSL4_3	63.3	IMR90p8
39	C12	1022.75364235355	ACSL4_3	63.3	IMR90p8
40	C12	1118.05409849486	ACSL4_3	63.3	IMR90p8
1	D12	-6.81053216353712	ACSL4_3	61.4	IMR90p8
2	D12	3.52831329736	ACSL4_3	61.4	IMR90p8
3	D12	3.57542964757249	ACSL4_3	61.4	IMR90p8
4	D12	2.37391091742938	ACSL4_3	61.4	IMR90p8
5	D12	1.2782447165996	ACSL4_3	61.4	IMR90p8
6	D12	-2.60603996928694	ACSL4_3	61.4	IMR90p8
7	D12	1.43823878355715	ACSL4_3	61.4	IMR90p8
8	D12	0.393415609984004	ACSL4_3	61.4	IMR90p8
9	D12	1.90004873186808	ACSL4_3	61.4	IMR90p8
10	D12	-1.43035973712313	ACSL4_3	61.4	IMR90p8
11	D12	0.456757139702859	ACSL4_3	61.4	IMR90p8
12	D12	-0.377204526228525	ACSL4_3	61.4	IMR90p8
13	D12	0.472098494959937	ACSL4_3	61.4	IMR90p8
14	D12	-4.81742540528558	ACSL4_3	61.4	IMR90p8
15	D12	-0.458515648585035	ACSL4_3	61.4	IMR90p8
16	D12	0.11384913670372	ACSL4_3	61.4	IMR90p8
17	D12	0.109034821452042	ACSL4_3	61.4	IMR90p8
18	D12	-2.59222391193316	ACSL4_3	61.4	IMR90p8
19	D12	-1.54487415311905	ACSL4_3	61.4	IMR90p8
20	D12	0.579069202827668	ACSL4_3	61.4	IMR90p8
21	D12	-2.04207828608742	ACSL4_3	61.4	IMR90p8
22	D12	0.344545148058387	ACSL4_3	61.4	IMR90p8
23	D12	3.24371421807928	ACSL4_3	61.4	IMR90p8
24	D12	6.44591944828881	ACSL4_3	61.4	IMR90p8
25	D12	9.22728505844543	ACSL4_3	61.4	IMR90p8
26	D12	19.7769911363571	ACSL4_3	61.4	IMR90p8
27	D12	37.0441691178289	ACSL4_3	61.4	IMR90p8
28	D12	75.5273489869446	ACSL4_3	61.4	IMR90p8
29	D12	128.074525164372	ACSL4_3	61.4	IMR90p8
30	D12	202.246470877693	ACSL4_3	61.4	IMR90p8
31	D12	267.610417871417	ACSL4_3	61.4	IMR90p8
32	D12	334.609062798583	ACSL4_3	61.4	IMR90p8
33	D12	406.283104789279	ACSL4_3	61.4	IMR90p8
34	D12	480.060097132112	ACSL4_3	61.4	IMR90p8
35	D12	558.963377283712	ACSL4_3	61.4	IMR90p8
36	D12	642.318643633756	ACSL4_3	61.4	IMR90p8
37	D12	733.709958271753	ACSL4_3	61.4	IMR90p8
38	D12	828.409234711259	ACSL4_3	61.4	IMR90p8
39	D12	927.880137953849	ACSL4_3	61.4	IMR90p8
40	D12	1027.75905601347	ACSL4_3	61.4	IMR90p8
1	E12	-5.95147565472007	ACSL4_3	59.0	IMR90p8
2	E12	-2.25355847051515	ACSL4_3	59.0	IMR90p8
3	E12	-1.85451316835633	ACSL4_3	59.0	IMR90p8
4	E12	6.5238420753044	ACSL4_3	59.0	IMR90p8
5	E12	-0.254958059353612	ACSL4_3	59.0	IMR90p8
6	E12	-0.026877067035457	ACSL4_3	59.0	IMR90p8
7	E12	0.0047379335260302	ACSL4_3	59.0	IMR90p8
8	E12	-1.02961592631573	ACSL4_3	59.0	IMR90p8
9	E12	0.210405433002961	ACSL4_3	59.0	IMR90p8
10	E12	-2.78197627896361	ACSL4_3	59.0	IMR90p8
11	E12	0.0755887754567084	ACSL4_3	59.0	IMR90p8
12	E12	-1.5891195134468	ACSL4_3	59.0	IMR90p8
13	E12	0.755027174823226	ACSL4_3	59.0	IMR90p8
14	E12	0.0232357020790914	ACSL4_3	59.0	IMR90p8
15	E12	2.67018867306888	ACSL4_3	59.0	IMR90p8
16	E12	1.41303695115084	ACSL4_3	59.0	IMR90p8
17	E12	-0.909342782937074	ACSL4_3	59.0	IMR90p8
18	E12	-1.24650431920827	ACSL4_3	59.0	IMR90p8
19	E12	0.151798909118952	ACSL4_3	59.0	IMR90p8
20	E12	-0.895960323118743	ACSL4_3	59.0	IMR90p8
21	E12	-2.94127884822137	ACSL4_3	59.0	IMR90p8
22	E12	4.72647841082562	ACSL4_3	59.0	IMR90p8
23	E12	-2.90645861901294	ACSL4_3	59.0	IMR90p8
24	E12	1.67376188567096	ACSL4_3	59.0	IMR90p8
25	E12	2.08586064905739	ACSL4_3	59.0	IMR90p8
26	E12	5.08732614580731	ACSL4_3	59.0	IMR90p8
27	E12	8.81121473514168	ACSL4_3	59.0	IMR90p8
28	E12	24.6290028108806	ACSL4_3	59.0	IMR90p8
29	E12	42.3931115869009	ACSL4_3	59.0	IMR90p8
30	E12	75.4566921211062	ACSL4_3	59.0	IMR90p8
31	E12	132.076481339051	ACSL4_3	59.0	IMR90p8
32	E12	197.358372875519	ACSL4_3	59.0	IMR90p8
33	E12	262.387096392655	ACSL4_3	59.0	IMR90p8
34	E12	325.53995020689	ACSL4_3	59.0	IMR90p8
35	E12	391.680821956588	ACSL4_3	59.0	IMR90p8
36	E12	459.98191549852	ACSL4_3	59.0	IMR90p8
37	E12	536.564502496598	ACSL4_3	59.0	IMR90p8
38	E12	615.59197279769	ACSL4_3	59.0	IMR90p8
39	E12	704.123050216778	ACSL4_3	59.0	IMR90p8
40	E12	795.817721087612	ACSL4_3	59.0	IMR90p8
1	F12	-1.61882832529363	ACSL4_3	57.0	IMR90p8
2	F12	-1.19267195074326	ACSL4_3	57.0	IMR90p8
3	F12	0.0226145929746053	ACSL4_3	57.0	IMR90p8
4	F12	1.25095757461531	ACSL4_3	57.0	IMR90p8
5	F12	-0.110184014531569	ACSL4_3	57.0	IMR90p8
6	F12	2.0899854213385	ACSL4_3	57.0	IMR90p8
7	F12	0.229337027805286	ACSL4_3	57.0	IMR90p8
8	F12	1.70754777733964	ACSL4_3	57.0	IMR90p8
9	F12	-1.02149842223889	ACSL4_3	57.0	IMR90p8
10	F12	-1.46229160208441	ACSL4_3	57.0	IMR90p8
11	F12	0.843730304021392	ACSL4_3	57.0	IMR90p8
12	F12	-0.702287314039495	ACSL4_3	57.0	IMR90p8
13	F12	-0.669670825662251	ACSL4_3	57.0	IMR90p8
14	F12	-0.362537528853863	ACSL4_3	57.0	IMR90p8
15	F12	-0.0283313501240627	ACSL4_3	57.0	IMR90p8
16	F12	2.21195205576123	ACSL4_3	57.0	IMR90p8
17	F12	2.45409332682175	ACSL4_3	57.0	IMR90p8
18	F12	-2.41652281872985	ACSL4_3	57.0	IMR90p8
19	F12	-0.0973452964108219	ACSL4_3	57.0	IMR90p8
20	F12	-1.69542817598858	ACSL4_3	57.0	IMR90p8
21	F12	-2.20231798693385	ACSL4_3	57.0	IMR90p8
22	F12	0.537357587974839	ACSL4_3	57.0	IMR90p8
23	F12	2.54105803675384	ACSL4_3	57.0	IMR90p8
24	F12	2.04709518110349	ACSL4_3	57.0	IMR90p8
25	F12	1.77691756342983	ACSL4_3	57.0	IMR90p8
26	F12	-0.860178800049198	ACSL4_3	57.0	IMR90p8
27	F12	0.316328242598956	ACSL4_3	57.0	IMR90p8
28	F12	9.19385791624791	ACSL4_3	57.0	IMR90p8
29	F12	14.4582554026829	ACSL4_3	57.0	IMR90p8
30	F12	32.4199620651407	ACSL4_3	57.0	IMR90p8
31	F12	55.4946562771756	ACSL4_3	57.0	IMR90p8
32	F12	98.470600687222	ACSL4_3	57.0	IMR90p8
33	F12	157.2083274493	ACSL4_3	57.0	IMR90p8
34	F12	215.13927609345	ACSL4_3	57.0	IMR90p8
35	F12	272.504784499361	ACSL4_3	57.0	IMR90p8
36	F12	331.382228879796	ACSL4_3	57.0	IMR90p8
37	F12	393.313582825038	ACSL4_3	57.0	IMR90p8
38	F12	459.061516319885	ACSL4_3	57.0	IMR90p8
39	F12	529.243351355602	ACSL4_3	57.0	IMR90p8
40	F12	601.742931645319	ACSL4_3	57.0	IMR90p8
1	G12	1.15530524350061	ACSL4_3	55.7	IMR90p8
2	G12	2.22981624213071	ACSL4_3	55.7	IMR90p8
3	G12	0.96593097522873	ACSL4_3	55.7	IMR90p8
4	G12	4.10432248117831	ACSL4_3	55.7	IMR90p8
5	G12	4.1798198324741	ACSL4_3	55.7	IMR90p8
6	G12	0.654996327662502	ACSL4_3	55.7	IMR90p8
7	G12	-0.334373000875075	ACSL4_3	55.7	IMR90p8
8	G12	-0.57339108827955	ACSL4_3	55.7	IMR90p8
9	G12	2.53903147945039	ACSL4_3	55.7	IMR90p8
10	G12	2.40391492695153	ACSL4_3	55.7	IMR90p8
11	G12	4.17561994239531	ACSL4_3	55.7	IMR90p8
12	G12	-0.0063981077951211	ACSL4_3	55.7	IMR90p8
13	G12	-0.575168578533066	ACSL4_3	55.7	IMR90p8
14	G12	-2.91720641284928	ACSL4_3	55.7	IMR90p8
15	G12	-1.69781882542338	ACSL4_3	55.7	IMR90p8
16	G12	-6.05178641620842	ACSL4_3	55.7	IMR90p8
17	G12	-0.100126013778208	ACSL4_3	55.7	IMR90p8
18	G12	-1.04949577086018	ACSL4_3	55.7	IMR90p8
19	G12	-1.70899681111086	ACSL4_3	55.7	IMR90p8
20	G12	2.97974998462996	ACSL4_3	55.7	IMR90p8
21	G12	-0.387038990467317	ACSL4_3	55.7	IMR90p8
22	G12	-5.56940608364403	ACSL4_3	55.7	IMR90p8
23	G12	-0.471767456009729	ACSL4_3	55.7	IMR90p8
24	G12	-4.31318556352016	ACSL4_3	55.7	IMR90p8
25	G12	-2.59429110965584	ACSL4_3	55.7	IMR90p8
26	G12	-2.47891012738864	ACSL4_3	55.7	IMR90p8
27	G12	0.173261045646086	ACSL4_3	55.7	IMR90p8
28	G12	0.473634046773896	ACSL4_3	55.7	IMR90p8
29	G12	4.46640668218288	ACSL4_3	55.7	IMR90p8
30	G12	14.7946046075394	ACSL4_3	55.7	IMR90p8
31	G12	20.2210202005513	ACSL4_3	55.7	IMR90p8
32	G12	43.5374880268118	ACSL4_3	55.7	IMR90p8
33	G12	77.2118936614102	ACSL4_3	55.7	IMR90p8
34	G12	121.060336635583	ACSL4_3	55.7	IMR90p8
35	G12	181.234583049787	ACSL4_3	55.7	IMR90p8
36	G12	234.622275900141	ACSL4_3	55.7	IMR90p8
37	G12	288.430533369648	ACSL4_3	55.7	IMR90p8
38	G12	344.885140334846	ACSL4_3	55.7	IMR90p8
39	G12	406.176895207006	ACSL4_3	55.7	IMR90p8
40	G12	470.474354109135	ACSL4_3	55.7	IMR90p8
1	H12	-10.5987510208693	ACSL4_3	55.0	IMR90p8
2	H12	-1.60121521399151	ACSL4_3	55.0	IMR90p8
3	H12	3.09648134075678	ACSL4_3	55.0	IMR90p8
4	H12	-0.631456410987994	ACSL4_3	55.0	IMR90p8
5	H12	2.51589834606875	ACSL4_3	55.0	IMR90p8
6	H12	1.35123318997739	ACSL4_3	55.0	IMR90p8
7	H12	1.21276931651437	ACSL4_3	55.0	IMR90p8
8	H12	1.31002742774172	ACSL4_3	55.0	IMR90p8
9	H12	-1.39193836925506	ACSL4_3	55.0	IMR90p8
10	H12	-4.6851319511884	ACSL4_3	55.0	IMR90p8
11	H12	1.8135355986974	ACSL4_3	55.0	IMR90p8
12	H12	-1.71757485369562	ACSL4_3	55.0	IMR90p8
13	H12	-4.31345872297152	ACSL4_3	55.0	IMR90p8
14	H12	-2.71779472972366	ACSL4_3	55.0	IMR90p8
15	H12	2.36173453706124	ACSL4_3	55.0	IMR90p8
16	H12	2.43302454825925	ACSL4_3	55.0	IMR90p8
17	H12	3.98954941219927	ACSL4_3	55.0	IMR90p8
18	H12	-1.17081187752274	ACSL4_3	55.0	IMR90p8
19	H12	4.57882519174473	ACSL4_3	55.0	IMR90p8
20	H12	-0.883355427206425	ACSL4_3	55.0	IMR90p8
21	H12	0.0680402215762115	ACSL4_3	55.0	IMR90p8
22	H12	2.41406877512782	ACSL4_3	55.0	IMR90p8
23	H12	-1.73459603656374	ACSL4_3	55.0	IMR90p8
24	H12	-1.70319051921388	ACSL4_3	55.0	IMR90p8
25	H12	-1.42092714889986	ACSL4_3	55.0	IMR90p8
26	H12	-1.77047952777912	ACSL4_3	55.0	IMR90p8
27	H12	0.943336489895501	ACSL4_3	55.0	IMR90p8
28	H12	4.86580492934445	ACSL4_3	55.0	IMR90p8
29	H12	1.50664373133759	ACSL4_3	55.0	IMR90p8
30	H12	7.76848367590173	ACSL4_3	55.0	IMR90p8
31	H12	15.2665233528546	ACSL4_3	55.0	IMR90p8
32	H12	27.3001241931274	ACSL4_3	55.0	IMR90p8
33	H12	46.3265769431405	ACSL4_3	55.0	IMR90p8
34	H12	80.390429562121	ACSL4_3	55.0	IMR90p8
35	H12	132.818109496686	ACSL4_3	55.0	IMR90p8
36	H12	181.446442482348	ACSL4_3	55.0	IMR90p8
37	H12	235.250004812084	ACSL4_3	55.0	IMR90p8
38	H12	290.24066510366	ACSL4_3	55.0	IMR90p8
39	H12	345.463480585644	ACSL4_3	55.0	IMR90p8
40	H12	402.09291027375	ACSL4_3	55.0	IMR90p8
