# Supplementary material for: Primer PICKR: literature-mined scoring platform for robust RT–qPCR primers
Source: Nat Commun. 2026 May 28;17:6938. doi: 10.1038/s41467-026-73648-2 (PMC13388996; doi:10.1038/s41467-026-73648-2)
Supplement: Supplementary file 11 — Source Data [file 41467_2026_73648_MOESM11_ESM.zip › Suppl_Fig_S16/amplification_data_CALR_3.csv]

Cycle	Well	Fluorescence	Target	melt temp	Replicate
1	A5	1.10667138605368	CALR_3	65.0	IMR90p11
2	A5	-1.05848779138569	CALR_3	65.0	IMR90p11
3	A5	-3.42133994665528	CALR_3	65.0	IMR90p11
4	A5	2.47192694893556	CALR_3	65.0	IMR90p11
5	A5	0.424571225903946	CALR_3	65.0	IMR90p11
6	A5	3.85897403358058	CALR_3	65.0	IMR90p11
7	A5	0.943688772539645	CALR_3	65.0	IMR90p11
8	A5	2.55103798404343	CALR_3	65.0	IMR90p11
9	A5	4.04033967978876	CALR_3	65.0	IMR90p11
10	A5	-1.42443046188146	CALR_3	65.0	IMR90p11
11	A5	-0.960971434071325	CALR_3	65.0	IMR90p11
12	A5	1.61929418313684	CALR_3	65.0	IMR90p11
13	A5	-4.6476624860743	CALR_3	65.0	IMR90p11
14	A5	-2.86958339640751	CALR_3	65.0	IMR90p11
15	A5	-1.55101157882564	CALR_3	65.0	IMR90p11
16	A5	1.92252551411821	CALR_3	65.0	IMR90p11
17	A5	-4.30478579657984	CALR_3	65.0	IMR90p11
18	A5	-1.34368232171619	CALR_3	65.0	IMR90p11
19	A5	1.28842372906774	CALR_3	65.0	IMR90p11
20	A5	7.87778150340364	CALR_3	65.0	IMR90p11
21	A5	22.1565915541546	CALR_3	65.0	IMR90p11
22	A5	47.2806306739267	CALR_3	65.0	IMR90p11
23	A5	96.2750354478535	CALR_3	65.0	IMR90p11
24	A5	181.286985970694	CALR_3	65.0	IMR90p11
25	A5	293.442055266249	CALR_3	65.0	IMR90p11
26	A5	417.709145895992	CALR_3	65.0	IMR90p11
27	A5	543.203141084843	CALR_3	65.0	IMR90p11
28	A5	673.985203914311	CALR_3	65.0	IMR90p11
29	A5	809.456048357253	CALR_3	65.0	IMR90p11
30	A5	945.272725583729	CALR_3	65.0	IMR90p11
31	A5	1075.02975874468	CALR_3	65.0	IMR90p11
32	A5	1197.14495249953	CALR_3	65.0	IMR90p11
33	A5	1314.40543035565	CALR_3	65.0	IMR90p11
34	A5	1419.4718337364	CALR_3	65.0	IMR90p11
35	A5	1517.3350622575	CALR_3	65.0	IMR90p11
36	A5	1604.76084566763	CALR_3	65.0	IMR90p11
37	A5	1686.93324930634	CALR_3	65.0	IMR90p11
38	A5	1762.83110340244	CALR_3	65.0	IMR90p11
39	A5	1832.75684484241	CALR_3	65.0	IMR90p11
40	A5	1901.21008063088	CALR_3	65.0	IMR90p11
1	B5	9.64761208503387	CALR_3	64.5	IMR90p11
2	B5	6.45507685374378	CALR_3	64.5	IMR90p11
3	B5	2.76314408814369	CALR_3	64.5	IMR90p11
4	B5	5.22442534800075	CALR_3	64.5	IMR90p11
5	B5	2.63627397818436	CALR_3	64.5	IMR90p11
6	B5	1.24504827074725	CALR_3	64.5	IMR90p11
7	B5	1.90380060039843	CALR_3	64.5	IMR90p11
8	B5	-0.486438794120659	CALR_3	64.5	IMR90p11
9	B5	-2.35009846441835	CALR_3	64.5	IMR90p11
10	B5	-3.63644724669848	CALR_3	64.5	IMR90p11
11	B5	-3.58207868574573	CALR_3	64.5	IMR90p11
12	B5	0.113714276603787	CALR_3	64.5	IMR90p11
13	B5	-1.85579791815508	CALR_3	64.5	IMR90p11
14	B5	-1.14411932627354	CALR_3	64.5	IMR90p11
15	B5	-3.73094198050603	CALR_3	64.5	IMR90p11
16	B5	-1.78331363539064	CALR_3	64.5	IMR90p11
17	B5	-1.37442406266746	CALR_3	64.5	IMR90p11
18	B5	-1.55579721449521	CALR_3	64.5	IMR90p11
19	B5	1.1537993326383	CALR_3	64.5	IMR90p11
20	B5	13.6571690993819	CALR_3	64.5	IMR90p11
21	B5	28.0781028183419	CALR_3	64.5	IMR90p11
22	B5	60.5876019328953	CALR_3	64.5	IMR90p11
23	B5	123.896661592636	CALR_3	64.5	IMR90p11
24	B5	225.205927542665	CALR_3	64.5	IMR90p11
25	B5	352.911493433403	CALR_3	64.5	IMR90p11
26	B5	486.881822979121	CALR_3	64.5	IMR90p11
27	B5	623.363191475687	CALR_3	64.5	IMR90p11
28	B5	764.147353108635	CALR_3	64.5	IMR90p11
29	B5	905.610503127703	CALR_3	64.5	IMR90p11
30	B5	1047.80980458286	CALR_3	64.5	IMR90p11
31	B5	1181.6271302875	CALR_3	64.5	IMR90p11
32	B5	1310.21291475483	CALR_3	64.5	IMR90p11
33	B5	1426.15293119162	CALR_3	64.5	IMR90p11
34	B5	1533.71980642919	CALR_3	64.5	IMR90p11
35	B5	1629.89420209669	CALR_3	64.5	IMR90p11
36	B5	1717.86681978654	CALR_3	64.5	IMR90p11
37	B5	1796.78683152879	CALR_3	64.5	IMR90p11
38	B5	1872.39876457013	CALR_3	64.5	IMR90p11
39	B5	1942.9715003637	CALR_3	64.5	IMR90p11
40	B5	2012.40961304919	CALR_3	64.5	IMR90p11
1	C5	1.47271740944643	CALR_3	63.3	IMR90p11
2	C5	2.7869586610982	CALR_3	63.3	IMR90p11
3	C5	2.53693618664602	CALR_3	63.3	IMR90p11
4	C5	2.62970289393115	CALR_3	63.3	IMR90p11
5	C5	5.1397848234451	CALR_3	63.3	IMR90p11
6	C5	5.00756596492511	CALR_3	63.3	IMR90p11
7	C5	-0.566301910309448	CALR_3	63.3	IMR90p11
8	C5	-2.14289553809022	CALR_3	63.3	IMR90p11
9	C5	-0.369037256830325	CALR_3	63.3	IMR90p11
10	C5	-0.671010394209588	CALR_3	63.3	IMR90p11
11	C5	-2.30174978335072	CALR_3	63.3	IMR90p11
12	C5	-6.12734370619364	CALR_3	63.3	IMR90p11
13	C5	-2.07863174832119	CALR_3	63.3	IMR90p11
14	C5	-0.896230544984519	CALR_3	63.3	IMR90p11
15	C5	-0.961376951368493	CALR_3	63.3	IMR90p11
16	C5	-4.72076396916054	CALR_3	63.3	IMR90p11
17	C5	-5.37869700481633	CALR_3	63.3	IMR90p11
18	C5	1.82399403176487	CALR_3	63.3	IMR90p11
19	C5	1.65386027084105	CALR_3	63.3	IMR90p11
20	C5	14.9955106074576	CALR_3	63.3	IMR90p11
21	C5	34.0293167612253	CALR_3	63.3	IMR90p11
22	C5	75.39627944429	CALR_3	63.3	IMR90p11
23	C5	141.041163793495	CALR_3	63.3	IMR90p11
24	C5	249.697418496903	CALR_3	63.3	IMR90p11
25	C5	394.684993086024	CALR_3	63.3	IMR90p11
26	C5	542.424762697031	CALR_3	63.3	IMR90p11
27	C5	696.290250634075	CALR_3	63.3	IMR90p11
28	C5	855.53209664257	CALR_3	63.3	IMR90p11
29	C5	1020.82498978274	CALR_3	63.3	IMR90p11
30	C5	1182.21790096151	CALR_3	63.3	IMR90p11
31	C5	1335.64509381948	CALR_3	63.3	IMR90p11
32	C5	1477.73714981662	CALR_3	63.3	IMR90p11
33	C5	1611.00031334312	CALR_3	63.3	IMR90p11
34	C5	1733.23466966101	CALR_3	63.3	IMR90p11
35	C5	1846.91180058553	CALR_3	63.3	IMR90p11
36	C5	1947.57557964973	CALR_3	63.3	IMR90p11
37	C5	2040.69836618416	CALR_3	63.3	IMR90p11
38	C5	2125.36881600851	CALR_3	63.3	IMR90p11
39	C5	2205.12721770613	CALR_3	63.3	IMR90p11
40	C5	2281.51622329846	CALR_3	63.3	IMR90p11
1	D5	10.413541652998	CALR_3	61.4	IMR90p11
2	D5	2.57328607130376	CALR_3	61.4	IMR90p11
3	D5	5.59058789498295	CALR_3	61.4	IMR90p11
4	D5	2.21904626516425	CALR_3	61.4	IMR90p11
5	D5	0.27994723856682	CALR_3	61.4	IMR90p11
6	D5	2.56091548771019	CALR_3	61.4	IMR90p11
7	D5	-0.994395198244092	CALR_3	61.4	IMR90p11
8	D5	-0.212191379547676	CALR_3	61.4	IMR90p11
9	D5	-1.9543507594085	CALR_3	61.4	IMR90p11
10	D5	-2.11799046573651	CALR_3	61.4	IMR90p11
11	D5	-1.6513930218166	CALR_3	61.4	IMR90p11
12	D5	-0.632362472125351	CALR_3	61.4	IMR90p11
13	D5	-3.71523919521951	CALR_3	61.4	IMR90p11
14	D5	1.83959641761703	CALR_3	61.4	IMR90p11
15	D5	1.35913083738251	CALR_3	61.4	IMR90p11
16	D5	-3.93141446755953	CALR_3	61.4	IMR90p11
17	D5	-2.15030960441118	CALR_3	61.4	IMR90p11
18	D5	-2.44578633295123	CALR_3	61.4	IMR90p11
19	D5	3.5423464869682	CALR_3	61.4	IMR90p11
20	D5	9.5697294699844	CALR_3	61.4	IMR90p11
21	D5	25.1133690471816	CALR_3	61.4	IMR90p11
22	D5	52.8693017819787	CALR_3	61.4	IMR90p11
23	D5	103.339512192206	CALR_3	61.4	IMR90p11
24	D5	194.729164036148	CALR_3	61.4	IMR90p11
25	D5	324.305481861717	CALR_3	61.4	IMR90p11
26	D5	473.765357035751	CALR_3	61.4	IMR90p11
27	D5	624.610269017524	CALR_3	61.4	IMR90p11
28	D5	781.918112935937	CALR_3	61.4	IMR90p11
29	D5	944.347907918632	CALR_3	61.4	IMR90p11
30	D5	1110.30479654119	CALR_3	61.4	IMR90p11
31	D5	1271.0385387148	CALR_3	61.4	IMR90p11
32	D5	1424.45945898759	CALR_3	61.4	IMR90p11
33	D5	1568.86303353848	CALR_3	61.4	IMR90p11
34	D5	1702.43096919823	CALR_3	61.4	IMR90p11
35	D5	1829.07613349824	CALR_3	61.4	IMR90p11
36	D5	1944.162402559	CALR_3	61.4	IMR90p11
37	D5	2048.42169845675	CALR_3	61.4	IMR90p11
38	D5	2142.58981233312	CALR_3	61.4	IMR90p11
39	D5	2230.64946713286	CALR_3	61.4	IMR90p11
40	D5	2317.3593789089	CALR_3	61.4	IMR90p11
1	E5	4.77741342202899	CALR_3	59.0	IMR90p11
2	E5	3.10507363808529	CALR_3	59.0	IMR90p11
3	E5	0.866510700802792	CALR_3	59.0	IMR90p11
4	E5	-1.77974069817401	CALR_3	59.0	IMR90p11
5	E5	6.36610720662111	CALR_3	59.0	IMR90p11
6	E5	2.32731965402036	CALR_3	59.0	IMR90p11
7	E5	-2.19804805134572	CALR_3	59.0	IMR90p11
8	E5	0.282606743630367	CALR_3	59.0	IMR90p11
9	E5	-0.588409869564657	CALR_3	59.0	IMR90p11
10	E5	-1.63137586005223	CALR_3	59.0	IMR90p11
11	E5	1.45463830292556	CALR_3	59.0	IMR90p11
12	E5	1.26702900203554	CALR_3	59.0	IMR90p11
13	E5	1.1581993449272	CALR_3	59.0	IMR90p11
14	E5	0.627666888755357	CALR_3	59.0	IMR90p11
15	E5	-1.34724033667771	CALR_3	59.0	IMR90p11
16	E5	-2.27107076589346	CALR_3	59.0	IMR90p11
17	E5	-5.42998019268543	CALR_3	59.0	IMR90p11
18	E5	-2.25287887734521	CALR_3	59.0	IMR90p11
19	E5	1.79203688397365	CALR_3	59.0	IMR90p11
20	E5	0.225042868638866	CALR_3	59.0	IMR90p11
21	E5	8.40991409176104	CALR_3	59.0	IMR90p11
22	E5	27.8868422972741	CALR_3	59.0	IMR90p11
23	E5	51.9392183358705	CALR_3	59.0	IMR90p11
24	E5	105.263603470433	CALR_3	59.0	IMR90p11
25	E5	198.549748832643	CALR_3	59.0	IMR90p11
26	E5	317.52025312968	CALR_3	59.0	IMR90p11
27	E5	453.733180413964	CALR_3	59.0	IMR90p11
28	E5	594.7876351195	CALR_3	59.0	IMR90p11
29	E5	743.43539318225	CALR_3	59.0	IMR90p11
30	E5	897.687220746118	CALR_3	59.0	IMR90p11
31	E5	1057.56952251567	CALR_3	59.0	IMR90p11
32	E5	1213.33311784846	CALR_3	59.0	IMR90p11
33	E5	1365.42044201741	CALR_3	59.0	IMR90p11
34	E5	1505.10767559863	CALR_3	59.0	IMR90p11
35	E5	1638.80505465435	CALR_3	59.0	IMR90p11
36	E5	1759.80029895621	CALR_3	59.0	IMR90p11
37	E5	1875.31834740509	CALR_3	59.0	IMR90p11
38	E5	1980.24196969442	CALR_3	59.0	IMR90p11
39	E5	2078.68917218713	CALR_3	59.0	IMR90p11
40	E5	2170.69091357783	CALR_3	59.0	IMR90p11
1	F5	7.85138511536934	CALR_3	57.0	IMR90p11
2	F5	7.33143999731737	CALR_3	57.0	IMR90p11
3	F5	7.75769611754413	CALR_3	57.0	IMR90p11
4	F5	-2.10777523508204	CALR_3	57.0	IMR90p11
5	F5	0.986631498357383	CALR_3	57.0	IMR90p11
6	F5	0.808503849886165	CALR_3	57.0	IMR90p11
7	F5	1.99694692619914	CALR_3	57.0	IMR90p11
8	F5	0.700782475584674	CALR_3	57.0	IMR90p11
9	F5	-3.99876014630081	CALR_3	57.0	IMR90p11
10	F5	-2.84934104213971	CALR_3	57.0	IMR90p11
11	F5	1.02053672063994	CALR_3	57.0	IMR90p11
12	F5	-1.45854188581961	CALR_3	57.0	IMR90p11
13	F5	3.83205236310368	CALR_3	57.0	IMR90p11
14	F5	-0.4211535772979	CALR_3	57.0	IMR90p11
15	F5	-0.376600684678579	CALR_3	57.0	IMR90p11
16	F5	-0.0292540270925201	CALR_3	57.0	IMR90p11
17	F5	-4.01989393591521	CALR_3	57.0	IMR90p11
18	F5	-0.951112978826586	CALR_3	57.0	IMR90p11
19	F5	-3.46908578015882	CALR_3	57.0	IMR90p11
20	F5	-0.0327476594297877	CALR_3	57.0	IMR90p11
21	F5	3.5482384609445	CALR_3	57.0	IMR90p11
22	F5	8.20749077054916	CALR_3	57.0	IMR90p11
23	F5	27.2472069224955	CALR_3	57.0	IMR90p11
24	F5	61.4690829005413	CALR_3	57.0	IMR90p11
25	F5	115.263667479322	CALR_3	57.0	IMR90p11
26	F5	213.435342002763	CALR_3	57.0	IMR90p11
27	F5	334.479330247412	CALR_3	57.0	IMR90p11
28	F5	475.039658926297	CALR_3	57.0	IMR90p11
29	F5	619.227676798492	CALR_3	57.0	IMR90p11
30	F5	770.390971687771	CALR_3	57.0	IMR90p11
31	F5	928.99000473228	CALR_3	57.0	IMR90p11
32	F5	1092.80754980908	CALR_3	57.0	IMR90p11
33	F5	1257.21658061884	CALR_3	57.0	IMR90p11
34	F5	1415.81130476643	CALR_3	57.0	IMR90p11
35	F5	1564.09622067132	CALR_3	57.0	IMR90p11
36	F5	1703.38579222254	CALR_3	57.0	IMR90p11
37	F5	1835.93631090605	CALR_3	57.0	IMR90p11
38	F5	1961.16456326471	CALR_3	57.0	IMR90p11
39	F5	2077.5767460763	CALR_3	57.0	IMR90p11
40	F5	2189.366212275	CALR_3	57.0	IMR90p11
1	G5	5.33496140092393	CALR_3	55.7	IMR90p11
2	G5	5.69682905841682	CALR_3	55.7	IMR90p11
3	G5	0.670333720409417	CALR_3	55.7	IMR90p11
4	G5	3.13533740578987	CALR_3	55.7	IMR90p11
5	G5	0.487237301012556	CALR_3	55.7	IMR90p11
6	G5	3.87235916028203	CALR_3	55.7	IMR90p11
7	G5	1.02779166520168	CALR_3	55.7	IMR90p11
8	G5	-0.22776846383158	CALR_3	55.7	IMR90p11
9	G5	-0.87748142521059	CALR_3	55.7	IMR90p11
10	G5	1.53545572783241	CALR_3	55.7	IMR90p11
11	G5	-2.5590983752295	CALR_3	55.7	IMR90p11
12	G5	-1.68346182513278	CALR_3	55.7	IMR90p11
13	G5	-4.67412531595664	CALR_3	55.7	IMR90p11
14	G5	3.23363101585755	CALR_3	55.7	IMR90p11
15	G5	4.48975129443215	CALR_3	55.7	IMR90p11
16	G5	-5.32194270260288	CALR_3	55.7	IMR90p11
17	G5	-5.18373125240805	CALR_3	55.7	IMR90p11
18	G5	0.777820748080103	CALR_3	55.7	IMR90p11
19	G5	0.561401497674979	CALR_3	55.7	IMR90p11
20	G5	-1.29720664225624	CALR_3	55.7	IMR90p11
21	G5	3.48144256380783	CALR_3	55.7	IMR90p11
22	G5	6.62985438819032	CALR_3	55.7	IMR90p11
23	G5	15.9441814802458	CALR_3	55.7	IMR90p11
24	G5	37.7460620367019	CALR_3	55.7	IMR90p11
25	G5	75.5053258303624	CALR_3	55.7	IMR90p11
26	G5	144.246700685347	CALR_3	55.7	IMR90p11
27	G5	243.511039223011	CALR_3	55.7	IMR90p11
28	G5	375.520282721668	CALR_3	55.7	IMR90p11
29	G5	509.9297327276	CALR_3	55.7	IMR90p11
30	G5	652.208687759546	CALR_3	55.7	IMR90p11
31	G5	803.574988416056	CALR_3	55.7	IMR90p11
32	G5	963.556107357204	CALR_3	55.7	IMR90p11
33	G5	1125.74552143065	CALR_3	55.7	IMR90p11
34	G5	1287.89121879474	CALR_3	55.7	IMR90p11
35	G5	1445.13339145809	CALR_3	55.7	IMR90p11
36	G5	1594.78679053419	CALR_3	55.7	IMR90p11
37	G5	1733.77077103058	CALR_3	55.7	IMR90p11
38	G5	1864.81086669233	CALR_3	55.7	IMR90p11
39	G5	1989.37015324116	CALR_3	55.7	IMR90p11
40	G5	2111.56344691263	CALR_3	55.7	IMR90p11
1	H5	7.02018080945663	CALR_3	55.0	IMR90p11
2	H5	3.03969779941599	CALR_3	55.0	IMR90p11
3	H5	-0.835548904295138	CALR_3	55.0	IMR90p11
4	H5	0.377313949634299	CALR_3	55.0	IMR90p11
5	H5	5.43990497904542	CALR_3	55.0	IMR90p11
6	H5	0.684423803490063	CALR_3	55.0	IMR90p11
7	H5	5.49859619881045	CALR_3	55.0	IMR90p11
8	H5	-0.953208266209913	CALR_3	55.0	IMR90p11
9	H5	0.100516612651973	CALR_3	55.0	IMR90p11
10	H5	0.340103872501004	CALR_3	55.0	IMR90p11
11	H5	1.56480252935216	CALR_3	55.0	IMR90p11
12	H5	1.58073364880738	CALR_3	55.0	IMR90p11
13	H5	-2.21573341112253	CALR_3	55.0	IMR90p11
14	H5	-1.93614657981789	CALR_3	55.0	IMR90p11
15	H5	-6.08821958597946	CALR_3	55.0	IMR90p11
16	H5	-6.25607350395285	CALR_3	55.0	IMR90p11
17	H5	0.240160559591914	CALR_3	55.0	IMR90p11
18	H5	1.28107459899866	CALR_3	55.0	IMR90p11
19	H5	-1.54234800672111	CALR_3	55.0	IMR90p11
20	H5	-2.97189542481738	CALR_3	55.0	IMR90p11
21	H5	2.39337484630505	CALR_3	55.0	IMR90p11
22	H5	4.14476935892526	CALR_3	55.0	IMR90p11
23	H5	7.68310196415177	CALR_3	55.0	IMR90p11
24	H5	26.2194500359442	CALR_3	55.0	IMR90p11
25	H5	48.2267272259605	CALR_3	55.0	IMR90p11
26	H5	101.518798562252	CALR_3	55.0	IMR90p11
27	H5	179.997303689016	CALR_3	55.0	IMR90p11
28	H5	289.601946244039	CALR_3	55.0	IMR90p11
29	H5	412.281645802854	CALR_3	55.0	IMR90p11
30	H5	541.174527005904	CALR_3	55.0	IMR90p11
31	H5	678.532726514769	CALR_3	55.0	IMR90p11
32	H5	823.532748401497	CALR_3	55.0	IMR90p11
33	H5	975.727430429262	CALR_3	55.0	IMR90p11
34	H5	1132.06258109574	CALR_3	55.0	IMR90p11
35	H5	1285.76434534146	CALR_3	55.0	IMR90p11
36	H5	1431.98652166494	CALR_3	55.0	IMR90p11
37	H5	1569.38405390481	CALR_3	55.0	IMR90p11
38	H5	1699.53867205432	CALR_3	55.0	IMR90p11
39	H5	1823.04216040353	CALR_3	55.0	IMR90p11
40	H5	1942.04162995452	CALR_3	55.0	IMR90p11
1	A5	-1.58	CALR_3	65.0	IMR90p2
2	A5	-0.33	CALR_3	65.0	IMR90p2
3	A5	1.3	CALR_3	65.0	IMR90p2
4	A5	0.89	CALR_3	65.0	IMR90p2
5	A5	2.94	CALR_3	65.0	IMR90p2
6	A5	2.63	CALR_3	65.0	IMR90p2
7	A5	0.05	CALR_3	65.0	IMR90p2
8	A5	0.87	CALR_3	65.0	IMR90p2
9	A5	-0.66	CALR_3	65.0	IMR90p2
10	A5	0.29	CALR_3	65.0	IMR90p2
11	A5	-1.02	CALR_3	65.0	IMR90p2
12	A5	-2.57	CALR_3	65.0	IMR90p2
13	A5	-1.66	CALR_3	65.0	IMR90p2
14	A5	0.43	CALR_3	65.0	IMR90p2
15	A5	-5.23	CALR_3	65.0	IMR90p2
16	A5	4.26	CALR_3	65.0	IMR90p2
17	A5	1.98	CALR_3	65.0	IMR90p2
18	A5	-3.21	CALR_3	65.0	IMR90p2
19	A5	1.89	CALR_3	65.0	IMR90p2
20	A5	5.94	CALR_3	65.0	IMR90p2
21	A5	19.31	CALR_3	65.0	IMR90p2
22	A5	39.29	CALR_3	65.0	IMR90p2
23	A5	77.53	CALR_3	65.0	IMR90p2
24	A5	150.87	CALR_3	65.0	IMR90p2
25	A5	251.0	CALR_3	65.0	IMR90p2
26	A5	373.82	CALR_3	65.0	IMR90p2
27	A5	502.34	CALR_3	65.0	IMR90p2
28	A5	635.68	CALR_3	65.0	IMR90p2
29	A5	771.8	CALR_3	65.0	IMR90p2
30	A5	910.14	CALR_3	65.0	IMR90p2
31	A5	1046.79	CALR_3	65.0	IMR90p2
32	A5	1179.08	CALR_3	65.0	IMR90p2
33	A5	1299.97	CALR_3	65.0	IMR90p2
34	A5	1412.67	CALR_3	65.0	IMR90p2
35	A5	1516.26	CALR_3	65.0	IMR90p2
36	A5	1611.68	CALR_3	65.0	IMR90p2
37	A5	1696.77	CALR_3	65.0	IMR90p2
38	A5	1774.77	CALR_3	65.0	IMR90p2
39	A5	1844.74	CALR_3	65.0	IMR90p2
40	A5	1910.45	CALR_3	65.0	IMR90p2
1	B5	0.92	CALR_3	64.5	IMR90p2
2	B5	4.45	CALR_3	64.5	IMR90p2
3	B5	4.4	CALR_3	64.5	IMR90p2
4	B5	3.89	CALR_3	64.5	IMR90p2
5	B5	1.52	CALR_3	64.5	IMR90p2
6	B5	1.85	CALR_3	64.5	IMR90p2
7	B5	2.96	CALR_3	64.5	IMR90p2
8	B5	-2.42	CALR_3	64.5	IMR90p2
9	B5	-0.04	CALR_3	64.5	IMR90p2
10	B5	-1.68	CALR_3	64.5	IMR90p2
11	B5	-3.0	CALR_3	64.5	IMR90p2
12	B5	-0.63	CALR_3	64.5	IMR90p2
13	B5	-6.94	CALR_3	64.5	IMR90p2
14	B5	-3.92	CALR_3	64.5	IMR90p2
15	B5	-1.04	CALR_3	64.5	IMR90p2
16	B5	-2.48	CALR_3	64.5	IMR90p2
17	B5	-2.67	CALR_3	64.5	IMR90p2
18	B5	3.14	CALR_3	64.5	IMR90p2
19	B5	5.27	CALR_3	64.5	IMR90p2
20	B5	9.1	CALR_3	64.5	IMR90p2
21	B5	32.45	CALR_3	64.5	IMR90p2
22	B5	62.98	CALR_3	64.5	IMR90p2
23	B5	125.91	CALR_3	64.5	IMR90p2
24	B5	224.8	CALR_3	64.5	IMR90p2
25	B5	355.87	CALR_3	64.5	IMR90p2
26	B5	492.88	CALR_3	64.5	IMR90p2
27	B5	635.5	CALR_3	64.5	IMR90p2
28	B5	783.16	CALR_3	64.5	IMR90p2
29	B5	933.64	CALR_3	64.5	IMR90p2
30	B5	1083.62	CALR_3	64.5	IMR90p2
31	B5	1226.87	CALR_3	64.5	IMR90p2
32	B5	1360.33	CALR_3	64.5	IMR90p2
33	B5	1485.05	CALR_3	64.5	IMR90p2
34	B5	1602.73	CALR_3	64.5	IMR90p2
35	B5	1708.95	CALR_3	64.5	IMR90p2
36	B5	1807.88	CALR_3	64.5	IMR90p2
37	B5	1894.01	CALR_3	64.5	IMR90p2
38	B5	1977.83	CALR_3	64.5	IMR90p2
39	B5	2050.49	CALR_3	64.5	IMR90p2
40	B5	2118.03	CALR_3	64.5	IMR90p2
1	C5	5.0	CALR_3	63.3	IMR90p2
2	C5	7.23	CALR_3	63.3	IMR90p2
3	C5	3.46	CALR_3	63.3	IMR90p2
4	C5	2.48	CALR_3	63.3	IMR90p2
5	C5	3.58	CALR_3	63.3	IMR90p2
6	C5	1.39	CALR_3	63.3	IMR90p2
7	C5	-1.3	CALR_3	63.3	IMR90p2
8	C5	-0.29	CALR_3	63.3	IMR90p2
9	C5	1.97	CALR_3	63.3	IMR90p2
10	C5	1.29	CALR_3	63.3	IMR90p2
11	C5	-3.75	CALR_3	63.3	IMR90p2
12	C5	-3.48	CALR_3	63.3	IMR90p2
13	C5	-2.59	CALR_3	63.3	IMR90p2
14	C5	-2.17	CALR_3	63.3	IMR90p2
15	C5	1.46	CALR_3	63.3	IMR90p2
16	C5	-2.79	CALR_3	63.3	IMR90p2
17	C5	-0.88	CALR_3	63.3	IMR90p2
18	C5	-2.4	CALR_3	63.3	IMR90p2
19	C5	1.47	CALR_3	63.3	IMR90p2
20	C5	12.33	CALR_3	63.3	IMR90p2
21	C5	29.61	CALR_3	63.3	IMR90p2
22	C5	67.92	CALR_3	63.3	IMR90p2
23	C5	138.82	CALR_3	63.3	IMR90p2
24	C5	251.53	CALR_3	63.3	IMR90p2
25	C5	391.39	CALR_3	63.3	IMR90p2
26	C5	535.88	CALR_3	63.3	IMR90p2
27	C5	691.81	CALR_3	63.3	IMR90p2
28	C5	852.47	CALR_3	63.3	IMR90p2
29	C5	1018.7	CALR_3	63.3	IMR90p2
30	C5	1179.79	CALR_3	63.3	IMR90p2
31	C5	1332.58	CALR_3	63.3	IMR90p2
32	C5	1476.22	CALR_3	63.3	IMR90p2
33	C5	1610.65	CALR_3	63.3	IMR90p2
34	C5	1741.9	CALR_3	63.3	IMR90p2
35	C5	1855.74	CALR_3	63.3	IMR90p2
36	C5	1962.99	CALR_3	63.3	IMR90p2
37	C5	2052.84	CALR_3	63.3	IMR90p2
38	C5	2141.69	CALR_3	63.3	IMR90p2
39	C5	2220.65	CALR_3	63.3	IMR90p2
40	C5	2298.12	CALR_3	63.3	IMR90p2
1	D5	-30.52	CALR_3	61.4	IMR90p2
2	D5	-18.95	CALR_3	61.4	IMR90p2
3	D5	-6.15	CALR_3	61.4	IMR90p2
4	D5	1.54	CALR_3	61.4	IMR90p2
5	D5	-0.74	CALR_3	61.4	IMR90p2
6	D5	6.72	CALR_3	61.4	IMR90p2
7	D5	1.32	CALR_3	61.4	IMR90p2
8	D5	5.35	CALR_3	61.4	IMR90p2
9	D5	9.35	CALR_3	61.4	IMR90p2
10	D5	4.28	CALR_3	61.4	IMR90p2
11	D5	-1.55	CALR_3	61.4	IMR90p2
12	D5	-1.68	CALR_3	61.4	IMR90p2
13	D5	-1.1	CALR_3	61.4	IMR90p2
14	D5	1.75	CALR_3	61.4	IMR90p2
15	D5	1.38	CALR_3	61.4	IMR90p2
16	D5	-2.72	CALR_3	61.4	IMR90p2
17	D5	-1.1	CALR_3	61.4	IMR90p2
18	D5	0.72	CALR_3	61.4	IMR90p2
19	D5	5.41	CALR_3	61.4	IMR90p2
20	D5	5.93	CALR_3	61.4	IMR90p2
21	D5	22.5	CALR_3	61.4	IMR90p2
22	D5	47.07	CALR_3	61.4	IMR90p2
23	D5	100.84	CALR_3	61.4	IMR90p2
24	D5	196.6	CALR_3	61.4	IMR90p2
25	D5	329.27	CALR_3	61.4	IMR90p2
26	D5	468.37	CALR_3	61.4	IMR90p2
27	D5	620.96	CALR_3	61.4	IMR90p2
28	D5	780.57	CALR_3	61.4	IMR90p2
29	D5	948.12	CALR_3	61.4	IMR90p2
30	D5	1117.01	CALR_3	61.4	IMR90p2
31	D5	1281.85	CALR_3	61.4	IMR90p2
32	D5	1441.25	CALR_3	61.4	IMR90p2
33	D5	1587.2	CALR_3	61.4	IMR90p2
34	D5	1727.66	CALR_3	61.4	IMR90p2
35	D5	1855.33	CALR_3	61.4	IMR90p2
36	D5	1975.58	CALR_3	61.4	IMR90p2
37	D5	2081.62	CALR_3	61.4	IMR90p2
38	D5	2177.06	CALR_3	61.4	IMR90p2
39	D5	2265.82	CALR_3	61.4	IMR90p2
40	D5	2352.73	CALR_3	61.4	IMR90p2
1	E5	3.58	CALR_3	59.0	IMR90p2
2	E5	4.31	CALR_3	59.0	IMR90p2
3	E5	4.82	CALR_3	59.0	IMR90p2
4	E5	2.15	CALR_3	59.0	IMR90p2
5	E5	-0.23	CALR_3	59.0	IMR90p2
6	E5	0.34	CALR_3	59.0	IMR90p2
7	E5	-1.87	CALR_3	59.0	IMR90p2
8	E5	3.97	CALR_3	59.0	IMR90p2
9	E5	1.05	CALR_3	59.0	IMR90p2
10	E5	-3.25	CALR_3	59.0	IMR90p2
11	E5	-1.16	CALR_3	59.0	IMR90p2
12	E5	0.87	CALR_3	59.0	IMR90p2
13	E5	3.06	CALR_3	59.0	IMR90p2
14	E5	-2.17	CALR_3	59.0	IMR90p2
15	E5	-5.97	CALR_3	59.0	IMR90p2
16	E5	-1.65	CALR_3	59.0	IMR90p2
17	E5	0.32	CALR_3	59.0	IMR90p2
18	E5	-1.92	CALR_3	59.0	IMR90p2
19	E5	2.62	CALR_3	59.0	IMR90p2
20	E5	0.92	CALR_3	59.0	IMR90p2
21	E5	8.1	CALR_3	59.0	IMR90p2
22	E5	19.35	CALR_3	59.0	IMR90p2
23	E5	44.44	CALR_3	59.0	IMR90p2
24	E5	101.1	CALR_3	59.0	IMR90p2
25	E5	183.09	CALR_3	59.0	IMR90p2
26	E5	302.11	CALR_3	59.0	IMR90p2
27	E5	430.16	CALR_3	59.0	IMR90p2
28	E5	568.82	CALR_3	59.0	IMR90p2
29	E5	715.16	CALR_3	59.0	IMR90p2
30	E5	869.98	CALR_3	59.0	IMR90p2
31	E5	1029.61	CALR_3	59.0	IMR90p2
32	E5	1189.16	CALR_3	59.0	IMR90p2
33	E5	1341.54	CALR_3	59.0	IMR90p2
34	E5	1486.77	CALR_3	59.0	IMR90p2
35	E5	1620.48	CALR_3	59.0	IMR90p2
36	E5	1747.33	CALR_3	59.0	IMR90p2
37	E5	1863.94	CALR_3	59.0	IMR90p2
38	E5	1972.08	CALR_3	59.0	IMR90p2
39	E5	2071.51	CALR_3	59.0	IMR90p2
40	E5	2167.66	CALR_3	59.0	IMR90p2
1	F5	3.08	CALR_3	57.0	IMR90p2
2	F5	1.85	CALR_3	57.0	IMR90p2
3	F5	3.17	CALR_3	57.0	IMR90p2
4	F5	1.68	CALR_3	57.0	IMR90p2
5	F5	3.18	CALR_3	57.0	IMR90p2
6	F5	-1.1	CALR_3	57.0	IMR90p2
7	F5	2.99	CALR_3	57.0	IMR90p2
8	F5	-0.18	CALR_3	57.0	IMR90p2
9	F5	0.04	CALR_3	57.0	IMR90p2
10	F5	-1.49	CALR_3	57.0	IMR90p2
11	F5	0.89	CALR_3	57.0	IMR90p2
12	F5	-2.87	CALR_3	57.0	IMR90p2
13	F5	-3.81	CALR_3	57.0	IMR90p2
14	F5	-1.93	CALR_3	57.0	IMR90p2
15	F5	-0.05	CALR_3	57.0	IMR90p2
16	F5	2.19	CALR_3	57.0	IMR90p2
17	F5	-0.31	CALR_3	57.0	IMR90p2
18	F5	-0.31	CALR_3	57.0	IMR90p2
19	F5	1.49	CALR_3	57.0	IMR90p2
20	F5	1.51	CALR_3	57.0	IMR90p2
21	F5	5.56	CALR_3	57.0	IMR90p2
22	F5	17.65	CALR_3	57.0	IMR90p2
23	F5	28.2	CALR_3	57.0	IMR90p2
24	F5	67.85	CALR_3	57.0	IMR90p2
25	F5	119.27	CALR_3	57.0	IMR90p2
26	F5	217.6	CALR_3	57.0	IMR90p2
27	F5	346.4	CALR_3	57.0	IMR90p2
28	F5	478.11	CALR_3	57.0	IMR90p2
29	F5	621.47	CALR_3	57.0	IMR90p2
30	F5	774.58	CALR_3	57.0	IMR90p2
31	F5	938.41	CALR_3	57.0	IMR90p2
32	F5	1103.45	CALR_3	57.0	IMR90p2
33	F5	1269.03	CALR_3	57.0	IMR90p2
34	F5	1432.3	CALR_3	57.0	IMR90p2
35	F5	1587.43	CALR_3	57.0	IMR90p2
36	F5	1733.23	CALR_3	57.0	IMR90p2
37	F5	1867.97	CALR_3	57.0	IMR90p2
38	F5	1994.61	CALR_3	57.0	IMR90p2
39	F5	2113.39	CALR_3	57.0	IMR90p2
40	F5	2226.65	CALR_3	57.0	IMR90p2
1	G5	4.08	CALR_3	55.7	IMR90p2
2	G5	4.75	CALR_3	55.7	IMR90p2
3	G5	3.77	CALR_3	55.7	IMR90p2
4	G5	4.02	CALR_3	55.7	IMR90p2
5	G5	1.05	CALR_3	55.7	IMR90p2
6	G5	0.44	CALR_3	55.7	IMR90p2
7	G5	4.72	CALR_3	55.7	IMR90p2
8	G5	1.62	CALR_3	55.7	IMR90p2
9	G5	-0.88	CALR_3	55.7	IMR90p2
10	G5	-3.72	CALR_3	55.7	IMR90p2
11	G5	-1.73	CALR_3	55.7	IMR90p2
12	G5	-1.14	CALR_3	55.7	IMR90p2
13	G5	-1.15	CALR_3	55.7	IMR90p2
14	G5	-3.47	CALR_3	55.7	IMR90p2
15	G5	-4.04	CALR_3	55.7	IMR90p2
16	G5	-0.32	CALR_3	55.7	IMR90p2
17	G5	-0.13	CALR_3	55.7	IMR90p2
18	G5	-3.29	CALR_3	55.7	IMR90p2
19	G5	-3.56	CALR_3	55.7	IMR90p2
20	G5	3.47	CALR_3	55.7	IMR90p2
21	G5	4.33	CALR_3	55.7	IMR90p2
22	G5	9.95	CALR_3	55.7	IMR90p2
23	G5	17.95	CALR_3	55.7	IMR90p2
24	G5	43.77	CALR_3	55.7	IMR90p2
25	G5	78.9	CALR_3	55.7	IMR90p2
26	G5	151.62	CALR_3	55.7	IMR90p2
27	G5	257.1	CALR_3	55.7	IMR90p2
28	G5	373.93	CALR_3	55.7	IMR90p2
29	G5	505.32	CALR_3	55.7	IMR90p2
30	G5	644.05	CALR_3	55.7	IMR90p2
31	G5	796.42	CALR_3	55.7	IMR90p2
32	G5	955.87	CALR_3	55.7	IMR90p2
33	G5	1120.95	CALR_3	55.7	IMR90p2
34	G5	1287.08	CALR_3	55.7	IMR90p2
35	G5	1445.3	CALR_3	55.7	IMR90p2
36	G5	1595.28	CALR_3	55.7	IMR90p2
37	G5	1734.39	CALR_3	55.7	IMR90p2
38	G5	1869.19	CALR_3	55.7	IMR90p2
39	G5	1994.96	CALR_3	55.7	IMR90p2
40	G5	2113.38	CALR_3	55.7	IMR90p2
1	H5	-3.06	CALR_3	55.0	IMR90p2
2	H5	-1.94	CALR_3	55.0	IMR90p2
3	H5	-0.66	CALR_3	55.0	IMR90p2
4	H5	1.46	CALR_3	55.0	IMR90p2
5	H5	4.27	CALR_3	55.0	IMR90p2
6	H5	1.64	CALR_3	55.0	IMR90p2
7	H5	-0.83	CALR_3	55.0	IMR90p2
8	H5	1.8	CALR_3	55.0	IMR90p2
9	H5	2.89	CALR_3	55.0	IMR90p2
10	H5	0.81	CALR_3	55.0	IMR90p2
11	H5	-3.08	CALR_3	55.0	IMR90p2
12	H5	0.19	CALR_3	55.0	IMR90p2
13	H5	-3.25	CALR_3	55.0	IMR90p2
14	H5	0.88	CALR_3	55.0	IMR90p2
15	H5	-0.41	CALR_3	55.0	IMR90p2
16	H5	0.47	CALR_3	55.0	IMR90p2
17	H5	-0.23	CALR_3	55.0	IMR90p2
18	H5	1.6	CALR_3	55.0	IMR90p2
19	H5	-2.59	CALR_3	55.0	IMR90p2
20	H5	-2.37	CALR_3	55.0	IMR90p2
21	H5	2.67	CALR_3	55.0	IMR90p2
22	H5	6.7	CALR_3	55.0	IMR90p2
23	H5	11.24	CALR_3	55.0	IMR90p2
24	H5	28.64	CALR_3	55.0	IMR90p2
25	H5	51.32	CALR_3	55.0	IMR90p2
26	H5	100.68	CALR_3	55.0	IMR90p2
27	H5	181.72	CALR_3	55.0	IMR90p2
28	H5	292.1	CALR_3	55.0	IMR90p2
29	H5	411.31	CALR_3	55.0	IMR90p2
30	H5	541.8	CALR_3	55.0	IMR90p2
31	H5	681.07	CALR_3	55.0	IMR90p2
32	H5	829.8	CALR_3	55.0	IMR90p2
33	H5	984.42	CALR_3	55.0	IMR90p2
34	H5	1145.49	CALR_3	55.0	IMR90p2
35	H5	1301.84	CALR_3	55.0	IMR90p2
36	H5	1455.67	CALR_3	55.0	IMR90p2
37	H5	1598.07	CALR_3	55.0	IMR90p2
38	H5	1734.98	CALR_3	55.0	IMR90p2
39	H5	1862.88	CALR_3	55.0	IMR90p2
40	H5	1985.77	CALR_3	55.0	IMR90p2
1	A5	-1.75815562830121	CALR_3	65.0	IMR90p8
2	A5	3.64280494003742	CALR_3	65.0	IMR90p8
3	A5	3.17003585767088	CALR_3	65.0	IMR90p8
4	A5	-2.33913079559397	CALR_3	65.0	IMR90p8
5	A5	0.0401549833723038	CALR_3	65.0	IMR90p8
6	A5	2.95761771935395	CALR_3	65.0	IMR90p8
7	A5	7.93809498775954	CALR_3	65.0	IMR90p8
8	A5	2.68001152395618	CALR_3	65.0	IMR90p8
9	A5	-4.2477863709405	CALR_3	65.0	IMR90p8
10	A5	-1.59400348631016	CALR_3	65.0	IMR90p8
11	A5	0.0488386080651253	CALR_3	65.0	IMR90p8
12	A5	-2.42328720518162	CALR_3	65.0	IMR90p8
13	A5	0.968049006229194	CALR_3	65.0	IMR90p8
14	A5	-0.30823597367862	CALR_3	65.0	IMR90p8
15	A5	-1.83305488762062	CALR_3	65.0	IMR90p8
16	A5	-7.17149165489582	CALR_3	65.0	IMR90p8
17	A5	-2.59746146794714	CALR_3	65.0	IMR90p8
18	A5	0.806691225359373	CALR_3	65.0	IMR90p8
19	A5	2.35658408585687	CALR_3	65.0	IMR90p8
20	A5	10.4271616051465	CALR_3	65.0	IMR90p8
21	A5	15.329946058097	CALR_3	65.0	IMR90p8
22	A5	47.3895341731268	CALR_3	65.0	IMR90p8
23	A5	98.8641474622509	CALR_3	65.0	IMR90p8
24	A5	181.913907319702	CALR_3	65.0	IMR90p8
25	A5	307.784027259189	CALR_3	65.0	IMR90p8
26	A5	438.820477123173	CALR_3	65.0	IMR90p8
27	A5	573.507050649668	CALR_3	65.0	IMR90p8
28	A5	714.761809064526	CALR_3	65.0	IMR90p8
29	A5	858.618882808376	CALR_3	65.0	IMR90p8
30	A5	1005.84559317253	CALR_3	65.0	IMR90p8
31	A5	1146.75822254173	CALR_3	65.0	IMR90p8
32	A5	1281.62893421749	CALR_3	65.0	IMR90p8
33	A5	1407.28072027208	CALR_3	65.0	IMR90p8
34	A5	1523.81860091759	CALR_3	65.0	IMR90p8
35	A5	1628.03084268083	CALR_3	65.0	IMR90p8
36	A5	1721.29336566301	CALR_3	65.0	IMR90p8
37	A5	1806.65152233015	CALR_3	65.0	IMR90p8
38	A5	1888.25444861013	CALR_3	65.0	IMR90p8
39	A5	1963.39442160079	CALR_3	65.0	IMR90p8
40	A5	2033.67971682817	CALR_3	65.0	IMR90p8
1	B5	2.37679288462641	CALR_3	64.5	IMR90p8
2	B5	2.17540716776875	CALR_3	64.5	IMR90p8
3	B5	4.61654142866018	CALR_3	64.5	IMR90p8
4	B5	2.50907851235206	CALR_3	64.5	IMR90p8
5	B5	2.09793896326937	CALR_3	64.5	IMR90p8
6	B5	4.52592804809728	CALR_3	64.5	IMR90p8
7	B5	0.670191239067663	CALR_3	64.5	IMR90p8
8	B5	-1.31838322627482	CALR_3	64.5	IMR90p8
9	B5	-1.8874351568943	CALR_3	64.5	IMR90p8
10	B5	-3.57430556707914	CALR_3	64.5	IMR90p8
11	B5	0.128304083485091	CALR_3	64.5	IMR90p8
12	B5	-3.7264571262408	CALR_3	64.5	IMR90p8
13	B5	-0.877522238847178	CALR_3	64.5	IMR90p8
14	B5	-3.78741561930565	CALR_3	64.5	IMR90p8
15	B5	-4.89488920338908	CALR_3	64.5	IMR90p8
16	B5	-1.65265309213191	CALR_3	64.5	IMR90p8
17	B5	-1.40659208460693	CALR_3	64.5	IMR90p8
18	B5	0.219319694533624	CALR_3	64.5	IMR90p8
19	B5	4.18604793798295	CALR_3	64.5	IMR90p8
20	B5	11.4242287773109	CALR_3	64.5	IMR90p8
21	B5	28.6537429516193	CALR_3	64.5	IMR90p8
22	B5	69.8193639840611	CALR_3	64.5	IMR90p8
23	B5	139.943566281252	CALR_3	64.5	IMR90p8
24	B5	239.920496400508	CALR_3	64.5	IMR90p8
25	B5	380.601546998583	CALR_3	64.5	IMR90p8
26	B5	522.409296778237	CALR_3	64.5	IMR90p8
27	B5	666.600760966088	CALR_3	64.5	IMR90p8
28	B5	818.280482487382	CALR_3	64.5	IMR90p8
29	B5	970.135307047025	CALR_3	64.5	IMR90p8
30	B5	1120.10632831464	CALR_3	64.5	IMR90p8
31	B5	1265.37569026253	CALR_3	64.5	IMR90p8
32	B5	1402.35055845355	CALR_3	64.5	IMR90p8
33	B5	1526.63588780012	CALR_3	64.5	IMR90p8
34	B5	1640.00277969224	CALR_3	64.5	IMR90p8
35	B5	1743.26100084128	CALR_3	64.5	IMR90p8
36	B5	1839.67970312594	CALR_3	64.5	IMR90p8
37	B5	1927.18144687019	CALR_3	64.5	IMR90p8
38	B5	2007.06791870375	CALR_3	64.5	IMR90p8
39	B5	2083.265067597	CALR_3	64.5	IMR90p8
40	B5	2158.05563342558	CALR_3	64.5	IMR90p8
1	C5	-0.700277906343217	CALR_3	63.3	IMR90p8
2	C5	2.74618224471669	CALR_3	63.3	IMR90p8
3	C5	1.16012314172485	CALR_3	63.3	IMR90p8
4	C5	-1.85993289922317	CALR_3	63.3	IMR90p8
5	C5	0.0363000768179518	CALR_3	63.3	IMR90p8
6	C5	4.62678454480692	CALR_3	63.3	IMR90p8
7	C5	1.63380149120121	CALR_3	63.3	IMR90p8
8	C5	0.217252882916455	CALR_3	63.3	IMR90p8
9	C5	0.680708292416057	CALR_3	63.3	IMR90p8
10	C5	-2.27314096941882	CALR_3	63.3	IMR90p8
11	C5	1.1734532618475	CALR_3	63.3	IMR90p8
12	C5	-3.09536978128972	CALR_3	63.3	IMR90p8
13	C5	1.02290055647882	CALR_3	63.3	IMR90p8
14	C5	-0.840338556971346	CALR_3	63.3	IMR90p8
15	C5	1.42467097280723	CALR_3	63.3	IMR90p8
16	C5	-2.10781862594649	CALR_3	63.3	IMR90p8
17	C5	0.010984754609126	CALR_3	63.3	IMR90p8
18	C5	-1.57542800275769	CALR_3	63.3	IMR90p8
19	C5	5.65768741532111	CALR_3	63.3	IMR90p8
20	C5	24.8255759779468	CALR_3	63.3	IMR90p8
21	C5	45.6253772102273	CALR_3	63.3	IMR90p8
22	C5	81.763569866755	CALR_3	63.3	IMR90p8
23	C5	158.611682636714	CALR_3	63.3	IMR90p8
24	C5	291.72545599325	CALR_3	63.3	IMR90p8
25	C5	433.067674538737	CALR_3	63.3	IMR90p8
26	C5	584.662798348502	CALR_3	63.3	IMR90p8
27	C5	740.90657175398	CALR_3	63.3	IMR90p8
28	C5	905.225751880458	CALR_3	63.3	IMR90p8
29	C5	1072.42366153878	CALR_3	63.3	IMR90p8
30	C5	1236.94858926239	CALR_3	63.3	IMR90p8
31	C5	1393.41579573647	CALR_3	63.3	IMR90p8
32	C5	1539.55983275527	CALR_3	63.3	IMR90p8
33	C5	1677.83045819271	CALR_3	63.3	IMR90p8
34	C5	1803.1358416405	CALR_3	63.3	IMR90p8
35	C5	1919.02531135715	CALR_3	63.3	IMR90p8
36	C5	2024.96383227763	CALR_3	63.3	IMR90p8
37	C5	2121.91523007751	CALR_3	63.3	IMR90p8
38	C5	2211.54045512194	CALR_3	63.3	IMR90p8
39	C5	2288.95872796569	CALR_3	63.3	IMR90p8
40	C5	2358.06561680739	CALR_3	63.3	IMR90p8
1	D5	4.61199329818146	CALR_3	61.4	IMR90p8
2	D5	8.47646857130076	CALR_3	61.4	IMR90p8
3	D5	0.576547898645458	CALR_3	61.4	IMR90p8
4	D5	1.91617227173219	CALR_3	61.4	IMR90p8
5	D5	2.33702595835712	CALR_3	61.4	IMR90p8
6	D5	2.75776727588482	CALR_3	61.4	IMR90p8
7	D5	1.41620076415484	CALR_3	61.4	IMR90p8
8	D5	0.325475604626718	CALR_3	61.4	IMR90p8
9	D5	-3.43471391232742	CALR_3	61.4	IMR90p8
10	D5	2.17790390293567	CALR_3	61.4	IMR90p8
11	D5	-4.23664757825509	CALR_3	61.4	IMR90p8
12	D5	0.336844488892893	CALR_3	61.4	IMR90p8
13	D5	2.01950451170387	CALR_3	61.4	IMR90p8
14	D5	-2.80446389927147	CALR_3	61.4	IMR90p8
15	D5	-0.95118646919309	CALR_3	61.4	IMR90p8
16	D5	-2.27982631428677	CALR_3	61.4	IMR90p8
17	D5	-1.72737928354445	CALR_3	61.4	IMR90p8
18	D5	-2.75309552067256	CALR_3	61.4	IMR90p8
19	D5	3.60878295639532	CALR_3	61.4	IMR90p8
20	D5	7.93362821483061	CALR_3	61.4	IMR90p8
21	D5	27.4665862599036	CALR_3	61.4	IMR90p8
22	D5	60.0264937019624	CALR_3	61.4	IMR90p8
23	D5	121.044259089183	CALR_3	61.4	IMR90p8
24	D5	208.891859510301	CALR_3	61.4	IMR90p8
25	D5	350.695062166991	CALR_3	61.4	IMR90p8
26	D5	496.038434876917	CALR_3	61.4	IMR90p8
27	D5	648.961564125215	CALR_3	61.4	IMR90p8
28	D5	811.879184816668	CALR_3	61.4	IMR90p8
29	D5	982.188821184555	CALR_3	61.4	IMR90p8
30	D5	1153.61136996421	CALR_3	61.4	IMR90p8
31	D5	1319.43015494072	CALR_3	61.4	IMR90p8
32	D5	1477.45354770251	CALR_3	61.4	IMR90p8
33	D5	1626.35029027728	CALR_3	61.4	IMR90p8
34	D5	1763.29828445379	CALR_3	61.4	IMR90p8
35	D5	1889.50696459218	CALR_3	61.4	IMR90p8
36	D5	2005.36616376845	CALR_3	61.4	IMR90p8
37	D5	2113.82895430657	CALR_3	61.4	IMR90p8
38	D5	2213.72997447291	CALR_3	61.4	IMR90p8
39	D5	2304.0223897449	CALR_3	61.4	IMR90p8
40	D5	2386.75235715614	CALR_3	61.4	IMR90p8
1	E5	9.4082980957337	CALR_3	59.0	IMR90p8
2	E5	2.51214680658859	CALR_3	59.0	IMR90p8
3	E5	5.09381056261418	CALR_3	59.0	IMR90p8
4	E5	5.74221266359609	CALR_3	59.0	IMR90p8
5	E5	-1.03589137613244	CALR_3	59.0	IMR90p8
6	E5	2.33383339225065	CALR_3	59.0	IMR90p8
7	E5	-1.40747364826348	CALR_3	59.0	IMR90p8
8	E5	1.08248381117482	CALR_3	59.0	IMR90p8
9	E5	-2.23942727535541	CALR_3	59.0	IMR90p8
10	E5	0.0927270400638918	CALR_3	59.0	IMR90p8
11	E5	-1.34896033160658	CALR_3	59.0	IMR90p8
12	E5	-0.739338377043168	CALR_3	59.0	IMR90p8
13	E5	-6.01905387667648	CALR_3	59.0	IMR90p8
14	E5	-0.07168391425148	CALR_3	59.0	IMR90p8
15	E5	-1.59203916501201	CALR_3	59.0	IMR90p8
16	E5	0.095376242135444	CALR_3	59.0	IMR90p8
17	E5	-4.51408233528264	CALR_3	59.0	IMR90p8
18	E5	-2.53788965593549	CALR_3	59.0	IMR90p8
19	E5	1.13473854998801	CALR_3	59.0	IMR90p8
20	E5	7.77711046225068	CALR_3	59.0	IMR90p8
21	E5	7.34880736828973	CALR_3	59.0	IMR90p8
22	E5	22.2859680876045	CALR_3	59.0	IMR90p8
23	E5	51.722110470902	CALR_3	59.0	IMR90p8
24	E5	104.609094421508	CALR_3	59.0	IMR90p8
25	E5	193.539481569339	CALR_3	59.0	IMR90p8
26	E5	318.355378596189	CALR_3	59.0	IMR90p8
27	E5	453.844699952786	CALR_3	59.0	IMR90p8
28	E5	600.130371157042	CALR_3	59.0	IMR90p8
29	E5	756.542019336741	CALR_3	59.0	IMR90p8
30	E5	918.834252614491	CALR_3	59.0	IMR90p8
31	E5	1085.7269220982	CALR_3	59.0	IMR90p8
32	E5	1250.29722644667	CALR_3	59.0	IMR90p8
33	E5	1409.33799654113	CALR_3	59.0	IMR90p8
34	E5	1559.40104026794	CALR_3	59.0	IMR90p8
35	E5	1701.91018333053	CALR_3	59.0	IMR90p8
36	E5	1833.57001355961	CALR_3	59.0	IMR90p8
37	E5	1954.71379689591	CALR_3	59.0	IMR90p8
38	E5	2065.66168313978	CALR_3	59.0	IMR90p8
39	E5	2167.6711990536	CALR_3	59.0	IMR90p8
40	E5	2265.0144941845	CALR_3	59.0	IMR90p8
1	F5	0.282621038568777	CALR_3	57.0	IMR90p8
2	F5	5.28274805717138	CALR_3	57.0	IMR90p8
3	F5	4.06720150981937	CALR_3	57.0	IMR90p8
4	F5	3.34982881638734	CALR_3	57.0	IMR90p8
5	F5	2.94830641203589	CALR_3	57.0	IMR90p8
6	F5	2.11204096709253	CALR_3	57.0	IMR90p8
7	F5	4.89121617061755	CALR_3	57.0	IMR90p8
8	F5	-2.29353480499776	CALR_3	57.0	IMR90p8
9	F5	-2.37956426717119	CALR_3	57.0	IMR90p8
10	F5	1.33288532838105	CALR_3	57.0	IMR90p8
11	F5	-0.67214821200696	CALR_3	57.0	IMR90p8
12	F5	-5.54337884897677	CALR_3	57.0	IMR90p8
13	F5	-4.35431699124865	CALR_3	57.0	IMR90p8
14	F5	-2.96878528896332	CALR_3	57.0	IMR90p8
15	F5	-1.240330415676	CALR_3	57.0	IMR90p8
16	F5	0.934461159555667	CALR_3	57.0	IMR90p8
17	F5	-5.54125641645169	CALR_3	57.0	IMR90p8
18	F5	-2.91866490118537	CALR_3	57.0	IMR90p8
19	F5	-1.53301941014706	CALR_3	57.0	IMR90p8
20	F5	1.9565220933855	CALR_3	57.0	IMR90p8
21	F5	5.47214516696613	CALR_3	57.0	IMR90p8
22	F5	11.2614177268147	CALR_3	57.0	IMR90p8
23	F5	32.6272230664945	CALR_3	57.0	IMR90p8
24	F5	68.0064101902453	CALR_3	57.0	IMR90p8
25	F5	130.686653861004	CALR_3	57.0	IMR90p8
26	F5	226.742758301624	CALR_3	57.0	IMR90p8
27	F5	360.852729567758	CALR_3	57.0	IMR90p8
28	F5	497.867831546454	CALR_3	57.0	IMR90p8
29	F5	641.451064330014	CALR_3	57.0	IMR90p8
30	F5	796.834331287451	CALR_3	57.0	IMR90p8
31	F5	961.21302810085	CALR_3	57.0	IMR90p8
32	F5	1131.37967825284	CALR_3	57.0	IMR90p8
33	F5	1300.56463160539	CALR_3	57.0	IMR90p8
34	F5	1464.62775161938	CALR_3	57.0	IMR90p8
35	F5	1620.76908888133	CALR_3	57.0	IMR90p8
36	F5	1767.33654703781	CALR_3	57.0	IMR90p8
37	F5	1903.08552341456	CALR_3	57.0	IMR90p8
38	F5	2029.01469603425	CALR_3	57.0	IMR90p8
39	F5	2147.47377555689	CALR_3	57.0	IMR90p8
40	F5	2261.86711590911	CALR_3	57.0	IMR90p8
1	G5	6.03023577985778	CALR_3	55.7	IMR90p8
2	G5	3.50503230419372	CALR_3	55.7	IMR90p8
3	G5	-0.0319963162428394	CALR_3	55.7	IMR90p8
4	G5	2.63591545403233	CALR_3	55.7	IMR90p8
5	G5	1.84605923334357	CALR_3	55.7	IMR90p8
6	G5	-0.0609735618500054	CALR_3	55.7	IMR90p8
7	G5	1.39695102003452	CALR_3	55.7	IMR90p8
8	G5	3.35571748079838	CALR_3	55.7	IMR90p8
9	G5	0.277965363154635	CALR_3	55.7	IMR90p8
10	G5	1.28942486435108	CALR_3	55.7	IMR90p8
11	G5	-1.10394430609676	CALR_3	55.7	IMR90p8
12	G5	-2.35330779222932	CALR_3	55.7	IMR90p8
13	G5	-4.35181621294987	CALR_3	55.7	IMR90p8
14	G5	1.19411363543531	CALR_3	55.7	IMR90p8
15	G5	0.207430246184686	CALR_3	55.7	IMR90p8
16	G5	-2.26484705101302	CALR_3	55.7	IMR90p8
17	G5	-4.31651257977592	CALR_3	55.7	IMR90p8
18	G5	1.37429348142769	CALR_3	55.7	IMR90p8
19	G5	-2.20175873756398	CALR_3	55.7	IMR90p8
20	G5	-3.83269715815823	CALR_3	55.7	IMR90p8
21	G5	4.78916909773625	CALR_3	55.7	IMR90p8
22	G5	8.60061101373458	CALR_3	55.7	IMR90p8
23	G5	22.3235261430409	CALR_3	55.7	IMR90p8
24	G5	43.5911124420618	CALR_3	55.7	IMR90p8
25	G5	81.6837682563182	CALR_3	55.7	IMR90p8
26	G5	154.30837172251	CALR_3	55.7	IMR90p8
27	G5	263.476042366286	CALR_3	55.7	IMR90p8
28	G5	385.858978189062	CALR_3	55.7	IMR90p8
29	G5	522.442485720848	CALR_3	55.7	IMR90p8
30	G5	665.318118979167	CALR_3	55.7	IMR90p8
31	G5	817.114630140242	CALR_3	55.7	IMR90p8
32	G5	975.571604384008	CALR_3	55.7	IMR90p8
33	G5	1139.30827816006	CALR_3	55.7	IMR90p8
34	G5	1300.67438797823	CALR_3	55.7	IMR90p8
35	G5	1461.37880001987	CALR_3	55.7	IMR90p8
36	G5	1614.38915031318	CALR_3	55.7	IMR90p8
37	G5	1760.37146818062	CALR_3	55.7	IMR90p8
38	G5	1892.24890759046	CALR_3	55.7	IMR90p8
39	G5	2014.51334839629	CALR_3	55.7	IMR90p8
40	G5	2128.29518504324	CALR_3	55.7	IMR90p8
1	H5	0.112775027159842	CALR_3	55.0	IMR90p8
2	H5	2.1260950760784	CALR_3	55.0	IMR90p8
3	H5	-0.474079174927283	CALR_3	55.0	IMR90p8
4	H5	4.29921156411319	CALR_3	55.0	IMR90p8
5	H5	0.199426228437915	CALR_3	55.0	IMR90p8
6	H5	-0.311244041902683	CALR_3	55.0	IMR90p8
7	H5	2.24036292288201	CALR_3	55.0	IMR90p8
8	H5	-1.54370092785257	CALR_3	55.0	IMR90p8
9	H5	2.49436051296289	CALR_3	55.0	IMR90p8
10	H5	1.89123843147581	CALR_3	55.0	IMR90p8
11	H5	2.78738207519518	CALR_3	55.0	IMR90p8
12	H5	-1.1287465444957	CALR_3	55.0	IMR90p8
13	H5	0.516887828923245	CALR_3	55.0	IMR90p8
14	H5	1.58290104361868	CALR_3	55.0	IMR90p8
15	H5	-4.06735555668001	CALR_3	55.0	IMR90p8
16	H5	-4.44693667664251	CALR_3	55.0	IMR90p8
17	H5	-4.24810259010383	CALR_3	55.0	IMR90p8
18	H5	-2.29990379471337	CALR_3	55.0	IMR90p8
19	H5	-0.800121332240906	CALR_3	55.0	IMR90p8
20	H5	-2.28370853493152	CALR_3	55.0	IMR90p8
21	H5	6.70965260598496	CALR_3	55.0	IMR90p8
22	H5	7.80262273857079	CALR_3	55.0	IMR90p8
23	H5	10.5778858437493	CALR_3	55.0	IMR90p8
24	H5	28.1548146649643	CALR_3	55.0	IMR90p8
25	H5	54.9854310745127	CALR_3	55.0	IMR90p8
26	H5	98.6142845759664	CALR_3	55.0	IMR90p8
27	H5	185.176091388609	CALR_3	55.0	IMR90p8
28	H5	298.898951573051	CALR_3	55.0	IMR90p8
29	H5	420.583224488881	CALR_3	55.0	IMR90p8
30	H5	551.766743571978	CALR_3	55.0	IMR90p8
31	H5	692.011627042374	CALR_3	55.0	IMR90p8
32	H5	841.44913998601	CALR_3	55.0	IMR90p8
33	H5	998.467222119978	CALR_3	55.0	IMR90p8
34	H5	1157.7591598773	CALR_3	55.0	IMR90p8
35	H5	1315.18461592123	CALR_3	55.0	IMR90p8
36	H5	1465.20503144692	CALR_3	55.0	IMR90p8
37	H5	1608.51733207206	CALR_3	55.0	IMR90p8
38	H5	1742.77242614954	CALR_3	55.0	IMR90p8
39	H5	1870.34554508503	CALR_3	55.0	IMR90p8
40	H5	1989.90467056801	CALR_3	55.0	IMR90p8
