# Supplementary material for: Primer PICKR: literature-mined scoring platform for robust RT–qPCR primers
Source: Nat Commun. 2026 May 28;17:6938. doi: 10.1038/s41467-026-73648-2 (PMC13388996; doi:10.1038/s41467-026-73648-2)
Supplement: Supplementary file 11 — Source Data [file 41467_2026_73648_MOESM11_ESM.zip › Suppl_Fig_S16/amplification_data_ENO1_3.csv]

Cycle	Well	Fluorescence	Target	melt temp	Replicate
1	A9	-0.451625925095414	ENO1_3	65.0	IMR90p11
2	A9	3.92551786569402	ENO1_3	65.0	IMR90p11
3	A9	3.53136032656766	ENO1_3	65.0	IMR90p11
4	A9	4.57095728437025	ENO1_3	65.0	IMR90p11
5	A9	-1.25179000087883	ENO1_3	65.0	IMR90p11
6	A9	-0.358156459002203	ENO1_3	65.0	IMR90p11
7	A9	-2.07888515145669	ENO1_3	65.0	IMR90p11
8	A9	0.812775764581602	ENO1_3	65.0	IMR90p11
9	A9	-0.382592702782404	ENO1_3	65.0	IMR90p11
10	A9	0.655917335707272	ENO1_3	65.0	IMR90p11
11	A9	0.459562555424327	ENO1_3	65.0	IMR90p11
12	A9	0.774665710153386	ENO1_3	65.0	IMR90p11
13	A9	-2.7731165784744	ENO1_3	65.0	IMR90p11
14	A9	-2.62874330190834	ENO1_3	65.0	IMR90p11
15	A9	-2.82509808219129	ENO1_3	65.0	IMR90p11
16	A9	-2.65354043740763	ENO1_3	65.0	IMR90p11
17	A9	1.23677877834825	ENO1_3	65.0	IMR90p11
18	A9	10.162633546483	ENO1_3	65.0	IMR90p11
19	A9	25.8186796953282	ENO1_3	65.0	IMR90p11
20	A9	55.080416293486	ENO1_3	65.0	IMR90p11
21	A9	118.846920467432	ENO1_3	65.0	IMR90p11
22	A9	219.274243690052	ENO1_3	65.0	IMR90p11
23	A9	380.129097695173	ENO1_3	65.0	IMR90p11
24	A9	589.072254188669	ENO1_3	65.0	IMR90p11
25	A9	802.344463563826	ENO1_3	65.0	IMR90p11
26	A9	1019.98544972983	ENO1_3	65.0	IMR90p11
27	A9	1234.49786140338	ENO1_3	65.0	IMR90p11
28	A9	1437.66615709742	ENO1_3	65.0	IMR90p11
29	A9	1615.8017773802	ENO1_3	65.0	IMR90p11
30	A9	1769.75948397959	ENO1_3	65.0	IMR90p11
31	A9	1902.93121252479	ENO1_3	65.0	IMR90p11
32	A9	2022.29188630102	ENO1_3	65.0	IMR90p11
33	A9	2130.13346991899	ENO1_3	65.0	IMR90p11
34	A9	2224.08911454969	ENO1_3	65.0	IMR90p11
35	A9	2304.39205992326	ENO1_3	65.0	IMR90p11
36	A9	2379.05116678838	ENO1_3	65.0	IMR90p11
37	A9	2441.81421317373	ENO1_3	65.0	IMR90p11
38	A9	2502.87703947749	ENO1_3	65.0	IMR90p11
39	A9	2555.76784585242	ENO1_3	65.0	IMR90p11
40	A9	2610.64334567669	ENO1_3	65.0	IMR90p11
1	B9	3.68161215769715	ENO1_3	64.5	IMR90p11
2	B9	2.1127776863259	ENO1_3	64.5	IMR90p11
3	B9	5.63229269546218	ENO1_3	64.5	IMR90p11
4	B9	-0.813340160398639	ENO1_3	64.5	IMR90p11
5	B9	3.56020081563929	ENO1_3	64.5	IMR90p11
6	B9	2.95171127061394	ENO1_3	64.5	IMR90p11
7	B9	2.59297514735863	ENO1_3	64.5	IMR90p11
8	B9	-1.0254821496851	ENO1_3	64.5	IMR90p11
9	B9	0.325031707300241	ENO1_3	64.5	IMR90p11
10	B9	-2.49221466150584	ENO1_3	64.5	IMR90p11
11	B9	-1.93096064128758	ENO1_3	64.5	IMR90p11
12	B9	-5.33868848871225	ENO1_3	64.5	IMR90p11
13	B9	-4.19890408134597	ENO1_3	64.5	IMR90p11
14	B9	-4.21593654844901	ENO1_3	64.5	IMR90p11
15	B9	-9.14925780717567	ENO1_3	64.5	IMR90p11
16	B9	-0.358711942973969	ENO1_3	64.5	IMR90p11
17	B9	7.01065010222919	ENO1_3	64.5	IMR90p11
18	B9	14.3165784772959	ENO1_3	64.5	IMR90p11
19	B9	25.7349207816455	ENO1_3	64.5	IMR90p11
20	B9	56.2798704751199	ENO1_3	64.5	IMR90p11
21	B9	123.841023912367	ENO1_3	64.5	IMR90p11
22	B9	236.554613810999	ENO1_3	64.5	IMR90p11
23	B9	406.672595669299	ENO1_3	64.5	IMR90p11
24	B9	617.136360571525	ENO1_3	64.5	IMR90p11
25	B9	832.95022423237	ENO1_3	64.5	IMR90p11
26	B9	1053.95196204121	ENO1_3	64.5	IMR90p11
27	B9	1270.48448940469	ENO1_3	64.5	IMR90p11
28	B9	1476.04501053274	ENO1_3	64.5	IMR90p11
29	B9	1659.83355384614	ENO1_3	64.5	IMR90p11
30	B9	1821.40684392556	ENO1_3	64.5	IMR90p11
31	B9	1961.77798217424	ENO1_3	64.5	IMR90p11
32	B9	2084.80176125402	ENO1_3	64.5	IMR90p11
33	B9	2193.99298088301	ENO1_3	64.5	IMR90p11
34	B9	2290.0782521351	ENO1_3	64.5	IMR90p11
35	B9	2376.04655860689	ENO1_3	64.5	IMR90p11
36	B9	2450.12296340006	ENO1_3	64.5	IMR90p11
37	B9	2517.61837405079	ENO1_3	64.5	IMR90p11
38	B9	2579.57506785782	ENO1_3	64.5	IMR90p11
39	B9	2636.62897399893	ENO1_3	64.5	IMR90p11
40	B9	2687.15872136423	ENO1_3	64.5	IMR90p11
1	C9	5.96433721778385	ENO1_3	63.3	IMR90p11
2	C9	3.28468587064481	ENO1_3	63.3	IMR90p11
3	C9	5.69192136365382	ENO1_3	63.3	IMR90p11
4	C9	3.26224761543153	ENO1_3	63.3	IMR90p11
5	C9	3.06720375844679	ENO1_3	63.3	IMR90p11
6	C9	0.913024706585475	ENO1_3	63.3	IMR90p11
7	C9	2.96465425336328	ENO1_3	63.3	IMR90p11
8	C9	1.84948846003817	ENO1_3	63.3	IMR90p11
9	C9	-2.73612795669351	ENO1_3	63.3	IMR90p11
10	C9	-4.73250382116657	ENO1_3	63.3	IMR90p11
11	C9	-1.50991121001516	ENO1_3	63.3	IMR90p11
12	C9	-2.40215256242436	ENO1_3	63.3	IMR90p11
13	C9	-0.782957407051526	ENO1_3	63.3	IMR90p11
14	C9	-7.37977178854635	ENO1_3	63.3	IMR90p11
15	C9	-3.68474521453481	ENO1_3	63.3	IMR90p11
16	C9	-3.77468761246791	ENO1_3	63.3	IMR90p11
17	C9	-3.53632179871875	ENO1_3	63.3	IMR90p11
18	C9	2.27586807590433	ENO1_3	63.3	IMR90p11
19	C9	20.4435536104274	ENO1_3	63.3	IMR90p11
20	C9	45.2370056160416	ENO1_3	63.3	IMR90p11
21	C9	101.787692483121	ENO1_3	63.3	IMR90p11
22	C9	198.45721082712	ENO1_3	63.3	IMR90p11
23	C9	351.256012855192	ENO1_3	63.3	IMR90p11
24	C9	553.750417523076	ENO1_3	63.3	IMR90p11
25	C9	765.249353577908	ENO1_3	63.3	IMR90p11
26	C9	987.991870734611	ENO1_3	63.3	IMR90p11
27	C9	1213.60859513616	ENO1_3	63.3	IMR90p11
28	C9	1429.58142872386	ENO1_3	63.3	IMR90p11
29	C9	1624.32967697737	ENO1_3	63.3	IMR90p11
30	C9	1800.32897668239	ENO1_3	63.3	IMR90p11
31	C9	1953.13191794958	ENO1_3	63.3	IMR90p11
32	C9	2088.72766117677	ENO1_3	63.3	IMR90p11
33	C9	2207.05998815111	ENO1_3	63.3	IMR90p11
34	C9	2312.21222042293	ENO1_3	63.3	IMR90p11
35	C9	2406.5858689866	ENO1_3	63.3	IMR90p11
36	C9	2488.15640647965	ENO1_3	63.3	IMR90p11
37	C9	2559.52176164763	ENO1_3	63.3	IMR90p11
38	C9	2625.84400342943	ENO1_3	63.3	IMR90p11
39	C9	2686.13680181306	ENO1_3	63.3	IMR90p11
40	C9	2745.81659774999	ENO1_3	63.3	IMR90p11
1	D9	8.58660797369475	ENO1_3	61.4	IMR90p11
2	D9	6.86361744020269	ENO1_3	61.4	IMR90p11
3	D9	6.79706425858922	ENO1_3	61.4	IMR90p11
4	D9	1.9982362325095	ENO1_3	61.4	IMR90p11
5	D9	-1.24937195750454	ENO1_3	61.4	IMR90p11
6	D9	0.64332216271805	ENO1_3	61.4	IMR90p11
7	D9	3.03430362735116	ENO1_3	61.4	IMR90p11
8	D9	-0.279044037275071	ENO1_3	61.4	IMR90p11
9	D9	1.11389933958117	ENO1_3	61.4	IMR90p11
10	D9	-3.2643149651326	ENO1_3	61.4	IMR90p11
11	D9	-0.267974132496875	ENO1_3	61.4	IMR90p11
12	D9	-4.13375490289445	ENO1_3	61.4	IMR90p11
13	D9	-2.91154140420167	ENO1_3	61.4	IMR90p11
14	D9	-2.09810401379673	ENO1_3	61.4	IMR90p11
15	D9	-0.508333477400811	ENO1_3	61.4	IMR90p11
16	D9	-1.79744259593826	ENO1_3	61.4	IMR90p11
17	D9	-4.09896377325958	ENO1_3	61.4	IMR90p11
18	D9	2.42111202646311	ENO1_3	61.4	IMR90p11
19	D9	13.6582259965876	ENO1_3	61.4	IMR90p11
20	D9	31.2723306996063	ENO1_3	61.4	IMR90p11
21	D9	66.5918681637136	ENO1_3	61.4	IMR90p11
22	D9	136.574197220357	ENO1_3	61.4	IMR90p11
23	D9	251.67104968045	ENO1_3	61.4	IMR90p11
24	D9	421.43669745099	ENO1_3	61.4	IMR90p11
25	D9	624.366716190161	ENO1_3	61.4	IMR90p11
26	D9	836.761382691352	ENO1_3	61.4	IMR90p11
27	D9	1062.49396547086	ENO1_3	61.4	IMR90p11
28	D9	1288.75230457861	ENO1_3	61.4	IMR90p11
29	D9	1501.58532321826	ENO1_3	61.4	IMR90p11
30	D9	1693.62267016655	ENO1_3	61.4	IMR90p11
31	D9	1863.98412846361	ENO1_3	61.4	IMR90p11
32	D9	2017.1828609571	ENO1_3	61.4	IMR90p11
33	D9	2151.87835166187	ENO1_3	61.4	IMR90p11
34	D9	2269.406473562	ENO1_3	61.4	IMR90p11
35	D9	2373.88562957417	ENO1_3	61.4	IMR90p11
36	D9	2465.79825781628	ENO1_3	61.4	IMR90p11
37	D9	2548.8297545937	ENO1_3	61.4	IMR90p11
38	D9	2622.48875299985	ENO1_3	61.4	IMR90p11
39	D9	2693.77696778	ENO1_3	61.4	IMR90p11
40	D9	2765.20062712163	ENO1_3	61.4	IMR90p11
1	E9	2.1269768124148	ENO1_3	59.0	IMR90p11
2	E9	3.63755482328179	ENO1_3	59.0	IMR90p11
3	E9	7.42212762867348	ENO1_3	59.0	IMR90p11
4	E9	1.30838669879222	ENO1_3	59.0	IMR90p11
5	E9	1.9906808169776	ENO1_3	59.0	IMR90p11
6	E9	-1.32271911235512	ENO1_3	59.0	IMR90p11
7	E9	0.135049353497834	ENO1_3	59.0	IMR90p11
8	E9	-1.90397398525874	ENO1_3	59.0	IMR90p11
9	E9	-5.7698070203619	ENO1_3	59.0	IMR90p11
10	E9	-3.02449137333269	ENO1_3	59.0	IMR90p11
11	E9	-0.344053080005324	ENO1_3	59.0	IMR90p11
12	E9	4.34758317808519	ENO1_3	59.0	IMR90p11
13	E9	1.95417339222649	ENO1_3	59.0	IMR90p11
14	E9	-4.85601834171439	ENO1_3	59.0	IMR90p11
15	E9	3.88459892693027	ENO1_3	59.0	IMR90p11
16	E9	-0.651597533413224	ENO1_3	59.0	IMR90p11
17	E9	-3.41390105239407	ENO1_3	59.0	IMR90p11
18	E9	2.48759576344719	ENO1_3	59.0	IMR90p11
19	E9	-3.95491245401627	ENO1_3	59.0	IMR90p11
20	E9	9.64894127438583	ENO1_3	59.0	IMR90p11
21	E9	26.2754537852006	ENO1_3	59.0	IMR90p11
22	E9	59.1632496027632	ENO1_3	59.0	IMR90p11
23	E9	119.063321549133	ENO1_3	59.0	IMR90p11
24	E9	226.416417878471	ENO1_3	59.0	IMR90p11
25	E9	371.745218605781	ENO1_3	59.0	IMR90p11
26	E9	570.35054122854	ENO1_3	59.0	IMR90p11
27	E9	783.643123142099	ENO1_3	59.0	IMR90p11
28	E9	1012.99885647474	ENO1_3	59.0	IMR90p11
29	E9	1248.71238848404	ENO1_3	59.0	IMR90p11
30	E9	1477.90156484061	ENO1_3	59.0	IMR90p11
31	E9	1690.65064682414	ENO1_3	59.0	IMR90p11
32	E9	1887.24032782567	ENO1_3	59.0	IMR90p11
33	E9	2064.55945630318	ENO1_3	59.0	IMR90p11
34	E9	2222.80538238141	ENO1_3	59.0	IMR90p11
35	E9	2359.71267528738	ENO1_3	59.0	IMR90p11
36	E9	2480.29413241179	ENO1_3	59.0	IMR90p11
37	E9	2590.16260856249	ENO1_3	59.0	IMR90p11
38	E9	2692.42458159216	ENO1_3	59.0	IMR90p11
39	E9	2787.59712070269	ENO1_3	59.0	IMR90p11
40	E9	2878.40986755357	ENO1_3	59.0	IMR90p11
1	F9	6.82134410238496	ENO1_3	57.0	IMR90p11
2	F9	1.97648601412448	ENO1_3	57.0	IMR90p11
3	F9	0.87951276468948	ENO1_3	57.0	IMR90p11
4	F9	2.10800046249051	ENO1_3	57.0	IMR90p11
5	F9	3.04771465288877	ENO1_3	57.0	IMR90p11
6	F9	2.39707808493768	ENO1_3	57.0	IMR90p11
7	F9	-4.01203337363449	ENO1_3	57.0	IMR90p11
8	F9	3.07968613329149	ENO1_3	57.0	IMR90p11
9	F9	-2.18529124176121	ENO1_3	57.0	IMR90p11
10	F9	3.42083442531884	ENO1_3	57.0	IMR90p11
11	F9	-2.3438936931002	ENO1_3	57.0	IMR90p11
12	F9	0.0154374909661783	ENO1_3	57.0	IMR90p11
13	F9	1.30990203494594	ENO1_3	57.0	IMR90p11
14	F9	-1.10193517617245	ENO1_3	57.0	IMR90p11
15	F9	1.28349328927061	ENO1_3	57.0	IMR90p11
16	F9	-4.95354867145943	ENO1_3	57.0	IMR90p11
17	F9	-5.78918142802877	ENO1_3	57.0	IMR90p11
18	F9	-1.85218583408277	ENO1_3	57.0	IMR90p11
19	F9	0.112395095949523	ENO1_3	57.0	IMR90p11
20	F9	2.44599350408134	ENO1_3	57.0	IMR90p11
21	F9	9.69539559277928	ENO1_3	57.0	IMR90p11
22	F9	23.4905795592904	ENO1_3	57.0	IMR90p11
23	F9	57.660547145395	ENO1_3	57.0	IMR90p11
24	F9	111.797736933427	ENO1_3	57.0	IMR90p11
25	F9	208.484968235922	ENO1_3	57.0	IMR90p11
26	F9	355.530423935675	ENO1_3	57.0	IMR90p11
27	F9	534.701651957628	ENO1_3	57.0	IMR90p11
28	F9	728.406737992979	ENO1_3	57.0	IMR90p11
29	F9	941.952319970149	ENO1_3	57.0	IMR90p11
30	F9	1164.20420331894	ENO1_3	57.0	IMR90p11
31	F9	1388.40164559425	ENO1_3	57.0	IMR90p11
32	F9	1602.35003388307	ENO1_3	57.0	IMR90p11
33	F9	1802.87316642099	ENO1_3	57.0	IMR90p11
34	F9	1985.26073143279	ENO1_3	57.0	IMR90p11
35	F9	2146.99339578439	ENO1_3	57.0	IMR90p11
36	F9	2291.3179606112	ENO1_3	57.0	IMR90p11
37	F9	2420.95982853993	ENO1_3	57.0	IMR90p11
38	F9	2538.84548298176	ENO1_3	57.0	IMR90p11
39	F9	2646.5874288419	ENO1_3	57.0	IMR90p11
40	F9	2747.88846624251	ENO1_3	57.0	IMR90p11
1	G9	9.44331071810302	ENO1_3	55.7	IMR90p11
2	G9	4.9376448806147	ENO1_3	55.7	IMR90p11
3	G9	7.91202129691783	ENO1_3	55.7	IMR90p11
4	G9	2.81416734248569	ENO1_3	55.7	IMR90p11
5	G9	0.214822767587521	ENO1_3	55.7	IMR90p11
6	G9	-0.465395808106678	ENO1_3	55.7	IMR90p11
7	G9	-1.7370714617241	ENO1_3	55.7	IMR90p11
8	G9	7.74382061138022	ENO1_3	55.7	IMR90p11
9	G9	-5.18724232183058	ENO1_3	55.7	IMR90p11
10	G9	-4.85552051966897	ENO1_3	55.7	IMR90p11
11	G9	-0.132870150974213	ENO1_3	55.7	IMR90p11
12	G9	-3.20574601921408	ENO1_3	55.7	IMR90p11
13	G9	-0.560146568288019	ENO1_3	55.7	IMR90p11
14	G9	-2.91083505189636	ENO1_3	55.7	IMR90p11
15	G9	-1.72375656013719	ENO1_3	55.7	IMR90p11
16	G9	-1.81239577774522	ENO1_3	55.7	IMR90p11
17	G9	0.0438215562508049	ENO1_3	55.7	IMR90p11
18	G9	-1.78016486756314	ENO1_3	55.7	IMR90p11
19	G9	-3.44659277513711	ENO1_3	55.7	IMR90p11
20	G9	0.868623495327938	ENO1_3	55.7	IMR90p11
21	G9	2.33118627947943	ENO1_3	55.7	IMR90p11
22	G9	11.7719579459786	ENO1_3	55.7	IMR90p11
23	G9	28.4308226873359	ENO1_3	55.7	IMR90p11
24	G9	62.2813298143419	ENO1_3	55.7	IMR90p11
25	G9	121.318404490354	ENO1_3	55.7	IMR90p11
26	G9	209.695152394232	ENO1_3	55.7	IMR90p11
27	G9	344.170558968387	ENO1_3	55.7	IMR90p11
28	G9	507.639687198243	ENO1_3	55.7	IMR90p11
29	G9	683.377388855207	ENO1_3	55.7	IMR90p11
30	G9	876.974715092319	ENO1_3	55.7	IMR90p11
31	G9	1082.4416375053	ENO1_3	55.7	IMR90p11
32	G9	1285.48991371576	ENO1_3	55.7	IMR90p11
33	G9	1482.11073722956	ENO1_3	55.7	IMR90p11
34	G9	1664.90318712356	ENO1_3	55.7	IMR90p11
35	G9	1833.66107193296	ENO1_3	55.7	IMR90p11
36	G9	1982.74925564035	ENO1_3	55.7	IMR90p11
37	G9	2112.80405297536	ENO1_3	55.7	IMR90p11
38	G9	2233.99887012685	ENO1_3	55.7	IMR90p11
39	G9	2344.71730340523	ENO1_3	55.7	IMR90p11
40	G9	2450.76456546015	ENO1_3	55.7	IMR90p11
1	H9	-1.68024555255943	ENO1_3	55.0	IMR90p11
2	H9	1.01471534735037	ENO1_3	55.0	IMR90p11
3	H9	-2.58598566600585	ENO1_3	55.0	IMR90p11
4	H9	1.44872191771492	ENO1_3	55.0	IMR90p11
5	H9	0.410307929972532	ENO1_3	55.0	IMR90p11
6	H9	4.56488968226859	ENO1_3	55.0	IMR90p11
7	H9	0.266879066528418	ENO1_3	55.0	IMR90p11
8	H9	1.26564097089022	ENO1_3	55.0	IMR90p11
9	H9	1.08148871940648	ENO1_3	55.0	IMR90p11
10	H9	0.990262301608254	ENO1_3	55.0	IMR90p11
11	H9	0.266603635128831	ENO1_3	55.0	IMR90p11
12	H9	1.87072490749188	ENO1_3	55.0	IMR90p11
13	H9	0.123174771685171	ENO1_3	55.0	IMR90p11
14	H9	2.14680374467798	ENO1_3	55.0	IMR90p11
15	H9	-1.21707053768341	ENO1_3	55.0	IMR90p11
16	H9	-5.30520263315793	ENO1_3	55.0	IMR90p11
17	H9	-3.92510607096528	ENO1_3	55.0	IMR90p11
18	H9	-1.17696968342352	ENO1_3	55.0	IMR90p11
19	H9	-1.83490032838199	ENO1_3	55.0	IMR90p11
20	H9	-2.58428743714603	ENO1_3	55.0	IMR90p11
21	H9	5.72402731159627	ENO1_3	55.0	IMR90p11
22	H9	6.3553575996134	ENO1_3	55.0	IMR90p11
23	H9	21.2222643250034	ENO1_3	55.0	IMR90p11
24	H9	37.4829316990172	ENO1_3	55.0	IMR90p11
25	H9	83.0825643222829	ENO1_3	55.0	IMR90p11
26	H9	156.772369605543	ENO1_3	55.0	IMR90p11
27	H9	260.486616409781	ENO1_3	55.0	IMR90p11
28	H9	407.332725486086	ENO1_3	55.0	IMR90p11
29	H9	566.373099285549	ENO1_3	55.0	IMR90p11
30	H9	746.432333856301	ENO1_3	55.0	IMR90p11
31	H9	940.736504413494	ENO1_3	55.0	IMR90p11
32	H9	1140.58316413822	ENO1_3	55.0	IMR90p11
33	H9	1335.25113583775	ENO1_3	55.0	IMR90p11
34	H9	1522.96049900115	ENO1_3	55.0	IMR90p11
35	H9	1698.39267662583	ENO1_3	55.0	IMR90p11
36	H9	1858.72095841468	ENO1_3	55.0	IMR90p11
37	H9	2004.16540184355	ENO1_3	55.0	IMR90p11
38	H9	2135.51837692416	ENO1_3	55.0	IMR90p11
39	H9	2255.28652548432	ENO1_3	55.0	IMR90p11
40	H9	2368.23685889322	ENO1_3	55.0	IMR90p11
1	A9	-3.65	ENO1_3	65.0	IMR90p2
2	A9	7.19	ENO1_3	65.0	IMR90p2
3	A9	2.26	ENO1_3	65.0	IMR90p2
4	A9	2.5	ENO1_3	65.0	IMR90p2
5	A9	5.14	ENO1_3	65.0	IMR90p2
6	A9	5.64	ENO1_3	65.0	IMR90p2
7	A9	-0.46	ENO1_3	65.0	IMR90p2
8	A9	-0.23	ENO1_3	65.0	IMR90p2
9	A9	-3.77	ENO1_3	65.0	IMR90p2
10	A9	-2.28	ENO1_3	65.0	IMR90p2
11	A9	-2.04	ENO1_3	65.0	IMR90p2
12	A9	-3.33	ENO1_3	65.0	IMR90p2
13	A9	-2.35	ENO1_3	65.0	IMR90p2
14	A9	-4.15	ENO1_3	65.0	IMR90p2
15	A9	-4.81	ENO1_3	65.0	IMR90p2
16	A9	3.79	ENO1_3	65.0	IMR90p2
17	A9	0.65	ENO1_3	65.0	IMR90p2
18	A9	13.44	ENO1_3	65.0	IMR90p2
19	A9	26.28	ENO1_3	65.0	IMR90p2
20	A9	55.54	ENO1_3	65.0	IMR90p2
21	A9	114.6	ENO1_3	65.0	IMR90p2
22	A9	224.04	ENO1_3	65.0	IMR90p2
23	A9	392.47	ENO1_3	65.0	IMR90p2
24	A9	579.11	ENO1_3	65.0	IMR90p2
25	A9	785.48	ENO1_3	65.0	IMR90p2
26	A9	997.43	ENO1_3	65.0	IMR90p2
27	A9	1206.64	ENO1_3	65.0	IMR90p2
28	A9	1403.88	ENO1_3	65.0	IMR90p2
29	A9	1581.77	ENO1_3	65.0	IMR90p2
30	A9	1735.95	ENO1_3	65.0	IMR90p2
31	A9	1873.9	ENO1_3	65.0	IMR90p2
32	A9	1993.23	ENO1_3	65.0	IMR90p2
33	A9	2103.51	ENO1_3	65.0	IMR90p2
34	A9	2195.98	ENO1_3	65.0	IMR90p2
35	A9	2275.68	ENO1_3	65.0	IMR90p2
36	A9	2346.94	ENO1_3	65.0	IMR90p2
37	A9	2412.91	ENO1_3	65.0	IMR90p2
38	A9	2472.85	ENO1_3	65.0	IMR90p2
39	A9	2524.76	ENO1_3	65.0	IMR90p2
40	A9	2574.43	ENO1_3	65.0	IMR90p2
1	B9	8.54	ENO1_3	64.5	IMR90p2
2	B9	3.48	ENO1_3	64.5	IMR90p2
3	B9	4.01	ENO1_3	64.5	IMR90p2
4	B9	4.02	ENO1_3	64.5	IMR90p2
5	B9	0.02	ENO1_3	64.5	IMR90p2
6	B9	2.43	ENO1_3	64.5	IMR90p2
7	B9	4.69	ENO1_3	64.5	IMR90p2
8	B9	0.37	ENO1_3	64.5	IMR90p2
9	B9	-0.75	ENO1_3	64.5	IMR90p2
10	B9	-2.51	ENO1_3	64.5	IMR90p2
11	B9	-2.62	ENO1_3	64.5	IMR90p2
12	B9	-6.56	ENO1_3	64.5	IMR90p2
13	B9	-4.45	ENO1_3	64.5	IMR90p2
14	B9	-4.38	ENO1_3	64.5	IMR90p2
15	B9	-1.33	ENO1_3	64.5	IMR90p2
16	B9	-0.63	ENO1_3	64.5	IMR90p2
17	B9	5.26	ENO1_3	64.5	IMR90p2
18	B9	12.67	ENO1_3	64.5	IMR90p2
19	B9	30.69	ENO1_3	64.5	IMR90p2
20	B9	66.06	ENO1_3	64.5	IMR90p2
21	B9	124.26	ENO1_3	64.5	IMR90p2
22	B9	246.53	ENO1_3	64.5	IMR90p2
23	B9	430.15	ENO1_3	64.5	IMR90p2
24	B9	628.72	ENO1_3	64.5	IMR90p2
25	B9	847.71	ENO1_3	64.5	IMR90p2
26	B9	1074.57	ENO1_3	64.5	IMR90p2
27	B9	1299.7	ENO1_3	64.5	IMR90p2
28	B9	1510.71	ENO1_3	64.5	IMR90p2
29	B9	1701.48	ENO1_3	64.5	IMR90p2
30	B9	1869.56	ENO1_3	64.5	IMR90p2
31	B9	2014.07	ENO1_3	64.5	IMR90p2
32	B9	2141.84	ENO1_3	64.5	IMR90p2
33	B9	2251.21	ENO1_3	64.5	IMR90p2
34	B9	2353.7	ENO1_3	64.5	IMR90p2
35	B9	2442.6	ENO1_3	64.5	IMR90p2
36	B9	2524.37	ENO1_3	64.5	IMR90p2
37	B9	2592.69	ENO1_3	64.5	IMR90p2
38	B9	2656.29	ENO1_3	64.5	IMR90p2
39	B9	2713.64	ENO1_3	64.5	IMR90p2
40	B9	2767.36	ENO1_3	64.5	IMR90p2
1	C9	2.68	ENO1_3	63.3	IMR90p2
2	C9	0.24	ENO1_3	63.3	IMR90p2
3	C9	5.52	ENO1_3	63.3	IMR90p2
4	C9	1.41	ENO1_3	63.3	IMR90p2
5	C9	3.67	ENO1_3	63.3	IMR90p2
6	C9	-1.78	ENO1_3	63.3	IMR90p2
7	C9	1.55	ENO1_3	63.3	IMR90p2
8	C9	-1.64	ENO1_3	63.3	IMR90p2
9	C9	-0.32	ENO1_3	63.3	IMR90p2
10	C9	-2.0	ENO1_3	63.3	IMR90p2
11	C9	-3.65	ENO1_3	63.3	IMR90p2
12	C9	-4.06	ENO1_3	63.3	IMR90p2
13	C9	1.07	ENO1_3	63.3	IMR90p2
14	C9	-0.91	ENO1_3	63.3	IMR90p2
15	C9	-1.62	ENO1_3	63.3	IMR90p2
16	C9	-2.73	ENO1_3	63.3	IMR90p2
17	C9	3.56	ENO1_3	63.3	IMR90p2
18	C9	9.36	ENO1_3	63.3	IMR90p2
19	C9	26.75	ENO1_3	63.3	IMR90p2
20	C9	59.82	ENO1_3	63.3	IMR90p2
21	C9	118.0	ENO1_3	63.3	IMR90p2
22	C9	223.23	ENO1_3	63.3	IMR90p2
23	C9	398.51	ENO1_3	63.3	IMR90p2
24	C9	590.98	ENO1_3	63.3	IMR90p2
25	C9	807.67	ENO1_3	63.3	IMR90p2
26	C9	1035.0	ENO1_3	63.3	IMR90p2
27	C9	1261.22	ENO1_3	63.3	IMR90p2
28	C9	1476.68	ENO1_3	63.3	IMR90p2
29	C9	1676.79	ENO1_3	63.3	IMR90p2
30	C9	1856.72	ENO1_3	63.3	IMR90p2
31	C9	2007.92	ENO1_3	63.3	IMR90p2
32	C9	2146.96	ENO1_3	63.3	IMR90p2
33	C9	2268.82	ENO1_3	63.3	IMR90p2
34	C9	2385.55	ENO1_3	63.3	IMR90p2
35	C9	2477.99	ENO1_3	63.3	IMR90p2
36	C9	2564.11	ENO1_3	63.3	IMR90p2
37	C9	2637.46	ENO1_3	63.3	IMR90p2
38	C9	2707.6	ENO1_3	63.3	IMR90p2
39	C9	2769.92	ENO1_3	63.3	IMR90p2
40	C9	2829.95	ENO1_3	63.3	IMR90p2
1	D9	-0.64	ENO1_3	61.4	IMR90p2
2	D9	6.44	ENO1_3	61.4	IMR90p2
3	D9	4.76	ENO1_3	61.4	IMR90p2
4	D9	3.19	ENO1_3	61.4	IMR90p2
5	D9	2.15	ENO1_3	61.4	IMR90p2
6	D9	-1.89	ENO1_3	61.4	IMR90p2
7	D9	3.44	ENO1_3	61.4	IMR90p2
8	D9	0.58	ENO1_3	61.4	IMR90p2
9	D9	0.04	ENO1_3	61.4	IMR90p2
10	D9	-2.91	ENO1_3	61.4	IMR90p2
11	D9	-0.11	ENO1_3	61.4	IMR90p2
12	D9	-3.73	ENO1_3	61.4	IMR90p2
13	D9	-0.98	ENO1_3	61.4	IMR90p2
14	D9	-3.78	ENO1_3	61.4	IMR90p2
15	D9	-4.46	ENO1_3	61.4	IMR90p2
16	D9	0.24	ENO1_3	61.4	IMR90p2
17	D9	-3.21	ENO1_3	61.4	IMR90p2
18	D9	3.49	ENO1_3	61.4	IMR90p2
19	D9	13.13	ENO1_3	61.4	IMR90p2
20	D9	31.48	ENO1_3	61.4	IMR90p2
21	D9	70.61	ENO1_3	61.4	IMR90p2
22	D9	136.68	ENO1_3	61.4	IMR90p2
23	D9	264.41	ENO1_3	61.4	IMR90p2
24	D9	444.57	ENO1_3	61.4	IMR90p2
25	D9	639.71	ENO1_3	61.4	IMR90p2
26	D9	856.75	ENO1_3	61.4	IMR90p2
27	D9	1087.51	ENO1_3	61.4	IMR90p2
28	D9	1318.54	ENO1_3	61.4	IMR90p2
29	D9	1536.68	ENO1_3	61.4	IMR90p2
30	D9	1736.31	ENO1_3	61.4	IMR90p2
31	D9	1917.42	ENO1_3	61.4	IMR90p2
32	D9	2074.91	ENO1_3	61.4	IMR90p2
33	D9	2216.78	ENO1_3	61.4	IMR90p2
34	D9	2343.36	ENO1_3	61.4	IMR90p2
35	D9	2455.25	ENO1_3	61.4	IMR90p2
36	D9	2552.75	ENO1_3	61.4	IMR90p2
37	D9	2638.34	ENO1_3	61.4	IMR90p2
38	D9	2720.13	ENO1_3	61.4	IMR90p2
39	D9	2794.69	ENO1_3	61.4	IMR90p2
40	D9	2865.5	ENO1_3	61.4	IMR90p2
1	E9	-0.55	ENO1_3	59.0	IMR90p2
2	E9	0.84	ENO1_3	59.0	IMR90p2
3	E9	2.41	ENO1_3	59.0	IMR90p2
4	E9	6.96	ENO1_3	59.0	IMR90p2
5	E9	-1.81	ENO1_3	59.0	IMR90p2
6	E9	4.26	ENO1_3	59.0	IMR90p2
7	E9	-0.26	ENO1_3	59.0	IMR90p2
8	E9	-4.97	ENO1_3	59.0	IMR90p2
9	E9	1.05	ENO1_3	59.0	IMR90p2
10	E9	-0.49	ENO1_3	59.0	IMR90p2
11	E9	-2.62	ENO1_3	59.0	IMR90p2
12	E9	-2.12	ENO1_3	59.0	IMR90p2
13	E9	2.18	ENO1_3	59.0	IMR90p2
14	E9	-0.65	ENO1_3	59.0	IMR90p2
15	E9	-4.15	ENO1_3	59.0	IMR90p2
16	E9	4.31	ENO1_3	59.0	IMR90p2
17	E9	-1.38	ENO1_3	59.0	IMR90p2
18	E9	-1.37	ENO1_3	59.0	IMR90p2
19	E9	9.6	ENO1_3	59.0	IMR90p2
20	E9	16.35	ENO1_3	59.0	IMR90p2
21	E9	34.24	ENO1_3	59.0	IMR90p2
22	E9	71.87	ENO1_3	59.0	IMR90p2
23	E9	147.06	ENO1_3	59.0	IMR90p2
24	E9	268.54	ENO1_3	59.0	IMR90p2
25	E9	441.7	ENO1_3	59.0	IMR90p2
26	E9	632.62	ENO1_3	59.0	IMR90p2
27	E9	849.16	ENO1_3	59.0	IMR90p2
28	E9	1085.65	ENO1_3	59.0	IMR90p2
29	E9	1326.73	ENO1_3	59.0	IMR90p2
30	E9	1559.16	ENO1_3	59.0	IMR90p2
31	E9	1773.47	ENO1_3	59.0	IMR90p2
32	E9	1973.98	ENO1_3	59.0	IMR90p2
33	E9	2156.85	ENO1_3	59.0	IMR90p2
34	E9	2320.56	ENO1_3	59.0	IMR90p2
35	E9	2461.73	ENO1_3	59.0	IMR90p2
36	E9	2584.24	ENO1_3	59.0	IMR90p2
37	E9	2690.73	ENO1_3	59.0	IMR90p2
38	E9	2790.78	ENO1_3	59.0	IMR90p2
39	E9	2884.15	ENO1_3	59.0	IMR90p2
40	E9	2973.53	ENO1_3	59.0	IMR90p2
1	F9	5.75	ENO1_3	57.0	IMR90p2
2	F9	3.09	ENO1_3	57.0	IMR90p2
3	F9	0.9	ENO1_3	57.0	IMR90p2
4	F9	2.24	ENO1_3	57.0	IMR90p2
5	F9	1.79	ENO1_3	57.0	IMR90p2
6	F9	0.85	ENO1_3	57.0	IMR90p2
7	F9	1.38	ENO1_3	57.0	IMR90p2
8	F9	1.73	ENO1_3	57.0	IMR90p2
9	F9	0.66	ENO1_3	57.0	IMR90p2
10	F9	0.96	ENO1_3	57.0	IMR90p2
11	F9	0.89	ENO1_3	57.0	IMR90p2
12	F9	0.55	ENO1_3	57.0	IMR90p2
13	F9	-2.6	ENO1_3	57.0	IMR90p2
14	F9	0.61	ENO1_3	57.0	IMR90p2
15	F9	-0.0	ENO1_3	57.0	IMR90p2
16	F9	-4.34	ENO1_3	57.0	IMR90p2
17	F9	-3.91	ENO1_3	57.0	IMR90p2
18	F9	-2.39	ENO1_3	57.0	IMR90p2
19	F9	-2.91	ENO1_3	57.0	IMR90p2
20	F9	3.0	ENO1_3	57.0	IMR90p2
21	F9	12.37	ENO1_3	57.0	IMR90p2
22	F9	32.84	ENO1_3	57.0	IMR90p2
23	F9	66.05	ENO1_3	57.0	IMR90p2
24	F9	134.78	ENO1_3	57.0	IMR90p2
25	F9	239.47	ENO1_3	57.0	IMR90p2
26	F9	400.54	ENO1_3	57.0	IMR90p2
27	F9	578.62	ENO1_3	57.0	IMR90p2
28	F9	776.46	ENO1_3	57.0	IMR90p2
29	F9	992.81	ENO1_3	57.0	IMR90p2
30	F9	1218.32	ENO1_3	57.0	IMR90p2
31	F9	1444.15	ENO1_3	57.0	IMR90p2
32	F9	1659.84	ENO1_3	57.0	IMR90p2
33	F9	1855.36	ENO1_3	57.0	IMR90p2
34	F9	2039.11	ENO1_3	57.0	IMR90p2
35	F9	2202.32	ENO1_3	57.0	IMR90p2
36	F9	2351.07	ENO1_3	57.0	IMR90p2
37	F9	2479.36	ENO1_3	57.0	IMR90p2
38	F9	2596.1	ENO1_3	57.0	IMR90p2
39	F9	2702.87	ENO1_3	57.0	IMR90p2
40	F9	2803.36	ENO1_3	57.0	IMR90p2
1	G9	8.98	ENO1_3	55.7	IMR90p2
2	G9	7.47	ENO1_3	55.7	IMR90p2
3	G9	2.86	ENO1_3	55.7	IMR90p2
4	G9	0.8	ENO1_3	55.7	IMR90p2
5	G9	2.53	ENO1_3	55.7	IMR90p2
6	G9	0.28	ENO1_3	55.7	IMR90p2
7	G9	6.61	ENO1_3	55.7	IMR90p2
8	G9	3.09	ENO1_3	55.7	IMR90p2
9	G9	0.74	ENO1_3	55.7	IMR90p2
10	G9	0.49	ENO1_3	55.7	IMR90p2
11	G9	-1.66	ENO1_3	55.7	IMR90p2
12	G9	0.16	ENO1_3	55.7	IMR90p2
13	G9	-6.7	ENO1_3	55.7	IMR90p2
14	G9	1.58	ENO1_3	55.7	IMR90p2
15	G9	-3.44	ENO1_3	55.7	IMR90p2
16	G9	-4.55	ENO1_3	55.7	IMR90p2
17	G9	-7.99	ENO1_3	55.7	IMR90p2
18	G9	-0.0	ENO1_3	55.7	IMR90p2
19	G9	-0.57	ENO1_3	55.7	IMR90p2
20	G9	1.26	ENO1_3	55.7	IMR90p2
21	G9	1.31	ENO1_3	55.7	IMR90p2
22	G9	15.89	ENO1_3	55.7	IMR90p2
23	G9	34.0	ENO1_3	55.7	IMR90p2
24	G9	72.57	ENO1_3	55.7	IMR90p2
25	G9	141.63	ENO1_3	55.7	IMR90p2
26	G9	248.91	ENO1_3	55.7	IMR90p2
27	G9	400.83	ENO1_3	55.7	IMR90p2
28	G9	565.57	ENO1_3	55.7	IMR90p2
29	G9	753.44	ENO1_3	55.7	IMR90p2
30	G9	955.46	ENO1_3	55.7	IMR90p2
31	G9	1165.25	ENO1_3	55.7	IMR90p2
32	G9	1369.77	ENO1_3	55.7	IMR90p2
33	G9	1567.41	ENO1_3	55.7	IMR90p2
34	G9	1756.98	ENO1_3	55.7	IMR90p2
35	G9	1924.61	ENO1_3	55.7	IMR90p2
36	G9	2082.05	ENO1_3	55.7	IMR90p2
37	G9	2220.0	ENO1_3	55.7	IMR90p2
38	G9	2348.48	ENO1_3	55.7	IMR90p2
39	G9	2460.48	ENO1_3	55.7	IMR90p2
40	G9	2565.97	ENO1_3	55.7	IMR90p2
1	H9	-4.98	ENO1_3	55.0	IMR90p2
2	H9	-0.4	ENO1_3	55.0	IMR90p2
3	H9	0.0	ENO1_3	55.0	IMR90p2
4	H9	1.71	ENO1_3	55.0	IMR90p2
5	H9	1.79	ENO1_3	55.0	IMR90p2
6	H9	3.11	ENO1_3	55.0	IMR90p2
7	H9	2.85	ENO1_3	55.0	IMR90p2
8	H9	-0.47	ENO1_3	55.0	IMR90p2
9	H9	0.86	ENO1_3	55.0	IMR90p2
10	H9	2.87	ENO1_3	55.0	IMR90p2
11	H9	-0.25	ENO1_3	55.0	IMR90p2
12	H9	-0.01	ENO1_3	55.0	IMR90p2
13	H9	0.92	ENO1_3	55.0	IMR90p2
14	H9	-2.24	ENO1_3	55.0	IMR90p2
15	H9	-3.94	ENO1_3	55.0	IMR90p2
16	H9	-3.0	ENO1_3	55.0	IMR90p2
17	H9	-1.29	ENO1_3	55.0	IMR90p2
18	H9	1.73	ENO1_3	55.0	IMR90p2
19	H9	-1.88	ENO1_3	55.0	IMR90p2
20	H9	4.73	ENO1_3	55.0	IMR90p2
21	H9	2.7	ENO1_3	55.0	IMR90p2
22	H9	4.72	ENO1_3	55.0	IMR90p2
23	H9	19.41	ENO1_3	55.0	IMR90p2
24	H9	48.05	ENO1_3	55.0	IMR90p2
25	H9	94.84	ENO1_3	55.0	IMR90p2
26	H9	178.3	ENO1_3	55.0	IMR90p2
27	H9	305.43	ENO1_3	55.0	IMR90p2
28	H9	445.52	ENO1_3	55.0	IMR90p2
29	H9	605.29	ENO1_3	55.0	IMR90p2
30	H9	786.21	ENO1_3	55.0	IMR90p2
31	H9	980.14	ENO1_3	55.0	IMR90p2
32	H9	1181.38	ENO1_3	55.0	IMR90p2
33	H9	1373.57	ENO1_3	55.0	IMR90p2
34	H9	1560.11	ENO1_3	55.0	IMR90p2
35	H9	1728.99	ENO1_3	55.0	IMR90p2
36	H9	1885.11	ENO1_3	55.0	IMR90p2
37	H9	2023.3	ENO1_3	55.0	IMR90p2
38	H9	2150.59	ENO1_3	55.0	IMR90p2
39	H9	2268.9	ENO1_3	55.0	IMR90p2
40	H9	2382.31	ENO1_3	55.0	IMR90p2
1	A9	-4.39512341243881	ENO1_3	65.0	IMR90p8
2	A9	0.144623815706382	ENO1_3	65.0	IMR90p8
3	A9	0.701353772431958	ENO1_3	65.0	IMR90p8
4	A9	0.417006369681076	ENO1_3	65.0	IMR90p8
5	A9	4.82480403359887	ENO1_3	65.0	IMR90p8
6	A9	4.27766543752341	ENO1_3	65.0	IMR90p8
7	A9	-1.09394456135988	ENO1_3	65.0	IMR90p8
8	A9	0.645699746432911	ENO1_3	65.0	IMR90p8
9	A9	-2.67579929688736	ENO1_3	65.0	IMR90p8
10	A9	-0.804205170611112	ENO1_3	65.0	IMR90p8
11	A9	0.725463311518524	ENO1_3	65.0	IMR90p8
12	A9	-5.54003954946211	ENO1_3	65.0	IMR90p8
13	A9	1.48442642318287	ENO1_3	65.0	IMR90p8
14	A9	-6.24081721066796	ENO1_3	65.0	IMR90p8
15	A9	0.205007492290861	ENO1_3	65.0	IMR90p8
16	A9	-0.512993820872907	ENO1_3	65.0	IMR90p8
17	A9	3.56615929120835	ENO1_3	65.0	IMR90p8
18	A9	6.92323626333337	ENO1_3	65.0	IMR90p8
19	A9	28.1565758561965	ENO1_3	65.0	IMR90p8
20	A9	55.9374248213107	ENO1_3	65.0	IMR90p8
21	A9	114.725731961577	ENO1_3	65.0	IMR90p8
22	A9	212.818018703349	ENO1_3	65.0	IMR90p8
23	A9	389.297433299326	ENO1_3	65.0	IMR90p8
24	A9	584.267628729472	ENO1_3	65.0	IMR90p8
25	A9	798.731468350974	ENO1_3	65.0	IMR90p8
26	A9	1019.98264381071	ENO1_3	65.0	IMR90p8
27	A9	1239.05156612772	ENO1_3	65.0	IMR90p8
28	A9	1446.17205079681	ENO1_3	65.0	IMR90p8
29	A9	1630.84956792476	ENO1_3	65.0	IMR90p8
30	A9	1795.48128032828	ENO1_3	65.0	IMR90p8
31	A9	1938.61224464736	ENO1_3	65.0	IMR90p8
32	A9	2066.85465029845	ENO1_3	65.0	IMR90p8
33	A9	2173.32883388385	ENO1_3	65.0	IMR90p8
34	A9	2270.64546541284	ENO1_3	65.0	IMR90p8
35	A9	2354.43134874276	ENO1_3	65.0	IMR90p8
36	A9	2429.48887121413	ENO1_3	65.0	IMR90p8
37	A9	2493.98675955095	ENO1_3	65.0	IMR90p8
38	A9	2553.02966943075	ENO1_3	65.0	IMR90p8
39	A9	2612.67313800926	ENO1_3	65.0	IMR90p8
40	A9	2672.3560330612	ENO1_3	65.0	IMR90p8
1	B9	6.59658802561307	ENO1_3	64.5	IMR90p8
2	B9	7.24382817498827	ENO1_3	64.5	IMR90p8
3	B9	4.13073184169298	ENO1_3	64.5	IMR90p8
4	B9	3.10774598358284	ENO1_3	64.5	IMR90p8
5	B9	-0.163264673335561	ENO1_3	64.5	IMR90p8
6	B9	1.547755584877	ENO1_3	64.5	IMR90p8
7	B9	1.44451596981116	ENO1_3	64.5	IMR90p8
8	B9	-2.70637419881723	ENO1_3	64.5	IMR90p8
9	B9	1.65998343856972	ENO1_3	64.5	IMR90p8
10	B9	1.70197547488078	ENO1_3	64.5	IMR90p8
11	B9	-2.56816002160986	ENO1_3	64.5	IMR90p8
12	B9	-6.69330776654942	ENO1_3	64.5	IMR90p8
13	B9	-3.12891452286067	ENO1_3	64.5	IMR90p8
14	B9	-0.747302554501402	ENO1_3	64.5	IMR90p8
15	B9	-0.0093315885469564	ENO1_3	64.5	IMR90p8
16	B9	-0.637931410020428	ENO1_3	64.5	IMR90p8
17	B9	0.942358040765612	ENO1_3	64.5	IMR90p8
18	B9	10.408771996576	ENO1_3	64.5	IMR90p8
19	B9	25.1462178480547	ENO1_3	64.5	IMR90p8
20	B9	60.1802939009976	ENO1_3	64.5	IMR90p8
21	B9	125.762565575751	ENO1_3	64.5	IMR90p8
22	B9	239.388965636104	ENO1_3	64.5	IMR90p8
23	B9	427.354977466994	ENO1_3	64.5	IMR90p8
24	B9	630.214247766813	ENO1_3	64.5	IMR90p8
25	B9	854.262834291868	ENO1_3	64.5	IMR90p8
26	B9	1083.42040102325	ENO1_3	64.5	IMR90p8
27	B9	1310.64554934507	ENO1_3	64.5	IMR90p8
28	B9	1522.18929287795	ENO1_3	64.5	IMR90p8
29	B9	1714.50190184183	ENO1_3	64.5	IMR90p8
30	B9	1880.76120938942	ENO1_3	64.5	IMR90p8
31	B9	2027.3595051007	ENO1_3	64.5	IMR90p8
32	B9	2154.34165189459	ENO1_3	64.5	IMR90p8
33	B9	2270.28635596505	ENO1_3	64.5	IMR90p8
34	B9	2371.00511941733	ENO1_3	64.5	IMR90p8
35	B9	2462.12366176908	ENO1_3	64.5	IMR90p8
36	B9	2541.42054322338	ENO1_3	64.5	IMR90p8
37	B9	2612.44069125614	ENO1_3	64.5	IMR90p8
38	B9	2675.47255252165	ENO1_3	64.5	IMR90p8
39	B9	2733.5227576155	ENO1_3	64.5	IMR90p8
40	B9	2788.29551599966	ENO1_3	64.5	IMR90p8
1	C9	4.19360361050303	ENO1_3	63.3	IMR90p8
2	C9	6.57097374491605	ENO1_3	63.3	IMR90p8
3	C9	2.12633389504163	ENO1_3	63.3	IMR90p8
4	C9	3.38688682045813	ENO1_3	63.3	IMR90p8
5	C9	2.39965884690309	ENO1_3	63.3	IMR90p8
6	C9	2.51523376302202	ENO1_3	63.3	IMR90p8
7	C9	2.34336291663203	ENO1_3	63.3	IMR90p8
8	C9	-2.53493085629043	ENO1_3	63.3	IMR90p8
9	C9	-1.26156334889174	ENO1_3	63.3	IMR90p8
10	C9	-5.02279596055496	ENO1_3	63.3	IMR90p8
11	C9	-2.47480792117449	ENO1_3	63.3	IMR90p8
12	C9	-1.14815823694289	ENO1_3	63.3	IMR90p8
13	C9	-2.09625001327549	ENO1_3	63.3	IMR90p8
14	C9	0.84550448946402	ENO1_3	63.3	IMR90p8
15	C9	-2.8358410850069	ENO1_3	63.3	IMR90p8
16	C9	-2.00991766935203	ENO1_3	63.3	IMR90p8
17	C9	1.68220409804144	ENO1_3	63.3	IMR90p8
18	C9	10.4082867018683	ENO1_3	63.3	IMR90p8
19	C9	24.9978347969222	ENO1_3	63.3	IMR90p8
20	C9	55.6762514595298	ENO1_3	63.3	IMR90p8
21	C9	108.149300004225	ENO1_3	63.3	IMR90p8
22	C9	208.167457700229	ENO1_3	63.3	IMR90p8
23	C9	379.728589949724	ENO1_3	63.3	IMR90p8
24	C9	571.80048138164	ENO1_3	63.3	IMR90p8
25	C9	792.120719787029	ENO1_3	63.3	IMR90p8
26	C9	1022.44882904518	ENO1_3	63.3	IMR90p8
27	C9	1256.58413346095	ENO1_3	63.3	IMR90p8
28	C9	1476.54525208391	ENO1_3	63.3	IMR90p8
29	C9	1679.66740651915	ENO1_3	63.3	IMR90p8
30	C9	1852.87654460711	ENO1_3	63.3	IMR90p8
31	C9	2011.85802722394	ENO1_3	63.3	IMR90p8
32	C9	2145.0053784379	ENO1_3	63.3	IMR90p8
33	C9	2274.3274047817	ENO1_3	63.3	IMR90p8
34	C9	2376.89564684096	ENO1_3	63.3	IMR90p8
35	C9	2473.54021390097	ENO1_3	63.3	IMR90p8
36	C9	2558.5292974916	ENO1_3	63.3	IMR90p8
37	C9	2638.86486051212	ENO1_3	63.3	IMR90p8
38	C9	2712.11050027649	ENO1_3	63.3	IMR90p8
39	C9	2768.2552644512	ENO1_3	63.3	IMR90p8
40	C9	2817.7840818346	ENO1_3	63.3	IMR90p8
1	D9	4.97314986519768	ENO1_3	61.4	IMR90p8
2	D9	8.57209823308085	ENO1_3	61.4	IMR90p8
3	D9	4.91514018752969	ENO1_3	61.4	IMR90p8
4	D9	4.67583703546461	ENO1_3	61.4	IMR90p8
5	D9	-1.51852453991705	ENO1_3	61.4	IMR90p8
6	D9	3.94638817879422	ENO1_3	61.4	IMR90p8
7	D9	2.81294822381778	ENO1_3	61.4	IMR90p8
8	D9	0.338904384122543	ENO1_3	61.4	IMR90p8
9	D9	-1.55683598545374	ENO1_3	61.4	IMR90p8
10	D9	-4.8059936039399	ENO1_3	61.4	IMR90p8
11	D9	-0.222291065465015	ENO1_3	61.4	IMR90p8
12	D9	-3.37961177615352	ENO1_3	61.4	IMR90p8
13	D9	-6.14340864643964	ENO1_3	61.4	IMR90p8
14	D9	0.17673042121578	ENO1_3	61.4	IMR90p8
15	D9	-2.92863971694032	ENO1_3	61.4	IMR90p8
16	D9	-1.03918509055165	ENO1_3	61.4	IMR90p8
17	D9	-1.97493609768617	ENO1_3	61.4	IMR90p8
18	D9	-0.216211916577322	ENO1_3	61.4	IMR90p8
19	D9	16.5539296254747	ENO1_3	61.4	IMR90p8
20	D9	25.160758346186	ENO1_3	61.4	IMR90p8
21	D9	64.8550468471071	ENO1_3	61.4	IMR90p8
22	D9	133.17879443439	ENO1_3	61.4	IMR90p8
23	D9	252.900157234658	ENO1_3	61.4	IMR90p8
24	D9	430.774403718516	ENO1_3	61.4	IMR90p8
25	D9	626.02609551861	ENO1_3	61.4	IMR90p8
26	D9	845.508188240476	ENO1_3	61.4	IMR90p8
27	D9	1078.6611107332	ENO1_3	61.4	IMR90p8
28	D9	1313.48772484918	ENO1_3	61.4	IMR90p8
29	D9	1537.00515680318	ENO1_3	61.4	IMR90p8
30	D9	1738.85517483379	ENO1_3	61.4	IMR90p8
31	D9	1921.29913721632	ENO1_3	61.4	IMR90p8
32	D9	2083.09240699311	ENO1_3	61.4	IMR90p8
33	D9	2224.74377874362	ENO1_3	61.4	IMR90p8
34	D9	2351.44481759578	ENO1_3	61.4	IMR90p8
35	D9	2462.45984709183	ENO1_3	61.4	IMR90p8
36	D9	2560.3906277945	ENO1_3	61.4	IMR90p8
37	D9	2646.65332867792	ENO1_3	61.4	IMR90p8
38	D9	2727.79779152481	ENO1_3	61.4	IMR90p8
39	D9	2801.57737354424	ENO1_3	61.4	IMR90p8
40	D9	2867.61029019116	ENO1_3	61.4	IMR90p8
1	E9	2.6485763346177	ENO1_3	59.0	IMR90p8
2	E9	6.43399417388855	ENO1_3	59.0	IMR90p8
3	E9	6.75103070055638	ENO1_3	59.0	IMR90p8
4	E9	2.54531450088234	ENO1_3	59.0	IMR90p8
5	E9	-0.464560797353442	ENO1_3	59.0	IMR90p8
6	E9	2.11197162070994	ENO1_3	59.0	IMR90p8
7	E9	-0.227666869038785	ENO1_3	59.0	IMR90p8
8	E9	0.391073706738098	ENO1_3	59.0	IMR90p8
9	E9	1.87664201054122	ENO1_3	59.0	IMR90p8
10	E9	-2.68358635641198	ENO1_3	59.0	IMR90p8
11	E9	-3.10409515382707	ENO1_3	59.0	IMR90p8
12	E9	-1.20963266512717	ENO1_3	59.0	IMR90p8
13	E9	0.0003213267909814	ENO1_3	59.0	IMR90p8
14	E9	-6.74292877836251	ENO1_3	59.0	IMR90p8
15	E9	3.19559437668977	ENO1_3	59.0	IMR90p8
16	E9	-1.72035814870105	ENO1_3	59.0	IMR90p8
17	E9	-6.15009263634283	ENO1_3	59.0	IMR90p8
18	E9	-2.37662588854346	ENO1_3	59.0	IMR90p8
19	E9	3.97351742449882	ENO1_3	59.0	IMR90p8
20	E9	13.8846044883335	ENO1_3	59.0	IMR90p8
21	E9	30.1590330219201	ENO1_3	59.0	IMR90p8
22	E9	61.6159855073893	ENO1_3	59.0	IMR90p8
23	E9	135.844794976642	ENO1_3	59.0	IMR90p8
24	E9	253.059371948478	ENO1_3	59.0	IMR90p8
25	E9	427.782023175619	ENO1_3	59.0	IMR90p8
26	E9	618.49325201385	ENO1_3	59.0	IMR90p8
27	E9	836.05565782134	ENO1_3	59.0	IMR90p8
28	E9	1071.54304334683	ENO1_3	59.0	IMR90p8
29	E9	1311.97749952168	ENO1_3	59.0	IMR90p8
30	E9	1543.07449096376	ENO1_3	59.0	IMR90p8
31	E9	1759.0987133105	ENO1_3	59.0	IMR90p8
32	E9	1958.0214713953	ENO1_3	59.0	IMR90p8
33	E9	2134.59763962713	ENO1_3	59.0	IMR90p8
34	E9	2294.92218924496	ENO1_3	59.0	IMR90p8
35	E9	2432.97039387964	ENO1_3	59.0	IMR90p8
36	E9	2560.09107515532	ENO1_3	59.0	IMR90p8
37	E9	2670.0227592367	ENO1_3	59.0	IMR90p8
38	E9	2771.60290407901	ENO1_3	59.0	IMR90p8
39	E9	2861.7734981565	ENO1_3	59.0	IMR90p8
40	E9	2947.40942747825	ENO1_3	59.0	IMR90p8
1	F9	1.66875888604181	ENO1_3	57.0	IMR90p8
2	F9	4.64020754968215	ENO1_3	57.0	IMR90p8
3	F9	1.13013966743756	ENO1_3	57.0	IMR90p8
4	F9	3.73403145127713	ENO1_3	57.0	IMR90p8
5	F9	-1.18150874353887	ENO1_3	57.0	IMR90p8
6	F9	5.61514349048321	ENO1_3	57.0	IMR90p8
7	F9	3.35372138842058	ENO1_3	57.0	IMR90p8
8	F9	1.8168033222596	ENO1_3	57.0	IMR90p8
9	F9	-0.153767840286037	ENO1_3	57.0	IMR90p8
10	F9	-0.298017920154052	ENO1_3	57.0	IMR90p8
11	F9	-2.25688187118703	ENO1_3	57.0	IMR90p8
12	F9	0.806517026835991	ENO1_3	57.0	IMR90p8
13	F9	-0.506500912914362	ENO1_3	57.0	IMR90p8
14	F9	-5.84276832677642	ENO1_3	57.0	IMR90p8
15	F9	-7.15712742639789	ENO1_3	57.0	IMR90p8
16	F9	-6.51223913436979	ENO1_3	57.0	IMR90p8
17	F9	-2.9894544435997	ENO1_3	57.0	IMR90p8
18	F9	-0.0697125430597225	ENO1_3	57.0	IMR90p8
19	F9	1.83699145817991	ENO1_3	57.0	IMR90p8
20	F9	1.54762137104262	ENO1_3	57.0	IMR90p8
21	F9	15.1137133375655	ENO1_3	57.0	IMR90p8
22	F9	27.8124960960949	ENO1_3	57.0	IMR90p8
23	F9	65.709668135939	ENO1_3	57.0	IMR90p8
24	F9	132.486171126329	ENO1_3	57.0	IMR90p8
25	F9	243.312323041254	ENO1_3	57.0	IMR90p8
26	F9	401.354103464153	ENO1_3	57.0	IMR90p8
27	F9	579.104419488303	ENO1_3	57.0	IMR90p8
28	F9	783.587017323371	ENO1_3	57.0	IMR90p8
29	F9	1005.32046300019	ENO1_3	57.0	IMR90p8
30	F9	1235.20828971827	ENO1_3	57.0	IMR90p8
31	F9	1464.32921062206	ENO1_3	57.0	IMR90p8
32	F9	1683.47736761705	ENO1_3	57.0	IMR90p8
33	F9	1888.75315291168	ENO1_3	57.0	IMR90p8
34	F9	2073.17687899542	ENO1_3	57.0	IMR90p8
35	F9	2239.22844649237	ENO1_3	57.0	IMR90p8
36	F9	2386.41257586615	ENO1_3	57.0	IMR90p8
37	F9	2518.47565569943	ENO1_3	57.0	IMR90p8
38	F9	2637.69163519728	ENO1_3	57.0	IMR90p8
39	F9	2747.75917731879	ENO1_3	57.0	IMR90p8
40	F9	2853.80912163768	ENO1_3	57.0	IMR90p8
1	G9	10.1924372741942	ENO1_3	55.7	IMR90p8
2	G9	8.13419571590021	ENO1_3	55.7	IMR90p8
3	G9	7.66532914917025	ENO1_3	55.7	IMR90p8
4	G9	2.05858880989808	ENO1_3	55.7	IMR90p8
5	G9	-2.8398664023548	ENO1_3	55.7	IMR90p8
6	G9	5.17092912214548	ENO1_3	55.7	IMR90p8
7	G9	1.82392088354482	ENO1_3	55.7	IMR90p8
8	G9	2.2501666485482	ENO1_3	55.7	IMR90p8
9	G9	-2.39865865733054	ENO1_3	55.7	IMR90p8
10	G9	0.078784631849885	ENO1_3	55.7	IMR90p8
11	G9	-2.55908659705028	ENO1_3	55.7	IMR90p8
12	G9	-0.76614990363305	ENO1_3	55.7	IMR90p8
13	G9	-1.87818031138704	ENO1_3	55.7	IMR90p8
14	G9	-1.17620746350667	ENO1_3	55.7	IMR90p8
15	G9	-6.49417039561922	ENO1_3	55.7	IMR90p8
16	G9	-4.35952990444912	ENO1_3	55.7	IMR90p8
17	G9	-1.63380011997015	ENO1_3	55.7	IMR90p8
18	G9	-4.52008158735634	ENO1_3	55.7	IMR90p8
19	G9	-0.0846101092279241	ENO1_3	55.7	IMR90p8
20	G9	0.446508714166157	ENO1_3	55.7	IMR90p8
21	G9	4.23759713776917	ENO1_3	55.7	IMR90p8
22	G9	14.5220258153499	ENO1_3	55.7	IMR90p8
23	G9	32.0223551996114	ENO1_3	55.7	IMR90p8
24	G9	73.0537796334747	ENO1_3	55.7	IMR90p8
25	G9	134.418763871667	ENO1_3	55.7	IMR90p8
26	G9	248.075249638008	ENO1_3	55.7	IMR90p8
27	G9	393.848692211396	ENO1_3	55.7	IMR90p8
28	G9	556.785239772729	ENO1_3	55.7	IMR90p8
29	G9	741.2441395529	ENO1_3	55.7	IMR90p8
30	G9	940.026867100758	ENO1_3	55.7	IMR90p8
31	G9	1146.87592809774	ENO1_3	55.7	IMR90p8
32	G9	1353.25651029272	ENO1_3	55.7	IMR90p8
33	G9	1553.80487854971	ENO1_3	55.7	IMR90p8
34	G9	1736.76578237781	ENO1_3	55.7	IMR90p8
35	G9	1907.3265776594	ENO1_3	55.7	IMR90p8
36	G9	2062.9590798096	ENO1_3	55.7	IMR90p8
37	G9	2205.06938152749	ENO1_3	55.7	IMR90p8
38	G9	2329.49117508536	ENO1_3	55.7	IMR90p8
39	G9	2443.76079819477	ENO1_3	55.7	IMR90p8
40	G9	2556.10678096085	ENO1_3	55.7	IMR90p8
1	H9	-0.227295116332243	ENO1_3	55.0	IMR90p8
2	H9	6.65955053651942	ENO1_3	55.0	IMR90p8
3	H9	7.85487564720006	ENO1_3	55.0	IMR90p8
4	H9	-0.834941441424235	ENO1_3	55.0	IMR90p8
5	H9	3.7521730038502	ENO1_3	55.0	IMR90p8
6	H9	-1.23049206311407	ENO1_3	55.0	IMR90p8
7	H9	2.33175506224779	ENO1_3	55.0	IMR90p8
8	H9	-4.58380890412172	ENO1_3	55.0	IMR90p8
9	H9	2.90827068575845	ENO1_3	55.0	IMR90p8
10	H9	-2.06121637172691	ENO1_3	55.0	IMR90p8
11	H9	1.75065854678269	ENO1_3	55.0	IMR90p8
12	H9	-2.61457037062701	ENO1_3	55.0	IMR90p8
13	H9	-4.59994305100372	ENO1_3	55.0	IMR90p8
14	H9	-1.10379257720251	ENO1_3	55.0	IMR90p8
15	H9	0.222381045671227	ENO1_3	55.0	IMR90p8
16	H9	-2.22238071329139	ENO1_3	55.0	IMR90p8
17	H9	-1.17218376263327	ENO1_3	55.0	IMR90p8
18	H9	-2.26330141652397	ENO1_3	55.0	IMR90p8
19	H9	1.56053248595208	ENO1_3	55.0	IMR90p8
20	H9	-0.98947619062892	ENO1_3	55.0	IMR90p8
21	H9	3.89946844098995	ENO1_3	55.0	IMR90p8
22	H9	8.34133588561508	ENO1_3	55.0	IMR90p8
23	H9	18.8305819677116	ENO1_3	55.0	IMR90p8
24	H9	48.1563401124386	ENO1_3	55.0	IMR90p8
25	H9	104.376562278036	ENO1_3	55.0	IMR90p8
26	H9	181.325940809688	ENO1_3	55.0	IMR90p8
27	H9	309.409144680708	ENO1_3	55.0	IMR90p8
28	H9	453.064983055471	ENO1_3	55.0	IMR90p8
29	H9	618.742926267039	ENO1_3	55.0	IMR90p8
30	H9	803.112780781601	ENO1_3	55.0	IMR90p8
31	H9	1001.95532322707	ENO1_3	55.0	IMR90p8
32	H9	1203.88690849153	ENO1_3	55.0	IMR90p8
33	H9	1401.47211755766	ENO1_3	55.0	IMR90p8
34	H9	1589.43058853024	ENO1_3	55.0	IMR90p8
35	H9	1766.24235212469	ENO1_3	55.0	IMR90p8
36	H9	1927.76224924642	ENO1_3	55.0	IMR90p8
37	H9	2075.14223063714	ENO1_3	55.0	IMR90p8
38	H9	2206.64718155574	ENO1_3	55.0	IMR90p8
39	H9	2326.002258661	ENO1_3	55.0	IMR90p8
40	H9	2435.3810973014	ENO1_3	55.0	IMR90p8
