# Supplementary material for: Primer PICKR: literature-mined scoring platform for robust RT–qPCR primers
Source: Nat Commun. 2026 May 28;17:6938. doi: 10.1038/s41467-026-73648-2 (PMC13388996; doi:10.1038/s41467-026-73648-2)
Supplement: Supplementary file 11 — Source Data [file 41467_2026_73648_MOESM11_ESM.zip › Suppl_Fig_S16/amplification_data_PDNB_3.csv]

Cycle	Well	Fluorescence	Target	melt temp	Replicate
1	A10	-8.61511050672243	PDNB_3	65.0	IMR90p11
2	A10	1.88607500675653	PDNB_3	65.0	IMR90p11
3	A10	0.477010598510788	PDNB_3	65.0	IMR90p11
4	A10	3.51166800653664	PDNB_3	65.0	IMR90p11
5	A10	0.999821597847131	PDNB_3	65.0	IMR90p11
6	A10	-0.435096191949015	PDNB_3	65.0	IMR90p11
7	A10	-0.397590732500703	PDNB_3	65.0	IMR90p11
8	A10	3.25548574679397	PDNB_3	65.0	IMR90p11
9	A10	-1.32134960085796	PDNB_3	65.0	IMR90p11
10	A10	-2.36066187296819	PDNB_3	65.0	IMR90p11
11	A10	1.04168558525225	PDNB_3	65.0	IMR90p11
12	A10	0.500660657553908	PDNB_3	65.0	IMR90p11
13	A10	0.814016820148481	PDNB_3	65.0	IMR90p11
14	A10	-0.790655248506937	PDNB_3	65.0	IMR90p11
15	A10	-1.43631320153736	PDNB_3	65.0	IMR90p11
16	A10	2.87320877811999	PDNB_3	65.0	IMR90p11
17	A10	-2.38714495057548	PDNB_3	65.0	IMR90p11
18	A10	-0.759057788777682	PDNB_3	65.0	IMR90p11
19	A10	-1.94335749484571	PDNB_3	65.0	IMR90p11
20	A10	-0.985507030020472	PDNB_3	65.0	IMR90p11
21	A10	-8.5194948295366	PDNB_3	65.0	IMR90p11
22	A10	-3.15803307170791	PDNB_3	65.0	IMR90p11
23	A10	3.53086486533402	PDNB_3	65.0	IMR90p11
24	A10	4.67239361506972	PDNB_3	65.0	IMR90p11
25	A10	7.22169090820353	PDNB_3	65.0	IMR90p11
26	A10	16.0794782471394	PDNB_3	65.0	IMR90p11
27	A10	30.8653622818074	PDNB_3	65.0	IMR90p11
28	A10	61.2411932462419	PDNB_3	65.0	IMR90p11
29	A10	118.93284510726	PDNB_3	65.0	IMR90p11
30	A10	204.162485213465	PDNB_3	65.0	IMR90p11
31	A10	336.635036622414	PDNB_3	65.0	IMR90p11
32	A10	487.208408956019	PDNB_3	65.0	IMR90p11
33	A10	642.689339043031	PDNB_3	65.0	IMR90p11
34	A10	803.471951591088	PDNB_3	65.0	IMR90p11
35	A10	967.18567094744	PDNB_3	65.0	IMR90p11
36	A10	1122.81062232761	PDNB_3	65.0	IMR90p11
37	A10	1274.70265724815	PDNB_3	65.0	IMR90p11
38	A10	1409.48888164782	PDNB_3	65.0	IMR90p11
39	A10	1540.68655140133	PDNB_3	65.0	IMR90p11
40	A10	1663.54569028449	PDNB_3	65.0	IMR90p11
1	B10	2.18467635924162	PDNB_3	64.5	IMR90p11
2	B10	1.22100597146164	PDNB_3	64.5	IMR90p11
3	B10	4.33227973692101	PDNB_3	64.5	IMR90p11
4	B10	0.0042307471962885	PDNB_3	64.5	IMR90p11
5	B10	1.20931763700992	PDNB_3	64.5	IMR90p11
6	B10	0.560143886010337	PDNB_3	64.5	IMR90p11
7	B10	1.1221766706667	PDNB_3	64.5	IMR90p11
8	B10	1.57811303103563	PDNB_3	64.5	IMR90p11
9	B10	1.46844569503219	PDNB_3	64.5	IMR90p11
10	B10	-0.690955778233729	PDNB_3	64.5	IMR90p11
11	B10	0.933748548075528	PDNB_3	64.5	IMR90p11
12	B10	-2.54051688687287	PDNB_3	64.5	IMR90p11
13	B10	-3.25432409174846	PDNB_3	64.5	IMR90p11
14	B10	-0.130123635513883	PDNB_3	64.5	IMR90p11
15	B10	2.10115955792708	PDNB_3	64.5	IMR90p11
16	B10	0.0067454730838107	PDNB_3	64.5	IMR90p11
17	B10	-5.71541079251847	PDNB_3	64.5	IMR90p11
18	B10	-0.396001836707001	PDNB_3	64.5	IMR90p11
19	B10	-2.20112692892053	PDNB_3	64.5	IMR90p11
20	B10	-1.7980067792123	PDNB_3	64.5	IMR90p11
21	B10	-1.36803385196345	PDNB_3	64.5	IMR90p11
22	B10	-1.68734493184911	PDNB_3	64.5	IMR90p11
23	B10	-2.49310238314774	PDNB_3	64.5	IMR90p11
24	B10	3.89095305230967	PDNB_3	64.5	IMR90p11
25	B10	11.3130231186265	PDNB_3	64.5	IMR90p11
26	B10	24.0467659401306	PDNB_3	64.5	IMR90p11
27	B10	50.3592545486717	PDNB_3	64.5	IMR90p11
28	B10	109.428336830844	PDNB_3	64.5	IMR90p11
29	B10	197.77028942425	PDNB_3	64.5	IMR90p11
30	B10	334.158309781397	PDNB_3	64.5	IMR90p11
31	B10	502.978618692407	PDNB_3	64.5	IMR90p11
32	B10	672.666765084451	PDNB_3	64.5	IMR90p11
33	B10	848.392664775146	PDNB_3	64.5	IMR90p11
34	B10	1022.78649370945	PDNB_3	64.5	IMR90p11
35	B10	1195.21733554459	PDNB_3	64.5	IMR90p11
36	B10	1359.28380299453	PDNB_3	64.5	IMR90p11
37	B10	1511.20858520936	PDNB_3	64.5	IMR90p11
38	B10	1650.60595981793	PDNB_3	64.5	IMR90p11
39	B10	1778.42705693482	PDNB_3	64.5	IMR90p11
40	B10	1901.79226473821	PDNB_3	64.5	IMR90p11
1	C10	-2.45454955690548	PDNB_3	63.3	IMR90p11
2	C10	-2.89430775343408	PDNB_3	63.3	IMR90p11
3	C10	1.30526291512433	PDNB_3	63.3	IMR90p11
4	C10	0.983285233247443	PDNB_3	63.3	IMR90p11
5	C10	1.08181370551847	PDNB_3	63.3	IMR90p11
6	C10	3.66506022752264	PDNB_3	63.3	IMR90p11
7	C10	0.214225055585302	PDNB_3	63.3	IMR90p11
8	C10	-2.6841770105807	PDNB_3	63.3	IMR90p11
9	C10	2.14685030735563	PDNB_3	63.3	IMR90p11
10	C10	4.11156687075663	PDNB_3	63.3	IMR90p11
11	C10	0.280004070515588	PDNB_3	63.3	IMR90p11
12	C10	-0.370617199718254	PDNB_3	63.3	IMR90p11
13	C10	1.00386178488998	PDNB_3	63.3	IMR90p11
14	C10	-1.6057628873541	PDNB_3	63.3	IMR90p11
15	C10	-1.92785109203669	PDNB_3	63.3	IMR90p11
16	C10	-1.59227460332613	PDNB_3	63.3	IMR90p11
17	C10	-0.771558986257332	PDNB_3	63.3	IMR90p11
18	C10	-3.99740780663524	PDNB_3	63.3	IMR90p11
19	C10	-1.13866519334624	PDNB_3	63.3	IMR90p11
20	C10	-0.0938278227913543	PDNB_3	63.3	IMR90p11
21	C10	-4.41183782659937	PDNB_3	63.3	IMR90p11
22	C10	-5.68087830127206	PDNB_3	63.3	IMR90p11
23	C10	1.66061029150433	PDNB_3	63.3	IMR90p11
24	C10	0.366470159894106	PDNB_3	63.3	IMR90p11
25	C10	14.9379927156879	PDNB_3	63.3	IMR90p11
26	C10	36.9748214662718	PDNB_3	63.3	IMR90p11
27	C10	81.4637165834447	PDNB_3	63.3	IMR90p11
28	C10	160.300654930947	PDNB_3	63.3	IMR90p11
29	C10	295.462850299695	PDNB_3	63.3	IMR90p11
30	C10	478.079009099702	PDNB_3	63.3	IMR90p11
31	C10	666.474411221894	PDNB_3	63.3	IMR90p11
32	C10	858.081279298696	PDNB_3	63.3	IMR90p11
33	C10	1053.15414575362	PDNB_3	63.3	IMR90p11
34	C10	1244.57691381542	PDNB_3	63.3	IMR90p11
35	C10	1427.91131324926	PDNB_3	63.3	IMR90p11
36	C10	1597.54895666353	PDNB_3	63.3	IMR90p11
37	C10	1752.00852837338	PDNB_3	63.3	IMR90p11
38	C10	1890.05430732622	PDNB_3	63.3	IMR90p11
39	C10	2021.61976649952	PDNB_3	63.3	IMR90p11
40	C10	2151.87531884137	PDNB_3	63.3	IMR90p11
1	D10	3.14340253739692	PDNB_3	61.4	IMR90p11
2	D10	3.64546190426563	PDNB_3	61.4	IMR90p11
3	D10	3.87178148728754	PDNB_3	61.4	IMR90p11
4	D10	0.719467661559975	PDNB_3	61.4	IMR90p11
5	D10	0.945676364481187	PDNB_3	61.4	IMR90p11
6	D10	3.81440666181879	PDNB_3	61.4	IMR90p11
7	D10	2.09562513290939	PDNB_3	61.4	IMR90p11
8	D10	-0.0177863143826471	PDNB_3	61.4	IMR90p11
9	D10	1.65412753703004	PDNB_3	61.4	IMR90p11
10	D10	-3.99461188737132	PDNB_3	61.4	IMR90p11
11	D10	-1.94221430747984	PDNB_3	61.4	IMR90p11
12	D10	3.96355662255564	PDNB_3	61.4	IMR90p11
13	D10	-3.14492326014124	PDNB_3	61.4	IMR90p11
14	D10	2.83865171437128	PDNB_3	61.4	IMR90p11
15	D10	-2.16667996918022	PDNB_3	61.4	IMR90p11
16	D10	-2.76853318720396	PDNB_3	61.4	IMR90p11
17	D10	-4.69815517360348	PDNB_3	61.4	IMR90p11
18	D10	-0.0422596707594494	PDNB_3	61.4	IMR90p11
19	D10	-6.93987738480155	PDNB_3	61.4	IMR90p11
20	D10	-2.25788465420283	PDNB_3	61.4	IMR90p11
21	D10	-6.17260744328451	PDNB_3	61.4	IMR90p11
22	D10	1.42862252101486	PDNB_3	61.4	IMR90p11
23	D10	1.52299232649739	PDNB_3	61.4	IMR90p11
24	D10	7.441578574907	PDNB_3	61.4	IMR90p11
25	D10	9.86286449427917	PDNB_3	61.4	IMR90p11
26	D10	26.8884044862648	PDNB_3	61.4	IMR90p11
27	D10	56.3619716977805	PDNB_3	61.4	IMR90p11
28	D10	112.54610102973	PDNB_3	61.4	IMR90p11
29	D10	214.120242606921	PDNB_3	61.4	IMR90p11
30	D10	377.474699352091	PDNB_3	61.4	IMR90p11
31	D10	574.633863849907	PDNB_3	61.4	IMR90p11
32	D10	773.484353965461	PDNB_3	61.4	IMR90p11
33	D10	980.528513136572	PDNB_3	61.4	IMR90p11
34	D10	1186.11807966768	PDNB_3	61.4	IMR90p11
35	D10	1391.37431643665	PDNB_3	61.4	IMR90p11
36	D10	1582.30266670657	PDNB_3	61.4	IMR90p11
37	D10	1760.9185238951	PDNB_3	61.4	IMR90p11
38	D10	1921.53044222329	PDNB_3	61.4	IMR90p11
39	D10	2071.61736850807	PDNB_3	61.4	IMR90p11
40	D10	2213.42714514552	PDNB_3	61.4	IMR90p11
1	E10	6.28680296086077	PDNB_3	59.0	IMR90p11
2	E10	3.19116806376633	PDNB_3	59.0	IMR90p11
3	E10	0.791736642898741	PDNB_3	59.0	IMR90p11
4	E10	-1.72514140791736	PDNB_3	59.0	IMR90p11
5	E10	2.71060670723455	PDNB_3	59.0	IMR90p11
6	E10	4.93893058389403	PDNB_3	59.0	IMR90p11
7	E10	0.0548916360990006	PDNB_3	59.0	IMR90p11
8	E10	-0.083588398235861	PDNB_3	59.0	IMR90p11
9	E10	-0.024265673726859	PDNB_3	59.0	IMR90p11
10	E10	-0.477376483534044	PDNB_3	59.0	IMR90p11
11	E10	2.90654476846521	PDNB_3	59.0	IMR90p11
12	E10	-2.13407786758853	PDNB_3	59.0	IMR90p11
13	E10	1.8554466522387	PDNB_3	59.0	IMR90p11
14	E10	-0.793738190399381	PDNB_3	59.0	IMR90p11
15	E10	0.658252540269586	PDNB_3	59.0	IMR90p11
16	E10	-2.64690946842893	PDNB_3	59.0	IMR90p11
17	E10	-0.379918885182178	PDNB_3	59.0	IMR90p11
18	E10	0.100000684557472	PDNB_3	59.0	IMR90p11
19	E10	-0.747853588929956	PDNB_3	59.0	IMR90p11
20	E10	-1.55670072180192	PDNB_3	59.0	IMR90p11
21	E10	-2.02285174537656	PDNB_3	59.0	IMR90p11
22	E10	-3.09437900764306	PDNB_3	59.0	IMR90p11
23	E10	-7.18891437972252	PDNB_3	59.0	IMR90p11
24	E10	2.08409872433776	PDNB_3	59.0	IMR90p11
25	E10	1.28842244658608	PDNB_3	59.0	IMR90p11
26	E10	12.5075118196369	PDNB_3	59.0	IMR90p11
27	E10	22.1235614242464	PDNB_3	59.0	IMR90p11
28	E10	46.7495661694238	PDNB_3	59.0	IMR90p11
29	E10	94.7224059497325	PDNB_3	59.0	IMR90p11
30	E10	171.797854551709	PDNB_3	59.0	IMR90p11
31	E10	313.072615763705	PDNB_3	59.0	IMR90p11
32	E10	504.968175889479	PDNB_3	59.0	IMR90p11
33	E10	705.977836699397	PDNB_3	59.0	IMR90p11
34	E10	914.160295502467	PDNB_3	59.0	IMR90p11
35	E10	1128.47276993102	PDNB_3	59.0	IMR90p11
36	E10	1338.51741356058	PDNB_3	59.0	IMR90p11
37	E10	1545.30669996066	PDNB_3	59.0	IMR90p11
38	E10	1738.5608634169	PDNB_3	59.0	IMR90p11
39	E10	1925.94811751634	PDNB_3	59.0	IMR90p11
40	E10	2108.39729138046	PDNB_3	59.0	IMR90p11
1	F10	7.78094450666777	PDNB_3	57.0	IMR90p11
2	F10	1.98725472771048	PDNB_3	57.0	IMR90p11
3	F10	2.92409592648619	PDNB_3	57.0	IMR90p11
4	F10	0.0088982759280043	PDNB_3	57.0	IMR90p11
5	F10	-0.368019989529785	PDNB_3	57.0	IMR90p11
6	F10	3.67073919564609	PDNB_3	57.0	IMR90p11
7	F10	0.26982198994574	PDNB_3	57.0	IMR90p11
8	F10	3.34956705949617	PDNB_3	57.0	IMR90p11
9	F10	2.45935466209949	PDNB_3	57.0	IMR90p11
10	F10	0.46500775263803	PDNB_3	57.0	IMR90p11
11	F10	-0.412277953983448	PDNB_3	57.0	IMR90p11
12	F10	-3.13003174720507	PDNB_3	57.0	IMR90p11
13	F10	5.33843607682911	PDNB_3	57.0	IMR90p11
14	F10	-1.54610234287884	PDNB_3	57.0	IMR90p11
15	F10	-3.48727909028412	PDNB_3	57.0	IMR90p11
16	F10	-3.26055902388816	PDNB_3	57.0	IMR90p11
17	F10	-4.62356444475017	PDNB_3	57.0	IMR90p11
18	F10	-1.55785027477759	PDNB_3	57.0	IMR90p11
19	F10	-2.26452139356297	PDNB_3	57.0	IMR90p11
20	F10	-1.7351214702494	PDNB_3	57.0	IMR90p11
21	F10	-1.58667984263229	PDNB_3	57.0	IMR90p11
22	F10	-1.9514166396616	PDNB_3	57.0	IMR90p11
23	F10	3.67878919366149	PDNB_3	57.0	IMR90p11
24	F10	-2.99586713502231	PDNB_3	57.0	IMR90p11
25	F10	1.46471045833368	PDNB_3	57.0	IMR90p11
26	F10	1.42827574246212	PDNB_3	57.0	IMR90p11
27	F10	10.8825866629763	PDNB_3	57.0	IMR90p11
28	F10	20.0355539362772	PDNB_3	57.0	IMR90p11
29	F10	39.966465342708	PDNB_3	57.0	IMR90p11
30	F10	70.7818858349224	PDNB_3	57.0	IMR90p11
31	F10	139.007155499657	PDNB_3	57.0	IMR90p11
32	F10	258.774918697964	PDNB_3	57.0	IMR90p11
33	F10	421.867583578628	PDNB_3	57.0	IMR90p11
34	F10	614.062586262231	PDNB_3	57.0	IMR90p11
35	F10	810.731476782132	PDNB_3	57.0	IMR90p11
36	F10	1010.34522297667	PDNB_3	57.0	IMR90p11
37	F10	1213.84515749892	PDNB_3	57.0	IMR90p11
38	F10	1418.554449681	PDNB_3	57.0	IMR90p11
39	F10	1621.3050065137	PDNB_3	57.0	IMR90p11
40	F10	1820.94469923643	PDNB_3	57.0	IMR90p11
1	G10	4.30723591519154	PDNB_3	55.7	IMR90p11
2	G10	2.76463007591701	PDNB_3	55.7	IMR90p11
3	G10	4.04748103881411	PDNB_3	55.7	IMR90p11
4	G10	2.63487235459206	PDNB_3	55.7	IMR90p11
5	G10	3.82540795402929	PDNB_3	55.7	IMR90p11
6	G10	-2.81799762671471	PDNB_3	55.7	IMR90p11
7	G10	-2.03465350735769	PDNB_3	55.7	IMR90p11
8	G10	-1.05375052898398	PDNB_3	55.7	IMR90p11
9	G10	0.754460659004508	PDNB_3	55.7	IMR90p11
10	G10	-1.93288974487132	PDNB_3	55.7	IMR90p11
11	G10	2.68846203559542	PDNB_3	55.7	IMR90p11
12	G10	-1.77204010291871	PDNB_3	55.7	IMR90p11
13	G10	0.640554853767298	PDNB_3	55.7	IMR90p11
14	G10	3.67143586923066	PDNB_3	55.7	IMR90p11
15	G10	0.248727490122747	PDNB_3	55.7	IMR90p11
16	G10	-0.663154652539106	PDNB_3	55.7	IMR90p11
17	G10	0.68420833609207	PDNB_3	55.7	IMR90p11
18	G10	-4.93298938613498	PDNB_3	55.7	IMR90p11
19	G10	-0.535415036817994	PDNB_3	55.7	IMR90p11
20	G10	0.247806769305043	PDNB_3	55.7	IMR90p11
21	G10	-2.70234533370831	PDNB_3	55.7	IMR90p11
22	G10	2.22180786618583	PDNB_3	55.7	IMR90p11
23	G10	-5.44768460472051	PDNB_3	55.7	IMR90p11
24	G10	-2.25790231576548	PDNB_3	55.7	IMR90p11
25	G10	0.957000933427935	PDNB_3	55.7	IMR90p11
26	G10	3.01484377822089	PDNB_3	55.7	IMR90p11
27	G10	1.22163013626778	PDNB_3	55.7	IMR90p11
28	G10	7.56528074316157	PDNB_3	55.7	IMR90p11
29	G10	22.4134739700212	PDNB_3	55.7	IMR90p11
30	G10	38.2609266602353	PDNB_3	55.7	IMR90p11
31	G10	76.3103332647256	PDNB_3	55.7	IMR90p11
32	G10	145.525871049301	PDNB_3	55.7	IMR90p11
33	G10	261.734076098833	PDNB_3	55.7	IMR90p11
34	G10	427.11799341852	PDNB_3	55.7	IMR90p11
35	G10	615.772970192994	PDNB_3	55.7	IMR90p11
36	G10	806.43038638288	PDNB_3	55.7	IMR90p11
37	G10	1008.45366636568	PDNB_3	55.7	IMR90p11
38	G10	1215.1561864364	PDNB_3	55.7	IMR90p11
39	G10	1434.07925132954	PDNB_3	55.7	IMR90p11
40	G10	1655.85943666761	PDNB_3	55.7	IMR90p11
1	H10	3.02635559161899	PDNB_3	55.0	IMR90p11
2	H10	2.1480567839335	PDNB_3	55.0	IMR90p11
3	H10	4.26569615675407	PDNB_3	55.0	IMR90p11
4	H10	2.87397761386637	PDNB_3	55.0	IMR90p11
5	H10	0.457158642645027	PDNB_3	55.0	IMR90p11
6	H10	-3.28733430118245	PDNB_3	55.0	IMR90p11
7	H10	4.89024014712868	PDNB_3	55.0	IMR90p11
8	H10	2.47353785575888	PDNB_3	55.0	IMR90p11
9	H10	-3.13703265639333	PDNB_3	55.0	IMR90p11
10	H10	3.06958729843609	PDNB_3	55.0	IMR90p11
11	H10	-3.98755308141062	PDNB_3	55.0	IMR90p11
12	H10	-2.1325938211362	PDNB_3	55.0	IMR90p11
13	H10	-0.764214713626643	PDNB_3	55.0	IMR90p11
14	H10	3.08974752011363	PDNB_3	55.0	IMR90p11
15	H10	-1.99643836625182	PDNB_3	55.0	IMR90p11
16	H10	-2.75670024409737	PDNB_3	55.0	IMR90p11
17	H10	-2.89890945419575	PDNB_3	55.0	IMR90p11
18	H10	-0.031892950013571	PDNB_3	55.0	IMR90p11
19	H10	0.364428485043391	PDNB_3	55.0	IMR90p11
20	H10	0.95781090274113	PDNB_3	55.0	IMR90p11
21	H10	-2.14241565798284	PDNB_3	55.0	IMR90p11
22	H10	0.528017703410569	PDNB_3	55.0	IMR90p11
23	H10	-3.71598225569005	PDNB_3	55.0	IMR90p11
24	H10	1.43858093858353	PDNB_3	55.0	IMR90p11
25	H10	-5.39478652095249	PDNB_3	55.0	IMR90p11
26	H10	2.99266889758292	PDNB_3	55.0	IMR90p11
27	H10	4.51885119247981	PDNB_3	55.0	IMR90p11
28	H10	6.79563065899401	PDNB_3	55.0	IMR90p11
29	H10	17.8784224268161	PDNB_3	55.0	IMR90p11
30	H10	27.4239054974582	PDNB_3	55.0	IMR90p11
31	H10	54.384818843047	PDNB_3	55.0	IMR90p11
32	H10	98.5151788346266	PDNB_3	55.0	IMR90p11
33	H10	183.209250579013	PDNB_3	55.0	IMR90p11
34	H10	319.852409846189	PDNB_3	55.0	IMR90p11
35	H10	485.743003416976	PDNB_3	55.0	IMR90p11
36	H10	658.144923896848	PDNB_3	55.0	IMR90p11
37	H10	842.968628186826	PDNB_3	55.0	IMR90p11
38	H10	1032.9318973087	PDNB_3	55.0	IMR90p11
39	H10	1233.16134601363	PDNB_3	55.0	IMR90p11
40	H10	1437.74651740058	PDNB_3	55.0	IMR90p11
1	A10	-2.22	PDNB_3	65.0	IMR90p2
2	A10	-2.18	PDNB_3	65.0	IMR90p2
3	A10	3.58	PDNB_3	65.0	IMR90p2
4	A10	3.41	PDNB_3	65.0	IMR90p2
5	A10	-2.27	PDNB_3	65.0	IMR90p2
6	A10	-0.38	PDNB_3	65.0	IMR90p2
7	A10	-2.03	PDNB_3	65.0	IMR90p2
8	A10	-0.89	PDNB_3	65.0	IMR90p2
9	A10	-1.79	PDNB_3	65.0	IMR90p2
10	A10	-1.21	PDNB_3	65.0	IMR90p2
11	A10	4.42	PDNB_3	65.0	IMR90p2
12	A10	1.0	PDNB_3	65.0	IMR90p2
13	A10	1.97	PDNB_3	65.0	IMR90p2
14	A10	-2.11	PDNB_3	65.0	IMR90p2
15	A10	2.5	PDNB_3	65.0	IMR90p2
16	A10	2.92	PDNB_3	65.0	IMR90p2
17	A10	-3.99	PDNB_3	65.0	IMR90p2
18	A10	0.39	PDNB_3	65.0	IMR90p2
19	A10	-1.5	PDNB_3	65.0	IMR90p2
20	A10	2.02	PDNB_3	65.0	IMR90p2
21	A10	1.7	PDNB_3	65.0	IMR90p2
22	A10	-6.06	PDNB_3	65.0	IMR90p2
23	A10	-3.51	PDNB_3	65.0	IMR90p2
24	A10	4.24	PDNB_3	65.0	IMR90p2
25	A10	5.18	PDNB_3	65.0	IMR90p2
26	A10	10.67	PDNB_3	65.0	IMR90p2
27	A10	26.95	PDNB_3	65.0	IMR90p2
28	A10	56.75	PDNB_3	65.0	IMR90p2
29	A10	99.47	PDNB_3	65.0	IMR90p2
30	A10	173.22	PDNB_3	65.0	IMR90p2
31	A10	294.31	PDNB_3	65.0	IMR90p2
32	A10	432.88	PDNB_3	65.0	IMR90p2
33	A10	583.04	PDNB_3	65.0	IMR90p2
34	A10	745.33	PDNB_3	65.0	IMR90p2
35	A10	904.92	PDNB_3	65.0	IMR90p2
36	A10	1067.16	PDNB_3	65.0	IMR90p2
37	A10	1217.38	PDNB_3	65.0	IMR90p2
38	A10	1363.21	PDNB_3	65.0	IMR90p2
39	A10	1497.57	PDNB_3	65.0	IMR90p2
40	A10	1625.21	PDNB_3	65.0	IMR90p2
1	B10	-0.45	PDNB_3	64.5	IMR90p2
2	B10	10.3	PDNB_3	64.5	IMR90p2
3	B10	-2.64	PDNB_3	64.5	IMR90p2
4	B10	7.58	PDNB_3	64.5	IMR90p2
5	B10	4.88	PDNB_3	64.5	IMR90p2
6	B10	-0.85	PDNB_3	64.5	IMR90p2
7	B10	-2.19	PDNB_3	64.5	IMR90p2
8	B10	0.75	PDNB_3	64.5	IMR90p2
9	B10	-1.02	PDNB_3	64.5	IMR90p2
10	B10	1.68	PDNB_3	64.5	IMR90p2
11	B10	2.35	PDNB_3	64.5	IMR90p2
12	B10	-5.15	PDNB_3	64.5	IMR90p2
13	B10	1.59	PDNB_3	64.5	IMR90p2
14	B10	-3.11	PDNB_3	64.5	IMR90p2
15	B10	2.28	PDNB_3	64.5	IMR90p2
16	B10	-0.22	PDNB_3	64.5	IMR90p2
17	B10	1.25	PDNB_3	64.5	IMR90p2
18	B10	-3.67	PDNB_3	64.5	IMR90p2
19	B10	-4.51	PDNB_3	64.5	IMR90p2
20	B10	-0.44	PDNB_3	64.5	IMR90p2
21	B10	-5.23	PDNB_3	64.5	IMR90p2
22	B10	5.45	PDNB_3	64.5	IMR90p2
23	B10	2.44	PDNB_3	64.5	IMR90p2
24	B10	7.4	PDNB_3	64.5	IMR90p2
25	B10	13.2	PDNB_3	64.5	IMR90p2
26	B10	29.2	PDNB_3	64.5	IMR90p2
27	B10	55.22	PDNB_3	64.5	IMR90p2
28	B10	107.17	PDNB_3	64.5	IMR90p2
29	B10	194.94	PDNB_3	64.5	IMR90p2
30	B10	340.22	PDNB_3	64.5	IMR90p2
31	B10	495.7	PDNB_3	64.5	IMR90p2
32	B10	662.86	PDNB_3	64.5	IMR90p2
33	B10	830.78	PDNB_3	64.5	IMR90p2
34	B10	1005.58	PDNB_3	64.5	IMR90p2
35	B10	1174.92	PDNB_3	64.5	IMR90p2
36	B10	1339.45	PDNB_3	64.5	IMR90p2
37	B10	1486.54	PDNB_3	64.5	IMR90p2
38	B10	1625.45	PDNB_3	64.5	IMR90p2
39	B10	1750.39	PDNB_3	64.5	IMR90p2
40	B10	1868.08	PDNB_3	64.5	IMR90p2
1	C10	-2.64	PDNB_3	63.3	IMR90p2
2	C10	-4.03	PDNB_3	63.3	IMR90p2
3	C10	3.69	PDNB_3	63.3	IMR90p2
4	C10	1.73	PDNB_3	63.3	IMR90p2
5	C10	0.06	PDNB_3	63.3	IMR90p2
6	C10	0.45	PDNB_3	63.3	IMR90p2
7	C10	-0.64	PDNB_3	63.3	IMR90p2
8	C10	-3.62	PDNB_3	63.3	IMR90p2
9	C10	0.94	PDNB_3	63.3	IMR90p2
10	C10	4.32	PDNB_3	63.3	IMR90p2
11	C10	0.58	PDNB_3	63.3	IMR90p2
12	C10	-0.65	PDNB_3	63.3	IMR90p2
13	C10	2.08	PDNB_3	63.3	IMR90p2
14	C10	-1.59	PDNB_3	63.3	IMR90p2
15	C10	-1.25	PDNB_3	63.3	IMR90p2
16	C10	0.44	PDNB_3	63.3	IMR90p2
17	C10	2.83	PDNB_3	63.3	IMR90p2
18	C10	-2.12	PDNB_3	63.3	IMR90p2
19	C10	-5.33	PDNB_3	63.3	IMR90p2
20	C10	-4.31	PDNB_3	63.3	IMR90p2
21	C10	0.42	PDNB_3	63.3	IMR90p2
22	C10	-0.44	PDNB_3	63.3	IMR90p2
23	C10	3.71	PDNB_3	63.3	IMR90p2
24	C10	7.59	PDNB_3	63.3	IMR90p2
25	C10	19.91	PDNB_3	63.3	IMR90p2
26	C10	40.89	PDNB_3	63.3	IMR90p2
27	C10	86.53	PDNB_3	63.3	IMR90p2
28	C10	158.58	PDNB_3	63.3	IMR90p2
29	C10	303.61	PDNB_3	63.3	IMR90p2
30	C10	470.65	PDNB_3	63.3	IMR90p2
31	C10	659.88	PDNB_3	63.3	IMR90p2
32	C10	852.9	PDNB_3	63.3	IMR90p2
33	C10	1047.61	PDNB_3	63.3	IMR90p2
34	C10	1248.11	PDNB_3	63.3	IMR90p2
35	C10	1438.72	PDNB_3	63.3	IMR90p2
36	C10	1618.18	PDNB_3	63.3	IMR90p2
37	C10	1776.37	PDNB_3	63.3	IMR90p2
38	C10	1924.15	PDNB_3	63.3	IMR90p2
39	C10	2059.11	PDNB_3	63.3	IMR90p2
40	C10	2187.13	PDNB_3	63.3	IMR90p2
1	D10	2.8	PDNB_3	61.4	IMR90p2
2	D10	1.53	PDNB_3	61.4	IMR90p2
3	D10	2.85	PDNB_3	61.4	IMR90p2
4	D10	0.13	PDNB_3	61.4	IMR90p2
5	D10	4.37	PDNB_3	61.4	IMR90p2
6	D10	2.33	PDNB_3	61.4	IMR90p2
7	D10	2.12	PDNB_3	61.4	IMR90p2
8	D10	-2.56	PDNB_3	61.4	IMR90p2
9	D10	-1.75	PDNB_3	61.4	IMR90p2
10	D10	-0.01	PDNB_3	61.4	IMR90p2
11	D10	1.35	PDNB_3	61.4	IMR90p2
12	D10	-5.14	PDNB_3	61.4	IMR90p2
13	D10	0.02	PDNB_3	61.4	IMR90p2
14	D10	0.18	PDNB_3	61.4	IMR90p2
15	D10	-0.14	PDNB_3	61.4	IMR90p2
16	D10	-1.08	PDNB_3	61.4	IMR90p2
17	D10	0.24	PDNB_3	61.4	IMR90p2
18	D10	-2.68	PDNB_3	61.4	IMR90p2
19	D10	-0.06	PDNB_3	61.4	IMR90p2
20	D10	-1.78	PDNB_3	61.4	IMR90p2
21	D10	-1.48	PDNB_3	61.4	IMR90p2
22	D10	0.66	PDNB_3	61.4	IMR90p2
23	D10	3.01	PDNB_3	61.4	IMR90p2
24	D10	7.25	PDNB_3	61.4	IMR90p2
25	D10	16.23	PDNB_3	61.4	IMR90p2
26	D10	31.17	PDNB_3	61.4	IMR90p2
27	D10	56.65	PDNB_3	61.4	IMR90p2
28	D10	116.11	PDNB_3	61.4	IMR90p2
29	D10	213.7	PDNB_3	61.4	IMR90p2
30	D10	388.8	PDNB_3	61.4	IMR90p2
31	D10	577.49	PDNB_3	61.4	IMR90p2
32	D10	783.15	PDNB_3	61.4	IMR90p2
33	D10	990.3	PDNB_3	61.4	IMR90p2
34	D10	1203.11	PDNB_3	61.4	IMR90p2
35	D10	1410.73	PDNB_3	61.4	IMR90p2
36	D10	1614.46	PDNB_3	61.4	IMR90p2
37	D10	1802.09	PDNB_3	61.4	IMR90p2
38	D10	1977.1	PDNB_3	61.4	IMR90p2
39	D10	2135.91	PDNB_3	61.4	IMR90p2
40	D10	2286.25	PDNB_3	61.4	IMR90p2
1	E10	7.84	PDNB_3	59.0	IMR90p2
2	E10	6.4	PDNB_3	59.0	IMR90p2
3	E10	-0.49	PDNB_3	59.0	IMR90p2
4	E10	2.42	PDNB_3	59.0	IMR90p2
5	E10	0.92	PDNB_3	59.0	IMR90p2
6	E10	-3.4	PDNB_3	59.0	IMR90p2
7	E10	-0.56	PDNB_3	59.0	IMR90p2
8	E10	1.07	PDNB_3	59.0	IMR90p2
9	E10	0.68	PDNB_3	59.0	IMR90p2
10	E10	3.04	PDNB_3	59.0	IMR90p2
11	E10	1.51	PDNB_3	59.0	IMR90p2
12	E10	3.22	PDNB_3	59.0	IMR90p2
13	E10	-1.65	PDNB_3	59.0	IMR90p2
14	E10	3.8	PDNB_3	59.0	IMR90p2
15	E10	0.58	PDNB_3	59.0	IMR90p2
16	E10	0.64	PDNB_3	59.0	IMR90p2
17	E10	-1.7	PDNB_3	59.0	IMR90p2
18	E10	1.12	PDNB_3	59.0	IMR90p2
19	E10	-5.41	PDNB_3	59.0	IMR90p2
20	E10	-0.54	PDNB_3	59.0	IMR90p2
21	E10	1.66	PDNB_3	59.0	IMR90p2
22	E10	-0.78	PDNB_3	59.0	IMR90p2
23	E10	0.31	PDNB_3	59.0	IMR90p2
24	E10	-0.95	PDNB_3	59.0	IMR90p2
25	E10	5.23	PDNB_3	59.0	IMR90p2
26	E10	8.94	PDNB_3	59.0	IMR90p2
27	E10	21.64	PDNB_3	59.0	IMR90p2
28	E10	36.15	PDNB_3	59.0	IMR90p2
29	E10	79.57	PDNB_3	59.0	IMR90p2
30	E10	161.26	PDNB_3	59.0	IMR90p2
31	E10	308.94	PDNB_3	59.0	IMR90p2
32	E10	479.07	PDNB_3	59.0	IMR90p2
33	E10	672.55	PDNB_3	59.0	IMR90p2
34	E10	884.31	PDNB_3	59.0	IMR90p2
35	E10	1098.59	PDNB_3	59.0	IMR90p2
36	E10	1316.44	PDNB_3	59.0	IMR90p2
37	E10	1523.32	PDNB_3	59.0	IMR90p2
38	E10	1727.68	PDNB_3	59.0	IMR90p2
39	E10	1920.18	PDNB_3	59.0	IMR90p2
40	E10	2104.06	PDNB_3	59.0	IMR90p2
1	F10	4.52	PDNB_3	57.0	IMR90p2
2	F10	0.22	PDNB_3	57.0	IMR90p2
3	F10	3.69	PDNB_3	57.0	IMR90p2
4	F10	2.5	PDNB_3	57.0	IMR90p2
5	F10	1.48	PDNB_3	57.0	IMR90p2
6	F10	1.08	PDNB_3	57.0	IMR90p2
7	F10	-4.33	PDNB_3	57.0	IMR90p2
8	F10	1.65	PDNB_3	57.0	IMR90p2
9	F10	-1.56	PDNB_3	57.0	IMR90p2
10	F10	-1.43	PDNB_3	57.0	IMR90p2
11	F10	0.47	PDNB_3	57.0	IMR90p2
12	F10	0.86	PDNB_3	57.0	IMR90p2
13	F10	1.58	PDNB_3	57.0	IMR90p2
14	F10	-1.44	PDNB_3	57.0	IMR90p2
15	F10	-1.52	PDNB_3	57.0	IMR90p2
16	F10	1.82	PDNB_3	57.0	IMR90p2
17	F10	-3.31	PDNB_3	57.0	IMR90p2
18	F10	3.11	PDNB_3	57.0	IMR90p2
19	F10	-2.18	PDNB_3	57.0	IMR90p2
20	F10	0.15	PDNB_3	57.0	IMR90p2
21	F10	-0.31	PDNB_3	57.0	IMR90p2
22	F10	0.94	PDNB_3	57.0	IMR90p2
23	F10	0.09	PDNB_3	57.0	IMR90p2
24	F10	1.82	PDNB_3	57.0	IMR90p2
25	F10	3.58	PDNB_3	57.0	IMR90p2
26	F10	9.14	PDNB_3	57.0	IMR90p2
27	F10	11.69	PDNB_3	57.0	IMR90p2
28	F10	20.49	PDNB_3	57.0	IMR90p2
29	F10	37.93	PDNB_3	57.0	IMR90p2
30	F10	73.26	PDNB_3	57.0	IMR90p2
31	F10	138.41	PDNB_3	57.0	IMR90p2
32	F10	242.14	PDNB_3	57.0	IMR90p2
33	F10	412.87	PDNB_3	57.0	IMR90p2
34	F10	599.46	PDNB_3	57.0	IMR90p2
35	F10	797.14	PDNB_3	57.0	IMR90p2
36	F10	1004.36	PDNB_3	57.0	IMR90p2
37	F10	1212.56	PDNB_3	57.0	IMR90p2
38	F10	1424.53	PDNB_3	57.0	IMR90p2
39	F10	1635.85	PDNB_3	57.0	IMR90p2
40	F10	1845.26	PDNB_3	57.0	IMR90p2
1	G10	-0.8	PDNB_3	55.7	IMR90p2
2	G10	1.84	PDNB_3	55.7	IMR90p2
3	G10	3.39	PDNB_3	55.7	IMR90p2
4	G10	4.15	PDNB_3	55.7	IMR90p2
5	G10	3.63	PDNB_3	55.7	IMR90p2
6	G10	-2.6	PDNB_3	55.7	IMR90p2
7	G10	3.48	PDNB_3	55.7	IMR90p2
8	G10	-0.4	PDNB_3	55.7	IMR90p2
9	G10	-1.37	PDNB_3	55.7	IMR90p2
10	G10	-2.68	PDNB_3	55.7	IMR90p2
11	G10	-1.35	PDNB_3	55.7	IMR90p2
12	G10	0.63	PDNB_3	55.7	IMR90p2
13	G10	0.37	PDNB_3	55.7	IMR90p2
14	G10	-0.59	PDNB_3	55.7	IMR90p2
15	G10	0.39	PDNB_3	55.7	IMR90p2
16	G10	0.67	PDNB_3	55.7	IMR90p2
17	G10	-2.68	PDNB_3	55.7	IMR90p2
18	G10	1.39	PDNB_3	55.7	IMR90p2
19	G10	-4.76	PDNB_3	55.7	IMR90p2
20	G10	-2.31	PDNB_3	55.7	IMR90p2
21	G10	0.8	PDNB_3	55.7	IMR90p2
22	G10	0.35	PDNB_3	55.7	IMR90p2
23	G10	-3.81	PDNB_3	55.7	IMR90p2
24	G10	4.42	PDNB_3	55.7	IMR90p2
25	G10	-0.42	PDNB_3	55.7	IMR90p2
26	G10	5.59	PDNB_3	55.7	IMR90p2
27	G10	4.72	PDNB_3	55.7	IMR90p2
28	G10	10.86	PDNB_3	55.7	IMR90p2
29	G10	19.1	PDNB_3	55.7	IMR90p2
30	G10	38.23	PDNB_3	55.7	IMR90p2
31	G10	75.52	PDNB_3	55.7	IMR90p2
32	G10	147.71	PDNB_3	55.7	IMR90p2
33	G10	262.01	PDNB_3	55.7	IMR90p2
34	G10	433.89	PDNB_3	55.7	IMR90p2
35	G10	617.65	PDNB_3	55.7	IMR90p2
36	G10	813.83	PDNB_3	55.7	IMR90p2
37	G10	1015.69	PDNB_3	55.7	IMR90p2
38	G10	1227.21	PDNB_3	55.7	IMR90p2
39	G10	1445.36	PDNB_3	55.7	IMR90p2
40	G10	1666.18	PDNB_3	55.7	IMR90p2
1	H10	-2.92	PDNB_3	55.0	IMR90p2
2	H10	0.76	PDNB_3	55.0	IMR90p2
3	H10	-1.17	PDNB_3	55.0	IMR90p2
4	H10	4.91	PDNB_3	55.0	IMR90p2
5	H10	-2.5	PDNB_3	55.0	IMR90p2
6	H10	1.88	PDNB_3	55.0	IMR90p2
7	H10	1.08	PDNB_3	55.0	IMR90p2
8	H10	2.52	PDNB_3	55.0	IMR90p2
9	H10	1.07	PDNB_3	55.0	IMR90p2
10	H10	-1.79	PDNB_3	55.0	IMR90p2
11	H10	3.29	PDNB_3	55.0	IMR90p2
12	H10	-0.76	PDNB_3	55.0	IMR90p2
13	H10	-1.08	PDNB_3	55.0	IMR90p2
14	H10	3.3	PDNB_3	55.0	IMR90p2
15	H10	-4.17	PDNB_3	55.0	IMR90p2
16	H10	1.17	PDNB_3	55.0	IMR90p2
17	H10	1.53	PDNB_3	55.0	IMR90p2
18	H10	2.14	PDNB_3	55.0	IMR90p2
19	H10	-2.0	PDNB_3	55.0	IMR90p2
20	H10	0.38	PDNB_3	55.0	IMR90p2
21	H10	-0.65	PDNB_3	55.0	IMR90p2
22	H10	0.79	PDNB_3	55.0	IMR90p2
23	H10	-5.76	PDNB_3	55.0	IMR90p2
24	H10	-1.05	PDNB_3	55.0	IMR90p2
25	H10	2.82	PDNB_3	55.0	IMR90p2
26	H10	1.91	PDNB_3	55.0	IMR90p2
27	H10	5.64	PDNB_3	55.0	IMR90p2
28	H10	1.71	PDNB_3	55.0	IMR90p2
29	H10	10.67	PDNB_3	55.0	IMR90p2
30	H10	25.25	PDNB_3	55.0	IMR90p2
31	H10	48.71	PDNB_3	55.0	IMR90p2
32	H10	90.03	PDNB_3	55.0	IMR90p2
33	H10	167.05	PDNB_3	55.0	IMR90p2
34	H10	310.26	PDNB_3	55.0	IMR90p2
35	H10	464.65	PDNB_3	55.0	IMR90p2
36	H10	633.67	PDNB_3	55.0	IMR90p2
37	H10	811.67	PDNB_3	55.0	IMR90p2
38	H10	998.08	PDNB_3	55.0	IMR90p2
39	H10	1193.79	PDNB_3	55.0	IMR90p2
40	H10	1394.14	PDNB_3	55.0	IMR90p2
1	A10	-11.9322846328287	PDNB_3	65.0	IMR90p8
2	A10	-1.64388569551465	PDNB_3	65.0	IMR90p8
3	A10	3.59760490669805	PDNB_3	65.0	IMR90p8
4	A10	2.55514959621451	PDNB_3	65.0	IMR90p8
5	A10	1.01343131913063	PDNB_3	65.0	IMR90p8
6	A10	1.31255831210137	PDNB_3	65.0	IMR90p8
7	A10	-2.96376475686611	PDNB_3	65.0	IMR90p8
8	A10	-0.930044802900284	PDNB_3	65.0	IMR90p8
9	A10	2.44417124260781	PDNB_3	65.0	IMR90p8
10	A10	-0.675224286298544	PDNB_3	65.0	IMR90p8
11	A10	-0.166099535941612	PDNB_3	65.0	IMR90p8
12	A10	0.987275320333993	PDNB_3	65.0	IMR90p8
13	A10	-3.93307663061159	PDNB_3	65.0	IMR90p8
14	A10	-2.12239164637185	PDNB_3	65.0	IMR90p8
15	A10	-0.207805331515374	PDNB_3	65.0	IMR90p8
16	A10	-2.47195492617266	PDNB_3	65.0	IMR90p8
17	A10	2.62468164859638	PDNB_3	65.0	IMR90p8
18	A10	-2.72967865105875	PDNB_3	65.0	IMR90p8
19	A10	-2.08960220135123	PDNB_3	65.0	IMR90p8
20	A10	-4.91922222984931	PDNB_3	65.0	IMR90p8
21	A10	5.98757389161983	PDNB_3	65.0	IMR90p8
22	A10	-1.48248462368247	PDNB_3	65.0	IMR90p8
23	A10	0.78795143543266	PDNB_3	65.0	IMR90p8
24	A10	-0.583169940402968	PDNB_3	65.0	IMR90p8
25	A10	7.48452146551836	PDNB_3	65.0	IMR90p8
26	A10	15.4330781223866	PDNB_3	65.0	IMR90p8
27	A10	36.1712337958056	PDNB_3	65.0	IMR90p8
28	A10	58.5007242779493	PDNB_3	65.0	IMR90p8
29	A10	114.455221905907	PDNB_3	65.0	IMR90p8
30	A10	201.746338182378	PDNB_3	65.0	IMR90p8
31	A10	330.405338847717	PDNB_3	65.0	IMR90p8
32	A10	472.796387513553	PDNB_3	65.0	IMR90p8
33	A10	630.706700804485	PDNB_3	65.0	IMR90p8
34	A10	791.833616565156	PDNB_3	65.0	IMR90p8
35	A10	953.192239622569	PDNB_3	65.0	IMR90p8
36	A10	1111.47097937007	PDNB_3	65.0	IMR90p8
37	A10	1267.72058592273	PDNB_3	65.0	IMR90p8
38	A10	1413.78324854114	PDNB_3	65.0	IMR90p8
39	A10	1546.93293891951	PDNB_3	65.0	IMR90p8
40	A10	1668.69492533929	PDNB_3	65.0	IMR90p8
1	B10	-1.58088496441269	PDNB_3	64.5	IMR90p8
2	B10	0.869981276806811	PDNB_3	64.5	IMR90p8
3	B10	1.25683280693283	PDNB_3	64.5	IMR90p8
4	B10	-0.064455691268904	PDNB_3	64.5	IMR90p8
5	B10	3.67395793174956	PDNB_3	64.5	IMR90p8
6	B10	2.03670950505511	PDNB_3	64.5	IMR90p8
7	B10	-2.43966711028725	PDNB_3	64.5	IMR90p8
8	B10	-2.02549880385823	PDNB_3	64.5	IMR90p8
9	B10	3.47522524913666	PDNB_3	64.5	IMR90p8
10	B10	0.733086092937356	PDNB_3	64.5	IMR90p8
11	B10	3.78920200550192	PDNB_3	64.5	IMR90p8
12	B10	-3.64519169893128	PDNB_3	64.5	IMR90p8
13	B10	0.370157793689941	PDNB_3	64.5	IMR90p8
14	B10	0.784216636654037	PDNB_3	64.5	IMR90p8
15	B10	1.24998224508909	PDNB_3	64.5	IMR90p8
16	B10	-1.12349015048267	PDNB_3	64.5	IMR90p8
17	B10	-0.0524750117106123	PDNB_3	64.5	IMR90p8
18	B10	-2.47887358996422	PDNB_3	64.5	IMR90p8
19	B10	-1.59129537969511	PDNB_3	64.5	IMR90p8
20	B10	-3.50537027700602	PDNB_3	64.5	IMR90p8
21	B10	-3.63095197871826	PDNB_3	64.5	IMR90p8
22	B10	-5.20210368575181	PDNB_3	64.5	IMR90p8
23	B10	1.78432371878625	PDNB_3	64.5	IMR90p8
24	B10	4.28700699220371	PDNB_3	64.5	IMR90p8
25	B10	9.65711052560891	PDNB_3	64.5	IMR90p8
26	B10	22.2158067090513	PDNB_3	64.5	IMR90p8
27	B10	46.685085937911	PDNB_3	64.5	IMR90p8
28	B10	103.975611199775	PDNB_3	64.5	IMR90p8
29	B10	186.479526024582	PDNB_3	64.5	IMR90p8
30	B10	329.607342497342	PDNB_3	64.5	IMR90p8
31	B10	486.699439193954	PDNB_3	64.5	IMR90p8
32	B10	658.514100673287	PDNB_3	64.5	IMR90p8
33	B10	835.091312753956	PDNB_3	64.5	IMR90p8
34	B10	1014.13985422749	PDNB_3	64.5	IMR90p8
35	B10	1188.25023973472	PDNB_3	64.5	IMR90p8
36	B10	1359.64829913945	PDNB_3	64.5	IMR90p8
37	B10	1517.99351871877	PDNB_3	64.5	IMR90p8
38	B10	1662.09841950625	PDNB_3	64.5	IMR90p8
39	B10	1790.17095390114	PDNB_3	64.5	IMR90p8
40	B10	1909.75193576781	PDNB_3	64.5	IMR90p8
1	C10	-6.47382334112262	PDNB_3	63.3	IMR90p8
2	C10	1.71835534973161	PDNB_3	63.3	IMR90p8
3	C10	1.02561820887468	PDNB_3	63.3	IMR90p8
4	C10	2.26470074899316	PDNB_3	63.3	IMR90p8
5	C10	2.01843328100267	PDNB_3	63.3	IMR90p8
6	C10	-1.21230351096028	PDNB_3	63.3	IMR90p8
7	C10	0.0799491038396809	PDNB_3	63.3	IMR90p8
8	C10	1.31914265064506	PDNB_3	63.3	IMR90p8
9	C10	0.545940445259021	PDNB_3	63.3	IMR90p8
10	C10	0.444660569720782	PDNB_3	63.3	IMR90p8
11	C10	-0.511222626363178	PDNB_3	63.3	IMR90p8
12	C10	2.77783786346845	PDNB_3	63.3	IMR90p8
13	C10	-1.84510089854757	PDNB_3	63.3	IMR90p8
14	C10	-2.68282547157378	PDNB_3	63.3	IMR90p8
15	C10	-1.28691533618166	PDNB_3	63.3	IMR90p8
16	C10	-0.0607594874309143	PDNB_3	63.3	IMR90p8
17	C10	1.07333476474469	PDNB_3	63.3	IMR90p8
18	C10	-0.553649637221042	PDNB_3	63.3	IMR90p8
19	C10	-1.3785801047452	PDNB_3	63.3	IMR90p8
20	C10	-1.6249588987489	PDNB_3	63.3	IMR90p8
21	C10	-1.25282895360715	PDNB_3	63.3	IMR90p8
22	C10	0.9322295503448	PDNB_3	63.3	IMR90p8
23	C10	0.3971846691461	PDNB_3	63.3	IMR90p8
24	C10	6.86705462674718	PDNB_3	63.3	IMR90p8
25	C10	20.2523490558397	PDNB_3	63.3	IMR90p8
26	C10	37.5284642823563	PDNB_3	63.3	IMR90p8
27	C10	88.678347197279	PDNB_3	63.3	IMR90p8
28	C10	169.300241426958	PDNB_3	63.3	IMR90p8
29	C10	323.611467381224	PDNB_3	63.3	IMR90p8
30	C10	496.820700110127	PDNB_3	63.3	IMR90p8
31	C10	688.827452885378	PDNB_3	63.3	IMR90p8
32	C10	885.623139384448	PDNB_3	63.3	IMR90p8
33	C10	1082.27907128325	PDNB_3	63.3	IMR90p8
34	C10	1277.5374356343	PDNB_3	63.3	IMR90p8
35	C10	1467.03383197829	PDNB_3	63.3	IMR90p8
36	C10	1642.34208999607	PDNB_3	63.3	IMR90p8
37	C10	1803.83499142152	PDNB_3	63.3	IMR90p8
38	C10	1945.53600240143	PDNB_3	63.3	IMR90p8
39	C10	2076.95361491063	PDNB_3	63.3	IMR90p8
40	C10	2199.07334689099	PDNB_3	63.3	IMR90p8
1	D10	2.87524919914677	PDNB_3	61.4	IMR90p8
2	D10	-4.66227216975494	PDNB_3	61.4	IMR90p8
3	D10	3.40307831758037	PDNB_3	61.4	IMR90p8
4	D10	2.56889973607304	PDNB_3	61.4	IMR90p8
5	D10	1.99862077833905	PDNB_3	61.4	IMR90p8
6	D10	0.691896117989018	PDNB_3	61.4	IMR90p8
7	D10	-0.300085621960079	PDNB_3	61.4	IMR90p8
8	D10	0.312417788684797	PDNB_3	61.4	IMR90p8
9	D10	2.75199450430637	PDNB_3	61.4	IMR90p8
10	D10	1.66817470622073	PDNB_3	61.4	IMR90p8
11	D10	-1.26902032190492	PDNB_3	61.4	IMR90p8
12	D10	-2.97026275570852	PDNB_3	61.4	IMR90p8
13	D10	-5.05187702191779	PDNB_3	61.4	IMR90p8
14	D10	3.95920522208371	PDNB_3	61.4	IMR90p8
15	D10	0.773588310825289	PDNB_3	61.4	IMR90p8
16	D10	-5.14760917366038	PDNB_3	61.4	IMR90p8
17	D10	-4.94288638724765	PDNB_3	61.4	IMR90p8
18	D10	-7.13046507399167	PDNB_3	61.4	IMR90p8
19	D10	-3.69165056159409	PDNB_3	61.4	IMR90p8
20	D10	-0.88451672694282	PDNB_3	61.4	IMR90p8
21	D10	-0.548839537421372	PDNB_3	61.4	IMR90p8
22	D10	-2.98530822346902	PDNB_3	61.4	IMR90p8
23	D10	5.19773368907499	PDNB_3	61.4	IMR90p8
24	D10	3.57538329282488	PDNB_3	61.4	IMR90p8
25	D10	10.3528308284085	PDNB_3	61.4	IMR90p8
26	D10	30.6039234150867	PDNB_3	61.4	IMR90p8
27	D10	64.7482658269832	PDNB_3	61.4	IMR90p8
28	D10	117.940827967373	PDNB_3	61.4	IMR90p8
29	D10	220.5435947125	PDNB_3	61.4	IMR90p8
30	D10	392.876747592921	PDNB_3	61.4	IMR90p8
31	D10	578.657032972581	PDNB_3	61.4	IMR90p8
32	D10	783.085614639811	PDNB_3	61.4	IMR90p8
33	D10	988.245814484942	PDNB_3	61.4	IMR90p8
34	D10	1197.5296876113	PDNB_3	61.4	IMR90p8
35	D10	1401.17842089656	PDNB_3	61.4	IMR90p8
36	D10	1597.95227123341	PDNB_3	61.4	IMR90p8
37	D10	1779.51313875171	PDNB_3	61.4	IMR90p8
38	D10	1944.32322113009	PDNB_3	61.4	IMR90p8
39	D10	2096.17237308935	PDNB_3	61.4	IMR90p8
40	D10	2239.34526436826	PDNB_3	61.4	IMR90p8
1	E10	4.65730746514282	PDNB_3	59.0	IMR90p8
2	E10	6.23882578750954	PDNB_3	59.0	IMR90p8
3	E10	1.19491864893371	PDNB_3	59.0	IMR90p8
4	E10	3.22179817153574	PDNB_3	59.0	IMR90p8
5	E10	-2.66343302229416	PDNB_3	59.0	IMR90p8
6	E10	2.75622367667393	PDNB_3	59.0	IMR90p8
7	E10	0.577294482582602	PDNB_3	59.0	IMR90p8
8	E10	1.14698586152508	PDNB_3	59.0	IMR90p8
9	E10	2.42546716563447	PDNB_3	59.0	IMR90p8
10	E10	-0.38358576415294	PDNB_3	59.0	IMR90p8
11	E10	-3.52261808772619	PDNB_3	59.0	IMR90p8
12	E10	2.04202829218957	PDNB_3	59.0	IMR90p8
13	E10	1.79636270846549	PDNB_3	59.0	IMR90p8
14	E10	1.32570789887723	PDNB_3	59.0	IMR90p8
15	E10	0.975051809155502	PDNB_3	59.0	IMR90p8
16	E10	0.965123791901988	PDNB_3	59.0	IMR90p8
17	E10	-2.09390960143583	PDNB_3	59.0	IMR90p8
18	E10	-5.46867964214744	PDNB_3	59.0	IMR90p8
19	E10	-4.78118464246472	PDNB_3	59.0	IMR90p8
20	E10	-0.689318850859308	PDNB_3	59.0	IMR90p8
21	E10	-1.17181110050751	PDNB_3	59.0	IMR90p8
22	E10	-5.46668493967172	PDNB_3	59.0	IMR90p8
23	E10	-1.79640850789019	PDNB_3	59.0	IMR90p8
24	E10	1.30984147063828	PDNB_3	59.0	IMR90p8
25	E10	6.72936772769117	PDNB_3	59.0	IMR90p8
26	E10	8.15296874493106	PDNB_3	59.0	IMR90p8
27	E10	29.6748764573185	PDNB_3	59.0	IMR90p8
28	E10	51.1705726789887	PDNB_3	59.0	IMR90p8
29	E10	101.597667580781	PDNB_3	59.0	IMR90p8
30	E10	185.833547651898	PDNB_3	59.0	IMR90p8
31	E10	352.212162171281	PDNB_3	59.0	IMR90p8
32	E10	536.980742267164	PDNB_3	59.0	IMR90p8
33	E10	742.505197551178	PDNB_3	59.0	IMR90p8
34	E10	953.647128182513	PDNB_3	59.0	IMR90p8
35	E10	1170.09949312852	PDNB_3	59.0	IMR90p8
36	E10	1386.22316566337	PDNB_3	59.0	IMR90p8
37	E10	1600.60721067761	PDNB_3	59.0	IMR90p8
38	E10	1801.99522825308	PDNB_3	59.0	IMR90p8
39	E10	1989.38858559122	PDNB_3	59.0	IMR90p8
40	E10	2164.10157761437	PDNB_3	59.0	IMR90p8
1	F10	7.13020798336584	PDNB_3	57.0	IMR90p8
2	F10	4.77331967768487	PDNB_3	57.0	IMR90p8
3	F10	1.39045993428681	PDNB_3	57.0	IMR90p8
4	F10	3.84376413813607	PDNB_3	57.0	IMR90p8
5	F10	1.2241956295602	PDNB_3	57.0	IMR90p8
6	F10	-0.844030464086245	PDNB_3	57.0	IMR90p8
7	F10	0.689039554269584	PDNB_3	57.0	IMR90p8
8	F10	-0.511892284743226	PDNB_3	57.0	IMR90p8
9	F10	0.969355779008765	PDNB_3	57.0	IMR90p8
10	F10	1.13597039908836	PDNB_3	57.0	IMR90p8
11	F10	-0.36787164193538	PDNB_3	57.0	IMR90p8
12	F10	3.45297874380776	PDNB_3	57.0	IMR90p8
13	F10	-0.060611075487941	PDNB_3	57.0	IMR90p8
14	F10	-1.06483096276497	PDNB_3	57.0	IMR90p8
15	F10	-0.740528437205739	PDNB_3	57.0	IMR90p8
16	F10	-2.9793693000247	PDNB_3	57.0	IMR90p8
17	F10	-0.0266737110837312	PDNB_3	57.0	IMR90p8
18	F10	-0.0440748862761211	PDNB_3	57.0	IMR90p8
19	F10	-3.04620672902411	PDNB_3	57.0	IMR90p8
20	F10	-1.39422899799547	PDNB_3	57.0	IMR90p8
21	F10	-1.66102416977947	PDNB_3	57.0	IMR90p8
22	F10	-2.74438310971527	PDNB_3	57.0	IMR90p8
23	F10	-1.72252712654517	PDNB_3	57.0	IMR90p8
24	F10	-1.46396197500644	PDNB_3	57.0	IMR90p8
25	F10	-0.351375175849626	PDNB_3	57.0	IMR90p8
26	F10	6.39957201450807	PDNB_3	57.0	IMR90p8
27	F10	8.0259279141801	PDNB_3	57.0	IMR90p8
28	F10	21.850086424774	PDNB_3	57.0	IMR90p8
29	F10	40.261513072071	PDNB_3	57.0	IMR90p8
30	F10	79.7443027235863	PDNB_3	57.0	IMR90p8
31	F10	154.651952480161	PDNB_3	57.0	IMR90p8
32	F10	278.69614897177	PDNB_3	57.0	IMR90p8
33	F10	458.045606596277	PDNB_3	57.0	IMR90p8
34	F10	650.548389689849	PDNB_3	57.0	IMR90p8
35	F10	855.385596650227	PDNB_3	57.0	IMR90p8
36	F10	1065.22226551624	PDNB_3	57.0	IMR90p8
37	F10	1277.43812874435	PDNB_3	57.0	IMR90p8
38	F10	1490.22766098074	PDNB_3	57.0	IMR90p8
39	F10	1698.23275612074	PDNB_3	57.0	IMR90p8
40	F10	1900.53342397868	PDNB_3	57.0	IMR90p8
1	G10	4.55282063382083	PDNB_3	55.7	IMR90p8
2	G10	0.49701546701408	PDNB_3	55.7	IMR90p8
3	G10	-2.23087931728651	PDNB_3	55.7	IMR90p8
4	G10	1.33786816526663	PDNB_3	55.7	IMR90p8
5	G10	2.51517774477952	PDNB_3	55.7	IMR90p8
6	G10	0.930933412871582	PDNB_3	55.7	IMR90p8
7	G10	6.9172157798007	PDNB_3	55.7	IMR90p8
8	G10	0.286192330355334	PDNB_3	55.7	IMR90p8
9	G10	2.65800319702794	PDNB_3	55.7	IMR90p8
10	G10	-1.68621552110653	PDNB_3	55.7	IMR90p8
11	G10	-2.57315019214548	PDNB_3	55.7	IMR90p8
12	G10	-0.516825720707857	PDNB_3	55.7	IMR90p8
13	G10	0.344753619746825	PDNB_3	55.7	IMR90p8
14	G10	-2.69886738207742	PDNB_3	55.7	IMR90p8
15	G10	-3.35007488151268	PDNB_3	55.7	IMR90p8
16	G10	1.49451264905656	PDNB_3	55.7	IMR90p8
17	G10	-0.917771840195201	PDNB_3	55.7	IMR90p8
18	G10	-2.92262337060947	PDNB_3	55.7	IMR90p8
19	G10	2.35451867185839	PDNB_3	55.7	IMR90p8
20	G10	0.389790243331845	PDNB_3	55.7	IMR90p8
21	G10	-3.63979749384407	PDNB_3	55.7	IMR90p8
22	G10	1.32247325550361	PDNB_3	55.7	IMR90p8
23	G10	0.0929792717761302	PDNB_3	55.7	IMR90p8
24	G10	0.953583335875919	PDNB_3	55.7	IMR90p8
25	G10	-0.327861342698725	PDNB_3	55.7	IMR90p8
26	G10	2.20175228354037	PDNB_3	55.7	IMR90p8
27	G10	4.37819614607815	PDNB_3	55.7	IMR90p8
28	G10	12.2186053760911	PDNB_3	55.7	IMR90p8
29	G10	19.4678014009055	PDNB_3	55.7	IMR90p8
30	G10	43.108651246951	PDNB_3	55.7	IMR90p8
31	G10	84.0616321608431	PDNB_3	55.7	IMR90p8
32	G10	154.353567037786	PDNB_3	55.7	IMR90p8
33	G10	293.573706525981	PDNB_3	55.7	IMR90p8
34	G10	450.75817488863	PDNB_3	55.7	IMR90p8
35	G10	630.048181746944	PDNB_3	55.7	IMR90p8
36	G10	822.973736693726	PDNB_3	55.7	IMR90p8
37	G10	1024.44817781835	PDNB_3	55.7	IMR90p8
38	G10	1232.49907182245	PDNB_3	55.7	IMR90p8
39	G10	1441.15465585163	PDNB_3	55.7	IMR90p8
40	G10	1649.24510498709	PDNB_3	55.7	IMR90p8
1	H10	4.34727533734531	PDNB_3	55.0	IMR90p8
2	H10	7.43784124523381	PDNB_3	55.0	IMR90p8
3	H10	3.10299366213303	PDNB_3	55.0	IMR90p8
4	H10	-1.44270025953483	PDNB_3	55.0	IMR90p8
5	H10	0.268368340641246	PDNB_3	55.0	IMR90p8
6	H10	0.586652187947038	PDNB_3	55.0	IMR90p8
7	H10	-1.92101460913773	PDNB_3	55.0	IMR90p8
8	H10	-0.196902720265371	PDNB_3	55.0	IMR90p8
9	H10	2.54013563405715	PDNB_3	55.0	IMR90p8
10	H10	-1.90056449699432	PDNB_3	55.0	IMR90p8
11	H10	1.53280787968333	PDNB_3	55.0	IMR90p8
12	H10	1.83706217594727	PDNB_3	55.0	IMR90p8
13	H10	-0.341710809576398	PDNB_3	55.0	IMR90p8
14	H10	-1.56183045200441	PDNB_3	55.0	IMR90p8
15	H10	3.46212963588187	PDNB_3	55.0	IMR90p8
16	H10	2.13713306348836	PDNB_3	55.0	IMR90p8
17	H10	-0.21382319355871	PDNB_3	55.0	IMR90p8
18	H10	1.12944436124144	PDNB_3	55.0	IMR90p8
19	H10	-1.85151504456917	PDNB_3	55.0	IMR90p8
20	H10	0.77942663779595	PDNB_3	55.0	IMR90p8
21	H10	-0.833986338461273	PDNB_3	55.0	IMR90p8
22	H10	-2.10714927550362	PDNB_3	55.0	IMR90p8
23	H10	-2.53898465394877	PDNB_3	55.0	IMR90p8
24	H10	-1.40510992868212	PDNB_3	55.0	IMR90p8
25	H10	1.22594885714125	PDNB_3	55.0	IMR90p8
26	H10	2.21471269386484	PDNB_3	55.0	IMR90p8
27	H10	3.51834201191741	PDNB_3	55.0	IMR90p8
28	H10	7.25451095976723	PDNB_3	55.0	IMR90p8
29	H10	12.2511542658949	PDNB_3	55.0	IMR90p8
30	H10	28.0543929076248	PDNB_3	55.0	IMR90p8
31	H10	54.0703229554474	PDNB_3	55.0	IMR90p8
32	H10	106.231582645365	PDNB_3	55.0	IMR90p8
33	H10	195.449274590962	PDNB_3	55.0	IMR90p8
34	H10	341.246569742232	PDNB_3	55.0	IMR90p8
35	H10	502.221835125141	PDNB_3	55.0	IMR90p8
36	H10	681.875927701878	PDNB_3	55.0	IMR90p8
37	H10	872.444575086298	PDNB_3	55.0	IMR90p8
38	H10	1070.99226566634	PDNB_3	55.0	IMR90p8
39	H10	1272.69494061566	PDNB_3	55.0	IMR90p8
40	H10	1474.16556289604	PDNB_3	55.0	IMR90p8
