# Supplementary material for: Primer PICKR: literature-mined scoring platform for robust RT–qPCR primers
Source: Nat Commun. 2026 May 28;17:6938. doi: 10.1038/s41467-026-73648-2 (PMC13388996; doi:10.1038/s41467-026-73648-2)
Supplement: Supplementary file 11 — Source Data [file 41467_2026_73648_MOESM11_ESM.zip › Suppl_Fig_S17/amplification_data_VIM_3.csv]

Cycle	Well	Fluorescence	Target	melt temp	Replicate
1	A4	1.99890100591119	VIM_3	65.0	IMR90p11
2	A4	-3.41309216675018	VIM_3	65.0	IMR90p11
3	A4	2.87441084317379	VIM_3	65.0	IMR90p11
4	A4	-3.04857777812276	VIM_3	65.0	IMR90p11
5	A4	3.68539655809491	VIM_3	65.0	IMR90p11
6	A4	4.83295463600098	VIM_3	65.0	IMR90p11
7	A4	1.06568732123833	VIM_3	65.0	IMR90p11
8	A4	-0.823795233553938	VIM_3	65.0	IMR90p11
9	A4	2.67764006457173	VIM_3	65.0	IMR90p11
10	A4	-0.604266596555135	VIM_3	65.0	IMR90p11
11	A4	1.2925517466615	VIM_3	65.0	IMR90p11
12	A4	-1.9364286522341	VIM_3	65.0	IMR90p11
13	A4	-4.08737182044251	VIM_3	65.0	IMR90p11
14	A4	-1.67811994291014	VIM_3	65.0	IMR90p11
15	A4	-7.15488113773836	VIM_3	65.0	IMR90p11
16	A4	-0.788244606138505	VIM_3	65.0	IMR90p11
17	A4	1.39846065206029	VIM_3	65.0	IMR90p11
18	A4	1.13955860340775	VIM_3	65.0	IMR90p11
19	A4	10.7266721888941	VIM_3	65.0	IMR90p11
20	A4	26.2163831544462	VIM_3	65.0	IMR90p11
21	A4	63.6700262009626	VIM_3	65.0	IMR90p11
22	A4	126.494112787648	VIM_3	65.0	IMR90p11
23	A4	199.373832568308	VIM_3	65.0	IMR90p11
24	A4	286.515471763835	VIM_3	65.0	IMR90p11
25	A4	374.643685178292	VIM_3	65.0	IMR90p11
26	A4	467.753591329759	VIM_3	65.0	IMR90p11
27	A4	572.864593286938	VIM_3	65.0	IMR90p11
28	A4	687.102972260642	VIM_3	65.0	IMR90p11
29	A4	809.556598943644	VIM_3	65.0	IMR90p11
30	A4	933.070440920258	VIM_3	65.0	IMR90p11
31	A4	1058.39853848009	VIM_3	65.0	IMR90p11
32	A4	1182.70594539641	VIM_3	65.0	IMR90p11
33	A4	1303.62179119087	VIM_3	65.0	IMR90p11
34	A4	1417.00961017155	VIM_3	65.0	IMR90p11
35	A4	1521.98475505572	VIM_3	65.0	IMR90p11
36	A4	1618.08308893139	VIM_3	65.0	IMR90p11
37	A4	1703.95451902862	VIM_3	65.0	IMR90p11
38	A4	1783.2404269452	VIM_3	65.0	IMR90p11
39	A4	1857.90339441806	VIM_3	65.0	IMR90p11
40	A4	1932.73725323152	VIM_3	65.0	IMR90p11
1	B4	1.69615670486246	VIM_3	64.5	IMR90p11
2	B4	7.0427761124788	VIM_3	64.5	IMR90p11
3	B4	2.46546488003969	VIM_3	64.5	IMR90p11
4	B4	2.68650445201274	VIM_3	64.5	IMR90p11
5	B4	1.01515011719221	VIM_3	64.5	IMR90p11
6	B4	1.74851369493445	VIM_3	64.5	IMR90p11
7	B4	2.23212385090619	VIM_3	64.5	IMR90p11
8	B4	-1.59592711622145	VIM_3	64.5	IMR90p11
9	B4	1.14839052645812	VIM_3	64.5	IMR90p11
10	B4	0.553963451741765	VIM_3	64.5	IMR90p11
11	B4	-1.99946702498437	VIM_3	64.5	IMR90p11
12	B4	-3.63168785910693	VIM_3	64.5	IMR90p11
13	B4	-2.9383238528203	VIM_3	64.5	IMR90p11
14	B4	-6.46369513594709	VIM_3	64.5	IMR90p11
15	B4	0.869109932282299	VIM_3	64.5	IMR90p11
16	B4	0.497717147596177	VIM_3	64.5	IMR90p11
17	B4	-2.502403759554	VIM_3	64.5	IMR90p11
18	B4	1.04421035498217	VIM_3	64.5	IMR90p11
19	B4	11.3741904399653	VIM_3	64.5	IMR90p11
20	B4	29.3665048141793	VIM_3	64.5	IMR90p11
21	B4	58.0321407459569	VIM_3	64.5	IMR90p11
22	B4	107.796313512462	VIM_3	64.5	IMR90p11
23	B4	179.736478508253	VIM_3	64.5	IMR90p11
24	B4	266.410754245465	VIM_3	64.5	IMR90p11
25	B4	357.191244064747	VIM_3	64.5	IMR90p11
26	B4	450.105571260042	VIM_3	64.5	IMR90p11
27	B4	550.433644798888	VIM_3	64.5	IMR90p11
28	B4	664.130188363516	VIM_3	64.5	IMR90p11
29	B4	785.336702127563	VIM_3	64.5	IMR90p11
30	B4	912.366308042009	VIM_3	64.5	IMR90p11
31	B4	1041.44658922845	VIM_3	64.5	IMR90p11
32	B4	1169.8871518127	VIM_3	64.5	IMR90p11
33	B4	1295.28249030566	VIM_3	64.5	IMR90p11
34	B4	1413.86881888083	VIM_3	64.5	IMR90p11
35	B4	1526.62325871776	VIM_3	64.5	IMR90p11
36	B4	1628.73017506873	VIM_3	64.5	IMR90p11
37	B4	1723.5680421857	VIM_3	64.5	IMR90p11
38	B4	1810.78169874912	VIM_3	64.5	IMR90p11
39	B4	1894.75280653393	VIM_3	64.5	IMR90p11
40	B4	1975.59955614657	VIM_3	64.5	IMR90p11
1	C4	8.18531410527066	VIM_3	63.3	IMR90p11
2	C4	4.79504834418731	VIM_3	63.3	IMR90p11
3	C4	5.99142958229959	VIM_3	63.3	IMR90p11
4	C4	5.57135361076416	VIM_3	63.3	IMR90p11
5	C4	-0.697905760281628	VIM_3	63.3	IMR90p11
6	C4	1.5372448365415	VIM_3	63.3	IMR90p11
7	C4	3.57581217365077	VIM_3	63.3	IMR90p11
8	C4	1.28857219775591	VIM_3	63.3	IMR90p11
9	C4	0.908384960943749	VIM_3	63.3	IMR90p11
10	C4	0.277468703057821	VIM_3	63.3	IMR90p11
11	C4	-0.996611395851232	VIM_3	63.3	IMR90p11
12	C4	-4.84749315589625	VIM_3	63.3	IMR90p11
13	C4	-4.53110248980192	VIM_3	63.3	IMR90p11
14	C4	-5.0171422510748	VIM_3	63.3	IMR90p11
15	C4	-7.90900989549436	VIM_3	63.3	IMR90p11
16	C4	0.202774435554147	VIM_3	63.3	IMR90p11
17	C4	-6.60623574142801	VIM_3	63.3	IMR90p11
18	C4	-8.14312878457395	VIM_3	63.3	IMR90p11
19	C4	10.1683238716173	VIM_3	63.3	IMR90p11
20	C4	21.2888576678897	VIM_3	63.3	IMR90p11
21	C4	42.7819820815193	VIM_3	63.3	IMR90p11
22	C4	93.7194098066702	VIM_3	63.3	IMR90p11
23	C4	163.493108366339	VIM_3	63.3	IMR90p11
24	C4	247.726285604202	VIM_3	63.3	IMR90p11
25	C4	338.904103003689	VIM_3	63.3	IMR90p11
26	C4	433.070626396179	VIM_3	63.3	IMR90p11
27	C4	535.842672120133	VIM_3	63.3	IMR90p11
28	C4	648.986146670235	VIM_3	63.3	IMR90p11
29	C4	769.293254018007	VIM_3	63.3	IMR90p11
30	C4	897.548714537096	VIM_3	63.3	IMR90p11
31	C4	1032.52130480944	VIM_3	63.3	IMR90p11
32	C4	1169.8075591209	VIM_3	63.3	IMR90p11
33	C4	1305.07825443032	VIM_3	63.3	IMR90p11
34	C4	1433.00514783064	VIM_3	63.3	IMR90p11
35	C4	1555.16568024596	VIM_3	63.3	IMR90p11
36	C4	1667.13900992546	VIM_3	63.3	IMR90p11
37	C4	1774.66065977761	VIM_3	63.3	IMR90p11
38	C4	1874.04574514601	VIM_3	63.3	IMR90p11
39	C4	1971.14363590244	VIM_3	63.3	IMR90p11
40	C4	2065.34984867642	VIM_3	63.3	IMR90p11
1	D4	1.63205453981936	VIM_3	61.4	IMR90p11
2	D4	-0.0206120463540174	VIM_3	61.4	IMR90p11
3	D4	6.59576875590665	VIM_3	61.4	IMR90p11
4	D4	4.20601640413497	VIM_3	61.4	IMR90p11
5	D4	0.384592336067271	VIM_3	61.4	IMR90p11
6	D4	-2.1750261134689	VIM_3	61.4	IMR90p11
7	D4	-1.75053019253755	VIM_3	61.4	IMR90p11
8	D4	3.9975672293499	VIM_3	61.4	IMR90p11
9	D4	1.50380173281928	VIM_3	61.4	IMR90p11
10	D4	1.58561839829463	VIM_3	61.4	IMR90p11
11	D4	-5.03493215326716	VIM_3	61.4	IMR90p11
12	D4	-4.29580545686395	VIM_3	61.4	IMR90p11
13	D4	-5.39592734793041	VIM_3	61.4	IMR90p11
14	D4	-4.05144128352504	VIM_3	61.4	IMR90p11
15	D4	0.119355963959606	VIM_3	61.4	IMR90p11
16	D4	-3.71599057304184	VIM_3	61.4	IMR90p11
17	D4	0.388841819371464	VIM_3	61.4	IMR90p11
18	D4	0.432722278628717	VIM_3	61.4	IMR90p11
19	D4	3.70927059756013	VIM_3	61.4	IMR90p11
20	D4	10.798198078855	VIM_3	61.4	IMR90p11
21	D4	23.8022026065064	VIM_3	61.4	IMR90p11
22	D4	43.9302602759567	VIM_3	61.4	IMR90p11
23	D4	86.9177168307456	VIM_3	61.4	IMR90p11
24	D4	146.191953737959	VIM_3	61.4	IMR90p11
25	D4	221.988935454679	VIM_3	61.4	IMR90p11
26	D4	314.532321854138	VIM_3	61.4	IMR90p11
27	D4	401.262279618426	VIM_3	61.4	IMR90p11
28	D4	492.846693185552	VIM_3	61.4	IMR90p11
29	D4	593.514228377804	VIM_3	61.4	IMR90p11
30	D4	703.212061385866	VIM_3	61.4	IMR90p11
31	D4	824.604773481107	VIM_3	61.4	IMR90p11
32	D4	953.244595497593	VIM_3	61.4	IMR90p11
33	D4	1085.37676092184	VIM_3	61.4	IMR90p11
34	D4	1215.86547312596	VIM_3	61.4	IMR90p11
35	D4	1346.42873737689	VIM_3	61.4	IMR90p11
36	D4	1470.09078045861	VIM_3	61.4	IMR90p11
37	D4	1589.78357443476	VIM_3	61.4	IMR90p11
38	D4	1702.04020554972	VIM_3	61.4	IMR90p11
39	D4	1813.45995446304	VIM_3	61.4	IMR90p11
40	D4	1923.31077532703	VIM_3	61.4	IMR90p11
1	E4	8.55215739930145	VIM_3	59.0	IMR90p11
2	E4	5.33635009422414	VIM_3	59.0	IMR90p11
3	E4	1.97675591193774	VIM_3	59.0	IMR90p11
4	E4	3.82087847607772	VIM_3	59.0	IMR90p11
5	E4	2.1174940519636	VIM_3	59.0	IMR90p11
6	E4	1.9246952097792	VIM_3	59.0	IMR90p11
7	E4	2.6128625389174	VIM_3	59.0	IMR90p11
8	E4	-0.57697736450973	VIM_3	59.0	IMR90p11
9	E4	-3.31926108732387	VIM_3	59.0	IMR90p11
10	E4	-3.98449389236839	VIM_3	59.0	IMR90p11
11	E4	-0.627818567538725	VIM_3	59.0	IMR90p11
12	E4	2.84666037322359	VIM_3	59.0	IMR90p11
13	E4	-2.01145433968441	VIM_3	59.0	IMR90p11
14	E4	-0.547929463859418	VIM_3	59.0	IMR90p11
15	E4	-0.0304920128846788	VIM_3	59.0	IMR90p11
16	E4	-0.919510489128243	VIM_3	59.0	IMR90p11
17	E4	-1.51998030949153	VIM_3	59.0	IMR90p11
18	E4	-0.89755145891786	VIM_3	59.0	IMR90p11
19	E4	-1.27436524430823	VIM_3	59.0	IMR90p11
20	E4	5.35629230975019	VIM_3	59.0	IMR90p11
21	E4	5.87361489518935	VIM_3	59.0	IMR90p11
22	E4	13.0286575311547	VIM_3	59.0	IMR90p11
23	E4	24.1147628004865	VIM_3	59.0	IMR90p11
24	E4	48.4374390813587	VIM_3	59.0	IMR90p11
25	E4	94.0025618755221	VIM_3	59.0	IMR90p11
26	E4	151.779510574549	VIM_3	59.0	IMR90p11
27	E4	225.80347756958	VIM_3	59.0	IMR90p11
28	E4	303.831753635798	VIM_3	59.0	IMR90p11
29	E4	386.114864739857	VIM_3	59.0	IMR90p11
30	E4	470.098275498847	VIM_3	59.0	IMR90p11
31	E4	567.11679288444	VIM_3	59.0	IMR90p11
32	E4	671.290553860944	VIM_3	59.0	IMR90p11
33	E4	788.162162919393	VIM_3	59.0	IMR90p11
34	E4	912.250634187246	VIM_3	59.0	IMR90p11
35	E4	1040.66783956602	VIM_3	59.0	IMR90p11
36	E4	1169.63756531475	VIM_3	59.0	IMR90p11
37	E4	1295.5046956334	VIM_3	59.0	IMR90p11
38	E4	1420.60551377882	VIM_3	59.0	IMR90p11
39	E4	1546.21399175723	VIM_3	59.0	IMR90p11
40	E4	1672.76449024804	VIM_3	59.0	IMR90p11
1	F4	0.925640370654037	VIM_3	57.0	IMR90p11
2	F4	1.00601332994484	VIM_3	57.0	IMR90p11
3	F4	5.29328546417219	VIM_3	57.0	IMR90p11
4	F4	2.88903712183765	VIM_3	57.0	IMR90p11
5	F4	-2.85394233433362	VIM_3	57.0	IMR90p11
6	F4	-2.64174849203664	VIM_3	57.0	IMR90p11
7	F4	2.6835613014232	VIM_3	57.0	IMR90p11
8	F4	1.42308799464854	VIM_3	57.0	IMR90p11
9	F4	0.17578527847536	VIM_3	57.0	IMR90p11
10	F4	-0.349330053067206	VIM_3	57.0	IMR90p11
11	F4	-0.899323166856448	VIM_3	57.0	IMR90p11
12	F4	-0.319572286857237	VIM_3	57.0	IMR90p11
13	F4	3.67794685414447	VIM_3	57.0	IMR90p11
14	F4	-3.32661125351979	VIM_3	57.0	IMR90p11
15	F4	-6.66389157823687	VIM_3	57.0	IMR90p11
16	F4	1.27784704698479	VIM_3	57.0	IMR90p11
17	F4	-1.82394144469026	VIM_3	57.0	IMR90p11
18	F4	0.728098855634016	VIM_3	57.0	IMR90p11
19	F4	0.427743735901458	VIM_3	57.0	IMR90p11
20	F4	-3.12015073303564	VIM_3	57.0	IMR90p11
21	F4	-0.160784556665476	VIM_3	57.0	IMR90p11
22	F4	2.37710973752792	VIM_3	57.0	IMR90p11
23	F4	7.40071570362079	VIM_3	57.0	IMR90p11
24	F4	15.9066072584446	VIM_3	57.0	IMR90p11
25	F4	28.1990324564094	VIM_3	57.0	IMR90p11
26	F4	56.6322704831241	VIM_3	57.0	IMR90p11
27	F4	98.960842370208	VIM_3	57.0	IMR90p11
28	F4	159.928118052357	VIM_3	57.0	IMR90p11
29	F4	230.728700925091	VIM_3	57.0	IMR90p11
30	F4	300.595476201724	VIM_3	57.0	IMR90p11
31	F4	375.470284763068	VIM_3	57.0	IMR90p11
32	F4	456.041086718178	VIM_3	57.0	IMR90p11
33	F4	543.399305770111	VIM_3	57.0	IMR90p11
34	F4	638.390646775836	VIM_3	57.0	IMR90p11
35	F4	744.221952945914	VIM_3	57.0	IMR90p11
36	F4	861.585905193107	VIM_3	57.0	IMR90p11
37	F4	991.524732573426	VIM_3	57.0	IMR90p11
38	F4	1130.43731033595	VIM_3	57.0	IMR90p11
39	F4	1281.35962442194	VIM_3	57.0	IMR90p11
40	F4	1439.01235199714	VIM_3	57.0	IMR90p11
1	G4	9.25021476108759	VIM_3	55.7	IMR90p11
2	G4	6.64394995298017	VIM_3	55.7	IMR90p11
3	G4	2.69684021351304	VIM_3	55.7	IMR90p11
4	G4	-1.81526954542687	VIM_3	55.7	IMR90p11
5	G4	-0.701329873905252	VIM_3	55.7	IMR90p11
6	G4	3.60634999582089	VIM_3	55.7	IMR90p11
7	G4	-0.367588724500365	VIM_3	55.7	IMR90p11
8	G4	1.20719359548411	VIM_3	55.7	IMR90p11
9	G4	-1.79382871913322	VIM_3	55.7	IMR90p11
10	G4	1.98849092550199	VIM_3	55.7	IMR90p11
11	G4	-0.854484301900811	VIM_3	55.7	IMR90p11
12	G4	1.4163881213376	VIM_3	55.7	IMR90p11
13	G4	-0.139039924888493	VIM_3	55.7	IMR90p11
14	G4	-2.15275574406951	VIM_3	55.7	IMR90p11
15	G4	0.879328035950493	VIM_3	55.7	IMR90p11
16	G4	1.651796255931	VIM_3	55.7	IMR90p11
17	G4	-2.17738229514043	VIM_3	55.7	IMR90p11
18	G4	-2.91636145743314	VIM_3	55.7	IMR90p11
19	G4	0.708038833326555	VIM_3	55.7	IMR90p11
20	G4	-2.22677038182928	VIM_3	55.7	IMR90p11
21	G4	0.885196294472735	VIM_3	55.7	IMR90p11
22	G4	1.05230526456216	VIM_3	55.7	IMR90p11
23	G4	4.61096895619994	VIM_3	55.7	IMR90p11
24	G4	8.74780231489149	VIM_3	55.7	IMR90p11
25	G4	15.6582544151183	VIM_3	55.7	IMR90p11
26	G4	30.1410739357329	VIM_3	55.7	IMR90p11
27	G4	54.2053714066838	VIM_3	55.7	IMR90p11
28	G4	89.7194229625284	VIM_3	55.7	IMR90p11
29	G4	142.88694650905	VIM_3	55.7	IMR90p11
30	G4	203.20585951439	VIM_3	55.7	IMR90p11
31	G4	268.124715324078	VIM_3	55.7	IMR90p11
32	G4	335.686107754505	VIM_3	55.7	IMR90p11
33	G4	407.611564760904	VIM_3	55.7	IMR90p11
34	G4	484.391964112437	VIM_3	55.7	IMR90p11
35	G4	570.549010972579	VIM_3	55.7	IMR90p11
36	G4	665.815476823365	VIM_3	55.7	IMR90p11
37	G4	776.864667402045	VIM_3	55.7	IMR90p11
38	G4	906.636368937771	VIM_3	55.7	IMR90p11
39	G4	1054.97334934328	VIM_3	55.7	IMR90p11
40	G4	1214.71142511218	VIM_3	55.7	IMR90p11
1	H4	1.42392779344846	VIM_3	55.0	IMR90p11
2	H4	2.3832033951262	VIM_3	55.0	IMR90p11
3	H4	1.9489516590329	VIM_3	55.0	IMR90p11
4	H4	-1.15344796188447	VIM_3	55.0	IMR90p11
5	H4	2.97384253567679	VIM_3	55.0	IMR90p11
6	H4	3.19690083051182	VIM_3	55.0	IMR90p11
7	H4	1.56705214762405	VIM_3	55.0	IMR90p11
8	H4	0.515489952057578	VIM_3	55.0	IMR90p11
9	H4	-0.95679944326821	VIM_3	55.0	IMR90p11
10	H4	-1.9693376666828	VIM_3	55.0	IMR90p11
11	H4	-1.27262590985765	VIM_3	55.0	IMR90p11
12	H4	-0.274210068335378	VIM_3	55.0	IMR90p11
13	H4	0.777132035417253	VIM_3	55.0	IMR90p11
14	H4	-2.48343088375532	VIM_3	55.0	IMR90p11
15	H4	0.132528603450737	VIM_3	55.0	IMR90p11
16	H4	-3.40352476515909	VIM_3	55.0	IMR90p11
17	H4	-1.68206229358611	VIM_3	55.0	IMR90p11
18	H4	-1.2749870375319	VIM_3	55.0	IMR90p11
19	H4	0.99915230106717	VIM_3	55.0	IMR90p11
20	H4	-1.14325727647156	VIM_3	55.0	IMR90p11
21	H4	2.08989613071708	VIM_3	55.0	IMR90p11
22	H4	0.616747797255812	VIM_3	55.0	IMR90p11
23	H4	0.432249494974258	VIM_3	55.0	IMR90p11
24	H4	5.28270251430149	VIM_3	55.0	IMR90p11
25	H4	9.04266929411551	VIM_3	55.0	IMR90p11
26	H4	16.6923601801377	VIM_3	55.0	IMR90p11
27	H4	28.0094459580209	VIM_3	55.0	IMR90p11
28	H4	52.300902130572	VIM_3	55.0	IMR90p11
29	H4	90.881235199301	VIM_3	55.0	IMR90p11
30	H4	130.644480463141	VIM_3	55.0	IMR90p11
31	H4	194.502587860758	VIM_3	55.0	IMR90p11
32	H4	260.660793402762	VIM_3	55.0	IMR90p11
33	H4	322.020558678216	VIM_3	55.0	IMR90p11
34	H4	390.281831119422	VIM_3	55.0	IMR90p11
35	H4	466.022779522961	VIM_3	55.0	IMR90p11
36	H4	548.130086267665	VIM_3	55.0	IMR90p11
37	H4	637.940202447139	VIM_3	55.0	IMR90p11
38	H4	739.304860065012	VIM_3	55.0	IMR90p11
39	H4	850.672939050695	VIM_3	55.0	IMR90p11
40	H4	969.787681485683	VIM_3	55.0	IMR90p11
1	A4	-4.45	VIM_3	65.0	IMR90p2
2	A4	-2.73	VIM_3	65.0	IMR90p2
3	A4	-1.05	VIM_3	65.0	IMR90p2
4	A4	3.03	VIM_3	65.0	IMR90p2
5	A4	-1.03	VIM_3	65.0	IMR90p2
6	A4	1.57	VIM_3	65.0	IMR90p2
7	A4	0.95	VIM_3	65.0	IMR90p2
8	A4	1.65	VIM_3	65.0	IMR90p2
9	A4	3.72	VIM_3	65.0	IMR90p2
10	A4	-2.89	VIM_3	65.0	IMR90p2
11	A4	2.15	VIM_3	65.0	IMR90p2
12	A4	-0.74	VIM_3	65.0	IMR90p2
13	A4	-4.29	VIM_3	65.0	IMR90p2
14	A4	-4.94	VIM_3	65.0	IMR90p2
15	A4	-0.43	VIM_3	65.0	IMR90p2
16	A4	1.45	VIM_3	65.0	IMR90p2
17	A4	0.77	VIM_3	65.0	IMR90p2
18	A4	5.57	VIM_3	65.0	IMR90p2
19	A4	18.57	VIM_3	65.0	IMR90p2
20	A4	32.11	VIM_3	65.0	IMR90p2
21	A4	66.25	VIM_3	65.0	IMR90p2
22	A4	115.52	VIM_3	65.0	IMR90p2
23	A4	186.04	VIM_3	65.0	IMR90p2
24	A4	275.04	VIM_3	65.0	IMR90p2
25	A4	364.21	VIM_3	65.0	IMR90p2
26	A4	459.0	VIM_3	65.0	IMR90p2
27	A4	561.54	VIM_3	65.0	IMR90p2
28	A4	674.64	VIM_3	65.0	IMR90p2
29	A4	797.49	VIM_3	65.0	IMR90p2
30	A4	925.73	VIM_3	65.0	IMR90p2
31	A4	1056.58	VIM_3	65.0	IMR90p2
32	A4	1186.37	VIM_3	65.0	IMR90p2
33	A4	1311.4	VIM_3	65.0	IMR90p2
34	A4	1433.04	VIM_3	65.0	IMR90p2
35	A4	1540.51	VIM_3	65.0	IMR90p2
36	A4	1642.8	VIM_3	65.0	IMR90p2
37	A4	1733.36	VIM_3	65.0	IMR90p2
38	A4	1821.1	VIM_3	65.0	IMR90p2
39	A4	1899.34	VIM_3	65.0	IMR90p2
40	A4	1974.17	VIM_3	65.0	IMR90p2
1	B4	1.83	VIM_3	64.5	IMR90p2
2	B4	4.31	VIM_3	64.5	IMR90p2
3	B4	4.56	VIM_3	64.5	IMR90p2
4	B4	3.18	VIM_3	64.5	IMR90p2
5	B4	2.67	VIM_3	64.5	IMR90p2
6	B4	-1.34	VIM_3	64.5	IMR90p2
7	B4	0.45	VIM_3	64.5	IMR90p2
8	B4	-0.52	VIM_3	64.5	IMR90p2
9	B4	0.99	VIM_3	64.5	IMR90p2
10	B4	-2.17	VIM_3	64.5	IMR90p2
11	B4	0.68	VIM_3	64.5	IMR90p2
12	B4	-1.13	VIM_3	64.5	IMR90p2
13	B4	-3.21	VIM_3	64.5	IMR90p2
14	B4	-3.95	VIM_3	64.5	IMR90p2
15	B4	-3.2	VIM_3	64.5	IMR90p2
16	B4	-4.94	VIM_3	64.5	IMR90p2
17	B4	-0.26	VIM_3	64.5	IMR90p2
18	B4	1.57	VIM_3	64.5	IMR90p2
19	B4	14.45	VIM_3	64.5	IMR90p2
20	B4	29.17	VIM_3	64.5	IMR90p2
21	B4	62.97	VIM_3	64.5	IMR90p2
22	B4	108.74	VIM_3	64.5	IMR90p2
23	B4	191.27	VIM_3	64.5	IMR90p2
24	B4	276.15	VIM_3	64.5	IMR90p2
25	B4	363.96	VIM_3	64.5	IMR90p2
26	B4	457.15	VIM_3	64.5	IMR90p2
27	B4	559.06	VIM_3	64.5	IMR90p2
28	B4	670.21	VIM_3	64.5	IMR90p2
29	B4	794.87	VIM_3	64.5	IMR90p2
30	B4	924.9	VIM_3	64.5	IMR90p2
31	B4	1058.85	VIM_3	64.5	IMR90p2
32	B4	1189.23	VIM_3	64.5	IMR90p2
33	B4	1315.35	VIM_3	64.5	IMR90p2
34	B4	1439.13	VIM_3	64.5	IMR90p2
35	B4	1555.44	VIM_3	64.5	IMR90p2
36	B4	1663.41	VIM_3	64.5	IMR90p2
37	B4	1759.63	VIM_3	64.5	IMR90p2
38	B4	1849.72	VIM_3	64.5	IMR90p2
39	B4	1933.9	VIM_3	64.5	IMR90p2
40	B4	2014.75	VIM_3	64.5	IMR90p2
1	C4	-2.43	VIM_3	63.3	IMR90p2
2	C4	4.54	VIM_3	63.3	IMR90p2
3	C4	6.15	VIM_3	63.3	IMR90p2
4	C4	5.62	VIM_3	63.3	IMR90p2
5	C4	0.4	VIM_3	63.3	IMR90p2
6	C4	-0.16	VIM_3	63.3	IMR90p2
7	C4	0.68	VIM_3	63.3	IMR90p2
8	C4	-1.27	VIM_3	63.3	IMR90p2
9	C4	-3.01	VIM_3	63.3	IMR90p2
10	C4	-4.72	VIM_3	63.3	IMR90p2
11	C4	-1.63	VIM_3	63.3	IMR90p2
12	C4	-2.06	VIM_3	63.3	IMR90p2
13	C4	0.55	VIM_3	63.3	IMR90p2
14	C4	-3.05	VIM_3	63.3	IMR90p2
15	C4	-1.63	VIM_3	63.3	IMR90p2
16	C4	-1.55	VIM_3	63.3	IMR90p2
17	C4	0.84	VIM_3	63.3	IMR90p2
18	C4	6.53	VIM_3	63.3	IMR90p2
19	C4	6.49	VIM_3	63.3	IMR90p2
20	C4	15.23	VIM_3	63.3	IMR90p2
21	C4	34.07	VIM_3	63.3	IMR90p2
22	C4	63.4	VIM_3	63.3	IMR90p2
23	C4	127.7	VIM_3	63.3	IMR90p2
24	C4	204.3	VIM_3	63.3	IMR90p2
25	C4	288.96	VIM_3	63.3	IMR90p2
26	C4	377.49	VIM_3	63.3	IMR90p2
27	C4	471.37	VIM_3	63.3	IMR90p2
28	C4	575.77	VIM_3	63.3	IMR90p2
29	C4	693.02	VIM_3	63.3	IMR90p2
30	C4	822.74	VIM_3	63.3	IMR90p2
31	C4	959.29	VIM_3	63.3	IMR90p2
32	C4	1097.8	VIM_3	63.3	IMR90p2
33	C4	1233.96	VIM_3	63.3	IMR90p2
34	C4	1371.15	VIM_3	63.3	IMR90p2
35	C4	1500.48	VIM_3	63.3	IMR90p2
36	C4	1621.68	VIM_3	63.3	IMR90p2
37	C4	1732.8	VIM_3	63.3	IMR90p2
38	C4	1838.78	VIM_3	63.3	IMR90p2
39	C4	1942.5	VIM_3	63.3	IMR90p2
40	C4	2042.52	VIM_3	63.3	IMR90p2
1	D4	1.94	VIM_3	61.4	IMR90p2
2	D4	3.44	VIM_3	61.4	IMR90p2
3	D4	4.13	VIM_3	61.4	IMR90p2
4	D4	1.26	VIM_3	61.4	IMR90p2
5	D4	-0.01	VIM_3	61.4	IMR90p2
6	D4	1.41	VIM_3	61.4	IMR90p2
7	D4	-0.15	VIM_3	61.4	IMR90p2
8	D4	1.62	VIM_3	61.4	IMR90p2
9	D4	-2.24	VIM_3	61.4	IMR90p2
10	D4	-2.02	VIM_3	61.4	IMR90p2
11	D4	0.98	VIM_3	61.4	IMR90p2
12	D4	2.22	VIM_3	61.4	IMR90p2
13	D4	-1.55	VIM_3	61.4	IMR90p2
14	D4	-1.33	VIM_3	61.4	IMR90p2
15	D4	-1.19	VIM_3	61.4	IMR90p2
16	D4	-0.84	VIM_3	61.4	IMR90p2
17	D4	-2.21	VIM_3	61.4	IMR90p2
18	D4	-2.6	VIM_3	61.4	IMR90p2
19	D4	4.78	VIM_3	61.4	IMR90p2
20	D4	6.44	VIM_3	61.4	IMR90p2
21	D4	15.51	VIM_3	61.4	IMR90p2
22	D4	31.45	VIM_3	61.4	IMR90p2
23	D4	60.25	VIM_3	61.4	IMR90p2
24	D4	114.74	VIM_3	61.4	IMR90p2
25	D4	184.78	VIM_3	61.4	IMR90p2
26	D4	264.87	VIM_3	61.4	IMR90p2
27	D4	349.8	VIM_3	61.4	IMR90p2
28	D4	439.7	VIM_3	61.4	IMR90p2
29	D4	538.24	VIM_3	61.4	IMR90p2
30	D4	646.18	VIM_3	61.4	IMR90p2
31	D4	766.24	VIM_3	61.4	IMR90p2
32	D4	896.01	VIM_3	61.4	IMR90p2
33	D4	1032.08	VIM_3	61.4	IMR90p2
34	D4	1172.35	VIM_3	61.4	IMR90p2
35	D4	1312.12	VIM_3	61.4	IMR90p2
36	D4	1449.26	VIM_3	61.4	IMR90p2
37	D4	1583.75	VIM_3	61.4	IMR90p2
38	D4	1715.09	VIM_3	61.4	IMR90p2
39	D4	1842.9	VIM_3	61.4	IMR90p2
40	D4	1966.44	VIM_3	61.4	IMR90p2
1	E4	7.59	VIM_3	59.0	IMR90p2
2	E4	2.24	VIM_3	59.0	IMR90p2
3	E4	3.8	VIM_3	59.0	IMR90p2
4	E4	1.11	VIM_3	59.0	IMR90p2
5	E4	1.18	VIM_3	59.0	IMR90p2
6	E4	-0.29	VIM_3	59.0	IMR90p2
7	E4	-0.63	VIM_3	59.0	IMR90p2
8	E4	2.84	VIM_3	59.0	IMR90p2
9	E4	0.32	VIM_3	59.0	IMR90p2
10	E4	-2.32	VIM_3	59.0	IMR90p2
11	E4	-0.4	VIM_3	59.0	IMR90p2
12	E4	-1.1	VIM_3	59.0	IMR90p2
13	E4	-1.53	VIM_3	59.0	IMR90p2
14	E4	2.81	VIM_3	59.0	IMR90p2
15	E4	-3.94	VIM_3	59.0	IMR90p2
16	E4	2.34	VIM_3	59.0	IMR90p2
17	E4	-0.13	VIM_3	59.0	IMR90p2
18	E4	-0.85	VIM_3	59.0	IMR90p2
19	E4	2.66	VIM_3	59.0	IMR90p2
20	E4	2.27	VIM_3	59.0	IMR90p2
21	E4	2.34	VIM_3	59.0	IMR90p2
22	E4	9.4	VIM_3	59.0	IMR90p2
23	E4	21.35	VIM_3	59.0	IMR90p2
24	E4	40.11	VIM_3	59.0	IMR90p2
25	E4	75.81	VIM_3	59.0	IMR90p2
26	E4	125.96	VIM_3	59.0	IMR90p2
27	E4	197.31	VIM_3	59.0	IMR90p2
28	E4	273.14	VIM_3	59.0	IMR90p2
29	E4	350.81	VIM_3	59.0	IMR90p2
30	E4	432.34	VIM_3	59.0	IMR90p2
31	E4	524.74	VIM_3	59.0	IMR90p2
32	E4	624.73	VIM_3	59.0	IMR90p2
33	E4	735.28	VIM_3	59.0	IMR90p2
34	E4	859.45	VIM_3	59.0	IMR90p2
35	E4	989.69	VIM_3	59.0	IMR90p2
36	E4	1123.77	VIM_3	59.0	IMR90p2
37	E4	1259.11	VIM_3	59.0	IMR90p2
38	E4	1399.35	VIM_3	59.0	IMR90p2
39	E4	1544.25	VIM_3	59.0	IMR90p2
40	E4	1690.3	VIM_3	59.0	IMR90p2
1	F4	3.83	VIM_3	57.0	IMR90p2
2	F4	2.23	VIM_3	57.0	IMR90p2
3	F4	2.4	VIM_3	57.0	IMR90p2
4	F4	4.38	VIM_3	57.0	IMR90p2
5	F4	3.53	VIM_3	57.0	IMR90p2
6	F4	0.55	VIM_3	57.0	IMR90p2
7	F4	0.0	VIM_3	57.0	IMR90p2
8	F4	0.42	VIM_3	57.0	IMR90p2
9	F4	4.49	VIM_3	57.0	IMR90p2
10	F4	0.41	VIM_3	57.0	IMR90p2
11	F4	-0.72	VIM_3	57.0	IMR90p2
12	F4	-1.8	VIM_3	57.0	IMR90p2
13	F4	-3.56	VIM_3	57.0	IMR90p2
14	F4	-0.9	VIM_3	57.0	IMR90p2
15	F4	-0.71	VIM_3	57.0	IMR90p2
16	F4	2.53	VIM_3	57.0	IMR90p2
17	F4	-1.6	VIM_3	57.0	IMR90p2
18	F4	-2.18	VIM_3	57.0	IMR90p2
19	F4	-4.4	VIM_3	57.0	IMR90p2
20	F4	-5.5	VIM_3	57.0	IMR90p2
21	F4	-2.77	VIM_3	57.0	IMR90p2
22	F4	-1.79	VIM_3	57.0	IMR90p2
23	F4	2.96	VIM_3	57.0	IMR90p2
24	F4	18.77	VIM_3	57.0	IMR90p2
25	F4	26.31	VIM_3	57.0	IMR90p2
26	F4	52.11	VIM_3	57.0	IMR90p2
27	F4	90.86	VIM_3	57.0	IMR90p2
28	F4	148.67	VIM_3	57.0	IMR90p2
29	F4	216.27	VIM_3	57.0	IMR90p2
30	F4	288.2	VIM_3	57.0	IMR90p2
31	F4	361.69	VIM_3	57.0	IMR90p2
32	F4	440.35	VIM_3	57.0	IMR90p2
33	F4	525.18	VIM_3	57.0	IMR90p2
34	F4	624.01	VIM_3	57.0	IMR90p2
35	F4	730.49	VIM_3	57.0	IMR90p2
36	F4	846.43	VIM_3	57.0	IMR90p2
37	F4	970.24	VIM_3	57.0	IMR90p2
38	F4	1105.47	VIM_3	57.0	IMR90p2
39	F4	1249.37	VIM_3	57.0	IMR90p2
40	F4	1398.46	VIM_3	57.0	IMR90p2
1	G4	3.59	VIM_3	55.7	IMR90p2
2	G4	0.02	VIM_3	55.7	IMR90p2
3	G4	1.15	VIM_3	55.7	IMR90p2
4	G4	2.52	VIM_3	55.7	IMR90p2
5	G4	4.22	VIM_3	55.7	IMR90p2
6	G4	1.68	VIM_3	55.7	IMR90p2
7	G4	2.39	VIM_3	55.7	IMR90p2
8	G4	-0.47	VIM_3	55.7	IMR90p2
9	G4	-2.25	VIM_3	55.7	IMR90p2
10	G4	0.95	VIM_3	55.7	IMR90p2
11	G4	-1.13	VIM_3	55.7	IMR90p2
12	G4	-1.32	VIM_3	55.7	IMR90p2
13	G4	-0.78	VIM_3	55.7	IMR90p2
14	G4	-1.86	VIM_3	55.7	IMR90p2
15	G4	-2.81	VIM_3	55.7	IMR90p2
16	G4	-1.19	VIM_3	55.7	IMR90p2
17	G4	-5.74	VIM_3	55.7	IMR90p2
18	G4	3.73	VIM_3	55.7	IMR90p2
19	G4	0.43	VIM_3	55.7	IMR90p2
20	G4	0.63	VIM_3	55.7	IMR90p2
21	G4	-2.15	VIM_3	55.7	IMR90p2
22	G4	4.83	VIM_3	55.7	IMR90p2
23	G4	6.4	VIM_3	55.7	IMR90p2
24	G4	8.97	VIM_3	55.7	IMR90p2
25	G4	14.95	VIM_3	55.7	IMR90p2
26	G4	28.4	VIM_3	55.7	IMR90p2
27	G4	47.56	VIM_3	55.7	IMR90p2
28	G4	88.57	VIM_3	55.7	IMR90p2
29	G4	136.48	VIM_3	55.7	IMR90p2
30	G4	196.05	VIM_3	55.7	IMR90p2
31	G4	258.78	VIM_3	55.7	IMR90p2
32	G4	326.57	VIM_3	55.7	IMR90p2
33	G4	398.9	VIM_3	55.7	IMR90p2
34	G4	477.73	VIM_3	55.7	IMR90p2
35	G4	564.36	VIM_3	55.7	IMR90p2
36	G4	658.87	VIM_3	55.7	IMR90p2
37	G4	761.14	VIM_3	55.7	IMR90p2
38	G4	869.98	VIM_3	55.7	IMR90p2
39	G4	987.77	VIM_3	55.7	IMR90p2
40	G4	1111.92	VIM_3	55.7	IMR90p2
1	H4	2.81	VIM_3	55.0	IMR90p2
2	H4	1.55	VIM_3	55.0	IMR90p2
3	H4	0.16	VIM_3	55.0	IMR90p2
4	H4	2.32	VIM_3	55.0	IMR90p2
5	H4	1.63	VIM_3	55.0	IMR90p2
6	H4	1.41	VIM_3	55.0	IMR90p2
7	H4	1.14	VIM_3	55.0	IMR90p2
8	H4	5.12	VIM_3	55.0	IMR90p2
9	H4	0.12	VIM_3	55.0	IMR90p2
10	H4	-0.52	VIM_3	55.0	IMR90p2
11	H4	0.84	VIM_3	55.0	IMR90p2
12	H4	0.35	VIM_3	55.0	IMR90p2
13	H4	-0.74	VIM_3	55.0	IMR90p2
14	H4	-0.96	VIM_3	55.0	IMR90p2
15	H4	-3.03	VIM_3	55.0	IMR90p2
16	H4	-2.81	VIM_3	55.0	IMR90p2
17	H4	0.03	VIM_3	55.0	IMR90p2
18	H4	-1.08	VIM_3	55.0	IMR90p2
19	H4	-0.24	VIM_3	55.0	IMR90p2
20	H4	-1.57	VIM_3	55.0	IMR90p2
21	H4	-2.21	VIM_3	55.0	IMR90p2
22	H4	-1.93	VIM_3	55.0	IMR90p2
23	H4	1.11	VIM_3	55.0	IMR90p2
24	H4	5.8	VIM_3	55.0	IMR90p2
25	H4	7.01	VIM_3	55.0	IMR90p2
26	H4	11.79	VIM_3	55.0	IMR90p2
27	H4	26.02	VIM_3	55.0	IMR90p2
28	H4	50.92	VIM_3	55.0	IMR90p2
29	H4	90.14	VIM_3	55.0	IMR90p2
30	H4	138.63	VIM_3	55.0	IMR90p2
31	H4	195.75	VIM_3	55.0	IMR90p2
32	H4	253.56	VIM_3	55.0	IMR90p2
33	H4	313.7	VIM_3	55.0	IMR90p2
34	H4	380.42	VIM_3	55.0	IMR90p2
35	H4	453.67	VIM_3	55.0	IMR90p2
36	H4	535.9	VIM_3	55.0	IMR90p2
37	H4	630.86	VIM_3	55.0	IMR90p2
38	H4	744.2	VIM_3	55.0	IMR90p2
39	H4	882.4	VIM_3	55.0	IMR90p2
40	H4	1036.95	VIM_3	55.0	IMR90p2
1	A4	-25.7295885954845	VIM_3	65.0	IMR90p8
2	A4	1.5945875260104	VIM_3	65.0	IMR90p8
3	A4	-9.97656322917828	VIM_3	65.0	IMR90p8
4	A4	-6.01018542630345	VIM_3	65.0	IMR90p8
5	A4	-8.45861723973167	VIM_3	65.0	IMR90p8
6	A4	-0.798974783277117	VIM_3	65.0	IMR90p8
7	A4	2.36521627933598	VIM_3	65.0	IMR90p8
8	A4	5.63439520386009	VIM_3	65.0	IMR90p8
9	A4	15.5027937453656	VIM_3	65.0	IMR90p8
10	A4	-1.33927553614194	VIM_3	65.0	IMR90p8
11	A4	28.100864796399	VIM_3	65.0	IMR90p8
12	A4	0.927088208881742	VIM_3	65.0	IMR90p8
13	A4	4.43285006399128	VIM_3	65.0	IMR90p8
14	A4	-0.920428809631176	VIM_3	65.0	IMR90p8
15	A4	-6.36590182168811	VIM_3	65.0	IMR90p8
16	A4	0.978244825571892	VIM_3	65.0	IMR90p8
17	A4	-9.42338340152037	VIM_3	65.0	IMR90p8
18	A4	-11.3591376994686	VIM_3	65.0	IMR90p8
19	A4	-3.96219822063085	VIM_3	65.0	IMR90p8
20	A4	3.67159021556472	VIM_3	65.0	IMR90p8
21	A4	3.40519756265712	VIM_3	65.0	IMR90p8
22	A4	12.4184830148874	VIM_3	65.0	IMR90p8
23	A4	35.7736772687385	VIM_3	65.0	IMR90p8
24	A4	69.5915567192314	VIM_3	65.0	IMR90p8
25	A4	103.146643263289	VIM_3	65.0	IMR90p8
26	A4	136.373079240659	VIM_3	65.0	IMR90p8
27	A4	169.928650608496	VIM_3	65.0	IMR90p8
28	A4	207.716657987936	VIM_3	65.0	IMR90p8
29	A4	248.291546815932	VIM_3	65.0	IMR90p8
30	A4	291.214702549915	VIM_3	65.0	IMR90p8
31	A4	337.998466659426	VIM_3	65.0	IMR90p8
32	A4	387.546794921257	VIM_3	65.0	IMR90p8
33	A4	437.226747789157	VIM_3	65.0	IMR90p8
34	A4	484.461406298907	VIM_3	65.0	IMR90p8
35	A4	531.503303367295	VIM_3	65.0	IMR90p8
36	A4	576.507824528124	VIM_3	65.0	IMR90p8
37	A4	620.197924904198	VIM_3	65.0	IMR90p8
38	A4	660.39573822086	VIM_3	65.0	IMR90p8
39	A4	697.298593929336	VIM_3	65.0	IMR90p8
40	A4	730.130890547562	VIM_3	65.0	IMR90p8
1	B4	9.18885152035273	VIM_3	64.5	IMR90p8
2	B4	0.0402633102639811	VIM_3	64.5	IMR90p8
3	B4	0.842165783347355	VIM_3	64.5	IMR90p8
4	B4	2.52370556089818	VIM_3	64.5	IMR90p8
5	B4	-0.801530518115669	VIM_3	64.5	IMR90p8
6	B4	3.90303799877665	VIM_3	64.5	IMR90p8
7	B4	2.39095333910427	VIM_3	64.5	IMR90p8
8	B4	-1.22392603468961	VIM_3	64.5	IMR90p8
9	B4	0.905060222010434	VIM_3	64.5	IMR90p8
10	B4	-4.20833974084508	VIM_3	64.5	IMR90p8
11	B4	1.25963519151628	VIM_3	64.5	IMR90p8
12	B4	-0.713176239371478	VIM_3	64.5	IMR90p8
13	B4	-1.48881755553657	VIM_3	64.5	IMR90p8
14	B4	-2.30359261099102	VIM_3	64.5	IMR90p8
15	B4	-1.92252676500766	VIM_3	64.5	IMR90p8
16	B4	-3.32997842468376	VIM_3	64.5	IMR90p8
17	B4	2.91310987917404	VIM_3	64.5	IMR90p8
18	B4	8.09241694437105	VIM_3	64.5	IMR90p8
19	B4	15.1510829353474	VIM_3	64.5	IMR90p8
20	B4	34.2103744285373	VIM_3	64.5	IMR90p8
21	B4	76.7598825949844	VIM_3	64.5	IMR90p8
22	B4	130.154413083211	VIM_3	64.5	IMR90p8
23	B4	207.367582543393	VIM_3	64.5	IMR90p8
24	B4	298.658652704601	VIM_3	64.5	IMR90p8
25	B4	389.774437443559	VIM_3	64.5	IMR90p8
26	B4	486.191958458093	VIM_3	64.5	IMR90p8
27	B4	589.633550882077	VIM_3	64.5	IMR90p8
28	B4	706.824634252036	VIM_3	64.5	IMR90p8
29	B4	832.805284261063	VIM_3	64.5	IMR90p8
30	B4	964.805949285836	VIM_3	64.5	IMR90p8
31	B4	1097.4639223404	VIM_3	64.5	IMR90p8
32	B4	1230.83161212743	VIM_3	64.5	IMR90p8
33	B4	1357.89457271366	VIM_3	64.5	IMR90p8
34	B4	1478.5162814243	VIM_3	64.5	IMR90p8
35	B4	1591.0236885109	VIM_3	64.5	IMR90p8
36	B4	1695.25394990001	VIM_3	64.5	IMR90p8
37	B4	1792.35081326089	VIM_3	64.5	IMR90p8
38	B4	1879.99193816625	VIM_3	64.5	IMR90p8
39	B4	1963.07155268761	VIM_3	64.5	IMR90p8
40	B4	2041.3007168179	VIM_3	64.5	IMR90p8
1	C4	1.67846389005626	VIM_3	63.3	IMR90p8
2	C4	-2.88364510132897	VIM_3	63.3	IMR90p8
3	C4	3.11107282074545	VIM_3	63.3	IMR90p8
4	C4	3.03159877441112	VIM_3	63.3	IMR90p8
5	C4	1.49360370205113	VIM_3	63.3	IMR90p8
6	C4	1.6118216025593	VIM_3	63.3	IMR90p8
7	C4	1.63844393655017	VIM_3	63.3	IMR90p8
8	C4	-0.32016748496244	VIM_3	63.3	IMR90p8
9	C4	2.9389923144272	VIM_3	63.3	IMR90p8
10	C4	-2.01641625104958	VIM_3	63.3	IMR90p8
11	C4	-1.67429838744465	VIM_3	63.3	IMR90p8
12	C4	-2.34522955566354	VIM_3	63.3	IMR90p8
13	C4	-5.4606578492635	VIM_3	63.3	IMR90p8
14	C4	-1.2272510756643	VIM_3	63.3	IMR90p8
15	C4	-6.60349788490748	VIM_3	63.3	IMR90p8
16	C4	-2.05546032141228	VIM_3	63.3	IMR90p8
17	C4	-0.596525438633307	VIM_3	63.3	IMR90p8
18	C4	8.6048766480244	VIM_3	63.3	IMR90p8
19	C4	8.69624420057153	VIM_3	63.3	IMR90p8
20	C4	26.770854090345	VIM_3	63.3	IMR90p8
21	C4	52.4951198536432	VIM_3	63.3	IMR90p8
22	C4	106.796900487902	VIM_3	63.3	IMR90p8
23	C4	178.831287935503	VIM_3	63.3	IMR90p8
24	C4	270.205958753882	VIM_3	63.3	IMR90p8
25	C4	363.035082761881	VIM_3	63.3	IMR90p8
26	C4	459.049786845551	VIM_3	63.3	IMR90p8
27	C4	561.930677844103	VIM_3	63.3	IMR90p8
28	C4	675.590685065585	VIM_3	63.3	IMR90p8
29	C4	802.005338432116	VIM_3	63.3	IMR90p8
30	C4	938.830691532315	VIM_3	63.3	IMR90p8
31	C4	1080.12965327225	VIM_3	63.3	IMR90p8
32	C4	1223.74668843683	VIM_3	63.3	IMR90p8
33	C4	1363.58644699696	VIM_3	63.3	IMR90p8
34	C4	1499.29899497482	VIM_3	63.3	IMR90p8
35	C4	1626.77407209749	VIM_3	63.3	IMR90p8
36	C4	1746.30094336893	VIM_3	63.3	IMR90p8
37	C4	1860.08301888786	VIM_3	63.3	IMR90p8
38	C4	1963.67342687755	VIM_3	63.3	IMR90p8
39	C4	2064.65254954607	VIM_3	63.3	IMR90p8
40	C4	2162.06966532829	VIM_3	63.3	IMR90p8
1	D4	-1.88860930318879	VIM_3	61.4	IMR90p8
2	D4	2.55751016653267	VIM_3	61.4	IMR90p8
3	D4	-0.319107228206576	VIM_3	61.4	IMR90p8
4	D4	2.35264116624148	VIM_3	61.4	IMR90p8
5	D4	-2.80967320786158	VIM_3	61.4	IMR90p8
6	D4	2.47632579476476	VIM_3	61.4	IMR90p8
7	D4	3.82052727808559	VIM_3	61.4	IMR90p8
8	D4	-0.0280307296097817	VIM_3	61.4	IMR90p8
9	D4	0.960209204422426	VIM_3	61.4	IMR90p8
10	D4	0.937951782513665	VIM_3	61.4	IMR90p8
11	D4	-0.137688726943907	VIM_3	61.4	IMR90p8
12	D4	-0.59493135807088	VIM_3	61.4	IMR90p8
13	D4	-1.82717583519934	VIM_3	61.4	IMR90p8
14	D4	-3.34904124033028	VIM_3	61.4	IMR90p8
15	D4	1.01805492199492	VIM_3	61.4	IMR90p8
16	D4	-2.00257498228711	VIM_3	61.4	IMR90p8
17	D4	-0.658485399846541	VIM_3	61.4	IMR90p8
18	D4	3.03715430543434	VIM_3	61.4	IMR90p8
19	D4	3.80293767667763	VIM_3	61.4	IMR90p8
20	D4	19.3171189728264	VIM_3	61.4	IMR90p8
21	D4	28.3247664586224	VIM_3	61.4	IMR90p8
22	D4	54.2095671579245	VIM_3	61.4	IMR90p8
23	D4	100.665968248146	VIM_3	61.4	IMR90p8
24	D4	160.347713131813	VIM_3	61.4	IMR90p8
25	D4	242.996858607046	VIM_3	61.4	IMR90p8
26	D4	327.363670446973	VIM_3	61.4	IMR90p8
27	D4	414.429884384287	VIM_3	61.4	IMR90p8
28	D4	509.453210319704	VIM_3	61.4	IMR90p8
29	D4	613.989107982506	VIM_3	61.4	IMR90p8
30	D4	728.768796921261	VIM_3	61.4	IMR90p8
31	D4	854.379831621256	VIM_3	61.4	IMR90p8
32	D4	987.190185587318	VIM_3	61.4	IMR90p8
33	D4	1123.31757718627	VIM_3	61.4	IMR90p8
34	D4	1259.68616329809	VIM_3	61.4	IMR90p8
35	D4	1391.91373881014	VIM_3	61.4	IMR90p8
36	D4	1522.01182687969	VIM_3	61.4	IMR90p8
37	D4	1644.42433041338	VIM_3	61.4	IMR90p8
38	D4	1763.00298740541	VIM_3	61.4	IMR90p8
39	D4	1877.75679215344	VIM_3	61.4	IMR90p8
40	D4	1992.46708643236	VIM_3	61.4	IMR90p8
1	E4	-1.27243563906723	VIM_3	59.0	IMR90p8
2	E4	8.38068935306819	VIM_3	59.0	IMR90p8
3	E4	3.04994191049946	VIM_3	59.0	IMR90p8
4	E4	4.05364746060104	VIM_3	59.0	IMR90p8
5	E4	-0.410149638195435	VIM_3	59.0	IMR90p8
6	E4	0.212958805055223	VIM_3	59.0	IMR90p8
7	E4	-1.4257464446996	VIM_3	59.0	IMR90p8
8	E4	-0.854361980482736	VIM_3	59.0	IMR90p8
9	E4	-2.63805711791383	VIM_3	59.0	IMR90p8
10	E4	-2.47422925804722	VIM_3	59.0	IMR90p8
11	E4	4.4056413171952	VIM_3	59.0	IMR90p8
12	E4	-0.913268406281532	VIM_3	59.0	IMR90p8
13	E4	1.51126724158394	VIM_3	59.0	IMR90p8
14	E4	-1.70498219030287	VIM_3	59.0	IMR90p8
15	E4	2.00723105110501	VIM_3	59.0	IMR90p8
16	E4	2.22265232760947	VIM_3	59.0	IMR90p8
17	E4	-0.322010724082702	VIM_3	59.0	IMR90p8
18	E4	-3.82679354216225	VIM_3	59.0	IMR90p8
19	E4	-2.25639502028662	VIM_3	59.0	IMR90p8
20	E4	1.36253451626771	VIM_3	59.0	IMR90p8
21	E4	6.19265467830428	VIM_3	59.0	IMR90p8
22	E4	11.4291273941703	VIM_3	59.0	IMR90p8
23	E4	20.7017686578279	VIM_3	59.0	IMR90p8
24	E4	47.8638467120932	VIM_3	59.0	IMR90p8
25	E4	78.6023570058173	VIM_3	59.0	IMR90p8
26	E4	143.267213934798	VIM_3	59.0	IMR90p8
27	E4	212.414703489012	VIM_3	59.0	IMR90p8
28	E4	289.729871379666	VIM_3	59.0	IMR90p8
29	E4	369.647405523303	VIM_3	59.0	IMR90p8
30	E4	455.712189759737	VIM_3	59.0	IMR90p8
31	E4	549.602579868705	VIM_3	59.0	IMR90p8
32	E4	655.121832248575	VIM_3	59.0	IMR90p8
33	E4	772.090474157899	VIM_3	59.0	IMR90p8
34	E4	895.929665393679	VIM_3	59.0	IMR90p8
35	E4	1027.29682687516	VIM_3	59.0	IMR90p8
36	E4	1160.0835686357	VIM_3	59.0	IMR90p8
37	E4	1296.30957148674	VIM_3	59.0	IMR90p8
38	E4	1432.13649199109	VIM_3	59.0	IMR90p8
39	E4	1568.53753362524	VIM_3	59.0	IMR90p8
40	E4	1701.53859244303	VIM_3	59.0	IMR90p8
1	F4	9.58031992575388	VIM_3	57.0	IMR90p8
2	F4	4.90914158850001	VIM_3	57.0	IMR90p8
3	F4	2.17000806021315	VIM_3	57.0	IMR90p8
4	F4	2.07317098873637	VIM_3	57.0	IMR90p8
5	F4	1.3721940206924	VIM_3	57.0	IMR90p8
6	F4	4.37716058527758	VIM_3	57.0	IMR90p8
7	F4	1.61205938780267	VIM_3	57.0	IMR90p8
8	F4	-2.37584128486606	VIM_3	57.0	IMR90p8
9	F4	-2.78839901335732	VIM_3	57.0	IMR90p8
10	F4	2.55750304844696	VIM_3	57.0	IMR90p8
11	F4	-1.45769930440292	VIM_3	57.0	IMR90p8
12	F4	-2.18477355626055	VIM_3	57.0	IMR90p8
13	F4	-2.25539894601297	VIM_3	57.0	IMR90p8
14	F4	-2.27321247026111	VIM_3	57.0	IMR90p8
15	F4	-0.0834885686631424	VIM_3	57.0	IMR90p8
16	F4	1.12161169044839	VIM_3	57.0	IMR90p8
17	F4	-2.65676407300725	VIM_3	57.0	IMR90p8
18	F4	-0.505820378684348	VIM_3	57.0	IMR90p8
19	F4	2.46059528786827	VIM_3	57.0	IMR90p8
20	F4	-0.738274654227553	VIM_3	57.0	IMR90p8
21	F4	-0.507439502417128	VIM_3	57.0	IMR90p8
22	F4	2.12996955749941	VIM_3	57.0	IMR90p8
23	F4	5.8713840168266	VIM_3	57.0	IMR90p8
24	F4	9.33730701500417	VIM_3	57.0	IMR90p8
25	F4	26.9990609846532	VIM_3	57.0	IMR90p8
26	F4	45.8433681797605	VIM_3	57.0	IMR90p8
27	F4	86.2196310659151	VIM_3	57.0	IMR90p8
28	F4	141.47634983031	VIM_3	57.0	IMR90p8
29	F4	208.414283460519	VIM_3	57.0	IMR90p8
30	F4	276.973336951872	VIM_3	57.0	IMR90p8
31	F4	350.720301359025	VIM_3	57.0	IMR90p8
32	F4	431.372436533099	VIM_3	57.0	IMR90p8
33	F4	521.01602009067	VIM_3	57.0	IMR90p8
34	F4	619.278178646574	VIM_3	57.0	IMR90p8
35	F4	725.330987255626	VIM_3	57.0	IMR90p8
36	F4	842.753838640437	VIM_3	57.0	IMR90p8
37	F4	968.725575382592	VIM_3	57.0	IMR90p8
38	F4	1098.34266315267	VIM_3	57.0	IMR90p8
39	F4	1229.83100771094	VIM_3	57.0	IMR90p8
40	F4	1362.8178488063	VIM_3	57.0	IMR90p8
1	G4	2.24346451338124	VIM_3	55.7	IMR90p8
2	G4	-1.50695393306523	VIM_3	55.7	IMR90p8
3	G4	-0.69681761999027	VIM_3	55.7	IMR90p8
4	G4	4.78047022203646	VIM_3	55.7	IMR90p8
5	G4	1.55565577517382	VIM_3	55.7	IMR90p8
6	G4	2.05068563679833	VIM_3	55.7	IMR90p8
7	G4	2.86192563504801	VIM_3	55.7	IMR90p8
8	G4	1.30623384072214	VIM_3	55.7	IMR90p8
9	G4	-3.61404418921347	VIM_3	55.7	IMR90p8
10	G4	-0.674174437470356	VIM_3	55.7	IMR90p8
11	G4	-3.04521144080672	VIM_3	55.7	IMR90p8
12	G4	-1.66861164601096	VIM_3	55.7	IMR90p8
13	G4	-3.00040348506627	VIM_3	55.7	IMR90p8
14	G4	-1.7828262984799	VIM_3	55.7	IMR90p8
15	G4	-2.08962309394337	VIM_3	55.7	IMR90p8
16	G4	2.66450173099929	VIM_3	55.7	IMR90p8
17	G4	1.01784692271667	VIM_3	55.7	IMR90p8
18	G4	0.105446850995122	VIM_3	55.7	IMR90p8
19	G4	-0.0824545356431372	VIM_3	55.7	IMR90p8
20	G4	0.058188639058244	VIM_3	55.7	IMR90p8
21	G4	-0.918972577704608	VIM_3	55.7	IMR90p8
22	G4	0.114831752975078	VIM_3	55.7	IMR90p8
23	G4	6.20967368072525	VIM_3	55.7	IMR90p8
24	G4	8.05858022623306	VIM_3	55.7	IMR90p8
25	G4	17.0726596064528	VIM_3	55.7	IMR90p8
26	G4	30.6858404454792	VIM_3	55.7	IMR90p8
27	G4	58.2854490846057	VIM_3	55.7	IMR90p8
28	G4	93.5885163095036	VIM_3	55.7	IMR90p8
29	G4	148.162597465559	VIM_3	55.7	IMR90p8
30	G4	213.251278045502	VIM_3	55.7	IMR90p8
31	G4	279.229908864583	VIM_3	55.7	IMR90p8
32	G4	348.880655237383	VIM_3	55.7	IMR90p8
33	G4	422.347620886842	VIM_3	55.7	IMR90p8
34	G4	503.701460481066	VIM_3	55.7	IMR90p8
35	G4	593.275213501536	VIM_3	55.7	IMR90p8
36	G4	689.684585944377	VIM_3	55.7	IMR90p8
37	G4	796.737050356295	VIM_3	55.7	IMR90p8
38	G4	913.047653966369	VIM_3	55.7	IMR90p8
39	G4	1041.22395807216	VIM_3	55.7	IMR90p8
40	G4	1176.09975762357	VIM_3	55.7	IMR90p8
1	H4	0.445530355526898	VIM_3	55.0	IMR90p8
2	H4	6.37094727832891	VIM_3	55.0	IMR90p8
3	H4	-0.072167657675891	VIM_3	55.0	IMR90p8
4	H4	3.98717191011428	VIM_3	55.0	IMR90p8
5	H4	1.17146286894013	VIM_3	55.0	IMR90p8
6	H4	2.16876758235958	VIM_3	55.0	IMR90p8
7	H4	-0.213531366262487	VIM_3	55.0	IMR90p8
8	H4	-0.34793328079877	VIM_3	55.0	IMR90p8
9	H4	-0.297691603574549	VIM_3	55.0	IMR90p8
10	H4	-2.23231816534917	VIM_3	55.0	IMR90p8
11	H4	-0.381851840886156	VIM_3	55.0	IMR90p8
12	H4	2.75749737011665	VIM_3	55.0	IMR90p8
13	H4	-2.18709685991098	VIM_3	55.0	IMR90p8
14	H4	0.610548850415398	VIM_3	55.0	IMR90p8
15	H4	-0.903710659843455	VIM_3	55.0	IMR90p8
16	H4	1.9071056416883	VIM_3	55.0	IMR90p8
17	H4	-2.01285436907665	VIM_3	55.0	IMR90p8
18	H4	1.36210207379145	VIM_3	55.0	IMR90p8
19	H4	0.47965973054761	VIM_3	55.0	IMR90p8
20	H4	-2.25738614062902	VIM_3	55.0	IMR90p8
21	H4	-6.08516302848966	VIM_3	55.0	IMR90p8
22	H4	-0.961073363077958	VIM_3	55.0	IMR90p8
23	H4	-2.81679258747954	VIM_3	55.0	IMR90p8
24	H4	5.10701253320894	VIM_3	55.0	IMR90p8
25	H4	8.0495347467895	VIM_3	55.0	IMR90p8
26	H4	16.6043186071151	VIM_3	55.0	IMR90p8
27	H4	31.2312239235575	VIM_3	55.0	IMR90p8
28	H4	56.6515551268544	VIM_3	55.0	IMR90p8
29	H4	96.1758822117517	VIM_3	55.0	IMR90p8
30	H4	150.593585194563	VIM_3	55.0	IMR90p8
31	H4	207.709510586645	VIM_3	55.0	IMR90p8
32	H4	267.314677602347	VIM_3	55.0	IMR90p8
33	H4	331.415812709623	VIM_3	55.0	IMR90p8
34	H4	399.674835651419	VIM_3	55.0	IMR90p8
35	H4	472.240968083332	VIM_3	55.0	IMR90p8
36	H4	553.771883987038	VIM_3	55.0	IMR90p8
37	H4	649.618049261206	VIM_3	55.0	IMR90p8
38	H4	765.111025428634	VIM_3	55.0	IMR90p8
39	H4	902.551706326719	VIM_3	55.0	IMR90p8
40	H4	1054.99057259623	VIM_3	55.0	IMR90p8
