# Supplementary material for: Primer PICKR: literature-mined scoring platform for robust RT–qPCR primers
Source: Nat Commun. 2026 May 28;17:6938. doi: 10.1038/s41467-026-73648-2 (PMC13388996; doi:10.1038/s41467-026-73648-2)
Supplement: Supplementary file 11 — Source Data [file 41467_2026_73648_MOESM11_ESM.zip › Suppl_Fig_S17/melting_curve_data_FN1_3.csv]

Temperature	Well	Derivative	Target	melt temp	Replicate
55.0	A6	7.37355141533817	FN1_3	65.0	IMR90p11
55.5	A6	15.9760280665655	FN1_3	65.0	IMR90p11
56.0	A6	14.7471028306759	FN1_3	65.0	IMR90p11
56.5	A6	14.7471028306838	FN1_3	65.0	IMR90p11
57.0	A6	14.7471028306193	FN1_3	65.0	IMR90p11
57.5	A6	14.704277522704	FN1_3	65.0	IMR90p11
58.0	A6	15.0609067072825	FN1_3	65.0	IMR90p11
58.5	A6	14.9418032958718	FN1_3	65.0	IMR90p11
59.0	A6	14.6062001782508	FN1_3	65.0	IMR90p11
59.5	A6	15.1659801752998	FN1_3	65.0	IMR90p11
60.0	A6	14.9390091552492	FN1_3	65.0	IMR90p11
60.5	A6	14.5212725004683	FN1_3	65.0	IMR90p11
61.0	A6	15.0572300369007	FN1_3	65.0	IMR90p11
61.5	A6	14.7023330919301	FN1_3	65.0	IMR90p11
62.0	A6	14.025033813655	FN1_3	65.0	IMR90p11
62.5	A6	14.648570411938	FN1_3	65.0	IMR90p11
63.0	A6	15.7187286833713	FN1_3	65.0	IMR90p11
63.5	A6	17.9397776771713	FN1_3	65.0	IMR90p11
64.0	A6	22.8611557344193	FN1_3	65.0	IMR90p11
64.5	A6	30.2613514099939	FN1_3	65.0	IMR90p11
65.0	A6	39.9479182972002	FN1_3	65.0	IMR90p11
65.5	A6	51.6369729332621	FN1_3	65.0	IMR90p11
66.0	A6	64.2789929513035	FN1_3	65.0	IMR90p11
66.5	A6	76.3191143173516	FN1_3	65.0	IMR90p11
67.0	A6	85.0342796425599	FN1_3	65.0	IMR90p11
67.5	A6	90.7998398999991	FN1_3	65.0	IMR90p11
68.0	A6	94.8027772922412	FN1_3	65.0	IMR90p11
68.5	A6	96.2351969363083	FN1_3	65.0	IMR90p11
69.0	A6	95.283443422803	FN1_3	65.0	IMR90p11
69.5	A6	95.133682244889	FN1_3	65.0	IMR90p11
70.0	A6	95.9483697052127	FN1_3	65.0	IMR90p11
70.5	A6	96.0966692902759	FN1_3	65.0	IMR90p11
71.0	A6	96.2741663683495	FN1_3	65.0	IMR90p11
71.5	A6	97.5146605003994	FN1_3	65.0	IMR90p11
72.0	A6	98.564698230248	FN1_3	65.0	IMR90p11
72.5	A6	98.2400781075876	FN1_3	65.0	IMR90p11
73.0	A6	97.8872769269118	FN1_3	65.0	IMR90p11
73.5	A6	97.7028147983535	FN1_3	65.0	IMR90p11
74.0	A6	97.678486388013	FN1_3	65.0	IMR90p11
74.5	A6	97.5888840143449	FN1_3	65.0	IMR90p11
75.0	A6	97.3216446829231	FN1_3	65.0	IMR90p11
75.5	A6	97.3480139148996	FN1_3	65.0	IMR90p11
76.0	A6	97.231085805348	FN1_3	65.0	IMR90p11
76.5	A6	95.7035933104365	FN1_3	65.0	IMR90p11
77.0	A6	94.8333429318293	FN1_3	65.0	IMR90p11
77.5	A6	96.0206273344982	FN1_3	65.0	IMR90p11
78.0	A6	98.8814776527722	FN1_3	65.0	IMR90p11
78.5	A6	105.32650467879	FN1_3	65.0	IMR90p11
79.0	A6	127.610999888697	FN1_3	65.0	IMR90p11
79.5	A6	185.950950888259	FN1_3	65.0	IMR90p11
80.0	A6	263.03603519563	FN1_3	65.0	IMR90p11
80.5	A6	331.201432089915	FN1_3	65.0	IMR90p11
81.0	A6	389.060718064027	FN1_3	65.0	IMR90p11
81.5	A6	413.537167096162	FN1_3	65.0	IMR90p11
82.0	A6	360.008477702737	FN1_3	65.0	IMR90p11
82.5	A6	261.378490810386	FN1_3	65.0	IMR90p11
83.0	A6	171.475715198641	FN1_3	65.0	IMR90p11
83.5	A6	88.4457445201135	FN1_3	65.0	IMR90p11
84.0	A6	23.6968303936006	FN1_3	65.0	IMR90p11
84.5	A6	0.446378157636389	FN1_3	65.0	IMR90p11
85.0	A6	2.03675633768631	FN1_3	65.0	IMR90p11
85.5	A6	1.96466147787737	FN1_3	65.0	IMR90p11
86.0	A6	2.00262090944068	FN1_3	65.0	IMR90p11
86.5	A6	2.14452974995322	FN1_3	65.0	IMR90p11
87.0	A6	2.1676021868912	FN1_3	65.0	IMR90p11
87.5	A6	2.15332116724977	FN1_3	65.0	IMR90p11
88.0	A6	2.23765404999682	FN1_3	65.0	IMR90p11
88.5	A6	2.11600241654719	FN1_3	65.0	IMR90p11
89.0	A6	2.07607046449277	FN1_3	65.0	IMR90p11
89.5	A6	1.9145234273459	FN1_3	65.0	IMR90p11
90.0	A6	1.52852025847847	FN1_3	65.0	IMR90p11
90.5	A6	1.10464612118454	FN1_3	65.0	IMR90p11
91.0	A6	1.2631437101241	FN1_3	65.0	IMR90p11
91.5	A6	1.14326642296658	FN1_3	65.0	IMR90p11
92.0	A6	0.748351384606622	FN1_3	65.0	IMR90p11
92.5	A6	1.24818143604887	FN1_3	65.0	IMR90p11
93.0	A6	1.32384943622708	FN1_3	65.0	IMR90p11
93.5	A6	0.961054449305266	FN1_3	65.0	IMR90p11
94.0	A6	1.14400701847705	FN1_3	65.0	IMR90p11
94.5	A6	1.51440549990218	FN1_3	65.0	IMR90p11
95.0	A6	0.64113488735336	FN1_3	65.0	IMR90p11
55.0	B6	7.60916021580101	FN1_3	64.5	IMR90p11
55.5	B6	16.4865138009025	FN1_3	64.5	IMR90p11
56.0	B6	15.2183204316023	FN1_3	64.5	IMR90p11
56.5	B6	15.2183204315884	FN1_3	64.5	IMR90p11
57.0	B6	15.2183204317002	FN1_3	64.5	IMR90p11
57.5	B6	15.1624367053574	FN1_3	64.5	IMR90p11
58.0	B6	15.6117008386519	FN1_3	64.5	IMR90p11
58.5	B6	15.6902150924963	FN1_3	64.5	IMR90p11
59.0	B6	14.6400298951291	FN1_3	64.5	IMR90p11
59.5	B6	13.5891620468939	FN1_3	64.5	IMR90p11
60.0	B6	13.0932882668368	FN1_3	64.5	IMR90p11
60.5	B6	12.0761438336054	FN1_3	64.5	IMR90p11
61.0	B6	10.6851817933364	FN1_3	64.5	IMR90p11
61.5	B6	10.1180779152349	FN1_3	64.5	IMR90p11
62.0	B6	10.5048597966555	FN1_3	64.5	IMR90p11
62.5	B6	11.5552970600222	FN1_3	64.5	IMR90p11
63.0	B6	14.1473648739128	FN1_3	64.5	IMR90p11
63.5	B6	18.8007605140695	FN1_3	64.5	IMR90p11
64.0	B6	25.1426427003908	FN1_3	64.5	IMR90p11
64.5	B6	33.2128708186889	FN1_3	64.5	IMR90p11
65.0	B6	42.9146437992435	FN1_3	64.5	IMR90p11
65.5	B6	53.9524171529233	FN1_3	64.5	IMR90p11
66.0	B6	65.1873588488087	FN1_3	64.5	IMR90p11
66.5	B6	75.2840384414484	FN1_3	64.5	IMR90p11
67.0	B6	83.3404877100485	FN1_3	64.5	IMR90p11
67.5	B6	89.232833439153	FN1_3	64.5	IMR90p11
68.0	B6	92.8112184096829	FN1_3	64.5	IMR90p11
68.5	B6	95.1322930042438	FN1_3	64.5	IMR90p11
69.0	B6	97.2135717816769	FN1_3	64.5	IMR90p11
69.5	B6	100.131019482793	FN1_3	64.5	IMR90p11
70.0	B6	104.190618927503	FN1_3	64.5	IMR90p11
70.5	B6	108.096808197622	FN1_3	64.5	IMR90p11
71.0	B6	110.586869844	FN1_3	64.5	IMR90p11
71.5	B6	112.110799566425	FN1_3	64.5	IMR90p11
72.0	B6	111.441141870706	FN1_3	64.5	IMR90p11
72.5	B6	108.115940125955	FN1_3	64.5	IMR90p11
73.0	B6	104.491974542596	FN1_3	64.5	IMR90p11
73.5	B6	101.471407874116	FN1_3	64.5	IMR90p11
74.0	B6	98.5463746392398	FN1_3	64.5	IMR90p11
74.5	B6	96.435471493429	FN1_3	64.5	IMR90p11
75.0	B6	95.5287744452443	FN1_3	64.5	IMR90p11
75.5	B6	94.7373551170476	FN1_3	64.5	IMR90p11
76.0	B6	93.9736893367452	FN1_3	64.5	IMR90p11
76.5	B6	93.4660452280717	FN1_3	64.5	IMR90p11
77.0	B6	93.2928540680077	FN1_3	64.5	IMR90p11
77.5	B6	94.1626821092807	FN1_3	64.5	IMR90p11
78.0	B6	97.9092564987769	FN1_3	64.5	IMR90p11
78.5	B6	105.53750771472	FN1_3	64.5	IMR90p11
79.0	B6	129.479904090722	FN1_3	64.5	IMR90p11
79.5	B6	189.461063771265	FN1_3	64.5	IMR90p11
80.0	B6	266.121771343328	FN1_3	64.5	IMR90p11
80.5	B6	332.388727008417	FN1_3	64.5	IMR90p11
81.0	B6	387.481282656346	FN1_3	64.5	IMR90p11
81.5	B6	405.963162085926	FN1_3	64.5	IMR90p11
82.0	B6	348.009352294614	FN1_3	64.5	IMR90p11
82.5	B6	250.203647729867	FN1_3	64.5	IMR90p11
83.0	B6	161.927269123217	FN1_3	64.5	IMR90p11
83.5	B6	81.2070891201611	FN1_3	64.5	IMR90p11
84.0	B6	20.7329585001195	FN1_3	64.5	IMR90p11
84.5	B6	0.671856840739395	FN1_3	64.5	IMR90p11
85.0	B6	2.7384407481332	FN1_3	64.5	IMR90p11
85.5	B6	2.7397316496656	FN1_3	64.5	IMR90p11
86.0	B6	2.19227971778605	FN1_3	64.5	IMR90p11
86.5	B6	1.88716463742281	FN1_3	64.5	IMR90p11
87.0	B6	1.62699000324557	FN1_3	64.5	IMR90p11
87.5	B6	1.4064026901666	FN1_3	64.5	IMR90p11
88.0	B6	1.41367902628377	FN1_3	64.5	IMR90p11
88.5	B6	2.20206041842459	FN1_3	64.5	IMR90p11
89.0	B6	2.57712130628539	FN1_3	64.5	IMR90p11
89.5	B6	2.23284785786325	FN1_3	64.5	IMR90p11
90.0	B6	1.82162841470773	FN1_3	64.5	IMR90p11
90.5	B6	1.42979127530305	FN1_3	64.5	IMR90p11
91.0	B6	1.17874094470159	FN1_3	64.5	IMR90p11
91.5	B6	0.875821787168206	FN1_3	64.5	IMR90p11
92.0	B6	1.17985117001837	FN1_3	64.5	IMR90p11
92.5	B6	1.56167663252677	FN1_3	64.5	IMR90p11
93.0	B6	1.69600908089774	FN1_3	64.5	IMR90p11
93.5	B6	0.62332030312939	FN1_3	64.5	IMR90p11
94.0	B6	0.302047550788132	FN1_3	64.5	IMR90p11
94.5	B6	-1.63094203261261	FN1_3	64.5	IMR90p11
95.0	B6	-1.79404316209019	FN1_3	64.5	IMR90p11
55.0	C6	6.00573076897592	FN1_3	63.3	IMR90p11
55.5	C6	13.0124166661137	FN1_3	63.3	IMR90p11
56.0	C6	12.0114615379512	FN1_3	63.3	IMR90p11
56.5	C6	12.0114615379537	FN1_3	63.3	IMR90p11
57.0	C6	12.0114615379412	FN1_3	63.3	IMR90p11
57.5	C6	11.8302545051363	FN1_3	63.3	IMR90p11
58.0	C6	13.1550361266659	FN1_3	63.3	IMR90p11
58.5	C6	14.0761464157065	FN1_3	63.3	IMR90p11
59.0	C6	13.1831339726584	FN1_3	63.3	IMR90p11
59.5	C6	12.8828268080725	FN1_3	63.3	IMR90p11
60.0	C6	12.6163622861319	FN1_3	63.3	IMR90p11
60.5	C6	11.2674147148033	FN1_3	63.3	IMR90p11
61.0	C6	10.6520965581113	FN1_3	63.3	IMR90p11
61.5	C6	12.454666895566	FN1_3	63.3	IMR90p11
62.0	C6	14.0957687127263	FN1_3	63.3	IMR90p11
62.5	C6	14.6596483338974	FN1_3	63.3	IMR90p11
63.0	C6	16.9915257678753	FN1_3	63.3	IMR90p11
63.5	C6	20.7633137363905	FN1_3	63.3	IMR90p11
64.0	C6	24.5331892340289	FN1_3	63.3	IMR90p11
64.5	C6	29.956110927139	FN1_3	63.3	IMR90p11
65.0	C6	38.3854777473854	FN1_3	63.3	IMR90p11
65.5	C6	48.1663197823832	FN1_3	63.3	IMR90p11
66.0	C6	58.7753022689196	FN1_3	63.3	IMR90p11
66.5	C6	70.3726054530458	FN1_3	63.3	IMR90p11
67.0	C6	80.4252791559378	FN1_3	63.3	IMR90p11
67.5	C6	87.9454266458521	FN1_3	63.3	IMR90p11
68.0	C6	93.5779453958696	FN1_3	63.3	IMR90p11
68.5	C6	97.447395131146	FN1_3	63.3	IMR90p11
69.0	C6	99.9294229733928	FN1_3	63.3	IMR90p11
69.5	C6	103.831867902158	FN1_3	63.3	IMR90p11
70.0	C6	109.003891102206	FN1_3	63.3	IMR90p11
70.5	C6	114.542996204306	FN1_3	63.3	IMR90p11
71.0	C6	120.019983842354	FN1_3	63.3	IMR90p11
71.5	C6	124.850787275358	FN1_3	63.3	IMR90p11
72.0	C6	127.321559704509	FN1_3	63.3	IMR90p11
72.5	C6	126.614572734576	FN1_3	63.3	IMR90p11
73.0	C6	124.003075841863	FN1_3	63.3	IMR90p11
73.5	C6	119.677222789926	FN1_3	63.3	IMR90p11
74.0	C6	114.297598927245	FN1_3	63.3	IMR90p11
74.5	C6	109.175590761254	FN1_3	63.3	IMR90p11
75.0	C6	105.302137552609	FN1_3	63.3	IMR90p11
75.5	C6	102.30118217018	FN1_3	63.3	IMR90p11
76.0	C6	100.302640685381	FN1_3	63.3	IMR90p11
76.5	C6	98.6276172686878	FN1_3	63.3	IMR90p11
77.0	C6	97.1015374924325	FN1_3	63.3	IMR90p11
77.5	C6	96.9327841027556	FN1_3	63.3	IMR90p11
78.0	C6	99.2687369459279	FN1_3	63.3	IMR90p11
78.5	C6	105.390987279765	FN1_3	63.3	IMR90p11
79.0	C6	127.575219738605	FN1_3	63.3	IMR90p11
79.5	C6	184.010543957168	FN1_3	63.3	IMR90p11
80.0	C6	256.181730232704	FN1_3	63.3	IMR90p11
80.5	C6	318.252493087975	FN1_3	63.3	IMR90p11
81.0	C6	369.04485159822	FN1_3	63.3	IMR90p11
81.5	C6	385.310235556836	FN1_3	63.3	IMR90p11
82.0	C6	329.486176247556	FN1_3	63.3	IMR90p11
82.5	C6	235.727864584366	FN1_3	63.3	IMR90p11
83.0	C6	151.770522155772	FN1_3	63.3	IMR90p11
83.5	C6	76.0410016151263	FN1_3	63.3	IMR90p11
84.0	C6	19.2662451967301	FN1_3	63.3	IMR90p11
84.5	C6	0.247664352491199	FN1_3	63.3	IMR90p11
85.0	C6	2.40737011651294	FN1_3	63.3	IMR90p11
85.5	C6	2.72355431352338	FN1_3	63.3	IMR90p11
86.0	C6	2.61791109060465	FN1_3	63.3	IMR90p11
86.5	C6	2.37828942671655	FN1_3	63.3	IMR90p11
87.0	C6	2.37479621358074	FN1_3	63.3	IMR90p11
87.5	C6	2.52358817812882	FN1_3	63.3	IMR90p11
88.0	C6	2.50135019779145	FN1_3	63.3	IMR90p11
88.5	C6	2.12747813050561	FN1_3	63.3	IMR90p11
89.0	C6	1.9438751485655	FN1_3	63.3	IMR90p11
89.5	C6	2.12163863066485	FN1_3	63.3	IMR90p11
90.0	C6	2.33649066298727	FN1_3	63.3	IMR90p11
90.5	C6	2.34564691840615	FN1_3	63.3	IMR90p11
91.0	C6	2.42959177192699	FN1_3	63.3	IMR90p11
91.5	C6	2.90020339034356	FN1_3	63.3	IMR90p11
92.0	C6	2.90638266019437	FN1_3	63.3	IMR90p11
92.5	C6	2.3074754036964	FN1_3	63.3	IMR90p11
93.0	C6	2.05231320991703	FN1_3	63.3	IMR90p11
93.5	C6	1.35674095465822	FN1_3	63.3	IMR90p11
94.0	C6	0.639056450990438	FN1_3	63.3	IMR90p11
94.5	C6	-1.07715154393986	FN1_3	63.3	IMR90p11
95.0	C6	-1.24281661090504	FN1_3	63.3	IMR90p11
55.0	D6	-1.95973880346457	FN1_3	61.4	IMR90p11
55.5	D6	-4.24610074084148	FN1_3	61.4	IMR90p11
56.0	D6	-3.91947760693142	FN1_3	61.4	IMR90p11
56.5	D6	-3.91947760693085	FN1_3	61.4	IMR90p11
57.0	D6	-3.91947760692483	FN1_3	61.4	IMR90p11
57.5	D6	-4.0580317859791	FN1_3	61.4	IMR90p11
58.0	D6	-3.19327161086642	FN1_3	61.4	IMR90p11
58.5	D6	-1.55302869708612	FN1_3	61.4	IMR90p11
59.0	D6	-0.600648031878791	FN1_3	61.4	IMR90p11
59.5	D6	0.334870060251205	FN1_3	61.4	IMR90p11
60.0	D6	1.9098152731658	FN1_3	61.4	IMR90p11
60.5	D6	3.07692376173316	FN1_3	61.4	IMR90p11
61.0	D6	4.17821345552625	FN1_3	61.4	IMR90p11
61.5	D6	6.22081332822563	FN1_3	61.4	IMR90p11
62.0	D6	8.12512498676642	FN1_3	61.4	IMR90p11
62.5	D6	9.62806678574555	FN1_3	61.4	IMR90p11
63.0	D6	12.5151070339754	FN1_3	61.4	IMR90p11
63.5	D6	16.3269720178361	FN1_3	61.4	IMR90p11
64.0	D6	21.111864134689	FN1_3	61.4	IMR90p11
64.5	D6	28.3286437385851	FN1_3	61.4	IMR90p11
65.0	D6	38.0030570597496	FN1_3	61.4	IMR90p11
65.5	D6	48.9116910856411	FN1_3	61.4	IMR90p11
66.0	D6	60.3160101770686	FN1_3	61.4	IMR90p11
66.5	D6	71.1965867641514	FN1_3	61.4	IMR90p11
67.0	D6	79.3803069185072	FN1_3	61.4	IMR90p11
67.5	D6	84.8160733890259	FN1_3	61.4	IMR90p11
68.0	D6	88.8815085792845	FN1_3	61.4	IMR90p11
68.5	D6	92.0764241518003	FN1_3	61.4	IMR90p11
69.0	D6	94.8433019991734	FN1_3	61.4	IMR90p11
69.5	D6	99.5233837455982	FN1_3	61.4	IMR90p11
70.0	D6	105.920074874268	FN1_3	61.4	IMR90p11
70.5	D6	112.21850949224	FN1_3	61.4	IMR90p11
71.0	D6	117.699768272614	FN1_3	61.4	IMR90p11
71.5	D6	121.234966977893	FN1_3	61.4	IMR90p11
72.0	D6	120.786073208871	FN1_3	61.4	IMR90p11
72.5	D6	116.525769888847	FN1_3	61.4	IMR90p11
73.0	D6	110.113862813873	FN1_3	61.4	IMR90p11
73.5	D6	103.191188879314	FN1_3	61.4	IMR90p11
74.0	D6	97.0196725077412	FN1_3	61.4	IMR90p11
74.5	D6	92.2409720830773	FN1_3	61.4	IMR90p11
75.0	D6	89.0996809033787	FN1_3	61.4	IMR90p11
75.5	D6	87.0761934568059	FN1_3	61.4	IMR90p11
76.0	D6	85.4732558518255	FN1_3	61.4	IMR90p11
76.5	D6	84.0834552794938	FN1_3	61.4	IMR90p11
77.0	D6	83.6594912384335	FN1_3	61.4	IMR90p11
77.5	D6	84.807333621716	FN1_3	61.4	IMR90p11
78.0	D6	88.2564558196447	FN1_3	61.4	IMR90p11
78.5	D6	94.6023921510459	FN1_3	61.4	IMR90p11
79.0	D6	111.77495595556	FN1_3	61.4	IMR90p11
79.5	D6	158.521098353346	FN1_3	61.4	IMR90p11
80.0	D6	220.569476030325	FN1_3	61.4	IMR90p11
80.5	D6	273.148072842482	FN1_3	61.4	IMR90p11
81.0	D6	316.57452678174	FN1_3	61.4	IMR90p11
81.5	D6	335.620584540652	FN1_3	61.4	IMR90p11
82.0	D6	291.407177246976	FN1_3	61.4	IMR90p11
82.5	D6	209.87069879287	FN1_3	61.4	IMR90p11
83.0	D6	137.80591363594	FN1_3	61.4	IMR90p11
83.5	D6	72.2075800211553	FN1_3	61.4	IMR90p11
84.0	D6	20.1290465581449	FN1_3	61.4	IMR90p11
84.5	D6	1.27570616905206	FN1_3	61.4	IMR90p11
85.0	D6	3.29149688233383	FN1_3	61.4	IMR90p11
85.5	D6	3.17320436446681	FN1_3	61.4	IMR90p11
86.0	D6	2.82604487544501	FN1_3	61.4	IMR90p11
86.5	D6	2.53393656462691	FN1_3	61.4	IMR90p11
87.0	D6	2.0102438797004	FN1_3	61.4	IMR90p11
87.5	D6	1.53013721539423	FN1_3	61.4	IMR90p11
88.0	D6	1.50978543258793	FN1_3	61.4	IMR90p11
88.5	D6	1.66983102229995	FN1_3	61.4	IMR90p11
89.0	D6	1.76012789789871	FN1_3	61.4	IMR90p11
89.5	D6	2.22990034289325	FN1_3	61.4	IMR90p11
90.0	D6	2.66371643143162	FN1_3	61.4	IMR90p11
90.5	D6	2.53064340333049	FN1_3	61.4	IMR90p11
91.0	D6	2.07824775106212	FN1_3	61.4	IMR90p11
91.5	D6	1.84936414303036	FN1_3	61.4	IMR90p11
92.0	D6	1.8076984150199	FN1_3	61.4	IMR90p11
92.5	D6	1.6643388808468	FN1_3	61.4	IMR90p11
93.0	D6	1.80988602941557	FN1_3	61.4	IMR90p11
93.5	D6	2.53394601418273	FN1_3	61.4	IMR90p11
94.0	D6	2.92164864058543	FN1_3	61.4	IMR90p11
94.5	D6	3.97268709711182	FN1_3	61.4	IMR90p11
95.0	D6	2.29997850504162	FN1_3	61.4	IMR90p11
55.0	E6	-1.07784941936268	FN1_3	59.0	IMR90p11
55.5	E6	-2.33534040862071	FN1_3	59.0	IMR90p11
56.0	E6	-2.15569883872763	FN1_3	59.0	IMR90p11
56.5	E6	-2.15569883873172	FN1_3	59.0	IMR90p11
57.0	E6	-2.15569883869591	FN1_3	59.0	IMR90p11
57.5	E6	-2.24366287992586	FN1_3	59.0	IMR90p11
58.0	E6	-1.77666634862192	FN1_3	59.0	IMR90p11
58.5	E6	-0.0741727259909339	FN1_3	59.0	IMR90p11
59.0	E6	0.646202695851571	FN1_3	59.0	IMR90p11
59.5	E6	-0.479012327852388	FN1_3	59.0	IMR90p11
60.0	E6	-0.75386897821943	FN1_3	59.0	IMR90p11
60.5	E6	0.709683911739603	FN1_3	59.0	IMR90p11
61.0	E6	1.66637570287378	FN1_3	59.0	IMR90p11
61.5	E6	2.85988526819449	FN1_3	59.0	IMR90p11
62.0	E6	4.83253102716003	FN1_3	59.0	IMR90p11
62.5	E6	6.85978890175795	FN1_3	59.0	IMR90p11
63.0	E6	8.81263234280607	FN1_3	59.0	IMR90p11
63.5	E6	12.3936615839926	FN1_3	59.0	IMR90p11
64.0	E6	17.7179524236107	FN1_3	59.0	IMR90p11
64.5	E6	24.5640843616351	FN1_3	59.0	IMR90p11
65.0	E6	33.2942947926499	FN1_3	59.0	IMR90p11
65.5	E6	41.9325795968801	FN1_3	59.0	IMR90p11
66.0	E6	50.1317228559299	FN1_3	59.0	IMR90p11
66.5	E6	57.6364339978147	FN1_3	59.0	IMR90p11
67.0	E6	63.6902987211789	FN1_3	59.0	IMR90p11
67.5	E6	68.3781264839675	FN1_3	59.0	IMR90p11
68.0	E6	73.2019659810958	FN1_3	59.0	IMR90p11
68.5	E6	78.2752600660917	FN1_3	59.0	IMR90p11
69.0	E6	84.9629741550807	FN1_3	59.0	IMR90p11
69.5	E6	94.3832358324395	FN1_3	59.0	IMR90p11
70.0	E6	106.681963125208	FN1_3	59.0	IMR90p11
70.5	E6	121.676966842453	FN1_3	59.0	IMR90p11
71.0	E6	135.698377309233	FN1_3	59.0	IMR90p11
71.5	E6	145.210147957198	FN1_3	59.0	IMR90p11
72.0	E6	148.246068319826	FN1_3	59.0	IMR90p11
72.5	E6	142.817422826367	FN1_3	59.0	IMR90p11
73.0	E6	128.730111798161	FN1_3	59.0	IMR90p11
73.5	E6	110.841770829162	FN1_3	59.0	IMR90p11
74.0	E6	93.4928689159965	FN1_3	59.0	IMR90p11
74.5	E6	79.1190235020638	FN1_3	59.0	IMR90p11
75.0	E6	69.3253694529609	FN1_3	59.0	IMR90p11
75.5	E6	64.0166559231398	FN1_3	59.0	IMR90p11
76.0	E6	61.7784113856028	FN1_3	59.0	IMR90p11
76.5	E6	60.2105051245827	FN1_3	59.0	IMR90p11
77.0	E6	58.4548681358201	FN1_3	59.0	IMR90p11
77.5	E6	57.3784974258248	FN1_3	59.0	IMR90p11
78.0	E6	58.220566626308	FN1_3	59.0	IMR90p11
78.5	E6	60.9399289401398	FN1_3	59.0	IMR90p11
79.0	E6	70.4419641844476	FN1_3	59.0	IMR90p11
79.5	E6	98.1837183894653	FN1_3	59.0	IMR90p11
80.0	E6	135.044925449972	FN1_3	59.0	IMR90p11
80.5	E6	166.018793061093	FN1_3	59.0	IMR90p11
81.0	E6	191.438838489115	FN1_3	59.0	IMR90p11
81.5	E6	202.573298233979	FN1_3	59.0	IMR90p11
82.0	E6	176.110278121703	FN1_3	59.0	IMR90p11
82.5	E6	127.159928336715	FN1_3	59.0	IMR90p11
83.0	E6	83.4903363940937	FN1_3	59.0	IMR90p11
83.5	E6	43.6091910420684	FN1_3	59.0	IMR90p11
84.0	E6	12.0398882811876	FN1_3	59.0	IMR90p11
84.5	E6	0.370110503712567	FN1_3	59.0	IMR90p11
85.0	E6	1.77240233165702	FN1_3	59.0	IMR90p11
85.5	E6	2.57200658037164	FN1_3	59.0	IMR90p11
86.0	E6	3.03881758668859	FN1_3	59.0	IMR90p11
86.5	E6	3.02703951190301	FN1_3	59.0	IMR90p11
87.0	E6	3.19679729300287	FN1_3	59.0	IMR90p11
87.5	E6	2.99257324024302	FN1_3	59.0	IMR90p11
88.0	E6	2.32669527867068	FN1_3	59.0	IMR90p11
88.5	E6	2.54804434408948	FN1_3	59.0	IMR90p11
89.0	E6	2.81072217462452	FN1_3	59.0	IMR90p11
89.5	E6	2.40937767341967	FN1_3	59.0	IMR90p11
90.0	E6	2.22457225559725	FN1_3	59.0	IMR90p11
90.5	E6	1.88703745347431	FN1_3	59.0	IMR90p11
91.0	E6	0.917717415014124	FN1_3	59.0	IMR90p11
91.5	E6	0.647904602479343	FN1_3	59.0	IMR90p11
92.0	E6	1.0450551970489	FN1_3	59.0	IMR90p11
92.5	E6	1.24027832746322	FN1_3	59.0	IMR90p11
93.0	E6	2.08366717696458	FN1_3	59.0	IMR90p11
93.5	E6	2.69446183415528	FN1_3	59.0	IMR90p11
94.0	E6	2.92456234077719	FN1_3	59.0	IMR90p11
94.5	E6	2.70012083523972	FN1_3	59.0	IMR90p11
95.0	E6	0.981310915412735	FN1_3	59.0	IMR90p11
55.0	F6	10.8742803538169	FN1_3	57.0	IMR90p11
55.5	F6	23.5609407666021	FN1_3	57.0	IMR90p11
56.0	F6	21.7485607076319	FN1_3	57.0	IMR90p11
56.5	F6	21.748560707632	FN1_3	57.0	IMR90p11
57.0	F6	21.7485607076364	FN1_3	57.0	IMR90p11
57.5	F6	21.5112995118565	FN1_3	57.0	IMR90p11
58.0	F6	23.069592126549	FN1_3	57.0	IMR90p11
58.5	F6	25.3982573455929	FN1_3	57.0	IMR90p11
59.0	F6	26.2485325074243	FN1_3	57.0	IMR90p11
59.5	F6	26.4635113355639	FN1_3	57.0	IMR90p11
60.0	F6	25.5895019887236	FN1_3	57.0	IMR90p11
60.5	F6	24.2320661756672	FN1_3	57.0	IMR90p11
61.0	F6	23.3322783837189	FN1_3	57.0	IMR90p11
61.5	F6	22.4976201414039	FN1_3	57.0	IMR90p11
62.0	F6	21.6108665800715	FN1_3	57.0	IMR90p11
62.5	F6	21.1759626708899	FN1_3	57.0	IMR90p11
63.0	F6	20.7976067582487	FN1_3	57.0	IMR90p11
63.5	F6	20.3748642869317	FN1_3	57.0	IMR90p11
64.0	F6	21.2961612303918	FN1_3	57.0	IMR90p11
64.5	F6	23.6048575116555	FN1_3	57.0	IMR90p11
65.0	F6	27.2499855930449	FN1_3	57.0	IMR90p11
65.5	F6	32.3934221942251	FN1_3	57.0	IMR90p11
66.0	F6	38.6535442975013	FN1_3	57.0	IMR90p11
66.5	F6	44.7806193209708	FN1_3	57.0	IMR90p11
67.0	F6	50.4156378875647	FN1_3	57.0	IMR90p11
67.5	F6	55.5171300470578	FN1_3	57.0	IMR90p11
68.0	F6	60.1549848969402	FN1_3	57.0	IMR90p11
68.5	F6	66.2122016832645	FN1_3	57.0	IMR90p11
69.0	F6	75.267624542289	FN1_3	57.0	IMR90p11
69.5	F6	88.2938438291453	FN1_3	57.0	IMR90p11
70.0	F6	106.487591113031	FN1_3	57.0	IMR90p11
70.5	F6	129.175950765806	FN1_3	57.0	IMR90p11
71.0	F6	152.135092723315	FN1_3	57.0	IMR90p11
71.5	F6	171.000088973366	FN1_3	57.0	IMR90p11
72.0	F6	182.268460026869	FN1_3	57.0	IMR90p11
72.5	F6	181.770365457019	FN1_3	57.0	IMR90p11
73.0	F6	168.568823518444	FN1_3	57.0	IMR90p11
73.5	F6	145.80679295484	FN1_3	57.0	IMR90p11
74.0	F6	117.639571805695	FN1_3	57.0	IMR90p11
74.5	F6	88.897090546863	FN1_3	57.0	IMR90p11
75.0	F6	64.079380528216	FN1_3	57.0	IMR90p11
75.5	F6	45.5710254353033	FN1_3	57.0	IMR90p11
76.0	F6	33.328565048881	FN1_3	57.0	IMR90p11
76.5	F6	26.6985698398797	FN1_3	57.0	IMR90p11
77.0	F6	23.319317294176	FN1_3	57.0	IMR90p11
77.5	F6	21.7209581916845	FN1_3	57.0	IMR90p11
78.0	F6	21.3036326628575	FN1_3	57.0	IMR90p11
78.5	F6	22.0016507570854	FN1_3	57.0	IMR90p11
79.0	F6	23.859868596116	FN1_3	57.0	IMR90p11
79.5	F6	30.8232023324728	FN1_3	57.0	IMR90p11
80.0	F6	41.182455712795	FN1_3	57.0	IMR90p11
80.5	F6	49.9580923480652	FN1_3	57.0	IMR90p11
81.0	F6	57.005626248685	FN1_3	57.0	IMR90p11
81.5	F6	60.4501804557425	FN1_3	57.0	IMR90p11
82.0	F6	53.1836694587808	FN1_3	57.0	IMR90p11
82.5	F6	38.9095422349651	FN1_3	57.0	IMR90p11
83.0	F6	26.284431108976	FN1_3	57.0	IMR90p11
83.5	F6	14.5022580069578	FN1_3	57.0	IMR90p11
84.0	F6	5.2394409314121	FN1_3	57.0	IMR90p11
84.5	F6	2.05450593041002	FN1_3	57.0	IMR90p11
85.0	F6	2.36254851831023	FN1_3	57.0	IMR90p11
85.5	F6	2.27955372859316	FN1_3	57.0	IMR90p11
86.0	F6	2.34574529014969	FN1_3	57.0	IMR90p11
86.5	F6	2.08579027070277	FN1_3	57.0	IMR90p11
87.0	F6	1.72352058319143	FN1_3	57.0	IMR90p11
87.5	F6	1.90603568102347	FN1_3	57.0	IMR90p11
88.0	F6	1.9867563954802	FN1_3	57.0	IMR90p11
88.5	F6	1.81212835822527	FN1_3	57.0	IMR90p11
89.0	F6	2.12668290127095	FN1_3	57.0	IMR90p11
89.5	F6	2.05002948774836	FN1_3	57.0	IMR90p11
90.0	F6	1.59394637259345	FN1_3	57.0	IMR90p11
90.5	F6	1.3608293416051	FN1_3	57.0	IMR90p11
91.0	F6	1.62235213838414	FN1_3	57.0	IMR90p11
91.5	F6	1.74362628372597	FN1_3	57.0	IMR90p11
92.0	F6	1.8970429599259	FN1_3	57.0	IMR90p11
92.5	F6	2.15328677843382	FN1_3	57.0	IMR90p11
93.0	F6	2.62859780674245	FN1_3	57.0	IMR90p11
93.5	F6	2.9106331312779	FN1_3	57.0	IMR90p11
94.0	F6	2.80932280459308	FN1_3	57.0	IMR90p11
94.5	F6	3.33385505936428	FN1_3	57.0	IMR90p11
95.0	F6	1.62221325406915	FN1_3	57.0	IMR90p11
55.0	G6	13.3395933295271	FN1_3	55.7	IMR90p11
55.5	G6	28.9024522139757	FN1_3	55.7	IMR90p11
56.0	G6	26.6791866590545	FN1_3	55.7	IMR90p11
56.5	G6	26.6791866590569	FN1_3	55.7	IMR90p11
57.0	G6	26.6791866590398	FN1_3	55.7	IMR90p11
57.5	G6	26.4773512842373	FN1_3	55.7	IMR90p11
58.0	G6	27.8188834023895	FN1_3	55.7	IMR90p11
58.5	G6	29.7155685221314	FN1_3	55.7	IMR90p11
59.0	G6	30.2149884200639	FN1_3	55.7	IMR90p11
59.5	G6	29.639211688582	FN1_3	55.7	IMR90p11
60.0	G6	28.6782026897287	FN1_3	55.7	IMR90p11
60.5	G6	28.0877017728239	FN1_3	55.7	IMR90p11
61.0	G6	27.3406045758194	FN1_3	55.7	IMR90p11
61.5	G6	26.0717022730581	FN1_3	55.7	IMR90p11
62.0	G6	24.9426373977622	FN1_3	55.7	IMR90p11
62.5	G6	24.3616300328607	FN1_3	55.7	IMR90p11
63.0	G6	22.911956040541	FN1_3	55.7	IMR90p11
63.5	G6	21.0693162252687	FN1_3	55.7	IMR90p11
64.0	G6	20.6524529661024	FN1_3	55.7	IMR90p11
64.5	G6	21.593852259287	FN1_3	55.7	IMR90p11
65.0	G6	23.0896848916055	FN1_3	55.7	IMR90p11
65.5	G6	25.9005111225584	FN1_3	55.7	IMR90p11
66.0	G6	30.4864131661424	FN1_3	55.7	IMR90p11
66.5	G6	35.4613951457334	FN1_3	55.7	IMR90p11
67.0	G6	40.4324136395788	FN1_3	55.7	IMR90p11
67.5	G6	45.3041291865057	FN1_3	55.7	IMR90p11
68.0	G6	50.291632382256	FN1_3	55.7	IMR90p11
68.5	G6	56.2321367141683	FN1_3	55.7	IMR90p11
69.0	G6	64.9630251600082	FN1_3	55.7	IMR90p11
69.5	G6	77.6151317021752	FN1_3	55.7	IMR90p11
70.0	G6	95.3780666812177	FN1_3	55.7	IMR90p11
70.5	G6	117.946988638708	FN1_3	55.7	IMR90p11
71.0	G6	140.935627450817	FN1_3	55.7	IMR90p11
71.5	G6	159.372213261276	FN1_3	55.7	IMR90p11
72.0	G6	168.627173154264	FN1_3	55.7	IMR90p11
72.5	G6	165.300055471984	FN1_3	55.7	IMR90p11
73.0	G6	148.69017369939	FN1_3	55.7	IMR90p11
73.5	G6	123.467886664374	FN1_3	55.7	IMR90p11
74.0	G6	94.6180028480621	FN1_3	55.7	IMR90p11
74.5	G6	67.1276523675739	FN1_3	55.7	IMR90p11
75.0	G6	45.3703652668934	FN1_3	55.7	IMR90p11
75.5	G6	30.6074441968614	FN1_3	55.7	IMR90p11
76.0	G6	21.2768786569338	FN1_3	55.7	IMR90p11
76.5	G6	16.0675779941009	FN1_3	55.7	IMR90p11
77.0	G6	14.087863979782	FN1_3	55.7	IMR90p11
77.5	G6	13.1382641960765	FN1_3	55.7	IMR90p11
78.0	G6	12.7755267877504	FN1_3	55.7	IMR90p11
78.5	G6	13.1746747127223	FN1_3	55.7	IMR90p11
79.0	G6	13.9280236312373	FN1_3	55.7	IMR90p11
79.5	G6	17.2682427217998	FN1_3	55.7	IMR90p11
80.0	G6	23.1038609872793	FN1_3	55.7	IMR90p11
80.5	G6	27.7715468798875	FN1_3	55.7	IMR90p11
81.0	G6	31.4256874197844	FN1_3	55.7	IMR90p11
81.5	G6	34.5024437471129	FN1_3	55.7	IMR90p11
82.0	G6	31.2128810527599	FN1_3	55.7	IMR90p11
82.5	G6	22.7385364600142	FN1_3	55.7	IMR90p11
83.0	G6	15.9341591941022	FN1_3	55.7	IMR90p11
83.5	G6	9.92419734508394	FN1_3	55.7	IMR90p11
84.0	G6	4.55931443200853	FN1_3	55.7	IMR90p11
84.5	G6	2.47539097772437	FN1_3	55.7	IMR90p11
85.0	G6	2.90610681262859	FN1_3	55.7	IMR90p11
85.5	G6	3.07130128534777	FN1_3	55.7	IMR90p11
86.0	G6	2.87460144735775	FN1_3	55.7	IMR90p11
86.5	G6	2.27817610743438	FN1_3	55.7	IMR90p11
87.0	G6	2.19127910059353	FN1_3	55.7	IMR90p11
87.5	G6	2.3308961844578	FN1_3	55.7	IMR90p11
88.0	G6	1.6696488274581	FN1_3	55.7	IMR90p11
88.5	G6	1.76377123990085	FN1_3	55.7	IMR90p11
89.0	G6	2.35641639268442	FN1_3	55.7	IMR90p11
89.5	G6	2.49490129381098	FN1_3	55.7	IMR90p11
90.0	G6	2.53119473184518	FN1_3	55.7	IMR90p11
90.5	G6	3.05501997041466	FN1_3	55.7	IMR90p11
91.0	G6	2.83196944168026	FN1_3	55.7	IMR90p11
91.5	G6	2.12136434712244	FN1_3	55.7	IMR90p11
92.0	G6	1.67480447132425	FN1_3	55.7	IMR90p11
92.5	G6	1.16201165009602	FN1_3	55.7	IMR90p11
93.0	G6	1.02669844732441	FN1_3	55.7	IMR90p11
93.5	G6	0.799067395917632	FN1_3	55.7	IMR90p11
94.0	G6	0.883422362835347	FN1_3	55.7	IMR90p11
94.5	G6	0.306738035829596	FN1_3	55.7	IMR90p11
95.0	G6	-0.215827430624074	FN1_3	55.7	IMR90p11
55.0	H6	13.3575391794571	FN1_3	55.0	IMR90p11
55.5	H6	28.9413348888237	FN1_3	55.0	IMR90p11
56.0	H6	26.7150783589142	FN1_3	55.0	IMR90p11
56.5	H6	26.7150783589132	FN1_3	55.0	IMR90p11
57.0	H6	26.7150783589225	FN1_3	55.0	IMR90p11
57.5	H6	26.4085980907336	FN1_3	55.0	IMR90p11
58.0	H6	28.3322684860653	FN1_3	55.0	IMR90p11
58.5	H6	32.0126083088287	FN1_3	55.0	IMR90p11
59.0	H6	33.4093902149968	FN1_3	55.0	IMR90p11
59.5	H6	33.0782777804744	FN1_3	55.0	IMR90p11
60.0	H6	32.8220086147943	FN1_3	55.0	IMR90p11
60.5	H6	32.7027456939875	FN1_3	55.0	IMR90p11
61.0	H6	31.3316747382614	FN1_3	55.0	IMR90p11
61.5	H6	30.3836795023444	FN1_3	55.0	IMR90p11
62.0	H6	30.734706847497	FN1_3	55.0	IMR90p11
62.5	H6	30.2530325635651	FN1_3	55.0	IMR90p11
63.0	H6	29.2599983939823	FN1_3	55.0	IMR90p11
63.5	H6	29.0034250301115	FN1_3	55.0	IMR90p11
64.0	H6	28.8241600420407	FN1_3	55.0	IMR90p11
64.5	H6	28.5125336013821	FN1_3	55.0	IMR90p11
65.0	H6	29.7129138734513	FN1_3	55.0	IMR90p11
65.5	H6	32.4944788421477	FN1_3	55.0	IMR90p11
66.0	H6	36.2596980570702	FN1_3	55.0	IMR90p11
66.5	H6	40.6796016524077	FN1_3	55.0	IMR90p11
67.0	H6	45.1666542671957	FN1_3	55.0	IMR90p11
67.5	H6	49.6363894598459	FN1_3	55.0	IMR90p11
68.0	H6	53.6443979360961	FN1_3	55.0	IMR90p11
68.5	H6	58.151295711737	FN1_3	55.0	IMR90p11
69.0	H6	65.2381157632686	FN1_3	55.0	IMR90p11
69.5	H6	77.0090984191709	FN1_3	55.0	IMR90p11
70.0	H6	94.5240539673607	FN1_3	55.0	IMR90p11
70.5	H6	117.698607955245	FN1_3	55.0	IMR90p11
71.0	H6	143.937256162264	FN1_3	55.0	IMR90p11
71.5	H6	167.95484021425	FN1_3	55.0	IMR90p11
72.0	H6	183.184992772163	FN1_3	55.0	IMR90p11
72.5	H6	184.88958605196	FN1_3	55.0	IMR90p11
73.0	H6	171.63154970596	FN1_3	55.0	IMR90p11
73.5	H6	145.390485440026	FN1_3	55.0	IMR90p11
74.0	H6	112.290638191476	FN1_3	55.0	IMR90p11
74.5	H6	79.4499690410115	FN1_3	55.0	IMR90p11
75.0	H6	52.0325772861834	FN1_3	55.0	IMR90p11
75.5	H6	33.1165095522398	FN1_3	55.0	IMR90p11
76.0	H6	22.4515917285779	FN1_3	55.0	IMR90p11
76.5	H6	16.7102592008656	FN1_3	55.0	IMR90p11
77.0	H6	14.2438381537211	FN1_3	55.0	IMR90p11
77.5	H6	13.120772097411	FN1_3	55.0	IMR90p11
78.0	H6	11.3804608863391	FN1_3	55.0	IMR90p11
78.5	H6	9.33606886449786	FN1_3	55.0	IMR90p11
79.0	H6	8.69867505166951	FN1_3	55.0	IMR90p11
79.5	H6	9.21822601766274	FN1_3	55.0	IMR90p11
80.0	H6	10.2324920194746	FN1_3	55.0	IMR90p11
80.5	H6	12.1374910534468	FN1_3	55.0	IMR90p11
81.0	H6	14.4471148813423	FN1_3	55.0	IMR90p11
81.5	H6	15.5099712109246	FN1_3	55.0	IMR90p11
82.0	H6	14.2657477439695	FN1_3	55.0	IMR90p11
82.5	H6	12.2167556063873	FN1_3	55.0	IMR90p11
83.0	H6	9.65064572006128	FN1_3	55.0	IMR90p11
83.5	H6	6.33198111702455	FN1_3	55.0	IMR90p11
84.0	H6	3.93231223337358	FN1_3	55.0	IMR90p11
84.5	H6	3.06039109906806	FN1_3	55.0	IMR90p11
85.0	H6	2.38019757977423	FN1_3	55.0	IMR90p11
85.5	H6	2.07295146042117	FN1_3	55.0	IMR90p11
86.0	H6	2.50076165421422	FN1_3	55.0	IMR90p11
86.5	H6	2.21663900331305	FN1_3	55.0	IMR90p11
87.0	H6	1.88552455706554	FN1_3	55.0	IMR90p11
87.5	H6	1.78206378902109	FN1_3	55.0	IMR90p11
88.0	H6	1.12054184319618	FN1_3	55.0	IMR90p11
88.5	H6	0.90457873194589	FN1_3	55.0	IMR90p11
89.0	H6	1.35682580427851	FN1_3	55.0	IMR90p11
89.5	H6	1.17370053794582	FN1_3	55.0	IMR90p11
90.0	H6	1.13046993264203	FN1_3	55.0	IMR90p11
90.5	H6	1.76654443447569	FN1_3	55.0	IMR90p11
91.0	H6	1.62220703754315	FN1_3	55.0	IMR90p11
91.5	H6	1.47082100755358	FN1_3	55.0	IMR90p11
92.0	H6	1.82713034017604	FN1_3	55.0	IMR90p11
92.5	H6	1.9303955730648	FN1_3	55.0	IMR90p11
93.0	H6	2.01261582991526	FN1_3	55.0	IMR90p11
93.5	H6	2.54395882793233	FN1_3	55.0	IMR90p11
94.0	H6	2.6755106765761	FN1_3	55.0	IMR90p11
94.5	H6	3.41511264690985	FN1_3	55.0	IMR90p11
95.0	H6	1.92887097698463	FN1_3	55.0	IMR90p11
55.0	A6	6.91	FN1_3	65.0	IMR90p2
55.5	A6	14.96	FN1_3	65.0	IMR90p2
56.0	A6	13.81	FN1_3	65.0	IMR90p2
56.5	A6	13.81	FN1_3	65.0	IMR90p2
57.0	A6	13.81	FN1_3	65.0	IMR90p2
57.5	A6	13.87	FN1_3	65.0	IMR90p2
58.0	A6	13.52	FN1_3	65.0	IMR90p2
58.5	A6	12.95	FN1_3	65.0	IMR90p2
59.0	A6	10.74	FN1_3	65.0	IMR90p2
59.5	A6	8.33	FN1_3	65.0	IMR90p2
60.0	A6	8.06	FN1_3	65.0	IMR90p2
60.5	A6	8.74	FN1_3	65.0	IMR90p2
61.0	A6	10.3	FN1_3	65.0	IMR90p2
61.5	A6	12.25	FN1_3	65.0	IMR90p2
62.0	A6	13.95	FN1_3	65.0	IMR90p2
62.5	A6	15.21	FN1_3	65.0	IMR90p2
63.0	A6	16.59	FN1_3	65.0	IMR90p2
63.5	A6	19.07	FN1_3	65.0	IMR90p2
64.0	A6	24.14	FN1_3	65.0	IMR90p2
64.5	A6	32.26	FN1_3	65.0	IMR90p2
65.0	A6	43.79	FN1_3	65.0	IMR90p2
65.5	A6	57.85	FN1_3	65.0	IMR90p2
66.0	A6	70.49	FN1_3	65.0	IMR90p2
66.5	A6	81.5	FN1_3	65.0	IMR90p2
67.0	A6	90.48	FN1_3	65.0	IMR90p2
67.5	A6	95.6	FN1_3	65.0	IMR90p2
68.0	A6	97.38	FN1_3	65.0	IMR90p2
68.5	A6	98.39	FN1_3	65.0	IMR90p2
69.0	A6	98.01	FN1_3	65.0	IMR90p2
69.5	A6	96.69	FN1_3	65.0	IMR90p2
70.0	A6	95.87	FN1_3	65.0	IMR90p2
70.5	A6	96.23	FN1_3	65.0	IMR90p2
71.0	A6	98.01	FN1_3	65.0	IMR90p2
71.5	A6	100.31	FN1_3	65.0	IMR90p2
72.0	A6	103.06	FN1_3	65.0	IMR90p2
72.5	A6	105.21	FN1_3	65.0	IMR90p2
73.0	A6	106.1	FN1_3	65.0	IMR90p2
73.5	A6	105.21	FN1_3	65.0	IMR90p2
74.0	A6	103.3	FN1_3	65.0	IMR90p2
74.5	A6	100.91	FN1_3	65.0	IMR90p2
75.0	A6	98.71	FN1_3	65.0	IMR90p2
75.5	A6	96.96	FN1_3	65.0	IMR90p2
76.0	A6	96.59	FN1_3	65.0	IMR90p2
76.5	A6	96.46	FN1_3	65.0	IMR90p2
77.0	A6	96.3	FN1_3	65.0	IMR90p2
77.5	A6	97.85	FN1_3	65.0	IMR90p2
78.0	A6	101.77	FN1_3	65.0	IMR90p2
78.5	A6	108.22	FN1_3	65.0	IMR90p2
79.0	A6	131.74	FN1_3	65.0	IMR90p2
79.5	A6	192.82	FN1_3	65.0	IMR90p2
80.0	A6	270.5	FN1_3	65.0	IMR90p2
80.5	A6	337.96	FN1_3	65.0	IMR90p2
81.0	A6	394.88	FN1_3	65.0	IMR90p2
81.5	A6	415.04	FN1_3	65.0	IMR90p2
82.0	A6	356.45	FN1_3	65.0	IMR90p2
82.5	A6	256.77	FN1_3	65.0	IMR90p2
83.0	A6	166.73	FN1_3	65.0	IMR90p2
83.5	A6	83.85	FN1_3	65.0	IMR90p2
84.0	A6	20.78	FN1_3	65.0	IMR90p2
84.5	A6	-0.53	FN1_3	65.0	IMR90p2
85.0	A6	1.37	FN1_3	65.0	IMR90p2
85.5	A6	1.25	FN1_3	65.0	IMR90p2
86.0	A6	1.38	FN1_3	65.0	IMR90p2
86.5	A6	2.2	FN1_3	65.0	IMR90p2
87.0	A6	2.43	FN1_3	65.0	IMR90p2
87.5	A6	2.14	FN1_3	65.0	IMR90p2
88.0	A6	2.16	FN1_3	65.0	IMR90p2
88.5	A6	2.03	FN1_3	65.0	IMR90p2
89.0	A6	1.56	FN1_3	65.0	IMR90p2
89.5	A6	1.44	FN1_3	65.0	IMR90p2
90.0	A6	1.61	FN1_3	65.0	IMR90p2
90.5	A6	1.74	FN1_3	65.0	IMR90p2
91.0	A6	1.95	FN1_3	65.0	IMR90p2
91.5	A6	1.8	FN1_3	65.0	IMR90p2
92.0	A6	1.77	FN1_3	65.0	IMR90p2
92.5	A6	1.81	FN1_3	65.0	IMR90p2
93.0	A6	2.0	FN1_3	65.0	IMR90p2
93.5	A6	2.34	FN1_3	65.0	IMR90p2
94.0	A6	2.73	FN1_3	65.0	IMR90p2
94.5	A6	3.51	FN1_3	65.0	IMR90p2
95.0	A6	1.83	FN1_3	65.0	IMR90p2
55.0	B6	3.68	FN1_3	64.5	IMR90p2
55.5	B6	7.98	FN1_3	64.5	IMR90p2
56.0	B6	7.37	FN1_3	64.5	IMR90p2
56.5	B6	7.37	FN1_3	64.5	IMR90p2
57.0	B6	7.37	FN1_3	64.5	IMR90p2
57.5	B6	7.41	FN1_3	64.5	IMR90p2
58.0	B6	7.07	FN1_3	64.5	IMR90p2
58.5	B6	6.94	FN1_3	64.5	IMR90p2
59.0	B6	6.83	FN1_3	64.5	IMR90p2
59.5	B6	6.56	FN1_3	64.5	IMR90p2
60.0	B6	6.9	FN1_3	64.5	IMR90p2
60.5	B6	8.02	FN1_3	64.5	IMR90p2
61.0	B6	8.5	FN1_3	64.5	IMR90p2
61.5	B6	8.5	FN1_3	64.5	IMR90p2
62.0	B6	9.64	FN1_3	64.5	IMR90p2
62.5	B6	11.71	FN1_3	64.5	IMR90p2
63.0	B6	15.16	FN1_3	64.5	IMR90p2
63.5	B6	20.95	FN1_3	64.5	IMR90p2
64.0	B6	29.53	FN1_3	64.5	IMR90p2
64.5	B6	40.18	FN1_3	64.5	IMR90p2
65.0	B6	51.77	FN1_3	64.5	IMR90p2
65.5	B6	63.69	FN1_3	64.5	IMR90p2
66.0	B6	75.02	FN1_3	64.5	IMR90p2
66.5	B6	84.53	FN1_3	64.5	IMR90p2
67.0	B6	91.24	FN1_3	64.5	IMR90p2
67.5	B6	95.51	FN1_3	64.5	IMR90p2
68.0	B6	97.88	FN1_3	64.5	IMR90p2
68.5	B6	98.41	FN1_3	64.5	IMR90p2
69.0	B6	98.36	FN1_3	64.5	IMR90p2
69.5	B6	99.32	FN1_3	64.5	IMR90p2
70.0	B6	101.52	FN1_3	64.5	IMR90p2
70.5	B6	103.73	FN1_3	64.5	IMR90p2
71.0	B6	106.33	FN1_3	64.5	IMR90p2
71.5	B6	108.39	FN1_3	64.5	IMR90p2
72.0	B6	108.65	FN1_3	64.5	IMR90p2
72.5	B6	107.59	FN1_3	64.5	IMR90p2
73.0	B6	106.08	FN1_3	64.5	IMR90p2
73.5	B6	103.99	FN1_3	64.5	IMR90p2
74.0	B6	102.12	FN1_3	64.5	IMR90p2
74.5	B6	100.83	FN1_3	64.5	IMR90p2
75.0	B6	99.17	FN1_3	64.5	IMR90p2
75.5	B6	98.0	FN1_3	64.5	IMR90p2
76.0	B6	97.25	FN1_3	64.5	IMR90p2
76.5	B6	96.18	FN1_3	64.5	IMR90p2
77.0	B6	95.64	FN1_3	64.5	IMR90p2
77.5	B6	97.43	FN1_3	64.5	IMR90p2
78.0	B6	101.86	FN1_3	64.5	IMR90p2
78.5	B6	110.25	FN1_3	64.5	IMR90p2
79.0	B6	140.68	FN1_3	64.5	IMR90p2
79.5	B6	206.28	FN1_3	64.5	IMR90p2
80.0	B6	281.49	FN1_3	64.5	IMR90p2
80.5	B6	345.19	FN1_3	64.5	IMR90p2
81.0	B6	397.16	FN1_3	64.5	IMR90p2
81.5	B6	402.0	FN1_3	64.5	IMR90p2
82.0	B6	331.59	FN1_3	64.5	IMR90p2
82.5	B6	233.5	FN1_3	64.5	IMR90p2
83.0	B6	146.16	FN1_3	64.5	IMR90p2
83.5	B6	66.8	FN1_3	64.5	IMR90p2
84.0	B6	13.24	FN1_3	64.5	IMR90p2
84.5	B6	-0.42	FN1_3	64.5	IMR90p2
85.0	B6	2.41	FN1_3	64.5	IMR90p2
85.5	B6	3.25	FN1_3	64.5	IMR90p2
86.0	B6	3.63	FN1_3	64.5	IMR90p2
86.5	B6	3.7	FN1_3	64.5	IMR90p2
87.0	B6	3.64	FN1_3	64.5	IMR90p2
87.5	B6	3.17	FN1_3	64.5	IMR90p2
88.0	B6	2.43	FN1_3	64.5	IMR90p2
88.5	B6	2.23	FN1_3	64.5	IMR90p2
89.0	B6	1.97	FN1_3	64.5	IMR90p2
89.5	B6	1.49	FN1_3	64.5	IMR90p2
90.0	B6	1.56	FN1_3	64.5	IMR90p2
90.5	B6	2.16	FN1_3	64.5	IMR90p2
91.0	B6	2.24	FN1_3	64.5	IMR90p2
91.5	B6	2.28	FN1_3	64.5	IMR90p2
92.0	B6	2.82	FN1_3	64.5	IMR90p2
92.5	B6	3.02	FN1_3	64.5	IMR90p2
93.0	B6	3.14	FN1_3	64.5	IMR90p2
93.5	B6	2.79	FN1_3	64.5	IMR90p2
94.0	B6	2.86	FN1_3	64.5	IMR90p2
94.5	B6	1.57	FN1_3	64.5	IMR90p2
95.0	B6	-0.1	FN1_3	64.5	IMR90p2
55.0	C6	-2.25	FN1_3	63.3	IMR90p2
55.5	C6	-4.88	FN1_3	63.3	IMR90p2
56.0	C6	-4.51	FN1_3	63.3	IMR90p2
56.5	C6	-4.51	FN1_3	63.3	IMR90p2
57.0	C6	-4.51	FN1_3	63.3	IMR90p2
57.5	C6	-4.63	FN1_3	63.3	IMR90p2
58.0	C6	-3.96	FN1_3	63.3	IMR90p2
58.5	C6	-1.94	FN1_3	63.3	IMR90p2
59.0	C6	-0.75	FN1_3	63.3	IMR90p2
59.5	C6	0.7	FN1_3	63.3	IMR90p2
60.0	C6	2.1	FN1_3	63.3	IMR90p2
60.5	C6	3.47	FN1_3	63.3	IMR90p2
61.0	C6	5.17	FN1_3	63.3	IMR90p2
61.5	C6	7.31	FN1_3	63.3	IMR90p2
62.0	C6	11.01	FN1_3	63.3	IMR90p2
62.5	C6	14.98	FN1_3	63.3	IMR90p2
63.0	C6	20.22	FN1_3	63.3	IMR90p2
63.5	C6	27.36	FN1_3	63.3	IMR90p2
64.0	C6	35.96	FN1_3	63.3	IMR90p2
64.5	C6	45.1	FN1_3	63.3	IMR90p2
65.0	C6	56.11	FN1_3	63.3	IMR90p2
65.5	C6	68.18	FN1_3	63.3	IMR90p2
66.0	C6	79.27	FN1_3	63.3	IMR90p2
66.5	C6	88.65	FN1_3	63.3	IMR90p2
67.0	C6	95.59	FN1_3	63.3	IMR90p2
67.5	C6	100.04	FN1_3	63.3	IMR90p2
68.0	C6	101.96	FN1_3	63.3	IMR90p2
68.5	C6	101.78	FN1_3	63.3	IMR90p2
69.0	C6	100.67	FN1_3	63.3	IMR90p2
69.5	C6	100.73	FN1_3	63.3	IMR90p2
70.0	C6	101.21	FN1_3	63.3	IMR90p2
70.5	C6	101.31	FN1_3	63.3	IMR90p2
71.0	C6	101.97	FN1_3	63.3	IMR90p2
71.5	C6	103.39	FN1_3	63.3	IMR90p2
72.0	C6	104.14	FN1_3	63.3	IMR90p2
72.5	C6	105.11	FN1_3	63.3	IMR90p2
73.0	C6	107.14	FN1_3	63.3	IMR90p2
73.5	C6	109.34	FN1_3	63.3	IMR90p2
74.0	C6	110.27	FN1_3	63.3	IMR90p2
74.5	C6	110.0	FN1_3	63.3	IMR90p2
75.0	C6	108.41	FN1_3	63.3	IMR90p2
75.5	C6	105.34	FN1_3	63.3	IMR90p2
76.0	C6	102.07	FN1_3	63.3	IMR90p2
76.5	C6	99.66	FN1_3	63.3	IMR90p2
77.0	C6	98.69	FN1_3	63.3	IMR90p2
77.5	C6	99.79	FN1_3	63.3	IMR90p2
78.0	C6	104.77	FN1_3	63.3	IMR90p2
78.5	C6	114.02	FN1_3	63.3	IMR90p2
79.0	C6	145.3	FN1_3	63.3	IMR90p2
79.5	C6	212.15	FN1_3	63.3	IMR90p2
80.0	C6	288.49	FN1_3	63.3	IMR90p2
80.5	C6	352.36	FN1_3	63.3	IMR90p2
81.0	C6	403.95	FN1_3	63.3	IMR90p2
81.5	C6	407.45	FN1_3	63.3	IMR90p2
82.0	C6	334.85	FN1_3	63.3	IMR90p2
82.5	C6	235.65	FN1_3	63.3	IMR90p2
83.0	C6	148.13	FN1_3	63.3	IMR90p2
83.5	C6	68.5	FN1_3	63.3	IMR90p2
84.0	C6	14.64	FN1_3	63.3	IMR90p2
84.5	C6	0.82	FN1_3	63.3	IMR90p2
85.0	C6	2.76	FN1_3	63.3	IMR90p2
85.5	C6	2.32	FN1_3	63.3	IMR90p2
86.0	C6	2.06	FN1_3	63.3	IMR90p2
86.5	C6	2.22	FN1_3	63.3	IMR90p2
87.0	C6	2.21	FN1_3	63.3	IMR90p2
87.5	C6	2.02	FN1_3	63.3	IMR90p2
88.0	C6	2.3	FN1_3	63.3	IMR90p2
88.5	C6	2.52	FN1_3	63.3	IMR90p2
89.0	C6	2.09	FN1_3	63.3	IMR90p2
89.5	C6	1.9	FN1_3	63.3	IMR90p2
90.0	C6	2.1	FN1_3	63.3	IMR90p2
90.5	C6	1.86	FN1_3	63.3	IMR90p2
91.0	C6	1.56	FN1_3	63.3	IMR90p2
91.5	C6	1.77	FN1_3	63.3	IMR90p2
92.0	C6	1.99	FN1_3	63.3	IMR90p2
92.5	C6	2.16	FN1_3	63.3	IMR90p2
93.0	C6	2.57	FN1_3	63.3	IMR90p2
93.5	C6	3.26	FN1_3	63.3	IMR90p2
94.0	C6	3.71	FN1_3	63.3	IMR90p2
94.5	C6	4.78	FN1_3	63.3	IMR90p2
95.0	C6	2.57	FN1_3	63.3	IMR90p2
55.0	D6	-1.26	FN1_3	61.4	IMR90p2
55.5	D6	-2.73	FN1_3	61.4	IMR90p2
56.0	D6	-2.52	FN1_3	61.4	IMR90p2
56.5	D6	-2.52	FN1_3	61.4	IMR90p2
57.0	D6	-2.52	FN1_3	61.4	IMR90p2
57.5	D6	-2.63	FN1_3	61.4	IMR90p2
58.0	D6	-1.85	FN1_3	61.4	IMR90p2
58.5	D6	-0.9	FN1_3	61.4	IMR90p2
59.0	D6	-1.15	FN1_3	61.4	IMR90p2
59.5	D6	-0.89	FN1_3	61.4	IMR90p2
60.0	D6	0.06	FN1_3	61.4	IMR90p2
60.5	D6	0.85	FN1_3	61.4	IMR90p2
61.0	D6	1.53	FN1_3	61.4	IMR90p2
61.5	D6	2.52	FN1_3	61.4	IMR90p2
62.0	D6	3.31	FN1_3	61.4	IMR90p2
62.5	D6	4.85	FN1_3	61.4	IMR90p2
63.0	D6	7.7	FN1_3	61.4	IMR90p2
63.5	D6	11.7	FN1_3	61.4	IMR90p2
64.0	D6	17.26	FN1_3	61.4	IMR90p2
64.5	D6	25.3	FN1_3	61.4	IMR90p2
65.0	D6	35.31	FN1_3	61.4	IMR90p2
65.5	D6	45.91	FN1_3	61.4	IMR90p2
66.0	D6	56.49	FN1_3	61.4	IMR90p2
66.5	D6	66.54	FN1_3	61.4	IMR90p2
67.0	D6	74.91	FN1_3	61.4	IMR90p2
67.5	D6	80.96	FN1_3	61.4	IMR90p2
68.0	D6	85.6	FN1_3	61.4	IMR90p2
68.5	D6	90.83	FN1_3	61.4	IMR90p2
69.0	D6	97.05	FN1_3	61.4	IMR90p2
69.5	D6	104.56	FN1_3	61.4	IMR90p2
70.0	D6	114.33	FN1_3	61.4	IMR90p2
70.5	D6	125.4	FN1_3	61.4	IMR90p2
71.0	D6	134.87	FN1_3	61.4	IMR90p2
71.5	D6	140.27	FN1_3	61.4	IMR90p2
72.0	D6	140.41	FN1_3	61.4	IMR90p2
72.5	D6	134.67	FN1_3	61.4	IMR90p2
73.0	D6	124.92	FN1_3	61.4	IMR90p2
73.5	D6	113.12	FN1_3	61.4	IMR90p2
74.0	D6	102.72	FN1_3	61.4	IMR90p2
74.5	D6	95.39	FN1_3	61.4	IMR90p2
75.0	D6	90.35	FN1_3	61.4	IMR90p2
75.5	D6	87.03	FN1_3	61.4	IMR90p2
76.0	D6	85.02	FN1_3	61.4	IMR90p2
76.5	D6	82.7	FN1_3	61.4	IMR90p2
77.0	D6	80.06	FN1_3	61.4	IMR90p2
77.5	D6	79.17	FN1_3	61.4	IMR90p2
78.0	D6	80.5	FN1_3	61.4	IMR90p2
78.5	D6	84.76	FN1_3	61.4	IMR90p2
79.0	D6	101.53	FN1_3	61.4	IMR90p2
79.5	D6	142.64	FN1_3	61.4	IMR90p2
80.0	D6	193.0	FN1_3	61.4	IMR90p2
80.5	D6	234.97	FN1_3	61.4	IMR90p2
81.0	D6	269.22	FN1_3	61.4	IMR90p2
81.5	D6	277.11	FN1_3	61.4	IMR90p2
82.0	D6	232.99	FN1_3	61.4	IMR90p2
82.5	D6	165.12	FN1_3	61.4	IMR90p2
83.0	D6	106.22	FN1_3	61.4	IMR90p2
83.5	D6	52.22	FN1_3	61.4	IMR90p2
84.0	D6	12.38	FN1_3	61.4	IMR90p2
84.5	D6	0.72	FN1_3	61.4	IMR90p2
85.0	D6	2.84	FN1_3	61.4	IMR90p2
85.5	D6	2.55	FN1_3	61.4	IMR90p2
86.0	D6	2.42	FN1_3	61.4	IMR90p2
86.5	D6	2.88	FN1_3	61.4	IMR90p2
87.0	D6	3.16	FN1_3	61.4	IMR90p2
87.5	D6	2.96	FN1_3	61.4	IMR90p2
88.0	D6	2.56	FN1_3	61.4	IMR90p2
88.5	D6	2.59	FN1_3	61.4	IMR90p2
89.0	D6	2.36	FN1_3	61.4	IMR90p2
89.5	D6	1.72	FN1_3	61.4	IMR90p2
90.0	D6	1.44	FN1_3	61.4	IMR90p2
90.5	D6	1.49	FN1_3	61.4	IMR90p2
91.0	D6	1.46	FN1_3	61.4	IMR90p2
91.5	D6	1.96	FN1_3	61.4	IMR90p2
92.0	D6	2.73	FN1_3	61.4	IMR90p2
92.5	D6	3.02	FN1_3	61.4	IMR90p2
93.0	D6	3.67	FN1_3	61.4	IMR90p2
93.5	D6	3.33	FN1_3	61.4	IMR90p2
94.0	D6	2.83	FN1_3	61.4	IMR90p2
94.5	D6	1.08	FN1_3	61.4	IMR90p2
95.0	D6	-0.47	FN1_3	61.4	IMR90p2
55.0	E6	7.26	FN1_3	59.0	IMR90p2
55.5	E6	15.72	FN1_3	59.0	IMR90p2
56.0	E6	14.51	FN1_3	59.0	IMR90p2
56.5	E6	14.51	FN1_3	59.0	IMR90p2
57.0	E6	14.51	FN1_3	59.0	IMR90p2
57.5	E6	14.33	FN1_3	59.0	IMR90p2
58.0	E6	15.34	FN1_3	59.0	IMR90p2
58.5	E6	18.48	FN1_3	59.0	IMR90p2
59.0	E6	20.47	FN1_3	59.0	IMR90p2
59.5	E6	20.97	FN1_3	59.0	IMR90p2
60.0	E6	21.48	FN1_3	59.0	IMR90p2
60.5	E6	22.34	FN1_3	59.0	IMR90p2
61.0	E6	22.16	FN1_3	59.0	IMR90p2
61.5	E6	21.63	FN1_3	59.0	IMR90p2
62.0	E6	21.68	FN1_3	59.0	IMR90p2
62.5	E6	21.62	FN1_3	59.0	IMR90p2
63.0	E6	22.12	FN1_3	59.0	IMR90p2
63.5	E6	23.84	FN1_3	59.0	IMR90p2
64.0	E6	26.53	FN1_3	59.0	IMR90p2
64.5	E6	30.78	FN1_3	59.0	IMR90p2
65.0	E6	36.93	FN1_3	59.0	IMR90p2
65.5	E6	44.16	FN1_3	59.0	IMR90p2
66.0	E6	51.82	FN1_3	59.0	IMR90p2
66.5	E6	59.71	FN1_3	59.0	IMR90p2
67.0	E6	66.35	FN1_3	59.0	IMR90p2
67.5	E6	71.51	FN1_3	59.0	IMR90p2
68.0	E6	75.91	FN1_3	59.0	IMR90p2
68.5	E6	80.92	FN1_3	59.0	IMR90p2
69.0	E6	89.41	FN1_3	59.0	IMR90p2
69.5	E6	103.95	FN1_3	59.0	IMR90p2
70.0	E6	125.47	FN1_3	59.0	IMR90p2
70.5	E6	153.87	FN1_3	59.0	IMR90p2
71.0	E6	184.65	FN1_3	59.0	IMR90p2
71.5	E6	209.48	FN1_3	59.0	IMR90p2
72.0	E6	222.72	FN1_3	59.0	IMR90p2
72.5	E6	219.84	FN1_3	59.0	IMR90p2
73.0	E6	199.17	FN1_3	59.0	IMR90p2
73.5	E6	165.96	FN1_3	59.0	IMR90p2
74.0	E6	129.17	FN1_3	59.0	IMR90p2
74.5	E6	95.1	FN1_3	59.0	IMR90p2
75.0	E6	68.5	FN1_3	59.0	IMR90p2
75.5	E6	51.42	FN1_3	59.0	IMR90p2
76.0	E6	42.52	FN1_3	59.0	IMR90p2
76.5	E6	38.37	FN1_3	59.0	IMR90p2
77.0	E6	35.98	FN1_3	59.0	IMR90p2
77.5	E6	34.86	FN1_3	59.0	IMR90p2
78.0	E6	35.24	FN1_3	59.0	IMR90p2
78.5	E6	36.17	FN1_3	59.0	IMR90p2
79.0	E6	41.2	FN1_3	59.0	IMR90p2
79.5	E6	56.17	FN1_3	59.0	IMR90p2
80.0	E6	74.84	FN1_3	59.0	IMR90p2
80.5	E6	89.32	FN1_3	59.0	IMR90p2
81.0	E6	101.57	FN1_3	59.0	IMR90p2
81.5	E6	104.97	FN1_3	59.0	IMR90p2
82.0	E6	88.73	FN1_3	59.0	IMR90p2
82.5	E6	63.62	FN1_3	59.0	IMR90p2
83.0	E6	42.43	FN1_3	59.0	IMR90p2
83.5	E6	22.43	FN1_3	59.0	IMR90p2
84.0	E6	7.46	FN1_3	59.0	IMR90p2
84.5	E6	2.77	FN1_3	59.0	IMR90p2
85.0	E6	2.87	FN1_3	59.0	IMR90p2
85.5	E6	2.88	FN1_3	59.0	IMR90p2
86.0	E6	3.1	FN1_3	59.0	IMR90p2
86.5	E6	2.56	FN1_3	59.0	IMR90p2
87.0	E6	2.36	FN1_3	59.0	IMR90p2
87.5	E6	2.3	FN1_3	59.0	IMR90p2
88.0	E6	1.23	FN1_3	59.0	IMR90p2
88.5	E6	1.01	FN1_3	59.0	IMR90p2
89.0	E6	1.75	FN1_3	59.0	IMR90p2
89.5	E6	1.83	FN1_3	59.0	IMR90p2
90.0	E6	1.95	FN1_3	59.0	IMR90p2
90.5	E6	2.48	FN1_3	59.0	IMR90p2
91.0	E6	2.15	FN1_3	59.0	IMR90p2
91.5	E6	1.53	FN1_3	59.0	IMR90p2
92.0	E6	1.29	FN1_3	59.0	IMR90p2
92.5	E6	1.45	FN1_3	59.0	IMR90p2
93.0	E6	1.63	FN1_3	59.0	IMR90p2
93.5	E6	3.87	FN1_3	59.0	IMR90p2
94.0	E6	5.04	FN1_3	59.0	IMR90p2
94.5	E6	10.12	FN1_3	59.0	IMR90p2
95.0	E6	7.1	FN1_3	59.0	IMR90p2
55.0	F6	11.76	FN1_3	57.0	IMR90p2
55.5	F6	25.48	FN1_3	57.0	IMR90p2
56.0	F6	23.52	FN1_3	57.0	IMR90p2
56.5	F6	23.52	FN1_3	57.0	IMR90p2
57.0	F6	23.52	FN1_3	57.0	IMR90p2
57.5	F6	23.29	FN1_3	57.0	IMR90p2
58.0	F6	24.73	FN1_3	57.0	IMR90p2
58.5	F6	27.3	FN1_3	57.0	IMR90p2
59.0	F6	28.06	FN1_3	57.0	IMR90p2
59.5	F6	27.75	FN1_3	57.0	IMR90p2
60.0	F6	26.82	FN1_3	57.0	IMR90p2
60.5	F6	25.51	FN1_3	57.0	IMR90p2
61.0	F6	24.59	FN1_3	57.0	IMR90p2
61.5	F6	23.59	FN1_3	57.0	IMR90p2
62.0	F6	22.38	FN1_3	57.0	IMR90p2
62.5	F6	21.9	FN1_3	57.0	IMR90p2
63.0	F6	21.56	FN1_3	57.0	IMR90p2
63.5	F6	20.92	FN1_3	57.0	IMR90p2
64.0	F6	21.92	FN1_3	57.0	IMR90p2
64.5	F6	24.97	FN1_3	57.0	IMR90p2
65.0	F6	28.89	FN1_3	57.0	IMR90p2
65.5	F6	34.27	FN1_3	57.0	IMR90p2
66.0	F6	41.36	FN1_3	57.0	IMR90p2
66.5	F6	47.8	FN1_3	57.0	IMR90p2
67.0	F6	52.54	FN1_3	57.0	IMR90p2
67.5	F6	56.88	FN1_3	57.0	IMR90p2
68.0	F6	60.92	FN1_3	57.0	IMR90p2
68.5	F6	64.9	FN1_3	57.0	IMR90p2
69.0	F6	72.18	FN1_3	57.0	IMR90p2
69.5	F6	85.34	FN1_3	57.0	IMR90p2
70.0	F6	104.12	FN1_3	57.0	IMR90p2
70.5	F6	128.31	FN1_3	57.0	IMR90p2
71.0	F6	154.89	FN1_3	57.0	IMR90p2
71.5	F6	176.9	FN1_3	57.0	IMR90p2
72.0	F6	187.83	FN1_3	57.0	IMR90p2
72.5	F6	184.87	FN1_3	57.0	IMR90p2
73.0	F6	167.4	FN1_3	57.0	IMR90p2
73.5	F6	137.96	FN1_3	57.0	IMR90p2
74.0	F6	104.11	FN1_3	57.0	IMR90p2
74.5	F6	73.45	FN1_3	57.0	IMR90p2
75.0	F6	49.17	FN1_3	57.0	IMR90p2
75.5	F6	31.71	FN1_3	57.0	IMR90p2
76.0	F6	22.11	FN1_3	57.0	IMR90p2
76.5	F6	18.11	FN1_3	57.0	IMR90p2
77.0	F6	15.7	FN1_3	57.0	IMR90p2
77.5	F6	14.38	FN1_3	57.0	IMR90p2
78.0	F6	14.88	FN1_3	57.0	IMR90p2
78.5	F6	16.15	FN1_3	57.0	IMR90p2
79.0	F6	17.8	FN1_3	57.0	IMR90p2
79.5	F6	22.87	FN1_3	57.0	IMR90p2
80.0	F6	29.83	FN1_3	57.0	IMR90p2
80.5	F6	35.42	FN1_3	57.0	IMR90p2
81.0	F6	39.14	FN1_3	57.0	IMR90p2
81.5	F6	40.5	FN1_3	57.0	IMR90p2
82.0	F6	35.44	FN1_3	57.0	IMR90p2
82.5	F6	25.91	FN1_3	57.0	IMR90p2
83.0	F6	17.52	FN1_3	57.0	IMR90p2
83.5	F6	10.34	FN1_3	57.0	IMR90p2
84.0	F6	4.39	FN1_3	57.0	IMR90p2
84.5	F6	1.87	FN1_3	57.0	IMR90p2
85.0	F6	2.47	FN1_3	57.0	IMR90p2
85.5	F6	2.35	FN1_3	57.0	IMR90p2
86.0	F6	1.87	FN1_3	57.0	IMR90p2
86.5	F6	2.33	FN1_3	57.0	IMR90p2
87.0	F6	2.71	FN1_3	57.0	IMR90p2
87.5	F6	2.04	FN1_3	57.0	IMR90p2
88.0	F6	2.31	FN1_3	57.0	IMR90p2
88.5	F6	3.24	FN1_3	57.0	IMR90p2
89.0	F6	2.81	FN1_3	57.0	IMR90p2
89.5	F6	2.28	FN1_3	57.0	IMR90p2
90.0	F6	2.44	FN1_3	57.0	IMR90p2
90.5	F6	1.87	FN1_3	57.0	IMR90p2
91.0	F6	0.98	FN1_3	57.0	IMR90p2
91.5	F6	0.88	FN1_3	57.0	IMR90p2
92.0	F6	1.01	FN1_3	57.0	IMR90p2
92.5	F6	1.25	FN1_3	57.0	IMR90p2
93.0	F6	1.66	FN1_3	57.0	IMR90p2
93.5	F6	2.35	FN1_3	57.0	IMR90p2
94.0	F6	2.83	FN1_3	57.0	IMR90p2
94.5	F6	4.08	FN1_3	57.0	IMR90p2
95.0	F6	2.33	FN1_3	57.0	IMR90p2
55.0	G6	13.23	FN1_3	55.7	IMR90p2
55.5	G6	28.66	FN1_3	55.7	IMR90p2
56.0	G6	26.45	FN1_3	55.7	IMR90p2
56.5	G6	26.45	FN1_3	55.7	IMR90p2
57.0	G6	26.45	FN1_3	55.7	IMR90p2
57.5	G6	26.3	FN1_3	55.7	IMR90p2
58.0	G6	27.42	FN1_3	55.7	IMR90p2
58.5	G6	28.3	FN1_3	55.7	IMR90p2
59.0	G6	27.86	FN1_3	55.7	IMR90p2
59.5	G6	27.89	FN1_3	55.7	IMR90p2
60.0	G6	27.24	FN1_3	55.7	IMR90p2
60.5	G6	25.3	FN1_3	55.7	IMR90p2
61.0	G6	23.84	FN1_3	55.7	IMR90p2
61.5	G6	22.93	FN1_3	55.7	IMR90p2
62.0	G6	21.4	FN1_3	55.7	IMR90p2
62.5	G6	20.35	FN1_3	55.7	IMR90p2
63.0	G6	19.98	FN1_3	55.7	IMR90p2
63.5	G6	19.82	FN1_3	55.7	IMR90p2
64.0	G6	19.83	FN1_3	55.7	IMR90p2
64.5	G6	20.85	FN1_3	55.7	IMR90p2
65.0	G6	23.47	FN1_3	55.7	IMR90p2
65.5	G6	27.26	FN1_3	55.7	IMR90p2
66.0	G6	31.2	FN1_3	55.7	IMR90p2
66.5	G6	35.75	FN1_3	55.7	IMR90p2
67.0	G6	40.18	FN1_3	55.7	IMR90p2
67.5	G6	43.2	FN1_3	55.7	IMR90p2
68.0	G6	46.08	FN1_3	55.7	IMR90p2
68.5	G6	50.62	FN1_3	55.7	IMR90p2
69.0	G6	57.42	FN1_3	55.7	IMR90p2
69.5	G6	68.46	FN1_3	55.7	IMR90p2
70.0	G6	85.1	FN1_3	55.7	IMR90p2
70.5	G6	105.34	FN1_3	55.7	IMR90p2
71.0	G6	125.57	FN1_3	55.7	IMR90p2
71.5	G6	141.79	FN1_3	55.7	IMR90p2
72.0	G6	148.97	FN1_3	55.7	IMR90p2
72.5	G6	144.4	FN1_3	55.7	IMR90p2
73.0	G6	129.05	FN1_3	55.7	IMR90p2
73.5	G6	106.16	FN1_3	55.7	IMR90p2
74.0	G6	80.68	FN1_3	55.7	IMR90p2
74.5	G6	57.44	FN1_3	55.7	IMR90p2
75.0	G6	38.87	FN1_3	55.7	IMR90p2
75.5	G6	25.41	FN1_3	55.7	IMR90p2
76.0	G6	17.43	FN1_3	55.7	IMR90p2
76.5	G6	13.36	FN1_3	55.7	IMR90p2
77.0	G6	10.99	FN1_3	55.7	IMR90p2
77.5	G6	10.15	FN1_3	55.7	IMR90p2
78.0	G6	10.87	FN1_3	55.7	IMR90p2
78.5	G6	11.52	FN1_3	55.7	IMR90p2
79.0	G6	11.86	FN1_3	55.7	IMR90p2
79.5	G6	14.41	FN1_3	55.7	IMR90p2
80.0	G6	18.2	FN1_3	55.7	IMR90p2
80.5	G6	20.98	FN1_3	55.7	IMR90p2
81.0	G6	23.4	FN1_3	55.7	IMR90p2
81.5	G6	24.79	FN1_3	55.7	IMR90p2
82.0	G6	22.02	FN1_3	55.7	IMR90p2
82.5	G6	16.81	FN1_3	55.7	IMR90p2
83.0	G6	12.28	FN1_3	55.7	IMR90p2
83.5	G6	7.88	FN1_3	55.7	IMR90p2
84.0	G6	4.68	FN1_3	55.7	IMR90p2
84.5	G6	3.63	FN1_3	55.7	IMR90p2
85.0	G6	2.92	FN1_3	55.7	IMR90p2
85.5	G6	2.02	FN1_3	55.7	IMR90p2
86.0	G6	2.03	FN1_3	55.7	IMR90p2
86.5	G6	1.99	FN1_3	55.7	IMR90p2
87.0	G6	1.95	FN1_3	55.7	IMR90p2
87.5	G6	2.85	FN1_3	55.7	IMR90p2
88.0	G6	3.5	FN1_3	55.7	IMR90p2
88.5	G6	2.72	FN1_3	55.7	IMR90p2
89.0	G6	1.88	FN1_3	55.7	IMR90p2
89.5	G6	1.3	FN1_3	55.7	IMR90p2
90.0	G6	0.58	FN1_3	55.7	IMR90p2
90.5	G6	0.61	FN1_3	55.7	IMR90p2
91.0	G6	1.71	FN1_3	55.7	IMR90p2
91.5	G6	2.32	FN1_3	55.7	IMR90p2
92.0	G6	2.52	FN1_3	55.7	IMR90p2
92.5	G6	2.87	FN1_3	55.7	IMR90p2
93.0	G6	2.7	FN1_3	55.7	IMR90p2
93.5	G6	2.53	FN1_3	55.7	IMR90p2
94.0	G6	2.65	FN1_3	55.7	IMR90p2
94.5	G6	3.74	FN1_3	55.7	IMR90p2
95.0	G6	2.16	FN1_3	55.7	IMR90p2
55.0	H6	5.7	FN1_3	55.0	IMR90p2
55.5	H6	12.35	FN1_3	55.0	IMR90p2
56.0	H6	11.4	FN1_3	55.0	IMR90p2
56.5	H6	11.4	FN1_3	55.0	IMR90p2
57.0	H6	11.4	FN1_3	55.0	IMR90p2
57.5	H6	11.41	FN1_3	55.0	IMR90p2
58.0	H6	11.38	FN1_3	55.0	IMR90p2
58.5	H6	11.13	FN1_3	55.0	IMR90p2
59.0	H6	10.98	FN1_3	55.0	IMR90p2
59.5	H6	11.99	FN1_3	55.0	IMR90p2
60.0	H6	13.03	FN1_3	55.0	IMR90p2
60.5	H6	13.64	FN1_3	55.0	IMR90p2
61.0	H6	14.48	FN1_3	55.0	IMR90p2
61.5	H6	15.23	FN1_3	55.0	IMR90p2
62.0	H6	15.63	FN1_3	55.0	IMR90p2
62.5	H6	15.98	FN1_3	55.0	IMR90p2
63.0	H6	16.62	FN1_3	55.0	IMR90p2
63.5	H6	16.89	FN1_3	55.0	IMR90p2
64.0	H6	16.8	FN1_3	55.0	IMR90p2
64.5	H6	16.98	FN1_3	55.0	IMR90p2
65.0	H6	18.02	FN1_3	55.0	IMR90p2
65.5	H6	19.51	FN1_3	55.0	IMR90p2
66.0	H6	21.52	FN1_3	55.0	IMR90p2
66.5	H6	24.13	FN1_3	55.0	IMR90p2
67.0	H6	26.39	FN1_3	55.0	IMR90p2
67.5	H6	27.83	FN1_3	55.0	IMR90p2
68.0	H6	28.85	FN1_3	55.0	IMR90p2
68.5	H6	30.07	FN1_3	55.0	IMR90p2
69.0	H6	32.18	FN1_3	55.0	IMR90p2
69.5	H6	36.47	FN1_3	55.0	IMR90p2
70.0	H6	43.46	FN1_3	55.0	IMR90p2
70.5	H6	52.54	FN1_3	55.0	IMR90p2
71.0	H6	61.93	FN1_3	55.0	IMR90p2
71.5	H6	68.78	FN1_3	55.0	IMR90p2
72.0	H6	71.09	FN1_3	55.0	IMR90p2
72.5	H6	67.51	FN1_3	55.0	IMR90p2
73.0	H6	58.38	FN1_3	55.0	IMR90p2
73.5	H6	46.31	FN1_3	55.0	IMR90p2
74.0	H6	34.97	FN1_3	55.0	IMR90p2
74.5	H6	25.44	FN1_3	55.0	IMR90p2
75.0	H6	18.48	FN1_3	55.0	IMR90p2
75.5	H6	14.97	FN1_3	55.0	IMR90p2
76.0	H6	13.59	FN1_3	55.0	IMR90p2
76.5	H6	12.39	FN1_3	55.0	IMR90p2
77.0	H6	11.63	FN1_3	55.0	IMR90p2
77.5	H6	11.87	FN1_3	55.0	IMR90p2
78.0	H6	12.0	FN1_3	55.0	IMR90p2
78.5	H6	12.06	FN1_3	55.0	IMR90p2
79.0	H6	13.17	FN1_3	55.0	IMR90p2
79.5	H6	16.38	FN1_3	55.0	IMR90p2
80.0	H6	20.51	FN1_3	55.0	IMR90p2
80.5	H6	23.98	FN1_3	55.0	IMR90p2
81.0	H6	26.86	FN1_3	55.0	IMR90p2
81.5	H6	28.25	FN1_3	55.0	IMR90p2
82.0	H6	25.3	FN1_3	55.0	IMR90p2
82.5	H6	19.23	FN1_3	55.0	IMR90p2
83.0	H6	13.84	FN1_3	55.0	IMR90p2
83.5	H6	9.38	FN1_3	55.0	IMR90p2
84.0	H6	5.6	FN1_3	55.0	IMR90p2
84.5	H6	3.76	FN1_3	55.0	IMR90p2
85.0	H6	3.44	FN1_3	55.0	IMR90p2
85.5	H6	2.86	FN1_3	55.0	IMR90p2
86.0	H6	1.89	FN1_3	55.0	IMR90p2
86.5	H6	1.3	FN1_3	55.0	IMR90p2
87.0	H6	1.14	FN1_3	55.0	IMR90p2
87.5	H6	1.47	FN1_3	55.0	IMR90p2
88.0	H6	2.19	FN1_3	55.0	IMR90p2
88.5	H6	2.48	FN1_3	55.0	IMR90p2
89.0	H6	2.25	FN1_3	55.0	IMR90p2
89.5	H6	2.09	FN1_3	55.0	IMR90p2
90.0	H6	1.93	FN1_3	55.0	IMR90p2
90.5	H6	1.59	FN1_3	55.0	IMR90p2
91.0	H6	1.83	FN1_3	55.0	IMR90p2
91.5	H6	2.36	FN1_3	55.0	IMR90p2
92.0	H6	3.03	FN1_3	55.0	IMR90p2
92.5	H6	3.31	FN1_3	55.0	IMR90p2
93.0	H6	3.44	FN1_3	55.0	IMR90p2
93.5	H6	2.81	FN1_3	55.0	IMR90p2
94.0	H6	2.32	FN1_3	55.0	IMR90p2
94.5	H6	0.48	FN1_3	55.0	IMR90p2
95.0	H6	-0.86	FN1_3	55.0	IMR90p2
55.0	A6	7.11380050716571	FN1_3	65.0	IMR90p8
55.5	A6	15.4132344321929	FN1_3	65.0	IMR90p8
56.0	A6	14.2276010143319	FN1_3	65.0	IMR90p8
56.5	A6	14.2276010143386	FN1_3	65.0	IMR90p8
57.0	A6	14.2276010142858	FN1_3	65.0	IMR90p8
57.5	A6	14.0958209480449	FN1_3	65.0	IMR90p8
58.0	A6	14.923871619953	FN1_3	65.0	IMR90p8
58.5	A6	16.617105731064	FN1_3	65.0	IMR90p8
59.0	A6	16.3435188121581	FN1_3	65.0	IMR90p8
59.5	A6	15.7511011923998	FN1_3	65.0	IMR90p8
60.0	A6	15.9936897764588	FN1_3	65.0	IMR90p8
60.5	A6	14.5395630391887	FN1_3	65.0	IMR90p8
61.0	A6	13.3828498804141	FN1_3	65.0	IMR90p8
61.5	A6	13.8329472343768	FN1_3	65.0	IMR90p8
62.0	A6	14.1146252652086	FN1_3	65.0	IMR90p8
62.5	A6	14.8990288167458	FN1_3	65.0	IMR90p8
63.0	A6	18.0341285609725	FN1_3	65.0	IMR90p8
63.5	A6	22.3550278067886	FN1_3	65.0	IMR90p8
64.0	A6	27.9731072256479	FN1_3	65.0	IMR90p8
64.5	A6	36.6896428171426	FN1_3	65.0	IMR90p8
65.0	A6	47.7416196453294	FN1_3	65.0	IMR90p8
65.5	A6	59.5639907170907	FN1_3	65.0	IMR90p8
66.0	A6	70.7688905385118	FN1_3	65.0	IMR90p8
66.5	A6	81.6741445453611	FN1_3	65.0	IMR90p8
67.0	A6	89.7913184907552	FN1_3	65.0	IMR90p8
67.5	A6	94.1562324449416	FN1_3	65.0	IMR90p8
68.0	A6	96.9028438725634	FN1_3	65.0	IMR90p8
68.5	A6	98.7715568418746	FN1_3	65.0	IMR90p8
69.0	A6	98.3344883743156	FN1_3	65.0	IMR90p8
69.5	A6	97.9849217483693	FN1_3	65.0	IMR90p8
70.0	A6	98.8636501456153	FN1_3	65.0	IMR90p8
70.5	A6	99.0450095928491	FN1_3	65.0	IMR90p8
71.0	A6	98.9708960458995	FN1_3	65.0	IMR90p8
71.5	A6	99.49183994656	FN1_3	65.0	IMR90p8
72.0	A6	99.9567682967341	FN1_3	65.0	IMR90p8
72.5	A6	99.8741015711122	FN1_3	65.0	IMR90p8
73.0	A6	99.681228760255	FN1_3	65.0	IMR90p8
73.5	A6	99.3598192138277	FN1_3	65.0	IMR90p8
74.0	A6	100.010329299332	FN1_3	65.0	IMR90p8
74.5	A6	99.980337933443	FN1_3	65.0	IMR90p8
75.0	A6	98.9360792327919	FN1_3	65.0	IMR90p8
75.5	A6	98.569722231784	FN1_3	65.0	IMR90p8
76.0	A6	98.8178454584803	FN1_3	65.0	IMR90p8
76.5	A6	97.6849118601933	FN1_3	65.0	IMR90p8
77.0	A6	97.1311409927861	FN1_3	65.0	IMR90p8
77.5	A6	98.8623062081003	FN1_3	65.0	IMR90p8
78.0	A6	102.734705873282	FN1_3	65.0	IMR90p8
78.5	A6	109.900513315956	FN1_3	65.0	IMR90p8
79.0	A6	132.47114818682	FN1_3	65.0	IMR90p8
79.5	A6	193.621647331819	FN1_3	65.0	IMR90p8
80.0	A6	275.416260867039	FN1_3	65.0	IMR90p8
80.5	A6	346.631847470746	FN1_3	65.0	IMR90p8
81.0	A6	406.104276449348	FN1_3	65.0	IMR90p8
81.5	A6	431.887364622925	FN1_3	65.0	IMR90p8
82.0	A6	376.11140233229	FN1_3	65.0	IMR90p8
82.5	A6	271.881501873844	FN1_3	65.0	IMR90p8
83.0	A6	177.535296505062	FN1_3	65.0	IMR90p8
83.5	A6	91.2898906998675	FN1_3	65.0	IMR90p8
84.0	A6	23.8572606852817	FN1_3	65.0	IMR90p8
84.5	A6	-0.45284461300156	FN1_3	65.0	IMR90p8
85.0	A6	1.70034579092999	FN1_3	65.0	IMR90p8
85.5	A6	2.11919288736959	FN1_3	65.0	IMR90p8
86.0	A6	2.34686264414376	FN1_3	65.0	IMR90p8
86.5	A6	2.73240503206694	FN1_3	65.0	IMR90p8
87.0	A6	2.91268795841467	FN1_3	65.0	IMR90p8
87.5	A6	2.6940165391735	FN1_3	65.0	IMR90p8
88.0	A6	2.35703903320314	FN1_3	65.0	IMR90p8
88.5	A6	2.4457159937557	FN1_3	65.0	IMR90p8
89.0	A6	2.24018465781262	FN1_3	65.0	IMR90p8
89.5	A6	1.60551204416174	FN1_3	65.0	IMR90p8
90.0	A6	1.24064287465785	FN1_3	65.0	IMR90p8
90.5	A6	1.01490696313027	FN1_3	65.0	IMR90p8
91.0	A6	0.654085993042429	FN1_3	65.0	IMR90p8
91.5	A6	0.476449635107656	FN1_3	65.0	IMR90p8
92.0	A6	0.755486929543508	FN1_3	65.0	IMR90p8
92.5	A6	1.40696579761072	FN1_3	65.0	IMR90p8
93.0	A6	2.08450021519417	FN1_3	65.0	IMR90p8
93.5	A6	2.31598741073259	FN1_3	65.0	IMR90p8
94.0	A6	2.59821317024785	FN1_3	65.0	IMR90p8
94.5	A6	2.49160815759819	FN1_3	65.0	IMR90p8
95.0	A6	0.806130631462793	FN1_3	65.0	IMR90p8
55.0	B6	6.57797611731519	FN1_3	64.5	IMR90p8
55.5	B6	14.252281587517	FN1_3	64.5	IMR90p8
56.0	B6	13.1559522346311	FN1_3	64.5	IMR90p8
56.5	B6	13.15595223464	FN1_3	64.5	IMR90p8
57.0	B6	13.1559522345607	FN1_3	64.5	IMR90p8
57.5	B6	13.0734083036582	FN1_3	64.5	IMR90p8
58.0	B6	13.6986064980043	FN1_3	64.5	IMR90p8
58.5	B6	14.0334672382573	FN1_3	64.5	IMR90p8
59.0	B6	13.044959858697	FN1_3	64.5	IMR90p8
59.5	B6	12.1432451456149	FN1_3	64.5	IMR90p8
60.0	B6	12.0194534944213	FN1_3	64.5	IMR90p8
60.5	B6	10.9676967839087	FN1_3	64.5	IMR90p8
61.0	B6	10.455202187718	FN1_3	64.5	IMR90p8
61.5	B6	11.5825358119448	FN1_3	64.5	IMR90p8
62.0	B6	12.1442373930463	FN1_3	64.5	IMR90p8
62.5	B6	13.2973604404185	FN1_3	64.5	IMR90p8
63.0	B6	16.2215992958237	FN1_3	64.5	IMR90p8
63.5	B6	20.6065149125283	FN1_3	64.5	IMR90p8
64.0	B6	27.2069203004969	FN1_3	64.5	IMR90p8
64.5	B6	36.7486004624429	FN1_3	64.5	IMR90p8
65.0	B6	48.3941291660194	FN1_3	64.5	IMR90p8
65.5	B6	61.4653415282388	FN1_3	64.5	IMR90p8
66.0	B6	73.4044409527711	FN1_3	64.5	IMR90p8
66.5	B6	82.6030655759174	FN1_3	64.5	IMR90p8
67.0	B6	89.4657015811171	FN1_3	64.5	IMR90p8
67.5	B6	93.7897069003698	FN1_3	64.5	IMR90p8
68.0	B6	95.2652688473105	FN1_3	64.5	IMR90p8
68.5	B6	96.2087125470375	FN1_3	64.5	IMR90p8
69.0	B6	98.0413459947798	FN1_3	64.5	IMR90p8
69.5	B6	99.9676270100674	FN1_3	64.5	IMR90p8
70.0	B6	102.094112098172	FN1_3	64.5	IMR90p8
70.5	B6	104.719108869741	FN1_3	64.5	IMR90p8
71.0	B6	106.703415965609	FN1_3	64.5	IMR90p8
71.5	B6	107.094220768442	FN1_3	64.5	IMR90p8
72.0	B6	106.908085075679	FN1_3	64.5	IMR90p8
72.5	B6	106.244209767195	FN1_3	64.5	IMR90p8
73.0	B6	104.798394029623	FN1_3	64.5	IMR90p8
73.5	B6	103.648259887353	FN1_3	64.5	IMR90p8
74.0	B6	102.861621348541	FN1_3	64.5	IMR90p8
74.5	B6	101.604749557433	FN1_3	64.5	IMR90p8
75.0	B6	100.111475084144	FN1_3	64.5	IMR90p8
75.5	B6	99.3277615963403	FN1_3	64.5	IMR90p8
76.0	B6	98.4677659935769	FN1_3	64.5	IMR90p8
76.5	B6	97.4611178045473	FN1_3	64.5	IMR90p8
77.0	B6	97.6763598518243	FN1_3	64.5	IMR90p8
77.5	B6	99.1496253307407	FN1_3	64.5	IMR90p8
78.0	B6	102.654734291543	FN1_3	64.5	IMR90p8
78.5	B6	110.045951209565	FN1_3	64.5	IMR90p8
79.0	B6	135.484188712858	FN1_3	64.5	IMR90p8
79.5	B6	198.275369738746	FN1_3	64.5	IMR90p8
80.0	B6	277.835467705974	FN1_3	64.5	IMR90p8
80.5	B6	346.912644131753	FN1_3	64.5	IMR90p8
81.0	B6	404.815955720347	FN1_3	64.5	IMR90p8
81.5	B6	423.644881895321	FN1_3	64.5	IMR90p8
82.0	B6	362.105932962685	FN1_3	64.5	IMR90p8
82.5	B6	259.907989319445	FN1_3	64.5	IMR90p8
83.0	B6	167.959715855682	FN1_3	64.5	IMR90p8
83.5	B6	83.7314495038455	FN1_3	64.5	IMR90p8
84.0	B6	20.8135286091284	FN1_3	64.5	IMR90p8
84.5	B6	0.004835055523813	FN1_3	64.5	IMR90p8
85.0	B6	2.10156032213195	FN1_3	64.5	IMR90p8
85.5	B6	1.94044893395704	FN1_3	64.5	IMR90p8
86.0	B6	1.53945824107029	FN1_3	64.5	IMR90p8
86.5	B6	1.23748875988019	FN1_3	64.5	IMR90p8
87.0	B6	1.34223140376639	FN1_3	64.5	IMR90p8
87.5	B6	1.65170268316763	FN1_3	64.5	IMR90p8
88.0	B6	2.07679696855939	FN1_3	64.5	IMR90p8
88.5	B6	2.28014583226684	FN1_3	64.5	IMR90p8
89.0	B6	2.69210263070369	FN1_3	64.5	IMR90p8
89.5	B6	2.77981861992458	FN1_3	64.5	IMR90p8
90.0	B6	2.50103151245571	FN1_3	64.5	IMR90p8
90.5	B6	2.54465577331825	FN1_3	64.5	IMR90p8
91.0	B6	2.29891883022322	FN1_3	64.5	IMR90p8
91.5	B6	1.85282736887518	FN1_3	64.5	IMR90p8
92.0	B6	1.92271834189916	FN1_3	64.5	IMR90p8
92.5	B6	1.86105737033415	FN1_3	64.5	IMR90p8
93.0	B6	1.78134963075195	FN1_3	64.5	IMR90p8
93.5	B6	1.62217529903546	FN1_3	64.5	IMR90p8
94.0	B6	1.41610898750037	FN1_3	64.5	IMR90p8
94.5	B6	0.1496506688311	FN1_3	64.5	IMR90p8
95.0	B6	-0.647062116624284	FN1_3	64.5	IMR90p8
55.0	C6	5.64302301163866	FN1_3	63.3	IMR90p8
55.5	C6	12.2265498585515	FN1_3	63.3	IMR90p8
56.0	C6	11.2860460232793	FN1_3	63.3	IMR90p8
56.5	C6	11.2860460232883	FN1_3	63.3	IMR90p8
57.0	C6	11.2860460232093	FN1_3	63.3	IMR90p8
57.5	C6	11.1578497382886	FN1_3	63.3	IMR90p8
58.0	C6	12.1214469834994	FN1_3	63.3	IMR90p8
58.5	C6	12.4849859694282	FN1_3	63.3	IMR90p8
59.0	C6	12.3406631815417	FN1_3	63.3	IMR90p8
59.5	C6	13.1950861728167	FN1_3	63.3	IMR90p8
60.0	C6	13.5729838160651	FN1_3	63.3	IMR90p8
60.5	C6	13.4531234070287	FN1_3	63.3	IMR90p8
61.0	C6	12.9630633070191	FN1_3	63.3	IMR90p8
61.5	C6	12.3026685624122	FN1_3	63.3	IMR90p8
62.0	C6	12.1564141866296	FN1_3	63.3	IMR90p8
62.5	C6	12.5250759904625	FN1_3	63.3	IMR90p8
63.0	C6	15.2190319957045	FN1_3	63.3	IMR90p8
63.5	C6	21.7606206023934	FN1_3	63.3	IMR90p8
64.0	C6	29.4206094682368	FN1_3	63.3	IMR90p8
64.5	C6	38.0760060596557	FN1_3	63.3	IMR90p8
65.0	C6	49.5029027869222	FN1_3	63.3	IMR90p8
65.5	C6	60.8455476122851	FN1_3	63.3	IMR90p8
66.0	C6	69.6889987080045	FN1_3	63.3	IMR90p8
66.5	C6	78.6251714471351	FN1_3	63.3	IMR90p8
67.0	C6	86.8625562899846	FN1_3	63.3	IMR90p8
67.5	C6	92.3146717475684	FN1_3	63.3	IMR90p8
68.0	C6	96.5372182744978	FN1_3	63.3	IMR90p8
68.5	C6	101.558970241295	FN1_3	63.3	IMR90p8
69.0	C6	107.212768519064	FN1_3	63.3	IMR90p8
69.5	C6	114.008040729963	FN1_3	63.3	IMR90p8
70.0	C6	122.149701475936	FN1_3	63.3	IMR90p8
70.5	C6	130.532060774104	FN1_3	63.3	IMR90p8
71.0	C6	137.140098763259	FN1_3	63.3	IMR90p8
71.5	C6	140.09842151256	FN1_3	63.3	IMR90p8
72.0	C6	138.902276938496	FN1_3	63.3	IMR90p8
72.5	C6	133.533942235292	FN1_3	63.3	IMR90p8
73.0	C6	125.681999464677	FN1_3	63.3	IMR90p8
73.5	C6	117.728267533576	FN1_3	63.3	IMR90p8
74.0	C6	110.285397050087	FN1_3	63.3	IMR90p8
74.5	C6	104.225900031724	FN1_3	63.3	IMR90p8
75.0	C6	100.855738281565	FN1_3	63.3	IMR90p8
75.5	C6	98.8630846783146	FN1_3	63.3	IMR90p8
76.0	C6	97.0144579156142	FN1_3	63.3	IMR90p8
76.5	C6	96.1096696663943	FN1_3	63.3	IMR90p8
77.0	C6	96.0104067349387	FN1_3	63.3	IMR90p8
77.5	C6	97.0199561414797	FN1_3	63.3	IMR90p8
78.0	C6	101.345419683851	FN1_3	63.3	IMR90p8
78.5	C6	109.297918997109	FN1_3	63.3	IMR90p8
79.0	C6	135.369323046932	FN1_3	63.3	IMR90p8
79.5	C6	196.922394369288	FN1_3	63.3	IMR90p8
80.0	C6	271.434563190401	FN1_3	63.3	IMR90p8
80.5	C6	334.218816587468	FN1_3	63.3	IMR90p8
81.0	C6	386.399047572416	FN1_3	63.3	IMR90p8
81.5	C6	398.781378599894	FN1_3	63.3	IMR90p8
82.0	C6	335.331495628552	FN1_3	63.3	IMR90p8
82.5	C6	238.183697338264	FN1_3	63.3	IMR90p8
83.0	C6	151.691338229802	FN1_3	63.3	IMR90p8
83.5	C6	72.5349059655632	FN1_3	63.3	IMR90p8
84.0	C6	15.4509554083667	FN1_3	63.3	IMR90p8
84.5	C6	-1.32624210802004	FN1_3	63.3	IMR90p8
85.0	C6	1.52840336261028	FN1_3	63.3	IMR90p8
85.5	C6	2.16007473818263	FN1_3	63.3	IMR90p8
86.0	C6	2.68921173939293	FN1_3	63.3	IMR90p8
86.5	C6	2.94906997097297	FN1_3	63.3	IMR90p8
87.0	C6	2.73143545562652	FN1_3	63.3	IMR90p8
87.5	C6	2.0830261949643	FN1_3	63.3	IMR90p8
88.0	C6	2.02453552511503	FN1_3	63.3	IMR90p8
88.5	C6	2.21113043150643	FN1_3	63.3	IMR90p8
89.0	C6	2.4101433023493	FN1_3	63.3	IMR90p8
89.5	C6	2.57355801772337	FN1_3	63.3	IMR90p8
90.0	C6	2.87779015650631	FN1_3	63.3	IMR90p8
90.5	C6	3.17819476977434	FN1_3	63.3	IMR90p8
91.0	C6	2.75476013730565	FN1_3	63.3	IMR90p8
91.5	C6	1.85943814204643	FN1_3	63.3	IMR90p8
92.0	C6	1.5923024455181	FN1_3	63.3	IMR90p8
92.5	C6	1.32130822587658	FN1_3	63.3	IMR90p8
93.0	C6	0.675016244596748	FN1_3	63.3	IMR90p8
93.5	C6	0.272227637416165	FN1_3	63.3	IMR90p8
94.0	C6	0.348758883493247	FN1_3	63.3	IMR90p8
94.5	C6	-0.48050739462542	FN1_3	63.3	IMR90p8
95.0	C6	-0.683049434443092	FN1_3	63.3	IMR90p8
55.0	D6	4.35720783716704	FN1_3	61.4	IMR90p8
55.5	D6	9.44061698052872	FN1_3	61.4	IMR90p8
56.0	D6	8.71441567433419	FN1_3	61.4	IMR90p8
56.5	D6	8.71441567433214	FN1_3	61.4	IMR90p8
57.0	D6	8.71441567434852	FN1_3	61.4	IMR90p8
57.5	D6	8.48902600772999	FN1_3	61.4	IMR90p8
58.0	D6	9.89872866118367	FN1_3	61.4	IMR90p8
58.5	D6	12.6068950507326	FN1_3	61.4	IMR90p8
59.0	D6	13.8269662710723	FN1_3	61.4	IMR90p8
59.5	D6	14.3816204065749	FN1_3	61.4	IMR90p8
60.0	D6	14.4149400788939	FN1_3	61.4	IMR90p8
60.5	D6	13.765532402741	FN1_3	61.4	IMR90p8
61.0	D6	12.9448408463716	FN1_3	61.4	IMR90p8
61.5	D6	13.1545606863513	FN1_3	61.4	IMR90p8
62.0	D6	13.8853809981608	FN1_3	61.4	IMR90p8
62.5	D6	14.3948326868956	FN1_3	61.4	IMR90p8
63.0	D6	15.64992877922	FN1_3	61.4	IMR90p8
63.5	D6	18.2132159947789	FN1_3	61.4	IMR90p8
64.0	D6	21.6587616498086	FN1_3	61.4	IMR90p8
64.5	D6	26.5037779081802	FN1_3	61.4	IMR90p8
65.0	D6	34.077914296798	FN1_3	61.4	IMR90p8
65.5	D6	43.2816247943611	FN1_3	61.4	IMR90p8
66.0	D6	52.5304370130932	FN1_3	61.4	IMR90p8
66.5	D6	61.816973497782	FN1_3	61.4	IMR90p8
67.0	D6	69.9389927831011	FN1_3	61.4	IMR90p8
67.5	D6	76.4914931080729	FN1_3	61.4	IMR90p8
68.0	D6	82.6297625516271	FN1_3	61.4	IMR90p8
68.5	D6	89.6261544018125	FN1_3	61.4	IMR90p8
69.0	D6	98.8343648832631	FN1_3	61.4	IMR90p8
69.5	D6	111.550720875723	FN1_3	61.4	IMR90p8
70.0	D6	127.504039648216	FN1_3	61.4	IMR90p8
70.5	D6	144.461147652904	FN1_3	61.4	IMR90p8
71.0	D6	159.526421275186	FN1_3	61.4	IMR90p8
71.5	D6	168.639880073637	FN1_3	61.4	IMR90p8
72.0	D6	170.072794343821	FN1_3	61.4	IMR90p8
72.5	D6	162.544862783305	FN1_3	61.4	IMR90p8
73.0	D6	147.86056561946	FN1_3	61.4	IMR90p8
73.5	D6	130.608700342451	FN1_3	61.4	IMR90p8
74.0	D6	114.286925462482	FN1_3	61.4	IMR90p8
74.5	D6	100.478360874684	FN1_3	61.4	IMR90p8
75.0	D6	91.2840129715753	FN1_3	61.4	IMR90p8
75.5	D6	86.2363214272597	FN1_3	61.4	IMR90p8
76.0	D6	82.5530562422374	FN1_3	61.4	IMR90p8
76.5	D6	79.6141182113824	FN1_3	61.4	IMR90p8
77.0	D6	77.3938044425972	FN1_3	61.4	IMR90p8
77.5	D6	75.7175520359455	FN1_3	61.4	IMR90p8
78.0	D6	76.1218786512674	FN1_3	61.4	IMR90p8
78.5	D6	79.5658997152718	FN1_3	61.4	IMR90p8
79.0	D6	93.4563786352877	FN1_3	61.4	IMR90p8
79.5	D6	130.969770950546	FN1_3	61.4	IMR90p8
80.0	D6	178.485289510638	FN1_3	61.4	IMR90p8
80.5	D6	217.976208977077	FN1_3	61.4	IMR90p8
81.0	D6	250.407056412387	FN1_3	61.4	IMR90p8
81.5	D6	260.076298301513	FN1_3	61.4	IMR90p8
82.0	D6	220.435765755125	FN1_3	61.4	IMR90p8
82.5	D6	156.65582277387	FN1_3	61.4	IMR90p8
83.0	D6	100.932487673921	FN1_3	61.4	IMR90p8
83.5	D6	49.9308900181267	FN1_3	61.4	IMR90p8
84.0	D6	11.9840001317139	FN1_3	61.4	IMR90p8
84.5	D6	0.177738479861773	FN1_3	61.4	IMR90p8
85.0	D6	2.15327033647424	FN1_3	61.4	IMR90p8
85.5	D6	2.33416562407939	FN1_3	61.4	IMR90p8
86.0	D6	2.44995694190192	FN1_3	61.4	IMR90p8
86.5	D6	2.38921989796387	FN1_3	61.4	IMR90p8
87.0	D6	2.0655181240964	FN1_3	61.4	IMR90p8
87.5	D6	1.84800139014322	FN1_3	61.4	IMR90p8
88.0	D6	1.80808929829749	FN1_3	61.4	IMR90p8
88.5	D6	2.15444055789646	FN1_3	61.4	IMR90p8
89.0	D6	2.35905634470998	FN1_3	61.4	IMR90p8
89.5	D6	2.68556821838808	FN1_3	61.4	IMR90p8
90.0	D6	2.78613854234789	FN1_3	61.4	IMR90p8
90.5	D6	2.54931761432573	FN1_3	61.4	IMR90p8
91.0	D6	2.14588679737562	FN1_3	61.4	IMR90p8
91.5	D6	2.03486839214997	FN1_3	61.4	IMR90p8
92.0	D6	1.7891010270157	FN1_3	61.4	IMR90p8
92.5	D6	1.67263288356457	FN1_3	61.4	IMR90p8
93.0	D6	2.11470220169309	FN1_3	61.4	IMR90p8
93.5	D6	3.18539980399333	FN1_3	61.4	IMR90p8
94.0	D6	3.72060465663765	FN1_3	61.4	IMR90p8
94.5	D6	6.06966322817482	FN1_3	61.4	IMR90p8
95.0	D6	3.90570600117246	FN1_3	61.4	IMR90p8
55.0	E6	3.37389765910041	FN1_3	59.0	IMR90p8
55.5	E6	7.31011159471609	FN1_3	59.0	IMR90p8
56.0	E6	6.74779531819854	FN1_3	59.0	IMR90p8
56.5	E6	6.74779531820298	FN1_3	59.0	IMR90p8
57.0	E6	6.74779531817057	FN1_3	59.0	IMR90p8
57.5	E6	6.6681628559179	FN1_3	59.0	IMR90p8
58.0	E6	7.11374502101683	FN1_3	59.0	IMR90p8
58.5	E6	8.36216075761763	FN1_3	59.0	IMR90p8
59.0	E6	9.77821126004619	FN1_3	59.0	IMR90p8
59.5	E6	9.80472159557462	FN1_3	59.0	IMR90p8
60.0	E6	9.3124585700009	FN1_3	59.0	IMR90p8
60.5	E6	10.0276922972615	FN1_3	59.0	IMR90p8
61.0	E6	9.61140300391878	FN1_3	59.0	IMR90p8
61.5	E6	9.02280654350341	FN1_3	59.0	IMR90p8
62.0	E6	9.54743088342298	FN1_3	59.0	IMR90p8
62.5	E6	10.3702199280764	FN1_3	59.0	IMR90p8
63.0	E6	11.4136996694986	FN1_3	59.0	IMR90p8
63.5	E6	13.703419897872	FN1_3	59.0	IMR90p8
64.0	E6	17.4596719985236	FN1_3	59.0	IMR90p8
64.5	E6	23.1921126979022	FN1_3	59.0	IMR90p8
65.0	E6	30.4440627696008	FN1_3	59.0	IMR90p8
65.5	E6	38.0192551189234	FN1_3	59.0	IMR90p8
66.0	E6	47.101956595613	FN1_3	59.0	IMR90p8
66.5	E6	55.5142873308761	FN1_3	59.0	IMR90p8
67.0	E6	61.6178752489485	FN1_3	59.0	IMR90p8
67.5	E6	67.4924583389197	FN1_3	59.0	IMR90p8
68.0	E6	74.1697123707585	FN1_3	59.0	IMR90p8
68.5	E6	80.7424620599022	FN1_3	59.0	IMR90p8
69.0	E6	89.8012411113148	FN1_3	59.0	IMR90p8
69.5	E6	103.506029783013	FN1_3	59.0	IMR90p8
70.0	E6	120.594176997453	FN1_3	59.0	IMR90p8
70.5	E6	139.23331595483	FN1_3	59.0	IMR90p8
71.0	E6	157.134074813763	FN1_3	59.0	IMR90p8
71.5	E6	169.494321387757	FN1_3	59.0	IMR90p8
72.0	E6	171.757451607204	FN1_3	59.0	IMR90p8
72.5	E6	163.192174791348	FN1_3	59.0	IMR90p8
73.0	E6	145.544195340436	FN1_3	59.0	IMR90p8
73.5	E6	122.164521083765	FN1_3	59.0	IMR90p8
74.0	E6	98.6909951903726	FN1_3	59.0	IMR90p8
74.5	E6	79.8302611931904	FN1_3	59.0	IMR90p8
75.0	E6	66.7773268459733	FN1_3	59.0	IMR90p8
75.5	E6	58.7045506720152	FN1_3	59.0	IMR90p8
76.0	E6	54.5299298664058	FN1_3	59.0	IMR90p8
76.5	E6	52.9872752491866	FN1_3	59.0	IMR90p8
77.0	E6	52.1350600501472	FN1_3	59.0	IMR90p8
77.5	E6	51.5553006663166	FN1_3	59.0	IMR90p8
78.0	E6	52.8835234633397	FN1_3	59.0	IMR90p8
78.5	E6	57.022138158761	FN1_3	59.0	IMR90p8
79.0	E6	66.5635603081205	FN1_3	59.0	IMR90p8
79.5	E6	91.7165408538435	FN1_3	59.0	IMR90p8
80.0	E6	124.885238162938	FN1_3	59.0	IMR90p8
80.5	E6	152.06568930917	FN1_3	59.0	IMR90p8
81.0	E6	173.078730287194	FN1_3	59.0	IMR90p8
81.5	E6	180.511018563136	FN1_3	59.0	IMR90p8
82.0	E6	154.538889835018	FN1_3	59.0	IMR90p8
82.5	E6	109.829367429225	FN1_3	59.0	IMR90p8
83.0	E6	70.8871664306091	FN1_3	59.0	IMR90p8
83.5	E6	36.0159419710462	FN1_3	59.0	IMR90p8
84.0	E6	9.10067713890771	FN1_3	59.0	IMR90p8
84.5	E6	-0.205936830630606	FN1_3	59.0	IMR90p8
85.0	E6	1.34252106378909	FN1_3	59.0	IMR90p8
85.5	E6	1.8241778087031	FN1_3	59.0	IMR90p8
86.0	E6	1.89820509367269	FN1_3	59.0	IMR90p8
86.5	E6	1.88213756409647	FN1_3	59.0	IMR90p8
87.0	E6	2.30817801756893	FN1_3	59.0	IMR90p8
87.5	E6	2.29031945004567	FN1_3	59.0	IMR90p8
88.0	E6	2.38104099967774	FN1_3	59.0	IMR90p8
88.5	E6	3.04296299230651	FN1_3	59.0	IMR90p8
89.0	E6	3.14068113014986	FN1_3	59.0	IMR90p8
89.5	E6	2.63663900889128	FN1_3	59.0	IMR90p8
90.0	E6	2.68999347922386	FN1_3	59.0	IMR90p8
90.5	E6	2.56072403373179	FN1_3	59.0	IMR90p8
91.0	E6	1.83446618088749	FN1_3	59.0	IMR90p8
91.5	E6	1.75814773447223	FN1_3	59.0	IMR90p8
92.0	E6	1.81041839696934	FN1_3	59.0	IMR90p8
92.5	E6	1.48237252257525	FN1_3	59.0	IMR90p8
93.0	E6	1.24189189976101	FN1_3	59.0	IMR90p8
93.5	E6	1.51477978429773	FN1_3	59.0	IMR90p8
94.0	E6	1.62078792917066	FN1_3	59.0	IMR90p8
94.5	E6	2.55277686859756	FN1_3	59.0	IMR90p8
95.0	E6	1.71054459319714	FN1_3	59.0	IMR90p8
55.0	F6	10.1542709965447	FN1_3	57.0	IMR90p8
55.5	F6	22.0009204925141	FN1_3	57.0	IMR90p8
56.0	F6	20.3085419930899	FN1_3	57.0	IMR90p8
56.5	F6	20.3085419930876	FN1_3	57.0	IMR90p8
57.0	F6	20.308541993112	FN1_3	57.0	IMR90p8
57.5	F6	20.0562877518856	FN1_3	57.0	IMR90p8
58.0	F6	21.7034981150014	FN1_3	57.0	IMR90p8
58.5	F6	24.2217438503573	FN1_3	57.0	IMR90p8
59.0	F6	25.3371758398466	FN1_3	57.0	IMR90p8
59.5	F6	25.8290000516599	FN1_3	57.0	IMR90p8
60.0	F6	25.70598473015	FN1_3	57.0	IMR90p8
60.5	F6	24.4962275873283	FN1_3	57.0	IMR90p8
61.0	F6	22.8707283054863	FN1_3	57.0	IMR90p8
61.5	F6	21.9315312933873	FN1_3	57.0	IMR90p8
62.0	F6	20.7668024852285	FN1_3	57.0	IMR90p8
62.5	F6	19.3407202136685	FN1_3	57.0	IMR90p8
63.0	F6	18.7531528737748	FN1_3	57.0	IMR90p8
63.5	F6	19.0436591209025	FN1_3	57.0	IMR90p8
64.0	F6	19.9926596817983	FN1_3	57.0	IMR90p8
64.5	F6	22.4771460575064	FN1_3	57.0	IMR90p8
65.0	F6	26.8329956144958	FN1_3	57.0	IMR90p8
65.5	F6	32.5809386501049	FN1_3	57.0	IMR90p8
66.0	F6	39.238044769559	FN1_3	57.0	IMR90p8
66.5	F6	46.1772642111281	FN1_3	57.0	IMR90p8
67.0	F6	52.4826023129604	FN1_3	57.0	IMR90p8
67.5	F6	58.0163519447525	FN1_3	57.0	IMR90p8
68.0	F6	63.2761695262375	FN1_3	57.0	IMR90p8
68.5	F6	68.8510301816852	FN1_3	57.0	IMR90p8
69.0	F6	76.6286394248139	FN1_3	57.0	IMR90p8
69.5	F6	88.8694334495619	FN1_3	57.0	IMR90p8
70.0	F6	107.077979559452	FN1_3	57.0	IMR90p8
70.5	F6	130.839126937115	FN1_3	57.0	IMR90p8
71.0	F6	156.538923424393	FN1_3	57.0	IMR90p8
71.5	F6	178.171865683889	FN1_3	57.0	IMR90p8
72.0	F6	190.109605339619	FN1_3	57.0	IMR90p8
72.5	F6	187.602752631618	FN1_3	57.0	IMR90p8
73.0	F6	169.385890578345	FN1_3	57.0	IMR90p8
73.5	F6	140.488230009422	FN1_3	57.0	IMR90p8
74.0	F6	107.724041849159	FN1_3	57.0	IMR90p8
74.5	F6	76.6329008400734	FN1_3	57.0	IMR90p8
75.0	F6	52.5967693904316	FN1_3	57.0	IMR90p8
75.5	F6	37.3149554354137	FN1_3	57.0	IMR90p8
76.0	F6	28.2642977331156	FN1_3	57.0	IMR90p8
76.5	F6	24.0254464226186	FN1_3	57.0	IMR90p8
77.0	F6	22.8574299312227	FN1_3	57.0	IMR90p8
77.5	F6	21.8575311011206	FN1_3	57.0	IMR90p8
78.0	F6	21.2957714599058	FN1_3	57.0	IMR90p8
78.5	F6	22.3518553430257	FN1_3	57.0	IMR90p8
79.0	F6	24.4827309722372	FN1_3	57.0	IMR90p8
79.5	F6	31.1799930383461	FN1_3	57.0	IMR90p8
80.0	F6	41.490681531101	FN1_3	57.0	IMR90p8
80.5	F6	50.2428500325387	FN1_3	57.0	IMR90p8
81.0	F6	56.7151269420671	FN1_3	57.0	IMR90p8
81.5	F6	59.794298082059	FN1_3	57.0	IMR90p8
82.0	F6	52.6916430635904	FN1_3	57.0	IMR90p8
82.5	F6	38.5424146528804	FN1_3	57.0	IMR90p8
83.0	F6	26.2490865395226	FN1_3	57.0	IMR90p8
83.5	F6	15.2590269861158	FN1_3	57.0	IMR90p8
84.0	F6	6.29190200806977	FN1_3	57.0	IMR90p8
84.5	F6	2.6049976158925	FN1_3	57.0	IMR90p8
85.0	F6	2.77382559241892	FN1_3	57.0	IMR90p8
85.5	F6	2.36982930845113	FN1_3	57.0	IMR90p8
86.0	F6	1.98468345458366	FN1_3	57.0	IMR90p8
86.5	F6	1.57685004578889	FN1_3	57.0	IMR90p8
87.0	F6	1.27401636129127	FN1_3	57.0	IMR90p8
87.5	F6	1.29424417860292	FN1_3	57.0	IMR90p8
88.0	F6	1.18403002351226	FN1_3	57.0	IMR90p8
88.5	F6	1.25393564306228	FN1_3	57.0	IMR90p8
89.0	F6	1.56061392593898	FN1_3	57.0	IMR90p8
89.5	F6	2.0352616333779	FN1_3	57.0	IMR90p8
90.0	F6	1.66825893528619	FN1_3	57.0	IMR90p8
90.5	F6	1.5385132764705	FN1_3	57.0	IMR90p8
91.0	F6	1.84973031404598	FN1_3	57.0	IMR90p8
91.5	F6	1.83503563802702	FN1_3	57.0	IMR90p8
92.0	F6	1.48097968387719	FN1_3	57.0	IMR90p8
92.5	F6	2.11204308171295	FN1_3	57.0	IMR90p8
93.0	F6	2.61458351276457	FN1_3	57.0	IMR90p8
93.5	F6	1.79375007078738	FN1_3	57.0	IMR90p8
94.0	F6	2.05657468517984	FN1_3	57.0	IMR90p8
94.5	F6	1.05355221487389	FN1_3	57.0	IMR90p8
95.0	F6	-0.28489538982285	FN1_3	57.0	IMR90p8
55.0	G6	1.16915501502035	FN1_3	55.7	IMR90p8
55.5	G6	2.53316919920985	FN1_3	55.7	IMR90p8
56.0	G6	2.338310030039	FN1_3	55.7	IMR90p8
56.5	G6	2.33831003003309	FN1_3	55.7	IMR90p8
57.0	G6	2.33831003009027	FN1_3	55.7	IMR90p8
57.5	G6	1.63480047138808	FN1_3	55.7	IMR90p8
58.0	G6	6.04721526414221	FN1_3	55.7	IMR90p8
58.5	G6	14.1314861206945	FN1_3	55.7	IMR90p8
59.0	G6	19.7536699402708	FN1_3	55.7	IMR90p8
59.5	G6	23.7804832253038	FN1_3	55.7	IMR90p8
60.0	G6	25.7389552768233	FN1_3	55.7	IMR90p8
60.5	G6	25.8418582899548	FN1_3	55.7	IMR90p8
61.0	G6	25.5131971526624	FN1_3	55.7	IMR90p8
61.5	G6	25.2090508253368	FN1_3	55.7	IMR90p8
62.0	G6	24.0164802374018	FN1_3	55.7	IMR90p8
62.5	G6	23.3436000832537	FN1_3	55.7	IMR90p8
63.0	G6	23.4486037927793	FN1_3	55.7	IMR90p8
63.5	G6	22.9175768233514	FN1_3	55.7	IMR90p8
64.0	G6	21.9792935168216	FN1_3	55.7	IMR90p8
64.5	G6	22.5530846262677	FN1_3	55.7	IMR90p8
65.0	G6	24.0846100652786	FN1_3	55.7	IMR90p8
65.5	G6	26.2362622964483	FN1_3	55.7	IMR90p8
66.0	G6	30.347306040562	FN1_3	55.7	IMR90p8
66.5	G6	34.8071743867088	FN1_3	55.7	IMR90p8
67.0	G6	38.2120908510507	FN1_3	55.7	IMR90p8
67.5	G6	41.2207989703689	FN1_3	55.7	IMR90p8
68.0	G6	43.4488645485777	FN1_3	55.7	IMR90p8
68.5	G6	43.7029801800285	FN1_3	55.7	IMR90p8
69.0	G6	43.4335679928507	FN1_3	55.7	IMR90p8
69.5	G6	43.3815961750329	FN1_3	55.7	IMR90p8
70.0	G6	42.3232251160268	FN1_3	55.7	IMR90p8
70.5	G6	40.8628601904238	FN1_3	55.7	IMR90p8
71.0	G6	40.2961181453668	FN1_3	55.7	IMR90p8
71.5	G6	40.0918540628495	FN1_3	55.7	IMR90p8
72.0	G6	39.5878335227571	FN1_3	55.7	IMR90p8
72.5	G6	39.4307403594028	FN1_3	55.7	IMR90p8
73.0	G6	40.0088771787204	FN1_3	55.7	IMR90p8
73.5	G6	40.2563729981985	FN1_3	55.7	IMR90p8
74.0	G6	40.1233350819003	FN1_3	55.7	IMR90p8
74.5	G6	40.4200219104409	FN1_3	55.7	IMR90p8
75.0	G6	40.5533409328286	FN1_3	55.7	IMR90p8
75.5	G6	39.5905584173377	FN1_3	55.7	IMR90p8
76.0	G6	38.6246500394241	FN1_3	55.7	IMR90p8
76.5	G6	38.2145986191546	FN1_3	55.7	IMR90p8
77.0	G6	37.1864472908797	FN1_3	55.7	IMR90p8
77.5	G6	36.6310103613473	FN1_3	55.7	IMR90p8
78.0	G6	37.9683252332309	FN1_3	55.7	IMR90p8
78.5	G6	40.4198385991477	FN1_3	55.7	IMR90p8
79.0	G6	45.1831878753647	FN1_3	55.7	IMR90p8
79.5	G6	60.5285508308008	FN1_3	55.7	IMR90p8
80.0	G6	82.4415333845423	FN1_3	55.7	IMR90p8
80.5	G6	100.495123579677	FN1_3	55.7	IMR90p8
81.0	G6	114.455240227937	FN1_3	55.7	IMR90p8
81.5	G6	121.834119407677	FN1_3	55.7	IMR90p8
82.0	G6	107.338596078347	FN1_3	55.7	IMR90p8
82.5	G6	77.6181667121373	FN1_3	55.7	IMR90p8
83.0	G6	51.5338379564203	FN1_3	55.7	IMR90p8
83.5	G6	28.8668606637757	FN1_3	55.7	IMR90p8
84.0	G6	9.87457817194428	FN1_3	55.7	IMR90p8
84.5	G6	2.26356297462257	FN1_3	55.7	IMR90p8
85.0	G6	3.37359155295701	FN1_3	55.7	IMR90p8
85.5	G6	3.56077208583571	FN1_3	55.7	IMR90p8
86.0	G6	2.9368928274265	FN1_3	55.7	IMR90p8
86.5	G6	2.16433462977102	FN1_3	55.7	IMR90p8
87.0	G6	2.02457525736349	FN1_3	55.7	IMR90p8
87.5	G6	1.66783429093863	FN1_3	55.7	IMR90p8
88.0	G6	0.956371352571182	FN1_3	55.7	IMR90p8
88.5	G6	0.860987484596649	FN1_3	55.7	IMR90p8
89.0	G6	1.53631509379971	FN1_3	55.7	IMR90p8
89.5	G6	1.5292581885879	FN1_3	55.7	IMR90p8
90.0	G6	1.28332029616411	FN1_3	55.7	IMR90p8
90.5	G6	1.59631291502694	FN1_3	55.7	IMR90p8
91.0	G6	1.6217409543076	FN1_3	55.7	IMR90p8
91.5	G6	1.44304064202748	FN1_3	55.7	IMR90p8
92.0	G6	1.6351865299323	FN1_3	55.7	IMR90p8
92.5	G6	1.60551080725787	FN1_3	55.7	IMR90p8
93.0	G6	1.48185454928046	FN1_3	55.7	IMR90p8
93.5	G6	0.515924444422126	FN1_3	55.7	IMR90p8
94.0	G6	-0.186724856023488	FN1_3	55.7	IMR90p8
94.5	G6	-2.70364110699904	FN1_3	55.7	IMR90p8
95.0	G6	-2.47212216407763	FN1_3	55.7	IMR90p8
55.0	H6	2.83475572756214	FN1_3	55.0	IMR90p8
55.5	H6	6.14197074305145	FN1_3	55.0	IMR90p8
56.0	H6	5.66951145512485	FN1_3	55.0	IMR90p8
56.5	H6	5.6695114551253	FN1_3	55.0	IMR90p8
57.0	H6	5.6695114551211	FN1_3	55.0	IMR90p8
57.5	H6	5.66904268331041	FN1_3	55.0	IMR90p8
58.0	H6	5.64058650257323	FN1_3	55.0	IMR90p8
58.5	H6	5.79461866189479	FN1_3	55.0	IMR90p8
59.0	H6	6.42596396171604	FN1_3	55.0	IMR90p8
59.5	H6	7.44369907377205	FN1_3	55.0	IMR90p8
60.0	H6	8.45043767564175	FN1_3	55.0	IMR90p8
60.5	H6	9.76655218241825	FN1_3	55.0	IMR90p8
61.0	H6	10.8901601332984	FN1_3	55.0	IMR90p8
61.5	H6	11.9949969999801	FN1_3	55.0	IMR90p8
62.0	H6	13.8499694670468	FN1_3	55.0	IMR90p8
62.5	H6	15.4457061234975	FN1_3	55.0	IMR90p8
63.0	H6	15.8024837096502	FN1_3	55.0	IMR90p8
63.5	H6	16.5672540748335	FN1_3	55.0	IMR90p8
64.0	H6	17.7470934820724	FN1_3	55.0	IMR90p8
64.5	H6	18.1866284286675	FN1_3	55.0	IMR90p8
65.0	H6	19.6212802039888	FN1_3	55.0	IMR90p8
65.5	H6	22.4474027208703	FN1_3	55.0	IMR90p8
66.0	H6	24.6345527334899	FN1_3	55.0	IMR90p8
66.5	H6	26.29598362438	FN1_3	55.0	IMR90p8
67.0	H6	28.3987659505617	FN1_3	55.0	IMR90p8
67.5	H6	29.3258424183859	FN1_3	55.0	IMR90p8
68.0	H6	29.958449983985	FN1_3	55.0	IMR90p8
68.5	H6	31.7056235471994	FN1_3	55.0	IMR90p8
69.0	H6	34.0000583951516	FN1_3	55.0	IMR90p8
69.5	H6	37.113514868158	FN1_3	55.0	IMR90p8
70.0	H6	42.3249921778298	FN1_3	55.0	IMR90p8
70.5	H6	48.3923637481488	FN1_3	55.0	IMR90p8
71.0	H6	53.7834385554837	FN1_3	55.0	IMR90p8
71.5	H6	57.8050455943644	FN1_3	55.0	IMR90p8
72.0	H6	58.9241138798697	FN1_3	55.0	IMR90p8
72.5	H6	55.720014397042	FN1_3	55.0	IMR90p8
73.0	H6	49.3909807005454	FN1_3	55.0	IMR90p8
73.5	H6	42.4319476330215	FN1_3	55.0	IMR90p8
74.0	H6	36.54068404848	FN1_3	55.0	IMR90p8
74.5	H6	33.0510063075787	FN1_3	55.0	IMR90p8
75.0	H6	32.3446254917908	FN1_3	55.0	IMR90p8
75.5	H6	32.5577677429521	FN1_3	55.0	IMR90p8
76.0	H6	32.1015391007044	FN1_3	55.0	IMR90p8
76.5	H6	30.8128830344854	FN1_3	55.0	IMR90p8
77.0	H6	27.4598924503998	FN1_3	55.0	IMR90p8
77.5	H6	23.2204714899078	FN1_3	55.0	IMR90p8
78.0	H6	19.9534448686533	FN1_3	55.0	IMR90p8
78.5	H6	17.9183410883005	FN1_3	55.0	IMR90p8
79.0	H6	16.9384238491031	FN1_3	55.0	IMR90p8
79.5	H6	20.5183089972145	FN1_3	55.0	IMR90p8
80.0	H6	27.2457103858317	FN1_3	55.0	IMR90p8
80.5	H6	33.1488971532892	FN1_3	55.0	IMR90p8
81.0	H6	38.2221505256724	FN1_3	55.0	IMR90p8
81.5	H6	41.4364162138801	FN1_3	55.0	IMR90p8
82.0	H6	37.4013036876106	FN1_3	55.0	IMR90p8
82.5	H6	27.9138516507228	FN1_3	55.0	IMR90p8
83.0	H6	19.3428527666161	FN1_3	55.0	IMR90p8
83.5	H6	11.1648550265514	FN1_3	55.0	IMR90p8
84.0	H6	4.48377968537375	FN1_3	55.0	IMR90p8
84.5	H6	2.30545679877429	FN1_3	55.0	IMR90p8
85.0	H6	2.74458391109698	FN1_3	55.0	IMR90p8
85.5	H6	2.62766673592182	FN1_3	55.0	IMR90p8
86.0	H6	2.72156649491478	FN1_3	55.0	IMR90p8
86.5	H6	2.44801373062569	FN1_3	55.0	IMR90p8
87.0	H6	1.88510135760708	FN1_3	55.0	IMR90p8
87.5	H6	1.83718338493014	FN1_3	55.0	IMR90p8
88.0	H6	2.0809501360701	FN1_3	55.0	IMR90p8
88.5	H6	2.51862982249833	FN1_3	55.0	IMR90p8
89.0	H6	2.99074896478407	FN1_3	55.0	IMR90p8
89.5	H6	2.62437581625437	FN1_3	55.0	IMR90p8
90.0	H6	2.18271226898116	FN1_3	55.0	IMR90p8
90.5	H6	2.0112696148052	FN1_3	55.0	IMR90p8
91.0	H6	1.23776652406059	FN1_3	55.0	IMR90p8
91.5	H6	0.796030798995844	FN1_3	55.0	IMR90p8
92.0	H6	1.54531292179308	FN1_3	55.0	IMR90p8
92.5	H6	1.74111443922982	FN1_3	55.0	IMR90p8
93.0	H6	1.77885193968928	FN1_3	55.0	IMR90p8
93.5	H6	2.3561318019689	FN1_3	55.0	IMR90p8
94.0	H6	2.33503963256646	FN1_3	55.0	IMR90p8
94.5	H6	2.2682613619387	FN1_3	55.0	IMR90p8
95.0	H6	0.999085458223476	FN1_3	55.0	IMR90p8
