# Supplementary material for: Primer PICKR: literature-mined scoring platform for robust RT–qPCR primers
Source: Nat Commun. 2026 May 28;17:6938. doi: 10.1038/s41467-026-73648-2 (PMC13388996; doi:10.1038/s41467-026-73648-2)
Supplement: Supplementary file 11 — Source Data [file 41467_2026_73648_MOESM11_ESM.zip › Suppl_Fig_S17/amplification_data_FN1_3.csv]

Cycle	Well	Fluorescence	Target	melt temp	Replicate
1	A6	-2.49827123714385	FN1_3	65.0	IMR90p11
2	A6	-0.9403511266446	FN1_3	65.0	IMR90p11
3	A6	1.23523268975941	FN1_3	65.0	IMR90p11
4	A6	0.598761074685171	FN1_3	65.0	IMR90p11
5	A6	7.12613992377374	FN1_3	65.0	IMR90p11
6	A6	0.86303366222046	FN1_3	65.0	IMR90p11
7	A6	-1.2071906914698	FN1_3	65.0	IMR90p11
8	A6	-0.634028731540639	FN1_3	65.0	IMR90p11
9	A6	-0.153548705471621	FN1_3	65.0	IMR90p11
10	A6	-0.527449769696887	FN1_3	65.0	IMR90p11
11	A6	0.242539349771505	FN1_3	65.0	IMR90p11
12	A6	-6.12641943624294	FN1_3	65.0	IMR90p11
13	A6	5.43589308157652	FN1_3	65.0	IMR90p11
14	A6	-3.5874275102251	FN1_3	65.0	IMR90p11
15	A6	-1.55672019043368	FN1_3	65.0	IMR90p11
16	A6	-0.378820752613592	FN1_3	65.0	IMR90p11
17	A6	1.79762885372656	FN1_3	65.0	IMR90p11
18	A6	-1.50832611170199	FN1_3	65.0	IMR90p11
19	A6	-4.45865084374736	FN1_3	65.0	IMR90p11
20	A6	-3.08416817273474	FN1_3	65.0	IMR90p11
21	A6	-4.18134200374061	FN1_3	65.0	IMR90p11
22	A6	4.35696674485553	FN1_3	65.0	IMR90p11
23	A6	11.3307921811816	FN1_3	65.0	IMR90p11
24	A6	18.2257271129129	FN1_3	65.0	IMR90p11
25	A6	40.4358423319914	FN1_3	65.0	IMR90p11
26	A6	81.9284539910877	FN1_3	65.0	IMR90p11
27	A6	146.082885977966	FN1_3	65.0	IMR90p11
28	A6	232.701100520619	FN1_3	65.0	IMR90p11
29	A6	327.943859135709	FN1_3	65.0	IMR90p11
30	A6	421.989477392006	FN1_3	65.0	IMR90p11
31	A6	521.65247203916	FN1_3	65.0	IMR90p11
32	A6	631.152797865714	FN1_3	65.0	IMR90p11
33	A6	748.447767517753	FN1_3	65.0	IMR90p11
34	A6	873.423824300926	FN1_3	65.0	IMR90p11
35	A6	1000.85774093011	FN1_3	65.0	IMR90p11
36	A6	1125.42624683879	FN1_3	65.0	IMR90p11
37	A6	1244.53087936807	FN1_3	65.0	IMR90p11
38	A6	1356.47146605365	FN1_3	65.0	IMR90p11
39	A6	1464.91544901236	FN1_3	65.0	IMR90p11
40	A6	1571.55855522222	FN1_3	65.0	IMR90p11
1	B6	3.56088198845737	FN1_3	64.5	IMR90p11
2	B6	4.84118215031003	FN1_3	64.5	IMR90p11
3	B6	1.63895724511622	FN1_3	64.5	IMR90p11
4	B6	-0.616094896446157	FN1_3	64.5	IMR90p11
5	B6	-3.85842911257305	FN1_3	64.5	IMR90p11
6	B6	-1.80290546981678	FN1_3	64.5	IMR90p11
7	B6	2.26479173700636	FN1_3	64.5	IMR90p11
8	B6	5.00372269206719	FN1_3	64.5	IMR90p11
9	B6	2.3268580119643	FN1_3	64.5	IMR90p11
10	B6	1.00485686499951	FN1_3	64.5	IMR90p11
11	B6	-0.606897275190931	FN1_3	64.5	IMR90p11
12	B6	3.68348047272229	FN1_3	64.5	IMR90p11
13	B6	3.54414958177676	FN1_3	64.5	IMR90p11
14	B6	-2.20853580335051	FN1_3	64.5	IMR90p11
15	B6	-2.00616303814331	FN1_3	64.5	IMR90p11
16	B6	0.233371239435655	FN1_3	64.5	IMR90p11
17	B6	-1.49629668274565	FN1_3	64.5	IMR90p11
18	B6	-4.55353508009603	FN1_3	64.5	IMR90p11
19	B6	2.22134018351335	FN1_3	64.5	IMR90p11
20	B6	-3.03197211231236	FN1_3	64.5	IMR90p11
21	B6	-2.52678590886535	FN1_3	64.5	IMR90p11
22	B6	-1.28626519420777	FN1_3	64.5	IMR90p11
23	B6	9.47160476380532	FN1_3	64.5	IMR90p11
24	B6	20.689114552611	FN1_3	64.5	IMR90p11
25	B6	44.5132979474379	FN1_3	64.5	IMR90p11
26	B6	92.1948056437614	FN1_3	64.5	IMR90p11
27	B6	152.481656631307	FN1_3	64.5	IMR90p11
28	B6	255.149151414319	FN1_3	64.5	IMR90p11
29	B6	347.8957793514	FN1_3	64.5	IMR90p11
30	B6	442.592546136821	FN1_3	64.5	IMR90p11
31	B6	543.195875753605	FN1_3	64.5	IMR90p11
32	B6	654.477258743868	FN1_3	64.5	IMR90p11
33	B6	777.076175836082	FN1_3	64.5	IMR90p11
34	B6	907.093417962424	FN1_3	64.5	IMR90p11
35	B6	1039.18291430996	FN1_3	64.5	IMR90p11
36	B6	1168.17919771045	FN1_3	64.5	IMR90p11
37	B6	1292.55704660171	FN1_3	64.5	IMR90p11
38	B6	1409.20589536805	FN1_3	64.5	IMR90p11
39	B6	1519.90450726305	FN1_3	64.5	IMR90p11
40	B6	1626.12088893371	FN1_3	64.5	IMR90p11
1	C6	4.11582164666106	FN1_3	63.3	IMR90p11
2	C6	4.27083561432937	FN1_3	63.3	IMR90p11
3	C6	1.55989396775931	FN1_3	63.3	IMR90p11
4	C6	-0.453626952881677	FN1_3	63.3	IMR90p11
5	C6	2.90940154240025	FN1_3	63.3	IMR90p11
6	C6	-1.57566743811185	FN1_3	63.3	IMR90p11
7	C6	3.02209309966065	FN1_3	63.3	IMR90p11
8	C6	-0.910542775080103	FN1_3	63.3	IMR90p11
9	C6	-0.912976854503086	FN1_3	63.3	IMR90p11
10	C6	3.92161041426471	FN1_3	63.3	IMR90p11
11	C6	-1.6275935068561	FN1_3	63.3	IMR90p11
12	C6	2.37895385281945	FN1_3	63.3	IMR90p11
13	C6	-2.29001559645621	FN1_3	63.3	IMR90p11
14	C6	1.78238471622535	FN1_3	63.3	IMR90p11
15	C6	2.26628688974142	FN1_3	63.3	IMR90p11
16	C6	-4.4005986209213	FN1_3	63.3	IMR90p11
17	C6	-2.10243695495683	FN1_3	63.3	IMR90p11
18	C6	-5.78642759611557	FN1_3	63.3	IMR90p11
19	C6	0.375839014168832	FN1_3	63.3	IMR90p11
20	C6	0.216688994482411	FN1_3	63.3	IMR90p11
21	C6	1.69949320725891	FN1_3	63.3	IMR90p11
22	C6	-1.51084365252791	FN1_3	63.3	IMR90p11
23	C6	8.5036886096309	FN1_3	63.3	IMR90p11
24	C6	13.9554742176301	FN1_3	63.3	IMR90p11
25	C6	31.8834490964136	FN1_3	63.3	IMR90p11
26	C6	65.399567043627	FN1_3	63.3	IMR90p11
27	C6	126.665500941692	FN1_3	63.3	IMR90p11
28	C6	208.306459933302	FN1_3	63.3	IMR90p11
29	C6	307.272112394356	FN1_3	63.3	IMR90p11
30	C6	405.672407364742	FN1_3	63.3	IMR90p11
31	C6	507.902211330051	FN1_3	63.3	IMR90p11
32	C6	618.272941513558	FN1_3	63.3	IMR90p11
33	C6	741.118428999264	FN1_3	63.3	IMR90p11
34	C6	873.980343804797	FN1_3	63.3	IMR90p11
35	C6	1013.78746875407	FN1_3	63.3	IMR90p11
36	C6	1151.67941732195	FN1_3	63.3	IMR90p11
37	C6	1293.20820920001	FN1_3	63.3	IMR90p11
38	C6	1426.90694430837	FN1_3	63.3	IMR90p11
39	C6	1561.83243845717	FN1_3	63.3	IMR90p11
40	C6	1693.80877493726	FN1_3	63.3	IMR90p11
1	D6	1.23099673815341	FN1_3	61.4	IMR90p11
2	D6	1.17780737530666	FN1_3	61.4	IMR90p11
3	D6	3.79421399523608	FN1_3	61.4	IMR90p11
4	D6	0.0488499393086386	FN1_3	61.4	IMR90p11
5	D6	1.63905760731905	FN1_3	61.4	IMR90p11
6	D6	-0.818627751763415	FN1_3	61.4	IMR90p11
7	D6	1.25827245317032	FN1_3	61.4	IMR90p11
8	D6	3.50712203539661	FN1_3	61.4	IMR90p11
9	D6	0.352127073930205	FN1_3	61.4	IMR90p11
10	D6	-3.66895616947568	FN1_3	61.4	IMR90p11
11	D6	2.74570243993412	FN1_3	61.4	IMR90p11
12	D6	-5.54826185424599	FN1_3	61.4	IMR90p11
13	D6	-0.907974478604956	FN1_3	61.4	IMR90p11
14	D6	0.0779618048654811	FN1_3	61.4	IMR90p11
15	D6	-0.802179479988354	FN1_3	61.4	IMR90p11
16	D6	-1.32757789458219	FN1_3	61.4	IMR90p11
17	D6	0.7501853863223	FN1_3	61.4	IMR90p11
18	D6	-2.33884411145027	FN1_3	61.4	IMR90p11
19	D6	-2.41788697875472	FN1_3	61.4	IMR90p11
20	D6	-0.655504927728998	FN1_3	61.4	IMR90p11
21	D6	-1.28600541237711	FN1_3	61.4	IMR90p11
22	D6	-3.80967511360359	FN1_3	61.4	IMR90p11
23	D6	6.8907917447259	FN1_3	61.4	IMR90p11
24	D6	6.56199494828115	FN1_3	61.4	IMR90p11
25	D6	14.9357703802571	FN1_3	61.4	IMR90p11
26	D6	25.4261255605193	FN1_3	61.4	IMR90p11
27	D6	46.5372120822208	FN1_3	61.4	IMR90p11
28	D6	92.1113242555239	FN1_3	61.4	IMR90p11
29	D6	163.172978122379	FN1_3	61.4	IMR90p11
30	D6	246.117184820955	FN1_3	61.4	IMR90p11
31	D6	347.28074558044	FN1_3	61.4	IMR90p11
32	D6	446.12632376156	FN1_3	61.4	IMR90p11
33	D6	549.47665821623	FN1_3	61.4	IMR90p11
34	D6	661.839612618508	FN1_3	61.4	IMR90p11
35	D6	785.954392334415	FN1_3	61.4	IMR90p11
36	D6	917.662267486134	FN1_3	61.4	IMR90p11
37	D6	1057.45457752975	FN1_3	61.4	IMR90p11
38	D6	1202.53994558056	FN1_3	61.4	IMR90p11
39	D6	1355.18778045943	FN1_3	61.4	IMR90p11
40	D6	1513.50099955499	FN1_3	61.4	IMR90p11
1	E6	32.9100433868898	FN1_3	59.0	IMR90p11
2	E6	27.6047258980952	FN1_3	59.0	IMR90p11
3	E6	26.1897248413065	FN1_3	59.0	IMR90p11
4	E6	25.5782441615279	FN1_3	59.0	IMR90p11
5	E6	21.6265705645483	FN1_3	59.0	IMR90p11
6	E6	23.393486637071	FN1_3	59.0	IMR90p11
7	E6	21.0984950082648	FN1_3	59.0	IMR90p11
8	E6	17.6605887950682	FN1_3	59.0	IMR90p11
9	E6	12.6051389361883	FN1_3	59.0	IMR90p11
10	E6	10.4279509233138	FN1_3	59.0	IMR90p11
11	E6	6.3727342506445	FN1_3	59.0	IMR90p11
12	E6	-5.08435433987961	FN1_3	59.0	IMR90p11
13	E6	-4.48718183260053	FN1_3	59.0	IMR90p11
14	E6	-6.05901047747329	FN1_3	59.0	IMR90p11
15	E6	-6.3962182033988	FN1_3	59.0	IMR90p11
16	E6	-11.2935064017993	FN1_3	59.0	IMR90p11
17	E6	-22.1451062977621	FN1_3	59.0	IMR90p11
18	E6	-14.3581399695631	FN1_3	59.0	IMR90p11
19	E6	-20.5175951923211	FN1_3	59.0	IMR90p11
20	E6	-27.1373040501344	FN1_3	59.0	IMR90p11
21	E6	-26.2504930343243	FN1_3	59.0	IMR90p11
22	E6	-28.7821966659762	FN1_3	59.0	IMR90p11
23	E6	-34.9286105686456	FN1_3	59.0	IMR90p11
24	E6	-37.7632232182714	FN1_3	59.0	IMR90p11
25	E6	-35.3118093270241	FN1_3	59.0	IMR90p11
26	E6	-37.5152095283902	FN1_3	59.0	IMR90p11
27	E6	-35.4324431812647	FN1_3	59.0	IMR90p11
28	E6	-22.6762605862286	FN1_3	59.0	IMR90p11
29	E6	-4.34695499771215	FN1_3	59.0	IMR90p11
30	E6	29.1907149636495	FN1_3	59.0	IMR90p11
31	E6	82.9723209561221	FN1_3	59.0	IMR90p11
32	E6	155.538234604858	FN1_3	59.0	IMR90p11
33	E6	236.424059116315	FN1_3	59.0	IMR90p11
34	E6	311.666492163755	FN1_3	59.0	IMR90p11
35	E6	391.084771422486	FN1_3	59.0	IMR90p11
36	E6	487.775634446898	FN1_3	59.0	IMR90p11
37	E6	598.855657621779	FN1_3	59.0	IMR90p11
38	E6	734.819022128642	FN1_3	59.0	IMR90p11
39	E6	896.664906264623	FN1_3	59.0	IMR90p11
40	E6	1082.44354011147	FN1_3	59.0	IMR90p11
1	F6	7.14430310118632	FN1_3	57.0	IMR90p11
2	F6	9.20955808569352	FN1_3	57.0	IMR90p11
3	F6	1.69210425688743	FN1_3	57.0	IMR90p11
4	F6	0.563721498227551	FN1_3	57.0	IMR90p11
5	F6	3.75969629453994	FN1_3	57.0	IMR90p11
6	F6	-0.0773091607179595	FN1_3	57.0	IMR90p11
7	F6	2.77610150958935	FN1_3	57.0	IMR90p11
8	F6	-2.19064793945745	FN1_3	57.0	IMR90p11
9	F6	-3.35914539902433	FN1_3	57.0	IMR90p11
10	F6	1.63716914205816	FN1_3	57.0	IMR90p11
11	F6	2.82230500288506	FN1_3	57.0	IMR90p11
12	F6	1.62771026194241	FN1_3	57.0	IMR90p11
13	F6	-2.09149157738329	FN1_3	57.0	IMR90p11
14	F6	1.85410251351732	FN1_3	57.0	IMR90p11
15	F6	2.19680837552141	FN1_3	57.0	IMR90p11
16	F6	-3.37420956151163	FN1_3	57.0	IMR90p11
17	F6	0.386149280782774	FN1_3	57.0	IMR90p11
18	F6	-0.427602360773562	FN1_3	57.0	IMR90p11
19	F6	1.41472805989906	FN1_3	57.0	IMR90p11
20	F6	-0.319257564694453	FN1_3	57.0	IMR90p11
21	F6	-5.65367958278966	FN1_3	57.0	IMR90p11
22	F6	1.68248166700914	FN1_3	57.0	IMR90p11
23	F6	-3.36329152929693	FN1_3	57.0	IMR90p11
24	F6	-5.12336154153581	FN1_3	57.0	IMR90p11
25	F6	-4.18908310941788	FN1_3	57.0	IMR90p11
26	F6	-0.53335750393444	FN1_3	57.0	IMR90p11
27	F6	-0.767962529947908	FN1_3	57.0	IMR90p11
28	F6	8.54037319272084	FN1_3	57.0	IMR90p11
29	F6	8.65930675567006	FN1_3	57.0	IMR90p11
30	F6	16.2332712239695	FN1_3	57.0	IMR90p11
31	F6	34.8210308991979	FN1_3	57.0	IMR90p11
32	F6	61.8744261998418	FN1_3	57.0	IMR90p11
33	F6	104.399850859291	FN1_3	57.0	IMR90p11
34	F6	151.999246498708	FN1_3	57.0	IMR90p11
35	F6	203.226894047183	FN1_3	57.0	IMR90p11
36	F6	288.867592524614	FN1_3	57.0	IMR90p11
37	F6	409.521739647061	FN1_3	57.0	IMR90p11
38	F6	580.635136243187	FN1_3	57.0	IMR90p11
39	F6	783.103436777706	FN1_3	57.0	IMR90p11
40	F6	1000.98652888046	FN1_3	57.0	IMR90p11
1	G6	6.32758956065254	FN1_3	55.7	IMR90p11
2	G6	2.94414884471234	FN1_3	55.7	IMR90p11
3	G6	3.13615329539971	FN1_3	55.7	IMR90p11
4	G6	-2.32385954582287	FN1_3	55.7	IMR90p11
5	G6	0.681412122571146	FN1_3	55.7	IMR90p11
6	G6	-4.69993834946808	FN1_3	55.7	IMR90p11
7	G6	2.61613611731946	FN1_3	55.7	IMR90p11
8	G6	-0.13573033117973	FN1_3	55.7	IMR90p11
9	G6	3.02746179919995	FN1_3	55.7	IMR90p11
10	G6	2.14167291902504	FN1_3	55.7	IMR90p11
11	G6	4.30487576301994	FN1_3	55.7	IMR90p11
12	G6	4.86565675053998	FN1_3	55.7	IMR90p11
13	G6	-4.41979823544079	FN1_3	55.7	IMR90p11
14	G6	-2.00708586950168	FN1_3	55.7	IMR90p11
15	G6	-0.158513800979108	FN1_3	55.7	IMR90p11
16	G6	-4.25098019396546	FN1_3	55.7	IMR90p11
17	G6	-1.78521506471589	FN1_3	55.7	IMR90p11
18	G6	-2.92063987151687	FN1_3	55.7	IMR90p11
19	G6	-0.427801957985139	FN1_3	55.7	IMR90p11
20	G6	0.302850986719932	FN1_3	55.7	IMR90p11
21	G6	0.704735509222246	FN1_3	55.7	IMR90p11
22	G6	1.71221485639808	FN1_3	55.7	IMR90p11
23	G6	1.91738992479895	FN1_3	55.7	IMR90p11
24	G6	0.465879542793118	FN1_3	55.7	IMR90p11
25	G6	-1.22100256861131	FN1_3	55.7	IMR90p11
26	G6	3.09791313992537	FN1_3	55.7	IMR90p11
27	G6	-2.91367448236224	FN1_3	55.7	IMR90p11
28	G6	3.31155402086733	FN1_3	55.7	IMR90p11
29	G6	2.87222776409726	FN1_3	55.7	IMR90p11
30	G6	12.3583973903724	FN1_3	55.7	IMR90p11
31	G6	17.2168188028809	FN1_3	55.7	IMR90p11
32	G6	30.5540482728343	FN1_3	55.7	IMR90p11
33	G6	51.185833737225	FN1_3	55.7	IMR90p11
34	G6	83.2027409034235	FN1_3	55.7	IMR90p11
35	G6	125.695146041084	FN1_3	55.7	IMR90p11
36	G6	181.726064443843	FN1_3	55.7	IMR90p11
37	G6	278.192290109085	FN1_3	55.7	IMR90p11
38	G6	448.930718918851	FN1_3	55.7	IMR90p11
39	G6	644.591805105641	FN1_3	55.7	IMR90p11
40	G6	865.175548669455	FN1_3	55.7	IMR90p11
1	H6	6.56284980071132	FN1_3	55.0	IMR90p11
2	H6	4.02299213876449	FN1_3	55.0	IMR90p11
3	H6	3.49420679673767	FN1_3	55.0	IMR90p11
4	H6	-5.61802735053561	FN1_3	55.0	IMR90p11
5	H6	1.76615549115422	FN1_3	55.0	IMR90p11
6	H6	4.05075464143147	FN1_3	55.0	IMR90p11
7	H6	-2.74893912553125	FN1_3	55.0	IMR90p11
8	H6	-0.411413713023649	FN1_3	55.0	IMR90p11
9	H6	3.62121548981986	FN1_3	55.0	IMR90p11
10	H6	-0.247290168906147	FN1_3	55.0	IMR90p11
11	H6	1.19585458185202	FN1_3	55.0	IMR90p11
12	H6	5.00482764430126	FN1_3	55.0	IMR90p11
13	H6	-5.42214433415256	FN1_3	55.0	IMR90p11
14	H6	-2.69120850239142	FN1_3	55.0	IMR90p11
15	H6	-0.94514016780613	FN1_3	55.0	IMR90p11
16	H6	3.10077808551432	FN1_3	55.0	IMR90p11
17	H6	-0.399313396081197	FN1_3	55.0	IMR90p11
18	H6	1.00419409529513	FN1_3	55.0	IMR90p11
19	H6	-1.68078412035493	FN1_3	55.0	IMR90p11
20	H6	1.49807027521183	FN1_3	55.0	IMR90p11
21	H6	-3.86809879819793	FN1_3	55.0	IMR90p11
22	H6	6.78921235160033	FN1_3	55.0	IMR90p11
23	H6	-1.8894860480591	FN1_3	55.0	IMR90p11
24	H6	-2.40546310010905	FN1_3	55.0	IMR90p11
25	H6	-1.18585600821143	FN1_3	55.0	IMR90p11
26	H6	3.17543167847589	FN1_3	55.0	IMR90p11
27	H6	0.530815346354302	FN1_3	55.0	IMR90p11
28	H6	-0.313701676042456	FN1_3	55.0	IMR90p11
29	H6	1.73395214900756	FN1_3	55.0	IMR90p11
30	H6	0.508951484323461	FN1_3	55.0	IMR90p11
31	H6	10.6394454550828	FN1_3	55.0	IMR90p11
32	H6	19.5093399059429	FN1_3	55.0	IMR90p11
33	H6	36.2925642096693	FN1_3	55.0	IMR90p11
34	H6	60.2397357165978	FN1_3	55.0	IMR90p11
35	H6	107.821289026371	FN1_3	55.0	IMR90p11
36	H6	185.847027926036	FN1_3	55.0	IMR90p11
37	H6	306.724391833075	FN1_3	55.0	IMR90p11
38	H6	494.570945091353	FN1_3	55.0	IMR90p11
39	H6	696.403687243744	FN1_3	55.0	IMR90p11
40	H6	912.222618290249	FN1_3	55.0	IMR90p11
1	A6	-6.97	FN1_3	65.0	IMR90p2
2	A6	-1.53	FN1_3	65.0	IMR90p2
3	A6	-0.23	FN1_3	65.0	IMR90p2
4	A6	-0.86	FN1_3	65.0	IMR90p2
5	A6	5.05	FN1_3	65.0	IMR90p2
6	A6	0.14	FN1_3	65.0	IMR90p2
7	A6	1.41	FN1_3	65.0	IMR90p2
8	A6	-0.6	FN1_3	65.0	IMR90p2
9	A6	-1.63	FN1_3	65.0	IMR90p2
10	A6	1.17	FN1_3	65.0	IMR90p2
11	A6	-1.89	FN1_3	65.0	IMR90p2
12	A6	1.79	FN1_3	65.0	IMR90p2
13	A6	5.13	FN1_3	65.0	IMR90p2
14	A6	-4.24	FN1_3	65.0	IMR90p2
15	A6	2.14	FN1_3	65.0	IMR90p2
16	A6	-2.74	FN1_3	65.0	IMR90p2
17	A6	-1.94	FN1_3	65.0	IMR90p2
18	A6	-1.99	FN1_3	65.0	IMR90p2
19	A6	-0.82	FN1_3	65.0	IMR90p2
20	A6	-1.96	FN1_3	65.0	IMR90p2
21	A6	2.06	FN1_3	65.0	IMR90p2
22	A6	0.75	FN1_3	65.0	IMR90p2
23	A6	5.31	FN1_3	65.0	IMR90p2
24	A6	10.09	FN1_3	65.0	IMR90p2
25	A6	22.55	FN1_3	65.0	IMR90p2
26	A6	47.85	FN1_3	65.0	IMR90p2
27	A6	95.84	FN1_3	65.0	IMR90p2
28	A6	159.16	FN1_3	65.0	IMR90p2
29	A6	255.26	FN1_3	65.0	IMR90p2
30	A6	352.77	FN1_3	65.0	IMR90p2
31	A6	452.58	FN1_3	65.0	IMR90p2
32	A6	558.54	FN1_3	65.0	IMR90p2
33	A6	671.43	FN1_3	65.0	IMR90p2
34	A6	798.9	FN1_3	65.0	IMR90p2
35	A6	928.63	FN1_3	65.0	IMR90p2
36	A6	1064.78	FN1_3	65.0	IMR90p2
37	A6	1193.06	FN1_3	65.0	IMR90p2
38	A6	1319.93	FN1_3	65.0	IMR90p2
39	A6	1435.67	FN1_3	65.0	IMR90p2
40	A6	1546.07	FN1_3	65.0	IMR90p2
1	B6	-4.77	FN1_3	64.5	IMR90p2
2	B6	-2.16	FN1_3	64.5	IMR90p2
3	B6	0.41	FN1_3	64.5	IMR90p2
4	B6	0.95	FN1_3	64.5	IMR90p2
5	B6	1.79	FN1_3	64.5	IMR90p2
6	B6	2.55	FN1_3	64.5	IMR90p2
7	B6	-4.07	FN1_3	64.5	IMR90p2
8	B6	4.93	FN1_3	64.5	IMR90p2
9	B6	-1.44	FN1_3	64.5	IMR90p2
10	B6	1.32	FN1_3	64.5	IMR90p2
11	B6	0.58	FN1_3	64.5	IMR90p2
12	B6	-1.18	FN1_3	64.5	IMR90p2
13	B6	-2.52	FN1_3	64.5	IMR90p2
14	B6	1.99	FN1_3	64.5	IMR90p2
15	B6	0.69	FN1_3	64.5	IMR90p2
16	B6	1.44	FN1_3	64.5	IMR90p2
17	B6	-4.31	FN1_3	64.5	IMR90p2
18	B6	-0.96	FN1_3	64.5	IMR90p2
19	B6	-3.91	FN1_3	64.5	IMR90p2
20	B6	-0.98	FN1_3	64.5	IMR90p2
21	B6	3.26	FN1_3	64.5	IMR90p2
22	B6	-0.65	FN1_3	64.5	IMR90p2
23	B6	6.76	FN1_3	64.5	IMR90p2
24	B6	9.14	FN1_3	64.5	IMR90p2
25	B6	23.94	FN1_3	64.5	IMR90p2
26	B6	48.67	FN1_3	64.5	IMR90p2
27	B6	96.3	FN1_3	64.5	IMR90p2
28	B6	163.9	FN1_3	64.5	IMR90p2
29	B6	259.42	FN1_3	64.5	IMR90p2
30	B6	355.68	FN1_3	64.5	IMR90p2
31	B6	457.09	FN1_3	64.5	IMR90p2
32	B6	562.84	FN1_3	64.5	IMR90p2
33	B6	679.17	FN1_3	64.5	IMR90p2
34	B6	810.46	FN1_3	64.5	IMR90p2
35	B6	943.81	FN1_3	64.5	IMR90p2
36	B6	1081.29	FN1_3	64.5	IMR90p2
37	B6	1212.94	FN1_3	64.5	IMR90p2
38	B6	1342.73	FN1_3	64.5	IMR90p2
39	B6	1465.19	FN1_3	64.5	IMR90p2
40	B6	1581.5	FN1_3	64.5	IMR90p2
1	C6	-1.87	FN1_3	63.3	IMR90p2
2	C6	7.41	FN1_3	63.3	IMR90p2
3	C6	-1.06	FN1_3	63.3	IMR90p2
4	C6	2.4	FN1_3	63.3	IMR90p2
5	C6	-0.01	FN1_3	63.3	IMR90p2
6	C6	0.39	FN1_3	63.3	IMR90p2
7	C6	0.45	FN1_3	63.3	IMR90p2
8	C6	-1.72	FN1_3	63.3	IMR90p2
9	C6	2.09	FN1_3	63.3	IMR90p2
10	C6	3.97	FN1_3	63.3	IMR90p2
11	C6	1.62	FN1_3	63.3	IMR90p2
12	C6	-0.38	FN1_3	63.3	IMR90p2
13	C6	0.77	FN1_3	63.3	IMR90p2
14	C6	-3.77	FN1_3	63.3	IMR90p2
15	C6	3.77	FN1_3	63.3	IMR90p2
16	C6	1.87	FN1_3	63.3	IMR90p2
17	C6	-5.45	FN1_3	63.3	IMR90p2
18	C6	-1.2	FN1_3	63.3	IMR90p2
19	C6	-2.69	FN1_3	63.3	IMR90p2
20	C6	1.29	FN1_3	63.3	IMR90p2
21	C6	-5.7	FN1_3	63.3	IMR90p2
22	C6	2.72	FN1_3	63.3	IMR90p2
23	C6	-0.73	FN1_3	63.3	IMR90p2
24	C6	8.02	FN1_3	63.3	IMR90p2
25	C6	20.41	FN1_3	63.3	IMR90p2
26	C6	37.84	FN1_3	63.3	IMR90p2
27	C6	70.35	FN1_3	63.3	IMR90p2
28	C6	132.92	FN1_3	63.3	IMR90p2
29	C6	215.17	FN1_3	63.3	IMR90p2
30	C6	321.27	FN1_3	63.3	IMR90p2
31	C6	425.11	FN1_3	63.3	IMR90p2
32	C6	533.44	FN1_3	63.3	IMR90p2
33	C6	647.13	FN1_3	63.3	IMR90p2
34	C6	779.31	FN1_3	63.3	IMR90p2
35	C6	920.1	FN1_3	63.3	IMR90p2
36	C6	1069.56	FN1_3	63.3	IMR90p2
37	C6	1217.7	FN1_3	63.3	IMR90p2
38	C6	1364.72	FN1_3	63.3	IMR90p2
39	C6	1506.12	FN1_3	63.3	IMR90p2
40	C6	1642.43	FN1_3	63.3	IMR90p2
1	D6	1.81	FN1_3	61.4	IMR90p2
2	D6	-2.31	FN1_3	61.4	IMR90p2
3	D6	1.87	FN1_3	61.4	IMR90p2
4	D6	2.16	FN1_3	61.4	IMR90p2
5	D6	2.15	FN1_3	61.4	IMR90p2
6	D6	2.3	FN1_3	61.4	IMR90p2
7	D6	-0.61	FN1_3	61.4	IMR90p2
8	D6	1.39	FN1_3	61.4	IMR90p2
9	D6	1.18	FN1_3	61.4	IMR90p2
10	D6	-4.35	FN1_3	61.4	IMR90p2
11	D6	-0.2	FN1_3	61.4	IMR90p2
12	D6	3.68	FN1_3	61.4	IMR90p2
13	D6	-1.73	FN1_3	61.4	IMR90p2
14	D6	-2.73	FN1_3	61.4	IMR90p2
15	D6	-0.0	FN1_3	61.4	IMR90p2
16	D6	-1.27	FN1_3	61.4	IMR90p2
17	D6	0.48	FN1_3	61.4	IMR90p2
18	D6	-0.23	FN1_3	61.4	IMR90p2
19	D6	-0.94	FN1_3	61.4	IMR90p2
20	D6	-0.3	FN1_3	61.4	IMR90p2
21	D6	-1.99	FN1_3	61.4	IMR90p2
22	D6	-1.22	FN1_3	61.4	IMR90p2
23	D6	-0.7	FN1_3	61.4	IMR90p2
24	D6	2.78	FN1_3	61.4	IMR90p2
25	D6	8.03	FN1_3	61.4	IMR90p2
26	D6	10.17	FN1_3	61.4	IMR90p2
27	D6	21.78	FN1_3	61.4	IMR90p2
28	D6	46.07	FN1_3	61.4	IMR90p2
29	D6	85.96	FN1_3	61.4	IMR90p2
30	D6	150.11	FN1_3	61.4	IMR90p2
31	D6	236.92	FN1_3	61.4	IMR90p2
32	D6	327.5	FN1_3	61.4	IMR90p2
33	D6	423.31	FN1_3	61.4	IMR90p2
34	D6	523.98	FN1_3	61.4	IMR90p2
35	D6	629.94	FN1_3	61.4	IMR90p2
36	D6	748.19	FN1_3	61.4	IMR90p2
37	D6	877.35	FN1_3	61.4	IMR90p2
38	D6	1024.01	FN1_3	61.4	IMR90p2
39	D6	1184.55	FN1_3	61.4	IMR90p2
40	D6	1355.14	FN1_3	61.4	IMR90p2
1	E6	-2.82	FN1_3	59.0	IMR90p2
2	E6	-4.7	FN1_3	59.0	IMR90p2
3	E6	3.01	FN1_3	59.0	IMR90p2
4	E6	-1.48	FN1_3	59.0	IMR90p2
5	E6	-0.01	FN1_3	59.0	IMR90p2
6	E6	-3.07	FN1_3	59.0	IMR90p2
7	E6	0.89	FN1_3	59.0	IMR90p2
8	E6	4.81	FN1_3	59.0	IMR90p2
9	E6	5.91	FN1_3	59.0	IMR90p2
10	E6	0.28	FN1_3	59.0	IMR90p2
11	E6	-0.24	FN1_3	59.0	IMR90p2
12	E6	1.05	FN1_3	59.0	IMR90p2
13	E6	1.28	FN1_3	59.0	IMR90p2
14	E6	2.35	FN1_3	59.0	IMR90p2
15	E6	-2.45	FN1_3	59.0	IMR90p2
16	E6	-1.91	FN1_3	59.0	IMR90p2
17	E6	-4.22	FN1_3	59.0	IMR90p2
18	E6	-1.25	FN1_3	59.0	IMR90p2
19	E6	-1.6	FN1_3	59.0	IMR90p2
20	E6	-0.5	FN1_3	59.0	IMR90p2
21	E6	-1.19	FN1_3	59.0	IMR90p2
22	E6	-3.22	FN1_3	59.0	IMR90p2
23	E6	-1.25	FN1_3	59.0	IMR90p2
24	E6	-0.58	FN1_3	59.0	IMR90p2
25	E6	-2.98	FN1_3	59.0	IMR90p2
26	E6	5.91	FN1_3	59.0	IMR90p2
27	E6	9.12	FN1_3	59.0	IMR90p2
28	E6	9.92	FN1_3	59.0	IMR90p2
29	E6	19.43	FN1_3	59.0	IMR90p2
30	E6	35.73	FN1_3	59.0	IMR90p2
31	E6	72.85	FN1_3	59.0	IMR90p2
32	E6	125.32	FN1_3	59.0	IMR90p2
33	E6	184.51	FN1_3	59.0	IMR90p2
34	E6	247.85	FN1_3	59.0	IMR90p2
35	E6	323.89	FN1_3	59.0	IMR90p2
36	E6	429.55	FN1_3	59.0	IMR90p2
37	E6	574.37	FN1_3	59.0	IMR90p2
38	E6	762.86	FN1_3	59.0	IMR90p2
39	E6	973.92	FN1_3	59.0	IMR90p2
40	E6	1190.89	FN1_3	59.0	IMR90p2
1	F6	6.71	FN1_3	57.0	IMR90p2
2	F6	3.59	FN1_3	57.0	IMR90p2
3	F6	2.44	FN1_3	57.0	IMR90p2
4	F6	1.88	FN1_3	57.0	IMR90p2
5	F6	-2.26	FN1_3	57.0	IMR90p2
6	F6	3.28	FN1_3	57.0	IMR90p2
7	F6	3.6	FN1_3	57.0	IMR90p2
8	F6	-0.13	FN1_3	57.0	IMR90p2
9	F6	1.66	FN1_3	57.0	IMR90p2
10	F6	-0.46	FN1_3	57.0	IMR90p2
11	F6	-1.98	FN1_3	57.0	IMR90p2
12	F6	2.01	FN1_3	57.0	IMR90p2
13	F6	1.96	FN1_3	57.0	IMR90p2
14	F6	0.74	FN1_3	57.0	IMR90p2
15	F6	-2.37	FN1_3	57.0	IMR90p2
16	F6	1.27	FN1_3	57.0	IMR90p2
17	F6	1.11	FN1_3	57.0	IMR90p2
18	F6	1.12	FN1_3	57.0	IMR90p2
19	F6	-0.97	FN1_3	57.0	IMR90p2
20	F6	-4.95	FN1_3	57.0	IMR90p2
21	F6	-1.6	FN1_3	57.0	IMR90p2
22	F6	-1.88	FN1_3	57.0	IMR90p2
23	F6	1.28	FN1_3	57.0	IMR90p2
24	F6	-3.29	FN1_3	57.0	IMR90p2
25	F6	-1.4	FN1_3	57.0	IMR90p2
26	F6	-2.2	FN1_3	57.0	IMR90p2
27	F6	-1.64	FN1_3	57.0	IMR90p2
28	F6	-2.97	FN1_3	57.0	IMR90p2
29	F6	3.04	FN1_3	57.0	IMR90p2
30	F6	15.49	FN1_3	57.0	IMR90p2
31	F6	16.07	FN1_3	57.0	IMR90p2
32	F6	33.58	FN1_3	57.0	IMR90p2
33	F6	58.58	FN1_3	57.0	IMR90p2
34	F6	90.4	FN1_3	57.0	IMR90p2
35	F6	145.77	FN1_3	57.0	IMR90p2
36	F6	226.19	FN1_3	57.0	IMR90p2
37	F6	340.77	FN1_3	57.0	IMR90p2
38	F6	504.41	FN1_3	57.0	IMR90p2
39	F6	701.26	FN1_3	57.0	IMR90p2
40	F6	916.35	FN1_3	57.0	IMR90p2
1	G6	6.99	FN1_3	55.7	IMR90p2
2	G6	5.88	FN1_3	55.7	IMR90p2
3	G6	7.26	FN1_3	55.7	IMR90p2
4	G6	4.74	FN1_3	55.7	IMR90p2
5	G6	4.28	FN1_3	55.7	IMR90p2
6	G6	5.12	FN1_3	55.7	IMR90p2
7	G6	-0.7	FN1_3	55.7	IMR90p2
8	G6	5.09	FN1_3	55.7	IMR90p2
9	G6	1.76	FN1_3	55.7	IMR90p2
10	G6	-0.31	FN1_3	55.7	IMR90p2
11	G6	-4.27	FN1_3	55.7	IMR90p2
12	G6	1.79	FN1_3	55.7	IMR90p2
13	G6	0.68	FN1_3	55.7	IMR90p2
14	G6	-2.81	FN1_3	55.7	IMR90p2
15	G6	-1.56	FN1_3	55.7	IMR90p2
16	G6	2.91	FN1_3	55.7	IMR90p2
17	G6	-0.6	FN1_3	55.7	IMR90p2
18	G6	-1.14	FN1_3	55.7	IMR90p2
19	G6	-6.33	FN1_3	55.7	IMR90p2
20	G6	-4.66	FN1_3	55.7	IMR90p2
21	G6	-1.85	FN1_3	55.7	IMR90p2
22	G6	-6.05	FN1_3	55.7	IMR90p2
23	G6	-3.57	FN1_3	55.7	IMR90p2
24	G6	-0.01	FN1_3	55.7	IMR90p2
25	G6	-4.28	FN1_3	55.7	IMR90p2
26	G6	-8.09	FN1_3	55.7	IMR90p2
27	G6	-6.38	FN1_3	55.7	IMR90p2
28	G6	-2.51	FN1_3	55.7	IMR90p2
29	G6	-4.81	FN1_3	55.7	IMR90p2
30	G6	3.87	FN1_3	55.7	IMR90p2
31	G6	-1.84	FN1_3	55.7	IMR90p2
32	G6	14.87	FN1_3	55.7	IMR90p2
33	G6	25.69	FN1_3	55.7	IMR90p2
34	G6	42.0	FN1_3	55.7	IMR90p2
35	G6	78.21	FN1_3	55.7	IMR90p2
36	G6	122.12	FN1_3	55.7	IMR90p2
37	G6	204.52	FN1_3	55.7	IMR90p2
38	G6	345.64	FN1_3	55.7	IMR90p2
39	G6	519.77	FN1_3	55.7	IMR90p2
40	G6	726.89	FN1_3	55.7	IMR90p2
1	H6	-3.53	FN1_3	55.0	IMR90p2
2	H6	-0.96	FN1_3	55.0	IMR90p2
3	H6	0.42	FN1_3	55.0	IMR90p2
4	H6	3.21	FN1_3	55.0	IMR90p2
5	H6	-0.4	FN1_3	55.0	IMR90p2
6	H6	1.6	FN1_3	55.0	IMR90p2
7	H6	2.33	FN1_3	55.0	IMR90p2
8	H6	-1.53	FN1_3	55.0	IMR90p2
9	H6	-0.63	FN1_3	55.0	IMR90p2
10	H6	0.13	FN1_3	55.0	IMR90p2
11	H6	1.19	FN1_3	55.0	IMR90p2
12	H6	-0.31	FN1_3	55.0	IMR90p2
13	H6	0.22	FN1_3	55.0	IMR90p2
14	H6	-1.93	FN1_3	55.0	IMR90p2
15	H6	1.29	FN1_3	55.0	IMR90p2
16	H6	2.28	FN1_3	55.0	IMR90p2
17	H6	1.34	FN1_3	55.0	IMR90p2
18	H6	-1.21	FN1_3	55.0	IMR90p2
19	H6	-0.68	FN1_3	55.0	IMR90p2
20	H6	2.82	FN1_3	55.0	IMR90p2
21	H6	0.92	FN1_3	55.0	IMR90p2
22	H6	-0.61	FN1_3	55.0	IMR90p2
23	H6	0.74	FN1_3	55.0	IMR90p2
24	H6	-0.09	FN1_3	55.0	IMR90p2
25	H6	-0.58	FN1_3	55.0	IMR90p2
26	H6	0.27	FN1_3	55.0	IMR90p2
27	H6	0.77	FN1_3	55.0	IMR90p2
28	H6	-3.52	FN1_3	55.0	IMR90p2
29	H6	-0.06	FN1_3	55.0	IMR90p2
30	H6	0.79	FN1_3	55.0	IMR90p2
31	H6	0.27	FN1_3	55.0	IMR90p2
32	H6	5.89	FN1_3	55.0	IMR90p2
33	H6	11.39	FN1_3	55.0	IMR90p2
34	H6	18.79	FN1_3	55.0	IMR90p2
35	H6	36.75	FN1_3	55.0	IMR90p2
36	H6	68.51	FN1_3	55.0	IMR90p2
37	H6	103.56	FN1_3	55.0	IMR90p2
38	H6	150.53	FN1_3	55.0	IMR90p2
39	H6	246.88	FN1_3	55.0	IMR90p2
40	H6	362.84	FN1_3	55.0	IMR90p2
1	A6	-0.996892737567123	FN1_3	65.0	IMR90p8
2	A6	2.23685745429293	FN1_3	65.0	IMR90p8
3	A6	2.30294639498379	FN1_3	65.0	IMR90p8
4	A6	4.31475857878058	FN1_3	65.0	IMR90p8
5	A6	1.68515686203091	FN1_3	65.0	IMR90p8
6	A6	-1.27211194347365	FN1_3	65.0	IMR90p8
7	A6	-0.956379269249283	FN1_3	65.0	IMR90p8
8	A6	-2.86148882005318	FN1_3	65.0	IMR90p8
9	A6	-3.70292651017417	FN1_3	65.0	IMR90p8
10	A6	4.53892879257683	FN1_3	65.0	IMR90p8
11	A6	2.8304268265515	FN1_3	65.0	IMR90p8
12	A6	2.34372907340821	FN1_3	65.0	IMR90p8
13	A6	-5.56936487553639	FN1_3	65.0	IMR90p8
14	A6	-1.27074781882857	FN1_3	65.0	IMR90p8
15	A6	2.41055875010852	FN1_3	65.0	IMR90p8
16	A6	-0.797329480471035	FN1_3	65.0	IMR90p8
17	A6	-1.33608780289887	FN1_3	65.0	IMR90p8
18	A6	-0.612798519516673	FN1_3	65.0	IMR90p8
19	A6	-2.40010412841957	FN1_3	65.0	IMR90p8
20	A6	-1.28229484267194	FN1_3	65.0	IMR90p8
21	A6	-2.20253650585437	FN1_3	65.0	IMR90p8
22	A6	0.399647056131926	FN1_3	65.0	IMR90p8
23	A6	9.78528255786568	FN1_3	65.0	IMR90p8
24	A6	20.4729664335919	FN1_3	65.0	IMR90p8
25	A6	44.4360078587451	FN1_3	65.0	IMR90p8
26	A6	86.5782533552565	FN1_3	65.0	IMR90p8
27	A6	153.223392666947	FN1_3	65.0	IMR90p8
28	A6	243.06930849668	FN1_3	65.0	IMR90p8
29	A6	336.236202419638	FN1_3	65.0	IMR90p8
30	A6	434.911003497012	FN1_3	65.0	IMR90p8
31	A6	538.672740427962	FN1_3	65.0	IMR90p8
32	A6	652.512622688752	FN1_3	65.0	IMR90p8
33	A6	779.041312094518	FN1_3	65.0	IMR90p8
34	A6	909.640661015871	FN1_3	65.0	IMR90p8
35	A6	1042.68494513378	FN1_3	65.0	IMR90p8
36	A6	1171.24659629427	FN1_3	65.0	IMR90p8
37	A6	1297.46854683273	FN1_3	65.0	IMR90p8
38	A6	1414.77825585555	FN1_3	65.0	IMR90p8
39	A6	1523.95607927578	FN1_3	65.0	IMR90p8
40	A6	1627.50784402006	FN1_3	65.0	IMR90p8
1	B6	0.154804659723595	FN1_3	64.5	IMR90p8
2	B6	2.30260880708283	FN1_3	64.5	IMR90p8
3	B6	-0.504546215232494	FN1_3	64.5	IMR90p8
4	B6	4.90322328111642	FN1_3	64.5	IMR90p8
5	B6	-1.2298597157569	FN1_3	64.5	IMR90p8
6	B6	1.12758856592973	FN1_3	64.5	IMR90p8
7	B6	0.265424961270583	FN1_3	64.5	IMR90p8
8	B6	1.48017829721357	FN1_3	64.5	IMR90p8
9	B6	4.28420695353816	FN1_3	64.5	IMR90p8
10	B6	-4.04337669913002	FN1_3	64.5	IMR90p8
11	B6	1.98134935707276	FN1_3	64.5	IMR90p8
12	B6	-0.642014890752762	FN1_3	64.5	IMR90p8
13	B6	-1.83284555259752	FN1_3	64.5	IMR90p8
14	B6	2.49664276380872	FN1_3	64.5	IMR90p8
15	B6	-2.62425590898374	FN1_3	64.5	IMR90p8
16	B6	-5.41956963476105	FN1_3	64.5	IMR90p8
17	B6	-4.61259265685112	FN1_3	64.5	IMR90p8
18	B6	-0.624564322718015	FN1_3	64.5	IMR90p8
19	B6	1.48432607762561	FN1_3	64.5	IMR90p8
20	B6	1.02960885698894	FN1_3	64.5	IMR90p8
21	B6	0.351455949260526	FN1_3	64.5	IMR90p8
22	B6	8.12445545410674	FN1_3	64.5	IMR90p8
23	B6	9.16836898922747	FN1_3	64.5	IMR90p8
24	B6	25.867836032558	FN1_3	64.5	IMR90p8
25	B6	48.6793223070122	FN1_3	64.5	IMR90p8
26	B6	95.3621465196165	FN1_3	64.5	IMR90p8
27	B6	169.176130256496	FN1_3	64.5	IMR90p8
28	B6	265.472035859352	FN1_3	64.5	IMR90p8
29	B6	362.171145355351	FN1_3	64.5	IMR90p8
30	B6	461.670467327382	FN1_3	64.5	IMR90p8
31	B6	566.133880866526	FN1_3	64.5	IMR90p8
32	B6	681.332425038287	FN1_3	64.5	IMR90p8
33	B6	809.793835245362	FN1_3	64.5	IMR90p8
34	B6	941.436484153882	FN1_3	64.5	IMR90p8
35	B6	1076.08048509441	FN1_3	64.5	IMR90p8
36	B6	1206.55802857924	FN1_3	64.5	IMR90p8
37	B6	1335.22131246773	FN1_3	64.5	IMR90p8
38	B6	1456.2300642477	FN1_3	64.5	IMR90p8
39	B6	1569.8598499753	FN1_3	64.5	IMR90p8
40	B6	1678.08276243359	FN1_3	64.5	IMR90p8
1	C6	4.19843506348525	FN1_3	63.3	IMR90p8
2	C6	2.66132572028209	FN1_3	63.3	IMR90p8
3	C6	-1.82100690714287	FN1_3	63.3	IMR90p8
4	C6	3.98839070285476	FN1_3	63.3	IMR90p8
5	C6	2.06933417377741	FN1_3	63.3	IMR90p8
6	C6	-1.17835590011146	FN1_3	63.3	IMR90p8
7	C6	2.98861998611937	FN1_3	63.3	IMR90p8
8	C6	2.81819274193413	FN1_3	63.3	IMR90p8
9	C6	-1.34851199904278	FN1_3	63.3	IMR90p8
10	C6	-0.152612495393441	FN1_3	63.3	IMR90p8
11	C6	2.51597546293078	FN1_3	63.3	IMR90p8
12	C6	-1.12525767872103	FN1_3	63.3	IMR90p8
13	C6	-1.09910169511295	FN1_3	63.3	IMR90p8
14	C6	1.74032759817692	FN1_3	63.3	IMR90p8
15	C6	-2.99284525168332	FN1_3	63.3	IMR90p8
16	C6	-0.245366196990744	FN1_3	63.3	IMR90p8
17	C6	-4.50402126815607	FN1_3	63.3	IMR90p8
18	C6	-3.0323823584713	FN1_3	63.3	IMR90p8
19	C6	-2.83525249927925	FN1_3	63.3	IMR90p8
20	C6	-2.26981288289699	FN1_3	63.3	IMR90p8
21	C6	1.8572751459551	FN1_3	63.3	IMR90p8
22	C6	1.63369855122846	FN1_3	63.3	IMR90p8
23	C6	9.75672961432747	FN1_3	63.3	IMR90p8
24	C6	19.3396137397895	FN1_3	63.3	IMR90p8
25	C6	36.73059511581	FN1_3	63.3	IMR90p8
26	C6	66.7530342200998	FN1_3	63.3	IMR90p8
27	C6	131.439479549711	FN1_3	63.3	IMR90p8
28	C6	219.94433643714	FN1_3	63.3	IMR90p8
29	C6	322.325668180948	FN1_3	63.3	IMR90p8
30	C6	423.707659452949	FN1_3	63.3	IMR90p8
31	C6	528.573270353999	FN1_3	63.3	IMR90p8
32	C6	642.973130275518	FN1_3	63.3	IMR90p8
33	C6	770.566344781957	FN1_3	63.3	IMR90p8
34	C6	908.513404213714	FN1_3	63.3	IMR90p8
35	C6	1051.63536977964	FN1_3	63.3	IMR90p8
36	C6	1198.03470090095	FN1_3	63.3	IMR90p8
37	C6	1345.30145124822	FN1_3	63.3	IMR90p8
38	C6	1488.06395978834	FN1_3	63.3	IMR90p8
39	C6	1623.56644539159	FN1_3	63.3	IMR90p8
40	C6	1752.5754039461	FN1_3	63.3	IMR90p8
1	D6	52.1751507808635	FN1_3	61.4	IMR90p8
2	D6	50.9885397310932	FN1_3	61.4	IMR90p8
3	D6	48.2244970340294	FN1_3	61.4	IMR90p8
4	D6	40.3474697508468	FN1_3	61.4	IMR90p8
5	D6	34.3094472396087	FN1_3	61.4	IMR90p8
6	D6	32.4263898912177	FN1_3	61.4	IMR90p8
7	D6	25.5874003751142	FN1_3	61.4	IMR90p8
8	D6	22.2589735567349	FN1_3	61.4	IMR90p8
9	D6	13.3557473107771	FN1_3	61.4	IMR90p8
10	D6	11.5248654381376	FN1_3	61.4	IMR90p8
11	D6	1.70262463358677	FN1_3	61.4	IMR90p8
12	D6	1.90965718928055	FN1_3	61.4	IMR90p8
13	D6	-4.73263653535741	FN1_3	61.4	IMR90p8
14	D6	-12.8203932778183	FN1_3	61.4	IMR90p8
15	D6	-14.7162648551116	FN1_3	61.4	IMR90p8
16	D6	-15.2975163102847	FN1_3	61.4	IMR90p8
17	D6	-29.0509347993457	FN1_3	61.4	IMR90p8
18	D6	-30.369495654953	FN1_3	61.4	IMR90p8
19	D6	-37.1154467706233	FN1_3	61.4	IMR90p8
20	D6	-44.4023489339129	FN1_3	61.4	IMR90p8
21	D6	-47.2971217581257	FN1_3	61.4	IMR90p8
22	D6	-51.4408869041768	FN1_3	61.4	IMR90p8
23	D6	-53.9291913250281	FN1_3	61.4	IMR90p8
24	D6	-56.8771339907303	FN1_3	61.4	IMR90p8
25	D6	-55.237433529016	FN1_3	61.4	IMR90p8
26	D6	-45.6059810543502	FN1_3	61.4	IMR90p8
27	D6	-34.9621163551601	FN1_3	61.4	IMR90p8
28	D6	-3.08956768240751	FN1_3	61.4	IMR90p8
29	D6	50.0003156217831	FN1_3	61.4	IMR90p8
30	D6	124.303996207746	FN1_3	61.4	IMR90p8
31	D6	211.096442574104	FN1_3	61.4	IMR90p8
32	D6	288.910773747452	FN1_3	61.4	IMR90p8
33	D6	374.305674111132	FN1_3	61.4	IMR90p8
34	D6	469.515232915018	FN1_3	61.4	IMR90p8
35	D6	575.670367432916	FN1_3	61.4	IMR90p8
36	D6	699.023124912553	FN1_3	61.4	IMR90p8
37	D6	842.706838519783	FN1_3	61.4	IMR90p8
38	D6	1001.8881340586	FN1_3	61.4	IMR90p8
39	D6	1165.32391337575	FN1_3	61.4	IMR90p8
40	D6	1327.6467540555	FN1_3	61.4	IMR90p8
1	E6	54.1431071332991	FN1_3	59.0	IMR90p8
2	E6	48.7909859145038	FN1_3	59.0	IMR90p8
3	E6	41.5597306207678	FN1_3	59.0	IMR90p8
4	E6	38.9161170685475	FN1_3	59.0	IMR90p8
5	E6	31.5930412411894	FN1_3	59.0	IMR90p8
6	E6	32.6953709479362	FN1_3	59.0	IMR90p8
7	E6	23.3081710086658	FN1_3	59.0	IMR90p8
8	E6	21.2819820739965	FN1_3	59.0	IMR90p8
9	E6	17.9948464239924	FN1_3	59.0	IMR90p8
10	E6	11.6708986569511	FN1_3	59.0	IMR90p8
11	E6	7.64620993263316	FN1_3	59.0	IMR90p8
12	E6	2.0972615542978	FN1_3	59.0	IMR90p8
13	E6	-3.88498260784218	FN1_3	59.0	IMR90p8
14	E6	-5.568606401127	FN1_3	59.0	IMR90p8
15	E6	-9.89464102985585	FN1_3	59.0	IMR90p8
16	E6	-15.3906631772884	FN1_3	59.0	IMR90p8
17	E6	-19.2843777782332	FN1_3	59.0	IMR90p8
18	E6	-22.6904222857934	FN1_3	59.0	IMR90p8
19	E6	-32.6157949273857	FN1_3	59.0	IMR90p8
20	E6	-35.4175698797926	FN1_3	59.0	IMR90p8
21	E6	-39.6515399641967	FN1_3	59.0	IMR90p8
22	E6	-36.2885030346583	FN1_3	59.0	IMR90p8
23	E6	-45.648386193423	FN1_3	59.0	IMR90p8
24	E6	-47.542868847243	FN1_3	59.0	IMR90p8
25	E6	-47.6760213759044	FN1_3	59.0	IMR90p8
26	E6	-52.4358247643263	FN1_3	59.0	IMR90p8
27	E6	-47.3111136547409	FN1_3	59.0	IMR90p8
28	E6	-42.3704178716289	FN1_3	59.0	IMR90p8
29	E6	-32.8151371700556	FN1_3	59.0	IMR90p8
30	E6	4.60631327632973	FN1_3	59.0	IMR90p8
31	E6	56.9343057956835	FN1_3	59.0	IMR90p8
32	E6	121.881675309561	FN1_3	59.0	IMR90p8
33	E6	198.896476511842	FN1_3	59.0	IMR90p8
34	E6	268.304574823909	FN1_3	59.0	IMR90p8
35	E6	345.634541005032	FN1_3	59.0	IMR90p8
36	E6	435.491854379753	FN1_3	59.0	IMR90p8
37	E6	554.333123702073	FN1_3	59.0	IMR90p8
38	E6	703.653282701844	FN1_3	59.0	IMR90p8
39	E6	882.203671151468	FN1_3	59.0	IMR90p8
40	E6	1075.1659105464	FN1_3	59.0	IMR90p8
1	F6	3.1576654731889	FN1_3	57.0	IMR90p8
2	F6	3.99395665772408	FN1_3	57.0	IMR90p8
3	F6	1.29381566115626	FN1_3	57.0	IMR90p8
4	F6	5.89055459900919	FN1_3	57.0	IMR90p8
5	F6	2.7168886258014	FN1_3	57.0	IMR90p8
6	F6	0.464073102058592	FN1_3	57.0	IMR90p8
7	F6	-6.17931167573761	FN1_3	57.0	IMR90p8
8	F6	0.30971725569043	FN1_3	57.0	IMR90p8
9	F6	-1.22091085150169	FN1_3	57.0	IMR90p8
10	F6	0.614753366940477	FN1_3	57.0	IMR90p8
11	F6	2.68676952255237	FN1_3	57.0	IMR90p8
12	F6	4.71890155370829	FN1_3	57.0	IMR90p8
13	F6	-2.21314522221655	FN1_3	57.0	IMR90p8
14	F6	-0.69344662957019	FN1_3	57.0	IMR90p8
15	F6	0.366744669926447	FN1_3	57.0	IMR90p8
16	F6	-0.440361183628283	FN1_3	57.0	IMR90p8
17	F6	-0.931732307209131	FN1_3	57.0	IMR90p8
18	F6	-2.26541787412816	FN1_3	57.0	IMR90p8
19	F6	-5.68774615709481	FN1_3	57.0	IMR90p8
20	F6	-0.881368999152983	FN1_3	57.0	IMR90p8
21	F6	0.177718440999342	FN1_3	57.0	IMR90p8
22	F6	0.830237342069722	FN1_3	57.0	IMR90p8
23	F6	0.667514839524756	FN1_3	57.0	IMR90p8
24	F6	0.0054012784921724	FN1_3	57.0	IMR90p8
25	F6	-0.433903620673846	FN1_3	57.0	IMR90p8
26	F6	-1.14819942074382	FN1_3	57.0	IMR90p8
27	F6	-3.59858659240672	FN1_3	57.0	IMR90p8
28	F6	5.32176475821461	FN1_3	57.0	IMR90p8
29	F6	7.32804352593121	FN1_3	57.0	IMR90p8
30	F6	12.4361239105001	FN1_3	57.0	IMR90p8
31	F6	33.0948856492664	FN1_3	57.0	IMR90p8
32	F6	58.1443320547396	FN1_3	57.0	IMR90p8
33	F6	99.9789644819198	FN1_3	57.0	IMR90p8
34	F6	143.589187641997	FN1_3	57.0	IMR90p8
35	F6	204.015737950033	FN1_3	57.0	IMR90p8
36	F6	283.756512884198	FN1_3	57.0	IMR90p8
37	F6	403.725273078652	FN1_3	57.0	IMR90p8
38	F6	567.361159334262	FN1_3	57.0	IMR90p8
39	F6	765.432500973191	FN1_3	57.0	IMR90p8
40	F6	977.02553736128	FN1_3	57.0	IMR90p8
1	G6	4.42292202047565	FN1_3	55.7	IMR90p8
2	G6	-0.338589788117133	FN1_3	55.7	IMR90p8
3	G6	4.10211231350786	FN1_3	55.7	IMR90p8
4	G6	4.87517540775252	FN1_3	55.7	IMR90p8
5	G6	2.61119773007886	FN1_3	55.7	IMR90p8
6	G6	2.33195958005126	FN1_3	55.7	IMR90p8
7	G6	-3.520272250179	FN1_3	55.7	IMR90p8
8	G6	-3.33854916533846	FN1_3	55.7	IMR90p8
9	G6	2.6262923504587	FN1_3	55.7	IMR90p8
10	G6	-3.77752375123418	FN1_3	55.7	IMR90p8
11	G6	-0.152413279626671	FN1_3	55.7	IMR90p8
12	G6	-2.78516740734995	FN1_3	55.7	IMR90p8
13	G6	0.946274025743605	FN1_3	55.7	IMR90p8
14	G6	-3.0401243017277	FN1_3	55.7	IMR90p8
15	G6	0.362422936593703	FN1_3	55.7	IMR90p8
16	G6	0.675003138340344	FN1_3	55.7	IMR90p8
17	G6	3.07719957654763	FN1_3	55.7	IMR90p8
18	G6	-0.830175041576695	FN1_3	55.7	IMR90p8
19	G6	-1.20088477752734	FN1_3	55.7	IMR90p8
20	G6	0.636927498432215	FN1_3	55.7	IMR90p8
21	G6	-1.28522900023927	FN1_3	55.7	IMR90p8
22	G6	-1.89178081005684	FN1_3	55.7	IMR90p8
23	G6	-6.39061250610439	FN1_3	55.7	IMR90p8
24	G6	-0.937969900685857	FN1_3	55.7	IMR90p8
25	G6	2.70018458030108	FN1_3	55.7	IMR90p8
26	G6	-1.03535834728655	FN1_3	55.7	IMR90p8
27	G6	-0.355347458304095	FN1_3	55.7	IMR90p8
28	G6	-2.31640153826447	FN1_3	55.7	IMR90p8
29	G6	7.03998462418804	FN1_3	55.7	IMR90p8
30	G6	6.06465575991433	FN1_3	55.7	IMR90p8
31	G6	10.4910942945899	FN1_3	55.7	IMR90p8
32	G6	25.1844960025251	FN1_3	55.7	IMR90p8
33	G6	40.2854543196181	FN1_3	55.7	IMR90p8
34	G6	68.610173399933	FN1_3	55.7	IMR90p8
35	G6	111.065107820941	FN1_3	55.7	IMR90p8
36	G6	180.731338409545	FN1_3	55.7	IMR90p8
37	G6	257.608548982784	FN1_3	55.7	IMR90p8
38	G6	334.713841640538	FN1_3	55.7	IMR90p8
39	G6	413.720622991686	FN1_3	55.7	IMR90p8
40	G6	496.999274253331	FN1_3	55.7	IMR90p8
1	H6	5.69880320916991	FN1_3	55.0	IMR90p8
2	H6	4.77148586806197	FN1_3	55.0	IMR90p8
3	H6	3.46404642545303	FN1_3	55.0	IMR90p8
4	H6	2.66770327759696	FN1_3	55.0	IMR90p8
5	H6	1.81940946443228	FN1_3	55.0	IMR90p8
6	H6	0.945144587176856	FN1_3	55.0	IMR90p8
7	H6	0.319531330766495	FN1_3	55.0	IMR90p8
8	H6	-3.11812937728655	FN1_3	55.0	IMR90p8
9	H6	-2.44192290432147	FN1_3	55.0	IMR90p8
10	H6	-1.60767804521947	FN1_3	55.0	IMR90p8
11	H6	1.72484131645433	FN1_3	55.0	IMR90p8
12	H6	-0.0305159337449368	FN1_3	55.0	IMR90p8
13	H6	-0.958691117522449	FN1_3	55.0	IMR90p8
14	H6	-0.0055407336594726	FN1_3	55.0	IMR90p8
15	H6	0.947365750366316	FN1_3	55.0	IMR90p8
16	H6	-4.98892256512545	FN1_3	55.0	IMR90p8
17	H6	0.525524655139179	FN1_3	55.0	IMR90p8
18	H6	2.04281526950354	FN1_3	55.0	IMR90p8
19	H6	0.247576399112859	FN1_3	55.0	IMR90p8
20	H6	1.62109206472996	FN1_3	55.0	IMR90p8
21	H6	-1.97437147638993	FN1_3	55.0	IMR90p8
22	H6	0.910591466034475	FN1_3	55.0	IMR90p8
23	H6	1.23228513360391	FN1_3	55.0	IMR90p8
24	H6	-0.746854135024932	FN1_3	55.0	IMR90p8
25	H6	-1.2934438496618	FN1_3	55.0	IMR90p8
26	H6	0.961281818410498	FN1_3	55.0	IMR90p8
27	H6	0.730416639559735	FN1_3	55.0	IMR90p8
28	H6	1.81429733612322	FN1_3	55.0	IMR90p8
29	H6	2.0311141116963	FN1_3	55.0	IMR90p8
30	H6	1.10367850534294	FN1_3	55.0	IMR90p8
31	H6	7.23457822733008	FN1_3	55.0	IMR90p8
32	H6	10.0147821404503	FN1_3	55.0	IMR90p8
33	H6	22.4682970504737	FN1_3	55.0	IMR90p8
34	H6	37.289591470796	FN1_3	55.0	IMR90p8
35	H6	61.1801781351546	FN1_3	55.0	IMR90p8
36	H6	98.9246433504272	FN1_3	55.0	IMR90p8
37	H6	136.709352038826	FN1_3	55.0	IMR90p8
38	H6	201.79600222297	FN1_3	55.0	IMR90p8
39	H6	288.190598850544	FN1_3	55.0	IMR90p8
40	H6	395.893141921546	FN1_3	55.0	IMR90p8
