# Supplementary material for: Primer PICKR: literature-mined scoring platform for robust RT–qPCR primers
Source: Nat Commun. 2026 May 28;17:6938. doi: 10.1038/s41467-026-73648-2 (PMC13388996; doi:10.1038/s41467-026-73648-2)
Supplement: Supplementary file 11 — Source Data [file 41467_2026_73648_MOESM11_ESM.zip › Suppl_Fig_S17/melting_curve_data_VIM_3.csv]

Temperature	Well	Derivative	Target	melt temp	Replicate
55.0	A4	7.1106846350732	VIM_3	65.0	IMR90p11
55.5	A4	15.4064833759935	VIM_3	65.0	IMR90p11
56.0	A4	14.2213692701487	VIM_3	65.0	IMR90p11
56.5	A4	14.2213692701524	VIM_3	65.0	IMR90p11
57.0	A4	14.2213692701109	VIM_3	65.0	IMR90p11
57.5	A4	14.2035968375116	VIM_3	65.0	IMR90p11
58.0	A4	14.3890568375729	VIM_3	65.0	IMR90p11
58.5	A4	14.1764582721618	VIM_3	65.0	IMR90p11
59.0	A4	13.2345467246574	VIM_3	65.0	IMR90p11
59.5	A4	11.7184841989791	VIM_3	65.0	IMR90p11
60.0	A4	11.0106005607644	VIM_3	65.0	IMR90p11
60.5	A4	9.84025942145695	VIM_3	65.0	IMR90p11
61.0	A4	8.01673448569113	VIM_3	65.0	IMR90p11
61.5	A4	6.38229765884341	VIM_3	65.0	IMR90p11
62.0	A4	4.54022322869787	VIM_3	65.0	IMR90p11
62.5	A4	3.49407509271418	VIM_3	65.0	IMR90p11
63.0	A4	4.59972773091886	VIM_3	65.0	IMR90p11
63.5	A4	8.28890569871692	VIM_3	65.0	IMR90p11
64.0	A4	14.728382658713	VIM_3	65.0	IMR90p11
64.5	A4	24.5538358372365	VIM_3	65.0	IMR90p11
65.0	A4	37.0383922565767	VIM_3	65.0	IMR90p11
65.5	A4	50.7784246023298	VIM_3	65.0	IMR90p11
66.0	A4	64.6586927575457	VIM_3	65.0	IMR90p11
66.5	A4	76.9053623851777	VIM_3	65.0	IMR90p11
67.0	A4	86.0591366003663	VIM_3	65.0	IMR90p11
67.5	A4	92.6456514826148	VIM_3	65.0	IMR90p11
68.0	A4	96.7566689986868	VIM_3	65.0	IMR90p11
68.5	A4	98.3576208987342	VIM_3	65.0	IMR90p11
69.0	A4	99.1424230000868	VIM_3	65.0	IMR90p11
69.5	A4	100.32787657517	VIM_3	65.0	IMR90p11
70.0	A4	100.970302471157	VIM_3	65.0	IMR90p11
70.5	A4	102.083366557777	VIM_3	65.0	IMR90p11
71.0	A4	104.534913512302	VIM_3	65.0	IMR90p11
71.5	A4	107.050719326009	VIM_3	65.0	IMR90p11
72.0	A4	109.129602495382	VIM_3	65.0	IMR90p11
72.5	A4	111.664951580691	VIM_3	65.0	IMR90p11
73.0	A4	113.68695908491	VIM_3	65.0	IMR90p11
73.5	A4	114.163129244737	VIM_3	65.0	IMR90p11
74.0	A4	114.355263237498	VIM_3	65.0	IMR90p11
74.5	A4	114.922051884713	VIM_3	65.0	IMR90p11
75.0	A4	114.387426929302	VIM_3	65.0	IMR90p11
75.5	A4	113.026731143807	VIM_3	65.0	IMR90p11
76.0	A4	112.627909810052	VIM_3	65.0	IMR90p11
76.5	A4	112.381257595295	VIM_3	65.0	IMR90p11
77.0	A4	111.057550752111	VIM_3	65.0	IMR90p11
77.5	A4	111.169862077644	VIM_3	65.0	IMR90p11
78.0	A4	115.971728310448	VIM_3	65.0	IMR90p11
78.5	A4	126.833057831906	VIM_3	65.0	IMR90p11
79.0	A4	144.849215313121	VIM_3	65.0	IMR90p11
79.5	A4	170.905139944009	VIM_3	65.0	IMR90p11
80.0	A4	215.666185969433	VIM_3	65.0	IMR90p11
80.5	A4	284.339275810328	VIM_3	65.0	IMR90p11
81.0	A4	352.457896054513	VIM_3	65.0	IMR90p11
81.5	A4	401.058058091648	VIM_3	65.0	IMR90p11
82.0	A4	430.349672905283	VIM_3	65.0	IMR90p11
82.5	A4	415.47376887923	VIM_3	65.0	IMR90p11
83.0	A4	337.091953885004	VIM_3	65.0	IMR90p11
83.5	A4	236.090758261902	VIM_3	65.0	IMR90p11
84.0	A4	147.404885249394	VIM_3	65.0	IMR90p11
84.5	A4	70.7594557959853	VIM_3	65.0	IMR90p11
85.0	A4	18.8832177670566	VIM_3	65.0	IMR90p11
85.5	A4	2.42467909326405	VIM_3	65.0	IMR90p11
86.0	A4	2.4345008963931	VIM_3	65.0	IMR90p11
86.5	A4	2.51010637614428	VIM_3	65.0	IMR90p11
87.0	A4	2.50954439077111	VIM_3	65.0	IMR90p11
87.5	A4	1.8567967347692	VIM_3	65.0	IMR90p11
88.0	A4	1.76843881093811	VIM_3	65.0	IMR90p11
88.5	A4	2.03813141286537	VIM_3	65.0	IMR90p11
89.0	A4	1.95158504087368	VIM_3	65.0	IMR90p11
89.5	A4	1.77139960726237	VIM_3	65.0	IMR90p11
90.0	A4	1.95231074751109	VIM_3	65.0	IMR90p11
90.5	A4	1.72897938840975	VIM_3	65.0	IMR90p11
91.0	A4	1.50538228287002	VIM_3	65.0	IMR90p11
91.5	A4	1.65911430808615	VIM_3	65.0	IMR90p11
92.0	A4	1.74881906162642	VIM_3	65.0	IMR90p11
92.5	A4	1.8853527808572	VIM_3	65.0	IMR90p11
93.0	A4	1.77394506874998	VIM_3	65.0	IMR90p11
93.5	A4	1.31261139388408	VIM_3	65.0	IMR90p11
94.0	A4	0.964879828632149	VIM_3	65.0	IMR90p11
94.5	A4	0.128931319797687	VIM_3	65.0	IMR90p11
95.0	A4	-0.36671287706298	VIM_3	65.0	IMR90p11
55.0	B4	9.18206375506372	VIM_3	64.5	IMR90p11
55.5	B4	19.8944714693051	VIM_3	64.5	IMR90p11
56.0	B4	18.3641275101279	VIM_3	64.5	IMR90p11
56.5	B4	18.3641275101351	VIM_3	64.5	IMR90p11
57.0	B4	18.3641275100703	VIM_3	64.5	IMR90p11
57.5	B4	18.3321798523266	VIM_3	64.5	IMR90p11
58.0	B4	18.6312417073566	VIM_3	64.5	IMR90p11
58.5	B4	18.5372206403148	VIM_3	64.5	IMR90p11
59.0	B4	16.6905357127439	VIM_3	64.5	IMR90p11
59.5	B4	14.1698815500613	VIM_3	64.5	IMR90p11
60.0	B4	12.0062485407138	VIM_3	64.5	IMR90p11
60.5	B4	9.9925365594836	VIM_3	64.5	IMR90p11
61.0	B4	8.12556222399689	VIM_3	64.5	IMR90p11
61.5	B4	7.3614065171854	VIM_3	64.5	IMR90p11
62.0	B4	7.67279855864979	VIM_3	64.5	IMR90p11
62.5	B4	8.07241066073186	VIM_3	64.5	IMR90p11
63.0	B4	9.87804082544653	VIM_3	64.5	IMR90p11
63.5	B4	13.7829890430147	VIM_3	64.5	IMR90p11
64.0	B4	19.866232656793	VIM_3	64.5	IMR90p11
64.5	B4	29.0728191257238	VIM_3	64.5	IMR90p11
65.0	B4	41.5956948921064	VIM_3	64.5	IMR90p11
65.5	B4	54.9776373165635	VIM_3	64.5	IMR90p11
66.0	B4	67.5598201776909	VIM_3	64.5	IMR90p11
66.5	B4	78.8009798274342	VIM_3	64.5	IMR90p11
67.0	B4	86.5303904636583	VIM_3	64.5	IMR90p11
67.5	B4	90.9108435915854	VIM_3	64.5	IMR90p11
68.0	B4	93.693325949037	VIM_3	64.5	IMR90p11
68.5	B4	95.5946911409619	VIM_3	64.5	IMR90p11
69.0	B4	97.1112788340912	VIM_3	64.5	IMR90p11
69.5	B4	99.116710119894	VIM_3	64.5	IMR90p11
70.0	B4	101.448110050955	VIM_3	64.5	IMR90p11
70.5	B4	103.736662873763	VIM_3	64.5	IMR90p11
71.0	B4	106.014907080264	VIM_3	64.5	IMR90p11
71.5	B4	107.931159276734	VIM_3	64.5	IMR90p11
72.0	B4	109.684790801853	VIM_3	64.5	IMR90p11
72.5	B4	111.432945537915	VIM_3	64.5	IMR90p11
73.0	B4	112.84758966073	VIM_3	64.5	IMR90p11
73.5	B4	113.500808738779	VIM_3	64.5	IMR90p11
74.0	B4	113.376873865094	VIM_3	64.5	IMR90p11
74.5	B4	112.708210073415	VIM_3	64.5	IMR90p11
75.0	B4	111.604117519558	VIM_3	64.5	IMR90p11
75.5	B4	109.873300890749	VIM_3	64.5	IMR90p11
76.0	B4	108.256170952756	VIM_3	64.5	IMR90p11
76.5	B4	107.871302096424	VIM_3	64.5	IMR90p11
77.0	B4	108.330441772796	VIM_3	64.5	IMR90p11
77.5	B4	109.818402346162	VIM_3	64.5	IMR90p11
78.0	B4	116.246861430674	VIM_3	64.5	IMR90p11
78.5	B4	130.799219917605	VIM_3	64.5	IMR90p11
79.0	B4	151.330398985522	VIM_3	64.5	IMR90p11
79.5	B4	178.44332275937	VIM_3	64.5	IMR90p11
80.0	B4	228.932814809328	VIM_3	64.5	IMR90p11
80.5	B4	299.677100935306	VIM_3	64.5	IMR90p11
81.0	B4	360.148616752328	VIM_3	64.5	IMR90p11
81.5	B4	401.398646214414	VIM_3	64.5	IMR90p11
82.0	B4	423.684813397627	VIM_3	64.5	IMR90p11
82.5	B4	392.083438177921	VIM_3	64.5	IMR90p11
83.0	B4	302.405096825302	VIM_3	64.5	IMR90p11
83.5	B4	205.834761047377	VIM_3	64.5	IMR90p11
84.0	B4	122.989069341517	VIM_3	64.5	IMR90p11
84.5	B4	51.4306814856121	VIM_3	64.5	IMR90p11
85.0	B4	9.40939503509145	VIM_3	64.5	IMR90p11
85.5	B4	1.02724553134135	VIM_3	64.5	IMR90p11
86.0	B4	1.63492909881904	VIM_3	64.5	IMR90p11
86.5	B4	1.29307373320631	VIM_3	64.5	IMR90p11
87.0	B4	1.75393410112417	VIM_3	64.5	IMR90p11
87.5	B4	1.89474724402635	VIM_3	64.5	IMR90p11
88.0	B4	1.83301485556649	VIM_3	64.5	IMR90p11
88.5	B4	2.35767245289821	VIM_3	64.5	IMR90p11
89.0	B4	2.49831992359628	VIM_3	64.5	IMR90p11
89.5	B4	2.39740878870322	VIM_3	64.5	IMR90p11
90.0	B4	2.96063197360922	VIM_3	64.5	IMR90p11
90.5	B4	3.08165830651797	VIM_3	64.5	IMR90p11
91.0	B4	2.6196067858134	VIM_3	64.5	IMR90p11
91.5	B4	2.25118571367125	VIM_3	64.5	IMR90p11
92.0	B4	1.75958117492979	VIM_3	64.5	IMR90p11
92.5	B4	1.0210421061816	VIM_3	64.5	IMR90p11
93.0	B4	0.547576939931218	VIM_3	64.5	IMR90p11
93.5	B4	0.822337469694787	VIM_3	64.5	IMR90p11
94.0	B4	0.852319731583066	VIM_3	64.5	IMR90p11
94.5	B4	1.89810280745314	VIM_3	64.5	IMR90p11
95.0	B4	1.38500053296229	VIM_3	64.5	IMR90p11
55.0	C4	4.24735760180477	VIM_3	63.3	IMR90p11
55.5	C4	9.20260813724417	VIM_3	63.3	IMR90p11
56.0	C4	8.49471520360908	VIM_3	63.3	IMR90p11
56.5	C4	8.49471520360623	VIM_3	63.3	IMR90p11
57.0	C4	8.49471520362886	VIM_3	63.3	IMR90p11
57.5	C4	8.42664184596288	VIM_3	63.3	IMR90p11
58.0	C4	8.86831959755432	VIM_3	63.3	IMR90p11
58.5	C4	9.55898168259398	VIM_3	63.3	IMR90p11
59.0	C4	9.95532577454821	VIM_3	63.3	IMR90p11
59.5	C4	10.1178199709814	VIM_3	63.3	IMR90p11
60.0	C4	9.59574630693544	VIM_3	63.3	IMR90p11
60.5	C4	8.17084103408808	VIM_3	63.3	IMR90p11
61.0	C4	6.4105520177028	VIM_3	63.3	IMR90p11
61.5	C4	6.57690607297366	VIM_3	63.3	IMR90p11
62.0	C4	7.58412441509313	VIM_3	63.3	IMR90p11
62.5	C4	8.22105586830764	VIM_3	63.3	IMR90p11
63.0	C4	10.6515978451947	VIM_3	63.3	IMR90p11
63.5	C4	15.7648823748877	VIM_3	63.3	IMR90p11
64.0	C4	21.5073244667808	VIM_3	63.3	IMR90p11
64.5	C4	28.3914352799359	VIM_3	63.3	IMR90p11
65.0	C4	38.4634859369454	VIM_3	63.3	IMR90p11
65.5	C4	50.3157779568867	VIM_3	63.3	IMR90p11
66.0	C4	62.0982880493493	VIM_3	63.3	IMR90p11
66.5	C4	73.9503217671055	VIM_3	63.3	IMR90p11
67.0	C4	84.578918997466	VIM_3	63.3	IMR90p11
67.5	C4	92.1321456066098	VIM_3	63.3	IMR90p11
68.0	C4	96.8984771531411	VIM_3	63.3	IMR90p11
68.5	C4	99.2303038186077	VIM_3	63.3	IMR90p11
69.0	C4	99.5711919660702	VIM_3	63.3	IMR90p11
69.5	C4	99.8649913882115	VIM_3	63.3	IMR90p11
70.0	C4	101.037314182478	VIM_3	63.3	IMR90p11
70.5	C4	102.336677134481	VIM_3	63.3	IMR90p11
71.0	C4	104.505942516567	VIM_3	63.3	IMR90p11
71.5	C4	107.552265299058	VIM_3	63.3	IMR90p11
72.0	C4	110.620728645781	VIM_3	63.3	IMR90p11
72.5	C4	112.659561466255	VIM_3	63.3	IMR90p11
73.0	C4	114.672811077424	VIM_3	63.3	IMR90p11
73.5	C4	115.849489646597	VIM_3	63.3	IMR90p11
74.0	C4	115.052751030278	VIM_3	63.3	IMR90p11
74.5	C4	113.961966674768	VIM_3	63.3	IMR90p11
75.0	C4	113.554586052969	VIM_3	63.3	IMR90p11
75.5	C4	112.463138801909	VIM_3	63.3	IMR90p11
76.0	C4	111.692169028069	VIM_3	63.3	IMR90p11
76.5	C4	112.216532529208	VIM_3	63.3	IMR90p11
77.0	C4	112.109437254984	VIM_3	63.3	IMR90p11
77.5	C4	112.524331168428	VIM_3	63.3	IMR90p11
78.0	C4	117.280118701837	VIM_3	63.3	IMR90p11
78.5	C4	129.247994775432	VIM_3	63.3	IMR90p11
79.0	C4	149.165743573121	VIM_3	63.3	IMR90p11
79.5	C4	175.939808785789	VIM_3	63.3	IMR90p11
80.0	C4	221.890927750524	VIM_3	63.3	IMR90p11
80.5	C4	292.300646871084	VIM_3	63.3	IMR90p11
81.0	C4	358.796228390335	VIM_3	63.3	IMR90p11
81.5	C4	404.218803997889	VIM_3	63.3	IMR90p11
82.0	C4	432.271515652876	VIM_3	63.3	IMR90p11
82.5	C4	414.409149251059	VIM_3	63.3	IMR90p11
83.0	C4	331.938814776773	VIM_3	63.3	IMR90p11
83.5	C4	230.838309504021	VIM_3	63.3	IMR90p11
84.0	C4	143.881609791346	VIM_3	63.3	IMR90p11
84.5	C4	67.6965245697161	VIM_3	63.3	IMR90p11
85.0	C4	16.7334363170796	VIM_3	63.3	IMR90p11
85.5	C4	1.98334674381175	VIM_3	63.3	IMR90p11
86.0	C4	2.70984938193618	VIM_3	63.3	IMR90p11
86.5	C4	2.01670032797512	VIM_3	63.3	IMR90p11
87.0	C4	1.78298930289503	VIM_3	63.3	IMR90p11
87.5	C4	2.20920807373801	VIM_3	63.3	IMR90p11
88.0	C4	2.36579667560659	VIM_3	63.3	IMR90p11
88.5	C4	2.37387013809962	VIM_3	63.3	IMR90p11
89.0	C4	2.44102000741827	VIM_3	63.3	IMR90p11
89.5	C4	2.11907851907705	VIM_3	63.3	IMR90p11
90.0	C4	1.81222757099022	VIM_3	63.3	IMR90p11
90.5	C4	2.04739531351186	VIM_3	63.3	IMR90p11
91.0	C4	2.30685531698339	VIM_3	63.3	IMR90p11
91.5	C4	2.8856543078191	VIM_3	63.3	IMR90p11
92.0	C4	3.18800216493861	VIM_3	63.3	IMR90p11
92.5	C4	3.27881400593429	VIM_3	63.3	IMR90p11
93.0	C4	2.9804063477834	VIM_3	63.3	IMR90p11
93.5	C4	2.26636739014458	VIM_3	63.3	IMR90p11
94.0	C4	1.85636903311007	VIM_3	63.3	IMR90p11
94.5	C4	1.16014714332533	VIM_3	63.3	IMR90p11
95.0	C4	0.15643189429403	VIM_3	63.3	IMR90p11
55.0	D4	1.57594388403004	VIM_3	61.4	IMR90p11
55.5	D4	3.41454508206402	VIM_3	61.4	IMR90p11
56.0	D4	3.15188776805905	VIM_3	61.4	IMR90p11
56.5	D4	3.15188776804575	VIM_3	61.4	IMR90p11
57.0	D4	3.15188776816046	VIM_3	61.4	IMR90p11
57.5	D4	3.04452679069914	VIM_3	61.4	IMR90p11
58.0	D4	3.78610862336495	VIM_3	61.4	IMR90p11
58.5	D4	4.62583100847633	VIM_3	61.4	IMR90p11
59.0	D4	4.38830353408014	VIM_3	61.4	IMR90p11
59.5	D4	4.79247976745592	VIM_3	61.4	IMR90p11
60.0	D4	4.92556721908932	VIM_3	61.4	IMR90p11
60.5	D4	4.27661849073718	VIM_3	61.4	IMR90p11
61.0	D4	4.38974954715331	VIM_3	61.4	IMR90p11
61.5	D4	5.70795410253379	VIM_3	61.4	IMR90p11
62.0	D4	7.19624788762314	VIM_3	61.4	IMR90p11
62.5	D4	8.51999547491641	VIM_3	61.4	IMR90p11
63.0	D4	10.8447144659564	VIM_3	61.4	IMR90p11
63.5	D4	14.0804863379858	VIM_3	61.4	IMR90p11
64.0	D4	18.299320791829	VIM_3	61.4	IMR90p11
64.5	D4	24.3309358044685	VIM_3	61.4	IMR90p11
65.0	D4	33.1784604692076	VIM_3	61.4	IMR90p11
65.5	D4	43.6703998068231	VIM_3	61.4	IMR90p11
66.0	D4	54.8694615084969	VIM_3	61.4	IMR90p11
66.5	D4	66.2501711649978	VIM_3	61.4	IMR90p11
67.0	D4	75.5225706341677	VIM_3	61.4	IMR90p11
67.5	D4	82.4316784004942	VIM_3	61.4	IMR90p11
68.0	D4	87.5763410681059	VIM_3	61.4	IMR90p11
68.5	D4	90.7101575873393	VIM_3	61.4	IMR90p11
69.0	D4	91.7766171574231	VIM_3	61.4	IMR90p11
69.5	D4	93.2596843686606	VIM_3	61.4	IMR90p11
70.0	D4	94.7932496690504	VIM_3	61.4	IMR90p11
70.5	D4	96.2353207951286	VIM_3	61.4	IMR90p11
71.0	D4	98.4803074651505	VIM_3	61.4	IMR90p11
71.5	D4	101.487195286758	VIM_3	61.4	IMR90p11
72.0	D4	104.512008055899	VIM_3	61.4	IMR90p11
72.5	D4	107.676468205196	VIM_3	61.4	IMR90p11
73.0	D4	110.650742671598	VIM_3	61.4	IMR90p11
73.5	D4	112.465730852942	VIM_3	61.4	IMR90p11
74.0	D4	113.606235428683	VIM_3	61.4	IMR90p11
74.5	D4	113.217851840397	VIM_3	61.4	IMR90p11
75.0	D4	111.434500545694	VIM_3	61.4	IMR90p11
75.5	D4	109.10333651667	VIM_3	61.4	IMR90p11
76.0	D4	106.622884933532	VIM_3	61.4	IMR90p11
76.5	D4	104.22614091615	VIM_3	61.4	IMR90p11
77.0	D4	103.004175247159	VIM_3	61.4	IMR90p11
77.5	D4	103.288845071562	VIM_3	61.4	IMR90p11
78.0	D4	107.058649219163	VIM_3	61.4	IMR90p11
78.5	D4	118.029103705294	VIM_3	61.4	IMR90p11
79.0	D4	135.80000923371	VIM_3	61.4	IMR90p11
79.5	D4	158.61382047206	VIM_3	61.4	IMR90p11
80.0	D4	197.748282744197	VIM_3	61.4	IMR90p11
80.5	D4	257.916711205397	VIM_3	61.4	IMR90p11
81.0	D4	314.80955463014	VIM_3	61.4	IMR90p11
81.5	D4	353.309979872321	VIM_3	61.4	IMR90p11
82.0	D4	376.856188304335	VIM_3	61.4	IMR90p11
82.5	D4	361.61299008693	VIM_3	61.4	IMR90p11
83.0	D4	290.713909945927	VIM_3	61.4	IMR90p11
83.5	D4	202.31097369572	VIM_3	61.4	IMR90p11
84.0	D4	126.183613501469	VIM_3	61.4	IMR90p11
84.5	D4	59.7530407601478	VIM_3	61.4	IMR90p11
85.0	D4	14.9867469800984	VIM_3	61.4	IMR90p11
85.5	D4	1.61232943357066	VIM_3	61.4	IMR90p11
86.0	D4	2.20960412115215	VIM_3	61.4	IMR90p11
86.5	D4	2.26466821538276	VIM_3	61.4	IMR90p11
87.0	D4	2.00105800907812	VIM_3	61.4	IMR90p11
87.5	D4	1.64316821743517	VIM_3	61.4	IMR90p11
88.0	D4	1.61180570689862	VIM_3	61.4	IMR90p11
88.5	D4	1.79625493109324	VIM_3	61.4	IMR90p11
89.0	D4	1.64322941088579	VIM_3	61.4	IMR90p11
89.5	D4	1.80341639254863	VIM_3	61.4	IMR90p11
90.0	D4	2.32796600963763	VIM_3	61.4	IMR90p11
90.5	D4	2.37068801392275	VIM_3	61.4	IMR90p11
91.0	D4	2.26666757815769	VIM_3	61.4	IMR90p11
91.5	D4	2.26419394673081	VIM_3	61.4	IMR90p11
92.0	D4	1.9767068273211	VIM_3	61.4	IMR90p11
92.5	D4	1.74853670662435	VIM_3	61.4	IMR90p11
93.0	D4	1.50532809678913	VIM_3	61.4	IMR90p11
93.5	D4	1.81407277831318	VIM_3	61.4	IMR90p11
94.0	D4	2.0093915951727	VIM_3	61.4	IMR90p11
94.5	D4	3.52457873732033	VIM_3	61.4	IMR90p11
95.0	D4	2.29508770758071	VIM_3	61.4	IMR90p11
55.0	E4	-6.5029568866579	VIM_3	59.0	IMR90p11
55.5	E4	-14.0897399210932	VIM_3	59.0	IMR90p11
56.0	E4	-13.0059137733176	VIM_3	59.0	IMR90p11
56.5	E4	-13.0059137733181	VIM_3	59.0	IMR90p11
57.0	E4	-13.0059137733082	VIM_3	59.0	IMR90p11
57.5	E4	-13.1678880468899	VIM_3	59.0	IMR90p11
58.0	E4	-12.2501504206443	VIM_3	59.0	IMR90p11
58.5	E4	-9.63192104078439	VIM_3	59.0	IMR90p11
59.0	E4	-8.09035424037324	VIM_3	59.0	IMR90p11
59.5	E4	-8.12233446040887	VIM_3	59.0	IMR90p11
60.0	E4	-7.89346211407417	VIM_3	59.0	IMR90p11
60.5	E4	-6.32509241341381	VIM_3	59.0	IMR90p11
61.0	E4	-4.74265008550515	VIM_3	59.0	IMR90p11
61.5	E4	-2.53062904442277	VIM_3	59.0	IMR90p11
62.0	E4	0.384087446601484	VIM_3	59.0	IMR90p11
62.5	E4	3.94012869490643	VIM_3	59.0	IMR90p11
63.0	E4	7.41183775462741	VIM_3	59.0	IMR90p11
63.5	E4	10.7736916879199	VIM_3	59.0	IMR90p11
64.0	E4	15.9522832492547	VIM_3	59.0	IMR90p11
64.5	E4	23.2246267373333	VIM_3	59.0	IMR90p11
65.0	E4	31.9357456702627	VIM_3	59.0	IMR90p11
65.5	E4	42.2600207755409	VIM_3	59.0	IMR90p11
66.0	E4	54.6087616308747	VIM_3	59.0	IMR90p11
66.5	E4	66.2703930753113	VIM_3	59.0	IMR90p11
67.0	E4	75.5761702851232	VIM_3	59.0	IMR90p11
67.5	E4	82.5436377855152	VIM_3	59.0	IMR90p11
68.0	E4	87.7209792580525	VIM_3	59.0	IMR90p11
68.5	E4	90.3893614837958	VIM_3	59.0	IMR90p11
69.0	E4	91.1105929520496	VIM_3	59.0	IMR90p11
69.5	E4	91.5010719358301	VIM_3	59.0	IMR90p11
70.0	E4	91.4640087853295	VIM_3	59.0	IMR90p11
70.5	E4	91.0385648303421	VIM_3	59.0	IMR90p11
71.0	E4	91.2094419411086	VIM_3	59.0	IMR90p11
71.5	E4	91.8872057268422	VIM_3	59.0	IMR90p11
72.0	E4	93.4598891009448	VIM_3	59.0	IMR90p11
72.5	E4	96.5651702906274	VIM_3	59.0	IMR90p11
73.0	E4	100.189050923846	VIM_3	59.0	IMR90p11
73.5	E4	102.978778957536	VIM_3	59.0	IMR90p11
74.0	E4	104.924806305169	VIM_3	59.0	IMR90p11
74.5	E4	105.520931483489	VIM_3	59.0	IMR90p11
75.0	E4	103.920672082044	VIM_3	59.0	IMR90p11
75.5	E4	100.59021584781	VIM_3	59.0	IMR90p11
76.0	E4	97.4387229498258	VIM_3	59.0	IMR90p11
76.5	E4	95.693208917024	VIM_3	59.0	IMR90p11
77.0	E4	94.3349487061236	VIM_3	59.0	IMR90p11
77.5	E4	94.4845568015649	VIM_3	59.0	IMR90p11
78.0	E4	98.6123453715389	VIM_3	59.0	IMR90p11
78.5	E4	108.273329650177	VIM_3	59.0	IMR90p11
79.0	E4	123.555005249597	VIM_3	59.0	IMR90p11
79.5	E4	143.572877463117	VIM_3	59.0	IMR90p11
80.0	E4	175.505246589784	VIM_3	59.0	IMR90p11
80.5	E4	225.496917382376	VIM_3	59.0	IMR90p11
81.0	E4	273.774578079946	VIM_3	59.0	IMR90p11
81.5	E4	304.31566714894	VIM_3	59.0	IMR90p11
82.0	E4	321.669386363192	VIM_3	59.0	IMR90p11
82.5	E4	309.900818039265	VIM_3	59.0	IMR90p11
83.0	E4	250.347041622587	VIM_3	59.0	IMR90p11
83.5	E4	173.627518767848	VIM_3	59.0	IMR90p11
84.0	E4	109.339263196098	VIM_3	59.0	IMR90p11
84.5	E4	54.1784214126391	VIM_3	59.0	IMR90p11
85.0	E4	14.9467416428978	VIM_3	59.0	IMR90p11
85.5	E4	2.30848476157513	VIM_3	59.0	IMR90p11
86.0	E4	3.46835314163764	VIM_3	59.0	IMR90p11
86.5	E4	3.36287273585771	VIM_3	59.0	IMR90p11
87.0	E4	2.43401158728017	VIM_3	59.0	IMR90p11
87.5	E4	2.28561332255646	VIM_3	59.0	IMR90p11
88.0	E4	2.5382301361538	VIM_3	59.0	IMR90p11
88.5	E4	2.17922621172397	VIM_3	59.0	IMR90p11
89.0	E4	1.95924098905084	VIM_3	59.0	IMR90p11
89.5	E4	2.01429690657983	VIM_3	59.0	IMR90p11
90.0	E4	2.01146468358343	VIM_3	59.0	IMR90p11
90.5	E4	1.95226986008532	VIM_3	59.0	IMR90p11
91.0	E4	2.16659651134864	VIM_3	59.0	IMR90p11
91.5	E4	2.15837175599978	VIM_3	59.0	IMR90p11
92.0	E4	2.25909981165904	VIM_3	59.0	IMR90p11
92.5	E4	2.40926045450493	VIM_3	59.0	IMR90p11
93.0	E4	2.36404844334191	VIM_3	59.0	IMR90p11
93.5	E4	1.66866971066929	VIM_3	59.0	IMR90p11
94.0	E4	1.56513555204742	VIM_3	59.0	IMR90p11
94.5	E4	0.315327675898288	VIM_3	59.0	IMR90p11
95.0	E4	-0.695100163963843	VIM_3	59.0	IMR90p11
55.0	F4	-5.53136019332283	VIM_3	57.0	IMR90p11
55.5	F4	-11.9846137521997	VIM_3	57.0	IMR90p11
56.0	F4	-11.0627203866459	VIM_3	57.0	IMR90p11
56.5	F4	-11.0627203866461	VIM_3	57.0	IMR90p11
57.0	F4	-11.0627203866434	VIM_3	57.0	IMR90p11
57.5	F4	-11.2857616035066	VIM_3	57.0	IMR90p11
58.0	F4	-9.90329310000322	VIM_3	57.0	IMR90p11
58.5	F4	-7.18405218631551	VIM_3	57.0	IMR90p11
59.0	F4	-5.53977034269826	VIM_3	57.0	IMR90p11
59.5	F4	-4.85867479530816	VIM_3	57.0	IMR90p11
60.0	F4	-4.18340961718684	VIM_3	57.0	IMR90p11
60.5	F4	-2.95433423486088	VIM_3	57.0	IMR90p11
61.0	F4	-2.30799954705321	VIM_3	57.0	IMR90p11
61.5	F4	-2.37200562568137	VIM_3	57.0	IMR90p11
62.0	F4	-1.63217426111248	VIM_3	57.0	IMR90p11
62.5	F4	-0.825232055976358	VIM_3	57.0	IMR90p11
63.0	F4	-0.688216673350098	VIM_3	57.0	IMR90p11
63.5	F4	0.679761450046954	VIM_3	57.0	IMR90p11
64.0	F4	4.51109579318586	VIM_3	57.0	IMR90p11
64.5	F4	10.0939953314826	VIM_3	57.0	IMR90p11
65.0	F4	18.0650177751005	VIM_3	57.0	IMR90p11
65.5	F4	28.5544638623908	VIM_3	57.0	IMR90p11
66.0	F4	40.4542830431299	VIM_3	57.0	IMR90p11
66.5	F4	52.3681322078004	VIM_3	57.0	IMR90p11
67.0	F4	62.7114244482932	VIM_3	57.0	IMR90p11
67.5	F4	70.6876101183113	VIM_3	57.0	IMR90p11
68.0	F4	76.4048755190177	VIM_3	57.0	IMR90p11
68.5	F4	79.5611032556775	VIM_3	57.0	IMR90p11
69.0	F4	80.440110159568	VIM_3	57.0	IMR90p11
69.5	F4	80.8157064983837	VIM_3	57.0	IMR90p11
70.0	F4	81.9772754726297	VIM_3	57.0	IMR90p11
70.5	F4	84.6581276654489	VIM_3	57.0	IMR90p11
71.0	F4	89.3393442535247	VIM_3	57.0	IMR90p11
71.5	F4	96.6776105640315	VIM_3	57.0	IMR90p11
72.0	F4	106.03375365591	VIM_3	57.0	IMR90p11
72.5	F4	116.25636843946	VIM_3	57.0	IMR90p11
73.0	F4	125.291577016776	VIM_3	57.0	IMR90p11
73.5	F4	131.388385518672	VIM_3	57.0	IMR90p11
74.0	F4	133.225869504829	VIM_3	57.0	IMR90p11
74.5	F4	130.165811520544	VIM_3	57.0	IMR90p11
75.0	F4	122.224070065387	VIM_3	57.0	IMR90p11
75.5	F4	111.139165398169	VIM_3	57.0	IMR90p11
76.0	F4	99.6169074593394	VIM_3	57.0	IMR90p11
76.5	F4	89.6240247679248	VIM_3	57.0	IMR90p11
77.0	F4	82.05171294387	VIM_3	57.0	IMR90p11
77.5	F4	77.6394390961206	VIM_3	57.0	IMR90p11
78.0	F4	77.3061779067699	VIM_3	57.0	IMR90p11
78.5	F4	82.5232865140454	VIM_3	57.0	IMR90p11
79.0	F4	93.5751618510917	VIM_3	57.0	IMR90p11
79.5	F4	108.56401098015	VIM_3	57.0	IMR90p11
80.0	F4	132.20464526748	VIM_3	57.0	IMR90p11
80.5	F4	168.62394645788	VIM_3	57.0	IMR90p11
81.0	F4	202.731287328039	VIM_3	57.0	IMR90p11
81.5	F4	222.118855080126	VIM_3	57.0	IMR90p11
82.0	F4	231.379625837472	VIM_3	57.0	IMR90p11
82.5	F4	219.693231712573	VIM_3	57.0	IMR90p11
83.0	F4	174.783258076462	VIM_3	57.0	IMR90p11
83.5	F4	119.729605566141	VIM_3	57.0	IMR90p11
84.0	F4	74.5610823205075	VIM_3	57.0	IMR90p11
84.5	F4	35.8297952672474	VIM_3	57.0	IMR90p11
85.0	F4	9.07547724675982	VIM_3	57.0	IMR90p11
85.5	F4	1.37419607624901	VIM_3	57.0	IMR90p11
86.0	F4	2.0664678367778	VIM_3	57.0	IMR90p11
86.5	F4	1.99866853288222	VIM_3	57.0	IMR90p11
87.0	F4	1.89834135995187	VIM_3	57.0	IMR90p11
87.5	F4	1.9026666507886	VIM_3	57.0	IMR90p11
88.0	F4	1.98640007359222	VIM_3	57.0	IMR90p11
88.5	F4	1.93977234940053	VIM_3	57.0	IMR90p11
89.0	F4	2.28644981702286	VIM_3	57.0	IMR90p11
89.5	F4	2.76043639472442	VIM_3	57.0	IMR90p11
90.0	F4	2.96246812752116	VIM_3	57.0	IMR90p11
90.5	F4	2.56619644739254	VIM_3	57.0	IMR90p11
91.0	F4	2.14110313269987	VIM_3	57.0	IMR90p11
91.5	F4	1.35025700483197	VIM_3	57.0	IMR90p11
92.0	F4	0.592911987915215	VIM_3	57.0	IMR90p11
92.5	F4	0.680310892008606	VIM_3	57.0	IMR90p11
93.0	F4	1.24892836753276	VIM_3	57.0	IMR90p11
93.5	F4	2.1590940276817	VIM_3	57.0	IMR90p11
94.0	F4	2.9945652436034	VIM_3	57.0	IMR90p11
94.5	F4	4.46207934824025	VIM_3	57.0	IMR90p11
95.0	F4	2.37075343837051	VIM_3	57.0	IMR90p11
55.0	G4	-6.72417577829981	VIM_3	55.7	IMR90p11
55.5	G4	-14.5690475196492	VIM_3	55.7	IMR90p11
56.0	G4	-13.4483515565992	VIM_3	55.7	IMR90p11
56.5	G4	-13.4483515566018	VIM_3	55.7	IMR90p11
57.0	G4	-13.4483515565818	VIM_3	55.7	IMR90p11
57.5	G4	-13.7061896690799	VIM_3	55.7	IMR90p11
58.0	G4	-12.1354447642727	VIM_3	55.7	IMR90p11
58.5	G4	-8.74695293578225	VIM_3	55.7	IMR90p11
59.0	G4	-7.05574524292979	VIM_3	55.7	IMR90p11
59.5	G4	-6.44078347285154	VIM_3	55.7	IMR90p11
60.0	G4	-5.52715761609829	VIM_3	55.7	IMR90p11
60.5	G4	-4.60094572461276	VIM_3	55.7	IMR90p11
61.0	G4	-4.15863280635358	VIM_3	55.7	IMR90p11
61.5	G4	-3.71137098275403	VIM_3	55.7	IMR90p11
62.0	G4	-3.26852485862184	VIM_3	55.7	IMR90p11
62.5	G4	-2.76220805944945	VIM_3	55.7	IMR90p11
63.0	G4	-2.03046574447944	VIM_3	55.7	IMR90p11
63.5	G4	-1.73299334159321	VIM_3	55.7	IMR90p11
64.0	G4	0.31616177788635	VIM_3	55.7	IMR90p11
64.5	G4	5.46230027308729	VIM_3	55.7	IMR90p11
65.0	G4	12.1558598646404	VIM_3	55.7	IMR90p11
65.5	G4	20.6502413566326	VIM_3	55.7	IMR90p11
66.0	G4	32.2794625913607	VIM_3	55.7	IMR90p11
66.5	G4	43.9572894591322	VIM_3	55.7	IMR90p11
67.0	G4	53.5986228387141	VIM_3	55.7	IMR90p11
67.5	G4	62.2698506949673	VIM_3	55.7	IMR90p11
68.0	G4	69.192879360902	VIM_3	55.7	IMR90p11
68.5	G4	72.7785640944431	VIM_3	55.7	IMR90p11
69.0	G4	74.444710698853	VIM_3	55.7	IMR90p11
69.5	G4	75.6006697121038	VIM_3	55.7	IMR90p11
70.0	G4	75.6741507032847	VIM_3	55.7	IMR90p11
70.5	G4	75.6044554417471	VIM_3	55.7	IMR90p11
71.0	G4	77.0923762653646	VIM_3	55.7	IMR90p11
71.5	G4	81.3346604622025	VIM_3	55.7	IMR90p11
72.0	G4	88.6209382021011	VIM_3	55.7	IMR90p11
72.5	G4	99.5681733987655	VIM_3	55.7	IMR90p11
73.0	G4	111.938979813128	VIM_3	55.7	IMR90p11
73.5	G4	122.729719917087	VIM_3	55.7	IMR90p11
74.0	G4	128.45301245665	VIM_3	55.7	IMR90p11
74.5	G4	126.905433841432	VIM_3	55.7	IMR90p11
75.0	G4	118.185293234136	VIM_3	55.7	IMR90p11
75.5	G4	104.813224918728	VIM_3	55.7	IMR90p11
76.0	G4	90.6805147160038	VIM_3	55.7	IMR90p11
76.5	G4	78.720640366024	VIM_3	55.7	IMR90p11
77.0	G4	70.3650152247628	VIM_3	55.7	IMR90p11
77.5	G4	65.6083972401577	VIM_3	55.7	IMR90p11
78.0	G4	64.7410471058784	VIM_3	55.7	IMR90p11
78.5	G4	68.1200838245922	VIM_3	55.7	IMR90p11
79.0	G4	76.6146804502571	VIM_3	55.7	IMR90p11
79.5	G4	88.9968005804263	VIM_3	55.7	IMR90p11
80.0	G4	108.114111899769	VIM_3	55.7	IMR90p11
80.5	G4	137.587400697859	VIM_3	55.7	IMR90p11
81.0	G4	165.928495864316	VIM_3	55.7	IMR90p11
81.5	G4	181.855517600369	VIM_3	55.7	IMR90p11
82.0	G4	188.265820074712	VIM_3	55.7	IMR90p11
82.5	G4	179.018930796382	VIM_3	55.7	IMR90p11
83.0	G4	143.630321331566	VIM_3	55.7	IMR90p11
83.5	G4	98.7401820888937	VIM_3	55.7	IMR90p11
84.0	G4	62.0153676012165	VIM_3	55.7	IMR90p11
84.5	G4	31.3693413958715	VIM_3	55.7	IMR90p11
85.0	G4	9.52958312527613	VIM_3	55.7	IMR90p11
85.5	G4	2.36370070712059	VIM_3	55.7	IMR90p11
86.0	G4	2.56003026362322	VIM_3	55.7	IMR90p11
86.5	G4	2.25373168540506	VIM_3	55.7	IMR90p11
87.0	G4	1.79163856566254	VIM_3	55.7	IMR90p11
87.5	G4	1.48798906640275	VIM_3	55.7	IMR90p11
88.0	G4	1.36811095685795	VIM_3	55.7	IMR90p11
88.5	G4	1.54033562607816	VIM_3	55.7	IMR90p11
89.0	G4	1.75722840345134	VIM_3	55.7	IMR90p11
89.5	G4	1.76742447941103	VIM_3	55.7	IMR90p11
90.0	G4	1.80057416302253	VIM_3	55.7	IMR90p11
90.5	G4	1.50706644164711	VIM_3	55.7	IMR90p11
91.0	G4	1.05919767211742	VIM_3	55.7	IMR90p11
91.5	G4	0.80651562259078	VIM_3	55.7	IMR90p11
92.0	G4	1.0418168450575	VIM_3	55.7	IMR90p11
92.5	G4	1.25723428130289	VIM_3	55.7	IMR90p11
93.0	G4	1.7603667030167	VIM_3	55.7	IMR90p11
93.5	G4	2.37452679127591	VIM_3	55.7	IMR90p11
94.0	G4	2.56350808481602	VIM_3	55.7	IMR90p11
94.5	G4	2.96321426478562	VIM_3	55.7	IMR90p11
95.0	G4	1.43627107400698	VIM_3	55.7	IMR90p11
55.0	H4	-18.4060678705357	VIM_3	55.0	IMR90p11
55.5	H4	-39.8798137194929	VIM_3	55.0	IMR90p11
56.0	H4	-36.8121357410695	VIM_3	55.0	IMR90p11
56.5	H4	-36.8121357410639	VIM_3	55.0	IMR90p11
57.0	H4	-36.8121357411158	VIM_3	55.0	IMR90p11
57.5	H4	-37.2622773080725	VIM_3	55.0	IMR90p11
58.0	H4	-34.4804942041044	VIM_3	55.0	IMR90p11
58.5	H4	-29.0887143021417	VIM_3	55.0	IMR90p11
59.0	H4	-24.8751984015834	VIM_3	55.0	IMR90p11
59.5	H4	-20.9218324755433	VIM_3	55.0	IMR90p11
60.0	H4	-16.7169590021185	VIM_3	55.0	IMR90p11
60.5	H4	-12.6034826385782	VIM_3	55.0	IMR90p11
61.0	H4	-8.75044475675224	VIM_3	55.0	IMR90p11
61.5	H4	-4.39314177832887	VIM_3	55.0	IMR90p11
62.0	H4	0.212409893906738	VIM_3	55.0	IMR90p11
62.5	H4	4.55476167967277	VIM_3	55.0	IMR90p11
63.0	H4	8.53050108701132	VIM_3	55.0	IMR90p11
63.5	H4	12.0634194905628	VIM_3	55.0	IMR90p11
64.0	H4	15.7527507877006	VIM_3	55.0	IMR90p11
64.5	H4	19.7449836152709	VIM_3	55.0	IMR90p11
65.0	H4	24.4219455295644	VIM_3	55.0	IMR90p11
65.5	H4	30.8510364131247	VIM_3	55.0	IMR90p11
66.0	H4	38.3184579760373	VIM_3	55.0	IMR90p11
66.5	H4	45.6145087108446	VIM_3	55.0	IMR90p11
67.0	H4	52.9220850542175	VIM_3	55.0	IMR90p11
67.5	H4	59.0158480237342	VIM_3	55.0	IMR90p11
68.0	H4	62.7850255674958	VIM_3	55.0	IMR90p11
68.5	H4	65.3577431862725	VIM_3	55.0	IMR90p11
69.0	H4	66.6766149592574	VIM_3	55.0	IMR90p11
69.5	H4	66.4775146827426	VIM_3	55.0	IMR90p11
70.0	H4	66.1283891815166	VIM_3	55.0	IMR90p11
70.5	H4	65.4426609179621	VIM_3	55.0	IMR90p11
71.0	H4	64.6669464717014	VIM_3	55.0	IMR90p11
71.5	H4	65.2275052933918	VIM_3	55.0	IMR90p11
72.0	H4	67.0796940776764	VIM_3	55.0	IMR90p11
72.5	H4	70.4388452642185	VIM_3	55.0	IMR90p11
73.0	H4	75.8608067359767	VIM_3	55.0	IMR90p11
73.5	H4	81.452496421934	VIM_3	55.0	IMR90p11
74.0	H4	84.9749215925153	VIM_3	55.0	IMR90p11
74.5	H4	86.1172160450698	VIM_3	55.0	IMR90p11
75.0	H4	84.1046507386549	VIM_3	55.0	IMR90p11
75.5	H4	78.8994611718356	VIM_3	55.0	IMR90p11
76.0	H4	72.3674779106885	VIM_3	55.0	IMR90p11
76.5	H4	66.9175273641256	VIM_3	55.0	IMR90p11
77.0	H4	63.3135505278117	VIM_3	55.0	IMR90p11
77.5	H4	61.2257339715292	VIM_3	55.0	IMR90p11
78.0	H4	61.6789697699078	VIM_3	55.0	IMR90p11
78.5	H4	66.5760191235169	VIM_3	55.0	IMR90p11
79.0	H4	75.739376600489	VIM_3	55.0	IMR90p11
79.5	H4	87.8725610045079	VIM_3	55.0	IMR90p11
80.0	H4	106.545071570457	VIM_3	55.0	IMR90p11
80.5	H4	135.347423906994	VIM_3	55.0	IMR90p11
81.0	H4	162.929629667791	VIM_3	55.0	IMR90p11
81.5	H4	178.779997303132	VIM_3	55.0	IMR90p11
82.0	H4	185.323238795663	VIM_3	55.0	IMR90p11
82.5	H4	176.248965206595	VIM_3	55.0	IMR90p11
83.0	H4	141.474675677225	VIM_3	55.0	IMR90p11
83.5	H4	96.6058067892895	VIM_3	55.0	IMR90p11
84.0	H4	59.4764373259417	VIM_3	55.0	IMR90p11
84.5	H4	28.612448089896	VIM_3	55.0	IMR90p11
85.0	H4	6.85002463757831	VIM_3	55.0	IMR90p11
85.5	H4	-0.338850534656274	VIM_3	55.0	IMR90p11
86.0	H4	0.651815660980958	VIM_3	55.0	IMR90p11
86.5	H4	1.81552084458116	VIM_3	55.0	IMR90p11
87.0	H4	2.38172209177696	VIM_3	55.0	IMR90p11
87.5	H4	2.56547529533901	VIM_3	55.0	IMR90p11
88.0	H4	2.8725175623747	VIM_3	55.0	IMR90p11
88.5	H4	2.87601185245967	VIM_3	55.0	IMR90p11
89.0	H4	2.28609244737055	VIM_3	55.0	IMR90p11
89.5	H4	1.87643349438582	VIM_3	55.0	IMR90p11
90.0	H4	1.72021233328013	VIM_3	55.0	IMR90p11
90.5	H4	1.42387541130415	VIM_3	55.0	IMR90p11
91.0	H4	1.27714909959025	VIM_3	55.0	IMR90p11
91.5	H4	1.28507083800957	VIM_3	55.0	IMR90p11
92.0	H4	1.35752012704154	VIM_3	55.0	IMR90p11
92.5	H4	1.73785480102384	VIM_3	55.0	IMR90p11
93.0	H4	2.25398086091843	VIM_3	55.0	IMR90p11
93.5	H4	2.40614887554432	VIM_3	55.0	IMR90p11
94.0	H4	2.61364236489987	VIM_3	55.0	IMR90p11
94.5	H4	2.65296604579805	VIM_3	55.0	IMR90p11
95.0	H4	0.98271482601865	VIM_3	55.0	IMR90p11
55.0	A4	7.38	VIM_3	65.0	IMR90p2
55.5	A4	15.98	VIM_3	65.0	IMR90p2
56.0	A4	14.75	VIM_3	65.0	IMR90p2
56.5	A4	14.75	VIM_3	65.0	IMR90p2
57.0	A4	14.75	VIM_3	65.0	IMR90p2
57.5	A4	14.93	VIM_3	65.0	IMR90p2
58.0	A4	13.84	VIM_3	65.0	IMR90p2
58.5	A4	11.82	VIM_3	65.0	IMR90p2
59.0	A4	10.09	VIM_3	65.0	IMR90p2
59.5	A4	7.81	VIM_3	65.0	IMR90p2
60.0	A4	6.14	VIM_3	65.0	IMR90p2
60.5	A4	5.23	VIM_3	65.0	IMR90p2
61.0	A4	3.84	VIM_3	65.0	IMR90p2
61.5	A4	2.11	VIM_3	65.0	IMR90p2
62.0	A4	1.16	VIM_3	65.0	IMR90p2
62.5	A4	1.04	VIM_3	65.0	IMR90p2
63.0	A4	2.56	VIM_3	65.0	IMR90p2
63.5	A4	7.49	VIM_3	65.0	IMR90p2
64.0	A4	15.88	VIM_3	65.0	IMR90p2
64.5	A4	27.55	VIM_3	65.0	IMR90p2
65.0	A4	42.88	VIM_3	65.0	IMR90p2
65.5	A4	59.86	VIM_3	65.0	IMR90p2
66.0	A4	74.81	VIM_3	65.0	IMR90p2
66.5	A4	87.43	VIM_3	65.0	IMR90p2
67.0	A4	96.8	VIM_3	65.0	IMR90p2
67.5	A4	101.47	VIM_3	65.0	IMR90p2
68.0	A4	102.97	VIM_3	65.0	IMR90p2
68.5	A4	103.68	VIM_3	65.0	IMR90p2
69.0	A4	103.69	VIM_3	65.0	IMR90p2
69.5	A4	103.9	VIM_3	65.0	IMR90p2
70.0	A4	105.11	VIM_3	65.0	IMR90p2
70.5	A4	106.27	VIM_3	65.0	IMR90p2
71.0	A4	107.8	VIM_3	65.0	IMR90p2
71.5	A4	109.94	VIM_3	65.0	IMR90p2
72.0	A4	112.17	VIM_3	65.0	IMR90p2
72.5	A4	114.25	VIM_3	65.0	IMR90p2
73.0	A4	116.57	VIM_3	65.0	IMR90p2
73.5	A4	118.41	VIM_3	65.0	IMR90p2
74.0	A4	119.08	VIM_3	65.0	IMR90p2
74.5	A4	118.73	VIM_3	65.0	IMR90p2
75.0	A4	117.86	VIM_3	65.0	IMR90p2
75.5	A4	116.6	VIM_3	65.0	IMR90p2
76.0	A4	115.25	VIM_3	65.0	IMR90p2
76.5	A4	114.52	VIM_3	65.0	IMR90p2
77.0	A4	114.61	VIM_3	65.0	IMR90p2
77.5	A4	116.07	VIM_3	65.0	IMR90p2
78.0	A4	121.97	VIM_3	65.0	IMR90p2
78.5	A4	135.46	VIM_3	65.0	IMR90p2
79.0	A4	156.07	VIM_3	65.0	IMR90p2
79.5	A4	183.44	VIM_3	65.0	IMR90p2
80.0	A4	232.33	VIM_3	65.0	IMR90p2
80.5	A4	303.97	VIM_3	65.0	IMR90p2
81.0	A4	368.51	VIM_3	65.0	IMR90p2
81.5	A4	412.63	VIM_3	65.0	IMR90p2
82.0	A4	437.8	VIM_3	65.0	IMR90p2
82.5	A4	411.36	VIM_3	65.0	IMR90p2
83.0	A4	322.53	VIM_3	65.0	IMR90p2
83.5	A4	221.14	VIM_3	65.0	IMR90p2
84.0	A4	133.97	VIM_3	65.0	IMR90p2
84.5	A4	58.9	VIM_3	65.0	IMR90p2
85.0	A4	13.04	VIM_3	65.0	IMR90p2
85.5	A4	2.53	VIM_3	65.0	IMR90p2
86.0	A4	3.87	VIM_3	65.0	IMR90p2
86.5	A4	3.86	VIM_3	65.0	IMR90p2
87.0	A4	3.69	VIM_3	65.0	IMR90p2
87.5	A4	3.32	VIM_3	65.0	IMR90p2
88.0	A4	2.56	VIM_3	65.0	IMR90p2
88.5	A4	2.07	VIM_3	65.0	IMR90p2
89.0	A4	2.2	VIM_3	65.0	IMR90p2
89.5	A4	2.19	VIM_3	65.0	IMR90p2
90.0	A4	1.87	VIM_3	65.0	IMR90p2
90.5	A4	1.97	VIM_3	65.0	IMR90p2
91.0	A4	1.99	VIM_3	65.0	IMR90p2
91.5	A4	2.06	VIM_3	65.0	IMR90p2
92.0	A4	1.99	VIM_3	65.0	IMR90p2
92.5	A4	1.81	VIM_3	65.0	IMR90p2
93.0	A4	2.29	VIM_3	65.0	IMR90p2
93.5	A4	2.42	VIM_3	65.0	IMR90p2
94.0	A4	2.24	VIM_3	65.0	IMR90p2
94.5	A4	1.83	VIM_3	65.0	IMR90p2
95.0	A4	0.59	VIM_3	65.0	IMR90p2
55.0	B4	9.3	VIM_3	64.5	IMR90p2
55.5	B4	20.14	VIM_3	64.5	IMR90p2
56.0	B4	18.59	VIM_3	64.5	IMR90p2
56.5	B4	18.59	VIM_3	64.5	IMR90p2
57.0	B4	18.59	VIM_3	64.5	IMR90p2
57.5	B4	18.56	VIM_3	64.5	IMR90p2
58.0	B4	18.9	VIM_3	64.5	IMR90p2
58.5	B4	18.44	VIM_3	64.5	IMR90p2
59.0	B4	16.86	VIM_3	64.5	IMR90p2
59.5	B4	15.42	VIM_3	64.5	IMR90p2
60.0	B4	13.71	VIM_3	64.5	IMR90p2
60.5	B4	11.62	VIM_3	64.5	IMR90p2
61.0	B4	10.19	VIM_3	64.5	IMR90p2
61.5	B4	9.16	VIM_3	64.5	IMR90p2
62.0	B4	7.97	VIM_3	64.5	IMR90p2
62.5	B4	8.11	VIM_3	64.5	IMR90p2
63.0	B4	10.3	VIM_3	64.5	IMR90p2
63.5	B4	14.5	VIM_3	64.5	IMR90p2
64.0	B4	21.84	VIM_3	64.5	IMR90p2
64.5	B4	32.39	VIM_3	64.5	IMR90p2
65.0	B4	44.93	VIM_3	64.5	IMR90p2
65.5	B4	58.58	VIM_3	64.5	IMR90p2
66.0	B4	71.21	VIM_3	64.5	IMR90p2
66.5	B4	81.22	VIM_3	64.5	IMR90p2
67.0	B4	88.75	VIM_3	64.5	IMR90p2
67.5	B4	93.65	VIM_3	64.5	IMR90p2
68.0	B4	96.18	VIM_3	64.5	IMR90p2
68.5	B4	97.92	VIM_3	64.5	IMR90p2
69.0	B4	99.59	VIM_3	64.5	IMR90p2
69.5	B4	101.68	VIM_3	64.5	IMR90p2
70.0	B4	104.07	VIM_3	64.5	IMR90p2
70.5	B4	106.97	VIM_3	64.5	IMR90p2
71.0	B4	111.44	VIM_3	64.5	IMR90p2
71.5	B4	116.81	VIM_3	64.5	IMR90p2
72.0	B4	121.44	VIM_3	64.5	IMR90p2
72.5	B4	125.75	VIM_3	64.5	IMR90p2
73.0	B4	129.48	VIM_3	64.5	IMR90p2
73.5	B4	129.84	VIM_3	64.5	IMR90p2
74.0	B4	127.47	VIM_3	64.5	IMR90p2
74.5	B4	124.46	VIM_3	64.5	IMR90p2
75.0	B4	121.08	VIM_3	64.5	IMR90p2
75.5	B4	117.05	VIM_3	64.5	IMR90p2
76.0	B4	114.27	VIM_3	64.5	IMR90p2
76.5	B4	113.07	VIM_3	64.5	IMR90p2
77.0	B4	112.33	VIM_3	64.5	IMR90p2
77.5	B4	113.45	VIM_3	64.5	IMR90p2
78.0	B4	119.52	VIM_3	64.5	IMR90p2
78.5	B4	133.6	VIM_3	64.5	IMR90p2
79.0	B4	154.7	VIM_3	64.5	IMR90p2
79.5	B4	183.17	VIM_3	64.5	IMR90p2
80.0	B4	233.7	VIM_3	64.5	IMR90p2
80.5	B4	303.8	VIM_3	64.5	IMR90p2
81.0	B4	363.57	VIM_3	64.5	IMR90p2
81.5	B4	403.55	VIM_3	64.5	IMR90p2
82.0	B4	423.84	VIM_3	64.5	IMR90p2
82.5	B4	390.54	VIM_3	64.5	IMR90p2
83.0	B4	300.57	VIM_3	64.5	IMR90p2
83.5	B4	203.93	VIM_3	64.5	IMR90p2
84.0	B4	120.88	VIM_3	64.5	IMR90p2
84.5	B4	50.29	VIM_3	64.5	IMR90p2
85.0	B4	9.73	VIM_3	64.5	IMR90p2
85.5	B4	1.76	VIM_3	64.5	IMR90p2
86.0	B4	3.01	VIM_3	64.5	IMR90p2
86.5	B4	3.34	VIM_3	64.5	IMR90p2
87.0	B4	3.72	VIM_3	64.5	IMR90p2
87.5	B4	3.39	VIM_3	64.5	IMR90p2
88.0	B4	2.86	VIM_3	64.5	IMR90p2
88.5	B4	2.79	VIM_3	64.5	IMR90p2
89.0	B4	2.58	VIM_3	64.5	IMR90p2
89.5	B4	1.96	VIM_3	64.5	IMR90p2
90.0	B4	1.91	VIM_3	64.5	IMR90p2
90.5	B4	2.43	VIM_3	64.5	IMR90p2
91.0	B4	2.16	VIM_3	64.5	IMR90p2
91.5	B4	1.7	VIM_3	64.5	IMR90p2
92.0	B4	1.78	VIM_3	64.5	IMR90p2
92.5	B4	1.9	VIM_3	64.5	IMR90p2
93.0	B4	1.88	VIM_3	64.5	IMR90p2
93.5	B4	1.43	VIM_3	64.5	IMR90p2
94.0	B4	1.73	VIM_3	64.5	IMR90p2
94.5	B4	0.37	VIM_3	64.5	IMR90p2
95.0	B4	-0.76	VIM_3	64.5	IMR90p2
55.0	C4	4.29	VIM_3	63.3	IMR90p2
55.5	C4	9.29	VIM_3	63.3	IMR90p2
56.0	C4	8.58	VIM_3	63.3	IMR90p2
56.5	C4	8.58	VIM_3	63.3	IMR90p2
57.0	C4	8.58	VIM_3	63.3	IMR90p2
57.5	C4	8.62	VIM_3	63.3	IMR90p2
58.0	C4	8.26	VIM_3	63.3	IMR90p2
58.5	C4	8.29	VIM_3	63.3	IMR90p2
59.0	C4	8.17	VIM_3	63.3	IMR90p2
59.5	C4	6.78	VIM_3	63.3	IMR90p2
60.0	C4	5.28	VIM_3	63.3	IMR90p2
60.5	C4	4.33	VIM_3	63.3	IMR90p2
61.0	C4	2.46	VIM_3	63.3	IMR90p2
61.5	C4	0.32	VIM_3	63.3	IMR90p2
62.0	C4	-0.33	VIM_3	63.3	IMR90p2
62.5	C4	0.35	VIM_3	63.3	IMR90p2
63.0	C4	3.81	VIM_3	63.3	IMR90p2
63.5	C4	10.8	VIM_3	63.3	IMR90p2
64.0	C4	21.53	VIM_3	63.3	IMR90p2
64.5	C4	35.28	VIM_3	63.3	IMR90p2
65.0	C4	50.44	VIM_3	63.3	IMR90p2
65.5	C4	64.84	VIM_3	63.3	IMR90p2
66.0	C4	77.15	VIM_3	63.3	IMR90p2
66.5	C4	86.68	VIM_3	63.3	IMR90p2
67.0	C4	93.21	VIM_3	63.3	IMR90p2
67.5	C4	97.87	VIM_3	63.3	IMR90p2
68.0	C4	100.38	VIM_3	63.3	IMR90p2
68.5	C4	102.12	VIM_3	63.3	IMR90p2
69.0	C4	103.33	VIM_3	63.3	IMR90p2
69.5	C4	104.45	VIM_3	63.3	IMR90p2
70.0	C4	105.78	VIM_3	63.3	IMR90p2
70.5	C4	108.47	VIM_3	63.3	IMR90p2
71.0	C4	112.59	VIM_3	63.3	IMR90p2
71.5	C4	117.01	VIM_3	63.3	IMR90p2
72.0	C4	121.78	VIM_3	63.3	IMR90p2
72.5	C4	126.09	VIM_3	63.3	IMR90p2
73.0	C4	128.84	VIM_3	63.3	IMR90p2
73.5	C4	129.37	VIM_3	63.3	IMR90p2
74.0	C4	128.22	VIM_3	63.3	IMR90p2
74.5	C4	125.73	VIM_3	63.3	IMR90p2
75.0	C4	122.64	VIM_3	63.3	IMR90p2
75.5	C4	118.94	VIM_3	63.3	IMR90p2
76.0	C4	115.62	VIM_3	63.3	IMR90p2
76.5	C4	114.32	VIM_3	63.3	IMR90p2
77.0	C4	113.99	VIM_3	63.3	IMR90p2
77.5	C4	115.84	VIM_3	63.3	IMR90p2
78.0	C4	124.51	VIM_3	63.3	IMR90p2
78.5	C4	141.81	VIM_3	63.3	IMR90p2
79.0	C4	164.69	VIM_3	63.3	IMR90p2
79.5	C4	196.98	VIM_3	63.3	IMR90p2
80.0	C4	255.1	VIM_3	63.3	IMR90p2
80.5	C4	324.9	VIM_3	63.3	IMR90p2
81.0	C4	376.49	VIM_3	63.3	IMR90p2
81.5	C4	409.36	VIM_3	63.3	IMR90p2
82.0	C4	417.8	VIM_3	63.3	IMR90p2
82.5	C4	364.63	VIM_3	63.3	IMR90p2
83.0	C4	266.14	VIM_3	63.3	IMR90p2
83.5	C4	174.75	VIM_3	63.3	IMR90p2
84.0	C4	97.01	VIM_3	63.3	IMR90p2
84.5	C4	33.54	VIM_3	63.3	IMR90p2
85.0	C4	3.66	VIM_3	63.3	IMR90p2
85.5	C4	2.33	VIM_3	63.3	IMR90p2
86.0	C4	3.36	VIM_3	63.3	IMR90p2
86.5	C4	2.51	VIM_3	63.3	IMR90p2
87.0	C4	2.44	VIM_3	63.3	IMR90p2
87.5	C4	2.64	VIM_3	63.3	IMR90p2
88.0	C4	2.0	VIM_3	63.3	IMR90p2
88.5	C4	2.07	VIM_3	63.3	IMR90p2
89.0	C4	2.46	VIM_3	63.3	IMR90p2
89.5	C4	2.49	VIM_3	63.3	IMR90p2
90.0	C4	2.94	VIM_3	63.3	IMR90p2
90.5	C4	3.16	VIM_3	63.3	IMR90p2
91.0	C4	2.94	VIM_3	63.3	IMR90p2
91.5	C4	2.8	VIM_3	63.3	IMR90p2
92.0	C4	2.29	VIM_3	63.3	IMR90p2
92.5	C4	1.6	VIM_3	63.3	IMR90p2
93.0	C4	1.54	VIM_3	63.3	IMR90p2
93.5	C4	2.24	VIM_3	63.3	IMR90p2
94.0	C4	2.61	VIM_3	63.3	IMR90p2
94.5	C4	4.79	VIM_3	63.3	IMR90p2
95.0	C4	3.2	VIM_3	63.3	IMR90p2
55.0	D4	2.84	VIM_3	61.4	IMR90p2
55.5	D4	6.16	VIM_3	61.4	IMR90p2
56.0	D4	5.68	VIM_3	61.4	IMR90p2
56.5	D4	5.68	VIM_3	61.4	IMR90p2
57.0	D4	5.68	VIM_3	61.4	IMR90p2
57.5	D4	5.64	VIM_3	61.4	IMR90p2
58.0	D4	5.86	VIM_3	61.4	IMR90p2
58.5	D4	6.67	VIM_3	61.4	IMR90p2
59.0	D4	6.76	VIM_3	61.4	IMR90p2
59.5	D4	6.72	VIM_3	61.4	IMR90p2
60.0	D4	6.52	VIM_3	61.4	IMR90p2
60.5	D4	6.03	VIM_3	61.4	IMR90p2
61.0	D4	5.69	VIM_3	61.4	IMR90p2
61.5	D4	5.34	VIM_3	61.4	IMR90p2
62.0	D4	5.33	VIM_3	61.4	IMR90p2
62.5	D4	6.24	VIM_3	61.4	IMR90p2
63.0	D4	8.45	VIM_3	61.4	IMR90p2
63.5	D4	12.68	VIM_3	61.4	IMR90p2
64.0	D4	19.66	VIM_3	61.4	IMR90p2
64.5	D4	29.41	VIM_3	61.4	IMR90p2
65.0	D4	41.49	VIM_3	61.4	IMR90p2
65.5	D4	54.06	VIM_3	61.4	IMR90p2
66.0	D4	65.5	VIM_3	61.4	IMR90p2
66.5	D4	75.1	VIM_3	61.4	IMR90p2
67.0	D4	81.79	VIM_3	61.4	IMR90p2
67.5	D4	85.82	VIM_3	61.4	IMR90p2
68.0	D4	89.77	VIM_3	61.4	IMR90p2
68.5	D4	92.93	VIM_3	61.4	IMR90p2
69.0	D4	95.41	VIM_3	61.4	IMR90p2
69.5	D4	99.27	VIM_3	61.4	IMR90p2
70.0	D4	103.73	VIM_3	61.4	IMR90p2
70.5	D4	107.57	VIM_3	61.4	IMR90p2
71.0	D4	113.39	VIM_3	61.4	IMR90p2
71.5	D4	121.05	VIM_3	61.4	IMR90p2
72.0	D4	128.64	VIM_3	61.4	IMR90p2
72.5	D4	136.3	VIM_3	61.4	IMR90p2
73.0	D4	142.99	VIM_3	61.4	IMR90p2
73.5	D4	145.93	VIM_3	61.4	IMR90p2
74.0	D4	144.37	VIM_3	61.4	IMR90p2
74.5	D4	139.87	VIM_3	61.4	IMR90p2
75.0	D4	133.21	VIM_3	61.4	IMR90p2
75.5	D4	125.2	VIM_3	61.4	IMR90p2
76.0	D4	117.88	VIM_3	61.4	IMR90p2
76.5	D4	113.19	VIM_3	61.4	IMR90p2
77.0	D4	109.74	VIM_3	61.4	IMR90p2
77.5	D4	108.35	VIM_3	61.4	IMR90p2
78.0	D4	112.84	VIM_3	61.4	IMR90p2
78.5	D4	125.05	VIM_3	61.4	IMR90p2
79.0	D4	143.57	VIM_3	61.4	IMR90p2
79.5	D4	169.65	VIM_3	61.4	IMR90p2
80.0	D4	216.28	VIM_3	61.4	IMR90p2
80.5	D4	275.06	VIM_3	61.4	IMR90p2
81.0	D4	319.96	VIM_3	61.4	IMR90p2
81.5	D4	346.58	VIM_3	61.4	IMR90p2
82.0	D4	354.53	VIM_3	61.4	IMR90p2
82.5	D4	314.6	VIM_3	61.4	IMR90p2
83.0	D4	233.2	VIM_3	61.4	IMR90p2
83.5	D4	154.53	VIM_3	61.4	IMR90p2
84.0	D4	88.57	VIM_3	61.4	IMR90p2
84.5	D4	33.95	VIM_3	61.4	IMR90p2
85.0	D4	5.66	VIM_3	61.4	IMR90p2
85.5	D4	2.22	VIM_3	61.4	IMR90p2
86.0	D4	2.85	VIM_3	61.4	IMR90p2
86.5	D4	2.23	VIM_3	61.4	IMR90p2
87.0	D4	1.8	VIM_3	61.4	IMR90p2
87.5	D4	1.97	VIM_3	61.4	IMR90p2
88.0	D4	2.09	VIM_3	61.4	IMR90p2
88.5	D4	2.16	VIM_3	61.4	IMR90p2
89.0	D4	2.51	VIM_3	61.4	IMR90p2
89.5	D4	2.89	VIM_3	61.4	IMR90p2
90.0	D4	2.72	VIM_3	61.4	IMR90p2
90.5	D4	2.28	VIM_3	61.4	IMR90p2
91.0	D4	2.34	VIM_3	61.4	IMR90p2
91.5	D4	2.44	VIM_3	61.4	IMR90p2
92.0	D4	2.04	VIM_3	61.4	IMR90p2
92.5	D4	1.89	VIM_3	61.4	IMR90p2
93.0	D4	2.02	VIM_3	61.4	IMR90p2
93.5	D4	1.69	VIM_3	61.4	IMR90p2
94.0	D4	1.35	VIM_3	61.4	IMR90p2
94.5	D4	1.27	VIM_3	61.4	IMR90p2
95.0	D4	0.43	VIM_3	61.4	IMR90p2
55.0	E4	-2.88	VIM_3	59.0	IMR90p2
55.5	E4	-6.24	VIM_3	59.0	IMR90p2
56.0	E4	-5.76	VIM_3	59.0	IMR90p2
56.5	E4	-5.76	VIM_3	59.0	IMR90p2
57.0	E4	-5.76	VIM_3	59.0	IMR90p2
57.5	E4	-6.0	VIM_3	59.0	IMR90p2
58.0	E4	-4.46	VIM_3	59.0	IMR90p2
58.5	E4	-1.9	VIM_3	59.0	IMR90p2
59.0	E4	-0.77	VIM_3	59.0	IMR90p2
59.5	E4	-0.52	VIM_3	59.0	IMR90p2
60.0	E4	-0.33	VIM_3	59.0	IMR90p2
60.5	E4	-0.36	VIM_3	59.0	IMR90p2
61.0	E4	-1.25	VIM_3	59.0	IMR90p2
61.5	E4	-2.24	VIM_3	59.0	IMR90p2
62.0	E4	-2.31	VIM_3	59.0	IMR90p2
62.5	E4	-1.45	VIM_3	59.0	IMR90p2
63.0	E4	-0.17	VIM_3	59.0	IMR90p2
63.5	E4	3.51	VIM_3	59.0	IMR90p2
64.0	E4	10.16	VIM_3	59.0	IMR90p2
64.5	E4	18.51	VIM_3	59.0	IMR90p2
65.0	E4	29.21	VIM_3	59.0	IMR90p2
65.5	E4	42.29	VIM_3	59.0	IMR90p2
66.0	E4	55.03	VIM_3	59.0	IMR90p2
66.5	E4	65.76	VIM_3	59.0	IMR90p2
67.0	E4	74.52	VIM_3	59.0	IMR90p2
67.5	E4	80.33	VIM_3	59.0	IMR90p2
68.0	E4	83.86	VIM_3	59.0	IMR90p2
68.5	E4	86.53	VIM_3	59.0	IMR90p2
69.0	E4	88.69	VIM_3	59.0	IMR90p2
69.5	E4	91.29	VIM_3	59.0	IMR90p2
70.0	E4	94.54	VIM_3	59.0	IMR90p2
70.5	E4	97.7	VIM_3	59.0	IMR90p2
71.0	E4	101.13	VIM_3	59.0	IMR90p2
71.5	E4	106.25	VIM_3	59.0	IMR90p2
72.0	E4	112.91	VIM_3	59.0	IMR90p2
72.5	E4	120.24	VIM_3	59.0	IMR90p2
73.0	E4	127.83	VIM_3	59.0	IMR90p2
73.5	E4	133.42	VIM_3	59.0	IMR90p2
74.0	E4	134.98	VIM_3	59.0	IMR90p2
74.5	E4	131.76	VIM_3	59.0	IMR90p2
75.0	E4	124.59	VIM_3	59.0	IMR90p2
75.5	E4	115.57	VIM_3	59.0	IMR90p2
76.0	E4	107.19	VIM_3	59.0	IMR90p2
76.5	E4	100.48	VIM_3	59.0	IMR90p2
77.0	E4	95.92	VIM_3	59.0	IMR90p2
77.5	E4	94.87	VIM_3	59.0	IMR90p2
78.0	E4	97.6	VIM_3	59.0	IMR90p2
78.5	E4	106.09	VIM_3	59.0	IMR90p2
79.0	E4	120.85	VIM_3	59.0	IMR90p2
79.5	E4	140.49	VIM_3	59.0	IMR90p2
80.0	E4	173.54	VIM_3	59.0	IMR90p2
80.5	E4	219.77	VIM_3	59.0	IMR90p2
81.0	E4	258.35	VIM_3	59.0	IMR90p2
81.5	E4	280.76	VIM_3	59.0	IMR90p2
82.0	E4	290.18	VIM_3	59.0	IMR90p2
82.5	E4	266.39	VIM_3	59.0	IMR90p2
83.0	E4	204.89	VIM_3	59.0	IMR90p2
83.5	E4	138.63	VIM_3	59.0	IMR90p2
84.0	E4	83.16	VIM_3	59.0	IMR90p2
84.5	E4	36.35	VIM_3	59.0	IMR90p2
85.0	E4	8.13	VIM_3	59.0	IMR90p2
85.5	E4	1.85	VIM_3	59.0	IMR90p2
86.0	E4	2.58	VIM_3	59.0	IMR90p2
86.5	E4	2.51	VIM_3	59.0	IMR90p2
87.0	E4	2.28	VIM_3	59.0	IMR90p2
87.5	E4	2.45	VIM_3	59.0	IMR90p2
88.0	E4	2.52	VIM_3	59.0	IMR90p2
88.5	E4	2.31	VIM_3	59.0	IMR90p2
89.0	E4	2.5	VIM_3	59.0	IMR90p2
89.5	E4	2.54	VIM_3	59.0	IMR90p2
90.0	E4	2.11	VIM_3	59.0	IMR90p2
90.5	E4	1.78	VIM_3	59.0	IMR90p2
91.0	E4	1.87	VIM_3	59.0	IMR90p2
91.5	E4	1.82	VIM_3	59.0	IMR90p2
92.0	E4	1.68	VIM_3	59.0	IMR90p2
92.5	E4	2.03	VIM_3	59.0	IMR90p2
93.0	E4	2.33	VIM_3	59.0	IMR90p2
93.5	E4	2.68	VIM_3	59.0	IMR90p2
94.0	E4	2.94	VIM_3	59.0	IMR90p2
94.5	E4	3.92	VIM_3	59.0	IMR90p2
95.0	E4	2.12	VIM_3	59.0	IMR90p2
55.0	F4	-9.29	VIM_3	57.0	IMR90p2
55.5	F4	-20.14	VIM_3	57.0	IMR90p2
56.0	F4	-18.59	VIM_3	57.0	IMR90p2
56.5	F4	-18.59	VIM_3	57.0	IMR90p2
57.0	F4	-18.59	VIM_3	57.0	IMR90p2
57.5	F4	-18.85	VIM_3	57.0	IMR90p2
58.0	F4	-17.16	VIM_3	57.0	IMR90p2
58.5	F4	-14.42	VIM_3	57.0	IMR90p2
59.0	F4	-12.68	VIM_3	57.0	IMR90p2
59.5	F4	-10.49	VIM_3	57.0	IMR90p2
60.0	F4	-9.35	VIM_3	57.0	IMR90p2
60.5	F4	-9.46	VIM_3	57.0	IMR90p2
61.0	F4	-8.77	VIM_3	57.0	IMR90p2
61.5	F4	-8.55	VIM_3	57.0	IMR90p2
62.0	F4	-9.22	VIM_3	57.0	IMR90p2
62.5	F4	-7.98	VIM_3	57.0	IMR90p2
63.0	F4	-5.33	VIM_3	57.0	IMR90p2
63.5	F4	-2.09	VIM_3	57.0	IMR90p2
64.0	F4	4.06	VIM_3	57.0	IMR90p2
64.5	F4	13.19	VIM_3	57.0	IMR90p2
65.0	F4	23.56	VIM_3	57.0	IMR90p2
65.5	F4	35.5	VIM_3	57.0	IMR90p2
66.0	F4	48.42	VIM_3	57.0	IMR90p2
66.5	F4	59.78	VIM_3	57.0	IMR90p2
67.0	F4	68.68	VIM_3	57.0	IMR90p2
67.5	F4	75.39	VIM_3	57.0	IMR90p2
68.0	F4	80.17	VIM_3	57.0	IMR90p2
68.5	F4	82.76	VIM_3	57.0	IMR90p2
69.0	F4	83.78	VIM_3	57.0	IMR90p2
69.5	F4	84.4	VIM_3	57.0	IMR90p2
70.0	F4	84.46	VIM_3	57.0	IMR90p2
70.5	F4	83.9	VIM_3	57.0	IMR90p2
71.0	F4	84.36	VIM_3	57.0	IMR90p2
71.5	F4	86.09	VIM_3	57.0	IMR90p2
72.0	F4	89.11	VIM_3	57.0	IMR90p2
72.5	F4	94.43	VIM_3	57.0	IMR90p2
73.0	F4	101.3	VIM_3	57.0	IMR90p2
73.5	F4	108.24	VIM_3	57.0	IMR90p2
74.0	F4	114.95	VIM_3	57.0	IMR90p2
74.5	F4	119.75	VIM_3	57.0	IMR90p2
75.0	F4	120.79	VIM_3	57.0	IMR90p2
75.5	F4	118.29	VIM_3	57.0	IMR90p2
76.0	F4	112.44	VIM_3	57.0	IMR90p2
76.5	F4	104.31	VIM_3	57.0	IMR90p2
77.0	F4	96.05	VIM_3	57.0	IMR90p2
77.5	F4	89.65	VIM_3	57.0	IMR90p2
78.0	F4	86.86	VIM_3	57.0	IMR90p2
78.5	F4	90.96	VIM_3	57.0	IMR90p2
79.0	F4	102.16	VIM_3	57.0	IMR90p2
79.5	F4	117.89	VIM_3	57.0	IMR90p2
80.0	F4	143.64	VIM_3	57.0	IMR90p2
80.5	F4	181.65	VIM_3	57.0	IMR90p2
81.0	F4	214.83	VIM_3	57.0	IMR90p2
81.5	F4	233.21	VIM_3	57.0	IMR90p2
82.0	F4	240.87	VIM_3	57.0	IMR90p2
82.5	F4	224.59	VIM_3	57.0	IMR90p2
83.0	F4	175.83	VIM_3	57.0	IMR90p2
83.5	F4	119.89	VIM_3	57.0	IMR90p2
84.0	F4	74.01	VIM_3	57.0	IMR90p2
84.5	F4	34.99	VIM_3	57.0	IMR90p2
85.0	F4	9.72	VIM_3	57.0	IMR90p2
85.5	F4	2.75	VIM_3	57.0	IMR90p2
86.0	F4	2.98	VIM_3	57.0	IMR90p2
86.5	F4	2.7	VIM_3	57.0	IMR90p2
87.0	F4	2.52	VIM_3	57.0	IMR90p2
87.5	F4	2.21	VIM_3	57.0	IMR90p2
88.0	F4	2.36	VIM_3	57.0	IMR90p2
88.5	F4	2.97	VIM_3	57.0	IMR90p2
89.0	F4	2.86	VIM_3	57.0	IMR90p2
89.5	F4	2.38	VIM_3	57.0	IMR90p2
90.0	F4	2.13	VIM_3	57.0	IMR90p2
90.5	F4	1.95	VIM_3	57.0	IMR90p2
91.0	F4	1.19	VIM_3	57.0	IMR90p2
91.5	F4	1.0	VIM_3	57.0	IMR90p2
92.0	F4	1.62	VIM_3	57.0	IMR90p2
92.5	F4	2.14	VIM_3	57.0	IMR90p2
93.0	F4	2.6	VIM_3	57.0	IMR90p2
93.5	F4	3.28	VIM_3	57.0	IMR90p2
94.0	F4	3.88	VIM_3	57.0	IMR90p2
94.5	F4	4.23	VIM_3	57.0	IMR90p2
95.0	F4	1.95	VIM_3	57.0	IMR90p2
55.0	G4	-19.67	VIM_3	55.7	IMR90p2
55.5	G4	-42.62	VIM_3	55.7	IMR90p2
56.0	G4	-39.34	VIM_3	55.7	IMR90p2
56.5	G4	-39.34	VIM_3	55.7	IMR90p2
57.0	G4	-39.34	VIM_3	55.7	IMR90p2
57.5	G4	-39.8	VIM_3	55.7	IMR90p2
58.0	G4	-36.97	VIM_3	55.7	IMR90p2
58.5	G4	-31.63	VIM_3	55.7	IMR90p2
59.0	G4	-26.77	VIM_3	55.7	IMR90p2
59.5	G4	-20.89	VIM_3	55.7	IMR90p2
60.0	G4	-16.43	VIM_3	55.7	IMR90p2
60.5	G4	-12.7	VIM_3	55.7	IMR90p2
61.0	G4	-7.48	VIM_3	55.7	IMR90p2
61.5	G4	-2.92	VIM_3	55.7	IMR90p2
62.0	G4	0.14	VIM_3	55.7	IMR90p2
62.5	G4	4.21	VIM_3	55.7	IMR90p2
63.0	G4	8.5	VIM_3	55.7	IMR90p2
63.5	G4	11.57	VIM_3	55.7	IMR90p2
64.0	G4	15.0	VIM_3	55.7	IMR90p2
64.5	G4	20.09	VIM_3	55.7	IMR90p2
65.0	G4	26.69	VIM_3	55.7	IMR90p2
65.5	G4	34.68	VIM_3	55.7	IMR90p2
66.0	G4	43.64	VIM_3	55.7	IMR90p2
66.5	G4	53.31	VIM_3	55.7	IMR90p2
67.0	G4	62.08	VIM_3	55.7	IMR90p2
67.5	G4	68.38	VIM_3	55.7	IMR90p2
68.0	G4	72.32	VIM_3	55.7	IMR90p2
68.5	G4	74.83	VIM_3	55.7	IMR90p2
69.0	G4	75.77	VIM_3	55.7	IMR90p2
69.5	G4	75.31	VIM_3	55.7	IMR90p2
70.0	G4	74.53	VIM_3	55.7	IMR90p2
70.5	G4	73.81	VIM_3	55.7	IMR90p2
71.0	G4	72.94	VIM_3	55.7	IMR90p2
71.5	G4	72.73	VIM_3	55.7	IMR90p2
72.0	G4	74.26	VIM_3	55.7	IMR90p2
72.5	G4	76.56	VIM_3	55.7	IMR90p2
73.0	G4	79.72	VIM_3	55.7	IMR90p2
73.5	G4	83.43	VIM_3	55.7	IMR90p2
74.0	G4	85.91	VIM_3	55.7	IMR90p2
74.5	G4	86.17	VIM_3	55.7	IMR90p2
75.0	G4	85.08	VIM_3	55.7	IMR90p2
75.5	G4	82.26	VIM_3	55.7	IMR90p2
76.0	G4	78.91	VIM_3	55.7	IMR90p2
76.5	G4	76.15	VIM_3	55.7	IMR90p2
77.0	G4	73.6	VIM_3	55.7	IMR90p2
77.5	G4	72.61	VIM_3	55.7	IMR90p2
78.0	G4	74.68	VIM_3	55.7	IMR90p2
78.5	G4	80.19	VIM_3	55.7	IMR90p2
79.0	G4	90.41	VIM_3	55.7	IMR90p2
79.5	G4	105.54	VIM_3	55.7	IMR90p2
80.0	G4	128.21	VIM_3	55.7	IMR90p2
80.5	G4	161.43	VIM_3	55.7	IMR90p2
81.0	G4	192.57	VIM_3	55.7	IMR90p2
81.5	G4	210.81	VIM_3	55.7	IMR90p2
82.0	G4	218.42	VIM_3	55.7	IMR90p2
82.5	G4	206.27	VIM_3	55.7	IMR90p2
83.0	G4	164.31	VIM_3	55.7	IMR90p2
83.5	G4	113.02	VIM_3	55.7	IMR90p2
84.0	G4	70.33	VIM_3	55.7	IMR90p2
84.5	G4	34.3	VIM_3	55.7	IMR90p2
85.0	G4	9.9	VIM_3	55.7	IMR90p2
85.5	G4	2.2	VIM_3	55.7	IMR90p2
86.0	G4	2.53	VIM_3	55.7	IMR90p2
86.5	G4	2.67	VIM_3	55.7	IMR90p2
87.0	G4	2.03	VIM_3	55.7	IMR90p2
87.5	G4	1.37	VIM_3	55.7	IMR90p2
88.0	G4	1.64	VIM_3	55.7	IMR90p2
88.5	G4	1.78	VIM_3	55.7	IMR90p2
89.0	G4	1.77	VIM_3	55.7	IMR90p2
89.5	G4	2.4	VIM_3	55.7	IMR90p2
90.0	G4	2.48	VIM_3	55.7	IMR90p2
90.5	G4	2.13	VIM_3	55.7	IMR90p2
91.0	G4	2.12	VIM_3	55.7	IMR90p2
91.5	G4	1.82	VIM_3	55.7	IMR90p2
92.0	G4	1.58	VIM_3	55.7	IMR90p2
92.5	G4	1.57	VIM_3	55.7	IMR90p2
93.0	G4	1.58	VIM_3	55.7	IMR90p2
93.5	G4	0.71	VIM_3	55.7	IMR90p2
94.0	G4	0.45	VIM_3	55.7	IMR90p2
94.5	G4	-1.17	VIM_3	55.7	IMR90p2
95.0	G4	-1.36	VIM_3	55.7	IMR90p2
55.0	H4	-9.53	VIM_3	55.0	IMR90p2
55.5	H4	-20.64	VIM_3	55.0	IMR90p2
56.0	H4	-19.05	VIM_3	55.0	IMR90p2
56.5	H4	-19.05	VIM_3	55.0	IMR90p2
57.0	H4	-19.05	VIM_3	55.0	IMR90p2
57.5	H4	-19.29	VIM_3	55.0	IMR90p2
58.0	H4	-17.78	VIM_3	55.0	IMR90p2
58.5	H4	-15.36	VIM_3	55.0	IMR90p2
59.0	H4	-13.59	VIM_3	55.0	IMR90p2
59.5	H4	-11.57	VIM_3	55.0	IMR90p2
60.0	H4	-10.18	VIM_3	55.0	IMR90p2
60.5	H4	-9.75	VIM_3	55.0	IMR90p2
61.0	H4	-8.69	VIM_3	55.0	IMR90p2
61.5	H4	-7.65	VIM_3	55.0	IMR90p2
62.0	H4	-7.05	VIM_3	55.0	IMR90p2
62.5	H4	-5.37	VIM_3	55.0	IMR90p2
63.0	H4	-2.65	VIM_3	55.0	IMR90p2
63.5	H4	-0.26	VIM_3	55.0	IMR90p2
64.0	H4	2.5	VIM_3	55.0	IMR90p2
64.5	H4	7.11	VIM_3	55.0	IMR90p2
65.0	H4	12.87	VIM_3	55.0	IMR90p2
65.5	H4	19.99	VIM_3	55.0	IMR90p2
66.0	H4	29.59	VIM_3	55.0	IMR90p2
66.5	H4	40.27	VIM_3	55.0	IMR90p2
67.0	H4	49.98	VIM_3	55.0	IMR90p2
67.5	H4	58.15	VIM_3	55.0	IMR90p2
68.0	H4	64.07	VIM_3	55.0	IMR90p2
68.5	H4	67.4	VIM_3	55.0	IMR90p2
69.0	H4	69.07	VIM_3	55.0	IMR90p2
69.5	H4	69.66	VIM_3	55.0	IMR90p2
70.0	H4	69.82	VIM_3	55.0	IMR90p2
70.5	H4	70.72	VIM_3	55.0	IMR90p2
71.0	H4	72.13	VIM_3	55.0	IMR90p2
71.5	H4	74.44	VIM_3	55.0	IMR90p2
72.0	H4	79.27	VIM_3	55.0	IMR90p2
72.5	H4	86.89	VIM_3	55.0	IMR90p2
73.0	H4	95.96	VIM_3	55.0	IMR90p2
73.5	H4	105.18	VIM_3	55.0	IMR90p2
74.0	H4	112.21	VIM_3	55.0	IMR90p2
74.5	H4	114.07	VIM_3	55.0	IMR90p2
75.0	H4	110.14	VIM_3	55.0	IMR90p2
75.5	H4	101.15	VIM_3	55.0	IMR90p2
76.0	H4	88.8	VIM_3	55.0	IMR90p2
76.5	H4	76.91	VIM_3	55.0	IMR90p2
77.0	H4	67.87	VIM_3	55.0	IMR90p2
77.5	H4	61.58	VIM_3	55.0	IMR90p2
78.0	H4	59.11	VIM_3	55.0	IMR90p2
78.5	H4	61.98	VIM_3	55.0	IMR90p2
79.0	H4	69.35	VIM_3	55.0	IMR90p2
79.5	H4	79.67	VIM_3	55.0	IMR90p2
80.0	H4	95.39	VIM_3	55.0	IMR90p2
80.5	H4	119.76	VIM_3	55.0	IMR90p2
81.0	H4	143.33	VIM_3	55.0	IMR90p2
81.5	H4	156.09	VIM_3	55.0	IMR90p2
82.0	H4	160.62	VIM_3	55.0	IMR90p2
82.5	H4	152.85	VIM_3	55.0	IMR90p2
83.0	H4	122.86	VIM_3	55.0	IMR90p2
83.5	H4	84.21	VIM_3	55.0	IMR90p2
84.0	H4	53.35	VIM_3	55.0	IMR90p2
84.5	H4	27.43	VIM_3	55.0	IMR90p2
85.0	H4	8.31	VIM_3	55.0	IMR90p2
85.5	H4	2.09	VIM_3	55.0	IMR90p2
86.0	H4	2.41	VIM_3	55.0	IMR90p2
86.5	H4	1.78	VIM_3	55.0	IMR90p2
87.0	H4	1.83	VIM_3	55.0	IMR90p2
87.5	H4	2.33	VIM_3	55.0	IMR90p2
88.0	H4	2.13	VIM_3	55.0	IMR90p2
88.5	H4	2.31	VIM_3	55.0	IMR90p2
89.0	H4	2.58	VIM_3	55.0	IMR90p2
89.5	H4	2.09	VIM_3	55.0	IMR90p2
90.0	H4	1.42	VIM_3	55.0	IMR90p2
90.5	H4	1.46	VIM_3	55.0	IMR90p2
91.0	H4	1.25	VIM_3	55.0	IMR90p2
91.5	H4	1.07	VIM_3	55.0	IMR90p2
92.0	H4	1.33	VIM_3	55.0	IMR90p2
92.5	H4	1.36	VIM_3	55.0	IMR90p2
93.0	H4	1.11	VIM_3	55.0	IMR90p2
93.5	H4	-0.05	VIM_3	55.0	IMR90p2
94.0	H4	-0.55	VIM_3	55.0	IMR90p2
94.5	H4	-3.04	VIM_3	55.0	IMR90p2
95.0	H4	-2.56	VIM_3	55.0	IMR90p2
55.0	A4	4.55238032446573	VIM_3	65.0	IMR90p8
55.5	A4	9.86349070300935	VIM_3	65.0	IMR90p8
56.0	A4	9.10476064893169	VIM_3	65.0	IMR90p8
56.5	A4	9.10476064893203	VIM_3	65.0	IMR90p8
57.0	A4	9.10476064893248	VIM_3	65.0	IMR90p8
57.5	A4	9.06596478563563	VIM_3	65.0	IMR90p8
58.0	A4	9.32304661524927	VIM_3	65.0	IMR90p8
58.5	A4	9.7816643709142	VIM_3	65.0	IMR90p8
59.0	A4	9.31605187974014	VIM_3	65.0	IMR90p8
59.5	A4	8.34589597144156	VIM_3	65.0	IMR90p8
60.0	A4	7.1308503851817	VIM_3	65.0	IMR90p8
60.5	A4	4.98466681598211	VIM_3	65.0	IMR90p8
61.0	A4	3.20441392061832	VIM_3	65.0	IMR90p8
61.5	A4	2.81814354216658	VIM_3	65.0	IMR90p8
62.0	A4	2.8912125990505	VIM_3	65.0	IMR90p8
62.5	A4	3.91337313595147	VIM_3	65.0	IMR90p8
63.0	A4	6.90605579914416	VIM_3	65.0	IMR90p8
63.5	A4	10.5479429523847	VIM_3	65.0	IMR90p8
64.0	A4	14.3988666652735	VIM_3	65.0	IMR90p8
64.5	A4	20.0709145538963	VIM_3	65.0	IMR90p8
65.0	A4	26.7363732764177	VIM_3	65.0	IMR90p8
65.5	A4	33.1567304736764	VIM_3	65.0	IMR90p8
66.0	A4	38.8705992963635	VIM_3	65.0	IMR90p8
66.5	A4	43.8516334095852	VIM_3	65.0	IMR90p8
67.0	A4	47.4943267742108	VIM_3	65.0	IMR90p8
67.5	A4	49.6340245353323	VIM_3	65.0	IMR90p8
68.0	A4	51.0747657015121	VIM_3	65.0	IMR90p8
68.5	A4	52.8300464977857	VIM_3	65.0	IMR90p8
69.0	A4	54.2536845489475	VIM_3	65.0	IMR90p8
69.5	A4	54.7533187591694	VIM_3	65.0	IMR90p8
70.0	A4	55.0640589040881	VIM_3	65.0	IMR90p8
70.5	A4	55.0256568699205	VIM_3	65.0	IMR90p8
71.0	A4	54.7926950397458	VIM_3	65.0	IMR90p8
71.5	A4	54.6475425873048	VIM_3	65.0	IMR90p8
72.0	A4	55.1429267650263	VIM_3	65.0	IMR90p8
72.5	A4	55.910007593225	VIM_3	65.0	IMR90p8
73.0	A4	56.7191572574096	VIM_3	65.0	IMR90p8
73.5	A4	57.0566437515936	VIM_3	65.0	IMR90p8
74.0	A4	57.3415972214227	VIM_3	65.0	IMR90p8
74.5	A4	57.1480890869622	VIM_3	65.0	IMR90p8
75.0	A4	56.2529762727063	VIM_3	65.0	IMR90p8
75.5	A4	55.3185295493322	VIM_3	65.0	IMR90p8
76.0	A4	54.1496146739559	VIM_3	65.0	IMR90p8
76.5	A4	52.9428602804548	VIM_3	65.0	IMR90p8
77.0	A4	52.4488036407857	VIM_3	65.0	IMR90p8
77.5	A4	53.3816903120239	VIM_3	65.0	IMR90p8
78.0	A4	56.6162017866347	VIM_3	65.0	IMR90p8
78.5	A4	63.880339386154	VIM_3	65.0	IMR90p8
79.0	A4	74.0648243579116	VIM_3	65.0	IMR90p8
79.5	A4	88.9428779139695	VIM_3	65.0	IMR90p8
80.0	A4	114.831219857498	VIM_3	65.0	IMR90p8
80.5	A4	142.538085853366	VIM_3	65.0	IMR90p8
81.0	A4	160.284249953953	VIM_3	65.0	IMR90p8
81.5	A4	170.677836729371	VIM_3	65.0	IMR90p8
82.0	A4	168.247156109697	VIM_3	65.0	IMR90p8
82.5	A4	138.802279747563	VIM_3	65.0	IMR90p8
83.0	A4	96.9155354283427	VIM_3	65.0	IMR90p8
83.5	A4	62.2436001900887	VIM_3	65.0	IMR90p8
84.0	A4	32.118482554665	VIM_3	65.0	IMR90p8
84.5	A4	9.29086245727223	VIM_3	65.0	IMR90p8
85.0	A4	1.84916506570335	VIM_3	65.0	IMR90p8
85.5	A4	2.73666646591755	VIM_3	65.0	IMR90p8
86.0	A4	2.07100092875066	VIM_3	65.0	IMR90p8
86.5	A4	1.30811621820573	VIM_3	65.0	IMR90p8
87.0	A4	1.31755519167524	VIM_3	65.0	IMR90p8
87.5	A4	0.766914107661705	VIM_3	65.0	IMR90p8
88.0	A4	0.172285192387619	VIM_3	65.0	IMR90p8
88.5	A4	0.926555127255142	VIM_3	65.0	IMR90p8
89.0	A4	1.62553500947291	VIM_3	65.0	IMR90p8
89.5	A4	1.8446366547409	VIM_3	65.0	IMR90p8
90.0	A4	2.3996284042662	VIM_3	65.0	IMR90p8
90.5	A4	3.2140431473872	VIM_3	65.0	IMR90p8
91.0	A4	3.11238830549911	VIM_3	65.0	IMR90p8
91.5	A4	3.00252137877328	VIM_3	65.0	IMR90p8
92.0	A4	3.04193778912321	VIM_3	65.0	IMR90p8
92.5	A4	3.07128648990602	VIM_3	65.0	IMR90p8
93.0	A4	3.07666154665918	VIM_3	65.0	IMR90p8
93.5	A4	3.68477173486224	VIM_3	65.0	IMR90p8
94.0	A4	4.25985508495842	VIM_3	65.0	IMR90p8
94.5	A4	5.88881895524446	VIM_3	65.0	IMR90p8
95.0	A4	3.40066119347739	VIM_3	65.0	IMR90p8
55.0	B4	9.19813485071052	VIM_3	64.5	IMR90p8
55.5	B4	19.9292921765392	VIM_3	64.5	IMR90p8
56.0	B4	18.3962697014217	VIM_3	64.5	IMR90p8
56.5	B4	18.3962697014143	VIM_3	64.5	IMR90p8
57.0	B4	18.3962697014746	VIM_3	64.5	IMR90p8
57.5	B4	18.4437992804848	VIM_3	64.5	IMR90p8
58.0	B4	18.1755639916943	VIM_3	64.5	IMR90p8
58.5	B4	17.4790319471487	VIM_3	64.5	IMR90p8
59.0	B4	16.5486102196294	VIM_3	64.5	IMR90p8
59.5	B4	15.6098007410503	VIM_3	64.5	IMR90p8
60.0	B4	13.7508717208018	VIM_3	64.5	IMR90p8
60.5	B4	11.6744662356637	VIM_3	64.5	IMR90p8
61.0	B4	10.3064264899377	VIM_3	64.5	IMR90p8
61.5	B4	9.58711121773081	VIM_3	64.5	IMR90p8
62.0	B4	9.43614928725992	VIM_3	64.5	IMR90p8
62.5	B4	10.0631771969263	VIM_3	64.5	IMR90p8
63.0	B4	12.5763690484034	VIM_3	64.5	IMR90p8
63.5	B4	17.8129317741851	VIM_3	64.5	IMR90p8
64.0	B4	25.4495760043922	VIM_3	64.5	IMR90p8
64.5	B4	35.5078930618138	VIM_3	64.5	IMR90p8
65.0	B4	48.2624078112452	VIM_3	64.5	IMR90p8
65.5	B4	61.5924111849299	VIM_3	64.5	IMR90p8
66.0	B4	73.6886925833708	VIM_3	64.5	IMR90p8
66.5	B4	83.7015194470921	VIM_3	64.5	IMR90p8
67.0	B4	90.857297094495	VIM_3	64.5	IMR90p8
67.5	B4	95.8016797325558	VIM_3	64.5	IMR90p8
68.0	B4	99.395375444496	VIM_3	64.5	IMR90p8
68.5	B4	101.750119681034	VIM_3	64.5	IMR90p8
69.0	B4	104.240939637194	VIM_3	64.5	IMR90p8
69.5	B4	107.090474196903	VIM_3	64.5	IMR90p8
70.0	B4	109.305677505992	VIM_3	64.5	IMR90p8
70.5	B4	111.199156987585	VIM_3	64.5	IMR90p8
71.0	B4	113.103173947197	VIM_3	64.5	IMR90p8
71.5	B4	114.146513210044	VIM_3	64.5	IMR90p8
72.0	B4	115.124550481208	VIM_3	64.5	IMR90p8
72.5	B4	116.01722493363	VIM_3	64.5	IMR90p8
73.0	B4	115.835832330697	VIM_3	64.5	IMR90p8
73.5	B4	115.454319465172	VIM_3	64.5	IMR90p8
74.0	B4	115.634289406095	VIM_3	64.5	IMR90p8
74.5	B4	115.133305434942	VIM_3	64.5	IMR90p8
75.0	B4	114.34989533342	VIM_3	64.5	IMR90p8
75.5	B4	114.327581660059	VIM_3	64.5	IMR90p8
76.0	B4	113.824408163963	VIM_3	64.5	IMR90p8
76.5	B4	112.270573358683	VIM_3	64.5	IMR90p8
77.0	B4	111.391478571223	VIM_3	64.5	IMR90p8
77.5	B4	112.327729814079	VIM_3	64.5	IMR90p8
78.0	B4	117.376461043158	VIM_3	64.5	IMR90p8
78.5	B4	130.388392589393	VIM_3	64.5	IMR90p8
79.0	B4	151.556282497733	VIM_3	64.5	IMR90p8
79.5	B4	179.880670928521	VIM_3	64.5	IMR90p8
80.0	B4	230.440087434574	VIM_3	64.5	IMR90p8
80.5	B4	303.043499361469	VIM_3	64.5	IMR90p8
81.0	B4	367.313288937805	VIM_3	64.5	IMR90p8
81.5	B4	411.467854738496	VIM_3	64.5	IMR90p8
82.0	B4	435.727769807412	VIM_3	64.5	IMR90p8
82.5	B4	406.232631924618	VIM_3	64.5	IMR90p8
83.0	B4	316.356884265464	VIM_3	64.5	IMR90p8
83.5	B4	216.694389798122	VIM_3	64.5	IMR90p8
84.0	B4	130.208184452135	VIM_3	64.5	IMR90p8
84.5	B4	56.3361877827404	VIM_3	64.5	IMR90p8
85.0	B4	12.6721889740983	VIM_3	64.5	IMR90p8
85.5	B4	2.41019459654171	VIM_3	64.5	IMR90p8
86.0	B4	2.80293604669907	VIM_3	64.5	IMR90p8
86.5	B4	2.78661129037584	VIM_3	64.5	IMR90p8
87.0	B4	2.27176410700883	VIM_3	64.5	IMR90p8
87.5	B4	1.56857339235472	VIM_3	64.5	IMR90p8
88.0	B4	1.77623772431809	VIM_3	64.5	IMR90p8
88.5	B4	1.98644788564849	VIM_3	64.5	IMR90p8
89.0	B4	2.05994263673676	VIM_3	64.5	IMR90p8
89.5	B4	2.24019360357363	VIM_3	64.5	IMR90p8
90.0	B4	2.18929408137114	VIM_3	64.5	IMR90p8
90.5	B4	2.08013433524832	VIM_3	64.5	IMR90p8
91.0	B4	1.78306846922192	VIM_3	64.5	IMR90p8
91.5	B4	1.56199921170787	VIM_3	64.5	IMR90p8
92.0	B4	1.86750926757219	VIM_3	64.5	IMR90p8
92.5	B4	2.13287168189595	VIM_3	64.5	IMR90p8
93.0	B4	2.33355762233373	VIM_3	64.5	IMR90p8
93.5	B4	1.81468312779646	VIM_3	64.5	IMR90p8
94.0	B4	1.51766660401699	VIM_3	64.5	IMR90p8
94.5	B4	-0.703415401999791	VIM_3	64.5	IMR90p8
95.0	B4	-1.58686533621812	VIM_3	64.5	IMR90p8
55.0	C4	5.38877440179772	VIM_3	63.3	IMR90p8
55.5	C4	11.6756778705615	VIM_3	63.3	IMR90p8
56.0	C4	10.7775488035952	VIM_3	63.3	IMR90p8
56.5	C4	10.7775488036052	VIM_3	63.3	IMR90p8
57.0	C4	10.7775488035252	VIM_3	63.3	IMR90p8
57.5	C4	10.7291696286147	VIM_3	63.3	IMR90p8
58.0	C4	11.1780285020882	VIM_3	63.3	IMR90p8
58.5	C4	10.791353045317	VIM_3	63.3	IMR90p8
59.0	C4	9.72405500592299	VIM_3	63.3	IMR90p8
59.5	C4	9.01188660571847	VIM_3	63.3	IMR90p8
60.0	C4	8.40516351547581	VIM_3	63.3	IMR90p8
60.5	C4	7.8477607061958	VIM_3	63.3	IMR90p8
61.0	C4	7.45890472587303	VIM_3	63.3	IMR90p8
61.5	C4	7.51955976158877	VIM_3	63.3	IMR90p8
62.0	C4	8.26654028618748	VIM_3	63.3	IMR90p8
62.5	C4	9.72536535735935	VIM_3	63.3	IMR90p8
63.0	C4	12.5236258826998	VIM_3	63.3	IMR90p8
63.5	C4	18.1689884214502	VIM_3	63.3	IMR90p8
64.0	C4	25.9159825747764	VIM_3	63.3	IMR90p8
64.5	C4	35.6822050205978	VIM_3	63.3	IMR90p8
65.0	C4	48.405442309311	VIM_3	63.3	IMR90p8
65.5	C4	61.6802097314416	VIM_3	63.3	IMR90p8
66.0	C4	73.7182835921662	VIM_3	63.3	IMR90p8
66.5	C4	84.8107505795451	VIM_3	63.3	IMR90p8
67.0	C4	93.290879716611	VIM_3	63.3	IMR90p8
67.5	C4	98.5792303050137	VIM_3	63.3	IMR90p8
68.0	C4	102.349969349124	VIM_3	63.3	IMR90p8
68.5	C4	104.668524629195	VIM_3	63.3	IMR90p8
69.0	C4	106.050475439895	VIM_3	63.3	IMR90p8
69.5	C4	107.960234485086	VIM_3	63.3	IMR90p8
70.0	C4	109.672959189692	VIM_3	63.3	IMR90p8
70.5	C4	111.719123552724	VIM_3	63.3	IMR90p8
71.0	C4	114.346966088122	VIM_3	63.3	IMR90p8
71.5	C4	116.824728009335	VIM_3	63.3	IMR90p8
72.0	C4	119.383844091589	VIM_3	63.3	IMR90p8
72.5	C4	121.362985236349	VIM_3	63.3	IMR90p8
73.0	C4	122.415971700273	VIM_3	63.3	IMR90p8
73.5	C4	123.245564278304	VIM_3	63.3	IMR90p8
74.0	C4	122.834643882043	VIM_3	63.3	IMR90p8
74.5	C4	120.904749546435	VIM_3	63.3	IMR90p8
75.0	C4	119.767577600977	VIM_3	63.3	IMR90p8
75.5	C4	118.512200733979	VIM_3	63.3	IMR90p8
76.0	C4	116.217444107601	VIM_3	63.3	IMR90p8
76.5	C4	115.171042187831	VIM_3	63.3	IMR90p8
77.0	C4	115.514375742824	VIM_3	63.3	IMR90p8
77.5	C4	116.574306237524	VIM_3	63.3	IMR90p8
78.0	C4	122.187879549728	VIM_3	63.3	IMR90p8
78.5	C4	136.425760497174	VIM_3	63.3	IMR90p8
79.0	C4	158.094578469099	VIM_3	63.3	IMR90p8
79.5	C4	186.239252124229	VIM_3	63.3	IMR90p8
80.0	C4	237.537955827056	VIM_3	63.3	IMR90p8
80.5	C4	311.911678632676	VIM_3	63.3	IMR90p8
81.0	C4	376.924950159266	VIM_3	63.3	IMR90p8
81.5	C4	420.837462716178	VIM_3	63.3	IMR90p8
82.0	C4	445.607586913501	VIM_3	63.3	IMR90p8
82.5	C4	415.763898084019	VIM_3	63.3	IMR90p8
83.0	C4	323.390599142327	VIM_3	63.3	IMR90p8
83.5	C4	221.286714366904	VIM_3	63.3	IMR90p8
84.0	C4	133.218815468789	VIM_3	63.3	IMR90p8
84.5	C4	57.1488905474064	VIM_3	63.3	IMR90p8
85.0	C4	11.6905213688167	VIM_3	63.3	IMR90p8
85.5	C4	1.4809868960777	VIM_3	63.3	IMR90p8
86.0	C4	2.23763831652269	VIM_3	63.3	IMR90p8
86.5	C4	2.25204375677419	VIM_3	63.3	IMR90p8
87.0	C4	2.55084562711187	VIM_3	63.3	IMR90p8
87.5	C4	2.47431198165162	VIM_3	63.3	IMR90p8
88.0	C4	2.1054099570249	VIM_3	63.3	IMR90p8
88.5	C4	2.49531782299215	VIM_3	63.3	IMR90p8
89.0	C4	2.80519566428865	VIM_3	63.3	IMR90p8
89.5	C4	2.61822633278189	VIM_3	63.3	IMR90p8
90.0	C4	2.83199964678329	VIM_3	63.3	IMR90p8
90.5	C4	3.39744836830846	VIM_3	63.3	IMR90p8
91.0	C4	3.08908258852313	VIM_3	63.3	IMR90p8
91.5	C4	2.71018604425973	VIM_3	63.3	IMR90p8
92.0	C4	2.62798274036106	VIM_3	63.3	IMR90p8
92.5	C4	2.22552062741647	VIM_3	63.3	IMR90p8
93.0	C4	1.87001169169775	VIM_3	63.3	IMR90p8
93.5	C4	1.94379470403356	VIM_3	63.3	IMR90p8
94.0	C4	2.03068020885803	VIM_3	63.3	IMR90p8
94.5	C4	2.52987699777941	VIM_3	63.3	IMR90p8
95.0	C4	1.37896139996565	VIM_3	63.3	IMR90p8
55.0	D4	3.29159183369779	VIM_3	61.4	IMR90p8
55.5	D4	7.13178230634639	VIM_3	61.4	IMR90p8
56.0	D4	6.58318366739752	VIM_3	61.4	IMR90p8
56.5	D4	6.583183667399	VIM_3	61.4	IMR90p8
57.0	D4	6.58318366737774	VIM_3	61.4	IMR90p8
57.5	D4	6.4859214797159	VIM_3	61.4	IMR90p8
58.0	D4	7.14357443331085	VIM_3	61.4	IMR90p8
58.5	D4	7.99308813894334	VIM_3	61.4	IMR90p8
59.0	D4	8.03260949617732	VIM_3	61.4	IMR90p8
59.5	D4	7.95678973376027	VIM_3	61.4	IMR90p8
60.0	D4	7.03270766238745	VIM_3	61.4	IMR90p8
60.5	D4	5.5134506788462	VIM_3	61.4	IMR90p8
61.0	D4	4.76707411741438	VIM_3	61.4	IMR90p8
61.5	D4	4.44337524457308	VIM_3	61.4	IMR90p8
62.0	D4	5.00999505855566	VIM_3	61.4	IMR90p8
62.5	D4	6.84495675863343	VIM_3	61.4	IMR90p8
63.0	D4	10.024001579451	VIM_3	61.4	IMR90p8
63.5	D4	14.1398554701286	VIM_3	61.4	IMR90p8
64.0	D4	20.295018741247	VIM_3	61.4	IMR90p8
64.5	D4	28.3036738508218	VIM_3	61.4	IMR90p8
65.0	D4	37.8618070988545	VIM_3	61.4	IMR90p8
65.5	D4	49.094390520507	VIM_3	61.4	IMR90p8
66.0	D4	60.692189765167	VIM_3	61.4	IMR90p8
66.5	D4	70.8459865805513	VIM_3	61.4	IMR90p8
67.0	D4	78.9141392536903	VIM_3	61.4	IMR90p8
67.5	D4	84.7880775186956	VIM_3	61.4	IMR90p8
68.0	D4	88.7864470000245	VIM_3	61.4	IMR90p8
68.5	D4	91.7284151177699	VIM_3	61.4	IMR90p8
69.0	D4	93.8219694033349	VIM_3	61.4	IMR90p8
69.5	D4	95.9194997689966	VIM_3	61.4	IMR90p8
70.0	D4	98.598849788764	VIM_3	61.4	IMR90p8
70.5	D4	101.197957570991	VIM_3	61.4	IMR90p8
71.0	D4	104.1255903917	VIM_3	61.4	IMR90p8
71.5	D4	108.323830933483	VIM_3	61.4	IMR90p8
72.0	D4	112.989981726688	VIM_3	61.4	IMR90p8
72.5	D4	117.534609387912	VIM_3	61.4	IMR90p8
73.0	D4	121.474723598841	VIM_3	61.4	IMR90p8
73.5	D4	123.966291044395	VIM_3	61.4	IMR90p8
74.0	D4	123.956559954087	VIM_3	61.4	IMR90p8
74.5	D4	121.818736248397	VIM_3	61.4	IMR90p8
75.0	D4	117.828587209462	VIM_3	61.4	IMR90p8
75.5	D4	113.152832663871	VIM_3	61.4	IMR90p8
76.0	D4	108.565359773851	VIM_3	61.4	IMR90p8
76.5	D4	105.568557382561	VIM_3	61.4	IMR90p8
77.0	D4	104.472857121816	VIM_3	61.4	IMR90p8
77.5	D4	105.143126107757	VIM_3	61.4	IMR90p8
78.0	D4	109.457445921154	VIM_3	61.4	IMR90p8
78.5	D4	120.937036990415	VIM_3	61.4	IMR90p8
79.0	D4	139.34752266431	VIM_3	61.4	IMR90p8
79.5	D4	162.664413024665	VIM_3	61.4	IMR90p8
80.0	D4	203.4317092159	VIM_3	61.4	IMR90p8
80.5	D4	265.451405918748	VIM_3	61.4	IMR90p8
81.0	D4	322.436408946293	VIM_3	61.4	IMR90p8
81.5	D4	359.551604079382	VIM_3	61.4	IMR90p8
82.0	D4	380.997491114022	VIM_3	61.4	IMR90p8
82.5	D4	361.416339003846	VIM_3	61.4	IMR90p8
83.0	D4	286.037302238692	VIM_3	61.4	IMR90p8
83.5	D4	196.650365136662	VIM_3	61.4	IMR90p8
84.0	D4	120.855915759754	VIM_3	61.4	IMR90p8
84.5	D4	55.0376791563976	VIM_3	61.4	IMR90p8
85.0	D4	12.4235951369713	VIM_3	61.4	IMR90p8
85.5	D4	1.64906202737552	VIM_3	61.4	IMR90p8
86.0	D4	2.83117157923442	VIM_3	61.4	IMR90p8
86.5	D4	2.75627132119826	VIM_3	61.4	IMR90p8
87.0	D4	3.03049101904293	VIM_3	61.4	IMR90p8
87.5	D4	3.18304594697071	VIM_3	61.4	IMR90p8
88.0	D4	2.74841301694346	VIM_3	61.4	IMR90p8
88.5	D4	2.44053242063865	VIM_3	61.4	IMR90p8
89.0	D4	2.59466823185579	VIM_3	61.4	IMR90p8
89.5	D4	2.54266437729694	VIM_3	61.4	IMR90p8
90.0	D4	1.86226975120542	VIM_3	61.4	IMR90p8
90.5	D4	1.68974408535291	VIM_3	61.4	IMR90p8
91.0	D4	2.19576521518013	VIM_3	61.4	IMR90p8
91.5	D4	2.502808041447	VIM_3	61.4	IMR90p8
92.0	D4	2.44885587122724	VIM_3	61.4	IMR90p8
92.5	D4	2.87834646870044	VIM_3	61.4	IMR90p8
93.0	D4	3.15624703737319	VIM_3	61.4	IMR90p8
93.5	D4	2.93949792068895	VIM_3	61.4	IMR90p8
94.0	D4	2.87542276526852	VIM_3	61.4	IMR90p8
94.5	D4	3.27732116863496	VIM_3	61.4	IMR90p8
95.0	D4	1.64645278652421	VIM_3	61.4	IMR90p8
55.0	E4	-4.6263050540839	VIM_3	59.0	IMR90p8
55.5	E4	-10.0236609505153	VIM_3	59.0	IMR90p8
56.0	E4	-9.252610108167	VIM_3	59.0	IMR90p8
56.5	E4	-9.2526101081661	VIM_3	59.0	IMR90p8
57.0	E4	-9.25261010817849	VIM_3	59.0	IMR90p8
57.5	E4	-9.42044950516083	VIM_3	59.0	IMR90p8
58.0	E4	-8.39048588525736	VIM_3	59.0	IMR90p8
58.5	E4	-6.20476629607833	VIM_3	59.0	IMR90p8
59.0	E4	-5.39220160457887	VIM_3	59.0	IMR90p8
59.5	E4	-5.01422231678566	VIM_3	59.0	IMR90p8
60.0	E4	-5.25943973313906	VIM_3	59.0	IMR90p8
60.5	E4	-5.62049412786314	VIM_3	59.0	IMR90p8
61.0	E4	-5.23046414672172	VIM_3	59.0	IMR90p8
61.5	E4	-4.17814386886221	VIM_3	59.0	IMR90p8
62.0	E4	-3.18080059140391	VIM_3	59.0	IMR90p8
62.5	E4	-1.41221937131172	VIM_3	59.0	IMR90p8
63.0	E4	2.32468643590448	VIM_3	59.0	IMR90p8
63.5	E4	6.56217995993052	VIM_3	59.0	IMR90p8
64.0	E4	12.8709908018083	VIM_3	59.0	IMR90p8
64.5	E4	23.135832317868	VIM_3	59.0	IMR90p8
65.0	E4	36.2490413286138	VIM_3	59.0	IMR90p8
65.5	E4	49.4285960529137	VIM_3	59.0	IMR90p8
66.0	E4	63.1165222431774	VIM_3	59.0	IMR90p8
66.5	E4	75.1851372336924	VIM_3	59.0	IMR90p8
67.0	E4	82.8467509853782	VIM_3	59.0	IMR90p8
67.5	E4	87.5062504756404	VIM_3	59.0	IMR90p8
68.0	E4	90.8320178710878	VIM_3	59.0	IMR90p8
68.5	E4	92.0935295842309	VIM_3	59.0	IMR90p8
69.0	E4	92.8405637080912	VIM_3	59.0	IMR90p8
69.5	E4	94.987486077149	VIM_3	59.0	IMR90p8
70.0	E4	97.4698732478812	VIM_3	59.0	IMR90p8
70.5	E4	100.308947725514	VIM_3	59.0	IMR90p8
71.0	E4	105.235795080253	VIM_3	59.0	IMR90p8
71.5	E4	110.837304553605	VIM_3	59.0	IMR90p8
72.0	E4	114.58367647612	VIM_3	59.0	IMR90p8
72.5	E4	117.001296275653	VIM_3	59.0	IMR90p8
73.0	E4	117.795942852349	VIM_3	59.0	IMR90p8
73.5	E4	114.776595306547	VIM_3	59.0	IMR90p8
74.0	E4	109.666889328669	VIM_3	59.0	IMR90p8
74.5	E4	105.566499399461	VIM_3	59.0	IMR90p8
75.0	E4	101.610339290979	VIM_3	59.0	IMR90p8
75.5	E4	97.8287705126642	VIM_3	59.0	IMR90p8
76.0	E4	95.9317806176117	VIM_3	59.0	IMR90p8
76.5	E4	94.7912114895568	VIM_3	59.0	IMR90p8
77.0	E4	93.3777028991855	VIM_3	59.0	IMR90p8
77.5	E4	93.5134310750958	VIM_3	59.0	IMR90p8
78.0	E4	97.3509313898388	VIM_3	59.0	IMR90p8
78.5	E4	107.587196249276	VIM_3	59.0	IMR90p8
79.0	E4	124.262816483933	VIM_3	59.0	IMR90p8
79.5	E4	146.562622547024	VIM_3	59.0	IMR90p8
80.0	E4	184.759168572219	VIM_3	59.0	IMR90p8
80.5	E4	236.259943541015	VIM_3	59.0	IMR90p8
81.0	E4	277.256188961736	VIM_3	59.0	IMR90p8
81.5	E4	300.905076334494	VIM_3	59.0	IMR90p8
82.0	E4	309.989463535	VIM_3	59.0	IMR90p8
82.5	E4	280.911284307553	VIM_3	59.0	IMR90p8
83.0	E4	212.055104193705	VIM_3	59.0	IMR90p8
83.5	E4	141.492400929732	VIM_3	59.0	IMR90p8
84.0	E4	83.1352717043687	VIM_3	59.0	IMR90p8
84.5	E4	33.8506607609998	VIM_3	59.0	IMR90p8
85.0	E4	5.81382639718663	VIM_3	59.0	IMR90p8
85.5	E4	0.986858300191159	VIM_3	59.0	IMR90p8
86.0	E4	2.36617636373245	VIM_3	59.0	IMR90p8
86.5	E4	2.85995378622124	VIM_3	59.0	IMR90p8
87.0	E4	3.08290282884269	VIM_3	59.0	IMR90p8
87.5	E4	3.15785272257386	VIM_3	59.0	IMR90p8
88.0	E4	3.41579353312522	VIM_3	59.0	IMR90p8
88.5	E4	3.14219423868826	VIM_3	59.0	IMR90p8
89.0	E4	2.40924343469669	VIM_3	59.0	IMR90p8
89.5	E4	1.96019722722889	VIM_3	59.0	IMR90p8
90.0	E4	1.61342213856977	VIM_3	59.0	IMR90p8
90.5	E4	1.14614744968981	VIM_3	59.0	IMR90p8
91.0	E4	1.13627327668695	VIM_3	59.0	IMR90p8
91.5	E4	1.62876960472227	VIM_3	59.0	IMR90p8
92.0	E4	2.09152046490885	VIM_3	59.0	IMR90p8
92.5	E4	2.73147433357985	VIM_3	59.0	IMR90p8
93.0	E4	3.2143703924192	VIM_3	59.0	IMR90p8
93.5	E4	3.35049574860233	VIM_3	59.0	IMR90p8
94.0	E4	3.36254829603422	VIM_3	59.0	IMR90p8
94.5	E4	3.44587617611023	VIM_3	59.0	IMR90p8
95.0	E4	1.42003583612905	VIM_3	59.0	IMR90p8
55.0	F4	-16.4822464064625	VIM_3	57.0	IMR90p8
55.5	F4	-35.7115338806691	VIM_3	57.0	IMR90p8
56.0	F4	-32.9644928129253	VIM_3	57.0	IMR90p8
56.5	F4	-32.9644928129223	VIM_3	57.0	IMR90p8
57.0	F4	-32.9644928129483	VIM_3	57.0	IMR90p8
57.5	F4	-33.3022829296899	VIM_3	57.0	IMR90p8
58.0	F4	-31.2794435009152	VIM_3	57.0	IMR90p8
58.5	F4	-26.6852574305029	VIM_3	57.0	IMR90p8
59.0	F4	-23.8058076189041	VIM_3	57.0	IMR90p8
59.5	F4	-21.2126609637379	VIM_3	57.0	IMR90p8
60.0	F4	-16.9189744569773	VIM_3	57.0	IMR90p8
60.5	F4	-12.7218655956649	VIM_3	57.0	IMR90p8
61.0	F4	-10.0550944353462	VIM_3	57.0	IMR90p8
61.5	F4	-6.55923248904435	VIM_3	57.0	IMR90p8
62.0	F4	-2.09377253355569	VIM_3	57.0	IMR90p8
62.5	F4	1.0030667709392	VIM_3	57.0	IMR90p8
63.0	F4	4.33747525587557	VIM_3	57.0	IMR90p8
63.5	F4	10.8199253277436	VIM_3	57.0	IMR90p8
64.0	F4	19.4430860265613	VIM_3	57.0	IMR90p8
64.5	F4	29.2793108162534	VIM_3	57.0	IMR90p8
65.0	F4	41.1161100946572	VIM_3	57.0	IMR90p8
65.5	F4	53.513886894227	VIM_3	57.0	IMR90p8
66.0	F4	64.2436178408934	VIM_3	57.0	IMR90p8
66.5	F4	72.0922871720951	VIM_3	57.0	IMR90p8
67.0	F4	77.4813071266849	VIM_3	57.0	IMR90p8
67.5	F4	80.9499699958321	VIM_3	57.0	IMR90p8
68.0	F4	82.8058782493815	VIM_3	57.0	IMR90p8
68.5	F4	82.9566844164996	VIM_3	57.0	IMR90p8
69.0	F4	82.7484173052675	VIM_3	57.0	IMR90p8
69.5	F4	82.5685126660275	VIM_3	57.0	IMR90p8
70.0	F4	81.2739844218174	VIM_3	57.0	IMR90p8
70.5	F4	80.3098201755705	VIM_3	57.0	IMR90p8
71.0	F4	81.0150555285201	VIM_3	57.0	IMR90p8
71.5	F4	82.591335417336	VIM_3	57.0	IMR90p8
72.0	F4	84.919049738066	VIM_3	57.0	IMR90p8
72.5	F4	88.5859434524757	VIM_3	57.0	IMR90p8
73.0	F4	92.0811993884864	VIM_3	57.0	IMR90p8
73.5	F4	94.3046094946308	VIM_3	57.0	IMR90p8
74.0	F4	95.2502923659513	VIM_3	57.0	IMR90p8
74.5	F4	94.1491878549	VIM_3	57.0	IMR90p8
75.0	F4	91.9390026489971	VIM_3	57.0	IMR90p8
75.5	F4	89.1806347641111	VIM_3	57.0	IMR90p8
76.0	F4	85.7872284345323	VIM_3	57.0	IMR90p8
76.5	F4	83.314160352779	VIM_3	57.0	IMR90p8
77.0	F4	82.4880415668013	VIM_3	57.0	IMR90p8
77.5	F4	82.6696438289968	VIM_3	57.0	IMR90p8
78.0	F4	85.7282448050015	VIM_3	57.0	IMR90p8
78.5	F4	95.1637462505015	VIM_3	57.0	IMR90p8
79.0	F4	109.652215289451	VIM_3	57.0	IMR90p8
79.5	F4	128.095267850434	VIM_3	57.0	IMR90p8
80.0	F4	160.535076365255	VIM_3	57.0	IMR90p8
80.5	F4	203.24032407915	VIM_3	57.0	IMR90p8
81.0	F4	236.002781794822	VIM_3	57.0	IMR90p8
81.5	F4	254.262745821007	VIM_3	57.0	IMR90p8
82.0	F4	260.269894250823	VIM_3	57.0	IMR90p8
82.5	F4	233.211858542314	VIM_3	57.0	IMR90p8
83.0	F4	174.686742248498	VIM_3	57.0	IMR90p8
83.5	F4	116.942954587859	VIM_3	57.0	IMR90p8
84.0	F4	68.7240225893233	VIM_3	57.0	IMR90p8
84.5	F4	28.0909101519658	VIM_3	57.0	IMR90p8
85.0	F4	6.13530082015473	VIM_3	57.0	IMR90p8
85.5	F4	2.80764238412263	VIM_3	57.0	IMR90p8
86.0	F4	2.62805464141474	VIM_3	57.0	IMR90p8
86.5	F4	2.24376948861709	VIM_3	57.0	IMR90p8
87.0	F4	2.44640368592133	VIM_3	57.0	IMR90p8
87.5	F4	1.97533756388412	VIM_3	57.0	IMR90p8
88.0	F4	1.62318570312516	VIM_3	57.0	IMR90p8
88.5	F4	1.90829514518475	VIM_3	57.0	IMR90p8
89.0	F4	1.74098223175451	VIM_3	57.0	IMR90p8
89.5	F4	1.41924932419124	VIM_3	57.0	IMR90p8
90.0	F4	1.66094844135864	VIM_3	57.0	IMR90p8
90.5	F4	1.78228447512822	VIM_3	57.0	IMR90p8
91.0	F4	1.69645425566114	VIM_3	57.0	IMR90p8
91.5	F4	2.15496030093124	VIM_3	57.0	IMR90p8
92.0	F4	2.25219265835682	VIM_3	57.0	IMR90p8
92.5	F4	2.02275451549417	VIM_3	57.0	IMR90p8
93.0	F4	2.09475615448707	VIM_3	57.0	IMR90p8
93.5	F4	1.87708151210978	VIM_3	57.0	IMR90p8
94.0	F4	1.65773277782716	VIM_3	57.0	IMR90p8
94.5	F4	1.16209783284182	VIM_3	57.0	IMR90p8
95.0	F4	0.281141351105248	VIM_3	57.0	IMR90p8
55.0	G4	-17.1367626623145	VIM_3	55.7	IMR90p8
55.5	G4	-37.1296524350137	VIM_3	55.7	IMR90p8
56.0	G4	-34.2735253246279	VIM_3	55.7	IMR90p8
56.5	G4	-34.2735253246234	VIM_3	55.7	IMR90p8
57.0	G4	-34.2735253246649	VIM_3	55.7	IMR90p8
57.5	G4	-34.5665380111285	VIM_3	55.7	IMR90p8
58.0	G4	-32.8985042177267	VIM_3	55.7	IMR90p8
58.5	G4	-28.4363474779301	VIM_3	55.7	IMR90p8
59.0	G4	-24.4637062821845	VIM_3	55.7	IMR90p8
59.5	G4	-20.9776430236179	VIM_3	55.7	IMR90p8
60.0	G4	-17.9857597049279	VIM_3	55.7	IMR90p8
60.5	G4	-16.2448865636018	VIM_3	55.7	IMR90p8
61.0	G4	-14.1285969162227	VIM_3	55.7	IMR90p8
61.5	G4	-11.2825921870126	VIM_3	55.7	IMR90p8
62.0	G4	-9.35333928329419	VIM_3	55.7	IMR90p8
62.5	G4	-6.36208916236069	VIM_3	55.7	IMR90p8
63.0	G4	-0.982745856061001	VIM_3	55.7	IMR90p8
63.5	G4	4.37274157081868	VIM_3	55.7	IMR90p8
64.0	G4	10.3607252083258	VIM_3	55.7	IMR90p8
64.5	G4	19.1907232705981	VIM_3	55.7	IMR90p8
65.0	G4	29.1216858608212	VIM_3	55.7	IMR90p8
65.5	G4	39.0759468523217	VIM_3	55.7	IMR90p8
66.0	G4	50.0027548499864	VIM_3	55.7	IMR90p8
66.5	G4	59.7296939108733	VIM_3	55.7	IMR90p8
67.0	G4	67.0577176765053	VIM_3	55.7	IMR90p8
67.5	G4	72.6149742300065	VIM_3	55.7	IMR90p8
68.0	G4	75.7646516077895	VIM_3	55.7	IMR90p8
68.5	G4	75.7981189417529	VIM_3	55.7	IMR90p8
69.0	G4	75.7370828121137	VIM_3	55.7	IMR90p8
69.5	G4	75.5640193948933	VIM_3	55.7	IMR90p8
70.0	G4	74.3272979623888	VIM_3	55.7	IMR90p8
70.5	G4	73.9121402621382	VIM_3	55.7	IMR90p8
71.0	G4	74.9114516767931	VIM_3	55.7	IMR90p8
71.5	G4	75.8866077023508	VIM_3	55.7	IMR90p8
72.0	G4	78.023783686327	VIM_3	55.7	IMR90p8
72.5	G4	82.6311750294947	VIM_3	55.7	IMR90p8
73.0	G4	87.6712309500537	VIM_3	55.7	IMR90p8
73.5	G4	92.7420166921393	VIM_3	55.7	IMR90p8
74.0	G4	96.752612190632	VIM_3	55.7	IMR90p8
74.5	G4	97.6287317761571	VIM_3	55.7	IMR90p8
75.0	G4	94.8592713562692	VIM_3	55.7	IMR90p8
75.5	G4	89.8307362583525	VIM_3	55.7	IMR90p8
76.0	G4	83.6270276143206	VIM_3	55.7	IMR90p8
76.5	G4	78.1538048966605	VIM_3	55.7	IMR90p8
77.0	G4	74.4794438807407	VIM_3	55.7	IMR90p8
77.5	G4	72.7237189598795	VIM_3	55.7	IMR90p8
78.0	G4	73.6781029895136	VIM_3	55.7	IMR90p8
78.5	G4	78.9209241846527	VIM_3	55.7	IMR90p8
79.0	G4	89.0758291044352	VIM_3	55.7	IMR90p8
79.5	G4	102.643906597569	VIM_3	55.7	IMR90p8
80.0	G4	124.645987810076	VIM_3	55.7	IMR90p8
80.5	G4	158.838414737456	VIM_3	55.7	IMR90p8
81.0	G4	190.628873631834	VIM_3	55.7	IMR90p8
81.5	G4	208.86347803928	VIM_3	55.7	IMR90p8
82.0	G4	217.316524607903	VIM_3	55.7	IMR90p8
82.5	G4	205.523539074322	VIM_3	55.7	IMR90p8
83.0	G4	162.952234198195	VIM_3	55.7	IMR90p8
83.5	G4	111.345949292615	VIM_3	55.7	IMR90p8
84.0	G4	68.7464464434765	VIM_3	55.7	IMR90p8
84.5	G4	32.4052616802605	VIM_3	55.7	IMR90p8
85.0	G4	7.66846549288454	VIM_3	55.7	IMR90p8
85.5	G4	0.317376912954387	VIM_3	55.7	IMR90p8
86.0	G4	1.0764178038782	VIM_3	55.7	IMR90p8
86.5	G4	1.55356122395204	VIM_3	55.7	IMR90p8
87.0	G4	1.93119253708966	VIM_3	55.7	IMR90p8
87.5	G4	2.3004027582092	VIM_3	55.7	IMR90p8
88.0	G4	2.20853952066807	VIM_3	55.7	IMR90p8
88.5	G4	1.7695545797925	VIM_3	55.7	IMR90p8
89.0	G4	1.54748254503181	VIM_3	55.7	IMR90p8
89.5	G4	1.57800607605304	VIM_3	55.7	IMR90p8
90.0	G4	1.50038991151143	VIM_3	55.7	IMR90p8
90.5	G4	1.86860153308123	VIM_3	55.7	IMR90p8
91.0	G4	2.44077836617913	VIM_3	55.7	IMR90p8
91.5	G4	2.10763568702725	VIM_3	55.7	IMR90p8
92.0	G4	1.62881124571857	VIM_3	55.7	IMR90p8
92.5	G4	1.7142258966287	VIM_3	55.7	IMR90p8
93.0	G4	1.36214043097635	VIM_3	55.7	IMR90p8
93.5	G4	1.3575883144224	VIM_3	55.7	IMR90p8
94.0	G4	1.78446487420013	VIM_3	55.7	IMR90p8
94.5	G4	3.23316729398755	VIM_3	55.7	IMR90p8
95.0	G4	2.06777647411752	VIM_3	55.7	IMR90p8
55.0	H4	-8.79652390492583	VIM_3	55.0	IMR90p8
55.5	H4	-19.0591351273387	VIM_3	55.0	IMR90p8
56.0	H4	-17.593047809851	VIM_3	55.0	IMR90p8
56.5	H4	-17.5930478098528	VIM_3	55.0	IMR90p8
57.0	H4	-17.5930478098478	VIM_3	55.0	IMR90p8
57.5	H4	-17.8145186878317	VIM_3	55.0	IMR90p8
58.0	H4	-16.4103740359155	VIM_3	55.0	IMR90p8
58.5	H4	-13.9737493468556	VIM_3	55.0	IMR90p8
59.0	H4	-12.3166887334974	VIM_3	55.0	IMR90p8
59.5	H4	-10.8579209734502	VIM_3	55.0	IMR90p8
60.0	H4	-9.90039519429922	VIM_3	55.0	IMR90p8
60.5	H4	-9.20185554946261	VIM_3	55.0	IMR90p8
61.0	H4	-8.26090285428984	VIM_3	55.0	IMR90p8
61.5	H4	-7.23545409347787	VIM_3	55.0	IMR90p8
62.0	H4	-5.78250665100711	VIM_3	55.0	IMR90p8
62.5	H4	-3.74990172464936	VIM_3	55.0	IMR90p8
63.0	H4	-1.77854554893565	VIM_3	55.0	IMR90p8
63.5	H4	0.495421038873587	VIM_3	55.0	IMR90p8
64.0	H4	3.70167820957192	VIM_3	55.0	IMR90p8
64.5	H4	7.92481426382085	VIM_3	55.0	IMR90p8
65.0	H4	13.8265094567345	VIM_3	55.0	IMR90p8
65.5	H4	21.1978309712893	VIM_3	55.0	IMR90p8
66.0	H4	29.6960851852893	VIM_3	55.0	IMR90p8
66.5	H4	39.1177933958387	VIM_3	55.0	IMR90p8
67.0	H4	47.8861085948495	VIM_3	55.0	IMR90p8
67.5	H4	54.9952593884482	VIM_3	55.0	IMR90p8
68.0	H4	61.1422351895037	VIM_3	55.0	IMR90p8
68.5	H4	65.5816736245004	VIM_3	55.0	IMR90p8
69.0	H4	67.5177573399626	VIM_3	55.0	IMR90p8
69.5	H4	68.510875486929	VIM_3	55.0	IMR90p8
70.0	H4	69.3989255114124	VIM_3	55.0	IMR90p8
70.5	H4	70.1538400030847	VIM_3	55.0	IMR90p8
71.0	H4	71.4641404048321	VIM_3	55.0	IMR90p8
71.5	H4	75.2874340478493	VIM_3	55.0	IMR90p8
72.0	H4	82.084492020688	VIM_3	55.0	IMR90p8
72.5	H4	90.414427524664	VIM_3	55.0	IMR90p8
73.0	H4	99.0870252425478	VIM_3	55.0	IMR90p8
73.5	H4	107.080375097462	VIM_3	55.0	IMR90p8
74.0	H4	111.197934289639	VIM_3	55.0	IMR90p8
74.5	H4	109.144378087072	VIM_3	55.0	IMR90p8
75.0	H4	102.187409087808	VIM_3	55.0	IMR90p8
75.5	H4	92.2194889878242	VIM_3	55.0	IMR90p8
76.0	H4	80.7206316683155	VIM_3	55.0	IMR90p8
76.5	H4	70.3792092990262	VIM_3	55.0	IMR90p8
77.0	H4	63.0576780763431	VIM_3	55.0	IMR90p8
77.5	H4	58.9085624843186	VIM_3	55.0	IMR90p8
78.0	H4	57.6619606541836	VIM_3	55.0	IMR90p8
78.5	H4	60.2620818731413	VIM_3	55.0	IMR90p8
79.0	H4	67.9906713015093	VIM_3	55.0	IMR90p8
79.5	H4	79.1662365105186	VIM_3	55.0	IMR90p8
80.0	H4	95.2906820278392	VIM_3	55.0	IMR90p8
80.5	H4	120.787701749797	VIM_3	55.0	IMR90p8
81.0	H4	146.565826631516	VIM_3	55.0	IMR90p8
81.5	H4	161.086082814734	VIM_3	55.0	IMR90p8
82.0	H4	166.89125235409	VIM_3	55.0	IMR90p8
82.5	H4	160.090954328601	VIM_3	55.0	IMR90p8
83.0	H4	129.81799895186	VIM_3	55.0	IMR90p8
83.5	H4	89.4637579855356	VIM_3	55.0	IMR90p8
84.0	H4	56.2125692615883	VIM_3	55.0	IMR90p8
84.5	H4	28.4993999429311	VIM_3	55.0	IMR90p8
85.0	H4	8.06778270700153	VIM_3	55.0	IMR90p8
85.5	H4	1.11801217036191	VIM_3	55.0	IMR90p8
86.0	H4	1.66304335752483	VIM_3	55.0	IMR90p8
86.5	H4	1.59177167405727	VIM_3	55.0	IMR90p8
87.0	H4	1.85069660106473	VIM_3	55.0	IMR90p8
87.5	H4	2.64024601355868	VIM_3	55.0	IMR90p8
88.0	H4	2.75699194589293	VIM_3	55.0	IMR90p8
88.5	H4	2.53246506769642	VIM_3	55.0	IMR90p8
89.0	H4	2.93938071136978	VIM_3	55.0	IMR90p8
89.5	H4	2.44628436215169	VIM_3	55.0	IMR90p8
90.0	H4	1.31886367792941	VIM_3	55.0	IMR90p8
90.5	H4	1.14647496413346	VIM_3	55.0	IMR90p8
91.0	H4	1.12086480946255	VIM_3	55.0	IMR90p8
91.5	H4	0.635134069261312	VIM_3	55.0	IMR90p8
92.0	H4	1.01716315728811	VIM_3	55.0	IMR90p8
92.5	H4	1.88412319892547	VIM_3	55.0	IMR90p8
93.0	H4	2.20134111302588	VIM_3	55.0	IMR90p8
93.5	H4	3.0276785606809	VIM_3	55.0	IMR90p8
94.0	H4	3.65773214915595	VIM_3	55.0	IMR90p8
94.5	H4	5.10101423873044	VIM_3	55.0	IMR90p8
95.0	H4	2.85643297104122	VIM_3	55.0	IMR90p8
