# Supplementary material for: Primer PICKR: literature-mined scoring platform for robust RT–qPCR primers
Source: Nat Commun. 2026 May 28;17:6938. doi: 10.1038/s41467-026-73648-2 (PMC13388996; doi:10.1038/s41467-026-73648-2)
Supplement: Supplementary file 11 — Source Data [file 41467_2026_73648_MOESM11_ESM.zip › Suppl_Fig_S17/melting_curve_data_SLC2A1_3.csv]

Temperature	Well	Derivative	Target	melt temp	Replicate
55.0	A8	11.4876006640686	SLC2A1_3	65.0	IMR90p11
55.5	A8	24.8898014388142	SLC2A1_3	65.0	IMR90p11
56.0	A8	22.9752013281353	SLC2A1_3	65.0	IMR90p11
56.5	A8	22.9752013281437	SLC2A1_3	65.0	IMR90p11
57.0	A8	22.975201328085	SLC2A1_3	65.0	IMR90p11
57.5	A8	22.9832338174471	SLC2A1_3	65.0	IMR90p11
58.0	A8	22.9992013555341	SLC2A1_3	65.0	IMR90p11
58.5	A8	22.5843405537353	SLC2A1_3	65.0	IMR90p11
59.0	A8	21.0645968990066	SLC2A1_3	65.0	IMR90p11
59.5	A8	20.2184277577646	SLC2A1_3	65.0	IMR90p11
60.0	A8	19.4674118658273	SLC2A1_3	65.0	IMR90p11
60.5	A8	17.6362773029872	SLC2A1_3	65.0	IMR90p11
61.0	A8	16.5915625740384	SLC2A1_3	65.0	IMR90p11
61.5	A8	16.2116816873705	SLC2A1_3	65.0	IMR90p11
62.0	A8	15.7940958662864	SLC2A1_3	65.0	IMR90p11
62.5	A8	15.9080868063459	SLC2A1_3	65.0	IMR90p11
63.0	A8	17.4554253405252	SLC2A1_3	65.0	IMR90p11
63.5	A8	20.4661681342259	SLC2A1_3	65.0	IMR90p11
64.0	A8	24.8126222819036	SLC2A1_3	65.0	IMR90p11
64.5	A8	31.3082291211281	SLC2A1_3	65.0	IMR90p11
65.0	A8	39.814221342832	SLC2A1_3	65.0	IMR90p11
65.5	A8	49.9497604515202	SLC2A1_3	65.0	IMR90p11
66.0	A8	60.8657186783956	SLC2A1_3	65.0	IMR90p11
66.5	A8	71.1866191195893	SLC2A1_3	65.0	IMR90p11
67.0	A8	79.0755413287638	SLC2A1_3	65.0	IMR90p11
67.5	A8	84.891831811094	SLC2A1_3	65.0	IMR90p11
68.0	A8	89.012952515739	SLC2A1_3	65.0	IMR90p11
68.5	A8	90.6757423691203	SLC2A1_3	65.0	IMR90p11
69.0	A8	90.748655418492	SLC2A1_3	65.0	IMR90p11
69.5	A8	90.9154962630278	SLC2A1_3	65.0	IMR90p11
70.0	A8	90.9078335648417	SLC2A1_3	65.0	IMR90p11
70.5	A8	90.3425783041446	SLC2A1_3	65.0	IMR90p11
71.0	A8	90.826407523744	SLC2A1_3	65.0	IMR90p11
71.5	A8	92.028108408043	SLC2A1_3	65.0	IMR90p11
72.0	A8	92.7130400770743	SLC2A1_3	65.0	IMR90p11
72.5	A8	93.3437878745988	SLC2A1_3	65.0	IMR90p11
73.0	A8	94.2710933623367	SLC2A1_3	65.0	IMR90p11
73.5	A8	94.2093572276046	SLC2A1_3	65.0	IMR90p11
74.0	A8	94.2198364920182	SLC2A1_3	65.0	IMR90p11
74.5	A8	94.6772016297722	SLC2A1_3	65.0	IMR90p11
75.0	A8	94.593867319474	SLC2A1_3	65.0	IMR90p11
75.5	A8	94.3581978257366	SLC2A1_3	65.0	IMR90p11
76.0	A8	95.0010116616114	SLC2A1_3	65.0	IMR90p11
76.5	A8	97.710063212593	SLC2A1_3	65.0	IMR90p11
77.0	A8	113.787356925218	SLC2A1_3	65.0	IMR90p11
77.5	A8	161.071372485295	SLC2A1_3	65.0	IMR90p11
78.0	A8	234.479076405835	SLC2A1_3	65.0	IMR90p11
78.5	A8	312.13833528835	SLC2A1_3	65.0	IMR90p11
79.0	A8	381.371261182774	SLC2A1_3	65.0	IMR90p11
79.5	A8	420.378939586105	SLC2A1_3	65.0	IMR90p11
80.0	A8	394.399155329522	SLC2A1_3	65.0	IMR90p11
80.5	A8	312.185079036499	SLC2A1_3	65.0	IMR90p11
81.0	A8	215.98357961312	SLC2A1_3	65.0	IMR90p11
81.5	A8	125.456804231048	SLC2A1_3	65.0	IMR90p11
82.0	A8	51.9994477928435	SLC2A1_3	65.0	IMR90p11
82.5	A8	12.9214661998994	SLC2A1_3	65.0	IMR90p11
83.0	A8	3.62499497145359	SLC2A1_3	65.0	IMR90p11
83.5	A8	3.66538545628532	SLC2A1_3	65.0	IMR90p11
84.0	A8	3.97541500445573	SLC2A1_3	65.0	IMR90p11
84.5	A8	3.58937216421413	SLC2A1_3	65.0	IMR90p11
85.0	A8	3.09110603162918	SLC2A1_3	65.0	IMR90p11
85.5	A8	2.91632026748215	SLC2A1_3	65.0	IMR90p11
86.0	A8	2.07084980445165	SLC2A1_3	65.0	IMR90p11
86.5	A8	1.58735993963887	SLC2A1_3	65.0	IMR90p11
87.0	A8	1.73830999178062	SLC2A1_3	65.0	IMR90p11
87.5	A8	1.44442850613609	SLC2A1_3	65.0	IMR90p11
88.0	A8	1.24724221588309	SLC2A1_3	65.0	IMR90p11
88.5	A8	1.78645032122364	SLC2A1_3	65.0	IMR90p11
89.0	A8	2.08411912652224	SLC2A1_3	65.0	IMR90p11
89.5	A8	1.87080974019483	SLC2A1_3	65.0	IMR90p11
90.0	A8	1.99440225518919	SLC2A1_3	65.0	IMR90p11
90.5	A8	2.11104754221896	SLC2A1_3	65.0	IMR90p11
91.0	A8	1.97489048149788	SLC2A1_3	65.0	IMR90p11
91.5	A8	1.75374927009227	SLC2A1_3	65.0	IMR90p11
92.0	A8	1.99865941262613	SLC2A1_3	65.0	IMR90p11
92.5	A8	2.15489374469331	SLC2A1_3	65.0	IMR90p11
93.0	A8	2.27740085357084	SLC2A1_3	65.0	IMR90p11
93.5	A8	2.45226148733502	SLC2A1_3	65.0	IMR90p11
94.0	A8	2.49574304825757	SLC2A1_3	65.0	IMR90p11
94.5	A8	2.70999655329416	SLC2A1_3	65.0	IMR90p11
95.0	A8	1.27238212918229	SLC2A1_3	65.0	IMR90p11
55.0	B8	11.1900790599043	SLC2A1_3	64.5	IMR90p11
55.5	B8	24.245171296459	SLC2A1_3	64.5	IMR90p11
56.0	B8	22.3801581198074	SLC2A1_3	64.5	IMR90p11
56.5	B8	22.3801581198065	SLC2A1_3	64.5	IMR90p11
57.0	B8	22.3801581198157	SLC2A1_3	64.5	IMR90p11
57.5	B8	22.3469817907794	SLC2A1_3	64.5	IMR90p11
58.0	B8	22.6331925981881	SLC2A1_3	64.5	IMR90p11
58.5	B8	22.5845386144442	SLC2A1_3	64.5	IMR90p11
59.0	B8	21.5864586643668	SLC2A1_3	64.5	IMR90p11
59.5	B8	20.3183265966549	SLC2A1_3	64.5	IMR90p11
60.0	B8	19.8695441362282	SLC2A1_3	64.5	IMR90p11
60.5	B8	19.5278388552314	SLC2A1_3	64.5	IMR90p11
61.0	B8	18.3658318139364	SLC2A1_3	64.5	IMR90p11
61.5	B8	17.6593988345629	SLC2A1_3	64.5	IMR90p11
62.0	B8	17.6661865559463	SLC2A1_3	64.5	IMR90p11
62.5	B8	17.8398290188539	SLC2A1_3	64.5	IMR90p11
63.0	B8	18.6468244315172	SLC2A1_3	64.5	IMR90p11
63.5	B8	21.5964604622482	SLC2A1_3	64.5	IMR90p11
64.0	B8	26.8179312645814	SLC2A1_3	64.5	IMR90p11
64.5	B8	34.1436053519758	SLC2A1_3	64.5	IMR90p11
65.0	B8	43.3967097369665	SLC2A1_3	64.5	IMR90p11
65.5	B8	54.1438859487092	SLC2A1_3	64.5	IMR90p11
66.0	B8	64.8707410761003	SLC2A1_3	64.5	IMR90p11
66.5	B8	73.9089725329573	SLC2A1_3	64.5	IMR90p11
67.0	B8	80.7591543195755	SLC2A1_3	64.5	IMR90p11
67.5	B8	85.7431076069744	SLC2A1_3	64.5	IMR90p11
68.0	B8	89.1073452380967	SLC2A1_3	64.5	IMR90p11
68.5	B8	91.3023669612597	SLC2A1_3	64.5	IMR90p11
69.0	B8	93.0104346158664	SLC2A1_3	64.5	IMR90p11
69.5	B8	94.3851550748789	SLC2A1_3	64.5	IMR90p11
70.0	B8	95.5438624433359	SLC2A1_3	64.5	IMR90p11
70.5	B8	96.3562012551673	SLC2A1_3	64.5	IMR90p11
71.0	B8	97.0129840545634	SLC2A1_3	64.5	IMR90p11
71.5	B8	97.6038378001742	SLC2A1_3	64.5	IMR90p11
72.0	B8	98.2834135556036	SLC2A1_3	64.5	IMR90p11
72.5	B8	98.8406235370057	SLC2A1_3	64.5	IMR90p11
73.0	B8	99.2532929880005	SLC2A1_3	64.5	IMR90p11
73.5	B8	99.4839676737657	SLC2A1_3	64.5	IMR90p11
74.0	B8	99.8073603840176	SLC2A1_3	64.5	IMR90p11
74.5	B8	99.7652399510882	SLC2A1_3	64.5	IMR90p11
75.0	B8	99.6983606837985	SLC2A1_3	64.5	IMR90p11
75.5	B8	100.147241229412	SLC2A1_3	64.5	IMR90p11
76.0	B8	101.279698420585	SLC2A1_3	64.5	IMR90p11
76.5	B8	106.057573434492	SLC2A1_3	64.5	IMR90p11
77.0	B8	128.467588772055	SLC2A1_3	64.5	IMR90p11
77.5	B8	184.267118727934	SLC2A1_3	64.5	IMR90p11
78.0	B8	263.147617962252	SLC2A1_3	64.5	IMR90p11
78.5	B8	343.267637687579	SLC2A1_3	64.5	IMR90p11
79.0	B8	412.041851573088	SLC2A1_3	64.5	IMR90p11
79.5	B8	442.389044261986	SLC2A1_3	64.5	IMR90p11
80.0	B8	402.010075720084	SLC2A1_3	64.5	IMR90p11
80.5	B8	310.056711635585	SLC2A1_3	64.5	IMR90p11
81.0	B8	209.629918000582	SLC2A1_3	64.5	IMR90p11
81.5	B8	116.636435072516	SLC2A1_3	64.5	IMR90p11
82.0	B8	44.752303388372	SLC2A1_3	64.5	IMR90p11
82.5	B8	9.85550921611281	SLC2A1_3	64.5	IMR90p11
83.0	B8	2.69331127168186	SLC2A1_3	64.5	IMR90p11
83.5	B8	2.49616701322361	SLC2A1_3	64.5	IMR90p11
84.0	B8	2.6264548268831	SLC2A1_3	64.5	IMR90p11
84.5	B8	2.23177840119757	SLC2A1_3	64.5	IMR90p11
85.0	B8	2.08474382335504	SLC2A1_3	64.5	IMR90p11
85.5	B8	2.73548287601534	SLC2A1_3	64.5	IMR90p11
86.0	B8	2.69191050278414	SLC2A1_3	64.5	IMR90p11
86.5	B8	2.22892732505704	SLC2A1_3	64.5	IMR90p11
87.0	B8	2.41227882322164	SLC2A1_3	64.5	IMR90p11
87.5	B8	2.54402631751498	SLC2A1_3	64.5	IMR90p11
88.0	B8	1.9591155017032	SLC2A1_3	64.5	IMR90p11
88.5	B8	1.86031157070795	SLC2A1_3	64.5	IMR90p11
89.0	B8	2.0323674452186	SLC2A1_3	64.5	IMR90p11
89.5	B8	1.87927553669221	SLC2A1_3	64.5	IMR90p11
90.0	B8	1.72838755279838	SLC2A1_3	64.5	IMR90p11
90.5	B8	1.80310831496536	SLC2A1_3	64.5	IMR90p11
91.0	B8	1.76362922215378	SLC2A1_3	64.5	IMR90p11
91.5	B8	1.58151471942972	SLC2A1_3	64.5	IMR90p11
92.0	B8	1.53104711422986	SLC2A1_3	64.5	IMR90p11
92.5	B8	2.08485950853924	SLC2A1_3	64.5	IMR90p11
93.0	B8	2.48150155177842	SLC2A1_3	64.5	IMR90p11
93.5	B8	3.29261962749808	SLC2A1_3	64.5	IMR90p11
94.0	B8	4.15638483266417	SLC2A1_3	64.5	IMR90p11
94.5	B8	6.17997712461198	SLC2A1_3	64.5	IMR90p11
95.0	B8	3.57279067242104	SLC2A1_3	64.5	IMR90p11
55.0	C8	8.82687848600528	SLC2A1_3	63.3	IMR90p11
55.5	C8	19.1249033863452	SLC2A1_3	63.3	IMR90p11
56.0	C8	17.6537569720109	SLC2A1_3	63.3	IMR90p11
56.5	C8	17.653756972016	SLC2A1_3	63.3	IMR90p11
57.0	C8	17.6537569719783	SLC2A1_3	63.3	IMR90p11
57.5	C8	17.5553827344399	SLC2A1_3	63.3	IMR90p11
58.0	C8	18.3205915762485	SLC2A1_3	63.3	IMR90p11
58.5	C8	18.508089390675	SLC2A1_3	63.3	IMR90p11
59.0	C8	17.6443186634481	SLC2A1_3	63.3	IMR90p11
59.5	C8	17.3975689056074	SLC2A1_3	63.3	IMR90p11
60.0	C8	17.2076663221123	SLC2A1_3	63.3	IMR90p11
60.5	C8	16.0996867739913	SLC2A1_3	63.3	IMR90p11
61.0	C8	16.2829246891143	SLC2A1_3	63.3	IMR90p11
61.5	C8	17.8564816118833	SLC2A1_3	63.3	IMR90p11
62.0	C8	18.4039458361957	SLC2A1_3	63.3	IMR90p11
62.5	C8	19.0124787995472	SLC2A1_3	63.3	IMR90p11
63.0	C8	21.3313360604591	SLC2A1_3	63.3	IMR90p11
63.5	C8	23.7315766574375	SLC2A1_3	63.3	IMR90p11
64.0	C8	25.5343461188884	SLC2A1_3	63.3	IMR90p11
64.5	C8	29.405567273708	SLC2A1_3	63.3	IMR90p11
65.0	C8	35.2218117347117	SLC2A1_3	63.3	IMR90p11
65.5	C8	43.0752325326596	SLC2A1_3	63.3	IMR90p11
66.0	C8	52.467691810112	SLC2A1_3	63.3	IMR90p11
66.5	C8	62.130929781042	SLC2A1_3	63.3	IMR90p11
67.0	C8	71.6287502671373	SLC2A1_3	63.3	IMR90p11
67.5	C8	79.8542452708251	SLC2A1_3	63.3	IMR90p11
68.0	C8	84.4079142572584	SLC2A1_3	63.3	IMR90p11
68.5	C8	86.5019918422626	SLC2A1_3	63.3	IMR90p11
69.0	C8	88.0141191414422	SLC2A1_3	63.3	IMR90p11
69.5	C8	87.7853621944741	SLC2A1_3	63.3	IMR90p11
70.0	C8	87.0677946774302	SLC2A1_3	63.3	IMR90p11
70.5	C8	87.0246893817721	SLC2A1_3	63.3	IMR90p11
71.0	C8	87.4358531336346	SLC2A1_3	63.3	IMR90p11
71.5	C8	88.3774991008097	SLC2A1_3	63.3	IMR90p11
72.0	C8	89.4862943136566	SLC2A1_3	63.3	IMR90p11
72.5	C8	89.9432171642662	SLC2A1_3	63.3	IMR90p11
73.0	C8	91.2338734475968	SLC2A1_3	63.3	IMR90p11
73.5	C8	92.3381576826488	SLC2A1_3	63.3	IMR90p11
74.0	C8	91.9152513679285	SLC2A1_3	63.3	IMR90p11
74.5	C8	91.9875668219821	SLC2A1_3	63.3	IMR90p11
75.0	C8	92.3061214007256	SLC2A1_3	63.3	IMR90p11
75.5	C8	91.1915983687751	SLC2A1_3	63.3	IMR90p11
76.0	C8	90.3120918546767	SLC2A1_3	63.3	IMR90p11
76.5	C8	93.4881951892894	SLC2A1_3	63.3	IMR90p11
77.0	C8	111.537110081288	SLC2A1_3	63.3	IMR90p11
77.5	C8	161.615068767922	SLC2A1_3	63.3	IMR90p11
78.0	C8	236.2093462978	SLC2A1_3	63.3	IMR90p11
78.5	C8	312.894725505311	SLC2A1_3	63.3	IMR90p11
79.0	C8	379.758295826292	SLC2A1_3	63.3	IMR90p11
79.5	C8	412.85068522887	SLC2A1_3	63.3	IMR90p11
80.0	C8	379.110598425154	SLC2A1_3	63.3	IMR90p11
80.5	C8	294.175050056856	SLC2A1_3	63.3	IMR90p11
81.0	C8	200.606724339633	SLC2A1_3	63.3	IMR90p11
81.5	C8	113.678803000796	SLC2A1_3	63.3	IMR90p11
82.0	C8	44.7600605497565	SLC2A1_3	63.3	IMR90p11
82.5	C8	10.3432711014185	SLC2A1_3	63.3	IMR90p11
83.0	C8	3.21201144973867	SLC2A1_3	63.3	IMR90p11
83.5	C8	2.09102688624529	SLC2A1_3	63.3	IMR90p11
84.0	C8	0.966496781177909	SLC2A1_3	63.3	IMR90p11
84.5	C8	1.0351872324016	SLC2A1_3	63.3	IMR90p11
85.0	C8	1.69051410943888	SLC2A1_3	63.3	IMR90p11
85.5	C8	2.04687621676527	SLC2A1_3	63.3	IMR90p11
86.0	C8	2.8746535198901	SLC2A1_3	63.3	IMR90p11
86.5	C8	3.56524373824146	SLC2A1_3	63.3	IMR90p11
87.0	C8	3.23390045136313	SLC2A1_3	63.3	IMR90p11
87.5	C8	2.54926135059736	SLC2A1_3	63.3	IMR90p11
88.0	C8	2.14282223615862	SLC2A1_3	63.3	IMR90p11
88.5	C8	1.9344498662366	SLC2A1_3	63.3	IMR90p11
89.0	C8	1.55567825532387	SLC2A1_3	63.3	IMR90p11
89.5	C8	1.31176702485368	SLC2A1_3	63.3	IMR90p11
90.0	C8	1.71951579136851	SLC2A1_3	63.3	IMR90p11
90.5	C8	2.37301212290879	SLC2A1_3	63.3	IMR90p11
91.0	C8	2.0543153586064	SLC2A1_3	63.3	IMR90p11
91.5	C8	1.7561164991439	SLC2A1_3	63.3	IMR90p11
92.0	C8	2.354697065148	SLC2A1_3	63.3	IMR90p11
92.5	C8	2.39310749192651	SLC2A1_3	63.3	IMR90p11
93.0	C8	1.91041221399973	SLC2A1_3	63.3	IMR90p11
93.5	C8	1.70622764098107	SLC2A1_3	63.3	IMR90p11
94.0	C8	1.87535523932343	SLC2A1_3	63.3	IMR90p11
94.5	C8	0.867924301896664	SLC2A1_3	63.3	IMR90p11
95.0	C8	-0.166036339953962	SLC2A1_3	63.3	IMR90p11
55.0	D8	5.92971736284846	SLC2A1_3	61.4	IMR90p11
55.5	D8	12.8477209528385	SLC2A1_3	61.4	IMR90p11
56.0	D8	11.8594347256961	SLC2A1_3	61.4	IMR90p11
56.5	D8	11.8594347256953	SLC2A1_3	61.4	IMR90p11
57.0	D8	11.8594347257037	SLC2A1_3	61.4	IMR90p11
57.5	D8	11.8434274851832	SLC2A1_3	61.4	IMR90p11
58.0	D8	11.9496773622326	SLC2A1_3	61.4	IMR90p11
58.5	D8	12.1932292632221	SLC2A1_3	61.4	IMR90p11
59.0	D8	11.5746779192672	SLC2A1_3	61.4	IMR90p11
59.5	D8	11.0351942623861	SLC2A1_3	61.4	IMR90p11
60.0	D8	10.8077926797333	SLC2A1_3	61.4	IMR90p11
60.5	D8	10.2620481509967	SLC2A1_3	61.4	IMR90p11
61.0	D8	10.5010430017277	SLC2A1_3	61.4	IMR90p11
61.5	D8	11.5536024944855	SLC2A1_3	61.4	IMR90p11
62.0	D8	13.0345063419674	SLC2A1_3	61.4	IMR90p11
62.5	D8	14.3618701183128	SLC2A1_3	61.4	IMR90p11
63.0	D8	16.3529805262232	SLC2A1_3	61.4	IMR90p11
63.5	D8	19.3857712661588	SLC2A1_3	61.4	IMR90p11
64.0	D8	23.3229899490768	SLC2A1_3	61.4	IMR90p11
64.5	D8	28.5139682789605	SLC2A1_3	61.4	IMR90p11
65.0	D8	35.7022869699392	SLC2A1_3	61.4	IMR90p11
65.5	D8	44.5267666019946	SLC2A1_3	61.4	IMR90p11
66.0	D8	53.3478135282567	SLC2A1_3	61.4	IMR90p11
66.5	D8	62.065677704688	SLC2A1_3	61.4	IMR90p11
67.0	D8	69.59200015421	SLC2A1_3	61.4	IMR90p11
67.5	D8	74.8457298242262	SLC2A1_3	61.4	IMR90p11
68.0	D8	78.487066942729	SLC2A1_3	61.4	IMR90p11
68.5	D8	80.8398817767638	SLC2A1_3	61.4	IMR90p11
69.0	D8	81.7013039966536	SLC2A1_3	61.4	IMR90p11
69.5	D8	82.1281201774819	SLC2A1_3	61.4	IMR90p11
70.0	D8	82.6838387196699	SLC2A1_3	61.4	IMR90p11
70.5	D8	82.7365303641491	SLC2A1_3	61.4	IMR90p11
71.0	D8	82.9057894784064	SLC2A1_3	61.4	IMR90p11
71.5	D8	83.6062874976587	SLC2A1_3	61.4	IMR90p11
72.0	D8	84.3096088256813	SLC2A1_3	61.4	IMR90p11
72.5	D8	84.9186264803708	SLC2A1_3	61.4	IMR90p11
73.0	D8	85.5365259418439	SLC2A1_3	61.4	IMR90p11
73.5	D8	85.7093929299822	SLC2A1_3	61.4	IMR90p11
74.0	D8	85.412879830084	SLC2A1_3	61.4	IMR90p11
74.5	D8	85.268035757482	SLC2A1_3	61.4	IMR90p11
75.0	D8	84.8815848948695	SLC2A1_3	61.4	IMR90p11
75.5	D8	84.3644970383504	SLC2A1_3	61.4	IMR90p11
76.0	D8	84.8735284483691	SLC2A1_3	61.4	IMR90p11
76.5	D8	88.7327547830512	SLC2A1_3	61.4	IMR90p11
77.0	D8	107.035894771953	SLC2A1_3	61.4	IMR90p11
77.5	D8	154.98241448511	SLC2A1_3	61.4	IMR90p11
78.0	D8	222.60098427162	SLC2A1_3	61.4	IMR90p11
78.5	D8	289.490201293815	SLC2A1_3	61.4	IMR90p11
79.0	D8	346.637893962891	SLC2A1_3	61.4	IMR90p11
79.5	D8	370.727942788864	SLC2A1_3	61.4	IMR90p11
80.0	D8	333.015630623035	SLC2A1_3	61.4	IMR90p11
80.5	D8	253.3115914804	SLC2A1_3	61.4	IMR90p11
81.0	D8	169.069682271927	SLC2A1_3	61.4	IMR90p11
81.5	D8	91.8305636756486	SLC2A1_3	61.4	IMR90p11
82.0	D8	33.4778271379396	SLC2A1_3	61.4	IMR90p11
82.5	D8	6.92660075113116	SLC2A1_3	61.4	IMR90p11
83.0	D8	2.99045081501708	SLC2A1_3	61.4	IMR90p11
83.5	D8	3.92856131450185	SLC2A1_3	61.4	IMR90p11
84.0	D8	3.92173485144087	SLC2A1_3	61.4	IMR90p11
84.5	D8	2.97136984514668	SLC2A1_3	61.4	IMR90p11
85.0	D8	2.99971214066733	SLC2A1_3	61.4	IMR90p11
85.5	D8	2.59451524851676	SLC2A1_3	61.4	IMR90p11
86.0	D8	1.62102439220308	SLC2A1_3	61.4	IMR90p11
86.5	D8	1.6338366489058	SLC2A1_3	61.4	IMR90p11
87.0	D8	2.15254228455296	SLC2A1_3	61.4	IMR90p11
87.5	D8	1.65185723053412	SLC2A1_3	61.4	IMR90p11
88.0	D8	1.29270336028827	SLC2A1_3	61.4	IMR90p11
88.5	D8	1.52754356322509	SLC2A1_3	61.4	IMR90p11
89.0	D8	1.21155536591687	SLC2A1_3	61.4	IMR90p11
89.5	D8	0.687565235589602	SLC2A1_3	61.4	IMR90p11
90.0	D8	0.830078050644943	SLC2A1_3	61.4	IMR90p11
90.5	D8	1.50306734281372	SLC2A1_3	61.4	IMR90p11
91.0	D8	1.99143429754747	SLC2A1_3	61.4	IMR90p11
91.5	D8	2.33146210509278	SLC2A1_3	61.4	IMR90p11
92.0	D8	2.78147686052404	SLC2A1_3	61.4	IMR90p11
92.5	D8	3.35617275186161	SLC2A1_3	61.4	IMR90p11
93.0	D8	3.21686515963574	SLC2A1_3	61.4	IMR90p11
93.5	D8	2.32811262477867	SLC2A1_3	61.4	IMR90p11
94.0	D8	2.29476418046107	SLC2A1_3	61.4	IMR90p11
94.5	D8	1.20686489624705	SLC2A1_3	61.4	IMR90p11
95.0	D8	-0.171349052429093	SLC2A1_3	61.4	IMR90p11
55.0	E8	-2.87288408638995	SLC2A1_3	59.0	IMR90p11
55.5	E8	-6.22458218717782	SLC2A1_3	59.0	IMR90p11
56.0	E8	-5.74576817277955	SLC2A1_3	59.0	IMR90p11
56.5	E8	-5.74576817277705	SLC2A1_3	59.0	IMR90p11
57.0	E8	-5.74576817279615	SLC2A1_3	59.0	IMR90p11
57.5	E8	-5.91122184631411	SLC2A1_3	59.0	IMR90p11
58.0	E8	-4.815060086004	SLC2A1_3	59.0	IMR90p11
58.5	E8	-3.29806749727675	SLC2A1_3	59.0	IMR90p11
59.0	E8	-2.61758835300441	SLC2A1_3	59.0	IMR90p11
59.5	E8	-1.64742237340386	SLC2A1_3	59.0	IMR90p11
60.0	E8	0.93374673108076	SLC2A1_3	59.0	IMR90p11
60.5	E8	4.50054133328649	SLC2A1_3	59.0	IMR90p11
61.0	E8	7.17865385582763	SLC2A1_3	59.0	IMR90p11
61.5	E8	9.80550531761628	SLC2A1_3	59.0	IMR90p11
62.0	E8	11.9692627747811	SLC2A1_3	59.0	IMR90p11
62.5	E8	13.1035359234176	SLC2A1_3	59.0	IMR90p11
63.0	E8	14.4805561467525	SLC2A1_3	59.0	IMR90p11
63.5	E8	17.5907880581855	SLC2A1_3	59.0	IMR90p11
64.0	E8	22.3785117537798	SLC2A1_3	59.0	IMR90p11
64.5	E8	28.7688586408141	SLC2A1_3	59.0	IMR90p11
65.0	E8	37.3329348599609	SLC2A1_3	59.0	IMR90p11
65.5	E8	46.4987697565729	SLC2A1_3	59.0	IMR90p11
66.0	E8	55.4188684301012	SLC2A1_3	59.0	IMR90p11
66.5	E8	63.9492684871404	SLC2A1_3	59.0	IMR90p11
67.0	E8	71.2314597397495	SLC2A1_3	59.0	IMR90p11
67.5	E8	76.8842312271702	SLC2A1_3	59.0	IMR90p11
68.0	E8	80.9913322504538	SLC2A1_3	59.0	IMR90p11
68.5	E8	83.0795421726353	SLC2A1_3	59.0	IMR90p11
69.0	E8	83.5285012302267	SLC2A1_3	59.0	IMR90p11
69.5	E8	83.286999388401	SLC2A1_3	59.0	IMR90p11
70.0	E8	82.1789885898093	SLC2A1_3	59.0	IMR90p11
70.5	E8	81.6339871274179	SLC2A1_3	59.0	IMR90p11
71.0	E8	82.1505362593418	SLC2A1_3	59.0	IMR90p11
71.5	E8	83.0035403508139	SLC2A1_3	59.0	IMR90p11
72.0	E8	84.1927159516356	SLC2A1_3	59.0	IMR90p11
72.5	E8	85.7699402096658	SLC2A1_3	59.0	IMR90p11
73.0	E8	86.3766162398188	SLC2A1_3	59.0	IMR90p11
73.5	E8	86.1813909575129	SLC2A1_3	59.0	IMR90p11
74.0	E8	85.523025227521	SLC2A1_3	59.0	IMR90p11
74.5	E8	84.9361226475819	SLC2A1_3	59.0	IMR90p11
75.0	E8	84.3672548281437	SLC2A1_3	59.0	IMR90p11
75.5	E8	83.1355199652359	SLC2A1_3	59.0	IMR90p11
76.0	E8	83.0896533822287	SLC2A1_3	59.0	IMR90p11
76.5	E8	86.0777673915857	SLC2A1_3	59.0	IMR90p11
77.0	E8	99.6283193764421	SLC2A1_3	59.0	IMR90p11
77.5	E8	140.646902263682	SLC2A1_3	59.0	IMR90p11
78.0	E8	204.410186421781	SLC2A1_3	59.0	IMR90p11
78.5	E8	268.04329311109	SLC2A1_3	59.0	IMR90p11
79.0	E8	323.208555071958	SLC2A1_3	59.0	IMR90p11
79.5	E8	353.27177176198	SLC2A1_3	59.0	IMR90p11
80.0	E8	324.941189669167	SLC2A1_3	59.0	IMR90p11
80.5	E8	250.435797736209	SLC2A1_3	59.0	IMR90p11
81.0	E8	170.546599783652	SLC2A1_3	59.0	IMR90p11
81.5	E8	96.3595556145654	SLC2A1_3	59.0	IMR90p11
82.0	E8	36.3305072522396	SLC2A1_3	59.0	IMR90p11
82.5	E8	7.33846454080623	SLC2A1_3	59.0	IMR90p11
83.0	E8	2.63517168921845	SLC2A1_3	59.0	IMR90p11
83.5	E8	2.40608361762338	SLC2A1_3	59.0	IMR90p11
84.0	E8	2.81333534026703	SLC2A1_3	59.0	IMR90p11
84.5	E8	3.27965333645557	SLC2A1_3	59.0	IMR90p11
85.0	E8	3.1358356794953	SLC2A1_3	59.0	IMR90p11
85.5	E8	3.1909675080737	SLC2A1_3	59.0	IMR90p11
86.0	E8	3.39777467743556	SLC2A1_3	59.0	IMR90p11
86.5	E8	2.6914296602535	SLC2A1_3	59.0	IMR90p11
87.0	E8	1.86927991530388	SLC2A1_3	59.0	IMR90p11
87.5	E8	2.02009133804273	SLC2A1_3	59.0	IMR90p11
88.0	E8	1.78593669543903	SLC2A1_3	59.0	IMR90p11
88.5	E8	1.10306242463366	SLC2A1_3	59.0	IMR90p11
89.0	E8	1.09997212868899	SLC2A1_3	59.0	IMR90p11
89.5	E8	1.49414456243278	SLC2A1_3	59.0	IMR90p11
90.0	E8	1.08206459274766	SLC2A1_3	59.0	IMR90p11
90.5	E8	1.16834352137244	SLC2A1_3	59.0	IMR90p11
91.0	E8	2.16229008906657	SLC2A1_3	59.0	IMR90p11
91.5	E8	2.57605993299194	SLC2A1_3	59.0	IMR90p11
92.0	E8	2.53348953694632	SLC2A1_3	59.0	IMR90p11
92.5	E8	2.70636892393622	SLC2A1_3	59.0	IMR90p11
93.0	E8	2.53170098426932	SLC2A1_3	59.0	IMR90p11
93.5	E8	1.26029586922004	SLC2A1_3	59.0	IMR90p11
94.0	E8	0.803987339111757	SLC2A1_3	59.0	IMR90p11
94.5	E8	-0.712826952817011	SLC2A1_3	59.0	IMR90p11
95.0	E8	-1.14887203868597	SLC2A1_3	59.0	IMR90p11
55.0	F8	-10.4425980301006	SLC2A1_3	57.0	IMR90p11
55.5	F8	-22.6256290652183	SLC2A1_3	57.0	IMR90p11
56.0	F8	-20.8851960602024	SLC2A1_3	57.0	IMR90p11
56.5	F8	-20.8851960602057	SLC2A1_3	57.0	IMR90p11
57.0	F8	-20.8851960601783	SLC2A1_3	57.0	IMR90p11
57.5	F8	-21.0975592995218	SLC2A1_3	57.0	IMR90p11
58.0	F8	-19.7241347115782	SLC2A1_3	57.0	IMR90p11
58.5	F8	-17.5820758386037	SLC2A1_3	57.0	IMR90p11
59.0	F8	-16.2141523382782	SLC2A1_3	57.0	IMR90p11
59.5	F8	-14.5144545988966	SLC2A1_3	57.0	IMR90p11
60.0	F8	-11.577725630566	SLC2A1_3	57.0	IMR90p11
60.5	F8	-8.52835814391858	SLC2A1_3	57.0	IMR90p11
61.0	F8	-5.97147958257233	SLC2A1_3	57.0	IMR90p11
61.5	F8	-1.88432104085814	SLC2A1_3	57.0	IMR90p11
62.0	F8	2.99543924741261	SLC2A1_3	57.0	IMR90p11
62.5	F8	7.63200771808715	SLC2A1_3	57.0	IMR90p11
63.0	F8	13.1415577105633	SLC2A1_3	57.0	IMR90p11
63.5	F8	20.6056011587076	SLC2A1_3	57.0	IMR90p11
64.0	F8	28.5486896615702	SLC2A1_3	57.0	IMR90p11
64.5	F8	36.3961403265894	SLC2A1_3	57.0	IMR90p11
65.0	F8	45.0412086124201	SLC2A1_3	57.0	IMR90p11
65.5	F8	53.4671164846138	SLC2A1_3	57.0	IMR90p11
66.0	F8	59.6771459509831	SLC2A1_3	57.0	IMR90p11
66.5	F8	64.4963422616054	SLC2A1_3	57.0	IMR90p11
67.0	F8	68.6167032046851	SLC2A1_3	57.0	IMR90p11
67.5	F8	70.3602444380501	SLC2A1_3	57.0	IMR90p11
68.0	F8	71.0226994634245	SLC2A1_3	57.0	IMR90p11
68.5	F8	71.6254538095026	SLC2A1_3	57.0	IMR90p11
69.0	F8	70.7090573774732	SLC2A1_3	57.0	IMR90p11
69.5	F8	69.1502341534184	SLC2A1_3	57.0	IMR90p11
70.0	F8	68.9127779875206	SLC2A1_3	57.0	IMR90p11
70.5	F8	68.8757612353261	SLC2A1_3	57.0	IMR90p11
71.0	F8	68.8103533169221	SLC2A1_3	57.0	IMR90p11
71.5	F8	70.0443338115667	SLC2A1_3	57.0	IMR90p11
72.0	F8	71.669227612746	SLC2A1_3	57.0	IMR90p11
72.5	F8	72.0673712141706	SLC2A1_3	57.0	IMR90p11
73.0	F8	71.4926831405803	SLC2A1_3	57.0	IMR90p11
73.5	F8	71.3294542915446	SLC2A1_3	57.0	IMR90p11
74.0	F8	70.9175535779174	SLC2A1_3	57.0	IMR90p11
74.5	F8	69.6756175986924	SLC2A1_3	57.0	IMR90p11
75.0	F8	69.1047068881355	SLC2A1_3	57.0	IMR90p11
75.5	F8	69.3297166549181	SLC2A1_3	57.0	IMR90p11
76.0	F8	69.3877178084234	SLC2A1_3	57.0	IMR90p11
76.5	F8	71.1837694540577	SLC2A1_3	57.0	IMR90p11
77.0	F8	83.3817154078131	SLC2A1_3	57.0	IMR90p11
77.5	F8	117.976524002708	SLC2A1_3	57.0	IMR90p11
78.0	F8	169.431219798734	SLC2A1_3	57.0	IMR90p11
78.5	F8	221.227367462615	SLC2A1_3	57.0	IMR90p11
79.0	F8	266.779247365435	SLC2A1_3	57.0	IMR90p11
79.5	F8	290.412546670564	SLC2A1_3	57.0	IMR90p11
80.0	F8	265.90039116194	SLC2A1_3	57.0	IMR90p11
80.5	F8	204.783889993665	SLC2A1_3	57.0	IMR90p11
81.0	F8	139.642317224127	SLC2A1_3	57.0	IMR90p11
81.5	F8	79.0809110704729	SLC2A1_3	57.0	IMR90p11
82.0	F8	30.3477422200535	SLC2A1_3	57.0	IMR90p11
82.5	F8	7.33634926936469	SLC2A1_3	57.0	IMR90p11
83.0	F8	3.65640454520621	SLC2A1_3	57.0	IMR90p11
83.5	F8	3.07302593095915	SLC2A1_3	57.0	IMR90p11
84.0	F8	2.39903379194584	SLC2A1_3	57.0	IMR90p11
84.5	F8	2.18486448046247	SLC2A1_3	57.0	IMR90p11
85.0	F8	1.47714716721657	SLC2A1_3	57.0	IMR90p11
85.5	F8	1.08215039587418	SLC2A1_3	57.0	IMR90p11
86.0	F8	1.59744074222255	SLC2A1_3	57.0	IMR90p11
86.5	F8	1.73544192937732	SLC2A1_3	57.0	IMR90p11
87.0	F8	1.50735675408538	SLC2A1_3	57.0	IMR90p11
87.5	F8	1.93539520609767	SLC2A1_3	57.0	IMR90p11
88.0	F8	2.10114987726547	SLC2A1_3	57.0	IMR90p11
88.5	F8	1.66650074746809	SLC2A1_3	57.0	IMR90p11
89.0	F8	2.06179506492941	SLC2A1_3	57.0	IMR90p11
89.5	F8	2.58338998826804	SLC2A1_3	57.0	IMR90p11
90.0	F8	2.63491455955102	SLC2A1_3	57.0	IMR90p11
90.5	F8	2.84446960744276	SLC2A1_3	57.0	IMR90p11
91.0	F8	3.00855484505314	SLC2A1_3	57.0	IMR90p11
91.5	F8	2.70757102422937	SLC2A1_3	57.0	IMR90p11
92.0	F8	2.25921112084166	SLC2A1_3	57.0	IMR90p11
92.5	F8	1.7161769118793	SLC2A1_3	57.0	IMR90p11
93.0	F8	1.47611518234595	SLC2A1_3	57.0	IMR90p11
93.5	F8	1.60305480249332	SLC2A1_3	57.0	IMR90p11
94.0	F8	1.34719115345786	SLC2A1_3	57.0	IMR90p11
94.5	F8	1.9521581064422	SLC2A1_3	57.0	IMR90p11
95.0	F8	1.21832636599663	SLC2A1_3	57.0	IMR90p11
55.0	G8	-11.7119011196318	SLC2A1_3	55.7	IMR90p11
55.5	G8	-25.375785759202	SLC2A1_3	55.7	IMR90p11
56.0	G8	-23.4238022392625	SLC2A1_3	55.7	IMR90p11
56.5	G8	-23.4238022392653	SLC2A1_3	55.7	IMR90p11
57.0	G8	-23.4238022392393	SLC2A1_3	55.7	IMR90p11
57.5	G8	-23.8599903628923	SLC2A1_3	55.7	IMR90p11
58.0	G8	-21.0127764025203	SLC2A1_3	55.7	IMR90p11
58.5	G8	-16.7589051100485	SLC2A1_3	55.7	IMR90p11
59.0	G8	-14.2503587952464	SLC2A1_3	55.7	IMR90p11
59.5	G8	-11.7334828631364	SLC2A1_3	55.7	IMR90p11
60.0	G8	-8.60877119863471	SLC2A1_3	55.7	IMR90p11
60.5	G8	-5.07843883456258	SLC2A1_3	55.7	IMR90p11
61.0	G8	-1.70411240384419	SLC2A1_3	55.7	IMR90p11
61.5	G8	2.65815941380276	SLC2A1_3	55.7	IMR90p11
62.0	G8	7.29045077283911	SLC2A1_3	55.7	IMR90p11
62.5	G8	11.4068960972636	SLC2A1_3	55.7	IMR90p11
63.0	G8	14.7641304403766	SLC2A1_3	55.7	IMR90p11
63.5	G8	18.003022028159	SLC2A1_3	55.7	IMR90p11
64.0	G8	21.2824172842473	SLC2A1_3	55.7	IMR90p11
64.5	G8	25.4063729362816	SLC2A1_3	55.7	IMR90p11
65.0	G8	30.6606579318377	SLC2A1_3	55.7	IMR90p11
65.5	G8	36.7131086800146	SLC2A1_3	55.7	IMR90p11
66.0	G8	43.6273717249398	SLC2A1_3	55.7	IMR90p11
66.5	G8	50.7203965887278	SLC2A1_3	55.7	IMR90p11
67.0	G8	57.1954497107831	SLC2A1_3	55.7	IMR90p11
67.5	G8	62.3516710860004	SLC2A1_3	55.7	IMR90p11
68.0	G8	65.8082379953854	SLC2A1_3	55.7	IMR90p11
68.5	G8	67.6155539102608	SLC2A1_3	55.7	IMR90p11
69.0	G8	68.1486610911617	SLC2A1_3	55.7	IMR90p11
69.5	G8	67.239616013146	SLC2A1_3	55.7	IMR90p11
70.0	G8	66.1957009932236	SLC2A1_3	55.7	IMR90p11
70.5	G8	65.7665095368799	SLC2A1_3	55.7	IMR90p11
71.0	G8	65.2734074570341	SLC2A1_3	55.7	IMR90p11
71.5	G8	65.037361612669	SLC2A1_3	55.7	IMR90p11
72.0	G8	65.1942208605809	SLC2A1_3	55.7	IMR90p11
72.5	G8	65.0333780287111	SLC2A1_3	55.7	IMR90p11
73.0	G8	64.6457760247265	SLC2A1_3	55.7	IMR90p11
73.5	G8	65.1249681680644	SLC2A1_3	55.7	IMR90p11
74.0	G8	65.5292825851146	SLC2A1_3	55.7	IMR90p11
74.5	G8	65.2506771796642	SLC2A1_3	55.7	IMR90p11
75.0	G8	65.3754672286329	SLC2A1_3	55.7	IMR90p11
75.5	G8	65.693836519314	SLC2A1_3	55.7	IMR90p11
76.0	G8	65.2833340336944	SLC2A1_3	55.7	IMR90p11
76.5	G8	65.6304335181742	SLC2A1_3	55.7	IMR90p11
77.0	G8	74.4700599282271	SLC2A1_3	55.7	IMR90p11
77.5	G8	102.517985421627	SLC2A1_3	55.7	IMR90p11
78.0	G8	145.580431632617	SLC2A1_3	55.7	IMR90p11
78.5	G8	189.693800648776	SLC2A1_3	55.7	IMR90p11
79.0	G8	229.296261238064	SLC2A1_3	55.7	IMR90p11
79.5	G8	251.684219733102	SLC2A1_3	55.7	IMR90p11
80.0	G8	232.70820012839	SLC2A1_3	55.7	IMR90p11
80.5	G8	180.468495354314	SLC2A1_3	55.7	IMR90p11
81.0	G8	123.989952096849	SLC2A1_3	55.7	IMR90p11
81.5	G8	71.2665431161003	SLC2A1_3	55.7	IMR90p11
82.0	G8	27.9004258137966	SLC2A1_3	55.7	IMR90p11
82.5	G8	6.54099868601105	SLC2A1_3	55.7	IMR90p11
83.0	G8	3.1353212344211	SLC2A1_3	55.7	IMR90p11
83.5	G8	2.97771034832914	SLC2A1_3	55.7	IMR90p11
84.0	G8	3.0266854115402	SLC2A1_3	55.7	IMR90p11
84.5	G8	2.92497994653041	SLC2A1_3	55.7	IMR90p11
85.0	G8	2.52174803383303	SLC2A1_3	55.7	IMR90p11
85.5	G8	2.26675198778452	SLC2A1_3	55.7	IMR90p11
86.0	G8	2.16531605350838	SLC2A1_3	55.7	IMR90p11
86.5	G8	1.66700714826305	SLC2A1_3	55.7	IMR90p11
87.0	G8	1.2074623639437	SLC2A1_3	55.7	IMR90p11
87.5	G8	1.22997363469551	SLC2A1_3	55.7	IMR90p11
88.0	G8	1.41074716637837	SLC2A1_3	55.7	IMR90p11
88.5	G8	1.35596082252823	SLC2A1_3	55.7	IMR90p11
89.0	G8	1.55063983563184	SLC2A1_3	55.7	IMR90p11
89.5	G8	2.06861125635385	SLC2A1_3	55.7	IMR90p11
90.0	G8	2.34885023129027	SLC2A1_3	55.7	IMR90p11
90.5	G8	2.33280989947423	SLC2A1_3	55.7	IMR90p11
91.0	G8	2.37143918182193	SLC2A1_3	55.7	IMR90p11
91.5	G8	2.484780867268	SLC2A1_3	55.7	IMR90p11
92.0	G8	2.36348379149638	SLC2A1_3	55.7	IMR90p11
92.5	G8	1.97095663407288	SLC2A1_3	55.7	IMR90p11
93.0	G8	1.50490068743181	SLC2A1_3	55.7	IMR90p11
93.5	G8	1.22065542898241	SLC2A1_3	55.7	IMR90p11
94.0	G8	0.563914623617848	SLC2A1_3	55.7	IMR90p11
94.5	G8	0.178754885803528	SLC2A1_3	55.7	IMR90p11
95.0	G8	-0.0308445812231639	SLC2A1_3	55.7	IMR90p11
55.0	H8	-11.656611110979	SLC2A1_3	55.0	IMR90p11
55.5	H8	-25.2559907404533	SLC2A1_3	55.0	IMR90p11
56.0	H8	-23.313222221956	SLC2A1_3	55.0	IMR90p11
56.5	H8	-23.3132222219523	SLC2A1_3	55.0	IMR90p11
57.0	H8	-23.3132222219897	SLC2A1_3	55.0	IMR90p11
57.5	H8	-23.6492307226855	SLC2A1_3	55.0	IMR90p11
58.0	H8	-21.5776712615132	SLC2A1_3	55.0	IMR90p11
58.5	H8	-17.4818508533239	SLC2A1_3	55.0	IMR90p11
59.0	H8	-14.6235191830384	SLC2A1_3	55.0	IMR90p11
59.5	H8	-11.5156454435718	SLC2A1_3	55.0	IMR90p11
60.0	H8	-7.7375306169821	SLC2A1_3	55.0	IMR90p11
60.5	H8	-4.392526740476	SLC2A1_3	55.0	IMR90p11
61.0	H8	-1.17853896514146	SLC2A1_3	55.0	IMR90p11
61.5	H8	2.50860591311243	SLC2A1_3	55.0	IMR90p11
62.0	H8	6.4856418709777	SLC2A1_3	55.0	IMR90p11
62.5	H8	9.78806396282369	SLC2A1_3	55.0	IMR90p11
63.0	H8	13.0369593362977	SLC2A1_3	55.0	IMR90p11
63.5	H8	16.4683801603713	SLC2A1_3	55.0	IMR90p11
64.0	H8	19.6245140528092	SLC2A1_3	55.0	IMR90p11
64.5	H8	22.8110634910462	SLC2A1_3	55.0	IMR90p11
65.0	H8	26.7398047061854	SLC2A1_3	55.0	IMR90p11
65.5	H8	31.5407128122877	SLC2A1_3	55.0	IMR90p11
66.0	H8	37.2053732904672	SLC2A1_3	55.0	IMR90p11
66.5	H8	43.9305728103298	SLC2A1_3	55.0	IMR90p11
67.0	H8	50.1335511512551	SLC2A1_3	55.0	IMR90p11
67.5	H8	55.2483924899929	SLC2A1_3	55.0	IMR90p11
68.0	H8	59.0084946305637	SLC2A1_3	55.0	IMR90p11
68.5	H8	61.040743310176	SLC2A1_3	55.0	IMR90p11
69.0	H8	61.1801293128376	SLC2A1_3	55.0	IMR90p11
69.5	H8	60.6178308141067	SLC2A1_3	55.0	IMR90p11
70.0	H8	59.844567708352	SLC2A1_3	55.0	IMR90p11
70.5	H8	58.755315683349	SLC2A1_3	55.0	IMR90p11
71.0	H8	58.1811630170309	SLC2A1_3	55.0	IMR90p11
71.5	H8	57.8477762765685	SLC2A1_3	55.0	IMR90p11
72.0	H8	57.8598488037429	SLC2A1_3	55.0	IMR90p11
72.5	H8	58.1442138491664	SLC2A1_3	55.0	IMR90p11
73.0	H8	58.4593172658058	SLC2A1_3	55.0	IMR90p11
73.5	H8	59.0878702139011	SLC2A1_3	55.0	IMR90p11
74.0	H8	59.982562840731	SLC2A1_3	55.0	IMR90p11
74.5	H8	60.6281717083111	SLC2A1_3	55.0	IMR90p11
75.0	H8	61.7218458315303	SLC2A1_3	55.0	IMR90p11
75.5	H8	63.358115918256	SLC2A1_3	55.0	IMR90p11
76.0	H8	64.1109829403306	SLC2A1_3	55.0	IMR90p11
76.5	H8	65.4854094663975	SLC2A1_3	55.0	IMR90p11
77.0	H8	71.2619492944696	SLC2A1_3	55.0	IMR90p11
77.5	H8	90.2044633598791	SLC2A1_3	55.0	IMR90p11
78.0	H8	123.353866853599	SLC2A1_3	55.0	IMR90p11
78.5	H8	159.256672995564	SLC2A1_3	55.0	IMR90p11
79.0	H8	190.881251025225	SLC2A1_3	55.0	IMR90p11
79.5	H8	211.402254871659	SLC2A1_3	55.0	IMR90p11
80.0	H8	201.431286441355	SLC2A1_3	55.0	IMR90p11
80.5	H8	160.171237972498	SLC2A1_3	55.0	IMR90p11
81.0	H8	111.733592364884	SLC2A1_3	55.0	IMR90p11
81.5	H8	67.2696831030308	SLC2A1_3	55.0	IMR90p11
82.0	H8	29.8547174831531	SLC2A1_3	55.0	IMR90p11
82.5	H8	8.82033722026824	SLC2A1_3	55.0	IMR90p11
83.0	H8	4.06153042026381	SLC2A1_3	55.0	IMR90p11
83.5	H8	4.0946753167317	SLC2A1_3	55.0	IMR90p11
84.0	H8	3.36795621701697	SLC2A1_3	55.0	IMR90p11
84.5	H8	2.05011543219132	SLC2A1_3	55.0	IMR90p11
85.0	H8	1.2179547455894	SLC2A1_3	55.0	IMR90p11
85.5	H8	1.38029981326611	SLC2A1_3	55.0	IMR90p11
86.0	H8	1.35639716021706	SLC2A1_3	55.0	IMR90p11
86.5	H8	1.42562910074849	SLC2A1_3	55.0	IMR90p11
87.0	H8	2.30765290002591	SLC2A1_3	55.0	IMR90p11
87.5	H8	2.98357673556745	SLC2A1_3	55.0	IMR90p11
88.0	H8	2.45201030750684	SLC2A1_3	55.0	IMR90p11
88.5	H8	2.13189159111158	SLC2A1_3	55.0	IMR90p11
89.0	H8	2.51115576266176	SLC2A1_3	55.0	IMR90p11
89.5	H8	2.00627062504759	SLC2A1_3	55.0	IMR90p11
90.0	H8	1.3829016533806	SLC2A1_3	55.0	IMR90p11
90.5	H8	1.64722935945713	SLC2A1_3	55.0	IMR90p11
91.0	H8	1.90763901230741	SLC2A1_3	55.0	IMR90p11
91.5	H8	1.34254335492648	SLC2A1_3	55.0	IMR90p11
92.0	H8	1.2562430006588	SLC2A1_3	55.0	IMR90p11
92.5	H8	1.57753821965321	SLC2A1_3	55.0	IMR90p11
93.0	H8	1.43646968604673	SLC2A1_3	55.0	IMR90p11
93.5	H8	1.15909628029522	SLC2A1_3	55.0	IMR90p11
94.0	H8	1.38280098075984	SLC2A1_3	55.0	IMR90p11
94.5	H8	1.4317929832655	SLC2A1_3	55.0	IMR90p11
95.0	H8	0.52593976502294	SLC2A1_3	55.0	IMR90p11
55.0	A8	11.92	SLC2A1_3	65.0	IMR90p2
55.5	A8	25.83	SLC2A1_3	65.0	IMR90p2
56.0	A8	23.84	SLC2A1_3	65.0	IMR90p2
56.5	A8	23.84	SLC2A1_3	65.0	IMR90p2
57.0	A8	23.84	SLC2A1_3	65.0	IMR90p2
57.5	A8	23.99	SLC2A1_3	65.0	IMR90p2
58.0	A8	23.11	SLC2A1_3	65.0	IMR90p2
58.5	A8	21.56	SLC2A1_3	65.0	IMR90p2
59.0	A8	19.28	SLC2A1_3	65.0	IMR90p2
59.5	A8	17.24	SLC2A1_3	65.0	IMR90p2
60.0	A8	17.08	SLC2A1_3	65.0	IMR90p2
60.5	A8	17.79	SLC2A1_3	65.0	IMR90p2
61.0	A8	18.91	SLC2A1_3	65.0	IMR90p2
61.5	A8	19.54	SLC2A1_3	65.0	IMR90p2
62.0	A8	19.89	SLC2A1_3	65.0	IMR90p2
62.5	A8	19.35	SLC2A1_3	65.0	IMR90p2
63.0	A8	18.54	SLC2A1_3	65.0	IMR90p2
63.5	A8	19.21	SLC2A1_3	65.0	IMR90p2
64.0	A8	22.36	SLC2A1_3	65.0	IMR90p2
64.5	A8	28.19	SLC2A1_3	65.0	IMR90p2
65.0	A8	37.4	SLC2A1_3	65.0	IMR90p2
65.5	A8	49.16	SLC2A1_3	65.0	IMR90p2
66.0	A8	60.53	SLC2A1_3	65.0	IMR90p2
66.5	A8	71.46	SLC2A1_3	65.0	IMR90p2
67.0	A8	80.49	SLC2A1_3	65.0	IMR90p2
67.5	A8	86.63	SLC2A1_3	65.0	IMR90p2
68.0	A8	90.89	SLC2A1_3	65.0	IMR90p2
68.5	A8	93.81	SLC2A1_3	65.0	IMR90p2
69.0	A8	94.95	SLC2A1_3	65.0	IMR90p2
69.5	A8	95.86	SLC2A1_3	65.0	IMR90p2
70.0	A8	96.36	SLC2A1_3	65.0	IMR90p2
70.5	A8	95.98	SLC2A1_3	65.0	IMR90p2
71.0	A8	96.13	SLC2A1_3	65.0	IMR90p2
71.5	A8	96.28	SLC2A1_3	65.0	IMR90p2
72.0	A8	96.18	SLC2A1_3	65.0	IMR90p2
72.5	A8	96.08	SLC2A1_3	65.0	IMR90p2
73.0	A8	95.98	SLC2A1_3	65.0	IMR90p2
73.5	A8	95.78	SLC2A1_3	65.0	IMR90p2
74.0	A8	96.09	SLC2A1_3	65.0	IMR90p2
74.5	A8	96.07	SLC2A1_3	65.0	IMR90p2
75.0	A8	96.51	SLC2A1_3	65.0	IMR90p2
75.5	A8	97.76	SLC2A1_3	65.0	IMR90p2
76.0	A8	98.88	SLC2A1_3	65.0	IMR90p2
76.5	A8	103.04	SLC2A1_3	65.0	IMR90p2
77.0	A8	122.44	SLC2A1_3	65.0	IMR90p2
77.5	A8	172.86	SLC2A1_3	65.0	IMR90p2
78.0	A8	246.41	SLC2A1_3	65.0	IMR90p2
78.5	A8	322.23	SLC2A1_3	65.0	IMR90p2
79.0	A8	387.78	SLC2A1_3	65.0	IMR90p2
79.5	A8	419.4	SLC2A1_3	65.0	IMR90p2
80.0	A8	384.4	SLC2A1_3	65.0	IMR90p2
80.5	A8	297.99	SLC2A1_3	65.0	IMR90p2
81.0	A8	202.81	SLC2A1_3	65.0	IMR90p2
81.5	A8	114.55	SLC2A1_3	65.0	IMR90p2
82.0	A8	45.02	SLC2A1_3	65.0	IMR90p2
82.5	A8	10.45	SLC2A1_3	65.0	IMR90p2
83.0	A8	3.87	SLC2A1_3	65.0	IMR90p2
83.5	A8	3.48	SLC2A1_3	65.0	IMR90p2
84.0	A8	2.98	SLC2A1_3	65.0	IMR90p2
84.5	A8	3.04	SLC2A1_3	65.0	IMR90p2
85.0	A8	3.28	SLC2A1_3	65.0	IMR90p2
85.5	A8	2.88	SLC2A1_3	65.0	IMR90p2
86.0	A8	2.74	SLC2A1_3	65.0	IMR90p2
86.5	A8	2.76	SLC2A1_3	65.0	IMR90p2
87.0	A8	2.51	SLC2A1_3	65.0	IMR90p2
87.5	A8	2.57	SLC2A1_3	65.0	IMR90p2
88.0	A8	2.52	SLC2A1_3	65.0	IMR90p2
88.5	A8	2.43	SLC2A1_3	65.0	IMR90p2
89.0	A8	2.58	SLC2A1_3	65.0	IMR90p2
89.5	A8	2.4	SLC2A1_3	65.0	IMR90p2
90.0	A8	1.93	SLC2A1_3	65.0	IMR90p2
90.5	A8	2.14	SLC2A1_3	65.0	IMR90p2
91.0	A8	2.25	SLC2A1_3	65.0	IMR90p2
91.5	A8	2.06	SLC2A1_3	65.0	IMR90p2
92.0	A8	2.43	SLC2A1_3	65.0	IMR90p2
92.5	A8	2.92	SLC2A1_3	65.0	IMR90p2
93.0	A8	3.13	SLC2A1_3	65.0	IMR90p2
93.5	A8	3.22	SLC2A1_3	65.0	IMR90p2
94.0	A8	3.42	SLC2A1_3	65.0	IMR90p2
94.5	A8	3.2	SLC2A1_3	65.0	IMR90p2
95.0	A8	1.17	SLC2A1_3	65.0	IMR90p2
55.0	B8	10.49	SLC2A1_3	64.5	IMR90p2
55.5	B8	22.72	SLC2A1_3	64.5	IMR90p2
56.0	B8	20.97	SLC2A1_3	64.5	IMR90p2
56.5	B8	20.97	SLC2A1_3	64.5	IMR90p2
57.0	B8	20.97	SLC2A1_3	64.5	IMR90p2
57.5	B8	21.07	SLC2A1_3	64.5	IMR90p2
58.0	B8	20.44	SLC2A1_3	64.5	IMR90p2
58.5	B8	19.47	SLC2A1_3	64.5	IMR90p2
59.0	B8	18.44	SLC2A1_3	64.5	IMR90p2
59.5	B8	16.83	SLC2A1_3	64.5	IMR90p2
60.0	B8	16.0	SLC2A1_3	64.5	IMR90p2
60.5	B8	16.16	SLC2A1_3	64.5	IMR90p2
61.0	B8	15.66	SLC2A1_3	64.5	IMR90p2
61.5	B8	15.32	SLC2A1_3	64.5	IMR90p2
62.0	B8	15.61	SLC2A1_3	64.5	IMR90p2
62.5	B8	15.83	SLC2A1_3	64.5	IMR90p2
63.0	B8	16.98	SLC2A1_3	64.5	IMR90p2
63.5	B8	20.59	SLC2A1_3	64.5	IMR90p2
64.0	B8	26.98	SLC2A1_3	64.5	IMR90p2
64.5	B8	36.04	SLC2A1_3	64.5	IMR90p2
65.0	B8	47.17	SLC2A1_3	64.5	IMR90p2
65.5	B8	59.1	SLC2A1_3	64.5	IMR90p2
66.0	B8	70.59	SLC2A1_3	64.5	IMR90p2
66.5	B8	79.81	SLC2A1_3	64.5	IMR90p2
67.0	B8	86.63	SLC2A1_3	64.5	IMR90p2
67.5	B8	91.49	SLC2A1_3	64.5	IMR90p2
68.0	B8	94.55	SLC2A1_3	64.5	IMR90p2
68.5	B8	96.37	SLC2A1_3	64.5	IMR90p2
69.0	B8	97.51	SLC2A1_3	64.5	IMR90p2
69.5	B8	98.27	SLC2A1_3	64.5	IMR90p2
70.0	B8	98.7	SLC2A1_3	64.5	IMR90p2
70.5	B8	98.99	SLC2A1_3	64.5	IMR90p2
71.0	B8	99.37	SLC2A1_3	64.5	IMR90p2
71.5	B8	100.16	SLC2A1_3	64.5	IMR90p2
72.0	B8	101.15	SLC2A1_3	64.5	IMR90p2
72.5	B8	102.33	SLC2A1_3	64.5	IMR90p2
73.0	B8	103.17	SLC2A1_3	64.5	IMR90p2
73.5	B8	103.34	SLC2A1_3	64.5	IMR90p2
74.0	B8	102.99	SLC2A1_3	64.5	IMR90p2
74.5	B8	102.13	SLC2A1_3	64.5	IMR90p2
75.0	B8	100.5	SLC2A1_3	64.5	IMR90p2
75.5	B8	99.57	SLC2A1_3	64.5	IMR90p2
76.0	B8	101.01	SLC2A1_3	64.5	IMR90p2
76.5	B8	107.34	SLC2A1_3	64.5	IMR90p2
77.0	B8	133.45	SLC2A1_3	64.5	IMR90p2
77.5	B8	195.88	SLC2A1_3	64.5	IMR90p2
78.0	B8	279.18	SLC2A1_3	64.5	IMR90p2
78.5	B8	358.94	SLC2A1_3	64.5	IMR90p2
79.0	B8	425.39	SLC2A1_3	64.5	IMR90p2
79.5	B8	448.72	SLC2A1_3	64.5	IMR90p2
80.0	B8	396.97	SLC2A1_3	64.5	IMR90p2
80.5	B8	298.62	SLC2A1_3	64.5	IMR90p2
81.0	B8	197.93	SLC2A1_3	64.5	IMR90p2
81.5	B8	106.19	SLC2A1_3	64.5	IMR90p2
82.0	B8	38.07	SLC2A1_3	64.5	IMR90p2
82.5	B8	8.54	SLC2A1_3	64.5	IMR90p2
83.0	B8	4.28	SLC2A1_3	64.5	IMR90p2
83.5	B8	4.1	SLC2A1_3	64.5	IMR90p2
84.0	B8	3.2	SLC2A1_3	64.5	IMR90p2
84.5	B8	1.92	SLC2A1_3	64.5	IMR90p2
85.0	B8	2.05	SLC2A1_3	64.5	IMR90p2
85.5	B8	2.35	SLC2A1_3	64.5	IMR90p2
86.0	B8	2.04	SLC2A1_3	64.5	IMR90p2
86.5	B8	2.23	SLC2A1_3	64.5	IMR90p2
87.0	B8	2.64	SLC2A1_3	64.5	IMR90p2
87.5	B8	2.19	SLC2A1_3	64.5	IMR90p2
88.0	B8	1.79	SLC2A1_3	64.5	IMR90p2
88.5	B8	1.95	SLC2A1_3	64.5	IMR90p2
89.0	B8	1.69	SLC2A1_3	64.5	IMR90p2
89.5	B8	1.94	SLC2A1_3	64.5	IMR90p2
90.0	B8	2.48	SLC2A1_3	64.5	IMR90p2
90.5	B8	2.29	SLC2A1_3	64.5	IMR90p2
91.0	B8	2.38	SLC2A1_3	64.5	IMR90p2
91.5	B8	3.21	SLC2A1_3	64.5	IMR90p2
92.0	B8	3.18	SLC2A1_3	64.5	IMR90p2
92.5	B8	2.69	SLC2A1_3	64.5	IMR90p2
93.0	B8	2.93	SLC2A1_3	64.5	IMR90p2
93.5	B8	2.69	SLC2A1_3	64.5	IMR90p2
94.0	B8	2.02	SLC2A1_3	64.5	IMR90p2
94.5	B8	1.78	SLC2A1_3	64.5	IMR90p2
95.0	B8	0.74	SLC2A1_3	64.5	IMR90p2
55.0	C8	9.36	SLC2A1_3	63.3	IMR90p2
55.5	C8	20.28	SLC2A1_3	63.3	IMR90p2
56.0	C8	18.72	SLC2A1_3	63.3	IMR90p2
56.5	C8	18.72	SLC2A1_3	63.3	IMR90p2
57.0	C8	18.72	SLC2A1_3	63.3	IMR90p2
57.5	C8	18.68	SLC2A1_3	63.3	IMR90p2
58.0	C8	19.03	SLC2A1_3	63.3	IMR90p2
58.5	C8	19.45	SLC2A1_3	63.3	IMR90p2
59.0	C8	18.43	SLC2A1_3	63.3	IMR90p2
59.5	C8	16.95	SLC2A1_3	63.3	IMR90p2
60.0	C8	15.04	SLC2A1_3	63.3	IMR90p2
60.5	C8	13.76	SLC2A1_3	63.3	IMR90p2
61.0	C8	12.62	SLC2A1_3	63.3	IMR90p2
61.5	C8	12.05	SLC2A1_3	63.3	IMR90p2
62.0	C8	13.54	SLC2A1_3	63.3	IMR90p2
62.5	C8	14.92	SLC2A1_3	63.3	IMR90p2
63.0	C8	16.34	SLC2A1_3	63.3	IMR90p2
63.5	C8	19.91	SLC2A1_3	63.3	IMR90p2
64.0	C8	25.75	SLC2A1_3	63.3	IMR90p2
64.5	C8	31.2	SLC2A1_3	63.3	IMR90p2
65.0	C8	39.35	SLC2A1_3	63.3	IMR90p2
65.5	C8	50.14	SLC2A1_3	63.3	IMR90p2
66.0	C8	60.65	SLC2A1_3	63.3	IMR90p2
66.5	C8	70.18	SLC2A1_3	63.3	IMR90p2
67.0	C8	78.84	SLC2A1_3	63.3	IMR90p2
67.5	C8	85.29	SLC2A1_3	63.3	IMR90p2
68.0	C8	89.19	SLC2A1_3	63.3	IMR90p2
68.5	C8	91.19	SLC2A1_3	63.3	IMR90p2
69.0	C8	91.25	SLC2A1_3	63.3	IMR90p2
69.5	C8	92.03	SLC2A1_3	63.3	IMR90p2
70.0	C8	92.64	SLC2A1_3	63.3	IMR90p2
70.5	C8	92.96	SLC2A1_3	63.3	IMR90p2
71.0	C8	94.05	SLC2A1_3	63.3	IMR90p2
71.5	C8	95.81	SLC2A1_3	63.3	IMR90p2
72.0	C8	96.64	SLC2A1_3	63.3	IMR90p2
72.5	C8	97.21	SLC2A1_3	63.3	IMR90p2
73.0	C8	97.61	SLC2A1_3	63.3	IMR90p2
73.5	C8	98.24	SLC2A1_3	63.3	IMR90p2
74.0	C8	99.42	SLC2A1_3	63.3	IMR90p2
74.5	C8	100.14	SLC2A1_3	63.3	IMR90p2
75.0	C8	101.3	SLC2A1_3	63.3	IMR90p2
75.5	C8	103.16	SLC2A1_3	63.3	IMR90p2
76.0	C8	104.66	SLC2A1_3	63.3	IMR90p2
76.5	C8	108.78	SLC2A1_3	63.3	IMR90p2
77.0	C8	130.86	SLC2A1_3	63.3	IMR90p2
77.5	C8	185.08	SLC2A1_3	63.3	IMR90p2
78.0	C8	259.4	SLC2A1_3	63.3	IMR90p2
78.5	C8	333.47	SLC2A1_3	63.3	IMR90p2
79.0	C8	396.74	SLC2A1_3	63.3	IMR90p2
79.5	C8	421.07	SLC2A1_3	63.3	IMR90p2
80.0	C8	376.26	SLC2A1_3	63.3	IMR90p2
80.5	C8	285.67	SLC2A1_3	63.3	IMR90p2
81.0	C8	190.67	SLC2A1_3	63.3	IMR90p2
81.5	C8	103.45	SLC2A1_3	63.3	IMR90p2
82.0	C8	37.64	SLC2A1_3	63.3	IMR90p2
82.5	C8	8.32	SLC2A1_3	63.3	IMR90p2
83.0	C8	3.64	SLC2A1_3	63.3	IMR90p2
83.5	C8	3.23	SLC2A1_3	63.3	IMR90p2
84.0	C8	2.81	SLC2A1_3	63.3	IMR90p2
84.5	C8	2.29	SLC2A1_3	63.3	IMR90p2
85.0	C8	1.9	SLC2A1_3	63.3	IMR90p2
85.5	C8	1.77	SLC2A1_3	63.3	IMR90p2
86.0	C8	1.95	SLC2A1_3	63.3	IMR90p2
86.5	C8	2.34	SLC2A1_3	63.3	IMR90p2
87.0	C8	2.67	SLC2A1_3	63.3	IMR90p2
87.5	C8	2.59	SLC2A1_3	63.3	IMR90p2
88.0	C8	2.63	SLC2A1_3	63.3	IMR90p2
88.5	C8	2.57	SLC2A1_3	63.3	IMR90p2
89.0	C8	1.96	SLC2A1_3	63.3	IMR90p2
89.5	C8	1.41	SLC2A1_3	63.3	IMR90p2
90.0	C8	1.4	SLC2A1_3	63.3	IMR90p2
90.5	C8	2.02	SLC2A1_3	63.3	IMR90p2
91.0	C8	2.33	SLC2A1_3	63.3	IMR90p2
91.5	C8	2.35	SLC2A1_3	63.3	IMR90p2
92.0	C8	2.23	SLC2A1_3	63.3	IMR90p2
92.5	C8	2.02	SLC2A1_3	63.3	IMR90p2
93.0	C8	1.21	SLC2A1_3	63.3	IMR90p2
93.5	C8	1.15	SLC2A1_3	63.3	IMR90p2
94.0	C8	1.33	SLC2A1_3	63.3	IMR90p2
94.5	C8	2.68	SLC2A1_3	63.3	IMR90p2
95.0	C8	1.91	SLC2A1_3	63.3	IMR90p2
55.0	D8	3.83	SLC2A1_3	61.4	IMR90p2
55.5	D8	8.29	SLC2A1_3	61.4	IMR90p2
56.0	D8	7.65	SLC2A1_3	61.4	IMR90p2
56.5	D8	7.65	SLC2A1_3	61.4	IMR90p2
57.0	D8	7.65	SLC2A1_3	61.4	IMR90p2
57.5	D8	7.57	SLC2A1_3	61.4	IMR90p2
58.0	D8	8.22	SLC2A1_3	61.4	IMR90p2
58.5	D8	8.17	SLC2A1_3	61.4	IMR90p2
59.0	D8	8.24	SLC2A1_3	61.4	IMR90p2
59.5	D8	8.58	SLC2A1_3	61.4	IMR90p2
60.0	D8	8.16	SLC2A1_3	61.4	IMR90p2
60.5	D8	8.08	SLC2A1_3	61.4	IMR90p2
61.0	D8	9.09	SLC2A1_3	61.4	IMR90p2
61.5	D8	9.92	SLC2A1_3	61.4	IMR90p2
62.0	D8	10.66	SLC2A1_3	61.4	IMR90p2
62.5	D8	12.82	SLC2A1_3	61.4	IMR90p2
63.0	D8	15.54	SLC2A1_3	61.4	IMR90p2
63.5	D8	18.61	SLC2A1_3	61.4	IMR90p2
64.0	D8	23.32	SLC2A1_3	61.4	IMR90p2
64.5	D8	30.39	SLC2A1_3	61.4	IMR90p2
65.0	D8	38.18	SLC2A1_3	61.4	IMR90p2
65.5	D8	46.66	SLC2A1_3	61.4	IMR90p2
66.0	D8	56.16	SLC2A1_3	61.4	IMR90p2
66.5	D8	64.96	SLC2A1_3	61.4	IMR90p2
67.0	D8	71.91	SLC2A1_3	61.4	IMR90p2
67.5	D8	77.73	SLC2A1_3	61.4	IMR90p2
68.0	D8	81.94	SLC2A1_3	61.4	IMR90p2
68.5	D8	83.99	SLC2A1_3	61.4	IMR90p2
69.0	D8	85.33	SLC2A1_3	61.4	IMR90p2
69.5	D8	86.56	SLC2A1_3	61.4	IMR90p2
70.0	D8	87.04	SLC2A1_3	61.4	IMR90p2
70.5	D8	87.87	SLC2A1_3	61.4	IMR90p2
71.0	D8	89.2	SLC2A1_3	61.4	IMR90p2
71.5	D8	89.79	SLC2A1_3	61.4	IMR90p2
72.0	D8	90.15	SLC2A1_3	61.4	IMR90p2
72.5	D8	90.91	SLC2A1_3	61.4	IMR90p2
73.0	D8	91.09	SLC2A1_3	61.4	IMR90p2
73.5	D8	91.2	SLC2A1_3	61.4	IMR90p2
74.0	D8	92.57	SLC2A1_3	61.4	IMR90p2
74.5	D8	94.01	SLC2A1_3	61.4	IMR90p2
75.0	D8	95.35	SLC2A1_3	61.4	IMR90p2
75.5	D8	97.45	SLC2A1_3	61.4	IMR90p2
76.0	D8	99.55	SLC2A1_3	61.4	IMR90p2
76.5	D8	103.76	SLC2A1_3	61.4	IMR90p2
77.0	D8	123.65	SLC2A1_3	61.4	IMR90p2
77.5	D8	172.25	SLC2A1_3	61.4	IMR90p2
78.0	D8	236.41	SLC2A1_3	61.4	IMR90p2
78.5	D8	298.34	SLC2A1_3	61.4	IMR90p2
79.0	D8	350.43	SLC2A1_3	61.4	IMR90p2
79.5	D8	366.63	SLC2A1_3	61.4	IMR90p2
80.0	D8	320.9	SLC2A1_3	61.4	IMR90p2
80.5	D8	239.35	SLC2A1_3	61.4	IMR90p2
81.0	D8	157.8	SLC2A1_3	61.4	IMR90p2
81.5	D8	82.82	SLC2A1_3	61.4	IMR90p2
82.0	D8	27.68	SLC2A1_3	61.4	IMR90p2
82.5	D8	6.02	SLC2A1_3	61.4	IMR90p2
83.0	D8	3.6	SLC2A1_3	61.4	IMR90p2
83.5	D8	2.91	SLC2A1_3	61.4	IMR90p2
84.0	D8	3.04	SLC2A1_3	61.4	IMR90p2
84.5	D8	3.18	SLC2A1_3	61.4	IMR90p2
85.0	D8	2.45	SLC2A1_3	61.4	IMR90p2
85.5	D8	2.41	SLC2A1_3	61.4	IMR90p2
86.0	D8	3.05	SLC2A1_3	61.4	IMR90p2
86.5	D8	2.67	SLC2A1_3	61.4	IMR90p2
87.0	D8	2.2	SLC2A1_3	61.4	IMR90p2
87.5	D8	2.38	SLC2A1_3	61.4	IMR90p2
88.0	D8	2.21	SLC2A1_3	61.4	IMR90p2
88.5	D8	1.35	SLC2A1_3	61.4	IMR90p2
89.0	D8	1.31	SLC2A1_3	61.4	IMR90p2
89.5	D8	1.74	SLC2A1_3	61.4	IMR90p2
90.0	D8	1.6	SLC2A1_3	61.4	IMR90p2
90.5	D8	1.58	SLC2A1_3	61.4	IMR90p2
91.0	D8	1.87	SLC2A1_3	61.4	IMR90p2
91.5	D8	2.2	SLC2A1_3	61.4	IMR90p2
92.0	D8	2.46	SLC2A1_3	61.4	IMR90p2
92.5	D8	2.45	SLC2A1_3	61.4	IMR90p2
93.0	D8	2.61	SLC2A1_3	61.4	IMR90p2
93.5	D8	1.41	SLC2A1_3	61.4	IMR90p2
94.0	D8	0.52	SLC2A1_3	61.4	IMR90p2
94.5	D8	-3.09	SLC2A1_3	61.4	IMR90p2
95.0	D8	-3.21	SLC2A1_3	61.4	IMR90p2
55.0	E8	-3.66	SLC2A1_3	59.0	IMR90p2
55.5	E8	-7.93	SLC2A1_3	59.0	IMR90p2
56.0	E8	-7.32	SLC2A1_3	59.0	IMR90p2
56.5	E8	-7.32	SLC2A1_3	59.0	IMR90p2
57.0	E8	-7.32	SLC2A1_3	59.0	IMR90p2
57.5	E8	-7.4	SLC2A1_3	59.0	IMR90p2
58.0	E8	-7.02	SLC2A1_3	59.0	IMR90p2
58.5	E8	-5.02	SLC2A1_3	59.0	IMR90p2
59.0	E8	-3.65	SLC2A1_3	59.0	IMR90p2
59.5	E8	-2.93	SLC2A1_3	59.0	IMR90p2
60.0	E8	-1.12	SLC2A1_3	59.0	IMR90p2
60.5	E8	1.3	SLC2A1_3	59.0	IMR90p2
61.0	E8	2.85	SLC2A1_3	59.0	IMR90p2
61.5	E8	4.36	SLC2A1_3	59.0	IMR90p2
62.0	E8	6.49	SLC2A1_3	59.0	IMR90p2
62.5	E8	7.87	SLC2A1_3	59.0	IMR90p2
63.0	E8	10.38	SLC2A1_3	59.0	IMR90p2
63.5	E8	15.29	SLC2A1_3	59.0	IMR90p2
64.0	E8	21.28	SLC2A1_3	59.0	IMR90p2
64.5	E8	28.98	SLC2A1_3	59.0	IMR90p2
65.0	E8	39.21	SLC2A1_3	59.0	IMR90p2
65.5	E8	49.11	SLC2A1_3	59.0	IMR90p2
66.0	E8	57.66	SLC2A1_3	59.0	IMR90p2
66.5	E8	65.87	SLC2A1_3	59.0	IMR90p2
67.0	E8	72.17	SLC2A1_3	59.0	IMR90p2
67.5	E8	76.19	SLC2A1_3	59.0	IMR90p2
68.0	E8	79.42	SLC2A1_3	59.0	IMR90p2
68.5	E8	81.91	SLC2A1_3	59.0	IMR90p2
69.0	E8	83.88	SLC2A1_3	59.0	IMR90p2
69.5	E8	86.39	SLC2A1_3	59.0	IMR90p2
70.0	E8	88.2	SLC2A1_3	59.0	IMR90p2
70.5	E8	88.99	SLC2A1_3	59.0	IMR90p2
71.0	E8	90.22	SLC2A1_3	59.0	IMR90p2
71.5	E8	90.84	SLC2A1_3	59.0	IMR90p2
72.0	E8	90.65	SLC2A1_3	59.0	IMR90p2
72.5	E8	91.21	SLC2A1_3	59.0	IMR90p2
73.0	E8	92.09	SLC2A1_3	59.0	IMR90p2
73.5	E8	92.19	SLC2A1_3	59.0	IMR90p2
74.0	E8	91.75	SLC2A1_3	59.0	IMR90p2
74.5	E8	90.94	SLC2A1_3	59.0	IMR90p2
75.0	E8	89.8	SLC2A1_3	59.0	IMR90p2
75.5	E8	88.89	SLC2A1_3	59.0	IMR90p2
76.0	E8	88.51	SLC2A1_3	59.0	IMR90p2
76.5	E8	90.94	SLC2A1_3	59.0	IMR90p2
77.0	E8	106.75	SLC2A1_3	59.0	IMR90p2
77.5	E8	150.03	SLC2A1_3	59.0	IMR90p2
78.0	E8	210.74	SLC2A1_3	59.0	IMR90p2
78.5	E8	269.63	SLC2A1_3	59.0	IMR90p2
79.0	E8	320.17	SLC2A1_3	59.0	IMR90p2
79.5	E8	341.54	SLC2A1_3	59.0	IMR90p2
80.0	E8	304.63	SLC2A1_3	59.0	IMR90p2
80.5	E8	229.5	SLC2A1_3	59.0	IMR90p2
81.0	E8	153.83	SLC2A1_3	59.0	IMR90p2
81.5	E8	84.5	SLC2A1_3	59.0	IMR90p2
82.0	E8	31.06	SLC2A1_3	59.0	IMR90p2
82.5	E8	7.94	SLC2A1_3	59.0	IMR90p2
83.0	E8	5.23	SLC2A1_3	59.0	IMR90p2
83.5	E8	4.52	SLC2A1_3	59.0	IMR90p2
84.0	E8	3.35	SLC2A1_3	59.0	IMR90p2
84.5	E8	2.25	SLC2A1_3	59.0	IMR90p2
85.0	E8	1.86	SLC2A1_3	59.0	IMR90p2
85.5	E8	1.94	SLC2A1_3	59.0	IMR90p2
86.0	E8	1.73	SLC2A1_3	59.0	IMR90p2
86.5	E8	1.59	SLC2A1_3	59.0	IMR90p2
87.0	E8	2.12	SLC2A1_3	59.0	IMR90p2
87.5	E8	2.19	SLC2A1_3	59.0	IMR90p2
88.0	E8	1.9	SLC2A1_3	59.0	IMR90p2
88.5	E8	2.19	SLC2A1_3	59.0	IMR90p2
89.0	E8	2.85	SLC2A1_3	59.0	IMR90p2
89.5	E8	2.62	SLC2A1_3	59.0	IMR90p2
90.0	E8	2.53	SLC2A1_3	59.0	IMR90p2
90.5	E8	2.8	SLC2A1_3	59.0	IMR90p2
91.0	E8	2.36	SLC2A1_3	59.0	IMR90p2
91.5	E8	1.55	SLC2A1_3	59.0	IMR90p2
92.0	E8	1.46	SLC2A1_3	59.0	IMR90p2
92.5	E8	1.43	SLC2A1_3	59.0	IMR90p2
93.0	E8	1.13	SLC2A1_3	59.0	IMR90p2
93.5	E8	1.64	SLC2A1_3	59.0	IMR90p2
94.0	E8	1.82	SLC2A1_3	59.0	IMR90p2
94.5	E8	2.53	SLC2A1_3	59.0	IMR90p2
95.0	E8	1.41	SLC2A1_3	59.0	IMR90p2
55.0	F8	-9.52	SLC2A1_3	57.0	IMR90p2
55.5	F8	-20.63	SLC2A1_3	57.0	IMR90p2
56.0	F8	-19.05	SLC2A1_3	57.0	IMR90p2
56.5	F8	-19.05	SLC2A1_3	57.0	IMR90p2
57.0	F8	-19.05	SLC2A1_3	57.0	IMR90p2
57.5	F8	-19.25	SLC2A1_3	57.0	IMR90p2
58.0	F8	-17.98	SLC2A1_3	57.0	IMR90p2
58.5	F8	-15.55	SLC2A1_3	57.0	IMR90p2
59.0	F8	-13.14	SLC2A1_3	57.0	IMR90p2
59.5	F8	-10.32	SLC2A1_3	57.0	IMR90p2
60.0	F8	-7.51	SLC2A1_3	57.0	IMR90p2
60.5	F8	-5.31	SLC2A1_3	57.0	IMR90p2
61.0	F8	-3.1	SLC2A1_3	57.0	IMR90p2
61.5	F8	-0.38	SLC2A1_3	57.0	IMR90p2
62.0	F8	1.96	SLC2A1_3	57.0	IMR90p2
62.5	F8	5.01	SLC2A1_3	57.0	IMR90p2
63.0	F8	8.93	SLC2A1_3	57.0	IMR90p2
63.5	F8	13.24	SLC2A1_3	57.0	IMR90p2
64.0	F8	18.5	SLC2A1_3	57.0	IMR90p2
64.5	F8	25.14	SLC2A1_3	57.0	IMR90p2
65.0	F8	32.66	SLC2A1_3	57.0	IMR90p2
65.5	F8	41.6	SLC2A1_3	57.0	IMR90p2
66.0	F8	50.59	SLC2A1_3	57.0	IMR90p2
66.5	F8	57.74	SLC2A1_3	57.0	IMR90p2
67.0	F8	64.17	SLC2A1_3	57.0	IMR90p2
67.5	F8	69.1	SLC2A1_3	57.0	IMR90p2
68.0	F8	71.14	SLC2A1_3	57.0	IMR90p2
68.5	F8	72.54	SLC2A1_3	57.0	IMR90p2
69.0	F8	74.06	SLC2A1_3	57.0	IMR90p2
69.5	F8	74.02	SLC2A1_3	57.0	IMR90p2
70.0	F8	73.16	SLC2A1_3	57.0	IMR90p2
70.5	F8	72.98	SLC2A1_3	57.0	IMR90p2
71.0	F8	72.55	SLC2A1_3	57.0	IMR90p2
71.5	F8	72.21	SLC2A1_3	57.0	IMR90p2
72.0	F8	73.09	SLC2A1_3	57.0	IMR90p2
72.5	F8	74.7	SLC2A1_3	57.0	IMR90p2
73.0	F8	76.04	SLC2A1_3	57.0	IMR90p2
73.5	F8	76.84	SLC2A1_3	57.0	IMR90p2
74.0	F8	76.82	SLC2A1_3	57.0	IMR90p2
74.5	F8	75.52	SLC2A1_3	57.0	IMR90p2
75.0	F8	74.03	SLC2A1_3	57.0	IMR90p2
75.5	F8	72.89	SLC2A1_3	57.0	IMR90p2
76.0	F8	72.44	SLC2A1_3	57.0	IMR90p2
76.5	F8	74.32	SLC2A1_3	57.0	IMR90p2
77.0	F8	87.12	SLC2A1_3	57.0	IMR90p2
77.5	F8	122.08	SLC2A1_3	57.0	IMR90p2
78.0	F8	171.06	SLC2A1_3	57.0	IMR90p2
78.5	F8	218.37	SLC2A1_3	57.0	IMR90p2
79.0	F8	258.98	SLC2A1_3	57.0	IMR90p2
79.5	F8	276.47	SLC2A1_3	57.0	IMR90p2
80.0	F8	246.71	SLC2A1_3	57.0	IMR90p2
80.5	F8	185.85	SLC2A1_3	57.0	IMR90p2
81.0	F8	124.62	SLC2A1_3	57.0	IMR90p2
81.5	F8	68.58	SLC2A1_3	57.0	IMR90p2
82.0	F8	25.14	SLC2A1_3	57.0	IMR90p2
82.5	F8	6.14	SLC2A1_3	57.0	IMR90p2
83.0	F8	4.18	SLC2A1_3	57.0	IMR90p2
83.5	F8	4.03	SLC2A1_3	57.0	IMR90p2
84.0	F8	3.45	SLC2A1_3	57.0	IMR90p2
84.5	F8	3.14	SLC2A1_3	57.0	IMR90p2
85.0	F8	3.11	SLC2A1_3	57.0	IMR90p2
85.5	F8	2.6	SLC2A1_3	57.0	IMR90p2
86.0	F8	1.98	SLC2A1_3	57.0	IMR90p2
86.5	F8	1.25	SLC2A1_3	57.0	IMR90p2
87.0	F8	0.63	SLC2A1_3	57.0	IMR90p2
87.5	F8	0.95	SLC2A1_3	57.0	IMR90p2
88.0	F8	1.36	SLC2A1_3	57.0	IMR90p2
88.5	F8	1.54	SLC2A1_3	57.0	IMR90p2
89.0	F8	2.39	SLC2A1_3	57.0	IMR90p2
89.5	F8	3.01	SLC2A1_3	57.0	IMR90p2
90.0	F8	2.46	SLC2A1_3	57.0	IMR90p2
90.5	F8	2.27	SLC2A1_3	57.0	IMR90p2
91.0	F8	2.55	SLC2A1_3	57.0	IMR90p2
91.5	F8	2.17	SLC2A1_3	57.0	IMR90p2
92.0	F8	1.64	SLC2A1_3	57.0	IMR90p2
92.5	F8	1.52	SLC2A1_3	57.0	IMR90p2
93.0	F8	1.34	SLC2A1_3	57.0	IMR90p2
93.5	F8	0.74	SLC2A1_3	57.0	IMR90p2
94.0	F8	0.44	SLC2A1_3	57.0	IMR90p2
94.5	F8	0.03	SLC2A1_3	57.0	IMR90p2
95.0	F8	-0.24	SLC2A1_3	57.0	IMR90p2
55.0	G8	-11.6	SLC2A1_3	55.7	IMR90p2
55.5	G8	-25.13	SLC2A1_3	55.7	IMR90p2
56.0	G8	-23.19	SLC2A1_3	55.7	IMR90p2
56.5	G8	-23.19	SLC2A1_3	55.7	IMR90p2
57.0	G8	-23.19	SLC2A1_3	55.7	IMR90p2
57.5	G8	-23.48	SLC2A1_3	55.7	IMR90p2
58.0	G8	-21.73	SLC2A1_3	55.7	IMR90p2
58.5	G8	-18.35	SLC2A1_3	55.7	IMR90p2
59.0	G8	-15.0	SLC2A1_3	55.7	IMR90p2
59.5	G8	-11.05	SLC2A1_3	55.7	IMR90p2
60.0	G8	-7.58	SLC2A1_3	55.7	IMR90p2
60.5	G8	-4.95	SLC2A1_3	55.7	IMR90p2
61.0	G8	-1.76	SLC2A1_3	55.7	IMR90p2
61.5	G8	1.64	SLC2A1_3	55.7	IMR90p2
62.0	G8	4.02	SLC2A1_3	55.7	IMR90p2
62.5	G8	6.34	SLC2A1_3	55.7	IMR90p2
63.0	G8	9.9	SLC2A1_3	55.7	IMR90p2
63.5	G8	13.65	SLC2A1_3	55.7	IMR90p2
64.0	G8	17.1	SLC2A1_3	55.7	IMR90p2
64.5	G8	22.11	SLC2A1_3	55.7	IMR90p2
65.0	G8	28.91	SLC2A1_3	55.7	IMR90p2
65.5	G8	36.33	SLC2A1_3	55.7	IMR90p2
66.0	G8	44.12	SLC2A1_3	55.7	IMR90p2
66.5	G8	52.17	SLC2A1_3	55.7	IMR90p2
67.0	G8	58.63	SLC2A1_3	55.7	IMR90p2
67.5	G8	63.21	SLC2A1_3	55.7	IMR90p2
68.0	G8	66.24	SLC2A1_3	55.7	IMR90p2
68.5	G8	67.46	SLC2A1_3	55.7	IMR90p2
69.0	G8	67.36	SLC2A1_3	55.7	IMR90p2
69.5	G8	67.4	SLC2A1_3	55.7	IMR90p2
70.0	G8	66.75	SLC2A1_3	55.7	IMR90p2
70.5	G8	65.35	SLC2A1_3	55.7	IMR90p2
71.0	G8	64.19	SLC2A1_3	55.7	IMR90p2
71.5	G8	63.38	SLC2A1_3	55.7	IMR90p2
72.0	G8	63.02	SLC2A1_3	55.7	IMR90p2
72.5	G8	63.58	SLC2A1_3	55.7	IMR90p2
73.0	G8	64.54	SLC2A1_3	55.7	IMR90p2
73.5	G8	65.99	SLC2A1_3	55.7	IMR90p2
74.0	G8	68.25	SLC2A1_3	55.7	IMR90p2
74.5	G8	69.71	SLC2A1_3	55.7	IMR90p2
75.0	G8	70.45	SLC2A1_3	55.7	IMR90p2
75.5	G8	71.05	SLC2A1_3	55.7	IMR90p2
76.0	G8	71.23	SLC2A1_3	55.7	IMR90p2
76.5	G8	71.22	SLC2A1_3	55.7	IMR90p2
77.0	G8	78.57	SLC2A1_3	55.7	IMR90p2
77.5	G8	105.35	SLC2A1_3	55.7	IMR90p2
78.0	G8	145.42	SLC2A1_3	55.7	IMR90p2
78.5	G8	184.32	SLC2A1_3	55.7	IMR90p2
79.0	G8	218.77	SLC2A1_3	55.7	IMR90p2
79.5	G8	235.83	SLC2A1_3	55.7	IMR90p2
80.0	G8	212.11	SLC2A1_3	55.7	IMR90p2
80.5	G8	160.1	SLC2A1_3	55.7	IMR90p2
81.0	G8	107.91	SLC2A1_3	55.7	IMR90p2
81.5	G8	59.96	SLC2A1_3	55.7	IMR90p2
82.0	G8	22.03	SLC2A1_3	55.7	IMR90p2
82.5	G8	5.22	SLC2A1_3	55.7	IMR90p2
83.0	G8	3.66	SLC2A1_3	55.7	IMR90p2
83.5	G8	3.73	SLC2A1_3	55.7	IMR90p2
84.0	G8	3.2	SLC2A1_3	55.7	IMR90p2
84.5	G8	2.67	SLC2A1_3	55.7	IMR90p2
85.0	G8	2.78	SLC2A1_3	55.7	IMR90p2
85.5	G8	2.92	SLC2A1_3	55.7	IMR90p2
86.0	G8	2.48	SLC2A1_3	55.7	IMR90p2
86.5	G8	2.1	SLC2A1_3	55.7	IMR90p2
87.0	G8	2.12	SLC2A1_3	55.7	IMR90p2
87.5	G8	2.03	SLC2A1_3	55.7	IMR90p2
88.0	G8	1.81	SLC2A1_3	55.7	IMR90p2
88.5	G8	1.94	SLC2A1_3	55.7	IMR90p2
89.0	G8	1.87	SLC2A1_3	55.7	IMR90p2
89.5	G8	1.6	SLC2A1_3	55.7	IMR90p2
90.0	G8	1.55	SLC2A1_3	55.7	IMR90p2
90.5	G8	1.58	SLC2A1_3	55.7	IMR90p2
91.0	G8	1.33	SLC2A1_3	55.7	IMR90p2
91.5	G8	1.58	SLC2A1_3	55.7	IMR90p2
92.0	G8	2.01	SLC2A1_3	55.7	IMR90p2
92.5	G8	1.62	SLC2A1_3	55.7	IMR90p2
93.0	G8	1.56	SLC2A1_3	55.7	IMR90p2
93.5	G8	1.53	SLC2A1_3	55.7	IMR90p2
94.0	G8	1.14	SLC2A1_3	55.7	IMR90p2
94.5	G8	0.29	SLC2A1_3	55.7	IMR90p2
95.0	G8	-0.21	SLC2A1_3	55.7	IMR90p2
55.0	H8	-13.23	SLC2A1_3	55.0	IMR90p2
55.5	H8	-28.66	SLC2A1_3	55.0	IMR90p2
56.0	H8	-26.46	SLC2A1_3	55.0	IMR90p2
56.5	H8	-26.46	SLC2A1_3	55.0	IMR90p2
57.0	H8	-26.46	SLC2A1_3	55.0	IMR90p2
57.5	H8	-26.85	SLC2A1_3	55.0	IMR90p2
58.0	H8	-24.46	SLC2A1_3	55.0	IMR90p2
58.5	H8	-19.93	SLC2A1_3	55.0	IMR90p2
59.0	H8	-15.93	SLC2A1_3	55.0	IMR90p2
59.5	H8	-11.46	SLC2A1_3	55.0	IMR90p2
60.0	H8	-6.78	SLC2A1_3	55.0	IMR90p2
60.5	H8	-2.54	SLC2A1_3	55.0	IMR90p2
61.0	H8	1.62	SLC2A1_3	55.0	IMR90p2
61.5	H8	5.63	SLC2A1_3	55.0	IMR90p2
62.0	H8	8.82	SLC2A1_3	55.0	IMR90p2
62.5	H8	11.88	SLC2A1_3	55.0	IMR90p2
63.0	H8	14.75	SLC2A1_3	55.0	IMR90p2
63.5	H8	17.06	SLC2A1_3	55.0	IMR90p2
64.0	H8	19.36	SLC2A1_3	55.0	IMR90p2
64.5	H8	22.42	SLC2A1_3	55.0	IMR90p2
65.0	H8	26.1	SLC2A1_3	55.0	IMR90p2
65.5	H8	30.81	SLC2A1_3	55.0	IMR90p2
66.0	H8	36.16	SLC2A1_3	55.0	IMR90p2
66.5	H8	42.25	SLC2A1_3	55.0	IMR90p2
67.0	H8	48.32	SLC2A1_3	55.0	IMR90p2
67.5	H8	52.93	SLC2A1_3	55.0	IMR90p2
68.0	H8	56.24	SLC2A1_3	55.0	IMR90p2
68.5	H8	58.93	SLC2A1_3	55.0	IMR90p2
69.0	H8	60.43	SLC2A1_3	55.0	IMR90p2
69.5	H8	60.48	SLC2A1_3	55.0	IMR90p2
70.0	H8	60.43	SLC2A1_3	55.0	IMR90p2
70.5	H8	60.04	SLC2A1_3	55.0	IMR90p2
71.0	H8	59.34	SLC2A1_3	55.0	IMR90p2
71.5	H8	58.31	SLC2A1_3	55.0	IMR90p2
72.0	H8	57.66	SLC2A1_3	55.0	IMR90p2
72.5	H8	57.43	SLC2A1_3	55.0	IMR90p2
73.0	H8	57.44	SLC2A1_3	55.0	IMR90p2
73.5	H8	57.78	SLC2A1_3	55.0	IMR90p2
74.0	H8	57.91	SLC2A1_3	55.0	IMR90p2
74.5	H8	58.04	SLC2A1_3	55.0	IMR90p2
75.0	H8	58.25	SLC2A1_3	55.0	IMR90p2
75.5	H8	58.07	SLC2A1_3	55.0	IMR90p2
76.0	H8	57.15	SLC2A1_3	55.0	IMR90p2
76.5	H8	57.69	SLC2A1_3	55.0	IMR90p2
77.0	H8	63.08	SLC2A1_3	55.0	IMR90p2
77.5	H8	83.13	SLC2A1_3	55.0	IMR90p2
78.0	H8	118.11	SLC2A1_3	55.0	IMR90p2
78.5	H8	155.81	SLC2A1_3	55.0	IMR90p2
79.0	H8	189.56	SLC2A1_3	55.0	IMR90p2
79.5	H8	211.16	SLC2A1_3	55.0	IMR90p2
80.0	H8	200.37	SLC2A1_3	55.0	IMR90p2
80.5	H8	158.64	SLC2A1_3	55.0	IMR90p2
81.0	H8	110.39	SLC2A1_3	55.0	IMR90p2
81.5	H8	65.04	SLC2A1_3	55.0	IMR90p2
82.0	H8	27.48	SLC2A1_3	55.0	IMR90p2
82.5	H8	7.55	SLC2A1_3	55.0	IMR90p2
83.0	H8	3.36	SLC2A1_3	55.0	IMR90p2
83.5	H8	3.42	SLC2A1_3	55.0	IMR90p2
84.0	H8	3.59	SLC2A1_3	55.0	IMR90p2
84.5	H8	3.14	SLC2A1_3	55.0	IMR90p2
85.0	H8	2.49	SLC2A1_3	55.0	IMR90p2
85.5	H8	2.42	SLC2A1_3	55.0	IMR90p2
86.0	H8	2.27	SLC2A1_3	55.0	IMR90p2
86.5	H8	2.08	SLC2A1_3	55.0	IMR90p2
87.0	H8	2.39	SLC2A1_3	55.0	IMR90p2
87.5	H8	2.68	SLC2A1_3	55.0	IMR90p2
88.0	H8	2.66	SLC2A1_3	55.0	IMR90p2
88.5	H8	2.95	SLC2A1_3	55.0	IMR90p2
89.0	H8	3.05	SLC2A1_3	55.0	IMR90p2
89.5	H8	2.32	SLC2A1_3	55.0	IMR90p2
90.0	H8	1.96	SLC2A1_3	55.0	IMR90p2
90.5	H8	2.23	SLC2A1_3	55.0	IMR90p2
91.0	H8	1.9	SLC2A1_3	55.0	IMR90p2
91.5	H8	1.55	SLC2A1_3	55.0	IMR90p2
92.0	H8	1.89	SLC2A1_3	55.0	IMR90p2
92.5	H8	1.86	SLC2A1_3	55.0	IMR90p2
93.0	H8	1.24	SLC2A1_3	55.0	IMR90p2
93.5	H8	0.99	SLC2A1_3	55.0	IMR90p2
94.0	H8	1.04	SLC2A1_3	55.0	IMR90p2
94.5	H8	0.85	SLC2A1_3	55.0	IMR90p2
95.0	H8	0.33	SLC2A1_3	55.0	IMR90p2
55.0	A8	10.4170613350313	SLC2A1_3	65.0	IMR90p8
55.5	A8	22.5702995592349	SLC2A1_3	65.0	IMR90p8
56.0	A8	20.8341226700629	SLC2A1_3	65.0	IMR90p8
56.5	A8	20.8341226700682	SLC2A1_3	65.0	IMR90p8
57.0	A8	20.8341226700303	SLC2A1_3	65.0	IMR90p8
57.5	A8	20.6506533847495	SLC2A1_3	65.0	IMR90p8
58.0	A8	21.9099603275843	SLC2A1_3	65.0	IMR90p8
58.5	A8	23.4524736598266	SLC2A1_3	65.0	IMR90p8
59.0	A8	22.92876078042	SLC2A1_3	65.0	IMR90p8
59.5	A8	21.8836788446006	SLC2A1_3	65.0	IMR90p8
60.0	A8	21.4270712565492	SLC2A1_3	65.0	IMR90p8
60.5	A8	19.4846308332424	SLC2A1_3	65.0	IMR90p8
61.0	A8	17.7332017490896	SLC2A1_3	65.0	IMR90p8
61.5	A8	17.6613592022062	SLC2A1_3	65.0	IMR90p8
62.0	A8	17.6635474093599	SLC2A1_3	65.0	IMR90p8
62.5	A8	18.3897708701279	SLC2A1_3	65.0	IMR90p8
63.0	A8	21.171589384251	SLC2A1_3	65.0	IMR90p8
63.5	A8	25.0232902216536	SLC2A1_3	65.0	IMR90p8
64.0	A8	30.2386691124202	SLC2A1_3	65.0	IMR90p8
64.5	A8	38.2151104648817	SLC2A1_3	65.0	IMR90p8
65.0	A8	47.9117049141374	SLC2A1_3	65.0	IMR90p8
65.5	A8	57.230418828144	SLC2A1_3	65.0	IMR90p8
66.0	A8	66.0667747869118	SLC2A1_3	65.0	IMR90p8
66.5	A8	75.2719545993665	SLC2A1_3	65.0	IMR90p8
67.0	A8	82.0217394950556	SLC2A1_3	65.0	IMR90p8
67.5	A8	86.2718799237504	SLC2A1_3	65.0	IMR90p8
68.0	A8	90.5774152267685	SLC2A1_3	65.0	IMR90p8
68.5	A8	94.3633159247178	SLC2A1_3	65.0	IMR90p8
69.0	A8	96.0768821822363	SLC2A1_3	65.0	IMR90p8
69.5	A8	98.0545512766595	SLC2A1_3	65.0	IMR90p8
70.0	A8	99.9177125693191	SLC2A1_3	65.0	IMR90p8
70.5	A8	100.728114415825	SLC2A1_3	65.0	IMR90p8
71.0	A8	101.689760981344	SLC2A1_3	65.0	IMR90p8
71.5	A8	102.290090110635	SLC2A1_3	65.0	IMR90p8
72.0	A8	102.194348653351	SLC2A1_3	65.0	IMR90p8
72.5	A8	102.216435393715	SLC2A1_3	65.0	IMR90p8
73.0	A8	101.366006139315	SLC2A1_3	65.0	IMR90p8
73.5	A8	99.6004169699452	SLC2A1_3	65.0	IMR90p8
74.0	A8	98.5415929404821	SLC2A1_3	65.0	IMR90p8
74.5	A8	97.4588428371877	SLC2A1_3	65.0	IMR90p8
75.0	A8	96.3350861449059	SLC2A1_3	65.0	IMR90p8
75.5	A8	96.9359680594181	SLC2A1_3	65.0	IMR90p8
76.0	A8	98.662881799016	SLC2A1_3	65.0	IMR90p8
76.5	A8	102.375376500557	SLC2A1_3	65.0	IMR90p8
77.0	A8	121.333312759176	SLC2A1_3	65.0	IMR90p8
77.5	A8	172.507044352197	SLC2A1_3	65.0	IMR90p8
78.0	A8	248.864725534831	SLC2A1_3	65.0	IMR90p8
78.5	A8	329.120292193574	SLC2A1_3	65.0	IMR90p8
79.0	A8	400.679281557696	SLC2A1_3	65.0	IMR90p8
79.5	A8	438.496445127732	SLC2A1_3	65.0	IMR90p8
80.0	A8	407.970024123402	SLC2A1_3	65.0	IMR90p8
80.5	A8	320.889363144876	SLC2A1_3	65.0	IMR90p8
81.0	A8	220.288505253158	SLC2A1_3	65.0	IMR90p8
81.5	A8	126.236957080492	SLC2A1_3	65.0	IMR90p8
82.0	A8	50.8680934872496	SLC2A1_3	65.0	IMR90p8
82.5	A8	11.2884275954388	SLC2A1_3	65.0	IMR90p8
83.0	A8	2.21558904869022	SLC2A1_3	65.0	IMR90p8
83.5	A8	2.12394955493738	SLC2A1_3	65.0	IMR90p8
84.0	A8	1.72210400846774	SLC2A1_3	65.0	IMR90p8
84.5	A8	1.55117653823362	SLC2A1_3	65.0	IMR90p8
85.0	A8	2.18000978010855	SLC2A1_3	65.0	IMR90p8
85.5	A8	2.37621637800345	SLC2A1_3	65.0	IMR90p8
86.0	A8	2.48344490200128	SLC2A1_3	65.0	IMR90p8
86.5	A8	2.79033796040017	SLC2A1_3	65.0	IMR90p8
87.0	A8	2.94967630483143	SLC2A1_3	65.0	IMR90p8
87.5	A8	2.4200950049273	SLC2A1_3	65.0	IMR90p8
88.0	A8	2.21519485669029	SLC2A1_3	65.0	IMR90p8
88.5	A8	2.24911783415183	SLC2A1_3	65.0	IMR90p8
89.0	A8	2.2363931227203	SLC2A1_3	65.0	IMR90p8
89.5	A8	2.14394044679017	SLC2A1_3	65.0	IMR90p8
90.0	A8	2.28326508149803	SLC2A1_3	65.0	IMR90p8
90.5	A8	2.48189503885561	SLC2A1_3	65.0	IMR90p8
91.0	A8	2.4504194535275	SLC2A1_3	65.0	IMR90p8
91.5	A8	2.38983427521197	SLC2A1_3	65.0	IMR90p8
92.0	A8	2.3132442743177	SLC2A1_3	65.0	IMR90p8
92.5	A8	2.53443880840609	SLC2A1_3	65.0	IMR90p8
93.0	A8	2.68811082541362	SLC2A1_3	65.0	IMR90p8
93.5	A8	3.2715206539927	SLC2A1_3	65.0	IMR90p8
94.0	A8	3.65009759050952	SLC2A1_3	65.0	IMR90p8
94.5	A8	5.16079580302664	SLC2A1_3	65.0	IMR90p8
95.0	A8	2.88835879767873	SLC2A1_3	65.0	IMR90p8
55.0	B8	12.1585068193161	SLC2A1_3	64.5	IMR90p8
55.5	B8	26.343431441851	SLC2A1_3	64.5	IMR90p8
56.0	B8	24.3170136386299	SLC2A1_3	64.5	IMR90p8
56.5	B8	24.3170136386215	SLC2A1_3	64.5	IMR90p8
57.0	B8	24.3170136386916	SLC2A1_3	64.5	IMR90p8
57.5	B8	24.3541170442378	SLC2A1_3	64.5	IMR90p8
58.0	B8	24.1667664178214	SLC2A1_3	64.5	IMR90p8
58.5	B8	23.4180874855981	SLC2A1_3	64.5	IMR90p8
59.0	B8	22.9541136247108	SLC2A1_3	64.5	IMR90p8
59.5	B8	22.1058508373551	SLC2A1_3	64.5	IMR90p8
60.0	B8	20.5659486421188	SLC2A1_3	64.5	IMR90p8
60.5	B8	19.3586010053958	SLC2A1_3	64.5	IMR90p8
61.0	B8	18.3223157509548	SLC2A1_3	64.5	IMR90p8
61.5	B8	17.4504459224152	SLC2A1_3	64.5	IMR90p8
62.0	B8	17.4111398116588	SLC2A1_3	64.5	IMR90p8
62.5	B8	18.7140398120891	SLC2A1_3	64.5	IMR90p8
63.0	B8	21.2257645049049	SLC2A1_3	64.5	IMR90p8
63.5	B8	25.4375938748881	SLC2A1_3	64.5	IMR90p8
64.0	B8	31.7370391884596	SLC2A1_3	64.5	IMR90p8
64.5	B8	40.8240015721063	SLC2A1_3	64.5	IMR90p8
65.0	B8	51.7753794123734	SLC2A1_3	64.5	IMR90p8
65.5	B8	62.7376935999662	SLC2A1_3	64.5	IMR90p8
66.0	B8	73.2393192467184	SLC2A1_3	64.5	IMR90p8
66.5	B8	82.3127142555818	SLC2A1_3	64.5	IMR90p8
67.0	B8	88.5140516752167	SLC2A1_3	64.5	IMR90p8
67.5	B8	92.5673410224809	SLC2A1_3	64.5	IMR90p8
68.0	B8	95.2785918746516	SLC2A1_3	64.5	IMR90p8
68.5	B8	96.6109386264533	SLC2A1_3	64.5	IMR90p8
69.0	B8	97.3348732811779	SLC2A1_3	64.5	IMR90p8
69.5	B8	98.2192099493368	SLC2A1_3	64.5	IMR90p8
70.0	B8	98.4362325909887	SLC2A1_3	64.5	IMR90p8
70.5	B8	99.1355190089303	SLC2A1_3	64.5	IMR90p8
71.0	B8	100.71868932167	SLC2A1_3	64.5	IMR90p8
71.5	B8	101.799084940112	SLC2A1_3	64.5	IMR90p8
72.0	B8	102.274327884668	SLC2A1_3	64.5	IMR90p8
72.5	B8	103.262661922121	SLC2A1_3	64.5	IMR90p8
73.0	B8	103.758071717941	SLC2A1_3	64.5	IMR90p8
73.5	B8	103.003984195927	SLC2A1_3	64.5	IMR90p8
74.0	B8	102.590723743632	SLC2A1_3	64.5	IMR90p8
74.5	B8	102.424820981344	SLC2A1_3	64.5	IMR90p8
75.0	B8	101.739537274927	SLC2A1_3	64.5	IMR90p8
75.5	B8	101.018715065985	SLC2A1_3	64.5	IMR90p8
76.0	B8	102.104052438107	SLC2A1_3	64.5	IMR90p8
76.5	B8	108.310397142463	SLC2A1_3	64.5	IMR90p8
77.0	B8	136.233105550772	SLC2A1_3	64.5	IMR90p8
77.5	B8	199.681557207138	SLC2A1_3	64.5	IMR90p8
78.0	B8	283.305803512341	SLC2A1_3	64.5	IMR90p8
78.5	B8	364.950059903433	SLC2A1_3	64.5	IMR90p8
79.0	B8	432.362952483778	SLC2A1_3	64.5	IMR90p8
79.5	B8	452.406660588997	SLC2A1_3	64.5	IMR90p8
80.0	B8	397.939149603943	SLC2A1_3	64.5	IMR90p8
80.5	B8	299.55218223288	SLC2A1_3	64.5	IMR90p8
81.0	B8	197.477227204539	SLC2A1_3	64.5	IMR90p8
81.5	B8	103.92023213795	SLC2A1_3	64.5	IMR90p8
82.0	B8	36.1688515362382	SLC2A1_3	64.5	IMR90p8
82.5	B8	8.06239875244717	SLC2A1_3	64.5	IMR90p8
83.0	B8	3.40136821804288	SLC2A1_3	64.5	IMR90p8
83.5	B8	3.02624136849204	SLC2A1_3	64.5	IMR90p8
84.0	B8	3.551402099043	SLC2A1_3	64.5	IMR90p8
84.5	B8	3.56809757511951	SLC2A1_3	64.5	IMR90p8
85.0	B8	2.80781955561349	SLC2A1_3	64.5	IMR90p8
85.5	B8	2.56844723845194	SLC2A1_3	64.5	IMR90p8
86.0	B8	2.37496471745231	SLC2A1_3	64.5	IMR90p8
86.5	B8	1.69122918400114	SLC2A1_3	64.5	IMR90p8
87.0	B8	1.65488056158762	SLC2A1_3	64.5	IMR90p8
87.5	B8	1.90517475658118	SLC2A1_3	64.5	IMR90p8
88.0	B8	1.57691563696187	SLC2A1_3	64.5	IMR90p8
88.5	B8	1.58080125709114	SLC2A1_3	64.5	IMR90p8
89.0	B8	1.68847429884687	SLC2A1_3	64.5	IMR90p8
89.5	B8	1.42357849290056	SLC2A1_3	64.5	IMR90p8
90.0	B8	1.60851750900292	SLC2A1_3	64.5	IMR90p8
90.5	B8	2.10462759824816	SLC2A1_3	64.5	IMR90p8
91.0	B8	1.99864102429569	SLC2A1_3	64.5	IMR90p8
91.5	B8	2.29640735874659	SLC2A1_3	64.5	IMR90p8
92.0	B8	2.58913015433984	SLC2A1_3	64.5	IMR90p8
92.5	B8	2.08957896136712	SLC2A1_3	64.5	IMR90p8
93.0	B8	1.96696870975313	SLC2A1_3	64.5	IMR90p8
93.5	B8	2.45537374982507	SLC2A1_3	64.5	IMR90p8
94.0	B8	2.13545997839458	SLC2A1_3	64.5	IMR90p8
94.5	B8	2.81278626888036	SLC2A1_3	64.5	IMR90p8
95.0	B8	1.74239269463408	SLC2A1_3	64.5	IMR90p8
55.0	C8	9.31206168826952	SLC2A1_3	63.3	IMR90p8
55.5	C8	20.1761336579178	SLC2A1_3	63.3	IMR90p8
56.0	C8	18.6241233765405	SLC2A1_3	63.3	IMR90p8
56.5	C8	18.6241233765484	SLC2A1_3	63.3	IMR90p8
57.0	C8	18.6241233764753	SLC2A1_3	63.3	IMR90p8
57.5	C8	18.5977687917633	SLC2A1_3	63.3	IMR90p8
58.0	C8	18.8266603768241	SLC2A1_3	63.3	IMR90p8
58.5	C8	18.6117004806524	SLC2A1_3	63.3	IMR90p8
59.0	C8	18.9128766761237	SLC2A1_3	63.3	IMR90p8
59.5	C8	19.4201762518301	SLC2A1_3	63.3	IMR90p8
60.0	C8	19.4241096082266	SLC2A1_3	63.3	IMR90p8
60.5	C8	19.5015812984287	SLC2A1_3	63.3	IMR90p8
61.0	C8	19.4217182298197	SLC2A1_3	63.3	IMR90p8
61.5	C8	18.248536183151	SLC2A1_3	63.3	IMR90p8
62.0	C8	18.000567307614	SLC2A1_3	63.3	IMR90p8
62.5	C8	18.246951706095	SLC2A1_3	63.3	IMR90p8
63.0	C8	18.8658503132019	SLC2A1_3	63.3	IMR90p8
63.5	C8	23.3243613342939	SLC2A1_3	63.3	IMR90p8
64.0	C8	30.1106401646708	SLC2A1_3	63.3	IMR90p8
64.5	C8	36.7657498939035	SLC2A1_3	63.3	IMR90p8
65.0	C8	46.0685341356659	SLC2A1_3	63.3	IMR90p8
65.5	C8	57.0532514329183	SLC2A1_3	63.3	IMR90p8
66.0	C8	64.9464482619301	SLC2A1_3	63.3	IMR90p8
66.5	C8	72.3924383474115	SLC2A1_3	63.3	IMR90p8
67.0	C8	80.1307721779692	SLC2A1_3	63.3	IMR90p8
67.5	C8	84.6911916063394	SLC2A1_3	63.3	IMR90p8
68.0	C8	87.4111301508242	SLC2A1_3	63.3	IMR90p8
68.5	C8	90.7535115832299	SLC2A1_3	63.3	IMR90p8
69.0	C8	92.9656912034579	SLC2A1_3	63.3	IMR90p8
69.5	C8	94.1646739281813	SLC2A1_3	63.3	IMR90p8
70.0	C8	95.9130587948074	SLC2A1_3	63.3	IMR90p8
70.5	C8	97.9229480757399	SLC2A1_3	63.3	IMR90p8
71.0	C8	99.0174091612204	SLC2A1_3	63.3	IMR90p8
71.5	C8	99.5798906796296	SLC2A1_3	63.3	IMR90p8
72.0	C8	100.172227432593	SLC2A1_3	63.3	IMR90p8
72.5	C8	100.573280166993	SLC2A1_3	63.3	IMR90p8
73.0	C8	100.520858854889	SLC2A1_3	63.3	IMR90p8
73.5	C8	100.666686892742	SLC2A1_3	63.3	IMR90p8
74.0	C8	101.341903964028	SLC2A1_3	63.3	IMR90p8
74.5	C8	102.515867991114	SLC2A1_3	63.3	IMR90p8
75.0	C8	103.834593971764	SLC2A1_3	63.3	IMR90p8
75.5	C8	104.418714182719	SLC2A1_3	63.3	IMR90p8
76.0	C8	105.084143964983	SLC2A1_3	63.3	IMR90p8
76.5	C8	109.716744246884	SLC2A1_3	63.3	IMR90p8
77.0	C8	132.477936092955	SLC2A1_3	63.3	IMR90p8
77.5	C8	188.149230433183	SLC2A1_3	63.3	IMR90p8
78.0	C8	265.685585590559	SLC2A1_3	63.3	IMR90p8
78.5	C8	343.2287233004	SLC2A1_3	63.3	IMR90p8
79.0	C8	407.610631358641	SLC2A1_3	63.3	IMR90p8
79.5	C8	430.42868105229	SLC2A1_3	63.3	IMR90p8
80.0	C8	382.843669888507	SLC2A1_3	63.3	IMR90p8
80.5	C8	289.327614785034	SLC2A1_3	63.3	IMR90p8
81.0	C8	191.514905670737	SLC2A1_3	63.3	IMR90p8
81.5	C8	102.913033370843	SLC2A1_3	63.3	IMR90p8
82.0	C8	36.8211689529984	SLC2A1_3	63.3	IMR90p8
82.5	C8	7.66518493388668	SLC2A1_3	63.3	IMR90p8
83.0	C8	3.25912197162756	SLC2A1_3	63.3	IMR90p8
83.5	C8	3.18261145293604	SLC2A1_3	63.3	IMR90p8
84.0	C8	2.88350529910286	SLC2A1_3	63.3	IMR90p8
84.5	C8	2.80550815672171	SLC2A1_3	63.3	IMR90p8
85.0	C8	3.22091663372288	SLC2A1_3	63.3	IMR90p8
85.5	C8	3.43372862753819	SLC2A1_3	63.3	IMR90p8
86.0	C8	3.04490836237079	SLC2A1_3	63.3	IMR90p8
86.5	C8	2.43312211734116	SLC2A1_3	63.3	IMR90p8
87.0	C8	1.7298042414817	SLC2A1_3	63.3	IMR90p8
87.5	C8	0.748350258294636	SLC2A1_3	63.3	IMR90p8
88.0	C8	0.213282227663797	SLC2A1_3	63.3	IMR90p8
88.5	C8	0.394793962381641	SLC2A1_3	63.3	IMR90p8
89.0	C8	0.885385436084334	SLC2A1_3	63.3	IMR90p8
89.5	C8	1.53639301917474	SLC2A1_3	63.3	IMR90p8
90.0	C8	2.29117539802934	SLC2A1_3	63.3	IMR90p8
90.5	C8	2.79652422846334	SLC2A1_3	63.3	IMR90p8
91.0	C8	2.57389025620932	SLC2A1_3	63.3	IMR90p8
91.5	C8	2.45101053534756	SLC2A1_3	63.3	IMR90p8
92.0	C8	2.56957072886803	SLC2A1_3	63.3	IMR90p8
92.5	C8	2.32683828948967	SLC2A1_3	63.3	IMR90p8
93.0	C8	2.38500857002884	SLC2A1_3	63.3	IMR90p8
93.5	C8	2.76517368642504	SLC2A1_3	63.3	IMR90p8
94.0	C8	2.79788735632542	SLC2A1_3	63.3	IMR90p8
94.5	C8	2.72061296155402	SLC2A1_3	63.3	IMR90p8
95.0	C8	1.18287000181385	SLC2A1_3	63.3	IMR90p8
55.0	D8	5.794938542203	SLC2A1_3	61.4	IMR90p8
55.5	D8	12.5557001747723	SLC2A1_3	61.4	IMR90p8
56.0	D8	11.5898770844043	SLC2A1_3	61.4	IMR90p8
56.5	D8	11.5898770843938	SLC2A1_3	61.4	IMR90p8
57.0	D8	11.5898770844838	SLC2A1_3	61.4	IMR90p8
57.5	D8	11.5753488387304	SLC2A1_3	61.4	IMR90p8
58.0	D8	11.6874424312432	SLC2A1_3	61.4	IMR90p8
58.5	D8	11.7279529108016	SLC2A1_3	61.4	IMR90p8
59.0	D8	11.5746013172168	SLC2A1_3	61.4	IMR90p8
59.5	D8	11.397780519571	SLC2A1_3	61.4	IMR90p8
60.0	D8	11.2416501972031	SLC2A1_3	61.4	IMR90p8
60.5	D8	11.7110047141417	SLC2A1_3	61.4	IMR90p8
61.0	D8	12.3402675912427	SLC2A1_3	61.4	IMR90p8
61.5	D8	12.9813502472729	SLC2A1_3	61.4	IMR90p8
62.0	D8	13.8218835766239	SLC2A1_3	61.4	IMR90p8
62.5	D8	15.1881567671237	SLC2A1_3	61.4	IMR90p8
63.0	D8	16.9610987379018	SLC2A1_3	61.4	IMR90p8
63.5	D8	19.572472073366	SLC2A1_3	61.4	IMR90p8
64.0	D8	23.8105890975717	SLC2A1_3	61.4	IMR90p8
64.5	D8	30.1836284185852	SLC2A1_3	61.4	IMR90p8
65.0	D8	38.2173923926239	SLC2A1_3	61.4	IMR90p8
65.5	D8	47.4854465613495	SLC2A1_3	61.4	IMR90p8
66.0	D8	57.626340791441	SLC2A1_3	61.4	IMR90p8
66.5	D8	66.4590568735917	SLC2A1_3	61.4	IMR90p8
67.0	D8	73.2353740794597	SLC2A1_3	61.4	IMR90p8
67.5	D8	78.4574779109881	SLC2A1_3	61.4	IMR90p8
68.0	D8	81.6127763880205	SLC2A1_3	61.4	IMR90p8
68.5	D8	83.1901392074955	SLC2A1_3	61.4	IMR90p8
69.0	D8	84.6766102851259	SLC2A1_3	61.4	IMR90p8
69.5	D8	85.8190369938766	SLC2A1_3	61.4	IMR90p8
70.0	D8	86.3950635283833	SLC2A1_3	61.4	IMR90p8
70.5	D8	87.1804085595245	SLC2A1_3	61.4	IMR90p8
71.0	D8	87.731192213192	SLC2A1_3	61.4	IMR90p8
71.5	D8	87.9701459141668	SLC2A1_3	61.4	IMR90p8
72.0	D8	88.2391436254982	SLC2A1_3	61.4	IMR90p8
72.5	D8	88.4214284763545	SLC2A1_3	61.4	IMR90p8
73.0	D8	88.4604283799968	SLC2A1_3	61.4	IMR90p8
73.5	D8	88.5414067687965	SLC2A1_3	61.4	IMR90p8
74.0	D8	88.3613186890345	SLC2A1_3	61.4	IMR90p8
74.5	D8	87.8249827922077	SLC2A1_3	61.4	IMR90p8
75.0	D8	87.0396119230762	SLC2A1_3	61.4	IMR90p8
75.5	D8	86.4655182797851	SLC2A1_3	61.4	IMR90p8
76.0	D8	86.7064625294262	SLC2A1_3	61.4	IMR90p8
76.5	D8	90.540121265473	SLC2A1_3	61.4	IMR90p8
77.0	D8	111.154672042683	SLC2A1_3	61.4	IMR90p8
77.5	D8	162.649922168227	SLC2A1_3	61.4	IMR90p8
78.0	D8	233.221636651513	SLC2A1_3	61.4	IMR90p8
78.5	D8	302.7492377659	SLC2A1_3	61.4	IMR90p8
79.0	D8	361.760678404045	SLC2A1_3	61.4	IMR90p8
79.5	D8	384.767775803865	SLC2A1_3	61.4	IMR90p8
80.0	D8	343.610722904621	SLC2A1_3	61.4	IMR90p8
80.5	D8	260.35599224151	SLC2A1_3	61.4	IMR90p8
81.0	D8	173.484978559244	SLC2A1_3	61.4	IMR90p8
81.5	D8	93.6837692180177	SLC2A1_3	61.4	IMR90p8
82.0	D8	33.190247930758	SLC2A1_3	61.4	IMR90p8
82.5	D8	6.27075143163614	SLC2A1_3	61.4	IMR90p8
83.0	D8	2.30770944003598	SLC2A1_3	61.4	IMR90p8
83.5	D8	2.10805050562203	SLC2A1_3	61.4	IMR90p8
84.0	D8	2.05059475632947	SLC2A1_3	61.4	IMR90p8
84.5	D8	2.34749190038679	SLC2A1_3	61.4	IMR90p8
85.0	D8	2.49458920459722	SLC2A1_3	61.4	IMR90p8
85.5	D8	2.30722786076103	SLC2A1_3	61.4	IMR90p8
86.0	D8	2.28703328763459	SLC2A1_3	61.4	IMR90p8
86.5	D8	1.95825668775615	SLC2A1_3	61.4	IMR90p8
87.0	D8	1.51781856440175	SLC2A1_3	61.4	IMR90p8
87.5	D8	1.35143619801943	SLC2A1_3	61.4	IMR90p8
88.0	D8	1.31604647888878	SLC2A1_3	61.4	IMR90p8
88.5	D8	1.28300504550714	SLC2A1_3	61.4	IMR90p8
89.0	D8	1.33918829161667	SLC2A1_3	61.4	IMR90p8
89.5	D8	1.65099568221291	SLC2A1_3	61.4	IMR90p8
90.0	D8	2.05217684150426	SLC2A1_3	61.4	IMR90p8
90.5	D8	2.25793087216061	SLC2A1_3	61.4	IMR90p8
91.0	D8	2.07671988519894	SLC2A1_3	61.4	IMR90p8
91.5	D8	2.27396208348193	SLC2A1_3	61.4	IMR90p8
92.0	D8	2.09013362870616	SLC2A1_3	61.4	IMR90p8
92.5	D8	1.43702234605018	SLC2A1_3	61.4	IMR90p8
93.0	D8	1.51572711464019	SLC2A1_3	61.4	IMR90p8
93.5	D8	1.80883551261331	SLC2A1_3	61.4	IMR90p8
94.0	D8	1.69461394928135	SLC2A1_3	61.4	IMR90p8
94.5	D8	1.86855965660129	SLC2A1_3	61.4	IMR90p8
95.0	D8	0.966681451017166	SLC2A1_3	61.4	IMR90p8
55.0	E8	-1.01408541962269	SLC2A1_3	59.0	IMR90p8
55.5	E8	-2.1971850758506	SLC2A1_3	59.0	IMR90p8
56.0	E8	-2.02817083924674	SLC2A1_3	59.0	IMR90p8
56.5	E8	-2.02817083924822	SLC2A1_3	59.0	IMR90p8
57.0	E8	-2.02817083923219	SLC2A1_3	59.0	IMR90p8
57.5	E8	-2.15347686130337	SLC2A1_3	59.0	IMR90p8
58.0	E8	-1.30380459102435	SLC2A1_3	59.0	IMR90p8
58.5	E8	-0.253308946550533	SLC2A1_3	59.0	IMR90p8
59.0	E8	-0.182567993866542	SLC2A1_3	59.0	IMR90p8
59.5	E8	0.793530613598023	SLC2A1_3	59.0	IMR90p8
60.0	E8	1.79335488145648	SLC2A1_3	59.0	IMR90p8
60.5	E8	2.39463781408767	SLC2A1_3	59.0	IMR90p8
61.0	E8	3.9179142509156	SLC2A1_3	59.0	IMR90p8
61.5	E8	6.40274357138208	SLC2A1_3	59.0	IMR90p8
62.0	E8	8.7889149667576	SLC2A1_3	59.0	IMR90p8
62.5	E8	11.2456341016128	SLC2A1_3	59.0	IMR90p8
63.0	E8	14.4381953241067	SLC2A1_3	59.0	IMR90p8
63.5	E8	18.0109311901388	SLC2A1_3	59.0	IMR90p8
64.0	E8	22.6141485098626	SLC2A1_3	59.0	IMR90p8
64.5	E8	29.3737172034363	SLC2A1_3	59.0	IMR90p8
65.0	E8	38.3556299280975	SLC2A1_3	59.0	IMR90p8
65.5	E8	48.3385994222438	SLC2A1_3	59.0	IMR90p8
66.0	E8	59.4347451501144	SLC2A1_3	59.0	IMR90p8
66.5	E8	69.2550918628521	SLC2A1_3	59.0	IMR90p8
67.0	E8	76.0679901217069	SLC2A1_3	59.0	IMR90p8
67.5	E8	80.9486860620488	SLC2A1_3	59.0	IMR90p8
68.0	E8	84.3133828163353	SLC2A1_3	59.0	IMR90p8
68.5	E8	84.7230839634802	SLC2A1_3	59.0	IMR90p8
69.0	E8	84.2709549323216	SLC2A1_3	59.0	IMR90p8
69.5	E8	85.0631816049746	SLC2A1_3	59.0	IMR90p8
70.0	E8	84.85435238656	SLC2A1_3	59.0	IMR90p8
70.5	E8	83.6333446060014	SLC2A1_3	59.0	IMR90p8
71.0	E8	84.5547902165827	SLC2A1_3	59.0	IMR90p8
71.5	E8	86.4979648596556	SLC2A1_3	59.0	IMR90p8
72.0	E8	86.9842063937485	SLC2A1_3	59.0	IMR90p8
72.5	E8	87.9481773770234	SLC2A1_3	59.0	IMR90p8
73.0	E8	89.292806230884	SLC2A1_3	59.0	IMR90p8
73.5	E8	88.5630879001161	SLC2A1_3	59.0	IMR90p8
74.0	E8	86.8922137444322	SLC2A1_3	59.0	IMR90p8
74.5	E8	86.2482581899992	SLC2A1_3	59.0	IMR90p8
75.0	E8	85.4030631086849	SLC2A1_3	59.0	IMR90p8
75.5	E8	84.8654881634503	SLC2A1_3	59.0	IMR90p8
76.0	E8	85.8117847244333	SLC2A1_3	59.0	IMR90p8
76.5	E8	89.5868247924511	SLC2A1_3	59.0	IMR90p8
77.0	E8	106.14565877108	SLC2A1_3	59.0	IMR90p8
77.5	E8	151.109188052524	SLC2A1_3	59.0	IMR90p8
78.0	E8	215.496559374028	SLC2A1_3	59.0	IMR90p8
78.5	E8	279.032355798791	SLC2A1_3	59.0	IMR90p8
79.0	E8	333.701129911129	SLC2A1_3	59.0	IMR90p8
79.5	E8	358.622912988594	SLC2A1_3	59.0	IMR90p8
80.0	E8	323.749645198547	SLC2A1_3	59.0	IMR90p8
80.5	E8	246.377287540667	SLC2A1_3	59.0	IMR90p8
81.0	E8	165.551264283446	SLC2A1_3	59.0	IMR90p8
81.5	E8	91.462242558267	SLC2A1_3	59.0	IMR90p8
82.0	E8	33.6718360298601	SLC2A1_3	59.0	IMR90p8
82.5	E8	6.98243274633245	SLC2A1_3	59.0	IMR90p8
83.0	E8	3.18993817236804	SLC2A1_3	59.0	IMR90p8
83.5	E8	2.96817035882486	SLC2A1_3	59.0	IMR90p8
84.0	E8	2.14563675008935	SLC2A1_3	59.0	IMR90p8
84.5	E8	1.68001287820476	SLC2A1_3	59.0	IMR90p8
85.0	E8	1.81525434930376	SLC2A1_3	59.0	IMR90p8
85.5	E8	1.97176178786054	SLC2A1_3	59.0	IMR90p8
86.0	E8	2.31805189696257	SLC2A1_3	59.0	IMR90p8
86.5	E8	2.73560881338193	SLC2A1_3	59.0	IMR90p8
87.0	E8	2.65949439601997	SLC2A1_3	59.0	IMR90p8
87.5	E8	2.60308942918954	SLC2A1_3	59.0	IMR90p8
88.0	E8	2.64635670587654	SLC2A1_3	59.0	IMR90p8
88.5	E8	2.31887992707908	SLC2A1_3	59.0	IMR90p8
89.0	E8	2.00534836507791	SLC2A1_3	59.0	IMR90p8
89.5	E8	2.43854971195884	SLC2A1_3	59.0	IMR90p8
90.0	E8	2.54878824684988	SLC2A1_3	59.0	IMR90p8
90.5	E8	2.17893153703824	SLC2A1_3	59.0	IMR90p8
91.0	E8	1.72322660246323	SLC2A1_3	59.0	IMR90p8
91.5	E8	1.36070622716193	SLC2A1_3	59.0	IMR90p8
92.0	E8	0.979119524672342	SLC2A1_3	59.0	IMR90p8
92.5	E8	0.58976032678288	SLC2A1_3	59.0	IMR90p8
93.0	E8	1.02644160261991	SLC2A1_3	59.0	IMR90p8
93.5	E8	1.93634992238776	SLC2A1_3	59.0	IMR90p8
94.0	E8	2.3447555450382	SLC2A1_3	59.0	IMR90p8
94.5	E8	3.22378888212074	SLC2A1_3	59.0	IMR90p8
95.0	E8	1.7873520762771	SLC2A1_3	59.0	IMR90p8
55.0	F8	-6.84646925690106	SLC2A1_3	57.0	IMR90p8
55.5	F8	-14.834016723286	SLC2A1_3	57.0	IMR90p8
56.0	F8	-13.6929385138025	SLC2A1_3	57.0	IMR90p8
56.5	F8	-13.6929385138004	SLC2A1_3	57.0	IMR90p8
57.0	F8	-13.6929385138168	SLC2A1_3	57.0	IMR90p8
57.5	F8	-13.7429004609003	SLC2A1_3	57.0	IMR90p8
58.0	F8	-13.5915419312872	SLC2A1_3	57.0	IMR90p8
58.5	F8	-11.8999942967157	SLC2A1_3	57.0	IMR90p8
59.0	F8	-10.4356290341835	SLC2A1_3	57.0	IMR90p8
59.5	F8	-9.07908032137607	SLC2A1_3	57.0	IMR90p8
60.0	F8	-6.85812205618424	SLC2A1_3	57.0	IMR90p8
60.5	F8	-2.73674525843126	SLC2A1_3	57.0	IMR90p8
61.0	F8	1.01070046246605	SLC2A1_3	57.0	IMR90p8
61.5	F8	3.41873275384523	SLC2A1_3	57.0	IMR90p8
62.0	F8	6.27391016256934	SLC2A1_3	57.0	IMR90p8
62.5	F8	8.44600899571833	SLC2A1_3	57.0	IMR90p8
63.0	F8	9.63197245641607	SLC2A1_3	57.0	IMR90p8
63.5	F8	12.0351411542827	SLC2A1_3	57.0	IMR90p8
64.0	F8	16.9236815145729	SLC2A1_3	57.0	IMR90p8
64.5	F8	22.6951528048874	SLC2A1_3	57.0	IMR90p8
65.0	F8	30.4643974947717	SLC2A1_3	57.0	IMR90p8
65.5	F8	39.6187269527392	SLC2A1_3	57.0	IMR90p8
66.0	F8	48.5991837358405	SLC2A1_3	57.0	IMR90p8
66.5	F8	56.9757530595264	SLC2A1_3	57.0	IMR90p8
67.0	F8	64.0016887843708	SLC2A1_3	57.0	IMR90p8
67.5	F8	68.7047744597978	SLC2A1_3	57.0	IMR90p8
68.0	F8	71.7050468739762	SLC2A1_3	57.0	IMR90p8
68.5	F8	73.2400010730225	SLC2A1_3	57.0	IMR90p8
69.0	F8	73.4040576441445	SLC2A1_3	57.0	IMR90p8
69.5	F8	73.2817900721715	SLC2A1_3	57.0	IMR90p8
70.0	F8	73.0647862019637	SLC2A1_3	57.0	IMR90p8
70.5	F8	72.5532069157269	SLC2A1_3	57.0	IMR90p8
71.0	F8	71.9780364065709	SLC2A1_3	57.0	IMR90p8
71.5	F8	71.8446322916317	SLC2A1_3	57.0	IMR90p8
72.0	F8	71.9802352661742	SLC2A1_3	57.0	IMR90p8
72.5	F8	71.9059307941666	SLC2A1_3	57.0	IMR90p8
73.0	F8	72.390382877556	SLC2A1_3	57.0	IMR90p8
73.5	F8	73.6581296788286	SLC2A1_3	57.0	IMR90p8
74.0	F8	74.5783452625311	SLC2A1_3	57.0	IMR90p8
74.5	F8	75.0454718831307	SLC2A1_3	57.0	IMR90p8
75.0	F8	76.0917512104713	SLC2A1_3	57.0	IMR90p8
75.5	F8	76.7816205532891	SLC2A1_3	57.0	IMR90p8
76.0	F8	76.6856408155276	SLC2A1_3	57.0	IMR90p8
76.5	F8	77.6560750328713	SLC2A1_3	57.0	IMR90p8
77.0	F8	88.3992705180528	SLC2A1_3	57.0	IMR90p8
77.5	F8	121.797654098668	SLC2A1_3	57.0	IMR90p8
78.0	F8	171.343544565942	SLC2A1_3	57.0	IMR90p8
78.5	F8	221.346174970967	SLC2A1_3	57.0	IMR90p8
79.0	F8	265.758308614249	SLC2A1_3	57.0	IMR90p8
79.5	F8	287.937837068345	SLC2A1_3	57.0	IMR90p8
80.0	F8	261.769528624236	SLC2A1_3	57.0	IMR90p8
80.5	F8	199.952044780305	SLC2A1_3	57.0	IMR90p8
81.0	F8	134.826010738422	SLC2A1_3	57.0	IMR90p8
81.5	F8	74.7683809463615	SLC2A1_3	57.0	IMR90p8
82.0	F8	27.1309977476084	SLC2A1_3	57.0	IMR90p8
82.5	F8	4.8237677602948	SLC2A1_3	57.0	IMR90p8
83.0	F8	1.97725760741127	SLC2A1_3	57.0	IMR90p8
83.5	F8	2.35653631530101	SLC2A1_3	57.0	IMR90p8
84.0	F8	2.09187965658975	SLC2A1_3	57.0	IMR90p8
84.5	F8	1.81131851749069	SLC2A1_3	57.0	IMR90p8
85.0	F8	1.83693058057844	SLC2A1_3	57.0	IMR90p8
85.5	F8	2.21858822155605	SLC2A1_3	57.0	IMR90p8
86.0	F8	2.1242936013623	SLC2A1_3	57.0	IMR90p8
86.5	F8	2.00269556857393	SLC2A1_3	57.0	IMR90p8
87.0	F8	2.45790819257815	SLC2A1_3	57.0	IMR90p8
87.5	F8	2.46174772862048	SLC2A1_3	57.0	IMR90p8
88.0	F8	1.67517372246516	SLC2A1_3	57.0	IMR90p8
88.5	F8	1.54277416356513	SLC2A1_3	57.0	IMR90p8
89.0	F8	1.82026178154831	SLC2A1_3	57.0	IMR90p8
89.5	F8	1.53386364246933	SLC2A1_3	57.0	IMR90p8
90.0	F8	1.52963265630467	SLC2A1_3	57.0	IMR90p8
90.5	F8	2.26921638230203	SLC2A1_3	57.0	IMR90p8
91.0	F8	2.51585798433558	SLC2A1_3	57.0	IMR90p8
91.5	F8	2.6095279528422	SLC2A1_3	57.0	IMR90p8
92.0	F8	3.21533274472409	SLC2A1_3	57.0	IMR90p8
92.5	F8	3.27033573907926	SLC2A1_3	57.0	IMR90p8
93.0	F8	3.02492514357772	SLC2A1_3	57.0	IMR90p8
93.5	F8	1.76940863926677	SLC2A1_3	57.0	IMR90p8
94.0	F8	1.12539442838295	SLC2A1_3	57.0	IMR90p8
94.5	F8	-2.09845873342022	SLC2A1_3	57.0	IMR90p8
95.0	F8	-2.54454919861985	SLC2A1_3	57.0	IMR90p8
55.0	G8	-11.0635182232846	SLC2A1_3	55.7	IMR90p8
55.5	G8	-23.9709561504513	SLC2A1_3	55.7	IMR90p8
56.0	G8	-22.1270364465713	SLC2A1_3	55.7	IMR90p8
56.5	G8	-22.1270364465714	SLC2A1_3	55.7	IMR90p8
57.0	G8	-22.1270364465674	SLC2A1_3	55.7	IMR90p8
57.5	G8	-22.4081090233969	SLC2A1_3	55.7	IMR90p8
58.0	G8	-20.7115508135414	SLC2A1_3	55.7	IMR90p8
58.5	G8	-17.1800000304113	SLC2A1_3	55.7	IMR90p8
59.0	G8	-13.5470921677303	SLC2A1_3	55.7	IMR90p8
59.5	G8	-9.50644026845168	SLC2A1_3	55.7	IMR90p8
60.0	G8	-6.53369976061526	SLC2A1_3	55.7	IMR90p8
60.5	G8	-4.22765642805678	SLC2A1_3	55.7	IMR90p8
61.0	G8	-1.12251901121783	SLC2A1_3	55.7	IMR90p8
61.5	G8	2.4124200830214	SLC2A1_3	55.7	IMR90p8
62.0	G8	5.38718214025675	SLC2A1_3	55.7	IMR90p8
62.5	G8	8.71307938571078	SLC2A1_3	55.7	IMR90p8
63.0	G8	12.0530853867524	SLC2A1_3	55.7	IMR90p8
63.5	G8	15.6284317868779	SLC2A1_3	55.7	IMR90p8
64.0	G8	19.2721460435429	SLC2A1_3	55.7	IMR90p8
64.5	G8	23.626879381199	SLC2A1_3	55.7	IMR90p8
65.0	G8	29.4271233305933	SLC2A1_3	55.7	IMR90p8
65.5	G8	36.5802696916994	SLC2A1_3	55.7	IMR90p8
66.0	G8	44.4190506959468	SLC2A1_3	55.7	IMR90p8
66.5	G8	52.1176147029597	SLC2A1_3	55.7	IMR90p8
67.0	G8	58.9358824370729	SLC2A1_3	55.7	IMR90p8
67.5	G8	63.8656669603862	SLC2A1_3	55.7	IMR90p8
68.0	G8	67.353997596031	SLC2A1_3	55.7	IMR90p8
68.5	G8	68.6352488054883	SLC2A1_3	55.7	IMR90p8
69.0	G8	68.2315119231095	SLC2A1_3	55.7	IMR90p8
69.5	G8	67.5689938387803	SLC2A1_3	55.7	IMR90p8
70.0	G8	66.896296251197	SLC2A1_3	55.7	IMR90p8
70.5	G8	65.483148663981	SLC2A1_3	55.7	IMR90p8
71.0	G8	64.1528919802353	SLC2A1_3	55.7	IMR90p8
71.5	G8	63.8784117494822	SLC2A1_3	55.7	IMR90p8
72.0	G8	63.8189171433504	SLC2A1_3	55.7	IMR90p8
72.5	G8	63.5802794170843	SLC2A1_3	55.7	IMR90p8
73.0	G8	64.150988690879	SLC2A1_3	55.7	IMR90p8
73.5	G8	65.1710086037058	SLC2A1_3	55.7	IMR90p8
74.0	G8	65.3920910376656	SLC2A1_3	55.7	IMR90p8
74.5	G8	65.3894041376622	SLC2A1_3	55.7	IMR90p8
75.0	G8	65.6064400973461	SLC2A1_3	55.7	IMR90p8
75.5	G8	64.8329459383991	SLC2A1_3	55.7	IMR90p8
76.0	G8	63.8488448472142	SLC2A1_3	55.7	IMR90p8
76.5	G8	65.1459335841047	SLC2A1_3	55.7	IMR90p8
77.0	G8	74.1330355302392	SLC2A1_3	55.7	IMR90p8
77.5	G8	102.447074694878	SLC2A1_3	55.7	IMR90p8
78.0	G8	147.222380520783	SLC2A1_3	55.7	IMR90p8
78.5	G8	193.258509000877	SLC2A1_3	55.7	IMR90p8
79.0	G8	233.346688066149	SLC2A1_3	55.7	IMR90p8
79.5	G8	254.864629304798	SLC2A1_3	55.7	IMR90p8
80.0	G8	234.731309163772	SLC2A1_3	55.7	IMR90p8
80.5	G8	180.957897091262	SLC2A1_3	55.7	IMR90p8
81.0	G8	122.822283248388	SLC2A1_3	55.7	IMR90p8
81.5	G8	69.2045627572688	SLC2A1_3	55.7	IMR90p8
82.0	G8	26.183687866945	SLC2A1_3	55.7	IMR90p8
82.5	G8	5.65264390444736	SLC2A1_3	55.7	IMR90p8
83.0	G8	3.01579328162893	SLC2A1_3	55.7	IMR90p8
83.5	G8	3.17846822668167	SLC2A1_3	55.7	IMR90p8
84.0	G8	3.06030249385191	SLC2A1_3	55.7	IMR90p8
84.5	G8	3.48454329233351	SLC2A1_3	55.7	IMR90p8
85.0	G8	3.25334498132952	SLC2A1_3	55.7	IMR90p8
85.5	G8	2.60446469416223	SLC2A1_3	55.7	IMR90p8
86.0	G8	2.86499930121369	SLC2A1_3	55.7	IMR90p8
86.5	G8	3.17798838335284	SLC2A1_3	55.7	IMR90p8
87.0	G8	2.52049168852261	SLC2A1_3	55.7	IMR90p8
87.5	G8	1.92962016474769	SLC2A1_3	55.7	IMR90p8
88.0	G8	2.22018723503982	SLC2A1_3	55.7	IMR90p8
88.5	G8	1.8842629632652	SLC2A1_3	55.7	IMR90p8
89.0	G8	0.696651894743923	SLC2A1_3	55.7	IMR90p8
89.5	G8	0.433847954403291	SLC2A1_3	55.7	IMR90p8
90.0	G8	1.14169110498301	SLC2A1_3	55.7	IMR90p8
90.5	G8	0.972588677065119	SLC2A1_3	55.7	IMR90p8
91.0	G8	0.760033025615314	SLC2A1_3	55.7	IMR90p8
91.5	G8	1.73281165745891	SLC2A1_3	55.7	IMR90p8
92.0	G8	2.56495873511682	SLC2A1_3	55.7	IMR90p8
92.5	G8	2.47855621423565	SLC2A1_3	55.7	IMR90p8
93.0	G8	2.73113596163773	SLC2A1_3	55.7	IMR90p8
93.5	G8	2.97269833341579	SLC2A1_3	55.7	IMR90p8
94.0	G8	2.67943366512105	SLC2A1_3	55.7	IMR90p8
94.5	G8	2.08641773643973	SLC2A1_3	55.7	IMR90p8
95.0	G8	0.596806964296832	SLC2A1_3	55.7	IMR90p8
55.0	H8	-12.3733849358459	SLC2A1_3	55.0	IMR90p8
55.5	H8	-26.8090006943331	SLC2A1_3	55.0	IMR90p8
56.0	H8	-24.7467698716912	SLC2A1_3	55.0	IMR90p8
56.5	H8	-24.7467698716912	SLC2A1_3	55.0	IMR90p8
57.0	H8	-24.746769871694	SLC2A1_3	55.0	IMR90p8
57.5	H8	-25.0740208277891	SLC2A1_3	55.0	IMR90p8
58.0	H8	-23.0883892162167	SLC2A1_3	55.0	IMR90p8
58.5	H8	-19.04588506286	SLC2A1_3	55.0	IMR90p8
59.0	H8	-14.9097542945725	SLC2A1_3	55.0	IMR90p8
59.5	H8	-10.2683180323205	SLC2A1_3	55.0	IMR90p8
60.0	H8	-6.48769108659883	SLC2A1_3	55.0	IMR90p8
60.5	H8	-3.33938055051078	SLC2A1_3	55.0	IMR90p8
61.0	H8	0.0167116616948988	SLC2A1_3	55.0	IMR90p8
61.5	H8	3.10053102938605	SLC2A1_3	55.0	IMR90p8
62.0	H8	5.42130993620992	SLC2A1_3	55.0	IMR90p8
62.5	H8	8.49958928907949	SLC2A1_3	55.0	IMR90p8
63.0	H8	12.2350966725472	SLC2A1_3	55.0	IMR90p8
63.5	H8	15.8263317121567	SLC2A1_3	55.0	IMR90p8
64.0	H8	19.5831748774879	SLC2A1_3	55.0	IMR90p8
64.5	H8	23.8975192964239	SLC2A1_3	55.0	IMR90p8
65.0	H8	29.0081239630549	SLC2A1_3	55.0	IMR90p8
65.5	H8	34.6593520332264	SLC2A1_3	55.0	IMR90p8
66.0	H8	40.887305163136	SLC2A1_3	55.0	IMR90p8
66.5	H8	47.0390582884941	SLC2A1_3	55.0	IMR90p8
67.0	H8	53.1071504058598	SLC2A1_3	55.0	IMR90p8
67.5	H8	57.8511479464138	SLC2A1_3	55.0	IMR90p8
68.0	H8	61.1042373247786	SLC2A1_3	55.0	IMR90p8
68.5	H8	62.7676524316047	SLC2A1_3	55.0	IMR90p8
69.0	H8	63.1477373117826	SLC2A1_3	55.0	IMR90p8
69.5	H8	62.7067150619961	SLC2A1_3	55.0	IMR90p8
70.0	H8	61.8265686460645	SLC2A1_3	55.0	IMR90p8
70.5	H8	60.5084392800047	SLC2A1_3	55.0	IMR90p8
71.0	H8	59.5644783824896	SLC2A1_3	55.0	IMR90p8
71.5	H8	59.5211543260891	SLC2A1_3	55.0	IMR90p8
72.0	H8	59.5528497983233	SLC2A1_3	55.0	IMR90p8
72.5	H8	59.8195901061491	SLC2A1_3	55.0	IMR90p8
73.0	H8	60.5467045671546	SLC2A1_3	55.0	IMR90p8
73.5	H8	61.1781563161577	SLC2A1_3	55.0	IMR90p8
74.0	H8	61.251421460118	SLC2A1_3	55.0	IMR90p8
74.5	H8	61.3499337342514	SLC2A1_3	55.0	IMR90p8
75.0	H8	61.3264363366955	SLC2A1_3	55.0	IMR90p8
75.5	H8	60.9099968186694	SLC2A1_3	55.0	IMR90p8
76.0	H8	60.6199631720052	SLC2A1_3	55.0	IMR90p8
76.5	H8	61.6894038094916	SLC2A1_3	55.0	IMR90p8
77.0	H8	68.0468920422417	SLC2A1_3	55.0	IMR90p8
77.5	H8	90.9637623594437	SLC2A1_3	55.0	IMR90p8
78.0	H8	129.186892170155	SLC2A1_3	55.0	IMR90p8
78.5	H8	168.816595703971	SLC2A1_3	55.0	IMR90p8
79.0	H8	203.599264641219	SLC2A1_3	55.0	IMR90p8
79.5	H8	225.343565595319	SLC2A1_3	55.0	IMR90p8
80.0	H8	211.720145561374	SLC2A1_3	55.0	IMR90p8
80.5	H8	165.818245698661	SLC2A1_3	55.0	IMR90p8
81.0	H8	114.786306008537	SLC2A1_3	55.0	IMR90p8
81.5	H8	67.5395751379357	SLC2A1_3	55.0	IMR90p8
82.0	H8	27.5378532834294	SLC2A1_3	55.0	IMR90p8
82.5	H8	6.45467891859357	SLC2A1_3	55.0	IMR90p8
83.0	H8	2.70941124618082	SLC2A1_3	55.0	IMR90p8
83.5	H8	2.4118076134007	SLC2A1_3	55.0	IMR90p8
84.0	H8	1.96914426782791	SLC2A1_3	55.0	IMR90p8
84.5	H8	2.13807437184323	SLC2A1_3	55.0	IMR90p8
85.0	H8	1.91587257851461	SLC2A1_3	55.0	IMR90p8
85.5	H8	1.56687817638414	SLC2A1_3	55.0	IMR90p8
86.0	H8	1.51092527580101	SLC2A1_3	55.0	IMR90p8
86.5	H8	1.29790820175299	SLC2A1_3	55.0	IMR90p8
87.0	H8	0.962142984469324	SLC2A1_3	55.0	IMR90p8
87.5	H8	1.13369204296191	SLC2A1_3	55.0	IMR90p8
88.0	H8	1.22599938608016	SLC2A1_3	55.0	IMR90p8
88.5	H8	1.25441418753348	SLC2A1_3	55.0	IMR90p8
89.0	H8	1.79354938088619	SLC2A1_3	55.0	IMR90p8
89.5	H8	2.01996213057515	SLC2A1_3	55.0	IMR90p8
90.0	H8	1.91080141304701	SLC2A1_3	55.0	IMR90p8
90.5	H8	2.16177355480505	SLC2A1_3	55.0	IMR90p8
91.0	H8	2.36393173951967	SLC2A1_3	55.0	IMR90p8
91.5	H8	1.91873111948848	SLC2A1_3	55.0	IMR90p8
92.0	H8	1.97461106247079	SLC2A1_3	55.0	IMR90p8
92.5	H8	2.07733188359475	SLC2A1_3	55.0	IMR90p8
93.0	H8	1.66263386585945	SLC2A1_3	55.0	IMR90p8
93.5	H8	1.247567254974	SLC2A1_3	55.0	IMR90p8
94.0	H8	1.12968365559624	SLC2A1_3	55.0	IMR90p8
94.5	H8	0.706596816974582	SLC2A1_3	55.0	IMR90p8
95.0	H8	0.095750871050825	SLC2A1_3	55.0	IMR90p8
