# Supplementary material for: Primer PICKR: literature-mined scoring platform for robust RT–qPCR primers
Source: Nat Commun. 2026 May 28;17:6938. doi: 10.1038/s41467-026-73648-2 (PMC13388996; doi:10.1038/s41467-026-73648-2)
Supplement: Supplementary file 11 — Source Data [file 41467_2026_73648_MOESM11_ESM.zip › Suppl_Fig_S17/melting_curve_data_B2M_3.csv]

Temperature	Well	Derivative	Target	melt temp	Replicate
55.0	A2	9.93735419156667	B2M_3	65.0	IMR90p11
55.5	A2	21.5309340817277	B2M_3	65.0	IMR90p11
56.0	A2	19.8747083831332	B2M_3	65.0	IMR90p11
56.5	A2	19.8747083831358	B2M_3	65.0	IMR90p11
57.0	A2	19.8747083831149	B2M_3	65.0	IMR90p11
57.5	A2	19.5847564691553	B2M_3	65.0	IMR90p11
58.0	A2	21.358352079071	B2M_3	65.0	IMR90p11
58.5	A2	24.9623101361304	B2M_3	65.0	IMR90p11
59.0	A2	27.8923516750791	B2M_3	65.0	IMR90p11
59.5	A2	29.8377390743302	B2M_3	65.0	IMR90p11
60.0	A2	30.4990162738462	B2M_3	65.0	IMR90p11
60.5	A2	30.4946804394315	B2M_3	65.0	IMR90p11
61.0	A2	30.3527208089499	B2M_3	65.0	IMR90p11
61.5	A2	29.4076200886308	B2M_3	65.0	IMR90p11
62.0	A2	28.1452472482666	B2M_3	65.0	IMR90p11
62.5	A2	27.6916339102319	B2M_3	65.0	IMR90p11
63.0	A2	28.0962543908389	B2M_3	65.0	IMR90p11
63.5	A2	29.3555772040933	B2M_3	65.0	IMR90p11
64.0	A2	33.1249801463123	B2M_3	65.0	IMR90p11
64.5	A2	40.3139161855331	B2M_3	65.0	IMR90p11
65.0	A2	49.6089334069769	B2M_3	65.0	IMR90p11
65.5	A2	60.5447515587697	B2M_3	65.0	IMR90p11
66.0	A2	72.2177190467286	B2M_3	65.0	IMR90p11
66.5	A2	82.3708683987217	B2M_3	65.0	IMR90p11
67.0	A2	89.7999581295134	B2M_3	65.0	IMR90p11
67.5	A2	94.9481890070892	B2M_3	65.0	IMR90p11
68.0	A2	98.0157849444219	B2M_3	65.0	IMR90p11
68.5	A2	99.3003348978042	B2M_3	65.0	IMR90p11
69.0	A2	99.9587616185553	B2M_3	65.0	IMR90p11
69.5	A2	100.17283397101	B2M_3	65.0	IMR90p11
70.0	A2	100.37783321611	B2M_3	65.0	IMR90p11
70.5	A2	100.821530209874	B2M_3	65.0	IMR90p11
71.0	A2	101.73701325943	B2M_3	65.0	IMR90p11
71.5	A2	102.928029250643	B2M_3	65.0	IMR90p11
72.0	A2	104.307927645363	B2M_3	65.0	IMR90p11
72.5	A2	105.334255575104	B2M_3	65.0	IMR90p11
73.0	A2	105.784480669594	B2M_3	65.0	IMR90p11
73.5	A2	105.914383029049	B2M_3	65.0	IMR90p11
74.0	A2	106.014034003711	B2M_3	65.0	IMR90p11
74.5	A2	106.130342052783	B2M_3	65.0	IMR90p11
75.0	A2	105.832668753042	B2M_3	65.0	IMR90p11
75.5	A2	106.827307025021	B2M_3	65.0	IMR90p11
76.0	A2	131.613705833135	B2M_3	65.0	IMR90p11
76.5	A2	210.522153931047	B2M_3	65.0	IMR90p11
77.0	A2	325.009977196521	B2M_3	65.0	IMR90p11
77.5	A2	441.176637218945	B2M_3	65.0	IMR90p11
78.0	A2	549.630941270476	B2M_3	65.0	IMR90p11
78.5	A2	605.922134268947	B2M_3	65.0	IMR90p11
79.0	A2	549.325075271512	B2M_3	65.0	IMR90p11
79.5	A2	417.4128963039	B2M_3	65.0	IMR90p11
80.0	A2	279.677622300281	B2M_3	65.0	IMR90p11
80.5	A2	150.22794524219	B2M_3	65.0	IMR90p11
81.0	A2	49.3105867742811	B2M_3	65.0	IMR90p11
81.5	A2	6.58214582816089	B2M_3	65.0	IMR90p11
82.0	A2	3.55643990512817	B2M_3	65.0	IMR90p11
82.5	A2	4.94048936582868	B2M_3	65.0	IMR90p11
83.0	A2	4.553259598176	B2M_3	65.0	IMR90p11
83.5	A2	3.93555915403363	B2M_3	65.0	IMR90p11
84.0	A2	3.30400809692213	B2M_3	65.0	IMR90p11
84.5	A2	2.50253115667891	B2M_3	65.0	IMR90p11
85.0	A2	2.19216571988278	B2M_3	65.0	IMR90p11
85.5	A2	1.73520152657278	B2M_3	65.0	IMR90p11
86.0	A2	1.02795605547323	B2M_3	65.0	IMR90p11
86.5	A2	1.12045711335782	B2M_3	65.0	IMR90p11
87.0	A2	1.368648167049	B2M_3	65.0	IMR90p11
87.5	A2	1.64700629156818	B2M_3	65.0	IMR90p11
88.0	A2	2.2913835338079	B2M_3	65.0	IMR90p11
88.5	A2	2.83475749431182	B2M_3	65.0	IMR90p11
89.0	A2	3.0712024991692	B2M_3	65.0	IMR90p11
89.5	A2	3.03249954690091	B2M_3	65.0	IMR90p11
90.0	A2	2.34042595583389	B2M_3	65.0	IMR90p11
90.5	A2	1.80789544206448	B2M_3	65.0	IMR90p11
91.0	A2	2.15901334438041	B2M_3	65.0	IMR90p11
91.5	A2	1.83479194533885	B2M_3	65.0	IMR90p11
92.0	A2	1.53107743985908	B2M_3	65.0	IMR90p11
92.5	A2	1.82772936317167	B2M_3	65.0	IMR90p11
93.0	A2	1.45635037418202	B2M_3	65.0	IMR90p11
93.5	A2	0.561335188673525	B2M_3	65.0	IMR90p11
94.0	A2	0.296142955682001	B2M_3	65.0	IMR90p11
94.5	A2	0.113253408443882	B2M_3	65.0	IMR90p11
95.0	A2	-0.0900895387746345	B2M_3	65.0	IMR90p11
55.0	B2	7.13906861790372	B2M_3	64.5	IMR90p11
55.5	B2	15.4679820054577	B2M_3	64.5	IMR90p11
56.0	B2	14.278137235807	B2M_3	64.5	IMR90p11
56.5	B2	14.2781372358155	B2M_3	64.5	IMR90p11
57.0	B2	14.2781372357588	B2M_3	64.5	IMR90p11
57.5	B2	14.0229698351383	B2M_3	64.5	IMR90p11
58.0	B2	15.5845167916074	B2M_3	64.5	IMR90p11
58.5	B2	18.861144819787	B2M_3	64.5	IMR90p11
59.0	B2	20.5959402885831	B2M_3	64.5	IMR90p11
59.5	B2	21.9681309547449	B2M_3	64.5	IMR90p11
60.0	B2	23.4506083165049	B2M_3	64.5	IMR90p11
60.5	B2	23.6420360765868	B2M_3	64.5	IMR90p11
61.0	B2	24.2430672246138	B2M_3	64.5	IMR90p11
61.5	B2	25.8345541972981	B2M_3	64.5	IMR90p11
62.0	B2	27.3494858558855	B2M_3	64.5	IMR90p11
62.5	B2	28.5622144864493	B2M_3	64.5	IMR90p11
63.0	B2	31.1067236200162	B2M_3	64.5	IMR90p11
63.5	B2	33.9029040152703	B2M_3	64.5	IMR90p11
64.0	B2	37.851192385548	B2M_3	64.5	IMR90p11
64.5	B2	45.4194406610079	B2M_3	64.5	IMR90p11
65.0	B2	56.2404243896053	B2M_3	64.5	IMR90p11
65.5	B2	67.9122529360789	B2M_3	64.5	IMR90p11
66.0	B2	79.6900857080109	B2M_3	64.5	IMR90p11
66.5	B2	90.4418283192864	B2M_3	64.5	IMR90p11
67.0	B2	97.6487295795334	B2M_3	64.5	IMR90p11
67.5	B2	101.671598010655	B2M_3	64.5	IMR90p11
68.0	B2	103.610387230574	B2M_3	64.5	IMR90p11
68.5	B2	104.132205942179	B2M_3	64.5	IMR90p11
69.0	B2	104.134568836604	B2M_3	64.5	IMR90p11
69.5	B2	104.455597021789	B2M_3	64.5	IMR90p11
70.0	B2	104.766450204576	B2M_3	64.5	IMR90p11
70.5	B2	105.85985028781	B2M_3	64.5	IMR90p11
71.0	B2	107.571805349365	B2M_3	64.5	IMR90p11
71.5	B2	109.455569837466	B2M_3	64.5	IMR90p11
72.0	B2	111.569569352122	B2M_3	64.5	IMR90p11
72.5	B2	113.681580890723	B2M_3	64.5	IMR90p11
73.0	B2	115.236555057334	B2M_3	64.5	IMR90p11
73.5	B2	116.315877952509	B2M_3	64.5	IMR90p11
74.0	B2	116.551610081631	B2M_3	64.5	IMR90p11
74.5	B2	115.985922888683	B2M_3	64.5	IMR90p11
75.0	B2	114.824303801517	B2M_3	64.5	IMR90p11
75.5	B2	114.501405007705	B2M_3	64.5	IMR90p11
76.0	B2	140.153480956271	B2M_3	64.5	IMR90p11
76.5	B2	223.532521658161	B2M_3	64.5	IMR90p11
77.0	B2	343.374250582793	B2M_3	64.5	IMR90p11
77.5	B2	464.32531893731	B2M_3	64.5	IMR90p11
78.0	B2	578.001836978413	B2M_3	64.5	IMR90p11
78.5	B2	635.622385545442	B2M_3	64.5	IMR90p11
79.0	B2	574.326154576558	B2M_3	64.5	IMR90p11
79.5	B2	436.079825502288	B2M_3	64.5	IMR90p11
80.0	B2	292.978756381539	B2M_3	64.5	IMR90p11
80.5	B2	157.489817754207	B2M_3	64.5	IMR90p11
81.0	B2	52.0614869521914	B2M_3	64.5	IMR90p11
81.5	B2	8.23577023559551	B2M_3	64.5	IMR90p11
82.0	B2	5.10121556177131	B2M_3	64.5	IMR90p11
82.5	B2	5.78505427666869	B2M_3	64.5	IMR90p11
83.0	B2	5.08000042487032	B2M_3	64.5	IMR90p11
83.5	B2	4.57038398725746	B2M_3	64.5	IMR90p11
84.0	B2	3.49921353780474	B2M_3	64.5	IMR90p11
84.5	B2	2.6002409248631	B2M_3	64.5	IMR90p11
85.0	B2	2.4453634763363	B2M_3	64.5	IMR90p11
85.5	B2	2.37729391782949	B2M_3	64.5	IMR90p11
86.0	B2	2.11645795777292	B2M_3	64.5	IMR90p11
86.5	B2	2.49690883519645	B2M_3	64.5	IMR90p11
87.0	B2	2.67560636589769	B2M_3	64.5	IMR90p11
87.5	B2	2.47517393399846	B2M_3	64.5	IMR90p11
88.0	B2	2.35742680723922	B2M_3	64.5	IMR90p11
88.5	B2	2.08999509634566	B2M_3	64.5	IMR90p11
89.0	B2	1.9241090813274	B2M_3	64.5	IMR90p11
89.5	B2	2.00176657052396	B2M_3	64.5	IMR90p11
90.0	B2	2.06394288855722	B2M_3	64.5	IMR90p11
90.5	B2	1.92592888259037	B2M_3	64.5	IMR90p11
91.0	B2	1.84301224570851	B2M_3	64.5	IMR90p11
91.5	B2	1.63283355171484	B2M_3	64.5	IMR90p11
92.0	B2	1.43920305523648	B2M_3	64.5	IMR90p11
92.5	B2	1.3690377424889	B2M_3	64.5	IMR90p11
93.0	B2	2.01287617885015	B2M_3	64.5	IMR90p11
93.5	B2	2.58827968561138	B2M_3	64.5	IMR90p11
94.0	B2	2.7963165756542	B2M_3	64.5	IMR90p11
94.5	B2	2.98282949802757	B2M_3	64.5	IMR90p11
95.0	B2	1.18724747208768	B2M_3	64.5	IMR90p11
55.0	C2	5.03956150895488	B2M_3	63.3	IMR90p11
55.5	C2	10.9190499360702	B2M_3	63.3	IMR90p11
56.0	C2	10.079123017911	B2M_3	63.3	IMR90p11
56.5	C2	10.0791230179102	B2M_3	63.3	IMR90p11
57.0	C2	10.0791230179155	B2M_3	63.3	IMR90p11
57.5	C2	9.88310152779547	B2M_3	63.3	IMR90p11
58.0	C2	11.1161427450415	B2M_3	63.3	IMR90p11
58.5	C2	13.3810203879873	B2M_3	63.3	IMR90p11
59.0	C2	14.5898098268319	B2M_3	63.3	IMR90p11
59.5	C2	15.7965675263918	B2M_3	63.3	IMR90p11
60.0	C2	17.6685006010404	B2M_3	63.3	IMR90p11
60.5	C2	20.0978833381245	B2M_3	63.3	IMR90p11
61.0	C2	22.8144283284909	B2M_3	63.3	IMR90p11
61.5	C2	26.172215648931	B2M_3	63.3	IMR90p11
62.0	C2	29.2851774774801	B2M_3	63.3	IMR90p11
62.5	C2	31.7595244605174	B2M_3	63.3	IMR90p11
63.0	C2	33.9694281928977	B2M_3	63.3	IMR90p11
63.5	C2	36.5143201176555	B2M_3	63.3	IMR90p11
64.0	C2	40.2470671288423	B2M_3	63.3	IMR90p11
64.5	C2	46.4275685520287	B2M_3	63.3	IMR90p11
65.0	C2	54.6575010811454	B2M_3	63.3	IMR90p11
65.5	C2	64.230633110125	B2M_3	63.3	IMR90p11
66.0	C2	74.8227156082676	B2M_3	63.3	IMR90p11
66.5	C2	84.8984623774649	B2M_3	63.3	IMR90p11
67.0	C2	92.2785581772504	B2M_3	63.3	IMR90p11
67.5	C2	96.9049083703725	B2M_3	63.3	IMR90p11
68.0	C2	100.289235134582	B2M_3	63.3	IMR90p11
68.5	C2	101.344143598153	B2M_3	63.3	IMR90p11
69.0	C2	101.185962669418	B2M_3	63.3	IMR90p11
69.5	C2	102.499471544259	B2M_3	63.3	IMR90p11
70.0	C2	105.556257601313	B2M_3	63.3	IMR90p11
70.5	C2	108.120939022022	B2M_3	63.3	IMR90p11
71.0	C2	111.971560523576	B2M_3	63.3	IMR90p11
71.5	C2	116.219730104916	B2M_3	63.3	IMR90p11
72.0	C2	119.175714156451	B2M_3	63.3	IMR90p11
72.5	C2	121.910167602419	B2M_3	63.3	IMR90p11
73.0	C2	124.101919248132	B2M_3	63.3	IMR90p11
73.5	C2	124.700362907494	B2M_3	63.3	IMR90p11
74.0	C2	124.72865445594	B2M_3	63.3	IMR90p11
74.5	C2	124.014897414463	B2M_3	63.3	IMR90p11
75.0	C2	120.609252369249	B2M_3	63.3	IMR90p11
75.5	C2	117.952014943662	B2M_3	63.3	IMR90p11
76.0	C2	138.263190612716	B2M_3	63.3	IMR90p11
76.5	C2	213.398220618439	B2M_3	63.3	IMR90p11
77.0	C2	327.793386123499	B2M_3	63.3	IMR90p11
77.5	C2	445.523365500863	B2M_3	63.3	IMR90p11
78.0	C2	556.441002333744	B2M_3	63.3	IMR90p11
78.5	C2	618.085070486159	B2M_3	63.3	IMR90p11
79.0	C2	566.221421039708	B2M_3	63.3	IMR90p11
79.5	C2	433.189926805027	B2M_3	63.3	IMR90p11
80.0	C2	293.042445603905	B2M_3	63.3	IMR90p11
80.5	C2	160.997242329841	B2M_3	63.3	IMR90p11
81.0	C2	55.4370190105572	B2M_3	63.3	IMR90p11
81.5	C2	8.08196438363763	B2M_3	63.3	IMR90p11
82.0	C2	3.37314609959225	B2M_3	63.3	IMR90p11
82.5	C2	3.93532405269258	B2M_3	63.3	IMR90p11
83.0	C2	2.41256351145034	B2M_3	63.3	IMR90p11
83.5	C2	1.74789026520421	B2M_3	63.3	IMR90p11
84.0	C2	1.83591787683025	B2M_3	63.3	IMR90p11
84.5	C2	1.76064404288815	B2M_3	63.3	IMR90p11
85.0	C2	1.8787099432854	B2M_3	63.3	IMR90p11
85.5	C2	2.49054870742776	B2M_3	63.3	IMR90p11
86.0	C2	2.18050474069747	B2M_3	63.3	IMR90p11
86.5	C2	2.10385470340293	B2M_3	63.3	IMR90p11
87.0	C2	2.21862001763071	B2M_3	63.3	IMR90p11
87.5	C2	1.71833965549922	B2M_3	63.3	IMR90p11
88.0	C2	1.14238319772852	B2M_3	63.3	IMR90p11
88.5	C2	1.50873960074591	B2M_3	63.3	IMR90p11
89.0	C2	1.56105368549538	B2M_3	63.3	IMR90p11
89.5	C2	1.51329916469047	B2M_3	63.3	IMR90p11
90.0	C2	2.16166982967661	B2M_3	63.3	IMR90p11
90.5	C2	2.66911835217957	B2M_3	63.3	IMR90p11
91.0	C2	2.67024268680029	B2M_3	63.3	IMR90p11
91.5	C2	2.55960099862892	B2M_3	63.3	IMR90p11
92.0	C2	2.49045381926305	B2M_3	63.3	IMR90p11
92.5	C2	2.35651696302943	B2M_3	63.3	IMR90p11
93.0	C2	2.55426316372052	B2M_3	63.3	IMR90p11
93.5	C2	2.52500851407274	B2M_3	63.3	IMR90p11
94.0	C2	2.67094368255346	B2M_3	63.3	IMR90p11
94.5	C2	2.64340304231507	B2M_3	63.3	IMR90p11
95.0	C2	1.00331609661396	B2M_3	63.3	IMR90p11
55.0	D2	-0.997195751094864	B2M_3	61.4	IMR90p11
55.5	D2	-2.16059079403965	B2M_3	61.4	IMR90p11
56.0	D2	-1.99439150219132	B2M_3	61.4	IMR90p11
56.5	D2	-1.99439150218325	B2M_3	61.4	IMR90p11
57.0	D2	-1.99439150223759	B2M_3	61.4	IMR90p11
57.5	D2	-2.33292105976079	B2M_3	61.4	IMR90p11
58.0	D2	-0.197421727016263	B2M_3	61.4	IMR90p11
58.5	D2	3.66758604387212	B2M_3	61.4	IMR90p11
59.0	D2	5.74285322129617	B2M_3	61.4	IMR90p11
59.5	D2	7.82784770802675	B2M_3	61.4	IMR90p11
60.0	D2	11.4788206215568	B2M_3	61.4	IMR90p11
60.5	D2	14.5485381777237	B2M_3	61.4	IMR90p11
61.0	D2	17.0365597628474	B2M_3	61.4	IMR90p11
61.5	D2	20.9340666890549	B2M_3	61.4	IMR90p11
62.0	D2	24.6837279135405	B2M_3	61.4	IMR90p11
62.5	D2	27.2749943329884	B2M_3	61.4	IMR90p11
63.0	D2	30.2101024368242	B2M_3	61.4	IMR90p11
63.5	D2	34.2092132636742	B2M_3	61.4	IMR90p11
64.0	D2	38.8707606289244	B2M_3	61.4	IMR90p11
64.5	D2	45.2437116473525	B2M_3	61.4	IMR90p11
65.0	D2	53.7225886426385	B2M_3	61.4	IMR90p11
65.5	D2	63.0883127909335	B2M_3	61.4	IMR90p11
66.0	D2	72.1783285040525	B2M_3	61.4	IMR90p11
66.5	D2	80.9199002944824	B2M_3	61.4	IMR90p11
67.0	D2	87.9483213763145	B2M_3	61.4	IMR90p11
67.5	D2	92.2378511469376	B2M_3	61.4	IMR90p11
68.0	D2	95.042982033677	B2M_3	61.4	IMR90p11
68.5	D2	97.0593781630269	B2M_3	61.4	IMR90p11
69.0	D2	97.3931887319208	B2M_3	61.4	IMR90p11
69.5	D2	97.4297299771824	B2M_3	61.4	IMR90p11
70.0	D2	99.086545271112	B2M_3	61.4	IMR90p11
70.5	D2	101.629914195943	B2M_3	61.4	IMR90p11
71.0	D2	104.802935807356	B2M_3	61.4	IMR90p11
71.5	D2	109.584236231461	B2M_3	61.4	IMR90p11
72.0	D2	115.405204682865	B2M_3	61.4	IMR90p11
72.5	D2	120.172744674752	B2M_3	61.4	IMR90p11
73.0	D2	123.357621844403	B2M_3	61.4	IMR90p11
73.5	D2	124.997918770944	B2M_3	61.4	IMR90p11
74.0	D2	123.996529489914	B2M_3	61.4	IMR90p11
74.5	D2	119.866460998363	B2M_3	61.4	IMR90p11
75.0	D2	114.468149400335	B2M_3	61.4	IMR90p11
75.5	D2	109.29062479849	B2M_3	61.4	IMR90p11
76.0	D2	119.911749763185	B2M_3	61.4	IMR90p11
76.5	D2	179.583250094879	B2M_3	61.4	IMR90p11
77.0	D2	280.292857741148	B2M_3	61.4	IMR90p11
77.5	D2	385.4344073747	B2M_3	61.4	IMR90p11
78.0	D2	485.336228507326	B2M_3	61.4	IMR90p11
78.5	D2	550.634771681258	B2M_3	61.4	IMR90p11
79.0	D2	516.947184618209	B2M_3	61.4	IMR90p11
79.5	D2	401.315578398897	B2M_3	61.4	IMR90p11
80.0	D2	275.235363953213	B2M_3	61.4	IMR90p11
80.5	D2	156.408837472908	B2M_3	61.4	IMR90p11
81.0	D2	56.9976121117441	B2M_3	61.4	IMR90p11
81.5	D2	8.69442255549308	B2M_3	61.4	IMR90p11
82.0	D2	3.21876220472535	B2M_3	61.4	IMR90p11
82.5	D2	4.89023490514882	B2M_3	61.4	IMR90p11
83.0	D2	4.40751140480825	B2M_3	61.4	IMR90p11
83.5	D2	3.72924562411549	B2M_3	61.4	IMR90p11
84.0	D2	3.18036286795814	B2M_3	61.4	IMR90p11
84.5	D2	2.45746012316607	B2M_3	61.4	IMR90p11
85.0	D2	1.58785508637794	B2M_3	61.4	IMR90p11
85.5	D2	1.28842236340483	B2M_3	61.4	IMR90p11
86.0	D2	1.44246431844977	B2M_3	61.4	IMR90p11
86.5	D2	1.59618035405475	B2M_3	61.4	IMR90p11
87.0	D2	1.76425488347121	B2M_3	61.4	IMR90p11
87.5	D2	2.11018197231004	B2M_3	61.4	IMR90p11
88.0	D2	2.33344498133289	B2M_3	61.4	IMR90p11
88.5	D2	2.3151079601061	B2M_3	61.4	IMR90p11
89.0	D2	2.50265094743986	B2M_3	61.4	IMR90p11
89.5	D2	2.47048032629306	B2M_3	61.4	IMR90p11
90.0	D2	2.29173680261135	B2M_3	61.4	IMR90p11
90.5	D2	2.1523228877013	B2M_3	61.4	IMR90p11
91.0	D2	1.74948387062074	B2M_3	61.4	IMR90p11
91.5	D2	1.29825743477664	B2M_3	61.4	IMR90p11
92.0	D2	1.47341670193492	B2M_3	61.4	IMR90p11
92.5	D2	1.84690659530952	B2M_3	61.4	IMR90p11
93.0	D2	2.18619123101377	B2M_3	61.4	IMR90p11
93.5	D2	3.32361839986856	B2M_3	61.4	IMR90p11
94.0	D2	3.94967168668393	B2M_3	61.4	IMR90p11
94.5	D2	5.76100447143529	B2M_3	61.4	IMR90p11
95.0	D2	3.38895616257662	B2M_3	61.4	IMR90p11
55.0	E2	-8.07467686158395	B2M_3	59.0	IMR90p11
55.5	E2	-17.4951332000982	B2M_3	59.0	IMR90p11
56.0	E2	-16.1493537231676	B2M_3	59.0	IMR90p11
56.5	E2	-16.1493537231618	B2M_3	59.0	IMR90p11
57.0	E2	-16.149353723205	B2M_3	59.0	IMR90p11
57.5	E2	-16.5854546552025	B2M_3	59.0	IMR90p11
58.0	E2	-14.0403850389905	B2M_3	59.0	IMR90p11
58.5	E2	-7.90273292650784	B2M_3	59.0	IMR90p11
59.0	E2	-1.99947812152641	B2M_3	59.0	IMR90p11
59.5	E2	3.77481757035628	B2M_3	59.0	IMR90p11
60.0	E2	9.49627295876178	B2M_3	59.0	IMR90p11
60.5	E2	14.9927352600303	B2M_3	59.0	IMR90p11
61.0	E2	19.2177988242402	B2M_3	59.0	IMR90p11
61.5	E2	22.3458159731854	B2M_3	59.0	IMR90p11
62.0	E2	25.2676179735049	B2M_3	59.0	IMR90p11
62.5	E2	27.8591673461357	B2M_3	59.0	IMR90p11
63.0	E2	29.6775683796137	B2M_3	59.0	IMR90p11
63.5	E2	32.1260198851159	B2M_3	59.0	IMR90p11
64.0	E2	36.6133944780806	B2M_3	59.0	IMR90p11
64.5	E2	42.1223340701794	B2M_3	59.0	IMR90p11
65.0	E2	49.0472918177904	B2M_3	59.0	IMR90p11
65.5	E2	58.02339160553	B2M_3	59.0	IMR90p11
66.0	E2	67.5025377106081	B2M_3	59.0	IMR90p11
66.5	E2	75.607348960435	B2M_3	59.0	IMR90p11
67.0	E2	82.406163692615	B2M_3	59.0	IMR90p11
67.5	E2	87.3689973692375	B2M_3	59.0	IMR90p11
68.0	E2	89.849693618724	B2M_3	59.0	IMR90p11
68.5	E2	90.8922621182194	B2M_3	59.0	IMR90p11
69.0	E2	92.1471635327692	B2M_3	59.0	IMR90p11
69.5	E2	94.8474526275206	B2M_3	59.0	IMR90p11
70.0	E2	100.419856967128	B2M_3	59.0	IMR90p11
70.5	E2	109.462995580003	B2M_3	59.0	IMR90p11
71.0	E2	120.425008423171	B2M_3	59.0	IMR90p11
71.5	E2	131.101494967115	B2M_3	59.0	IMR90p11
72.0	E2	138.875113690731	B2M_3	59.0	IMR90p11
72.5	E2	140.968116278008	B2M_3	59.0	IMR90p11
73.0	E2	136.638198146166	B2M_3	59.0	IMR90p11
73.5	E2	127.76930738658	B2M_3	59.0	IMR90p11
74.0	E2	116.532371975113	B2M_3	59.0	IMR90p11
74.5	E2	105.430584381076	B2M_3	59.0	IMR90p11
75.0	E2	96.1629634978102	B2M_3	59.0	IMR90p11
75.5	E2	89.3187665823206	B2M_3	59.0	IMR90p11
76.0	E2	91.6094379902368	B2M_3	59.0	IMR90p11
76.5	E2	130.390947338549	B2M_3	59.0	IMR90p11
77.0	E2	205.45377115461	B2M_3	59.0	IMR90p11
77.5	E2	285.137422004114	B2M_3	59.0	IMR90p11
78.0	E2	361.599682788697	B2M_3	59.0	IMR90p11
78.5	E2	422.732288186087	B2M_3	59.0	IMR90p11
79.0	E2	411.268761890859	B2M_3	59.0	IMR90p11
79.5	E2	325.571549325328	B2M_3	59.0	IMR90p11
80.0	E2	229.48060487701	B2M_3	59.0	IMR90p11
80.5	E2	139.21549692158	B2M_3	59.0	IMR90p11
81.0	E2	56.2091099427373	B2M_3	59.0	IMR90p11
81.5	E2	10.9112757058196	B2M_3	59.0	IMR90p11
82.0	E2	4.96380701531234	B2M_3	59.0	IMR90p11
82.5	E2	5.44167297695947	B2M_3	59.0	IMR90p11
83.0	E2	3.71898222629966	B2M_3	59.0	IMR90p11
83.5	E2	3.67256694470677	B2M_3	59.0	IMR90p11
84.0	E2	4.16382624045644	B2M_3	59.0	IMR90p11
84.5	E2	3.89995962921375	B2M_3	59.0	IMR90p11
85.0	E2	3.54859156126918	B2M_3	59.0	IMR90p11
85.5	E2	3.60772786253449	B2M_3	59.0	IMR90p11
86.0	E2	3.27469900731882	B2M_3	59.0	IMR90p11
86.5	E2	2.05290286292399	B2M_3	59.0	IMR90p11
87.0	E2	1.32305347362666	B2M_3	59.0	IMR90p11
87.5	E2	1.01794173154002	B2M_3	59.0	IMR90p11
88.0	E2	0.455752206620673	B2M_3	59.0	IMR90p11
88.5	E2	0.481164618791411	B2M_3	59.0	IMR90p11
89.0	E2	1.32287221477986	B2M_3	59.0	IMR90p11
89.5	E2	1.61309683774476	B2M_3	59.0	IMR90p11
90.0	E2	1.77674979637413	B2M_3	59.0	IMR90p11
90.5	E2	2.52928652351238	B2M_3	59.0	IMR90p11
91.0	E2	2.6012616731939	B2M_3	59.0	IMR90p11
91.5	E2	2.13231842293436	B2M_3	59.0	IMR90p11
92.0	E2	2.39589483941683	B2M_3	59.0	IMR90p11
92.5	E2	2.66153466189024	B2M_3	59.0	IMR90p11
93.0	E2	2.49739704512018	B2M_3	59.0	IMR90p11
93.5	E2	2.13701464890772	B2M_3	59.0	IMR90p11
94.0	E2	2.24888305617304	B2M_3	59.0	IMR90p11
94.5	E2	1.2565028869646	B2M_3	59.0	IMR90p11
95.0	E2	-0.103863101186391	B2M_3	59.0	IMR90p11
55.0	F2	0.361489002555231	B2M_3	57.0	IMR90p11
55.5	F2	0.783226172203399	B2M_3	57.0	IMR90p11
56.0	F2	0.722978005110804	B2M_3	57.0	IMR90p11
56.5	F2	0.722978005110349	B2M_3	57.0	IMR90p11
57.0	F2	0.72297800511717	B2M_3	57.0	IMR90p11
57.5	F2	-0.316539133578885	B2M_3	57.0	IMR90p11
58.0	F2	6.1860571367888	B2M_3	57.0	IMR90p11
58.5	F2	18.4303488546022	B2M_3	57.0	IMR90p11
59.0	F2	25.7072584247819	B2M_3	57.0	IMR90p11
59.5	F2	29.6879396399193	B2M_3	57.0	IMR90p11
60.0	F2	32.3420665436623	B2M_3	57.0	IMR90p11
60.5	F2	33.2952366650172	B2M_3	57.0	IMR90p11
61.0	F2	32.5030608050234	B2M_3	57.0	IMR90p11
61.5	F2	31.967139011508	B2M_3	57.0	IMR90p11
62.0	F2	31.3028484508047	B2M_3	57.0	IMR90p11
62.5	F2	30.0891719933495	B2M_3	57.0	IMR90p11
63.0	F2	29.3889859926293	B2M_3	57.0	IMR90p11
63.5	F2	29.5101419870366	B2M_3	57.0	IMR90p11
64.0	F2	30.4615213323776	B2M_3	57.0	IMR90p11
64.5	F2	33.5423909495411	B2M_3	57.0	IMR90p11
65.0	F2	38.763467923153	B2M_3	57.0	IMR90p11
65.5	F2	45.7935221221662	B2M_3	57.0	IMR90p11
66.0	F2	54.4351295142391	B2M_3	57.0	IMR90p11
66.5	F2	63.0185777216836	B2M_3	57.0	IMR90p11
67.0	F2	69.6612881309416	B2M_3	57.0	IMR90p11
67.5	F2	74.2359097273552	B2M_3	57.0	IMR90p11
68.0	F2	77.1173979484447	B2M_3	57.0	IMR90p11
68.5	F2	77.4038676424789	B2M_3	57.0	IMR90p11
69.0	F2	76.025835233713	B2M_3	57.0	IMR90p11
69.5	F2	74.9936587274624	B2M_3	57.0	IMR90p11
70.0	F2	74.2244315382196	B2M_3	57.0	IMR90p11
70.5	F2	72.8250481833104	B2M_3	57.0	IMR90p11
71.0	F2	72.4005969983721	B2M_3	57.0	IMR90p11
71.5	F2	73.2414540961162	B2M_3	57.0	IMR90p11
72.0	F2	73.9789822191119	B2M_3	57.0	IMR90p11
72.5	F2	74.8057069723641	B2M_3	57.0	IMR90p11
73.0	F2	76.0954272658041	B2M_3	57.0	IMR90p11
73.5	F2	77.198899409468	B2M_3	57.0	IMR90p11
74.0	F2	77.9620710937244	B2M_3	57.0	IMR90p11
74.5	F2	78.2180928824295	B2M_3	57.0	IMR90p11
75.0	F2	77.7764020578429	B2M_3	57.0	IMR90p11
75.5	F2	76.9809277609411	B2M_3	57.0	IMR90p11
76.0	F2	80.9972283719655	B2M_3	57.0	IMR90p11
76.5	F2	115.834896314597	B2M_3	57.0	IMR90p11
77.0	F2	182.582882725336	B2M_3	57.0	IMR90p11
77.5	F2	253.040386057323	B2M_3	57.0	IMR90p11
78.0	F2	319.937063966138	B2M_3	57.0	IMR90p11
78.5	F2	373.505315634055	B2M_3	57.0	IMR90p11
79.0	F2	361.916844590032	B2M_3	57.0	IMR90p11
79.5	F2	284.71094253751	B2M_3	57.0	IMR90p11
80.0	F2	198.592052127451	B2M_3	57.0	IMR90p11
80.5	F2	117.295825100484	B2M_3	57.0	IMR90p11
81.0	F2	44.8324530853544	B2M_3	57.0	IMR90p11
81.5	F2	6.78077101639741	B2M_3	57.0	IMR90p11
82.0	F2	2.10702149676695	B2M_3	57.0	IMR90p11
82.5	F2	2.89286466709495	B2M_3	57.0	IMR90p11
83.0	F2	3.21345645796282	B2M_3	57.0	IMR90p11
83.5	F2	2.93318973565471	B2M_3	57.0	IMR90p11
84.0	F2	2.20684629239128	B2M_3	57.0	IMR90p11
84.5	F2	2.58967010732027	B2M_3	57.0	IMR90p11
85.0	F2	3.29610031135627	B2M_3	57.0	IMR90p11
85.5	F2	3.32327979693474	B2M_3	57.0	IMR90p11
86.0	F2	3.29145325237397	B2M_3	57.0	IMR90p11
86.5	F2	3.29885798835033	B2M_3	57.0	IMR90p11
87.0	F2	2.73067231562322	B2M_3	57.0	IMR90p11
87.5	F2	2.09894611164577	B2M_3	57.0	IMR90p11
88.0	F2	1.89868956369753	B2M_3	57.0	IMR90p11
88.5	F2	2.12320834784077	B2M_3	57.0	IMR90p11
89.0	F2	2.42793122335127	B2M_3	57.0	IMR90p11
89.5	F2	2.77357893879571	B2M_3	57.0	IMR90p11
90.0	F2	2.95345382871517	B2M_3	57.0	IMR90p11
90.5	F2	2.45634840405899	B2M_3	57.0	IMR90p11
91.0	F2	1.43112662767123	B2M_3	57.0	IMR90p11
91.5	F2	1.03935127299007	B2M_3	57.0	IMR90p11
92.0	F2	1.0588248676334	B2M_3	57.0	IMR90p11
92.5	F2	0.703875856326022	B2M_3	57.0	IMR90p11
93.0	F2	1.15845922422955	B2M_3	57.0	IMR90p11
93.5	F2	0.868301150527941	B2M_3	57.0	IMR90p11
94.0	F2	0.316538691163942	B2M_3	57.0	IMR90p11
94.5	F2	-2.36960501046474	B2M_3	57.0	IMR90p11
95.0	F2	-2.47077499074862	B2M_3	57.0	IMR90p11
55.0	G2	-5.40579385192814	B2M_3	55.7	IMR90p11
55.5	G2	-11.7125533458443	B2M_3	55.7	IMR90p11
56.0	G2	-10.8115877038563	B2M_3	55.7	IMR90p11
56.5	G2	-10.8115877038533	B2M_3	55.7	IMR90p11
57.0	G2	-10.8115877038792	B2M_3	55.7	IMR90p11
57.5	G2	-11.66936817714	B2M_3	55.7	IMR90p11
58.0	G2	-6.46426125672417	B2M_3	55.7	IMR90p11
58.5	G2	4.52041699944607	B2M_3	55.7	IMR90p11
59.0	G2	13.062642020062	B2M_3	55.7	IMR90p11
59.5	G2	19.6539654357398	B2M_3	55.7	IMR90p11
60.0	G2	25.2974344409722	B2M_3	55.7	IMR90p11
60.5	G2	29.7444151574281	B2M_3	55.7	IMR90p11
61.0	G2	32.1536618334738	B2M_3	55.7	IMR90p11
61.5	G2	33.6317548391676	B2M_3	55.7	IMR90p11
62.0	G2	34.1385415385911	B2M_3	55.7	IMR90p11
62.5	G2	33.0425505000761	B2M_3	55.7	IMR90p11
63.0	G2	31.6859259220921	B2M_3	55.7	IMR90p11
63.5	G2	31.0939097552365	B2M_3	55.7	IMR90p11
64.0	G2	30.6978182544268	B2M_3	55.7	IMR90p11
64.5	G2	31.9777695711915	B2M_3	55.7	IMR90p11
65.0	G2	35.819775014646	B2M_3	55.7	IMR90p11
65.5	G2	40.6242879379897	B2M_3	55.7	IMR90p11
66.0	G2	46.5785518278906	B2M_3	55.7	IMR90p11
66.5	G2	53.7030699263865	B2M_3	55.7	IMR90p11
67.0	G2	59.9657739010676	B2M_3	55.7	IMR90p11
67.5	G2	64.3897412404087	B2M_3	55.7	IMR90p11
68.0	G2	67.6582980054002	B2M_3	55.7	IMR90p11
68.5	G2	69.386909920322	B2M_3	55.7	IMR90p11
69.0	G2	69.6188556171957	B2M_3	55.7	IMR90p11
69.5	G2	69.3701195152735	B2M_3	55.7	IMR90p11
70.0	G2	69.1277548254525	B2M_3	55.7	IMR90p11
70.5	G2	69.6983496119173	B2M_3	55.7	IMR90p11
71.0	G2	72.2935307517237	B2M_3	55.7	IMR90p11
71.5	G2	78.3104252595662	B2M_3	55.7	IMR90p11
72.0	G2	88.2932457457042	B2M_3	55.7	IMR90p11
72.5	G2	100.861426969167	B2M_3	55.7	IMR90p11
73.0	G2	112.876392172861	B2M_3	55.7	IMR90p11
73.5	G2	120.96179414203	B2M_3	55.7	IMR90p11
74.0	G2	122.369862883912	B2M_3	55.7	IMR90p11
74.5	G2	115.214392579681	B2M_3	55.7	IMR90p11
75.0	G2	101.842060039919	B2M_3	55.7	IMR90p11
75.5	G2	86.4514893976033	B2M_3	55.7	IMR90p11
76.0	G2	74.0828435480836	B2M_3	55.7	IMR90p11
76.5	G2	84.5580296999557	B2M_3	55.7	IMR90p11
77.0	G2	118.602651583533	B2M_3	55.7	IMR90p11
77.5	G2	155.477465147161	B2M_3	55.7	IMR90p11
78.0	G2	191.802390677844	B2M_3	55.7	IMR90p11
78.5	G2	223.459780665205	B2M_3	55.7	IMR90p11
79.0	G2	213.44608963647	B2M_3	55.7	IMR90p11
79.5	G2	164.292754584104	B2M_3	55.7	IMR90p11
80.0	G2	115.307924257406	B2M_3	55.7	IMR90p11
80.5	G2	68.9125818315341	B2M_3	55.7	IMR90p11
81.0	G2	26.0482094104342	B2M_3	55.7	IMR90p11
81.5	G2	5.94282225487166	B2M_3	55.7	IMR90p11
82.0	G2	5.99182201978908	B2M_3	55.7	IMR90p11
82.5	G2	5.96388003157938	B2M_3	55.7	IMR90p11
83.0	G2	5.64160191225056	B2M_3	55.7	IMR90p11
83.5	G2	5.37576447765395	B2M_3	55.7	IMR90p11
84.0	G2	4.66223548859728	B2M_3	55.7	IMR90p11
84.5	G2	3.89285533195118	B2M_3	55.7	IMR90p11
85.0	G2	3.5503840021828	B2M_3	55.7	IMR90p11
85.5	G2	3.26286275966487	B2M_3	55.7	IMR90p11
86.0	G2	3.22114245722315	B2M_3	55.7	IMR90p11
86.5	G2	2.77857362102787	B2M_3	55.7	IMR90p11
87.0	G2	2.00571844108174	B2M_3	55.7	IMR90p11
87.5	G2	2.00675477694233	B2M_3	55.7	IMR90p11
88.0	G2	2.1001429463879	B2M_3	55.7	IMR90p11
88.5	G2	1.82468827043851	B2M_3	55.7	IMR90p11
89.0	G2	1.77810441453596	B2M_3	55.7	IMR90p11
89.5	G2	2.65327740246443	B2M_3	55.7	IMR90p11
90.0	G2	3.19801897446899	B2M_3	55.7	IMR90p11
90.5	G2	3.28174937070446	B2M_3	55.7	IMR90p11
91.0	G2	3.34814618620999	B2M_3	55.7	IMR90p11
91.5	G2	3.84113400545039	B2M_3	55.7	IMR90p11
92.0	G2	3.56530396295824	B2M_3	55.7	IMR90p11
92.5	G2	2.72993509388215	B2M_3	55.7	IMR90p11
93.0	G2	2.54200452005387	B2M_3	55.7	IMR90p11
93.5	G2	2.90438595156888	B2M_3	55.7	IMR90p11
94.0	G2	2.59951014892152	B2M_3	55.7	IMR90p11
94.5	G2	3.65152816628	B2M_3	55.7	IMR90p11
95.0	G2	2.31481784566353	B2M_3	55.7	IMR90p11
55.0	H2	-0.106515877125048	B2M_3	55.0	IMR90p11
55.5	H2	-0.230784400437869	B2M_3	55.0	IMR90p11
56.0	H2	-0.213031754250324	B2M_3	55.0	IMR90p11
56.5	H2	-0.213031754256576	B2M_3	55.0	IMR90p11
57.0	H2	-0.213031754206554	B2M_3	55.0	IMR90p11
57.5	H2	-0.713850214965191	B2M_3	55.0	IMR90p11
58.0	H2	2.24448194844001	B2M_3	55.0	IMR90p11
58.5	H2	9.13647751625308	B2M_3	55.0	IMR90p11
59.0	H2	15.1197873397733	B2M_3	55.0	IMR90p11
59.5	H2	20.614663714125	B2M_3	55.0	IMR90p11
60.0	H2	25.6052684034515	B2M_3	55.0	IMR90p11
60.5	H2	28.8358082656989	B2M_3	55.0	IMR90p11
61.0	H2	30.751713959716	B2M_3	55.0	IMR90p11
61.5	H2	32.6357589690327	B2M_3	55.0	IMR90p11
62.0	H2	33.550328162661	B2M_3	55.0	IMR90p11
62.5	H2	32.8428416069354	B2M_3	55.0	IMR90p11
63.0	H2	32.227690760004	B2M_3	55.0	IMR90p11
63.5	H2	31.6392898527779	B2M_3	55.0	IMR90p11
64.0	H2	30.6022068694103	B2M_3	55.0	IMR90p11
64.5	H2	30.7484035128979	B2M_3	55.0	IMR90p11
65.0	H2	32.8198743399265	B2M_3	55.0	IMR90p11
65.5	H2	36.8826098170883	B2M_3	55.0	IMR90p11
66.0	H2	42.7584563480602	B2M_3	55.0	IMR90p11
66.5	H2	49.5977467267804	B2M_3	55.0	IMR90p11
67.0	H2	56.4426846767343	B2M_3	55.0	IMR90p11
67.5	H2	62.3603090473553	B2M_3	55.0	IMR90p11
68.0	H2	65.9597209771634	B2M_3	55.0	IMR90p11
68.5	H2	67.8072468083984	B2M_3	55.0	IMR90p11
69.0	H2	69.3894781103654	B2M_3	55.0	IMR90p11
69.5	H2	70.8353438965845	B2M_3	55.0	IMR90p11
70.0	H2	74.0840094403424	B2M_3	55.0	IMR90p11
70.5	H2	81.4585257667803	B2M_3	55.0	IMR90p11
71.0	H2	92.4290513654304	B2M_3	55.0	IMR90p11
71.5	H2	105.925675797288	B2M_3	55.0	IMR90p11
72.0	H2	121.303012815311	B2M_3	55.0	IMR90p11
72.5	H2	135.3192068379	B2M_3	55.0	IMR90p11
73.0	H2	144.02777143051	B2M_3	55.0	IMR90p11
73.5	H2	144.894271818896	B2M_3	55.0	IMR90p11
74.0	H2	137.955137487338	B2M_3	55.0	IMR90p11
74.5	H2	123.542988634771	B2M_3	55.0	IMR90p11
75.0	H2	103.911917345762	B2M_3	55.0	IMR90p11
75.5	H2	83.1734728712785	B2M_3	55.0	IMR90p11
76.0	H2	65.350627409996	B2M_3	55.0	IMR90p11
76.5	H2	61.7889686944226	B2M_3	55.0	IMR90p11
77.0	H2	77.0877014354545	B2M_3	55.0	IMR90p11
77.5	H2	99.7332166491476	B2M_3	55.0	IMR90p11
78.0	H2	123.442416379785	B2M_3	55.0	IMR90p11
78.5	H2	146.951485681977	B2M_3	55.0	IMR90p11
79.0	H2	149.041092628596	B2M_3	55.0	IMR90p11
79.5	H2	121.779923931592	B2M_3	55.0	IMR90p11
80.0	H2	87.6813172295167	B2M_3	55.0	IMR90p11
80.5	H2	55.9727216378596	B2M_3	55.0	IMR90p11
81.0	H2	26.0638976414655	B2M_3	55.0	IMR90p11
81.5	H2	7.70339927549742	B2M_3	55.0	IMR90p11
82.0	H2	4.01932497586506	B2M_3	55.0	IMR90p11
82.5	H2	4.10385828288759	B2M_3	55.0	IMR90p11
83.0	H2	3.45589312468906	B2M_3	55.0	IMR90p11
83.5	H2	2.69849595966315	B2M_3	55.0	IMR90p11
84.0	H2	2.42348688510782	B2M_3	55.0	IMR90p11
84.5	H2	2.98588219653135	B2M_3	55.0	IMR90p11
85.0	H2	3.53461756851863	B2M_3	55.0	IMR90p11
85.5	H2	4.0580290720377	B2M_3	55.0	IMR90p11
86.0	H2	4.3219501493802	B2M_3	55.0	IMR90p11
86.5	H2	3.79544415133881	B2M_3	55.0	IMR90p11
87.0	H2	2.5514411543038	B2M_3	55.0	IMR90p11
87.5	H2	1.95718538111436	B2M_3	55.0	IMR90p11
88.0	H2	1.58754727597079	B2M_3	55.0	IMR90p11
88.5	H2	0.873007858482197	B2M_3	55.0	IMR90p11
89.0	H2	1.07195685331891	B2M_3	55.0	IMR90p11
89.5	H2	1.99038564251208	B2M_3	55.0	IMR90p11
90.0	H2	2.18244864115218	B2M_3	55.0	IMR90p11
90.5	H2	2.00207359865959	B2M_3	55.0	IMR90p11
91.0	H2	2.30841534289169	B2M_3	55.0	IMR90p11
91.5	H2	2.33144738676469	B2M_3	55.0	IMR90p11
92.0	H2	2.0692930157245	B2M_3	55.0	IMR90p11
92.5	H2	2.02069911292347	B2M_3	55.0	IMR90p11
93.0	H2	2.257035739483	B2M_3	55.0	IMR90p11
93.5	H2	2.47492398147881	B2M_3	55.0	IMR90p11
94.0	H2	2.41749865009194	B2M_3	55.0	IMR90p11
94.5	H2	2.77852622215494	B2M_3	55.0	IMR90p11
95.0	H2	1.36814205459848	B2M_3	55.0	IMR90p11
55.0	A2	9.79	B2M_3	65.0	IMR90p2
55.5	A2	21.2	B2M_3	65.0	IMR90p2
56.0	A2	19.57	B2M_3	65.0	IMR90p2
56.5	A2	19.57	B2M_3	65.0	IMR90p2
57.0	A2	19.57	B2M_3	65.0	IMR90p2
57.5	A2	19.28	B2M_3	65.0	IMR90p2
58.0	A2	21.07	B2M_3	65.0	IMR90p2
58.5	A2	24.64	B2M_3	65.0	IMR90p2
59.0	A2	27.55	B2M_3	65.0	IMR90p2
59.5	A2	30.14	B2M_3	65.0	IMR90p2
60.0	A2	32.3	B2M_3	65.0	IMR90p2
60.5	A2	33.24	B2M_3	65.0	IMR90p2
61.0	A2	33.37	B2M_3	65.0	IMR90p2
61.5	A2	32.53	B2M_3	65.0	IMR90p2
62.0	A2	30.11	B2M_3	65.0	IMR90p2
62.5	A2	27.83	B2M_3	65.0	IMR90p2
63.0	A2	27.71	B2M_3	65.0	IMR90p2
63.5	A2	29.59	B2M_3	65.0	IMR90p2
64.0	A2	33.98	B2M_3	65.0	IMR90p2
64.5	A2	42.73	B2M_3	65.0	IMR90p2
65.0	A2	54.94	B2M_3	65.0	IMR90p2
65.5	A2	68.11	B2M_3	65.0	IMR90p2
66.0	A2	80.55	B2M_3	65.0	IMR90p2
66.5	A2	91.42	B2M_3	65.0	IMR90p2
67.0	A2	98.8	B2M_3	65.0	IMR90p2
67.5	A2	102.37	B2M_3	65.0	IMR90p2
68.0	A2	103.63	B2M_3	65.0	IMR90p2
68.5	A2	103.82	B2M_3	65.0	IMR90p2
69.0	A2	103.06	B2M_3	65.0	IMR90p2
69.5	A2	102.5	B2M_3	65.0	IMR90p2
70.0	A2	102.68	B2M_3	65.0	IMR90p2
70.5	A2	103.09	B2M_3	65.0	IMR90p2
71.0	A2	103.77	B2M_3	65.0	IMR90p2
71.5	A2	104.92	B2M_3	65.0	IMR90p2
72.0	A2	106.26	B2M_3	65.0	IMR90p2
72.5	A2	107.52	B2M_3	65.0	IMR90p2
73.0	A2	108.68	B2M_3	65.0	IMR90p2
73.5	A2	109.36	B2M_3	65.0	IMR90p2
74.0	A2	109.81	B2M_3	65.0	IMR90p2
74.5	A2	110.07	B2M_3	65.0	IMR90p2
75.0	A2	109.38	B2M_3	65.0	IMR90p2
75.5	A2	109.85	B2M_3	65.0	IMR90p2
76.0	A2	138.94	B2M_3	65.0	IMR90p2
76.5	A2	224.83	B2M_3	65.0	IMR90p2
77.0	A2	340.88	B2M_3	65.0	IMR90p2
77.5	A2	454.82	B2M_3	65.0	IMR90p2
78.0	A2	560.94	B2M_3	65.0	IMR90p2
78.5	A2	606.5	B2M_3	65.0	IMR90p2
79.0	A2	534.38	B2M_3	65.0	IMR90p2
79.5	A2	397.32	B2M_3	65.0	IMR90p2
80.0	A2	261.99	B2M_3	65.0	IMR90p2
80.5	A2	134.49	B2M_3	65.0	IMR90p2
81.0	A2	39.16	B2M_3	65.0	IMR90p2
81.5	A2	4.62	B2M_3	65.0	IMR90p2
82.0	A2	4.74	B2M_3	65.0	IMR90p2
82.5	A2	5.34	B2M_3	65.0	IMR90p2
83.0	A2	4.41	B2M_3	65.0	IMR90p2
83.5	A2	3.73	B2M_3	65.0	IMR90p2
84.0	A2	3.17	B2M_3	65.0	IMR90p2
84.5	A2	2.74	B2M_3	65.0	IMR90p2
85.0	A2	2.99	B2M_3	65.0	IMR90p2
85.5	A2	3.3	B2M_3	65.0	IMR90p2
86.0	A2	3.04	B2M_3	65.0	IMR90p2
86.5	A2	2.67	B2M_3	65.0	IMR90p2
87.0	A2	2.31	B2M_3	65.0	IMR90p2
87.5	A2	1.89	B2M_3	65.0	IMR90p2
88.0	A2	1.65	B2M_3	65.0	IMR90p2
88.5	A2	1.74	B2M_3	65.0	IMR90p2
89.0	A2	1.95	B2M_3	65.0	IMR90p2
89.5	A2	1.9	B2M_3	65.0	IMR90p2
90.0	A2	1.89	B2M_3	65.0	IMR90p2
90.5	A2	1.86	B2M_3	65.0	IMR90p2
91.0	A2	1.85	B2M_3	65.0	IMR90p2
91.5	A2	1.97	B2M_3	65.0	IMR90p2
92.0	A2	2.2	B2M_3	65.0	IMR90p2
92.5	A2	2.07	B2M_3	65.0	IMR90p2
93.0	A2	2.04	B2M_3	65.0	IMR90p2
93.5	A2	2.15	B2M_3	65.0	IMR90p2
94.0	A2	1.86	B2M_3	65.0	IMR90p2
94.5	A2	2.12	B2M_3	65.0	IMR90p2
95.0	A2	1.11	B2M_3	65.0	IMR90p2
55.0	B2	6.06	B2M_3	64.5	IMR90p2
55.5	B2	13.14	B2M_3	64.5	IMR90p2
56.0	B2	12.13	B2M_3	64.5	IMR90p2
56.5	B2	12.13	B2M_3	64.5	IMR90p2
57.0	B2	12.13	B2M_3	64.5	IMR90p2
57.5	B2	11.75	B2M_3	64.5	IMR90p2
58.0	B2	14.18	B2M_3	64.5	IMR90p2
58.5	B2	18.16	B2M_3	64.5	IMR90p2
59.0	B2	20.95	B2M_3	64.5	IMR90p2
59.5	B2	24.1	B2M_3	64.5	IMR90p2
60.0	B2	26.51	B2M_3	64.5	IMR90p2
60.5	B2	27.05	B2M_3	64.5	IMR90p2
61.0	B2	27.04	B2M_3	64.5	IMR90p2
61.5	B2	26.55	B2M_3	64.5	IMR90p2
62.0	B2	24.83	B2M_3	64.5	IMR90p2
62.5	B2	24.12	B2M_3	64.5	IMR90p2
63.0	B2	26.79	B2M_3	64.5	IMR90p2
63.5	B2	32.16	B2M_3	64.5	IMR90p2
64.0	B2	40.37	B2M_3	64.5	IMR90p2
64.5	B2	52.68	B2M_3	64.5	IMR90p2
65.0	B2	66.98	B2M_3	64.5	IMR90p2
65.5	B2	80.08	B2M_3	64.5	IMR90p2
66.0	B2	91.81	B2M_3	64.5	IMR90p2
66.5	B2	101.2	B2M_3	64.5	IMR90p2
67.0	B2	106.41	B2M_3	64.5	IMR90p2
67.5	B2	108.96	B2M_3	64.5	IMR90p2
68.0	B2	110.42	B2M_3	64.5	IMR90p2
68.5	B2	110.26	B2M_3	64.5	IMR90p2
69.0	B2	109.68	B2M_3	64.5	IMR90p2
69.5	B2	110.14	B2M_3	64.5	IMR90p2
70.0	B2	110.48	B2M_3	64.5	IMR90p2
70.5	B2	110.48	B2M_3	64.5	IMR90p2
71.0	B2	111.33	B2M_3	64.5	IMR90p2
71.5	B2	113.15	B2M_3	64.5	IMR90p2
72.0	B2	114.49	B2M_3	64.5	IMR90p2
72.5	B2	115.42	B2M_3	64.5	IMR90p2
73.0	B2	116.92	B2M_3	64.5	IMR90p2
73.5	B2	117.69	B2M_3	64.5	IMR90p2
74.0	B2	116.51	B2M_3	64.5	IMR90p2
74.5	B2	115.85	B2M_3	64.5	IMR90p2
75.0	B2	115.89	B2M_3	64.5	IMR90p2
75.5	B2	118.0	B2M_3	64.5	IMR90p2
76.0	B2	153.21	B2M_3	64.5	IMR90p2
76.5	B2	248.91	B2M_3	64.5	IMR90p2
77.0	B2	372.7	B2M_3	64.5	IMR90p2
77.5	B2	492.1	B2M_3	64.5	IMR90p2
78.0	B2	601.13	B2M_3	64.5	IMR90p2
78.5	B2	640.09	B2M_3	64.5	IMR90p2
79.0	B2	555.56	B2M_3	64.5	IMR90p2
79.5	B2	409.46	B2M_3	64.5	IMR90p2
80.0	B2	267.15	B2M_3	64.5	IMR90p2
80.5	B2	133.19	B2M_3	64.5	IMR90p2
81.0	B2	36.58	B2M_3	64.5	IMR90p2
81.5	B2	4.08	B2M_3	64.5	IMR90p2
82.0	B2	4.07	B2M_3	64.5	IMR90p2
82.5	B2	4.3	B2M_3	64.5	IMR90p2
83.0	B2	4.12	B2M_3	64.5	IMR90p2
83.5	B2	3.85	B2M_3	64.5	IMR90p2
84.0	B2	3.15	B2M_3	64.5	IMR90p2
84.5	B2	3.04	B2M_3	64.5	IMR90p2
85.0	B2	3.07	B2M_3	64.5	IMR90p2
85.5	B2	3.02	B2M_3	64.5	IMR90p2
86.0	B2	2.87	B2M_3	64.5	IMR90p2
86.5	B2	2.99	B2M_3	64.5	IMR90p2
87.0	B2	3.24	B2M_3	64.5	IMR90p2
87.5	B2	3.26	B2M_3	64.5	IMR90p2
88.0	B2	2.97	B2M_3	64.5	IMR90p2
88.5	B2	2.92	B2M_3	64.5	IMR90p2
89.0	B2	2.97	B2M_3	64.5	IMR90p2
89.5	B2	2.72	B2M_3	64.5	IMR90p2
90.0	B2	2.44	B2M_3	64.5	IMR90p2
90.5	B2	2.64	B2M_3	64.5	IMR90p2
91.0	B2	2.65	B2M_3	64.5	IMR90p2
91.5	B2	2.31	B2M_3	64.5	IMR90p2
92.0	B2	2.04	B2M_3	64.5	IMR90p2
92.5	B2	2.09	B2M_3	64.5	IMR90p2
93.0	B2	2.02	B2M_3	64.5	IMR90p2
93.5	B2	2.42	B2M_3	64.5	IMR90p2
94.0	B2	2.92	B2M_3	64.5	IMR90p2
94.5	B2	4.48	B2M_3	64.5	IMR90p2
95.0	B2	2.74	B2M_3	64.5	IMR90p2
55.0	C2	4.42	B2M_3	63.3	IMR90p2
55.5	C2	9.57	B2M_3	63.3	IMR90p2
56.0	C2	8.84	B2M_3	63.3	IMR90p2
56.5	C2	8.84	B2M_3	63.3	IMR90p2
57.0	C2	8.84	B2M_3	63.3	IMR90p2
57.5	C2	8.52	B2M_3	63.3	IMR90p2
58.0	C2	10.46	B2M_3	63.3	IMR90p2
58.5	C2	14.34	B2M_3	63.3	IMR90p2
59.0	C2	17.87	B2M_3	63.3	IMR90p2
59.5	C2	21.72	B2M_3	63.3	IMR90p2
60.0	C2	24.78	B2M_3	63.3	IMR90p2
60.5	C2	27.01	B2M_3	63.3	IMR90p2
61.0	C2	28.74	B2M_3	63.3	IMR90p2
61.5	C2	30.19	B2M_3	63.3	IMR90p2
62.0	C2	30.39	B2M_3	63.3	IMR90p2
62.5	C2	30.66	B2M_3	63.3	IMR90p2
63.0	C2	33.28	B2M_3	63.3	IMR90p2
63.5	C2	36.59	B2M_3	63.3	IMR90p2
64.0	C2	41.31	B2M_3	63.3	IMR90p2
64.5	C2	49.72	B2M_3	63.3	IMR90p2
65.0	C2	60.52	B2M_3	63.3	IMR90p2
65.5	C2	71.19	B2M_3	63.3	IMR90p2
66.0	C2	82.52	B2M_3	63.3	IMR90p2
66.5	C2	93.0	B2M_3	63.3	IMR90p2
67.0	C2	100.19	B2M_3	63.3	IMR90p2
67.5	C2	104.46	B2M_3	63.3	IMR90p2
68.0	C2	106.35	B2M_3	63.3	IMR90p2
68.5	C2	106.72	B2M_3	63.3	IMR90p2
69.0	C2	106.17	B2M_3	63.3	IMR90p2
69.5	C2	105.66	B2M_3	63.3	IMR90p2
70.0	C2	105.91	B2M_3	63.3	IMR90p2
70.5	C2	107.64	B2M_3	63.3	IMR90p2
71.0	C2	109.57	B2M_3	63.3	IMR90p2
71.5	C2	111.2	B2M_3	63.3	IMR90p2
72.0	C2	112.71	B2M_3	63.3	IMR90p2
72.5	C2	114.0	B2M_3	63.3	IMR90p2
73.0	C2	114.81	B2M_3	63.3	IMR90p2
73.5	C2	115.35	B2M_3	63.3	IMR90p2
74.0	C2	116.02	B2M_3	63.3	IMR90p2
74.5	C2	116.66	B2M_3	63.3	IMR90p2
75.0	C2	116.93	B2M_3	63.3	IMR90p2
75.5	C2	118.31	B2M_3	63.3	IMR90p2
76.0	C2	150.26	B2M_3	63.3	IMR90p2
76.5	C2	242.65	B2M_3	63.3	IMR90p2
77.0	C2	367.44	B2M_3	63.3	IMR90p2
77.5	C2	489.82	B2M_3	63.3	IMR90p2
78.0	C2	603.29	B2M_3	63.3	IMR90p2
78.5	C2	651.09	B2M_3	63.3	IMR90p2
79.0	C2	573.35	B2M_3	63.3	IMR90p2
79.5	C2	426.62	B2M_3	63.3	IMR90p2
80.0	C2	280.82	B2M_3	63.3	IMR90p2
80.5	C2	143.58	B2M_3	63.3	IMR90p2
81.0	C2	41.68	B2M_3	63.3	IMR90p2
81.5	C2	4.69	B2M_3	63.3	IMR90p2
82.0	C2	4.02	B2M_3	63.3	IMR90p2
82.5	C2	4.83	B2M_3	63.3	IMR90p2
83.0	C2	4.58	B2M_3	63.3	IMR90p2
83.5	C2	3.84	B2M_3	63.3	IMR90p2
84.0	C2	3.2	B2M_3	63.3	IMR90p2
84.5	C2	3.11	B2M_3	63.3	IMR90p2
85.0	C2	3.34	B2M_3	63.3	IMR90p2
85.5	C2	3.12	B2M_3	63.3	IMR90p2
86.0	C2	3.07	B2M_3	63.3	IMR90p2
86.5	C2	3.31	B2M_3	63.3	IMR90p2
87.0	C2	2.98	B2M_3	63.3	IMR90p2
87.5	C2	2.08	B2M_3	63.3	IMR90p2
88.0	C2	1.76	B2M_3	63.3	IMR90p2
88.5	C2	1.79	B2M_3	63.3	IMR90p2
89.0	C2	1.54	B2M_3	63.3	IMR90p2
89.5	C2	1.67	B2M_3	63.3	IMR90p2
90.0	C2	2.39	B2M_3	63.3	IMR90p2
90.5	C2	3.07	B2M_3	63.3	IMR90p2
91.0	C2	3.04	B2M_3	63.3	IMR90p2
91.5	C2	2.86	B2M_3	63.3	IMR90p2
92.0	C2	2.74	B2M_3	63.3	IMR90p2
92.5	C2	1.92	B2M_3	63.3	IMR90p2
93.0	C2	0.82	B2M_3	63.3	IMR90p2
93.5	C2	-0.31	B2M_3	63.3	IMR90p2
94.0	C2	-1.09	B2M_3	63.3	IMR90p2
94.5	C2	-3.03	B2M_3	63.3	IMR90p2
95.0	C2	-2.18	B2M_3	63.3	IMR90p2
55.0	D2	-4.5	B2M_3	61.4	IMR90p2
55.5	D2	-9.75	B2M_3	61.4	IMR90p2
56.0	D2	-9.0	B2M_3	61.4	IMR90p2
56.5	D2	-9.0	B2M_3	61.4	IMR90p2
57.0	D2	-9.0	B2M_3	61.4	IMR90p2
57.5	D2	-9.32	B2M_3	61.4	IMR90p2
58.0	D2	-7.43	B2M_3	61.4	IMR90p2
58.5	D2	-3.19	B2M_3	61.4	IMR90p2
59.0	D2	1.01	B2M_3	61.4	IMR90p2
59.5	D2	5.8	B2M_3	61.4	IMR90p2
60.0	D2	10.5	B2M_3	61.4	IMR90p2
60.5	D2	15.1	B2M_3	61.4	IMR90p2
61.0	D2	19.89	B2M_3	61.4	IMR90p2
61.5	D2	23.16	B2M_3	61.4	IMR90p2
62.0	D2	24.98	B2M_3	61.4	IMR90p2
62.5	D2	27.31	B2M_3	61.4	IMR90p2
63.0	D2	30.26	B2M_3	61.4	IMR90p2
63.5	D2	33.91	B2M_3	61.4	IMR90p2
64.0	D2	40.15	B2M_3	61.4	IMR90p2
64.5	D2	49.26	B2M_3	61.4	IMR90p2
65.0	D2	59.9	B2M_3	61.4	IMR90p2
65.5	D2	71.04	B2M_3	61.4	IMR90p2
66.0	D2	81.35	B2M_3	61.4	IMR90p2
66.5	D2	89.7	B2M_3	61.4	IMR90p2
67.0	D2	95.35	B2M_3	61.4	IMR90p2
67.5	D2	98.21	B2M_3	61.4	IMR90p2
68.0	D2	99.33	B2M_3	61.4	IMR90p2
68.5	D2	99.56	B2M_3	61.4	IMR90p2
69.0	D2	100.13	B2M_3	61.4	IMR90p2
69.5	D2	101.99	B2M_3	61.4	IMR90p2
70.0	D2	105.83	B2M_3	61.4	IMR90p2
70.5	D2	111.65	B2M_3	61.4	IMR90p2
71.0	D2	119.01	B2M_3	61.4	IMR90p2
71.5	D2	125.74	B2M_3	61.4	IMR90p2
72.0	D2	129.95	B2M_3	61.4	IMR90p2
72.5	D2	131.46	B2M_3	61.4	IMR90p2
73.0	D2	128.99	B2M_3	61.4	IMR90p2
73.5	D2	122.69	B2M_3	61.4	IMR90p2
74.0	D2	115.48	B2M_3	61.4	IMR90p2
74.5	D2	109.55	B2M_3	61.4	IMR90p2
75.0	D2	104.06	B2M_3	61.4	IMR90p2
75.5	D2	101.5	B2M_3	61.4	IMR90p2
76.0	D2	126.49	B2M_3	61.4	IMR90p2
76.5	D2	202.92	B2M_3	61.4	IMR90p2
77.0	D2	304.68	B2M_3	61.4	IMR90p2
77.5	D2	403.25	B2M_3	61.4	IMR90p2
78.0	D2	495.75	B2M_3	61.4	IMR90p2
78.5	D2	533.92	B2M_3	61.4	IMR90p2
79.0	D2	466.64	B2M_3	61.4	IMR90p2
79.5	D2	344.85	B2M_3	61.4	IMR90p2
80.0	D2	226.79	B2M_3	61.4	IMR90p2
80.5	D2	114.85	B2M_3	61.4	IMR90p2
81.0	D2	32.46	B2M_3	61.4	IMR90p2
81.5	D2	4.27	B2M_3	61.4	IMR90p2
82.0	D2	4.79	B2M_3	61.4	IMR90p2
82.5	D2	5.27	B2M_3	61.4	IMR90p2
83.0	D2	4.31	B2M_3	61.4	IMR90p2
83.5	D2	2.56	B2M_3	61.4	IMR90p2
84.0	D2	1.7	B2M_3	61.4	IMR90p2
84.5	D2	1.64	B2M_3	61.4	IMR90p2
85.0	D2	1.75	B2M_3	61.4	IMR90p2
85.5	D2	2.51	B2M_3	61.4	IMR90p2
86.0	D2	3.77	B2M_3	61.4	IMR90p2
86.5	D2	4.32	B2M_3	61.4	IMR90p2
87.0	D2	3.91	B2M_3	61.4	IMR90p2
87.5	D2	3.56	B2M_3	61.4	IMR90p2
88.0	D2	2.86	B2M_3	61.4	IMR90p2
88.5	D2	1.59	B2M_3	61.4	IMR90p2
89.0	D2	1.14	B2M_3	61.4	IMR90p2
89.5	D2	1.43	B2M_3	61.4	IMR90p2
90.0	D2	1.63	B2M_3	61.4	IMR90p2
90.5	D2	2.03	B2M_3	61.4	IMR90p2
91.0	D2	2.51	B2M_3	61.4	IMR90p2
91.5	D2	2.65	B2M_3	61.4	IMR90p2
92.0	D2	2.67	B2M_3	61.4	IMR90p2
92.5	D2	2.39	B2M_3	61.4	IMR90p2
93.0	D2	2.35	B2M_3	61.4	IMR90p2
93.5	D2	2.7	B2M_3	61.4	IMR90p2
94.0	D2	2.52	B2M_3	61.4	IMR90p2
94.5	D2	2.93	B2M_3	61.4	IMR90p2
95.0	D2	1.5	B2M_3	61.4	IMR90p2
55.0	E2	-4.5	B2M_3	59.0	IMR90p2
55.5	E2	-9.76	B2M_3	59.0	IMR90p2
56.0	E2	-9.01	B2M_3	59.0	IMR90p2
56.5	E2	-9.01	B2M_3	59.0	IMR90p2
57.0	E2	-9.01	B2M_3	59.0	IMR90p2
57.5	E2	-9.33	B2M_3	59.0	IMR90p2
58.0	E2	-7.36	B2M_3	59.0	IMR90p2
58.5	E2	-3.4	B2M_3	59.0	IMR90p2
59.0	E2	0.39	B2M_3	59.0	IMR90p2
59.5	E2	3.86	B2M_3	59.0	IMR90p2
60.0	E2	8.0	B2M_3	59.0	IMR90p2
60.5	E2	12.68	B2M_3	59.0	IMR90p2
61.0	E2	16.22	B2M_3	59.0	IMR90p2
61.5	E2	19.95	B2M_3	59.0	IMR90p2
62.0	E2	24.88	B2M_3	59.0	IMR90p2
62.5	E2	30.16	B2M_3	59.0	IMR90p2
63.0	E2	35.04	B2M_3	59.0	IMR90p2
63.5	E2	40.51	B2M_3	59.0	IMR90p2
64.0	E2	46.13	B2M_3	59.0	IMR90p2
64.5	E2	50.93	B2M_3	59.0	IMR90p2
65.0	E2	55.97	B2M_3	59.0	IMR90p2
65.5	E2	62.54	B2M_3	59.0	IMR90p2
66.0	E2	69.68	B2M_3	59.0	IMR90p2
66.5	E2	76.03	B2M_3	59.0	IMR90p2
67.0	E2	82.38	B2M_3	59.0	IMR90p2
67.5	E2	88.03	B2M_3	59.0	IMR90p2
68.0	E2	91.61	B2M_3	59.0	IMR90p2
68.5	E2	94.22	B2M_3	59.0	IMR90p2
69.0	E2	97.69	B2M_3	59.0	IMR90p2
69.5	E2	102.58	B2M_3	59.0	IMR90p2
70.0	E2	109.76	B2M_3	59.0	IMR90p2
70.5	E2	120.23	B2M_3	59.0	IMR90p2
71.0	E2	132.96	B2M_3	59.0	IMR90p2
71.5	E2	145.73	B2M_3	59.0	IMR90p2
72.0	E2	155.69	B2M_3	59.0	IMR90p2
72.5	E2	160.07	B2M_3	59.0	IMR90p2
73.0	E2	157.45	B2M_3	59.0	IMR90p2
73.5	E2	148.09	B2M_3	59.0	IMR90p2
74.0	E2	134.1	B2M_3	59.0	IMR90p2
74.5	E2	118.67	B2M_3	59.0	IMR90p2
75.0	E2	104.21	B2M_3	59.0	IMR90p2
75.5	E2	92.3	B2M_3	59.0	IMR90p2
76.0	E2	92.07	B2M_3	59.0	IMR90p2
76.5	E2	127.56	B2M_3	59.0	IMR90p2
77.0	E2	190.86	B2M_3	59.0	IMR90p2
77.5	E2	255.21	B2M_3	59.0	IMR90p2
78.0	E2	317.15	B2M_3	59.0	IMR90p2
78.5	E2	360.72	B2M_3	59.0	IMR90p2
79.0	E2	336.59	B2M_3	59.0	IMR90p2
79.5	E2	257.82	B2M_3	59.0	IMR90p2
80.0	E2	177.51	B2M_3	59.0	IMR90p2
80.5	E2	101.35	B2M_3	59.0	IMR90p2
81.0	E2	36.16	B2M_3	59.0	IMR90p2
81.5	E2	5.98	B2M_3	59.0	IMR90p2
82.0	E2	4.15	B2M_3	59.0	IMR90p2
82.5	E2	4.48	B2M_3	59.0	IMR90p2
83.0	E2	4.24	B2M_3	59.0	IMR90p2
83.5	E2	3.16	B2M_3	59.0	IMR90p2
84.0	E2	2.2	B2M_3	59.0	IMR90p2
84.5	E2	2.43	B2M_3	59.0	IMR90p2
85.0	E2	2.74	B2M_3	59.0	IMR90p2
85.5	E2	2.81	B2M_3	59.0	IMR90p2
86.0	E2	3.31	B2M_3	59.0	IMR90p2
86.5	E2	3.96	B2M_3	59.0	IMR90p2
87.0	E2	3.54	B2M_3	59.0	IMR90p2
87.5	E2	2.78	B2M_3	59.0	IMR90p2
88.0	E2	2.25	B2M_3	59.0	IMR90p2
88.5	E2	1.95	B2M_3	59.0	IMR90p2
89.0	E2	1.54	B2M_3	59.0	IMR90p2
89.5	E2	1.62	B2M_3	59.0	IMR90p2
90.0	E2	1.92	B2M_3	59.0	IMR90p2
90.5	E2	2.06	B2M_3	59.0	IMR90p2
91.0	E2	2.11	B2M_3	59.0	IMR90p2
91.5	E2	2.18	B2M_3	59.0	IMR90p2
92.0	E2	2.16	B2M_3	59.0	IMR90p2
92.5	E2	2.2	B2M_3	59.0	IMR90p2
93.0	E2	2.71	B2M_3	59.0	IMR90p2
93.5	E2	2.83	B2M_3	59.0	IMR90p2
94.0	E2	3.11	B2M_3	59.0	IMR90p2
94.5	E2	3.15	B2M_3	59.0	IMR90p2
95.0	E2	1.25	B2M_3	59.0	IMR90p2
55.0	F2	-9.83	B2M_3	57.0	IMR90p2
55.5	F2	-21.3	B2M_3	57.0	IMR90p2
56.0	F2	-19.66	B2M_3	57.0	IMR90p2
56.5	F2	-19.66	B2M_3	57.0	IMR90p2
57.0	F2	-19.66	B2M_3	57.0	IMR90p2
57.5	F2	-20.56	B2M_3	57.0	IMR90p2
58.0	F2	-15.07	B2M_3	57.0	IMR90p2
58.5	F2	-3.81	B2M_3	57.0	IMR90p2
59.0	F2	5.11	B2M_3	57.0	IMR90p2
59.5	F2	13.96	B2M_3	57.0	IMR90p2
60.0	F2	21.73	B2M_3	57.0	IMR90p2
60.5	F2	26.53	B2M_3	57.0	IMR90p2
61.0	F2	29.02	B2M_3	57.0	IMR90p2
61.5	F2	30.37	B2M_3	57.0	IMR90p2
62.0	F2	30.02	B2M_3	57.0	IMR90p2
62.5	F2	28.64	B2M_3	57.0	IMR90p2
63.0	F2	28.49	B2M_3	57.0	IMR90p2
63.5	F2	29.91	B2M_3	57.0	IMR90p2
64.0	F2	32.54	B2M_3	57.0	IMR90p2
64.5	F2	37.09	B2M_3	57.0	IMR90p2
65.0	F2	43.75	B2M_3	57.0	IMR90p2
65.5	F2	51.36	B2M_3	57.0	IMR90p2
66.0	F2	59.45	B2M_3	57.0	IMR90p2
66.5	F2	67.12	B2M_3	57.0	IMR90p2
67.0	F2	73.13	B2M_3	57.0	IMR90p2
67.5	F2	77.2	B2M_3	57.0	IMR90p2
68.0	F2	79.6	B2M_3	57.0	IMR90p2
68.5	F2	80.07	B2M_3	57.0	IMR90p2
69.0	F2	80.12	B2M_3	57.0	IMR90p2
69.5	F2	81.45	B2M_3	57.0	IMR90p2
70.0	F2	84.45	B2M_3	57.0	IMR90p2
70.5	F2	89.88	B2M_3	57.0	IMR90p2
71.0	F2	98.91	B2M_3	57.0	IMR90p2
71.5	F2	109.95	B2M_3	57.0	IMR90p2
72.0	F2	120.76	B2M_3	57.0	IMR90p2
72.5	F2	129.24	B2M_3	57.0	IMR90p2
73.0	F2	132.88	B2M_3	57.0	IMR90p2
73.5	F2	129.71	B2M_3	57.0	IMR90p2
74.0	F2	120.62	B2M_3	57.0	IMR90p2
74.5	F2	108.12	B2M_3	57.0	IMR90p2
75.0	F2	94.69	B2M_3	57.0	IMR90p2
75.5	F2	82.37	B2M_3	57.0	IMR90p2
76.0	F2	76.62	B2M_3	57.0	IMR90p2
76.5	F2	100.15	B2M_3	57.0	IMR90p2
77.0	F2	149.46	B2M_3	57.0	IMR90p2
77.5	F2	199.73	B2M_3	57.0	IMR90p2
78.0	F2	248.47	B2M_3	57.0	IMR90p2
78.5	F2	289.07	B2M_3	57.0	IMR90p2
79.0	F2	276.17	B2M_3	57.0	IMR90p2
79.5	F2	213.53	B2M_3	57.0	IMR90p2
80.0	F2	149.5	B2M_3	57.0	IMR90p2
80.5	F2	89.13	B2M_3	57.0	IMR90p2
81.0	F2	33.47	B2M_3	57.0	IMR90p2
81.5	F2	5.53	B2M_3	57.0	IMR90p2
82.0	F2	3.91	B2M_3	57.0	IMR90p2
82.5	F2	4.37	B2M_3	57.0	IMR90p2
83.0	F2	4.57	B2M_3	57.0	IMR90p2
83.5	F2	5.04	B2M_3	57.0	IMR90p2
84.0	F2	4.84	B2M_3	57.0	IMR90p2
84.5	F2	4.47	B2M_3	57.0	IMR90p2
85.0	F2	3.95	B2M_3	57.0	IMR90p2
85.5	F2	2.72	B2M_3	57.0	IMR90p2
86.0	F2	1.85	B2M_3	57.0	IMR90p2
86.5	F2	1.68	B2M_3	57.0	IMR90p2
87.0	F2	1.72	B2M_3	57.0	IMR90p2
87.5	F2	2.04	B2M_3	57.0	IMR90p2
88.0	F2	2.28	B2M_3	57.0	IMR90p2
88.5	F2	2.01	B2M_3	57.0	IMR90p2
89.0	F2	1.76	B2M_3	57.0	IMR90p2
89.5	F2	1.84	B2M_3	57.0	IMR90p2
90.0	F2	1.72	B2M_3	57.0	IMR90p2
90.5	F2	1.6	B2M_3	57.0	IMR90p2
91.0	F2	2.12	B2M_3	57.0	IMR90p2
91.5	F2	2.68	B2M_3	57.0	IMR90p2
92.0	F2	2.47	B2M_3	57.0	IMR90p2
92.5	F2	2.32	B2M_3	57.0	IMR90p2
93.0	F2	2.34	B2M_3	57.0	IMR90p2
93.5	F2	2.37	B2M_3	57.0	IMR90p2
94.0	F2	2.25	B2M_3	57.0	IMR90p2
94.5	F2	3.21	B2M_3	57.0	IMR90p2
95.0	F2	1.94	B2M_3	57.0	IMR90p2
55.0	G2	4.93	B2M_3	55.7	IMR90p2
55.5	G2	10.68	B2M_3	55.7	IMR90p2
56.0	G2	9.86	B2M_3	55.7	IMR90p2
56.5	G2	9.86	B2M_3	55.7	IMR90p2
57.0	G2	9.86	B2M_3	55.7	IMR90p2
57.5	G2	8.94	B2M_3	55.7	IMR90p2
58.0	G2	14.8	B2M_3	55.7	IMR90p2
58.5	G2	25.05	B2M_3	55.7	IMR90p2
59.0	G2	30.33	B2M_3	55.7	IMR90p2
59.5	G2	32.87	B2M_3	55.7	IMR90p2
60.0	G2	34.3	B2M_3	55.7	IMR90p2
60.5	G2	34.77	B2M_3	55.7	IMR90p2
61.0	G2	33.82	B2M_3	55.7	IMR90p2
61.5	G2	32.44	B2M_3	55.7	IMR90p2
62.0	G2	30.97	B2M_3	55.7	IMR90p2
62.5	G2	29.33	B2M_3	55.7	IMR90p2
63.0	G2	28.05	B2M_3	55.7	IMR90p2
63.5	G2	27.55	B2M_3	55.7	IMR90p2
64.0	G2	28.4	B2M_3	55.7	IMR90p2
64.5	G2	31.16	B2M_3	55.7	IMR90p2
65.0	G2	35.77	B2M_3	55.7	IMR90p2
65.5	G2	41.89	B2M_3	55.7	IMR90p2
66.0	G2	48.81	B2M_3	55.7	IMR90p2
66.5	G2	55.65	B2M_3	55.7	IMR90p2
67.0	G2	61.33	B2M_3	55.7	IMR90p2
67.5	G2	64.88	B2M_3	55.7	IMR90p2
68.0	G2	66.96	B2M_3	55.7	IMR90p2
68.5	G2	68.34	B2M_3	55.7	IMR90p2
69.0	G2	68.44	B2M_3	55.7	IMR90p2
69.5	G2	68.05	B2M_3	55.7	IMR90p2
70.0	G2	68.7	B2M_3	55.7	IMR90p2
70.5	G2	70.01	B2M_3	55.7	IMR90p2
71.0	G2	71.45	B2M_3	55.7	IMR90p2
71.5	G2	73.57	B2M_3	55.7	IMR90p2
72.0	G2	75.78	B2M_3	55.7	IMR90p2
72.5	G2	77.34	B2M_3	55.7	IMR90p2
73.0	G2	77.77	B2M_3	55.7	IMR90p2
73.5	G2	77.15	B2M_3	55.7	IMR90p2
74.0	G2	75.71	B2M_3	55.7	IMR90p2
74.5	G2	73.22	B2M_3	55.7	IMR90p2
75.0	G2	70.07	B2M_3	55.7	IMR90p2
75.5	G2	66.39	B2M_3	55.7	IMR90p2
76.0	G2	65.54	B2M_3	55.7	IMR90p2
76.5	G2	87.16	B2M_3	55.7	IMR90p2
77.0	G2	128.85	B2M_3	55.7	IMR90p2
77.5	G2	169.72	B2M_3	55.7	IMR90p2
78.0	G2	209.43	B2M_3	55.7	IMR90p2
78.5	G2	241.8	B2M_3	55.7	IMR90p2
79.0	G2	227.59	B2M_3	55.7	IMR90p2
79.5	G2	173.36	B2M_3	55.7	IMR90p2
80.0	G2	120.29	B2M_3	55.7	IMR90p2
80.5	G2	69.87	B2M_3	55.7	IMR90p2
81.0	G2	24.99	B2M_3	55.7	IMR90p2
81.5	G2	4.5	B2M_3	55.7	IMR90p2
82.0	G2	4.74	B2M_3	55.7	IMR90p2
82.5	G2	5.64	B2M_3	55.7	IMR90p2
83.0	G2	5.53	B2M_3	55.7	IMR90p2
83.5	G2	4.45	B2M_3	55.7	IMR90p2
84.0	G2	3.99	B2M_3	55.7	IMR90p2
84.5	G2	3.62	B2M_3	55.7	IMR90p2
85.0	G2	2.62	B2M_3	55.7	IMR90p2
85.5	G2	2.82	B2M_3	55.7	IMR90p2
86.0	G2	3.59	B2M_3	55.7	IMR90p2
86.5	G2	3.67	B2M_3	55.7	IMR90p2
87.0	G2	3.89	B2M_3	55.7	IMR90p2
87.5	G2	4.38	B2M_3	55.7	IMR90p2
88.0	G2	3.91	B2M_3	55.7	IMR90p2
88.5	G2	3.25	B2M_3	55.7	IMR90p2
89.0	G2	2.61	B2M_3	55.7	IMR90p2
89.5	G2	1.94	B2M_3	55.7	IMR90p2
90.0	G2	1.62	B2M_3	55.7	IMR90p2
90.5	G2	1.51	B2M_3	55.7	IMR90p2
91.0	G2	1.46	B2M_3	55.7	IMR90p2
91.5	G2	1.75	B2M_3	55.7	IMR90p2
92.0	G2	2.16	B2M_3	55.7	IMR90p2
92.5	G2	1.88	B2M_3	55.7	IMR90p2
93.0	G2	1.73	B2M_3	55.7	IMR90p2
93.5	G2	1.28	B2M_3	55.7	IMR90p2
94.0	G2	0.68	B2M_3	55.7	IMR90p2
94.5	G2	-0.65	B2M_3	55.7	IMR90p2
95.0	G2	-0.91	B2M_3	55.7	IMR90p2
55.0	H2	12.39	B2M_3	55.0	IMR90p2
55.5	H2	26.85	B2M_3	55.0	IMR90p2
56.0	H2	24.78	B2M_3	55.0	IMR90p2
56.5	H2	24.78	B2M_3	55.0	IMR90p2
57.0	H2	24.78	B2M_3	55.0	IMR90p2
57.5	H2	24.42	B2M_3	55.0	IMR90p2
58.0	H2	26.77	B2M_3	55.0	IMR90p2
58.5	H2	30.3	B2M_3	55.0	IMR90p2
59.0	H2	31.01	B2M_3	55.0	IMR90p2
59.5	H2	31.49	B2M_3	55.0	IMR90p2
60.0	H2	31.66	B2M_3	55.0	IMR90p2
60.5	H2	30.43	B2M_3	55.0	IMR90p2
61.0	H2	29.55	B2M_3	55.0	IMR90p2
61.5	H2	28.82	B2M_3	55.0	IMR90p2
62.0	H2	27.18	B2M_3	55.0	IMR90p2
62.5	H2	25.94	B2M_3	55.0	IMR90p2
63.0	H2	25.99	B2M_3	55.0	IMR90p2
63.5	H2	25.21	B2M_3	55.0	IMR90p2
64.0	H2	24.94	B2M_3	55.0	IMR90p2
64.5	H2	26.98	B2M_3	55.0	IMR90p2
65.0	H2	29.84	B2M_3	55.0	IMR90p2
65.5	H2	32.98	B2M_3	55.0	IMR90p2
66.0	H2	37.59	B2M_3	55.0	IMR90p2
66.5	H2	43.08	B2M_3	55.0	IMR90p2
67.0	H2	47.41	B2M_3	55.0	IMR90p2
67.5	H2	50.83	B2M_3	55.0	IMR90p2
68.0	H2	53.14	B2M_3	55.0	IMR90p2
68.5	H2	54.55	B2M_3	55.0	IMR90p2
69.0	H2	54.59	B2M_3	55.0	IMR90p2
69.5	H2	54.42	B2M_3	55.0	IMR90p2
70.0	H2	54.47	B2M_3	55.0	IMR90p2
70.5	H2	54.09	B2M_3	55.0	IMR90p2
71.0	H2	53.32	B2M_3	55.0	IMR90p2
71.5	H2	52.62	B2M_3	55.0	IMR90p2
72.0	H2	51.16	B2M_3	55.0	IMR90p2
72.5	H2	49.2	B2M_3	55.0	IMR90p2
73.0	H2	48.35	B2M_3	55.0	IMR90p2
73.5	H2	47.59	B2M_3	55.0	IMR90p2
74.0	H2	47.04	B2M_3	55.0	IMR90p2
74.5	H2	47.43	B2M_3	55.0	IMR90p2
75.0	H2	47.54	B2M_3	55.0	IMR90p2
75.5	H2	46.75	B2M_3	55.0	IMR90p2
76.0	H2	48.27	B2M_3	55.0	IMR90p2
76.5	H2	67.61	B2M_3	55.0	IMR90p2
77.0	H2	102.7	B2M_3	55.0	IMR90p2
77.5	H2	137.28	B2M_3	55.0	IMR90p2
78.0	H2	170.51	B2M_3	55.0	IMR90p2
78.5	H2	198.22	B2M_3	55.0	IMR90p2
79.0	H2	188.3	B2M_3	55.0	IMR90p2
79.5	H2	144.65	B2M_3	55.0	IMR90p2
80.0	H2	101.44	B2M_3	55.0	IMR90p2
80.5	H2	60.27	B2M_3	55.0	IMR90p2
81.0	H2	22.64	B2M_3	55.0	IMR90p2
81.5	H2	4.81	B2M_3	55.0	IMR90p2
82.0	H2	4.43	B2M_3	55.0	IMR90p2
82.5	H2	4.55	B2M_3	55.0	IMR90p2
83.0	H2	4.6	B2M_3	55.0	IMR90p2
83.5	H2	4.65	B2M_3	55.0	IMR90p2
84.0	H2	4.09	B2M_3	55.0	IMR90p2
84.5	H2	3.58	B2M_3	55.0	IMR90p2
85.0	H2	3.77	B2M_3	55.0	IMR90p2
85.5	H2	3.29	B2M_3	55.0	IMR90p2
86.0	H2	2.19	B2M_3	55.0	IMR90p2
86.5	H2	2.14	B2M_3	55.0	IMR90p2
87.0	H2	2.2	B2M_3	55.0	IMR90p2
87.5	H2	1.32	B2M_3	55.0	IMR90p2
88.0	H2	1.66	B2M_3	55.0	IMR90p2
88.5	H2	2.51	B2M_3	55.0	IMR90p2
89.0	H2	2.32	B2M_3	55.0	IMR90p2
89.5	H2	2.19	B2M_3	55.0	IMR90p2
90.0	H2	2.41	B2M_3	55.0	IMR90p2
90.5	H2	1.96	B2M_3	55.0	IMR90p2
91.0	H2	1.75	B2M_3	55.0	IMR90p2
91.5	H2	2.06	B2M_3	55.0	IMR90p2
92.0	H2	2.54	B2M_3	55.0	IMR90p2
92.5	H2	3.09	B2M_3	55.0	IMR90p2
93.0	H2	3.1	B2M_3	55.0	IMR90p2
93.5	H2	3.24	B2M_3	55.0	IMR90p2
94.0	H2	3.24	B2M_3	55.0	IMR90p2
94.5	H2	3.85	B2M_3	55.0	IMR90p2
95.0	H2	1.97	B2M_3	55.0	IMR90p2
55.0	A2	9.16242593853269	B2M_3	65.0	IMR90p8
55.5	A2	19.8519228668207	B2M_3	65.0	IMR90p8
56.0	A2	18.3248518770653	B2M_3	65.0	IMR90p8
56.5	A2	18.3248518770768	B2M_3	65.0	IMR90p8
57.0	A2	18.3248518769808	B2M_3	65.0	IMR90p8
57.5	A2	18.0007087023105	B2M_3	65.0	IMR90p8
58.0	A2	20.0164262354006	B2M_3	65.0	IMR90p8
58.5	A2	23.8074836846694	B2M_3	65.0	IMR90p8
59.0	A2	26.8847802391489	B2M_3	65.0	IMR90p8
59.5	A2	29.1717607050595	B2M_3	65.0	IMR90p8
60.0	A2	30.551489281784	B2M_3	65.0	IMR90p8
60.5	A2	31.6361565011124	B2M_3	65.0	IMR90p8
61.0	A2	31.9471122877048	B2M_3	65.0	IMR90p8
61.5	A2	30.8995231158119	B2M_3	65.0	IMR90p8
62.0	A2	29.9830806367758	B2M_3	65.0	IMR90p8
62.5	A2	30.0659183921161	B2M_3	65.0	IMR90p8
63.0	A2	29.9468145372733	B2M_3	65.0	IMR90p8
63.5	A2	31.2856573219121	B2M_3	65.0	IMR90p8
64.0	A2	35.6251195387033	B2M_3	65.0	IMR90p8
64.5	A2	42.3395706341581	B2M_3	65.0	IMR90p8
65.0	A2	51.2120494983893	B2M_3	65.0	IMR90p8
65.5	A2	62.4609630256339	B2M_3	65.0	IMR90p8
66.0	A2	73.9393720724603	B2M_3	65.0	IMR90p8
66.5	A2	84.0118240390149	B2M_3	65.0	IMR90p8
67.0	A2	91.7323733464266	B2M_3	65.0	IMR90p8
67.5	A2	96.7064023144125	B2M_3	65.0	IMR90p8
68.0	A2	99.3123678760197	B2M_3	65.0	IMR90p8
68.5	A2	100.589143376334	B2M_3	65.0	IMR90p8
69.0	A2	101.262546388502	B2M_3	65.0	IMR90p8
69.5	A2	101.233420319315	B2M_3	65.0	IMR90p8
70.0	A2	101.127172108775	B2M_3	65.0	IMR90p8
70.5	A2	101.548126622302	B2M_3	65.0	IMR90p8
71.0	A2	101.985173443344	B2M_3	65.0	IMR90p8
71.5	A2	102.084209584299	B2M_3	65.0	IMR90p8
72.0	A2	103.329750184016	B2M_3	65.0	IMR90p8
72.5	A2	104.991969964721	B2M_3	65.0	IMR90p8
73.0	A2	105.874481997632	B2M_3	65.0	IMR90p8
73.5	A2	106.39078857677	B2M_3	65.0	IMR90p8
74.0	A2	107.256135636699	B2M_3	65.0	IMR90p8
74.5	A2	107.135479685682	B2M_3	65.0	IMR90p8
75.0	A2	106.459084239995	B2M_3	65.0	IMR90p8
75.5	A2	106.986129856581	B2M_3	65.0	IMR90p8
76.0	A2	128.964707018582	B2M_3	65.0	IMR90p8
76.5	A2	204.675779796576	B2M_3	65.0	IMR90p8
77.0	A2	319.137160956789	B2M_3	65.0	IMR90p8
77.5	A2	435.157640125558	B2M_3	65.0	IMR90p8
78.0	A2	543.601945969651	B2M_3	65.0	IMR90p8
78.5	A2	605.250128011539	B2M_3	65.0	IMR90p8
79.0	A2	554.709211369041	B2M_3	65.0	IMR90p8
79.5	A2	423.300277643733	B2M_3	65.0	IMR90p8
80.0	A2	285.287289011514	B2M_3	65.0	IMR90p8
80.5	A2	155.518932798361	B2M_3	65.0	IMR90p8
81.0	A2	51.2969976308775	B2M_3	65.0	IMR90p8
81.5	A2	5.47311427682365	B2M_3	65.0	IMR90p8
82.0	A2	2.08010964758529	B2M_3	65.0	IMR90p8
82.5	A2	3.54376364379323	B2M_3	65.0	IMR90p8
83.0	A2	3.43885340724	B2M_3	65.0	IMR90p8
83.5	A2	3.39752091353972	B2M_3	65.0	IMR90p8
84.0	A2	2.84071660521482	B2M_3	65.0	IMR90p8
84.5	A2	2.48680015697568	B2M_3	65.0	IMR90p8
85.0	A2	2.67880493811793	B2M_3	65.0	IMR90p8
85.5	A2	2.42342109119824	B2M_3	65.0	IMR90p8
86.0	A2	2.01434180810458	B2M_3	65.0	IMR90p8
86.5	A2	2.19945524357058	B2M_3	65.0	IMR90p8
87.0	A2	2.0726153187868	B2M_3	65.0	IMR90p8
87.5	A2	1.63264032697242	B2M_3	65.0	IMR90p8
88.0	A2	1.70023144044586	B2M_3	65.0	IMR90p8
88.5	A2	1.87857577626369	B2M_3	65.0	IMR90p8
89.0	A2	1.80122925204199	B2M_3	65.0	IMR90p8
89.5	A2	1.82068061707145	B2M_3	65.0	IMR90p8
90.0	A2	2.00336952964761	B2M_3	65.0	IMR90p8
90.5	A2	2.38863128885055	B2M_3	65.0	IMR90p8
91.0	A2	2.41381556332004	B2M_3	65.0	IMR90p8
91.5	A2	2.21245954391031	B2M_3	65.0	IMR90p8
92.0	A2	2.34202589873803	B2M_3	65.0	IMR90p8
92.5	A2	2.77079967371606	B2M_3	65.0	IMR90p8
93.0	A2	2.81581374854045	B2M_3	65.0	IMR90p8
93.5	A2	4.01208742668348	B2M_3	65.0	IMR90p8
94.0	A2	4.95905923727526	B2M_3	65.0	IMR90p8
94.5	A2	7.66131507579996	B2M_3	65.0	IMR90p8
95.0	A2	4.65680056015628	B2M_3	65.0	IMR90p8
55.0	B2	5.7008897219705	B2M_3	64.5	IMR90p8
55.5	B2	12.3519277309375	B2M_3	64.5	IMR90p8
56.0	B2	11.4017794439424	B2M_3	64.5	IMR90p8
56.5	B2	11.4017794439353	B2M_3	64.5	IMR90p8
57.0	B2	11.4017794439875	B2M_3	64.5	IMR90p8
57.5	B2	11.1105768812042	B2M_3	64.5	IMR90p8
58.0	B2	12.8887739061353	B2M_3	64.5	IMR90p8
58.5	B2	16.6060890021862	B2M_3	64.5	IMR90p8
59.0	B2	18.9751993596645	B2M_3	64.5	IMR90p8
59.5	B2	20.651558726723	B2M_3	64.5	IMR90p8
60.0	B2	22.8461313001616	B2M_3	64.5	IMR90p8
60.5	B2	24.1743257947891	B2M_3	64.5	IMR90p8
61.0	B2	24.7014067728671	B2M_3	64.5	IMR90p8
61.5	B2	26.399308888067	B2M_3	64.5	IMR90p8
62.0	B2	28.6186474114452	B2M_3	64.5	IMR90p8
62.5	B2	29.6364112559801	B2M_3	64.5	IMR90p8
63.0	B2	31.9941036183726	B2M_3	64.5	IMR90p8
63.5	B2	37.1575898613528	B2M_3	64.5	IMR90p8
64.0	B2	43.9874411145676	B2M_3	64.5	IMR90p8
64.5	B2	53.0191012814455	B2M_3	64.5	IMR90p8
65.0	B2	64.8755062576101	B2M_3	64.5	IMR90p8
65.5	B2	77.5410535305815	B2M_3	64.5	IMR90p8
66.0	B2	89.0196426094717	B2M_3	64.5	IMR90p8
66.5	B2	98.2692463986367	B2M_3	64.5	IMR90p8
67.0	B2	104.302064041945	B2M_3	64.5	IMR90p8
67.5	B2	107.864061637273	B2M_3	64.5	IMR90p8
68.0	B2	109.229675161103	B2M_3	64.5	IMR90p8
68.5	B2	109.091422277013	B2M_3	64.5	IMR90p8
69.0	B2	109.109668604551	B2M_3	64.5	IMR90p8
69.5	B2	110.543436113961	B2M_3	64.5	IMR90p8
70.0	B2	112.881504777309	B2M_3	64.5	IMR90p8
70.5	B2	116.197601925385	B2M_3	64.5	IMR90p8
71.0	B2	120.117058668587	B2M_3	64.5	IMR90p8
71.5	B2	123.833381871021	B2M_3	64.5	IMR90p8
72.0	B2	126.139361835429	B2M_3	64.5	IMR90p8
72.5	B2	126.510368593	B2M_3	64.5	IMR90p8
73.0	B2	125.278992748929	B2M_3	64.5	IMR90p8
73.5	B2	123.027933271535	B2M_3	64.5	IMR90p8
74.0	B2	120.339735884703	B2M_3	64.5	IMR90p8
74.5	B2	117.903406319369	B2M_3	64.5	IMR90p8
75.0	B2	116.128164699255	B2M_3	64.5	IMR90p8
75.5	B2	116.83212113905	B2M_3	64.5	IMR90p8
76.0	B2	146.688814226319	B2M_3	64.5	IMR90p8
76.5	B2	234.755729215785	B2M_3	64.5	IMR90p8
77.0	B2	354.595187840176	B2M_3	64.5	IMR90p8
77.5	B2	472.131697346451	B2M_3	64.5	IMR90p8
78.0	B2	580.712888638081	B2M_3	64.5	IMR90p8
78.5	B2	627.479831767848	B2M_3	64.5	IMR90p8
79.0	B2	553.573779185947	B2M_3	64.5	IMR90p8
79.5	B2	411.905390875376	B2M_3	64.5	IMR90p8
80.0	B2	271.126635745435	B2M_3	64.5	IMR90p8
80.5	B2	138.595130264959	B2M_3	64.5	IMR90p8
81.0	B2	39.4895409639689	B2M_3	64.5	IMR90p8
81.5	B2	3.15848287759667	B2M_3	64.5	IMR90p8
82.0	B2	3.37186165775466	B2M_3	64.5	IMR90p8
82.5	B2	4.9009072251722	B2M_3	64.5	IMR90p8
83.0	B2	4.93915264135831	B2M_3	64.5	IMR90p8
83.5	B2	4.43353755312933	B2M_3	64.5	IMR90p8
84.0	B2	3.83313070665849	B2M_3	64.5	IMR90p8
84.5	B2	2.76916985347088	B2M_3	64.5	IMR90p8
85.0	B2	1.77059298319386	B2M_3	64.5	IMR90p8
85.5	B2	1.38139623818483	B2M_3	64.5	IMR90p8
86.0	B2	1.68564639444821	B2M_3	64.5	IMR90p8
86.5	B2	2.04505090927802	B2M_3	64.5	IMR90p8
87.0	B2	2.34130292227434	B2M_3	64.5	IMR90p8
87.5	B2	2.9204920310388	B2M_3	64.5	IMR90p8
88.0	B2	3.08860469343256	B2M_3	64.5	IMR90p8
88.5	B2	2.76482876273417	B2M_3	64.5	IMR90p8
89.0	B2	2.07050227298851	B2M_3	64.5	IMR90p8
89.5	B2	1.48640226465545	B2M_3	64.5	IMR90p8
90.0	B2	1.02224306028779	B2M_3	64.5	IMR90p8
90.5	B2	0.912844567762761	B2M_3	64.5	IMR90p8
91.0	B2	1.09500505740425	B2M_3	64.5	IMR90p8
91.5	B2	1.79204995652333	B2M_3	64.5	IMR90p8
92.0	B2	2.59507390461135	B2M_3	64.5	IMR90p8
92.5	B2	3.332545377087	B2M_3	64.5	IMR90p8
93.0	B2	4.10589049871032	B2M_3	64.5	IMR90p8
93.5	B2	4.46291459933605	B2M_3	64.5	IMR90p8
94.0	B2	4.86113618734208	B2M_3	64.5	IMR90p8
94.5	B2	5.14518742421006	B2M_3	64.5	IMR90p8
95.0	B2	2.26025325568645	B2M_3	64.5	IMR90p8
55.0	C2	2.51978858017776	B2M_3	63.3	IMR90p8
55.5	C2	5.45954192371755	B2M_3	63.3	IMR90p8
56.0	C2	5.0395771603537	B2M_3	63.3	IMR90p8
56.5	C2	5.03957716034893	B2M_3	63.3	IMR90p8
57.0	C2	5.03957716039645	B2M_3	63.3	IMR90p8
57.5	C2	4.68315486256665	B2M_3	63.3	IMR90p8
58.0	C2	6.86714384071684	B2M_3	63.3	IMR90p8
58.5	C2	11.2286474012853	B2M_3	63.3	IMR90p8
59.0	C2	14.8826165488529	B2M_3	63.3	IMR90p8
59.5	C2	18.8012639224083	B2M_3	63.3	IMR90p8
60.0	C2	22.7583069860899	B2M_3	63.3	IMR90p8
60.5	C2	26.0938784169299	B2M_3	63.3	IMR90p8
61.0	C2	28.8968708505706	B2M_3	63.3	IMR90p8
61.5	C2	32.0890510329034	B2M_3	63.3	IMR90p8
62.0	C2	34.5244317833594	B2M_3	63.3	IMR90p8
62.5	C2	36.3713248124124	B2M_3	63.3	IMR90p8
63.0	C2	38.5295425052686	B2M_3	63.3	IMR90p8
63.5	C2	41.562415612128	B2M_3	63.3	IMR90p8
64.0	C2	45.6237630641359	B2M_3	63.3	IMR90p8
64.5	C2	51.9463564274641	B2M_3	63.3	IMR90p8
65.0	C2	60.9929172195841	B2M_3	63.3	IMR90p8
65.5	C2	71.8237146470822	B2M_3	63.3	IMR90p8
66.0	C2	82.8833621185448	B2M_3	63.3	IMR90p8
66.5	C2	92.491376348057	B2M_3	63.3	IMR90p8
67.0	C2	99.9278435193211	B2M_3	63.3	IMR90p8
67.5	C2	104.551535300171	B2M_3	63.3	IMR90p8
68.0	C2	106.648925304258	B2M_3	63.3	IMR90p8
68.5	C2	108.097255319609	B2M_3	63.3	IMR90p8
69.0	C2	110.053446705904	B2M_3	63.3	IMR90p8
69.5	C2	111.760072955112	B2M_3	63.3	IMR90p8
70.0	C2	114.225819184862	B2M_3	63.3	IMR90p8
70.5	C2	117.895360646269	B2M_3	63.3	IMR90p8
71.0	C2	120.406369456034	B2M_3	63.3	IMR90p8
71.5	C2	121.557962780585	B2M_3	63.3	IMR90p8
72.0	C2	123.176797927449	B2M_3	63.3	IMR90p8
72.5	C2	123.322518917833	B2M_3	63.3	IMR90p8
73.0	C2	121.289018060733	B2M_3	63.3	IMR90p8
73.5	C2	119.530884703162	B2M_3	63.3	IMR90p8
74.0	C2	118.001076593881	B2M_3	63.3	IMR90p8
74.5	C2	115.177288058881	B2M_3	63.3	IMR90p8
75.0	C2	112.847829599624	B2M_3	63.3	IMR90p8
75.5	C2	113.16935451731	B2M_3	63.3	IMR90p8
76.0	C2	138.788306299864	B2M_3	63.3	IMR90p8
76.5	C2	222.00204525997	B2M_3	63.3	IMR90p8
77.0	C2	343.12373934915	B2M_3	63.3	IMR90p8
77.5	C2	464.800711587668	B2M_3	63.3	IMR90p8
78.0	C2	577.758800232146	B2M_3	63.3	IMR90p8
78.5	C2	635.73058948337	B2M_3	63.3	IMR90p8
79.0	C2	574.472668593373	B2M_3	63.3	IMR90p8
79.5	C2	434.799817553668	B2M_3	63.3	IMR90p8
80.0	C2	290.896024379391	B2M_3	63.3	IMR90p8
80.5	C2	155.284705491299	B2M_3	63.3	IMR90p8
81.0	C2	49.2325230814562	B2M_3	63.3	IMR90p8
81.5	C2	5.45129165089884	B2M_3	63.3	IMR90p8
82.0	C2	2.76178751543711	B2M_3	63.3	IMR90p8
82.5	C2	3.47634256413335	B2M_3	63.3	IMR90p8
83.0	C2	3.52203544399777	B2M_3	63.3	IMR90p8
83.5	C2	3.60003553949713	B2M_3	63.3	IMR90p8
84.0	C2	2.77416678605965	B2M_3	63.3	IMR90p8
84.5	C2	2.25124062828314	B2M_3	63.3	IMR90p8
85.0	C2	2.51600302926892	B2M_3	63.3	IMR90p8
85.5	C2	2.33601689954867	B2M_3	63.3	IMR90p8
86.0	C2	2.2245973297143	B2M_3	63.3	IMR90p8
86.5	C2	2.76346498127663	B2M_3	63.3	IMR90p8
87.0	C2	3.19381627419489	B2M_3	63.3	IMR90p8
87.5	C2	2.94530376777203	B2M_3	63.3	IMR90p8
88.0	C2	2.34168717628268	B2M_3	63.3	IMR90p8
88.5	C2	2.18962737544194	B2M_3	63.3	IMR90p8
89.0	C2	1.99527342750014	B2M_3	63.3	IMR90p8
89.5	C2	1.36660363416138	B2M_3	63.3	IMR90p8
90.0	C2	1.42262493488016	B2M_3	63.3	IMR90p8
90.5	C2	2.13129819829607	B2M_3	63.3	IMR90p8
91.0	C2	2.03423982155095	B2M_3	63.3	IMR90p8
91.5	C2	1.73445157248631	B2M_3	63.3	IMR90p8
92.0	C2	2.02278872072111	B2M_3	63.3	IMR90p8
92.5	C2	1.75880432084637	B2M_3	63.3	IMR90p8
93.0	C2	0.918573884408033	B2M_3	63.3	IMR90p8
93.5	C2	0.688656321761869	B2M_3	63.3	IMR90p8
94.0	C2	0.457826072454338	B2M_3	63.3	IMR90p8
94.5	C2	0.347876560145835	B2M_3	63.3	IMR90p8
95.0	C2	0.259250039782785	B2M_3	63.3	IMR90p8
55.0	D2	-4.39164792385179	B2M_3	61.4	IMR90p8
55.5	D2	-9.51523716834515	B2M_3	61.4	IMR90p8
56.0	D2	-8.78329584770324	B2M_3	61.4	IMR90p8
56.5	D2	-8.78329584770302	B2M_3	61.4	IMR90p8
57.0	D2	-8.78329584770074	B2M_3	61.4	IMR90p8
57.5	D2	-9.12545380841186	B2M_3	61.4	IMR90p8
58.0	D2	-7.0303012143612	B2M_3	61.4	IMR90p8
58.5	D2	-2.94628240825568	B2M_3	61.4	IMR90p8
59.0	D2	1.23430924823617	B2M_3	61.4	IMR90p8
59.5	D2	6.52477631136082	B2M_3	61.4	IMR90p8
60.0	D2	12.0376934196321	B2M_3	61.4	IMR90p8
60.5	D2	17.0945348642094	B2M_3	61.4	IMR90p8
61.0	D2	21.9679356498223	B2M_3	61.4	IMR90p8
61.5	D2	26.6405165335229	B2M_3	61.4	IMR90p8
62.0	D2	30.2585537037769	B2M_3	61.4	IMR90p8
62.5	D2	32.9431384151469	B2M_3	61.4	IMR90p8
63.0	D2	34.9446819038452	B2M_3	61.4	IMR90p8
63.5	D2	37.4942451398018	B2M_3	61.4	IMR90p8
64.0	D2	41.989576571151	B2M_3	61.4	IMR90p8
64.5	D2	47.9936657852642	B2M_3	61.4	IMR90p8
65.0	D2	55.9473973657356	B2M_3	61.4	IMR90p8
65.5	D2	66.5577144759146	B2M_3	61.4	IMR90p8
66.0	D2	77.5377117515364	B2M_3	61.4	IMR90p8
66.5	D2	85.9488429754329	B2M_3	61.4	IMR90p8
67.0	D2	92.1755336163457	B2M_3	61.4	IMR90p8
67.5	D2	96.3470447684068	B2M_3	61.4	IMR90p8
68.0	D2	97.4875565066085	B2M_3	61.4	IMR90p8
68.5	D2	97.2376474648117	B2M_3	61.4	IMR90p8
69.0	D2	97.3673827872835	B2M_3	61.4	IMR90p8
69.5	D2	98.6196980758951	B2M_3	61.4	IMR90p8
70.0	D2	100.817372626619	B2M_3	61.4	IMR90p8
70.5	D2	104.342114242058	B2M_3	61.4	IMR90p8
71.0	D2	108.610739882896	B2M_3	61.4	IMR90p8
71.5	D2	112.624845702582	B2M_3	61.4	IMR90p8
72.0	D2	116.192048091084	B2M_3	61.4	IMR90p8
72.5	D2	118.829458073412	B2M_3	61.4	IMR90p8
73.0	D2	120.148052522114	B2M_3	61.4	IMR90p8
73.5	D2	120.044633146227	B2M_3	61.4	IMR90p8
74.0	D2	118.991479558061	B2M_3	61.4	IMR90p8
74.5	D2	116.307401960518	B2M_3	61.4	IMR90p8
75.0	D2	112.700320877713	B2M_3	61.4	IMR90p8
75.5	D2	108.933182479382	B2M_3	61.4	IMR90p8
76.0	D2	121.796930886407	B2M_3	61.4	IMR90p8
76.5	D2	184.302572059294	B2M_3	61.4	IMR90p8
77.0	D2	284.873462308533	B2M_3	61.4	IMR90p8
77.5	D2	387.580767335498	B2M_3	61.4	IMR90p8
78.0	D2	485.151290224702	B2M_3	61.4	IMR90p8
78.5	D2	546.223311128859	B2M_3	61.4	IMR90p8
79.0	D2	506.257612340861	B2M_3	61.4	IMR90p8
79.5	D2	388.568143277017	B2M_3	61.4	IMR90p8
80.0	D2	264.171974227873	B2M_3	61.4	IMR90p8
80.5	D2	147.040303756758	B2M_3	61.4	IMR90p8
81.0	D2	50.3705914931454	B2M_3	61.4	IMR90p8
81.5	D2	5.72432952452976	B2M_3	61.4	IMR90p8
82.0	D2	1.96809704335368	B2M_3	61.4	IMR90p8
82.5	D2	3.34997080228868	B2M_3	61.4	IMR90p8
83.0	D2	2.9153113873777	B2M_3	61.4	IMR90p8
83.5	D2	2.60660217208937	B2M_3	61.4	IMR90p8
84.0	D2	2.48397217976776	B2M_3	61.4	IMR90p8
84.5	D2	2.05771697427377	B2M_3	61.4	IMR90p8
85.0	D2	1.97928292585021	B2M_3	61.4	IMR90p8
85.5	D2	2.30736187617828	B2M_3	61.4	IMR90p8
86.0	D2	2.43112515012848	B2M_3	61.4	IMR90p8
86.5	D2	2.60493801262277	B2M_3	61.4	IMR90p8
87.0	D2	2.89791216691305	B2M_3	61.4	IMR90p8
87.5	D2	2.7566035993184	B2M_3	61.4	IMR90p8
88.0	D2	2.2854310741975	B2M_3	61.4	IMR90p8
88.5	D2	1.77495664461065	B2M_3	61.4	IMR90p8
89.0	D2	0.957635966396708	B2M_3	61.4	IMR90p8
89.5	D2	0.594486493140209	B2M_3	61.4	IMR90p8
90.0	D2	1.08410982457332	B2M_3	61.4	IMR90p8
90.5	D2	1.54706039326226	B2M_3	61.4	IMR90p8
91.0	D2	1.93781730740045	B2M_3	61.4	IMR90p8
91.5	D2	2.66434175215579	B2M_3	61.4	IMR90p8
92.0	D2	2.62738444180991	B2M_3	61.4	IMR90p8
92.5	D2	2.01869374816107	B2M_3	61.4	IMR90p8
93.0	D2	1.61095823398279	B2M_3	61.4	IMR90p8
93.5	D2	2.25099460178012	B2M_3	61.4	IMR90p8
94.0	D2	2.31865395365787	B2M_3	61.4	IMR90p8
94.5	D2	4.73968933212484	B2M_3	61.4	IMR90p8
95.0	D2	3.49307217429453	B2M_3	61.4	IMR90p8
55.0	E2	-8.47503369235096	B2M_3	59.0	IMR90p8
55.5	E2	-18.3625730000932	B2M_3	59.0	IMR90p8
56.0	E2	-16.9500673847006	B2M_3	59.0	IMR90p8
56.5	E2	-16.9500673847076	B2M_3	59.0	IMR90p8
57.0	E2	-16.9500673846575	B2M_3	59.0	IMR90p8
57.5	E2	-17.8594065005918	B2M_3	59.0	IMR90p8
58.0	E2	-12.2884116012139	B2M_3	59.0	IMR90p8
58.5	E2	-1.10052404211649	B2M_3	59.0	IMR90p8
59.0	E2	8.19375763268954	B2M_3	59.0	IMR90p8
59.5	E2	15.7148883461848	B2M_3	59.0	IMR90p8
60.0	E2	21.9006623695221	B2M_3	59.0	IMR90p8
60.5	E2	27.4135552084887	B2M_3	59.0	IMR90p8
61.0	E2	31.2386251106519	B2M_3	59.0	IMR90p8
61.5	E2	33.639757431852	B2M_3	59.0	IMR90p8
62.0	E2	35.4158192915356	B2M_3	59.0	IMR90p8
62.5	E2	36.5957745879274	B2M_3	59.0	IMR90p8
63.0	E2	37.0828175273172	B2M_3	59.0	IMR90p8
63.5	E2	38.2609692860743	B2M_3	59.0	IMR90p8
64.0	E2	40.965714788894	B2M_3	59.0	IMR90p8
64.5	E2	45.6888722009239	B2M_3	59.0	IMR90p8
65.0	E2	52.6215682310118	B2M_3	59.0	IMR90p8
65.5	E2	61.0866751699494	B2M_3	59.0	IMR90p8
66.0	E2	69.7765609170439	B2M_3	59.0	IMR90p8
66.5	E2	77.9058743676889	B2M_3	59.0	IMR90p8
67.0	E2	84.0538246402824	B2M_3	59.0	IMR90p8
67.5	E2	87.6403564441317	B2M_3	59.0	IMR90p8
68.0	E2	89.4017281675781	B2M_3	59.0	IMR90p8
68.5	E2	90.1930040845701	B2M_3	59.0	IMR90p8
69.0	E2	90.0250916969775	B2M_3	59.0	IMR90p8
69.5	E2	89.4128200163861	B2M_3	59.0	IMR90p8
70.0	E2	89.6629134176738	B2M_3	59.0	IMR90p8
70.5	E2	90.6595924914897	B2M_3	59.0	IMR90p8
71.0	E2	92.3221571973306	B2M_3	59.0	IMR90p8
71.5	E2	95.5226070846078	B2M_3	59.0	IMR90p8
72.0	E2	100.509762674102	B2M_3	59.0	IMR90p8
72.5	E2	105.27885321661	B2M_3	59.0	IMR90p8
73.0	E2	108.757164702825	B2M_3	59.0	IMR90p8
73.5	E2	110.604032015386	B2M_3	59.0	IMR90p8
74.0	E2	109.958007235482	B2M_3	59.0	IMR90p8
74.5	E2	106.505494060775	B2M_3	59.0	IMR90p8
75.0	E2	101.515692203503	B2M_3	59.0	IMR90p8
75.5	E2	96.7077127648962	B2M_3	59.0	IMR90p8
76.0	E2	99.6501422953827	B2M_3	59.0	IMR90p8
76.5	E2	140.38866565646	B2M_3	59.0	IMR90p8
77.0	E2	219.945966092217	B2M_3	59.0	IMR90p8
77.5	E2	305.619321076192	B2M_3	59.0	IMR90p8
78.0	E2	387.049560263346	B2M_3	59.0	IMR90p8
78.5	E2	451.09475602573	B2M_3	59.0	IMR90p8
79.0	E2	438.213252213893	B2M_3	59.0	IMR90p8
79.5	E2	346.805466959553	B2M_3	59.0	IMR90p8
80.0	E2	242.29533506116	B2M_3	59.0	IMR90p8
80.5	E2	144.081959844069	B2M_3	59.0	IMR90p8
81.0	E2	56.2543331871062	B2M_3	59.0	IMR90p8
81.5	E2	8.05964276571183	B2M_3	59.0	IMR90p8
82.0	E2	1.30722479908832	B2M_3	59.0	IMR90p8
82.5	E2	2.80846927859392	B2M_3	59.0	IMR90p8
83.0	E2	2.33290680228328	B2M_3	59.0	IMR90p8
83.5	E2	2.26636541288201	B2M_3	59.0	IMR90p8
84.0	E2	3.14996668751104	B2M_3	59.0	IMR90p8
84.5	E2	3.16859854680428	B2M_3	59.0	IMR90p8
85.0	E2	2.68651358702522	B2M_3	59.0	IMR90p8
85.5	E2	2.84608512695689	B2M_3	59.0	IMR90p8
86.0	E2	2.63237492574865	B2M_3	59.0	IMR90p8
86.5	E2	1.80382598720183	B2M_3	59.0	IMR90p8
87.0	E2	1.51306837567176	B2M_3	59.0	IMR90p8
87.5	E2	2.18294295577789	B2M_3	59.0	IMR90p8
88.0	E2	2.40099767855691	B2M_3	59.0	IMR90p8
88.5	E2	2.37140145123817	B2M_3	59.0	IMR90p8
89.0	E2	2.67927627568878	B2M_3	59.0	IMR90p8
89.5	E2	2.7556637933863	B2M_3	59.0	IMR90p8
90.0	E2	2.16970942636266	B2M_3	59.0	IMR90p8
90.5	E2	1.75704726466165	B2M_3	59.0	IMR90p8
91.0	E2	1.7527697976729	B2M_3	59.0	IMR90p8
91.5	E2	1.71462049038087	B2M_3	59.0	IMR90p8
92.0	E2	1.85619570548346	B2M_3	59.0	IMR90p8
92.5	E2	1.99992341291016	B2M_3	59.0	IMR90p8
93.0	E2	2.14297341216411	B2M_3	59.0	IMR90p8
93.5	E2	1.95293054258065	B2M_3	59.0	IMR90p8
94.0	E2	1.82600167019706	B2M_3	59.0	IMR90p8
94.5	E2	1.38670643714755	B2M_3	59.0	IMR90p8
95.0	E2	0.365219039603801	B2M_3	59.0	IMR90p8
55.0	F2	-5.61069001756846	B2M_3	57.0	IMR90p8
55.5	F2	-12.1564950380643	B2M_3	57.0	IMR90p8
56.0	F2	-11.2213800351363	B2M_3	57.0	IMR90p8
56.5	F2	-11.2213800351324	B2M_3	57.0	IMR90p8
57.0	F2	-11.2213800351695	B2M_3	57.0	IMR90p8
57.5	F2	-11.6877821702855	B2M_3	57.0	IMR90p8
58.0	F2	-8.92655179181793	B2M_3	57.0	IMR90p8
58.5	F2	-2.63328146492086	B2M_3	57.0	IMR90p8
59.0	F2	3.29206580209825	B2M_3	57.0	IMR90p8
59.5	F2	10.0177108324439	B2M_3	57.0	IMR90p8
60.0	F2	16.9809497058143	B2M_3	57.0	IMR90p8
60.5	F2	22.6670556834574	B2M_3	57.0	IMR90p8
61.0	F2	26.7004450574724	B2M_3	57.0	IMR90p8
61.5	F2	29.0787248432558	B2M_3	57.0	IMR90p8
62.0	F2	29.6149773363006	B2M_3	57.0	IMR90p8
62.5	F2	28.7020741511978	B2M_3	57.0	IMR90p8
63.0	F2	28.2017617476276	B2M_3	57.0	IMR90p8
63.5	F2	28.8340516690896	B2M_3	57.0	IMR90p8
64.0	F2	31.507382259887	B2M_3	57.0	IMR90p8
64.5	F2	36.1424943688161	B2M_3	57.0	IMR90p8
65.0	F2	42.6245757225548	B2M_3	57.0	IMR90p8
65.5	F2	50.4114645744992	B2M_3	57.0	IMR90p8
66.0	F2	58.5103381538423	B2M_3	57.0	IMR90p8
66.5	F2	65.4292514580682	B2M_3	57.0	IMR90p8
67.0	F2	70.9506611170016	B2M_3	57.0	IMR90p8
67.5	F2	74.8738334173501	B2M_3	57.0	IMR90p8
68.0	F2	76.5701669276025	B2M_3	57.0	IMR90p8
68.5	F2	77.0878859664152	B2M_3	57.0	IMR90p8
69.0	F2	77.3209269420225	B2M_3	57.0	IMR90p8
69.5	F2	77.7434844784132	B2M_3	57.0	IMR90p8
70.0	F2	80.8281417227371	B2M_3	57.0	IMR90p8
70.5	F2	89.6739962861243	B2M_3	57.0	IMR90p8
71.0	F2	103.665834709367	B2M_3	57.0	IMR90p8
71.5	F2	121.454390376601	B2M_3	57.0	IMR90p8
72.0	F2	141.053945213403	B2M_3	57.0	IMR90p8
72.5	F2	155.715711096174	B2M_3	57.0	IMR90p8
73.0	F2	159.480629954462	B2M_3	57.0	IMR90p8
73.5	F2	152.069465162167	B2M_3	57.0	IMR90p8
74.0	F2	135.191320998639	B2M_3	57.0	IMR90p8
74.5	F2	112.635924288513	B2M_3	57.0	IMR90p8
75.0	F2	90.6162919794152	B2M_3	57.0	IMR90p8
75.5	F2	73.081809777793	B2M_3	57.0	IMR90p8
76.0	F2	63.4141203385681	B2M_3	57.0	IMR90p8
76.5	F2	79.9870963790557	B2M_3	57.0	IMR90p8
77.0	F2	118.620527542194	B2M_3	57.0	IMR90p8
77.5	F2	158.208313256293	B2M_3	57.0	IMR90p8
78.0	F2	196.79588979367	B2M_3	57.0	IMR90p8
78.5	F2	229.317096534629	B2M_3	57.0	IMR90p8
79.0	F2	218.628922493346	B2M_3	57.0	IMR90p8
79.5	F2	168.437075685926	B2M_3	57.0	IMR90p8
80.0	F2	117.761386885125	B2M_3	57.0	IMR90p8
80.5	F2	69.6740492599524	B2M_3	57.0	IMR90p8
81.0	F2	25.9232904357837	B2M_3	57.0	IMR90p8
81.5	F2	4.27678477238743	B2M_3	57.0	IMR90p8
82.0	F2	3.04404297286442	B2M_3	57.0	IMR90p8
82.5	F2	3.24794173387721	B2M_3	57.0	IMR90p8
83.0	F2	3.0420697995591	B2M_3	57.0	IMR90p8
83.5	F2	2.41818537645139	B2M_3	57.0	IMR90p8
84.0	F2	2.23550293151425	B2M_3	57.0	IMR90p8
84.5	F2	2.74823089819353	B2M_3	57.0	IMR90p8
85.0	F2	2.81048697878072	B2M_3	57.0	IMR90p8
85.5	F2	2.49384665722954	B2M_3	57.0	IMR90p8
86.0	F2	2.19040220766504	B2M_3	57.0	IMR90p8
86.5	F2	2.10069242531466	B2M_3	57.0	IMR90p8
87.0	F2	1.64381361065028	B2M_3	57.0	IMR90p8
87.5	F2	1.01420002805099	B2M_3	57.0	IMR90p8
88.0	F2	1.0927626887331	B2M_3	57.0	IMR90p8
88.5	F2	1.92050217537599	B2M_3	57.0	IMR90p8
89.0	F2	2.21082655398561	B2M_3	57.0	IMR90p8
89.5	F2	2.37122501514364	B2M_3	57.0	IMR90p8
90.0	F2	3.15424974861958	B2M_3	57.0	IMR90p8
90.5	F2	3.27548683096484	B2M_3	57.0	IMR90p8
91.0	F2	2.57948929902898	B2M_3	57.0	IMR90p8
91.5	F2	2.16029861242191	B2M_3	57.0	IMR90p8
92.0	F2	1.9274848022776	B2M_3	57.0	IMR90p8
92.5	F2	1.31417518337082	B2M_3	57.0	IMR90p8
93.0	F2	0.982978011691557	B2M_3	57.0	IMR90p8
93.5	F2	1.11035430273751	B2M_3	57.0	IMR90p8
94.0	F2	1.15462930813584	B2M_3	57.0	IMR90p8
94.5	F2	1.61418681246624	B2M_3	57.0	IMR90p8
95.0	F2	1.04099656923682	B2M_3	57.0	IMR90p8
55.0	G2	9.85723656054904	B2M_3	55.7	IMR90p8
55.5	G2	21.35734588119	B2M_3	55.7	IMR90p8
56.0	G2	19.7144731210993	B2M_3	55.7	IMR90p8
56.5	G2	19.7144731210976	B2M_3	55.7	IMR90p8
57.0	G2	19.7144731211101	B2M_3	55.7	IMR90p8
57.5	G2	18.9175487784095	B2M_3	55.7	IMR90p8
58.0	G2	24.1188505645507	B2M_3	55.7	IMR90p8
58.5	G2	32.2196755329869	B2M_3	55.7	IMR90p8
59.0	G2	34.8134935224626	B2M_3	55.7	IMR90p8
59.5	G2	35.7330864738165	B2M_3	55.7	IMR90p8
60.0	G2	36.5991260313996	B2M_3	55.7	IMR90p8
60.5	G2	35.9110341875576	B2M_3	55.7	IMR90p8
61.0	G2	35.1215552748346	B2M_3	55.7	IMR90p8
61.5	G2	35.55733470456	B2M_3	55.7	IMR90p8
62.0	G2	34.9636923836071	B2M_3	55.7	IMR90p8
62.5	G2	33.5308937970397	B2M_3	55.7	IMR90p8
63.0	G2	32.5504245675558	B2M_3	55.7	IMR90p8
63.5	G2	31.3749326534174	B2M_3	55.7	IMR90p8
64.0	G2	30.4542919167739	B2M_3	55.7	IMR90p8
64.5	G2	31.3979385825219	B2M_3	55.7	IMR90p8
65.0	G2	33.820730728056	B2M_3	55.7	IMR90p8
65.5	G2	37.9964262190639	B2M_3	55.7	IMR90p8
66.0	G2	44.0387411566804	B2M_3	55.7	IMR90p8
66.5	G2	50.4460993644871	B2M_3	55.7	IMR90p8
67.0	G2	56.0924419105519	B2M_3	55.7	IMR90p8
67.5	G2	61.0499490172458	B2M_3	55.7	IMR90p8
68.0	G2	64.766361863286	B2M_3	55.7	IMR90p8
68.5	G2	66.6267392640717	B2M_3	55.7	IMR90p8
69.0	G2	67.0005853181626	B2M_3	55.7	IMR90p8
69.5	G2	66.8243163112737	B2M_3	55.7	IMR90p8
70.0	G2	66.2739185395985	B2M_3	55.7	IMR90p8
70.5	G2	65.1762474928476	B2M_3	55.7	IMR90p8
71.0	G2	63.9401432273996	B2M_3	55.7	IMR90p8
71.5	G2	63.4907770767375	B2M_3	55.7	IMR90p8
72.0	G2	63.4096154586405	B2M_3	55.7	IMR90p8
72.5	G2	63.1355080824736	B2M_3	55.7	IMR90p8
73.0	G2	63.376084820586	B2M_3	55.7	IMR90p8
73.5	G2	64.0745605488913	B2M_3	55.7	IMR90p8
74.0	G2	64.2168671016465	B2M_3	55.7	IMR90p8
74.5	G2	63.6698170545276	B2M_3	55.7	IMR90p8
75.0	G2	63.315334575429	B2M_3	55.7	IMR90p8
75.5	G2	62.3860998803905	B2M_3	55.7	IMR90p8
76.0	G2	61.936941293368	B2M_3	55.7	IMR90p8
76.5	G2	83.9245874684569	B2M_3	55.7	IMR90p8
77.0	G2	132.293197186976	B2M_3	55.7	IMR90p8
77.5	G2	183.420718088677	B2M_3	55.7	IMR90p8
78.0	G2	231.907276544341	B2M_3	55.7	IMR90p8
78.5	G2	276.409352838785	B2M_3	55.7	IMR90p8
79.0	G2	274.192312612446	B2M_3	55.7	IMR90p8
79.5	G2	218.330671132077	B2M_3	55.7	IMR90p8
80.0	G2	154.678007345089	B2M_3	55.7	IMR90p8
80.5	G2	94.8802791446109	B2M_3	55.7	IMR90p8
81.0	G2	38.8024326790918	B2M_3	55.7	IMR90p8
81.5	G2	7.1043060015665	B2M_3	55.7	IMR90p8
82.0	G2	3.006586134504	B2M_3	55.7	IMR90p8
82.5	G2	3.81582906964593	B2M_3	55.7	IMR90p8
83.0	G2	3.28131143619191	B2M_3	55.7	IMR90p8
83.5	G2	2.56521066413274	B2M_3	55.7	IMR90p8
84.0	G2	2.54917587923649	B2M_3	55.7	IMR90p8
84.5	G2	2.56246528437589	B2M_3	55.7	IMR90p8
85.0	G2	2.81208670063728	B2M_3	55.7	IMR90p8
85.5	G2	3.55251478862942	B2M_3	55.7	IMR90p8
86.0	G2	3.67692547174136	B2M_3	55.7	IMR90p8
86.5	G2	3.38934413816207	B2M_3	55.7	IMR90p8
87.0	G2	3.37837499005553	B2M_3	55.7	IMR90p8
87.5	G2	2.74336612796782	B2M_3	55.7	IMR90p8
88.0	G2	2.1647303170696	B2M_3	55.7	IMR90p8
88.5	G2	2.29896767901681	B2M_3	55.7	IMR90p8
89.0	G2	2.00327209253481	B2M_3	55.7	IMR90p8
89.5	G2	1.46265591255832	B2M_3	55.7	IMR90p8
90.0	G2	1.60218698531526	B2M_3	55.7	IMR90p8
90.5	G2	1.7758506745684	B2M_3	55.7	IMR90p8
91.0	G2	1.47566239222448	B2M_3	55.7	IMR90p8
91.5	G2	1.80127323441792	B2M_3	55.7	IMR90p8
92.0	G2	2.22427976508158	B2M_3	55.7	IMR90p8
92.5	G2	2.21045230046883	B2M_3	55.7	IMR90p8
93.0	G2	2.30739200501631	B2M_3	55.7	IMR90p8
93.5	G2	2.22116820701513	B2M_3	55.7	IMR90p8
94.0	G2	2.01220448619193	B2M_3	55.7	IMR90p8
94.5	G2	1.30914791605352	B2M_3	55.7	IMR90p8
95.0	G2	0.210631019335835	B2M_3	55.7	IMR90p8
55.0	H2	14.0765479691495	B2M_3	55.0	IMR90p8
55.5	H2	30.4991872664916	B2M_3	55.0	IMR90p8
56.0	H2	28.1530959383	B2M_3	55.0	IMR90p8
56.5	H2	28.1530959382955	B2M_3	55.0	IMR90p8
57.0	H2	28.1530959383243	B2M_3	55.0	IMR90p8
57.5	H2	27.814265035528	B2M_3	55.0	IMR90p8
58.0	H2	30.0748925716605	B2M_3	55.0	IMR90p8
58.5	H2	33.2030066286997	B2M_3	55.0	IMR90p8
59.0	H2	33.7719401705626	B2M_3	55.0	IMR90p8
59.5	H2	34.034626030454	B2M_3	55.0	IMR90p8
60.0	H2	33.9205574699141	B2M_3	55.0	IMR90p8
60.5	H2	33.2069597060801	B2M_3	55.0	IMR90p8
61.0	H2	32.4049628966412	B2M_3	55.0	IMR90p8
61.5	H2	31.6354011195915	B2M_3	55.0	IMR90p8
62.0	H2	31.2767654272059	B2M_3	55.0	IMR90p8
62.5	H2	30.6353354341642	B2M_3	55.0	IMR90p8
63.0	H2	29.9220730254403	B2M_3	55.0	IMR90p8
63.5	H2	29.5838047969904	B2M_3	55.0	IMR90p8
64.0	H2	28.7634874468789	B2M_3	55.0	IMR90p8
64.5	H2	28.2053187960908	B2M_3	55.0	IMR90p8
65.0	H2	29.5960799860685	B2M_3	55.0	IMR90p8
65.5	H2	32.589152451658	B2M_3	55.0	IMR90p8
66.0	H2	36.2090929878923	B2M_3	55.0	IMR90p8
66.5	H2	41.1733158844514	B2M_3	55.0	IMR90p8
67.0	H2	46.4227769163272	B2M_3	55.0	IMR90p8
67.5	H2	50.2161796942479	B2M_3	55.0	IMR90p8
68.0	H2	52.4608551082561	B2M_3	55.0	IMR90p8
68.5	H2	54.0796392952019	B2M_3	55.0	IMR90p8
69.0	H2	55.1216179519511	B2M_3	55.0	IMR90p8
69.5	H2	55.2216637904064	B2M_3	55.0	IMR90p8
70.0	H2	54.8266037721995	B2M_3	55.0	IMR90p8
70.5	H2	54.4308654394271	B2M_3	55.0	IMR90p8
71.0	H2	53.9573716212484	B2M_3	55.0	IMR90p8
71.5	H2	53.1400243862849	B2M_3	55.0	IMR90p8
72.0	H2	52.5316972757644	B2M_3	55.0	IMR90p8
72.5	H2	52.2652099818731	B2M_3	55.0	IMR90p8
73.0	H2	52.0205998791608	B2M_3	55.0	IMR90p8
73.5	H2	51.3701481424818	B2M_3	55.0	IMR90p8
74.0	H2	50.7940237324749	B2M_3	55.0	IMR90p8
74.5	H2	50.2870361691744	B2M_3	55.0	IMR90p8
75.0	H2	49.65888018382	B2M_3	55.0	IMR90p8
75.5	H2	48.9857405197734	B2M_3	55.0	IMR90p8
76.0	H2	48.8231185023062	B2M_3	55.0	IMR90p8
76.5	H2	64.3081890487382	B2M_3	55.0	IMR90p8
77.0	H2	100.483798617619	B2M_3	55.0	IMR90p8
77.5	H2	140.452265447091	B2M_3	55.0	IMR90p8
78.0	H2	178.045445599651	B2M_3	55.0	IMR90p8
78.5	H2	213.361497577483	B2M_3	55.0	IMR90p8
79.0	H2	215.039104667231	B2M_3	55.0	IMR90p8
79.5	H2	173.450713584048	B2M_3	55.0	IMR90p8
80.0	H2	123.682922756375	B2M_3	55.0	IMR90p8
80.5	H2	77.4541416047263	B2M_3	55.0	IMR90p8
81.0	H2	33.3680359003861	B2M_3	55.0	IMR90p8
81.5	H2	7.49355741943845	B2M_3	55.0	IMR90p8
82.0	H2	3.61956201675088	B2M_3	55.0	IMR90p8
82.5	H2	3.94830852873883	B2M_3	55.0	IMR90p8
83.0	H2	3.45386972858518	B2M_3	55.0	IMR90p8
83.5	H2	3.07683266073241	B2M_3	55.0	IMR90p8
84.0	H2	2.45124852219124	B2M_3	55.0	IMR90p8
84.5	H2	2.62664435229698	B2M_3	55.0	IMR90p8
85.0	H2	2.91687721585276	B2M_3	55.0	IMR90p8
85.5	H2	2.68658025316364	B2M_3	55.0	IMR90p8
86.0	H2	2.28748712172859	B2M_3	55.0	IMR90p8
86.5	H2	1.85146499836134	B2M_3	55.0	IMR90p8
87.0	H2	1.12621968074654	B2M_3	55.0	IMR90p8
87.5	H2	1.09302250774749	B2M_3	55.0	IMR90p8
88.0	H2	1.63520590437014	B2M_3	55.0	IMR90p8
88.5	H2	1.77008596036535	B2M_3	55.0	IMR90p8
89.0	H2	2.06268172862559	B2M_3	55.0	IMR90p8
89.5	H2	2.30294555707763	B2M_3	55.0	IMR90p8
90.0	H2	1.93963584785547	B2M_3	55.0	IMR90p8
90.5	H2	1.62778839097223	B2M_3	55.0	IMR90p8
91.0	H2	2.09195410404823	B2M_3	55.0	IMR90p8
91.5	H2	2.30039864047075	B2M_3	55.0	IMR90p8
92.0	H2	2.47498401238937	B2M_3	55.0	IMR90p8
92.5	H2	2.77090919779465	B2M_3	55.0	IMR90p8
93.0	H2	2.42547486597647	B2M_3	55.0	IMR90p8
93.5	H2	1.78568056301464	B2M_3	55.0	IMR90p8
94.0	H2	1.33325099695293	B2M_3	55.0	IMR90p8
94.5	H2	1.0212369729108	B2M_3	55.0	IMR90p8
95.0	H2	0.326957328404376	B2M_3	55.0	IMR90p8
