# Supplementary material for: Primer PICKR: literature-mined scoring platform for robust RT–qPCR primers
Source: Nat Commun. 2026 May 28;17:6938. doi: 10.1038/s41467-026-73648-2 (PMC13388996; doi:10.1038/s41467-026-73648-2)
Supplement: Supplementary file 11 — Source Data [file 41467_2026_73648_MOESM11_ESM.zip › Suppl_Fig_S17/melting_curve_data_NCOA4_3.csv]

Temperature	Well	Derivative	Target	melt temp	Replicate
55.0	A7	9.14508696825851	NCOA4_3	65.0	IMR90p11
55.5	A7	19.8143550978934	NCOA4_3	65.0	IMR90p11
56.0	A7	18.290173936517	NCOA4_3	65.0	IMR90p11
56.5	A7	18.290173936509	NCOA4_3	65.0	IMR90p11
57.0	A7	18.2901739365703	NCOA4_3	65.0	IMR90p11
57.5	A7	18.308976569415	NCOA4_3	65.0	IMR90p11
58.0	A7	18.204162259737	NCOA4_3	65.0	IMR90p11
58.5	A7	18.0027979274917	NCOA4_3	65.0	IMR90p11
59.0	A7	17.0967291486305	NCOA4_3	65.0	IMR90p11
59.5	A7	15.7927714226577	NCOA4_3	65.0	IMR90p11
60.0	A7	14.5964739794314	NCOA4_3	65.0	IMR90p11
60.5	A7	13.4920711989855	NCOA4_3	65.0	IMR90p11
61.0	A7	12.412158106771	NCOA4_3	65.0	IMR90p11
61.5	A7	12.9551323783714	NCOA4_3	65.0	IMR90p11
62.0	A7	14.5044264969267	NCOA4_3	65.0	IMR90p11
62.5	A7	15.8960367960929	NCOA4_3	65.0	IMR90p11
63.0	A7	18.5507561941142	NCOA4_3	65.0	IMR90p11
63.5	A7	22.4677515181417	NCOA4_3	65.0	IMR90p11
64.0	A7	27.0675600825534	NCOA4_3	65.0	IMR90p11
64.5	A7	33.4549965092421	NCOA4_3	65.0	IMR90p11
65.0	A7	42.8920371584616	NCOA4_3	65.0	IMR90p11
65.5	A7	52.9410923301751	NCOA4_3	65.0	IMR90p11
66.0	A7	62.7899641479951	NCOA4_3	65.0	IMR90p11
66.5	A7	72.3366783555496	NCOA4_3	65.0	IMR90p11
67.0	A7	80.604661130862	NCOA4_3	65.0	IMR90p11
67.5	A7	85.1250781031109	NCOA4_3	65.0	IMR90p11
68.0	A7	87.3977957369358	NCOA4_3	65.0	IMR90p11
68.5	A7	88.924156234936	NCOA4_3	65.0	IMR90p11
69.0	A7	89.4485576629783	NCOA4_3	65.0	IMR90p11
69.5	A7	89.1516450872749	NCOA4_3	65.0	IMR90p11
70.0	A7	89.493649704427	NCOA4_3	65.0	IMR90p11
70.5	A7	90.459478946377	NCOA4_3	65.0	IMR90p11
71.0	A7	90.8099530681563	NCOA4_3	65.0	IMR90p11
71.5	A7	91.4310836122253	NCOA4_3	65.0	IMR90p11
72.0	A7	92.6240581372317	NCOA4_3	65.0	IMR90p11
72.5	A7	93.9634255240984	NCOA4_3	65.0	IMR90p11
73.0	A7	95.0269233716333	NCOA4_3	65.0	IMR90p11
73.5	A7	96.5720057591913	NCOA4_3	65.0	IMR90p11
74.0	A7	97.5348223464335	NCOA4_3	65.0	IMR90p11
74.5	A7	98.7989005314797	NCOA4_3	65.0	IMR90p11
75.0	A7	102.51905664117	NCOA4_3	65.0	IMR90p11
75.5	A7	117.598100858443	NCOA4_3	65.0	IMR90p11
76.0	A7	161.63373368234	NCOA4_3	65.0	IMR90p11
76.5	A7	235.285177493812	NCOA4_3	65.0	IMR90p11
77.0	A7	316.338097800402	NCOA4_3	65.0	IMR90p11
77.5	A7	389.756659925542	NCOA4_3	65.0	IMR90p11
78.0	A7	436.425082755383	NCOA4_3	65.0	IMR90p11
78.5	A7	420.815699587231	NCOA4_3	65.0	IMR90p11
79.0	A7	342.783648329067	NCOA4_3	65.0	IMR90p11
79.5	A7	243.214242380069	NCOA4_3	65.0	IMR90p11
80.0	A7	147.589330280259	NCOA4_3	65.0	IMR90p11
80.5	A7	67.6263469524171	NCOA4_3	65.0	IMR90p11
81.0	A7	20.5196785949236	NCOA4_3	65.0	IMR90p11
81.5	A7	6.46960207673965	NCOA4_3	65.0	IMR90p11
82.0	A7	5.6331064921506	NCOA4_3	65.0	IMR90p11
82.5	A7	5.36977711649769	NCOA4_3	65.0	IMR90p11
83.0	A7	4.61640568431926	NCOA4_3	65.0	IMR90p11
83.5	A7	3.76919525560857	NCOA4_3	65.0	IMR90p11
84.0	A7	2.69457380221093	NCOA4_3	65.0	IMR90p11
84.5	A7	1.80236844624574	NCOA4_3	65.0	IMR90p11
85.0	A7	1.33930166495946	NCOA4_3	65.0	IMR90p11
85.5	A7	1.04714252626735	NCOA4_3	65.0	IMR90p11
86.0	A7	1.42013515595045	NCOA4_3	65.0	IMR90p11
86.5	A7	1.87875395414329	NCOA4_3	65.0	IMR90p11
87.0	A7	1.87199951609205	NCOA4_3	65.0	IMR90p11
87.5	A7	2.21179996960058	NCOA4_3	65.0	IMR90p11
88.0	A7	2.56487172842589	NCOA4_3	65.0	IMR90p11
88.5	A7	2.0289047695415	NCOA4_3	65.0	IMR90p11
89.0	A7	1.76762799032934	NCOA4_3	65.0	IMR90p11
89.5	A7	1.9417184506446	NCOA4_3	65.0	IMR90p11
90.0	A7	1.68179232635333	NCOA4_3	65.0	IMR90p11
90.5	A7	1.47643410354129	NCOA4_3	65.0	IMR90p11
91.0	A7	1.93263345270992	NCOA4_3	65.0	IMR90p11
91.5	A7	1.97144490513216	NCOA4_3	65.0	IMR90p11
92.0	A7	1.71146681318533	NCOA4_3	65.0	IMR90p11
92.5	A7	1.70421817228589	NCOA4_3	65.0	IMR90p11
93.0	A7	1.55844650170769	NCOA4_3	65.0	IMR90p11
93.5	A7	1.1007717096482	NCOA4_3	65.0	IMR90p11
94.0	A7	0.942596055518891	NCOA4_3	65.0	IMR90p11
94.5	A7	0.75933088389894	NCOA4_3	65.0	IMR90p11
95.0	A7	0.127663687585766	NCOA4_3	65.0	IMR90p11
55.0	B7	8.12838707865615	NCOA4_3	64.5	IMR90p11
55.5	B7	17.6115053370887	NCOA4_3	64.5	IMR90p11
56.0	B7	16.2567741573126	NCOA4_3	64.5	IMR90p11
56.5	B7	16.2567741573313	NCOA4_3	64.5	IMR90p11
57.0	B7	16.2567741571852	NCOA4_3	64.5	IMR90p11
57.5	B7	16.1963490190786	NCOA4_3	64.5	IMR90p11
58.0	B7	16.5849541526609	NCOA4_3	64.5	IMR90p11
58.5	B7	17.3240907777671	NCOA4_3	64.5	IMR90p11
59.0	B7	16.9851739698963	NCOA4_3	64.5	IMR90p11
59.5	B7	16.3455921274043	NCOA4_3	64.5	IMR90p11
60.0	B7	16.4732934004825	NCOA4_3	64.5	IMR90p11
60.5	B7	16.0679967970455	NCOA4_3	64.5	IMR90p11
61.0	B7	15.2872683627808	NCOA4_3	64.5	IMR90p11
61.5	B7	15.5337996473017	NCOA4_3	64.5	IMR90p11
62.0	B7	16.3679288140792	NCOA4_3	64.5	IMR90p11
62.5	B7	17.254663490382	NCOA4_3	64.5	IMR90p11
63.0	B7	19.0032658753519	NCOA4_3	64.5	IMR90p11
63.5	B7	21.7617346075473	NCOA4_3	64.5	IMR90p11
64.0	B7	26.1695536891081	NCOA4_3	64.5	IMR90p11
64.5	B7	32.5358937068798	NCOA4_3	64.5	IMR90p11
65.0	B7	40.6569766604977	NCOA4_3	64.5	IMR90p11
65.5	B7	50.9036194242624	NCOA4_3	64.5	IMR90p11
66.0	B7	61.7587089494132	NCOA4_3	64.5	IMR90p11
66.5	B7	70.9692129210038	NCOA4_3	64.5	IMR90p11
67.0	B7	77.9905211698521	NCOA4_3	64.5	IMR90p11
67.5	B7	83.30622929001	NCOA4_3	64.5	IMR90p11
68.0	B7	86.0147079006879	NCOA4_3	64.5	IMR90p11
68.5	B7	86.8270398589407	NCOA4_3	64.5	IMR90p11
69.0	B7	87.4501961019929	NCOA4_3	64.5	IMR90p11
69.5	B7	88.2842673578618	NCOA4_3	64.5	IMR90p11
70.0	B7	88.648419890828	NCOA4_3	64.5	IMR90p11
70.5	B7	89.2783942566975	NCOA4_3	64.5	IMR90p11
71.0	B7	90.8719922176109	NCOA4_3	64.5	IMR90p11
71.5	B7	92.4044805824008	NCOA4_3	64.5	IMR90p11
72.0	B7	93.1951295015807	NCOA4_3	64.5	IMR90p11
72.5	B7	94.020162142678	NCOA4_3	64.5	IMR90p11
73.0	B7	94.7389656342714	NCOA4_3	64.5	IMR90p11
73.5	B7	95.0279141310375	NCOA4_3	64.5	IMR90p11
74.0	B7	96.0109475492849	NCOA4_3	64.5	IMR90p11
74.5	B7	98.2078049343172	NCOA4_3	64.5	IMR90p11
75.0	B7	102.720670147489	NCOA4_3	64.5	IMR90p11
75.5	B7	120.289850961334	NCOA4_3	64.5	IMR90p11
76.0	B7	166.882541018347	NCOA4_3	64.5	IMR90p11
76.5	B7	238.841771451822	NCOA4_3	64.5	IMR90p11
77.0	B7	316.809017188943	NCOA4_3	64.5	IMR90p11
77.5	B7	386.975971567556	NCOA4_3	64.5	IMR90p11
78.0	B7	427.3225750639	NCOA4_3	64.5	IMR90p11
78.5	B7	405.334482132037	NCOA4_3	64.5	IMR90p11
79.0	B7	326.133555905919	NCOA4_3	64.5	IMR90p11
79.5	B7	228.589817493816	NCOA4_3	64.5	IMR90p11
80.0	B7	135.936857755533	NCOA4_3	64.5	IMR90p11
80.5	B7	60.1062997853655	NCOA4_3	64.5	IMR90p11
81.0	B7	17.0062476002026	NCOA4_3	64.5	IMR90p11
81.5	B7	4.92904051150686	NCOA4_3	64.5	IMR90p11
82.0	B7	4.35773918481232	NCOA4_3	64.5	IMR90p11
82.5	B7	4.1269076573563	NCOA4_3	64.5	IMR90p11
83.0	B7	3.52638626383424	NCOA4_3	64.5	IMR90p11
83.5	B7	3.30318059544413	NCOA4_3	64.5	IMR90p11
84.0	B7	2.92323194914297	NCOA4_3	64.5	IMR90p11
84.5	B7	2.41118410001133	NCOA4_3	64.5	IMR90p11
85.0	B7	2.21298335809536	NCOA4_3	64.5	IMR90p11
85.5	B7	2.1671312777396	NCOA4_3	64.5	IMR90p11
86.0	B7	2.14735453292064	NCOA4_3	64.5	IMR90p11
86.5	B7	2.27869765876	NCOA4_3	64.5	IMR90p11
87.0	B7	2.34786258257554	NCOA4_3	64.5	IMR90p11
87.5	B7	2.22745545234562	NCOA4_3	64.5	IMR90p11
88.0	B7	2.12229355041825	NCOA4_3	64.5	IMR90p11
88.5	B7	1.84918576097323	NCOA4_3	64.5	IMR90p11
89.0	B7	1.50627803049298	NCOA4_3	64.5	IMR90p11
89.5	B7	1.57483757269898	NCOA4_3	64.5	IMR90p11
90.0	B7	1.91527921794057	NCOA4_3	64.5	IMR90p11
90.5	B7	2.05895473518615	NCOA4_3	64.5	IMR90p11
91.0	B7	2.28354102545404	NCOA4_3	64.5	IMR90p11
91.5	B7	2.55204941554723	NCOA4_3	64.5	IMR90p11
92.0	B7	2.46614284094454	NCOA4_3	64.5	IMR90p11
92.5	B7	1.82600234010062	NCOA4_3	64.5	IMR90p11
93.0	B7	1.66404376519995	NCOA4_3	64.5	IMR90p11
93.5	B7	0.98444869574206	NCOA4_3	64.5	IMR90p11
94.0	B7	0.351853791913527	NCOA4_3	64.5	IMR90p11
94.5	B7	-1.11095026633711	NCOA4_3	64.5	IMR90p11
95.0	B7	-1.23369955530734	NCOA4_3	64.5	IMR90p11
55.0	C7	7.16396894304876	NCOA4_3	63.3	IMR90p11
55.5	C7	15.5219327099403	NCOA4_3	63.3	IMR90p11
56.0	C7	14.3279378860988	NCOA4_3	63.3	IMR90p11
56.5	C7	14.3279378860916	NCOA4_3	63.3	IMR90p11
57.0	C7	14.3279378861479	NCOA4_3	63.3	IMR90p11
57.5	C7	14.4046550632683	NCOA4_3	63.3	IMR90p11
58.0	C7	13.7583459329661	NCOA4_3	63.3	IMR90p11
58.5	C7	14.0414851023302	NCOA4_3	63.3	IMR90p11
59.0	C7	14.6854684019922	NCOA4_3	63.3	IMR90p11
59.5	C7	12.7401206352287	NCOA4_3	63.3	IMR90p11
60.0	C7	12.2576788690502	NCOA4_3	63.3	IMR90p11
60.5	C7	14.4135481154012	NCOA4_3	63.3	IMR90p11
61.0	C7	15.298284561018	NCOA4_3	63.3	IMR90p11
61.5	C7	15.1794019422782	NCOA4_3	63.3	IMR90p11
62.0	C7	17.5255850953772	NCOA4_3	63.3	IMR90p11
62.5	C7	20.1704111163522	NCOA4_3	63.3	IMR90p11
63.0	C7	20.5266290885615	NCOA4_3	63.3	IMR90p11
63.5	C7	21.7916545795562	NCOA4_3	63.3	IMR90p11
64.0	C7	26.825723268896	NCOA4_3	63.3	IMR90p11
64.5	C7	33.4359735875659	NCOA4_3	63.3	IMR90p11
65.0	C7	41.1413208985239	NCOA4_3	63.3	IMR90p11
65.5	C7	51.2225674169281	NCOA4_3	63.3	IMR90p11
66.0	C7	62.2777840300005	NCOA4_3	63.3	IMR90p11
66.5	C7	70.6121599442109	NCOA4_3	63.3	IMR90p11
67.0	C7	76.292195951867	NCOA4_3	63.3	IMR90p11
67.5	C7	80.8637049636044	NCOA4_3	63.3	IMR90p11
68.0	C7	83.8076866691245	NCOA4_3	63.3	IMR90p11
68.5	C7	85.4073958108052	NCOA4_3	63.3	IMR90p11
69.0	C7	86.6844784416337	NCOA4_3	63.3	IMR90p11
69.5	C7	87.8189114049684	NCOA4_3	63.3	IMR90p11
70.0	C7	88.2592225396451	NCOA4_3	63.3	IMR90p11
70.5	C7	89.0859002951637	NCOA4_3	63.3	IMR90p11
71.0	C7	89.7914880625818	NCOA4_3	63.3	IMR90p11
71.5	C7	90.9697891026419	NCOA4_3	63.3	IMR90p11
72.0	C7	92.0364978270255	NCOA4_3	63.3	IMR90p11
72.5	C7	93.2970142218195	NCOA4_3	63.3	IMR90p11
73.0	C7	94.0764037211486	NCOA4_3	63.3	IMR90p11
73.5	C7	94.5147324532356	NCOA4_3	63.3	IMR90p11
74.0	C7	94.9237452515788	NCOA4_3	63.3	IMR90p11
74.5	C7	95.9082162112807	NCOA4_3	63.3	IMR90p11
75.0	C7	99.2385986575474	NCOA4_3	63.3	IMR90p11
75.5	C7	115.925339731019	NCOA4_3	63.3	IMR90p11
76.0	C7	162.357967339937	NCOA4_3	63.3	IMR90p11
76.5	C7	234.605078595584	NCOA4_3	63.3	IMR90p11
77.0	C7	312.802535197046	NCOA4_3	63.3	IMR90p11
77.5	C7	382.986579132703	NCOA4_3	63.3	IMR90p11
78.0	C7	422.96931450993	NCOA4_3	63.3	IMR90p11
78.5	C7	399.886021917497	NCOA4_3	63.3	IMR90p11
79.0	C7	320.229042813968	NCOA4_3	63.3	IMR90p11
79.5	C7	223.855801202008	NCOA4_3	63.3	IMR90p11
80.0	C7	132.371919488542	NCOA4_3	63.3	IMR90p11
80.5	C7	57.6029072988537	NCOA4_3	63.3	IMR90p11
81.0	C7	16.4911324730755	NCOA4_3	63.3	IMR90p11
81.5	C7	5.50724421473404	NCOA4_3	63.3	IMR90p11
82.0	C7	5.08865236325408	NCOA4_3	63.3	IMR90p11
82.5	C7	4.91257098353896	NCOA4_3	63.3	IMR90p11
83.0	C7	4.47706356717589	NCOA4_3	63.3	IMR90p11
83.5	C7	3.61080416466211	NCOA4_3	63.3	IMR90p11
84.0	C7	3.03939302646398	NCOA4_3	63.3	IMR90p11
84.5	C7	2.3924336081684	NCOA4_3	63.3	IMR90p11
85.0	C7	1.77103514693403	NCOA4_3	63.3	IMR90p11
85.5	C7	1.89224859176358	NCOA4_3	63.3	IMR90p11
86.0	C7	2.42519149949072	NCOA4_3	63.3	IMR90p11
86.5	C7	2.72032780868517	NCOA4_3	63.3	IMR90p11
87.0	C7	2.66988713184099	NCOA4_3	63.3	IMR90p11
87.5	C7	3.10044613606721	NCOA4_3	63.3	IMR90p11
88.0	C7	2.94771341285326	NCOA4_3	63.3	IMR90p11
88.5	C7	2.42920674880702	NCOA4_3	63.3	IMR90p11
89.0	C7	1.78806753356253	NCOA4_3	63.3	IMR90p11
89.5	C7	1.28445621938113	NCOA4_3	63.3	IMR90p11
90.0	C7	0.787020972392895	NCOA4_3	63.3	IMR90p11
90.5	C7	0.698076906969789	NCOA4_3	63.3	IMR90p11
91.0	C7	0.899071513200909	NCOA4_3	63.3	IMR90p11
91.5	C7	1.47143566198713	NCOA4_3	63.3	IMR90p11
92.0	C7	1.93487569655105	NCOA4_3	63.3	IMR90p11
92.5	C7	1.9695199687942	NCOA4_3	63.3	IMR90p11
93.0	C7	1.62512922051479	NCOA4_3	63.3	IMR90p11
93.5	C7	1.41662509935719	NCOA4_3	63.3	IMR90p11
94.0	C7	1.17475495139075	NCOA4_3	63.3	IMR90p11
94.5	C7	1.57979808307488	NCOA4_3	63.3	IMR90p11
95.0	C7	1.13162797262117	NCOA4_3	63.3	IMR90p11
55.0	D7	1.97792621014969	NCOA4_3	61.4	IMR90p11
55.5	D7	4.28550678865713	NCOA4_3	61.4	IMR90p11
56.0	D7	3.95585242029892	NCOA4_3	61.4	IMR90p11
56.5	D7	3.95585242028983	NCOA4_3	61.4	IMR90p11
57.0	D7	3.95585242035622	NCOA4_3	61.4	IMR90p11
57.5	D7	3.83045189672407	NCOA4_3	61.4	IMR90p11
58.0	D7	4.59061636338686	NCOA4_3	61.4	IMR90p11
58.5	D7	6.32633450892411	NCOA4_3	61.4	IMR90p11
59.0	D7	6.65804755657325	NCOA4_3	61.4	IMR90p11
59.5	D7	7.13579955216369	NCOA4_3	61.4	IMR90p11
60.0	D7	8.19737964380943	NCOA4_3	61.4	IMR90p11
60.5	D7	9.16067685478924	NCOA4_3	61.4	IMR90p11
61.0	D7	10.7177224241649	NCOA4_3	61.4	IMR90p11
61.5	D7	12.8990069053045	NCOA4_3	61.4	IMR90p11
62.0	D7	15.3369243474571	NCOA4_3	61.4	IMR90p11
62.5	D7	18.035574468199	NCOA4_3	61.4	IMR90p11
63.0	D7	20.8152461974896	NCOA4_3	61.4	IMR90p11
63.5	D7	23.8504245499469	NCOA4_3	61.4	IMR90p11
64.0	D7	27.6055691104198	NCOA4_3	61.4	IMR90p11
64.5	D7	32.7896098132233	NCOA4_3	61.4	IMR90p11
65.0	D7	39.6163397294609	NCOA4_3	61.4	IMR90p11
65.5	D7	47.3527464779393	NCOA4_3	61.4	IMR90p11
66.0	D7	55.7396797959353	NCOA4_3	61.4	IMR90p11
66.5	D7	64.4441193510736	NCOA4_3	61.4	IMR90p11
67.0	D7	71.6179854316547	NCOA4_3	61.4	IMR90p11
67.5	D7	76.6814638330657	NCOA4_3	61.4	IMR90p11
68.0	D7	80.6929030203391	NCOA4_3	61.4	IMR90p11
68.5	D7	83.3901491006146	NCOA4_3	61.4	IMR90p11
69.0	D7	84.7949798391993	NCOA4_3	61.4	IMR90p11
69.5	D7	85.6120822005678	NCOA4_3	61.4	IMR90p11
70.0	D7	86.8469796508156	NCOA4_3	61.4	IMR90p11
70.5	D7	88.1851037838561	NCOA4_3	61.4	IMR90p11
71.0	D7	89.3576192505799	NCOA4_3	61.4	IMR90p11
71.5	D7	90.4251642355163	NCOA4_3	61.4	IMR90p11
72.0	D7	91.9955507473933	NCOA4_3	61.4	IMR90p11
72.5	D7	93.4872641729899	NCOA4_3	61.4	IMR90p11
73.0	D7	95.0603510160496	NCOA4_3	61.4	IMR90p11
73.5	D7	97.9747846448262	NCOA4_3	61.4	IMR90p11
74.0	D7	102.198411821861	NCOA4_3	61.4	IMR90p11
74.5	D7	107.254450386374	NCOA4_3	61.4	IMR90p11
75.0	D7	114.053731240815	NCOA4_3	61.4	IMR90p11
75.5	D7	130.128496919128	NCOA4_3	61.4	IMR90p11
76.0	D7	169.489009362565	NCOA4_3	61.4	IMR90p11
76.5	D7	230.814367097479	NCOA4_3	61.4	IMR90p11
77.0	D7	295.518069570586	NCOA4_3	61.4	IMR90p11
77.5	D7	352.350481605873	NCOA4_3	61.4	IMR90p11
78.0	D7	385.215140868413	NCOA4_3	61.4	IMR90p11
78.5	D7	363.33422998384	NCOA4_3	61.4	IMR90p11
79.0	D7	290.01064070229	NCOA4_3	61.4	IMR90p11
79.5	D7	202.575494037311	NCOA4_3	61.4	IMR90p11
80.0	D7	120.499345408116	NCOA4_3	61.4	IMR90p11
80.5	D7	52.7023902155188	NCOA4_3	61.4	IMR90p11
81.0	D7	15.2895036407444	NCOA4_3	61.4	IMR90p11
81.5	D7	5.8631996793863	NCOA4_3	61.4	IMR90p11
82.0	D7	5.19770888362677	NCOA4_3	61.4	IMR90p11
82.5	D7	4.59423519242949	NCOA4_3	61.4	IMR90p11
83.0	D7	4.0989980367778	NCOA4_3	61.4	IMR90p11
83.5	D7	3.23032460455437	NCOA4_3	61.4	IMR90p11
84.0	D7	2.07734539109128	NCOA4_3	61.4	IMR90p11
84.5	D7	1.98185487147333	NCOA4_3	61.4	IMR90p11
85.0	D7	2.23970233796416	NCOA4_3	61.4	IMR90p11
85.5	D7	2.19085775029959	NCOA4_3	61.4	IMR90p11
86.0	D7	2.2336529187715	NCOA4_3	61.4	IMR90p11
86.5	D7	2.70050783914189	NCOA4_3	61.4	IMR90p11
87.0	D7	2.75511866343487	NCOA4_3	61.4	IMR90p11
87.5	D7	2.63247143402651	NCOA4_3	61.4	IMR90p11
88.0	D7	2.60726811126983	NCOA4_3	61.4	IMR90p11
88.5	D7	2.25465681860146	NCOA4_3	61.4	IMR90p11
89.0	D7	1.87110367551583	NCOA4_3	61.4	IMR90p11
89.5	D7	1.48609248148119	NCOA4_3	61.4	IMR90p11
90.0	D7	1.69182913787563	NCOA4_3	61.4	IMR90p11
90.5	D7	2.11481706659504	NCOA4_3	61.4	IMR90p11
91.0	D7	2.46348973814509	NCOA4_3	61.4	IMR90p11
91.5	D7	2.80651978788944	NCOA4_3	61.4	IMR90p11
92.0	D7	3.42260691198885	NCOA4_3	61.4	IMR90p11
92.5	D7	3.31867170485066	NCOA4_3	61.4	IMR90p11
93.0	D7	2.59390321564217	NCOA4_3	61.4	IMR90p11
93.5	D7	2.5917536834807	NCOA4_3	61.4	IMR90p11
94.0	D7	2.299081853877	NCOA4_3	61.4	IMR90p11
94.5	D7	2.6309016022638	NCOA4_3	61.4	IMR90p11
95.0	D7	1.45704748111763	NCOA4_3	61.4	IMR90p11
55.0	E7	-2.68046872076172	NCOA4_3	59.0	IMR90p11
55.5	E7	-5.80768222831705	NCOA4_3	59.0	IMR90p11
56.0	E7	-5.36093744152254	NCOA4_3	59.0	IMR90p11
56.5	E7	-5.36093744152925	NCOA4_3	59.0	IMR90p11
57.0	E7	-5.36093744147752	NCOA4_3	59.0	IMR90p11
57.5	E7	-5.56529705012656	NCOA4_3	59.0	IMR90p11
58.0	E7	-4.30536957633035	NCOA4_3	59.0	IMR90p11
58.5	E7	-1.79860528290703	NCOA4_3	59.0	IMR90p11
59.0	E7	-0.136299856939218	NCOA4_3	59.0	IMR90p11
59.5	E7	1.46812807326376	NCOA4_3	59.0	IMR90p11
60.0	E7	3.25907492414888	NCOA4_3	59.0	IMR90p11
60.5	E7	3.75891478903793	NCOA4_3	59.0	IMR90p11
61.0	E7	4.10431743812671	NCOA4_3	59.0	IMR90p11
61.5	E7	6.01196161709095	NCOA4_3	59.0	IMR90p11
62.0	E7	8.96753561883929	NCOA4_3	59.0	IMR90p11
62.5	E7	12.2016111477677	NCOA4_3	59.0	IMR90p11
63.0	E7	17.4012881200317	NCOA4_3	59.0	IMR90p11
63.5	E7	23.8055697866796	NCOA4_3	59.0	IMR90p11
64.0	E7	29.2971198386217	NCOA4_3	59.0	IMR90p11
64.5	E7	35.9283496367124	NCOA4_3	59.0	IMR90p11
65.0	E7	43.3490502977517	NCOA4_3	59.0	IMR90p11
65.5	E7	50.7908234001726	NCOA4_3	59.0	IMR90p11
66.0	E7	58.3466719191581	NCOA4_3	59.0	IMR90p11
66.5	E7	66.0109828744423	NCOA4_3	59.0	IMR90p11
67.0	E7	72.0729759770594	NCOA4_3	59.0	IMR90p11
67.5	E7	75.5655700217466	NCOA4_3	59.0	IMR90p11
68.0	E7	77.4957454643627	NCOA4_3	59.0	IMR90p11
68.5	E7	78.538134227207	NCOA4_3	59.0	IMR90p11
69.0	E7	78.296216453968	NCOA4_3	59.0	IMR90p11
69.5	E7	77.6004110857313	NCOA4_3	59.0	IMR90p11
70.0	E7	78.3374583044606	NCOA4_3	59.0	IMR90p11
70.5	E7	79.0577596392005	NCOA4_3	59.0	IMR90p11
71.0	E7	79.805305380243	NCOA4_3	59.0	IMR90p11
71.5	E7	81.2375407180251	NCOA4_3	59.0	IMR90p11
72.0	E7	82.394131178129	NCOA4_3	59.0	IMR90p11
72.5	E7	83.2253395674092	NCOA4_3	59.0	IMR90p11
73.0	E7	84.264304131722	NCOA4_3	59.0	IMR90p11
73.5	E7	84.8912919957834	NCOA4_3	59.0	IMR90p11
74.0	E7	85.657710418647	NCOA4_3	59.0	IMR90p11
74.5	E7	86.4254844924502	NCOA4_3	59.0	IMR90p11
75.0	E7	87.9738588902579	NCOA4_3	59.0	IMR90p11
75.5	E7	98.6387833433456	NCOA4_3	59.0	IMR90p11
76.0	E7	132.952553485097	NCOA4_3	59.0	IMR90p11
76.5	E7	189.732491947439	NCOA4_3	59.0	IMR90p11
77.0	E7	252.553726289412	NCOA4_3	59.0	IMR90p11
77.5	E7	309.539083601606	NCOA4_3	59.0	IMR90p11
78.0	E7	344.624162523578	NCOA4_3	59.0	IMR90p11
78.5	E7	329.166112967038	NCOA4_3	59.0	IMR90p11
79.0	E7	264.552195626145	NCOA4_3	59.0	IMR90p11
79.5	E7	185.41322499238	NCOA4_3	59.0	IMR90p11
80.0	E7	110.937946604701	NCOA4_3	59.0	IMR90p11
80.5	E7	49.4011206520008	NCOA4_3	59.0	IMR90p11
81.0	E7	14.514877192547	NCOA4_3	59.0	IMR90p11
81.5	E7	5.62477158763107	NCOA4_3	59.0	IMR90p11
82.0	E7	5.31213147821836	NCOA4_3	59.0	IMR90p11
82.5	E7	4.95683145784523	NCOA4_3	59.0	IMR90p11
83.0	E7	4.25456741430929	NCOA4_3	59.0	IMR90p11
83.5	E7	3.5428291654232	NCOA4_3	59.0	IMR90p11
84.0	E7	2.96328188160356	NCOA4_3	59.0	IMR90p11
84.5	E7	2.64185361664772	NCOA4_3	59.0	IMR90p11
85.0	E7	2.32264541179416	NCOA4_3	59.0	IMR90p11
85.5	E7	2.07207072458533	NCOA4_3	59.0	IMR90p11
86.0	E7	2.2910273984657	NCOA4_3	59.0	IMR90p11
86.5	E7	2.31647819313918	NCOA4_3	59.0	IMR90p11
87.0	E7	2.2598535431905	NCOA4_3	59.0	IMR90p11
87.5	E7	2.3870071068061	NCOA4_3	59.0	IMR90p11
88.0	E7	2.11678200070554	NCOA4_3	59.0	IMR90p11
88.5	E7	1.78668664913221	NCOA4_3	59.0	IMR90p11
89.0	E7	2.03113008481978	NCOA4_3	59.0	IMR90p11
89.5	E7	2.11089372303536	NCOA4_3	59.0	IMR90p11
90.0	E7	2.0839591983044	NCOA4_3	59.0	IMR90p11
90.5	E7	2.59442210287938	NCOA4_3	59.0	IMR90p11
91.0	E7	2.94753590582087	NCOA4_3	59.0	IMR90p11
91.5	E7	2.95806149566982	NCOA4_3	59.0	IMR90p11
92.0	E7	3.09800680517856	NCOA4_3	59.0	IMR90p11
92.5	E7	3.48396513096583	NCOA4_3	59.0	IMR90p11
93.0	E7	3.26443272432971	NCOA4_3	59.0	IMR90p11
93.5	E7	3.26005221049155	NCOA4_3	59.0	IMR90p11
94.0	E7	3.5000627101698	NCOA4_3	59.0	IMR90p11
94.5	E7	4.24091901060899	NCOA4_3	59.0	IMR90p11
95.0	E7	2.18591353882255	NCOA4_3	59.0	IMR90p11
55.0	F7	-5.28375463720238	NCOA4_3	57.0	IMR90p11
55.5	F7	-11.4481350472722	NCOA4_3	57.0	IMR90p11
56.0	F7	-10.5675092744059	NCOA4_3	57.0	IMR90p11
56.5	F7	-10.5675092744062	NCOA4_3	57.0	IMR90p11
57.0	F7	-10.5675092744057	NCOA4_3	57.0	IMR90p11
57.5	F7	-10.8092982628646	NCOA4_3	57.0	IMR90p11
58.0	F7	-9.30401046241025	NCOA4_3	57.0	IMR90p11
58.5	F7	-6.4825372471422	NCOA4_3	57.0	IMR90p11
59.0	F7	-4.29603931762438	NCOA4_3	57.0	IMR90p11
59.5	F7	-2.27494855499288	NCOA4_3	57.0	IMR90p11
60.0	F7	-0.470420945287628	NCOA4_3	57.0	IMR90p11
60.5	F7	0.88314904157528	NCOA4_3	57.0	IMR90p11
61.0	F7	2.30258010688021	NCOA4_3	57.0	IMR90p11
61.5	F7	4.78789225505852	NCOA4_3	57.0	IMR90p11
62.0	F7	7.32277123838207	NCOA4_3	57.0	IMR90p11
62.5	F7	10.2804745313933	NCOA4_3	57.0	IMR90p11
63.0	F7	13.5716353990485	NCOA4_3	57.0	IMR90p11
63.5	F7	16.7636199901915	NCOA4_3	57.0	IMR90p11
64.0	F7	19.8776269749765	NCOA4_3	57.0	IMR90p11
64.5	F7	24.090573427017	NCOA4_3	57.0	IMR90p11
65.0	F7	29.8494759709972	NCOA4_3	57.0	IMR90p11
65.5	F7	37.0296775860757	NCOA4_3	57.0	IMR90p11
66.0	F7	45.3709267877457	NCOA4_3	57.0	IMR90p11
66.5	F7	53.6859903388184	NCOA4_3	57.0	IMR90p11
67.0	F7	61.2165839717104	NCOA4_3	57.0	IMR90p11
67.5	F7	66.5070872872095	NCOA4_3	57.0	IMR90p11
68.0	F7	70.0126616721151	NCOA4_3	57.0	IMR90p11
68.5	F7	71.9291761861701	NCOA4_3	57.0	IMR90p11
69.0	F7	72.1051609043534	NCOA4_3	57.0	IMR90p11
69.5	F7	71.1970981231021	NCOA4_3	57.0	IMR90p11
70.0	F7	70.4534378386375	NCOA4_3	57.0	IMR90p11
70.5	F7	69.5253352264309	NCOA4_3	57.0	IMR90p11
71.0	F7	68.6251947286027	NCOA4_3	57.0	IMR90p11
71.5	F7	69.107949241504	NCOA4_3	57.0	IMR90p11
72.0	F7	70.4039897107865	NCOA4_3	57.0	IMR90p11
72.5	F7	71.930176892959	NCOA4_3	57.0	IMR90p11
73.0	F7	74.4965798766714	NCOA4_3	57.0	IMR90p11
73.5	F7	78.1783508518544	NCOA4_3	57.0	IMR90p11
74.0	F7	82.510996933951	NCOA4_3	57.0	IMR90p11
74.5	F7	87.6672111048437	NCOA4_3	57.0	IMR90p11
75.0	F7	93.497108172885	NCOA4_3	57.0	IMR90p11
75.5	F7	103.227879619985	NCOA4_3	57.0	IMR90p11
76.0	F7	128.515031791562	NCOA4_3	57.0	IMR90p11
76.5	F7	170.242135991432	NCOA4_3	57.0	IMR90p11
77.0	F7	214.060084372578	NCOA4_3	57.0	IMR90p11
77.5	F7	252.666699289673	NCOA4_3	57.0	IMR90p11
78.0	F7	277.586768706762	NCOA4_3	57.0	IMR90p11
78.5	F7	265.081092371823	NCOA4_3	57.0	IMR90p11
79.0	F7	213.155496506893	NCOA4_3	57.0	IMR90p11
79.5	F7	149.980800295468	NCOA4_3	57.0	IMR90p11
80.0	F7	90.9805575267878	NCOA4_3	57.0	IMR90p11
80.5	F7	40.9950918035395	NCOA4_3	57.0	IMR90p11
81.0	F7	11.6495416843327	NCOA4_3	57.0	IMR90p11
81.5	F7	3.90353507554414	NCOA4_3	57.0	IMR90p11
82.0	F7	3.94806359567468	NCOA4_3	57.0	IMR90p11
82.5	F7	3.82860247748482	NCOA4_3	57.0	IMR90p11
83.0	F7	3.60387423490153	NCOA4_3	57.0	IMR90p11
83.5	F7	3.3009600785407	NCOA4_3	57.0	IMR90p11
84.0	F7	3.08980910495467	NCOA4_3	57.0	IMR90p11
84.5	F7	3.06385513575071	NCOA4_3	57.0	IMR90p11
85.0	F7	2.90984754423022	NCOA4_3	57.0	IMR90p11
85.5	F7	2.60843544524721	NCOA4_3	57.0	IMR90p11
86.0	F7	2.27019210122359	NCOA4_3	57.0	IMR90p11
86.5	F7	2.21098339369979	NCOA4_3	57.0	IMR90p11
87.0	F7	2.13245257588437	NCOA4_3	57.0	IMR90p11
87.5	F7	2.31999587183248	NCOA4_3	57.0	IMR90p11
88.0	F7	2.4185012607046	NCOA4_3	57.0	IMR90p11
88.5	F7	2.57381428791075	NCOA4_3	57.0	IMR90p11
89.0	F7	2.24581788486967	NCOA4_3	57.0	IMR90p11
89.5	F7	1.63460459486919	NCOA4_3	57.0	IMR90p11
90.0	F7	1.25808095048711	NCOA4_3	57.0	IMR90p11
90.5	F7	1.16967486534793	NCOA4_3	57.0	IMR90p11
91.0	F7	1.58885251985004	NCOA4_3	57.0	IMR90p11
91.5	F7	1.79344179398322	NCOA4_3	57.0	IMR90p11
92.0	F7	1.78641785367256	NCOA4_3	57.0	IMR90p11
92.5	F7	1.96420180198885	NCOA4_3	57.0	IMR90p11
93.0	F7	1.61159992162385	NCOA4_3	57.0	IMR90p11
93.5	F7	1.3636225017824	NCOA4_3	57.0	IMR90p11
94.0	F7	1.50258275289946	NCOA4_3	57.0	IMR90p11
94.5	F7	2.96634015634766	NCOA4_3	57.0	IMR90p11
95.0	F7	2.01000915249699	NCOA4_3	57.0	IMR90p11
55.0	G7	-8.31297338754155	NCOA4_3	55.7	IMR90p11
55.5	G7	-18.011442339673	NCOA4_3	55.7	IMR90p11
56.0	G7	-16.6259467750828	NCOA4_3	55.7	IMR90p11
56.5	G7	-16.6259467750783	NCOA4_3	55.7	IMR90p11
57.0	G7	-16.6259467751138	NCOA4_3	55.7	IMR90p11
57.5	G7	-16.8885055531821	NCOA4_3	55.7	IMR90p11
58.0	G7	-15.3820096094713	NCOA4_3	55.7	IMR90p11
58.5	G7	-11.546705268738	NCOA4_3	55.7	IMR90p11
59.0	G7	-7.45274966015484	NCOA4_3	55.7	IMR90p11
59.5	G7	-4.2646429126421	NCOA4_3	55.7	IMR90p11
60.0	G7	-1.28987828871061	NCOA4_3	55.7	IMR90p11
60.5	G7	2.01499565989707	NCOA4_3	55.7	IMR90p11
61.0	G7	4.62545573145178	NCOA4_3	55.7	IMR90p11
61.5	G7	6.50585125123234	NCOA4_3	55.7	IMR90p11
62.0	G7	8.50898490581324	NCOA4_3	55.7	IMR90p11
62.5	G7	10.9118361144617	NCOA4_3	55.7	IMR90p11
63.0	G7	12.9011858367669	NCOA4_3	55.7	IMR90p11
63.5	G7	14.7891654504767	NCOA4_3	55.7	IMR90p11
64.0	G7	17.5761156655158	NCOA4_3	55.7	IMR90p11
64.5	G7	20.8037454774541	NCOA4_3	55.7	IMR90p11
65.0	G7	25.11595930792	NCOA4_3	55.7	IMR90p11
65.5	G7	32.1027945197598	NCOA4_3	55.7	IMR90p11
66.0	G7	40.7917037350518	NCOA4_3	55.7	IMR90p11
66.5	G7	49.6608996943495	NCOA4_3	55.7	IMR90p11
67.0	G7	58.2292464806624	NCOA4_3	55.7	IMR90p11
67.5	G7	64.610602448797	NCOA4_3	55.7	IMR90p11
68.0	G7	68.1782950592944	NCOA4_3	55.7	IMR90p11
68.5	G7	69.4914119795986	NCOA4_3	55.7	IMR90p11
69.0	G7	68.9015728430153	NCOA4_3	55.7	IMR90p11
69.5	G7	67.4975035674285	NCOA4_3	55.7	IMR90p11
70.0	G7	66.3137648933381	NCOA4_3	55.7	IMR90p11
70.5	G7	64.9240075902404	NCOA4_3	55.7	IMR90p11
71.0	G7	63.9014624829435	NCOA4_3	55.7	IMR90p11
71.5	G7	63.7329416095773	NCOA4_3	55.7	IMR90p11
72.0	G7	63.9106434961856	NCOA4_3	55.7	IMR90p11
72.5	G7	65.0995373574053	NCOA4_3	55.7	IMR90p11
73.0	G7	67.4364775692476	NCOA4_3	55.7	IMR90p11
73.5	G7	70.0598943171595	NCOA4_3	55.7	IMR90p11
74.0	G7	73.5590794345131	NCOA4_3	55.7	IMR90p11
74.5	G7	78.1597100800401	NCOA4_3	55.7	IMR90p11
75.0	G7	82.1033543263457	NCOA4_3	55.7	IMR90p11
75.5	G7	89.2027914252101	NCOA4_3	55.7	IMR90p11
76.0	G7	112.019195934274	NCOA4_3	55.7	IMR90p11
76.5	G7	150.812269633474	NCOA4_3	55.7	IMR90p11
77.0	G7	191.940863005067	NCOA4_3	55.7	IMR90p11
77.5	G7	229.1321978704	NCOA4_3	55.7	IMR90p11
78.0	G7	254.817173167153	NCOA4_3	55.7	IMR90p11
78.5	G7	245.147015698047	NCOA4_3	55.7	IMR90p11
79.0	G7	197.63918205227	NCOA4_3	55.7	IMR90p11
79.5	G7	139.698007705665	NCOA4_3	55.7	IMR90p11
80.0	G7	85.9248191297173	NCOA4_3	55.7	IMR90p11
80.5	G7	39.9214645311736	NCOA4_3	55.7	IMR90p11
81.0	G7	13.1788249926802	NCOA4_3	55.7	IMR90p11
81.5	G7	7.14008022477623	NCOA4_3	55.7	IMR90p11
82.0	G7	7.08776716719456	NCOA4_3	55.7	IMR90p11
82.5	G7	6.24456736643697	NCOA4_3	55.7	IMR90p11
83.0	G7	5.32013315351605	NCOA4_3	55.7	IMR90p11
83.5	G7	4.46595116613366	NCOA4_3	55.7	IMR90p11
84.0	G7	3.55831868800931	NCOA4_3	55.7	IMR90p11
84.5	G7	3.40683780997529	NCOA4_3	55.7	IMR90p11
85.0	G7	3.54354497500088	NCOA4_3	55.7	IMR90p11
85.5	G7	3.42744128348448	NCOA4_3	55.7	IMR90p11
86.0	G7	3.27641173705172	NCOA4_3	55.7	IMR90p11
86.5	G7	3.08998250612729	NCOA4_3	55.7	IMR90p11
87.0	G7	2.9700448253422	NCOA4_3	55.7	IMR90p11
87.5	G7	3.12199228867621	NCOA4_3	55.7	IMR90p11
88.0	G7	3.31335496344013	NCOA4_3	55.7	IMR90p11
88.5	G7	3.24818588518281	NCOA4_3	55.7	IMR90p11
89.0	G7	3.29225397234364	NCOA4_3	55.7	IMR90p11
89.5	G7	3.78685524631237	NCOA4_3	55.7	IMR90p11
90.0	G7	4.07871861169951	NCOA4_3	55.7	IMR90p11
90.5	G7	3.86386020729077	NCOA4_3	55.7	IMR90p11
91.0	G7	4.07114804504772	NCOA4_3	55.7	IMR90p11
91.5	G7	4.34449891107141	NCOA4_3	55.7	IMR90p11
92.0	G7	3.58029128664538	NCOA4_3	55.7	IMR90p11
92.5	G7	2.79325130268745	NCOA4_3	55.7	IMR90p11
93.0	G7	2.67566083159267	NCOA4_3	55.7	IMR90p11
93.5	G7	2.58649030706516	NCOA4_3	55.7	IMR90p11
94.0	G7	2.2291254225197	NCOA4_3	55.7	IMR90p11
94.5	G7	3.16571833772059	NCOA4_3	55.7	IMR90p11
95.0	G7	1.84164403695877	NCOA4_3	55.7	IMR90p11
55.0	H7	-10.8797042138082	NCOA4_3	55.0	IMR90p11
55.5	H7	-23.5726924632513	NCOA4_3	55.0	IMR90p11
56.0	H7	-21.7594084276166	NCOA4_3	55.0	IMR90p11
56.5	H7	-21.7594084276201	NCOA4_3	55.0	IMR90p11
57.0	H7	-21.7594084275928	NCOA4_3	55.0	IMR90p11
57.5	H7	-22.249474676529	NCOA4_3	55.0	IMR90p11
58.0	H7	-19.30317506911	NCOA4_3	55.0	IMR90p11
58.5	H7	-12.8016897904071	NCOA4_3	55.0	IMR90p11
59.0	H7	-8.08529596198821	NCOA4_3	55.0	IMR90p11
59.5	H7	-3.88293849133356	NCOA4_3	55.0	IMR90p11
60.0	H7	1.22370887395846	NCOA4_3	55.0	IMR90p11
60.5	H7	5.44735099326192	NCOA4_3	55.0	IMR90p11
61.0	H7	8.68900394569039	NCOA4_3	55.0	IMR90p11
61.5	H7	12.6935843314355	NCOA4_3	55.0	IMR90p11
62.0	H7	16.2419834709723	NCOA4_3	55.0	IMR90p11
62.5	H7	18.8377022353825	NCOA4_3	55.0	IMR90p11
63.0	H7	21.4352458860736	NCOA4_3	55.0	IMR90p11
63.5	H7	23.6102344565318	NCOA4_3	55.0	IMR90p11
64.0	H7	25.6778536253343	NCOA4_3	55.0	IMR90p11
64.5	H7	28.7579731331248	NCOA4_3	55.0	IMR90p11
65.0	H7	32.6282066077283	NCOA4_3	55.0	IMR90p11
65.5	H7	37.5862846777487	NCOA4_3	55.0	IMR90p11
66.0	H7	43.9022496669954	NCOA4_3	55.0	IMR90p11
66.5	H7	49.7602802755591	NCOA4_3	55.0	IMR90p11
67.0	H7	54.8925758813115	NCOA4_3	55.0	IMR90p11
67.5	H7	58.8307393585316	NCOA4_3	55.0	IMR90p11
68.0	H7	60.9229725718363	NCOA4_3	55.0	IMR90p11
68.5	H7	61.7940652412171	NCOA4_3	55.0	IMR90p11
69.0	H7	62.3926659667753	NCOA4_3	55.0	IMR90p11
69.5	H7	62.0057092342752	NCOA4_3	55.0	IMR90p11
70.0	H7	61.7990455763277	NCOA4_3	55.0	IMR90p11
70.5	H7	61.9622321645913	NCOA4_3	55.0	IMR90p11
71.0	H7	61.3553884201701	NCOA4_3	55.0	IMR90p11
71.5	H7	60.9772714189136	NCOA4_3	55.0	IMR90p11
72.0	H7	61.2170000825085	NCOA4_3	55.0	IMR90p11
72.5	H7	61.3423960484672	NCOA4_3	55.0	IMR90p11
73.0	H7	61.75313952036	NCOA4_3	55.0	IMR90p11
73.5	H7	63.0209692940837	NCOA4_3	55.0	IMR90p11
74.0	H7	63.7643395411193	NCOA4_3	55.0	IMR90p11
74.5	H7	64.8564913560562	NCOA4_3	55.0	IMR90p11
75.0	H7	66.9606345932214	NCOA4_3	55.0	IMR90p11
75.5	H7	72.6414616489038	NCOA4_3	55.0	IMR90p11
76.0	H7	93.2967723906072	NCOA4_3	55.0	IMR90p11
76.5	H7	131.828373378604	NCOA4_3	55.0	IMR90p11
77.0	H7	174.181309939902	NCOA4_3	55.0	IMR90p11
77.5	H7	212.062151469666	NCOA4_3	55.0	IMR90p11
78.0	H7	239.465820412853	NCOA4_3	55.0	IMR90p11
78.5	H7	234.181153167245	NCOA4_3	55.0	IMR90p11
79.0	H7	190.883039215511	NCOA4_3	55.0	IMR90p11
79.5	H7	135.57156519172	NCOA4_3	55.0	IMR90p11
80.0	H7	83.9946711633694	NCOA4_3	55.0	IMR90p11
80.5	H7	38.9177157664926	NCOA4_3	55.0	IMR90p11
81.0	H7	11.0390573183482	NCOA4_3	55.0	IMR90p11
81.5	H7	3.60615086952527	NCOA4_3	55.0	IMR90p11
82.0	H7	3.88283702664961	NCOA4_3	55.0	IMR90p11
82.5	H7	3.47750481293173	NCOA4_3	55.0	IMR90p11
83.0	H7	3.05232441928496	NCOA4_3	55.0	IMR90p11
83.5	H7	3.17278631326849	NCOA4_3	55.0	IMR90p11
84.0	H7	3.04677302209251	NCOA4_3	55.0	IMR90p11
84.5	H7	2.79056643344205	NCOA4_3	55.0	IMR90p11
85.0	H7	2.81912646535403	NCOA4_3	55.0	IMR90p11
85.5	H7	2.72652899788574	NCOA4_3	55.0	IMR90p11
86.0	H7	2.14983799604494	NCOA4_3	55.0	IMR90p11
86.5	H7	1.93985255378925	NCOA4_3	55.0	IMR90p11
87.0	H7	1.7315584605912	NCOA4_3	55.0	IMR90p11
87.5	H7	1.67544464872179	NCOA4_3	55.0	IMR90p11
88.0	H7	2.02582338725136	NCOA4_3	55.0	IMR90p11
88.5	H7	2.26013997524473	NCOA4_3	55.0	IMR90p11
89.0	H7	2.10737128880925	NCOA4_3	55.0	IMR90p11
89.5	H7	2.02797589361484	NCOA4_3	55.0	IMR90p11
90.0	H7	2.0066702392408	NCOA4_3	55.0	IMR90p11
90.5	H7	1.75378359114558	NCOA4_3	55.0	IMR90p11
91.0	H7	1.75144969365374	NCOA4_3	55.0	IMR90p11
91.5	H7	1.58178423076657	NCOA4_3	55.0	IMR90p11
92.0	H7	1.49416288228718	NCOA4_3	55.0	IMR90p11
92.5	H7	1.47978998464924	NCOA4_3	55.0	IMR90p11
93.0	H7	1.53721166041748	NCOA4_3	55.0	IMR90p11
93.5	H7	2.13670691155568	NCOA4_3	55.0	IMR90p11
94.0	H7	2.54486397994572	NCOA4_3	55.0	IMR90p11
94.5	H7	4.12599571027351	NCOA4_3	55.0	IMR90p11
95.0	H7	2.51611030482275	NCOA4_3	55.0	IMR90p11
55.0	A7	6.53	NCOA4_3	65.0	IMR90p2
55.5	A7	14.15	NCOA4_3	65.0	IMR90p2
56.0	A7	13.06	NCOA4_3	65.0	IMR90p2
56.5	A7	13.06	NCOA4_3	65.0	IMR90p2
57.0	A7	13.06	NCOA4_3	65.0	IMR90p2
57.5	A7	13.01	NCOA4_3	65.0	IMR90p2
58.0	A7	13.39	NCOA4_3	65.0	IMR90p2
58.5	A7	13.82	NCOA4_3	65.0	IMR90p2
59.0	A7	14.56	NCOA4_3	65.0	IMR90p2
59.5	A7	15.75	NCOA4_3	65.0	IMR90p2
60.0	A7	16.3	NCOA4_3	65.0	IMR90p2
60.5	A7	15.62	NCOA4_3	65.0	IMR90p2
61.0	A7	14.2	NCOA4_3	65.0	IMR90p2
61.5	A7	13.2	NCOA4_3	65.0	IMR90p2
62.0	A7	11.64	NCOA4_3	65.0	IMR90p2
62.5	A7	11.64	NCOA4_3	65.0	IMR90p2
63.0	A7	14.23	NCOA4_3	65.0	IMR90p2
63.5	A7	17.94	NCOA4_3	65.0	IMR90p2
64.0	A7	24.08	NCOA4_3	65.0	IMR90p2
64.5	A7	33.73	NCOA4_3	65.0	IMR90p2
65.0	A7	44.02	NCOA4_3	65.0	IMR90p2
65.5	A7	54.27	NCOA4_3	65.0	IMR90p2
66.0	A7	66.07	NCOA4_3	65.0	IMR90p2
66.5	A7	75.77	NCOA4_3	65.0	IMR90p2
67.0	A7	82.86	NCOA4_3	65.0	IMR90p2
67.5	A7	88.89	NCOA4_3	65.0	IMR90p2
68.0	A7	92.78	NCOA4_3	65.0	IMR90p2
68.5	A7	94.03	NCOA4_3	65.0	IMR90p2
69.0	A7	94.5	NCOA4_3	65.0	IMR90p2
69.5	A7	94.29	NCOA4_3	65.0	IMR90p2
70.0	A7	93.58	NCOA4_3	65.0	IMR90p2
70.5	A7	93.52	NCOA4_3	65.0	IMR90p2
71.0	A7	93.83	NCOA4_3	65.0	IMR90p2
71.5	A7	94.61	NCOA4_3	65.0	IMR90p2
72.0	A7	95.34	NCOA4_3	65.0	IMR90p2
72.5	A7	96.5	NCOA4_3	65.0	IMR90p2
73.0	A7	97.46	NCOA4_3	65.0	IMR90p2
73.5	A7	97.79	NCOA4_3	65.0	IMR90p2
74.0	A7	98.73	NCOA4_3	65.0	IMR90p2
74.5	A7	101.12	NCOA4_3	65.0	IMR90p2
75.0	A7	106.04	NCOA4_3	65.0	IMR90p2
75.5	A7	125.05	NCOA4_3	65.0	IMR90p2
76.0	A7	175.62	NCOA4_3	65.0	IMR90p2
76.5	A7	252.49	NCOA4_3	65.0	IMR90p2
77.0	A7	333.94	NCOA4_3	65.0	IMR90p2
77.5	A7	405.55	NCOA4_3	65.0	IMR90p2
78.0	A7	444.79	NCOA4_3	65.0	IMR90p2
78.5	A7	417.78	NCOA4_3	65.0	IMR90p2
79.0	A7	332.3	NCOA4_3	65.0	IMR90p2
79.5	A7	230.87	NCOA4_3	65.0	IMR90p2
80.0	A7	135.8	NCOA4_3	65.0	IMR90p2
80.5	A7	58.93	NCOA4_3	65.0	IMR90p2
81.0	A7	16.93	NCOA4_3	65.0	IMR90p2
81.5	A7	6.21	NCOA4_3	65.0	IMR90p2
82.0	A7	5.23	NCOA4_3	65.0	IMR90p2
82.5	A7	4.39	NCOA4_3	65.0	IMR90p2
83.0	A7	3.9	NCOA4_3	65.0	IMR90p2
83.5	A7	3.78	NCOA4_3	65.0	IMR90p2
84.0	A7	3.38	NCOA4_3	65.0	IMR90p2
84.5	A7	3.27	NCOA4_3	65.0	IMR90p2
85.0	A7	3.35	NCOA4_3	65.0	IMR90p2
85.5	A7	2.88	NCOA4_3	65.0	IMR90p2
86.0	A7	2.15	NCOA4_3	65.0	IMR90p2
86.5	A7	1.98	NCOA4_3	65.0	IMR90p2
87.0	A7	2.27	NCOA4_3	65.0	IMR90p2
87.5	A7	2.77	NCOA4_3	65.0	IMR90p2
88.0	A7	3.26	NCOA4_3	65.0	IMR90p2
88.5	A7	3.28	NCOA4_3	65.0	IMR90p2
89.0	A7	3.03	NCOA4_3	65.0	IMR90p2
89.5	A7	2.36	NCOA4_3	65.0	IMR90p2
90.0	A7	1.23	NCOA4_3	65.0	IMR90p2
90.5	A7	0.36	NCOA4_3	65.0	IMR90p2
91.0	A7	0.5	NCOA4_3	65.0	IMR90p2
91.5	A7	0.7	NCOA4_3	65.0	IMR90p2
92.0	A7	1.13	NCOA4_3	65.0	IMR90p2
92.5	A7	1.97	NCOA4_3	65.0	IMR90p2
93.0	A7	2.66	NCOA4_3	65.0	IMR90p2
93.5	A7	2.31	NCOA4_3	65.0	IMR90p2
94.0	A7	2.24	NCOA4_3	65.0	IMR90p2
94.5	A7	1.16	NCOA4_3	65.0	IMR90p2
95.0	A7	-0.27	NCOA4_3	65.0	IMR90p2
55.0	B7	7.91	NCOA4_3	64.5	IMR90p2
55.5	B7	17.13	NCOA4_3	64.5	IMR90p2
56.0	B7	15.81	NCOA4_3	64.5	IMR90p2
56.5	B7	15.81	NCOA4_3	64.5	IMR90p2
57.0	B7	15.81	NCOA4_3	64.5	IMR90p2
57.5	B7	15.82	NCOA4_3	64.5	IMR90p2
58.0	B7	15.8	NCOA4_3	64.5	IMR90p2
58.5	B7	15.79	NCOA4_3	64.5	IMR90p2
59.0	B7	14.84	NCOA4_3	64.5	IMR90p2
59.5	B7	13.95	NCOA4_3	64.5	IMR90p2
60.0	B7	14.19	NCOA4_3	64.5	IMR90p2
60.5	B7	13.99	NCOA4_3	64.5	IMR90p2
61.0	B7	13.53	NCOA4_3	64.5	IMR90p2
61.5	B7	13.97	NCOA4_3	64.5	IMR90p2
62.0	B7	14.39	NCOA4_3	64.5	IMR90p2
62.5	B7	14.85	NCOA4_3	64.5	IMR90p2
63.0	B7	16.61	NCOA4_3	64.5	IMR90p2
63.5	B7	19.39	NCOA4_3	64.5	IMR90p2
64.0	B7	24.25	NCOA4_3	64.5	IMR90p2
64.5	B7	31.79	NCOA4_3	64.5	IMR90p2
65.0	B7	41.5	NCOA4_3	64.5	IMR90p2
65.5	B7	52.81	NCOA4_3	64.5	IMR90p2
66.0	B7	64.34	NCOA4_3	64.5	IMR90p2
66.5	B7	73.83	NCOA4_3	64.5	IMR90p2
67.0	B7	80.98	NCOA4_3	64.5	IMR90p2
67.5	B7	85.98	NCOA4_3	64.5	IMR90p2
68.0	B7	88.38	NCOA4_3	64.5	IMR90p2
68.5	B7	89.19	NCOA4_3	64.5	IMR90p2
69.0	B7	90.36	NCOA4_3	64.5	IMR90p2
69.5	B7	91.71	NCOA4_3	64.5	IMR90p2
70.0	B7	92.46	NCOA4_3	64.5	IMR90p2
70.5	B7	93.68	NCOA4_3	64.5	IMR90p2
71.0	B7	95.39	NCOA4_3	64.5	IMR90p2
71.5	B7	96.51	NCOA4_3	64.5	IMR90p2
72.0	B7	97.73	NCOA4_3	64.5	IMR90p2
72.5	B7	100.13	NCOA4_3	64.5	IMR90p2
73.0	B7	103.32	NCOA4_3	64.5	IMR90p2
73.5	B7	106.51	NCOA4_3	64.5	IMR90p2
74.0	B7	109.41	NCOA4_3	64.5	IMR90p2
74.5	B7	112.11	NCOA4_3	64.5	IMR90p2
75.0	B7	116.78	NCOA4_3	64.5	IMR90p2
75.5	B7	134.84	NCOA4_3	64.5	IMR90p2
76.0	B7	182.8	NCOA4_3	64.5	IMR90p2
76.5	B7	255.42	NCOA4_3	64.5	IMR90p2
77.0	B7	331.66	NCOA4_3	64.5	IMR90p2
77.5	B7	397.79	NCOA4_3	64.5	IMR90p2
78.0	B7	430.35	NCOA4_3	64.5	IMR90p2
78.5	B7	397.95	NCOA4_3	64.5	IMR90p2
79.0	B7	312.23	NCOA4_3	64.5	IMR90p2
79.5	B7	214.23	NCOA4_3	64.5	IMR90p2
80.0	B7	123.22	NCOA4_3	64.5	IMR90p2
80.5	B7	51.42	NCOA4_3	64.5	IMR90p2
81.0	B7	14.33	NCOA4_3	64.5	IMR90p2
81.5	B7	5.72	NCOA4_3	64.5	IMR90p2
82.0	B7	5.23	NCOA4_3	64.5	IMR90p2
82.5	B7	4.93	NCOA4_3	64.5	IMR90p2
83.0	B7	4.05	NCOA4_3	64.5	IMR90p2
83.5	B7	3.23	NCOA4_3	64.5	IMR90p2
84.0	B7	3.07	NCOA4_3	64.5	IMR90p2
84.5	B7	2.95	NCOA4_3	64.5	IMR90p2
85.0	B7	2.67	NCOA4_3	64.5	IMR90p2
85.5	B7	3.03	NCOA4_3	64.5	IMR90p2
86.0	B7	2.96	NCOA4_3	64.5	IMR90p2
86.5	B7	2.41	NCOA4_3	64.5	IMR90p2
87.0	B7	1.96	NCOA4_3	64.5	IMR90p2
87.5	B7	1.73	NCOA4_3	64.5	IMR90p2
88.0	B7	1.51	NCOA4_3	64.5	IMR90p2
88.5	B7	1.59	NCOA4_3	64.5	IMR90p2
89.0	B7	1.77	NCOA4_3	64.5	IMR90p2
89.5	B7	1.89	NCOA4_3	64.5	IMR90p2
90.0	B7	2.1	NCOA4_3	64.5	IMR90p2
90.5	B7	2.09	NCOA4_3	64.5	IMR90p2
91.0	B7	1.99	NCOA4_3	64.5	IMR90p2
91.5	B7	1.98	NCOA4_3	64.5	IMR90p2
92.0	B7	2.3	NCOA4_3	64.5	IMR90p2
92.5	B7	2.11	NCOA4_3	64.5	IMR90p2
93.0	B7	1.86	NCOA4_3	64.5	IMR90p2
93.5	B7	1.37	NCOA4_3	64.5	IMR90p2
94.0	B7	0.95	NCOA4_3	64.5	IMR90p2
94.5	B7	-0.34	NCOA4_3	64.5	IMR90p2
95.0	B7	-0.73	NCOA4_3	64.5	IMR90p2
55.0	C7	4.93	NCOA4_3	63.3	IMR90p2
55.5	C7	10.68	NCOA4_3	63.3	IMR90p2
56.0	C7	9.86	NCOA4_3	63.3	IMR90p2
56.5	C7	9.86	NCOA4_3	63.3	IMR90p2
57.0	C7	9.86	NCOA4_3	63.3	IMR90p2
57.5	C7	9.82	NCOA4_3	63.3	IMR90p2
58.0	C7	10.1	NCOA4_3	63.3	IMR90p2
58.5	C7	10.13	NCOA4_3	63.3	IMR90p2
59.0	C7	11.19	NCOA4_3	63.3	IMR90p2
59.5	C7	12.18	NCOA4_3	63.3	IMR90p2
60.0	C7	13.67	NCOA4_3	63.3	IMR90p2
60.5	C7	15.35	NCOA4_3	63.3	IMR90p2
61.0	C7	15.85	NCOA4_3	63.3	IMR90p2
61.5	C7	16.26	NCOA4_3	63.3	IMR90p2
62.0	C7	16.5	NCOA4_3	63.3	IMR90p2
62.5	C7	17.96	NCOA4_3	63.3	IMR90p2
63.0	C7	20.03	NCOA4_3	63.3	IMR90p2
63.5	C7	23.11	NCOA4_3	63.3	IMR90p2
64.0	C7	27.37	NCOA4_3	63.3	IMR90p2
64.5	C7	34.17	NCOA4_3	63.3	IMR90p2
65.0	C7	41.89	NCOA4_3	63.3	IMR90p2
65.5	C7	50.45	NCOA4_3	63.3	IMR90p2
66.0	C7	60.37	NCOA4_3	63.3	IMR90p2
66.5	C7	69.01	NCOA4_3	63.3	IMR90p2
67.0	C7	75.27	NCOA4_3	63.3	IMR90p2
67.5	C7	80.01	NCOA4_3	63.3	IMR90p2
68.0	C7	83.8	NCOA4_3	63.3	IMR90p2
68.5	C7	85.89	NCOA4_3	63.3	IMR90p2
69.0	C7	88.68	NCOA4_3	63.3	IMR90p2
69.5	C7	91.86	NCOA4_3	63.3	IMR90p2
70.0	C7	94.83	NCOA4_3	63.3	IMR90p2
70.5	C7	97.57	NCOA4_3	63.3	IMR90p2
71.0	C7	99.91	NCOA4_3	63.3	IMR90p2
71.5	C7	101.51	NCOA4_3	63.3	IMR90p2
72.0	C7	103.56	NCOA4_3	63.3	IMR90p2
72.5	C7	106.64	NCOA4_3	63.3	IMR90p2
73.0	C7	110.54	NCOA4_3	63.3	IMR90p2
73.5	C7	115.39	NCOA4_3	63.3	IMR90p2
74.0	C7	120.75	NCOA4_3	63.3	IMR90p2
74.5	C7	125.94	NCOA4_3	63.3	IMR90p2
75.0	C7	131.88	NCOA4_3	63.3	IMR90p2
75.5	C7	149.02	NCOA4_3	63.3	IMR90p2
76.0	C7	193.54	NCOA4_3	63.3	IMR90p2
76.5	C7	259.45	NCOA4_3	63.3	IMR90p2
77.0	C7	325.9	NCOA4_3	63.3	IMR90p2
77.5	C7	383.16	NCOA4_3	63.3	IMR90p2
78.0	C7	410.45	NCOA4_3	63.3	IMR90p2
78.5	C7	375.47	NCOA4_3	63.3	IMR90p2
79.0	C7	291.35	NCOA4_3	63.3	IMR90p2
79.5	C7	199.29	NCOA4_3	63.3	IMR90p2
80.0	C7	114.12	NCOA4_3	63.3	IMR90p2
80.5	C7	46.35	NCOA4_3	63.3	IMR90p2
81.0	C7	12.4	NCOA4_3	63.3	IMR90p2
81.5	C7	5.43	NCOA4_3	63.3	IMR90p2
82.0	C7	4.89	NCOA4_3	63.3	IMR90p2
82.5	C7	4.48	NCOA4_3	63.3	IMR90p2
83.0	C7	4.24	NCOA4_3	63.3	IMR90p2
83.5	C7	3.64	NCOA4_3	63.3	IMR90p2
84.0	C7	3.05	NCOA4_3	63.3	IMR90p2
84.5	C7	2.84	NCOA4_3	63.3	IMR90p2
85.0	C7	2.48	NCOA4_3	63.3	IMR90p2
85.5	C7	1.94	NCOA4_3	63.3	IMR90p2
86.0	C7	1.87	NCOA4_3	63.3	IMR90p2
86.5	C7	2.02	NCOA4_3	63.3	IMR90p2
87.0	C7	1.89	NCOA4_3	63.3	IMR90p2
87.5	C7	1.94	NCOA4_3	63.3	IMR90p2
88.0	C7	2.45	NCOA4_3	63.3	IMR90p2
88.5	C7	2.88	NCOA4_3	63.3	IMR90p2
89.0	C7	2.78	NCOA4_3	63.3	IMR90p2
89.5	C7	2.68	NCOA4_3	63.3	IMR90p2
90.0	C7	2.8	NCOA4_3	63.3	IMR90p2
90.5	C7	2.48	NCOA4_3	63.3	IMR90p2
91.0	C7	2.01	NCOA4_3	63.3	IMR90p2
91.5	C7	1.97	NCOA4_3	63.3	IMR90p2
92.0	C7	1.92	NCOA4_3	63.3	IMR90p2
92.5	C7	1.62	NCOA4_3	63.3	IMR90p2
93.0	C7	1.36	NCOA4_3	63.3	IMR90p2
93.5	C7	1.98	NCOA4_3	63.3	IMR90p2
94.0	C7	1.97	NCOA4_3	63.3	IMR90p2
94.5	C7	3.78	NCOA4_3	63.3	IMR90p2
95.0	C7	2.69	NCOA4_3	63.3	IMR90p2
55.0	D7	-0.19	NCOA4_3	61.4	IMR90p2
55.5	D7	-0.41	NCOA4_3	61.4	IMR90p2
56.0	D7	-0.38	NCOA4_3	61.4	IMR90p2
56.5	D7	-0.38	NCOA4_3	61.4	IMR90p2
57.0	D7	-0.38	NCOA4_3	61.4	IMR90p2
57.5	D7	-0.4	NCOA4_3	61.4	IMR90p2
58.0	D7	-0.39	NCOA4_3	61.4	IMR90p2
58.5	D7	0.9	NCOA4_3	61.4	IMR90p2
59.0	D7	2.88	NCOA4_3	61.4	IMR90p2
59.5	D7	4.65	NCOA4_3	61.4	IMR90p2
60.0	D7	6.49	NCOA4_3	61.4	IMR90p2
60.5	D7	8.83	NCOA4_3	61.4	IMR90p2
61.0	D7	10.65	NCOA4_3	61.4	IMR90p2
61.5	D7	11.32	NCOA4_3	61.4	IMR90p2
62.0	D7	12.53	NCOA4_3	61.4	IMR90p2
62.5	D7	14.4	NCOA4_3	61.4	IMR90p2
63.0	D7	16.92	NCOA4_3	61.4	IMR90p2
63.5	D7	20.74	NCOA4_3	61.4	IMR90p2
64.0	D7	26.35	NCOA4_3	61.4	IMR90p2
64.5	D7	33.22	NCOA4_3	61.4	IMR90p2
65.0	D7	41.16	NCOA4_3	61.4	IMR90p2
65.5	D7	50.24	NCOA4_3	61.4	IMR90p2
66.0	D7	59.71	NCOA4_3	61.4	IMR90p2
66.5	D7	68.63	NCOA4_3	61.4	IMR90p2
67.0	D7	75.91	NCOA4_3	61.4	IMR90p2
67.5	D7	81.59	NCOA4_3	61.4	IMR90p2
68.0	D7	85.72	NCOA4_3	61.4	IMR90p2
68.5	D7	88.22	NCOA4_3	61.4	IMR90p2
69.0	D7	89.46	NCOA4_3	61.4	IMR90p2
69.5	D7	90.61	NCOA4_3	61.4	IMR90p2
70.0	D7	91.62	NCOA4_3	61.4	IMR90p2
70.5	D7	91.91	NCOA4_3	61.4	IMR90p2
71.0	D7	92.26	NCOA4_3	61.4	IMR90p2
71.5	D7	93.03	NCOA4_3	61.4	IMR90p2
72.0	D7	93.66	NCOA4_3	61.4	IMR90p2
72.5	D7	94.56	NCOA4_3	61.4	IMR90p2
73.0	D7	96.08	NCOA4_3	61.4	IMR90p2
73.5	D7	98.02	NCOA4_3	61.4	IMR90p2
74.0	D7	100.92	NCOA4_3	61.4	IMR90p2
74.5	D7	105.42	NCOA4_3	61.4	IMR90p2
75.0	D7	111.92	NCOA4_3	61.4	IMR90p2
75.5	D7	129.94	NCOA4_3	61.4	IMR90p2
76.0	D7	174.99	NCOA4_3	61.4	IMR90p2
76.5	D7	240.34	NCOA4_3	61.4	IMR90p2
77.0	D7	306.22	NCOA4_3	61.4	IMR90p2
77.5	D7	363.46	NCOA4_3	61.4	IMR90p2
78.0	D7	392.58	NCOA4_3	61.4	IMR90p2
78.5	D7	362.19	NCOA4_3	61.4	IMR90p2
79.0	D7	283.49	NCOA4_3	61.4	IMR90p2
79.5	D7	195.17	NCOA4_3	61.4	IMR90p2
80.0	D7	112.97	NCOA4_3	61.4	IMR90p2
80.5	D7	47.04	NCOA4_3	61.4	IMR90p2
81.0	D7	12.92	NCOA4_3	61.4	IMR90p2
81.5	D7	5.52	NCOA4_3	61.4	IMR90p2
82.0	D7	5.25	NCOA4_3	61.4	IMR90p2
82.5	D7	4.81	NCOA4_3	61.4	IMR90p2
83.0	D7	4.38	NCOA4_3	61.4	IMR90p2
83.5	D7	4.15	NCOA4_3	61.4	IMR90p2
84.0	D7	3.52	NCOA4_3	61.4	IMR90p2
84.5	D7	2.93	NCOA4_3	61.4	IMR90p2
85.0	D7	2.93	NCOA4_3	61.4	IMR90p2
85.5	D7	2.73	NCOA4_3	61.4	IMR90p2
86.0	D7	2.11	NCOA4_3	61.4	IMR90p2
86.5	D7	1.83	NCOA4_3	61.4	IMR90p2
87.0	D7	2.24	NCOA4_3	61.4	IMR90p2
87.5	D7	2.03	NCOA4_3	61.4	IMR90p2
88.0	D7	1.52	NCOA4_3	61.4	IMR90p2
88.5	D7	1.81	NCOA4_3	61.4	IMR90p2
89.0	D7	2.25	NCOA4_3	61.4	IMR90p2
89.5	D7	2.02	NCOA4_3	61.4	IMR90p2
90.0	D7	2.15	NCOA4_3	61.4	IMR90p2
90.5	D7	2.98	NCOA4_3	61.4	IMR90p2
91.0	D7	3.01	NCOA4_3	61.4	IMR90p2
91.5	D7	2.54	NCOA4_3	61.4	IMR90p2
92.0	D7	2.28	NCOA4_3	61.4	IMR90p2
92.5	D7	2.22	NCOA4_3	61.4	IMR90p2
93.0	D7	1.68	NCOA4_3	61.4	IMR90p2
93.5	D7	2.05	NCOA4_3	61.4	IMR90p2
94.0	D7	2.6	NCOA4_3	61.4	IMR90p2
94.5	D7	4.41	NCOA4_3	61.4	IMR90p2
95.0	D7	2.84	NCOA4_3	61.4	IMR90p2
55.0	E7	-2.43	NCOA4_3	59.0	IMR90p2
55.5	E7	-5.26	NCOA4_3	59.0	IMR90p2
56.0	E7	-4.85	NCOA4_3	59.0	IMR90p2
56.5	E7	-4.85	NCOA4_3	59.0	IMR90p2
57.0	E7	-4.85	NCOA4_3	59.0	IMR90p2
57.5	E7	-5.07	NCOA4_3	59.0	IMR90p2
58.0	E7	-3.61	NCOA4_3	59.0	IMR90p2
58.5	E7	-1.76	NCOA4_3	59.0	IMR90p2
59.0	E7	-0.03	NCOA4_3	59.0	IMR90p2
59.5	E7	2.34	NCOA4_3	59.0	IMR90p2
60.0	E7	3.36	NCOA4_3	59.0	IMR90p2
60.5	E7	3.35	NCOA4_3	59.0	IMR90p2
61.0	E7	4.4	NCOA4_3	59.0	IMR90p2
61.5	E7	5.53	NCOA4_3	59.0	IMR90p2
62.0	E7	6.29	NCOA4_3	59.0	IMR90p2
62.5	E7	9.39	NCOA4_3	59.0	IMR90p2
63.0	E7	14.09	NCOA4_3	59.0	IMR90p2
63.5	E7	18.71	NCOA4_3	59.0	IMR90p2
64.0	E7	24.72	NCOA4_3	59.0	IMR90p2
64.5	E7	32.21	NCOA4_3	59.0	IMR90p2
65.0	E7	39.49	NCOA4_3	59.0	IMR90p2
65.5	E7	47.4	NCOA4_3	59.0	IMR90p2
66.0	E7	56.25	NCOA4_3	59.0	IMR90p2
66.5	E7	63.61	NCOA4_3	59.0	IMR90p2
67.0	E7	69.62	NCOA4_3	59.0	IMR90p2
67.5	E7	74.85	NCOA4_3	59.0	IMR90p2
68.0	E7	78.29	NCOA4_3	59.0	IMR90p2
68.5	E7	79.95	NCOA4_3	59.0	IMR90p2
69.0	E7	80.69	NCOA4_3	59.0	IMR90p2
69.5	E7	80.7	NCOA4_3	59.0	IMR90p2
70.0	E7	81.23	NCOA4_3	59.0	IMR90p2
70.5	E7	82.34	NCOA4_3	59.0	IMR90p2
71.0	E7	82.91	NCOA4_3	59.0	IMR90p2
71.5	E7	84.73	NCOA4_3	59.0	IMR90p2
72.0	E7	87.7	NCOA4_3	59.0	IMR90p2
72.5	E7	89.97	NCOA4_3	59.0	IMR90p2
73.0	E7	92.3	NCOA4_3	59.0	IMR90p2
73.5	E7	96.4	NCOA4_3	59.0	IMR90p2
74.0	E7	100.5	NCOA4_3	59.0	IMR90p2
74.5	E7	104.95	NCOA4_3	59.0	IMR90p2
75.0	E7	111.73	NCOA4_3	59.0	IMR90p2
75.5	E7	127.16	NCOA4_3	59.0	IMR90p2
76.0	E7	163.18	NCOA4_3	59.0	IMR90p2
76.5	E7	214.77	NCOA4_3	59.0	IMR90p2
77.0	E7	264.07	NCOA4_3	59.0	IMR90p2
77.5	E7	303.74	NCOA4_3	59.0	IMR90p2
78.0	E7	320.63	NCOA4_3	59.0	IMR90p2
78.5	E7	289.44	NCOA4_3	59.0	IMR90p2
79.0	E7	220.78	NCOA4_3	59.0	IMR90p2
79.5	E7	148.89	NCOA4_3	59.0	IMR90p2
80.0	E7	84.58	NCOA4_3	59.0	IMR90p2
80.5	E7	33.83	NCOA4_3	59.0	IMR90p2
81.0	E7	9.18	NCOA4_3	59.0	IMR90p2
81.5	E7	5.28	NCOA4_3	59.0	IMR90p2
82.0	E7	5.32	NCOA4_3	59.0	IMR90p2
82.5	E7	4.88	NCOA4_3	59.0	IMR90p2
83.0	E7	4.24	NCOA4_3	59.0	IMR90p2
83.5	E7	3.52	NCOA4_3	59.0	IMR90p2
84.0	E7	3.19	NCOA4_3	59.0	IMR90p2
84.5	E7	2.88	NCOA4_3	59.0	IMR90p2
85.0	E7	2.53	NCOA4_3	59.0	IMR90p2
85.5	E7	2.34	NCOA4_3	59.0	IMR90p2
86.0	E7	2.27	NCOA4_3	59.0	IMR90p2
86.5	E7	2.23	NCOA4_3	59.0	IMR90p2
87.0	E7	2.37	NCOA4_3	59.0	IMR90p2
87.5	E7	2.53	NCOA4_3	59.0	IMR90p2
88.0	E7	2.62	NCOA4_3	59.0	IMR90p2
88.5	E7	2.29	NCOA4_3	59.0	IMR90p2
89.0	E7	2.03	NCOA4_3	59.0	IMR90p2
89.5	E7	1.84	NCOA4_3	59.0	IMR90p2
90.0	E7	1.33	NCOA4_3	59.0	IMR90p2
90.5	E7	1.24	NCOA4_3	59.0	IMR90p2
91.0	E7	1.78	NCOA4_3	59.0	IMR90p2
91.5	E7	1.85	NCOA4_3	59.0	IMR90p2
92.0	E7	1.76	NCOA4_3	59.0	IMR90p2
92.5	E7	2.24	NCOA4_3	59.0	IMR90p2
93.0	E7	2.31	NCOA4_3	59.0	IMR90p2
93.5	E7	2.88	NCOA4_3	59.0	IMR90p2
94.0	E7	3.3	NCOA4_3	59.0	IMR90p2
94.5	E7	5.51	NCOA4_3	59.0	IMR90p2
95.0	E7	3.46	NCOA4_3	59.0	IMR90p2
55.0	F7	-3.51	NCOA4_3	57.0	IMR90p2
55.5	F7	-7.61	NCOA4_3	57.0	IMR90p2
56.0	F7	-7.02	NCOA4_3	57.0	IMR90p2
56.5	F7	-7.02	NCOA4_3	57.0	IMR90p2
57.0	F7	-7.02	NCOA4_3	57.0	IMR90p2
57.5	F7	-7.18	NCOA4_3	57.0	IMR90p2
58.0	F7	-6.28	NCOA4_3	57.0	IMR90p2
58.5	F7	-3.95	NCOA4_3	57.0	IMR90p2
59.0	F7	-1.42	NCOA4_3	57.0	IMR90p2
59.5	F7	0.21	NCOA4_3	57.0	IMR90p2
60.0	F7	1.43	NCOA4_3	57.0	IMR90p2
60.5	F7	2.6	NCOA4_3	57.0	IMR90p2
61.0	F7	3.58	NCOA4_3	57.0	IMR90p2
61.5	F7	4.26	NCOA4_3	57.0	IMR90p2
62.0	F7	5.23	NCOA4_3	57.0	IMR90p2
62.5	F7	7.07	NCOA4_3	57.0	IMR90p2
63.0	F7	9.55	NCOA4_3	57.0	IMR90p2
63.5	F7	11.99	NCOA4_3	57.0	IMR90p2
64.0	F7	15.56	NCOA4_3	57.0	IMR90p2
64.5	F7	21.52	NCOA4_3	57.0	IMR90p2
65.0	F7	28.26	NCOA4_3	57.0	IMR90p2
65.5	F7	36.22	NCOA4_3	57.0	IMR90p2
66.0	F7	45.88	NCOA4_3	57.0	IMR90p2
66.5	F7	54.95	NCOA4_3	57.0	IMR90p2
67.0	F7	61.84	NCOA4_3	57.0	IMR90p2
67.5	F7	67.26	NCOA4_3	57.0	IMR90p2
68.0	F7	70.61	NCOA4_3	57.0	IMR90p2
68.5	F7	71.57	NCOA4_3	57.0	IMR90p2
69.0	F7	71.55	NCOA4_3	57.0	IMR90p2
69.5	F7	71.31	NCOA4_3	57.0	IMR90p2
70.0	F7	71.12	NCOA4_3	57.0	IMR90p2
70.5	F7	71.51	NCOA4_3	57.0	IMR90p2
71.0	F7	72.85	NCOA4_3	57.0	IMR90p2
71.5	F7	74.83	NCOA4_3	57.0	IMR90p2
72.0	F7	77.84	NCOA4_3	57.0	IMR90p2
72.5	F7	82.06	NCOA4_3	57.0	IMR90p2
73.0	F7	87.17	NCOA4_3	57.0	IMR90p2
73.5	F7	94.06	NCOA4_3	57.0	IMR90p2
74.0	F7	102.62	NCOA4_3	57.0	IMR90p2
74.5	F7	110.45	NCOA4_3	57.0	IMR90p2
75.0	F7	116.85	NCOA4_3	57.0	IMR90p2
75.5	F7	127.71	NCOA4_3	57.0	IMR90p2
76.0	F7	151.92	NCOA4_3	57.0	IMR90p2
76.5	F7	185.1	NCOA4_3	57.0	IMR90p2
77.0	F7	216.49	NCOA4_3	57.0	IMR90p2
77.5	F7	243.02	NCOA4_3	57.0	IMR90p2
78.0	F7	253.4	NCOA4_3	57.0	IMR90p2
78.5	F7	227.09	NCOA4_3	57.0	IMR90p2
79.0	F7	172.74	NCOA4_3	57.0	IMR90p2
79.5	F7	116.67	NCOA4_3	57.0	IMR90p2
80.0	F7	66.33	NCOA4_3	57.0	IMR90p2
80.5	F7	26.33	NCOA4_3	57.0	IMR90p2
81.0	F7	7.18	NCOA4_3	57.0	IMR90p2
81.5	F7	4.81	NCOA4_3	57.0	IMR90p2
82.0	F7	5.28	NCOA4_3	57.0	IMR90p2
82.5	F7	4.92	NCOA4_3	57.0	IMR90p2
83.0	F7	4.55	NCOA4_3	57.0	IMR90p2
83.5	F7	4.0	NCOA4_3	57.0	IMR90p2
84.0	F7	3.66	NCOA4_3	57.0	IMR90p2
84.5	F7	3.42	NCOA4_3	57.0	IMR90p2
85.0	F7	2.88	NCOA4_3	57.0	IMR90p2
85.5	F7	2.41	NCOA4_3	57.0	IMR90p2
86.0	F7	2.28	NCOA4_3	57.0	IMR90p2
86.5	F7	1.89	NCOA4_3	57.0	IMR90p2
87.0	F7	1.5	NCOA4_3	57.0	IMR90p2
87.5	F7	1.4	NCOA4_3	57.0	IMR90p2
88.0	F7	1.33	NCOA4_3	57.0	IMR90p2
88.5	F7	1.39	NCOA4_3	57.0	IMR90p2
89.0	F7	1.33	NCOA4_3	57.0	IMR90p2
89.5	F7	1.61	NCOA4_3	57.0	IMR90p2
90.0	F7	1.9	NCOA4_3	57.0	IMR90p2
90.5	F7	2.02	NCOA4_3	57.0	IMR90p2
91.0	F7	2.16	NCOA4_3	57.0	IMR90p2
91.5	F7	2.62	NCOA4_3	57.0	IMR90p2
92.0	F7	2.74	NCOA4_3	57.0	IMR90p2
92.5	F7	2.83	NCOA4_3	57.0	IMR90p2
93.0	F7	3.02	NCOA4_3	57.0	IMR90p2
93.5	F7	3.19	NCOA4_3	57.0	IMR90p2
94.0	F7	3.32	NCOA4_3	57.0	IMR90p2
94.5	F7	4.07	NCOA4_3	57.0	IMR90p2
95.0	F7	2.19	NCOA4_3	57.0	IMR90p2
55.0	G7	-6.66	NCOA4_3	55.7	IMR90p2
55.5	G7	-14.43	NCOA4_3	55.7	IMR90p2
56.0	G7	-13.32	NCOA4_3	55.7	IMR90p2
56.5	G7	-13.32	NCOA4_3	55.7	IMR90p2
57.0	G7	-13.32	NCOA4_3	55.7	IMR90p2
57.5	G7	-13.55	NCOA4_3	55.7	IMR90p2
58.0	G7	-12.24	NCOA4_3	55.7	IMR90p2
58.5	G7	-8.57	NCOA4_3	55.7	IMR90p2
59.0	G7	-6.01	NCOA4_3	55.7	IMR90p2
59.5	G7	-4.17	NCOA4_3	55.7	IMR90p2
60.0	G7	-1.34	NCOA4_3	55.7	IMR90p2
60.5	G7	1.61	NCOA4_3	55.7	IMR90p2
61.0	G7	3.73	NCOA4_3	55.7	IMR90p2
61.5	G7	5.94	NCOA4_3	55.7	IMR90p2
62.0	G7	7.36	NCOA4_3	55.7	IMR90p2
62.5	G7	7.89	NCOA4_3	55.7	IMR90p2
63.0	G7	9.0	NCOA4_3	55.7	IMR90p2
63.5	G7	10.88	NCOA4_3	55.7	IMR90p2
64.0	G7	13.7	NCOA4_3	55.7	IMR90p2
64.5	G7	18.33	NCOA4_3	55.7	IMR90p2
65.0	G7	25.5	NCOA4_3	55.7	IMR90p2
65.5	G7	34.15	NCOA4_3	55.7	IMR90p2
66.0	G7	43.05	NCOA4_3	55.7	IMR90p2
66.5	G7	51.36	NCOA4_3	55.7	IMR90p2
67.0	G7	59.03	NCOA4_3	55.7	IMR90p2
67.5	G7	64.45	NCOA4_3	55.7	IMR90p2
68.0	G7	67.59	NCOA4_3	55.7	IMR90p2
68.5	G7	69.56	NCOA4_3	55.7	IMR90p2
69.0	G7	70.75	NCOA4_3	55.7	IMR90p2
69.5	G7	70.52	NCOA4_3	55.7	IMR90p2
70.0	G7	69.53	NCOA4_3	55.7	IMR90p2
70.5	G7	69.02	NCOA4_3	55.7	IMR90p2
71.0	G7	69.08	NCOA4_3	55.7	IMR90p2
71.5	G7	69.1	NCOA4_3	55.7	IMR90p2
72.0	G7	70.44	NCOA4_3	55.7	IMR90p2
72.5	G7	73.7	NCOA4_3	55.7	IMR90p2
73.0	G7	78.24	NCOA4_3	55.7	IMR90p2
73.5	G7	83.35	NCOA4_3	55.7	IMR90p2
74.0	G7	88.64	NCOA4_3	55.7	IMR90p2
74.5	G7	93.4	NCOA4_3	55.7	IMR90p2
75.0	G7	96.92	NCOA4_3	55.7	IMR90p2
75.5	G7	103.79	NCOA4_3	55.7	IMR90p2
76.0	G7	125.66	NCOA4_3	55.7	IMR90p2
76.5	G7	160.68	NCOA4_3	55.7	IMR90p2
77.0	G7	195.56	NCOA4_3	55.7	IMR90p2
77.5	G7	226.09	NCOA4_3	55.7	IMR90p2
78.0	G7	242.19	NCOA4_3	55.7	IMR90p2
78.5	G7	222.12	NCOA4_3	55.7	IMR90p2
79.0	G7	172.21	NCOA4_3	55.7	IMR90p2
79.5	G7	118.53	NCOA4_3	55.7	IMR90p2
80.0	G7	68.82	NCOA4_3	55.7	IMR90p2
80.5	G7	28.85	NCOA4_3	55.7	IMR90p2
81.0	G7	9.13	NCOA4_3	55.7	IMR90p2
81.5	G7	5.33	NCOA4_3	55.7	IMR90p2
82.0	G7	5.02	NCOA4_3	55.7	IMR90p2
82.5	G7	5.06	NCOA4_3	55.7	IMR90p2
83.0	G7	4.69	NCOA4_3	55.7	IMR90p2
83.5	G7	3.95	NCOA4_3	55.7	IMR90p2
84.0	G7	3.5	NCOA4_3	55.7	IMR90p2
84.5	G7	3.22	NCOA4_3	55.7	IMR90p2
85.0	G7	2.62	NCOA4_3	55.7	IMR90p2
85.5	G7	2.09	NCOA4_3	55.7	IMR90p2
86.0	G7	2.04	NCOA4_3	55.7	IMR90p2
86.5	G7	2.22	NCOA4_3	55.7	IMR90p2
87.0	G7	1.84	NCOA4_3	55.7	IMR90p2
87.5	G7	1.95	NCOA4_3	55.7	IMR90p2
88.0	G7	2.47	NCOA4_3	55.7	IMR90p2
88.5	G7	2.13	NCOA4_3	55.7	IMR90p2
89.0	G7	1.81	NCOA4_3	55.7	IMR90p2
89.5	G7	2.1	NCOA4_3	55.7	IMR90p2
90.0	G7	1.94	NCOA4_3	55.7	IMR90p2
90.5	G7	1.31	NCOA4_3	55.7	IMR90p2
91.0	G7	1.38	NCOA4_3	55.7	IMR90p2
91.5	G7	1.72	NCOA4_3	55.7	IMR90p2
92.0	G7	2.11	NCOA4_3	55.7	IMR90p2
92.5	G7	2.3	NCOA4_3	55.7	IMR90p2
93.0	G7	2.58	NCOA4_3	55.7	IMR90p2
93.5	G7	2.45	NCOA4_3	55.7	IMR90p2
94.0	G7	2.06	NCOA4_3	55.7	IMR90p2
94.5	G7	1.14	NCOA4_3	55.7	IMR90p2
95.0	G7	0.03	NCOA4_3	55.7	IMR90p2
55.0	H7	-7.02	NCOA4_3	55.0	IMR90p2
55.5	H7	-15.21	NCOA4_3	55.0	IMR90p2
56.0	H7	-14.04	NCOA4_3	55.0	IMR90p2
56.5	H7	-14.04	NCOA4_3	55.0	IMR90p2
57.0	H7	-14.04	NCOA4_3	55.0	IMR90p2
57.5	H7	-14.36	NCOA4_3	55.0	IMR90p2
58.0	H7	-12.39	NCOA4_3	55.0	IMR90p2
58.5	H7	-8.41	NCOA4_3	55.0	IMR90p2
59.0	H7	-5.87	NCOA4_3	55.0	IMR90p2
59.5	H7	-3.65	NCOA4_3	55.0	IMR90p2
60.0	H7	-1.53	NCOA4_3	55.0	IMR90p2
60.5	H7	0.18	NCOA4_3	55.0	IMR90p2
61.0	H7	2.0	NCOA4_3	55.0	IMR90p2
61.5	H7	3.98	NCOA4_3	55.0	IMR90p2
62.0	H7	5.91	NCOA4_3	55.0	IMR90p2
62.5	H7	8.43	NCOA4_3	55.0	IMR90p2
63.0	H7	11.15	NCOA4_3	55.0	IMR90p2
63.5	H7	13.79	NCOA4_3	55.0	IMR90p2
64.0	H7	17.43	NCOA4_3	55.0	IMR90p2
64.5	H7	22.47	NCOA4_3	55.0	IMR90p2
65.0	H7	28.47	NCOA4_3	55.0	IMR90p2
65.5	H7	35.54	NCOA4_3	55.0	IMR90p2
66.0	H7	43.06	NCOA4_3	55.0	IMR90p2
66.5	H7	49.99	NCOA4_3	55.0	IMR90p2
67.0	H7	56.23	NCOA4_3	55.0	IMR90p2
67.5	H7	60.41	NCOA4_3	55.0	IMR90p2
68.0	H7	62.92	NCOA4_3	55.0	IMR90p2
68.5	H7	64.97	NCOA4_3	55.0	IMR90p2
69.0	H7	65.72	NCOA4_3	55.0	IMR90p2
69.5	H7	65.09	NCOA4_3	55.0	IMR90p2
70.0	H7	64.76	NCOA4_3	55.0	IMR90p2
70.5	H7	64.65	NCOA4_3	55.0	IMR90p2
71.0	H7	64.33	NCOA4_3	55.0	IMR90p2
71.5	H7	64.85	NCOA4_3	55.0	IMR90p2
72.0	H7	66.74	NCOA4_3	55.0	IMR90p2
72.5	H7	70.71	NCOA4_3	55.0	IMR90p2
73.0	H7	76.43	NCOA4_3	55.0	IMR90p2
73.5	H7	83.25	NCOA4_3	55.0	IMR90p2
74.0	H7	90.26	NCOA4_3	55.0	IMR90p2
74.5	H7	95.24	NCOA4_3	55.0	IMR90p2
75.0	H7	96.49	NCOA4_3	55.0	IMR90p2
75.5	H7	97.6	NCOA4_3	55.0	IMR90p2
76.0	H7	109.7	NCOA4_3	55.0	IMR90p2
76.5	H7	134.33	NCOA4_3	55.0	IMR90p2
77.0	H7	161.76	NCOA4_3	55.0	IMR90p2
77.5	H7	187.87	NCOA4_3	55.0	IMR90p2
78.0	H7	205.5	NCOA4_3	55.0	IMR90p2
78.5	H7	193.95	NCOA4_3	55.0	IMR90p2
79.0	H7	153.61	NCOA4_3	55.0	IMR90p2
79.5	H7	107.29	NCOA4_3	55.0	IMR90p2
80.0	H7	63.81	NCOA4_3	55.0	IMR90p2
80.5	H7	27.4	NCOA4_3	55.0	IMR90p2
81.0	H7	8.0	NCOA4_3	55.0	IMR90p2
81.5	H7	3.82	NCOA4_3	55.0	IMR90p2
82.0	H7	3.84	NCOA4_3	55.0	IMR90p2
82.5	H7	4.38	NCOA4_3	55.0	IMR90p2
83.0	H7	4.42	NCOA4_3	55.0	IMR90p2
83.5	H7	3.98	NCOA4_3	55.0	IMR90p2
84.0	H7	4.23	NCOA4_3	55.0	IMR90p2
84.5	H7	4.5	NCOA4_3	55.0	IMR90p2
85.0	H7	4.33	NCOA4_3	55.0	IMR90p2
85.5	H7	3.91	NCOA4_3	55.0	IMR90p2
86.0	H7	3.5	NCOA4_3	55.0	IMR90p2
86.5	H7	2.74	NCOA4_3	55.0	IMR90p2
87.0	H7	2.01	NCOA4_3	55.0	IMR90p2
87.5	H7	1.39	NCOA4_3	55.0	IMR90p2
88.0	H7	1.13	NCOA4_3	55.0	IMR90p2
88.5	H7	1.46	NCOA4_3	55.0	IMR90p2
89.0	H7	1.76	NCOA4_3	55.0	IMR90p2
89.5	H7	1.6	NCOA4_3	55.0	IMR90p2
90.0	H7	1.57	NCOA4_3	55.0	IMR90p2
90.5	H7	1.68	NCOA4_3	55.0	IMR90p2
91.0	H7	1.55	NCOA4_3	55.0	IMR90p2
91.5	H7	1.95	NCOA4_3	55.0	IMR90p2
92.0	H7	3.14	NCOA4_3	55.0	IMR90p2
92.5	H7	3.55	NCOA4_3	55.0	IMR90p2
93.0	H7	3.34	NCOA4_3	55.0	IMR90p2
93.5	H7	2.38	NCOA4_3	55.0	IMR90p2
94.0	H7	1.37	NCOA4_3	55.0	IMR90p2
94.5	H7	-1.36	NCOA4_3	55.0	IMR90p2
95.0	H7	-1.9	NCOA4_3	55.0	IMR90p2
55.0	A7	9.20685956108628	NCOA4_3	65.0	IMR90p8
55.5	A7	19.9481957156867	NCOA4_3	65.0	IMR90p8
56.0	A7	18.4137191221731	NCOA4_3	65.0	IMR90p8
56.5	A7	18.4137191221813	NCOA4_3	65.0	IMR90p8
57.0	A7	18.4137191221139	NCOA4_3	65.0	IMR90p8
57.5	A7	18.5980545477373	NCOA4_3	65.0	IMR90p8
58.0	A7	17.3221450116204	NCOA4_3	65.0	IMR90p8
58.5	A7	15.9873651983193	NCOA4_3	65.0	IMR90p8
59.0	A7	15.5918605000941	NCOA4_3	65.0	IMR90p8
59.5	A7	15.8196592642545	NCOA4_3	65.0	IMR90p8
60.0	A7	16.0603590296166	NCOA4_3	65.0	IMR90p8
60.5	A7	16.8989620117386	NCOA4_3	65.0	IMR90p8
61.0	A7	17.5931340030097	NCOA4_3	65.0	IMR90p8
61.5	A7	17.1668329125962	NCOA4_3	65.0	IMR90p8
62.0	A7	16.7690855122404	NCOA4_3	65.0	IMR90p8
62.5	A7	16.2862503104176	NCOA4_3	65.0	IMR90p8
63.0	A7	16.702506019982	NCOA4_3	65.0	IMR90p8
63.5	A7	19.2534091594326	NCOA4_3	65.0	IMR90p8
64.0	A7	25.0452938111869	NCOA4_3	65.0	IMR90p8
64.5	A7	33.0761809882881	NCOA4_3	65.0	IMR90p8
65.0	A7	43.6111270377249	NCOA4_3	65.0	IMR90p8
65.5	A7	56.1369583591627	NCOA4_3	65.0	IMR90p8
66.0	A7	68.4469060789852	NCOA4_3	65.0	IMR90p8
66.5	A7	77.3316823288831	NCOA4_3	65.0	IMR90p8
67.0	A7	84.3610941181445	NCOA4_3	65.0	IMR90p8
67.5	A7	89.6432128362717	NCOA4_3	65.0	IMR90p8
68.0	A7	91.5139074133028	NCOA4_3	65.0	IMR90p8
68.5	A7	91.7019945860754	NCOA4_3	65.0	IMR90p8
69.0	A7	92.9580531984775	NCOA4_3	65.0	IMR90p8
69.5	A7	93.5988909711027	NCOA4_3	65.0	IMR90p8
70.0	A7	93.7622712448042	NCOA4_3	65.0	IMR90p8
70.5	A7	94.3171816483766	NCOA4_3	65.0	IMR90p8
71.0	A7	94.7065205916757	NCOA4_3	65.0	IMR90p8
71.5	A7	95.5233785101362	NCOA4_3	65.0	IMR90p8
72.0	A7	96.2758795800993	NCOA4_3	65.0	IMR90p8
72.5	A7	96.1780761349512	NCOA4_3	65.0	IMR90p8
73.0	A7	97.425988286897	NCOA4_3	65.0	IMR90p8
73.5	A7	99.7626057587362	NCOA4_3	65.0	IMR90p8
74.0	A7	100.706985303669	NCOA4_3	65.0	IMR90p8
74.5	A7	102.711513530456	NCOA4_3	65.0	IMR90p8
75.0	A7	108.511012640866	NCOA4_3	65.0	IMR90p8
75.5	A7	124.951260287097	NCOA4_3	65.0	IMR90p8
76.0	A7	169.91422704838	NCOA4_3	65.0	IMR90p8
76.5	A7	244.964385478318	NCOA4_3	65.0	IMR90p8
77.0	A7	327.490066597156	NCOA4_3	65.0	IMR90p8
77.5	A7	401.520254537868	NCOA4_3	65.0	IMR90p8
78.0	A7	447.210664087638	NCOA4_3	65.0	IMR90p8
78.5	A7	429.605419375652	NCOA4_3	65.0	IMR90p8
79.0	A7	348.726175939789	NCOA4_3	65.0	IMR90p8
79.5	A7	246.220280709311	NCOA4_3	65.0	IMR90p8
80.0	A7	148.08445913726	NCOA4_3	65.0	IMR90p8
80.5	A7	66.6833941086942	NCOA4_3	65.0	IMR90p8
81.0	A7	18.7526475035646	NCOA4_3	65.0	IMR90p8
81.5	A7	4.5612447725029	NCOA4_3	65.0	IMR90p8
82.0	A7	3.66888116392147	NCOA4_3	65.0	IMR90p8
82.5	A7	3.27181906439887	NCOA4_3	65.0	IMR90p8
83.0	A7	2.22826613968687	NCOA4_3	65.0	IMR90p8
83.5	A7	1.91882339147384	NCOA4_3	65.0	IMR90p8
84.0	A7	1.66417869032244	NCOA4_3	65.0	IMR90p8
84.5	A7	1.28075816524716	NCOA4_3	65.0	IMR90p8
85.0	A7	1.56833997178086	NCOA4_3	65.0	IMR90p8
85.5	A7	2.24062870478565	NCOA4_3	65.0	IMR90p8
86.0	A7	2.33605619170538	NCOA4_3	65.0	IMR90p8
86.5	A7	2.18595746026307	NCOA4_3	65.0	IMR90p8
87.0	A7	1.9964510428552	NCOA4_3	65.0	IMR90p8
87.5	A7	1.67973707301729	NCOA4_3	65.0	IMR90p8
88.0	A7	1.87602480193505	NCOA4_3	65.0	IMR90p8
88.5	A7	2.21593615892948	NCOA4_3	65.0	IMR90p8
89.0	A7	2.4668487877131	NCOA4_3	65.0	IMR90p8
89.5	A7	2.91419608889032	NCOA4_3	65.0	IMR90p8
90.0	A7	3.0420963785993	NCOA4_3	65.0	IMR90p8
90.5	A7	2.3077809368192	NCOA4_3	65.0	IMR90p8
91.0	A7	1.66261084103047	NCOA4_3	65.0	IMR90p8
91.5	A7	1.53906241103959	NCOA4_3	65.0	IMR90p8
92.0	A7	1.40158538033984	NCOA4_3	65.0	IMR90p8
92.5	A7	1.44016804872632	NCOA4_3	65.0	IMR90p8
93.0	A7	2.21485218440807	NCOA4_3	65.0	IMR90p8
93.5	A7	2.33808456883281	NCOA4_3	65.0	IMR90p8
94.0	A7	2.38842241849505	NCOA4_3	65.0	IMR90p8
94.5	A7	1.48372278014421	NCOA4_3	65.0	IMR90p8
95.0	A7	0.0193073098791388	NCOA4_3	65.0	IMR90p8
55.0	B7	8.95451764880238	NCOA4_3	64.5	IMR90p8
55.5	B7	19.4014549057389	NCOA4_3	64.5	IMR90p8
56.0	B7	17.9090352976051	NCOA4_3	64.5	IMR90p8
56.5	B7	17.9090352976095	NCOA4_3	64.5	IMR90p8
57.0	B7	17.9090352975741	NCOA4_3	64.5	IMR90p8
57.5	B7	17.9106432847996	NCOA4_3	64.5	IMR90p8
58.0	B7	17.933194736143	NCOA4_3	64.5	IMR90p8
58.5	B7	17.742265585239	NCOA4_3	64.5	IMR90p8
59.0	B7	17.1461220675315	NCOA4_3	64.5	IMR90p8
59.5	B7	16.6046499266145	NCOA4_3	64.5	IMR90p8
60.0	B7	15.81916593822	NCOA4_3	64.5	IMR90p8
60.5	B7	14.9269544621833	NCOA4_3	64.5	IMR90p8
61.0	B7	15.1335308007212	NCOA4_3	64.5	IMR90p8
61.5	B7	15.9050330392676	NCOA4_3	64.5	IMR90p8
62.0	B7	16.1845705350731	NCOA4_3	64.5	IMR90p8
62.5	B7	17.8554413057524	NCOA4_3	64.5	IMR90p8
63.0	B7	21.1814187387531	NCOA4_3	64.5	IMR90p8
63.5	B7	24.7356107036658	NCOA4_3	64.5	IMR90p8
64.0	B7	30.3336147224353	NCOA4_3	64.5	IMR90p8
64.5	B7	38.7078181986852	NCOA4_3	64.5	IMR90p8
65.0	B7	47.8247265756811	NCOA4_3	64.5	IMR90p8
65.5	B7	57.6270598370743	NCOA4_3	64.5	IMR90p8
66.0	B7	68.3270786559399	NCOA4_3	64.5	IMR90p8
66.5	B7	76.7401640687947	NCOA4_3	64.5	IMR90p8
67.0	B7	82.8859754826821	NCOA4_3	64.5	IMR90p8
67.5	B7	87.8956172754934	NCOA4_3	64.5	IMR90p8
68.0	B7	90.7248447387341	NCOA4_3	64.5	IMR90p8
68.5	B7	91.4525207726351	NCOA4_3	64.5	IMR90p8
69.0	B7	92.2696263323973	NCOA4_3	64.5	IMR90p8
69.5	B7	93.3555877044138	NCOA4_3	64.5	IMR90p8
70.0	B7	94.0735934650758	NCOA4_3	64.5	IMR90p8
70.5	B7	94.735793051025	NCOA4_3	64.5	IMR90p8
71.0	B7	95.7635376214556	NCOA4_3	64.5	IMR90p8
71.5	B7	97.0845069528896	NCOA4_3	64.5	IMR90p8
72.0	B7	97.6743398711286	NCOA4_3	64.5	IMR90p8
72.5	B7	98.2438212171584	NCOA4_3	64.5	IMR90p8
73.0	B7	99.5445165087981	NCOA4_3	64.5	IMR90p8
73.5	B7	101.017486693518	NCOA4_3	64.5	IMR90p8
74.0	B7	102.132217487027	NCOA4_3	64.5	IMR90p8
74.5	B7	104.209130917489	NCOA4_3	64.5	IMR90p8
75.0	B7	109.022405892558	NCOA4_3	64.5	IMR90p8
75.5	B7	126.800086399382	NCOA4_3	64.5	IMR90p8
76.0	B7	174.902562410251	NCOA4_3	64.5	IMR90p8
76.5	B7	250.073861898637	NCOA4_3	64.5	IMR90p8
77.0	B7	330.639312019687	NCOA4_3	64.5	IMR90p8
77.5	B7	401.714280217866	NCOA4_3	64.5	IMR90p8
78.0	B7	441.177299791456	NCOA4_3	64.5	IMR90p8
78.5	B7	415.469892910156	NCOA4_3	64.5	IMR90p8
79.0	B7	331.232385300911	NCOA4_3	64.5	IMR90p8
79.5	B7	229.93946648692	NCOA4_3	64.5	IMR90p8
80.0	B7	134.83644413556	NCOA4_3	64.5	IMR90p8
80.5	B7	57.885861952253	NCOA4_3	64.5	IMR90p8
81.0	B7	15.3431683723941	NCOA4_3	64.5	IMR90p8
81.5	B7	4.21717272934785	NCOA4_3	64.5	IMR90p8
82.0	B7	4.1422133565091	NCOA4_3	64.5	IMR90p8
82.5	B7	4.23329886652351	NCOA4_3	64.5	IMR90p8
83.0	B7	3.8592760566346	NCOA4_3	64.5	IMR90p8
83.5	B7	3.57987876956042	NCOA4_3	64.5	IMR90p8
84.0	B7	3.07693078388263	NCOA4_3	64.5	IMR90p8
84.5	B7	2.37632619417587	NCOA4_3	64.5	IMR90p8
85.0	B7	1.63255726987501	NCOA4_3	64.5	IMR90p8
85.5	B7	1.44793653959289	NCOA4_3	64.5	IMR90p8
86.0	B7	1.43613851489204	NCOA4_3	64.5	IMR90p8
86.5	B7	1.39884551720553	NCOA4_3	64.5	IMR90p8
87.0	B7	1.48981140883791	NCOA4_3	64.5	IMR90p8
87.5	B7	2.01680917197751	NCOA4_3	64.5	IMR90p8
88.0	B7	2.18632637147005	NCOA4_3	64.5	IMR90p8
88.5	B7	2.21724310510564	NCOA4_3	64.5	IMR90p8
89.0	B7	2.75894069692259	NCOA4_3	64.5	IMR90p8
89.5	B7	2.8069438627432	NCOA4_3	64.5	IMR90p8
90.0	B7	2.33821266800038	NCOA4_3	64.5	IMR90p8
90.5	B7	2.46088403702402	NCOA4_3	64.5	IMR90p8
91.0	B7	2.50232003118145	NCOA4_3	64.5	IMR90p8
91.5	B7	1.9002517042091	NCOA4_3	64.5	IMR90p8
92.0	B7	1.81716103226427	NCOA4_3	64.5	IMR90p8
92.5	B7	1.86503142034655	NCOA4_3	64.5	IMR90p8
93.0	B7	1.13060293394921	NCOA4_3	64.5	IMR90p8
93.5	B7	0.645429726289478	NCOA4_3	64.5	IMR90p8
94.0	B7	0.466415591840587	NCOA4_3	64.5	IMR90p8
94.5	B7	0.345229951318061	NCOA4_3	64.5	IMR90p8
95.0	B7	0.213856749848446	NCOA4_3	64.5	IMR90p8
55.0	C7	8.00499668206737	NCOA4_3	63.3	IMR90p8
55.5	C7	17.3441594778122	NCOA4_3	63.3	IMR90p8
56.0	C7	16.0099933641344	NCOA4_3	63.3	IMR90p8
56.5	C7	16.0099933641187	NCOA4_3	63.3	IMR90p8
57.0	C7	16.0099933642401	NCOA4_3	63.3	IMR90p8
57.5	C7	16.0128339775993	NCOA4_3	63.3	IMR90p8
58.0	C7	15.927635280538	NCOA4_3	63.3	IMR90p8
58.5	C7	16.4205378664647	NCOA4_3	63.3	IMR90p8
59.0	C7	16.6163190675668	NCOA4_3	63.3	IMR90p8
59.5	C7	15.3152533172902	NCOA4_3	63.3	IMR90p8
60.0	C7	14.2693624005794	NCOA4_3	63.3	IMR90p8
60.5	C7	14.3389151553881	NCOA4_3	63.3	IMR90p8
61.0	C7	15.3519911500206	NCOA4_3	63.3	IMR90p8
61.5	C7	16.926267566194	NCOA4_3	63.3	IMR90p8
62.0	C7	18.6278056517456	NCOA4_3	63.3	IMR90p8
62.5	C7	20.8599395845189	NCOA4_3	63.3	IMR90p8
63.0	C7	22.890063470495	NCOA4_3	63.3	IMR90p8
63.5	C7	24.295501722984	NCOA4_3	63.3	IMR90p8
64.0	C7	27.9519784875255	NCOA4_3	63.3	IMR90p8
64.5	C7	35.2666387172459	NCOA4_3	63.3	IMR90p8
65.0	C7	44.2106994444197	NCOA4_3	63.3	IMR90p8
65.5	C7	54.75638557052	NCOA4_3	63.3	IMR90p8
66.0	C7	66.2647229747924	NCOA4_3	63.3	IMR90p8
66.5	C7	75.3029589515579	NCOA4_3	63.3	IMR90p8
67.0	C7	80.6495328630848	NCOA4_3	63.3	IMR90p8
67.5	C7	84.1216756946524	NCOA4_3	63.3	IMR90p8
68.0	C7	86.5708401141535	NCOA4_3	63.3	IMR90p8
68.5	C7	88.2612092419785	NCOA4_3	63.3	IMR90p8
69.0	C7	90.1669385435277	NCOA4_3	63.3	IMR90p8
69.5	C7	92.8396884538138	NCOA4_3	63.3	IMR90p8
70.0	C7	95.4461002287437	NCOA4_3	63.3	IMR90p8
70.5	C7	96.786889989128	NCOA4_3	63.3	IMR90p8
71.0	C7	97.6406594929617	NCOA4_3	63.3	IMR90p8
71.5	C7	98.8467864039844	NCOA4_3	63.3	IMR90p8
72.0	C7	100.052020721885	NCOA4_3	63.3	IMR90p8
72.5	C7	102.198529846504	NCOA4_3	63.3	IMR90p8
73.0	C7	106.137368023842	NCOA4_3	63.3	IMR90p8
73.5	C7	110.747513502763	NCOA4_3	63.3	IMR90p8
74.0	C7	115.007024145083	NCOA4_3	63.3	IMR90p8
74.5	C7	118.618189855437	NCOA4_3	63.3	IMR90p8
75.0	C7	123.090443724277	NCOA4_3	63.3	IMR90p8
75.5	C7	138.767547672956	NCOA4_3	63.3	IMR90p8
76.0	C7	183.094798707797	NCOA4_3	63.3	IMR90p8
76.5	C7	252.590101636458	NCOA4_3	63.3	IMR90p8
77.0	C7	327.07414850974	NCOA4_3	63.3	IMR90p8
77.5	C7	393.068368139975	NCOA4_3	63.3	IMR90p8
78.0	C7	428.687926152228	NCOA4_3	63.3	IMR90p8
78.5	C7	400.802730785083	NCOA4_3	63.3	IMR90p8
79.0	C7	317.359674230573	NCOA4_3	63.3	IMR90p8
79.5	C7	219.772623150366	NCOA4_3	63.3	IMR90p8
80.0	C7	128.132979269911	NCOA4_3	63.3	IMR90p8
80.5	C7	54.2456808771755	NCOA4_3	63.3	IMR90p8
81.0	C7	14.3669796909786	NCOA4_3	63.3	IMR90p8
81.5	C7	4.34572160577414	NCOA4_3	63.3	IMR90p8
82.0	C7	3.65489483720359	NCOA4_3	63.3	IMR90p8
82.5	C7	3.42053088454776	NCOA4_3	63.3	IMR90p8
83.0	C7	2.88638835951946	NCOA4_3	63.3	IMR90p8
83.5	C7	2.43864694225704	NCOA4_3	63.3	IMR90p8
84.0	C7	2.92118337799417	NCOA4_3	63.3	IMR90p8
84.5	C7	3.24936275891736	NCOA4_3	63.3	IMR90p8
85.0	C7	3.21376284131861	NCOA4_3	63.3	IMR90p8
85.5	C7	3.67593698842501	NCOA4_3	63.3	IMR90p8
86.0	C7	3.95899152636002	NCOA4_3	63.3	IMR90p8
86.5	C7	2.5477784219791	NCOA4_3	63.3	IMR90p8
87.0	C7	1.35917480893318	NCOA4_3	63.3	IMR90p8
87.5	C7	1.14616688753489	NCOA4_3	63.3	IMR90p8
88.0	C7	0.649041633456193	NCOA4_3	63.3	IMR90p8
88.5	C7	0.353442822108434	NCOA4_3	63.3	IMR90p8
89.0	C7	1.40043215263472	NCOA4_3	63.3	IMR90p8
89.5	C7	2.41628633543229	NCOA4_3	63.3	IMR90p8
90.0	C7	2.17573490524416	NCOA4_3	63.3	IMR90p8
90.5	C7	1.99131437323564	NCOA4_3	63.3	IMR90p8
91.0	C7	1.94735565060296	NCOA4_3	63.3	IMR90p8
91.5	C7	1.79339510024937	NCOA4_3	63.3	IMR90p8
92.0	C7	1.48832926317283	NCOA4_3	63.3	IMR90p8
92.5	C7	1.84967448073724	NCOA4_3	63.3	IMR90p8
93.0	C7	2.48633833838369	NCOA4_3	63.3	IMR90p8
93.5	C7	2.86692058287304	NCOA4_3	63.3	IMR90p8
94.0	C7	3.02768852728241	NCOA4_3	63.3	IMR90p8
94.5	C7	3.49676280564199	NCOA4_3	63.3	IMR90p8
95.0	C7	1.71153453805118	NCOA4_3	63.3	IMR90p8
55.0	D7	1.68939426645636	NCOA4_3	61.4	IMR90p8
55.5	D7	3.66035424398854	NCOA4_3	61.4	IMR90p8
56.0	D7	3.3787885329134	NCOA4_3	61.4	IMR90p8
56.5	D7	3.37878853291056	NCOA4_3	61.4	IMR90p8
57.0	D7	3.37878853293125	NCOA4_3	61.4	IMR90p8
57.5	D7	3.27757967595744	NCOA4_3	61.4	IMR90p8
58.0	D7	3.86270388600269	NCOA4_3	61.4	IMR90p8
58.5	D7	5.38518430808324	NCOA4_3	61.4	IMR90p8
59.0	D7	6.43460658843333	NCOA4_3	61.4	IMR90p8
59.5	D7	6.99111922776001	NCOA4_3	61.4	IMR90p8
60.0	D7	7.77316500321297	NCOA4_3	61.4	IMR90p8
60.5	D7	8.65017588989849	NCOA4_3	61.4	IMR90p8
61.0	D7	10.0636722399746	NCOA4_3	61.4	IMR90p8
61.5	D7	12.6456101640595	NCOA4_3	61.4	IMR90p8
62.0	D7	15.7115168089829	NCOA4_3	61.4	IMR90p8
62.5	D7	18.6446721932057	NCOA4_3	61.4	IMR90p8
63.0	D7	22.1426952214194	NCOA4_3	61.4	IMR90p8
63.5	D7	25.9925785729032	NCOA4_3	61.4	IMR90p8
64.0	D7	30.230569431715	NCOA4_3	61.4	IMR90p8
64.5	D7	36.7418758557868	NCOA4_3	61.4	IMR90p8
65.0	D7	44.8987651272486	NCOA4_3	61.4	IMR90p8
65.5	D7	53.6302243056158	NCOA4_3	61.4	IMR90p8
66.0	D7	63.5147872829409	NCOA4_3	61.4	IMR90p8
66.5	D7	72.5959445681943	NCOA4_3	61.4	IMR90p8
67.0	D7	78.900473485135	NCOA4_3	61.4	IMR90p8
67.5	D7	83.8179594651809	NCOA4_3	61.4	IMR90p8
68.0	D7	87.551787171864	NCOA4_3	61.4	IMR90p8
68.5	D7	89.27418122344	NCOA4_3	61.4	IMR90p8
69.0	D7	90.4409751652353	NCOA4_3	61.4	IMR90p8
69.5	D7	91.6414607348313	NCOA4_3	61.4	IMR90p8
70.0	D7	92.4298982701677	NCOA4_3	61.4	IMR90p8
70.5	D7	93.1911536067438	NCOA4_3	61.4	IMR90p8
71.0	D7	93.6247479603156	NCOA4_3	61.4	IMR90p8
71.5	D7	94.3981753384605	NCOA4_3	61.4	IMR90p8
72.0	D7	96.1104186404509	NCOA4_3	61.4	IMR90p8
72.5	D7	98.1045539639392	NCOA4_3	61.4	IMR90p8
73.0	D7	100.296707472274	NCOA4_3	61.4	IMR90p8
73.5	D7	103.245686228646	NCOA4_3	61.4	IMR90p8
74.0	D7	106.2076661657	NCOA4_3	61.4	IMR90p8
74.5	D7	107.742930643724	NCOA4_3	61.4	IMR90p8
75.0	D7	110.515418113773	NCOA4_3	61.4	IMR90p8
75.5	D7	126.098572245296	NCOA4_3	61.4	IMR90p8
76.0	D7	169.965887880324	NCOA4_3	61.4	IMR90p8
76.5	D7	235.915985488284	NCOA4_3	61.4	IMR90p8
77.0	D7	305.773894111152	NCOA4_3	61.4	IMR90p8
77.5	D7	368.33325856046	NCOA4_3	61.4	IMR90p8
78.0	D7	400.000866144905	NCOA4_3	61.4	IMR90p8
78.5	D7	369.6949925864	NCOA4_3	61.4	IMR90p8
79.0	D7	289.613096279965	NCOA4_3	61.4	IMR90p8
79.5	D7	198.910996672152	NCOA4_3	61.4	IMR90p8
80.0	D7	113.52334330364	NCOA4_3	61.4	IMR90p8
80.5	D7	45.5653447364287	NCOA4_3	61.4	IMR90p8
81.0	D7	11.0679900746094	NCOA4_3	61.4	IMR90p8
81.5	D7	3.89624635967158	NCOA4_3	61.4	IMR90p8
82.0	D7	3.67175195378172	NCOA4_3	61.4	IMR90p8
82.5	D7	3.65485718895394	NCOA4_3	61.4	IMR90p8
83.0	D7	3.82044306990377	NCOA4_3	61.4	IMR90p8
83.5	D7	3.48807909170256	NCOA4_3	61.4	IMR90p8
84.0	D7	3.20285031541357	NCOA4_3	61.4	IMR90p8
84.5	D7	3.31831070026328	NCOA4_3	61.4	IMR90p8
85.0	D7	2.96702872883048	NCOA4_3	61.4	IMR90p8
85.5	D7	2.39548044410344	NCOA4_3	61.4	IMR90p8
86.0	D7	2.4613843452878	NCOA4_3	61.4	IMR90p8
86.5	D7	2.4528320404022	NCOA4_3	61.4	IMR90p8
87.0	D7	2.13333510310696	NCOA4_3	61.4	IMR90p8
87.5	D7	2.04816829303996	NCOA4_3	61.4	IMR90p8
88.0	D7	2.24483508290496	NCOA4_3	61.4	IMR90p8
88.5	D7	2.04517751572564	NCOA4_3	61.4	IMR90p8
89.0	D7	1.7127718320919	NCOA4_3	61.4	IMR90p8
89.5	D7	1.78182788672837	NCOA4_3	61.4	IMR90p8
90.0	D7	2.30436188164992	NCOA4_3	61.4	IMR90p8
90.5	D7	2.4989399085278	NCOA4_3	61.4	IMR90p8
91.0	D7	2.43405050207741	NCOA4_3	61.4	IMR90p8
91.5	D7	2.3811966055751	NCOA4_3	61.4	IMR90p8
92.0	D7	2.14205554434375	NCOA4_3	61.4	IMR90p8
92.5	D7	1.75429204934142	NCOA4_3	61.4	IMR90p8
93.0	D7	1.64184286377741	NCOA4_3	61.4	IMR90p8
93.5	D7	1.17103681815445	NCOA4_3	61.4	IMR90p8
94.0	D7	1.09176045241134	NCOA4_3	61.4	IMR90p8
94.5	D7	-0.0431965625227804	NCOA4_3	61.4	IMR90p8
95.0	D7	-0.747070834739361	NCOA4_3	61.4	IMR90p8
55.0	E7	-2.38459656316422	NCOA4_3	59.0	IMR90p8
55.5	E7	-5.16662588685608	NCOA4_3	59.0	IMR90p8
56.0	E7	-4.76919312632867	NCOA4_3	59.0	IMR90p8
56.5	E7	-4.76919312633015	NCOA4_3	59.0	IMR90p8
57.0	E7	-4.76919312631833	NCOA4_3	59.0	IMR90p8
57.5	E7	-4.94463704016266	NCOA4_3	59.0	IMR90p8
58.0	E7	-3.93943319313553	NCOA4_3	59.0	IMR90p8
58.5	E7	-1.28272085977471	NCOA4_3	59.0	IMR90p8
59.0	E7	0.850108954260463	NCOA4_3	59.0	IMR90p8
59.5	E7	2.69625603158397	NCOA4_3	59.0	IMR90p8
60.0	E7	4.22416614953397	NCOA4_3	59.0	IMR90p8
60.5	E7	4.85345143982272	NCOA4_3	59.0	IMR90p8
61.0	E7	5.9528082355331	NCOA4_3	59.0	IMR90p8
61.5	E7	7.20596034299683	NCOA4_3	59.0	IMR90p8
62.0	E7	8.84386448552789	NCOA4_3	59.0	IMR90p8
62.5	E7	11.6259304950487	NCOA4_3	59.0	IMR90p8
63.0	E7	15.7259584444821	NCOA4_3	59.0	IMR90p8
63.5	E7	20.6851773820476	NCOA4_3	59.0	IMR90p8
64.0	E7	27.8766241950457	NCOA4_3	59.0	IMR90p8
64.5	E7	35.9398233770127	NCOA4_3	59.0	IMR90p8
65.0	E7	44.0049734802046	NCOA4_3	59.0	IMR90p8
65.5	E7	53.5402770637202	NCOA4_3	59.0	IMR90p8
66.0	E7	62.1627226285647	NCOA4_3	59.0	IMR90p8
66.5	E7	68.1663034194423	NCOA4_3	59.0	IMR90p8
67.0	E7	74.1080406076442	NCOA4_3	59.0	IMR90p8
67.5	E7	79.326769419209	NCOA4_3	59.0	IMR90p8
68.0	E7	80.4219295204448	NCOA4_3	59.0	IMR90p8
68.5	E7	80.9031023320084	NCOA4_3	59.0	IMR90p8
69.0	E7	82.1022603245893	NCOA4_3	59.0	IMR90p8
69.5	E7	81.1008788143124	NCOA4_3	59.0	IMR90p8
70.0	E7	79.9151495692937	NCOA4_3	59.0	IMR90p8
70.5	E7	81.8779180025663	NCOA4_3	59.0	IMR90p8
71.0	E7	83.6497158647977	NCOA4_3	59.0	IMR90p8
71.5	E7	83.9949522789332	NCOA4_3	59.0	IMR90p8
72.0	E7	85.1336652541883	NCOA4_3	59.0	IMR90p8
72.5	E7	86.1522633604332	NCOA4_3	59.0	IMR90p8
73.0	E7	85.6627772000222	NCOA4_3	59.0	IMR90p8
73.5	E7	86.0441468014103	NCOA4_3	59.0	IMR90p8
74.0	E7	88.0435006817324	NCOA4_3	59.0	IMR90p8
74.5	E7	90.3771295323892	NCOA4_3	59.0	IMR90p8
75.0	E7	94.927895966224	NCOA4_3	59.0	IMR90p8
75.5	E7	109.443289618973	NCOA4_3	59.0	IMR90p8
76.0	E7	147.201523494152	NCOA4_3	59.0	IMR90p8
76.5	E7	205.838902046301	NCOA4_3	59.0	IMR90p8
77.0	E7	267.852035763801	NCOA4_3	59.0	IMR90p8
77.5	E7	321.231640584191	NCOA4_3	59.0	IMR90p8
78.0	E7	351.101029975772	NCOA4_3	59.0	IMR90p8
78.5	E7	329.302462829972	NCOA4_3	59.0	IMR90p8
79.0	E7	259.955127372488	NCOA4_3	59.0	IMR90p8
79.5	E7	179.017352127892	NCOA4_3	59.0	IMR90p8
80.0	E7	104.77186966151	NCOA4_3	59.0	IMR90p8
80.5	E7	44.1237297022185	NCOA4_3	59.0	IMR90p8
81.0	E7	10.7819445934613	NCOA4_3	59.0	IMR90p8
81.5	E7	3.74981184545237	NCOA4_3	59.0	IMR90p8
82.0	E7	4.33645057750755	NCOA4_3	59.0	IMR90p8
82.5	E7	3.96685680755712	NCOA4_3	59.0	IMR90p8
83.0	E7	3.55490464346718	NCOA4_3	59.0	IMR90p8
83.5	E7	3.49025952631382	NCOA4_3	59.0	IMR90p8
84.0	E7	2.57255549060307	NCOA4_3	59.0	IMR90p8
84.5	E7	1.90626952249704	NCOA4_3	59.0	IMR90p8
85.0	E7	1.92857743904227	NCOA4_3	59.0	IMR90p8
85.5	E7	1.85710019157403	NCOA4_3	59.0	IMR90p8
86.0	E7	1.76175815608735	NCOA4_3	59.0	IMR90p8
86.5	E7	2.10786663338286	NCOA4_3	59.0	IMR90p8
87.0	E7	2.13996212189983	NCOA4_3	59.0	IMR90p8
87.5	E7	2.14264079702394	NCOA4_3	59.0	IMR90p8
88.0	E7	2.30140309125261	NCOA4_3	59.0	IMR90p8
88.5	E7	2.37907448037009	NCOA4_3	59.0	IMR90p8
89.0	E7	2.59721082567512	NCOA4_3	59.0	IMR90p8
89.5	E7	2.70356434012098	NCOA4_3	59.0	IMR90p8
90.0	E7	2.19647602117459	NCOA4_3	59.0	IMR90p8
90.5	E7	2.02665280894399	NCOA4_3	59.0	IMR90p8
91.0	E7	1.99420508746772	NCOA4_3	59.0	IMR90p8
91.5	E7	1.36734794211213	NCOA4_3	59.0	IMR90p8
92.0	E7	1.39365738378939	NCOA4_3	59.0	IMR90p8
92.5	E7	2.13213012194535	NCOA4_3	59.0	IMR90p8
93.0	E7	2.41974458547156	NCOA4_3	59.0	IMR90p8
93.5	E7	3.16836769648751	NCOA4_3	59.0	IMR90p8
94.0	E7	3.9975853433956	NCOA4_3	59.0	IMR90p8
94.5	E7	5.78075807467701	NCOA4_3	59.0	IMR90p8
95.0	E7	3.33316980127472	NCOA4_3	59.0	IMR90p8
55.0	F7	-6.48924112880411	NCOA4_3	57.0	IMR90p8
55.5	F7	-14.0600224457421	NCOA4_3	57.0	IMR90p8
56.0	F7	-12.9784822576089	NCOA4_3	57.0	IMR90p8
56.5	F7	-12.9784822576121	NCOA4_3	57.0	IMR90p8
57.0	F7	-12.9784822575836	NCOA4_3	57.0	IMR90p8
57.5	F7	-13.2932866267111	NCOA4_3	57.0	IMR90p8
58.0	F7	-11.3385998115626	NCOA4_3	57.0	IMR90p8
58.5	F7	-7.58088175650096	NCOA4_3	57.0	IMR90p8
59.0	F7	-5.07958619794192	NCOA4_3	57.0	IMR90p8
59.5	F7	-2.51171558491376	NCOA4_3	57.0	IMR90p8
60.0	F7	0.430314523889592	NCOA4_3	57.0	IMR90p8
60.5	F7	2.77004146074808	NCOA4_3	57.0	IMR90p8
61.0	F7	4.93227199061869	NCOA4_3	57.0	IMR90p8
61.5	F7	7.80359884754228	NCOA4_3	57.0	IMR90p8
62.0	F7	10.6856771342054	NCOA4_3	57.0	IMR90p8
62.5	F7	13.1271415145376	NCOA4_3	57.0	IMR90p8
63.0	F7	16.0491769095918	NCOA4_3	57.0	IMR90p8
63.5	F7	20.457768981601	NCOA4_3	57.0	IMR90p8
64.0	F7	26.3828128348543	NCOA4_3	57.0	IMR90p8
64.5	F7	33.5237447283802	NCOA4_3	57.0	IMR90p8
65.0	F7	42.0305485692146	NCOA4_3	57.0	IMR90p8
65.5	F7	51.3860657279208	NCOA4_3	57.0	IMR90p8
66.0	F7	59.3580464322164	NCOA4_3	57.0	IMR90p8
66.5	F7	65.2784587253432	NCOA4_3	57.0	IMR90p8
67.0	F7	69.8162103930678	NCOA4_3	57.0	IMR90p8
67.5	F7	72.3293775944807	NCOA4_3	57.0	IMR90p8
68.0	F7	72.7512779598726	NCOA4_3	57.0	IMR90p8
68.5	F7	72.6374092023846	NCOA4_3	57.0	IMR90p8
69.0	F7	72.2681183964311	NCOA4_3	57.0	IMR90p8
69.5	F7	71.5068672111456	NCOA4_3	57.0	IMR90p8
70.0	F7	71.0514943351336	NCOA4_3	57.0	IMR90p8
70.5	F7	71.17137771763	NCOA4_3	57.0	IMR90p8
71.0	F7	71.9181088638235	NCOA4_3	57.0	IMR90p8
71.5	F7	73.1734599646099	NCOA4_3	57.0	IMR90p8
72.0	F7	74.7734521363672	NCOA4_3	57.0	IMR90p8
72.5	F7	76.8227973829671	NCOA4_3	57.0	IMR90p8
73.0	F7	78.5274018628987	NCOA4_3	57.0	IMR90p8
73.5	F7	79.0566486651269	NCOA4_3	57.0	IMR90p8
74.0	F7	79.0484807888963	NCOA4_3	57.0	IMR90p8
74.5	F7	78.7998574559034	NCOA4_3	57.0	IMR90p8
75.0	F7	79.8063512347424	NCOA4_3	57.0	IMR90p8
75.5	F7	93.0859196121025	NCOA4_3	57.0	IMR90p8
76.0	F7	130.114458817269	NCOA4_3	57.0	IMR90p8
76.5	F7	181.011638057512	NCOA4_3	57.0	IMR90p8
77.0	F7	230.744875757658	NCOA4_3	57.0	IMR90p8
77.5	F7	273.351188214661	NCOA4_3	57.0	IMR90p8
78.0	F7	288.921296699482	NCOA4_3	57.0	IMR90p8
78.5	F7	255.681602742177	NCOA4_3	57.0	IMR90p8
79.0	F7	192.302528301882	NCOA4_3	57.0	IMR90p8
79.5	F7	127.718404789166	NCOA4_3	57.0	IMR90p8
80.0	F7	68.5691591263566	NCOA4_3	57.0	IMR90p8
80.5	F7	24.3940265144819	NCOA4_3	57.0	IMR90p8
81.0	F7	5.6768788352046	NCOA4_3	57.0	IMR90p8
81.5	F7	3.06647324753516	NCOA4_3	57.0	IMR90p8
82.0	F7	2.97330863955011	NCOA4_3	57.0	IMR90p8
82.5	F7	2.78076122506764	NCOA4_3	57.0	IMR90p8
83.0	F7	2.39382388284639	NCOA4_3	57.0	IMR90p8
83.5	F7	2.63319549298154	NCOA4_3	57.0	IMR90p8
84.0	F7	3.22889811733501	NCOA4_3	57.0	IMR90p8
84.5	F7	3.00464968093979	NCOA4_3	57.0	IMR90p8
85.0	F7	2.80654934920267	NCOA4_3	57.0	IMR90p8
85.5	F7	2.84360513116849	NCOA4_3	57.0	IMR90p8
86.0	F7	2.01833150035515	NCOA4_3	57.0	IMR90p8
86.5	F7	1.20241941793125	NCOA4_3	57.0	IMR90p8
87.0	F7	1.36735669094742	NCOA4_3	57.0	IMR90p8
87.5	F7	1.28101262166069	NCOA4_3	57.0	IMR90p8
88.0	F7	1.04283988232623	NCOA4_3	57.0	IMR90p8
88.5	F7	1.65479207629244	NCOA4_3	57.0	IMR90p8
89.0	F7	2.17909671283866	NCOA4_3	57.0	IMR90p8
89.5	F7	2.01185630381116	NCOA4_3	57.0	IMR90p8
90.0	F7	2.11371817896844	NCOA4_3	57.0	IMR90p8
90.5	F7	2.34584266212971	NCOA4_3	57.0	IMR90p8
91.0	F7	1.99658939790066	NCOA4_3	57.0	IMR90p8
91.5	F7	1.52958035418612	NCOA4_3	57.0	IMR90p8
92.0	F7	1.64130716652903	NCOA4_3	57.0	IMR90p8
92.5	F7	1.85534586215942	NCOA4_3	57.0	IMR90p8
93.0	F7	1.78871189337889	NCOA4_3	57.0	IMR90p8
93.5	F7	2.22374908812287	NCOA4_3	57.0	IMR90p8
94.0	F7	2.63832512337797	NCOA4_3	57.0	IMR90p8
94.5	F7	3.52132820319468	NCOA4_3	57.0	IMR90p8
95.0	F7	1.91025363360916	NCOA4_3	57.0	IMR90p8
55.0	G7	-8.62418858130309	NCOA4_3	55.7	IMR90p8
55.5	G7	-18.6857419261564	NCOA4_3	55.7	IMR90p8
56.0	G7	-17.2483771626059	NCOA4_3	55.7	IMR90p8
56.5	G7	-17.2483771626062	NCOA4_3	55.7	IMR90p8
57.0	G7	-17.2483771626014	NCOA4_3	55.7	IMR90p8
57.5	G7	-17.6665925165538	NCOA4_3	55.7	IMR90p8
58.0	G7	-15.1024047506022	NCOA4_3	55.7	IMR90p8
58.5	G7	-9.76472081500629	NCOA4_3	55.7	IMR90p8
59.0	G7	-6.9114716104657	NCOA4_3	55.7	IMR90p8
59.5	G7	-5.32548509947503	NCOA4_3	55.7	IMR90p8
60.0	G7	-1.42505877346673	NCOA4_3	55.7	IMR90p8
60.5	G7	2.60190288756098	NCOA4_3	55.7	IMR90p8
61.0	G7	4.47233602560334	NCOA4_3	55.7	IMR90p8
61.5	G7	7.18941965021099	NCOA4_3	55.7	IMR90p8
62.0	G7	10.623678076231	NCOA4_3	55.7	IMR90p8
62.5	G7	11.6351922481607	NCOA4_3	55.7	IMR90p8
63.0	G7	12.9674647896767	NCOA4_3	55.7	IMR90p8
63.5	G7	16.4700117985809	NCOA4_3	55.7	IMR90p8
64.0	G7	19.9085707460607	NCOA4_3	55.7	IMR90p8
64.5	G7	24.1713395210273	NCOA4_3	55.7	IMR90p8
65.0	G7	31.1124396563804	NCOA4_3	55.7	IMR90p8
65.5	G7	38.5795495117084	NCOA4_3	55.7	IMR90p8
66.0	G7	45.5837431024178	NCOA4_3	55.7	IMR90p8
66.5	G7	53.4658128299044	NCOA4_3	55.7	IMR90p8
67.0	G7	60.0109942958911	NCOA4_3	55.7	IMR90p8
67.5	G7	64.2121712177467	NCOA4_3	55.7	IMR90p8
68.0	G7	66.8381773062829	NCOA4_3	55.7	IMR90p8
68.5	G7	68.21266577034	NCOA4_3	55.7	IMR90p8
69.0	G7	68.0997282288012	NCOA4_3	55.7	IMR90p8
69.5	G7	67.4033877488507	NCOA4_3	55.7	IMR90p8
70.0	G7	66.483998746817	NCOA4_3	55.7	IMR90p8
70.5	G7	65.6187115878822	NCOA4_3	55.7	IMR90p8
71.0	G7	65.301470486147	NCOA4_3	55.7	IMR90p8
71.5	G7	65.4016873823414	NCOA4_3	55.7	IMR90p8
72.0	G7	65.9083235486205	NCOA4_3	55.7	IMR90p8
72.5	G7	67.1219070429	NCOA4_3	55.7	IMR90p8
73.0	G7	68.6303642436278	NCOA4_3	55.7	IMR90p8
73.5	G7	70.3026206163348	NCOA4_3	55.7	IMR90p8
74.0	G7	72.3868196326815	NCOA4_3	55.7	IMR90p8
74.5	G7	74.9780352787279	NCOA4_3	55.7	IMR90p8
75.0	G7	78.697238985975	NCOA4_3	55.7	IMR90p8
75.5	G7	88.6123678715345	NCOA4_3	55.7	IMR90p8
76.0	G7	115.44146966303	NCOA4_3	55.7	IMR90p8
76.5	G7	157.372149356037	NCOA4_3	55.7	IMR90p8
77.0	G7	200.763336097096	NCOA4_3	55.7	IMR90p8
77.5	G7	238.038031791124	NCOA4_3	55.7	IMR90p8
78.0	G7	259.491162939115	NCOA4_3	55.7	IMR90p8
78.5	G7	242.772405137022	NCOA4_3	55.7	IMR90p8
79.0	G7	190.945162292963	NCOA4_3	55.7	IMR90p8
79.5	G7	131.737940663763	NCOA4_3	55.7	IMR90p8
80.0	G7	77.6824833641122	NCOA4_3	55.7	IMR90p8
80.5	G7	33.3166170073398	NCOA4_3	55.7	IMR90p8
81.0	G7	9.39275833416826	NCOA4_3	55.7	IMR90p8
81.5	G7	4.6560350459078	NCOA4_3	55.7	IMR90p8
82.0	G7	5.36677820264782	NCOA4_3	55.7	IMR90p8
82.5	G7	5.3431720826793	NCOA4_3	55.7	IMR90p8
83.0	G7	4.62853947897867	NCOA4_3	55.7	IMR90p8
83.5	G7	4.09990663657857	NCOA4_3	55.7	IMR90p8
84.0	G7	3.44425518699609	NCOA4_3	55.7	IMR90p8
84.5	G7	3.02082895541758	NCOA4_3	55.7	IMR90p8
85.0	G7	3.00267185469727	NCOA4_3	55.7	IMR90p8
85.5	G7	2.92104595498455	NCOA4_3	55.7	IMR90p8
86.0	G7	3.04953459283968	NCOA4_3	55.7	IMR90p8
86.5	G7	3.54075749122626	NCOA4_3	55.7	IMR90p8
87.0	G7	3.28965967619365	NCOA4_3	55.7	IMR90p8
87.5	G7	2.81008935219927	NCOA4_3	55.7	IMR90p8
88.0	G7	2.90828878254143	NCOA4_3	55.7	IMR90p8
88.5	G7	2.60831132919867	NCOA4_3	55.7	IMR90p8
89.0	G7	2.25639977418689	NCOA4_3	55.7	IMR90p8
89.5	G7	2.32779704200061	NCOA4_3	55.7	IMR90p8
90.0	G7	2.51704816456152	NCOA4_3	55.7	IMR90p8
90.5	G7	2.8902311517748	NCOA4_3	55.7	IMR90p8
91.0	G7	3.36819702338414	NCOA4_3	55.7	IMR90p8
91.5	G7	3.61355302634257	NCOA4_3	55.7	IMR90p8
92.0	G7	3.85936327576911	NCOA4_3	55.7	IMR90p8
92.5	G7	3.75113562470693	NCOA4_3	55.7	IMR90p8
93.0	G7	3.19547032802586	NCOA4_3	55.7	IMR90p8
93.5	G7	2.87883481970022	NCOA4_3	55.7	IMR90p8
94.0	G7	2.48719625999985	NCOA4_3	55.7	IMR90p8
94.5	G7	2.46285047544262	NCOA4_3	55.7	IMR90p8
95.0	G7	1.13926845708994	NCOA4_3	55.7	IMR90p8
55.0	H7	-7.67706858192093	NCOA4_3	55.0	IMR90p8
55.5	H7	-16.6336485941624	NCOA4_3	55.0	IMR90p8
56.0	H7	-15.3541371638414	NCOA4_3	55.0	IMR90p8
56.5	H7	-15.3541371638391	NCOA4_3	55.0	IMR90p8
57.0	H7	-15.3541371638624	NCOA4_3	55.0	IMR90p8
57.5	H7	-15.7152903518437	NCOA4_3	55.0	IMR90p8
58.0	H7	-13.5004713541891	NCOA4_3	55.0	IMR90p8
58.5	H7	-9.0853931436402	NCOA4_3	55.0	IMR90p8
59.0	H7	-5.29785834084521	NCOA4_3	55.0	IMR90p8
59.5	H7	-2.45371030200317	NCOA4_3	55.0	IMR90p8
60.0	H7	0.304463004625632	NCOA4_3	55.0	IMR90p8
60.5	H7	2.85779372004595	NCOA4_3	55.0	IMR90p8
61.0	H7	4.95274028849678	NCOA4_3	55.0	IMR90p8
61.5	H7	6.74260429693516	NCOA4_3	55.0	IMR90p8
62.0	H7	8.51087873957795	NCOA4_3	55.0	IMR90p8
62.5	H7	10.867270985438	NCOA4_3	55.0	IMR90p8
63.0	H7	13.0487495631554	NCOA4_3	55.0	IMR90p8
63.5	H7	15.1696600237585	NCOA4_3	55.0	IMR90p8
64.0	H7	18.0333739149065	NCOA4_3	55.0	IMR90p8
64.5	H7	22.2286728709004	NCOA4_3	55.0	IMR90p8
65.0	H7	26.7464815322497	NCOA4_3	55.0	IMR90p8
65.5	H7	32.8134075270082	NCOA4_3	55.0	IMR90p8
66.0	H7	40.3690769477755	NCOA4_3	55.0	IMR90p8
66.5	H7	48.0007435092789	NCOA4_3	55.0	IMR90p8
67.0	H7	54.7101758154006	NCOA4_3	55.0	IMR90p8
67.5	H7	59.9908015025579	NCOA4_3	55.0	IMR90p8
68.0	H7	63.3634297960311	NCOA4_3	55.0	IMR90p8
68.5	H7	64.5170930467879	NCOA4_3	55.0	IMR90p8
69.0	H7	64.210401500923	NCOA4_3	55.0	IMR90p8
69.5	H7	63.3515071459664	NCOA4_3	55.0	IMR90p8
70.0	H7	62.9073179324877	NCOA4_3	55.0	IMR90p8
70.5	H7	62.9031394496842	NCOA4_3	55.0	IMR90p8
71.0	H7	63.1476857646697	NCOA4_3	55.0	IMR90p8
71.5	H7	63.6984611465612	NCOA4_3	55.0	IMR90p8
72.0	H7	64.7891024622134	NCOA4_3	55.0	IMR90p8
72.5	H7	66.1499996791018	NCOA4_3	55.0	IMR90p8
73.0	H7	66.8267681147928	NCOA4_3	55.0	IMR90p8
73.5	H7	68.0882700380121	NCOA4_3	55.0	IMR90p8
74.0	H7	70.7952820793736	NCOA4_3	55.0	IMR90p8
74.5	H7	73.7967487034773	NCOA4_3	55.0	IMR90p8
75.0	H7	78.0136242222283	NCOA4_3	55.0	IMR90p8
75.5	H7	87.4512429152356	NCOA4_3	55.0	IMR90p8
76.0	H7	109.917941108866	NCOA4_3	55.0	IMR90p8
76.5	H7	145.577987516978	NCOA4_3	55.0	IMR90p8
77.0	H7	182.609289909818	NCOA4_3	55.0	IMR90p8
77.5	H7	213.327478305321	NCOA4_3	55.0	IMR90p8
78.0	H7	232.17442920399	NCOA4_3	55.0	IMR90p8
78.5	H7	220.651627103101	NCOA4_3	55.0	IMR90p8
79.0	H7	176.230985848542	NCOA4_3	55.0	IMR90p8
79.5	H7	123.338792502062	NCOA4_3	55.0	IMR90p8
80.0	H7	74.833219583905	NCOA4_3	55.0	IMR90p8
80.5	H7	33.3041422749516	NCOA4_3	55.0	IMR90p8
81.0	H7	8.67643972610426	NCOA4_3	55.0	IMR90p8
81.5	H7	2.65178947990586	NCOA4_3	55.0	IMR90p8
82.0	H7	2.66227252464279	NCOA4_3	55.0	IMR90p8
82.5	H7	2.89014262574432	NCOA4_3	55.0	IMR90p8
83.0	H7	3.09929352700038	NCOA4_3	55.0	IMR90p8
83.5	H7	3.169511044312	NCOA4_3	55.0	IMR90p8
84.0	H7	3.02900190321634	NCOA4_3	55.0	IMR90p8
84.5	H7	3.03442524613757	NCOA4_3	55.0	IMR90p8
85.0	H7	3.01438786289253	NCOA4_3	55.0	IMR90p8
85.5	H7	2.84748916368784	NCOA4_3	55.0	IMR90p8
86.0	H7	2.86722287770522	NCOA4_3	55.0	IMR90p8
86.5	H7	2.78190890923344	NCOA4_3	55.0	IMR90p8
87.0	H7	2.82737231514466	NCOA4_3	55.0	IMR90p8
87.5	H7	2.64970098319282	NCOA4_3	55.0	IMR90p8
88.0	H7	2.58131218291629	NCOA4_3	55.0	IMR90p8
88.5	H7	2.23910970383309	NCOA4_3	55.0	IMR90p8
89.0	H7	1.86496172993151	NCOA4_3	55.0	IMR90p8
89.5	H7	1.13774568671732	NCOA4_3	55.0	IMR90p8
90.0	H7	0.5848928582555	NCOA4_3	55.0	IMR90p8
90.5	H7	0.554528909635053	NCOA4_3	55.0	IMR90p8
91.0	H7	0.932482482220678	NCOA4_3	55.0	IMR90p8
91.5	H7	1.31731738494659	NCOA4_3	55.0	IMR90p8
92.0	H7	1.95056270758812	NCOA4_3	55.0	IMR90p8
92.5	H7	2.63601222786531	NCOA4_3	55.0	IMR90p8
93.0	H7	2.65631955278633	NCOA4_3	55.0	IMR90p8
93.5	H7	2.30890834849322	NCOA4_3	55.0	IMR90p8
94.0	H7	2.15037888061943	NCOA4_3	55.0	IMR90p8
94.5	H7	1.87916068126606	NCOA4_3	55.0	IMR90p8
95.0	H7	0.637485004976952	NCOA4_3	55.0	IMR90p8
