# Supplementary material for: Primer PICKR: literature-mined scoring platform for robust RT–qPCR primers
Source: Nat Commun. 2026 May 28;17:6938. doi: 10.1038/s41467-026-73648-2 (PMC13388996; doi:10.1038/s41467-026-73648-2)
Supplement: Supplementary file 11 — Source Data [file 41467_2026_73648_MOESM11_ESM.zip › Suppl_Fig_S17/amplification_data_TBP_3.csv]

Cycle	Well	Fluorescence	Target	melt temp	Replicate
1	A3	-9.24209543271263	TBP_3	65.0	IMR90p11
2	A3	-3.90962294103292	TBP_3	65.0	IMR90p11
3	A3	-1.70578854783389	TBP_3	65.0	IMR90p11
4	A3	0.735957527670507	TBP_3	65.0	IMR90p11
5	A3	-0.884666701992956	TBP_3	65.0	IMR90p11
6	A3	1.10941384089119	TBP_3	65.0	IMR90p11
7	A3	0.462059268764278	TBP_3	65.0	IMR90p11
8	A3	0.0373852377274488	TBP_3	65.0	IMR90p11
9	A3	4.80460680163469	TBP_3	65.0	IMR90p11
10	A3	-4.9387478793783	TBP_3	65.0	IMR90p11
11	A3	0.498710406233386	TBP_3	65.0	IMR90p11
12	A3	1.69158002088034	TBP_3	65.0	IMR90p11
13	A3	0.0571628531433817	TBP_3	65.0	IMR90p11
14	A3	-0.130684446898158	TBP_3	65.0	IMR90p11
15	A3	2.24485542376806	TBP_3	65.0	IMR90p11
16	A3	1.96541130086734	TBP_3	65.0	IMR90p11
17	A3	2.10598755467936	TBP_3	65.0	IMR90p11
18	A3	-0.711234362681807	TBP_3	65.0	IMR90p11
19	A3	-0.833094216112386	TBP_3	65.0	IMR90p11
20	A3	-1.62521590330743	TBP_3	65.0	IMR90p11
21	A3	0.460461592588672	TBP_3	65.0	IMR90p11
22	A3	-4.53844440887042	TBP_3	65.0	IMR90p11
23	A3	-4.26580881641485	TBP_3	65.0	IMR90p11
24	A3	2.44738017239615	TBP_3	65.0	IMR90p11
25	A3	-1.57836536200784	TBP_3	65.0	IMR90p11
26	A3	0.809991772685862	TBP_3	65.0	IMR90p11
27	A3	-1.17905574197857	TBP_3	65.0	IMR90p11
28	A3	3.60242170190531	TBP_3	65.0	IMR90p11
29	A3	-0.752563814520727	TBP_3	65.0	IMR90p11
30	A3	2.74014692675109	TBP_3	65.0	IMR90p11
31	A3	4.11656344257062	TBP_3	65.0	IMR90p11
32	A3	19.1107486082824	TBP_3	65.0	IMR90p11
33	A3	35.1439470325304	TBP_3	65.0	IMR90p11
34	A3	71.9067923365542	TBP_3	65.0	IMR90p11
35	A3	131.698433460849	TBP_3	65.0	IMR90p11
36	A3	205.004189014088	TBP_3	65.0	IMR90p11
37	A3	289.114098012902	TBP_3	65.0	IMR90p11
38	A3	365.990832495176	TBP_3	65.0	IMR90p11
39	A3	444.992421031849	TBP_3	65.0	IMR90p11
40	A3	526.118863622922	TBP_3	65.0	IMR90p11
1	B3	1.71793559885327	TBP_3	64.5	IMR90p11
2	B3	-3.85472070822789	TBP_3	64.5	IMR90p11
3	B3	0.024826980843045	TBP_3	64.5	IMR90p11
4	B3	3.61546367663686	TBP_3	64.5	IMR90p11
5	B3	3.05104623647412	TBP_3	64.5	IMR90p11
6	B3	1.77747840292659	TBP_3	64.5	IMR90p11
7	B3	6.9055493010228	TBP_3	64.5	IMR90p11
8	B3	-1.87354787640743	TBP_3	64.5	IMR90p11
9	B3	0.625282897975012	TBP_3	64.5	IMR90p11
10	B3	4.70238944606353	TBP_3	64.5	IMR90p11
11	B3	0.431780551272823	TBP_3	64.5	IMR90p11
12	B3	-1.71007066264792	TBP_3	64.5	IMR90p11
13	B3	0.224375914492157	TBP_3	64.5	IMR90p11
14	B3	-1.20699510644317	TBP_3	64.5	IMR90p11
15	B3	-0.509608446509446	TBP_3	64.5	IMR90p11
16	B3	-1.86208948587318	TBP_3	64.5	IMR90p11
17	B3	-2.80699069183447	TBP_3	64.5	IMR90p11
18	B3	3.21532758679678	TBP_3	64.5	IMR90p11
19	B3	-3.07927268231742	TBP_3	64.5	IMR90p11
20	B3	-4.52370398193489	TBP_3	64.5	IMR90p11
21	B3	-2.51156367223712	TBP_3	64.5	IMR90p11
22	B3	-1.16968315841177	TBP_3	64.5	IMR90p11
23	B3	-2.00862151654383	TBP_3	64.5	IMR90p11
24	B3	-3.2174224957048	TBP_3	64.5	IMR90p11
25	B3	-6.01525387770562	TBP_3	64.5	IMR90p11
26	B3	-6.22406543488478	TBP_3	64.5	IMR90p11
27	B3	-1.91110775510515	TBP_3	64.5	IMR90p11
28	B3	-1.73799508906404	TBP_3	64.5	IMR90p11
29	B3	-2.94679620080387	TBP_3	64.5	IMR90p11
30	B3	-4.73268702598261	TBP_3	64.5	IMR90p11
31	B3	7.84787641108051	TBP_3	64.5	IMR90p11
32	B3	25.490691278369	TBP_3	64.5	IMR90p11
33	B3	41.8966901282774	TBP_3	64.5	IMR90p11
34	B3	80.8993907169865	TBP_3	64.5	IMR90p11
35	B3	164.50187214962	TBP_3	64.5	IMR90p11
36	B3	270.057891480031	TBP_3	64.5	IMR90p11
37	B3	381.164507755653	TBP_3	64.5	IMR90p11
38	B3	485.75541547479	TBP_3	64.5	IMR90p11
39	B3	589.356209642266	TBP_3	64.5	IMR90p11
40	B3	695.761199818817	TBP_3	64.5	IMR90p11
1	C3	-2.83867742018674	TBP_3	63.3	IMR90p11
2	C3	-0.194082481755686	TBP_3	63.3	IMR90p11
3	C3	3.10890773960182	TBP_3	63.3	IMR90p11
4	C3	3.17838401832023	TBP_3	63.3	IMR90p11
5	C3	-0.735487660054332	TBP_3	63.3	IMR90p11
6	C3	-1.32465086116645	TBP_3	63.3	IMR90p11
7	C3	0.256162689176108	TBP_3	63.3	IMR90p11
8	C3	-2.71175551440228	TBP_3	63.3	IMR90p11
9	C3	3.70632328395686	TBP_3	63.3	IMR90p11
10	C3	-2.32351333456563	TBP_3	63.3	IMR90p11
11	C3	1.9516615930188	TBP_3	63.3	IMR90p11
12	C3	-2.01502639781438	TBP_3	63.3	IMR90p11
13	C3	0.288950136462518	TBP_3	63.3	IMR90p11
14	C3	-1.28508056182545	TBP_3	63.3	IMR90p11
15	C3	-2.29497096269733	TBP_3	63.3	IMR90p11
16	C3	-1.41038159100799	TBP_3	63.3	IMR90p11
17	C3	1.44494262530952	TBP_3	63.3	IMR90p11
18	C3	-1.58749920166883	TBP_3	63.3	IMR90p11
19	C3	0.241738440838617	TBP_3	63.3	IMR90p11
20	C3	3.50508306865686	TBP_3	63.3	IMR90p11
21	C3	-0.947319553727993	TBP_3	63.3	IMR90p11
22	C3	-1.74612675361504	TBP_3	63.3	IMR90p11
23	C3	0.609800558669576	TBP_3	63.3	IMR90p11
24	C3	-1.8714035589378	TBP_3	63.3	IMR90p11
25	C3	-2.24972746072535	TBP_3	63.3	IMR90p11
26	C3	0.212186311059213	TBP_3	63.3	IMR90p11
27	C3	0.714962630713671	TBP_3	63.3	IMR90p11
28	C3	-0.885055415435545	TBP_3	63.3	IMR90p11
29	C3	6.25510083403924	TBP_3	63.3	IMR90p11
30	C3	8.62406510560459	TBP_3	63.3	IMR90p11
31	C3	20.3397816397833	TBP_3	63.3	IMR90p11
32	C3	30.5958680992521	TBP_3	63.3	IMR90p11
33	C3	61.2000292378689	TBP_3	63.3	IMR90p11
34	C3	114.742596483648	TBP_3	63.3	IMR90p11
35	C3	201.607990796425	TBP_3	63.3	IMR90p11
36	C3	308.282068649806	TBP_3	63.3	IMR90p11
37	C3	408.804592483279	TBP_3	63.3	IMR90p11
38	C3	515.903869033229	TBP_3	63.3	IMR90p11
39	C3	632.296580325851	TBP_3	63.3	IMR90p11
40	C3	757.943499874895	TBP_3	63.3	IMR90p11
1	D3	-0.708246316000896	TBP_3	61.4	IMR90p11
2	D3	1.75277777298697	TBP_3	61.4	IMR90p11
3	D3	3.79342945904727	TBP_3	61.4	IMR90p11
4	D3	-5.16910486176175	TBP_3	61.4	IMR90p11
5	D3	4.36403873647896	TBP_3	61.4	IMR90p11
6	D3	-0.325481374655737	TBP_3	61.4	IMR90p11
7	D3	-4.68768791936918	TBP_3	61.4	IMR90p11
8	D3	2.13827835178108	TBP_3	61.4	IMR90p11
9	D3	-1.11881808156431	TBP_3	61.4	IMR90p11
10	D3	-1.69472372826885	TBP_3	61.4	IMR90p11
11	D3	-0.561135494907376	TBP_3	61.4	IMR90p11
12	D3	0.559526047678446	TBP_3	61.4	IMR90p11
13	D3	3.38821807137538	TBP_3	61.4	IMR90p11
14	D3	-0.0137548585826153	TBP_3	61.4	IMR90p11
15	D3	3.36761417071102	TBP_3	61.4	IMR90p11
16	D3	0.452088685929994	TBP_3	61.4	IMR90p11
17	D3	-1.02977210658173	TBP_3	61.4	IMR90p11
18	D3	2.35170823430235	TBP_3	61.4	IMR90p11
19	D3	0.618874401538505	TBP_3	61.4	IMR90p11
20	D3	2.12013100584954	TBP_3	61.4	IMR90p11
21	D3	-1.35975730183236	TBP_3	61.4	IMR90p11
22	D3	-0.620931646812551	TBP_3	61.4	IMR90p11
23	D3	-2.87901448045295	TBP_3	61.4	IMR90p11
24	D3	-0.615793405794193	TBP_3	61.4	IMR90p11
25	D3	1.25423977633727	TBP_3	61.4	IMR90p11
26	D3	-0.675421278610429	TBP_3	61.4	IMR90p11
27	D3	-0.316946692109923	TBP_3	61.4	IMR90p11
28	D3	-2.6410150471238	TBP_3	61.4	IMR90p11
29	D3	2.61924699718747	TBP_3	61.4	IMR90p11
30	D3	1.61004283099919	TBP_3	61.4	IMR90p11
31	D3	5.56983077621453	TBP_3	61.4	IMR90p11
32	D3	15.8133214085415	TBP_3	61.4	IMR90p11
33	D3	34.3235527415318	TBP_3	61.4	IMR90p11
34	D3	64.91523249072	TBP_3	61.4	IMR90p11
35	D3	121.598842844517	TBP_3	61.4	IMR90p11
36	D3	214.509740483487	TBP_3	61.4	IMR90p11
37	D3	320.47379520858	TBP_3	61.4	IMR90p11
38	D3	454.966646242726	TBP_3	61.4	IMR90p11
39	D3	606.15370672744	TBP_3	61.4	IMR90p11
40	D3	774.034976662722	TBP_3	61.4	IMR90p11
1	E3	3.19337337486377	TBP_3	59.0	IMR90p11
2	E3	-0.19571515965481	TBP_3	59.0	IMR90p11
3	E3	2.73792424254952	TBP_3	59.0	IMR90p11
4	E3	1.42489259331933	TBP_3	59.0	IMR90p11
5	E3	-1.05713245777679	TBP_3	59.0	IMR90p11
6	E3	-0.608100582498992	TBP_3	59.0	IMR90p11
7	E3	-0.317847493913632	TBP_3	59.0	IMR90p11
8	E3	-0.946608949497659	TBP_3	59.0	IMR90p11
9	E3	1.56630325294782	TBP_3	59.0	IMR90p11
10	E3	-0.65390456694422	TBP_3	59.0	IMR90p11
11	E3	-2.11094983144631	TBP_3	59.0	IMR90p11
12	E3	2.12462684166621	TBP_3	59.0	IMR90p11
13	E3	-1.15971591883454	TBP_3	59.0	IMR90p11
14	E3	1.80002076474693	TBP_3	59.0	IMR90p11
15	E3	-1.40529845214724	TBP_3	59.0	IMR90p11
16	E3	1.93503490263674	TBP_3	59.0	IMR90p11
17	E3	2.45005068802175	TBP_3	59.0	IMR90p11
18	E3	-0.952958443815533	TBP_3	59.0	IMR90p11
19	E3	0.20522128141738	TBP_3	59.0	IMR90p11
20	E3	-0.790984326982198	TBP_3	59.0	IMR90p11
21	E3	-1.61790532612349	TBP_3	59.0	IMR90p11
22	E3	1.68364804549901	TBP_3	59.0	IMR90p11
23	E3	-3.57164943260796	TBP_3	59.0	IMR90p11
24	E3	2.89744903876726	TBP_3	59.0	IMR90p11
25	E3	-0.952140556872564	TBP_3	59.0	IMR90p11
26	E3	-0.3063944834621	TBP_3	59.0	IMR90p11
27	E3	-2.97318288466431	TBP_3	59.0	IMR90p11
28	E3	0.302273242947194	TBP_3	59.0	IMR90p11
29	E3	2.57848954496967	TBP_3	59.0	IMR90p11
30	E3	2.84397807063897	TBP_3	59.0	IMR90p11
31	E3	9.12820006238007	TBP_3	59.0	IMR90p11
32	E3	13.1928029575033	TBP_3	59.0	IMR90p11
33	E3	28.0616803424491	TBP_3	59.0	IMR90p11
34	E3	59.6370799952019	TBP_3	59.0	IMR90p11
35	E3	116.806120003817	TBP_3	59.0	IMR90p11
36	E3	212.082672508003	TBP_3	59.0	IMR90p11
37	E3	357.901252157149	TBP_3	59.0	IMR90p11
38	E3	550.436722316058	TBP_3	59.0	IMR90p11
39	E3	746.582963933019	TBP_3	59.0	IMR90p11
40	E3	946.339977008034	TBP_3	59.0	IMR90p11
1	F3	-0.291946329316488	TBP_3	57.0	IMR90p11
2	F3	1.12990729147759	TBP_3	57.0	IMR90p11
3	F3	4.8123381131436	TBP_3	57.0	IMR90p11
4	F3	2.15934085074332	TBP_3	57.0	IMR90p11
5	F3	1.9646262444021	TBP_3	57.0	IMR90p11
6	F3	1.21759232703607	TBP_3	57.0	IMR90p11
7	F3	4.20393304544768	TBP_3	57.0	IMR90p11
8	F3	1.55082198830178	TBP_3	57.0	IMR90p11
9	F3	-1.32618910906422	TBP_3	57.0	IMR90p11
10	F3	-3.84735036037273	TBP_3	57.0	IMR90p11
11	F3	2.96407132837385	TBP_3	57.0	IMR90p11
12	F3	-1.27951049377589	TBP_3	57.0	IMR90p11
13	F3	0.247089766340196	TBP_3	57.0	IMR90p11
14	F3	-3.97039477443332	TBP_3	57.0	IMR90p11
15	F3	0.356419387386268	TBP_3	57.0	IMR90p11
16	F3	6.22211180564091	TBP_3	57.0	IMR90p11
17	F3	-6.51320061122942	TBP_3	57.0	IMR90p11
18	F3	0.0476060735240935	TBP_3	57.0	IMR90p11
19	F3	-3.26195343232803	TBP_3	57.0	IMR90p11
20	F3	-1.30158528085258	TBP_3	57.0	IMR90p11
21	F3	-1.08874348411382	TBP_3	57.0	IMR90p11
22	F3	-2.75565356519382	TBP_3	57.0	IMR90p11
23	F3	-2.62269688165134	TBP_3	57.0	IMR90p11
24	F3	-0.0959774439756984	TBP_3	57.0	IMR90p11
25	F3	-4.22164166924676	TBP_3	57.0	IMR90p11
26	F3	-2.47125534985662	TBP_3	57.0	IMR90p11
27	F3	-0.312954540536339	TBP_3	57.0	IMR90p11
28	F3	-0.126957386618415	TBP_3	57.0	IMR90p11
29	F3	-0.0458217321024676	TBP_3	57.0	IMR90p11
30	F3	0.417001794792213	TBP_3	57.0	IMR90p11
31	F3	-1.64476649199287	TBP_3	57.0	IMR90p11
32	F3	5.31055609406303	TBP_3	57.0	IMR90p11
33	F3	13.1209914698907	TBP_3	57.0	IMR90p11
34	F3	21.7339726490104	TBP_3	57.0	IMR90p11
35	F3	46.6053293737659	TBP_3	57.0	IMR90p11
36	F3	96.6643365000441	TBP_3	57.0	IMR90p11
37	F3	179.256044575538	TBP_3	57.0	IMR90p11
38	F3	317.844353501041	TBP_3	57.0	IMR90p11
39	F3	500.355026279403	TBP_3	57.0	IMR90p11
40	F3	688.167148688216	TBP_3	57.0	IMR90p11
1	G3	6.06202131509781	TBP_3	55.7	IMR90p11
2	G3	4.65215309172891	TBP_3	55.7	IMR90p11
3	G3	1.11266794930407	TBP_3	55.7	IMR90p11
4	G3	-0.17916414381034	TBP_3	55.7	IMR90p11
5	G3	3.47213312896974	TBP_3	55.7	IMR90p11
6	G3	4.67771910035344	TBP_3	55.7	IMR90p11
7	G3	1.40188966977757	TBP_3	55.7	IMR90p11
8	G3	1.85821537585025	TBP_3	55.7	IMR90p11
9	G3	3.68233130583667	TBP_3	55.7	IMR90p11
10	G3	-0.698364336281429	TBP_3	55.7	IMR90p11
11	G3	-0.150088395826515	TBP_3	55.7	IMR90p11
12	G3	-1.44081714301592	TBP_3	55.7	IMR90p11
13	G3	-2.37813504240694	TBP_3	55.7	IMR90p11
14	G3	2.14034226482136	TBP_3	55.7	IMR90p11
15	G3	2.33520735747834	TBP_3	55.7	IMR90p11
16	G3	1.66068612092431	TBP_3	55.7	IMR90p11
17	G3	-1.91793954394416	TBP_3	55.7	IMR90p11
18	G3	-5.10170244771371	TBP_3	55.7	IMR90p11
19	G3	-2.79234215651604	TBP_3	55.7	IMR90p11
20	G3	-5.42464751649732	TBP_3	55.7	IMR90p11
21	G3	0.632233563062528	TBP_3	55.7	IMR90p11
22	G3	3.11377629725257	TBP_3	55.7	IMR90p11
23	G3	-0.938386439004717	TBP_3	55.7	IMR90p11
24	G3	-5.42407561986465	TBP_3	55.7	IMR90p11
25	G3	-2.36522217063066	TBP_3	55.7	IMR90p11
26	G3	-2.18461986818011	TBP_3	55.7	IMR90p11
27	G3	-2.10877789058532	TBP_3	55.7	IMR90p11
28	G3	-2.16476903115108	TBP_3	55.7	IMR90p11
29	G3	-2.54952661262269	TBP_3	55.7	IMR90p11
30	G3	-2.69624846067973	TBP_3	55.7	IMR90p11
31	G3	-0.754445630199371	TBP_3	55.7	IMR90p11
32	G3	6.12961608889373	TBP_3	55.7	IMR90p11
33	G3	17.8648453460823	TBP_3	55.7	IMR90p11
34	G3	26.3536421714343	TBP_3	55.7	IMR90p11
35	G3	62.8143420325259	TBP_3	55.7	IMR90p11
36	G3	115.587180404337	TBP_3	55.7	IMR90p11
37	G3	227.82828960356	TBP_3	55.7	IMR90p11
38	G3	385.327818085936	TBP_3	55.7	IMR90p11
39	G3	574.068296920613	TBP_3	55.7	IMR90p11
40	G3	772.846924495591	TBP_3	55.7	IMR90p11
1	H3	-3.76161947716173	TBP_3	55.0	IMR90p11
2	H3	-1.73187007822116	TBP_3	55.0	IMR90p11
3	H3	-1.16174409136192	TBP_3	55.0	IMR90p11
4	H3	2.57627023240821	TBP_3	55.0	IMR90p11
5	H3	1.24142118111195	TBP_3	55.0	IMR90p11
6	H3	0.917410406047566	TBP_3	55.0	IMR90p11
7	H3	-0.247810868709621	TBP_3	55.0	IMR90p11
8	H3	-2.66057975318881	TBP_3	55.0	IMR90p11
9	H3	-3.65482724995718	TBP_3	55.0	IMR90p11
10	H3	-0.665946689176508	TBP_3	55.0	IMR90p11
11	H3	3.01999957416137	TBP_3	55.0	IMR90p11
12	H3	4.81303928832131	TBP_3	55.0	IMR90p11
13	H3	3.42416187317031	TBP_3	55.0	IMR90p11
14	H3	6.92645156756953	TBP_3	55.0	IMR90p11
15	H3	0.0559255642483549	TBP_3	55.0	IMR90p11
16	H3	-0.779181759276526	TBP_3	55.0	IMR90p11
17	H3	-2.36500382069289	TBP_3	55.0	IMR90p11
18	H3	-4.14741818209404	TBP_3	55.0	IMR90p11
19	H3	2.02204263603835	TBP_3	55.0	IMR90p11
20	H3	-3.55959924669514	TBP_3	55.0	IMR90p11
21	H3	-2.04252767596336	TBP_3	55.0	IMR90p11
22	H3	-5.12663537232174	TBP_3	55.0	IMR90p11
23	H3	0.465632207227372	TBP_3	55.0	IMR90p11
24	H3	-1.31677331273659	TBP_3	55.0	IMR90p11
25	H3	2.57904462386205	TBP_3	55.0	IMR90p11
26	H3	1.21712226644513	TBP_3	55.0	IMR90p11
27	H3	-2.07685668918202	TBP_3	55.0	IMR90p11
28	H3	-0.165895601214288	TBP_3	55.0	IMR90p11
29	H3	1.1404462023047	TBP_3	55.0	IMR90p11
30	H3	1.34313301901648	TBP_3	55.0	IMR90p11
31	H3	0.769250954626386	TBP_3	55.0	IMR90p11
32	H3	4.08666458095786	TBP_3	55.0	IMR90p11
33	H3	3.93362758388275	TBP_3	55.0	IMR90p11
34	H3	8.35626959163528	TBP_3	55.0	IMR90p11
35	H3	13.1850121693101	TBP_3	55.0	IMR90p11
36	H3	27.0710930535988	TBP_3	55.0	IMR90p11
37	H3	48.135265969825	TBP_3	55.0	IMR90p11
38	H3	91.9785889059954	TBP_3	55.0	IMR90p11
39	H3	177.373049775821	TBP_3	55.0	IMR90p11
40	H3	315.610237420309	TBP_3	55.0	IMR90p11
1	A3	-7.21	TBP_3	65.0	IMR90p2
2	A3	0.31	TBP_3	65.0	IMR90p2
3	A3	1.34	TBP_3	65.0	IMR90p2
4	A3	-0.48	TBP_3	65.0	IMR90p2
5	A3	-1.21	TBP_3	65.0	IMR90p2
6	A3	-0.22	TBP_3	65.0	IMR90p2
7	A3	4.0	TBP_3	65.0	IMR90p2
8	A3	-0.57	TBP_3	65.0	IMR90p2
9	A3	5.21	TBP_3	65.0	IMR90p2
10	A3	-1.78	TBP_3	65.0	IMR90p2
11	A3	2.52	TBP_3	65.0	IMR90p2
12	A3	1.04	TBP_3	65.0	IMR90p2
13	A3	-1.66	TBP_3	65.0	IMR90p2
14	A3	1.56	TBP_3	65.0	IMR90p2
15	A3	-0.5	TBP_3	65.0	IMR90p2
16	A3	-3.49	TBP_3	65.0	IMR90p2
17	A3	-0.4	TBP_3	65.0	IMR90p2
18	A3	-0.87	TBP_3	65.0	IMR90p2
19	A3	0.08	TBP_3	65.0	IMR90p2
20	A3	-0.62	TBP_3	65.0	IMR90p2
21	A3	-2.67	TBP_3	65.0	IMR90p2
22	A3	-1.48	TBP_3	65.0	IMR90p2
23	A3	-4.99	TBP_3	65.0	IMR90p2
24	A3	0.43	TBP_3	65.0	IMR90p2
25	A3	-1.12	TBP_3	65.0	IMR90p2
26	A3	1.33	TBP_3	65.0	IMR90p2
27	A3	-2.1	TBP_3	65.0	IMR90p2
28	A3	4.45	TBP_3	65.0	IMR90p2
29	A3	4.82	TBP_3	65.0	IMR90p2
30	A3	2.29	TBP_3	65.0	IMR90p2
31	A3	8.1	TBP_3	65.0	IMR90p2
32	A3	10.54	TBP_3	65.0	IMR90p2
33	A3	19.13	TBP_3	65.0	IMR90p2
34	A3	36.86	TBP_3	65.0	IMR90p2
35	A3	74.31	TBP_3	65.0	IMR90p2
36	A3	128.83	TBP_3	65.0	IMR90p2
37	A3	222.79	TBP_3	65.0	IMR90p2
38	A3	328.69	TBP_3	65.0	IMR90p2
39	A3	434.91	TBP_3	65.0	IMR90p2
40	A3	541.43	TBP_3	65.0	IMR90p2
1	B3	0.16	TBP_3	64.5	IMR90p2
2	B3	-0.21	TBP_3	64.5	IMR90p2
3	B3	1.51	TBP_3	64.5	IMR90p2
4	B3	1.98	TBP_3	64.5	IMR90p2
5	B3	-0.63	TBP_3	64.5	IMR90p2
6	B3	2.78	TBP_3	64.5	IMR90p2
7	B3	1.08	TBP_3	64.5	IMR90p2
8	B3	1.32	TBP_3	64.5	IMR90p2
9	B3	-2.42	TBP_3	64.5	IMR90p2
10	B3	-0.19	TBP_3	64.5	IMR90p2
11	B3	1.81	TBP_3	64.5	IMR90p2
12	B3	2.26	TBP_3	64.5	IMR90p2
13	B3	0.4	TBP_3	64.5	IMR90p2
14	B3	0.25	TBP_3	64.5	IMR90p2
15	B3	1.19	TBP_3	64.5	IMR90p2
16	B3	-1.8	TBP_3	64.5	IMR90p2
17	B3	-2.6	TBP_3	64.5	IMR90p2
18	B3	-3.9	TBP_3	64.5	IMR90p2
19	B3	0.12	TBP_3	64.5	IMR90p2
20	B3	-2.13	TBP_3	64.5	IMR90p2
21	B3	1.8	TBP_3	64.5	IMR90p2
22	B3	-4.66	TBP_3	64.5	IMR90p2
23	B3	-3.46	TBP_3	64.5	IMR90p2
24	B3	2.31	TBP_3	64.5	IMR90p2
25	B3	-1.27	TBP_3	64.5	IMR90p2
26	B3	0.26	TBP_3	64.5	IMR90p2
27	B3	0.32	TBP_3	64.5	IMR90p2
28	B3	3.92	TBP_3	64.5	IMR90p2
29	B3	-1.63	TBP_3	64.5	IMR90p2
30	B3	2.1	TBP_3	64.5	IMR90p2
31	B3	5.83	TBP_3	64.5	IMR90p2
32	B3	11.49	TBP_3	64.5	IMR90p2
33	B3	25.85	TBP_3	64.5	IMR90p2
34	B3	48.63	TBP_3	64.5	IMR90p2
35	B3	97.1	TBP_3	64.5	IMR90p2
36	B3	172.22	TBP_3	64.5	IMR90p2
37	B3	287.86	TBP_3	64.5	IMR90p2
38	B3	403.14	TBP_3	64.5	IMR90p2
39	B3	519.9	TBP_3	64.5	IMR90p2
40	B3	637.31	TBP_3	64.5	IMR90p2
1	C3	-4.36	TBP_3	63.3	IMR90p2
2	C3	-2.99	TBP_3	63.3	IMR90p2
3	C3	2.41	TBP_3	63.3	IMR90p2
4	C3	1.61	TBP_3	63.3	IMR90p2
5	C3	-3.99	TBP_3	63.3	IMR90p2
6	C3	0.6	TBP_3	63.3	IMR90p2
7	C3	3.93	TBP_3	63.3	IMR90p2
8	C3	1.8	TBP_3	63.3	IMR90p2
9	C3	0.0	TBP_3	63.3	IMR90p2
10	C3	-2.82	TBP_3	63.3	IMR90p2
11	C3	-3.07	TBP_3	63.3	IMR90p2
12	C3	0.02	TBP_3	63.3	IMR90p2
13	C3	-0.08	TBP_3	63.3	IMR90p2
14	C3	2.02	TBP_3	63.3	IMR90p2
15	C3	1.46	TBP_3	63.3	IMR90p2
16	C3	1.09	TBP_3	63.3	IMR90p2
17	C3	1.86	TBP_3	63.3	IMR90p2
18	C3	1.73	TBP_3	63.3	IMR90p2
19	C3	-0.31	TBP_3	63.3	IMR90p2
20	C3	-2.67	TBP_3	63.3	IMR90p2
21	C3	-0.9	TBP_3	63.3	IMR90p2
22	C3	-2.1	TBP_3	63.3	IMR90p2
23	C3	-6.48	TBP_3	63.3	IMR90p2
24	C3	-3.33	TBP_3	63.3	IMR90p2
25	C3	4.13	TBP_3	63.3	IMR90p2
26	C3	0.07	TBP_3	63.3	IMR90p2
27	C3	0.02	TBP_3	63.3	IMR90p2
28	C3	3.56	TBP_3	63.3	IMR90p2
29	C3	1.03	TBP_3	63.3	IMR90p2
30	C3	2.78	TBP_3	63.3	IMR90p2
31	C3	12.73	TBP_3	63.3	IMR90p2
32	C3	25.16	TBP_3	63.3	IMR90p2
33	C3	53.42	TBP_3	63.3	IMR90p2
34	C3	97.67	TBP_3	63.3	IMR90p2
35	C3	181.46	TBP_3	63.3	IMR90p2
36	C3	295.32	TBP_3	63.3	IMR90p2
37	C3	404.63	TBP_3	63.3	IMR90p2
38	C3	512.29	TBP_3	63.3	IMR90p2
39	C3	622.4	TBP_3	63.3	IMR90p2
40	C3	741.22	TBP_3	63.3	IMR90p2
1	D3	-2.57	TBP_3	61.4	IMR90p2
2	D3	-0.51	TBP_3	61.4	IMR90p2
3	D3	1.79	TBP_3	61.4	IMR90p2
4	D3	-1.09	TBP_3	61.4	IMR90p2
5	D3	2.41	TBP_3	61.4	IMR90p2
6	D3	-3.43	TBP_3	61.4	IMR90p2
7	D3	0.99	TBP_3	61.4	IMR90p2
8	D3	-1.12	TBP_3	61.4	IMR90p2
9	D3	2.53	TBP_3	61.4	IMR90p2
10	D3	2.02	TBP_3	61.4	IMR90p2
11	D3	4.47	TBP_3	61.4	IMR90p2
12	D3	-0.55	TBP_3	61.4	IMR90p2
13	D3	-0.65	TBP_3	61.4	IMR90p2
14	D3	3.04	TBP_3	61.4	IMR90p2
15	D3	-1.34	TBP_3	61.4	IMR90p2
16	D3	-0.2	TBP_3	61.4	IMR90p2
17	D3	1.07	TBP_3	61.4	IMR90p2
18	D3	-0.13	TBP_3	61.4	IMR90p2
19	D3	3.38	TBP_3	61.4	IMR90p2
20	D3	-1.72	TBP_3	61.4	IMR90p2
21	D3	-1.47	TBP_3	61.4	IMR90p2
22	D3	-0.36	TBP_3	61.4	IMR90p2
23	D3	-6.35	TBP_3	61.4	IMR90p2
24	D3	-1.6	TBP_3	61.4	IMR90p2
25	D3	-1.6	TBP_3	61.4	IMR90p2
26	D3	3.13	TBP_3	61.4	IMR90p2
27	D3	-3.6	TBP_3	61.4	IMR90p2
28	D3	0.12	TBP_3	61.4	IMR90p2
29	D3	-3.43	TBP_3	61.4	IMR90p2
30	D3	7.36	TBP_3	61.4	IMR90p2
31	D3	6.03	TBP_3	61.4	IMR90p2
32	D3	16.2	TBP_3	61.4	IMR90p2
33	D3	31.97	TBP_3	61.4	IMR90p2
34	D3	63.93	TBP_3	61.4	IMR90p2
35	D3	134.12	TBP_3	61.4	IMR90p2
36	D3	231.32	TBP_3	61.4	IMR90p2
37	D3	369.86	TBP_3	61.4	IMR90p2
38	D3	520.57	TBP_3	61.4	IMR90p2
39	D3	686.57	TBP_3	61.4	IMR90p2
40	D3	861.59	TBP_3	61.4	IMR90p2
1	E3	-1.27	TBP_3	59.0	IMR90p2
2	E3	0.42	TBP_3	59.0	IMR90p2
3	E3	-3.45	TBP_3	59.0	IMR90p2
4	E3	2.41	TBP_3	59.0	IMR90p2
5	E3	2.31	TBP_3	59.0	IMR90p2
6	E3	-0.78	TBP_3	59.0	IMR90p2
7	E3	-1.32	TBP_3	59.0	IMR90p2
8	E3	3.22	TBP_3	59.0	IMR90p2
9	E3	2.27	TBP_3	59.0	IMR90p2
10	E3	-0.6	TBP_3	59.0	IMR90p2
11	E3	0.69	TBP_3	59.0	IMR90p2
12	E3	1.32	TBP_3	59.0	IMR90p2
13	E3	1.71	TBP_3	59.0	IMR90p2
14	E3	1.46	TBP_3	59.0	IMR90p2
15	E3	-0.67	TBP_3	59.0	IMR90p2
16	E3	0.94	TBP_3	59.0	IMR90p2
17	E3	0.1	TBP_3	59.0	IMR90p2
18	E3	1.41	TBP_3	59.0	IMR90p2
19	E3	-0.69	TBP_3	59.0	IMR90p2
20	E3	0.57	TBP_3	59.0	IMR90p2
21	E3	0.26	TBP_3	59.0	IMR90p2
22	E3	-3.86	TBP_3	59.0	IMR90p2
23	E3	-5.15	TBP_3	59.0	IMR90p2
24	E3	1.69	TBP_3	59.0	IMR90p2
25	E3	-0.2	TBP_3	59.0	IMR90p2
26	E3	4.04	TBP_3	59.0	IMR90p2
27	E3	-0.92	TBP_3	59.0	IMR90p2
28	E3	-3.06	TBP_3	59.0	IMR90p2
29	E3	-2.01	TBP_3	59.0	IMR90p2
30	E3	2.73	TBP_3	59.0	IMR90p2
31	E3	6.11	TBP_3	59.0	IMR90p2
32	E3	8.16	TBP_3	59.0	IMR90p2
33	E3	14.8	TBP_3	59.0	IMR90p2
34	E3	29.4	TBP_3	59.0	IMR90p2
35	E3	57.22	TBP_3	59.0	IMR90p2
36	E3	118.93	TBP_3	59.0	IMR90p2
37	E3	218.18	TBP_3	59.0	IMR90p2
38	E3	371.54	TBP_3	59.0	IMR90p2
39	E3	544.12	TBP_3	59.0	IMR90p2
40	E3	735.9	TBP_3	59.0	IMR90p2
1	F3	1.38	TBP_3	57.0	IMR90p2
2	F3	-2.66	TBP_3	57.0	IMR90p2
3	F3	2.81	TBP_3	57.0	IMR90p2
4	F3	1.73	TBP_3	57.0	IMR90p2
5	F3	5.68	TBP_3	57.0	IMR90p2
6	F3	0.68	TBP_3	57.0	IMR90p2
7	F3	2.72	TBP_3	57.0	IMR90p2
8	F3	2.82	TBP_3	57.0	IMR90p2
9	F3	1.95	TBP_3	57.0	IMR90p2
10	F3	-2.73	TBP_3	57.0	IMR90p2
11	F3	-0.86	TBP_3	57.0	IMR90p2
12	F3	-1.69	TBP_3	57.0	IMR90p2
13	F3	-1.75	TBP_3	57.0	IMR90p2
14	F3	-1.57	TBP_3	57.0	IMR90p2
15	F3	-1.36	TBP_3	57.0	IMR90p2
16	F3	1.84	TBP_3	57.0	IMR90p2
17	F3	-0.32	TBP_3	57.0	IMR90p2
18	F3	-0.39	TBP_3	57.0	IMR90p2
19	F3	-1.48	TBP_3	57.0	IMR90p2
20	F3	2.79	TBP_3	57.0	IMR90p2
21	F3	2.18	TBP_3	57.0	IMR90p2
22	F3	-3.53	TBP_3	57.0	IMR90p2
23	F3	-2.07	TBP_3	57.0	IMR90p2
24	F3	-1.81	TBP_3	57.0	IMR90p2
25	F3	-3.32	TBP_3	57.0	IMR90p2
26	F3	0.15	TBP_3	57.0	IMR90p2
27	F3	-3.06	TBP_3	57.0	IMR90p2
28	F3	-1.09	TBP_3	57.0	IMR90p2
29	F3	-2.28	TBP_3	57.0	IMR90p2
30	F3	-1.15	TBP_3	57.0	IMR90p2
31	F3	-2.98	TBP_3	57.0	IMR90p2
32	F3	0.57	TBP_3	57.0	IMR90p2
33	F3	-0.4	TBP_3	57.0	IMR90p2
34	F3	5.13	TBP_3	57.0	IMR90p2
35	F3	15.39	TBP_3	57.0	IMR90p2
36	F3	23.62	TBP_3	57.0	IMR90p2
37	F3	50.95	TBP_3	57.0	IMR90p2
38	F3	108.83	TBP_3	57.0	IMR90p2
39	F3	195.92	TBP_3	57.0	IMR90p2
40	F3	339.97	TBP_3	57.0	IMR90p2
1	G3	4.63	TBP_3	55.7	IMR90p2
2	G3	2.93	TBP_3	55.7	IMR90p2
3	G3	0.47	TBP_3	55.7	IMR90p2
4	G3	1.12	TBP_3	55.7	IMR90p2
5	G3	2.78	TBP_3	55.7	IMR90p2
6	G3	2.07	TBP_3	55.7	IMR90p2
7	G3	0.34	TBP_3	55.7	IMR90p2
8	G3	2.04	TBP_3	55.7	IMR90p2
9	G3	1.12	TBP_3	55.7	IMR90p2
10	G3	2.06	TBP_3	55.7	IMR90p2
11	G3	-1.07	TBP_3	55.7	IMR90p2
12	G3	1.15	TBP_3	55.7	IMR90p2
13	G3	-2.62	TBP_3	55.7	IMR90p2
14	G3	-0.82	TBP_3	55.7	IMR90p2
15	G3	-1.06	TBP_3	55.7	IMR90p2
16	G3	-0.93	TBP_3	55.7	IMR90p2
17	G3	-0.19	TBP_3	55.7	IMR90p2
18	G3	-0.59	TBP_3	55.7	IMR90p2
19	G3	-6.15	TBP_3	55.7	IMR90p2
20	G3	3.77	TBP_3	55.7	IMR90p2
21	G3	-3.85	TBP_3	55.7	IMR90p2
22	G3	1.05	TBP_3	55.7	IMR90p2
23	G3	-1.94	TBP_3	55.7	IMR90p2
24	G3	4.94	TBP_3	55.7	IMR90p2
25	G3	-2.35	TBP_3	55.7	IMR90p2
26	G3	2.74	TBP_3	55.7	IMR90p2
27	G3	5.15	TBP_3	55.7	IMR90p2
28	G3	1.86	TBP_3	55.7	IMR90p2
29	G3	2.93	TBP_3	55.7	IMR90p2
30	G3	1.11	TBP_3	55.7	IMR90p2
31	G3	3.31	TBP_3	55.7	IMR90p2
32	G3	8.57	TBP_3	55.7	IMR90p2
33	G3	15.25	TBP_3	55.7	IMR90p2
34	G3	23.37	TBP_3	55.7	IMR90p2
35	G3	42.48	TBP_3	55.7	IMR90p2
36	G3	81.97	TBP_3	55.7	IMR90p2
37	G3	158.88	TBP_3	55.7	IMR90p2
38	G3	304.1	TBP_3	55.7	IMR90p2
39	G3	474.97	TBP_3	55.7	IMR90p2
40	G3	671.49	TBP_3	55.7	IMR90p2
1	H3	-17.87	TBP_3	55.0	IMR90p2
2	H3	-9.72	TBP_3	55.0	IMR90p2
3	H3	-3.36	TBP_3	55.0	IMR90p2
4	H3	-2.66	TBP_3	55.0	IMR90p2
5	H3	0.82	TBP_3	55.0	IMR90p2
6	H3	-0.81	TBP_3	55.0	IMR90p2
7	H3	2.49	TBP_3	55.0	IMR90p2
8	H3	4.01	TBP_3	55.0	IMR90p2
9	H3	-1.66	TBP_3	55.0	IMR90p2
10	H3	4.1	TBP_3	55.0	IMR90p2
11	H3	-1.43	TBP_3	55.0	IMR90p2
12	H3	2.38	TBP_3	55.0	IMR90p2
13	H3	0.82	TBP_3	55.0	IMR90p2
14	H3	2.59	TBP_3	55.0	IMR90p2
15	H3	1.52	TBP_3	55.0	IMR90p2
16	H3	1.24	TBP_3	55.0	IMR90p2
17	H3	3.1	TBP_3	55.0	IMR90p2
18	H3	-1.49	TBP_3	55.0	IMR90p2
19	H3	-1.42	TBP_3	55.0	IMR90p2
20	H3	1.44	TBP_3	55.0	IMR90p2
21	H3	0.12	TBP_3	55.0	IMR90p2
22	H3	0.07	TBP_3	55.0	IMR90p2
23	H3	-0.64	TBP_3	55.0	IMR90p2
24	H3	4.75	TBP_3	55.0	IMR90p2
25	H3	-2.06	TBP_3	55.0	IMR90p2
26	H3	0.24	TBP_3	55.0	IMR90p2
27	H3	1.81	TBP_3	55.0	IMR90p2
28	H3	4.78	TBP_3	55.0	IMR90p2
29	H3	-4.3	TBP_3	55.0	IMR90p2
30	H3	1.74	TBP_3	55.0	IMR90p2
31	H3	-3.34	TBP_3	55.0	IMR90p2
32	H3	0.75	TBP_3	55.0	IMR90p2
33	H3	3.55	TBP_3	55.0	IMR90p2
34	H3	-0.75	TBP_3	55.0	IMR90p2
35	H3	16.3	TBP_3	55.0	IMR90p2
36	H3	22.66	TBP_3	55.0	IMR90p2
37	H3	46.72	TBP_3	55.0	IMR90p2
38	H3	88.21	TBP_3	55.0	IMR90p2
39	H3	164.92	TBP_3	55.0	IMR90p2
40	H3	303.64	TBP_3	55.0	IMR90p2
1	A3	-9.91461874492097	TBP_3	65.0	IMR90p8
2	A3	-9.25991634724187	TBP_3	65.0	IMR90p8
3	A3	-1.164696634336	TBP_3	65.0	IMR90p8
4	A3	2.84167736734025	TBP_3	65.0	IMR90p8
5	A3	-0.0533384223581379	TBP_3	65.0	IMR90p8
6	A3	2.78391421756305	TBP_3	65.0	IMR90p8
7	A3	-3.9620358034831	TBP_3	65.0	IMR90p8
8	A3	-2.37430734127065	TBP_3	65.0	IMR90p8
9	A3	1.71171247737902	TBP_3	65.0	IMR90p8
10	A3	1.44629026152506	TBP_3	65.0	IMR90p8
11	A3	3.97988748853641	TBP_3	65.0	IMR90p8
12	A3	-1.04388586149389	TBP_3	65.0	IMR90p8
13	A3	-1.45418467040417	TBP_3	65.0	IMR90p8
14	A3	0.711721160304023	TBP_3	65.0	IMR90p8
15	A3	-3.81254554140924	TBP_3	65.0	IMR90p8
16	A3	-0.673479360560577	TBP_3	65.0	IMR90p8
17	A3	-0.873023558977366	TBP_3	65.0	IMR90p8
18	A3	3.79041637797445	TBP_3	65.0	IMR90p8
19	A3	3.38011786370407	TBP_3	65.0	IMR90p8
20	A3	-4.12837264121708	TBP_3	65.0	IMR90p8
21	A3	-2.05406385332208	TBP_3	65.0	IMR90p8
22	A3	3.80632702617822	TBP_3	65.0	IMR90p8
23	A3	1.37179422840654	TBP_3	65.0	IMR90p8
24	A3	-0.930435372476495	TBP_3	65.0	IMR90p8
25	A3	-0.552803147590566	TBP_3	65.0	IMR90p8
26	A3	0.220568944615934	TBP_3	65.0	IMR90p8
27	A3	0.493677707711413	TBP_3	65.0	IMR90p8
28	A3	-0.468187972910073	TBP_3	65.0	IMR90p8
29	A3	-0.799572574555441	TBP_3	65.0	IMR90p8
30	A3	1.52427067382268	TBP_3	65.0	IMR90p8
31	A3	6.95111706599027	TBP_3	65.0	IMR90p8
32	A3	12.0882104649322	TBP_3	65.0	IMR90p8
33	A3	28.7259123567769	TBP_3	65.0	IMR90p8
34	A3	61.1132016093543	TBP_3	65.0	IMR90p8
35	A3	107.366798356222	TBP_3	65.0	IMR90p8
36	A3	194.949597847036	TBP_3	65.0	IMR90p8
37	A3	305.075083684243	TBP_3	65.0	IMR90p8
38	A3	416.655062184229	TBP_3	65.0	IMR90p8
39	A3	530.614409561251	TBP_3	65.0	IMR90p8
40	A3	642.365613778767	TBP_3	65.0	IMR90p8
1	B3	-8.48470057472287	TBP_3	64.5	IMR90p8
2	B3	-8.12454113881086	TBP_3	64.5	IMR90p8
3	B3	-4.55625759674012	TBP_3	64.5	IMR90p8
4	B3	-1.59246736395517	TBP_3	64.5	IMR90p8
5	B3	4.51202107152676	TBP_3	64.5	IMR90p8
6	B3	-3.40857263251382	TBP_3	64.5	IMR90p8
7	B3	0.934714860946315	TBP_3	64.5	IMR90p8
8	B3	-0.426216794949596	TBP_3	64.5	IMR90p8
9	B3	-0.776403632099573	TBP_3	64.5	IMR90p8
10	B3	0.859705870237121	TBP_3	64.5	IMR90p8
11	B3	2.98119977224815	TBP_3	64.5	IMR90p8
12	B3	2.83014517297397	TBP_3	64.5	IMR90p8
13	B3	3.8606516021141	TBP_3	64.5	IMR90p8
14	B3	4.19495769082187	TBP_3	64.5	IMR90p8
15	B3	2.28148288055854	TBP_3	64.5	IMR90p8
16	B3	-1.52514246549254	TBP_3	64.5	IMR90p8
17	B3	0.136844159625525	TBP_3	64.5	IMR90p8
18	B3	-5.23317891527267	TBP_3	64.5	IMR90p8
19	B3	0.293132956150203	TBP_3	64.5	IMR90p8
20	B3	-0.91021571437841	TBP_3	64.5	IMR90p8
21	B3	-0.182145102563481	TBP_3	64.5	IMR90p8
22	B3	1.86130069366391	TBP_3	64.5	IMR90p8
23	B3	-0.222903926069648	TBP_3	64.5	IMR90p8
24	B3	3.09562694445322	TBP_3	64.5	IMR90p8
25	B3	-3.02487615643122	TBP_3	64.5	IMR90p8
26	B3	1.17464415539825	TBP_3	64.5	IMR90p8
27	B3	-2.85577084545321	TBP_3	64.5	IMR90p8
28	B3	-0.0368571159219755	TBP_3	64.5	IMR90p8
29	B3	1.33646227895088	TBP_3	64.5	IMR90p8
30	B3	0.211161314681704	TBP_3	64.5	IMR90p8
31	B3	9.89122089969896	TBP_3	64.5	IMR90p8
32	B3	17.3374019788635	TBP_3	64.5	IMR90p8
33	B3	40.9117029486324	TBP_3	64.5	IMR90p8
34	B3	65.0774609963237	TBP_3	64.5	IMR90p8
35	B3	133.989197767507	TBP_3	64.5	IMR90p8
36	B3	242.019184238941	TBP_3	64.5	IMR90p8
37	B3	374.144767319761	TBP_3	64.5	IMR90p8
38	B3	500.696786260129	TBP_3	64.5	IMR90p8
39	B3	624.829852978211	TBP_3	64.5	IMR90p8
40	B3	744.401795204511	TBP_3	64.5	IMR90p8
1	C3	-0.925199349816012	TBP_3	63.3	IMR90p8
2	C3	1.65062334491404	TBP_3	63.3	IMR90p8
3	C3	0.599277488684947	TBP_3	63.3	IMR90p8
4	C3	-1.80606605469802	TBP_3	63.3	IMR90p8
5	C3	-1.8326544865713	TBP_3	63.3	IMR90p8
6	C3	-0.478635604014016	TBP_3	63.3	IMR90p8
7	C3	2.34694051248607	TBP_3	63.3	IMR90p8
8	C3	1.40144730486645	TBP_3	63.3	IMR90p8
9	C3	1.46669930643839	TBP_3	63.3	IMR90p8
10	C3	2.13753031406577	TBP_3	63.3	IMR90p8
11	C3	-3.04203961022995	TBP_3	63.3	IMR90p8
12	C3	-0.334267109662505	TBP_3	63.3	IMR90p8
13	C3	5.23968229361753	TBP_3	63.3	IMR90p8
14	C3	-0.0446549272242009	TBP_3	63.3	IMR90p8
15	C3	-0.702700037421891	TBP_3	63.3	IMR90p8
16	C3	1.20386163978173	TBP_3	63.3	IMR90p8
17	C3	-2.49011450672015	TBP_3	63.3	IMR90p8
18	C3	0.874968024776081	TBP_3	63.3	IMR90p8
19	C3	2.22896260635116	TBP_3	63.3	IMR90p8
20	C3	-0.032346061952012	TBP_3	63.3	IMR90p8
21	C3	0.38873163596736	TBP_3	63.3	IMR90p8
22	C3	-4.79083840039084	TBP_3	63.3	IMR90p8
23	C3	2.43932467289551	TBP_3	63.3	IMR90p8
24	C3	-0.0185911409157598	TBP_3	63.3	IMR90p8
25	C3	3.1096648204616	TBP_3	63.3	IMR90p8
26	C3	-0.242851814354253	TBP_3	63.3	IMR90p8
27	C3	-9.48313436954686	TBP_3	63.3	IMR90p8
28	C3	-1.43858939118081	TBP_3	63.3	IMR90p8
29	C3	3.20111386087865	TBP_3	63.3	IMR90p8
30	C3	5.43634216442706	TBP_3	63.3	IMR90p8
31	C3	9.33971161178943	TBP_3	63.3	IMR90p8
32	C3	30.8448436981307	TBP_3	63.3	IMR90p8
33	C3	58.2252786917206	TBP_3	63.3	IMR90p8
34	C3	112.159575535867	TBP_3	63.3	IMR90p8
35	C3	196.747565616204	TBP_3	63.3	IMR90p8
36	C3	309.745381208629	TBP_3	63.3	IMR90p8
37	C3	419.87339001746	TBP_3	63.3	IMR90p8
38	C3	527.32398251487	TBP_3	63.3	IMR90p8
39	C3	642.587221094486	TBP_3	63.3	IMR90p8
40	C3	762.858582829118	TBP_3	63.3	IMR90p8
1	D3	-8.50139112446777	TBP_3	61.4	IMR90p8
2	D3	-2.27525069849708	TBP_3	61.4	IMR90p8
3	D3	0.375672933073474	TBP_3	61.4	IMR90p8
4	D3	-1.9027297635098	TBP_3	61.4	IMR90p8
5	D3	0.998812280831771	TBP_3	61.4	IMR90p8
6	D3	2.58440380989123	TBP_3	61.4	IMR90p8
7	D3	-1.63909990703223	TBP_3	61.4	IMR90p8
8	D3	-2.36692062577185	TBP_3	61.4	IMR90p8
9	D3	-1.29254301616857	TBP_3	61.4	IMR90p8
10	D3	-1.96743742865965	TBP_3	61.4	IMR90p8
11	D3	4.8239520571351	TBP_3	61.4	IMR90p8
12	D3	3.72846360798803	TBP_3	61.4	IMR90p8
13	D3	1.1484678364136	TBP_3	61.4	IMR90p8
14	D3	-0.617501302363507	TBP_3	61.4	IMR90p8
15	D3	4.41182292108215	TBP_3	61.4	IMR90p8
16	D3	2.65999997285871	TBP_3	61.4	IMR90p8
17	D3	0.710263307281821	TBP_3	61.4	IMR90p8
18	D3	-2.85690597801749	TBP_3	61.4	IMR90p8
19	D3	-2.46693365764622	TBP_3	61.4	IMR90p8
20	D3	-0.130862385209639	TBP_3	61.4	IMR90p8
21	D3	0.903493455522039	TBP_3	61.4	IMR90p8
22	D3	1.98957793976979	TBP_3	61.4	IMR90p8
23	D3	-5.58657278462806	TBP_3	61.4	IMR90p8
24	D3	0.193098075731086	TBP_3	61.4	IMR90p8
25	D3	-4.66161860043485	TBP_3	61.4	IMR90p8
26	D3	0.276619938525528	TBP_3	61.4	IMR90p8
27	D3	-3.68384888949231	TBP_3	61.4	IMR90p8
28	D3	-2.2300962783429	TBP_3	61.4	IMR90p8
29	D3	0.658519074630476	TBP_3	61.4	IMR90p8
30	D3	4.07140780682721	TBP_3	61.4	IMR90p8
31	D3	5.93393644677144	TBP_3	61.4	IMR90p8
32	D3	10.9503337360425	TBP_3	61.4	IMR90p8
33	D3	31.3075422777592	TBP_3	61.4	IMR90p8
34	D3	50.0213537922418	TBP_3	61.4	IMR90p8
35	D3	100.888595134395	TBP_3	61.4	IMR90p8
36	D3	182.421493470105	TBP_3	61.4	IMR90p8
37	D3	303.937867705556	TBP_3	61.4	IMR90p8
38	D3	436.263511602877	TBP_3	61.4	IMR90p8
39	D3	579.858430794666	TBP_3	61.4	IMR90p8
40	D3	727.905380933355	TBP_3	61.4	IMR90p8
1	E3	-2.4130615288218	TBP_3	59.0	IMR90p8
2	E3	2.19172726762963	TBP_3	59.0	IMR90p8
3	E3	2.78642783538453	TBP_3	59.0	IMR90p8
4	E3	0.542021640632811	TBP_3	59.0	IMR90p8
5	E3	2.57025279268919	TBP_3	59.0	IMR90p8
6	E3	0.167686842167313	TBP_3	59.0	IMR90p8
7	E3	3.3917587239298	TBP_3	59.0	IMR90p8
8	E3	2.84378872944717	TBP_3	59.0	IMR90p8
9	E3	-4.60579640376363	TBP_3	59.0	IMR90p8
10	E3	-1.51356164784511	TBP_3	59.0	IMR90p8
11	E3	0.0811467165945032	TBP_3	59.0	IMR90p8
12	E3	-1.23034256496294	TBP_3	59.0	IMR90p8
13	E3	-3.68463377862099	TBP_3	59.0	IMR90p8
14	E3	1.82624314778559	TBP_3	59.0	IMR90p8
15	E3	-1.95570762022089	TBP_3	59.0	IMR90p8
16	E3	0.151303179227853	TBP_3	59.0	IMR90p8
17	E3	0.706998065177231	TBP_3	59.0	IMR90p8
18	E3	-2.64154256269376	TBP_3	59.0	IMR90p8
19	E3	2.8174965182111	TBP_3	59.0	IMR90p8
20	E3	-3.81770735828741	TBP_3	59.0	IMR90p8
21	E3	-3.26203060904118	TBP_3	59.0	IMR90p8
22	E3	2.35458570209084	TBP_3	59.0	IMR90p8
23	E3	2.66064006621764	TBP_3	59.0	IMR90p8
24	E3	3.11046465493882	TBP_3	59.0	IMR90p8
25	E3	-0.578560275122072	TBP_3	59.0	IMR90p8
26	E3	2.55247269101028	TBP_3	59.0	IMR90p8
27	E3	1.07134233604847	TBP_3	59.0	IMR90p8
28	E3	0.444235961292634	TBP_3	59.0	IMR90p8
29	E3	-0.184089912649142	TBP_3	59.0	IMR90p8
30	E3	1.22574186793236	TBP_3	59.0	IMR90p8
31	E3	3.64860282145719	TBP_3	59.0	IMR90p8
32	E3	7.42413220968683	TBP_3	59.0	IMR90p8
33	E3	13.8691451929117	TBP_3	59.0	IMR90p8
34	E3	22.2331620066921	TBP_3	59.0	IMR90p8
35	E3	49.8670880028981	TBP_3	59.0	IMR90p8
36	E3	101.398449597638	TBP_3	59.0	IMR90p8
37	E3	197.071291515477	TBP_3	59.0	IMR90p8
38	E3	339.250177288171	TBP_3	59.0	IMR90p8
39	E3	501.2471897159	TBP_3	59.0	IMR90p8
40	E3	683.062328798663	TBP_3	59.0	IMR90p8
1	F3	0.482854008410413	TBP_3	57.0	IMR90p8
2	F3	-0.121250069736561	TBP_3	57.0	IMR90p8
3	F3	3.96617293575582	TBP_3	57.0	IMR90p8
4	F3	0.534781938432388	TBP_3	57.0	IMR90p8
5	F3	2.71698959244668	TBP_3	57.0	IMR90p8
6	F3	0.192548269333201	TBP_3	57.0	IMR90p8
7	F3	-0.89911156088283	TBP_3	57.0	IMR90p8
8	F3	3.95147410184245	TBP_3	57.0	IMR90p8
9	F3	-0.0324638978408984	TBP_3	57.0	IMR90p8
10	F3	-0.531333282109699	TBP_3	57.0	IMR90p8
11	F3	0.125166971171438	TBP_3	57.0	IMR90p8
12	F3	-0.0194298348901611	TBP_3	57.0	IMR90p8
13	F3	-7.40773785640567	TBP_3	57.0	IMR90p8
14	F3	1.68854238051335	TBP_3	57.0	IMR90p8
15	F3	2.42393620068424	TBP_3	57.0	IMR90p8
16	F3	3.00177072607084	TBP_3	57.0	IMR90p8
17	F3	-3.82042966865583	TBP_3	57.0	IMR90p8
18	F3	-3.20259561880584	TBP_3	57.0	IMR90p8
19	F3	-3.05830109335784	TBP_3	57.0	IMR90p8
20	F3	-0.666697546979321	TBP_3	57.0	IMR90p8
21	F3	1.37074767150989	TBP_3	57.0	IMR90p8
22	F3	-1.58710390865463	TBP_3	57.0	IMR90p8
23	F3	-0.168302830392804	TBP_3	57.0	IMR90p8
24	F3	-1.07594806086763	TBP_3	57.0	IMR90p8
25	F3	0.173098816294896	TBP_3	57.0	IMR90p8
26	F3	1.90763596042189	TBP_3	57.0	IMR90p8
27	F3	-3.66654469715058	TBP_3	57.0	IMR90p8
28	F3	0.868320785800734	TBP_3	57.0	IMR90p8
29	F3	2.97150489258547	TBP_3	57.0	IMR90p8
30	F3	0.184382953177646	TBP_3	57.0	IMR90p8
31	F3	1.61611072221513	TBP_3	57.0	IMR90p8
32	F3	5.15196228970035	TBP_3	57.0	IMR90p8
33	F3	7.18929332656535	TBP_3	57.0	IMR90p8
34	F3	16.7980066603182	TBP_3	57.0	IMR90p8
35	F3	31.6248287259268	TBP_3	57.0	IMR90p8
36	F3	59.504567119584	TBP_3	57.0	IMR90p8
37	F3	119.971274952238	TBP_3	57.0	IMR90p8
38	F3	222.14656223264	TBP_3	57.0	IMR90p8
39	F3	388.319822038288	TBP_3	57.0	IMR90p8
40	F3	564.846880405926	TBP_3	57.0	IMR90p8
1	G3	-1.9605080363126	TBP_3	55.7	IMR90p8
2	G3	-0.441413784267297	TBP_3	55.7	IMR90p8
3	G3	-0.329017385259249	TBP_3	55.7	IMR90p8
4	G3	4.84442821504717	TBP_3	55.7	IMR90p8
5	G3	0.842849742272847	TBP_3	55.7	IMR90p8
6	G3	-1.92300458254522	TBP_3	55.7	IMR90p8
7	G3	2.53996056868664	TBP_3	55.7	IMR90p8
8	G3	1.36480995884267	TBP_3	55.7	IMR90p8
9	G3	-1.38811775593376	TBP_3	55.7	IMR90p8
10	G3	1.59058961815572	TBP_3	55.7	IMR90p8
11	G3	-1.49087121039429	TBP_3	55.7	IMR90p8
12	G3	2.72234051906753	TBP_3	55.7	IMR90p8
13	G3	1.95474664010408	TBP_3	55.7	IMR90p8
14	G3	-3.09877183020353	TBP_3	55.7	IMR90p8
15	G3	-1.36894803030737	TBP_3	55.7	IMR90p8
16	G3	1.04428311322135	TBP_3	55.7	IMR90p8
17	G3	-5.00836548359212	TBP_3	55.7	IMR90p8
18	G3	1.83433026940975	TBP_3	55.7	IMR90p8
19	G3	1.55331663842435	TBP_3	55.7	IMR90p8
20	G3	-0.398400365050293	TBP_3	55.7	IMR90p8
21	G3	1.41056364383621	TBP_3	55.7	IMR90p8
22	G3	-3.8789225090577	TBP_3	55.7	IMR90p8
23	G3	-1.91324767570177	TBP_3	55.7	IMR90p8
24	G3	0.277175665818959	TBP_3	55.7	IMR90p8
25	G3	-2.5685614788058	TBP_3	55.7	IMR90p8
26	G3	-2.02176858994017	TBP_3	55.7	IMR90p8
27	G3	-0.923040867571217	TBP_3	55.7	IMR90p8
28	G3	-0.179304109183249	TBP_3	55.7	IMR90p8
29	G3	0.0119995181094055	TBP_3	55.7	IMR90p8
30	G3	1.89950955617087	TBP_3	55.7	IMR90p8
31	G3	2.95787703700171	TBP_3	55.7	IMR90p8
32	G3	0.520916112178838	TBP_3	55.7	IMR90p8
33	G3	5.52338767840683	TBP_3	55.7	IMR90p8
34	G3	0.654745488888238	TBP_3	55.7	IMR90p8
35	G3	16.3050255681669	TBP_3	55.7	IMR90p8
36	G3	29.5754579614486	TBP_3	55.7	IMR90p8
37	G3	61.8010539968063	TBP_3	55.7	IMR90p8
38	G3	120.263931111371	TBP_3	55.7	IMR90p8
39	G3	219.173566729381	TBP_3	55.7	IMR90p8
40	G3	379.746701143443	TBP_3	55.7	IMR90p8
1	H3	-1.74487802651311	TBP_3	55.0	IMR90p8
2	H3	1.62923102495233	TBP_3	55.0	IMR90p8
3	H3	1.11252287813113	TBP_3	55.0	IMR90p8
4	H3	-1.2315995656686	TBP_3	55.0	IMR90p8
5	H3	1.03861900915535	TBP_3	55.0	IMR90p8
6	H3	-1.16074364682936	TBP_3	55.0	IMR90p8
7	H3	4.81577654749617	TBP_3	55.0	IMR90p8
8	H3	3.78541564740135	TBP_3	55.0	IMR90p8
9	H3	1.24434911476237	TBP_3	55.0	IMR90p8
10	H3	1.14812449021019	TBP_3	55.0	IMR90p8
11	H3	-6.33508415776623	TBP_3	55.0	IMR90p8
12	H3	0.614596342089499	TBP_3	55.0	IMR90p8
13	H3	0.373495280002771	TBP_3	55.0	IMR90p8
14	H3	1.72250416999395	TBP_3	55.0	IMR90p8
15	H3	0.799098277464509	TBP_3	55.0	IMR90p8
16	H3	-1.45307392773839	TBP_3	55.0	IMR90p8
17	H3	-2.74659286275346	TBP_3	55.0	IMR90p8
18	H3	-1.5941673258435	TBP_3	55.0	IMR90p8
19	H3	-0.546501560622801	TBP_3	55.0	IMR90p8
20	H3	3.32699718091453	TBP_3	55.0	IMR90p8
21	H3	-2.40867903542176	TBP_3	55.0	IMR90p8
22	H3	2.08334968702457	TBP_3	55.0	IMR90p8
23	H3	0.264587544241294	TBP_3	55.0	IMR90p8
24	H3	-2.97355438569912	TBP_3	55.0	IMR90p8
25	H3	2.35980224361538	TBP_3	55.0	IMR90p8
26	H3	4.41917375735466	TBP_3	55.0	IMR90p8
27	H3	-1.13284564238347	TBP_3	55.0	IMR90p8
28	H3	-0.584803817519969	TBP_3	55.0	IMR90p8
29	H3	0.22591813193003	TBP_3	55.0	IMR90p8
30	H3	-0.067368103717854	TBP_3	55.0	IMR90p8
31	H3	3.33283822912426	TBP_3	55.0	IMR90p8
32	H3	-0.11517475098799	TBP_3	55.0	IMR90p8
33	H3	0.576524014707047	TBP_3	55.0	IMR90p8
34	H3	5.63305406555855	TBP_3	55.0	IMR90p8
35	H3	12.3860256566418	TBP_3	55.0	IMR90p8
36	H3	28.8263369689284	TBP_3	55.0	IMR90p8
37	H3	48.5912469611067	TBP_3	55.0	IMR90p8
38	H3	102.652620350712	TBP_3	55.0	IMR90p8
39	H3	191.547154089532	TBP_3	55.0	IMR90p8
40	H3	342.406889728717	TBP_3	55.0	IMR90p8
