# Supplementary material for: Primer PICKR: literature-mined scoring platform for robust RT–qPCR primers
Source: Nat Commun. 2026 May 28;17:6938. doi: 10.1038/s41467-026-73648-2 (PMC13388996; doi:10.1038/s41467-026-73648-2)
Supplement: Supplementary file 11 — Source Data [file 41467_2026_73648_MOESM11_ESM.zip › Suppl_Fig_S17/amplification_data_SLC2A1_3.csv]

Cycle	Well	Fluorescence	Target	melt temp	Replicate
1	A8	-3.6147016558989	SLC2A1_3	65.0	IMR90p11
2	A8	-0.456453699318445	SLC2A1_3	65.0	IMR90p11
3	A8	0.0985174461875431	SLC2A1_3	65.0	IMR90p11
4	A8	4.50599673579109	SLC2A1_3	65.0	IMR90p11
5	A8	3.77306640703728	SLC2A1_3	65.0	IMR90p11
6	A8	-3.15041891065903	SLC2A1_3	65.0	IMR90p11
7	A8	2.12376996710509	SLC2A1_3	65.0	IMR90p11
8	A8	-2.80168797642955	SLC2A1_3	65.0	IMR90p11
9	A8	2.88030141031868	SLC2A1_3	65.0	IMR90p11
10	A8	-2.79563629765607	SLC2A1_3	65.0	IMR90p11
11	A8	3.88634237547694	SLC2A1_3	65.0	IMR90p11
12	A8	-2.07812882659391	SLC2A1_3	65.0	IMR90p11
13	A8	-1.07560150047448	SLC2A1_3	65.0	IMR90p11
14	A8	-3.43889177243	SLC2A1_3	65.0	IMR90p11
15	A8	-0.135413488321774	SLC2A1_3	65.0	IMR90p11
16	A8	-0.184715573636822	SLC2A1_3	65.0	IMR90p11
17	A8	-1.00959628139299	SLC2A1_3	65.0	IMR90p11
18	A8	-2.20278858297024	SLC2A1_3	65.0	IMR90p11
19	A8	1.78374260830833	SLC2A1_3	65.0	IMR90p11
20	A8	-2.23454131873359	SLC2A1_3	65.0	IMR90p11
21	A8	-0.877494209480119	SLC2A1_3	65.0	IMR90p11
22	A8	9.4711417074509	SLC2A1_3	65.0	IMR90p11
23	A8	17.6374951256207	SLC2A1_3	65.0	IMR90p11
24	A8	36.3985011141535	SLC2A1_3	65.0	IMR90p11
25	A8	71.3546811972651	SLC2A1_3	65.0	IMR90p11
26	A8	138.69955439287	SLC2A1_3	65.0	IMR90p11
27	A8	221.792177837616	SLC2A1_3	65.0	IMR90p11
28	A8	326.165674753532	SLC2A1_3	65.0	IMR90p11
29	A8	425.869138272188	SLC2A1_3	65.0	IMR90p11
30	A8	527.605585059711	SLC2A1_3	65.0	IMR90p11
31	A8	635.568185956671	SLC2A1_3	65.0	IMR90p11
32	A8	745.077229317143	SLC2A1_3	65.0	IMR90p11
33	A8	859.436886767489	SLC2A1_3	65.0	IMR90p11
34	A8	968.429151429657	SLC2A1_3	65.0	IMR90p11
35	A8	1074.71811172097	SLC2A1_3	65.0	IMR90p11
36	A8	1169.43085894498	SLC2A1_3	65.0	IMR90p11
37	A8	1261.59783314694	SLC2A1_3	65.0	IMR90p11
38	A8	1347.01709833134	SLC2A1_3	65.0	IMR90p11
39	A8	1431.55981255114	SLC2A1_3	65.0	IMR90p11
40	A8	1512.22037179859	SLC2A1_3	65.0	IMR90p11
1	B8	3.60313355631979	SLC2A1_3	64.5	IMR90p11
2	B8	2.27431205560833	SLC2A1_3	64.5	IMR90p11
3	B8	3.04948020261281	SLC2A1_3	64.5	IMR90p11
4	B8	3.33720239243621	SLC2A1_3	64.5	IMR90p11
5	B8	-1.36914394379164	SLC2A1_3	64.5	IMR90p11
6	B8	3.71670972700895	SLC2A1_3	64.5	IMR90p11
7	B8	0.65265071377371	SLC2A1_3	64.5	IMR90p11
8	B8	-4.75113932977592	SLC2A1_3	64.5	IMR90p11
9	B8	0.203984034316818	SLC2A1_3	64.5	IMR90p11
10	B8	-1.13789830790301	SLC2A1_3	64.5	IMR90p11
11	B8	-0.810286341512438	SLC2A1_3	64.5	IMR90p11
12	B8	-1.60046727743884	SLC2A1_3	64.5	IMR90p11
13	B8	-2.32381966105595	SLC2A1_3	64.5	IMR90p11
14	B8	-1.12914381342216	SLC2A1_3	64.5	IMR90p11
15	B8	3.62817679182717	SLC2A1_3	64.5	IMR90p11
16	B8	-3.25987786802125	SLC2A1_3	64.5	IMR90p11
17	B8	0.852705772831087	SLC2A1_3	64.5	IMR90p11
18	B8	0.536044336150098	SLC2A1_3	64.5	IMR90p11
19	B8	-1.01545789364036	SLC2A1_3	64.5	IMR90p11
20	B8	-0.0304259465492578	SLC2A1_3	64.5	IMR90p11
21	B8	-0.689010926236733	SLC2A1_3	64.5	IMR90p11
22	B8	6.35620032759516	SLC2A1_3	64.5	IMR90p11
23	B8	22.1155989232579	SLC2A1_3	64.5	IMR90p11
24	B8	44.1326235885645	SLC2A1_3	64.5	IMR90p11
25	B8	92.6627602521307	SLC2A1_3	64.5	IMR90p11
26	B8	162.171955753357	SLC2A1_3	64.5	IMR90p11
27	B8	257.655621414207	SLC2A1_3	64.5	IMR90p11
28	B8	362.103786099899	SLC2A1_3	64.5	IMR90p11
29	B8	469.343225039348	SLC2A1_3	64.5	IMR90p11
30	B8	577.468095157031	SLC2A1_3	64.5	IMR90p11
31	B8	692.493746572273	SLC2A1_3	64.5	IMR90p11
32	B8	812.036946295901	SLC2A1_3	64.5	IMR90p11
33	B8	934.888257775423	SLC2A1_3	64.5	IMR90p11
34	B8	1054.31760184809	SLC2A1_3	64.5	IMR90p11
35	B8	1167.14376463294	SLC2A1_3	64.5	IMR90p11
36	B8	1274.7161675175	SLC2A1_3	64.5	IMR90p11
37	B8	1374.44570057585	SLC2A1_3	64.5	IMR90p11
38	B8	1467.94003795633	SLC2A1_3	64.5	IMR90p11
39	B8	1555.56307962735	SLC2A1_3	64.5	IMR90p11
40	B8	1639.77713200299	SLC2A1_3	64.5	IMR90p11
1	C8	3.05708139078433	SLC2A1_3	63.3	IMR90p11
2	C8	-0.37492686237556	SLC2A1_3	63.3	IMR90p11
3	C8	1.87140722983031	SLC2A1_3	63.3	IMR90p11
4	C8	2.17299465925635	SLC2A1_3	63.3	IMR90p11
5	C8	-2.82363102920044	SLC2A1_3	63.3	IMR90p11
6	C8	0.737567024687905	SLC2A1_3	63.3	IMR90p11
7	C8	-2.35262707483707	SLC2A1_3	63.3	IMR90p11
8	C8	4.75682564693579	SLC2A1_3	63.3	IMR90p11
9	C8	-3.03868389476929	SLC2A1_3	63.3	IMR90p11
10	C8	3.91296563961578	SLC2A1_3	63.3	IMR90p11
11	C8	3.47810894518079	SLC2A1_3	63.3	IMR90p11
12	C8	-4.91007717357661	SLC2A1_3	63.3	IMR90p11
13	C8	-0.849372276146823	SLC2A1_3	63.3	IMR90p11
14	C8	2.2252456249762	SLC2A1_3	63.3	IMR90p11
15	C8	1.13307889961288	SLC2A1_3	63.3	IMR90p11
16	C8	0.132729334088708	SLC2A1_3	63.3	IMR90p11
17	C8	-0.801745029170434	SLC2A1_3	63.3	IMR90p11
18	C8	-1.15771125211495	SLC2A1_3	63.3	IMR90p11
19	C8	-4.62971940695752	SLC2A1_3	63.3	IMR90p11
20	C8	-0.752804070441471	SLC2A1_3	63.3	IMR90p11
21	C8	2.57145634460085	SLC2A1_3	63.3	IMR90p11
22	C8	5.04082611273725	SLC2A1_3	63.3	IMR90p11
23	C8	17.436320361277	SLC2A1_3	63.3	IMR90p11
24	C8	33.8655613981341	SLC2A1_3	63.3	IMR90p11
25	C8	69.4743352632727	SLC2A1_3	63.3	IMR90p11
26	C8	136.195961863298	SLC2A1_3	63.3	IMR90p11
27	C8	221.899938398218	SLC2A1_3	63.3	IMR90p11
28	C8	321.247553211658	SLC2A1_3	63.3	IMR90p11
29	C8	419.408267911829	SLC2A1_3	63.3	IMR90p11
30	C8	521.192436699911	SLC2A1_3	63.3	IMR90p11
31	C8	630.425266844102	SLC2A1_3	63.3	IMR90p11
32	C8	744.035403466592	SLC2A1_3	63.3	IMR90p11
33	C8	861.909006146992	SLC2A1_3	63.3	IMR90p11
34	C8	977.902820766389	SLC2A1_3	63.3	IMR90p11
35	C8	1089.99277477167	SLC2A1_3	63.3	IMR90p11
36	C8	1195.6897940151	SLC2A1_3	63.3	IMR90p11
37	C8	1296.33911609126	SLC2A1_3	63.3	IMR90p11
38	C8	1390.24942746995	SLC2A1_3	63.3	IMR90p11
39	C8	1482.90221566757	SLC2A1_3	63.3	IMR90p11
40	C8	1575.27028994026	SLC2A1_3	63.3	IMR90p11
1	D8	4.31614123528198	SLC2A1_3	61.4	IMR90p11
2	D8	0.736344179465959	SLC2A1_3	61.4	IMR90p11
3	D8	2.04660620108234	SLC2A1_3	61.4	IMR90p11
4	D8	-1.65223514168019	SLC2A1_3	61.4	IMR90p11
5	D8	2.65520058007269	SLC2A1_3	61.4	IMR90p11
6	D8	2.30913888367968	SLC2A1_3	61.4	IMR90p11
7	D8	1.35747391945824	SLC2A1_3	61.4	IMR90p11
8	D8	-2.70879182211274	SLC2A1_3	61.4	IMR90p11
9	D8	-2.09486380357657	SLC2A1_3	61.4	IMR90p11
10	D8	1.72488352721302	SLC2A1_3	61.4	IMR90p11
11	D8	-1.19773593049013	SLC2A1_3	61.4	IMR90p11
12	D8	-0.268933236656267	SLC2A1_3	61.4	IMR90p11
13	D8	5.33908761798102	SLC2A1_3	61.4	IMR90p11
14	D8	2.42939485105308	SLC2A1_3	61.4	IMR90p11
15	D8	-2.8456384279134	SLC2A1_3	61.4	IMR90p11
16	D8	-1.31258431864762	SLC2A1_3	61.4	IMR90p11
17	D8	-2.65777124868191	SLC2A1_3	61.4	IMR90p11
18	D8	0.282097174759201	SLC2A1_3	61.4	IMR90p11
19	D8	-2.39088052584339	SLC2A1_3	61.4	IMR90p11
20	D8	-6.20728143344058	SLC2A1_3	61.4	IMR90p11
21	D8	-1.09887883454803	SLC2A1_3	61.4	IMR90p11
22	D8	-0.27508523654933	SLC2A1_3	61.4	IMR90p11
23	D8	11.7216482313979	SLC2A1_3	61.4	IMR90p11
24	D8	18.8551501957463	SLC2A1_3	61.4	IMR90p11
25	D8	44.4306319472234	SLC2A1_3	61.4	IMR90p11
26	D8	84.6752410383192	SLC2A1_3	61.4	IMR90p11
27	D8	146.872411709642	SLC2A1_3	61.4	IMR90p11
28	D8	231.060932656265	SLC2A1_3	61.4	IMR90p11
29	D8	323.149611827491	SLC2A1_3	61.4	IMR90p11
30	D8	414.095054646834	SLC2A1_3	61.4	IMR90p11
31	D8	510.5437282755	SLC2A1_3	61.4	IMR90p11
32	D8	616.162666596607	SLC2A1_3	61.4	IMR90p11
33	D8	727.740821869044	SLC2A1_3	61.4	IMR90p11
34	D8	845.177075520492	SLC2A1_3	61.4	IMR90p11
35	D8	960.43579152588	SLC2A1_3	61.4	IMR90p11
36	D8	1073.2586851639	SLC2A1_3	61.4	IMR90p11
37	D8	1180.14413325403	SLC2A1_3	61.4	IMR90p11
38	D8	1284.33052886088	SLC2A1_3	61.4	IMR90p11
39	D8	1385.53275466241	SLC2A1_3	61.4	IMR90p11
40	D8	1486.51628204551	SLC2A1_3	61.4	IMR90p11
1	E8	0.443650275482923	SLC2A1_3	59.0	IMR90p11
2	E8	2.21257149165149	SLC2A1_3	59.0	IMR90p11
3	E8	1.40553662650609	SLC2A1_3	59.0	IMR90p11
4	E8	2.05786845279454	SLC2A1_3	59.0	IMR90p11
5	E8	3.18265007618993	SLC2A1_3	59.0	IMR90p11
6	E8	2.34951792966785	SLC2A1_3	59.0	IMR90p11
7	E8	-0.995294624460712	SLC2A1_3	59.0	IMR90p11
8	E8	-4.23303515499902	SLC2A1_3	59.0	IMR90p11
9	E8	1.03279174612226	SLC2A1_3	59.0	IMR90p11
10	E8	-0.0642400120741513	SLC2A1_3	59.0	IMR90p11
11	E8	1.50821182472419	SLC2A1_3	59.0	IMR90p11
12	E8	-4.05730864465704	SLC2A1_3	59.0	IMR90p11
13	E8	1.70802510000522	SLC2A1_3	59.0	IMR90p11
14	E8	0.217339022728993	SLC2A1_3	59.0	IMR90p11
15	E8	0.987604331985949	SLC2A1_3	59.0	IMR90p11
16	E8	-0.699550784817802	SLC2A1_3	59.0	IMR90p11
17	E8	1.54204795419446	SLC2A1_3	59.0	IMR90p11
18	E8	-2.39288798386542	SLC2A1_3	59.0	IMR90p11
19	E8	-0.597869800838907	SLC2A1_3	59.0	IMR90p11
20	E8	-4.51987909332638	SLC2A1_3	59.0	IMR90p11
21	E8	-2.08047752494394	SLC2A1_3	59.0	IMR90p11
22	E8	-0.599861540872553	SLC2A1_3	59.0	IMR90p11
23	E8	-0.591783161181411	SLC2A1_3	59.0	IMR90p11
24	E8	11.1155676348644	SLC2A1_3	59.0	IMR90p11
25	E8	18.3005136930483	SLC2A1_3	59.0	IMR90p11
26	E8	42.1270020222664	SLC2A1_3	59.0	IMR90p11
27	E8	84.4870656520902	SLC2A1_3	59.0	IMR90p11
28	E8	149.825541118215	SLC2A1_3	59.0	IMR90p11
29	E8	230.516779959813	SLC2A1_3	59.0	IMR90p11
30	E8	317.951611816765	SLC2A1_3	59.0	IMR90p11
31	E8	406.744831681815	SLC2A1_3	59.0	IMR90p11
32	E8	500.37105096243	SLC2A1_3	59.0	IMR90p11
33	E8	604.118636175155	SLC2A1_3	59.0	IMR90p11
34	E8	719.45149522992	SLC2A1_3	59.0	IMR90p11
35	E8	839.069349026815	SLC2A1_3	59.0	IMR90p11
36	E8	959.484842100561	SLC2A1_3	59.0	IMR90p11
37	E8	1077.99414647735	SLC2A1_3	59.0	IMR90p11
38	E8	1194.77715259725	SLC2A1_3	59.0	IMR90p11
39	E8	1313.69829245483	SLC2A1_3	59.0	IMR90p11
40	E8	1434.58688905609	SLC2A1_3	59.0	IMR90p11
1	F8	6.70669528734516	SLC2A1_3	57.0	IMR90p11
2	F8	6.0073562602488	SLC2A1_3	57.0	IMR90p11
3	F8	-1.75179210895249	SLC2A1_3	57.0	IMR90p11
4	F8	1.91271055877405	SLC2A1_3	57.0	IMR90p11
5	F8	-0.0883217086588957	SLC2A1_3	57.0	IMR90p11
6	F8	3.56216377996316	SLC2A1_3	57.0	IMR90p11
7	F8	0.444429098542059	SLC2A1_3	57.0	IMR90p11
8	F8	-1.176004551387	SLC2A1_3	57.0	IMR90p11
9	F8	4.05300061076741	SLC2A1_3	57.0	IMR90p11
10	F8	0.723316980597701	SLC2A1_3	57.0	IMR90p11
11	F8	0.707500285577225	SLC2A1_3	57.0	IMR90p11
12	F8	-3.42339427282968	SLC2A1_3	57.0	IMR90p11
13	F8	-0.613143684596707	SLC2A1_3	57.0	IMR90p11
14	F8	1.97345076324245	SLC2A1_3	57.0	IMR90p11
15	F8	-0.606972601616235	SLC2A1_3	57.0	IMR90p11
16	F8	-0.0443876539479788	SLC2A1_3	57.0	IMR90p11
17	F8	-0.20519600094849	SLC2A1_3	57.0	IMR90p11
18	F8	-0.576503451883127	SLC2A1_3	57.0	IMR90p11
19	F8	-2.72241251722107	SLC2A1_3	57.0	IMR90p11
20	F8	-1.58251663335841	SLC2A1_3	57.0	IMR90p11
21	F8	-0.257731188690286	SLC2A1_3	57.0	IMR90p11
22	F8	-0.379528989964911	SLC2A1_3	57.0	IMR90p11
23	F8	2.2729185621406	SLC2A1_3	57.0	IMR90p11
24	F8	4.89842151283756	SLC2A1_3	57.0	IMR90p11
25	F8	4.2783366696849	SLC2A1_3	57.0	IMR90p11
26	F8	15.3822852186963	SLC2A1_3	57.0	IMR90p11
27	F8	38.3567100173132	SLC2A1_3	57.0	IMR90p11
28	F8	65.0246283744746	SLC2A1_3	57.0	IMR90p11
29	F8	117.035208957917	SLC2A1_3	57.0	IMR90p11
30	F8	186.371944087607	SLC2A1_3	57.0	IMR90p11
31	F8	258.100112678154	SLC2A1_3	57.0	IMR90p11
32	F8	334.880708979454	SLC2A1_3	57.0	IMR90p11
33	F8	417.874537059008	SLC2A1_3	57.0	IMR90p11
34	F8	506.827441973869	SLC2A1_3	57.0	IMR90p11
35	F8	603.785789575862	SLC2A1_3	57.0	IMR90p11
36	F8	703.486795320655	SLC2A1_3	57.0	IMR90p11
37	F8	808.629823307564	SLC2A1_3	57.0	IMR90p11
38	F8	916.708539573808	SLC2A1_3	57.0	IMR90p11
39	F8	1029.80422434765	SLC2A1_3	57.0	IMR90p11
40	F8	1145.47166847271	SLC2A1_3	57.0	IMR90p11
1	G8	-5.76465072789733	SLC2A1_3	55.7	IMR90p11
2	G8	-3.60054798802366	SLC2A1_3	55.7	IMR90p11
3	G8	0.599503123408795	SLC2A1_3	55.7	IMR90p11
4	G8	0.423132602981696	SLC2A1_3	55.7	IMR90p11
5	G8	2.50821147868101	SLC2A1_3	55.7	IMR90p11
6	G8	0.175893551761874	SLC2A1_3	55.7	IMR90p11
7	G8	2.52279378564526	SLC2A1_3	55.7	IMR90p11
8	G8	-1.33414195327214	SLC2A1_3	55.7	IMR90p11
9	G8	3.28761195722382	SLC2A1_3	55.7	IMR90p11
10	G8	-1.14761026901488	SLC2A1_3	55.7	IMR90p11
11	G8	-2.32311132146515	SLC2A1_3	55.7	IMR90p11
12	G8	-4.91835326075579	SLC2A1_3	55.7	IMR90p11
13	G8	-0.480255919198498	SLC2A1_3	55.7	IMR90p11
14	G8	0.0522735094609743	SLC2A1_3	55.7	IMR90p11
15	G8	-1.41176103708494	SLC2A1_3	55.7	IMR90p11
16	G8	3.35376699784229	SLC2A1_3	55.7	IMR90p11
17	G8	0.66670159704654	SLC2A1_3	55.7	IMR90p11
18	G8	0.451307278034164	SLC2A1_3	55.7	IMR90p11
19	G8	-2.35478112938335	SLC2A1_3	55.7	IMR90p11
20	G8	-3.30650917058119	SLC2A1_3	55.7	IMR90p11
21	G8	-1.73483945441785	SLC2A1_3	55.7	IMR90p11
22	G8	2.59849812814036	SLC2A1_3	55.7	IMR90p11
23	G8	1.83055366195049	SLC2A1_3	55.7	IMR90p11
24	G8	3.4939294402684	SLC2A1_3	55.7	IMR90p11
25	G8	6.57728063415061	SLC2A1_3	55.7	IMR90p11
26	G8	12.355734033652	SLC2A1_3	55.7	IMR90p11
27	G8	20.5659860833134	SLC2A1_3	55.7	IMR90p11
28	G8	43.117179196423	SLC2A1_3	55.7	IMR90p11
29	G8	79.6013994716595	SLC2A1_3	55.7	IMR90p11
30	G8	128.718165575577	SLC2A1_3	55.7	IMR90p11
31	G8	195.239864966771	SLC2A1_3	55.7	IMR90p11
32	G8	264.560681806533	SLC2A1_3	55.7	IMR90p11
33	G8	336.518914092345	SLC2A1_3	55.7	IMR90p11
34	G8	412.718600323188	SLC2A1_3	55.7	IMR90p11
35	G8	495.69699441659	SLC2A1_3	55.7	IMR90p11
36	G8	584.831261615291	SLC2A1_3	55.7	IMR90p11
37	G8	681.673379371431	SLC2A1_3	55.7	IMR90p11
38	G8	782.96702439465	SLC2A1_3	55.7	IMR90p11
39	G8	889.645602948616	SLC2A1_3	55.7	IMR90p11
40	G8	997.331404854036	SLC2A1_3	55.7	IMR90p11
1	H8	6.10398350676769	SLC2A1_3	55.0	IMR90p11
2	H8	3.65162873868167	SLC2A1_3	55.0	IMR90p11
3	H8	4.50984298862522	SLC2A1_3	55.0	IMR90p11
4	H8	1.4523620863024	SLC2A1_3	55.0	IMR90p11
5	H8	1.64119866052442	SLC2A1_3	55.0	IMR90p11
6	H8	-1.07493903879276	SLC2A1_3	55.0	IMR90p11
7	H8	1.96642255320603	SLC2A1_3	55.0	IMR90p11
8	H8	-1.26214868042689	SLC2A1_3	55.0	IMR90p11
9	H8	3.4343171304522	SLC2A1_3	55.0	IMR90p11
10	H8	0.915982189977967	SLC2A1_3	55.0	IMR90p11
11	H8	-2.90502172088145	SLC2A1_3	55.0	IMR90p11
12	H8	0.964379780209583	SLC2A1_3	55.0	IMR90p11
13	H8	-0.0164106574911784	SLC2A1_3	55.0	IMR90p11
14	H8	0.422539791647978	SLC2A1_3	55.0	IMR90p11
15	H8	-3.34553785698063	SLC2A1_3	55.0	IMR90p11
16	H8	2.31225410513844	SLC2A1_3	55.0	IMR90p11
17	H8	1.52792998996983	SLC2A1_3	55.0	IMR90p11
18	H8	-5.96023508846292	SLC2A1_3	55.0	IMR90p11
19	H8	-4.19385450206437	SLC2A1_3	55.0	IMR90p11
20	H8	-6.25256551107395	SLC2A1_3	55.0	IMR90p11
21	H8	0.902537785801997	SLC2A1_3	55.0	IMR90p11
22	H8	1.55233475912792	SLC2A1_3	55.0	IMR90p11
23	H8	-3.71426363284263	SLC2A1_3	55.0	IMR90p11
24	H8	1.35061795319552	SLC2A1_3	55.0	IMR90p11
25	H8	-1.32515924606832	SLC2A1_3	55.0	IMR90p11
26	H8	3.43704248904442	SLC2A1_3	55.0	IMR90p11
27	H8	11.487374806527	SLC2A1_3	55.0	IMR90p11
28	H8	18.6427127930037	SLC2A1_3	55.0	IMR90p11
29	H8	48.4734254372033	SLC2A1_3	55.0	IMR90p11
30	H8	87.6369603020398	SLC2A1_3	55.0	IMR90p11
31	H8	130.375824114544	SLC2A1_3	55.0	IMR90p11
32	H8	198.523805244968	SLC2A1_3	55.0	IMR90p11
33	H8	261.019407909058	SLC2A1_3	55.0	IMR90p11
34	H8	327.222331992303	SLC2A1_3	55.0	IMR90p11
35	H8	397.1801311312	SLC2A1_3	55.0	IMR90p11
36	H8	475.629225035368	SLC2A1_3	55.0	IMR90p11
37	H8	561.093411243353	SLC2A1_3	55.0	IMR90p11
38	H8	651.802451473687	SLC2A1_3	55.0	IMR90p11
39	H8	748.895765858419	SLC2A1_3	55.0	IMR90p11
40	H8	850.497973580338	SLC2A1_3	55.0	IMR90p11
1	A8	-5.68	SLC2A1_3	65.0	IMR90p2
2	A8	-3.81	SLC2A1_3	65.0	IMR90p2
3	A8	-3.47	SLC2A1_3	65.0	IMR90p2
4	A8	5.01	SLC2A1_3	65.0	IMR90p2
5	A8	0.78	SLC2A1_3	65.0	IMR90p2
6	A8	0.82	SLC2A1_3	65.0	IMR90p2
7	A8	-3.74	SLC2A1_3	65.0	IMR90p2
8	A8	-2.07	SLC2A1_3	65.0	IMR90p2
9	A8	4.4	SLC2A1_3	65.0	IMR90p2
10	A8	0.62	SLC2A1_3	65.0	IMR90p2
11	A8	-1.02	SLC2A1_3	65.0	IMR90p2
12	A8	5.35	SLC2A1_3	65.0	IMR90p2
13	A8	1.84	SLC2A1_3	65.0	IMR90p2
14	A8	3.9	SLC2A1_3	65.0	IMR90p2
15	A8	-3.34	SLC2A1_3	65.0	IMR90p2
16	A8	-2.36	SLC2A1_3	65.0	IMR90p2
17	A8	1.35	SLC2A1_3	65.0	IMR90p2
18	A8	-2.79	SLC2A1_3	65.0	IMR90p2
19	A8	-1.4	SLC2A1_3	65.0	IMR90p2
20	A8	-2.25	SLC2A1_3	65.0	IMR90p2
21	A8	2.43	SLC2A1_3	65.0	IMR90p2
22	A8	3.52	SLC2A1_3	65.0	IMR90p2
23	A8	10.07	SLC2A1_3	65.0	IMR90p2
24	A8	24.7	SLC2A1_3	65.0	IMR90p2
25	A8	54.69	SLC2A1_3	65.0	IMR90p2
26	A8	110.14	SLC2A1_3	65.0	IMR90p2
27	A8	192.59	SLC2A1_3	65.0	IMR90p2
28	A8	290.61	SLC2A1_3	65.0	IMR90p2
29	A8	388.56	SLC2A1_3	65.0	IMR90p2
30	A8	491.18	SLC2A1_3	65.0	IMR90p2
31	A8	594.56	SLC2A1_3	65.0	IMR90p2
32	A8	706.1	SLC2A1_3	65.0	IMR90p2
33	A8	817.29	SLC2A1_3	65.0	IMR90p2
34	A8	935.45	SLC2A1_3	65.0	IMR90p2
35	A8	1044.21	SLC2A1_3	65.0	IMR90p2
36	A8	1149.71	SLC2A1_3	65.0	IMR90p2
37	A8	1243.76	SLC2A1_3	65.0	IMR90p2
38	A8	1335.7	SLC2A1_3	65.0	IMR90p2
39	A8	1420.79	SLC2A1_3	65.0	IMR90p2
40	A8	1501.75	SLC2A1_3	65.0	IMR90p2
1	B8	1.81	SLC2A1_3	64.5	IMR90p2
2	B8	2.37	SLC2A1_3	64.5	IMR90p2
3	B8	-0.24	SLC2A1_3	64.5	IMR90p2
4	B8	-0.55	SLC2A1_3	64.5	IMR90p2
5	B8	1.2	SLC2A1_3	64.5	IMR90p2
6	B8	5.4	SLC2A1_3	64.5	IMR90p2
7	B8	1.06	SLC2A1_3	64.5	IMR90p2
8	B8	2.86	SLC2A1_3	64.5	IMR90p2
9	B8	-2.14	SLC2A1_3	64.5	IMR90p2
10	B8	4.07	SLC2A1_3	64.5	IMR90p2
11	B8	-2.65	SLC2A1_3	64.5	IMR90p2
12	B8	-0.79	SLC2A1_3	64.5	IMR90p2
13	B8	-1.59	SLC2A1_3	64.5	IMR90p2
14	B8	-1.99	SLC2A1_3	64.5	IMR90p2
15	B8	-0.62	SLC2A1_3	64.5	IMR90p2
16	B8	-1.28	SLC2A1_3	64.5	IMR90p2
17	B8	-4.38	SLC2A1_3	64.5	IMR90p2
18	B8	0.54	SLC2A1_3	64.5	IMR90p2
19	B8	-3.07	SLC2A1_3	64.5	IMR90p2
20	B8	-1.18	SLC2A1_3	64.5	IMR90p2
21	B8	3.39	SLC2A1_3	64.5	IMR90p2
22	B8	8.48	SLC2A1_3	64.5	IMR90p2
23	B8	13.96	SLC2A1_3	64.5	IMR90p2
24	B8	37.58	SLC2A1_3	64.5	IMR90p2
25	B8	64.4	SLC2A1_3	64.5	IMR90p2
26	B8	131.82	SLC2A1_3	64.5	IMR90p2
27	B8	222.48	SLC2A1_3	64.5	IMR90p2
28	B8	327.39	SLC2A1_3	64.5	IMR90p2
29	B8	432.38	SLC2A1_3	64.5	IMR90p2
30	B8	539.93	SLC2A1_3	64.5	IMR90p2
31	B8	653.56	SLC2A1_3	64.5	IMR90p2
32	B8	773.16	SLC2A1_3	64.5	IMR90p2
33	B8	897.07	SLC2A1_3	64.5	IMR90p2
34	B8	1023.51	SLC2A1_3	64.5	IMR90p2
35	B8	1144.05	SLC2A1_3	64.5	IMR90p2
36	B8	1258.67	SLC2A1_3	64.5	IMR90p2
37	B8	1360.59	SLC2A1_3	64.5	IMR90p2
38	B8	1458.08	SLC2A1_3	64.5	IMR90p2
39	B8	1547.18	SLC2A1_3	64.5	IMR90p2
40	B8	1633.12	SLC2A1_3	64.5	IMR90p2
1	C8	1.56	SLC2A1_3	63.3	IMR90p2
2	C8	0.41	SLC2A1_3	63.3	IMR90p2
3	C8	0.28	SLC2A1_3	63.3	IMR90p2
4	C8	1.93	SLC2A1_3	63.3	IMR90p2
5	C8	1.86	SLC2A1_3	63.3	IMR90p2
6	C8	-2.37	SLC2A1_3	63.3	IMR90p2
7	C8	-1.2	SLC2A1_3	63.3	IMR90p2
8	C8	2.39	SLC2A1_3	63.3	IMR90p2
9	C8	1.93	SLC2A1_3	63.3	IMR90p2
10	C8	1.05	SLC2A1_3	63.3	IMR90p2
11	C8	-0.1	SLC2A1_3	63.3	IMR90p2
12	C8	0.36	SLC2A1_3	63.3	IMR90p2
13	C8	-0.53	SLC2A1_3	63.3	IMR90p2
14	C8	0.2	SLC2A1_3	63.3	IMR90p2
15	C8	0.43	SLC2A1_3	63.3	IMR90p2
16	C8	-2.2	SLC2A1_3	63.3	IMR90p2
17	C8	-4.39	SLC2A1_3	63.3	IMR90p2
18	C8	0.85	SLC2A1_3	63.3	IMR90p2
19	C8	3.02	SLC2A1_3	63.3	IMR90p2
20	C8	-3.64	SLC2A1_3	63.3	IMR90p2
21	C8	1.48	SLC2A1_3	63.3	IMR90p2
22	C8	5.04	SLC2A1_3	63.3	IMR90p2
23	C8	10.63	SLC2A1_3	63.3	IMR90p2
24	C8	33.16	SLC2A1_3	63.3	IMR90p2
25	C8	62.85	SLC2A1_3	63.3	IMR90p2
26	C8	115.96	SLC2A1_3	63.3	IMR90p2
27	C8	202.43	SLC2A1_3	63.3	IMR90p2
28	C8	301.16	SLC2A1_3	63.3	IMR90p2
29	C8	401.27	SLC2A1_3	63.3	IMR90p2
30	C8	506.79	SLC2A1_3	63.3	IMR90p2
31	C8	619.95	SLC2A1_3	63.3	IMR90p2
32	C8	736.76	SLC2A1_3	63.3	IMR90p2
33	C8	855.82	SLC2A1_3	63.3	IMR90p2
34	C8	980.95	SLC2A1_3	63.3	IMR90p2
35	C8	1102.89	SLC2A1_3	63.3	IMR90p2
36	C8	1218.65	SLC2A1_3	63.3	IMR90p2
37	C8	1326.06	SLC2A1_3	63.3	IMR90p2
38	C8	1426.81	SLC2A1_3	63.3	IMR90p2
39	C8	1520.46	SLC2A1_3	63.3	IMR90p2
40	C8	1608.01	SLC2A1_3	63.3	IMR90p2
1	D8	-1.1	SLC2A1_3	61.4	IMR90p2
2	D8	2.12	SLC2A1_3	61.4	IMR90p2
3	D8	8.27	SLC2A1_3	61.4	IMR90p2
4	D8	1.98	SLC2A1_3	61.4	IMR90p2
5	D8	1.48	SLC2A1_3	61.4	IMR90p2
6	D8	3.83	SLC2A1_3	61.4	IMR90p2
7	D8	1.48	SLC2A1_3	61.4	IMR90p2
8	D8	2.28	SLC2A1_3	61.4	IMR90p2
9	D8	-2.65	SLC2A1_3	61.4	IMR90p2
10	D8	-2.87	SLC2A1_3	61.4	IMR90p2
11	D8	-0.9	SLC2A1_3	61.4	IMR90p2
12	D8	-1.2	SLC2A1_3	61.4	IMR90p2
13	D8	-1.23	SLC2A1_3	61.4	IMR90p2
14	D8	-3.01	SLC2A1_3	61.4	IMR90p2
15	D8	-2.24	SLC2A1_3	61.4	IMR90p2
16	D8	-0.1	SLC2A1_3	61.4	IMR90p2
17	D8	-5.06	SLC2A1_3	61.4	IMR90p2
18	D8	-3.29	SLC2A1_3	61.4	IMR90p2
19	D8	-7.04	SLC2A1_3	61.4	IMR90p2
20	D8	-4.4	SLC2A1_3	61.4	IMR90p2
21	D8	1.76	SLC2A1_3	61.4	IMR90p2
22	D8	-1.83	SLC2A1_3	61.4	IMR90p2
23	D8	10.45	SLC2A1_3	61.4	IMR90p2
24	D8	14.33	SLC2A1_3	61.4	IMR90p2
25	D8	27.64	SLC2A1_3	61.4	IMR90p2
26	D8	65.22	SLC2A1_3	61.4	IMR90p2
27	D8	120.87	SLC2A1_3	61.4	IMR90p2
28	D8	196.63	SLC2A1_3	61.4	IMR90p2
29	D8	290.72	SLC2A1_3	61.4	IMR90p2
30	D8	385.34	SLC2A1_3	61.4	IMR90p2
31	D8	481.33	SLC2A1_3	61.4	IMR90p2
32	D8	586.88	SLC2A1_3	61.4	IMR90p2
33	D8	698.5	SLC2A1_3	61.4	IMR90p2
34	D8	819.82	SLC2A1_3	61.4	IMR90p2
35	D8	938.73	SLC2A1_3	61.4	IMR90p2
36	D8	1057.85	SLC2A1_3	61.4	IMR90p2
37	D8	1170.73	SLC2A1_3	61.4	IMR90p2
38	D8	1278.97	SLC2A1_3	61.4	IMR90p2
39	D8	1381.76	SLC2A1_3	61.4	IMR90p2
40	D8	1481.1	SLC2A1_3	61.4	IMR90p2
1	E8	2.72	SLC2A1_3	59.0	IMR90p2
2	E8	9.16	SLC2A1_3	59.0	IMR90p2
3	E8	4.58	SLC2A1_3	59.0	IMR90p2
4	E8	-2.3	SLC2A1_3	59.0	IMR90p2
5	E8	4.72	SLC2A1_3	59.0	IMR90p2
6	E8	2.54	SLC2A1_3	59.0	IMR90p2
7	E8	0.86	SLC2A1_3	59.0	IMR90p2
8	E8	2.29	SLC2A1_3	59.0	IMR90p2
9	E8	-0.17	SLC2A1_3	59.0	IMR90p2
10	E8	-1.36	SLC2A1_3	59.0	IMR90p2
11	E8	-0.67	SLC2A1_3	59.0	IMR90p2
12	E8	-0.37	SLC2A1_3	59.0	IMR90p2
13	E8	-3.71	SLC2A1_3	59.0	IMR90p2
14	E8	-2.74	SLC2A1_3	59.0	IMR90p2
15	E8	0.75	SLC2A1_3	59.0	IMR90p2
16	E8	-0.72	SLC2A1_3	59.0	IMR90p2
17	E8	0.69	SLC2A1_3	59.0	IMR90p2
18	E8	-1.77	SLC2A1_3	59.0	IMR90p2
19	E8	-1.71	SLC2A1_3	59.0	IMR90p2
20	E8	0.11	SLC2A1_3	59.0	IMR90p2
21	E8	-1.04	SLC2A1_3	59.0	IMR90p2
22	E8	-1.82	SLC2A1_3	59.0	IMR90p2
23	E8	2.89	SLC2A1_3	59.0	IMR90p2
24	E8	10.1	SLC2A1_3	59.0	IMR90p2
25	E8	15.29	SLC2A1_3	59.0	IMR90p2
26	E8	36.22	SLC2A1_3	59.0	IMR90p2
27	E8	65.44	SLC2A1_3	59.0	IMR90p2
28	E8	118.02	SLC2A1_3	59.0	IMR90p2
29	E8	191.29	SLC2A1_3	59.0	IMR90p2
30	E8	279.55	SLC2A1_3	59.0	IMR90p2
31	E8	368.14	SLC2A1_3	59.0	IMR90p2
32	E8	459.64	SLC2A1_3	59.0	IMR90p2
33	E8	560.37	SLC2A1_3	59.0	IMR90p2
34	E8	673.97	SLC2A1_3	59.0	IMR90p2
35	E8	794.83	SLC2A1_3	59.0	IMR90p2
36	E8	917.87	SLC2A1_3	59.0	IMR90p2
37	E8	1038.52	SLC2A1_3	59.0	IMR90p2
38	E8	1159.98	SLC2A1_3	59.0	IMR90p2
39	E8	1279.09	SLC2A1_3	59.0	IMR90p2
40	E8	1396.14	SLC2A1_3	59.0	IMR90p2
1	F8	1.2	SLC2A1_3	57.0	IMR90p2
2	F8	0.92	SLC2A1_3	57.0	IMR90p2
3	F8	3.59	SLC2A1_3	57.0	IMR90p2
4	F8	0.33	SLC2A1_3	57.0	IMR90p2
5	F8	2.42	SLC2A1_3	57.0	IMR90p2
6	F8	-2.04	SLC2A1_3	57.0	IMR90p2
7	F8	-2.27	SLC2A1_3	57.0	IMR90p2
8	F8	2.86	SLC2A1_3	57.0	IMR90p2
9	F8	1.99	SLC2A1_3	57.0	IMR90p2
10	F8	1.4	SLC2A1_3	57.0	IMR90p2
11	F8	3.65	SLC2A1_3	57.0	IMR90p2
12	F8	0.09	SLC2A1_3	57.0	IMR90p2
13	F8	-4.05	SLC2A1_3	57.0	IMR90p2
14	F8	-1.86	SLC2A1_3	57.0	IMR90p2
15	F8	-5.76	SLC2A1_3	57.0	IMR90p2
16	F8	-2.72	SLC2A1_3	57.0	IMR90p2
17	F8	-0.86	SLC2A1_3	57.0	IMR90p2
18	F8	0.47	SLC2A1_3	57.0	IMR90p2
19	F8	-2.13	SLC2A1_3	57.0	IMR90p2
20	F8	4.41	SLC2A1_3	57.0	IMR90p2
21	F8	3.22	SLC2A1_3	57.0	IMR90p2
22	F8	1.12	SLC2A1_3	57.0	IMR90p2
23	F8	-2.01	SLC2A1_3	57.0	IMR90p2
24	F8	5.12	SLC2A1_3	57.0	IMR90p2
25	F8	7.74	SLC2A1_3	57.0	IMR90p2
26	F8	21.04	SLC2A1_3	57.0	IMR90p2
27	F8	32.32	SLC2A1_3	57.0	IMR90p2
28	F8	60.83	SLC2A1_3	57.0	IMR90p2
29	F8	100.67	SLC2A1_3	57.0	IMR90p2
30	F8	165.45	SLC2A1_3	57.0	IMR90p2
31	F8	233.69	SLC2A1_3	57.0	IMR90p2
32	F8	309.1	SLC2A1_3	57.0	IMR90p2
33	F8	387.92	SLC2A1_3	57.0	IMR90p2
34	F8	477.66	SLC2A1_3	57.0	IMR90p2
35	F8	570.71	SLC2A1_3	57.0	IMR90p2
36	F8	671.94	SLC2A1_3	57.0	IMR90p2
37	F8	777.11	SLC2A1_3	57.0	IMR90p2
38	F8	885.48	SLC2A1_3	57.0	IMR90p2
39	F8	996.42	SLC2A1_3	57.0	IMR90p2
40	F8	1106.71	SLC2A1_3	57.0	IMR90p2
1	G8	4.37	SLC2A1_3	55.7	IMR90p2
2	G8	-2.71	SLC2A1_3	55.7	IMR90p2
3	G8	3.75	SLC2A1_3	55.7	IMR90p2
4	G8	1.88	SLC2A1_3	55.7	IMR90p2
5	G8	2.73	SLC2A1_3	55.7	IMR90p2
6	G8	-0.5	SLC2A1_3	55.7	IMR90p2
7	G8	1.45	SLC2A1_3	55.7	IMR90p2
8	G8	-3.11	SLC2A1_3	55.7	IMR90p2
9	G8	-1.27	SLC2A1_3	55.7	IMR90p2
10	G8	2.69	SLC2A1_3	55.7	IMR90p2
11	G8	-0.43	SLC2A1_3	55.7	IMR90p2
12	G8	0.16	SLC2A1_3	55.7	IMR90p2
13	G8	-2.35	SLC2A1_3	55.7	IMR90p2
14	G8	1.64	SLC2A1_3	55.7	IMR90p2
15	G8	-3.47	SLC2A1_3	55.7	IMR90p2
16	G8	-2.63	SLC2A1_3	55.7	IMR90p2
17	G8	0.42	SLC2A1_3	55.7	IMR90p2
18	G8	-0.58	SLC2A1_3	55.7	IMR90p2
19	G8	-1.27	SLC2A1_3	55.7	IMR90p2
20	G8	-1.2	SLC2A1_3	55.7	IMR90p2
21	G8	1.11	SLC2A1_3	55.7	IMR90p2
22	G8	3.94	SLC2A1_3	55.7	IMR90p2
23	G8	2.04	SLC2A1_3	55.7	IMR90p2
24	G8	3.47	SLC2A1_3	55.7	IMR90p2
25	G8	2.17	SLC2A1_3	55.7	IMR90p2
26	G8	12.89	SLC2A1_3	55.7	IMR90p2
27	G8	18.22	SLC2A1_3	55.7	IMR90p2
28	G8	32.32	SLC2A1_3	55.7	IMR90p2
29	G8	57.1	SLC2A1_3	55.7	IMR90p2
30	G8	101.82	SLC2A1_3	55.7	IMR90p2
31	G8	160.5	SLC2A1_3	55.7	IMR90p2
32	G8	224.95	SLC2A1_3	55.7	IMR90p2
33	G8	292.29	SLC2A1_3	55.7	IMR90p2
34	G8	367.9	SLC2A1_3	55.7	IMR90p2
35	G8	448.65	SLC2A1_3	55.7	IMR90p2
36	G8	537.77	SLC2A1_3	55.7	IMR90p2
37	G8	628.86	SLC2A1_3	55.7	IMR90p2
38	G8	728.04	SLC2A1_3	55.7	IMR90p2
39	G8	831.38	SLC2A1_3	55.7	IMR90p2
40	G8	939.89	SLC2A1_3	55.7	IMR90p2
1	H8	-3.32	SLC2A1_3	55.0	IMR90p2
2	H8	4.97	SLC2A1_3	55.0	IMR90p2
3	H8	0.04	SLC2A1_3	55.0	IMR90p2
4	H8	-0.98	SLC2A1_3	55.0	IMR90p2
5	H8	1.97	SLC2A1_3	55.0	IMR90p2
6	H8	3.06	SLC2A1_3	55.0	IMR90p2
7	H8	0.6	SLC2A1_3	55.0	IMR90p2
8	H8	-0.76	SLC2A1_3	55.0	IMR90p2
9	H8	1.68	SLC2A1_3	55.0	IMR90p2
10	H8	0.71	SLC2A1_3	55.0	IMR90p2
11	H8	-3.61	SLC2A1_3	55.0	IMR90p2
12	H8	-0.89	SLC2A1_3	55.0	IMR90p2
13	H8	0.81	SLC2A1_3	55.0	IMR90p2
14	H8	0.01	SLC2A1_3	55.0	IMR90p2
15	H8	0.23	SLC2A1_3	55.0	IMR90p2
16	H8	3.28	SLC2A1_3	55.0	IMR90p2
17	H8	2.08	SLC2A1_3	55.0	IMR90p2
18	H8	0.78	SLC2A1_3	55.0	IMR90p2
19	H8	2.29	SLC2A1_3	55.0	IMR90p2
20	H8	2.29	SLC2A1_3	55.0	IMR90p2
21	H8	-0.99	SLC2A1_3	55.0	IMR90p2
22	H8	1.9	SLC2A1_3	55.0	IMR90p2
23	H8	-4.78	SLC2A1_3	55.0	IMR90p2
24	H8	1.17	SLC2A1_3	55.0	IMR90p2
25	H8	1.25	SLC2A1_3	55.0	IMR90p2
26	H8	3.92	SLC2A1_3	55.0	IMR90p2
27	H8	13.55	SLC2A1_3	55.0	IMR90p2
28	H8	22.56	SLC2A1_3	55.0	IMR90p2
29	H8	36.62	SLC2A1_3	55.0	IMR90p2
30	H8	70.62	SLC2A1_3	55.0	IMR90p2
31	H8	117.77	SLC2A1_3	55.0	IMR90p2
32	H8	175.35	SLC2A1_3	55.0	IMR90p2
33	H8	237.01	SLC2A1_3	55.0	IMR90p2
34	H8	303.39	SLC2A1_3	55.0	IMR90p2
35	H8	374.38	SLC2A1_3	55.0	IMR90p2
36	H8	450.17	SLC2A1_3	55.0	IMR90p2
37	H8	529.98	SLC2A1_3	55.0	IMR90p2
38	H8	616.07	SLC2A1_3	55.0	IMR90p2
39	H8	709.32	SLC2A1_3	55.0	IMR90p2
40	H8	805.0	SLC2A1_3	55.0	IMR90p2
1	A8	-6.21353552239407	SLC2A1_3	65.0	IMR90p8
2	A8	-0.273178210185961	SLC2A1_3	65.0	IMR90p8
3	A8	0.870023875359038	SLC2A1_3	65.0	IMR90p8
4	A8	4.41796798344103	SLC2A1_3	65.0	IMR90p8
5	A8	-3.1283597999186	SLC2A1_3	65.0	IMR90p8
6	A8	0.341425856751812	SLC2A1_3	65.0	IMR90p8
7	A8	3.74424937980211	SLC2A1_3	65.0	IMR90p8
8	A8	-0.961754114730411	SLC2A1_3	65.0	IMR90p8
9	A8	0.0365944284358193	SLC2A1_3	65.0	IMR90p8
10	A8	-3.38283754330178	SLC2A1_3	65.0	IMR90p8
11	A8	1.6374191888176	SLC2A1_3	65.0	IMR90p8
12	A8	-3.10845047303792	SLC2A1_3	65.0	IMR90p8
13	A8	2.56933751395036	SLC2A1_3	65.0	IMR90p8
14	A8	0.965141462540032	SLC2A1_3	65.0	IMR90p8
15	A8	-2.74293458393595	SLC2A1_3	65.0	IMR90p8
16	A8	1.46207568536875	SLC2A1_3	65.0	IMR90p8
17	A8	-1.40368103268429	SLC2A1_3	65.0	IMR90p8
18	A8	-0.208638734110991	SLC2A1_3	65.0	IMR90p8
19	A8	-1.85272356905807	SLC2A1_3	65.0	IMR90p8
20	A8	2.81290251241489	SLC2A1_3	65.0	IMR90p8
21	A8	3.31074623754057	SLC2A1_3	65.0	IMR90p8
22	A8	13.1033902716531	SLC2A1_3	65.0	IMR90p8
23	A8	22.0666420266548	SLC2A1_3	65.0	IMR90p8
24	A8	52.4180706765451	SLC2A1_3	65.0	IMR90p8
25	A8	103.86672329738	SLC2A1_3	65.0	IMR90p8
26	A8	177.332338979645	SLC2A1_3	65.0	IMR90p8
27	A8	271.703133461851	SLC2A1_3	65.0	IMR90p8
28	A8	369.820271030305	SLC2A1_3	65.0	IMR90p8
29	A8	471.100866540728	SLC2A1_3	65.0	IMR90p8
30	A8	577.819125924339	SLC2A1_3	65.0	IMR90p8
31	A8	689.304568381448	SLC2A1_3	65.0	IMR90p8
32	A8	805.132122375634	SLC2A1_3	65.0	IMR90p8
33	A8	923.295017203268	SLC2A1_3	65.0	IMR90p8
34	A8	1037.28687313107	SLC2A1_3	65.0	IMR90p8
35	A8	1146.0032586786	SLC2A1_3	65.0	IMR90p8
36	A8	1248.27865782999	SLC2A1_3	65.0	IMR90p8
37	A8	1345.80860747855	SLC2A1_3	65.0	IMR90p8
38	A8	1435.54825471102	SLC2A1_3	65.0	IMR90p8
39	A8	1515.818957585	SLC2A1_3	65.0	IMR90p8
40	A8	1588.21549583552	SLC2A1_3	65.0	IMR90p8
1	B8	4.45139317706889	SLC2A1_3	64.5	IMR90p8
2	B8	4.26119999518005	SLC2A1_3	64.5	IMR90p8
3	B8	0.615543440932925	SLC2A1_3	64.5	IMR90p8
4	B8	3.3704408182366	SLC2A1_3	64.5	IMR90p8
5	B8	5.08754438855976	SLC2A1_3	64.5	IMR90p8
6	B8	1.25581716942952	SLC2A1_3	64.5	IMR90p8
7	B8	-2.45580169948971	SLC2A1_3	64.5	IMR90p8
8	B8	1.03553864534297	SLC2A1_3	64.5	IMR90p8
9	B8	3.34374572658999	SLC2A1_3	64.5	IMR90p8
10	B8	-1.85433309090149	SLC2A1_3	64.5	IMR90p8
11	B8	1.36118140616327	SLC2A1_3	64.5	IMR90p8
12	B8	-6.2157619043719	SLC2A1_3	64.5	IMR90p8
13	B8	1.19285372516651	SLC2A1_3	64.5	IMR90p8
14	B8	-2.0592579861559	SLC2A1_3	64.5	IMR90p8
15	B8	-0.0926448824502586	SLC2A1_3	64.5	IMR90p8
16	B8	-5.73741399599794	SLC2A1_3	64.5	IMR90p8
17	B8	-2.57482579070256	SLC2A1_3	64.5	IMR90p8
18	B8	-1.43625272083	SLC2A1_3	64.5	IMR90p8
19	B8	-1.37560705781016	SLC2A1_3	64.5	IMR90p8
20	B8	1.31332738177662	SLC2A1_3	64.5	IMR90p8
21	B8	1.97835703642158	SLC2A1_3	64.5	IMR90p8
22	B8	10.793323181404	SLC2A1_3	64.5	IMR90p8
23	B8	29.3097588500359	SLC2A1_3	64.5	IMR90p8
24	B8	51.4796824312361	SLC2A1_3	64.5	IMR90p8
25	B8	109.824718486426	SLC2A1_3	64.5	IMR90p8
26	B8	185.967007002989	SLC2A1_3	64.5	IMR90p8
27	B8	287.129551568027	SLC2A1_3	64.5	IMR90p8
28	B8	388.82221352775	SLC2A1_3	64.5	IMR90p8
29	B8	496.180176615588	SLC2A1_3	64.5	IMR90p8
30	B8	608.940844436258	SLC2A1_3	64.5	IMR90p8
31	B8	730.635642626894	SLC2A1_3	64.5	IMR90p8
32	B8	854.429080467445	SLC2A1_3	64.5	IMR90p8
33	B8	979.528276676177	SLC2A1_3	64.5	IMR90p8
34	B8	1100.53488924777	SLC2A1_3	64.5	IMR90p8
35	B8	1216.46781799352	SLC2A1_3	64.5	IMR90p8
36	B8	1323.33970710927	SLC2A1_3	64.5	IMR90p8
37	B8	1422.70129747433	SLC2A1_3	64.5	IMR90p8
38	B8	1515.4467181757	SLC2A1_3	64.5	IMR90p8
39	B8	1602.89445189662	SLC2A1_3	64.5	IMR90p8
40	B8	1686.60935999211	SLC2A1_3	64.5	IMR90p8
1	C8	1.46105228313991	SLC2A1_3	63.3	IMR90p8
2	C8	3.33692591742965	SLC2A1_3	63.3	IMR90p8
3	C8	-1.18994828401856	SLC2A1_3	63.3	IMR90p8
4	C8	3.65711328670159	SLC2A1_3	63.3	IMR90p8
5	C8	0.931328814434892	SLC2A1_3	63.3	IMR90p8
6	C8	-0.125071820183166	SLC2A1_3	63.3	IMR90p8
7	C8	-1.54916283096281	SLC2A1_3	63.3	IMR90p8
8	C8	1.70753841860324	SLC2A1_3	63.3	IMR90p8
9	C8	-1.50469291678428	SLC2A1_3	63.3	IMR90p8
10	C8	1.75078890472605	SLC2A1_3	63.3	IMR90p8
11	C8	2.92899826514486	SLC2A1_3	63.3	IMR90p8
12	C8	0.467113494958994	SLC2A1_3	63.3	IMR90p8
13	C8	-0.798819670183548	SLC2A1_3	63.3	IMR90p8
14	C8	3.21898245430157	SLC2A1_3	63.3	IMR90p8
15	C8	-1.68872996091204	SLC2A1_3	63.3	IMR90p8
16	C8	-2.12649006108131	SLC2A1_3	63.3	IMR90p8
17	C8	-1.56559118967425	SLC2A1_3	63.3	IMR90p8
18	C8	-3.08138853501032	SLC2A1_3	63.3	IMR90p8
19	C8	2.04017117900321	SLC2A1_3	63.3	IMR90p8
20	C8	-4.41885503465028	SLC2A1_3	63.3	IMR90p8
21	C8	4.42412840204361	SLC2A1_3	63.3	IMR90p8
22	C8	4.45869097604236	SLC2A1_3	63.3	IMR90p8
23	C8	23.6204769747092	SLC2A1_3	63.3	IMR90p8
24	C8	46.7113585858851	SLC2A1_3	63.3	IMR90p8
25	C8	98.3801157899038	SLC2A1_3	63.3	IMR90p8
26	C8	167.412471280317	SLC2A1_3	63.3	IMR90p8
27	C8	267.466970452192	SLC2A1_3	63.3	IMR90p8
28	C8	367.810939091265	SLC2A1_3	63.3	IMR90p8
29	C8	471.555192376389	SLC2A1_3	63.3	IMR90p8
30	C8	579.930857863441	SLC2A1_3	63.3	IMR90p8
31	C8	697.875606294451	SLC2A1_3	63.3	IMR90p8
32	C8	821.665702227959	SLC2A1_3	63.3	IMR90p8
33	C8	947.729838838659	SLC2A1_3	63.3	IMR90p8
34	C8	1071.52470559321	SLC2A1_3	63.3	IMR90p8
35	C8	1189.86816902599	SLC2A1_3	63.3	IMR90p8
36	C8	1301.8366617254	SLC2A1_3	63.3	IMR90p8
37	C8	1407.10972513341	SLC2A1_3	63.3	IMR90p8
38	C8	1505.36800497457	SLC2A1_3	63.3	IMR90p8
39	C8	1599.19631242519	SLC2A1_3	63.3	IMR90p8
40	C8	1689.953250878	SLC2A1_3	63.3	IMR90p8
1	D8	-3.83467197984737	SLC2A1_3	61.4	IMR90p8
2	D8	-1.67360423765422	SLC2A1_3	61.4	IMR90p8
3	D8	3.58973691324172	SLC2A1_3	61.4	IMR90p8
4	D8	-0.401080818937317	SLC2A1_3	61.4	IMR90p8
5	D8	2.74509848292291	SLC2A1_3	61.4	IMR90p8
6	D8	-2.67849818301556	SLC2A1_3	61.4	IMR90p8
7	D8	-3.29154706114923	SLC2A1_3	61.4	IMR90p8
8	D8	2.23544983172724	SLC2A1_3	61.4	IMR90p8
9	D8	0.33449831998314	SLC2A1_3	61.4	IMR90p8
10	D8	-1.14574690472273	SLC2A1_3	61.4	IMR90p8
11	D8	1.81666423103661	SLC2A1_3	61.4	IMR90p8
12	D8	1.48019775552802	SLC2A1_3	61.4	IMR90p8
13	D8	-3.28562206728202	SLC2A1_3	61.4	IMR90p8
14	D8	-3.80696461631487	SLC2A1_3	61.4	IMR90p8
15	D8	4.97866671961856	SLC2A1_3	61.4	IMR90p8
16	D8	-1.56163601005937	SLC2A1_3	61.4	IMR90p8
17	D8	-1.01797953981168	SLC2A1_3	61.4	IMR90p8
18	D8	0.906505371212461	SLC2A1_3	61.4	IMR90p8
19	D8	1.59526159028974	SLC2A1_3	61.4	IMR90p8
20	D8	-0.884220482123055	SLC2A1_3	61.4	IMR90p8
21	D8	-0.891798343248411	SLC2A1_3	61.4	IMR90p8
22	D8	3.30620909625213	SLC2A1_3	61.4	IMR90p8
23	D8	15.9959445249465	SLC2A1_3	61.4	IMR90p8
24	D8	27.7267788542408	SLC2A1_3	61.4	IMR90p8
25	D8	57.6636479657518	SLC2A1_3	61.4	IMR90p8
26	D8	108.460665593145	SLC2A1_3	61.4	IMR90p8
27	D8	182.051332107499	SLC2A1_3	61.4	IMR90p8
28	D8	272.926900725222	SLC2A1_3	61.4	IMR90p8
29	D8	364.148762862939	SLC2A1_3	61.4	IMR90p8
30	D8	458.731237976163	SLC2A1_3	61.4	IMR90p8
31	D8	562.23101459413	SLC2A1_3	61.4	IMR90p8
32	D8	673.398556746806	SLC2A1_3	61.4	IMR90p8
33	D8	788.189881213467	SLC2A1_3	61.4	IMR90p8
34	D8	905.596596483691	SLC2A1_3	61.4	IMR90p8
35	D8	1022.99900465044	SLC2A1_3	61.4	IMR90p8
36	D8	1138.02209035252	SLC2A1_3	61.4	IMR90p8
37	D8	1247.80932714136	SLC2A1_3	61.4	IMR90p8
38	D8	1353.20151055204	SLC2A1_3	61.4	IMR90p8
39	D8	1453.05991017119	SLC2A1_3	61.4	IMR90p8
40	D8	1547.7567984502	SLC2A1_3	61.4	IMR90p8
1	E8	-4.08010701227749	SLC2A1_3	59.0	IMR90p8
2	E8	4.67859388265333	SLC2A1_3	59.0	IMR90p8
3	E8	0.055356829894663	SLC2A1_3	59.0	IMR90p8
4	E8	3.54338267652611	SLC2A1_3	59.0	IMR90p8
5	E8	1.79926921708875	SLC2A1_3	59.0	IMR90p8
6	E8	2.84232907441628	SLC2A1_3	59.0	IMR90p8
7	E8	-0.623961006619538	SLC2A1_3	59.0	IMR90p8
8	E8	0.485423622073085	SLC2A1_3	59.0	IMR90p8
9	E8	-3.92706785876544	SLC2A1_3	59.0	IMR90p8
10	E8	3.01737638302757	SLC2A1_3	59.0	IMR90p8
11	E8	1.53607283329347	SLC2A1_3	59.0	IMR90p8
12	E8	-0.549744232878766	SLC2A1_3	59.0	IMR90p8
13	E8	-3.34446414102604	SLC2A1_3	59.0	IMR90p8
14	E8	-2.8937229661492	SLC2A1_3	59.0	IMR90p8
15	E8	-2.90248908442163	SLC2A1_3	59.0	IMR90p8
16	E8	4.69939531504861	SLC2A1_3	59.0	IMR90p8
17	E8	-0.633330646527156	SLC2A1_3	59.0	IMR90p8
18	E8	-2.99451061619448	SLC2A1_3	59.0	IMR90p8
19	E8	-1.53171489630495	SLC2A1_3	59.0	IMR90p8
20	E8	-3.49862306576688	SLC2A1_3	59.0	IMR90p8
21	E8	4.68166200625956	SLC2A1_3	59.0	IMR90p8
22	E8	2.71377789160215	SLC2A1_3	59.0	IMR90p8
23	E8	4.51938254842207	SLC2A1_3	59.0	IMR90p8
24	E8	14.0272148930862	SLC2A1_3	59.0	IMR90p8
25	E8	28.4653678274167	SLC2A1_3	59.0	IMR90p8
26	E8	52.3928148208656	SLC2A1_3	59.0	IMR90p8
27	E8	107.645771203889	SLC2A1_3	59.0	IMR90p8
28	E8	173.74264134144	SLC2A1_3	59.0	IMR90p8
29	E8	258.77658307015	SLC2A1_3	59.0	IMR90p8
30	E8	345.997410630073	SLC2A1_3	59.0	IMR90p8
31	E8	437.21860052707	SLC2A1_3	59.0	IMR90p8
32	E8	535.928451530799	SLC2A1_3	59.0	IMR90p8
33	E8	642.673582300368	SLC2A1_3	59.0	IMR90p8
34	E8	758.37062007878	SLC2A1_3	59.0	IMR90p8
35	E8	879.684835361611	SLC2A1_3	59.0	IMR90p8
36	E8	1002.54155629115	SLC2A1_3	59.0	IMR90p8
37	E8	1122.60728158925	SLC2A1_3	59.0	IMR90p8
38	E8	1241.37157957157	SLC2A1_3	59.0	IMR90p8
39	E8	1358.63310714227	SLC2A1_3	59.0	IMR90p8
40	E8	1475.99526183062	SLC2A1_3	59.0	IMR90p8
1	F8	4.68794449070901	SLC2A1_3	57.0	IMR90p8
2	F8	4.44853653975542	SLC2A1_3	57.0	IMR90p8
3	F8	-0.838507705619577	SLC2A1_3	57.0	IMR90p8
4	F8	-0.855235095022636	SLC2A1_3	57.0	IMR90p8
5	F8	0.628021513911335	SLC2A1_3	57.0	IMR90p8
6	F8	-0.203933727337244	SLC2A1_3	57.0	IMR90p8
7	F8	-1.15357797144998	SLC2A1_3	57.0	IMR90p8
8	F8	3.22073798082056	SLC2A1_3	57.0	IMR90p8
9	F8	6.56971337343111	SLC2A1_3	57.0	IMR90p8
10	F8	1.03291594066286	SLC2A1_3	57.0	IMR90p8
11	F8	-3.51826787115533	SLC2A1_3	57.0	IMR90p8
12	F8	-1.24697101380525	SLC2A1_3	57.0	IMR90p8
13	F8	-0.986757412355473	SLC2A1_3	57.0	IMR90p8
14	F8	1.40234319167212	SLC2A1_3	57.0	IMR90p8
15	F8	0.755622522967315	SLC2A1_3	57.0	IMR90p8
16	F8	-0.601578371291453	SLC2A1_3	57.0	IMR90p8
17	F8	-2.03791755837074	SLC2A1_3	57.0	IMR90p8
18	F8	0.378255795592395	SLC2A1_3	57.0	IMR90p8
19	F8	2.75454458582863	SLC2A1_3	57.0	IMR90p8
20	F8	-2.25614676803889	SLC2A1_3	57.0	IMR90p8
21	F8	0.316969112451716	SLC2A1_3	57.0	IMR90p8
22	F8	-1.35619695386458	SLC2A1_3	57.0	IMR90p8
23	F8	-0.438544130523496	SLC2A1_3	57.0	IMR90p8
24	F8	3.52821556631761	SLC2A1_3	57.0	IMR90p8
25	F8	15.5008724706149	SLC2A1_3	57.0	IMR90p8
26	F8	24.3963728813087	SLC2A1_3	57.0	IMR90p8
27	F8	50.8148454874204	SLC2A1_3	57.0	IMR90p8
28	F8	89.4711201728692	SLC2A1_3	57.0	IMR90p8
29	F8	149.579361133074	SLC2A1_3	57.0	IMR90p8
30	F8	220.020171542686	SLC2A1_3	57.0	IMR90p8
31	F8	290.114766149572	SLC2A1_3	57.0	IMR90p8
32	F8	365.931779123013	SLC2A1_3	57.0	IMR90p8
33	F8	446.357848407327	SLC2A1_3	57.0	IMR90p8
34	F8	538.768146381397	SLC2A1_3	57.0	IMR90p8
35	F8	634.319956904964	SLC2A1_3	57.0	IMR90p8
36	F8	738.898257792306	SLC2A1_3	57.0	IMR90p8
37	F8	844.155122803057	SLC2A1_3	57.0	IMR90p8
38	F8	953.737090247724	SLC2A1_3	57.0	IMR90p8
39	F8	1062.36367540823	SLC2A1_3	57.0	IMR90p8
40	F8	1171.24909297376	SLC2A1_3	57.0	IMR90p8
1	G8	4.22323586237917	SLC2A1_3	55.7	IMR90p8
2	G8	2.00828835369748	SLC2A1_3	55.7	IMR90p8
3	G8	5.446079983858	SLC2A1_3	55.7	IMR90p8
4	G8	2.59967571913649	SLC2A1_3	55.7	IMR90p8
5	G8	4.73443782807954	SLC2A1_3	55.7	IMR90p8
6	G8	1.38962953791133	SLC2A1_3	55.7	IMR90p8
7	G8	-5.45282936847207	SLC2A1_3	55.7	IMR90p8
8	G8	-3.94818807031606	SLC2A1_3	55.7	IMR90p8
9	G8	-3.19328385957306	SLC2A1_3	55.7	IMR90p8
10	G8	-3.54203727253707	SLC2A1_3	55.7	IMR90p8
11	G8	-0.0125287080709313	SLC2A1_3	55.7	IMR90p8
12	G8	2.53076548765739	SLC2A1_3	55.7	IMR90p8
13	G8	1.01226878967782	SLC2A1_3	55.7	IMR90p8
14	G8	-2.03193824295477	SLC2A1_3	55.7	IMR90p8
15	G8	2.08890023972208	SLC2A1_3	55.7	IMR90p8
16	G8	4.02805467928874	SLC2A1_3	55.7	IMR90p8
17	G8	-4.36596803726979	SLC2A1_3	55.7	IMR90p8
18	G8	-3.51899713100693	SLC2A1_3	55.7	IMR90p8
19	G8	0.812687529953564	SLC2A1_3	55.7	IMR90p8
20	G8	1.65978539465777	SLC2A1_3	55.7	IMR90p8
21	G8	0.522748192569907	SLC2A1_3	55.7	IMR90p8
22	G8	1.31789536000088	SLC2A1_3	55.7	IMR90p8
23	G8	-0.60827475475935	SLC2A1_3	55.7	IMR90p8
24	G8	1.61953016365806	SLC2A1_3	55.7	IMR90p8
25	G8	2.88698445177442	SLC2A1_3	55.7	IMR90p8
26	G8	13.9608017804576	SLC2A1_3	55.7	IMR90p8
27	G8	26.2706950055449	SLC2A1_3	55.7	IMR90p8
28	G8	51.5286250732452	SLC2A1_3	55.7	IMR90p8
29	G8	91.7717611340895	SLC2A1_3	55.7	IMR90p8
30	G8	147.867287064446	SLC2A1_3	55.7	IMR90p8
31	G8	211.367733059754	SLC2A1_3	55.7	IMR90p8
32	G8	277.939528263276	SLC2A1_3	55.7	IMR90p8
33	G8	350.137442051872	SLC2A1_3	55.7	IMR90p8
34	G8	426.178369602069	SLC2A1_3	55.7	IMR90p8
35	G8	509.457757614419	SLC2A1_3	55.7	IMR90p8
36	G8	600.049914356412	SLC2A1_3	55.7	IMR90p8
37	G8	696.101642049264	SLC2A1_3	55.7	IMR90p8
38	G8	795.137350154046	SLC2A1_3	55.7	IMR90p8
39	G8	894.988061710004	SLC2A1_3	55.7	IMR90p8
40	G8	997.774241901128	SLC2A1_3	55.7	IMR90p8
1	H8	5.09930259675275	SLC2A1_3	55.0	IMR90p8
2	H8	5.5513823239512	SLC2A1_3	55.0	IMR90p8
3	H8	5.55577837880764	SLC2A1_3	55.0	IMR90p8
4	H8	1.24961624012803	SLC2A1_3	55.0	IMR90p8
5	H8	-0.283404750406589	SLC2A1_3	55.0	IMR90p8
6	H8	1.57512906074771	SLC2A1_3	55.0	IMR90p8
7	H8	-1.60128892267448	SLC2A1_3	55.0	IMR90p8
8	H8	4.16060653918339	SLC2A1_3	55.0	IMR90p8
9	H8	4.31086565790247	SLC2A1_3	55.0	IMR90p8
10	H8	1.92260450516369	SLC2A1_3	55.0	IMR90p8
11	H8	-2.5014775810273	SLC2A1_3	55.0	IMR90p8
12	H8	1.88056004166265	SLC2A1_3	55.0	IMR90p8
13	H8	-1.30866817982678	SLC2A1_3	55.0	IMR90p8
14	H8	1.37704631244151	SLC2A1_3	55.0	IMR90p8
15	H8	-5.91323033349954	SLC2A1_3	55.0	IMR90p8
16	H8	-1.8987495285578	SLC2A1_3	55.0	IMR90p8
17	H8	-2.76140639665937	SLC2A1_3	55.0	IMR90p8
18	H8	-0.759099375738515	SLC2A1_3	55.0	IMR90p8
19	H8	-6.43171564430077	SLC2A1_3	55.0	IMR90p8
20	H8	0.328716647597048	SLC2A1_3	55.0	IMR90p8
21	H8	-7.07924684040881	SLC2A1_3	55.0	IMR90p8
22	H8	1.60043313969663	SLC2A1_3	55.0	IMR90p8
23	H8	1.92178256018724	SLC2A1_3	55.0	IMR90p8
24	H8	-5.31667036020372	SLC2A1_3	55.0	IMR90p8
25	H8	-2.78753956337141	SLC2A1_3	55.0	IMR90p8
26	H8	7.32578325320719	SLC2A1_3	55.0	IMR90p8
27	H8	15.2305837759254	SLC2A1_3	55.0	IMR90p8
28	H8	23.7406263788102	SLC2A1_3	55.0	IMR90p8
29	H8	55.8194419428846	SLC2A1_3	55.0	IMR90p8
30	H8	97.5455939695344	SLC2A1_3	55.0	IMR90p8
31	H8	155.848517313045	SLC2A1_3	55.0	IMR90p8
32	H8	216.950922858781	SLC2A1_3	55.0	IMR90p8
33	H8	280.44135160037	SLC2A1_3	55.0	IMR90p8
34	H8	349.81639703184	SLC2A1_3	55.0	IMR90p8
35	H8	423.831800424252	SLC2A1_3	55.0	IMR90p8
36	H8	506.548981953842	SLC2A1_3	55.0	IMR90p8
37	H8	594.256878869798	SLC2A1_3	55.0	IMR90p8
38	H8	688.326770627494	SLC2A1_3	55.0	IMR90p8
39	H8	783.343044863045	SLC2A1_3	55.0	IMR90p8
40	H8	879.520170833232	SLC2A1_3	55.0	IMR90p8
