# Supplementary material for: Primer PICKR: literature-mined scoring platform for robust RT–qPCR primers
Source: Nat Commun. 2026 May 28;17:6938. doi: 10.1038/s41467-026-73648-2 (PMC13388996; doi:10.1038/s41467-026-73648-2)
Supplement: Supplementary file 11 — Source Data [file 41467_2026_73648_MOESM11_ESM.zip › Suppl_Fig_S17/melting_curve_data_TBP_3.csv]

Temperature	Well	Derivative	Target	melt temp	Replicate
55.0	A3	-9.16378418887871	TBP_3	65.0	IMR90p11
55.5	A3	-19.8548657425711	TBP_3	65.0	IMR90p11
56.0	A3	-18.3275683777579	TBP_3	65.0	IMR90p11
56.5	A3	-18.3275683777551	TBP_3	65.0	IMR90p11
57.0	A3	-18.3275683777781	TBP_3	65.0	IMR90p11
57.5	A3	-18.8685485073891	TBP_3	65.0	IMR90p11
58.0	A3	-15.7241864963071	TBP_3	65.0	IMR90p11
58.5	A3	-8.05125474063107	TBP_3	65.0	IMR90p11
59.0	A3	-0.418122160580651	TBP_3	65.0	IMR90p11
59.5	A3	6.96055173432751	TBP_3	65.0	IMR90p11
60.0	A3	13.570783524068	TBP_3	65.0	IMR90p11
60.5	A3	18.7083932002138	TBP_3	65.0	IMR90p11
61.0	A3	22.5636239067846	TBP_3	65.0	IMR90p11
61.5	A3	25.1498884465849	TBP_3	65.0	IMR90p11
62.0	A3	26.5556007431487	TBP_3	65.0	IMR90p11
62.5	A3	27.5215962918202	TBP_3	65.0	IMR90p11
63.0	A3	28.1491220240356	TBP_3	65.0	IMR90p11
63.5	A3	28.2874305072081	TBP_3	65.0	IMR90p11
64.0	A3	29.1942675021014	TBP_3	65.0	IMR90p11
64.5	A3	31.3130971391802	TBP_3	65.0	IMR90p11
65.0	A3	34.2980683137404	TBP_3	65.0	IMR90p11
65.5	A3	38.3202657909552	TBP_3	65.0	IMR90p11
66.0	A3	43.490639286654	TBP_3	65.0	IMR90p11
66.5	A3	48.4833375350803	TBP_3	65.0	IMR90p11
67.0	A3	52.2792999658228	TBP_3	65.0	IMR90p11
67.5	A3	55.2151771145919	TBP_3	65.0	IMR90p11
68.0	A3	57.4967955465509	TBP_3	65.0	IMR90p11
68.5	A3	58.1771974982771	TBP_3	65.0	IMR90p11
69.0	A3	58.5793925356658	TBP_3	65.0	IMR90p11
69.5	A3	60.382122266285	TBP_3	65.0	IMR90p11
70.0	A3	62.5271778511299	TBP_3	65.0	IMR90p11
70.5	A3	65.5235760734882	TBP_3	65.0	IMR90p11
71.0	A3	71.4841872781251	TBP_3	65.0	IMR90p11
71.5	A3	78.7014032449443	TBP_3	65.0	IMR90p11
72.0	A3	84.6984269391114	TBP_3	65.0	IMR90p11
72.5	A3	89.4654706598453	TBP_3	65.0	IMR90p11
73.0	A3	91.2775563908456	TBP_3	65.0	IMR90p11
73.5	A3	87.6091298703838	TBP_3	65.0	IMR90p11
74.0	A3	79.485989657671	TBP_3	65.0	IMR90p11
74.5	A3	69.8465053197442	TBP_3	65.0	IMR90p11
75.0	A3	60.3093825160293	TBP_3	65.0	IMR90p11
75.5	A3	52.3353232709506	TBP_3	65.0	IMR90p11
76.0	A3	47.3702523195084	TBP_3	65.0	IMR90p11
76.5	A3	45.5274752079631	TBP_3	65.0	IMR90p11
77.0	A3	44.9554670275487	TBP_3	65.0	IMR90p11
77.5	A3	44.7734936423342	TBP_3	65.0	IMR90p11
78.0	A3	45.6214123639679	TBP_3	65.0	IMR90p11
78.5	A3	47.6770742040517	TBP_3	65.0	IMR90p11
79.0	A3	50.4517630761724	TBP_3	65.0	IMR90p11
79.5	A3	56.3294651776542	TBP_3	65.0	IMR90p11
80.0	A3	70.8644559629004	TBP_3	65.0	IMR90p11
80.5	A3	90.6171700664654	TBP_3	65.0	IMR90p11
81.0	A3	107.68042684469	TBP_3	65.0	IMR90p11
81.5	A3	120.731658177852	TBP_3	65.0	IMR90p11
82.0	A3	126.288048636031	TBP_3	65.0	IMR90p11
82.5	A3	112.71843725615	TBP_3	65.0	IMR90p11
83.0	A3	84.2267433516474	TBP_3	65.0	IMR90p11
83.5	A3	55.9978590459704	TBP_3	65.0	IMR90p11
84.0	A3	31.3803604392599	TBP_3	65.0	IMR90p11
84.5	A3	11.5969085826746	TBP_3	65.0	IMR90p11
85.0	A3	2.01330597516557	TBP_3	65.0	IMR90p11
85.5	A3	1.61688610560083	TBP_3	65.0	IMR90p11
86.0	A3	2.97203402231338	TBP_3	65.0	IMR90p11
86.5	A3	3.12147122611213	TBP_3	65.0	IMR90p11
87.0	A3	2.47908085737708	TBP_3	65.0	IMR90p11
87.5	A3	3.11505691167258	TBP_3	65.0	IMR90p11
88.0	A3	3.03426457071544	TBP_3	65.0	IMR90p11
88.5	A3	1.67182080791883	TBP_3	65.0	IMR90p11
89.0	A3	1.39790223655382	TBP_3	65.0	IMR90p11
89.5	A3	1.6653044014252	TBP_3	65.0	IMR90p11
90.0	A3	0.820802513917045	TBP_3	65.0	IMR90p11
90.5	A3	0.703245987651712	TBP_3	65.0	IMR90p11
91.0	A3	1.70788999256598	TBP_3	65.0	IMR90p11
91.5	A3	2.31352842546664	TBP_3	65.0	IMR90p11
92.0	A3	2.9314574720625	TBP_3	65.0	IMR90p11
92.5	A3	3.29700105898144	TBP_3	65.0	IMR90p11
93.0	A3	3.10182609007848	TBP_3	65.0	IMR90p11
93.5	A3	1.52406466992386	TBP_3	65.0	IMR90p11
94.0	A3	0.587967869859995	TBP_3	65.0	IMR90p11
94.5	A3	-2.45721837705582	TBP_3	65.0	IMR90p11
95.0	A3	-2.55576903247561	TBP_3	65.0	IMR90p11
55.0	B3	-5.62190879983916	TBP_3	64.5	IMR90p11
55.5	B3	-12.1808023996514	TBP_3	64.5	IMR90p11
56.0	B3	-11.243817599679	TBP_3	64.5	IMR90p11
56.5	B3	-11.2438175996811	TBP_3	64.5	IMR90p11
57.0	B3	-11.2438175996648	TBP_3	64.5	IMR90p11
57.5	B3	-11.9646203557412	TBP_3	64.5	IMR90p11
58.0	B3	-7.62485297877311	TBP_3	64.5	IMR90p11
58.5	B3	1.8066671307464	TBP_3	64.5	IMR90p11
59.0	B3	9.50901941353243	TBP_3	64.5	IMR90p11
59.5	B3	15.1150406720599	TBP_3	64.5	IMR90p11
60.0	B3	19.9348199461272	TBP_3	64.5	IMR90p11
60.5	B3	23.6901786601221	TBP_3	64.5	IMR90p11
61.0	B3	25.9279730995573	TBP_3	64.5	IMR90p11
61.5	B3	27.5294855288424	TBP_3	64.5	IMR90p11
62.0	B3	28.4516272281811	TBP_3	64.5	IMR90p11
62.5	B3	29.3975405998158	TBP_3	64.5	IMR90p11
63.0	B3	30.227760445606	TBP_3	64.5	IMR90p11
63.5	B3	31.9471641404652	TBP_3	64.5	IMR90p11
64.0	B3	35.2610323017996	TBP_3	64.5	IMR90p11
64.5	B3	39.7565568906169	TBP_3	64.5	IMR90p11
65.0	B3	44.7138933568591	TBP_3	64.5	IMR90p11
65.5	B3	50.7794888853531	TBP_3	64.5	IMR90p11
66.0	B3	56.4908170516538	TBP_3	64.5	IMR90p11
66.5	B3	60.2777264022675	TBP_3	64.5	IMR90p11
67.0	B3	63.2227669604243	TBP_3	64.5	IMR90p11
67.5	B3	65.4521467272244	TBP_3	64.5	IMR90p11
68.0	B3	66.023984521341	TBP_3	64.5	IMR90p11
68.5	B3	66.0064581204825	TBP_3	64.5	IMR90p11
69.0	B3	66.4617488983185	TBP_3	64.5	IMR90p11
69.5	B3	66.5436486452002	TBP_3	64.5	IMR90p11
70.0	B3	67.2618005694018	TBP_3	64.5	IMR90p11
70.5	B3	69.0704541677	TBP_3	64.5	IMR90p11
71.0	B3	70.8410556134668	TBP_3	64.5	IMR90p11
71.5	B3	72.6831018553188	TBP_3	64.5	IMR90p11
72.0	B3	74.7990698454726	TBP_3	64.5	IMR90p11
72.5	B3	75.0493416803711	TBP_3	64.5	IMR90p11
73.0	B3	73.6697570502125	TBP_3	64.5	IMR90p11
73.5	B3	72.4405001934107	TBP_3	64.5	IMR90p11
74.0	B3	71.073385432634	TBP_3	64.5	IMR90p11
74.5	B3	69.3372573147923	TBP_3	64.5	IMR90p11
75.0	B3	68.7709446216494	TBP_3	64.5	IMR90p11
75.5	B3	68.515296706826	TBP_3	64.5	IMR90p11
76.0	B3	67.1354566672597	TBP_3	64.5	IMR90p11
76.5	B3	64.9203047801236	TBP_3	64.5	IMR90p11
77.0	B3	62.6237857856977	TBP_3	64.5	IMR90p11
77.5	B3	60.4320624252786	TBP_3	64.5	IMR90p11
78.0	B3	60.6206554730211	TBP_3	64.5	IMR90p11
78.5	B3	64.2464442258271	TBP_3	64.5	IMR90p11
79.0	B3	70.0451481941153	TBP_3	64.5	IMR90p11
79.5	B3	81.7259288402001	TBP_3	64.5	IMR90p11
80.0	B3	105.457465958335	TBP_3	64.5	IMR90p11
80.5	B3	132.346082808295	TBP_3	64.5	IMR90p11
81.0	B3	152.297544276998	TBP_3	64.5	IMR90p11
81.5	B3	166.941367384048	TBP_3	64.5	IMR90p11
82.0	B3	167.989457442513	TBP_3	64.5	IMR90p11
82.5	B3	142.190709789833	TBP_3	64.5	IMR90p11
83.0	B3	102.550692360308	TBP_3	64.5	IMR90p11
83.5	B3	66.8338105151678	TBP_3	64.5	IMR90p11
84.0	B3	35.1019890278737	TBP_3	64.5	IMR90p11
84.5	B3	11.4221767414306	TBP_3	64.5	IMR90p11
85.0	B3	2.08660446900643	TBP_3	64.5	IMR90p11
85.5	B3	1.74355127193343	TBP_3	64.5	IMR90p11
86.0	B3	1.98848033233043	TBP_3	64.5	IMR90p11
86.5	B3	2.30418696220818	TBP_3	64.5	IMR90p11
87.0	B3	2.78869051557422	TBP_3	64.5	IMR90p11
87.5	B3	3.4016124551365	TBP_3	64.5	IMR90p11
88.0	B3	3.54826216668965	TBP_3	64.5	IMR90p11
88.5	B3	3.70358966931508	TBP_3	64.5	IMR90p11
89.0	B3	3.53368352117587	TBP_3	64.5	IMR90p11
89.5	B3	2.6315983940811	TBP_3	64.5	IMR90p11
90.0	B3	2.03683035802175	TBP_3	64.5	IMR90p11
90.5	B3	1.96756753530764	TBP_3	64.5	IMR90p11
91.0	B3	1.54982397415023	TBP_3	64.5	IMR90p11
91.5	B3	1.31245848951858	TBP_3	64.5	IMR90p11
92.0	B3	1.75639450483754	TBP_3	64.5	IMR90p11
92.5	B3	1.80843001346801	TBP_3	64.5	IMR90p11
93.0	B3	1.8559174205634	TBP_3	64.5	IMR90p11
93.5	B3	2.18988690588168	TBP_3	64.5	IMR90p11
94.0	B3	2.26296676509929	TBP_3	64.5	IMR90p11
94.5	B3	2.53226729895943	TBP_3	64.5	IMR90p11
95.0	B3	1.25712055759396	TBP_3	64.5	IMR90p11
55.0	C3	-3.55803219241341	TBP_3	63.3	IMR90p11
55.5	C3	-7.70906975023024	TBP_3	63.3	IMR90p11
56.0	C3	-7.11606438482795	TBP_3	63.3	IMR90p11
56.5	C3	-7.11606438483409	TBP_3	63.3	IMR90p11
57.0	C3	-7.11606438478191	TBP_3	63.3	IMR90p11
57.5	C3	-7.34627465266647	TBP_3	63.3	IMR90p11
58.0	C3	-5.89547488771984	TBP_3	63.3	IMR90p11
58.5	C3	-3.35605009836695	TBP_3	63.3	IMR90p11
59.0	C3	-1.31080915498978	TBP_3	63.3	IMR90p11
59.5	C3	1.16520066291321	TBP_3	63.3	IMR90p11
60.0	C3	4.60191478081003	TBP_3	63.3	IMR90p11
60.5	C3	7.98824266503391	TBP_3	63.3	IMR90p11
61.0	C3	11.198022874845	TBP_3	63.3	IMR90p11
61.5	C3	15.3746562265784	TBP_3	63.3	IMR90p11
62.0	C3	19.0495582989159	TBP_3	63.3	IMR90p11
62.5	C3	21.759279074405	TBP_3	63.3	IMR90p11
63.0	C3	24.4782117372314	TBP_3	63.3	IMR90p11
63.5	C3	27.2070425730017	TBP_3	63.3	IMR90p11
64.0	C3	29.7725559603974	TBP_3	63.3	IMR90p11
64.5	C3	33.6524034643709	TBP_3	63.3	IMR90p11
65.0	C3	38.462547021177	TBP_3	63.3	IMR90p11
65.5	C3	43.6629667099828	TBP_3	63.3	IMR90p11
66.0	C3	49.4233307725381	TBP_3	63.3	IMR90p11
66.5	C3	54.9314442157421	TBP_3	63.3	IMR90p11
67.0	C3	59.0021764649905	TBP_3	63.3	IMR90p11
67.5	C3	61.5273248283538	TBP_3	63.3	IMR90p11
68.0	C3	63.3012660525716	TBP_3	63.3	IMR90p11
68.5	C3	65.3121258007457	TBP_3	63.3	IMR90p11
69.0	C3	68.0848563705199	TBP_3	63.3	IMR90p11
69.5	C3	72.4537832887356	TBP_3	63.3	IMR90p11
70.0	C3	80.1431311223075	TBP_3	63.3	IMR90p11
70.5	C3	89.8861695546259	TBP_3	63.3	IMR90p11
71.0	C3	99.2555693751577	TBP_3	63.3	IMR90p11
71.5	C3	106.622233865452	TBP_3	63.3	IMR90p11
72.0	C3	109.857708366639	TBP_3	63.3	IMR90p11
72.5	C3	107.06937309076	TBP_3	63.3	IMR90p11
73.0	C3	99.0117780327406	TBP_3	63.3	IMR90p11
73.5	C3	87.578456582581	TBP_3	63.3	IMR90p11
74.0	C3	75.6666118753479	TBP_3	63.3	IMR90p11
74.5	C3	66.0949612968622	TBP_3	63.3	IMR90p11
75.0	C3	59.4489205319517	TBP_3	63.3	IMR90p11
75.5	C3	55.1794661542579	TBP_3	63.3	IMR90p11
76.0	C3	53.367566546737	TBP_3	63.3	IMR90p11
76.5	C3	52.6992235306234	TBP_3	63.3	IMR90p11
77.0	C3	51.7326112465321	TBP_3	63.3	IMR90p11
77.5	C3	51.6397976849314	TBP_3	63.3	IMR90p11
78.0	C3	55.7955428210293	TBP_3	63.3	IMR90p11
78.5	C3	64.3674988737583	TBP_3	63.3	IMR90p11
79.0	C3	74.4225184568409	TBP_3	63.3	IMR90p11
79.5	C3	87.2575297260261	TBP_3	63.3	IMR90p11
80.0	C3	105.640936509644	TBP_3	63.3	IMR90p11
80.5	C3	121.243663678178	TBP_3	63.3	IMR90p11
81.0	C3	126.67956275726	TBP_3	63.3	IMR90p11
81.5	C3	126.712197085413	TBP_3	63.3	IMR90p11
82.0	C3	119.903437700778	TBP_3	63.3	IMR90p11
82.5	C3	97.775784064124	TBP_3	63.3	IMR90p11
83.0	C3	68.7311764398164	TBP_3	63.3	IMR90p11
83.5	C3	45.1826150122845	TBP_3	63.3	IMR90p11
84.0	C3	25.391513116709	TBP_3	63.3	IMR90p11
84.5	C3	9.97755150744342	TBP_3	63.3	IMR90p11
85.0	C3	3.31680651336842	TBP_3	63.3	IMR90p11
85.5	C3	2.56034362597654	TBP_3	63.3	IMR90p11
86.0	C3	2.33913184710997	TBP_3	63.3	IMR90p11
86.5	C3	2.61869021785049	TBP_3	63.3	IMR90p11
87.0	C3	2.52819926784218	TBP_3	63.3	IMR90p11
87.5	C3	2.6209860845745	TBP_3	63.3	IMR90p11
88.0	C3	2.68726210344516	TBP_3	63.3	IMR90p11
88.5	C3	2.16808874178867	TBP_3	63.3	IMR90p11
89.0	C3	1.19612965534793	TBP_3	63.3	IMR90p11
89.5	C3	0.623630729556794	TBP_3	63.3	IMR90p11
90.0	C3	0.1063476244409	TBP_3	63.3	IMR90p11
90.5	C3	-0.0399149069848477	TBP_3	63.3	IMR90p11
91.0	C3	0.720432939353316	TBP_3	63.3	IMR90p11
91.5	C3	1.40131646664287	TBP_3	63.3	IMR90p11
92.0	C3	1.99724168668814	TBP_3	63.3	IMR90p11
92.5	C3	2.62183805764226	TBP_3	63.3	IMR90p11
93.0	C3	2.93404872839147	TBP_3	63.3	IMR90p11
93.5	C3	2.48026225439253	TBP_3	63.3	IMR90p11
94.0	C3	2.49638413094931	TBP_3	63.3	IMR90p11
94.5	C3	2.1584024107126	TBP_3	63.3	IMR90p11
95.0	C3	0.719531821546525	TBP_3	63.3	IMR90p11
55.0	D3	2.0971805624805	TBP_3	61.4	IMR90p11
55.5	D3	4.54389121870645	TBP_3	61.4	IMR90p11
56.0	D3	4.19436112495976	TBP_3	61.4	IMR90p11
56.5	D3	4.19436112495828	TBP_3	61.4	IMR90p11
57.0	D3	4.19436112497635	TBP_3	61.4	IMR90p11
57.5	D3	3.99292360989409	TBP_3	61.4	IMR90p11
58.0	D3	5.2638803913693	TBP_3	61.4	IMR90p11
58.5	D3	7.6329682817634	TBP_3	61.4	IMR90p11
59.0	D3	8.36030984823253	TBP_3	61.4	IMR90p11
59.5	D3	9.24536147295078	TBP_3	61.4	IMR90p11
60.0	D3	10.8761652400622	TBP_3	61.4	IMR90p11
60.5	D3	12.6316846369657	TBP_3	61.4	IMR90p11
61.0	D3	15.3318761330715	TBP_3	61.4	IMR90p11
61.5	D3	18.5248804953475	TBP_3	61.4	IMR90p11
62.0	D3	21.7726175933952	TBP_3	61.4	IMR90p11
62.5	D3	24.9055034915389	TBP_3	61.4	IMR90p11
63.0	D3	27.3874402420391	TBP_3	61.4	IMR90p11
63.5	D3	29.5917401113048	TBP_3	61.4	IMR90p11
64.0	D3	32.9120346956556	TBP_3	61.4	IMR90p11
64.5	D3	35.862311590147	TBP_3	61.4	IMR90p11
65.0	D3	38.6507841948753	TBP_3	61.4	IMR90p11
65.5	D3	42.590128643247	TBP_3	61.4	IMR90p11
66.0	D3	46.5152708995627	TBP_3	61.4	IMR90p11
66.5	D3	49.5011007874818	TBP_3	61.4	IMR90p11
67.0	D3	52.2867025133569	TBP_3	61.4	IMR90p11
67.5	D3	54.2654463434496	TBP_3	61.4	IMR90p11
68.0	D3	55.6566712161122	TBP_3	61.4	IMR90p11
68.5	D3	57.2622710700564	TBP_3	61.4	IMR90p11
69.0	D3	58.6417247642369	TBP_3	61.4	IMR90p11
69.5	D3	61.2876235922391	TBP_3	61.4	IMR90p11
70.0	D3	67.2288145425463	TBP_3	61.4	IMR90p11
70.5	D3	76.1063686118032	TBP_3	61.4	IMR90p11
71.0	D3	87.797035924658	TBP_3	61.4	IMR90p11
71.5	D3	102.120525771564	TBP_3	61.4	IMR90p11
72.0	D3	115.292568455801	TBP_3	61.4	IMR90p11
72.5	D3	123.224126968249	TBP_3	61.4	IMR90p11
73.0	D3	123.670650353146	TBP_3	61.4	IMR90p11
73.5	D3	115.428495811792	TBP_3	61.4	IMR90p11
74.0	D3	100.169065451757	TBP_3	61.4	IMR90p11
74.5	D3	82.5433473131627	TBP_3	61.4	IMR90p11
75.0	D3	66.0863261157859	TBP_3	61.4	IMR90p11
75.5	D3	53.1061052772145	TBP_3	61.4	IMR90p11
76.0	D3	45.0151238516693	TBP_3	61.4	IMR90p11
76.5	D3	40.8300698809144	TBP_3	61.4	IMR90p11
77.0	D3	38.4672798326373	TBP_3	61.4	IMR90p11
77.5	D3	38.12286044883	TBP_3	61.4	IMR90p11
78.0	D3	41.2100329168031	TBP_3	61.4	IMR90p11
78.5	D3	48.0221981547188	TBP_3	61.4	IMR90p11
79.0	D3	57.0374330020315	TBP_3	61.4	IMR90p11
79.5	D3	67.14217463395	TBP_3	61.4	IMR90p11
80.0	D3	79.0043931510423	TBP_3	61.4	IMR90p11
80.5	D3	87.8235487642626	TBP_3	61.4	IMR90p11
81.0	D3	88.2439440120968	TBP_3	61.4	IMR90p11
81.5	D3	83.4301532611465	TBP_3	61.4	IMR90p11
82.0	D3	75.9454202400563	TBP_3	61.4	IMR90p11
82.5	D3	60.5435080488363	TBP_3	61.4	IMR90p11
83.0	D3	41.0275864876069	TBP_3	61.4	IMR90p11
83.5	D3	26.4500796782052	TBP_3	61.4	IMR90p11
84.0	D3	15.30597410475	TBP_3	61.4	IMR90p11
84.5	D3	5.80455541847533	TBP_3	61.4	IMR90p11
85.0	D3	1.7666951894534	TBP_3	61.4	IMR90p11
85.5	D3	2.47130934260514	TBP_3	61.4	IMR90p11
86.0	D3	2.80425727567973	TBP_3	61.4	IMR90p11
86.5	D3	2.68458337022759	TBP_3	61.4	IMR90p11
87.0	D3	2.90886323470772	TBP_3	61.4	IMR90p11
87.5	D3	2.6354434818611	TBP_3	61.4	IMR90p11
88.0	D3	1.79001998698209	TBP_3	61.4	IMR90p11
88.5	D3	1.46114418841654	TBP_3	61.4	IMR90p11
89.0	D3	1.54854653732178	TBP_3	61.4	IMR90p11
89.5	D3	1.33723539750247	TBP_3	61.4	IMR90p11
90.0	D3	1.65778285333477	TBP_3	61.4	IMR90p11
90.5	D3	2.34498141528343	TBP_3	61.4	IMR90p11
91.0	D3	2.42947621063701	TBP_3	61.4	IMR90p11
91.5	D3	2.24406499106885	TBP_3	61.4	IMR90p11
92.0	D3	2.3617886439161	TBP_3	61.4	IMR90p11
92.5	D3	2.10038205548619	TBP_3	61.4	IMR90p11
93.0	D3	1.53491628507737	TBP_3	61.4	IMR90p11
93.5	D3	1.28534689888124	TBP_3	61.4	IMR90p11
94.0	D3	1.0753833474173	TBP_3	61.4	IMR90p11
94.5	D3	0.733520907239381	TBP_3	61.4	IMR90p11
95.0	D3	0.127420157958568	TBP_3	61.4	IMR90p11
55.0	E3	3.45284141422883	TBP_3	59.0	IMR90p11
55.5	E3	7.4811563974946	TBP_3	59.0	IMR90p11
56.0	E3	6.90568282845652	TBP_3	59.0	IMR90p11
56.5	E3	6.90568282845186	TBP_3	59.0	IMR90p11
57.0	E3	6.9056828284954	TBP_3	59.0	IMR90p11
57.5	E3	6.53388090655153	TBP_3	59.0	IMR90p11
58.0	E3	8.72616695522152	TBP_3	59.0	IMR90p11
58.5	E3	13.8410080054704	TBP_3	59.0	IMR90p11
59.0	E3	18.5792953859109	TBP_3	59.0	IMR90p11
59.5	E3	22.4135044651281	TBP_3	59.0	IMR90p11
60.0	E3	25.6453421729049	TBP_3	59.0	IMR90p11
60.5	E3	28.2086205812867	TBP_3	59.0	IMR90p11
61.0	E3	29.8817404314237	TBP_3	59.0	IMR90p11
61.5	E3	30.734015026622	TBP_3	59.0	IMR90p11
62.0	E3	30.5869579036076	TBP_3	59.0	IMR90p11
62.5	E3	30.1646602742171	TBP_3	59.0	IMR90p11
63.0	E3	30.3502690138022	TBP_3	59.0	IMR90p11
63.5	E3	30.8435865899129	TBP_3	59.0	IMR90p11
64.0	E3	31.6251224304458	TBP_3	59.0	IMR90p11
64.5	E3	34.3432712745453	TBP_3	59.0	IMR90p11
65.0	E3	38.2878763969828	TBP_3	59.0	IMR90p11
65.5	E3	42.5479194947001	TBP_3	59.0	IMR90p11
66.0	E3	47.3453633354343	TBP_3	59.0	IMR90p11
66.5	E3	52.4764255778261	TBP_3	59.0	IMR90p11
67.0	E3	56.4421918348693	TBP_3	59.0	IMR90p11
67.5	E3	59.1442799348378	TBP_3	59.0	IMR90p11
68.0	E3	61.724367801805	TBP_3	59.0	IMR90p11
68.5	E3	64.2390091687548	TBP_3	59.0	IMR90p11
69.0	E3	67.4651393831851	TBP_3	59.0	IMR90p11
69.5	E3	73.6723764529449	TBP_3	59.0	IMR90p11
70.0	E3	84.1943377686742	TBP_3	59.0	IMR90p11
70.5	E3	97.5169800112683	TBP_3	59.0	IMR90p11
71.0	E3	112.707134771473	TBP_3	59.0	IMR90p11
71.5	E3	127.167826850222	TBP_3	59.0	IMR90p11
72.0	E3	135.93113053274	TBP_3	59.0	IMR90p11
72.5	E3	136.597647164237	TBP_3	59.0	IMR90p11
73.0	E3	129.445477019457	TBP_3	59.0	IMR90p11
73.5	E3	115.871832046502	TBP_3	59.0	IMR90p11
74.0	E3	98.979057477099	TBP_3	59.0	IMR90p11
74.5	E3	82.8650179182759	TBP_3	59.0	IMR90p11
75.0	E3	69.1845218569606	TBP_3	59.0	IMR90p11
75.5	E3	58.471208009064	TBP_3	59.0	IMR90p11
76.0	E3	50.2486222131246	TBP_3	59.0	IMR90p11
76.5	E3	44.0225941309256	TBP_3	59.0	IMR90p11
77.0	E3	39.8027938985744	TBP_3	59.0	IMR90p11
77.5	E3	38.0439542911215	TBP_3	59.0	IMR90p11
78.0	E3	41.8134643147946	TBP_3	59.0	IMR90p11
78.5	E3	53.2260639765663	TBP_3	59.0	IMR90p11
79.0	E3	68.3054236168381	TBP_3	59.0	IMR90p11
79.5	E3	82.4378233304145	TBP_3	59.0	IMR90p11
80.0	E3	93.583200573154	TBP_3	59.0	IMR90p11
80.5	E3	95.6224802513397	TBP_3	59.0	IMR90p11
81.0	E3	84.10365826229	TBP_3	59.0	IMR90p11
81.5	E3	64.8653479648394	TBP_3	59.0	IMR90p11
82.0	E3	45.4657984067721	TBP_3	59.0	IMR90p11
82.5	E3	27.5596782183743	TBP_3	59.0	IMR90p11
83.0	E3	13.7806589952306	TBP_3	59.0	IMR90p11
83.5	E3	6.83796051085483	TBP_3	59.0	IMR90p11
84.0	E3	4.6354762549708	TBP_3	59.0	IMR90p11
84.5	E3	3.33396944799	TBP_3	59.0	IMR90p11
85.0	E3	2.36990185955801	TBP_3	59.0	IMR90p11
85.5	E3	1.98864795717333	TBP_3	59.0	IMR90p11
86.0	E3	1.87148650000864	TBP_3	59.0	IMR90p11
86.5	E3	1.97403652730003	TBP_3	59.0	IMR90p11
87.0	E3	1.93629028540357	TBP_3	59.0	IMR90p11
87.5	E3	1.84180443534154	TBP_3	59.0	IMR90p11
88.0	E3	1.99256128708845	TBP_3	59.0	IMR90p11
88.5	E3	2.30090763006848	TBP_3	59.0	IMR90p11
89.0	E3	2.34401341037284	TBP_3	59.0	IMR90p11
89.5	E3	2.20129147926411	TBP_3	59.0	IMR90p11
90.0	E3	2.27934091918951	TBP_3	59.0	IMR90p11
90.5	E3	2.25427155343669	TBP_3	59.0	IMR90p11
91.0	E3	2.09892974853335	TBP_3	59.0	IMR90p11
91.5	E3	1.73520920666402	TBP_3	59.0	IMR90p11
92.0	E3	1.86498149362467	TBP_3	59.0	IMR90p11
92.5	E3	1.85927904604864	TBP_3	59.0	IMR90p11
93.0	E3	1.41606588183583	TBP_3	59.0	IMR90p11
93.5	E3	0.782390288235149	TBP_3	59.0	IMR90p11
94.0	E3	0.424141199549354	TBP_3	59.0	IMR90p11
94.5	E3	-0.679939529626722	TBP_3	59.0	IMR90p11
95.0	E3	-0.905453754088853	TBP_3	59.0	IMR90p11
55.0	F3	10.0630550505015	TBP_3	57.0	IMR90p11
55.5	F3	21.8032859427522	TBP_3	57.0	IMR90p11
56.0	F3	20.1261101010019	TBP_3	57.0	IMR90p11
56.5	F3	20.1261101010048	TBP_3	57.0	IMR90p11
57.0	F3	20.1261101009891	TBP_3	57.0	IMR90p11
57.5	F3	19.7419779437292	TBP_3	57.0	IMR90p11
58.0	F3	22.1680049851066	TBP_3	57.0	IMR90p11
58.5	F3	26.5982359175184	TBP_3	57.0	IMR90p11
59.0	F3	28.6440003954567	TBP_3	57.0	IMR90p11
59.5	F3	29.83240929393	TBP_3	57.0	IMR90p11
60.0	F3	30.2636621894577	TBP_3	57.0	IMR90p11
60.5	F3	29.5939590795673	TBP_3	57.0	IMR90p11
61.0	F3	28.7047060846023	TBP_3	57.0	IMR90p11
61.5	F3	27.8518527753108	TBP_3	57.0	IMR90p11
62.0	F3	27.1731313370524	TBP_3	57.0	IMR90p11
62.5	F3	26.2847219244742	TBP_3	57.0	IMR90p11
63.0	F3	25.4638701754481	TBP_3	57.0	IMR90p11
63.5	F3	25.1820319176553	TBP_3	57.0	IMR90p11
64.0	F3	25.7134369293319	TBP_3	57.0	IMR90p11
64.5	F3	26.945102842328	TBP_3	57.0	IMR90p11
65.0	F3	29.3827170607607	TBP_3	57.0	IMR90p11
65.5	F3	32.5913508411469	TBP_3	57.0	IMR90p11
66.0	F3	35.8484888120377	TBP_3	57.0	IMR90p11
66.5	F3	38.7145287748615	TBP_3	57.0	IMR90p11
67.0	F3	41.1705647019548	TBP_3	57.0	IMR90p11
67.5	F3	42.6728693182346	TBP_3	57.0	IMR90p11
68.0	F3	43.5132668181888	TBP_3	57.0	IMR90p11
68.5	F3	44.1809843189783	TBP_3	57.0	IMR90p11
69.0	F3	44.6309392690104	TBP_3	57.0	IMR90p11
69.5	F3	45.7865067685358	TBP_3	57.0	IMR90p11
70.0	F3	48.8038733210514	TBP_3	57.0	IMR90p11
70.5	F3	53.547400185927	TBP_3	57.0	IMR90p11
71.0	F3	59.4329333600631	TBP_3	57.0	IMR90p11
71.5	F3	66.3458890748901	TBP_3	57.0	IMR90p11
72.0	F3	72.9076208135037	TBP_3	57.0	IMR90p11
72.5	F3	78.1965202238014	TBP_3	57.0	IMR90p11
73.0	F3	82.0711865123612	TBP_3	57.0	IMR90p11
73.5	F3	84.4591880439915	TBP_3	57.0	IMR90p11
74.0	F3	84.7366632071079	TBP_3	57.0	IMR90p11
74.5	F3	82.2790385263753	TBP_3	57.0	IMR90p11
75.0	F3	76.0350537556795	TBP_3	57.0	IMR90p11
75.5	F3	66.0824968914733	TBP_3	57.0	IMR90p11
76.0	F3	53.8450686867849	TBP_3	57.0	IMR90p11
76.5	F3	41.7518649814208	TBP_3	57.0	IMR90p11
77.0	F3	31.7989391046954	TBP_3	57.0	IMR90p11
77.5	F3	25.8878395430889	TBP_3	57.0	IMR90p11
78.0	F3	26.0691511785869	TBP_3	57.0	IMR90p11
78.5	F3	32.4575879442768	TBP_3	57.0	IMR90p11
79.0	F3	41.5672800509162	TBP_3	57.0	IMR90p11
79.5	F3	50.0452005277102	TBP_3	57.0	IMR90p11
80.0	F3	56.4191724845116	TBP_3	57.0	IMR90p11
80.5	F3	57.2353586688241	TBP_3	57.0	IMR90p11
81.0	F3	50.0097213639239	TBP_3	57.0	IMR90p11
81.5	F3	38.4550766580633	TBP_3	57.0	IMR90p11
82.0	F3	27.0305295649154	TBP_3	57.0	IMR90p11
82.5	F3	16.6329363270359	TBP_3	57.0	IMR90p11
83.0	F3	8.88772950122137	TBP_3	57.0	IMR90p11
83.5	F3	4.72942340149149	TBP_3	57.0	IMR90p11
84.0	F3	3.13088268297912	TBP_3	57.0	IMR90p11
84.5	F3	2.68041220379001	TBP_3	57.0	IMR90p11
85.0	F3	2.33173400600413	TBP_3	57.0	IMR90p11
85.5	F3	1.82377794741092	TBP_3	57.0	IMR90p11
86.0	F3	2.44112201561194	TBP_3	57.0	IMR90p11
86.5	F3	3.02432151533151	TBP_3	57.0	IMR90p11
87.0	F3	2.36225484253214	TBP_3	57.0	IMR90p11
87.5	F3	2.20294902269222	TBP_3	57.0	IMR90p11
88.0	F3	2.44118624602163	TBP_3	57.0	IMR90p11
88.5	F3	1.91055571266349	TBP_3	57.0	IMR90p11
89.0	F3	1.36275071158673	TBP_3	57.0	IMR90p11
89.5	F3	1.75215735124527	TBP_3	57.0	IMR90p11
90.0	F3	1.55256305374803	TBP_3	57.0	IMR90p11
90.5	F3	1.12397808237898	TBP_3	57.0	IMR90p11
91.0	F3	1.04992959059098	TBP_3	57.0	IMR90p11
91.5	F3	1.08681428812167	TBP_3	57.0	IMR90p11
92.0	F3	0.791537355088167	TBP_3	57.0	IMR90p11
92.5	F3	0.987368433573067	TBP_3	57.0	IMR90p11
93.0	F3	1.99638408083712	TBP_3	57.0	IMR90p11
93.5	F3	3.08610986532341	TBP_3	57.0	IMR90p11
94.0	F3	3.9003571631302	TBP_3	57.0	IMR90p11
94.5	F3	5.59574436308645	TBP_3	57.0	IMR90p11
95.0	F3	3.14274781601858	TBP_3	57.0	IMR90p11
55.0	G3	6.87928792625178	TBP_3	55.7	IMR90p11
55.5	G3	14.9051238402126	TBP_3	55.7	IMR90p11
56.0	G3	13.7585758525048	TBP_3	55.7	IMR90p11
56.5	G3	13.7585758525054	TBP_3	55.7	IMR90p11
57.0	G3	13.7585758525008	TBP_3	55.7	IMR90p11
57.5	G3	13.3170412994925	TBP_3	55.7	IMR90p11
58.0	G3	15.930947654556	TBP_3	55.7	IMR90p11
58.5	G3	22.0694141504978	TBP_3	55.7	IMR90p11
59.0	G3	26.9045606060706	TBP_3	55.7	IMR90p11
59.5	G3	28.9906827914874	TBP_3	55.7	IMR90p11
60.0	G3	30.1806308861645	TBP_3	55.7	IMR90p11
60.5	G3	30.6383036506847	TBP_3	55.7	IMR90p11
61.0	G3	29.3845861602063	TBP_3	55.7	IMR90p11
61.5	G3	28.2480669155175	TBP_3	55.7	IMR90p11
62.0	G3	28.1034432366672	TBP_3	55.7	IMR90p11
62.5	G3	27.4092662284116	TBP_3	55.7	IMR90p11
63.0	G3	26.2780141938792	TBP_3	55.7	IMR90p11
63.5	G3	25.5351588389071	TBP_3	55.7	IMR90p11
64.0	G3	24.977429307936	TBP_3	55.7	IMR90p11
64.5	G3	25.4713558426456	TBP_3	55.7	IMR90p11
65.0	G3	27.1154186865521	TBP_3	55.7	IMR90p11
65.5	G3	30.2988271951554	TBP_3	55.7	IMR90p11
66.0	G3	34.8653590291061	TBP_3	55.7	IMR90p11
66.5	G3	39.6298353822334	TBP_3	55.7	IMR90p11
67.0	G3	43.352886253807	TBP_3	55.7	IMR90p11
67.5	G3	46.2176551396929	TBP_3	55.7	IMR90p11
68.0	G3	48.4579489317426	TBP_3	55.7	IMR90p11
68.5	G3	50.3979557813969	TBP_3	55.7	IMR90p11
69.0	G3	53.1591092665558	TBP_3	55.7	IMR90p11
69.5	G3	58.8500289745725	TBP_3	55.7	IMR90p11
70.0	G3	69.0510253493685	TBP_3	55.7	IMR90p11
70.5	G3	82.7753966766719	TBP_3	55.7	IMR90p11
71.0	G3	98.1171832598761	TBP_3	55.7	IMR90p11
71.5	G3	112.961252899541	TBP_3	55.7	IMR90p11
72.0	G3	122.281622330718	TBP_3	55.7	IMR90p11
72.5	G3	121.693797267393	TBP_3	55.7	IMR90p11
73.0	G3	112.20159881029	TBP_3	55.7	IMR90p11
73.5	G3	96.9458880334004	TBP_3	55.7	IMR90p11
74.0	G3	79.0388151775646	TBP_3	55.7	IMR90p11
74.5	G3	63.2994434471896	TBP_3	55.7	IMR90p11
75.0	G3	52.8755366348313	TBP_3	55.7	IMR90p11
75.5	G3	46.6427056279831	TBP_3	55.7	IMR90p11
76.0	G3	42.4095820891802	TBP_3	55.7	IMR90p11
76.5	G3	38.2329425037534	TBP_3	55.7	IMR90p11
77.0	G3	33.202336066597	TBP_3	55.7	IMR90p11
77.5	G3	28.5644398123848	TBP_3	55.7	IMR90p11
78.0	G3	26.6919262912139	TBP_3	55.7	IMR90p11
78.5	G3	29.3254566152434	TBP_3	55.7	IMR90p11
79.0	G3	34.9575975985533	TBP_3	55.7	IMR90p11
79.5	G3	41.4107544800783	TBP_3	55.7	IMR90p11
80.0	G3	46.7049271958217	TBP_3	55.7	IMR90p11
80.5	G3	47.191286117325	TBP_3	55.7	IMR90p11
81.0	G3	40.8844353648195	TBP_3	55.7	IMR90p11
81.5	G3	31.3015258211733	TBP_3	55.7	IMR90p11
82.0	G3	21.7007028028775	TBP_3	55.7	IMR90p11
82.5	G3	13.0226653603528	TBP_3	55.7	IMR90p11
83.0	G3	7.0095471181362	TBP_3	55.7	IMR90p11
83.5	G3	4.23216090387643	TBP_3	55.7	IMR90p11
84.0	G3	3.71894785563131	TBP_3	55.7	IMR90p11
84.5	G3	3.87093971185709	TBP_3	55.7	IMR90p11
85.0	G3	3.56125134540423	TBP_3	55.7	IMR90p11
85.5	G3	2.86847766216476	TBP_3	55.7	IMR90p11
86.0	G3	3.17922568004514	TBP_3	55.7	IMR90p11
86.5	G3	3.03020274877031	TBP_3	55.7	IMR90p11
87.0	G3	2.31852123066625	TBP_3	55.7	IMR90p11
87.5	G3	2.14100754278985	TBP_3	55.7	IMR90p11
88.0	G3	2.29977534404566	TBP_3	55.7	IMR90p11
88.5	G3	1.83686657857839	TBP_3	55.7	IMR90p11
89.0	G3	1.62389399246553	TBP_3	55.7	IMR90p11
89.5	G3	1.80358989591429	TBP_3	55.7	IMR90p11
90.0	G3	1.85715754786003	TBP_3	55.7	IMR90p11
90.5	G3	2.33948360078722	TBP_3	55.7	IMR90p11
91.0	G3	2.65044636170956	TBP_3	55.7	IMR90p11
91.5	G3	2.64222911272435	TBP_3	55.7	IMR90p11
92.0	G3	2.75496211329227	TBP_3	55.7	IMR90p11
92.5	G3	2.71868161063639	TBP_3	55.7	IMR90p11
93.0	G3	1.99709494775988	TBP_3	55.7	IMR90p11
93.5	G3	1.07385202134219	TBP_3	55.7	IMR90p11
94.0	G3	0.785983143588339	TBP_3	55.7	IMR90p11
94.5	G3	-0.560194450965525	TBP_3	55.7	IMR90p11
95.0	G3	-0.903452044198445	TBP_3	55.7	IMR90p11
55.0	H3	10.4010898798882	TBP_3	55.0	IMR90p11
55.5	H3	22.5356947397581	TBP_3	55.0	IMR90p11
56.0	H3	20.8021797597772	TBP_3	55.0	IMR90p11
56.5	H3	20.8021797597755	TBP_3	55.0	IMR90p11
57.0	H3	20.8021797597816	TBP_3	55.0	IMR90p11
57.5	H3	20.8707980714974	TBP_3	55.0	IMR90p11
58.0	H3	20.4262248334583	TBP_3	55.0	IMR90p11
58.5	H3	19.7564557551219	TBP_3	55.0	IMR90p11
59.0	H3	19.2862580008397	TBP_3	55.0	IMR90p11
59.5	H3	17.9728477715765	TBP_3	55.0	IMR90p11
60.0	H3	16.8623689229569	TBP_3	55.0	IMR90p11
60.5	H3	16.4268113458807	TBP_3	55.0	IMR90p11
61.0	H3	15.2876908807357	TBP_3	55.0	IMR90p11
61.5	H3	14.7217286692215	TBP_3	55.0	IMR90p11
62.0	H3	14.6914284884578	TBP_3	55.0	IMR90p11
62.5	H3	14.4799267412124	TBP_3	55.0	IMR90p11
63.0	H3	14.0989886927441	TBP_3	55.0	IMR90p11
63.5	H3	13.699046513627	TBP_3	55.0	IMR90p11
64.0	H3	12.8930449137463	TBP_3	55.0	IMR90p11
64.5	H3	11.9852643458573	TBP_3	55.0	IMR90p11
65.0	H3	11.5555196257761	TBP_3	55.0	IMR90p11
65.5	H3	11.5413403771678	TBP_3	55.0	IMR90p11
66.0	H3	13.0174131439645	TBP_3	55.0	IMR90p11
66.5	H3	14.9542431567934	TBP_3	55.0	IMR90p11
67.0	H3	16.8615190452399	TBP_3	55.0	IMR90p11
67.5	H3	18.8694061290331	TBP_3	55.0	IMR90p11
68.0	H3	20.4611871056617	TBP_3	55.0	IMR90p11
68.5	H3	20.6202202735878	TBP_3	55.0	IMR90p11
69.0	H3	20.2847651649444	TBP_3	55.0	IMR90p11
69.5	H3	19.9894943887027	TBP_3	55.0	IMR90p11
70.0	H3	19.2926977557319	TBP_3	55.0	IMR90p11
70.5	H3	18.9062618106111	TBP_3	55.0	IMR90p11
71.0	H3	19.2627661474583	TBP_3	55.0	IMR90p11
71.5	H3	20.0664821238311	TBP_3	55.0	IMR90p11
72.0	H3	21.1939243266822	TBP_3	55.0	IMR90p11
72.5	H3	22.7364493726236	TBP_3	55.0	IMR90p11
73.0	H3	24.893646013349	TBP_3	55.0	IMR90p11
73.5	H3	28.3956361089514	TBP_3	55.0	IMR90p11
74.0	H3	32.9523669510223	TBP_3	55.0	IMR90p11
74.5	H3	36.8280496747724	TBP_3	55.0	IMR90p11
75.0	H3	39.2145161943093	TBP_3	55.0	IMR90p11
75.5	H3	39.3163414587445	TBP_3	55.0	IMR90p11
76.0	H3	35.5631333370099	TBP_3	55.0	IMR90p11
76.5	H3	28.8122028770314	TBP_3	55.0	IMR90p11
77.0	H3	21.9283927853261	TBP_3	55.0	IMR90p11
77.5	H3	16.3229025122919	TBP_3	55.0	IMR90p11
78.0	H3	12.7389849032873	TBP_3	55.0	IMR90p11
78.5	H3	12.5765444601797	TBP_3	55.0	IMR90p11
79.0	H3	14.5188929960025	TBP_3	55.0	IMR90p11
79.5	H3	16.7160628240755	TBP_3	55.0	IMR90p11
80.0	H3	18.786355113482	TBP_3	55.0	IMR90p11
80.5	H3	19.552444112262	TBP_3	55.0	IMR90p11
81.0	H3	17.5317127722324	TBP_3	55.0	IMR90p11
81.5	H3	14.6751404707162	TBP_3	55.0	IMR90p11
82.0	H3	11.9545097657852	TBP_3	55.0	IMR90p11
82.5	H3	8.41738203941293	TBP_3	55.0	IMR90p11
83.0	H3	5.35599619731585	TBP_3	55.0	IMR90p11
83.5	H3	4.02959527982773	TBP_3	55.0	IMR90p11
84.0	H3	2.69515161109319	TBP_3	55.0	IMR90p11
84.5	H3	1.39933503447116	TBP_3	55.0	IMR90p11
85.0	H3	1.65851245438517	TBP_3	55.0	IMR90p11
85.5	H3	2.09444421918232	TBP_3	55.0	IMR90p11
86.0	H3	2.09291918150723	TBP_3	55.0	IMR90p11
86.5	H3	2.54146324336415	TBP_3	55.0	IMR90p11
87.0	H3	2.76594168069079	TBP_3	55.0	IMR90p11
87.5	H3	2.24118009616097	TBP_3	55.0	IMR90p11
88.0	H3	2.13497004342997	TBP_3	55.0	IMR90p11
88.5	H3	2.38873642856061	TBP_3	55.0	IMR90p11
89.0	H3	2.41281474095121	TBP_3	55.0	IMR90p11
89.5	H3	2.59667565707099	TBP_3	55.0	IMR90p11
90.0	H3	2.66024528916535	TBP_3	55.0	IMR90p11
90.5	H3	2.27554331900342	TBP_3	55.0	IMR90p11
91.0	H3	1.90151036318542	TBP_3	55.0	IMR90p11
91.5	H3	2.06304705058551	TBP_3	55.0	IMR90p11
92.0	H3	2.4560931783505	TBP_3	55.0	IMR90p11
92.5	H3	2.83728586720048	TBP_3	55.0	IMR90p11
93.0	H3	3.29328656972115	TBP_3	55.0	IMR90p11
93.5	H3	3.78387571542487	TBP_3	55.0	IMR90p11
94.0	H3	3.88784160969419	TBP_3	55.0	IMR90p11
94.5	H3	4.40757549664579	TBP_3	55.0	IMR90p11
95.0	H3	2.23011578455782	TBP_3	55.0	IMR90p11
55.0	A3	9.5	TBP_3	65.0	IMR90p2
55.5	A3	20.59	TBP_3	65.0	IMR90p2
56.0	A3	19.0	TBP_3	65.0	IMR90p2
56.5	A3	19.0	TBP_3	65.0	IMR90p2
57.0	A3	19.0	TBP_3	65.0	IMR90p2
57.5	A3	18.38	TBP_3	65.0	IMR90p2
58.0	A3	22.33	TBP_3	65.0	IMR90p2
58.5	A3	29.34	TBP_3	65.0	IMR90p2
59.0	A3	32.6	TBP_3	65.0	IMR90p2
59.5	A3	33.55	TBP_3	65.0	IMR90p2
60.0	A3	33.56	TBP_3	65.0	IMR90p2
60.5	A3	32.99	TBP_3	65.0	IMR90p2
61.0	A3	31.71	TBP_3	65.0	IMR90p2
61.5	A3	30.48	TBP_3	65.0	IMR90p2
62.0	A3	29.85	TBP_3	65.0	IMR90p2
62.5	A3	29.72	TBP_3	65.0	IMR90p2
63.0	A3	30.46	TBP_3	65.0	IMR90p2
63.5	A3	31.84	TBP_3	65.0	IMR90p2
64.0	A3	34.08	TBP_3	65.0	IMR90p2
64.5	A3	37.64	TBP_3	65.0	IMR90p2
65.0	A3	41.78	TBP_3	65.0	IMR90p2
65.5	A3	45.79	TBP_3	65.0	IMR90p2
66.0	A3	50.58	TBP_3	65.0	IMR90p2
66.5	A3	54.68	TBP_3	65.0	IMR90p2
67.0	A3	56.93	TBP_3	65.0	IMR90p2
67.5	A3	58.09	TBP_3	65.0	IMR90p2
68.0	A3	58.46	TBP_3	65.0	IMR90p2
68.5	A3	57.93	TBP_3	65.0	IMR90p2
69.0	A3	57.01	TBP_3	65.0	IMR90p2
69.5	A3	56.15	TBP_3	65.0	IMR90p2
70.0	A3	55.52	TBP_3	65.0	IMR90p2
70.5	A3	55.13	TBP_3	65.0	IMR90p2
71.0	A3	54.44	TBP_3	65.0	IMR90p2
71.5	A3	54.04	TBP_3	65.0	IMR90p2
72.0	A3	53.87	TBP_3	65.0	IMR90p2
72.5	A3	53.37	TBP_3	65.0	IMR90p2
73.0	A3	52.75	TBP_3	65.0	IMR90p2
73.5	A3	52.22	TBP_3	65.0	IMR90p2
74.0	A3	51.55	TBP_3	65.0	IMR90p2
74.5	A3	50.91	TBP_3	65.0	IMR90p2
75.0	A3	50.97	TBP_3	65.0	IMR90p2
75.5	A3	52.13	TBP_3	65.0	IMR90p2
76.0	A3	53.69	TBP_3	65.0	IMR90p2
76.5	A3	55.37	TBP_3	65.0	IMR90p2
77.0	A3	56.83	TBP_3	65.0	IMR90p2
77.5	A3	57.08	TBP_3	65.0	IMR90p2
78.0	A3	56.41	TBP_3	65.0	IMR90p2
78.5	A3	55.91	TBP_3	65.0	IMR90p2
79.0	A3	55.62	TBP_3	65.0	IMR90p2
79.5	A3	61.77	TBP_3	65.0	IMR90p2
80.0	A3	79.98	TBP_3	65.0	IMR90p2
80.5	A3	102.21	TBP_3	65.0	IMR90p2
81.0	A3	121.71	TBP_3	65.0	IMR90p2
81.5	A3	138.25	TBP_3	65.0	IMR90p2
82.0	A3	140.54	TBP_3	65.0	IMR90p2
82.5	A3	118.68	TBP_3	65.0	IMR90p2
83.0	A3	86.17	TBP_3	65.0	IMR90p2
83.5	A3	55.76	TBP_3	65.0	IMR90p2
84.0	A3	28.26	TBP_3	65.0	IMR90p2
84.5	A3	8.7	TBP_3	65.0	IMR90p2
85.0	A3	2.01	TBP_3	65.0	IMR90p2
85.5	A3	2.09	TBP_3	65.0	IMR90p2
86.0	A3	2.06	TBP_3	65.0	IMR90p2
86.5	A3	1.93	TBP_3	65.0	IMR90p2
87.0	A3	2.35	TBP_3	65.0	IMR90p2
87.5	A3	2.53	TBP_3	65.0	IMR90p2
88.0	A3	2.41	TBP_3	65.0	IMR90p2
88.5	A3	2.95	TBP_3	65.0	IMR90p2
89.0	A3	3.41	TBP_3	65.0	IMR90p2
89.5	A3	2.9	TBP_3	65.0	IMR90p2
90.0	A3	2.27	TBP_3	65.0	IMR90p2
90.5	A3	1.84	TBP_3	65.0	IMR90p2
91.0	A3	1.07	TBP_3	65.0	IMR90p2
91.5	A3	0.48	TBP_3	65.0	IMR90p2
92.0	A3	0.62	TBP_3	65.0	IMR90p2
92.5	A3	1.25	TBP_3	65.0	IMR90p2
93.0	A3	2.17	TBP_3	65.0	IMR90p2
93.5	A3	2.77	TBP_3	65.0	IMR90p2
94.0	A3	3.21	TBP_3	65.0	IMR90p2
94.5	A3	3.25	TBP_3	65.0	IMR90p2
95.0	A3	1.2	TBP_3	65.0	IMR90p2
55.0	B3	5.99	TBP_3	64.5	IMR90p2
55.5	B3	12.99	TBP_3	64.5	IMR90p2
56.0	B3	11.99	TBP_3	64.5	IMR90p2
56.5	B3	11.99	TBP_3	64.5	IMR90p2
57.0	B3	11.99	TBP_3	64.5	IMR90p2
57.5	B3	11.27	TBP_3	64.5	IMR90p2
58.0	B3	15.87	TBP_3	64.5	IMR90p2
58.5	B3	23.92	TBP_3	64.5	IMR90p2
59.0	B3	27.32	TBP_3	64.5	IMR90p2
59.5	B3	28.91	TBP_3	64.5	IMR90p2
60.0	B3	30.4	TBP_3	64.5	IMR90p2
60.5	B3	30.7	TBP_3	64.5	IMR90p2
61.0	B3	29.76	TBP_3	64.5	IMR90p2
61.5	B3	29.07	TBP_3	64.5	IMR90p2
62.0	B3	28.87	TBP_3	64.5	IMR90p2
62.5	B3	28.24	TBP_3	64.5	IMR90p2
63.0	B3	28.13	TBP_3	64.5	IMR90p2
63.5	B3	29.83	TBP_3	64.5	IMR90p2
64.0	B3	34.17	TBP_3	64.5	IMR90p2
64.5	B3	39.44	TBP_3	64.5	IMR90p2
65.0	B3	45.42	TBP_3	64.5	IMR90p2
65.5	B3	52.35	TBP_3	64.5	IMR90p2
66.0	B3	58.04	TBP_3	64.5	IMR90p2
66.5	B3	60.97	TBP_3	64.5	IMR90p2
67.0	B3	62.65	TBP_3	64.5	IMR90p2
67.5	B3	63.52	TBP_3	64.5	IMR90p2
68.0	B3	62.56	TBP_3	64.5	IMR90p2
68.5	B3	61.41	TBP_3	64.5	IMR90p2
69.0	B3	60.86	TBP_3	64.5	IMR90p2
69.5	B3	60.49	TBP_3	64.5	IMR90p2
70.0	B3	60.0	TBP_3	64.5	IMR90p2
70.5	B3	60.02	TBP_3	64.5	IMR90p2
71.0	B3	60.34	TBP_3	64.5	IMR90p2
71.5	B3	60.26	TBP_3	64.5	IMR90p2
72.0	B3	59.87	TBP_3	64.5	IMR90p2
72.5	B3	59.95	TBP_3	64.5	IMR90p2
73.0	B3	59.96	TBP_3	64.5	IMR90p2
73.5	B3	59.45	TBP_3	64.5	IMR90p2
74.0	B3	59.46	TBP_3	64.5	IMR90p2
74.5	B3	59.52	TBP_3	64.5	IMR90p2
75.0	B3	58.77	TBP_3	64.5	IMR90p2
75.5	B3	57.71	TBP_3	64.5	IMR90p2
76.0	B3	57.27	TBP_3	64.5	IMR90p2
76.5	B3	56.42	TBP_3	64.5	IMR90p2
77.0	B3	54.85	TBP_3	64.5	IMR90p2
77.5	B3	54.33	TBP_3	64.5	IMR90p2
78.0	B3	55.74	TBP_3	64.5	IMR90p2
78.5	B3	58.07	TBP_3	64.5	IMR90p2
79.0	B3	62.24	TBP_3	64.5	IMR90p2
79.5	B3	76.37	TBP_3	64.5	IMR90p2
80.0	B3	101.61	TBP_3	64.5	IMR90p2
80.5	B3	126.97	TBP_3	64.5	IMR90p2
81.0	B3	147.66	TBP_3	64.5	IMR90p2
81.5	B3	163.16	TBP_3	64.5	IMR90p2
82.0	B3	157.9	TBP_3	64.5	IMR90p2
82.5	B3	126.9	TBP_3	64.5	IMR90p2
83.0	B3	89.69	TBP_3	64.5	IMR90p2
83.5	B3	55.9	TBP_3	64.5	IMR90p2
84.0	B3	25.56	TBP_3	64.5	IMR90p2
84.5	B3	7.02	TBP_3	64.5	IMR90p2
85.0	B3	2.46	TBP_3	64.5	IMR90p2
85.5	B3	2.18	TBP_3	64.5	IMR90p2
86.0	B3	2.35	TBP_3	64.5	IMR90p2
86.5	B3	2.86	TBP_3	64.5	IMR90p2
87.0	B3	2.72	TBP_3	64.5	IMR90p2
87.5	B3	2.82	TBP_3	64.5	IMR90p2
88.0	B3	3.26	TBP_3	64.5	IMR90p2
88.5	B3	2.74	TBP_3	64.5	IMR90p2
89.0	B3	2.16	TBP_3	64.5	IMR90p2
89.5	B3	2.36	TBP_3	64.5	IMR90p2
90.0	B3	2.27	TBP_3	64.5	IMR90p2
90.5	B3	2.02	TBP_3	64.5	IMR90p2
91.0	B3	2.29	TBP_3	64.5	IMR90p2
91.5	B3	2.27	TBP_3	64.5	IMR90p2
92.0	B3	1.96	TBP_3	64.5	IMR90p2
92.5	B3	1.91	TBP_3	64.5	IMR90p2
93.0	B3	2.11	TBP_3	64.5	IMR90p2
93.5	B3	2.78	TBP_3	64.5	IMR90p2
94.0	B3	3.07	TBP_3	64.5	IMR90p2
94.5	B3	4.52	TBP_3	64.5	IMR90p2
95.0	B3	2.6	TBP_3	64.5	IMR90p2
55.0	C3	-7.27	TBP_3	63.3	IMR90p2
55.5	C3	-15.75	TBP_3	63.3	IMR90p2
56.0	C3	-14.54	TBP_3	63.3	IMR90p2
56.5	C3	-14.54	TBP_3	63.3	IMR90p2
57.0	C3	-14.54	TBP_3	63.3	IMR90p2
57.5	C3	-14.89	TBP_3	63.3	IMR90p2
58.0	C3	-12.74	TBP_3	63.3	IMR90p2
58.5	C3	-8.33	TBP_3	63.3	IMR90p2
59.0	C3	-3.89	TBP_3	63.3	IMR90p2
59.5	C3	1.47	TBP_3	63.3	IMR90p2
60.0	C3	7.43	TBP_3	63.3	IMR90p2
60.5	C3	12.71	TBP_3	63.3	IMR90p2
61.0	C3	17.6	TBP_3	63.3	IMR90p2
61.5	C3	22.26	TBP_3	63.3	IMR90p2
62.0	C3	25.13	TBP_3	63.3	IMR90p2
62.5	C3	27.26	TBP_3	63.3	IMR90p2
63.0	C3	30.08	TBP_3	63.3	IMR90p2
63.5	C3	32.51	TBP_3	63.3	IMR90p2
64.0	C3	34.73	TBP_3	63.3	IMR90p2
64.5	C3	38.9	TBP_3	63.3	IMR90p2
65.0	C3	43.76	TBP_3	63.3	IMR90p2
65.5	C3	48.71	TBP_3	63.3	IMR90p2
66.0	C3	54.58	TBP_3	63.3	IMR90p2
66.5	C3	59.56	TBP_3	63.3	IMR90p2
67.0	C3	62.58	TBP_3	63.3	IMR90p2
67.5	C3	64.44	TBP_3	63.3	IMR90p2
68.0	C3	65.04	TBP_3	63.3	IMR90p2
68.5	C3	64.48	TBP_3	63.3	IMR90p2
69.0	C3	64.53	TBP_3	63.3	IMR90p2
69.5	C3	64.83	TBP_3	63.3	IMR90p2
70.0	C3	65.05	TBP_3	63.3	IMR90p2
70.5	C3	66.16	TBP_3	63.3	IMR90p2
71.0	C3	68.14	TBP_3	63.3	IMR90p2
71.5	C3	70.87	TBP_3	63.3	IMR90p2
72.0	C3	74.51	TBP_3	63.3	IMR90p2
72.5	C3	78.83	TBP_3	63.3	IMR90p2
73.0	C3	83.17	TBP_3	63.3	IMR90p2
73.5	C3	85.91	TBP_3	63.3	IMR90p2
74.0	C3	85.87	TBP_3	63.3	IMR90p2
74.5	C3	84.01	TBP_3	63.3	IMR90p2
75.0	C3	80.62	TBP_3	63.3	IMR90p2
75.5	C3	75.17	TBP_3	63.3	IMR90p2
76.0	C3	69.78	TBP_3	63.3	IMR90p2
76.5	C3	66.04	TBP_3	63.3	IMR90p2
77.0	C3	62.78	TBP_3	63.3	IMR90p2
77.5	C3	61.64	TBP_3	63.3	IMR90p2
78.0	C3	65.79	TBP_3	63.3	IMR90p2
78.5	C3	74.22	TBP_3	63.3	IMR90p2
79.0	C3	84.02	TBP_3	63.3	IMR90p2
79.5	C3	97.98	TBP_3	63.3	IMR90p2
80.0	C3	117.6	TBP_3	63.3	IMR90p2
80.5	C3	133.37	TBP_3	63.3	IMR90p2
81.0	C3	139.8	TBP_3	63.3	IMR90p2
81.5	C3	140.84	TBP_3	63.3	IMR90p2
82.0	C3	132.08	TBP_3	63.3	IMR90p2
82.5	C3	106.23	TBP_3	63.3	IMR90p2
83.0	C3	74.1	TBP_3	63.3	IMR90p2
83.5	C3	47.67	TBP_3	63.3	IMR90p2
84.0	C3	25.55	TBP_3	63.3	IMR90p2
84.5	C3	9.12	TBP_3	63.3	IMR90p2
85.0	C3	2.85	TBP_3	63.3	IMR90p2
85.5	C3	3.05	TBP_3	63.3	IMR90p2
86.0	C3	3.14	TBP_3	63.3	IMR90p2
86.5	C3	2.63	TBP_3	63.3	IMR90p2
87.0	C3	2.57	TBP_3	63.3	IMR90p2
87.5	C3	2.68	TBP_3	63.3	IMR90p2
88.0	C3	2.2	TBP_3	63.3	IMR90p2
88.5	C3	1.66	TBP_3	63.3	IMR90p2
89.0	C3	1.97	TBP_3	63.3	IMR90p2
89.5	C3	1.95	TBP_3	63.3	IMR90p2
90.0	C3	1.71	TBP_3	63.3	IMR90p2
90.5	C3	2.32	TBP_3	63.3	IMR90p2
91.0	C3	2.99	TBP_3	63.3	IMR90p2
91.5	C3	2.56	TBP_3	63.3	IMR90p2
92.0	C3	2.48	TBP_3	63.3	IMR90p2
92.5	C3	2.83	TBP_3	63.3	IMR90p2
93.0	C3	2.37	TBP_3	63.3	IMR90p2
93.5	C3	2.79	TBP_3	63.3	IMR90p2
94.0	C3	3.27	TBP_3	63.3	IMR90p2
94.5	C3	5.34	TBP_3	63.3	IMR90p2
95.0	C3	3.34	TBP_3	63.3	IMR90p2
55.0	D3	3.27	TBP_3	61.4	IMR90p2
55.5	D3	7.09	TBP_3	61.4	IMR90p2
56.0	D3	6.54	TBP_3	61.4	IMR90p2
56.5	D3	6.54	TBP_3	61.4	IMR90p2
57.0	D3	6.54	TBP_3	61.4	IMR90p2
57.5	D3	6.16	TBP_3	61.4	IMR90p2
58.0	D3	8.58	TBP_3	61.4	IMR90p2
58.5	D3	12.76	TBP_3	61.4	IMR90p2
59.0	D3	15.06	TBP_3	61.4	IMR90p2
59.5	D3	17.48	TBP_3	61.4	IMR90p2
60.0	D3	19.77	TBP_3	61.4	IMR90p2
60.5	D3	22.0	TBP_3	61.4	IMR90p2
61.0	D3	24.88	TBP_3	61.4	IMR90p2
61.5	D3	27.07	TBP_3	61.4	IMR90p2
62.0	D3	28.71	TBP_3	61.4	IMR90p2
62.5	D3	30.73	TBP_3	61.4	IMR90p2
63.0	D3	32.25	TBP_3	61.4	IMR90p2
63.5	D3	33.39	TBP_3	61.4	IMR90p2
64.0	D3	35.73	TBP_3	61.4	IMR90p2
64.5	D3	39.08	TBP_3	61.4	IMR90p2
65.0	D3	42.92	TBP_3	61.4	IMR90p2
65.5	D3	46.96	TBP_3	61.4	IMR90p2
66.0	D3	51.45	TBP_3	61.4	IMR90p2
66.5	D3	56.15	TBP_3	61.4	IMR90p2
67.0	D3	59.19	TBP_3	61.4	IMR90p2
67.5	D3	60.68	TBP_3	61.4	IMR90p2
68.0	D3	62.27	TBP_3	61.4	IMR90p2
68.5	D3	63.46	TBP_3	61.4	IMR90p2
69.0	D3	63.36	TBP_3	61.4	IMR90p2
69.5	D3	63.7	TBP_3	61.4	IMR90p2
70.0	D3	64.42	TBP_3	61.4	IMR90p2
70.5	D3	64.48	TBP_3	61.4	IMR90p2
71.0	D3	64.28	TBP_3	61.4	IMR90p2
71.5	D3	64.43	TBP_3	61.4	IMR90p2
72.0	D3	64.51	TBP_3	61.4	IMR90p2
72.5	D3	64.43	TBP_3	61.4	IMR90p2
73.0	D3	65.35	TBP_3	61.4	IMR90p2
73.5	D3	67.52	TBP_3	61.4	IMR90p2
74.0	D3	71.33	TBP_3	61.4	IMR90p2
74.5	D3	77.79	TBP_3	61.4	IMR90p2
75.0	D3	86.65	TBP_3	61.4	IMR90p2
75.5	D3	95.2	TBP_3	61.4	IMR90p2
76.0	D3	100.93	TBP_3	61.4	IMR90p2
76.5	D3	102.16	TBP_3	61.4	IMR90p2
77.0	D3	98.08	TBP_3	61.4	IMR90p2
77.5	D3	91.3	TBP_3	61.4	IMR90p2
78.0	D3	88.72	TBP_3	61.4	IMR90p2
78.5	D3	93.56	TBP_3	61.4	IMR90p2
79.0	D3	102.78	TBP_3	61.4	IMR90p2
79.5	D3	114.63	TBP_3	61.4	IMR90p2
80.0	D3	126.64	TBP_3	61.4	IMR90p2
80.5	D3	127.91	TBP_3	61.4	IMR90p2
81.0	D3	114.7	TBP_3	61.4	IMR90p2
81.5	D3	96.41	TBP_3	61.4	IMR90p2
82.0	D3	75.89	TBP_3	61.4	IMR90p2
82.5	D3	51.63	TBP_3	61.4	IMR90p2
83.0	D3	31.2	TBP_3	61.4	IMR90p2
83.5	D3	19.42	TBP_3	61.4	IMR90p2
84.0	D3	11.01	TBP_3	61.4	IMR90p2
84.5	D3	4.84	TBP_3	61.4	IMR90p2
85.0	D3	2.69	TBP_3	61.4	IMR90p2
85.5	D3	2.8	TBP_3	61.4	IMR90p2
86.0	D3	2.6	TBP_3	61.4	IMR90p2
86.5	D3	2.16	TBP_3	61.4	IMR90p2
87.0	D3	2.02	TBP_3	61.4	IMR90p2
87.5	D3	1.74	TBP_3	61.4	IMR90p2
88.0	D3	1.08	TBP_3	61.4	IMR90p2
88.5	D3	0.86	TBP_3	61.4	IMR90p2
89.0	D3	1.34	TBP_3	61.4	IMR90p2
89.5	D3	1.4	TBP_3	61.4	IMR90p2
90.0	D3	1.61	TBP_3	61.4	IMR90p2
90.5	D3	2.51	TBP_3	61.4	IMR90p2
91.0	D3	2.97	TBP_3	61.4	IMR90p2
91.5	D3	2.71	TBP_3	61.4	IMR90p2
92.0	D3	2.94	TBP_3	61.4	IMR90p2
92.5	D3	2.84	TBP_3	61.4	IMR90p2
93.0	D3	2.32	TBP_3	61.4	IMR90p2
93.5	D3	1.28	TBP_3	61.4	IMR90p2
94.0	D3	0.72	TBP_3	61.4	IMR90p2
94.5	D3	-1.5	TBP_3	61.4	IMR90p2
95.0	D3	-1.88	TBP_3	61.4	IMR90p2
55.0	E3	9.8	TBP_3	59.0	IMR90p2
55.5	E3	21.24	TBP_3	59.0	IMR90p2
56.0	E3	19.61	TBP_3	59.0	IMR90p2
56.5	E3	19.61	TBP_3	59.0	IMR90p2
57.0	E3	19.61	TBP_3	59.0	IMR90p2
57.5	E3	19.28	TBP_3	59.0	IMR90p2
58.0	E3	21.39	TBP_3	59.0	IMR90p2
58.5	E3	25.05	TBP_3	59.0	IMR90p2
59.0	E3	27.0	TBP_3	59.0	IMR90p2
59.5	E3	28.86	TBP_3	59.0	IMR90p2
60.0	E3	30.45	TBP_3	59.0	IMR90p2
60.5	E3	30.61	TBP_3	59.0	IMR90p2
61.0	E3	30.4	TBP_3	59.0	IMR90p2
61.5	E3	30.38	TBP_3	59.0	IMR90p2
62.0	E3	29.23	TBP_3	59.0	IMR90p2
62.5	E3	28.41	TBP_3	59.0	IMR90p2
63.0	E3	28.83	TBP_3	59.0	IMR90p2
63.5	E3	29.47	TBP_3	59.0	IMR90p2
64.0	E3	31.11	TBP_3	59.0	IMR90p2
64.5	E3	34.23	TBP_3	59.0	IMR90p2
65.0	E3	37.6	TBP_3	59.0	IMR90p2
65.5	E3	41.4	TBP_3	59.0	IMR90p2
66.0	E3	45.32	TBP_3	59.0	IMR90p2
66.5	E3	48.2	TBP_3	59.0	IMR90p2
67.0	E3	50.28	TBP_3	59.0	IMR90p2
67.5	E3	51.58	TBP_3	59.0	IMR90p2
68.0	E3	51.6	TBP_3	59.0	IMR90p2
68.5	E3	51.35	TBP_3	59.0	IMR90p2
69.0	E3	51.57	TBP_3	59.0	IMR90p2
69.5	E3	52.05	TBP_3	59.0	IMR90p2
70.0	E3	53.81	TBP_3	59.0	IMR90p2
70.5	E3	57.72	TBP_3	59.0	IMR90p2
71.0	E3	63.06	TBP_3	59.0	IMR90p2
71.5	E3	68.13	TBP_3	59.0	IMR90p2
72.0	E3	72.09	TBP_3	59.0	IMR90p2
72.5	E3	73.41	TBP_3	59.0	IMR90p2
73.0	E3	70.56	TBP_3	59.0	IMR90p2
73.5	E3	64.24	TBP_3	59.0	IMR90p2
74.0	E3	56.96	TBP_3	59.0	IMR90p2
74.5	E3	50.16	TBP_3	59.0	IMR90p2
75.0	E3	44.72	TBP_3	59.0	IMR90p2
75.5	E3	41.45	TBP_3	59.0	IMR90p2
76.0	E3	39.69	TBP_3	59.0	IMR90p2
76.5	E3	38.49	TBP_3	59.0	IMR90p2
77.0	E3	38.24	TBP_3	59.0	IMR90p2
77.5	E3	40.55	TBP_3	59.0	IMR90p2
78.0	E3	48.77	TBP_3	59.0	IMR90p2
78.5	E3	64.28	TBP_3	59.0	IMR90p2
79.0	E3	82.11	TBP_3	59.0	IMR90p2
79.5	E3	98.29	TBP_3	59.0	IMR90p2
80.0	E3	110.05	TBP_3	59.0	IMR90p2
80.5	E3	109.53	TBP_3	59.0	IMR90p2
81.0	E3	94.1	TBP_3	59.0	IMR90p2
81.5	E3	73.08	TBP_3	59.0	IMR90p2
82.0	E3	51.91	TBP_3	59.0	IMR90p2
82.5	E3	31.29	TBP_3	59.0	IMR90p2
83.0	E3	16.3	TBP_3	59.0	IMR90p2
83.5	E3	9.18	TBP_3	59.0	IMR90p2
84.0	E3	5.63	TBP_3	59.0	IMR90p2
84.5	E3	3.29	TBP_3	59.0	IMR90p2
85.0	E3	2.43	TBP_3	59.0	IMR90p2
85.5	E3	2.73	TBP_3	59.0	IMR90p2
86.0	E3	2.98	TBP_3	59.0	IMR90p2
86.5	E3	3.09	TBP_3	59.0	IMR90p2
87.0	E3	3.22	TBP_3	59.0	IMR90p2
87.5	E3	3.24	TBP_3	59.0	IMR90p2
88.0	E3	2.88	TBP_3	59.0	IMR90p2
88.5	E3	2.63	TBP_3	59.0	IMR90p2
89.0	E3	2.31	TBP_3	59.0	IMR90p2
89.5	E3	1.73	TBP_3	59.0	IMR90p2
90.0	E3	1.26	TBP_3	59.0	IMR90p2
90.5	E3	1.04	TBP_3	59.0	IMR90p2
91.0	E3	1.26	TBP_3	59.0	IMR90p2
91.5	E3	1.4	TBP_3	59.0	IMR90p2
92.0	E3	1.91	TBP_3	59.0	IMR90p2
92.5	E3	2.59	TBP_3	59.0	IMR90p2
93.0	E3	2.97	TBP_3	59.0	IMR90p2
93.5	E3	2.57	TBP_3	59.0	IMR90p2
94.0	E3	2.71	TBP_3	59.0	IMR90p2
94.5	E3	1.98	TBP_3	59.0	IMR90p2
95.0	E3	0.31	TBP_3	59.0	IMR90p2
55.0	F3	10.7	TBP_3	57.0	IMR90p2
55.5	F3	23.18	TBP_3	57.0	IMR90p2
56.0	F3	21.39	TBP_3	57.0	IMR90p2
56.5	F3	21.39	TBP_3	57.0	IMR90p2
57.0	F3	21.39	TBP_3	57.0	IMR90p2
57.5	F3	21.46	TBP_3	57.0	IMR90p2
58.0	F3	21.0	TBP_3	57.0	IMR90p2
58.5	F3	20.36	TBP_3	57.0	IMR90p2
59.0	F3	20.04	TBP_3	57.0	IMR90p2
59.5	F3	19.61	TBP_3	57.0	IMR90p2
60.0	F3	19.12	TBP_3	57.0	IMR90p2
60.5	F3	18.81	TBP_3	57.0	IMR90p2
61.0	F3	18.17	TBP_3	57.0	IMR90p2
61.5	F3	16.91	TBP_3	57.0	IMR90p2
62.0	F3	16.01	TBP_3	57.0	IMR90p2
62.5	F3	15.29	TBP_3	57.0	IMR90p2
63.0	F3	14.63	TBP_3	57.0	IMR90p2
63.5	F3	14.57	TBP_3	57.0	IMR90p2
64.0	F3	15.43	TBP_3	57.0	IMR90p2
64.5	F3	16.38	TBP_3	57.0	IMR90p2
65.0	F3	17.5	TBP_3	57.0	IMR90p2
65.5	F3	19.01	TBP_3	57.0	IMR90p2
66.0	F3	20.51	TBP_3	57.0	IMR90p2
66.5	F3	21.49	TBP_3	57.0	IMR90p2
67.0	F3	22.47	TBP_3	57.0	IMR90p2
67.5	F3	23.42	TBP_3	57.0	IMR90p2
68.0	F3	23.64	TBP_3	57.0	IMR90p2
68.5	F3	23.53	TBP_3	57.0	IMR90p2
69.0	F3	23.53	TBP_3	57.0	IMR90p2
69.5	F3	23.13	TBP_3	57.0	IMR90p2
70.0	F3	22.42	TBP_3	57.0	IMR90p2
70.5	F3	22.47	TBP_3	57.0	IMR90p2
71.0	F3	22.97	TBP_3	57.0	IMR90p2
71.5	F3	23.25	TBP_3	57.0	IMR90p2
72.0	F3	23.93	TBP_3	57.0	IMR90p2
72.5	F3	25.15	TBP_3	57.0	IMR90p2
73.0	F3	26.35	TBP_3	57.0	IMR90p2
73.5	F3	27.49	TBP_3	57.0	IMR90p2
74.0	F3	28.93	TBP_3	57.0	IMR90p2
74.5	F3	30.47	TBP_3	57.0	IMR90p2
75.0	F3	31.46	TBP_3	57.0	IMR90p2
75.5	F3	31.1	TBP_3	57.0	IMR90p2
76.0	F3	29.86	TBP_3	57.0	IMR90p2
76.5	F3	27.97	TBP_3	57.0	IMR90p2
77.0	F3	25.24	TBP_3	57.0	IMR90p2
77.5	F3	22.67	TBP_3	57.0	IMR90p2
78.0	F3	21.91	TBP_3	57.0	IMR90p2
78.5	F3	23.31	TBP_3	57.0	IMR90p2
79.0	F3	25.56	TBP_3	57.0	IMR90p2
79.5	F3	28.06	TBP_3	57.0	IMR90p2
80.0	F3	30.44	TBP_3	57.0	IMR90p2
80.5	F3	30.72	TBP_3	57.0	IMR90p2
81.0	F3	27.5	TBP_3	57.0	IMR90p2
81.5	F3	23.08	TBP_3	57.0	IMR90p2
82.0	F3	18.6	TBP_3	57.0	IMR90p2
82.5	F3	13.65	TBP_3	57.0	IMR90p2
83.0	F3	9.5	TBP_3	57.0	IMR90p2
83.5	F3	7.1	TBP_3	57.0	IMR90p2
84.0	F3	5.62	TBP_3	57.0	IMR90p2
84.5	F3	4.31	TBP_3	57.0	IMR90p2
85.0	F3	3.17	TBP_3	57.0	IMR90p2
85.5	F3	2.49	TBP_3	57.0	IMR90p2
86.0	F3	2.07	TBP_3	57.0	IMR90p2
86.5	F3	1.34	TBP_3	57.0	IMR90p2
87.0	F3	0.96	TBP_3	57.0	IMR90p2
87.5	F3	1.34	TBP_3	57.0	IMR90p2
88.0	F3	1.54	TBP_3	57.0	IMR90p2
88.5	F3	1.67	TBP_3	57.0	IMR90p2
89.0	F3	2.17	TBP_3	57.0	IMR90p2
89.5	F3	2.39	TBP_3	57.0	IMR90p2
90.0	F3	1.97	TBP_3	57.0	IMR90p2
90.5	F3	1.96	TBP_3	57.0	IMR90p2
91.0	F3	2.06	TBP_3	57.0	IMR90p2
91.5	F3	1.76	TBP_3	57.0	IMR90p2
92.0	F3	1.54	TBP_3	57.0	IMR90p2
92.5	F3	1.85	TBP_3	57.0	IMR90p2
93.0	F3	1.65	TBP_3	57.0	IMR90p2
93.5	F3	1.77	TBP_3	57.0	IMR90p2
94.0	F3	2.11	TBP_3	57.0	IMR90p2
94.5	F3	3.3	TBP_3	57.0	IMR90p2
95.0	F3	2.06	TBP_3	57.0	IMR90p2
55.0	G3	12.01	TBP_3	55.7	IMR90p2
55.5	G3	26.02	TBP_3	55.7	IMR90p2
56.0	G3	24.02	TBP_3	55.7	IMR90p2
56.5	G3	24.02	TBP_3	55.7	IMR90p2
57.0	G3	24.02	TBP_3	55.7	IMR90p2
57.5	G3	23.68	TBP_3	55.7	IMR90p2
58.0	G3	25.85	TBP_3	55.7	IMR90p2
58.5	G3	29.38	TBP_3	55.7	IMR90p2
59.0	G3	31.09	TBP_3	55.7	IMR90p2
59.5	G3	31.53	TBP_3	55.7	IMR90p2
60.0	G3	31.17	TBP_3	55.7	IMR90p2
60.5	G3	30.17	TBP_3	55.7	IMR90p2
61.0	G3	28.76	TBP_3	55.7	IMR90p2
61.5	G3	27.48	TBP_3	55.7	IMR90p2
62.0	G3	26.25	TBP_3	55.7	IMR90p2
62.5	G3	25.38	TBP_3	55.7	IMR90p2
63.0	G3	24.66	TBP_3	55.7	IMR90p2
63.5	G3	23.69	TBP_3	55.7	IMR90p2
64.0	G3	23.22	TBP_3	55.7	IMR90p2
64.5	G3	23.77	TBP_3	55.7	IMR90p2
65.0	G3	24.97	TBP_3	55.7	IMR90p2
65.5	G3	27.59	TBP_3	55.7	IMR90p2
66.0	G3	31.15	TBP_3	55.7	IMR90p2
66.5	G3	34.55	TBP_3	55.7	IMR90p2
67.0	G3	38.14	TBP_3	55.7	IMR90p2
67.5	G3	40.79	TBP_3	55.7	IMR90p2
68.0	G3	41.49	TBP_3	55.7	IMR90p2
68.5	G3	42.18	TBP_3	55.7	IMR90p2
69.0	G3	43.39	TBP_3	55.7	IMR90p2
69.5	G3	44.39	TBP_3	55.7	IMR90p2
70.0	G3	47.82	TBP_3	55.7	IMR90p2
70.5	G3	55.24	TBP_3	55.7	IMR90p2
71.0	G3	65.86	TBP_3	55.7	IMR90p2
71.5	G3	79.08	TBP_3	55.7	IMR90p2
72.0	G3	92.81	TBP_3	55.7	IMR90p2
72.5	G3	104.23	TBP_3	55.7	IMR90p2
73.0	G3	111.09	TBP_3	55.7	IMR90p2
73.5	G3	111.47	TBP_3	55.7	IMR90p2
74.0	G3	105.38	TBP_3	55.7	IMR90p2
74.5	G3	94.53	TBP_3	55.7	IMR90p2
75.0	G3	80.44	TBP_3	55.7	IMR90p2
75.5	G3	64.76	TBP_3	55.7	IMR90p2
76.0	G3	48.84	TBP_3	55.7	IMR90p2
76.5	G3	33.94	TBP_3	55.7	IMR90p2
77.0	G3	22.8	TBP_3	55.7	IMR90p2
77.5	G3	15.59	TBP_3	55.7	IMR90p2
78.0	G3	11.01	TBP_3	55.7	IMR90p2
78.5	G3	10.1	TBP_3	55.7	IMR90p2
79.0	G3	11.79	TBP_3	55.7	IMR90p2
79.5	G3	13.16	TBP_3	55.7	IMR90p2
80.0	G3	14.14	TBP_3	55.7	IMR90p2
80.5	G3	15.13	TBP_3	55.7	IMR90p2
81.0	G3	14.48	TBP_3	55.7	IMR90p2
81.5	G3	13.0	TBP_3	55.7	IMR90p2
82.0	G3	11.22	TBP_3	55.7	IMR90p2
82.5	G3	8.48	TBP_3	55.7	IMR90p2
83.0	G3	5.88	TBP_3	55.7	IMR90p2
83.5	G3	4.38	TBP_3	55.7	IMR90p2
84.0	G3	3.29	TBP_3	55.7	IMR90p2
84.5	G3	2.42	TBP_3	55.7	IMR90p2
85.0	G3	2.31	TBP_3	55.7	IMR90p2
85.5	G3	2.33	TBP_3	55.7	IMR90p2
86.0	G3	2.1	TBP_3	55.7	IMR90p2
86.5	G3	2.06	TBP_3	55.7	IMR90p2
87.0	G3	2.17	TBP_3	55.7	IMR90p2
87.5	G3	2.26	TBP_3	55.7	IMR90p2
88.0	G3	2.39	TBP_3	55.7	IMR90p2
88.5	G3	2.6	TBP_3	55.7	IMR90p2
89.0	G3	2.64	TBP_3	55.7	IMR90p2
89.5	G3	2.87	TBP_3	55.7	IMR90p2
90.0	G3	3.17	TBP_3	55.7	IMR90p2
90.5	G3	3.13	TBP_3	55.7	IMR90p2
91.0	G3	3.01	TBP_3	55.7	IMR90p2
91.5	G3	2.48	TBP_3	55.7	IMR90p2
92.0	G3	1.83	TBP_3	55.7	IMR90p2
92.5	G3	1.5	TBP_3	55.7	IMR90p2
93.0	G3	1.14	TBP_3	55.7	IMR90p2
93.5	G3	0.59	TBP_3	55.7	IMR90p2
94.0	G3	0.77	TBP_3	55.7	IMR90p2
94.5	G3	0.39	TBP_3	55.7	IMR90p2
95.0	G3	-0.19	TBP_3	55.7	IMR90p2
55.0	H3	9.05	TBP_3	55.0	IMR90p2
55.5	H3	19.61	TBP_3	55.0	IMR90p2
56.0	H3	18.1	TBP_3	55.0	IMR90p2
56.5	H3	18.1	TBP_3	55.0	IMR90p2
57.0	H3	18.1	TBP_3	55.0	IMR90p2
57.5	H3	18.12	TBP_3	55.0	IMR90p2
58.0	H3	17.98	TBP_3	55.0	IMR90p2
58.5	H3	17.92	TBP_3	55.0	IMR90p2
59.0	H3	17.88	TBP_3	55.0	IMR90p2
59.5	H3	18.25	TBP_3	55.0	IMR90p2
60.0	H3	18.38	TBP_3	55.0	IMR90p2
60.5	H3	17.64	TBP_3	55.0	IMR90p2
61.0	H3	16.79	TBP_3	55.0	IMR90p2
61.5	H3	16.07	TBP_3	55.0	IMR90p2
62.0	H3	15.08	TBP_3	55.0	IMR90p2
62.5	H3	14.17	TBP_3	55.0	IMR90p2
63.0	H3	13.6	TBP_3	55.0	IMR90p2
63.5	H3	12.63	TBP_3	55.0	IMR90p2
64.0	H3	11.64	TBP_3	55.0	IMR90p2
64.5	H3	11.22	TBP_3	55.0	IMR90p2
65.0	H3	11.4	TBP_3	55.0	IMR90p2
65.5	H3	12.26	TBP_3	55.0	IMR90p2
66.0	H3	13.88	TBP_3	55.0	IMR90p2
66.5	H3	15.65	TBP_3	55.0	IMR90p2
67.0	H3	17.2	TBP_3	55.0	IMR90p2
67.5	H3	18.37	TBP_3	55.0	IMR90p2
68.0	H3	18.73	TBP_3	55.0	IMR90p2
68.5	H3	19.11	TBP_3	55.0	IMR90p2
69.0	H3	19.96	TBP_3	55.0	IMR90p2
69.5	H3	20.53	TBP_3	55.0	IMR90p2
70.0	H3	20.87	TBP_3	55.0	IMR90p2
70.5	H3	22.05	TBP_3	55.0	IMR90p2
71.0	H3	22.69	TBP_3	55.0	IMR90p2
71.5	H3	21.96	TBP_3	55.0	IMR90p2
72.0	H3	21.56	TBP_3	55.0	IMR90p2
72.5	H3	21.55	TBP_3	55.0	IMR90p2
73.0	H3	20.12	TBP_3	55.0	IMR90p2
73.5	H3	19.19	TBP_3	55.0	IMR90p2
74.0	H3	19.93	TBP_3	55.0	IMR90p2
74.5	H3	20.44	TBP_3	55.0	IMR90p2
75.0	H3	20.76	TBP_3	55.0	IMR90p2
75.5	H3	22.17	TBP_3	55.0	IMR90p2
76.0	H3	22.91	TBP_3	55.0	IMR90p2
76.5	H3	21.72	TBP_3	55.0	IMR90p2
77.0	H3	19.93	TBP_3	55.0	IMR90p2
77.5	H3	18.59	TBP_3	55.0	IMR90p2
78.0	H3	18.59	TBP_3	55.0	IMR90p2
78.5	H3	20.72	TBP_3	55.0	IMR90p2
79.0	H3	24.91	TBP_3	55.0	IMR90p2
79.5	H3	29.84	TBP_3	55.0	IMR90p2
80.0	H3	33.98	TBP_3	55.0	IMR90p2
80.5	H3	34.64	TBP_3	55.0	IMR90p2
81.0	H3	30.7	TBP_3	55.0	IMR90p2
81.5	H3	24.5	TBP_3	55.0	IMR90p2
82.0	H3	18.1	TBP_3	55.0	IMR90p2
82.5	H3	11.57	TBP_3	55.0	IMR90p2
83.0	H3	6.75	TBP_3	55.0	IMR90p2
83.5	H3	4.97	TBP_3	55.0	IMR90p2
84.0	H3	4.3	TBP_3	55.0	IMR90p2
84.5	H3	3.53	TBP_3	55.0	IMR90p2
85.0	H3	3.49	TBP_3	55.0	IMR90p2
85.5	H3	3.44	TBP_3	55.0	IMR90p2
86.0	H3	3.11	TBP_3	55.0	IMR90p2
86.5	H3	3.2	TBP_3	55.0	IMR90p2
87.0	H3	3.63	TBP_3	55.0	IMR90p2
87.5	H3	3.65	TBP_3	55.0	IMR90p2
88.0	H3	3.71	TBP_3	55.0	IMR90p2
88.5	H3	3.94	TBP_3	55.0	IMR90p2
89.0	H3	3.68	TBP_3	55.0	IMR90p2
89.5	H3	3.28	TBP_3	55.0	IMR90p2
90.0	H3	3.1	TBP_3	55.0	IMR90p2
90.5	H3	3.39	TBP_3	55.0	IMR90p2
91.0	H3	3.46	TBP_3	55.0	IMR90p2
91.5	H3	3.44	TBP_3	55.0	IMR90p2
92.0	H3	3.74	TBP_3	55.0	IMR90p2
92.5	H3	3.93	TBP_3	55.0	IMR90p2
93.0	H3	3.58	TBP_3	55.0	IMR90p2
93.5	H3	2.65	TBP_3	55.0	IMR90p2
94.0	H3	2.6	TBP_3	55.0	IMR90p2
94.5	H3	1.08	TBP_3	55.0	IMR90p2
95.0	H3	-0.36	TBP_3	55.0	IMR90p2
55.0	A3	6.0421799993079	TBP_3	65.0	IMR90p8
55.5	A3	13.0913899985009	TBP_3	65.0	IMR90p8
56.0	A3	12.0843599986162	TBP_3	65.0	IMR90p8
56.5	A3	12.0843599986248	TBP_3	65.0	IMR90p8
57.0	A3	12.0843599985579	TBP_3	65.0	IMR90p8
57.5	A3	11.3571867434888	TBP_3	65.0	IMR90p8
58.0	A3	15.9635564755641	TBP_3	65.0	IMR90p8
58.5	A3	24.1294339073914	TBP_3	65.0	IMR90p8
59.0	A3	28.8077055008066	TBP_3	65.0	IMR90p8
59.5	A3	31.5446302144589	TBP_3	65.0	IMR90p8
60.0	A3	32.9102302313402	TBP_3	65.0	IMR90p8
60.5	A3	33.2676272643515	TBP_3	65.0	IMR90p8
61.0	A3	33.1583181671667	TBP_3	65.0	IMR90p8
61.5	A3	32.9121745924415	TBP_3	65.0	IMR90p8
62.0	A3	32.8457137614882	TBP_3	65.0	IMR90p8
62.5	A3	32.6254577026554	TBP_3	65.0	IMR90p8
63.0	A3	32.8358925240224	TBP_3	65.0	IMR90p8
63.5	A3	34.2116352374056	TBP_3	65.0	IMR90p8
64.0	A3	36.518132035323	TBP_3	65.0	IMR90p8
64.5	A3	39.8529963816912	TBP_3	65.0	IMR90p8
65.0	A3	44.8522231820264	TBP_3	65.0	IMR90p8
65.5	A3	50.465801308522	TBP_3	65.0	IMR90p8
66.0	A3	55.3752024405875	TBP_3	65.0	IMR90p8
66.5	A3	59.6457688486817	TBP_3	65.0	IMR90p8
67.0	A3	62.3223862251133	TBP_3	65.0	IMR90p8
67.5	A3	62.9613704479283	TBP_3	65.0	IMR90p8
68.0	A3	62.7908187769325	TBP_3	65.0	IMR90p8
68.5	A3	62.5341295663012	TBP_3	65.0	IMR90p8
69.0	A3	61.8462161617084	TBP_3	65.0	IMR90p8
69.5	A3	61.6045763827788	TBP_3	65.0	IMR90p8
70.0	A3	61.7534279088325	TBP_3	65.0	IMR90p8
70.5	A3	61.522018291855	TBP_3	65.0	IMR90p8
71.0	A3	61.1003020723931	TBP_3	65.0	IMR90p8
71.5	A3	60.9335366310606	TBP_3	65.0	IMR90p8
72.0	A3	60.6045082335824	TBP_3	65.0	IMR90p8
72.5	A3	60.3221268234236	TBP_3	65.0	IMR90p8
73.0	A3	60.3225213691554	TBP_3	65.0	IMR90p8
73.5	A3	60.5000429905117	TBP_3	65.0	IMR90p8
74.0	A3	60.4265928507206	TBP_3	65.0	IMR90p8
74.5	A3	59.9631611506495	TBP_3	65.0	IMR90p8
75.0	A3	59.0564833443207	TBP_3	65.0	IMR90p8
75.5	A3	58.0114336468995	TBP_3	65.0	IMR90p8
76.0	A3	56.323185676554	TBP_3	65.0	IMR90p8
76.5	A3	54.519101225981	TBP_3	65.0	IMR90p8
77.0	A3	53.5653448629077	TBP_3	65.0	IMR90p8
77.5	A3	53.525124237851	TBP_3	65.0	IMR90p8
78.0	A3	54.2845876262593	TBP_3	65.0	IMR90p8
78.5	A3	56.8162937761626	TBP_3	65.0	IMR90p8
79.0	A3	60.8644872392233	TBP_3	65.0	IMR90p8
79.5	A3	69.6883774153146	TBP_3	65.0	IMR90p8
80.0	A3	91.3743832369166	TBP_3	65.0	IMR90p8
80.5	A3	120.066857756597	TBP_3	65.0	IMR90p8
81.0	A3	145.142210598731	TBP_3	65.0	IMR90p8
81.5	A3	165.489618713741	TBP_3	65.0	IMR90p8
82.0	A3	172.946032794114	TBP_3	65.0	IMR90p8
82.5	A3	151.736200011531	TBP_3	65.0	IMR90p8
83.0	A3	112.516936072525	TBP_3	65.0	IMR90p8
83.5	A3	74.3964505699737	TBP_3	65.0	IMR90p8
84.0	A3	39.9492687451988	TBP_3	65.0	IMR90p8
84.5	A3	13.5609257216442	TBP_3	65.0	IMR90p8
85.0	A3	2.76180298331178	TBP_3	65.0	IMR90p8
85.5	A3	1.87759984705696	TBP_3	65.0	IMR90p8
86.0	A3	2.14189281961882	TBP_3	65.0	IMR90p8
86.5	A3	2.5239264415996	TBP_3	65.0	IMR90p8
87.0	A3	2.22938315736843	TBP_3	65.0	IMR90p8
87.5	A3	1.58561705234928	TBP_3	65.0	IMR90p8
88.0	A3	1.3742033057423	TBP_3	65.0	IMR90p8
88.5	A3	1.24729996738017	TBP_3	65.0	IMR90p8
89.0	A3	1.06029772700094	TBP_3	65.0	IMR90p8
89.5	A3	1.32668596275113	TBP_3	65.0	IMR90p8
90.0	A3	1.65799558756072	TBP_3	65.0	IMR90p8
90.5	A3	2.1117518243808	TBP_3	65.0	IMR90p8
91.0	A3	2.50155228479076	TBP_3	65.0	IMR90p8
91.5	A3	2.29112608583227	TBP_3	65.0	IMR90p8
92.0	A3	2.08154639132829	TBP_3	65.0	IMR90p8
92.5	A3	1.91886138918744	TBP_3	65.0	IMR90p8
93.0	A3	1.34934028505404	TBP_3	65.0	IMR90p8
93.5	A3	0.859213322457322	TBP_3	65.0	IMR90p8
94.0	A3	0.623854500038419	TBP_3	65.0	IMR90p8
94.5	A3	0.33045763507937	TBP_3	65.0	IMR90p8
95.0	A3	-0.0452587841795093	TBP_3	65.0	IMR90p8
55.0	B3	2.39055876628061	TBP_3	64.5	IMR90p8
55.5	B3	5.17954399360838	TBP_3	64.5	IMR90p8
56.0	B3	4.78111753256235	TBP_3	64.5	IMR90p8
56.5	B3	4.78111753255996	TBP_3	64.5	IMR90p8
57.0	B3	4.78111753258122	TBP_3	64.5	IMR90p8
57.5	B3	3.94507781881327	TBP_3	64.5	IMR90p8
58.0	B3	9.16497256987793	TBP_3	64.5	IMR90p8
58.5	B3	18.9873072388825	TBP_3	64.5	IMR90p8
59.0	B3	25.5092222381537	TBP_3	64.5	IMR90p8
59.5	B3	29.785914397291	TBP_3	64.5	IMR90p8
60.0	B3	32.113691682517	TBP_3	64.5	IMR90p8
60.5	B3	33.3371456086488	TBP_3	64.5	IMR90p8
61.0	B3	33.8995088334209	TBP_3	64.5	IMR90p8
61.5	B3	33.8083258880873	TBP_3	64.5	IMR90p8
62.0	B3	33.3110974328473	TBP_3	64.5	IMR90p8
62.5	B3	33.1509036274535	TBP_3	64.5	IMR90p8
63.0	B3	34.0096293612992	TBP_3	64.5	IMR90p8
63.5	B3	35.6332693570232	TBP_3	64.5	IMR90p8
64.0	B3	38.5226607477041	TBP_3	64.5	IMR90p8
64.5	B3	42.8482834292537	TBP_3	64.5	IMR90p8
65.0	B3	48.3694649474659	TBP_3	64.5	IMR90p8
65.5	B3	54.1972577349094	TBP_3	64.5	IMR90p8
66.0	B3	59.3181802795114	TBP_3	64.5	IMR90p8
66.5	B3	63.5942248517372	TBP_3	64.5	IMR90p8
67.0	B3	66.8761305874559	TBP_3	64.5	IMR90p8
67.5	B3	68.4808109626819	TBP_3	64.5	IMR90p8
68.0	B3	68.7874124617177	TBP_3	64.5	IMR90p8
68.5	B3	69.3765812678353	TBP_3	64.5	IMR90p8
69.0	B3	69.5215460751475	TBP_3	64.5	IMR90p8
69.5	B3	69.1983370593658	TBP_3	64.5	IMR90p8
70.0	B3	68.8393553678911	TBP_3	64.5	IMR90p8
70.5	B3	68.6650770729131	TBP_3	64.5	IMR90p8
71.0	B3	68.2266047714235	TBP_3	64.5	IMR90p8
71.5	B3	67.8491479836703	TBP_3	64.5	IMR90p8
72.0	B3	67.6192273136031	TBP_3	64.5	IMR90p8
72.5	B3	68.310934381543	TBP_3	64.5	IMR90p8
73.0	B3	70.019146479545	TBP_3	64.5	IMR90p8
73.5	B3	71.5350047391499	TBP_3	64.5	IMR90p8
74.0	B3	72.704730632713	TBP_3	64.5	IMR90p8
74.5	B3	73.7670125285447	TBP_3	64.5	IMR90p8
75.0	B3	73.4671178380223	TBP_3	64.5	IMR90p8
75.5	B3	70.768103847974	TBP_3	64.5	IMR90p8
76.0	B3	67.4893019437122	TBP_3	64.5	IMR90p8
76.5	B3	64.4504656146344	TBP_3	64.5	IMR90p8
77.0	B3	61.3461719386485	TBP_3	64.5	IMR90p8
77.5	B3	59.0950137645642	TBP_3	64.5	IMR90p8
78.0	B3	58.9328156685357	TBP_3	64.5	IMR90p8
78.5	B3	60.5973936754897	TBP_3	64.5	IMR90p8
79.0	B3	64.0873999340152	TBP_3	64.5	IMR90p8
79.5	B3	76.2952525396327	TBP_3	64.5	IMR90p8
80.0	B3	103.429446518992	TBP_3	64.5	IMR90p8
80.5	B3	136.06743974921	TBP_3	64.5	IMR90p8
81.0	B3	164.346801624925	TBP_3	64.5	IMR90p8
81.5	B3	186.933798319313	TBP_3	64.5	IMR90p8
82.0	B3	190.355340384484	TBP_3	64.5	IMR90p8
82.5	B3	160.829988068653	TBP_3	64.5	IMR90p8
83.0	B3	115.972722469504	TBP_3	64.5	IMR90p8
83.5	B3	74.497795051786	TBP_3	64.5	IMR90p8
84.0	B3	37.1377862124734	TBP_3	64.5	IMR90p8
84.5	B3	10.4416863975	TBP_3	64.5	IMR90p8
85.0	B3	2.10130171019517	TBP_3	64.5	IMR90p8
85.5	B3	2.80020457237379	TBP_3	64.5	IMR90p8
86.0	B3	2.79995236496228	TBP_3	64.5	IMR90p8
86.5	B3	3.13423546553122	TBP_3	64.5	IMR90p8
87.0	B3	3.34070749574727	TBP_3	64.5	IMR90p8
87.5	B3	2.21210056077422	TBP_3	64.5	IMR90p8
88.0	B3	1.51311318992333	TBP_3	64.5	IMR90p8
88.5	B3	2.13558509920375	TBP_3	64.5	IMR90p8
89.0	B3	1.62902707983432	TBP_3	64.5	IMR90p8
89.5	B3	0.890027831185932	TBP_3	64.5	IMR90p8
90.0	B3	1.50090130879443	TBP_3	64.5	IMR90p8
90.5	B3	1.87319489359447	TBP_3	64.5	IMR90p8
91.0	B3	1.23835767072859	TBP_3	64.5	IMR90p8
91.5	B3	1.3211275124599	TBP_3	64.5	IMR90p8
92.0	B3	2.10919987640665	TBP_3	64.5	IMR90p8
92.5	B3	2.61201183027657	TBP_3	64.5	IMR90p8
93.0	B3	2.68057652110218	TBP_3	64.5	IMR90p8
93.5	B3	3.16686192711751	TBP_3	64.5	IMR90p8
94.0	B3	3.74739063298978	TBP_3	64.5	IMR90p8
94.5	B3	4.51162954834092	TBP_3	64.5	IMR90p8
95.0	B3	2.30215579861544	TBP_3	64.5	IMR90p8
55.0	C3	-5.71234416659149	TBP_3	63.3	IMR90p8
55.5	C3	-12.3767456942817	TBP_3	63.3	IMR90p8
56.0	C3	-11.4246883331822	TBP_3	63.3	IMR90p8
56.5	C3	-11.424688333178	TBP_3	63.3	IMR90p8
57.0	C3	-11.4246883332148	TBP_3	63.3	IMR90p8
57.5	C3	-11.6581569014102	TBP_3	63.3	IMR90p8
58.0	C3	-10.3233747861619	TBP_3	63.3	IMR90p8
58.5	C3	-6.81976919622491	TBP_3	63.3	IMR90p8
59.0	C3	-3.71915919503795	TBP_3	63.3	IMR90p8
59.5	C3	-0.335457307831575	TBP_3	63.3	IMR90p8
60.0	C3	4.12985466686519	TBP_3	63.3	IMR90p8
60.5	C3	8.7818940720008	TBP_3	63.3	IMR90p8
61.0	C3	13.5632064219141	TBP_3	63.3	IMR90p8
61.5	C3	18.544119513457	TBP_3	63.3	IMR90p8
62.0	C3	22.6278149639321	TBP_3	63.3	IMR90p8
62.5	C3	25.8868718098184	TBP_3	63.3	IMR90p8
63.0	C3	29.2256194455276	TBP_3	63.3	IMR90p8
63.5	C3	31.9647641879119	TBP_3	63.3	IMR90p8
64.0	C3	34.9605880769273	TBP_3	63.3	IMR90p8
64.5	C3	39.4630183151063	TBP_3	63.3	IMR90p8
65.0	C3	44.8927264507212	TBP_3	63.3	IMR90p8
65.5	C3	49.8819592775836	TBP_3	63.3	IMR90p8
66.0	C3	54.7488402781796	TBP_3	63.3	IMR90p8
66.5	C3	58.7722418983029	TBP_3	63.3	IMR90p8
67.0	C3	60.7980045689552	TBP_3	63.3	IMR90p8
67.5	C3	62.1727256981453	TBP_3	63.3	IMR90p8
68.0	C3	63.9189785291901	TBP_3	63.3	IMR90p8
68.5	C3	65.2271111189031	TBP_3	63.3	IMR90p8
69.0	C3	66.718649790259	TBP_3	63.3	IMR90p8
69.5	C3	69.7650328420772	TBP_3	63.3	IMR90p8
70.0	C3	73.4595532189952	TBP_3	63.3	IMR90p8
70.5	C3	78.51263759992	TBP_3	63.3	IMR90p8
71.0	C3	85.9500911920961	TBP_3	63.3	IMR90p8
71.5	C3	94.2236701107392	TBP_3	63.3	IMR90p8
72.0	C3	100.555150621581	TBP_3	63.3	IMR90p8
72.5	C3	103.571057954737	TBP_3	63.3	IMR90p8
73.0	C3	101.962472834514	TBP_3	63.3	IMR90p8
73.5	C3	94.6557563562374	TBP_3	63.3	IMR90p8
74.0	C3	84.1535326703112	TBP_3	63.3	IMR90p8
74.5	C3	74.320003067055	TBP_3	63.3	IMR90p8
75.0	C3	66.3885738428846	TBP_3	63.3	IMR90p8
75.5	C3	60.4830805582896	TBP_3	63.3	IMR90p8
76.0	C3	57.5437734103025	TBP_3	63.3	IMR90p8
76.5	C3	56.1119327163095	TBP_3	63.3	IMR90p8
77.0	C3	54.3678762707388	TBP_3	63.3	IMR90p8
77.5	C3	54.0800435230601	TBP_3	63.3	IMR90p8
78.0	C3	58.2121093351741	TBP_3	63.3	IMR90p8
78.5	C3	66.9592149752193	TBP_3	63.3	IMR90p8
79.0	C3	78.1328019455795	TBP_3	63.3	IMR90p8
79.5	C3	93.3286862610856	TBP_3	63.3	IMR90p8
80.0	C3	113.902712977511	TBP_3	63.3	IMR90p8
80.5	C3	130.042643339825	TBP_3	63.3	IMR90p8
81.0	C3	135.934901003006	TBP_3	63.3	IMR90p8
81.5	C3	136.216554112806	TBP_3	63.3	IMR90p8
82.0	C3	127.110453117226	TBP_3	63.3	IMR90p8
82.5	C3	101.430123780822	TBP_3	63.3	IMR90p8
83.0	C3	70.579036237324	TBP_3	63.3	IMR90p8
83.5	C3	45.6062982437352	TBP_3	63.3	IMR90p8
84.0	C3	24.3535041124105	TBP_3	63.3	IMR90p8
84.5	C3	8.92563879524721	TBP_3	63.3	IMR90p8
85.0	C3	2.90103532714426	TBP_3	63.3	IMR90p8
85.5	C3	2.67329474860941	TBP_3	63.3	IMR90p8
86.0	C3	2.64161950182586	TBP_3	63.3	IMR90p8
86.5	C3	2.07110726781985	TBP_3	63.3	IMR90p8
87.0	C3	1.52590431546389	TBP_3	63.3	IMR90p8
87.5	C3	1.64701607139909	TBP_3	63.3	IMR90p8
88.0	C3	1.64133808600411	TBP_3	63.3	IMR90p8
88.5	C3	1.58874284597096	TBP_3	63.3	IMR90p8
89.0	C3	2.00577345213634	TBP_3	63.3	IMR90p8
89.5	C3	1.8849441035461	TBP_3	63.3	IMR90p8
90.0	C3	1.78593578884244	TBP_3	63.3	IMR90p8
90.5	C3	1.94765032185342	TBP_3	63.3	IMR90p8
91.0	C3	1.90997947421016	TBP_3	63.3	IMR90p8
91.5	C3	2.02436960223855	TBP_3	63.3	IMR90p8
92.0	C3	2.72612385828268	TBP_3	63.3	IMR90p8
92.5	C3	2.81657234214936	TBP_3	63.3	IMR90p8
93.0	C3	2.17452997006353	TBP_3	63.3	IMR90p8
93.5	C3	1.22489890369781	TBP_3	63.3	IMR90p8
94.0	C3	0.496591426749376	TBP_3	63.3	IMR90p8
94.5	C3	-1.40560485852956	TBP_3	63.3	IMR90p8
95.0	C3	-1.45236165404339	TBP_3	63.3	IMR90p8
55.0	D3	0.648853010803919	TBP_3	61.4	IMR90p8
55.5	D3	1.40584819007529	TBP_3	61.4	IMR90p8
56.0	D3	1.29770602160795	TBP_3	61.4	IMR90p8
56.5	D3	1.29770602160738	TBP_3	61.4	IMR90p8
57.0	D3	1.29770602161307	TBP_3	61.4	IMR90p8
57.5	D3	0.73431942133584	TBP_3	61.4	IMR90p8
58.0	D3	4.14632261636586	TBP_3	61.4	IMR90p8
58.5	D3	11.2892295062094	TBP_3	61.4	IMR90p8
59.0	D3	17.7417738511938	TBP_3	61.4	IMR90p8
59.5	D3	23.1207754910239	TBP_3	61.4	IMR90p8
60.0	D3	27.057825362138	TBP_3	61.4	IMR90p8
60.5	D3	30.2631212430548	TBP_3	61.4	IMR90p8
61.0	D3	32.1823114102418	TBP_3	61.4	IMR90p8
61.5	D3	32.6382598361861	TBP_3	61.4	IMR90p8
62.0	D3	32.7354201572206	TBP_3	61.4	IMR90p8
62.5	D3	33.212046226108	TBP_3	61.4	IMR90p8
63.0	D3	33.3485079555479	TBP_3	61.4	IMR90p8
63.5	D3	33.7412688678634	TBP_3	61.4	IMR90p8
64.0	D3	35.7021933709087	TBP_3	61.4	IMR90p8
64.5	D3	38.7939704993034	TBP_3	61.4	IMR90p8
65.0	D3	42.2583362178902	TBP_3	61.4	IMR90p8
65.5	D3	46.5055206579556	TBP_3	61.4	IMR90p8
66.0	D3	50.908751284603	TBP_3	61.4	IMR90p8
66.5	D3	53.5741721815704	TBP_3	61.4	IMR90p8
67.0	D3	54.7913609390913	TBP_3	61.4	IMR90p8
67.5	D3	55.1985003475514	TBP_3	61.4	IMR90p8
68.0	D3	54.3536972647546	TBP_3	61.4	IMR90p8
68.5	D3	53.1076711980224	TBP_3	61.4	IMR90p8
69.0	D3	52.66574835839	TBP_3	61.4	IMR90p8
69.5	D3	53.0863973475442	TBP_3	61.4	IMR90p8
70.0	D3	53.7755347474071	TBP_3	61.4	IMR90p8
70.5	D3	54.5792700830252	TBP_3	61.4	IMR90p8
71.0	D3	55.1610413853484	TBP_3	61.4	IMR90p8
71.5	D3	55.3186103278787	TBP_3	61.4	IMR90p8
72.0	D3	54.8411623484388	TBP_3	61.4	IMR90p8
72.5	D3	53.621039712815	TBP_3	61.4	IMR90p8
73.0	D3	52.417035592028	TBP_3	61.4	IMR90p8
73.5	D3	51.7223187847826	TBP_3	61.4	IMR90p8
74.0	D3	50.9924751233802	TBP_3	61.4	IMR90p8
74.5	D3	50.2872105721663	TBP_3	61.4	IMR90p8
75.0	D3	50.3342630217323	TBP_3	61.4	IMR90p8
75.5	D3	50.5467636793487	TBP_3	61.4	IMR90p8
76.0	D3	50.0051657366494	TBP_3	61.4	IMR90p8
76.5	D3	49.7020456317145	TBP_3	61.4	IMR90p8
77.0	D3	49.781785909772	TBP_3	61.4	IMR90p8
77.5	D3	51.5318891309757	TBP_3	61.4	IMR90p8
78.0	D3	59.1562550301734	TBP_3	61.4	IMR90p8
78.5	D3	72.4633915910276	TBP_3	61.4	IMR90p8
79.0	D3	87.0714076683678	TBP_3	61.4	IMR90p8
79.5	D3	103.24188467066	TBP_3	61.4	IMR90p8
80.0	D3	120.624341180386	TBP_3	61.4	IMR90p8
80.5	D3	128.629828040944	TBP_3	61.4	IMR90p8
81.0	D3	124.002759488536	TBP_3	61.4	IMR90p8
81.5	D3	114.999866257413	TBP_3	61.4	IMR90p8
82.0	D3	100.374650215694	TBP_3	61.4	IMR90p8
82.5	D3	75.3077872984927	TBP_3	61.4	IMR90p8
83.0	D3	50.1891784985948	TBP_3	61.4	IMR90p8
83.5	D3	32.6412980705005	TBP_3	61.4	IMR90p8
84.0	D3	17.4139160238665	TBP_3	61.4	IMR90p8
84.5	D3	5.54018839718833	TBP_3	61.4	IMR90p8
85.0	D3	1.27125246812875	TBP_3	61.4	IMR90p8
85.5	D3	0.756607469080052	TBP_3	61.4	IMR90p8
86.0	D3	0.369033890145658	TBP_3	61.4	IMR90p8
86.5	D3	0.88004166460928	TBP_3	61.4	IMR90p8
87.0	D3	2.02278564233399	TBP_3	61.4	IMR90p8
87.5	D3	2.96276461774238	TBP_3	61.4	IMR90p8
88.0	D3	3.34459775430139	TBP_3	61.4	IMR90p8
88.5	D3	3.09561010515711	TBP_3	61.4	IMR90p8
89.0	D3	2.8423288563979	TBP_3	61.4	IMR90p8
89.5	D3	2.38149045273013	TBP_3	61.4	IMR90p8
90.0	D3	1.86749989749228	TBP_3	61.4	IMR90p8
90.5	D3	1.83736723175576	TBP_3	61.4	IMR90p8
91.0	D3	1.9451699243391	TBP_3	61.4	IMR90p8
91.5	D3	1.87501597553933	TBP_3	61.4	IMR90p8
92.0	D3	1.85784769091794	TBP_3	61.4	IMR90p8
92.5	D3	1.95353400959573	TBP_3	61.4	IMR90p8
93.0	D3	1.92695715829882	TBP_3	61.4	IMR90p8
93.5	D3	2.35927414073069	TBP_3	61.4	IMR90p8
94.0	D3	2.60225947908737	TBP_3	61.4	IMR90p8
94.5	D3	3.64092662177961	TBP_3	61.4	IMR90p8
95.0	D3	2.08045841499677	TBP_3	61.4	IMR90p8
55.0	E3	10.4158258079759	TBP_3	59.0	IMR90p8
55.5	E3	22.5676225839469	TBP_3	59.0	IMR90p8
56.0	E3	20.8316516159509	TBP_3	59.0	IMR90p8
56.5	E3	20.8316516159565	TBP_3	59.0	IMR90p8
57.0	E3	20.8316516159173	TBP_3	59.0	IMR90p8
57.5	E3	20.58422846334	TBP_3	59.0	IMR90p8
58.0	E3	22.1087631356005	TBP_3	59.0	IMR90p8
58.5	E3	25.1489539451716	TBP_3	59.0	IMR90p8
59.0	E3	27.2272667334288	TBP_3	59.0	IMR90p8
59.5	E3	28.7840097216161	TBP_3	59.0	IMR90p8
60.0	E3	30.7633071459832	TBP_3	59.0	IMR90p8
60.5	E3	31.7866383865703	TBP_3	59.0	IMR90p8
61.0	E3	31.788748050579	TBP_3	59.0	IMR90p8
61.5	E3	31.6554266766396	TBP_3	59.0	IMR90p8
62.0	E3	30.6686397887366	TBP_3	59.0	IMR90p8
62.5	E3	29.3882887329254	TBP_3	59.0	IMR90p8
63.0	E3	28.8652625331678	TBP_3	59.0	IMR90p8
63.5	E3	29.3477248273939	TBP_3	59.0	IMR90p8
64.0	E3	30.5563921274933	TBP_3	59.0	IMR90p8
64.5	E3	33.0179963155308	TBP_3	59.0	IMR90p8
65.0	E3	36.0776929200466	TBP_3	59.0	IMR90p8
65.5	E3	39.3372490244313	TBP_3	59.0	IMR90p8
66.0	E3	42.2175880132745	TBP_3	59.0	IMR90p8
66.5	E3	44.0109765996308	TBP_3	59.0	IMR90p8
67.0	E3	45.1660959155239	TBP_3	59.0	IMR90p8
67.5	E3	46.2049953796208	TBP_3	59.0	IMR90p8
68.0	E3	46.4775599336101	TBP_3	59.0	IMR90p8
68.5	E3	45.9847721029919	TBP_3	59.0	IMR90p8
69.0	E3	45.8492473757927	TBP_3	59.0	IMR90p8
69.5	E3	45.5116325488501	TBP_3	59.0	IMR90p8
70.0	E3	44.5517192350891	TBP_3	59.0	IMR90p8
70.5	E3	44.0114514252874	TBP_3	59.0	IMR90p8
71.0	E3	43.8155468775819	TBP_3	59.0	IMR90p8
71.5	E3	43.2915705990133	TBP_3	59.0	IMR90p8
72.0	E3	43.2077444059587	TBP_3	59.0	IMR90p8
72.5	E3	43.5448374579287	TBP_3	59.0	IMR90p8
73.0	E3	43.6856268446423	TBP_3	59.0	IMR90p8
73.5	E3	44.4761086999992	TBP_3	59.0	IMR90p8
74.0	E3	47.0266459034315	TBP_3	59.0	IMR90p8
74.5	E3	49.4729003816207	TBP_3	59.0	IMR90p8
75.0	E3	51.3435876102929	TBP_3	59.0	IMR90p8
75.5	E3	53.0452474759992	TBP_3	59.0	IMR90p8
76.0	E3	53.0258165223777	TBP_3	59.0	IMR90p8
76.5	E3	50.1979257026636	TBP_3	59.0	IMR90p8
77.0	E3	46.9773311118041	TBP_3	59.0	IMR90p8
77.5	E3	45.270957676582	TBP_3	59.0	IMR90p8
78.0	E3	47.7025190540005	TBP_3	59.0	IMR90p8
78.5	E3	57.6820834242062	TBP_3	59.0	IMR90p8
79.0	E3	71.9811784996317	TBP_3	59.0	IMR90p8
79.5	E3	85.854572423015	TBP_3	59.0	IMR90p8
80.0	E3	97.8892729759508	TBP_3	59.0	IMR90p8
80.5	E3	101.934006342245	TBP_3	59.0	IMR90p8
81.0	E3	91.962524804048	TBP_3	59.0	IMR90p8
81.5	E3	74.8482279497108	TBP_3	59.0	IMR90p8
82.0	E3	57.4604940733154	TBP_3	59.0	IMR90p8
82.5	E3	38.7864495213608	TBP_3	59.0	IMR90p8
83.0	E3	22.273284498439	TBP_3	59.0	IMR90p8
83.5	E3	13.2122726151893	TBP_3	59.0	IMR90p8
84.0	E3	8.47280837505286	TBP_3	59.0	IMR90p8
84.5	E3	4.38611148256246	TBP_3	59.0	IMR90p8
85.0	E3	2.10303113231106	TBP_3	59.0	IMR90p8
85.5	E3	1.6135309744252	TBP_3	59.0	IMR90p8
86.0	E3	1.6428024479016	TBP_3	59.0	IMR90p8
86.5	E3	1.64713226064896	TBP_3	59.0	IMR90p8
87.0	E3	1.72797398291397	TBP_3	59.0	IMR90p8
87.5	E3	1.88434798841377	TBP_3	59.0	IMR90p8
88.0	E3	2.3905462924422	TBP_3	59.0	IMR90p8
88.5	E3	2.56746444299131	TBP_3	59.0	IMR90p8
89.0	E3	2.40865130465363	TBP_3	59.0	IMR90p8
89.5	E3	2.50648940790217	TBP_3	59.0	IMR90p8
90.0	E3	2.57784911339741	TBP_3	59.0	IMR90p8
90.5	E3	2.31257507221233	TBP_3	59.0	IMR90p8
91.0	E3	1.84464697847511	TBP_3	59.0	IMR90p8
91.5	E3	1.67205675429329	TBP_3	59.0	IMR90p8
92.0	E3	1.57449451056306	TBP_3	59.0	IMR90p8
92.5	E3	1.8333322626703	TBP_3	59.0	IMR90p8
93.0	E3	2.11646435511057	TBP_3	59.0	IMR90p8
93.5	E3	2.54763788882019	TBP_3	59.0	IMR90p8
94.0	E3	3.00132425234557	TBP_3	59.0	IMR90p8
94.5	E3	3.54425640376627	TBP_3	59.0	IMR90p8
95.0	E3	1.68239961741489	TBP_3	59.0	IMR90p8
55.0	F3	14.7270194445931	TBP_3	57.0	IMR90p8
55.5	F3	31.9085421299504	TBP_3	57.0	IMR90p8
56.0	F3	29.4540388891842	TBP_3	57.0	IMR90p8
56.5	F3	29.4540388891846	TBP_3	57.0	IMR90p8
57.0	F3	29.4540388891847	TBP_3	57.0	IMR90p8
57.5	F3	29.427043818908	TBP_3	57.0	IMR90p8
58.0	F3	29.6228644904452	TBP_3	57.0	IMR90p8
58.5	F3	29.7888608065226	TBP_3	57.0	IMR90p8
59.0	F3	29.553982773179	TBP_3	57.0	IMR90p8
59.5	F3	29.3194676222032	TBP_3	57.0	IMR90p8
60.0	F3	29.0289877046707	TBP_3	57.0	IMR90p8
60.5	F3	28.2951481195721	TBP_3	57.0	IMR90p8
61.0	F3	27.6045448777087	TBP_3	57.0	IMR90p8
61.5	F3	26.7383194932283	TBP_3	57.0	IMR90p8
62.0	F3	25.517372418362	TBP_3	57.0	IMR90p8
62.5	F3	24.4477767495202	TBP_3	57.0	IMR90p8
63.0	F3	23.5841927928042	TBP_3	57.0	IMR90p8
63.5	F3	22.6876400919495	TBP_3	57.0	IMR90p8
64.0	F3	22.4539082650493	TBP_3	57.0	IMR90p8
64.5	F3	23.4557593166922	TBP_3	57.0	IMR90p8
65.0	F3	24.7954467145156	TBP_3	57.0	IMR90p8
65.5	F3	26.809884524587	TBP_3	57.0	IMR90p8
66.0	F3	29.649005417147	TBP_3	57.0	IMR90p8
66.5	F3	32.0704595530704	TBP_3	57.0	IMR90p8
67.0	F3	33.4967644414681	TBP_3	57.0	IMR90p8
67.5	F3	34.766501638045	TBP_3	57.0	IMR90p8
68.0	F3	35.6240960059487	TBP_3	57.0	IMR90p8
68.5	F3	35.405816614359	TBP_3	57.0	IMR90p8
69.0	F3	35.0595557660955	TBP_3	57.0	IMR90p8
69.5	F3	34.8452043307925	TBP_3	57.0	IMR90p8
70.0	F3	34.5532880271215	TBP_3	57.0	IMR90p8
70.5	F3	34.7395218551532	TBP_3	57.0	IMR90p8
71.0	F3	35.4183890646891	TBP_3	57.0	IMR90p8
71.5	F3	36.6633310452623	TBP_3	57.0	IMR90p8
72.0	F3	38.6851016742381	TBP_3	57.0	IMR90p8
72.5	F3	39.8144875683803	TBP_3	57.0	IMR90p8
73.0	F3	39.4282509023741	TBP_3	57.0	IMR90p8
73.5	F3	38.5824341450626	TBP_3	57.0	IMR90p8
74.0	F3	36.6184723688751	TBP_3	57.0	IMR90p8
74.5	F3	33.1462348127786	TBP_3	57.0	IMR90p8
75.0	F3	30.4376806593938	TBP_3	57.0	IMR90p8
75.5	F3	29.5449424431608	TBP_3	57.0	IMR90p8
76.0	F3	28.8908765975867	TBP_3	57.0	IMR90p8
76.5	F3	28.1491726563955	TBP_3	57.0	IMR90p8
77.0	F3	28.1953082743249	TBP_3	57.0	IMR90p8
77.5	F3	29.4070336749086	TBP_3	57.0	IMR90p8
78.0	F3	33.091055929224	TBP_3	57.0	IMR90p8
78.5	F3	42.0063534294428	TBP_3	57.0	IMR90p8
79.0	F3	54.5759450469199	TBP_3	57.0	IMR90p8
79.5	F3	66.6622668410134	TBP_3	57.0	IMR90p8
80.0	F3	76.2080565206836	TBP_3	57.0	IMR90p8
80.5	F3	78.3512471641811	TBP_3	57.0	IMR90p8
81.0	F3	68.7377207142142	TBP_3	57.0	IMR90p8
81.5	F3	52.7305318668631	TBP_3	57.0	IMR90p8
82.0	F3	36.9440683870885	TBP_3	57.0	IMR90p8
82.5	F3	21.8466415331131	TBP_3	57.0	IMR90p8
83.0	F3	10.3944406481848	TBP_3	57.0	IMR90p8
83.5	F3	5.79684728410274	TBP_3	57.0	IMR90p8
84.0	F3	4.16352033110957	TBP_3	57.0	IMR90p8
84.5	F3	2.54844167556445	TBP_3	57.0	IMR90p8
85.0	F3	1.93656892661141	TBP_3	57.0	IMR90p8
85.5	F3	1.89216561901077	TBP_3	57.0	IMR90p8
86.0	F3	1.60238145286951	TBP_3	57.0	IMR90p8
86.5	F3	2.17085195332618	TBP_3	57.0	IMR90p8
87.0	F3	3.202022945929	TBP_3	57.0	IMR90p8
87.5	F3	3.43800574580752	TBP_3	57.0	IMR90p8
88.0	F3	3.09317856801476	TBP_3	57.0	IMR90p8
88.5	F3	2.69175219029319	TBP_3	57.0	IMR90p8
89.0	F3	2.01665871577222	TBP_3	57.0	IMR90p8
89.5	F3	0.979704309191447	TBP_3	57.0	IMR90p8
90.0	F3	0.665759644199227	TBP_3	57.0	IMR90p8
90.5	F3	1.26117491337624	TBP_3	57.0	IMR90p8
91.0	F3	1.68196728202815	TBP_3	57.0	IMR90p8
91.5	F3	2.02260402010847	TBP_3	57.0	IMR90p8
92.0	F3	2.33512406268858	TBP_3	57.0	IMR90p8
92.5	F3	2.02760238500406	TBP_3	57.0	IMR90p8
93.0	F3	1.53889718994765	TBP_3	57.0	IMR90p8
93.5	F3	1.1277877480432	TBP_3	57.0	IMR90p8
94.0	F3	0.743667363608324	TBP_3	57.0	IMR90p8
94.5	F3	0.397213438776248	TBP_3	57.0	IMR90p8
95.0	F3	0.152441409004837	TBP_3	57.0	IMR90p8
55.0	G3	12.411593669579	TBP_3	55.7	IMR90p8
55.5	G3	26.8917862840881	TBP_3	55.7	IMR90p8
56.0	G3	24.8231873391587	TBP_3	55.7	IMR90p8
56.5	G3	24.8231873391533	TBP_3	55.7	IMR90p8
57.0	G3	24.8231873391991	TBP_3	55.7	IMR90p8
57.5	G3	24.8259047760437	TBP_3	55.7	IMR90p8
58.0	G3	24.867027743072	TBP_3	55.7	IMR90p8
58.5	G3	24.4962517831376	TBP_3	55.7	IMR90p8
59.0	G3	23.6842408272179	TBP_3	55.7	IMR90p8
59.5	G3	22.6807009523567	TBP_3	55.7	IMR90p8
60.0	G3	21.8109005953913	TBP_3	55.7	IMR90p8
60.5	G3	20.7842164839715	TBP_3	55.7	IMR90p8
61.0	G3	19.6134392410843	TBP_3	55.7	IMR90p8
61.5	G3	18.7166226476944	TBP_3	55.7	IMR90p8
62.0	G3	18.0948341052938	TBP_3	55.7	IMR90p8
62.5	G3	17.5053740629733	TBP_3	55.7	IMR90p8
63.0	G3	16.6065072089549	TBP_3	55.7	IMR90p8
63.5	G3	15.7328628913092	TBP_3	55.7	IMR90p8
64.0	G3	15.382109424508	TBP_3	55.7	IMR90p8
64.5	G3	15.4554573127789	TBP_3	55.7	IMR90p8
65.0	G3	16.1989587971362	TBP_3	55.7	IMR90p8
65.5	G3	17.5163400520029	TBP_3	55.7	IMR90p8
66.0	G3	18.9212806737588	TBP_3	55.7	IMR90p8
66.5	G3	20.8619510117656	TBP_3	55.7	IMR90p8
67.0	G3	22.423370151445	TBP_3	55.7	IMR90p8
67.5	G3	22.9172393835527	TBP_3	55.7	IMR90p8
68.0	G3	23.5449448252615	TBP_3	55.7	IMR90p8
68.5	G3	24.7121702397905	TBP_3	55.7	IMR90p8
69.0	G3	24.4995931297875	TBP_3	55.7	IMR90p8
69.5	G3	24.0375116636107	TBP_3	55.7	IMR90p8
70.0	G3	24.4555767541391	TBP_3	55.7	IMR90p8
70.5	G3	24.3980532957041	TBP_3	55.7	IMR90p8
71.0	G3	23.5558434275561	TBP_3	55.7	IMR90p8
71.5	G3	22.8834248782087	TBP_3	55.7	IMR90p8
72.0	G3	22.549734287082	TBP_3	55.7	IMR90p8
72.5	G3	21.8614168540303	TBP_3	55.7	IMR90p8
73.0	G3	20.9910063321187	TBP_3	55.7	IMR90p8
73.5	G3	20.2189521363871	TBP_3	55.7	IMR90p8
74.0	G3	20.2734178728418	TBP_3	55.7	IMR90p8
74.5	G3	20.141148635558	TBP_3	55.7	IMR90p8
75.0	G3	19.7467349760848	TBP_3	55.7	IMR90p8
75.5	G3	19.6877880436189	TBP_3	55.7	IMR90p8
76.0	G3	20.0530451707763	TBP_3	55.7	IMR90p8
76.5	G3	19.628286964562	TBP_3	55.7	IMR90p8
77.0	G3	19.0759626826703	TBP_3	55.7	IMR90p8
77.5	G3	19.742240278996	TBP_3	55.7	IMR90p8
78.0	G3	22.1629766283531	TBP_3	55.7	IMR90p8
78.5	G3	27.58838298404	TBP_3	55.7	IMR90p8
79.0	G3	35.5035846089222	TBP_3	55.7	IMR90p8
79.5	G3	43.133229193995	TBP_3	55.7	IMR90p8
80.0	G3	48.5164013976186	TBP_3	55.7	IMR90p8
80.5	G3	50.1893246641446	TBP_3	55.7	IMR90p8
81.0	G3	44.6896509564429	TBP_3	55.7	IMR90p8
81.5	G3	34.0829732306713	TBP_3	55.7	IMR90p8
82.0	G3	23.9928055065977	TBP_3	55.7	IMR90p8
82.5	G3	15.0168797944859	TBP_3	55.7	IMR90p8
83.0	G3	7.28618634969439	TBP_3	55.7	IMR90p8
83.5	G3	3.68532295057247	TBP_3	55.7	IMR90p8
84.0	G3	3.30341342386532	TBP_3	55.7	IMR90p8
84.5	G3	2.80690439777584	TBP_3	55.7	IMR90p8
85.0	G3	2.48950354108786	TBP_3	55.7	IMR90p8
85.5	G3	2.9053890297086	TBP_3	55.7	IMR90p8
86.0	G3	3.00135358870421	TBP_3	55.7	IMR90p8
86.5	G3	2.90559446569279	TBP_3	55.7	IMR90p8
87.0	G3	2.66203093433592	TBP_3	55.7	IMR90p8
87.5	G3	2.25492862733182	TBP_3	55.7	IMR90p8
88.0	G3	1.86580877192449	TBP_3	55.7	IMR90p8
88.5	G3	1.67091031068975	TBP_3	55.7	IMR90p8
89.0	G3	1.52861771563943	TBP_3	55.7	IMR90p8
89.5	G3	1.53022400597177	TBP_3	55.7	IMR90p8
90.0	G3	2.01488202666457	TBP_3	55.7	IMR90p8
90.5	G3	2.59440824165608	TBP_3	55.7	IMR90p8
91.0	G3	2.49864102851456	TBP_3	55.7	IMR90p8
91.5	G3	2.0729008113571	TBP_3	55.7	IMR90p8
92.0	G3	2.22975363270575	TBP_3	55.7	IMR90p8
92.5	G3	1.95046206669844	TBP_3	55.7	IMR90p8
93.0	G3	1.39029258963609	TBP_3	55.7	IMR90p8
93.5	G3	2.04090032487437	TBP_3	55.7	IMR90p8
94.0	G3	2.31114088572423	TBP_3	55.7	IMR90p8
94.5	G3	3.49592213835223	TBP_3	55.7	IMR90p8
95.0	G3	2.18247254686622	TBP_3	55.7	IMR90p8
55.0	H3	11.6711029374571	TBP_3	55.0	IMR90p8
55.5	H3	25.2873896978235	TBP_3	55.0	IMR90p8
56.0	H3	23.342205874914	TBP_3	55.0	IMR90p8
56.5	H3	23.3422058749126	TBP_3	55.0	IMR90p8
57.0	H3	23.3422058749215	TBP_3	55.0	IMR90p8
57.5	H3	23.38224126568	TBP_3	55.0	IMR90p8
58.0	H3	23.1028800538794	TBP_3	55.0	IMR90p8
58.5	H3	22.8890174287321	TBP_3	55.0	IMR90p8
59.0	H3	22.5377977415755	TBP_3	55.0	IMR90p8
59.5	H3	21.202319857317	TBP_3	55.0	IMR90p8
60.0	H3	20.2705250441645	TBP_3	55.0	IMR90p8
60.5	H3	19.6692561622911	TBP_3	55.0	IMR90p8
61.0	H3	18.1697538557053	TBP_3	55.0	IMR90p8
61.5	H3	16.4215840307673	TBP_3	55.0	IMR90p8
62.0	H3	15.8152468444326	TBP_3	55.0	IMR90p8
62.5	H3	15.169377863581	TBP_3	55.0	IMR90p8
63.0	H3	14.2823484150503	TBP_3	55.0	IMR90p8
63.5	H3	14.188921883986	TBP_3	55.0	IMR90p8
64.0	H3	14.0883437725258	TBP_3	55.0	IMR90p8
64.5	H3	13.7616145781846	TBP_3	55.0	IMR90p8
65.0	H3	13.8239263442092	TBP_3	55.0	IMR90p8
65.5	H3	14.087219245751	TBP_3	55.0	IMR90p8
66.0	H3	14.4847275348693	TBP_3	55.0	IMR90p8
66.5	H3	15.9231804118076	TBP_3	55.0	IMR90p8
67.0	H3	17.5341640471968	TBP_3	55.0	IMR90p8
67.5	H3	18.9174402609629	TBP_3	55.0	IMR90p8
68.0	H3	20.1373102689042	TBP_3	55.0	IMR90p8
68.5	H3	20.9043259923472	TBP_3	55.0	IMR90p8
69.0	H3	21.183448436843	TBP_3	55.0	IMR90p8
69.5	H3	20.9575751220739	TBP_3	55.0	IMR90p8
70.0	H3	20.5629573921963	TBP_3	55.0	IMR90p8
70.5	H3	20.3223470106075	TBP_3	55.0	IMR90p8
71.0	H3	20.369324582016	TBP_3	55.0	IMR90p8
71.5	H3	19.9422175074466	TBP_3	55.0	IMR90p8
72.0	H3	19.455328955843	TBP_3	55.0	IMR90p8
72.5	H3	19.0928053091292	TBP_3	55.0	IMR90p8
73.0	H3	18.8180636232877	TBP_3	55.0	IMR90p8
73.5	H3	18.3422202216104	TBP_3	55.0	IMR90p8
74.0	H3	17.7147342641994	TBP_3	55.0	IMR90p8
74.5	H3	17.4829490274535	TBP_3	55.0	IMR90p8
75.0	H3	17.3645434572585	TBP_3	55.0	IMR90p8
75.5	H3	16.9264487024643	TBP_3	55.0	IMR90p8
76.0	H3	16.4815518055557	TBP_3	55.0	IMR90p8
76.5	H3	16.7282806654567	TBP_3	55.0	IMR90p8
77.0	H3	16.9544639209743	TBP_3	55.0	IMR90p8
77.5	H3	17.2996422067038	TBP_3	55.0	IMR90p8
78.0	H3	19.5768645499187	TBP_3	55.0	IMR90p8
78.5	H3	24.8591617356473	TBP_3	55.0	IMR90p8
79.0	H3	31.5126896352049	TBP_3	55.0	IMR90p8
79.5	H3	37.6931919040585	TBP_3	55.0	IMR90p8
80.0	H3	42.7778301933993	TBP_3	55.0	IMR90p8
80.5	H3	44.1127269491122	TBP_3	55.0	IMR90p8
81.0	H3	39.0734307329903	TBP_3	55.0	IMR90p8
81.5	H3	30.4029155358783	TBP_3	55.0	IMR90p8
82.0	H3	21.6899866750256	TBP_3	55.0	IMR90p8
82.5	H3	13.346337659864	TBP_3	55.0	IMR90p8
83.0	H3	7.02000147504299	TBP_3	55.0	IMR90p8
83.5	H3	4.1825734856356	TBP_3	55.0	IMR90p8
84.0	H3	3.11795475486622	TBP_3	55.0	IMR90p8
84.5	H3	2.62217080311279	TBP_3	55.0	IMR90p8
85.0	H3	2.61270080204133	TBP_3	55.0	IMR90p8
85.5	H3	2.47289716177613	TBP_3	55.0	IMR90p8
86.0	H3	2.4538799287335	TBP_3	55.0	IMR90p8
86.5	H3	2.43770769663428	TBP_3	55.0	IMR90p8
87.0	H3	2.12481804516517	TBP_3	55.0	IMR90p8
87.5	H3	2.30959012983629	TBP_3	55.0	IMR90p8
88.0	H3	2.69759420677968	TBP_3	55.0	IMR90p8
88.5	H3	2.5824930879719	TBP_3	55.0	IMR90p8
89.0	H3	2.47529708355336	TBP_3	55.0	IMR90p8
89.5	H3	2.81361031760628	TBP_3	55.0	IMR90p8
90.0	H3	2.9081452024588	TBP_3	55.0	IMR90p8
90.5	H3	2.67378057176956	TBP_3	55.0	IMR90p8
91.0	H3	2.49626925003275	TBP_3	55.0	IMR90p8
91.5	H3	2.88278408922173	TBP_3	55.0	IMR90p8
92.0	H3	2.83366683789995	TBP_3	55.0	IMR90p8
92.5	H3	1.78881726431564	TBP_3	55.0	IMR90p8
93.0	H3	1.42910766597151	TBP_3	55.0	IMR90p8
93.5	H3	1.45627693747542	TBP_3	55.0	IMR90p8
94.0	H3	0.679844275447067	TBP_3	55.0	IMR90p8
94.5	H3	0.468573816252956	TBP_3	55.0	IMR90p8
95.0	H3	0.358984063775097	TBP_3	55.0	IMR90p8
