# Supplementary material for: Primer PICKR: literature-mined scoring platform for robust RT–qPCR primers
Source: Nat Commun. 2026 May 28;17:6938. doi: 10.1038/s41467-026-73648-2 (PMC13388996; doi:10.1038/s41467-026-73648-2)
Supplement: Supplementary file 11 — Source Data [file 41467_2026_73648_MOESM11_ESM.zip › Suppl_Fig_S17/amplification_data_B2M_3.csv]

Cycle	Well	Fluorescence	Target	melt temp	Replicate
1	A2	-3.27040403756382	B2M_3	65.0	IMR90p11
2	A2	2.7792182368712	B2M_3	65.0	IMR90p11
3	A2	-2.8445825010499	B2M_3	65.0	IMR90p11
4	A2	1.75991061979357	B2M_3	65.0	IMR90p11
5	A2	2.43300483035318	B2M_3	65.0	IMR90p11
6	A2	1.47549556245986	B2M_3	65.0	IMR90p11
7	A2	4.93598774177826	B2M_3	65.0	IMR90p11
8	A2	2.13849818693689	B2M_3	65.0	IMR90p11
9	A2	0.94538168717736	B2M_3	65.0	IMR90p11
10	A2	-1.47040464005613	B2M_3	65.0	IMR90p11
11	A2	1.22790058317651	B2M_3	65.0	IMR90p11
12	A2	-1.83251298403684	B2M_3	65.0	IMR90p11
13	A2	-1.30320891295469	B2M_3	65.0	IMR90p11
14	A2	-3.4821685091938	B2M_3	65.0	IMR90p11
15	A2	-2.08580055686798	B2M_3	65.0	IMR90p11
16	A2	0.756272656055899	B2M_3	65.0	IMR90p11
17	A2	-2.8164415378551	B2M_3	65.0	IMR90p11
18	A2	-6.1123516128564	B2M_3	65.0	IMR90p11
19	A2	-1.07564558251624	B2M_3	65.0	IMR90p11
20	A2	0.242053788125759	B2M_3	65.0	IMR90p11
21	A2	2.94000404943563	B2M_3	65.0	IMR90p11
22	A2	9.26569900663662	B2M_3	65.0	IMR90p11
23	A2	14.4732459012994	B2M_3	65.0	IMR90p11
24	A2	33.9966249331355	B2M_3	65.0	IMR90p11
25	A2	66.651308802052	B2M_3	65.0	IMR90p11
26	A2	127.266196371443	B2M_3	65.0	IMR90p11
27	A2	222.542778028697	B2M_3	65.0	IMR90p11
28	A2	354.481533410622	B2M_3	65.0	IMR90p11
29	A2	486.415732636854	B2M_3	65.0	IMR90p11
30	A2	620.90006311868	B2M_3	65.0	IMR90p11
31	A2	761.010148181718	B2M_3	65.0	IMR90p11
32	A2	909.68212751434	B2M_3	65.0	IMR90p11
33	A2	1061.54401225991	B2M_3	65.0	IMR90p11
34	A2	1210.94367259369	B2M_3	65.0	IMR90p11
35	A2	1352.47333594369	B2M_3	65.0	IMR90p11
36	A2	1486.34829071653	B2M_3	65.0	IMR90p11
37	A2	1608.89675751363	B2M_3	65.0	IMR90p11
38	A2	1720.04877884181	B2M_3	65.0	IMR90p11
39	A2	1821.89433398214	B2M_3	65.0	IMR90p11
40	A2	1920.68170883232	B2M_3	65.0	IMR90p11
1	B2	-1.13605249252487	B2M_3	64.5	IMR90p11
2	B2	-4.56801866887326	B2M_3	64.5	IMR90p11
3	B2	1.56856000358584	B2M_3	64.5	IMR90p11
4	B2	0.39654738989384	B2M_3	64.5	IMR90p11
5	B2	-2.07640479195925	B2M_3	64.5	IMR90p11
6	B2	2.10214607779335	B2M_3	64.5	IMR90p11
7	B2	1.40367602790002	B2M_3	64.5	IMR90p11
8	B2	2.13762965579645	B2M_3	64.5	IMR90p11
9	B2	3.55474669617161	B2M_3	64.5	IMR90p11
10	B2	-2.28269268643589	B2M_3	64.5	IMR90p11
11	B2	0.15953532239655	B2M_3	64.5	IMR90p11
12	B2	-3.75890022965541	B2M_3	64.5	IMR90p11
13	B2	-1.64422968707049	B2M_3	64.5	IMR90p11
14	B2	0.628244042902224	B2M_3	64.5	IMR90p11
15	B2	-3.79067395199445	B2M_3	64.5	IMR90p11
16	B2	2.84552277795638	B2M_3	64.5	IMR90p11
17	B2	-4.0971379299699	B2M_3	64.5	IMR90p11
18	B2	0.764931404578874	B2M_3	64.5	IMR90p11
19	B2	-0.130476957345309	B2M_3	64.5	IMR90p11
20	B2	0.774317735551904	B2M_3	64.5	IMR90p11
21	B2	1.4032832514531	B2M_3	64.5	IMR90p11
22	B2	3.74074569186496	B2M_3	64.5	IMR90p11
23	B2	25.5210602159755	B2M_3	64.5	IMR90p11
24	B2	44.132270914055	B2M_3	64.5	IMR90p11
25	B2	91.1755999102743	B2M_3	64.5	IMR90p11
26	B2	158.988231653535	B2M_3	64.5	IMR90p11
27	B2	270.612704547415	B2M_3	64.5	IMR90p11
28	B2	417.124489443678	B2M_3	64.5	IMR90p11
29	B2	559.810709854016	B2M_3	64.5	IMR90p11
30	B2	702.956671454673	B2M_3	64.5	IMR90p11
31	B2	852.710491938577	B2M_3	64.5	IMR90p11
32	B2	1009.20329813055	B2M_3	64.5	IMR90p11
33	B2	1170.49420696957	B2M_3	64.5	IMR90p11
34	B2	1328.05599258153	B2M_3	64.5	IMR90p11
35	B2	1482.42797496981	B2M_3	64.5	IMR90p11
36	B2	1619.99176977576	B2M_3	64.5	IMR90p11
37	B2	1748.12198518721	B2M_3	64.5	IMR90p11
38	B2	1862.27488627675	B2M_3	64.5	IMR90p11
39	B2	1972.09443664746	B2M_3	64.5	IMR90p11
40	B2	2074.50463362041	B2M_3	64.5	IMR90p11
1	C2	-0.375376470195533	B2M_3	63.3	IMR90p11
2	C2	3.27748839087053	B2M_3	63.3	IMR90p11
3	C2	-2.99503849249959	B2M_3	63.3	IMR90p11
4	C2	6.24457560832116	B2M_3	63.3	IMR90p11
5	C2	-0.618300907772209	B2M_3	63.3	IMR90p11
6	C2	0.588848171189511	B2M_3	63.3	IMR90p11
7	C2	1.16478450059867	B2M_3	63.3	IMR90p11
8	C2	4.22630395623946	B2M_3	63.3	IMR90p11
9	C2	0.346434365413643	B2M_3	63.3	IMR90p11
10	C2	2.69771752789529	B2M_3	63.3	IMR90p11
11	C2	2.40756557536497	B2M_3	63.3	IMR90p11
12	C2	-0.696946468773149	B2M_3	63.3	IMR90p11
13	C2	2.91578659350807	B2M_3	63.3	IMR90p11
14	C2	-3.6840538562833	B2M_3	63.3	IMR90p11
15	C2	-4.3300556548711	B2M_3	63.3	IMR90p11
16	C2	-7.18470252702673	B2M_3	63.3	IMR90p11
17	C2	-4.9645053212912	B2M_3	63.3	IMR90p11
18	C2	-2.95481381886884	B2M_3	63.3	IMR90p11
19	C2	-0.97144359001004	B2M_3	63.3	IMR90p11
20	C2	-1.55245592253596	B2M_3	63.3	IMR90p11
21	C2	-1.17248326572189	B2M_3	63.3	IMR90p11
22	C2	3.11084279619809	B2M_3	63.3	IMR90p11
23	C2	13.3752124082353	B2M_3	63.3	IMR90p11
24	C2	32.1710845607763	B2M_3	63.3	IMR90p11
25	C2	60.9431753759923	B2M_3	63.3	IMR90p11
26	C2	118.634726139162	B2M_3	63.3	IMR90p11
27	C2	220.308603722764	B2M_3	63.3	IMR90p11
28	C2	353.333981321779	B2M_3	63.3	IMR90p11
29	C2	501.304316376994	B2M_3	63.3	IMR90p11
30	C2	646.864672779345	B2M_3	63.3	IMR90p11
31	C2	794.89667158073	B2M_3	63.3	IMR90p11
32	C2	952.361936614785	B2M_3	63.3	IMR90p11
33	C2	1116.4441457714	B2M_3	63.3	IMR90p11
34	C2	1282.58123515258	B2M_3	63.3	IMR90p11
35	C2	1444.20081195755	B2M_3	63.3	IMR90p11
36	C2	1598.95851817949	B2M_3	63.3	IMR90p11
37	C2	1742.61282526896	B2M_3	63.3	IMR90p11
38	C2	1874.65629618013	B2M_3	63.3	IMR90p11
39	C2	1996.09136123249	B2M_3	63.3	IMR90p11
40	C2	2110.83999182159	B2M_3	63.3	IMR90p11
1	D2	0.899358097901768	B2M_3	61.4	IMR90p11
2	D2	2.2143387429569	B2M_3	61.4	IMR90p11
3	D2	3.18894832438218	B2M_3	61.4	IMR90p11
4	D2	-1.22602736182125	B2M_3	61.4	IMR90p11
5	D2	0.75919001217153	B2M_3	61.4	IMR90p11
6	D2	-0.961537382948791	B2M_3	61.4	IMR90p11
7	D2	1.97207560048673	B2M_3	61.4	IMR90p11
8	D2	0.710855477451332	B2M_3	61.4	IMR90p11
9	D2	-0.733289515044817	B2M_3	61.4	IMR90p11
10	D2	-0.31111303939042	B2M_3	61.4	IMR90p11
11	D2	-0.494539831563543	B2M_3	61.4	IMR90p11
12	D2	4.89660779811857	B2M_3	61.4	IMR90p11
13	D2	3.30783020883609	B2M_3	61.4	IMR90p11
14	D2	-0.63384900136225	B2M_3	61.4	IMR90p11
15	D2	-3.36773627346884	B2M_3	61.4	IMR90p11
16	D2	-0.881566007917627	B2M_3	61.4	IMR90p11
17	D2	1.56437776071971	B2M_3	61.4	IMR90p11
18	D2	-3.29717818082599	B2M_3	61.4	IMR90p11
19	D2	-1.8373213578916	B2M_3	61.4	IMR90p11
20	D2	-2.34819210055457	B2M_3	61.4	IMR90p11
21	D2	-5.31780012028457	B2M_3	61.4	IMR90p11
22	D2	0.48101782413687	B2M_3	61.4	IMR90p11
23	D2	4.03096586053834	B2M_3	61.4	IMR90p11
24	D2	7.71274961160361	B2M_3	61.4	IMR90p11
25	D2	16.8244597312573	B2M_3	61.4	IMR90p11
26	D2	38.7640960065091	B2M_3	61.4	IMR90p11
27	D2	82.5643443265776	B2M_3	61.4	IMR90p11
28	D2	168.600115399136	B2M_3	61.4	IMR90p11
29	D2	284.092400865396	B2M_3	61.4	IMR90p11
30	D2	426.939599999315	B2M_3	61.4	IMR90p11
31	D2	568.971885318751	B2M_3	61.4	IMR90p11
32	D2	710.916159604969	B2M_3	61.4	IMR90p11
33	D2	861.531983826963	B2M_3	61.4	IMR90p11
34	D2	1021.20017776101	B2M_3	61.4	IMR90p11
35	D2	1188.61536186663	B2M_3	61.4	IMR90p11
36	D2	1353.64261167134	B2M_3	61.4	IMR90p11
37	D2	1513.99013019702	B2M_3	61.4	IMR90p11
38	D2	1667.54611319288	B2M_3	61.4	IMR90p11
39	D2	1817.88141906411	B2M_3	61.4	IMR90p11
40	D2	1967.87932782268	B2M_3	61.4	IMR90p11
1	E2	-1.27662696722018	B2M_3	59.0	IMR90p11
2	E2	-3.25145787191832	B2M_3	59.0	IMR90p11
3	E2	1.07058972538471	B2M_3	59.0	IMR90p11
4	E2	2.43595666569217	B2M_3	59.0	IMR90p11
5	E2	-0.30106143254352	B2M_3	59.0	IMR90p11
6	E2	2.95611952467289	B2M_3	59.0	IMR90p11
7	E2	3.42601327096099	B2M_3	59.0	IMR90p11
8	E2	1.60910224916552	B2M_3	59.0	IMR90p11
9	E2	-3.13875298104131	B2M_3	59.0	IMR90p11
10	E2	-3.85177339059828	B2M_3	59.0	IMR90p11
11	E2	2.40244862786085	B2M_3	59.0	IMR90p11
12	E2	1.42796760488773	B2M_3	59.0	IMR90p11
13	E2	-5.31913449861031	B2M_3	59.0	IMR90p11
14	E2	1.51361790699593	B2M_3	59.0	IMR90p11
15	E2	-0.382072758580307	B2M_3	59.0	IMR90p11
16	E2	0.167937228676237	B2M_3	59.0	IMR90p11
17	E2	1.23014655413317	B2M_3	59.0	IMR90p11
18	E2	-0.547623385411498	B2M_3	59.0	IMR90p11
19	E2	-2.21977502069331	B2M_3	59.0	IMR90p11
20	E2	-2.38000135370839	B2M_3	59.0	IMR90p11
21	E2	-5.90627942668925	B2M_3	59.0	IMR90p11
22	E2	0.952443629017125	B2M_3	59.0	IMR90p11
23	E2	0.26649609111746	B2M_3	59.0	IMR90p11
24	E2	1.28870568365028	B2M_3	59.0	IMR90p11
25	E2	0.366292632548266	B2M_3	59.0	IMR90p11
26	E2	8.80208128516369	B2M_3	59.0	IMR90p11
27	E2	13.2163230166748	B2M_3	59.0	IMR90p11
28	E2	36.572675966675	B2M_3	59.0	IMR90p11
29	E2	78.2388385783479	B2M_3	59.0	IMR90p11
30	E2	133.904362078367	B2M_3	59.0	IMR90p11
31	E2	243.911983113426	B2M_3	59.0	IMR90p11
32	E2	383.205999291639	B2M_3	59.0	IMR90p11
33	E2	520.545858004044	B2M_3	59.0	IMR90p11
34	E2	658.709154589165	B2M_3	59.0	IMR90p11
35	E2	806.153002151472	B2M_3	59.0	IMR90p11
36	E2	961.514333007955	B2M_3	59.0	IMR90p11
37	E2	1129.44663803086	B2M_3	59.0	IMR90p11
38	E2	1303.90743191325	B2M_3	59.0	IMR90p11
39	E2	1491.04437506573	B2M_3	59.0	IMR90p11
40	E2	1686.84414953851	B2M_3	59.0	IMR90p11
1	F2	3.03460265806325	B2M_3	57.0	IMR90p11
2	F2	2.6058361434043	B2M_3	57.0	IMR90p11
3	F2	0.994517313189135	B2M_3	57.0	IMR90p11
4	F2	1.22476009065849	B2M_3	57.0	IMR90p11
5	F2	5.67325841415413	B2M_3	57.0	IMR90p11
6	F2	1.35465151592189	B2M_3	57.0	IMR90p11
7	F2	3.39768377787777	B2M_3	57.0	IMR90p11
8	F2	-0.947996001034426	B2M_3	57.0	IMR90p11
9	F2	-0.941771185565813	B2M_3	57.0	IMR90p11
10	F2	-3.82771050618294	B2M_3	57.0	IMR90p11
11	F2	-0.746884484819475	B2M_3	57.0	IMR90p11
12	F2	-2.73868704351298	B2M_3	57.0	IMR90p11
13	F2	1.906756361303	B2M_3	57.0	IMR90p11
14	F2	0.717140330151324	B2M_3	57.0	IMR90p11
15	F2	1.15677513632863	B2M_3	57.0	IMR90p11
16	F2	-3.54341702918055	B2M_3	57.0	IMR90p11
17	F2	-0.475391759097874	B2M_3	57.0	IMR90p11
18	F2	0.621671272123422	B2M_3	57.0	IMR90p11
19	F2	-0.778792402762974	B2M_3	57.0	IMR90p11
20	F2	0.291197775483852	B2M_3	57.0	IMR90p11
21	F2	-0.162202902953595	B2M_3	57.0	IMR90p11
22	F2	-2.60168741002281	B2M_3	57.0	IMR90p11
23	F2	-4.73836654184788	B2M_3	57.0	IMR90p11
24	F2	-1.67034136697885	B2M_3	57.0	IMR90p11
25	F2	-3.13666552875975	B2M_3	57.0	IMR90p11
26	F2	-1.94788862909309	B2M_3	57.0	IMR90p11
27	F2	5.28801482711151	B2M_3	57.0	IMR90p11
28	F2	11.7079483822836	B2M_3	57.0	IMR90p11
29	F2	19.3644601216592	B2M_3	57.0	IMR90p11
30	F2	37.6945112115918	B2M_3	57.0	IMR90p11
31	F2	72.4551215747679	B2M_3	57.0	IMR90p11
32	F2	128.931473091861	B2M_3	57.0	IMR90p11
33	F2	226.301532826265	B2M_3	57.0	IMR90p11
34	F2	359.018665902347	B2M_3	57.0	IMR90p11
35	F2	488.330651164824	B2M_3	57.0	IMR90p11
36	F2	620.223924330163	B2M_3	57.0	IMR90p11
37	F2	760.245206527478	B2M_3	57.0	IMR90p11
38	F2	909.967144402383	B2M_3	57.0	IMR90p11
39	F2	1076.23405721421	B2M_3	57.0	IMR90p11
40	F2	1253.49922383383	B2M_3	57.0	IMR90p11
1	G2	1.86891571903652	B2M_3	55.7	IMR90p11
2	G2	1.79967079307426	B2M_3	55.7	IMR90p11
3	G2	-1.50307628744713	B2M_3	55.7	IMR90p11
4	G2	1.63569284244386	B2M_3	55.7	IMR90p11
5	G2	-3.62520384792288	B2M_3	55.7	IMR90p11
6	G2	2.02292878400294	B2M_3	55.7	IMR90p11
7	G2	2.20477851679379	B2M_3	55.7	IMR90p11
8	G2	1.22859187598579	B2M_3	55.7	IMR90p11
9	G2	-1.10123879883122	B2M_3	55.7	IMR90p11
10	G2	-2.98448889233805	B2M_3	55.7	IMR90p11
11	G2	3.28314929749467	B2M_3	55.7	IMR90p11
12	G2	3.6606066906952	B2M_3	55.7	IMR90p11
13	G2	0.739318937955886	B2M_3	55.7	IMR90p11
14	G2	2.58944348022715	B2M_3	55.7	IMR90p11
15	G2	1.12667668665426	B2M_3	55.7	IMR90p11
16	G2	-3.83129663613772	B2M_3	55.7	IMR90p11
17	G2	2.54109660241693	B2M_3	55.7	IMR90p11
18	G2	0.605042379796942	B2M_3	55.7	IMR90p11
19	G2	-0.292486750347507	B2M_3	55.7	IMR90p11
20	G2	-3.42340635163282	B2M_3	55.7	IMR90p11
21	G2	-0.548536742498982	B2M_3	55.7	IMR90p11
22	G2	1.48658614800433	B2M_3	55.7	IMR90p11
23	G2	-1.72445471849733	B2M_3	55.7	IMR90p11
24	G2	0.481153610378442	B2M_3	55.7	IMR90p11
25	G2	0.0045961053160681	B2M_3	55.7	IMR90p11
26	G2	0.0014474778336079	B2M_3	55.7	IMR90p11
27	G2	2.69253861997231	B2M_3	55.7	IMR90p11
28	G2	5.26594875954243	B2M_3	55.7	IMR90p11
29	G2	11.3488321677683	B2M_3	55.7	IMR90p11
30	G2	16.432703781024	B2M_3	55.7	IMR90p11
31	G2	28.8782013835344	B2M_3	55.7	IMR90p11
32	G2	63.8135812154092	B2M_3	55.7	IMR90p11
33	G2	118.190703973211	B2M_3	55.7	IMR90p11
34	G2	198.424510606995	B2M_3	55.7	IMR90p11
35	G2	310.218935362591	B2M_3	55.7	IMR90p11
36	G2	428.651599953969	B2M_3	55.7	IMR90p11
37	G2	551.619096020762	B2M_3	55.7	IMR90p11
38	G2	693.239186519983	B2M_3	55.7	IMR90p11
39	G2	867.397415754164	B2M_3	55.7	IMR90p11
40	G2	1070.53175529875	B2M_3	55.7	IMR90p11
1	H2	-2.36073718956413	B2M_3	55.0	IMR90p11
2	H2	0.0847339154411202	B2M_3	55.0	IMR90p11
3	H2	-1.41353407806582	B2M_3	55.0	IMR90p11
4	H2	3.3848372577736	B2M_3	55.0	IMR90p11
5	H2	0.914507035179668	B2M_3	55.0	IMR90p11
6	H2	0.664762250697095	B2M_3	55.0	IMR90p11
7	H2	-1.45106010210884	B2M_3	55.0	IMR90p11
8	H2	0.560146499942221	B2M_3	55.0	IMR90p11
9	H2	-1.88445281824079	B2M_3	55.0	IMR90p11
10	H2	-1.00299020997863	B2M_3	55.0	IMR90p11
11	H2	3.4796533283984	B2M_3	55.0	IMR90p11
12	H2	3.16503119021445	B2M_3	55.0	IMR90p11
13	H2	0.62872553747502	B2M_3	55.0	IMR90p11
14	H2	-0.777836121475957	B2M_3	55.0	IMR90p11
15	H2	-3.28828839266544	B2M_3	55.0	IMR90p11
16	H2	1.80008005256832	B2M_3	55.0	IMR90p11
17	H2	0.0648636890373382	B2M_3	55.0	IMR90p11
18	H2	2.73447765134779	B2M_3	55.0	IMR90p11
19	H2	1.28779469091478	B2M_3	55.0	IMR90p11
20	H2	-1.64204370333528	B2M_3	55.0	IMR90p11
21	H2	-0.525095440777022	B2M_3	55.0	IMR90p11
22	H2	-1.49690597750168	B2M_3	55.0	IMR90p11
23	H2	-1.33885022167169	B2M_3	55.0	IMR90p11
24	H2	-2.33797693517954	B2M_3	55.0	IMR90p11
25	H2	0.818217260630263	B2M_3	55.0	IMR90p11
26	H2	-0.825292940076906	B2M_3	55.0	IMR90p11
27	H2	-2.07283191251008	B2M_3	55.0	IMR90p11
28	H2	0.595806593282759	B2M_3	55.0	IMR90p11
29	H2	7.05050225145806	B2M_3	55.0	IMR90p11
30	H2	8.76012706404708	B2M_3	55.0	IMR90p11
31	H2	21.4445116541524	B2M_3	55.0	IMR90p11
32	H2	36.3248486724974	B2M_3	55.0	IMR90p11
33	H2	69.9108389420599	B2M_3	55.0	IMR90p11
34	H2	123.793080892579	B2M_3	55.0	IMR90p11
35	H2	217.568298644901	B2M_3	55.0	IMR90p11
36	H2	336.097525197024	B2M_3	55.0	IMR90p11
37	H2	466.070466594865	B2M_3	55.0	IMR90p11
38	H2	626.281116502169	B2M_3	55.0	IMR90p11
39	H2	839.071399401039	B2M_3	55.0	IMR90p11
40	H2	1089.86777673848	B2M_3	55.0	IMR90p11
1	A2	-4.79	B2M_3	65.0	IMR90p2
2	A2	-1.66	B2M_3	65.0	IMR90p2
3	A2	0.48	B2M_3	65.0	IMR90p2
4	A2	7.57	B2M_3	65.0	IMR90p2
5	A2	7.26	B2M_3	65.0	IMR90p2
6	A2	3.35	B2M_3	65.0	IMR90p2
7	A2	-1.2	B2M_3	65.0	IMR90p2
8	A2	-0.51	B2M_3	65.0	IMR90p2
9	A2	-3.44	B2M_3	65.0	IMR90p2
10	A2	-2.57	B2M_3	65.0	IMR90p2
11	A2	-5.35	B2M_3	65.0	IMR90p2
12	A2	-1.9	B2M_3	65.0	IMR90p2
13	A2	1.18	B2M_3	65.0	IMR90p2
14	A2	0.93	B2M_3	65.0	IMR90p2
15	A2	-4.55	B2M_3	65.0	IMR90p2
16	A2	-0.6	B2M_3	65.0	IMR90p2
17	A2	-5.41	B2M_3	65.0	IMR90p2
18	A2	-2.59	B2M_3	65.0	IMR90p2
19	A2	-1.56	B2M_3	65.0	IMR90p2
20	A2	-0.92	B2M_3	65.0	IMR90p2
21	A2	-4.17	B2M_3	65.0	IMR90p2
22	A2	10.2	B2M_3	65.0	IMR90p2
23	A2	11.25	B2M_3	65.0	IMR90p2
24	A2	20.87	B2M_3	65.0	IMR90p2
25	A2	44.57	B2M_3	65.0	IMR90p2
26	A2	90.99	B2M_3	65.0	IMR90p2
27	A2	172.73	B2M_3	65.0	IMR90p2
28	A2	289.65	B2M_3	65.0	IMR90p2
29	A2	415.1	B2M_3	65.0	IMR90p2
30	A2	548.97	B2M_3	65.0	IMR90p2
31	A2	691.38	B2M_3	65.0	IMR90p2
32	A2	839.81	B2M_3	65.0	IMR90p2
33	A2	992.98	B2M_3	65.0	IMR90p2
34	A2	1150.05	B2M_3	65.0	IMR90p2
35	A2	1299.89	B2M_3	65.0	IMR90p2
36	A2	1443.16	B2M_3	65.0	IMR90p2
37	A2	1571.27	B2M_3	65.0	IMR90p2
38	A2	1689.05	B2M_3	65.0	IMR90p2
39	A2	1798.23	B2M_3	65.0	IMR90p2
40	A2	1903.25	B2M_3	65.0	IMR90p2
1	B2	3.41	B2M_3	64.5	IMR90p2
2	B2	5.29	B2M_3	64.5	IMR90p2
3	B2	1.4	B2M_3	64.5	IMR90p2
4	B2	4.09	B2M_3	64.5	IMR90p2
5	B2	4.0	B2M_3	64.5	IMR90p2
6	B2	2.86	B2M_3	64.5	IMR90p2
7	B2	1.58	B2M_3	64.5	IMR90p2
8	B2	3.97	B2M_3	64.5	IMR90p2
9	B2	-1.98	B2M_3	64.5	IMR90p2
10	B2	-2.39	B2M_3	64.5	IMR90p2
11	B2	-1.72	B2M_3	64.5	IMR90p2
12	B2	-0.96	B2M_3	64.5	IMR90p2
13	B2	-7.16	B2M_3	64.5	IMR90p2
14	B2	-1.19	B2M_3	64.5	IMR90p2
15	B2	-0.73	B2M_3	64.5	IMR90p2
16	B2	-1.97	B2M_3	64.5	IMR90p2
17	B2	-1.26	B2M_3	64.5	IMR90p2
18	B2	-0.94	B2M_3	64.5	IMR90p2
19	B2	-2.94	B2M_3	64.5	IMR90p2
20	B2	-3.62	B2M_3	64.5	IMR90p2
21	B2	-3.25	B2M_3	64.5	IMR90p2
22	B2	4.66	B2M_3	64.5	IMR90p2
23	B2	15.79	B2M_3	64.5	IMR90p2
24	B2	21.27	B2M_3	64.5	IMR90p2
25	B2	58.46	B2M_3	64.5	IMR90p2
26	B2	110.87	B2M_3	64.5	IMR90p2
27	B2	201.76	B2M_3	64.5	IMR90p2
28	B2	338.77	B2M_3	64.5	IMR90p2
29	B2	478.74	B2M_3	64.5	IMR90p2
30	B2	624.89	B2M_3	64.5	IMR90p2
31	B2	774.09	B2M_3	64.5	IMR90p2
32	B2	931.48	B2M_3	64.5	IMR90p2
33	B2	1091.84	B2M_3	64.5	IMR90p2
34	B2	1259.5	B2M_3	64.5	IMR90p2
35	B2	1419.61	B2M_3	64.5	IMR90p2
36	B2	1573.28	B2M_3	64.5	IMR90p2
37	B2	1709.78	B2M_3	64.5	IMR90p2
38	B2	1836.54	B2M_3	64.5	IMR90p2
39	B2	1951.35	B2M_3	64.5	IMR90p2
40	B2	2059.28	B2M_3	64.5	IMR90p2
1	C2	5.55	B2M_3	63.3	IMR90p2
2	C2	6.16	B2M_3	63.3	IMR90p2
3	C2	3.74	B2M_3	63.3	IMR90p2
4	C2	6.48	B2M_3	63.3	IMR90p2
5	C2	-3.33	B2M_3	63.3	IMR90p2
6	C2	-0.42	B2M_3	63.3	IMR90p2
7	C2	2.06	B2M_3	63.3	IMR90p2
8	C2	1.15	B2M_3	63.3	IMR90p2
9	C2	-0.76	B2M_3	63.3	IMR90p2
10	C2	-0.49	B2M_3	63.3	IMR90p2
11	C2	-1.6	B2M_3	63.3	IMR90p2
12	C2	2.24	B2M_3	63.3	IMR90p2
13	C2	-2.17	B2M_3	63.3	IMR90p2
14	C2	-2.77	B2M_3	63.3	IMR90p2
15	C2	0.88	B2M_3	63.3	IMR90p2
16	C2	-2.94	B2M_3	63.3	IMR90p2
17	C2	0.14	B2M_3	63.3	IMR90p2
18	C2	-2.51	B2M_3	63.3	IMR90p2
19	C2	-2.1	B2M_3	63.3	IMR90p2
20	C2	-1.66	B2M_3	63.3	IMR90p2
21	C2	-4.09	B2M_3	63.3	IMR90p2
22	C2	7.1	B2M_3	63.3	IMR90p2
23	C2	9.37	B2M_3	63.3	IMR90p2
24	C2	19.66	B2M_3	63.3	IMR90p2
25	C2	42.42	B2M_3	63.3	IMR90p2
26	C2	85.92	B2M_3	63.3	IMR90p2
27	C2	161.83	B2M_3	63.3	IMR90p2
28	C2	294.03	B2M_3	63.3	IMR90p2
29	C2	435.41	B2M_3	63.3	IMR90p2
30	C2	581.95	B2M_3	63.3	IMR90p2
31	C2	734.82	B2M_3	63.3	IMR90p2
32	C2	892.43	B2M_3	63.3	IMR90p2
33	C2	1060.55	B2M_3	63.3	IMR90p2
34	C2	1235.16	B2M_3	63.3	IMR90p2
35	C2	1408.43	B2M_3	63.3	IMR90p2
36	C2	1576.09	B2M_3	63.3	IMR90p2
37	C2	1729.83	B2M_3	63.3	IMR90p2
38	C2	1872.32	B2M_3	63.3	IMR90p2
39	C2	2005.77	B2M_3	63.3	IMR90p2
40	C2	2133.29	B2M_3	63.3	IMR90p2
1	D2	1.63	B2M_3	61.4	IMR90p2
2	D2	2.11	B2M_3	61.4	IMR90p2
3	D2	-0.07	B2M_3	61.4	IMR90p2
4	D2	3.0	B2M_3	61.4	IMR90p2
5	D2	-2.1	B2M_3	61.4	IMR90p2
6	D2	-2.99	B2M_3	61.4	IMR90p2
7	D2	0.84	B2M_3	61.4	IMR90p2
8	D2	-1.2	B2M_3	61.4	IMR90p2
9	D2	1.24	B2M_3	61.4	IMR90p2
10	D2	2.23	B2M_3	61.4	IMR90p2
11	D2	-1.2	B2M_3	61.4	IMR90p2
12	D2	3.77	B2M_3	61.4	IMR90p2
13	D2	-0.59	B2M_3	61.4	IMR90p2
14	D2	3.84	B2M_3	61.4	IMR90p2
15	D2	1.99	B2M_3	61.4	IMR90p2
16	D2	1.7	B2M_3	61.4	IMR90p2
17	D2	1.96	B2M_3	61.4	IMR90p2
18	D2	-1.01	B2M_3	61.4	IMR90p2
19	D2	-1.48	B2M_3	61.4	IMR90p2
20	D2	0.74	B2M_3	61.4	IMR90p2
21	D2	-2.83	B2M_3	61.4	IMR90p2
22	D2	-3.7	B2M_3	61.4	IMR90p2
23	D2	-0.66	B2M_3	61.4	IMR90p2
24	D2	5.05	B2M_3	61.4	IMR90p2
25	D2	14.72	B2M_3	61.4	IMR90p2
26	D2	27.69	B2M_3	61.4	IMR90p2
27	D2	50.81	B2M_3	61.4	IMR90p2
28	D2	99.53	B2M_3	61.4	IMR90p2
29	D2	180.23	B2M_3	61.4	IMR90p2
30	D2	311.26	B2M_3	61.4	IMR90p2
31	D2	448.14	B2M_3	61.4	IMR90p2
32	D2	589.67	B2M_3	61.4	IMR90p2
33	D2	736.68	B2M_3	61.4	IMR90p2
34	D2	895.28	B2M_3	61.4	IMR90p2
35	D2	1061.04	B2M_3	61.4	IMR90p2
36	D2	1234.79	B2M_3	61.4	IMR90p2
37	D2	1404.46	B2M_3	61.4	IMR90p2
38	D2	1574.32	B2M_3	61.4	IMR90p2
39	D2	1733.66	B2M_3	61.4	IMR90p2
40	D2	1886.18	B2M_3	61.4	IMR90p2
1	E2	3.07	B2M_3	59.0	IMR90p2
2	E2	0.65	B2M_3	59.0	IMR90p2
3	E2	4.55	B2M_3	59.0	IMR90p2
4	E2	-0.56	B2M_3	59.0	IMR90p2
5	E2	0.02	B2M_3	59.0	IMR90p2
6	E2	0.48	B2M_3	59.0	IMR90p2
7	E2	-2.01	B2M_3	59.0	IMR90p2
8	E2	-2.06	B2M_3	59.0	IMR90p2
9	E2	1.88	B2M_3	59.0	IMR90p2
10	E2	0.06	B2M_3	59.0	IMR90p2
11	E2	0.81	B2M_3	59.0	IMR90p2
12	E2	-0.54	B2M_3	59.0	IMR90p2
13	E2	1.28	B2M_3	59.0	IMR90p2
14	E2	2.72	B2M_3	59.0	IMR90p2
15	E2	-1.11	B2M_3	59.0	IMR90p2
16	E2	-0.16	B2M_3	59.0	IMR90p2
17	E2	0.78	B2M_3	59.0	IMR90p2
18	E2	2.44	B2M_3	59.0	IMR90p2
19	E2	-3.55	B2M_3	59.0	IMR90p2
20	E2	-1.92	B2M_3	59.0	IMR90p2
21	E2	2.07	B2M_3	59.0	IMR90p2
22	E2	-2.75	B2M_3	59.0	IMR90p2
23	E2	-0.44	B2M_3	59.0	IMR90p2
24	E2	2.22	B2M_3	59.0	IMR90p2
25	E2	1.29	B2M_3	59.0	IMR90p2
26	E2	2.67	B2M_3	59.0	IMR90p2
27	E2	13.98	B2M_3	59.0	IMR90p2
28	E2	26.85	B2M_3	59.0	IMR90p2
29	E2	53.63	B2M_3	59.0	IMR90p2
30	E2	98.03	B2M_3	59.0	IMR90p2
31	E2	176.58	B2M_3	59.0	IMR90p2
32	E2	298.67	B2M_3	59.0	IMR90p2
33	E2	426.61	B2M_3	59.0	IMR90p2
34	E2	565.47	B2M_3	59.0	IMR90p2
35	E2	706.97	B2M_3	59.0	IMR90p2
36	E2	862.57	B2M_3	59.0	IMR90p2
37	E2	1031.88	B2M_3	59.0	IMR90p2
38	E2	1221.34	B2M_3	59.0	IMR90p2
39	E2	1423.12	B2M_3	59.0	IMR90p2
40	E2	1632.52	B2M_3	59.0	IMR90p2
1	F2	1.57	B2M_3	57.0	IMR90p2
2	F2	2.71	B2M_3	57.0	IMR90p2
3	F2	4.75	B2M_3	57.0	IMR90p2
4	F2	6.11	B2M_3	57.0	IMR90p2
5	F2	-0.45	B2M_3	57.0	IMR90p2
6	F2	0.47	B2M_3	57.0	IMR90p2
7	F2	-1.5	B2M_3	57.0	IMR90p2
8	F2	-0.81	B2M_3	57.0	IMR90p2
9	F2	3.08	B2M_3	57.0	IMR90p2
10	F2	-1.47	B2M_3	57.0	IMR90p2
11	F2	-0.22	B2M_3	57.0	IMR90p2
12	F2	0.86	B2M_3	57.0	IMR90p2
13	F2	1.33	B2M_3	57.0	IMR90p2
14	F2	1.49	B2M_3	57.0	IMR90p2
15	F2	-0.05	B2M_3	57.0	IMR90p2
16	F2	-5.1	B2M_3	57.0	IMR90p2
17	F2	-3.28	B2M_3	57.0	IMR90p2
18	F2	1.98	B2M_3	57.0	IMR90p2
19	F2	-5.93	B2M_3	57.0	IMR90p2
20	F2	1.34	B2M_3	57.0	IMR90p2
21	F2	-0.51	B2M_3	57.0	IMR90p2
22	F2	0.36	B2M_3	57.0	IMR90p2
23	F2	-3.31	B2M_3	57.0	IMR90p2
24	F2	0.56	B2M_3	57.0	IMR90p2
25	F2	-2.17	B2M_3	57.0	IMR90p2
26	F2	0.29	B2M_3	57.0	IMR90p2
27	F2	-3.2	B2M_3	57.0	IMR90p2
28	F2	9.43	B2M_3	57.0	IMR90p2
29	F2	8.19	B2M_3	57.0	IMR90p2
30	F2	24.47	B2M_3	57.0	IMR90p2
31	F2	55.9	B2M_3	57.0	IMR90p2
32	F2	93.27	B2M_3	57.0	IMR90p2
33	F2	173.06	B2M_3	57.0	IMR90p2
34	F2	295.97	B2M_3	57.0	IMR90p2
35	F2	422.36	B2M_3	57.0	IMR90p2
36	F2	554.9	B2M_3	57.0	IMR90p2
37	F2	694.29	B2M_3	57.0	IMR90p2
38	F2	852.34	B2M_3	57.0	IMR90p2
39	F2	1040.1	B2M_3	57.0	IMR90p2
40	F2	1250.28	B2M_3	57.0	IMR90p2
1	G2	-2.72	B2M_3	55.7	IMR90p2
2	G2	1.54	B2M_3	55.7	IMR90p2
3	G2	7.06	B2M_3	55.7	IMR90p2
4	G2	4.96	B2M_3	55.7	IMR90p2
5	G2	3.79	B2M_3	55.7	IMR90p2
6	G2	-0.04	B2M_3	55.7	IMR90p2
7	G2	2.23	B2M_3	55.7	IMR90p2
8	G2	1.09	B2M_3	55.7	IMR90p2
9	G2	1.57	B2M_3	55.7	IMR90p2
10	G2	-4.16	B2M_3	55.7	IMR90p2
11	G2	0.93	B2M_3	55.7	IMR90p2
12	G2	-1.71	B2M_3	55.7	IMR90p2
13	G2	-2.18	B2M_3	55.7	IMR90p2
14	G2	-2.34	B2M_3	55.7	IMR90p2
15	G2	-0.57	B2M_3	55.7	IMR90p2
16	G2	-3.69	B2M_3	55.7	IMR90p2
17	G2	-3.46	B2M_3	55.7	IMR90p2
18	G2	-4.72	B2M_3	55.7	IMR90p2
19	G2	-0.96	B2M_3	55.7	IMR90p2
20	G2	1.0	B2M_3	55.7	IMR90p2
21	G2	-1.02	B2M_3	55.7	IMR90p2
22	G2	-1.68	B2M_3	55.7	IMR90p2
23	G2	-4.32	B2M_3	55.7	IMR90p2
24	G2	3.89	B2M_3	55.7	IMR90p2
25	G2	-0.91	B2M_3	55.7	IMR90p2
26	G2	2.24	B2M_3	55.7	IMR90p2
27	G2	0.03	B2M_3	55.7	IMR90p2
28	G2	0.82	B2M_3	55.7	IMR90p2
29	G2	5.74	B2M_3	55.7	IMR90p2
30	G2	9.07	B2M_3	55.7	IMR90p2
31	G2	15.39	B2M_3	55.7	IMR90p2
32	G2	40.92	B2M_3	55.7	IMR90p2
33	G2	66.27	B2M_3	55.7	IMR90p2
34	G2	121.36	B2M_3	55.7	IMR90p2
35	G2	218.54	B2M_3	55.7	IMR90p2
36	G2	343.16	B2M_3	55.7	IMR90p2
37	G2	469.67	B2M_3	55.7	IMR90p2
38	G2	601.05	B2M_3	55.7	IMR90p2
39	G2	745.74	B2M_3	55.7	IMR90p2
40	G2	904.18	B2M_3	55.7	IMR90p2
1	H2	-1.93	B2M_3	55.0	IMR90p2
2	H2	-0.09	B2M_3	55.0	IMR90p2
3	H2	-1.65	B2M_3	55.0	IMR90p2
4	H2	5.36	B2M_3	55.0	IMR90p2
5	H2	6.24	B2M_3	55.0	IMR90p2
6	H2	1.86	B2M_3	55.0	IMR90p2
7	H2	2.24	B2M_3	55.0	IMR90p2
8	H2	-2.69	B2M_3	55.0	IMR90p2
9	H2	1.38	B2M_3	55.0	IMR90p2
10	H2	-3.94	B2M_3	55.0	IMR90p2
11	H2	-0.66	B2M_3	55.0	IMR90p2
12	H2	3.91	B2M_3	55.0	IMR90p2
13	H2	-0.68	B2M_3	55.0	IMR90p2
14	H2	-2.61	B2M_3	55.0	IMR90p2
15	H2	-1.4	B2M_3	55.0	IMR90p2
16	H2	-5.54	B2M_3	55.0	IMR90p2
17	H2	1.23	B2M_3	55.0	IMR90p2
18	H2	-2.29	B2M_3	55.0	IMR90p2
19	H2	-0.98	B2M_3	55.0	IMR90p2
20	H2	-1.45	B2M_3	55.0	IMR90p2
21	H2	1.05	B2M_3	55.0	IMR90p2
22	H2	-0.23	B2M_3	55.0	IMR90p2
23	H2	-0.19	B2M_3	55.0	IMR90p2
24	H2	1.07	B2M_3	55.0	IMR90p2
25	H2	0.54	B2M_3	55.0	IMR90p2
26	H2	4.17	B2M_3	55.0	IMR90p2
27	H2	0.42	B2M_3	55.0	IMR90p2
28	H2	0.38	B2M_3	55.0	IMR90p2
29	H2	4.9	B2M_3	55.0	IMR90p2
30	H2	6.05	B2M_3	55.0	IMR90p2
31	H2	12.69	B2M_3	55.0	IMR90p2
32	H2	17.87	B2M_3	55.0	IMR90p2
33	H2	29.11	B2M_3	55.0	IMR90p2
34	H2	57.88	B2M_3	55.0	IMR90p2
35	H2	107.0	B2M_3	55.0	IMR90p2
36	H2	188.52	B2M_3	55.0	IMR90p2
37	H2	304.07	B2M_3	55.0	IMR90p2
38	H2	425.35	B2M_3	55.0	IMR90p2
39	H2	557.67	B2M_3	55.0	IMR90p2
40	H2	694.08	B2M_3	55.0	IMR90p2
1	A2	-5.52449886214572	B2M_3	65.0	IMR90p8
2	A2	-3.33645964348307	B2M_3	65.0	IMR90p8
3	A2	2.45311545695358	B2M_3	65.0	IMR90p8
4	A2	3.28751069885175	B2M_3	65.0	IMR90p8
5	A2	1.23071727143451	B2M_3	65.0	IMR90p8
6	A2	1.13208458805093	B2M_3	65.0	IMR90p8
7	A2	-0.0056942199071272	B2M_3	65.0	IMR90p8
8	A2	-4.36405939519545	B2M_3	65.0	IMR90p8
9	A2	-1.34687160261728	B2M_3	65.0	IMR90p8
10	A2	0.0129948800699822	B2M_3	65.0	IMR90p8
11	A2	0.217041841533046	B2M_3	65.0	IMR90p8
12	A2	1.1433872605694	B2M_3	65.0	IMR90p8
13	A2	1.68814065871447	B2M_3	65.0	IMR90p8
14	A2	-2.6964328142526	B2M_3	65.0	IMR90p8
15	A2	-1.00668084354675	B2M_3	65.0	IMR90p8
16	A2	-3.47225039799059	B2M_3	65.0	IMR90p8
17	A2	-0.863595006715514	B2M_3	65.0	IMR90p8
18	A2	4.76904145380331	B2M_3	65.0	IMR90p8
19	A2	-2.45441468040599	B2M_3	65.0	IMR90p8
20	A2	-3.31547831670332	B2M_3	65.0	IMR90p8
21	A2	-1.62683473486413	B2M_3	65.0	IMR90p8
22	A2	3.74301040639239	B2M_3	65.0	IMR90p8
23	A2	5.82617269989714	B2M_3	65.0	IMR90p8
24	A2	18.9634751125673	B2M_3	65.0	IMR90p8
25	A2	42.788112901987	B2M_3	65.0	IMR90p8
26	A2	86.7777860712631	B2M_3	65.0	IMR90p8
27	A2	155.05865032789	B2M_3	65.0	IMR90p8
28	A2	282.7502288568	B2M_3	65.0	IMR90p8
29	A2	414.210014323076	B2M_3	65.0	IMR90p8
30	A2	550.796328333854	B2M_3	65.0	IMR90p8
31	A2	691.939502014483	B2M_3	65.0	IMR90p8
32	A2	838.340792919264	B2M_3	65.0	IMR90p8
33	A2	994.136210820181	B2M_3	65.0	IMR90p8
34	A2	1148.38048288322	B2M_3	65.0	IMR90p8
35	A2	1298.7339857553	B2M_3	65.0	IMR90p8
36	A2	1437.43233097322	B2M_3	65.0	IMR90p8
37	A2	1567.92835112937	B2M_3	65.0	IMR90p8
38	A2	1686.84353586118	B2M_3	65.0	IMR90p8
39	A2	1793.62159765577	B2M_3	65.0	IMR90p8
40	A2	1892.37224876874	B2M_3	65.0	IMR90p8
1	B2	-0.0053312353893488	B2M_3	64.5	IMR90p8
2	B2	2.72422514246	B2M_3	64.5	IMR90p8
3	B2	4.71658326275156	B2M_3	64.5	IMR90p8
4	B2	0.387190700895644	B2M_3	64.5	IMR90p8
5	B2	0.801893871016546	B2M_3	64.5	IMR90p8
6	B2	0.0867422275214267	B2M_3	64.5	IMR90p8
7	B2	2.8294691959718	B2M_3	64.5	IMR90p8
8	B2	0.601872445743993	B2M_3	64.5	IMR90p8
9	B2	-0.743516402817477	B2M_3	64.5	IMR90p8
10	B2	1.01299056531116	B2M_3	64.5	IMR90p8
11	B2	1.24392623034464	B2M_3	64.5	IMR90p8
12	B2	-2.78376206968142	B2M_3	64.5	IMR90p8
13	B2	-9.46692119523186	B2M_3	64.5	IMR90p8
14	B2	-1.12498551877707	B2M_3	64.5	IMR90p8
15	B2	2.1043217718011	B2M_3	64.5	IMR90p8
16	B2	-3.60578776803641	B2M_3	64.5	IMR90p8
17	B2	3.47312339387781	B2M_3	64.5	IMR90p8
18	B2	-1.11894910339015	B2M_3	64.5	IMR90p8
19	B2	-2.62313888307517	B2M_3	64.5	IMR90p8
20	B2	0.395083967607206	B2M_3	64.5	IMR90p8
21	B2	-2.7773805859706	B2M_3	64.5	IMR90p8
22	B2	2.7113035661464	B2M_3	64.5	IMR90p8
23	B2	8.765458471486	B2M_3	64.5	IMR90p8
24	B2	24.376452522336	B2M_3	64.5	IMR90p8
25	B2	51.2401418302911	B2M_3	64.5	IMR90p8
26	B2	88.9740877099403	B2M_3	64.5	IMR90p8
27	B2	175.449207579774	B2M_3	64.5	IMR90p8
28	B2	307.589903885603	B2M_3	64.5	IMR90p8
29	B2	446.499912730381	B2M_3	64.5	IMR90p8
30	B2	595.40916216588	B2M_3	64.5	IMR90p8
31	B2	745.492543031943	B2M_3	64.5	IMR90p8
32	B2	905.614396891042	B2M_3	64.5	IMR90p8
33	B2	1070.44189139209	B2M_3	64.5	IMR90p8
34	B2	1237.31576396167	B2M_3	64.5	IMR90p8
35	B2	1399.12465255764	B2M_3	64.5	IMR90p8
36	B2	1554.1769491132	B2M_3	64.5	IMR90p8
37	B2	1697.58695609358	B2M_3	64.5	IMR90p8
38	B2	1829.92920923607	B2M_3	64.5	IMR90p8
39	B2	1947.87322772219	B2M_3	64.5	IMR90p8
40	B2	2057.79886219159	B2M_3	64.5	IMR90p8
1	C2	-0.623730800558405	B2M_3	63.3	IMR90p8
2	C2	2.83967964882504	B2M_3	63.3	IMR90p8
3	C2	-1.13745015137511	B2M_3	63.3	IMR90p8
4	C2	3.10131807065318	B2M_3	63.3	IMR90p8
5	C2	3.04208336281135	B2M_3	63.3	IMR90p8
6	C2	0.655200591527773	B2M_3	63.3	IMR90p8
7	C2	2.41033665997475	B2M_3	63.3	IMR90p8
8	C2	-0.803386511443478	B2M_3	63.3	IMR90p8
9	C2	0.989442115862403	B2M_3	63.3	IMR90p8
10	C2	4.33516116233068	B2M_3	63.3	IMR90p8
11	C2	-2.46825987473812	B2M_3	63.3	IMR90p8
12	C2	1.18002664271307	B2M_3	63.3	IMR90p8
13	C2	2.82942242564422	B2M_3	63.3	IMR90p8
14	C2	-2.72536341236537	B2M_3	63.3	IMR90p8
15	C2	-2.65362390766859	B2M_3	63.3	IMR90p8
16	C2	-3.64553159268735	B2M_3	63.3	IMR90p8
17	C2	-2.60196335361115	B2M_3	63.3	IMR90p8
18	C2	-3.67289456841763	B2M_3	63.3	IMR90p8
19	C2	-0.695952004557057	B2M_3	63.3	IMR90p8
20	C2	-4.00184959176386	B2M_3	63.3	IMR90p8
21	C2	-2.91805751546872	B2M_3	63.3	IMR90p8
22	C2	0.347437946389618	B2M_3	63.3	IMR90p8
23	C2	3.25963478913127	B2M_3	63.3	IMR90p8
24	C2	12.7691910666722	B2M_3	63.3	IMR90p8
25	C2	35.384592517109	B2M_3	63.3	IMR90p8
26	C2	71.0921775451307	B2M_3	63.3	IMR90p8
27	C2	137.230889011156	B2M_3	63.3	IMR90p8
28	C2	245.3939144344	B2M_3	63.3	IMR90p8
29	C2	401.907516141603	B2M_3	63.3	IMR90p8
30	C2	553.754742723202	B2M_3	63.3	IMR90p8
31	C2	709.488835875409	B2M_3	63.3	IMR90p8
32	C2	866.414829810376	B2M_3	63.3	IMR90p8
33	C2	1038.88244585448	B2M_3	63.3	IMR90p8
34	C2	1212.72140682442	B2M_3	63.3	IMR90p8
35	C2	1388.96562923785	B2M_3	63.3	IMR90p8
36	C2	1555.40418675349	B2M_3	63.3	IMR90p8
37	C2	1715.44535793343	B2M_3	63.3	IMR90p8
38	C2	1861.96953192698	B2M_3	63.3	IMR90p8
39	C2	1998.28851714817	B2M_3	63.3	IMR90p8
40	C2	2126.61107052203	B2M_3	63.3	IMR90p8
1	D2	-0.865021336624523	B2M_3	61.4	IMR90p8
2	D2	1.18206394706885	B2M_3	61.4	IMR90p8
3	D2	5.00217041381529	B2M_3	61.4	IMR90p8
4	D2	1.46151054825805	B2M_3	61.4	IMR90p8
5	D2	3.61347288126854	B2M_3	61.4	IMR90p8
6	D2	0.559279969662839	B2M_3	61.4	IMR90p8
7	D2	1.84271489831417	B2M_3	61.4	IMR90p8
8	D2	-0.527844143075527	B2M_3	61.4	IMR90p8
9	D2	-1.04450315221993	B2M_3	61.4	IMR90p8
10	D2	-1.70581221634347	B2M_3	61.4	IMR90p8
11	D2	0.602620461435436	B2M_3	61.4	IMR90p8
12	D2	-0.690258471396191	B2M_3	61.4	IMR90p8
13	D2	0.0811002005452792	B2M_3	61.4	IMR90p8
14	D2	-2.47347262350331	B2M_3	61.4	IMR90p8
15	D2	0.269702914705249	B2M_3	61.4	IMR90p8
16	D2	-3.84924346468233	B2M_3	61.4	IMR90p8
17	D2	-5.12930898088644	B2M_3	61.4	IMR90p8
18	D2	-4.4241605395564	B2M_3	61.4	IMR90p8
19	D2	-4.34913592070507	B2M_3	61.4	IMR90p8
20	D2	0.864631375320641	B2M_3	61.4	IMR90p8
21	D2	0.636732689924884	B2M_3	61.4	IMR90p8
22	D2	1.657617798508	B2M_3	61.4	IMR90p8
23	D2	4.68957057937723	B2M_3	61.4	IMR90p8
24	D2	0.465617214350914	B2M_3	61.4	IMR90p8
25	D2	8.84726918728438	B2M_3	61.4	IMR90p8
26	D2	22.3958244774099	B2M_3	61.4	IMR90p8
27	D2	51.9276094590991	B2M_3	61.4	IMR90p8
28	D2	102.006133687597	B2M_3	61.4	IMR90p8
29	D2	189.980107310183	B2M_3	61.4	IMR90p8
30	D2	326.642985768204	B2M_3	61.4	IMR90p8
31	D2	469.265028204008	B2M_3	61.4	IMR90p8
32	D2	617.347052973822	B2M_3	61.4	IMR90p8
33	D2	769.188387060907	B2M_3	61.4	IMR90p8
34	D2	927.996530475453	B2M_3	61.4	IMR90p8
35	D2	1095.74327995891	B2M_3	61.4	IMR90p8
36	D2	1266.89893865317	B2M_3	61.4	IMR90p8
37	D2	1437.28333394353	B2M_3	61.4	IMR90p8
38	D2	1602.3831678222	B2M_3	61.4	IMR90p8
39	D2	1760.6741961883	B2M_3	61.4	IMR90p8
40	D2	1914.30794080508	B2M_3	61.4	IMR90p8
1	E2	0.418115136572396	B2M_3	59.0	IMR90p8
2	E2	5.42808235026268	B2M_3	59.0	IMR90p8
3	E2	1.39411730941993	B2M_3	59.0	IMR90p8
4	E2	4.35435053954552	B2M_3	59.0	IMR90p8
5	E2	-0.731671857181027	B2M_3	59.0	IMR90p8
6	E2	2.13527435575634	B2M_3	59.0	IMR90p8
7	E2	-0.255410849278178	B2M_3	59.0	IMR90p8
8	E2	1.92836248724734	B2M_3	59.0	IMR90p8
9	E2	-0.882923323635623	B2M_3	59.0	IMR90p8
10	E2	-0.27645022658362	B2M_3	59.0	IMR90p8
11	E2	-1.0897085982333	B2M_3	59.0	IMR90p8
12	E2	0.844194010607225	B2M_3	59.0	IMR90p8
13	E2	-2.16368444556974	B2M_3	59.0	IMR90p8
14	E2	-6.42166689524674	B2M_3	59.0	IMR90p8
15	E2	3.18995879319664	B2M_3	59.0	IMR90p8
16	E2	-3.13190407825778	B2M_3	59.0	IMR90p8
17	E2	2.65427906347759	B2M_3	59.0	IMR90p8
18	E2	-3.1280771211832	B2M_3	59.0	IMR90p8
19	E2	0.212757108988626	B2M_3	59.0	IMR90p8
20	E2	0.976798727318965	B2M_3	59.0	IMR90p8
21	E2	-3.03131281084416	B2M_3	59.0	IMR90p8
22	E2	-0.821676811412544	B2M_3	59.0	IMR90p8
23	E2	0.717839778871166	B2M_3	59.0	IMR90p8
24	E2	1.16748560602446	B2M_3	59.0	IMR90p8
25	E2	2.24627549254501	B2M_3	59.0	IMR90p8
26	E2	4.82468771488311	B2M_3	59.0	IMR90p8
27	E2	13.5681477458334	B2M_3	59.0	IMR90p8
28	E2	26.2675453723168	B2M_3	59.0	IMR90p8
29	E2	46.6044224986272	B2M_3	59.0	IMR90p8
30	E2	92.6399280035862	B2M_3	59.0	IMR90p8
31	E2	166.502816082254	B2M_3	59.0	IMR90p8
32	E2	298.150857424113	B2M_3	59.0	IMR90p8
33	E2	437.856536015857	B2M_3	59.0	IMR90p8
34	E2	585.996890123172	B2M_3	59.0	IMR90p8
35	E2	735.079350311817	B2M_3	59.0	IMR90p8
36	E2	892.982125150962	B2M_3	59.0	IMR90p8
37	E2	1060.78742910046	B2M_3	59.0	IMR90p8
38	E2	1237.62777900367	B2M_3	59.0	IMR90p8
39	E2	1419.11732721507	B2M_3	59.0	IMR90p8
40	E2	1603.79682100913	B2M_3	59.0	IMR90p8
1	F2	2.43666764251975	B2M_3	57.0	IMR90p8
2	F2	1.38908676325036	B2M_3	57.0	IMR90p8
3	F2	2.33940693176964	B2M_3	57.0	IMR90p8
4	F2	5.21007691485283	B2M_3	57.0	IMR90p8
5	F2	5.97662300303318	B2M_3	57.0	IMR90p8
6	F2	1.99871182082052	B2M_3	57.0	IMR90p8
7	F2	2.89598815365662	B2M_3	57.0	IMR90p8
8	F2	-1.69997377047275	B2M_3	57.0	IMR90p8
9	F2	-1.69573222327972	B2M_3	57.0	IMR90p8
10	F2	-4.17586321698536	B2M_3	57.0	IMR90p8
11	F2	-1.71311136457143	B2M_3	57.0	IMR90p8
12	F2	2.26144907224443	B2M_3	57.0	IMR90p8
13	F2	1.45056882598101	B2M_3	57.0	IMR90p8
14	F2	1.31102701923055	B2M_3	57.0	IMR90p8
15	F2	-1.91848182409421	B2M_3	57.0	IMR90p8
16	F2	3.08094593744227	B2M_3	57.0	IMR90p8
17	F2	-5.72227956461802	B2M_3	57.0	IMR90p8
18	F2	-2.19429970911187	B2M_3	57.0	IMR90p8
19	F2	-0.638375978662225	B2M_3	57.0	IMR90p8
20	F2	-4.70921306810578	B2M_3	57.0	IMR90p8
21	F2	1.53909956739062	B2M_3	57.0	IMR90p8
22	F2	-5.42390181178098	B2M_3	57.0	IMR90p8
23	F2	-6.60245689758403	B2M_3	57.0	IMR90p8
24	F2	-5.125312882034	B2M_3	57.0	IMR90p8
25	F2	0.412401820043669	B2M_3	57.0	IMR90p8
26	F2	-2.19869502075017	B2M_3	57.0	IMR90p8
27	F2	0.908675788772598	B2M_3	57.0	IMR90p8
28	F2	-3.55667352927912	B2M_3	57.0	IMR90p8
29	F2	9.18511066204837	B2M_3	57.0	IMR90p8
30	F2	17.0236574543519	B2M_3	57.0	IMR90p8
31	F2	29.8442206784571	B2M_3	57.0	IMR90p8
32	F2	68.166705803807	B2M_3	57.0	IMR90p8
33	F2	121.539273589073	B2M_3	57.0	IMR90p8
34	F2	213.86044847972	B2M_3	57.0	IMR90p8
35	F2	337.343982222384	B2M_3	57.0	IMR90p8
36	F2	467.509190601783	B2M_3	57.0	IMR90p8
37	F2	611.682499525459	B2M_3	57.0	IMR90p8
38	F2	778.307303328093	B2M_3	57.0	IMR90p8
39	F2	978.964887732567	B2M_3	57.0	IMR90p8
40	F2	1206.32882683134	B2M_3	57.0	IMR90p8
1	G2	3.34280031732123	B2M_3	55.7	IMR90p8
2	G2	2.41434258175786	B2M_3	55.7	IMR90p8
3	G2	0.712112318216441	B2M_3	55.7	IMR90p8
4	G2	-0.347319654023522	B2M_3	55.7	IMR90p8
5	G2	-3.11575778501947	B2M_3	55.7	IMR90p8
6	G2	2.17462076030051	B2M_3	55.7	IMR90p8
7	G2	3.58589405505109	B2M_3	55.7	IMR90p8
8	G2	1.63366660426982	B2M_3	55.7	IMR90p8
9	G2	3.21676752220355	B2M_3	55.7	IMR90p8
10	G2	1.26356449199739	B2M_3	55.7	IMR90p8
11	G2	-0.466225945792303	B2M_3	55.7	IMR90p8
12	G2	-0.749080842072544	B2M_3	55.7	IMR90p8
13	G2	0.465487085809855	B2M_3	55.7	IMR90p8
14	G2	1.18042642867567	B2M_3	55.7	IMR90p8
15	G2	-2.34922309399644	B2M_3	55.7	IMR90p8
16	G2	1.79738695726064	B2M_3	55.7	IMR90p8
17	G2	-3.58675470770459	B2M_3	55.7	IMR90p8
18	G2	-2.76693849087633	B2M_3	55.7	IMR90p8
19	G2	-1.26237363861446	B2M_3	55.7	IMR90p8
20	G2	-2.20290428964836	B2M_3	55.7	IMR90p8
21	G2	1.28651749986102	B2M_3	55.7	IMR90p8
22	G2	-2.9417829586323	B2M_3	55.7	IMR90p8
23	G2	0.995073033805056	B2M_3	55.7	IMR90p8
24	G2	-5.6375921154704	B2M_3	55.7	IMR90p8
25	G2	4.08164141448697	B2M_3	55.7	IMR90p8
26	G2	0.432846740625791	B2M_3	55.7	IMR90p8
27	G2	2.41082147081124	B2M_3	55.7	IMR90p8
28	G2	5.41354128593821	B2M_3	55.7	IMR90p8
29	G2	5.49824344966601	B2M_3	55.7	IMR90p8
30	G2	14.2839495636326	B2M_3	55.7	IMR90p8
31	G2	20.3368804459906	B2M_3	55.7	IMR90p8
32	G2	39.021139414343	B2M_3	55.7	IMR90p8
33	G2	73.7554703289961	B2M_3	55.7	IMR90p8
34	G2	138.368505521521	B2M_3	55.7	IMR90p8
35	G2	235.857175141779	B2M_3	55.7	IMR90p8
36	G2	369.822562902348	B2M_3	55.7	IMR90p8
37	G2	504.401358753295	B2M_3	55.7	IMR90p8
38	G2	643.81744864545	B2M_3	55.7	IMR90p8
39	G2	789.209950275195	B2M_3	55.7	IMR90p8
40	G2	944.119476278171	B2M_3	55.7	IMR90p8
1	H2	3.11642885381934	B2M_3	55.0	IMR90p8
2	H2	-0.528116217282786	B2M_3	55.0	IMR90p8
3	H2	1.46593638892	B2M_3	55.0	IMR90p8
4	H2	0.251853054438925	B2M_3	55.0	IMR90p8
5	H2	5.5842852483097	B2M_3	55.0	IMR90p8
6	H2	-2.32009202621839	B2M_3	55.0	IMR90p8
7	H2	1.22528587178613	B2M_3	55.0	IMR90p8
8	H2	-1.10549322004863	B2M_3	55.0	IMR90p8
9	H2	1.97903639002698	B2M_3	55.0	IMR90p8
10	H2	-1.81123923921314	B2M_3	55.0	IMR90p8
11	H2	-2.66983813629531	B2M_3	55.0	IMR90p8
12	H2	3.34600109873145	B2M_3	55.0	IMR90p8
13	H2	3.32909999248477	B2M_3	55.0	IMR90p8
14	H2	0.945029139300004	B2M_3	55.0	IMR90p8
15	H2	-1.88537841582865	B2M_3	55.0	IMR90p8
16	H2	2.8168165989041	B2M_3	55.0	IMR90p8
17	H2	-3.85172042447311	B2M_3	55.0	IMR90p8
18	H2	-1.00389602867881	B2M_3	55.0	IMR90p8
19	H2	0.635526619857046	B2M_3	55.0	IMR90p8
20	H2	0.68301522363754	B2M_3	55.0	IMR90p8
21	H2	-0.0043664432837431	B2M_3	55.0	IMR90p8
22	H2	-3.26830580047499	B2M_3	55.0	IMR90p8
23	H2	-1.48534804476685	B2M_3	55.0	IMR90p8
24	H2	1.09991828362035	B2M_3	55.0	IMR90p8
25	H2	-1.07317921044842	B2M_3	55.0	IMR90p8
26	H2	-5.59881242510255	B2M_3	55.0	IMR90p8
27	H2	-0.411134942999524	B2M_3	55.0	IMR90p8
28	H2	-1.23058834100766	B2M_3	55.0	IMR90p8
29	H2	-1.35248820483002	B2M_3	55.0	IMR90p8
30	H2	3.45324192741327	B2M_3	55.0	IMR90p8
31	H2	10.7049215805155	B2M_3	55.0	IMR90p8
32	H2	15.9466227679845	B2M_3	55.0	IMR90p8
33	H2	38.1044841836947	B2M_3	55.0	IMR90p8
34	H2	67.2944653811223	B2M_3	55.0	IMR90p8
35	H2	119.147258356218	B2M_3	55.0	IMR90p8
36	H2	211.49876224029	B2M_3	55.0	IMR90p8
37	H2	341.182550794521	B2M_3	55.0	IMR90p8
38	H2	472.079772307823	B2M_3	55.0	IMR90p8
39	H2	605.176532582932	B2M_3	55.0	IMR90p8
40	H2	738.711630895946	B2M_3	55.0	IMR90p8
