# Supplementary material for: Primer PICKR: literature-mined scoring platform for robust RT–qPCR primers
Source: Nat Commun. 2026 May 28;17:6938. doi: 10.1038/s41467-026-73648-2 (PMC13388996; doi:10.1038/s41467-026-73648-2)
Supplement: Supplementary file 11 — Source Data [file 41467_2026_73648_MOESM11_ESM.zip › Suppl_Fig_S17/amplification_data_NCOA4_3.csv]

Cycle	Well	Fluorescence	Target	melt temp	Replicate
1	A7	-2.23789356277439	NCOA4_3	65.0	IMR90p11
2	A7	-0.383963818849679	NCOA4_3	65.0	IMR90p11
3	A7	1.19446949032454	NCOA4_3	65.0	IMR90p11
4	A7	1.20961551390883	NCOA4_3	65.0	IMR90p11
5	A7	1.11868781556632	NCOA4_3	65.0	IMR90p11
6	A7	-0.694549854885281	NCOA4_3	65.0	IMR90p11
7	A7	4.43335762130346	NCOA4_3	65.0	IMR90p11
8	A7	-0.836428382475333	NCOA4_3	65.0	IMR90p11
9	A7	2.54320514132132	NCOA4_3	65.0	IMR90p11
10	A7	-0.688553916840192	NCOA4_3	65.0	IMR90p11
11	A7	-2.71154543760622	NCOA4_3	65.0	IMR90p11
12	A7	4.03293008496212	NCOA4_3	65.0	IMR90p11
13	A7	-1.80245961518904	NCOA4_3	65.0	IMR90p11
14	A7	-2.57668402710351	NCOA4_3	65.0	IMR90p11
15	A7	-1.66848743963283	NCOA4_3	65.0	IMR90p11
16	A7	-7.14791678960364	NCOA4_3	65.0	IMR90p11
17	A7	-0.876229633844105	NCOA4_3	65.0	IMR90p11
18	A7	0.5315847014067	NCOA4_3	65.0	IMR90p11
19	A7	-0.203970542422212	NCOA4_3	65.0	IMR90p11
20	A7	-1.50344432039037	NCOA4_3	65.0	IMR90p11
21	A7	4.63629267461693	NCOA4_3	65.0	IMR90p11
22	A7	6.25483681801188	NCOA4_3	65.0	IMR90p11
23	A7	9.04325731557719	NCOA4_3	65.0	IMR90p11
24	A7	29.6157659554351	NCOA4_3	65.0	IMR90p11
25	A7	59.6142524644051	NCOA4_3	65.0	IMR90p11
26	A7	116.046374547735	NCOA4_3	65.0	IMR90p11
27	A7	194.706908849355	NCOA4_3	65.0	IMR90p11
28	A7	295.950008822429	NCOA4_3	65.0	IMR90p11
29	A7	389.635465387378	NCOA4_3	65.0	IMR90p11
30	A7	481.914348808338	NCOA4_3	65.0	IMR90p11
31	A7	577.663155315376	NCOA4_3	65.0	IMR90p11
32	A7	676.772613114127	NCOA4_3	65.0	IMR90p11
33	A7	783.133633064194	NCOA4_3	65.0	IMR90p11
34	A7	887.001783477083	NCOA4_3	65.0	IMR90p11
35	A7	990.107665633943	NCOA4_3	65.0	IMR90p11
36	A7	1086.23777329958	NCOA4_3	65.0	IMR90p11
37	A7	1176.42214296749	NCOA4_3	65.0	IMR90p11
38	A7	1262.09756146313	NCOA4_3	65.0	IMR90p11
39	A7	1344.96905241287	NCOA4_3	65.0	IMR90p11
40	A7	1428.87451478162	NCOA4_3	65.0	IMR90p11
1	B7	-1.34273991348982	NCOA4_3	64.5	IMR90p11
2	B7	-0.0824520406295051	NCOA4_3	64.5	IMR90p11
3	B7	7.00251737661938	NCOA4_3	64.5	IMR90p11
4	B7	-0.93785211340446	NCOA4_3	64.5	IMR90p11
5	B7	-2.96313886516873	NCOA4_3	64.5	IMR90p11
6	B7	-0.50568084562201	NCOA4_3	64.5	IMR90p11
7	B7	-0.164297715994962	NCOA4_3	64.5	IMR90p11
8	B7	-3.53019194077024	NCOA4_3	64.5	IMR90p11
9	B7	-0.0088428804397153	NCOA4_3	64.5	IMR90p11
10	B7	-1.21890654366507	NCOA4_3	64.5	IMR90p11
11	B7	1.85683753465901	NCOA4_3	64.5	IMR90p11
12	B7	4.15527286768838	NCOA4_3	64.5	IMR90p11
13	B7	1.02620537390794	NCOA4_3	64.5	IMR90p11
14	B7	-1.34067516378582	NCOA4_3	64.5	IMR90p11
15	B7	0.328498618298909	NCOA4_3	64.5	IMR90p11
16	B7	-2.94533539099439	NCOA4_3	64.5	IMR90p11
17	B7	1.78564682493561	NCOA4_3	64.5	IMR90p11
18	B7	-0.620147563405681	NCOA4_3	64.5	IMR90p11
19	B7	-2.68543413790712	NCOA4_3	64.5	IMR90p11
20	B7	1.2845569449737	NCOA4_3	64.5	IMR90p11
21	B7	-2.10852040311511	NCOA4_3	64.5	IMR90p11
22	B7	5.27801965851813	NCOA4_3	64.5	IMR90p11
23	B7	13.1381030998473	NCOA4_3	64.5	IMR90p11
24	B7	30.4757786637192	NCOA4_3	64.5	IMR90p11
25	B7	62.8905898563235	NCOA4_3	64.5	IMR90p11
26	B7	118.203709905549	NCOA4_3	64.5	IMR90p11
27	B7	212.372380477873	NCOA4_3	64.5	IMR90p11
28	B7	309.460656471648	NCOA4_3	64.5	IMR90p11
29	B7	404.19472950706	NCOA4_3	64.5	IMR90p11
30	B7	498.315879411647	NCOA4_3	64.5	IMR90p11
31	B7	594.172418079471	NCOA4_3	64.5	IMR90p11
32	B7	695.010972822142	NCOA4_3	64.5	IMR90p11
33	B7	800.717050156769	NCOA4_3	64.5	IMR90p11
34	B7	904.556592727738	NCOA4_3	64.5	IMR90p11
35	B7	1005.72746470313	NCOA4_3	64.5	IMR90p11
36	B7	1101.30791316635	NCOA4_3	64.5	IMR90p11
37	B7	1194.83306988305	NCOA4_3	64.5	IMR90p11
38	B7	1283.4730192008	NCOA4_3	64.5	IMR90p11
39	B7	1369.08058818849	NCOA4_3	64.5	IMR90p11
40	B7	1452.50639054202	NCOA4_3	64.5	IMR90p11
1	C7	-1.46642528115217	NCOA4_3	63.3	IMR90p11
2	C7	4.0084758433145	NCOA4_3	63.3	IMR90p11
3	C7	1.84478967566793	NCOA4_3	63.3	IMR90p11
4	C7	2.75727972390905	NCOA4_3	63.3	IMR90p11
5	C7	1.19908521305297	NCOA4_3	63.3	IMR90p11
6	C7	1.46708031010303	NCOA4_3	63.3	IMR90p11
7	C7	-3.50852695089179	NCOA4_3	63.3	IMR90p11
8	C7	-1.11079857366849	NCOA4_3	63.3	IMR90p11
9	C7	0.459133794289755	NCOA4_3	63.3	IMR90p11
10	C7	1.22761133418408	NCOA4_3	63.3	IMR90p11
11	C7	-0.60729786808497	NCOA4_3	63.3	IMR90p11
12	C7	1.32994763774968	NCOA4_3	63.3	IMR90p11
13	C7	3.36036287709703	NCOA4_3	63.3	IMR90p11
14	C7	-2.90425496403032	NCOA4_3	63.3	IMR90p11
15	C7	-3.52917712977433	NCOA4_3	63.3	IMR90p11
16	C7	1.52424434961449	NCOA4_3	63.3	IMR90p11
17	C7	-4.17488159238928	NCOA4_3	63.3	IMR90p11
18	C7	-3.47336489601912	NCOA4_3	63.3	IMR90p11
19	C7	0.121312218343519	NCOA4_3	63.3	IMR90p11
20	C7	-2.09396900010415	NCOA4_3	63.3	IMR90p11
21	C7	1.38168489550799	NCOA4_3	63.3	IMR90p11
22	C7	9.14239491350099	NCOA4_3	63.3	IMR90p11
23	C7	14.3405813507698	NCOA4_3	63.3	IMR90p11
24	C7	27.7805179215889	NCOA4_3	63.3	IMR90p11
25	C7	53.6283533321403	NCOA4_3	63.3	IMR90p11
26	C7	114.049004235016	NCOA4_3	63.3	IMR90p11
27	C7	196.210268291153	NCOA4_3	63.3	IMR90p11
28	C7	297.984130781243	NCOA4_3	63.3	IMR90p11
29	C7	392.405143217881	NCOA4_3	63.3	IMR90p11
30	C7	487.303708607737	NCOA4_3	63.3	IMR90p11
31	C7	588.086805674907	NCOA4_3	63.3	IMR90p11
32	C7	691.367798676881	NCOA4_3	63.3	IMR90p11
33	C7	800.204681853141	NCOA4_3	63.3	IMR90p11
34	C7	906.114797161554	NCOA4_3	63.3	IMR90p11
35	C7	1015.02585592842	NCOA4_3	63.3	IMR90p11
36	C7	1119.57761661913	NCOA4_3	63.3	IMR90p11
37	C7	1216.72837088669	NCOA4_3	63.3	IMR90p11
38	C7	1308.78814677902	NCOA4_3	63.3	IMR90p11
39	C7	1394.72183467368	NCOA4_3	63.3	IMR90p11
40	C7	1480.64682223567	NCOA4_3	63.3	IMR90p11
1	D7	-0.857645861754918	NCOA4_3	61.4	IMR90p11
2	D7	0.135493831250187	NCOA4_3	61.4	IMR90p11
3	D7	4.99431425105104	NCOA4_3	61.4	IMR90p11
4	D7	-1.93833391641783	NCOA4_3	61.4	IMR90p11
5	D7	1.31673274978948	NCOA4_3	61.4	IMR90p11
6	D7	-0.646812761812726	NCOA4_3	61.4	IMR90p11
7	D7	-2.03304738539737	NCOA4_3	61.4	IMR90p11
8	D7	-0.644921488829368	NCOA4_3	61.4	IMR90p11
9	D7	4.10877810598777	NCOA4_3	61.4	IMR90p11
10	D7	3.23619651584841	NCOA4_3	61.4	IMR90p11
11	D7	-1.59365975028913	NCOA4_3	61.4	IMR90p11
12	D7	-0.874794976121393	NCOA4_3	61.4	IMR90p11
13	D7	-0.0522727759257577	NCOA4_3	61.4	IMR90p11
14	D7	-0.702173824975034	NCOA4_3	61.4	IMR90p11
15	D7	0.16059184650203	NCOA4_3	61.4	IMR90p11
16	D7	0.169089170971802	NCOA4_3	61.4	IMR90p11
17	D7	-2.40017235174491	NCOA4_3	61.4	IMR90p11
18	D7	-3.53532143950633	NCOA4_3	61.4	IMR90p11
19	D7	-1.16146506138239	NCOA4_3	61.4	IMR90p11
20	D7	-6.46364276824397	NCOA4_3	61.4	IMR90p11
21	D7	-0.133487220638017	NCOA4_3	61.4	IMR90p11
22	D7	3.81813888154556	NCOA4_3	61.4	IMR90p11
23	D7	9.12329624674612	NCOA4_3	61.4	IMR90p11
24	D7	12.470556146327	NCOA4_3	61.4	IMR90p11
25	D7	30.3554488840714	NCOA4_3	61.4	IMR90p11
26	D7	64.9474949719133	NCOA4_3	61.4	IMR90p11
27	D7	122.517214076009	NCOA4_3	61.4	IMR90p11
28	D7	215.184240982339	NCOA4_3	61.4	IMR90p11
29	D7	312.977064833829	NCOA4_3	61.4	IMR90p11
30	D7	409.3634038207	NCOA4_3	61.4	IMR90p11
31	D7	506.691721352149	NCOA4_3	61.4	IMR90p11
32	D7	608.427996554773	NCOA4_3	61.4	IMR90p11
33	D7	714.30098831986	NCOA4_3	61.4	IMR90p11
34	D7	825.155664998589	NCOA4_3	61.4	IMR90p11
35	D7	938.512184791945	NCOA4_3	61.4	IMR90p11
36	D7	1049.37117547016	NCOA4_3	61.4	IMR90p11
37	D7	1161.11541199259	NCOA4_3	61.4	IMR90p11
38	D7	1267.82517372923	NCOA4_3	61.4	IMR90p11
39	D7	1372.67237966115	NCOA4_3	61.4	IMR90p11
40	D7	1473.57613016257	NCOA4_3	61.4	IMR90p11
1	E7	-7.4141779510901	NCOA4_3	59.0	IMR90p11
2	E7	-7.27069198445088	NCOA4_3	59.0	IMR90p11
3	E7	-1.30471505863443	NCOA4_3	59.0	IMR90p11
4	E7	1.90091847612348	NCOA4_3	59.0	IMR90p11
5	E7	0.794661209750757	NCOA4_3	59.0	IMR90p11
6	E7	6.20918062909959	NCOA4_3	59.0	IMR90p11
7	E7	-6.45147215269435	NCOA4_3	59.0	IMR90p11
8	E7	-0.0640363276406788	NCOA4_3	59.0	IMR90p11
9	E7	-0.22409133014753	NCOA4_3	59.0	IMR90p11
10	E7	-1.9087641446522	NCOA4_3	59.0	IMR90p11
11	E7	1.53358128208492	NCOA4_3	59.0	IMR90p11
12	E7	-1.39863914214129	NCOA4_3	59.0	IMR90p11
13	E7	5.64513111453698	NCOA4_3	59.0	IMR90p11
14	E7	1.46316798215594	NCOA4_3	59.0	IMR90p11
15	E7	-1.08856871359194	NCOA4_3	59.0	IMR90p11
16	E7	4.95630322647412	NCOA4_3	59.0	IMR90p11
17	E7	-3.40573049346403	NCOA4_3	59.0	IMR90p11
18	E7	-1.22496371400439	NCOA4_3	59.0	IMR90p11
19	E7	0.114362261065253	NCOA4_3	59.0	IMR90p11
20	E7	0.558806326605918	NCOA4_3	59.0	IMR90p11
21	E7	3.52860249113292	NCOA4_3	59.0	IMR90p11
22	E7	-3.16395025562224	NCOA4_3	59.0	IMR90p11
23	E7	-0.129161266310803	NCOA4_3	59.0	IMR90p11
24	E7	1.48601519859267	NCOA4_3	59.0	IMR90p11
25	E7	13.0383897724118	NCOA4_3	59.0	IMR90p11
26	E7	33.3979988920182	NCOA4_3	59.0	IMR90p11
27	E7	61.2242294178564	NCOA4_3	59.0	IMR90p11
28	E7	119.586595269072	NCOA4_3	59.0	IMR90p11
29	E7	201.345541590626	NCOA4_3	59.0	IMR90p11
30	E7	290.361489360394	NCOA4_3	59.0	IMR90p11
31	E7	381.064358675813	NCOA4_3	59.0	IMR90p11
32	E7	472.840511495416	NCOA4_3	59.0	IMR90p11
33	E7	568.40232521608	NCOA4_3	59.0	IMR90p11
34	E7	667.8989260963	NCOA4_3	59.0	IMR90p11
35	E7	771.895397465309	NCOA4_3	59.0	IMR90p11
36	E7	879.322812643068	NCOA4_3	59.0	IMR90p11
37	E7	986.066545682407	NCOA4_3	59.0	IMR90p11
38	E7	1091.64942281932	NCOA4_3	59.0	IMR90p11
39	E7	1197.18362890133	NCOA4_3	59.0	IMR90p11
40	E7	1303.51506057322	NCOA4_3	59.0	IMR90p11
1	F7	5.63484827059028	NCOA4_3	57.0	IMR90p11
2	F7	-0.508709509830169	NCOA4_3	57.0	IMR90p11
3	F7	2.91847775776932	NCOA4_3	57.0	IMR90p11
4	F7	-3.99996231875593	NCOA4_3	57.0	IMR90p11
5	F7	4.29022810549486	NCOA4_3	57.0	IMR90p11
6	F7	1.60455403537208	NCOA4_3	57.0	IMR90p11
7	F7	-0.201129462731842	NCOA4_3	57.0	IMR90p11
8	F7	-3.74094072332264	NCOA4_3	57.0	IMR90p11
9	F7	-1.27398707047814	NCOA4_3	57.0	IMR90p11
10	F7	1.81052094166489	NCOA4_3	57.0	IMR90p11
11	F7	-1.76928989038106	NCOA4_3	57.0	IMR90p11
12	F7	-2.11547683001527	NCOA4_3	57.0	IMR90p11
13	F7	1.3248810281857	NCOA4_3	57.0	IMR90p11
14	F7	4.79109226793662	NCOA4_3	57.0	IMR90p11
15	F7	-0.195532760174501	NCOA4_3	57.0	IMR90p11
16	F7	-0.659407542729241	NCOA4_3	57.0	IMR90p11
17	F7	-1.0454659270049	NCOA4_3	57.0	IMR90p11
18	F7	1.08014384676062	NCOA4_3	57.0	IMR90p11
19	F7	-0.593949622579657	NCOA4_3	57.0	IMR90p11
20	F7	-4.0416949818341	NCOA4_3	57.0	IMR90p11
21	F7	3.87996261137187	NCOA4_3	57.0	IMR90p11
22	F7	-1.00069406142939	NCOA4_3	57.0	IMR90p11
23	F7	-0.518597157799377	NCOA4_3	57.0	IMR90p11
24	F7	2.3950651109858	NCOA4_3	57.0	IMR90p11
25	F7	10.369881022199	NCOA4_3	57.0	IMR90p11
26	F7	15.7940036758341	NCOA4_3	57.0	IMR90p11
27	F7	33.2203092533418	NCOA4_3	57.0	IMR90p11
28	F7	59.1115208500901	NCOA4_3	57.0	IMR90p11
29	F7	105.232278390588	NCOA4_3	57.0	IMR90p11
30	F7	180.023215558527	NCOA4_3	57.0	IMR90p11
31	F7	265.408424911858	NCOA4_3	57.0	IMR90p11
32	F7	341.714262271583	NCOA4_3	57.0	IMR90p11
33	F7	423.559111160437	NCOA4_3	57.0	IMR90p11
34	F7	509.44826048129	NCOA4_3	57.0	IMR90p11
35	F7	602.602210017817	NCOA4_3	57.0	IMR90p11
36	F7	697.885328114999	NCOA4_3	57.0	IMR90p11
37	F7	799.202250823795	NCOA4_3	57.0	IMR90p11
38	F7	903.709005558699	NCOA4_3	57.0	IMR90p11
39	F7	1013.215086764	NCOA4_3	57.0	IMR90p11
40	F7	1125.31056948585	NCOA4_3	57.0	IMR90p11
1	G7	6.46891123318028	NCOA4_3	55.7	IMR90p11
2	G7	1.80888384372383	NCOA4_3	55.7	IMR90p11
3	G7	-2.90516481492341	NCOA4_3	55.7	IMR90p11
4	G7	-1.45305779674572	NCOA4_3	55.7	IMR90p11
5	G7	4.2048533658035	NCOA4_3	55.7	IMR90p11
6	G7	3.90856225454309	NCOA4_3	55.7	IMR90p11
7	G7	6.16175602391149	NCOA4_3	55.7	IMR90p11
8	G7	2.88135054218355	NCOA4_3	55.7	IMR90p11
9	G7	-1.54270122341222	NCOA4_3	55.7	IMR90p11
10	G7	-0.591444724951543	NCOA4_3	55.7	IMR90p11
11	G7	-1.09846528583057	NCOA4_3	55.7	IMR90p11
12	G7	-3.76034080895579	NCOA4_3	55.7	IMR90p11
13	G7	-2.33518694867871	NCOA4_3	55.7	IMR90p11
14	G7	0.720193348231533	NCOA4_3	55.7	IMR90p11
15	G7	0.462926209122543	NCOA4_3	55.7	IMR90p11
16	G7	2.19064038975012	NCOA4_3	55.7	IMR90p11
17	G7	-2.64133642100569	NCOA4_3	55.7	IMR90p11
18	G7	-0.453871157676531	NCOA4_3	55.7	IMR90p11
19	G7	-3.05099377406577	NCOA4_3	55.7	IMR90p11
20	G7	-6.26517819037281	NCOA4_3	55.7	IMR90p11
21	G7	-5.01112232067499	NCOA4_3	55.7	IMR90p11
22	G7	0.778743492436206	NCOA4_3	55.7	IMR90p11
23	G7	2.26975039007584	NCOA4_3	55.7	IMR90p11
24	G7	3.23502842658172	NCOA4_3	55.7	IMR90p11
25	G7	6.10687701432607	NCOA4_3	55.7	IMR90p11
26	G7	2.37879049221146	NCOA4_3	55.7	IMR90p11
27	G7	12.7948236363909	NCOA4_3	55.7	IMR90p11
28	G7	33.1233157531487	NCOA4_3	55.7	IMR90p11
29	G7	59.8134386374286	NCOA4_3	55.7	IMR90p11
30	G7	108.507971799222	NCOA4_3	55.7	IMR90p11
31	G7	183.215381629573	NCOA4_3	55.7	IMR90p11
32	G7	255.413679684513	NCOA4_3	55.7	IMR90p11
33	G7	332.606199694258	NCOA4_3	55.7	IMR90p11
34	G7	411.967591737449	NCOA4_3	55.7	IMR90p11
35	G7	494.527892597826	NCOA4_3	55.7	IMR90p11
36	G7	583.616745499171	NCOA4_3	55.7	IMR90p11
37	G7	677.770959338699	NCOA4_3	55.7	IMR90p11
38	G7	775.784915770993	NCOA4_3	55.7	IMR90p11
39	G7	878.233163020187	NCOA4_3	55.7	IMR90p11
40	G7	983.25357629968	NCOA4_3	55.7	IMR90p11
1	H7	3.69858092280583	NCOA4_3	55.0	IMR90p11
2	H7	0.642778122998152	NCOA4_3	55.0	IMR90p11
3	H7	3.12166902391209	NCOA4_3	55.0	IMR90p11
4	H7	1.74950050534653	NCOA4_3	55.0	IMR90p11
5	H7	1.07342832539825	NCOA4_3	55.0	IMR90p11
6	H7	-0.995193028479207	NCOA4_3	55.0	IMR90p11
7	H7	3.14002159044412	NCOA4_3	55.0	IMR90p11
8	H7	-1.54491319637145	NCOA4_3	55.0	IMR90p11
9	H7	-1.74843258122792	NCOA4_3	55.0	IMR90p11
10	H7	0.126074550987596	NCOA4_3	55.0	IMR90p11
11	H7	-0.431099581492617	NCOA4_3	55.0	IMR90p11
12	H7	-0.699496320051367	NCOA4_3	55.0	IMR90p11
13	H7	-1.97983343646592	NCOA4_3	55.0	IMR90p11
14	H7	-1.53896948116926	NCOA4_3	55.0	IMR90p11
15	H7	1.26869838512175	NCOA4_3	55.0	IMR90p11
16	H7	-1.56321045856885	NCOA4_3	55.0	IMR90p11
17	H7	0.311177708244941	NCOA4_3	55.0	IMR90p11
18	H7	0.831184329816097	NCOA4_3	55.0	IMR90p11
19	H7	0.286817765443175	NCOA4_3	55.0	IMR90p11
20	H7	0.150489971690604	NCOA4_3	55.0	IMR90p11
21	H7	-2.23483249523451	NCOA4_3	55.0	IMR90p11
22	H7	1.20416735538311	NCOA4_3	55.0	IMR90p11
23	H7	0.658944313132906	NCOA4_3	55.0	IMR90p11
24	H7	3.82209889212209	NCOA4_3	55.0	IMR90p11
25	H7	0.95043470579958	NCOA4_3	55.0	IMR90p11
26	H7	4.11358922392265	NCOA4_3	55.0	IMR90p11
27	H7	4.72518305738276	NCOA4_3	55.0	IMR90p11
28	H7	17.4570110639779	NCOA4_3	55.0	IMR90p11
29	H7	37.4455942471618	NCOA4_3	55.0	IMR90p11
30	H7	63.1777729197797	NCOA4_3	55.0	IMR90p11
31	H7	116.672092549132	NCOA4_3	55.0	IMR90p11
32	H7	187.662444558698	NCOA4_3	55.0	IMR90p11
33	H7	265.750525403161	NCOA4_3	55.0	IMR90p11
34	H7	347.252110789186	NCOA4_3	55.0	IMR90p11
35	H7	428.289428329007	NCOA4_3	55.0	IMR90p11
36	H7	509.637803199658	NCOA4_3	55.0	IMR90p11
37	H7	599.850438781954	NCOA4_3	55.0	IMR90p11
38	H7	693.975502282059	NCOA4_3	55.0	IMR90p11
39	H7	794.35337668969	NCOA4_3	55.0	IMR90p11
40	H7	895.694979049715	NCOA4_3	55.0	IMR90p11
1	A7	-4.97	NCOA4_3	65.0	IMR90p2
2	A7	0.44	NCOA4_3	65.0	IMR90p2
3	A7	2.74	NCOA4_3	65.0	IMR90p2
4	A7	-1.23	NCOA4_3	65.0	IMR90p2
5	A7	3.91	NCOA4_3	65.0	IMR90p2
6	A7	-0.34	NCOA4_3	65.0	IMR90p2
7	A7	-0.22	NCOA4_3	65.0	IMR90p2
8	A7	3.51	NCOA4_3	65.0	IMR90p2
9	A7	-0.15	NCOA4_3	65.0	IMR90p2
10	A7	-4.74	NCOA4_3	65.0	IMR90p2
11	A7	3.12	NCOA4_3	65.0	IMR90p2
12	A7	-1.47	NCOA4_3	65.0	IMR90p2
13	A7	0.14	NCOA4_3	65.0	IMR90p2
14	A7	0.62	NCOA4_3	65.0	IMR90p2
15	A7	-2.64	NCOA4_3	65.0	IMR90p2
16	A7	-3.56	NCOA4_3	65.0	IMR90p2
17	A7	-1.75	NCOA4_3	65.0	IMR90p2
18	A7	1.6	NCOA4_3	65.0	IMR90p2
19	A7	0.95	NCOA4_3	65.0	IMR90p2
20	A7	-1.73	NCOA4_3	65.0	IMR90p2
21	A7	2.73	NCOA4_3	65.0	IMR90p2
22	A7	5.22	NCOA4_3	65.0	IMR90p2
23	A7	11.03	NCOA4_3	65.0	IMR90p2
24	A7	29.97	NCOA4_3	65.0	IMR90p2
25	A7	52.08	NCOA4_3	65.0	IMR90p2
26	A7	98.92	NCOA4_3	65.0	IMR90p2
27	A7	182.81	NCOA4_3	65.0	IMR90p2
28	A7	278.38	NCOA4_3	65.0	IMR90p2
29	A7	372.6	NCOA4_3	65.0	IMR90p2
30	A7	466.57	NCOA4_3	65.0	IMR90p2
31	A7	565.52	NCOA4_3	65.0	IMR90p2
32	A7	668.7	NCOA4_3	65.0	IMR90p2
33	A7	774.6	NCOA4_3	65.0	IMR90p2
34	A7	878.27	NCOA4_3	65.0	IMR90p2
35	A7	979.05	NCOA4_3	65.0	IMR90p2
36	A7	1079.25	NCOA4_3	65.0	IMR90p2
37	A7	1172.68	NCOA4_3	65.0	IMR90p2
38	A7	1261.67	NCOA4_3	65.0	IMR90p2
39	A7	1343.21	NCOA4_3	65.0	IMR90p2
40	A7	1424.18	NCOA4_3	65.0	IMR90p2
1	B7	0.65	NCOA4_3	64.5	IMR90p2
2	B7	-2.24	NCOA4_3	64.5	IMR90p2
3	B7	0.31	NCOA4_3	64.5	IMR90p2
4	B7	0.97	NCOA4_3	64.5	IMR90p2
5	B7	1.11	NCOA4_3	64.5	IMR90p2
6	B7	0.42	NCOA4_3	64.5	IMR90p2
7	B7	0.14	NCOA4_3	64.5	IMR90p2
8	B7	3.83	NCOA4_3	64.5	IMR90p2
9	B7	-1.54	NCOA4_3	64.5	IMR90p2
10	B7	-1.81	NCOA4_3	64.5	IMR90p2
11	B7	-1.19	NCOA4_3	64.5	IMR90p2
12	B7	2.58	NCOA4_3	64.5	IMR90p2
13	B7	-0.84	NCOA4_3	64.5	IMR90p2
14	B7	0.08	NCOA4_3	64.5	IMR90p2
15	B7	2.71	NCOA4_3	64.5	IMR90p2
16	B7	-1.43	NCOA4_3	64.5	IMR90p2
17	B7	-1.83	NCOA4_3	64.5	IMR90p2
18	B7	-2.57	NCOA4_3	64.5	IMR90p2
19	B7	-1.43	NCOA4_3	64.5	IMR90p2
20	B7	-1.43	NCOA4_3	64.5	IMR90p2
21	B7	4.02	NCOA4_3	64.5	IMR90p2
22	B7	3.84	NCOA4_3	64.5	IMR90p2
23	B7	12.81	NCOA4_3	64.5	IMR90p2
24	B7	29.73	NCOA4_3	64.5	IMR90p2
25	B7	55.05	NCOA4_3	64.5	IMR90p2
26	B7	113.9	NCOA4_3	64.5	IMR90p2
27	B7	199.93	NCOA4_3	64.5	IMR90p2
28	B7	295.51	NCOA4_3	64.5	IMR90p2
29	B7	390.25	NCOA4_3	64.5	IMR90p2
30	B7	486.41	NCOA4_3	64.5	IMR90p2
31	B7	585.27	NCOA4_3	64.5	IMR90p2
32	B7	688.33	NCOA4_3	64.5	IMR90p2
33	B7	791.16	NCOA4_3	64.5	IMR90p2
34	B7	899.7	NCOA4_3	64.5	IMR90p2
35	B7	1003.48	NCOA4_3	64.5	IMR90p2
36	B7	1104.86	NCOA4_3	64.5	IMR90p2
37	B7	1197.64	NCOA4_3	64.5	IMR90p2
38	B7	1288.18	NCOA4_3	64.5	IMR90p2
39	B7	1372.5	NCOA4_3	64.5	IMR90p2
40	B7	1454.89	NCOA4_3	64.5	IMR90p2
1	C7	3.0	NCOA4_3	63.3	IMR90p2
2	C7	-2.79	NCOA4_3	63.3	IMR90p2
3	C7	1.62	NCOA4_3	63.3	IMR90p2
4	C7	-0.93	NCOA4_3	63.3	IMR90p2
5	C7	3.15	NCOA4_3	63.3	IMR90p2
6	C7	1.04	NCOA4_3	63.3	IMR90p2
7	C7	0.67	NCOA4_3	63.3	IMR90p2
8	C7	-0.67	NCOA4_3	63.3	IMR90p2
9	C7	1.72	NCOA4_3	63.3	IMR90p2
10	C7	-1.18	NCOA4_3	63.3	IMR90p2
11	C7	1.8	NCOA4_3	63.3	IMR90p2
12	C7	-0.09	NCOA4_3	63.3	IMR90p2
13	C7	-3.73	NCOA4_3	63.3	IMR90p2
14	C7	-2.5	NCOA4_3	63.3	IMR90p2
15	C7	1.97	NCOA4_3	63.3	IMR90p2
16	C7	-0.25	NCOA4_3	63.3	IMR90p2
17	C7	1.18	NCOA4_3	63.3	IMR90p2
18	C7	-2.62	NCOA4_3	63.3	IMR90p2
19	C7	-1.92	NCOA4_3	63.3	IMR90p2
20	C7	1.74	NCOA4_3	63.3	IMR90p2
21	C7	3.79	NCOA4_3	63.3	IMR90p2
22	C7	2.32	NCOA4_3	63.3	IMR90p2
23	C7	12.96	NCOA4_3	63.3	IMR90p2
24	C7	26.44	NCOA4_3	63.3	IMR90p2
25	C7	50.22	NCOA4_3	63.3	IMR90p2
26	C7	102.6	NCOA4_3	63.3	IMR90p2
27	C7	183.1	NCOA4_3	63.3	IMR90p2
28	C7	282.04	NCOA4_3	63.3	IMR90p2
29	C7	378.72	NCOA4_3	63.3	IMR90p2
30	C7	474.84	NCOA4_3	63.3	IMR90p2
31	C7	573.4	NCOA4_3	63.3	IMR90p2
32	C7	679.91	NCOA4_3	63.3	IMR90p2
33	C7	790.86	NCOA4_3	63.3	IMR90p2
34	C7	906.08	NCOA4_3	63.3	IMR90p2
35	C7	1017.2	NCOA4_3	63.3	IMR90p2
36	C7	1125.95	NCOA4_3	63.3	IMR90p2
37	C7	1229.14	NCOA4_3	63.3	IMR90p2
38	C7	1329.34	NCOA4_3	63.3	IMR90p2
39	C7	1422.78	NCOA4_3	63.3	IMR90p2
40	C7	1511.55	NCOA4_3	63.3	IMR90p2
1	D7	0.23	NCOA4_3	61.4	IMR90p2
2	D7	4.83	NCOA4_3	61.4	IMR90p2
3	D7	3.03	NCOA4_3	61.4	IMR90p2
4	D7	2.62	NCOA4_3	61.4	IMR90p2
5	D7	0.53	NCOA4_3	61.4	IMR90p2
6	D7	-4.45	NCOA4_3	61.4	IMR90p2
7	D7	-0.73	NCOA4_3	61.4	IMR90p2
8	D7	-2.63	NCOA4_3	61.4	IMR90p2
9	D7	3.51	NCOA4_3	61.4	IMR90p2
10	D7	2.75	NCOA4_3	61.4	IMR90p2
11	D7	-2.76	NCOA4_3	61.4	IMR90p2
12	D7	0.92	NCOA4_3	61.4	IMR90p2
13	D7	0.88	NCOA4_3	61.4	IMR90p2
14	D7	-1.8	NCOA4_3	61.4	IMR90p2
15	D7	3.28	NCOA4_3	61.4	IMR90p2
16	D7	0.62	NCOA4_3	61.4	IMR90p2
17	D7	0.55	NCOA4_3	61.4	IMR90p2
18	D7	-0.7	NCOA4_3	61.4	IMR90p2
19	D7	1.32	NCOA4_3	61.4	IMR90p2
20	D7	1.65	NCOA4_3	61.4	IMR90p2
21	D7	-3.93	NCOA4_3	61.4	IMR90p2
22	D7	-1.1	NCOA4_3	61.4	IMR90p2
23	D7	4.37	NCOA4_3	61.4	IMR90p2
24	D7	14.7	NCOA4_3	61.4	IMR90p2
25	D7	32.61	NCOA4_3	61.4	IMR90p2
26	D7	59.98	NCOA4_3	61.4	IMR90p2
27	D7	118.96	NCOA4_3	61.4	IMR90p2
28	D7	203.09	NCOA4_3	61.4	IMR90p2
29	D7	299.74	NCOA4_3	61.4	IMR90p2
30	D7	394.59	NCOA4_3	61.4	IMR90p2
31	D7	491.42	NCOA4_3	61.4	IMR90p2
32	D7	592.33	NCOA4_3	61.4	IMR90p2
33	D7	698.62	NCOA4_3	61.4	IMR90p2
34	D7	810.3	NCOA4_3	61.4	IMR90p2
35	D7	921.8	NCOA4_3	61.4	IMR90p2
36	D7	1034.71	NCOA4_3	61.4	IMR90p2
37	D7	1144.28	NCOA4_3	61.4	IMR90p2
38	D7	1251.12	NCOA4_3	61.4	IMR90p2
39	D7	1353.63	NCOA4_3	61.4	IMR90p2
40	D7	1452.75	NCOA4_3	61.4	IMR90p2
1	E7	4.3	NCOA4_3	59.0	IMR90p2
2	E7	9.0	NCOA4_3	59.0	IMR90p2
3	E7	3.31	NCOA4_3	59.0	IMR90p2
4	E7	0.79	NCOA4_3	59.0	IMR90p2
5	E7	0.0	NCOA4_3	59.0	IMR90p2
6	E7	2.46	NCOA4_3	59.0	IMR90p2
7	E7	-2.35	NCOA4_3	59.0	IMR90p2
8	E7	-0.63	NCOA4_3	59.0	IMR90p2
9	E7	1.82	NCOA4_3	59.0	IMR90p2
10	E7	1.78	NCOA4_3	59.0	IMR90p2
11	E7	-3.28	NCOA4_3	59.0	IMR90p2
12	E7	-1.02	NCOA4_3	59.0	IMR90p2
13	E7	0.83	NCOA4_3	59.0	IMR90p2
14	E7	-1.22	NCOA4_3	59.0	IMR90p2
15	E7	-0.12	NCOA4_3	59.0	IMR90p2
16	E7	0.77	NCOA4_3	59.0	IMR90p2
17	E7	-0.37	NCOA4_3	59.0	IMR90p2
18	E7	3.78	NCOA4_3	59.0	IMR90p2
19	E7	-0.3	NCOA4_3	59.0	IMR90p2
20	E7	-4.42	NCOA4_3	59.0	IMR90p2
21	E7	1.44	NCOA4_3	59.0	IMR90p2
22	E7	-0.88	NCOA4_3	59.0	IMR90p2
23	E7	1.61	NCOA4_3	59.0	IMR90p2
24	E7	4.0	NCOA4_3	59.0	IMR90p2
25	E7	13.75	NCOA4_3	59.0	IMR90p2
26	E7	28.95	NCOA4_3	59.0	IMR90p2
27	E7	58.56	NCOA4_3	59.0	IMR90p2
28	E7	105.01	NCOA4_3	59.0	IMR90p2
29	E7	182.37	NCOA4_3	59.0	IMR90p2
30	E7	270.54	NCOA4_3	59.0	IMR90p2
31	E7	357.11	NCOA4_3	59.0	IMR90p2
32	E7	447.04	NCOA4_3	59.0	IMR90p2
33	E7	538.92	NCOA4_3	59.0	IMR90p2
34	E7	641.39	NCOA4_3	59.0	IMR90p2
35	E7	745.43	NCOA4_3	59.0	IMR90p2
36	E7	855.95	NCOA4_3	59.0	IMR90p2
37	E7	965.31	NCOA4_3	59.0	IMR90p2
38	E7	1072.42	NCOA4_3	59.0	IMR90p2
39	E7	1180.67	NCOA4_3	59.0	IMR90p2
40	E7	1291.36	NCOA4_3	59.0	IMR90p2
1	F7	3.22	NCOA4_3	57.0	IMR90p2
2	F7	4.25	NCOA4_3	57.0	IMR90p2
3	F7	4.23	NCOA4_3	57.0	IMR90p2
4	F7	-0.45	NCOA4_3	57.0	IMR90p2
5	F7	-3.65	NCOA4_3	57.0	IMR90p2
6	F7	6.76	NCOA4_3	57.0	IMR90p2
7	F7	-0.61	NCOA4_3	57.0	IMR90p2
8	F7	-1.07	NCOA4_3	57.0	IMR90p2
9	F7	0.43	NCOA4_3	57.0	IMR90p2
10	F7	2.52	NCOA4_3	57.0	IMR90p2
11	F7	-1.15	NCOA4_3	57.0	IMR90p2
12	F7	-0.28	NCOA4_3	57.0	IMR90p2
13	F7	-1.66	NCOA4_3	57.0	IMR90p2
14	F7	-1.26	NCOA4_3	57.0	IMR90p2
15	F7	-1.59	NCOA4_3	57.0	IMR90p2
16	F7	1.77	NCOA4_3	57.0	IMR90p2
17	F7	1.36	NCOA4_3	57.0	IMR90p2
18	F7	-1.32	NCOA4_3	57.0	IMR90p2
19	F7	-5.63	NCOA4_3	57.0	IMR90p2
20	F7	6.18	NCOA4_3	57.0	IMR90p2
21	F7	-0.24	NCOA4_3	57.0	IMR90p2
22	F7	-2.44	NCOA4_3	57.0	IMR90p2
23	F7	-5.83	NCOA4_3	57.0	IMR90p2
24	F7	5.49	NCOA4_3	57.0	IMR90p2
25	F7	6.2	NCOA4_3	57.0	IMR90p2
26	F7	14.82	NCOA4_3	57.0	IMR90p2
27	F7	24.76	NCOA4_3	57.0	IMR90p2
28	F7	49.94	NCOA4_3	57.0	IMR90p2
29	F7	88.81	NCOA4_3	57.0	IMR90p2
30	F7	150.59	NCOA4_3	57.0	IMR90p2
31	F7	231.45	NCOA4_3	57.0	IMR90p2
32	F7	313.28	NCOA4_3	57.0	IMR90p2
33	F7	397.54	NCOA4_3	57.0	IMR90p2
34	F7	485.64	NCOA4_3	57.0	IMR90p2
35	F7	578.61	NCOA4_3	57.0	IMR90p2
36	F7	676.67	NCOA4_3	57.0	IMR90p2
37	F7	781.6	NCOA4_3	57.0	IMR90p2
38	F7	892.23	NCOA4_3	57.0	IMR90p2
39	F7	1008.47	NCOA4_3	57.0	IMR90p2
40	F7	1126.28	NCOA4_3	57.0	IMR90p2
1	G7	6.26	NCOA4_3	55.7	IMR90p2
2	G7	7.54	NCOA4_3	55.7	IMR90p2
3	G7	4.96	NCOA4_3	55.7	IMR90p2
4	G7	2.3	NCOA4_3	55.7	IMR90p2
5	G7	0.42	NCOA4_3	55.7	IMR90p2
6	G7	1.89	NCOA4_3	55.7	IMR90p2
7	G7	-2.36	NCOA4_3	55.7	IMR90p2
8	G7	-1.25	NCOA4_3	55.7	IMR90p2
9	G7	0.02	NCOA4_3	55.7	IMR90p2
10	G7	-1.0	NCOA4_3	55.7	IMR90p2
11	G7	-0.35	NCOA4_3	55.7	IMR90p2
12	G7	-1.29	NCOA4_3	55.7	IMR90p2
13	G7	-2.11	NCOA4_3	55.7	IMR90p2
14	G7	-2.1	NCOA4_3	55.7	IMR90p2
15	G7	2.55	NCOA4_3	55.7	IMR90p2
16	G7	1.44	NCOA4_3	55.7	IMR90p2
17	G7	1.46	NCOA4_3	55.7	IMR90p2
18	G7	1.49	NCOA4_3	55.7	IMR90p2
19	G7	-3.43	NCOA4_3	55.7	IMR90p2
20	G7	4.83	NCOA4_3	55.7	IMR90p2
21	G7	2.14	NCOA4_3	55.7	IMR90p2
22	G7	-0.99	NCOA4_3	55.7	IMR90p2
23	G7	-1.53	NCOA4_3	55.7	IMR90p2
24	G7	2.3	NCOA4_3	55.7	IMR90p2
25	G7	1.71	NCOA4_3	55.7	IMR90p2
26	G7	6.49	NCOA4_3	55.7	IMR90p2
27	G7	12.01	NCOA4_3	55.7	IMR90p2
28	G7	26.25	NCOA4_3	55.7	IMR90p2
29	G7	51.5	NCOA4_3	55.7	IMR90p2
30	G7	86.67	NCOA4_3	55.7	IMR90p2
31	G7	160.84	NCOA4_3	55.7	IMR90p2
32	G7	239.18	NCOA4_3	55.7	IMR90p2
33	G7	318.58	NCOA4_3	55.7	IMR90p2
34	G7	400.78	NCOA4_3	55.7	IMR90p2
35	G7	484.6	NCOA4_3	55.7	IMR90p2
36	G7	573.79	NCOA4_3	55.7	IMR90p2
37	G7	672.34	NCOA4_3	55.7	IMR90p2
38	G7	776.94	NCOA4_3	55.7	IMR90p2
39	G7	889.43	NCOA4_3	55.7	IMR90p2
40	G7	1004.07	NCOA4_3	55.7	IMR90p2
1	H7	-1.18	NCOA4_3	55.0	IMR90p2
2	H7	-0.15	NCOA4_3	55.0	IMR90p2
3	H7	-2.95	NCOA4_3	55.0	IMR90p2
4	H7	4.42	NCOA4_3	55.0	IMR90p2
5	H7	0.52	NCOA4_3	55.0	IMR90p2
6	H7	0.57	NCOA4_3	55.0	IMR90p2
7	H7	1.36	NCOA4_3	55.0	IMR90p2
8	H7	0.15	NCOA4_3	55.0	IMR90p2
9	H7	-0.64	NCOA4_3	55.0	IMR90p2
10	H7	-2.13	NCOA4_3	55.0	IMR90p2
11	H7	0.3	NCOA4_3	55.0	IMR90p2
12	H7	2.46	NCOA4_3	55.0	IMR90p2
13	H7	3.19	NCOA4_3	55.0	IMR90p2
14	H7	3.89	NCOA4_3	55.0	IMR90p2
15	H7	-1.33	NCOA4_3	55.0	IMR90p2
16	H7	-1.64	NCOA4_3	55.0	IMR90p2
17	H7	0.05	NCOA4_3	55.0	IMR90p2
18	H7	-0.9	NCOA4_3	55.0	IMR90p2
19	H7	1.94	NCOA4_3	55.0	IMR90p2
20	H7	-1.55	NCOA4_3	55.0	IMR90p2
21	H7	-2.65	NCOA4_3	55.0	IMR90p2
22	H7	0.71	NCOA4_3	55.0	IMR90p2
23	H7	4.24	NCOA4_3	55.0	IMR90p2
24	H7	2.06	NCOA4_3	55.0	IMR90p2
25	H7	-0.87	NCOA4_3	55.0	IMR90p2
26	H7	0.45	NCOA4_3	55.0	IMR90p2
27	H7	8.17	NCOA4_3	55.0	IMR90p2
28	H7	15.83	NCOA4_3	55.0	IMR90p2
29	H7	27.6	NCOA4_3	55.0	IMR90p2
30	H7	62.84	NCOA4_3	55.0	IMR90p2
31	H7	107.2	NCOA4_3	55.0	IMR90p2
32	H7	169.99	NCOA4_3	55.0	IMR90p2
33	H7	248.25	NCOA4_3	55.0	IMR90p2
34	H7	327.91	NCOA4_3	55.0	IMR90p2
35	H7	406.64	NCOA4_3	55.0	IMR90p2
36	H7	492.49	NCOA4_3	55.0	IMR90p2
37	H7	583.83	NCOA4_3	55.0	IMR90p2
38	H7	683.0	NCOA4_3	55.0	IMR90p2
39	H7	791.13	NCOA4_3	55.0	IMR90p2
40	H7	906.92	NCOA4_3	55.0	IMR90p2
1	A7	-5.10066765997817	NCOA4_3	65.0	IMR90p8
2	A7	0.972156659698612	NCOA4_3	65.0	IMR90p8
3	A7	1.26100712983634	NCOA4_3	65.0	IMR90p8
4	A7	2.44388391864095	NCOA4_3	65.0	IMR90p8
5	A7	0.156066025114342	NCOA4_3	65.0	IMR90p8
6	A7	-1.6062581867518	NCOA4_3	65.0	IMR90p8
7	A7	2.41561249653205	NCOA4_3	65.0	IMR90p8
8	A7	5.03126760566784	NCOA4_3	65.0	IMR90p8
9	A7	-1.55441986359529	NCOA4_3	65.0	IMR90p8
10	A7	-1.39751914388398	NCOA4_3	65.0	IMR90p8
11	A7	-0.490359816165892	NCOA4_3	65.0	IMR90p8
12	A7	-0.885027181138867	NCOA4_3	65.0	IMR90p8
13	A7	1.20502375431033	NCOA4_3	65.0	IMR90p8
14	A7	0.902306635168316	NCOA4_3	65.0	IMR90p8
15	A7	-1.01795420380677	NCOA4_3	65.0	IMR90p8
16	A7	-3.54137933999846	NCOA4_3	65.0	IMR90p8
17	A7	-2.96421653046491	NCOA4_3	65.0	IMR90p8
18	A7	-1.55743978098963	NCOA4_3	65.0	IMR90p8
19	A7	-1.097859135612	NCOA4_3	65.0	IMR90p8
20	A7	-2.92628049738687	NCOA4_3	65.0	IMR90p8
21	A7	1.80618138253885	NCOA4_3	65.0	IMR90p8
22	A7	0.175806495659344	NCOA4_3	65.0	IMR90p8
23	A7	9.44249903611853	NCOA4_3	65.0	IMR90p8
24	A7	30.6977121254117	NCOA4_3	65.0	IMR90p8
25	A7	65.2285258450529	NCOA4_3	65.0	IMR90p8
26	A7	130.610844627761	NCOA4_3	65.0	IMR90p8
27	A7	209.716909615679	NCOA4_3	65.0	IMR90p8
28	A7	308.355819925065	NCOA4_3	65.0	IMR90p8
29	A7	405.185111350036	NCOA4_3	65.0	IMR90p8
30	A7	501.274165257663	NCOA4_3	65.0	IMR90p8
31	A7	599.321977211673	NCOA4_3	65.0	IMR90p8
32	A7	703.683667190163	NCOA4_3	65.0	IMR90p8
33	A7	807.615686975276	NCOA4_3	65.0	IMR90p8
34	A7	913.839198269901	NCOA4_3	65.0	IMR90p8
35	A7	1016.76794971678	NCOA4_3	65.0	IMR90p8
36	A7	1118.50923564859	NCOA4_3	65.0	IMR90p8
37	A7	1211.77649594507	NCOA4_3	65.0	IMR90p8
38	A7	1297.92767637319	NCOA4_3	65.0	IMR90p8
39	A7	1377.11646897102	NCOA4_3	65.0	IMR90p8
40	A7	1453.16803618419	NCOA4_3	65.0	IMR90p8
1	B7	-0.74750543445316	NCOA4_3	64.5	IMR90p8
2	B7	-0.247077727889064	NCOA4_3	64.5	IMR90p8
3	B7	0.51516431872551	NCOA4_3	64.5	IMR90p8
4	B7	2.30435881230324	NCOA4_3	64.5	IMR90p8
5	B7	3.0794177831026	NCOA4_3	64.5	IMR90p8
6	B7	-1.33630939586419	NCOA4_3	64.5	IMR90p8
7	B7	0.608493079961136	NCOA4_3	64.5	IMR90p8
8	B7	0.688547444793585	NCOA4_3	64.5	IMR90p8
9	B7	1.88495529641023	NCOA4_3	64.5	IMR90p8
10	B7	6.07886832197255	NCOA4_3	64.5	IMR90p8
11	B7	-5.34410111740726	NCOA4_3	64.5	IMR90p8
12	B7	-3.68783213567758	NCOA4_3	64.5	IMR90p8
13	B7	-0.992439890822425	NCOA4_3	64.5	IMR90p8
14	B7	1.08431251072943	NCOA4_3	64.5	IMR90p8
15	B7	-4.76397249551883	NCOA4_3	64.5	IMR90p8
16	B7	-0.347488956398593	NCOA4_3	64.5	IMR90p8
17	B7	0.0479517167868835	NCOA4_3	64.5	IMR90p8
18	B7	-3.13304454950048	NCOA4_3	64.5	IMR90p8
19	B7	-1.85836868234946	NCOA4_3	64.5	IMR90p8
20	B7	-0.424890354739091	NCOA4_3	64.5	IMR90p8
21	B7	2.78293579500951	NCOA4_3	64.5	IMR90p8
22	B7	8.19929801820399	NCOA4_3	64.5	IMR90p8
23	B7	15.1533151193394	NCOA4_3	64.5	IMR90p8
24	B7	37.8809338222964	NCOA4_3	64.5	IMR90p8
25	B7	69.7712706148627	NCOA4_3	64.5	IMR90p8
26	B7	136.875749246465	NCOA4_3	64.5	IMR90p8
27	B7	228.890927134306	NCOA4_3	64.5	IMR90p8
28	B7	329.441181876991	NCOA4_3	64.5	IMR90p8
29	B7	426.670045159827	NCOA4_3	64.5	IMR90p8
30	B7	523.570211155311	NCOA4_3	64.5	IMR90p8
31	B7	624.615290702756	NCOA4_3	64.5	IMR90p8
32	B7	732.246196658557	NCOA4_3	64.5	IMR90p8
33	B7	839.833525845454	NCOA4_3	64.5	IMR90p8
34	B7	948.481221845616	NCOA4_3	64.5	IMR90p8
35	B7	1049.98232918971	NCOA4_3	64.5	IMR90p8
36	B7	1150.45377432624	NCOA4_3	64.5	IMR90p8
37	B7	1245.50083574386	NCOA4_3	64.5	IMR90p8
38	B7	1336.77950475507	NCOA4_3	64.5	IMR90p8
39	B7	1420.04417154076	NCOA4_3	64.5	IMR90p8
40	B7	1499.16837201427	NCOA4_3	64.5	IMR90p8
1	C7	-1.73408262870635	NCOA4_3	63.3	IMR90p8
2	C7	-1.43082443291223	NCOA4_3	63.3	IMR90p8
3	C7	1.26447091034606	NCOA4_3	63.3	IMR90p8
4	C7	1.25212275004696	NCOA4_3	63.3	IMR90p8
5	C7	1.423675066942	NCOA4_3	63.3	IMR90p8
6	C7	4.0924060744087	NCOA4_3	63.3	IMR90p8
7	C7	-1.62402733400722	NCOA4_3	63.3	IMR90p8
8	C7	1.22882739142278	NCOA4_3	63.3	IMR90p8
9	C7	-0.0853258076476777	NCOA4_3	63.3	IMR90p8
10	C7	0.113410999187636	NCOA4_3	63.3	IMR90p8
11	C7	-6.59044054103651	NCOA4_3	63.3	IMR90p8
12	C7	-1.02943379729186	NCOA4_3	63.3	IMR90p8
13	C7	0.141243874965767	NCOA4_3	63.3	IMR90p8
14	C7	0.182065879160291	NCOA4_3	63.3	IMR90p8
15	C7	3.49431639875274	NCOA4_3	63.3	IMR90p8
16	C7	1.05053076212516	NCOA4_3	63.3	IMR90p8
17	C7	-1.43361004783128	NCOA4_3	63.3	IMR90p8
18	C7	-6.55883027815071	NCOA4_3	63.3	IMR90p8
19	C7	-3.15329853626781	NCOA4_3	63.3	IMR90p8
20	C7	1.53955706706711	NCOA4_3	63.3	IMR90p8
21	C7	-0.365829734780164	NCOA4_3	63.3	IMR90p8
22	C7	9.25721678398077	NCOA4_3	63.3	IMR90p8
23	C7	11.676549869695	NCOA4_3	63.3	IMR90p8
24	C7	29.672658600412	NCOA4_3	63.3	IMR90p8
25	C7	66.1513845720178	NCOA4_3	63.3	IMR90p8
26	C7	132.29650532915	NCOA4_3	63.3	IMR90p8
27	C7	219.067739620086	NCOA4_3	63.3	IMR90p8
28	C7	324.279797392786	NCOA4_3	63.3	IMR90p8
29	C7	424.383246501987	NCOA4_3	63.3	IMR90p8
30	C7	523.540362632066	NCOA4_3	63.3	IMR90p8
31	C7	624.117380715534	NCOA4_3	63.3	IMR90p8
32	C7	734.070846262428	NCOA4_3	63.3	IMR90p8
33	C7	847.074279132795	NCOA4_3	63.3	IMR90p8
34	C7	960.800440904357	NCOA4_3	63.3	IMR90p8
35	C7	1070.5351836914	NCOA4_3	63.3	IMR90p8
36	C7	1177.80271877689	NCOA4_3	63.3	IMR90p8
37	C7	1283.88728756694	NCOA4_3	63.3	IMR90p8
38	C7	1387.95612662917	NCOA4_3	63.3	IMR90p8
39	C7	1481.96497058318	NCOA4_3	63.3	IMR90p8
40	C7	1567.23258584832	NCOA4_3	63.3	IMR90p8
1	D7	4.34434965124456	NCOA4_3	61.4	IMR90p8
2	D7	-2.59721554374755	NCOA4_3	61.4	IMR90p8
3	D7	3.42143664673495	NCOA4_3	61.4	IMR90p8
4	D7	-0.26040751606979	NCOA4_3	61.4	IMR90p8
5	D7	3.90620118006655	NCOA4_3	61.4	IMR90p8
6	D7	1.473011857036	NCOA4_3	61.4	IMR90p8
7	D7	-2.34078197000554	NCOA4_3	61.4	IMR90p8
8	D7	1.58813656360235	NCOA4_3	61.4	IMR90p8
9	D7	-3.35551364317416	NCOA4_3	61.4	IMR90p8
10	D7	-2.21290684107908	NCOA4_3	61.4	IMR90p8
11	D7	1.37383948454635	NCOA4_3	61.4	IMR90p8
12	D7	-0.0211997685742062	NCOA4_3	61.4	IMR90p8
13	D7	-1.0085700097402	NCOA4_3	61.4	IMR90p8
14	D7	-1.58727654476615	NCOA4_3	61.4	IMR90p8
15	D7	1.92080259112527	NCOA4_3	61.4	IMR90p8
16	D7	-0.841051386033087	NCOA4_3	61.4	IMR90p8
17	D7	-0.72475590976137	NCOA4_3	61.4	IMR90p8
18	D7	3.15209957497336	NCOA4_3	61.4	IMR90p8
19	D7	-3.57959932170525	NCOA4_3	61.4	IMR90p8
20	D7	0.375923358811633	NCOA4_3	61.4	IMR90p8
21	D7	-3.35873441214608	NCOA4_3	61.4	IMR90p8
22	D7	-0.0734485178104478	NCOA4_3	61.4	IMR90p8
23	D7	8.37774820256936	NCOA4_3	61.4	IMR90p8
24	D7	14.0678683862493	NCOA4_3	61.4	IMR90p8
25	D7	40.1986330151103	NCOA4_3	61.4	IMR90p8
26	D7	74.163344210504	NCOA4_3	61.4	IMR90p8
27	D7	142.923282474452	NCOA4_3	61.4	IMR90p8
28	D7	230.92680168578	NCOA4_3	61.4	IMR90p8
29	D7	331.817456296574	NCOA4_3	61.4	IMR90p8
30	D7	431.665112346821	NCOA4_3	61.4	IMR90p8
31	D7	530.614321133367	NCOA4_3	61.4	IMR90p8
32	D7	635.574890382447	NCOA4_3	61.4	IMR90p8
33	D7	744.474604420463	NCOA4_3	61.4	IMR90p8
34	D7	859.338128310599	NCOA4_3	61.4	IMR90p8
35	D7	974.749534252787	NCOA4_3	61.4	IMR90p8
36	D7	1089.5781026218	NCOA4_3	61.4	IMR90p8
37	D7	1199.02131181608	NCOA4_3	61.4	IMR90p8
38	D7	1305.48034724476	NCOA4_3	61.4	IMR90p8
39	D7	1407.6983489639	NCOA4_3	61.4	IMR90p8
40	D7	1508.30862221505	NCOA4_3	61.4	IMR90p8
1	E7	5.45891800644995	NCOA4_3	59.0	IMR90p8
2	E7	-3.37492558567874	NCOA4_3	59.0	IMR90p8
3	E7	2.80240363493022	NCOA4_3	59.0	IMR90p8
4	E7	1.19750693281867	NCOA4_3	59.0	IMR90p8
5	E7	-0.367634095840458	NCOA4_3	59.0	IMR90p8
6	E7	0.039284893214699	NCOA4_3	59.0	IMR90p8
7	E7	0.433391215809934	NCOA4_3	59.0	IMR90p8
8	E7	-1.64406926495803	NCOA4_3	59.0	IMR90p8
9	E7	1.45721109286433	NCOA4_3	59.0	IMR90p8
10	E7	-1.72511555850269	NCOA4_3	59.0	IMR90p8
11	E7	-1.52795046917981	NCOA4_3	59.0	IMR90p8
12	E7	3.87293148046547	NCOA4_3	59.0	IMR90p8
13	E7	-1.21449662098303	NCOA4_3	59.0	IMR90p8
14	E7	4.55540605214492	NCOA4_3	59.0	IMR90p8
15	E7	-4.88282171900619	NCOA4_3	59.0	IMR90p8
16	E7	0.045626516030552	NCOA4_3	59.0	IMR90p8
17	E7	-1.25670473971832	NCOA4_3	59.0	IMR90p8
18	E7	-1.92770895703643	NCOA4_3	59.0	IMR90p8
19	E7	-2.76932882569054	NCOA4_3	59.0	IMR90p8
20	E7	0.673654994247045	NCOA4_3	59.0	IMR90p8
21	E7	4.34052377880971	NCOA4_3	59.0	IMR90p8
22	E7	1.22382140931131	NCOA4_3	59.0	IMR90p8
23	E7	1.78865761006955	NCOA4_3	59.0	IMR90p8
24	E7	10.9632726347568	NCOA4_3	59.0	IMR90p8
25	E7	17.1663414186241	NCOA4_3	59.0	IMR90p8
26	E7	35.1608756064043	NCOA4_3	59.0	IMR90p8
27	E7	73.9112742776938	NCOA4_3	59.0	IMR90p8
28	E7	132.708660040005	NCOA4_3	59.0	IMR90p8
29	E7	214.757992875077	NCOA4_3	59.0	IMR90p8
30	E7	308.90109314839	NCOA4_3	59.0	IMR90p8
31	E7	402.452777817677	NCOA4_3	59.0	IMR90p8
32	E7	494.589234570828	NCOA4_3	59.0	IMR90p8
33	E7	592.404085771747	NCOA4_3	59.0	IMR90p8
34	E7	696.033234180916	NCOA4_3	59.0	IMR90p8
35	E7	804.824280190836	NCOA4_3	59.0	IMR90p8
36	E7	915.683598392503	NCOA4_3	59.0	IMR90p8
37	E7	1025.13629742809	NCOA4_3	59.0	IMR90p8
38	E7	1132.3804262582	NCOA4_3	59.0	IMR90p8
39	E7	1239.60697018037	NCOA4_3	59.0	IMR90p8
40	E7	1346.38235658415	NCOA4_3	59.0	IMR90p8
1	F7	2.84386245881205	NCOA4_3	57.0	IMR90p8
2	F7	1.11217665744152	NCOA4_3	57.0	IMR90p8
3	F7	1.23473205323535	NCOA4_3	57.0	IMR90p8
4	F7	-1.50889422962337	NCOA4_3	57.0	IMR90p8
5	F7	4.2520229083334	NCOA4_3	57.0	IMR90p8
6	F7	0.52219482989949	NCOA4_3	57.0	IMR90p8
7	F7	0.0783001095319378	NCOA4_3	57.0	IMR90p8
8	F7	-0.286700205800571	NCOA4_3	57.0	IMR90p8
9	F7	2.49120701334323	NCOA4_3	57.0	IMR90p8
10	F7	-2.04082186443748	NCOA4_3	57.0	IMR90p8
11	F7	-1.05118813300533	NCOA4_3	57.0	IMR90p8
12	F7	-1.15362309704733	NCOA4_3	57.0	IMR90p8
13	F7	-0.86009379791949	NCOA4_3	57.0	IMR90p8
14	F7	2.14060888326003	NCOA4_3	57.0	IMR90p8
15	F7	1.43379014025641	NCOA4_3	57.0	IMR90p8
16	F7	-0.692525654831115	NCOA4_3	57.0	IMR90p8
17	F7	1.23026861604512	NCOA4_3	57.0	IMR90p8
18	F7	-0.422637541544191	NCOA4_3	57.0	IMR90p8
19	F7	-2.40396185697728	NCOA4_3	57.0	IMR90p8
20	F7	-0.941894345273795	NCOA4_3	57.0	IMR90p8
21	F7	-3.61955267523581	NCOA4_3	57.0	IMR90p8
22	F7	-1.40822488677304	NCOA4_3	57.0	IMR90p8
23	F7	1.44760113810253	NCOA4_3	57.0	IMR90p8
24	F7	1.30747688956808	NCOA4_3	57.0	IMR90p8
25	F7	5.80548067087648	NCOA4_3	57.0	IMR90p8
26	F7	12.7633424515057	NCOA4_3	57.0	IMR90p8
27	F7	23.0587172194614	NCOA4_3	57.0	IMR90p8
28	F7	49.3784394286108	NCOA4_3	57.0	IMR90p8
29	F7	94.8111284744596	NCOA4_3	57.0	IMR90p8
30	F7	165.586838944591	NCOA4_3	57.0	IMR90p8
31	F7	247.592467386354	NCOA4_3	57.0	IMR90p8
32	F7	331.293768718045	NCOA4_3	57.0	IMR90p8
33	F7	417.137567420802	NCOA4_3	57.0	IMR90p8
34	F7	506.579261359899	NCOA4_3	57.0	IMR90p8
35	F7	602.483895811225	NCOA4_3	57.0	IMR90p8
36	F7	703.51050949073	NCOA4_3	57.0	IMR90p8
37	F7	809.234018775433	NCOA4_3	57.0	IMR90p8
38	F7	915.154626322708	NCOA4_3	57.0	IMR90p8
39	F7	1021.79861359273	NCOA4_3	57.0	IMR90p8
40	F7	1127.47429131518	NCOA4_3	57.0	IMR90p8
1	G7	2.79551076643884	NCOA4_3	55.7	IMR90p8
2	G7	2.44242827078051	NCOA4_3	55.7	IMR90p8
3	G7	2.41800054234727	NCOA4_3	55.7	IMR90p8
4	G7	1.0129780600123	NCOA4_3	55.7	IMR90p8
5	G7	-0.602042182089463	NCOA4_3	55.7	IMR90p8
6	G7	-1.02109924806928	NCOA4_3	55.7	IMR90p8
7	G7	4.7647768753709	NCOA4_3	55.7	IMR90p8
8	G7	-3.96199680012296	NCOA4_3	55.7	IMR90p8
9	G7	4.6227521814717	NCOA4_3	55.7	IMR90p8
10	G7	-2.07892109877594	NCOA4_3	55.7	IMR90p8
11	G7	-1.7489618667787	NCOA4_3	55.7	IMR90p8
12	G7	1.24962704573363	NCOA4_3	55.7	IMR90p8
13	G7	-1.82476793024625	NCOA4_3	55.7	IMR90p8
14	G7	0.0170042192667097	NCOA4_3	55.7	IMR90p8
15	G7	3.00266660491025	NCOA4_3	55.7	IMR90p8
16	G7	1.42667033674888	NCOA4_3	55.7	IMR90p8
17	G7	-2.80380969976932	NCOA4_3	55.7	IMR90p8
18	G7	-4.6163887538969	NCOA4_3	55.7	IMR90p8
19	G7	0.604005724357648	NCOA4_3	55.7	IMR90p8
20	G7	0.868111636986669	NCOA4_3	55.7	IMR90p8
21	G7	0.541004625260939	NCOA4_3	55.7	IMR90p8
22	G7	-1.29779381262551	NCOA4_3	55.7	IMR90p8
23	G7	1.04348506895849	NCOA4_3	55.7	IMR90p8
24	G7	3.91122211293714	NCOA4_3	55.7	IMR90p8
25	G7	1.25743246450747	NCOA4_3	55.7	IMR90p8
26	G7	3.55956513054889	NCOA4_3	55.7	IMR90p8
27	G7	15.7859830214297	NCOA4_3	55.7	IMR90p8
28	G7	26.4220515982674	NCOA4_3	55.7	IMR90p8
29	G7	61.3361538626623	NCOA4_3	55.7	IMR90p8
30	G7	105.031254827523	NCOA4_3	55.7	IMR90p8
31	G7	179.143715991547	NCOA4_3	55.7	IMR90p8
32	G7	258.98343286847	NCOA4_3	55.7	IMR90p8
33	G7	337.188695711777	NCOA4_3	55.7	IMR90p8
34	G7	416.261152156583	NCOA4_3	55.7	IMR90p8
35	G7	500.911761666268	NCOA4_3	55.7	IMR90p8
36	G7	591.354749581515	NCOA4_3	55.7	IMR90p8
37	G7	687.783398867581	NCOA4_3	55.7	IMR90p8
38	G7	787.392854070441	NCOA4_3	55.7	IMR90p8
39	G7	889.75826929204	NCOA4_3	55.7	IMR90p8
40	G7	992.184713932006	NCOA4_3	55.7	IMR90p8
1	H7	1.99514452629091	NCOA4_3	55.0	IMR90p8
2	H7	2.3986619371185	NCOA4_3	55.0	IMR90p8
3	H7	2.06620823128878	NCOA4_3	55.0	IMR90p8
4	H7	2.58874880539997	NCOA4_3	55.0	IMR90p8
5	H7	3.75469714985547	NCOA4_3	55.0	IMR90p8
6	H7	3.09444873573693	NCOA4_3	55.0	IMR90p8
7	H7	-0.379065486697073	NCOA4_3	55.0	IMR90p8
8	H7	2.29844869147701	NCOA4_3	55.0	IMR90p8
9	H7	-1.898347204929	NCOA4_3	55.0	IMR90p8
10	H7	-1.38983429944346	NCOA4_3	55.0	IMR90p8
11	H7	-1.70837894292117	NCOA4_3	55.0	IMR90p8
12	H7	-0.0160948517864199	NCOA4_3	55.0	IMR90p8
13	H7	-0.045868727755078	NCOA4_3	55.0	IMR90p8
14	H7	-4.83400320726832	NCOA4_3	55.0	IMR90p8
15	H7	-0.841987450011402	NCOA4_3	55.0	IMR90p8
16	H7	-1.1474868229493	NCOA4_3	55.0	IMR90p8
17	H7	-3.45235180566078	NCOA4_3	55.0	IMR90p8
18	H7	3.15622107709669	NCOA4_3	55.0	IMR90p8
19	H7	0.773789663220668	NCOA4_3	55.0	IMR90p8
20	H7	-4.76372377347479	NCOA4_3	55.0	IMR90p8
21	H7	2.14667219254352	NCOA4_3	55.0	IMR90p8
22	H7	-3.35206128329583	NCOA4_3	55.0	IMR90p8
23	H7	-0.818322792642903	NCOA4_3	55.0	IMR90p8
24	H7	-1.41370016073824	NCOA4_3	55.0	IMR90p8
25	H7	-1.83822265419485	NCOA4_3	55.0	IMR90p8
26	H7	6.53143195876373	NCOA4_3	55.0	IMR90p8
27	H7	8.1062757511545	NCOA4_3	55.0	IMR90p8
28	H7	15.8836169806382	NCOA4_3	55.0	IMR90p8
29	H7	39.8700535859743	NCOA4_3	55.0	IMR90p8
30	H7	73.9513819414906	NCOA4_3	55.0	IMR90p8
31	H7	131.785259668697	NCOA4_3	55.0	IMR90p8
32	H7	203.157772834423	NCOA4_3	55.0	IMR90p8
33	H7	278.694062528783	NCOA4_3	55.0	IMR90p8
34	H7	355.671521374336	NCOA4_3	55.0	IMR90p8
35	H7	435.137897955752	NCOA4_3	55.0	IMR90p8
36	H7	521.290220563471	NCOA4_3	55.0	IMR90p8
37	H7	612.968130165636	NCOA4_3	55.0	IMR90p8
38	H7	711.581767199817	NCOA4_3	55.0	IMR90p8
39	H7	819.848686824134	NCOA4_3	55.0	IMR90p8
40	H7	935.15704698273	NCOA4_3	55.0	IMR90p8
