# Supplementary material for: Primer PICKR: literature-mined scoring platform for robust RT–qPCR primers
Source: Nat Commun. 2026 May 28;17:6938. doi: 10.1038/s41467-026-73648-2 (PMC13388996; doi:10.1038/s41467-026-73648-2)
Supplement: Supplementary file 11 — Source Data [file 41467_2026_73648_MOESM11_ESM.zip › Suppl_Fig_S18/amplification_data_GAPDH_3.csv]

Cycle	Well	Fluorescence	Target	melt temp	Replicate
1	A1	-11.179523104423	GAPDH_3	65.0	IMR90p11
2	A1	-8.53361099767744	GAPDH_3	65.0	IMR90p11
3	A1	6.2581344377304	GAPDH_3	65.0	IMR90p11
4	A1	0.0321666700042442	GAPDH_3	65.0	IMR90p11
5	A1	3.70392084274908	GAPDH_3	65.0	IMR90p11
6	A1	1.10609648775289	GAPDH_3	65.0	IMR90p11
7	A1	-0.0202802173025702	GAPDH_3	65.0	IMR90p11
8	A1	-2.71103040598473	GAPDH_3	65.0	IMR90p11
9	A1	-3.69253061442669	GAPDH_3	65.0	IMR90p11
10	A1	0.0312846193096448	GAPDH_3	65.0	IMR90p11
11	A1	1.04805568485563	GAPDH_3	65.0	IMR90p11
12	A1	0.369235160413609	GAPDH_3	65.0	IMR90p11
13	A1	-3.2676024531188	GAPDH_3	65.0	IMR90p11
14	A1	-0.92328463494141	GAPDH_3	65.0	IMR90p11
15	A1	1.32786344972465	GAPDH_3	65.0	IMR90p11
16	A1	-3.91226105039323	GAPDH_3	65.0	IMR90p11
17	A1	-1.90975745756168	GAPDH_3	65.0	IMR90p11
18	A1	-0.958972481616911	GAPDH_3	65.0	IMR90p11
19	A1	-1.70375672229511	GAPDH_3	65.0	IMR90p11
20	A1	0.876279233764762	GAPDH_3	65.0	IMR90p11
21	A1	-0.985322452713262	GAPDH_3	65.0	IMR90p11
22	A1	11.7297274269545	GAPDH_3	65.0	IMR90p11
23	A1	25.549776618635	GAPDH_3	65.0	IMR90p11
24	A1	50.0300866149319	GAPDH_3	65.0	IMR90p11
25	A1	91.5987335532382	GAPDH_3	65.0	IMR90p11
26	A1	171.102597297087	GAPDH_3	65.0	IMR90p11
27	A1	261.385972959938	GAPDH_3	65.0	IMR90p11
28	A1	356.976326157408	GAPDH_3	65.0	IMR90p11
29	A1	450.923203859577	GAPDH_3	65.0	IMR90p11
30	A1	548.541336466378	GAPDH_3	65.0	IMR90p11
31	A1	654.243815225804	GAPDH_3	65.0	IMR90p11
32	A1	771.259867257927	GAPDH_3	65.0	IMR90p11
33	A1	896.482921382647	GAPDH_3	65.0	IMR90p11
34	A1	1023.99728027662	GAPDH_3	65.0	IMR90p11
35	A1	1152.00212172056	GAPDH_3	65.0	IMR90p11
36	A1	1272.61956819483	GAPDH_3	65.0	IMR90p11
37	A1	1385.5430863814	GAPDH_3	65.0	IMR90p11
38	A1	1488.1083629796	GAPDH_3	65.0	IMR90p11
39	A1	1587.37459217796	GAPDH_3	65.0	IMR90p11
40	A1	1687.35081224353	GAPDH_3	65.0	IMR90p11
1	B1	-10.655761295498	GAPDH_3	64.5	IMR90p11
2	B1	-2.06493967777715	GAPDH_3	64.5	IMR90p11
3	B1	-1.20368085552445	GAPDH_3	64.5	IMR90p11
4	B1	0.0396361171042372	GAPDH_3	64.5	IMR90p11
5	B1	0.834930963407714	GAPDH_3	64.5	IMR90p11
6	B1	1.05302594463637	GAPDH_3	64.5	IMR90p11
7	B1	2.63769165064923	GAPDH_3	64.5	IMR90p11
8	B1	4.22235735666163	GAPDH_3	64.5	IMR90p11
9	B1	0.52220163404354	GAPDH_3	64.5	IMR90p11
10	B1	-0.482373212202219	GAPDH_3	64.5	IMR90p11
11	B1	-1.29036479873457	GAPDH_3	64.5	IMR90p11
12	B1	0.189423982120843	GAPDH_3	64.5	IMR90p11
13	B1	-2.18294108803866	GAPDH_3	64.5	IMR90p11
14	B1	-2.32045205304212	GAPDH_3	64.5	IMR90p11
15	B1	-0.8277365814115	GAPDH_3	64.5	IMR90p11
16	B1	-3.38389107752437	GAPDH_3	64.5	IMR90p11
17	B1	-2.20689302348092	GAPDH_3	64.5	IMR90p11
18	B1	2.04639199942858	GAPDH_3	64.5	IMR90p11
19	B1	-2.28411219464306	GAPDH_3	64.5	IMR90p11
20	B1	0.588211976375078	GAPDH_3	64.5	IMR90p11
21	B1	7.10198188095774	GAPDH_3	64.5	IMR90p11
22	B1	16.7320392990123	GAPDH_3	64.5	IMR90p11
23	B1	25.6383343031457	GAPDH_3	64.5	IMR90p11
24	B1	48.1882726714384	GAPDH_3	64.5	IMR90p11
25	B1	101.091528920034	GAPDH_3	64.5	IMR90p11
26	B1	173.001666675473	GAPDH_3	64.5	IMR90p11
27	B1	271.397734194651	GAPDH_3	64.5	IMR90p11
28	B1	373.322099439313	GAPDH_3	64.5	IMR90p11
29	B1	474.448915327247	GAPDH_3	64.5	IMR90p11
30	B1	579.549746218393	GAPDH_3	64.5	IMR90p11
31	B1	693.873773171014	GAPDH_3	64.5	IMR90p11
32	B1	819.358122441893	GAPDH_3	64.5	IMR90p11
33	B1	955.257581918208	GAPDH_3	64.5	IMR90p11
34	B1	1092.69054827976	GAPDH_3	64.5	IMR90p11
35	B1	1228.87434103275	GAPDH_3	64.5	IMR90p11
36	B1	1358.71414267962	GAPDH_3	64.5	IMR90p11
37	B1	1480.18921146019	GAPDH_3	64.5	IMR90p11
38	B1	1592.41895190734	GAPDH_3	64.5	IMR90p11
39	B1	1698.92162065438	GAPDH_3	64.5	IMR90p11
40	B1	1806.26582345687	GAPDH_3	64.5	IMR90p11
1	C1	-10.2618154091219	GAPDH_3	63.3	IMR90p11
2	C1	-3.42877660403019	GAPDH_3	63.3	IMR90p11
3	C1	4.12753675504518	GAPDH_3	63.3	IMR90p11
4	C1	-1.92174581300924	GAPDH_3	63.3	IMR90p11
5	C1	3.09814129251345	GAPDH_3	63.3	IMR90p11
6	C1	-1.12395574306765	GAPDH_3	63.3	IMR90p11
7	C1	2.18654944591435	GAPDH_3	63.3	IMR90p11
8	C1	1.40783015305942	GAPDH_3	63.3	IMR90p11
9	C1	-0.263562502762397	GAPDH_3	63.3	IMR90p11
10	C1	1.10184157428785	GAPDH_3	63.3	IMR90p11
11	C1	-1.5958815491208	GAPDH_3	63.3	IMR90p11
12	C1	3.89655148278689	GAPDH_3	63.3	IMR90p11
13	C1	0.51664054620278	GAPDH_3	63.3	IMR90p11
14	C1	-6.54469436323279	GAPDH_3	63.3	IMR90p11
15	C1	-0.36909791884591	GAPDH_3	63.3	IMR90p11
16	C1	-2.01452518919723	GAPDH_3	63.3	IMR90p11
17	C1	-4.30358420823859	GAPDH_3	63.3	IMR90p11
18	C1	-2.93904376151067	GAPDH_3	63.3	IMR90p11
19	C1	-3.7308017141213	GAPDH_3	63.3	IMR90p11
20	C1	-9.64789087115196	GAPDH_3	63.3	IMR90p11
21	C1	-0.606339240941452	GAPDH_3	63.3	IMR90p11
22	C1	2.743302164537	GAPDH_3	63.3	IMR90p11
23	C1	5.85600474108378	GAPDH_3	63.3	IMR90p11
24	C1	11.0195484168603	GAPDH_3	63.3	IMR90p11
25	C1	25.7527274647132	GAPDH_3	63.3	IMR90p11
26	C1	49.2014401722554	GAPDH_3	63.3	IMR90p11
27	C1	95.8770905148758	GAPDH_3	63.3	IMR90p11
28	C1	172.443272372821	GAPDH_3	63.3	IMR90p11
29	C1	259.092276843647	GAPDH_3	63.3	IMR90p11
30	C1	356.410679482776	GAPDH_3	63.3	IMR90p11
31	C1	456.077388109763	GAPDH_3	63.3	IMR90p11
32	C1	562.325202903984	GAPDH_3	63.3	IMR90p11
33	C1	677.888620097546	GAPDH_3	63.3	IMR90p11
34	C1	803.271638572785	GAPDH_3	63.3	IMR90p11
35	C1	931.200076931554	GAPDH_3	63.3	IMR90p11
36	C1	1059.76818913119	GAPDH_3	63.3	IMR90p11
37	C1	1185.2867107317	GAPDH_3	63.3	IMR90p11
38	C1	1309.84152669796	GAPDH_3	63.3	IMR90p11
39	C1	1432.04330423522	GAPDH_3	63.3	IMR90p11
40	C1	1552.23802819098	GAPDH_3	63.3	IMR90p11
1	D1	-6.34257796063821	GAPDH_3	61.4	IMR90p11
2	D1	-3.45038092134973	GAPDH_3	61.4	IMR90p11
3	D1	-2.59609761439697	GAPDH_3	61.4	IMR90p11
4	D1	-1.37414376180959	GAPDH_3	61.4	IMR90p11
5	D1	2.97657394199405	GAPDH_3	61.4	IMR90p11
6	D1	1.70185566825103	GAPDH_3	61.4	IMR90p11
7	D1	3.77783320337448	GAPDH_3	61.4	IMR90p11
8	D1	3.02871905454776	GAPDH_3	61.4	IMR90p11
9	D1	3.33154485503337	GAPDH_3	61.4	IMR90p11
10	D1	-3.43872429695875	GAPDH_3	61.4	IMR90p11
11	D1	0.59747613930449	GAPDH_3	61.4	IMR90p11
12	D1	-0.902117773962345	GAPDH_3	61.4	IMR90p11
13	D1	0.64947513537436	GAPDH_3	61.4	IMR90p11
14	D1	-3.13667964615024	GAPDH_3	61.4	IMR90p11
15	D1	-0.533146787502574	GAPDH_3	61.4	IMR90p11
16	D1	-1.94067671684434	GAPDH_3	61.4	IMR90p11
17	D1	0.372989399035305	GAPDH_3	61.4	IMR90p11
18	D1	-2.91354478940639	GAPDH_3	61.4	IMR90p11
19	D1	-3.03131603839665	GAPDH_3	61.4	IMR90p11
20	D1	0.924999225056126	GAPDH_3	61.4	IMR90p11
21	D1	0.950884752990532	GAPDH_3	61.4	IMR90p11
22	D1	0.899194220062327	GAPDH_3	61.4	IMR90p11
23	D1	5.76245921134705	GAPDH_3	61.4	IMR90p11
24	D1	12.1641298007276	GAPDH_3	61.4	IMR90p11
25	D1	21.2333181579543	GAPDH_3	61.4	IMR90p11
26	D1	39.4653490511296	GAPDH_3	61.4	IMR90p11
27	D1	78.1382515698488	GAPDH_3	61.4	IMR90p11
28	D1	145.399992958302	GAPDH_3	61.4	IMR90p11
29	D1	235.087350100553	GAPDH_3	61.4	IMR90p11
30	D1	338.209691781164	GAPDH_3	61.4	IMR90p11
31	D1	434.399859117919	GAPDH_3	61.4	IMR90p11
32	D1	534.445800721269	GAPDH_3	61.4	IMR90p11
33	D1	646.817313073727	GAPDH_3	61.4	IMR90p11
34	D1	768.893793573742	GAPDH_3	61.4	IMR90p11
35	D1	898.292146848701	GAPDH_3	61.4	IMR90p11
36	D1	1030.33283561315	GAPDH_3	61.4	IMR90p11
37	D1	1162.34300743108	GAPDH_3	61.4	IMR90p11
38	D1	1294.73872696705	GAPDH_3	61.4	IMR90p11
39	D1	1425.49538377082	GAPDH_3	61.4	IMR90p11
40	D1	1557.15015902871	GAPDH_3	61.4	IMR90p11
1	E1	-7.86831378216903	GAPDH_3	59.0	IMR90p11
2	E1	-4.7003010518406	GAPDH_3	59.0	IMR90p11
3	E1	-0.926569406016824	GAPDH_3	59.0	IMR90p11
4	E1	1.09778490655071	GAPDH_3	59.0	IMR90p11
5	E1	-0.321714659964982	GAPDH_3	59.0	IMR90p11
6	E1	2.42690601740105	GAPDH_3	59.0	IMR90p11
7	E1	1.84873306884356	GAPDH_3	59.0	IMR90p11
8	E1	-0.0440599415715042	GAPDH_3	59.0	IMR90p11
9	E1	0.113856784581003	GAPDH_3	59.0	IMR90p11
10	E1	3.78271150524688	GAPDH_3	59.0	IMR90p11
11	E1	0.0106703359069797	GAPDH_3	59.0	IMR90p11
12	E1	1.49540211521344	GAPDH_3	59.0	IMR90p11
13	E1	-1.73713263913078	GAPDH_3	59.0	IMR90p11
14	E1	2.85073662570539	GAPDH_3	59.0	IMR90p11
15	E1	-3.36591249910634	GAPDH_3	59.0	IMR90p11
16	E1	-0.579371068983619	GAPDH_3	59.0	IMR90p11
17	E1	0.946463501173184	GAPDH_3	59.0	IMR90p11
18	E1	-2.91741169026636	GAPDH_3	59.0	IMR90p11
19	E1	-4.03520726610259	GAPDH_3	59.0	IMR90p11
20	E1	-3.08767055915541	GAPDH_3	59.0	IMR90p11
21	E1	-2.86377322437465	GAPDH_3	59.0	IMR90p11
22	E1	2.14469586417727	GAPDH_3	59.0	IMR90p11
23	E1	-3.54634937673563	GAPDH_3	59.0	IMR90p11
24	E1	2.35577976736749	GAPDH_3	59.0	IMR90p11
25	E1	1.73894331125439	GAPDH_3	59.0	IMR90p11
26	E1	7.81204595134068	GAPDH_3	59.0	IMR90p11
27	E1	16.2908491395178	GAPDH_3	59.0	IMR90p11
28	E1	33.3545564750289	GAPDH_3	59.0	IMR90p11
29	E1	63.3110602625075	GAPDH_3	59.0	IMR90p11
30	E1	109.17519426076	GAPDH_3	59.0	IMR90p11
31	E1	192.685023215973	GAPDH_3	59.0	IMR90p11
32	E1	282.071008366931	GAPDH_3	59.0	IMR90p11
33	E1	368.643817483457	GAPDH_3	59.0	IMR90p11
34	E1	452.951157858652	GAPDH_3	59.0	IMR90p11
35	E1	537.582885002358	GAPDH_3	59.0	IMR90p11
36	E1	629.576000929687	GAPDH_3	59.0	IMR90p11
37	E1	740.12555133474	GAPDH_3	59.0	IMR90p11
38	E1	878.682391796248	GAPDH_3	59.0	IMR90p11
39	E1	1045.72838913234	GAPDH_3	59.0	IMR90p11
40	E1	1233.26709168237	GAPDH_3	59.0	IMR90p11
1	F1	-13.6684854827577	GAPDH_3	57.0	IMR90p11
2	F1	-8.69343530585502	GAPDH_3	57.0	IMR90p11
3	F1	-1.99462774339554	GAPDH_3	57.0	IMR90p11
4	F1	-2.8024511678409	GAPDH_3	57.0	IMR90p11
5	F1	2.38357181798528	GAPDH_3	57.0	IMR90p11
6	F1	0.523690588121099	GAPDH_3	57.0	IMR90p11
7	F1	-0.363274236038706	GAPDH_3	57.0	IMR90p11
8	F1	3.90287646242086	GAPDH_3	57.0	IMR90p11
9	F1	0.202771045782356	GAPDH_3	57.0	IMR90p11
10	F1	0.841399632924549	GAPDH_3	57.0	IMR90p11
11	F1	3.46415330414948	GAPDH_3	57.0	IMR90p11
12	F1	-2.41787995541472	GAPDH_3	57.0	IMR90p11
13	F1	1.62437070282431	GAPDH_3	57.0	IMR90p11
14	F1	-0.550141302511747	GAPDH_3	57.0	IMR90p11
15	F1	-1.28027853858703	GAPDH_3	57.0	IMR90p11
16	F1	3.22257329300373	GAPDH_3	57.0	IMR90p11
17	F1	1.95500643840387	GAPDH_3	57.0	IMR90p11
18	F1	-7.38443290978284	GAPDH_3	57.0	IMR90p11
19	F1	-0.6208658376313	GAPDH_3	57.0	IMR90p11
20	F1	-0.758452220454728	GAPDH_3	57.0	IMR90p11
21	F1	2.11393669651534	GAPDH_3	57.0	IMR90p11
22	F1	1.8985464192906	GAPDH_3	57.0	IMR90p11
23	F1	-2.51179547854053	GAPDH_3	57.0	IMR90p11
24	F1	0.189619698398019	GAPDH_3	57.0	IMR90p11
25	F1	-0.104550272014421	GAPDH_3	57.0	IMR90p11
26	F1	0.178110192375243	GAPDH_3	57.0	IMR90p11
27	F1	2.1435538326723	GAPDH_3	57.0	IMR90p11
28	F1	9.35369418299933	GAPDH_3	57.0	IMR90p11
29	F1	14.5009361999246	GAPDH_3	57.0	IMR90p11
30	F1	32.0038941716375	GAPDH_3	57.0	IMR90p11
31	F1	55.9733724900079	GAPDH_3	57.0	IMR90p11
32	F1	102.080050530108	GAPDH_3	57.0	IMR90p11
33	F1	177.433976198702	GAPDH_3	57.0	IMR90p11
34	F1	266.98397798417	GAPDH_3	57.0	IMR90p11
35	F1	364.360019638931	GAPDH_3	57.0	IMR90p11
36	F1	459.812352254569	GAPDH_3	57.0	IMR90p11
37	F1	560.579469993369	GAPDH_3	57.0	IMR90p11
38	F1	670.482619006845	GAPDH_3	57.0	IMR90p11
39	F1	796.067584590517	GAPDH_3	57.0	IMR90p11
40	F1	930.095872582101	GAPDH_3	57.0	IMR90p11
1	G1	-2.63473215989916	GAPDH_3	55.7	IMR90p11
2	G1	-2.293407724178	GAPDH_3	55.7	IMR90p11
3	G1	0.650690590082831	GAPDH_3	55.7	IMR90p11
4	G1	-2.75478022548032	GAPDH_3	55.7	IMR90p11
5	G1	-1.59809877465568	GAPDH_3	55.7	IMR90p11
6	G1	-0.745197568069216	GAPDH_3	55.7	IMR90p11
7	G1	0.463553484575186	GAPDH_3	55.7	IMR90p11
8	G1	2.17181138076012	GAPDH_3	55.7	IMR90p11
9	G1	5.47054004194842	GAPDH_3	55.7	IMR90p11
10	G1	3.56444641741746	GAPDH_3	55.7	IMR90p11
11	G1	1.2637228745034	GAPDH_3	55.7	IMR90p11
12	G1	1.61833673667934	GAPDH_3	55.7	IMR90p11
13	G1	1.1566178814096	GAPDH_3	55.7	IMR90p11
14	G1	1.94586123342378	GAPDH_3	55.7	IMR90p11
15	G1	-1.89338241156702	GAPDH_3	55.7	IMR90p11
16	G1	1.35229564889914	GAPDH_3	55.7	IMR90p11
17	G1	2.87677741481093	GAPDH_3	55.7	IMR90p11
18	G1	-2.42086772861376	GAPDH_3	55.7	IMR90p11
19	G1	3.55893225848331	GAPDH_3	55.7	IMR90p11
20	G1	-1.89651597593138	GAPDH_3	55.7	IMR90p11
21	G1	-2.55420594856741	GAPDH_3	55.7	IMR90p11
22	G1	-2.26532542681161	GAPDH_3	55.7	IMR90p11
23	G1	-3.26533120760769	GAPDH_3	55.7	IMR90p11
24	G1	0.0862041128857527	GAPDH_3	55.7	IMR90p11
25	G1	-5.86899486609173	GAPDH_3	55.7	IMR90p11
26	G1	-2.96501567921996	GAPDH_3	55.7	IMR90p11
27	G1	-4.34574907866045	GAPDH_3	55.7	IMR90p11
28	G1	2.01599362270508	GAPDH_3	55.7	IMR90p11
29	G1	7.11580247258735	GAPDH_3	55.7	IMR90p11
30	G1	8.3117472213471	GAPDH_3	55.7	IMR90p11
31	G1	13.9100869545036	GAPDH_3	55.7	IMR90p11
32	G1	36.4798286634555	GAPDH_3	55.7	IMR90p11
33	G1	69.0255610533118	GAPDH_3	55.7	IMR90p11
34	G1	123.694596876388	GAPDH_3	55.7	IMR90p11
35	G1	198.06804799611	GAPDH_3	55.7	IMR90p11
36	G1	295.616742498363	GAPDH_3	55.7	IMR90p11
37	G1	384.909196004715	GAPDH_3	55.7	IMR90p11
38	G1	475.660808857521	GAPDH_3	55.7	IMR90p11
39	G1	580.166537350881	GAPDH_3	55.7	IMR90p11
40	G1	696.875304412006	GAPDH_3	55.7	IMR90p11
1	H1	-16.9855231052761	GAPDH_3	55.0	IMR90p11
2	H1	-0.679358234054234	GAPDH_3	55.0	IMR90p11
3	H1	3.92729433590512	GAPDH_3	55.0	IMR90p11
4	H1	-4.58481783723755	GAPDH_3	55.0	IMR90p11
5	H1	-1.09510166525388	GAPDH_3	55.0	IMR90p11
6	H1	6.0481090945591	GAPDH_3	55.0	IMR90p11
7	H1	2.49192228970787	GAPDH_3	55.0	IMR90p11
8	H1	-2.19400850893226	GAPDH_3	55.0	IMR90p11
9	H1	2.977028258269	GAPDH_3	55.0	IMR90p11
10	H1	-1.26256585888723	GAPDH_3	55.0	IMR90p11
11	H1	3.96261666967484	GAPDH_3	55.0	IMR90p11
12	H1	-3.65547783650618	GAPDH_3	55.0	IMR90p11
13	H1	0.464838480513663	GAPDH_3	55.0	IMR90p11
14	H1	-2.07940794648175	GAPDH_3	55.0	IMR90p11
15	H1	0.608240792922516	GAPDH_3	55.0	IMR90p11
16	H1	2.70455219109363	GAPDH_3	55.0	IMR90p11
17	H1	-0.220297701069285	GAPDH_3	55.0	IMR90p11
18	H1	-1.88321447926955	GAPDH_3	55.0	IMR90p11
19	H1	2.03893560143479	GAPDH_3	55.0	IMR90p11
20	H1	-2.56809595591039	GAPDH_3	55.0	IMR90p11
21	H1	-1.18226018510222	GAPDH_3	55.0	IMR90p11
22	H1	-4.05492009702857	GAPDH_3	55.0	IMR90p11
23	H1	2.31415293282089	GAPDH_3	55.0	IMR90p11
24	H1	2.77975435962935	GAPDH_3	55.0	IMR90p11
25	H1	-1.02606607063262	GAPDH_3	55.0	IMR90p11
26	H1	-0.454368117682407	GAPDH_3	55.0	IMR90p11
27	H1	-1.94765019466968	GAPDH_3	55.0	IMR90p11
28	H1	-0.0349951834414242	GAPDH_3	55.0	IMR90p11
29	H1	0.496459175901691	GAPDH_3	55.0	IMR90p11
30	H1	-2.92765798576465	GAPDH_3	55.0	IMR90p11
31	H1	0.377181375765304	GAPDH_3	55.0	IMR90p11
32	H1	-0.431717789613231	GAPDH_3	55.0	IMR90p11
33	H1	9.07829688119409	GAPDH_3	55.0	IMR90p11
34	H1	18.667212125577	GAPDH_3	55.0	IMR90p11
35	H1	28.0193026792026	GAPDH_3	55.0	IMR90p11
36	H1	47.8609139771461	GAPDH_3	55.0	IMR90p11
37	H1	84.594175649725	GAPDH_3	55.0	IMR90p11
38	H1	128.346264515857	GAPDH_3	55.0	IMR90p11
39	H1	177.579629979014	GAPDH_3	55.0	IMR90p11
40	H1	228.719442541844	GAPDH_3	55.0	IMR90p11
1	A1	-9.97	GAPDH_3	65.0	IMR90p2
2	A1	-2.37	GAPDH_3	65.0	IMR90p2
3	A1	-2.52	GAPDH_3	65.0	IMR90p2
4	A1	2.45	GAPDH_3	65.0	IMR90p2
5	A1	4.5	GAPDH_3	65.0	IMR90p2
6	A1	-0.03	GAPDH_3	65.0	IMR90p2
7	A1	2.65	GAPDH_3	65.0	IMR90p2
8	A1	-1.45	GAPDH_3	65.0	IMR90p2
9	A1	-1.73	GAPDH_3	65.0	IMR90p2
10	A1	-0.48	GAPDH_3	65.0	IMR90p2
11	A1	1.28	GAPDH_3	65.0	IMR90p2
12	A1	-2.56	GAPDH_3	65.0	IMR90p2
13	A1	-1.41	GAPDH_3	65.0	IMR90p2
14	A1	0.14	GAPDH_3	65.0	IMR90p2
15	A1	2.83	GAPDH_3	65.0	IMR90p2
16	A1	2.25	GAPDH_3	65.0	IMR90p2
17	A1	1.58	GAPDH_3	65.0	IMR90p2
18	A1	1.77	GAPDH_3	65.0	IMR90p2
19	A1	-4.58	GAPDH_3	65.0	IMR90p2
20	A1	-1.92	GAPDH_3	65.0	IMR90p2
21	A1	1.48	GAPDH_3	65.0	IMR90p2
22	A1	3.38	GAPDH_3	65.0	IMR90p2
23	A1	13.17	GAPDH_3	65.0	IMR90p2
24	A1	31.73	GAPDH_3	65.0	IMR90p2
25	A1	60.64	GAPDH_3	65.0	IMR90p2
26	A1	116.99	GAPDH_3	65.0	IMR90p2
27	A1	197.83	GAPDH_3	65.0	IMR90p2
28	A1	289.0	GAPDH_3	65.0	IMR90p2
29	A1	381.56	GAPDH_3	65.0	IMR90p2
30	A1	477.75	GAPDH_3	65.0	IMR90p2
31	A1	582.99	GAPDH_3	65.0	IMR90p2
32	A1	697.08	GAPDH_3	65.0	IMR90p2
33	A1	818.31	GAPDH_3	65.0	IMR90p2
34	A1	951.04	GAPDH_3	65.0	IMR90p2
35	A1	1079.21	GAPDH_3	65.0	IMR90p2
36	A1	1207.32	GAPDH_3	65.0	IMR90p2
37	A1	1322.13	GAPDH_3	65.0	IMR90p2
38	A1	1435.16	GAPDH_3	65.0	IMR90p2
39	A1	1537.73	GAPDH_3	65.0	IMR90p2
40	A1	1636.42	GAPDH_3	65.0	IMR90p2
1	B1	-6.13	GAPDH_3	64.5	IMR90p2
2	B1	-3.09	GAPDH_3	64.5	IMR90p2
3	B1	-1.65	GAPDH_3	64.5	IMR90p2
4	B1	-2.55	GAPDH_3	64.5	IMR90p2
5	B1	4.23	GAPDH_3	64.5	IMR90p2
6	B1	3.2	GAPDH_3	64.5	IMR90p2
7	B1	1.67	GAPDH_3	64.5	IMR90p2
8	B1	3.01	GAPDH_3	64.5	IMR90p2
9	B1	1.89	GAPDH_3	64.5	IMR90p2
10	B1	5.18	GAPDH_3	64.5	IMR90p2
11	B1	-1.51	GAPDH_3	64.5	IMR90p2
12	B1	-4.32	GAPDH_3	64.5	IMR90p2
13	B1	0.89	GAPDH_3	64.5	IMR90p2
14	B1	0.32	GAPDH_3	64.5	IMR90p2
15	B1	-1.35	GAPDH_3	64.5	IMR90p2
16	B1	-7.9	GAPDH_3	64.5	IMR90p2
17	B1	-1.65	GAPDH_3	64.5	IMR90p2
18	B1	-7.04	GAPDH_3	64.5	IMR90p2
19	B1	2.02	GAPDH_3	64.5	IMR90p2
20	B1	3.18	GAPDH_3	64.5	IMR90p2
21	B1	2.15	GAPDH_3	64.5	IMR90p2
22	B1	7.79	GAPDH_3	64.5	IMR90p2
23	B1	20.91	GAPDH_3	64.5	IMR90p2
24	B1	44.72	GAPDH_3	64.5	IMR90p2
25	B1	94.89	GAPDH_3	64.5	IMR90p2
26	B1	157.16	GAPDH_3	64.5	IMR90p2
27	B1	250.87	GAPDH_3	64.5	IMR90p2
28	B1	344.71	GAPDH_3	64.5	IMR90p2
29	B1	442.78	GAPDH_3	64.5	IMR90p2
30	B1	544.99	GAPDH_3	64.5	IMR90p2
31	B1	656.41	GAPDH_3	64.5	IMR90p2
32	B1	777.29	GAPDH_3	64.5	IMR90p2
33	B1	906.7	GAPDH_3	64.5	IMR90p2
34	B1	1046.41	GAPDH_3	64.5	IMR90p2
35	B1	1182.07	GAPDH_3	64.5	IMR90p2
36	B1	1315.63	GAPDH_3	64.5	IMR90p2
37	B1	1435.69	GAPDH_3	64.5	IMR90p2
38	B1	1551.51	GAPDH_3	64.5	IMR90p2
39	B1	1659.3	GAPDH_3	64.5	IMR90p2
40	B1	1765.45	GAPDH_3	64.5	IMR90p2
1	C1	-9.78	GAPDH_3	63.3	IMR90p2
2	C1	-1.52	GAPDH_3	63.3	IMR90p2
3	C1	1.58	GAPDH_3	63.3	IMR90p2
4	C1	2.26	GAPDH_3	63.3	IMR90p2
5	C1	1.44	GAPDH_3	63.3	IMR90p2
6	C1	-0.03	GAPDH_3	63.3	IMR90p2
7	C1	-3.64	GAPDH_3	63.3	IMR90p2
8	C1	1.2	GAPDH_3	63.3	IMR90p2
9	C1	1.07	GAPDH_3	63.3	IMR90p2
10	C1	1.43	GAPDH_3	63.3	IMR90p2
11	C1	5.3	GAPDH_3	63.3	IMR90p2
12	C1	-0.09	GAPDH_3	63.3	IMR90p2
13	C1	-2.7	GAPDH_3	63.3	IMR90p2
14	C1	0.17	GAPDH_3	63.3	IMR90p2
15	C1	-2.8	GAPDH_3	63.3	IMR90p2
16	C1	-2.28	GAPDH_3	63.3	IMR90p2
17	C1	-0.1	GAPDH_3	63.3	IMR90p2
18	C1	-2.32	GAPDH_3	63.3	IMR90p2
19	C1	-4.74	GAPDH_3	63.3	IMR90p2
20	C1	-1.71	GAPDH_3	63.3	IMR90p2
21	C1	5.37	GAPDH_3	63.3	IMR90p2
22	C1	7.66	GAPDH_3	63.3	IMR90p2
23	C1	17.6	GAPDH_3	63.3	IMR90p2
24	C1	35.36	GAPDH_3	63.3	IMR90p2
25	C1	69.45	GAPDH_3	63.3	IMR90p2
26	C1	125.81	GAPDH_3	63.3	IMR90p2
27	C1	209.07	GAPDH_3	63.3	IMR90p2
28	C1	307.01	GAPDH_3	63.3	IMR90p2
29	C1	402.78	GAPDH_3	63.3	IMR90p2
30	C1	499.86	GAPDH_3	63.3	IMR90p2
31	C1	607.21	GAPDH_3	63.3	IMR90p2
32	C1	723.11	GAPDH_3	63.3	IMR90p2
33	C1	848.51	GAPDH_3	63.3	IMR90p2
34	C1	981.48	GAPDH_3	63.3	IMR90p2
35	C1	1115.63	GAPDH_3	63.3	IMR90p2
36	C1	1245.52	GAPDH_3	63.3	IMR90p2
37	C1	1367.73	GAPDH_3	63.3	IMR90p2
38	C1	1484.99	GAPDH_3	63.3	IMR90p2
39	C1	1598.46	GAPDH_3	63.3	IMR90p2
40	C1	1711.17	GAPDH_3	63.3	IMR90p2
1	D1	-14.08	GAPDH_3	61.4	IMR90p2
2	D1	-3.02	GAPDH_3	61.4	IMR90p2
3	D1	-4.55	GAPDH_3	61.4	IMR90p2
4	D1	4.66	GAPDH_3	61.4	IMR90p2
5	D1	3.59	GAPDH_3	61.4	IMR90p2
6	D1	-1.96	GAPDH_3	61.4	IMR90p2
7	D1	2.84	GAPDH_3	61.4	IMR90p2
8	D1	2.52	GAPDH_3	61.4	IMR90p2
9	D1	3.03	GAPDH_3	61.4	IMR90p2
10	D1	-1.78	GAPDH_3	61.4	IMR90p2
11	D1	0.19	GAPDH_3	61.4	IMR90p2
12	D1	-1.87	GAPDH_3	61.4	IMR90p2
13	D1	1.51	GAPDH_3	61.4	IMR90p2
14	D1	-1.8	GAPDH_3	61.4	IMR90p2
15	D1	-0.59	GAPDH_3	61.4	IMR90p2
16	D1	-3.93	GAPDH_3	61.4	IMR90p2
17	D1	-4.84	GAPDH_3	61.4	IMR90p2
18	D1	1.49	GAPDH_3	61.4	IMR90p2
19	D1	0.8	GAPDH_3	61.4	IMR90p2
20	D1	3.1	GAPDH_3	61.4	IMR90p2
21	D1	0.85	GAPDH_3	61.4	IMR90p2
22	D1	1.89	GAPDH_3	61.4	IMR90p2
23	D1	2.27	GAPDH_3	61.4	IMR90p2
24	D1	11.4	GAPDH_3	61.4	IMR90p2
25	D1	15.52	GAPDH_3	61.4	IMR90p2
26	D1	32.37	GAPDH_3	61.4	IMR90p2
27	D1	64.69	GAPDH_3	61.4	IMR90p2
28	D1	119.22	GAPDH_3	61.4	IMR90p2
29	D1	194.61	GAPDH_3	61.4	IMR90p2
30	D1	293.08	GAPDH_3	61.4	IMR90p2
31	D1	391.67	GAPDH_3	61.4	IMR90p2
32	D1	491.64	GAPDH_3	61.4	IMR90p2
33	D1	597.87	GAPDH_3	61.4	IMR90p2
34	D1	715.95	GAPDH_3	61.4	IMR90p2
35	D1	843.87	GAPDH_3	61.4	IMR90p2
36	D1	975.99	GAPDH_3	61.4	IMR90p2
37	D1	1108.74	GAPDH_3	61.4	IMR90p2
38	D1	1240.52	GAPDH_3	61.4	IMR90p2
39	D1	1372.8	GAPDH_3	61.4	IMR90p2
40	D1	1502.52	GAPDH_3	61.4	IMR90p2
1	E1	-19.94	GAPDH_3	59.0	IMR90p2
2	E1	-5.19	GAPDH_3	59.0	IMR90p2
3	E1	-0.12	GAPDH_3	59.0	IMR90p2
4	E1	-0.93	GAPDH_3	59.0	IMR90p2
5	E1	-0.14	GAPDH_3	59.0	IMR90p2
6	E1	1.02	GAPDH_3	59.0	IMR90p2
7	E1	5.06	GAPDH_3	59.0	IMR90p2
8	E1	-0.72	GAPDH_3	59.0	IMR90p2
9	E1	-0.7	GAPDH_3	59.0	IMR90p2
10	E1	3.64	GAPDH_3	59.0	IMR90p2
11	E1	2.85	GAPDH_3	59.0	IMR90p2
12	E1	0.12	GAPDH_3	59.0	IMR90p2
13	E1	-0.92	GAPDH_3	59.0	IMR90p2
14	E1	1.09	GAPDH_3	59.0	IMR90p2
15	E1	-2.61	GAPDH_3	59.0	IMR90p2
16	E1	-6.39	GAPDH_3	59.0	IMR90p2
17	E1	4.49	GAPDH_3	59.0	IMR90p2
18	E1	-4.83	GAPDH_3	59.0	IMR90p2
19	E1	-0.76	GAPDH_3	59.0	IMR90p2
20	E1	0.26	GAPDH_3	59.0	IMR90p2
21	E1	1.06	GAPDH_3	59.0	IMR90p2
22	E1	-0.65	GAPDH_3	59.0	IMR90p2
23	E1	-2.72	GAPDH_3	59.0	IMR90p2
24	E1	2.42	GAPDH_3	59.0	IMR90p2
25	E1	6.17	GAPDH_3	59.0	IMR90p2
26	E1	7.89	GAPDH_3	59.0	IMR90p2
27	E1	14.55	GAPDH_3	59.0	IMR90p2
28	E1	28.02	GAPDH_3	59.0	IMR90p2
29	E1	51.8	GAPDH_3	59.0	IMR90p2
30	E1	105.83	GAPDH_3	59.0	IMR90p2
31	E1	168.11	GAPDH_3	59.0	IMR90p2
32	E1	260.68	GAPDH_3	59.0	IMR90p2
33	E1	349.37	GAPDH_3	59.0	IMR90p2
34	E1	438.07	GAPDH_3	59.0	IMR90p2
35	E1	527.0	GAPDH_3	59.0	IMR90p2
36	E1	621.59	GAPDH_3	59.0	IMR90p2
37	E1	721.68	GAPDH_3	59.0	IMR90p2
38	E1	835.79	GAPDH_3	59.0	IMR90p2
39	E1	969.66	GAPDH_3	59.0	IMR90p2
40	E1	1119.56	GAPDH_3	59.0	IMR90p2
1	F1	42.03	GAPDH_3	57.0	IMR90p2
2	F1	50.9	GAPDH_3	57.0	IMR90p2
3	F1	47.03	GAPDH_3	57.0	IMR90p2
4	F1	46.11	GAPDH_3	57.0	IMR90p2
5	F1	37.56	GAPDH_3	57.0	IMR90p2
6	F1	34.24	GAPDH_3	57.0	IMR90p2
7	F1	30.57	GAPDH_3	57.0	IMR90p2
8	F1	25.41	GAPDH_3	57.0	IMR90p2
9	F1	18.58	GAPDH_3	57.0	IMR90p2
10	F1	12.81	GAPDH_3	57.0	IMR90p2
11	F1	12.7	GAPDH_3	57.0	IMR90p2
12	F1	6.14	GAPDH_3	57.0	IMR90p2
13	F1	1.89	GAPDH_3	57.0	IMR90p2
14	F1	-2.26	GAPDH_3	57.0	IMR90p2
15	F1	-6.53	GAPDH_3	57.0	IMR90p2
16	F1	-13.22	GAPDH_3	57.0	IMR90p2
17	F1	-16.91	GAPDH_3	57.0	IMR90p2
18	F1	-26.13	GAPDH_3	57.0	IMR90p2
19	F1	-29.84	GAPDH_3	57.0	IMR90p2
20	F1	-30.36	GAPDH_3	57.0	IMR90p2
21	F1	-32.94	GAPDH_3	57.0	IMR90p2
22	F1	-43.27	GAPDH_3	57.0	IMR90p2
23	F1	-42.24	GAPDH_3	57.0	IMR90p2
24	F1	-49.83	GAPDH_3	57.0	IMR90p2
25	F1	-56.35	GAPDH_3	57.0	IMR90p2
26	F1	-56.86	GAPDH_3	57.0	IMR90p2
27	F1	-54.85	GAPDH_3	57.0	IMR90p2
28	F1	-61.84	GAPDH_3	57.0	IMR90p2
29	F1	-57.5	GAPDH_3	57.0	IMR90p2
30	F1	-47.51	GAPDH_3	57.0	IMR90p2
31	F1	-25.77	GAPDH_3	57.0	IMR90p2
32	F1	12.93	GAPDH_3	57.0	IMR90p2
33	F1	78.03	GAPDH_3	57.0	IMR90p2
34	F1	149.71	GAPDH_3	57.0	IMR90p2
35	F1	228.61	GAPDH_3	57.0	IMR90p2
36	F1	295.12	GAPDH_3	57.0	IMR90p2
37	F1	372.36	GAPDH_3	57.0	IMR90p2
38	F1	472.13	GAPDH_3	57.0	IMR90p2
39	F1	604.0	GAPDH_3	57.0	IMR90p2
40	F1	760.19	GAPDH_3	57.0	IMR90p2
1	G1	-11.8	GAPDH_3	55.7	IMR90p2
2	G1	-3.84	GAPDH_3	55.7	IMR90p2
3	G1	-2.17	GAPDH_3	55.7	IMR90p2
4	G1	-0.47	GAPDH_3	55.7	IMR90p2
5	G1	4.19	GAPDH_3	55.7	IMR90p2
6	G1	3.64	GAPDH_3	55.7	IMR90p2
7	G1	-0.94	GAPDH_3	55.7	IMR90p2
8	G1	2.76	GAPDH_3	55.7	IMR90p2
9	G1	-2.15	GAPDH_3	55.7	IMR90p2
10	G1	1.7	GAPDH_3	55.7	IMR90p2
11	G1	3.31	GAPDH_3	55.7	IMR90p2
12	G1	6.33	GAPDH_3	55.7	IMR90p2
13	G1	2.25	GAPDH_3	55.7	IMR90p2
14	G1	1.14	GAPDH_3	55.7	IMR90p2
15	G1	-0.76	GAPDH_3	55.7	IMR90p2
16	G1	-1.93	GAPDH_3	55.7	IMR90p2
17	G1	3.99	GAPDH_3	55.7	IMR90p2
18	G1	-2.08	GAPDH_3	55.7	IMR90p2
19	G1	-4.44	GAPDH_3	55.7	IMR90p2
20	G1	2.68	GAPDH_3	55.7	IMR90p2
21	G1	-4.61	GAPDH_3	55.7	IMR90p2
22	G1	-2.92	GAPDH_3	55.7	IMR90p2
23	G1	-1.57	GAPDH_3	55.7	IMR90p2
24	G1	0.36	GAPDH_3	55.7	IMR90p2
25	G1	-7.45	GAPDH_3	55.7	IMR90p2
26	G1	-0.66	GAPDH_3	55.7	IMR90p2
27	G1	0.48	GAPDH_3	55.7	IMR90p2
28	G1	-1.18	GAPDH_3	55.7	IMR90p2
29	G1	-2.45	GAPDH_3	55.7	IMR90p2
30	G1	6.5	GAPDH_3	55.7	IMR90p2
31	G1	13.28	GAPDH_3	55.7	IMR90p2
32	G1	21.5	GAPDH_3	55.7	IMR90p2
33	G1	44.42	GAPDH_3	55.7	IMR90p2
34	G1	80.66	GAPDH_3	55.7	IMR90p2
35	G1	147.61	GAPDH_3	55.7	IMR90p2
36	G1	234.42	GAPDH_3	55.7	IMR90p2
37	G1	321.72	GAPDH_3	55.7	IMR90p2
38	G1	410.86	GAPDH_3	55.7	IMR90p2
39	G1	502.25	GAPDH_3	55.7	IMR90p2
40	G1	597.21	GAPDH_3	55.7	IMR90p2
1	H1	-24.61	GAPDH_3	55.0	IMR90p2
2	H1	-9.2	GAPDH_3	55.0	IMR90p2
3	H1	-1.42	GAPDH_3	55.0	IMR90p2
4	H1	1.81	GAPDH_3	55.0	IMR90p2
5	H1	-4.38	GAPDH_3	55.0	IMR90p2
6	H1	-0.87	GAPDH_3	55.0	IMR90p2
7	H1	-0.97	GAPDH_3	55.0	IMR90p2
8	H1	1.65	GAPDH_3	55.0	IMR90p2
9	H1	1.19	GAPDH_3	55.0	IMR90p2
10	H1	4.46	GAPDH_3	55.0	IMR90p2
11	H1	-2.26	GAPDH_3	55.0	IMR90p2
12	H1	4.19	GAPDH_3	55.0	IMR90p2
13	H1	0.51	GAPDH_3	55.0	IMR90p2
14	H1	-0.96	GAPDH_3	55.0	IMR90p2
15	H1	1.38	GAPDH_3	55.0	IMR90p2
16	H1	1.82	GAPDH_3	55.0	IMR90p2
17	H1	1.6	GAPDH_3	55.0	IMR90p2
18	H1	0.47	GAPDH_3	55.0	IMR90p2
19	H1	4.38	GAPDH_3	55.0	IMR90p2
20	H1	-0.97	GAPDH_3	55.0	IMR90p2
21	H1	4.68	GAPDH_3	55.0	IMR90p2
22	H1	1.93	GAPDH_3	55.0	IMR90p2
23	H1	0.48	GAPDH_3	55.0	IMR90p2
24	H1	-0.74	GAPDH_3	55.0	IMR90p2
25	H1	0.36	GAPDH_3	55.0	IMR90p2
26	H1	-0.3	GAPDH_3	55.0	IMR90p2
27	H1	-0.05	GAPDH_3	55.0	IMR90p2
28	H1	1.74	GAPDH_3	55.0	IMR90p2
29	H1	-5.56	GAPDH_3	55.0	IMR90p2
30	H1	3.18	GAPDH_3	55.0	IMR90p2
31	H1	3.42	GAPDH_3	55.0	IMR90p2
32	H1	18.3	GAPDH_3	55.0	IMR90p2
33	H1	19.69	GAPDH_3	55.0	IMR90p2
34	H1	40.69	GAPDH_3	55.0	IMR90p2
35	H1	77.41	GAPDH_3	55.0	IMR90p2
36	H1	129.07	GAPDH_3	55.0	IMR90p2
37	H1	202.37	GAPDH_3	55.0	IMR90p2
38	H1	286.2	GAPDH_3	55.0	IMR90p2
39	H1	369.15	GAPDH_3	55.0	IMR90p2
40	H1	451.22	GAPDH_3	55.0	IMR90p2
1	A1	-7.65333038927838	GAPDH_3	65.0	IMR90p8
2	A1	-2.61536116629395	GAPDH_3	65.0	IMR90p8
3	A1	-3.19088024653729	GAPDH_3	65.0	IMR90p8
4	A1	-0.0863047594725685	GAPDH_3	65.0	IMR90p8
5	A1	3.1102209661899	GAPDH_3	65.0	IMR90p8
6	A1	1.10181375382263	GAPDH_3	65.0	IMR90p8
7	A1	1.31544441956521	GAPDH_3	65.0	IMR90p8
8	A1	3.59209042514249	GAPDH_3	65.0	IMR90p8
9	A1	-1.42628468748444	GAPDH_3	65.0	IMR90p8
10	A1	1.14011428302001	GAPDH_3	65.0	IMR90p8
11	A1	3.49531873673504	GAPDH_3	65.0	IMR90p8
12	A1	-0.576858339070895	GAPDH_3	65.0	IMR90p8
13	A1	-0.49506684429798	GAPDH_3	65.0	IMR90p8
14	A1	3.53071832759906	GAPDH_3	65.0	IMR90p8
15	A1	1.91607586607415	GAPDH_3	65.0	IMR90p8
16	A1	-5.65264941941859	GAPDH_3	65.0	IMR90p8
17	A1	-0.956738277007389	GAPDH_3	65.0	IMR90p8
18	A1	-1.1648104103283	GAPDH_3	65.0	IMR90p8
19	A1	-4.51346989940612	GAPDH_3	65.0	IMR90p8
20	A1	-0.501941846976933	GAPDH_3	65.0	IMR90p8
21	A1	1.68397388254152	GAPDH_3	65.0	IMR90p8
22	A1	6.85256234106919	GAPDH_3	65.0	IMR90p8
23	A1	20.0921510111898	GAPDH_3	65.0	IMR90p8
24	A1	49.2102195260909	GAPDH_3	65.0	IMR90p8
25	A1	88.240509322598	GAPDH_3	65.0	IMR90p8
26	A1	158.595712326458	GAPDH_3	65.0	IMR90p8
27	A1	250.572995948846	GAPDH_3	65.0	IMR90p8
28	A1	345.1970411123	GAPDH_3	65.0	IMR90p8
29	A1	442.831375781429	GAPDH_3	65.0	IMR90p8
30	A1	545.421509522629	GAPDH_3	65.0	IMR90p8
31	A1	657.931779379772	GAPDH_3	65.0	IMR90p8
32	A1	783.030738724482	GAPDH_3	65.0	IMR90p8
33	A1	916.550989959566	GAPDH_3	65.0	IMR90p8
34	A1	1051.70973423392	GAPDH_3	65.0	IMR90p8
35	A1	1184.43216513376	GAPDH_3	65.0	IMR90p8
36	A1	1315.04738484533	GAPDH_3	65.0	IMR90p8
37	A1	1438.74831610028	GAPDH_3	65.0	IMR90p8
38	A1	1554.29927166325	GAPDH_3	65.0	IMR90p8
39	A1	1660.96404319464	GAPDH_3	65.0	IMR90p8
40	A1	1765.07443306619	GAPDH_3	65.0	IMR90p8
1	B1	-4.65822161382675	GAPDH_3	64.5	IMR90p8
2	B1	1.453094272621	GAPDH_3	64.5	IMR90p8
3	B1	0.874104786481894	GAPDH_3	64.5	IMR90p8
4	B1	2.50376147660927	GAPDH_3	64.5	IMR90p8
5	B1	0.964427582933695	GAPDH_3	64.5	IMR90p8
6	B1	4.3163939197957	GAPDH_3	64.5	IMR90p8
7	B1	1.88414280312873	GAPDH_3	64.5	IMR90p8
8	B1	1.42295711188854	GAPDH_3	64.5	IMR90p8
9	B1	-1.33818190210104	GAPDH_3	64.5	IMR90p8
10	B1	-1.35181147840194	GAPDH_3	64.5	IMR90p8
11	B1	-1.1817623184802	GAPDH_3	64.5	IMR90p8
12	B1	-0.74892217974184	GAPDH_3	64.5	IMR90p8
13	B1	-1.86644229958847	GAPDH_3	64.5	IMR90p8
14	B1	-4.90307729339293	GAPDH_3	64.5	IMR90p8
15	B1	-0.251501621248735	GAPDH_3	64.5	IMR90p8
16	B1	1.01059801432757	GAPDH_3	64.5	IMR90p8
17	B1	-3.49979077854505	GAPDH_3	64.5	IMR90p8
18	B1	-0.187713194497064	GAPDH_3	64.5	IMR90p8
19	B1	-2.25132057226847	GAPDH_3	64.5	IMR90p8
20	B1	-1.92346846057626	GAPDH_3	64.5	IMR90p8
21	B1	3.10992160435671	GAPDH_3	64.5	IMR90p8
22	B1	10.12818953433	GAPDH_3	64.5	IMR90p8
23	B1	25.4284313633498	GAPDH_3	64.5	IMR90p8
24	B1	54.0715709082197	GAPDH_3	64.5	IMR90p8
25	B1	101.680737094043	GAPDH_3	64.5	IMR90p8
26	B1	174.700976181909	GAPDH_3	64.5	IMR90p8
27	B1	270.942630011077	GAPDH_3	64.5	IMR90p8
28	B1	370.185919326176	GAPDH_3	64.5	IMR90p8
29	B1	473.548103256784	GAPDH_3	64.5	IMR90p8
30	B1	582.369901940275	GAPDH_3	64.5	IMR90p8
31	B1	701.133625045623	GAPDH_3	64.5	IMR90p8
32	B1	831.684014229496	GAPDH_3	64.5	IMR90p8
33	B1	969.893508347657	GAPDH_3	64.5	IMR90p8
34	B1	1110.08775297152	GAPDH_3	64.5	IMR90p8
35	B1	1250.36094201754	GAPDH_3	64.5	IMR90p8
36	B1	1388.04432344538	GAPDH_3	64.5	IMR90p8
37	B1	1518.18708071673	GAPDH_3	64.5	IMR90p8
38	B1	1635.83787480548	GAPDH_3	64.5	IMR90p8
39	B1	1747.75733054603	GAPDH_3	64.5	IMR90p8
40	B1	1859.38270700746	GAPDH_3	64.5	IMR90p8
1	C1	-9.59715647686198	GAPDH_3	63.3	IMR90p8
2	C1	0.715696663258768	GAPDH_3	63.3	IMR90p8
3	C1	1.12949941247052	GAPDH_3	63.3	IMR90p8
4	C1	-2.2679884941399	GAPDH_3	63.3	IMR90p8
5	C1	3.24686754774393	GAPDH_3	63.3	IMR90p8
6	C1	-0.624385681990589	GAPDH_3	63.3	IMR90p8
7	C1	0.867342453087076	GAPDH_3	63.3	IMR90p8
8	C1	-0.21639966572593	GAPDH_3	63.3	IMR90p8
9	C1	3.62884988163069	GAPDH_3	63.3	IMR90p8
10	C1	1.17756155262578	GAPDH_3	63.3	IMR90p8
11	C1	-2.74661796947112	GAPDH_3	63.3	IMR90p8
12	C1	-0.16295031362597	GAPDH_3	63.3	IMR90p8
13	C1	-0.524261037105589	GAPDH_3	63.3	IMR90p8
14	C1	2.03233388025228	GAPDH_3	63.3	IMR90p8
15	C1	-0.694917273930059	GAPDH_3	63.3	IMR90p8
16	C1	-1.56901746561425	GAPDH_3	63.3	IMR90p8
17	C1	4.76083947069128	GAPDH_3	63.3	IMR90p8
18	C1	-6.55095375734481	GAPDH_3	63.3	IMR90p8
19	C1	-1.57451668812064	GAPDH_3	63.3	IMR90p8
20	C1	-0.424604330029524	GAPDH_3	63.3	IMR90p8
21	C1	-2.77101563990482	GAPDH_3	63.3	IMR90p8
22	C1	8.7375662308541	GAPDH_3	63.3	IMR90p8
23	C1	14.0414486454915	GAPDH_3	63.3	IMR90p8
24	C1	35.4486871114736	GAPDH_3	63.3	IMR90p8
25	C1	58.4460395788551	GAPDH_3	63.3	IMR90p8
26	C1	123.046244855999	GAPDH_3	63.3	IMR90p8
27	C1	207.733057236835	GAPDH_3	63.3	IMR90p8
28	C1	310.480697148382	GAPDH_3	63.3	IMR90p8
29	C1	412.930327399029	GAPDH_3	63.3	IMR90p8
30	C1	518.433581912689	GAPDH_3	63.3	IMR90p8
31	C1	630.934646013244	GAPDH_3	63.3	IMR90p8
32	C1	757.899420107882	GAPDH_3	63.3	IMR90p8
33	C1	895.634241416766	GAPDH_3	63.3	IMR90p8
34	C1	1040.50676549589	GAPDH_3	63.3	IMR90p8
35	C1	1186.02326865218	GAPDH_3	63.3	IMR90p8
36	C1	1331.58375727065	GAPDH_3	63.3	IMR90p8
37	C1	1470.21231522155	GAPDH_3	63.3	IMR90p8
38	C1	1602.04063784485	GAPDH_3	63.3	IMR90p8
39	C1	1725.10123179176	GAPDH_3	63.3	IMR90p8
40	C1	1844.7175362074	GAPDH_3	63.3	IMR90p8
1	D1	-6.59516999403877	GAPDH_3	61.4	IMR90p8
2	D1	-5.14316943704716	GAPDH_3	61.4	IMR90p8
3	D1	-2.70643169344567	GAPDH_3	61.4	IMR90p8
4	D1	2.20309305350793	GAPDH_3	61.4	IMR90p8
5	D1	1.52487253185973	GAPDH_3	61.4	IMR90p8
6	D1	2.43822842538475	GAPDH_3	61.4	IMR90p8
7	D1	-0.395822658998895	GAPDH_3	61.4	IMR90p8
8	D1	3.88235923391539	GAPDH_3	61.4	IMR90p8
9	D1	-1.7781170862163	GAPDH_3	61.4	IMR90p8
10	D1	2.69689197644493	GAPDH_3	61.4	IMR90p8
11	D1	1.42831981194195	GAPDH_3	61.4	IMR90p8
12	D1	-1.97109106898733	GAPDH_3	61.4	IMR90p8
13	D1	-0.991654384065441	GAPDH_3	61.4	IMR90p8
14	D1	-1.51207171109218	GAPDH_3	61.4	IMR90p8
15	D1	-1.38786176858957	GAPDH_3	61.4	IMR90p8
16	D1	-0.909021462902729	GAPDH_3	61.4	IMR90p8
17	D1	0.963104402967019	GAPDH_3	61.4	IMR90p8
18	D1	-0.240476344957642	GAPDH_3	61.4	IMR90p8
19	D1	4.70794266253142	GAPDH_3	61.4	IMR90p8
20	D1	-4.77761502080648	GAPDH_3	61.4	IMR90p8
21	D1	-0.986013084249407	GAPDH_3	61.4	IMR90p8
22	D1	-1.01972061618017	GAPDH_3	61.4	IMR90p8
23	D1	0.905689502975292	GAPDH_3	61.4	IMR90p8
24	D1	5.67020824718657	GAPDH_3	61.4	IMR90p8
25	D1	18.5837939491698	GAPDH_3	61.4	IMR90p8
26	D1	35.3362470120587	GAPDH_3	61.4	IMR90p8
27	D1	73.356998023487	GAPDH_3	61.4	IMR90p8
28	D1	137.772717233255	GAPDH_3	61.4	IMR90p8
29	D1	227.098902408253	GAPDH_3	61.4	IMR90p8
30	D1	324.188494207468	GAPDH_3	61.4	IMR90p8
31	D1	422.864208229089	GAPDH_3	61.4	IMR90p8
32	D1	526.280970021691	GAPDH_3	61.4	IMR90p8
33	D1	639.013241766531	GAPDH_3	61.4	IMR90p8
34	D1	761.783669217982	GAPDH_3	61.4	IMR90p8
35	D1	894.684396836991	GAPDH_3	61.4	IMR90p8
36	D1	1032.22954833436	GAPDH_3	61.4	IMR90p8
37	D1	1168.95579695643	GAPDH_3	61.4	IMR90p8
38	D1	1304.26671582179	GAPDH_3	61.4	IMR90p8
39	D1	1433.76743176895	GAPDH_3	61.4	IMR90p8
40	D1	1559.2541857984	GAPDH_3	61.4	IMR90p8
1	E1	-5.5496762253274	GAPDH_3	59.0	IMR90p8
2	E1	0.230345179020787	GAPDH_3	59.0	IMR90p8
3	E1	-1.2465129479915	GAPDH_3	59.0	IMR90p8
4	E1	3.17986465315789	GAPDH_3	59.0	IMR90p8
5	E1	-2.09511766729565	GAPDH_3	59.0	IMR90p8
6	E1	1.34383730082163	GAPDH_3	59.0	IMR90p8
7	E1	1.76123323206184	GAPDH_3	59.0	IMR90p8
8	E1	1.70411626666191	GAPDH_3	59.0	IMR90p8
9	E1	3.90845005796609	GAPDH_3	59.0	IMR90p8
10	E1	-2.51030620500842	GAPDH_3	59.0	IMR90p8
11	E1	0.469385270368548	GAPDH_3	59.0	IMR90p8
12	E1	4.02747926033499	GAPDH_3	59.0	IMR90p8
13	E1	-1.98372028563426	GAPDH_3	59.0	IMR90p8
14	E1	-1.27779080003529	GAPDH_3	59.0	IMR90p8
15	E1	2.92493065046801	GAPDH_3	59.0	IMR90p8
16	E1	1.92161007747427	GAPDH_3	59.0	IMR90p8
17	E1	-1.2766814089764	GAPDH_3	59.0	IMR90p8
18	E1	-3.22608938873054	GAPDH_3	59.0	IMR90p8
19	E1	-4.17636747938514	GAPDH_3	59.0	IMR90p8
20	E1	-1.74910928453028	GAPDH_3	59.0	IMR90p8
21	E1	0.508627306070593	GAPDH_3	59.0	IMR90p8
22	E1	-8.07936260890938	GAPDH_3	59.0	IMR90p8
23	E1	-0.104486670859842	GAPDH_3	59.0	IMR90p8
24	E1	-0.54233092109871	GAPDH_3	59.0	IMR90p8
25	E1	3.92307065399109	GAPDH_3	59.0	IMR90p8
26	E1	9.89955857733503	GAPDH_3	59.0	IMR90p8
27	E1	15.7987204376545	GAPDH_3	59.0	IMR90p8
28	E1	33.7895874806777	GAPDH_3	59.0	IMR90p8
29	E1	58.4320908818554	GAPDH_3	59.0	IMR90p8
30	E1	113.978776820435	GAPDH_3	59.0	IMR90p8
31	E1	195.368232068158	GAPDH_3	59.0	IMR90p8
32	E1	292.320772609707	GAPDH_3	59.0	IMR90p8
33	E1	393.072296840214	GAPDH_3	59.0	IMR90p8
34	E1	500.628918414495	GAPDH_3	59.0	IMR90p8
35	E1	613.806945013237	GAPDH_3	59.0	IMR90p8
36	E1	735.257811808633	GAPDH_3	59.0	IMR90p8
37	E1	866.234221501906	GAPDH_3	59.0	IMR90p8
38	E1	1004.13375288667	GAPDH_3	59.0	IMR90p8
39	E1	1147.24287867793	GAPDH_3	59.0	IMR90p8
40	E1	1291.30278251965	GAPDH_3	59.0	IMR90p8
1	F1	45.053209248219	GAPDH_3	57.0	IMR90p8
2	F1	45.8829928892242	GAPDH_3	57.0	IMR90p8
3	F1	36.2634936298587	GAPDH_3	57.0	IMR90p8
4	F1	36.4488941542309	GAPDH_3	57.0	IMR90p8
5	F1	37.003071232341	GAPDH_3	57.0	IMR90p8
6	F1	34.2844823988175	GAPDH_3	57.0	IMR90p8
7	F1	30.3170003632617	GAPDH_3	57.0	IMR90p8
8	F1	23.2999127276071	GAPDH_3	57.0	IMR90p8
9	F1	18.1225697318018	GAPDH_3	57.0	IMR90p8
10	F1	15.7056767952627	GAPDH_3	57.0	IMR90p8
11	F1	10.9890604887528	GAPDH_3	57.0	IMR90p8
12	F1	6.57402227258353	GAPDH_3	57.0	IMR90p8
13	F1	0.911554319055085	GAPDH_3	57.0	IMR90p8
14	F1	-1.21667901156843	GAPDH_3	57.0	IMR90p8
15	F1	-9.42972547886166	GAPDH_3	57.0	IMR90p8
16	F1	-9.78285579486828	GAPDH_3	57.0	IMR90p8
17	F1	-16.9970064408021	GAPDH_3	57.0	IMR90p8
18	F1	-18.4937832395099	GAPDH_3	57.0	IMR90p8
19	F1	-20.7516532255599	GAPDH_3	57.0	IMR90p8
20	F1	-29.6362739216579	GAPDH_3	57.0	IMR90p8
21	F1	-36.9553095086853	GAPDH_3	57.0	IMR90p8
22	F1	-40.9897379532504	GAPDH_3	57.0	IMR90p8
23	F1	-40.4355611155656	GAPDH_3	57.0	IMR90p8
24	F1	-43.153913924828	GAPDH_3	57.0	IMR90p8
25	F1	-47.7916326796617	GAPDH_3	57.0	IMR90p8
26	F1	-56.3206474801314	GAPDH_3	57.0	IMR90p8
27	F1	-54.03100501676	GAPDH_3	57.0	IMR90p8
28	F1	-50.6375899346435	GAPDH_3	57.0	IMR90p8
29	F1	-52.4372901846555	GAPDH_3	57.0	IMR90p8
30	F1	-47.4925475474347	GAPDH_3	57.0	IMR90p8
31	F1	-25.4725031282856	GAPDH_3	57.0	IMR90p8
32	F1	8.43082861067796	GAPDH_3	57.0	IMR90p8
33	F1	67.4660862149231	GAPDH_3	57.0	IMR90p8
34	F1	139.199988257124	GAPDH_3	57.0	IMR90p8
35	F1	214.404717212041	GAPDH_3	57.0	IMR90p8
36	F1	281.436884297323	GAPDH_3	57.0	IMR90p8
37	F1	354.82678843702	GAPDH_3	57.0	IMR90p8
38	F1	447.548956988442	GAPDH_3	57.0	IMR90p8
39	F1	572.572294048245	GAPDH_3	57.0	IMR90p8
40	F1	724.371899205858	GAPDH_3	57.0	IMR90p8
1	G1	-8.55288080653963	GAPDH_3	55.7	IMR90p8
2	G1	-5.78372044726439	GAPDH_3	55.7	IMR90p8
3	G1	0.0355263461101458	GAPDH_3	55.7	IMR90p8
4	G1	-0.257475591899038	GAPDH_3	55.7	IMR90p8
5	G1	-2.19363073263958	GAPDH_3	55.7	IMR90p8
6	G1	1.71930074005377	GAPDH_3	55.7	IMR90p8
7	G1	4.0677338995697	GAPDH_3	55.7	IMR90p8
8	G1	-1.10216976251058	GAPDH_3	55.7	IMR90p8
9	G1	0.116400190155218	GAPDH_3	55.7	IMR90p8
10	G1	3.51713668545699	GAPDH_3	55.7	IMR90p8
11	G1	4.06425014370234	GAPDH_3	55.7	IMR90p8
12	G1	0.656647410856749	GAPDH_3	55.7	IMR90p8
13	G1	1.92740674603829	GAPDH_3	55.7	IMR90p8
14	G1	-0.719228620256217	GAPDH_3	55.7	IMR90p8
15	G1	-1.20881382699054	GAPDH_3	55.7	IMR90p8
16	G1	-4.17105558252888	GAPDH_3	55.7	IMR90p8
17	G1	3.71183310766446	GAPDH_3	55.7	IMR90p8
18	G1	-1.39209291464522	GAPDH_3	55.7	IMR90p8
19	G1	-0.0684072232170365	GAPDH_3	55.7	IMR90p8
20	G1	-1.42737101864714	GAPDH_3	55.7	IMR90p8
21	G1	-1.03684604385217	GAPDH_3	55.7	IMR90p8
22	G1	-2.99897412629207	GAPDH_3	55.7	IMR90p8
23	G1	-2.17491487894813	GAPDH_3	55.7	IMR90p8
24	G1	-2.34974966813024	GAPDH_3	55.7	IMR90p8
25	G1	-1.26301022750658	GAPDH_3	55.7	IMR90p8
26	G1	2.29529023724581	GAPDH_3	55.7	IMR90p8
27	G1	0.266085284048586	GAPDH_3	55.7	IMR90p8
28	G1	4.28498856662554	GAPDH_3	55.7	IMR90p8
29	G1	4.80636818478661	GAPDH_3	55.7	IMR90p8
30	G1	9.85026208749105	GAPDH_3	55.7	IMR90p8
31	G1	19.8361743967266	GAPDH_3	55.7	IMR90p8
32	G1	40.0090507363116	GAPDH_3	55.7	IMR90p8
33	G1	65.7825987791284	GAPDH_3	55.7	IMR90p8
34	G1	121.276804012604	GAPDH_3	55.7	IMR90p8
35	G1	202.179890780209	GAPDH_3	55.7	IMR90p8
36	G1	297.458633521076	GAPDH_3	55.7	IMR90p8
37	G1	392.592906258417	GAPDH_3	55.7	IMR90p8
38	G1	487.416076428794	GAPDH_3	55.7	IMR90p8
39	G1	589.832873102995	GAPDH_3	55.7	IMR90p8
40	G1	699.418341464797	GAPDH_3	55.7	IMR90p8
1	H1	-15.274343608763	GAPDH_3	55.0	IMR90p8
2	H1	-0.533687870943595	GAPDH_3	55.0	IMR90p8
3	H1	-1.48859760218011	GAPDH_3	55.0	IMR90p8
4	H1	-0.550476856718888	GAPDH_3	55.0	IMR90p8
5	H1	4.09516531292502	GAPDH_3	55.0	IMR90p8
6	H1	-1.35554635609151	GAPDH_3	55.0	IMR90p8
7	H1	0.516710664912353	GAPDH_3	55.0	IMR90p8
8	H1	1.04739496393677	GAPDH_3	55.0	IMR90p8
9	H1	1.72271531845763	GAPDH_3	55.0	IMR90p8
10	H1	1.80706300048723	GAPDH_3	55.0	IMR90p8
11	H1	0.878985834739979	GAPDH_3	55.0	IMR90p8
12	H1	-2.54772476279231	GAPDH_3	55.0	IMR90p8
13	H1	3.55753414731862	GAPDH_3	55.0	IMR90p8
14	H1	1.1171543488831	GAPDH_3	55.0	IMR90p8
15	H1	1.85844792578155	GAPDH_3	55.0	IMR90p8
16	H1	0.220254691660102	GAPDH_3	55.0	IMR90p8
17	H1	-1.06245283727185	GAPDH_3	55.0	IMR90p8
18	H1	-1.07041957449746	GAPDH_3	55.0	IMR90p8
19	H1	-1.70947880393305	GAPDH_3	55.0	IMR90p8
20	H1	-6.14825003666328	GAPDH_3	55.0	IMR90p8
21	H1	-2.40979519243092	GAPDH_3	55.0	IMR90p8
22	H1	-0.301807294641549	GAPDH_3	55.0	IMR90p8
23	H1	2.83214352598861	GAPDH_3	55.0	IMR90p8
24	H1	-6.65316254302024	GAPDH_3	55.0	IMR90p8
25	H1	-0.6938758506044	GAPDH_3	55.0	IMR90p8
26	H1	1.61167076821221	GAPDH_3	55.0	IMR90p8
27	H1	-1.66979905505696	GAPDH_3	55.0	IMR90p8
28	H1	4.9207004158452	GAPDH_3	55.0	IMR90p8
29	H1	1.74496260846854	GAPDH_3	55.0	IMR90p8
30	H1	4.26050680629805	GAPDH_3	55.0	IMR90p8
31	H1	0.835015707895309	GAPDH_3	55.0	IMR90p8
32	H1	13.6564237153339	GAPDH_3	55.0	IMR90p8
33	H1	25.2951614667527	GAPDH_3	55.0	IMR90p8
34	H1	43.8079719126763	GAPDH_3	55.0	IMR90p8
35	H1	79.6587696105339	GAPDH_3	55.0	IMR90p8
36	H1	136.923362642172	GAPDH_3	55.0	IMR90p8
37	H1	216.823567858147	GAPDH_3	55.0	IMR90p8
38	H1	296.07479094905	GAPDH_3	55.0	IMR90p8
39	H1	377.635059756464	GAPDH_3	55.0	IMR90p8
40	H1	461.50437428039	GAPDH_3	55.0	IMR90p8
